# Supplementary material for: EnDeep4mC predicts DNA N4-methylcytosine sites using a dual-adaptive feature encoding framework in deep ensembles
Source: Genome Res. 2026 Mar;36(3):589–99. doi: 10.1101/gr.280977.125 (PMC12951953; doi:10.1101/gr.280977.125)
Supplement: Supplement 1 [file Supplemental_Code.zip]

Archive with 312 entries (254 files):
- Supplemental_Code/
- Supplemental_Code/EnDeep4mC-main/
- Supplemental_Code/EnDeep4mC-main/.gitattributes
- Supplemental_Code/EnDeep4mC-main/.idea/
- Supplemental_Code/EnDeep4mC-main/.idea/deployment.xml
- Supplemental_Code/EnDeep4mC-main/.idea/EnDeep4mC.iml
- Supplemental_Code/EnDeep4mC-main/.idea/inspectionProfiles/
- Supplemental_Code/EnDeep4mC-main/.idea/inspectionProfiles/profiles_settings.xml
- Supplemental_Code/EnDeep4mC-main/.idea/modules.xml
- Supplemental_Code/EnDeep4mC-main/.idea/vcs.xml
- Supplemental_Code/EnDeep4mC-main/.idea/workspace.xml
- Supplemental_Code/EnDeep4mC-main/data/
- Supplemental_Code/EnDeep4mC-main/data/4mC/
- Supplemental_Code/EnDeep4mC-main/data/4mC/4mC_A.thaliana/
- Supplemental_Code/EnDeep4mC-main/data/4mC/4mC_A.thaliana/test_neg.txt
- Supplemental_Code/EnDeep4mC-main/data/4mC/4mC_A.thaliana/test_pos.txt
- Supplemental_Code/EnDeep4mC-main/data/4mC/4mC_A.thaliana/train_neg.txt
- Supplemental_Code/EnDeep4mC-main/data/4mC/4mC_A.thaliana/train_pos.txt
- Supplemental_Code/EnDeep4mC-main/data/4mC/4mC_A.thaliana2/
- Supplemental_Code/EnDeep4mC-main/data/4mC/4mC_A.thaliana2/test_neg.txt
- Supplemental_Code/EnDeep4mC-main/data/4mC/4mC_A.thaliana2/test_neg_cdhit.fasta
- Supplemental_Code/EnDeep4mC-main/data/4mC/4mC_A.thaliana2/test_neg_cdhit.fasta.clstr
- Supplemental_Code/EnDeep4mC-main/data/4mC/4mC_A.thaliana2/test_pos.txt
- Supplemental_Code/EnDeep4mC-main/data/4mC/4mC_A.thaliana2/test_pos_cdhit.fasta
- Supplemental_Code/EnDeep4mC-main/data/4mC/4mC_A.thaliana2/test_pos_cdhit.fasta.clstr
- Supplemental_Code/EnDeep4mC-main/data/4mC/4mC_A.thaliana2/train_neg.txt
- Supplemental_Code/EnDeep4mC-main/data/4mC/4mC_A.thaliana2/train_neg_cdhit.fasta
- Supplemental_Code/EnDeep4mC-main/data/4mC/4mC_A.thaliana2/train_neg_cdhit.fasta.clstr
- Supplemental_Code/EnDeep4mC-main/data/4mC/4mC_A.thaliana2/train_pos.txt
- Supplemental_Code/EnDeep4mC-main/data/4mC/4mC_A.thaliana2/train_pos_cdhit.fasta
- Supplemental_Code/EnDeep4mC-main/data/4mC/4mC_A.thaliana2/train_pos_cdhit.fasta.clstr
- Supplemental_Code/EnDeep4mC-main/data/4mC/4mC_C.elegans/
- Supplemental_Code/EnDeep4mC-main/data/4mC/4mC_C.elegans/test_neg.txt
- Supplemental_Code/EnDeep4mC-main/data/4mC/4mC_C.elegans/test_pos.txt
- Supplemental_Code/EnDeep4mC-main/data/4mC/4mC_C.elegans/train_neg.txt
- Supplemental_Code/EnDeep4mC-main/data/4mC/4mC_C.elegans/train_pos.txt
- Supplemental_Code/EnDeep4mC-main/data/4mC/4mC_C.elegans2/
- Supplemental_Code/EnDeep4mC-main/data/4mC/4mC_C.elegans2/test_neg.txt
- Supplemental_Code/EnDeep4mC-main/data/4mC/4mC_C.elegans2/test_neg_cdhit.fasta
- Supplemental_Code/EnDeep4mC-main/data/4mC/4mC_C.elegans2/test_neg_cdhit.fasta.clstr
- Supplemental_Code/EnDeep4mC-main/data/4mC/4mC_C.elegans2/test_pos.txt
- Supplemental_Code/EnDeep4mC-main/data/4mC/4mC_C.elegans2/test_pos_cdhit.fasta
- Supplemental_Code/EnDeep4mC-main/data/4mC/4mC_C.elegans2/test_pos_cdhit.fasta.clstr
- Supplemental_Code/EnDeep4mC-main/data/4mC/4mC_C.elegans2/train_neg.txt
- Supplemental_Code/EnDeep4mC-main/data/4mC/4mC_C.elegans2/train_neg_cdhit.fasta
- Supplemental_Code/EnDeep4mC-main/data/4mC/4mC_C.elegans2/train_neg_cdhit.fasta.clstr
- Supplemental_Code/EnDeep4mC-main/data/4mC/4mC_C.elegans2/train_pos.txt
- Supplemental_Code/EnDeep4mC-main/data/4mC/4mC_C.elegans2/train_pos_cdhit.fasta
- Supplemental_Code/EnDeep4mC-main/data/4mC/4mC_C.elegans2/train_pos_cdhit.fasta.clstr
- Supplemental_Code/EnDeep4mC-main/data/4mC/4mC_C.equisetifolia/
- Supplemental_Code/EnDeep4mC-main/data/4mC/4mC_C.equisetifolia/test_neg.txt
- Supplemental_Code/EnDeep4mC-main/data/4mC/4mC_C.equisetifolia/test_pos.txt
- Supplemental_Code/EnDeep4mC-main/data/4mC/4mC_C.equisetifolia/train_neg.txt
- Supplemental_Code/EnDeep4mC-main/data/4mC/4mC_C.equisetifolia/train_pos.txt
- Supplemental_Code/EnDeep4mC-main/data/4mC/4mC_D.melanogaster/
- Supplemental_Code/EnDeep4mC-main/data/4mC/4mC_D.melanogaster/test_neg.txt
- Supplemental_Code/EnDeep4mC-main/data/4mC/4mC_D.melanogaster/test_pos.txt
- Supplemental_Code/EnDeep4mC-main/data/4mC/4mC_D.melanogaster/train_neg.txt
- Supplemental_Code/EnDeep4mC-main/data/4mC/4mC_D.melanogaster/train_pos.txt
- Supplemental_Code/EnDeep4mC-main/data/4mC/4mC_D.melanogaster2/
- Supplemental_Code/EnDeep4mC-main/data/4mC/4mC_D.melanogaster2/test_neg.txt
- Supplemental_Code/EnDeep4mC-main/data/4mC/4mC_D.melanogaster2/test_neg_cdhit.fasta
- Supplemental_Code/EnDeep4mC-main/data/4mC/4mC_D.melanogaster2/test_neg_cdhit.fasta.clstr
- Supplemental_Code/EnDeep4mC-main/data/4mC/4mC_D.melanogaster2/test_pos.txt
- Supplemental_Code/EnDeep4mC-main/data/4mC/4mC_D.melanogaster2/test_pos_cdhit.fasta
- Supplemental_Code/EnDeep4mC-main/data/4mC/4mC_D.melanogaster2/test_pos_cdhit.fasta.clstr
- Supplemental_Code/EnDeep4mC-main/data/4mC/4mC_D.melanogaster2/train_neg.txt
- Supplemental_Code/EnDeep4mC-main/data/4mC/4mC_D.melanogaster2/train_pos.txt
- Supplemental_Code/EnDeep4mC-main/data/4mC/4mC_E.coli/
- Supplemental_Code/EnDeep4mC-main/data/4mC/4mC_E.coli/test_neg.txt
- Supplemental_Code/EnDeep4mC-main/data/4mC/4mC_E.coli/test_pos.txt
- Supplemental_Code/EnDeep4mC-main/data/4mC/4mC_E.coli/train_neg.txt
- Supplemental_Code/EnDeep4mC-main/data/4mC/4mC_E.coli/train_pos.txt
- Supplemental_Code/EnDeep4mC-main/data/4mC/4mC_E.coli2/
- Supplemental_Code/EnDeep4mC-main/data/4mC/4mC_E.coli2/test_neg.txt
- Supplemental_Code/EnDeep4mC-main/data/4mC/4mC_E.coli2/test_pos.txt
- Supplemental_Code/EnDeep4mC-main/data/4mC/4mC_E.coli2/train_neg.txt
- Supplemental_Code/EnDeep4mC-main/data/4mC/4mC_E.coli2/train_pos.txt
- Supplemental_Code/EnDeep4mC-main/data/4mC/4mC_Enterococcus_faecium/
- Supplemental_Code/EnDeep4mC-main/data/4mC/4mC_Enterococcus_faecium/test_neg.txt
- Supplemental_Code/EnDeep4mC-main/data/4mC/4mC_Enterococcus_faecium/test_pos.txt
- Supplemental_Code/EnDeep4mC-main/data/4mC/4mC_Enterococcus_faecium/train_neg.txt
- Supplemental_Code/EnDeep4mC-main/data/4mC/4mC_Enterococcus_faecium/train_pos.txt
- Supplemental_Code/EnDeep4mC-main/data/4mC/4mC_F.vesca/
- Supplemental_Code/EnDeep4mC-main/data/4mC/4mC_F.vesca/test_neg.txt
- Supplemental_Code/EnDeep4mC-main/data/4mC/4mC_F.vesca/test_pos.txt
- Supplemental_Code/EnDeep4mC-main/data/4mC/4mC_F.vesca/train_neg.txt
- Supplemental_Code/EnDeep4mC-main/data/4mC/4mC_F.vesca/train_pos.txt
- Supplemental_Code/EnDeep4mC-main/data/4mC/4mC_G.pickeringii/
- Supplemental_Code/EnDeep4mC-main/data/4mC/4mC_G.pickeringii/test_neg.txt
- Supplemental_Code/EnDeep4mC-main/data/4mC/4mC_G.pickeringii/test_pos.txt
- Supplemental_Code/EnDeep4mC-main/data/4mC/4mC_G.pickeringii/train_neg.txt
- Supplemental_Code/EnDeep4mC-main/data/4mC/4mC_G.pickeringii/train_pos.txt
- Supplemental_Code/EnDeep4mC-main/data/4mC/4mC_G.pickeringii2/
- Supplemental_Code/EnDeep4mC-main/data/4mC/4mC_G.pickeringii2/test_neg.txt
- Supplemental_Code/EnDeep4mC-main/data/4mC/4mC_G.pickeringii2/test_pos.txt
- Supplemental_Code/EnDeep4mC-main/data/4mC/4mC_G.pickeringii2/train_neg.txt
- Supplemental_Code/EnDeep4mC-main/data/4mC/4mC_G.pickeringii2/train_pos.txt
- Supplemental_Code/EnDeep4mC-main/data/4mC/4mC_G.subterraneus/
- Supplemental_Code/EnDeep4mC-main/data/4mC/4mC_G.subterraneus/test_neg.txt
- Supplemental_Code/EnDeep4mC-main/data/4mC/4mC_G.subterraneus/test_pos.txt
- Supplemental_Code/EnDeep4mC-main/data/4mC/4mC_G.subterraneus/train_neg.txt
- Supplemental_Code/EnDeep4mC-main/data/4mC/4mC_G.subterraneus/train_pos.txt
- Supplemental_Code/EnDeep4mC-main/data/4mC/4mC_G.subterraneus2/
- Supplemental_Code/EnDeep4mC-main/data/4mC/4mC_G.subterraneus2/test_neg.txt
- Supplemental_Code/EnDeep4mC-main/data/4mC/4mC_G.subterraneus2/test_pos.txt
- Supplemental_Code/EnDeep4mC-main/data/4mC/4mC_G.subterraneus2/train_neg.txt
- Supplemental_Code/EnDeep4mC-main/data/4mC/4mC_G.subterraneus2/train_pos.txt
- Supplemental_Code/EnDeep4mC-main/data/4mC/4mC_Klebsiella_pneumoniae/
- Supplemental_Code/EnDeep4mC-main/data/4mC/4mC_Klebsiella_pneumoniae/test_neg.txt
- Supplemental_Code/EnDeep4mC-main/data/4mC/4mC_Klebsiella_pneumoniae/test_pos.txt
- Supplemental_Code/EnDeep4mC-main/data/4mC/4mC_Klebsiella_pneumoniae/train_neg.txt
- Supplemental_Code/EnDeep4mC-main/data/4mC/4mC_Klebsiella_pneumoniae/train_pos.txt
- Supplemental_Code/EnDeep4mC-main/data/4mC/4mC_Listeria_monocytogenes/
- Supplemental_Code/EnDeep4mC-main/data/4mC/4mC_Listeria_monocytogenes/test_neg.txt
- Supplemental_Code/EnDeep4mC-main/data/4mC/4mC_Listeria_monocytogenes/test_pos.txt
- Supplemental_Code/EnDeep4mC-main/data/4mC/4mC_Listeria_monocytogenes/train_neg.txt
- Supplemental_Code/EnDeep4mC-main/data/4mC/4mC_Listeria_monocytogenes/train_pos.txt
- Supplemental_Code/EnDeep4mC-main/data/4mC/4mC_R.chinensis/
- Supplemental_Code/EnDeep4mC-main/data/4mC/4mC_R.chinensis/edit_train_pos.py
- Supplemental_Code/EnDeep4mC-main/data/4mC/4mC_R.chinensis/test_neg.txt
- Supplemental_Code/EnDeep4mC-main/data/4mC/4mC_R.chinensis/test_pos.txt
- Supplemental_Code/EnDeep4mC-main/data/4mC/4mC_R.chinensis/train_neg.txt
- Supplemental_Code/EnDeep4mC-main/data/4mC/4mC_R.chinensis/train_pos.txt
- Supplemental_Code/EnDeep4mC-main/data/4mC/4mC_S.cerevisiae/
- Supplemental_Code/EnDeep4mC-main/data/4mC/4mC_S.cerevisiae/test_neg.txt
- Supplemental_Code/EnDeep4mC-main/data/4mC/4mC_S.cerevisiae/test_pos.txt
- Supplemental_Code/EnDeep4mC-main/data/4mC/4mC_S.cerevisiae/train_neg.txt
- Supplemental_Code/EnDeep4mC-main/data/4mC/4mC_S.cerevisiae/train_pos.txt
- Supplemental_Code/EnDeep4mC-main/data/4mC/4mC_Tolypocladium/
- Supplemental_Code/EnDeep4mC-main/data/4mC/4mC_Tolypocladium/test_neg.txt
- Supplemental_Code/EnDeep4mC-main/data/4mC/4mC_Tolypocladium/test_pos.txt
- Supplemental_Code/EnDeep4mC-main/data/4mC/4mC_Tolypocladium/train_neg.txt
- Supplemental_Code/EnDeep4mC-main/data/4mC/4mC_Tolypocladium/train_pos.txt
- Supplemental_Code/EnDeep4mC-main/environment.yaml
- Supplemental_Code/EnDeep4mC-main/evaluations/
- Supplemental_Code/EnDeep4mC-main/evaluations/ablation_feature/
- Supplemental_Code/EnDeep4mC-main/evaluations/ablation_feature/ablation_deature_results/
- Supplemental_Code/EnDeep4mC-main/evaluations/ablation_feature/ablation_deature_results/ablation_BLSTM.csv
- Supplemental_Code/EnDeep4mC-main/evaluations/ablation_feature/ablation_deature_results/ablation_CNN.csv
- Supplemental_Code/EnDeep4mC-main/evaluations/ablation_feature/ablation_deature_results/ablation_Ensemble.csv
- Supplemental_Code/EnDeep4mC-main/evaluations/ablation_feature/ablation_deature_results/ablation_Transformer.csv
- Supplemental_Code/EnDeep4mC-main/evaluations/ablation_feature/ablation_deature_results/cross_model_average.csv
- Supplemental_Code/EnDeep4mC-main/evaluations/ablation_feature/ablation_deature_results/feature_impact_matrix.csv
- Supplemental_Code/EnDeep4mC-main/evaluations/ablation_feature/ablation_feature.py
- Supplemental_Code/EnDeep4mC-main/evaluations/ablation_feature/__init__.py
- Supplemental_Code/EnDeep4mC-main/evaluations/ablation_model_indiv/
- Supplemental_Code/EnDeep4mC-main/evaluations/ablation_model_indiv/ablation_model.py
- Supplemental_Code/EnDeep4mC-main/evaluations/ablation_model_indiv/ablation_model_results/
- Supplemental_Code/EnDeep4mC-main/evaluations/ablation_model_indiv/ablation_model_results/ablation_4mC_A.thaliana_results.csv
- Supplemental_Code/EnDeep4mC-main/evaluations/ablation_model_indiv/ablation_model_results/ablation_4mC_C.elegans_results.csv
- Supplemental_Code/EnDeep4mC-main/evaluations/ablation_model_indiv/ablation_model_results/ablation_4mC_D.melanogaster_results.csv
- Supplemental_Code/EnDeep4mC-main/evaluations/ablation_model_indiv/ablation_model_results/ablation_4mC_E.coli_results.csv
- Supplemental_Code/EnDeep4mC-main/evaluations/ablation_model_indiv/ablation_model_results/ablation_4mC_G.pickeringii_results.csv
- Supplemental_Code/EnDeep4mC-main/evaluations/ablation_model_indiv/ablation_model_results/ablation_4mC_G.subterraneus_results.csv
- Supplemental_Code/EnDeep4mC-main/evaluations/ablation_model_indiv/__init__.py
- Supplemental_Code/EnDeep4mC-main/evaluations/cross_predict/
- Supplemental_Code/EnDeep4mC-main/evaluations/cross_predict/cross_prediction.py
- Supplemental_Code/EnDeep4mC-main/evaluations/cross_predict/__init__.py
- Supplemental_Code/EnDeep4mC-main/evaluations/kmer_analysis/
- Supplemental_Code/EnDeep4mC-main/evaluations/kmer_analysis/figures/
- Supplemental_Code/EnDeep4mC-main/evaluations/kmer_analysis/figures/k-mer frequency differences.jpg
- Supplemental_Code/EnDeep4mC-main/evaluations/kmer_analysis/figures/k-mer_heatmap.jpg
- Supplemental_Code/EnDeep4mC-main/evaluations/kmer_analysis/kmer_analysis.py
- Supplemental_Code/EnDeep4mC-main/evaluations/kmer_analysis/tables/
- Supplemental_Code/EnDeep4mC-main/evaluations/kmer_analysis/tables/significant_kmers.csv
- Supplemental_Code/EnDeep4mC-main/evaluations/kmer_analysis/__init__.py
- Supplemental_Code/EnDeep4mC-main/evaluations/__init__.py
- Supplemental_Code/EnDeep4mC-main/feature_engineering/
- Supplemental_Code/EnDeep4mC-main/feature_engineering/feature_selection.py
- Supplemental_Code/EnDeep4mC-main/feature_engineering/fea_index/
- Supplemental_Code/EnDeep4mC-main/feature_engineering/fea_index/BLSTM_ACC_Matrix.csv
- Supplemental_Code/EnDeep4mC-main/feature_engineering/fea_index/BLSTM_Ranking.csv
- Supplemental_Code/EnDeep4mC-main/feature_engineering/fea_index/CNN_ACC_Matrix.csv
- Supplemental_Code/EnDeep4mC-main/feature_engineering/fea_index/CNN_Ranking.csv
- Supplemental_Code/EnDeep4mC-main/feature_engineering/fea_index/Transformer_ACC_Matrix.csv
- Supplemental_Code/EnDeep4mC-main/feature_engineering/fea_index/Transformer_Ranking.csv
- Supplemental_Code/EnDeep4mC-main/feature_engineering/fea_index.py
- Supplemental_Code/EnDeep4mC-main/feature_engineering/ifs_on_base_models.py
- Supplemental_Code/EnDeep4mC-main/feature_engineering/ifs_result/
- Supplemental_Code/EnDeep4mC-main/feature_engineering/ifs_result/Acc_Curves/
- Supplemental_Code/EnDeep4mC-main/feature_engineering/ifs_result/Acc_Curves/BLSTM_Feature_Acc_Curve.png
- Supplemental_Code/EnDeep4mC-main/feature_engineering/ifs_result/Acc_Curves/BLSTM_Feature_Acc_Curve_extra_species.png
- Supplemental_Code/EnDeep4mC-main/feature_engineering/ifs_result/Acc_Curves/CNN_Feature_Acc_Curve.png
- Supplemental_Code/EnDeep4mC-main/feature_engineering/ifs_result/Acc_Curves/CNN_Feature_Acc_Curve_extra_species.png
- Supplemental_Code/EnDeep4mC-main/feature_engineering/ifs_result/Acc_Curves/Transformer_Feature_Acc_Curve.png
- Supplemental_Code/EnDeep4mC-main/feature_engineering/ifs_result/Acc_Curves/Transformer_Feature_Acc_Curve_extra_species.png
- Supplemental_Code/EnDeep4mC-main/feature_engineering/ifs_result/BLSTM_Feature_Acc_Table.csv
- Supplemental_Code/EnDeep4mC-main/feature_engineering/ifs_result/CNN_Feature_Acc_Table.csv
- Supplemental_Code/EnDeep4mC-main/feature_engineering/ifs_result/Transformer_Feature_Acc_Table.csv
- Supplemental_Code/EnDeep4mC-main/feature_engineering/__init__.py
- Supplemental_Code/EnDeep4mC-main/fs/
- Supplemental_Code/EnDeep4mC-main/fs/AAC.py
- Supplemental_Code/EnDeep4mC-main/fs/AAidx.txt
- Supplemental_Code/EnDeep4mC-main/fs/AAindex.txt
- Supplemental_Code/EnDeep4mC-main/fs/blosum62.txt
- Supplemental_Code/EnDeep4mC-main/fs/check_parameters.py
- Supplemental_Code/EnDeep4mC-main/fs/CTD.txt
- Supplemental_Code/EnDeep4mC-main/fs/didnaPhyche.data
- Supplemental_Code/EnDeep4mC-main/fs/didnaPhyche.txt
- Supplemental_Code/EnDeep4mC-main/fs/dirnaPhyche.data
- Supplemental_Code/EnDeep4mC-main/fs/diRNAPhyche.txt
- Supplemental_Code/EnDeep4mC-main/fs/encode1.py
- Supplemental_Code/EnDeep4mC-main/fs/encode1_backup.py
- Supplemental_Code/EnDeep4mC-main/fs/encode2.py
- Supplemental_Code/EnDeep4mC-main/fs/filters.py
- Supplemental_Code/EnDeep4mC-main/fs/Grantham.txt
- Supplemental_Code/EnDeep4mC-main/fs/load_acc.py
- Supplemental_Code/EnDeep4mC-main/fs/load_pse.py
- Supplemental_Code/EnDeep4mC-main/fs/PAAC.txt
- Supplemental_Code/EnDeep4mC-main/fs/pse.py
- Supplemental_Code/EnDeep4mC-main/fs/Schneider-Wrede.txt
- Supplemental_Code/EnDeep4mC-main/fs/tridnaPhyche.data
- Supplemental_Code/EnDeep4mC-main/fs/triDNAPhyche.txt
- Supplemental_Code/EnDeep4mC-main/fs/__init__.py
- Supplemental_Code/EnDeep4mC-main/fs/__pycache__/
- Supplemental_Code/EnDeep4mC-main/fs/__pycache__/AAC.cpython-38.pyc
- Supplemental_Code/EnDeep4mC-main/fs/__pycache__/check_parameters.cpython-38.pyc
- Supplemental_Code/EnDeep4mC-main/fs/__pycache__/encode1.cpython-38.pyc
- Supplemental_Code/EnDeep4mC-main/fs/__pycache__/load_acc.cpython-38.pyc
- Supplemental_Code/EnDeep4mC-main/fs/__pycache__/load_pse.cpython-38.pyc
- Supplemental_Code/EnDeep4mC-main/fs/__pycache__/pse.cpython-38.pyc
- Supplemental_Code/EnDeep4mC-main/fs/__pycache__/__init__.cpython-38.pyc
- Supplemental_Code/EnDeep4mC-main/logs/
- Supplemental_Code/EnDeep4mC-main/logs/ablation_feature.log
- Supplemental_Code/EnDeep4mC-main/logs/cross_prediction.log
- Supplemental_Code/EnDeep4mC-main/logs/kmer_analysis.log
- Supplemental_Code/EnDeep4mC-main/logs/pretrain_blstm_5cv.log
- Supplemental_Code/EnDeep4mC-main/logs/pretrain_blstm_indiv.log
- Supplemental_Code/EnDeep4mC-main/logs/pretrain_cnn_5cv.log
- Supplemental_Code/EnDeep4mC-main/logs/pretrain_cnn_indiv.log
- Supplemental_Code/EnDeep4mC-main/logs/stacking_xgb_auto_5cv.log
- Supplemental_Code/EnDeep4mC-main/logs/stacking_xgb_auto_indiv.log
- Supplemental_Code/EnDeep4mC-main/models/
- Supplemental_Code/EnDeep4mC-main/models/deep_models.py
- Supplemental_Code/EnDeep4mC-main/models/EnDeep4mC.py
- Supplemental_Code/EnDeep4mC-main/models/__init__.py
- Supplemental_Code/EnDeep4mC-main/prepare/
- Supplemental_Code/EnDeep4mC-main/prepare/prepare_dl.py
- Supplemental_Code/EnDeep4mC-main/prepare/prepare_ml.py
- Supplemental_Code/EnDeep4mC-main/prepare/__init__.py
- Supplemental_Code/EnDeep4mC-main/pretrain/
- Supplemental_Code/EnDeep4mC-main/pretrain/pretrain_base_models_5cv/
- Supplemental_Code/EnDeep4mC-main/pretrain/pretrain_base_models_5cv/pretrain_blstm_5cv.py
- Supplemental_Code/EnDeep4mC-main/pretrain/pretrain_base_models_5cv/pretrain_cnn_5cv.py
- Supplemental_Code/EnDeep4mC-main/pretrain/pretrain_base_models_5cv/pretrain_EnDeep4mC_5cv.py
- Supplemental_Code/EnDeep4mC-main/pretrain/pretrain_base_models_5cv/pretrain_transformer_5cv.py
- Supplemental_Code/EnDeep4mC-main/pretrain/pretrain_base_models_5cv/__init__.py
- Supplemental_Code/EnDeep4mC-main/pretrain/pretrain_base_models_indiv/
- Supplemental_Code/EnDeep4mC-main/pretrain/pretrain_base_models_indiv/pretrain_blstm_indiv.py
- Supplemental_Code/EnDeep4mC-main/pretrain/pretrain_base_models_indiv/pretrain_cnn_indiv.py
- Supplemental_Code/EnDeep4mC-main/pretrain/pretrain_base_models_indiv/pretrain_EnDeep4mC_indiv.py
- Supplemental_Code/EnDeep4mC-main/pretrain/pretrain_base_models_indiv/pretrain_transformer_indiv.py
- Supplemental_Code/EnDeep4mC-main/pretrain/pretrain_base_models_indiv/__init__.py
- Supplemental_Code/EnDeep4mC-main/pretrain/__init__.py
- Supplemental_Code/EnDeep4mC-main/pretrained_models/
- Supplemental_Code/EnDeep4mC-main/pretrained_models/5cv/
- Supplemental_Code/EnDeep4mC-main/pretrained_models/5cv/blstm_5cv_summary.csv
- Supplemental_Code/EnDeep4mC-main/pretrained_models/5cv/blstm_best_4mC_G.pickeringii.h5
- Supplemental_Code/EnDeep4mC-main/pretrained_models/5cv/cnn_5cv_summary.csv
- Supplemental_Code/EnDeep4mC-main/pretrained_models/5cv/cnn_best_4mC_G.pickeringii.h5
- Supplemental_Code/EnDeep4mC-main/pretrained_models/5cv/ensemble_5cv_4mC_G.pickeringii.pkl
- Supplemental_Code/EnDeep4mC-main/pretrained_models/5cv/ensemble_5cv_results.csv
- Supplemental_Code/EnDeep4mC-main/pretrained_models/5cv/ensemble_5cv_summary.csv
- Supplemental_Code/EnDeep4mC-main/pretrained_models/5cv/feature_configs/
- Supplemental_Code/EnDeep4mC-main/pretrained_models/5cv/feature_configs/BLSTM_4mC_G.pickeringii_config.pkl
- Supplemental_Code/EnDeep4mC-main/pretrained_models/5cv/feature_configs/CNN_4mC_G.pickeringii_config.pkl
- Supplemental_Code/EnDeep4mC-main/pretrained_models/5cv/feature_configs/Transformer_4mC_G.pickeringii_config.pkl
- Supplemental_Code/EnDeep4mC-main/pretrained_models/5cv/fold_metrics_4mC_A.thaliana.csv
- Supplemental_Code/EnDeep4mC-main/pretrained_models/5cv/fold_metrics_4mC_C.elegans.csv
- Supplemental_Code/EnDeep4mC-main/pretrained_models/5cv/fold_metrics_4mC_D.melanogaster.csv
- Supplemental_Code/EnDeep4mC-main/pretrained_models/5cv/fold_metrics_4mC_E.coli.csv
- Supplemental_Code/EnDeep4mC-main/pretrained_models/5cv/fold_metrics_4mC_G.pickeringii.csv
- Supplemental_Code/EnDeep4mC-main/pretrained_models/5cv/fold_metrics_4mC_G.subterraneus.csv
- Supplemental_Code/EnDeep4mC-main/pretrained_models/5cv/scalers/
- Supplemental_Code/EnDeep4mC-main/pretrained_models/5cv/scalers/BLSTM_4mC_G.pickeringii_scaler.pkl
- Supplemental_Code/EnDeep4mC-main/pretrained_models/5cv/scalers/CNN_4mC_G.pickeringii_scaler.pkl
- Supplemental_Code/EnDeep4mC-main/pretrained_models/5cv/scalers/Transformer_4mC_G.pickeringii_scaler.pkl
- Supplemental_Code/EnDeep4mC-main/pretrained_models/5cv/transformer_5cv_summary.csv
- Supplemental_Code/EnDeep4mC-main/pretrained_models/5cv/transformer_best_4mC_G.pickeringii.h5
- Supplemental_Code/EnDeep4mC-main/pretrained_models/indiv/
- Supplemental_Code/EnDeep4mC-main/pretrained_models/indiv/blstm_auto_summary.csv
- Supplemental_Code/EnDeep4mC-main/pretrained_models/indiv/cnn_auto_summary.csv
- Supplemental_Code/EnDeep4mC-main/pretrained_models/indiv/ensemble_indiv_4mC_G.pickeringii.pkl
- Supplemental_Code/EnDeep4mC-main/pretrained_models/indiv/ensemble_indiv_results.csv
- Supplemental_Code/EnDeep4mC-main/pretrained_models/indiv/feature_configs/
- Supplemental_Code/EnDeep4mC-main/pretrained_models/indiv/feature_configs/BLSTM_4mC_G.pickeringii_config.pkl
- Supplemental_Code/EnDeep4mC-main/pretrained_models/indiv/feature_configs/CNN_4mC_G.pickeringii_config.pkl
- Supplemental_Code/EnDeep4mC-main/pretrained_models/indiv/feature_configs/Transformer_4mC_G.pickeringii_config.pkl
- Supplemental_Code/EnDeep4mC-main/pretrained_models/indiv/transformer_auto_summary.csv
- Supplemental_Code/EnDeep4mC-main/pretrained_models/readme.txt
- Supplemental_Code/EnDeep4mC-main/README.md
- Supplemental_Code/EnDeep4mC-main/tools/
- Supplemental_Code/EnDeep4mC-main/tools/CD-HIT.py
- Supplemental_Code/EnDeep4mC-main/tools/diversity_metrics.py
- Supplemental_Code/EnDeep4mC-main/tools/GC_content.py
- Supplemental_Code/EnDeep4mC-main/tools/motif.py
- Supplemental_Code/EnDeep4mC-main/tools/tools.py
- Supplemental_Code/EnDeep4mC-main/tools/__init__.py
- Supplemental_Code/EnDeep4mC-main/tools/__pycache__/
[truncated: 12 more entries]
