# Supplementary material for: EnDeep4mC predicts DNA N4-methylcytosine sites using a dual-adaptive feature encoding framework in deep ensembles
Source: Genome Res. 2026 Mar;36(3):589–99. doi: 10.1101/gr.280977.125 (PMC12951953; doi:10.1101/gr.280977.125)
Supplement: Supplement 1 [file Supplemental_Code.zip › Supplemental_Code/EnDeep4mC-main/data/4mC/4mC_A.thaliana/test_neg.txt]

>N_1
CATCGTTGTATTGATGACAACTTATTGAGCGCTGCGCTTGC
>N_2
GCGGGTATTAGGTCGATATCCTGTAGTTACTCTTTTGTCGC
>N_3
AATCATTAAGGCCGGACGACCGTAAGGAGGGTGGTAATTAC
>N_4
ATAAAAGAAGTCCCCGTCTACAGGTAAGATTTAGGTGGAAT
>N_5
TCTGTGACAATCCCAAAATACGCTAATGCTGGCGAGCCACC
>N_6
TTTGTACGACGCTTTCCGGCCTACGGGGCGTCTCCCCACTT
>N_7
TCACTGTCTCAACTCTCTGTCACGGTGGTGCAACGCGCCCC
>N_8
AAGGCAAGAGCGTCTAAGAACTTAGGAACCGACATAAACTC
>N_9
CCGCGCGCTTCTCTGGGGCCCTTCACTCACCTATGACTGGA
>N_10
CCCCGTGTCATACACCTATCCCTAGTGCTCCCCCGCCACTT
>N_11
AGGTTAAACCCCACAAGACGCGGGAGTTATCATGCGCTATC
>N_12
TGTTAACCATGGAGTCCCCTCTCATAACCCTGGTTTCTCAT
>N_13
AGAGGTCTCAGGTAGACCTGCTACGGGAGCTCGACGGTACC
>N_14
CTATGTGCGAACTGCTCGCCCCATTTCTCCCTCAGTGAAAA
>N_15
TTATACGGATCGTGTAGGCACACACATGAGTCCACTGTGAT
>N_16
ACTGGACTATGCGCCCACGACCCAGAGGGATCCAGTAAGCA
>N_17
GTTTTGTCAAGTGGACCCAGCGGAAAAACTGTCTTTGATGA
>N_18
AGCCAATTACGCGACTCTCTCTGAGGACAGGTACATCTTAG
>N_19
ACTCTGCCGCATGGGCCAGCCCGCTTAACCCTTACTACGGA
>N_20
AAGTGGGGCATTCTTGAGGGCTCAACGCCCATTGTCATTAT
>N_21
CATCCTACAAGCGGGGCCAACTTGTAGCGCACCCCTATTCG
>N_22
ACCTATTTTGGAATTTATTCCGAACCGCGGTTGGAAAATGA
>N_23
AAGGATCGTTTACGGTGGCCCGGCCAAGGGTGTATTGTAGA
>N_24
GGCGCCGTAAGCCATTTCGACTGAAGGTTCATTTTGGAAGG
>N_25
TCCAAATGAACAAGACACATCTACCTACTCGCTACCGGCAA
>N_26
TCCAATCCACTTTATGCTGACTTTAACTGCTTCCCGATTTA
>N_27
TGCCATACCCCTTTCGATTGCCTTTAGAAGAACGGGAGTTA
>N_28
GTACGGGAGCGATAAACAGACCAGGATAATGTATGTTTCAT
>N_29
TTCCCGTCAACTTACGCGTACCTAGGTGCGGGGAATTTTCA
>N_30
TGCGCGTTTTCTGTATCAACCGTCTAGAACATGAATCCCTA
>N_31
CCCACACTTCTTATGTATGGCGTATCCCGATGGCCATGCTT
>N_32
GCAGGACATCTATCTAGCCTCATTTGATACACCCAAAGAAA
>N_33
CAAAACGCTCCGGCGATTTTCCCCGGTTAGGGTTTATGTGG
>N_34
CGAGATGCGGCGGTTGCCAACAAAGGAGTTCTAATGCTACG
>N_35
ACACTGTGGTGTTACGCAAACCATTAAAATAAGTTCTGCCG
>N_36
AATAGTAAAGGTAATCGCTGCTGGGGATAAACCCTGCCTGG
>N_37
GCACCAAGGCTTATAAAGGACTTGGTCCCCTGGCAAACCAT
>N_38
GCCCCGACGAAGGATCTGGTCATAACCGTGCTCGGGTACAG
>N_39
GATTCTGGCGAGTTTTGGAGCCGACCGACCCAGCGTGCCCG
>N_40
TCACTAGGCAGCGGAATCGGCACCCACCAGAACTATTGATG
>N_41
TACCAATTGAAATTGGTCAGCATCTCTCTCTCGAACTACCT
>N_42
TACAGACCGGGTAAAGTCAGCACACGAGAGGACGCACACTC
>N_43
ATTTAAAATTCCCAAACAGCCATACTGGCCGCCACCGGAGC
>N_44
CGGGACAGTACAGGACCGATCACGAAAGGTGCGGGCGGCCG
>N_45
TTTAGTCGCTTGACAATACGCCTAGACTATGGGGACCACAG
>N_46
CCCCGTGGTGTATTGTTGGGCGTGTTATACATGCAACTGCA
>N_47
TAAGATGGCCCTCCGGCCTCCATTGCTTGCGCTATCAATTT
>N_48
TAGAAAGGAACTGTGTATAACCGTTATACCTGCGAAATGCC
>N_49
CCGGGCATGAACCAAACACACAGTGTTTAGCGATCGAGGAT
>N_50
CGCAAGTAAGCCTTACGGTACCATCACGCCAAAATAGGCCA
>N_51
GATCAATGATGGATGGCTTCCCAGCCTAATATAATACAATC
>N_52
AAAGCTCGCTATTGGGGGATCTGACCGCTAGAGCCTCTGAA
>N_53
CGCGGTTGCGGAAAAGGGAGCTGACCGTCTAAGAAGGTCGA
>N_54
GTCTATACAGCCAACACCCTCAGACCCCTGAACCGTTAGCA
>N_55
GCGTCCCACTATGATTTTCCCAAATCGGGGGGATCGTAAGA
>N_56
ATAATCGCTTCAGCGAGTACCAATAATGACTGGGTTTTCCC
>N_57
GAAATCTCGCCACATTTGGCCGACGAGCCGCAGTGTACCGT
>N_58
GGGATTATAGTATTTCCGCCCCGGGTAGCTGCGTATTCCCA
>N_59
AGGAACGTGGAACCATCAATCCAATTCTGATGAATTTACAC
>N_60
CCGCAACATTTCACCTCGAGCAAGTAGTTTTCAAGAAGCAC
>N_61
CATTTTCTGTTAGGGATAAACCCAATAAAGTCGTTGGTCCT
>N_62
CATGGCCTCAAATAGGCGGTCGCTCGTTGGCGTCCAAATCC
>N_63
AAACGAGGCAGTAATCATACCGGCTTAACGATCTACAGCGT
>N_64
GCATCACAAGCGCGTCTTCTCAAGTACGAGCCAACGTATCT
>N_65
CCTTGAATACCAGCTTTGTCCGGGACCAGCACCGAATATCA
>N_66
AGATTATTAAATGTGATTAACCAGTGGGCATGAGCCCGCGC
>N_67
TCAGAATATACGCACCCCTTCCCTAATGGTTTTTGGATGTT
>N_68
GCCGAACGGTCTGTTGGTATCGGTAAACTTGTATGAAGCAG
>N_69
TAAGTAATAAGGTAACGAGGCAGAAAAGCAGGGAAACCATA
>N_70
TATCGTTGCAGAAGATGTATCTGAGATTTTGGAATCTCACT
>N_71
AGCGTGGTGTACGAACCATACTTTGCCAAACTGTTCGATCC
>N_72
GGAGGGATTGATCATATAATCTGGGCATTATTCAAGGACTG
>N_73
GAGGCTCACTTGAAAGTGACCCGCATAGGCCTGGACCTGAA
>N_74
TAATATAGCTCGTCGATGTACTCTACCCCGCGGGCGTAAAT
>N_75
TATTTAGGAACGGTGGATCCCGAGGGGCTGATCGAACAGAA
>N_76
AACGTCACAGGGAAAGAATACATACTGCATGGCTTCGAGGG
>N_77
AGAAACGCCATCCAGCACCTCGACTGTGGTATTTTAGGGGT
>N_78
TATCGGGTTTATAGCCGGAGCACTGGTCGGAGGATGCGCAA
>N_79
CGGTAGTTAATTTCTGGCCTCATGGGGGGCATCTGTGGTGA
>N_80
CGCGTTGTGGTGAGTCTAGGCAAGAAATGCGCGATACTAAG
>N_81
GAGCCGGGGTTGTAGTTTCGCACCACGTTTCCCGCAAGCAG
>N_82
CCGAAGTACCGCCGACTATACTAAACGCACTTGATTGCAAT
>N_83
CAACGTATGGGGCCGCTCCTCCGGGGGGGCCCTAGTCAAGA
>N_84
TCCTCGCAGTGTTGGATAATCTATACCCCCTTTCTAACTTT
>N_85
TTTATTTGCTGTAGCCTCGACGTGAAAAATCAGCTCCCGTC
>N_86
TAAATCCGGCGCCATACGCGCGTAGGTCCCCGGGTCCAAGC
>N_87
TCTAATGATCCAACCACCATCCGCATTCCAAGCTAACACCG
>N_88
GGTAGGACCGCTCGGCGGGACGAATCGTAGGTGGTATTAGG
>N_89
CTGGCCCGTAAGGCTGAATTCTGTTATATAGCCTTTGTTCT
>N_90
GACTCTCGACCCAAGCAGGTCATTCTACCCGCCTGTACATA
>N_91
CGTATCCCGCTACCGCAAGACCCAGACAAGCCTTAGTAGAA
>N_92
GTTGTTGGACTTGGGATACGCTGGCCCATGCGCCCATTAGT
>N_93
ATAGCACACCCACCAAACCTCGCCGGGGTTATGAATTTATA
>N_94
AGGGTAAAAGTGTTACCATCCAGAATCGGCGAGGTTAGGCC
>N_95
TTCGCTGGGTATATCGTGTGCGAAGTGCCATCCGATCTGCT
>N_96
GTGGTGTCGGTAACCGCCAACCGCCACGAGGGAATCCGGGT
>N_97
GGGACAGTTAATGTACATACCTGCTATACGTTGAGTGGGCC
>N_98
ACCTTGTTCGTTCCTCAACTCCTCATTGTATAAGAGTGTCC
>N_99
TCGGTCTAGACATAGATCCACTTATGAGCAAGCGCGCAGAT
>N_100
ATGCGAATCAATTGTCTATACAGAGATGACGGGAGCCAATT
>N_101
CCACGTCAGATGGACCCTTTCGAGTTCGACTAATACGTGAA
>N_102
GGGCTGACTCAGATACTAATCCTGGGCGCGTGTATAGTTGC
>N_103
CAGGTATCTTCTGTCGTGTGCTGCTTCCACCCAACCCATTT
>N_104
AGTCTCTACCTTGTATAGATCGCTCGCAGTATAGAATAAAT
>N_105
TGAATCCTTAGTTGTAAAGTCAACAGATTCGAAGCGACACG
>N_106
GGTACGTAAATGAACTTGTGCTTTGGAACGAGCTAGACGTA
>N_107
AAAGGGCCACCACCTTTAATCAAATTGCTGCTCTGATGCCT
>N_108
AAGAACGCACACCACCAGTGCCCCGATATTTCCGGCAATCA
>N_109
AACACGACAGAAGTAGTGCGCTGATACCAAATCGCCCGATT
>N_110
CTAACATTAAACCTCCAGATCATCAAGGGGGATTCGTCCCT
>N_111
TTACGGCGATCAGAGTGTACCTTCAGGCTTGAAATGGAATG
>N_112
ATTTCTTACCGGTGGGCCAACACGCGAATATGCCGTTCATC
>N_113
TTGTAAGACGTGACAGGATGCGGCTAGGGAGATTTAACCTC
>N_114
CCGGAAAACCCGTTACGGACCATTGTGAAGCGGGTGACAAC
>N_115
AGTCAGGACCTGGGACTTAACGGTCTACGTGCTCGTAGTGC
>N_116
TCCGGCGGGGGAGTGTCAACCTGGTTTTTTATTCTACAAAT
>N_117
GGGGTGGCAGGCATAGGGAGCTACTTTGGGCACTCCGATAG
>N_118
GAAGATGCAGCACCGGTAACCGCTTCCAGGCTGTGGGCCGT
>N_119
GTGGTTGACGTGAGATTATGCACGGGAGTAGCGGGACCCGG
>N_120
TGCATAAACAAGCTATACCACGCCCCCTAGGTACTGAAGGT
>N_121
TAACCTAGCGCCTAGACAGGCTGATATTGCAGCGCGTTACA
>N_122
TACCTGGCCTATACTAGGAGCTGAAATCCCTCCCTCTATAC
>N_123
GCATAGATCCTTTTGATGTACGAAACCCATGGCCCTTGTAC
>N_124
GTGCCTGTAGTCGGATACTTCCGAGTGCGGGTACAGCTGCT
>N_125
TGGAGGGGAGGATCTCAGATCGACGGCTGCTTCGTTCATTA
>N_126
CCACTTAGCGCGATAGCACGCCCCTACTGTGGAATTTTAGT
>N_127
GCATAACTTATATGGGAGCACCAGGCGATGTGAACCCCGAG
>N_128
CCTGTTTCTCATTTCGTAGACTAAGTGGTGATACAGTCAGT
>N_129
AAGAGGCCGGCGAACGCTGTCTAATGCGCGGCTTTGATGAG
>N_130
TCCCTCGCGCCCGTCCACTCCAGAAGCTGATTAAGACCCAC
>N_131
GTCTTAATCGTAGGCAGATTCTACTTGAAGTTTAATCCTCG
>N_132
GGAGGTCGCAACCCAGGCCCCGGGATAAAGACATATGGCAC
>N_133
GGCACGGGTGGGAACACCGCCCCGGTACCCTAGCGCCCAAA
>N_134
TAACGCCCGTCCCCCTATCACAGGGAGGCTTCTAGACGTAC
>N_135
TTTATCCAGCTGTATCTGGCCTTATGCTATCTTTAGCACAC
>N_136
CAACAACCTAATATGTCACGCACGTACGTCGCGCGCGGGTC
>N_137
CTTTAAAACACGACATACGGCTGAAGTGAATTGCTTTGTGC
>N_138
TTAAATTCTAAAGAACCGACCTTAAGACTTAGTTAGACAGG
>N_139
CTACCAGACGTTGCGCGTAACACTTCGTGGGCGAATCCGGT
>N_140
ATGGCATGGGTTGACCGATGCGGATGCCCCACACCAAGTTA
>N_141
GCACCGTCATTTTTTCGATGCTGAAACCGGTCCGTTTTTCG
>N_142
CTTCGTCGTGCTACTTAGATCGAGGGCGCAACGATAGTTTC
>N_143
AATTCGTTCGCTAAAGAGCCCCTACTCAGCCTAATGAGTAG
>N_144
AGCAATTGATCGGCCTTCTGCGCAGTGTCTACCGCTTTGTG
>N_145
GGCCACTAGCTGCTTCTAAGCCAGAGCTTTTATACTCAGGG
>N_146
AACGTATCCAGACGTAGTGGCAATTTGCAGTCTGCAGATAC
>N_147
GTATGGAACGGACTACAAGACACCGAAACCCTGATTATTGG
>N_148
CTTTGGCTTTCCACCCATCTCTGAACAAGACAGGCCTCCAT
>N_149
TTAAGTCGCTTTGTTTCACACGCAACTGTATCCGTTGGCTA
>N_150
ATCACCGGACGGTGAAGTATCCATACAATGGCCAGGGGGGC
>N_151
GGGGCCAAATTCGCTAGGTGCTCCTTTAGGATAGTGCAAGT
>N_152
CTTCCGCTCGAGCTAAGAGCCATGTTCTAGCGACCAGTAGA
>N_153
ATTTCATACTGCGTTAGGGTCGAATGACGGAGGGAGTTACG
>N_154
GGGCCCTCGACACCGTAAACCCCACAACACGGATTTTGGCT
>N_155
TCCAAGTCAACCAGTACTTACAATTGGGCTTTCACGCGACG
>N_156
AAAGTGGTGAGCAGTACCGGCGGGAGACTATAGTGATAATA
>N_157
ATGGATTACGACTCATTGAACTTAACAGGGGACGCTTTAAT
>N_158
TAAAGATCTAGGCTTAAATCCTTTGGCTCTCCAGGGGTGCA
>N_159
CCGGGTCGTGGGCTTTTGTGCGCACCACAAATTTCTGAGGC
>N_160
AAGGAGATGGGGTAACATTCCGAAGCAACCATATAAGTAGC
>N_161
CTTAAAAAATTGAGCATAGGCAACACTCCACCAAGGTACTA
>N_162
GACGCTCCCCCTCACTTTTACGTTTCAAGTAATAATGCGGG
>N_163
TCATCCATCTTCTCTCGGCACGTCTCTCAGTAAAGGCAGTA
>N_164
TCGGGCGGAGTGCCAGACTACGGATCTACCACATTTAAATA
>N_165
TAATTATAGGTTCAGGATGACTAAGAATCACATCACGAGGC
>N_166
ATCCTGCCCCGGATTATCCCCTGCTCTCAATCTCAAAAATT
>N_167
ATGGTTTTGCTTTTTATTAGCTCAGAACCACCCACTTATAA
>N_168
TTGCCAAGGTCCTCACATCTCCGGTGTCTAAACCGATGTAT
>N_169
CGAAGCACAAATCTTCGAGGCGCCGTGTTCCAAGGGCCACT
>N_170
TTAAATTTTTGCTCGATCCCCTTTTTTCGTTGATTCCCCAG
>N_171
CACACGGAAAAACTGATCTCCTTGCACAAACTAAGGGGTAG
>N_172
TTCCTCGGGTCCCAACTTCGCAGTCTAGGGTAAACACACAG
>N_173
GTGCGGACGCCAGACCTCATCAACGAAATTATTTCATAGAC
>N_174
ACCGCGAGCACTGAGCTTAGCGCGCAGATAGTTCCGATTTT
>N_175
GTAACTGGACACTCTGCCCACGTTTGTGAGGGTGCAGCCCC
>N_176
CAGTTGAGGTACCCCGGATGCTTGTAAAAGTGGGTTTTGCA
>N_177
GCAGATACTGCTGGGTACTTCTTTTTTGAGCGCATCATTAT
>N_178
AATACGGACAATCCGATCATCGAAGGTAGTGTTAGTTTGGT
>N_179
CGACCCGTGTGACCGGCGGACAGAGCGATTTCCCGGTATCT
>N_180
ACCACAGTGGGCCCGGCACACGACACTTTAACAGCGGACGG
>N_181
CACATGCGAAATCGTTATGCCTGAGACGATATGCCATTGCT
>N_182
ACGTCGTTTGTGACTCGACACTCCGAGCTCCACGTACCCAT
>N_183
CAGCGGTATGAGCTAAATACCCTGTTATCATTCGCAGTCGA
>N_184
GCCTTCGTCGAACAATGGGGCGTTGTGAGGACCCCAGCGCC
>N_185
AAAACGTCCGCGAACTTTCTCCTTAGGAGACCAGCGGGTCG
>N_186
GTAAACGCTGCTCTAGGCTACGGATACGTGTTATTGGGGAG
>N_187
TTGCCTTAAAAACGAAATCGCAGGGAGCGGTCGTTGTCATA
>N_188
AGTCGATAGGAATTGTCAAGCTGTTCCAACGGAGACCGCTA
>N_189
GAGTGGGGTCGTAGACATCCCCGCCTGCACCTTGGACGATG
>N_190
GCACTGTGGTCGGCTTGAAGCAAGACGAGGGAGGAACCCCA
>N_191
TTGGATCCTCAACACCATAGCGGAGGGCCATGGCACTGCCT
>N_192
CGGTCCCTGTATGGGTGGCCCCGTCCTCCCGGAGCGTTGGA
>N_193
GCGACATCCTCGTTTCCGAGCGGTGCTATCCGTAATCTCTG
>N_194
CAAAAATGGCGGGAGGCGGGCTAGTATGGACCGGGCGGGAG
>N_195
AAGACTGCTGTATGGATTTACTATGCCAGTTTTGCTGCATA
>N_196
TAATTGTAACAGGCTTTATTCGAGCACAACGTTCTACCCAT
>N_197
CTTAGCCTAGCAACAAGAGGCGATCATATATTGGGGGGCAC
>N_198
GGCGGGGATACTCTGAAAGCCCATAGTTGGCTTATCACAAA
>N_199
GGCATAGCGTATCTCGCGGTCTACAATATGAGTCGATTGGG
>N_200
GCATGAATAAGCACAGCTAGCTTCGATATACTTCAACCGGA
>N_201
TAGCCGATGCTGAAGAAGATCGCAGTTACGGTCTGATAGGA
>N_202
ATGGCCCGTTTTTGCCAATCCTTCTTCTTGTAGATCTTGCG
>N_203
AGCACCGCACTCATAGCTAGCTGGAGCTACGGGTTCGAAAT
>N_204
CTGTTCATCTGGATGAGTGCCACCGTGCATATGGATATAGT
>N_205
CCATTCGCGCCTTCAGGATACTTCATACGTTTGTAGTCGAG
>N_206
ATGACCTCCTATTGCTTGGACTATCAGCGAGGCAGGACCGT
>N_207
TCCTGTTGGTTAGATATAGGCTTAAACTTACGTTACCGGTG
>N_208
CACCCAGGATAGGTCCGTCACTGCGTGTGGCGTTGTGGCAA
>N_209
ATTTTTAGTCTATATGACAACGCGCCGGAATCTGCGAATTC
>N_210
GGAAGGAACGTACGAGAGGGCCGTTTCACTAGTTCTTGCTT
>N_211
CCCAAGGAGGTCGCTGTTTCCTCTGGGGGTGCATCCGATTA
>N_212
CTCGAATATCGATCTCTTGTCGTACGCCCCATACATGCATT
>N_213
TTAGTATGGAGAAGGGAGAACGCTTGATCTCCGAGTCACAC
>N_214
GCGCCGGACCGCGCAGTCGACTCACCCTATGCTTTCGAACG
>N_215
CGCAAAGCCTACAAGGTGGTCCCGTGAACAAACGTTCCCAA
>N_216
GTAACGCCTGTAAACACTCCCAAATAGAAATAATTTTATTT
>N_217
AAACCCCATCCTGGTGCCGCCCATTCAATTTTGGGGACCCG
>N_218
GTTTCCCATCTCCTATTAAGCCATCCCTGAGTAATGGATAT
>N_219
CTTATTAAGGGGGGCAGAAGCATATTAGGGGCTAACAAGCG
>N_220
TTCACGAACAGCCGTAAAGACATGTCTACCTTACGCAATTT
>N_221
TATTACAAGATAAGAAACGACCGCGTGTTGGTTAGCGGGTC
>N_222
TTCCCAACGCAAGGGCTGTTCAACCAACCCCTTCCGCGGTT
>N_223
GCGGGCGTCAATGTGGACGACTGAGGAAATTTCTCTCGCCG
>N_224
CCGCTACTAGATTAGACCATCGAGTTCCCCCTAAAGGTTGA
>N_225
AAAACGTCTTAAGGTAATCTCGCGTAAGCGGTAATGAAGAG
>N_226
ACCAGGAGCCTAACGCGCGTCACTGATTACATTCACGCAGC
>N_227
TTCAGTGGGCTTCAGACTCACTTCAAAGAGGCCTACCGCGG
>N_228
CTCAAGTTCCTACACCTCGCCCCCCGTACGATTGTACGTCG
>N_229
GACAAGCTTCTAAGGGATATCATGCCTCATGTGGCTTGCGA
>N_230
CAAATTGGATTTGTTCATTCCTTGAATGCCACGCCGTACCC
>N_231
ACAAGAAAAAACATACAGCTCCATGGGCGAGCCGGACGGGT
>N_232
TCTAAATATATTATAATAATCACACACAGCGCGAGCTGGGT
>N_233
ATAATGACCTCCGTGCGGGGCGGTTACTCATAGTGCTGCCC
>N_234
ACGAATCTTCTCGGATGGAACAAATATGACGAGGGAGGCTC
>N_235
CTTTGACCCGGCCATCACCGCATCTTCAAAACCTAAGGCAT
>N_236
ACATGTCGTGACGTTAGAACCCACACGAACCCCATAGGTAC
>N_237
CTTTAGCCGCCCACATTATACAAGCGATTTACAGGGACACA
>N_238
AATGCTACCCTTTCTATATCCGTAGTAGGGTTAGGGACGCC
>N_239
ATCTTTAACCTGAGGGAGTGCTTCGCTTGATAGCCGGCGGT
>N_240
TTGAATGATTCTACCCTTTGCGTTTTAATACCTTATTCCCA
>N_241
TGCTGGGCAGTCCGAGACAGCGAAAAATATTGTACTCTTTT
>N_242
ATGATCAGATGTACCAGCGCCTTGTTTACGAGACGGAACGC
>N_243
TTGTGTAGTGAGTGTCCTGTCCCGGTCAATGTTCAACGCCA
>N_244
GCGGGGCCGGTACGGGAACTCGACGTAAGGTATCATATGAG
>N_245
ATTCCCCACCTAGCACTCCTCAGGCAACGGCTCGACTCGTT
>N_246
TACCTTGGGGAATGAGGATACAACAAGGTCCACGGCCCTTA
>N_247
AATTAAGCAAACGCGAGTACCCATCGAAGGGGCGGTTTCCA
>N_248
GCAGCGAGATATCTGTTTTGCGCAATGGTAAACCCAGCCGT
>N_249
AGTACGTTTTGCGGCCGGATCCGATTACCTGAAACTACCCA
>N_250
CCGGCGACTCGAGGCGGGTGCCTGCTTTTGCGTTTTGTAGT
>N_251
GCCCCCTGGTGAGACTCAATCATGAGTATGACCCCCCCCCA
>N_252
ACGGACGGTTTTTCCTGTATCGTTGAAAGTCCTCGTGAATA
>N_253
ACATGAGGTAGGGACCGGGACATCCGCAAGTTTGGCCCGAC
>N_254
CACCACATAACAAAACATTTCCCTAACAGAACGTTACTTGT
>N_255
GAGGGGGCGTTGTGTCCTCACTCAAGTATATGTAGCATCTA
>N_256
TTGGACGCGGCATCTGCTATCTTTTACTTTCTAAGACGCTC
>N_257
GTTATCGGACAGCGGCTCTCCTGTAGTTTCCTAATGTTACA
>N_258
ACACAGTGGAACACGGGTAACGTGAGATTACTGTTGAACGC
>N_259
ATGCTAGGGTGGGGGCTACACGCGCCTCAATCCTAGCCTGT
>N_260
TCCTTTGACTGACCATTGGACTAAAACCCCTTCACCAAGAG
>N_261
GAGACGAATCAATGTAGAGGCCCTAAGGTGTCTATATGGCA
>N_262
GCCCGGGCCGGATTCAGTCGCGACGGTGAGTGGAAAGCCCT
>N_263
GTACGCTCGGCATTATAACCCCCGCAAAGAGGGTGTTCTTG
>N_264
GACTAGGGCCCGCCTCTCTTCAACTGCGATGGCTGATAGAT
>N_265
TCCTATGGGTGACAATAAACCACAATAATTCGCTATCTAAT
>N_266
GATGGGTGCGGGAGAAAGCTCTTATTGAAACTCGATGGCAT
>N_267
AATCGCGCTGGCCTCTTGATCTAATTACCTTTGGTCCTTTG
>N_268
ATAAACTAATTCACACGGACCCCAAAACTTCCCGCTTTTAT
>N_269
GTGAGTGATATAATTGGAGCCGAGATGACGGGCTTATTTCC
>N_270
CCCCTGGTCTGTGTTCATATCCTACCATTGGGGGGCACATT
>N_271
AGGAACCAACTCAACGCGAGCGTTATCGTTCTCGATATTTA
>N_272
TGCGAGAACTAGTTTGTCCACCAGACATGCCGCATAAAATC
>N_273
ATTACAGACCAAATTGAAAGCACTCGGTGTAATGCGTAGTG
>N_274
GTTGATCCCCGACATGGAAACCAGATGGTTGTAAAGCATGT
>N_275
CTAGATTTTTCTCCGTACGCCAACCTAGAGAGAGCAAAGCG
>N_276
ATAAACGCAACCTGCGCGAGCGAAATGCGTGCGCACCAAAC
>N_277
GCACCAACTAGAGTGGACACCAATGCCAAAACAGATGGTGA
>N_278
GTCGCTGAGGAGCTATCGAGCCCTTACCCCAAACGACTGCT
>N_279
GACACCACCCCGAAGGAGATCTAGTGCATGGCTACCAAGCG
>N_280
ACCAGAATCCATAGGCGCTCCTATCCATCCAGGAGAATTTT
>N_281
GTATCAAAAGATCCAGAAAACTAATACCAAATCCTGACCTG
>N_282
ACAGCGAAAAGGCACCTTCTCACTCTCAGTTGGGTTGTGGC
>N_283
TGTTAACCTTTACCATGCTCCCCATGGTGCCAGGCATAATT
>N_284
AATGTATCGAGCGTCGGCCACAAGAGGTGTTGGTGTGGGAA
>N_285
TTGAATACGTCGCGGGCCTGCAATTTATCCTACATTGTTTA
>N_286
TGCACTTGTTGAGGAGCGTGCAACAGCCACGCGCTGAGTAA
>N_287
TGCCAAGGCCGCATACGGAACCGTTACGGATTCTCGTAACT
>N_288
TTACCGATATGTGGTGCTATCGGAAGCGCTACCGAACCACT
>N_289
ACAGCTGATGAGGACGATTCCCAAAGATCGTACAGAGGGAA
>N_290
CACATCCACTGCCTCAGTCTCGCACGCCGATAAGGGGCCCC
>N_291
TTAGGCACCCGTGACTGTCGCAAGTGATATGAGCCTGCATA
>N_292
TACGCTTCCAAAATTTGCACCGTATCCTGCAGCGAACCGGG
>N_293
GGGGCCCTTGTAACTAACTACATGGACTCCATACTTCGCGT
>N_294
ACGATCATACTCGACACGTCCTATCAAGTTTATTGGTCGCA
>N_295
CTTTCGGGCTTCGCCCCTAGCTTCCCGTTGGGCCACTATTT
>N_296
AATATCGATACTGTGGGGAGCACATTGTCTATTTTAGCAGA
>N_297
CTGACCCAAAAGGTACATACCCCCAAAGCTCCCCTGCGGGG
>N_298
TATTTCTGTAGGATTTAATACCGAATTAACGCCAACCCGGG
>N_299
AGGCTTTCCGACCGGTGGAGCTTTGTTAGCCAATCGTGGAT
>N_300
TAAAAGGGAAGGCTAATTGGCCTAGTAGGTGAAGCTTTAAA
>N_301
GATCGTGCAACGTTAGCACACTAAAGATCCATATAACCCAC
>N_302
TTAGTTTCCCGGTTTTATACCTCGGGAGCTTAGGGCCATTG
>N_303
CGCGTCCGAATGACTTAAGTCGTTTGTGAGGTCCTTACAAC
>N_304
GCCCGTCTGTCGGTTGTAAGCCCGAAGTAACGATTGACGGG
>N_305
CAGTTTGGGATCGATCTTAACATCGATGTGAATTCATAGTT
>N_306
GTGTCATTGGACTAAGGTTTCTTACCAGACAATACGTCCTA
>N_307
GGACAGTGACCAACGGCCCCCGATAGGAACGGCCACTTATG
>N_308
GTCTAGAGTTTTAAGGTACTCTTACAACCGCGAGATGTCTC
>N_309
CAATGAACGATCCCTAAGGGCACGTGCCGAGGGGCAGAGTT
>N_310
GTCAGTCGCGTTAGACCTGACAACTAATCTACATGGTAGGC
>N_311
AGCACGTGCGTTTGAATTAACGATTGAGGTCTCAAGGGTCG
>N_312
CGGAACGGGCTAAAAAGGTTCAGCTAGTCCTGTAAGTCGCG
>N_313
TCTCAACCCTAAACTAGGCTCCCACTCATCTAAACTCAACA
>N_314
AGCGTCGCGCGACCATTATTCGGGGCCACTGAGTGACTTCT
>N_315
AAATTCCTCGGAACCCTCCTCGTCGCAGTTTTATTGCCGCC
>N_316
TCTCAAATCGTCTGGTGAAACAATAAATGCACGTACTAGCA
>N_317
GACAAATGCTGAGCTATGTCCTCGATTAGGGGGGTTATAGG
>N_318
CCATCTCACTTGGCAGGAACCGAGAACCAAAGCGGGTACGC
>N_319
CATCTCCGGGTAGGTTATCGCTTAGAATTTCTAACTACGTG
>N_320
CGGAAGTGCGATACGCTATTCGGATAACGAGCAGATGGGTA
>N_321
AGTGTCCCTCAGTGCATTCTCCAAAAACCTGCCCGCGCCCG
>N_322
ATGTACTTACCCCGTCAAGTCTTATTATTGGAGCCTCGATT
>N_323
TGAAGGGAGCTTATGAATAGCGAGTGGCTATTACGGGGCAA
>N_324
TCGGTCACCACCTAGCCCGACAGCCTTCCCCCCGTCCCTAA
>N_325
CCGTCACTAAGAACCCAGCGCAGTTGACGATATGAAAGTAC
>N_326
TCACGGGAACCGGGTGGGGGCGCAGGGAGACGTCCACAGTT
>N_327
AAGATAAGATTAACGCCCACCTAGGGGGGTGCAAGACCGGT
>N_328
ATGAACCGGCTTAATGTAGCCGTAGCAATCGCCTCCGGGTG
>N_329
ATCGACCTAAAGCTCCAGAACATTACTAGGAGTGCGGTACA
>N_330
CTTTGACGGACCCTACCCTTCCACAAGAACCTCACGGGCCT
>N_331
TCGGTTATTACCGTTACCAACGGAATTGGATAGTACTGTTA
>N_332
ATTTCATTTAAGGTCTTGTCCTCAGACCATAGGAGTAGGCT
>N_333
TATTGTTTGAAATTAGCGTGCCCGCAGTCCCATGCCGGGTC
>N_334
GGCACTTCTTTACGTCGCAACCACGCGCCAGACTGTGCGGA
>N_335
GAATCTTGCAATTTATGGACCTTGGACATTTAACGATTACC
>N_336
TGGCAACGCCATTAATAGCGCAGATCAGCACCGATGCCCTA
>N_337
GCGGCGAGAACGCCCGGTTGCTCAAGATGAAAAACTCGTAT
>N_338
CACGATCCACTCCAATGACTCTAATGGCCGTATCCACCTGC
>N_339
CAAAATTTAGTTCTGTAGTACAGAGAGACTTCTAACCCCCG
>N_340
TAAATCGCGATTCCGCCGTTCTCTTTATTAGGGGGACTGCC
>N_341
CGCATAGGCGCAGGTGCGAGCGTGCGTTCATCGGGCACTCA
>N_342
CAACACGGAGTAATGTGGTGCGCTCGCGAAGTGATAAGGGA
>N_343
TCTCTGGGGGATCCGAAGCACGGCCGACCGGAACTGGATTA
>N_344
GGTTTAAAATACGCCTACTCCGGCCCGTCGACTAATCGTAA
>N_345
GAAAGCATTCATAAGGAATGCTGACGGACCCTTCCGTCAAC
>N_346
AGGATCACTGGCCCGGAGTTCATACAAATGTAGTACCATGT
>N_347
ATCCAGAGTGTCTTAGTATACTTAGTATGAGGTTGCCCGGT
>N_348
GTCCCCTGCATAGTCCACCTCTGAGGGGGCGGCTACTTACA
>N_349
CAAACCTTATCATAAGCTACCCTGAGGGATATGTGCACGGT
>N_350
AGAACGGTAAAGTGGTACTGCAGCTGTCACTTAGGCCAGCG
>N_351
AACGCCCAGTATCCGAGCCCCTTGAGACGGAAGGTATGTTC
>N_352
CTCCCTCCTGCCCTCAGATACGAGATGGGGTCGTACGGGAC
>N_353
GCAAAATTGTTGACAAATATCTAAGGCGCTCCTAAGTGGAT
>N_354
GATAAAATACTAATGCTGACCATGTAAGACGGAGTATTGGC
>N_355
GACTAAAAAGAGTTTTAGTCCGGGACCCGCCATTCTATCAT
>N_356
ATACCGCTGTTGGTCATGTTCGGTCAGTCAATAGGCAATGG
>N_357
TGCCTAGTGGCCGATTGTTGCTGTACTGGCTATAGAGCAAC
>N_358
GAAAAGCACGACGCCGGCTTCCGCGCGAAGCCTGCTGTTAG
>N_359
AAGAGAGAACGTGAAGTGGGCCGTGTCGGGGACCGGTGAAT
>N_360
GCTTCCCACTCATCTGGCATCTCTATGAGGGACAGTCAGCG
>N_361
TGCGGGCTTATATTTTCATTCCTGAATGCGAGACCAAGAGT
>N_362
CCTAATTTCACTGTAACCCGCAGCCAACCCATCCCCCTGCG
>N_363
ATGCGTTGGCAAGAATAGTTCCAAAAGACTCCAAATGTGGC
>N_364
GTTCAAGCCAAACCTTCGGGCGTGATTGCGGGTACCCAGGT
>N_365
GAACGACCAGGTTTTAATCACCATTGCCCAAATAGGGGCCG
>N_366
ATAGCCGGCACACCCGGATCCAGGGGTGTTCCAAAGATTAC
>N_367
AAGAATGTCACTTAAGGGAACGTTCCCGATGCCAGTACTAA
>N_368
AAACGCTGCAACCCCTCCGGCATCCTCGGAGTTGGTTCTTA
>N_369
TAAACTTTACCACCTCAAATCTCCTCTTAAATCCACGCTAG
>N_370
TTATGCGACCTCATAGTGGTCATCGCCCGTTCGCAGTGCCA
>N_371
TAATCAGGCTATTCCTGTCCCATGTTGCCGGTGCCTCATTT
>N_372
GGCTATGACAATGGGCAGTCCTTGTTGGCTCGCGACACCCG
>N_373
ATGCCCAACCTTTCCCATCGCCAATCTGGTGGAACACAATT
>N_374
GGCTTGATGACAGAGACTTACAAAATCCATTCACTGGGGGC
>N_375
AGCAATCTTCGATGGTCGTGCATGAGTGTATAGCCGTATAT
>N_376
ACGGGTTGGAATTAACCATACCAATTTCCACAGGAATGCAG
>N_377
AATTTCCAGTCGCGGAGCCGCAGGCCACGAGTGTGTTCGTC
>N_378
CCATCAAAAGCGTGGCAGGGCGTATTATTCTCTCCAGACAC
>N_379
CGTACCGGCGTCGTTCGAGACGGATGCTTAACTTTCGCACG
>N_380
TGAGCTTGGGGGTGCTACCGCGTTGGATCTATGAGCAGTAG
>N_381
CCGCTCCCAAGACCATGCGGCATTAACTTGTTTCCGGTGCG
>N_382
CCGCGACCCCCCTTGTCACACTACCTAGTGTGTCGTGGTTA
>N_383
CCCCCACGTACGTCTTTCACCCCACAGCCAATTAGGGCTAC
>N_384
GGCTCTGGATATCGGGGCAGCTGGCGCAGAATCTAATAATG
>N_385
TCGTGGCTGGGGAGGGTTTGCACAAAGGTCATTTTGTAAAG
>N_386
CGACTAAGGCCCACGGTCTTCGTGTTACCACCTCGTAGCAT
>N_387
AGTTGTGGGAGAATAAAAGCCTAGGGCATCCTTTGGCTTTA
>N_388
GCGTGTAATACCACTTAGATCGTAACCACGGGCGCTTCATC
>N_389
GTTCAGACTTTCCCAAAGTACCAGGCGCGCAAAGTTGACCG
>N_390
AAGCTTTGAATCGTGTGGATCTAAACATCATTCTCAAACCC
>N_391
TATCCTGACGGTCCGGGGACCACGGGGCCCATCTCGAGCTG
>N_392
TACTGTGACAGCGCTGCCGGCGGGGGTCGGCTCAGATGGCA
>N_393
AAGCAGAAGAGAGCCACAGGCGGCATCGGATTATAGGCAGT
>N_394
TTCGGCGGGCTCTCCCAAACCCCCGATGGTAGGAATAGCTG
>N_395
AAAACCGTGACGCCCGGTGTCTGGGATCTGAACATAACCTC
>N_396
CTGGTTCAAAGGGCTGTGTACGTAGGAGAGTTTGGAACCTG
>N_397
GCGTGGGTCGGATCCCCCGTCTGGGGACCTTGGCTAATCCA
>N_398
GCCTTCCATGAAAACAGTCTCGGCCCAGATATAAGGCGACC
>N_399
GTCCCCACTGTCTCGTTATACAGGGCAAACACGGATGCAGA
>N_400
ATGGACCGTTGTTACAAATCCTCTCGCGCATGGCTTGCTAG
>N_401
TAACTAGTATCTATTGTAGCCTGCGCATAAGAAATCGCCCG
>N_402
CCTATCCACGGCGATGTGCGCTGAATGTTTACCCCTTTTTA
>N_403
TCCTACTACAGACGGGTGACCATACTCACACGTTTTTGCAT
>N_404
GCGGCCTCTGCCATTCTGGGCCTGGCCGTGTTTTATATGAT
>N_405
TCCCGGGACAACAAGGTCGGCCCCCAGTGGGTAGGACGCAG
>N_406
ACGTTCGCACAGAGTTTGATCGCGAGAGGCGGGCTGCATTT
>N_407
CCTCTGTGAAGCTGGTGATACACTTGGTACTCCGCCGCGCC
>N_408
TTAAAAGTTGTGGATGAAGACATATTCAAAATGAGATGACG
>N_409
GATAATCAACTGGCTGGGACCGCCACGGCCAGCACTAACAA
>N_410
TATTGCGGCCCATTCTTTGTCTAGATCGTCATGACACGTTA
>N_411
CCTTCTGACGCGGTACCCAACTTGGGAACACCCTATAAGGC
>N_412
TTCACCGGATCGCCAGAAATCACCAGAACGTCCGCGTTCGT
>N_413
AACCCCTTACCGGATCTTGACGTTTTTCGGTTGGGACGTGA
>N_414
GCAGTTCCTCGGGGGAAGTGCTGGGTAGTGTCGAAACTAGG
>N_415
TTGACTAATACCCCCTCTTTCCCCCGCCCGCAGGTTTGTTC
>N_416
GCCTACAAAGCTCGGCTTCTCCGCGTACACTAGCAGGTATC
>N_417
CACATTCTTTCCATCGTGGACTATACGCACATATGCTCGAA
>N_418
CGATATTATCTTCTGCCGCCCTAATAGTAGGACACCAAGTA
>N_419
CGTCAGTCTTTTCGTTGGTGCAAAATTGCGTGGTTTACCGA
>N_420
ATAGAAGGGCCCACTCTGGTCGGCTCCACGGGGGAATCCAC
>N_421
TAGCCTACGAAGTTCAAGCGCCCATTTTAATCCTTGTTAGC
>N_422
ATTAAGTAGGCGACTTGTATCCGGGCGGGAGATCACTGTAC
>N_423
TGTGATCAGGGAGGTGCATACCTTGACGGGAATATTTTTTA
>N_424
AGGGAGGCCTATGGCAAGTACAGGCCTCAATCATGGGACAT
>N_425
TAATTCTAGCCAAGCTATCACCCATTTAATCCCTGCAGCAC
>N_426
GGTCGAAATGGCGCTCTAGACATCCCGGTATGTCTGCGTGT
>N_427
CACTGTCGCCTTGTCCATTACCTTGGGAGAGCCCATGAATA
>N_428
GGTGTACGTTGTGAGAAACTCCAATACTATGAAGGCGCTAT
>N_429
TTGAATAGCTGCAAAGAAGTCTGTGCCAAGTTATCCGGGGG
>N_430
TAGCATGACGTGAACCGACCCCGGGACGTGAACTCTTTCAT
>N_431
TCACAATTGCGGGCACACTACAATAGTATTCCGAAGCAGGG
>N_432
GCTAAATTCCAATTCCGGCCCGTTGCTGGGGTCTGAAGACA
>N_433
TAGTGCGAGAGAAATATCGTCGTTACGAACGCTCTTTTGAG
>N_434
ATCGAACTTGCCACTAATAACAACTTACCATACCCAGAGAG
>N_435
ATGATTAATGGTCTTTGTTCCCTTCGTCTGCCGGTGGTAAT
>N_436
GATCTTGGCTTGACCGCATACATGCTGCAAATTAACCCCTA
>N_437
AATGAGAGTATACATTGTAGCCAATCTGTAAAAGGAGACTA
>N_438
AACCTTGACGGAAAACTTTTCTCTTATCACTGACATGCCGT
>N_439
CGAGCATTTAAACCACACCGCCGTTAAGGATTTCCGAACCC
>N_440
TGACATCTCGGGTACATTGGCCCGAAATATTCTTAGGATGA
>N_441
AGTCTACAGGGGCGGATATTCACCCCAGTCAACAAATTTCT
>N_442
TAATATCCACCCTGTGTTGGCTAATTTGCTTGGCAGCCAAG
>N_443
ACTTGGTTCCAGACCCCAGTCTGGAATTCTTAACCATGACT
>N_444
TTGAAAATATACGTAAGGTGCGACTAGGTCTAGGCCTTGCT
>N_445
TAGGAATTTGAGGGTGGGGGCCACTTCGAATTTCCATTCCC
>N_446
CGCAGTACTGCCTCACAATACTTCATTCCAGGCTTATTGTT
>N_447
GAGATTGGTACTAAGGCCAGCAAGGATAGGCTGGGGGGCGT
>N_448
AAGAGAGATCATCGAAGAGCCTGGGGCGCGGCACGCCCCCA
>N_449
CAAAAGTGGCTTAGCGTGTACTAAACAGTGTATAGCAGCGT
>N_450
ACGACAGCACTAATTGCCGCCAATTCAGCCCTTTTCGCTGT
>N_451
TTCCGAGATATTAACATCCTCGCTTACGAGGGACATAATTA
>N_452
GGACTAAAGTAGACACCGAGCATAGGCATCTTTTAGTTCCC
>N_453
CCCAAACACTGAAACCCAAGCAAGGTTAGCGCCCTACCGCC
>N_454
GTCTGTAGTTAATGGTATTTCAGGGGGAGCGGGTCAAAAAG
>N_455
AGGAATTGCCACGCTGAGTACTAGTATGTGGCCCTAGCACA
>N_456
GTCCCGCCGCCGCATGGCCACTTGAGTACATTCATTCTGCA
>N_457
TGCCAGTAACAGTACTTAGTCCGCCTGATTTTCTACTTTAT
>N_458
GGTTGAAACCGACCCCCGAACTCACGCGCACGTTGTTGGAA
>N_459
GATGACCCATGGGGCTTTCACTTGTGAACCACCGTAGACAG
>N_460
GGCTGTTCATTACACTCTGCCATAGGCGATGCCCCAACGAT
>N_461
CTGCTGGCATGGTTTGCAAACCTTATTATAGTACAACGAGC
>N_462
ACCGCGATTAGATTTGAGGGCCGGGGTATGCCACGCAGGCG
>N_463
GAGTGATTTAATCGTTTTCTCAACACACCTATACAGTCGTC
>N_464
ACACGCGATAAATGAGTAGTCTCCGCATATGCACCCTCTTG
>N_465
CGTGTACTGTTGCGGGCATACACGGTTTACCCTTTGCGGTA
>N_466
AAGCATAATGAGTCGGCCAACGGCGCTCTCTCACGTTGCTT
>N_467
ATAGACAACCCATATTGGAACCTATATCGTTTCCACGATTG
>N_468
ACCGCGTTTATGTAGGCCTCCCAGATTTTGTCGACTAAAGT
>N_469
GGAAGTTCGCACACGGATGACCCAATCATCGTTCTGCGAAA
>N_470
ATGAGATAGTTTACCCCCGTCCAAACGAAGTTGTTGATCAG
>N_471
CATCCCCCTTTTACTAAGCTCCCCCAAGTATATTTTTCAAA
>N_472
TAATGCAGCCCCGCGGACGTCGTCCGTCTCTGGACCGAAAG
>N_473
TTTAGCCCAAAGAACTGCCCCTCTAATTGGTGGTACTTCGA
>N_474
CGTCCTGCGGTGGCGGGGGCCATCTTGTCTCCGTTTGGTAA
>N_475
CGCAGTGACTTCTACGGGGGCTTGGCCAGTGGTAGAAAGAG
>N_476
TACGCGCGTGCACCCGCCCACAGGGCTAGGTAGCCGGATGG
>N_477
TACAGACTTTCAGAGTCGAACTTTCAGATGCCCAAAATAGG
>N_478
ACCAACGCTATGGGGATCGCCCTCCTCGGCGCCTTTGATGT
>N_479
CTAACGAGTCAGCAATGTCCCCGGGGGTGCTCTGGAGCCGG
>N_480
CCGTATGTACCTCCCGATTGCTTGGAGTCCTAGATCCGATC
>N_481
TCCGTAAAACAGTTATAGAACCGGGAGAACTCCGCAAAAAG
>N_482
AAACTTGTGGGTACGAACGACAGCTCGCATAACTGTTGCGC
>N_483
GTCGTCCGTTAACCCACGTACTAGCATAGGTGGGGGGTGAC
>N_484
GTGAATATACTTAATTTGTACCGACAGGCGTTCCTATAACT
>N_485
AAAATCCGCAATTGGCGTTGCAAGGGCCAGTCATTTAATTA
>N_486
AGCGCATGAGGTAAACATTACTAGATTACCATGTTTGGAAA
>N_487
CCGCCATACGGGATGAAAATCAAAGTTTATCTCGGCCATGC
>N_488
GATGAAGAGGACATAGAATGCTGATGGTATGGGGCCCGATC
>N_489
TTGAATATCGTTAGTCAGGTCAGCTAACACCTCGCTAAACT
>N_490
TTAATATAGCCTTACGGCTTCAGGGCGGGGGGTTGAGGCTA
>N_491
TACTCTCCTCTCCGGCGGACCTACGAAACAAAAGGAATGGT
>N_492
TGTTCCCTTGCAGGAACGGACGTAAGCAGAAGGTGTAGGAG
>N_493
TAGGCTTGTTTATAGCGTTTCGGAAGAAATGGCTTGTGGGA
>N_494
GGGGGAAACGGAGTCCTCTTCCGTTGGAGCCTTGTGTGGAT
>N_495
ATCTGACCCTTTAAAATCTCCCGGACTGGATGGGTACGAAG
>N_496
ACTGTAGAACACTGTGATTGCAACTTGGGCTCAATACGGTC
>N_497
ATATGGTGGGTTTCCGTAGACTGTGGCTACGTGGAAGACCT
>N_498
TCTGTATGCGTTTACATGACCGGAGGTGAATTTTTTTCAAT
>N_499
TTACATTTGCCCTCAGACTCCTCTGTACTTAGTACAAGGGA
>N_500
AGTTCAGCACACCGTCTGAACCGCCTTATTGTATAAGCTGC
>N_501
CTCCCTGTACTGTGCACAGGCGCCGAAACCTAGACTCGTAT
>N_502
GACTGGTCAGGTTCTTGAAGCTCTGAAGAGAGGTTTGTCAG
>N_503
CCACGAAGGCTTAATTTCCGCAAATGCGGGAACTATGCGCC
>N_504
GAATCGTGAGACATCTCACACCTTAGCTTTGGATGGCACAT
>N_505
CAATGATCAGCCCCTTTACTCTTAAACCGGGCATGTGTAAG
>N_506
ATGTCACCGGAAACCAGTTCCGGAATGCCGCATAGGCGTGT
>N_507
GCTATCAGCTAAGCAGGGGGCAGCAGGGAACCTGACTTACT
>N_508
TAAAGAGTTTTTCTCACGAACGCAGCCCAGTCAGCCACGGC
>N_509
GTTTAGTACTCCAAAGAGAACGTCCGAACTCGAAGACAGTG
>N_510
GTGTTAAAATAGCTGAAGTGCGACTTCATACTCACAGCCTG
>N_511
GCGCGTACTACCGAAGGCGACTGGCTACCTCTTCATGGCGA
>N_512
TATTCGTCCCCGCGCCCGTGCGGCTGCCTTTTGGGAGCATC
>N_513
AACGAACGAATTCGAGTTATCACTCTCAACGTTCGGATTGG
>N_514
ATCCCTATGTGGACGGCCAACATAGGTAGATAAGTGGGACT
>N_515
AGAGACGGCGAAAGCGTTAGCAATGACCTGCCGAACAGATT
>N_516
GCCGGTGAGTGGCTGCCGGGCAACGTAACACGCATGCTATT
>N_517
TCACTCGAATTCTGTTGGATCTGTTACTTTAAACTAATAAG
>N_518
TATCCGACTGGACGCACCCTCAAACCTTGGCGGTTGAGATT
>N_519
CCGTTGCCTAGCAGTCAGAGCTAGCGAATAGGAAAGAATGT
>N_520
AATCAGGTCCTTAACTGTAACATGGGTGGCTGGCACATGTG
>N_521
CCTCGGCGATCGGGAAAATACAAGGCGCAGCTGCATTTATG
>N_522
TTATTGTCTGTTGTAATAGACACAACTGACAACCGGCATTT
>N_523
GAAGTCTCATTGCCTGTTGGCCTAGCTAAGTATGAGGTTTT
>N_524
GACATTCATAAGCGGCAGTCCGATCCCTGGGTACTGACATC
>N_525
CTTCGGAAGGTGAAATGAGACGCGCATGACTTGGTAACCTA
>N_526
GGGGTACCCCGGAAACCCACCGAGCTTGAGCCGCAACTGTG
>N_527
ATTTTGTGAATTTAATGATGCTTCCAATGCGAACACGCCCT
>N_528
TCTTCTTTGGCTATACTGGTCCGGGAACGGGCTCCCAGTTC
>N_529
TGCTCGCGGGCATACTCTTCCGACCTGCTCAGTCCGTAAGT
>N_530
TTAGCTTACTTGCAGATATTCACTTCGGGCGAAGGTTAATC
>N_531
GTATTCCCGCACTGAGGGGTCCGAGTATTAGTGCATGATAA
>N_532
ATTTTGACTAACGACCCCACCCTTCGTATGCACGATCGGGG
>N_533
GGCCGGCTCTTACCTTGGCGCGTGTTTAATTGCCTGACGGC
>N_534
TAAATGACTACAGTAGCTGTCTGAAAGAATCTCCCGCGGGC
>N_535
CTTTCTAGTTTTTGCGGGACCAGCCCGGCGTCATATGGCCA
>N_536
TAGGACCGTATCAGCGAGCCCCCCATGACACACACGGCGCT
>N_537
TACCTAAGAACCCTTCTCCGCGGCGGACGTGCCTATCTAGG
>N_538
GACCCTAAAGCACCTGATAACTGCTCCTTATGGGTTGAATT
>N_539
GTGCGCTGCTTGCCTTTTGGCTAGAGACAGGGCCCATCCCG
>N_540
CCCCCTTTTGTCGGCGCGGCCGATACCGACCTCAAGCCTGA
>N_541
AAGTCCTATACCTACTTAGACAGCTTCAAACTAACTAGGTT
>N_542
GCGTATAATGTCGCGGGCGACAAGGCTCAGCTTGATTGTTA
>N_543
GTGACGGGTGGAAAGAGATACAGAAATTAGTTTCGCGATTT
>N_544
ACTCATTTCGCTCGTGACAACCAAATTAACTGACCTAAGCG
>N_545
TACTCAGATTATGTGTTCTACCCTGAAAGAATTTCGCCCGT
>N_546
TTAATATAGTGCCCAGGCGGCTGGTTGAGTTAGCACAACCA
>N_547
GCCTTTCGCAACCGAGATGACTGGGGAACTCGCTTCAATAG
>N_548
TAGGAATGAGTCACGGTGTTCGTGTCGGTCGGCTTTCGCGG
>N_549
ATAGCGGTTTCAACACACTCCAACCTTAAGAAGTTAAGATA
>N_550
GTTTTTTTAGCCTGACATAGCGCCTCATCCGTCGCCACTTC
>N_551
TTGTCGCCTAGCTAAGCTCCCTAGAATGACCTGGGGGTCCC
>N_552
CCTTAGAACAAAACACACAGCCCGTCTCACAGAGGTCCGAT
>N_553
TTCATTGTGGCAGGCCGTTACCTCTATATCCTTAATGACGC
>N_554
ATGCTTCCGGCCGAAGTCAGCGGAAAGGCGGGTCTTTCTTT
>N_555
TCATAAGACGCATGTCCAACCGAAGGCGGTCTAGAGTAGAC
>N_556
GCGGCACGAAAAGGGTACCACAGTTCCCGAAACATAAGTGG
>N_557
CCGAATCTATTAAGCCTTTTCTGCAGCAGTTTAGACATACG
>N_558
GGTGAGTTAGCAGCCAGCTCCGTCAGATATGGGCCCTATCA
>N_559
TGGTTTGTGTGAGGTAGAAACACGCAGACTCCCACTACGCT
>N_560
CCGGTTAACGGGACCCCGGCCTTTTGGATAACCGGAGGAAT
>N_561
GATACTTGGGGCGACCCCCTCCGGCATATTCCCGCGTCGCC
>N_562
AGGGCAGTAGAATATCAATCCAAGTAACACCAATCAGAATA
>N_563
TAAACACCGTGCGTAATTACCGATCATACCAATAGTGAGCC
>N_564
TAGCGGCAGAGGCGAAGGAGCTGCACACTAGTTAAAGTGGG
>N_565
CCGTTTGCACTTCGAAAAGGCCCCCCATTCAAGAAGGGGCT
>N_566
CGGGTCCCCTTTAACCGGGGCTCGATTCCAGTGCAGATTGT
>N_567
GTCCAGGGACTCCACAAGCTCTTTTTGACTCGTACTGCGGA
>N_568
ATGGGAGTGTATGCGCCCACCTCGACATCGTTGATCTAAGT
>N_569
GCCACTCAGCCGGTAGGAGTCGTCCGGTATACCCATTGTAG
>N_570
CCTTTGGAGGGTGACATATTCTACCCCGGGCGAAATTACCC
>N_571
GGTGTTCAATGAAGTGTCTTCCGATACCTGTGAATGTTCAA
>N_572
CTGTGTGTAACGAGCGAACACGCCCGTGGACACATGGAAGC
>N_573
CTAGTCATAACTAGGGCTCTCTCTTATGGGGTTAGGTGGCC
>N_574
CCCCCGGTTCGTAAGCCCATCTTTGGTCAAGCTCCTGTCGA
>N_575
AGGTCCATGAGCAGTCTCCCCAGTTTGTCTAACATTACCCT
>N_576
AATCAGTGATGGAACGCAACCCATCACCGACCTTTCTATCC
>N_577
CATCTGCAAGCATCCCCGTGCTGTTAACGTTGTTTCCAACA
>N_578
ACACGTTGATAGGCGGGTTACCGCCAGACGTGTTTAATGAT
>N_579
CTGTCAGGGTGCCGCCATTGCGTTCCGATACCCTCACCTCC
>N_580
ATACCGCACCAACGAATGAACAGAGATGTGAGGCTATACGG
>N_581
TATTTAGAGGCTGCGATCTGCTAGGTATATCGCAAGACCAT
>N_582
ACTAATATCAGACGGGAAGACGCCGGTCGGGACCGTGCTTA
>N_583
AGTTATAGGTAGAGCGCGAACGTACGTTGGTGGCGATTGTG
>N_584
CGGGCATATATGCCAGGTCACTGAAGCCGTTCGCTGAAGGG
>N_585
ACAGTTGGGCACCAATACAACCACCCCACGTATAACACGCC
>N_586
AGAAATATTTTTGCCGTCACCAATCTTTCATTGGTGGGCGT
>N_587
CCTAATTTCGGCCAGGTCACCGGAAGCGATCAGTAGCAGAA
>N_588
CCGGTTTACCAGCAGTGTATCAGTCGGCGGGCCGATAATAA
>N_589
GTCGCCACGAAAATTTACCGCTAAATTGCACCGCCGATTTA
>N_590
ATTTTTCCGATCCCGTGGGGCGCTATCCTATGTCGTGTTAT
>N_591
TCAGCCTTAAGAGGTCCTAACTTTAATTATAACCCGTATGC
>N_592
ACGTCTTGCGTTCGGCCAATCCTGTCAACTTAAGCTCCGAA
>N_593
AAAATTGGTGTTCTCACTACCCATCCTAGAAGAACACGTGT
>N_594
GAATGGTGACCTGTTATGAACGAAATAAGATTTTGGGCGTC
>N_595
GATGTCTACGTGGGAGAGCCCAGCGTTGCTCCTGGCGCGCC
>N_596
TGCCTCGCGCGCCGCTCGGTCAATTGTGAATTCCTAACAGC
>N_597
GTTGGTAGCACGGTTACCTGCCTCCACACTACGGTCATGGG
>N_598
ATGTCCGGGGCGTGCTCAAACTATTTTTACCCCCTTAACTT
>N_599
CGGCCCGGTCTCTCAATTTGCTCCAATACCGCGATCCGCAT
>N_600
CGAATGACACTAGCCCCCCCCCTTTACCGAAATCGGGTCGG
>N_601
GAATCTGTGTCCACGAAGGCCTCATAAACGCAGAGGATACC
>N_602
GTTTATAATTCCAAAGTGCTCCACCCTGCCCTCGTTCTTAA
>N_603
TTCGGCGGATAAATTATTAACTCTCCCACCCTCGACTCCCC
>N_604
AACCCTCATAGACGTTCTCGCCGATTCCTCCACCTCTCGTG
>N_605
TAACCAAGGCTATGAAGATCCGGTAACATCCTAACGGAAAA
>N_606
TGTGTACTAGTTTATTAGAACTTACAGGGCTAATTGTGCCC
>N_607
TAGGGCGCAAATAATAGGCGCACTCGAAGTAACGTCTAGAA
>N_608
GAGTGGGCCCTTAACAGTGCCCCTCGCAAAAGGGCATGTTG
>N_609
AGCAAGTTAGAGAGGACACCCGCCACGCTGGAACTAAGGAC
>N_610
AGGGTGTCGCACGCGTGGACCAGAAATCGTGAGGTATGCAG
>N_611
GTTTCATACTCAAGGGTTGTCCGCAGGTAAGAGGTTATAAA
>N_612
TTACGACGTTACCAGACTTACATTATTAACGTGACGCTAGC
>N_613
GAGAACCTCCCCTAATGATTCAACTTCAAATCACGAGCTCA
>N_614
CGGAGTACTACACCAGCCGCCATCAGCCCGACGCACATTGT
>N_615
TGCATTCACGCTCTTTTTGACTTCTCCAAGGCTAACCACAA
>N_616
TCGAAAAATGCCAGCCATGCCATACCGGTCATCGAAGTGTG
>N_617
ATCGCTGCGGGCGTGAGCGACTGATTTCGCGGGTGCAATTT
>N_618
GAGTCCTGGGAGTGATGCCACAAATTCCTTCTGTTGTTAAA
>N_619
CCGCACCGTCTCTAAGTTGACTTACCCCATCCAAATGCTGC
>N_620
GACCTTTTAACCCCTCAATGCCGGCCTGCTATGGGTACCCC
>N_621
ATGATCGTTAACGCTTAGTCCCAGTTTGTGCATTGTATATG
>N_622
ACCGGGCGCTACCTCGGTCACACCTAACCCTTGCAGTCCGC
>N_623
ATTAATAGCAATAAGGCGCTCTTATGACAGGTTGCTACGAG
>N_624
ATGCAGAAAGCCGAGTTGTCCTTTTTTACCCTGCTGGGTCG
>N_625
AATTACGGGTCAGCACCCCGCGTGTCGACGGCACTAGGTAC
>N_626
TCGGAAAGTGTCCCTACGACCCCCTATTGATAGAAATGCGT
>N_627
CTACCCGGGGGTTAAACGGACCGATCGAATTCGCGCTAAGC
>N_628
TGCTACTCAATAGCCCGAAACGAGATAGACCGACGGTCTTC
>N_629
CTAGCCCTGCATTCTAAGAGCGGAGTTGCCTCAGCGGAAGG
>N_630
GGGGCACTCAGGAGGCCAGTCCTTCGGATTCCCAGCAGTGG
>N_631
TGTGAACAGTGAAGATATAACCGTATTGCCTAACTGTCGGC
>N_632
CGTTCGGCTATGGCAATAGACGCATCGCCCGGATTACTAGG
>N_633
AAATGGTGTGTGCTAGTAACCCCCCCCCTCTATTATGTCCG
>N_634
CTTAGTAGCTGGCGGAATCCCAGCCTATGTTTCAAGCTACT
>N_635
CCGAGTTGTTTCTACGCCAGCCTGACTTCATGTCTTCAGCC
>N_636
TCTAGGTGACGCACACACATCCTAACTAGAGCTCCAGGGCG
>N_637
TCAGGGACCCGAGCGAGCCACTTTGACACGACTAAAATGCG
>N_638
TAGGCCATTAGGTATGCCCTCTATTGACCCTAGCTAAGTTT
>N_639
CAGTCAATGTTCCGACAACCCTAACCGATTAGGACAATCGC
>N_640
AATTAACTGTCAAGGTAGTTCGGTTAGAAGGTTCCGATCCT
>N_641
CGCGATCGCATGTTATAGATCGAATAACGCGCTTCCTTCAT
>N_642
CGGCTCTACCCAAGCGAGCGCGTAAAGTTAAAATAGTTATG
>N_643
TCGCCATAGGTCCGGACGACCCTAGTATCACGTGCCTTAGA
>N_644
GACTGAGTAGTCCCTTAAGACGGGTCGCATAAAGTGCGTTC
>N_645
TCATGAATCATTCTACGAACCCCTTAGGCAACCTCAACATT
>N_646
GGCTCCCGAGTAGGCCTCCTCGAGTTCTTGTGCGCCGGCGT
>N_647
CCAGACACAGTATAGGCACTCTTCAAAACGCCGTCTCCTTC
>N_648
TAGCTAGCATCCAGCTACTACGGGATCGCACTGTTAGTAGC
>N_649
GATCGCCACGTGCGGGGATCCGAGGACCGCCCCTGGGAGAT
>N_650
TCGGCATTCTCCGCCTCAACCTCTACTTGGAGCGTATAAAA
>N_651
AGATCATCTCTCAGACTAAACCACGCAACCTAAATTTGTGT
>N_652
TAGAATCCTCGCTCGGGGACCTGGGTGCACCAGCGTTCGCC
>N_653
TAGATCTGTTATCGGGACTCCCGCCTCCCACAAGTCAACAG
>N_654
TAATGCAGTCTCTGTCTGGGCGGGCGTTAAACCGTCTCGTA
>N_655
GCGACGCGGCCTGTGGTGATCTCGTAGGTACCTAAGGCAAA
>N_656
ACGTCACTGATTGGGTCCCACAGGCAAAAAAGCACGATTAC
>N_657
CGCCTATATTAGTTTTCTCCCAGCTCTTCCGCATTTCAAGT
>N_658
AGTATCCCCAAGCACGAGGGCGATAGGAAATTTCACACTCG
>N_659
TTTTCCCAGGCACTGAGAATCAAGACACCTCCCGCGCTGCT
>N_660
CACGCTGACCCCAGAAGTGTCTATGCACCGCTGATCGGATA
>N_661
GTTTTGACGACTCCAAAGCCCTTCAGCGCGGGTACTCGGGA
>N_662
CCGCGCAGACATTAGTAACACCGAGTATTGCTGCGTCTATC
>N_663
CCCAGATTTGGTAATGAGGCCGGGTTTACCCCGCGATGACT
>N_664
CAGCCCCGATCGTAAGGAAACTTGAAGCGCGTGGTTATAGA
>N_665
CATAACGTAACCGTGTCGGTCCCATTTATTCTACCCTAACC
>N_666
CTACTAACGAGGCGGTGTGACGATGCAGGACTAAGAATCCT
>N_667
CCTTCTAGAAAACCTATTGTCCGGCACCCTGCTCTAGCTAT
>N_668
TCACGAGCAATTATATAGTGCGCACTTTGATGTCGGCATGT
>N_669
CACCCGTAAAACATTCCTTCCAATTGGCCTAATCTCGTCGC
>N_670
AATAAGACCCTGCAATCGGGCCGAGGGGCGTCCGTAGACAT
>N_671
AAGGGTGCGGTGTCACTACTCAAACAGAGCGGGTGAGCACA
>N_672
AGCCGATGCGGGGCGAGGGACCCCTCGGGGGTAATAAGGCT
>N_673
GGCGAGGGGGGGTAAAGGGCCTAGCATTCTTGTCTTAAGTT
>N_674
GTGTCTGGTTGTACAAAGGCCAACGCCTATCTACAAGGCTT
>N_675
TACCCATGCAGAGCGAAAGCCGTAGTCCTCTCGCGCGTTAC
>N_676
CCACAATTAACAGAGAAAACCATCACTTCCCGTACACTTTA
>N_677
ATATTCCACAACTTTTTTGGCCTCGAGGGTCTCAGAAGCTG
>N_678
CTCAGTTAGACAAACTTCTTCTACACCCTTAATTACCTCGA
>N_679
TTATAACGCATTGCTGGTCCCGCCGCGTTCATGGCGGCACT
>N_680
CTCCCGTCGTCAATTTGGCCCCCCGATTTCTATCAGTTGGC
>N_681
TTTGTGATGCCATAAAAGCGCAGCTCACGGGCTTGTCGCTA
>N_682
AAGATGAGGAGGAGATCTGCCTAAAGCAGAGTCCGGCGTGC
>N_683
AAATGGACGGATTCTTATGGCTTACCGATTGAGTTAATAGT
>N_684
ACTCGCGCGACTACGAAAACCACTGACTAAACCTTAAAGCG
>N_685
ATGAGTCGCACCATACCTGGCGGTGTGAAGGCATGTACGTG
>N_686
ATTTTCGAGCTGAATAGTGGCAAACATGGTTCTTCACACGG
>N_687
AGGGCCCGGCGGATTCGTTTCGCTTAGGTGGCCGCAGGTTG
>N_688
ACAAATGAATAGGTGAGTGACGTGTGCTGCCCCAGTGTTTC
>N_689
TGTTCAGTCGGAACGGGCAACTTGAAGTCCTTGTACCAGGG
>N_690
AGCCACTCTGTTAATAATAACCGCGGCCCTAATTCATGCCT
>N_691
GAGTGAAACAGCGACGCTGTCGTAGAAAGCCCCGGCGGACT
>N_692
GGAATCGGAGGCGGTCCTTACTGACAATTACATCCCGCGAC
>N_693
ATCGGATAGCCACCGTCTATCATATAGTGCTCTGCCGTTGC
>N_694
ATGCCCCACGCACGGTTTAGCTCGTAGGAGGCATGCAATAA
>N_695
ATGCTGGTTAGAAGGGTCAACGGAATTGGCTCGAAAAAAGG
>N_696
TACCCCAAGGTGGTTGAGATCAGCTTCCGACAGCACTTTAA
>N_697
CCCCATATGTTCTCGTGCAACATATGGGTTTGCAGAACCTT
>N_698
GAAAAGGCACCCGGCCTTAACTAGAGAGAACAAGGTACCTT
>N_699
GACGATTAGCACAAATGTTTCTCAGCTGAAGTAGGAATACT
>N_700
CCATGTAGAAATGTGGAATCCATCGATTTGACGCAACAAAG
>N_701
TATCCCTCCATACTCTATCACGGGGCACACTGGATGATCCC
>N_702
CGTCTGGAGTTGAATTGCCCCTGGTGCCGCGTATAGTAGAC
>N_703
GAGAAGAAGCGTCATCAAGTCAATAATATGCTGCTACTTTC
>N_704
AACTAGGTAGTCATTTCCTCCGGGGCTCATTATTGCGCTGG
>N_705
GTCGGTCCAACATCCTCTAGCGAAGTAGACGGGTGTTGCAA
>N_706
TACCATAGCAAGTTCGTGGCCAAAGTGCCGCGCCTCCTATA
>N_707
TTAGGGTAGTGCGTGCTGACCACCGCGTGCCGACTTTAGTT
>N_708
GGTCTCCCCGAACGCTCTTACACCAAAGCAAAAGGGCGTTT
>N_709
GATAGACAGGGTAACTGTCGCAATGATTGGGTTGAATTAAT
>N_710
GGAAGATCCGTGGGTGAAGACATGATGGACCTACAGAATGT
>N_711
AGAGTCCAAGCTGCGACTCACTAAGCACAGACGCCAAACGA
>N_712
GCTGGAGCTGTTCCATATTTCTTTGTGGGAGCCAGCCACAC
>N_713
CCGAGTGGTTCATTTTCATCCATCAACCACAGGGCAGCACG
>N_714
GTCCTTTAACCATCTACGGACGGTTAGGGGTGTAGGTAAGG
>N_715
GGGTGGCTGGTGAGGCGGCCCCTGACTCGACCAGGTCAAAG
>N_716
ACTAAAAGGATCGCCGCGCCCAGCAAAGTTATCAACTTCGT
>N_717
CCACCACTCCTTAAGGCAGGCCACTGGGGCCCGCTGGTCGA
>N_718
TGACTCAGGACCGCAGCTCGCTAGCCAGACCCGCGACAGAC
>N_719
TTCGCGAAGTCTTTCCTCTTCGGTTATAACCCCGCCGTGAG
>N_720
ATATTGTACCGGCGCCCCCCCGGTTGTATCGACTATATAGG
>N_721
CTTATAACGGCTTCGTACGACGCCCCCCCTATCTTATAACC
>N_722
GAACCGCACTGCGGTCGGTGCGTCACACCGTTCGCGCTGCA
>N_723
AATATCTATACGGCTGAGTACAGACAGGTGCTCGCTGTGGC
>N_724
CATGAGGGAGAATAGCCACTCCCAATACTTTGGTACTAACT
>N_725
GCTGCTCATATCAGTTGCTGCGTGAACAAGGAAAAGGTGAA
>N_726
AGAAGGCTTAAAGAACCACACAATAATACTTGGTCGTTTGA
>N_727
TCTGGCAAGCTCTGCCCACGCGTAAATTACGTTTCCTTCTA
>N_728
GCGGAAGTAACGCACTGGTTCTTCTTACATTAAAAATCCAC
>N_729
GCTACTACCTCATTTGGGACCTAGTTCGTGAAACTGGATCG
>N_730
GGTTAGCGTCCAGGACGTTCCGGCACTATTAAAGAGGGCTC
>N_731
TCGAATAGCCACACCCCCTACGCTTCGACTTGTACAATTTG
>N_732
CCACCCGATATATCATGAGCCCAGAACTCTCTTATCCATAA
>N_733
AGCGCTCAGTGCCTTTTAAACTAAACCAGGACAATCGCTTC
>N_734
CATTTGTCGTCGATAAGTGTCGGATGTCTCCTTAACTACCG
>N_735
TAGGGCGCGTGTCGCTGTGACACGCATGTATTCCGGGCAAC
>N_736
GCAGGTCCCAAAGGTGTGTCCGTCACCGGAACCGGGAATGC
>N_737
TGGTAGTCTCACCGGACTGGCTATTAATCCGATGCACGTTG
>N_738
AATTTGCAAAAGAATAGGGACACAGGTTTAAAATTCCTACC
>N_739
CCTGCCCGAACGGATTCAACCCACACGAACCCGTACGAGTC
>N_740
CGGAGAGTCATGAATAACCCCTTACGCATCGTAAAAGATCA
>N_741
AAGGAGTACGGGCCCCGGAGCAATTGTTTGGGATTTTAATA
>N_742
CTAGCACATCAGCGCCGGGACGCTTTATAATCCCGCCGTCA
>N_743
ATCCTGCCTTGCGTTGGCCACGGACTCAAAAGATGTGCAGT
>N_744
AACCTACCAAGCCGAAGCTACCCATGGTCTTACACGTTCCA
>N_745
CTTAGATACTTAGGTATGCGCCTCGCCACGATACAATGAGT
>N_746
TTTATACATACTAAAACGAACTAACTAGGTATGGGCCCTCA
>N_747
GAAAGGTCACCGTATATCGGCAGACCGGATTTGCCGGATGG
>N_748
GGTGGGGTTGGACGCGGAGGCTGAGACTCTTGATGTAAGTG
>N_749
GTGTATCGCGATGGTTGACACAAAAACTTTTGATTGGCGGG
>N_750
CATCGGATTTGCGATATGTCCCGGGGGGTCCCTTGGCCCAA
>N_751
ATTTCTTCTGCCTGGAGAAGCCGTGATTATTTTCGTCTTAT
>N_752
ATTGCCACATGATGATATTACTGAAAAGAGAGACTGTGACA
>N_753
AGTCAGTTAATTCGAAACCCCGAGAACAAGTATAAGCAGCC
>N_754
GACGGGGCCTCGGGGGGCACCCTGAACACGACACTTTTGAT
>N_755
GCAGCGTTGACGCACTTAGGCCTCTGTCTGGTAGTGCTCAA
>N_756
TTAGGAGCTAGAACGCCGGTCTGGGCTTGTTGCTCTGGGGG
>N_757
CAGTTCCGGTTTTCGAGACACCCATGCCGACCTTTTTACAT
>N_758
AAAATCCAGCCACCTTTTTCCCACGCAAGGGTTTTTTGACA
>N_759
TCCCATGGGTAGCGAATTGCCAATAACGACGTGGCTCTCAC
>N_760
GATCACTTCTCTTCTAGGGCCAAAGACAACCAGCTGACGAT
>N_761
AAAATTTATCGTCGACCTCGCGTGAGTCGCTTTGTCAACGT
>N_762
GCGCGCCGAGAAAACTTCGTCATCCTATCGCCTGATAGCCA
>N_763
TCTGATGACTCTCTGTCGGACATGGAGATAACGGATATAAA
>N_764
CTTCATTGAAGTGACATTACCGTGTTCAGCCTGCCGATGTG
>N_765
AAAGTAATGGGTGATGATGGCAAGGAGGATGTTCGCGGGCC
>N_766
ACTGAGACCACTATTAATTTCTCACCTTTGGGAATGAGCGC
>N_767
TTCACACGCGGTAGACGGCGCTGCCCCGAGCGCAGGCCTTG
>N_768
ACCCTTGAGGCAGGTTACTTCAGACGTGCCGTACATCAGCG
>N_769
CAGTCCTCTCCCTATAGGCACGGACCTATCGTAGAGTGTGT
>N_770
ATATTGATATTCCGGCTGTGCCTCAGAAAGAGGAACTAAGT
>N_771
GCCAGCATTGTGTCAGGAACCCTTGGCGTCGGCTAGTATTA
>N_772
TTGGGGTGGTCTCTAGGTGGCCGACCGTGGTGTGTGGAAAA
>N_773
CGTCTCATGTGGTTGCTCGCCCATGAATTAACTAACGTCGA
>N_774
TGAGATGGGCGTTGAAGCGCCTCCGGGCCGGAACCGCATAG
>N_775
ATATTTGTTGTAAAACTGCGCGCGAGGTAACAAGTCGCCCA
>N_776
TCCGGTTTTAGGAATCAGCGCGGGCGGGTAGGCCCCCAGCA
>N_777
GCATAGAGCTCCAGCGGATCCGGGTTTTTTTGTCTCATTTG
>N_778
TCTTCAGGACACATTCCTCACGTGTCCGGATTTCGCCTGGG
>N_779
CGACAATCCGGTCAGGGCAACGTGGCTAGTCTTGCAGACTA
>N_780
TAACCCTTGACTCGTTTTGACTAAGGTTCTACCGGTCTCGC
>N_781
GTGACTTACGTCTGATGCCACAGAGGCGATCCCCGGTCTTA
>N_782
GCACGCTATGCTGAAGGTAGCGGGGACGGAGGAAGGAGGCG
>N_783
CCAGAGGCAGAAAATATGTCCTCAGAAATAGCATTCCTAGA
>N_784
ACCTAGTTCTTATCAATTGCCGGGCTCATCCAAAGAGAAAT
>N_785
AAACTCGGTCCTATTGCTAACGTTATCCTTTCTTGTCACTC
>N_786
GGAACCGCCTTCCGTCAGTTCAACCGTCGGAAGTGGTACGA
>N_787
GCTGCTGCGGTAACTTTCATCGGAGCCCCGACTATAACTGT
>N_788
TGGATTTTTAATGCTAACCACGACGGGTTCAGCCCAAGGGG
>N_789
CATCGGATTGTGTGTCCGTTCGCAGATTTTTCGGGTCTTTC
>N_790
GCGTTTTCAACATCCCATATCCCACAGGTTTAGCGGCTAAA
>N_791
AGGAGGTTCAATAGCCGTGGCTGGAGATACTCTAACGCCCA
>N_792
GATGGCGTTTTCGGCGAGAGCTAAGCCCGGACTGCAAGCTT
>N_793
CAATCTAGACCCCGGGATCCCCCAAGAGCCAGTACAATCAG
>N_794
AGTTAGCTGCAGTAATTGTGCCTAACATTCTTTAGATAGAG
>N_795
GTCCAGATTAACCACGCACGCACAACTTCCACCGCAATGTG
>N_796
TGAAGCCTTTCAATCGGCAGCATTATAGATTAGCTTGATGG
>N_797
GCGCTATGGAACAACGAAGTCTTTGTGGCCAGCACTGGCTA
>N_798
CGTATGAACGAGCGCCCGATCTTATGGATAATCAACGCTAA
>N_799
TAGTAAGCTTTGTCCTACCCCTGATGCAGGGGCAGAACGCC
>N_800
GCACCCGCTAAACATACTATCGTAATAAGTGCCTTGCGGAT
>N_801
GTACAGTGGGCACGGGGCGTCTTGGCATTTCCCACCCCCTA
>N_802
TAGAAGACCGGGTTGATTCTCCATGAGCTATGATCCGGGGA
>N_803
AGAATTGTTAACTCCAATATCTTTTTTGGTGCAAGTGTTAG
>N_804
TGCATAGTTCGGGTGGCAGACTGACTGCTTGGTAATGGTAT
>N_805
TGCCATTAGGGGCGTGGCTTCCGGCGCTCGGCCCCAAAATC
>N_806
GCAATGTGTACACACGACTACCGTTGGGCAGGCCTCTACAA
>N_807
AGAACAGGGCCCGGTCTAGTCACTTTTTCCGGTGAGACAGC
>N_808
TGCTTTCCGGAGGTCGCCCCCGGAGGATGTTTATTCTCCAC
>N_809
ATTCCTGTGCCACTCGGAAACTACTATGTTATCATTGTCTT
>N_810
TGCGATTGTTTTTGCTTACACGTCAATGGATCCCGGTGGGC
>N_811
TGCCATGCGACAAGTATGTACCAACCCTATATTGGGACTCT
>N_812
CATATTAAACCCCGTCGAGGCGGTATGGGTCACGTCGTCGG
>N_813
CAGAGTAACTTCAATACTTACACAAATATGTGCGCTATTCT
>N_814
AGAAGTGCGGACTATCGATACATTATGTACTGCCCACGACC
>N_815
CGTAAACCGAACCCAATTGCCATTAACAGGGCGCGCGATTT
>N_816
ATGCTAGGTAAGAACATTACCTACGGATTAGTGCGTCAGCC
>N_817
AACGCTGCGACCGGAGTGACCTAACTGCGACCCATAAGAGA
>N_818
TCGATCAATTCGGACATCCTCCGTGTATACAACCAGTATTC
>N_819
AGACCACAGCGTCGGATTTCCAGACATCCGTTGACCCGAGG
>N_820
GGGCGGACCTCGGCGTAGCACCGAGCCATATTTTACAGAAG
>N_821
AAATTAGCCGTGAGTGGTCGCGAAGCCCGCAAATCTGGCGG
>N_822
AAACGATTACGAACGAGTATCGAGTTGCTGTAGCGGGCAAC
>N_823
CCGCTCGAAATCATTACAGGCAACCGACACTGGCTTTCTCA
>N_824
CGCGTCATATTTGGTTGTGCCCGGTTGTCGCCTTCGCAAGG
>N_825
GGTCACCTGTAATGTAAAAGCCCAGGTGGTCGGGCGTTGTC
>N_826
TTATTGCTAACAAAGCCCGCCGAGCAGTGACTCACGAGTAG
>N_827
TCCCAGCAATGTTGAAGCAACAAATAATTCTAGGTCTAGGG
>N_828
GAATGGAGCGCTCACCGACCCAGTCTGCCTATTCTGCCGTT
>N_829
AATCCGACGATAGCTGAACACATCGGGGAGGGCACAAGGCT
>N_830
CACGGAAAAATTTGGCCACGCTTCAGTATAAATACTGTCTT
>N_831
TTTTAGCGGTTCGCCCCCGTCACCTCTGGATATAGAGTTCG
>N_832
ATTACGAACCACGTCCCTCGCGATGGAATACTCAAGTCCAT
>N_833
CACAGACGAGCGACCTACTACCAATAGGTGGGTGGAAGCGC
>N_834
GATTTCATCCCGGCACGACCCCTAAACCGCTAATGCGTTCT
>N_835
TCGCGGGAAGCTTAACTCGCCCCCTATATACGGGGAAACCA
>N_836
TAACCGTCCTTTTCCGGCATCCTCGTTAGTACGTGCGAGCC
>N_837
TGTTTATTATGATTAAACCACTGGGAACAGTAGAAGCGACC
>N_838
CCCTGTCTTGTAGGAGCCCGCAACCAGGGTATTCGAATGAT
>N_839
CACTACGCATATGCCGGGTTCACAATTTAGTGAAATGGGTG
>N_840
GGGATATCGGATTGCTAAGACTCGATGGGGTCGGTATGGCT
>N_841
GGGGCCCAAAGAGTGAGCCCCAGTATTGACAATCAGGGACG
>N_842
AAATCGGGTAGTGGAGCTGACACATCAGCCCCGCACGCGTA
>N_843
CCATACGGGACTCCCGATCACCGTAAGAGAAACCATTCAAG
>N_844
TGTTGAGCAATTCATGTCATCTTTCCTTGAGCGAGGTAAAG
>N_845
GAGAGGTTTTTCCGGCGTGTCGTCTCTTAAAGCAAAAACAG
>N_846
CTTAAGGTGACGCAGGACTCCGCCGTAAGTTATGTTTAATT
>N_847
GTTTTCCGACGCCATCATTGCATACTTCCTGCGAGCCAACC
>N_848
AGGAAATGTGGCTTCGAATACGAGCTTGGGGGTCACACACT
>N_849
TTTCGGAGGCGGCAGGTAAGCATGGGCAAAAAACCTTACGT
>N_850
AATATATTCCATCGGGTATGCGTCTTAAGTGGGTGGATCTC
>N_851
CCACCCGAATATGCCGGGCGCCGAGAACATGTGGGTATTTT
>N_852
CTAGACACTTTGGTGATTACCGCTGTGTCACTTTGTTCTAG
>N_853
GCCTTACATTATTAACATAGCCGGCACAATGTGTTAACTAC
>N_854
GAAATGATAAATTGGTCGTGCTTTTTTAACCCTATTGGTTA
>N_855
GGGAGAGAGATGTCATAGAACCCCGTGTCCAATCATTTAGA
>N_856
AAATCGGATAACGAGGGGAACCTGCGTATGATATTTATCCA
>N_857
TATTTCCTGTTATCTGCTGGCTAGACCACCACGCGGCGTCT
>N_858
AAAATTGGTCACTTCAGCCGCAAATAATTCTATTACGAGTG
>N_859
GCCCACATCGGACAACCAAGCTGGGGGTCCCTAGGCAGCTG
>N_860
GGTTCTTTGTTGGAGTGTGACATGAACTATTATACTTTTGT
>N_861
TTAATACCCCTCGTCAGGATCTTGATAGAGGTATCTAATAA
>N_862
GTTCAACGATCCTAGGGGAACGAAGCCCCCGTGGGTCTAAC
>N_863
CTCTGTTTGCACGCGCCTATCGAGACCTTAGAACGGGCAAC
>N_864
ACCTGTACACGTCGCCGGTCCGTAAGATATAACTGTAGGGA
>N_865
CCCTTGGGACAATTCTCGACCCGAAGACCCGCGTACGTGCA
>N_866
GGGGTGTTAGTTCCTCCCCTCTGACTAGGTATGGGATTTTC
>N_867
CCCCCACGAATCCCATACTTCCGACGAAATATCGGTTTTGC
>N_868
GTCTAAATTACGTCATTACCCAGGAACTTCTCATTGAAACA
>N_869
GATGTGGTGTTGGGTCTTAACGACAAAGGTCTCACCATTTG
>N_870
TATCCACGCATGTGGGGTAGCACTTACCCGTCTTTCTAGGT
>N_871
TACGCCGGTATGGCGTAATTCAACAGACTGTTACTAATTCT
>N_872
ATCTCTAATACCTGAGATCTCTTTCTTCCCAATATTCTTAG
>N_873
TGCCAATAAGCAGGACGCTGCTGTCCCCTGGCAATGGGAGT
>N_874
GCTCGCCATCAATCGCCTTCCTACTTCTACGGGATTATATC
>N_875
AGTCAATTATTAGGTGGGGCCGGAGCCCTTCCGGGTAGTAC
>N_876
CGGCTTTGCCAAGCGCCGCGCTATCAGTTTAAGCGAAGCGA
>N_877
CCAGTTGTGAACGCCGGTGACCTGATACTAGAAACTACCAG
>N_878
TGCTGGAAGGGTTGAATTGACAGACATGTCGAGCCATTTAA
>N_879
CTCATATACAAGCAACCATTCATTAGGTGAAACAGGCCGAG
>N_880
TCCGTACAACTCAACAGCTTCGGGGGATGTAAGTGCTCTCA
>N_881
TCCGCTCCTCTAAAGGAAGTCAATACGAGGTTACCAATTAC
>N_882
CCGCACTAATTTGAAGGTTACTTCGGAACTATGGACATTAA
>N_883
ACGTCAGCGCCGAGCTGTCACGGTGAAAGTTACACGGCGCA
>N_884
TGATTCGTATAAGTGATACGCGACTGAGGCGCCTTCGATTG
>N_885
GCCGAAAAGTGGTTGAAATACTTACACAAAGAATAACGCCG
>N_886
AATCTTCGGGTTCGCTCTACCACCAATAGGCGCGATAAAGA
>N_887
ATGATATCCTATAAAGGGGGCCGTAATTACTTTTGTATTAC
>N_888
ACCTAAGGCCTCTATAAGTTCAGCTTAGCGCTATAACCCTA
>N_889
ACCCACGTGAGCGCTGACACCGAGCGCATCTGCCGACCCGA
>N_890
AACCCATGCGGTCAGTTAAGCAAGAACAATTGTTTTAGAAC
>N_891
CACTTTGGCTGGCGAGGGCCCTTTAGGTAAAGCCCGTGGCA
>N_892
ACGTAATTCACGGTGAGATACCTAAGTCTCCGCCGATAGCT
>N_893
TCCCCCCCCGCTGCACGCTGCTCACGCTAAAAGGGCGATCA
>N_894
GTGACTTACTCCTATTTTAACAGACATTACTACAACAACTA
>N_895
CGCGGACGTTAGCTCCAATCCCATTCAAGCGCACATACGAT
>N_896
GCGGGCTCGTAGGAACTTTACTTATATTTAACACTCGTCGG
>N_897
GGGATAAGTCTAACGATTTGCCAAAATCACAGGGGGGCAGC
>N_898
TAATACAAGATATTACCCTGCTAGGGCCTTCTGCCGCCGTG
>N_899
AGAACTATAGGTTTTTTCAACTATTTCATCCCCCCCGTACG
>N_900
CAGTTCTACAGATGAGCTCGCCTCGCGTCGAGGGAAAGTAG
>N_901
TACGCCACTCCGTCGAACGTCATTATAACCTAAGCAGACTG
>N_902
GCGAGATTAATCGAATGCCACCTCGCTGCTATCGAGTACTG
>N_903
GGGAGGCAACTAGTCTGCACCCTCATCTTGCCCATTGTAGA
>N_904
AGAGGTTCATAACGGCCCGCCTGACACGCCAGTTTGTGACT
>N_905
TTGAATGTGTGCGGAATCGCCAATGACGTATCACATCCATT
>N_906
CTGGAGTATAGTTGCCCGGTCCCACCATCTAATTCGTGGAG
>N_907
AGGCTAATGCCTGCACGGTACGGTCTATGGTTTGCTTCATA
>N_908
TGATGATTGGTCCGAAACCTCAGTCTGGTCCGCCGGCAAAA
>N_909
TGTGGAGTAAGGCATCCCCTCGGGTCCTGATCTCATGGAAG
>N_910
GCGGTGAGGACGCCTGGGGTCTGTGCAGGGAGTTGCATTTG
>N_911
AGGAAGAGGGGTGGTATGATCAGCGGGACATCGATGTTTGT
>N_912
GCGCAGCCGCCACATGCTCCCCTACAACATAATTTGTCACT
>N_913
GATTGTGACCGCGCGCCTGACCGTGAGTCGTTAGTTCGATG
>N_914
TGCAAGTTTGCGTCATATAACTGCAGCCCTCCGAACGCCAG
>N_915
AGCCCCTATCTACAAGAGATCCTGTAGGAAACGAGACACCC
>N_916
TAATTCCCCAGACAATGTTGCTGCTGCGGCGATTCTCCCAT
>N_917
TCGCATCTGAGATTGGGAATCTCAGTGACGGCGTAGGATTT
>N_918
GTTGTCATCCAATTTGGGTGCTTGCGACGAAACCGATAAAT
>N_919
GTAGTTACCTATAACCGGTGCGGACTTCTAGAAAACAGTGC
>N_920
GATCTGGCCCTGACCCGACTCAAGTTGGTTGTCGAAGCAAC
>N_921
CGTTCCCGTGAGTCAACCCACTATATTACCGGCTTCATCAA
>N_922
GTAACGCCGCGAGGAATAGGCAGTAATTATTTCTACACGGT
>N_923
CGCCAGAGAAAGATGGGGTGCGCGGAAAGTTATTTGGCCAC
>N_924
AACGATGACGGGTAACAATTCCTTTTGACTGGTTTCGTCGT
>N_925
GTTTCCACCGAGGTACAAGCCTTTCCCAGGGCCGCTGCCGG
>N_926
GGCTTAGCATTAGGTCGTTTCTGAACTGGACCTTCTACAAC
>N_927
TTTCTAATACGGCCGATTAACTAACTACTGTTCCCTCCGAA
>N_928
CCCTCTCCGCCAACACACAGCTATTACACACCCAAGATAAA
>N_929
GAGTGTGTCGAAATAAAGGCCCCGTGTACGTAGGACCACAA
>N_930
AATTTGCAACCGCACCGTTCCTAAATGATGGAGATTGCGCA
>N_931
CCTATATACTGATACATGTCCTTATCTAGGAGTGCGTGCCT
>N_932
GGCCGGCTCGCTCAACGGAACGCCGTGATATGTGTTGAAGA
>N_933
GAGATTCCACTTCACGGTTACCATGTTGCGCGAAGATTTCC
>N_934
GTATTACAAGGCTTCGAGATCACACATCTTAGCGCGGGGCG
>N_935
GACAGCAAGTTCGCGACTCCCATAGAGGGACGTACTGCATA
>N_936
GACCAAATTCTCATATGATTCAAATATGGGGAGCCAAGAAC
>N_937
CGGGCCTGCGTCAGTAGGTACGTGAGGGCATTGAGTGCGAG
>N_938
AGACTGTCAGTCCTACTTGCCTTTAAACTATACCGTCCGGA
>N_939
TAATGTGCATTCACACATCCCAAATTGTGGTACCTAACATA
>N_940
TCCTCTAGAATGCAAACCAACCATATTGTCAATGTTTAACA
>N_941
CGTGCGCATTACCGTTCCTGCTAGGTACACAATCGTACCAT
>N_942
GAGGCAACATCAGTAGGGAGCCTAGACAATACCAACCGTGA
>N_943
CCGCTTAAGTATACTGAGCCCAAACTCGCCTTCCCCACCCC
>N_944
ATTCCTAGTCATAAACGCATCCAGTCCGTCGGGTAATATAG
>N_945
GGCGATCGCGGAAATACGTGCTGACCCCCGCATTCCGTCGT
>N_946
CTCAATTGTCCAAAATGAGGCTCTCAACCGTGGTTAGGCCA
>N_947
TTAAAGTTAGGGCGTATGGTCAAAGTTCTCCCATATCCTAT
>N_948
CTGCTATGCAGTTGATCACACGCGTACGGACCACATATAAG
>N_949
CCTTCGAGGTATTACTGATACATATGGTTAAGAGTTCGAGA
>N_950
CCCTGCCCCGCCCGGGAAGCCCCGGCCGCCATCCGTGAGCT
>N_951
GAACAGAACTTGCTCCACCCCCTCATAATGGTGTCTACGAT
>N_952
GTAAAAAAAAGGCTGCGACGCCTGGGCCCTTCGTTTTTCCC
>N_953
CTCCCGGCTAGTTTAAAGCACTGGTTCTGAGGAACGGTTGT
>N_954
TTCTTCCAACTCCGTTTTCGCTGGTTCTGTCTAAGGGAGCA
>N_955
AACTCATAGGGTGCTTTATACGGCTATTGCCTCGAGTCAAG
>N_956
AAACTGATTTGAAGGGCTACCGCACGACGGAGGACTACAGG
>N_957
CGCAGGAACTGATGTGAGAGCCGCTAATAGACTTGGTATTG
>N_958
ACCCCCACGAAATCGGTTTGCCTAACGGACACAGTTCTAGA
>N_959
AATATAACATGGGCCAAAGACAAACCGAAATTCATTATTGA
>N_960
TACGATTACACACCTGCACACGGGACTACCAAATTCCCCCA
>N_961
CATCGGGAGCGCATCGGCTGCTGTTAACTAAGCCGGCGCGA
>N_962
CCCAGGAAAAGATGTATTCCCTAGGTTCAGGATGGTGGATG
>N_963
GGGTGGGCTAAGTTACCAAGCTCCTCCTTGAATGTACGCCT
>N_964
TGCTGGCCTGGGCAAGAGACCTCACAGTTGTCGAACTTATA
>N_965
TATGAATCTTGCTGGTCCTGCGCCAATGGGCCAGGTTAGTA
>N_966
TCGCCGTGAACTATCCGTAGCGGGGCCTGTGAATGGACTCT
>N_967
TTTCTCCGATGTTTGACCCACATAACCTCTCTCAAAACTGG
>N_968
AGATATTACAAAGTAGTATGCCGATATAAACAGGCTGCGCT
>N_969
CTGCCGAGAGCGATTCCTTGCCCTCAGGGTGACCCACTGAG
>N_970
GAGTAGGAGAGCTCAAAGTACGTGACCTGCTCGCGCCGATG
>N_971
GTTGTAAGTCATCAGGTACGCCTGTCGCTCTCCAAGTATAC
>N_972
TCGGAACCAGTACGAAACGGCGTAAGGCCTCTATACGTAAC
>N_973
TATTTCTCCGTTAGAGGCCGCCCCCTGGGGAGCGAAATTTA
>N_974
GAGTGCGGAGCGCGATAACGCCCAAGTCAAGTGGATTAATC
>N_975
ATTCTGGTTTGCCTCGAACCCCTCGCAAGCTCCTATTATGA
>N_976
CGCGGGCCACGGACGTGTCTCATAGTGCCATTTCGCCTTTA
>N_977
GTGGAGTACCAAACTTAAGGCATAGCTACGAACGGAGACTC
>N_978
GGTCGGTCATGTCAATCGGTCACATTTTCCATCTCCTCCTT
>N_979
CAGGAGATAGGGGCCTATAACGTGGAGTATCTTCAGTCTCC
>N_980
TCTCATGGAGCCGGGGCCGACCAGTATTTTTTCTGGCGGAA
>N_981
TGATGTCCCTGGGAGTGTGTCGCCGCCTAGCATAGCCAAGC
>N_982
GTATGTTTTCCGCCCCCTCTCGTTGGTTACTCAGCAATCAT
>N_983
GCACACCAGGTGCATAGTAGCTATGAGAAACTCGCTCCCCG
>N_984
GGTCGACTCCACCAAGTGATCCCCCGCATAAACGTTAGGGA
>N_985
TTGCTAGGCGGCTAGTCGAACAGATTAGGCGCAGATCTAAA
>N_986
CCAACTTCGAATCGTCGACACAAAGAAGCTAAATGAACCGG
>N_987
AAGGGGGGATTTGTGTGGAGCGACTAAACAAATAGGTACCT
>N_988
ATAAGCTTTGATGGGTTGAACGTGGGTACACCGCGGTTGAG
>N_989
GGCGGGGGTCTGCGCGTGCGCACGACCAAGCGTCAAGCGGT
>N_990
GAGTGCCCACTTCAACCGACCATGGTTCCCCAGTCTCGGTA
>N_991
CTGGGGGATCCATGGGAATGCGGGGCGCCTTGTGCCAGCAT
>N_992
GAAGGCGCCCCGCCCTCATACAAGGGTAAAGAGTGTGGACA
>N_993
AGGGAGAGGATTTTATGGCACGATTACTAAAGCTACCCGCG
>N_994
GCCTAGTCCTCATCTCGAATCTATGGAATCCCGCTGGTGGA
>N_995
TCGCAATAGAACACCGCATACTCGTCACGTCAGGCCTTGGG
>N_996
TTGGATAACGATTTAGGCCTCTAGAAACGCTAGGAGGGCAG
>N_997
TCTACGGAGTCCTCGCCTGACTAATATTTCTTACGCTCGGA
>N_998
TTCCGCCCGCCTCTCAATAGCCGCCTTTTGTCTTTTGGAAA
>N_999
GCGATAACTGGGGTCACTCTCTGGCTTGCCATACCCCTAAT
>N_1000
AGCCTAAATGTAGAGAGCCGCTTTGGGGTTGCCCACCACAA
>N_1001
CCCCTTAAGCGCTATAGTCGCTCTTCGGAAAACGGTTGACC
>N_1002
TCGTAGAACTCGGTTTTCCCCCATACTTATTTCGTGGGGGC
>N_1003
ACCAACAGAACCAATTAGGACCTTCAAACCTCACGGATCTG
>N_1004
CAGGGTGGACAATAAGAGATCAGATCAAATGACGTGAGAGG
>N_1005
CGATTTAAATCTTGACGCGTCATTTGCGCGGTATTGGCAAG
>N_1006
CATGGCGCGTTTTAACAGGGCTTTCTCTCTAGCACCCAAAA
>N_1007
TCTCAGAAAAACACGATATACGTAGGCCCTAGCATGAAGGT
>N_1008
CTTCCTGGCTTTCACCAAGCCGCCATACAAGCCGGGCGCGG
>N_1009
AAGGGAGTTTCCATCAATGGCGGGAAAAATGCGACTCACAC
>N_1010
ACTCTTAGCCGAGTCCAAGGCTATGTTTTGATATTTTGATC
>N_1011
CCTAAACAATAGGCCATACTCGGGCGGAAGGGTAGGGTTGT
>N_1012
CCTGACCTCCGCTGTACAATCGAAATGCTTTCCAATTTTCT
>N_1013
GGGCTTTCGCAGATTGGCCACCATTGCCTATTCGCATTCAT
>N_1014
ATGTTGTGACATGGTCTCAACTTATTTCCATACACTCGCAG
>N_1015
AATTCCCGTGCATTTGAGCACATCAACCCTATACGACGGAC
>N_1016
GATAACCCTCTACTAATCGGCGATACTAGTGGTGAGAGTCC
>N_1017
CAGGTTCGAGTTAAATGTCTCTACGGTGGGGGTAAATAGCT
>N_1018
CAACTACGCAAACTGATTAACTAATCCACAGCAACGCATCC
>N_1019
AGGAAATGGTGACAGGGCAACACATTAAAATAGATAGCTCC
>N_1020
CCATAGGCATTGTTGTTTGACGAATCAACTCGCCTATTGGA
>N_1021
TATCCTTGTTCAGGCATAACCATATAATCAGACGCCCGTGT
>N_1022
AGTTATGGGCTCGCTGGGGCCACTTACCTCAGACGGTTGTG
>N_1023
ACAATCGCCTGCCCCACGGCCAGAGTGCTAATTAATATAAC
>N_1024
CGGATGCTGAGGCTATCACCCCAGTGTGGTTATGTGCTACA
>N_1025
AAAAAGGTTGGTAATTCGGGCGAAGTGAGTAACCTTGCTAT
>N_1026
ATCGCATCGCCTCCGATCTTCTGCTCCATCCTGAGCGTGCC
>N_1027
ATCTTCGCTTGGAATAGTATCCTAGACTCGTTCGTCACGTG
>N_1028
AGGTCCCTCGTCCTAAAGCGCACGTTGTCTGATATCGGGAT
>N_1029
GGGTGTCGGTAAACTGAATACCCGCACGCCGGCAATGCGCG
>N_1030
AGCGGGAGAGCGCTTACACCCACCTTACCGTCCTGATATGT
>N_1031
GGGAGGCGATCGTTACTGAACGATTAGTAACAGCTATTTGA
>N_1032
CATCCGATGGCGGGGTAGACCAATTTCGTTGCCACCTCAAC
>N_1033
GCAGGCATCGGGCTGGGGCTCATTCTAGGTCTGTTTAAAGG
>N_1034
GTTTTCCGTTTTCTATAGTTCGTAGATATTTACATAATTCT
>N_1035
TTCCATAATGAATGCTTCTGCGTGGTAGAATGTCAGGAGAC
>N_1036
TAGGGCGCGCTTATTAGGCCCTGGTTCACGCAAGTGGAGCA
>N_1037
GAAGTAACGAAAAGGGGTGCCCTCGTCGACTTTAGGTTCGT
>N_1038
TAGTGAAGGGCCGAACTATGCTTCATTTATTTCTGACCTAG
>N_1039
TGAGGCGTATTTAACGCCGCCCGTGAGCCGACTCCACCCCC
>N_1040
GCCACGGGCACAAGTTCCTTCATCAAAGGTAAGAGGCGAGG
>N_1041
TGAGGGCGCCACGCGTGATCCTATACCCTCCCAGCGTACCT
>N_1042
CATGACACCTAATATTAGATCTGAAAGTGCACCGCAGCTCT
>N_1043
CCCGCACCCTCTGACAATTGCAACTGGCGGGTAGGTGGAAA
>N_1044
TCGCCATTTGCCGTCCTAGCCCCTTATTACTGCAATGAGGG
>N_1045
CACAAATTCGAGGGGCATTTCATGAAGATTGCTCGATTTTG
>N_1046
TTCTACATCTGCATCGTATACTATCCTTATTCGCTCGGAGT
>N_1047
AGGTTTTCTCCCTCTCCATGCGGACCCTAGTAGACAACCGT
>N_1048
GAGAAACTTTGGATCCGAAACAGGGGACGGCGCTTATGCTG
>N_1049
ATAAGCGTGAATGGCATAGCCTACCACTTTTAAAGATCGAC
>N_1050
GATATAAGAGTGTTGAGGGACAGGCGAAGTAATACGACAGT
>N_1051
TGTAAAGCCCAGAGGTTTGTCCTTTCTCCCAAGGGGACACT
>N_1052
TGGAAGTAAGGGAGGTAAGGCCCCTACATAGCACCCGCTAA
>N_1053
GTCAAGAGGTACCACATGAGCAGTACTTTATGACATTTTTA
>N_1054
AACGGAGGCCACGGTAAGCGCAAGGGGACAACACCCAGCCT
>N_1055
CTAGGTCGATGTTAGGATGCCAAGGCGATTTGCTCAGAAAG
>N_1056
AATTTATGACTCACGTATGCCCGCCTGCTGTCCACTTTCTG
>N_1057
ATCGTTTGGGTTTTGGGCCCCAGTAAATCTCCAAGCACGCT
>N_1058
ATAAAAACTGCCGAGACCCGCGAATAAAAACCACATTAAAA
>N_1059
AGGGAGTGAGATTCCGGCTACTTTCTGCAAAACTCACGACT
>N_1060
AGAAAATTAGAGCCGGACAACGTCTCGGGGTGCCCAAGTCC
>N_1061
TGTTACACCGCTCAATGATCCTTGTAGCGGTCGCCAGTACA
>N_1062
GACTGAAGGGGCGTTTGTTCCCAGGGGCAATCGGTGCAACT
>N_1063
AGGGGAGAGTTGTGGGATATCTCGCCCGTTAGGTTTAACAC
>N_1064
AGCATGTAGATCCCTTTATACAAGGAATAAAAATGTTAGCC
>N_1065
TACTTGGCAGGGCACCGGGGCACAAGCAAGTACAGGGCGCA
>N_1066
TGTATATAACCCCATGTTAACACGCGTGGATTACGTTCAGG
>N_1067
GGGTATTAGTCACTAGTTTGCTGGCGGAACTTCTGGGTACA
>N_1068
AATGATTACCTGGGGATGACCAGACCCCTATTAACAGAATA
>N_1069
TAGGTACTTCGTTTCCCGAGCGTCAACGGCCATGAAATTTT
>N_1070
ATACCTTTTTCTCATCCGCACTGGTACCCCATAGACTCTAA
>N_1071
GCATTGATCCACACTATGTACGGTAGGGAAGTATCTCTAAG
>N_1072
AATTTAGCTCTGAATTCCGCCATATTAGTGGTGACGTATTT
>N_1073
CGAGGTAGAAGGCGCTTGCCCCAATCACGTCGCCTTGGAGC
>N_1074
TGCCCCCTTCCGACGAACCCCCCACTCGAATACTATTGGGT
>N_1075
TTATGTCTACATTCGAACCCCCCGTCCGAATTTTCGCCCGT
>N_1076
GACTCCAAGCGAGAGTTCTTCTCCTTTCTGAGATAGTCTAT
>N_1077
CTACAATCGGTGTTAGAGGTCGGCGAGGGGAAATGAATAAC
>N_1078
CATTCTGGCGATAGGACGTTCCATTGTATGCGGGGCTCCCT
>N_1079
AAGGCACAGCTATAGGCGGACATGGTCATATCCGCGGTTGC
>N_1080
GCCCGTTAAGTTCGGGAATTCATCCAGCACCGCGAAGGCGG
>N_1081
TCGCGTACTGGTAGTAGAAACCCGCTCCAGCCGAAGAAACC
>N_1082
AACAGCCGAGGGCGAGTATACATTTTTCAGTACATTTAAAT
>N_1083
GAGTCGAGCCCACTCTGGTACCTTTACTCGAGCTCTGCGAC
>N_1084
AAATTTGGGACGTAGCATCTCTCTTCTACCCAGAGACACAC
>N_1085
ACTCCGCTGTCAGACAAGTCCCCCTAACGAAAAATGTGAGA
>N_1086
ACTAATGCTACTGTTCATTACGGCGGTAGACATCTGCCTAT
>N_1087
TTGGCGCCGATGCTTGAGGACCATCCACGTCCACGGGCTGC
>N_1088
GCCTGGCCCCCACGCGCAGCCTTCAGGATAACTACGGTTAA
>N_1089
CTCACTTCTATGCTACGGAACGCGGACATGTGGAGTCACGT
>N_1090
TTTAGGGCACCAGATACTTACTAGAAAGTTCTGGCTAATTA
>N_1091
TCACCGCAAAAGGATGTACACGAATCCACACTCATGGTCCG
>N_1092
AAATTATGTAGTAGGGACGTCCCTCTGAACCACTGTTGTTT
>N_1093
ATCTTCACTCAAGCGACCTACCGTGTAAGTCAGTAGTATGC
>N_1094
TGCTGTTTTCGGACCGTACCCCACTGAGCGACCCAGGTACA
>N_1095
TCGCGGCTTACTAATTACTTCGCTATCCACCAGCCACCGGG
>N_1096
TTAAGGAAATAACCTCGGAGCCCGTATAATGCGAGGCAGTT
>N_1097
AGTGGTTGGACTGTTAACATCCGACCCTGGCAGAAGCTTTT
>N_1098
CCGATAACATGCATAATCCACGGCGTTGGTTGGTGTAGAGG
>N_1099
GACCTAGTTATACTTCTCACCATTTGCCAGAATGCTATCCT
>N_1100
TAGACAAACCAAGCATTATTCGCCCGTGTAAGCTGCCTATC
>N_1101
ATACGCCTTATGTATCCGTTCCTACCGGTTAAACAGCAAGC
>N_1102
CTTCCGCGCCGATACCATATCGGTTGATGTCAAGTGAGAGT
>N_1103
CCAAGATTATAGGACGGAATCCCCCGTGTAAAATAAAGGGA
>N_1104
ATCCGATTTCCCCGGATACCCACAAACGGCCTTGCGAGCAC
>N_1105
ACCAGGCAAGTTCGCAATCGCACAACATTTGAAAGGTCTAA
>N_1106
CCGCAACATCTGCTGGAGGGCGACAGTTAGTGCTCTCTAAC
>N_1107
GCGAGTTAGCAACGGGGTCTCAAGCACCCCTTCTAATCCTC
>N_1108
GCGGGCACCCGCGTTAACAGCGAATTCCATCGAAAGTCGGG
>N_1109
TCGCCCGGATTATAAGGGTACTCGTAATCCTAGGATATTTA
>N_1110
ATTAGCATTCCCAGATCGCGCCGTCTCAATCTAGGCATGAT
>N_1111
CGCGTGCACATCTTAGTGTCCGGCCGGGAAGGATATGGGGT
>N_1112
AGACCTGATGGGAGCTATGGCCTGCCCTCCTAGCTTATGTG
>N_1113
CTTGTGAACCGTTATTACAACTGAAATGATACCGATAACTG
>N_1114
GAGACGAGAGGGGGATTTGGCAACCCCAGTCGGTCGAACTT
>N_1115
TCCAAGGATAGTATCGATGACAATGGCCTTAAATTGGCAAT
>N_1116
CAATAGTCGATTCCCGTTCCCGGTTCACTCGTCTGGTTCCG
>N_1117
TGACGCCGGGCCGATAGCTGCGGTTCGAACTGAGTGGCTCT
>N_1118
ACGGGTCCTCGTTTAGGCTCCACCCAGTCCTAAGCAAGTTT
>N_1119
AGGTTCTTAAGAGTGCGGTGCGTAGCCCTTAATATAGATTA
>N_1120
GATCGTTGCGTATTTGGGAACCGATGCAATTGGTGGGCGGG
>N_1121
TTCCCAAACCAGTAGAATAACAGTCAACCTCGCCGACATTG
>N_1122
GGGGTTGCCCTCAACGTTCACTAAAGTGGGGAATTTACCTT
>N_1123
TAAAGCAGGTCTCTATACTACTGACTTCCTCTATTTTTATG
>N_1124
CACCGCAGTACCTTAAACCACCAACTTGGTCGAAATCATGG
>N_1125
GTTTTCTTCACCTACGCAATCACAAAAGTACAAGCCAACCC
>N_1126
CGGTTACCACACTTGAAGCCCGACCCGATAAACTGACTCTT
>N_1127
CCGGCAGGGACCCTGGCTCTCAGACTGAATTACGCATCGAA
>N_1128
TCACACCAGGATGGCCTCAACCGTAACTGGGCGGAAATCAG
>N_1129
CTCGCCCTGCTTAACTCAACCACCGGGGAAGAGGGGCACCT
>N_1130
GACCGCTGAGGTGATATGGTCACACGCGTCAGACTGTAGTG
>N_1131
AATAGTGGAGAGTAAGGATGCTAGACTTACGCCGCATTTTC
>N_1132
CATCCAATTTATATTAGAAACCTCCCAATGACTTCCTTGAG
>N_1133
GAACTATCCAAAATGGGATACAAATAACTGTGGATCGTTTC
>N_1134
GACACTTGGTTCTATCGTAACCAACTTGTCGCCTTGGGATT
>N_1135
CGACCGCCGGTGCGTCCTACCATAGCGTGCCATACGCGATC
>N_1136
TCCGTACGCATCCTGGAGCACCCGAACCACAGTTAACAGCG
>N_1137
CGTACCATAGTAATACTGTGCTCTATATCACTGACTGTCCC
>N_1138
TACGCAAAAAGCCAATCTTTCAAACGGCCAGCAAAATGATG
>N_1139
GATCGGAGCGTAGGCTGGTTCCAAATGGTCGTGTCCGGCGC
>N_1140
TAGTAATTATCAATAAGAGACAAATCTATATTCTCTGTGGA
>N_1141
AAAATGAAGCCCAGCGCTCACCACAGGAGCAAAGTTAACTA
>N_1142
GAAAAATGCACCCTAGTTGACCTTTTGCACATATTTTCCCT
>N_1143
AAACTACTAGTACCCGAGTCCCATTAGTTAAACACTAGGCG
>N_1144
GGCGAACGCTAAGTGCGATACCCCCGCCACACATAACTTTT
>N_1145
GAATTCGCGTTGTACTTTTTCATCGCAATATGGGCTTCGGA
>N_1146
TGAGTGAGGGTTTACTGGTTCTACTAATAGCTTCCAATGTT
>N_1147
AAGTTGATTGTTTTACGGACCCTCGGTAGACGTACAGCGGT
>N_1148
CAAACCTGGGAATGCAGTCGCACACACGCTGGCCTTGCAGG
>N_1149
TTATACTTGCACTCCAAGTTCACATCTCACTGAGTTTGGGC
>N_1150
TCACTTTACAGCCCAGAAACCGTTGTGGCCTGATAGGATGC
>N_1151
ATAGTTGTACATTTTCTCTTCTTATGCCAGGTGAGGCACAC
>N_1152
CGGGTACCCCATTTATGCACCATATACGAGTGAACCTTAGA
>N_1153
AATAGATCATCTTTAACTCGCTGGGGGGTCCACCGCCTGTT
>N_1154
GGAAAGTAAACGGATCGTTGCACACCCCCAGTCATTTCCTA
>N_1155
TAGTCTATGAAAGGTATTTACAGCCCCTCTGAAAGAGCGGC
>N_1156
TAAGCCTAGCCATCATGGACCGTAAGAGATTCCTTCAATGA
>N_1157
CACCCACGGACGAAGAGACTCAGCAGTCAGCTATCGTCAAC
>N_1158
CGTTCACAACGACACGAGATCGCCCCTCTCTCGGTCACCCC
>N_1159
AGTGTGCGGATACACACTTACCTTATACGCCGCGTAGTTCA
>N_1160
CCGCCTCACCCGCTTACGAGCCCATACCCGGTGCTTGAAAC
>N_1161
CGAGTCTCCGGCCCTAAGGTCATACTATATCGAGCCTGCCT
>N_1162
CACACAGGTATATTGTGTATCTCACCGGGCCGAAGCCAAGG
>N_1163
TGTTATGACGTACCGATTGGCAAGTCGTGAGTACAAAAATT
>N_1164
TGGTAACCATTAATAAAGGACCTGCTAGACAGAACTTGCTT
>N_1165
TACCATGTGTAGTACACTGACACCAATTCGATCGATTGAAT
>N_1166
CCCCCACCTTACCGGAACTGCGGACTGTCGCCTCATAAGGG
>N_1167
CGCTAAGGGCTTTTGTTATTCCCCGATTTCTAGTTAATGTT
>N_1168
CTTGGGTTATCCCTAGTGTACAATAGCCTAAACCGGTGTTC
>N_1169
GTTGGGACTTCGAATTAATTCTGGTTTATCAGCCACGTAGC
>N_1170
ATGACAAACGTCCTGTTACGCCACAGGGCGGGTACTGACGC
>N_1171
CACTTCCCTGATAGGCAGCACCGCCCATTCTACTTCGGCTA
>N_1172
ATCCGACCAGACAGTCTTGGCTTCCCTCACATAGACGTGGT
>N_1173
CCGTATTACGGCAACCAAGACGGAGCGACTGGTTTGCCGAT
>N_1174
AAACGCCAACCAAGTGAGCCCCCATTCCCGCTGTTTGTTTT
>N_1175
AGGGTAGAATATGCGCCGAGCAATATTGTCCAAGGCACCTG
>N_1176
CGCTTGTGCAAGAATGCCATCTGTAATTGGTCAGGGACTAA
>N_1177
TATAACACCGCACTCTTAGACTCCTAATCGACGGAACATAA
>N_1178
GAGTATGATAAGATCTGAAACAGCGTCGGGTTCTCAACGGG
>N_1179
ACCGATTATGAGGGTGGAAGCTATTCTCCCTGACGAATAGA
>N_1180
AAGGCGCGCAGAGTTTGCGTCTTCTTTTTGGAACACGGGGT
>N_1181
GTACGTCGGGTCCCATGAAACAGAAGCGCCCGTTCGAGGAT
>N_1182
TCGGCCCACCGGACTCAGGTCTAATGATATGGGAAACGGAA
>N_1183
TAGTTAATATTTAGAGGGCGCTTCTTGCATAATTTGTTCAC
>N_1184
AGTATGCACATCTGGTTGGCCAAACCGGGACTGCTGGGCTG
>N_1185
ACTGCGACGAGAGAAATGTCCCTGTCGTTTCACCAAATTAA
>N_1186
CGAGTCTTCCCGTCGACCCTCATTTACAAAAGGCGTGTGTA
>N_1187
CCTGTACTTGGAAAGCGATTCCAGTACTCATGTATATTGCT
>N_1188
AACTACATAATCACGGATGGCTCGTATATAGCTCCGGCTTG
>N_1189
TTGCGGTTTACCGTCATCGTCATTACCTTGCTTGTCATCTC
>N_1190
TACGCTTATAAAGATTTCTCCTCTTTTAGTTGAGGTACCAT
>N_1191
TAATTGTATCATGTGTTATGCCCACTGGCTTACCATTGAGG
>N_1192
CGGTAGAAAAAATTTGGGCGCGGGATAAAGCGTTTGAAGCT
>N_1193
GTACAAGACGCCCCATGGTTCGTTCCAAAGCGACGACCGGG
>N_1194
AGACCACGGCGTTAAATAAACAAGCCATTTTACACTGAGAC
>N_1195
AGTGTTCTCGGTTGAGTTAACCACACTTAGCGACTTCGAGT
>N_1196
GCCGTACCCACGACACACGACCCGGGGCAGACGGCCTTTAA
>N_1197
AGAGCTCTCCTTGAACTCAGCAAAACGGTGTGGCGCGAGTG
>N_1198
CTCCCTCTCTGTACACACTTCATTTTTTTTCTGTGTCGAAG
>N_1199
AATCTCACAAGATATAGGCACAGGATATCTGGGATCCTAAG
>N_1200
ACTATACGACAACCGTTATGCATGGGCACTGCATTCCCCGG
>N_1201
ACCATTCCGGCCTGAGCGTTCCGGGGGGATACTACGAGCTG
>N_1202
TCTTCAGACAGCGGGGTGAGCAGCGTACGTATCCGCACTTC
>N_1203
ATACGAGAAGGTCGTCATTACTGATTATTGCCCCATATCCG
>N_1204
CCACCGTCACGGCTTGGCCGCCGACAAGGATAACAAATTGA
>N_1205
AAGATGTCAAAAGTGAGTCGCGCTTCTCGAGGAAGAAAACC
>N_1206
TAAGGCGGGGCCATGTGAATCCTGCCCTGTCCAGAAGCCTC
>N_1207
AAGCGGGTGTCCAAACTACTCATCCCCTTGTCCGGCCCTTT
>N_1208
CAGACTGGTATGAAGTAGTCCTTACCTGCGCTTTGCTTATG
>N_1209
GCTTCTGCGGCGAGCGGCACCAAAAGGGGCCCGAGTTCAGC
>N_1210
CGGGCCAGAATAGGTAGTTCCCTTGACTAGGCATCGGCATC
>N_1211
AGTTAAATGTGCGACGGAGCCTCTATTGATTCAGCCATCGG
>N_1212
CCCCGTCAGGCGTTCGGTACCTGAAGAAGTCATTATTCCGA
>N_1213
TGTTTGTTTCTACTTTCTCCCTTCTAAGTATTTGGTGAGGG
>N_1214
ACGAACCTCGTTGTGGCGATCCTAACTTATAAGGAATGTCG
>N_1215
GAGATGAACATGTGACCTAGCTGTCTGTTCAGCCGGGGGCT
>N_1216
ACCTCGAGCATCGATAACGACAGACCCTTGACGTATGTGTT
>N_1217
GACAATACTGTGAGGGATTTCTATAACGATGGATTATGATT
>N_1218
ACCAATACAAGGGAGTTGTACGGTTCTGAGAAATTCAATGA
>N_1219
ACCGGCATTGTCTAATGCGGCTACGAAAATACACCCAATAT
>N_1220
ACGCACACAATATTTCTTTGCGATACTCCGCCTGGATCGTG
>N_1221
GACAATTGATAACATGCTCGCCTATGAAGGTGTAAGATATA
>N_1222
TAAGTGGGGAAGGCCCTCCTCAATGTCTAATACGCTATGAT
>N_1223
GGAAATGCATACTAACCACGCCAGGCATGATGCCCTGTGAC
>N_1224
ATGCGGGGTCACACGACTGCCAATTTAGTAAGTCATCGATT
>N_1225
GGTTGTCAAACTCTATTTAACGCTCGGCGGGAAAATTTAAT
>N_1226
CTTGACAAGTGGTTCAGTGGCATAACGCCAGTTAATGGTAC
>N_1227
GCAATTAGCCTATAGTTTGCCAAGACCCAAGCCTGAAGGGT
>N_1228
GTCCAAACGATCGTATTAGACATGACTGTAAATTTGATCAG
>N_1229
CCGCCAGTTCATATGTATCTCACGAATTCAGTTCGCATTCC
>N_1230
ACGGCTCTCATCCGTCTTAGCTTCGGGGGGCAACTAGCATG
>N_1231
TATGATAATTTTGACCATAACCTTCGACAATACCCGTCCGA
>N_1232
TGAACTTATACACTCGGGTGCAATCCCATGAGAGCCAGGCC
>N_1233
GCTCGTCGGTGGGCACAATACCCAAGCACCACTCAATGAAC
>N_1234
AGACGTAGGATGGCCGCGCGCAGGGCTTTGAGAATAGAGAC
>N_1235
ACGCATTTCACAGGTTTTAGCTACCGCCTTTGCTCCTGCTC
>N_1236
GCTAATTGATAGCGAGGTACCCGCGCATTGAGCCAAACGGC
>N_1237
TACCCCACCCCCAACAACATCGGAGGCGTTAATTTTCGAAG
>N_1238
AACCCACGGTCAAAATGTACCGGTCTCAGGGGGATGTAGCG
>N_1239
TAAAGCGAAATGGCTAAAAACTATTTAAGTGGATGACAGCC
>N_1240
CGGGCTGAAAGATGTACGTACGGCTACTGGTACCACCGAAA
>N_1241
TCAAGCAAAGTGATTCCGCGCTGAACTAGTAGAAACCAGGT
>N_1242
GTAGCGTAGAAAATCGTGTGCTGTCCAGGATAGCGCAATTT
>N_1243
ACGAACTACGTTACACACGCCAAAATCTTTGTTGACGGCTG
>N_1244
GATAATCTTGTTCCCTACTCCATACTAGAGATAGGCAGCGA
>N_1245
GGACCTATTTCGTGAGAGGTCTGATTGACACGGCGTAAGCT
>N_1246
CGTGTAGAGTTATCTCGGTGCTCCACTCCCTTTCCCAAAGG
>N_1247
ACTCCGTTCGCCACCCTATTCGCGAGCATTGACACCGCCAC
>N_1248
TGCATCTGGACTACTTATAGCATAAAGAATCTATCGGCAAG
>N_1249
CATTCCCCAGAGCAATCGAACGAGAAATGTGTGGGGTCTGA
>N_1250
AGCATATTGAAGTACATCGACCGCTGGCGTGAACCGGCCTT
>N_1251
GGCATCTCAAGTAACAACTGCTCGGTATTAAATAATCCTTT
>N_1252
TGGTTTTCACATTAGGTGTCCATACCGCCTGGCTGGGCCAT
>N_1253
AGATTAATGCTAAGGGCGTACAGGTGCTAGTCAGTCTACAA
>N_1254
TACCGTGTGCTTGAGGTATCCTCATAAATTATACATAACGA
>N_1255
GTAGGTCCGTAGTACGAATTCATCTCTTAGCTCTTCCTATG
>N_1256
GTACCATTGGGGATGCTAACCCAAGACCATACGGTCCGGCG
>N_1257
GATGGACTACCCGGCACCGGCAAATGACCATCCTTCACAGT
>N_1258
TATCCCCCAAACATGTCTCACACGCACTGTGCGTGATTAAA
>N_1259
GTACCATCCACCTTGGTACACCCCGGAGTAGGACCCACAGA
>N_1260
TTGGACACACCGGATGCATCCTAAGTGGGAACAAAAATTGC
>N_1261
GCGTGTCGGAAAAAAGTAAGCACCTCACGCAAGGTGCAAAC
>N_1262
AAGGCTGTCCACGTGCTCTTCACAATGTGATTGGTACCAGT
>N_1263
TCGGTTTGTTGGTCCCACGACATTCTCTGGCGCCTTCCACG
>N_1264
CATACAAACGAACATACTGTCGTTGTGACTAATTGCACTGG
>N_1265
ATCCGTGCCGTGACTAAATACGATCGATCGTCCGGTGTTAG
>N_1266
GCCCTAATGAGGGTCCGTTTCCTGTATGTAATGCCCCAATC
>N_1267
GTTGGGGGCCCCACTAGACGCGTTCGACGTGGTTTACCTCA
>N_1268
AACATCTATAAGTAACTTTGCAAGGTTAGAGGGGTCCCCCC
>N_1269
GTCTCGTACTCAAACCGACACTCCATTGCGCAAGAGGACCC
>N_1270
GCCGTAATGTCGAATACGTCCGGGTAGGTCTACACAGTCCA
>N_1271
TAGCCAGGGACACATGAGTGCATCGTGTAGCGTTTTCTATT
>N_1272
ATCTCTATGGAATCAACATACTTTAGGTGCTGGTCAAGGGT
>N_1273
AGAGTCTGCCAGACGCCCTCCCGAGCCGAAAGCTTAGGGAA
>N_1274
TTATCTTCGTGGTTTACATGCGTGGTCATTTCGATATAGAG
>N_1275
GTCGGTTTGCAAAATTTCCTCACAGACACGTAAGACACACT
>N_1276
TGCACAACTGACTCAGCCCACCTCACGGTCAGGATGCGGTA
>N_1277
CCACTTGCCGTTGCCGGTTGCAGGGGCCCAGTTTAACAGAC
>N_1278
ATGAACCAATCCGCTGGACACTCATAGCGAATCGAGGTCTA
>N_1279
GGATCTGGTACTACATACAACCCAGGCATTAGAGGATGGCG
>N_1280
GATTTAATAAGCTAGGAAAACATTGTACACTAATACCACCT
>N_1281
TTAGTAACGATCTGATACTACTCGTTTTGTAGCTGGACCCG
>N_1282
ATCAGTTTTCGATCAAATAGCGTAGTCTTAGGCGTATTAAT
>N_1283
TAGATCTGCACATATCCGACCCTCCTGCGGCCACCGGATAC
>N_1284
AATGCAGAATGCGACTTCTTCGGGGAGCAAGCACCTCCGAT
>N_1285
TCAAGATCGCCTTTCTTATTCAAGAGGTATACCCTCCACGC
>N_1286
TCCTCGCCCTGAGGGATGGCCAGGGTGTGATAGGGCTAATC
>N_1287
CGAAAACTAGAGAATCCCTACAGGAATAGGTTATCAAAGGT
>N_1288
GGGTTACCTCCGGATTAACGCATTCAGCCCCGGGAGACGGA
>N_1289
GACATAATCGCACGGCGAAACGACCATGTTCGGCGCACGCG
>N_1290
TTCTCCTTAGAAGCTGTCCTCCAGAACCAAAGGGGTGCTTC
>N_1291
TAGACACTATATTGAAGGTCCGCGGAGCCGAGGAGGGACCC
>N_1292
GTAGGTCACCAATGTATCATCTTGTGCTTTGGCAGTGCTCC
>N_1293
TTTGCGGGATCTAATAGAATCATTTATCTCTAGGTTGTCCA
>N_1294
CCAAGGTGCAGGGCTATTTGCCGTCCCTGGGTCTCCTTACG
>N_1295
AATCCGCAACGCTAGTGGAGCTGGGCACGGGCAATGGTACT
>N_1296
CCATTAATTCTTACAGGATACTGCGCTCACAAAGGGTCGAC
>N_1297
CGTCAATTAAGCTATAAGCGCCACTGTCAAAACAGTTTATG
>N_1298
TTAGTATTGTTTAAAGAATGCCACGCATTGCAAAACCCGTG
>N_1299
CGCTGAAATGTCTGTCGGAGCCCAACGAACTAATAATTTTC
>N_1300
ATTGTCTTGCGGAGCCTAGACATTGGCACATAAACATAAAA
>N_1301
TCTTGAAATATTGGATGGGGCTAGTAGATGATAGCAGCAGT
>N_1302
TGACGCGGGAGCACCGGGACCAGATGAAATAAGCTAGAACC
>N_1303
AGTACCAAAATTCATTCCGCCGGCTTAGCATGTTGGCCGGG
>N_1304
CACGCTTGATCGGATGGTATCAAATAGTATAGGGAGGTAGA
>N_1305
GTGTTTTGTCAAACGAGCCCCACCCCCTCTAGTATCGAAGG
>N_1306
CGAGGCACTGTACGCATCTTCCGCATGTTACTCCGAGGGAT
>N_1307
AATCTATCGCTCGGCGAGCGCTTTCTCCGAGGTATTACACT
>N_1308
TTTAGGAGGTCTCATAATGCCTGATAGCCATACGGGTGTCT
>N_1309
GTGATTGTGAATGTACGACGCGCCCGGCGACAGCATACGCG
>N_1310
CTGCCCTCATGCGTCTCCTCCTCCGGGACTCGCCGCGGAGA
>N_1311
TTAGTACTCTCCCGATCACACTGGAGTCCGAGGTTTCGCAA
>N_1312
TCTAACTCCACGACTCTTCCCACTCCGACCAGAAACCAATG
>N_1313
TGGCTATGACGACAGGATCCCTGAAGCGGCTCCCGCTTATA
>N_1314
AGCGAGCCGTGACCGGCTCCCAGCAGGGTTTTACATCTAGA
>N_1315
TGTCTGGTCAGCATAATCCTCTGCCGGTGGAAGACATTGTT
>N_1316
CATCGCCCAAAATATTAGACCAAACACGTGCATGGACAAGC
>N_1317
GGGGCTGAACAGGTTGAATACTATACCATTTGCTGTAGCGC
>N_1318
GTTGTGTCCAGCTCTCATATCCAACGCGTTAGGGGTATGCC
>N_1319
CTTTTCAACTATAGGTGAGACAGCGTCCAATAATAATACCG
>N_1320
GATCAACGCCCAAGAGATATCCCGTATAGCTAAAGCGCTGA
>N_1321
GCCCCTTAATGGGGTTGAACCTGGTCGAACGAGAGGCAACC
>N_1322
TAAACCTCAGCTGAACGTACCACCACCCAAGCTGTATTCGC
>N_1323
GGGGTACACGGAATGTAGGCCTACTAGCCATGTCATTTTCA
>N_1324
TAGTTGCTTTCCCCTTTTAACGCTTCTAGGGATATCTAAAG
>N_1325
AAGCTATGTGACTTTTCGCCCTACCGCGCTCTCAGACTAGC
>N_1326
TAGAGGGTGGGTAGTACTCCCCTTTTGAGCACTTACCGGGT
>N_1327
TGAACGGGGGTATTTCCTGACAAAACCTACACTCCTATATT
>N_1328
CCCTACCCTGTCGCAGTCGTCGTGGATCAGTTCTCCTTGCC
>N_1329
TAGGAGTAACGCTTTAAAATCGGGCTCCCAGCAGAAAAAGT
>N_1330
GTGGTTATGTCCTACTTCTACCTCAAGGTCAAATCGCCAGC
>N_1331
AACGACACACCAGAACTATGCAAGTGTTCTGTTAGTCTAGT
>N_1332
ACTCCCGAAAGGAGAATGCTCTGTGCCCCCTTGACGGGGAG
>N_1333
ACGTGGGTTGTTGTTTACCACTCCGATAACGATATGTCCCA
>N_1334
CTTCCATTACGTGTGGCTTGCCGCTAGCAGATGACCCGGTC
>N_1335
TAGCTAGAACTACCCGATATCATTGGTTGCGAACGGGCGTC
>N_1336
CGGGTGCTGCGGCTGCGCAGCCCGGATAGGCCGTCCAAAGC
>N_1337
CGATATCGATCCGCCTCAACCGCGGTGGAATGGTACCCTGC
>N_1338
GCCGTAGCCACGTAGGCATACAATTGAGCCATTTGGAGCCG
>N_1339
TCACGGATGTGGCGGGTTGACATAGAAGCCCATTCGCATTT
>N_1340
AGAGGATGGCGCTAACATTACGCCCCTGTTCTGGGTTCTGT
>N_1341
AGCAACCTACTCGCAGAAGTCATATTTATCAAACAATAATG
>N_1342
GCTCGTTGAGTAAATATGCACATGGGGGTTAACGCTGCTTA
>N_1343
GCGCCAAAAGCCCGGTTGTGCGAACCGGAGGGAGCCCCCGA
>N_1344
ATCTAGCAAGTGGGGCATTGCGATTGATCTCCTCAATTGCG
>N_1345
CAAACCCGCTTGGCATGTGGCTGGCACGGGTCTGAGTACGC
>N_1346
GCCGGTAAGTATGTTCACTGCATTCTGCAAAAATGCCCGCA
>N_1347
GGCATCCAACCTGGAGTAACCTGCCGGTCAAGTATTTATAC
>N_1348
TGTTACTGATACGCAACTTGCTATGCTATATTGGATGCGAA
>N_1349
GACATAGTGATAGTTGTCCGCGCTGGTAGGGTGCGGGGTCC
>N_1350
CTTTCGTGCGGGTGTTTGAACTTAAGTCCCCCCATCGTCCG
>N_1351
TCTGTTCTCTTCCCCGTGAGCCTGGTGGCGTTTATTTGCGT
>N_1352
TGTCCTTTGACTTGATACTACTGGCAGCGTAATTTGGACAG
>N_1353
GCTGTGATCGAAATCTGTGTCTGGTTTCAGTTCTTCCCTGG
>N_1354
CCCTGAAAGGGGGAAAATCGCCTCTAAGCGTGGCCCAATAT
>N_1355
TATGTTGTCACAGGGAGTTGCCCCGAACACCCTAGCCGGAG
>N_1356
GGCCGTCATCGTCCTGGATACTAGGGTCTCTGGACCAGGTA
>N_1357
AAAGTAAGTTCAACGCCCAGCTTCTAACGAGCTCAACCTCG
>N_1358
ATTGCCCCCGCCTAATGCGGCCGCGCAGTAAAAGTGGGACA
>N_1359
GGGGTTTCTGCTAGTCACCGCGGTAGACGCGTGGGGGTCCT
>N_1360
TAGCTAATCCCCTCGTATTTCACATTTCGGCGACACGGTCA
>N_1361
ATGCGCCTCATTATCTAGGACCACTCACTGCGTATGGAAAG
>N_1362
GCGCGGCTTTGTGAGGGGAGCAATTCACATCCCAACATGCG
>N_1363
GTTGCGCCCTTACCCCCTAGCGCAATACTTAGGGAACGGCA
>N_1364
AGATCGGGCGCATCTCCAGCCGGTCAGATAAACACCGCTCC
>N_1365
TACAGGGGCAAATGACATCACAATCGGGCCCGGAGCAGCAA
>N_1366
GAGTAAGCCACTCGGGGCACCCACGCAGGAAAAGAGCGTTT
>N_1367
GAATAAATCTGTACTAACCGCGCCCTATGCATAACCTTGTG
>N_1368
GATTACTAGAACTACTTCGCCCTTAACTCTCCGCAAAATCA
>N_1369
GTAGCATCTTCGTGTCTGGGCAATTTTAGGGTGTCTAAGAT
>N_1370
GTATCTGACTCCCGCCGGGTCGGGACGTGATACAGAGGGTG
>N_1371
CAGTGTGAGGTGTTCCCTCACTTTGACAGTAACCGTAGTGT
>N_1372
GTTGAAGTTTAATTTATAGGCGATTAAGGTAGAATCCCGTC
>N_1373
ATGAGTCAGGGGGGACTCCCCGCATGTAGAATAGCATTAGG
>N_1374
TTCTTTGTGGACCTTCCGCCCCTGTCAAACCAGGTACTGGG
>N_1375
GATAAATGTAAAGCGGCAGTCAGTGCGGCCAGGGACGTCAG
>N_1376
GTCACCAGGACCCTCTTCTTCAATTCCCCCACTCTGTTTGC
>N_1377
GTCTTTAAGGCCCGCGCATACAATTCCTAAGCACCTTACAA
>N_1378
GAGGTCCAAGCGAAGCCGTTCGCAAGTCATCCGGCCTGGTT
>N_1379
CGTGAACAGCCGGGCGAGGCCGCCCCCGGCAAACTGACTTT
>N_1380
ACATTTAGCGTCGCGAAGCACTTAGTTTGGAGGCTATCGCG
>N_1381
GTTTAGTGCGCCGTATAGTTCTTACTTGGCGAGTTGCAACG
>N_1382
ACTCACTTTCTAGCTTCATCCACCATTCAGAGTCGGATGAG
>N_1383
ACATACCATAGCCCTCCAAACCGCATAAGGCTGAGTCTAAG
>N_1384
GCACCCTGGTACACATTGCACTATATCGCCTTGTCCGGCGG
>N_1385
TGGGCGGGTAATACGCACAACTAGGACACCATCTTTACTGA
>N_1386
GCACGCCAGACCCTTCTGGGCACGCACGATATCCTTTCCTG
>N_1387
AGACCCAATTCCTAACCGAACAGCCACATTCGTGCGGCAGC
>N_1388
GGGAGATAATATATGGACGACACACCAAACCGATAGGTGTA
>N_1389
TGTAGAAGGGGTAAAGCCACCTTTCATAGGGAAAGAGTCAG
>N_1390
CACGAGTACCGCGAAGCGAACATATACGAAAGTGCGCTCGT
>N_1391
GCGTATCATAGCCATTATAACGGCACTCATTACGTATCACG
>N_1392
AGCGTTCATAGAGCCGTGCCCAGCAACGGCAAATTATTCTC
>N_1393
CCGCAGATTTCATTGCTGTACTTTACACGAGCGCGGGACAT
>N_1394
CTCCTACCCGCAACCTTGTCCAAACTTAATCCATTTGTTTG
>N_1395
GGAAGATCTTTGCCGGCTCACAAATAGAGCGACACAACCAA
>N_1396
TCGACCAGGCGGACATTTTACAATAATTCAGTATGCGCTAC
>N_1397
CCGTGACTTAGTGTGGTTCCCTTGATCAACAACATGGTGGG
>N_1398
TAGGTGGGGTTCAGTGAGAGCTCTCTCACCTTAGACGTAAA
>N_1399
ACTGGGCGAAAAATGATTATCGGGCTAAGTTCATGACGCTC
>N_1400
GGTATACGCTGCGGACTACCCAGCAGATACCGGCGCCAAAT
>N_1401
CTTACCGTTAAATTCTATAGCGGCGTTTAGTAAATGATTGA
>N_1402
GGAAAAGGCGAAGTGTTGGGCTTGTCTGACTAGTCGTCTCT
>N_1403
TCTTTCATGGACTTAGTACACTTGAACATGAGTCCCCTAAT
>N_1404
CCTGGTCTCGTGCCGGGGCACGCATCCCTTGTCAAGTACTC
>N_1405
GACATTTAAGTTTGATAAGACAGGGGACATTGTGCATGCGC
>N_1406
TGGGCAGGCCTACCAAAATACCGTGTATCCATGTGGATGTC
>N_1407
AGCAAGCCCCACGCCAACCCCAAGAATCCTTGATGATTATC
>N_1408
GCCGGGCATTTTCGGTGTAACCCAAATGGGGGTAAGACACT
>N_1409
TCCGGGACCGCGGACGATGGCAACAAGTCGCCGCCTCGAAA
>N_1410
CGGGTTTCTAACTCAGGTCACCGCCACGGTCGGTAGCTGCA
>N_1411
GAAATTCGCCCTTAAGTGTACGGAGTGCCGGCCCTGCCACT
>N_1412
ATAACAATCTCGGCCACTATCTGTACTTAGGCCTACCGCCA
>N_1413
AGGAAACGCAATGCGATCGACAGATGTATTCCAGACGTTAG
>N_1414
CCCGTCTTCGTTCAGTCACTCCCAAATTTTTTCGGGGTGCT
>N_1415
GGGTCTGAGAGGTCCTATGTCGCTGGAGACAGGGACCTGCG
>N_1416
ATGCGATGAAAAGTGTTCCTCTCGATGATGTCCCCGGGTGT
>N_1417
TAACCTTATACATCTGTTCCCGATCCATAGCGACAATTGGG
>N_1418
TGCGGCCTGTAGCGAGTTGGCTAGACACCCTGTGGAGATAT
>N_1419
CGTCTACTGATACGATATGTCAGGGCACGGATTAACAGCGT
>N_1420
GCCTAATATGGAAGGAGCGTCTAAGAGAGAGGGCGCCTGCA
>N_1421
GAACATGGGAGAAAATGTTCCTTCGGGACGTCCTTAGGACC
>N_1422
CCCCGCGAGGGGGCGACGATCAATCCTATTAGTGCTACTTT
>N_1423
GAGGTGGTGTTAAAGCAGGACGTAGTTGCTGCGAACGCCTT
>N_1424
AGTAATTCGCAAGGGCCTGCCGGACTACTCTCAACCGCTGA
>N_1425
CGGGCGGGGGCAACAAGGATCACCTTGTTTGCACTTACGTT
>N_1426
GATAGGACGGAGCTTGTCACCTCCCTGGAGAGTACAACTGT
>N_1427
CCGCTCGCTAGCCGAGGGACCCACTTTTTGGCGGCCCACTT
>N_1428
AGCGGTAAAGGAGTCGCAGCCACTTTTATTTCTGCCGATCA
>N_1429
GCCTTGGATATGGATCAGGCCCACCCCTACCGAGGTATTCA
>N_1430
GAACAACGTATTAAATGAGGCGAATTATATTCCTCGAGTAT
>N_1431
TCCCAATACATTGTCGGTGACCACGAAAGGCAGTAACGATG
>N_1432
TCTGAGACCCTTTAACATTGCCGGAAGATGTGTGGGTCATA
>N_1433
GTGATTGGTCAACTCCGGTGCCAGCTTTGTAGTCAAAAGAC
>N_1434
ATTAATTCCTTCGGGACACCCTTCTCATGGCCCATTACTTT
>N_1435
GGGCCATGTAAGCGCTGAACCGCAATTGGTGTTAAGTGGCA
>N_1436
AAGGGAAGGGAGGGGTCCTCCGGCGTGGGGAATCAGGTACG
>N_1437
CCACAAGCGATGAGTCAAGACAGAAAATAATCTTGGCTCGC
>N_1438
CAGCTCCAATGCGCCTGTTTCTAGATAGCGGAAGTATCGCA
>N_1439
TCATCATGATCGTGTGATACCCTCTCTATTTGTACAATAGC
>N_1440
CCCGTACTTACACCTGGATCCCAATATCCCTGCTCCAAGGT
>N_1441
TAGAACTAAGGGAATGAGGCCGGCTACGGCTTCAGAGATCA
>N_1442
GTGGAAAGGGTTTCACCCCCCGTGTATAAACTCGAGGTCGT
>N_1443
ATAACCCGGACGGGAGGCAACCTTACCTGCGTTATACAGAT
>N_1444
GGGGTTCATTCAGCGAGGAACGTTAGGATCACACCGCTATA
>N_1445
TCCGGACCGTGTAGGGGGACCGTCTGTCCCCCACCTCGTTC
>N_1446
TTGTGCCCGCTAGTTAGTGTCAAATTGTTGCAGCTCAATTA
>N_1447
CTGAGCATTTGTTACAATAACAGCGCCACTACCCGTATACT
>N_1448
CATATAGAAGCCGTCTATTGCATCTACAACCCGAAGTGCAA
>N_1449
TGTAGTCAGACACAATGTTGCTAAAGGGAAGCACCTCGCCC
>N_1450
CACAACTTTTAAGTCCTGCGCCTTTAATCGAACTTTATAGT
>N_1451
CCCACTAAGATGCCTATTACCCCGCTACTTTAGTTCTCGCA
>N_1452
CAGGGTATCCATGACGAAGCCAGGTACGGTAGGTCGGGACG
>N_1453
TTGGACTAATGAACCCCGCACACCATGCGCCCAAGGTCTAT
>N_1454
ATTGATGGGACGGCGATGATCTTTGATTTTTTATAATCTTC
>N_1455
AGGGAACTCCAATACAAGGCCGATTGCATTGGCCTTCCTCA
>N_1456
AACACTGAAATGAAGTATCCCTTTAATCTTGTGGCAAGCAT
>N_1457
GTAACAGGCTTTTAGTACACCGATGACAGTTATGAAGAGAG
>N_1458
TGGGTCAAAGGCGTGTGATGCGTCGTATTAAAACGTCTTCC
>N_1459
AAGTGAATACGTTATTAGCCCCTTAATTTCCATACTTTGGG
>N_1460
CACGCAACAAAGCAGTACTTCTAATGAAAAGGAATCGTGGA
>N_1461
TGTTTGTTACGCATTGCGCGCGTCGACGGGGCTGGGGGGTT
>N_1462
GCCTTCGGTTTCTAGCAATACCGCCCATAGATCTTGTGGGC
>N_1463
ATCAGGAACTATTGGATTACCTATAATAAACAGGGGCTCGC
>N_1464
ACGTCGCATTGCGGACAGTACTTATATACGCGACACTCCCC
>N_1465
TCGGTAGCATTCATAGTGTGCGACAGTTTACCCTGTGGGTT
>N_1466
CGTATAAGAACTTATCCAAACGCGTCATTATGATCAGAAGA
>N_1467
TTCATGTGTCCGGCGCACAACACGAGGGATATGGGCGTATC
>N_1468
GACGGGGAATCGACCACCTGCGCTCTTCACGCACTACACAC
>N_1469
TTTGTGCTAACAATACATACCGGCGGCGTTACGGACCCTAC
>N_1470
TCTTAAGTTTCGAATGACAACGGCATCGAACCCACATCCTA
>N_1471
GTATGACAAGGATTGGTCAACCTGCTTACCACTTAAAGCGC
>N_1472
CCAGATCATCGGTTAGACGACTCATAACGGAAGCACAAAAC
>N_1473
AGGGGACCGAGAATCCTGCTCGAGGAACCTCATGTATCCCA
>N_1474
ATGGTGGAGGACAATGGACCCCACCCAACATTGTGTATTGC
>N_1475
CTATCCGTCGGGTGCGCACGCGAATCCTTACCACGCCCCGG
>N_1476
AGGGCTCCCGTCCTGTACCCCGAGAAGATCTACTCGCGGTG
>N_1477
TGAGTTGATAAGCTGAATTTCGACTGATTTAGCGTAGCGAG
>N_1478
TTCGCAATACCGGCTCCCGACGCGATTCTGCGCGTATACAT
>N_1479
GCTGGGGGGTGTGGGGACTACGGATCCAAGGTCAGGTGGAA
>N_1480
GTTCAGGTTAACCCCGAGGACGGTGCAAGGTAGACTCTCCC
>N_1481
AGTAATGTCACTTACAGGGACCGATCAACAGTATTGCGCTA
>N_1482
CACACGATCACCCGGGTTTCCATGAGGGCCGGTAACTCATC
>N_1483
TGGGATTTTGACCCGCGGGACAACCGAGGACACTTTTTAGA
>N_1484
AAGGTCCGGTTCGAGGGGACCAATCGTTTCTAATTCCGCAA
>N_1485
CCGGGAACGGTTATATTTGGCACTCTCCACGTGTTCCCTCA
>N_1486
AATTATATGGGGCTTCGCCGCAGTTCAAGTGACAAGTGAGT
>N_1487
CACCGGGTGCCACGTGGGATCATCTGGTGCCGTTCGACAAA
>N_1488
CCGAGATTATTTATACTGTTCTGAGAACTACTAGCACAACT
>N_1489
CCCCACTAGATTACGCGTGACGTTTTTGCCCGCTACAGCTT
>N_1490
TGATGATTCAGTAATGTAAGCTGCGCCGGGCTCCTGTACCA
>N_1491
GTGGAAATGACCGTAGCGCTCTCTTTCCATATTGCATAATA
>N_1492
TACTCGCCAAGCTAGGCGCTCAGGCACGTCTAAGAGTTACC
>N_1493
GGCAGTAGGGCTTACTTTAGCTCCCCCAGATACAGACATGT
>N_1494
CTCCTCTGCCTAAGCGTAGACTTAACAATGGCCCGGATACT
>N_1495
GGGGGACTATCTTCTAAAAGCTGATCTTAAAGCACGTTTCG
>N_1496
CCTATACGACGAAACGTGACCTATCTAGTCAAAGAGCAGCG
>N_1497
AGACGCCCGTTGGTGTCTTACGTCGCCTTTTACCGGATGAA
>N_1498
AACATAGCGCCTTGTGTTCTCCGATGCGCCCCTATCCGTCA
>N_1499
ATGCGCGAGTATTTAGCCCTCTACGTCTCCCGGTGCCTATC
>N_1500
GATAAAGCGCTCACGTTGTTCTAATTTGTCAAAACGAACAA
>N_1501
TTCTTCCGTATTTAGAGAGCCACCATTGAAGCGGTATTAAA
>N_1502
TCGTTTTGCAGAGCCTGGCCCTCGGATCTGCGCAGACGAGT
>N_1503
GTGGACAGGCTACAAATATGCTGTTTCAATACGTCCATAAC
>N_1504
ACGCGGACCTTCAACATGGTCCGGGAAAGCCCAGCATGACT
>N_1505
AGGCGTGGGCGGGCTGTGACCAACCGCTTCACAACTGTCGA
>N_1506
GTCCGAAAGTCTAAACCTTGCTTGCTTAAACGCACACAAAG
>N_1507
GATTGACACCTTTTGGCCCCCGCTGCAGTGGGCTTCAAGCG
>N_1508
GTTAAAACCTCAGTGGATGCCCGCGAAGAAGACCCTTACCG
>N_1509
ACGTGTATTGGATCTAAAGCCCGACAAACCTATTACCCCAC
>N_1510
ACTCCACAGGAAACAAGGAGCGCTGCTGTTTAACCGTTTGG
>N_1511
AGCAGGAAAGGTTGGCTTGTCAACTGCATTGCCCTACCGTG
>N_1512
TATATTTATGTAGCTTATCTCAATCCCGGAAATGCCCGCGC
>N_1513
TATCATCGTACAGCCGATGGCAAATGGTCCAATTAGTTGGT
>N_1514
TGGTTTATATTAGCGCCAAACTTGAGACATCGAAAGTGACT
>N_1515
TTTTCCAGAGGAGCGAGAATCCTCCAAGTCATGAGCACCAA
>N_1516
GGAGACGGGCCTTTGTGAATCGCACACTAATAGGTTATGAT
>N_1517
GGCCGACAATGTGTACTCAGCAAAATCAAGAGAAGCTGTGC
>N_1518
AATAAGGAAACTACTGCTACCATAGTACGGGCCTGGCGCCG
>N_1519
TGGCTCTTGTCGGATATCATCACCCTTCCTGTAGCCGCGGC
>N_1520
ATGAGTTGGTAGGGGGATGGCCTGAGAATAGTGCGAAACTC
>N_1521
CCAAGCCGACAGGGGAAGGTCTTGTTATTGGGCTAGGTTTG
>N_1522
ATGCAATCTGTGGAAACCGGCCCGCCACGGGTCATAAGCGG
>N_1523
TCGGATGAGCAGTAAGGACCCCATCTAGGTGATGTTATTAC
>N_1524
AAGGTAAAGGTTTTATATCTCAGGAAATCACCCCTAAGTTT
>N_1525
ATAAGTGTGAGCGAGAGCCTCTCCCCAATTTACTGGTCTTT
>N_1526
CCATATTAGGCACGGAGTATCATCGGACTCACTAGGACCAT
>N_1527
CTTGCAGTGTCGTCTGCGCCCGGCTAAGAGGGTGCACAGTG
>N_1528
AACATGCTTCAGGTCAACCCCAAAAACTGTGTCACTTAGGC
>N_1529
GATGATTTCGGCAAAGGCCACAAGCATACGTTAAGTACGAA
>N_1530
ATTTACGGGGATGGAAGTAGCAGCCGAATAGCTATACGGTT
>N_1531
AGCACGTCCGGAATCGCATACTCTCATTTGAAATACCCCGG
>N_1532
TACCGTCAGAGCACGTCCAACGCCTTCGCATTATTCGTGGG
>N_1533
AAGTTAAATGACGTAGTGACCCCATGTTTGCTCCTAAGGGT
>N_1534
TGCTATCGTAGGTAAAAATACTTCTCTTCCCGCGGGACTGC
>N_1535
ATTCCCAACTAACAAGGAGTCGCTGGACAAGACATATTAGG
>N_1536
ATAATGAAACTCCTAGTGAACCCAATACAGGTGTGTACTGC
>N_1537
GGCTCCAGGCTTGAGGTTGGCCGGCGCACATCGCCAAGCGA
>N_1538
TTGGGGACTCGCTGAGGAATCAGGGACAACCCTCTCGATCG
>N_1539
CCGATTCCCTCACCAAATGGCAGAACCTGGCATGGTTATGA
>N_1540
TGGCCGTGACATATCCATATCGATAGGGGTTGTTCACTATA
>N_1541
TATTATTTTTGAGATCAGCTCGGCAGAGCTCGGTGCCCATC
>N_1542
TACGTACTAGTCTTTATAGACAAACTATCGCCGCCATTTGG
>N_1543
TTCATATGTCGCTAAGATTGCCCCATCAGAAGACAAGATTA
>N_1544
CCGAAATTAGCCACGTTACGCCTAAAGAACTCTAAGACCGA
>N_1545
TTCAGTGACTTATGATTGCCCCTACGGTCTTCATTGGTTAC
>N_1546
TTCCGCTGTCCCGTTTTACCCATATTCCTTTCCACCACCTC
>N_1547
CAAATTCCACACGTGTCGTGCGCACCTTGTTTGAAGAGTGG
>N_1548
GTGAAATGCTCTGTGCGCGCCGGTCATAAGACGTAGTAATT
>N_1549
GTTAAGTGTCCGAGGGAAGACCGAAGCTTGATACATCCCCC
>N_1550
GAATGGTAGAAGGCGAAATCCATATTACTACGTATTGGAGG
>N_1551
AGCTAAGGGGTAGGAGCGAACCTTTTCTAAGTCTGTTTCAA
>N_1552
TCAGCTTTTTACCACCTTTGCCAAGCGCAAAGATGCACCTA
>N_1553
CGGCTGGGGGGTTATAGGTACTTTTCTCAATCCTACGTGAA
>N_1554
AGCGAACTACATTGAATCCCCTCGTTTAAACGCGTGTATGG
>N_1555
ACCCGCATCTCTAGTACGGACACACTTAGCCTGGACCGGAG
>N_1556
TGTGGCCGGAGATATACGACCTTTTTGTCCAGATACATGAA
>N_1557
CCATATGTAAGAGCGAGCGGCGATATATGTCCCTATACCCA
>N_1558
GTTTCCCTTCCCCGCGACCCCATATTTGGAACATTATTTGC
>N_1559
GTGGAGAGAGGGTGAGGTCACACGGTCCAATGGAAAGAACC
>N_1560
CATACTTTTGCCTGGGCTCCCTCTTGCGGCGCCTGTTGGAT
>N_1561
GACCGTGTAATAGGCCGGCCCCATCTTAAACATGTCGCGGG
>N_1562
TAGTGATCATTGACAGGCCCCACCTCTTCCTCACATAATAT
>N_1563
TCTTTGCGGAGGGATCGTGACAACACGTCCGCTACTTTTCG
>N_1564
TCCCGGTGCATAAAGCTGCCCCGTTCCCTCTCCGACTAAGC
>N_1565
GTTTGTCCGGCGCTAGAACACCCCGCCTTGATGATAATTCT
>N_1566
GGCGAGGAAAAGCCCGAGGACCCATTCGGTATCCTTTCACC
>N_1567
TGGTCCGCCATGGGACAAATCGAGGGACACTACAACCACGG
>N_1568
TCGAGGACAACCAGTGTATACAACCTACCCCGGGAGAGAAA
>N_1569
GTTGAAGGTTAGGATACATACTCCCACATTTTTTAACATCC
>N_1570
AGTCTATGCAACACCTCGGGCTGCCGACATTAGACAGTTTA
>N_1571
GACCGGAGCACATGCTCTAACATTGCCTGGCAGCTTAGTTA
>N_1572
CGGTGGAGTTTTCATTCAATCGATATCAGAGCGCGACAGAA
>N_1573
TGCCCCCCCCCGCGTCCGAGCTTCCGACGAAATGAGATAGG
>N_1574
CCGCGATTTATAGTGCTTGTCCGGGGAGGTAGACGCTCTCT
>N_1575
GAGAATGCGCATACTCTCAACTCCATATATGGAGAAACCCG
>N_1576
TTGTAAGGCGTCAAACCAGCCCCATTCGATCGCACGCAATT
>N_1577
TAAAAACTCGAAAAGCTGCTCGTCTAAAACTATAGTTTATG
>N_1578
TCCCGAAGTTCGGTGTCAACCCCCAAAGGGAGTACAAAAAA
>N_1579
TATGCATCGACGTCTAACCGCTGGTATGGGTTCCATTTGCG
>N_1580
TCGCTAGCATTTAAGCGAATCGGGGTAGGAACGAACTTTAT
>N_1581
GGGTAAAACAAAGGAATTGACGGCCTTCGCGGGCTCTGTCT
>N_1582
ATTGGTAGATGACACGATCCCCTCAGGACCAATATTCAGCA
>N_1583
GGCATGTTCTGATGCGTTACCCCAGTGTAGTCTAAGTAGGC
>N_1584
TCCGCATCAAAAAAGAGATGCGTAGGAGCGTTCGGTGTTAG
>N_1585
CAATCCAGCCCGCGCGGCCGCGAGAGCGGAGTTCCTTTGCC
>N_1586
TCCGGCCTGAAGTGATATGTCGAGGCCCTAGGGGGCCCGGC
>N_1587
TTGTGCGTGCGTGGGTTGTTCTCAACAAAGAATGAGACGAG
>N_1588
GGTTGTTCAATAATTCAGTCCCAAATATTAGCCGCGTTCAC
>N_1589
GAAAGGGTTCTTCCTCTTAACCGTGCTTGGATGAGCTTAAC
>N_1590
GATTCTATTGCCGGAGTTAACGTTTTGTGTCAGGAGTACTC
>N_1591
CCCCACCGTGGCGAGTTCAACAAGCGAAAGTGCAATCAATA
>N_1592
AGCCTTTGAAACCTATCGCCCCTTTAATCGACGTAGAAAAA
>N_1593
TTTATGAAGACGTACGGAGACCAGGGGACAGCATTACTGGT
>N_1594
TTAACCTATCCATGGCATTCCGAGTTCCCAACGCTTAGATT
>N_1595
AACCTGGAGCCGCGCCCAGACAGGACGCCCGGGCTAGTGGG
>N_1596
TTTATTCCCCTTTGATACAGCGGGTAGTACTCCAGTTGTAC
>N_1597
ACCTAGTAGCGAAATGATTTCCCAATCCGCCTGCTATACAT
>N_1598
TAGTCATGAGGGTCTTTCTACAAGCACTATAACACAGGCCG
>N_1599
GGCAAGTTTTATATACCAACCTAGCACCAGTACGTACAGAA
>N_1600
TGTCCCCATTTGGGGGTCGCCACCCAGACCAAATCTAAATC
>N_1601
AGACAAGAGCTTTACACTATCGTGTTGGCAGAGCCTCCGCC
>N_1602
GGAGTGATGTTTTAGTTTATCAGCGCAGATATTCAGACTCG
>N_1603
GGGTCACCCGGGCGGTGGCCCGGATATGGTCGTTACTATTG
>N_1604
CGAAAAAGATTGGGACCAGGCCCTATTCCATACCATTTAAT
>N_1605
AACTGTATTTGCAATGTCAGCGCCCTCCTCCATCGAGCGAT
>N_1606
TTCGCGAATCCCTCAGTACACCTTATCGGAGATTGCCAAAC
>N_1607
ATACAGGGAGACTCTCGTCCCTACAGAGAGTACCCTATTTG
>N_1608
GTACCATCCAAACAATAATTCTAATGGAAGGGTGCGGATCC
>N_1609
GACATAAAACCAAAGAGGACCTTAGACTAGACAGAAGGCGA
>N_1610
TAACGGATCTCTTTGGCCGTCTACGAAGACCCGCGGAGACC
>N_1611
CAATAAGGAGTCTCCCGATACGTGGCTTGCCACACCGTCAC
>N_1612
AGTGGATTTGACCCTAAGGACCGATCCTCTAGACACGCCCC
>N_1613
GACGGCTACCCGGCATATAACTCGTTTTCCCTGAATTTTGG
>N_1614
GAGAATTGGGTCTGGTTGTACCTATCAGCTCCGTCTGCGAT
>N_1615
GGGTCACAGGCCCTTGTACACCGACACAGTCAAGGTACGGG
>N_1616
GACTCACTCCGAACAAGCCCCTATACAGCAGGGCGAACGTA
>N_1617
GGGGTGGCATCATACCTGCGCGAGTTGGCAAAGCGTCAGAT
>N_1618
TGGGGAATACTCTAAATCGGCCAAGTGTGGACCACAACTTT
>N_1619
ATGCACGTGTCCCGATTCAGCGTGTGAGAGCAACGCGAAAA
>N_1620
TCTCCCACAAACTGGCCGGGCAAATTGCGATGACACTGGAC
>N_1621
GTATGCCATGCCACGCTTGGCAAGATTAACCGGGCGTTTAA
>N_1622
GCCCCTGACACACTGGGGAGCAGAGTAAGTCTTATATTGCA
>N_1623
CACGACGATGTTGAAACCAACATACTCTGGTTGGACACGAT
>N_1624
CACCTAGGCTTGCAGGGAGCCGAGCGACTACAACGACCGTT
>N_1625
GCGAAGGTTTGCGAAAATATCACTCGTTGCAGCCTTCCGCG
>N_1626
TTGACTCACTTAGGCCGTGTCGCCAGTACGGCCAAATACTG
>N_1627
CCAGTCGCGTCGTTCAACTTCACACTTAGTCAGGGTTTCAT
>N_1628
CTCTCAGGGGCGAGATGCTACGGGAGGTTCTAGGACAGTGT
>N_1629
TAACCGCTAACAGGGTTCATCGCTTACCTCCGCGGCGCCTC
>N_1630
TCTCCAATGTACTGAAATGCCATCGCTTCTGCCCAAGTATT
>N_1631
CCTTTTAAGTGGATACGAGGCGTATACAGGTCGACTTCGAA
>N_1632
GGGTAACCTAGTTGCTTATTCATATGTTACTACGGTGCGGC
>N_1633
GAATGCGCGAGCCTAATCTTCCTTACAGAGTTTCTTGAGGG
>N_1634
CATAATTCAAAAGATTGTAGCTTTGAAAGTGCGTATGCTCC
>N_1635
GCCGCACAATTGGGGCCACTCCAGTTCTCCTGAGATGACAG
>N_1636
ACTCATCTGAGGAAGTCTGCCGGGGAAAGACTTGGGTATAG
>N_1637
GTTAGAGGTTCTAGCGGGATCTTGGCACTAGCGAACTTTCT
>N_1638
GGGGCTGACTGAGGCCCAAGCCACCGGGTTCTCGCGGGAAC
>N_1639
CTATTCATGTACGCAGGTCGCAACCAAGTCGCTCCCAATTG
>N_1640
TGCCTCAAGCGTTAAACTGGCCGACAGTCCGGCAGGACTCA
>N_1641
TACGGCCTTGTCAGGTTGTCCCGGTAACGGGGTTGGTTGTA
>N_1642
GGGCGACTAGTTCCGATCCCCCCCGCACAGAGAAGGATAAG
>N_1643
GAGTATGGGAAGGCGGCAAGCGACCCCCGCGGCCAGGCCGG
>N_1644
CGTGGGCCGGATTGGACGATCGTCGTCCGATCTCCCCCCGC
>N_1645
CAACAATGGGCCGTAGCTAACAAGGTAGTGTCGAGCGTGGG
>N_1646
CGATAAACGATCGCTCGCCTCAGCCCCTAGACACTTCGTTC
>N_1647
GGTAATGGACCGTTCAAACGCGGGATAACCACCTTAGATAT
>N_1648
TGGCCTAGGGCTCAAGTAGCCGGTTTTATGTCTGGTCCAGC
>N_1649
TATCCTATTTTGCAAGAAAACACAGGCAAGATACCCCGCGG
>N_1650
GCCCGAACTTTATTATGACCCTCATGTCAGGCTTGTGCTCG
>N_1651
TTTTCGTCATCGCACGCACGCTTAGAATAAGGGTGGGATTA
>N_1652
AGCATCGGGCCCTTTCAAGACATGGGACCAGTTTTAGTGAT
>N_1653
GGAGGTGCCGTTATGAACCACGCTACTCGAGAGTAGCACCC
>N_1654
AATTGCAGGTAAGTATTATTCTTACCTTGAGATATATCATT
>N_1655
TCCTAGCGTAGGGTACGACACTTCCAAGGTAAGATGCCTGC
>N_1656
TCTCACAAGGTGGACCCGAACATAGGAACAACCAGCGCACC
>N_1657
ACCTAAAAAAGGGGGAAGGTCGCGGAGTGAGAGATTTGGCC
>N_1658
GCGGCCGTTCGACCAAATGACATCAGTCTAATAGCCGAGAA
>N_1659
CTTTCAAAGGGGCGAAGCCGCGATAAGTGGGTGTTGTCACC
>N_1660
TGGGAACCGTTATCATATCCCGCGGCACTTGGACTGGCGAA
>N_1661
GACGAATCCCCAATAGCTGACCTCTGTTAATACGTTTTAGG
>N_1662
CGTGGCCCTTAGCCGAATCTCAAAAACCCCATGGGTCGCGG
>N_1663
GTAAAGCGCATCTCTCCCCACTATCAGCCAACGGGTTTAAT
>N_1664
GGGATTGATCTGTAACGGCGCGGTGCCTAAAAGTTTCGGAC
>N_1665
TCAACAAAGGGCAACGGCTTCCTTCACTATGTTATGTTGGG
>N_1666
AAGTTTATCTCGGCTGCCGGCTCGATCCAACGTTCTACACC
>N_1667
CCCATTTCCACGAAAAAGGGCCCTGCATGGTCTAACCCTGT
>N_1668
TAGTTTCAAGTAAGGATGGCCCCTTAACGCCGGCACATAGA
>N_1669
CCCTTGTGCGCCGCACAAGGCAACGCTGTGTTAGCCCCCAA
>N_1670
GGGCTGGGTGCCGTCGGTAACAAACTATTTATCGTTGTCGC
>N_1671
TAGGTTGGATACATGGATAGCATTAGGGGTTCCTCTAGGAG
>N_1672
CAAATAATCATACTCCCTCCCTTGAGTTGTCCACTCCCGGA
>N_1673
AAAGCGTCGGTCGCCAAGCTCAAAAGGAAGGGCGACTCGTA
>N_1674
AGAACGAATATCGGCCAGATCTGTTTTGGGGCTCATGTCGT
>N_1675
AATAACGCCATTTTCCTAACCGATTGATTCAGAGGACCAAT
>N_1676
ATACTTGCTAGAAGCGACGGCTTATCTGTGTTATAATCTTC
>N_1677
ACCGTGTGGTGGCAGGGGCGCGATGGGTTATATACAGCGCC
>N_1678
TATCCGGTGTCGGTAGCCTTCACCTTTGGCGTGAGTGGTGC
>N_1679
ACCACCTTGATTGCGATCTTCTGTGTTTCACGTCCCACTGA
>N_1680
GCAGGTTAGGCACCCACCTTCTTTATTTCGTCATCTTTCAG
>N_1681
GCAGGTCAACCAGGTAGCATCAATACCCTTGCTGTGCCCAC
>N_1682
CCCTGCCGCTAAGCTTGTATCCTGGGGAAAGGTGTGAATAA
>N_1683
GCGGAGTAGCGCGGTTAGGTCTTTGAAGCCCTATCCGGGAC
>N_1684
TTATTCCAAGTAGATTCTTACTGAAGAAAGAGCTGTCGGTA
>N_1685
ATTCAGAATAATCTTCGATACTGAAGAGTAGGCTCGGCCTA
>N_1686
GCATTGTCAGCGTCGCCTGCCCATTCTTCCTAGCGAGTTGA
>N_1687
GCGACACTTTAGACGAAGCCCAACGAATAACCGAAGCTGAA
>N_1688
TTATGTCCAAATCCTGTTACCGCCGCGTTCAAATATTTTTT
>N_1689
GTGGCTATTCCTGCACTGGACAAGTATCGCGCAAAGGGGAC
>N_1690
TACTTCTAAACGCGTGAAGGCCTTATAGACGTGGGAGACAC
>N_1691
ACAAGCGCGTTTTCGGGCACCTTAGGGAAAATCAGTTAGCA
>N_1692
GAATAGCACAACGGATATACCCGCCATCAACTCTTGAAGGC
>N_1693
CCACGTTCTGACTCGATAGCCCCCGCATGCATTACCAGTTA
>N_1694
TCCCCGGGCGATCGAGTAAGCTATCCCATGGTGTAGTAGAG
>N_1695
CTTTTTCCGTAGTATCTGTACTTTAGTTAGACATAGAATTC
>N_1696
GTTGTGAGGGCGAGGTCACACTTAGATACGTGCAACTGATA
>N_1697
CCATCCCATCGGTGTACTATCTATGCTGGCGGGGCTAACTT
>N_1698
CGTTGCAGCAGTTACCCGATCTCTCTTTCGAGGAAATGAGC
>N_1699
CCCGCCTACTGTATGTAAATCACGCCCTTGGTATGTTTGAG
>N_1700
GTCCAAAGAGTCAGTTACACCGCGGGGAATAGAAGGGCATT
>N_1701
ATACATCTTTGGACTGGAGACCCTGAGGTTCAATATTAGAC
>N_1702
CGCTGTGACGATCCTTTATACTGAATATTAAGCCGACAGCG
>N_1703
CGGATTTCGAATAGACCGGACGGTTCCATTGCGCTCGATAG
>N_1704
GTCGGGGAGAAAAGCCTCGACCCGGGCGAAACCGTACCGTT
>N_1705
GGGCCAGTTAGAATGTCAAACCCGACCCCTTAACGGGATGC
>N_1706
TTAAATCGCAATCGTCATAGCTGTTGGTTCTCCAAAAATTC
>N_1707
CACGAGATGCCGGTGTGTGTCCTCGAAAGATACCGTCGAAG
>N_1708
CTAAGCGCCGGCGGTGTAGTCTTCGCGAGGTTATATGTTGC
>N_1709
GCTTAATCAGAAAGGGTGGTCGACATCCCCAACGGGTGCTG
>N_1710
TTGCTCCGAGTAAGTCTTAACCCATTGGATCAAGTTTGTGC
>N_1711
CCCATGATCCATGTCGGCCACAATATGCAGAGCCGGCCCGT
>N_1712
TCTCTCTCAAAGGTCATTCCCCGAATGATGCTCCGCAGAAC
>N_1713
TACCAGCGGGCAATTTCTAACATGGGAGGTGATGGTTGTTT
>N_1714
TTAACCCCAAATTGGGGAGGCGAGCCTTTGAAAAAGCTCCA
>N_1715
CTTGGTATACAAGGTGTAACCGGGTGCCGCGAAATTAGATA
>N_1716
CTGGATTAGTTTAGATATGTCGATAAAGACTGCCGCCGGAG
>N_1717
TGGTCAGAAGGTTCGGTACGCTTTGGCGACGGCGGAACAAA
>N_1718
GCCTACCCTACGAGCATACGCCCTACGAATAAAGGACTTAC
>N_1719
CCCCCTTCACTTCGGAATGCCGGACATATACCTACATCAGG
>N_1720
AAACGGTTTAAGAGCCGGACCACCCTTGCCTAGATCCACAT
>N_1721
TAGTGGTCGTAATAAATGTTCTTTAGTTATTGGTGTCGGCA
>N_1722
GTATTAGTATCGGGTTTTTCCGGGTTACTATGCAGACATCC
>N_1723
GCACTGTCGAGAGCTGCATACAAGGGTTCCTATCCGAACTC
>N_1724
CCGCGTCGGCGACGGGACTTCTTAGACTTTGGCGTACCTTA
>N_1725
CACGCCTATGTTGTCGCGATCTTACTCCGTTGTTGTGAACT
>N_1726
GATCTAGGAATACCTTACGTCCTTTAGACGTTGCCCTGGAC
>N_1727
GTGATATTGGGAGGGACGTTCTTACTTAGGAGATCGGGGGT
>N_1728
GGGAACCGCGGCGGCTCGTACTGTTCACTAATATTCGTTCC
>N_1729
TATACCTGCGCCACCTGCATCTAGCCACTCAGGAGACATAG
>N_1730
ACCTTCACGGTGGGCGGACCCCCAATTGTGTTCGGAGGGAC
>N_1731
TTTTCCCTGTGGCAAGCCGGCAAAATCGTGAGTACCGCCAG
>N_1732
GTCTCACGCCAACACCACTCCTGAGGTGTGCTTTAAATGGT
>N_1733
CAATTCTTGCCTGCTACCCTCCTTCACGAGTAACCAGCGAT
>N_1734
GTGTTGGATCTCGAGTTGGGCCGCGGGGGGTGCTAAGTATT
>N_1735
TCCTCTACAATCGCCTATGCCATCCGAGAGAAAAACCGCAT
>N_1736
ACGTATAGAACTCTACCATCCCTGAACGGTGCGACCTTCGG
>N_1737
ACTAGCTCCATCTGCGTAGACGTATTTGACTTTTTACTCAT
>N_1738
AAAACAGATGCTCCAAGTAACATAGCTAACGTACTATAGCC
>N_1739
TAACCATGTACGATCTATCTCAATTTGTATCGACAAGCGGA
>N_1740
TAAAAAACATCCTATTAGCGCCGGGTATACAGTGTGAACGG
>N_1741
TGCAGACCTACGTGATTGTACTGTAGGAAACCCGCGCTGTG
>N_1742
AGTGCCAGTAGACGTGTGCTCGCAAAAAAGGCCATGGCTGC
>N_1743
ATCCTAAACCCACAGTGGGGCTTAAATATCCTACAAACTCG
>N_1744
ACGAGGCCGTCCCTTACCGACGAAGAGCACTGGGGTAATAG
>N_1745
GCTCTGAGATCTGCGGACTACTTTGAAATGGGGCATCCTTC
>N_1746
ATTATACGAACACTTTTACGCAACGAGGGAGGTTCGGCAGC
>N_1747
TACTTTTTACACGGCTCGTCCACACAATGGTTTGCATTGTA
>N_1748
CCGCGCGAGTCCCCCGGATACACGTGACGCGTCCTGCTCTT
>N_1749
AATGCCAGACGACAAAGAGACTCTGTATCTAATACCTAGGT
>N_1750
AGGTGTGACCACATGTATATCAATCCGACCGTCGCGCCTCC
>N_1751
CGCCGAAACATATACCCCCACTCCCAACGACTGCGCGATCG
>N_1752
AGATAGGGACTCGCACAGAACGAACGACTCTGTGGTCTTTT
>N_1753
ACCCGCCGCTGCAGGGCCAACCAGTGGTATCTTTAGAGAGA
>N_1754
AAATGGTATTAGTATAGTTTCTGGAAGCCCTGTTCGATTGC
>N_1755
CAACGATTTAATGGAATGGTCTCAAGGATCTCCCGGAGGTA
>N_1756
TCAGGCAGGTTAGGCGATCTCGCAGGGGTTTGCGCGAACAC
>N_1757
TCCGCATCCTACATATGAATCGTAGCGGGTCCAAGTTTCGC
>N_1758
TTGGCCTATGAAAAGGACGCCAGTCTCTTTTAGGTGGAGTC
>N_1759
TTTAACGCGCAGTCCACGGGCGTTGTCATTTGGAACTGCTA
>N_1760
GTAAGGAACACCTGAGAGGCCATGCCGTAAGATATGTTAAC
>N_1761
CCCCGCAAAAAAGGTTTAACCGCTACTATACATGCAAATAG
>N_1762
TATTGCTGGTTGCCCGCAGGCGCACGCTAGCTGGTACCCGG
>N_1763
TCAGTTGCTCTCCGCGAGTGCAAGGGGGGAAATAACATACC
>N_1764
GCCGGCATAATTTAAGATTACGTGTACCCCCCGCATAGGGG
>N_1765
GGATAACCATTCAGGTTTAACCATCCCGCTCATAATCCTGA
>N_1766
ATGATTGAAATTCCCTTAACCTGTGATGGGGTGAGGTTTTT
>N_1767
ATTGTTCTATCGCTCTGAGTCAAAAGGAGCTCGTCCACAAA
>N_1768
CTTCTGGCCACGTTAATATACTGAATCCGGCAGTAGTTAGC
>N_1769
GGTTAATTGATAGAGAAGCACCCGCGATCTATCTTATAGAC
>N_1770
CGACACACACACAATACAAGCAGTTACTCTTTTACTTCTAC
>N_1771
TTAAAAAGAATGCCAGCGACCGACAAGCGCTGTTTATTCAA
>N_1772
GCATCCCTTCAACTCAGGGACGCCTATATTGGCTGGTAGGG
>N_1773
GCACATAACCGAAGCTAAGACTGCTAGAAAGGTGCCATTGC
>N_1774
ACTGGCTCCCGTTCGGCGAGCCGAGGTTGAGCTTTAGGAAG
>N_1775
TGCATCGGGTTTTCTTCTACCTAGTCTCATCCCCGTGAACC
>N_1776
ATCCCCCAGTGAAGAGGATACCATAGAACATACGACGGCAA
>N_1777
GAACCGGGGGTCGTCCAACACGTATGATGATGAGCTCCCGT
>N_1778
TAGAGGCAGCAAATCCTATACAGGGCCTCGTACAAGGAGAG
>N_1779
TATACGATGTGACCACCAGGCCAAGGCCGAATCACGTCCGA
>N_1780
ACGGCGGGCTGAAAAGTCTACAGTATCAGGGCAGCCGTATT
>N_1781
GGGTCTGAGCTCTCCTCCGGCTCTCGCCGTGCACTGTTGTG
>N_1782
TTCTCCCACCAGCGTATCGGCGCCCAACGAGATGTTTAGAC
>N_1783
ACTCCATCGAATGGGTTCGGCCTTAGATCTCCTCAGTGGGA
>N_1784
TAAGACTTATTCCGCCCGATCCTTAAAGTATGTTTAGCGTA
>N_1785
TATCTTGAGTTGTGAGCACCCAAGCTAAGGGTGTTGGCCCC
>N_1786
CCGGGGAATCCCTCAGTACACGCAATAAGTTTCTTTCCGTA
>N_1787
CCCCGCAGGATGTTGGGATACAAGAATCGGCCTACGCGACT
>N_1788
GCTGGACCGGAAACACGTTCCCGATTATATAGTTATAACCC
>N_1789
GTCACGACATGCTGGTTGAACCCTTGCATTGAATCGAGCGA
>N_1790
CACGAGTAGTGGCCTGGGCGCGTACAATCGCGGTACCTTGA
>N_1791
CGATCAGTATTGTGTCTTGTCAACGAGCTTAAATGAAGAGC
>N_1792
GAAGGAAACAATGCGATGCGCCAAGAGTCCGAAGGTTCGCC
>N_1793
GCAGAAGGTGGCAAGGCCTTCTGGTGGGCTATGCGAGCTAT
>N_1794
CCCGCTAGGCGAAACGGACTCAAGGATCGACATTCAAATGC
>N_1795
CTTGGTTTTCGTAGGTATCCCTTGTTGGATAAGCTACTACG
>N_1796
AAAGTGTCGATTAGATGTCTCGATGTCATAAGACGGTTTCG
>N_1797
GCACTTCTATGGATGATTGTCTGACACTTGGTCCGAGCCGG
>N_1798
ACAATGAGACCCCCGTTCAGCACTGAACGCCTCGGGCGACA
>N_1799
CTGCTACGTTGTTGGCCAAGCGGACAATTTCTTATTTATCC
>N_1800
CACGCAGCGCAATCAATTTGCGGACTAGAGCCCCCGTGTAC
>N_1801
AGTATCTACTTGTAGGACAACAGGGTAAATACTTCTCCTCG
>N_1802
CAGAGATTACAACTAAAAAACTATTGGTTCTTACTGATGCC
>N_1803
TGAGTTATATAGAGGTTCCTCGACTGTCTATTCGTCTTAAA
>N_1804
GCAATTACCTTCCGCCGAACCCACCGTCCGGTCATATGGAA
>N_1805
CCCGCAGCCGGGGGCTCCGACGCGACGCGGGCAAGGCAACT
>N_1806
AAAGATGGAGTAGGACGTCCCCCCCCTCAATAGCTGGAGGT
>N_1807
GAAACGGACGATCGCTGGCGCGTCGCCGCTGGAATTGTTGC
>N_1808
ATTACGCACAAGGTATGATGCAGTAACGATGGGAATCGTAC
>N_1809
AGCGAGAAGACAGCATTTCCCCAAGCCAAATCTGGCCGTTG
>N_1810
CTACCCTTCTACCTTACCCACCTTATGACTTAACGAATTTC
>N_1811
CGTTGCAAGCACCAACCAACCGCCGTCATGTTAGGGGTACC
>N_1812
AGAGTTCCCTTTGACGCTGACAGGCAGTATGGTTGGATATC
>N_1813
ACCTCACTGACAAACTTGGACCTGAGCCGGTGGAGGAGTGC
>N_1814
TTACAATACATAATTCAAAACGAAGTCGAAACGGGCATCTG
>N_1815
TGGACAGGCCCGCCTGAAACCTGATGCTCACCGGCCTAAGG
>N_1816
CGCTACAACGGGGCGCAATGCATTGTATTAGACGTCCATTC
>N_1817
GCGTTATGTGATTTATTTACCCATGATCCTTGATCTACAGA
>N_1818
TATGGATCTGGTCTAAGCCGCCCTCCAACATACCCTAAAAA
>N_1819
TGGGGGATTTTCGTAATGAGCCGTATGCAGTAATTGAACCT
>N_1820
AAGTGGCGGAATAGTAAGATCATAAACCTGTTAAGGGCTCT
>N_1821
TACTATAGGAAATTGCTAAGCACTTGGAGCGGTTTATCGCC
>N_1822
CTAAGCTACGAATACCTTCTCTACAGGTAGCAGAAGCCGGA
>N_1823
AAAGGGTGATGCGATATGAGCTTGGGGGGGGACTCATCAAC
>N_1824
CACTTCCGCCCAGTTAAGTCCCAAAAATTAATCATCTAAAC
>N_1825
CCATTCAAGAACCGTGGACACAAGTGAACTCTAGGGCGTCA
>N_1826
TTAGCTCAATTGGCCGGTTTCGTCACGCATCAGCGCGTTTC
>N_1827
GTGATAAGCATTCTCGTGGACGTTCTAATCCTTCCATGATA
>N_1828
TGACTTTTTAAAGAGTTATCCCAGATGTGACGACGGTAACC
>N_1829
TGCTGGGATGAGTTATCAAGCCCTTAAGTTTATTGTCCAAA
>N_1830
GTAGGGGCTATTACGTTCGGCGTGCTTACTTAAAGTGGGGT
>N_1831
CAATCACCCATATCAATCGACATGTGGCATTTAGATGAGAA
>N_1832
TTTAAATTGAGGTGTTGATCCACCGTCCTCTCTACGTAGAA
>N_1833
CTGAAGAGTTCCTGCAACAGCGAGGGCAACTGACCAACCGA
>N_1834
ACACGTTTAGCCGGACACAACTGTGAACCAACCAGGGGTTA
>N_1835
GCCTCGTGGTTTAAATTCCTCCACTATCACAAGAATGCCCT
>N_1836
ACGTTTAGTATAAAGGGCACCACTGTGCCCACTCAAGTATT
>N_1837
GCCGCCACGTCGAGCGTCCACTGGGGGAACGAGGAGCAACG
>N_1838
AAGCGCCCATCTGATCCCGACGCCGCAACGTAGCAAGGTTA
>N_1839
GTCGGCGAGATATATACGTACGTAGCACCGCGCCGTGCCCC
>N_1840
CTACTTGGAAATGAGGATTACGGGGGCGGATAGCACTGTCC
>N_1841
TATCCTGGTGGAAAGGTCTTCCATTAAAACCGCACCAGCGA
>N_1842
CGACGGGAGACGGTACAAGACCCAATCTTCCACCTATAATT
>N_1843
GATATGCTCGTTGAAAACCGCACGTAATCCGACATCCGGAG
>N_1844
TACTAGCCCAACTTCGGCCTCCGAAACAGCGGAGGACCCGC
>N_1845
TTATCTCGCTCTCTATGGAGCAAGCTTACGCACTTGGTCAT
>N_1846
GACCCCGAACGGGAGAGCTTCGCTAGTTCTCATCGGACGGA
>N_1847
ACTAACTGAGTAGAAGATAACATCCCCGAGGCGAACGGTCG
>N_1848
TCGGCCGGAAATAGCTTCCACGTGCAAAAAATCATGGGCCC
>N_1849
AACCACTTTGTTTCACTGGGCTCCATACTAAGAGCTTGGTA
>N_1850
TCTCGTTTAGTCAAATCTTTCAGACTCCCTGAGTTACCGAA
>N_1851
GAGCCAATCTTATTGTAAAGCAAGTAAACCGTTAAATACTT
>N_1852
ATATGCCCCATGGCGAGCATCAGCGAGTGTGAGTACTAGGG
>N_1853
TTTGCTGACCCGGAGGAGTTCATGCCTAACGAATACAGTCC
>N_1854
TGATACATCGTACGTAACGCCCATGCGGCCAAGCTGGAAAA
>N_1855
AGAAAAGTGCCCCTTGAGAGCACTCTTAATTCCTGACAGGA
>N_1856
GCAGGCCCACTGCTGTAGCCCATGTAGAGAGACGTCGCCTA
>N_1857
AGCCAGATTGATATCACCCCCCACCCCACATTAGAGTACAC
>N_1858
CGAAAAGTTTCAACTTAGTTCAGTCACAAGGACCAAATTAA
>N_1859
CGAAAACGGCTCCGGATACCCTATATTTGGCGTACTTGAGA
>N_1860
TGATAATGCTTTGACCAATTCAGTAAGAACGCGCTTCGTTC
>N_1861
TAAGCTATTCGCTAGCGGACCTTCGTATGCCCTTTGCGCTG
>N_1862
GCAAACAAGCCAGAAGGAGCCATGGCATTATTTGAAAGGGG
>N_1863
GCGGCGCCGACTTGCGCTGCCGCTCCACCTACCACCAAAGG
>N_1864
GATATCGGTTTAAACTCGCCCCCTTAGTTTCGCCTTGCTGC
>N_1865
AGAGCGGTAAAGAAGAGCACCACACTCCTGCCGCGCCGGGG
>N_1866
AGGGGCGCGACCTCTAAGTCCCTAAAATGGACGAGAATCTG
>N_1867
CACTAGAGCATTAAGAACAGCTCCCTCAAACCCCGACCTCT
>N_1868
GTAAACGTTGGCGGCGGATTCAGGTGGTAATCCCATTGAAT
>N_1869
CGCCTCCCCTTACTTGTTCGCCGCGATCCCACCCCACACGT
>N_1870
ATAAGTTCGGCGCCGTTGTTCCCTACGGTCATGATTTCTTC
>N_1871
ATGAGCAGCCACCGCAGATACCCGGAGGCCAAAAAACGTCA
>N_1872
TTATTCCGCCACCCATACCCCCTCACATCATACTGAACAGC
>N_1873
GGCTGTAAACCCGTGTAAAGCCCGTGATGTACCTCTTGGGA
>N_1874
GTTGGGGTAATGTGACCAGTCGGTGGTAGACGGACGTTCCC
>N_1875
TGTGAGTGCGCGAATCTTCTCTTGGCTACCCAAGAGTGTTT
>N_1876
TAGGTTTGAGGGCTAGCGGTCTCGACTTACACCTGATGGGA
>N_1877
AGGGGTACTGGGTGCTTCCACTAAGAAGGGTCTGTTGGACT
>N_1878
TAGCGGTAGCGCAGAAATTCCTGATTCCCCTTAACCCAGTA
>N_1879
AACCAATAACTATGCCTGATCGTGCTTCCCATAGCCCTCCA
>N_1880
AATCGTTAGTTACCACAGGACGCCCCTAATAGCCAGTGTCT
>N_1881
TGTGTATTTTTAGACACGTCCAGTGCTGTAATCATGGATTT
>N_1882
GTAATTACAGCGGCGCAAACCCAACACGGAAAGCTCCTTGA
>N_1883
CTATGAGGTGACTATGTGCGCAGATATCTCTCCCCGAAGTG
>N_1884
GGAGGAAATGTGCTCAGGGGCCGTTAATTGTCGGAGGAGGC
>N_1885
CGCGAGGTGTCTGACCTTCGCGCTTTACGGACACTATTCAT
>N_1886
GTAATTTTGCGAAAAATTGACTCACTGCTGGTATGGCCACA
>N_1887
TGAGTCCCGTGAGAATGGCACCCTCGCCATCGTGTTTCACT
>N_1888
GTAGACCTCTGGCCCCAGGCCCACGCCCGGGACGGACTCAT
>N_1889
TGGGAAACCGTCGGGTATTTCTTAGGCCGGACATGGTTGCT
>N_1890
AACCTCGCTAGGCCTCCACTCATTCACTTTTGCTTGTCTCA
>N_1891
GTGCCTGGATACACAATTGTCTAACTAATCAAAGTACCACT
>N_1892
CAACAGTTTATCCCCTCGAACCCGATGAGTACGCACCCCTA
>N_1893
TAAAGGTGTAAGATCGCGCTCGATTAGTCCGGCGGGAACGG
>N_1894
GCTTATTAATATAAAAACACCCATTCCCGAGTTACGCACTC
>N_1895
TTTAGAGATCTGTCATCCCACGTTACAACACGAGGAGAATT
>N_1896
CCGTCCCTATTAAAACTTAGCCCCGGGACGTGGATGCACCA
>N_1897
GAATACCTCCAACACAGTTCCCCGTCATAAGTTTCCAGTAT
>N_1898
GCACCTTTGCTGCCGGGCAGCACCCTCGTCAGTCCCTAAAA
>N_1899
TTCTACCTGAGATGCTTTGACTAAGCAAAGTTGCCCTACAA
>N_1900
CTATCGTTCAACCGGATGTACCATAACGCTATATAGATTTC
>N_1901
TCTATACCTACTCTAAGTGGCATCCGAGGGTGGTTGATCGC
>N_1902
CATCCTTCATGTCAGAAGTGCAAGGTAGTGGGGTTACCTGA
>N_1903
ATGAAGAGACTCCCCACAGCCATGATCCGAGCGCGTAATGC
>N_1904
CAAACACCTTGGAGTACTGCCTTATAACACACCCCTGAAAA
>N_1905
CTCTGTGATTAAAACCGACACAAACTACTGGTACCGGGCTT
>N_1906
GCCCCTTAACGTGATGCTACCCAGATCCATGCCCGGCCGAC
>N_1907
ACGGGGATATGCATCTTACGCTGGACAGTGAGAATGTACGC
>N_1908
CGGTATAGCCTTTTACTAAACATTCGTGTGTGGGCAACGAG
>N_1909
CGAGGGAACGACTCCAGGCTCAGTCATCGTTTATATGGGCT
>N_1910
GGCTCCATTGAGAACAGTTTCACTCCATGGAATTCGCCCCC
>N_1911
GCGTCGTTTCTGTTTTTAGGCCATGCCACGGGTTCCCGCGA
>N_1912
TAAGCATTGGCCCGCTCAGACTGAGGGCAGTGCAGGGCCGC
>N_1913
ACGACCCGAGTGGAGAACTACTAAGGCCTTAGTCTGTCCCA
>N_1914
GCAAAAGTTGTTCATTGCGGCAGAGGGTAGGTTTATATACA
>N_1915
TCTTGGAGCCCTACTTAATCCAGTACTCTTTTACGGATTGG
>N_1916
TGAACCAGTTGGGTAGAAAACTCAGGGTTCGGGCCTATATA
>N_1917
TCCCGCCCGCCGGGCTAAAACGCTTTGACAGTAATGACAGT
>N_1918
AGCGTAGTGTTGGGGTTGCCCTACTCTTCTCCCTATTGAGA
>N_1919
CACTGACGAATCGGGGGTTGCTTATCGTTTATAAGTCCTCG
>N_1920
GCAGCGCGTGGCGTCTCAATCCAGAACAATACTGATTCTCG
>N_1921
AATAACCCCCAATTTAACATCCGCCTCAGACCAGGTTAATC
>N_1922
CCCAAATCATAGTCCGGCTCCAGGATACCCCGGATAGGTGC
>N_1923
GGATACTTGCTCTGCCGCGGCCGCCCAACATACAAAGTTCC
>N_1924
CACGAAGTTCTGATACCCGGCGCATATAAGGTCCGCGGATT
>N_1925
TCTGGGAAGCGTGGCCTTATCTCGCACAATTGGCCACAATT
>N_1926
TATATTCCGTATTATTAGTCCAACTAAAGCACATTTCTAAA
>N_1927
AATATAAGAAAGCTCGGCTCCTCATTAAGCGAGCACCACGA
>N_1928
GTGGGGTCCAAATTCCAGACCCAGGACCACTTCTGGGTAGG
>N_1929
AACCTGAGTGAGCAAGATCACTTAAGTTTTTCCCCGGGAAG
>N_1930
TAATGGATGTAGTACTTCCTCGTGCTTCATAAATTTTTGCG
>N_1931
AGAATCCTAGTACCCCTTAACTATGTTCCGTACCCATCGGT
>N_1932
AGCTGAAGGTGACCTAGCACCATCCGCGGGACTCTCGGGGA
>N_1933
GCGTCAAGCCCAGCTATGTACAAAAGGCTTGCGTAACCGGT
>N_1934
TATCACCGGCCCTCTGACGCCGAAAATTCGCGGTCCAGATA
>N_1935
GGAAGTCGAACTGTGCTCATCCGTTCATGTTTTGGGTAAAT
>N_1936
CAGGTCAGCGTCGTCCACCGCAATTCCGCTTATACGTTGTC
>N_1937
TTATGCGGGCTTCAAAGATTCCCTCCACGGGACTCCAAATT
>N_1938
CGGCATCTCGCGCGCACACTCCAACGTTTATCACCATATGA
>N_1939
ATCTCACAGGTATGGTGGAACCGGGCCACCGCCCATTGGAA
>N_1940
CAAAATATCGAGTTTACGATCAGTTTTCAGCGTTATCAAGA
>N_1941
GCCCCTTCTATGGGATGCACCTCCATGTTTCCATATGGGCG
>N_1942
GGAGCATAGCAGTACCGTTCCCCCGCATGTATTCTGTCGCG
>N_1943
ATTCCGTGCAAAAGTAGGTTCTTTGGATGAGGACGTTTAGA
>N_1944
GACCTTGAATCGTCTTATTACTTATGATCGCTAGCTATATT
>N_1945
CGAAGCACCGACGGAGTAAACCAATGGGCGGTCCTTTGAAT
>N_1946
CGATGCGGGGTTATATTGATCACGTCCGCAGGATATCCTTA
>N_1947
GCGCCGGCGCCGACTCGGCTCAACCAGCAATGACCGACTCA
>N_1948
ATCGCTCAAATGTTTAGAATCCACCCATTCCGGGCAGTGGC
>N_1949
AGAATTTACGAACCTGTTATCTAGCTACAGAGGTCGGGTGT
>N_1950
CCTGAGTCGGATCATGTCAACTAGGCCCTCGTCCGATATAG
>N_1951
CTGCGGGGACATTAGCCTACCTTATACACATATTATTCATG
>N_1952
TTAACCTACCCCCCGCTATACTTGAGCTAGCTCTGAAGTCT
>N_1953
CTGGATATGTGGGGATTACTCGGGGCTATCTTATGTAACCT
>N_1954
CACAAACCCGGGGTGTCGTCCTATATAAAGCTGCATTCAGG
>N_1955
TTATTCTTTTCGCAGGTCATCAGCTTTCGTAACACGAGGGG
>N_1956
GGTGTATGGTGGCAAAGGTGCAACCGGGCTGGACCGAAATA
>N_1957
TGTTTCGACGAAGTAAGATTCTCCACACGTCGCAAGAATAC
>N_1958
GGTCCATGATTTTTGGTTGGCATTGTACCGGGCGGTACTCA
>N_1959
CGGAGAGTGACCTTCCTGACCAATTGGGCATGCCACGCAAT
>N_1960
TACCTTCACCTCCTTTTGGTCCGTTTGAACCGGACAATGGT
>N_1961
GCCCTTGGGGGATTCATAGGCATGGCTTTTGCTTCGGGGCA
>N_1962
AAACAAGGGACCTGATTCTCCAGCTGGGTCCCCGTAATCGT
>N_1963
TAAGTCCCTCCCCTACTCAGCATAAACTGAGGTCGAGGGTG
>N_1964
ATATATGTATGAAACGTTAGCTCTCTACATTACAATAATCC
>N_1965
ACCTACAGCCGGCTTAGTTTCATTTACCCGAGACCTTAGAG
>N_1966
TGGGCAGGGGGTCCTCCGTGCCCCCCTAGTCTGATAACAGG
>N_1967
ACTAGAGTTCTAACCCTGGTCATCTGCCGGACCGAATGCAA
>N_1968
AAACACCACATGTAAAAGGTCTAGGTTATTGGCGTGCCAGG
>N_1969
TGAGCTAAAGCGGGTGCAGACTCAGTTGACGTAGCCCGAGG
>N_1970
GGGAGGTAACGCCAGTGACGCAAGTCGCGGTTTGTGTAATA
>N_1971
CCCGGCGAGGTACGCGAAAACCCGAATTCCTTTAAGGAATG
>N_1972
TGCGACCTCGCGTTGGAAACCACAGACACGTACCGGGCCTG
>N_1973
GTACCTGCAGGGCCCCCGATCCATGAAGACAAGGGGGACTA
>N_1974
TGTTGGAACAAACAGGCACTCTAGCCCAATTCAGAAAGGGC
>N_1975
ATTCGTCATAAAGCCTAATACATTGCAGGAATCGCTCTCTT
>N_1976
AATGCCCTTACGTTCATGAGCTCAGCGCGTTTCGGGAGCAT
>N_1977
AGCGCGCGCGTAGCCGCAAACAGTTCAGAGGCAAGACACAC
>N_1978
AGGCGACGACGGGAAAACGTCGATTAAAATGTTCAATCACA
>N_1979
CAACGGTGAACCGTCCATTGCCAAAGGCATTCTAACCGCAT
>N_1980
TACAATAAGGGGTGAGTCTGCATGGGGAACATGGGGCAAAA
>N_1981
CGAGAATCCAGCCAGGACCCCCAATGGGCGCGGTTGCACCC
>N_1982
AATCTGGAGGAGCGCGTATGCACTAAGCCACACGATTTTGG
>N_1983
TTCTGGTACCAGATAGGGGCCTCCTCTGCAGCCTGTGGGCA
>N_1984
GGAAAAAGTTCTGTGATATTCTTCCCGAAGATACTCTCCAA
>N_1985
GAGCTGGGGCGTTGCACCCCCGTATGCCGCTTTTGATGCGT
>N_1986
GGTAAGCTAGCCTGGTCCATCGACGTTAGTTTCCGCAAAGC
>N_1987
GTTGCGTTGTGCAATTCCGACCCTCGCAGCCTCTTATTGGC
>N_1988
GCGTACACCTTGTTGATGTACTTAAGAGTCGCTCGAATTAA
>N_1989
TAGCAAGGACACCAGGGTTACATTGGTGGTGTATACTCATT
>N_1990
AGAACAGCATTGGACTCGAACATTTTCGTAGCCCGCAACAA
>N_1991
AGATATTAAGTTCCCATCCCCGGACCCAGGATTCATCGTAT
>N_1992
TGGGCTACATTAATGCGGGACATTCAATTACCCTCCCCCCT
>N_1993
CCGCCACTCACCACGCTAATCACTTACTTTTACTAAGGTTA
>N_1994
GGCACGAAAAAGTCCCAGGTCTCTAATGGGGTCGCTATAGA
>N_1995
TACGGGACACTACAAAAACACTTGCGTTCTCCACTGGGGTT
>N_1996
AGTGATGATAGGCCGTTATGCCTATTATAGGTCCCCGGCCG
>N_1997
CGACTGGGATTACACACGCCCCCATAGAGACTTGTTGCGGA
>N_1998
AGTGCAGTACTCTGCGTCAACGTAGGGCTGTCCGGTCCGTA
>N_1999
GGTAAGATGCGGCTCTACCGCCGGCTAAAAACACCGATTTA
>N_2000
ACTATGGTAGTAAGAACAAGCTGACGTTATATAGGCGCGCC
>N_2001
ACCCGACAACCACAAGCATGCCTCGTAGCCGGGGGTGCCAA
>N_2002
CGAGCAATCTGGATACATATCCTATAAAAGGTACTAATATA
>N_2003
TGTTTTGGAGATGATCAGGCCTTAGTACTGTCCACCGCCTG
>N_2004
AACAGGGTGATAACCAGTCTCGGTCCAGTCTCTTTCAACCC
>N_2005
GGGACCGCCCACTTAAAGTTCGCCTAGGTCTGTACACTTGT
>N_2006
CGGGCTGCAAATTCCTCAGTCAACGGGGGGACCGCTGGCCA
>N_2007
GAAATCGGCGCTACAACGGTCGCTCGAAATTCTTTACCCTT
>N_2008
TTTGAACGAGTCCCCCGGGCCATGCGGTGTTTCTCGCTTCG
>N_2009
TAAACTCCCTAGCAGTAATGCCTTGACCGCCACCGTCCTGC
>N_2010
TGGAACAACAGGAATGCCCTCCGATCCGCCTATTGTCGAAG
>N_2011
GGACGGTAGCGTTCTTCCGGCAGACAAGGCCCCACTATGTG
>N_2012
ACTGGCAATCCCCCACGCAGCGAGTCTACCACCTTGGGAAA
>N_2013
CAAGGCTCGGGATAAATTGCCACGCTATGGAGTTTTGCTCG
>N_2014
ACCTCGGGCGCGACGTGCAACAGTGAAGGATAGGCTTATTA
>N_2015
GGCCGTTATAGTTATAAAAACTCTGATTTTGGGTAGCACGC
>N_2016
TGTGTAAAGGGTCATAACTTCATACTCGACCTACTGGGTAA
>N_2017
GGTGTGGTGGTCAGCAGTTCCAAATAATAATCGACCCATAA
>N_2018
CGCATTTTCTGCAGTAGGCACGTCCTCGGTAGTTACTTAGG
>N_2019
ATGGAGCACAGTACACAATACGAGCTAACATTGATAGCGTT
>N_2020
TCGAGTGGTGCGGGAGCCCCCGTTTCTATACCTGGAACTAT
>N_2021
ACTTACGGAAGGGGGAAAACCTAGCATATAACCTGTGTCTA
>N_2022
GAGGAAATCCTTGGAGAGGACGAGGGATGTATTTGCTTCCT
>N_2023
TCCGTGCGCCCGAAAGTCTTCAAACGGGTCTAGGGTGAACG
>N_2024
CCAAGTGCTTAGACCCTACACTCACATTACGAGTGAGTGGT
>N_2025
GTGCGAATGCGCGTGCTCAACTCTGGGTCCGGTGGGTGAGG
>N_2026
GAGCCGGAACGATAAGGAGACTGCTGCCGCATATGGTAAGG
>N_2027
TGGGAGGTGTACAGTCCAGCCCGGCCAACCAGTTTCCCAAT
>N_2028
ATCCATGTTTATAAGCAGGACGACTCTCGCCATACATGCTT
>N_2029
ATTGATCGCCGTGAAGACGCCCAATATGCGTACCGCTTCCC
>N_2030
ATCGTTGGAACACACATTTCCTCAGGTGTGGAAGGGCGATG
>N_2031
ATTATCATGTATCGAGAAGTCGTGGCCTGCCCTCGAGGGGG
>N_2032
TTGTCCCTCCCCAAACAGCTCCCTAGGTAGCTGTCTAACCT
>N_2033
GGGGTAACTGATAATATTAACTGTCTCTGAGAGGGGGACTC
>N_2034
TTAATCGGTGACTTGGTGAGCCCCCCACAAGTTAAGCTCCT
>N_2035
CGGTCCAAAATTATTGGACTCCGTGAGCTCCTCGTGTTAAC
>N_2036
TCATCCCTTACCAGTGGGATCCGTGGTTGCACAAATTCGGT
>N_2037
CATAAAGTCCGCGATTGGTACTAAACGCAGCTACTAAAACT
>N_2038
TCCCCTGTGGGAAGGGGTAGCTAGTTTCTCAGTTGTTTGGG
>N_2039
GCGCACGAGTATGCAGCTCGCATTACACCATCCGAAGCAAT
>N_2040
TTTTAAGAAGCGTCGTCCTGCTATGGATAAATCACTGACCA
>N_2041
ATAGCTCTTCCACAAGAGAACGTGAAAGCCCGGCTTCGAGC
>N_2042
CTGGATCTGATCTTACGTTGCGGAAATCGCTACAAATGTCG
>N_2043
GAAATGCGCCCCGTTTTGTCCGGTTTCTCCCTCGCGCGGGC
>N_2044
GGATCGGTGCCGAGGTAGTACGACGTCTCCAAACACACAGT
>N_2045
TCGATTGAAACTTAAAAATACATTGACTATCTCTCTCGGGC
>N_2046
GTCGCCTTTAAAAGAAGAGGCTTCGATTGGCGAGAAGACGG
>N_2047
GCTTTTATCCACATTGCACTCCGTCAGCAATTAGCTGAAGT
>N_2048
GGAGGTCTAGCAAAGTTTTCCTCCGTGTGACAACGGTTACG
>N_2049
TCCCGGCCCGGGGCCCTTCCCATTATCCTAGCGTGCGGTTC
>N_2050
GGCGGCTGCACAAGAGAAAGCTATAATTGTTGACGCCCGTG
>N_2051
CGTAGCATGCCGCCTGCATTCTACGGTAGCAGAGCGTGTGG
>N_2052
TAAGATTCCCAGGTGGCACTCGTTGGGTGTCGCCTATTCGG
>N_2053
GACACTTACGATAAGTTCACCATTCAAGAGTTCTTTGCAAA
>N_2054
CATTTGTGACAACCGGCAGGCATCTGAGTATCGTAGCGCGC
>N_2055
CTGCACAGTCATCGTAAACGCTACCTTTGCTCGCCGGTGCT
>N_2056
GTTGAAGCACCCGACAGGCGCTTCCAATTTATATCTAAAAT
>N_2057
CACCCACAGATGGGATCTGGCAAAAGTCCATGCCGGGATGA
>N_2058
GCCATCAAACGCACACCAGACCTGTCCTTCGGCGCCAAAAG
>N_2059
TCGAAACCTAGATACCCACACTTTCGTTAGAAAAGGATATA
>N_2060
CGCAGAAATAGTGAGCCAGCCGGCTGCGCGGATGAAAAACG
>N_2061
TTTCTCCACCCGACGATAGGCAGAGCTATGTTAGTCGTCGA
>N_2062
AACACGGATAGATACATCCCCCCCTCCTTTGGTCCTTTTAA
>N_2063
TCCACCCTGTTTTGAAGTCGCCGGAGTATTCGTCGCGCGAA
>N_2064
TCATCAGTAATGAAGGCTTACCCTTACTGAGTTCACCTCAT
>N_2065
GTCCTCGTTGCATCGGTACTCACTAGTGGCAGCCTTTTTTG
>N_2066
TGACGGACGTAGAAGTCCGCCACGAGTCCCTTTCCAATAGG
>N_2067
CAACCCCGCGATTATATTAACGGCAGTCTGATCATGAATCA
>N_2068
GTAGATCGTCGTACATTTGTCTCTGCCTTTCCACCGGAAGT
>N_2069
GGGTCACCTACCATCTTCTACGGTTTGCAACTCTGCTGTAG
>N_2070
CCAAGTTTTAAGTGAGGCACCGATAAAACTGCCGTAGATTA
>N_2071
TGTGCATATTCCGGAGGTTTCAGTAGGTCGGTATCGTGGAG
>N_2072
CTTCTCCTGCGCGTAGACAGCCACATACTAAGTTGGCTCGT
>N_2073
CCTTTTTTTGGACTTCTTTACTCGCTATGTTTTAGGCCCCC
>N_2074
TACGGAGCTGTAGACTCTCACGGGCTCGTAGGCCTACTGAA
>N_2075
ACGTATGAGCTGAGGCCTTCCCTCGACCTAAGAGGTGGGTA
>N_2076
TTCGAGTCAGCTAGTGTGCGCCTTTCAGTAGAGCCCCCACA
>N_2077
TTGAAGAACCCACCTCGGCCCGCTCTTAAACTAAGGGTGCG
>N_2078
TAATTCTCTTGTATATGGATCGTGTTTGCAAGCATAATAGG
>N_2079
GGGTTGTTAGCCACATCTATCGTTCTAGGCTCAACCAGTTT
>N_2080
GAGGACTTAAGGCTTCTTTCCGGGAGGCGCGAACAGACATT
>N_2081
GCTTATCGGCGCATCTCGATCAGCAGGTGGGGGGTTACGCA
>N_2082
AAGCCGATGTAGTCTGCATCCCGACGACGCGCCCTGGCGCG
>N_2083
GTTGCTGGGGTAGCCCGGTCCTGTTTGGGGCCCTTTAAGTA
>N_2084
GGCTACACAAACCGATAAGACGGGCGACATCCTAGAGTCCA
>N_2085
CACGAGCGTAGGATGAGGGACACCTTAAAAACCCGTTATAG
>N_2086
ACCCCCGCAGTAGCTAGTCTCTTTATTGGATATCCAATTGC
>N_2087
GAAACGTGGGCGCGCACTATCCGCACGAAAAATTCTATCGA
>N_2088
CAAATTGCCGGGCGAAACCGCTACTCGGGCCTGAGGGCAAT
>N_2089
TAACAGCCGTAGAGCCACATCAGCGCGATGCATTTTAAAAA
>N_2090
TGTGTCCGGAGAGTTTTGGCCCTTAGATAGACGTCGCTACT
>N_2091
TCGAACGAAATTGCACACCCCCTGGACTGCTAATGGCTGCT
>N_2092
TCAGAACTCCTGGGCTAATCCCAGTACGCTTCCCAGTCCAC
>N_2093
GTATGAGTCGAACGTTGAGGCCGACACGTGCGTACAAGGAA
>N_2094
TGGTCCTTCGCGAGTCGAGACTTGGACATACTAACTGGAAT
>N_2095
GGGGAGTCCTTATCATATCTCCCAGCCAGATTAACGTGAGC
>N_2096
GTACGTTCAGACAGGTGATACAAGTTGCCTTTGGACCTAAA
>N_2097
GAAGAACGAAGTACTTTGTCCGGGAAATCTGACGCATACTT
>N_2098
GGTCGTGCCAATAAAGTGAGCGTGGCCAGATCAGGAGCGAA
>N_2099
GAGTATAGAGGGGGAACATACGCCGTTGCTTCCCCTACTTA
>N_2100
CCGTCAAAAGTGGAAAGGACCATTCCATACCGGTCTGACCT
>N_2101
ACCAGACGGTACCCATTCTTCCGAAGGGCGAGGTTTCTTAT
>N_2102
AGGATTTTAAGTAGGTAGACCTGGAAGGGACTACAGCAAGT
>N_2103
GACTGGGGGGGTACAGGTAGCCCCGAATAAGGAGGATCTAA
>N_2104
GGCGTTTGTGATACAATGGCCATTTGTGTGAAAGCCTTGAT
>N_2105
GCCCGAACTCAACGCAGCTTCACATAAGCAAGCTGTCTATA
>N_2106
GAGGAAGGGCTGAACCGGAGCCTACCAACCTCCGAGGATAG
>N_2107
GGATGATCAATAACTCTTGCCAATAATGCTCTTACCAGGCC
>N_2108
ATGTTAAGGACAAGAGGGTCCCGACCAAGACAGGTTGCCCC
>N_2109
TTTTTGACGGGCCGTAGTAACTGAGTGGGTAAGCGTGTCAA
>N_2110
GACCATAAGGCAATGCGCAGCGCGACACCCAAGGGTTATGG
>N_2111
ATACCAGAGATGTCCGCGGGCCAATTAAACGCTGTAACCCC
>N_2112
AGGCCAACTAGCGGCCCGTGCGAGAAGGCCAAAGAGGGGGT
>N_2113
TAACTAGGGCCAAAGGGTTCCAGATACACCACGGAAACGAC
>N_2114
GTTACGGGGCTCTTCCCTTTCCTGACATTGAGTCTCCTGAT
>N_2115
GCGGGGTGACGGTACCCCCACGGGGGGCAAATCGGTGTTCT
>N_2116
GGATTAAGGGAAACGAGGCTCCCCAAAAGTTTGAGTCAAGG
>N_2117
CCCCGGATACTGGATATTGGCTTGCCGAGGCTAATCCTTAA
>N_2118
ACGTTGTCAGCGAGAGACTACCTTTAAATTACTCTTAGGCC
>N_2119
AAACCGGTGAAAGCGGACCTCGGGTTAACAGAACATTCCGT
>N_2120
CTTGCCTGACAATGGAAAAACTGGAAACATGCGCTAGGCGT
>N_2121
GCTGCTTTAAAGGGTCACTACACCTGCAAATTAAACTAGAC
>N_2122
CACCCACATATACGGATTAGCGTTGTGTTGTACGGTGCTCT
>N_2123
ACCCCGGTCCTTAATGGGCTCCCAAATTATGCTACCTGTAG
>N_2124
GACAATGGGTTAGCGGGTGACGAGCGGGAAACAACTGTCAC
>N_2125
ACGCGTTCTATAAGGAGAGGCTCAAGCGCAGTCACATCTAA
>N_2126
TGTACCTAACGTTTTACAGTCAATTGTGGAATGCGCCGGGT
>N_2127
AAGGACGGACCCCGGGTACGCCCGTTTGCGTAGCTCCATTA
>N_2128
CCGACACCCGGCAATGAGAACCTGCTCTTCCCCGTAGACTA
>N_2129
GGACTCCTTTTAAAAAGTAACAAAAACACGTTATAGAGCCT
>N_2130
TCTAACAGCCTTGGACGCCCCGCATGCCTGTAAGAGCTTTC
>N_2131
ATCTACCAGTTTGCTAAAGTCGAAAAGTCGTTTCGCATCAA
>N_2132
ATTAGACACTCTACGACTTGCAGATTATCGAGCCTTTATTT
>N_2133
AGGAGTCGATTGGACCATACCTCTGAAACAGTTTTGCGGTG
>N_2134
CGATAGACATTCGTTGTGGGCACCTCCGAGCGCTGTACGTC
>N_2135
ATTTGTATTCTCCGACGCTACGCGCAAGTCCCTCATACATC
>N_2136
TCTCCTGAGCCTTCGCGGAACAGTGTTCAAGGTCCCCAGTT
>N_2137
TAGCATCATAGGGTGTTATACAAGGCGTTTCCCGGGGGGAG
>N_2138
TGGGCTAAACCGCTAGTTAACTATTTTGTAGGACCCCTTTG
>N_2139
TCGCTTAAAATGCCGAGATCCTGAGTGCCCGCCCGAGAAAT
>N_2140
CAAACGTCACCCCGATTACCCATCGCTCGTACAAGAGCCGA
>N_2141
GGAGTTAGGCTATACTAGATCAGAACAGCTACGGGTCCGCA
>N_2142
TGAACTTCGTCGCCACTGGACACTCTGTAACGGGCATGATT
>N_2143
GTGAGGCGGGCTGAGCCGCGCTCCACGGATAATTCTGATAT
>N_2144
GAAGAAAATTGTATATCGCCCGCATTGTGCTCCGCATATCA
>N_2145
ACTTCGCGATAGACTGGAGCCCGCCTTAACGCTCGCATTTC
>N_2146
TCCCAGTAGCGCCGCCTAGTCGGTCCCCTCAAACCACCCTT
>N_2147
AATCTTTTTATTTTTGTTACCGATTACGGCAAATTCGTCTC
>N_2148
CCCTTACACACCCTATTGTACGAATGATCAAGGGTTCACCT
>N_2149
TTATGGCCGCTGGCGCGTTCCCCGGGGTTTGGGGGGGTTAT
>N_2150
AAAATACTAGGTATGGGTATCGAAGGGGATGAGGGCGTTTT
>N_2151
GCGAATGCTCGATAACTGCACTAACTGTTTGACGAGGCCGG
>N_2152
GGTTGACTAGGCCTCCTTAACAAGAGAACACTTGACTGACC
>N_2153
TACAGATTGGTCGTCCCAGGCACCGCAAGTCTCCCCGGCGT
>N_2154
ACCTCCGGCAGAAAACAATCCAATTGAATGCGATGGTGGGG
>N_2155
AATTTTGGTATGGGTTGAGCCGGAGGCAATGAAATCACCTT
>N_2156
ACGTCGGCGAATAGAGACTACTAGGGTTCCCCGTGTCCTTT
>N_2157
TACGCCACTTTCGTAATCATCTAGTTGGTATTCGAAACCAT
>N_2158
AGGGAGACCCAGCCCGAGAGCCGCGAGTGCGATGCCTAGGT
>N_2159
TGGCAGGAAGCTTCGGGAACCCGTCTTGGTGTGGTAGCATG
>N_2160
CACACCAATCTTGGTGGTTTCCGCAGTGACGAGTGCTGCGT
>N_2161
CCATCTACCAATTTGATCTTCTACTTTAAAAACACTCCCTT
>N_2162
AACGGACGTTAAATATAGATCCCATGGTATGCACCGAGGTC
>N_2163
ATGGGGCTATGACGACTACCCTCGATCGCGAGATGCCCTGT
>N_2164
GTGGGTTCCAGCGGGTCAGCCACAAAATACCCATTAGTCCG
>N_2165
GCATGGGCACCAGCGGCACGCACTAGGAACAGGTCCACTTC
>N_2166
GATTGACGCGCAGACTTGTCCCAGGGTCACGCGCGTGTGTA
>N_2167
ATTATCCTTCTCCGAGACCCCACTGGTCTTGATGCAATAAG
>N_2168
CGATGGTCAGGATAATAAGTCAGGATTTTAAAAGGGAGTAG
>N_2169
GTGGACAGCACACTCATGCACCATGGCTTAGACACTCCCCC
>N_2170
GGACGCCCCAGTACTTGGCGCGCTTACAGTGAGATCACAGG
>N_2171
ACAGCACCCGGTAGCAATCGCGGCTTTTTCCTTCCCATACG
>N_2172
TCTTGCGACACCGAATCGCGCCTTCAGACGGGACCAACCTC
>N_2173
TAAAGTCCACGCGCGTCGGACTGTACCGGGGGCCTAAAGAG
>N_2174
GCATAGCCTCCGCGGGTGATCCCCCTTCCTATTGTGAGATC
>N_2175
TGCACGTTCGTTGTATGGAACGTGGCCTCAGAAGAGATGGG
>N_2176
GAGAGTTTCTATTGTAAAGACGAATGAACAGAGAGCCAGAT
>N_2177
GAACCTCCTCGCGCCTATTCCATTGTAGCTAAATTTTTGAT
>N_2178
ATCGGGCTTGTCGTATCACACTACACGGTTGTTTTAGAGCG
>N_2179
CCCCACCAATCTAATATAACCGTACCTACAAGCAAGGTAGG
>N_2180
CGCACACGGATTTCACCACTCCATCGAACCAGCGTCAAACC
>N_2181
AGGAGGCTGTACCCCCGACACTCTTTGGATGAGATTTATCT
>N_2182
TGGGCAGCGTCGCTTCCCAGCGTGACTTGGCGCACCTGGGA
>N_2183
ATCCACGGCAGCGAAAGTGCCTCATATAGTGGACTGGCGGT
>N_2184
ATCGACAATTTTCAGATAGCCGCGGCTTGAACCCTTTGGCC
>N_2185
AGGCATGCAGGAAGGCAAATCATTACGATTTATCAGGATTA
>N_2186
GTATTTTACACTTCACGGACCCACCTTTCGGGGGGATCTTA
>N_2187
TATGGTGCAACCCTAGCTCTCTAAGTGTTTTCAATAACTTA
>N_2188
ATTACAGTTCCCTGATTGAGCAAAAATACAGAAGAGCTTTG
>N_2189
GAGAGCGAGTTCCACTGTTTCTGGGTTCCATGAACGACGAT
>N_2190
CTTTCGGCAGTTGCATATAACGAGGAGTAAGATGAGGGTTT
>N_2191
TGGAGCCCGTGTTCGTAAAACCCTAGGCATGACGCTGATCG
>N_2192
ACCCGTGTATAGGAAGACATCTGGACGCCAAACCGTCCGTC
>N_2193
TGGGTCGACGAAAAATCAATCTCTCTTCTGGGTCAGCATCT
>N_2194
CAAGTATCGTACGACAGGATCCATCTAAACTAATTGCCTGG
>N_2195
AGCTAGTCAAAGCGGTCATACGGACGTACACTGCTGGCTTC
>N_2196
GAGCATGGACTGGTGTGGACCGAATCTATAATCCAGACGCT
>N_2197
TGCTTAAGTCGCGGTGACATCCTAGATGTTAATTAGAACAT
>N_2198
CCGCGCAGCTTGGATTGTCCCACCGCAGAAGGCGAGCCCTA
>N_2199
TCATTGTAGAAATGTGAGCGCCAAATGCTTAACCAGTGAGT
>N_2200
TTCTAGCTGGAAAATGTTTCCTTCAAGCTAAACCAGGGGCC
>N_2201
GAACGGGCGGGACGGACTAACCAGGATCGAAGGGGTGAAGG
>N_2202
GGGCGTTTGTGTGCAGCGACCGTAATATTCGCAGAGGTGCT
>N_2203
GCCTTCCCGGCCGTTTGTATCTCCCGCTAACCGGCGCTTAA
>N_2204
TGCATATTCGATTAAGGGTTCCTGTCACATTTTATGCGGAA
>N_2205
GAGATAGGTTACGCAGGACACATCCTATCCCCTTCCTGGTT
>N_2206
CGCGCTGGGTTTTTATCCTTCGTTGATGTGATAAGATGTAG
>N_2207
TCGGGAAGAGGAGTTACAGTCCATGCCACTGCAGGGGGGGG
>N_2208
TGGCTCCTCACCTCGTAGGTCGCCTTCTTAAATTATACGGG
>N_2209
CTAATTAAGGTGTAAAACTGCAAGCCCGGAGGTTTAAGGGG
>N_2210
CTATACTTGGCTATGCGGCACTAGGCCTTGGACCGGGCTTT
>N_2211
GGAGAGTAGAAAGATTATGACAGGTACTGCCTAAGACCGGG
>N_2212
ACTGTTCTTAGTTTCAGCAGCAGAATCTTCAAGTGTAAACC
>N_2213
ATCCTCTGTAGTGAATTTTACTATAAAGGTAATTGCTACGA
>N_2214
TGGGTTTCTCGCGGATGAAACATTAGGCCGCTTTAACCCAG
>N_2215
GCCAGGAGTACAATGGGGCTCAGCACCCTATATGTACATGA
>N_2216
ACTGGCCACTTGGCCTCGAGCATGTTAACTCGGCTGCACGG
>N_2217
ATACGGGGAAACGGCGCGCCCCTCATATCATATTGGGGCGC
>N_2218
GGCCTTCGGTCGTACCGGTCCTGAGATTAGGGTCCCGAAGA
>N_2219
GCCGACAGTCGGACCGCGCGCGGTTTTTCTTTTAAGGTAAG
>N_2220
GATGGGTGGGACTTTTGCCCCGGGCATTCTGTCATAGTCAA
>N_2221
TCACTCCCCCGATAAATGCGCCAATTAGGGCTGGGCAGGTA
>N_2222
CGCGCCGAATTATAATGGTCCGTTTATACCAAGAGTATAAG
>N_2223
TTATTGACTCCGCGCAAGTTCAGACACTAGTCACTAGTTAC
>N_2224
GCGCCAAATCTGATCAGTAGCTCCTACTGGAAAAATTTGTC
>N_2225
AGTTTTTGCCATGATCATAGCATAACCCTTGCAACAAGGTA
>N_2226
CCTGTGAGGTACTTATCATGCAATAGGGTGTACGGCATAGT
>N_2227
CATGTAGGGCTATATGACAACCTATCGTTAGCTCCTAATTT
>N_2228
CCCGTAGTACACAGTGCAGACCTATCGATGCCCACTCTATG
>N_2229
CGACGGATACAAGGGATTGCCAAAAACAAAACCGGAGAGTT
>N_2230
GATGATAAAATCGAACCTGTCAGCCTTCCCGAAACCGCTAC
>N_2231
GCGTTTAAAAACCCCTATTTCTAAGCAAAAGCACGGCTTCC
>N_2232
CGGGAACAGTTTTACAGTGGCAATCGGCAGGCAGTAATTCG
>N_2233
ATGGCTATATATTGTGAAGCCCAGTACTCCTGCCCACTTAT
>N_2234
AGTGTCCCATCTCTTGGGCGCGGTCGTCAACGGCGCATTTG
>N_2235
TCTCGCCCCCCGTTGGCCAACGTACGTACTGTTGCGCCAAT
>N_2236
GACGGGCAGAAGGTGGTTCGCCCGCCCGGTTTGTACGATAA
>N_2237
AGGCATGGAATTCTCCTCGACATTACTGAATGTGGCTACCA
>N_2238
GATGCATTGGGAGGCTTGATCTAGTGGTAAGTTTTATCGTA
>N_2239
GAAATCACTGGTTTCTAGGTCCTTACCCTGGAGGGAGATGA
>N_2240
GTATCGTGAGTGACTGTTTACTTTTGGTGTCAAATGGGGAA
>N_2241
CGATCTCCAGTTGATGGACACAGAGTAGCCCTAACTTAGCC
>N_2242
GTATGTGCATAGACGTCCGCCTCTGCGATCATAAGGGTGAT
>N_2243
AGGATACAACGTATACTACTCGAACGGTCTAAGAGCGCCTT
>N_2244
GCCGGTAGCGTCCTCGCTGACTGCTTAAACGGAGTCGTATA
>N_2245
ACAGAGAAGCGCGGCCCGTACAGCGCTCGGCCAACTAATGT
>N_2246
AGGTTTAACACCACATGCGCCGCCGCAACACGAATATATTG
>N_2247
TTAGGCCCGTAATGGGTTCTCCACGCTGATTCGAGATGGGG
>N_2248
CGGACGACCGTCCGTTGTGGCTGCATTTTTCAGCGGTAGGT
>N_2249
TGGCCTTAAATTCGTGGGAACCATCAATCGGTGTAACAGTC
>N_2250
GGGCCGTTATCGTTCGAGCCCAATTGCCGCCGGTCTAGCAC
>N_2251
GAGGCCTCAGGAAGTGAGGACCAATTAGAATCCGATTCGGA
>N_2252
TCCAGAGAGAAGGCACTCACCCTAAATCGCCTAAACGATTC
>N_2253
CAACCTTTCGGCGCCACCAACACAGTAAGTAACTAAGGGGG
>N_2254
CGTTTGTTAAGTAGCTAGAGCAGTCCTAGGCATGAGAGGAC
>N_2255
ATCTGCTGTTAGCGGTTACGCCAATCCTGGTAATGGTCGAA
>N_2256
AGACAACAGTGGGACTTGCACGTGCTAAAAAACCCGGCGCC
>N_2257
GTGTAGCTGATATAAGCTTCCTGTTTATCAGCCTCCTCGTT
>N_2258
TATCCCCATAATTAGAACTGCTGTGTTTCCCTCTAGAGCGA
>N_2259
CGTCGAGTGTAGTGTCAGCTCAATGCAATAAAACGCATCAA
>N_2260
GCAGGGAGCTTGACAATAAACACCATTTGAGTATCAGGGTC
>N_2261
GCCACTCTGTCGTAGAAATGCAGTATCGTGTTTGAAAGCGA
>N_2262
TCGCCGCAGCCACGGATGAGCCCAAAACCCGCACGACGAAT
>N_2263
TGCTAAATGTATTAAAGACCCCTTCGAAGGTTACATAATGT
>N_2264
GTAATGTTCCCCACCAGGGGCTACAACCTGCGATAACTGTT
>N_2265
ACCGTGCCGGCGTGATAGACCGGGGTCCCGGTCCTGTGGGA
>N_2266
GTAGGCGATATCCATTGCCTCGTGCTCGTCGTACGCCCCCT
>N_2267
TCGCTCACAAACTGCCGAACCTGATCCTAGGGATTCCCGGC
>N_2268
AGTAGCACAAACAAGACAATCAGATACGTGCACTTGCAAGA
>N_2269
GAGGACTAACTACTGGCCGACTTTGTTATTGACTGTCGAGA
>N_2270
ACACTTCATGTTAATGGTCCCCACACTCCTGTAAAATATGT
>N_2271
CATCATTTCCCTACGATTTACGAGCTTTTCCCCGTGGTAGG
>N_2272
CGAGTAACCCGAGGCTCCGTCAACACCGGGAATGTTTACAG
>N_2273
TCCTTCGCTAGAGGAAAGGCCAGTGCCATCTCAGGGCCGAT
>N_2274
GTACTAGTCTTTGTGAACGGCATTTGTTCCCCATGAGCGGC
>N_2275
AGTGGTCGCTCCTATCGCTCCGCAAGACCTCACTCCACGTT
>N_2276
ACTCTACCCGGCCCACAAGTCTGGGCACGGGCGACTGGGGA
>N_2277
CCCCCCTATGCAACATTACACATGCGCATTGGAAGGGGGGC
>N_2278
CCGGCGACCAGCAGCACGGGCCTAAGACCCGGATATTTAAC
>N_2279
CGAGTAGTCCTTCGATTGAGCCATTTACCACCACATATATG
>N_2280
TTAAAGGGATAATCGGACTTCGAATTGGCGTTCCATGGTTC
>N_2281
ACCCGGAGCCCACGCCAACTCAAAAATCCGCGTAGGGTCTT
>N_2282
GCATAGCGATTTCTTCTTCTCGCTCATTCCGGATCACATGA
>N_2283
CTACCCTCGGGTTCATAACGCACGGCCGATGAGGTCCTTAA
>N_2284
TCGGAGAAAACATGCTGACGCAAGCTTTATAAGTTTGCGAG
>N_2285
ACGAGTACAGATTCAGGGGGCACCCCTTGGTCGCCACAGGC
>N_2286
CCTTCGTGTGTGCTAATGGGCGCCCGATAGTAAGGACGCCG
>N_2287
AACTACCATATTGATCCGCCCTCTAGCTCGGCCATGTAAAT
>N_2288
GAAAACATGGGCAAACTCAGCGTAATAGTTCGCCCTGCTAG
>N_2289
AACCCTGGATGGAGGGGGAACATTCCCATCCTGGGATGGCC
>N_2290
ATTTGCGGCAGAGATTACTTCAGTCCCAGCTTCGCCTTTCG
>N_2291
GATCGCACTCGCCACAGTGCCCGGTTTTATCGGAGGGGAGT
>N_2292
GCATATGAGTGACCTCCTGTCATTCATAATGGAGCGATAGG
>N_2293
TTGGCATGGAAAGTCATATTCCTATGCTAATATTTCCATGT
>N_2294
TCCCAACAACAAATGTGATACCTTTTCTTCACTCACTTGGG
>N_2295
CGCAGGCTAGGCACTTTCGACCCTCTCCCGCGAGAACGGCC
>N_2296
GGGTGTGTTGTATATAATCGCTGTAAGATTGGGCGAAATAT
>N_2297
AGCCGGCAGGTTTCATTATTCGTCTAATAAGCGTCATGGAA
>N_2298
TTTAAGGTCCACCGTGCGCGCATCAGAGGGAATGGATTCAG
>N_2299
GAAAATCTGACGACACCTAGCACCGAAACTTCCATATACCT
>N_2300
CCAGGTTCGGGTTGCAAGATCACTCCTTCCGGTGGAGCTTC
>N_2301
CGGGAGTTGCGTCCGTGATTCCTGTTAACATTCAAGATAGC
>N_2302
ACATCCACGACCGGCGTATGCGGGGGGTACAAAACTTTGGG
>N_2303
CTATGAAGGACATTAGCACGCACCTACCGAGTTTCAGAAAA
>N_2304
TCCCCGAGTGTACGAAGCTCCTCGCTGCTATAACCTAGCGG
>N_2305
CAGAGGATTAACAGAACGCCCACAAGCTTAACCAAAGTTTG
>N_2306
CAACAGCGTCATAACACCTGCCTAGAGACAGACAAGCTGCG
>N_2307
CCGCGGCCCTGGTACTTGGTCGACGCGGATTCTTAGATTAT
>N_2308
AGAGCACTGAGGCGCTCAAGCCAGCACGCCCACCGCCTATA
>N_2309
TCGGCACTTTGGGTTCCTAGCGAAAACAACTATTATCGGTT
>N_2310
AACCTACCATCTGATGACATCTCCACGCTCGCATTCCGGGG
>N_2311
CAGAGCACGAGTACAGGCAACGGTCTGACCGCCGTGAGCGG
>N_2312
CGCTGCCACGATGGTGTCTGCCCTTACTCTATAGACAATCT
>N_2313
TAGGGCACCCATGGAGTCATCCTCTAGAGGTACAGACCGAG
>N_2314
CGTAATTCGAGAGGAGGGGACTATCCATATTGCTCTTAAGA
>N_2315
AGGGGTCGGAAGGACGAAGACTGATGAGTCGATAGGTAATT
>N_2316
ATTTCCGTAATATGCGCAGTCACCGACGCGTCAGATATTAT
>N_2317
GTCTATTACAGAGTATGCTCCGTTGTGGTAACACAAATTCA
>N_2318
GGATATGAAGATTGTTTCCGCATATTCAATCGCTTATCGTT
>N_2319
AAGGGTCCCCGGGCCGATGTCAGAACTTCACCGTGCGCTAC
>N_2320
CAAAACCGACGAATTAGAGACCCTGGGCACGTGGAGGACCG
>N_2321
CACTCCGGCTGGACGCCAATCAGGTAAGCTGAACGAGGCAA
>N_2322
CATGTGAAGCCAGTTTTAGGCTCGCGAATCCCTTCTAGTTG
>N_2323
TTTGACGGGAAAGAATAGCTCTTTTTACTTTAGGCAGGGCC
>N_2324
CGACAGCAGAAATGCCCTTTCAAGCTGCCGACTTAATCTTG
>N_2325
ACGGTGCGGCACATTAGCGGCTTATACGACTAATTGCGGCA
>N_2326
TGGAGGAGTCTATTCAACTCCCAGCGATCCGATTCACTACC
>N_2327
TTGGTCAGAAATTTAAGACGCTCTGGGGCGCCCCAAGTATG
>N_2328
CCCCCAAACTCGGTCATGTCCGCACAACTACGTCATCAAGA
>N_2329
ACTCTCGCAGGTTTTTCAAACTGACCACGCACGCCTTAGGC
>N_2330
CTGGGGGAGTGTTCGCATCTCGGACTGCACCTTTACGGATG
>N_2331
AGACTTACCGGGCCGAATATCAATTCTTCAGCACCAGCGCT
>N_2332
CGTGAACCTATTGACCCCAGCCGCATCAAATGGAGGAGACG
>N_2333
GTGGGAAGTCGACTCTCATACAGGGCTACCTGCCACGTACA
>N_2334
GCGGAGAGGTTTTGTTGAAACTGATGCGGCTCTCGTTGACG
>N_2335
GGCTTCATTAGTAGTACGATCAATGGCCAGGGTTAACCATC
>N_2336
TAAGATACAACCCCTAGTGACGACTCTTAGGGATAGCCCTT
>N_2337
TCCGCCTGCTGTTTAAGCCGCTATTCAATAGAGCATTCTAC
>N_2338
AAGGCATTTGACTTGGGTTGCATCTCCTATCCAAGACAACC
>N_2339
GGAGCTCGGACATTTTTGGCCAGATTAAGATGGGGAGCAAC
>N_2340
ATCTATCGGCGCAGAGTTTCCAAGACCTCAGTCAACACATC
>N_2341
AGTGCATGGCACCGTATGGGCGGTTTGATTCGACTCAACAT
>N_2342
GTGTCGCGGCGATGATTGGGCATTGCATGGCGCCGCCACCA
>N_2343
ATTGTAAGTCGGTTAGGTATCATGCAACTGGCGGTTAAAAA
>N_2344
TTTTAGCGATTCTGTTAGCCCTCCATCACGACGAAGCTGAA
>N_2345
TGGGATTTGATCTGGGAGTGCTCACGGCTCACCTCGTGCGA
>N_2346
ATGCGGTATTAAAACATAGACCCGGTACTCGACCTTTCTAG
>N_2347
CTATGTAGACTTTTAACGTGCACTTCCTGCTTAAAGCCCGA
>N_2348
CCCCAACTATTCCATAGGCCCATTGGAAGTCCTACACTTGC
>N_2349
TCTTCCGAACGCCACAAAGTCCAATTAATAGCCTAAGAAGC
>N_2350
CGAACTGGGCACATCTTCCCCCTGTCATACACCCTGCTCTG
>N_2351
AATCAGGTTCGCCACACCGGCCTCGCTCGATGGGCTCTCTT
>N_2352
CATGGCCTTTTCTGAACCTTCAATATGTGGACAGGTATCCA
>N_2353
GAGCATAAAAAGGGCTTTATCACTAAATAATTCACGACAAG
>N_2354
GGCTTAACTCTAAATGAGTTCTTGCGAGTAGTCGTGTCGAC
>N_2355
TGGGTACTTTACTGGTGTACCACAATCCCAAGGCCTTGCTT
>N_2356
GTTACGTATGGTACGCGACGCTTTTGAACTACCCTCCTATC
>N_2357
CTTGACCACTACGGGGGTCCCAGTTAGTTCCCGGCGTCAAC
>N_2358
CGTTAGCTCGGGCTCGCTTACAACATGTGGACCTATCAATT
>N_2359
AAGAAGTAAAAACTTGGATCCTACTATTGGGATGTCACAAC
>N_2360
TTTCGGGATAATTCTATAGCCATTCTACGAAACTGACCGTA
>N_2361
AAAATTGAACCCTTACGAAGCTTGCGTACTAAATAATCGGG
>N_2362
CCCCGGGGACCACTAGGATACAGGAGGCAACAATTTTGATT
>N_2363
ACGAGAATACGCTGGTACTCCGTCGAAATTTTCAAAATGTA
>N_2364
CAGAACCGCGCAAATTTATTCGTGGGGAGAGGTATATAAAA
>N_2365
ATCAAGGACCGCCTCATCGGCACTACACACGCAGTTACGAG
>N_2366
CTAGCGTAAGTCTAGAGTATCCGGTCACATAGAGACCTGGA
>N_2367
TAGGTGCTTTCTCTAAGAACCGCAGGTCTAGAAGGATCAAG
>N_2368
AGATTGTGGTACTTAAACTACTGTAAGCATCAGAAGAGTTG
>N_2369
TATTCTGTTTTCGAAAGGCTCATGGTGAGGAGGGCCAGCAG
>N_2370
ACCGATTGCTTAATCGTTATCAGTTTCTGCACGCTGTCAGC
>N_2371
TTCACACCGCACCCTGGTCGCCTGCCCTGCTACACTTAGAA
>N_2372
ATCTTATCCTTCTTTCTTGACCCCTGGTAGGACGCGGGCCA
>N_2373
ATACACATAGCTTTGTCGAGCTCGACTAGAGTCTGAACTGA
>N_2374
CCCAGACATCCCCTTAACAACCTTTAGGCGTGCTTCCCATC
>N_2375
TCTACTAGCACTGATTTTACCGAGCGCAACCAGGCTATATA
>N_2376
TCTCCCATAGGGAGGAACACCCGTAGGTAGACAGCCGCATG
>N_2377
ATGCAGGCGTGACGCCACACCTGATCAGGCCGTGATGCATT
>N_2378
GGTAGGTTTCTAGCTAAGGGCGCCTCCTTAACACAAGATAT
>N_2379
CCCTCGGCAATCACCGCCCACCCTAGCTGATTAAATTTTTG
>N_2380
TCCCCCGCACCTTCATAGTTCGATCGTAGAATTCATGTACC
>N_2381
TCCGGAAATCGTATCTTCTCCTACAAACTGGGCTAGTCCAT
>N_2382
TACCGTTTGCGAACGTTGGTCCGCTTACCGCCTTGGGGGTG
>N_2383
TGGGGTTTGCCCTCTGGTGTCGCACGCCGACCAAAATGCAC
>N_2384
GGAAATCTGTAATAAAACAACATGTTCAAGTCGGGATGAAT
>N_2385
CTAACCAGGACCTGCGCCACCAAGGGGAACACAATTAGTAC
>N_2386
ATAGAAGAGGTTAGCTTCCCCTGAGGCACCGTCTATCGCTC
>N_2387
AACTCCCCCACAGCTATAGACCTGCGAGCAGAGTACTACCC
>N_2388
AAGGGTTTTGCCCGGAAAACCCCCCTCACTGGGGGATGGAG
>N_2389
ACGACACGACATAGAACGTCCCCACCGGAACTCTATCATGT
>N_2390
TCCTGGACATTTTTGGTCAGCAACTTACAACGAAGTATCGA
>N_2391
GCTCTACCTGGCGTGTATCGCATCCACCCGTGGGCTAATAG
>N_2392
TGAGCTCCATTGACGATGATCAGGGTCGTAGAATTATACAA
>N_2393
CGTAATTTCTGGATCCGTCCCATGCAAAAATCGGTCCCGAG
>N_2394
TCGTGTGCACCGCAGGTGAGCTCGCTCCGCAGTAATTTTCT
>N_2395
GCTGAATGGGAGGGCAGGGTCCTAAAGAATATGACCTATTC
>N_2396
AGATATGCAGGCGCCGTATTCAAAATCGCGGGTCGCTGACC
>N_2397
TTGCCGCGTTTAGTAGCTAACACCATCAAACGCTCTCGGTG
>N_2398
GTTTTTTTTTAATACACCATCATATCTAAGTGGTCCCCGGC
>N_2399
CGCGTAGGAAAGCTCGCACACTCCCCACATGTGTTTGCTAA
>N_2400
ATACACGGGCGGTCGTGCAACGTTCCGGATGGTGAACTGAA
>N_2401
GGCGTTACTAGTCCTTTTCCCCGGCCCCGCTGGAAGTTTTT
>N_2402
TGGGAAACGAATCTGGCTAGCCCAGCGCCACAACATGCAGT
>N_2403
TGGCGCCTCGTCCCTGGTTTCTGGTGCTACTTTTGTTGAGA
>N_2404
TTCAGGGGAACGTGGGATTACCCAGAGCGGCGAGTCGCGGG
>N_2405
CGTGTTACCAAACAATTCATCTCGGAGCCCAACTTAATGGG
>N_2406
ACACTGGAGACCATAGCTAGCTGTGAATCCCTGTAAGGCCG
>N_2407
AGGCGCTTTAATCCGGGGCGCAACTCCCCTCGTGTACACCC
>N_2408
CAGGGTGATAGAGGAGAAGACAGTATGCCTGGCTCTCATGT
>N_2409
CTCGAGCAACTCGTGAAGCACAGTTAGTCAGGGCGCCCGTG
>N_2410
GGAACCCCTATTGAAGTTCCCCACTCGTCGGACATACCAAC
>N_2411
GTCGTTACAGGCACGCATCTCACGAAACTTTTCCCTGTCTA
>N_2412
GTGATGAGGGTTTTAGCCTCCTGGAGAAAAACTGGACCGCT
>N_2413
TAATAGTCAAGCCGTCAATTCCATATACTGCGGGTGGCAGT
>N_2414
ATAAGCTTTGGCAATGAGCCCCTAGTTCGCGCAGCCAAAGG
>N_2415
ACCATAGCAATGGATTATGACTGGACTTAAGGAAACATGGC
>N_2416
GCAGTGTGGTACACGCAGCACTTAGAACAATTATGGTGTTA
>N_2417
TATTCGACGGGGGCCTACCCCCCAAATGACTAGGACATAGG
>N_2418
GCTCCCCCAGTTACGAGTCACATTATTCCGGTAGGGGCACG
>N_2419
GGCTCCACATACAGGTGCCGCATAGGTCCCCACCCAGCCTG
>N_2420
TTAACTTTCTACTGACTTCTCAAAATCCGTCGCCTAATAGG
>N_2421
GCGGTAGGTCTATTACTATGCGTTTAGAAACCGGGATCATT
>N_2422
AGGGTATAAGCCTAGGGTACCTTTCCATAATTCGAGGGGCG
>N_2423
TCTCCTAGGCGCGAGTGACACTTATACGCTGTGGCTCCACG
>N_2424
GCAACGTTATGACACTTTAGCGGCACAGGTAGCTTGCTAAA
>N_2425
TCAACCCCTCCACTTTACGACTCGAGACAGTGGACTTACCA
>N_2426
CTTGGCTGACGTCTACTCTGCTAGAACAGTCCCCTAGCATA
>N_2427
TGACATCCCTGCCAGGTTCACAGCCGAGCTCATTAAGCTCG
>N_2428
AACCGCCCGGTTATCTTATACGCACGAGTAGCCACACTTGT
>N_2429
CTAGCTGCTGATATGTGGGGCTTCGACGTTAGCAGCAACAG
>N_2430
AAACAGCGGTTGCGTCAAAACCTTCGAGATTACGCATATCC
>N_2431
GGACACACCAACGTTCTCCACTATCTTGTAAAGCGTGAGGC
>N_2432
GCCACTAAATAAGTGGACATCTACTTACAACTGTCACCCCC
>N_2433
AGACAACATCGGGCCGCCCTCCGTTCCCGTACTAAGGTCTG
>N_2434
CTTTATGGGTGTCGGGAAGGCTGAATTGAGGCGGCCTGGCA
>N_2435
CTCCTATGGAGATGGTGAGTCCAATTCACACAATAGCGTGT
>N_2436
GAGTTATATAATGCTACTTGCTTTTTCCTGTTCCGAATTAC
>N_2437
CTTCCGCTCATCCCCTTGTGCCTAACGGGTTGCACCATTTG
>N_2438
GAACCCCGAGTTTGTAGACTCTCGAAGTATAGGATATGGGT
>N_2439
CTCTACTCCTTGTGACTCCTCAATGAGGAGCACCTCATGCG
>N_2440
CTAGTACTAAGGGGGGCGAGCGAGGTTATTCAGCCACAATG
>N_2441
CGTACTAGGGACTCATCCGACGGTGTGGATGGCTGGGGCGC
>N_2442
CTGGAAATAGGGTAGAACCCCGATGTAGACCCCAAGAGTCC
>N_2443
CTCTAATTTATGGAAATTCTCCATCCCTAAGCTCCTGGGTG
>N_2444
TTTTGAATTAACACAGCTTCCTAATTTTCAATGAGGCCTGA
>N_2445
GCCTTTCCTATGGTAGAATTCTTTTCTGGAATGTCTTTCCT
>N_2446
ACCCTAACTTTGCCATCTGGCCTAGTCTAACATGGGTTAGT
>N_2447
CCCCACGCTCAACAGAGAATCCAGACTGAGTACGGCTAAGG
>N_2448
CTAGCCTCACGGGGTATTTACTACCTCCGCTTGAGCACCGC
>N_2449
CGTGATCGTTTCAAGTCATGCCCGGGGTTGTTGACTTACCT
>N_2450
GACGCACCCATCAAGCAGCCCGGTGCATCCGAGTTTTGATA
>N_2451
AAGTCAGCCCTTAGTGCTCCCCCCCCCCCGGCGTCATGTTC
>N_2452
CCCCTGGCACATGATGGAGTCTAAAGATAATGGGACTATGC
>N_2453
TTAAATCAGTTTGTACCCGTCCCCCGGAGCTCTGACTGCAC
>N_2454
AAGCGCCGTCGCTGACTACTCACTCCCGGACTAATTGTCTG
>N_2455
ATTTCCATGTGCATTCTAGACTCCAAACCCGTAACTCAGGG
>N_2456
TAGTGACCTGTCTCGCCACCCTATGCTCTATACACATTCAA
>N_2457
TACTCTAGGACCGTGCCATACCATACAGCTAATGACCCCGT
>N_2458
ACCATTTCCTACACGCTATTCTATTCTTCGAGTTCAACGTC
>N_2459
TCCCTCAGTCAGAGGTGTTGCGTTGCGGGCGGGCATAATTA
>N_2460
AGCGTCACGGAATTGTGAAACATGGTCTACCTAACCACTGC
>N_2461
GATGGTAATTCGGTCCGAATCAGTTGGATGGGTCCGACACA
>N_2462
GTGAGGGCCAAGAAAGTGCTCTGTCGGTAACACCCCTTTCG
>N_2463
CTATCAATTTTGAAGACACCCCATACCCCCCGTGGATTGGT
>N_2464
TTGAGTAGCCAGTGTTTGACCACCTCTACGAAAGCTAATAC
>N_2465
TCGAAGCCCCGTTCCACTTCCTACCGACAATTTACCGGTCT
>N_2466
GGTACGCGAATATATAGATGCTACGAGATTGGGAATCGGTC
>N_2467
CATTTCGAAGGTTAAGCTAGCTGTTAGAATTGATTACCCCT
>N_2468
ACCAGGTCGCGCTCCACATTCATACAGCGTAACCCAGACCT
>N_2469
ACCTTGGGCCTACGTATTCGCCGATTTTTACTCTCCCAAGT
>N_2470
ATAAAGGTGTTAATGTTAAGCCACCGATGAGCGCTGTGGTC
>N_2471
TACAATCCGATCAATTAGCACGGGACTTGTTTTAAGAAACT
>N_2472
CGGTGCGCTTGGTAGCGAAGCCCTCCAATCGCGCAACGATA
>N_2473
CCGCGCCGTGATAGAGAGTGCCAATGCGTTATTGTTTGGAA
>N_2474
TTGACTAGAACACGACATAACTTTGGCGGACCAACAAAGCC
>N_2475
ACACGGGTGGACTACTCATGCCAAGCTGTCCAGGATCACAA
>N_2476
GTATTGACCATATTGATATGCTGAGGACGTGTATAACCTCT
>N_2477
GATTTTCGTCTCATGAATCGCGTGTTATGAATGGTATATTT
>N_2478
TCCGGTCGTTTAGGACCCCACGTCTCAGCTTGTACTCCTTG
>N_2479
GGCTGAGGTCGGTGGTGTTGCATGGGCAGTTCCACAGCCGC
>N_2480
GACCATAGCCATAAGGTAGGCGCTTTTATGTCCGACTGTGA
>N_2481
AAAACCCGTAATACGGAGCACACATTAACAGCGCCGTATTG
>N_2482
CCAGGTTATTTAATGTAAATCCCCATGCGGCGGGTCCATAT
>N_2483
CGCAAGTTCCGTGGGGGACTCTGGAGTAACGGGAGTCTTTA
>N_2484
TTGTCTATCAGGTAAATTCCCGTAAAAGGCACGCGCAAACG
>N_2485
ACAAGTAGAAAACAGGGAGACTTGGTACACGCCAGGTCTAA
>N_2486
GGTCGCGCTAAGGCCGGGTGCAGAGATCCACTAGGACTGCA
>N_2487
GAGTATCGTCCGAATTCCTCCGTAGCGGGCGCTAGTAACAC
>N_2488
GCGCTGGGAGCACACCACGTCACCTTCCAGGATCCTGCATT
>N_2489
AGAGTTTGCCATGGCGGCCGCAGTATCCGATTCGGTTGGAT
>N_2490
GTTAATCGGTGGGAACGGCGCTACGTTACATGAGGGAATGT
>N_2491
GTCGTCGCTTCCCCCGGTTCCATCAAGGATATGGTCGATTG
>N_2492
AGCAGCAGGAAAAGGGAGGGCCTGGTACCATCAGACTCCAC
>N_2493
CATGGGTTGTTAGCTCATTCCGCGTAAGACTTCCCTTTGCA
>N_2494
ACAGTGTCTAGCAGTGGTGGCTGGCGCAGGTCTACTTTGGG
>N_2495
CTGAACGACTGAGCATCTTTCGTTTCGGGTTATCCCCTGCA
>N_2496
ACTAGTCAGTGTATACGGGGCGGGTGGTAGTTTCCAACATA
>N_2497
ACTGGACAAAAGCTTAAAGCCAGGTTATAACCGACAGGAAG
>N_2498
GTAACCTATCGTCGAAGAGTCGGGGATCGAGATAAAAGGTA
>N_2499
TGCATACAACAGACCCTGTGCAATTCTGAGACTCGCAGGTT
>N_2500
TGGACGTCCAGGGGTTCTTGCTTGGAGACACCGCCTATATC
>N_2501
ATTAAATATTAATCGCATTCCTAGACCGGTGGGCTATCAGG
>N_2502
CAACAAATGCCTGGAACGTGCCAGCTCGTGTTACACCCTGA
>N_2503
CCTCTTATCCAGCTCCACTTCAAAAATCGAACGCACTTGTA
>N_2504
GGTGATTTAAAATTGCGGAGCTCCAGGTTTGTGCAGGTGGG
>N_2505
AATGACATTGCAAACCTTCTCAGACGCCCAGTATGCCTTGT
>N_2506
CTTACTACCAGCGGCGGATTCTGAAAAACTGCCTCTCGGAT
>N_2507
GTAATAAAATCAGGAGGCATCAACTCCGTTTTCTGGTTGGC
>N_2508
CGTAAGGAGGGTTGTAGATTCGACCTACAGGAGTATGAACA
>N_2509
AGCCGACATAGTTGGTAAAGCCCACAACACCGCCTGCGGCC
>N_2510
CATACAACTAGAGACGCTAGCGTCCACATACGCATATTGTT
>N_2511
CGGGACGCATCAAGATGCGCCACCGCTAATGGCACTAGGCT
>N_2512
GTGGCGTCCCTGCGCCGTCGCCCGTAGATTAGGCATAGCTG
>N_2513
AGGTGAGTATCGTAGAGTACCAAAGCAAGTTCGGGCTTTAT
>N_2514
CGGGGCAGGCAAAATTGAACCGAATAAGATCCTCTTCCGCT
>N_2515
TAAAAACGGAGTAGCGCGGTCTAGTAATAACGCGCGGCTAG
>N_2516
GCTTGTAATTAGTAATGTAGCGCCAACAACCAACGAGTTTC
>N_2517
CATGAACCGCCTGTTGGGCACATCACATTAGACACAGGGGT
>N_2518
ACCAAACTCGCAGCGAATAGCGTGTAGATTAGCCATCGCAC
>N_2519
GTAGTGCATCAATGACCGGCCGTTGTTGGACGAGTGACAAT
>N_2520
ATATGTTTAATTTAGCGGAGCTACGCTTACACATTGCAAGC
>N_2521
TCTCGTCTGTTAGCCTTATACGTCAAATGCGTAGGGGTGAT
>N_2522
GCAGGTCCAGCCCACGGTGCCGAAGAACCATCCGGGGAAGG
>N_2523
TGATCGTCACGTAAGCAGTCCATAGATTGACTTTACTAACT
>N_2524
TGCAGTCGATAGACGAGTCGCTCCATTAATGATTATGAGGG
>N_2525
CAGATACTAGGTTTGGGGGTCCTGGACCCCACCGCTACAAG
>N_2526
CCCGGGGGTGATAAGTTCGCCGAACATGTGCGGAGTGCGGC
>N_2527
GGGAACGTGACTCTTGTCTGCATGGAATACCCACTGGCAAA
>N_2528
CACTATGCCCTCAGGGAGTGCGTGACTTCTTATAGAGCCGG
>N_2529
TTTCCTATAAACAGTCGACGCGCGTTAACCAATGGTGAAGG
>N_2530
GGGTGCATAAGGAGGGAGTGCATGTAAATAAGTCCTACTGT
>N_2531
TTGACTCGAGAAGGTTTGTACAGTAACCCACACTACATCGT
>N_2532
CCGGAAGCTGGTGGGCTGGGCCATGATTGATCCACACATGT
>N_2533
CCATAAGAACCGGGTGATACCCGCTACTGGGAGGGTGATGT
>N_2534
GGTAGTCGAGGCCGAACCCCCTATAAATGGGGAAGGCGTTA
>N_2535
AGGAAATCGTTCTCCCCACTCACTCACAGTGGTTAATTTAA
>N_2536
GTAAACACAAAACGTCACCTCCCTTCAGGTCGTGGAAATAT
>N_2537
CGCGCTGCCTTAGAGCAGCCCCATAGGAATATTTTTTTTCC
>N_2538
TGAATTACCATTAAGCATAACATCTGTGAAGCATCCTCTGC
>N_2539
GGATTGACCCTCTCCCCAAGCCTCAGCAACGGATATTGGTA
>N_2540
GAGCTCATAGAATTGGGGCACTTGTTGTGCACGGGGGCAGC
>N_2541
ACCCGTACTGGTAACGATCGCCCCGCCGGACGTAACAACAC
>N_2542
ATTCGCAGCGGGTACTTGGGCTGATAGACACAAACTGCTCT
>N_2543
TGTACTCCCATCCCCTCTCCCTTGGGAAACCTCTTGATAAA
>N_2544
TATTTGTATCTGGTTCATAACCCCTGGGTTCAGATTGAGTT
>N_2545
ACGGGGATGGGGTGAGCCATCGGGGCGTTGGCAACGAAGAA
>N_2546
AGGAGGAGCCAATTGATGCTCGGTGGGGGGAGACGTGCTGT
>N_2547
GACATAGCTTACTCCGAAGACTAAGGGTGCGTCGCCTAGGG
>N_2548
AATAAAACGATCTAACGTATCCAAAGGAAATAGGAGGACGC
>N_2549
AGATTATTTCCAGCATGAGGCCCACACCGGCTGGCATGCCT
>N_2550
TTCTTGAGTTGTTCCCTCCACATTATTTACCTTAACCTGAG
>N_2551
GACGGCACGTAACGCTATTGCGAAAGTGCCCTATTTGGCCT
>N_2552
CCAGGACTACACCATTTGTGCCTACCCACCAAAACGAAGCG
>N_2553
CACTATTTGCAGATGTCGGGCCTTTACATAGGGGTAACTCA
>N_2554
GTTTCTCACATGAGGTGCATCTTTATGTCTACCCCAAGCAC
>N_2555
CTCCAGACCCGTCCACCCTTCTTATCCACGTGGCCACCTCG
>N_2556
CTTGAGATAACTGCTAAGTTCTTAACGACTGAAAGCCACTA
>N_2557
TTTCGGTAATCCAGTCCTAACGATTCCCCGCGGGGGCAAAG
>N_2558
GGGCCTGTTGTGTGCAGCGACCATTTAGCTTATCGTACGAT
>N_2559
TACCTTCAAGTGCGGTGTTCCGTGTGGATCGATCATATTGT
>N_2560
CGCTCTGCGTCGCTGCTTTACGGGCCAGCGTAAGAATAACG
>N_2561
GTGTCTGCTGTGTTATGGGGCTTGTTTAGGCCACGCTACCG
>N_2562
GGTTCCGATTTATGCCGGCCCAGTAGCGTGGGGCTACTTTA
>N_2563
GAGAACATTAATATCAAGAACGAGGGTCCACTACAGATTTC
>N_2564
GGAGCGCCTCCGCTATGCTTCTGTTACACTCTTTACAACAA
>N_2565
TAAGAGTCCTTTCCAGTGAACGGTCATAGGCAAGTTTTCCC
>N_2566
ATCCTGGAAATCTCGGTGATCAACGCAGGCAGCCGCATAAT
>N_2567
AACGTAGTAGCCGTGATGTACCTCTACAGGCGGGCCATGAG
>N_2568
TTGTGTGAGGAAAGCTCGGACTTGGAGGGTATTCTAGATGT
>N_2569
AGGGCATTGAATGACCGTCTCGCAAAAGACCCTCCGATTCG
>N_2570
CCACTGGCCGCCTTTCTAGTCATTACCATCTGCGGCCCTCG
>N_2571
TAGTCGTGCTTGGCTCGGGGCGACGTAGTTAGGCCACGACT
>N_2572
CGCGGGGAGTAAAGGTACGGCCACCCAAAAGGAGATTGGAA
>N_2573
TACATATTCTTTTCGGTTTTCACCAGTGGATCGTGTAGTTA
>N_2574
GCTCCCACTTTTTGTTCCAGCATAATAGTCAGAAATGGCTC
>N_2575
GGTTACGCTATAAACAAGTACGGTTGTAGGAGCTGTTTAGG
>N_2576
CTCGTCGGACGAATGGTAAGCTATGTAATAATATTAAATGT
>N_2577
GGGCCTGTTGAAAGATAAAACACTCTGGTACACGGGTGGCT
>N_2578
TGGCGAACAATTAAGTGTCCCCAAGGAAACGAATTGCCCCA
>N_2579
ATGTAGGGGTCGGTATTAATCTAATTGCTTCAAGTTCCCAT
>N_2580
TAGGCCGACGGGATTGCCTGCGTAAGAGACGCTCGCGCATA
>N_2581
AATTCGAGGGGAGCAAGAACCAACTATCAACAATTATATGG
>N_2582
TGCCTGCAAATTTAACAGTCCAGGGTTTAACTAGATTCCAA
>N_2583
AATATCAATTGCTATGCGGACGTGAGTTTGTCGGGACGTTC
>N_2584
TCAACGGTAGTCCGGCTGTACGGGCTTTTTAAGGCCTCGTG
>N_2585
TAATGTAGTTTTTCCGAAAGCAGGGTCCTTAAGCGGAAGAA
>N_2586
CATCTCGCGGACCATGTAGGCTGGATGGATTTAGACTACCG
>N_2587
GAGACTAATGACATTGTGCGCCCCGTCCCCTATGTAAAATG
>N_2588
GCCGCAACGTGTCTCATATACTAGCCCAGTGGACGTCCTTT
>N_2589
ACTGGTGACCCTTGTCAATGCTCGGATTCCGTCCCATTATG
>N_2590
TGGTAGTGCGTATGTACCCACATAAGCCGTCACCTATGAGA
>N_2591
GTTTCAGGCTGATTTTTGAGCAGACCCCGCACTCGGAGTAG
>N_2592
AGGGAACAAATGGCAGTGAGCATTATTGCGGTCCCCTGACT
>N_2593
GAGTATTATTAATTACCGCCCCGATTTTCATTAGGCGCTGA
>N_2594
CCGCATTCCCGCGCATGGGTCCTCCACTGAACATTCCCGCC
>N_2595
AGTGGTTAGACACTAACACGCCCAGTTCACGGTAGGGAAAG
>N_2596
CACTCGTTAAGGCCCTTAGACCTAATAAGTAGGTCGGGCAG
>N_2597
TGAGCGAGGAGGCACCGTTACAACACGATTGCGAAAAAGCC
>N_2598
GCATACCCCTACCCAATATGCGAACTACGGGGACGCTCCAG
>N_2599
GGAATCTGTCCGAATAAGACCAGAAGTCTGCCCATGGGCAG
>N_2600
TCGTCTCGTCCGCCTCCGAGCATATCTCGTTTTCGTAGCCG
>N_2601
GGGCCCGTGATCGCAGGTCCCTTTAGAGAACCGCAAGCGCC
>N_2602
TGCGAGTCGCAGCGCATGGTCTGCAGATCATCCAAGGAAAC
>N_2603
ATGCGGGAGGATTCGGATAGCATTCCGGGTTCGGCTGCTAG
>N_2604
GCCGGCGCCCACTTAGGCCGCTATGAGGTAGGTGAGAGAGG
>N_2605
TCCCACTGTTGTTGCCTCCACCGAGACGTCCGGGGAGTGCA
>N_2606
TGCATCATGCGGGGTTCTTGCTGCATTTCTTACTGTGTAGC
>N_2607
CGAGGCCCCCAAATTTTGTACTCATACTACGGGGTTAATGC
>N_2608
GGAATTATCTGGGGGCATGTCATACCAGGAAGAGCATCTCC
>N_2609
TATGTATTGGCCATCTACCACGGTATTCTGCTCCGCAAAAG
>N_2610
CTGTATTTAGAATATTTTATCTTTTGACTCATCGGACTACC
>N_2611
GCTCCCATTAGTTCTTTTGTCGGTAAAATAAACGCAGTCGG
>N_2612
TTTCTTTTGATGGAACCCCCCGGCTTTTAAACTGGATTAGG
>N_2613
TATGGCGGTGAATGGATTGTCGCCTGCAGGAGAAACCCGAT
>N_2614
TAACGGTCGTATAGCTCGTACAATAGGTAGGATTCTATAAA
>N_2615
AAACAGGCATATTAAAGTACCCTCGTGTGGGGATGGGACTG
>N_2616
TTACTTGTTAATAGATAGGTCCTCTAAAAATAACGGTGTGT
>N_2617
GGCCTTTCCGTTGTGGTTGGCTTAAGGGTACCGGTGCATAT
>N_2618
CTCGCTAATCCTCCTAGTGCCAGTCGCACCCCCCCCTTCTA
>N_2619
GAAAGTGTAAAGGCGAAGTACAAACCGGTAAGCACTCTTCA
>N_2620
ATTTTACGCTGGGAACCTGTCAAGAGGTTCTTGAAGAACGG
>N_2621
GTCTCCCTGAGGGGTTAGCACGAAAGACTCACACTTGTTGA
>N_2622
TCTATCATGCTTCCTGCATACAGAACCAATTCTGTTTAGTA
>N_2623
GGAACTGGCTCGAGCCAGAACGACTTTCATTTCCTGATGGA
>N_2624
TACAGCTCCCTATATGAGAGCATTTTCGGTTTTGACCTTGG
>N_2625
ATGAAGATTGTAGAACGTTTCTTAGCCGCTTGTAAAAGCAG
>N_2626
ATTCTCCTATGCGTCCTGGGCCTAACAAACAATAAGATTTG
>N_2627
GGGCAAGCCTAAGTTTACGACTGAGAGGCGATACACCTCGT
>N_2628
AGGCGACCCCGACGCCGACACTGCAAAGACCCCTTAACGTG
>N_2629
TTCTCAAACCAAAGCGTGATCCCACCAATTAGTAATTCATT
>N_2630
CCGGCGAGTCCGCCAATCACCATACTTTTTACTGATACGAT
>N_2631
CAATTTGATAGTAATCATGGCCACCGACTTAGGCCAGACGG
>N_2632
CGAAGAAGGTCAGTGAGGCGCGACGTTTTACATGATGTCAG
>N_2633
AATGTGATAGCTCTATCCTTCGTACCAAAGTTTTTGGGGAC
>N_2634
CATAGCAGGGGAAAACGACTCTCCAAACGCACTAGTCTAAG
>N_2635
CTATATTGTCAGAACACATACAGCGTGCCTCTGATGTCTGT
>N_2636
CGTCCTAGAGGCCATTCGCACAAAAAATCTTGATCTAATGG
>N_2637
ACTGTCGCTTGATGGGTCTGCTTTGACTCTTCTGAGTTTAG
>N_2638
GCGATGCCCAAGCAATAACCCTTACGCTCGCTTGTCTTATC
>N_2639
ACGCTCAGGAGGTGGAGGAGCCTCTTTGCGAATAACACTCA
>N_2640
TGATGGGGAACTTTAAATAACGCCAGCAGTGGTGTCGACAC
>N_2641
GGCTCGATATCCATGTACTTCAGAGTGCTCCAGAATGATGC
>N_2642
ACGGATGAGCATTAGGGAACCGCGTAGAATCCAATTTAGCG
>N_2643
CTATATGCCACTGCGACCGACTTTCCACATTGATGTGGAAT
>N_2644
ACCTTGTTCCGTTGACGAAACGAGGGTGATTAGTGGGTAGG
>N_2645
TTATATTTGTGCGAGCACCGCCGGTTAACGGGCGATGCTGA
>N_2646
CTCAACGGCAAAGGTTGAAACTAAGGAAAGTTCGGTCCTTT
>N_2647
ACAATGCGCTACCACCGGAGCAGAGGCCTTGGGCATGTTCC
>N_2648
ACCTGGGGTTGCAAGACCGACATACTAAGTCGGGAAGGCCT
>N_2649
GCATAAGAACGTGTTCTGCGCATTAACGCCATCCGGGGTTG
>N_2650
ACCGACCGGGGTAGCAGGATCTGGTGACGGATTATGTGGTA
>N_2651
AGGAACCGTAGCGACCTTCACCGTGAACAGCGAATTATCAG
>N_2652
CTGATTAATCGCGTAAGTTACGCGTGGTACCTTGACTAAAA
>N_2653
TAGTATCTCAACCATGCGACCGCAAGTGGCCTAGTAAAGTT
>N_2654
GAGCGGCAAGACTGAGCAGACATAGGACACAGGGCTACTAC
>N_2655
GCCAGGGAGATGAGATCTGCCGACGAGACGTCGCAGAAAAA
>N_2656
TCTGTCTGCATTCGTGACCACAGGGGTAGCTTTAAGCAGGG
>N_2657
AGGAAAGTGAATATTCTGGGCCTCGGGTTTTTCCTATCCTG
>N_2658
GCCATGCTCAGGACCCCATGCAAAACTGCACGGGATCGCGC
>N_2659
CTACTAATGTTCTATGCTCGCACTGCAGCTTACGAGGTCAG
>N_2660
GAACACCGTTGGGCGGCCGTCTTAAAAATCGAACTACGAGC
>N_2661
CCAATGACCGAAAGGAGTCACTCCGGGTCCTAACAGTTCCA
>N_2662
TGGCTGCGCTCCCTCATAGTCTGAGGGCACTTGCGTGGCGA
>N_2663
AATCGGTCACTGATTGTGTGCGGTAACCATAAACCCGAATG
>N_2664
CGCGCCAACCAAATGCACCGCGTTCCTGGTGGGACAGAATT
>N_2665
TCGAACCCCACGCCTGTCTGCACCTAGGTTTGTGTTTCCTC
>N_2666
AAGTAATGCGGCATTAAAGGCCGATAACGCGACATTATACC
>N_2667
CCTGGTTGGGGGCGGCCACCCGTAGTCCCCGAACTACTCTC
>N_2668
CTACATCAACGAAACGCTGTCCGAGTGAATAATACGTCCTA
>N_2669
GAGCGGGCTAGGTAGTAGCCCGTGATAAAAAATTCGCCTAA
>N_2670
TGTTAAGGCTGGCAGGGAACCGTGTTAATTTGTCCCAGGCG
>N_2671
GATTGCGCTTTAATGGCAAACCGTCACAAACCCCAATAGCG
>N_2672
AAAGACTACGAGTATCCAACCGCTCAGTACCTAATAGCGCC
>N_2673
GGCTAAGCCAGAGAAGGTGGCACCATAGTCCCACAAGTCGA
>N_2674
GACGACCACGTAGGAAAACCCGTTTGGAGCAGGCCTAGAAT
>N_2675
AAACTGCGTGCCTGGCTTTACTAGGTATTAGTAACAGGGTC
>N_2676
ATCCCATAGGCACCGATCCCCATTTTGGACTGCCATCCCCT
>N_2677
AGAGACCACACTCCTCAGACCTCTCCTGTATGTGCCGGCGA
>N_2678
GACCCTTACATATTGTCCCTCCACCGGGGACTGTCCAATCT
>N_2679
TAAGAGCATGGTGTACTACCCGAAACGTAGGACTGTGCACG
>N_2680
GCAAATTCGGCCGCACCACCCAAACGTTACACTAAGGCTCT
>N_2681
TACATATAGTGAGTGGTCTGCAACACGCGCGGCACAAGCGT
>N_2682
GCAACGCACGGTGAGAGCATCGCACAGAGCAAGTAAGTTGT
>N_2683
ACGTAGAGGTTGACCGGTTTCCGAAGGAGGGCTGCCATTGG
>N_2684
GAGGAAACCAGAAACTTGAACGGGTCCAATGAACGCTATAC
>N_2685
GACGTAATTCAGTGCCGGTGCATCTCACTATGTTACAATCT
>N_2686
TGCTCTGCTCACGGCAGAGCCCAGGGGTAAGAATCCCTGTT
>N_2687
CAGATAAGTCAGGGAATGCACTCTATCGGACTAGGCTTGTT
>N_2688
CGCCCAAAACAGTCGACGTACACTAGTCATGACATTGGCAG
>N_2689
CGGAGCTGTTTTAAAAGTCTCCATAATGTTAGGCCGGCTTA
>N_2690
GACCCGCTGTGCACGATATCCGCGTGGAACGTGCTAGCAAA
>N_2691
TCGATAGTATGGAATCGACACGTGATTGATTCCTATCCCAT
>N_2692
CTAACGACTTGCGAGAAGAACGTAAAAGGGTCATGATAAGA
>N_2693
GTCCCATTTTCTCTGGAACTCTGGCTATTGGGCGCTGTATG
>N_2694
TATGGGCAATCCTTATGTCCCTGGTGGGTAATTTTGAATTC
>N_2695
ACTCAACCAGTACTTAATGACCCTATTGATTAATCAGTCAC
>N_2696
TTTACCGGTTTCGAGTTTTACGGAAAGTCACAGTCTTGAGG
>N_2697
CAGAAGGTACACCCTTAAGCCATAGTTCAGACCCACAAAAA
>N_2698
ACCGGGCTCATGGGTCTCGGCTTTTCTGCCTTCAAACCGGA
>N_2699
CAATGGCCTCAGACAAATGGCGGCACAGTTAGCGCAGCGCG
>N_2700
AACTATCGTACGCCCTTTTGCCACCCTACCGGCGAGTGGAC
>N_2701
TGCTGATACTCTTCGCATCCCGCACATTGCCAGCCGCACGT
>N_2702
AAGTTCTTACCTTTGTGATTCAAACCCCGCGAATACAATTG
>N_2703
CGATAATTATATTCCTACACCAAGCCTCCCATGAACTGAGA
>N_2704
TCGACAAGACCCTCTCTTATCACACACACGGCCGATGAGTC
>N_2705
ACTGGGCAGCGTACGCGTAACAGCTCGACACCTATCGCGCC
>N_2706
ATTCGGGCGCTAAATAACTACGTAGATATGTGGGGGTTGTA
>N_2707
TATGATGTATTGGCGTTTCCCTATGCTTCCGAAGGTGTGGT
>N_2708
GATCGTCTAACTCTGATAGACCATTGTAACGAGCCGAATTC
>N_2709
CAAGAACTCTTTACCTCCAACGCAACCCCATATACAAGTGA
>N_2710
GGTAGTATGCCAGGCGCTCTCGTGCATCGTAAGCCCGGCGC
>N_2711
GTCTTAATTTAGTACCGACGCCTTTCCATATCTAATCCTAA
>N_2712
CAGTTAGGACTCACGGGACTCGACTTGCTTTTAGGGGGACG
>N_2713
CCACCGTTTTGGAGAAGATCCTAACTGCATGGTTCGAGGCT
>N_2714
AAACGCCTATGCTTAGGAGGCCTTGTGCACGACTGTTTGCA
>N_2715
ACCGCATGACAAAATATTGTCCTGAAAGCGGCAAGACAACA
>N_2716
TACCCTGAGAGGATTGCAGTCAAGGTTAGTACAGAAGCAGT
>N_2717
ATTTGCTTGAATGCCCATCGCAACTGAGACTTATGGTAGTC
>N_2718
AGGATTACCGCTTCTAAAGACCAGCAGATAGGTTATCCGCC
>N_2719
ATACTCGGGGTCTTATACCCCGTAGACTCCACTGGTTGTCG
>N_2720
CCTCGCGTTAGTTAGTTTTACAAAGGGCCGACCGCCCTGTT
>N_2721
CTGTGGAAATTTAGGACCCCCAATACAGCATTTTTTTGCTC
>N_2722
TTGGGGAGTGCCTCCCCGTACATCGATATGGAAGGGAGACG
>N_2723
CAAATACGGAAAAGTATCATCTTATGTACTCAGAGCCAGCA
>N_2724
AAGGGGTGGTACTATCGATACCCATTAGACGTCGGGCGTAA
>N_2725
TCGTCTTGAGAGGACACTGACTGTCCTTTTCTATTGGCTTG
>N_2726
GGGGGTACCCTATAGTGATGCTGAATAGATCGCCGAACCTA
>N_2727
CACTTGGTGTTACCAACGGTCCCTAATATTACAGACCAACT
>N_2728
CATGTGTTGAAGTATGCGGGCACGAGGATTACAGGCATAAG
>N_2729
CAAGGGAAAGAATTTCTAGACAAGCAAATTTCCGCGACGAC
>N_2730
GAAAACAACCCTTCTATTTACCAAACCTTACCTGTAGAATG
>N_2731
CGGCTGCATCTTACAAACGTCTAACCCCGCCTAACGCGGCG
>N_2732
TACCTCCGGGCAAGTTCCCCCAATAATTTAAACGTATTTAT
>N_2733
TCCTGATCAGTTGCATTAGCCCAAACTTGCAGTTGACATGA
>N_2734
TGACCGAAAGGGCCAACTGTCTGGAATACGGCGTTTATGCA
>N_2735
AAGAGGAGCAACGCGTCGAACTTTTAGATGTTATGGCCTAC
>N_2736
CTGCGGTCCCCGAGATGCTGCGATTTAGCGACCCGTCTATT
>N_2737
CAGCAATATTAAACAGGCCTCCGGAGGTGCGCACGCCTGCT
>N_2738
ATTGGACAGGGCCCCCAACTCACATTCTTAATGTGAGACGG
>N_2739
CCTAGCTCGCCAAATCTAATCTTGGAGAACAAAAACAATGT
>N_2740
CCTCCCACCAGGCTGGTCTTCATGCACGAGTACGCCTTCCC
>N_2741
TTGAAACCTGAACCAGAGTGCCCTCGGTCAGGTGAAGTTAG
>N_2742
GAGCAGTGCTCCCAGGGGAACGACAGCCCCAAGGAGGTCCT
>N_2743
GTTGCAATCTTTACGTTGGTCGCGTGCTGTTGAAAAAATAA
>N_2744
CCTCCCTCGGTCCTATTGGTCTCGACCCGATATAATAGTGT
>N_2745
GGTCCTCACCCCCCTACCCCCCATGAATTGTAGTTCTCCAA
>N_2746
TGACTGCCCTCGCCTGGGGGCGAGCGTGTTTCGTATCATCA
>N_2747
ATTTCTAACCGCTTGGAGGTCACACGCGTAGATCTGTGGCG
>N_2748
TTGTTCACTTCGGCACCCCCCTCTAAGCCTCGAGGAAGGCC
>N_2749
GAGACGGAGGGTTGCCCCGTCATCTCGGCAACATGACGGAG
>N_2750
GGCGAATAGAACCTCGTGTCCTGGGCTGGACATATTATCCT
>N_2751
GGACTGTCTCTGAGAGAAACCGTTCAAGTAGCGAGGGCGGG
>N_2752
GTCTGATAATGGTTCTCCAACAAATAATAGTATATCGTACT
>N_2753
TTCACTTCCCCCTGTTGGCCCTAACCACGCTCGCGCCCCCG
>N_2754
GGCCGATCTCTCGCGGGTAGCGCGTAGACATACGTCTCTTG
>N_2755
GAAGGCAAACCTGCAATTCCCTGGTGGGTTGGGCGGACATT
>N_2756
CAGCATGGTACGGTCCCCGTCCCCAGCGAGACATTGCGACT
>N_2757
TTGTGTGGCAGGATTAAAAGCGCGTAATTCATTACGGATGG
>N_2758
TGCTGAGCATGTAATCCCCGCTAGAGCGAACGAAGGACGCT
>N_2759
ACACTCATGAGAGCCTATTCCGATCGAGTTCACAGATGGAC
>N_2760
ATCTATCCACTTTAAGTGAACCTAAGAGATAATCGTAGCTA
>N_2761
AAACGGTGCATACTTTTATTCCCGTACCCGAACTCCAGTGT
>N_2762
ACTAAAACGTGGGAATGAAGCCAACAGCACGCCCCGACAAT
>N_2763
TATAAGCCAAAATGGATCGGCTATTGCGCGTGCACCTCCTT
>N_2764
AAAGACCGATGCCCTTAAGTCGACCAAACCTATAAAAGTGC
>N_2765
CGAGCGAATTGTAGGAGGCTCTAGAATGCAGCCCTCTTGTT
>N_2766
ACACCGATCTAAGCGTATTCCTGGGTGGTGGCCGACCAGAA
>N_2767
ATCAGTCGCAATGCTTTTATCCTAATACGATAATGAATTTT
>N_2768
GAGGAACCGCCCCTAATACACATCCCACCCTTATAAGCATG
>N_2769
CCCCGGGTGATGCTTGAATTCTGGAGGATACTTATTATATA
>N_2770
TTACCCCGAGCAGAGCTTGCCAGCCGTGCGCATTTAGTCAG
>N_2771
ATGTTCCTCCCCAATTACGGCTAGCCCGGACCCGCAAGATA
>N_2772
TAATCGGTACTTTAGCGAATCGGTAAGAGCGGCTAGGCGCG
>N_2773
TTAGCCCTGGTATGCCGGTCCGGGGCGCTCTTTCTCAGTGC
>N_2774
CCCCCCACTAGTGAAGAGGCCAGAATGCTCAGCGTATCTGT
>N_2775
TTCGTGCGTAGATTCGCCAACAGGTTTTATGAATGCGTCCC
>N_2776
ACTCACTGGGGGCAATTCCACACCCCATGTGTGATAAGGAC
>N_2777
TCTTATAGATTTACTGGTCACGACTGGAATAACAAGTGTAA
>N_2778
AAATCCTATTTGCTGGATGACGGTACGTCGGCTCTAGACGG
>N_2779
ACGTGTAACCCCCATTTTGCCACGTATGGGTGCCACCGGTG
>N_2780
GTAACGCGCGCCTCGACTGACAACATTTCATGAAATGTCGC
>N_2781
CCGGATCAAAGCACTCGCTTCCCCGAAGCATTCTTAGCCGA
>N_2782
TACAGAATAGCCGCTTATGACTAAACCGCCACGCGCGGCAC
>N_2783
TTCCCGCAAGGGGACTACGACACAAACAGCATTACAATGTT
>N_2784
AGCCTTCGTGTATAAAACCACTATGCCGCGTTGTCCTGGAG
>N_2785
ACTGCCGTAGGGTTCAAATACCGCATAACACCCAATTTAAA
>N_2786
TTGCGCGCCAGCTTAGGATTCCTAATGCAGTACTTACACTA
>N_2787
CACAACGCGGGATGGTAGGTCGTAGTTCTGATTTTGCCCTG
>N_2788
CGACTGCCCCAGTTATTGGACCTGGTCAGGATAGCAAGTGT
>N_2789
GAGGGAACGACTCCAGCTTTCAAACCAAGTAGACAGGGGTT
>N_2790
TATGCTAGCCCCTATTTTGGCCTTTGCAGACGTAGACGTCT
>N_2791
GTTATGCGTTAGTGGAGAGACGTGAGCGGGAAATACCAGCC
>N_2792
CTTACGGGAATTAAGCCCTGCCATGAGCCGGACATAATGAC
>N_2793
AAAACAGGGGGCACAATCTCCTGGCCTTTCAGACGTACCCA
>N_2794
CGGTGTTAGCATGACCGGAGCTAAATCATGACTAGGTGTTT
>N_2795
AACATCATGAATAATGATCTCTGAAGCGTCTTCTCGGCCCC
>N_2796
GCCTAGATTGCCACGCACCGCGGTTTATTACTTAGGACACC
>N_2797
ACCCTTGCGCTCTACTTGTTCGTCGCATCACTGTGGGCAAT
>N_2798
CTAGGATCGCAAATAAACCACTTTCAAATTTAAACCAGGCC
>N_2799
ATATTGGTAAAACTACCGACCCTTTTGTCGTTGAGATTGGT
>N_2800
ATGGTACTAGTATGAACTGGCGTTTGATCCTCCCCCTTATC
>N_2801
ATAAACTACCTTCTCGCAATCGGTAAGGTCTTTCCGCTGAG
>N_2802
CCAACCGCGCACACTGGGGACCCAACATCTCCTTTCTCCGT
>N_2803
TACCTTAATAGTGAGTACTTCAAGTATTCTAAAAAATACAA
>N_2804
TCTCACGAGTGCGCAGGGATCCAACGTGCGAACTGCTAAGA
>N_2805
TCACGCTGTTTTAAAGCGGTCTTGTGAGACAGAAGCAGTGT
>N_2806
GTCCGGTGCTGTGCGAAAGCCGCCGGCCCAATGCTCTCTGT
>N_2807
AACTATTCTAAAATAGTCTACCTTAAAGCTCTTACAATTTA
>N_2808
CCATTGATAATTTTTCCGAGCTGACACCGCGGCGGGGGTCG
>N_2809
GCAGCCCCGCCACCTATTTACGCCACACCCAATAAAGTTGC
>N_2810
TCAGGCCTTGTTTTTACCCCCAAGCCGGGTTCCGATGTCGT
>N_2811
TTTAATCATACCCCCATGACCTCTACTGGCAAATCATGCTG
>N_2812
GTAGGTTGAGGTAAATATCGCCGAACGGTCCCCACAGCCGG
>N_2813
CGCACAAAACTATTCCGCTTCATAGGTTTGGCGAGAACCGT
>N_2814
TCGAAGTCAATCTCGCCCCCCTGTCCAAGGGGATGATGCGA
>N_2815
GGCGTGGATCTCCTTCTCGACAATTCGTAAAAGTCTCACCG
>N_2816
GCAAGATTGGTAGTCCCTGGCGTGAAACGACTACTTAACAA
>N_2817
ATTGAATGACATGTTACTATCCTCTGAAGAATTACTGCGGT
>N_2818
AGTGGGTTAGGGCAGGCAAACTACTGTATACAATATTAAGA
>N_2819
TTTACCTAGAATGACAACGACTCCGTTCTCTAAAGATAATG
>N_2820
CCGAGCTGTAGTACGGAATTCACTGGAAAACGAGGTTTAGT
>N_2821
ATGTCGCCCCGTCCTGTTGTCCTCTACTTCGGTAACGTATT
>N_2822
AATTGACCGTATTACGTGCGCAAAGACTCCCCTATACTAAT
>N_2823
AGGGGTCTATGCTCCGAGCCCGGATATGGCAAGTATATGAG
>N_2824
TACGCGGAGCAGTCTTTGGTCCAAAGTAGAATGAGAATTCC
>N_2825
ACTCATGTGGGAACTAGGCACTTACAACGGACGCCCTTTGC
>N_2826
GCCCGCTTTCGTGTGGGTCTCCCTGGTCTCACACTTCGTTT
>N_2827
GCTTCCCGTGCTTGAGCATACGGGCCCCCACGGGGGTATTA
>N_2828
GCCTAGTTATATACAGCTAGCGATAAGACTTGATCGCGCGG
>N_2829
GCGATCCACATACACCCCCCCACCTGCCGTGTAGAACCGGG
>N_2830
GTGCTGCTAAGTATAACACGCACACTCCCAATTAAAAATAA
>N_2831
CCGTATAATTACCCTTTATGCATCCAGACACAACGGAACTT
>N_2832
AGGTGATCAAAAATTTATCACCCTTTGCCTTGGTCCTTAAT
>N_2833
AGGCGCCCTACCGTCTGCTTCCTACTCATCCAACATCCGCT
>N_2834
TATGCGCGCGTAAGGGGACGCTCAGGTAGGGAACCACGTGC
>N_2835
CCTAGTGGAAAAGGTAGTGGCTATTTTCAGCCGGTCTGAAA
>N_2836
GCCAGAGACTCATCATGGTACTCATTTTTTTACGCAGCTCT
>N_2837
ACGTGTTCCAGGGGACGCACCACTTTTTACTGTTTGCGGCG
>N_2838
ACGCAGATCACATTTCCGTTCCTAATTACCAGAACGTTGGC
>N_2839
CCATAAAGTTACTAAGGTTTCATCTACACCCCATGACGTGA
>N_2840
ATCGGGCCATACGCATACAGCCGGCCATTTCTTCGCTTTGT
>N_2841
ATCATGTGTAGACCGAGAGGCCTACCCTAAACCTTGTGTTC
>N_2842
GACGCTAAAGGCGCTAAGCACCCTTTCGGCGGGCTGCTATT
>N_2843
AGTGCATATACCCCGGCCACCGGAACACAAAATGCGTAGAC
>N_2844
GATATCGAACCGGGATGAATCTGGCCGTCCTATAATAATAT
>N_2845
ATCCAATAATGCAGGTTAGTCACTCATACGCATGCTCGTCG
>N_2846
CTCCTGCGCGAGTGGTTGACCAGGCTAAATTTGAGTGAGAA
>N_2847
TGGTGGGGACCAACCTGGTCCCTCTACAGACCTATCGTCAC
>N_2848
CTTGGGGAAGCCAAGCTGTACATCAAATAACATGAAAAGTC
>N_2849
TAAGAAATTGAAGCATAACACTAACAGACCGCGATAATTCT
>N_2850
GGACCACCTTTCAATGGGTCCCGTGTATCCACACGATCACA
>N_2851
CCCGTCAATCGACGTCTACCCTACTACTAGCAGTCTGTCTG
>N_2852
GCGCTAAGCAGCCTTATTTGCCATCGTCTGAATGTAGAAAC
>N_2853
TGCGTTTTTTGCGGCCCGAACTCCACGCGGACCTCTCACCT
>N_2854
AAGTAGAGTACCATGTTTTTCTGTCCTCTCCAGGATGGGGC
>N_2855
ATTGTGCGTGTTAGAATCGCCGGGACATTGGGCACGGATCC
>N_2856
ATTATCTCTGGTTCTATCGTCGACATGACACTTCAGAGCGC
>N_2857
TACACCAATCGAGGGGGTTGCGCATGCTGGTTAGACCCTTG
>N_2858
AGTACACCCCCAAAACAATGCCATAGGTTACCGTATAGTGC
>N_2859
GGTTCTATGGCAGTAATAAGCTGGATGGTTCCGCCCGATCC
>N_2860
CGGGCGATACGGCGGCCCGTCTGGTACTCGACTTAAGGGCT
>N_2861
ACAGGAAATCTGAGTCGGGGCTACAGAAGGGGGTCTGCTAA
>N_2862
CAACCTATCGGGATTACGACCGCCAGACTACACCAAACCAG
>N_2863
GGTCCCGATACCAAGCCTACCGGCATCACGGCAACCAACAA
>N_2864
TGGCCGTACACTACGGTTCACAGTTCATAATTCGGGCTCCT
>N_2865
ACACGTGGCCGGTATTCTGGCACTCCGGCCCCGACATACTT
>N_2866
AGGCTTAGTTATCATAATTGCACTACATGAGTAAAGGTAAT
>N_2867
GGTTTAAAACCGATAAGAGACGGTCAGTATAATTATTGGGG
>N_2868
ATTGCAGCAGGTAATTAAACCTAATCAGCCCCAATTGCAGA
>N_2869
CCGTGGAGCAACAGAGGTATCCCATATGAAACCAGGGTGCG
>N_2870
CAATCTATACTGAAAAAGGGCAACAAGTTCGACCATATCGA
>N_2871
CGTACATAATTAGGCCTCTTCAGAACTAGTCCACTACGACG
>N_2872
TTTAACCTCAAGGCCTGGGTCTCAGCCCGCATGACGTCAAC
>N_2873
TAATCGTAGCGAGGTAAGCTCTATGTCAACGCATACACAGC
>N_2874
AGGTAGAAGTCAGTGAATAGCGAAGTAGCATTGGGCCGCTC
>N_2875
GTCGTCACGGATGTCAGCTCCGAATCCCTTGGGGAAAGGAA
>N_2876
GAGTTATTCATAGGACTCTCCCCAATAACACAGGAAAAGTT
>N_2877
CGTGCAAAGAACTGTTCCTTCCTAGCTGGGTCGGAGCGGGA
>N_2878
TGTTAAGGGGATTTTAGGTCCCTGAATCGTGTAATGCGCTA
>N_2879
ATAGTACGATCTCCTTTCCGCATTATCAAATTCCCCCTATT
>N_2880
GGTTGTCGCTAAAGCTTACTCGACGGTTCCACAGAATGGGA
>N_2881
TGAACGCAGTAAGGAGCAGTCTTTCGAAAAGATTATGGATA
>N_2882
GATCTCCCTACACAACGGGGCTTATATGGTCCTTCCTCTTG
>N_2883
AGTAGGTTCGCGGCAGTCAACCGCATTAGTACTTTCCAACA
>N_2884
ATTCCCGTTGTATCGACACGCGCTTGGGTTACAAGGCCCGG
>N_2885
TGAATCACGTACGGGCGGCCCGCTAACCCCGCAATGTTGTC
>N_2886
GCCAGCTATTACCAAACAGGCATGCTCACAGGACCATTAGC
>N_2887
CATGCGACGCTCAATCTCTTCGATAAAAAGATACTTCAGAC
>N_2888
AATATCTAAGCAAATTGACGCGTACCGGGGCTAGCTCCGGC
>N_2889
ACTCCATATGCTTCCCAATACGACACGGGGTATATTCTCTC
>N_2890
TCATGTGGGAGTCCGCCTTACTGCTAGTCGCGGGGTACGAC
>N_2891
AGTAACTTTTAAAGGTGACCCTTTTCCAATACTCATGTCAA
>N_2892
TGAGCTACATGAAAGCCCCACAGGTTTATGGGTATGAAATA
>N_2893
GGGGAACATATGATTCAGTCCGGCCGCGCCCAGCCGCTAAT
>N_2894
TGGGAGTAGCGACGCATGGACACCCGCCAGGCTTCGTCGTG
>N_2895
TCAACCTAACCGCCTACGAGCGGTGGTTTTATCCGGACTGT
>N_2896
TAGGGTCCTACGGAGTCCTCCGTTAATTCAGTAACTGTCGG
>N_2897
TGAACCCTTTGCTTATTGCCCATTACGGCATGTTGTTAGAG
>N_2898
AAAGCCTAGACGTATTCTAGCAGGTCGTACCGGGACCCAAC
>N_2899
AGGCCGGTACAACCGAGCCCCTTGGCCCACAAGGCGCATGC
>N_2900
ACACCTCGATAGCCCTATACCCCTATGCTGTAAGGCGTACA
>N_2901
GGTATGTGCTCTAGCTCATACACGTGCATGTTATGAGTTGG
>N_2902
ACTTTCCAGAACTACAGTTACATCCGCCCCCGTCCACAGGG
>N_2903
ATTGATCCAACATAGAGGGTCGAAAATGCGGCCGTGGGGAC
>N_2904
CTTGCTTTATCACACGAGGGCAGGGGACGTCCGTCGATGCG
>N_2905
GAAGCCGGGTTGAAACGCATCCCGTGGGCGGGACACGTAAG
>N_2906
CCCGACCCATCATATAGTAGCGTAAGAAGTGCGAAAGCGTA
>N_2907
GCTCCTCGGCCTACTATGTCCTAGGGTTATGCGGCGGGAGG
>N_2908
CATTAGGTCATCGATGCTAGCACAACTTAGTAACCATTCCT
>N_2909
GCATTCGACCGCTTTAAGTTCGTAGCAATGCCTTTATCCTT
>N_2910
TTCCCGGATCGTAGGCACTGCTTTAACCACGCAGATCGATA
>N_2911
ATCTCTCAGGCATTTGGTGGCACATCTGGAAGGGGCATGCC
>N_2912
GACGGCGGGGGACTCGTAGGCCGTGGCCCCTGCCGGTCAAC
>N_2913
GTTAATTAAACCTAACAAATCTGGAGCACTGGCTGGCAAAA
>N_2914
ATGATAGGTTATGGTACTCGCCCTAAAAGTGGCACGTTTAA
>N_2915
TCCCTCTGACTGCATCTGGTCGAAAGTGCACGTCCGTCGTC
>N_2916
ATGAGATTAGACGGGATACGCCGGCTGTGGGGGTAGATTTC
>N_2917
ATCCCTGGTCGGGAATGTACCATGCCGACTCGTGGAGTGTC
>N_2918
GGCTGTGCTAGTATAGAACTCATTAGAATTTGGACACACTT
>N_2919
ACCATAGCAACACAGAATAGCTTTCGTCAAACAATGATAAA
>N_2920
AGCGTAACGACCGAGAGAGCCCAGTAATTTCCTATATCAGT
>N_2921
AGTATATCCTCTGGCGACCGCCATTTTCACATCTACCCGCT
>N_2922
ATGTGGATTAGTCTATTTAACTATGCTTGCTCGCAGTCGCG
>N_2923
TTACCTCTGAATCTCTCCGCCTTTCCGCTGGGCCCTGGGTA
>N_2924
AGTGTGAAGTACACAAGTTACGTATGGTAAAATTAGACTGT
>N_2925
CGAGCTACGTCTTTTCGCAACTAGTGCCTAGATACTCCTCG
>N_2926
GGTTGTTGCGAAACACCAGTCCGGACATTGTAGAACGAGGA
>N_2927
AAGCCGTGAACTAAGAGAGGCGAGCTGCCCCTCAAGTGAGG
>N_2928
TGATGACTCACATAAACAAGCTTAAGCAGCCCAGCCGCGGC
>N_2929
CTGTATCCCTATATCGTGTCCAGGGGCTGAATAGCCACACC
>N_2930
TCCCCAGTCGTTACCAACCCCACCCACAGGTAATCTCTTAT
>N_2931
CGATTCTTACCCCGCACTAACAAAGGGCGTGACTTAGACGA
>N_2932
AGATATGACGGCGTCGTTCACATAGGCAAAGCGGGATTTGT
>N_2933
TATCACACTCATTCTGCGGTCATTAAGCTTGGTGCACCCTA
>N_2934
CAGCTTACTCTATCCCCCGCCGGGCGTTATTCCACAAACCT
>N_2935
GGCTAGGGCTCTGACGACGGCATAGGTGGGAAGCCGGTCGT
>N_2936
GCTAAACTGGGACGGCCCAACAATACTGCCTATTAGCGCAA
>N_2937
GGTCGCGAGATAGACCGGCGCGAGGACCGCGACTAACCTTA
>N_2938
TAAATTTAGATAAGAGTTCTCAGGAACAGCCTGGCGCCCCT
>N_2939
ACCTGTACCACAATAAGCTCCTCTGGGAGTAAATCAAAAAG
>N_2940
AAAGCGTCGGTACATTCCCCCTTATCGATTTGTCCCAGATG
>N_2941
TGCCCGGGCGAACACCGCAGCTAATACTCTTGCTCACGTAT
>N_2942
GATTTAACTGGGATATATAACAAATCTCCAGCAACCGACGG
>N_2943
TAAAGGGGTGTCGCCTTTGCCATGCCTAGACTCACTCAGGA
>N_2944
CGTTGTTTTATTGGGCGGGACGCCCGAATGAGGTATGGAAC
>N_2945
GAACCAAAACCCAGCGAGGCCTATTGGATATTGTCGGGCTC
>N_2946
AGTGTAACGGCCGAGTTAGTCACGCGACCTGGTGTTGCCGA
>N_2947
TAGGGGCTTTGCGGGACCACCCTTAATTTGTGTCCCGTTTG
>N_2948
GTATCCAGACGTGATCCATTCGGTACAGAAATTAGTGGCCT
>N_2949
GTGCGGCGATATCACATCGTCCAGACCCTATATTACCTAGC
>N_2950
CCTAATGCGCCGGGGCATGCCCAGACTAACGCATAGAGAAA
>N_2951
GTTAAACCCTATAAACGGCACATTCGTCCCGTCGCTTCCTC
>N_2952
AAAGTTATGTGTTGTGCTATCGTGCTGCGCACAGGCTAGAA
>N_2953
GAGGGGGTAGTCTATCAGGGCCGATGCTGACTTAAGTACGA
>N_2954
AGTCGTAAGGGCCTGCACGCCCTGCTCGTGGAGAGAGGCTT
>N_2955
GTAAGTTAGCTCGACAGCATCCTAGATCCATCGCGCCTCGT
>N_2956
CCAGTTTTAAGTTAAGAAGACCCGTTATTCCGGCTTCGGCG
>N_2957
CCAAGTCATGCTTTAGGTTCCCCAGGAGTCACGATGTTCCC
>N_2958
CTAGGATGGCCGGTAAGATGCGGAGCCGGGCGTTAGATTGG
>N_2959
TTTCATAGTTTGTAATTACGCGCCGTCCGGCAACGGTGTAA
>N_2960
GTTGAAGAAGCTTGGCGTTCCCTTTGCTATGAACCCGACAG
>N_2961
ATAAACTACTATGCACGATGCGGTCGTCGTCGTTTTTCAAA
>N_2962
GACAGCGGATGCCGCTTGGACAGCTACACCACGGGAACTTC
>N_2963
TCCATTCTTTTGAACGGGGTCCCACCACAGTTGCAGAGAAG
>N_2964
CAATCCAGCCTCAGACCTTCCGGGGGTTCGGCAGCGAAGGG
>N_2965
ACTACCCCACTCCTCATTGACCTCGGGTTTTAAACATTATT
>N_2966
CGATCTTCCCAAAATGTTCGCTTATGTGGAGAACAGCCTAT
>N_2967
GTCCCAATTTCTGACTCAGGCGGCCTCCGGAGTTACAAGTG
>N_2968
CCCGCCCCAACAACTTAGGCCTGATTCAGAACATTTACTCC
>N_2969
ATTAGTCCCCCCTCGGCTTGCGCATCCGTGGTAGAACCATT
>N_2970
AATTAACCGGGAATTATATGCGGAAACCACTTTACGTTCTG
>N_2971
AAAGCAATTCGCGGAACAATCGTTCTATGGTATCCGCACCA
>N_2972
CTACTAACCTAGATTATTTACACCTTATTTACCCTCCTTTT
>N_2973
TCGGCGATCCTTCAGCGCAGCAGACCTCAGTGCTTAATATG
>N_2974
CTTGATTGTTGGATGCTCACCTATGCATATCCGGGATTAAA
>N_2975
GCGTGGGAGAACTATCCAGACATAAGGCAGTTTCGACCCAG
>N_2976
ATGACTTGGCTCATACAGGGCGAATGGGTCTAGCAAGGAGC
>N_2977
TAATTGTGTACGAATAGAGTCCGGACCTATCAAGTGACTGA
>N_2978
CATATAAAGGGGAGCTTTCGCGGAATCCGCACCCTAATTAC
>N_2979
TCTCAGCCTCGTTCGCTTATCAAATACCAAAAGCTTACGTC
>N_2980
TGGTCCCTCCAACAATGCACCCGGATGGTAACCACCCCAAT
>N_2981
ACGGCTGTATTTCCCACCCACGGCTGTGCGGAAGATATGCG
>N_2982
GCCTCCGTGTTTATAATTTGCGATCAGGCGCGACCGTTTTG
>N_2983
CGGTAGTACCCTCGAGGAGACATGGATTTCGACCCGCCAAA
>N_2984
TCGGAGCCAGGCCCAGGGAGCCCATCCCTTCTCTGCCCGCT
>N_2985
GTACCCGCATCCGATTAAGACGGAGAAAAAGACGCCCCTAA
>N_2986
AATTCGCCACGTAACATTCGCCCCCCAGGCCCCCTTTTTAA
>N_2987
GGCGGTGTCCGTAAGAGACGCAGGCGCGTTAATGCGTTCCC
>N_2988
GGAATGCTCGGACATCCATTCAGACGAAAGGGAGTAGAATA
>N_2989
TGTTGTGCCCACGGTTTTAGCCGACCTCCGGATCGGAGGCG
>N_2990
TTCGCTCGACCCCTACATAGCGTTTAACGGGGCACAGGCCT
>N_2991
CCCTGGCCTTGGTCAGGGCCCAGGCATCCCGCCCCTCTCTG
>N_2992
CAGGTGAGAGGGTTTCTGGTCAAGACCTACGCTAAGGTCTC
>N_2993
GTTCCCCGGCGGCATCAATTCACCAACTAAGGGTGAACTAC
>N_2994
GGAAAGGTTCGGTACAGGCCCATTAGACCCTAGAATAGCAA
>N_2995
ATGTTTACTAAAACGCGATACGCGCGAAGAGCCAGCAAAAG
>N_2996
GGTTAGCTATGCCCATGCCACAGTTACTGGGTGCCTACCCT
>N_2997
TTGTATATTCAATCCAACTTCTAGACCTTGACGGGAATAGA
>N_2998
CGTAAGCTGGCCGTCCTTAGCCCGTTTGGCGGGAAAGACGC
>N_2999
GACCTCGTGTTCCTCGGGCACCGTACTATAGAACGCGCAGA
>N_3000
GGTTTACACAAAGACACGAGCCAACGGGGGTCAGTAGAGTA
>N_3001
TCGCAAACGAATTTCCTGAACCGGGGGCAGGCACCTGAACT
>N_3002
ACACTATTGGGCTGCGCCGACTTGAGGGACTCCGAGGTTGA
>N_3003
GTTTACTTATCTTACGCCCGCCAACTGGTAAGCATACTCAT
>N_3004
AAACCCAGTAGTTGGGAATGCGGTACCAAGATAGGGATTTA
>N_3005
CGTTCATGACGGGTGCTCCGCTAACCCCTTAGTACCGCATT
>N_3006
TACGATAGCAGACACAGTTTCACTAGGGCTCAAGCGCCATG
>N_3007
GAGAACGTTGAAATTAGGATCCGAATAGCCTTCGCTTATAA
>N_3008
CAAGGTGCAGTTCTCAATGGCCCGCACGTTTATTGCACTGA
>N_3009
CAGGGCGAAGTATCGGCCCCCAATTGATTTTCTAGGCGCTG
>N_3010
GAGGATTGCGAGTATAGTCACTCTAATCCCAGATTGCTGTA
>N_3011
GGGACCACACAGAATTGGAGCGATTGGCATCCCCTCCCTCT
>N_3012
AAACTTGACCACAGGTTTCACTTCCGTAATATGGTGCATGT
>N_3013
TGCATGGTTGCATGATGGGCCAAGTAGTAGTCGAGGACAAT
>N_3014
GCTGGTCCCCAACTAGAGCCCTATAAGATTTGCGTACCACC
>N_3015
CCCACAGCCATCATCCGCGGCAGCCGAGCAGCCATGCTTCC
>N_3016
GATAGAAGGGGCATTATAGCCGGCCACCGTACTCTTGTCGG
>N_3017
AAAATATTTCCCATCGGTCCCAGATAACTGCCCAAACGTAT
>N_3018
AATGGTATACTGACTTGACCCCGCCGACCTGTAAGGTACGC
>N_3019
GGTTCCATCGCCACTGGAGGCTTATTACCCAATGCGGGAGC
>N_3020
CCGGAGGGGCACTGTCGTTCCACAAAATGTGCTTTAGTCTG
>N_3021
TTATAGAGGATCCACCCCGGCCAACTAGCGATTTAACTCGT
>N_3022
ATTCATATCCTACAGTGAGCCGTGGGGAAGGCGATCCCCCG
>N_3023
AACTCGCCCCCCTGCCGCTGCATGTGGTTCTGACAGATCCA
>N_3024
CGCACAGACAATGGGGAACACGGACGGCTAGCTTGACAAGT
>N_3025
CCGGGTAGCCGAAACAAACACGGATATTAATAGGGTTCGTG
>N_3026
GAGGGGGGATAACTGCATCCCTTTTTCTTAATCCATAGCTC
>N_3027
GCAGGCCGGCTCTTAGAGGGCTAATCATGTAACATATGCGA
>N_3028
GAGCTACTAGGTAGCACAATCCAGGAGTGCCATAAAAAATA
>N_3029
TTAGTAGTTCGAGGACCGCCCTCTAGCAAAAATACGGAGCA
>N_3030
TTGTGATCGGGATCCCACAGCTCAGAAACCCACCCTATCAG
>N_3031
GGCCCCGGTTCTTTGTGGCGCGGTATAAATTAACGGTATAA
>N_3032
TACGCGTACTAATTTTAATACCCAACACCAGCACCTGCAAT
>N_3033
TCCATCGTCTTGTGACCCTCCTCTATCCCGGCATGCCCCGG
>N_3034
TGTATTTTATTGTGTGAACACTCCTGCGCTGTTACCGACCT
>N_3035
AGGGGATAACCTTAACCGCACTGCAAGATGGCGCCCGCGCT
>N_3036
TAGGGGTAAAGGGAACACAGCACCATATATTTCACTTGCCG
>N_3037
CTCGTAAATGAAGCGTAGTTCTGTAGCACACGCTACCTGCC
>N_3038
GCTTCCCCGCGCGTCGTCGACCCTTGTGAGGCGTTGGATAA
>N_3039
TTACCGAGTCCGATTATAATCACATGACGCGGAGACTCGCC
>N_3040
AGTCGCGGTGACCACGATGCCAACTCCCGCCACGGGGTGGG
>N_3041
GATTTACTACGACTTCCAAGCTTAGTCACACTCAGTAAAAA
>N_3042
GCTGGGTTGAGGTGCCCATGCAGGTACTAGCACCGACATCC
>N_3043
CTGGGCCACCGGGTGGCCTTCTTATGGGTGCCAGGAGACCA
>N_3044
TTTACAGACTTTCTATCTGGCCTTTGTAGTGCCATTCCAAT
>N_3045
AGTGCCATTGGGTACTAAGGCTGGAGTGAGGGTTACGGCAA
>N_3046
AAGACCCTTCGTGCTTGGCTCTGCGACGGCCCGCTCCGGAT
>N_3047
GGTTAGGATAGATGCATTTTCGTGTAGGCTAAACAGCGGCC
>N_3048
AGTTACGACCCTAACTCAGACACAACTCCCTGCCCTAACTC
>N_3049
GGGAAGGTAGGAGTTCAGGGCTCTGGCGGTCCCGGAACCAA
>N_3050
TTACTTCTATCTCAATAAGCCCTTAAAGTCGACTGCGGTGG
>N_3051
ATCACCAAACCCGGCAATAGCGTACCTTCTCTTCAAAAGGC
>N_3052
TATCTCACGTAGGACTTATACGTTCTATGAGATGTCTATCC
>N_3053
AATAGAAGTATCCTGGTAGTCCATAGTAAAGTGGAATGGCG
>N_3054
GCAGTGGACAATTACACAGACGGAGGGGATCCGTCCCCTGT
>N_3055
ATGATGGGCCGCCCGTTCCTCTAGGATTTTGATTACAACCC
>N_3056
TACGCCCGGTATGGCCACTACGTCTGAAAGCTGTCTCGAAT
>N_3057
CGAGCATAACGCGCTACGAACATCCCACAGAGATGACGGAC
>N_3058
GAGTTAAAACTCGGAGGTCTCGTTAAGTGCAACATCCAATA
>N_3059
TGGTGGCATATTAGACGAGTCCGACGAAGCCGGCGTATCGA
>N_3060
TTAGGGAGTCATTGGGTTTTCAGCGTCTACCCTTATGTGGC
>N_3061
TCTTGGCTTACCGGGGCCGGCACCCCAAGTCCATCTGTATG
>N_3062
ATAGATTCCAGAAAAGAGTCCGACGGGGACAGATGCGATAT
>N_3063
CCCACGTGGAGGAGTGGAGCCGAGGCCACATGTCGCCGCTT
>N_3064
TTCCAGTGCTATCATCCGCTCATACTGATGACCTCCGCCGT
>N_3065
GTGGGCCCCTCAATGCTGCGCCTTGTGGCAAAGATGGCGCT
>N_3066
CTCCTCAACAACCACCAGACCAGCCAGGGAGCGGTAAACAT
>N_3067
GTTGGAAGGTTCGGTGTAACCTGTAGCTCCCTCCCTAAAAT
>N_3068
AATCACTACGCGATTGAGAACTAGATCGTGTGGAATAGTAA
>N_3069
CGGGTTTTGCGACGCGGACGCCAGGCTCATTTGATACCTAG
>N_3070
GTGCCTTGCCTCATGTGACGCCCGTGGGGGTTGAATTCATG
>N_3071
GATAACGCTTACCGCCGGTACAACTACCTACAGGGTGCGTT
>N_3072
TAGAAGTAGTGAAAAAAAACCACTAAACATGGTGTTCCGTG
>N_3073
CTCATGAAAGCGTAGACAACCAAGGTGCAACGGCGCGGACG
>N_3074
TCCTCGACCAGTAATGTTGGCTGCGCATGTCACGTGAGAAA
>N_3075
TTGGTGAAAAGCAGCGGTGTCTAGGACACATGTCCGTCGGT
>N_3076
TTTCGTAAGGAAAACTACACCACAAGAGCCGAACTGTCGGG
>N_3077
ACACGCCTGCGACGTCTACGCTCGTAAATGGCCTATCAAAT
>N_3078
GCTTCACAACCCGTAGTTCGCCACGTATATAGTACACGTTA
>N_3079
TTTAGATAAGTGGAATTAACCATTACGTGAACGCTGATGAC
>N_3080
CTTTCGGCATCTGCGCAATACAGAGCTGAACCGTGTCTACT
>N_3081
TTATATCGGGAGTTAGTTGGCTTCTTCTTTGGCCCGCCGGC
>N_3082
AGGCGTCATCCAGCCTGCAGCTTCTAGAAGTCCATCTGCTA
>N_3083
TGACGGAGTAAATAGCGGGTCCGGCCCTTGTCCATGTTCCC
>N_3084
ATTACGGGTTGAGGTAGGCTCATTTAGTCTAGGCGATAGTA
>N_3085
AGGGCTGGGAGCGAACACTACGCTACCACTGTAGGACGGGC
>N_3086
ATTTCCCATACTTAGGGGATCCTGAGCGGAACACAGACCGT
>N_3087
TCTTCATTCCGCGTGGTCTTCATTGCAGTCCGCCATAGGGC
>N_3088
GGAGGGTGGGGACTACACATCACAGCGGAACGCAGGCCGCC
>N_3089
CATTGTAACATGGATTGAGTCCTTTGGTAACATGCCTCCGT
>N_3090
AGCGACATCTCGCATCGTGGCCCCTTACACTACCTCGCTGC
>N_3091
TATGATGAGATCGCTCAGGGCTTCGCGCCCCTCTTACCTAA
>N_3092
TCCGGGTCCTAAGTTTAGGGCTTAGGTGAAGCTGGAGCGCT
>N_3093
ATTCGCTACGCGGGAGTTAGCTTTATCTACTGCCGTTGGGA
>N_3094
GATTCCATCCCACTAATTAACAGACATCAGACTTGTAACAG
>N_3095
AACCCTAGGTCAAATTGACGCCACAATTTTATTGCGTCAGA
>N_3096
CAATATGGTCCTTGATGATACTATTGACTTAGAAGAAGAAT
>N_3097
TCCGCTCGCTTGTATTTGAACCTTTAGCCTACGCACAGAGG
>N_3098
AGAACACCGATTGCCCCCTCCTTATTGATCCACAGGTTACC
>N_3099
TCAATCTAATCAGTAACTATCTGAGATTATGAGATGGGGGA
>N_3100
TTACCTGTTGGGGATCATAACGCCAGAGGATCACTGGTTCA
>N_3101
ACTGGGAAATTCGGTCCTGACAGGACTTTTCATATTTATGA
>N_3102
AAAGCGAGACTGGAGCTTGACGATATAATCTAACTCGCCCC
>N_3103
TCACGTCCAGCCGCTGGCTGCGATCGAATGTCGTTTAACAG
>N_3104
CTCCGTGCGACTTCAGCTGACATAAGGTTCTATTGCCCAAT
>N_3105
GCAATCCATTCCAAGGCGAACTCCCGCGCCTATTGTTACCA
>N_3106
GGACCAACGTCTGTTTTGAGCTATGTATCCGAGTGTCAAGA
>N_3107
ACAACGTCGGTGCACCCCCTCCTCCTGCGAATTCGACATCC
>N_3108
GTTTTTCCCGCTATATGCGACAAACTTGAATGGCGAGGAAC
>N_3109
GCCTCCCAACCTGCTAGTCCCAGTGGTGAGTAGTAGTAGGC
>N_3110
TTGTGTTCTCTATGAACTCCCATCTGGCGGAAGACCTACCG
>N_3111
CGACACTGATTATACCTGAGCCATGGTGTCTAGGGGTAACA
>N_3112
CACGCCCCCCAAGGTACGGGCACGGCCTCCTGTTAGGCATA
>N_3113
TAACTTGGAAAATATTTGGACGGGCGCTGGCGCCCGTGTCG
>N_3114
TCAACGATGTTCGGCGACGTCGGTCCCTCTCTGTGTGAGTT
>N_3115
TCGCTGACCGCCGTTTTATGCTAGTTCTTTACCTAGTTTCG
>N_3116
CTCACTAGACCAGTAGTTTACCAACGTTTTTTTCAACCTTG
>N_3117
GATCGGACGAACTCTACAGTCTTACGGTATCCAAATCGCGA
>N_3118
GAAGGTTAGGAGCCGGGTAACGCTCCGGGGACCTTAGCGCA
>N_3119
AACCGTTCCCCGTACCAATACCACAACTCCACTGGACTTAC
>N_3120
CCACGCACAGTTGGTGAGAGCGAGATACCTACATAACGTGC
>N_3121
GTGGTTGGCTCACACGCTGCCGTTATGTGAGAACCGATGGC
>N_3122
TTATCACGACACCCGAAGTTCATAACACACTGCATGAGTCA
>N_3123
GCTGGGGAGCTCGGGCCCTTCCGGTGACAGTGCAGGCAAGC
>N_3124
GCAGGCATTGCCTGGGACACCCTTGCGGTAAGACGGCTTTG
>N_3125
ATTGTCTACATCTCTTTGAGCTCGAAATGGTTATAGTTCCC
>N_3126
ACCACTTGAAGATGGCGCCTCCCCCCCGCGGTCTTCAACAG
>N_3127
GGGATGGACGGTGGAATTGGCAGATACGTAGGTTGGTTAAA
>N_3128
AGTGGCGCGGACCCTCCTTGCAGCACAAATTCAGTGACCAT
>N_3129
ATGATGTACCAGGTCGCGAGCAGTTGTACTGGGAGACTCGT
>N_3130
GCATGAAAATTACAAGATTGCAATCATATCTCGGTCGTGGG
>N_3131
ATCTTAATCCTGAGTCTACACTAAAAGGGTCTGTATAACGT
>N_3132
GTGAGCCAAGGATGTAACTACCCCGTACTTGGCTTCGCGCC
>N_3133
TCTCAAGGGTTAGCTAGATGCCAGATTAATCGTGCGAGAGC
>N_3134
AATTAAGGGGGTAACCGTAACCAGATGAAAAGGCCTGACTT
>N_3135
ATGACTATTGCGGGCACTAGCAAGGGGGGGAGCGAGCTCAC
>N_3136
TAATAATCGACCAAAGGGCTCAAGTTTGCTTTCCTACCGGC
>N_3137
GGACAGCACTTGCAGTATGTCACTGCCTAGGTCTCCTATGT
>N_3138
GAAAAGCATTCTCTTCAGAACTGGATGTGTCTCCGCTGCGC
>N_3139
TAACAAGAGACTGATGTCCCCTTATCTTCGTGACCTTCTGA
>N_3140
GGATGGGAATCACTCCCCCTCAAGATCTAGTGATCGCGGGC
>N_3141
AAACCGGGTCAGGGAACAACCTTGCACAAGAAGGCGATTTT
>N_3142
CGGCATGAATTAAGGGGGGCCTTGACAGTGCTCTTAAGCAA
>N_3143
TAGCGGAAGGCTCGGGGGGTCTTTCGTAATAGCCCGGACTT
>N_3144
GTTAAGCACGGCTGCCTGTGCGCCACTAAGATGGACCGTTA
>N_3145
CTACTCGCCCCGAACGAACTCAGGCAGATGTTACCAACCTC
>N_3146
ACTCTCCTGTAAAACCGAGACGGTCACAGTTAACTTAGAGT
>N_3147
GGGAAGTTTAGTGTCCAAGACCGAGGTAAAGCTAGTGAGGA
>N_3148
ACGTGAAAAACGGTCGTAGGCGTTAAGACACCTATCACTCT
>N_3149
AAAAAGTGTCAGGGGGGGTGCGAGCCTAAGCGAAATCCGTA
>N_3150
TCTTCAATGGGAGGCCCAGCCTATGTAAGGCGGGGACCCAC
>N_3151
AACCTTTGTTGTTTCCTAGTCGGTAAGAGTGTAACCTCACG
>N_3152
CCACGTTTAAGCTATACTCACGTTTTTTATTTTTCTCCAGC
>N_3153
AGAGGGACCAACCGGCTGCACTTCATGGATAATGTTTCTAA
>N_3154
TTCGGCTAGTGAGTTCGCGACTGATTTATTTATATTGAGGC
>N_3155
CGTTTGCCTCCAGACTGTCCCCCGAGCCCTCCTTTAGATGT
>N_3156
CCCTGTAAAAAAGCGGAACACATCGGTTCCGGAGGTTCACT
>N_3157
GATCTCTTTGGGAAGTTACCCAAAGGTGCCCGGCCGCGCCA
>N_3158
CCGGTTAAGGCAGCACGCAGCATTAACTCCGAGGACCTCTA
>N_3159
TGCTCCGACATACCTCAGATCTAAGTATTCTAATACTTTAG
>N_3160
TGCAGGGGCCTCGTTCTTACCGCTTTTTCACACGCCACTAT
>N_3161
CCCGCAAGCCGGGCTAATCCCATGACTTACGTAGGTGCAGA
>N_3162
TGACTGGTGGTGGGGTGGGCCAACGTGAATTTCCTCATGAT
>N_3163
CGAAGGTGCCGAACGGAGCCCCACCCACAGAGCTCTCTGCT
>N_3164
AGGGTTACTCCACAAGTTCACTCCTGCGCAGCCGCGGGGCT
>N_3165
CTAATCCGTAGGTATGGGTTCGTCTGGACGACACACACAGT
>N_3166
TAACGCTCGGGCAAAAAATGCTAGATTGTGGCCTTCGGTGC
>N_3167
CCGATCCGAACAAGGGGTAACTGTCTGGAGTAGGTGAAAGT
>N_3168
GTAGCTCACTCAGGAGGTTACTCTTAACCACTAACACCAAG
>N_3169
ACTCATTACCAAAACTAGCACCTCCTAATGAATAGGGCGTA
>N_3170
CGGTTCCTCACTTTCATAACCTGCGATTTTATATAATGGGG
>N_3171
AATCCGGCAGTGATCCTTTCCAATACCCAGCACGAGAAGCC
>N_3172
GGATATGTTTAGTGTAAAACCGGCACCCTGCCCGCTAAGGC
>N_3173
CTCAGGTCCGAGTCCCAGTACACTCGAAGCCCATGTTAAGC
>N_3174
GGCCCAGTCCACATTATACTCTGTCTTAACGATTTGTAGGG
>N_3175
TAATTTCGGGTCACAAACAACTTCACGTAGCCAACAATTAG
>N_3176
GTACGAATTACCAGTTCCCTCTCATAAAGTACCTTTATACT
>N_3177
TGGCTTGATATGCTACCAAGCGCGCATCTTCCAGGTACTGG
>N_3178
TGTAGGTGATGGCGAAGACTCTAAATTGATACGCCCCCCGG
>N_3179
CTGATCAGTACCGGTGATCACGTAATTCTGACCATCGAAGG
>N_3180
ATGAGCGGCTAGCTCTCATGCTTTTTTCCATAGACCTGAAA
>N_3181
AGTGGAGCGGCTCTCTCTCGCGAGCTCGAGGGCGGTTTGCG
>N_3182
CCGGCCTAGGACCGACCTAACTAGCGCCTTTAGTGGAGGGC
>N_3183
TCCAACCTTAATCTGAACTACCATTTGTGTAATGGACGGTA
>N_3184
GTGTACATGCGTCTTAATTTCATCACTGGCTTCTTAGTGGC
>N_3185
AAATTACAGTGAATCTCGCCCGCGCACATAGGATTTCTCGA
>N_3186
AGTTGCAGTAGAGCGACATGCACGCCGTTCGGACAACATAT
>N_3187
ACTGAGCTCCTGGCATCCCCCACAACTCCAATCCGAACGAT
>N_3188
CAATTGCGGGAGGCCAAGCGCGGGTACTCCTTCAGGATAAA
>N_3189
GGAGTTTTGTAACCAGTTTACCCACATGGGCAATGAGTAGG
>N_3190
AACGTTACCACGGTACTTGCCCCACACACTCCAACGAGCCT
>N_3191
CTTTGCTCTGCGACGTTGAACTATGTGCATTGCCGGCTGAT
>N_3192
CCAGCTGGTTCGGAAATCTGCGGAGTGACCCATAAAATTAC
>N_3193
TAGGTTGACAACTTTTTGTGCCAACGGTTCCCTCAGACTGA
>N_3194
TCCCCCCCCATGCCGTCGCGCAGGACAAACTGGTTAGGCGT
>N_3195
CGTGCACGTTTTCCCAATTCCTAAAGATGACATACAACTAT
>N_3196
CCCTCAGGCGTGCCCGATCGCGATAATTTGGCAAATGACGA
>N_3197
ATTTGATGTCCTGCCGACGGCAACCATAGGAGGCGAGAACG
>N_3198
TTTTGGGACCCAGGCGGAGTCATCGACTTCACTTTCGGCCT
>N_3199
GGCAATCCCTCAAGAGGAGGCGAGTGATTCGACGGGTACCG
>N_3200
TGCTGTTACCCTTCGTGTTTCTATTTAGGAGAGCTTATGAA
>N_3201
CATAAGTTTACCGGGGTCCACTTTTGAGGACTAGCTTGTTT
>N_3202
GGGTCAAGTGAATGGCAATCCAGAATTTGATGTTCAGGGTT
>N_3203
ACCAAAAAGTATTAATCCCACCTTGGTCGCGCGCGCCCGAG
>N_3204
GTGAAATGGACCGTTGTATACATTACGAGTGTTGAACCGCG
>N_3205
TATCGATGGGTCTGACCTTTCACCTCCGCGAGCACCGCCGG
>N_3206
CTCAATATCTTAGAGTAATTCAGGCACGATTTAACGGGCTA
>N_3207
CTGCCAAACCCATCCCCAGACCGCATTCTGATATTGGAACG
>N_3208
CGTGGTGGTCTTCTAACAGCCAGCGTGCCGGTTCTCGTAAG
>N_3209
ATCTACCGCCCGGTCTAATCCAGTCCCATAAGCGAGCTTAA
>N_3210
GAAAACGCGAAAAACGCAAACACATAGGAATTAGGATTATG
>N_3211
AAAAAACCGCGCCGTGTGGGCTCAGGTCGGGGAGGGGTTCT
>N_3212
TGCCTAGGTAATAACTAGTCCGAAAACACCCAATTAGTTCA
>N_3213
AATGGGACGGCGGCGTTGCACTCGCGACCGCCAGTGCGAAA
>N_3214
ACTCCTCTTCACATCCTTCTCTATAGTAGACTAGAGGTTAG
>N_3215
TTTAGGAAGGTCCAACTCCACCTTACCCTATAGTTACCTAG
>N_3216
TATCAGTTTTGGTACAATCCCCTGCGCGATACACCACTTTC
>N_3217
CGCGGAGCATCCACTGGAGTCGTTGACCTAACCATGGTGCT
>N_3218
TTTCCGAGTGGGGTCCTCTTCATCGGAGGTGACGCGTATCT
>N_3219
GGGTATCCGAACCCTAATGTCGAGGATCAATTTTTGAAGGT
>N_3220
AGGACTTAGACAACGTACTCCCGACGCACAAAAGTTTGTGT
>N_3221
TTTATTTATTTGACAAGGAACCTCCATCCACTGAGAATGTC
>N_3222
CGCTCCAGATGCAGCAGACGCGAAACGCTAGGCGCAACCCA
>N_3223
ATTGTACTCTCACGCCAAGGCGAAGAACTACGCCGATACGC
>N_3224
ACGCCAGTACGCGAATCAAACTCAAAAGGCCCTGGGGAGGG
>N_3225
TCGAGGATCGGCTCGGGTCTCAAGTATTGTGAGACATGTAG
>N_3226
CGAAACGAAGGTACACACTCCAATACTAATAATAACGATGA
>N_3227
CTTGGCAGGGTAGTAACGTACCATGTGCTAAGGTACAGTAT
>N_3228
CATGCTAACTTTGTTCAATACAGAGAGTATAGCACTGGAAT
>N_3229
AGTACTGAACTCTGTAAAAGCATTCTCACCCGGATTGTGTG
>N_3230
CGCAGACTCCAGAACGATCGCTCGCGACCTATTTTGTTTAA
>N_3231
TTGAAATTAGCGATTGTCCCCGACTGGTGGGTCATGTTAGG
>N_3232
ACGAAGAGTGGTTTTTTAAACCTACATAACGACTTCGCCAA
>N_3233
TATGTTCGCGGCTGCGCGGACATGTAGGTTGTTTCACGCAA
>N_3234
TACCATCGGACAAATAAGGGCTCGTCTGGGGGGGGACTGAG
>N_3235
AACTCGGGCGACCAGACTGGCGTGCTAGCGTCGGCGTCATA
>N_3236
GAAGCCATAAGATATCTGCACATGTAAGCCGTAAGTCAATT
>N_3237
GATTGTGGTTCAAAAAAATGCAATACGTCCGCAGCACCCAA
>N_3238
AAAGCCAAGACCGCAAGCAACGGTTTGTGATGTTGGCAGAA
>N_3239
AAGGCCCGCGTGGACGCGCACGTGGGGTTGTTACTTCGTAT
>N_3240
GAATATGGGGATGGCCATTCCGGCGGAGCTAACGGCAAGTT
>N_3241
CAAATGGGTTGTTCCACCGTCCGATTATGGCAGACCTTTAT
>N_3242
GGGGGGGCCAATAGAGTTGGCAATTCTGGTCGTTCGGAGTA
>N_3243
AAATGCCCCACGCCCGCGACCTACGTACTATGTTCAGGTGA
>N_3244
TATCCGGGGAGCTAGTTATCCACGCGCACCTTGTAGAGGCA
>N_3245
GCTGTTGGCCGTGAATGGCGCAGGATTTAGGTTGTAAGTTA
>N_3246
ACATTCGGTGCCACCTAACACGGCCCAGGGATTATTCACAG
>N_3247
CCGGACTTCTGTGTAGGATACTTTACTACTGACGAGTAAGG
>N_3248
CTTGACGGGGTCGCCTAAATCATCGAATTAAACGCCCCACC
>N_3249
ACCCGTCCACGTCATAAGCTCGTCCACTACTGGGCACCAAC
>N_3250
CCGCCCTAAGGATGTTTCAACGGTGCGACTTGCCTGCTACT
>N_3251
TCCATGATTTACCGTTGCGTCTTATTCTGGGTTAACGTTTA
>N_3252
CGGTCAGCTTGGATGGAGTTCACGAGTTGTAATTAAAAGCC
>N_3253
GACAGAGAGTAGTTTCCAAGCTGCGGTGGACCGAGAGTTTT
>N_3254
TTCGCTGCTCGAATTTCGTGCAGATTCCCCATCTAGGAAAC
>N_3255
TCCCCACGGCAAGCAGGTGACTACAATAGCTGTCGGGCGTT
>N_3256
CCATCTGCGACGAGGACCCCCCAGCTCCCACACGTTTTGCA
>N_3257
CCATCCGAAATAGCCGAATACTTTCTGATGGAGCTAGATGC
>N_3258
AACAGCTAATGGACTATGGGCAGAAACGCGCACACCTCCTG
>N_3259
GTAATACCCAAACGAGGACTCACTAGTGACACGCATAGGTT
>N_3260
CGTGAGGAGTACGAATACTACCATCCCTAAGTTCATCCCTA
>N_3261
CCCCTTATAACCTGATGACGCACCTCTCGGATAGCGCGACT
>N_3262
GTCATAGCTGTGGGAACGGACGGCTTCATTGGATTAGCCAC
>N_3263
ATATCACTTCGGGGTACGACCGCCGCCAGCTTATTCCCAAC
>N_3264
TGGGGGGTATTTTGGTCGAACGAAGCCCTGAAAGACTAGCG
>N_3265
TCCTGGGGCGCCCTGAGGCTCTCAGGGCTCGCCCTAAGTCT
>N_3266
TTGTGCCGACGGAGTCGGTACGTACCCCGAATCGTTTCGGT
>N_3267
GAAAGAGAGATACAAGGCTCCGTAGAGCAACCCCGGACGAT
>N_3268
TCATGGACGTGCAGGGACTACACCTCCTCCCCAGAGATGTT
>N_3269
ATATTCTGGAGCGTATAACACCTTGTTTACCCTAGACCTAC
>N_3270
GGGGTGCCCGGTACTCAATTCGAGTTGATATGGCTGCGGTT
>N_3271
AATGTCTGCTGCCCCGAGCGCTACGTATACCGGATTTAATT
>N_3272
TGTTGGGGGGTACTGTCGCCCAGGTACTTTCCGACGTGTTT
>N_3273
CCAGGAAGGCACGCATGGGCCAAGGGATTCTAACCGTAAGA
>N_3274
CTGCGCATAAATCCGTTATTCCGTCATATTCTACTAAACTG
>N_3275
ATACGTGTCCCCGGGTGCCCCGGAACTATAAGATCCCGCGA
>N_3276
CCCTCGAAGCAGACAGCGTTCAGTAGCGGGCAAAGAAAAAT
>N_3277
CCATACCCAGGGGTGATTTACCTAGCGTTCAAGGGAGAAAC
>N_3278
CACGGTGGTTCAAATCAACACGATAGGAAGAAATGGCTTGA
>N_3279
TCTGTATCTGTAATTAGATTCCCCACAAGGTAACGCGCGAA
>N_3280
TAAAGTCGTACATTGGGCGGCGTGGGTGCTAAAAGATCGTT
>N_3281
GGACGAGAATATTGCTTCCTCGCGCCAGGACCACACGGACT
>N_3282
TAGGAGCGGACTCGTAAAATCTTTCATATGCCACCCAGAGT
>N_3283
AACCGGGATCAGCATGGGTGCGTATACAGGCGACATAAGCC
>N_3284
CGGCTCTATATAATACGTTACGCTTGCTCTCTCGTTTAGGC
>N_3285
TGGTTTGAAAGCAGCCGATTCTAAAACCTCAACTCCCAGCA
>N_3286
AGCTGTCGCGATGATCGAAACGATGGGAATGAAGGGTGCAC
>N_3287
AGCGGGTCCCATGGGAGTATCTATGCAGGCAGTACGACCAT
>N_3288
GGCACCGCAAATCCATAATCCTGTAGAAAGCTATTCGGATT
>N_3289
TACCCTATCCCCATTGGTTTCTAGCAACAGGTCGTGCTTGT
>N_3290
TCAGTATTATTTCAGAGTTCCGTGGTATTTAGACAGTCCTA
>N_3291
GTCCCCAAACGCGGGCACCCCTTAGGTAACTACCTGTGGGT
>N_3292
TTTGATCCATACACTCCTATCTCGCTACAATTGCGGGGGCG
>N_3293
ATCCTAAACCACAGAAGTTACTTTTTTTCGGGCGGCAAACC
>N_3294
TCGATTCGCCTCCAGGTGTTCAGCCCTCTAGGCAAAATTAG
>N_3295
GGTTGAATGTTTGCGTAGCACAGACCACTCTAGCCACCGCA
>N_3296
AACTATGCTAACTCCTAGAACTCGCCCTGGCCTCCCGGTAC
>N_3297
CAGAGCTCCAAAGTGATGATCAAAGATACATGATCCTCCAT
>N_3298
TTCACCCACGACGGTGGGGGCGTATTGGAAATCATTGGACA
>N_3299
CCTGTTTTGGGACCCCCCAACCGGTTGGCAGATCTGCGACA
>N_3300
ACCGTAAACTTATGATGCTCCAAAGTGACCATTTGAGGTAT
>N_3301
TAGGCCCAAGGGCTTTGGTCCAATATCGATCGTTTCAACAC
>N_3302
GGTGTCTTCTTCCTATTGTGCGTCGTGAATGGCCAACCTAG
>N_3303
TAAGTCCGACCCCCGCGACCCCAGTACGTTTATGCCGCAGA
>N_3304
CTCTGCTTGTGAGGGAGCCACCCTTATTTTGAGAAGCACAA
>N_3305
AGGCTTGGGGTATAAACCACCCAGGGGTATCCTGTATCAAA
>N_3306
GGGTACTGCGGGACGCACGCCTGGAATCCCTGACCCCTGTG
>N_3307
GAATCGTACTCTTACACCCCCTTAACTGTCATTGTGCCCCA
>N_3308
ACCACCGGTCTGAGAGGATTCCATGGAGTGTACATCCTCGA
>N_3309
TTTAATACACCGTAGAGTATCATCCAGTTGTTGTGGAGTGG
>N_3310
GTAATCTAGTATGAAGTATTCGCTTATTCGAAGTACGTCAT
>N_3311
AGAAGACCGAAAGTTCCGGTCTAGAGAAGGGCAAGTCGCGT
>N_3312
ATACGCACGCCCTGCGTCCGCAAATACACGGTTCTTTACTC
>N_3313
TAAGGAGAAGTATACCTTAACATTCACATGCAAACTAAAGA
>N_3314
TAGGCGCTTAAAAATTGGTACCCTTGATTGTGCCACTGTTA
>N_3315
CTAGGGTACCCTTCGGACTACGATAGCTACGAGACTTAGTG
>N_3316
ATCTCCGTATACACTGATAGCTCAGACAAGCACACACTTAG
>N_3317
GATACGGGTTGAACTGAGGTCAACGAGACCCGCCTAAATGC
>N_3318
GTCAAATGATTGAATGCTTTCACTCACTTAGTCGGGAAATA
>N_3319
GTACTACACGGATCAGCACGCTTGCCCGCTTCCGCTATGGA
>N_3320
GTCTCTCACCCGCCTCACAGCTTTCACATGGGGACGTTGAT
>N_3321
ACCCGAAGTCTGTTGGTCCACGCCTCTAGAGGGTCCAAGGT
>N_3322
CCTAGGAGGGTGCTAGGCGACATGATGCATTTGCCGGGCGA
>N_3323
GTATGTGTACGTCAAATCGGCGACGTCAACCGATAAAAGCA
>N_3324
TCTGTCGGTCAGTGTTACATCCCAAGCAAGTGCTGACCATC
>N_3325
AGCTTGCGCACGTATAGAAACCGCCAAGTGCGTACCTTATA
>N_3326
GCAAATCAGAACTGGTAAATCACTGGTAGCGAAATAATAGA
>N_3327
ATGGAAAAGAATAACAGCGGCTCTAAGCTTTGCTTAATAAA
>N_3328
GGAAGATACACTTTTTAATCCTCTTGGTAAGTCCCGGAATC
>N_3329
TATAAACTCCGCCAGTACGACGCTATTACTCCAGCACTAGT
>N_3330
TAACCCAATGAGATTTAAGGCCTGGATAGAGAAATTTACCG
>N_3331
GGTTCTGTTCCAATGCACGCCACAGGATAATGCACGCGAAT
>N_3332
CTTCTGTCGACCGATACTTACAAGAGGCAAAACCCTGAGTG
>N_3333
GTTGCACTTCTGAGGATCATCGCGGTATCCCCCTCTATGAG
>N_3334
CCCAACAACCATACGTAGTTCGATACAAGTTTGCACCGATG
>N_3335
TTAATGTTCCATCTCGCAGGCGCACTCGCCTAAAACAGCGA
>N_3336
GCGGGCGCTCGTGCGCGAACCCAAGCTCGCTTGGCCAATTA
>N_3337
AACGTCCCAATTCCTACAGACAGTTGGCTTGAAGTTATCGC
>N_3338
CCATCTCCTATACACTCGCGCCGGTCGGGTTTAAACCTCGA
>N_3339
GCGGAAGGTCGCGCCTACCTCAATAGGATGTGGGCAGTAGA
>N_3340
TAACTGGTCCGATGCTATCTCCTAGCTTATACAACCTCCGC
>N_3341
TCCACATGAGGCGTCTCTCCCCTATTAAATCAAGGCAGCCT
>N_3342
GTAATAAGCCACAGGTATCGCCGAAGCCTCTAGGCTCAATT
>N_3343
ACGAGACCACACGTTTGATACAGATGATCTTTCTAAAGTCA
>N_3344
AAACCAGCAAATCTTGGCTGCGTTCCCATCTCAGGGAACAT
>N_3345
AGGAGTGTGTGCTAGCGCGACGTACACTATTATGGCGGTGG
>N_3346
TACGCGTAATCATTTGGATCCCTGCATCTGTATGGATCTGT
>N_3347
CACGTTTACGATGGCCGGTGCCTCGAATTTAGGACGACAAG
>N_3348
TTGCGCCGATATCCGTAGAGCCGTAATGATTTACGAAGCGG
>N_3349
CTCAACCGGTGCGCATAAAACAACACTAAATAGGTTCGACT
>N_3350
GCCTTATACCGCCCCAATAACTACGGAAGCATGTTCGGATA
>N_3351
GTATGGACAGTGACCCTTGCCACCCGATACGCACAGAATCT
>N_3352
GCACCCCTCTCGTCTACGCCCCTGTTCATTTTGAGGAGAGA
>N_3353
CCTGACAACTCGATGTGTATCACTCAGACTGCCCCACGTGC
>N_3354
ATTTTTGTTACCATCGGTGTCGAGGCGCACATGGATACACA
>N_3355
ACAATACCCGACAAGGGCCCCTATATCGTCACGTTTCTCCT
>N_3356
GCAGCCAGGAAAGCGAAGGACTGAAAATAAGAGACTCCGTC
>N_3357
GGTGTGGGTCTTCTACGCCACCCACCAGTAGCGGCCCCGCC
>N_3358
ACAAGTGCCCATGGGCCATGCGATTTGAAAGGATACTATAA
>N_3359
TCATAGGTACAAAAGGCTCACCCACATTTCCCCTCGTTAAA
>N_3360
CATAGAGCCACTTTTAGTTCCCACTACCTACACTTTGACTT
>N_3361
TTATAATTCAGTCTGGTGCCCTGTACAATCTCTTATTAATT
>N_3362
GCGCCAGCCGAGCATAGCCCCCGTAACCCCTTTACGAGGTG
>N_3363
GGACACCCAAAAAACGAACACATGCTTTTGGGTAAGGTAAT
>N_3364
TAACGTGGTGCGTCTACGGCCGTGATATTAGCGCCAGCGGG
>N_3365
AATGACGCGACGGTCACGTTCGTGGGTCTGTACGCATAAAT
>N_3366
GCTACGTTGCACGGGTGAACCTCCCACTCAGATGAACATAA
>N_3367
CCGTACCGAACTTAGCTGTCCGCAAATGGTGTCCCCAGGCC
>N_3368
TGAAAGCTACAGCGTCGCACCTCAGAAGGCCTAGTGGCTAC
>N_3369
GTATTCTGTGAAGGGTGCTGCGTAATTAGGCCCAGCGACGT
>N_3370
CGGATTATTAAAACTCCTCTCTATCTCAGAGTGAATGGCTT
>N_3371
GCACGGGATCCATCCTGGAACACATAGAGGCGAAGAGCGTG
>N_3372
ATCTTCAGAGGGGAGCCCCGCAACAACCGCCCAGGGGAAGC
>N_3373
GATTTGCGATGGTGGATGGCCCGTTTAACCGGCAGCCAAGT
>N_3374
CTTCGAAAACCAAAGGCAACCCGTTACCGATGCGCCGGTGA
>N_3375
CCCACTATTAGCGTTGAAAGCGGCTGCCTTTTGCTCACTTG
>N_3376
AGAGCCATCCTTCAGCTCAACACCACATCGCCACGAAATGG
>N_3377
AGCCTTGTGTGTTGGAGGGCCTTTTTAGCCCCCTGAGAAGA
>N_3378
GCTCGACATGAACGATTGGTCTCAGGGGCCAGCTTTGATAC
>N_3379
TCTATCATTGTTTCGACTAACTTGACTGCCCATGGCCGTAA
>N_3380
CTTCTGTGGCGCGATGCGGCCTTCCCCCCCGGAAAGGTAAT
>N_3381
ACAAGCTAGCAGGCCCTTACCCCTGGCAAGGGTGAAAAATC
>N_3382
CGTCACGGTGCGAGGGACGTCAGCCGTACCGATCTATGGTT
>N_3383
GGGGATGGTCTGTCTGTAAGCGTGTACTACCGGACCTGAAA
>N_3384
TTAACGAGTACCGACTTTTCCATATTCTCATCCATATTGCA
>N_3385
GGAGAGTTTGTGCAATCATACTAAGGTTCGGTCATATTTGA
>N_3386
CGCGACGGAGTATCCCCCTACTCAAGGGATCGTAACTTGGC
>N_3387
GCGGAGGTCTCGGTTCCAGCCCTTCCAAGTTCTGTTCCACC
>N_3388
TTAACAAGCGCCGGCTGACCCGCGATCTACACGTGTTGAAG
>N_3389
CGAACACAGGCTCGGAGGGGCATTCATGGACTGGATAGATT
>N_3390
TTTTTACGACCGTGAGGGTGCTGCGGATTCGCATGCCTCTC
>N_3391
GTAGAGATGAAGTCCACGCACCCGCGCAACATCGTGGTGAT
>N_3392
TAACCTCCTACTGAGGTGGACACTACGTAGTGATCGTGTCT
>N_3393
CACAGCCGTGCCCGGCTTACCATTAATTTAAAGACTGATTG
>N_3394
TGGAGCTGGGGGAGGCCGTTCTGCACCTGAAAGGCCCTCTT
>N_3395
CATTATTGAAGTGATCCACGCATCAAACGCCCGCTAACGCC
>N_3396
CAACTGCAATTGGGCAAGGCCCCTAGTGTTGAACGAGTGTC
>N_3397
GCAGTTTGGCCCTCCCAACACGGAGGAATTTCCGCTGCGAA
>N_3398
AAACCAACCGTGTACCGACCCGGCCAAAAAAGGCTCGTGTA
>N_3399
CGTAGATTCTAAACGGGGACCATCGGAGGACCCTGGCCACA
>N_3400
GGACGTTGGTAGAACTTAATCGTTGATTATTCTCGCCCGTG
>N_3401
TGCGTATCTCATCCCGTGAGCGAAAATGTCCCAAATTTTGC
>N_3402
GGCCCGTTCTTGGTCGCTGCCTTGCCAGGGACGCCCTGGGC
>N_3403
GTGGACACGGGAATTGCGCACTCGTTAGGGGAGCACTAAAT
>N_3404
TACAGTTTAAGAGTGGACCGCATGGGACTTGTGCTCCGTTG
>N_3405
TTGCCCCGAGGTCCTTTTGCCAATTCCACTTATACCACCAC
>N_3406
CCTTTTAATGCAGGGTAGTTCGCTCGGACGAAATCGTCAGC
>N_3407
ATGGCATACGGTACCCCTTACTATCTCTTCACCAACCTCCG
>N_3408
TTTTCCCGTATGGGTTAAATCCGAGGGACTGGCACCACCGT
>N_3409
CGAAACTCCTTCCTCTATTTCACAGAGGATCGGTTATTCTG
>N_3410
CTCACCTGGAAGGTCACTCCCAACGTAATAAGAACTCGACT
>N_3411
TTAGCAGGAATGCAGAAAATCTCATACTATTGGGACAACGT
>N_3412
CGCGATGTCTTTAAACTGGCCCCACCGCGCAACCTCCTGTG
>N_3413
TGTTTACTGAGAGGTGGAGACCCCTGGGGAATTGCTCTAAG
>N_3414
CTGAGGTTCCATTTATCGTACGCTACAGCTGAGAGGGGGTA
>N_3415
GGGTCTTTATGGAGATTATTCGGAGCGTGATCTGTCATGGG
>N_3416
TGATCTATCTTAAAAGCTGGCGCGATACCATTGGAACGATT
>N_3417
CGAGAGTTCGTCTGGTACGACCTTAGCACCCTGTGGCGTCT
>N_3418
TAAGGCGCCCCCCTTAGGTTCATTGCGACAATAGTCAACGC
>N_3419
GTAAAGAACGAGAAAGGTATCGTTCTGCACTTAGCCGCTTC
>N_3420
GCTTATAGTGAAAGAGCAGCCTGGTAAAACCTCGCTCAAGC
>N_3421
TGGTAGAACTAAAAGCCAGACTCCTTTACCTTTCGGTAATG
>N_3422
CGCCATACGTGTCGCGCAGACAGGGTGCACTTCGTACGTAA
>N_3423
GTCTCAGCTTCACCAGGTTACCTTCTGTAAACCCCACAGGT
>N_3424
CAGGGCATGCTCTTGGTAGACACCCAGTAGACGCGTTGTGT
>N_3425
AGTTGAATGCGGATAGTTGCCCAAAGGACAGCCGTTGTATT
>N_3426
AGGAAAACCTCCAATCCGTGCTCAAGCATTCGTAATAGTCA
>N_3427
GGGACGTGGATGAGGTAGGGCGTGAGGGCCGTGTGAACCTG
>N_3428
GGACGCCCCCCGAGGGAGGTCAGAATAATATGGTGGACTAA
>N_3429
CTTTATATTAGCACCAGTGTCAACAAAGCCTGGCTGCTAAC
>N_3430
ACAAGATGCATACGATGGGACCGGGGCTGCTATAAACGTTT
>N_3431
CTAGGTTTGCACGTGGACACCTAGGGATGCTAATCTATGGG
>N_3432
GTCCCCCTAGGTGGCACATTCTCTACCTCGGCGTATACTAT
>N_3433
CAGTACAATATATATAACCCCTTAATGACGCTTTCAAAATG
>N_3434
GTGGACCAACATACACGCCCCGTTGTCGGTTCATAATGTGC
>N_3435
CGGCGCTATACCCGGCAAGGCAGGGTATTCCAGAGGTGTTG
>N_3436
CAGACGCGTTCCGGTATAAACCATCCTACCCATCAGGGGCT
>N_3437
ACACGAGGCTACCGTCTCGTCTGCAAAGCATACCTTCTTTA
>N_3438
CTTTTTTGCTTAAAACGCGGCCTAGAATCCACCTTCCACCT
>N_3439
CTGTTAGGCGCCGCCATAGGCACTTTCGCCTTACCAACTTT
>N_3440
AGCGCGACATTAAACTCCACCCAGTTAAATGTCACACCTGA
>N_3441
ATGCGGCCTACTAAGGTTAACAACTCGTTCGAAGTTGAGAT
>N_3442
GGAACAGGAGATGCGGTCAGCTGCTCATACGGCAAAAAAAC
>N_3443
CCAAGTCTAGCCTCCTAATTCGTCCGCCGGTATCGTCCTTG
>N_3444
GACGAGCCAAGCGGAAAATTCCCGCACTATCAACCTCATCA
>N_3445
TGGTGTATAAGCTCGCGATCCGTCATCCCAAGTACCAGTCC
>N_3446
TTGCAGAGTCCACATACCGTCGTGTCGAGCACCGGGGACAC
>N_3447
CGAGGGTGTCTCGTCACCTTCAGGTCAAGTATTACCGTATA
>N_3448
AATGCATTTTCCCCGGCGTGCCCGGGCCAACAATTTGAAGG
>N_3449
ACTCCGATCATGAGCCAGCCCTCGCCTGGCAACTAATTCCT
>N_3450
GCCAATTTAAAATGGAAGAGCTTGGTTCCTTACAAGTCAAG
>N_3451
AGACTGTCGGGAGGGACGCACCGCTTTTAAGGAAAAGTTAC
>N_3452
CAGTAGAGGGTTCCCTCAATCTTTTTGTGTAAAAGCACCAT
>N_3453
AGCGGGACCTATCTACCAATCTCGTGAAAGTATTGATAAAA
>N_3454
CCTCCAAAGTGTCTAGAACCCTATCCCCAGTTACGTTACCA
>N_3455
AGGGGGATGTTCGGATTGCGCCGGCGCCCATGAGGTACTAT
>N_3456
CGCATTGGGTCACATAACAACGTCATTCCCTAGTGGTGATC
>N_3457
CGTGTCCGGCTAACTAAGCGCAGGATGCCGGGCAAATGTCC
>N_3458
GTTGTAGTGACGTATTCCCACCGTCGGCTAAGCACTAGACT
>N_3459
AGCACCTACGTTTCCGGCCCCTCATGGAACACCCAATCTCA
>N_3460
AATCATATCCAAAGGTGAGCCAGCCCCCCCCCGGTACCGCG
>N_3461
CCCCTAAGTGCTGATAATAGCCGATGGGTCGCAACCGCGCG
>N_3462
GGGAGGATACTGCATTACAACAAAAAATTTTTAGCCTGGCA
>N_3463
TCCATGGGCCGTAGCTGACGCATAAATGGCCACACTTATTG
>N_3464
ACGACTTACCTATAATAGGCCTACATTCCAACGGAGTATCA
>N_3465
AAACGAGGGTCCGTAGTTCCCCTTCTTGGCGTTAACGCAGC
>N_3466
TCACCCGTGACTGTATCCGGCGGGCTCGATATGTGATACCC
>N_3467
GCATGGCTTGAGTGACATAACGAGAATTGACTAATCCTTAC
>N_3468
CTTACGGTAACGGGAAGCCCCGAACAAGCAGCGCCATATGG
>N_3469
CGCCGCGCAGTTGCCCCAGACCACCTCCGAAAACGGTTCAA
>N_3470
CCAGATCACCCGCCTTTCAACACAGTCATAGAACACAGTAA
>N_3471
GAGATTTCGATTCAGGCGAGCCAACACAGCTCTGTCTATTC
>N_3472
GTACCAGGATAGTTCTCGGACGTCGTACTAAGATCCACTAG
>N_3473
ACCGAACTGCTGTATCCTCTCAGGGCCATGGAGAAATAATT
>N_3474
TTAACAGCTATCGCCGATGACCGTCTTGTTAGTAGTGCGGG
>N_3475
TATGTCGGACACAAAGAATCCAAAAACCTTGTGATAGTGCC
>N_3476
CCCTAATCTACATTGAGTGACGATACCTACCCTCTGACGGA
>N_3477
TCTCCGGGGCAATAGTTTCCCAAGTCCTTGCGACTAGGAGA
>N_3478
AGTCGAGACGATCGGCCCCTCATTCAGATGGGTGGTGTGAT
>N_3479
CGTTTCCTCCACTTAGTCCCCCCTGCAACCGTCAGAAAGTA
>N_3480
GCTCAGATAGAATTTGAATGCTTGATCTGAGGCACACCGCA
>N_3481
CATGAATGATCATATATTGGCGTATACAAAGGTGCATTAAT
>N_3482
TTTTATGGTCCCTGATCTGGCTCACTTACGACAGGCATAGT
>N_3483
TCCACATTAAAAGAGATAGTCCCTACATTGCCGGTGTAAGA
>N_3484
TATTACTTGGGGCTATGGGTCCTGTCGTCGGGCAGGAACGT
>N_3485
GGGTGTTTCCGATCCCCGGACTTGGAGCGATACTGTGTCAA
>N_3486
AACATACACTTAAGTAGTACCGCCTCATCTGTTAGGTAAGG
>N_3487
CGTGTGCACCACCTAGAATTCGGATTTACTGTCCAACTTTG
>N_3488
GTCGTTCTAGGGAAAAAGGTCCGCCGAACAGGCAATTTATA
>N_3489
ATGTGATACTATCAGGAGGGCGTCGGAGTTTGCGTAGCACT
>N_3490
AAGAGCTAAATATGGCCGAACTCTTTCAACTAGGGGCCTCC
>N_3491
TTACAACTGACTTGGTAACGCAAGCGCGCTCCTTGTCCCGA
>N_3492
TCATCCCTGTTCTATGCGACCACACAGTGAAGCCCAACTAT
>N_3493
CTAGTCGTCCTATTGGCCGCCATGGTCGTATTGGGGCCAAG
>N_3494
CAGACGGATTGGAACTTTATCTTGGGTGTTGTTTGCTTAAG
>N_3495
CGTGTCATGAAATAACTTTTCGTGTTTTAGTAAGCTAAATC
>N_3496
GCGGCACAGGAATTGACCGCCGATGGTCTTTTGGCAGCAGG
>N_3497
CATCTCCGTTAACACTCAAACGGTTGGAAAATTACACCAGT
>N_3498
CTATCTGGTCGATACGCGTGCTAGTTGGTTAAGCACGCAGG
>N_3499
ATATAGCGGACGCACTCGATCAATTAAGTGTCGAGTCGAAC
>N_3500
ATTCAAAGAAAGTCCACTCTCCCTTACCACCTCAAGATTGG
>N_3501
CAAGTAAGTGCGGATAGGAGCTTCGCGTATCCATCTCCCCT
>N_3502
TAATACTTAACATAATGACGCACCGCATCATACCTTCTGAC
>N_3503
TTGTCTCTAATCATGGTTAGCTCCGCTGACTAACGACTTGA
>N_3504
CGACAAGCAGCCACTCCGGGCATTGCCGTTCGATACCTGAG
>N_3505
ATCAAGTCAGGGGAGATTACCAAAATTAGTTCTTAAGATAC
>N_3506
GTGGAGCTCTCCCTTAAGACCTTAATCGTGAAACCGTGGTT
>N_3507
TTGGGCTGGCATCAGCGTTACCGGGTATCCACGTTCTACAA
>N_3508
TAGCTCCAGTGAAAAATTGTCAGAGGGTATACAGCCCGAAA
>N_3509
CAGATAGCGGTGACACCTTCCCTTTGCCTGTCCCTTTAACC
>N_3510
ATTAGGTAGGGGCACACCTTCGCCGCCCTTTTATCGTCTTC
>N_3511
CGTACTCTCAGATTAGGAATCCTTGATCTGGGAGGATAGCT
>N_3512
GCGCAACCTTTTCAACGGAGCAATTTAGTCACGGGGTTAAG
>N_3513
TCAAGATGACACATTCTGGGCTAGCCATTATCCTAACACAG
>N_3514
CGGGTGACAACGAGGAGTACCGAATCAAGTCCGAACATATT
>N_3515
CCCCCAAGAGACCGATCATACTTAGGGAGCATGAATGCTCG
>N_3516
ATTTGAGCTTGGCTAGATGTCATACCTCATTCGACTTGCCA
>N_3517
ACCAGTATTTTCCTGCAATGCCCGAAAGGGGATCCGGCGGA
>N_3518
GCCTAAGCTGGTATATCCACCTGGCGCTACGTCGCGTATAT
>N_3519
TTGCCATCCTACGAGTGTGTCACTTCCTACTCTTGTTCGGC
>N_3520
TCGGCTCACCCGACGCCAAACGGGATTCACCCCCCACCAGA
>N_3521
CGCCCGAACTACTTATTCTGCGGTTTCGGATACTCGTGGTT
>N_3522
AGATGGACCACTTCCTATAACGATCCTGATAATTCTGCTTG
>N_3523
TGCCATGATGCATCTTGTCACCGTTGAACTTTAATGCGCCT
>N_3524
CCGGCTCCCACGGATTTATACTACCGAGGAAACAACGATTC
>N_3525
TCCCGGAAATGAGATGCTGGCGGCCGCTTACCATGCTAACA
>N_3526
AAGGTAATTAGGACTATCACCGGAAGCTTCGCAATAAGGTG
>N_3527
GACGCGCACGACCCGCCACGCGAGACATAATGCATCAATAT
>N_3528
TTTAGTGCACCCCAAAGACCCAGCGCGGATCTAGCACCCTC
>N_3529
TATTGGGAAGTAACATTGCGCGGTGTAACCAGAGGACGATT
>N_3530
AAAACTTCGCGTAAGACCCCCCTACTTAGCGCTCAAGTGGC
>N_3531
GTAAGCCTTCAACCTGCTATCACACAACGGAACCTCCGGAA
>N_3532
GGTTATGCAATTGCACCCTACTTCTCTCTCTCGTATTCTCA
>N_3533
ACTCGAGAGCGCCCTGGTTGCTGCTCCGGATGGAATGAGTT
>N_3534
TGACCAGGAGTGAATTTTTACGAATGTTAACGGTGATTGGT
>N_3535
GCAATGGTGAGGACCGGGTGCTGCGGATATAGTGCGAGTTG
>N_3536
AGTTCGCTTGTACTTCGATGCAAGATACGTATTATCTCCGC
>N_3537
AAGTGGGCCACAGCTTACGTCGGATGTAAGGGACCTAGTAT
>N_3538
ACGCGGTGGTCGGGATACTGCTCCAGACACCTTGTGATTCT
>N_3539
AGCTCCGGGAGTTGGTTGATCATGTTCCCTATAGATTACTG
>N_3540
GGTCAGATGTGTAGGACGCGCCTGTGCACCTTCGGTTCGAC
>N_3541
CGATGCTCATAAACATGTCCCTTAGTTCAAGTACATAAATA
>N_3542
TGTTACTGGGGAGTTTGCTCCTTCTTCGACAAGGTTCTAAA
>N_3543
GCTCTCAATGAGATACGAGGCTGATTTATGGGCCCAGTACC
>N_3544
GTGACCAGGCCCCTATGTCCCGTAAGAGTCTCTGGACCCTC
>N_3545
ATTATATTGAGCACGATAAACTTATGAAAAGCCCGCTTCGC
>N_3546
AACTCAAGGTAAACCACACCCAGTATGACAACTACCCTATG
>N_3547
GATGATACTATGGATGGAGGCGCTAAAGCCGCCCGAAAGGG
>N_3548
AACGTTGATTTTACATACAACGCATGACGCTGGGGGAACGG
>N_3549
ATTGTAACGTAATCAACTATCCCGCGAGCCTAACGGCCCCC
>N_3550
TTGTGAAGTCCCTTAAGTCTCGTTAACCCCAATTTACCTTC
>N_3551
CGTTGGGAGGAGGGATAGCGCATGTACCCTTCAAGTAAAAT
>N_3552
ATAAAAACCTCGGTTGAATCCGCAATATGTGTCTATAAGCA
>N_3553
GGTTCAGCGATTTGTCCTATCATTGTAGAGGGGAGTAGTCC
>N_3554
ACCGCGTGCTCTGACAATTACATTGATAGTCGATGCGTATG
>N_3555
AGGGTCTCTTGAGCACGTCCCCCGCTGAGCGTCTCGGAATG
>N_3556
ATGGTTGAGAAAAACGGTCTCAGGTGTACCCATCTATATTT
>N_3557
TGACCGCGCCCTTGGTTTTACGGCTTGGAAGTTAAACCACA
>N_3558
GAACGCCACTAGGAGTAAAACCAAGAGCCGCTCCAGCATAG
>N_3559
AGGTGGCTGTGACACCTGAACGTCCCCGGCCATTAACCTGT
>N_3560
TCCTTCAAACGTCAAGCTAACATCATCAACTTTGTCTCCTA
>N_3561
GACGACCTGCGCCTGAGTAGCGGAGATCACTGTTATTAGAC
>N_3562
ATGAGAGGTGCTTCCAATGCCCAGCGGCGATGAAAATATCA
>N_3563
ATTGTAGTGCGCTACCACCACTATGGGGGTGAAGCTCGTGA
>N_3564
CGCCTGAGGATATATAAAACCCAATTTTTCAACCCTTGTGG
>N_3565
TCAACTTCGTGTGACGGTGACCCTAACAGGGCGTGGCGGCT
>N_3566
TGCTGAATGGAAGAAAACCACCAGACTTTGAGTCCCGCGTT
>N_3567
AGGGATGAAGATGTCTCATTCAAAGTAAACTACCCTCGGAA
>N_3568
TGTGAGGACTTGTCGGGGCTCAACGGACAAAATAGGTCGCG
>N_3569
TTTGAGACTCAAGCGCCATCCCCGTCCGTTGCGGATTTATG
>N_3570
CACCGTAATTAGCATATAGACTTCGACTCCCAGGCTATTTC
>N_3571
ATGAGCCCGGGTTTGTTAAGCGTCGAGACTTGGCGTAGGGA
>N_3572
GTAGAGTATTGAGTTAAGGGCCGAAAATTGGGCATAGGCGG
>N_3573
GTTTTAGAATCCGGTTCACGCGAGGCGAAGTGTAAATCGGT
>N_3574
TGTTTATCTAGATCTTAACACCTCCAAGATGCCTAATCTTA
>N_3575
GGCGTGCCGTTACGTAGTTACTCGGTATTGCTTTACCAAGA
>N_3576
CACATCTCTAGTACCCGTTGCAGAGCGAGAAGCTCACCAGA
>N_3577
TAAGTAGGTTGTTACATAATCCTTGGCGCTGAGTGTCCTGT
>N_3578
GGGCACTTAGGACCCTGGTCCTGTAGATCCCCCAAATCTTT
>N_3579
CAGACGGGAAGAGGAATTATCTATGTCGCCTTGCACCGATG
>N_3580
TTATGTAAAGGCATCGGCTCCGGTCTCGGAATAGTTGGAAG
>N_3581
TGGGCGCCCCCTCGCAATGTCTAGAGGCGTACACGGGTTCC
>N_3582
AGAGACGCTTCGCTATGTAGCAGGTTAACCACTGTACTTAA
>N_3583
AAGGTGGATTTTGGGAGAACCTCACACGGCAATGCCCCCAA
>N_3584
GGGTATTGCACCACCGAAGACCGTAAGTGAATCACCTGAAC
>N_3585
GGGAGACGGTGTATCTATTTCGGTCGTAATGGTACCGACGT
>N_3586
CTTTTGATCAAGTGTGGGGCCTAAAGTTGAAAGCTGAACTG
>N_3587
GACATTTAGATGGGGCAAACCATTCGTTTGCCCAAATTGGC
>N_3588
TCAGCGAGAAAATTCTGTGCCCTCTTGCCCAGGTCCCAACG
>N_3589
GAGGGTCGCAGTGTTTTTTACCTATTGCGTGTTTAATACGT
>N_3590
CCCTCAACCCCCTCTTCCGACAAGTCACGCTGTTTTCTCTA
>N_3591
GGAAACGACGTTCTGAACCACGGGTAAATTAAAGCGCCACA
>N_3592
GGCTTTTGTTACTTTGCTGACGTTGTGAATTACCTCCTTAA
>N_3593
AGACCGTAAAATTACTCCTACATCGGGCTAGTGTTGTTGCA
>N_3594
TTGGTCATACACCCCACTAACTGGCCACCAATGGGGACTAG
>N_3595
TCTCGTAAGGGGGCGGCAACCCAGAATTCGGAGTTATAGAG
>N_3596
CAAAGTCCCGAACAGGTACACCATGGCGTGACGCTACAGGA
>N_3597
AGTGGTAGAAGATTGTTCCACAGCTCTATTATAACACCAGA
>N_3598
ATTGTAACCAGTGCGCCGGTCAGTTATAAGAAGGACAGGGA
>N_3599
GAGGATTTGAATCTATGGTACAGATATTAATCGGAAGTCTT
>N_3600
AACGCATGCGTTCATATGAGCCCCCCCTTGAATAGTGTCGA
>N_3601
GACGTTCTCTTTTTGTTAGACTGCAGCTTATGGCAAGGTGA
>N_3602
AGTAACCTGCAGGTCGATTACTAGGGCGCGTCTTTTTCCAA
>N_3603
GTTAGGGGCGCCATACTAAACGTTGTGAAATCCATAGGCAC
>N_3604
CTAAGTGTTTACATAACCCTCCGACTTTCCTGTGGCCGAGC
>N_3605
TTTATATTTCGTGACGGCCCCAAGGTGCTTGAATCCGATCT
>N_3606
TGCCGGTCTGTGCACGTCTTCATGTACCGGCGTCTTGGAGC
>N_3607
ATAAACCTTATTGACTAGGTCATTAGCATCTTCAGTGGATT
>N_3608
AATGTTAGATTACACCTAAACAAGTGGAGGTACAAGCAATA
>N_3609
CAACCGTAGGCGTTTAGGAACAGTTTCGAACAGGAGTCGGG
>N_3610
TCCCGTGCGCGCTATGGTGTCTCCCAACGAAGCCCTTAGCG
>N_3611
GTGTATGTTGAGGTTTGCTGCAGACGGACTCCTCTAAATCG
>N_3612
GTCGAAGTAAAAGGAGGGAACGCCAAGTACGTAGATGAGTG
>N_3613
GGAAGACTGAGCTCTGGGGACAGGAAACTGCAGTCTTGCAT
>N_3614
GCTATGAGCCCAAGGATTTTCCCGTGGCCTTAGAAATGAGA
>N_3615
TCCACGGTCTTGAAGTAGCTCCGACAGGGTCTTTGAGTATT
>N_3616
ATTTTTGCCCGCCGATATCTCAGCGGGGTTAGCAGCAGGGC
>N_3617
GTTACAGACCCGCCCTCCCTCTTCGTAGTTTACATAGGAAC
>N_3618
ACAACATTAGTCGCGGTGGCCCAACCCCTCAACGATATATG
>N_3619
GCAGGCTGCGCAGGAAAATTCACCGATACCTCATACAGAGG
>N_3620
CCTAGGGGTCATATTACCCACCGTCTTCTAAGGAGGACCTA
>N_3621
ATATGCGCACTATAAATCATCATAAATTTCAACGCACGCGG
>N_3622
CTAATATTAATTCAAAACGACTCAATATGATTCTGACGGCG
>N_3623
CACTTGTTATATACAGCCTCCAGCATACATGGCGCCGACCA
>N_3624
TAGGCTTCGTAACGCCACACCGGTTTACTAGCGGGCGCTGC
>N_3625
ATATAATTATTATAAGCCTACGCTTCTGAACCCCCGGTGCT
>N_3626
GATCTGGCCCAGCTCAATAGCAAACAATCCTAGGACAAGCA
>N_3627
ACCGAGACTATGCCCCTACTCTACTTGTTAGATGTAGTGGT
>N_3628
CGGGAGGCGACCAGCAACAACTAACAAGAGGTCACCTCAGA
>N_3629
GTGCAAAATAGTTTGCAGCCCCCAGAAAGCATCGCAAGCCT
>N_3630
AAAACTAATATGAGATATGTCAGCCGCCGACTGCAGCTAAT
>N_3631
CCAACTGGCCATGTGACAACCTAAGTTCTGACTACTCTCTT
>N_3632
CGCAGGGAGAGTCTCATTAACGTTTGTTATACGACCGTACG
>N_3633
CCCCACCGTTTCGAACGGTACGATAAAGGCCCATCGAGGCA
>N_3634
TATGCCTGTTATCAGAGATACTGCCTACTTTTAAGTAACAA
>N_3635
ATATACCCCACATAAAGCGCCCTGTCAGTATCGGCGTGTAC
>N_3636
TTTAAGTCGTTTTGGGGAAACCAGTGGCAAAAGGCGTCAGT
>N_3637
ATGTTGTGGTGGTAACTAGACAATTCCCGATGCGCCAAGGG
>N_3638
CCGAACGCGTAAATACACTCCGACCAATGCTAGGTCGTCCC
>N_3639
AGATCTTACACCTAGTTCACCTCTATATGACGCAAAACCCC
>N_3640
GCCTGAAGCTCCCCCCAGGACGTCGATCGGTCCATTACATC
>N_3641
TTGTTAGGACCGCCAACGAACGGGCATGATTGGCATGTATT
>N_3642
GTTAATCTCTGATCAGGTGACACCGCGTATATTATCTCATA
>N_3643
CACCCCGACCCCGGGGATTTCTGACCCGCAAACCAAAGAGG
>N_3644
AAATCGTAAGCAAAGACACCCCGCATGCCTCATAGCCAGGC
>N_3645
CTAGGGCCCACACAAAGCAGCCATAGGGGTTGGGAAGAACT
>N_3646
TCACGACTGTACACTATGAACCGACCACTGTAAGCCGCAGG
>N_3647
CCGCGTATACATACGGTCACCGCAAATATTACAAAACCCGT
>N_3648
AGACTCTAACTTACGAGGGGCACTGCAGACGGGATGTAAGT
>N_3649
TTCCAGGCCTAATCCAAAATCTAAACTGGACTTACTTCACG
>N_3650
GCCGCCTCACACTTATGTTCCATCTGCGTGAAGATGGACAG
>N_3651
CTCACAATGCTCTTTCGATACAGGATTTAACCCCTCAAAGT
>N_3652
ATAACTCTTTGGTAGTATCGCCTCCCCCAGCAATAAATTTG
>N_3653
AGAAGGGTTTTTTGCACTTGCGCACCTTGTGCACGCACCAC
>N_3654
TTTTTCGAATCCAACGATCACCGGTATCGGCGAGGAAGTGC
>N_3655
AGTGTGGCGTCATCCCACAGCGCTTCACATATCTCTGCATC
>N_3656
GGACGGGTCCGTCGACCGCGCAAAAAAGATCAAGAGGTAGC
>N_3657
CAAGCAAAAACTACAAGATACATGTGACCTGTTTCAAAAAA
>N_3658
GAAGAGAGTCCTGATGAAAACGCGATTCCCCCCACTTCCAC
>N_3659
TTGCGTAAAAACTTATTGATCCCCATATAAAGCACGAATTA
>N_3660
TACGTGCGACACTAGGTCTGCTAATGGTCAACGGGAGAACG
>N_3661
TAACTAGGAACGATTTTCACCGATTGGACGCGCTAAAACCC
>N_3662
CAATTGGAAAATGTGCTGCACAAAGTTAGAAAGGGGGCACA
>N_3663
AAATCAAGGACCACGAGTTTCGTTTATAAACCTTAGCACAC
>N_3664
CCTAACATGCTTCTAGCTAACTTTCCCGTTTTAGAGGGAGG
>N_3665
GGACCTCTAGCGAGCAGTTACAAACGAAATTAAAAGGGAGT
>N_3666
GGATAATCGAATGTTAAGCGCTTTATTTTATAGAGGTTCAC
>N_3667
AGGCGTAAGCTAGTGAAGTCCAATTCATGACCCACCGTATG
>N_3668
GTTGTGTCTTGCCTACAATTCCCTACGCAAATAAAGGTCGC
>N_3669
TTCCGTGAATACCAGTTGTTCTTCCGACTATAGGCTGTCCT
>N_3670
GGAGCCTACGTCTGCATATACCCGAACTTCTAGGCTCAGCC
>N_3671
TAATCTGATGCATCCCGCCCCTAGTCTGCGAACCAGATTCT
>N_3672
TAAGGGCTTCCGTGTAATTGCAGAGTAAGCTAGCCTTACTC
>N_3673
GTTTCGCGTCGGTGGGGTGCCATCGAGAGACGAGCGGCGTT
>N_3674
GGCGCGGGTTCTTAATATTACACCAGGGGAATACCGGTAGG
>N_3675
AGCTATTTGGTACGCGTACGCAATGGATCTCCGTTTGGCCG
>N_3676
TTTGGTTCCGCTGACCCACCCTGACTTCTCAGAGCGGATGT
>N_3677
GCCCCAAAATAGGACCCGTCCTTTACTAAGCGGTTCGTTGC
>N_3678
ATCTGGATAGGTGCCTAATTCTGTTTCAACCAAAACCCTAA
>N_3679
TCGGCTAGTGGCTGTAGGGTCGATAATTCACAGAAAGGCAT
>N_3680
AACCTCTTTCATTTTCAACGCTTCCTCTGGCACCTTTCATA
>N_3681
TGGCTGGACCCTTCAGGCTTCTTAACAATAGACTATTGGTA
>N_3682
TCGTCGTGTGGCCCGGCATCCAATGACGGAGTCATTTGACA
>N_3683
CGCTCATATTCGTACATAAACATAGGATAGAGGACTTAAAA
>N_3684
TTCTCTGGAACGACGTTAAGCACAGTGGAGCCCAGGGGCCC
>N_3685
AGTGTGGAGGCCCTGAAGCTCTCAAACTCGACCTTTGAGGG
>N_3686
CGTACACGTGGATACATGGTCCAAAACAGAATCACGTGCTG
>N_3687
GACACTATAGACTTACTGCACAAACAAAACCGGCCCTTCCT
>N_3688
GGAGGTTCTAGTGTTACGGTCAGGCAGAATTTTTTGTTCCG
>N_3689
CATAGTTGTACCAAGAATGCCGACAAGATATGGACCGTTCG
>N_3690
TACGCACCTTATCTAGTAGGCTATGCGACTCTCAAGGGGTG
>N_3691
AGATCCCTATTAAATCAAATCTCTCCGCGCATAGTCTGGTG
>N_3692
GGAGGGTTTCCTGTTTCATACTTAAGGGCAACTATTAATAC
>N_3693
ACTCATATTACCAGGTTTGCCCCATTTAATTTCGGTCGAAA
>N_3694
TTAGTTTGTAGTTGGGTTATCCACCGCACGTAAATACCGTC
>N_3695
AGGTTATCACAGCCGGTCTTCCATAAATAATTGTGTCTTAA
>N_3696
GGGCTGCGGCGGTCCAAGACCCTCAGCTCCTATTTTTCAAT
>N_3697
GACGCGAGCCCCTGCTTCTTCCCGGCACGGGTGCGGTAAAG
>N_3698
ACTGCGCCCATACGAATGGTCGCGCCCCCCGTCAACCGAGA
>N_3699
GTCTTTTGATTCTGAGTACGCATTAACACTAAGGGGTAGAC
>N_3700
CACAGGGTGACAGGGGGTAACAAAAAGCGGATGATTTGTTT
>N_3701
TCAGGAGCAGGGGTACAGCGCCCTATACTGAAAGTACCTGG
>N_3702
CCGATATAATGAAGCGGGTGCGCACAGGAGCGTGCCTGTCC
>N_3703
AACGGGTTAGAGGGGCCTTCCCATCTTCTTGTTTTTCCGCA
>N_3704
CAGTACCTCCGTTCCACTTGCGCCTTACATTGAATTAAAAC
>N_3705
ATCTGCCCCTTGATGGGATCCGAAGCTGACGCGCATGTATA
>N_3706
ATGTGGTGAACCCTAAAACGCCACCGGGTACGCAAAACTGA
>N_3707
TGCGGGCCACATTGTATATTCGGCTAGTGTGTGACGAATCG
>N_3708
AGACGACAACTGCGCAAGAGCTCAGCATTTAATGCAGGTTA
>N_3709
TTCGTTTTGGGAAGTTGTTGCCCTTCATGGATCCCGCTCCC
>N_3710
GACCGGACAGTATTAAATATCGATGGTATTGTGATTAACCA
>N_3711
CAGGGAAACGCATCGAGGGTCAGCACTATTTATACCGGATT
>N_3712
GTACGTTTACAGTTAGTGCACATATACCTGCTTTGCCCCCC
>N_3713
CACAAGTCATTGTTTCCTGTCGTCCACTCAGCTCGGGGGGG
>N_3714
GGTCGCTGGTTATACTGATCCATCACTAGGAGTTGCTAATC
>N_3715
GGGGAACTGCCCACGGAAGGCATGGCCGTAGCGGATGGCTC
>N_3716
GGTCGCGACGTAGGTACCGCCCTGAAAGGGCCTTTCGAGGA
>N_3717
AGGAAAAACTTAACAGCCCACTAATACTTAGTTGCAGCGCG
>N_3718
AGAGTGTATAATGTCCGAGGCTCGAGGACGAGGTTATCTCC
>N_3719
GGGCCTAAGATTAGCCACGGCTGACATTTAGGCTTCTCGGT
>N_3720
TTTGCCGGCCAGTGTCCAAACAGGTGGATATAACAACTCAG
>N_3721
CATGGGAAGACAACTGATCACCTTTGAGTAGAGAAATAAGT
>N_3722
CTGGTGAGGGTACTTCATATCCAGCGTATTGTGGCGAAAAA
>N_3723
GAGTCTTCTCCCGCCCAAATCGGAGAAGCGGGCTACCCCAT
>N_3724
GGTGTATCGTTTGAACCGCACTGGAGGCCCCGAGTATGTTC
>N_3725
TATGAGTGAAACCAGGTAGCCCCAGTTTTGATTATAAATGA
>N_3726
ATTAAAGAGCATAGCAAGGACTGGATAACCCAAGTCATCTT
>N_3727
CCATGTGAGGAATCGGGTAACCTGGAACGAGAACAGGAATC
>N_3728
TTATCAGGACCTCTCATGGACGAACTGTCTCACCTAAGCGC
>N_3729
GCTGTTAAACGGAGGGTCCTCGCAAATGTGTGTGCTGCAAC
>N_3730
TGGCTGAGTTATGGTAATAACCATACGTCCCCTCGTAAGCT
>N_3731
TGTAGTTCAAGTCTGAACGACTGATTCAAGTTAATGTAACC
>N_3732
GGGTGAATTGTGTCAAATATCTTAGCTGCCTCAGGCGGTTT
>N_3733
ATGTGACTCACCTCGGACTTCAAGTTTTGCTAATGATAGAG
>N_3734
GTCAGTGGCTACGCTATTATCTATAAGGAGCCCCTGTCCAG
>N_3735
CCCTCTCAAACTTATGAGGGCGGAATTGCGCGACTCGGAAC
>N_3736
GCGCTCTCTCTAGACGAGGACTATTGCTTCACTGCCGTTAC
>N_3737
GTTTCGCAGGGGCGATTAGCCCTTACCACATTCAATTCGGA
>N_3738
GTACATGATTATCCCAGCTACTTTAACGTCCGTTGAAGGGC
>N_3739
CCTGCAGGGGAGCTCCTGCACAATGTCATTAAAGCAACTTT
>N_3740
TCCCGGCATTCTCCCATGTGCGTATGTCCCAACATACTCGT
>N_3741
GCTGGCTTCTACCGTAGCCTCTTTACACCCCCAGTGAGCAT
>N_3742
GAGGTAGAAAAGACATGTGGCCTCACAGTAGCACCCTACTT
>N_3743
TCAGTTAAACGACACTGCTCCCTTGCAAACACATCGAAAGC
>N_3744
GGTCACTTTCGGATGGCGAGCCCTTGCCACTCCCTCAAGTC
>N_3745
TGAATCGCCCTCTTCCCATGCATATACGGGACCATACTTAG
>N_3746
AAGGTCAGCCCGGGTACCGGCTGTGAGTAACCCTAATAGTA
>N_3747
TTGCGTTGATAGAAGCGCTGCACAGCCTTTGGGTCACACTA
>N_3748
TATTCAGTGTTTGCCCGATTCCTGTGCCTGTACCCCACACT
>N_3749
AGGCAACATAAGGCTGAGTACGACCCTTGACTCCTTATAAG
>N_3750
CTATGGTCTGGCTATCTGTCCGAGATTCACTAGTAGAACTA
>N_3751
AACGCACGTGCGAGCATATGCGTTTTTTAGAAGTGCCGGCC
>N_3752
TTAGGCATACAAAAAAAGCTCTGACGTGCGGGTTCAGGGCA
>N_3753
CTCAATCGGGGCAGATATAACACCTTATACGAGTCTGTGGA
>N_3754
TTCAAGCGGCTTTCGAAGAGCAACAACCGCCCCAAAACCTC
>N_3755
GCTGACGCCGATTCCTAACACCTGCACCAAGCAGCGGATAT
>N_3756
TGACCGGATTTGTACAAGGTCGTCTTTTGAATGGTGGGGCG
>N_3757
CTCCCGAGAGAGCAAAGTAGCTAAATGACTACTTCTCCCAG
>N_3758
CGTTTGAAGAGATTGTTTGGCTTTATCCCACCCGCCTACCT
>N_3759
CTTAACAAATCCCTCCCTCACTCACATAAACCGGTTATAGG
>N_3760
TCTTAAGAGCCAAGGACCCACCCTCACTTTTGCCTGAGAAT
>N_3761
TCCTGACGTGGTCTCAGGAGCTTGCGGGCCTATGCATTAAT
>N_3762
TGGATTGCCTTGCTATAACGCCCTTAACTTAGATCAAGGCC
>N_3763
GCTGAATCATCTTAAGTGTACGGATGATTCCTACCTCCGCG
>N_3764
CTCAATATTACCTACGGACGCTAGCGCAAACTCGGTCCGCC
>N_3765
GATTCTTCCCAGGCGGGGAGCGGGGATTTTATGGGGGAGCG
>N_3766
TGGCTCGGGTTGAGACGAACCGTGTTGGAAGCCTTCAGATA
>N_3767
AACTCCTGGGCTTTGTTCCACGGGCGCCTCCTAGACAGCAA
>N_3768
CCTGAACGCGAGACTAATATCAGAAGGAATATTTACTCCAA
>N_3769
CCTTGCGATGACACTTCCGCCCCTCGCCGTCCATTGTTTCT
>N_3770
TAGTAGGTCATGTTGTTAAGCTTTGGACCAATCCGATGGAA
>N_3771
TTGCAGATATCCCCCAGTGTCAACCTTTGTGTTATTAGGTC
>N_3772
CGGGCACGCTGATCTTGTAACACATACATGCAGCACCATTT
>N_3773
CATTTATGTAGGAATAAGGACTCAACTTGAGCGTCTGCTTT
>N_3774
ATCACTAAGTAACATGCTGACATTTGGAAAGTAGGTCTCTA
>N_3775
TTACGACCTTTATCATGGGACTGCTCTTAGGCTCTAGAGGA
>N_3776
GGACCTAGGGATCACATCGTCGACTTTAGCTTGTAAACTAC
>N_3777
AGACAGACCCCGGATAGATACCCTCATGGCCGTGAATGTTG
>N_3778
GTACGTAGAGGCCACGCTGCCGGAAACATCCCTACTCATCT
>N_3779
GGGCCTCTGAAACCCTGTCACATTTTGGCACTTGACTTAGG
>N_3780
GGCTATAACGATGCTTGGGTCGGGGGTAAGCAAACAACAGC
>N_3781
GCCACCGAACTCGATTCATCCCCGGACAAGATTCCGTTGTA
>N_3782
AAGAGAACCAGCCGGCAATTCTCATGTTACGAGGCTAGTGG
>N_3783
TAGCCCGTAGAGATCCGATACGACCATTATTGATATATTGT
>N_3784
AGCCAATGTATTTTACGGGCCCTCACGCCCCGGACCGGTTA
>N_3785
GCCTCCTGGTTATCCCGACACACCATCCACGGAGCTGGCTA
>N_3786
GGGTTCCGCCTCCAAACGTCCTCTCCCCTCGGGGAGGATAT
>N_3787
CATGACCTGGTAGAGACTGACGATGGCGGGCCACTATCAGG
>N_3788
ATAATGCATAGAATAAGTACCTACCGCACTCGGACAAGATG
>N_3789
GAGGGGCAGCGCGCTACGAACATTATCCCGCAGCACACATC
>N_3790
GGCCTCAATTATTTAGATAACTTTAAGAAGTTTAGGAAAAG
>N_3791
TGGCATAGCGGCGGTAGAAACGTACTTCCCTGTAATCTAAC
>N_3792
CTCAACGGGCTTTTAAGAGCCTCCTCAAGCATACATATCGA
>N_3793
CGGGGCTGCGTGCCGGTATCCCGTGAGGCCCGAGGGCTCGC
>N_3794
CTGAGTTCCGAGTGTTCGGACTTAAGAGGGTGAATAGAACT
>N_3795
TACATAGTCAAAAGTAAGCCCCTCGAGGGAACTATACATGT
>N_3796
TTCGCCATAACGCTGCCTAACATCGTACCGTCTTCTCTAGA
>N_3797
AGAAAACTTTTTCCATTCAGCAAACCGGTAGTATCGCGAGA
>N_3798
AAAGAGAGCCGACTTTGGCGCATCTCGCTTAATAAGGAGGC
>N_3799
GTCAGCCGGATTTTTTTTTACCTCCAAGATCAGTATTTAAA
>N_3800
AGCAGCAACGCTTCAAACGGCCAACCGCCCCGTCCCCGGCC
>N_3801
ACAGCCGGACGAGAAGAACACATGGGAAAATGCTCGCATAC
>N_3802
ATTTCAGAAAAAGCGTGGACCTCCTCCCTGGGGGCAGCTAG
>N_3803
GTGATTGCCGTGGGTTAGGACAACACTGCGAATAGATATGC
>N_3804
CTATTATACGGTCTTTGCCTCGGATTGGTAAGTTATTCCTC
>N_3805
ATACTATTAATATTATAAGTCATACTATTGAGGGGGGATTG
>N_3806
GGCTCCGATTACCCGGATTTCTACGTCACTTGTTGCGAAAG
>N_3807
CAGGGACCAGCCACCCTACACATGGGGGTGAATAAGGTAGC
>N_3808
GGCTCCTAGAATTAGACGGGCCTGACACCGAGTGGCGCCCA
>N_3809
TATCAATACGGCTCGAGCAGCCCTTTCCGGGGGGGGAATCC
>N_3810
CGCGATGCTGTGCGGATATCCAAGGTAGGATCGGGGTCAAA
>N_3811
CTGGTCAATACGATTTACTACAGATGCTGCTCATTCGTTTC
>N_3812
TTTTAATCGATTTAGAGGTCCGAATTCGGGGCCTGGCCAGG
>N_3813
CACACTGCCCCATAGGCGTGCATGCTTTCTTTGACCCAGCA
>N_3814
TGGTACGGGCGCTTGCTCTACAGCGGACTTGTATCCGACGC
>N_3815
TTTGCGCACCCGGCTACGCTCCCAGACGGGGGGTTTTGGGG
>N_3816
TAGAGGTGGATACTAGTGAGCAGGGACACTTTCGGGTGCTT
>N_3817
TGATGGTATCACAATTAGGGCGGCATAACGTCCGATAGCGC
>N_3818
CGGAATAAGCAACGCCTTTCCACCTTGCCTAAAATATGTCC
>N_3819
CCCCCACCGGCTCGGAATGGCACCGTGGCCGAAAATCTCTC
>N_3820
TTCATAACTTCCACTTGAGGCCGATGCGAGCTCGTGTTAAC
>N_3821
TACCTGAGTGGGGACCTCAACTGGTTACTCCGGTGGGTGAG
>N_3822
GATTACTTCATCACCTTAAACTCCCTTCGAGGAACGTGGCC
>N_3823
TATTGCTTAAGCAATCGGAACCCCGCTGTAAAGTTACTCCG
>N_3824
GTCTGAAAGATTCAGACAAGCTCCAACCATAATGGAGAACC
>N_3825
GTTTACGCCCCTGGTCATGTCCTCCCCAAATGGACTTACAA
>N_3826
CACAGCTTGATGACAGCTTTCAATTCTGGAGCCACCACTCT
>N_3827
AGGTTACGTTGGCAGGGGTGCCAGTGGAAGCTCCATATTGT
>N_3828
ACGGTGGGGACAAAACGGATCCAATCTTTCAAAGGATGGAG
>N_3829
TAGTATTTCTCCATGCCCTCCCTCTGCCTGAGAAATCCTTC
>N_3830
CAACGCGAACGCGAAGCATTCGTGTTTTGACGAAAGTGACC
>N_3831
CATGGGTCCCGATCTAATAGCGTTCTTTGTCTCTATACACG
>N_3832
ACAACGCCTGTCTTCCCTCACAACGGGTAGAAGGTTGCCCG
>N_3833
ATATTAGAGTAAGTTATTCCCTAGCAGGTGACCCATTGAAA
>N_3834
TTCATGCAGCTGCTCATGGTCTAAGTGCCACCGGTATGACT
>N_3835
ATTTGCCTCCCTACGGTAGCCTAAGATGGGCTGAAATTTGG
>N_3836
CTTAATTACGGTTGTATTTTCTGTCTGCTAGAGCACATCAG
>N_3837
AAAGCTGACTTGCTCTGTACCGCATGGCCGAACGTTTTGTG
>N_3838
GAATTAAACACGTCGTCATCCTCATAAATAACGCGTCCCAG
>N_3839
TACGCGGCACGGTGATCTCCCTTTGCCTGTTTACCGCGTTT
>N_3840
GATTTAGACTTCAATGTTATCGTGAAAACGAATGCACGAGA
>N_3841
TCTTTGGTAATTACCGCTTTCCACCCGCTGTAATAATCCCC
>N_3842
AAAGGATCCGATCCGTAGAACGTGACCCTCGAGAATTACCT
>N_3843
TGGAGGAAGCTGCGAGCCGGCGCAAAAGTTCTTGAACTTCA
>N_3844
GGGGCTACCATCTTTACAGTCATCCGACGCGCGACAAATTC
>N_3845
CTTTGGCCCAAGAATGAAAACAGTTGGGAAGGGACAATCCA
>N_3846
CCCCAAGTTATAGGCTCAATCGGGAGCACCTGTATCTGAAG
>N_3847
GCGAGTAACCGATGTCTGAACACGTGCCCGGCCATTTTACA
>N_3848
GCCAACGGCACCATACGAACCGGGAGTGACATTGCCTGAAG
>N_3849
ACCGGCGGATGGCTCTACGCCCGAGTAGTATGACTGGAAAG
>N_3850
GCGGATAGCACTGAATATGTCTGATGATTAACGGCCCATGT
>N_3851
TTTTCGACCGGTCCGCTCGGCCAGATAATTTGGAATACGTA
>N_3852
GCCGGTTAAAGGCTATAACACAGTCTAGAGCCCCTATGGCA
>N_3853
TTACCAATTGAGATCATTCTCCAGAAAGCTAGTTTGACAGG
>N_3854
CAGCTGCTCGGGTAATTCGACAAACAGGGGCGGTTTGCGGA
>N_3855
TTGGTATAGGGGGGGACGGGCTTTTCCTTATGTACAGCCGC
>N_3856
AAAAATTTCAGATCTTCTAGCTCGAATAACTACCCATTAAT
>N_3857
CGTCGATGCGCCGCGGGATTCATCTGCTGCGAAAACGTTGT
>N_3858
AGGTACGCGCTGGTACTTGTCCGGATACTTAGAATTTTAAT
>N_3859
GTGAATGAACCCCCCCATGACTGTTATTCTGGGAATGGGAC
>N_3860
CACCCGTCAAAACTGAGGGGCAAGCATGTCCCGCTCGTCTG
>N_3861
TATTACTCGCAAACCCGTGGCCCGATAACCGCGGGCCCCCG
>N_3862
GGGGTGTCGCCTTAGTCTTGCTTTAAATGCCGGTTTAATGC
>N_3863
ATACCCAGGGGGCCTTCTGTCGTGGTGTGGCAAGACTCGGG
>N_3864
CTTTCCCGGCGCGAGTAGTGCTTCGAATAGCACTGTTTCTC
>N_3865
TAACGGTATGCAGCTAAAGGCACACTCTGAGATGCATAGCC
>N_3866
GTCACCGCTTCGTGCTCTCTCCCCGCACTAATAGGATTTTA
>N_3867
CGCTCCACCCACACTGGCTACCGCTTATAGTAGAACTCGTC
>N_3868
ATCAAACCTGGATGCTAAATCGGGGGCCTTATCCCAAGCAA
>N_3869
GTACAACATCATCTAAGTTGCTCTCCGCTAGCCCTACCCTA
>N_3870
AAGATGTCCCATACGAAGACCCACCCGTCGCAGGAAAATAA
>N_3871
GATGTCCAAAGCCGGAGTGCCAGGTTCACAGTATACCCGGT
>N_3872
CTGCGGGAGGAGTGTTATTGCCCATTATTGATACGAGGCTA
>N_3873
TGTAAGCGGTGGAGTGACCCCGATCAACGGAGGGCTGGTAA
>N_3874
GATTTTATGGTTCACAATCTCTGTACACCAGCTCTGGCGCC
>N_3875
GGCCGCCCTATGTAAAGGGCCCTCAGTTTACTTAAAAGATG
>N_3876
GGGACCGTCCAGGAATACCCCTATATCTTGATTGGTTCTAC
>N_3877
GTCCTTTTAGAAGTCGCTCCCGCTTGTAAAACGTGCCTCGG
>N_3878
TGTGTCCTTCGACTGTTGCGCTGTACCCCGAAGAAAACTAC
>N_3879
ACGCCCCCTTTTACAATATACGGGCAGGTCTTTTATCCGGT
>N_3880
ATATTATCTACTCGGTATAACTAAGCGGAAAAGTACATTCT
>N_3881
ACGCGGAGGGAGTCCCCAGCCGTACCCGGAGACCAGCCGTA
>N_3882
AATGTTAAACGTACTTTAACCTAGACTTGCATCCCCGGGTG
>N_3883
AAACGCCATCAACACAGGGCCATAAACTGAAATCGGCGCTT
>N_3884
TCAGTCAGCGACACCACTATCATGTGAGTAGGGGGCGATGG
>N_3885
TAGGAGGTAAGCAATAGACGCCGTCTTGTGGGGCAAATCAG
>N_3886
TGGCCCTGCTTCGTGGTCTTCTCGACCCCCATCGGGGAAAT
>N_3887
GGGCGTGCCTTAAACAGAGCCCCGCCCGATTTATAGTGCCT
>N_3888
AAAGGTAATACGGTGTAGTGCAGACTCTCTGGGAATAATAG
>N_3889
CATTGATTGGCAGTATGGGTCCCTGCCACAAGGTAACAGAT
>N_3890
CGTAGATAGGGCAACTTCCCCCCCGAGCCCCAACGATTGAT
>N_3891
CGCGTACAATTTCGACAGGCCCGCACATCGACGGGGAGAGG
>N_3892
TTAGTGCAGTCCGTGGCCATCCCAACAGAGAAAGAGTGTAT
>N_3893
CTTCGACCTCGGACCCACGTCTTATCGGTCCGTCCTGAACG
>N_3894
ACCATAGTACTAAGAAAAGGCGACCTGGGGGAGAATGTCGG
>N_3895
TAGATAGCACGCACCATGCGCTAAGAATACCGACCTTGCCA
>N_3896
AGAGATCTTCCTTGTTAATCCTCACACTCTATAAAGATAAA
>N_3897
AACATATGTTTATAAGAGGCCGCCACAGGGAGCCCTAAGCT
>N_3898
AAATATAGGCCGTCTGCATGCCATACCTATCGTTTACAACG
>N_3899
CACCTGGACGCTAACTCCATCGCCTCCACTAGAATAATTAA
>N_3900
GAAGTAAATGAGACTGGTGTCGAGAGACGAGCACTTACGCT
>N_3901
AGGTTCCCGGATACACGCGGCGACCGGCTAATTTCGGTTCT
>N_3902
AACTCATCAAGTGCAAGACACTTACTCCACCTCCCCTCGCG
>N_3903
TACATGCAACTTGGAATCGTCAGGGAGCGGGCTGCCGGTCG
>N_3904
CTTCTGCTGAAAAGAATAAGCTTGATGGCCTTTCCGCAAGA
>N_3905
AGGCATTTGACGAATGGACACCTTGGGGAGTAGTTAACTTT
>N_3906
AAGATTCATCCGTCGCGCGACCCCAGATATAGTAATTCAGC
>N_3907
GAGGGAAAGAACGAACTCTCCTTTTTTAGCTAAGTGTTTAT
>N_3908
ACCGATCCGTTTTAAATGGCCCTTTTGTCAGTCAACACGCA
>N_3909
TGAAATTTGGTTATAAGACACTGAGCAAATTGGCTACCGTA
>N_3910
AATGTCGCTTTGATTCCGTACATTTACCTAATAGAGTTATG
>N_3911
CAGATGCCAAAAAATTCTAACTGTGTCTAGACACTGGATTA
>N_3912
ATTGGGTCGAAATATGAATCCTCATACTCGATGCATGTTCA
>N_3913
GAGACCGATGACGGCCCCAGCGGCGAAGCCTTGGGGTATAG
>N_3914
GTAACCTTCGCCGCGTTCATCGGCTGCTGGTTATGTGACAA
>N_3915
AGGCATTACTAGATACAGATCTGGTCTCGGTATTAACATAA
>N_3916
GTGCATTATTGACTTACCCGCTACACCCCCTCTGCCTGAGG
>N_3917
GCCGCAGGAGCTGCGGAAGACGCTCGCGTCGAAGGGGTCCA
>N_3918
CTAGAGTTTAGCAACAATTGCATGAGGTGCCTATACGCGGC
>N_3919
CCGCGCTCTTTTTTGATATACGATGCTTTCACCTGATATCT
>N_3920
AAAAGGGTGACGCAAGTCGTCTATGGCGCGGCCCTTTTTTC
>N_3921
GAGCGTGGAGAAACTTAGGGCTTCTGTGTTCCGCCATAAAT
>N_3922
GAATTGTCATGTGGAGGGAACGGTATTCCGCGTAGTTCTTG
>N_3923
CGTAAGAGGTATTGAGCCCTCTCTGTTTCCGTCAGCACTCT
>N_3924
ATTAGGCGAGGTTGTAAAAGCGCCTTACTAGCGCGCATCTT
>N_3925
GATCCCTCTGCACCGTATTACAAGACTTTAGTGTCATTTTG
>N_3926
AAAGCGCGTGAGGAGTAAGACCAGTTTGTTCCGAAGTGGAA
>N_3927
TGTAACAAGGGGGGATAACGCTAAGTTCGGGGTGCGTTATA
>N_3928
ACCCGTTCCCGGCTGCTTGGCTAGTCCCAACAATGTCTATA
>N_3929
GCGTCCTTTAGCGTTCTGCTCGTGGGGGAAACGCAATCCCG
>N_3930
GGTAATAACGGGTAATAGAACACCTAAAGTAACTAGGGAAT
>N_3931
GGTTGTGCTTAATCGAATGACCCTGTTAGGTCTTTTGTAGC
>N_3932
GACAGTGCCGAATAAATGGCCGTAATTTGAAAAAGCATAAA
>N_3933
GAGTGCCCGACGAACATATGCTACGCTTAGGGGTGTGTTGT
>N_3934
TCGACTGTCACGTTTCCATTCGAGGAGGTCGGTTCAAGATT
>N_3935
AGAGCGCAACCGCCATCGGTCTCAGCAAAGATTAATGCAAT
>N_3936
GACACTGCGACTCTTATTGCCAATGAGGGAATTGAAAGTCT
>N_3937
TGGGGACGTACAGGGCAATGCGACGCTGATACTATTTGTGA
>N_3938
ACTACACAGTCTGCGTTACACATAGGGGGGTTAAAGTGGGT
>N_3939
CAGGGGGCATGAAGTCGACGCTCCCGGGGGAGGCTCGTCAT
>N_3940
CTTGGAAACGACACCTTGTACCCTTGGTAATTTTGTCCTCG
>N_3941
CAGGGTGCCGTGAATTTCACCAGTTGAAGTCTTCAGACTTT
>N_3942
ATCATATACAACAGACACACCTCTGGAAAAAATGCAGTATC
>N_3943
ATGTCTTTTATGGGAATGGCCGGTCGCTTGCTATTCGCGCA
>N_3944
TCGGCGTGTAATCTTGTAGGCAAATGTCGCGCTAGCCGAAT
>N_3945
CGCCTCCTAAAAATAAGTCCCTGACAGCAACGGTTCGCTCG
>N_3946
CACGGTTGCGTCGAGAAAATCCAAACAGCAGAGTCTGGGTG
>N_3947
TCCCTCCAGCGCCCGACGATCGAAAGCGAAGGCAGCTCCTC
>N_3948
AGTCAACCGCCTCATCTATGCGGTGTCGCTTGCTATCGTAG
>N_3949
AGGCAGTCTATAGGGTAAAACATGGGGAATCCCCTGATGTT
>N_3950
TCCACGCGCGCGATTAGATGCATGCAATTGTGAAATGTCGG
>N_3951
AGGGGTAGCATCCATAGGTACAGTAATCGTTTGTTGTTGTG
>N_3952
AACGGTTAAAGGACGTGGTACACAACAAACACCCAACTAAA
>N_3953
CTGCCAGGAGCTTCTGTCAACTATAGAGTACCACCAAGGTC
>N_3954
TCTACTCCATGGTGGAAATACAGCGGGCTTGCTTTATACAG
>N_3955
GGCGTGGGGTAAGGGGTGTTCTGGCCGACGTATTGTTCTTA
>N_3956
TAGACCTGCTTGGGTTAATACCTATCATTTTGGGCCTAGAG
>N_3957
CAGCACAACCTAGCGCCCGTCATTGCCACTCTTGCCAAAAG
>N_3958
GTACACGTCGCGAGGACCGGCGGGCTATCGTCAGTGGTTTA
>N_3959
CCAGGCCCCCCCGGAGCCGGCAAAAAAGGACACATTAACGG
>N_3960
TTTGTTGGCACGTGTGACTCCACTACGGTACATATCTAGGC
>N_3961
GCGCATGTGGGATTGCGTGGCTCATCGTACCCCAGGGATCA
>N_3962
CCCCAGAGAACTAGAGAGCACATTAGAGAGCTTGGCAGATG
>N_3963
ACAGTAGCTTGGGATGTATCCTTTTCCGACAATGACAGACA
>N_3964
TGCCTTACATTAATCTTAATCGACTCACTCAGTCTCGCCGA
>N_3965
ACCCAAGGCCTCGAAATGGTCGGTATAGTGTTAGAGGGGAC
>N_3966
CCCGGGATAGGGCGACACTCCGGGTAGCAGTCTACACTAAA
>N_3967
CCCGAAAAGCACGGTGTTTACAATGGATATATAGTGAAGCC
>N_3968
GCACCGTTAACCCGAGTGTTCTGATGAAGGATTGACAATGG
>N_3969
ATCTACAACACACACTGACGCAGGGTATTACGAGTGGGATC
>N_3970
TATAGGTGCGAGGTATTCATCGAAAACAGGTAATCTATTCA
>N_3971
ATATGTGAGATTAGTAACTCCTTTAGGCGTCGCTTGGTAGA
>N_3972
CCCCTTGACTGCGTGCATAACGGAAAATAAAGGGCTCGGGA
>N_3973
GCACTAGTATTCTCCCACCTCGTAATAATGAACTGAGAGTG
>N_3974
ACTGATTATTGCCATAGAGGCGCAGCGTACAGCGGGTATCC
>N_3975
CCCACCGTTTTAAGCGAGGTCTAGCGACAACCTGAATCTGA
>N_3976
GCGTGGTCCCCTCAATAGCGCGTGGTGTAACTTTGCATCTT
>N_3977
ACCCAGTTCTAAAACTCCCCCTCTCGTGAAAACCTAACCAT
>N_3978
AGGGAACTCGTGTGTCGCTCCGCATTTGGGATATTAGGATT
>N_3979
ATTTGCCCTTGGCCCCCTACCATGAAAGCTTCCCATTGGCA
>N_3980
GCCATATCTGCCTGGGCCAACCATCTCTATCGATAGTGACT
>N_3981
TCCTATAAGAAACGAAAGATCATGCGCATCTTGTTATCACA
>N_3982
ACCACAGCTGGTGGTTCAGACAGAAGTAACAAACCCCGAGT
>N_3983
ACTAAATTAAGCGTTGTAAACAACGGTAAGGTGATGACCCT
>N_3984
GAGTGCCCTAGGTAATACACCCATGGGGCCATGTCCAGATT
>N_3985
GGCCCATTGCTATGCTCCAACCCTTGTTCGGACGGTAGGAT
>N_3986
TTAGGCATATAGCCATAAAGCGTGAGAACATCCCCTTCTTA
>N_3987
TATAGTCAGAGCCGCGACAACTATGAGAAGCCCAAAACCTA
>N_3988
ATGACGACACCCTCTGGTTCCAAATACCTGAATGTCGCCAG
>N_3989
CTCTGCCATCCCTGTGGCCGCAAAGCCTTGAATGGTGTGTC
>N_3990
GTTCGAAGCTGCGTGCCCTACATAATTCATCCGCGATGGTG
>N_3991
TGGCGACTACGGTACCTCCTCCCCTACACGGTTGCACGCGA
>N_3992
TTGGTTCGTCCCGTTTATGGCAAAACGAAGTTGTAGATTAA
>N_3993
TAATTCGGAGTCAAGACGCGCAATGCTGGGCCGTACTTCCG
>N_3994
GTGTTCTGATATAAAGTGAACCACACGTAGGATGTGGCGAG
>N_3995
CCCTCAACGAAGGCATGTTTCCATGTTCCTGTGTATGCCGC
>N_3996
TGTTGGTCTTTATATAAACGCACACACGCAGGGCATCGCAT
>N_3997
GCGCATTATCCCCAATGAGCCCGCTATTCTCCACCGCCCAG
>N_3998
GAAAATCGGACGTGTAGATTCTGAATAAGCACATCTTAGCT
>N_3999
AGAGACGGTGTGGAGAGCCGCTCTTCCCTGGAATCGTTGCG
>N_4000
AGGTTACTACTACACCCAAACAAATGACTCCTTCTTCAAAC
>N_4001
TCATACTTAGTTTCCTTAGCCGGCGGATAGCGACACTCCCT
>N_4002
CTGCCGGAGCACCTCTAGTACGCGCTATGCAGCACACTTAG
>N_4003
AACCTGAGCCACACAAGGGCCCAATTGCGAATAGTGGGCAC
>N_4004
CACCAGAATGCCCACCGCGACAACCCGATTAACATGTCATT
>N_4005
GGTGTAATATTGCGAAGTGGCGCTTACGTACGAGGTATAGC
>N_4006
CTACTAATATAGGACCTTTCCCTGGGTACAGATCCAACACT
>N_4007
GAATTGTGCCGGATTGACACCTTTTATCGCCGACTGATCGG
>N_4008
ATCCCGTCTGGTTGTTTAAACCAATATGCCATTAATCGCCT
>N_4009
CGACTCCAAGGTTGAAACCACCATGCGGTTCTTTGCGCTCT
>N_4010
GCTAAGTTCAGTAAAAAGTACGTGCTGCGCGGTGTGTTGTG
>N_4011
ATAGGTGCGGAGCTTTCTAACTCACATATTCGGATCACAAT
>N_4012
CGGAGAGTCTGCACTGTGTCCATCTAACAGAAATGCCTAAG
>N_4013
TCTTGCTCGGGCTCAGATTACGAATAAAGGAACGGGAGCAA
>N_4014
TACATGAGATATCGATTATTCCCACTTGGGGTAGAAAAATA
>N_4015
AAAAATTCAGACCAATTCCACTCACCGTAGGACCCAAGCCG
>N_4016
ACACTCATATATACCACGCCCGGTACCAGGGTTAAGCCGTC
>N_4017
AAACTAAAGTTCGGAAGAGGCAACCATCCGTGCAGGAACTA
>N_4018
ACTAACTAGAAAAATAAACACCAGGTAGTCTTTCTGAAGTA
>N_4019
AGACTGAGCGTTAAAATGAACAATGACGCTTTGTAGGGGTT
>N_4020
CCCGGGCAGTGGGTAAGTATCATGAATAAGAACTCAGGGAT
>N_4021
ATTCCTCTCAGACCTGTCGTCAGATCCGAGGGTCAAGTAAC
>N_4022
GCGGATTGTTGACCAAGGGTCACTCGTACGCTATCACATTT
>N_4023
AAACCTCAGGACACCCTTAACGTCGTCCTGGAATGCGGTAA
>N_4024
TGCTAGCTCACTATGCTTTTCGAGCTAGCGCGTTGAGTACA
>N_4025
TCCTTCTTCTCCAGTTGCGCCAAAATAGGCCGTTCTAATGT
>N_4026
CCCTACCCCCTATTATAAGCCATGCGTAATTTTTCAGGCAA
>N_4027
CCCCCCCACCGTCCAGAAGCCGTTTGTGCATTCTGATTTGT
>N_4028
TTGCTCCACCCATCTAATAGCAATTGGCGTGTGCCATTCTA
>N_4029
CAACGTTGTCGTCCCCTCTCCTCGTAAATGTGCATAGGAAG
>N_4030
TTTCTAGACCGAATTGCCTCCTTCGAGGATTTAAACAAGAT
>N_4031
CTAATTCCAAAGGGGGTCACCGGGAAAAAAGTTGTCAACTT
>N_4032
ACGACGAAGTTGACTCGTCTCGACGGGGGCATATCGCCCCG
>N_4033
TTTGCCCCAACCGGCCTGGCCAATGTCGGGTAAGGTTACCC
>N_4034
ATAGATTTAGTGTCGGAAAGCCTATTGGATCTGTCGCCTGC
>N_4035
TCCAACATGCAAAGCTCCCCCGGTAACGGCCTTCTAGGAGT
>N_4036
AGATCCAGATAGTTATCTTTCCTCAATCACACGACGTTCCG
>N_4037
GCTTCTGAACTACTGTAAATCACTGTTTTACTCCAGAACAT
>N_4038
CTCCATCGATACCCATTGACCCATATGGGATCAGGACGACC
>N_4039
GAGTCTTACTTGATCGGCATCGAACTCCGGATATGGATACC
>N_4040
TATTGAGTAATTAAACTTGTCGTACTGGTCCCATTACCGGC
>N_4041
GCTGAATTTTCTTCACCGACCTTTACGTTGCTCTCTTCTAA
>N_4042
CGGTTTTTATGCATTATCTTCCGAATCTGCCACCCTATTTT
>N_4043
GGTGGAAACGGCAAAGTGGTCGGACGACGGTCAGCTCTTTT
>N_4044
TAACCTGCGCACTGAGCCCCCTGAGGAGGAGCGCGGTTAGT
>N_4045
ACATTCCGAACAACTGGGGACCGTAACACAGTCCACCTGTT
>N_4046
AAAGGGGTGTCGGATGAGGTCAACCGCGTACTTCGAGACTG
>N_4047
AAGTAGAAAAAGTTGAATGTCTTCTAGGGTGAGAGTCGCAG
>N_4048
GAATCAGGGCGCGGACTGTGCCCTTACCTCTAGAAACCCCT
>N_4049
GTGTCAAAAAAGTAGATGCACCCACGCCGAATGCCAGACAC
>N_4050
CCTTCAAGCGCCAAGTCCGACACGATGAATACCACAGGCGG
>N_4051
TTCGGCAGCCTGCGCCTGAGCTAGCTTCTTCGACGAGGCCG
>N_4052
CGCTTCCAACATCAGCTTTGCGTATATAAGGTAGTCAAGGA
>N_4053
TCGCTGCCAGCGCAGCCGTCCAAACTAACAGAGGCTACCGC
>N_4054
TCCTCAAGTGCTCGATTCGTCATTCTTAGACTACAGGAAGG
>N_4055
GAGGTGATCCCCACCCACACCCGCGCATCCTTAGAATGTGT
>N_4056
TCTGAGCCGGAGGAGCCTCCCCTCCTAACAGGTAATGTGTA
>N_4057
AGCGTTGCGAGGCTACATATCGGCCATCTCTACCGCAATCC
>N_4058
TCATTAGCGGAGCCGGGAAGCCGTGTAGAATCGGGTCTAAA
>N_4059
TCCCTGGGCCGGAATTGACCCTGGTTGAATTAGAATAGCCT
>N_4060
TGCCTAATAGCCAGGGAAGGCGTACGTGTGAAAGCCCAAAA
>N_4061
TTGCCCCACGTGGTAACACACAGTGGTCCCCCTGTGCAACG
>N_4062
TGTCAGAACTCGGATGGGGGCAAACCTAGATTCTACAAAGA
>N_4063
ATTGTTTACCTCTGAACACTCTGCGACCCGCCTATCTTTGT
>N_4064
GCCACAATAATTTCTTCCGCCCAAAAACCGTTCACGAACGG
>N_4065
GGGTGCTTGCTAGTCAACATCCCATTCCCTCTGGTTCTTAG
>N_4066
GTGGGTGACCGCAACATTTACTAGATCAACTAGACAGGTCA
>N_4067
GCAGCAAACCCCATAGGCACCCCACCCCCCGTGTTATACAG
>N_4068
CCGTGTGCCACTAATAAGTACGCTTGGCGACGCCCACGGCT
>N_4069
GAGAGAGCAAGCCGCACACTCGTAACAGCTAGATAAGGGGG
>N_4070
TGGGCGGTCTACTCCGGAGGCATAAACAAGATCGCGGTCCA
>N_4071
ACTTATTGTGGTTGCAGTTGCTGATCATACAATTAGACCTG
>N_4072
GTAAGGTACTGGTTAGAGGACCATTTTGCCTGTCTCGCCAC
>N_4073
GCCCAAGAATCTAACACTTGCATGGTTCTTTCCGCGGAGTT
>N_4074
TGCCATTCTTGACTAACGGCCGTGGGCCTTTAGGTACGCGG
>N_4075
TCTACGGTCACTCTATTAAACTTTGTGGCTCTCAAACCTGA
>N_4076
AATTTTTTACCCCTGGCCTACGACTTACCGCGGCAGGATCT
>N_4077
TTACACGAGGCAGAAGTAGCCGAGAGGAGTGACGATCGCAG
>N_4078
GCCTGGGTCGGTCTAACCCTCGCGATGTCTTCAATTTCCCG
>N_4079
AAAAGAACGTAGGCGGGTAGCCTGTAGCCTACCTTGCATAA
>N_4080
CGGCCCAAAGCTGTCAGTTACATTACCACAATGATGTGCTA
>N_4081
TCTTGAGCACGCAGGGGGAACATCATCTTAAAGTTCGCGCT
>N_4082
GCAGCAATTGGAGAATATAGCTTGCGAGTTCGAGCTCAATA
>N_4083
AGACGCCATAGTATAACTATCCCTTCGGGGAAGATTTATGA
>N_4084
AAACACAATAGGGGAGTCAACTGACGCTAGTAGTTTTAAGG
>N_4085
AGACGCCGCTTTACAGAATGCAAGTCATTCCCTCGGCTTGA
>N_4086
TGAACCGCAGGCTGAAATAACCCCAGTGGGGGAACCGACAG
>N_4087
GAAGCACTAACGGACAAGGTCGTTATGTGAATACATCCGAG
>N_4088
GACAAACCAACCCGTGACAGCACAGTCATTTCACAACCCAA
>N_4089
ACGTTGAGGTTTATCTTAACCCCAACGTTCTTTCCTGACTC
>N_4090
ACAAACAGGCGGTTAATACCCAAGTCGACATTACTACACAG
>N_4091
CCATCCGAAAGGGAGGTCTTCACAAAGAGGACCCGCTCAAA
>N_4092
AGCCCATTGCATGAGGAGGCCAGTGGACAAACGCGAAATAG
>N_4093
GATATTTATTTATAAGTAACCCAAACTGGGTCGCGCATTTG
>N_4094
TCCCCATGTGCGAAATTTTCCACAGCAACGTCTTATCCGCT
>N_4095
TTAAAAAGGACCTCAGTTTACACCCAATGGCGAAAAACGCA
>N_4096
TGGGCCTCGCGCCTGCGCAACATGGGGTACTGAGGGAATTG
>N_4097
TTCCGACAGGCTTGGTTCTCCGCAACCGATAGGTCCTGCGC
>N_4098
TTGTTAATGACGGTGCGGATCCTTGCTGGCTAGGGAGACGA
>N_4099
TGGACGTTGCGCCAATATAACTTGGACGATCCAAACCCGGA
>N_4100
GGAACAATCTTGAGCTAAAACGTCTTGGCCCCCGCAGTAAA
>N_4101
AGCAATCGCACAACCGTCGACTTGGATTTTTCGCCAGCGCG
>N_4102
GATTGTGTTATCCCAGGGCCCCGATGATATAGCGGCGGGGC
>N_4103
TGGTTGCTGTCCCTAACTTACTGCCGTTATAAACCTTGCCA
>N_4104
GTGGATGTAGCGAGGTTTAACGGAAACACCCCCTCCCCTTC
>N_4105
ACCATTTCAGGACGTCTGCCCATTTTACTCCGATCTACCGC
>N_4106
GCCGAAGTGGCGTTGTTGCCCAGGGTCGAGAAAGACTACAA
>N_4107
TATCTCCCCTCGGACCGTTACGTGAGCAGGCCGGACCTTAC
>N_4108
GCGATTTTCGGGACCGGGACCCGTAGATAACATGCTTTGAC
>N_4109
CATGGCATTATCCTACAAATCTCTGTTGCCCTGCGGGTTAA
>N_4110
TGACTTATGGTGACCCTCCACCCTCCTGGTCCGTGTGTATA
>N_4111
CAGATCTACAGAAGGGTTGACCCAGTGGTATCGGTGATCAT
>N_4112
GTCGATGTCGCGGGCTGTAGCGGGTTTTTACCCGATCCTGC
>N_4113
CCCCACCTCTCGAATAAGGCCGCCTCTCGTCATGAGTTGGA
>N_4114
AATATTCTGCCATGATAGGACGTATTATATAGAACCTGCGG
>N_4115
GCATACCACAACAGCATCATCTCATGTGATTGTCTTTGTGG
>N_4116
GATCAAGAGAAAGTTCCCCTCCCTTCTCAGTAGTACGTCGC
>N_4117
TTCGGCGTCAGGTTAAGGGACCTCCCGTGATTAGACAATAC
>N_4118
AGTGTCTGGAGGTTGACACCCGGGTACCCCCACCCCATACA
>N_4119
ATTGATAAGCGAGACGTTCACGTCGGGCAGATAGGTTGCGC
>N_4120
AACGGGAATAGAGCAGGAGTCTCTCTCGGTAATTTCATCTT
>N_4121
GGACACGGGGGATTGGTTTCCGTTTAACAGACGAAGACGGA
>N_4122
CATGCCGGCCGCACAATCCACAGCTTTCCTGTGTACCCCTG
>N_4123
TAACGGCATATCTAACCTAGCGCGCAACACCATTCGTTACA
>N_4124
AGCGAAGCAGACGGGTTTGTCGTGATATGGAGTTACCCTGT
>N_4125
TGTACTTTGTTATCCCGCAGCCCCGGGTAGGCATTAAAGGC
>N_4126
AGTGAGTGGACGGAGAGGCACAGGATAAACGACGCTGCCCC
>N_4127
TTGTCTGTTTCTGGGTATGGCCTGAGTATCACTTAATTCTA
>N_4128
CCATAAGATATTTCGTTGCACAAGAGGAGGTGACTTCTTCT
>N_4129
ACAAGTGGATAAGGACGCATCATTCGGTTCGCCCCAATTTC
>N_4130
TTATCTTGGAGCGCAGCAGTCGGAGTCTAATATTAATCGTG
>N_4131
GTCGCTGTGGAATCTTAGAACTGCGGTGCTTCTGGACACTT
>N_4132
GTACATCCGGGGGAGTGCGGCGGCACACGGCTACGGGCACC
>N_4133
ACTATGTGGTCAATAGGGATCTAGCCCCTTTCGTGACCCTG
>N_4134
TCTGAGCCTGGGTACCCATACAGATGAGGAAGAGACCCCAT
>N_4135
GGCCGTCTATTGCGGATCAACCGGTTCTAAAACCCGAGCTC
>N_4136
CGCCCTCTCTACGGAAACCCCTAAGTTTAGAAATCGTACGG
>N_4137
TGGCATCCGTTTTCACTAACCTATGTCTGCTGCCTACCATG
>N_4138
TTTTTATGGGTCCGTTCCCCCACGAATGAATATGTGCAGTC
>N_4139
TTAATTACCGTGCAAAGGACCGGGGAGTGCCTTTTGCAACG
>N_4140
GACCTTGTCTCCCTGAAGAACTTGGTGTGGGCCGCTCAGAA
>N_4141
GTATTCCGGCGATGTAACGCCGGCGTAGGAACAACCGCGCC
>N_4142
CTCCATTGCCATTCGTCGATCAGTCTTTCAACCCCACGTCA
>N_4143
ACACCGCGGCGGCTGGGCAACTTCTTCGTTCTAGGCACAAG
>N_4144
CAGTTTCAGTAGCTCTACATCTTTGCCCCTAATTCGATGTG
>N_4145
TGAATGATGCTAGCAATGACCAAAATCAGGTAAATAATGGG
>N_4146
AAGAGGCGGCCCGCAAGGGACGAACTTTTACCCATCAGATC
>N_4147
TGCGCTTTGCGGTATGTCCCCGGCTTTTAGAAGCAATATCG
>N_4148
TAGGATGTGAGAAAAACAATCCAGACCGGATCAACCCCTCT
>N_4149
GAGGATCACTTAACCATTGCCTCTGGAAGTTAAAAATAAAC
>N_4150
ATATAAACAGGAGCTGCTTGCCGTGTAGGGTGACGTTAATG
>N_4151
ACCAACGTGCGAGCTCCGTCCAGCGCTTCACAACAACCATG
>N_4152
TCTCGTGGTATACGTGCTTGCCCTTCCTAGAGCTATGAGGG
>N_4153
ATTAGGCACTTCGGGCGTTCCAACGTGCAAAACCTCTAATG
>N_4154
ACGCATTTTTGAGGTAAAAACATGCTTGGAACGGCAGATTA
>N_4155
ACTGCCGCCCAAGTTAGTCTCTGTATGGAATTTAGAAAAAG
>N_4156
TTGTGCTCCCTATTGGGTGCCCGACAAAAGATATTAGACTA
>N_4157
GTAGGTATCGCAAATAAAAACATGCCGTTGGCATCGAGGTG
>N_4158
ATTAGGTAGGCCACATTTTTCGCGGAGACCCACGCTAACGA
>N_4159
AGAGGGGACCCAAGAAACGCCGTCCCCTAATATGCGGAACG
>N_4160
GGGGGGGGACTTGTTTGCGGCGTAGTAGTTCCTACTCCTGT
>N_4161
CGGGTCTCCAAGTGAGAGATCTATTCCCACGCCGATCGATA
>N_4162
CGTAAAAGGCGGTTGGGCTACAGAAGAGCTTACTGCCCTTT
>N_4163
GACGGTGTATGCACGCATTTCGAAGTTTAGTCTATCCGAGA
>N_4164
ATAGGCGTACACTATGATAACCGCCGTGGCCTCTCTAGTGG
>N_4165
AAAGCAAGGGCTCTCACATCCATTCGGATCGGAGACTCGAG
>N_4166
TAACCACTAGGCGACCGGCCCGTAGTAACAGGGTATGGTGT
>N_4167
TACTATGCAATTGTCTAATACAGTGTAGATCGAGAACCCGC
>N_4168
TGATCGGCGGGCGCTCCCTACGGGATCTATAATATAGATTA
>N_4169
GATGAATCTGCAATTGCGTGCCCCCTTGACGGACGCAAGTC
>N_4170
GCATTTAGCTCATGATCAGACGCCTAACTGGGAGAGCGTTC
>N_4171
CTGGGTTTCGATGTTTTATTCCTCTTCGCTCAGCGCACCCG
>N_4172
TCGACTGTGGTCCTTAAAAGCAAACCCTTACCGCAAGTATC
>N_4173
GAGTACTCCGGAGATAGGTTCGTATACAACTCGCCCAAACC
>N_4174
CGCTTTAACGCCAAGGATAACAACGACTTATACTTACGGCT
>N_4175
CTTCCCGCCACCGTAACCCCCCTACGTGCTTCAAATGGCCT
>N_4176
CTTTACGATGGGTTGGTTAGCATTCGGAAACCTTGCTAGGC
>N_4177
TGAAACAGCGTCAGATGAAACTTAGACATTAACAAATACAC
>N_4178
CATAGGGATTTGACTCCTCTCAGCGTTAGAAAAGCCGGAGT
>N_4179
TATAGGATACCCTCTTTGTCCCCAGTTATATGTGTGCTACC
>N_4180
GTGGGGCGCGGTCCATTTGACTACGGAGTTGAGGGCCTATC
>N_4181
CACATCACCTAGTATCTGGTCAGATATGAGGTGCGCCTTGA
>N_4182
GTCAGGGATAGAACTACTATCCTCGGCTGCGAAGATTGTCC
>N_4183
ATAGAAAGACCCTTTCGAACCTTAGTCCTGACCTTTCTAAG
>N_4184
TGACATCGTGGTTGAACGACCCCATTTGGGGCTTAAACGAC
>N_4185
GTCTCATGAACGAAAATCAGCTCGGCGACTCCATACATGAT
>N_4186
GGATATTAAACCCTGGCCCACGTTACGGCTCCACTAATTAA
>N_4187
CAGAATCCGGGGTTATCTTCCGCACATGATACTATGGTTTT
>N_4188
GCTATTCATGGAGCGGAAGTCACAGGCGTGGGTCCCCTGAC
>N_4189
GGTAGTTGTATGAAGAGTACCATCAACACGAGTGCGTCATT
>N_4190
ATTAGATCGCGTGTGATATACGTAGTTTCTTGCCTAGGTCG
>N_4191
CGTTGATGGTCATAGTTCGGCAGACCCAAGACACGGAAGGG
>N_4192
ATCTGTCCGCCAACCGGTAGCTTTTGGCTAAGGACCAAGTT
>N_4193
AGACCGACATCTTATCTAGCCAATTCTTTGTAAGGCGTAGT
>N_4194
TAGAGCCCCGACGTGGAAAACCAAAGTCCTCTTTCAATTCT
>N_4195
GCCGGACTAAGAGAACCCGGCCCCTTAGATCGTTATTCGAG
>N_4196
GACATGATGTCATTCATATCCGAGGTTTAATACCCCTGCCT
>N_4197
CGATACAGGGCATTTCTATCCGTCGTTAGGCTGACCGTCCC
>N_4198
GAGCACTTCTATGGCCTTGACGCGACATCACCTCGCTACTC
>N_4199
GCTCTGAAGAACTACAGAACCCTACCGCTTCACAGAGCGTG
>N_4200
CTGCTAGTTCCATGCAGCCACCGGCCACATACTATCAAAGC
>N_4201
TCATTTCGGACCGTCCACAACCTTTTCCTACTCCAACTCTC
>N_4202
TCCCAAGTCAGTTGATCGCCCATTTGCACAGTAACCACTTG
>N_4203
TTCGGCCGAAAGGCAACTTCCCCGGGCATCCCATTCTTCAT
>N_4204
TATTAGGAACTAGCGAGGGACTTATGGAGAACTATTACTTA
>N_4205
ATTAAACTTAGGTTGGTGTGCGGACAGCCTAAGGCTGTAGA
>N_4206
CCCAGGCGCAAATATGAGTTCGGGTGCCGACCAGTCGATAG
>N_4207
CTGAAGTATGGTTTAATACACAGGCTGCAGGGGGAGCCGCC
>N_4208
TATCCACCGTATTTCGGGGGCTTCATAGTAATACCTGGCGC
>N_4209
ATATGTAAAGGGCGCAGTTGCGGCCTCCTTGACAGCTCCCA
>N_4210
CAACCATGTACCATAGGTGACTAAAGGCAGATAATTTCGCT
>N_4211
TTCTGCGCCCGCGAGTAGTGCATTCCCTATGTAGAGTCGGT
>N_4212
TCGCTGATTGATTCGAGGGTCCCTTATGGAGGTTCACTTAA
>N_4213
CTCACGCGGCTGGCGTTGGACGCGAAATACTCTTTCTAGAA
>N_4214
CAAGGTCAGGGACAGGCTGCCGTGAATATAACTCGATTCTG
>N_4215
GATGATTGACACGCATCAGCCCACAATTCACACAATTTGTC
>N_4216
ACAGAGGAGGGACTGAACTACCAAGCTCGAACAGACCATAT
>N_4217
GCGCACACGCGGTAGTATTTCGGCGTGGGCCCCCTTCCATA
>N_4218
GTCACGATGAACTGGATTTACAGAAAGTAAATACGCTAAAT
>N_4219
CCCTAGATCTTAGGGTGTGGCACATCGTCTGGGTGCTGATT
>N_4220
ACAGTACTAGCCAACTTGCACATACTACAAGAACCCTATAC
>N_4221
AGATATTGGCACCCTAACTGCCGCTGATCCACCCCTGTGTA
>N_4222
GTGAGTGAATGCGCCTAGGCCTGCACTTACCCGGTTATTTA
>N_4223
TGCTAGTTCGACACTAAGGTCGGATACCTATCAGGAAAGAT
>N_4224
CCACTTTTGGGATATCGATACAGTAGTGCGTCGACGCTACG
>N_4225
ATGGCTTGGAAATCGGGTTGCTTTGGAGAGATTTTCGGGAT
>N_4226
CGCTCAAAATGGGACCCGCCCGCCCGTCCCCCAGTGCGCGG
>N_4227
TGAAGTTAGTTTCCCCTGATCCAGTGGCGAATAGGGCGCGT
>N_4228
TTTTACCAGCTGGGATATAACTAGACATAGGAGTCTCACGT
>N_4229
GGTAACTGCCGATTCTCACCCATTAGGCACAGGACCCTTGT
>N_4230
CCGTTTGGAGGAGATACCCTCCCTATGAAGAAGCGTCTCGG
>N_4231
TTGCCTACCCCACATCAGCTCCAGGTCCCAGTGGTGCCTCT
>N_4232
AATTTTATGACTTCTTTAAACAGCGTTCCGTAGTCGCAGGA
>N_4233
AACACGGTGTGTGGGCTCTGCTTCACATACAGTGATGGGTT
>N_4234
CTATGGGACAACATCATTCACGCGTTACACAAAGAGGCTCC
>N_4235
GCATCCGTAGGTGGACCTATCGCCTGCCTCAAAGGCGGGCC
>N_4236
CGGCAGCTGCAGGGCAATAGCGTATATTATTGGCAAAGGTG
>N_4237
TTGGGGTTGTACGGGTAACTCGAACTGCTTTAGCGGATAAA
>N_4238
GGGATAGCTTCAGTGCGAAGCGAATGATCTCACCACTCCGG
>N_4239
GATTTTTCGATCTAAGAGGCCTCAGCCAGGGTGGATCAACC
>N_4240
TTCACCCTCTCGTCGCAATTCCCTAGGGATTACCTAACGTT
>N_4241
CGGCCCGCGTAGGGGAATAGCGTCTTCCCGTCCCAACCTAA
>N_4242
GGCTGACATCCCAGTCCTTTCAGGGATACGTTACGCGACAT
>N_4243
TGTGGTTGAACGCAGCGCTGCTGGGACATACGATACTTACT
>N_4244
AGCGAACCTTAATGGTCTCCCTATGGGTATGTGCTCCAAAA
>N_4245
GGGAGGGCCGTGCCTGGCTACGAACGATGACCATGATCTTA
>N_4246
ACGAAAGAGCCTTTTTCACACAAAACTCGGATAGCGGGCTT
>N_4247
TCCTGAGGAACGGTGCGATGCCATGAGGTGGTTAGTGGATA
>N_4248
GAATCGGGGGACGTATGCATCGGCGTCCGCTGGGATCAAAT
>N_4249
TAAGAGGCTGCCACCTTCTCCGGTCCAGAGTGAAGAACAGT
>N_4250
CCAAGACGAGATACGGGTAGCTATTTTATCTCAGGCCCGGG
>N_4251
AAATGCCGCGTTCCATGAGGCGGAGTGAACGCATTGAAGCA
>N_4252
ATAGAGTGTGCGGTCGATGGCGGGAGGACTCAGCGGTCTGT
>N_4253
CCGCGGGTGACCAAGCGGAACCAGGTTATTTGTGGCTCCCT
>N_4254
TATGTGTATGGCCAAGCATGCAGACGTACATTCCTAGATAA
>N_4255
GGTTCCGGTCCCGTGGACTGCAAAGCTCAACACGGGCGTAG
>N_4256
GAATGCGCGCTGATGAATGACGTAGGTACCGCTCTCCGGAG
>N_4257
GTTAAGTAATTGGGCTAATTCAGGACTATGTTTGCAACCTT
>N_4258
CTACCACGTAAGGGGCCCAACCCTATTTGATCTTGGTTGTG
>N_4259
TTCCGAGCCTTGGGGCATGACCCTCCCACAGGCATTGTCTC
>N_4260
ACGGGGGCGGATGAATTAATCGGGTTAAGGCTCAAAAATAT
>N_4261
TGGTTTAATCGGGCTGACGTCTAATGTACATCGCTAAAAAG
>N_4262
GCACGAATGGGATATCCTTACTCGAAAAAGACCGCCGACCA
>N_4263
GCGGCTTCCCAGCCCAGCTTCCCCGGCAGGGGCAAATCTTT
>N_4264
TAACGCCGAAGACCGCCAGTCTTACTAGCCTGGACATTATT
>N_4265
TATTAGCCAGGGTGTTGAATCTGAGTAGCATGACCACGCAA
>N_4266
CGCAGGTTCTCTGGATAGCGCGCTCGTGGAGTACATACAAA
>N_4267
TGTACGATTTTAAAGCTTTGCGAGAACGAAACGGTGCGGAC
>N_4268
CGCCCGACACGAACCACACACTTATGAGGAGCTATTTCATA
>N_4269
GATCTGTCGTCACAAGCCCGCTCTGTAACCCCTAATCATAG
>N_4270
GTGCTGAGCGATGCCGAATACTTCGGACTTTACCAGTTCCC
>N_4271
GATCATTAGCCGGGACAAGACCATTGCACCACATTTACCAG
>N_4272
TCCTCAAAGGTGTACATGGTCTATGATACGACTGCCTTAAG
>N_4273
AGTCCTGAGGAAAAGTATTTCCCTGAGTTAATACTCCAGTT
>N_4274
TGCGGAGCTACGCTACCGCACCAGTCGACAGGATGCTCTAC
>N_4275
GAGTATCGCGCAATTGCTGACCAGTGGTGTTAGAGATAGTG
>N_4276
CTAGATTTGGCTCTTATAATCTGAAGAGTGTCACAGCGACC
>N_4277
AAGGTGGCCAGAAGTTTGATCTTGTGGGACGTTTAGTCTTG
>N_4278
CGTGCCCCCGCTTCAAATACCGTGCGCCTTGGGAATGTGAG
>N_4279
GCCGCGCTTCGGCTACATTTCAAACAAAGCGTCAGACATAT
>N_4280
ATGAAGAACATTTTTAAACACGCAGGGGGCGCGCGGCATAG
>N_4281
CCGGAGATCCACCTTGTTACCCCATGAGCTTGGGGGACATA
>N_4282
TCTTCAAGAACCGGTAAGGGCATAGAGTCCATCGGAGTGAC
>N_4283
TGTAGTTCGGGATCGAATTACGAATCGTTCCAAAATTACTT
>N_4284
TGTACGCAACAGGATCTAGACTTGGTGACGGCCTGAGCATA
>N_4285
TGTCCCAGGTGTGACACAAGCCGACCCTACTGCCATAATAC
>N_4286
GGCTAGCGCAGGAAAGGTTTCGTCTAGTGGCCCAGTTACAA
>N_4287
CATCAAATTATAAAGTGCTACCCGCTAAATATCCCCTCAAC
>N_4288
ACCCGCCGCCCGAGGACAGTCCCAACCTCTTGGAAGTGTTG
>N_4289
AATATACGGTCACCGCGAATCATGGAGATACAAAAGGCTAT
>N_4290
AGCGAAGACGCTTCGTCGGCCGTAATCATTGGCGCTTGCTT
>N_4291
CCAACACGTGGGAGATCGGTCACACAAACACGGCTTTCCCC
>N_4292
AGTCAACCCCGGGGAGGGGACTAGCAAGGTGTTCATATTTG
>N_4293
AACGGTCTCCCTCACGACATCAAATGGGAGGGATCAGGTCC
>N_4294
CAAGAGAACACGCATATCTACTGGGTAAGCGTCGGTTAAAT
>N_4295
AAGGAAATCGGCTATGGTCTCACCCAGTTCGAGCAATTAAA
>N_4296
AGACACAAAGGCCCTCCTGGCGAAGCGTCATAGCTGACGGG
>N_4297
TAAATTATCCCGGAGGACCACTACGTCTGGTTAAGTGTCTA
>N_4298
CGTATCAGGGAGGTTGAATTCCTCGATTTGGTGGATTAGAG
>N_4299
TGCAAAGCTATGGCGCGTGTCTTGACCGATTGTCACGAAGT
>N_4300
TACTGCTCCCGGTTCATGCTCTCTCTGTGGCGATGGGTCAA
>N_4301
GGTTAGCACACCCAGTTTTCCCGTGTGGGCTTGGAGAGGAT
>N_4302
CAGGGAGTGCGGAGAGGGGTCTTGTCCCCTGAAGCTGTGCT
>N_4303
ACTATACACCGTGAAGTGGACTATTACCGCCAATAGCATGA
>N_4304
ATTTCACGCGGTCGCGCAGCCTTTTTCTGGAAAGTCGGAGC
>N_4305
ATAGGTTACTTTCGCCAGTGCCGTGGAGCCAGCACCGTGGG
>N_4306
AATACTGGTGGTTTGAAGGCCTGACCAGGCCAGACCATGCA
>N_4307
ATCGGACCCGCGGGGGCAATCAGGGACTGATGTGGATCCTA
>N_4308
TGTGTTAGAATAAGATTATGCAAACAGTGGTCGAGCGATGG
>N_4309
ACCATACCTAACTCACTTAACAATGTGGCAAGAAACTTGAA
>N_4310
CTCAAGAGCGATTTGCGCAGCAGCCACCCTATAACAGGAGG
>N_4311
CACCCCCTAATTGGAGCAAGCTTCCCGCTCTTTGCTGCGGA
>N_4312
AGAATTTAACAATTATGCGTCGGGATAGTTAAGCCGCGGTG
>N_4313
AACTGAGCCGACCTAGGTACCATTTGCCCCCCTCCATGGCA
>N_4314
AGCGAGCGGATACATCACGTCTGGCCAAACCCGCTATACAC
>N_4315
TTTTAAAGAGGAGTATCCGGCTATGTGTGAGATTACTGTTC
>N_4316
GAGGTAAGCACCCCCTACGACCACACGCAGTGTCGCGAAAA
>N_4317
TTGTCGCAGATGTCTTGGTTCGAAAGGGAGGCGGCAACGTC
>N_4318
CCGGGATCATTGTTCAGAATCTGGGTACGACGCCGTTTAGA
>N_4319
TAACCATCCGCTAGCTCAGGCTAGGAAAGACAGTGCGCGAC
>N_4320
CACTAGAGAACAATACCGTACTTGTCGAGTCCTTATCATGA
>N_4321
GGAGGGGATCGATGTCCCTCCGAGTTGACGTGCCATTGGGG
>N_4322
AAGTAATCTTTTGGTCGTCACGCTCTAGATCGTACGGTTAT
>N_4323
CTAGGAACCTGATAAACTCTCAGAGAATGGCCTAAAGTGGG
>N_4324
CTTGCTGCTCTTGAGGTGCGCCGTCTATAAGGCCACCCGGT
>N_4325
TTCCGGTTACTCCCGGTGTGCATAGAGACTAGTCCGGTTGT
>N_4326
AGGAGGTCTGCATAAATATCCGTTAAATCTTAGGCGTAACT
>N_4327
AGACCGAAGCGCCGATATCTCCTTGCAGGACATTTTTACGT
>N_4328
GGGACAAGGTGCGACCTCACCAATTGAGAGATACCCGCTGC
>N_4329
CGCTAGCACGGAGTCAACCCCGAGATCGCATATCCCAATTA
>N_4330
GGTTTCCGAAGGTTATTCCCCTTATCTAGGAAGGTTATTTT
>N_4331
GGATGATCTTTACCTGCGTACTTCGACGTGACGGTCAGCTA
>N_4332
GGGGGTCGCCTACTACCGCACCTCAGCCAAGGTGCGAGAAG
>N_4333
GACTTGTTACTAGTCAAATCCAGATGACTGGACTTGAGGGG
>N_4334
CCTTTGGTTTAGTTGACCGCCACCCTCACTGCATCCCAGCA
>N_4335
TGCTCACGAAAAATCGCTGGCAGGGAGACCGGGGGTGAGGG
>N_4336
TGCCAGGTCTTCATCTCGCACTCATCTTCCGACTTAACTGA
>N_4337
GTGAGTTTGGTCAAGTGAGTCTGTAATAATTTACCGGTCGA
>N_4338
AAGTAGGGGTGTGGATCCTCCTTATGCGAAGCTGAATCATC
>N_4339
TGGATTGCCGTCCCGCTCAGCGAGGATAATAGCGATGAGCC
>N_4340
TCTGAAAATCCAACGCAGTGCGGTATTAACGATCACTATTT
>N_4341
GATGTCCCACAACGAGATCACACACTGTACTAAGTTAAGTA
>N_4342
TTGGTCTAACGGCCAGCTACCACGATGACAAAAGATTGACC
>N_4343
TGACGCACCCCAATTGAGTGCGAGTCCATGCCTCGCTGATC
>N_4344
GTTTACGAAGTTAGTCGGACCGGGAGCAAGGTTAAAGGACC
>N_4345
CGCCCCCGGATTGTTGTCTCCCAGTCGGCGAGGCCCGCCGA
>N_4346
ATCTGAGATAGGACAGAAGACAAACTGCAACGTGTGCTGAA
>N_4347
AGCGTGTATCGCCTCGATCCCCATGAACTTCATCTTATCTC
>N_4348
TGGGGTCTCTCGTCGGGTAACGGGGGAAATTCGGATAGATC
>N_4349
AAGGTCCTTGGTATGCGGACCAATGGTGGCGAGACTGTGAA
>N_4350
GAGGACAGAGTGGGTGTCCGCATTAAAACTTCACCGCCAGT
>N_4351
GTTTAGAAGTAAGAGAGGTGCTAGTAGCTTTCTCGTCTCGC
>N_4352
TGATCGCCTTGGGTGGATAGCTCCCGCTTTACTAATCGCAT
>N_4353
AATCCGATCGTGCTGACACCCTTTCGTCGCAGTGGCGACAG
>N_4354
AGCTTTTTCCATATCGCGGTCATACAAAGTGCGTGAAGAGT
>N_4355
AGATCGGACCCTATAGCCTCCTCTCACTAGCCTACCCCCGG
>N_4356
TACTAGTCAGAGTTTGGAACCTAGTCGTATTCGTCAATAAC
>N_4357
TGAGTGGCGGAGGTGAGCCACCATCTCGGTCTCACCTTGGG
>N_4358
CTAAGGCTCCCGTCGCTATCCAATCTCTGGGAAATGTTCGG
>N_4359
AGTGGTATGGTGTCCGTCTGCGACAAGTACTCTCAATCCCC
>N_4360
GCTGGGGTTTCCAGAGATGACCTATTACCTTACGCACGGGG
>N_4361
AATCTTTTTTTTCCTGACGACCACCTGAATAGATACGGGCA
>N_4362
GGCGATGGGTATGGACCGAACCCGGGCCCACGTTGTTTCTC
>N_4363
ATACAGTTATTAGAACTATGCAATTCGACTATCTCTGAACG
>N_4364
CAAGGCGTCGTTAAGGGGCACATGGGCATGTCGTAATGGAA
>N_4365
GGCGCCAGTGCGAACAACTTCACATTGGTCTATGTAAGTCC
>N_4366
GATTTACTAAAATCTCGAGGCGGTAGGTGTAGGACACCCCA
>N_4367
TGTGAAAACAATTCTCTACCCCAAAAAGCGGTCCAATGTGA
>N_4368
AGGAGGGGGGACTCCCGGTGCGGTCTGAAACTTACCGACTA
>N_4369
AGAGTTACCGAAATACGCCCCCATTATATAAGCTCTGGCCA
>N_4370
CAATCCCTACTCAGGTCCCCCCCCCTAAAAATAACGATTGA
>N_4371
ACTCCTGGCATGTAAGATATCAATGCGGGTCTCCTCCGAAC
>N_4372
CCACCATATGGGACGTACGACCCTTATTACCCCACTTAACG
>N_4373
CGGAACTCGGGCCGCGAGTACTCAGGCGTGCCTAACTTAAG
>N_4374
AGGAGTCCCTATCGTACCATCACATTTCGGCATAGTCTCCA
>N_4375
ATCATTTTGAACGTCGGCTGCGTTCACCGCAGACATTTTGG
>N_4376
ACAGACTGGAGGCTACTATACCGTGTGCATCCAAGACATTA
>N_4377
TACAATTCCCAAGTACACCTCAATTTTAAGTTAGTCGGAAT
>N_4378
TGGAGGCGCAGTTACCCGTGCCGGCAGGCAAGGCGATGACT
>N_4379
TATAAGAGTCCGTAATCCCTCGCTCACCACGTCAAGTGCCT
>N_4380
ATTACGCGATACTCCTTTTACAGACTCCATGCTTCCACATT
>N_4381
AATACACTAGAGCCGGAGCACGTGGCGTTGTATCAATCGTG
>N_4382
AACGTACCATGGTTCTTGTCCAAGGGTAGCACTCGCCTAGA
>N_4383
GCTCTCTCCGAAATGGTAGTCCGACACTTCGAGCCGTATTG
>N_4384
GTATGTAGATTTCTTACTGACGTAAATCAGAGGCTGCGCTG
>N_4385
TTACATAGAGGCCACGATCCCTGATAGGAAGCGCGTAGGAC
>N_4386
ATGCCACATGTCGCTAGATACTTAAGAAATAATTTTATGAG
>N_4387
AAGATGGGGTAGAGTAGACGCCGAGAGGACCGCATCACGAT
>N_4388
CAGACATAAGTATGTTTGTGCGCCCCTACGACAGGTGTTAC
>N_4389
CGGATAGGCCATGTTAAATACAATTTACCCTACCCGCACTG
>N_4390
GTCCTCCCATTAAGCTGTTGCCTTAATGATTCCATTTCGGT
>N_4391
GATGATCGCTGGAACCGGTCCTATTTAATGGATCCACCCTG
>N_4392
TTACAGGCCCTTGCGTCTACCGTGCAGCTTAACCCGGTTAT
>N_4393
ATTACAGAGGATTAAGCATCCATTAAAAACAGCTTTTGAGT
>N_4394
TAGATACACCATAGCGTCTGCTTTATGTGCCGGCGGGCCCT
>N_4395
CTAAGTTAAGTACGAGAGCGCCCAGAGCATGTAGCACCAAT
>N_4396
GACGTCGGTTTACATTGAGGCTTAGTATCCCGATTCAGGGA
>N_4397
ACGCCCCTCAAGAGGCTATTCAGCAATAGTGCTGTTGGCAG
>N_4398
ATACCTAATTAGAAGGTGGTCGCTCGAGTACTGTTTTTCGT
>N_4399
AACTCCGAGTGTGCTTGAAACAATAACGTTCATTTCCCTTA
>N_4400
TGGCGGGTCAGGGGTTAGTACTCCCTAGGTCGCGGGATGAA
>N_4401
ACTCTTTGCCAAACGGCCAACCAATTCCGGCTCGTGTTAAG
>N_4402
CTCCATCGTTCAGTGCGGGACTACTTGCTGAGAAAGCTTAC
>N_4403
ATACAATGATTCTAAAGAGTCGATTTCCGAAGCCCTCGTCC
>N_4404
TAATGTCATAACAATCCGTCCTATCTTTACAGAATCCCGCG
>N_4405
ATCACCTAATACGAGGGAACCCTGCAGAGTTGTCCCGGACC
>N_4406
ACTTTAGCGATAATGATGAACCGAGAGTAGGTGGCGGCGCA
>N_4407
AGTTATCTGGTCGGGCAGTACTCGTTATTAGAGTGAGCCCG
>N_4408
GACTTAAGCGGACAGGGCGTCCTTTGTTTTACAATGCTTAG
>N_4409
TTGGGATCGTGCCCTTACAGCGAATAAGGGGCCACCATGTG
>N_4410
AACAAGTACAGCTGCGTGGGCTACCATAGAGGGTGGTGATT
>N_4411
AAGTGTTGTTCTTAGGAATTCCCCTATCGCCCTCGGAGAAC
>N_4412
GCACTATGAAAGAAGACCTTCTGGGCAAGAAGTAGTCTACT
>N_4413
TTTATCGCACTCCAAGCCTTCGCGTTGAAGAAAGGCGGTCC
>N_4414
TTTGGTAAAGTCTGGTGCGACCAGTAGGCTTATGGGAATTG
>N_4415
GGCCCCAGAGTGCGCATGTTCGGGGCATTGTTACACCACCC
>N_4416
CCCGGAATACTTAGCCCGAACTAGTTTTGGTGTGCGCTCAG
>N_4417
CGACGGAGACTTAATGAGAGCTACGGAACTTAAATCGACGG
>N_4418
ACAAGTATGGGTTAACCTCACCGTATTCTTAGGACTGGAAT
>N_4419
GAAGAACCATAAGTCGTCACCCCGCAATCCACTGCTACTAT
>N_4420
AGCAAGGTTGACCGCTTTGGCACTATGGGCTAGCTCTGAAA
>N_4421
ATCCGACGCCGTCGTTGGAGCTTGATCCAAATGGGGCCTTT
>N_4422
CTAAAAAGGGTATGCGGTCACGTTACTAGCTGTGTGGACTC
>N_4423
GCGAACTTCGACTCAGGTCACTTAGCTTCCGTGAGTGTTGA
>N_4424
GTGGAACCAATGGCTCCACTCATTACGGGGGAGGCCGGGAA
>N_4425
AATGACGAAAGGGCATTCCACTTGTAGACCGTTGGGACCCC
>N_4426
CCCTCCATTCTGCCACCGGTCCGGAGGGACCCCGCCACTTA
>N_4427
GACTAGGTGTTCACGTGCGGCGGCTGCCGGCACGCCGACCG
>N_4428
TGGCAGGCCCTGAGATGGTGCCCTTAACCGAGAGAAATGCG
>N_4429
AGATAGAGCCCAGTGATGAGCTGGGTAGCCTCTGAGAACCA
>N_4430
AGGGCGCGCTACACCCGTGTCAAAATCCGGGCCTTCCTCTC
>N_4431
AGAAAGTACTCCGATCGGGGCCCATAAATGCAAAAGATGGG
>N_4432
GTGAAAGTGCAATGGTTCTCCGCTCACATAAAATTGACGAC
>N_4433
CAGAACGGTCATTGCCACCACAATGTCTGATCCCGGATGCG
>N_4434
TAATCTGGTGGCCCATCTCGCGCTGGTTTAATGCCCTAATA
>N_4435
CTAGGAATAATTGGGGATCTCATGTCCCTTTAGCGATATTT
>N_4436
CGACCGGAGTCCGCTTCTTGCTAATTTGCCTTACGATAAGG
>N_4437
CAGTCGAAGCACTGGGTCCTCTGTGTGCGCTCGTCTCGCCC
>N_4438
AGTCATAGACAAGTGTAGCACCGGGCTGATGGGGAGATCCG
>N_4439
ACGGCGAGCTAAGACTATTCCTGTATAGGGACTTCACCTGA
>N_4440
GGCAGGCAAAGTGCCGCTGCCCCCCTAGACCGGCGGTGGGC
>N_4441
ACACGATATAGGTATAATACCGCTATGCGGGGGCGCTGAAC
>N_4442
TCCTGTGTGTTTTGACAAAACCTTGCTGTTCTTGATGGCAC
>N_4443
AGAGCAGGTTTACTTCTACCCAGCCCGGCCGGACGAGTATC
>N_4444
GCTAGCTAAACGTGCACGTTCGCAGATGTTTCTAACAGTCC
>N_4445
GCTGCGCACCAAGTATAGCGCATTTCCGGCTTGAAATTCGG
>N_4446
GTCCTTCTGTGCTTCATGTACGGGGTATAGTAACCTCTTTG
>N_4447
TCGAGCACATGGGCGGACTTCGCTCTTAGGCATATTTTTAC
>N_4448
CTTTTACGCCTAAGAGGTGGCCGGCGCTGCAAGATACTAGT
>N_4449
GACCGCAAAGGCTTCGAGAACGGGGTGAGGCTTGTCAGGTA
>N_4450
TGACCAGAAAGTGGATCTGCCTTTGGAAGTAATACAGCCCT
>N_4451
GCTGCACATTTATACATCAACATCTTGTCGCGTCACTTTGT
>N_4452
TACTACCTCTTCATGGGCGTCCGCAGATCCTTAAGTTTGCA
>N_4453
ATACCGTATAGGCCCTAGAACGACGCCAGCTTTCTATTCCA
>N_4454
ATGCGGTATCGATCCGCTATCAGCGTACGCAAAAGTGCATC
>N_4455
GGAGGGGCCTATTCATTGCACCAACATTAGGAAGGCGAAGC
>N_4456
TAGATTGGCAGTCATAGAGCCAACCATTTTGTCGGGGAAAG
>N_4457
TTTGGAAGATATTGTAGCAACATAAGTAATGCCTCGGAAAG
>N_4458
AACAGCACACCCAGAATGAGCCTGCTCCAGGGTACGCGCCA
>N_4459
ATGCCCCCACACATCCCGTGCAAGGTGATGAACTTACGTTT
>N_4460
GGAACAGGCATGATAAACGGCTTTTCAAATGCCTAGGTAGT
>N_4461
CATTAACCCTGAAAGGGATTCAAGATCTCTCAACGGTACCG
>N_4462
TCGCTAGCGACGTTGGGGTCCTAAGGGCGAATATAGGTAAG
>N_4463
TCAACCCTGGACCTAGTTAACGGCATCTGAACAGGGTTAAT
>N_4464
CCAGTCTCGACCTTAAGGCTCAACGTGGTCCCCAATTTCCC
>N_4465
GGAGAACTAACGAGCCCGCACATGAACCGATCCCTATTTGA
>N_4466
GGAAGGGCATTTAGTAGGAGCTTATGTCGGACGTTAGGTTT
>N_4467
CTACTAGTATAAGTATTTTACGCTGCCTGAGTAGGCGCCAT
>N_4468
ATTAGCTCCGGGAGTCGATGCTAAGGTCCTACTTAGGCGGC
>N_4469
GTATGATTGCAGGTCTAAACCTTGCAGGCTTGGCTCCAAGT
>N_4470
GGGAATCGCCCCATGTGGTTCAATCAATATAGGTTCCAAAA
>N_4471
CATGATTGCGCAAAGGATAGCCAACTTAAACCTCATGTGTC
>N_4472
GGACTTTGGAAGCCACTTGCCCGTGACAAGGAATTTGGGGG
>N_4473
ACTCTGGTTCGCTAGTAGAACGTAGAATGGGAAACGCACTC
>N_4474
TCTTTCTCATCTATAGTGTTCTATCATGCTAATTGCCTACG
>N_4475
AGTTTAGTAGGACGCATGTCCTCAGAGCCATGTGCATAATT
>N_4476
GGATCGAACGAGCCCTTGGTCTAGAAATACTCTTGAGATCT
>N_4477
AGATGGCCAGTAGGAGCCGGCCTAAAAGTGCCAAAGTTCTG
>N_4478
GTTGGACGAATGCCTAATGCCTCTTATGGTAGGCCCATCGG
>N_4479
TGGCGGCGCGCGACAAGTTGCCATGGACCCAGCAGGTCCTC
>N_4480
TCACTATCGAAAAGACCTATCCTTCAACGGACCTCCAACAC
>N_4481
ATAGATAACGGTATGAGAGACTACTAGCCCGGGTGAGCACT
>N_4482
CGATCTGAAACTCATCCCCCCTGTGGAACATGGGTGCCTTT
>N_4483
ACCAGATTAGACAGTCGGCACCCAACCCTGTACCGTATTCC
>N_4484
TGGCCATAGTCAGCTAAAGACGTTTGCGCGTCCGCCTACCG
>N_4485
ATACTAGAATAGGCTGACTACCGGCGTAGGCCGCAATAGAA
>N_4486
GTGGGGTGCGCACAATCCTACCAAAGGGGTATCGTACTCTT
>N_4487
GACTCATTGCATAAGTCAATCACCCCCTCCGATCAACTCTG
>N_4488
ACATAAGACCCCAATCCTTGCAACGTACAAGAGGGAACGCT
>N_4489
CTTGGGTTTCCGATATTAAGCGACCCCGGCTGCCCCGTCCA
>N_4490
TTGGCTTACCAGTAAGTATGCAGTCCCTTAGATAAGGATGG
>N_4491
GTTTACGTTGTAATGCTGACCACAATACCTGCCTCGGAATT
>N_4492
CACCCTTAGAGGACAGATTACCCGCAAATCTAATAGGCAGC
>N_4493
GCGGTTGAACGTGTGATCGACGACGGGGCAAACTGCCGGAG
>N_4494
AAGGATTTATTAACAATTTGCAAGCGTATACGGCGGGAATT
>N_4495
ATCGGGTACTACCGTATACGCTCCGGACGTTGTGCGAGGTG
>N_4496
TTTTCTGGATCGTACGTTACCTCCTTTCGCCGTCTCTAGCC
>N_4497
GGTTATGAACCTTGATATGCCACGTATGAGGGGAGGTCTTC
>N_4498
AAAACTTAGTGGCCGCCCCTCTGACCCAGGTGTTACTATCG
>N_4499
CGGAAAGCAAGTACTTAAGCCAGCTAGCATCTACGTGGGAC
>N_4500
TGATTCGGGATACTACTATTCTAGGCCCGCATCCCGCCGTT
>N_4501
TTTCCTATTGGACTCGGTTGCTATAAACGGTAGTTAAGCGC
>N_4502
GAATGTTGGTGCGATATTTACATAACGAGAGGAGATATTTA
>N_4503
AAGACTCATTTGCGTGTTGCCTTAAAGAGTACGAAATGTCC
>N_4504
GGGATGTGTTCCAGCCCTATCATTAAGGATGTTTAAGGGTC
>N_4505
AAGTGATTGATGAGCACTGACCTCCATCCGACACGGCGGTG
>N_4506
AGACGGGATCGTTTCGAAGTCAGTGAGCACTGCGCGGGTCG
>N_4507
GCGATCCACCTACCTCATGACATTAAGTTACGGACACGAAT
>N_4508
AGTCTATTCTTCAGCGACGGCGATTTCGGCTAGATGGCTTA
>N_4509
AGCAACAATAGGCATATGTTCTTCATTAGTCACACCCCCTC
>N_4510
TGAGCTCGATTATAGAGGCTCAGGCCCTCGTGGAAAGGGGC
>N_4511
ATACCGTATCTTCTGTACGACTTATTGGGTGTATGATCTTG
>N_4512
TCGGAAACAAATGAACTGCACCCACGGAGAGCGGGCGCTCC
>N_4513
TGCATTGCGATGATCGTCACCTATATAGTACCACCCCTAAC
>N_4514
ACTTTTAAGAGCCACGAATCCGTGGCAGGAGCACCCCAATG
>N_4515
CCACCGGAAACGAATGCTTTCCAGCAATTTAGTCCAGGCCC
>N_4516
ATGGCGGGTGATGCTAAGAGCAAGATTACTTCCCTAGCACT
>N_4517
GAGAGGGTTCATGTACTGGCCGTATCGGAACGTGGGGGGCG
>N_4518
CTAATATGGTGACCAAGCAACGATCCAAAGTTCAAGAATAT
>N_4519
TTTTATTTACGGAACGCATGCAGCAAGATCATACAAGCTTA
>N_4520
TCGCCATCTGAAGGGTCGAGCGTTACCAGACGAGGGTAATT
>N_4521
CATAAAGTAGGGCGATTAGCCCACAACAGCTGTCAATGGAT
>N_4522
AGTTTTTATAAGAGTGGAGTCTGAAGGACCAAAACTCAGGA
>N_4523
CCCAAAACGAAAATAACTGGCCGGACATTGTCGAGAAGTGT
>N_4524
TAGCGACCGTCCGGTATCCTCCATTGTGTCGAGGATGGTGA
>N_4525
CTACAGTCCCGAGTATGAATCATTCAACCCCTTAGATACTG
>N_4526
TGGGATATATACTCCGGATACTTGCCGAGCGTACGTGTGCG
>N_4527
AAGAGCTTTTTGCCTAGATACTGAATGGATACCACGACAAG
>N_4528
GTAGGTGTGCCAGACGGCAACCTCGAGCTGAGACGCAGTGT
>N_4529
CGCCAAAGGGCGTGACTAAGCGCCTGGTGAAATGAGAGTTT
>N_4530
GTGGGTGGGTCAGTCCCCCGCATTGTTTTTGTTTATACCAT
>N_4531
TAGTAGTTCTTCCTACTATGCTTATGGCCCTACGGAGTTAA
>N_4532
GAAGACGTTGCAAGTAATCACGCAGGCCCTCCATTATTTAG
>N_4533
TAGATGCACATATTTTTTCACCGGTAGATGAATATGCACGG
>N_4534
TAATTGTCAACCCGGTCCTACCAAAAGTTAACCCTTTTGGC
>N_4535
GTGTAGTGGGGAGGGGATGTCGCGGTATGGCCATGTTTTGG
>N_4536
CGACCACCGCTAACCCCACCCCAACTTCAAGAGTGGATGCA
>N_4537
GATTGCGGACAAGACGTATTCAAAGGGGGGGAGATGCCGAT
>N_4538
TCCGAGTCCCCACCTTTTCCCCAAGACAGCCAAGGGGCGCA
>N_4539
GTAGGCAGTAATAGACCGCACGGACGGCATTGACTAACTGT
>N_4540
TAACCGCAGATGCTCATCCACTTATAAGAATGGAAGTTTGT
>N_4541
ACGCCTCCTGAATGTATCAGCAGCTGTTGTCGAATAAGGCC
>N_4542
ACCACACGCTAAGGATAGTGCCACCCTATGGCGACAGCACC
>N_4543
CTATTTTGTGCCCCTATCAGCTCCTCACCATACAACAAGTA
>N_4544
GGTCCCCCGTAACATTCTGCCTTTAACGTAGAATCCAATCG
>N_4545
ACATTCTTTGCCCACAGATGCTCCTTGAACACGAATTGTGT
>N_4546
CGGCGCGTAAGCAAACTACCCTAGGATCCAACATACCTTAG
>N_4547
TCGCAAGTGCGTTTGTTGTCCCGCGGTTATAAGCTGCTGGG
>N_4548
ATGGCTTCAGCTTGCAATGACTGTTATATTAGGAGACTGTA
>N_4549
ACCCAGAACCTGCATTGACCCTCTTTATACGGAGGTATCTG
>N_4550
CTCTATGCCAAAGGTACTCTCCCCATAACTGAATCATATCT
>N_4551
ATTCACTCTGACAAATAGGGCGTGTGCGTCCGGAAACGACA
>N_4552
TAATGTTCACCCGGTCAGGACCGAACTTAACCGATGTAGAA
>N_4553
GGGTGTTTATCGGCCACTAACTTGGCAATCCACTACGCTAC
>N_4554
GGTCGTCTTCTAGGGTCCTACGGGGGGGTTCCTCATATCCC
>N_4555
GAAGCCCCCCTTCCGGGCTTCGTATATCTAGCACACTGCTC
>N_4556
CGTCGTTGGCTTGTTAATGTCCGTTTGATAACTGCTCAGTA
>N_4557
AACTAGAGGAAAGTTGGTGGCAAGCAATACGACCGGTTATG
>N_4558
TCATCTCCTACAAGTGTTGACACTAATCATCCTTAGAGCTA
>N_4559
CCTTAGCGCTCAGTCCTACGCAGGCTCCTTCCGGGATCGCT
>N_4560
CGGTGGCGCGACGCCTAGTCCATTGGAGGTCTCCGATGCAC
>N_4561
AACCTAGGGTCCAAATGATCCGGCTAGCTTATTTACACAGA
>N_4562
CCCGAGTGCGACAAGTGCCTCATGCTAGCGCCCGGAAGAAA
>N_4563
TGGTCATGAGCTGGCGGTGGCTGGCCTACTCACTTGGATAG
>N_4564
ACATGCAACAATGTCGGTGCCTTTACGCTCCTCTACGTGAA
>N_4565
GGAATGGTACGAAGTAATGGCAGCGCGTACCGATCAATCCC
>N_4566
GCCCAACCGACGCGCATGATCAACTTGAGTCCCCAGGCTTA
>N_4567
AGGACCGCCCAGTTCTACTCCGAAGGATTCTCGGATCGCAC
>N_4568
AACAATTGGTCCAAGCAGTTCACAAACCCGACACCCTTAAA
>N_4569
TTGGTAACATTTTTAAGCGTCTTCACTCTGTGCGTAGTAAA
>N_4570
CGCGCAGGTCGATCATCGATCAGTTTCATCTATGCATTGGT
>N_4571
AGAAACCTGTGGTACAGGTACTGCGGGGGTTGTAGAATCGT
>N_4572
CATAGGGCGGACCGAAATAGCACTTGTCAAGGAGTCTGGCC
>N_4573
GAGAAAATTGTGAGGGGCCACGTGCGTAACTGCGCCGCAAC
>N_4574
AAGATGGTACTTTCTAACTACGTCGCGTTGCTGGGCAGTCG
>N_4575
ATTTGTATCGGGTAGTTAGGCAGGTAGTCTAAATGTGATAG
>N_4576
GCGTCTATTAGCAGTCGATGCTAACTTGACGCGCGCGGGTT
>N_4577
TGATTATCCGTCATAGCAGACGAACTCAGACTCTCTGCCAG
>N_4578
TAGTATGGGGCCCCATGTTGCATGTCTATGCGTAGTGTGAT
>N_4579
CGCAAGGAAGACTAGGACGACGGGAGTACCGTGGCCGGGAG
>N_4580
GGTTCGTCCCAACTAACTCGCACAGAACTTGAAATTAACAT
>N_4581
GTCAGCAGTTAGTAATGCCACCATAATCAACGCGTCAGGGA
>N_4582
CACTCTACGTAGTCAATGGGCTAAGCATAGATGTATTGAAA
>N_4583
GCGGCCCATCTTCTACTGGGCGATCTAAAGGTCAGGGCTGG
>N_4584
TTCATGCATATATATGGGCCCAGAGTGCTTTGTATCAACAC
>N_4585
CACCCCGACGTTGTGAAGTCCCCACAAACCAACCCTAATTG
>N_4586
CGTATTTTGGGCCGCGGGCCCCTTCTCCATCCTAGCTGGCT
>N_4587
ACCCTATATACTAGTTCATGCGGTACTGGGCTTGAGGTGTC
>N_4588
CCACCCACACCAAAGAGGGTCCTTAACGCAAGTCAGCTGAG
>N_4589
TCCAGTAACTAGTCTTCCCACAACTCTGCTAAAATTCAATC
>N_4590
GGTTGCAAACATCCCATGCCCATTCTTTTACCAATCCGAAA
>N_4591
ACCTACACATTAACAGGAACCGATTTGGGTCTGTGCGAGAG
>N_4592
CACAGCGAGCATACACAATACCAACCCTATACTTCCCCTCA
>N_4593
ATAAAGTCCGTGTCGAGCGTCAGGGCAAGGAAGTTCCCTAT
>N_4594
TTGTGCCCTTGACTTGACCCCTGTCGGAAGCTTTGCTTGCA
>N_4595
ACGAGGCGCCCACATTGTTGCGCGTATACGTAGTGCAGTTT
>N_4596
TCTCGTCATGATTGTGTCGGCCCGACGCACAAGTAGCCTCA
>N_4597
CCATCACGTTAGTAAGCCTGCCAGAGGTAAGTTAGGATTTA
>N_4598
AGTTTGGCAACACCTCTCTTCCCGCCTAGATAAGCGGAAAA
>N_4599
GGGTCTTAATAACGGGACAACATGATTAAGAGCCCCGTTTC
>N_4600
GCCATACCGAGCCTGGCGGGCTTACAGGGTTCAACCCTAGA
>N_4601
GGAATAGGACGCCTCTGCTGCCCGGGTGCGGAGAACAGACC
>N_4602
CCTGAATGAATACGAAGGGCCTGATACTTGCATGGGAGCTA
>N_4603
CAGTTGGAATAATTAGAAGCCTAACCGTACGATACTATGGG
>N_4604
TGCCCACATTCGTACTGCATCTTTTAAATAGTCTCTTTGGC
>N_4605
TGTGGCCAGCCAGCAACCCTCCTTTCACCACTTTGACGCAT
>N_4606
CGGTTATCGAGGGCCATTGCCATTCTCGAAGGAACCTGGAC
>N_4607
ACCCCTTTTCAGAGGATTGGCAACTACAGCTTGTCGATAAA
>N_4608
GGTGGCCCCCCCCTCCGTATCACTAGTCGGCATAGACGTTC
>N_4609
GGGTTACTCAATGTGGTTGGCACGGTCCTTTCTTACTGGTA
>N_4610
GGATTGAAGATAAAGCTCAGCCGCGTTTGATGAGGCCAAAG
>N_4611
TACAAGCGAACTTTCAGATCCACGGATTGTGTTGGGCTGAC
>N_4612
ACTCATACGTACCAGATTAACATTGAAGCTGGAACAGAGGC
>N_4613
CACCTGCCGAGTGGATGTCACGTCTTACACGGGGTCTAGAC
>N_4614
GCTCAGCCTGAGATGAAGCACTATTTTTTCAGCCATGGCAT
>N_4615
TAAACTAGTTGCCTTCCAAGCTGCACCTCGTTAAGTGACAC
>N_4616
AGTCGAGCGGGCGATTAAGGCTTGGGTACATGATTACGATT
>N_4617
GTTGTGCTCGGGGCGATTCACGGCGCCACCGGTGATATCTT
>N_4618
ACGAAGACTTTTCGCGATCTCAGTTACGGGCGTTTCCCCTA
>N_4619
CCCTGGTTGCACTTCAGCCGCAGACTGGGACCCTTCGGCGA
>N_4620
CACCCAACAGCGAGGGCCCACTCTTAAATTGCGTGTTGATC
>N_4621
ACATCCTGGAAGATTCCGAACGGTTCGTCAAGCCGGGCGAT
>N_4622
TGCTTCTACTGAGCGGAAAGCGCCACCCTCCCCGACATAGA
>N_4623
ACTTAGTAGCACGTTCTGAACTCCTAAGCGCCACAGTTAAT
>N_4624
GATTCCACCAGCCAAACTCCCCGGTGCCAAAGATCTAAGAA
>N_4625
CGAATGTATGGGGGATAATTCCGCTGGTTCAAATAGGCGCA
>N_4626
TCATGAAGTATGGACCCTCACCTGCTCTTGCTCGATAATCG
>N_4627
TAGAACCGGCGCACTTTCGACTTATGGAGAAACAGAGGGAG
>N_4628
CCCTTGTATTAGTCACTTGCCTGGATTGCGAGCACAGGTTA
>N_4629
ACGCAGAGAGAAATTTTAGTCTGGTGAATAGTATGGCGTGT
>N_4630
CTGACCTTACAGTGAAGGATCTGATAGGGGATGGCCAGACA
>N_4631
CTTCCTATAGCCCCCCACAGCATATTCATGGTCGTCCGGGC
>N_4632
GTTGTGAGCCCGGGTGCAAGCTGATTACGCTGTCGGCCCTG
>N_4633
TCCACCCCCACCTGGCGTCTCTACCGACGGCACTTGGGGGA
>N_4634
TGGTCCTGAGGGACAACCATCTTTTGCGTCTCGCGCTAAAA
>N_4635
ACCCAACGCCCCCCATACCACCAGATCAGCACTCGTATTCT
>N_4636
CTACTTACAGGCTCACGGGCCAAAGATCTCTCCGTGCGCGT
>N_4637
GACAGCTCGGGAGTATCCCCCCGGACCCACGCCATATACCG
>N_4638
CTGAGAACCGGCCCCGAGGTCTTATAGCTTTGGATATCGTG
>N_4639
TTAAGACGCCAGGGTGGTGTCTCTACATAGAGTACGGAATT
>N_4640
TGACTGTGTAATGACGACGTCTATATTTGTAATCAGCAGGA
>N_4641
GGAATTATGAAATTCGAAGGCCGGGCCCCACGTACCACCTC
>N_4642
ATGCGTTTATCTTACATGAACTGACAAGACGCAAGCTCCAC
>N_4643
TAACCGTGCAGGGAGTAGGGCTTGCAGGGATTGATTGTGTA
>N_4644
GGTTATGGCCATGCCCGGTACACGCAGACCAAATCTGTCAC
>N_4645
AGTCGCACTACTCTTTTATACTATAGTGATAGTGTTTTTGA
>N_4646
TTGGGGTTATTACCGAGATGCCTATGAACCCTGAAAAAACT
>N_4647
CCCGGCGATTTACCTCGCTCCGGATGAGGTACTCCACCACA
>N_4648
AAAGGGGGGTTCATGGGAGGCTCTCTGATCCCATGCGTTAA
>N_4649
CACACCACACGGCACCAATGCTGGAAAATGTGAAAGCGCGG
>N_4650
GTGAAGGTTAGAGTTAAATTCCGAAATGGGCCTCCGCGCTC
>N_4651
ACTTACCTCTCGATTAATTGCTCTGTGCGTGGAGAGGCTGC
>N_4652
CACCGCAAGGTTTTATTTTTCGCTAAGCGTGCGCTATCACA
>N_4653
ACGAAGGAGCGACGCAATAACAAACCATGGACAATGGGCTA
>N_4654
CACCAAGTGGCCTCAATTAACTGCCGCGCCATTCATAGACT
>N_4655
ATAGAGCATGACCCTCCAAGCCTGGAGACACCACTTGTAAG
>N_4656
TAATCACAGCGTCTTTTCAGCCGTTATTGTATCAACTAACC
>N_4657
AGATCATACGATGCTAGGCCCTTAAGAATGAGCAGGGCTGG
>N_4658
CGTACGTCTGGAGTAGACAACATAGAACCAGCATTATTGTT
>N_4659
CAATCCGGTGTACGAATACACAGAGCCAGTTTAGAGCCACA
>N_4660
CAGGAATTTCAAGTCGATACCAGACTAAGCAGATTATGCGA
>N_4661
TCCAGGTGAGAGGCGCCTAACCATTCTCGGGTGGAGTGTTC
>N_4662
GTGGGTAATCCAGGGGTCGTCCGGGGGCGCGCACTACGGGC
>N_4663
GAAACTTCTTAACCGGCAGGCGGAATTGGTACTCGGTTCGC
>N_4664
TCGGGGATGGCCCAAAGCACCGGTAATAAGATAATTGCTGT
>N_4665
AAATAACACCATTAAGGTTGCCAGCGCCTTGAGTGTGGATC
>N_4666
GAGGGCATTGGGGGTGTCGCCGAGCGTGCACATCTCAACCC
>N_4667
CCCATAAGGGGCTGGCAGCCCGGTCCCCTACCTTTTCTTGG
>N_4668
CGAACACTTCCTGGGTAATGCGCACCGTATGCTAACCCCCC
>N_4669
ATAATAATCAATAGAGCGTCCGGGCCACAACTAGACGGTCG
>N_4670
TAGCCCGGGCAAGGGGCCACCTTTGCGTTTCACTCTTTTTA
>N_4671
TGCCAAGATGCCCCATCTGTCTTTGAACCCGACTGTCGAGA
>N_4672
TTGAAGGGTACGCATCCTATCGTCGTCGGGTTGGAGGAGTG
>N_4673
ATTCTAAAGAAATGGATACACGTACCACTTGATCTGATCGA
>N_4674
GTATATAGGGAAAGCCATGCCGTTACGAGGTGGCCTTGGTA
>N_4675
TTTACAAAGCAGAACGGTCCCCAAACATCCGAAGAGAAAAA
>N_4676
TGGATTTAACGATTCTTCTCCGAAGGGGACTTCGTTCTTTT
>N_4677
AGTCACCGTTTTATATCGGTCTCCTTTTTAAGAATTACGCT
>N_4678
ACAAAGCGGAATCGTCCTTTCAAAGATAAGGGGGCGTGCTA
>N_4679
TTTGCCCAATTTGTTAGACACATTAGACGAACCCTTCCTGG
>N_4680
GAGTGGACACTGGGGTCTAACCCTGTCGATCACCTTCACGT
>N_4681
GGAAACAGCTCAAAAACTCCCACACCTGTTACTTTCAGGCC
>N_4682
CAAGGAATTACCCCTCTGAACAATTCGTCTTGACTTCGCAA
>N_4683
AGGAATAACAGGGGGAGTAACCCAGAGCGACCGGATAACTA
>N_4684
TTTGCATACCTGATCGTGGGCCGGTCGGTCACGAAAAGTAC
>N_4685
TCGACCGCAACCTACCTTAACGGAACTGAAGACAAAATCCC
>N_4686
GATGCCAGAGACGGGAAAGACAGGGTGGAGATTTGAAAGCG
>N_4687
GCCGGTCGAGCTGAAGGTAACCAGGTAATGGTTTGAGATTC
>N_4688
ATAGCGAAGTGCGTTTGGAACAGGTTACAACCTAATACAGA
>N_4689
TCCGATCCCGTCTTAGCCTGCTAATGGTGAGTTAACCTAGG
>N_4690
TAAGAAGTAATATTCTCCTTCCCAGGTCCAAACCATCGCGA
>N_4691
GAGACGACTCTCTGCCCACCCGACAGCCTTTTATTTCAGCT
>N_4692
TATAGACGACTACGCTGTACCTCCAGAAAATCAATTTTAAT
>N_4693
ATTGCCGTCAGATGTCCATTCCCAAGACCGCGTATGGCACG
>N_4694
TCCCTACGCGTCAGTACGAGCATAGAGTATAATCCCAAGTT
>N_4695
GTCATACGTATACCCCGAAGCGAAAGTATTTCGACGGGACA
>N_4696
TCTTATCGACTACGCCACAGCCTGAACTTAATGTACAAACA
>N_4697
CCTCCCGGAATAAAAACCTACCCCCACGCTACGAGAGAGTA
>N_4698
TTGTTCCAAGAGCCACGGTTCCTTTGGTTGTTTCGGCTCCG
>N_4699
TGTTGGCAGTAAAATTCAAACGGGGGACGAGATGTTGTATT
>N_4700
ATCCCCGACTCCCCGGTCTACGCGAACATCGGTGGGGTCCT
>N_4701
GGTCCATGTGTCCCCAGGATCTATAGTCGAGCGGCGCAATA
>N_4702
TGTAACAGGCTTAGCTACTTCTTTGCGACGTACGGACAGGG
>N_4703
CTTAGACTAAATCGCGTCACCTTGAACCTTACAACCGGCGA
>N_4704
TACCAGCCACGGGCGTACTGCGCTGATCATTCGTGACCTAC
>N_4705
ACTGTTACCCATTTGGAAGTCTTGGCTAAATAAGTCGTGAT
>N_4706
TCACCGGTGAGCAAGCAAAGCTAATGGTAGGCCCTACCATG
>N_4707
AAGCGCCCCATGTCCATTCACCTAATCACTACGGAGAAAGG
>N_4708
GCTGATTTTTTCATGCCAGACTCCTAAACGCCCGGATTTTA
>N_4709
GCGTTCTTGGCGGCGGCGACCTAGGATCCAAAATGCCGTTA
>N_4710
CGACGCTACGTATGAGTTGTCGCCCCCCGGAACAAGTCCAG
>N_4711
AGGTGTGGGCGCACTACACTCAGCTAATACCAAAGAAGCTC
>N_4712
CCCTAAGCGACATCGAGGATCTGTGTCTCAAATTGAGTCCA
>N_4713
CCGGATCCGGGGATGGGGGTCATAACCCACTACTGTGGCGA
>N_4714
CAGATAGATTAATCTGAAAACTGAAGAGTTTTGTCCGTGAG
>N_4715
TGTTGGTGCAATATAAGGTACGGAATGATTTCGGTGCAGTC
>N_4716
GAAGCTGCGAGCGTTGTATACTCTTTTGTGGGGGTTCGCTG
>N_4717
TTCGCGCATCTACTCCTATCCGTCTCGTGATTAAAAAGTTT
>N_4718
ATGTACGTGGGCATAGTGAGCTGTTTAGCGGCGTGGAAAGG
>N_4719
CCGCGATTTAGCGAATAAATCGTTTGCACGACGACTTCTCT
>N_4720
TGGTACGTGTGAAGTACAAGCCCTTTAAAGCTGGGTATACA
>N_4721
AGCTCCTGCCCGGAAAGACACAATACGGACCCAGAAAATAG
>N_4722
TGGCCGGGAAATGGATTAGACCGTTGCTTACTGCAATTATA
>N_4723
TGCCTAGGCTTCCCTGAGCGCAATAACCAATGCTTCACTGG
>N_4724
TTGACAGCGAGTGTTGGGAACGTGTGTACTTCGGTTTTAGT
>N_4725
GGCATTAAAACATGCATTAGCGCCAGAGAGATCGGTGCATT
>N_4726
ATTAACTAACCTCGTGAACACGGATCGCCTGGCCCGGCTCT
>N_4727
GTTTGATGTTTCAATAAACCCGTTCCTGTACCCCATGTCAC
>N_4728
ACCCCCCTCCAAGCCCGGGGCGGCAAACCAGCGAGCTCCTA
>N_4729
GGGGGCGGGTCCTACCAGGTCTTAGAGCTCTACGCGGTGGT
>N_4730
CTAGGGGTATGGTCATTATACTACAACGTAACACAGACCTC
>N_4731
GACGAGTTGCTTTATTATTACGCGTCATTTATTAAACCGCG
>N_4732
GGGTCCGAGCCAGTGGTGGCCCCTCCAAGTACGGGCCCTCA
>N_4733
TGATAGAATCCAACTGCGGCCTTTAAGACTTGCCGGGGGAA
>N_4734
ACCTACACGTGACTACGAGGCTCACGGTCCGGTTAACTTCC
>N_4735
GCCCCTAGTGCTCACAGACGCTTGCCTAAAAGTTCAACAGG
>N_4736
GAAGGCATGCAACGATAGTGCCGACAGCTATTTGTGAACAT
>N_4737
AGCAGCCAACGAACAGAAATCGGGTTAGCCTCTGACCTTAG
>N_4738
TACGCAACTCGCCATACCTGCGAGTTAATTCTCAATACGGC
>N_4739
AATTAGCCTGTCTCGTTCACCCTAGAAAAGAAAAGTTATCT
>N_4740
TTCCCCTTCAAGATCTTTTTCTATAGAACGCCTTGCTCTAT
>N_4741
ATCGTGCCCTAGGGCTGGGTCGGCCATTACCAAGCTGCGTC
>N_4742
GCGGGGGAGGTCTCGACGGCCGCCTCCCAGATATAGACGAT
>N_4743
CCCTGTTAACTTGTGGGGGTCGACGGGATACGCATATCGCA
>N_4744
TCTGGTCGGGGACAATAAATCCGCGATAATAAGGGGAGTGA
>N_4745
CGTATCCCGGCCCTTACCGTCTCAGTGGGGGTAGCGGTGCC
>N_4746
TGGACCAACTTCTCTTAACTCGAGCCAATACACGGGGTGCA
>N_4747
CCGTGGCACACGCGGGCTAACAGCGTCCGCGTCAACCGGCC
>N_4748
GTTATAGGAAGCGTGGCGGTCTTATAGGTTGCGTAGTGTCG
>N_4749
AAGTTAATGAAGGCCTCCCCCGCGAATAGTGGGAAGAGAGA
>N_4750
AGGATGCAATCATATCTTAACTACGACGTGGTGGCCCTCCT
>N_4751
TACCGACCATATCCGGATTGCTAATGTTGCCATAATCTTGT
>N_4752
AGGCGATTATTCCCCCACGTCATGCGCGAACTCCTCGTAAC
>N_4753
TGCGAGCGTGAGTTTAGAAACTTTTGCAAGAGCTACCGCTA
>N_4754
GTCGGTACCTTCGGAAGGTTCTACGACATTCTCGACTCTCA
>N_4755
TGAAAGTTGCGCGAAGCCGGCAGCACTATCTGGTTCCTTTT
>N_4756
AGTTGCCTGTCCAGACCCTGCGGCGGCCCTTAGGGATTCTT
>N_4757
TCTTGCGCTACTCACTTTTTCACGGGCCAGCGAGTACTCAG
>N_4758
GATGAGGTATAGGACTCGTACGATTGACCCGTCAATAGCCA
>N_4759
GTCAGAGAACGTTAGAAATCCTAGTTACCCCGTATTCCGTA
>N_4760
CTCCGGAAGCCTTCACTGAACAATAGGGGTAGTGTGCGATG
>N_4761
TCTAATTAATGTGGGGGGTACGTGCATCCATTGGTAATGAG
>N_4762
ATACCCGACGAGATTTATTACAAACTGCTTGCTCTTTGCCG
>N_4763
CGTGGAGCCTCACTGTTGGACGGGGTTCCGGGTACGCGGGG
>N_4764
ACGGTTTACCCAATAGTACACACGGATGTTAGTCACTCTGG
>N_4765
TGTAATAGGCCAACCCATTGCGACGCCGCAGTAAATGGCAC
>N_4766
CAGGGGCTCCAACGAGGCTTCGATCCAGTTCTTCCTTCTTC
>N_4767
CGCCTAGATAAGATAAATGCCTCGTCCTGTCGATTTTCGTC
>N_4768
GCGCCCTAGCTCTGATATCGCCGCTTTGACACTCCGCTTAA
>N_4769
ACGTCAAACCCCCAGGGGGTCGGTGCGTGTGCCATAGAGAA
>N_4770
AACAAAGGGAGCATCCAAACCGATTCAAGTACGGCTCTGCC
>N_4771
CATAAGGTAGACCACAGACTCCCAAATAGTGGAGCTCACAA
>N_4772
GTTACGGGGAGGGCAGTCATCTGCTACGATGTTTTCGGCCT
>N_4773
GAGCCGTATGTCTTGAGGAACCTACACACCGTAGGAAGTTC
>N_4774
TCCTAACGGCAGGGATTCCACCCGCGATCCTCTTAGTCACT
>N_4775
TAATCGCCCCCCAAATAGTCCAGTAATTTATGGTTGCTATA
>N_4776
ACCGCCTGAATAGCTATACTCGACCGGTTGTGGTTAACGCC
>N_4777
GTGCCGATTATAGATGGAATCGAGAACCAGGGGTGTCGGCA
>N_4778
AACGAACTCTGTAGGCCTTGCAGGGGACCGAATTAATTTTA
>N_4779
ACGCGATAGGACGTTGTGCTCATTAAAGAATTGGCGCTTCC
>N_4780
ATTAACTGAGGGAGCGCTGTCGATATGTATGTAGGTTGTCA
>N_4781
TACTTCTTAGGTTCACTACACAACGTATAGCAGGCACCATC
>N_4782
TAGAGAAGCCGTCTTTCCCCCTATGGTTAATCTGCAAACAC
>N_4783
GCGCCCTTCTCCGTTATGTCCGAGAAGTCCCTTACTGTTCG
>N_4784
ACCAATGGGGGAATATAAATCAAGTTCGGATTCCTATCATG
>N_4785
GGCTATATTCCGGGATAGGACTGGAAGATATCGTGGCATAC
>N_4786
AACGATACGAGACGCAAGGGCGGCCGTACCGAAGACAGGCA
>N_4787
TCCCCCTTTTCATTCCTGTTCCTAGTGGCAACAGCTCTCTG
>N_4788
TGGGTAGAGCTAAAGTTATGCGGTGGGGTTAGCCGCATGGT
>N_4789
GGCGACCTTCCAATGTATACCGATCCCTTCTGGCGCAGAGT
>N_4790
ATAATTTCGTAGATGGAACCCGTTGCGGGAACCAAGTGGGG
>N_4791
TGTTTTTAATACCGTATACCCTAGACAGTAACTAAAGCGTG
>N_4792
TTTCATTTAACACGAGATGGCAGTGGGGTCAAAAATGACTT
>N_4793
ACATCCAAGTGGGTAGTGTTCTGAACGAAAATTGTCAGAGA
>N_4794
GATGGCCCTTTGTGCTACTACCAGACTGCGAGCCCGCCAAA
>N_4795
AAACTGGGTTTATTTGGCGACAGGGACTTCTATGGTCGGAA
>N_4796
GGCATCTTAGAAACGCTGACCGGCACCCGCCTCACTTCACA
>N_4797
TGGATATCGACAAACAGGTGCGTTGAACCCGCTTGGATTAG
>N_4798
GTGTTACAGCCTTGTCTGCTCTGGGGAAGGGCCCCGGGTCG
>N_4799
TAGAGCGTAACCAACTCGTGCTGTATTTTAACCCGTTAAAT
>N_4800
TGAATAGAGTTCGAAAACAACGGATCGGATTGGGCCAAACA
>N_4801
GTACTCCTTAGTTCGAATGCCGATGGGGCAAGGTGAACTCC
>N_4802
AGGCCTCGGCGCGCCCGAATCTGATTTCCACTAATTTTCCT
>N_4803
TTCGATCTACGCAGTGACCGCACCGCAGATTGTTCTTAGTT
>N_4804
TATGACTCGTGTTGTTTGTACGTTAATTGTGGACCTTCATA
>N_4805
GATTGGTCATAGCGTTCGCACTTCCGTGACGAGCAAAGTGT
>N_4806
TCTTCGAATAAGCGGAACAGCGTAGGGTGGCTTAGTGTGAA
>N_4807
AGAGGCAAACACCGGGTGGACACATGTTCCGACATCAATCA
>N_4808
ATACACCCAACACCGACTATCTTTTCAGGGCTCCCGAGGGG
>N_4809
GAAGCAGTGAAGATGTGTACCGGTTGGCGGTTTCCGGCCGA
>N_4810
TTGATCAAAAATAAATACTACGTACTTTAGGGTTCGTCAGA
>N_4811
GGCGCCAAGTTTTCTATATACTGGTTGATGGGCAGAGATGT
>N_4812
GCATTCTCACTGCATATTAGCCCCGTAGTGGTCCCTCATTC
>N_4813
GCCTTTCAGACAGGGTTACACGAATAACAATATGCTCAAGT
>N_4814
CACTGCTATAAATCATACTCCATAGACCGCAATTGGGATTA
>N_4815
CCCTGAGTACTAAAATGGAACATTCTCTTAACTTAGGTAAT
>N_4816
CGCCTTCTATTTCGTAGCTGCGTAAAGAAGAGGTACTAGAC
>N_4817
GTCATTCCTTTACAGGCTTGCCCCGCCCCTGTATTTAATAG
>N_4818
GCAAGTGAGGTAGCTAAAATCACCTGATAAAGCGCGCACCC
>N_4819
TCGACCTCATACCATACCATCCCCAAGGTTGTTTGTGGCCA
>N_4820
CTCGCGTCCTCTCCTCAAAACATCTCACACCCCCCCGAGGT
>N_4821
GTGGGCTGCTTAAAACTTAACCGCGATACTATACCAGCCAA
>N_4822
TAGTTCTAATGATGGTCTCGCCAAATACTCTCCCTTATCCC
>N_4823
GAGATCCGAACGAACCCTCCCTATTTGGCCAGTCTCAACAG
>N_4824
GAGCTTAAAATACGCAAACACTTGGGCTACGCACGCATTAT
>N_4825
CACCGGACTCATCTGTCCTCCTTTGGGGGTGTGTCCTTGAG
>N_4826
CGGATTATAAGAGAGAACGTCTGGGAGTAAATTGATCGCTA
>N_4827
AAAGCAGCGCATCATGTTAGCTTGGGCCAATTTGTAGCCGG
>N_4828
CTTGTACATCATCTATCAAACAACGTATGGGATGGGGGGAA
>N_4829
AAAGGCGTGATGGTCCCTTTCCTAACGCTCGGATTTAAGGA
>N_4830
TTGCGTAAATCGAGTCTTGACAATTATCCCTATGCTAATAC
>N_4831
AGAACCGTATCAGGACACGCCCATAGACGCTGGTATAAAAG
>N_4832
TTTCGGTTACGAGTTATACTCAATATGGTGGCGGACTACCA
>N_4833
TCGGACGTAGATCGTAATAGCCATGGGTAATAAAAGCTGCA
>N_4834
AAAGTTTTTCCTCTGTAAGACAACTTATTTGAGGGATGGCC
>N_4835
CGGTAGTTATTGTCCTTATACCACTTCCATGGCAGTTTAAC
>N_4836
TGCGGGTTTACAGGATGCAGCGTGGCCTGTGCGCAATTTTG
>N_4837
AATCATCCGCACGTGACGTACTTGGATAATACTCTATTTCA
>N_4838
GGACTCACCCCTTATAATCCCCTTCCCTTGAGTCCCCATTT
>N_4839
GATTAGTACGGCCTCAATCGCAGAGCTAAACGAAGTATATA
>N_4840
AGGTAAAGGTGGCTGGTTGCCGGACCCCTACTGTCCTCGCG
>N_4841
CCGGACTAGTACTTTAAAAGCTGTACAGCAAAACGATTAAC
>N_4842
CACATTACCGGGGCCGAATGCTGACTCCATTTGATCAGTCC
>N_4843
GGCACAAAAAAGGTATCAGCCATGTAACTGCGCGCTTCGGA
>N_4844
ACTGAACCCTAGACGCATTCCGAATACCCCAGATGTACATT
>N_4845
TCTTAATTCCCAACTCAATGCTGATTTAACGGTCCCCTTTG
>N_4846
TGATTAAGGGGATAGATAATCAGCATTCATTATGCCAGGAT
>N_4847
ACTAATGCAGGTGTTTCTACCTGTATCTTCATCATTAAACC
>N_4848
CTTAAGCGTACGTTGTCAGGCCACTAAAAGTGTCTGAGGGG
>N_4849
GACTACCCTCAGGGCATCATCTGTTTCCAATCTGTGACACC
>N_4850
GGGCAGCAACTAAACCGGGCCCGATGTTCACCCGTGAAGAA
>N_4851
ACATGACGCAGATGGCACGTCAAAAGGCAATTACGAATCCG
>N_4852
GCCCCGCCAGGCGTCATGTACTATCGAACATAGTTTGTATA
>N_4853
CATGCCACCAGTCCGTTGTGCTGTAGGGCCCCACCTCCCCC
>N_4854
GGTTCGTAGGATCTATCACACTCATATAGCCTTGTCAGGTA
>N_4855
GCGATCAACGCCCATGTGGACTTTCGTGCAGTGATCAAGCA
>N_4856
CGAATGACCGGCTGTAGGGGCCCACAAGGTTCTTTATTTAT
>N_4857
CATAACATAAGGCCGGGGAGCTATAACCTTAGTTATGGAAC
>N_4858
GGGTGTGTACCAGGCCTTATCCAGGTTCCCTAGGGCATCAT
>N_4859
TCGCCACGTGCAGATCAAACCCGTCCAGATCATCGTCGCCG
>N_4860
TAGTGGATATATCGGGCCCCCCCTAAAAGCCGAACTTTACT
>N_4861
ATAATAGGGAAGGGGGGCGTCGCCAATCCCAATATGGCTGA
>N_4862
TGTAATAGGGGCTTGGACCGCGAAGTGGTTTACCTAATCCC
>N_4863
TAGCTGGATAACTATCCTCGCACAGCCGTATCACAGGCTTC
>N_4864
ACTACAACTTCTTCCCCGGGCCAATTTCAAGCCCTCGAGGT
>N_4865
GTCATATGACCCACTATCGTCCCCTGCGGGGACACATAATG
>N_4866
GGTGCTGCGATCACTTAGACCAGGGGGCGTTTGGTTATACG
>N_4867
GCGTTCACGAACGAGAGTCCCGCAAGTTAGGCTGAGTATGG
>N_4868
TTATAGCCTGTCGGGGGTCGCCTTCATAAAAACCTCTGGAA
>N_4869
ACACTAGGGTTCCTCCTTCGCTGAGAACTTTATGGGATCTT
>N_4870
AAGGGACACCCGACATTGATCGATGAGATTAGCTGCGGACC
>N_4871
GGCCTGGGTTACAGTCAGTCCGGATCCAACTGTAACTTTAT
>N_4872
TAAATTTTTTTAACCACCAACGAAACGCCGCCGTAGGGGTG
>N_4873
TGCCATCACGCGTAACCTACCCCTAACGGGGGTGGGTGTCC
>N_4874
AATTGCATTCGTACTCTGTCCATAGTACCGGCCCTCCATGT
>N_4875
TCTGCGCAAATCGCCCGTTACATACACCCATGAACCAACCG
>N_4876
CTCATCCGGCTATTGTGTAACGTAAGCGACGAATTAGCTAC
>N_4877
ATTGAGTTGTTATGCCGAAGCTGTATAGTAAACACCACGCT
>N_4878
GACGACTACGATGAGTCCATCCCGGTAACTATCTCTGTTCT
>N_4879
CTGAAGGGCACTTGGGAAGACTGACTGTGAGTAGGGGCACG
>N_4880
CAGCACAACTTTGCGACCAACCAGCCTACAATCTCCGAAGT
>N_4881
CTCATTGCGCTACAAATAAACGTGCAAGTATTCACCCCTTG
>N_4882
GATAACTCGAACACGCTGGACCAGACTTGCTATCGCGAACG
>N_4883
CAGTTGTTAATGTCTCCCGACGATGACCTACACTTTAAGTC
>N_4884
ACGTTAAGCGGTAAGTTTCACTAATATATAAACAAAATATC
>N_4885
CGCCCACGCTCCACCCGCGCCAGAAATGACATGAGCGGCCC
>N_4886
TTTTGCTAGGAGACTTCTTACGTTCTTGTAGTTCATAAGCG
>N_4887
TGTTGGCTAAACCCCGTAAACGATTACACGCAAACCGCACT
>N_4888
TTATGACTGTTGTAAGCAACCGAAAAGCGGCGACGCTCATG
>N_4889
GGACCGTCCGTAAAAAACCACCTTTTATCGATCCTCTTGCA
>N_4890
GATGCTATGTGGGCTTATGCCCAAGGGGAGTATTTTGAACA
>N_4891
ATCTTTTTCCCAGCTTACCCCTCCAATTAGTTTTTTGACCT
>N_4892
ACGTCGGGTCTTCGGGTCTACGTTTCCAAAGGTGACAAATG
>N_4893
TATGCCTAGACCGGGGTCAACCCAGCGTATCCACAGCTCTG
>N_4894
GGGGCAATCCTATACCATGTCGTAGGCGGGTGATTAGTGAG
>N_4895
GATCGGGAGTGCGCGATTTGCGGGCGGATTCCCTGGGGGTT
>N_4896
GTATGGCGGTACTCGGAGGCCATGTTAATGCTGATCCCATC
>N_4897
TAGGAACGATGATATGGTCTCCGTGGCACGATTGCCGGCAA
>N_4898
CCGTTCAATGGCCATTAGCGCTCTTGGGGTCTTTTTGTCTT
>N_4899
CGCTAGGTCTAGGGGATAAACTCTTTTGGGTCACAGATGGG
>N_4900
TCGGTTTCGGTACGAAGAAGCAAGCCACATTACGGTTGGAG
>N_4901
CCGTCAGGAGTCGGTGCCAACGATTGTGTAAAACGCTGCCT
>N_4902
TAGGTTTCTATACCCCAGTGCGTAACTGAAACACAGAGGGC
>N_4903
GCATCAAGTTTTGAGGTCGTCCAGGAATTCCTCCTTGCAGG
>N_4904
TCATCCAATTTGTCGAACTCCTTAGTTGGCCAGAATCGCCG
>N_4905
TTACTTGAAGATCGTCCCGGCCCGCCCAGGTGCGGATAAAT
>N_4906
CACTGTCATAACCCTACCGACTGACCCATTTTCGCGGTGGA
>N_4907
AGCGGGGGGGAGGGTTACGCCTCTGTTCCGATCGGGTAGAT
>N_4908
TCGGAGCGTTGATATGTGAACAAGGGCATAGCCCCCGTGTC
>N_4909
GAACCTCCCGGTCTTCTTGTCATTACATAGTAGCGCTGGTG
>N_4910
AAGGAACTTAGGCTCTCCGACTTATTACTTATTCGACTAGA
>N_4911
GAATTCAAAGTGGGGCGGTACTATATCCGAATTATTCTTCA
>N_4912
AACTGGGATCAACTCTCTATCATTCTCGTAAACTCCATGTT
>N_4913
TGTGTACCGGATTTACCTGCCAAGTGTTCTACGAGAAGCAT
>N_4914
TCTATAGCTCCCTATGCTGACGTTCGATTCCGACAGTAGGG
>N_4915
CTCCGATCTTAAACGTAGATCCTGCCCACGTCTGGGATAGG
>N_4916
GGCTTGGGCTCCACAAGACCCTCCCGCAGATCTATCGCCCT
>N_4917
TGCCCGGTCCTCGCGTGCGCCATAAAAGCCCCCAATGCTGT
>N_4918
CCCATAACACCATGAGGCATCGATATAACAGACGTACTTCA
>N_4919
TCGGAGTTTAACAGGTACGACATGTGCGAGGTGAGTACATT
>N_4920
TATCTGACCAATCCCACAAACATTGTGATACCTCGTTTGAT
>N_4921
TCTACTTATTGGGCTGCGCCCCGAAACCATAGTACGTTAAA
>N_4922
GGATCATTTCAGTTTGCATCCCAGCAACTGAACCAAATGTA
>N_4923
TGCGTGGCGGGACTGACTTACCCATTGGTAGAATGAGGGCA
>N_4924
GAGAGCGAGGGTGTAATTGACCACATAGAATGTACCATAGC
>N_4925
AATGGAGCGGTCCTATACGGCAATTGGGCGTAAACAGATGG
>N_4926
TGAGTTCTTATAAATGCGGACTGCCCCGCCACAACCCGGCC
>N_4927
GTCGAGAAGCCCCTCGCCGTCATGCGGTACGTCATGATGGA
>N_4928
TGGATACAGTGACTGTACAGCGACTTGTAGTTTCCCCCACC
>N_4929
GGCTCATGAGTCCGCCTTGGCCAGTGTGATCTTCGTACCCA
>N_4930
CCCGGTGACCTGCCGGACCGCACAAGGTGCGATATTTGTGT
>N_4931
ATAGTAGAAACGAAATCTAACGAATGTTTCCTTCGCGTCCT
>N_4932
TTGGTCGGGTTCAGGAAATACGTAGTATGAGTGGTGGTCGT
>N_4933
GGCAGGTAGTCGAGAGCCTCCTTAAGTGCAGCCTTTTAGGC
>N_4934
TGAGTTGGGCACCCAAATATCGCCCGGTGTGACACACTTCT
>N_4935
GGATGCCGCGGGCGCAACTACGTTACACTTACTATTAGTAC
>N_4936
CTATCTACATATTGTGACGACCCAGTATTTAATATCTGGGG
>N_4937
ATCCTCACCTCAGTGCGGAACGAGCTATGTTGGAAGCACGT
>N_4938
TCCGCCATAGCCGTGGGGTACCTTTAGGGGGTACCTGGCCA
>N_4939
CCAAGGAATATCGCGGCGGACGGGCGCGTACACGGCCCACT
>N_4940
CCAGACCCAACTAGCTCTGACCGTTAGACTGGTGACGGATT
>N_4941
GATCCTGGTATTCCTATGTTCCCTATTACTGGATTGCGGCG
>N_4942
GTAAACGACTCCTCAACTAGCTTAAGGTAGACCGCCGTTAT
>N_4943
TGCACCAGAGACTGTAGTGTCACGCGAATGGTAAAAAGAAT
>N_4944
GATTTGCAACTTCCGGGATTCATCCCCAAGGTAGTCGGCAC
>N_4945
AGTGAATGGATAATTAACGTCTGTGGAGTGTATAAACTCGA
>N_4946
ATAGGAATGGTACTGCGAGGCAAGTATAGGAGGACCCTTTG
>N_4947
TCGTGTCATAAACGGGCAGGCGATAGTCAGACACTAGTAAA
>N_4948
ACGTGAACCCCTTGTTCTGACTTAGGCTAACGATATAACAC
>N_4949
GGATCGAGCGGAAGCCTTCACGTCGCTCATGCCTTCCATGT
>N_4950
TCGGTGCGTGTTGAGATTACCTTGGATACTTTTTCCTCAGA
>N_4951
TCACCTTAAAAATCCACCGACACCAATCCTCCCCCTTAGGT
>N_4952
CATTGCATATTCTCTACTCTCCCTGCTCCACCACTGCCGGC
>N_4953
GGGGACTAAAGACATTGTTCCCGCTCTTTATGCCAGTCGTC
>N_4954
AGTACGTATTTAATCCACGTCGCTCGACCCCGGGCTCTTGG
>N_4955
ACCAGTAAGGGAAGTCAAGACAACTCTATTGTGGACCGGCG
>N_4956
GCGAATAACGCTTCAAAGCCCGTCAAGCGTGGGTTTCCGCT
>N_4957
TTACTACTAAAGCGGCGATACGGTTATACAGTGAGATCTAA
>N_4958
AGGCCACCCCATGGGAGTGACCGGCTAACGCGGATCAAACC
>N_4959
TCTGGTAAAAGCTATGAAGACGACGTGACTAGAGATGGGTC
>N_4960
ATTCGGCATATCGGCAGTTGCACCAGAAAATATCGACTTCC
>N_4961
CTAGGCCAGGGCTCCGGTTCCGCGGTATAGTAAAAGTACCA
>N_4962
CTATGGTATACAGCTTAAGGCTTGTTTCTGTCACTGGTCAC
>N_4963
ATACTTTAGATCTCATGGAACGGAACCCATTGTATGCTGTA
>N_4964
CTCAGACGAAATACTGTTCCCTATTAAAAATTTAAGTTTAG
>N_4965
TCTCCTCTGGTATTTTATCTCAGGAATATATGCGTATATTC
>N_4966
GTCCCGGAGTATGTGCTCCACCCCCGAACAGGTTGTCTAGT
>N_4967
ACTCTACCACCCGGCTTGCTCGAGGGTCAAAAAAGGCTCTA
>N_4968
AGGACAAATATACGTTACACCCCCCAATGCACAGAGCTCCG
>N_4969
CACTTCTTACGAGGCCCTCGCTAAACTAGCCCCGCCAAGCC
>N_4970
CTGGGGAGTAAGAATTGTGCCATAACTAGAAACAGGAATCT
>N_4971
AATGCGCCAGGAAATGAGCACACTCGATTAAGGCGAGCGGC
>N_4972
TCATCGGCCGGACCGGAGACCGACTTTTTGCTTGTTCGGCG
>N_4973
TCGGGTTAAGTCAGGGAAATCGGTTACCGCCCGGATGCGAC
>N_4974
GGGACCCTAGCCATAACACGCACCGGTACTATATGTGATAA
>N_4975
TCACAAGGGCCATGAGATCTCTTCGTAAGTCTAAACGCACA
>N_4976
CATCACGAGCTTACGAGTGACCTCTCCTCTAAATACGGTCC
>N_4977
AAGAGCCCCTGATGTAGCAGCGCGGGGGACGCACAGTTCAG
>N_4978
GCTCTATTTCACGAAGGGCGCCACGCCTGAGCACCCCTAGT
>N_4979
GCGGAGCAAGGTAAGTGATACCCAGCTAGCTCTAAGTGTAA
>N_4980
AATCGACTGCGTCAGTTAGACGTGCTCCATATGTCGGGAGG
>N_4981
AAGCCTACGAAAGTAAGGGTCGATGACCGAGCATGACGCGA
>N_4982
CATCTTCCATTCATGGGAGGCCAGTATTGTGAATGCTACAC
>N_4983
TATGGCAGGCTGATATTCGGCTGCTGATTGTTCTCAGCCTC
>N_4984
TGACGTCTGTTCAGTTAAATCACTATTCTGGGAAGATTAGC
>N_4985
GGGCGTCGTGTTTGAATGGCCCACATACAACTTTTATTACT
>N_4986
CATACCTAAGCAAACATTTGCTGATCAGATGAATGGTTGTG
>N_4987
TCGTTATTCGTAGGGCCTCTCAGTGCTTACAAGCTCGCCCG
>N_4988
CGTAGCCGTGGACTAGGACTCGGGAAGGACAACTATTAGGG
>N_4989
AAACCGAATATTGGTTGGAGCCGTGAATTTCGTAATTTTTG
>N_4990
GCGACGGCAGAAGGCAAAAGCCTCTACGAATGGACAGCGTA
>N_4991
GAGTGTGTAACGCAATGAAACAAACCTTACTTTGGCTAGCG
>N_4992
TCAGACCCTTACGCGTAGAACTATATTCGTATTCTACCCGG
>N_4993
TTATCGGGGCCTTGTTTGTACACAGCGTGGTATGGGCCTTT
>N_4994
GGTTCGTGATGCGTATGAATCAAAGATGGTAGTTAGCTGAT
>N_4995
AAGGCTTCAGCGTATGGTAACTCCTGGTCTGCGAACGGATA
>N_4996
CCACAAGTGACTAGAGGGCCCCGGCGACCACCTCATAGAAC
>N_4997
CCCAGTCTGTCTCTTCTGTTCAATATTCAATGACACTTTTT
>N_4998
TTCACGCGTTGAAACCCGCGCGTATGAGAGGCCAGCGTTGG
>N_4999
CGTCTAACTACCTAGACGTGCCAGTGGCTCAACCTTGCTCA
>N_5000
TGTTAAGCTCTCGCTTCGTTCGAGCCGCTAAGTCTCTCTAG
>N_5001
CCCGAGCTCAGGCTTTGTGACTATACGACGCGTAGCCAGTG
>N_5002
TGTCCTAAGAGCTCTGCTAACAGGAGTCCCTTCAATCGTGA
>N_5003
AAGATGACAGACTCGCTCTCCAATGGTTTAGGGTTATTACC
>N_5004
GCGGAAATCCTATAGTATGACTACTGAGGTCACGCCGTCGT
>N_5005
AGTGGCAAGCCCACGGCCCCCAATCTTGGTGACGACCCGTG
>N_5006
GGTAGGTGATGATTAAGAGGCTAACACTCCTCGTACCGGCG
>N_5007
ATAGGGCTGTCGGACACTATCACAAGAGCAAAGCCTCTTTG
>N_5008
TAATCCCGTGGCCTACTGCGCGACTTATCAGAGGAAACTTT
>N_5009
AGGGAAACCGTTTTAGCTCCCCGTAGGTGAAGACCCGTTTG
>N_5010
GGGGGTTAACCTGGGATTCCCACACGATGCTGCAGACGTTG
>N_5011
GCGTTATTAGGAAACCACTGCGACTCGCTAGGGCCCTCAAC
>N_5012
TTACGCACCGCAGCCTTAAGCTTCGGAAAATAACGGCGGGT
>N_5013
TTTAAGCTCACTCGCGACGACGAAAAACCCGAAGTGCGTGA
>N_5014
ACACAAAACGTAACCCTGCCCCAAATATCTGACCACGTGTG
>N_5015
GAAATCATTGTGGTTCGGGGCCGCCTCATGCAGTCTGCTAA
>N_5016
ACCACACGCCCAACGAGCGTCGTGCAACTACCTATATCATG
>N_5017
CTCCGGGATGTCGCTTTTAGCAGTCCACTGTGCATTTCCGG
>N_5018
AATTAGAATGCAGGCCCCCACGGCCAATACGTATACGCCGC
>N_5019
CGAGCCTCTTCGCACACTAGCCCATCGTAGCAGCCTACGTT
>N_5020
TTATACCCCTCTATTCCCTTCACAAAAAAGAGCTGGGTACG
>N_5021
TTCCGCACAACGGGTGCGGACGTTAGATGTCAAGCCCCTGT
>N_5022
CTGGTGCCATGAACGATAGACAAATAGGCGGACTTAGCGCT
>N_5023
GGTTTAAACGGGAGGCAACTCGCAGAGCCCAGCCGCTCTGG
>N_5024
TATACCTACTGTGATCTGAGCTTTACCATGGTCCCGCGAAA
>N_5025
TGAGTCTATCGTGTTGGGCCCCTCGGAGGCCGCAGTCAGCA
>N_5026
AGTACTTGTCGTTGCTGAAGCGAATGCCGCGCTGAAAAGCC
>N_5027
CATTAGGTGCGGGACGCGCGCTCAACCACAGAACTTCATAA
>N_5028
CATTGGAATGTGTAGTTTTTCTTGATAACGCGTCAGTGAGG
>N_5029
TGAGCGCAGAACAACAAGATCTTTTTGGACGCGCTGCCTTT
>N_5030
CTTACGTACTCCCCCCCTCGCATGCCAGACCCCAACGGGAG
>N_5031
GGCGTTTACGTGGAGGGTTACCTATATGCGACGGGACATTG
>N_5032
AGTAGCATTTTCGGCGTTTCCGACTTGAGTAGCCCCGTATT
>N_5033
GGGTCGAAGGCCCGGGCATGCTCGATCTCCCATCGATGAAC
>N_5034
TGTGCTGGAGCCGAATTCTACCAAAGCCTAGCATCTATGAG
>N_5035
GGGTGCCCACTAGCTTGTTGCTTCTGTTGGGAGGAACACTT
>N_5036
GGCACGCGGCCCCCGTTGGCCGCCATGTGGTCCAATGTGCT
>N_5037
GTAAGTAATTATAGCGTGGACAAACCGCTTTAACCTTAAGA
>N_5038
GGGTACACATCTCTGCGAGACAACTTTCGTCGGCATGCTTA
>N_5039
ACGGGACATTTTGCTCGGCCCTAAAGAAGTTGCATCCATCA
>N_5040
ACCTTGGGCGAGTGTGGCAGCTTATTATTACGTATAAGGGG
>N_5041
GGCAGTTCCCCGCTTTTTTTCGAGAACTGGTTACCTCGGAT
>N_5042
CTACCTCCAGAGAGGGACAGCCCTTTAAACCGTTCGGATTC
>N_5043
AATGAACCAGTAGGACGGTACGCGTGAAGCGCGTGGAAACT
>N_5044
AATACACACTCATCCATGAGCCGCTTGGCTCATTTTTAGAA
>N_5045
ATAGATTGTATAGAGCCCCCCATCCCCTCGAGACGGTGGGA
>N_5046
TGGAATACAGCAGGTTACGACACCTTAGAAGGCGCCACCAT
>N_5047
AGATAATCGGTAACGTTTTTCGAAAACGCTACGCTGCTGAC
>N_5048
AGAAAGTTCGACACTTTAAGCAACACAGCTCCGATGTGAGA
>N_5049
GCGAGGGGAGTCCAGCCCTCCGGGCTCTTGTCTGAGCTATA
>N_5050
GGATTGTCTTATACTTCAGACGATAACCGAATTGGCCTAGA
>N_5051
AACTTTGGACACCATAAGGCCGACTAGACGCTTGCGCGACG
>N_5052
TCCATTAGTAAAAGGGCTGTCGACATTGGTCGATTGCCTTG
>N_5053
CTGAGGCGAGGATTAGGCATCTTTGCTCTTATTCCTGCGGT
>N_5054
ATCGGTCGCCACAGACTCGCCCTATATCCTGCGCTTATAGA
>N_5055
TGCGCAGGTTTTGGCCCCATCGTCGGGTTGAACGCTATTCA
>N_5056
TTCTAGTGAATGCCGTGCTCCCAGAGCCGCCCCTATCAGCC
>N_5057
ATCTCCGTTCCATGGTGGCACTATGTACTAAAGTGGACGAT
>N_5058
AGATGGCGGCATAAATAAAGCCCCTTCTCGCTCATGGGCCG
>N_5059
GGGAACAGCTCTTGCCCCGCCAGAACTGGAATGATTAATAG
>N_5060
TCCTAGGTTACCATGCAGTCCAGTGTGGCAAGACAGCCCCC
>N_5061
TGTGAGAATTTGGCAATTGCCAATAGTCGGGAACGACGTAA
>N_5062
ATAATCAACTTTAACGAAATCAGCTACAGAATTGGCATAAG
>N_5063
CGAGTAATAAATTAAGATTACAGAATCTAACGATTGTACAT
>N_5064
GGGGAACAGCACGGAATCTCCCGTCATGGATACCATAACTT
>N_5065
GGATACCTTAACTCCTCGACCAGCGGAAGGCACACAGGGGG
>N_5066
AGGCCAACGTCAACGGAGTACTGCTACAGTCTTATCAGTCT
>N_5067
CGTAAAGGAATGCTAAGGATCAGCCCCCAACATGGTCAATC
>N_5068
CCCTCGGCCCCCCTGATTACCATGGGCACAGCAGATTGGTT
>N_5069
CGAGAAATCTAAAAAAAGGCCTATGGATCTTTAGGGTTACC
>N_5070
CTCGATATAAAATATAGCAACCTAATGGGGGGGGCTCACAA
>N_5071
TACCAAGATTGGCGGGGTCTCCCCAGGCTTTCACTTAGCCA
>N_5072
GGCCTCGAGAATGTTCTGTCCTCCTGTATCAGTTACAAGAG
>N_5073
CGAGCGAGTGTTAACTCAGTCCCGTGGCGAGGACAGGAAAA
>N_5074
TCGGCGCTCCTAAGTAAAGCCAGCTATTAGAGTCGATTGTT
>N_5075
CACTGACCATTCGAATTATTCAATTGAGCACGTGCGACGTA
>N_5076
GGGATGACACAACTCTCTTGCGTTCCGGTCGACCAGAAAAA
>N_5077
CGTTAGCATATTTATGTTTACGTTGAAAAACCTTGCACGCG
>N_5078
AATAGAACGACTATCCTGGCCCACGACACTTTTGTACATAT
>N_5079
CGGAAAATGGATTTACATGACTTAATAAATTGTAGTAATGC
>N_5080
TAATTGGGCCATGTGTTGGGCAAAACCGGAGCGAGGGCGTG
>N_5081
GCTTTGCGATTGGACGTAGCCCTGAAAGCCTTCGGTCAGAA
>N_5082
ATACGGATTCCTCAAACGACCACACTCGTCTTAGACGTATC
>N_5083
ATGCTTATATGTTAGAAACACCGTACGACCCGGTTAACACT
>N_5084
TACCTTACTGTTAGTAAAGACATGCGTAGGAGCCTCCGCTC
>N_5085
TGGAACTTACGACATCACTACACATCCCCTCCCCCCACAGA
>N_5086
GAGTGGACTTCAACCCAGGACTTTAAGTTTTATTCGGACGT
>N_5087
CAAAAAAAACCCGTGTATTTCCACATAGGGCGAATACACCG
>N_5088
CCTTATCACGCATTCTGTTACACTACGGGCCGTTGACTTCG
>N_5089
AGACATCTAGTCAAGAGATACTCCTTGCTAAGGGCGCCCAC
>N_5090
CTCTTAAACAGGCTCGTTCTCGTGGAAGACACCCAGCGTAG
>N_5091
CCCTGCCCGGACGGGAAAGTCGCGCACTATGTAGAATGGGA
>N_5092
TGCTGGTCACATTATAGGCACCGAGCTACGCGTTACGCCCG
>N_5093
CACGTATTAAGCGGCGGGCGCCTAATTGATGGAATAGGCAG
>N_5094
AAAGCCCCTATACTCCCCGACACGTTTCCGCTAGGAGGCAC
>N_5095
CTGGGGTCCTTATAAGATCACCGAGGTACTCCCTAAAAATC
>N_5096
AATAAGGCCTCGTCAATTACCGTGCGGAGCCTGTCGCCCAA
>N_5097
ACGGTCCTTACCCGGCGAGGCCTAAGTGGTCCGGAGCTGAC
>N_5098
GTTCCACCTACCCAGTATAACCAAGCTTTAGCGTTTAGGCG
>N_5099
TACAAATTCTCCAGGAGGTACTGGTGTTAACACTCCCGTGA
>N_5100
GTCCGCCAGCAGCTTTACTACTGCAAGCCTGGGACTCACAC
>N_5101
CCAATGTCCAACCTAGATTACACATTATTCGGTAGATTGGA
>N_5102
TCGCTCATCCTTGAAGGTCGCAAAGCCAACCTGCCAGCTGT
>N_5103
AGTCCTCGTCGAGAACGCTTCTGTGAGGGGCCTGTGTTATG
>N_5104
TGGTCCAAGGGGGTTATTATCGCCACCCCTACGCATGCGTG
>N_5105
GCAATATGATTAAGGGTCGCCATAGCACCGGCTGCGCCATA
>N_5106
TGTCCGTTGGTTCAGAGTTTCCCAGCCAACCCTGCTGCTCA
>N_5107
CTTTCTCCCTTCAAAATGGGCCGCATCCGCACACACCTTGT
>N_5108
AGACACAACTCCGTTGATGGCCTTATTGAGCATTTAAACAT
>N_5109
CCAATCCGCTACTTACAGCACTTTTGTGGGACGGGCCTACT
>N_5110
CGGAAGGGAGGGGATTGGTGCCCCCGTGTGATACAAGAGCT
>N_5111
AATGGTAGTATTCGAGAATTCGAGCCTACTAACTCTCAAAT
>N_5112
CGAACCGATGGGAAGCTAATCAAAGGAGCCTACGCTATTAT
>N_5113
AGTACTGGGTAAAAAATGGGCGCTCGTAGACGCCGTTCCCC
>N_5114
GTGGCCTGGTACGATGGTGTCTATCGCCTGGAGCTGCTTCG
>N_5115
CAGCTGAAAGGGCGCGTTGTCCCCATACATGATGCCCCGTA
>N_5116
AGACCTAGACACTCAACGAGCACCATGTAAGCCTTGTTAAT
>N_5117
TGGGACGAGCTCTACAAGCGCGGGCCGCGGCGGGCCAGACC
>N_5118
AGGGGGTGAATGAGGGGAAGCATTGTTAATCTGCGTACCAT
>N_5119
GGATTAACTTCCGCGCGTTTCGAGAAAGTAGAGCCCTCAGC
>N_5120
TAGGGGACTAACGACATCGGCATCTCTTTCGTTTGAAACGG
>N_5121
AGAGTCTTATTTAGTGCAACCAATACGAGCTATATGAGGCG
>N_5122
CGAAGTTGGACCCCTTGTCCCATGGGATGTCCATCAAGTCT
>N_5123
GTCCTTAACCATTTTCAGTCCCCCTGCGTTTGAAATGGCGG
>N_5124
CCCTAGTGCGCGCGTCAGGGCGAACCGGTTTATCGGCAATG
>N_5125
CCAGAATGTCTTGTGTTCTACTAACATTTGGGAGAGTTATA
>N_5126
TATAATACTGCGCGATTTATCGGTGGAACCGTTTATTAGCC
>N_5127
GCGCCAATTGCGGTAGTTATCACTCTTCAGCAAGTTGAACG
>N_5128
CTTTTAAAGTGTCCAGGGGCCGCGCCGAGCATGCCCATTCG
>N_5129
GCGGATGAGCAATTAGGAACCCCAGGTAAAGTCGGGCGTGT
>N_5130
AGACAGAAAGCTCATCTTTTCTGTTGCTAATTACAGTATGT
>N_5131
CGGAACAGGCTCGGACGTACCTAAGAATGCAGAGTAATGTA
>N_5132
AGGTGAGGTACCCTAGCTAGCGGTGTAACGCCTCGAAATTT
>N_5133
TCTAAACTGTAGATTAAGAGCGCCAGGGGTAGAAGCGCGGC
>N_5134
TATCTAGACGCGGGCAAGCGCGATCAAGGCAGGAAGCGGAG
>N_5135
CTAATAGTATGGAGATCGTCCAGAGGCGGAAAGTACGGGAG
>N_5136
GCGATTACCATCCTGCTGTGCGTGTCACCCTCACTTCACTG
>N_5137
TCATGACGTGTGTGGTGTCTCCAACCTCGGGACAAGATAGA
>N_5138
GATAGAGGTTGCGAGCGGAACGAGGTGTAATTACCATCTAA
>N_5139
TCCTTCAAAAAGGCGGGCAACGGCGTGGCTAATTTATGTCC
>N_5140
GACGTAATGTCTCCGGGTTGCTGCGGCCCTGACGATGAAAT
>N_5141
TGTTATAATCAGATGGTGAACTTTATTCTGTGGACTGTCGT
>N_5142
ACCCAATTAGTTCGGAACGTCTTGGGTATTTATGGGCGCAT
>N_5143
CAGATGCTTGGAAAGCCGATCTTGAAGATTGTAGTCTTTTT
>N_5144
ACTCTTCTCGCTATGATTTCCGATCCTGTATGAATCAATGA
>N_5145
CTGGTCAATTCGAACTAGATCGTGGCCACGAAAAAGCGGTA
>N_5146
AACGATGTTTCCCCCACGACCAAACAATCATTGTTGGGGGA
>N_5147
ATGACGAAATTAGGACGCGACATTGATACTTAGGATACAAC
>N_5148
GTTCATCTACAGCTATAGGTCTATAGGATGAAGAGGTCGAC
>N_5149
AGAGTGGATACCGCCGGCGACGCTGGAAGCGCAACAGGAAA
>N_5150
TAAGTGCATTCGTAATACCACGCGAGCCCTTGAGGTATCGT
>N_5151
CGCGATGTGAGAACGCACGCCCCAATCTATAGCCATCGTGT
>N_5152
GGCTGTTCTCGGACTTTCCACAGCAGAGTTGCTAAATGGTG
>N_5153
CGTGAAAAATTGGCGTCCCGCGCTACCCTGCTTACTCAACG
>N_5154
AGCTTCTAATAGGAAAGGTCCCAAATCAGAGGGCATGAGTC
>N_5155
AGCTATCCTCGCCGCGCCGTCTTGCCGGCGGGTATTCTGCC
>N_5156
CTTGCCATAGAACAACCTGACTATAAACCAGGTACAAGGGT
>N_5157
ATGCGAACAGGGTTTGGTTGCAGGGTGGGACGCTGCGTACA
>N_5158
GGACTACTGCATACGACGAACGACGTGGCTGAGGTTTTCAG
>N_5159
TACCGAGATTCACTTCACCGCCCTGAGTGTAAAAAGGTTCA
>N_5160
AGTCGGGGCAGACGCTTTCTCCCGTCCCGCGTAGAGCTTCA
>N_5161
GTCTCTCGCTTACGTGGGTACCAGAAAAGAGACGGAGAAGA
>N_5162
GTGGTTTATTACCAAATCTGCTTCGACTAGTGCTCTTAATT
>N_5163
CCCTTGAGGCGATTATAGTTCATTCTTCCGACCATGGACCG
>N_5164
AGTCCTTAGGTAACCCGAACCCGGCCGGGTAGCTTGTCGGT
>N_5165
CAAGCACTAACGTGGGTGGACCGATCTATATTGCGCACTGG
>N_5166
TCCCAGGCAAATAGGACTCTCCCGAGTCCAAAATTGCAGGC
>N_5167
CTAGTCCACTCGTGCGTAGTCTAAACAGGAACAATTCCCGC
>N_5168
TTGGCACATTACAGGTCTCACATTGTAGCCCCTTCTTCTTC
>N_5169
CTACATCCGTTCGGGGCGCACCCTCAGACATATACAATTGG
>N_5170
AATGGTAAACAAATGGTGGTCGACGAAGTCAGTCGCGCCTG
>N_5171
ATCCGCGGCCTCTCCAACGCCCCCTGAGTTTCCGAGCCTAC
>N_5172
CTCGTCGACAACCTTAGGCGCCACGAGTATAAAGCGGATAT
>N_5173
CACGGTAGGCCGCTGATCGTCAAAAAATCTGTATACCGCTC
>N_5174
TCAATTGCGACCTCCGGGGTCATTTCCCCGACTGGCCAACC
>N_5175
GTTCGGGAACGTAAGCGTAGCCCAACAACGTGGGTGCGTTG
>N_5176
AGGACGCGCCCACCGGTGTCCACCGACCTTTCGATGACTCC
>N_5177
CCGTCGCATTAACGGTTGTGCGACGCCCCTAGGCGTAGTAT
>N_5178
GGATAGTCAGTCGTATTACTCCGGTAAAGACATGGGGGGTA
>N_5179
GCCTCGTTCAATTTTCAGGTCTCCCTCGTTACCAGGGCTTC
>N_5180
AGACATTCCCGTAAAGCCCTCGTTTCTCCTACACCAGCGCG
>N_5181
GGCCCGATTCGCGCCCCTAACGGGACTTAGGTTACCTCGAG
>N_5182
CGCCCGGATTTAAGAATCTCCACCTCCAGGGATCGTACCGT
>N_5183
CGAACACGTTTATGTCCCCTCAACTGCGTTGCAAACGGCTT
>N_5184
GAGCCTCTCCGGTTGCAAAACGGGGGATTTCGGCCCTGCGA
>N_5185
GTCCCTTGACGGATTACGACCGTCTGATAAGATCTTCTATT
>N_5186
TTGTTAGCGTGTCTATAGTACTAGAATCTATACAGCCTTCC
>N_5187
GCATTTCAATCCTAGTGACACAACGTAACGGTATGGCAATA
>N_5188
CAGATCCCTAAACACCGTCCCGTGTGATTGTCACCCAATGG
>N_5189
GAGTGTTATCTTACTTTGTTCAAATAGACGTGGTTGTTCCT
>N_5190
TGGCCGCAACTTTCCGTTACCATCACGAGGATCGTATGCAC
>N_5191
ACTAAGGGAGCATACGGGGGCGAAGTCCGGGCACAAGATGA
>N_5192
GTATCTCAACATCGGACCCCCCACTATAAAGTAGTTTCATA
>N_5193
AAGGTTTACGCCCCCGATCTCACGAAAAACTAATTGTCTCT
>N_5194
AATACACACCCAAAATTTGTCCGAACTCGGCGGAGAACCTG
>N_5195
GTAAGGCAAATACGATTGGTCCTGTTCTACACGCTGGTTAA
>N_5196
GTGTTACTACACGCGGCCCTCAAACCGTCGGCGTCGCTTAG
>N_5197
TGCTCACACGCAACGGATTACCGGGCCAATCTGTATGTCGG
>N_5198
CGCGCCGCGATAGTGAGCTCCCCAGATGTTGCAAGACTTGC
>N_5199
CGTTGTCACCCATCCCAGTTCCCCTGTTGGAGCGCGTCCAC
>N_5200
GGATCCGCGAGACGCCCACACCCATTCTGCCGTTAAGGGAG
>N_5201
TGAGGCCTCCACTCGTATTTCAACTCGGCGCTAGGGTAATG
>N_5202
TTCCTCAGGCTAGTGTATTGCCTGTGTCGGCTAGGCCCGTA
>N_5203
CGGCTGCTCGTTCGCAATTGCCGAGGAGGGCTAGTGCATTG
>N_5204
GTTTCTGATCGGGGATAATACTGAAAGTTCATAAATCATGT
>N_5205
ACACATGGCGCGGCGAGACTCATGCGGACTCTGTAATAAGC
>N_5206
TAAATGCAAAGCAGGGCACCCTTACTTTGGACAACGTGATT
>N_5207
AACGCGCAGGAAAGAGATTCCCGCAGGGCCGAATCTACAAT
>N_5208
GATTGCCCATGGGGGCTATTCCAAACTTGACTTAGGGGCGA
>N_5209
TCCAACTACGCGGTCCGGCTCTCTTGTCCATTGGGAGCAGC
>N_5210
CGGGATATTACCGTGCTTGCCTTCGCCGTCCCAAATCTTTG
>N_5211
ATCGAGGGAACTCTCAAGGGCGGGTGTCGAAGATTTGTGTC
>N_5212
CGTGGAAAACGGTTAAGTGACAGTCTGCTAGGTTTGGCCGG
>N_5213
GTACCATCATGATCGCCCGCCCCTTGACCCGGCATATCTAA
>N_5214
CCCAATCGCAGGCAGATGACCGCTAATAGTCCATATAGGGG
>N_5215
CACCGGATAGTAAGGAACGTCCGTATTGCCGCGACAGTTTC
>N_5216
AAACTCCCCCGCGCGAACACCAGGCCGCAATATGGGGGACC
>N_5217
TATCGGAAAAGGCAAGTCTACCTGTTCCACAGGAGCGCGAG
>N_5218
TTCTCTATGGTGAAGATCCTCGTAACACGTAACCCCAAGAC
>N_5219
GTGCAAATGCAGGAACTAAGCTAGCTTCAAACGCGTAAGGG
>N_5220
TGGCTCCTTCACGTAAGGGTCGATGACTCACTATGTATGAA
>N_5221
TTCCTAATGGGTTAACTCTACACGCGTGGATTCGCCTCTGC
>N_5222
TGAGGGATCCTAACATACTGCGTTTAGAAGGTTTTAAGGCA
>N_5223
CGCACCGGGGGTAGAGGCTCCGAACCCCACCTCAGATTTGC
>N_5224
GAGAGTATCCAGCCTATTGTCCAAGGCATTTCCAGTCTTAA
>N_5225
GTGTGGCGTCATACATCCCTCGATGGCTCCCCTCCAAAACA
>N_5226
TCCAGTTCCATCGCATACTCCGTCCCACGCATGTGGTTGGA
>N_5227
AACGTCCTGTAATTTATTAGCAAGAATTTCGCGTGGCCACT
>N_5228
TTTAGAACACGGAAGAAGAGCACTAGTAGCCACCCACCCCC
>N_5229
CATTGGCTAAAACGAGATAGCGAAATATGACCTAATACCCA
>N_5230
AGGGTGAGCCGAGTTACGCTCTAAGTTAGGGGACGTCGGCT
>N_5231
ACTCTCTGAGCAGTTATGGTCTTGTATACGGCAGCGATACC
>N_5232
GTTGAGAGGGCACTCTGATTCATGCAAATGGCGCCTAGTAT
>N_5233
ATCTCGCCAACGCGGGGCCGCCGTGGGTCTGCTATTTCTAA
>N_5234
AGGACGGTAACCGGCTAGGACCTCAGCTTCTCCCGCGTAAG
>N_5235
TCGGAGGGATATTCAGGGCTCGCAATTCCATCATCATGATA
>N_5236
CGCGCTGGAATTGTTTTTTTCATACCCAGGAGAGATTGCAA
>N_5237
GGCCGCTAATGGGTCCTAACCCACCCGCTACCCTTGGAACG
>N_5238
CAGATTGGGGGGATATTCCCCGAGTTGATTACGGTGCCTGC
>N_5239
CTCGGACGAGAAACCTTAAGCTGAGGGATTAGGGATAACAT
>N_5240
GAATTTGGTGACCTACCACGCAGCCGTCTGGAGGAATTTCC
>N_5241
ATGAGAGTCAATCAGAAGAGCCCTGTTTTCAGTCGGCGCAC
>N_5242
GCCATCCGGTACCTGGACAACTGAACTCGGATCTTCCGGCT
>N_5243
CTGAACCTCTCGCTAATCTCCTTATGTTATTATACACGGGA
>N_5244
ACACGCTCTAGTAACAGGTTCGAATACAGTAATCGTTTGGC
>N_5245
AGTTTTTTTAACATGATTATCGGTATCTGGGAGCGAAAGGT
>N_5246
GGCCCCTTTCCGCACTGTTCCCTAACCCTAAGAATAGGCCG
>N_5247
TACAAACTCTTACTTTAGGACGTGGAAACCGTAGACCACAT
>N_5248
CGAGTGAGTTCACGTCCTGACTGAACTATACCGCTCGCAGA
>N_5249
CCGATCGGCAAGTTGTTCGTCTCGGCGCATCTAAGCGCCCA
>N_5250
CCCTAGGACCCTCACCTTCACCTGAGCGCGATCTGTTGAGA
>N_5251
ATGACCTGGGAGGTACGAGGCAGTGGATCCTGGTAACACTT
>N_5252
GACCTGTTAGTGGCCCTGTCCACCGATGCCCTAGTTTGATA
>N_5253
TAAGAATGTGAGAGCGTCACCAATACTTCTCCTGCGCATTA
>N_5254
ACCGCGTGGGGCCCATACCCCGTGACAGAATCAACGAATCA
>N_5255
TGCCTCAACTACTACTATGACATTTCGATCAAAAGACGGCA
>N_5256
CAGGCTACCCCAGAGGCAACCTGGGTAAGGCTTAAAAGTTG
>N_5257
CCACATCATCTCGCCGTTTGCTGACGTTCCCAGTTGGGCGA
>N_5258
ATAGGGTTGCGCCACTTCGGCGTCTGGTTCGTCAAGAAAGT
>N_5259
GTTTCTGGTGCTGGTCGCAACCAAATGCTGCGCGTAATTAC
>N_5260
GGGGTATACCACAGAAAACCCTTCGCTTAATTTGCGTCGCA
>N_5261
CTCCTTAATGCAAAGGCCGCCATATAATCACTCGAGATAGT
>N_5262
GAACTGGGCATTACCAGTATCCTTTCGGTGGCCCAGCACTA
>N_5263
CAGCTCCTGTGGCGGACCTACCTAAATAATATACTGGAGTT
>N_5264
TCTACATCTCTAGCGCAATTCGCCGAGCTACTATGCTGCGC
>N_5265
CGGTATTCTGGAAGAGAAAACGCTCCGCCTGCCGCGCCACG
>N_5266
TTGGAAAGTCAGGCAAGATCCGAAGTGCGCTAAATGAACCA
>N_5267
GGGGGTGGTCTCCTCTGACGCGGCAGATACGGCAAATTCCG
>N_5268
TATAACGTCGCGGCACTCAACAAAATCTAGTCAACAATGGT
>N_5269
GCATGAACTCGGCCTTATGGCACCTACGAAAGACCCTCTCC
>N_5270
TTGAGGATGCTTGAATGGTCCAACTAACAAGTTTTATCCTA
>N_5271
CGAAGCGTCCTACCGCGCATCCTGTGCCACCCGTAGAGTCA
>N_5272
ATACTCCAGTGAAAGTTTCTCCACCTGTTTGGGCACCTTTA
>N_5273
ACTAATGCAACTGCTTTATTCGTCCAGCGACACGTCGAAGA
>N_5274
CACTCGCGCGTTCACTACGGCAGGTAAGCCTCCAGTGTTAC
>N_5275
TGCCGGTGGATACCTTTTGTCCGGATACTAATCGCGTCGAA
>N_5276
AAAGGACAGCCACGTCATCGCCAATTCGCCCATTGGAGTCT
>N_5277
ATCGTGGCGCAGAGGAAGTACTAGTATATTATGACGGACAT
>N_5278
TAGTACGAGTAAGAGCTAAGCGATCTTCTTATGCCAAGGTA
>N_5279
ATCGAAATCCCAATATGTATCGCGGGATAGGGACCGTAGCC
>N_5280
TCGCGGGAAGGGGTAATTGACACTTTACTGATTCTACTCTA
>N_5281
GGGCTGATTCACCTCAAGAACGAAATCTACCGAGTGCTATG
>N_5282
TCATACCTTGTTGACAAGGACTTAACACGTCGTGCCTGTAC
>N_5283
CGGATGGCGCGTCACGGGGTCAAATGAAGTCTTTGTTACCG
>N_5284
GCATACCTAACACGATTCACCGTGTCGGGGACTGGACAATC
>N_5285
AAGCGACGCGTCCTGGGAAACATACTTAAACAAACTCACCT
>N_5286
CACCACGAAGTTACGATTCACCTCCATACCCAAGATTAATG
>N_5287
CAATTGATGTGTATAAATAGCACATCATGGTACCTTCGGCT
>N_5288
AGGCTCCTTATTTACCGCCTCATTTCGGGGTTTTGCAAGAG
>N_5289
CGAATTAAGTTCGCTGCATTCGAAGTTAAGCGATCTGGAGG
>N_5290
GTTAGTATTTGTCCTGTGTGCACCATACGATATATACAGAA
>N_5291
GGAGTTGTCGGAGGTCCCGACGAAGCTCTATCTCGTAAGCG
>N_5292
CCGAACTGATAGGTGCAGACCTGGACAATCTCACTTGCTTA
>N_5293
AGTTATGCACGATAAGGTGTCCAAGTGGCAATAAACTAACG
>N_5294
TACAATCGTCCACGCTGTTTCTACTCCTTTGTGTGAGACGA
>N_5295
CGCGAGATGACTAAAGGCGGCAATCGAAGGTGCTATGTTTA
>N_5296
CCCAACACTGAGGGGCAAAACGTAGGGACATGTATCGGGGT
>N_5297
ACGAAGCTTAGTCTAGAACCCTATTATTCTGGTAGGGTGTA
>N_5298
CGTCACGGGTTGGAGGATAGCAGTGGAGCATTATATACCCG
>N_5299
GACGGGGATCCACACGTGGACGACACTAACCTTCGGCATAA
>N_5300
TGCGACACTCCCGACACCTACGGGGGCGACTGGCGTACAGG
>N_5301
TATGCGCATGGTTACGGGCACGGGAGATTGGGTACGTCGTC
>N_5302
GTCTGGGGCTCTAACCAGGCCAAGCACTTAATGGCTATACA
>N_5303
ATACAGGGTTTTTTACTGCCCCCGTGACCCTAAGTAGAAAA
>N_5304
CTTGCTGGGTTTTAAACGCCCCGACGTAACGTCGACTTAGC
>N_5305
CAACACACATTGCATTGTAACTAGCTGCGGACATGGCTTTA
>N_5306
GGCGGGTGATTATGTGACACCATGGTTTACATCACCTTGGT
>N_5307
GATTGGAAATACACGCTTCCCCAAATGGGGTGAGCCGAAGA
>N_5308
AAGCCTTACATTATATTAAACTTTGTACTTTTACGAACGTC
>N_5309
ACGTCCACGATCTGGCGCCACTTCGCTAAGTTGGAGAAGGA
>N_5310
AAACCACCAATTCGTACATGCAAACATATAAGCATACTGAC
>N_5311
TGGCGGTGGTGCAAGCGGGCCCACCAGAAGCCGTAAGGATT
>N_5312
GCTGACGATACTCTTATAGACTCTTCCTTTCAAACGATCTC
>N_5313
CCCGTGCATACTTAGTACGACGCTGTTACAGAGACTCTCTG
>N_5314
TCCCGGAATATCCAGACACACATGAGGCAAGCAATATTGCA
>N_5315
TAACGCTTGCCCGATACGAACGGCTCCAGTACTTTGACGGA
>N_5316
AGACGCGCAGCACCTCGGATCGGATTACTTGCCCTACAATA
>N_5317
CAGCATGAGATGAAGGGTGGCTTACGCGACCGTAATGAACC
>N_5318
ATGCTCACGCCAGCTTGTTACAATAAGCCCTCCACTTATAG
>N_5319
GGCGCCGTCATTGATCTGACCTGAACCCGATGGCACAGACG
>N_5320
AAGCAGGACAGGGGCAACGTCTTAGGACCAGATGGTTATTA
>N_5321
CGCTTAGATAGACTACTGTTCGAAAAGAGACTAAACCAACG
>N_5322
GTTCTCTTTCCTACTAGCAACCGGTGGTAGAGGCCCACCGG
>N_5323
GCTGGGATATCTAAATTTGTCTGGTGGGGTTGACTGGCCCA
>N_5324
CATTCCGTAATATTATGTGCCCTATTCTCGAATTTAACAAG
>N_5325
AATAAATAAATTCGGCCGACCTACCCGGTAGGGCCGCCCCA
>N_5326
TGCTCAGCTACCTTTAATGCCAGGCCTGTAAAATTGGAAAG
>N_5327
CGAACTTCCTCCCCCGGCAACTGGGTTCTAGGAGATGTAAT
>N_5328
TTTCGGTCGCGCCACGTAAGCTTGGGCCTCTCATGAGAACC
>N_5329
GGAGCTGTACAAGACGCCGACGTCGGGCCGAGGGGGTGGGG
>N_5330
TGGTACCGCGTTATTTGGTTCGGAGATACATCTCATGTATG
>N_5331
GGGACCGCGTCCTACAAACGCATTCCACCTCAACGGCTACA
>N_5332
TGAGTCTCAACAATGTGATACCCGCGCCTTTTGAGACTACC
>N_5333
TTCCCTCCCACGTCTTTTAACCTATACAGTCACCCTTAATG
>N_5334
GGGGCGCAGCTCAATAAGCGCTTCGTACTACAACGTAAAGT
>N_5335
GAAAACCGATGACATTTAGACGACGCTCACTGGAACGGTGG
>N_5336
AAATTGCCGACCAGGGTGATCAGCTTCATTCGGGGAGTCGA
>N_5337
CATGGTGATGAAATGGACTACATTGTTCAGAGCGTATAGAG
>N_5338
GGGTGCTACGGTATGCGCGACCATTAAGTTACATCGGGTCG
>N_5339
GGAGCCTACGACATGGTGCGCCGCGGCGGAGATACAATGTA
>N_5340
ATGCCACCTGCATCAATCAACACAGCCATCTACCCCCAGAA
>N_5341
TTTTAACGGGTTAAGGATAGCCGCGCTCGTCGGCGTGCTCG
>N_5342
CCGAGTTCCGAGGAGATAACCATTGCTTTTGGGAGCTAGCA
>N_5343
GATATATAGGGGACATGACTCATTCTAGGTTAATAAGTTCA
>N_5344
GACGGGAACTTACCCCGAGTCATGGGTCGGGGACTGCCATC
>N_5345
GCTCCCTTGCGAGTCCTTCCCCACTTTTTTTCGGAACCAGC
>N_5346
CATCAAAGGTAACAAAGGACCGATTTCCATCTAGTGTCAGC
>N_5347
CATAATACCATGGGAAGTAACACGGGTTGCAGCTGATAGTG
>N_5348
TTATTCCTGTGGTGCTTGGTCCTAGGCAACCATGCCGAAAC
>N_5349
CGTTGAATGACGCGCGCACTCAGGAGGAAGACGCCCCACCG
>N_5350
TGCACTTATCTTATCTTACGCCGGGAGTAAGGCGTAAAAGC
>N_5351
TGGCCTCGGTAAAAGGCCTACTCTCGTACTTAAGAATGCGG
>N_5352
GACTTAGTGCGTAAGATACTCATTGATTGGCCCCCCAGACT
>N_5353
GTATGTCTAACTAAAAAGCTCGGATTGATATTCGGGGTTTT
>N_5354
CTCGATGTAAATATGGTGCGCACATTCGTTTGATGGATGGA
>N_5355
CCTTAGCTCCGAGTTCGTTCCAACCGATACCCACCGAAAGT
>N_5356
GAAATGTGTAACATTTTACTCTGCGTGTTTGCCGTATCGTC
>N_5357
CCGCACCAATGTAGGTGAACCAACGCAGCCAAGAAAAAGCA
>N_5358
ATTCCGTAGCCGTGCAATAGCTTGCCGATTAACAAAGGAGC
>N_5359
TTGTGGCATTAGGTTATCAGCCTGGGGCGTCCGATCGGCCG
>N_5360
ATTGAAGCTTGCTCTGCTACCTGGTTGGCTTAGATGTAGAT
>N_5361
GCAATTTTATATCTTTTTAACCGTAAAAGCCTGGTTTACTT
>N_5362
AACGACGTGCCTGGGGATCACATGGGTCTATACGTGACTAC
>N_5363
CCTGACCAGTGCCGCATACTCTGGGTATGCTAGGAAAGGTC
>N_5364
AATCGATCTGTTTACATTTCCGGTTATGATTGAGTGTTAGG
>N_5365
GAGAAGTAAAGGGGTTATTCCTGGAACGTAGAATGTAGACT
>N_5366
TACCTCCCGTGCTTTGTGGTCATTACTAGGCCGATACAGGG
>N_5367
TAGCTGCTCGCAAACCTGGTCACCGGCATACGCCCGGTGAG
>N_5368
AATTCGAGATCATGAGGGTTCCGGTACAGAGACGCCCTCTT
>N_5369
GTGTTGTCAGCAAGGTCAGCCCCAGAATCGGGGCATACAGA
>N_5370
AATTACCGTTATGCTTATAGCTATGAGAGTGGTCCACTCAA
>N_5371
AAACTAGACTCTTATTGTTCCATCGACACCTAGGCAATTTC
>N_5372
CCTCTCTCTGTTAAGCTCCCCAGGATAGCGAACGGGGGACC
>N_5373
TACGCCAAATAACACCACGCCTTCTTACACGCGTTGATGTT
>N_5374
TTGGTTCGCATGATACGGAGCGTGGCCTGGCCGCGAATGTG
>N_5375
CCAAAGGCCACCTGCCTCGTCCGCCCCGGGTATCGATGGAC
>N_5376
GACGATACATGATAGTAATGCATCTTTCTTATAGGCGTTTG
>N_5377
CAAGACAGCCTACGGCAAATCGTAAAAATTACCTCCTCACC
>N_5378
AAGAACTATGAGCGGTAAAACAGGGTTACGTGTGAATTTTG
>N_5379
TGTCATTAGACAACGTCTGGCTGAAACCGTTCGGGGAAAAA
>N_5380
GTGGGGGCCCAAAATATATTCTTGATCTGGAGCACAAATTT
>N_5381
GAAGGGGTCGCTCCCCATCTCTCGATGCTTCCTGCCGAAGA
>N_5382
GTGTTGTCCACTCAAATCCGCCGCACCGCGCATTTAGTAAG
>N_5383
GGGAACCTACCAAATTTTCTCGCGGTTGTAAGACCCCCGCT
>N_5384
GACCAGCTCATTAGACCTGACAAGAAGACCCCTCATTCAGA
>N_5385
AGGAAACACCGGTAGCGGCCCGCTGGAAATGTACCATGCTT
>N_5386
ATGGTGAGAGTAGTTGTAGGCTTTTGAAAGAATATCTAGAA
>N_5387
TTCTAAACCGATTTTCGCGACGCAGCTCTATCGGAGCCGCG
>N_5388
GCGTGTTGTGAGTCTCGCCCCATCCTTGGCCATCAATTCAT
>N_5389
GGAACGGTTAGTAGTAAGGTCTACAGGAAATTGCGGCGCGG
>N_5390
ACGAGGTACTACTGCGGGATCCACCTTAGCAGCCCATCATA
>N_5391
GCACCACCTAACGGTTGGCTCTGGCGATACTAAGACGGTCC
>N_5392
TCCAGGCTCCTTGGTGCACTCAACCCCCTTACCCATATCTT
>N_5393
CCCGACACAGCTGGATTTAACGCTAGCCGATTAGCTTGTAC
>N_5394
TTCAGGCACGCGGTGGACAACTTAGTAACAGCTCCGGACAT
>N_5395
ACGTATGTCCGTATTCAGTACAGTCAGATTGTGTGATAGAA
>N_5396
ACCCTACGAAAGCGTCTCCCCGTTGCTCTTTGACCCATGGA
>N_5397
GACCCACAAATCCTGTTCTACCAGATCTGGAATTTGGGGCT
>N_5398
CGCGCGGGTTGCAGGCAACTCATGCTACCCTTCGTGTTAGT
>N_5399
CTCCTCTAGTGGCCTTTACGCAAAGACTTGGCATCGGCGGG
>N_5400
TTTTTTGTTGGGAACTTACGCTTTTGTCACTTATCTATTGC
>N_5401
GCCTAACTGTTGGCCGGGGTCTACAGTGGTACGCAGATTTT
>N_5402
AAGAGTCTCCAAAGGAGTAGCGCCTGGGGTCCCACGATGAG
>N_5403
CCTAATGGCACGACCTAGACCTCCTGCATTTTTATTCTCGA
>N_5404
AATAATGGGGGTTAGGCCCGCTGCCAACTCATTCCGTGGGC
>N_5405
ACGATGGTCTATGGTTTCATCCCCGGCTAAACCATTTTTCG
>N_5406
TCGCCAACGACCTACCTAAACTGCAACCGTCGTCCAAGGCG
>N_5407
ACCAACCTATAGTAGGGGTGCAATCCCTAGCGCGTTTTAGA
>N_5408
TACTGGGCCTTAGGCCATCGCTTTTCCCAGTCGCGAACTGT
>N_5409
TCGGTCTAAGTTACAGCACCCGGACGCGCCTTCAGAATGTT
>N_5410
GGTATGAGGGTTGAAAGGATCCATCCACATTCCAGCCCTTT
>N_5411
ATTATTAGTGTGGACACCCGCTGTATGGAGGAGACGGTTCC
>N_5412
TGGGCGCTACACAACAAAAGCCAATAGGCGATACTGCAGAC
>N_5413
TCCGTCGCCAGTCGTGTGGCCGTAATGTAGGCGTATTCCGT
>N_5414
TAAGTTGTGGGTGCTATAGTCATAATTTGAATGCCTCTGTC
>N_5415
GAATAGGTTCCAGGCGTTTCCAATGGTTGGTGTTTTGCTAG
>N_5416
CGGGCGTCGTGGACGGCGCCCCAAAATTCAGTTGAATAAGG
>N_5417
TATGCCGAAGCCGGACTATCCTTGCATTTACCTCAGGTTAT
>N_5418
GGCAATGGAATTAACTGAAACCGACCTCTAGGTTCGCTACT
>N_5419
TCACAGCTAAATTTAGACTGCCATTACCGGAGCCTCCGCGT
>N_5420
TTTCGCCCTAGTGTGTTGCGCGGGAAAATAGATTAAAGGGT
>N_5421
GGCGTTGGCCCTTTACAAATCGGCCAGTAGTACGTCTATTA
>N_5422
CCAGATCCATGAGTTCCGAACAATAACAACGGAATAAACTA
>N_5423
GCAAAGGCCCAAGGTGTTACCATTGCTAGTTTAACGTTTCG
>N_5424
TACTCTGAACTCCTTTACTTCGCAATGTTAAATGCGCTATT
>N_5425
GGACCAAGTATAACATCTGCCCCACTTGTAATATCCACTGA
>N_5426
CCTCGGGATGCCTATACCAACTTGCGAGTGATTAAAAAACT
>N_5427
GAGAGAAACTACGGGTGTCCCTGGATAGGGATTATGTCGGC
>N_5428
ATGCGAATGGCAAATTTCACCATGGATTTCGCCTCCCCTTA
>N_5429
TTGTCATTCGGCACATGATTCAATAACCTGGCGAGCTAACA
>N_5430
AGGCGAGTGCCATTGCTTACCGAGAGGGAGTGTCATACTTT
>N_5431
AGCATCGTAGCATCGTGATCCATTATACACCTATGTTTAGG
>N_5432
TGCAATATGACTGTGATATTCAGAGCAATATTCGAGTCCCA
>N_5433
TAAGATACTCCCGTAGTAACCCTGTAGAGTGGTTGGGAGGC
>N_5434
TACACGATACGGGAATGCTGCCCTTTCTCCCTATGAGAGAA
>N_5435
AGATCATGGAAAGCCAGACTCTGCTCCCCCGCAAGGACGTA
>N_5436
ATAAGAAATTTCCTGTATATCCAATCGTGAAGAGTGGCGGG
>N_5437
ACAATCCGGGCGCATGCCATCCCTATGAACCAGCCCCCGTT
>N_5438
TACATTCGACGAGTACTACCCCTTTGGCTTACGGTGTTTCC
>N_5439
GACAGCATCTGGTTTAGACTCAATGCGTTCTGTTCTCGATG
>N_5440
GTGCCTTGGGTCCTTGGCAACGACAAGAAAATGAGCTTTAT
>N_5441
AAGCGTGACCCCTTCAGAACCAAGCTCTTACCCGCTGAACA
>N_5442
TCTCGGACCCTTCTCGGTCACGTGCTTTAACATCAAAGTAG
>N_5443
GCCCAGAGCGCAGATCCCCCCACGTGCGGGACAGGCAACCG
>N_5444
GTGAGAGCCTCTTGCGCTCCCTTTCGCATTAATATTTGTGA
>N_5445
AATGAAACGGCTACTCGGTACTGGCCCTATTACATCCGCTG
>N_5446
GGGGCTCTGTGTAGCGGGCTCATTCTGTGATTCGATCATCT
>N_5447
TGATCTTGAACAGACTACCTCCACAAGGGGCGATTGCCCTT
>N_5448
CGCACTCAACTGCACTAAGTCTTAGGTTAGCGACACTTCCA
>N_5449
GCACACCACATGTCGGGTTACACGTATACTTCTCAATTTAC
>N_5450
TGGCCGAGGACTTAGCGGATCTTTTATTGTGTGGTATGTTA
>N_5451
GGTCAATCGTTTTGTAAAAACAAGCTTTATGGAGACGTGCA
>N_5452
AAGCATCGGAAGACACTGGGCCGAGTAACTCATACTAGCGG
>N_5453
TTTACGGCCATTACTGAAGACGGAGGATTAATAGTATAGCC
>N_5454
ATCGAGACTGGGACGGGTCACAAGACCCTCAATGGATGTTG
>N_5455
TCCCTACCACCTTAGAAATCCTTCTCCCTTGGGCTTATCCT
>N_5456
ACATCCGCACAACGACCCTACCCTAAACCCGTGTGCTCCAA
>N_5457
GCGGCACTATGATTAAGAGCCCGATGAACTCAAAATTTAGA
>N_5458
ATGGCTATTTATAACATCATCGGTTCTCGCGCTGTTGAACG
>N_5459
GAAATGCAACGACCCTTCGACGTGAGAACGGGCGGTTCGAC
>N_5460
TAACCACTACTCCATACAAGCTAGTATGGTCTTGGAGCAAC
>N_5461
TTCTGTTAGGCAACAGTTATCGTACTATTGGAGAGTCAAGA
>N_5462
AACGCAATTTCAACCCCGATCGGGCTTCCAAGGTATTAAAA
>N_5463
TTTCCACCATATGTGAATCGCACAGATACGTAGTCACGACT
>N_5464
ATGGATACAGGTAGGCACTGCCTCGCGTCCCGGAAGGGTAG
>N_5465
AGCGATATAACGTAGCTGTCCGATGGGACCATAGCGCGAAA
>N_5466
TTCAATTGCACAACATCTCACCGTAAGGTAACTGAGTTACG
>N_5467
GGTCTTCCACGAACCTAATCCAAGATCAGTGCTCGACGTAA
>N_5468
TGTTAGAGCGACAATGGACACTATAATCCTCATCGAATTCC
>N_5469
ACCCAGGGCTAGGCATTCTTCTTATTGGGATCTGTACCCTT
>N_5470
CCAGCAGAGGGGCACGCGGCCCGTAAATTGTCCCTTAACCT
>N_5471
TAGTATCGGGGCCCAATAGCCAAGGAGGTTGCCTATGACTA
>N_5472
ACCAACGAAGTGCTCCCACACCAAAGAGATGGCGTCTGTAA
>N_5473
TAGTTTGATTCAATTAGTTACGTATAGACGGCTCCAGCTAC
>N_5474
GTTATTGGCACATGGTGATCCTTCAGGAGTATCTTAGGGGG
>N_5475
CCCCTATGTATATGCAGGGCCTCAGACTACAGAGCGCAAGC
>N_5476
GGGGCCCGAGTATAATGTTTCGGGATATTAGTAGTGCCTAT
>N_5477
CGGAGTGTGCGCTACGGACCCCCTATTGTCGAAATTTCAAA
>N_5478
TATCGGCGGTGAAGCAACATCCGGTAGACCCACCATAGTCT
>N_5479
AAGGGCGGATGGAATCTATCCCACGACACTAGGTTGGTGCG
>N_5480
GGGAGAATCGCACCTGGGTGCGGCGCCCGACTCCCGGATCT
>N_5481
AGCGTCAATCCCGGACGAAGCGCTCGTCATTCTATCTGGCA
>N_5482
ACAACTTATTGATTAGTCCACTCCGTTTGCTTCCAACGGGT
>N_5483
TCAGCCTACATTGCTATGAGCGCAAAAGGTAAAGCTGTTTT
>N_5484
GAGCCCTTCTGCCTGCAATTCGGGGCTAACCGTAATTCTCG
>N_5485
CACAGTTTAAAATTTTTTGGCACCTGCGCAGTAACGTAGTT
>N_5486
GACACTAAACGCAAAAATATCAATTGCATCCTGGAAAATGC
>N_5487
CGCAAAGTAGGGATGCCCAACAAGTGCAATATACGAGGCCG
>N_5488
GCGATAACCTTAGCCACGACCGTAAAGAATGGGGTCGAGTT
>N_5489
AGGTGAGGGTATGTGAATGCCGGTTCAGACACCCAGCTAGC
>N_5490
CGCTTCATAAGAGTAATGTGCTTTCATTCAAGAGGCGAGTC
>N_5491
CATCGAAGGCAAATCCCCGACCTAGTGACGTAAAGAAAGTT
>N_5492
GAATCTATGGTACGTCAAAACGTAGACTTCTCGCCAGAATG
>N_5493
CAATCGACCCCGCGTGTTGACCGTATAGGGAACACCCTTTA
>N_5494
GGGGCGAATTATCCTTAGAGCTGACCTGAAGAACCGGATAA
>N_5495
TGGTCGGGTATTTCGCGAAGCATTAAGCTTCTAAACAATCG
>N_5496
GTGTCAGATCCGTGACCTTGCAGAGTGAATAGCTGCCCACG
>N_5497
GGCATACCGGGGTGCCCGGCCTGTCCTACAATTCAGCGTCG
>N_5498
CATTTGAATAGAGTATGCACCATACGTCTGCAGTCCTCCGG
>N_5499
TAAATCCCTAAAAGTTGGAGCACTGACAGGAGAGTTGTCAC
>N_5500
CGTTCTACAGGTTAACTGGGCTGAACGTGCTGGAAAGTCCC
>N_5501
GTTCCAATGAATAAATTGGGCGTAATAGAAACGCCAAGCGA
>N_5502
TCCCTGCGAACCCCTCATGCCGCCCGGTCGCATTACGTGAG
>N_5503
GAACATACCTACCGTCTACCCCTATCGGCACGTCCGATTTT
>N_5504
CTCTAAGAGGTACCTGGTAGCGTTTAACTAACGAAGTATGC
>N_5505
ATGGCCATGCATGGGGCCTCCAAATTTATGAGCAGTCACGT
>N_5506
CGTATTGACTCTCCCGCTCCCTATCAGGTATTACATTATTG
>N_5507
GTATCGATTCCATTCTAATCCAGGTAACTACTGCATTCTCT
>N_5508
AGCTCATCATCCGAATGTGACAGATTAGAGATGCTATAGAG
>N_5509
CAACCCAGTTAACATCTGCTCCGGCTACAACCGCCCGCCTC
>N_5510
CCCAATGGGTTAAAAGAAAGCGGATTCACCTCGACCGAATT
>N_5511
GGTTTAGTAATGGTTAAGTTCATCGCTTTTACCTCAGGCAA
>N_5512
AATGGCCTAGCTATTTTTACCGATGCGGCTGCCATCAGTTT
>N_5513
TAAATTTCGGGTGATAGTCACGTCGACGGGCCGCAATTCCA
>N_5514
CGTACTGCTTAATGAATAGACGCCTACGACTTGGATTGTGG
>N_5515
GGCCTAAGTTGGCCAACCGCCGGGGACGCACATAGTCCGGT
>N_5516
AAATCGCGCATAGTAGAAAGCGTGAAAGCCCCCTCCTATCT
>N_5517
ACAGTTAAAGGGCCGGCCCCCGCAAAAGCTTTGAGTGAGCT
>N_5518
TTTAGCGTCGTATGGTTGATCGATGAATACGTCAAGACCCG
>N_5519
CTTTAAGCCCTGTGAACAGCCGTGCGGGATGAACCCGCCAC
>N_5520
TTAAGCCGCACTTTCACATGCGTATATCATAACCCGAGCCA
>N_5521
CACTATTCGCAGCCGCGCATCAAGCCATTTACTAGAATTGT
>N_5522
AGACATCTGAATTACTCTTCCCCACCCGTGGACTCTTCCGT
>N_5523
AGTGCGGGGTCGGAGCCAGCCAAGAAAAATCTTTATAGACT
>N_5524
AACTCAGGCTATACAGAGGTCAGGTGATCAGAACCTTCTAT
>N_5525
ACTTGTGCGTGTCAGAATTACCGCAGGCTAGGTCTGTTAGA
>N_5526
AATGCATGTATCAGACAGAGCGTGATTCGGATCGACGCTTC
>N_5527
CTTAGACAACGAGACAGCCACCAGGTCTCCTTCATTTGGGG
>N_5528
TGCGGGGGGGTGACTTCACACAACTCATTAGGTCCGCGACA
>N_5529
TGACCCTGGACAAACTGCAGCCTTTGCTGAGAACCGTTGGA
>N_5530
CAACGTACCGCAGTGAATGTCGTGCACAGCACTCTCATGCG
>N_5531
GAAGGCCTGTTAAATGTACACCAGTCACGCACTGCAGAAAA
>N_5532
GGGATTAGACTAGGTGTCTACCACGACACCGCCCACGATTG
>N_5533
GTTGCGCCAAGATCATTTTTCGGACTTTTTTCAGGGGGCAT
>N_5534
GGCCGTGGATCTAACTGGAGCGGTCGTTAAAGTGTGATGCC
>N_5535
CACTACACTACCATCAGTGCCGTCACACATTGAAAAATGTT
>N_5536
GTCCAAAAGGGAGAATACGTCAGTCAGGATACTTCGGTCTG
>N_5537
CGTAACAAGGATTTCGTTGTCAACGAATATTTGTCCACCTA
>N_5538
CTCGAACTTGCTACGTTCCGCTAGGATCCGGGTCACTGCGG
>N_5539
TTACCACCTACAATTAATATCCGAAGCTGGCTAACCAGATT
>N_5540
TACAAAGACGCATAGTCGCACATACGCCCGCGGTGGCGCGC
>N_5541
TAATTTCGGTGTGAGCGCGTCTCAGGGCCCATGCAGACGAA
>N_5542
TGCGTTAGTCCGTATGGTAACAAAAAGCTTCCTTACCTTCG
>N_5543
CCCGCACGCTTCTATATGTGCTAGTGAGCGCACTAGCTCCG
>N_5544
GTTGCATAACGAACCTCCGCCAATCTACCGAGGCAGAGCTA
>N_5545
CTAGGGTCGATGAGTGACATCAGGATCTAACTTACCGCGCG
>N_5546
GATAAACGCGTGGAGTCTCGCTACTTAAGGATGATTATTAA
>N_5547
CACTGGAATAAACGGGCACCCGAATTCATATGGTGCAAAAT
>N_5548
TATGTGATTCATCTATTCATCTCGGTTCGATCTGTAGGCGT
>N_5549
TGACCCCTCCAGTACTCACTCGACACGGTATCGGTCAGTGT
>N_5550
CGAAGTGCCCATAGCATACCCACTAGCGAGTGCCTCCGCCT
>N_5551
ATGTCTGGGGCGTTGGCATCCAAGTTCACTCCCGTCTGGGT
>N_5552
CCGTTGGGGACGTAAGCTGTCGTAAAAGCTGAGGCCATAGA
>N_5553
CGTCTTTTGCAGTGAGAGCGCAGGTCGCGCTCCTAGAGCAA
>N_5554
CCATATTCGCGTCCGAACAACCCTATTCAATCGTACCGGGT
>N_5555
GTAAAGGTCATCGTAGCGATCGAAAGACGGCCCTTTAAAGA
>N_5556
GTATCTACACGATTAAATGCCACCGCCGTGTCCCCTTGGAT
>N_5557
CCTGCTTTCCCGATCAGATCCGTTGTCGCGGATGAGACGGT
>N_5558
GATTCGTGCCATTGCGCTCGCTTAGTTTTCACCTTAATAAT
>N_5559
GAGAACTACTTTTTTGGTCTCCAGTGATCTTTTGCGGGACT
>N_5560
TACGAGGGAGGTCCGGAGAACAATTGACTGGCCTGTGTCCA
>N_5561
CGTTTGTCTATCCGTCATTACGCTAAAGAATCCGTACCTTG
>N_5562
TCACGTAGCCTAAGGTGGACCACAAACGACGCGTCCGAGTT
>N_5563
CATCTCAGAGCGGTGTCCGGCTTGGACAATTCGCGCGCTTC
>N_5564
CAGAACCTGGTGCCGACAACCAAAAAAAGACTAGGCCAGGA
>N_5565
CGGGGGACAAAGTCAGTTTCCAATAGTTAATCTGGTGACAA
>N_5566
CGAAGCTCCTATCCTAACAGCGGGGGAGTGCATCCGCTCTG
>N_5567
AAGCTAGGTTAGGAGCAGGACCGCATTTCCTGAGCGTGCAT
>N_5568
TCCTACTGAAATTGTTCACTCGAGGCAATGTCACGAGACTA
>N_5569
ACACAAGGGCGGAGTTGCGCCAGCCATAGTTTAACAACTTG
>N_5570
GTTCCGTGACAACCCGGTTACGCTCTTGATTACCTTTTCAG
>N_5571
ACATAGCCAGTTGTATTGGGCGGGCCTCACGGACGAGGAAT
>N_5572
TTCCAACATTGAAGGTACAACTAGATAGAGGAGCGCGTGTT
>N_5573
ATAGAATATTACAACAGCTTCGTTTAGTCCCGGAGGATGCA
>N_5574
CTGTGGGGGCGCGTAAGATTCACGCAGTAGCGCACCGGTCT
>N_5575
GAATCAAAGTAGAGCAGAAACGTTAGATCCGTAGTGTTGGC
>N_5576
ACCAAAAGCACCAGCCCAGGCTCTCGGCCTACGGCACTGAT
>N_5577
TAGCGCCCATCCCGGAATCTCATAATCCCGGGGGCGCTCCG
>N_5578
TTAGTTAGGTGGTTCCTTGACGTACAAACCAAGTAGTCGGG
>N_5579
GAAAATAGTTTGGATGCAGGCAGTCCAAAGGAGCGCTTGGA
>N_5580
AACTCTTTAAGGACGACCAACTTCTGGTTGTTAGCGCTAAG
>N_5581
CTCATCAGTTTTATCTTCTTCCCTATCTATCAAACACCTGT
>N_5582
CAGGTGCGTGACTCAGATAACCGTAGATTTTATATGACGAA
>N_5583
TCGAGGCTATCCCTACGATGCAATGGAGGGATTGTACGGCG
>N_5584
ATTTAACGCCGCAGGGTCTACCCACCGTACGGGTTACACTT
>N_5585
ATCCCCGTATAACTACAGATCTTATCCCCATGGCATTGTCG
>N_5586
CCCCATCCCAAGCTAGACCGCGCGGGAAAGGTGGTCACCGT
>N_5587
ATATAGAAAAAGCGGGAGGGCACTATCCTAGCATCCCGTAC
>N_5588
CTCCTTTAGAGTGAAAAACCCCGGCGCCGATGTTTGACATA
>N_5589
ACTTGACGCGGTATGCTGAGCCTCTAGGCAGCTAAGTAAGA
>N_5590
GACCTGCCCAAGTGCCGCTTCAATGAAAGCAGTGCCTAAGC
>N_5591
CGTTGGGAGTGGATGAATGTCATCGCTAGCAGGGTTGGCTT
>N_5592
TTACGCTGCATATAACTCGCCGTAGGCAAAGGAACACAGTG
>N_5593
CATAATCGCTCAGGCTGTGCCTCTTTCCCCCCGAAGATGCG
>N_5594
AAGAGACACCCTCGACCCCTCATGCTCAGTTGATCATGAGT
>N_5595
CGACTGCCCCATATCTCCCTCTCTATTTACATTCAAGCAGG
>N_5596
AAATAAGGCCGCCTCGGGTCCTGTAAACGTCAAGAGCCGGA
>N_5597
CGAGATTTGGAGCTTGGCAACTGGCACTATCCTTAGGAGGT
>N_5598
TAACTTGGGAGCACAGTGCTCGCATCCCATACATAAAAAAC
>N_5599
GGAGTTAGTCAAATCTCCAGCCTCACCCTCAGGAGTTTTCA
>N_5600
GCTACGGTTTATATTTGGCGCAAGAGCGGTGCTTTTATTGT
>N_5601
GGGATTGCAACGCCTTAGATCGATCTCGCAACGAACAGAAT
>N_5602
AAATGTAAGGCATAGCTCCCCATCTAAAACTACCCTCGCGA
>N_5603
TGACCCACCTCCGGTAATACCTGTCAGGGACATGCCGCGGC
>N_5604
GTTAAGTTATCCAAAATGTGCAGCCTTCCCGACGTGCGGCG
>N_5605
ATGTAAAACCTCGTCGCGGTCCCCTCCTGTGGACGTTGATA
>N_5606
AGAGGTACGCCCGAGGGAATCAGTCATAGAGTACACATGGG
>N_5607
TTATCGTTTTAATAGTGTTGCTTCCTATTACAGTATTGCCG
>N_5608
GTGAAACAAAGGGCAAGCATCAAAAGACGAACCGGTTCGGG
>N_5609
GCCTAGACAGGATGGAATATCAGTGGACTTAGGCCTAGTAG
>N_5610
CACATCTGATCCGTCAACATCAAGTTACACCAGCCTTTTCG
>N_5611
AGTCGAGCTTTAAGATGTGGCTGTGCACATTTACGGCGCAA
>N_5612
TTTAACCGTCGACAAATTCACAAAACCTGCTACAGTTTCAA
>N_5613
GGGAAAGCACGGATTTAAAGCACACAGCTGGATTACGTCAC
>N_5614
TAAGGATGATTGAACCCTTACGTATTGCTGACGAATCTTTG
>N_5615
ACCCAGCACTACGGTTCACTCACCTTTTCATGTTATTCACA
>N_5616
TTCGAGGGTATAGGCAGATACCTTCGACACTGGCATGCGAT
>N_5617
TGGACTGAGGACCACAGTAGCGGGATTTACGCTGTTTGAGA
>N_5618
CTAGCGACAGCTATTATTAGCAGTGCTGGCTTTATTTTAAA
>N_5619
GCCTCGCACAGGTGGGTTATCTCGAACTTTCCAACAAATAT
>N_5620
GAGACAACGCGCCCAGTTGCCAGCAGTCGACATCACCTGGG
>N_5621
GTGTAAACCGTTTGCTACTTCCGTCTCAAGGACGGAATGTG
>N_5622
CACCGGGTGGAGGGCGCACGCGAGTATAGGGGGCTTGGGAC
>N_5623
CGGATACTTTATGGCAATTGCTTGAAACTCGCCAAGGGCGT
>N_5624
CCTTCTTTTTAAGGTATGATCCCGTACCCCGGATAAAGGTG
>N_5625
CAGATAGAGATAGCTATAATCTTGGAACTTTAATCCCGTCG
>N_5626
ATTGGGCCTAGTTCAGTCAGCATGTTGAGGGGGGTTTTATG
>N_5627
AGGAGCTCGCGCCGTCGGAGCGACAGGATAGAGCTTCCTGT
>N_5628
GGATCAAAGTCCCAGCTTTGCCTCCTAAACTAACATAACAT
>N_5629
TACATGCGTTAGTGACCTATCCGATCTTAGAGCCGGCCGAG
>N_5630
GCGAACCTCAAGGGGGATCCCAGGAGCATCTTCACTTTGTT
>N_5631
TGGTTGGAGCCCTGGTCCTCCCTAGTCTTATCCTGCTGAAA
>N_5632
CACGGATACACTGCAACAACCTTAGATTTACCGCCTCAACG
>N_5633
ACAAGATTCGGGCAAATTGTCTCATTTTGGTAAAGGTTAGT
>N_5634
GATGACTCATTATGAGGTGACACGATGCAGAATCGACGGAT
>N_5635
CTACAAGCTTCCGCTTCCACCTAGCGCGGCTTCATCACGCG
>N_5636
GCGGTATCGCCATTTAATTTCTTCCGTACTAACTCGTGTAG
>N_5637
TTTGATAATGAACCCGAGGTCGAGGTCTCCCATGTCTCCTA
>N_5638
ATATCCGTAGCGTTATTACACATTTCCAGTTGTACGAAACG
>N_5639
GCACTATTAGGCATATGACACCATACCAACTGACACTCGTC
>N_5640
ACGCTGCATGTTGGTGGGCGCACTAACATTAAGACATTTTA
>N_5641
CGCATTACATTAGGACAAGCCGTGGGGGGATTGTAAGATGT
>N_5642
GACAAAGCGGCCCACGGGGGCTGCTGCTTTAGTAGGCAAAA
>N_5643
TTTGCGTGTGCCTGGATCTACCGGAGCACGATGGTTCGGCA
>N_5644
AGGGATTGAAAATCGCGCCTCGTACCGATTACAAAGAAGGG
>N_5645
TATCTTACGAGCGGCTCGGACCCATTAAGGAGAATCTTTCG
>N_5646
GTCCGAAACCAGAGACAGTACATAGACTCCATTCGTTATAG
>N_5647
AGAAGGATTCTACCACGATTCTACGTTATATTCTTTGTCGC
>N_5648
AATTTGGTGACCCCCGTAAACTATCCTTAGCATTCACTTGC
>N_5649
TATGCAGCGCTGTGTCTACGCCCGGTTTGACCAAAAGACCG
>N_5650
AGCCCCGTGGTCCTGTCCGTCGGACATATTAGTCCTCCCTC
>N_5651
ATCTTTTGTCGGATGAAAAACTATTTCGGCGAACTCATCGC
>N_5652
GACTCAATGGTGATATCCATCTAGAAGACGGCCGACAGCCT
>N_5653
GTCATTCATATCGGTGCACTCCACGTTAAGTCAAATGTGTG
>N_5654
CGGCGCATTTACTTCCTAGCCCTCTAGCTTACGATCACCAG
>N_5655
GTCTATTCTAAAGACTCTAGCTTGCCCGGCAAGCCAACACG
>N_5656
TGAACTTCCTCCCCTGACATCATCGGTGTTTGGGGCAGGAA
>N_5657
ATTGATTGACGCGCGTTTAGCAAAAGTGCACGCGTGAAAAC
>N_5658
AACACGGGAAGTAGCTTCGGCGGTATGTCACGGCCGGCCAC
>N_5659
GATAGGCGATTGCCCGCTTACGAGGCCACCCCAAACAGGAG
>N_5660
AATAGTATTCCTCACATAGGCTTCTGATGGAAGGAAGCGCA
>N_5661
GTCGCATGCCTTTAAACCCGCCACTGCCGGAACAGGGCTAG
>N_5662
CCTGGGTGCTTGCATCTAACCGAGTGACCTGGCTTGCGATA
>N_5663
AACGCAAATAGTTCCCCGTTCGTCGCTAAGTCCCCGAAGGA
>N_5664
GGGTGTTGGGCCCTCTATGGCAACACCTGGCTGCACAGCCA
>N_5665
AAACGTAGGTAATGGTGCTACGACGGATGCCGGCAACTCGT
>N_5666
GGGCCGTACGGGACCACAAGCGAACCCCCACCTGATGCTCA
>N_5667
GGTAAGAAGTTACAATACGTCCGTAAGAATAGGACATGGAT
>N_5668
GGGTATTCTCTACCCCTGAGCCATCACCCTACACTTCATGC
>N_5669
CCTCGCCGGCCCCTTGGCGCCTCGTTCATCAATACAAAGAC
>N_5670
ATCAACCCGCATCAGTGTGGCAGATTCGGCCGAGACGCGCT
>N_5671
AATTGTAAGCGACAGTCCGGCGTCCCCGCTTCCACGGACTA
>N_5672
GACGGGGGGGTTACTTGAGACGAAACATCTTAGAGCACCAA
>N_5673
AAGAAGTCCCAGCGACGGGTCCTGGTTGGCACAAAATGAAT
>N_5674
GTGCCCGTCCTTGCCTAGCACTCTACCGGACTCACACCGAT
>N_5675
TACCTTCGGACGATACCATACATCCTTATTGAAGTCCTTGT
>N_5676
CAACCGCGGTGTGATCGAATCACCATGGGGGTGCTCATAAC
>N_5677
TGTAGCAGACGAGCGAAATACCAGGATCGTTACCAGTAGCC
>N_5678
CATATCCCGATTAAGCTTAGCGGCCACCTACTATAGGAATT
>N_5679
AAAGGCCTGAATGGCGCGGTCGGCGTTCATTCGGGGCCCCT
>N_5680
GTTATTATGCCTGGTGTGTGCACCAATCCCGGGGGGTTATG
>N_5681
AAACAGCACTACTTCGGAAACGACGGAAAATTGGCGATCTG
>N_5682
GGACGGAAGGAATCGTTATACACTGAAATTAAATGTCCACA
>N_5683
TGCTCTATGATTAGCGCGTCCCGAACTCGAGATTTTGAATC
>N_5684
GTCGTGCTACCCCACCGTCTCAAGATTGGATTTAAATACTT
>N_5685
AGTTTGACCACAACGAGGCCCTTGGACTCACGGGCGTCCCC
>N_5686
GCACGCACGCACAGGAGTACCGAGACCAGGTTATTTCAAGT
>N_5687
CTGTGATCATGATGCAGAACCATTAATGTTAGACAGCCACC
>N_5688
TTCAAGTACGGTTCGGGTGCCCTCATTAATAACGTGTGTAG
>N_5689
CAGGAGACTCCATTAATGACCACTCTGTCGTGTGTCGGCGC
>N_5690
CCCTATGCTGCCTTAAATTGCACAGGTAGTATTGGCCACGC
>N_5691
AACTCCCACATAATAAGTGGCAGTTAATATAGGGGTTGGAC
>N_5692
GTGGAATCTCTGTACCGTGACCACGGCCCCGAGGTTACCGA
>N_5693
ATGTCGATCATAATTAGTGGCCAATATGTTAGGGCATAGGC
>N_5694
GTCTAGGCAGAGATGAAATACGATGCTCGGACTGGCCGACT
>N_5695
ACGGGGGTTGTTCTGTAAATCCGTTACAAGCATAACGACCC
>N_5696
TATTTTCTCTGTCCTCTGTTCGAAGCCGTAAGAGACCTCTG
>N_5697
ACTCTTATGGGAATCCTAGCCTCCGATACATAAGCGTTGGA
>N_5698
AGAGGGCTTTAGTAGTTGTACTCATCAGATGGGACTAGACA
>N_5699
CGTTGCCGGTGGCAGTTGCCCGGGGCGCCTCCGATAGTGCA
>N_5700
CTTCAAATTTAGAACGTCAACACCCGGCGACCCCATTGATG
>N_5701
TAGTTTATTGGACAGAACGACGTCCTGTTTGGGATACGAGT
>N_5702
AAGGGCCCTCTCGCGTCGGGCTGAGGCTCGTGCCCCGGGGA
>N_5703
TTAATGACTTTCATTGCCCCCCTGGCATTATTGGCTTATTG
>N_5704
ACCACTTTATACTTGACCTACAAGTTATGGAGGGGGTGTGC
>N_5705
CGAGTTATGGTGTTCATATCCGGACTCACCTCTCTAGGCGA
>N_5706
AGGGTACTAAACCCCGGCGGCCAATCCCACTCGAGTTAAAA
>N_5707
CATTAAGATTATCATCTTGGCTCGCCTATTGACTGATTTAG
>N_5708
CGCGCACCTCCGTTTTTATACCATCTTGGCTTAACCACGAC
>N_5709
TTCGAGAACCCGGGGATATCCTAATTCCAATCGGGCTGGCA
>N_5710
GCGTGGGTAATGTAGTACCACAGGCAAGTCGTAGCAGACGT
>N_5711
TAATGATCAAATCCATTACACCTTGCGTAATCTCGAACCTT
>N_5712
ACCCATGGTTTTGAGGGTTTCCGAGGGCTTGAGCGCCACGA
>N_5713
AGAGGATTCCACCGCGTTGGCTCGTTTATAAAATCAATGAT
>N_5714
CTATGAACGTCAAAGCAACACAATTAATCGCATCTAAAAGT
>N_5715
TAGTCTAGATTGAGTTAACTCCCGCGACTCTTCCACTCGGA
>N_5716
TTAAGGCCGAATGGAAAGAACGACCCGCACAGACAGGCGTC
>N_5717
CTCAGGTAAGCTTGAGTAAACTGAGTGTAACCTTTCGAGGA
>N_5718
AGTGTTGCGTTTTATAAAAACCAGAAGACCTCTGCGATCCC
>N_5719
GTCGAAGGACGTATATGCTGCGGGAGGATGAGGTGGGGTTG
>N_5720
CCTATCTCTCGTACGGGTAGCACGACTAAGGGGGGTCGCAT
>N_5721
ACCGGCCGCTTTGCTTATTACTTACCCAACCTCCGTTAGGC
>N_5722
GGCACAGAAGGAACTCTTGGCGCCCAATCCCATACGATTTT
>N_5723
CCCGAGACCAACACGGGGTGCTGCGAAGTTAACCTAGTCGC
>N_5724
GTCACAAGTTATACGACTGTCATACAGTGATATCTAGTCGC
>N_5725
GTGGCTAATGGGCGACCGAACTCACACCACTATTTTGAGTC
>N_5726
TGTGGCAAAAGACCGAAGGTCCCCACCGGCACGGAGTGGTA
>N_5727
GAGAATTAGGTTACTGGCAGCATAAGGGTATCGCAAGGAGT
>N_5728
ATAGGAATTCTATAGACATACCATCTCAGAGCACGTCGAGA
>N_5729
TTTGTACTATGCTAGGCGCTCGCCGCACAGGCCTATTGAGT
>N_5730
GGGACCTGCGGCCTTCAAAACACTGCCCGACCACACCTAGT
>N_5731
TCTAAACAAGTGTATGCCGTCAGCCGCACAGAGAACGCCCT
>N_5732
ATGGGCCAACTTGGGGCGGGCCCCACTATGCGTACGTCACT
>N_5733
GCACCCAGACTGCTAGAAATCTAAACCGCAACGACAGCCCG
>N_5734
GACCTTTGGCAACTAAACTGCATAACGCGCACCTACCCGGA
>N_5735
ATTCGACCAGTCTACCTCATCGGATGCTGACTACCCACGAC
>N_5736
TTCGGCACACAACTGATAGCCAACATTAAACGTTGGTAGAT
>N_5737
TCTTTTCAACTCAAAGATCCCGGCTTCTTACTGGCGGGAAA
>N_5738
GCTATGTCACATCAGCGGTGCCCTATGCAAACCTGAAATGT
>N_5739
TGATATAATCGAATCTTAATCAGTTGCCCCGAAGACTCCAC
>N_5740
CCCGTAGTTCCTGGGACACCCGAGTAGTCTTACGTGTCAGG
>N_5741
CAGAATAATGGCGGTAGCTTCCATTGACTTGGGATATGGCG
>N_5742
GCGACTTAGTGGGTAGCTGGCCATTTGCTCGCGGCAAACAT
>N_5743
TGTCCGGACCTTAAGTATTTCTGACCCAAAATAAAACCTCA
>N_5744
CTTCCATTAAGATAGTAATGCTCGCTGGACGGCCAACTCCA
>N_5745
CTGAAGCATACATTCCGCAGCCACTTCGAGAGAAGACGACA
>N_5746
CTTGTTCGAGTGTAAGCGCCCGTGCTAGCACAGGACACAAT
>N_5747
AGTGTATTCCGCAATTATTTCATTGGGTGTCTGGCACCGGT
>N_5748
AGGTATGTACCAGCGTTTACCTAAGAGAGAGATCTTCCTAG
>N_5749
CATGGAAGTTCAAGCCCGGACCTTACGGAGGGATATTTATT
>N_5750
CTATACCGCTATTTTGCCTGCCAAATGGACATAGAAACGGA
>N_5751
ATCTTTATATACAGCGACGCCCAGGGCAAAGACTCGGGCTG
>N_5752
GGAGGTCGGTTAGATGATGACGATGTATAATTATCGCCCTT
>N_5753
CCAAGTATGTTAGATCTGAACCCTCAAGCTCATCGGCGCTC
>N_5754
TGGTAGCGACGCCTTTTGTTCTGTTTCGTTTGTGGGATGGG
>N_5755
GGGCGGCAGTAACAGTTGATCAAGTTGGAATTACGTAGGCC
>N_5756
TTCAGCTCACAGGGCCTGGCCAGATACCCGCGCAAAGACAA
>N_5757
CCGTCCCTTTACTATCAGACCTTTAGGAGTATAGATCCTAA
>N_5758
TTTTCCTTCGCTGGGGAACCCAAAGCAGTACTCCCTCTCTC
>N_5759
TTATTTTGTACTTATGAATACGTGCCCCCAGCTGAGTAAAG
>N_5760
TGAGATGGTGCTGCTCTTAGCTACAAGAGGGGCCACCGGGC
>N_5761
GGGGTGGACGGGGCCGGTCACCGACATCATACGCGTCGTGC
>N_5762
CATACAGCTCCCAAGTAGACCGGCGGCTTCAAGACCCAGCG
>N_5763
AGTTCCGCTGAAAGAGAAGACTAGATTCCGGCGGCGCGCCT
>N_5764
GTCGGCTCGACCCTTAATGTCGGGGCATGGCACTAAACATA
>N_5765
TATGAAGGGTTCTAATTAGTCGCTGACCTATGCAGTGCCCC
>N_5766
TTCCAGGGGTATAAATCGGACTAGTTCGTGAAGTCGACTGT
>N_5767
CGTCCGTACACCAGGCCCTACCAACAGGGTGCGCTCAAGAA
>N_5768
TCATGCCAATGGGTTCATTCCCTCGCCCCAATGTGTTAGAA
>N_5769
CTGTAGCCGGACGGAGTACCCTACCTCCGTATTAACATTCG
>N_5770
GGTCTCACTTAGGGCACTCGCGTGCGGTTGTTCGCTTATTG
>N_5771
TTTTGTCGCCCCACGTAGATCGAGACTAGCGATCTTTCCAC
>N_5772
TTGCGAAATAATCCGGACAGCCTTCGCAATGGAAGATATAC
>N_5773
CAGGATGTCACCACACCTTACAGTCTTTTAAGAGCCTTTCT
>N_5774
ATGGGAAGCCGCTGGATATACGGCAACTAGTATGGAATACT
>N_5775
CACCAGAATTCCCACTCGGCCCTGATGTTACGCGAGGTCGC
>N_5776
AGGCACACGTAATCTTACGGCCTCCCGCGCGACACGCCTGT
>N_5777
TGGTTAAGGGAAGAAACCCGCTTGAGGCTATGTATACTATG
>N_5778
TAGTACCGTCTCCGCTCTACCCCGAGCCTCTGATCCGGAAA
>N_5779
GTATTGCAAGGGCCTGGAGGCCTGCGCCCCGCGAAATGCGG
>N_5780
TCGTTTTAAAGTTGTGGGAACAGCAACCCTCGTCCCGAAAC
>N_5781
TAACTAACACTGTAATGGAACTTCTCCATAACTAGCCTCCA
>N_5782
CCAGCCTGGACCTGTTTTTGCATTGGGTATGTAGTCCCCTT
>N_5783
GTAATACATCCTGGTGTCTCCGGATCTCCCCCAATATGGCC
>N_5784
TCATCACATTACTTGAGGAACCCTCTCGGAATAGAGAGTTA
>N_5785
CCGAGGTCCCCGGCAGGGGTCGCGGGCCAATGGTCGAATGT
>N_5786
ATATTTCCCCCCTCCTCCTACCAACGCACTGTGCAATGGGG
>N_5787
TAATCCCGAACCGACATCCGCGTGCAGATACTAGTACCTAA
>N_5788
AAATGGCCCATATCGCTTGCCGACCCCCCTCAACCCCTGCG
>N_5789
CGCCGGACATAAGGTTCACACATAACAAGTCTTTCGGACCG
>N_5790
AAGGGTATCAGGTAGGAAGTCTCAGGATAGTGCAGTTGGGG
>N_5791
ACCTCCTAGGCCCCTTTATACCAAACTTTCTTTTCTTTCTG
>N_5792
TCACGAGGTGGGGAGGGCATCTGTCCTACCCATCTCCGTCC
>N_5793
ACAAGAGCATTACCCTGCGCCCTAAAACAAACAAGAGGTTT
>N_5794
AAGTACACACCATTGCGTGGCCTGGTGTCTCCGAAACCGTA
>N_5795
CAGATCGTTACATCTGAGGTCAGAGGGGTTGACATACCTTT
>N_5796
CCGGGCTACTGAAATTCAGACCGGTGTACTGCGGCGTCTGC
>N_5797
TAGATGAGGAGTCTAACTTCCCTGCCTGGCGCTTGCCCTGC
>N_5798
TGTCGGTCACCGAGTTATAGCATGGAGGACCTGGGTGACTG
>N_5799
GCGCTCCGCGAACTTACCTACAGTTTTGACGGTCGTTAGTT
>N_5800
GTGCTCCCTACCGAGGGGGTCCCCTACACCCTGAGTTGACA
>N_5801
GTGTCTTGTTACACGTTTCACCGCGGATTTGTCGAGCTGAA
>N_5802
AAGCGGGTCCACGGTACGATCTGGGTGCCCCTGACCTTTAA
>N_5803
ATTATTTTAATCCGACGCCTCTAAGTGTACGGGGTCAGATC
>N_5804
GAATGGATAATTAGAAGAACCTTCCTTTGTGGATTAAAAAG
>N_5805
AATGCGGACCGTCGCCGACTCTGTCACCAACGTCAAGAACG
>N_5806
CCTGATTAATGGCGGGCTCACAATTGTGTATATTTTCATCG
>N_5807
GAGTAATGGGCCAGTGTAAGCCCGCTCCTCACAACGGCGCA
>N_5808
AAATTAAACGAGGGCGGCCGCCAACCATTTATTGAGCGCCT
>N_5809
GGTCCCCCAACAATGGCGTCCGCTTAAATTGTCAGGTTAGT
>N_5810
TGCACGGTTTGGTTGGGGCCCCCAGGCACATCCCTTTCACC
>N_5811
CTACTTAACTTTCATAGTCACAACGTCTCACCCAACGCAAT
>N_5812
CAGCACCGTACTCTATAGGGCGGATGCGCAGCTTTGTTTAC
>N_5813
GGGGACTCGCTTAGTGGTTGCGCTTCCACTAAAACCATGAG
>N_5814
ACGTTACGTCAACGCAAACTCATATTTCCCTCTGGTATATG
>N_5815
TGAGCGCCGAAAATCCCGCGCTGGAATTCATTACGTAGTTG
>N_5816
GAGTTACCTGTAGAAAACTCCTGGACCGGCGCGAACTGGAG
>N_5817
AAGACAACTTTTATGATCTGCCCTGGTTATCTTCCCTCAGG
>N_5818
GCCTGGGAAATGCTAGTAATCTGGGGGGAATTTTTGGGCAT
>N_5819
AGAAGAAGAGCGTCCGTGTGCATAACGGGGATCTTGCGTTG
>N_5820
GTGAACGGTGGGGTCCTCCTCCTGGGCATACACTTCACCGC
>N_5821
GGCCACATTGGCCGTATGGACCCCAACAAACCATTTACCCT
>N_5822
GCGTAATCAACTACGCGTGTCTGGATGACTCTGGATACCTT
>N_5823
GGTAAATAACCCTCGAGCAACTTTGCGCTGTATTCGCCTGG
>N_5824
AAACTACTTGCTGACTAACACTCAAGCCATGGAGCCCTGCA
>N_5825
GTTACACAGATAAAGGCTGGCGACATCTAGGTATGGTCGGG
>N_5826
ATACCAAAAACCTACTACCCCTTACGGTTCGTTCCGTGGAT
>N_5827
CCGTCTATCCGGCGGAATTCCCCCTGACCCATTCTGCTGTA
>N_5828
GTTAAGGTAGGGACAGAAGACTAAAATAATGCTGGGCCCCA
>N_5829
TCCCGCAAGCCAGGGAACAGCCATTATCGAGGGGTGGATGG
>N_5830
TTCATAGTCTCACCTGGGTTCTGTCTCTCTAGCCTATTTCG
>N_5831
CGTGGCACCAGAATTATGACCTTATGCAAACCGTTACCCTC
>N_5832
TAGACATAGGAGTATGGGACCTTCACTTCGGACTTCATGAT
>N_5833
TCGGGTTCTTCGAGATGTACCGACCTTATAGCCCGTTTACT
>N_5834
ACTACTACAGGAATGTTGCTCTTACACCCAGAAGACATGTT
>N_5835
TTACCCTATGATATTTCATCCAATGTCGCTTCCGACAGAGT
>N_5836
ATCTCCGTAGCCTACGGGCACAACCCGTGCGGTTAATGGCC
>N_5837
CTTGTTCACTGCGCATTTCTCCAGCATTACCGGGCACTGTC
>N_5838
AGGATTTCAAACCGCTTTACCCTAGCCGAATTTTTGGTCTA
>N_5839
TGGTTAGGGGCCGTGTCGTTCTAGACAGGTCCCTAAAGAAG
>N_5840
TACTAGAGGAGGAGGATTCCCGGAAGATAACCCCAAATCTG
>N_5841
ATTGTGAGAATATAAGAATTCTTTTATCCTAAGAAGATGAC
>N_5842
AGGCCATCTAATGCGAATCACGTTTATATACATAACAGGGG
>N_5843
TTAGGAGAAGGGATCGTACCCTGACATCCCGATAAGAACGT
>N_5844
ATGCCGTTACTCTAAAGATGCGCGCGAACCGTTGGTACCTG
>N_5845
CGTTCAAACCCTGTCTTGCACATCTACATAACTAGGCCAAG
>N_5846
ACCCACCGCTCGTCGTGATCCAAGCCGAAGGTTTACCCACT
>N_5847
ACTTACCCAGCGGGCAGTGTCATTAAGAAGAGAAATGCTCT
>N_5848
TCCAAGACGACCGCAGATCCCGGTGGTGGCATCGCCTCGAG
>N_5849
ATGGGAACATTCACGGGCATCTACAACGCTTCATGTATCTA
>N_5850
TACAACGAGAGGGCCGCCATCGACAAACCCGTATCTTGACA
>N_5851
CCCCGTTCGTTCCGTGTATGCTTATTAGGAACAAAATATAG
>N_5852
CGGAAGACAGCGAAAAAGTGCAGGCTGTGACACTTCTGAGA
>N_5853
CCGCACAGGCTCCCGGCCGACGGACACGGAAGCTAAAGCAG
>N_5854
AAGGACGCTATCTGTGCCTTCGCCAAACTCTCTGCAGCTAG
>N_5855
ATGATAGTGGGCGCATTCCCCGCCGAAGATAGGCCCGGCAG
>N_5856
CCCATTATTTGGCTTGCCCACCGCGTTCTAGCGGGGTGATG
>N_5857
GTAACCTGCACACCCTTAATCGTTTATTGTGGTCGTAAATT
>N_5858
CTCACTTTTCTAGACTTGAGCTCAGGTTAAAGTGATTGGGA
>N_5859
CAGCGCCGTTGAACCACACACAATTGAATAGAGAGTGGGGG
>N_5860
TGATCGGTATACGGACTTTACTGAAAGCACGGTTACGAATA
>N_5861
TGTTAGACGGTAGTACATTCCACAGCACTGCCGGGGTATTG
>N_5862
CAACTTTCTGCTTACTAGACCTGTGGTTATACTCGGGTGAA
>N_5863
ATTTCGGGTCAGATGCCATACCTAACCAAAATGTAGGCTCA
>N_5864
CGCATGAGAACAATTTGCGCCCCTATTACCATCGCTACGAT
>N_5865
CATTTATTGCGATGACATCGCTTTCCCATGTGTCTGACTCC
>N_5866
CGTGCCCGAGTCTTAATATACCATATATGATTACTTTAGGA
>N_5867
TACCGTGGGCGGTCGAGCTCCATTCCATTTGCTAGAGTAAT
>N_5868
CCATGTCAGCGCTTTTCTAACGAACATGTACTATGTAACTC
>N_5869
TTCCCTATGTCACCCAACTCCTTATGCAACGAGGGCGTCTA
>N_5870
AGTAACGGATTTCAGGGGGTCGCGGATGCCTGAACCTGTGC
>N_5871
ATCCTTCAGGGTACCTACTCCTATAAACACCACACTGTCCA
>N_5872
TGATCGGGGACAATACCGAGCGGCTCCATCCTGTTATTTGG
>N_5873
CCGGAAGCTTTTATCCTACCCTGTGAACAATTTTACACCTG
>N_5874
AAGTGTATTAACCTTTCCGGCACGTTGGCAACCTAGGTACT
>N_5875
AGTGCATTGCGACTTGTTGGCATTATGGGAGGGGCTGCCGA
>N_5876
AGTCAGCGACAGACGGACCGCCGCACGCACCCTCTCCCTGG
>N_5877
ATACCCGCTAAGAGAACGCACCAGACTTGCTTTGACTATCC
>N_5878
TTTTAATCGTACCCAGGGCGCTCACCGATTCCCAGGTTTAA
>N_5879
ATTCTCAAGCTAAAGACATTCGGACATCAGCCAGGAGGAAA
>N_5880
GAAGGCTCTACAATGGTTAACGCAGCCATCATTCTCTGGGA
>N_5881
AATTGAAGAGTGTCATACCGCCCACAAACCCGACGGCCGTG
>N_5882
TCCGTCCATACATAAACTCGCAGGGATAAGCCTATCCCTGG
>N_5883
TAAAACATAAATGGCTCATCCGGTGTAACGAGGGACCTGGC
>N_5884
GCATTGTCGGAGCCAAAGCCCGCTTGTACAACAACGATATA
>N_5885
CCTCCGTTTGCTCGTATATACACTGTGTCAGGCCTAAAAAT
>N_5886
CGTCACTACTGATAACAATACAGGACTTGGTGGGCATAAAA
>N_5887
TTCATGTTTAGTTTCACGCGCTAGAGACAACAAGACGGTAT
>N_5888
ATCCGGCTGACCCACGGGCCCAGCGGAGGAGTTTGCATTTT
>N_5889
GAGGTATTTTGCTAGGGTAACCGACGGCGCCAGGACTTTTA
>N_5890
GAAAGCTCCATCGAGGGACGCGAACAAGCAACTTGTAGCGA
>N_5891
TCACAAACCGTATACCCTGACATCAACCAACTTGTGAAGTG
>N_5892
ACTTCTGACCCGGGTGAGAACAGCATAACGGTAAGACATAT
>N_5893
CAGCGGTATTGTACTGGGAACCCCACTGAGACCATCGTGTT
>N_5894
GATTGACATGCCGCATCGTTCACGATCCCATCGTACTCTTC
>N_5895
AAAGGACTTTTTAAAGTGAACTGGCGGAGCGATCCACCATG
>N_5896
TAGCCGAACCCAATGCCCATCCGCAAATGCATGAACTCCCG
>N_5897
CCAGGCGTCTAATCGGCCTTCAGCCTGCCTAACGCTTGATT
>N_5898
CGGGAGCTTTAGATGTGCTACAAATCGTTACCCCCAATCGG
>N_5899
GAGTAGTGGAGACCGGGCAACAGCAGAATACTTCGGACAGT
>N_5900
ACTCGCCCGGTCACGTTGCGCAACTTGTAATTTGCCGAGTA
>N_5901
TTCGTAGCTATGGCAGGGACCTCAACCCCTTGGTTGTTATC
>N_5902
ATAGTAGCGGCTGACTTATTCAGAAGTTGTCTTCGTTGATA
>N_5903
CGTACGATTTGTCCAATTTACACCCTTGACCCCGCTACTGT
>N_5904
CATTTGGGTGTTAGTTCAGACAATACGCACAAAGTGCAACT
>N_5905
ACTAGAGGTGGGATTTGTAGCTTTTGTCCAAGGTGAAATAG
>N_5906
CAAGAACTAATAGGCGCCCCCCTAAGGTATAAGAAGAAATC
>N_5907
CGTATTTCAGACCAGCCGAACTCACTCAACGCATTCGTGAA
>N_5908
AGTGTGCCCAGGTCACTTCTCAGATACTGCGTCGGTGACGA
>N_5909
ATCAATTCCGCTTCTCCAGGCATTTGACAATACCGAGAGAT
>N_5910
GATCCACCGTACACCTCGGGCACGCTCCGTAAGTTGCGGTG
>N_5911
ACGTTTACGTTCTTTATGAGCTGATCCCCAACCACCCGTTA
>N_5912
AACTACTTAGTTCGCAACTGCTAAAGGGCCCGGCGGGTTTA
>N_5913
AGCTTGGGTGGGAGCGAGGACGATCTACATCTAGTTAGGGA
>N_5914
CATTAGACAGGACATAATATCGATTCGGCAGCATTGTCCGG
>N_5915
TCGCGTTAAAACGCTAAGTGCGCATGACTAAATGATGCCCC
>N_5916
TGTACGCCCACCACATGTGGCTTCCAATTTCGTAACGTCCC
>N_5917
TAGGACCTATTGGAGGCTGGCAGGGAGATACGACACCATTC
>N_5918
AATATTGCAAAGACACGGCCCGCAAATTCCACGTATAATAT
>N_5919
ACCCACCACTCCAGGAGGAGCGTTTTCCATGGTGCGCTTCC
>N_5920
AGGAAGATTATCGCAGTGGCCACCCATCGAGAACTAATTAA
>N_5921
TATCCTACATACCCAGGGGACGGCTAAATAGGTGATATACA
>N_5922
TATAGCTTTGTTCTCCAGTTCTTCGATGGGTGGTTAAACTT
>N_5923
GTCTAGACGATGTTTGACGACGTAGGGCTTTGACTGGGACA
>N_5924
TTATTTCAGTGCACATGCAGCGGACTCGCGTTTTTTACAGG
>N_5925
TTATGGAATGGGATAACAGTCGATACCACCTATCGGTGCTT
>N_5926
CCAGCGAGTCAGAGGATAACCGGAATCTTGAGCCGTCATGG
>N_5927
CCGTGCCCGGGTTGCCAAATCATTTTCACGTTTCGAATACT
>N_5928
TTCCCGGGAATGTTCAGAATCCTATATCAACTTGCTCCTTT
>N_5929
GTCTCCCGCGGTGGGTATCGCTCGACCTGCCTCACTAGGGA
>N_5930
AAAACCCAGATGTGTGGCAACTGTATTGACCACGAATTGAT
>N_5931
TAGTTATGGGTCTATCTCACCCCATATATGCTTGAACGTGA
>N_5932
CCCATCGTAGAAAGGTTACACCAGGACATTCAAGAATAGGG
>N_5933
ATGACAATATTTAGAACATCCTCCATATCACAGATGTGTGC
>N_5934
AGTGGGGCGCCGATTGATGTCCCCGTTTCTTGATATACGGT
>N_5935
TACTCGCGCTATGGAAAATGCAGCAAATAAGGTCCCGCATA
>N_5936
ACAGGGAGAATTCTAACTTACGGTATCCTTAGGGCCAGAGA
>N_5937
CACTTTCCTTCACGTCATCTCATTCGATAATATGCTGCCGC
>N_5938
CTCCTCATGTCAAACTTTGACCCTCCGTCCCAATTAACAGC
>N_5939
ACCAAACCCCAAGTCTAAAACAGTCAATTGTTGAGAGTGGA
>N_5940
TGCACCAATGGTCCTACTCTCAGAAGGGTACGATAGGGGAA
>N_5941
TTCCCTTTAGCTTTCCGTCGCTCATTCGCAGCTCGGTACCG
>N_5942
ACTCTCGACTTCGTTCTAATCTCAGCGGAGAGAGTGCTTAA
>N_5943
TTGTGAGAAAGCGGCGACGGCTGCGAGGCGATATGTCGCGT
>N_5944
AGTCCATTCCCTGGCACGCCCTGCTCCGTAGTTTTCTTAGA
>N_5945
TGATTATGGGACATATAATCCGCCTAGCACCGCCGGTAACC
>N_5946
ATGTTTCAAGTCAAAGAGGACCTCTGCCGGTATATGCGAAA
>N_5947
TGGTTGTTTTAGTGGCCTTTCTTCATAAGGCCTATGGTCCG
>N_5948
CCCTCTCTTTAATGTCGGGGCGTTCTCCAAATTGAAAGGAG
>N_5949
GTTTCCTAGTCATATTGTGGCGTACTATTCAGGTACTCCTC
>N_5950
GCATGTTTTTCATGTACGTACAGGTGAAAACTATAGTACAA
>N_5951
GGCGACCCCGAAATTGGGAGCTAGTGATTTTCAACAATGAG
>N_5952
GAGGTCGACCCCTCTGAGCCCATGTTTAGGTGCCCAGCTAT
>N_5953
GGGGCGTATAAGCCCCCAGACGGGTAATAACACATTATAAA
>N_5954
CGTAACAACGTTGAGGGCATCCCGGTGCCGCACTGTGGCTT
>N_5955
GACCATAAGATTGAATGCACCTCCACAAGATGTTACCCCGT
>N_5956
AGTGGGGTTATAGCTAAAGACGCGATCATACGCGTCGACCG
>N_5957
TTCGCGCACTGGCGGACCGTCGGACAAGGCAGCTCGTACAA
>N_5958
CCGCATGGAAATACTCATATCAGTGGTGGGCATTGCCCGCC
>N_5959
CGGTGATGATCCGTGCGCAGCGAAGTTTAATGATCCGTTTA
>N_5960
CTAACTTTTTCTCCCACGATCTCGTTAGGCCGTTTCATTAT
>N_5961
CCGTCCTTCTTTCACATGCACTTCAGGGGAAACCGGAGACA
>N_5962
CTCCACCCACAAAACAATTGCGGGCTACCATGGGGGACAGT
>N_5963
CAGGAAGGTATCTAGGGGTGCGAAGGCCGGCACGCTCGTTC
>N_5964
CCGGATGGTCTTTAGGCCACCAACAAACATGTCTAGTGTTT
>N_5965
ATCAAACGTAACTTATCGAGCCGTGCAAGCCTGTCAAGATG
>N_5966
GGGCACGTGTACGATGTCCCCTGAGGCTGAACGTCCAAGTA
>N_5967
TTTGTGTTCTGCGACAGTGTCAGGCTTGTTTGCACTACCAT
>N_5968
CAACTTTTGAGAACCCTGGGCACCTTAGTTATCAGAGTCCC
>N_5969
GCCATTGCCCGTTAGCTTCACGTCATAGGAGACAACGCCCG
>N_5970
GGCAGAGGTTCTCCGGGTGACCCGCAAAAATAGTAGATAGT
>N_5971
CGAAACCCTTTTCCGACCAGCCGGCCCTGACATTCGATAGC
>N_5972
CGACCCGAACTACGAAACGCCCCTATGGTCCCAATATTAAT
>N_5973
GGTCCCTTATTGGAAAGAGTCCAGTTGTTATGATTCGAGAC
>N_5974
TTGCGGAGGCGTATCTAGATCTACCACTGTATATATCAACT
>N_5975
TGCTCTTGGGGAGCAGATGGCCCTTACTCTCCCATCCTCAG
>N_5976
GAGGGTACAGCAGCTTGGAACGTTGTTGGTATTAAAGTTTA
>N_5977
TGGGTAATAATCCTCGTTGTCAATCCGTACATCGTAGAAGT
>N_5978
TTCCCTGCAGTCGAGGGCTGCAATCCATTATTTAAATACGC
>N_5979
GGAGTCTCTCAAGTATCGAACGCGAACCTTTTATACCAACG
>N_5980
CTAGATAGACGAATCTCACCCCATTTAAGCCCGAGGTAAGG
>N_5981
CGTGTAACTATACAGGGAAACGTCTAAGCGTCATGTGTAAG
>N_5982
AGACTACCCTCCCTCATTTTCTACAAGGGCGTGTCACGCCG
>N_5983
CAAACCTGGTCGAAAGGGCTCGTTAATAAACCTTACCTAAA
>N_5984
CACTTAAAGCAAAAACTCGTCTAGTTAGATAGCATGTTGTA
>N_5985
AGTAGCCATTCTCGAGCCAGCTTTCTAAATCCCGGCTCTAT
>N_5986
GTTTTCCTTTAAGTAAAAGTCCGTAGCTACCACCTTTTTTT
>N_5987
ATTGGTGGGACGTAATACTGCCCATATTAGGTGGTAGCTAG
>N_5988
TGCCATCTTGATAGAGGAGACCCTGGGTGCCCGCCAATAGC
>N_5989
TGTTTATATGGATGGCGACACGATGTCTCGCTTGGTTAGGG
>N_5990
CAACTTACACGGCGGGTAATCATTGCTCCCGACGCCAAAAA
>N_5991
ATCCGTATGCTTGAGCAGGCCTTCCAAGATCAAATGAACGA
>N_5992
CGACCGCTTGCGGCTTAAGGCGCTCGTGCTGGTTAGCGATA
>N_5993
ATATCCATAACTAGGGAGCGCTAGAAACCCTTGGTCGCGCC
>N_5994
TCACCCCATACCTTTCCCGTCGGTCCTGTGTACCCCAACCA
>N_5995
AGGTAGGTTATTTGGACCTCCGGTTGCGTAGGTCCATGGGA
>N_5996
AGCTATCTGTATCCGTGAGCCGAGGTCGTTGGACACCTTAA
>N_5997
GGCAAGCCCACAGTAAGGACCTAGTCGCTCGCGAATTTCCG
>N_5998
GAGAACCCCTTCAGGCCGATCTGTCGAGTGAGAGCCTATTT
>N_5999
TCCTGCGGCGAGGAAGGCCGCCTACTCTGCGTGTGTTGTTT
>N_6000
CGTCTAAAAAGGTAATAGAACCTCGTTGAGATGTTCCCGCA
>N_6001
TCCAGTAGGTCGCCCCAACCCAAAATCAAGAAAAAAAATTG
>N_6002
TCACTGTCCCGTTCTCCAAACAAGCCAGTTGGGCAGGGGAC
>N_6003
AACTCCTTGAAGCCAAGCATCTTTTTAAAGTGGACGGTGCG
>N_6004
TCAGCACCCCCATATATCAACGCCTTCAGGGAATTTGGGCT
>N_6005
ATACGCCTACGCCTGGTTTTCGACGCTAAGTTTATGCCCTA
>N_6006
TAGTCATTTTTCACACAAAGCGCACCACAATTGCGAGGTAT
>N_6007
CACAGCATAGTGGGTAGCGCCACAGGCAGGAGTATGAATGG
>N_6008
TGTACGCGTCTCTACACTTTCAAGCTGTCATTGGTAGCACG
>N_6009
ACAGTAGTAGGTAAACGTACCATTGCTAGATCAATGTAGCC
>N_6010
AAACTTGTTCGGGGAGATTACATGTGCCGTATGGTTCATTT
>N_6011
ATTACGGTTTGTGAAAATTACCATGGCAAACAAGCTAGTGC
>N_6012
AGCATCCTATCGTTCACTACCCTGTACAGGTTTCGTCTTAA
>N_6013
AAGTGTTTTAGATGGACGCACTAAAAAGTTATGGTATGACT
>N_6014
TAAGTACATGGAGGCGAAGCCTTAATGTACATATACCGGCG
>N_6015
ACCGTTGACTGCGCTAAAGACTTGTATAGGTAAAGGGAAGA
>N_6016
GTTGTACAATACGTAGGGATCGGGTGGCGAAGAATTTCCGC
>N_6017
AAATTATTACTGGTAATATGCCTAGGACTTCTGCATCATTG
>N_6018
ACCGACCACGTATAGCGTTACTTTGGATCATCCACGACTAT
>N_6019
CAAGGTCCATCTCCACCCTCCCCCCGGTGGTTAGCAGGGTA
>N_6020
GTTCCTCTGTAATTTGCCTGCTTGACCCCCCCTGAGTGGTT
>N_6021
GAGGTTGCAAATCCGCAAAACTGTGGGTGTGCCTAGTTGTA
>N_6022
TTTTGGGCTTTCCAATGGAACCAGCCGATAGAGCTCATATA
>N_6023
AGCCACAGGCGATAATGGTACACGCGCTTTATCGATCTAGT
>N_6024
GTTCGTGCTGCATCTTCTCGCTGAGTGTCTACCTTGACGCA
>N_6025
GCAACCGCCAAAAGGTGCGGCGAGAATGCTGATCTGGGTAA
>N_6026
GTCCCAGGTATGGCATCCAACCTGCCCCGTTTCGGTTGTAC
>N_6027
ATGACCGCTAAGCCACTTAACTCCTGGGGCGTTGTTTGGAG
>N_6028
TCCGTTGAGCCGCGCTGAACCAAGTACATGTTTACGGGAGA
>N_6029
TATCCGGCGCCCCCGGGTTCCCAGGTCGTTTCCGTATCTAA
>N_6030
TCGCCAATCGTATTTGCGATCTACCCAGGTCGATTGAATAG
>N_6031
CACGGGACGGTGAAACTTTCCCGCCCTCTATGCCCTAGCCC
>N_6032
CCGCTGGAACCAAGTGAGTCCCCACGAATTACGACCGTTAT
>N_6033
CCTGCGGAGTTTTGCGCGGCCACATACCAAATAGCGCCAGA
>N_6034
ACGTCATAGGACTAACGATACTCCCCTCAAACCAGTTATAG
>N_6035
CTAGCCGCCTAACTTCGCATCTCATAAAGACACTACTCCCT
>N_6036
ATGGGAAACGAACCGTCCGACCCAAGTCGTGTGGCCCAGCA
>N_6037
TTCGTTCCTAGAATCAGAAACTGCACGTTTAGGGTATTTGC
>N_6038
CCTGTTGGACCCGGTTTTAGCGAAGGTCATTGAATAATTAG
>N_6039
AACTTAGAAGACGGATATAACAAATGAATAGAGTTTGTCTA
>N_6040
CAGACATACGCACGCTACCACACTGCTCCCCCGTAGTCTGT
>N_6041
GTAAATAGCAGGCTATAGAGCAAAACTCGTGTGTCGGCATC
>N_6042
CTCGCATTGTGCAATAAGAACAAAAGTCAATTCTTCACCAT
>N_6043
CCAATCTTGTCCTATGGCGTCGTTCTGATTTAGGCGTTTCA
>N_6044
GACCGACACCGGTCTTTTCCCGACGGGACAGTGCCTTATAT
>N_6045
CGGGAGCCAGATTAGTTTGTCCAGCGACCGCATACACGAGG
>N_6046
CCTGGTGTTCCTAATATACTCGCGTCGAAATAGCATCCCTA
>N_6047
CAAAGAATCTAGTCTGGACACGTGAGTAGATCTGTAAGGTG
>N_6048
ATCTATCGCGAGGTTATAGACACTTGACCCTTCTGTACGTC
>N_6049
TTTGACGGGAGCATAACACCCCGGGGATTCGCCTACAACGT
>N_6050
CACGTGCGTGCAAATCGTGACGTTCTCTCGACCCCGAAGAA
>N_6051
CCTACCAAGTACGCACCCGGCGCGCGGGAAATACTTGAAAA
>N_6052
CATTTTACTAAATATTAACCCAGTAGTACCCCGAGACGTGA
>N_6053
GGTTCGCGGACCCTATGCACCGATAAGTTCCGGCCTTGCCC
>N_6054
CACGGATAACGTATGGATGTCAAAAGGTTCTTAAGAGGTTC
>N_6055
ATGACTCCCAGCTATTGATTCACTGTATATGGATTAAACCC
>N_6056
ACGGCGGCGAAATCCTAGGGCTGGGGCTTATTCAGTTACCG
>N_6057
TCGGTGAATGAGAAGAAAACCTTCTGCCAACCCTCAGTAAA
>N_6058
TTTGAGTGTTCGAGGTGACTCTCTTTGGGAAGCCCTCGCTT
>N_6059
CCGAGTGCCGGGTATACTTCCGCGCTGAGAAAAATACGGAA
>N_6060
GGCCACCTGTCCAGACCCTTCACGAGGATGTTATGACCTCG
>N_6061
TTCAATGGGTAGCGAGACCGCGGCTTGTATCCCACACATAA
>N_6062
TTGGGTAAGTGTGCCCCCCTCAAATCTAGCAAGTCAAAGAG
>N_6063
TTACTTGAACTGACATAACCCAAGTAACAGTTGTCTTCAAG
>N_6064
GAAAATGGTTTGGTGAGGGCCGAGGTGACATTACGAGCGGT
>N_6065
ATGGGGCTGGTACACGGGCGCAGAGCATGTTGCTACATAGC
>N_6066
AGGAAGTGGGCACGATTATCCTCCTCGAAGGGAGCACGAGG
>N_6067
CGCCGTAAGGTCCAGTCACACCCCGTGGTTAACCTACCACG
>N_6068
TTTTCTGTCCGGGTGGGATCCAATCTGTGCCTTATTCCTTC
>N_6069
AGAGAGTGGCTGAGTGAGGCCGCATATATGCCGTGTAGCTG
>N_6070
GACGTTACTGGATAAAACTACCATCAATGGTGGAGAAATTG
>N_6071
CTATGGGAATACTGGCATAACCTAGATAATCGCCTGAGGTA
>N_6072
ATTCATGTCGCGCTATGCGTCTCCGGCAGGAGATTAGTAGA
>N_6073
GAATAAAAGGCAAACGCGGGCCTATACGGGAAGCCTCGAAT
>N_6074
TTCACATGTATTTTTACACACAATCCATATAGTCGAGATAA
>N_6075
TGATCAGGTAATTCTAAACACGAAAGCCTTCGCAGATGGAC
>N_6076
TCAACTTACTAGCCCATCCACCCCACTACACGGCGGTGAAT
>N_6077
GGGCCTCCTACACTTGGGTTCAGCGGATTTTGACCCCCCAA
>N_6078
CTGCGCTATTTACAGAACCCCATGCGCGAACGGCTGCAGAC
>N_6079
GCTTCGCATAGTCGGGGACACTAATTAACATCGCCAATGCC
>N_6080
CATCGTTTCCTTCCTTCTTACTTACACCTTAACGCTTATTG
>N_6081
GGGGGGTGGACATGCGTAACCAACGCAGATTAAGGACGTCC
>N_6082
GTGTGGGGTTCAAACTGAGCCAATCAAGTCCGGCTGCAAGC
>N_6083
CCCCGCACTTTGGAGGGCGGCAGGGGTGTGACCGGGGGGGC
>N_6084
TCCGTGTGAATAAAGAGATACAAGTGTACGCCGGGTTACCA
>N_6085
CAGGAGCGGAGGGAAAGTCACCTCTTATCTGGTTCCCTCGT
>N_6086
CGCTTCCATTGTGGAAACTGCAAAACCACAAAGGACTCTAC
>N_6087
TAACTCCAATCAGATCAACCCTATTAAAACCAGCAACCGCT
>N_6088
GGTCATGCGACATGGATCGACCGTGGGTGTCTTAGGCAGTG
>N_6089
GGGCACTTTGGTGAGCACATCATAATGGACCTCGCAGCGGC
>N_6090
CATCGCATATTAGGAGGTTTCCTTCTTGGCGTGTCCGGGTC
>N_6091
TTTGGACGACGGGTCGCGACCTCAACTCATGCGCCTTCTTA
>N_6092
ATACTCGTGAGATGAATTATCAAATATAGCTTAGCATTTCA
>N_6093
TTCCCGACGTAAGTGGAGCCCAGTTTTACCTCGTACGCAAG
>N_6094
AAGCTGCTGCTAGTGTATACCATGGGTGTTTTTGTAAAGGG
>N_6095
TCCAGTGTTAGGTGATGGCTCAATGTAGGCCGGCGGCGATA
>N_6096
GACCGTCAGACTTTGGATACCTTTCATCCATGACCTTTATC
>N_6097
GAGGGGGATGGCGCAATATTCAAAACAAAAAGTTTCACTTG
>N_6098
TCGAGTTGGGCAAGTGAACACAAGAAGGCAGTCCAAAGTAT
>N_6099
AGTAGTCCGGGCGATGTTCACTGTCCCCCCCATCACATCCG
>N_6100
TAGAGTGAACGACATAAAGCCCTAGAATAGACACTCCGGTA
>N_6101
TACCCATCCCTTGGGGCCTCCTCCGCGACACCCAGAGCTCA
>N_6102
GGTGCTGGGAATGCAGAACGCTACTTTGCTTGTACCGAACT
>N_6103
TCGGCAAGTTCCTCTGATCCCAAAGCGTACAGTGTGTAATC
>N_6104
GCTTTAGACGATACCTGGCGCTCGCGTTTATGGCACCCCAA
>N_6105
CACTACTGCATAAAAGGTGCCCGGTTCTCCTAGCAGCACCT
>N_6106
CAGGTGGGGGAATACAAGCCCAAGCAGCGAGGTGGGGCCGC
>N_6107
AGCCTACGCCACCTAGGATTCAATTCGTAAGGGGGTGACGT
>N_6108
ACAGTATCGACAATGACTACCGTTCGTTGGCGCGACTGAGG
>N_6109
AGAACCCTATTAGACGATTCCCTGGGCACTCAAGAATCCCT
>N_6110
TTAGAAACAAGCATGAAGATCAGTATTTGTGGATCCGCTGG
>N_6111
TGATTTACGACGATGGTAGCCTATGTTCTTTCAACCTCTCT
>N_6112
TAATGCAGCAATTGTAGATACAGGCACTAGGGTAACCCGAA
>N_6113
AAGAACTAGAAATAATCCCTCAACCAGAAGGAATGGGGCCT
>N_6114
CTACCGGATGATAGAGTATACAAGACAATTGGTACCCATAA
>N_6115
CATTGCCTTGTCTGGTTTTGCTATGATACCCCCATCAGGTT
>N_6116
GCTGGCGGAGAAAGCGCCTCCTGGAACACCGTCACACAACA
>N_6117
GCCCGTGAGAGTGCATCTGTCGGTTTTGAGTCGGTCGTATG
>N_6118
CACCGGGAGGAGAGGCCCGACCAAGACGGGAGGCATGTCTA
>N_6119
GCGTTACAGACGCAACCTGTCGCGCAATTAAGGAGGTCCCC
>N_6120
AATGTTACCTGGATCCGGACCGGTAGCAGCCAGGCCCCGCT
>N_6121
TCCGGCGATCGGTCGGAATTCGCCAATTATTTTACCGAGAA
>N_6122
GCGTTCCTGTGTTCCCAAACCTTGGTTGACGTTCCCATCGT
>N_6123
TCTATTTCCCACTAGGAAGACAAGTGGTACGTTTCTCGGAA
>N_6124
TGCGAGTGCGCCGTACCTGCCCGCGATAAAAGACGCATGAT
>N_6125
CTAAAGCAGAAGCGCCAAATCTGCGCATTAGACCTTAGCCT
>N_6126
CGTCATTCCGCGCAACCTCACACTAAGTGAATCGTGTTTTG
>N_6127
GCGCTGAACTGAGACGTGACCCGTGAAGACAGATAGCACTA
>N_6128
AAGGCATATCACCTCATTGCCTGGTAAACCCCGTGTGAGGC
>N_6129
AGTCCCTCTGATACCTCGACCGGAGAACATACCCTATAGGA
>N_6130
ACGTCGCGACTGTTATTGCCCCGAAGATTGTATGTGTTATA
>N_6131
ACATTTAGCTGCCCCCGTGCCTTTAAACGTACGCGTACTGG
>N_6132
TGGGCCCCCTAACTGGGGGCCGGTCACGCAGGGTGGCGACT
>N_6133
TCTCGCCCTAGTTTTAAACCCGGTATGTGATCGGACGATAT
>N_6134
TGGCTAAATACCCTGGTGTGCGGCATTGCAGATGACAACCC
>N_6135
CAGTCACCTAAATCCTCGTCCACGAGTTGGGGGTAGTTGAT
>N_6136
CCATCGTGATCTGATGTGCTCCATAAACGGTTGCACTGAGG
>N_6137
TAATTATGTACGTTGAAGGACCGGTGACCGTTAATAGAGCC
>N_6138
GCAGAGATCTGGATGAGAAGCACTTTTGGGGCTGACTCCCC
>N_6139
AGTCGCGCGTGCGCAGCCAACTATATAAAGAACACACCGAG
>N_6140
CCGAACCCCCGTGCATCTTGCACGAGGCCACGTCGGGGAAA
>N_6141
GGGATTGGAAACAATTCTGGCAAGATTGTCGATTGGGAGGC
>N_6142
CCACCACCTAACACTTGAGTCTACCGCTCATCTCCCCTGCA
>N_6143
AGGGCGTGAGTCTGTTTGCGCCGTCTCAAGGATTCCTTTTG
>N_6144
GTAGCTCTAGTAGTCGACGGCCCTGGAAGGGCCCAAGAGAT
>N_6145
TTAACCCCACCCTCCTGGTTCAAGTTTTTAAGCCATAAACC
>N_6146
GAGATCATTCTATAAACATTCTATGCGGTATGTTAGTGGAC
>N_6147
CTGTGCCCAGTGGAGTAAGTCTTTCCACTTCGCAACGCTAT
>N_6148
GGCACAATTCAGGTGGGGAACCGTTTGACATCCCGCGCCCT
>N_6149
ACCCCCACCAGGAAATTACGCGCTTCGATAGTGGAAAGTAT
>N_6150
TGAACCGGTCCCAAGTTATCCTTTCCTTAGTAAAAATGTTT
>N_6151
ACATAAAAGACCAAAAATGACTGAGAAACCACCATTAGCAA
>N_6152
CTATATCCAAAGAGTTGGTTCCCGACCATGGCCCGACATCG
>N_6153
GCCTCCATTCTTTATGAATACGGCATACGCACATGCCGTGG
>N_6154
ATAGTGAGCGCTAGTTGGCGCCCTCGAGTTGTCCCCGTGAG
>N_6155
AAATGAGTGGGTGGAAGCTGCCCGGTAGAAGCTGGTTAGCG
>N_6156
CAGCATGGTAGAATAGATTCCTTTGGAGGCGAAAATGTCCT
>N_6157
CCAAAGTTTGATAACCCACTCTACGGATTCTCCTGCCGAGC
>N_6158
TGGTAGCGATAGCGTTTCGCCTGGAACTGGGATATCCCCTA
>N_6159
ATAAGTGCCCGAATTTTTTGCCTCTGCCTCAACCGTTGAAG
>N_6160
GCAGTAGTATAGTGTAGCCCCCCCGTGGCATACAGCTTAGT
>N_6161
ATAAGAGGATTCAGTGGAGACAGAGTGATGGTTATCGGGAA
>N_6162
TATTGGTGATGGCGTTTACGCGACCGTGCGATCGTCGAACC
>N_6163
TCGATGGTAAATGCGAAAGACCAATTTAAAATATTTCGGAT
>N_6164
GAATTCGGTCTACGACTCGGCGGGCCCAATCCCTATCCTTG
>N_6165
AACGCTCCATGAAGTGCCGCCATATATCGTCGAAGAGGGCC
>N_6166
AGGAGTGTGGCACAACGCCTCTCAATCATCTAGTCCTTTTG
>N_6167
CAGCTCCCCTAAGGCTCTCTCTGGCGTTGCCTTTTAGATAA
>N_6168
ACCGGAATTGGCGTGGTGGGCAAACAGCCTCTCCCGGAGTT
>N_6169
AACCCGTGTCCTCCTCAATACATATAAACTAGTCAACCCAC
>N_6170
CGGTGAGAGTCCCATATCGCCTTACTACTGGGTGTCGCTTG
>N_6171
CCGGGAAACATAGAATCTATCTTGAACTGACGATTGCGTAA
>N_6172
CTAAGACGACAGATGGACGACTTAGAATGCCGGGCCCGCGT
>N_6173
AATAGAGCTGGATAGCCTTGCCTAGGCATTTCGAAGTCTGT
>N_6174
GTGACGAAGCTAGGTTTCTGCTTATTAGACCACAATACCCA
>N_6175
TAGGGTGAAACTTGTCTATACCTAAGAGGGGAGATATGATT
>N_6176
TTGTGAAAAGATATGATATGCATTAAACTCCTTCGTGCCTG
>N_6177
AACGGCCATTAGGGCAGAGGCTGTATATCGCCGTCAGGAGT
>N_6178
CTTAAGGGAGTCGCTGGCAGCTCCTATTTAGCTGAGTAAAG
>N_6179
GCTGACCGTCCACGAATGTTCATAGCATCTTAACCCCTATG
>N_6180
GAGTGATATTTGAAGTGCGCCCAAGGCACGACAGCTCGGGT
>N_6181
TTTCGAGGCCTTATGCACGGCGTACCAGGTTTATTCGCGAC
>N_6182
GAAAAGCCCGGAATCATATTCTATAAACTGTAAGCTTGGGC
>N_6183
GTCGGTCCCTGGACCACGCCCAGGGATATTCCCCCCGCGAG
>N_6184
ACCTAACGCCGTTTTTCAAACTGAACAGTGGCAAATCAGGC
>N_6185
GGGGAATGCCCCTTTAGACACCCAACCTGTTTTAATCCATT
>N_6186
TCCACCACGGATATTTATTGCAGACGGGCAAATTGCCGAGC
>N_6187
GGAAAGGGCATTGCAGGTCCCAGGAGGGTCCACGTTGCGAC
>N_6188
CCCTCCCCCGAGGGTACATGCGATACCAAGTTCGGTCGGAC
>N_6189
TGATACCCGACGATACTCCTCCGGTACACCGGAACGACCTC
>N_6190
TCCATACGGCATCCATGTCGCTTGAAAACGTGCAACCGTTC
>N_6191
ACCTTTGTGGGTACTCCAAGCATAGGCCGAGGCTCCATTGC
>N_6192
GGTGAAACTGATTATAGTAGCAATCTACACAGTAAAGTTTT
>N_6193
ATGCAATATCTCCGACGAGGCTAAATTCACCATGGGTCCTA
>N_6194
ATCGTTCTCGCTTAGGAAGGCTTTATTGGCTCATTTGTTGG
>N_6195
CGGTACTTTTTAATCACCGCCCCCGACCACCTACAGCAGAT
>N_6196
TTACCTAGCTTTAATTTTAGCCGACCGGCAGTGTCAATCTA
>N_6197
TTACTGCGCTCCTTGCCGGGCCCTTTAGCCGTCGCAGGGAA
>N_6198
CGCGTAAAAGAACTTGCTGCCGTTGAGCCTGTCGAACGTCC
>N_6199
TCTCCGACAAGGCTGTGCGGCGGCAATCACCAAAAAGTGCA
>N_6200
AACCGTTCAGCTCCATATCCCCCGTTGAATCAGGAGCAGAC
>N_6201
GTGACCGACTGGGTATTACTCATTGCCAAGTATTGTTGAAG
>N_6202
GATACTACAATGCTGGCGCGCATGCTGGTCACAATCATTAT
>N_6203
AGGATCTCTAACAGATGGTTCAGACCCACGTCAACATCGCC
>N_6204
GTCGGTATGGCATAGAACTACCGCCCCATAGCACTGTGAAC
>N_6205
TTGTGTTACCCACGAGGGACCATTAGTTCTTAGGCAGGCCC
>N_6206
GAATCCTCAGTTACCGTGCGCAATATGTGCACACTTCAAAT
>N_6207
CTATGCCGGTTCATGGTTTACTTCCAGCGCTCTGTTCAACA
>N_6208
AGCACGATATGTTTTGCAGACAGTTTCATGTTCTTCTTGTG
>N_6209
AATAAAGGGTAAAGGGCATCCAGTTGTTGTAGAAACACTAA
>N_6210
TGCTTGTTTAGTTTCCTGAACGGTTGGTATAATCCTTTGCG
>N_6211
CACTCATTGGTCCCCCCGCTCGTACGGAGAAACCCATTTTA
>N_6212
GAATTTGACACTGAGTTTTTCGGTGAAAGCGTAAAGATATG
>N_6213
GAGACCCTACTCTTGCTGACCTAGAGGTTGATAGACGCAAC
>N_6214
TTCCCGGAATCTTGGCTAATCATAGGAGAGGAAAAGTTTTT
>N_6215
TTAATGGTTTCAACATGTTTCGTACTCTAGCGGGGAATTTG
>N_6216
CAACGCCTTTTTGAACATAGCCTATCGTCCCATACTGTACA
>N_6217
TTGAACACTAGCCCGTATCTCATCAGGACCCGTTTTTCTCC
>N_6218
TTAAGCATGGTCCATTGGAACGTATTATGGAGCGCACATGG
>N_6219
GCTCTCCTAACCCTGAAATACATGAGCTTGTTTAGTCACGT
>N_6220
CATAAGGAGCGGGCGGGCGGCGTAGCGGGGGTACTGGCAAG
>N_6221
AATAAGTTTTAGATTACGGCCATGTTAAAGGCAATTCTATC
>N_6222
TGCTTTTTCACCGGCCATTGCGTTCGTGTCCTCTTGTATTT
>N_6223
AGTTACAGGCCGTCATAGGACCCGTGACTGAAACACAAACC
>N_6224
TCGAACCCTTTCTCGGCCCGCGGGAGTGGTACGACCAATTC
>N_6225
GTCTCGACACGTACGCATGGCAATGGCGTACACTGTTTATC
>N_6226
CCTGTCGGATTCGTTAACGACCCATTCTTCCCTTATGTTTC
>N_6227
GGCAGTCGTATAGAATAAGACGACACGACAAAAAGCTCAAT
>N_6228
CGAAAATCTGGGCGTAGACTCCATATAGCCGCATAATCATC
>N_6229
CATCTGGCCGTTTTGATAACCGTTGTGCCCTCAAGTAAGAC
>N_6230
CCAGGGATCTGTATATCGCCCCCACACAATAGTCACCCCGC
>N_6231
TGGAGGTCGAGCATCACAGCCAATATCAACCGGCCGTGATC
>N_6232
TTCCCTGTTGGGGACGTTACCAGGTGAGTTTGGGGTTGCTG
>N_6233
CTACTCAGAAACCATCAAGTCAAAAATAAATCGTGTATGGG
>N_6234
GGCCATGCATCTAACCCCTACCCATCTGAAAGATAAGGGTC
>N_6235
GGTAGGAACACACTGGGACCCCGTCTATTCCAACTAGAAAA
>N_6236
ACCGTGCGGTTTACCGGTTCCCAAGCCACGCTAATCCAAGG
>N_6237
CCATTTGGGAAAGAACGTATCTCCCAAGGATAACCCGCGAC
>N_6238
ACCTACTCAATTGGTATATGCCATATTTCGATACGCGTGCT
>N_6239
GATCTTGGGCGGACCGAATACATTCGTCCCTTGTGCTTTGG
>N_6240
GTGCCCCTGATTCCGAGGGTCAGCGAGACTTCATTCCATCG
>N_6241
AAAGAAGGTGTGCAGTCCAACACGGGTATGTGGAACAAGGA
>N_6242
GTCACGTAGCAGGGGAGCCGCCGGTAGCTCTCCCACCTACT
>N_6243
TTCCACCGTGATGTAGGCGGCACTTCGGCAGGGCTAGAATA
>N_6244
CATCTTTAGGCGACTTTGTGCACTAGGGATAAAGGCTGGAG
>N_6245
TGGCTTTATGAACACACAGGCGCGTTACCCCCGGTCCGAGC
>N_6246
TTGTGACGTGGCTTCAACCTCTTTTCAAGGCTACCGCCGTT
>N_6247
GGATGCGGTTGTAATTCTAACAAGACGGAAATGATGTCGAA
>N_6248
CTTAGAGCTACCACGACGAGCGGCGGACACCTGGCTTAGGG
>N_6249
CCCAGTACGCAGGGAGATCGCAACTAAGGTCCCCGGGCAGC
>N_6250
GACCATTTGCTGCGACCGAACGCTGTGGTGCTGGTAATGTC
>N_6251
TGGTTACCCCGACGGCGACACCTGCATAATTCACAGTGGCT
>N_6252
ACGTCGCGTAAGATAGGAATCAAGTGGCGTGCGGAGTTAGA
>N_6253
CGGTGAGAAAAACGTCATAGCCGCAATGACTCGAATTACGT
>N_6254
TCATTGGGCAAAGGCAATGGCCTGTTGCACTGGAGAGCACC
>N_6255
TTGGTCGTAGAAGGTCAATGCCAAAATGGTGCAAGATACTG
>N_6256
AGCAAGCCCCGCGGACCGTCCGTTGATAATGTCCGCGTAGC
>N_6257
AATGTATCGGAAATCTGGGTCGGCCCTCGGTGTGACATTAA
>N_6258
TAAAGGTTAATCGTCCAGTCCTCGAGCGGGGACGTACAAAG
>N_6259
ACGCACGCGTGGCAAGATAGCATCGATGGCGCTTCATTCTC
>N_6260
CCCGAGGAGTTTTACGTCAACAGTTACCATATGCAACGAAC
>N_6261
CAGGAGAGTCTTGAGGTACACCGGTGCACTCTGTTAGCCCA
>N_6262
CTCAGGATAAATAATAGTTTCATTTCCCTGAGAAAAAGCGA
>N_6263
TTATTGACTAATAGGCTAACCGCGTGTCCGGACCTCCGTTA
>N_6264
GGACTTCGCCAACCCCGGGGCGATACGAAGACTCCCATAGG
>N_6265
AACCTGGCAAGCGACCAGCTCGCTAGGTGCAACGATTCGCT
>N_6266
CAAAGCCCCAGGGCGGACGCCCAAATTTCGCGGAGGTCTAA
>N_6267
CCAGGGTTCACCAATGATGACGGTAGCATCAAGGTACTACG
>N_6268
TAGACGCGCCATTCGGGAGTCTCAGTTCTTGGCGAAATACT
>N_6269
TACTGACTCGGACGAATATCCTCTCTTTCCTAAAGAAGGAA
>N_6270
ACCCCCAATGTGACTTTGTACTGAAAGGTCGCCGCTGCCAT
>N_6271
AGGGCCCTTGCATTCACCGACACTCAGCGCACCTATTGGAT
>N_6272
GCAGAACAACGCCTTTTTAACAGCTCAAAACCGACTCTACT
>N_6273
CATTATAAAATCCCCGCAAGCTTCAGGGCACCTGACCTCGC
>N_6274
ACTAGAATGTCTGCGGGACCCATGTTGACAGGTGCCTAGCG
>N_6275
CTCGGGCCTAAATACCTTAACTGTTAGGTGCCACCTCGGTC
>N_6276
TAATAGTGTCCATTTCGCTACGTTCATCGCTAGCCAACTAG
>N_6277
ATCCTCGTTCGCCGCGAGTACCGGATCTCATAGTGAATGAA
>N_6278
AGCGGATCACCCCTAGACGGCCGCCCGTATTAACACACCGC
>N_6279
GTCACCAACGATCTTTTAAGCTGTGCCGGTTAACTGTTAAT
>N_6280
AGTTTATGAAACCCAGGACCCTTGCGGAACTGCAGTTAAGG
>N_6281
GAGCGCCCCCATCTGTGTGCCATTTCCCAGTCTAATGATAG
>N_6282
AAGAACGGTTAAACCGGGTCCGTATCACCGCGACTTCTAGG
>N_6283
GTGGATACCTGGATCGGTCTCACATTTCACGCAAAGCGCCG
>N_6284
AAAATGGTATTTGTTCAGTACAGTAAAGTAACAAACCCTTT
>N_6285
GTTAACTGTTGGCGCGCATACGTGGGAAAATATGCAGTTTT
>N_6286
TTAGAGTATACTTAGTTGATCAATCATTCCCAGATCGAGTT
>N_6287
TCACTGATTAGCTCCGTTAGCGAGCGCATAGTTGCCCATTA
>N_6288
TTCGACTGCTTCGGGTAACCCCCATAATAAAGATACCAATT
>N_6289
TTCACATCAGATGCCCTCCTCAACTGACCTGGTCATTATGA
>N_6290
CTATTTCATTTCGTTTATATCTGTACCGAGGCCTAAGCATG
>N_6291
GTGGCAGGAGCATTGCCGGACCACGACCGGGGAGGTCTATA
>N_6292
TCCAGCACAACGTACCCAAACGCGCACAGCGGTATGCAAAG
>N_6293
GTCTCTGGGGCAAAGCGGTGCCAAGTGAGAACCTTATGCAG
>N_6294
GGCGCCCCTATGTCGCAATCCTAATCTTGTTAAGCCCCACT
>N_6295
AACTGTACGCGTGGAGCTGCCTTATCCCCCCCCCGAAGGTT
>N_6296
GTATTGAGTGTGCGTTATGACTTATCTATCTGACTCGAATT
>N_6297
AAGTAGTGGGATCTGACAGCCCGGAACGCCGTTAGAACTGT
>N_6298
TTGGGAGCTATGAACTACTTCCAATCACCATATGCAGAATA
>N_6299
GGAGACCCGATAAATTTCCTCAATGATATGAGGTGGAGGAG
>N_6300
AATTACGGGAAAATTGGTAACATCCGGGTGGTGTAAGTATT
>N_6301
CGCGCCGTCGAGAACCGCCCCGGGAATTAGTATTTTAAGCA
>N_6302
TTGCGACTAGGCATGCGAATCTTGTTCGTGCCATAAATCCA
>N_6303
TAGCGTAGGTGTAGGGTGGTCGAACGCAGACTCAGACTCAC
>N_6304
CAGGACGAATCGTGAAGACACCCTCCTAGAAACTCCCCCCG
>N_6305
ACAGGGGTGTCCTTTAATAACAGCAGACTAACTCTATGATA
>N_6306
GTGTAAGTATGATGAACTAACCTGAGCATTTACGCGGTTAG
>N_6307
TCACGGGCTCTCGCGAGCAGCGCAAAGGTGCAGTTCGATTG
>N_6308
CAAAGACCCAGGGGGAACACCTGCTGCCGTACCGGCTACCG
>N_6309
CGGCCAGAAGACAGCCCTGGCTGAAATACACGCGACACGCG
>N_6310
GTTGCGCTTGGCATAATTTTCAACCCGGACGTGAACAGGAT
>N_6311
ACACGGACGGCGCTCCGATACAAACTGACAATAAAAATTAC
>N_6312
CTAGTGACAAGGCTTCTAGCCCTGGATAAAATGGGTCGATT
>N_6313
GGCGCCGCGGATTTGCCCCGCCAGACTGACGGAAGCGTGCG
>N_6314
AAGATGGCTCGCCGGTTATCCGGTCAGACTGAAAGATGGCA
>N_6315
GCCCTCGCTTTGTGTGAGTTCCATCAGGGTTTTCTGTGACG
>N_6316
GGCATTTAAACAGTCCGTCGCGGGACCAGGTTGGTTAGCCC
>N_6317
TGAGTATGCGCACAGTCTCGCCCCTGCACGATTTCAAATGA
>N_6318
GCAGCCCCATTAGTGAGCGTCTCCGTCCCATGGAGTGGAAT
>N_6319
TGCGTTTCATATCATGGTTGCGTAAGTAAAAGGAGCTTGGA
>N_6320
CTGTGCGATCGCATGGGGAGCTGACTTTGATACAATGTGTG
>N_6321
TGGTAACTCAAGAATAAGGGCCATTCGCTTAGAATCACACA
>N_6322
CCCCCGCGCGGGAGTTGCTCCGTAGGAGATGGCCACAAGAC
>N_6323
CTCAGCACAAAGCTGTTGATCTCATGGTAGGCCCCAACATT
>N_6324
TCCTTTGAAATTCTGAAGCTCCATTCATGCCGCCCGCCGGC
>N_6325
GGGAAGTCTAACTTCTCAAACTGGAATAATCTTTCGGTCAA
>N_6326
TCGCGAGACAGGATAGGAGACGATAAGAAATTTTCCCAGAG
>N_6327
CGGGTACCGCGCAAAGTGCGCGCCAGTCCCGAGCGCGGGTG
>N_6328
GGATTCAGGACCCACAAATCCCCCGGGAGCACTCGGATAGT
>N_6329
ATAATATTGTTTGTCACTATCTCTATCCGCCGCGCTATTTT
>N_6330
TGCCCCTGTTAAGCCAAGTACTAATATGAGTCACCCTCTCT
>N_6331
GACGGGACAATTAAATAGAGCTTTGCCGATTGCAAGCGGCT
>N_6332
ATGATTAATTAATCTCGTATCCCGCATGTCAATGCCTGGGG
>N_6333
AAGGAACGATTGCTGGACAGCGTACTTCGTTACCATGGCAC
>N_6334
TCGTGATCTTATGTCTAGCGCAGTATCTACCCACGTCTAGT
>N_6335
GGGGCGCTTTTGTACTTCAGCAATCATATCGGTCTACGATT
>N_6336
AAATTGTGCGCTTATTAAGGCCTGGGATTCAAATCAGGCTT
>N_6337
CCGTTAACGTATTAAGTTCTCACTGCAGACAAAAGTGGCGT
>N_6338
CCCTCGAACCTAGAGCGCTCCGTCGAGAGTTTCAAAGATGG
>N_6339
TGCGGAGAACGGGGGAGGCACAGCAAGGTGTCAGTCGGGAG
>N_6340
CGTGCCGCACTTCTCCGTTGCCGAACCGGCCATAACAACTG
>N_6341
AGGGTAACTCGGACATCGTGCGCCTATTTTAGGCCCCTCAA
>N_6342
TTACACGGATCGACATCCGTCAACCATATTCCCGAAGGGTG
>N_6343
GCTCGAATCCCGAATAGTGACAGGTTACCCCTTCTTTAACG
>N_6344
TATGTCGGTAATAAGTTTCCCAGAGCGTAGAGCGGCCAGCG
>N_6345
GAACTAATCACCAACAATCTCATATGGAGTAAGAGTCGTCT
>N_6346
GGGCCTAACGGAGCCCTCACCAAGACCCTGGCGTAATGGGG
>N_6347
GCATCATAATTGTGCGGTTACGTCAGCAATATCTCACCTTA
>N_6348
AAGTAATGCTTTAATCTCATCACGTTTGGCCTGGGAGCACC
>N_6349
GTCACATTTTTAAAAGGCTTCATTATCCTCCAATCGTAAAC
>N_6350
GTCCGCTTTGATGTGGGTGCCTCTTTGACCGAGCAAAAAAA
>N_6351
GGGTCGGAGATGGTTGTTAACCTACCGCCATAGAACTAATG
>N_6352
TGGTCAACGCCAGGCGGTAGCAGTGTTGTTTCGTAAAAGCG
>N_6353
TAGGCTCTGCACTGCGAATCCAGGGACCGTGGCCACTTGAG
>N_6354
TCGTTAGCACATACCCCGCCCGCCACGGTTAACCTTTGACC
>N_6355
GCCTGCTGACGCGAGTTGACCCCCTATGGTAGAACCAAAAT
>N_6356
TAATAAGAAGTGCGCGAGTGCCGCCCACGTCCGATAAGTCT
>N_6357
TCCCTACCGCTTCTTTCGGGCAAAGTGACCGGTAGAAGTTG
>N_6358
AACCGCGTACATTCATACGCCTCGACTGATGAAGTATAAGA
>N_6359
GTGAAATTGTATTGGAATCCCCGCTAACGGGGCGAGTTACG
>N_6360
TACCCTAAGGGTCAAACTAACATAGTCGCGGCTGCAATAAC
>N_6361
TCACGTGGCGGGGGGATAGACGTGTGAGGTGTTGCGGAGTG
>N_6362
TTAGAGGCATAGGCCGGATGCGCACGGACGCCAGGTGTATA
>N_6363
CTGTTCGGATTTACGCTATGCGCGGTAATTCAAGCTGTTCG
>N_6364
TCGTGGGGGGTGCAGGAGACCTAGCGAACGGCTGCAGGTCC
>N_6365
ACTAGGCCTGTAACTTAACACTGGCCTAGAGAGCGGGCCCG
>N_6366
CCTTATGAGGGGAATGATCTCAAACTTCGAGCGTGGTCCTT
>N_6367
GTCCCCCGTCAGGTGGTTAGCGCTGCACTTCGCCTATCGGT
>N_6368
ACAAAGTACTGCGTCTGGCCCTTGTCACTGCGGTGTGAATT
>N_6369
GTAGGCCCCTCGCCTTCAATCACTGTAGCCCGTGCGTAGGG
>N_6370
ACGATTCCCTCCTTTCCATTCGCCAATTCTAAGGTTTGGAC
>N_6371
CAGCCGCCAACCTACCCGCACGTCCTCTTAACCACTGGGAT
>N_6372
CCGCTGTGGTGAGGATTAACCTGCCATTTGGCTGTTAAGGA
>N_6373
GAGTTCGGGCAGGCCACTTACACTTCAATACCGTGGGACCT
>N_6374
ACCTGATCGCGGGTTCACCACTTAAATGATTCCTGCTTACT
>N_6375
GAAAGCCGTACCGCATTGTGCGACGCGTAACTGATTAACAT
>N_6376
GAGGTCCCAGGGCCAGGACGCTGAAAACTGGTCGCATCGCA
>N_6377
GTGAAAAAATGGGGTACTCACCAAAAATTTAAACGTGCAGT
>N_6378
CCCAGAAGCAAATTTCGGGCCCGTCTAAGGCATAGGGCGGG
>N_6379
GAGTAGTCTTGTTGTTATTCCACTTCTCCCTTGGACCTTTC
>N_6380
ACCTCGTATTACTAGATTCGCCAAGAAATACTTAGACAGAG
>N_6381
TCAGGGGTAATCCTTTGACCCTCCCTGGACAACCATTACAG
>N_6382
GCTGAAGAATCGAAGGTTCTCAACGCCAACAGATGTTTTTC
>N_6383
ACTTGTGGAGCGGTGTTTCGCACAACGGGCCGTGTAATTCT
>N_6384
TGTGTAGGGTATGCCGGGGCCCTCAACACGTGAGTAAAAAA
>N_6385
TCTATAGTCTGGGCCGTATACGGTCCGCGACGAATGGCGAG
>N_6386
AAAAGGCACTTCAGAACTATCGGTGTGAAGGGTTTGCCGGA
>N_6387
GCAAGAGAACCCCCGGATCACGCTTTGAGCGTATGCTTTTC
>N_6388
GAGCTTCCCTTTATTAATACCCAGTGATCGGGCGCGAGAAT
>N_6389
ATCAACTATTGGTTCGTCTCCGCGGGGGCGAATGCCCTAAA
>N_6390
CGGGCGGGTCCGCCCGATACCTCGGCGTAAGTTGACAACCT
>N_6391
GCAGCGTTGCCAACGAACGCCTAGTAAACGTGGGGGCAGCC
>N_6392
GGAGCCACCGTCCGAGTAGCCCTCGCGCAGTTTCGCGGTTG
>N_6393
CTCATATGGGAGCCCTCTTGCCAAGCCAATGTATGCTTCCA
>N_6394
ATACTTATACGGAGGGACGACAGAGGCCCAGCACTAGGCTT
>N_6395
TCCCACTGCTCTAATGATTTCCCCCCTGAAACCGGTCATAA
>N_6396
CATTATCACTGGTTCACAAACAAACCGCCAGAAGGTTGATA
>N_6397
GCTTCTAGCACTTAGGCTTACGAGGAGTTTTGCACAGATCC
>N_6398
GCTGTAAACCCTAGTTCATTCTTCGTCCTAAAATCCTTGGG
>N_6399
AGTGTCTTCAGCTAATGACACCCCAACAAATGCGTACACCC
>N_6400
GGGACCAGAGCTAGTTGAGACTCAATTGGTTTACAATGGCG
>N_6401
TAGCACGCATGTGTAGAGCCCTGTATTGTTGTACATCAAGG
>N_6402
CCTTGTCGCTGGCAAAACCGCAATACTGGCACTCAAAAAGC
>N_6403
TCTAATTCAAGATATGCCACCGTGCAGAGGACCATAGACTG
>N_6404
GATCTTCATGGCAACAAGGCCCCGGCGGGCTGTAGGACACA
>N_6405
TCATCGCGGATACCCGGTGCCGCCTACAAAGCCATGACGGT
>N_6406
GTCCCTCTGCGCGTTTGGGTCCGAAACCTTTGACTTGACTG
>N_6407
AGGCAAGGTGGTAAAATGCCCGATTACGCTCCCCCGATTTA
>N_6408
ACTGCAACATGATTAAGGAGCCAAATTTAACTAACGCCCCA
>N_6409
AAGCTTTATAGGCCAAACCGCTGCCCGCACCCACGGTATGG
>N_6410
ACGAGGTATGGGTGCCCCGACGCGCAGAGACCTACCTATAC
>N_6411
AATACTATCAGGAAAAATACCAAATGCTTGCGATACATAGC
>N_6412
GGTATCTAATTTTAGGACCCCCTTGCATTCTGGTCGCTGGC
>N_6413
TGTTTCTAATATTCACCAACCAGTCGAGTCGCCACGACCAC
>N_6414
AAAAATTCTCTTATTCAGGCCGCAACTTGTATTGCGATTAC
>N_6415
CTTCGATGCGTGTTTGAGAACACCCATCAACCGTCCGATCT
>N_6416
AACCCGTACTCGCCGTTGTGCCCCGGTGCACATTTGATACG
>N_6417
CAGAGGCAGTTCAACTTATACTGTGCCGAAATATGGCGCAT
>N_6418
GATGATACAGCCTCGGAAGACATGATAAAATAACGGGGGAA
>N_6419
GACACGCGTCCCAGGCTTATCTGCTTAAATAGGGGGGCTGG
>N_6420
TAAGTATCACCGTCGTATGGCTCCTATAACTCCGAGGCCAC
>N_6421
GGGATTTCTAACTCCATGTTCCGGACATTTCCGAAAAGAGA
>N_6422
GTGAGGGAGCCCCCTATAGGCGCGAGCTGTTAACTCCATAC
>N_6423
TTGTCTGCCCTAAACGTGTGCTGTCTAACGGATTACATCCA
>N_6424
TTACCTGGCGACAGTGGAAGCTCGAGCGGGGGGGCGGAGTT
>N_6425
TTAATACACATGCGTGGGACCTTCCACAGCCCCATAAGTAG
>N_6426
GCAAATGACGCTTGTATTGGCAATGTCTGAACTGCCTAAGA
>N_6427
TTCGCCCAGCGTCCTGTACTCCATTTGAGGTTAGTTCGTCT
>N_6428
AAACACTTGCGGGGGATGGCCGGGACGCGGTGACCGTTCTT
>N_6429
TCATAGTGACGTGAACCCATCAGCTGTTAGTGAGCATGGGA
>N_6430
CCGACTTGGGCGATATACTCCAATAAAAAACACTAACTTAG
>N_6431
GGAGAAGCAGATGACAGATCCCCGACATGCAGTGCTACCGC
>N_6432
AGAGCATCGAAGGCCTTGGGCGGCATCAATGTCAGTGCGCC
>N_6433
GCTGATGAACCTCACGTGCTCAAGATGATGATTCCAAGAAG
>N_6434
AGCCACATTCTCGCCTCTTTCTTGGAAATTTGGCGTCACAA
>N_6435
TATACTGATTATGGCCTAATCCAGTGGGAGGGGTTGGGTCT
>N_6436
GTAGGCATTGTCGTCTTTCCCCCTGCAGGCCAGCTCGCAAT
>N_6437
GACCGGCGTTTTGTAAGAAACGGTCAAGGCCTCGCGCCCCC
>N_6438
GTTGGCATAGAACGTATATACAGTAAGGCAAAAAGCCAATG
>N_6439
ACCGGGATCCCTCGCTAACACGTGGATGCTATTGCGGTACT
>N_6440
TACCATAACAGGTCGTCCCCCACAAGGACTAATGTGTCGGA
>N_6441
TCCCTCCCCGGCAATAGCAACGCCGAGTTGGTGTTACCTTC
>N_6442
AAGATCACGCACGAAAATAGCTTACGTGTGCTAGTACCCAC
>N_6443
AGATCTTTATGCGCCCTCAACGCCCACTTAAAACTACTGCC
>N_6444
CGATACCTTGTTATATCTCTCACCCTTTGAGCTTGACCCAC
>N_6445
TCCTAAAGAACACTCAAACCCACTTCTGAATGGGATTCAAG
>N_6446
TGGCCTTTTTAAAGGATTGTCCTTCGCTTCATGAGCTCTAT
>N_6447
GGGGTAGTGGGGCGCGATGGCGACCCGCTCTGTGAGTACAT
>N_6448
ATCTCAGTGCACTAGCGGAGCCTCAGCAATAACCCACCCCC
>N_6449
AAGATACCATAGTCACGAGACAGTGTTCTTAGCCAGATGAT
>N_6450
GATGAAAGGGGCCCCCCCACCTTCCTCAGCCCTGGAATCAT
>N_6451
GCCCCTGCTGAAATTTGCTCCCCTCATTGGGCACCGCAATG
>N_6452
ATGCAATTCAGGACCATTCACTGGAAATCTAAATATTTCTA
>N_6453
GAGCGGAACGTACGTACTCTCCGCCGAAACCAAGAGGCCCC
>N_6454
CTTGGAATAACGACGGTAAGCTGTCTCTACCAATCTCGAAC
>N_6455
AGAGTGGTCTGAACCGAGGCCTCTGTCCCTATGTGCCCCGA
>N_6456
ATAACGTGTCAACCCGGAGGCTGAGCTTGGGACTAAACGCC
>N_6457
GATCCTATTTCCCTACCCTGCGCAGCGTGCCCGCTCGACAC
>N_6458
ACTAAATCTAATTTTACGGACTTCCGGCCCGGCACTAATAG
>N_6459
GTACCGCATTATAGCAGATACGGCAGACTTAAAATTTAGTG
>N_6460
AGAGAGGGGCACGAAAATCGCTCAACAACTGACGACCGGCT
>N_6461
TTTGTGTTTCTCGTTGATAACACCTTCTAGGTCAAAGCTGA
>N_6462
TCCTAAGCTGTCGCCCTAGGCGACACACGCCCCATAGCTGG
>N_6463
GCACGTAAAAAACTCAGCTCCATAAGGCTTCCGTGACCACT
>N_6464
AACATGTTCAGAGTCTGGTGCAACTGAATCAGCGCGTACAT
>N_6465
AAAAGGGATATAGTCTGTCGCGCTGGGAGCTTTCGGCAAGA
>N_6466
TTTAAGCAGGTTAAAGTTAGCACACACCTGTGAGATATTCG
>N_6467
ATTCCAAATTTGCTCGCTATCTCTTATAAATGAGACCACTA
>N_6468
TTAGTTAACATTTATGGGAGCTGGAGAATTGACCGGTATGT
>N_6469
AGACGGATTAGCCACGAAACCAACGGTGTTGGGGGGAGCGT
>N_6470
GCTAGACTTCACTTTATCTCCTACCCAGGATCTGATCTCGC
>N_6471
GTCGCTACCGCGCCGGCTTCCCTACTGGCGCCCAGCCGATG
>N_6472
TATCCAGGGAATAGAATTATCATGACATTACTCCGCAATAC
>N_6473
GGTGTACTTAACCGAGTCATCCCTTGGCAGCCTAGGGCCGC
>N_6474
ATACAATGAAGAATGTTTGACCGAATGTACCCCGCAGCCCG
>N_6475
GGGTTTGGGCCATTGGTTATCTGTCGTTGAGAACCTCCCTT
>N_6476
AGTCGTAGGAAGTCCCCTCCCCAAGGAGTTGCTTGGGACGG
>N_6477
CGGGTTCAGTACAGCGTCCACCGAATGCACATATTGCTTGG
>N_6478
GCATGGCGGAAGCAATCCGGCGAACGCTACGCGTTTACGGT
>N_6479
TTTCGGATGGCCTAGACTGCCATTGGTGGGAGAAGGGAGCC
>N_6480
AGGGTAGCACTGACAAATGTCAGTTTAGTTACGGCGGGGGC
>N_6481
TTTCCGACGTGCATTCTCGGCGTCTCCTACAGACCGTTTGG
>N_6482
TATGTAAATGTCGACTACTTCAAGAATGTGCACGGCCCCGG
>N_6483
ACCGAACCGCGTAAGGTTACCATCATTTGTGACGGTTAATA
>N_6484
ACGCGTGAAAGAGCGAGGGTCTCACAAATAAGTTTCGGGGC
>N_6485
CCAGCATCCGTAGTAAGCTACTACCTCGCCAGTCTTCAGAG
>N_6486
CGGTGTTTAGCGCGCCGGGCCACCAAACAAACGACGCAACT
>N_6487
CGTATAGGTTATCGTCTTTTCGGGGGTGGCCAACAGTTCTG
>N_6488
GATAGCACATACAGCCCATACAATTGCCTGATTGAGTGTAT
>N_6489
CGGAAGGTTGAGACTATGCTCGGTGCGCCCCCTAGGGCCCG
>N_6490
CGGACAATTATAAACCGGCACCAACACACCGGACGGTCGTT
>N_6491
TCCGTGGTTGACTAGTAAACCACGTGACAATGGGCCTCGTT
>N_6492
ACGGGGTTTAAATCCACAGCCTTTGGGAACAATCAAAAGTA
>N_6493
GACGTGCCCGGCACAGGGCCCACAAGGTAATTATAACGGGT
>N_6494
GGGATAACTTAGAAAGCGCTCGTGCCACCACCGATAAAGTT
>N_6495
AATAAAGTTCACCCAGAGGCCTCGAAAACCGTTAAAAGAGG
>N_6496
ACGCTAACATATTCGGTGCGCAGAGATGGCTTCGTGGCTAA
>N_6497
CAGGGTAACCTGACCCTATACTCGCGGGCTCACACGAACGC
>N_6498
TTCCTGAAGCCAATTGCTCGCAAATAAGCAGGTCCTCTGGG
>N_6499
CTACTGATCCGAGCGGAATTCGACGTAACCGGGGACGTGAA
>N_6500
TGGCGCGCAAGAGGTAACTCCGCCAGCCTTGAACCGGGAAA
>N_6501
GACGCAGATACGCCACACCCCCCCCGCCTTATCGTTTCCGT
>N_6502
GTCTGCAGGTTAATACGAACCTGGGCATAAGGGCAACGGCA
>N_6503
GCCTTTGCTAGAACCTGCCACGTCCTGGGAGTCTTGATGTT
>N_6504
AAGTCTGGCGTTCCTGTCGGCAAGAGAATCCAATAGGTAGC
>N_6505
CAATGACGCTTATATTTCGCCATCATAGTAGACACGCCGCT
>N_6506
AGTCCGTATCCGGTCTTCCACCCCGGTGGAACGCACTTTAA
>N_6507
GCCTGCTAACTGTTATATTACTACACGAAACATAAACGGTA
>N_6508
GTTATGAGGGCGTCTTAGGCCCCCCGAGTGCAATTACTCTG
>N_6509
TCCGCATATTAAGTGTTGCTCCTCCCCCTTGATTTAGTACG
>N_6510
TCTAATTTTGGATGTGGGATCGTTAGAGCGGACGCTCGACC
>N_6511
TGGCCAGGTCTAATGCAAATCCTTTTGGGGCATCCACCAAG
>N_6512
CTTTGTGAAGGGTTCAGAAACTCTACCATCCTCTCGACGCA
>N_6513
CGCCTCTTGGTCTGTATTTCCGTAGGAACGGATAAGGTTGT
>N_6514
CACCACCCCGCACTCACCTCCCATTAACCGAAAAAAACCAT
>N_6515
CCTGCGTATAGGGAATTGAGCCTTAGGGCATGTATTAGCCA
>N_6516
ATTCCCGGATAGTTGGCATGCGGCAAAGAAGGTAACGTAAG
>N_6517
CGGTAACTACGAAAGGGGGGCGGATGCTGGGTCCCTCCTTC
>N_6518
ACGCTCCGCCCCCCGCGCACCAATTGAAATTCCAAAGCCTG
>N_6519
AATCGCTCCTTGATTCCATTCCAATAGGGACACTCAGTAAA
>N_6520
CATTACGGCGCCGTGTCTTTCGATATCGTTCTAATGCACTT
>N_6521
TACACATTTTATCTTCGGCGCTATTTTAACATAAAACAGAT
>N_6522
GCTGTTGACCGAGATAGGCACGTGGGGAGCCGACAGTATAT
>N_6523
TTAGGCTGTTTAATTACCTACGTCAGTAACGAGTGGAGATA
>N_6524
GAGTTGTTCAGGGGAACACACCACTCACCCGATAATTTCCT
>N_6525
CCTTTCGCTGCTGCCAAAGTCTCTTATATCTTACCACCGCT
>N_6526
ATGTAAGACTGGGACCGATGCAACTCGTTCTTATGGGGTAG
>N_6527
TCCGGACGCTCGAAGTAGAGCTTTTCAAATCTGTAGACGTA
>N_6528
GGTTCATCGCGCGCGCTCGACACACAAGCGGAGGGCGGCAA
>N_6529
GCATAGGGTTTGTAAGGGCGCTGGGCCTCTTGGCGATGTTT
>N_6530
TTGGTTCTAGGACCCCCTTCCAATATAATAACCTATGTTGC
>N_6531
ATAGGGAGTTCCTTCGAGCACTGTGGTTTTGGTTTTTTAGG
>N_6532
TGTCGGCGACTTTTAACTGGCGACTTCTTCGGACGCGCATA
>N_6533
AGAAGCCATAATGGACCTCTCCAGCCCTGGCGGGACGGCGA
>N_6534
ACTGTGTAGCGGGGTAATAGCCTGTGCGACAGTTGGGGGCC
>N_6535
TGGGTCCAGTGTCTGCCCCTCTTAGTTACACTCACCTAATC
>N_6536
GGTAAATCGGGTGTATAGGTCCTCTAATTAACGTCCTTCGC
>N_6537
ATAACTTCCTCGCAAGTGGCCGTGGGTTTCATGCATGGATT
>N_6538
GCTGTGCACCCGAGCTATCACTATGAGTCGAATAAGTCTAC
>N_6539
TAGCGTGCTGTGACTTACTACATTATTGTGTCCGTCACAGG
>N_6540
GTGACACCAGATAAGAAGACCATCGATGACTTGGCAAATCC
>N_6541
TCGCACCCAACTAAGAGCACCAACATCTAGAGCAACTGCGT
>N_6542
CGAGGTGGCATCACTGGGTTCTGGAAACCAAACGCCTTCCA
>N_6543
AAGTCCCACAACCCCCTAGCCGATATATAACGGGTTGACGA
>N_6544
TAATGCGGGAAGGCTATAATCGTGGCAAGGACGGGGAGATC
>N_6545
GGGAGTAGCTTAGATACAAACTATCCCGGATGGCACCCGTT
>N_6546
AACCTTTGACCTGTGCGCCACTACACCGGTGTCCCCGGCGG
>N_6547
CGATAACATACGGGCCCTACCTTAAACCGCTGTTTTCACGA
>N_6548
TCTGGTAAGGGCCTTAGCAGCACTGTCTAAAAAGTCGACAT
>N_6549
CCAATCTTTTGAATCCTCCCCAAGGACACGAGTTGCGGAAA
>N_6550
CCGTCCACACCATTTAGATGCCACACGTTTTGGAATGTGGC
>N_6551
TAGGGGCGGCCCAACCTTTACAGCACCCGAGACAAGACCAT
>N_6552
TCATCATGCAGTGCGCATCACACCTGTCAATATGGGTGTTA
>N_6553
ACCAGCATGTATTTTCTGAACGAAGTCGAAATAGCCTTAGA
>N_6554
TATCAGGCCAACGGAACCTACGCAAAAGCAATACGCCGCCG
>N_6555
GACTCACAATTGAGAGGCTCCGATCATTCAAGCCCGTCAAG
>N_6556
TTAAGACATATTTTGCGTGACCGAAGTGGCCGCACCGAACA
>N_6557
GCGGTAGTACATTTAGGTGACTGAACGAAACCTGTCTTGCT
>N_6558
GACTTCGGGTAAGGGATCATCTTCAGTATTTCGGTCCGTTC
>N_6559
TTGGCTTTAGACGTTCATCGCGGTATGGGGACTGTGCACAC
>N_6560
ATACGGATAGTGAGATGCCACAGCTTGGTTAAAGCGAAACA
>N_6561
AGATATAAAAAGTCCATATACGAGTCAAATGTCCCGGTGGA
>N_6562
TCGTAGCGGCGGCATAAATACAAACACCCCCCTTGAAGCGA
>N_6563
CTCCTCCGGAGCTTAGGCAACGAGCAAACGTTAACCATATC
>N_6564
CGAGGGCGATCCCACCAGCCCCGGTTTACCACTGCGGCATT
>N_6565
GGAATTGACCTTCCAGCCACCCTAGTGGAATTACTCATGTT
>N_6566
GTCCTTATTTTTTAGACGTTCCCGGCGCACGCTTCTGGTTC
>N_6567
TTCGCTGGAGAAGCCCGCTACCGAGGTCTTGGGGGGCGGGC
>N_6568
TACGGATGATTTTCGTCTTACAATTGCGGCTACTCTATAAG
>N_6569
CTGGAGAATAAATGTCCGATCCACTAGAGTAGAAACCAATC
>N_6570
CGCCCGTTCTGAGACAAACTCTCTAGCCCATTTATTTAACT
>N_6571
TGAGACATAGCTGTCGATAACCCAGTCTGTGGGCAAACGAC
>N_6572
CCCGCGTATTGCATGCTGTACGACCTTTCATAATCGTTATA
>N_6573
GTTTCAATAACCGGTACCGGCTGTCAACGGGAAGTATTCGT
>N_6574
ATAGCAACAAGTTTTTGCAACCGCAATGCTTGCTATTTCTT
>N_6575
GCGAGGCCCCTTACCCGGCACGAGTTCCTCCAAACGTCTAC
>N_6576
TCTTTTTGCAACTAGTGCAACATATTACCCCTGAGGTATAT
>N_6577
AATTTTGCGGTTACCGCATGCATAATTGTGTGCCTTTGGCA
>N_6578
AAAGGTGCGGATATCGGAAGCCTAACACACCTCGTCACCCC
>N_6579
CGCTAGTACTCTCTATTGGTCAGGTATTCCCGGGCTCTCTC
>N_6580
GAAATGGGATTTATATGCGACGGGTGTCGCTGAGATTATAT
>N_6581
GTTAGGTGCAACATAAAGACCATCCCGGAACGTTTCTCTTT
>N_6582
CTTTCATGAAAAAAGGACCTCTTCAGGGACAGCTTATTTCT
>N_6583
ATTGAGGGGTGTTGGTGCGTCCCCTGGGCATAGGGCGCCCC
>N_6584
AACATCTTAGCGGTGGCAGACCGACTAGGGGGAACGAGGTG
>N_6585
CAAGGGGTTTTTTCCTCCTACTATGGGCCTAAAGCGCCCCG
>N_6586
GTCAAAAGAAAACCGCGTTACTCGGTAAACGCGCGCCTCGG
>N_6587
AACCCGAGTTGAGCGACTTACTCAGCCCCGATCCATGGGGT
>N_6588
CTGAGGCAGGGGCCGAATTTCGGAGATACCTTGGAGTCGAA
>N_6589
AAACCTCCGCTTCAGGGGCGCAAAGAAGGGATATAAAAAAA
>N_6590
CCCTGTAATTGGATCCGCCCCCACGGGACGATGTTCGGCAG
>N_6591
ATAATCAATCTGCCATGACACTTTAAAGAGCATTGACGAAA
>N_6592
ACGTTAAGGGAAATTTTAATCGTGTCTGTGCTTGCAACATT
>N_6593
GGAAAGACATGAGCGCAGTACAGACTTGGTCACGCCTGCGC
>N_6594
TCCAGCGGTCGCCTGATTATCACTAACGCGGGTACTTTATT
>N_6595
GATATGTAACTGTCGCCCACCATAGCTTGGATAATCCACCT
>N_6596
GCGCCCTCGCGTACCTACTCCACATGCTTTTTCCTGAGAAA
>N_6597
TTGACCAGAGCACGGCAGCTCCATTAAACTACTGGCGTGAA
>N_6598
GCTGATTTATCAATTGCTCGCGCACGTTACTTCGAAGCATT
>N_6599
TTATTCATCGTTATAACTTCCACTGATGCGCATCTCGACTC
>N_6600
CTGCACGCTTTGCAAGTAAGCCGACTTTGACAACTTGGGAA
>N_6601
TTCGCAATCAGTTACTTAGACTCGATGAATCACCCGTATTA
>N_6602
CGCGTATCATAAGACCCACGCTCCGATTTACCTGCGCCGGC
>N_6603
GTTGGAACAGGCTATTTATGCAAGCCTTCCCGTTCGTACGA
>N_6604
TTTTGCTTTCCAAAGGACGACTTCAGTTTCGTTACGAGCTT
>N_6605
AATGCTATGGGTGACGGCGCCGCGCGTTAATGGCAACGCAA
>N_6606
GGTGGGAGGTTATAATCCCTCCCCCCGCCTGAGTGATTAGT
>N_6607
CAGGGGATATGCGGACCGCGCGACGTGGCTGCTACTCGCGT
>N_6608
ATATATACTCGCCCACCAAGCGTCCGTATTAGTGTTCCCTC
>N_6609
GATTATCCAAGGTTACGGATCCCTGACCGATAACTATTGCT
>N_6610
GGTCGTTACGGAAAGCTGCCCTCCGGTCTCGCTTAAGATCA
>N_6611
GATAACAGCTAGGATAAATCCTCCAGAAAGCGATCTGTCAC
>N_6612
CTTGAGTCGGGCTGCGGGGGCCCGCCTGTATATGCACTCAC
>N_6613
TAGAGACCGTGCTATGTTTCCACTCTGTAGGTGCAAGGGGT
>N_6614
TTTCCGGTACAGATAACCTTCTAATAATTCTCTTAGAAGTG
>N_6615
CTGGAGCGGACCGCCGGGGTCAAAAAATTGTGTCGGCGCGG
>N_6616
GGCGGAGCAACCTGTAGAGACAGATCCAAAGTTTTATATCT
>N_6617
CGATTTTACTCGTAAAGTAGCCCCAATAAGGCAGACCTATG
>N_6618
TAATAGCCGATGGTGTAGTTCCAGGCCCTGACAAGTAATTC
>N_6619
AACTTTCCGACCCGCCTACCCATAATAAGGCGGATCTGAGG
>N_6620
AGACTATGCGCTTTGAGTTACGGTATATTTGCACGACGACG
>N_6621
CCGTAGCATGAGCGATCGCGCCTAGCACATCCCTCGAGTTA
>N_6622
GGGAAGGTCCAAATTGGTGACCAGTACCATTTTGATAGTTT
>N_6623
GGCGGGTGCATGGTGGGTTTCCCAGTCTCATGATAATCTAC
>N_6624
CCCCCTGTGTTGGTCCTGCTCCCACATCGCGGAGTGGGGCT
>N_6625
CTTGTGGGGTTGTGCTCACTCCTAGTACCGGTACGTTTTGG
>N_6626
CGCTATACGGTGTCCTCCTACGGGGACATGGAATCGTAGGA
>N_6627
CGCGAAATAAAAATGCACTGCCTACTAAACCTGCTCATAGT
>N_6628
TTCTCATCAGAGCTACCGACCTGTAGGCGTCGTGCCGATCC
>N_6629
CCGCCGCCGCGCGTAGCCTCCTTCGGGAAGAGAGAGTTCGC
>N_6630
CATTTAGATAGGGACGAGCACACAGTTGGTTACTACGAAGG
>N_6631
CATCCCGCCGTATAGAGATGCAGAGGTGGTGAGTTTTACGG
>N_6632
GTGCCGCTTTACGTTACGGGCATCAGTTCTCAGGCTGATTA
>N_6633
GTTTCAATTGGCCGATTCCACTTTAGGTGCACACATATAAT
>N_6634
TCTCTGCAGCGCGCGCGAAGCCAGATCTGGAAGTGTTCCCT
>N_6635
ATCAGCAGGTCTCTTGGCTGCGTGGGGCGCCCAGGGGATGA
>N_6636
GAGCTTGCCACAACCCCGGTCTCCACACCCATCTAATAATA
>N_6637
AGACAGTCTCGTCCCAATTGCTTGGGCGATCTTATGATAAT
>N_6638
GCCCGGGGCGTGGGCCCCCGCTCATCAACGGGGCCACCAGG
>N_6639
TCACAGTAAAAGCCGCGGCCCGAGACCGGTCGTACTTTGAT
>N_6640
TCTTGCGTCTGGCGCCCGAACTTGTAAACAGGCAAAAAAAC
>N_6641
CGGAATGGACTCATCGAGCGCTGCAATTAATCACACCTAAG
>N_6642
CACCCGCATTGCGTCATCGGCCAATTTGGCTCCAGCTGATA
>N_6643
CCACGACTCCCGAATTGGAACGTTATGGGTAATAACGTCTG
>N_6644
TCCGTTACTCCCTGTTAGATCAGGTGCTTAACACTGCTTAC
>N_6645
GGTGCATGTAACTTGTGGCTCCCTCCAAAAATTGTCCCATC
>N_6646
GCGCAGGTGGGCCCTGCCCACACGTTCCCTTGCAAAACTAC
>N_6647
ATCTTGCGCCCCGCGTTTAGCCTGCTTTTTCGGTCGAAGCC
>N_6648
CCATTCAACTTGAGCTGGCCCACGCAAACGGCGGGAGAAAC
>N_6649
GTCTCCATTAGTTATAAACCCCCATGTCCCAGTTTGTGCTA
>N_6650
ACACGGTTTTCCCGGTTTAGCAGAACCGCGCGCCGCCTAGG
>N_6651
TGTACCCTCTCCGTTCCAACCCTACCCTAGCCATTTTTGGT
>N_6652
TTAAGTTAGGCTATACGGATCGGGCCCAAGCGCGTAAGGTC
>N_6653
CAAAAACGGCGGCGGGCTCCCACCTCCGTTGGCCTAGATGG
>N_6654
ACATTGAGCTCATATAAACACACGAATGGGACCCCTCACTC
>N_6655
AGCCCAGGCGTATCTCCGTTCAACGGCTATGAGGGCTAGTT
>N_6656
CAATAATTGACGCTGCTTGGCTGATACAGTCCTAGGAAGTC
>N_6657
TCTCGCAGATGCCCGCTGTACGGCGAGCACGACTCGTGAGG
>N_6658
TGCTTAAAGATAGCTATGGGCTCCACCTGATCGCATTGGTA
>N_6659
GAGTGGCGTAGAGGCGGCGACGATTAAACTCTACATGTCGC
>N_6660
TTGATGTCGTTATTGGTCAACTAGAGCCCTTTTCGACTCAT
>N_6661
AAACCCCCTATTTGCTATGGCCTGTAGATACCGTAAGTGAT
>N_6662
GCGATTTCCAGGCCGGGTAGCCGCTGTTCGGCCTCACGCTA
>N_6663
ACTTTGTTTTAAACAGTCGCCCGTATATGTCTTAAGTTCCT
>N_6664
GGTTTAAAGCATTGATACTTCATAACCGGATTCGAGTTGCC
>N_6665
TTGTACCTTTACCGCTTGCGCAAACAACCTACAAGCAACGC
>N_6666
AACTTCACCATCCCTCAACACATTGGGCTCGCGGCCCCAGA
>N_6667
AAGATAATTACAACTACGGCCCTTCATCGGCGCTTTCAATA
>N_6668
CGCCGAATAACGGTTCTAGACCATGCCAAAACCGCCGCTTT
>N_6669
CAATACGACAAACGGCTCTCCATTATATAAAGGTAATATGT
>N_6670
GCCAATTCTAGGGATCATGTCTGATTGTATAATATGCATAT
>N_6671
CCGGAACATCAAGGAGCAAGCTATTCCAATAGACCTGCAGT
>N_6672
GTAACTGGGCCCGGTAAAAACGAGTAGCTCGCCCGAAGAGT
>N_6673
TCCATCGTGGGGTCATACTACAGTATCGCATTTGCATAATG
>N_6674
TCATTTGAACGCCGGCAGAGCTCATGCTCGAAATTGGTAGT
>N_6675
CCCGATGTGAGAATGCTCGGCGAAACGTTACATGTGGCCTT
>N_6676
GCATTTAGGGTTATATTGGACATAATTATAGACGACGGTGT
>N_6677
TCAGCTTGAGTGCCCAGATACATAAGACCTCTGAAAATCGG
>N_6678
CTTAGCGGGGGCGTTTTAGCCCCAGGTCCGCCCGAGAGCCT
>N_6679
GTTGTTAAAGCGGATGAAAGCATCATCATCAAAATAACGAT
>N_6680
TTTAATTGCGTTAGACGCGTCAGCGACGTCACTTATTCGAC
>N_6681
GATACTACTTTGTAGTCGTACATTGGAGTCTCAATTAATTT
>N_6682
GGATTCAATCACAATCGCTCCGACCCATCTCTCCCTCTGAC
>N_6683
CTCTAAAGTATATGGCTCTACGCTACTGGCTGGGCGCCGCA
>N_6684
TTTTCAGCCCTCTAGTCTACCCGAGTTTTCGTATGGGGGAA
>N_6685
GTTCACCACTCGCCCCTCGCCCATTATTGGCCTTACCCTAC
>N_6686
TAATGGAAACATATTGGCTTCATCCCTTATGGTTCATAAGG
>N_6687
AGACATAGCTATATGTGGGACTTCCTTTGTCCAATAGGCCA
>N_6688
TGTGCAACTCTCGTAAAAGACAATAGTCATTTACCGGCCAG
>N_6689
CCGGGCATCAGTGGCTTTCACATAAACCCTACAACGTGTGC
>N_6690
GACATTTTAATTAAGAACTACCATCGAGCAATGATGGGATT
>N_6691
AGGAATTAACGGGGAAAAGACGTCTTTCATAGTCCGACACG
>N_6692
CCCATTTACAGCTCGCATATCATACATTGAAATTGACTGAG
>N_6693
TGAGCTTTAGACTAACTGGACGCCCTGGCACTCCTATTCTA
>N_6694
CATACTACTAGGGCAGAATCCAAGGAGGGTGCTTTAACATG
>N_6695
CCATTGAGCATCCCAGAAATCCGACACTCACAGCCCTTTGT
>N_6696
TAAACGGGTCAACCGGTCCCCATTGATAATTGATCCCGGCC
>N_6697
CAGCCTAGACCCCTGGACTTCCTTTCACGCTCACAGGGCCA
>N_6698
TACATGAGTCAGTATGCTACCGACCATGATGGGGCCTGCCG
>N_6699
AATGAGAGGGATCATTCTCCCCTAATCGAGTCCTTTTCTAC
>N_6700
CTCTTAAATCCCGACGTTTGCGTAACAACCCTGTTTGATTC
>N_6701
AAACCATTGAAATAGTGTGGCGGAGAACGAGACAGACTAAA
>N_6702
TAATATTTGCAGCGCTCGCGCACACGGGAGGCACGCAGACA
>N_6703
GAGGCCCCGAACACATCTCACTCTTTAGGCCTTCCATTGTG
>N_6704
CAGATATAAATGCACGATTACGGAGTTGAGGTCAGGATCGT
>N_6705
ATGGTTATGAACCAGTAGCTCGGCTCCACTGGCAACCGACG
>N_6706
ATATTGGAATTTACGGTGAACCGGTAGCATCGGAGGTACTT
>N_6707
TGCATACCCGTTAGCCCTAACTAAGATACGCAGAGGGACGA
>N_6708
AGGTGTTAATTTCTCTATAGCTAACCACTGACCGTGTTTTA
>N_6709
CGGGGCCGGCGCGCGGTGAGCCTTTGTTTCATGTACCAACC
>N_6710
TCAACAATCTATATGGGTTACGTGTGATCTATAGGGGTACT
>N_6711
TCGTCCGTGTCTCCCATATTCATGAGCTCCGTAACCAGCAA
>N_6712
AGTAAGATCAACTAAGTCGGCTTGCCTGGGCGAGTACAGAG
>N_6713
AAAACTAGCTCATGCGTTTCCGACCTGAATCGCTGTTCCGC
>N_6714
GAGTGTCCGCGGAGTGAAAGCCCAAGATCTCTCCGACACCT
>N_6715
TAAAGAAGCCGTGCGGACAACTATTATGAGCTGGTCACCTG
>N_6716
CAGGAGCTTCGTAGTCTTCGCGGCTCCGGCCCTGGCGCGTC
>N_6717
GAAAGAAGCCCCCGGAACTCCGAAAGGGCACCGCCGATCGT
>N_6718
GGGAAGGACAGGTTAGTAAACTTCGGAAGCAGAGCTGGTAT
>N_6719
TTAATGATCTACCTAAGTACCCCATTATTTCAAGAAGCGTT
>N_6720
TAAGAAGAGTGTTTGGTGTACGTTAATCGCCACGGGTTAAA
>N_6721
CTCGGTGTAGACGAGACGTTCCGGGACCGTACGCGTGTGGG
>N_6722
ATAGGGGGCCTTTCTCGCATCCATACTTGCCACTAGTTGTA
>N_6723
TCCGCACATTAATCCTAATGCTGAAGGTCTAAAAATTGGAT
>N_6724
CCGGATTAAAAACACCTTTTCAACCCTATCACGTCTTAGTC
>N_6725
AGAGACGCCGTGTATCATTTCCGCGTCTAAGTGGTCAGGGT
>N_6726
TTTTACCCATGTTGCTGACGCAATTCCCTAAGCTCTTCGCC
>N_6727
AATTAACCTAGACACCTTAACGAAGTGATATCCTACAATCC
>N_6728
CCCCGTCACACTATATGGGCCCATACGCCTCTTCGTCTTGG
>N_6729
GAGCTGCTTATTAACGCGGGCCGCCATGCATATAATGGGTG
>N_6730
CGCAAGGACAATTCTAGGGTCACTTAATATTCGATCGAGAT
>N_6731
TCTGCTACGCCACTAAAATACATTTGTCCATGGGACTACCC
>N_6732
ATTCACGGAAACCGGTGTAACCACAGATGTGAACAGAGTAC
>N_6733
ACCGCGTTCGGACTGGTACACCATCGTCTCGGGCAGTTATA
>N_6734
ACCCCCCCCAAGGCTATGCACTCCGCAACGAAAAGTGAAAT
>N_6735
TATTAAGTCGTATTAGGCGCCTCTTGACGGAACCAGTCCGA
>N_6736
GTGATGCGCGGATCACGCCACGCGTTTAAGAAGATTTTTGT
>N_6737
AGCCCATAACCACAGGAGGACTTAGTTACGAGACGCAGTTA
>N_6738
TGACGGCCGCAGGTAAATAACACACGCCACGAAATCTGAAA
>N_6739
CACACATAATCTAGTAATACCGGGAGGATAAAAAAAACGGC
>N_6740
GGTGCACCTGGAGTAGGTAACAGCAATTTTGTACCTCACTT
>N_6741
CTTGAGTTTTCACTCTTCACCGAAAGGATGAGAGTTGAAAC
>N_6742
CTCACGGGACCAACGGTTATCAAAATAAATGTCTCGTTGAT
>N_6743
AACAACAACCGGAATCACAGCGGGTTCGGCTGGGGCGAGGG
>N_6744
TTTTAAAGAGAACAAGGTATCCCAGCGTACCCGGGCTCAGA
>N_6745
CGTTTTGACGGCTGAAAAGACGGGGAGTCATACAGGTACTT
>N_6746
CCTTGCCTCCCCCGTGCGGACGATGTAATCAATTCTCACTG
>N_6747
TTCTAGAAAACAAATGTGCACGTAGCGATCTCCACGCTCCT
>N_6748
CCCAATTATAGTCTCGGCGACCAAGTCCATCTCCCGATTAT
>N_6749
TGCAGCAAAGGATTAATCTGCGTTCTACCGCTTTGGCGTAG
>N_6750
ACTAGCGATGGTTGTGCGTTCCCAGCCAGTACAATCGGACG
>N_6751
TTGCCTGATGAGAGAAGGCCCCGGACACACCGGTAGGCGAT
>N_6752
TACGCCTCAACTCTATTGCCCCACTATTAAACGTTGCGACT
>N_6753
CGATCCATAGTCATAGAGAGCCTTGTTTTTCGGAAAACACT
>N_6754
TGCCACTCCGCGGTACATAACGGGTTTTGATGTATAGAGGA
>N_6755
GAGCGGTAAAAGAGCTAACTCGCATTCTAAAACTACACGCC
>N_6756
AGATAAAGAAGTGGGACAAGCGGATATGATTAACATGAGAG
>N_6757
AACCTGTTCGGTAACAATGGCTATTTTAACGGATCGATGCT
>N_6758
ATACGGGTGATGCCTGATAACCGAACACGGTTCCTCCCTTA
>N_6759
AAATTGAAGGCGCTATACTACGAGTATGACTGGGGCGAAAT
>N_6760
AGGTTAACATCGCTAGTACTCAGATTCATTTGGGTTGTAGC
>N_6761
AGTATAAAAATAGTATGAGCCAATTAGCGACAAACGGTTTA
>N_6762
TGCCGAGGGAAAGGCCAATTCAGACGACAACTACGCGCGCA
>N_6763
TTCTGACTCCCTAAGAGGTACAAGTGGTTTAGTGTTAGACG
>N_6764
GCCGGTCACCGTCATCTGAACAGAAGGGTTTGGGGGGAACG
>N_6765
CGCGCCTGGTCCATGAGTGGCCAACGAGACAGATTTAGATC
>N_6766
CGGATAACCCCCGTACTGTACAAATTGACGCGTGGCTTCCG
>N_6767
GCGATCTGGCAGTACAACTGCGTGTGTGTGACTGATGCCGA
>N_6768
AGTGTCTTGGTCGTCAGTAACTAGTTCCGTGATCTTTGCTT
>N_6769
CCTTTTTTCCTTTACGCGTACGGGCATTGGGCCCCGGTCGA
>N_6770
GTCATATGGGACATTAGTAACGCCGAAGCCTATTCCCATCG
>N_6771
GGGCTGTTATTAAGAAGGGGCATCTTCCTAATGATTTTGCA
>N_6772
ATGACGTATTTACTGTGGGCCGTCTTCCGCCGCGTTATCGA
>N_6773
CTAGTGAATGGGAACTGACTCTGGCCGACCACAGAGGAGAT
>N_6774
GATCATGCCGTGTCTACAATCTAGATGCAGGAGGAAAGACT
>N_6775
TTGCGGGACCCCACTAGGTGCGACGGTTGAGCCTCGGGGAA
>N_6776
AAATTAGTGAGCCTGATGACCTGTGGGATCACTTAAATTCG
>N_6777
GAATTGATCGAGCGACAATACTAAAGGCACGGCTTTTTCCG
>N_6778
GGGAACTTCTGCGAGTGAGTCGGCGCGTGGTCGACCGGAGG
>N_6779
CTAATGCTAAACATGTAGGTCGACTGCCCATGGCCCACCAT
>N_6780
TGTCCCTGTTCTTGTACTTACCTGAACACGGACCACATAAT
>N_6781
CTGAGGACAGGTTCACCTCTCCGAATAGATAGTGAGGGAGC
>N_6782
TCACCCGCCCAAATCAGAAACTCAGACCAGAGATCGGTCGT
>N_6783
AGTGTATCCGAATGCGGTCTCTGTTGTAAGGACGCCTGGCC
>N_6784
CAATAGGTCACGTTCCGACGCCACGGCGCCGGTAGTAACGT
>N_6785
CATGACGATTCGAGGGCAGCCACCTGTGGCCCAGAGCATAA
>N_6786
CAGCAACTGCACTGACAACACGCTAAGAGACTAGAGGCCGC
>N_6787
GAATCCAGGAGATTCCTCCCCTCACCCAGTAGGGACATAAA
>N_6788
CCGAATTTACGCCATAGTGTCTGTCTCGGCTCTCAACCCAA
>N_6789
AGTGAAAGCCCTGAGCGAAGCAGGACACCGGCGCGTTTTTT
>N_6790
TAAAAGCAGAGATCCTATGCCTAATTAATACGCCCCACGAG
>N_6791
GGGTCCCCCTGCGTGAGTCGCGTTACAGGCCCCGTAAGGTT
>N_6792
TATCACCAGCCTGTCAAGAACGTATAATCCTAATATGGATC
>N_6793
ACTAAAATCTGGCGTGCCAACACCTTAGAGTGGAGTTCCCC
>N_6794
ATAACCCATGCAGGCTTGGACCATTACCTCCGAATGGGGAA
>N_6795
GCTCCGCGCGGGTATCTCTCCAGGGACTAAATGGTACTGTT
>N_6796
AGCACCACGATTTCGGGCTGCTGATTATCCGGCAGTGTCAA
>N_6797
TATTAAGTAATAGTGAAGATCCGTCCAGCCTTGGTGCGCTT
>N_6798
GTGTAGTATTGCCACCCGCGCTCCGACCAAGTAGGAGGCCA
>N_6799
TAGTTAAGAACGAAGATAGCCTGCGGGAGCTAAATTATGAC
>N_6800
TTAATTTAAAGTATGGTCTACACGGGATCGGCCACCCGAGA
>N_6801
TGGTTATCTGGGGCAATTGACGCTGAGCAATAAGGGACGTT
>N_6802
TCCAGTGAGGTAATGAGTAGCGAACTTACCTTAATAAGCCA
>N_6803
GGCGGTAAACACCCGCTAGGCCCCGTCTTCAAGTGTCTAGT
>N_6804
AGTGGACTGGTGTGCGTCAACAGTCTCTACTAATGATAATG
>N_6805
GGAACTCCATTAATGTTTCTCTTTTAGCTACTTCATGACCT
>N_6806
AGTTCTTGGTCCCATGGAGCCAAAGTCACCGTGGATACTGT
>N_6807
TACCTGTTCTTTTGACATAGCCCCTCTAACGTCAGTACCGT
>N_6808
TCCAAACAAGGGTGACAACACAGTATATCACCAGATCCGCG
>N_6809
CCGCCAGCGTGAAGACGTTGCGTCATACATGTGTCACATGA
>N_6810
AGAACCTAAATGTGCGCTAGCTACCCTACCTCTGTAGGGGT
>N_6811
CGTTCACCCCGGACCAGTTACGCGAGAGCCCCTACTCTAGA
>N_6812
CATCAAAGTTAGCCGGGGACCAAGCGCTGGTGTAGGAACGT
>N_6813
CAGACACGAGGCTTCATTGGCTAGGATCCCTGGTTCTCAAG
>N_6814
CCGCGTTGGTTACGGAGAGGCTGGTAATCACGCGGCAAACG
>N_6815
GGTGTGCACTTCCTGGGGTACCCGTAGCATCGTTCTATCTG
>N_6816
ACTGGAACACCCGGTGAATACAAGTGTTCTATCTCTCTCTC
>N_6817
TATACGTAGCCGGGTTGTTGCACCGTCTTAAACTACCGAGA
>N_6818
GAGATGTCCCCGACAGCACTCAACCGCCATTTATGAACATT
>N_6819
TAATATCGGTTCGAAACGCGCTTTTAAATCTTACAAGGAGT
>N_6820
ATACGTGAAGCTGTGTTTGACGTTTGTTGTGCAGCCAAGTA
>N_6821
TCGAGGGCGACATATTTCAACGGCCCCCAGAGCACGAAAAC
>N_6822
GGTTTTTGAGCGAGGTAGGGCGCATGTTAGCCCTCACGTTT
>N_6823
TGAGAGGCGGAAGGCGGGTACTGGGTTTTGGCCGTGGTATG
>N_6824
TACAAGGTTTTGGGAACAAGCTGGGGCCCTCGAGGTCGATT
>N_6825
GCCAGAAATTACCACAGTTACTATTCTGGCCGGATTCCTTC
>N_6826
CGATTCCAATGACGGCAGATCAAGATCAGGCGTAGTGGTTG
>N_6827
TGCGTACTTCGTAACGAACGCCGGTCTCGCCCATCTTTATT
>N_6828
TGGCTGTCGATTCTTGAACGCGCAGTGCAAGCGGCGAGGGG
>N_6829
TTTATGAACTCCTTTAAGATCTACTTAGCCGGTCTTTAGAG
>N_6830
GAAGGGTGATAATGCCTTACCCTGCCTCCAGAGAGACTTAC
>N_6831
GGTCTATTTGAATTTTAGTTCCCACCGTCCAGAACAGACAT
>N_6832
CCCCGTCATAACTTCCCGCTCGAAAGCGGGACTTCTGCCGG
>N_6833
AGGATGCTCTCTAGGCCCGTCATGTATGCTCCCATTACCAC
>N_6834
CGTGGGTAAGGGAGCGGGTGCTACAGGCTACTCAGAGTGAA
>N_6835
CCCGAATGGCGACCTAGACGCGTGATAAGTGTTAATTTCTG
>N_6836
GGTGGAGACCATAATGTGGACATCGCGGTACGATGATCGCT
>N_6837
TGCCCCGGGTTCCTCCATTTCGTAACGATGCAAGCAAGGGA
>N_6838
TCTCCTCCCGCAGCCCTGCCCACACTGTCGCAAGGGGTATC
>N_6839
GTGTGGTGATTTCGCTGCAGCGAGCGACGTTAGGCCTTTCC
>N_6840
TATCCAAGTTCCCCTAATTGCAAATGCAGCTTTACATCTTA
>N_6841
GCCAGCGACAACTACGGGGGCGACCCGGGTAGATTGTATAC
>N_6842
GGATCAGACGCGGGGACCCGCTTATAATGTAAAACATCTGC
>N_6843
GACGACTTAAGCAAGCGTCTCGGAAAACGCTGCATAAATCG
>N_6844
CGGGAGATTGATTTAATGTGCAATGTACGTGAGCGGTTGTA
>N_6845
CCAACATCGTAATATTGCTGCGTAACCTAGCCTCCCATATC
>N_6846
TTCCCCCAAACGGGTTGACGCGATTTTGCGCACCGTGTTCT
>N_6847
AGGCTCTCTTGACCCCCGTACGGGAGGCATTAGTAAAGCAC
>N_6848
CAAGGGGTGTTAGTAAATGACATCGGCATCGAACACGAGTT
>N_6849
GAGTCCACCTGGGGTGAAAACTTATGTCCTGCCGGAAATCC
>N_6850
CGAGCGCAGGACGGTACCCGCCGCTGGCTCACGCTCAAAGA
>N_6851
TGACCCACTCGTGGTTAGAACCCATTAGCGCTCGCGCTCGA
>N_6852
CGGAGCGTCCACATAAACATCGGGGGATCGACACGACTGCG
>N_6853
TAAAATGTGCCGCATAGATCCCCTATACCTAAAGTGGGTGG
>N_6854
CGTCGGATTAGGCACTTGTTCAGTATCCCCATGAGGCGCCT
>N_6855
CTAGGAACCACCGAGCCACGCACCGAACCCTGATCCTGGGT
>N_6856
TATGTGTAGAAGAGCGCTGCCCACCACAACTAGGCGCTGTC
>N_6857
TCTGAAAAATGCTGGAGAAACTAATTTGGCATAATAGTTAT
>N_6858
CTTTTTGCGCCCACCTTTGCCATTGAAGATCCGCAGCGACT
>N_6859
CTGGCCTGCACTTTGGCTGACCCTAACCCCACATAAATCCG
>N_6860
ACTCGAACTCGGTAATCAACCTGTGGCCTTGAGCGAACATA
>N_6861
TGACAAGCTGAAATGCCACCCTGGGGGAAGGACCTCCAAAC
>N_6862
TGATCGTTGGGTCTCCTGTGCATTAAGCATGATCGCATCCG
>N_6863
GACTAAACAAAATCTTTTTACCGTGAAGGGTGGGGTGGGTC
>N_6864
AAAGATAGAAAATTACTAGACCTCGGTACCGTGCGGGCACA
>N_6865
GTTATATGAGACATACAAAGCAAATTTATTATTGTTCTAGC
>N_6866
AGTATGCCGAGCGGTGATTACCACCGGGAGAGACCAGCAGC
>N_6867
GAGATATCATCAAGGTATGTCCGTGATACCTACACGGTTGT
>N_6868
ACGCCACAAGGGCCGCGTACCCGCACCCGCCCTTCGGGCAA
>N_6869
CCATTTTATGTTATACAGAACAGGTTTAAACTAGGTCGTGA
>N_6870
GAAACGTCACCTGCGTTAACCCATTCAACGTGGCCACACGC
>N_6871
GGCCCCGTATTGTGGGGGGTCGTCCCTATTCCGCCGTGAGC
>N_6872
GTTGACGTCAGTGTTAAAATCCATAAAGAATTCAACCTCCA
>N_6873
CCGAGCTGGGCTCACTGAACCTTAAAGATTCCATTGAAGAA
>N_6874
AACATTCCAAGGGCAGGGGACCAGGTCGTTGACTTCCAGTG
>N_6875
TGTTCGCAATGCGTAGAGCGCGGCTCAGTACGCCTTGGACT
>N_6876
AAGCTTCATACTTTAAGTAACTTGCTAGCTCAGCGTTGGTT
>N_6877
AGCCTCCACGAAGTACAATTCTCCGGTGGTAGTGTCCTAAA
>N_6878
GTGCTCGCCGGCAAACGCGTCCAAGACTGAAACTTCTTCGG
>N_6879
GGGCTTATTATATGCGGCGACGGGAAGGGAGCCCTGTTACG
>N_6880
GTACAAAAACTGGTAGGGTTCCCGAGAAGGACCGCGGTACG
>N_6881
GCAGAAATACTACAGAAATTCAAGCCCCGTGTACTTACTGG
>N_6882
ATTTTTATACATAGCCTCCCCTAAATAAATCGGGCGGTAAC
>N_6883
TAGATTACAAAGGTTTGTTCCCTACACCTTACAGTAGTGGG
>N_6884
CCCGCATAATGACAAGTACTCGGGACTTAAACGCGTAAGTG
>N_6885
TAATCTGATGGAGTAGCCCTCTGTACAGAAGCAGATTTAAC
>N_6886
CGGGTCAACCCACCACAACGCACCCCCGCCTTCTTCACAGG
>N_6887
TTGGAGCTCATGCGTACCAGCTAACAGAGAGATGTCCGACA
>N_6888
GCAGGCGAATAGTTCTTAACCGCACGTATCTTCTAGCTATA
>N_6889
AGTTAGAAACGAACGAGTAGCTAGCTGTCCACGTAGTCGAT
>N_6890
ACGTTACACTCAATCTGGATCCCTAGATCTACGAAATTAGA
>N_6891
CTTCACTAGGTAACGAATGCCCTGGTAGTCACGGTCGCCAG
>N_6892
CCCTCCCTCAGCGCTATAAACGAAAGAATACATCGTCGGTA
>N_6893
GGTCTACTGTGAGTGGACCGCCCGGGCGGATGATCCTCTAC
>N_6894
AGCACGGCACCTATGGGAGTCCCCAGACGAAGCAAGGTGTA
>N_6895
TCGGGTATTAAATGGGAATTCACCTTAAAACGAGAAGTCCG
>N_6896
GCCCCGTGTAGTCAGTCATTCGGCCGTACGAAATCCCATGA
>N_6897
TACATTTTTTTCAACCACGACGAGGGCCAAATCCGGCAAAT
>N_6898
ACCCTCGCCGGAACCGGGAACTGTGGCCGGTCCTTAGTCTG
>N_6899
TTGATCTCGGGACGCTCTTGCCAGGGGTTACTGGCGGAAAG
>N_6900
GTTGTTTCATAGTTAGTAGCCATAAAGCGTGACGGCAGGTT
>N_6901
TAGAATCTATTGTGGGACCCCACGCCTAATACTCACAGGCG
>N_6902
CGCCTTACTCACTACAGTCGCGTAGACTAGGTCGTCTACCG
>N_6903
TCTTCTCAACCGTCTTGCGCCTGGTGATGCCCCATAGACCT
>N_6904
AGAGACTCCAAGCCGCAAGCCTTAGTGCCTGGGTCGAAAGT
>N_6905
AACACTATGCTGCTTCGACCCAAGATATATGGATGGACGAG
>N_6906
TGCATCAGTTCCGGGGAACGCACCACAAGCCATGGCTGAGG
>N_6907
CGCCATTCGTCTAGTATATCCTAGTTAGAACCGCGGGCCTT
>N_6908
TCACTGAAGTTGTACACGACCAGTTCTCCCTAAGGGAATTG
>N_6909
GGTAGCCGGCCGGGCGATGACGGTACTTACGCTGGTCTTTT
>N_6910
TCAGTTTTTCGCGCGCGCGCCGCCCCAGGTATCCTAACTTA
>N_6911
GCGCGTGGGTTCTGATTCTACGCCCAAACCGGGTTGTTAGA
>N_6912
AATCAACCGCCTCTGAACTCCCCGATCTCGTTAATCTTTCC
>N_6913
AGGGTCCTACCTGGCCCAAACAGTGGAACATTCTAAGCTTT
>N_6914
CCACGTGGCTCCACACCTCTCATCCGCAACCTCTTATATTG
>N_6915
AGCCGTCAGAGTAGACTGATCTGGAACCCTCAGTCTATTGA
>N_6916
TCCCCGGTGCATGCGTACTGCACTAAAGTTTCCCCAGCCCT
>N_6917
AACATCTACTGCAACTGGGGCGGGTTCGAAGGATAATCATA
>N_6918
AACCTAAAGATTGCCAGCATCGGTAAAAATCACTGGCATCG
>N_6919
TTTTTGCTCCCTCGTGTCCACGTGAGGGTTTGGACAAAGGA
>N_6920
GGGTTTGGATGAATAGGCATCAGTTTTCGCGAGCTCCGCTT
>N_6921
CTCTGGTTCTATAGTCAGATCGTGTTTACTGGGGGTTAAGT
>N_6922
GGTACTCTGATGCCAATGCCCCCTAGCGGCTGACGAACCAT
>N_6923
GTAATCATCGATAGTGCTACCCGTAGGTAAAGGCCCAGCTA
>N_6924
CGGATAGTAGAGTTAGTTCACTTGTTGTTCATAATTCGCCG
>N_6925
CTGGACCGGGCACTAGCTGCCTACCCCCCGCTCAAGGCAAC
>N_6926
ATCCGTAGCCCAGTGTCCCCCACCAAGAGGTTGATTTCAAA
>N_6927
ATAGATGTTGCCAACACCCGCCTAGGCACGAGTGGGGGTGA
>N_6928
ACGCAACTATATTCTTTACCCTGGTACATGGGTTCTTCGAC
>N_6929
AATGCGTCGCTTTAAAGAACCGTGACCATCCCCGGGCGAGG
>N_6930
GTTTTCATCAGCACCCTTGGCGGAACGCATAATCACTTACC
>N_6931
TCGTCTAGGCTGTTAAGGGACAAGACAGCGGTGTGATCTCT
>N_6932
TTTGGGTAACTTTGGGAGGACAAAAAGGCGTCGAGCAACAG
>N_6933
TCACATGGAAATTCCGAGACCATAATGGGGCGTTCTTGCAA
>N_6934
AACTGTAGGTTGACTGTTGGCCTAACGCGCTTCTTCGCGCG
>N_6935
GTTTATTAGCGTTATACGCACTTTCCCTGCCGCGAGGTCTC
>N_6936
CGCGGCGATACTCTTTTAGGCCCCTGCCAGAGAGCGTGATA
>N_6937
TTGAGCTTCGCAGGGTTGTCCTTAATTATCCAACCAACAAT
>N_6938
TGATTAGCTAAGGGAGCAACCTATTCGTCACATTAAGTAAT
>N_6939
CTATTAGGGCCCTCTGATCCCGTGTTTAAAGGCACCGGTCA
>N_6940
ATGTCTTATTCCCTTCGCTACGTCCACACCCACGAAGTGCC
>N_6941
TTTGCCCTGCCGGCCAGCCTCAGTCTCTACTTTATGAATGT
>N_6942
TAGTCCCCGGACGTTCATGTCGATACCTTGGTCTTTCTGGG
>N_6943
CATGTTCCCCTCTTCGGAAACCTTACTCCACGATGGATAGA
>N_6944
GCTTTTCTCGCCACACACTTCGTCTAGTTGTAAGATAGGAG
>N_6945
GCGCCTTACCGAACGGAGGACCCTTGGGTCCGCCGCCGCCG
>N_6946
CCTGAAAAAACAGCTATACACTTTGCAGCGACTCCAGACTC
>N_6947
CGCATAGGCCGTACAGGGGTCACAGGGATTAGCGGGATAAA
>N_6948
TGCGGACGGGCCATCCGGTTCCAGTTCATGTAATCCTGCGT
>N_6949
TTACACGAACAGCTTAGGCCCAATCACGCGCCATATAGAAC
>N_6950
GATGTTGTAAGTGTGGACTCCATCTGGGGACGCAATTTTCT
>N_6951
CGTGAAAAAAAGACTTTAATCAAAGCCAGACGGTGTAACGC
>N_6952
GCAAGGTGGCCGACCGTTAGCTTCAACGTCGGTAAATTTTG
>N_6953
CGTGCACACTGACCGAACCACCGAATCATTTAGCGGCCGCG
>N_6954
GTGGAGAAGGGACCTTAGTTCAGCCGTTGTATTCTCAAGAC
>N_6955
CAACTGGCTGACCCAAATGCCCGGAAAGGGACTTAAACGGT
>N_6956
GAAGAGGGCTCTTAGGCAATCGAGCTCACAGGCCCACGTGG
>N_6957
TCTGACCGACTTAAGCTTGCCGACGTGATGCAATAAGAATT
>N_6958
GAGGCAGACGCTTTGGTAAACTCTTGCTGTGTTGGGACCAG
>N_6959
GGATACTACCTACACCGAGTCGGACACGGACAGGGAGGGGA
>N_6960
AAACTGTTTATCATTATTTGCCGCTCAATTCCCTGCTTCCG
>N_6961
ATCATACCAATGGATTGCTGCTAAGTGAATAAGATACACCG
>N_6962
CTACGGACCTATGGTAAAATCATCCACACACAACTGCAGCT
>N_6963
GCGAAAAGGACTCATCAATACGAAAAGGGCAGACTACTCGG
>N_6964
CAAGTGCAGCGCTGGTACAGCCAGATTTAGCTTAATGATTG
>N_6965
CCGTTAAGTCTTAGGTGCACCTTCATTTAGGGGCGCGATTG
>N_6966
TTCATATCGTCCTTGGACTACTGGCAGACGGAAGATTAAAT
>N_6967
TAGACACCGACGACTACCTTCTACTCTTCGAAAACCACTTC
>N_6968
ATCGACAACAGTGGTTCTGCCACACCCCATATTGATGTGTA
>N_6969
CTGGCGAATTATCGGTCTCACAGTGGGGCTGTGGGCGAAAG
>N_6970
TGGGTGAAACAATAATTGAACTTAGAAGCTGTTGCCCTGTT
>N_6971
ATTATAATGGCGACAGCATACTCAATCCTGCTCGGGTTATC
>N_6972
GTACACGACGGGAAATGATGCTGTGCGCTGGTGCGGTTCTC
>N_6973
CGGACACCAATGAGGGGTGTCTTGGTGGATCGTTATTTTGC
>N_6974
GCATGGACAGACCCATCTCCCGCCCGTCCGTGCGGCGGTGG
>N_6975
TGAGCGATAGCTGCCCCAGTCTTAGGACACCTACTAGTGTA
>N_6976
ACACCTCGCAAAGGGGGAGGCCCGTCGACCAACCTCGCCCA
>N_6977
CATTGGGGTGAAACTAATAACGTAGACATTTAATCCGTGAT
>N_6978
CGAGGGTGCTGTTAATTTCACGGTAGGAAATCCCACCAATC
>N_6979
GGCATAGTCCCATGCATTTGCTTAGTAGTCGTTCGAGTGAA
>N_6980
CTTCTGGTGGTTCTCGAATGCTGCCATAATGTGGGACATAA
>N_6981
GGCCCCGGTAAGCATAGATACCGAAGGTCTGTCATCAGGCG
>N_6982
AGCGGTTCTCGCCCCACTAACACGAAAACCGGCAGGTTTTG
>N_6983
GCAGGGGCCCCCACAAGTTACGAACGCGCGGTTGGTTAAGG
>N_6984
GTAAAAGCACGTCACGGGTCCTTGATCACAGGATGCAATGC
>N_6985
CTCGACGCATACTCCCGGATCCCCTTGACAGGTGGTTAGCG
>N_6986
TTACAGCATTTATATACGCCCGAACCCTGCGGAGCGAAATC
>N_6987
GTAAAATGTACCGCGGGTGGCCGCTCTTAACGGCCCCATAA
>N_6988
TAAAGCCTAAAACAAACTTCCGAAAGTTCTTCTCTCAATAG
>N_6989
CAAGACTATTATCGCAATAACAATTTCCGTCGTAGGACCTG
>N_6990
TTAGGCCGGCTGTGTGGAAGCCCGAGAGCGTATGGTGCAAC
>N_6991
GACGAAATAATAAAATTAATCCGCCCTAGTGGAAAGATCAG
>N_6992
TTCTCAGTCCTGGTGAAGAACTACTATCGCTGTCGCACGCC
>N_6993
AAGGATTTGGGCCTAAACGTCTACCCGTGCGGTGAGTGTCC
>N_6994
GGAATTTGGAGTTCAAGGGTCCAGTACGGATCGCGCCCCGG
>N_6995
GCTTACATTCTTTGTAGTGACTACACAGCTCTGATTTAGCG
>N_6996
TAATTTCATTAACCAAAATTCTGCCCAAGTAGACGTCACGG
>N_6997
TGAGCGACACTGCTACCACTCGCAGATAAAGACTGAAGGAA
>N_6998
CTCGTCTGTAAAAAGCTAGTCCGTGGGTCAGGTACCATCAA
>N_6999
TCGAACAGCATCAGCTGTAACACAAGCGTGCCATATGGATC
>N_7000
GATTGGACGTCATTGGAAACCGGTCAACAATATCTTCGGTT
>N_7001
GTGGCCCTCTCTAGGGAATGCTCTTGGGCGTTTTATCCCTA
>N_7002
CATCGCCGATTGCCGGGTACCTGGGGGCCATGACGGCTAGA
>N_7003
GCTTGGAACGGTCTGCTGTACAGAAAACAGGCTCCATGTGA
>N_7004
CCCCACACCACAGACACTTCCTGGATGACGGAGCGCTGGGA
>N_7005
TGGACGAGTCATTACAATTTCGCTAAGGTGGTGCATCTTAT
>N_7006
TCTGATTCGTTGCCTAGCCCCGTCTTCACATGTGACAGATA
>N_7007
ACCCGGAGGAAGAATCACATCCTACTGTCGATTGTTTAATG
>N_7008
CCCCGCAGCGACCTCCCACACGGTGTATAACGCTTTCGACC
>N_7009
TTTGTGCACTTAGCGTAAGCCAGGCCAAGCACTTCTCCCTC
>N_7010
TCCCGCGGCAGGAATTAGTACGGAGCTACCTTTTTGAAAAA
>N_7011
TGGAAATCCAAATGTAGGCGCCCCACACCCGCGCTGGCACC
>N_7012
GACCAGACTGTAGTGGCGATCGTGGCGGGCCACTTCCGTCG
>N_7013
GCGACCTATTGTGGTACTTGCCACAACGGTTCACCCACGCA
>N_7014
CCAGTTGATAGTGACGGCAACGAGGTACGTTCACCCAGCTG
>N_7015
ATTGCCTCGAACACCCGTGGCGGGATCTCCCGTGGGGATGC
>N_7016
TAGGGATTTTATTTTGTCATCAACGGGTCGGGCCCTGGAGA
>N_7017
GGTCCGGGAGATCTGAAGACCAGATGTAGCAAGTTAGATAA
>N_7018
CGCTCAGCACGGTATAGGGTCTGTGCTTTCTCTCTCGTAAT
>N_7019
TGTCGGGCCTACTTCATTATCACTAGTATCTGGGTTTTACA
>N_7020
CTCCCGGGTAATTAACGGGTCTACGAATCTGGTGAGAACCA
>N_7021
CCACTAGACTCGTCCACCGCCGTACATGGCGATCCCACTTA
>N_7022
CAGACTCAAAGCGTGCTTTTCTGGAATGGAAGCTCCATTGC
>N_7023
TCTACAAATTCTCTCCATCCCGTTTAACCGTGTCATAACCC
>N_7024
GAGTGCAGGAGCTAACTATACAGTATTCTATTGTGTCGGAG
>N_7025
TCGAGTTGGGCACGCACGCGCGCCTGATAATAAGCAACTAT
>N_7026
CTACAAGGAAGCACAAGCGACAGACTTACTCAAATTAAGTG
>N_7027
AGAATTGCCAGCTGCAGACGCATATATGGTTGGTTATACAT
>N_7028
CCTGGGGGTATGAGGACATACCAGGGTTCGTGAACAAAACT
>N_7029
TCCTGAAGTGGGGTTAGAGGCGGCTTATTGGCCCGGGTTGT
>N_7030
GCTTAGTTTATTGGAGATCGCACGTGACGACATACCGTGGA
>N_7031
TGCGTACCCAAAGGAAGTGCCATTATCTGTTTAAATGCCGG
>N_7032
TCGGCGCAACACCTAATAATCACAACACTCACCGGAGTTGC
>N_7033
GTTATAGCAGGCCGGCAGTACGGAAGAAATGGTCTCGCTTG
>N_7034
TTTTTGTTACCAGGTCACAGCCATGTCTTTCGTCAGGGTGG
>N_7035
ACTGCGGGAATTTTTAGAGTCCTGTTACCAAATCCACTCCA
>N_7036
GCGGTCCACAGAAGGAGATCCCTCAGCGGAGAATTTTGCGC
>N_7037
AGTAACTATTCTCGGGAAATCACTAGGTTGTTTGAGACTTC
>N_7038
AGTACGGGTAGCCGGAGGACCTGTCTGATTAAACTGGCTCT
>N_7039
ATTAGATGGCGCATGTATTTCACGCAATCTGGACATCGGGG
>N_7040
TCCCAATCGTAAACACCGGCCCCTCCATGTTGTAGACGCCA
>N_7041
GGCATCCTCTCATTCGATGTCTCTTAAACGCGAAGGTACCA
>N_7042
CCCACCTATAAACAGAAAGCCCGGGAACGCAGACCCTAAGA
>N_7043
TTCGAGACACTCACCCTATGCAATGAGGAGAAACGAGACCT
>N_7044
ACCACCATGAAGGCGGATCACTGAACTCTGTTAATCGGTTT
>N_7045
CGTGTGGTCGGTGCTGAGATCACCGGGGGGTTATCTACGAT
>N_7046
ATTAAAAATGGCAATGGAGTCGCTTCTCCTATCGCCACGTA
>N_7047
GGTGCTTCAGCTTTAAATGTCTGCTGCCGCGTGCAGTTTTA
>N_7048
CACACCCCGGCGGTACGCCCCACCACTTATTACAACGTCCA
>N_7049
CCACCCTGATATCAGGCCCTCCTTACTTGAACGTCGGCCTA
>N_7050
GCTCGCGTTGTCGGGTCACCCGGCCGACTCTCTGAAGAATG
>N_7051
GCACGGTTGACCGCCTTTTGCACATCCCATCTGAAGTACTA
>N_7052
ACAAACGCGCATAATAAGAGCATGACCTCCGGGGCCTGCGT
>N_7053
GGTTCTGGTGAGGTACCGATCACTGTTACCGACTGGTCGCT
>N_7054
TGAGTGTCAACTAGATATTTCCGACGCCCCTATTGCTAATT
>N_7055
CCGGAAACTACGGAAGCACTCTGCCCCTGTTGTACGCCCAG
>N_7056
CGTACGTATGTAGCCTGGGCCAAGTCGTATGTTTAAGTACA
>N_7057
ACACTAGGAGTATCCTCCGCCGAAGTTGTCCGGGGAGAACG
>N_7058
ACTACTTCGCCGCGGGGGAACGCCACATTGATGGATCAAAC
>N_7059
ACGAAGTGTCCGGAGTAGTCCCCCTGGATATTCCTGTCAAC
>N_7060
GCAGTAAAGGCCCCGGTCTCCATTACGCTGCTCGACCTGTG
>N_7061
TCCAACGAGTCTATCGTCACCTTTATTTGATCGTGCAAAAA
>N_7062
GACGTTGAGGTGTTAGGCAGCCATAAAGGGCGGGAGACAAG
>N_7063
CCGAGCATCGGGATTTTCACCTGCCGGCCGTTAACCCAAAC
>N_7064
AATGCGACGAGCGTTACAGTCAGAAATATTTTGTACAACCG
>N_7065
CGTTTTACGTCGCCGGAACGCCGCAGAGGTTACCAGTATCT
>N_7066
TTGCATAGGTTATCACTAGACCCAATAGCCCACACTAGCCT
>N_7067
GGCTCAACATCGGGCGGGCGCACCGGGGAAACAACTACGTT
>N_7068
TCGGTTCTGATTGGGGTCTCCCTCCAGGAGAAAACGTCCCG
>N_7069
CCCGGACGTAATCCCAAATGCATCGTCGTTAGGTTACACGA
>N_7070
GTGCAGGTGTGAGGTGCACGCTTCCCAGGATTCTGTCTTCG
>N_7071
TTTGGGCATGGAGGTGTGCCCCGGTGTGGAAAACGCGGAAG
>N_7072
TCTAAAAAAAGGTTAGAACACGGTAATGTGTCAATTCCGCT
>N_7073
GAAATACTGCGCAGGAACTGCCTATTCCGTTTATGGGCTTG
>N_7074
TTTTCGCTAACTATTTATGTCTACTATGGTGAGTGAATTAT
>N_7075
GATGCGCCGGACCGATTCACCACACGAAATATGGAAGAAGA
>N_7076
CACCCGCTACGCCAAAGGGACAGGTCAAGAGTTTTCAGATT
>N_7077
AATTTAGTGTGTGCATATGTCGATGCACGGGTCACGCGTGA
>N_7078
GTAACAATACGGAGTTGGGGCTTCACCCCCAACCTGCGATG
>N_7079
CTTCTTATAGGACTTTGCATCCCTAAACCTTGCCGCCGTTG
>N_7080
CCCCGAAGAGACTTGACCGACTTCCAAAGGAAGTCAAATAT
>N_7081
ACTGTGCCCAGTCTAATTGCCCCGATGCAAATGGGGAACTT
>N_7082
ATCCAGCTGAGGATGACGTACGAGATGCCTCTTGTAGCTTT
>N_7083
GTCGAAAGCCTATGAATTAACTTTCACTCAACCGTCGGAAG
>N_7084
GCCTGCCGTGCCCATGCATACGGTGTCAACCAACAAGACAA
>N_7085
GATGTCGGGCGGGTTTGCGCCCCTTAACATGACCGCGCAAC
>N_7086
CTTCATTTCGTACGGAGTGTCACTTTCATCGGCTGCGCGTC
>N_7087
GCGCCCTGCGGTTTGTAATTCTTTCGGCGGTTCGGCAACCA
>N_7088
CTTTATGTTAAAGATGTGGTCTGTGCTTAGGCGTTCTTCCC
>N_7089
GGCACCATGAAATGGCGCATCCCCCGCCAACAGCGCACGAT
>N_7090
CTCTCCGGCATATACTCCAGCTTTCAACTAATCCTCTAATA
>N_7091
CAATCTTTAGAGACCCTGGACAAAGGGCCGGGGCGTCCGTA
>N_7092
AGAGAAATCTCCGGTGTACACGGGAGATCTTCCCGGATCGT
>N_7093
CGGACTCCCAGCCCGCATGTCAAAGAGACCCGACTTTGCTA
>N_7094
CTGGTCTATGCGCGGGTGTACGGAGAGTCGCGTAAGAAGCT
>N_7095
GTTTCTTGATAGCGACCCTTCTGATCGCGGTTGGGAGGAGC
>N_7096
GACGCTGCGTATTGGTACTACAAGTGGAATCGGCGACGTTC
>N_7097
CTGCAACCGCGGATTAGCGACCGACCGATGGAGGGAGACGT
>N_7098
CCAGCCGGGTGTGCGCACTTCCTCTGATTAGGTTAGTATAC
>N_7099
TCCTACCTAATAAAGGAGTTCACTAATGTGAAGAGTCTTGG
>N_7100
AGGCCGGCTCTCAGTGGCATCTGAAGCCAACACAGAGGGTT
>N_7101
TTCTAAGAGTCCGTCCGTGACCATATTTAATTTGGCAGTAA
>N_7102
CTACAATATTCGGAGTTTTCCACCCAGATCAGCTCGCGGTC
>N_7103
CTCTAACCTGCCAGAACCGACGCACACGAATATACCTTGAT
>N_7104
TGAAAGCACACAATAGTCCTCTGTTAATTTCAGCGTCGCAA
>N_7105
TACTGCTCCTCTCGTGATCACTAAAGATATTATGCGCGATA
>N_7106
GGAGACGCCTAAGAAGACTTCAAATGGATTAATCGTCCGCC
>N_7107
GTCCGACCTGAGTGGGGACACGCAAAGCTAAGTAAATATTG
>N_7108
CCATCATTGCAAATCCTACTCATAACTTGGTCCCCCACTGA
>N_7109
GGATAGGTGGCATCATACCTCAGTTGTTCCATTGGGTGGAA
>N_7110
TATCATGAGCCGGCCAGGGTCGAAATTTGCTGCAATTACCG
>N_7111
ATACTCTAACAGTCGGTCCTCACTCAATAGTGTCCAATGAG
>N_7112
GCCCAGTCCTGGCAATGACTCTGGCGATTATGGCGCTAGTT
>N_7113
TTGAGCAAGGCTTGCGTTTTCTTTCATAAGCCGCGTTCGTG
>N_7114
AGCCGGAGAACGACGATTGTCACAAACACCCGCTAATATGG
>N_7115
CTGTGGCATGAGATATAAATCCTGTTCGGAGGGAACGCTGG
>N_7116
GGAAAATTCTCTCCACAATGCGGACGCCTACCAACGTCGTT
>N_7117
GAGACCCTCTGATCACGACCCTACAAAAGTAGCCCGGAAAC
>N_7118
CCACCCATTTACAACAACGGCGATCTTATCACTAAAGAGGA
>N_7119
TGTATCGGTGCTACCAGAAACACACAGGCGGAAACGACTAT
>N_7120
GCTACTATGCGCCCCGGAGGCGGCGTCCAAGAGGCATGCAA
>N_7121
AGGCTCCCTTATGTATTGGCCCACGTAGACTCTACACCTGG
>N_7122
AAGGCTTGTGCCGTGGCTCTCCTCCGCGCTTTTGGATCTGG
>N_7123
AAGAACGAAGGCCGACTTTACCTCCCACTAGTACAGGGAGC
>N_7124
TCGGAGGGAGACGCCGATAACTTACACTTGCTAGATTCGTG
>N_7125
GGTAGTCGTACCGATAAATGCTTTTTTGCATTATACGTCGA
>N_7126
ATTTTGCCTTGACCAATGAACAGAGAGCGAATTTCAAAGAC
>N_7127
CTTAATACTATCCCCTGGGGCCGAGGAGATTCGGTTTACTT
>N_7128
GGAGGTTGTCTCTCCACCGTCCGATGGTTACTCATTAGCCG
>N_7129
GTTAGAATTGAGGTGTCCGACGGAGAGTTGACAAAGTGGTA
>N_7130
AGGGGTAGCCACGGATATCACGTCTGTGGGTTTAACTCAAC
>N_7131
ACACTGTCCCAAGCGAGAAGCTATTCTCTCCCAAACCATCG
>N_7132
GCGATCATGATAATCGTCTCCACCTGAGTCAACTCCGCATA
>N_7133
CCGAACATTGGTTGCTGATTCAAGAGTATTGGCCGTAAAAG
>N_7134
ACGTGAATTAGCTTTAAAAGCTACTCTGGTTGGCTCAGACA
>N_7135
TGAAGATTTTATAGGAAAGCCCCACTTGCTAGTGACCTAAG
>N_7136
CGGGCATTAGTTGTCAAGAGCACAAGGCTGTTCGGGGTCCG
>N_7137
GCGAGAACGGGATAGTGATACACCCTCACTCACGTATGTCT
>N_7138
AAGTTTGGAACGCATCCAGACCCATAAAGCCCTGACGCCAC
>N_7139
CTTGAACTAATCAATTGAACCCTTAGCGGTTCAACCGGGCA
>N_7140
GTACCATCAACCTCGAAGCACAGAATGGTTTCGTCACCCGG
>N_7141
AGAGAGCCAATAAACGGCAACGCCAATAGTCCTCAGAGGCG
>N_7142
TGGGCAGTTGTATGTATCTTCCCCCGTGCACAGGTCTCTAC
>N_7143
AGCCCACTCATATCCTTTACCTAGTTGCTGATCAACGCGTT
>N_7144
CAGTGCACTATGAGTCGGCGCCGGTTAGTTAATCGAGTTAT
>N_7145
GACCCCTGGGTGTATATACACCAAGTTCCCGCCCCTACACA
>N_7146
ATGTAACGGCTTAGCAGGTCCTACCCCCAATGCGTCTCGTA
>N_7147
GTCCGATTCTTAACGTGGTGCGGGTTAAATAAGGACACAGC
>N_7148
GCCTAGGGGCGCTCAGCGAACCAACCCAGTGATGGAGCAAG
>N_7149
CTATACGAAAGTTTCAATTTCGGTAACCCGGGGGCGGAAGA
>N_7150
TTGTGGCGTTCTAGAGTACTCTCCGCCTGCCGGGTGGAGGG
>N_7151
GGACGAAGGCTCAAGACCCACATATACCCGCCCATTCTCGG
>N_7152
AGCCCTCATAGCATGCATATCCGGGTCTGGGCCAACGTCCT
>N_7153
TGACTTTCCACGGCAGGGGTCGGACATGCAAGACTTTCCCC
>N_7154
GGCTACGTATGTTCTCCAATCTTCTTCGTATCCGCTGCCAG
>N_7155
TGCGCGCTAATACGGGACAACTTTGTATTAGACGGTTGTCA
>N_7156
TTCGCAAACCTTGGGTAAGGCCCTGGTGGACTCAACCTTTA
>N_7157
GCCCAGTTACATTACATGGCCTGCGTCCTACCAATAACGCA
>N_7158
TGATCGTGTTCTTGACCCCCCGGGCAAAGCGAAGAGGTCCA
>N_7159
TATGAGTGTTAATAATCAACCGTGGCGGCTGTATTTCGGGG
>N_7160
GATACTAAACTGACCTTTCGCAAATCCCCTGGGGTTCACAG
>N_7161
ACTCGTGGGGCAGGCGAGGTCATGTTTTGCGGTGAGTGCAT
>N_7162
GATGTCCTGTTGGCCCCAGACGGCGCCAGGTCTATAAGAAT
>N_7163
TTAAGTCAATGTGGAACGTTCGACGATCTCTCCGCGAGTAT
>N_7164
GTTGTCAACATTTTTAGGTGCTTTCACTATTTTCGGAAACA
>N_7165
GTGAGCACGCATGAACTTGCCCAAGCCAGCCCCAGTCGGTT
>N_7166
CACGGAGACCGACTCTCCGACACCTTCATCTTATTGAAGTC
>N_7167
AAACACTATGCCCTCCGGCGCGTCAAGCGCCTGCCTCCAAA
>N_7168
GTCACCTCTTTAAATCAAAGCTATCTTAATGTCTAGTCCCT
>N_7169
GCAAACTCACGCCACATGCGCGAACCCGCCACCCGCCATTT
>N_7170
TCTGCAAAGAGACCTATTCCCTCCCCAAGATAGGCGGGGTG
>N_7171
CGCTCTTTATAGGGTCTAACCGCATGTCGCGCGCGGTGTGT
>N_7172
CTCGGCCTCGGTGACATTCGCCCTGGTTATGTATCTTACTC
>N_7173
GTTGCTTGGCGTAAAGTCGTCTCTGGAATCTGTAGACGATA
>N_7174
CCTGTGATCGGGTTTGCCCCCCAAAACTAAACTTCGTTTAA
>N_7175
GCCCATGGTGAACCTTGAGTCGTAACGCGAGGTAGACGGTT
>N_7176
ACACGCAGCCATCGGACTAGCGGTAGCGTATACGATGTGCC
>N_7177
GATGTTATTTTAGGTCGGTACAGAGTGGGAATTCGCGATAC
>N_7178
CGCCGGAGCACTCCCACAAGCAGAAGAGATGACTGTAATAT
>N_7179
AAAGATGACGAGTTCACGACCTGAATAAGCGGTAAACCCCG
>N_7180
AATTGGTATGAAGGGTTGAACTAGATGCTGTTCGCTGCACC
>N_7181
CTCTGTTCCACGGACATCAACTAAACTACTGCGAAAGAGTA
>N_7182
GGGTAATGTAGCGAAAATCGCTTATGGAAGGACGCCAGATA
>N_7183
ATTATGGCGTGAAGGTTACACGACACACGGCCACATCATCT
>N_7184
GTATCCGTACACAATAGACGCAAATGTGAGGACCCTTTCCT
>N_7185
GCCGGAGAGGTTTGCACTCCCACTAAATTAGAGTAACGAAC
>N_7186
AGCTCAGCGGTGCGCCTAACCCACCGGATCCGTGTTTCATC
>N_7187
GAAGCCCATTTGGTGAACCGCCTGATGACGCCCACTCCCCT
>N_7188
TCCTCTTGCTGTAACGACCCCGGGTGCTTCAAATAGAGAGG
>N_7189
TAATGACAAGGAAGTGATTACTGCGCCAGGTTTTAACACCG
>N_7190
CAAAGAGCCAGCGACGGATTCCTTACAACGACGCGCACAAA
>N_7191
GGATCCGTATACAAGGCGAACCCGGCGTGAACGTGTGCTTC
>N_7192
CCAATATGCTAGATGAGCACCGTAAAGGACAAGTAATTTAC
>N_7193
CCCCCCCGCCTTTGCGGTACCGATAACCCGGTGCACGTAAA
>N_7194
TGGTAGTTGTCACACAACGGCCCACTTCCCTGGTTAGTTGG
>N_7195
CCAACAGAGGAGTAGTCATTCGGGCGCTAGGCCCGAGGTGG
>N_7196
CTGCCCACCTACCTGCTCGGCTTGCCCCCGATAAGGCAATA
>N_7197
TAGGTGATTACAGACGGTATCAAGAGCGAGGGGGGATCAAA
>N_7198
GAGACCACTTTTTTATTTGCCGTCGTCCGTGCACCGCCATA
>N_7199
CCCCATATGTTTTGCTATCGCTCTGTAAACAATGCCGTGCA
>N_7200
GATGAATGTTGAAGGTTAAACTTTACTGCGCGGAGTTCTGA
>N_7201
GTTACCGTGAATTACTTCCCCTATTAGAGCCCCGCAGAGGG
>N_7202
TAAAGAAAGAATGGCTGGCCCCGATCCCCTATCGTAGCAAG
>N_7203
TACTGGGTTAGCCGTAGAGGCGTACAACGCCGTCGTGATCG
>N_7204
GTTCGTCCAGAGTGTTGTAGCTGAATACCGCGGTAAAAACG
>N_7205
ATGAAGGTGTCGTTCAAGACCCATAATAATCATGTAGGAGT
>N_7206
CGGTCACGAGAGCGTCGACGCTAATATTGACTGCGGAGCAC
>N_7207
CAAGGGTTAGGCATTAACGTCATGTTCGTAACTCACGACGC
>N_7208
AGGCTACTCCCGTCGCAAGGCAATACTTAATAAATCCTTAA
>N_7209
AGGCACGTTCTCGTGGTGGACAGTTCGACGCCGGTGGACCG
>N_7210
GATATTGTTTAGGATGAATACAACCTCTGGAGTGTAACTCT
>N_7211
CCTCATTCTCAGATCACATCCCCTAACGTGGAAGTGAGCCC
>N_7212
AAATGGAAATCTACGTTGAACACTAGAAGGCCATTTTTGCT
>N_7213
GTTGTAGTCGGTGTGTCTGACACGCGCTATAACTTCGAAAA
>N_7214
TCTGTCAACGCCAAAGGATTCGAAATTGGTCTCCGGCCGCC
>N_7215
TTATCAGAGCACCACGGTGTCGCTGTCAATTGTGCCAATGG
>N_7216
TGGCGCACTAACTGGTGGAGCAGGGACGTTTCAATGTAAAT
>N_7217
GGTAACCACGATATAGCAAACAATGCCTTTATCCTGCGACC
>N_7218
CCGACAATATTAGACGAGTCCGCTGGCCCGTGAGCATAGTC
>N_7219
ATTGTGCGGGGCCACCCCGTCTAAACTTATCGGAACCCAAC
>N_7220
AAGGGAGTGGGCAGTTCATTCATTGTTTATAGGTCACCCTA
>N_7221
TGGCAAGGCGCCGAATGGAGCGTAGTGCATGTGAAAGGACT
>N_7222
AAAAAGCTCCTTATGCCTATCGCACGTAATATTCAAACCCC
>N_7223
TACCCCTGCCGCAACTTTTTCGCAAGTCTACCTGCGCGCGT
>N_7224
GACTGCAAGTGGCCCGGTTTCAATACCGACCATCGGCAACC
>N_7225
TTTTCGTAAGTCCCACAAGACTCTTCGGGGAGGGTGCAGTC
>N_7226
AATGCTATAGGCGTGATACACCTGCGCAGGAAACCTCAGAT
>N_7227
TGGGTCAAGAGCCGAACTCCCCCACGGAATTGGCCACTGGT
>N_7228
TGCGTGGATGCATTTTGCGTCGGCCCCAAGGGTAAGCAGAA
>N_7229
TATATGGTACGCAGGCGCCGCTACCTGGGTTTCTATCAGCG
>N_7230
AGCTCTAGTAAAATGTTTAGCAACTTCCCCCCGCCCGCCGG
>N_7231
AGGTTTACATGTGGAGGCGCCAAGCGCTTTATCCCCTTGCC
>N_7232
ACGTATATATCGTGCGAGATCAAAGGAGCCTGAGCGCAAAA
>N_7233
TGCGTATTACCCCGTACGATCGACTACACGCGAGAACCACA
>N_7234
CAGAGTAATTTTCTTACACTCGGTGTACCCGCCGACGTGAA
>N_7235
CCCAACTTATCTTCTAGTACCTGGTGGAACACGGGTAAGTC
>N_7236
AATTGGTCATTGACCCGCCTCTTACCCGTACCTCGTGTGAG
>N_7237
GCCGTATTGAAACGAGACCCCACGTGGCCTCGCTGCCCTAA
>N_7238
CAGAATGGCTCGTTTGTTATCGACAACGTTGCCTATCGGTC
>N_7239
TTCAGACAAATCTGGGGGGACACGACCGGCTCATGAAAAGT
>N_7240
CGACAGCGCCCAGAAAATCCCAATAAGTGGGTCCCTCGCTA
>N_7241
AGGGAAGGAGCTGACGACGACAATAAAGTACTTCGCAGCCC
>N_7242
AGGGCCAAAAGGGCTACTTACTGATGGCGATCGATACGTGC
>N_7243
GGATATACGTATCTATGTGCCAAAGTTCTAACCGGCGCCGT
>N_7244
CGAATTTTTAGGACCTTGTGCATACGGTCACGAAGCTCTAT
>N_7245
ACAAATTTAGGAAAGCGAAACAGAGCTTTTGTATTTACCTA
>N_7246
TCCCGTTAAGGGGTTTCGGGCCTATCGACCCCCGGCTCTAG
>N_7247
ATCACTACGTGAACGAGGCACCTGTACTCTCTAACTGCTAT
>N_7248
TCCGGTGGGATTTTGCATGTCAACTCCGGCAGAGAAAGGCT
>N_7249
TCTTTGGACTTCTGAATGAGCAATCCGATCATCAATTGTCC
>N_7250
CGGGCATGTTATCGCGGCGCCGTTAGCGGGCTTTATTTTTT
>N_7251
TCACTCGTCGAAGCCACGCGCATGGGATTAACTAATCTATC
>N_7252
CTCTACTGTGTCCAAAAGGACTCACCGAACCTTGACGGGAC
>N_7253
GCTTTTGTGAGGACCTAAATCGGTGCGGAAAAAAAATTGTG
>N_7254
GTCACCGGCCTGTGAAATTACTCGTTTGAACACACATGACA
>N_7255
TAGGTAAGGCTACTCAGAGTCCGATCCTTCTCGGTAAGTGG
>N_7256
ACCTGATTGCAGGTGCCAATCGGGTGCAGTTTGGTCGTTAA
>N_7257
AATTTTCCATAGCGCCTCGTCGGTAGTTCTGCCCTAGACGC
>N_7258
GATTAGTGTAAGAGTGGTTCCTATGATGAAAGAAAGATTTT
>N_7259
ATTCCTACCTTAACATTATGCCGGGGGAACTGGGTCCAGAG
>N_7260
TTCAGCGGTGGTTATTATCACGCGATCGACTCGGTGGCAAG
>N_7261
TTATGGTTAGATCCGCTAGTCAGCCAGACGATGGCACCGGT
>N_7262
TAGGTTTAACTATGGGATTTCTGTACTAGGCGAACTGGTTG
>N_7263
GTTCTACGCTCACAAAGTGGCATTGTCAGGGCCCGCCTTAG
>N_7264
CAATGTGAACCGCTCTGCTTCTCGTCTTTGGCCCGTAGGGT
>N_7265
TTGCATGGGGACTCAACACACTTCCCCCCACGAGGACCCAC
>N_7266
CAATATACTGGGGGAGGGTTCCAGCATGACGGAGAGCCCCC
>N_7267
TCAACCACCGTTAGGCGTCGCGAAGCCTAAAGATAGTACAC
>N_7268
GCGGATTCGAGGAAAAAGGTCTTGCATGCCGATAGCACGCA
>N_7269
AACTCCCAGTAACCAACCCTCAGAGTGCCGGGTGATTTTTG
>N_7270
ACCCCAACCCTAAATAGTGACGCATGACGTTAGAAAGACCA
>N_7271
CCTTACGGGTTCACGACACGCTCGCACTCTTATCGGACCTC
>N_7272
AGCTCCCGTGCACGGTTATTCTGTGGCGCACCTGCCAGTTA
>N_7273
TCATGCACGTGCTTTTAGCACGAGAATGCAAAGTCAGCGCA
>N_7274
ATGGTTGTCATCAGACCGTTCGGGCAGCAATTAATAAGGAT
>N_7275
AGGGACACGGGTCGATAGCCCCACTTATCTAGACCTAAGTG
>N_7276
ACGAAGAGAGGAGGTTCCTCCAATTTGGCGTGTCTTGGGCT
>N_7277
GCTAGGATTGATCTTGACTTCCTGCATTAAGGCCCAGAGCA
>N_7278
CGAAAAGAATTTCGTTTAGACCTCCGCGTAAGGGTCCATTG
>N_7279
TCATGAATACGGGTCTACCGCGTTAAGCTCCAATACCTCAC
>N_7280
GTTTTTGCACACCTGATGGGCAGGCTCCGTTGAGTGTGTTA
>N_7281
GAAGATAGTAACGCTTAGGACAGGTCTACCAGAAGGGGGCG
>N_7282
TTTTGTCAGTTTTACAGGGTCACTGTGGCACTCGCCTTTTA
>N_7283
TAATTTTATTCTCTACTGGGCTCAGTGGTTACGTTAGCCTT
>N_7284
TTCCTACTGGTAGGCGTATTCGTCAACTGTAGCATCTAATA
>N_7285
CAACTACCCGGTAGTCCCGTCAGGGCGAGGCACAGACTTAG
>N_7286
GGGCTTAACAACTATTGAAACCACTCAGAGATCAGGGAGGA
>N_7287
GCCGTTGCGATTTATTCTCCCTGGGCACATCGTGGCACAGT
>N_7288
TACCTTGTCGTATTCCCTTGCATGAGGTTGAGAAAGAGCGG
>N_7289
ATGACCCGAAACATGGTCGACAAACCCGTTGCGACTCGCCG
>N_7290
CGGCCCTTTGATCATCGCGACCACGTAATTTGCCTGAAGTG
>N_7291
GTTCGCGTGGGAAAGAGTTTCCGCCCTTTTTCGCCGAGGCC
>N_7292
TATGGCTATAAAAATAGGCGCTCTACCGGGCCGTGAGCAAG
>N_7293
CCGCAGAAAATTGCCGACCCCACCCTTGTCTAGTTGTTTTA
>N_7294
CTACCGTGGTAATATTTCGCCATGACACATCCGCTAATGTT
>N_7295
AGGGAAACCGCTTTTAATAACTCCACCCGCCCCCAGATCCC
>N_7296
GAGGGGCAGTGCTCTGATAGCTGAGCTAGAACATTACACTT
>N_7297
CGGCCCTCTAGGGTATGATCCCATTCCCGAGCAACAAGTGT
>N_7298
AGGAGCCCCGCGCTGTCGCGCACTACGCCAATTACGGGTGC
>N_7299
GACACACGGTTGGATCCCCGCAAACCATATCTGCCAACAGG
>N_7300
TAGCAAAGGGAATCATGAGACTGCTCTGGGCCAGGCTTTTT
>N_7301
GCATGCGATTCAAAATTCCACGGTGTGTGTCCCTCAGTGTG
>N_7302
TCAAGGTCGACTTTATGTATCCGAAGGGTGAAAAAGCTATG
>N_7303
GTTCCAATTTGGGGGCTGGTCGCATAAAGCTGGTACCAAGA
>N_7304
GCTATCGTATAAGAGATAGACTGTCTTGGTCCTGAAACATC
>N_7305
CAAGTTATCAATCGCGTGACCCTATTGCGATCCCGCCGTCG
>N_7306
TTTCGTATCGCGCGATGGTGCGATCAAATGTCATTCACCTC
>N_7307
TCCCCAGGAATTGGCTACTACTGTACCGAAGGTGCAGTCCG
>N_7308
TCTGTGTCTCAAGAGGACTGCTCCAATACGCTGTCACAATA
>N_7309
GACCGGCGACCGTTTGGGCTCTGAAGACAAGTTTGTGTCCC
>N_7310
ATGCGTGGAGGGGACCAGTACGAGATAATCTGCAATTGACG
>N_7311
CCCAATGACCACAAACGGTACTGTTAAAGCGCTAGAAAATA
>N_7312
TCCTGTGAAACAGCCCGTCTCTGCGGAATCGGCGGCGAGAG
>N_7313
TCGCCAGGGGAGTCGGGGGGCGAGTGTCCGTTCCCACAAGT
>N_7314
TAAAGCGACAAAAGGCGTGCCTAAAACTAACGCAGCTTCGG
>N_7315
ACGTAAAAGCGCTCCCCGTTCCGGTTGTGTGATTGGTCAGG
>N_7316
TACCCCCCCCTGAATGCTTACGGACCCAAGTTATAACCACG
>N_7317
GGCAAGTTAAAGAGAAACTGCGCCAAGGAGCCCACGTATGC
>N_7318
GAGTTTTACCCCTTGCGGGGCGACATTAAGGGGTAGAGAGC
>N_7319
TACTGTGAACGAAAGGGGAACCTTTCAAGTATGATACACGC
>N_7320
TCCCGTGTATGCGGCCACTACAGCATCACGCGGTGTTTTTC
>N_7321
ATTCAATGCTACTCTCGTTGCGAAAGAGTGTACGAGTTGGT
>N_7322
ATGTATTCATAGAACGGTGCCATCATTATCACATACAATGC
>N_7323
ACCTATATAGAGTAACATGCCATTAGCGCCACAGGCTAATA
>N_7324
TATACAGGATCTTCGGCGGTCCATGCGTGCCGAATAGCATC
>N_7325
CGTCACAAAAATGGACAGGCCCCGGCTACATGGTGATCTGT
>N_7326
GAAGCACCCTCACGGGCATACGACAGACCGCTTGGAAGACG
>N_7327
TTCCCACCTCATTGCTGGTGCTTTCACCCCAAGTACAGTTG
>N_7328
CTGAAACAGCAGCAAGGGCGCCCCCTGAACAGACAGACGAG
>N_7329
AGCACTGGGCAGTCGAGAGGCAAGAATTCATTTTTATAGGG
>N_7330
GGATTGGGGTGCCCTCGTGTCCAAAATGTTGCTGCTATAAT
>N_7331
GATTCAAGGCTTTATCAAGTCGGGAGTCTCCCGAAATCCGG
>N_7332
AAGTAATGTATATAGGATGTCGTTCACTCCGGCTTAGTAAT
>N_7333
GGAAGCTTAATTTTTACAATCTGTCTTGCCCAAGAAGTTCA
>N_7334
AATCATGGGGCCCCCCCTGTCACATTAGGTGCAGCTGGCAT
>N_7335
CGGCCGGCTTCGGCATCCGGCATAGAATGAATACGGCAACC
>N_7336
CTAGCCTCCATGTAGGGGCCCCCAGGGGGGCTTAGGACCGG
>N_7337
ATTAAGTCGCAAAACAGTCGCTGCCCATCTGGAGGCAGACT
>N_7338
GTATTGTTGACTTATTTTGACGTACTAGTTACAACTCGTTT
>N_7339
ACGTAGACTCATGTATAGAGCGTGGAGAGCAAAAAGCAATA
>N_7340
CTGCGCGTAATAAATTCGCACGCTCTTAGCCGCGGGCCCGT
>N_7341
TATTATACTATAGGTTCTTGCGGTTAAAGACCCTTCTGTGT
>N_7342
GTGCCCATGCGTGGAAATCCCTCGTATTAACCATGTTTTGG
>N_7343
CACTACCTAATATAATGTCCCTTACAGAGTCAGTGTGTTTA
>N_7344
ATAAGCGCGCGCTATGGGAACTAAAATATCGCGACCAGGAG
>N_7345
GCGCAAAGAGGCAAAGAGGCCCGTTATATTCCTGCGGGGGT
>N_7346
CACAAAGGCAACTCCGGAGCCATCGCCCGACGCAACACTCG
>N_7347
CACAGGTATAAAGAATCCGTCCAATTTAGCTAATAGAACCA
>N_7348
ATGACAATAAAACACATCCTCAGTAGGCTGTTAATATGGTG
>N_7349
CCCGTTGTTCTCTAAGCAAGCCTACCGCTTGGTCACCCCCT
>N_7350
TACTCGGCATTTTGTAATGCCCGAATTAGGCCTGGTTGGAG
>N_7351
TTTCGATAGCTACCGATTAGCCCCTAAATTATTCTAACATC
>N_7352
TGCCCTTCTGGGCTGTTCGGCTGCACTTTACGCGAAAACGC
>N_7353
TGATCTAAAGGCGGCAGGGGCTCCGTCGAAGATTCGTATGC
>N_7354
AAATAAAGCCTGCTATCGGCCCAGATACTACTTGTTGCTCA
>N_7355
ATTATAAGTAAAGATCCAAGCTATACTATATCGTAGGCCGT
>N_7356
TAAAGTGGTAGTTGACGGGTCCTGACTTAGAAATAGGGATT
>N_7357
TAATCTTCAGAGAATCCTTTCGAACTCTGACTGCCGCGGAC
>N_7358
GACTGACACAAAGTTATGTGCTAAGCCACGCTTCCGCCCAA
>N_7359
GCGCTATTGAGACAAATCACCTAGCCCCTTATCTTTGCTCT
>N_7360
AGCGCGTTCGGAGGGGGTTCCCATATCGCCCTTAAATGTTT
>N_7361
CACTATAATGGAGAGGAACACTGCGTGCGCCGAATTGGGCT
>N_7362
GGTGACCCAGGGACTCCCCACGGCAGCCGCGAGGGATCTTG
>N_7363
GGATCTTATAGTGCCTTCCACGCCAGATGCCTGCAAACGAT
>N_7364
TCACGGCTAGTGTCTGTATGCGACCATAGCCGGACTTAACA
>N_7365
CCTTTTTCGCCCTAACCGAACAGCATCAGTGAGCTCTGTGG
>N_7366
TTGTAACTCCTTCCGCGGACCCATTAAGCGCAACTACATTT
>N_7367
TTGGTTCGCCGACCACTTACCCCGCCGTTTCTCCAGTTTAG
>N_7368
ATAGTTGACATGTCACAGCCCCCTTATTCCTAGTTAAGGCT
>N_7369
GACCCCTTGGGTGTCCTAGGCGAACCTGATGTCATGGGTTT
>N_7370
TGCTGATAGCATATCTCATTCTTAATATTGGTTTACCAGGG
>N_7371
CATGTGCTGGTATTGGCCATCGATGCGCGGTGGCCTCGCCA
>N_7372
TGGGCCTATACGACACCTTTCGGCCTATGCGAAGGTGCCGA
>N_7373
CTTTAAATGGAGTAGAGACACGGGGTCTAGCAGATGAATAA
>N_7374
TTGCCGCTACTCCCCTCGAGCACTCCGATTTTCACTGCCCC
>N_7375
CCTCGCAGCCTCGGAAAATTCCAGCCGAATTGTTTAGTGGT
>N_7376
TATCGACGCACAGGATTTATCAAAATCGTCGATACTGGCAA
>N_7377
GCTCCCCAGTCCTCACTGTTCAGATACACAAGCATACTCGA
>N_7378
TAAAGGAGGTACGATAAGGCCTCGCCCTCTGGGGCTGGAAT
>N_7379
TGCCACCATCAGCACAGGTCCGGCTCGGTCCTTACTTCGTA
>N_7380
TCTAATGGCGTATGGCTCCCCGGATCATCACGCCCCTAATA
>N_7381
TTATACGAGTGTCCGTGATGCAGTGTTAAATGTCGTTTTTG
>N_7382
GTCGGAACCTAGAGGAAAACCTCTTCGTACCATGTGAATCT
>N_7383
TTATTTCAGATATGGTATAACTCATCCACAATCTTTTCAGC
>N_7384
CAAGTTAGCACGAGCAACAGCAGTCTAGGGCGTTCCATAGT
>N_7385
TTAGGTAGTGTACCTGGGAGCTAGTATTGCGGAGATTGTAG
>N_7386
GCGACCCATTTTTAGGGAGGCGTCGAGGCGGAGCGTGTCGT
>N_7387
GACTATTGCCAACACGTAATCCGCTAGGGGATGTAGGTCCG
>N_7388
AGGCGGAGAGGCCCTTCAGGCGTTCGGTCCCACTGTTTGCG
>N_7389
ATAGGGGTATCCATTAAATCCCGGTAAAAGTCATACATGAT
>N_7390
TAGGTGCTCCGTGCGGTAGCCAAGTCGCACCAAGGACACTG
>N_7391
TGATGGCCTCAGGGGATAGGCCAATCTCGGAACCTGTGGCG
>N_7392
TCAATGAGTGAGTACAATCTCTTTAACTATAACCTAGGCAC
>N_7393
AGACTCGCGTTAGACTATCACACTGTTATAACGAGGAACTT
>N_7394
AGAATTGGGTAGGTTAGTCACAGCACAGAGACCGCCGCAAC
>N_7395
GAATGTTCGTACGACTTGAACGATTAGCGCTCAATATCCTC
>N_7396
GAAAGCTCGTGACAAGCAAGCCCATGGAACTCGCTGACTAA
>N_7397
CGCCTACGTCATTACGGGGGCATGAATGAAGGGTGTGCATT
>N_7398
TTCCTGGTCCGTGGGAGGTGCCATCTTCTACGTCACTTCTC
>N_7399
GTCATAGAATTTTCGGCACTCTCTGTGCGACTTTCGTGCTT
>N_7400
ACCATCGATTCGCCCCCGTACCATTTCGGCGCGTAGACCCC
>N_7401
CTCTTGTAAATGTCGACTAGCGAAGCGGGCCGCTCCTGACC
>N_7402
GGCAATTATTAGCGTTTAGCCTTGGGAGGGAGGAGTATATG
>N_7403
ACAGAGTTTTCAAGACTTCACAATTTTTTTTTTATGTAATT
>N_7404
GGGAAAGAACCGTACATGTTCTGGCACGAACCCCCTATAAA
>N_7405
GTACAGGATTACGCCTCAGACCTCGCTCGTGGTGCTCGGAG
>N_7406
TACTGGGAGCCAACCCTGACCCTGAGGGAACGCTGTCACAA
>N_7407
CGGGTTTAATCGAGATGGACCCTTCCGACGACAACCCTTAA
>N_7408
GTAGCAACTGGCGTAAATAACTCTAATGTTATCCCCAGGGT
>N_7409
TTACGGACCGAGAGACTTCACAACGTCCTGGAACTACTCAC
>N_7410
TGTACTAGGATACGACCGGGCGAGCAGCGCGCCAGGACGTG
>N_7411
ATAAAATTGCAATTGTTGATCAATATCGGATGAGTTCCCAT
>N_7412
CAATTTCAGAGCTATTGTCCCGAATCAAATAATCATTGGTG
>N_7413
AGGCGGGACCGCTCTTTTCTCGAGATAGTACCTAACCGAAT
>N_7414
CACTGGGTCGAAATGAGATACCTTTTGGGCACGGAGCAACG
>N_7415
CAAAATTTGTTATTCACTGACGTATTGTTAATTTCCGGTAT
>N_7416
CAGCCGAGAGATCGTCCGGGCTACCTGCCTCATCCATGTAG
>N_7417
GCATGAGGAAGTCTAGTAATCGCAAATTTGGAAACAGGCCA
>N_7418
CCCACCTGCCTAAACCTCATCGAAAAAAAAGATAGCACGAG
>N_7419
AGACTAAAAGTCGGTGCTGTCCAACTGTTAACCGGCCGCCC
>N_7420
TTTGGAAGATCAATTCACACCTTTGTGCCATCAAAGCTAGA
>N_7421
CGTCTGCTTAGATTTGGCCACCGAGATATCTCCGGAAAGAT
>N_7422
CAATTTGCGCAGTGTCCACTCTTCACCCCCCGGAAAAACCT
>N_7423
TTATCTGGCGTTTCGGTACACACAGCGGGGTGACCCATTAG
>N_7424
GACGAACAACCCTGGTGAGTCTGTCCGCCCTGCAGATTAAT
>N_7425
TCGAACCGCAACCTCGGTTCCCCACCGGGAACGGGGAGATA
>N_7426
CCGTAGGCGTAGCGTCAACTCTGTATATGGTTCCATTCGTG
>N_7427
TCCAGGGCTTCGTCTGATTTCCTGCAGTGCTTGTGGCCAAT
>N_7428
CTACTAGCACTGCGTTGTAACAATGCTGAATGATTCGCGCC
>N_7429
GGTAGATTCAATAAGGGTGGCCTTCCGTATTTTGACATGGA
>N_7430
CCCATTTTACGTGTGTTCAACACGGGTAGGGTTCTGCCCAA
>N_7431
TGCTGCTAAAACCCATCGATCCGGCAGTTCATTCTCCAGGT
>N_7432
CATTAAACCGTTGCGGGTTGCTTTGCAAAGAGTCTAGCCTA
>N_7433
ATATTAGATCGGGTATCGTCCATTGTTAACGCGTCCGAAAA
>N_7434
GTTTGTATCCAATGCTAGCACCAACCACTACGTTATTAAGC
>N_7435
TAACATCAAGTTGACAGTAACTGCTAACCCATTATAATTCG
>N_7436
GACCCGTGTTATCGAGAATTCTGAAAAACTCTCCTGGCATA
>N_7437
TCTTATTCTAATTCTAAGAGCAAGGGAGATTGTTTAATCAC
>N_7438
GTCCGCGCCGTACAAGTTTACCGTAATGCAAGGTCGTGTGC
>N_7439
GTCTACACATCAAGAGCGTACAGGTACGATCCGTTGGGTCC
>N_7440
CCCCCGATTCACCATGCTATCAATAGGAGAGCTGTCAGGAG
>N_7441
TCTCGCACCCCAGGTGGTGGCCATACTCCCCAACCTTGGCA
>N_7442
AAGGTAATTATCTACCGGATCAGACTACTCCTAAAGCCAAA
>N_7443
CCACAGCCAGCGCCCTTTAGCAGTGGGCCCGGCTGACCGCG
>N_7444
ATCCGGAATCGCACGTGTCACTATGTTCTGTCCTTATATCA
>N_7445
GCTTGAACGCACGCACTATCCAACTAATCAGCTACGAGACC
>N_7446
ACCAGCGAAAAACAGAGATGCAAAATTCGAAACGTGCGGGC
>N_7447
GATTAGAGCCTGTGATCATACAATGTTATCACGTTCGCACC
>N_7448
GGAGCATATGGTAGGTGGCTCCAATAATCCGAGGTTATCGA
>N_7449
TTGACGCATCAGGCCAGGAACGTAAGCGACCGCCTTGATCC
>N_7450
GATGCACCCCGTGTGGAGCGCAGTGTAAGAGTACGTTTCAA
>N_7451
GCAAGCGGACACAGATCACACTCTCTCACCTATTCCCAAAT
>N_7452
TATTGATAGGGCCGCGCTGCCGAAGTTAAATCCGTTTTCAA
>N_7453
CTTTTGTATGCGTTTGGGCCCCACTGCATGAATTGGATCTG
>N_7454
CCTGAATAACTTACAACTTCCCTCCGGCATAGCCGGGAACC
>N_7455
GTGAGCCTAATCCTCTTGGGCCACCAGCGTGTGGGTTGCCT
>N_7456
CCCAGTATCCCTCGGCATCACAGATAATCGCACCGGTTAGA
>N_7457
GTAGAAGTTACTCACATGCCCGAAGGGCCGCGTTATTGAAT
>N_7458
CCCATGTACCTTCACGATGTCAGTCACCAGGAAGTCTTCAT
>N_7459
ATCACCCGCATAGTTTGTAGCAGGGTTCCTTCCTGAGTACA
>N_7460
GTTACCCGCAACATTTACAGCAGTGCGGTCGGTCGGTGAGA
>N_7461
CCGCCAAAACAATCAAGCAACAACGTGTCTCGAGCAGCATT
>N_7462
TTGGAAAGCCCAGTTCACAACCTTTGGAGGAAACGAGGCTT
>N_7463
AACGGAAAGAACTTGGGGTTCACGGTGGCACGCCCGGTTGG
>N_7464
ACTGTTCTATTTGCCCCGTTCGAATTACTGATCAACTGGAG
>N_7465
GAGTTCTCATACGCATCCACCTAAAACTGGGGACCGGGTGT
>N_7466
AATTCAAACGGAACTAAGTGCTACCCTTAAGCCTCTAAGAC
>N_7467
TGCACCAGGGCGAAGTAGATCCTGGACCGTGGTTAGTAAGC
>N_7468
TCCCGCCCGAGGAAGAGTCGCTGGTATGCCCTGATGTATTG
>N_7469
CAACAGGTTAAGTTGCCAGTCAGAATTCAACGACACTCTCG
>N_7470
AAGTGGATTAGTCAATCATCCATCACATGGTCACCGTGAAC
>N_7471
TATACGGTTGAATCTCTACCCGGACCTAGATGCGTGATTAA
>N_7472
GCCTACTCCTTAACGGGTAGCAGTATCTTAGACGCACGCCT
>N_7473
GTTGAAACATAGGTGGTTCGCAGGCCGACTATCTACCCATC
>N_7474
GATTTCCAGGCACCACCCACCTCCAGCTAAATGTCCGAAAA
>N_7475
GCCGACTTAGACTAGTTCACCCAGGCCTCGTGGAATCAGGG
>N_7476
AAAGTAAATGGTCAACGGCACAGTGGATGATGGCCAAGCTG
>N_7477
AGGACAATCGGTCCGTTTCTCCTAGGGGCCGGAAATCGGTC
>N_7478
TTTGGTTTCTGTCCCACACTCCCCGGTCGTAACCGACAGAT
>N_7479
ATGTTTAACGGTAATATATTCGAACTTGTCGGCTCCAGGGC
>N_7480
ATTTCTGACCTACAGGCCGCCTTCCAAATATGAATAGCGCC
>N_7481
GTCCCGGCTTTTTGCCGGACCATGTTAACCAACACCGCCTA
>N_7482
CAGACCGACAAGATGGGTGGCTCACACCTGCGTTTTCAATA
>N_7483
TTTAACAAATCCGGCACAAGCGTTCGTCTCGCAGAGGTAAA
>N_7484
GGTTCCAAAGATAATCCGACCAAGTGGGATAGTTTTAACCA
>N_7485
GGCTCGCCTAGGTTGCCAGGCTTTAGCTAGAACCAACTGTA
>N_7486
ATAGATATCCGATATGGTTGCTATTACTAGTGAGACGCTGG
>N_7487
AGGGAGTGGGAGTCTCATTACTGTCCGATCCAAGGGAGTAA
>N_7488
TATCGAAACTATTCCTAACCCAATTTCTGCGCCCGTCACCT
>N_7489
ATATTTACCCGCAGACAAGTCGTTGTACTGTAGACCCCGAA
>N_7490
CGATACGGTATATATGCGACCCACCTGCTGGTTCGACGCGG
>N_7491
ACCTCAGTTAAGATAAATAACCCATAGAAGTCGAAATGACT
>N_7492
ATAAAGGCGACAGTTGGAGCCGATTCCTAACAGGCTTCCCG
>N_7493
GGACACGGGGAGGGAAATCACTTTATACAACAAAAGTTGAA
>N_7494
CATGTTGCAGGGCTGTGTCTCGAATACGACATGGGCCACCT
>N_7495
TGAGTTGGTACATCTTGAGGCTACTTTAGATGTACGTTCTG
>N_7496
ACGAAAACCACTGACACAGTCTTAAGCAACGGGGATTTTGG
>N_7497
CGATCACAGTATGTACGCCGCATCCTTATAACAATTCAATT
>N_7498
AGCACACAAGATCGTTGGAACCAGTTTCTGCGAAGTATTCT
>N_7499
AACCGATCAGGCAGGAATTCCGGACTGTGATATGCAGTGGG
>N_7500
TAAACCTGTAGGGCAGGTCACTTTGAAGGGGTATGTTCGAC
>N_7501
ACTGATCCGTCCAGGGTTTTCTCAGGTAACGGTAAGCGAGG
>N_7502
AGGCAAAATGGTTAGCGTCTCTGAAAGTCGTTATTCCCGGT
>N_7503
GTCTCGGCAATCGTCGGTTTCAGGAGTACAGGAGATACCCT
>N_7504
TTAGTAAAGAACTGCTCCGTCGTTATCAGATCTATGGATAA
>N_7505
TCCTACCCCAGAGGGGTTTTCCAGCTTTGTACCAAAGACGT
>N_7506
AAGGACAATCGCAACCCGCGCCTATTTCCATAGAGAGTAAA
>N_7507
TTTGATGCAGGGTCCTTGGACCACATGGCATATAAAATGGA
>N_7508
GGGAGAGAGGGTAACTCGGACAGCCTTAAAAAGGCTCCCCA
>N_7509
GGATTAGTATCTTTGTTGATCTAAAAAGACACGATGTACCT
>N_7510
TTTGTGGCCCATATCCCGGTCTTTAACCCGTAGTATTATTT
>N_7511
TTGGGATACACCGAAAAGAACGCTATTTCAGAGCTGATGGA
>N_7512
CATATCAAATATACAATGCACTTCTCTGGAGAGACGTCCAT
>N_7513
TAGGGTGGTTCCCGTAGGAGCAGTGGTAATCTTACGGGCGA
>N_7514
AGGTAATCTAGCGAAAGCGCCTTGACACTACGATCGGCCCG
>N_7515
AAAGGGTGGATCAGTCGTTCCTCCGAGCTACGATGTTCTGG
>N_7516
CCTTACTCCCCCCCGGGTTCCCCCACCGCCTTGCCCTGGAA
>N_7517
CCCCCGGTCAGTTCCGAATACATCACTCTGGATATCGGAAA
>N_7518
AATTGTCGCCTTATCGAAGACTCCGGGGCAGGGGGGACGGT
>N_7519
CCTCGTACGGTCAGCGGGAACGGGAAAGTTCATGGACTGGG
>N_7520
CGCTGCTATGACTTTAGTAACTAGTACCATACCTAGCAATT
>N_7521
AAGTTAAATTGGCGTACGAGCGCAATAGAAATCCCGGCTCC
>N_7522
CCCGCTTCAGACTACATGCACAATCATTAATGAATTGCGAA
>N_7523
GACGGCGGACCGGCGTATCGCGTGGATCAGGTTGTTTGTGA
>N_7524
TTGGATTCGTGGAGAGTGGGCCATTTAGGTCGGGAGACTCC
>N_7525
ATGACAACCGCTTATTAGTTCTGTTGACCGGATCCCCTGCG
>N_7526
AAGGTAGTAGCGCATAATTGCAAGCCCCGGTCCATTGAGAG
>N_7527
ACAGTGAGCAAATAGCCAGGCTGCGCGCATATCTTAGTTAT
>N_7528
ATACTTGACCGTGCATTGGACTGTTTAACACATTAACCTAC
>N_7529
CCCGCTGTGCAGGTTCCCGGCAAGTCTATAGCCGTATGCAA
>N_7530
TAATCGAGGAATCCAACCAGCTATCGTCTGCAGTGGGGATG
>N_7531
TGGGGGGCGACTCTCTGCAGCTGGAAATTACCAAATTTTAT
>N_7532
GCTCAGATCTATTCTAATATCAGTCTTGGAAGTACTTAACA
>N_7533
AGAATTGGGGCCCTACGCTACAGCATTAACACGATAACATC
>N_7534
TCCTACTACCCTAGGCGAGCCTTTTTATGCCAAGCCAGGGG
>N_7535
GTGGGCGCACTCCCATTAACCACTATGACTTGACAGCCACT
>N_7536
ACTACGGAAGGGGCCTCCTACGAGTTGATCTAGGATTACGT
>N_7537
CCAGGTGGTCCTGCAATAGACCTAATTAGTAAAGCTGAATG
>N_7538
AATGTGTTCGGAGACGAAATCGTACCGTACTTTGGGGATAT
>N_7539
TCACCCCAAAGCATTAAAAACGAATGACCGACAGGCAGTAA
>N_7540
CCTGGTACTCCCGACCGAGGCATGCGGTACTCAAGGACTTG
>N_7541
GGAAGGCGTAAGAAAGGAGACTCGTAATGCATCCGCGCAGT
>N_7542
GAGTTTAGGGAGCGATTGGCCTAACAGAGAGTGATCCCCGC
>N_7543
GGATACCCCCATGTGAATTGCAATAGAAGAAATAGTTGAAT
>N_7544
AGAACTAATACCTCGGTGAACGCTCACGCCATGTCCTGCTT
>N_7545
ATCCGTACGTAGTCAGTTATCTGAAAATCCTAGGGCGCAAG
>N_7546
TGGGGCTTGAAAGGGATCTTCCCCCCGGGGGAATGCATGCC
>N_7547
GGAAGTGATTCTGTTATTAACAGGGGAGGTACCGCTCCAAA
>N_7548
GTACGAAACGGGACTCCGCCCACGTTAATTCCGGGGGAACG
>N_7549
TGGTGATATACGGGCCAACTCTGATATACTTGTTGGGAGAC
>N_7550
AGGGACTATTGTCGACTATTCTCTAGAGCCCGCGTCTTGTA
>N_7551
GCTCCTACTATCACTACCCACGTAGTCCATTCTATAGGTCG
>N_7552
AATGTGAAAGCCCGAATGGTCAACGGAACACTATGAAGAGT
>N_7553
ATGGCTGCAGGAGTAGATCTCTTCAAGCGCACCTCGTATTC
>N_7554
GGAGCATAGAGAGAATACACCCACGCATGCGACGTCTCGCG
>N_7555
GTGGTAGGGCGTTAAAAGGGCGTGTGTGGGTTACAAGGCAG
>N_7556
AAGCTTATACTCTAGGTTCCCTTATCTTTTGTCTTGGAGGC
>N_7557
CCTGACGCAAAAGGGCTAAACTAAATATATTCATTCGAATC
>N_7558
TCCCGGAGTAAAACAGCGGGCGAATGGTATCGTATTCTCAG
>N_7559
ACGGCACTTAATAGGAATCCCCGCGTTCACTGCCTTGGATT
>N_7560
TACCTATTTTACCGGAGGTGCGGCTGGGATCCCCCGTGACA
>N_7561
CTATGCCGAAATATGGACAGCCGTGGATGACAAAGGCGTAA
>N_7562
ATTGTCAATGCCGCTCTAGTCGCCCCTCTGGGAGGGGGGTC
>N_7563
ATCTTAGGAAGGCCGAATGACAAGGGGGAGATTACCGGCTT
>N_7564
ACCAATTATCCGCCTAGACACATGGGTAAGGCCGTCGCGCA
>N_7565
ACCTGGAAAACGATATTTCACTCTTAATTTGTTTCATGTGG
>N_7566
TGGTGATTCCAGCTGAGCCCCGAAAGACGTGGTTCCATTAT
>N_7567
ATGTTAGCTGGGTTTAATTACATTCAGATCACCCGCCCTTG
>N_7568
TCAAGCGGACATTAAAGCGACTTTATCGCATGCACTCCGGA
>N_7569
ACGGGGTTTCCTGCCGCAAGCGGATGACTAAAGGCTTTTGT
>N_7570
TGACCAGGAATGTCTGAATACGCAGGTTAATTCCTGTTTGA
>N_7571
AGCAATATCTAACTCGAACCCTCATACCGATAACGGAGTAG
>N_7572
CACGTCAGGGGGATCTCGTTCTAAAACACATCAATATTGTG
>N_7573
ATATGCATGAGCCTGTAGTCCAAGTGCCTAAATAAATCGCA
>N_7574
TTACCTGTACCATCCCACCTCAGCTATATAGCCGAAGTCCC
>N_7575
TGCTGCGATTGGACCCTTTTCTAGCTTTTTTCCGACGACCT
>N_7576
TTTACGAGCGGGGTGGCTGACGCCGAATCTCATTTCTTTTG
>N_7577
GCCCAGCGGGCGTTCTAGTCCGCAACGTCGCGACAGTGGCT
>N_7578
TTTAATCGCAACACTCAATACTATTTACAAGTGCGGCGATC
>N_7579
ATGAAGCCTAGGCTTGCTACCATTAGTTACTGAACATGGCC
>N_7580
TTTATATAGTTCCCCCGGCACCCCCCACCTATTGTACGACT
>N_7581
AGAAGCAGCCTACTTGGATGCGGTTTTACTCACGGACCAGA
>N_7582
TGCGTTTATTGGGACCATCGCGCGGGTAATAGCTGCTCGAT
>N_7583
CATTCGCAGATTGCGCGTAGCTTTGACGGAACAAGGTAAAG
>N_7584
AACCCGGTGGATGTACCGTTCTCCCCCACATCACTAGTAGG
>N_7585
TGCGGAGACCCCACTCCACACAGAGACAAAAGAAAAAGGTC
>N_7586
AACCATTCCCCCGTTTTAGTCACCGTCGCAAAAGACCCCAG
>N_7587
ATCTCTGGCTACTTCGGAAACTCCATGATGGCGAGCCCACA
>N_7588
GAGCCCCCAGCTGGTCATGCCTTTGCAGTTAAGAAGGAGCG
>N_7589
GACACATGAGCATTGGACAGCTGGCATCTCCAGAAACGATG
>N_7590
TTTCTATTTTTTGATATCGACAGGTGCGCCATCATCAGTGT
>N_7591
TTCTCTTTGGTGTGTGGGAACAGTGCCTCTGTTAGAATCAC
>N_7592
CTATGCCAGTAACATACAAACCCCCCCCACGATGAGAGCAC
>N_7593
TCCCGAAGCTGGTTAGATAACGTTCGCGGGCGAGTAAGACA
>N_7594
GTTGGCAAACCTGAATTAGGCGATTTCAATTTTCATCCGAC
>N_7595
AGACTTCTATCTTCTACGCTCACTGGCTTCCGCGGGATCGC
>N_7596
TTGGATACTGAACTAATTAACAGACGACAAAACATGAGGTA
>N_7597
GGGACCTCCTGCTCAGACACCCGTGTTGGCCGATGCTCGTG
>N_7598
CGGTGGCGCACGTACGGGGGCCACAATACGTGACAGATGGG
>N_7599
TCAAATATAAAGACGGCGAACATAAAGTCCCCACTCATTTT
>N_7600
ACTCACCGTCCGAGGGGTATCGGACTCCCACTGAATCGCCA
>N_7601
CGTCGTATGTTCACTGGGACCAAATTTTACTTTTCAACTAT
>N_7602
TGACTTTAAGAACTTGCAGGCGTTCTGTCTCCGCTTTTTCA
>N_7603
TATGCGGGAAGATAACCGGACCAACTTTTCCGGCACATCGA
>N_7604
AACCCTGGAAGCGCCACGGCCGTGGCCTTTGGCCCGAGAGA
>N_7605
AGTGGCGAGCTCTAGTATCCCAGTAGGTGGACCGGGGTGTA
>N_7606
TAGGCATGGGTGGGTCCCAGCAGGCGGTCCCAACGTGGTTT
>N_7607
GCCCTGGCTCTACTTTGTGACTCGATTCAAACTGCCCGCCG
>N_7608
CCATGGTCGGATCGTGCGTTCCAAAACTCAGCCCCAAGCAG
>N_7609
AATCTGGACGTATTTTGGATCAACGAGCCCCCAAACGCCGA
>N_7610
AACCCTGTCCTTACGGCACTCTAGTGCTCACAATTGTCTGC
>N_7611
GTATCGGATAAACGACCTCCCCCATGACTATAGGGTAGGTG
>N_7612
GCCAAGTATCTGTATGTCCACGGCGAAAAAACAGGCGGGGC
>N_7613
TCTACTCTTGGTGGAAATCGCACCGACTCATTTTTGAGAGA
>N_7614
CGTAATATAGTGATTGTTTACCCTGCCATAAGCCCAGGGCT
>N_7615
CGGTGTTTTGACACCCGCTACGCTTCCGTTGGCCTATATAC
>N_7616
TAAGCTACGTTGTGGTGGGCCAGTGGTCTGGAGTCGGGGGC
>N_7617
GGATACCACAGCGCATCCCTCAAGGCCGGAAGGGCATGTGG
>N_7618
ACTGCACGCTCACAGATTAGCATTGTTTGAAAAGCCCAAAT
>N_7619
TCAGGCCGACCTAATTTTTTCAAGCAGATGGGAGCACACGT
>N_7620
CGCAGAGTTTGCATGGAACTCGCATAGACTGTCCCAGCGAG
>N_7621
AAGCGATGAGACTGTTGAAGCCAATACTTAAAACCCAGGAG
>N_7622
CACGCACTTCGCATAATAGTCCCCTTAGGGATAAGCCTCTA
>N_7623
TTGATTTCACCCCGCAGTTACCCAAGGACATACTCCAATTC
>N_7624
TGAACTGGGGAGAAATTTATCAAATCAAACAGACTACTATG
>N_7625
GCAAGTAACAAAGGAGAGACCCCTTGCTTTCCGCGCGTTCT
>N_7626
AATCTAGTTATTCTACATCGCTAACCTAATAAGGGAGTATC
>N_7627
GTAAAACCGTGATGGATTTACCGTCCGAGTGATCCCCCGAA
>N_7628
CTTTGCATATAGCGTCGGGCCCTTGGGAAGAAAACTCCACT
>N_7629
ATGCAAGTGCCTCAACTTTACAGGGTTCTTATCGAATTTCC
>N_7630
CGTGACTAGTAGGACGTGAGCCTATCTTCGTGCTGCAACTT
>N_7631
CTCTGAATGAAATCTTGAAACCGGGAATGGGGGCCGCAAAT
>N_7632
GCTTGCGCCCCAATGTTTCCCTCAACTATTTTCGCGGGCGT
>N_7633
TAATCGAGCAGGAAGGAAATCTTGCTACGCCTTCTTCCTAC
>N_7634
AGAGCTCAGAGGGCAAAAGTCCGGATTGACGGACTTTCCCA
>N_7635
CTCTGTTCAAATGGATGCCGCACTAACTGGATGCCGTGCAA
>N_7636
CCCTTCCCCCACGGACTTCCCCGTAGAAGCCCACTCTTCCC
>N_7637
ATCTGATCTCAACTCTAGGGCGAGTGTCCCGGTCGCTGGAT
>N_7638
GTAAGCGCAGAGCCAGGCTTCACTCCTACAGAGCGAACCCA
>N_7639
CTGGTCTAGGGGAGGTAGGCCCTCCAAGGGTACCTCTAACC
>N_7640
TGCTACAGTTGGGTTGTAACCTTTTTCCTGTGCGATTATCG
>N_7641
AGAAGCCCCAGGACCTACTGCGGCGATCTCCCGAAGGCCTC
>N_7642
TGGCTTCTACCGCTTGTTACCGGTAGTTCGAAGGGATACAT
>N_7643
GGTGGTGGAAATAGGACCGACTAGTGTGAAGCGCTAAGGGG
>N_7644
GGGGCCCACTAGGTTAGCTACCTATAACGACTCTTACATTA
>N_7645
GGGCAAGCAACTATTTCATTCACAGCGTAAAAGGGGTGCTA
>N_7646
CAAATAACGTATACCCTTCACACCGGCGCGCTACATCTGCA
>N_7647
ACGTCGTCCTTTGCTTATAGCTGCTGAGGCGTGAAAAGTTG
>N_7648
GCTGTTAATTGCACCTTGCTCCTTAAGCGAGGTGGGTTTAG
>N_7649
GGGAAGTGGAATTCTGGGTGCTGGGCGAAGTCAACACGCGA
>N_7650
ATGAGAGTTAGGCCTCCTCACATTGACGACCGGCAGTGTTA
>N_7651
AGCCGTATTAACCCTGCCCACGTGGATATCAAGGGCTGAAA
>N_7652
TGGGTTAGAACCCATCGCTGCTTGGCAGTAGGGGATCACGT
>N_7653
ATGTGGTCGGACCTAAAATTCCATCAATGTGCTGATACCCG
>N_7654
AGCTGCCAAAGGAGGTTCGACACCCTAAGAGCCAGACATAA
>N_7655
CCTAAAAGCACGAATCTTTCCTATATTAGGTAGGAATCAGC
>N_7656
TGTCTTGTACCAGATGGACTCTGTACCCCCGCGCCTTCTAT
>N_7657
GTCCAAGCACGTGTAGCCCCCTAGTTTTGTGATTTACGGGG
>N_7658
TTAGAGTGCAAGCTTTAGGTCCGCTTAAATTACCGGGGTTT
>N_7659
CATTAATCGTCAGGTATTATCATTATACATACTTTCCCTTG
>N_7660
GGTGTCGGAAACCGAGTCGGCTGCTTAGAATGAGGTTCCTG
>N_7661
TGGTAAGTTGGAAGGGATATCAGTTTCACGCATCGGACGCT
>N_7662
CGGGGTTCGTAAGCGTTCCGCAGCAGGCGATGACTTTTCTA
>N_7663
CAATAATCCTACCGAGCTTGCATACTTTTGATACGGGTACC
>N_7664
CAATCGCATAGTAGAACTGTCATAATGACGCCCAACTCAGC
>N_7665
ACCCCCACGCATTTAGTTCGCGCCGTCAAGTTTACCACAAA
>N_7666
AGAACTAGACGTGTCGCGCTCGCGGTCCCTGGCCCATCTAC
>N_7667
TCCCCATACATTCCAGCACACTTTAAACCCAATAACACATA
>N_7668
GTACTGCACACACTGGACCTCATCACACATGGCCGGGTAGA
>N_7669
TGCAAACGATATCAACACCACGATACCCGGAATCATGAACC
>N_7670
TTGGGCTATCCATAAGAGTTCAATCGGTGAGATGACATTTT
>N_7671
CGCGGCATATGATTCCCTAACTTTAGGGCCTTGCAAAGAGA
>N_7672
TTCACAACCCCAGCCTCGTTCGCAGCAGCAGTTTAAATGAT
>N_7673
TCAGAGAAAAATGTCCGCACCCCCTATACTTGGGATGGAGT
>N_7674
ATAGCCGAGTAAGAGGCAACCACTTTGCCCGGGCATATGAG
>N_7675
GGACACTCCCCTTATTTTGCCTTCCTACCCTCTTCGTGCCA
>N_7676
ATAAAGGTAGCCGGAAACTGCAGGCGGCCCACATCAAGAGT
>N_7677
TCGTCCTTAGATGTCTCTTACCCTGGGCCCAACCAGCTAGA
>N_7678
CCGGCCTACCTTACTCAGTTCGGATCAGTTGTATCGTCACG
>N_7679
ATATGGTTAGAGCTCAGTGCCATGCGTATATCTAAGACTTT
>N_7680
ACTTTCTAAGAGTGGATTCTCCGACTAGTTAATATACTAAG
>N_7681
GGCTCTTTTAGTAAAGAGAACAATACATGTATTATGGGCCA
>N_7682
GGGGCTCTCTCCAAGAGCCCCCGTTAAAACAATGCGTCTAG
>N_7683
AATCGTAGTAGGGGCCAAGCCCGTAAGTCCTTCTGCATTCG
>N_7684
TTTGGGGGAGCAAAACTAGTCTAAGGCTCGGACACGTTAAG
>N_7685
CAAGTGGAAGTACTTCTACACCGACAGAATCTGGGTCTACC
>N_7686
TGATAGAGAAGTTCCGTTTCCGCGGATATACGTTATGTGGT
>N_7687
AGGGGCATTGGCCTGCTTCCCAGGTCAATAATGTCCGATGC
>N_7688
AATAGATATAACGCTGGGTGCAAGGGACTCCGATAGGGTTA
>N_7689
TGCGCCGGCTGTTCTGTTACCGTTTATCCCCATCATCGTTC
>N_7690
GTTTAGGCCCGTGTATAAAACTCCAAATAGACGAGCCGGTG
>N_7691
CCTTACCAAAGGTTAAATGTCATACAGCGTTTCGGGCACCT
>N_7692
GTTATGGTCGCCGTGGGCCCCTCAAATAACAAGTCCGGCGT
>N_7693
GTTAAACACAGCCTAAGACACCCACTGGAGTGCTCATTGGT
>N_7694
GATGGCGGACTTAGAGGTACCTAACTCCGTATGGGTCATTT
>N_7695
TGAAATGGGTGTAGCGCGGACTCAAGGGAAGCTCCAGAGGC
>N_7696
AAAACAAGTGTCCCAAGAGGCCTTAAGTAGGCAATACGGCT
>N_7697
CCATTATATATACCAGCGACCCCGGAACCCGAGCCGAAAGG
>N_7698
GGGGCCTGGATCCGTGATCCCGCTGGTCGTTTCAATGACCC
>N_7699
CCCACAATATCAACTCGCATCGTCATTAATTGCTTATTTAA
>N_7700
CCACGTGATGAATGGGGTAACGTTACTGGAGCCAAAGCGGA
>N_7701
ACATTAACGTCTCTCCGGGACTTTAGTAATTTATCGAGTTG
>N_7702
CAGGAGGGTGCGGGGGGTCCCGGCCATCAAGACTCCAATTA
>N_7703
AGTGAGACTAATACTCAGCCCGTCTTCAACATCATCAACTC
>N_7704
TCTCCACCATCAAAGGCATGCCTTAAGATAAGTAGAATCCT
>N_7705
ATCCCCAGATGTTACATGGACCATGTGGGACTCCTAGAGTA
>N_7706
TGTCAGGCGTTTTAGGGGGGCGGTCAGACCGTTGGCTAGCT
>N_7707
CGATAATACAGTGACTTATTCTAACTTGAGTTCAAGTAACC
>N_7708
GTGGACAATTTCAGCGATACCCCGGGAACGTTCGTGGTCAA
>N_7709
TCAACGACATATAGTTAACACCGATAGCCTCGAGGGGGGTA
>N_7710
CGACTAAACTATCACCGTGGCACTCCACCAGCTTGCGTGTC
>N_7711
GGCCAACAGTGACTATTGACCTTTGCGTATTACGGTCAGGT
>N_7712
CCGGGGAGATATACGTACACCGTCGCTGATATCATTGGTGG
>N_7713
TAATTAGTATAAGCCCCTTTCTTTTTAGTCTCTTAAAAACG
>N_7714
ATCGCGAAAAATACAGATGACTAGGCTCATGCCGTGGGCTG
>N_7715
TGACATTGAAAATGGGTGCGCGCAGTACCTGAGCCAGCCGT
>N_7716
TGCGCACGCGACATCCAATTCTAAAAAAACCATCTCCCCAA
>N_7717
TCTCTTATCATGCGTTGAATCCCTTTAATACCCCAGGGGCG
>N_7718
CTACGCGCCTAACCGACTGGCTGTGTAATATCTAAAAGTGT
>N_7719
ATATTCGCAATCTCTACCCACCTTAAAGTAGCGTGAGTAGC
>N_7720
CAGTCGTTTCGATAGAAAAGCCGCACGGTAACTGAACAACT
>N_7721
CTTTGAAAGTGGCAAGGCGGCTTGGAGGTATCCCGTGAGTT
>N_7722
ATTAGCGTAGGCGTGTACCCCACAACACCGGAGTTACGGGT
>N_7723
TGTCTATACGTGTAGAAGTCCCCAAATGCGACCGACGATAA
>N_7724
TTGCAACGGTCCAGGGCTACCTTCACACACCAATGGTCAGC
>N_7725
TTGGGGAGGGTTTACATACTCCTGACTAGCAGCTTTTTGTG
>N_7726
GTCAGCTGACATAACCAATACTCTAAGCTTTACTGGCGATT
>N_7727
GTTACAACGCCGGGTCAAATCCTGCGCTGATAGGCTCGCTA
>N_7728
CAATGAAGCTGTACCGGGTACACAAGGAACCGGGGAATAGG
>N_7729
AAAAACGTAACTGGCTACAGCCTCTTCTACGCGTGATAATC
>N_7730
GTGGAGGGGCTGATTGGCATCAACACGTGCAAAGGCTCACG
>N_7731
GCCAGACACACGAAAAAAACCTATTTTCATAGACGCCTCCC
>N_7732
ATTAGGTATGGGTAGATGTACTAGTGACGAAGCGTTCTGGG
>N_7733
ATACAATGGGGGCTGGGACGCACAGGGTCGCATGACGACCA
>N_7734
CAAAAACCGACGGATTTATACGCAAAAAGTTTCTATCCCAA
>N_7735
GGTTGTAGCTCATCTAATGACATCACTGCGTGTATTATATT
>N_7736
ATTGCACCCGGTGGGACAATCGAGAGTCCCTAGTAACTGTT
>N_7737
ACAATACATACCTAAGTGAACAAGAAGAAATACTGGGGTAC
>N_7738
GAGCACCCAAGAAATTATTACTGGTTATTGCGCTGGTCCGC
>N_7739
CAGCCTCCACGCTCCTTAAACGCGGACAAATACCCGCACTT
>N_7740
GGTTCTGCTCTGTACAAAATCTCGTCTGCTAAGTGGGACGG
>N_7741
CAGGCCCGGCCCTCGTACGCCATTAGGAGTGAGTGAGACCC
>N_7742
CCTTAAGGTTTAGTAGGCTTCCATATCACCGGATGGATGAA
>N_7743
ACATAAGATCAATTTAATATCGTGGGCCTTTCTCGCACCCG
>N_7744
TTCTGGACTAAAGGGGTAGTCATGGGTGGGGCTAGTCATAC
>N_7745
CTGAGGCGCCTTGCACACATCGACTAAGTTTCCTCCAATTA
>N_7746
AGCACATTGAATCTCTAGACCCTCGTAACTATTTATGGGCG
>N_7747
TTAGCGCTCAATTAAAGTCGCTGGGGGGCCTACAAAACAGA
>N_7748
ACTTACCTTCAAGTTGGTATCTGATTAAATCCGCGCTTCCG
>N_7749
AGGAGTGGTTCCCTGCATTCCAACGTCGCGGTACAGCCCAC
>N_7750
TTCATGTATGTTTCGACGGGCTTCGCTGTGTCCAACCGTTC
>N_7751
GGCGCAATTTCGTGTACAGACTCAAATACGTCCCACATTCG
>N_7752
CGTAACCTCAGTTGTGTTTACTTCCCCAAAACATGGGGGCG
>N_7753
GATACCTTTAGACCAGGACGCACTCTCGAGGCTTCACTCCA
>N_7754
GCTGAGAGCCCAGGGATAGGCAACTAAGTTTCCCTAAGTAT
>N_7755
GTGATTTGGGTTAGGGGAGTCCACCAAGCACTAGGTCGACG
>N_7756
TCATACCTGGAAGGGGTGTCCGTTGGTACCATAACCCACCC
>N_7757
TTCTAGCCGGCTAGTGCGCCCTGATGATCGGACTAAAGAAT
>N_7758
CGCACATGACCGTGACTCAACTGTTCCCCCCTTTTGACTGA
>N_7759
CCCCGAGCCCGAAATTGGCGCTTTTGAAGCCGCCGCCTGAT
>N_7760
CGGTTTCAAAATTACCGCGTCTAGCGGCCGATGAACCATTT
>N_7761
GTGTGGACTGTATCTCAATGCAATTTTACCGTGTCCGGGGT
>N_7762
CCACTAGTACCATCTAGAGCCGTTGTCAAAATGCGCCGTGG
>N_7763
CGTACTATACGCAGGGGGTTCAGAACGGTCATCTCATTTGT
>N_7764
CGGCGCTTGTTTACATCACACACGAGTAGATCGCCCACATC
>N_7765
CCATAATCAACTTAGATTGTCACTTGCTGCCGCTATAGTGG
>N_7766
CTGCGGCAAAGACACGCCTTCCAGGACCCCTAATGTTCCAA
>N_7767
CTCCGAAATAAGTCCGAAGCCTATTGATGTCCAGACACTTT
>N_7768
TACCCAATCTCGTGTATAACCTGTGCCTCGCACGAGTCCTA
>N_7769
GTCGGGGACTATCGTCTCGCCCGAAATATGCGAATCACCTA
>N_7770
CGTTATCCGCGGTTCGCCAGCATCGAGGATGAGCTTGAGGG
>N_7771
ATTGAAAGGGGGGCACGTAACAATGCTCTCAGTTGCCAATA
>N_7772
GGTGGTAGACCGAACCGAAGCACAGACCGGAGGAAAGAAAG
>N_7773
GGGGGCACCTGGTAAAGAGACAGCGCGTCTGAGGGGAGCTT
>N_7774
AGATAGTAGAAGCGCTATTTCTGTTGGTAAGACCTTCCGCG
>N_7775
ACTTGCATCGTAGGACGCGCCCATTGTCCAGCCCGGCTTTC
>N_7776
CGCGACAGACGCAGTACGTACGGAGGTGTCAGTGTGGGGGA
>N_7777
CCTACCTACAATACCTCGCGCAAACGGCGAGCGGCAGCCCG
>N_7778
AGAACTTTCAAATACCGGTGCTTGGCATCTCTCCCCACTTT
>N_7779
CCGTAGGGATCTACAATGCCCCCTAAATGGTCTCTGAAAAC
>N_7780
AATGTACGCACAGAAAGCAGCAATTTATCCGTATGACCGCT
>N_7781
CGCTCCAACACGACAGATCCCTTGGGCCGCCCCAGTAACTA
>N_7782
AGTCACCTAGAAATAATAAACAATGCGTAAGAGACAGGTAA
>N_7783
TAACACATGGCAGGTCAGTACATTGTTGAAATCGCTTTCGA
>N_7784
AGTTTTTAACCGCATACGCGCGACAGGCCCCCGCCTACGCG
>N_7785
ATGGCGTACCCACGATCCGGCGCTCCTGGTGATTAATCCGT
>N_7786
ACCCACGTACGCCAACGTGTCCCGGATATTTAAGCGGCTGC
>N_7787
TGCACCGTCGATCCCTGGGACGCGAATCAATCTTCCCGACT
>N_7788
TGCGATCGGAGGCCCGAGTGCATGAAACTGCCCGTGGACCT
>N_7789
ATGGCGAGGGGATACTCATCCACGACACGAACAAGAAAGTA
>N_7790
CGTTATAAATGGACCGTAACCATGGGGGCCCAGGGCCCTCG
>N_7791
CACCGCACACGCGTAGTCGGCTGTACGTTCTAGGCACGCCA
>N_7792
AGTGCAGAGCCAGTAGCCCCCCCAAATGCGATTGCAATGAA
>N_7793
ATATGAGCTCCCCCCGCGCCCAAGTTAATGATCTGAGTCAC
>N_7794
TAATCAACCCATTGGGGACACTACACTTGAGATGCTGGTGA
>N_7795
CCTCATCTGATCGTATTGTGCTGTTAATGGGATCTTCGACC
>N_7796
ATATTCTTCGATTCTTGGAGCACACATAAATGGCGGCCGAC
>N_7797
TGTCAAACGGGCGGCTTCCCCCCCTATTTCTGTTACATGCT
>N_7798
GGAAGTGGTTGATTCTTATACATGGAATCCCCCGTGGCCCC
>N_7799
GTCCCTGCGTTATCTCACTACGGTTTATTATTAGGAGGCGT
>N_7800
CTCGCGTCGATATAAGCGTTCGCCCCCGAGGTGGGAACGGG
>N_7801
AATCCTTTAGGTAACCGGACCTGGTTGGATCACCCTCAACT
>N_7802
GGACTACCTCATTCTAAAGACTGTTTGTTGAATGGAGTTAT
>N_7803
TTGGCTGGCCTCAAGCTCTTCAGCTGGCACAAGCGTAGAGT
>N_7804
TAGTAGCCGTACAAGGGTATCGGGAGCGGTTAATTGGCAGG
>N_7805
GCTACAGAATGGTGTTGACTCACCAGGGTCACTATAGTCTA
>N_7806
TTGGTGATTTGTACGCCGCACCAAAAACCACGGCTATTGTT
>N_7807
AATGATTCTACGTTAAAACTCAAAAGGCCGCTTGATGCAGC
>N_7808
GCACGTATCACAACCAAGTTCGCCCACTCGGGATCGTAAAC
>N_7809
TCGTCGCGTCGAATTATGTCCCGGAATAAATGAGTTTTAGC
>N_7810
GGTCCGCCGTAGTGCTAATGCCGACGAACAGTTCGTGGGGC
>N_7811
TTTCCAGATGATCATATGGCCTTGGGGCCACTTTCCGCCAG
>N_7812
TGTAAGGACACCTCCCGGGTCTCTGCAAGCACCCCCTCCCT
>N_7813
ATCGGGCAGGACTTGCGTAGCTGCCCAGGCTATACTTGGAA
>N_7814
TTAAGACCCTGCCCAGCGGCCCGGGAGAAATGGTGGGGTTT
>N_7815
TCCCGGTCCCGGCAAAGAACCTATAAATTATGTTGTAGGTT
>N_7816
GTTTCCCTTATGTCGTCAAGCAGGATTACTCCCGGGCCAGT
>N_7817
CCGTTGCCATGGGAGATTTGCCAGCCTCGCTGGATGATTTC
>N_7818
CGGCCCGGCTAGGGTATAGCCGGGAAGACGAACCCATGTAC
>N_7819
CCCGCAAAATACCTAGCCGACACGCCATCTCCATACTGCAT
>N_7820
AGGTTTGGCAGTCAGTTTCTCTTCTAGCGGAATGTTTGCTC
>N_7821
TCTTGGGTGAATTTGGCAACCACTGATACCTGCTCCACTCC
>N_7822
GAGAAGCATATTGCTTCTCACTGTTGGCACATTGCTATAAA
>N_7823
CTGTAAATAGGAAACCTCGTCACACAACCGGCCACCTTAGG
>N_7824
GTCATTTAACTTCACTCACTCAGGGTAGTGCATTGGATTTA
>N_7825
TGCCTGATCGGGAGCCGCCTCCAAAACCTTGCTCTGCCATA
>N_7826
CGATAGAGTCGCATAGGGCTCCCTAGTAGCTTCTCTCCGGG
>N_7827
ATAAAAAGTAAACCGGTCCGCCATGTGCGCTGGCATATTTG
>N_7828
GATCTCCCCCTGCGATGTTGCACGAAGGATTCAACTGGAGG
>N_7829
CCTATTTGACGGCTTCTGGCCGCCCGGGTTACTTTGGCCTC
>N_7830
CCTATTCGTGGAACAATTAACTAACAACAGCGGTTATGTTT
>N_7831
TAGCCAGGTACTACAGGCCACCAAATTTTTCAGCTACTAGG
>N_7832
GGCTTTTGGCGCTCCACAGTCTCCCCTTTGTCGCCAGTTTT
>N_7833
CGCTGACAAGGGAGGGGGAGCCTTGGGGGGCTGCATCCGAC
>N_7834
ACCCGCAAGTTTTCCATGCACACAACACCAAAACTTGGGCG
>N_7835
GCGAGGCTGAACCATCATTTCGAAATACAGTGAGAAGTACA
>N_7836
GGAGGCTAGTGACGTATTGGCATGGGCCAGTAACTTTCCCG
>N_7837
ACGTTCCTTACATTAATAATCACTAAGACTTCGGCCCCCAG
>N_7838
AGCGGTAACGGACGTACTTGCACAGTTGTCGTGTGCAGACC
>N_7839
CTCATCGCTCACGCCTCATTCTTCTTCGCGTGAGAGTTCAG
>N_7840
TTTATGGTAGTTAGTATCTCCGAATGTTGCGCATACTCTAC
>N_7841
ATCGCAACGACGCAATGCACCTATGAATCTGGGTGGGTAAT
>N_7842
ACTCACTCTGTACAATTATACACGGTAATGCCTAAGGGCCT
>N_7843
AATCAATTGAGCGGTCGCATCTCCGGTTCCAACTTCTTTAT
>N_7844
AGGACCCGTGATGTAGGGGTCAACGGCCATTAGATCCGCCC
>N_7845
TGATAAAAGCTGCGCTATCTCAATTTACCCATGAAGGGAAT
>N_7846
CCAACTTAGCAGAAGCTGCTCACGTGCCTTTGTTGTTACTT
>N_7847
AACTAGTCCTTTCAGCGTTTCTTGACGATGGAAACACGTTG
>N_7848
CTTTACTTTTTGGAGCCCCCCGACTGGCACGCCGACGAAAT
>N_7849
GAGGGACCGGTAGCAGTTTTCCAAATTGCGATTCCTCTGTG
>N_7850
ACCGAGAACGTCTCGCCCCCCGAGCCAATTGATGCACTAAA
>N_7851
AATGTTTTTTCCGAGCGTGGCCTTCTAACTTGTGCGCGCGT
>N_7852
TACATCTCCCGCTAGGGATGCAAAGCCTTCATAGGCCACAT
>N_7853
TAGCTAGCGCGATATTTTGCCAAATTCAACTTAAGGACTCT
>N_7854
TGCTTCATGAGTGTGTACCTCTGGACACGGCAGCCAGTGCA
>N_7855
GTTATGCCCGAATGAGACAGCCAGACCTGCTATGTCGAGAA
>N_7856
CAGTTGGCGGGACGTGTGTTCGTGCGGTCTTTCAGAGGAGG
>N_7857
CCAGAGAACTAAGTAAGATACCTCCATGCGGTGTGACCATG
>N_7858
GGCACCCTTAGACAATATCTCGTTGGACACGCTGGTCGACT
>N_7859
GAGTGTCCTGCCAAGATGCGCCAATGTCTCCCAGGGGGGCT
>N_7860
GATATTTGGGTGGACCTATACTCCGTGGTACCTACGCAGCT
>N_7861
ATATATGTTTCATTCCAGTGCAATCACCTAACCCTGTAGAA
>N_7862
CACTTTGGATTGCCACCGGACATAAAGGGCACTGAGAAAAT
>N_7863
CATTATGATCGAGCGCTATACCCTCACTAGGGTCGGTGCCG
>N_7864
ACATGCGAAAGTAGGCTCTCCTCACCCAGTCTAATCATAAG
>N_7865
GGACCTCCCTTAGCTTCAAGCACCTTTATGACCTGGAAATA
>N_7866
CATATTCACGCCCTTCCGCACGTCGTTATGATGTTAGCATG
>N_7867
TACGGTCGCGACAACAGGAGCAATCACAAAGTTTCCTTACT
>N_7868
GGCCGTATGGACGTCAAAATCTATGGATTGACGAAGTGAAT
>N_7869
CCTGACGAGATATTGGGATCCATCCCGGTATATTCCGTGCA
>N_7870
CGTATTTTCGGGAAAATCTACGTAGTGAGGTTAGTAGTTTC
>N_7871
TAGACATTGTGTAAGGATCCCGATCCGGAATTTTTATAACT
>N_7872
CAAAATTAGCTGTAGTTGGACTTAAACCCGATATCCAAGAT
>N_7873
AACATATTAAAGGCGATCTTCCTGAACTTATAACACCTTGG
>N_7874
CCGCGGATTAAAAATCACGACTCTTTGCTAGGGCGCGTTAG
>N_7875
GCAACGCCTACAGTAACACACCGGCCTTTCACGTGCGATCT
>N_7876
AGATCGGAATGTATATGCAGCTTGTAATACTAATTCTGCGG
>N_7877
GTCCAGCTTGACGGTCGATACGGGGTCCATAAGAGCGGGAC
>N_7878
TGGGCGTTCGCGCCCTTACACCCGGCTTATTATATATTCGT
>N_7879
ACTTATAACCAATTAAAGACCGAAGTTCTCTGAGGATGAAG
>N_7880
ACGGAGTGACTGGGTTACTTCGGAAAAGTATACTACAAAAA
>N_7881
AAGTGTCGTCTTGCAACTGCCTGTAAGCGTTAAGCCGCAGT
>N_7882
ATGGTCTGACAAACCCCGACCCTGTGCTCCGTAATTCGGTC
>N_7883
ACGTGGGCGCTGAAAGTTATCGAACATGACATAACCCAGCG
>N_7884
GAACGAAATTTCCGAAGATCCCCGAAGGGGAATAGCCAGTC
>N_7885
CTCGACAACTACGTTGTATGCCTGGAGGTAACACGACTGAA
>N_7886
ATCCACGGCACGCGGCAGGCCCCAACAAAATGCAGTCAGTC
>N_7887
TCATCTAGTAGTGATGTTTTCTAGCCTCGGAAGACGTAACC
>N_7888
ATACATACACTCGGTACCCTCCCCAAACCAACCAGCAATAT
>N_7889
TAACGCTACTTCGAGCCGGTCCGGGTATAAGGGCCCGGTAA
>N_7890
TATATCACAAACGCCAAGAACATGGTTAATTTGTCTACAGG
>N_7891
GGTGCAAACTGCCCGTTCTCCTTATGATCGGCGCCTACAGA
>N_7892
AAACAATTTCACGAGCGCTACGATGAACGTTTACCGGGCAG
>N_7893
TTACCGGTTCTCCCATCGTTCAAATTCCTTCTGAAAATTAA
>N_7894
GAGCTCCTACAGCCAGAGTCCTAGTATAGATTATGATATTG
>N_7895
GAGCTCGAGAAAAGCCGCGTCAAAAATTTAGGCTACTGCTC
>N_7896
CTATTAGATCAGACTCTGATCATTTTGGGGCCTGAACGCAG
>N_7897
CGCAAAGTAGCACTTTAACCCCCCGGCGAAGGATACGCCGC
>N_7898
ACCCCGTCCGAGGGGGATGGCGATCTGCCAGAGTTGGCGCT
>N_7899
AAAGACTGGTTTTTCTGACTCACTGCATGCGCGAAAGCGCC
>N_7900
GACGTTGGTCTGTTCATGATCTTTTTATCTGCACGGAGGCG
>N_7901
GTGGCCACTGTTATCTCAACCCATACCGTCGATGGCCTAGC
>N_7902
AATTAGAAGAGCATGCGGGCCTAAATTTGTGTGTTGCGCTA
>N_7903
CAGGACGCTTGGTAGGGTAGCGTGAATTTAGCGGCTGCTTT
>N_7904
CCAGACTCTCCATTGCCACGCAAGGTATGACGGGTCGCAAG
>N_7905
TACGAGGACCCCCACTTCAGCTACGACCTCTGCTCTAAATT
>N_7906
GGGTGAGGTTGATCTGGTAACCCTGCGTCTCTCGCTGGATT
>N_7907
TGGGCAGAGGAACGTACTGGCGCCCTCACGTCTAGGCCGCT
>N_7908
GCCGGTTGGTGGCTCTTTTACCAGTAATAATTTTGTGGATC
>N_7909
GTCTGGTCGGACCCAGGTATCTAATGACCGACGACTTTTTA
>N_7910
ATAGCAGTTATGATCTTTAGCACGTGTCCGCGCTAGTGAAG
>N_7911
AACGTTTCTTCGCTGCATGACACCCCTCGTTTTATTAGCCG
>N_7912
TCTTCGCCCTCCCAGGTAAGCCCCAGATTTGTCAGCCCGGC
>N_7913
GCGCTCGCCGCACCGAAATCCATGCGGCCCGTCAGTAATGG
>N_7914
AATTGACTCGGGAAACTATACTAGCTAACTGCGCAGCAGTC
>N_7915
ACAGAACCACAGAACCGTTGCCTTTTTCCCTATCCCCTTGT
>N_7916
CCTCCGCATAGGACCACCCCCCTTTCCATTCCCTGAAAGCG
>N_7917
CTCCTGTATACTGGGCTGGGCGATAAGTCTTGGTGGGGGAA
>N_7918
TAAAGGGCAAGCGTGCGATCCCAGCGCCAGGAAAAGTTCTT
>N_7919
CTCTAGTAACCCCTCCTGCACTGAAAGATCAGAGATAAACT
>N_7920
GCCCCGCTCTCGCCTGATTGCTCGATGGGTCCTGTTCCACG
>N_7921
TTTTAGGGTTGTCCTAAGACCTCCATTACCCCGCCCTGAGG
>N_7922
ATATAGCGTAGCCCGAAGATCAAAAGAACACCCATAGTGGG
>N_7923
TCGTTTCACGGAATACAAGTCGGGGGTGAGGATACGACACA
>N_7924
ACTTGCCATGAAATTAGACTCTTAGGGGGAGCACCAACTGA
>N_7925
AACCAATGGTCTCAGCTACTCCAAGATGGATTATATGTCCG
>N_7926
TTGGCAACCTTGAAGCCAATCTTAGCGAAAAGTACCGTACG
>N_7927
GTTAAGCCAAAATTAAAGTTCATGGAAAATACACCCGTAAA
>N_7928
TTGTGCTTGCGCACAACTATCAAGCTAGCTAACGGAGCTTC
>N_7929
ATCACTTACACTTTTAGATTCCCTCGCACTGACGCACATAC
>N_7930
CTAAGTGTGGGTGATTCAACCAGTTACTTACGGGGCTTATT
>N_7931
TTGTGGGTTAAGCAGTAATCCATTAGCCTAGGCCGGTTTCC
>N_7932
TGGCAAGAACCCACCAGGGCCGGTAGCCTCTAGTCCGCTAA
>N_7933
GCCGAAAATAAAGTGTTCTGCTGTCCCTGGGAGGCGCGTCA
>N_7934
CGCCTTGAATGCCACTTTGCCATGAATTTCGTCCCAGTCGC
>N_7935
CCTCGAGGTGCAATATGTCCCTTAGAAAGAGGTTTAGGCGA
>N_7936
TCAAACGCACTCCAGGGTCACAGCCCCTGTGAACCCTTTAG
>N_7937
GCGGGGAGCATATCATACGTCTGTCAAAATGTTCACGGCTG
>N_7938
CCTCTGGGAACGGCCACCAACTTGGACGGCAGAGGGTGAAG
>N_7939
CTCCGGGTGCATGTTAATCCCGCCAGCGCCAACTAAAATGC
>N_7940
GCATCTGGTTACGTCAAATGCTTGGTCTGTGTCCGTGCCAA
>N_7941
GAGAAGAACAAGCTGTCGCACTCTAGTCATATGTTAAGCCC
>N_7942
AGGGCACTTAAACTGGGTACCAGTTTTACGCCAATACTCTT
>N_7943
CTAGTTGGTTTCCGTTGGTCCGTCAGAGTATTGCGGTGAGT
>N_7944
TATTACGGTCACGCGCGGATCAAAACTCTAACGCCAGTCAT
>N_7945
CACCTACGGAAATGCTAAGTCAACCGGAATTTGATAACATC
>N_7946
AAATGCCAATGGCAATGATGCGTGCATATGCTTGAGAATGT
>N_7947
AGGGGGGGGGCCTTATCTGCCCAATTGCGTCGGCGGGTTCC
>N_7948
ATAAAGCAGGGGACTAGAAGCGACTCCTTCGCTTGGGACCG
>N_7949
CATACTTCTGCCGACTGGTTCCCTTTGAAGCACTTGGTTGT
>N_7950
TTGGACCTACGCGGCCGTGTCCTTTTTTCGCAGGTTTTAAT
>N_7951
GTAGTTATAACAGTCACAATCATTGCGGAACACCTATAGGA
>N_7952
TCTGACCCTTGCGCTGACGACACTCTCAGGGCTTCGTTAAA
>N_7953
GTATCTTAGGAGCGCACTGACAGGCATCACCACTCCGAAAT
>N_7954
AGATTTTAGGTAGTAGTACCCGAGGTTCGGAATGCGGGATA
>N_7955
GTGTGGATGCATCTGTCTATCACACACTAGTGAGAGCAGCC
>N_7956
AATCTTGATCCCATATCTAGCCGCTAAAGTAACCGGTGGCG
>N_7957
GCACCGACGTACGATAGACACTTATCTTTCACCTGAGGCTG
>N_7958
ACGACTGGTATCACATTAGTCGAATGCAGTTGGTTCAGGCA
>N_7959
TGGCTCACAATGCTACCTCACGGATGAGTCCTGTGTCGGCG
>N_7960
AATTCGGATCCTGCCTGCACCAAAATTTAAGGCCGAGGTCT
>N_7961
GATTCGCTCACAGGTTCACACACCGAGCGCCCGGGAACGTG
>N_7962
GCAAGTCTTGCCGAGGGTCCCTGCACCATACCTATTCGGGA
>N_7963
GCGATTCCCCTCTCATCGATCTATGTTTGATGACAGAAAAG
>N_7964
ACGAGAAAAAAAAACCTAATCCGGCCCTAAACGTCCACTGC
>N_7965
GAGTTTATCAAAGCCCAGCGCTTTAACTTATTCATCCAAGC
>N_7966
TATCACAACGGTCTTATTAACTACTGTTGAGCGCTTACCAC
>N_7967
ACCGGGCCTAACCCCAATTACACAGTAGATTAGTCACCCTA
>N_7968
CCCGCTGCCCTCTTACTTTACCCGAACACTAGAGTTGGTAG
>N_7969
TATGCCGGGAGGCGTTCATACCACGGCGTCACACCTTAAAG
>N_7970
CTTCCTTCGAGTATCGCACCCTAGAATTGTGAAAAGGGAAT
>N_7971
TAGGTCTTGATTGATAGTCTCCGCGATTTATGGTAGTCCGG
>N_7972
GTAATTAGAGTTCCATGCTTCGTTAGTTGTGGTCGCACCTG
>N_7973
ACGATCGAAATACAACCTCCCTATAAAAGATGACGCACTGT
>N_7974
GGTCCCCATAGGATTCCGATCCTTAGGCGCAAGTATATCGT
>N_7975
TTTGCTGCTTGTACTAAGCCCTCCATGAAATTGGGGACAGG
>N_7976
GACTAGAACCTCACTCCAAACAAGCTCTTGGCCAGGTCTGA
>N_7977
AACATTTTGCTCCAATTCACCATAATAGTCTCCCTTTAAAT
>N_7978
CCCACTTAGGCATCATACAACAGATTTAGAGGTTCTATTTG
>N_7979
CTGGATGGTCCAAGGTAGCTCAGGGTACAAAGGGAAATTTC
>N_7980
CGAAACGTGCCGAATGTGGTCGTATTTCTCCAGCCGCTCAC
>N_7981
CGGGTAACTGTAACTAAAACCGATTTTTTACAAGAAGGCGT
>N_7982
ATTTCCTCTGACATGTGGGGCTCAATTCCCTCGGGACGCGT
>N_7983
GGAGGTTACCAAGCCTAGAGCAGTTAGTAAGGATCGATTGG
>N_7984
TGGCCACCGTCGTCTAACTCCTAAGAGACCCATTGTGGTGC
>N_7985
CCGCGGGCACTAGTCCCCTACGTTGGCTTAAGTGTCAAATT
>N_7986
GCAGTACAAAGCATACCTCCCCGGGTCATCATAGTTTCTCG
>N_7987
ATTGGCTAAGAGATGGAATGCGATGGAAAAGGTTAGCTGGG
>N_7988
GAAAAACACGATCAGTGTCACAAAGGGGGGCCTACAATGCT
>N_7989
GAACTACCTGATAAATAATACTAATCCCGGCCTGCGCCGAC
>N_7990
CGAAATGCGAGATGAGTGAACTGGAAAGACGCCCATAGTCT
>N_7991
TAGGGGCCGACAATTAAAGACTTGTATCCGGTCTCAGTCCC
>N_7992
GCTCTTGACGTCCCACGGAGCAATGGGGTACCCGATCTGAA
>N_7993
TTTTGCTGTATATAAAACATCAGGATTGAGGGTTGACTAAG
>N_7994
ACCATAGGTTAGTGATACCACGAACGATGGGTAGCACCCGT
>N_7995
ACGTTAACACCTATGTGTCGCGGACTTAAAAGTCAGCACAT
>N_7996
CCTAACTCTCTCAACGCGAACAACAGGCTGGGTCGTCCTTT
>N_7997
GGGGTCCGCTCTCTGCTATGCAACCGGCGGAAGTTCCTACA
>N_7998
CTGTAATTCGGCAAGCTATACGGCCCAGAGCTTAACAGTAA
>N_7999
CGTGACCAACGGAGAACGGTCTGAGGGGTGTAACGAAAGCG
>N_8000
CTTAACGCTTAATATTGGCACTGTCCTAAACCTGTATAAAT
>N_8001
GACGCGGAGAGCACTTCGATCCGATCGAATCTCGCCTTTCT
>N_8002
AGTAGGTTGTGAGCTTTGAACTTACGAGGGGGAGTATGCAT
>N_8003
GGCACCATTATGCGAGGACCCATTAGTAGATCGGTTATATG
>N_8004
AGCCGGTTCTAGCGCCCAAGCTTGTAAGTGTAGAATCGAAC
>N_8005
ACAGTTAGCCTCACGTCATGCTTCGAGACACATAACGATGT
>N_8006
TTTAAGGAATACCCGCTTGGCCACCTGCGAACTCGCCACTG
>N_8007
GTGGTTAGTGTTAATGCCATCCCGGTTTATGCCACCCGAGA
>N_8008
TGTCGCGGAGGTAGTGCTGGCGCCGATCGGTATTATACACC
>N_8009
TCGGTGCTCTCCAGAAGACACCCTTAGGGTCTCTGAGAGCG
>N_8010
CTGGATCAAGTATTTCGACACTTTATATCCCAACGGCCCTT
>N_8011
AAACCACAATAAGTCGTATACGTGTGGCTCAGCGGTATGGA
>N_8012
GGTCCAGCATCTTGGCGACCCGGTTTTCTCACCGCTCTGAA
>N_8013
TGTACTCGCCGACGAACCGACAGGGTCAACACGTGGATAAA
>N_8014
ATAGGTGTAAAAACAGATACCTGATTTCGCAAGTCAAGCGC
>N_8015
CAGAGACGCAAATATTACCACGCACGTTTTCGGTAGGCTCC
>N_8016
TTTCAAACTCACAATTAGAACCCTGTTGGTCTGCTATTTTC
>N_8017
TTTTGGTGGCCCTGCTTCTGCGACCAGAACTGCCTAACTCC
>N_8018
CCCGTTACTGCCATATACGCCCATTAGAATCCGCCGAACCT
>N_8019
CGGCTCGGCTAGAAGATTAACGGAATGCAACGAATGGTATG
>N_8020
CGCGGAGTTCGGCTTTCCTTCCTTCCACGCGACCATTCCAA
>N_8021
AGGGGACCGCGATTTTTATACTGGAAGACCAACATTTGTCA
>N_8022
GTAATCGGCGAAACTTATTACACTACTTTTTGATCTGGGGG
[truncated: 2,188,167 more chars]
