# Supplementary material for: EnDeep4mC predicts DNA N4-methylcytosine sites using a dual-adaptive feature encoding framework in deep ensembles
Source: Genome Res. 2026 Mar;36(3):589–99. doi: 10.1101/gr.280977.125 (PMC12951953; doi:10.1101/gr.280977.125)
Supplement: Supplement 1 [file Supplemental_Code.zip › Supplemental_Code/EnDeep4mC-main/data/4mC/4mC_A.thaliana/test_pos.txt]

>P_1
GAAGAAGTAGGCCATTATCTCGAATGAGCCAAACTAGTATT
>P_2
TTCAATTCCCGTTCTCAACCCACATGACCAATATGAACTCG
>P_3
TCATGCATAAATGGTCATCCCTGGTACAAGAGAAGGTTCTA
>P_4
ACACCATTCCTTTGTTGAATCTGATCCCGGTGGGGATCATC
>P_5
AAACGTCCACAATAATTAGTCTTGGAAAAATTTGTTGTGAA
>P_6
CTGGTCGACAAATCCTCGGACCCTGTCGACGATTCCTCGTC
>P_7
CGGGCGGTGTGTACAAAGGGCAGGGACGTAGTCAACGCGAG
>P_8
TAGTGGACTTCTCGCGACGTCGCGGGCGGCGAACCACCCAC
>P_9
GGAATCGGCTAAGAAACCGGCCCACCGAGAGTGGTGATCTT
>P_10
TACTTATTCTTATTCTTATTCGCGCGCGCGCGTGCGGGCAA
>P_11
ACGCCTTTAAGATCCAGTTGCGGATTAAGTTCTTATACTCA
>P_12
TGAACGGGATGTTTTTATGTCAACAACAGAGCCCAAGCTCA
>P_13
GTTGGTTAGTGTTTTGGAGTCGAATATGACTTGATGTCATG
>P_14
ACTCATATGGAATTTGGCTACACCATGAAAGCTTTGAGAAG
>P_15
ATCGCGCTTGGTTGAAAAGCCAGTGGCGCGAAGCTACCGTG
>P_16
AATCGTCGAGGGAAAAAAATCGGTTCCGAGGAATCGTCGAT
>P_17
AAGAGAAAGAATTCATACCGCAGGCAGGTATCTCGGTTGAA
>P_18
GCTGCAGACCACGATCACGGCAGCGACGTCTCCACAAGCGT
>P_19
TTCCCTCGACGATTTCAAGTCCTGGTGGAGGAATCCTGGAC
>P_20
ACTTTGCACTATAGTTAACTCAGCACCACTCAAGAATCCCC
>P_21
AGTCTTTGGCTTTGTGTCTTCTAACAAGGAAACACTACTTA
>P_22
AAAAAAATCAAATACTTGGACCCGGTCGATGAAGTCTCGGA
>P_23
AACAAAGCCCAAAGTTGACTCTCTGTCTCCTTCAAGTTTAC
>P_24
CTTATTACTGCAGAATCCCTCTGAACAATTAAAACTTGACC
>P_25
TGCCGTCAACCGCCACGTCCCGGTTCCGGAATTTTAACCGG
>P_26
AGGACCGAGTGCCGCTCACGCCCGGTCGTACTCATAACCGC
>P_27
CTTTGATAGTAGTTCCTATCCATGGGATTTTTAAAAATCCA
>P_28
CCTTTAAGTACTTTTTCGGGCATTTTCGTGATTTGTGCTAT
>P_29
GCTTTACCCGATAGAACTCGCGTCCGAGCTCCAGCTATCCT
>P_30
TAAGGAGTTGTTGAATGATACTCAGAACATGTACTTGTTTT
>P_31
TGTGTGTAGCGGGAATTTTGCCCGCACGCGCGCGCGCGAAT
>P_32
AGAAGATACAAAGCCAAAGACTCATACGGACTTTGACTACA
>P_33
AGGTTGAATTACTATCGCGACGCGGGCATCAGTAGGGTAAA
>P_34
CGCAACCCGATCTTAAAAGCCGTAAGAATTGTATCCTTGTT
>P_35
AACATCCGCTGATCCCTGGTCGGCATCGTTTATGGTTGAGA
>P_36
AGGATGTGGCGGGGAATTGCCGTGATCGATGAATGCTACCT
>P_37
TTGAATACATCAGTGTAGCGCGCGTGCGGCCCAGAACATCT
>P_38
CTTTGAGAAGCAAGAAGAAGCTTCGTTATTTTTTTGGAGTC
>P_39
TGATACGCTTGTGGAGACGTCGCTGCCGTGATCGTGGTCTG
>P_40
CGACGGCCGGGTATAGGTCGCGCGCTTAAGCGCCATCCATT
>P_41
CGCCAATTTGGGATCCAATTCGGAATTTTCCTTGAGGGATA
>P_42
TTTACCTCGCGGTACTTGTTCGCTATCGGTCTCTCGCCCGT
>P_43
TTTGTGATATCCGGAAGCAACGCGCACGACAAGACCGAGAT
>P_44
ACATTTCGTTTTCTAGAGCTCGGTTAAGGAATGAGAAGCAT
>P_45
ATTGTGAATCGCTAGAACTGCAGAACCTAATAAGATAGCAA
>P_46
TAGGACGTGGTTTAACTGTTCGAGTTCATATATTTGCAGAC
>P_47
AGTTCTTATACTCAATCATACACATGACATCAAGTCATATT
>P_48
GTGGACATAGGCTGGAAAATCTTGCCAATTTGAAAGATCAA
>P_49
CTTCCCCACGAAGGAGAAGCCGCGGGCATGGGTGTAAACCG
>P_50
CAGGAGTTGAAATCGTCGACCGGGACCGAGAATTCGTCGAC
>P_51
TGTAAGTTTATTCTTCTTGACCGAATCTGTAACCTTCATTA
>P_52
TTACATATCATTAGGAAATGCATTAACTTAAAAACGATCGT
>P_53
TCACATGCCAAGTTTGGCCTCACGGTATAAAAGTTATGGAG
>P_54
CTCTTCTCACTATGCACCTTCGTGAGTGTAACCCCAAGCAT
>P_55
TTCATGCATAACTTCTATACCAAAGTTAGCACGGTTAATAA
>P_56
CATGACACGCCCATTCTCTTCGGCGACGAGGTGAAAAGATG
>P_57
AATTTTTACGCCTTCAAGTTCAGGTTGCGGTTTCAGTTCTT
>P_58
CGATTCGGGGCGTGGACCGACGCGGATTACGGTGGCGGCCT
>P_59
TTCAGTCATAATCCAGCGCACGGTAGCTTCGCGCCACTGGC
>P_60
GGGACTGAATCACTTCGAGTCACCGTCGACAACTTTTCCGC
>P_61
AAAAAAAGAGGGATGCAACACGAGGAGTTCCCGGGAGGTCA
>P_62
GACCCTGTCGCACCACGAGGCGCTGTCTACGAGTCGGGTTG
>P_63
TGTAACTTCTAACAAGGAGACACTGCTTAGGCTTTTACGAT
>P_64
AAAGAAAGCACGGACCTCTTCAGAGAAGAATTTTTGTCCCA
>P_65
TTCTGCCTCAGGTTGTCTCACGATACCTTCGACAGCTTGAC
>P_66
GAACTCCGCAGTTAAGCGTGCTTTGGCGAGAGTAGTACTAG
>P_67
CGGCGACGTGGGTGGTTCGCCGCCCGCGACGTCGCGAGAAG
>P_68
AAGCCCAACAGCCAACCCGGCAACAATAACCGAAGCAGCAG
>P_69
AACGAATTCCCAACTTTACACGAGCTCGTCTCTCGAGGTTA
>P_70
CTAAGCCAACCTTCTTCTTGCTTCTCAAAGCTTTCATGGTG
>P_71
TCCGTCCCCCGGCCGGCACGCGGCGACCCGCTCTCGCCGCG
>P_72
TCAAAAGCCCGGGCTTAGGCCGCCACCGTAATCCGCGTCGG
>P_73
ATAACAACTCAAACCGCAAGCTGATCTTAAAAACCTAAGTA
>P_74
ATTTTCGGGGCTAGTTGATTCGGCAGGTGAGTTGTTACACA
>P_75
CTATCGCTTTCCCATAAGTACAACACTTGTTGAATCGATAG
>P_76
CCTATCCTTCTCAGTTAATTCACGGGCGATGTTACGCTCGA
>P_77
ACCATGAAAGCTTTGAGAAGCAAAAAGAAGGTTTGTTAGTG
>P_78
ACAAGACCGAGATAAAAGCTCCCGATCATGCCGATACGCGA
>P_79
GATGTCATGTGTATGATTGACTATGAGAACTTAAACTGCAA
>P_80
TACATGTTCTGAGTATCATTCAACAACTCCTTATCAGTTTT
>P_81
CCGGCTTCCGGTTCATCCCGCATCGCCAGTTCTGCTTACCA
>P_82
GCACAAATCACGAAAATGCCCGAAAAAGTACTTAAAGGTCA
>P_83
GGGATGGTATCGGATATCGACACGAGGAATGACCGACCGTC
>P_84
AATAGAGCCGCTTTGAGGTTCCCTATGAAATGAGGCATGGA
>P_85
AAGCGCGAGTCATCAGCTCGCGTTGACTACGTCCCTGCCCT
>P_86
TTCCCTCAGGATAGCTGGAGCTCGGACGCGAGTTCTATCGG
>P_87
GTCAACGCGAGCTGATGACTCGCGCTTACTAGGAATTCCTC
>P_88
TCACCCATCCTAGTACTACTCTCGCCAAAGCACGCTTAACT
>P_89
TATCTTTTGTTTCATTTCTTCTTCTGGAACAATCACAAACA
>P_90
TTTTTTTTATGGTTCATATTCAGGATTCGGTTCATCCCTGT
>P_91
CTGGTTTAACCACAGCTACCCAAAACGCTGGAGCTCCTTTC
>P_92
TCATATTCGACTCCAAAACACTAACAAACCTTCTTTTTGCT
>P_93
GGGCAGAAATTTGAATGATGCGTCGCCAGCACAGAGGCCAT
>P_94
TAAAGGTCAAAATTTGGAGTCGACAAAAAGTCAATGGAAAA
>P_95
AATCACTTCTTGAAAAGATTCCGTAACTAGACGATTTTTAT
>P_96
GCAAAGGATTCTACCCGCCGCTCGGTGGTAATTATAATTCA
>P_97
CTGATCCCGGTGGGGATCATCCCCCCTAGAACAACATTTTC
>P_98
AAGGAAACACTACTTAGGCTCTTAAGATCGGGTTGCGGTTT
>P_99
TTCTTGCGTCTCAAAGATTTCATAGGGTAGCCAAAGTCCGT
>P_100
CTTGATCGCCATGATATAGTCGCGGTCGTCGATGGTGAAGC
>P_101
TTGTCAGGTGGGGAGTTTGGCTGGGGCGGCACATCTGTTAA
>P_102
GGCTACACCATGAAAGCTTTCAGAAAGGTTGGTTACATATT
>P_103
TACCATTATGGCAGAGGATTCAGGTAAAATATGCACTTCCT
>P_104
AGTTACTCCCGCCGTTTACCCGCGCTTGGTTGAATTTCTTC
>P_105
ACGACCCGGCCAATTAAGACCAGGAGCGTATCGCCGACCGA
>P_106
GACGTTGCTTTTTGATCCTTCGATGTCGGCTCTTCCTATCA
>P_107
CGGAAAGCCCAAAGAGAGCCCTCCGACGAAAGAAGCAAGAC
>P_108
ATTTGCTTGCTTCACTCGATCGCGACCTGAGCTCTCACTAT
>P_109
AGTCAGACGAACGATTTGCACGTCAGTATCGCTGCGGGCTT
>P_110
TATCTACTACAAATATACCCCTGAGAAGATACTCCTTTATT
>P_111
ACTTATGTTTCGAATGAATTCAAGCACAAATTCAAAGAAAT
>P_112
GAGGGCAAGTCTGGTGCCAGCAGCCGCGGTAATTCCAGCTC
>P_113
TGTATTTTGATTTCAAAAATCGTTTACTACTCCTGAATTGT
>P_114
AAGGATTCCCTTAGTAACGGCGAGCGAACCGGGAAGAGCCC
>P_115
ACCAAGCACTAGGTAAAGCACTCAGTCGAGCAAACGAGTAA
>P_116
GTCTTGACCGTCATCTTTTGCCCGAAGGACGGATGAGCTTT
>P_117
TTCAATAAATGCTTATTAGTCATAAATAAATATGTTATTAT
>P_118
GAGCCGTTCCCAGTCCGTCCCCCGGCCGGCACGCGGCGACC
>P_119
ATCTTCTTATTAAAAATGAACAGTTATAGTCAGATTTATAA
>P_120
TCTCCTGTCATTGGCGACTGCTCGCTCTGTTTCCTCCACAA
>P_121
CGTTGGCTAAGTCCGTTCGGCGGAAGCGTCGTTCGGACCGC
>P_122
TACTAGGATGGGTGACCTCCCGGGAAGTCCTCGTGTTGCAT
>P_123
TGAGTGTAACCCCAAGCATTCTCTTGTGTTTCTTTTTGAAC
>P_124
AATAGAACCTTCTCTTGTACCAGGGATGACCATTTATGCAT
>P_125
CCAACTAGACCATGAAAATCCGATGTTGTATCAGGTCAAAT
>P_126
CAAATTCAAAGAAATTTTGGCCGTCAGTTGGAATTGTTTGT
>P_127
TATTGGAGCTGGAATTACCGCGGCTGCTGGCACCAGACTTG
>P_128
ACTTCACCGGATCATTCAATCGGTAGGAGCGACGGGCGGTG
>P_129
CATTAGTGCTGGTATGATCGCATCCGTTAGCATATGCAATG
>P_130
TAATGATTAACAGGGACAGTCGGGGGCATTCGTATTTCATA
>P_131
ATATTCTAGTTGATGGAATCCAGTGAATTATTTTTCATATT
>P_132
AGAATTACTAAGAACTTGGGCATGGACCCGGAAACCCCCTA
>P_133
TACTTAAGCTTCACCATCGACGACCGCGACTATATCATGGC
>P_134
TTTCATCGCCCATTCATCGTCCTGGTCGAGGGATCCGCCGT
>P_135
CTCGATCGAGTAGTCGAGTTCGATGGCGGAGTTTGAACCGA
>P_136
AACCTTAGAGGTCCAGAGAGCGGATCCAAGTGAAGGCCTTG
>P_137
TCCCGACAGGCATGCTCACACTCGAACCCTTCTCAGAAGAT
>P_138
AATCAAGTGAGGAGGGTATACTCGATCGAGTAGTCGAGTTC
>P_139
TACAAAGACTCATACAAACGCTTGATTCACGCATGATAGAC
>P_140
AGCTGATTGGCGGGATCCCTCGCGGGTGCACCGCCGACCGA
>P_141
ATTCCGATCGTCAACGAGTTCTCGGACGTGTTTGTGGCCGT
>P_142
CTGGAGAATTTCAGGTCACACTCGACCGTACTACTCGGCTG
>P_143
CAAAATCACGGAACTATTCACATGTTCTTAAATCAAAATAA
>P_144
CAAAACATGGTGCTTTATGTCGGCAGGATGGGGTTCCTTCA
>P_145
GCTTTCATGGTGTAGCCAAACTCCGTATGAGTCTTTGCCTT
>P_146
ACTAAGCAGGTCGGCCTGATCGGCGGCTCCCAACCCTAAGG
>P_147
AGTGGAACAATGATTAGGTCCGCGGGCATATTGACACCGTT
>P_148
TCCGCCATCGAACTCGACTACTCGATCGAGTATACCCTCCT
>P_149
TCGGTTTAGCTGAACTTATCCCCGAACAGTCTAGGGTTACT
>P_150
TCTCTTATTCTTTACTTTGTCTACGAGTAAATCTCTTATTC
>P_151
ACGGCCGCTCCGCCCGGGCTCGCGCCCTAGGTTTTGCAGCG
>P_152
AAAAATATTCGAAAACAATGCTTGAAAAAGTAATTTTGGGT
>P_153
CAGACCTTATTTTAACAGTACAATAACGATGAAAATGGCTT
>P_154
TGGAAGAGCACCGCACGTCGCGTGGTGTCCGGTGCGCCCCC
>P_155
ACAGATAAAATATCCCGACACAGTGGCGTCTTGATACCGCC
>P_156
TAAAAAAAATACCTATTAAACTGATTACAAGAATATCAGCT
>P_157
TTACGCTCGATGATGAGTTCCGGGGCCTGTGTTTCGTACCT
>P_158
GACCTTTTATCTAATAAATGCGTCCCTTCCATAAGTCGGGG
>P_159
ACAAGGGTACGGTATCTGGACGGCGTCACTACTTCACCACC
>P_160
TTTTTTCATGCATCAAAGCTCGTTAAGACTAGATGGGGGAT
>P_161
ATACCCATAAATGGTATTTTCCATAGACATAGTATTTTTGC
>P_162
AGGTCGGTCGGCGGTGCACCCGCGAGGGATCCCGCCAATCA
>P_163
CCAAACAACCGACGTTCGCCCACGGGCGTCCAACACAACGG
>P_164
CCAACGATCCTATTGAGGATCGCGGGCATTACAAGTCTCCC
>P_165
CTAGGTTTTGCAGCGACCGCCGCGCCCTCCTACTCATCGAG
>P_166
TCTGATAGTGATTGCGTGTGCAGTGGCGTACTCCTTAGGGT
>P_167
CGGCTCTCTCGGGAGCTTTCCCCGGGCGTCGAACAGTCAGC
>P_168
CCGTCGCGTATTTAAGTCGTCTGCAAAGGATTCTACCCGCC
>P_169
AGCTTTTCGACAAGCATTCACTGCAATAGGTCGTGTGAACC
>P_170
TCACAAAGTCGGACTAGAGTCAAGCTCAACAGGGTCTTCTT
>P_171
ATTTTGGGTCCGTAATATAGCCCAAATCACGAAAATGCCCG
>P_172
GATGCGGTTATGAGTACGACCGGGCGTGAGCGGCACTCGGT
>P_173
GCATAACTATCGAGGTGACGCAGGACCTAAAAGATCGAATG
>P_174
GCTTCTATTGAACCTGGAGTCAGTCAAGGTACAACTGCGGG
>P_175
CTGAAGTCTAAAACGACTCTCGGCAACGGATATCTCGGCTC
>P_176
AGAGTTTCCTCTGGCTTTACCCCGCTCAGGCATAGTTCACC
>P_177
TCTTCCAACAAGATCTCTTTCGGGGAAATGATACTATTCAA
>P_178
TTACCAGACTCGAAAGAGCCCAGTATTGTTATTTATTGTCA
>P_179
AAAATTGCAGTTTAAGTTCTCATAGTCAATCATACACATGA
>P_180
AGTCGAGACAAGGGTTGGGCCATGCTCGCAAAACTCCTTAC
>P_181
CAGATCGACGATTCCTCGGACCCGATTGAGAAAACAACTCT
>P_182
AATGCACACCAAAGGCGGACCGGCCGACCCATCCCAAGGTT
>P_183
GGGAGAACTATGACACGAGCCGCTACCACTTTGAAGAACAC
>P_184
AGCAGTCCGCTGACAGCCGACGGGTTCGGAACTGGGACCCC
>P_185
CATATCGATTTGTTGAAAGGCCTGAAAGAAAATGTTGTTCT
>P_186
AAGTTTTCCGGCGAAAATCCCGGCGGCCGGACGGTCGGTCA
>P_187
ATCTTCAAGGCAAATACTACCGCGGCCATTTCCAAATCATG
>P_188
GCAAATTTCGGTTCAAACTCCGCCATCGAACTCGACTACTC
>P_189
TTTCTTATTTTGTGCCGAAGCTGTTTATAAAGCACAGGCTG
>P_190
AATTTGTGCTTGAATTCATTCGAAACATAAGTAAAACCCAG
>P_191
CATGGCATCAGGTAACCATACAAGAAGAGGAAATTGTGCGG
>P_192
TATTAGATAAAAGGTCGACGCGGGCTCTGCCCGTTGCTCTG
>P_193
TCCGGATTTTCAAGGGCCGCCGGGGGCGCACCGGACACCAC
>P_194
AACAACGTTACTGTATGGGTCGAGATTTAAAATTCTTACGT
>P_195
TTTTGCGATTCCCAGCTCGTCGCAAATCAATTCAACGGGGA
>P_196
TTGTGGGTTCTAGGTTAGCGCGCAGTTGGGCACCGTAACCC
>P_197
GAAAGGTTGAGCTGAATAGTCGATCTCAGCAACAGAGACTT
>P_198
AGTGAAGAAATTCAACCAAGCGCGGGTAAACGGCGGGAGTA
>P_199
AAGCGATAACTAACAAATCTCCCCAAGTAGGATTTGAACCT
>P_200
CCACTCTGCCACTTACAATACCCCGTCGCGTATTTAAGTCG
>P_201
ATAACATCGACCGTATTGCTCGCCAACTAAGAGAACAGACA
>P_202
AGTCAGTTTAATGCCACTCTCTGTGGCAAGGAAGCTGGGAT
>P_203
TTCTGTAAAAGTGGATACCCCAATACATCTAAACTCAGTGT
>P_204
TTGAAAATATTTTCAGTATCCATCGACACTGAGTTTAGATG
>P_205
ATTGAATGAACGGAAAAAATCATCTATATACACAAAGTTTT
>P_206
CCATAGTCCCTCTAAGAAGCCGGCCGTGAAGGGATGCCTCC
>P_207
ACTCGGCCGAGTATAGGCTTCCTGCCAGCTTCTTCTTCATT
>P_208
TGCGGGAATAGAAATATCCACGAGATCGGGATTACAATTTG
>P_209
ATGAACCATTCGCCGTGGGTCCCACCCCGCTATGTAGGGAT
>P_210
TACCTGATGCCATGGAGGGTCCTAATCCCATTTCGTCTCTT
>P_211
CAAGAATCCCCAAGGAATTCCAAGAATTCTTGTTATACACT
>P_212
CTTGTTCAAAAAGACATAAGCGGGTTTAGCCTATTCACAAT
>P_213
CTGCGACTCCGACTATGAGGCTCGGACGATGACGGTCTCGT
>P_214
GAATCCTGTCGATGTCGTCTCTGTATAGCAGGAGATTACCA
>P_215
CGCTTTCAAGTTTGATCACCCGTCAACAGGCGAAGCAACTT
>P_216
GTTGAATTGAGTTTTGAGTGCAGCGCTATCATTCAAAGGAA
>P_217
TTCACAATGATAGGAAGAGCCGACATCGAAGGATCAAAAAG
>P_218
GGTCGGCTTGTCCCTTCGGTCGGCGATACGCTCCTGGTCTT
>P_219
GATAGTGAGAGCTCAGGTCGCGATCGAGTGAAGCAAGCAAA
>P_220
CATAACGATCAAAGTCAATTCAGAAGCCTATTAATGAGGTA
>P_221
AGTTATGTTCAGAACCAAGGCGGCTCCAACAAAGGGTACAA
>P_222
CTTTGACGTGAACCTTGTGTCTCGGTCTGACACTATACTAA
>P_223
GTAGTCTGGAGAAGCGTCCTCAGCGACGGACCGGGCCTAAG
>P_224
CAACAAATTTCCGACAAGGCCACCAATAGAAGGAAAAACCT
>P_225
AGTACTACCCGGGCTACATGCCCGACGGGTCAACCGAGTAC
>P_226
TATCTTCTGAATATTTTTGGCGGAAAAAATCATTATTTCAT
>P_227
CTTCTTCCCGGCCTCAGGTCCGGCCGAGTCTGTCCCATCGA
>P_228
CATTTGCACATCGATAAGAGCGCCCGCAGTTGCTAAAAATG
>P_229
CCACCCGCTATGTAGGGATACACCATCTAGTCTTAACGAGC
>P_230
AATAGAAGCAGGACGACGAGCAATGACACGAAATATAGGAC
>P_231
GAGTCTACTCCTCCACTCATCGGCCATAATAGGGTCCGTAC
>P_232
GGTAGTACCTTTTAAGGTCGCAGTACATCTTGTTCGACCCA
>P_233
TTCTTCATCGATGCGAGAGCCGAGATATCCGTTGCCGAGAG
>P_234
AGTCCTACCAAGTCCGAAAACGCGGATTGGAACTACATGAG
>P_235
CGATGAGTAGGAGGGCGCGGCAGTCGCTGCAAAACCTAGGG
>P_236
TGTCAGCACAATTGAAACGACCGAAAAAGATATATGAGTTA
>P_237
TCGGCCTGCTGAAAGTTACTCGGCCGAGTATAGGCTTCCTG
>P_238
ATTCTCTCCGTGGTTTCATCCACGATCGTAGGTCCAAACAA
>P_239
TCGACCTTCTTACTCGTTTGCTCGACTGAGTGCTTTACCTA
>P_240
GATCATGCAAGGTCAAGCCGCAGGGGTAATGGGAATCTGCT
>P_241
TATATATGGGACTCTAAAGGCGGATTCAATCATCCAAAAGA
>P_242
ATAAGCGGGTTTAGCCTATTCACAATGTCTCAACTCGGTTA
>P_243
GCGATTTGTCTGGTTAATTCCGTTAATGAACGAGACCTCAG
>P_244
AGTCTACTTCCCTTGGAATGCCGAAATACTTTTTACCTTAA
>P_245
TCGGAGTTTTTTCAGCAGTTCTCGGACAAAAATTGCTGAGT
>P_246
TAGAATTGGAAAAGTTGACCCGCGCACAACAAAATGAACAA
>P_247
TCAAGTTCAAGCACTCCACGCTAGGGCTCTCTAGGCTAGCA
>P_248
GCTTTAGCGTCGTGGTCCCACCATTTGGTGGCGGAAAGAGA
>P_249
AACAATTTTCTACTAGATCGCAAGGAGGAGTGAAAGTGTCC
>P_250
TCTTAGGAGCCACTTTAGCTCTTGTTCAAAAAGACATAAGC
>P_251
GAAATGCATTAACTTAAAAACGATCGTAAAAAAAGGTAATA
>P_252
ACAAGAAGATTCGTGCGAAGCTGCAGCAGAGCAGTTTTTCT
>P_253
AGTGTTCGATGGGACAGACTCGGCCGGACCTGAGGCCGGGA
>P_254
AGCGATTCTGAGGATAGGCACAAAAGGAGAACAAAGCTCTT
>P_255
TACAATTCTAAGAAAATTTCCTTTTTCATTGAAAAATTGCT
>P_256
ACCAAGTTTACCTTCAACAGCAGCTGCAGCAGAACCAACCC
>P_257
CACCTTATATTTCTACAAAACATAAAGGTATTCAGATTATA
>P_258
GAATTCGTCGACCAGGACGGCGGATCCCTCGACCAGGACGA
>P_259
CCATACTCGATCACAAGGCGCGTGACTTGAAGGAACCCCAT
>P_260
CAGCATTCTAGAGAACGTACCAGTAATGATAGATGGAGTTG
>P_261
CTTGTCGAACGAGCATATGACCCGAGCAACCCAATCCGTAT
>P_262
AATTGAAAATTTGGTCTATACTATAAAAGAATCAAAATAGA
>P_263
TCAAAAATTCTATTTTGATTCTTTTATAGTATAGACCAAAT
>P_264
AATATCCCTCAAGGAAAATTCCGAATTGGATCCCAAATTGG
>P_265
AATACATGATAGACTAACAACGGGTGCGACAATGAGAACGT
>P_266
GAAGTGCTACTTGGATAGGTCTGCTCAAGCGGATCAACTCT
>P_267
AGTTGAACCTTGGGATGGGTCGGCCGGTCCGCCTTTGGTGT
>P_268
CCGGATCCCCTTTCGAAGTTCGCGCTTAAGCGCTATCAGAC
>P_269
TACAACGTCAGCCATTGTGTCTGTTTCTGTCTGTTCTCTTA
>P_270
CTCGACTTCACTGCATTTCACTCGATCGCAAGACGGAGCCC
>P_271
GTCCCGGGCTCGAGTTCTATCGTGAACGGGTCTGACCGGTC
>P_272
ACAGGCCGACGCCCGGAGCACGCTGATGCCGAGGCACGCCG
>P_273
CTTTGATGCATGAAAAAATTCGAAAACAATGCTTGAACAAG
>P_274
TAGGGTTCTCCTCTCCGTGTCGGCGATTATTCCTTTCTCTC
>P_275
TACGATCGCACTAACAGAGGCAGTAGCGATTCTGAGGATAG
>P_276
CGCAAACATGTCCGAGAACTCGTTGACGATCGGAATGTCTT
>P_277
AACTTTTCGGAAATATATTACCCGATGAATTAGTCGTTGTT
>P_278
GATTATGACAGAAGCATCTGCACCAGTACTGAATCTGATGA
>P_279
ATCAAGAAGGAGAGCCTCTGCTCGAGCCGTGGCAAGAGGGT
>P_280
GTTCTGAGCTGACTGTTCGACGCCCGGGGAAAGCTCCCGAG
>P_281
TAATGTCGGGGCGGAGAACACGTGAGCGTCGTGCTGAACAA
>P_282
CCTCAAAGATTTCAATTCCTCTCGGGCAAACTTCGGTTTCA
>P_283
CATGGAGAGCTTTAATCTCTCGGCGGTGCTTGTCATCAGAT
>P_284
AGCTAATACGTGCAACAAACCCCGACTTATGGAAGGGACGC
>P_285
CACAATTGAAGCATCTAAGGCTGCGTTAATAGAAGATAGAA
>P_286
TGACGGTTCAGATTCAGGAGCTGCAACGAAGACAGAGATCA
>P_287
TCTCTCTTTCAAGGAGGCAGCAGGGATTCGACTTCCCCTGG
>P_288
TAGCAGGCTGAGGTCTCGTTCATTAACGGAATTAACCAGAC
>P_289
TCACATTGCGTTAGCATCCGCAGGGACCATCGCAATGCTTT
>P_290
TTTCTCTACTCGGATCAACCCACCGACTTGGCTTCTTATAT
>P_291
TCTTGGTCACACAGCTCGGCCATAGGCCGAGTGGCTTGGTC
>P_292
CGGCGAACCACCCACGTCGCCGCGATCCGAACACTTCACCG
>P_293
GGGTAGCTGTTCCTAAGGGTCCCAACAAATTTTCAATGGTA
>P_294
TTCCGCATCCGACCAGGACGCATCGCCGGCCCCCATCCGCT
>P_295
AGTCCGATCAAGAGAGAGATCCCGGTCAAGTTCACAAGAAG
>P_296
GTCGATATCCGATACCATCCCTCGATCGCTACCCAAGTCCG
>P_297
CGACGCCCGGGGAAAGCTCCCGAGAGAGCCGTTCCCAGTCC
>P_298
AAATTTTGAAATGGAAAAATCGAAAGTTAGTGATACGTAGG
>P_299
TTTTTTTTCTTCGGTTTAACCGGTTTACACATTAAAAAAAA
>P_300
AAACCAAGGATTAGGATAAGCACAAAAATGAAAGCTTCTGT
>P_301
CGAACGCCTCCTACTCAGGGCGTCGGCGACTTGGTTGGCCT
>P_302
AGGCGGCAGTCCATTTCCCCCGCGATTGTCCCTTTGTCCGG
>P_303
CGGAAGCAGCTCGAGCAGTCCGCTGACAGCCGACGGGTTCG
>P_304
TCATACAGAAGCACAAATGTCGCCAATCCTCAGGACCAAGT
>P_305
TTTAAAATTGATTATACTTGCGCGCTATAACTAAACCATTC
>P_306
AAGAGGGAGAAGATGAGCTACAACAAAAATACCCGCTGTTA
>P_307
TTGTTCTCGGATAGCACCCGCCCCAGTCAGTGGCGGAGCCA
>P_308
TCACACCCTCATGACATCCACTCGATCGCACTCGATCACAA
>P_309
CATTGGCCATTGCCCACCCTCTGTAGCTGGATAAGTGATTG
>P_310
TCCAAGAGCAACTCCATCTGCAATCCCGCCATTCGCTATTT
>P_311
TGTCCTCTCACAAAGGAAGACGACATAGAGTGGAGACTTTA
>P_312
TACAATTCGAACGCCGAAGACGTCCGATTTTCAAGCTGGGC
>P_313
GCAGTACGATTTCACCCCGGCGGCGGCGACGGTTCAAGTTT
>P_314
TGACTCCATAACTTTTATACCGTGAGGCCAAACTTGGCATG
>P_315
TTTAGATATGGGGGTTGTCCCGGGCTCGAGTTCTATCGTGA
>P_316
TCTTCGTAGTGGCTCCGTTCCATGCCTCATTTCATAGGGAA
>P_317
CATCCAAGGAAGGCAGCAGGCGCGCAAATTACCCAATCCTG
>P_318
AGTCTGCGGCGCGATAGCATCGGAAATAAAATTCCCATCTT
>P_319
GAACCAAAGATCACCACTCTCGGTGGGCCGGTTTCTTAGCC
>P_320
CACGACGGGGCTCTCACCCTCTCTGGCGCCCCTTTCCAGGG
>P_321
CGGAATCCCATGTAGCCGCACGATCTCGTCTATGTACTTCT
>P_322
TCTTCTATTTCTTCTTCATCCGAGGACGATAAATTACATCG
>P_323
GTATGTCGGCCGAGTTCACACGTGCGAGGTTAACACAATTC
>P_324
TAACCTCGCACGTGTGAACTCGGCCGACATACTCGACGCGC
>P_325
TTACTTTCCTTGATAGATTGCCTCATCTCATTGTTAAGAAA
>P_326
TGAAAAATGTCAAAGGCATGCGCCGACAATCCATCAACCAG
>P_327
CTGATTCGTCTGTTATAGCACGGCTGCTATCTGTTGCATGC
>P_328
TTGTCTAGAAGTGATCCAAGCTGGTTCAAGTGTTTGAAGAG
>P_329
CTCATACCCTCTTGCCACGGCTCGAGCAGAGGCTCTCCTTC
>P_330
GGAATCGAACCCTAATTCTCCGTCACCCGTTACCACCATGG
>P_331
AATGAAGACTAAACGAATTTCGGCGGCCATCTAAGCAATGC
>P_332
TTTTCTTTCGGCTTTTCACGCGTTGTCGGCTCGAAGGTGCG
>P_333
ACTTTAGGTATATAAATCATCTGTTTCGTAACTTATTTTAG
>P_334
GCTTCATGTGGTAGATGAATCGATAAATGTTCCATCACGTC
>P_335
TCTTCGAGGCGTTAGGGTGGCGGCGGTATAAAAGTGTCGGA
>P_336
TTTTAGGACCACCGGATCTGCTACAACGGCCTTGGTCAATG
>P_337
ATTACGAAAGCAAATGACTACAACAAACAACAAAACCTAAA
>P_338
TTATTGTGGACGTTTCTTCACAAACATTATGATGATAATTT
>P_339
TGCAAAACCTAGGGCGCGAGCCCGGGCGGAGCGGCCGTCGG
>P_340
ACAAGTTCTAAAATAAGTTACGAAACAGATGATTTATATAC
>P_341
TAGTTCACCATCTTTCGGGTCCCGACAGGCATGCTCACACT
>P_342
CATCCCGGCCTTGAGTCTCTCGCGCCTAAGCCAAGTCCTTC
>P_343
TTGGTCAATGTGGCTAGTTGCGCCATCATTCCCTTCATCAA
>P_344
CTTAGATGTTCTGGGCCGCACGCGCGCTACACTGATGTATT
>P_345
CCCTTTCCAGGGAACTTAGGCCCGGTCCGTCGCTGAGGACG
>P_346
GTCATCTCCTCGTCATTGTGCTCGATCGCAACCCCAGCAGG
>P_347
TTGGAAAAGCAGATATGAATCTCTGGCAGAAAAACAACTTG
>P_348
ATAAATCCTTGTGATGGTTTCGCGAAGTTTTAGTAATTCTT
>P_349
GACAAGCATATGACTACTGGCAGGATCAACCAGGTAGCATT
>P_350
CAACTTCTTGTGAACTTGACCGGGATCTCTCTCTTGATCGG
>P_351
GTCCTAGTCTCAACCATAAACGATGCCGACCAGGGATCAGC
>P_352
ACAACATAGGAGTGAAAGCTCAGGAGTGCGATATAGTAGAT
>P_353
GATCCTATTGTGTTGGCCTTCGGGATCGGAGTAATGATTAA
>P_354
CGCTAGGGAGATATCTGCCACTGTGACGAACCAAGACATGG
>P_355
TCGACAAACTCCTCCAAGTGCAGCAGAAGCATGTTCACTTC
>P_356
GCGACAGAGCCTTTCAAACTCATCAAGATGATCTAGCGGAT
>P_357
GCATTATTTGAATGCTACTCCGGGTACATGCGAAGAAATGA
>P_358
AAATCCTACTATCAATTTGGCGCCGTTGCCAGTTTGGTGTT
>P_359
ACATACACATGACAACAAGTCAAATTCGATTCCAAAACACT
>P_360
TTTAATCGGGTCGGTTTGCTCGGTTCCTGCCGTAATCCCAG
>P_361
GGCGGTTGTTGGTCCAACGACTCTTCTTCTTTCTTTTGAAA
>P_362
GGAGACGTCGGCGGGGGCCTCGGGAAGAGTTATCTTTTCTG
>P_363
GATTTTTTGTGCATTGCATACAGCTCCACAATGGAACTGAT
>P_364
CTGGCAGGGCTCCGAGGCTGCGATAGAGTACTTTTGCTGAA
>P_365
TATTTTGTGGTGACTACCTGCAGTAAATCATCCCAAGATCA
>P_366
GCCTCTTTATGAACGCGGGACGCGGTCGTTACAAGTCTACC
>P_367
ACCAATGTTGATTAAACCACCGATGTCAGAAACATAGCCGG
>P_368
TTCCTTGACACTTTTCGTGCCGGGGTTTTGTGATATCCGGA
>P_369
AGGGACGACGATTTGTGACACCCAGGCAGACGTGCCCTCGG
>P_370
CGTACTGGGACGGAAGAGAACGAGGTCGTCGACCAGCCGTG
>P_371
TGACCGGTCCGGTGGTACACCACTAACGGCCGCAAACATGT
>P_372
TGGACTGCCCTGGTTCCATTCTCGGGCAACTTTGGATCGCA
>P_373
CGGATACATTGCCTGTCCGCCGGCCGCTCGTACCATTCCAT
>P_374
GGCGGTATAGTCGTCCTGCGCACGAAATACCGAGATGTCCC
>P_375
GGGTTCGGAACTGGGACCCCCGAGCCCAGCCCTCAGAGCCA
>P_376
CGGCAATCGGGCGGCGGGCGCATGCGTCGCTTCTAGCCCGG
>P_377
TAGTGCCTTACGTAAAAACACCCTGTCGTCTTATCTTTCTA
>P_378
GACGATGACGGTCTCGTCCACGGCGATCTCAAACTTTCTTA
>P_379
CATTTATGCATGAATCAAGCCATTCTTTTGTATTGATTATT
>P_380
GCCCAATACACTTAACAAAACCCAACATACAATCAATAAGC
>P_381
CAAAGAGTGCTTGAAATTGTCGGGAGGGAAGCGGATGGGGG
>P_382
TGAAATGTCTGAGGAGACACCGGTTCCAAAAAAAAATCAAA
>P_383
ACATAAGTCCCTAAAAAATGCGCCAACCCCTGGAAAAAAAA
>P_384
CGGGTAGGGATCGGCTGAGGCGGGGACGCGGCTCGGCGGAG
>P_385
ACACAATGGTGTTCTACAAGCTCGTCCATACAACGCCTCAT
>P_386
GAATGAAACCGAAGTTTGCCCGAGAGGAATTGAAATCTTTG
>P_387
TGGCCTAGTTGACCAAGATTCAACATCATCAACATTGTAGT
>P_388
GGAAAATTTTCATTTTAACACTCGATCACATCCTTGTTGAT
>P_389
ACATGTTGAGTTGGCAGGCTCTCGCTCATGTCTGATAGTGA
>P_390
GGTAGGTTGCTCTTGCTCATCTACAACGTCAGCCATTGTGT
>P_391
ATAAGCACTCAAAACAAGTACATGTTCTGAGTATCATTCAA
>P_392
TGTCAGGATTGGGTAATTTGCGCGCCTGCTGCCTTCCTTGG
>P_393
GGGTGGCTACGGGTGCGACACAGCGGCGATTGATGCAAAAC
>P_394
CCCCCTTTTTCGTTTTGGATCACAACTAAATAAATCACACA
>P_395
TACCCTACTGATGCCCGCGTCGCGATAGTAATTCAACCTAG
>P_396
ACGCTACCCCATGGATCAATCACGACCTGGGATGACTGCAA
>P_397
GTAAGATTGATCTGTAATACCGGAACCATAGGTAAAAACCT
>P_398
CCTTTTTCATTGAAAAATTGCTTGAAAGGACGTTAACTTAT
>P_399
TAAATCTGACTATAACTGTTCATTTTTAATAAGAAGATTGT
>P_400
AGAGCAACGGGCAGAGCCCGCGTCGACCTTTTATCTAATAA
>P_401
ACCACCAAGATCTGCACCGACGGCCGCTCCGCCCGGGCTCG
>P_402
GGGGGCAGAGGATGAGGCGCCAGCGCCGGCTCCTTGAGGCG
>P_403
CGATTCAATTCATCTAAGCTCAGAAACAGCTCAGGTTACTC
>P_404
TAAGTCTGCGCACTTCATGGCGATCTCGGATAAGGATGGAG
>P_405
TAGAGAAAGAGAAAAAAAAACAAAGATTTCACATAGAAATA
>P_406
TGTTTCTTCTGTTAAACTTCCGGCAACTATTGATCCCTCGA
>P_407
TAACTCAACAAGTGTGGCACCGCGAAGGGACGCTCGTTTCG
>P_408
CACCGTCGACAACTTTTCCGCATCCGAGATTTCAACCCGCA
>P_409
TTAACTGACCTGCCGAGAATCGGCCGGACTGATGCGCGATC
>P_410
AGTAAAGAATAAGAGATTTACTCGTAGACAAAGTAAAGAAT
>P_411
AAGAAACGGTCTCTCCAACGCATAAATGGTTGGGAGTTCAC
>P_412
GGATTAATTTGAAACTTCCACAACAATATGGTGGATATTAC
>P_413
AATATTTCCTCCCTTGCTGCCGGTCTCCCCATGCTGAATCT
>P_414
CTCAAAGAAAAACTGCTCTGCTGCAGCTTCGCACGAATCTT
>P_415
GCTGAAGCACACCGGAAGCTCAATCTAACCCAAAGGTGGTG
>P_416
GTTTCCTAGGCCTGGGATTACGGCAGGAACCGAGCAAACCG
>P_417
TCTGCAGTTCTAGCGATTCACAATCCACAAACAATTCCAAC
>P_418
ATTAACGAGATTCCCACTGTCCCTGTCTACTATCCAGCGAA
>P_419
GGCGAGGCCGCGGACGAGGACGCGGTCGAGAATCCTACACA
>P_420
GAATATAAAGAAAAATTAAGCGCTAACTTGAATAGAATTTC
>P_421
TTACCCCATTCTTAAGAGCTCTGTTTAGTTTATTCGTGCAA
>P_422
TAACAGCGCCGGAGGCACGACCCGGCCAATTAAGACCAGGA
>P_423
CTCGACCGCGTCCTCGTCCGCGGCCTCGCCCTCGGCCTCGG
>P_424
TAGAAATATGACTTTATCTGCTCATTTATCTCTGGCATCGA
>P_425
GACAAGCCAAGCAAAGAAGTCGAGTTCAATCTCCTGTCTTG
>P_426
GAGAGCGGGTCGCCGCGTGCCGGCCGGGGGACGGACTGGGA
>P_427
ACAAACCACTCGACCAGTCACTCGAGCAACCACTCGAGCTG
>P_428
TCGGACCACACCACTCGGCCCAAGGTCGAGTATGGGCCTCA
>P_429
AGAGGATTATACCATAGAAGCAAGTAGGCAAACCTCTTTCC
>P_430
CTCCATGTCTTGGTTCGTCACAGTGGCAGATATCTCCCTAG
>P_431
GATCCAACGCCCATTAAACGCCTTTTGAGCGCTGGACGTCT
>P_432
GTATTGCAATGTTATTTTTTCGTATGGTTTCAACCACAAAG
>P_433
ATAACTCTTCCCGAGGCCCCCGCCGACGTCTCCGGACTCCC
>P_434
GGCCTTTTTCAACCGAGATACCTGCCTGCGGTATGAATTCT
>P_435
GAGTTTTCCAGCGTTCGGTTCGGCAGTGTTCTGGAAAACTT
>P_436
TGGATAGTCCCAATTAGGCGCTCGAACGACCGGAGCAGATA
>P_437
ATATGACTCAACAATTGATCCGGCTGCATATCTTTTATTTT
>P_438
ATTTCTGCTCCATCCTTATCCGAGATCGCCATGAAGTGCGC
>P_439
AGAGCTTAAAAGCCTAAGTACTGTTTCCTTTGTTAGAAGAT
>P_440
AAACCGAGCAGTTCAATTTTCCTAATGTTATATATATACAA
>P_441
AATATTTTTTACCAAATTTACCCTATAAACTTTTTATTTCT
>P_442
GCAAGTTGATGAAGAGGTCCCGATAGTTCCTACAAGTAGAA
>P_443
CTAAATTATAACCAAACATCCCCGATCGTTTCTATTCTCAC
>P_444
TTTCCCAAGTATATTCCTCACGGCCTCCACAATTCCACAAG
>P_445
AGTACATAGACGAGATCGTGCGGCTACATGGGATTCCGGTT
>P_446
ATCAACCAGGTAGCATTCATCGATCACGGCAATTCCCCGCC
>P_447
ATGAAGAACGTAGCGAAATGCGATACTTGGTGTGAATTGCA
>P_448
GCATGTTTTGTTCCGATATTCGATGTCGTATTCACTGAGCT
>P_449
CAATCACTATCAGACATGAGCGAGAGCCTGCCAACTCAACA
>P_450
TTGGTGTTTTTAGTATTGTACTCGACCTTCTTACTCGTTTG
>P_451
CGTGACTTTTCTGCAAAGTTCTCGAACATAAGTCCCTAAAA
>P_452
ACCACTAACGGCCACAAACACGTCCGAGAACTCGTTGACGA
>P_453
TTCTTCTTGCTTCTTAAAAGCTTTGAAGTCCATATGAGTCT
>P_454
AATAAAAAAAAAAGTAAAGTCGAACTATACCCTATACCCTG
>P_455
GAATTCTCGGACCCGGTCGACGATTCCAACTTCTGGTCGAC
>P_456
CTTTCGAGATCCTCCACGACCGGCGTTAGGCATCCTCTTGG
>P_457
ATCGCTAAAGGGATTTAGGTCAGTGTCTAGCTTTGCTTGAG
>P_458
AGGCCCAACACTGTACTCGACACGCGCGTCGAGTATGTCGG
>P_459
GTGCGATTCCCTTCCTCTGACGATGATCACGTGGTGCATCT
>P_460
GAAACGATTAAGATTTACCTCAGCATCAGCGAAATCTTTTA
>P_461
GTGAGAGTCTGGAATTAGCGCTAGAGCGTCAACAAGAGGTA
>P_462
TCAAATCCTTCCTTAGGTCCCCCGAACTCGAGTCTGTCCAT
>P_463
TCTGTAGTCAATCGAAACTTCGGAACCGGTAATTTTCCATC
>P_464
TCCTTATTTTGATTTAAGAACATGTGAATAGTTCCGTGATT
>P_465
CCGCCAAGAGCCTCAAACTACGAGCTCGGGAGGAGCTCCAC
>P_466
GAGAATCGGCCGGACTGATGCGCGATCTTCCCCTCTCTGAA
>P_467
AAGGCCCCCAAATGGCCGCTCAGTTATAAAGGAGGTAGGGG
>P_468
AACCGGGACGTGGCGGTTGACGGCAACGTTAGGGAGTCCGG
>P_469
GGAGAGTGCCTCGTTCTTCTCTCGCTCGATGGCCTGAATCC
>P_470
AGTGAGTCTCTCGGTTGCGACCCGATCGTATTCACTCCTTG
>P_471
TCCGAGGCTGAAGAAATATACAAGGAGATGCTTCGTTGGAG
>P_472
CTACTTAACAGGGGGATTCACCGCAAATACTAGTTTGGCTC
>P_473
TTCCTCCCAGATTCACGAGGCTCGAATGATGAATGCCTCGC
>P_474
CCGGCTCTCTGAGTGACGTTCGGCGTCGTCTTACGCTTCCG
>P_475
TAATTAAATTATCAGACCTTCAATGGCGTCATGAACATTTG
>P_476
GCTAAATTCTTTGTTTTTTTCCAAAATAATGTTGGTATGTT
>P_477
TGAAAATCGGACGTCTTCGGCGTTCGAATTGTAGTCTGGAG
>P_478
AGGAGAATCATGAGCAATTACAGTGGCAGTTCTTCTGTTGA
>P_479
TAAAGCAGCTGATTTAGTGTCGCGGGCTACAATACGGGCTT
>P_480
AATGAATCATCCTTCAGATGCGGCAGAGTGGAGATATTTCC
>P_481
AGCAAAAAATAAAAGATATGCAGCCGGATCAATTGTTGAGT
>P_482
TATGACGGTGGAAGCATGGCCAGTACGGATCATGGACCGAA
>P_483
ACAGTTAGACGAGAATATCCCGATGTTACTTTGTAATTTGG
>P_484
GGTCGTCACGTCAACCGGCCCGGCAGTATCGGGATTGACCC
>P_485
TTTAACATACCCTCGTCCCTCTCGAATTGTATCCGTCCTCG
>P_486
GTATCTCGGTTGAAAAAGGCCGTTGAAATACCCATAAATGG
>P_487
CAAATTACCCAATCCTGACACGGGGAGGTAGTGACAATAAA
>P_488
GGGTTCCTTCAAGTCACGCGCCTTGTGATCGAGTATGGGTT
>P_489
CTCCGTTCCGCCTCAACTTCCGAACGCCTCCTACTCAGGGC
>P_490
TTCAAAGACTCGATGGTTCACGGGATTCTGCAATTCACACC
>P_491
CGATCCGGACTTGGAATCGTCGAGAAAAGTTTACCGGGTCC
>P_492
GTCGTATATGCGTCGTAAAACGGACGTGACGTAGTCGCCAA
>P_493
ATTCATGTACTTGTCTCAGGCGCAAGCCAACGCGCAGCTGA
>P_494
TGGATTGACATCCTAAAATACTACAACGACAAGATAGTGTT
>P_495
AAAGCCCTTCAAAGATTCTGCTGCAAATAGTGAGACATGTC
>P_496
CAGGGTGTTTTTACGTAAGGCACTATTTAATGGAGAGCCAT
>P_497
TAAAGACTCAGGTGGATACTCGGTAGAAGCGTCTTTTCCTT
>P_498
TATCCATTTAGAGAAATAGTCGGTTAGAACGAGGACTAACT
>P_499
GGCCAGAGCAACTAGGGCGTCGGCCGATGAATTTTCTCCTC
>P_500
GAGGTTCGGCCGGGGAGAGGCGCGAACTTGAGTACAACGTC
>P_501
TGATTGTTAAGTCAATTTTCCCCTATCATTCGGATTTGGAT
>P_502
CATGGTCCTTGCTTCCACACCGGCCACATGCACCTATGGCC
>P_503
GACTTATTCCCACCGAAGTGCACTAATAGAAAACCCCTACC
>P_504
CCGAATTTTTTGCTGCAACTCGGCGGTAATCTACTTCACTT
>P_505
CCTTTCCCACGACCCATACGCGTTTCAGGAGGTCTTACTGT
>P_506
TTTTGAGTTAATTGAACGTTCGGCGTATGAGTGGTGATCGG
>P_507
CGCCTTTGGTGTGCATTGGTCGGCTTGTCCCTTCGGTCGGC
>P_508
AATGGCCCACTTGGAGCTCTCGATTCCGTGTGACGGCTCAA
>P_509
TGAGAAGGTGGAGCTCCTCCCGAGCTCGTAGTTTGAGGCTC
>P_510
ACTCACCACCTAGGAGAGCCCGAGGAGCTTCTTATGATAGA
>P_511
TTAGATTGACAACTTAAATGCTGCAATGACATAAGATGCAC
>P_512
AAAGTACTTCTTGTTAAACTCGTCTTCGAAATCCGCAAAGG
>P_513
CGCAAAAGAGTAAAGAACAACTACCGCGAGATTCTCAAGCC
>P_514
CACCACATAGGTCTTACCATCGCGACCAATGACACTATATT
>P_515
GTGGTGCGACAGGGTCCGGGCACGACGGGGCTCTCACCCTC
>P_516
TTGAATCGTTTCACCATCCTCTCGATTATAGCAGCCTTCTC
>P_517
GCGGATGTCCGGGCCCGAAGCGGCGACGAGCAAATGGAGGA
>P_518
CCTATCGTTCGGCACACATACTCGACCGTTCACCACGATTG
>P_519
CTCTTTTGATCATTTCTTCGCATGTACCCGGAGTAGCATTC
>P_520
AAAACTTTCTCGACCTTTCACGCGAACAACGTACTGCTTCA
>P_521
TCCATAAAAAAAAAAAAAGGCTTGAAAAAGAACCTTCTCCA
>P_522
GTTGAGTGGGTTAGAAAATCCTATTCCGTACTCCATTCCGA
>P_523
TACTTCTCCTGAACTCGGGTCGAGGTGGTGGTGATCTCTGT
>P_524
AACTCGGCCGACATACTCGACGCGCGTGTCGAGTACAGTGT
>P_525
GGCAACAAGTGCTTCGTACTCGACCACATTATTGGTAGCTT
>P_526
CACATCTGCTCGATTCATCTCGTCAGTATTTACATCTCTTC
>P_527
CACCTTTCCGAAGAGTTGCGCCCTTCCGAAGAGTTGCACCT
>P_528
GCCCACTTTGTTTTCTCGCTCCTTGCTGGCGAAGAAGCGGC
>P_529
ATTCATAGATCTTTTCGATTCAATTAGTAATGAGGATTCGG
>P_530
TGGTTCAGGGGAACAAGTTTCATGGCCTGCTAATGGAGGAT
>P_531
CGGAGGGAATGAGCTGGTGACGGCGGCTAGGTGGTCGAGTG
>P_532
CTTCACGCCTAGGCCTCACACGCGGGTAAGATAGAAAGCTT
>P_533
GATCACATCCTTGTTGATCACTCCAGCTGTTATTCATTTCC
>P_534
GATCTTTGTCTCTTACGACACTCGATCAAATTCCTGATCCT
>P_535
ATCATAACAAAAGGATGTCCCTCTGCCACTTTTTATTTCAA
>P_536
GTTCGCTTCTTTTTTCCTCGCCCAAACATGATATTAAGGAG
>P_537
ATAGCCCTTTTCCCTCTTGGCACCAACAGACATTGAAATGT
>P_538
GCCGCCACCGTAATCCGCGTCGGTCCACGCCCCGAATCGAT
>P_539
ATCCAACTCCCGAGCGATGTCGGCGTTGGTGTCTTCCCGAG
>P_540
TTTGCCTTGACGATGCAAAGCCCGAGCGATGCGTAGAAATC
>P_541
TAGATCGGCGTCTGATGTGCCGGGATCGATTAGCACCGAAT
>P_542
TGTTCTGTATGCCCATAACGCATCGTCGAGCTTTACAGACC
>P_543
TCGAGTTCATCCTGCACTCTCGAGGACGTACTCAAGCAACC
>P_544
AGAGAGACAAATATTTGAATCGCGATTATCAGTGTATATGA
>P_545
AAGGAAGTATGGTTTATTGTCAATGGCGTACCGATCCGGTA
>P_546
GACGGCAACGTTAGGGAGTCCGGAGACGTCGGCGGGGGCCT
>P_547
GAATTGAAATCTTTGAGGAACACAATCGGAGACACCACCAG
>P_548
GCTAACTTGAATAGAATTTCCATAGTAGTTTCTATAGCATC
>P_549
TTCATTCTCTCTTTCGTTTTCGTTTTGAGTTTTCTGGTTTT
>P_550
ACTCGTCGGCTTGAGAATCTCGCGGTAGTTGTTCTTTACTC
>P_551
TACCGGGTCCGAGGGTTTGTCGACCAGGACGAGGAATCGTC
>P_552
CTCTTGGAAATATCTCCACTCTGCCGCATCTGAAGGATGAT
>P_553
CGACCCTGGTCCCCACCGGACTCGGTCAATATTCCCGACAT
>P_554
ATAATGCAAGGTGAACGTTCCGGTCGAGGAGTTCTGCAAAG
>P_555
TTCGGTAGCCGGGCTGTGGCCGGCAATAAAGAAGGAGGGTC
>P_556
AGCGTCCTCCCTGGAGAGGTCTACAGCAGAATACTCAATCC
>P_557
AGGCTCCCAAAGGCACGTGTCGTTGGCTAAGTCCGTTCGGC
>P_558
AATGATTTTCGAAAGTTATTCGGCAACATTTTTTTTTCTCG
>P_559
GCTACGTGGAGGCATCCCTTCACGGCCGGCTTCTTAGAGGG
>P_560
CATTCCCAAACAACCCGACTCGTAGACAGCGCCTCGTGGTG
>P_561
CTATTCTTATTCGATCACAGCGAGGAAGCAAGTTAAAATAG
>P_562
ATTATACAAGGTATCTGTCTCAGCAGCAACAGAGTCCGCAC
>P_563
ACGCCGAGAAATCAACAACACAAAAACTTTCTTAAAAATGA
>P_564
GTCGCAGGAACTTGAACCGCCAGCGCCGGAGTGAAGTTGTA
>P_565
GTTCTGTTTGAGAATTTGAACGCGACTTGTCTGTAAAGTTC
>P_566
CCTTTCAAGCCCTAGAAGAACGGCTGCAGGAAGCTCAAAGG
>P_567
AGTGTTGTCATGTGGCATTTCTCGAACAAGAGCTGAACGTC
>P_568
TGACAGTCCCTGTAATCTCTCAGGAGTAGAGTACGTTGGCT
>P_569
CAAGATCGACAGAAAAGCTACGCCAACAAACGTCGAAAGGA
>P_570
GAACCTTCGGTAATACCCCGCTAGTCCGAGAAAACTCCTAA
>P_571
TTTATGAAGACTTGAAATCGCATGCATAAGTGTTGGTCCAT
>P_572
GACACCAAGCCATCTTCGTTCGGCGACATGTGGTGGAGAGG
>P_573
CCTCGCCAACGGGTGAAATCCTCGAGCAGTCATTCAGGTTA
>P_574
TTATGTTCTCTAAAACTCTACTCGATCGAATAAAAAGAAAT
>P_575
TTTTTTTTTTCTTTTTTTTACGACAAGTAGCATTACAATTT
>P_576
GAGATCGCCGTGGACGAGACCGTCATCGTCCGAGCCTCATA
>P_577
ATAATGGTTAACTTTTTAGACAGTAAAAGGAAATTCTTCTC
>P_578
AGCTATATAGGAGAAAGTCTCGTGTTTTATTATTTTTGGTA
>P_579
TTGGACCTCCAGGCTTCACCCAGCAGCCACAGCAAACTTCA
>P_580
CTCCAAGTTTCTGCCTTTCACACGCTTATTCTTGGGGCGAC
>P_581
AGCTTTTATCTCGGTCTTGTCGTGCGCGTTGCTTCCGGATA
>P_582
GAGAACAGATGTGGCTGACTCGCCAGTGAGTTCAGAGCAAA
>P_583
CTGAAAACAACCAAATATGCCATGCACATGCAATCCTAATG
>P_584
TAAGTTGCCGTAAAAATCTGCTGCGTCAGATGCATCCGTAT
>P_585
AGACGGAGTGTGGGCGGATGCTGTGCTGCGAACTGAAGTCT
>P_586
GGTGACGGAGAATTAGGGTTCGATTCCGGAGAGGGAGCCTG
>P_587
GTTTCGCGTATCGGCATGATCGGGAGCTTTTATCTCGGTCT
>P_588
ACTCTGCCACCTTCGAGGGCCTCGATCAGCTGCGCGTTGGC
>P_589
CACGTGTCGGTCGTAAAACGCGGGTTTTTAAAAGCTCTTTG
>P_590
GTCTACCAATTTCACCATAGCGGCAACTTGTTCAAAACAAT
>P_591
AAAAGCTGTGTGTAGTGTGACGGCTGCGACTCCGACTATGA
>P_592
AAGGTTCGTAAGAAGTTTTGCGAGCATGGCCCAACCCTTGT
>P_593
TAACCGCTCGGGCATCGACCCAGGAAGAATCTATTCTAACT
>P_594
CCTAAATTGCGCATCAACTTCTCGGTCTGGTAATGTGAAGT
>P_595
GGCCCTCAACCGTTTCATCTCTCGATCAACAGACAAATGCT
>P_596
AAGATATCCTCACCCGGAGACAATGGCGGAGTTAGGCATCT
>P_597
ATTCCCTTTTTTTAGGACCACTTGCAAGATAACAAAAAAAA
>P_598
AATGCGGTGTCTTTTCCGGTCAGTCGAGACAAGGGTTGGGC
>P_599
TCATGTTCCCTTAGCCGTTCCAGCACCGCCCTTAGATGTTC
>P_600
GCTTGCCGCTTTGGGGGAGGCGGCAGTCCATTTCCCCCGCG
>P_601
ACATTGTGAATAGGCTAAACCCGCTTATGTCTTTTTGAACA
>P_602
TGTGAAACCACCACCTCCGCCGCGGACGCCACCGCCAACGG
>P_603
ATAACCCACTCTGACTTATGCGGCACCGGATAAATGGTTCT
>P_604
CTAAGAAGAGAGTCGTCTTGCGCCGACGACGTCTCCCCTTG
>P_605
TTTTTTTGTTTTGGTGCGGCCTTGTAGCCACCTATGAGATA
>P_606
CCCGCTGATTCTGCCAAGCCCGTTCCCTTGGCTGTGGTTTC
>P_607
TGATTCGCACAATTGGTCATCGCGCTTGGTTGAAAAGCCAG
>P_608
GAAACCATACGAAAAAATAACATTGCAATACATTAACAAAG
>P_609
GAACTTTGAAGAACACTACTCAAGAACACTGAAGAACATCA
>P_610
GACACGCGCGTCGAGTATGTCGGCCGAGTTCACACGTGCGA
>P_611
CGTATTTTCTCCGGATCAACCGATACTCCTTGGTCCGAGAT
>P_612
AAGCCTATTACTAGTTACGACGAGAAGATCCTAACAGGCCG
>P_613
GACTCGGGATGACTCAGCTTCTCGGGCAGCAATCTCAGCAT
>P_614
ATTCGCGTCGGCCGTCGATTCAGTGACGGGGTTCCTAAGCT
>P_615
GTATATGGCTCACCTTCCTCCGGTAAGACCAATACTGGTGC
>P_616
TGTTTAGTTACTTTTTTTTCCATAAAAAATTCCGATCTTGA
>P_617
AAAATACCAATTCAATTTGACTTGATTCAAAACAACGTTAC
>P_618
AGTGGAGAACTCGTCACAAGCAGAAACGTCCCGCCATAATC
>P_619
CCGACATCTCATGGAGGTGGCGCGGTCAATGATGTTTCATA
>P_620
TGGTACAGCTCACTGTGAAGCGGCGACAAACAAGAAATGGT
>P_621
TTGCATACGTTTTGATCTTACTCGGTTGATGTACTCGACGT
>P_622
GATCTCGTCTATGTACTTCTCGGCAATGATTTCTGCTCCAT
>P_623
GTGGGGCCCACTGGTAAGGGCGGTCAGGGCGTTACAAATGG
>P_624
GAATTCCAGGAACCATTGGTCTTGGTCGGGAAACGGAGGTT
>P_625
ATTCTACATGCATTGCACCACTTGGACGACCGACCTGCATA
>P_626
TTTCCGACATTTTTGAAAGACGAGAAAAAGCTGCTTTAAAA
>P_627
TTTAATAGATAAACCGCACACGCGACCGCTTCCGCCCACAA
>P_628
AGTTGGGGTATGAAGAGGAACTCCAACGGCTATTAGGATGG
>P_629
GCCGAGTCTTCTTGTAGCTCCGACAACGTCCCAGGAACTTC
>P_630
CTTTGCAGACGACTTAAATACGCGACGGGGTATTGTAAGTG
>P_631
ACAACAGAATTCTCAATTACCGCGGACGGTGTTCTTGATTT
>P_632
AGACTTCATCTCATTTTCTGCGGGTAAGAGTTCTGTTGCTT
>P_633
TCTCACTATCAAATTCTACTCGATCACAACTCTATATCAAT
>P_634
TAGTTGGCGAGCAATACGGTCGATGTTATCGTTGAATAGCA
>P_635
TATAAGTTGCATCACATGTTCTGTCTCATCCAGCACCTTAG
>P_636
AATGAGATCGTCAAGAGGCGCTTGAAGGACATGGTTAGCAC
>P_637
GCACATTCACGATCGACGGGCGGCAGCGGATCTCAATCCCA
>P_638
AATCAGAACCTGCTATTCAACGATAACATCGACCGTATTGC
>P_639
AGTGATCGCCCTGAAGTTTCCGGCATCGTTAGCTTCCTCCG
>P_640
TGAAGAACAATACAACGATCCCAGCTCGGACAGTAACTGGT
>P_641
TTATATTATATAATAAAGCGCGCTCCTTGCATGACTCCATA
>P_642
GAACGGAATGACTTAAAATTCATACGGGATTTATTTGTCTA
>P_643
TATGATCTTAAATTAAATCACGCTAGCTACAAGAAAACAGA
>P_644
GACAAAGCGGCAGGTAAGCGCATTCGGGTTGACGATGAGTC
>P_645
GGTACTCGACCTCATCAGCTCTGTGGCGGCCAGCACCGCTC
>P_646
GTGGATCACCATTGGCAGCTCTGTACCGTTGAATGCTTCCA
>P_647
TAACAGTGCATCCTTCCCTTCCCGAATCACTATGGTCCAGT
>P_648
TCTAATTCAATTTTTGGTGGCGATAATATTTGGCTTAGTCA
>P_649
TTATGTGCTGGAGGAGTGATCACGCCCATCCTAATAGCCGT
>P_650
AAACACCCAAATGGCAACGGCGCCAAATTGATACAAGTGTT
>P_651
TTTGTATCTACAATATTTCCCGCGATTGATAGTGGCCTACA
>P_652
GCGACCAAGAGCCCCGCCACCGGCGTCGAAAAACTTGAAAG
>P_653
TCAGCCTACTGGTCGAAGGACGCGAGTACCATATAAACGTA
>P_654
TGGTTTCGCTGGATAGTAGACAGGGACAGTGGGAATCTCGT
>P_655
AGACTCCCTGGAGTAAAAAACGTTGGCGACCGATCGCTGGA
>P_656
ACTTTTAATCAGTTAAATTACGGTATATTTTTTTAATTCGT
>P_657
GGATTCATTCAGTATAAGCCCTGTGACATCACTTTGATCCT
>P_658
GACACCCAGGCAGACGTGCCCTCGGCCAGAAGGCTTGGGGC
>P_659
AAAGTTTAAAGTTCATACCGCTCTATCGTCGTTAGAGATTG
>P_660
CAAGTATCCTTGTGTACACTCAATAGCGGCTGTGATGACTC
>P_661
GGCTAAGAAGTTTTAAATTACTCGAACAAGTTTTAAATTGC
>P_662
TTGCAACCCGTACCGCGATACGCGAGTTATGATAGTCGGCG
>P_663
GCTCGCATATTGAAATTCTGCTTGCTCGAGTAATCAAACGT
>P_664
ACCCGATTTTAGAAAAAAGTCGGGTATTATTTTGATTATAA
>P_665
GTTTTTGAAGTCGGCTAGGACGGCGTCAGTCGAGTGCCTCT
>P_666
CTGGAAATTCCCATTGCTGGCGGTATGCAGAAGCATTCTGA
>P_667
TCACTAAAGTGGGTGCCTATCAGGGTTTTTTATCAAATTAT
>P_668
ATTCTACCCCGTACTACGTACGGGGACAAGTTAAGATTGAG
>P_669
TCGAGGAATGGGAGAGAGGACGGTGACGAACTTATCCCTCT
>P_670
CCGGGCAAGGCCAACCAAGTCGCCGACGCCCTGAGTAGGAG
>P_671
AAGAGATGTTATAGGACAATCGATAATGGTAATTAATTGAT
>P_672
CTTATACATGCTGCTAATAACAGCGGGTATTTTTGTTGTAG
>P_673
TACAAAAAAATCCGAAAAATCGTGGATAGCACATCATTCCC
>P_674
CCATTTCATAAATGATTTTACCTGGTTTAACCACAGCTACC
>P_675
GCCCTTGGTAGATTATTTCGCGCTGATACCTGACTCTCACA
>P_676
ACATTGATACTTTAATTTGACAGATATTAGATATAAAAACA
>P_677
GAGAGCAATGGACGGCATGACGGTTCAGATTCAGGAGCTGC
>P_678
AATCTTCTTGTCTATAAAACCACACTCAACAAGCTAAGTCA
>P_679
AAGAGTAAGAAGGACAAGGGCATTGTCGAGGAGACTTTGGT
>P_680
CACTTTTCCTGCTTCCCCGGCTCATACAATAGTTTTTATCA
>P_681
CGGAAAGACTCTTGAACTTTCGGGCTCGATCTTGCTAGGAT
>P_682
AATCTCGTCCAACTGCTTCGCTGCAATAGACTTGTATCTCT
>P_683
CTATACATACATTTTCACAACAAATTTTTCCAAGACTAATT
>P_684
GAAGTCGTGGGCACAAACATCGGCGCTTGTTCACCTCTCGT
>P_685
TTCAACCACCATATCAGCCACGTCAACGTCGTCTTCTTCTT
>P_686
TGGGATGCTAGAAGACTTACCGGTAAAGATCGGATCGATTG
>P_687
TATAAAAACAAAAATGTACACTAAAAATGTCTGATCGCCTG
>P_688
ACCCAAGCCACTAAGTGACTCGGCCCTAACCGTTTATGAGG
>P_689
GCAGCTCGCGGAGGAAAATGCGATTCTAGTTAAAGGACATA
>P_690
AAAAAAAGAGGGTTAAGTTTCGTTTTTTTTTTACTTTCCTT
>P_691
GAGATTAATCCCGAATCTGACGAATTATTCCTTTTCCTTAT
>P_692
GATCTATTTAAGGCTAGATACGCGGATTGTCACTTCAGTGA
>P_693
GCGGATACCTCTTGTTGACGCTCTAGCGCTAATTCCAGACT
>P_694
TAGGTAGAGACGAGCTTTCACACGCTCGACCGGACAGAACG
>P_695
CCTCGAGGGTTTGAATCGTTCGTTCGGACTGTCCGTCCGTC
>P_696
TTTCCGCAATTGCCTTGATGCGTATGCGATAACACTCCCCT
>P_697
CTAGGATACTTCGTAAGCCGCAGCCACAGGATTAATATGTG
>P_698
CATTCCAATCGGTTCAAGAGCAAGAGAAAGAATTCATACCG
>P_699
GAAGACCCTCTTCGCTACCGCAGCAGTACGATTTCACCCCG
>P_700
TGTCATTAGCCAAATGAGTTCACTAGCGATGCATATCTTGA
>P_701
CTTCTCTTGAATAATCCTCTCACCAGCGGCTTGATGCATAA
>P_702
TCTTCAAAAAAGAATATATACGATTGCATTGCATATACTAA
>P_703
ACTAAAGAAGAAGCCATTTTCATCGTTATTGTACTGTTAAA
>P_704
TTGTTGTTTTATTAAAACTACCTCATTAATAGGCTTCTGAA
>P_705
TTCTCAGAGCACTACTTTGCCGATGATATACAAACAAAATC
>P_706
GCTGAGGCGGGGACGCGGCTCGGCGGAGGACCGGCGGGTCT
>P_707
TTGTAGGTTTGGAGAAATGGCTCGAACAAAGAACGCATGTG
>P_708
TCTGAATATCTATGTCATCGCCCCAAACTCGATTTCTCTCG
>P_709
CTTTTCTTCAAGGACTATATCTCGGTCGAACATCGATGGCT
>P_710
ATCCGAAGCGTCGATATGATCGGCTTCGGTAATCTCTGCTC
>P_711
TAGGAAATTTCTGCAAGTCTCTGTAGCTTCTGTTGGTCGAG
>P_712
GTTACAGTATCTTCGGTTTTCGCCGATAACCGAAATTATCA
>P_713
AATAAAACACTAGGTAAAACCGAAAAATCTAAAACCATCGA
>P_714
ACTTGTCAACATCAAAACGTCGGCAAGAACAAGTTTTCCTT
>P_715
AAGACACAACTTTTCTTCATCTTCAAAAGCAGGTTCACCTT
>P_716
CAGTCAACGACAGAAAAAAGCAGGGACGTGTTATGGTTACC
>P_717
GTATGCATTGTGCCGGCGGTCGAAGGGTGATATTGAAAATG
>P_718
AGCTTTCGTGGGGATGAGAGCAGCGGCGATGGAAACGATGG
>P_719
GACTATCCACCTAAGTGTCACATCATCGCACAAGAAAATGA
>P_720
CTCCATTGATCTTGGTGAGACTACAGAGTCTATCAAAGTTA
>P_721
GGTACCTGATATCTGTTGTTCCCTGACGTTAAAATTCGCAA
>P_722
TCGCATCTTCTTTTCATGACCGTTCCCACCAACATCCTTCG
>P_723
GACTGCTCGAGGATTTCACCCGTTGGCGAGGTGAGGCGGAT
>P_724
CATCCTTGACAGATGGTCCGCTGCGCCATTTTCAATGCCTT
>P_725
GTGGTTTCTAGGTGCATCACCAGCACCAATGTTGCCTGGCA
>P_726
TTGTTGACATAAAAACATCCCGTTCAATGTCTTCGGATATA
>P_727
TCGGAAACTGGGAATAGGTTCGGGGTCTAGCTATTTACCAT
>P_728
GGTTGTTCTGAGGTTTGATGCGGCGTGGTGGCAAGGAGTGT
>P_729
AGCCGCGGTAATTCCAGCTCCAATAGCGTATATTTAAGTTG
>P_730
CGCCTAACGGCGTGCCTCGGCATCAGCGTGCTCCGGGCGTC
>P_731
ATAGTTACATGTCTTTCGTCCAGCACCGTGGGTTTGCGTAT
>P_732
CTAAGTTTCCTCCGTTACACCAAGGACGGGAAAACGATGAA
>P_733
CTATTGAGGAGGTGAGCTACCTACAAAATCAAGGTGGCTAC
>P_734
TTCAAACTCCCCGGTTACAACGGCAAGGGAGATCCAAAAGA
>P_735
CTATTCTTATCAAATTTGTACAGATGTCATCATATTATTAG
>P_736
CTCCTAGCTGATTCAAGAATCGGCACGAGACGGTTCTTGAT
>P_737
ATCCTTTCAGCCTGGATTGCCGAGATTACCAAGCTTCCCGA
>P_738
CGTCCCTCTCGAATTGTATCCGTCCTCGGTGACAATCTATG
>P_739
ACGGTCGATAAAGGAGTGGCCACGACCAAGGAATGCCACCG
>P_740
TTCTCGGACGTGTTTGTGGCCGTTAGTGGTGTACCACCGGA
>P_741
GGCTCTCTCAAAGATTCCTACGGTTCCAGGAATTTTTCCTA
>P_742
CTTAGCAAGCATATCAGACGCGGTAGATAACTCACTAGGGT
>P_743
AGAAGCAAAACGACGACGAACTTGGTCGATTGGATTCAACG
>P_744
TAAGACCAGGAGCGTATCGCCGACCGAAGGGACAAGCCGAC
>P_745
CCCGTCTGATAGCGCTTAAGCGCGAACTTCGAAAGGGGATC
>P_746
GGATATTGAGAAATATTGTTCTCGGCCAGGCTTACATATTG
>P_747
AGAAAATCGTCTGGAATCGGCTCGAGAAACTTGAGAGTGCG
>P_748
CCCGCCTCATCGGCCAATGACTCGACCGATCTGTGACCACC
>P_749
ATATCATGGCGATCAAGACGCTGGAATCCATGTTTGGGTTT
>P_750
TTGATTTTCTTCACATATTCCGAGGGCGGGAAATACATACT
>P_751
AAGAAACAATAAGCAAACCTCTTGGACAGCAACTTTGACTG
>P_752
ATCATTTTCAGTATCAACAACGGCAAAAGCAATCGGGTATA
>P_753
TTCAGAAGATAATGTTTTCGCAAGAAAATCCGACAAAAAAT
>P_754
GGCGGCTGATGCGAAAGATTCAGCGTCGGCGGAGGTTCGTC
>P_755
AATCACCCGCGAGGTAGTCTCGATGTCTTCCTCCAACCTCT
>P_756
TCACGACAACATTCACTTGTCACTGGTGTCGTCCCATCCAT
>P_757
AGAATCGTTGTTTCCTTTTTCGGCAGAAGCTTCAACACTGG
>P_758
GGAAAGATGATGAAAATCTGCAGGAATGTCGGTTTTGCGGG
>P_759
TTGCCGGACTTAATCTAGCTCGGGGGTTAAAGATTGAAAAA
>P_760
AAAAGATGAACTGATACCTACTACAACTATAACTGGTCATA
>P_761
TTGCTTTTATAAGTTAACGTCCTTTCAAGCAATTTTTCAAT
>P_762
AATCTAGAGACTAAAAATCGCGTAGGTGTCGATTGAGACTA
>P_763
ACCATCAATGACATCATGCTCGACAAACTTAATGGTAAGCT
>P_764
TTTCAACAAATCGATATGACCCCGAAGAGCAAAAACTTTTT
>P_765
TGATTTTGTTTGTATATGATCGGCAAAGTAGTGCTCTGAAA
>P_766
ACGATTCGGCGACTATGGGGCGACAACTTTGTAAGTTATTG
>P_767
GGGTACCTGGTCACCCACCGCGGCATCGAGGCGAATCCAAA
>P_768
CGTCGGAGGGCTGTCTTTGCCCTTTCCGAAAAGGTATCACA
>P_769
CGCTCTTTGCAACTTATTTGCAACGAAAAAAGAAAACAATC
>P_770
AAAAGCCCTTTCTTTAAACGCAGTTTTTATCTTTTAAGACA
>P_771
CACGTTCTCATTGTCGCACCCGTTGTTAGTCTATCATGTAT
>P_772
CTTTATTCCATATATTCTCTCGTCATCTAGTACACCAACCA
>P_773
AAAGGTGTTTGATGAAATGTCTGAACCAACTAATTTCAGAG
>P_774
AAATTGTCACAAATTAGTCACCCTATTTGGGCCTCGAGTTA
>P_775
CCTTTATACAATAGTAAAAACTCTAACTAAAACACATATTA
>P_776
ACTTATGGCTCTATGACTTTCAGGAATGAATGGTGATCGTG
>P_777
TTTTTTCGGTTTGGTGAACTCGCGGTCTAGTGATTCCTTGG
>P_778
CGTCTTTTTACTAATAAATCCGAGTTCTCATGAAAGATAGC
>P_779
TTTAAAGTTTGAGAATAGGTCGAGGGCGTTGCGCCCCCAAT
>P_780
ATCCGCTGCTGCGCCCGAGGCAGTTGTGGCGTTGCCTGCGA
>P_781
GCTTCCCGTGTCGACTAGGACTCGTTCGACGTTGAAATCAC
>P_782
TCTCAGGAAATGAATAACAGCTGGAGTGATCAACAAGGATG
>P_783
CTCACCGATTCATCAAGCTCCGCGAACATACTTTTTCTCCC
>P_784
TCGATGATCTTTGCAAGTTTCATTACCGGGATAGCAGGCTT
>P_785
TGCTGTTTCAGATGGCACTTCGCGGGTACGGGAGCTCACAG
>P_786
ATGTGAGGCATATTTAGCCACGATCACAACCAAGGAAGTGG
>P_787
ACAGGATGTGTCAGATGTGGCGCTATTACGGAGACAATAAA
>P_788
TTTGCATCAAAGGCAATTCGCGGTGAAAAAAGTAGTCCTTC
>P_789
TCAAAAACAGAGATAATTTCCTCGATCGACTTCTTTGTCCC
>P_790
CGCGTCGTCAAGTCAGTAATCGCTGACGTGTATTAATAAAT
>P_791
AGAAAGGTAAACGTATTTCTCGCGGTTGGACAACTTCGGGC
>P_792
GAGGCGAAGCCACCCGAGGCCGAGGGCGAGGCCGCGGACGA
>P_793
TCCATCTATCATTACTGGTACGTTCTCTAGAATGCTGAAAG
>P_794
AGCCACCACCTGGTTTCACACCACAACAACATCAGGCCTCT
>P_795
TACATGAAGAAGATTTGACTCCGCATGTTCTATTCGATACG
>P_796
CATAACCAAACACTTCAATTCAGAAATTTACAAACTAAAAA
>P_797
CTTGGATGTAAATTCTCCTCCACGGTCGGATCTCATGGTTT
>P_798
CCTCATCATAGGGGTTGAACCGGTGCTTTAACCTGTCTCCA
>P_799
TGACTTGTAGGGGAGTGGACCGGCGATTGTCAACCATAGAT
>P_800
GATCTATGGTTGACAATCGCCGGTCCACTCCCCTACAAGTC
>P_801
CTCTACTTCATCAGCTTTTGCAAGGACAGGCCTCATGCTCC
>P_802
GAACGGACACCAGCTTGAGTCGGCTGCGTCGTTGGAACATG
>P_803
TCGTTTTCGTTTTGAGTTTTCTGGTTTTCTGTTTAAAAGTG
>P_804
GAATTCAGAGAGGGGAAGATCGCGCATCAGTCTGGCCGATT
>P_805
CGCAGTCAACTTAGGGCACTCTCGCTTTAGATGTCCAGTCT
>P_806
ATACATCTACTGAAATTTTGCAGGATCACCATCACAGGGAA
>P_807
TTTCCACTATAAAAAAAATGCAATCCCGCAAAGAATTGTTC
>P_808
CCGCTCCGCTTTATAAAAAGCAAGGACCCACTACGGGAGGT
>P_809
TCTATCTTGCATTAGGGAGTCGGGGTTCTCCTACACCACCC
>P_810
ATCCCGTATGAATTTTAAGTCATTCCGTTCACTTAAGGTAA
>P_811
TAAATGTAACTAATGTATCCCCTTCGTAAAGAATTTCGCTA
>P_812
CATCAGCGTGCTCCGGGCGTCGGCCTGTGGGCTCCCCATTC
>P_813
ATATAAGTAAAGTGAAAGCACGCCGTCTCAATGTTGAGGGA
>P_814
CGAGAACTTTACAGACAAGTCGCGTTCAAATTCTCAAACAG
>P_815
AAGAAAATTATCGATGGGTTCCCGAGCAAAAGACGAGCCAT
>P_816
AGAAAATTCATCGGCCGACGCCCTAGTTGCTCTGGCCTCAA
>P_817
TAGGGTGGATCGGAATTTTGCGAGGAAATCTCGAAGTGGCT
>P_818
GAGGTACCCACTGATTTTGTCGTGCTTGAAATGGATGAAGA
>P_819
ATCACCCTCACTTGCTCTTCCATGGACGTTCAGGAAAGCTT
>P_820
GGAAACCATAGACATGGCCGCGGCAAGTCCTAAGGAACCAC
>P_821
GATGCAGGGAAAGAAACCGACGATGACAATCAAACCAACAT
>P_822
GGTCCCCACAAAGTTTTGGGCAGCGGCAATCGCATGTACAC
>P_823
CGCCGGAAGAGAAAAAAATTCGAAATTTTTCCCAGTCGCAC
>P_824
CCATCAGTTGGAGAACGTCGCCCCAAGAATAAGCGTGTGAA
>P_825
TCAGGCCTGCGCCGACTTGGCTCGGGCGCGTCATATCTCCT
>P_826
ATTGAGCTAGATGCTTGTCCCTGTAGCAGCTGCTGGACCAT
>P_827
GGCTAAGGAAAATCTTGAGGCTCGAACGAAGAAATACGAGA
>P_828
AAAGGACTTAGATAAAGAGGCGGTTGAGGTTGCGGTACCAT
>P_829
TTTACGACTATTATACGTCTCGTTGACGATTATATTGTGAC
>P_830
CTTTATGCTGGCGTAAGATTCGGCTTCTATCCATTTAGAGA
>P_831
GTTTCGGCGCGAGGCACATTCACGATCGACGGGCGGCAGCG
>P_832
TCTCATGTAGTTCCAATCCGCGTTTTCGGACTTGGTAGGAC
>P_833
TGAACAACCTGCTGGGGTTGCGATCGAGCACAATGACGAGG
>P_834
ACATCCACCAGTGCGATCACCAGGGACAACCCGCCAGAAGA
>P_835
TTTTTCAGCAGCTGCAAGCGCGTGGGCACATGGGATCTTTT
>P_836
TCTGAATAATTCATCAACTTCACGGACAACTTGATCAGAAA
>P_837
TCTTCATACCCCAACTCACACAGCAACCTACATCGATATGG
>P_838
TTAGTAGGATCCGGCTGGCTCAGGAACGGGACGAGGAGATA
>P_839
TCATATCGATCTATTATGCGCCTCTGCATTTAGCATTGGGT
>P_840
GTTTTTAGCAAATGATTTTGCGGGGGCGAGGAAATTTGCCT
>P_841
TGGATGAGTTACTCGTTAGTCCTGTTCGTGAGCATTTAAAA
>P_842
TTGTTTTCCCCTACTTGCCGCATCAAAAACTAAATCACAAT
>P_843
AAAATTGCTCTTGTTGTGCGCAGCGTCATCAAAAGGGAACT
>P_844
GCCGGGGCGACCTATCAACGCTTCGTTAACAAAATTTTCGC
>P_845
GCTTCAGGGGCTCCGTCTTGCGATCGAGTGAAATGCAGTGA
>P_846
TCAGCAAAAGTACTCTATCGCAGCCTCGGAGCCCTGCCAGG
>P_847
ATGTTTGGGTTTCCCAGTGGCACGGGAATGAAACCGAAGTT
>P_848
TACATTCCAGAGCAAACCCGCAAGACCACCAAGTCCCTAAT
>P_849
GAGGAAACAGAGCGAGCAGTCGCCAATGACAGGAGAAGAGA
>P_850
TGAGCAACACTAGGATCGCCCAAAAATAAATTAACAAACCC
>P_851
GATCAAAACGTATGCAAACTCGTTCTCAAGGTTCTGGTAAT
>P_852
AAGAATAAAAAACATATCGTCTCGGGTAGAAAAGTTAGTAG
>P_853
TTATCAGGATGGACAACCCACGGTAAACTGTCTTGTCCAAT
>P_854
TTACATCACAACATCATCAACTAGGCCGACTATACGGCCTC
>P_855
TCTCGTGCCCAGCTTTGAGACATGTTCGAGAAGACTCAGAT
>P_856
GAAGAATTACTAAAACTTCGCGAAACCATCACAAGGATTTA
>P_857
AACTTCGAGTTCATATTGGTCATGTGGGTTGAGAACGGGAA
>P_858
CTATAGAGAATGGTTTGTGTCGCGGTTTAGACTCACTTCAT
>P_859
CAGGATCTGAGAATATCTTACGGTCAGGAGCTCGAGATGGC
>P_860
CTCCATGTCCGTGTTAGACACGGTGCCTGTAGACTCCCTGG
>P_861
CGCAACCATAAATAATAGTTCGACATAAATCCTCTATTATA
>P_862
AACCAAGCGCGGGTAAACGGCGGGAGTAACTATGACTCTCT
>P_863
TCTCGACTAGGGATCCGAGGCGGTTTTTTGTTTTTCTTCTC
>P_864
GTAGGCTTCCATTTTTTCGTCCCGAGCTGTATATTCCCCGT
>P_865
CGAACGAGTCCTAGTCGACACGGGAAGCACACTGGACATCA
>P_866
TGTCTATGTGATCTAGGAGCCTCAGTCAGTTTAATGCCACT
>P_867
TGGGAAGGACTTGGCTTAGGCGCGAGAGACTCAAGGCCGGG
>P_868
TCTAACAGCAGAATACGTCGCAAGAGTGGAGGAATTCATGA
>P_869
CGCTACTTTCAGCGATCAGTCGCCAACATCTTTTACTCCAG
>P_870
TAAACCTCTCATTCTAACTGCAGCAGATAAAGTTTTCCACA
>P_871
ATCGGCGCTTGTTCACCTCTCGTCATCGCATTTGTTGCCTT
>P_872
CAGAGTGTTGCGTCATCAGGCGGCTGGTACAGTTACAGATT
>P_873
AGGACTATCTACTTGTTATTCACGGTTTATGTCATTGGGTA
>P_874
AGGTCTCCTTGAAGTTCTATCAGCAAGGATCAAAGTGATGT
>P_875
TCTGTTTCCTCGTCGATCTCCTGCAACAGACATTCATTCAT
>P_876
TGTTACATAGTTGCACACAACGCGAATAAGGTTTACATGAT
>P_877
ATGATGATGTTTGAACTTTACGGTTTTATTAATTTAGTATT
>P_878
CCAAGGAATAAGAACAACCTCGGGAAGCTTGGTAATCTCGG
>P_879
AGGAGGAACAAGCTCAAGTGCGCCGATTTATCCGTGGACTA
>P_880
CTCATGAGAATGAGCACTCTCACAATCAGCAGAGGGGTTCA
>P_881
CAATAACAGCATGCATTGCACGGTGGATGTGAAGAAGTAGG
>P_882
AATGCCTCTTCAGCTCGTGGCTCGGTTGAACTTTTCAAGTC
>P_883
CCTTCTGCTGCGGCCAGCACCGCGGTCGCGTAAACTACGAG
>P_884
TTGGTGCTGGAGATGCACCACGTGATCCCCGTCAGAGGAAG
>P_885
ATACCTCCGAGATAATGCGTCGGCTACAACATTATCTTTAC
>P_886
TAGTATTGATCCTCAAGATGCAGCGTCATTGAACAATCCCG
>P_887
GGATTAGATGAAGATACGTTCGAGAAGGTCGTTGAAGCTAC
>P_888
TGCAATTGCAGGCTAACTGCCAGCATAATACAAAAAGATGA
>P_889
TTCCGATGTAATTTATCGTCCTCGGACGAAGATGAAGTAGA
>P_890
ATAGAACGACCTGAAGCACGCATGACTTCTGAGAAACTCGA
>P_891
TGCGAGCAAGGCAACAAATGCGATGACGAGAGGTGAACAAG
>P_892
ATTGAGTTTTTTAAGAAACGCGATTCTAAAGCGTTTCCAAG
>P_893
GGGAATCTCGTTAATCCATTCATGCGCGTCACTAATTAGAT
>P_894
GATCTTGCAAACAGAAAACTCGTCAGGATTTAGTGGGATAG
>P_895
GAGAGGGGACTTCGTGACAGCGACGTGGCTCGAGCCGTCCA
>P_896
CACAGAAACAAAAACAAAAGCGATATTTACAAAGAGTTTTG
>P_897
TGACCTCGTGAGACGAGTGTCGTGCGGGTTCTTGCGGGACA
>P_898
TTCTTAGCCTTTGAAAAACACTCGATTTAAGTTTATAATAG
>P_899
TGTCTCATCCATGTTGTAGTCAGGATCAACAGAAGAACTGC
>P_900
CGCCCACATTGCTTTGTACTCGAGCTCAACGGGTAGATGAC
>P_901
GACCCACTTTGATACGTAGTCTACGGCGACCAGTATATATT
>P_902
TACATTTATGATCATTTGAACCCAACAAAAAAACTAGATAT
>P_903
CTATAATATAGAGTTTCATTCGAGAATCTACCACCAGAAAC
>P_904
ACTTGAAACTAAACTAAATGCATAAAAAACAAGGGCTTAAA
>P_905
CGGTTGATCCGGAGAAAATACGGTCGATAAAGGAGTGGCCA
>P_906
ATAGAAAAGAAAAGAACTGTCTTTTCTTTATACTTATGTAT
>P_907
AAATTCACGAATTAAAAATGCTGTAATATACTCTTTCCCAT
>P_908
TCTGGGCTTTGCGAGAAACGCGGGGGAGTACTCTCTACTGT
>P_909
CTTCGCTCACATTCTTAGGGCTCGGCCATTCTCTAATTGCC
>P_910
CGAGAACTGCTGAGAAAACTCGGAAAAAGGCAACAAAACCG
>P_911
CTCATCATCGAGCGTAACATCGCCCGTGAATTAACTGAGAA
>P_912
AGAAGATTGCTCAAGCTTATCAGCAGAATGTGAGAGATAGG
>P_913
ATGTTCGGCAACGAAGATTCCACGAAGGAGATCGGGTCCTC
>P_914
GCAATCGAGCTCAGTGAATACGACATCGAATATCGGAACAA
>P_915
CACTCGATCGCACTCGATCACAAGGTCGCTGGACCATTCAA
>P_916
GAGAGACAACATCGACTTCTCGCCACCACAAGAAATCCTCC
>P_917
TCTTGCAATTTCTCTTTCTTCACGGTCTAAAGCATCCCACT
>P_918
AGAATGCTTCTGCATACCGCCAGCAATGGGAATTTCCAGAA
>P_919
CTAAATTCTACAGGTTGAGGCGGCAGGAGAATCCAAATTAG
>P_920
GTTCGAGAAGGTCGTTGAAGCTACGTCGGCGAAAGAAGCAT
>P_921
GTAATCCCAGGCCTAGGAAACACGGATGGCTCTCCATTAAA
>P_922
CCTTTGACCATTGGAAAAAACATCGACAAAAACATTCGCAA
>P_923
AGAGCCTTAGCAGAGTCAAGCGTTAGCGTAGTAGACCTTTG
>P_924
GGTTGTCGACTGCCAGAGTGCTGGAACAACTGCAGAGGCGG
>P_925
ATCCAGGCTGAAAGGATGCTCGGGAAAGGATGTGAGGCATA
>P_926
GTTTACGATCTTGAAAAACTCTGGAGTAGTAGTGCTTTTCC
>P_927
ACGAACGGTCTACTCAAGCTCCTGAGAGCGAGCGGAATAGC
>P_928
GCCTTTCATACGAGAAATGGCGGTGACCGTTTGCCCTAAAC
>P_929
TAAGTGCTGCGTACAAGTTCCGGCCAGGATAATTGGGAAAG
>P_930
TCTGGTAAACATGTTGCTCTCTCGGTCTAGCGGACCAGGAC
>P_931
CCATTGAAAATTTGTTGGGACCCTTAGGAACAGCTACCCCA
>P_932
GGCGGCGACGGTTCAAGTTTCTGCATCGATTCCGCCTCAAG
>P_933
GTCGCCTCAGGATCGGCCCGCGGCGATATCAATCCCGTATT
>P_934
TGGGGTGATTCCTCCGGCTTCGCGATTGAGTGAAACTGAGC
>P_935
CCGGTCGCAGCGGGACGTCGCACGATAGGAGAATTGGTGTG
>P_936
TCGCTGATCAACAAGAAACGCTGCAACACCCATATTCCCTT
>P_937
GTTAAAAGAAAATGAAAATGCGATGTGAACAAATTAGAAAG
>P_938
TGTATCCATTGCATTAAATGCGGCGATAGTGTTATATACGG
>P_939
CGTCACCCGTCCAGCTACCTCGAGCTCGTCCGTCACTCGTC
>P_940
TCCTAATCTCGGTGGCATTCCTTGGTCGTGGCCACTCCTTT
>P_941
TTATTTCTACTTGATAAGTACGGTTCCATAACTATTCCACA
>P_942
GGTACCAGTCCGTAAAAGTCCAGCACTTAGGTAGCAGCCCC
>P_943
CCGAACGTCACTCAGAGAGCCGGCGCCGGCGGATCAAGACC
>P_944
ATTAGGGTTTCTGGAGGAAACGGCTGCGAATAGGGTTTGAG
>P_945
AATTTTCCAGTAAAAGGGCTCCTGACCAATTAGAAACAAAA
>P_946
CTGTCCAAAACAGAACGACCCGCGAACCAAAGATCACCACT
>P_947
CTATGACCATCAATAAGAGTCAGGGTCAATCACTCGAGCAA
>P_948
CCTATCAACACCCTTTCGATCTGCAACAATCCGCATGTGAA
>P_949
TCCCAATCTGAAGTAGGAGTCAGCGTGGAAGTCACAGATGG
>P_950
ACATAGGTCCCGGAAAAATGCTCTAATTCCTAAAATATATG
>P_951
GGCCGAGACACCTTTTCACCCGTGAGCTACCACAGTCCACC
>P_952
TTGTAGCATTTGTTTCATATCAGCGTGAGGAGCAGCAGGAC
>P_953
GACGTAGCTTCAACGACCTTCTCGAACGTATCTTCATCTAA
>P_954
GAGGCATATGTTTAAAAGTGCATGTATGATGATTTTATCTG
>P_955
GAGACCATTTTTAGCAACTGCGGGCGCTCTTATCGATGTGC
>P_956
AATTATTGGGCCAAAAATTTCGAGGCCCAAAATTGGTGACT
>P_957
ACCAATCAGTAGTTGATAGTCAAGGGCGTGTTATTAATACT
>P_958
CTCCGACACTTTTATACCGCCGCCACCCTAACGCCTCGAAG
>P_959
ACTACAAACGTGACAGGTTGCAGGATCGTGCTTCAGTGTCG
>P_960
TAAAACGGACGTGACGTAGTCGCCAAAAACGACGACTACAT
>P_961
CTCCATGGATTGGAGAAACGCTGTGGGGAACAATGTGTGCT
>P_962
TGCGTTCAAGCGCGTGGGCTCGGCAAAAGAAAAAAGATCCG
>P_963
GTTTTTCCTTCTATTGGTGGCCTTGTCGGAAATTTGTTGAT
>P_964
AAACAACCCAGGCCAGCTTCCAGGAAAAGCAATCCAAAACC
>P_965
TACCAAAATTCTTCTACACACACGATCTACAAAAGAGCGGC
>P_966
AGTCGAATATGACTTGATGTCATGTGTCTGATTGAGTATAA
>P_967
AAGGCATATACGGACTTTGGCTACATCGTGAAATCTTCTAG
>P_968
AGATTATAGGAAGTTGAATGCTGCATCTAGGAAAGATCATT
>P_969
AAATTTAAAAGAGTTTAAAACATCTTATACTATTATTTTGG
>P_970
AATTGCGCATGCAAGGGTTGCAGCGGCGTTCCTTGGGGCGA
>P_971
CTTCTTATCCTGCATTAAGACAACACCAATTCCTACCCCGG
>P_972
AAGGATTGCACAAGTTAATGCAAGGATCTTCCAGAAACACA
>P_973
CTGGTCAAAACTCATGGAAGCCCGAGCGCTGCTCCTAAGCA
>P_974
CTTTATCCCTTCTTTGTGTTCTTTAGGGACGTTTTGAGATT
>P_975
CAGTAAGCTCAATTAGAGCTCAATACCGAAGATAACGGTTC
>P_976
CCATAGGAATTCCTTTAAATCAAAAAGGAATAGACTTTGAT
>P_977
CATCCACCGTGCAATGCATGCTGTTATTGATAGACAGAAGA
>P_978
GCCTTGAAAGAATTCACACGCGGCCACCTGCTTTCCCAAAA
>P_979
AAAGAAGTAAAATCTTAAGACTTAAAACATTCTTAAAACGC
>P_980
AATTTCCCTCTCTTTTTTGCCGGCATCGCTCATTTTTCTTT
>P_981
GTATTCCCCTTAATAAAATTCGTCCTCAAATTTTCAGGGGA
>P_982
TCATAATGTTTGTGAAGAAACGTCCACAATAATTAGTCTTG
>P_983
GGAGATCGACTTTTCTTCGGCTCGGCCAAGTTTGGCCTTCT
>P_984
CTCTCGGACTTGCTCATCGGCGGCTCCAACTTATCGAATGT
>P_985
AAAGTCTTACTCTTCCGGGTCGCGGTTGTGCTCTGTGATAA
>P_986
CCCGGACTCGATCATTATTTCCCGATATTTGTCCTTTCCTG
>P_987
TTTGGCACCAAACTTTTTGGCGGGAAAAAGAATGTTTTGGT
>P_988
GACCCCGGTTGGAGTAACGACGACCACGTCATGAATTCATC
>P_989
TTATGCTTCATTTTGGGGCGCACAAGGAATGGGATAGAGAT
>P_990
CCGAGAGAGGAAGGTGGAGTCTCGGACAAGTGAGAAGGAGC
>P_991
TTGTGTTTGGACTTGATCCCCGTTGGCAGTCCGGTGACGAA
>P_992
GGAGGGTCCTAATCCCATTTCGTCTCTTATACATGCTGCTA
>P_993
GGCTGCTTCTAGGCAAACCTCCTTGGCTGTCTCTGCACCCC
>P_994
GAGGAATCCTGAGGAAATCGCAGGAATGGAGGAAACTGTTG
>P_995
ACCGGTCGACCACATAGATACTCGAATGTGAACCTTGCCAC
>P_996
AACTACTTCAATTTTTCTCACCCGCTCATCGCAAAGCATTT
>P_997
CAACTTCCAAGAGGAAGTTCCTGGGACGTTGTCGGAGCTAC
>P_998
ATTTGCAGGTCTTGATCCGCCGGCGCCGGCTCTCTGAGTGA
>P_999
TGAAAAATAAACTGCTTTAGCAAAAAAGCGAAGCATTTTTT
>P_1000
CATCAAGCTAACAGAGGCTCCGAGATCGCACAGACAATCGC
>P_1001
TCCTCTTGTCAGCATAACTCCGCTGTCGATCCTGAGATTCC
>P_1002
AACACGAGATGGAAAATTACCGGTTCCGAAGTTTCGATTGA
>P_1003
CTGCCACAAGCCAGTTATCCCTGTGGTAACTTTTCTGACAC
>P_1004
CAAATTTTTTTTCAAATACTCGATCACAACATAGGAGTGAA
>P_1005
TGTCCGACCATAGAGCAATTCAGGGGCGTTACATCCACGGT
>P_1006
GTACTCCAACGGGCTGTACACTCGATCTCCAGGTCTTCTGT
>P_1007
CACAAAGACTCCCGCAAATTCCCGAGCGATGGATGGTTGCA
>P_1008
AGAATTTTTTAAAACCCACACCCGGCCAATTCAACCGATTC
>P_1009
TGTGAGAAGATAACATGGGTCCCGCCTGTAGTTTTTCCTAT
>P_1010
ATTCGCCGAACGGTTAGTTACAGTATCTTCGGTTTTCGCCG
>P_1011
TTTTAAAACATTGAGCCACTCCCGCTTTGGTTTTTTCGTGT
>P_1012
TATTTAAACATTACCAATCTCAGCCAAAGTCACAATATAAA
>P_1013
CCGGAAAGCCGTTTTCCTCACGTCCGTTGGCTCTATGGGAA
>P_1014
AAATGATGAATGGGGTGTTCCGGGATTTCTTAGACGAGTTT
>P_1015
TGAAGACCAGTCATAGTTATCGTTGGCGGCTCGAGTCATGC
>P_1016
GAAAAGAAAGGAGATAGAAGCGCCGGCGCCGACGAAGACAG
>P_1017
TTTTTGAGATGCAAGAGAGGCGATGACGTGGCGTCATTCAT
>P_1018
TACTACAACGTCATGTACCGCTTGCCCGGGCATGACCTGGT
>P_1019
CCCATGCTTTAGCTGAAACGCGTCAGTCCGATCCATACAAT
>P_1020
ACAAAACAAGACTCAAAGAACAGCAACAATAGTTATTCCAG
>P_1021
CGGTTGGCCTAAATCCGAGCCAAGGACGCCTGGAGCGTACC
>P_1022
TCCCGTGAGGTGTCAACACTCGCCAATATCTAATACCTTGG
>P_1023
GGAGATGATATTACCACAGGCGCGGACGACCAGTTGGAAAG
>P_1024
TATATTATAGATGTATTTAGCGAGAAGAGGATCGAACTTCC
>P_1025
TCAAATCCAAATTCTCAACACAACAACCAGAAAATGCAAAA
>P_1026
TCTTGCTATTTTCTCTTGAGCAGCCGCAGAAAGACCCATAG
>P_1027
CACCGTGCGGTTCCCTTGAACTAGGTCGAGGTACGCACATT
>P_1028
AGAAGGAAAAGGGGTTTCTTCAATGGATACCTCTTGCTCCT
>P_1029
ATTTAGATTACATTCAACCGCTCGAAAGGTATATATGCTTT
>P_1030
TCATCGAGGCCTGGCTCTTGCCCCGACGGCCGGGTATAGGT
>P_1031
GCGTTTAACCGGAAGAGTTGCGGCCCTCAACCGTTTCATCT
>P_1032
AGAACGTCAATGACAAACCTCAGTCCCATTAAGCCTACTGG
>P_1033
ATTTGTCCTTGTGGTGGACGCATCCTTGACATAATCTCTGA
>P_1034
AATTTTATAGATGTAAACTGCGAAAATATTTTTTCGTTATG
>P_1035
GTCTTGCGAACATCTGCCTCCGCTATCGGGATCTGGTGATA
>P_1036
AAACAGGCCTCACAATCACACAAGATATATAACAGGGCTCA
>P_1037
GTCAATTGAATCCCATGCGACGGCGTTTGAATTACCCAAAT
>P_1038
CACTTCTTCTTGGGACCGCACTGTTTCGCTCCTCACATGTT
>P_1039
GATAAGAAGCTAGCTGAGCTCACCACCAGGATTGATTGCTC
>P_1040
CAATTAGAAGACATCACAGACGGTTCCGAAGAAGAAAAACA
>P_1041
CCACCGTCCACCTATCACCGCAATATCTAAACAACGGAGGT
>P_1042
TCGAGTGTGAGCATGCCTGTCGGGACCCGAAAGATGGTGAA
>P_1043
CATCTCTCCAGTTTTAATTTCGCCATCTATTAATTGCCCTT
>P_1044
GAGGAGGAGGAGAGGAGCTCCGCGAGCGACGAGGACGTCAA
>P_1045
CCATGGAACTAGAAACCCATCAACATTAGCAACTGCCCAAA
>P_1046
TAAATTATGATTTTATCAATCAGTAGTTTTAATACTCAACA
>P_1047
GGCAAACATCTTTTAAAGCTCGTGCCCGGAAACATGTAAGT
>P_1048
CTGGGAGAAACAGTTTCAGTCTCTGGCAGATTAAGATGCAA
>P_1049
TGGTTTCGGCGAGTTCCTCTCCCGATCTTTGGATCATACCA
>P_1050
ATCTCGGAAGTATGCCGAGACTTCATCTCATTTTCTGCGGG
>P_1051
CCATGGGGTGCCGATAATCGCATTGTACACGGTTGGTTGGT
>P_1052
ATATATCAGGATTCAGATGACGAAGACGATGTCATTATGCA
>P_1053
ATCTGTGGGAAAAAACGCTACCCCATGGATCAATCACGACC
>P_1054
ATCATCGGAGGACTCTTCTCCGCCAACATTCTCCTCTTCTT
>P_1055
CATTGGGTTCAAACATTGGACGCGCTCACATTTTGTGGTAG
>P_1056
TCAACAGTGTGTGGACCACGCGCTGAGGATAAGCTGGAGAG
>P_1057
GAGACGAGGGCACTCGACCTCGTGTTCGAGTGGTGAAGTGA
>P_1058
TTACCTACGTATTACCAACTCTCAATTTTTGCATTTCGAAA
>P_1059
TATAGAGAGAAAGGAATAATCGCCGACACGGAGAGGAGAAC
>P_1060
AATGAAATAATGATTTTTTCCGCCAAAAATATTCAGAAGAT
>P_1061
GGTTGAGGCGAATGATTTTGCGGTTGGGGAGCAGAACCATC
>P_1062
CATTGTGTATTAACATAAAACAGAAGTGGAACTCAATTGCA
>P_1063
TCTCTGAGAAACCCCAAAATCGCCGACGAATTTCCTCTCCG
>P_1064
GACAGAATTGATAAAATAGCCGGTGAGTTACAAGAAACCAA
>P_1065
CCTAAAATACTTCGGCTCATCGCCAACAATTATTCTCTTTG
>P_1066
TAATCGATGAATGCTCGAACCTGTAGCGGTGAAAGTCGCCA
>P_1067
GGTGTCAAGACGGGATTGTTCAATGACGCTGCATCTTGAGG
>P_1068
CTAAACCAAGATTGAGCTAACCGGGACATGAGATGGGGAAA
>P_1069
TGATTGACAAAAGGCTGAGTCGTTGGCGTTGGAGGCGATGG
>P_1070
CAAAAGAAATACAAGTCACACACGACTATAAACCATGTTCC
>P_1071
GAAGGACATGGTTAGCACCGCAAGGACAACTCGAGAGCAGC
>P_1072
AAGGATACTGTTGTGAAACGCGAAGACGTGAGAGAGAAGCT
>P_1073
GAAAAGTACATCCAGGTAATCTCGGTCGACGACCATGAGTT
>P_1074
GTCACAACCGTTCGTTGGTACCCGCTCGACCTTACACCTTT
>P_1075
CTCACCAATCAGTTGCGAGTCGACAACATACATGAGATGTG
>P_1076
AGGGATTTAGTTCTCGGAAGCTACACCGAAGTTTTCTTTCA
>P_1077
ACTTCTTCTTCTGCAACTGGCTCGGACTCCAAGACCCTCTT
>P_1078
TGGAAAGACCCCAAGAAGCTCAGCAAATAGTTGAATTGAGT
>P_1079
TATGACTCGATATTTTGGTACTAATCCATAACGATCAAAGT
>P_1080
CAACTTAAACTACTTGTTCTCGCAAACAACAAAATAAGACC
>P_1081
CAGCTGTGAGCTCCCGTACCCGCGAAGTGCCATCTGAAACA
>P_1082
CCCCAATCCAAGACGCATGCCCTCGACATGTCCTCGAGGGT
>P_1083
TACGATCGTGGATGAAACCACAGAGAGAATGAAGTTCTTAA
>P_1084
TCTACTCATCATGTGAAATGCCCAAACATGGATATGCCCAC
>P_1085
AATCGACGAATTGCGTTTTGCCCGAGAGATTTATTTAGAAA
>P_1086
CGTGTTTTTCATGGAATGTGCGCGGATTTAATAAAACTTCT
>P_1087
GCAAGTGATGCCTCTGCTGCCGCTACTACTTCTACCTCGGC
>P_1088
GGTCAGGAGCTCGAGATGGCCGTGCACGAGAAGCAGGAGAG
>P_1089
ACCAAATCTTCTGAAGCACCCGCGATTGAGATTTACTAAGG
>P_1090
CTTGAACAGGTCCAAGATGTCTCTGACGAAGAGGTTGAGAT
>P_1091
ATCCATGCTTTCCAACGAAGCACGCCCATCCAACCTAGGCG
>P_1092
TACAGAGGGTGGGCAATGGCCAATGACAAAAAGAACGCGAA
>P_1093
TTATTGGGCGGAATTGTGGGCATTGGCGTATTATGGGACTA
>P_1094
TAGGGGAATGTACCATATGACCCGAATGCATTTTTATCCAA
>P_1095
GGGAACCTCTGGGGAAATCGCCCAAACAGTCGAATATCTAA
>P_1096
ATATTCCTTTATCCTACTTTCACGGTCAATTACCAAACGTC
>P_1097
AAAGACGGATACATCAAAGGCGATAGAACAAAGCACATCCT
>P_1098
TCCAACTTGTCCTGAAAGCTCATGCTTGACCAAAAAACTCA
>P_1099
ACATTAGGAAAATTGAACTGCTCGGTTTCCATTTGTATGTC
>P_1100
CACTATTTTTTTATTTGCACCACGATTATAAAACTAAATAA
>P_1101
CAGCATAAGAGGTTTCCTCCCAAGAGACGAACATGTGAGGA
>P_1102
ACGAGATAATCGATCTCCGTCCCAATAATGCAAAGGTCTAC
>P_1103
TATGAGTCGGACTCCTCGGGCTGCAACCACGCGTTGATATT
>P_1104
ATAGTCGGATTGGTGGATTCCGGCTGCATACTCCCTAAAAC
>P_1105
TAAGGAAGGCCTAAATTGCACATCAATTTTTCTGTCTTGTA
>P_1106
ATCGAAGTTCTCAATCCATCCTGGGTCGAACAAGATGTACT
>P_1107
TAAGTTGTATTGGAAAAATTCGGTTAAGCTCTTCTGGCTGA
>P_1108
CTATCCCGAAGATACAAGCGCCCGGTCCTCTTCTCTTGTGT
>P_1109
AAAAAAAAAAGCTGGTGGGGCGGGGTCCAAGCAAGCGTAAT
>P_1110
CAAGGAAGAGAGGAAAAAGGCGCTGTCATCTATCTCGACCC
>P_1111
TTTACGTTGCGGATGACGTCCGACACCTTAATCCTCACATA
>P_1112
AGTCAATGCGGTAGCAGCCACTGTCCCGACCTTTTCTGTCA
>P_1113
TGAAGTTGCACAAAAATTACCGGTGATAGAGCTTAACACCT
>P_1114
GGTTCTCCTTTTTCTGAGTTCGCGAGCTGTGCGGGGTATGT
>P_1115
GTTCGTCGCAAAATACGAGGCGTTTGCGACGAAGATTCTTC
>P_1116
CTCCCGTGTGTTACCGCACGCGGTTGGCCTAAATCCGAGCC
>P_1117
TGCGCATCGGAAGTGTGATGCAGTGTCAGAGTCCGTTGAAT
>P_1118
CCAGCGCCGGCTCCTTGAGGCGGAATCGATGCAGAAACTTG
>P_1119
ACCAAAGAAGCTCGGGAAAACCCACTCGACACAACTTGGCT
>P_1120
CTCCTTGACACCGCCTCCAACGGGAATTTCCTGAACAAGGA
>P_1121
GATTCCACACTCTTTAAGACCTCGAAAATTTGACAAATTCC
>P_1122
GGCTATGTTGCTGCTAAATACGCGCTTAAGGTGAATTCTCA
>P_1123
AGATCGGGTACAGACTTAGTCAGGATTTGACTATTTCTAGG
>P_1124
TCCTTGTGAAGACACTTCCTCAGCATCGACACATGAAAGAC
>P_1125
CATTTCTGCTGGACTCGAGCCGCGAGCAATGGATATCGAGC
>P_1126
TCATGGTACAGAAAAAACCTCGGGGCATATCTAATTGGAAG
>P_1127
TCTGTTTAATTCTTGTTCAGCGCGATTTGCCAATCGGAATT
>P_1128
AAGCCATGAACGGATCGTCGCAATACCGTCTACTTTGAGTC
>P_1129
TTGATGCTCGCATGTAACGCCTCGACCGCCCCTACCAGTGG
>P_1130
CCATTATCACAGGGCAATTGCGTTTCTAACCTCCATATCTT
>P_1131
GCAACTTTCGTTCTCACATTCTGTGACAAATGATACACACA
>P_1132
GTCGGAGCTACAAGAAGACTCGGCGTTGGCTCTGCAATCGA
>P_1133
TCGTTGGGACCCTCATGTCCCTCGAGCAACAATACTAAACG
>P_1134
CTGACGCGTTTCAGCTAAAGCATGGGCGGAAATCATGTTGG
>P_1135
CGCCTCCATCATCATATCGTCTTGGACGGGTTTTCTTTGTT
>P_1136
AGTTTGAGGCAATAACAGGTCTGTGATGCCCTTAGATGTTC
>P_1137
TCAACCACAGCGTGTAGATCCGTTGCCACCACAAGAGACTG
>P_1138
AATGCATAACGCAGTTTCCTCGGCACCGAACATCGACCACA
>P_1139
CGGACGGGACCGAACCGAGCCGGCAATTTCGGGAAATCGGG
>P_1140
GTGTAACGGAGGAAACTTAGCAGCGCCAGGTCTAACGTCTC
>P_1141
ATGACAGATTTGGGTTGGGTCTGTAATTGTTGTACCCTTTG
>P_1142
CTAGACACTGACCTAAATCCCTTTAGCGATCTCTAACTAAG
>P_1143
ACCTTTTCCGAGTGTGATTTCTATTTTATGTATGGACGTGC
>P_1144
TTCAACTCCGATCTTCTGCTCGCCGTCGTCTAGCCGCCACA
>P_1145
TACATACAAATAAACTTGGTCTGCAACGGTTTTTTGTCTGC
>P_1146
TTTTACTCGACCAACAGAAGCTACAGAGACTTGCAGAAATT
>P_1147
CAGCGTTACTTGACCGACCACTCGACCTGTCATCCCAGCAG
>P_1148
TCCAAGAAAACTACGAATCTCTGTAGCGTTCTTGGGTCTAG
>P_1149
GTTTATTGTGCTTTTTCAGGCGAGGAGATACCGAATTTGTG
>P_1150
TCTTGTATACTTCTAAAACGCGGAGTCCTTTCACTCGAACT
>P_1151
GAGTCTTGTGCTGAAGTTTGCTGTGGCTGCTGGGTGAAGCC
>P_1152
CTTGCAGTCATCCAAAGTGTCTACAGAATCAACGGGCAAAG
>P_1153
GAAAACAAACCCGAAGGTAGCAGTAGAGGTAGAGAAATCGA
>P_1154
CCCGGAAACTCAACAAAGTGCGTTCCCTTTCGTCAAGTAGG
>P_1155
AAAAGCTCCAAGAAAAGCCGCAGTGGAAAAGAAAGGCAAGG
>P_1156
GGGAATTATGAGCCACCTCTCAGGAGCATCGAACTCGTGTG
>P_1157
TGTTGCATGGAGGACATGGGCGTCAGCGGCGGGTCCCAGAA
>P_1158
TACCATGTCCAAAATGAACTCCTGCTCTCATTATCTTTTCC
>P_1159
TATGCACAGGTAGAAAATGGCTGCATCAAGATGGCTAATAG
>P_1160
AATAACTTACAAAGTTGTCGCCCCATAGTCGCCGAATCGTC
>P_1161
ACTTTGAGGAGTTGAGACCACTCGATCGCACCAACGACCCA
>P_1162
AAATGAATCAAGATATGCATCGCTAGTGAACTCATTTGGCT
>P_1163
ACCCGGAATCTTTGGACCTGCGATGATCTGCAGGGCTTGAA
>P_1164
AAATACTGTATGGTGGAAATCGGTGTAGGCATTAGAGCGGG
>P_1165
AAAGTTAAAATATTACTAAACGGTAATACGGAGGAACTAAT
>P_1166
GCCTGCCGCGTAGAAGTCATCGGGATCGTCGCACATGCTGA
>P_1167
GGGACATGTCTCACTATTTGCAGCAGAATCTTTGAAGGGCT
>P_1168
ATTCTTACCAAGGTTCAAGTCGATCTTACCCATTTGCACAT
>P_1169
GGGAATTACAATGAGAACTACGATCGCACTAACAGAGGCAG
>P_1170
CACATCATCAAATGGAGACTCGCCAACCATGGGAGCTGCTA
>P_1171
TTGTGATAGTTTTTAACAATCTCGGACGCCAACAAAACATT
>P_1172
AACAGCGTTCCCAAAACGCTCAGCGATGGTGATGATTGACT
>P_1173
CTCGCCCGAAGTTGTCCAACCGCGAGAAATACGTTTACCTT
>P_1174
CCTTCAATTAAAGCTGTGAACCTCAAGAACTTTTATATGCT
>P_1175
CAGCTTTTGAATTGTTTTCTCAACAAAATCAAATTACCAAA
>P_1176
TCCTAACCAAGCGAGATCCTCTGTCTCGAGTAAACCTCCAA
>P_1177
GCAGGCAACGCCACAACTGCCTCGGGCGCAGCAGCGGATGG
>P_1178
CCCCATCTTTGAAGATCGTACTGCCTCGGCTAATCTGCTCG
>P_1179
AGCAAGGGACCAACACATCCCCCGAGCAGATTAGCCGAGGC
>P_1180
TTGTGGATAGCGAGATTCCGCGCCGGTGAAAGTCTGTGAGA
>P_1181
GTCTTTGTCCATATGAAGTCCATATTAGGATAAGGTTGCGG
>P_1182
ATAAAACTGAAGCAAAAACTCAATGTCGACTAGATGTCAGG
>P_1183
GGCAATTCTATGTTGAATAGCGAAAAACTAAGAGGTTCGGC
>P_1184
GAAGAGCCCATACTCGATTGCAGAAATCGATTCCAAGCTCA
>P_1185
GTCTAATATCTCTTCTTCAGCGGCAGAAGAATTCAATCCAT
>P_1186
GTGCCTGTCTGAAATAATGGCGAGACTTTCATCATCTGGAA
>P_1187
CGTATCTGACTCAGAAACATCAGTGACACAAACCGGTGGAT
>P_1188
CTCGAGCTGTGTTGGAATCTCGCGGTAATAATCATCCCCTG
>P_1189
TTTTTTTTTTTTACGTCAACCGATATTAACTTTTCAACCTT
>P_1190
AATTGAAATTCGGTTCGGATCGGTTCGGACGTCGGTTATAG
>P_1191
CCATAAACGATTTGAAAAGGCGAAAATTTAGAGGCAGAATG
>P_1192
TAATCCTCATGCAAAATAGACGCGATTAATCGTGGTGTGCC
>P_1193
TTGATGAATACTTTGAGGAACCCCGATCTTGGAAAAGAGGA
>P_1194
GTTTTGACGGATCAGAAAGTCGCGAAAGTATGGATGACAGT
>P_1195
ACGTATTTGGGTTTAGTTAACTTATCAAACTTTAACATATG
>P_1196
CAACTTAAACCCGTCATACGCTCGGTTGAAGTCCGCCACGA
>P_1197
ATAACCCATATAGATTTGCCCGTTCTTCGTACATAAATCCT
>P_1198
CAACCCAAATTGGTTTCTCGCAAGAAGGATAAACAGGTCTA
>P_1199
AAGATCTCTTATCCCCGAGGCGAGGATGGCTTCATAAACTT
>P_1200
TTTGGCGAGATAAGCTCCGGCAAGTAGAAGCTTCAACCTAT
>P_1201
AGAATTGTTTGCATATCCTCCGGTTCATGTTGTTAAAAAGG
>P_1202
GGTAAGCAGAACTGGCGATGCGGGATGAACCGGAAGCCGGG
>P_1203
GAGTCGGAGAAGAGGAGACGCGGCGGTTCTGGAGCACAGAT
>P_1204
TCCTGATAACATGCTATACGCGGGAAAGTCGCTAATCGTCC
>P_1205
TCCAATCCATGGAGGCTGCTCTCGAGTTGTCCTTGCGGTGC
>P_1206
AGTTTTTGTTGCTTCATCTTCTCGGACGGTCAAACTTCTGT
>P_1207
CTTTGACGACTCATCGTCAACCCGAATGCGCTTACCTGCCG
>P_1208
CGCTGGTCAAGGAGTGAATACGATCGGGTCGCAACCGAGAG
>P_1209
ACCGCTTCGGTTACAGCGCACAATATAAATATTCAAGATAA
>P_1210
AAGACCACATAGCCCACCTGCGCGAATGTTTCAAACAACTA
>P_1211
AATCTGATGACAAGCACCGCCGAGAGATTAAAGCTCTCCAT
>P_1212
TATATGAAGTTGGATGAGAGCGGGAAATTCCAATACCTATT
>P_1213
CTGTTGATCGAGTTCGCATACAGCAGAGGTGTACCTGGATC
>P_1214
TGCCAGAGAAAAGGCAACATCGGCAGAAGAAATGAGATGCC
>P_1215
TAGTGATCCTGGTTCGTTCACTCTACCGTGCTCTTTAGGTC
>P_1216
CACTTGGGATAATCGTGGTGCAGTATCAGTCCAAAATGGTC
>P_1217
GCTATATATGAATTGCTAAGCTGAAGCAATATGAGGTGTTA
>P_1218
CGGTATGGTATTTCGAAGCCCCCGAAAATACTCTAAAGCAG
>P_1219
GATCAGACTGAGTCGTTATGCGGCACCATCGAATCTTATTC
>P_1220
ATTAAACAAGGTTGATGAGTCGGTTTCTCGCTTTCTCACTG
>P_1221
TCCATTACTTCCTGACTCAACATGACCGGCGTCAAAGGAGT
>P_1222
GAGGAGATCCAGATAGCCGCCGCTAACCAGGAAACCCTAAT
>P_1223
TTCTTTATTGCCGGCCACAGCCCGGCTACCGAATCCTAAAA
>P_1224
AACACTGGAATACTTTTCGGCGCGAAGAGTTTTTTGGTTAA
>P_1225
ACCGTTGCTGTTATTGCTTTCCCTGGCGTCTCTAGGGTTGT
>P_1226
GCTAATTTGGCGTTTATTTGCAGCACCAACGTCTCTGTGGA
>P_1227
TGCCATGTCAGCAAAAACCGCGTCGTCAAGTCAGTAATCGC
>P_1228
TCACTGAATACGACCGCTCGCCCGAAGTTGTCCAACCGCGA
>P_1229
TCGCTCACCACGGGCCGATCCTGCATCGTCCCTGATCGTCT
>P_1230
GGATGGAGGTCGAGTGATGGCGTTGACGTCGAGTGGAGGAG
>P_1231
TCCTTCCGCAGGTTCACCTACGGAAACCTTGTTACGACTTC
>P_1232
AAAACTAACCTGTCTCACGACGGTCTAAACCCAGCTCACGT
>P_1233
CCATCTTTCTTCCCCACGCACTCGACCGCTTCTCACTCGCC
>P_1234
GAGATGCACCACATGATCACCGTCAGCGGAAAGGAATTGCA
>P_1235
CGTAGGCTTGGAACTATCATCTCGGCCGGAATTATGCATTC
>P_1236
CTTCTCAATCACTTATCCAGCTACAGAGGGTGGGCAATGGC
>P_1237
GGCTTGATGCATAATGACATCGTCTTCGTCATCTGAATCCT
>P_1238
TCTGCTAAGAAGATAGCTGACTTAAACAACAAAGTTGACAG
>P_1239
TGGCTTCGAGTAGAAGCACGCGCTGATAGCAAATTCCCTCC
>P_1240
TATCTTTCCAACTGGTCGTCCGCGCCTGTGGTAATATCATC
>P_1241
CATTAAACGCCTTCTGGGCGCTGGAACGTCTGGGATCGGAT
>P_1242
TATGTGCTTATGTTTTCGAGCGGTGAAACTTGTTGGGTAAT
>P_1243
GTTTTTCTCTTTCACAATAGCCTGGTCGTGTAGTAGGGGTG
>P_1244
GACATCCTTTTGTTATGATACATGGTCCTCTTTGGGGAACT
>P_1245
AAAGTTTTGCGACGGTCATCCGTCAAAAGCTTTCCCGCCAA
>P_1246
ATCATTGTAAATACCTTTTACGGAAATTTTTTGTCGGATTT
>P_1247
GAAGGTGAAGAAACACTCGACGGTGCGAGAGAATTCACATA
>P_1248
TCGATCTCTGCTTCCAGAAGCTCGATATACTTTTTTGCATC
>P_1249
AGGAGGTTTTCTTAGATACTCGACCATTAATTCGATCCATT
>P_1250
CACAAAGGAGCTTGGTGTGTCCTTTACGATTTATCATGTGA
>P_1251
CTGGTTCTTTTTGAACAAGTCTGCTCTTGACTTACTCTTCT
>P_1252
TTCCTTGGTCGTGGCCACTCCTTTATCGACCGTATTTTCTC
>P_1253
GTTGCTTCCAGTGGAGGAACCCCTGTTCATGCATGGCGGGG
>P_1254
TTTAAAATGGACAGAAATGGCAGCACTAGCTTTCAAGGCTC
>P_1255
CAGAGACTGGTGCTTCTTTGCTACGCCGTCTTTTAAGCATT
>P_1256
TTTTGAACTCAAGAAGATCGCGGAAAACCTACAACAAGAAT
>P_1257
AAGAATTGCATCCATTTGTTCAGTGTCTGAGTTTGAACATG
>P_1258
TGTATAGAAGGAAAAGAAATCATACATAAAATAAGGGGCTT
>P_1259
CTGCAGTCTCGTAGTTTACGCGACCGCGGTGCTGGCCGCAG
>P_1260
TCTTTTCAGTGGTTCTCCGTCGTCACCAGCCACAGGATCTC
>P_1261
TATTTAGTTGTGATCCAAAACGAAAAAGGGGGGGGTCTTGA
>P_1262
GGATTTACAAATTTCCACTTCAGGATCGATCTACAGCAGTT
>P_1263
TCGGAATTCATCTTCTGGTTCAGCATCTCCAATATCGTAAT
>P_1264
ACGCGAATCGTAATTGGACGCGGCCATTTAATGGACCAAAT
>P_1265
GGCCAATCCCGAGCAGACCGCCCCCGCGGCGAACCCCGAAG
>P_1266
CGGGTTGTCCCTGGTGATCGCACTGGTGGATGTGGTGCAAC
>P_1267
GAACAAGAGAAAGAGAAGGACCCGAAAGAGAAAGAGAAAGA
>P_1268
ATCCTTGTAGCTATCTTCCGCGCTACCTTTTAAATCACAAA
>P_1269
GATTTCAGCATGGCTCGAACCGGTGACGAAGATGGCAGCGA
>P_1270
GAGATGTTTGAGGAAATAGGCGAGAATGCTCGAACACTACA
>P_1271
AAACATAATTATATGATAATCGGCCGCAAGCATGGGCTTGA
>P_1272
AGCAGGCGACGGATTGGGAGCAGTGGCGATGTGGAGATACA
>P_1273
TGAGTTTAAATATGATGACCCGTGTTATATAAGGGATTAAA
>P_1274
ATGATCTGAAGTGTATATCTCAGCAGCATAAGAGGTTTCCT
>P_1275
TGCAAAGATTATTGAAGAGTCTCGATCTAATGTAACACACC
>P_1276
GATAATGACAACGTCAGTAGCACGACCGATGTTGATTCCAT
>P_1277
GACTTTGCGAGGAATTTTTTCGTCCTCGCAAGTTCCTCGCA
>P_1278
TTATGGAGGGTTGTCTTTACCGGTGTGTGGCTCAATTGATG
>P_1279
TGAAGAAAAGTTGTGTCTTGCTGCAGTAGTGTTGACTGAAG
>P_1280
GAGCCTCCTTTCTTCTCGGTCCGCAGAGACAAAATGTAGGA
>P_1281
TTACTTATTATCTGTGTCTACTAGTTAGGCAGAATACCATC
>P_1282
GTTTTTCCCCGAATCGAAAGCAAGTGCCGGCTAATGAGACA
>P_1283
CGGATCAATCATGCATTGCCCAGGGTCGTCCATCGCTCACC
>P_1284
CGTTTTTGCCACTTTAGCTGCGGCTTATATAGGTGAGTCTA
>P_1285
GGCATCGTTTATGGTTGAGACTAGGACGGTATCTGATCGTC
>P_1286
TAACATTTAACCTCGAGAGACGAGCTCGTGTAAAGTTGGGA
>P_1287
TCAGGACTAGTAGCCAGTGGCAGCAGTGGGCTGGGACACGC
>P_1288
AGAAAGTTAGAGAGAATGAGCGGGAACTTAGCCATCTTAGC
>P_1289
GCGTGTTTTTTAAGTGAAGACGAGAGATTGAACGGACACAA
>P_1290
GATGATGCGACATCAATCGCCGGTAAATCAATCTCGGGTAT
>P_1291
GTCGTTTTTGGCGACTACGTCACGTCCGTTTTACGACGCAT
>P_1292
AACTATGTTCCACAATAGTACTGTCTCAACAATATAGCATC
>P_1293
AACCGAACAAGAAGAAAAAACGACAATGCTTATGAACTTGA
>P_1294
GATTTTTTCAATCTTTAACCCCCGAGCTAGATTAAGTCCGG
>P_1295
AACGAAGCGTTGATAGGTCGCCCCGGCGTTCTTGAGTCCAA
>P_1296
CTGAGATAGTGACCATAGATCGGCGTCTGATGTGCCGGGAT
>P_1297
AGGAAGACCTTTCTTAGCCTCAGTGGGAGCAGTAATAGATG
>P_1298
ACCCTTGAGTATGTATTTCCCGCCCTCGGAATATGTGAAGA
>P_1299
CATCTAATCCTATAATCGGCCGACAACAACTCTTCCATGTA
>P_1300
ACAACATCAACCGCACAGCCCGCAAAATCAGAAAAAGGAGA
>P_1301
TCCTGGCCGTCACAAGAAAGCGTTGGCAGACAAATATAGAG
>P_1302
ATCTTGGACTTCATACTGCTCGTCATCAACAAGGAAGTGCA
>P_1303
AACTTTGATATACCTGTTCCCGAGAATGTCGTGTCGAAGAT
>P_1304
AATGATTAAATAGAGAAAATCGGTTAATAAAACATGCTTTG
>P_1305
ACTTGTTTCTGCCTCTTTCTCGGCACCTAGAATAGTAAAAA
>P_1306
TTGGGGTTGTTGGGGTTGTACTCGGTTGACCCGTCGGGCAT
>P_1307
ACATGGCCGGTTGTCTTCTTCGGGAAGAAAGCACTTGCAAT
>P_1308
TCTCCTGGGAATTTTGTGCTCGGCGGCATGAAGAGCTTATT
>P_1309
TATCAATATGTAAGTCAGGCCGAGAACAAAATCGTTCTATA
>P_1310
TCCGTCCCAGTACGATTTCACGCCGGCAGCAGAACGGTCGC
>P_1311
CGTCTCCCCCGCTTTTTAAGCGGCCGCAAACCGCGTCAGGG
>P_1312
ACGGCTTTCCGGACAAGGTACGGCCACTTTGAGTTTGTGGT
>P_1313
ATCTAAAACATAGTTAAAAACAGTAAAAATAGGGTTATATC
>P_1314
CTAAAGTGTACGAAAAAATCCGTGCTTAGGCCCCTTCTTCC
>P_1315
GTGTAAATCTGAAAAAGTGGCGCGAACATTAGAAATGTAGT
>P_1316
AAAGAAAATTTGATATTTTGCAGTTTGTACACATTAGATTA
>P_1317
TTTGTGGAAAGTTCTATCCGCAGCGATAAGATGTAAAGGAG
>P_1318
CTGCCCACAAAATCTCGTGCCGATCGGAAAACAGACGAGAC
>P_1319
AGAAGCAATTCCGCTAGACGCGACGTTCACAGAAATTAAAC
>P_1320
ATTTCTGCCCTATCAACTTTCGATGGTAGGATAGTGGCCTA
>P_1321
AAAGTTTGAAATTCAAATTCCAAGGTCGTAGAAGTTCATGT
>P_1322
GATCCGGTCATCTCAATTTGCCTTGACGATGCAAAGCCCGA
>P_1323
TAGAGTACTTTTGCTGAAGGCGTCATTGGGCATTCTGACTT
>P_1324
AGGATCAGGTGTATCTTCCACAGCAAAAACAAGGTCAGAAC
>P_1325
TACATTCGATAAGTTGGAGCCGCCGATGAGCAAGTCCGAGA
>P_1326
CTTTAGTGGAGAACTACTTGCATAATTTATGGGTGGATGCT
>P_1327
CGGGTAAACGGTTAGTAAACCGTGGGCGGTCGTAGTGTTAA
>P_1328
CTACTCAATTACCCCATCCTCAGAAATTCTTTATCTGATTG
>P_1329
AAGAAACCTTGAAGACGAATCAAGAACGAGCAGTAATAGTA
>P_1330
CAACAATGAGCCGCATGACACCTGCCCGGGATTCGGTCGTA
>P_1331
AGAGAAGTGAGATGCAAATGCGCGATTATCGCGGGATTCCG
>P_1332
TTGCTCGTCGCCGCTTCGGGCCCGGACATCCGCTTCAAACA
>P_1333
GACTCACTCCCTATGCTCGGCTCTGCTTGTAGGGGCGCAAG
>P_1334
TACGGCTGATTTATGACACTCGAAAATAACTCAGCCGTAAC
>P_1335
TTTCCTCGATGAAAGAACGTCGACAACACCACTATTGCTCC
>P_1336
TTCCCGTTCGTGATTCGTTCCGATGTATCGGAATCTAGAGA
>P_1337
ATTACTCATTTTTGTGATATCATGGCGAGGGGAAATCACGA
>P_1338
GCAGGTCAGTTAAGACCCGCCGGTCCTCCGCCGAGCCGCGT
>P_1339
CATAATTGGTGGTTAACCATCGAGAAACGCAGAGGGGACGA
>P_1340
CGATTATGGAATGGTACGAGCGGCCGGCGGACAGGCAATGT
>P_1341
TGCTCGAGCAATTGCTCCGGCTCGGGCGGTTTAGAGATCTC
>P_1342
ATTATCAAAATATTTCACGCCGTCAATAAACCTTTTGCATA
>P_1343
GCCAAATTTCAAATAGATCGCGGTTTTTTCGAGTTTTTTCC
>P_1344
TACAGTACCTATTACCCAAACAGAAATTCTTCCGGTAGTAT
>P_1345
ATGGGCAAGATGTCATTTTCCGGGAGTAAAGTACAACATTG
>P_1346
AGAAGTTGGAATTTATCTTCCTAAACCAGTATTTTCTCATG
>P_1347
GGAAAAAATATCTGGGACATCCGGAACATTATATGAAGGTG
>P_1348
TTCAACTACGAGCTTTTTAACTGCAACAACTTAAATATACG
>P_1349
ATATCTTTTCAGCTCCCGGACCCGGTTATCGATTTCTCTAA
>P_1350
ATACATTCTCTTCAACCGGTCTGCAATAGGTAGATACCACA
>P_1351
CGAGGCACTCTCCGAAGCTGCTGCAGCGAAGCTGGAAAAGG
>P_1352
CGAGACAGAATGCATAATTCCGGCCGAGATGATAGTTCCAA
>P_1353
TTCTTCCTTTCAATGCGCGCCGTGCGAAGAAGGAGCATCCA
>P_1354
CTGATACCAAATTGAAACAACCCAACCCATTTAAAAAAAAA
>P_1355
GATATCCATTGCTCGCGGCTCGAGTCCAGCAGAAATGAGTG
>P_1356
GACCACTCGACCTGTCATCCCAGCAGCATCACCAACTGCTC
>P_1357
GACTTTTTCTTTGCTTTTGACAACAACATGTTTCGGATCAA
>P_1358
ATGTTTTGCTTAAATAATTGCGGCTCCAAAGAATTCTTTTG
>P_1359
CATAAGTTTATGAGCAGTCGCACGCTCCAAGCTTTTAGGAA
>P_1360
GAAACATCAAAATCAAATTTCTCTAACACAGTAAGTATCTT
>P_1361
TGCGTGGGATGTGTTTCACCCTGTACCGTGGCCGTTAGTAA
>P_1362
GCAATGCAAACCCATTCTTCCCCGAACAATACTCATTATGC
>P_1363
CATTTATCTTTGCAGAACTCCTCGACCGGAACGTTCACCTT
>P_1364
CGTTGCCTGTAAAGGAGGACCGGCGTCTTCTGATGCAGGCG
>P_1365
ACCGCAAAATCATTCGTGGTCGATGTCAATGCAAACAAGAC
>P_1366
TCCGATCTTCTTACATGCCACTCTGCATATATATATCGACA
>P_1367
GTTTTACAAGAAAATAAAGTCCCGGTCTACACAGTATTACA
>P_1368
ACTAGCCTGACGAAGAACCTCAAGGGCGTTTCCTTGGGTGA
>P_1369
CGATGTCACCCAAGGAAACGCCCTTGAGGTTCTTCGTCAGG
>P_1370
AAAACTCTGACAGCGTGAAACCCGAGTAGAAGGAGAGGGAG
>P_1371
CTACCGTCTGCAACTACAAACGCTATCGGGAAGAAGCTTTT
>P_1372
CACTTCATGGGCAGTACGGACCCGATTGTGGCCGATGAGTG
>P_1373
GATATATAAAAAAGGGCTGGCCGTACTTCTGTTTCGACGAA
>P_1374
TCATATTCCCGAAAAAAATGCGGGACTTCGGTAGCGAGGAG
>P_1375
GAAGAAGAGGTTGAGATCATCGGAGATGATACACCAACCCC
>P_1376
GTATAAAGGGCCATACCTTTCAGGACCTGTCAAATAAGCCT
>P_1377
CTAGACCACCAGGCAGCGAACCCGCTCGTTCCAGGCCGAAG
>P_1378
TGTCGGGATATTTTATCTGTCTTGTCGGGAAAATGGATATC
>P_1379
GATGCGCAGAAGGCAATTTCCACTGTCAGTTGCTTTTGCTA
>P_1380
TTTATCTTTATCTGGGATCTCTGCAGAAATAATCTTATCGA
>P_1381
AAAACCTCCAGGTATTAAAGCGGCAACCTCAGATGATGTAG
>P_1382
ACCAAAAATACCGTGCGTAACATGGATAGTGATCTAGTTGA
>P_1383
AGAGGTACCGGAGAAAAAGGCGGTGATTTCGCTGCCGACGA
>P_1384
TAAAAGATCATATAGGTCCGCGCGGTTAAATCCTAGTCATA
>P_1385
CATAAATATGTTAGGTACTCCAGGGATATGATATACAGGAA
>P_1386
GGAGTGCGATATAGTAGATTCGGGATAACAATTTTCTACTA
>P_1387
AAATGAAGTGAAACTAAAAGCAGGAATGGCAATAGCAGGCA
>P_1388
TACCAATATGTCCTTAGGCACGTCCATACATAAAATAGAAA
>P_1389
TTCTCCGGATCTTGCTCTGTCAGCGACGGCTCCTCCGTCCT
>P_1390
GGTTATTGGCAAAACTCCATCGATGGCGATGTCAACGAAGG
>P_1391
TTGAATTAAGCTAAGTAAAACAGTTATGAAAATAAAGAGAA
>P_1392
TGACCATACACAGAAAATCGCAAGAATCCCAATCCTTCACA
>P_1393
ATTTTTAAATCATCATTTTACTCGACCAACAGAAGCTACAG
>P_1394
AAAGCAGTGGAGAGTTCAAGCAGTGGCGGTCGCACCAGACA
>P_1395
TGTGTTTGGGCCGAATTGGGCATGGAAGGCAAAGCCCGTAT
>P_1396
AACAACAACTCATTTCAAAGCGGCAAAAAGGATTCTTCGCT
>P_1397
TCCAATTCCCACTTAAGTTTCATAGTTTCCAACTCAAAACA
>P_1398
CCCATTTTTGTTCTTTGTGACGGTGCTATAGGCACATATAC
>P_1399
GATGGAGTTTTTGGAATTCACGGGATCAGATCATCGACCAA
>P_1400
CATCACCTCCTCCTCTTCGTCGCGGTTTACGTCAAAGACAA
>P_1401
TTCAGCTTGACTGAACTCAGCTTGTTCAAACTCGGCCTGGC
>P_1402
TTGCAAAGGAACAAACCTGGCGGGATCGATCTGTGGAGTGG
>P_1403
AATTTTGTCCATTGCACTTGCGAAAATTTTGACTAATTTGT
>P_1404
AAGAACATCTAAGGGCGGTGCTGGAACGGCTAAGGGAACAT
>P_1405
TGTTCGAACGTGTAATTCATCATCTTTATTAATTTTGTCTT
>P_1406
CCCCTCTAACGGGGGCCAGGCGGCGGCGGGCGCGGGAGGAA
>P_1407
CAGCTCACTCAAGAATGGGACGACAGTGGTCCGCCGGCAAG
>P_1408
AAGAAAGCGGCCCCCTTTTGCGGCAGAGTGGGCAGCATCGC
>P_1409
ATAAAAAATCAATAAAAAGACATAGCAAGGCTTGAACTTGG
>P_1410
GTTGACTTAGTCAGACGGTCCACGATCACCCAAATAGCATC
>P_1411
ATGAACCGGAAGCCGGGTTACGGTGCCCAACTGCGCGCTAA
>P_1412
GGAAACCCAATAGAAGCTATCAGTAAGGAAATTTATGGGGA
>P_1413
AATATCAGCATCTGGTTTGGCATAAACAGGTTGCTTCCCTT
>P_1414
ACAGGTCCCTACACAGTCCACTCAGTTAGGCCATATGGAAC
>P_1415
AAGGAATGGTGGTGCTAAGTCACAAATGCAGTGCGATCATT
>P_1416
TGTAGGCATCCGCCTCACCTCGCCAACGGGTGAAATCCTCG
>P_1417
GTGTACTCAGCAGGCATGACCGGTTCTTGATGTGGCTCCGT
>P_1418
AACGCGCTGTCCCGCAAGAACCCGCACGACACTCGTCTCAC
>P_1419
AAATTGTTATCCCGAATCTACTATATCGCACTCCTGAGCTT
>P_1420
AATCATTTTAATGGTTCAGTCACCAACAACGAGAAGTACAT
>P_1421
AGATATCGAGAGATATAAAACTCGCTTGGTGGCTCGGGGGT
>P_1422
CCATGATCTTGGTCAATTTCCGATAAGATCAAAACCCTAGA
>P_1423
CGACTTACGAATCCGAAATTCGGAATCGGCGGGAAGTTGAA
>P_1424
GATGCTCCTCTGGTGATATTCACGGGTATGATGTTTCTCAG
>P_1425
GAAGAGGTGGTGGTCAAGTACGAGGACGAGGTCGTGGTGGA
>P_1426
TATTTTTTTGGAATCATTTTCGAAAATTTTCAAATTTTTAT
>P_1427
ATCTCTCTCTTGATCGGACTCAGCATAATCCTCAAAGAAAA
>P_1428
CAGGGAATGAGCGGATGGCCCGTTTCAGGCTCAGGCTCAGG
>P_1429
ACTCATGTAGAAGACGGATTCGTGGAAGATAGATATCTTGA
>P_1430
GTTATTAAAACATCATAAAACCTAGTAGAAACAAGTTGCAA
>P_1431
TTTGTATGCCACCGCCCCTACTCGTTCGATCACCTTGTACG
>P_1432
GCATCAGTCCGGCCGATTCTCGGCAGGTCAGTTAAGACCCG
>P_1433
AAGGAACGGATGTGTTGATTCGGAAAGCATCCATTCGCCCC
>P_1434
GACTTTATCCTTGGTTTTAGCAGCGACATGCTTTTTAATAT
>P_1435
TAACCCAAACAACCATTATACAGTAATTTTGTAAAACAGGA
>P_1436
CTTGACTTGGTTTGAATTTACTCGACCGTTGACTCTCTTAG
>P_1437
TAATTTGTTGCTTCAGACTCCGATTGTGGTTTCTTCTCTGG
>P_1438
ATGGAGGAAATGGGTCGGATCGGTTTTGAGGATTTGATGAA
>P_1439
GAATCCACTTCAACAGCCGACGCTACTACTACTTCGTCATT
>P_1440
TTTAGAAGTGCTTAAACACCCGAGACCGTATTCGCTCCAAT
>P_1441
GGTGTCCGGTGCGCCCCCGGCGGCCCTTGAAAATCCGGAGG
>P_1442
TGAATCTCAGTGGATCGTGGCAGCAAGGCCACTCTGCCACT
>P_1443
AAGCCCTTCTTCTCTTAACTCAACAGCTGACAATCCCTCAA
>P_1444
TACAAATTTTAATACTGTTACATCACTATTGCGGTACGGTT
>P_1445
AAGTCTTACATCGAAAAACACGGCACCGGCAACAACTGGAT
>P_1446
AGACCCCGTCCCGGACGTCTCGGCGTCCGGCGACGTTGTAC
>P_1447
GCATACCATGGGTAATCTTTCTCGACCGCTCTGACGGCGCA
>P_1448
TCCACGATTTGGTACAACAACGATTGCAGCGGAAGGTGGAT
>P_1449
CTTCGTCCATTGGTACGAGCCGGCACTCGTGGAAGAGACAT
>P_1450
GTGGATGCTTATGGTTCGCACGGCTAAGACAGAATTGGCGA
>P_1451
ACTCTCACTCACAGTTATGGCTACGGCAATGGAAGAGCCAA
>P_1452
TTAGCTGACTGTTTGGATGGCGGTGGAGGTGGCGGTGATGG
>P_1453
ACTGGTTTCTTGCCAATGAACAGGGTCGACATCTCAGGAAC
>P_1454
GCTTTGTTCATTTTGTTGTGCGCGGGTCAACTTTTCCAATT
>P_1455
CTGCAAATTCTGTGCTGAACCGATAGAGACAAGAATTCACC
>P_1456
ACATGGGAAGCCTGCTATCCCGGTAATGAAACTTGCAAAGA
>P_1457
ATTTTTTGTTATTCGATCAACTACGGGAAAATTAATGGAAT
>P_1458
CAGCTGAGGCAGTCTGAGCTCGAGGCTGAAGCTTCTGCTGT
>P_1459
GAGAGAGCTGAATCGATTTTCTCGGACAATTTTCTAGCTTC
>P_1460
TTGTTCATAATGAGGATGATCATGGACGCTTTCAATCCAAA
>P_1461
TGAAATTAAATATCGGCCTTCAGTGTGGATCTGACCAACCA
>P_1462
TGACCATATGGATTGCACCGCTCGGACAAACATCTGTGGAC
>P_1463
TCCCAAAATATGTTGGAATTCTGTGTCGTCTGTGTGGAAAT
>P_1464
ACTGTGTATCGATTGAAAGGCAGGAATTTCCCACAACCAAA
>P_1465
TCAATGAATGAATGAAAACGCCTGACTAGGAATAGAAAGGA
>P_1466
TCATGTAGAGGCACCTACGGCAGGATCCGTCATCTTGGCAG
>P_1467
CAAGAAAAGCTTGATGATCCCGGTTCATTCACTCTACCATG
>P_1468
AAATACTCCTCCTCATTCTACTCGATCAACGGTTGAGATTT
>P_1469
CTCAGAGATATATTCTCGACCGGCGTCGTGCTTGGAGGTTA
>P_1470
AAGGGTAAATCCTTTCATCTCGATCCTCTTGAAATTCACCT
>P_1471
TTAGTTGGGCTTCAAAATTTCGAGGCCCAAACCCAAATGAA
>P_1472
TCTTGGTGGTGGGATCCCAACGCGGGCGACCAAGAGCCCCG
>P_1473
AGCATGCCATCTCATTTTTGCTGCAGTTCTTTCTGATTGGT
>P_1474
AACTTTTCCGGCGACTTTTCCGGCGATCGGTTTTGTTGCCT
>P_1475
AGGTGTGAACTCGTTGAATACATCAGTGTAGCGCGCGTGCG
>P_1476
ATAATACACCACCACAACTCCGCCAACGGTGCCGAGCATCA
>P_1477
TCCAAGAGGATGCCTAACGCCGGTCGTGGAGGATCTCGAAA
>P_1478
ATTCCGCCTCAAGGAGCCGGCGCTGGCGCCTCATCCTCTGC
>P_1479
TCTTTAGGGCTCGGAACACGCAAAGTTACAGCACCAAGACC
>P_1480
TGACCCGTTTAAATCCAACGCGTGATCGAGTACATGGAGTG
>P_1481
AGGATCATGACGTGAAGATTCGCTATATATTTAGTTTCCTT
>P_1482
CCCGCACGACACTCGTCTCACGAGGTCAGGGAGCACAAGAG
>P_1483
AATTCCTCTCGGGCAAACTTCGGTTTCATTCCCGTGCCACT
>P_1484
AATATTTCAAATTTATGTCCCGTTACTCAGTAGAAAGTTTT
>P_1485
AAATCGATTTCTTTGTTCGTCGGGATCGATTTCTGGGTTGT
>P_1486
AGATTTTGGAAGAGATCCCTCTTGAGCGGAAAACATTTCTT
>P_1487
TGGCTTTTCCTTTTCTTGCGCGTTGTTCTTCATCACTCAAC
>P_1488
CCTTCCCCTCGGATAATGATCGGTGGCGAAGAGTCTATTTG
>P_1489
GAGAATCTTTTAAATAAACACCTCTGTCTTCTATCTCTATC
>P_1490
AGGTGTTTATTTAAAAGATTCTCTGATGAAGACAGAGCTAG
>P_1491
ATTATATTCACCCAAAAAAACGTTGGTTACAATGAATGCGA
>P_1492
GTATTACCTTTTTTTACGATCGTTTTTAAGTTAATGCATTT
>P_1493
GACGTAAGCACTCCTGAATGCGCGGAGGTGTGTTACATTAG
>P_1494
GAACATGCACAAGATTTTTTCACTTACATATTCAGCTCTAA
>P_1495
AACAAGGGCAGCCTGGGATTCGACAGTAACAAGAATGTTAT
>P_1496
TAGCCAGCTCCTAAATAGTACTTACCGCAATTCGTTGATCA
>P_1497
ACTATAATTTTAGCCACTAACTAGCTATACTACTATACTCT
>P_1498
TCCCTTGATTTTCCCCGAGTCCCTTTCGTCATTCGGTCCAT
>P_1499
TTCACTTTCACAGACTTCTACCAGCTCAGTAATTACTCCAC
>P_1500
TTGTAGGCCACTATCAATCGCGGGAAATATTGTAGATACAA
>P_1501
TCTTTATGGCTATAAATCTGCCTTCACAGTGATCAGCTTTT
>P_1502
TATGGAGGGCCTGAAGTGTCCGGTTTCGACAAGTTAACGCT
>P_1503
GATATGCAATTGACAATTTTCGATTTCGGAGTTTGAAGATT
>P_1504
TGAATCCAATCGACCAAGTTCGTCGTCGTTTTGCTTCTGTT
>P_1505
TAATTTTTGTCAAAAAAATTCGAAAAAAGTAAAAATTTTAA
>P_1506
CCTGTAAACATTTCGGCTTTCCCGACCTTTTTATAACCTTC
>P_1507
ACTTGACATCGCCCTCTTTCCTCTGGCGATTTCAGCTCTTC
>P_1508
GATGAAGAAGCTCCAGACGGCGGCGACGAAGAACAAGCGTG
>P_1509
ATCACATCAAGGTTATGGCGCAAGAGGAGATCTTTCCAATA
>P_1510
ATGGAGAACCAGAAATCGATCGAGATCGATGTTCGAGATGA
>P_1511
TGCCTAAAATTTCCCACAAACGACGGCGTGAAAACCATCTG
>P_1512
AACTGGGAAAAATGTCACTTCATGGTTAGAGAAGGAATCGT
>P_1513
GAGTGAAAGTGTCCACAGAACGTCAATGACAAACCTCAGTC
>P_1514
CAATCTACCGCTAAACTCGGCGCGGTCTAAGAGCAACCAAA
>P_1515
GTTGAACAAAATGGAACTCGCGGATCCTTTGGAGTTGAAGA
>P_1516
GTCTATGACCACCCGTTGGTCGAGGATTTCGCGAAGCTCGT
>P_1517
TCCGCTTCTTCCAGATAGCTCGTCAACAGCTCCAAATCACC
>P_1518
CGATCCTTCCTCTCATTGCACGTCAGCGATTAATGACCTGT
>P_1519
AGAATTCCGGGTTCGAAGCCCGACAGCGGAAAAATCCTTTT
>P_1520
TCGCTGGCGACTGAAACCAGCGACAGCGACTAAAAGTTGTT
>P_1521
GCAAACTTTGGAGATTGTAGCACCTACTAATATATTATCTG
>P_1522
CTTTATTTAAAGTCTCCACTCTATGTCGTCTTCCTTTGTGA
>P_1523
TATACGAAACAGATTCAGCACGGCTATAAATTCTGGAAATC
>P_1524
AGCGACTCATGTTACGATGTCGGCAATCTAAAACAACAGGT
>P_1525
GGTTTTACTTCAAGATCAATCGGTTAAGCACTAGACAACTA
>P_1526
GTTCAGAACCAACTGGTTCACTGGACCGGGAAGGCGGCTGT
>P_1527
AGGGAAAGCAATAACAGCAACGGTATGTCTAAAAATCCTTG
>P_1528
GTAAGTAAGGACTTTGCTCTCAATAGAAGTCAAAAAGCCTT
>P_1529
ATAAGCAGGCTTCCGTCAAGCGAGGTCAGCCACAAAGGGAA
>P_1530
CGCCGCGGCCATCTGGTTCACAGGTACTACCAAAAAGTCTC
>P_1531
GATTCTTTTTCTGTAACTTACGCCGGCGGGATTTTTTGGCA
>P_1532
TTCTCGTTTTTAGATTAGCTCAGAAATTTTTCTAACCTTTT
>P_1533
CGGGAAACGGAGGTTCCACACGAGTTCGATGCTCCTGAGAG
>P_1534
CAGGGGAAGTCGAATCCCTGCTGCCTCCTTGAAAGAGAGAT
>P_1535
TCACGGTGAAGTATCGACACCTTATACCTAGATTAGATGAC
>P_1536
ATTTCTTTGAATCAAAAAGTCTATCATGCGTGAATCAAGCG
>P_1537
GGTCTGATAATTTAATTACTCAGTTCTTTTATTATACGTAT
>P_1538
AGGTACAACTGCGGGTCAAGCTGTCGAAGGTATCGTGAGAC
>P_1539
TAGATACCGAAGAAAGAGTTCCGGAATTCTTATATATGGGA
>P_1540
CTATGACTAGGATTTAACCGCGCGGACCTATATGATCTTTT
>P_1541
GTTTCCCCAGATGGTTTTCACGCCGTCGTTTGTGGGAAATT
>P_1542
CCAAATATGTATTCTATCCACGAGTTCAAAAACGATGCAAA
>P_1543
CAGTGAAATGACAACCATCACGGTGAGAGACAACATCGACT
>P_1544
ATCAACTGCAGTGGAAATTCCGGCGGCTATGGTAAGGATTT
>P_1545
AATGATGAGGTATACGATTTCAGTGTCTAAGTGGATATGCA
>P_1546
GGCATATTGACGCCTAAACGCGTCGACGTGTTTGTCAGTAA
>P_1547
AATGCTCGTTAGTCCCTATTCGGTCACACAATATTTACTCG
>P_1548
TCAATTAGGTTTAGGTATTTCGGTTAAGGGCTTAGATAGCA
>P_1549
CTGAAGTTCTGAAAGTATGGCCCGCCTTTCTTTCTCAACTC
>P_1550
TTTTCCCTGTAAAAAAGTACCGTCAACAACCACCACTTTCC
>P_1551
CAAACATTAAAATTCAGTGGCAGCCATTGTAAATAAGTCCC
>P_1552
TCCCCATTTCAACATTTTCACGATATTTATAAACTCAGCTT
>P_1553
TACCTGAGCTTCCCAGGAATCGATACCCGGAAAAGTCACTC
>P_1554
AACCGAAAAACCTAGAAATGCTAGAACAAAAAAGAGATTCG
>P_1555
GCTAGAACAAAAAAGAGATTCGGCAAAAATCGAACAAACCC
>P_1556
TAAGTAAATTGAGATGTGATCGCGGTCTACTGGTATTCATA
>P_1557
TCATCAACTGCAACTTGGGTCACGGGCGACGAGCTCTAGCT
>P_1558
AATACATCTAAACTCAGTGTCGATGGATACTGAAAATATTT
>P_1559
TTTAATGCTTTAATTTTTTGCAGGATCTAGTTACTCAGGCT
>P_1560
CTGCTCCTATTGAAATGCTACGGAAAAAAAAAACTCAGATT
>P_1561
GACAAACTGATTGATTTTCGCTCGATTTTCAGGGGAGCCAT
>P_1562
CTAAACCGTCACATTTTTGGCGCCAAATTTCATCTTCCTCA
>P_1563
TTCGACCAGTATTATTTTCGCGACAAGAACAAATATTCGAT
>P_1564
TTCTCAGAGAGAAAATTCGTCGGCGATTTTGAGTAAAATCG
>P_1565
TAGGATTTCTTTCATTTTATCGATTTTGTCCAGATCTTCCC
>P_1566
GGTAAATTTCCCAACAATGTCTGGAAAAGCCACTATCAAAC
>P_1567
TGCTTTGGCCCTTGACGACGCGGCGGAGGCTCTCTTCCCCA
>P_1568
TAATTTCACCCCAAAAAAATCAGAAATTTCAAATAATAATT
>P_1569
GCTAGAGTGCTAAAATCTCTCACGAACCTTCTATAGAAGCC
>P_1570
AACTACGAGACTGCAGAAGTCGTCCGCTCCTACTGTTAGAT
>P_1571
TATAATCATTCGATGCATTCCGCGACTAAGTTTTCTCCTTT
>P_1572
GCGACGGATTAGCAACGTATCCCGATTTGCGAGAAGCGTAT
>P_1573
TGCCGAGGCACGCCGTTAGGCGCGTGCTGCAGACCACGATC
>P_1574
GATTTACCTAACTCTTCCGCCACCACCGACGCAGCAGATGA
>P_1575
AAGAGTTTGAGCGAAGCTCACAGGAAAAACAGCAAGCTGCA
>P_1576
TCGTCGATCAACGACTAATTCACGACTATCTCATTCAGCGA
>P_1577
ATTTCAAACAATTCTTTAAGCGGTGTATTGTTGAGGACGTC
>P_1578
ACCAGACCACCCAGCTGGGTCAGTACACGATCAGCTCACCG
>P_1579
AAAAGAAGAAGGTTAAAATGCCCGGATATTTGGTTTGTTAA
>P_1580
AGGTGCCAGTGTAACCATGTCGGCGATAGGCATGATAACAC
>P_1581
TCTCCATGGTATGCTGATCACGTCAATTACTTGGCATGCAG
>P_1582
GGTTGCGGGTTAATTTTACTCGAGAAGAGGGTAATTTGATG
>P_1583
AGTTTTTAAAAAAAATTATACATAAACAATCTTCAGGTGAC
>P_1584
GGGTTTGTCTCCTCTACGAACGATGTCATGGTTTCCCCTCA
>P_1585
CACCTCAAGAAGCCAGGTGTCGAGGGTTTTCGGGTCAAGAT
>P_1586
ACTAAAACCAACAAAAAATTCCTTAAAAGCCGTAAACAGTT
>P_1587
GACGAAATCGGAGCTCAAGTCGCCGGTGGCGAAGTCGGAGA
>P_1588
CATAAAAATTTGAAAATTTTCGAAAATGATTCCAAAAAAAT
>P_1589
ATCTTCTGGATCAGCATCTCCAGCATCTAAATCGAGGTTTA
>P_1590
CATTTGTTTGGCCTCATCTACCCGACCGTGCATACAAAGAC
>P_1591
AATAAATTGAATAAACAAAACCCGATTAACATTGCCATCAT
>P_1592
TCTATTTCTTCTTAATTTTTCCCGCAGGTCATCAGAGTTTG
>P_1593
GCAATCTCCCTTTTTTCCATCGCGATCCAGGGCTAACCGTA
>P_1594
AAACCCCTCTTCCTTTCTCGCTGGACGAAGTAGGAACCCTA
>P_1595
AACGAATTAGGAAAAAAATGCAAGAAGTTCACAAACAATCA
>P_1596
CGGATATCACAAAACCCCAGCACGAAAAGTGTCAAGGAACA
>P_1597
GCAGTACATCTTGTTCGACCCAGGATGGATTGAGAACTTCG
>P_1598
TTGATATGATTCTATTTTTACGGAAAAATAATATCATCATT
>P_1599
TCGATGATTATGGTATATATCGGTAAAAGCATGATTTCAAT
>P_1600
TGTTGTCTGGGTGCACAACGCACGGACGGTTATTGTGTCCG
>P_1601
GGCCAGCCGGGCCATGAGCGCGGTGGGAACGGGCTTCCCAA
>P_1602
GGAAGCTATAGGACTGACTTCGGAATCATATTCCAGGAGAA
>P_1603
TCATTTCGGATTCGAAATTTCACGGTGGTCGCGTTAACCTC
>P_1604
AGAGTGACGGCGATTCCTTTCTTGGCGAGGAAATAAGCAGT
>P_1605
ATAGGCATGTAAAATGAACTCGAAATTTTGTTAAACGATAA
>P_1606
AAGCATCAAACCTAAAAACGCGCTAGCAACGTCAGCCTTCC
>P_1607
CACAGTTGTACCATGTTTTCCCTGAACAAGGCCAATGAGAC
>P_1608
CTGCTTGATCGGAAGCTGATCAGTGACGTGCCCAATCGTCG
>P_1609
GACTTGGAGATAAACTGGTGCAAGGACGTATATTAACAGGT
>P_1610
TTCCTTCTTTTATAGGCACACGCTAGGGTTTCCAATTAACC
>P_1611
ATGAAAGACCTTGTGAAACGCACGCATAACATCAGGCAACT
>P_1612
AATCATGTTGGTTTGATTGTCATCGTCGGTTTCTTTTCATG
>P_1613
ACCATATTTCACGTCTTACACGTAAATGAGGATATGGAAGA
>P_1614
TAACTCTTGCATTTATAGATCTGCCCCAGTTGTATGTTTGC
>P_1615
TCAGAGCCATAAGACAGCTGCGGCTATGCGATGGCATGCTG
>P_1616
GTTACATTTTCTGTTTGTTACTCGACCTGTCACTCGACCAC
>P_1617
ACTTCTTCAGCATTTCGGGACGCGGATCCTCCAATCACAGC
>P_1618
AAACAGAACCTCAGAAACTACTCTATCGCAACCCTGTCTCT
>P_1619
ACAAAGACTCATATGGACTTCAAAGCTTTTAAGAAGCAAGA
>P_1620
CTATTGTTCACCTTAAGGCTCATGCATTTACTCACCCTTAT
>P_1621
AGGACCATGAGCTTCGGCGTCCCAAATCTCATTTGGTGGTT
>P_1622
AATCCCAACCTCTCCTACCGCAGCACAAACGTTGCTAATCC
>P_1623
TAGAGATTTTTGTTGGAAGACGGGAATGGTCCCATGAAATC
>P_1624
AATTATAAAGAGAACAAGTCCTCGACCGTTACCTCGTCTCA
>P_1625
AAATTCTTTAAGTCTTCGAACCTGCACGTAGAATTATACGT
>P_1626
TGTTGGCAGGTGGCTAAACGCTTTGTCGATAATGCCCTAGA
>P_1627
GGAAAAAGAAAAAACAAAAGCGAGACCAAACCTAAACGGTC
>P_1628
AAAAAAAAGTGTAAAAAATCCTATATTCCTTAATTTGCTCC
>P_1629
AATCTTACGTTTAAGTTCGTCGAGGACAGATTTAGACACGA
>P_1630
TTTGACTAACACGCCTGGCACACGACCAGAGGTAACAGCGG
>P_1631
GTAGCAACGTTGAATAAAGTCATGGTCGCTTGGATTGACAT
>P_1632
GAAAACTGAGAAGGAAGAAGCGGCGGCTAACTTCATTGCAT
>P_1633
ACATGAGATACTATCTTTGTCGTTACAAACCTAACACTTTC
>P_1634
GATCAAATGAGTACTCCACACTCCAGCTATCAAGAGAAAAT
>P_1635
TCTGGTAATCTCCTGCTATACAGAGACGACATCGACAGGAT
>P_1636
AAAAAACGTCACTAATAACACGGTTTTTAGTCCATTTTAGC
>P_1637
AGAATTCGGGAGTCTGATGGCGGGATCCAGTGGAGCCGGCG
>P_1638
ACCCGCGTGTGAGGCCTAGGCGTGAAGTGTGGTTATCGGTT
>P_1639
GCGTTATTAAGTTTGAGGCGCGCACACAATAATTTTCTGAT
>P_1640
AACTTTATTTATAAAAAATACAGTATCAAATAAAAATAGCA
>P_1641
AGGCTCACATAGATTGTCACCGAGGACGGATACAATTCGAG
>P_1642
CCTGGAACATATAACTCAGCCGCGACATGTAAATTGACTGA
>P_1643
ATCCTTACCACTTTCTAATCCGTTAAAAACGATTGCAAGTC
>P_1644
AAAGTATTCCTCAAGAAAGGCGGCCCTGGGGGGGACCCTAT
>P_1645
TGTGTGCTGACGACTAAATGCAGCACTGTGCTAGAGGAGAA
>P_1646
CTTCTTCCAGGCTTAAGGGGCAGCCAGGACATCAGAAGTAA
>P_1647
TGTTTATTGTTCCAACCATTCTGATTAGTCCCAATCCCATG
>P_1648
GTCCATATTCTAAATGCAGGCAGACAAAAACAAAAATTAAC
>P_1649
TATTTCTTCACTGTAAAATCCAGTAAAATCATTCTCAATTC
>P_1650
CGAATAGTGGCGTCGAATAGCTATGCTATTCGATTTCTATC
>P_1651
GTTTAACCTCAGTAAAAACGCACCAAAGTGTTTTAGAGTGG
>P_1652
GTGAGTGAGAATCTGAGCGTCGGGAGCGAGCAAATCGTCCC
>P_1653
GAGCATTCATCGATTAGAATCGCCAACATTCTTCTCCCCTG
>P_1654
CGACCAGCTTATCGCACCAACCCGACCGAAACACAGGAACT
>P_1655
GTTTATTCTACAAAGTCTGGCTATGCAATGGCAAAGTCTAA
>P_1656
TTCCCAGATAGGAAGACTTGCGGGAAAGTTGAAGGAAGTTT
>P_1657
GATGACGAGAGGTGAACAAGCGCCGATGTTTGTGCCCACGA
>P_1658
CGGGGGCGCACCGGACACCACGCGACGTGCGGTGCTCTTCC
>P_1659
AATCCGGGCTAGAAGCGACGCATGCGCCCGCCGCCCGATTG
>P_1660
ATCCTCCAAACAGCTTCCGACGCGGATACGTACCTAAACAT
>P_1661
CAATGCAAACCCGACAGAACCTACAACGCCTCATATCGCCA
>P_1662
AAGGTGAGAGGAGCACTATGCGTAGGTGGCGTTGTGACGCC
>P_1663
ACGTATTCGGCTGACAAATTCCCCGTCACTTCATCGAATCT
>P_1664
GTGGTTTCCGCACGAACCGCCGTGAATTTCCTTCATGATCT
>P_1665
ATGCATGTCATGACACCTTTCTCTGTCAATTTGAACTTGAA
>P_1666
AATATATACTTATTCCCATACGAGGACGGAAACGGACCCAT
>P_1667
ATCTTGGAAGACGTTCAGCTCTTGTTCGAGAAATGCCACAT
>P_1668
TGAAACTCACAACTAAAGCTCAGTAGGTTAGTGAGAAACAA
>P_1669
TCTTAAATCTATTTTTCACCCGTTATTATATTATTTCATGT
>P_1670
ATTTTTAAAAAAACAGTCAACCTACTAACTTATCGATGAAC
>P_1671
AAAGGCGTTGAAAAAGAAGACTAGTAGTTTTCTTTATTTAC
>P_1672
TATGTACCAGTTGTGGGTCGCGGCGTTGCCCTTATCTTTAG
>P_1673
CTTCATGGTCCTCATTGACGCATCGACAAGATGGTCACATG
>P_1674
TTTCACAACTCTCTTTGGGTCAGCAAAGGAATCTGGCAACT
>P_1675
TCCCCGATTCTCGGTTGAATCCCAAAGAAGATTTAACATGG
>P_1676
TTCAAGAAGGAAGAGTTCGTCTCGGGCAAGAAGATCCTCTG
>P_1677
TAGGTAGTTACAACGGGAAGCTCAGGTGGCAATTCGGGAAG
>P_1678
CATCTCGGGCTGAAGATACCCGAGTAACAATATAAGAATCA
>P_1679
TGTCTTGTTAACTTCGAGTGCGTCAACTTCTTTATACATTG
>P_1680
CCACAACAAAATGGTAGAGTCGAGCGCAAGCATAGGCACAT
>P_1681
TTGTGAAGCGGAGTATGTAGCGGCTACGTCATGTGTATGCC
>P_1682
GAAAACTTCGGTGTAGCTTCCGAGAACTAAATCCCTTTCGC
>P_1683
AATTATGTTAAAATCAGTGGCGGTGTATGCAATGTCTTGCT
>P_1684
GCACTTCCTCTTCAAATACTCCATATCGATGTAGGTTGCTG
>P_1685
TTAGCATTCACCTCATTAGCCATCACTACTGGGTTTGAAGT
>P_1686
ACAAATCTACTAATAAATTGCAGTAGCTAGAATTTAAACTC
>P_1687
GACGGCGTTTCCGGCGAACTCGCGGGTGGTGATTGGAGGCG
>P_1688
ATTAGTCGCTAATCGAGAGTCGCTAAATAACGTAATCGTAT
>P_1689
ACACATCAAAACGATGCCGTCGGAAGCGGAGAGCTCAGCGA
>P_1690
CAACAATCTTCTGCACTTGTCAGTGTCGGCGCAGCTTTACT
>P_1691
AAATTTCCTTTTCTTATCCGCGGGTTTGGTGGATTGATTGT
>P_1692
CAAGATTCCCGGTGATATGCCGTGAAATCATGTACCTAAAC
>P_1693
AAGGTTATGGGTTTGATTCTCGCCGACGAACATGTAAGTAT
>P_1694
ATACTTCTGATCAAATCAGTCGGCGGTAGAAAACCTCCCTT
>P_1695
AATTCCTTCAGTCAACACTACTGCAGCAAGACACAACTTTT
>P_1696
AAAGATGGATCTTTTTCACGCCCGATTCGAGATGCTTCCTT
>P_1697
TATATCTCTTTTGTAAGACGCCCTGCCTGAATATAATACCT
>P_1698
TAATCTTAAGATCTTCACTACAGTTACAAAGTTTATAGCTT
>P_1699
CGTCAAAACTGGATTGGAGGCGGCGTATCCATATGGCCTTG
>P_1700
TAAACCTTCTGGATTTTCCTCGGGAAAAACATCTTGATAGT
>P_1701
CTCTTTCGGGACGATTTGCTCGCTCCCGACGCTCAGATTCT
>P_1702
TCACACTCTTGATTCAGTTTCAGAAAAGCCATAAACATAGA
>P_1703
TTGTGATTTAGTTTTTGATGCGGCAAGTAGGGGAAAACAAT
>P_1704
GTGGGCTGACATGGATTCTTCGAGGCCTAGGGGTGGCGGTA
>P_1705
GATGTACAGAAACCAGAAGACAGCAAGGAGCTACAGGCAGC
>P_1706
ACCAGAGTTTCAGGGACGAACTCGAACGCTCTACAGACTGA
>P_1707
GGAGACCAGAGTTCGAAGCGCAAGTGACGGCTTTATAATCT
>P_1708
AAGCAGAATCAACAAAATGGCCCTTCCAACATTGGTGCCGG
>P_1709
AGTGTTAACATCGTATCACACGAGCTCAACATCGATCCAAC
>P_1710
TAAAGTTTTTGAGTAGAAGTCGATCACCTCGCATCTTAGAA
>P_1711
AATCCTAACCCTAATGCCGCCGAAAACAATGCCGCCTCTAA
>P_1712
TTCGAAGATTCTAACGGTGTCTCGACCGCTTCTGTTCAGCT
>P_1713
TCCTAAAATTGGGGTTTTCGCGACCCAATAGAAACTCATAC
>P_1714
ATACAGATGCCTCAAAGCTGCATGGTCTGTATAGACAGTTA
>P_1715
GAATGGGCAGCGATTTCATACAAGAAAAGTGGATAAGAAAA
>P_1716
TGAAGTAAGTTCAACACATGCTCGACCAACTAATTCCACCA
>P_1717
AGCTTGAGTCTCGGATTCCGCTGCTTCGACCTGTGTGGAGC
>P_1718
AATATTCTCACCTTGTGTGACTCGCCCGATGACTTCCAAGC
>P_1719
AGGATTTTACAGAATTTTTTCGAGTTCGCTGAATTAATAAT
>P_1720
GGGTTCCCATTATCTGCCACCGCCGACGACAACAACAACAA
>P_1721
ACATTTTGAAGAAGATGAGCCGGAGCCAACAAGAGAGGAGC
>P_1722
GATAACAGGTGCTTCAAAAGCATTAGGTATTGATCCAATGG
>P_1723
GCAACTCTAGAAAGATAAGACGACAGGGTGTTTTTACGTAA
>P_1724
TAATGCAATCTCGCTTAAAGCTGGAATAAGAAAGTTTGAGA
>P_1725
TCGCTGTAATTTACAGGTGGCGTCAAGCATATTGAGAGAGC
>P_1726
CGCACCATCAGGATCTGATACTCGATCGCCATCACCATCAC
>P_1727
CGGCGCAGGAGCGTTCGGCCCTAGGCCGAGTAGAAAAGCCG
>P_1728
AACTAATAATATGATGACATCTGTACAAATTTGATAAGAAT
>P_1729
AGCAGAAGCCCGGGAAGTGGCGGAAATTTCTACACCAACAG
>P_1730
TCGGAGGAAGCTAACGATGCCAGAAACTTCAGGGCGATCAC
>P_1731
TATAATAACCGATGATGTTCCGTGAAACTCATTATGCCTAG
>P_1732
TGTCCCGATTACAAAAACGGCCATTTTAATAGGAACACTCT
>P_1733
CGTTCGGGCGAGACATCTCACGATGTCATGATGCGCCCATT
>P_1734
TGGTGCCGGTTGGTTAAAGGCATGGGGACTGCTTTCAATTG
>P_1735
GAGCCACTACGAAGAAGTTCCGGGGGTTACGAAGGAAACTT
>P_1736
AAAAAATCAATACACTCGTTCGAAAGAGAGAAAAAAACACA
>P_1737
GTGGGTATGGAACTTGGAGCCCCTGACGTGTTGCCCAAGTT
>P_1738
TATGATGAAGGAGGTTTTTTCCTGGTCGTCTTTATGCATCG
>P_1739
GGCTTCGACAGTGAGTTAAGCGCGGCCAAGTCCGAGGTTTC
>P_1740
CTATAACCAGTGTTTTTACGCCCGACCGGTTAACCTGTGAC
>P_1741
TTGTTGAGCCGGCTCCGTCGCAGGAACTTGAACCGCCAGCG
>P_1742
TCCGAGCTGAATTTCTTACACGCGAGCTCTTACACAATGCC
>P_1743
ACTAACGTTGCGAGTAGGAACATGGTCGAGAAACTTGGTTT
>P_1744
CCATGTCAGCCCATGCATGACACGCCCATTCTCTTCGGCGA
>P_1745
GACCCTACCTCCGGCTGAGCCGTTTCCAGGGTGGGCAGGCT
>P_1746
TGCCCACCCTGGAAACGGCTCAGCCGGAGGTAGGGTCCAGC
>P_1747
ATATATAATAGTTTCAATTACGGTTTGAATCACAATCACAT
>P_1748
ATAAAATCTGTCTCTTTGCCCGTGGACGTAGCCAACAACAA
>P_1749
CTTCTCGCTAATTGTCACCACGGTGAACCCAAGGAAGCAAA
>P_1750
TAAGATGACCAAAAATGTCTCACTAATTCTTGTATTGATGT
>P_1751
GCGGTTGTTAGTCGCCCAATCGGCGACTAACATACGACACA
>P_1752
AACACCTCACCAAGATGGACCGGTCTTCCCAACTTCTCTTC
>P_1753
TTGATCCTTTAATTTCGTGTCATGGGCTACAATTGGACACA
>P_1754
ATGATCTGTGCAGAAGGCGTCGCGGGTGATGAGTCAGGCTG
>P_1755
TATCTTCCACAGAGAGAAGTCGCGATCGCCATTAAAGGTCT
>P_1756
AAACTCTTCACTGGAGCATACGGCGATAACGAAAACAAGGT
>P_1757
GTCTTCTCCCTCATAAGTGCCTCAAACGTAAAAAGATTCTC
>P_1758
ATGTACGAGTTCTACAGATCCGTTCGAATGATAATCTGGCT
>P_1759
TCCTCCTGGCAGTAACACTCCGCCACCACAAATGTGCATCA
>P_1760
ACAAGAACCTACTTCAACGGCGGCCTCTTCATCTGAGTCTG
>P_1761
GTTGTATGCAAACACGGTCACAAAGACATCAGAACCTCCTC
>P_1762
CTTTGCCTCGATTTATATCACTCGATCGTTGACTTCTCTGG
>P_1763
ACGACCTCTCAGATCTTCGGCAGCATGAAGATTTCCCCGAC
>P_1764
CCGGACCGTTTAGGTTTGGTCTCGCTTTTGTTTTTTCTTTT
>P_1765
ATAAAAACCAACCGAAGTTTCGAAAATGAAAACAAGAGGAA
>P_1766
TCCCATGTCGCCTACTATTACGCTCTCGCCATAAACTGTGG
>P_1767
ACCAATTAACTTGGACAAGGCGGCTGATGCGAAAGATTCAG
>P_1768
TATGCAAGTGTTTCCAAACGCGAGACATGGCTATTGTGTTT
>P_1769
CTGTGACTTGTTTCTTTCTACTAATACCCATGTCTTGTTCT
>P_1770
ACAAAATAGATAAGTCGGCGCAGGAGCGTTCGGCCCTAGGC
>P_1771
ACTCGGCTTCGGGCCGAGTGCTGCATCTTGTTGGGCCTTTG
>P_1772
ATCCTCAGAATCGCTACTGCCTCTGTTAGTGCGATCGTAGT
>P_1773
GTGAATTCGACCTCGAATTTCGTGCGCGGACAAGTCTGAAG
>P_1774
TTAAGACTGACTGCATCTTACTCATGAACAGCGAATCGCAT
>P_1775
TCACGCGCCGCCGCCACATACGGGATTGAGGCCAATGTCTA
>P_1776
AAAATGTTGATGAACTCCCTCCCGATTATCTTTCTCTTTGT
>P_1777
TAGGAGAATGAGTGAAATCGCAGGGGCAATTTCGTCAATTT
>P_1778
GTGACTCGAAGTGATTCAGTCCCGCCAAAGCTCATCCGTCC
>P_1779
AACGCAGAGGGGACGAGGTCCGGTCCTTTGCGGATTTCGAA
>P_1780
CATTCCGGCACAATATGAGGCGGGGTGGACATCGGATTAGC
>P_1781
AGCCTGGAAGAAGAGTGACTCGGGAAGAAATCTCCTGCTGG
>P_1782
GAACACGAAGAGGTGAACTGCCGGAACAGGAGGACTTAAAG
>P_1783
TTCCGTTTTTACAACGCGCACAAGGAAATAAAATAGTATTT
>P_1784
AGTAGTATCCCTGTCTAACACTAATCCAAGAAAATCAGCCA
>P_1785
GACAGTGGAGAGGTCGAGTCCGAGGATGAGAAACCAGAAGA
>P_1786
ACTTCAAAAACGGGAGCTTGCAGCTTAAAAAATCTTAGCCA
>P_1787
CATCTTTTCTCTCTTGTAAACGATAGTCAAACCACTGCCTC
>P_1788
GTTTTTAAACATCACTCATACTCGATCACTATACTCGATCT
>P_1789
CTAAACTTACATCAAGTCAACCCGGACGCAAATCCACGTCT
>P_1790
GAAAATAATACCACAAAACTCGCTCTCGGGTCGTCACCCTA
>P_1791
CATGCCACTCATGTCAAAAGCCTCAACTTCTTCATTATCAG
>P_1792
ATCTTTTAACAGATGTGCCGCCCCAGCCAAACTCCCCACCT
>P_1793
AGCTGGAAGAGGAGAGCAGTCAATGATTCGTAGATTAATGA
>P_1794
CATCTTCCAATTAATAGTTCCGCGGTTGCAAGCTGCAAGGT
>P_1795
CGATTTCGCTTAAAAAAACACGCGGATCATTTTACCCGGTT
>P_1796
GTGATTAATCGGGTAAATCGCAATCGCGGTACAGTAAACGC
>P_1797
TGTGAAGTTTTGTCAACCGACTGAATAGATTAAGTAGACCA
>P_1798
AGAAAGAAAAAAAAAATAACCGAGATTTTTTTTCCAACAAG
>P_1799
AGATGTTGACAAAGAGGCTGCTCGCTCGTAGTTCTTCAAAT
>P_1800
TCCACTGCTAAACTTGCTTACTGTAGCGATACCTCTCTCGT
>P_1801
ACGCCGGTGGAGCTTTTGCTCGCCGGCGTCGGGATGTACTT
>P_1802
TTGTTATCCTTTATCACGAGCTCGATCGAAATTTCCTCAAC
>P_1803
AACCTTCAGATGTTTTTTGGCGCTCACATGTTACATTATAA
>P_1804
ACCAATTCATCCACATCAACCGCCGTCTCTTTCATAAAAAA
>P_1805
AAATGCTACAACAGCTACTTCACGGGCAAGCCTCTGGCTCC
>P_1806
ATGCCTGTTAGGTTAGCTCTCGTCAATGGTGATTGAGTCTG
>P_1807
ACTCATACTCGACCACTATGCTCGACCGTCAACTCGAGTAA
>P_1808
AACCTAAGCTTAGATTGCTGCCCGAAAATCAAAACGATTTT
>P_1809
AACCGTTTCTAGACGAGCAACGGGAGCAAATACCTCGTCAT
>P_1810
ATCTTCCACTTGTTTTGAGCCGCTAGTGAGATGATTAGTCT
>P_1811
CCCTTTTGTTACTTATCGCGCAGCATCGTTCTCTGTAAGTA
>P_1812
ACTTTATTATCCTTAAAAACCGATAGCAAACCATGTAAGCT
>P_1813
AGTCATATTTCTACACGGTCCGCATCAATAGTCCAAATCAC
>P_1814
TTCGGTTCGGGTAGTGAGGTCAAGGACCCATTAGGGTAATT
>P_1815
AACACCTTAAGAAAAATGTTCGATGTCGGCCTTCATCAGCG
>P_1816
TTTGGTGTGTCATATCCAAGCACGATCAAGCTCGGAAGTTC
>P_1817
AAAATCAGGAAGTGATAAAACAGGGGCATGAGTAAGCTTCT
>P_1818
GAGAAATGTCTTCTTTTGATCGCCAATAAGACGCTCTACAA
>P_1819
GATTATCGGCTTGGAAGCTACGGCGATCTCGGAAGCTAACT
>P_1820
GCTTTGACTTGAGATTTTTGCTGCAGAGGATAAAGCCAAGT
>P_1821
TTCATGTGGCTCAAGCGGGACTCGACCTGCGATGACCTGGA
>P_1822
GGATGTCTGATCAAGTCTGTCGGTGGAAGGGAAAGTGGAGG
>P_1823
TCGGAGAAAGATGGAAATTGCGGCGGTGAAGAGGCGGAGAA
>P_1824
GTCTATGAGAACTATAAACTCGCCCATGATCTAAAAATCCA
>P_1825
AATCCGTTCTCAGGAAACTCCGGCGAGAGTGTCCGTGGATC
>P_1826
TTCAAGCGTAAGTAGACTTACCCGACCGTAGTAATATGCAT
>P_1827
GAGTAGCTCACCATGGGGTGCGCCGGTTCTGTTTGTGAAAA
>P_1828
AACAATCAATCCACCAAACCCGCGGATAAGAAAAGGAAATT
>P_1829
AAGGTTTCTGATAAGCATAACGGGAACGCCCAACTTCAACC
>P_1830
CAAATCAAAGCACCTGTTAACCCAAACAACCATTATACAGT
>P_1831
TTCAAGCTTCAATTCAGGTTCATCGATAGCAAGTACTTTTC
>P_1832
TTAATTGGTCACATTTTATTCCTGCAAAGGGTTTGGATTGG
>P_1833
ATGGATGTAGACCCATCGGGCAGGGATAATCATTCCGGTCC
>P_1834
AAAGGGCCTCTCTTCTACCGCCCGAAGTTTCTATTTATGCA
>P_1835
TGGCAATGTTCTCCAAGCCTCACAAACTATGTGCTCTTCTC
>P_1836
CAAAGTTTTCGAATCACACACGCGAGTATAAAATAAAAAGT
>P_1837
AGGTCTACTCAAAGTTTTTGCAGGGATAGACACAAACTTCA
>P_1838
CACGGTTGAACAAACAATCTCGGGAAGGATTTATACCGGTT
>P_1839
AACAGCTCCCATACCAAAAGCACCACCGATATCATCGAGTA
>P_1840
TTTGGCTCAGCTTGGAGTTTCGAGGCCGGTTTTTAGGTTAC
>P_1841
TTTCTAACGAGAAGTCATAGCGACGGTGGTGTTTTGCCCTC
>P_1842
GAAGAGGAGGACCACACTCACTCGATCTAACAGTAGGAGCG
>P_1843
GAACCTGTAGCGGTGAAAGTCGCCAGCCATGTCAAACTCCA
>P_1844
TCTGGCTTCTGAAGAAACATCTGGCTCAGCGAAGCATCTGT
>P_1845
TATAAGAGGACAAAAAAATGCATTTTCAAATTGTGGTATAC
>P_1846
CTAATAAACCACCCAAAAGCCTTGAAAATTTCATTTTAATA
>P_1847
TTTCATTCTTGCATACACTACAAGGACAATAAAATTTACCT
>P_1848
CTCTGTTGATAAGCAGATTGCCTTGGCGGGGCAATGTCATG
>P_1849
AACAACATCAGGCCTCTGCACCCCAGGAATCAGACATCAAG
>P_1850
GTTTTCAACTAGCTCCCATCCGTCTTCGACATCCTTGTTCA
>P_1851
CGAGCTTATCTCGTTAAACACCTGGAGTTTTCAGAACCAAA
>P_1852
TGTCAGGGAAAAAATAAATTCGGCGGGAAAATTTCAGTTCA
>P_1853
CTCTGGAATCTGGGCTCCTCCGGCTGCGGCACCCATCACTC
>P_1854
ATCCTCGAACTCCTGAATAACCCGAGCTCACTGCTACCTGC
>P_1855
GTGTGATGCATCGGATTACGCAGTAGGAGCTGTTTTAGGCC
>P_1856
CTGCCAACGCTTTCTTGTGACGGCCAGGAAATGGAAGCTGC
>P_1857
CATATTTGTTAAAGTAAATACGAGGCAATAAAAACCTGTGA
>P_1858
AATAAATTCTAGCACCTTGGCGCCAACAGTGTTTACCTGGA
>P_1859
GACTTTCCTGTTTGGAACCGCCTCTACATTTGAAACACCCT
>P_1860
CTTTTACCAAGTGATTTCGGCTTGATCGGACCACACACATC
>P_1861
ACTTTGAAAAAATAAATCATCCCGCCGGTTAAAATCTAGTT
>P_1862
CGTACATTTGAATAAAAGGACAGTTATAAGATTCATATGAT
>P_1863
TCGCCGATAACCGAAATTATCAGTTTAATCGGGTCGGTTTG
>P_1864
CAAATACAACAAAATAAAAGCCCAATACACTTAACAAAACC
>P_1865
TGAAAAGTCACTCTTCGTCTCGTAAACCCTATCATTGTATG
>P_1866
CCGAAAAAACCGCGGTGTAGCGCGGTTGATCACCTAGTATA
>P_1867
ACAAGCCCCCACTTTCATTTCCTAGTCGACATAAGAAAGAG
>P_1868
GTCACCACTTGAGCCACCATCACAACCAGAAACCCTAATCT
>P_1869
TTCCGAGCTTAGGGTCATACCACGAACATTTAAAAAGTGTG
>P_1870
AGTGGTCGTAAATTCATACGCGTTTTCTCTATTTTCATTTA
>P_1871
CCGTTCCTGCAGAGAATCAACCCGCTCGGCATATGCATTGT
>P_1872
GACTTTTCATACAACTTTTTCGTGGGAAATATTCCAAAATG
>P_1873
ACCAAACCACTTTCTTTTGGCTCGATCAGCAATTCGCTTAA
>P_1874
ACCTGTTACTTGTGTTGATGCATCCGAGCGGTTTTTGAGTG
>P_1875
GCGGCGACCCGCTCTCGCCGCGAAAGCAGCTCGAGCAGTCC
>P_1876
CTTGTGTAGGATGCACATGACCCGGATACTACTCAGCCCTC
>P_1877
GCAGTATTACTTGTTCTAGGCAGTATTACCAAAACGGGAAA
>P_1878
TCCGCATGAATCAGACAATACTGTTCTATTTCCTATGCTTA
>P_1879
GATTAAGGGGAAATAAAAGTCGGCGATGGGACTGATGCTCT
>P_1880
GTGTTGTCCTTTGTTGGTTTCCGTTCTGACTTCCCTATGGT
>P_1881
CCATGCGATCCAAAGTTGCCCGAAAATGGAACCAGGACAGT
>P_1882
TTTCTCGTGAGATGTATTTGCAGTTTCGATTAAAAGTATAT
>P_1883
ACTGTTCAAGTAAGTTTTTGCTACAAAAAAAGGTTAAACAT
>P_1884
ATTATTTTGAATATTAACTGCGGGCGTGAGTACCTGTGCAT
>P_1885
AACTCATCAATTGCTGTCTCCGCGCTTGAGACAAGACAACA
>P_1886
GTTTTATATTCGCTTATACTCTACACTAAGAAAAATAATCG
>P_1887
GCTTGTACTGCAGTCACTTACACGAACGATGGAGAGCCTCA
>P_1888
GAAGACTACGCACGCTTACGCGGTCACTTCTCATACATCCA
>P_1889
TCGGATTCAGATTTAAGATACCCGAAGTATCGAAATATCAA
>P_1890
CTCTATCCAGTCGATATACTCACGATTTACTAGTCATTGTT
>P_1891
CTGCTCCGATGTATTTCACTCCTGGATATACATTTCATACG
>P_1892
CGTGATCGTGGTCTGCAGCACGCGCCTAACGGCGTGCCTCG
>P_1893
ACTCTAGTAATCTTTCGAATCAACCTCGAAGATGTGTCACG
>P_1894
TAATCACAGTTTCCCATTTACGCGCACAGTTTTCTATACCT
>P_1895
GTGAGCCAAGCTAGTAAAACCGGCCTCGAATTGAGAAGGTG
>P_1896
AGACTTGCGAGCACTTTGCGCGGGAAAACCAATACGTCGTT
>P_1897
TTGTGTGTTGTCTCCCATTCCCCGGCCAAAAACCGAATGGT
>P_1898
GCACTGCTTCCTAAGAGCAGCGTGTCTACCAATTTCACCAT
>P_1899
GGCAATGATGGAGGGAATTCCGCCAATTTGTCCTTGTGGTG
>P_1900
TTCATGATCAAGAGGTTTCTCGAGATAGCTAGTTGATCCAT
>P_1901
CAACAGCTTTAACAGAATTACCTGAAAGAAGGAGGGAAAAA
>P_1902
ATCAATGCTTTCGCCAACCGCGGCGCTGCACAACAATCTTG
>P_1903
ACACGGACTTAGCCTTTCCTCGCGGTTTGTTAACACCGCGG
>P_1904
TTAAGTCTATTATACAGATTCATGTACCAAACCTTACAAAG
>P_1905
GGCCGAACCTCTTAGTTTTTCGCTATTCAACATAGAATTGC
>P_1906
AGGTCGAGTAGCTGTTTGGACGGCGATTTGTGGAGTAGGGA
>P_1907
CTAGAGTACCAAAGCAGTCGCGCCCACCACAACTAGAAGAG
>P_1908
AATACGAAAGATATAGCTGCCTTGCTCGATCAAATGCATCT
>P_1909
ATCAAAATCATTATAAATTGCATGAAATTTAACTAATCACA
>P_1910
GAAAGTAAACGTATACTGGTCGGTTATATATGACACCGAAT
>P_1911
AAAGTCATCAGATTCTCTCACGTAACAAACAAAGAAAACAA
>P_1912
CTTTTGACCTCTGAAACTTGCAGGATCGTTTTGAAGAAGAA
>P_1913
TTGTTTTAATCCATAAAGCACCTTTTTTAGCCTCAAGACTT
>P_1914
CGTTTTTGGCTGAAAAATCACGGGTTTACGTTTTTGACGGA
>P_1915
CTTTTATATAAATTTAAATACGGCATGTGAATTATGTTACG
>P_1916
TATTCGGTTTGGTGGAAATTCGGTTTTTTAAAAATCTCACC
>P_1917
GTTATATTGGGCCACAGACCCGTTAGAATATTTTTTGTTGC
>P_1918
TTTAATCTCAGTTTACATCGCTGTAATTTACAGGTGGCGTC
>P_1919
AAAGTGCATTTGTGGATTGTCGCGGTTGCTGTAATAGCTGG
>P_1920
GCGCCGTACACAGAAAATTGCTGCAACAAAAACATGGATTC
>P_1921
CGCTCTAGCCACGACTTAAACGCGCTTAGCAACGGCCAGCT
>P_1922
AACCCAATAATCCTTGATTACGATGTCGGGGATGCTGAACC
>P_1923
ATGTTTCATACGCAAAATCACGGCGCTGGACGAAAGACATG
>P_1924
GAGAACCAATTTTATGTTTTCTTCGATGTCACGCAGATTGA
>P_1925
GAAAGGTGGGTCTGAGATTGCGGTGATCTCTCTTTGTGTAA
>P_1926
TTAAGTTCACTCAAAAACCGCTCGGATGCATCAACACAAGT
>P_1927
GTCAAGCAAAGCTATTTACCCGAGAACTATATTACTTTGAT
>P_1928
ATTGTATAATGATCCTTAGTCGAAAGAGACTCGTACTGAGA
>P_1929
CCCGATGCTACTGAAGATTCCGCGGATGTTCGATCCGTGGG
>P_1930
ACTCTAGATCAAATATGGTTCGTTTTAATAATAACAAAAAT
>P_1931
TTTTCTGCTTGCACAATTGGCGGCATATCATTGCATTCTTC
>P_1932
GATAACGCTGATAATGATGGCGACAATGATGATTTTCAGCC
>P_1933
ACAAGTTTTTCTTGAAATGCCTTTCTCAGAATAATCCATTA
>P_1934
TGGTTTACCTTCATATTTTTCGTGGTCTATATCATGCGAGT
>P_1935
ACATGACATCAAGTCCTATTCGACTCCAAATATGTAACCAA
>P_1936
ACAGACAAAATAAGAAAGAGCAGTATCGCCAGACATGAAGT
>P_1937
CAATTTTTAGATATTTGGAACAAAATCTAGATAAGAAGATC
>P_1938
GAAAGTAACTGATCCAAAAGCGAAAAATTTGAGAATCGTAA
>P_1939
CTTCAGGTGCATAAGAATTTCGTTACTCGCATTATCAAACT
>P_1940
GTCCCTGCCTGAATGTCCTCCTACACCCGACCCATGTAACC
>P_1941
TGGTTCCTGGAATTCCAAAGCAGTGTTGGTGTGGCGATGAA
>P_1942
ACAAGTATTGTACGTGACAACACGCTCAATGACGAAGAAAT
>P_1943
TTTGATGACATCAAAACCATCGAGGGTGTTGTTCATAAAAC
>P_1944
TCCCTTTAACATTCATTAAACACAAACAGTGGATCAAGCAA
>P_1945
CCAAGTTATTTACTCGGACACCCCGCCATATTATTGGATCG
>P_1946
TTCACATTTCGTTCATCACCCTTGGCCGGCTTTCGAACAGC
>P_1947
TGCTACCTGGTTGATCCTGCCAGTAGTCATATGCTTGTCTC
>P_1948
CTTCAACCTCTTCAAAAATACCTCAGCAGTCGTTTTGATAT
>P_1949
TCTCTGCAATTTAGGATCATCAATGTTATCAACCAAGAAAA
>P_1950
CAATTCCTAATCTCAACTCTCGTTGATGAAACATAGCAAAG
>P_1951
TGAATAATGAGTAGTCACTGCGTAATTGCTGAAACCCATAC
>P_1952
CGGAGTGATGGCGGTTGGCGCTGCCTAGAGTGTCTTTTAGA
>P_1953
GATTTTTGTTACTCCTTTGGCTCGGACTGGTAGTTTGATGG
>P_1954
ATGAAATAAACGGTATCTTGCAGCACTGTCATGGTTCTAGC
>P_1955
TTCTACTCAAAAACTTTAGCCATGCTCTGTTATGATCCAAA
>P_1956
CTTGATGAGTTTGAAAGGCTCTGTCGCCTTACTAAAATCAA
>P_1957
TTGCAGAAGCAAAAGCGGCGCAGCAGAGTAAAACAGAAAAT
>P_1958
GTAGTTAGTTAGACCATGTACATAGGGGTGATATTTCTAAA
>P_1959
ATCTCCACCTTCGTTGACATCGCCATCGATGGAGTTTTGCC
>P_1960
TCGAGCCGCGTAGCCTCAAGCGGTGGCGGTGTCCGACCATC
>P_1961
TTTTGGGGGTGAGCTTATTTCGCTAATTTTAGAATTCTTTT
>P_1962
ATCTTCGGGTCAAGCGTTCCCGGCCTCAAGCTCTCAAGTTC
>P_1963
AGGCGAGAAGCTGCACAGCTCGAGGGGAATCATTAACCTCC
>P_1964
TTTGCCTAATTATGATTTTGCGGAAAATTTGCAAAATAACA
>P_1965
ACTTAACGGCCCATGGACGGCGTGATCAAGAGTGTCGCCTC
>P_1966
TGAGAAGACCCACAGTGATCCCCCGTCACCATTTCAAGTAG
>P_1967
GACTACGGATACAGAAATGGCGATACAGTGCATGTTTGTGA
>P_1968
GGATCTTTTCTAGGTCAAACCTGCGACAAGAACATTTCTTG
>P_1969
GAAGGTACTGTTTTGAGAAACAGTCTTGTACCCACTTCAAA
>P_1970
TATAGCAAACGTTTTTCGATCGTCCGCAAATCCCACAGAAC
>P_1971
ACCGAGCTACAACGAATCTTCGGGAAGGATCAGAACCAGAA
>P_1972
TTTTCTGTCTTTAATGGAAGCTGTGATAAGTGTAGGAAAGG
>P_1973
CCTGTCGAGCCAGAAACTCGCGGTAGTCTTCTTCAGTGTAG
>P_1974
CCTACACATGATCCTCATCTCTATTGTAATGTGCTGCGACG
>P_1975
AGAATAAGACATACCACCTTCGCCAATGACGCTGTATTGAC
>P_1976
TAGTTTATTCGTGCAAAACTCGTGTTTTTAGTACTCTGTTC
>P_1977
AGTTAGTTTGATGCCTTTGTCTGTTGCAAAGAGATTGTGAT
>P_1978
TATTTCGCAGTAAGACAATCCTCGAACATACTATATTTACA
>P_1979
TATTATTAGTCTTATAATGGCGGGAAACTATAATTATCCGA
>P_1980
TTGTCCTTTGATTTACCCTTCACGCTCATAAGAGTATTCAT
>P_1981
GCGCCGGCTCCACTGGATCCCGCCATCAGACTCCCGAATTC
>P_1982
CAGCCTATATATGGCAAAGTCGGAGGTGAATAAGATTGGCT
>P_1983
AAGAGAAGCAATGGCATTTCCAGGCTCGCATTCTCAGTACT
>P_1984
AACATTCCATAGAGACTTTACGCGATCAACTGAGAAAACGT
>P_1985
GGCATCTTGCCGGGAAAAAGCTCGAACGGTATATGTTTTCT
>P_1986
AGATATATAATGAGCAAGTTCGTGATATACTTTCTGATGGT
>P_1987
ACCATAGCAAATCCCCAAAACAGAAACACCGTTCGACTCTG
>P_1988
ATATTTATAAGGGAAAATGTCGAGAAAAACCAGATGTTCCA
>P_1989
TTGGCTCTGAGGGCTGGGCTCGGGGGTCCCAGTTCCGAACC
>P_1990
TCCTAGTCCCACTATTGATGCGTCCGTATAAACCGTATATG
>P_1991
TTAGTCAAATAACTATCTATCACGATTTACCTTTTCGATAT
>P_1992
AAAAACTGGCCAGTAACGGCCAGTGTAATTTTCATTGATCG
>P_1993
AAAAAATGTTCTTACATGTACCCTATTGAACTCGGTCTATT
>P_1994
AAGAAAAGGAAAATTATTGGCAATGATGGTGATAACGCTGA
>P_1995
AACTTATTCAACAGATCATTCAAGGAAAAGCTACTGGAGCT
>P_1996
CTAAGAAGAAATGTAAAGAACGAGAATTGTTGAAACGGAAG
>P_1997
AGAAGTGCCTTGACGCGCCGCAGCCACTACTTTGACTCCTT
>P_1998
CCTCTTGCTAATAAACTTTCCGGCCTCATATAAGAATGGAA
>P_1999
TCCATGCATAAAGAATTAGTCAGTAGGGTCCTCGAAGCCCG
>P_2000
AGAGCCTTGTAGTAGTCTCCCGGCGTCAGCTTGTCTTCTTT
>P_2001
ATGAGGATAAAATGTAATGGCAAGTATGTTATACCATAAAG
>P_2002
ATTCATCCCCACTTGAAACTCGCGGACCTGCAAAGGTTTCC
>P_2003
GCACTTAGCGCGCTCAATTGCAGCGGAATGGTCGTTGGATC
>P_2004
GGTTTTATTTGGATTTGACCCGAAAACAGTGGACTTGGATT
>P_2005
AAACCCTTGGACAGCTTGGGCTGTACCACTTTTGCTGGCAA
>P_2006
GAAAGGCAAGGGAAAGGCTGCTGCAGCTCTGACTAGTCCAA
>P_2007
CCGAGCTGGATTTGAACCAGCGTAGACATATTGCCAACGAA
>P_2008
CACCGGCTCGGGATCCGCCACGGAGACGTCGTAATGCTTCT
>P_2009
GTTAATTTACGTCAAAATCGCAGGGGTAATTTTGTCCATTT
>P_2010
TGCCCTGACGAAACTGAACCCGGTTTGTACGTACGGACCGC
>P_2011
GTTTTGAAGATTTCCAAATTCGGCCGAAAACTTTTCCTTAT
>P_2012
ATGAGGATTATATCTAACCGCGACACAGATGGCAGAGTGTA
>P_2013
AAATGGATCCTTGCAGTCGGCGAGGGGAAACTAAATCAGCC
>P_2014
AATGCTAACACTGGTGTACTCGTCAACATCTCCTTCAGGCT
>P_2015
TATTTCTTTTTTTTTGGCACCGGTGTCTCCTCAGACATTTC
>P_2016
TACTTTTCTAATTTAAAATGCAGGTATTTTTGTGGAACTCA
>P_2017
AAACGAATCCATACTTGAAGCGCTGGCGACCATTAGATTCA
>P_2018
CACTTGCTGTTGGCTACGTCCACGGGCAAAGAGACAGATTT
>P_2019
AAGATTTCTCAGGATGAACGCCATATCGATGTAAATCTCTC
>P_2020
GGTTGCTTAATCGAGTGAAGCGGCGATGACGAGCTTTCGTG
>P_2021
CATGCCTATATAACATTTTTCGAGGTTAACAAATCTGTTAT
>P_2022
GGATTTATTTCACAAAATGGCTGTAAAAATGTATATGTACA
>P_2023
CCTTGTCAAGCCAGCACGACCAGGACTATCGAGGAGCTCTT
>P_2024
CGTAGATAGAACATCTACAACGCCACCATGGTTTCGGCGAG
>P_2025
TTTGAGGTCGTCTTTCAGCTCAGCCATGAAACGATTAAGAT
>P_2026
TCTTGAATATTTATATTGTGCGCTGTAACCGAAGCGGTGTA
>P_2027
GTCATTACAATTCAAATGTTCGGCAACGAAGATTCCACGAA
>P_2028
GCGGATTTTCCGGATTGCCTCTTTACATATGATAAAGATTC
>P_2029
AAATCTCTTGTTTACAAAGGCGGCGGCTGCTGCTGCTAGTA
>P_2030
TTGAATTTTGTTTTCCAAAACTACGATGGTAACAAGTTCAT
>P_2031
CAAAGCTCTAACTGATGATGCACGTATTCCATCACTAAGGT
>P_2032
AATCGAACACCAACTAAAGTCTTAAGTGACTTATCTCCCTT
>P_2033
GTGTTATCTGTCTGTAAATACGCGAAGAAATGGGTTTTCGA
>P_2034
TCAACTCCAGCCTCTTGACCCGTTACATGTCCTTCATCAGC
>P_2035
AAATACCCGGTGCCAATCCTCTGCAACTGCTCCATCATCCT
>P_2036
TCCCGAACAGACCGCTCACCCTGTGTCAGCTCAAGAAAAAG
>P_2037
AACACAGTATCGTTAGTATCCGCTAACGATATAACCTGGTC
>P_2038
AGAGATAGGGTAGATGACACCAGCATCAAGCAGTTTCAAAA
>P_2039
TGATTTATATACCTAAAGTTCTGTATGTACTCTATATCACT
>P_2040
ACCCTAGGTGCTGGTGGCGGCGGCGGTGGCTGATGGTACTG
>P_2041
CCCAGCCATAGCTAAAGATGCTATCTCGCCGGAGGTTCAAA
>P_2042
GTTGTTGTTGTTGTCGTCGGCGGCGGCGGATAATTGGAACC
>P_2043
ACTTTTGTCCCTAGATACACCTATAAAGAACCATGTAGCAA
>P_2044
GCGGAAGGGAGCAGGAGAGGCAACAACAGTAAGTGGGATGA
>P_2045
CGTGGCGGCTCCTACAACGCCGGCGTCGGTCACCTTTCTTG
>P_2046
CTACGTCTCCACCCCAATCGCTATCGCTATATCCAACAAGC
>P_2047
AGAAAAGAAAAAATAAAAAACGTAAATGTCAAAAAAAAAGA
>P_2048
TTTCACAGACAGAGGCAAGTCGCCCATTGACACAGTGACAT
>P_2049
CAAAAAAAGTACGAATAAAACAACATTTAGGTACTAAAACT
>P_2050
AACAATTTCGATTTTGAATTCGCGCTGAGTGATGAACGGCG
>P_2051
GTCCCCACCGCCACCAAAAGCTCGGTCGCGCTATAGTAGTC
>P_2052
ATCAGGTCGAATAGCTTCAGCCCGCTACAACAAGGTAAAAA
>P_2053
GACCATGATGGTGGTAATCCCTACAACGATTGAAACACATC
>P_2054
CACTAAGGAATGGGTAAACTCTGCAAAATGCCACCTGGCAC
>P_2055
TGTTCTCGGCAAACATAGCTCTGTACTTTTCTTCTAACTCT
>P_2056
ATTGAGGACCTCAAAGACCGCTTGGACAAGAAAGATGCAGA
>P_2057
TTTTCAGCTTGTTAAAGAACCACGACTAACTAGCATCGTTT
>P_2058
TCCCCACCAAGTATGGAATCCGCCAAAACTTTAGCAAGGAC
>P_2059
GCCCAAGCGTCCAGAATTCGCAGGAAGCTTCTGGTCAGCAA
>P_2060
GGTTAAGACTCATGTGAAAGCGCGATATTCGTTTCTTTCTC
>P_2061
CTAAAGAAATATGTAAGAAACGTGGATTAGCAAGACTTAGA
>P_2062
CGTGCCATCATCTATTTTCGCATTGTCCAACAAATCTTCAG
>P_2063
TGTTTACGGGAGTGGTTTTCCTCGAATAGGCGACCAAAGAC
>P_2064
TGTGCTCAAAATTGAACCTGCAGTTTATTTAAACATTACCA
>P_2065
GCCTTAGAAGCCCATCCTTTCACTACACACTTTGTAATATA
>P_2066
AAAAAGTTTTGGAAACTCTACGATGACGTATAAATACGTTC
>P_2067
CAGAAAACAAAGAGCTTCTGCAGCAAGAATGGTATCGATGA
>P_2068
CTGAATTGAACAAAAAAATCCGCGAAATTTACGATTTTGAG
>P_2069
TTGTCACTACCTCCCCGTGTCAGGATTGGGTAATTTGCGCG
>P_2070
AATTAGATATATTTATTCAACGAAAAAAATTACAAAATAGC
>P_2071
TCCGGGACAGTTGGAAACTCCGGTTCCAAGAATTATCATGG
>P_2072
GAATCTCAAAATTTGTTAGGCGCCAAAGATTTTGGGGAAAA
>P_2073
GAAGAAAGCGAAGGTTCAGGCGCCGGCGAAGACGACTGCGA
>P_2074
TCCATATGCTGCACCAAATGCTGGAACTGCGCTCAACACCC
>P_2075
ATCTCGGAGACCTGCCAAAGCACGAAAGCCAAAATCTTTCA
>P_2076
CCAGAAGCGAGATGCGTGCGCACGGGTGAGAAATCAGCCGT
>P_2077
CTGCTACCGAAATGGAATTCCTCGGTCGATAACTTTCATGA
>P_2078
AACTGAGTTAATCCTAAATGCAGCCGTGATCTTATATACGA
>P_2079
CCCTCTTCCCGAAAGCTTCGCGGGGACTACTTTACGACGAC
>P_2080
CCGTCCCGAGCTTCCGTCGTCGGCCCTTGTCATTAGATCAC
>P_2081
CAGAAGCTCATTCTGAACCGCGGGAACCTTCGTCTCAATCT
>P_2082
GTAAACAAGAAAGAAAAGTTCCCCGTCGTTGGATCAAATTT
>P_2083
CAAGGAGGAAGCTCAAGCCGCTCAACCATGCAAAGAGAAGA
>P_2084
CTGTTGATGCGTTTCTTATGCACGGACAACGCGTATATTGG
>P_2085
TGAGACGATCTCGGAGACCTCCAAGGTGAGGTCACATGTCC
>P_2086
TTTGGCGATATGAATTTACACGGCGTCTCGGGCCATCACGA
>P_2087
CTTCCAAGTAACATCTTTTTCGCCATCAGCTACAGCAAACG
>P_2088
ATATTTTACACAAAAATTGTCGCCAGTACCTCCTAAACCAT
>P_2089
GTCCGACAGCATAACGGTTACTCTAACAAACGGGCAGCATA
>P_2090
GACATAGATATTCAGACGATCAGGGACGATGCAGGATCGGC
>P_2091
CCGTGATATTGTTGATGGCTCGGCAATCCACGCACATGCGC
>P_2092
GACTCTTTCTTGTTGCATCACGAGATCATCAACTACCCAGA
>P_2093
TTTTCCAGTTCCTCCAAAACCATAAATAAAAAAAACACCTC
>P_2094
ACCTCCCAAATCATTGAAAACAGCACCGGTTATCTCATCAT
>P_2095
GACACTAACTACAAAAGTTCCAGAATCAGGTAGCTTCCTCG
>P_2096
CCACAGTCAACCCTGTACCTCAGCAACCACTCGTTATGGCT
>P_2097
AATTGCAAGAAAGCACGCAGCGGCGTCAAAGGGAGCAACAG
>P_2098
ACCTGCAGGAGGACTGTCGGCTCGCTCTTTAGGGCTCGGAA
>P_2099
AGCGACCTTGTGATCGAGTGCGATCGAGTGGATGTCATGAG
>P_2100
GAACCAAACCCGAACGGGAACCCGAATGCCCACGCCTACCC
>P_2101
ATTTTAAGCTTCATTCAGCTCGAAAAACTTACCTTTTCTTT
>P_2102
ATTGTTTTTCAAATAAAATACGGTCTACTTTGACTATCAGA
>P_2103
GACTTCACCAACGGAAATAGCAGTGGCTACTGCACCACCGG
>P_2104
GAAGGCCAAACGCTAAATCACATGAAATAGCCAATTACAAA
>P_2105
ATGGTTCCAAGAGGATCAAGCTGTCCTTGCTCTTCTTCAAA
>P_2106
GTATTTTCAGGATATTGAGACGGGAAAAGTTATTGGAGAAG
>P_2107
GCTAGAATGATTTGTTTTTACCCGGCTGTGATTCGATGAGA
>P_2108
GACTCTCTTATGTCCTTGGGCGATCTCTGTTACATGTAGGA
>P_2109
TCTATTCACCAAGGCATTACCAGCAACGACATTGAGGAAGC
>P_2110
CAAAGTTGAATCTAAATCAGCTCGATCAATATCAGAAGGTA
>P_2111
TCCCTCCTCCCTACAAACCGCAGCTTCCATTTCCTGGCCGT
>P_2112
TCCACTACTCGATCCATTTACTCGACCAAGGGTAACTATCT
>P_2113
TCAATTCAGAAATTTACAAACTAAAAATTCAAAAAAACCTA
>P_2114
TAATTCCATTCCTGTATCTCCTCCGTCAATAGAGATTGTTG
>P_2115
CTACACATAAGATGAAAGGTCGCGGAAATCTACATATTACG
>P_2116
GGGCAGCCACAGGGCAACTTCAGTGGTAACAGGTTTACAGG
>P_2117
TTTCCCCTTTAGTACTTTTGCTATGTCAGAAATGTACTCCG
>P_2118
TACACCCTTTAGAAGCTTGGCGGCATCGTAGCATAAGTCTC
>P_2119
TCTTTCTTTCAGATACGAATCGGTAAACACGTATTGAATTC
>P_2120
CCAGCTGTAGGTTGGCGAAACAAGATAGGCTCAGATCCTGG
>P_2121
ATCTTCTTCTTTTACCCGAGCTGCGCCGTCGAGGACTGCTC
>P_2122
TATGCATACCTCTTTGTCAACGGGAATCATTGGGTCGCTCT
>P_2123
ATTGTCATCACAAACATGCACTGTATCGCCATTTCTGTATC
>P_2124
TACAAGCTTGTTGGATATAGCGATAGCGATTGGGGTGGAGA
>P_2125
AGAATTATTAATGGTCAAAACAGTCATTTCCCCGGTCTTTA
>P_2126
CGACTGATCTATCTCGGTCACTCGATCGAGGCTCACTGTCA
>P_2127
ATAGATTTTTTTTTTTTTTGCGCTAACATGGAAATTTTTTG
>P_2128
AGCAAACCGACCCGATTAAACTGATAATTTCGGTTATCGGC
>P_2129
AAAAATGTAACAGGTAAAAGCACAACTAATATCATGATGAA
>P_2130
GTCGTGGGAGAGGTCGTGGTCGTGGCCGAGGAAAAGGAAGA
>P_2131
AAAAGAGGACGAAATCCTGGCAGCGTCTCTTCTACTATCAA
>P_2132
TTCAACGTTCCAAGTTGATTCATGGTCGAGGAAGAAGGCAA
>P_2133
TCTACCTTGTTTTTCTTTGACAGCGACATACAAAAAATAAA
>P_2134
TAGCTATTGTTATAAGCAAACTCTACAAGACTCAAGTGATC
>P_2135
GCTTTTTTGTGCAAGGTGATCGCGGCCAAGTCAAAGGTTGA
>P_2136
TTCTATCATAAGAAGCTCCTCGGGCTCTCCTAGGTGGTGAG
>P_2137
TTTTACCATGTTATAAAAATCAGATAGTATTAATCAACCTA
>P_2138
TTATATTAACAATTTTGGGTCGGGTTCGGTTTGGGTTTACT
>P_2139
CTTTTTCACAAAAAAGACCTCGGGCTCTTTGTATAATGTCA
>P_2140
TCAGACTCGGTTTGAAAACTCTCGAGTATAAATCTCTTATA
>P_2141
TAAAGTATATGTTTTTTCCACAGTTTCAATAAATTACACAA
>P_2142
ACGCATGATTTGGAAATGGCCGCGGTAGTATTTGCCTTGAA
>P_2143
AAAGGCGTTGAAGATAGTTCCGCTGTCTAAAAAACCGAAGA
>P_2144
TCTGGTCTAGTGCTGATCATCGCGAACATTACACTTCCAAC
>P_2145
GAAGTTCCTAAGATGATCGTCTGCAGCGTGTTGTTCCAATC
>P_2146
ATTGTCGCCATCATTATCAGCGTTATCACCATCATTGCCAA
>P_2147
GCGTTAAGTCTTTGTTAGTACGCGAGAAACGGGGTTAATAC
>P_2148
ACAAAATACGAGTCAAAAGGCAGGGTAAGAAAGGGTGACGC
>P_2149
TGCAGAAGGGACAAAGAAGTCGATCGAGGAAATTATCTCTG
>P_2150
ACCGGATCCGCTATAACGGCCTTAGTCAATGTGGCTAGTTG
>P_2151
ACATGCTCCGGATGTACCTCCGTGCTCGAGGCCAAGTTTTC
>P_2152
AGTACTAATGTAGGAATTTACACGAAGCAGAGCGATGGCTT
>P_2153
TAACATACTCATAATTTTTTCAGCCGCATTTGTATTCACTG
>P_2154
CCTGATGCAGCTAGATCCACCGCGGTCACACAGTGACCTAT
>P_2155
CTTTCTCATGCAGCTCAGCCCGTTGTCTCCAATAACTGGAA
>P_2156
AAATTTTGCCGGTCCCAAGTCGGGCTTATATAAAAATTAAC
>P_2157
CCACATTAGATGCTGGAACTCGCCATCGGAATAATGCCCTT
>P_2158
GCTAATACTTCTAGAAAGAACGGTATCGAATATCAATAGAG
>P_2159
AATAAATTAATATTTTGTGTCTGTGTATACATCTACTTTAG
>P_2160
AGAGCTTGGAGATACAAATACCCGACTTCCAAAGTCGATGA
>P_2161
CAGTAATGAACATGGTTACACGCTCCATGTTTTCCCGAATC
>P_2162
GCATTCTGAATCTTCATCGCCGCGATTATGCTCTTGGCCTC
>P_2163
TCACCGGATCCATCAAAGATCGCGATTGGATTACCAGCCAT
>P_2164
TTTCTCCAACTTTCATTAGACTGTACTATTTAATCTGTCAT
>P_2165
CTCTTTTATCCAATGGCACACAGGACCAATTATAGTAGGGA
>P_2166
TTCAACTTTTTGAAAAACCTCTCGAATGGGTACATCCACCT
>P_2167
GTGAACCTTTTCATTTGGATCCTTGGCGATGTGTTTCATCT
>P_2168
ACTCCATGCAACTTCACGATCTCGCTCACATATTTCTTAGC
>P_2169
TCGCCGGCCCCCATCCGCTTCCCTCCCGACAATTTCAAGCA
>P_2170
AAACAGAAATCTGATTGATTCATAGGCAATGCAATACAATT
>P_2171
AGAGGTGGAAGATTCATCAGCAGTACCATCCGGGTTTGCGT
>P_2172
ATGCGCGTCGGAAGAAGTCTCTCGAACGTAAAGGTCCCGTT
>P_2173
CTTTCGACTCTCATTAGATCCACGACAGACGACACCTCCTT
>P_2174
TGCGACTAAAATTCACGTGACTAGTGTGGTTCTTATATGGG
>P_2175
CTCGAGCTCAGGAGTTAGCTCAAGCTCGTCGAGAGAAGGCG
>P_2176
ACCGTAACTACCCACCACCGCAGCAACTCTTCCAACACTCC
>P_2177
AGGTCAACGCTGTGGCCAATCCCGAGCAGACCGCCCCCGCG
>P_2178
ATGGTCAACAATCAAGTCTCCAGTAGCGTAGTTGATACAGA
>P_2179
TCCCCTAGAGAGAAAGGAAACAGTCCAGCTTGAAGTTATCC
>P_2180
TGACACGTGATTATCACGCGCGTAGACGTTGTCATTAATTT
>P_2181
TCATCATCGGTTAGAGAATTCGCGAGAGGGCTTTCCAAAGG
>P_2182
TGATAAGTTGTGTTAGTTTGCAGCGTGAAACGAATATCAGA
>P_2183
AGCCACCAACATCCAAACTGCAACAACATTTATTCAAACAT
>P_2184
CTTGAGCAAGTTCCTAATCTCAGTTATTATCTGTTACAATA
>P_2185
AAAATTCCACCAGGATGTATCGCGAGCGAATGCCAATGAGC
>P_2186
TAATAATAAGGAAAAAAATACGTGAAAATCCTAAAAGAATG
>P_2187
CACCTCAACAACTACACGTGCGACATTAACCTCGTCCTCTA
>P_2188
AGTTTTATCTCCTTCAACCTCTGCATCAGACTCTTCCATCT
>P_2189
CTAATCCAAGTGGTAGAGGCCGAGCTCGTGGACATCCTCCT
>P_2190
GAGGAGCTGGAGTTCGTGGTCGTGGTCGTGGTCGCGGTAGG
>P_2191
CACATCAAGTTGCAGTTTGGCATCTACAAAATTGCACAAGG
>P_2192
TCCTTCACCGTTTTTGGTGGCTGCAGCTGCATCATTACTTC
>P_2193
CAGAAAGTCAATCGATCAAACGGCGGTGATGCTCCTCTCAT
>P_2194
GGGATTCGCTTGGAACGATCCGCAAAGAGAAAAGTGATGCG
>P_2195
GTGTTTAAAGGAGAACAAAACACGGTCGTGGCAGACAACTG
>P_2196
TGATTGCTTTTGACAATGTGCTACAGAGAATCTTTTGTTAG
>P_2197
AGTATTTAACCGATAACCCTCGCGAAATGCATTGCCTGAAA
>P_2198
ACGAAATATATACTATTTTCCTAAGTTTATGTGGCTAAGTT
>P_2199
ACACACAATGGGTCCATCGTCGCGGCCGTTGACTCCCAAAA
>P_2200
TTGATGGAGTCTAGATCTTACGGCGACGTAGTGGGGTTTCA
>P_2201
GATTTTTGTTTATGGAAAACCTAATTTTTTAAAAAATTTTT
>P_2202
GATATAATATTTCTCACTCGCGTGTTCTTGTAACAATCTTC
>P_2203
TAGTTGCTCTTTGTGAGCACCGGGACTTGGAAGGGAACATT
>P_2204
CATAGCACGGACCATAATTCCACGATCAGCGACATCTTCTT
>P_2205
ACAGTTCTAACCTGAATCTCCGTTGTTATTGTTTGCTCTAA
>P_2206
TATGTCAAATTTTGATCTTTCTCGACGTATCAAAAGGCTTT
>P_2207
ATATTAAAATTTAATTTTTACGAGAAACAAAAGATATGGTA
>P_2208
GCACAAGGGATGGACAGACTCGAGTTCGGGGGACCTAAGGA
>P_2209
CAACGTCAGCCCCCCACGTACGCGACTATCCACCGCCTCTA
>P_2210
TTATTTGAATAGTTACGGACCGGTTCTTCCACATTCTGATA
>P_2211
AAACTTCGGTTCGGGTTCTTCGGTTCCAATCGGGTTCGGAT
>P_2212
TGAAGCATCTCCAGCAAACTCGCGACTCCTCATTCCTCTGA
>P_2213
AAAGAGAGACACTCAATCCGCCTGTTCGACTTCTGGATCCA
>P_2214
AGTGATACTAGATTTTAACCCGCGGTATACCGCGGGACGAT
>P_2215
TGGGGTCGCAAATATAAATGCACGAGTGTACCTACTCCAAA
>P_2216
AAGCAAATGAACCAATTAGCCAACAACAAAGTTAGCATCAA
>P_2217
TCTAGTTCCTCGGATGAGGTCGTGAATTTGAACAATACCTC
>P_2218
AAACCAAACTAATCTTAACTCGAAACTAAACGAAGCTTTCG
>P_2219
TGGTTTTGATTATCTCTGACCGAGAGCTGTTCTTTTTCTTC
>P_2220
ACGGTTGTATCCTCTAAATACTTGGTCGCCTTAGGATATCT
>P_2221
TAAAAACGCAAGGAAATACTCGTTAATACCAATGCTTGATG
>P_2222
CACTAAATGTTTACAACTTGCAGCACTTAACGACTTAACAA
>P_2223
CTCCGCTTGGTCTCTTGGCGCAGTGTTTTTGAAGACACTCG
>P_2224
CTCGCACCAGTGACGGATCGCCTGCTAAGGTGACCCACTGA
>P_2225
TATCATCGTATATAAGATCACGGCTGCATTTAGGATTAACT
>P_2226
TGTAGAGTCAGTTGCCGATGCTATCCGTTGTTCAAAGGCTG
>P_2227
GAACTTGGGTTAATGTGGGGCACCATTAAGTAAAATACCAC
>P_2228
GATTCTTCCTGGGTCGATGCCCGAGCGGTTAATGGGGACGG
>P_2229
TGGAATGCATTTTTGAAATACAACAACGATAAGAGTCGAAA
>P_2230
ATCAGAAAATTTGGTAACTGCTTGAAATAAAAAAATCATCA
>P_2231
GTAACCTCGTCGGGTTTGTTCAGCAGCTTCGTCTCCCTGCG
>P_2232
TCAGGTTCCGTAATGAGTAACACCAGCGGAGAATCCTCTAT
>P_2233
TTATAAGCAAATTCAACATGCGGCAAGCAATCTTCCCAAGT
>P_2234
ACATCCTTATGACCAACTCCCGGCCATCTCGTAAACATACC
>P_2235
CTGTATTTCATAGTAACTCTCAGCCGATATATTATCTGCTA
>P_2236
TTCTAGTGCCAGGCCCGAAGCATCCGAAGCGAGCACTCGAT
>P_2237
GAAATCAAGGTTGGATTTGGCGGAGATATGCAACAGACCTG
>P_2238
CAATCTGAAGACAAAGTTTTCACGGGCGTAGAAGTTTAATT
>P_2239
CCAACAGATTCGGACTCACTCGCCAATCCTGTAATTACTCC
>P_2240
TTTCTTATCCTTCTTCTGTCCTAGACAACTCCAACTGCAAA
>P_2241
TCAGTTTTAACTAATGTTGCCGGGAGTGACGAAGAATCATA
>P_2242
TTTTTATTACAAAGAACTTACAGCAGTGTAACGACAAAGTT
>P_2243
TGTGATATGGATTGGTGGTTCTCGATCGTCATTGAAGTTCC
>P_2244
TGTGTTTCTGCTTAAAATCGCTGTTTTAGAAGTTGTTCGAA
>P_2245
ATGAATTCTATCTTCTGAAACCCGGTTATACTTAACACCGG
>P_2246
TGGTTCATCGTCGTCTGTTTCGCGATTACCCCGGCCTCTTT
>P_2247
CAGAGGGAAGAGGTCAATGACGGAAAATTATGAGCTAATTG
>P_2248
GAACATAACTGATTTCAGCGCCCTGATCATTCTCCCCCTCT
>P_2249
AGAACAGACAGAAACAGACACAATGGCTGACGTTGTAGATG
>P_2250
TAGTTCTTGCAATTGAAGTCCGATATCAATGCGTGTTCCAA
>P_2251
AGTGCGTGGACAAGAACTCCCGAGTTTGGTTTCTGTGGTTC
>P_2252
CTCGATCTATCTTCCAACCGCATCACCGGCGAGCTACCTGA
>P_2253
AGGTTAACAGAATTATTTTACGGCGTTAATGTCTCGTGTAT
>P_2254
GGCTTTGTTCGTTTGCCGGTCGTTGTTTGTTTGACGGTCTA
>P_2255
TTCTCCCACTACCACCGTGCCTGTGTTGATCTTATCAGTGA
>P_2256
ATTACTTCAGTAAGAGAAAACATAAGCGACACTTCACGTCC
>P_2257
GATATGATTTTATTTAAACGCTGCATCAATAATTGGTGTAT
>P_2258
TGACTTTTTTTAAAGTCCTTCATAGTCAAAAAGTCCAAACA
>P_2259
CATGATGGTGATGATGATAACTACTAACCACATACGTTTCA
>P_2260
GACAAAACGGATGTTGGACCCACGAGCAAACCTAAGGCCGA
>P_2261
GTGTCGTAAGAGACAAAGATCGAAAAACTTGATCAAACTCG
>P_2262
GTATTTGTAAACATAATTAGCTCGAATGATTTATAAAAGCA
>P_2263
GCACAAACGTTGCTAATCCTCAGGATCAGGTGTATCCTCCG
>P_2264
TATCAAATACTTCAAGGCAGCATCGTCTGTGTGAACAATGA
>P_2265
GCTGCCACTCGACCACTTCACTCGACCGACCTTCCCAGCAA
>P_2266
TTTTGAACCGCTCCAAGGACCGCCACCAGATAGAGGAGATG
>P_2267
CAAGACTTATTCACGAAATTCGAAAGCAAAAAACCGACACA
>P_2268
AACCCGCTTCTCTAGAACATCGGGAAGGAGCTTTCTTCCTC
>P_2269
GAAGAATGTACCGGAAAACTCTGCAACGATGATGATGACAG
>P_2270
AATTAAAGACGGAGCTTCGACGCGAACACGATGAGGAGTGA
>P_2271
ACCAGAAGCCTCTTGACCCGCACGACAGTCTTCATTTGAAC
>P_2272
ATCTGTCGCCTAATAAAAGTCTGTCATAACGTTTTCAAAAA
>P_2273
ATATCCCAATTCTCTTTTCGCGCGGGTTATGAAGGCTCGAT
>P_2274
GAATTTAGGCAAAACTCACACGCCAGTTTTAGGGTTTAGTC
>P_2275
AGTGTAAACAAAGTTATTATCGCGGTCAGGTGTCCAATGCT
>P_2276
ACGTGTTGACTCTGTAATTTCAGAGTGGTCAAAAAGGTAAT
>P_2277
ATAGTTATTTCCAGGTACCTCATCTGCAACATTTGAGAGGG
>P_2278
CATAATGTTCCCGGATTTGTCTCGAACCATAATAATCCCAG
>P_2279
GCCTATACAAAAAATAGTCTCTCGATTTTGCTCCAAGCTCT
>P_2280
TAGGTTGGAGCAAGAATCAGCATGAAAACAACCGGAAAAAC
>P_2281
AGGTGAACACTCATGCTACGCATGGGTTTTTAGAATTGTTG
>P_2282
TCAAATATGGATAAAATAGTCATTAAAAATTAAAAGAGGGT
>P_2283
ATGGCACAATTCAACCACAACGTGGAATAAGACAAGGAGAT
>P_2284
TCAAAGTTTTGAGATTCTGTCAAATCAGATATTTGTGGTTT
>P_2285
AAGCGCGGCCCGGCTTGGCCCGGCAGCGTGCGCGTGTTGTT
>P_2286
AAAATTTAGAGAAGTTCTTACGGCAACAGAATTATTAGCAT
>P_2287
TTCTGGAAGAGTTGCAGAGACGGTGGATAGTTGCGGACGTG
>P_2288
CAAAATTCACCACTAAAAATCGCGAGTATCAAATGAGTCCG
>P_2289
CCTAATTCATCTGCAAAACACTCCAAATGCAAGTATGCTAT
>P_2290
GAGACGACATCGACAGGATTCAGCGTGAACTCAGGGAACAA
>P_2291
CTCATTGAAGTAATATTGGACAGTCCATGTGATTAAGGGAT
>P_2292
TCTACACACTAGCCAAATCGCTAGAATAACCATCTGGAAAT
>P_2293
CACTTATTCAATTAATTACACTATAAAAAATAACATTAGTT
>P_2294
CAGGCCACAAAGAATGATTTCGCGACATGCCAAATGGATTG
>P_2295
CCCTACGAAGCAGAATTGGGCGGTCCTGTCCAATATAGGTG
>P_2296
TCTGACGCAGCAGATTTTTACGGCAACTTAACTGATATCAT
>P_2297
TGGAAGGAAATGACTGCGTACTGGGACACTGAAGAAGCTCA
>P_2298
CAGGTCATCGCAGGTCGAGTCCCGCTTGAGCCACATGAAGA
>P_2299
TTTACAATTTCTCTCATTTCCATGAGACCATGACCCCAAAT
>P_2300
TATGGAATGTTTAATGAAAACGAGAGCTATTGGTTTTATCT
>P_2301
ATGAACAATACATAAGAAACCGGGAGTGAAAAACATGATTA
>P_2302
GAAGCTTACCATCAACTACACAGCCACAACAAGAAACAACG
>P_2303
ATCCAGGAAATCTACTACAACGTCAGCGTCGTCAAAGGGTC
>P_2304
TTAGGAACCCATAAATGATTCAGAAATAAAGATTGGTTTTG
>P_2305
CTCAATAATCGTTTAAACTTCGATAGCTAAATGTCTGCGGG
>P_2306
GCTCCCTATTGAGATTCTATCGATAATTCCGACGGATTCTT
>P_2307
AGGAGGAGAGGTACTTGAACCGGGAGAAAGCACCGATCCGG
>P_2308
AATCGAATATTTGTTCTTGTCGCGAAAATAATACTGGTCGA
>P_2309
CCCTAATTCGGTGAAGATGTCAGCAGCCAATTTATTCATAA
>P_2310
ATAAATGATACGAAACGGTTCGAACTTTTCATACCGAATTA
>P_2311
CCTGCTTCTCCCTTCCCCCTCCCCCCCCTTACCGTCCAAAA
>P_2312
GAAGAAATTTTCCCTATCCCCCTAACTGGCGAGGCTTCTTC
>P_2313
TCGAACCGAACGGTTTGGGTCGGACGTGAAAACACTGGTTA
>P_2314
CATCCCCTTTACTCGATCTCCAAGGTCGAGTATTCACCCAA
>P_2315
TAGACAAGCTGTTGCTGGCTCAGCAGAAGCAGATACACTAC
>P_2316
GTTTCAAACAAGAAGAAACGCGGAGAAAATGACTTGCACTT
>P_2317
TGAAGAGATTTGAAGAATATCAGAACTGTTGTCATATTTGT
>P_2318
GAAGAAGTATTGAAACATTGCTATCATTTAAGGCTTAAGAA
>P_2319
TAATGCTAAATATTTTTTCGCGAAAAAATTACAGTTTTTAA
>P_2320
ACTCATATACCAGTACATAGCAGCTTTAATTTGATTACTTG
>P_2321
ACCTAAAATCATTACACTGTCGAATTAGTTGTTAAAGCTTT
>P_2322
GTCGCCGAAGTTGAATATCGCCGGGAAATTGCAAGAAGGAG
>P_2323
GTACAAACCGGGTTCAGTTTCGTCAGGGCATTTTGGTCAGT
>P_2324
GAAGAAAAAAAAAACCTTGGCGTGAAGCCACGCACTCCTCT
>P_2325
CCGACGCTCAGATTCTCACTCACGGACTAACTAACATTTTC
>P_2326
TACCTTTGGGTTCCAGACGGCGGCGACGAACAGGTAGACAC
>P_2327
TTAAGCCATTGGAGCGAATACGGTCTCGGGTGTTTAAGCAC
>P_2328
TAAAACGATCTCTGCCCTACCAGCACCATGTATCACAGGAA
>P_2329
GTAAATAACTTGGGAGTTGTCGATGTTAATGCGAACAGAAG
>P_2330
CAGGCGAACCGGAGTGTCGACGGGAATGGCGAGGGTGGGCT
>P_2331
ATTTTGCCCGCACGCGCGCGCGCGAATAAGAATAAGAATAA
>P_2332
TACAACCAATTCGGCTGAGACTGCAACAAAATCAGGTATAA
>P_2333
GAAATGGAGCCAAGAACTTGCGGCGATTTGCATATCCACAA
>P_2334
TAGTTGTATACATGGTATGTCGGGGTTTAGTGTATTTTATT
>P_2335
TTTCCACTTGTTATCTCGATCTGTAGTGTGCTTCTCTCGAT
>P_2336
GGATTTTGCTGATGTGAGGGCGATAATGGCAAATGCAGGTT
>P_2337
AGTGCTGATGCAGCAACACACGAGAGCCGCCAGCAAGATGA
>P_2338
ATCAAAACGTTGTTGAAAATCGGTCGGTATCTTCTTCGACG
>P_2339
CAAAATTCTTCCGGGCGGTGCGCGATTTGGAAAGAGTGAGG
>P_2340
TTTTTATAACTAATTTACGACTACAACAAACAAATTAGGTG
>P_2341
AAACCAAAGAACATTTGGCTCAGTGTTTTAAAGGTCAATCC
>P_2342
TACTTTATAAAAGTAGGTGCCTCGGTCAGTTATAAAAGCTG
>P_2343
CTCTACTTCACTACCAAAAACGCTCTCAACTCTTTCGTTGT
>P_2344
AATTCAAATGTTTCATTACTCGAGGTATGTTATAGCTAGCA
>P_2345
TTTCTCTCCCAAAATTTTCTCCCTACAACTTTTTTTTAAGA
>P_2346
TGCGTCGCATACTTTTGCTGCGTCGGCGTTATGTCTAACAT
>P_2347
CTATTAATGAACAAATTCTGCGGCCGGTATCTTAGAGAAAA
>P_2348
AAAATCTTTCGCAAGAAACGCGGCATCTCCATGCTTCTTGT
>P_2349
AATAAGCTATGAAGAGTTTGCGGCGATGATGAAAGCTGGAA
>P_2350
GAATTACTGTAAATATGTTTCTGTTACAGCGTGTAGTAGAA
>P_2351
GCCTTTGAAATATTTGGAAACGGTCTTCAGTATCAGCCTCC
>P_2352
AGTACTTTGCGCAGGAGGCGCTCGACCGTATGGAGGCGCTT
>P_2353
CCAATATTTATTGCCTTGTTCGGAAATTGCAACGGTCTGTC
>P_2354
GAAGATGACATATCCATGGTCGTCGGCGGAGCCGACATCGT
>P_2355
TCTTCTTCTGTATGATAGCGCTGCATTCATGACTCAATACC
>P_2356
AAGGAATTTTGGAAGCTTTTCAACAATGAAGATCTTGAAGG
>P_2357
ATCGAATTGGATAGTAAGATCGCCAACATTCAGCCCTATCC
>P_2358
TACTTAGGCCTTGCTTTTCACACGGCCAACTTTATGTTGCC
>P_2359
TCAGAGTCTATTCTTTTGCGCGTTGTCTTGTGTAGCTCTCC
>P_2360
TCAGCCGTAACGTTTAAAAACTCAGCCGTAACTGCATGCTA
>P_2361
TAATGGTGTGTTTAAAAAAGCGAGAAAATATCACTTGTTAC
>P_2362
CTCCTCCTACGTTGCTTTGACGGTATAAATGAACTCAACAT
>P_2363
ATGCAATCAGAGAGAATTTTCCCGAGTTGTGTTACACTATG
>P_2364
GTATATTAACAAGAAAGAAGCGCCGGTATTGAAAGTGGAAA
>P_2365
GAACTTGTCGTTTTCCTTGTCGCGGAGGAGTGTTTTCAATA
>P_2366
TGTTCTGTGGGATTTGCGGACGATCGAAAAACGTTTGCTAT
>P_2367
TGTTCTTGATGTTGCGGTAACCCGATCGTGGCCAATCCGAC
>P_2368
AGAAACTTTTTTATTTTTAACATGGGACAATCAGATCTCTC
>P_2369
CACCTTTGCTGGTTCCTCTTCGTGATCGACGACCTGAGAGA
>P_2370
TATGTAGATGACTTGATATTCACGGGTAACAATCCAAGCAT
>P_2371
TGTGTTTTACATTGGAGACACGGCTTTCACATGGATGTCGA
>P_2372
TCGACAATAAGATTCGATGGCACGACATAGCAACGACTCTG
>P_2373
TGAGATCACACGATATAAAGCCCGACTTGTTGCACAAGGTT
>P_2374
TGAGGCGACCGTTCTGCTGCCGGCGTGAAATCGTACTGGGA
>P_2375
TTGCCGGAGAGGGATAAGTTCGTCACCGTCCTCTCTCCCAT
>P_2376
TTAACCGTCGTAGTCTGGATCTCTGGCGACGGATGAGACGG
>P_2377
CGGCGCGCTGAAAGTTGAGTCGTGTTCGAACACCTGTAGTC
>P_2378
AGAAGAAAATTTTAGGGTTTCGGTGTGTGCGGCTAGGTTTG
>P_2379
TCCTACCTTTTCAGGAGTCTCGGCGTCGGTTCGATAAAGCT
>P_2380
AACTTTTTCTCTATCTGCGTCCTAGACACTGTTCCTGAACC
>P_2381
GAGACAAAGAGAAAGATAATCGGGAGGGAGTTCATCAACAT
>P_2382
ATTGATGGAGATTTATCACGCGGTTCTTTTACCTTAGATCC
>P_2383
CGCATTTTTTTTTTTTTTTACGGTCTTTTATATGAAGGTCA
>P_2384
TTGTGTACCCAATAAATACACAACACCTGTCCACTTCTTAA
>P_2385
AAGAGAACATATGACTGGGTCCCGATAATTGCTCGGCAATC
>P_2386
AAGAACCCAACATGTTTATACGGAAGATACGATCTTCGTTT
>P_2387
ACTTTCTCTGTCTTCGTCGGCGCCGGCGCTTCTATCTCCTT
>P_2388
TAAGAAACTTAAAGGAACCTCAGAAAGGGGTGTGACTAAAC
>P_2389
CGGGTGCTCTTATTTTATGACGGTAGGGACGATTGCTTCCA
>P_2390
TAACCGTCACCTGTAATCCGCGCGGGTGTGTCCGCACCCCC
>P_2391
GACAAGATTGTCATTTTCCGCACTAGAAGGAGCAGTTTAAA
>P_2392
ATAATCAACCATAACCGCAACGTTAGCAGACAAGTATGACA
>P_2393
GTATCAAATGGATGTGAAGTCGGCGTTTCTAAACGGAGAGC
>P_2394
CACATTCAAGGCCGTCTCCACGAAAATGAAAGGTAAGTAAA
>P_2395
TTGAAGCCACTGGTTTTGGTCTGCAACGTGAAGTCCACAAT
>P_2396
TGCAAGGTGATTAGAACTTCCGTGACTTAGTATCCAGATTA
>P_2397
CATCAGATTACCCTCCTCATCGCGGATATCGATGATTTCAC
>P_2398
TGGATCAAGACGAAAATCCTCGGCGTGTTCTTCAGTTATAC
>P_2399
GTAGACAGTAGCTCTCTCAGCGGTTTCGAGAAGATGGCATT
>P_2400
GAATAGCCTTCAAAAAAATTCTGTGAACAGTATGTTATATA
>P_2401
TTGCAAATCCAGAGAGTAGGCATTGTCGTTGATCCTCTTGA
>P_2402
TCATGATGCCCACCACTAAACGGCAGAGGCAGAAGAGGACC
>P_2403
GGAGCTCCTTACGTATTCTTCACCCTCAATGATTTATTGTA
>P_2404
CTCTCTGACCGTAACGGTCTCGGTCCTCACGTCCACTACTC
>P_2405
GAGAGAAATCGAGTTTGGGGCGATGACATAGATATTCAGAC
>P_2406
CTTCCTGTCATTCTTGCAGCCGGTAGGGAACTGATCGTCAA
>P_2407
GTCATCAGAGTCAGCTGTTCCTCTTACGGTCCTATCACAGT
>P_2408
TTCCATTGAGTCTTCTTCCGCACGCTCATCTTCAGATTCTA
>P_2409
AAGGAATGGTGTATTGTTCACGGCAACATACCAACATTATT
>P_2410
CGCGCCACTGGCTTTTCAACCAAGCGCGATGACCAATTGTG
>P_2411
GAAGGATTCTCATCTGACATCCCGAACAATCCGCTCTCTTC
>P_2412
CTCTTCCATGACAACCATCCCAGCAGCGTCACTCTTCCCTT
>P_2413
AGGTTTGCCAAATCAGAAAGCGGCGGTGTTACAGATGGAAT
>P_2414
TCATATCCTTCTCTTGAGATCGCTCTATCATTTCCAGAGGT
>P_2415
ACCACTGCGCACATCGCCTTCGAGGTGGATGTGGACTCCTT
>P_2416
ACTAGTGGGACAAGAAACACCGTGAAGAAGACGAACGCACG
>P_2417
GATGGAGCTTATTTCCTGCTCTCTGGCGTATTCTTCAGCCC
>P_2418
GAACGGCACCGGAAATCGGACGGGACCGAACCGAGCCGGCA
>P_2419
CACAAGACCCGTCCGCAGAACGGCACCGGAAATCGGACGGG
>P_2420
GGTTTCTATAGAACATGGTGCGGTTTTACTTCAAAGTCATT
>P_2421
GAGGAGAAGGCTGCTATAATCGAGAGGATGGTGAAACGATT
>P_2422
TGATGATGAGTTATTAAGGACGGCATCGAACATCGGGCTTC
>P_2423
GCAATGCAAGCATTATCTCTCAGCAGCGGAATGCAAATCGT
>P_2424
AGTCTTCTGCAGATAAACGGCAGTATCTCCGAGAAAACAGA
>P_2425
GTACGGACTATATAGCACCTCAAAGTTGGGCCAATGAGATG
>P_2426
AGGCGCAAATGTGTAATGTTCTCGGTCGTGTTATGCTTGAT
>P_2427
CTCCGCATCCCAATCTGATGCGCGAGCTTCCTCAATGTCGT
>P_2428
AGACTTAGATGGATCCTTTACTCGGTCAAGACATGCATATG
>P_2429
ATGGAATACACCAAGTTCTGCGAGGAGGAAGACGCTGCTCA
>P_2430
ATTGGTACAACTACCAAAATCGATAACGAGGCGAAAAACTT
>P_2431
TGGATTGGCATTTTCATCAGCATCGGCGGCTTCCTTGTTAG
>P_2432
TCTCCCTAGCCATGAGGTCACACGGATAATAGAGGGAGATA
>P_2433
ACTCGACCACTCCAAATCCACTCGACCTTCCTCTTTTCATT
>P_2434
CATAACAACACGAGAAGATTCCCGATTACCTTTCTCGGTGA
>P_2435
AGCAAGACGCCCCGCGAACGCTCGGATAAACCGAGTAGCGA
>P_2436
CATTAGCTTCATAAAAGCTGCAGGGGCATTCGTCAATCCAA
>P_2437
ATGAAGCATTGTTTTCATGTCTGCATCGTGTGCATTGTTAG
>P_2438
ATAATCAGCCTTTAGCTTCACTCGATCGAGCAAAGCCAACT
>P_2439
CTGCTGTAGGGTTTGGTTTACGCCGTCAACTTAACCGATAC
>P_2440
ATTCCAGCTCGCCCTTTTTGCCCCGAGGAGAACTTCGGACA
>P_2441
ATAATGATGATATTATTTTTCGGCAAAAATAGAATCATATA
>P_2442
GCGGGAAAAAAAATTTTTGGCACCGGCGGGAAAAGTTCAGT
>P_2443
CATGTTTCTCCAGCTATGCTCACGGATAGTAAATGCAAAGG
>P_2444
AGATAGAGAGTAACAAAACTCAAGAAGAGCGTTTGGCATTT
>P_2445
GTTAAAGAACAAAAAAAATACAGGAAAATGTTATTTAATAC
>P_2446
GAAAATGGAAGTGGAAAGCGCACGAAGCAACGAAAAGAAAC
>P_2447
ATGGAAAGATCAAGTTTCCTCCCGAGTATCCTTACAAGCCA
>P_2448
TATACCATTTTTAAAGTTTTCACGGACGTTACAAAAAGTAC
>P_2449
ACACAAGTGTGGGAGAATCTCACGATAGGCCTACTTCAAGG
>P_2450
AATAATGCAAAGGTCTACTACGCTAACGCTTGACTCTGCTA
>P_2451
ACTACTGCCAGATTCAACCACGCGCTCGCGAGCTGAGTGAG
>P_2452
CTGCAAAACATGTTATGAAACAGCGTCAGATTTACTATAAA
>P_2453
TGGATCTGGATCATCATTCTCTTGATCGATCTCTTTAGATA
>P_2454
TATCCTCAGCTCAGGTTACTCGATGATGCCACTCGACCCCC
>P_2455
CTGTATGCATCACATCGATACAATGTCGGAGATTCAGATCC
>P_2456
TGATATTCCTCGTTTCTTTTCACGAAGAGTTCTTTTTCGTT
>P_2457
GTGTGAAGCTAACAATGTTTCACGGTCGTGGTGGCACGGTC
>P_2458
AAATCACACCAGTGCCTCCGCGGGAAGTTCGTGCTTCTGAC
>P_2459
CGTCTTGGGGAGTAAAGCTGCGCCGACACTGACAAGTGCAG
>P_2460
TCAGCGAGTCTAGGCGAGATCGCGGTTATAGCTGGAGGATG
>P_2461
GCAAAACTAAGTAAATAACACTAAAGAGGGATAAAAAGTCA
>P_2462
AAATATGCCTCACATCCTTTCCCGAGCATCCTTTCAGCCTG
>P_2463
GGGGGAACAGTATGTTGAGTCGCCACCTGCTGTAGAACCGG
>P_2464
AAACTTCCATGCGAGTACGTCTCGGTTGGTGTGAGTAGCAT
>P_2465
GAATTCAAGCTTGCTTCGTTCGTCATCGCCATTAAAGAACC
>P_2466
ATGTGAATCTTTCCCACATGCGGGGCCTTCGTACTAAGGAA
>P_2467
AGATTGACCTGAACTTGTTGCTCGAGCAATTCATATGCGGA
>P_2468
GGGAAGGAGGATATAAAACACGGCCCCAGTTCACCAAACAT
>P_2469
CAACAAAGGATTTCTGGTCTCCTGCAGGAGCGGAACTACCT
>P_2470
TTTAGAGCAGACAGACTACGCGCTAACAGCTTTAGAAACTT
>P_2471
AAAACGTGCATCGTAAGTATCGGGAATTACTTCGAGAGGTT
>P_2472
TTCTGTTTCGTCCTGTGATGCTGCATCAGTCGGACAAGACA
>P_2473
TCTCTCTTTGGATTTGAATTCTGCAGCGGAGATGGTCTGAA
>P_2474
GAAAGAAGAAAACAAAAATACTCTAGCGAGATTTCTCTCTT
>P_2475
TGGATATTGCGCATTTAATGCGGCGACAAAAACCTGCCAAA
>P_2476
AGTCACACTAATACCAGGAACGTTACCGAATAACATTCTTG
>P_2477
AGATTGCATCAACGTAGACACAATGACGTCAGACACATTCT
>P_2478
AATAGCCTTACTCGAAGAGGCGATCCCTTCAGTGACTGAAA
>P_2479
CGCTCTCTCCTATTTTTCGGCGATTTCGAAAATGTATGTAA
>P_2480
GACTGCGATAGAAGTTGCGGCAGCGTCGACGACGACAAAAC
>P_2481
TCTTAGGAGACTATGTTGATCGGGGTCAACACAGCCTAGAG
>P_2482
CAGGTTACCGACTCTATGCTCGATTGCTGATAAAAATGGCG
>P_2483
CCTCTATAACTTACGGATCTCGGCGGCGGATCTCCTTGTAA
>P_2484
AGATGATTCCTCAAGATCTTCTGAGGATAAGCAGAGGAAGC
>P_2485
ATAGGCTGTCTCACTCTTTTCGCGGACGGCTTTATGAAGTA
>P_2486
CCTTACGGTTCAGATTAAACCGGCTTCATTCATGTCTTGCA
>P_2487
TACAATTCTTCGTTTCGAGACTACGGTATTAATGCATCGGA
>P_2488
CTATGAGTATTCCATTTTCGCTCGCACGGAAACGGTCGATT
>P_2489
GTCCTTTGCAGACATTGCAACGGCGTTTAGATGAAGACCAA
>P_2490
TTTTACTGAATTTGTTTTGACGGAAATATTTGTCGGAAATA
>P_2491
TATTTTCGACACGTCATCAGCGCGATCGTCTCTCCAGGTGA
>P_2492
GATGCGCCAAGGGGAGACGTCGTCGGCGCAAGACGACTCTC
>P_2493
TTGTTCATCTTGCAATTTCCCTCGATCAAAACTCTTGAAAG
>P_2494
TGATCCAAAGCTATATCAAGCTGTCTCGGAATGTATGATTC
>P_2495
GACGATCAGTTCCCTACCGGCTGCAAGAATGACAGGAAGAA
>P_2496
GATAAAATCCCACTTCCACTCAGGAATGGGTAAACTCTGCA
>P_2497
AACACAAACTACATAAGATTCATTGTTAACCAAAATCAGTC
>P_2498
AAAAAAACTACAAAAAAAATCCAGAATTTTGTGATTTCTAG
>P_2499
GGAAAATTATCCAGTTATTACAAGGGGAGTTAGTAGCACCA
>P_2500
AATCTGTCCTCTAGATCTAACAGCAGCTGCTAATGTCTTCC
>P_2501
ATCTATGTTATATCTCAGCTCATCAACAACTAAACGGTTGG
>P_2502
CGGTCCTCACATCCATTTATCAGGGCCGACGTCCTATCAAC
>P_2503
TGACGGGTTTACGTTTTTGGCGGAAAAATTACGGGTTTAAA
>P_2504
TCTGTCGAAGCTTTGTTTTTCAGTGTGTTTACTTCCTTGAT
>P_2505
ACGCTATATAAATCCAACTTCACTTACAGAAAAATTACAAA
>P_2506
CATCGCTGGACAACCACCGTCGCCGTCGCCGGATAACCGCC
>P_2507
GCATTTTCTTCCGTGGAAAGCCCTCGTAATGAATAACGAGT
>P_2508
TTCAATGATTGGGAAGAATTCGATTTCGTGGTTTCCTTCAG
>P_2509
TGCGACATCACCAGCAAACGCGTGATCGGAATCTCCCTATC
>P_2510
TTCTCGGATTTGTGGAATTACATGCGCGTATTCTAGACCAT
>P_2511
ACGCATGCATCCAGAAGTTGCTCGGGTATAATCAAGATCCA
>P_2512
CCGCGTCTCCTCTTCTCCGACTCGATCGGTTTTGCCTCAAA
>P_2513
CTAAAAGACACTCTAGGCAGCGCCAACCGCCATCACTCCGG
>P_2514
TATGTAATAATGACTAACGTCGTTAGTCGCTGATTAGTCGG
>P_2515
TCTTATACCAATTGAGCTAACGACACTTGGTATTTTAACCG
>P_2516
TTCAGCGTCCGAGATGGAATCGTGATCGAGTGAAGCGATCG
>P_2517
CTATCCCTAGACAACAAGTTCAACAACAGATTAATTCACTC
>P_2518
TCAAGGCGGATTATTTGGTACGGAAAATTTGTACATAACCG
>P_2519
CAACATGGATGACACAGAGTCGTCTTCTTCAAGGCCTGAGA
>P_2520
GAGGTCGAGTTTCCTCAGAGCTGTGCTGGCCGCCACAAAGC
>P_2521
GCCAGGCAGCCTGACTATTCCATAGCATTAGTCGGAAAACA
>P_2522
ATGGATAAAAACTGGAAAATCCCGATCACCGTGTGCTGGGG
>P_2523
AATCTTATCCTGAAAAAAATCGTGCGAAAGGTCTGCAGATA
>P_2524
GTTCAATGTTGCCCAAAGTTCTGCAGCAGTAACACAGTGTT
>P_2525
ACCACACTCTCCTCCGGAGTCTGTACCGGCATAAAAAGATC
>P_2526
AAAACCTTGGCAATTCGATGCTCGAACACATTCAGGTACAA
>P_2527
GTTTATGTATATGAGGAATCCGAAAACATTTATCTTCGCAA
>P_2528
GCCTTATCCTCATCTTCTGCCGCGAGATCTAATCCGTACGT
>P_2529
TTTCGGGTTTTTGGGGATTACGTTTTCGGCCTAGAACCTCC
>P_2530
AAATATTGACAATTATTTTTCTCGGTTGTGTTTTTTTATCG
>P_2531
AAGTCATCTCAAGTGAAAGGCTCGCTCGAAAACTTTAACGT
>P_2532
AGGCGCTCTTAGGTTTAGTGCGGGAGCGACGTGACAACATT
>P_2533
GACGGATACGATGTCGGCTCCGCCGACGACCATGGATATGT
>P_2534
GAAATCCACATAGTTTGATCCATTCGATTGACAAAAAAGTA
>P_2535
ACCCTAATTTCAGTTGTCGTCGCCGATGTTGGGAAGGAAGA
>P_2536
AGCGAAAGGAAACCAAGTCGCGGGTTTCGTGAGGTCTGCAG
>P_2537
CGTGGACACATGTGGCAGCACGGCGTAAGAGGAAACAAAAT
>P_2538
TCCAGCGACAGAGAAACGAACAGGGCCGATGTAAATAACTT
>P_2539
ATTCTTCGATTATCAAGTCTCGTGACCGCTCTGTTCTCTGC
>P_2540
AAGGTATATAGATAGTGTGTCTAAACTAGAGTTCGTTGAAA
>P_2541
GTAGAAGGAGGCGGAGGAAGCGGCGGTAACATCACCGGAGT
>P_2542
ATATACTTGAAACCGGATTACGCAGATGCTCATTGTGATTT
>P_2543
ACCCTACCAGAATCTCTACGCGCGAGCGTCGACCTCCCTGA
>P_2544
CACAAAGCAAATACACTTAGCGTTACCTGGTTCACAAAACT
>P_2545
TTATTTTGATTCATGTAGAGCTTGTTGTACTGCTAGCACCA
>P_2546
TACTTTTATCACTTAGGAGCCGTGCGAGATGAAAGTCGATC
>P_2547
ATGATGATTCCCAAGAACTTCGGAAACGGCGCCAAATTTGA
>P_2548
GTTGCAAGGCCTCTAACTCCCGTGGTCGCGAGGGGCGGTCT
>P_2549
GGATTACCAAGAAATATTTGCGCCAGTTGTGAAGCACACAT
>P_2550
ACTACTGGGTTAAAGGATGTCGATGGAGGGTTCGAGTGTAG
>P_2551
CTTTGGGAAAAGACTTTGCCCGTTGATTCTGTAGACACTTT
>P_2552
CAGCCACAAGCAGTTGTTCTCGCAAACAACAAGTAGAGTAG
>P_2553
TATAAGCCGTTATTCAAGAACAAGGATAGATAGATAGAGAC
>P_2554
AGACTTATAGTAGCTTAGGGCGGCGACTATTCGACATTTAT
>P_2555
AAGAAACCAAAATCTCACAACGGCCGAGTTCAGGCACCAAA
>P_2556
TACTAACCTGTCTTTTGGCTCGGTTTTCCCCATTTTCACTG
>P_2557
ACTGCCCCGCAAAATTGAATCGGTTTCCACGTCGACACCTC
>P_2558
ACAAGTCCACGTATGCCACGCCGCGACAGCATAACATACTC
>P_2559
TTCATTTTTATTTTATTTGTCTATATTTTTGTAAAATACTA
>P_2560
CGGTTTCCCATCATCGATTACAGCGTCGATCAAACCATATT
>P_2561
GGGTATTCCGTAGATGTCTGCGCTAGCGATGTTTTGATGAT
>P_2562
GATACCACTCCCCCTCCCCCCCCCCCCACCCCACATGGCCA
>P_2563
CTCTTTCTCTAGTTATAACACGTTATCAACACGCTTTAAGG
>P_2564
CATGTGACTACATATTCACGCTCGAATGAGTTTAGCTCCAC
>P_2565
AGAGGAGTACCGAGAAAAAGCAGCAGTGTGCTGTACAGAGA
>P_2566
TTGCGCGAAAGTGCTTTTCGCTAGGTCAAAAAGCTTCCGTC
>P_2567
TAGTCAAAATCCGTATGAATCTTTGGCTTTGTATCTTCTAA
>P_2568
TGGATCGACACCCTCTATAACTGCATCGACATGTTTGTATT
>P_2569
CATTTCAAAGATTTTGACTACACGGTTGAAGAAGCATCTGC
>P_2570
ACTCGCTTGACCAGTGATTACCTCAGCGATATATTTGGACA
>P_2571
ACCAAATATCAATTGAGTTTCCGACTTAGGTTTTTGAAATT
>P_2572
AGGAGAGACTCGGCAAAGCGCAGCGGTTAAATCATTCTTTG
>P_2573
GCCAAAAGTTTTTTCAATTGCCCAAACTAGTTAAAAGAAAG
>P_2574
CATAGAAGAGATAAACGGGGCGTCACGTGTCATGTGCGACC
>P_2575
GCCTTGCCAAGAAAAACAAGCGCTGACATATATAAAAAGCC
>P_2576
TAAAAAATTTCTAGAAACGCCTACTACTATACATTTTTGAC
>P_2577
GCCGTTGGCGGTGGCGTCCGCGGCGGAGGTGGTGGTTTCAC
>P_2578
CCATTCGGTTTTACATTTTTCGCGATCCTTTTCGGTTTCAG
>P_2579
ATGTAAACTACCCGTGGGTACCCAATTTGATTTCTGTCTTA
>P_2580
CTTTTTTGGTTTTTGTTGTGCATTAAAAAAGTCTACATTAC
>P_2581
CAGTCCGCTTGCACTTCTAACTAGTAGGTAAACTAGTTGGA
>P_2582
TGGTTCTTTGATAGCCTTCCCTCGGTCAATTTGGAGTCATG
>P_2583
GATAACTTCCGTAAGCGGGGCGGCAATGGTGCTGAAATCTT
>P_2584
TTTTCTCTTCTGTAATGAAACGGTTTGAATGATCGGTACCT
>P_2585
CAGACTGGCTCAGAAACTCGCAGTAAAGAAAAAAGTACAGA
>P_2586
AAAATCTGTGAACTAACTAGCAATAATAATCTATATATGCA
>P_2587
TGCGTTTCTCGTTTATATGGCCCAAACGACAATGCCAGAGA
>P_2588
CTTTGCCACCCGTCTCGTTCCAGTTCCTAGCCGCAAGGTGT
>P_2589
CAATATCCTCTTATTTTGTGCTATGGCGAAGATGGTTACAC
>P_2590
CATAGCTAACAACTCTTTCTCTTTAGTTGCATAATTCCTTT
>P_2591
GCAATTCTGCAGGAGTTTGGCGTCAAGGGTGTTAATCCTCT
>P_2592
TGATGGATAAGCTCAACCACCAGTAGGTGATGTTCCAGTCG
>P_2593
CCACCGTTTCTTCTCTTCCGCGAGTTCAAGTTCACTCGACC
>P_2594
ATACTCGATCTCTAGGCCATCAGTAGAGTAAAAGTTTTGAA
>P_2595
AGGGGTCTTGAAAGAAAATTCAGGGCCGTTGCCGCCACAAC
>P_2596
AATAGTCTTCGTATTCAGAACATAAATAAAGAGACAAGTAA
>P_2597
TCAGAATTTTAATCTAAAAGCAGTACTACTCTGGACGATTA
>P_2598
CTCGACTAAAGACAATTGCTCGAGCTTGTCCTTTTGCTCAG
>P_2599
GAGGGGAGATTGATGAAACGCAGCGTCGTAGGTCCCTATAT
>P_2600
TGAGAGAGGGCTATCTGATACGCGGTCGCGTACTCTAGGAC
>P_2601
ACAGTCGCTAAAGAGACGATCGATGACTAAAATAGCGACAC
>P_2602
ATGGGGGGGGTAGCTGAACTCGTCCGAAGACGAGCTGCCTA
>P_2603
GACTGCGTCTTTGGTTTTTGCGGCTACTGGTTTTTCAACAG
>P_2604
TCCCAGGTCGTGATTGATCCCTGGGGTAGCGTTTTTTCCCA
>P_2605
TGTTTGCTTCTCCGGGGTTGCGATAGAGTGATTTGCCCTGG
>P_2606
CAGCTAACAGTTCTAAGATGCGAGGTGATCGACTTCTACTC
>P_2607
GAAGGGAGATACCAATGACACACCACCGTCAATGTATCTTC
>P_2608
GCTTCTGTGAAGCTTGGGAGCGCTTTAAGGGTTATCCAACC
>P_2609
AATAAAATATTATCCCGTGGCACGGTCTACCACAAGTCAAA
>P_2610
GGAAGACAGAAACCCGGAACCGGCCATATGTACTTCTCGTT
>P_2611
TTGTAGGATTTTATAGTGTACGACGTTCGAAGAGTTCTGTA
>P_2612
ACAGCCATACAGACAACCCGCGCGATCTCAGTACCCGGAAC
>P_2613
TTTAATGGTTTCAGCTCGCTCGGGATCTCATTCCTTTGATT
>P_2614
TGTAAATTTTTGTTTTACTGCTGTATTCGAAATTGGAGAGT
>P_2615
AACTTTTTAATTTCATTTTTCTATGTTTATTTTCAGATTTA
>P_2616
AATCTCTGAATTACAAATGTCATGTATATAATTACCCTCAG
>P_2617
CTAATATTTCATTAATAAAACTAATGTTATATATAACAAAC
>P_2618
AATATTTTTCTCTGCGATATCACAAACGGTTTGAGTTCTAC
>P_2619
CCTTTATCTACGTACTCAAGCTGCAATCCCAAACAGAACTT
>P_2620
TCCATTTGGTCTGCAAGTGTCAAGCACACATTAAAAGTGTC
>P_2621
ATACTGATTATAGGTACTTTCGATATTTTTGGATACCTAAC
>P_2622
AAACCGTCACTCTCAGGCCTCGGCCTACGGTATCTTGGATA
>P_2623
CAAATAAGATGGAACCTCCTCAGCAAGCGCAGCCCTCTGCT
>P_2624
TTCCCGGTCTCGTAGAGGCACTCGACTGATGCCGTCCTAGC
>P_2625
TGTATCATTGTTAGAAGATACAATGACGAAGACTCATACGG
>P_2626
TATCAGAATCGGTGTCACAACGCCACCTACGCACAGAGCGC
>P_2627
CATCACCTCAAATAACGTTTCGGCAACCTCTAATCGATTAC
>P_2628
TGTTTGGGTCACGGGTTAACCGGTCGGATCGGGCAGTCCGG
>P_2629
GCCATGTTTGTCTCGATGCTCGATGCTTCTTCTTGGCCACG
>P_2630
ATTGTTACATCAATGGAGTGCATGATCGGTCCAGAAGGCGA
>P_2631
GCATCGATCCTGGATGTCCACGATGTCGACGAGAGAATGAA
>P_2632
AATATCGAGCCTTCATAACCCGCGCGAAAAGAGAATTGGGA
>P_2633
AATGCCATCACGAACCGCATCGCGAACTGAGTGACAATCCC
>P_2634
GCTTGGAGCGGAAGAAAGCCCGGTGTTTCTCATTTAAGAGT
>P_2635
AATATGCTTGGATTGTTACCCGTGAATATCAAGTCATCTAC
>P_2636
CCCGCGTGGGACAGTCCGAACGCTCTATCCGTGCCCTTGAT
>P_2637
CTGATCGATGAGTTTCACAACCCGCGAGGGAAGTTGCTGAC
>P_2638
TGAGGTTAACTGGCTTGAGTCAGAACTTGTTCTGCTTCTTC
>P_2639
CTTTAGGTCAAGAAAAATGACGGCGACGAAAACCCTAGTTT
>P_2640
CGAAGGATTACAAAAAAAAACGGGAAAACACAAACCTTGCA
>P_2641
AGGCAAAGCTCAGCTGGTCCCGGGGAGTGAAGCGTTCCACT
>P_2642
AAAACAATAGATAAAACGGGCTAAAACGTCGTGTTATCAAT
>P_2643
GCCGAACAAGATATATGCTTCGATAAATTTCTTTCTCTCTC
>P_2644
TAGAGTGCTTACTCGACCTTCGGGATCGAGTATTTCCAGCA
>P_2645
TGACGTTCGAAGCTGTTAAGCTCGGTCACCGGCATCGTTTT
>P_2646
AAGAGTCAGGAAGCTTACCGCGAACTCTAAAAACAGTCTCT
>P_2647
AGAAAAGGTTGAAAGCAACACAGCCTGAACAAATTAGGGTT
>P_2648
GTTACATCCAATATTGATACCGGAATCGTCATGTTCTTAAC
>P_2649
GCTTCGTCGGGAAGGTCACTCGGTGGTCGTCTTCGAGAGAC
>P_2650
GTTGTTGTTGTTGGTTGGGTCCCGGTTCAAGCATTGGCTAG
>P_2651
TCGAATGAAACCGGTTTATGCGGTCTTACAATCTTCTGCTC
>P_2652
CACTATATGCTTAAAAAAATCACTGTATTCACAATTTTTTA
>P_2653
TATTCGTTTGCAGGCTTTGGCGCGGTTTCAAGAAGTTACCA
>P_2654
TCGAAGTTTTGTCTCAATATCGCGGGTGACACTCCTTCCTC
>P_2655
AAAGCGGCAAGCCGTGGCACCGCGAGTTTATGAGTTGTCGG
>P_2656
GAAGTGTTTTCTATCACTCTCGACAATGCTATTAATAATAA
>P_2657
TTTTAAGAGACAGAGAATCTCCCGAACCTCGTTTCCATGGC
>P_2658
ATTTACTCAAGCTCAAAACCCAGAGCTCAAGATCGTGTTAC
>P_2659
CCGGCAAGCAAAAGCTTCACCGGCGTCGGAAAAATTAATCA
>P_2660
TGGCAACAAAAGTTTTAAAGCGCGAGAGTGAGGATGACCTA
>P_2661
TACCCAATAGTTGTTGAACTCGAGGTTGGTAATAAACTGAA
>P_2662
AATAATCTACTGATCAAACGCTGTAGGGGCGGACTGCTCTA
>P_2663
AAGGGGAGAGTGGTCAAAAGCGGCAGACTGTAAATCTGTTG
>P_2664
ACGGAGTATACCTCAATCTCCGTTAGTTCCGTTTCGGCTTT
>P_2665
CTTCCTTTGACTGTCGATCTCAGTGTGGGTGGCTTAACGAG
>P_2666
ATCCGCAAAAAAAAAATTTTCCTCGTCGCTTACTTGCCTCC
>P_2667
TAAGGTAAAAAGTATTTCGGCATTCCAAGGGAAGTAGACTA
>P_2668
CTCATCCTCAAGCACTCAATCGGTTTCAAGCTCCAAATTTC
>P_2669
CAACTCCGGGGAAGCTCCATCACGGACGACACCGAACTTGA
>P_2670
GTGGTAAAACTTGAGAATTTCATTGTGAGATTGATTAAGCT
>P_2671
TGCTGACGCCACATGTTATACACTTACCAGTTTGAAAGTAT
>P_2672
GATCGACTCTTGTTTAATCACTATGCTACATTATAATATAT
>P_2673
TATTATTCCAAATTTAAAAACACGGGTATTAAACGGCCAAA
>P_2674
TTGTTTCCCATAAAAAAACACCAGGTCTCTTAAGTCTCAAG
>P_2675
TACTGGATCTCGTAGTCAAACTCGAGCAATTTAGGAAGCCA
>P_2676
CATTGCGACTGGGATGAGTGCGGGGATTGTGTTTTCTTTCA
>P_2677
AAAATATATATAAAAATCGTCTAGTTACGGAATCTTTTCAA
>P_2678
TCAGAAGGCAGAGAAGATTGCTCTGGCGTATGAGCAGAATG
>P_2679
ATTGACGATACCCTCATACTCGAGTTCTATAATATCAGTTA
>P_2680
CAGAAAAGGTCAGACAGTTGCGTGGTTTCCTCAACTCGAAG
>P_2681
TAATTATATCATGGGAGACACGAGATTTACTAAAATAAGAG
>P_2682
AAAGTTTATGGTAGAAATTTCAGGAGCAAAAAGTATAGGGG
>P_2683
CGCGACCGCGGTGCTGGCCGCAGCAGAAGGAGAGAGGTCGA
>P_2684
GCCTTCAGCGATTGTCTGTGCGATCTCGGAGCCTCTGTTAG
>P_2685
GTGGAAGAGGTTTGAAAACGCAGGAACTCCCAACATTCTCT
>P_2686
ACCCTAATCTCTCCTTCTCTCCCCCGCGTCTTCCCTTCTCT
>P_2687
CCTTGCTCAAACCCAAATCGCAGCCCTAATCTCTCCTTCTC
>P_2688
GTCAACAAACACTTTGTTGTCAGTAGGGTGGTAAAAGTAAT
>P_2689
CCCAGCAGTTAATTATTTGGCCCAAACAGAGACAAAATCCC
>P_2690
ATCTTCATTGCTTATACGTTCGAGGACATCTTCAATATCAG
>P_2691
CATTATACCTGATTTTGTTGCAGTCTCAGCCGAATTGGTTG
>P_2692
CATTAGCGTAAAGCATATACCTGTCCCAGAATTTTACAGAA
>P_2693
TTAGCACTGTGAGGACTAGTCAAGAGTGTCCTAAATGGATC
>P_2694
TAATCCTCTGTTAAGTTACTCTGTACCGAATAAAAACATGT
>P_2695
CGTCTCAATGTTGAGGGAGACGGGCGTAACAAATGGTATCA
>P_2696
CCTATTTCGAATAAGACTCTCAGCAAATAAAAACATGAGTA
>P_2697
ACTCGAGACAGAGGATCTCGCTTGGTTAGGAAGATCACTAG
>P_2698
TTGAGTGAGACTCCAGAGGTCGGCTTCAGACGTCCTGTGTT
>P_2699
GAGGACTTCTCAAGTTCCCTCTGTCACATTTTCTCCACTTG
>P_2700
TCAATCACGACCTGGGATGACTGCAAAAAGGCCTTCTTGGC
>P_2701
ACTATAAACTGATGTTTCCCCGCCAAAACCATAAAATTACG
>P_2702
CATCGCAGGTCCAAAGATTCCGGGTGCGGAGGATATTCCCG
>P_2703
ACCTCCACTCTCGACAATTCCTCGGGCAATTCCGGTGGAGT
>P_2704
TTTCCTTTTGATGACTTCGACAGAACGGAATCGAAGCCGAA
>P_2705
CTTGTAATCTCTTCATGCGACGAGGACGGGCTAAAAGGCGT
>P_2706
GAAAACACAGATGATGGCGGCGAGAAAACAGAGTTTGAGAG
>P_2707
GATACCAAGACCAACAAAACCGGTCTTATACAATAAATGGA
>P_2708
TGTTGCGGTTGTGGGAGTTACGCTAGCGATTGCGGTAGCAG
>P_2709
ATGTTGCGGGACAAAGAAGACGAAAACAAGCTGTTACAGTG
>P_2710
TGTGATGGTAGTGATTTTTGCAGAGTCCTAATTCGTTCTTC
>P_2711
CTATCATCTGTTGTGAGCAACTCGGTCAGCGAGAAATATGT
>P_2712
GGTGGTTCCTTAGGACTTGCCGCGGCCATGTCTATGGTTTC
>P_2713
AGTTTAGAAGGAATGGGGTTCGAGGCTGCGATTTCCGCATA
>P_2714
CCATGAAATCTTTCTTCCGTCGGCCTTAGGTTTGCTCGTGG
>P_2715
CTTGACTTCACTACCTCTGGCGGCGACCTCTTCTCCTACCT
>P_2716
TTTGTTCATTCAACAAAACGCGGAGATAATAACCTTCTTCG
>P_2717
CGACCTTCCTCTTTTCATTTCACCGCCGACACTCTAATCTC
>P_2718
GATTACAAGGAAAGACTGGTCTGCAAAGCTAGATGATGCAT
>P_2719
TGCATGTTCACTTAGGACTGCTGGAACACACCAAAACCTGT
>P_2720
CCAAAATGCAATTCAAAAAACGGCAGTCTGGTAAGGACGCA
>P_2721
TTGTGCATGTGCGGGAATTTCGCAACCACCATGACAAATAC
>P_2722
ATTAACCCCACAAGTAAGATCGCTGGCGAGAGCTCCTTCTT
>P_2723
CAAATGTATATAAAAATACACAGAGTACACTTTACATTTGT
>P_2724
AAGGTATTGGATCCCACGAGCAGCGTCAAGCGCGATCATCA
>P_2725
GCTTGACCCGCTTGTGCTCACGGCCGGCTCTGGTCTAAACA
>P_2726
TTTAGAAGAGAACAAACAATCTCGAGCGAGAAAGCTGGAGG
>P_2727
TAGCTGCACAAGTTCAACAACGCGGTTGGTTGACAGGCGTA
>P_2728
GGTTCTTGTCTGCAAGCAAACGCCAACGAGAAAATGTTGAA
>P_2729
TCCGGTTCAATGAAACCTTTCTCGACTATCTCCCACACGTC
>P_2730
TTCAATGTGCTCTATTGAGTCTTTACAAGAGTAGAGATGTT
>P_2731
TTATTTCGGCAAAGACCGAGCCGTTGCGGCGCCGAGACCAC
>P_2732
CAAAACCACCCAAGAAACCTCAAGGACGACCAAGGAAAAAA
>P_2733
TGAATGGTTTAGTTATAGCGCGCAAGTATAATCAATTTTAA
>P_2734
GGCGGAAATTTTTTTTTTGGCGGGAAAAAAGTTTGGCTGAT
>P_2735
AAGAAAGATGGCGTCGATAACGACAACGATCTTATCCAGCA
>P_2736
AAGTCACTCTCTGATACGCTCGCCAATGTGGATTCCCCTGT
>P_2737
CCATCTTCAAAGCGTGTTTACGCTAGAGAAACGAGTGGCTC
>P_2738
GGGGAGTCACACGCGGCTTGCGCGGCCAAGCAATTTTGTTT
>P_2739
AAAATTCCTTTAATAGCTCTCGGTTTCAACTTGCCTTGATC
>P_2740
GAATGAATCGCAAGAAATCACTCGATCAAACGGCGGTGATG
>P_2741
GATAACATTCTAAAAACAGTCCTATTAATGCAAATGCAAAC
>P_2742
TGCTCGTGCTGGTGATCTGTCGGCCGCGGTGACCGCGGCTC
>P_2743
ACTCATTGACAAGTATAAAGCGCGATTAGTTGCTAAGGGTT
>P_2744
ATTCAATCCATTTGGCATGTCGCGAAATCATTCTTTGTGGC
>P_2745
GTGTCCTCCTGGAGATCCGGCGACAGAGGTGGATATTCTTC
>P_2746
CAATGTCATAGGTTCAATTTCGATGATACTTATTACTTATG
>P_2747
GCTAAACAAAACAGTAATTACGCTAATTAGTAAACTCAGTG
>P_2748
TGAATAAAAGAAACTTTTGGCAATGGAGCCTATGAGAGCTT
>P_2749
TGAATGAACGATTTTGAAACCTCAAATGTTAAGGAAGGCGT
>P_2750
AGGAAAATGAGAGAGGAAAGCTAAAGACCATTTATCTTCTT
>P_2751
GGAATCCATCAGTAAAGTTGCGGTCATCTCCTCTTGAATCT
>P_2752
CTTTCAATGATTGACTCTCGCAGGAAATTTCAGTTCTAAGC
>P_2753
TGAATCAGCATCTGCAACCTCCCGAATATAGTGAACCCCTG
>P_2754
AAGACCTCTCAAACAAAATTCGCTAACACCATTTCATGCCA
>P_2755
GTAGAATTTCCGGTCGTTCGCGGTTTCCACTATAGCAGCCG
>P_2756
ACTGGAGAAACAATTACATACGTGGGAAATAATTTTTTTTA
>P_2757
CCCTTCTCTACTTCTAAACTCGGTGAGATTAAGAGAATCTT
>P_2758
CAAGACTCCACCAGTGATCGCGAAAATTTGGAAGCTGCAGA
>P_2759
ATCAAATATTTTCTTAAACTCGGCAACCATTAATCTTCTGT
>P_2760
TTACAATTATGGAGATTTTTCGACGATGATACATTAACATT
>P_2761
TTTCCCATTGATCAAAATCGCAGTCACAGCAGTCGAACCAC
>P_2762
AATTTGAAAATTCTTTTTAGCATGCATCATAAGGATACTAA
>P_2763
ATTGTTCGAGGTTTGGTACTCGGTCTTATTGTTTAGTGCCC
>P_2764
AAGGCATTCACATGCAATGTCCCCATCATGTTAACCAAGTC
>P_2765
GTTTGGTCTTTTGTCAAAAACGGAAATAATGTTTTTGTCAA
>P_2766
GACTACCGTATTTACCGACTCTCGATTAGCGACTAAATTTA
>P_2767
TTCAGATGTGGTACTGGTGGCGCTAGTTCTTCAGATTTGCA
>P_2768
TAGACCGTTCGTTCAACTCGCCTGAAGGAGACTAGACTTCC
>P_2769
GATCTCTAGGCGGTCCATTTCGGCCGGGCTAGATCCGGGGT
>P_2770
CAGACTCCCTCATTGCTTGGCTATCGAAGTGGACTTGTACC
>P_2771
AAATATTGATAGTACTCGCTCGGGGTTGGTTCTCTCTTCCT
>P_2772
AGAACTTCAGAGGATAGAAACGACAGCGAGAGTTGGTGATG
>P_2773
ATTGAGCAAAAGGTTTTTACCTATGTTCCCGTATTACAGAT
>P_2774
ATCTCTCTCCCAGCCAAGTTCGACAGCATTGTTAGTGTTCT
>P_2775
CAACATTGGCGAACATCAAGCAATAAAACCACATTTCTCTG
>P_2776
ACAGAAACCTCGGACTTGGCCGCGCTTAACTCACTGTCGAA
>P_2777
AAATGAGCTAATCCAGAAACCGCCAACGAGAAGAGGAAGAG
>P_2778
ACTGAATCCGCGATTTCATCCTCTACGGATATCTCTCCTCG
>P_2779
ATATCCGTAGAGGATGAAATCGCGGATTCAGTATTCATGAA
>P_2780
AAAAATGAATAAATATTTTGCAGGAATTTTCAGCAAATTAA
>P_2781
CTGTTCTCTCCTCCGTTGCGCGGTCTTCTTAGACACTTCCT
>P_2782
AAACTATAACCGAGATAAGCCGCGCTCATCGCACTGCACTC
>P_2783
GTCGATTTTATCATCAAAAACCCGATCGCGGCTTATATAGG
>P_2784
CAAGGAGAATAAACAAATCTCGAGGTCGACCTCTTTGGGTT
>P_2785
TTTATAAAACTTGCAAACCGCGCAATTTTTATTTGTCTATT
>P_2786
TGCTTCTGCCGGTGAAAGAGCGCGAAATACAGGGGTTCAAG
>P_2787
TGTGTTTGGAGGTTTACTCGCGACAGAGGATCTAAATTGGT
>P_2788
ATTTTTTGTATTTTTTAATGCAGAAAATTTATCCAAAACTA
>P_2789
GTTTCGTAAATAAAATTTGGCGGGAAATTTTTTCGGCGGGA
>P_2790
CCTTTTGGATCTAGATCGACCGGTTTTGGCTTGACGAACGG
>P_2791
TTTCTTAGCCAACACCGCCGCTCCATCGGTTTTTCTGATGG
>P_2792
AAGATACACATTTCTACACTCGCTAGCAAAGTCAGGATATA
>P_2793
AGTTCACAGATTTTTATTGCCCTTCATATTTAATTGGCTGA
>P_2794
GCAGTTTACTTGTTGTAATGCTCCATCGATTTAAAGATTGT
>P_2795
CACAAAATAAGAGGATATTGCAATGCCAAGTAGGAGATATG
>P_2796
TGAATTATTAGGTCAAAGTTCGGCCACCATCAATAATGACT
>P_2797
TTAGTTTCTAATTGTAAATACACGGGCTACAAAGTTTGAGT
>P_2798
GATTATGAAACTGTTGGAAGCTGGGATTATCTATCCAATCT
>P_2799
AATGGTGTATGGTCAAAATGCACGGATATCGAGGAAAGAGA
>P_2800
TAGATAAACTTTTCAGAATCCTTAAAAATTAAAATTAAAAG
>P_2801
TCTTGCCTTTTTTTCCAGCACATATATGAATTCTTTAAGAG
>P_2802
CTCACCAATCTCATTTTCTACACGAACGAAAAAAACCCTGA
>P_2803
CGTTACACTAGTTCTAAAAACGTTATTTTTTTAAAATGACG
>P_2804
TTATATCTTGATCTTTTCATCTCGAACATCGATCTCGATCG
>P_2805
ATCTTTCCACCATCATTTTTCGATGTTATGGAACATCTACC
>P_2806
AACAACATACACAAGTGTCGCTGTGTAGTCGTATAATTGTC
>P_2807
TCTGGAAAAGGTGACGACTTCACGGTTAACGGCCAAAGACT
>P_2808
TTTGTGAATATCATTTGAGTCTGCATATCATCTAAGTCATA
>P_2809
CAGGTTGGAATCATTGAACACAAGGGTACGGTATCTGGACG
>P_2810
TCTATCGCAGCCTCGGAGCCCTGCTAGGGCAAATCACTCTA
>P_2811
GAACCGATGGTATATTTCAGCGCGACTTCTCTGCTCCAACC
>P_2812
CGGGCTTTCTTTACGCACTACGACGAGTATGAAATAGAAAT
>P_2813
ATTGCCTCGAATGCAAGAAGCTACAGACTAAAAAAACAATT
>P_2814
CACTGCGGGAATATCCTCCGCACCCGGAATCTTTGGACCTG
>P_2815
ATTAAATAGAAGATTTAAATCTATATACACATTTTTGCAGC
>P_2816
CAGTTCTGCATGTTCAGATGCGTGATCACTGCATAATGGAA
>P_2817
GCACAACTACGGCTAATGCGCAGTATTTTGTCTGGGCCCGC
>P_2818
CGGTAAACCAGGGATGGGTGCGGGACCGTCTGCTGAAAAAC
>P_2819
AACGATCTCAGAATAGAAGTCATTGAAAAAGAAGAACAACA
>P_2820
TACTGAAGCTTCTGACATGGCGGTATCCGAGTTCCAATGAC
>P_2821
AACTTCCGGTTTTTCTCCATCTCGCTCAGTTTGATATAGTG
>P_2822
AGTCAAGGAATGGAGGGATGCGATAGCCGATGAGATAAACG
>P_2823
TGGTTGAAATACGGAGGACACGGGTGCATGAAGGTGGAATC
>P_2824
CGTTGGTTACTGTCGCTGGTCGCTGGTCGCTGGATCCAGCA
>P_2825
ATAAATCGCAGTAGCTGAGACTCAAACCCCAAACCTCTTGA
>P_2826
ACCGATATCATAGAACTAGTCGCGATAGTGCAGTCTTGGGA
>P_2827
ATCAACAACAACCAGGGTGGCTACAAAGGATACAACAACTT
>P_2828
TCATTTACTCGAGGAGATCACTCGACCGCGGTACTGGCCGC
>P_2829
ACACCACTCGACTGCATACTCGATGACAAGCTTCAGAGCCT
>P_2830
GGCAATTTGGCCACAGATGACGGAATTTGACCGGTAAACTT
>P_2831
GAATAGTATCGATTCTATGACTGCAACCATGAAACATCCAT
>P_2832
GTTTGTTCCTTTCTAAGTTTCAGCAAAAAAAAAACGCTTTA
>P_2833
GTTGTAACTTATTTCTTCACCGGCGTCTATATGCCGCTTAG
>P_2834
CAAATGAGTAGCAGAAGTTGCATGCTCTGTTTGAATCTCAT
>P_2835
AGCATGATCATGCATGATTTCCATTGATTATTAAATCATGA
>P_2836
GCGTTTGGAATCATTGATAGCGAGAAGGATGTAAGTTGGAT
>P_2837
ATATTGCAATTATGAAGTTGCTTGATCGGTCAAATCTTCAA
>P_2838
GTTTGTATTAGAAATGAAACCTGCAATATCTTCTCTACTCC
>P_2839
CATACCCAGAACCAGAAGAACGAAGCCAGTTCAAAAGAATT
>P_2840
TCAACCGCAAAGAGATATGGCGCGATCGCGGCTCATCATAG
>P_2841
CTCCCCCTGTCTTCTAGAGTCGTAAATGGCAACCAATCTTC
>P_2842
CTTCTTGGTTCGAAGCACTACACGAGCGCTGTTGATATGTG
>P_2843
TGAATTGAAATAGTTTTTTACCTGAATATTGACAGTTGCTG
>P_2844
CTGCTAGTGGTAGGATGGTACGGCGTCAAGAACTTATGTGA
>P_2845
GGTGGATTTGGATAAAAATGCATTCAGGTCATATGGTACAT
>P_2846
TTCAAGTTCCAATTGAGTATCGTGGTCGAAGAAACTTGATG
>P_2847
ATTCGTGATATGTAATCTTGCAGTCACGTTCAAAATTAAGT
>P_2848
GTCTATTGCTAGCTGAAGCGCTTCAAAATACTTCTTGTTGA
>P_2849
GAATAACCCGACCCGAATAACCCAGTTTAACCGAACTCCCA
>P_2850
TACCAATCAATAACGGCTATCGGCAGTGCATCCTGTATAAG
>P_2851
AAAAATAATTCACTGGATTCCATCAACTAGAATATAACAAA
>P_2852
CCCAATGTTTTCAGCGGTTGCATCAGCTGTGTAATTCGTCA
>P_2853
CTTTGGAAACCCAAGAAAAGCGGCGGAGTACTCTATATTGA
>P_2854
GTAATAGTCTGTAGTCAATGCGCCAACATCAACCAACGCTC
>P_2855
TTGATCCACTGAAACTCCCTCTGCAGAAACAATGAGACCCA
>P_2856
CAGAATGCCTTTCTTTCGATCTCGAGTAATGTCTTTACCCA
>P_2857
ACACATTTTGACCATAAAAACACTAAAAAAACTGGTTAGTG
>P_2858
GAGTTTGTATCACAAATTCGCGGAACCGAGAACATGTTCAA
>P_2859
CCCACCTATGTTAAATGCTGCCTGGAGAGGATAAACACATA
>P_2860
TATGAACCGTGAAGAAGTTGCAGCCGAGGAAAACAAATTTG
>P_2861
CCATCAACCTTTGACTTGGCCGCGATCACCTTGCACAAAAA
>P_2862
GGGTTTGTTGATCCGGTTGTCGATAGCTGGAGAAACCGTTT
>P_2863
TACCAACTGAGATATAGAAACGGCGACAGATCTAAGAGACG
>P_2864
CCTGAGTACACACAAGACCGCCTGGACGAGTTTGTCCAGAA
>P_2865
ACCCTCCGAGCTCCGAAAGCCAGCAGCAGGAACTTTTTCTG
>P_2866
TCCCCGACCAGAGCCGAGCACAGTCAACTCGGAGCTGCAGA
>P_2867
GTCTTTAGAAATAAAGAAGGCTGTGAACTTTTTGTACGACG
>P_2868
TGAATTTTCACAAGTTTGGTCACATACATAATAAAGTTGGT
>P_2869
ATTAGATCCTAACCGTCCTCCGGGAACTTTCTGGTAAGTAT
>P_2870
GATTTAGTGGAGTCAAACTACGATGGGAAATATGGAATCAA
>P_2871
CTGTAAATTAATTGAAAAACCGGTTATAAAATAATAATTTA
>P_2872
AGCTCCGAGTAGGTGTTAGGCGGCACATGAGACAACAGACT
>P_2873
TTTGGCTCAAGAGTATCGGGCGGCGATGATGGAATTGATTG
>P_2874
AAAAATTGATTTAACCTCCACGTTAACGTCGTAGATATAGA
>P_2875
GATTTGGTGATATTCTTTTGCCCGGTTTGCTAATCGCATTT
>P_2876
AGAAATCCATTGGAAAAATGCCTGAGCAATATCCTCATCTC
>P_2877
CGACATCGTTTCCTTGACGTCGGCCGGTTGTTTCTCTTCTG
>P_2878
TGACTGTGAACAGCCTGGCTCTAAATATATGTGCTGGAGGT
>P_2879
ACTTTTAAAATAATTAAACGCAGTGCTAAGAAATCTAAAAT
>P_2880
ACATATATACTAGACACTCGCACGACTACACTCAATACACT
>P_2881
TTCTTTAAACTCAGTTATCTCGGCAATTGAGGAATTGATAA
>P_2882
TCCTCATCTCCGTACAACAGCGGCGGCACCCAAGACCTTCG
>P_2883
ATAATTTTCCTTTTCTTACTCTGTGCCTATCAAAAAGAATA
>P_2884
CTTGAGAGCTGGAAAAATTCCATGAAGAAGAGCTCAAAGTA
>P_2885
GGTCTTACGAAAGGAAATCGCGTTGGTAACTTTCTCGCTAT
>P_2886
CGGTGATCCCGGACTGCGTTCGGGAAAAAAGTGGCCCACTT
>P_2887
ATCAATTCGGTCGTTGTGGTCGGACTCTATTATGGATTTCT
>P_2888
AATACCCAAATCAATGCACCCTCGATCTCCAAAAGTATCAA
>P_2889
AGTGGTTCAAAAAGTTGATACGGAATTAATTTAGTAACGGC
>P_2890
TGGATTTTCCACCCAAACCGCGTTTGAGGGGGAGTATCAAA
>P_2891
TGTTCCTTCTCTCCGGGTACCGATAATTCTGTTAAAAAATC
>P_2892
GGCCCGAACTGACCGCTCTCCTCGACCGTCGTCGCCACCCC
>P_2893
ACAGCACTCTGCTGATTGGGCTCGGTCGCTAGAGGTTGCGA
>P_2894
GTCCACAAATTAGCGGGTCTCGCGGGCAGGCCCATTACGGA
>P_2895
AAACAACCCGAGTAGTTTTGCTTGAATATATTTAAAAATAC
>P_2896
GAACATAACAGAGTCAAACACGAGCGAAAAAATGGTACTCA
>P_2897
TCATTACCACCACCATTATTCGGCGTCGGAGTGTGTTCATT
>P_2898
GCTATTTGCATCCATCTACGCATCAGCAATCTTGGAGCTCA
>P_2899
GTTTCTGTTTTTTTTGGTCTCGCTAACCTCATTCTGTCGTC
>P_2900
TTTACGATTCTCATGAAGGTCTGCCTCGATCATATGCCTTG
>P_2901
TTGTTAACATGTCGATGAGACGGTCAGGGCGCTCTTTGTGC
>P_2902
CTACAAAATATACACAAAAACTGGCTTCTCCAGATAGAATT
>P_2903
GGCTTAGCATCCGTCCTCGACTCTGCCAGCTTCTTGACCAC
>P_2904
TGTACCTCTCCTTTTAATGCCTGTAGCAGTATTCGACCGTA
>P_2905
CTAAGGAGAATGATGGTATTCGTGAATATGTTGAGGAACCA
>P_2906
CTCTGACTTATACGCACTCACAATCCCGTTAACCTCATGAA
>P_2907
GGTTCATCGCCAGGTTTAAGCTGCGGCAACATCTTTTCCTC
>P_2908
GGATAGTCCTTTTTGAAAGTCCTGTGAAAGTAATTCAACGT
>P_2909
AGATCATTGCAATTGTTGGTCTTCAACGAGGAATTCCTAGT
>P_2910
GATTCAATTTGCTCTGAACTCACTGGCGAGTCAGCCACATC
>P_2911
AGCTCAACCCAATCCTTCAGCGCGAACAATCGGCTCAGCCT
>P_2912
ACTTTTCAAGATGCGTAGAGCAAGGAAGAAAGTTTTCTGGT
>P_2913
ACCGCTTCCACTTTGCGATGCACGTTTTGCGAGGAACCGGT
>P_2914
GAAGACACTGTGGGATCCGCCGCTGACGCCCATGTCTCCCA
>P_2915
CGGTTATTGATTTCTATATCCACGGTTATCGGATTTTATCC
>P_2916
TCAAATCTTGCGGTAGAGCACACGGCGGCGGATTCGGAGAA
>P_2917
TTTGCAATAGAAGGAAAACTCGGAAAATTCTGCATTTCTGT
>P_2918
CCTCTATTCTCGGCGATCCGCTCGAACAGAAAGGGCGCTGG
>P_2919
GACTTACAGAACATAGCCAACTCGGCCATCGGGAAGAAGCA
>P_2920
ACACCATTACTTCTAACCCACCCGAAATTTAAAATGCGGAT
>P_2921
TAACATATCAAAATTAGCCTCATGCACGTTTGTTTTGGTTT
>P_2922
CTTCCACTACAGCCATTCCGCAGGGACAACTTTCTCAGGAC
>P_2923
CATCGAATCTCTTGTACATCCAATCTCGATAGAAACCGCCA
>P_2924
GGAAGAGAAGTTGGGAAGACCGGTCCATCTTGGTGAGGTGT
>P_2925
ATCACCGAGGTGGTACGTGACGGCGTCTATAAGCACGTAAA
>P_2926
AGTGATATGATGCGGTTGGACACGCATTTGCAGTGTGAAGA
>P_2927
AAGGAAGCTCAACCTAAAGGCGGGATTAAAACTATCCCGAG
>P_2928
AATCATGACATCGATTTTTGCCTTGTCAACTTCAATTCCTT
>P_2929
AAGAGAAGGCGAAGAAACCACTCGATCACACCCTCATGACA
>P_2930
GTCTACTTAATCTATTCAGTCGGTTGACAAAACTTCACAGA
>P_2931
GAATCGTGAATCACGTCAGCCTCGGCTAGTTGATCTTCCGC
>P_2932
ACTAGAATAAGTAAAAATTACTCGATCGCAATGAGTCTATA
>P_2933
CGGTTCCACACCAGCAGTTACAGCCGCAAGAAAAGCTTTAT
>P_2934
TCATATATTCTTGAACTGAGCATGTATTTTTTATAGGCAAG
>P_2935
CGAACAACACGACGAACCTCCGCCGACGCCGAATCTTTCTC
>P_2936
CACATGCCCTGTGTTAAAAACGTTGCTTACAATCTCCACCA
>P_2937
GTTCTTTTACCTCGACAAAACCCGAACAAACAAAGATGGAT
>P_2938
AACCGCATTAACACTTGCTCCAGCATCGATAAGAACTTGAG
>P_2939
ATTTCAGAAGCTCTTCAACGCGTTGTGGAACCACATAAGCC
>P_2940
ACCCTAAGAACCGACCCGAACCCGAACCCAAAATTTTCAAA
>P_2941
TCTCAAGAACCCTAATTTCACAGTGTCGAGATTAAAGAAGA
>P_2942
GGGATACTCTTACTGTGAGACAGCAAAAGAGTTGTGGGATA
>P_2943
CAATAGCTGTTAAGGTTTCACACGATCGCATTACCTTATAG
>P_2944
TAGATGTCTTAAAGTTTTCACTATTGTATTTCCACCATCCC
>P_2945
AAAGCAGTTGGGTTTATCAACGGCCTCGGCGGAAAAGAATA
>P_2946
AGTCGGAAAAAGACTTAAGTCGAGAATATGATCGAGTCCGG
>P_2947
AGAAGATATAATACAACCCTCAGCAACGGTTGCATCAGTAC
>P_2948
AAAAAAAACGATTGATCTATCGAGAACGAATTGTGAAGACC
>P_2949
AAGAAGCATGGGGTAAAGCACAAGGTCGCCACTCCTTATCA
>P_2950
GCATAAACTAGGTGAAATTCCCTTAATGTCGGATAATGAAT
>P_2951
AGCATCAGTCAGTCTCATGCCGCTTTCTGTCGCCAAAAGAT
>P_2952
ACATCGACATTGGAGGAGCTCAGGAAGATAAACCAGAATAT
>P_2953
ATATAGTTAGTCTTCCGGGTCAACACCGGCTTGACTTTAAC
>P_2954
AGTACCTTAGTACCATCAGCCACCAGCGCCGCTTGCACGGA
>P_2955
GGTGGGTTTGGTTAGGTTCGCGCTGATGATTGGAGGCAGAT
>P_2956
GTTTCCATCAGCTGGTGAAGCGCGAAAGAGGAGAAAATCGC
>P_2957
AAAACTGGTTACAGGCAAGGCGACAGAGTCTACAAATGCTC
>P_2958
CAGCTGAGACCTGCAAAACACTTCAATGGCTGATAACAGTG
>P_2959
AAAATAACATCATCAAAATTCACTGACAGTATTGAGTCTAG
>P_2960
TGAAAGAAAGATGCAAGCTGCGGGAATGCCGTCAAACATAT
>P_2961
CAATGGAGAAAGGTTTGAAGCGATCTTGTGTTATGGTGGTG
>P_2962
TTTCAGTTTAGTCAAAACTTCGGCGATAGACGGTCTTCCAG
>P_2963
TTTTACCAGTTCTTAGTCTACCCGAGTAATGATTTTACAAA
>P_2964
ACTAGTTTACTTCCTGGACACCTTTAGAGAGAACTTAAACA
>P_2965
ACTATCGAAATCAAAGTCTACACTACCAAAATAAATGCCCT
>P_2966
AGGAGAAACTCAAAAAGTTTCTCAAACAAAAAAAATATTAG
>P_2967
TTGCAAGGTCAAGAAATTTGCTCGCTTAAATCATTCCCGCA
>P_2968
ACATGTTATATAGAACGGGACTCGACCGACTTCATGTGGCG
>P_2969
CAATGGGATCAATCATTTTGCAGGGTCCACACCATGGTGCC
>P_2970
GGCTCTACTGACAATTCTCGCTCCAGCGTAATCATCTCCAT
>P_2971
ATAATTAAATCAATACAAGGCGTTAATTAATAAAATTTTGT
>P_2972
ATCCGAGGAAGCTATAAAAGCGGCATCGGAAAAGCAGAAAT
>P_2973
GAATAAGACACTGATAAGCGCGCCAATTTGGCATTTCTCAC
>P_2974
ACGCGAGTACTCTCCACGCTCTTCGACAGTCGTGACCATCT
>P_2975
GATCTTTGTGGACAACAAGTCGGCAATAGCTTTGGCGAAGA
>P_2976
TTGCGAATGGTGAACCGGAGCTTTTCCATTGTGCTCTCCTC
>P_2977
AAGCAGCTCGTCAGCTCACCCGTCCGAAGTATCTCGCCTAA
>P_2978
ATTCAGCATGGGGAGACCGGCAGCAAGGGAGGAAATATTGA
>P_2979
AGTGATAGAAGTGTTACTTTCAGGAGCATTACTTGCAAAAA
>P_2980
CACAAGTTGATTTGTTGTGACCCGACTGACCACACCTACTG
>P_2981
GCATAAGTATTCTCCGACGACGACATCTTGCAAAACAAACA
>P_2982
CATGGATTTGGCTGGTCAATCAATTGCATGGTTGTTGTTGC
>P_2983
CAAAAATTGAAACTAAAAATCAGTAAAAATCATGTATGATG
>P_2984
ATTGAGACTATAAATTAATGCGTGTCAAATATTTGACCATA
>P_2985
CTCCGTGTTCTTTTGCATCTCGCAACCTCTCTTTTTTTGTT
>P_2986
TCGTTGCTAGTTGTCTGTTGCGTAGTCAATGAATTTGAAAT
>P_2987
AATCTGAACCTTGAAAAAGGCATCAAGATGAAGTTTGACAT
>P_2988
CATGTTGGGCTGAAGATCCTCTGGAATCTTAGCCAACACCT
>P_2989
AGCAATAAAACCTACAGTTACGGCCATCACACATACCGCAA
>P_2990
TTGAATTCCATGAAATTTTTCCCAAATTTCGTAGTAACCTT
>P_2991
CTCTACCCAAAAGACCCCTACCCGATCGGATTTTACCCGAA
>P_2992
GGTGTTTGGAATTCAATACTCGGTTCCCATTAGGCAGTTGG
>P_2993
TTTCATTTCATCGAAGGGGGCGATGGCAGAACCAGGGGCCA
>P_2994
GATCGAATAGTTAGTAAAAGCTTTCAAAACTAAGGTTCTCT
>P_2995
TGTCCTGGAAAGCAAATTCACAGCCACAATTATAGAATTCC
>P_2996
GGGGAAAAAGCCGAAAAAATCGTCATTTATTTTTAATTTGG
>P_2997
TAGTAGGCAGCAAGATCGGTCGCGGAGTAGTCCAAGGACTC
>P_2998
GGCTCCTCAGTTGCCACGAGCACGATCTGTGTCCTCTGTTC
>P_2999
CGGTTCAAGTACCTCTCCTCCTCGATCCCTTCCTCAATCAT
>P_3000
TCGGGGATTGAATAAAGTTACGGTGAAAAACAAATATCCTT
>P_3001
TTTAAATTAGCGATGTGCCGCAGGTTTTTTTTACGGGACAG
>P_3002
TGCATTAGAAGCATGAACCGCAGCGCCTAGGAAAACAGCGA
>P_3003
GTTCACCTTAGTAGATAGGCCGATTTTTATTACACATCTAT
>P_3004
AAAGCCTCCTAGACATGGCACACCGACTGTTAGATAGGGGT
>P_3005
GTTGGATGAAGCGTCTTGGTCAAAGGCGTGAAATTAGATTT
>P_3006
AATATCTGCTCTATCTTCTGCGCTAAGTCCTCGTGCGTTCA
>P_3007
GTCAGTTCAAGGAGAAGGTACAGTCTTGTTCTATGATAACA
>P_3008
ACTGAATGGAATACAAGATGCGTTGATGTTTGTGCTGCCCT
>P_3009
ATTAGTTAGTGATCTTGGCGCAGTGAGTCCTTTCTTCCGTG
>P_3010
GATTGGTATTAGTCTCGATACAACAAAATAATTCTATTAGG
>P_3011
GGAAACCCACCGGCACGCGTCGGGAAGTTCCACAAACCTTC
>P_3012
AAGGAAGAAGGAGATATTTCCGGTTACAACTCAAAACGACA
>P_3013
CCCAATCGCTCAGATAAGCTCATAGTCACGCACTCACCTTA
>P_3014
ACTTCATCAGCCCCAACTCCCTGTGCCAACCTAAGTCCAAC
>P_3015
CGAACAACACCCTTGAAACTCTATGGCTACGCATACTATCA
>P_3016
AAACGGTGGTTGTGAGATGTCTGTTGTGGAAATATTACCGC
>P_3017
CATCAGGGCACTGGCAGGCGCGTTGTTCATCCACAAAATTT
>P_3018
TGCGGAGGCTGGGGTGATTCCCAGAGCTGTTAGACATATTT
>P_3019
TGAACAGTTGTCGGGGGAGACACGGTCGACCCTTCTGAGTT
>P_3020
CTAGACAAACTAGTTGACGACATTGGCGAGGAAAATGTGGT
>P_3021
AGACTCGATTTCCAGAGAGGCGACGTCTACGAACGGTGATA
>P_3022
CGTTTAGCTTATTCAAATCGCACGATCTAGTACAGTTTCCT
>P_3023
GTCGGAAAGCATTCCAAACTCGGAATAGTGACAATTCGAGG
>P_3024
TATATTCGAACCGACCGGAACCCGATTAGACCCGAACCGAC
>P_3025
CCACTGGGATCTCTTAATAACAGGGACAGTCCAATACTACT
>P_3026
AAACTTGTGACTAAGATTGTCTGAACACTCAAACCATGATT
>P_3027
TCGTTTTACCATAATCGAAACGGGAAAAACGTCATTTAATA
>P_3028
TTCCAAAACCAACAAAATCTCTCGACCGGTTATTACTCGAC
>P_3029
CCTGTATGCCACTGGTTCCACCCTCTCAACAATCCTGAACG
>P_3030
GACAAAAACTGCTGAATCGTCGAGGAGAATGGGCTTGCCTT
>P_3031
ATTTTACTTACTCCGTGAATCGGAGGCGGGGTACAACCCCT
>P_3032
CTTCCTCTTTTCTTTGGCTGCGGCAAATTCGGGTTTGCTGC
>P_3033
ACACACCTTTTGATGAGATCCGCGGGTAAGCCTTCCTGGTC
>P_3034
GGCACTCTACTTTGATGACACGTGTACTTATCATTAATTGT
>P_3035
ATATCAAAACTTTTCAAAAGCATTTAATCATAGTAACAGTA
>P_3036
TAAGGCGACGGTGGGAAAGACGATGGCGAATTAGGAAGCGG
>P_3037
GTATCTATCCTATCCACAAGCGGCCTCGCATATCCTGCAGA
>P_3038
CGCAATCGCGGTACAGTAAACGCGAATTTGTGGTTAATTCC
>P_3039
TTAATCAGTCGCAAAATTTGCAAGGGAGAATTCCCACGCAA
>P_3040
AACCTCCTTACCCGCGATATCGCGCTCTACCTCATGTGCCA
>P_3041
AGCAATTTCAAGGGAACTACCAGCAACAACCACCACCTGGG
>P_3042
CACCGTGAAGAAGACGAACGCACGCTCAACTCGCTCCCTAG
>P_3043
CTCTTCCTTTTCCAGCTTCGCTGCAGCAGCTTCGGAGAGTG
>P_3044
CCGAGATGATAGTTCCAAGCCTACGACGAAGCCTATCCCCC
>P_3045
GTCACTGAATCGACGGCCGACGCGAATCATAAGAAGGCCAA
>P_3046
TCGTAGCCTCGGAGCGAGATCAGCAAAATTCCTGGCCAGAG
>P_3047
AAGGGAATTTGTCAAATTTTCGAGGTCTTAAAGAGTGTGGA
>P_3048
CAGACAAATTAAAAAAAAAGCGAAAAAAACCAGAATCCGCC
>P_3049
CCAACTATCGTTTATTATCTCTAAAGTATTTTTGCAAGACT
>P_3050
TTCTCTACCTTTCTCCTGCTCAGCTTCAAGATTACACACAC
>P_3051
AAAATTCATGATTCTTGATACGGTATTAGAGTCTTAACAAG
>P_3052
GGCGACTTGAGCTCCGATTTCGCCGGCGATTTGAGCTCTAA
>P_3053
AAACCATTTATAGAGAAACTCTTTACCGTTGATAACCGGGA
>P_3054
ACCAACAGTGAGTCGGTCCACAGCGTCGTCCATGTCTGATT
>P_3055
GCCGGTGGTAGATACTATAACCCGGATGTTGTTGCTGCTGT
>P_3056
CTAAAACCGTTAAGATTACGCGGCAATTTTGAAATTTCAAC
>P_3057
TTCCTTGGTCTGATAATCTCCGCGGCTAGTGTTTTTGTGCA
>P_3058
TCAATTGTGAGCTACAATCACTTGGGAAACAACGATGGAAT
>P_3059
GTCGAAATCGATTCAAAAGGCGATCGAGCACCGAATCGAAC
>P_3060
CCTGTCAAGGAACTGATCCGCTATGCAATAGTTCGCGCGCT
>P_3061
CAAGATGACCCTCCTTGTTTCTCGCTCGAGAAGGCGAATTA
>P_3062
ACAAGCCAAGGCAGTCAAACCGGGACCGAGAGAGATCCGAG
>P_3063
CGGACAACGTTGCATTTGTTCGCGAATACACCATTAAGCTA
>P_3064
AAAAAAAATCCAAAACGATACAGAAGTGTTATGTGGTAGTA
>P_3065
TAAAACTTCTTAGAACGTGACACGACCGCCCAACAGTGGTG
>P_3066
GCTTCTTGGTACTAAACCGGCTGCAACTCCGTTGGAACAAA
>P_3067
AGCTCCACCAGCCCCCACTCCGGCTGCACCAGCTATATCGG
>P_3068
GAGTGCCCTCGTCTCCATCACTCGATCGCTTCACTCGACCA
>P_3069
TCTATCCTCCACAGCAACAACAAGTCCGAACAAACCTTTTG
>P_3070
CGTCACCAGCTCATTCCCTCCGTCACCCGACCAAACCACTT
>P_3071
TTGGACACTGTCTTGAACGTCGCGAAGTGACCACCATATGC
>P_3072
CATACACCTCTGAAATGTTGCAGGAGCATTGCATAAACCAA
>P_3073
GTCTTCTTTTCCTCCTTGTGCTCGAGTGTCTGGTTGAGTGC
>P_3074
TGACTGAACGCCAAATTCGCCAAGCTCGTCGTGCTCAAAGA
>P_3075
GCACTTGGTCCATTGAATAACGGAGGTGTATTTTTAGAGGC
>P_3076
AAATTCTAACAAAAGGTCCGCTGTTGCACATTGTCTAAAAC
>P_3077
TTTAATATGTTTAATCGAAGCCTTCTCGACGAAAAGTTCAA
>P_3078
ACTCAAAATCATATTTTTGGCGGAAACAGAGATTTCCAATT
>P_3079
TAATTAATATTTGTATAAATCAGGCAAAATTCGACCGGTGG
>P_3080
TGAGACAATATGAACTTTCGCGATATTCTTAAAGACTCAAC
>P_3081
GCACGATTATCTGAGACAGTCAATGGAAAAACTCACAGTCT
>P_3082
TTCATCTCTTTGGGGAATCTCGGCGGCGGTCTCGTCGACTG
>P_3083
TACGGATATTTCTGAGAACCCGCTAGTTGTGGCACTCGTCT
>P_3084
TCTACGTCATTAGAGTTTTGCGCGATAAAGTCTGTGATCAT
>P_3085
GAACTGGTGGTCTGAGGCGGCAGAGCAAATCCGCATGTTAA
>P_3086
AGAATCAGTCCTTCCATCGGCTGTAACTTCTGATTGACGAG
>P_3087
GCAAACTGAAACAACTCTCTCCCGAAGACCAAAAGCTCGTC
>P_3088
AGAAACAAAGCTGCCCAAATCGAAACCATCGGAACTGGCGT
>P_3089
TTGCCTGATGGAGAGAAATACAAAGACATGGTACATGTTAT
>P_3090
GTTACTGGAGGTGGCGATGGCGGCGGTTCTCGAAGATTCCA
>P_3091
GGGATGGTCCCTTTTAGCCTCCTCAGCGAAGATGCTCCTTT
>P_3092
ACCATTGGATCAGTAATCAACGGTTGATATGAAAAATCACA
>P_3093
ATTTGAGGAGATGATGGAGTCGACAAAAGATAGGATGATCC
>P_3094
AGTTCGATAAATAACAATCGCGGGAGTTCTGAATTGGGGGC
>P_3095
GATTGTTCACGATGATGTAGCGGGGTCTGCGTACCCCCGGA
>P_3096
CTAAAGTCATCTGGATAAAACTCGGTCAATCTCACGAGCAT
>P_3097
GGAAAAGAAAGAGAAGAAAACGCGAGAAGAAGAACTAGAGG
>P_3098
GTTAGTTTGCTGATAAACGACAGGATCGACATTGCCCTTGC
>P_3099
TCTTGCAAACCAAGTGAGCCCTTCTCCGATCTAAAAAACAT
>P_3100
TAGGTGTTATTAGCACCACGCGGCCGAGAATCTGATATATC
>P_3101
TTTCAAAAGCATTACCAACACGCTCACGACTTCTCACTCGA
>P_3102
AAGAACCCGAGGTTTATAGGCTCGACCGATACACCAAGGTT
>P_3103
TCCGCTTGCAATAGAAGCAGCTCGGTCAGATACAAAAACTA
>P_3104
TTTTTAAGAATAGAAAAATCCTGCAACAAACAATGTCTCTT
>P_3105
TCTTCAAGCTTCAAGAGGTGCGGCGGCGAGTGGACAGCTCT
>P_3106
ACCAAGTTGAGCTGCCACATCTCGGACGACGTCATTCGAGT
>P_3107
GCATATGAAGAATGAAATCGCTCGACTTTGAGTTGAAGTGA
>P_3108
GCGTGGTAGTCCTGAAAAAGCTACACCGACTTGTACTCTTA
>P_3109
CGTGTGCTCCACTCGGCCTCCAACCGAGTACATAGGCCGAG
>P_3110
GAAAGACCCATAGAGGACTCCGGGGCCATACTCGGCCATTG
>P_3111
CTACAGCCGAGTAGTACGGTCGAGTGTGACCTGAAATTCTC
>P_3112
GAATTCTTCTGATTGAATCCCGAGATCTCATTCCTCAATCT
>P_3113
CCAACTGCTTTCTTACCAAGCGGCAGACTAGTGATTTCCCA
>P_3114
AGTTATATCAGAAGAATTTGCAGCTGAGGCAGTCTGAGCTC
>P_3115
ACGTGTCTTTCATTGACAATCGCGGTCCAGAATTCAAGGAC
>P_3116
GTTCTGAGTAACATTGAAGTCTCGCTCGTGAAGGAAACGAG
>P_3117
TTGAGTCCTCTCGTTTCCTTCACGAGCGAGACTTCAATGTT
>P_3118
CCGAGCGGGTTGATTCTCTGCAGGAACGGCATGGACTACAG
>P_3119
GTTTGAGCGCAGCTCAAACACGGTTGCAGTGTATATATATA
>P_3120
GATCGATGTGAGAGGAGAGGCGGCAAAGAAGACCGAGTTGT
>P_3121
GAGTCTAACTCATCCGAGCTCAATGTGGTTGATTTTGGTCT
>P_3122
GATCTCCCCGTCCCACATCTCGGCGACAGATTTGATGGGAC
>P_3123
CCTGCACTGTGTCATTTAGGCCTTAATGGTGCAGTGGATAA
>P_3124
ATTGGTGTCGAATCATTTGACTCGAACGGGTTAGGGTCCTC
>P_3125
ATGAGAAGAGAGAGAGAGAGCGCGAAAAGAAGAAGCGACGA
>P_3126
TGAGCAAGACCCTTTGACGACGCTGACGTTGTAGTAGATTT
>P_3127
GCGCCTTTCTTCGGATTCCTCGGCGCCGCCGCTGCGCTCGT
>P_3128
AGGGGGCGAATGGATGCTTTCCGAATCAACACATCCGTTCC
>P_3129
CTTTGCCTTAGATTCAACTCCGGCTGGGTGAATATGTACTT
>P_3130
ATAGTGAAAAATGGCCAAGTCGCAAAGTGAAACACCGATTC
>P_3131
ACTCTCAAATAAGAGATCGTCGATAGTACTCAAGAGTCGAA
>P_3132
TTCTTTGATCCATCCTAAACCGCTAATAGAATTTCCATCTA
>P_3133
CAATGCGGCTCCAACGACAGCGGCTCTAACGACAACGGCTC
>P_3134
AAGAAAGAGTAAGCGGGGTACGGTTCCTTCCATTCATACCC
>P_3135
TAACGCGATAACTTATTTGTCTCGGTCAACAAAACTTTGGT
>P_3136
TGTCAAGAGGTTTTGAGGTGCGCCAGTGGACGATTCAAGTT
>P_3137
GGAGCGGGGAGCCCGTTGCGCGTTTTTTTGTTTGACCGGCC
>P_3138
AGCCATTGGCGGAAATTTCGCCCGCATCCGATCCCCAATTC
>P_3139
AATCTTTGTAAATGCAAACTCGGTCCAAAGGTTCTGCACAC
>P_3140
AAGGTCTGCGTGTGTCGTGCCGCGCTCGATGTACATGGAGT
>P_3141
ATATTAGCTTTCCAGTCAAACGGCGTCTGATTAGAAGAAAC
>P_3142
GGTACGGCGAAAACAGGAGGCGCGATAAGGGCGTTCCGATC
>P_3143
AAACTTAGCTTCACCATAAGCAGCAATAGCAACACCAAACG
>P_3144
ACAAGTAGGACGAGACAAATCTCGCGCAGCCCAATACCCGG
>P_3145
GGCTTATAATATAGTGGAAGCAGTAAGTAGTGTGTACTAGA
>P_3146
GCATGTCCACCTGCGATTCTCTCGGCCGCAGGACTCATGTC
>P_3147
GGAAAGTATCGCGAAATTTGCAGGGAGAGCAATATTTCCTG
>P_3148
TTTTTTTTTTTGATAAAAAGCTAGAGTAATCTTGTGAAGTG
>P_3149
AGTTTGGGAGGATTGAGAAACGATACCGTACCTTTTCGGCT
>P_3150
CCCAGTCTCTTGGGATTTCGCCTTGTTTGAGTTTTCCTCTT
>P_3151
TTTATTTTGGTCTGTCCACGCGGCAGTGATACAAAGCTGAG
>P_3152
ACGCGAAGCTTAGAGATCGTCGGTTCGAGTGACGTTTGAGA
>P_3153
AACTAGTGCAGTTCATGGTACCCAAAGGATCACCCTTAGTT
>P_3154
TAACGCTAGCTTATCTTCCACTCGCCCGACCAATCTGCCTT
>P_3155
TATGAGTCCATGTGATGTTCCAGTGTTGCTTGTACCTAAGA
>P_3156
AGCAAGTTGAAGAAAAGGCACGGTTCAGATTCACCTCTTCT
>P_3157
AAAGTTGCTCTGTGAATTCACGTTGTTTTCTTTTGGACACA
>P_3158
ATACACTCTGCCATCTGTGTCGCGGTTAGATATAATCCTCA
>P_3159
AGCTGCAAAAAATATTGAAACGACATGGAACAGATCTTTGG
>P_3160
CGTCTCCCTGCGCCATGACTCTGGCTCATACTCAGTCTCGA
>P_3161
TTTGTTCGCATTTAAAGGTGCAGTATCGCAGATTATTTCTG
>P_3162
TGGAACAAACGCTTCGAACGCAGTAGGGTCTGAGCTTCATC
>P_3163
GCACTTGTTAAGTTTTGGCTCGATCCCAAATCAGAAGCAAA
>P_3164
TAGTGGGTCTGGTGGGCTGTCGATTCATACAAAGAACAAGA
>P_3165
GTATCTGATCGTCTTCGAGCCCCCAACTTTCGTTCTTGATT
>P_3166
AGCTCATCTTAGGACACCTGCGTTATCTTTTAACAGATGTG
>P_3167
GACATCGAAGGATCAAAAAGCAACGTCGCTATGAACGCTTG
>P_3168
ATAACCATCTCCTCTTCTTGCTGCAATATCCAAAAACAAAC
>P_3169
GGAATTGTTGATTAAAGAAGCAGGAAACCCAATAGAAGCTA
>P_3170
GGAAAGGTAGTTGTTTTTGGCGGTGATTTTAGACAAGTACT
>P_3171
CAAATAACTCACAGTACTACCGCGGATACTAATGCAACAGT
>P_3172
AAGCCAGAATTAAAACCTTACAGTATCGCTCAAAACCGAAC
>P_3173
ATTAATATAAATTCAGTTTGCAATTAAAAAAAAAATCTTTG
>P_3174
ATCGTATCTGTTTGATTTGGCGCAACCGTTTTGATCGCAAC
>P_3175
TATAAAATGACCTGTGACTCCTTTATATATTAAACCATGAT
>P_3176
AGCTCGTGCTTCATCCGCTTCAGCAACAGACGTGGATTACA
>P_3177
CTCAAAGCAGCAGGGGAAGGCGGCGGCGAAGTGTCAGTAGT
>P_3178
CATCGTCAAACCTACAACAACAGCAACAAAACACATAAGGA
>P_3179
GAGGCCGATCATATCGGGGTCTCGGACGATAAAGATTTAGA
>P_3180
GCTATTTTGCTACGAATTTGCGAGAGAAGTTCAACTACCAA
>P_3181
TCCCTGTTATTAAGGGATCCCAGTGGTGAGTTTTCTACAAA
>P_3182
GATTAATGATACGCCAGTTGCATTACCGCCGGAATTGTGTG
>P_3183
TTTATTTGACCATTACACGACCCGATCTTTGTTTTGCAGTA
>P_3184
GTGTTTACTGTGGGAGGTAACACAGTCAGTTGGAAGTCAAA
>P_3185
ATCTTCCTTGGTTTGTGGCTCAGTTTGTGCCTATGGGACTA
>P_3186
CCTACAACCAAGGTTTCGTTCCCAAGCAGCAATTTCAAGGG
>P_3187
GAGGAAAAAGAAGAAAAAGGCGGTAATGCCAAATCCTCCCG
>P_3188
GAAAAACCAAGTATTGAGCTCGGCGAAGAAGACCACGTCCT
>P_3189
TGCAATGTCCGGTTGAATGCCTGCCACAATATTTCACCCAA
>P_3190
GAAAACTAAAAAAAAAAAAACTATTAGAGTTACTTTTTTAC
>P_3191
TAATTTTTTCTTTTAATATACCCTATCGAATACACCGAAAT
>P_3192
AATAATCTTAGATTTAATCGCGGTGGTTACACTATACCCTA
>P_3193
ACGCTCGGCGATGTCGTCGGCGGCGAGAAGCGCGATTGCGG
>P_3194
TCGCATAGCTGCTCTAGAAGCACGGATATCGTTATAAGAGA
>P_3195
GAGTTTGATGTGTTTCCAAGCTCGAAATCCGGTGATGTACT
>P_3196
GTTGTTTGTAGAAATCCACGCAACGATACCTTTCACCACTA
>P_3197
TAAACTGGTTATTTAAAAAACTATTAGGGTTAAATTTGTGA
>P_3198
GTCAAACCCTTAAAATGTCTCGGCGACATAAAAATATTCGA
>P_3199
TGTCTTCACCTACAAAAACGCGGAAAATGGGGATAAAATGA
>P_3200
AAAAATAACCAAAATATTTTCAGGTTCGGGTTAGGTTCGGG
>P_3201
AAGCGGATTTTGGATCCAGTCTCGGTTGTTAGCGATTCCAA
>P_3202
CTATGTACTGGGGGCTGGGACGGCGATAAGAAACTTTTCTC
>P_3203
CTTTTTCGGATGATTGAACTCGCGATATGTTTCCCCATCAT
>P_3204
GCTGTTCGTAGCTTTTGCGGCGAGTTTGAGATTGCTGATGA
>P_3205
ATAATATGATTTATGTTCAGCTACGTACAATAAATGAATCT
>P_3206
GATTACTGCTCTACATTTTTCGATAGCGGACCACAATTTTG
>P_3207
TGAGAGGAATAAGAGAATTACGGAAATGCCACGAGCTTCGA
>P_3208
TAATCATATGATGAGAAGCACCCGAGTCTATCACAATTGAA
>P_3209
CTGTCCACCGGTGTCAGAGTCGCGGCCGAGCTCCATGTTTT
>P_3210
AAGAAATATCTTTAATGTTTCCTCCGAGACATAATTCTCTT
>P_3211
GAACATTTGGGTACTCAAGTCGGTTTCGGTTTGGGTCTTTC
>P_3212
TGTCAAGCAAGTTTCCAAAACCCGGATAATGTCAGCACCAA
>P_3213
AGCAGAAGCTTGGCGTGTCGCGGGACTCACTGATGAGTCGA
>P_3214
CTACCCCCTTTCCTCAGTGGCAGCGTCGTGGTCTCCCTGTA
>P_3215
GAAGTTTGTTGACCCAAGCGCGCTGGTAGTTATTTACGGTT
>P_3216
GCTATTAAACCTCCTCCAGTCGACAACACTCTGACTCACAT
>P_3217
TTGCGTGTTCTTTAATGTCTCGTTAAAAACCTTGTCATAGA
>P_3218
CTGTCTCCTAGTGCTCGGTGCGGCGTGTAGAAGTGAAGGAT
>P_3219
ACAATTTCTAAATTACAAAACTATCCAAATTTATTAATAAA
>P_3220
AGCATATCACAACCTTATATCCCGATCCGTTACCACCCTTT
>P_3221
GCCATATCGCCCTGCATCTTCAGCAACGTTTGGTAGATGTT
>P_3222
GTTTGCTCTTGCATCCATGTCAACAACTCAAGCGTCTGATG
>P_3223
TTGCACCTGGAGACCTTGCACTCGAGTACATTGGTCGAGTA
>P_3224
TGATCACGTCAATTACTTGGCATGCAGAGTAGAGCCTCCCA
>P_3225
CACTTCATCACTATTTAACTCAGCATTAATGATCACAGGGT
>P_3226
CTGATCTTTAATTATTATGTCTGCATCAAATTTGAACTCAT
>P_3227
CAGTTTACTCGACCCTCCTACTCGATCAAGGCAACCTTAGA
>P_3228
TTCTTCAAAAGTTGGCTTTGCTCGATCGAGTGAAGCTAAAG
>P_3229
GGACTTATGTAATCTGCACACATGATGAGAAGGAAGAAATC
>P_3230
AACGGGATTGCACAGATTTGCGGTTTAGCAAGATATGCTAA
>P_3231
GTTTTTTAAAAAATAGACCCCACGACTTGCGTTCACACTAC
>P_3232
TTTTGATAATTTGGAGAAGTCAATAGCAAAATATTGTGATA
>P_3233
AAAATCAATGGAAGAAAAGTCAGAAATTATATGTCAGTGGG
>P_3234
GGATATACAAGAAGATCCTCCGGTAAGAAGTTAGTTGATAG
>P_3235
TCGGCACCAATCATACACTTCATTGCCCAGAATAGAATTCC
>P_3236
CGTCGGAGATTGTGAAAACACGGTGGTCGAAAAAGATGGCG
>P_3237
CGTTAATAACGCGAGATCCGCGGCGTGAAGTCAGCAAGTAT
>P_3238
ATTTAGAATCACCTTACTGGCTATTAATGTCATTACAACAT
>P_3239
TCTGTAAATATAGACTAATACAAAACTATAATTGTTGGCAA
>P_3240
ACCCAACAATCACTATCAAGCAATAATCATCTTAACTCAAA
>P_3241
GCATAGATCATCAAGCTTATCGGTCCATGCGCCCCCCTGAC
>P_3242
ATGGATAGCCAACAAAAATGCATAAACGGCTTCTCTCACCA
>P_3243
TTTTTAAATTGTAAGGGCATCTCCATCAAGGAGAAACTCAA
>P_3244
TTTTGTTTTTTTCGATTTAACTGACACTTAAGTGTTAGAAG
>P_3245
GATGTGGATAGACACAAAAACCTCAAAAAAAAAAAAAAAAA
>P_3246
GAAGCTCGGGAAGATTGACGCGGAAACAGAAAAGACACAGG
>P_3247
TCAGAAGATCTAGAACCATACCAGGTCATCCTTTATCCTAT
>P_3248
GCGGAAGAACTTTGCAGTACCGAGAAGTCTTGAATCATCCA
>P_3249
TCTAAATATTCGGTTCGGGTCGCGTCCAGTTGGGTTTAGGT
>P_3250
GCAACTGCTGTAACATCTAACGATATCGATGAAATACAAAA
>P_3251
TTTCTGGCTCGGTGAAAATGCGGCCACCAGGTTTGATTAGT
>P_3252
GGCGGAAGCGGTCGCGTGTGCGGTTTATCTATTAAATCGAT
>P_3253
AATGAAAGAATTCTAATTTCCTCGGTTATGAAAAAGCTATA
>P_3254
AGACAAAGCTTCCTGGGATTCTCGGCCGGTTTTTGAAGCAT
>P_3255
CTGACGTCGCAACAATCTATCGGTGACTCCAACTTCTTCAA
>P_3256
TTTTTAGGTTTATACAAATCCGATAATATGTTGATATTTTG
>P_3257
GAGAGCTATGAGTAAAAAACCATCAATCTGGTTGACAACAT
>P_3258
GTAAATATAGGTACCAAGCCCAATAACAGCAACAAAAAATA
>P_3259
AACGCTACCTAATGTAATAGCGCGGATTAATTTTTATTTCC
>P_3260
TTTGCATTGGTCTAAAGTTACTCGGGCAGCAAAAGGTAGTT
>P_3261
AATATTTTAACGGAAAGTTACGATAAAAAGACATAAAAAAA
>P_3262
GAAGCAACAACTTCTTCTCTCCCCACCGTCATTGCTCCAAA
>P_3263
ATTATTTTACTTTTACCTTTCAATCTCGAATTCTCTGGGTG
>P_3264
ATAGGGGGTGAAAGTTTATGCGAGAATCCACACCAGAGGAT
>P_3265
TAGCCGGTAAGCACGTGCTGCACTGGCGACCAAATAACTCA
>P_3266
AAACAAAACAATGGTGTAAGCGCGGTCGACAGCAGCGACAA
>P_3267
GAGAAACGTTTACGAAACCTCGCGGATGGGTTTTCTCTAAC
>P_3268
AGGGTTGGGATCTTGTAGTTCACGAGCAGTGCTTTTGCATC
>P_3269
GTACTAAAGAAAGCCAAACCCGCTAGAAGTATCAAAGAGAA
>P_3270
ACCCCCCACAGAACCAACCACCTCAAGCTAAGCCCTTTATA
>P_3271
TTTGATAGACTCTGTAGTCTCACCAAGATCAATGGAGTTAG
>P_3272
AGTGAAGTCGAACTTTGAGTCCAGCAACAGCCTTACCACTA
>P_3273
GTTTTACCGACCGAGAAATGCGATTTGTACCAAATATGTGG
>P_3274
AAGGAGTTGTCACGTAAATTCAAACCAATTTACTGAAATGG
>P_3275
ACTACCAAGGCGTCTCACCTCTACAGTGGTAATTTGGCGAC
>P_3276
GTACCTATTTTTGAAATCAGCATTAGTTTGATTAGGAGAAG
>P_3277
GTAAGATAGAATAATTTTCACTTTATCGACATACATGTTCA
>P_3278
AGTCAAATTTGTGAAAACCGCAATGTCGAAATCCACTTCAT
>P_3279
TGTTCTGAGAAATGAGACGACCTGACCAAAAAATGCAACAC
>P_3280
TAAGGGACCTGAAGGAATCACTGGGATTTTAATGGTCATTT
>P_3281
TAATTCTTTTTGTTTTTTTCCGCTACTTTTATTCTTTATCA
>P_3282
ATAACATTTTGGTAATTTTTCATTGCCCAAACAATAACGTT
>P_3283
AACTAGTAGCAACAGAATTGCGACAGCGGCTATTGATATCC
>P_3284
CAATATCATCCTCTAAAAATCACAAACATGGTTGCCTTGGC
>P_3285
TTACTTTTTTGCAAAGGATTCGTAACCTAAAAATCCGAAGC
>P_3286
ATCTTGTTCCGGATAGGTCGCAGTGGGAAGTACCAGATGAA
>P_3287
AGACAAGATGACGGCCTAGCCGTTATCGAGGAGGAGGAGGA
>P_3288
AATAATTTTAGCGGAAGATGCGTTAGCGGTGTCTTGATCAA
>P_3289
GAACGTACGTGTTTGCACCGCAGGCCCGATATCAACCGTCT
>P_3290
GGTAATGATCCATCAACCCGCTAATTTGTTTTATGAGGCAC
>P_3291
CGTTAGACTTCTTATTGGGTCGCGAATGGTGTAGATCGACA
>P_3292
CTACTTTCTGTAAAAAATTTCCTGCGAAGGGAAGCGGGAAA
>P_3293
GGTTTCGTTCATGGAAGATGCGGCATAGATAGAAAGAGAGC
>P_3294
GTTGCTGGTACCGCCTATCTCACGCGTAGTGTAATATGTGC
>P_3295
AGTCTGCGTCCCGCAACTTGCAGCGTCGCGGCACACTTCCT
>P_3296
AATAATATCACGTATACTGTCGGCTGGGATTAAATAAAAAA
>P_3297
TGCTTCAAGCTTCCTACTTACCCCAACATCAGCTTGTTTCG
>P_3298
ACAATGCGGATCGCATAAAGCGCGGTTGTCTTCGTGATGTA
>P_3299
GTCGTAACACATGTCCATAACGGCGATATAAGATGCACTGC
>P_3300
TATAACCCCAATACGTTAGTCTATAAATTGGTAAGAATCTG
>P_3301
AACAGGATAAACGTCAAAAACGTGTGTAGTAGAAACAGTCA
>P_3302
AATATCTTTGCTGAATCATGCGCGAATACAAAACTTTCTTA
>P_3303
TGATTTGGATTGGACCGCGGCCGTAGTAGTCTTTTCCCGGT
>P_3304
TAGACAATCTAATGAGAGTCCGCGGTCTGAGCCTGAAGAGC
>P_3305
CTTCTGCAGCCACCGTTTCTCGGGAGCAAAGGAAAGATACA
>P_3306
ATTTTCATAGGAAAATATGTCTGAAAAATTCAATTTTGTGT
>P_3307
TCAGGGAAAACATGGTACAACTGTGTCATACTCGACTGCTA
>P_3308
AGGTCTCACCATGAAAAACTCGTCATCGTCGATAATCAGGT
>P_3309
ACAATTATCGATCTATTTGTCGCGATTTTTTCAGTCAAAAG
>P_3310
ACAAAAGAAGTGATAAGTTGCTACAAAAAAGAAGAAGGAAA
>P_3311
GTGTGGCGAGTAAGAGGGTACACGATCCACGAGCAATATAA
>P_3312
CCCCACCCGTCTAAAGCACACACGAATACTACATTACCTTT
>P_3313
TTCATCAACCTTAACTCCATCTGTACTCACAACAAAACCTA
>P_3314
AGATTTTGGACTTGACCATTCCCGAATTGCTTTCACTTTCT
>P_3315
AGTACTATAGTCGAAGGATTCTCGCTCGGAGTCTCTTCAGG
>P_3316
AGATTTAACCCATATTGAAACAGTGGATTAATTATATTTTA
>P_3317
AATTTAATAAAAAACAAATCCTTTAATGACGTTAAGGTTAC
>P_3318
CTAAAGATCCCAATGCTAGTCGCGGATCCCTAATTGCTAAA
>P_3319
GCTTTCTTGCAAGGTCGCCTCACGGACGATGTTTACGTTGC
>P_3320
TTGCTGGAGCGTCTGAATCTCGCGACTGAGGAGGAGTTTGC
>P_3321
GCTCGGCCATTCTCTAATTGCCTTGACCTTTTCTTCATCAA
>P_3322
ACCCCCACGTTTACATGTTTCCTGAGAACCATAATAATCAA
>P_3323
GCAGGACGACTATACCGCCACCCAAACGGCCTAGGAGAATC
>P_3324
TGGTCATGGAAGTCGAAATCCGCTAAGGAGTGTGTAACAAC
>P_3325
TTCTTTAATCAACAATTCCTCTGGAATATCAATAAGTGCCT
>P_3326
GTGATATAGAGTGGATTTCTCTCGATCCGTGTAGAAATGGA
>P_3327
AATATTCCAATCTCATATGTCACGCACACAGTATTCAGCAA
>P_3328
GAATCCTGATGAATGATGAACTGTCAACTCTTGTGTCCGCA
>P_3329
TATCTATATATACATTTTTGCAGCCATTTTAATAAATAAAT
>P_3330
GGAATAGTTTGGAACATAACCGGTGGAAGTGACTTAACACT
>P_3331
TGGGTTATTGTGTGAATTTGCTGCCTCCATAGATTGACTGT
>P_3332
CTTAGACGAGTGGCCTAAGGCGGGTTCGGATGATGTCGGTG
>P_3333
ATTCGGTGAAAGCAGACTGGCGGGAAACTTTTTCTGAGAAT
>P_3334
TTGATGCTTTCAAACATGTACCCGCTTTCTAAATTTTTTCA
>P_3335
TCCAAAACGAAAAAATTATGCGGCAATTGTTTTTTTTTTCC
>P_3336
TCCTTGTCCGAAAAAGAACTCTACGTTAGAAGAGCTGAAGA
>P_3337
CATATGATGAGTGCTTATCTCCCGATCATTAGTCTTCTTGA
>P_3338
CGTCCAATTACGATTCGCGTCGGCTTTCCTTTGATATGCCT
>P_3339
TTGATATGCCTTGATTGATGCTGCCGTATCTTGACAGAAAG
>P_3340
TGGAGCAGCAAAATCCATCTCAGCAACCTTGGCTTGGTATC
>P_3341
ATTCCGCACTCAACCAGACACTCGAGCACAAGGAAGAAAAG
>P_3342
TATGGATGAGGAGACATCAACTGCAGTGGAAATTCCGGCGG
>P_3343
TCCTTGGAACTCAATAAGCGCTGCCTCGGCCTGTTTCTTGG
>P_3344
TGTATTTCCGAGATGTTGGACTTGGACTGTTTTTCGTTGGA
>P_3345
CAGTCTGTTTCTTGCGTTCACGATGACTCAGCAGTCGATCA
>P_3346
ATTGCCGATTTCGTCTTGGTCTATGCATTCTCATTTTTTCC
>P_3347
CATGGTGGTCTTCTTCTGCTCGACGATTGTGGATGTCGTCA
>P_3348
CATGAAGGTGTTTAGAAACTCGGGGGTGAATTCAATTTCTG
>P_3349
GTAATGTTGCACCAATCAAGCCCGGTCCTACGATTCCCATT
>P_3350
CATTGTAAGGAAAGAAAAGTCTGCAACGCAACAACAAGTGA
>P_3351
GAAAGGTACTGTGTTTAAAACTGTGTCAGTATCTTTTTGGT
>P_3352
CACAAAAAATCACGACCGAACTATTAGCGTCATTGTCTACT
>P_3353
AAACAATCATCACAATGATTCTAAGTCTAAACCACTTGACT
>P_3354
ATATTCTAATTTTGGTACGTCTTTATGTAAAGTAAACTCCA
>P_3355
CTATGAAGCACTACTTGAAGCGGCGAAGAGTGGGAACAGGG
>P_3356
TAATGCTTGCTATACGACTACGAGGGTTATGAGACAAGTTT
>P_3357
GTCGTGTCTGAATTACTTGTCGGCGATGCAATTATTGTCTT
>P_3358
ACCCGTAAGTTTTCTGATTTCAGCGTTTCTTTTCTTGCGTT
>P_3359
ATCTCATCCTACATGGAATTCTCGGACATCGTCATGGACTG
>P_3360
GAGATATAGGGCATATGCTGCGATCCTAGAAAGTACCCCCT
>P_3361
TTATTTTAGGATGTGATCTGCTAAACAAATATATATATAAT
>P_3362
ATAGATCGGCTGAATTGTCGCTTGAACGTACTTGTACCACC
>P_3363
CATTCGGGTAATTCTAAAATCGGGTTCGGGTTCGGTTCGAT
>P_3364
TCCCACAACTTCGCAAATTGCTGTCTCTGTGTTTCAATAAC
>P_3365
AACGGCCAAATTAAATAACGCAGGTATGAACAAATTAAAAA
>P_3366
CCGATCCTTATCTTGAGTCTCTCGAGCTTAATTTAATTTTG
>P_3367
TATATATGCAGGGAAAAAGACTCCAACAATTATGTACGAAG
>P_3368
GAAAAGTATTGTTGACCACTCGGCAAGAGGAAGTTTGTAAA
>P_3369
ATATTAACCCTTTCGCCTAGCGGTTCTTCTCCAAAAGCAAT
>P_3370
TGTTGCCTAAGTTCATTGACCTCGACTATCTCAAGGGGAAG
>P_3371
ATGAAGAGCACTTCCAAATGCAAGAAGGGGGGAATGATCAA
>P_3372
TTCATATCCAAAAAAAATTGCTGTAACAAAAATATAAAAAG
>P_3373
GCACCAAGAAGATATTTCCGCTGCTGGGCTTCGAACCCGGA
>P_3374
ATATGAGGGAGTCATATTTTCAAAAACAAAAACAGAAAAGG
>P_3375
GATGTCTACAAAAGGAAGCACTGGAACGAGAAAGTCTTCAA
>P_3376
CAGGTTAGTGGTGACATACGCATCACATTCTACCAGAAAAT
>P_3377
TAGAAGTTAGAACTCAATTTCATGCTCTGTATTCTGTATCT
>P_3378
ATGTGCGTTTTGTTAATCACCGAGAATTTTGAAATCAACAG
>P_3379
GTTTTCAACAGCTTCACTTGCCTGCTCCCTTGAAAAGTCTC
>P_3380
TTGAGCTTCGATTCAGAACGCCTACTCGATCAACTTCAACA
>P_3381
CATGGTTCCATTTTCAAAGACAGCAGCGATTATATCCAAAG
>P_3382
ATGCAAATGAGAAAAACAATCTGCAACAATACAAATAAATC
>P_3383
TGAAAATGCAGAAAAAACCGCAGCGGCGAATGTCAAGGCGG
>P_3384
CTCGGCACTTCAACTCCCTCCGGCGTCGCACCAACCTGTTA
>P_3385
TAGAAGGCTTCCGAAGCGAACGACAGCAGCGGGGAACACTA
>P_3386
CGTGAATTCAAACAACTAATCTCGGTTGTCTCTCTCACCAT
>P_3387
GAGGATCAAGTTCTCGTGGTCGAGGAGGACGTAGCTCGGGT
>P_3388
AATGCGTTTACCTTGAAAAACAATGCCGAACAAAATATTCA
>P_3389
CGTTGCGTTTTGTCTTCTGGCGCGGTGTGCATGCATGCTTG
>P_3390
TGTCAATTAGACAGGCGGCTCATGAACTTGCCCAGTCCAAA
>P_3391
CTCCTAGAATATGGCGCCCTCGGGGCTTTCTATTTGATTGA
>P_3392
TGCTTTTGTACGCTTTTTCTCGGCCATCATACTGAAACCAC
>P_3393
GTAGGTAGATATCACAGTCTCGTGATCGAAAAAGATACATT
>P_3394
CTTACCACTTTCACTGATCTCACGGTTTGTCTTTCTACAAG
>P_3395
TAGTAATTTCCCCCAAATCTCTGCAATAATCGAATTCGATT
>P_3396
TGATCCTTAAAAATAGAACTCGCGCTCATGAATAACTGAGC
>P_3397
TAGGGTTCTTCTCTATTTTTCCCAAACGTTTGATCTTTCCA
>P_3398
TAGGTGCAATTTATGTGGCTCGTCAATAAAAAAAATTATTA
>P_3399
CTCCTTGCATATAGCCTAAGCTGCTCCAAAGAAATGTTTTC
>P_3400
TGATGCAGAAGATACATATGCCCGGTCTCTCAAACTCTTAC
>P_3401
TCGTTGCTACTCCAATCCGACTCGAGCGACATGACTAGAGT
>P_3402
TTGACGCCACCTGTAAATTACAGCGATGTAAACTGAGATTA
>P_3403
CACTTCTCTTGTGTGATTTTCTGGCTTAATAACTTTTGGAT
>P_3404
GCTCGTACTGGAGCATGACGCTGTAAGAGCCTGATGGCTCC
>P_3405
TCCCTTTCCTCAACTTCTCTCGCGACCATGATAGCACAAAA
>P_3406
AATTCTTCTCTTCCTCTCGTCACTGTCGGTAACGGTTCCAC
>P_3407
AGAACGAGGTCCTCAAAACGCTCGATATGGTCTATTGGCTG
>P_3408
ATATCCTGCATACTCAGTTGCCCTATCGGTTATTAGGTGCT
>P_3409
GAAACGACTACATGTTCTCACACGCTCTGTACAGTACAAAT
>P_3410
TAAACCCACAAATCTCTAAACGCGGTTGATGTTCCGTTAAC
>P_3411
CATGTTCCGGATGTTCCGGGCAGCAGTAGCTCTTGCTCTTT
>P_3412
TTTCCCCATACAACAAAAATCGCGGGTATCATTCGGACCAT
>P_3413
TGGAGGCCGAGTGGAGCACACGTGAAGAACAAGGAGCCTAC
>P_3414
TTCAAAGGCCCAACAAGATGCAGCACTCGGCCCGAAGCCGA
>P_3415
GCAGTATGGTGTGGATTACGCGGAGACGTTCAGTCCGGTTA
>P_3416
CGTCACATCACTCTCAGGTACGCGATTCAACTCTATCTCCT
>P_3417
TATTTCAATGCCACCCAACCCGGCAGATATGGGCTCTTTCA
>P_3418
TGCAATGCCCGCCTAAGTTACGACACTTTTTATGGCAAGTT
>P_3419
CTGCCCATACAAGTTAATGGCTTGATCGATAGCTGAGTAAA
>P_3420
GCTCAAAACTTCCCCAAAAGCGTCACCATCGAAACCGCCTT
>P_3421
TCCTTAAATTTAGAAATTTCCGCTAGCAAATACAAGTTTAT
>P_3422
AATTCCAGAGGCCGTATAGTCGGCCTAGTTGATGATGTTGT
>P_3423
GTCTTATTGTTTTTCTTCTTCGGAACCGTCTGTGATGTCTT
>P_3424
TGGCGGGAAGACCTATTATGCCCGGTCGGACAGAGGTATCT
>P_3425
TCATTAAATTTAAGAGTTTACTCGCTCGTATCATCCAATAC
>P_3426
GATTTTAAGGTAAGCCATTGCTCGATTTGCATAAGTCACAG
>P_3427
TTAAGTAAAAAAAAAAATCACGACACCGGTATACTCTTACG
>P_3428
TGAAATAACTTCTTAAATTTCACGAACACTATAAAATTTGC
>P_3429
CTGATTCTGGTCTTTGGTCGCCTATTCGAGGAAAACCACTC
>P_3430
TTTTGTCCCTCATGCGAGCTCGGCAAGAGAGTAGTAGCTCC
>P_3431
CTTACTGTCATCCATACTTTCGCGACTTTCTGATCCGTCAA
>P_3432
TCCGTCTGTCCCCCGAAGTCCGGCAAGGGCAGAGGCTACGG
>P_3433
AAAAAAGGAACTTACAGAATCAGTTTCGAGGACATTACAAA
>P_3434
ACCGGCCGACGTCAAGGAAACGATGTCGGCCGGAAACAGTA
>P_3435
TAAGATTTTAGGATGATTTGCTGACCATGTTTGATAATCTA
>P_3436
GAAGAGCGCTGGGAGTTACTCGAGGATGACACTTCGGCCGA
>P_3437
GAGTGGAGGAATTCATGACGCATGCTAATACCCAGTCAATA
>P_3438
AGACTTTGTGAGTTAAAGTCCCCGCACACCCGTGAACATGT
>P_3439
CTTTGAGTATCCAGCCAAAACCTGCTAGATGATCATCCTTC
>P_3440
CGCCCGAGCCGGAGCAATTGCTCGAGCAATTGTCTAGAGTT
>P_3441
TGGAAACCGATCAAATACTGCAGTCCCCGTCCCAGTCCCAG
>P_3442
TTCCGAGACGAAGATGAACGCGTACTCTAAACTGAAGTACA
>P_3443
TGTTTCACGTTGACGCGATTCGGTTCCGTTACAAGTGAGAT
>P_3444
AAAAACCATCAATAACATCGCGATAGTTTTCGGAAAACGGT
>P_3445
GGGAAACGCAAGAGATTCGACGGCGACACACAGCTCTACTT
>P_3446
AGGATGTATGAAGTATTGGTCCATAGCTGCCTTGCTTTTCT
>P_3447
ATCTAGCATGCGGAACACGGCGATCATTAGAAATTCACGAA
>P_3448
GTCAAGCCTGAAAAGAAAGTCGAGACCTAACAAAAAACCTG
>P_3449
AACAGAGAAGTCCTTATCTTCAGTGGATGAATTTTCAGTGC
>P_3450
CTAAAATATAAGTCTACATGCGCTATACTGCAAGTTAAAAT
>P_3451
TGAAGAGGAAATATAGAATGCGGTTTTCTCTATTGGAAGTG
>P_3452
CCAAAAGATGCATCAGCCCACAGGTTTAGATTACAACCTTC
>P_3453
TTTGTTCTTTGGGAGTTTGCCTGTAACGATGTAATGCTTTA
>P_3454
ACCTTCCGTTGCCTCTCCGTCGCCGTCGTGAATGCTCTTCG
>P_3455
CAAAGAAAGAAGAGTTGGGCCTCATTAAGTTTTTATGTTTT
>P_3456
AATACTATCACCGGGGACTGCGGCGTTTACACGTTACAAAT
>P_3457
TGCTCCCACCTCCGAAACCGCGCTATTGTCAAGCCGTCCTA
>P_3458
AATCGGATAAAGGCGCCTCGCGTCAACTATCCAAAAGATTC
>P_3459
GAGTAATTTCCAGTCTCCCGCTCGATTTTTCAATCTTTTAT
>P_3460
ATCACTGTTGTTGAGCTTGCCTACCACTTCCATAACCTCCA
>P_3461
AACAACTTGCAAAACATAAGCAGAACTTAGGTAATAATATA
>P_3462
TAGGTTCGAACTTTATGGTTCCCGATTTTAAAACTCCAAGA
>P_3463
GGAATTATTGGGAGGATCAACGGCCGTGTGATTTGTTGTCT
>P_3464
CATATGAAAGAAATTTAACACTAAAAATTTTACCGATAGAT
>P_3465
TTGTTGAGGCAAGTAAAGATCTCGGTCGGCCAATAGCCAAC
>P_3466
TTTTCAGATTTTGTAAAACTCGGTTAAACTTTATTCTCTAA
>P_3467
GTAGTAGCTAAGCGTTGCCTCCCGATCAGAATTATTCCTCA
>P_3468
ATCACCTGGAGAGACGATCGCGCTGATGACGTGTCGAAAAT
>P_3469
CTGCGTAAAACCATCAATTTCCCGACCAGCCGCCATGAGCT
>P_3470
GTGAAACAAACTCTCCCATGCACGACTATCGAGGAGTTTCT
>P_3471
GGTCCATAGAGGATTCTCCGCTGGTGTTACTCATTACGGAA
>P_3472
CTCAAAGATAGACGTTAATACGTTAGTCCCAACAAAACCAA
>P_3473
GAAAACATGCTCGCATGAGCCTCACTCAAGATCTCCCGTCG
>P_3474
AGAGACATTAGATGGAGTCACAGGCACAGAGCATAAAGAAT
>P_3475
GCAATCTTCAGGAGGAAAATCTGCACCAACAGCTCTACAAC
>P_3476
GAAAATCATAAAAAGGAACACGGTTCACTGAAAAAACAGAT
>P_3477
AAATGAGTGTAAAACCTTGACACGCTCAAAGAGGTTATTTC
>P_3478
TCCCTCCATGGGGCTTTCGTCTGCAACTGGAAAAGGAAAAG
>P_3479
AAACTCTTCCCCCACTCTCTCGCGAGTAGAGGAACATCATG
>P_3480
GAAAGCAAGTCTAGATCACACATGTTCGTTAGATACTAGAG
>P_3481
TCAAAATAACCGAATGGATACTAAGCTTTAGAACCAGAAAA
>P_3482
TAAGATTCCTAATAAATATGCGCTTTTTGGTGTGCAGGCAT
>P_3483
CTATTCTTCTTTGAAAAGCTCGCGACCGATGACAATCCTTC
>P_3484
CAAAGTGTGTGTGCCTAAAGCCAGCCCATAATCCATTGTAC
>P_3485
GACGGATTTCAAGTCGGCGGCGGCCGGAATCGATGGTGGCC
>P_3486
ATGCTTCGGCCATTGTTACGCGGCGACCTAGCTTGGTGTGA
>P_3487
ATCTGGTTCAATCGTAGGGACTCGATCGACTATTTCAAACA
>P_3488
AAAATGGCAAAGCCCTTACACCCAACAGTGTGTGATCTCTT
>P_3489
GATGTCGAGAAAAGCAGTGGCAGCGACGGTAACTTTTTCGA
>P_3490
TGGGTCCAAAGACTTCTCCACTCAGTCGAAACAAATGCCGC
>P_3491
GAGCTCTCAAAATGGACGGGCGGCCCGTGGGCGTGTTTCAT
>P_3492
AAAATATATTTTTTTCTGCGCTCGACCCTAATATGTTAACA
>P_3493
TGTAGATTCTTGTAATTTTGCAATAATTAAAACTGGGGATT
>P_3494
TGGTAGTCAATTTCTTCGCTCAAGCTCGATTTAAGTAACAC
>P_3495
CTTGCCCCCCCCCTATTTCACTCGATCAAAATCGCAAGTAT
>P_3496
AGGTGAGGCGGATGCCTACACCCGAGCCTTGTTTTGATGAC
>P_3497
CACCGACAATCCGAGAAGCCCTGCACCGAGCCTCGGATTAC
>P_3498
AACATCATCAACATTGTAGTCGGCATCCATAGATGATTCGT
>P_3499
TCCAAGGATAGAGTTGTTCTCAAACTCAGTATTTCTATCTG
>P_3500
ACAGTTTTCTCTTGTATTCTCTGTATTATCGTTAAGTCTTA
>P_3501
AATCTTCGATTCTAGATTTCCTCTATTAATCGCTATGAGAA
>P_3502
TTAAAAGTCCATCACTTTTTCGGCATAAAATCACAATCACA
>P_3503
GGAAACTCATCTCGCACTTGCGTGCTAAACGTTAGTCTCTT
>P_3504
CGCTGGTAATCGACTTGACGCAGCTGTAAAAAGTTCAGTGA
>P_3505
CAGTAAACAGTTCTTATCACCAGTGTCTTTACATTTCACTT
>P_3506
CTCAACTTCTTTGGAAGCAACGTGAAGATCGTACTTCAGAT
>P_3507
GGAAAACATATATTTGGCGACGGTGGAAGGTTTTTGTTAGG
>P_3508
CTTGAAGATATGGGTGGAGGCGGCGGTGGAGGATATAATCC
>P_3509
ATGGTCAACTTCAAGGAACACATAAATCCCCTAAATACATG
>P_3510
TGATTCCACTGTAAAAACGACGCGGCCGACTTCACACTGAA
>P_3511
AGAATCAGCTACATCAACAACAACAACAACAAGAGGCTATA
>P_3512
CAAGAAGGTCATTCAACTTCCGGTTTTTCTCCATCTCGCTC
>P_3513
AGTGCGAGACAAAGAAGATTCGGCATTTACGGTAAACCTTT
>P_3514
CATTCAGGTCACCATGGAGACGGCTGCAGCAATTCATTCAG
>P_3515
AGTTCTTCAATCCGTAATCCCGTGATTAGATACCTCCACCA
>P_3516
CCAAACTCTTCCCCTAAAATCGCTCCCTATCACTCTTTAAG
>P_3517
CGTAAAGTTCTGTATGTACTCTATATAACTAAAATGGGTGC
>P_3518
AGTATATCAGTATGTTTGTGCATCAGCGTTGGATTGTCATA
>P_3519
AGCTTGCAAAACTCCAAAAGCACGTTCAACATCTTTACGGC
>P_3520
AAAAAAGATTAAAATTTTCACGATCGAGATTATTGGAAGAT
>P_3521
TGAGACGATTATCTATATCACGCGAGCGCCTCGCTTCAGCT
>P_3522
GAAAATGGATTGAGAAATCTCTGCAATGCATCCAGGAATAT
>P_3523
TGCTACCACAAGATACGGTACGTCACAAGTTTCTTCTTCTC
>P_3524
TGTACCTGAACCTGAAATCCCTGGGACATCGATTCTCTCGT
>P_3525
CAGAAAGTACCATCGTCGTGCGCCGTCAACGTCTCCACCGG
>P_3526
AAAAGATACATCACTAAATACGCCAATAGGTGTAGAAGAGA
>P_3527
AATTATCACAATAAGCCAACCAATCAACAGACTTTAAGGTC
>P_3528
CCCGCCTTTCTTTCTCAACTCGAGAAGAGAGAAATTTTGGG
>P_3529
GCCATGTCTTCGTACTTTGACTATAGATGATTGCAAAAAGT
>P_3530
TGCAAAACAGTACCAAACTGCGAGAGAGGCAAAAGAACCTG
>P_3531
TTTGCCGTTGAAAATCAGGACATGGAAAATACTAGCAGACA
>P_3532
GATTAGCTAGTTGTATTGTTCGCGACTCAGATAGTTCTCCT
>P_3533
AGGATGAGAGTGTCGAAACCCGGGAGGAAGTTTCATATACA
>P_3534
GAAAACGACAAGTTCAACAACTTGCTCGTCTGAAAGATTAC
>P_3535
CCCAACACCAGAACGTCCAGCACGAGCGGTTCTTCCTACTC
>P_3536
CCAGTTACGGAGATTATTAGCTGGATCTTCTAAACTCTGAC
>P_3537
GGAGTAAGATCAGATTGACACGGCCCCTGCTAACAAATCCT
>P_3538
AGGAAAACTTTCCTGAGCAGCGCGGTCCAGTAGCCAAGGTA
>P_3539
AGCTAGAGGAAAAGCTACGACGAGGTTGCAAAATCGGTACT
>P_3540
AGAACAAATCTAGGGTTTTCCTTTCCCGGTAAAGTTGTTCA
>P_3541
AAAGGTCTCATCGTGAGCTTCGGCGAGATGCTCATTGACTT
>P_3542
TAGTTGCTCTGATTGCTAGTCGTGGGCGTGGAAAATCTGCT
>P_3543
CACACATCGGTGTGTATTAGCTCCAACGGTTTTTGTGCTCT
>P_3544
TGATATTTCTAGAGAAAACTCTAGAACTTGGATTTGGCCAT
>P_3545
TTTTTTAACAGAATTGACTGCGGCCTCAGCGGTAAATGTAG
>P_3546
CTTCTGAGTATCCCAAAGGCCATAGTTGACCAAACACAGGA
>P_3547
TTAGCATCTACCTCACACAACGGGACTACAGGTGAGCATTA
>P_3548
CTCACTTGGTTTGCAAGAGGCAGTGAAGAAGCAAAATAAAA
>P_3549
CATTATTTCATTTTGTTAACCTAAAAAATTTTCAAATATGG
>P_3550
GTTATCACTCGATCCAGCTGCAGTATCGGAATTCGGATTAT
>P_3551
TCATTTAGTTATGTGTCAAGCGAGGTAACATATATACTGAT
>P_3552
ATTTGAGGGGAAACATAGCTCGACATCTCTTAGATGGTTTG
>P_3553
CATTCTTTAGGCTAAAGATGCACCATCAGTTAAGATCAAGA
>P_3554
TCTGAGGCGCTTCCTTCTTGCTCGATCGAGCACTCTCTACC
>P_3555
TTGACGAAAAATAAATTTTGCGGTTCCGGCGGGAAAATATG
>P_3556
GGTTTGTTTACTCCCAAATTCTCGGACATACAAAACTCTAT
>P_3557
AGTCACAGCAAGGAAAAATGCGTCCTCTCTAGGACCAAAAG
>P_3558
CTGAACATTCTCTTAAGTCGCAGGATAATCGGAAAGTACCG
>P_3559
TCCACGATCTTCATACTCGGCTGCAACTCCTCCGAGTAATC
>P_3560
TTCCGTACTCCATTCCGACTCACCACCTAGGAGAGCCCGAG
>P_3561
AATTGAGATAGACGGTTGACCGCGAAGGCAATGTCTGGACG
>P_3562
GAAATTTATACCAAAATAGTCAAAACTTTTACCTAAATATC
>P_3563
ATCCTCGGTTCCTCAATTTCCTCGAATCTCATTCAGCTAAG
>P_3564
CTTAAAATACATCGGATTTACCCGCTTGGCCTAACGCAACG
>P_3565
CTTAAATTTGAAAGTTGGCGCTTTTTTTGACATTTTTCCCA
>P_3566
TTTGGCCAACTGCTAGTACTCGCGAGAAGAAAATTTTGAAA
>P_3567
TTGGTTAAAATGAGAGAACTCGGAGATATTATCATCCCGCC
>P_3568
CCTAATCCCATCATCTTTGTCGGCGCCGATAACTCTTGTTG
>P_3569
AAAGGATCGAACTTTGAGCACGCTAAATTGGAATTAGCGTT
>P_3570
TCATTGACTAATTTTCATCGCGGCATAATTAATAAGAAAAA
>P_3571
AGTTTTCTATATATATATCACATGCATTGTAATTAGGTTGC
>P_3572
AAACACGCAACGGGATTTTACGGCATATCAGTTTCTTATTA
>P_3573
TAAGAAAATTTTGTGAAAGGCGGAAACAAAAATTTTAAAAG
>P_3574
TCTCAATGACTAATAAATTTCGGTTTCAGTCAAAGATCTAA
>P_3575
AAATGCAGTGTAACATACTCCGAGCTCGTAAAGACTGCATC
>P_3576
CTTGCACGAGGAGTTAAGCGCCCGATAAAACAAAAACTCGT
>P_3577
AACCAAACTCTGATGACCTGCGGGAAAAATTAAGAAGAAAT
>P_3578
TTTTTGAGTGAACTTAAAGGCGTTGTGGATCCCGAGACAAA
>P_3579
AGAAACCCTATAAATTAATACTCGATAAATTAATAAACACG
>P_3580
TTGGTTACACGTGTCAAAAGCATGAGTTCGGAAGTGGGGTT
>P_3581
CAACTTTATGCGGTCCAGGTCGGGAAATTTTGTCTTGGAAG
>P_3582
CGAGAAAGCTTGCTTTTATTCGGTGCTAACGAAGCATTTAC
>P_3583
AGTCTACCCATCGCACTGATCGGCGGTGGTTGATCGGAGAC
>P_3584
TTTTGGGAAATAATGAAGCACGATATCGGAGATACAAGGTT
>P_3585
CTTCTTGCTCCGAGATGTGGCGTTACATTTGTTTACCGTTT
>P_3586
TAAGGTGCTGCAATATAGTCCGCGCTTTATTTTGCTTGATA
>P_3587
TAGCCGCAAGGTGTCGATGCCCATGGGCGACACTCACACCT
>P_3588
ACTCGTGGAATCCGACAAGGCGATCCATTATCTCCCTATAT
>P_3589
TTCTTTGATTCATTCTGTGGCGCGAAATCCATCATTGGCTA
>P_3590
GTAGTTTTTGCGCCCGTTTTCTAGGATCAGAAGGAAGCGCT
>P_3591
GTTTTAGTGATGCTGATTGGCCTTCGTGGGAATTTATAGAT
>P_3592
GGCCGTCCGTCCTACAGCCGCCCGAAAAGGAACTGCAGTGA
>P_3593
ACGAAGGGAGGGAGATGCGGCGGGGTAAGGAAAAGGCTTTC
>P_3594
CATTACTATGTTCTCATACGCAGGAATACCCCCGTTAGCCG
>P_3595
CTTTACCACCATCTGAAATGCGCGAAACTTCGATTGGTGGA
>P_3596
CTTTCTTTTCAGGCTTGACTCATTCGCTAGCTTCTCCTCCC
>P_3597
ATTTAGAGCCAGGGTTCCTCCGGGGGTCACAACCAGAGACC
>P_3598
GAAGGAACTCGGACATCGCGCGGCCATCGGTCAAGATCTCC
>P_3599
TTTCATAGATCTGGGAAAGGCGGTTTTGGAAGTGACGTTGA
>P_3600
TAGACAATGTTCCAAAGTCTCAGCAGTCATTTCTTCATAAT
>P_3601
GTTGTGGTGAGTGGAATGGTCCTGGCGCCCTTCCTTATATA
>P_3602
TCTGTTTTGCTTTCGGTAGGCGATAGCTGCCACAAACAAGC
>P_3603
ACTAATAATAAAGAAAAAGCCAAGAATTCTTCCCATCGCTT
>P_3604
CGTCACTTCAGTTGGGTCTGCACTACCAATTTTCTGAAAAA
>P_3605
TTCATTTAGGGAGAGAAGCTCTGTTAGGGGGACCAGTTCAT
>P_3606
CAAAATTATGTTTAATTTCACGGAACTGGGTTATATGGTAG
>P_3607
CTGTTCTGCCATGGCACTAGCGCGATCAAAACTAAAAGCAC
>P_3608
ATTGGATGGTGTATAAGGATCGATATTAAGGTCGCCATCCT
>P_3609
CATCTCCCCATCAATAAAACCACGGTCGAGGACACGTGAAA
>P_3610
CAGATTTCTTGGGTTATTTTCAGTGTATTCATAAACTGAAT
>P_3611
TGCCTGACACAAGAAACCCACCTGCTTATGTTTTCGAAAAG
>P_3612
TGATTAAATTTATAATAACTCGGCCGTAACGTTAGACTAAC
>P_3613
TGACTTGATTCTTCCTAGATCTATAGATATATATATATATA
>P_3614
ATTTTTATGGCATTTTATTTCTACGCCATGCAGTTTTTACA
>P_3615
GGGTCGTGGGAAAGGAGCTCCAGCGTTTTGGGTAGCTGTGG
>P_3616
ATCCAATCCCATTTTTTCCACTAACATTTGTAACCACGTGA
>P_3617
ATTTTCTACTAATCATACTACGCGATCTCCTTCCTCGACGC
>P_3618
CTATTTTGACCATAAAAATGCAGTTTAATGATGTTGTAGTA
>P_3619
TCCATATATCAAGTTCAGTTCCGATCAAATTGATTGAATAC
>P_3620
AATATCGTGACACAAATTTTCTTTAACAACATTATCAACCA
>P_3621
GTTTTTCATGGATTTGATTGCCCGAACGAACCTGTATGTTC
>P_3622
GAAGTTGAACCTTTAAGAAGCGATAGCGATGCAGATTCTGA
>P_3623
ACATGGAGCGGATTGACGGGCCTTGTCGAAGATTTCACGAA
>P_3624
GTCTTGATTATGAAGTGACTCTGCAGCAAATAGTGTCGCCA
>P_3625
TGGAGGCGATTGGGAATTGACCTGGTCGTGGTTTACCTCTC
>P_3626
CTATGATCATAGTATGATGGCGGTTGAGCAAGTATGCCCCC
>P_3627
GGATCTCAAGCTGTTCAATCCAAAACTTTCGTGAGTAAACC
>P_3628
TGAGAGCTTTACAAACGTGGCAACACTATCTTTGGCCTAAG
>P_3629
CCAAAAACTGACCAAAATGCCCTGACGAAACTGAACCCGGT
>P_3630
AGGAGAAGAAGAAGAAAAATCAAAAACGGTTGTAATGAGAA
>P_3631
CCAAGAGGGATTACTCCTGCCAGCAACGAAGCTCAGGGTGA
>P_3632
AGAAAACTAATACCCTTACCCGGCGACATGAGAGCATCTAC
>P_3633
GTAGTCTCAATCGACACCTACGCGATTTTTAGTCTCTAGAT
>P_3634
ATTCTGGAAGCTTGTGGAGTCCCCCTCAAGGAACCAGGTTT
>P_3635
ATCCGATTGCCATGGTCATCCGAGAAGGATGTGACTAGCGT
>P_3636
TTCTAGACGGTCTTGGATTTCTCGGTTAAGACCTCCCATGA
>P_3637
TCTGTCTGTGGATGATAAGCCGTGCTCATCTGCACTTTAGT
>P_3638
CCCCAAACTTAAATTACACACTCGCTTGTGTAATAAAATCT
>P_3639
AATTTAGGATCATTATTAGGCTGCAACAAATCAAGATCTCC
>P_3640
TTTGTTATTCACACCATGGACTCCAGCATGGATGTGGTTCA
>P_3641
TCGCCTCCAAAATAAAAACGCAAGGTGATTGGTTTTTACTA
>P_3642
TTGGGTCTTGTAATGAATGCCGGCGTAAATGATTATTAGTC
>P_3643
CTAGCCTTCGAGGAAAATGGCCCTGACAATGAGGATGAGGG
>P_3644
TACACAACTATTATCTCTCTCGGGAACGTACTCCAGACAGG
>P_3645
ATCAATGTTTAACCATTTGACTACGACAACATATTAGTATT
>P_3646
TGTGAGGATGACTTATCTTGCGGAAAAGAATCTAGATGCAC
>P_3647
GAGAAAAATATCAAAAAAATCGCGAACTTTCAAATTTGGGA
>P_3648
AGCCCAATATTCTTAAAAGGCACGGACAACCATCTATTCCA
>P_3649
TAAGTTAAGAAATTTATTCGCTAAATCTATAAATTCATCTG
>P_3650
ACCTAAATTCCAAGAAAAACCAGTTAGAGCTTTCGTCATTG
>P_3651
TAAGCTCCGGCTACCTGAGTCCCGGTCTGACTGTGAATCAC
>P_3652
GGAGTGTTACAACAAATTTGCGGTCACACCATTGAAATATC
>P_3653
CCCACCCGAAATTTAAAATGCGGATCCTATAAACTTTAATA
>P_3654
AACCACCACATGGGTTTGCACCTCAGGAAAACCAAGGTCCT
>P_3655
CATGGCTGAAGAGCTTTGGTCGCGGTTAGGCCATCCAAATT
>P_3656
TTGCTTGGCTTGTTCGATGACCCGATTGATATCAGGTTCCA
>P_3657
CGGACTCAGAGGAGCGGGCTCGGGAGCTGGAGCTTTGAGGT
>P_3658
TAAAATTGTGAAGATCCTTCCCCGAGCAGCTTCTGGTTCAT
>P_3659
ACGCAACAGACAACTAGCAACGAGGGCACTGAGTTTATCCG
>P_3660
ATAAAGAAGAAAAAAGCACTCAGGAACAAAACAGTGGTAAG
>P_3661
ACCGTCATGTACTTCATCGGCTCCAGCGTCAACGCAGAGCT
>P_3662
CCCTCTGCCGCCCGCAAACGCTGCGTTTGTGGGTGGTAGCG
>P_3663
GAGACCGGAGAGGATAGCATCGCGAATATAGTGACAGTCCA
>P_3664
AGGATTGTAAACGAATGGCTCGCGGTTGGCGTTTACAGTAA
>P_3665
TCCTTGGCTAAATGCAAACGCCCGACAGTTGTTTTGGCAGA
>P_3666
GACTCTTTCCTATAAATACACCTTTCCACTCTCTCTTCTCC
>P_3667
TAAGTATTGTGTTGTTATGTCTGTACCGTGTACTTGTGCCG
>P_3668
GCGCCGGTGAGACTCATGTTCGCTGGCGTCGGGACCTGCAA
>P_3669
GTTCACTGCGATATAAAACCCGAGAACATCCTATTAGACGA
>P_3670
CGAGACCAAAATCTCCAAAACTCGGGCGAAAGAAGACTGCT
>P_3671
ATCTATAGTGACAGTAAACACGGTTAAAAAATTTGTTGTCT
>P_3672
TAAAACTAAAAGAGAAGTATCGGTTTCGTGTTATATTGGAT
>P_3673
TATCGAATTTTAAGTTTGCTCAGGAAAATTACATTTGGTTT
>P_3674
TGACCGTCTTCTAGATATCTCTCGCTCGTGCTTGCTGTATC
>P_3675
TTCTCGATCAATATATAGCCCTCGGCCTACTGAACAGGTAT
>P_3676
TATCTTCTGCCTCCTTCACGCGTTGCCTTCGTAAAAGCTCT
>P_3677
GAAAAATATGAAAATTTTCGCGAGGATTAATGAACAAAGGA
>P_3678
TGGCTTTTGAGTTTCATGAACGTTTTCTTTGTTGGTAATCT
>P_3679
CTTTTCTAAACTAAAAAAGACGGAAATAATATTGGGTTTTG
>P_3680
CATGTTCTCGGGACAAAGGACGCTATCGATGGGGTTGGTAT
>P_3681
AGACACCGTACGCAAAGAAGCAGCGACCATTACAGCTGTTT
>P_3682
TACTGATATTCTTGAACAATCTGGAATTACACATTAATTTT
>P_3683
CAGAAGATGGGTGTCCGAGGCGCTGGTGCCATAGATGTCCA
>P_3684
TCAGTGATCTCAGTCTTCCGCGGTTTCATCATTTGGCCCAT
>P_3685
TGATATCATAATCAACATAGCAGCCACAACAAATTTCGATG
>P_3686
GCCAAGGTAGATATTGATGTCGATTTTGATATTTTTGACAA
>P_3687
TTTGGACTGCGCGGTAGTGTCCCGCCTGAAGAAGTTCTCTG
>P_3688
GCCCACGTTGGAAATACCCACCCGACTGCTCCATACCATTC
>P_3689
GAGAAATGCCAACATTAGCACTATAGCGGGTATAGCGAGTC
>P_3690
CTTAAGGTTTCTGTTTTTGACTCGGTCGTGCAAGGCGGTGA
>P_3691
GAACACACCCAAGGGTCGCCCATAGATGCAATCTTACCGAT
>P_3692
TAGAATTGACGGGTTTGATTCGATATTAATATGGGATGGTG
>P_3693
AACAAAAAACAATCACCTCTCGAGGAAAACAATATTATGGA
>P_3694
CACTGTCCTAGTGATGAAATCAGGGACTGGTCAAGTTGGCA
>P_3695
TTGAAGCTCCTACTCGACCTCTGGGTCGAGTGGTTTGTCAC
>P_3696
TTGCCAGTCCACCAGTTATACTCGATCGCAGAGGAGAAGAA
>P_3697
TTCACACAACTTGGATACAACGGCGTTTCAGCATTTGCAAG
>P_3698
CCACAGAGCAATGAAGGATACTCGACCATGTTTTAGTTTAT
>P_3699
ATCTTGGTATGCACTGTCCTCAGTTACTGACTTGAGTCTCT
>P_3700
CCGTCAAACACGGTAAGTCTCGATCTCAACTCAAGTCTTTG
>P_3701
GATCTTCTCTGGATCCACAGCTACACCTTCCTCTGAAATGA
>P_3702
ACAAAAGATCCGCTGTAACACATAGTCGAAAGCAATCATTC
>P_3703
TTAACTGCATAAATTTTATACTCTTGGTAAAGATTGTGACT
>P_3704
CCATAGTGGTTTCGCAAACTCACCGTCGAGAGGATATACAG
>P_3705
TTTAACGCATATGTAAGTGTCAAAGAATGATTTACAAGAGA
>P_3706
GACTGATGGAGGAATTTCGCCGGTCACTTCAACCCTAGTTG
>P_3707
TAGACTCTCTTCGCTGTACCCACGACCTATGAACCACATCT
>P_3708
ACCTCCTACCCGAATAGACCCGATACCCGAAAAAAAAGAAC
>P_3709
CAATATAATATAGCTACGTCCATGAACTGAAAAAGAGTTTT
>P_3710
GTCACATTCAACAAGAAAAGCGGAACTGCGGAACTGTGAAA
>P_3711
AGATTTTTTTCTTTCAACAACGCTATCAGTATGAGTGAATA
>P_3712
TTGTTATGGCTATACCGATGCCCGGACATCCGATTTCTAGC
>P_3713
TTTGCGGTACGCAAAAAGTGCGGTGCGGTTCAAATAGTAAT
>P_3714
TGGCTTGTTCGTTAAAAACGCGCCAAAATTCGTAAAAGACT
>P_3715
CTTGTCTTCAGTTCAGGCGTCGGTTCATCATCAGGCGGTAC
>P_3716
TCTAATCATTTTATAATCAGCTATAAACAATTTTAATACTT
>P_3717
AAACAATGCAAGAAATAGAACGATGTCGGCGCTTCTTTGTC
>P_3718
ATCTAAGCTCGGATGAACTTCGGTGACGGTGCTTAAGAAAT
>P_3719
CGCAGTGACTTGTCCTCTACCCCGACCTGAGTTATTAGAAC
>P_3720
TTTATTTAATTACTATCGCACCCGCTGGTTTACCAGTCATA
>P_3721
TATGATTTTGCAAATCACGGCGGTCAGTGGCTGAGTGACTA
>P_3722
GAACGTTTCCTGGCACGAGGCGGCAGTCAAGGCTTCAAGAA
>P_3723
AGAAGATTGTTACAAGAACACGCGAGTGAGAAATATTATAT
>P_3724
TCTAATGTTGTGAGAAAAGACGCGATGTGTCTCTGTTTCAT
>P_3725
GTTCGCGGAGCTTGATGAATCGGTGAGAGGAAATGTGGCTT
>P_3726
GATAGGACAAGCAATGTCGACTGTAGCAGCGACATGGGGAA
>P_3727
TTTCGCAAAGTTTGCGATCCCGCGAGCAACTTGTGCAAGAA
>P_3728
TGCTTCAGCTCAGAGATATCCGGTTCTAAACATGTCTGATA
>P_3729
CTCATGGACGCTTGAAAATGCTATTGAAGCACTTCAGGAAA
>P_3730
GATTACTTCACGAAGTGGGTCGAAGCCGAATCATACGCGAC
>P_3731
CGTGTATCAATCGTAAAAGGCGTCGTCATAGCAAGGCGTAA
>P_3732
TGTGCTCTAACCATAATGTCCCCGAATTATGCTCGAACCAA
>P_3733
GCACAACAAAATGAACAAAGCATGTATGGTGCAGTTCCAGA
>P_3734
TCTCCATTGTATCAAATCTTCCTCTTCGACCTTCCTCCTCA
>P_3735
TATGCAAAACAAATCACATGCGCGACCGCACCGCCATGCCG
>P_3736
TCCGAGTTAATAGCGGATCACGCGATCTTCGCCCTTAATTG
>P_3737
TTCAGATAGACATGTTCCTACACGAACCTTGAATCTGTTTA
>P_3738
CTGTTATGCTCTGCAACTCTCAGTCATAAAAAATGGTGCCT
>P_3739
CCACTGAAATCTTTGAGAAACGCGGATAGCGAAAGCCCCAA
>P_3740
TATCTTCGCAAGCAAATCGTCAGGAATATTTGGGTTTGTCA
>P_3741
GACACAGCCGCCAAACTCAACGCTGACGTCGGAAATCGTGT
>P_3742
GATAATGACTCCGCTAATCACGCCAACGTCTTGGACTTGCG
>P_3743
GATAATTCTCCTTTACAGCACTCGAGCAATCTCCAAGTCTA
>P_3744
TCTTTCTTGCAGAGATGGCTCAGGACCGCCATCTCCTCTGC
>P_3745
CAAATTTTTTTTGTCTCTCGCGATGTGGTCTTTCAGGAAGA
>P_3746
TCCTGCTGGAAATACTCGATCCCGAAGGTCGAGTAAGCACT
>P_3747
CAAGCATAACCCATCCAACTCGGCTACGTGCTCATAGCATC
>P_3748
GAAGGCGGCTGTTGAAACGGCGATCTGAGAAGGTGGAGCTC
>P_3749
CGATCTTTGTCTACAAAGCCCGGCGGTTGAGCCATGTACAC
>P_3750
TCTGTTGATTAAGTAAACCGCTGTGGCAAACGCATAGGTCC
>P_3751
AAATTCCGAAAATTCTCACGCAGCCACGCTAAGGACACATG
>P_3752
GTGGAACATGTTTTCCACGTCAGGTGCGTTTGTACTATGCT
>P_3753
TAAGTCCGAGACTTGGGATTCGCGGTCATAAATGACCTCCC
>P_3754
AATCATATTAATTTCAAGCACTATAAAACCTTACAAAGTTA
>P_3755
AAACGGACCACCACCACCAGCGCGACCACATTTTCGCCCGC
>P_3756
TTCGAGTGAGCAATCTGGCACGGGACTTCCACACTTTCTGA
>P_3757
GTTCGTTATAATATTACAACCTATTAGAAACACATTTGAGT
>P_3758
GTGCGGCTCGGCGAGTATAACTCGACCGAACTGATGCGCAT
>P_3759
GGAATGGGAGAACTTCATCTCGAGATTATCGTTGACAGACT
>P_3760
GTCTTGGTCTAGTGGTACCGCAGGGTTTGGGTAATCCCAAT
>P_3761
GATTCTTCTCGGTTTAAGCTCTCGAATTGAATCTAGCAGCC
>P_3762
ATGGTATGCGTCGTGATTTCCCCTCGCCATGATATCACAAA
>P_3763
TGAAAAGTGGTTTGATAGTGCGATATGGTCCAACTGCGGTA
>P_3764
GCGCAACAGCCCAAGAACTTCCCGATCAACCAGTTTTCAAA
>P_3765
TTCTCCCGTACCGCAAAACGCAGTCACCATTCGATATTTGA
>P_3766
GTTCCAGCAGCTTCATCAGGCGGCAGTACTGGAGACGGTAC
>P_3767
CTTAATTGTACTGCTGTAGGCTGTTGTACAAATTTTCAACT
>P_3768
TCGGACAAGCTTGGCAACCGCCGGAAAAAATTGAGACTAGC
>P_3769
TGGACATGGTCTTTATTGGGCATGGACATTTTCGGACCATT
>P_3770
GTGTTGCCTTCGAGACTGCTCGGAAACGGCGTGGCAAGCTG
>P_3771
TCCTCGTCCCGTTCCTGAGCCAGCCGGATCCTGCTAAGCAG
>P_3772
GTGAACGGTGTCAATATGCCCGCGGACCTAATCATTGTTCC
>P_3773
ATGCGACCATACAATAAACACCTTGGCAATCATCTTAGGTC
>P_3774
CTCCTCTATTGCTATTTCAGCTGTAACTTCATTCTGAACGA
>P_3775
ATGTTTTATCAATTAATTACCATTATCGATTGTCCTATAAC
>P_3776
AACTCAGAGATTATCAAAGTCAAAAATTTAAGAAAGTTTCC
>P_3777
CGTTTCATACACAAAGATGGCGGAAAATTATAAGGTGTCAC
>P_3778
TCTAATATTTATTTATTCGTCTGTCTCTATCAGAATTGCAA
>P_3779
CTGAATGCTTCTTTACCCCACGGTTGGGTTATGTACATCTC
>P_3780
ATGAATGGAAGGAACCGTACCCCGCTTACTCTTTCTTTGCG
>P_3781
ATATGTTGGAAGATATTAGGCGGCAATGTATGGTGCAGAAT
>P_3782
GCTGCTTGCACCAATTTCTGCAGCGCCAGAGCTGACTTAGG
>P_3783
GAGTGTTCCTATTAAAATGGCCGTTTTTGTAATCGGGACAT
>P_3784
GTCAGAAGTAGCTACATTCGCAAGGTCTACCAAATCTCAAC
>P_3785
ATAACCCAAAAGAGGCATGTCGGCATCAGCTGAGGAAAGGG
>P_3786
TGGCTTTTTGCCCCGGGGCACTAAGGCCTGATCATCTTTAT
>P_3787
TCTCTTCAACTTGTTTCGACCGGCTTCTATATTCTGAATGT
>P_3788
CACCAATAACTAAGATTGCTCGGGGTTGGATAATCTACTAA
>P_3789
ACACAAACAGTCTATCTCGGCAGGAGCAGAGCGGCTACGCA
>P_3790
AGATGTGGCGGTATGAATTGCGGCAGGCTGATTGCCTTTGA
>P_3791
CAATTAGTGATAAGACTAATCGCGGTTGGTTACTTATAAAA
>P_3792
CAATCTCACTCCTTCTCGACCACGGTCGATGACTCAGCCTC
>P_3793
ACTTGCCGACCTCAGCTTCGCTCGGATGGAAATGGTCTCTT
>P_3794
ACAACAACAACAAAAAAAGTCATGAAAAATTGTAAGAGACA
>P_3795
CAAAAAGTTTTAAATTTTGACGGTAAAGAAGAAACTAACTA
>P_3796
CATGTTTACGTTTACATTCACGTTAATATCGTAGATATATA
>P_3797
CTTATATATCCTAGAACAGGCGATGTCTGGGCTCTGTATCG
>P_3798
TTTTTATTTTAAATTTTTGACAGGGACGACATTATTGCCAG
>P_3799
TATATAGAAGGTTCGGACCACTCCACCTATTGTCAATTGGT
>P_3800
TCAAACACAATCTCCACGAACGCGGACACGACTTGATGACC
>P_3801
ACTCTGGGTGGGAGACCATCCACCAAGTTCATTCTCACCCA
>P_3802
AAGCGATGCTTTCCAAGAGGCGGCCTCAGCTCTCCATATGT
>P_3803
GACAATAGTTGTGCTGCGACCCCGACCCGCTTTGCAGTGAA
>P_3804
TGGTGTCAAACGCTAACAACCGCTACCACCCGCAAACGCAG
>P_3805
CACAGGAGTGAACAATGTGGCAGTGGTAAAGTAGGAGAGAA
>P_3806
ACAATATCAAATTAAGAATTCACAACCACATACAGATGATA
>P_3807
CACCATTAAGTAAAATACCACTACACTACATACATTTTTAA
>P_3808
TGGGCCTTTTGGAGTAGTCACGGGGAAAAATCTGAATCCGC
>P_3809
CACTGTGGATGTTCTTCACACGGTAAGGAACAACAGTCATG
>P_3810
TTTCTTCGGATTTTTAAGAGCAGCGTCGGCTCTTTTTGCCT
>P_3811
TTTCTTGCAGCCGTATAACTCGTGACTCTAAATCTTAAAAG
>P_3812
TTACTGTGCACATTCCTACACGGCGGTGGAGTGAAGAAGCT
>P_3813
ATTTCAGTAAAATGAACTCTCCCGAATACATAAGGACCTAA
>P_3814
GGTGCATATTCATATACACACGATCCATGTATACAGTAGAG
>P_3815
TTATGGCAGTATAATCCTGACATAAGTGCAAATTCTTCGAG
>P_3816
CTCGAGAGTATATCCAGCCACAGTTGCAGCACATCCGTCTG
>P_3817
TTGGTTACATCAAAAGTTCTCGGCGGTGAGTTTTTGTACTT
>P_3818
ATAGCATATGAGATCGACATCGCGGACAATCCATCAGCAGC
>P_3819
CGATCGGGAATCAAAACTTTCTCGATCGCCGGAGAGGACTC
>P_3820
AATTAGAATAAATGTTGGGTCCCTGATTTTGTTCGTAATGG
>P_3821
CTTTCTTTCTCCAAACTCCTCGGATTGAAGCTGCTCCTTAG
>P_3822
TTAATACTACTCGGCAAAGCCGGTTCCAAGGCTGTTATATT
>P_3823
AAATCATCATCATACAGTTCCATCAATATTACTTACACACT
>P_3824
CACAACTTTTAGATGCATATCGAAAATACAACACTAGGAGT
>P_3825
CAACTCAAGCCTGATCGCTGCACGTTTAGCTACTGATGCAG
>P_3826
ATATTGAATATCATTTTTGGCGGGAAAATGTTAAATTGCAT
>P_3827
TTATTTTGTGTTAGGAAACTCGATATCGCCAGCGGTACCTT
>P_3828
ACCATGTAAGGCTCTCCATGCTCTGGCAATGCTAACACTGG
>P_3829
GCAGAATATTGAACCATTTGCACGAGCAAATGATTCATTTG
>P_3830
TATCATGATCCTGATGGTACCGGCATATCTAAACACCGCTC
>P_3831
CCAATCAAGTTTTTAACTGGCTCTGGCAAATTCTCAGGGTC
>P_3832
ATTCGTTGGCCAGAATTGACCGCCAGCATAGTTGAGAGTAA
>P_3833
GTGCCACCACCAGTTCAGAACAACAACTTTGAAATCAAGAG
>P_3834
TGTGAGGATATTACTTGTTTCACGGACGCGGCTTGAAACGC
>P_3835
TTTATTATATGTAGTTTCCTCAGTTTGTAGCATGGAAAATA
>P_3836
GTGCTATGGTGAGATAGTGACTATAGAGACGAATTTGGTGT
>P_3837
TGTAGCGCTCCGATATCCTGCGGGAGAGAGCCGATCAAAGA
>P_3838
AAATGTTAGTAAAAGAAATTCGAGGTGTACCAATGACACTT
>P_3839
CAGTCAAGCAAATAAAAACGCAGTATAATAGAGCCCTTTTT
>P_3840
AACCAGAACCTTTGTAGCTGCACGACCGTGGCGATTCACTA
>P_3841
CGCTGAAGCAGAAAAGAACGCGGTTACTAGGTCAAAGGTAT
>P_3842
TTCTCCAACCGAGTATCTCTCTCGCCCGATGCTTATCACCT
>P_3843
TTATGAGACTCAGTATGTCGCGGTAGTCTCCCATACTCAAC
>P_3844
CAAGAAAAACGGGAGAAAGTCGGTTTTGTGCTCTCTCATGT
>P_3845
ACATGCTCCTTGAGGTCACGCGCAATCTCGTCATTGGTAAC
>P_3846
GGACTATCGAGGAGCTCTTCCAGTGTCAGATTGTTGAGACG
>P_3847
ATTTCCCTTCCACCTTGACACTTGATCAGACATCCTAGACT
>P_3848
CGGGACTGTCGTGCAGCGCTCTCGGTCGACCCCAACCATCA
>P_3849
TATAGCATTTTCGGGAGCTGCGTTGGCTGCCGATACGACTG
>P_3850
AATCGTGTTTTAGGCTCACGCGTTTCATCTACTTTCCCTTG
>P_3851
TCTTTGACTTCCCCATAACACAATGTTCACAGAAATCCAGC
>P_3852
AACATGTCGTCTACATAAACCAGTAAATACACAAACTGATC
>P_3853
TATGGGATTGAAGCCAGAAGCAGCTTCAGTGTGATGTGACT
>P_3854
TTTTTTTGCAAGACAATCGGCCCGCACATTGTAAATACGAG
>P_3855
CCCTTATGTCTAGCTCCGGTCAGAATTATCCTCTAGTTTTA
>P_3856
TAATAGATACTCCGAGCCGTCGCTCATTGTATTAGATGAGT
>P_3857
GGTTGGATTGGATCCGGTCGCAGCGGGACGTCGCACGATAG
>P_3858
CGGGTTCTTGCGGGACAGCGCGTTCTCTCTGTTGATAAGCA
>P_3859
TATCGTGCGACGTCCCGCTGCGACCGGATCCAATCCAACCA
>P_3860
TACAACCAAAGCCTAGGGTTCGTTCCTAAGCAACAGTTCCA
>P_3861
GAATTATTCAAAAACAAATTCCCGCCTAAATTTTTTCCGTA
>P_3862
TGAGCTATGCCAAAAAATTTCGTGGTTTGACCGAGTTATGA
>P_3863
GGGACGAACGACGAGAATCGCGAAGATTTTAAAGAAAATTG
>P_3864
TCAGATGGTATCAGAGCCTTCGATCTTGGTTAAAAACGTAC
>P_3865
CAACTCATAGCACCAAAAATCAGCACTCAAACCATACACAT
>P_3866
CAAAACTAAAGCTTGTAAAGCATAATTATAAAAAAAATTAA
>P_3867
TTATATATTCTTTTTTTTTGCAGTATTATCAAAAGAGACCA
>P_3868
ATGTAAAGCAAATGAGTCAGCTCGCTCAGAGACAGTTAGAG
>P_3869
CTTTTCTGACGACGAACTTCCGCCGACGAACAACACGACGA
>P_3870
TTCTCCGAATGGATGGGCACCGCAACAAGAGATGATCGTCA
>P_3871
GAGAGTAACACATACACATACGGACACACATACACTGTAGG
>P_3872
CTCAACTTGTACCTTGGTTACTGTGGCGCCTGTGGAAGAAC
>P_3873
TTATTAGACTTCATCTTCGGCTTCAAACGAATCTGAATACC
>P_3874
TACCAGGCTGGTGCTTTTAGCATTAGTTGTGTTTGCAGATG
>P_3875
ATCAAAGTAAAAGTAAACAGCCTGAATTGATTTCGTGAGAG
>P_3876
TCACAGATCAAGATCCAGATCCCGCTCATATTCTCCATCAT
>P_3877
ACTGCCATATAAGGCCGTTGCGGCACATAGAAGATCTCCTT
>P_3878
CCGGGAACACGTGGCAACACCGTGAGTTTCCGATCTTGTAT
>P_3879
AACCAAATCAAATCCAAAGGCAGTCACACCCTTCAATGAGG
>P_3880
AACTGCAACACATTCCATCCCTGCATCTGATATATTTGATA
>P_3881
GAATTTGTGTATTTTTGATTCTACAGCGGTGTAAACATGGT
>P_3882
TACATTGAAACTGTCAAACGCTAAAGTATTCTCGTTCTTCA
>P_3883
TGATCAAATATAAGGGAACGCGTGCTTCATGAAACCAATAC
>P_3884
GCCTGGTTAGAGGAAGTGGCCGCGATGGTCTGCTTCATTGA
>P_3885
CTTGATGCTTATGGTAAACGCCTTCTCGCACCAAGAACATG
>P_3886
TTTCAGTCATATACTAGTTGCAATCTTAATATTTCACCCTA
>P_3887
ACTACAAAAAAAGTCTTCATCGTTAGCGCAAACTATCTGCT
>P_3888
ATCTCCTCGAGTAAATGAGGCGTGATCTGCTGCTAGATCGA
>P_3889
GCTTTGTCTCCAAGTGAAAACGGGAACAGGCGAAGCTTGAA
>P_3890
TCCGAGAACTTTGTGGAATTCAATCCCTAAGTGCTATAACA
>P_3891
TGCTGCAACCATCCATCGCTCGGGAATTTGCGGGAGTCTTT
>P_3892
AGGATGCTCGATCCTTTACTCGAGCTCTCATTATTTGAAGA
>P_3893
GCCTTCGCTACTCGGTTTATCCGAGCGTTCGCGGGGCGTCT
>P_3894
TCGACTTAACTTTCTTCCCCCGTGAACCATTTTCTCTATGA
>P_3895
GTTCATTACAGGTCATTAATCGCTGACGAGCAATGAGAGGA
>P_3896
GTAACAAGTCTTTAAAGCTTCTCGGACGTGGCATACCGACC
>P_3897
TTAATACTGGATCAGAATTACGGGTTCGAAGCCCACAGAGG
>P_3898
CTTGTGCAGATAGATTTCTTCGCGATGTATCGATAGCTGAT
>P_3899
GTCACGGATATAGTTTGTGTCGGCCATTGGAAGTTTGAATG
>P_3900
ATCCCATTCTTCCTGAATTTCTGCAATCAGGAAATCAAATG
>P_3901
TCAAGCCTTCTTCAACCAAACCCGAATGACTGCAAGCATTC
>P_3902
GTCAATCAGGAATAGAATCTCTCGAGAGGGATATGTCTACG
>P_3903
CACTTCTTGAAAAGAATTTGCATCAGAAATCCATTTCCCAA
>P_3904
TCATAAGACACATAATACTCCATGTGCAACATATAGATATA
>P_3905
TTATAAGCTAGGTATATGTCCTCGATCGAAGCAGCTTCATA
>P_3906
TAAAGAGTTAACACAATGTTCAACAGTAAAATGTTTTGTAC
>P_3907
AAAACTAGTCCTGAAAAAGGCGTGGAGAACACAATGGCCTT
>P_3908
TTGTCGTTTTCTTTTTTCTTCTGTAACGCCTACCAAATCTA
>P_3909
ATTCTTATCAAACAAAAGTGCGGAAAATTTCGGCTCAGACT
>P_3910
GGATGACAGATATTTGAATGCTCGCTTGGGTTAGCGGGAAG
>P_3911
TGTCCTCGAGCTGACGGCGGCGGTTATTCCGGTGATTGGAG
>P_3912
ACAGGGTTTCACCGTGCTGTCGCGGATGATAAGCTCGGGAA
>P_3913
CTTTTTATTTATTTGTGAAGCGGTATTCAACGGTGATGTGC
>P_3914
GGTGACTTTGATTCTAATTTCTTTGGTGTTCCGTACCTTCC
>P_3915
TAACTGAACTTGGTGGTTTTCGACAGCGAGATGCAAAGGAC
>P_3916
CAATCAAAGTCCTCGAAAATCGGTCCTGTAAAACACAAATT
>P_3917
AACTCAATGAGATCGAAATACGGGATTCATCCAAACATTGA
>P_3918
CCACCGTTCCAGACAAATCGCAGCCTCGGTCCAGAAGTATG
>P_3919
ATCTAGTACCTGGCATTTGGCACGATTTTCGTCTAACCTCG
>P_3920
ATAGTGAAAATAGCTGATTTCGGGCTCGCAAGGATATATCA
>P_3921
TGAAGAAGAAGAAGAAGATGCACCAATTTCGCCACGTGGCA
>P_3922
TTAATGCCCGTGTTGTATAGCACGGATTATGATCTAGTTGG
>P_3923
CTATATTGAGATTCAACACCCGGCGTGTAACCTCCTGATAA
>P_3924
CTGATGGTGGAATTCAAATTCGGCTTCGGTATATGGGTGAG
>P_3925
TAGGTGCCAAGCATTACTTTCGTTACGTGTAATCTTTTGAT
>P_3926
CCATTGTTTTCTGTTTTTTCCTTGGTCGTCCTTGAGGTTTC
>P_3927
CACATCTCTACCCTCGGACGCGTCCCCATTTGAACTACCAC
>P_3928
TCTCTTCTCTCGTCTCTCGTCAGCATATGCGTAAGAGCATC
>P_3929
TAGAGTGATTTGATCCCAAACTGAGGTGTTACTTTTCTTGA
>P_3930
CCCATCAAGTGCACGGTTTTCCCGCTTGTTCAGAACCAACA
>P_3931
TTGTATAATATTGACCAACACCCGGCTAGTTTTTTGTAATC
>P_3932
CTCTAGTGCCAAACTTTTCACCCAACTTCTGAACCGATGAT
>P_3933
AGCAAAGAAGTTATAGAAGTCAGGACTTACGGAATATTCAT
>P_3934
AGAAATCAGAAATAAAGACACGTCAATTTCGAAGAATACCA
>P_3935
TGTTTTGCAGCTAATAATCCCACGGCCGTGTATTACGAATG
>P_3936
TCATAATTTCATTGACTCAACGGTGGCTGCTAAGTTGGGTT
>P_3937
AACAGTTTAGAGAGTAGACGCGGCTGCATTTAATGCCCAAG
>P_3938
CATAAGATTGCCTGAAATAGCTCCAGAAATCTTCTTCCTCT
>P_3939
CTTACGCTTCCTTGAGCCACCTCGACCGCCGATAGGCATGA
>P_3940
CACTCAACAACAACAACAAGCCCCATCAGCTCCAGATCCTG
>P_3941
ACATGCAAAAGTATCTCTGGCAGCAGTAGATGAAGGCGGAT
>P_3942
GTGAACAAGGAATTGTAGTACATGTGGTAAGTATTCCCGCT
>P_3943
GCTTTCCCTTTCATCGATTTCATTACCGACTTGATACCTTC
>P_3944
CCAAAGCTTGCATGGTAGATCTATGGAGATATCTTGTCCCC
>P_3945
TTTATACCCTATAACCAAGGCTACAACCAAAAGCAGAACTT
>P_3946
TATGGCGCCGGGATCAGGATCTCGAACGAACTCAAATTCAA
>P_3947
AGTGAGAATCATTTTTTTTCCCTCACTATACTAATAAATTT
>P_3948
CCGGAATTTGCAGGAGAAGACGAGGAGGATGACTCAGGTGG
>P_3949
AATTTGTGACAATTTAGCGACTACATAAAAATTATTGGGCC
>P_3950
CCGCGAAGTGCCATCTGAAACAGCAGAAGCTTCAGCCTCGA
>P_3951
TATAAATTACCGGTTAAAAACGATGGTAATTAATATATGAA
>P_3952
CTCTGTTAACGGAAATTTTACGGCGTGCCCGAAATGGCCTA
>P_3953
AAAATCTTCACCTTTACTCTCAGTGTTGCCCTACAACAACA
>P_3954
ACATAAATCCGTGATTTTCTCGCCAACAACGTAAACCCGTG
>P_3955
AATCATCCAGAGGTTAATCGCGTCAAGAATTTCTACTATTG
>P_3956
GCAAGTGTATAACTGGGACGCTGCAATAAATGAGAGAGTGC
>P_3957
CTCAAGTTGGGACTTATTTACAGTGGCTGTCACTGACATTT
>P_3958
CTTCGAGAGCAATACAATCGCGACCCTTGATTCTCCAATGG
>P_3959
CCATCGATTTCGTCATTAAGCGTCAGCGAAAAACTATCCAA
>P_3960
TTATTAATAATCTTATGAATCCCGAAGTAATTAATTAGTAT
>P_3961
ACATATACTTTGGCATCATTCGTGGACGAGAAAAACTCAGT
>P_3962
CGAAAGGGCTCGAGTACTTGCACGACTACGCAGATCCTCCT
>P_3963
ATTTTCTCTTCTTCTGATTTCAAAAAGCATCAAAATCAGAT
>P_3964
CGTTTCTTCAACAATAACACCGCGTATGCCACTATGCTCGC
>P_3965
TGTTAAGCCATCAATTATCTCGTGAAGTGCAAACTCATCAT
>P_3966
GAAAAAGTCTATACCAAAAACACGAGCAAGTTCTGACGTAC
>P_3967
TGCACATGGCTCGGTTCGCTCCCAAATATAATCCCCAACCC
>P_3968
AATCGAAACAATAGATCCTGCTGTGTCTGGAAACTGCTCGG
>P_3969
ACTTGGTGCTTCAGGAATCTCATGGGCGACATTTTTGGAAT
>P_3970
GAGTAAATCTACAAAAAAGTCATCGGGAATGTATTCGTCTA
>P_3971
ACGGTTTTGGCGGGAAAACGCAATTCCATAATTTTTCCGCC
>P_3972
CGCAGGATCATATTTTCAATCGGCACAGGTAACCCAGGGAC
>P_3973
CATACGCATCAAGGCAATTGCGGAAACATGAGAAGAACTAC
>P_3974
AACAAGAGAACAGATCTCATCGGCGGCAATTATTATATTTC
>P_3975
GGAAAGATCGAGTTACGGGCCGTTTTCTTCCAGAAAATAGG
>P_3976
TTTTCCTTCATTTCTATAAGCGCCAAAAAAGCTTCATTCAG
>P_3977
CGGGTTTGGTTATTTCGAGTCAAGTTCAGTTCGGTTCTTCG
>P_3978
TCACGGATTGTGTTTTGAGCCGCTCTCGTCATGATCGCTCT
>P_3979
TTTCTTAAAACAATATGAAGCGGTTTCGAGGTAAATGATAA
>P_3980
TATCTCCGTAACGAAATATGCCCCGACGTGCTACCATAGTG
>P_3981
GTTGTCTTTTTCTGTAGGGTCTGCCTCAACAGTTAGCCGCA
>P_3982
TCCAGAAAACAACAATTTCCCTGCAGCAATGAATACGTTGA
>P_3983
GCCTAAACTCTTGGAAGTGCCTAAAAAATCAAAACATTTTC
>P_3984
CATCAGATGTCAATGACATACTCGATCGCAAGGTCCCGATG
>P_3985
AAATTCCTAAAACTCTTGAGCTAAAACACCATATTCCTTGC
>P_3986
CCATCTTTGCAAAGCAAGAGCGAGGCCAAGAAGCAGCAGCA
>P_3987
AAGAAGGGGCTTGGAAAAAGCATTCGAAGGAACTCGGACAT
>P_3988
CGCTCGCCCAGCGAGAAAGGCCCTAACCCTTGCCGACCAAG
>P_3989
AGAATCGTCTTTCCTTCTGTCGATCTCGAACCCATGTCCAA
>P_3990
GAGTTCAACTATGCCTTCATCAGTTACGAGGACCAGCTCTC
>P_3991
TGTATCTGAAGGCATGATTGCACAAGCGTACACATTGACCA
>P_3992
TTAACTAGAATGGTGTGAAGCATTGTCAAAGAAAAATCTTA
>P_3993
GAGGTTTGGGACACACATCGCAGCCGAAGGCACATAACAGA
>P_3994
GTAATCACATTCGAAAATTTCACGGGTAGTCGAAACCAAAT
>P_3995
AATCTCACCAATAGCTTTCGCAGCGCCAAGAACAGCAGCTG
>P_3996
CTGAGGCTAAAATACGGTGACCCGCTCGGAAAATTGATCAA
>P_3997
AAGAAAATAAACCCCTCCATCGGACGGGTCCTTATCTAGTA
>P_3998
ATCAATCCCAGCTTCGATATCGTTATCGTCCATGAATGTAG
>P_3999
TCACAGGGCGGTGGAAATGACGGCGGCAGGGAGGATGATAT
>P_4000
AAGTAACTTTATTGGTATAACCTGGCAATTTTTATTTGTTT
>P_4001
TCGACAGCCATATGTTCAAGCATGGACCACGTTCACAAATC
>P_4002
TGTGGTTCAAACTCTAAGCCCCTGAAAACATTTGACTGCAG
>P_4003
CGAATTCAATAGGATTTTTGCATGGACCCACAAACTCTACA
>P_4004
TATCGCGTACACACCAATCGCAGCTCCGATCAAGTTTTGAC
>P_4005
TCGACGAAATCAGATGTTTACAGCTTTGGGGTAATATTTAT
>P_4006
ACAAATGTATCCAAAAATCGCGTTGCCTCTAAGCTGCTTAC
>P_4007
GCAGCTAGTGCGGATAATGTCGAGGTTTAATCTGAAGATGT
>P_4008
GGAGACAATAAGCACAAAAGCGATGAAAGATTAAGAACAGG
>P_4009
ATTTTCACTATCAACATCGTCAGCATCGTCCTCATTCTCTA
>P_4010
AAACCATCTTGATCCAACCTCGGTATCTTATCTTTTGTTCT
>P_4011
TATGTTAGAGAAGGTGAATCCTGGCACAAAGACTAGTGTGG
>P_4012
TGACGTAAACGAGCAACAATCGAGAGTACAAAGAAAGAGTT
>P_4013
ATACTGAAGGAAGAAATACCCGCGAGCCTTTCCGCTCAATC
>P_4014
ACCTACTGCGGCATCACCGCCGTTTGCAGATGCTCATGAAG
>P_4015
GAAACAAAGAGAGCAGAACACGGGTTCAGGGTCAGAGTCAG
>P_4016
GTTTTTGTGTTTTTATTTCTCTAAAATGACTATTCCTCTTC
>P_4017
CAAAATAGTTATTGTTTTGTCGACAATAGAAGTATTGCCCT
>P_4018
ACATGAACCACACTCAAAATCTTTACTCTCTAAACCTAAGA
>P_4019
TATATATTCAAATTATGACCCGTTACTCAGACATACTCATC
>P_4020
CAAAATCGCGTTTACTGTTCCACAATTACGATTACCCACAT
>P_4021
CAAAGGCCTTTCACTCCTTACTCGGTCGTTCAAAGCTGACA
>P_4022
GAGGTCTTAACCGAGAAATCCAAGACCGTCTAGAAACTCAA
>P_4023
CCACTCGATCTTGTCATCATCCCGGTTTATCGTCTTTCCGC
>P_4024
TTAGCAACATCCCTCTTCATCCCGACCCACTGATAGTACCG
>P_4025
GTATCCAAGATAATATTATACTCGGACGACCCGAAGCAACG
>P_4026
ATGTTTATTTCTTCTTATTTCGTTTCCATTTAAATAAGAAA
>P_4027
CGACGAGGTGAAAAGATGCCCGTGGGGACATCTCGGTAATA
>P_4028
GGAATCAGGCCAAATATGCCCAGCAGTTAATTATTTGGCCC
>P_4029
ACTTAAGCTTATTTTAGTTACATGCGCATCGGAAGTGTGAT
>P_4030
TAACAACAAAGACGCAATGCCGCTGGAGGCTACATTAAGCA
>P_4031
GAAGCAACAAGGATCTGCTGCTGTAGCAGAAGATGACAATA
>P_4032
TGTCCCGATTGGATCGCAAACCCGGTCGTAGTAAAAAAGAA
>P_4033
TAATGTATCTCTTACTCAGTCGCCCTCGACGACGAGAAACC
>P_4034
TTTACATTTTTCTTTGGGCCCGAGTCCAACAAATTAAGTTT
>P_4035
CTGTAGTATATTTTCTGCGTCGGTTGTTAGAAAACAATATA
>P_4036
AAGTCTTGCAATCAGCTTCGCAGCGTATGAGACTTTTAAAA
>P_4037
TAATCTGAATATTAGAAACGCGATAGTTCCCACCGGCTACT
>P_4038
GTGGAAAAAGAAAGAGGTTTCGAAAATGAAGGTTGTGGAAA
>P_4039
ATCACAATCCTGAACGTTGGCAGAAATAAAATTTACCCAGA
>P_4040
CTTGGGAGATACGTGAGCGTCCTTTGTATTACTACTGCACC
>P_4041
GCTGCGGTTGCGGGAGTTTGCGGAAACGGACGGTTGCGGTT
>P_4042
ATCTGCTCCAACCCATTGTCCTGTGAAAAGCCCTTAGCTAA
>P_4043
TGTAGTTGTTTATAGCCTTCCTCGACCGATGTAGAAACGTT
>P_4044
TGAGTCGTTGGCGTTGGAGGCGATGGTGGAACGGTTGAACC
>P_4045
GGTGGCCTCGCTGTTGACGGCTGCGATGTTGGGGAAAGAGG
>P_4046
CGGGTTCGGATTCGGTTTTTCGGGTAAAAAAATATAGGATT
>P_4047
GATTATACAGCCATCTTTCTCGAGGTAAGATGTTTTAGTAT
>P_4048
CGAATATTGTTTTAAGAAAGCGGCGGCGAGCTGGTCGAAGG
>P_4049
CCAAATGAATGGTCACCGTGCGCCGTCGACGCCTCCTTCAA
>P_4050
CCTCATTGATACTGGCAGTTCGATAGATCTAATCTTTCTTA
>P_4051
TTCCCAATCCCTGGCTGTATCGGGATCGACATTCACACTCT
>P_4052
AGTCTGAGACGGAGATAACGCTGGCTCATATGAGAAATTTT
>P_4053
GTTGAAAGTTGTAGATGACGCATAGACAGAACTTTGCATCG
>P_4054
TGTACAGGTACGGCTCATCCCAGTAGAAGCGATTTATGTCT
>P_4055
ACCATGTTCTATAGAAACCACTCGATGCATGTCATGACACC
>P_4056
ATCTCGACAGCTCTGTTGTGCGGCATCGCAAAACCCGACAG
>P_4057
AAATAAATAGTCCCATAATACGCCAATGCCCACAATTCCGC
>P_4058
TAAGATTACCATTGGAAATACGCGCACAACTTCTCTTAGCG
>P_4059
ACGGTAACATGATCTTAAACCCCGCTTCTCGATCAACAGAC
>P_4060
AGCCTTCTGGTGGGACATTGCTATGGCGTTGTAGAGGAAGC
>P_4061
AAACTGCCAAAGCAGTAACACGCGAGAGGGAATGGTTAGCT
>P_4062
AGAATTAATGGGGAAAAACTCCCCCAAATTATGCTAAAAAG
>P_4063
TATGATACCACATTAAGAATCAAAAACAAGAATCACGAATC
>P_4064
ACCTATGAATTAGAAGGAGTCAGCAGCGCAGAAGAGTATAA
>P_4065
TTTGGATACCTATTCGGGTTCGGGTTCGAGATTTTTCGGGT
>P_4066
AATCTTGTCACTTAGAAACTCGGCACTTGTATAAAAACGTT
>P_4067
GAAAAGATCAAGCTTTTACTCGAGCTCGCTTGAACTGATCA
>P_4068
CTCCTTAACAGTCTGGATCGCTCGATCCATGTTACCCATCC
>P_4069
GTATCAATTTTTACATTGGTCCCAACTTAGAACCGGAAGAA
>P_4070
ACGGATTCGTCTTCTTATTCCTGTGCAGTGGATCACATCTT
>P_4071
TTTTTTTTAGTGATAGGTTACAATAATAAGTTTTTCTAAAT
>P_4072
CGAAGATTCTCCACGAAAGGCGTGAGCAAGACAAGGTGTTT
>P_4073
GCGCCACCTCCATGAGATGTCGGTTCTTTCTCTCCGCCACT
>P_4074
ATCATCTCATTTGGACCACACTCGCGGTATCCACTTGACCC
>P_4075
TATATACGGATGACCAAAATCGGAATCGAGTATACTCGATA
>P_4076
ACCACTATGGTGGTAGAGGCCGTGGGAACTATGGCCGAGGT
>P_4077
GAGCTGAGCAATGCATGCCGCGTTGTCCTCGTATATGATAG
>P_4078
TATCCTCCAAGGACATGGGCCACGGTTATGGAGTCCATCCA
>P_4079
GTCTGCATCCCTACCAACTGCTGCAAGAATCTCACCCTTCA
>P_4080
GAGTTGAGAGATCTGTGCACCAACGCCAAAATACTCTCTTC
>P_4081
ATTGGGACATTGTTCCCACGCTATAACGAAACAAAAAAAAA
>P_4082
CACACAAAAGGAACATCCTTCCCCGTCAGCTTAGTCATCGG
>P_4083
CCCTCAAATAGATGAGTTTGCTGGGTCAGACTCAGATGAAG
>P_4084
AACACGTGATTTCACCTTCGCAGCGTTGAAGGCTCTGAATT
>P_4085
ACGCTGATATGAAACAAATGCTACAAATGCTACAACAGCTA
>P_4086
GTCAAGGGTATGTTCCTAACCAGCAGTATCAGGGCACCTAC
>P_4087
TCCAACAATTCATCAATTCTCGGTAAAGGATATTTGTTCTT
>P_4088
ACTCCATTACAACCACAGGACTCGACCGTCGACTTATGGTT
>P_4089
GTCTTGTAGAGTTGGTCACCCTTGGTCGAGTAAATGGATCG
>P_4090
TGTCTGATATTTCCAATTATCGCGATTTCCGTACAAAACTC
>P_4091
TTGAATAGAGGATTGTGGAACATTACGGATATCCCTATGAT
>P_4092
AAGAGCCTCACTCCTACCGCCGCGGCCGTCGTGAATCGCGA
>P_4093
CCTGATTCTATCGCAATCCTCTGCAATACCGTTTGCTTATC
>P_4094
TCATGAGAGGTTTGGGAACACGGTTCTAACAATTGCTGATT
>P_4095
GAATGTAGTCAGAGAGCTTACGGTGACGAGTCTAATTGATC
>P_4096
CCGGTGTTTGAGATAATCTGCGGGTTTGATGGCTCTAACGG
>P_4097
TTAAGCGTTTATATCAATCACAATAAAAAATATAAAAAAAA
>P_4098
TGTTGTCCACCATATCCTTACCCGATCGAAGGTACCTTATT
>P_4099
ATGTTCTTGGTAGCAGAACTCGGTTGCGATGTGCCACATCA
>P_4100
CAATCAAGTAGCGGAACACCCGTCAGATTTGTTTTTCTAAA
>P_4101
TCATTATATGTATGTAGGTGCGTGTGAGGCATATGATCCCT
>P_4102
CACAGATTTATCAAAAACGACGATGGCATTTTCGTAAATAA
>P_4103
AAAGCAATTCCTACAACTTGCCTCATCGTTGTCATCGCTGC
>P_4104
ACTTTCGGGTTTACTACAAGCGATGGCGGTTCGTCCTAACC
>P_4105
ATCTAGCTCCCGAAATCTCCCGGGAACATGACCTCGAGCTT
>P_4106
CTTTGATATTGTTTCAAAGGCAGCGTCTGCGTTATGTAGTT
>P_4107
ACCGGATCCAATTTTACACACGCGAACATACTCATTGATTG
>P_4108
GTAACATGTATGTATATGTTCGACACTTCTGACTTTAGGCT
>P_4109
GACGGTGTTTGGGAAAATTGCGGTTAATATATGTTATGGCA
>P_4110
ACGCTGTTGTCTTGCACATGCGCGAAACGTCATATTGCGGT
>P_4111
GGAAACCGAATGAACGTTGGCACGAATCGCGGAGATGCCAT
>P_4112
GCCATGGTTAGCTTGAATTCCGCGGTTGGTCTTGTACATTT
>P_4113
GTATGATGTACACATCATCGCCCGGGTTAACTCCTTCAGAT
>P_4114
TATATATTTTTCTAAATTTGCGGTTTACAAAGAAAAGTTAG
>P_4115
CAATACAAAAATTAAAAAACCTTCCACATGCGATCCTCAGC
>P_4116
GAATTCATGGACTCCGATGACCCGACCACCACCCAAACATG
>P_4117
TTGATAACATTTTTGTTGACCGGTGATAACAACAAAGACTA
>P_4118
TTAATCAAAATTAGATTACTCGGAAGTTTTGTAATTAATTC
>P_4119
TTTCAAAATCCAACTAAAGGCAATTATGTTTTATTTTGCCA
>P_4120
CGATTTCCTCATCAATCCAGCGCCACTTATATCCTTGACCG
>P_4121
TAAATGGTCACATATTGGTGCGGTGGCCAACTTATGACCAA
>P_4122
AACCTAAACCGTTCATCGAACCCGCTTGCTAAGACAAGTTC
>P_4123
TGAGCCTCTTGTTTTCAGTACGGCTATGAAGATGAATGACA
>P_4124
CATTTAGTTCCACCGACTTCCAATAGCTCTCGACTTCTAAT
>P_4125
ATAACCGCGAGGTCGTTTTTCGCTAGCGGTGTGATCGATGG
>P_4126
AACATCTTATGATGTCCCGGCTTGGTCTGTGAGCATTTTAC
>P_4127
AAATCCTTTTGCTTCTCATTCTGCATCTACTACTCAGGTAA
>P_4128
AAAAAGAACTTACGACTGCTCTGTCCTTGGGTGATTTCTTC
>P_4129
CTATGAAGAATGTTAAAGTACCCGAATGAGCTGGTCCTCTG
>P_4130
GCATATCCAAGGATGAGATTCGCGCGTGAGTAATTCCGGGT
>P_4131
GAAATCTAATGCGATTTTTGCAGTCCCATTTCCCAACCTGT
>P_4132
TCCTTGTAAATATTTGTTTGCGGCAAATAGATTTACAAGGG
>P_4133
GAATCTAATACCCGTGGGTACCCGAATACAAATGTAACCTA
>P_4134
ATTCCCTCTAGCTAAAAAACCACCATCGAGATATCCGCAAC
>P_4135
AAAGCTCTACCGTTCAACTTCGGCAAACTCATCTTTGATGA
>P_4136
CTTCTTCAGCTACACCGAGTCGGGCACCAGAATTTGCTGCC
>P_4137
ACCACTCAGTGCCCCCATCACGGTTTTAAAAAGGCTTCATT
>P_4138
CAAGAAGTGAAAAAACTCGTCTCGACTATAATATTGTCCGG
>P_4139
ATCATGGGTCTCAACACCACCGATCTCAACACCATCGGTCT
>P_4140
AAGGAGTGTATTTCGTTCTCCACAACCGGCACAAGACCCCT
>P_4141
TAAAAGGAAGTATTTCCTTGCACGCTCAAACGTACTGTTCA
>P_4142
TCAATCGATCCGATCTTTACCGGTAAGTCTTCTAGCATCCC
>P_4143
GAAATTCGTCGTCAAATAGTCGGTAAATGACGACAAACTTT
>P_4144
CAAGGAAATCCTGCCGACTCCGGCGGTAAAGAAATTCTCCT
>P_4145
TACAGATCACAACCTGGCTGCGGTTCCAGATTAATAGCTTC
>P_4146
TCAATTGTTGAGTCATATATCAATGACGAGATTTCTTATTT
>P_4147
GCTGCCGGCGTGAAATCGTACTGGGACGGAAGAGAACGAGG
>P_4148
ATCCAACATCTATTCAATCCCAATTTTCCAGGGAACCTATT
>P_4149
AAATACCCAAAAAATAGAAACAGGAATTTTGTATGTAGATA
>P_4150
TATTTTAGCTGAGCTATTGGCGGGAAGACCTATTATGCCCG
>P_4151
TAGAGGCAACGAAAATTTCACACGATCGATCCCTTATTAAT
>P_4152
GTTTAAGCCAGACGAATCCACGTGGGGAGCGATTCTTGGGG
>P_4153
CTCGAAATTATAATATCCGACTATGGATATGTTTGGTACCA
>P_4154
CATGGAGGATGAATGTTAGGCACGGTCTAGGAAGGAAAGAG
>P_4155
GTAATCGGAACACTAGCTGCCGCGAGCCTTGACCTGGACCA
>P_4156
TTTGATTCAAGCTTGGAGTACCCGGACGCCGTATAGGGATA
>P_4157
ATTCCAAAATAAAACACGTTCTGTAATTTTTTTACCCGGCC
>P_4158
AATATAAGAAACAAAGAAAACAGGAACTTTCGCGGGAGACA
>P_4159
GTGTTGTGCAGAGCGGCGGGCGTGATCAACATGTTCAACTC
>P_4160
GACTGCAAGAAGCTTAGTAACGGAACTATAACCGCATTCAA
>P_4161
GTGAATTCATTTACGAATTCCTTTGTAAATCCATTTATAAG
>P_4162
AAATTACAATCTCCGACATTCATGGCCGTCGCTGTTAAACG
>P_4163
GCCAGCAGCAACATCCGTGGCGGCACAAAGTACCGGGAATC
>P_4164
TATCTAGTGGCTTTCTTCGTCGCCACCAAGCAAAGGCTATT
>P_4165
GGAAGTTTTCACTTCTGAAGCAAAAGTAGTATAAATAGTTA
>P_4166
TAGTAACGGTATTTACCGTGCGCGGGGACTCATCTAATTAA
>P_4167
GTACGTAAGAGCATCTTCATCGACAAAAGTGGTAGAGAATA
>P_4168
TTTTTGGTAGATTCTTAACGCGTTATTTTCGTGATTAATTG
>P_4169
GGATAATTGATCTGCATACACGAAAGAGCTTCAGTAACACA
>P_4170
AAAAAATGCAGGAGTTATCGCGGGAGAAAATAAACAGGATC
>P_4171
CCGGTAACCCTAAACGCAGGCGGCGGCTGAAGTTTTAGAGA
>P_4172
GAGCCTCATGAAGGAGAGAACGAGATCGGGATCTTCAGGTG
>P_4173
TTTCTGAAATGGGAAAGATACGTGAAACGGACATCAAATAA
>P_4174
CACCGTGCAGAGATTGTGAACTGAGCAAAGTGGTATTCTGT
>P_4175
AGTGCTGGTAATATGAACTTCGCCAACAGGTACTTCAAAAC
>P_4176
GATCGTCCTGTTCATTCTCTCTGCAACACCATTTTGCTGTG
>P_4177
TTGTTGGACAAAGTATTGCACGCTCCCTGAAGAAAGTTTGA
>P_4178
ACAAATCCGCATATGAATTGCTCGAGCAACAAGTTCAGGTC
>P_4179
AATATCAGCAAGTTGAATTTCAGTAGGCATATGTTCTACGG
>P_4180
GACGCTAGCCATAGTGTAGACGCGGACGATGGTAAGAGTAC
>P_4181
CCTGAAGTAGAAGTGTGAGGCAAGACGGGCTGATAAACTAC
>P_4182
ACTTTTTAGCCGGGAATTCGCCCGAGAGCACCTTCTACTGC
>P_4183
GTGTTCCCTCTTAGATGGAGCCTCAACAGCAGCTAGGTCTA
>P_4184
ATCTTTGTATGTACAGGTCTCGGTAATTGAAGAAAGAATGC
>P_4185
TATTCGCATAGGTATTGAAGCGGGGATATGAACAGCTAGCT
>P_4186
GTTATAGCGGCCCATAGGCGCGAGATGTACCTTGTGGGGGG
>P_4187
CAGGCAGTGGCCGTTTAGTCCATGGTCCATTAGATGGGAGG
>P_4188
AATCAGAACCAGAATAAGCTCTTGGACGCGTAGATTTCTAT
>P_4189
ACTGACGAATCTTCCAACATCACGACCAAACAATAGAGACC
>P_4190
ATCCGACGGTGGGGGAGAAGCGCCGGCGGTGGTGGTGCGCG
>P_4191
TTCGTATACGAGATAAAACTCAGTTTTATTGATTTGAATAT
>P_4192
CTTCATAAGCTACTTGAACGCGGGAAGCATCAATCGTTTGT
>P_4193
CTCTTCCACGACTTCCAAGGCGGTTCCGTCATCATCACTGG
>P_4194
CTCTTTTGCCTCTAGGGACTCCCGAAGAGATAACTCCGCTT
>P_4195
TGACAGTAGCTCGAGTGACGCGGAAATCAACTCGATCGAAG
>P_4196
GGAGAGAAACTGCAACCGGACTCGGTCGCATATAACATTTT
>P_4197
CATGGACCACTTATTTTGTGCAAGGGGGATAATTAACAACA
>P_4198
CAAAGCCCGCGGGCTAGCGGCCCCGCTTGACAACTCTAGTC
>P_4199
AGATCTCTTGATGAGGTAGTCGTTGGCGACTCTCCGTCGAA
>P_4200
TAATTTTAGGATTTTACATGCGCTATACCATTCCAAATTAA
>P_4201
GCTGCAGAAAAGTACGAAGGCGCGGTTAAAATTAAATCTGA
>P_4202
TGTTTCTAACTTGTTATGTGCGGTTCTTCCATTTTTCTTTT
>P_4203
GACTGAATCTGCAAGATTGGCTCGGGCAGTAATCTAACTGG
>P_4204
ATAATTGTTATCGTATTTAGCAGTGAAAAAAGGCTAAAAAC
>P_4205
CAATGCTGAGAGGTCTTGGTCGGTATGGACAATAAGCTCTG
>P_4206
AAATGCTAAGGATGGGCGATCGGTTGGGTCGAACAGCTTAT
>P_4207
AATTTCTGTGCTCCTAATTACGGATTTGATCCCGACGGTGG
>P_4208
CCATATGTAACCTATTTTGGCCCGGTTCACTCGCCTTCCTC
>P_4209
CCAATTTAAACCGGTAATTTCGATTTCAGTTATGTATTAAT
>P_4210
AACGAAAGACGGAGGAGATTCACGGCCGTGAGGAGGCGGAT
>P_4211
GGGAAATTTGCGGAATGGAGCTGCAATAATAGGAAGGAAGC
>P_4212
AATGACACAGTTTTAAACGTCCCGAAGAAGAAAAGACAAAC
>P_4213
AATTAGAAGATGGATTCTGGCTGATTTTCTTGGATTAGTGT
>P_4214
ATCCATGGTTATTACTTTCGCTCTACTTTTAAAAACTATAT
>P_4215
ATAGTTTATTGTCATTAAACCGCTCATTATATATATTTGAA
>P_4216
GTGATCTCGATCTGTGACTTCTTGGGCGACGAAACGGTGGT
>P_4217
GTCTGAGCCCGGGTTCGAACCGGGGACCTCTAGTGTGTGAG
>P_4218
AAGAATTTGATGATGGAGCTCCTTACGTATTCTTCACCCTC
>P_4219
AATAAAAATCAAAACCATAGCGGCATACCCTAAAGATACCC
>P_4220
TATCAGTTCTCTATCAGATGCAATCTTTGCTATAATTGCAG
>P_4221
TAGTTAGAAGTGCAAGCGGACTGACTAACCCATAACATTAA
>P_4222
GCGAAACCCGCGCCAAGTCGCGGGTTTTTTTTTAATGTAAT
>P_4223
TCATCGTGATGCCTCTTCAGCAGTTATGTTGCGACATCTAT
>P_4224
GTCAAGAAGTTCGTTGGAAGCGGCGTCTTTGGCTCAAATAG
>P_4225
CAATGAGAGTTGTAGAGCAACGGTGACTACCCCTGTCGATC
>P_4226
GCCAACACAAACGACTGCGACGGCGATGGCAACCAATGCGG
>P_4227
AACAATTAGGAGAAGAAGGACCTACGGGGAATGAATGGGAA
>P_4228
AGGAAAAGATGTTGCCGCAGCTTAAACCTGGCGATGAACCT
>P_4229
CCTACTTCGTCACCAACACTCGTCGTCGTCTCTATCCTCTG
>P_4230
GTGTTGCCACGTTTGTAGTGCGCGGACCAATGCGTAAAGCT
>P_4231
AAGCAAGATGGAAGTTGGCGCATGTGCGTGGATTGCCGAGC
>P_4232
CAGTGACCCGGTTCAACTCCCGGTAGTCAATACATAAGCGG
>P_4233
TATTTAGTTGCTAGTAAATGCGGTATTTGAGTGATGGATTG
>P_4234
GATGGATGTATCCTTTTGAGCGGTTCATGAAAACTCTAAAA
>P_4235
CCAAGGTTAGATTGTTGAGCCGTGAAGATGGTGGCTGAGAC
>P_4236
TTTGTATATAGCTAGAACGGCCCTCACATATTGCGAATACT
>P_4237
TTGATATATGTAAAGAAAGACGTGAGCAAATTCAACAACCA
>P_4238
CCACCGTTTCATTCTATTTTCATTAACGTCTATTTTTATTT
>P_4239
GTTAATTAGAGGAATCAACACGATGTCACCAATTCTATCTC
>P_4240
CTCGCCGGTATTGTCCATAACATTAGCGTAAAGCATATACC
>P_4241
CAGCCACTTCATATTGGGTTCACAGTTTACGTGTACTCCAT
>P_4242
GATGCTAAACCAAGCAGCTCCTGCAGCGCTGGCTCCATCAA
>P_4243
CCGGCTATGGAGATTTGGAACGGCCGCGGAAAACGACGGAT
>P_4244
GAATTTGTTTCTCAAGCGGCCGCTGTCAACCGCTTCTCGCT
>P_4245
AAAGAGTATGCAACCGCTCACGCCATCACCATCTGCCAGGA
>P_4246
CAGATTAAAGGTTGGAAGCGCGGCGGCTACGGTGGAGAGAT
>P_4247
TGGTAAAGTCAACGAAAGTTCACGATTTAATCGAAAAGTCA
>P_4248
AGAAAGAAGTTCTGGGTGTACGGCAGGCTCCGATCCTGTTC
>P_4249
GTCGACATTGCTCTCACTCTCTGGAACGGTGAAATCAGGAT
>P_4250
AGTGCTGAGGGGCTAAAACGCATGGCCCATTATACTTCTAA
>P_4251
ATAAGACGAAGTCCAAAACGCGATGAAGAAACCTTTGGTTT
>P_4252
CTGTGGTGGCTCAGAACTTACAAGAGCGGGAGAAGATGTTA
>P_4253
TGAATGGGTGTATTAAGACGCTGCTCCAGTAAATACTTCAA
>P_4254
AGCCGAGAATCATATGAAAACGGCGTTGTGGTGGTACGATG
>P_4255
GCAAGGAACATCTTTTCGATCTGAATCTCCATTCCAAGATC
>P_4256
ATTAGCAAGAATTTCCGCCGCCTGCTCGAGATCAGTGAAAG
>P_4257
TAAATAAACTCGAACCCGAACCCGACCTAAAATCTTAAATT
>P_4258
TCAGCCATAACTCAAAAGACCGGCGCCGGAGGAGAAACACT
>P_4259
AAGATGGGTGTAGTCATCTCCCTCGTCAGCGTCCATGTCAA
>P_4260
GTTTAACAGAAAGAAAACATCCAGAACATGTGGAAGTATAT
>P_4261
TTATAAGGATGATAAGAAATCGGTAAGTAGCGATCAGGTGT
>P_4262
TTTTTTCCCAAAAACGAATTCCCGCTCTTGTACCCAAAAAG
>P_4263
TCTTTTCTGTAAGTATGCATCGCGGCCACGGGCACGGAGAT
>P_4264
AGATTGAATGCATGCTTCAGCGGCAGCCAGCTTCTGAGAAA
>P_4265
TGTTGCAAGGTTAGCTAGGGCAGCAGCTGCTGTCTCCTCAT
>P_4266
ATTTGGCGCCAAAAAATTGGCGGGAAAAGTTCAGTTTTCAA
>P_4267
CAAACAACGACTACAGAAAGCGACAACAGATGTAGTCGTCG
>P_4268
TTATCAGAATGTGGAAGAGCCGGTCCGTAACCATTCAAATA
>P_4269
GAATGTGAGAGATAGGCTGTCAGCACTAGAGGCGTCTGCTT
>P_4270
GAAACGGAACTCTGGTTCAGCTGGAATGCTTGCTCCAGGTG
>P_4271
CTCCGTTTTTTTCCATTCTCCTTATGCGACAAAGCACACAT
>P_4272
CACTCCTCGACCTGTTTTTTCTCGGTCGCCAAAGATCTGCC
>P_4273
GCGTACTCTAGGACTAGCCTCGGGATCGGCAACCAGAGAAA
>P_4274
TGATTAAGCTGGCCTCGGGTCATGATCGGGATGCTTGGTCT
>P_4275
TCCGATCTTCAATAATTTTTCTACCTCGGCCTTTACGGCTT
>P_4276
AGCTCATCAAGGTCGTTGAGCTGTATCAATCTTTTCTCTTC
>P_4277
ATTCAGCTCAACCTTTCTTTCAGGCTCAGTCTGACTTGGAG
>P_4278
GAAGATATGGAAGATATCGTCTCGAACAATTAGGAAGGAAT
>P_4279
CGTCGGGAGAGAAATGAATTCGGCGTCAGAGATATCTGAAT
>P_4280
GCTATGAAATGCATGATTGGCGCTGATAATCAAGATGTGGT
>P_4281
GCTGGGAATTGGTTGAGAACCTCGCTCAATCAGATGGCAAT
>P_4282
TCCCCGGTGATAATATTTTGCTGGACCTTTGTCATGTGCCT
>P_4283
AGTGTGTATAGTTGTAACCACGCGGTTAACTAAATAAATAA
>P_4284
GAATCACTTAACGTACGTCTCAAATAATAGTGTAGATCAAT
>P_4285
CTACAAGTTATTATATCTATCATGATTTTTTTGTCCCTTCT
>P_4286
CTCGTTGATCTCTACTTTTGCGATGACGGTTAGTTCATTTG
>P_4287
ACTAGGAGTGACTAACCTTACACGACCCATGATTACCTTGC
>P_4288
CACTTCATGAATTTAACCTTCGGAAACAAGACTTAAGAGTC
>P_4289
TTTTTCTTGCTCTTCAAAGGCGATCCATCCGACTTTGTTTA
>P_4290
CCACACGTCCTTGCCGTCGCCGGAAATTTCAACCGATTTCG
>P_4291
GTACATCATGCAAATATCTGCAAGGAAGAATAGAGCATCAG
>P_4292
ATGAGCCATGGCGGTTTAAGCACGACCGCCATCACGCCAAA
>P_4293
TTAATCAATACAAAAATTTGCAGTAAAAAAAAAAGTTATTA
>P_4294
AGGGGTACCTGTTTCTCTCTCGCGATGTGTGCTACATTAGT
>P_4295
CTGTTACAGTTTTAATTTTACGTTTAACATAAATCTTGTGG
>P_4296
TCTACAACTCAACACTTGGTCTCGGCCGCTATTTCTCCCTT
>P_4297
CACAAGCTCAGACTCTTTCGCGGCCACCTCCAACTGCTCTT
>P_4298
ATTAAGAAGAAACGATTCTTCTGTAGTTATAGCTCTCATCA
>P_4299
GAATCGAACATCGTCCGGATCGAGAAAATCTCCATTGGAAT
>P_4300
ATAGCTTTCAAGAGGATCTGCGCGACCATATATCATCTGCA
>P_4301
ATTTCTGTGTTATCTGTCGACGGGATGGAGAAATTTTTTAA
>P_4302
TGGAAGCAGTAGATTTGGGTCCCGAACTGACATACAATTGA
>P_4303
CATTAAAGAGGCAAAGAAAGCGGCACAGGAGAAGAGGTACG
>P_4304
CGTAACCTCGTACTTGTGAGCTCGAAGATTGAAATAGTGGT
>P_4305
TCTTTCAAGTTTGGAATAAGCATCACGAAACAACTTTTTTT
>P_4306
ATCCCCACAATATGGACTTCCGGGGTCGTGCATATCCCATG
>P_4307
TACTAAACCCTAAGAACAACCACAACCGAGTAAACCCAAAC
>P_4308
TTCCATTAACAACCAAAAGTCGGGGTTTATTTACAAACGCG
>P_4309
AAACTATTGGAAGGAATATACGGAATCAATTTCTTTATTGA
>P_4310
TACTGCTTCAGCAACAGTACCGTGCGAAAGGGTTTACGACT
>P_4311
CCACAAAACAATAAATCTTCCATTGACAGTTTTCATGGCTG
>P_4312
ATGATTATTGTTATAATATGCATCAAGTAATGAAATGTTCT
>P_4313
ATCAGTAACGATTCCGGAGGCGATGGTGGCTCAGGCAGCGG
>P_4314
CAAACTTATAAATATTTTTGCTTGAATGAAAACTGTAATAT
>P_4315
ACCATATGGAGGATCAGATGCAGTCATGGTGGGAAATGGAG
>P_4316
GTCGAGCGGGTACCAACGAACGGTTGTGACCTTTTGGAAGG
>P_4317
GGTGATTGACGCTTATTGCTCAGTCGGCGAATTAGACGAAG
>P_4318
CTAATATCCAAACTCTTGTCCGGCGACGAACCTGAACTCTT
>P_4319
GCTTCAGTCAAGCTCTTGCTCTGCCTCGCTGGAGGTACATG
>P_4320
CGGCGGTGGAGAAGCGCTGGCAGCGGTGAGGGACGGCGGAG
>P_4321
GGGATTAAGAGAAGCAATCACAATAAAAGGATAAGTAGAAT
>P_4322
ATTGAGTTACAAGGAGTATGCTGCAACCATCCATCGCTCGG
>P_4323
AATCGCCAGAGGAAAGAGGGCGATGTCGAGTAGATATGAGC
>P_4324
ATTTAAGATTTCACAATTTTCGGTTTGAATATTCTACTATT
>P_4325
CGTACTTTGCTACCCACTACCGACGTATTACCAACTCTCGA
>P_4326
TCCTCACCGGAGAGATAACGCACGAGAATCGATTCTGGTTT
>P_4327
ATCATCGTTTTGAAGAATTCCGTGCGAATGATCGACATGGC
>P_4328
TGATAATGTTCAAATCAAGCCGATGTCGTCTACGGCGGTGA
>P_4329
TAATACATCCATCCACCTTCCGCTGCAATCGTTGTTGTACC
>P_4330
TTAACCGATACGAACTGCTGCACAGTTTGGTTTGTGCCATT
>P_4331
AATCAACAACCCACACGTAGCGTAGGTACTCACCTAGTGTT
>P_4332
GCCGTACCAGTTTTTTTTTTCAGGATTTTTTTTAAAAAATT
>P_4333
CTTTTAGTTCATGTTTTAAACGGCCGCATACGAAGTTGATG
>P_4334
TTGACCATACATACTTTAAGCAAGTAAAGCTTCGGCCTAAG
>P_4335
TTTGAGAAAACTGATAAAGACGGCCGCAAAATTAGGTTTGC
>P_4336
AATACACAGGTAAGTTTCACCGATGATTAATGTTGTTTGTT
>P_4337
TGAAGTGTTGAGACAAGTCTCTGTGTGATCTATCCATTCTT
>P_4338
CTAAAAAAAACTCTCTCACGCAGGTTCAATAATCGAGGACA
>P_4339
AACAAACACAAACGCAGGTCCAAGCTCACTAATCACACCAC
>P_4340
AAATGGTAAAAACAAAAAAGCGGAAAAAGTTTTAAAAATAC
>P_4341
GGAAAATCCTGGAACCTTCACGCGACTTGAAGTGGATGAAA
>P_4342
TATCAGAGAAGTGGGAGAACCACGACTGATGATTTGCCACC
>P_4343
TCCTCCCATGGCGATGAGTTCCTGCGTTGATTTGGTGAAAT
>P_4344
CTCTAGAAGTATGGTTCATACTAAAGCGTTCTAGAGGAATT
>P_4345
CTTGTGCCTGGTCGTGGAAACAATGGCGTCGCAGGAGAAAA
>P_4346
AACTTTGGACCACTTAATCGCTATAAACTGTTTATCAAATA
>P_4347
CTCGGATCCGGATAAAAAGTCGGGGTTACCCGAACGGGTGG
>P_4348
ACAATTATGGCGTTTAATCACGGTTCCAGATTCACTCTTTG
>P_4349
ATGATGAAAATCATGACTTGCAATGGCTGTTATGTTGGTTC
>P_4350
TCTTCCTCGGGTTTAACATTCGGGAACACACATCTGTAGAT
>P_4351
ATTATATTGCTTGATTTTTGCTGGGTTTAGTTATATTTCTT
>P_4352
CTTTGTTGAATCAAAAATCGCGCCACTTTTGTTGACACGTT
>P_4353
GCAAGTATCACAATATTCTACACGCATGGCATGACACAAAC
>P_4354
TAATGACCACGGTTAAATGGCGGGATCCAAAATCCGGTTAT
>P_4355
TCAAATATAACCACACGGTTCGCGCTCACAAGGTTTAGTCC
>P_4356
TTCTATCACCTACGGAGTCGCCACCACAAAAACCACCGGCG
>P_4357
TCACTTTCTCTTTCTCCATTCGTTGACAGGAAAAAAAACAA
>P_4358
ACCAAAACCCTCTAGAATTGCCCCAACTTAGCCGGCTGTAC
>P_4359
TTTAGACAAATGATGAAAGGCGGTGGTTTTAATTCTTTGTA
>P_4360
CGTTTTCTTATCGCTGGATCCAGCAACAGCGACTAGCGACA
>P_4361
CGGAGTTTTGAGGGAGAGGTCACCACCGTTACACATGGCAT
>P_4362
AATAATTGTCTTCTTCGTATCGGGATTATAGAGCTTGTAGC
>P_4363
GCACTACTGGAGTGAAAATGCCCCGTCCATTTTTTCTAAGC
>P_4364
TTTCTACATACAACTTGAAACATCGACAGGGTTACCATGGA
>P_4365
AATCCCTAGCTTCCCTTTGGCGAACTCGGTTTACGATAGAC
>P_4366
GACGGGGTTGACCTTCGGGTCCTGACCTTAAGGCTCTCCAC
>P_4367
ACTAAATTATTTGCTATGTACCCCGACGATACCATTGTCTG
>P_4368
CCCAATGCACCATACCGCCACTCGGACAAGGGTCTCCTGGT
>P_4369
CTGAGTGGCGGATTGATGGACAGCGACGGAGGAGTCGCCGG
>P_4370
AGGAATTTCGGAGTAAAAGTCGCGGATTTTGGGCTATCCAG
>P_4371
GTAGCCTTTTTAAGATTTGGCGTGACGGAGAGGAGAATGTC
>P_4372
ATTTTAGGGTTTTGAAAAAGCTGTGTGTAGTGTGACGGCTG
>P_4373
TAGCTCGCCGGTCTCGTAGTCGGCGACAATATCTTCAAAGC
>P_4374
GAAGGTAGTGAACTGTACGTCTCGGTCCACATCCATCTCTG
>P_4375
ACACGCTTCTGGAGCAAAATCTGTGTCGTTTGATCGAGCCC
>P_4376
TCAAGATCCAGAGAGGACACCGCGGATAGGTGGACAGACGG
>P_4377
AACAAGCCGTTTCAGCATATCGTTATCGTGGCAAACACACA
>P_4378
AGAACAAATCAATGGAAATTCAAAAACAAGATAACCGGGAT
>P_4379
ACCCACAGACGGACGGACAGCCCGAACGAATGATTCAAACT
>P_4380
AGAGAGGCGGCGAAGAAAGGCGGCGACGTAATCAGATCGAA
>P_4381
CATATTCGTAACCAATGGAGCAATGTCGCTCTTTAACACTG
>P_4382
ATCATCACTTCACCAAATCACTCTATCGCAGCATCATAGCA
>P_4383
AGTCTTTGGTGCAGAAATCGCACGATAAACCTATAAGCTCA
>P_4384
TATGTTAGTTCGTAACAGATCGCGACCGAAACGGAGAGAGT
>P_4385
AAGTTTAATAGGGCTCAGATCGCCGACGTCCTCATCCATAT
>P_4386
CTCGAGTTATTTTCAAAAAGCAGTATCGGCTAGAGCATCAA
>P_4387
CTCAAAGTATTCATCAATCTCAGGACCTGGGTAACCTTTAA
>P_4388
ATAGGTTTGGTGTGTTTCTACAAAAACCTAAGCAACAAGTT
>P_4389
CTGCGCCCAGCTACGCCACGCGGCGGGGGTAGAGCACAATC
>P_4390
AACTAAAGACATACATCTTTCGGAAACGCTCTTCAAGTGGT
>P_4391
TTACGACTGATTATAAAACGCGATGTCTGAATTCAGTAAAC
>P_4392
GCGATTGATTGTCAAATTGTCGAGTATAAGATCTTCTATTG
>P_4393
GCGTCTTCTGATGCAGGCGTCTGTAGCTGAGGCGACCGTTC
>P_4394
CCGACATCCACAATTTGGCGCTAGAAGGAGGGGAATAAAGT
>P_4395
GATCATCAGCAAGAATTCCACCCGAACAGGGGAAGCCACTT
>P_4396
CGAACCTGGTACTTAACAGCCGTCAATGAACATAACGGAAT
>P_4397
ACAATAATATTTTATAAACACAGCAAAATTGAAAAAGAGTG
>P_4398
TCCGTTAACAACCTGGTGAACCCGGATATCTGTATTGGCAG
>P_4399
TTGGAGGGTCAATTTTCAAGCGACGACGGGACTGAACTAAT
>P_4400
GAATCTGAGTTTTTTTTTTCCGTAGCATTTCAATAGGAGCA
>P_4401
GGATTCTTAAGGTACATTTCCGCGCTTCCATACTTATGAAT
>P_4402
TCCGCCGGAAAAACCGCCGTCGGAAGTGCATCAACTTCACC
>P_4403
AATTCCGCTATCTGATAATTCCCGAAAATATGTTCCAAAAA
>P_4404
GGTGTGACAGCTGGTCGAGGCGGGTTCCGTGGTAGAGGCCG
>P_4405
TTTGTAGCCATATCGAAACTCGGTGGCTGTACGCAAGACAC
>P_4406
CATTTGGGACTTACATGAGACGGCGGCATCACGCTCTACTC
>P_4407
GGCGAAGATCAGACAAGTCGCTCGCACAATCTGTTCCAAAT
>P_4408
TCATCTTCCATCATCATCATCCTGGAAAAAAATGCATCATT
>P_4409
TTTTGGAGTTGTGGAAATCACGCGAATTTCTGAGTTTCTCT
>P_4410
GAGACAAGTGTGCAGGAGATCTTCAACAATGTGCAATTATA
>P_4411
CCCGTTAGAAGGTGATAATGCGGCGGGAGATGATATAAGCT
>P_4412
TTTGCTCATATTCGACCAGTCGGCATATACTTAACCAGACA
>P_4413
TCGTATAACTTCTTATAACTCGGCCGAACATCCTTAACTCA
>P_4414
TCTATGAGCTGGGTTTTTTCCTCGGTTTTGTTGAAATAATC
>P_4415
TTTGGGTTCAGAATATATCACACGATAATCTATTCTGGTTT
>P_4416
TGGTAGGTCTAAACAATGACCTTTAAGACTATATATATGAC
>P_4417
ACTACGCGACGACTAATCCTCGATGTCGTAAACATTGTCGT
>P_4418
GGCGAAGACGACTGCGACGGCACAAACGATTGCGACGGCGA
>P_4419
ATTAATGATATATGTATACTCGGTTTTATAGATAAACATGC
>P_4420
TTATCTATAAAACAAAAAGACTACATTTCGGAACTTAATAA
>P_4421
GATAGACTCATCTTCTTGAGCAAGGTCGATCTGAGTTTGTA
>P_4422
ATTGTTTGCATGCTACAACCCGAGGAAACTATATATACTTA
>P_4423
ATCGATAAATCTGTTTTAGTCGGTGAGATTTTTATGAATTT
>P_4424
GATAAATTTGAATAACTGTACTGATTTTTTGTGCATTGCAT
>P_4425
CAAACCCAAATGTTAAACTTCAGTTTCGTAAATTAGTTACC
>P_4426
GTCAGCACTGGAAATGGAAGCAGCGGCGGCTTCAATTATTT
>P_4427
GACAAGGAAGATTCGGCGTTCGCGGTTAATCTTTGGGAAAG
>P_4428
TCGTACCCTCAAGGCAAGCTCCTGAAGTAGAAGTGTGAGGC
>P_4429
CTGCTGCAGATTTTGCCCTGCGCGGATTCTGGAGCTTCTTC
>P_4430
CTGGGCAGGATGTACATCCACGAGGAGGTCTACAACTGGAT
>P_4431
AGTTTGTATCTTTCTTCCTACTTTTTTTTTATCGGAAAACA
>P_4432
CTTTTTTCGTCTATTTTTTGCATGATTCCACAACGGGCGAA
>P_4433
AAAATATGACACCCGAAGGGCCCGAACGCACAATCCTATCC
>P_4434
AAAAGGTGAATGGAAAATTGCCTCAGATATCTTTCTTTCAA
>P_4435
CCAAGCGGGATAGCGGAGTGCGATCCTTAAGCAATTGGAGG
>P_4436
TCAACGAGATATAGATTTGTCCCCATTAAGATTTCAAACTT
>P_4437
GCCATTGCTATAGATTTCAGCAGCACCTCCTTTCCCCCCTG
>P_4438
ATCGCTTCTAGGCCAGCGGTCGAGGTTGTGAAATTGAGAAC
>P_4439
CCTCAATCTAGCGGTGCGAGCGTTAGAGAAGAAGTTGGCAA
>P_4440
GTGGAGGACTTGTGTTCAGGCGGTGGTTGGAGCCTGCTCCT
>P_4441
TTCTTAGGGAAATCTAGTGGCCTCAACATCTTTGGACTAAT
>P_4442
GTTTGATATTGATAAATTTCCTTGCGCACATGGAATTGCTT
>P_4443
TGTGTTTGTCCTTGGACAGGCGCGACCCAGCCAGAATGAGT
>P_4444
CAGAAACTGCTTGAGCAGCTCGCGATTGAGAATCAACACCG
>P_4445
TCATCAAGAGATCTAAATGACGTTGACGGCGACCATTAACA
>P_4446
CTTCAAATTAAAACCAACAACGTATATAAACTATAACCCAT
>P_4447
CTCTGTTACGACTACAATTACGCGCTCGATCAGGTACGTGA
>P_4448
GGAATGTTGTTGTTATTGATCAGAACTCAATTTGATAATGA
>P_4449
TGTTGTTTCGTTGCGAAATTCGGCAAGTAAAAAACTCGAGG
>P_4450
GGACTTACACCTCTTGATGGCGGTGTAGACGATCTCACCAA
>P_4451
ATTCTGCCTGGGTTTTTTTGCGGAAGAATTTTGGACGATTT
>P_4452
ACCTTAGCATTGCAATCACACTCGATCGGAACGCCCTTATC
>P_4453
CAGGGAGACCAGCAGTCGCTCGTGGATGTGGTGTCCAACTT
>P_4454
GCTTGTTATCTTAGCCACGTCAGCCTCAGGGTTGTTCACAG
>P_4455
CTGATGAGAAATCCATAACCCGTGAGCCTGTTTGAATGTTT
>P_4456
TACCTTTCCAGGTCAAAGAGCGTTCCCTCTGCAGTTCCTTG
>P_4457
TTTATTAATCGCTGTGACAGCAATAGGGACTCCGACGAAAA
>P_4458
ATGAGATGGTTTGAAGCCGCCGCGATGTAACATAACTTATT
>P_4459
AACACTTTCTATGAAAAATGCAGTCACATCAAAGAGTGAGA
>P_4460
AGTATATGAAATATCAGTCTCGAGCTTTATCTTAACTACCA
>P_4461
AAATATCCCACGTCCCAAACCGCGGCCGAAGAAGAAGATAT
>P_4462
CATAACATAAAAGCATAACTCGATGAAGACTTACCGTGACA
>P_4463
ACAAAAAATAGATACCAAACCAATCCGAATACAAATGATTT
>P_4464
CTTCATGCGCAAATACTCATCGGTCTTGTAATACATAACGT
>P_4465
GATATACCGTGTAAAAGACACGCGCCAAGATTCTTCATTAC
>P_4466
AATTATTAGAGAGAAAAATGCGCTGATGTAATGGTATCTTT
>P_4467
AATCTCGAGTGTTACTAAAACTATTCTTTGGATTCAATTGA
>P_4468
ATACACTCCTTTGATGGAATCGGGAAGTTTTCCGACCACCG
>P_4469
TGAAGATGATGGTGATTCGGCGGCCATGGAAACGAAGGTGG
>P_4470
AAGCACAAATGTATAATTTACATAGTTGTTCTTTCGATCAA
>P_4471
CTAACTTCAGATTGCTTCCCCGCGGTCTCTTCGTCTGATGG
>P_4472
ATCCAAGTGTACGAATCAAACAGTGAAAAGTGACTACTTTG
>P_4473
AGGTTTCATATCACAAAACGCTAGAATCTTATTATTCAACC
>P_4474
CAAGATGAGATATTGCAGCGCGATCGAATACTTGGCGCTTC
>P_4475
TCCAGTAGATTTCCTCGATACACAACCAAATTTTCAAGATT
>P_4476
GTGGACGATTAGCGACTTTCCGGCGTATAGCATGTTATCAG
>P_4477
ACAACTCTTCATGGGCAACACGGCGATGTCTAAGATTGAAG
>P_4478
CGATTACTGACTTGACGACGCGGTTTTTGCTGACATGGCAA
>P_4479
CTTGAGCTTCCTCCTTGAATCGAGCTTGATCTTTTAGCACG
>P_4480
AAAAAAGTGACTAAGGTAGTCACGACCTCCTTGAAAGCACA
>P_4481
CGGATGCTTCGGGCCTGGCACTAGAATACTTAAGAACAGAA
>P_4482
TCGGACACAATTGGTTGGTTCAGAAAGTTCACAATGTCATT
>P_4483
AACACAGTGGACCTTAATGTCTGGGTCGACTGAATGCACAC
>P_4484
AAAAAAAAGTTTTTTAAAAGCATAATTGTAACACAATTAAC
>P_4485
GTCTCTCGCCCGTATTTAGCCTTGGACGGAATTTACCGCCC
>P_4486
CAGATTGTGCTTAATGTAGCCTCCAGCGGCATTGCGTCTTT
>P_4487
TTTGAAAAAGGCCTCTGAAGCTGGAACTACCTCTATGAATG
>P_4488
TTTTATATATTTTATTTTCCCTGCAGCAGCTCAAAACAATA
>P_4489
GTTGTGAAGCTAGAGAAGAGCAAGGACGGCTTAAAGACGAA
>P_4490
TCTTTTCATATTTAGTGACACTCGCTTGGCATGTACACTTT
>P_4491
TTGGACTTGGCGGAAATATGCAGCAGACCTAAGTTGCATGT
>P_4492
TGCGAAACATTTGTCACCTGCGGGAAAAGAAATCATGCTAA
>P_4493
TTCACCAATCAAACATTATTCTGTACCGCTTATTTTGTATA
>P_4494
AATTTTCTCATATATTATTACGGGAAAACTCTCAAGAAAAC
>P_4495
AATACTGTAAAGAATGAATACCCGGCTGATGAAAACCCCGT
>P_4496
AAATATATATAGTTCGTTCACCCAATGGCTCAAATCAACAA
>P_4497
GATCCTGGTGCCGTTATATCCGGCTGCAATACATATTCACT
>P_4498
TATGTGTATTGACCGGCCAACTGGGACAACTTAGCTACTCT
>P_4499
CGAAGAATGCGTAGTAGTCGCCTGTTACTGGAATTATTTTC
>P_4500
TACATGAGAAGGCAAGGTCACGCTAACAATCATTCGGGAGT
>P_4501
TCAAGCTCGTCGAGAGAAGGCGTTAGAAGCAGAGGAATCGA
>P_4502
TTAAGACAGGTGGTGGAACACGAGGGAGGAGATAAGCAGCT
>P_4503
TCACCCTTAATTTTTATCCTCTGCAGTGAAGTTCTCTCTGG
>P_4504
GTCATTTTAGGATTTCACTCCTAATTCTATCGCAAATTATT
>P_4505
ATTTCAGAACCCACATTTGGCGCCGTCTGTGGGGACAGAAA
>P_4506
GGTGAGGTTAGTCCCGTTATCGGTGATGATCTCATAAGGTA
>P_4507
GTGTCTGTTTCTGAGAACGTCACGATATAGAAGTGCCCCCA
>P_4508
AATACCTTCAGATTAACGAACGTGCTCGTGATGCTACCAAA
>P_4509
AGTTCGGGTATCTGCTTGAGCACGGTCGAGAAGTAGCTTTT
>P_4510
ACAATGGTGATGCAATTTTACTCGACCAATTGATAGAGTAG
>P_4511
CATTTTTTTTAAAAACAATTCAGAATTAATAAACCATAATT
>P_4512
GAGGGGGAGAATGATCAGGGCGCTGAAATCAGTTATGTTCA
>P_4513
ATACGAAACTGGACTCAAAACGATGATGAATGGACACTGAA
>P_4514
GCTCCGACGGTTTGAGGCGGCTGCGTCAGAGGAACTTGAGG
>P_4515
TGTTTTATAACATCAAAAAACGATGGTGGAATATTTTTTCT
>P_4516
AATACGGTTACGGTTGTATACGGTTACTGTTATTTGATAAT
>P_4517
GTCTCAAAATCATTCTCTCTCTCGATCTCAAAATCATTTCT
>P_4518
GATATGTTTGAGTATCTGTTCGGTTTCGGGTTTTTTGGATT
>P_4519
CCAAAGAAGCTGAATCGGTTCGCTCTTGAGAAACTTCCTCT
>P_4520
ACATTAACGAAATGAGAACGCTCCGATGGTAAAAGTCACGA
>P_4521
GGCTTTTGTCACAATTAAATCATTAAAAGAGAAAAGGCCCA
>P_4522
TAACAAATCGCATATTCAAGCAATGTCGAAGAAACTGGATC
>P_4523
CAAAACTCGTCGGAATTTCGCCGGAAAATCTGTTATTCGCG
>P_4524
TAAAGTTCGAGCACCTGAGACGTTATTATGTTTACAAGAAT
>P_4525
GCAGTTCTTCTAAATATTTTCGGCAGACTGAAACTGATGTT
>P_4526
CAAAAGGAACTCATCAAAGGCGATCCTTCAATTGTAAGTTG
>P_4527
TTCTCATCAACCAGTTTTTGCAGGACTCTATCGAGTCGATT
>P_4528
CTTTTCCTGCTTATTGAAAGCGGAAAATATGGAGGATGTAA
>P_4529
ACTGCTCCGAGCTTTGCGTGCTGCAATGGGAAGAATTGCAC
>P_4530
TTTGAAGAGAATAAGATCGTCGCGGGGATGAGCTTCTTCTA
>P_4531
TGAGATATTAGACTCAAAAGCTCTCCACAATATTTGGTGAC
>P_4532
TGTCGAGTTCCATTTATCTCCGCGGTCACCGACAGTACTTA
>P_4533
ACTCTGAAGTGTCTGCGTTGCTCGGTCGTATCCCGTCTGCT
>P_4534
GCAGCATAAGTACCAATGCACGGCGATTGCGTTTCCACTGC
>P_4535
AAATTTGTATGTTGTAAATGCTCGAGTGGTTAAGTAAGGAA
>P_4536
CAACAGAGGTACATATCTGTCTACCTCCGTATATTTACTCA
>P_4537
GAAGATCATCGAAGGAGTCACACTACCGTGTTATACAAGAA
>P_4538
ACAGAGACGGAGGAGATAACCGTGACCGAGGAAGAGATGTT
>P_4539
GCTAGCACACAAACATTTTTCAGATAAATCTAAAATATCAC
>P_4540
GTTCTTTGTGGTTTGGGGGACGGTGATCACGAGGAACCTGT
>P_4541
GGGAAACCAGAGAGTCGAATCGGGCACGGAGAAGGAATGCG
>P_4542
GATTTTGTCGTGGGTAAACTCATAGGCAATGATACGACGTT
>P_4543
AAACAAGTTAGTTCTTCACACGTTATCAGCACGAGCTTGCT
>P_4544
TGGTGGTCCGGCAACAGGGGCGGATCCAGTGATGGTAGTGG
>P_4545
TATTATTACTTCTGCAAAATCTGCATCAGAAAAATTTGAAA
>P_4546
CTTCATGCGATCTTAAGACTCAATAGCAGTTTGAAATTGGT
>P_4547
TGTTCCCATGCTATAGAAGCCACGATCAAAGAAAGGATATG
>P_4548
CACGATGATCCCTTAAATTGCACGGTCTGTGATGACTACTC
>P_4549
GCCGACTTCAAAAACTCACTCGACCTCGTGAAAGCACTCGA
>P_4550
CCACTCATTTTGAAGCGCTACTCGACCACTCCAAATCCACT
>P_4551
TTGCTCGAAAACCTCCCAATCAGGATCGGTGCTGTGGAGAT
>P_4552
TTCCACCAAACATACTCGATCACCAGTAGCAGAGAGGGAAG
>P_4553
ATGATTGTGTTGAGCCAAAGCGTAAGCGACATCGAGGACAA
>P_4554
AGCTTCATCGTCCCAAAATACTCGGTCCGTGCAAGCGGCGC
>P_4555
ACGAAGTCATCCGATCTTACCTCGACCGACTCGACTTACAG
>P_4556
AGCAAACACTGGATCCTTGTCGGCAAGGTAGTCAAAGTAGA
>P_4557
CTTGGGTGTGGATGACGAACCAGTGGCGCTTTCGGCAGCAG
>P_4558
CAACCCGAACTCCACAAGCACGGCCAGATGACCCAGGAGCT
>P_4559
GAAAGGAATGACCCAAAACGCACCGGCGACGGTGCCATTCT
>P_4560
ACCAAATAAAATGTTTTCTGCTAGAACGAAGCATATTTTCT
>P_4561
AGCATGTACATGGAAGAAGGCATGGTGTGATGTTAGCATGT
>P_4562
CCTAAGGTTCTCCCAATGCACGTTGCCGAAGCATTGACTAA
>P_4563
GTCGAAGAAAACGTTGAAAACGTTGACGTATTCACTCATAC
>P_4564
ACAGGATGGGTTTGGCGGGACGCGATTTAGCAGGACGTTAC
>P_4565
CATTTCGTCGTCTCGTTGGTCGGCTACTATATCTTCTTCAT
>P_4566
CTGCACAGCTGGCATGGTCTCGAGAAATCCATACTAGATAG
>P_4567
TCAAATGTTGGAAAAACATGCGTGATATATGGGATTGGAAA
>P_4568
CTTTTTGTACAGGTAGATCACCCGTCCGACGCTGAAAATCA
>P_4569
ACTATAATTTTTCTTTTGACCGGGAAAAAGTGGCCTATTTA
>P_4570
AGGCCATCCTGTGTTTGAGACGGTGTTTGGGAAAATTGCGG
>P_4571
TGAGACGTCATCTACATCGCCTCGAGCAACTTTCAGAGGGT
>P_4572
GTTTGAGAACAGACAATCGGCTCGAACACAATTCAACGAAG
>P_4573
CATCAGCCTCTCTGCTAAGACGATATTGTTCCCATGATTGC
>P_4574
GTGCTAAGGTTCTTGTTAGACGGGGCCGTGATTGTGAGTGA
>P_4575
GATCTGTTCATCAGAAAATGCTCGAGCACCAAAAGTTGAAG
>P_4576
GATTACATATGTATTTAATGCGATATTTTGTTAAGAAGATT
>P_4577
TCATTTTGCAGAGAGAATGGCAGTGAGGAAGTCATGGATGC
>P_4578
GGGCCATTAGCTACTGCGACCGCCCGTATCTTTTTGGGTAA
>P_4579
GGGTATTACAAAAGAAGCCTCAGTGGGTGACGTTTTGTCCT
>P_4580
GGTTTCCTAGCATGTTTGGGCGATCTGTTCCTTTGCTTCGT
>P_4581
GTTCATTCCCTTTGCGTTTACGCGGATAAGCTGGTACCTGC
>P_4582
CGGAGCGGGCTGAAAATCATCATTGTCGCCATCATTATCAG
>P_4583
TTCTATAATGATGTAAGTGGCGCCAATTTCATCATTTTTGT
>P_4584
AAACCTGTATATGGTCACCCCGCGGATGCTTTCTTGCACCT
>P_4585
GTTCGAGGATTCGTCGACCACCCGACCGTCCGGTTCCAGGA
>P_4586
CATAGCGGAAGAACAAAGCGCACGTGCACAAGCTTTAAGAG
>P_4587
TATTAAAAAAGAGAGCATTGCGTCGATATGTCTGGGGCTTT
>P_4588
TACTTGTCACTTGATAGCTCCACGGTCCAGACATCTTCACA
>P_4589
ATCATAGATGGCGGAAGTTGCACCAACGTTGCTAGTGAAAC
>P_4590
AAATATCGAAATGGCCCGCACGGTGGGTGAATTGGCCCACA
>P_4591
TTTCCTATTGGAAAGCATGGCGGGCCAGGAAATTGCCATGG
>P_4592
TGTTAAGAATGTTTTTTAATCGCGCTTGTGTAGAACCATAC
>P_4593
TGCTCTGTTGGTGAAGAAACCGTTATCGGGCACGCAAACAC
>P_4594
AAAGAACGCATGTGTGCCAGCGGCGGCGGAGGTGGTTTCAG
>P_4595
TATGTGCTGCTTGTCGGGCACGCGATGAACGCTTTGTAACA
>P_4596
CACATACCGCAAAAATTCTACAGCAATAAATCTACAGTTAC
>P_4597
ATAAAACATGGGGTTTCATACATGAGCGGAGTAAGAGGTGT
>P_4598
TCCCTTAGCCTGAGTCTTTCCTCGGACGTATAGACCTTCTC
>P_4599
ATAGACAAGAAGATTTGATCCTAGCCCTCCAAACACCTTAG
>P_4600
TGTACCTCCAAAGTCTGTGGCGATCTTGGTTTGCGTGACTT
>P_4601
TACTTCAGAAGTTTAGCATCCGGCCGAGGTCTTCTCGATCA
>P_4602
ATGAATTCCATTAATTTTCCCGTAGTTGATCGAATAACAAA
>P_4603
AAAGACAAGGGATCAAAGACCAGACTCAACATTCTCCAAGA
>P_4604
CTAAATTGGGAAACATAAAACGTTACCTGAAGAAATATGGT
>P_4605
CACCTTGCTTCTGCCAGAAGCTACACGATTCATTTGAGGAA
>P_4606
CATATATTCCCAACGTCTCTCTGCAAACAACACGCACCACC
>P_4607
AGAAACCATGAAGGAAGAAGCGGCATTTATAACCAAGAACT
>P_4608
TCGTTTGACTTGACACGTGGCACGATCCTATAAATTAGTAA
>P_4609
ACAGATTTGCGAGACATTTGCGAGGGAGAGAAGACACGTCG
>P_4610
TTCAATAGAGATAAGATCTTCACGGTCGAAAGCAAAAGAGC
>P_4611
TTTGTAAATAGAAAATTTTACGTATGTCAAACTAATATAAA
>P_4612
CAAAAAATATTTGCTTGTTACGGCGATATCTCCACCAAAGA
>P_4613
TTAATGGATACTTTTTGAAACAATAATTTGTGAAATTAGTA
>P_4614
TTCGTGCAGAAATATATCCGCTTCATCGATAAAAGGGTTTC
>P_4615
TATTTTGTTTTGCCATATGGCGATATCGGTGTCAGTTTTCG
>P_4616
CTTCTCTTATAGGGAAACTGCTGCAATAACGAAGGGTCAAT
>P_4617
CTTCGGTTGAGTACCAAGCACGCGTTCCATATCAAACCGAA
>P_4618
CTTAATCAGAAATAGAAAACCAGTGTCACATATAGCCTGAT
>P_4619
TCTTTAATTGAGAATGGTTCCTTTTGTAGGTATAAGGAGCA
>P_4620
AAACTTTAACGGGTGAACATCGGCTTTGGTGTTTTCCATGG
>P_4621
ATAGCCTGGCTGGATCGATCCGTTGTTGTCCCAAAATACAT
>P_4622
AGGGAAATACCTGCGGAGTTCGTGCACAGAGCTATAGGAGA
>P_4623
GAAAGAAGAACCTTAAAGCACACGGAATATATAAATACCAC
>P_4624
CAATAACTGAGAAGGAATCTCCCGAAAGTCGGGGTCAACAC
>P_4625
ATATAATTTTACGGTTTTGGCGGAAAAATATGATTTTGCGG
>P_4626
AGCCAGTAAGATAATGAAGGCGCGAGAGCTTCAACAAAGAC
>P_4627
TATAAATTAATAAATTGTTCCGGTTCCGAGTTGGGACAGTG
>P_4628
AAGAACGGCAACTTAGTAAACTCGGTCATTAAGAAAATGCT
>P_4629
CACCTCCGGATTGTTAAAAGCGATGCATAAACACGGTGCGT
>P_4630
TCATATATATTTGTCAATGACAGAAAAAAAAAATCTTCGAC
>P_4631
GAGGGACCTTCAACAGCGTGCACGGTCGAACAACGAGCCCC
>P_4632
GTTACTGTCTTTAAAAAATGCGCTGTTACTATCTATGTAAA
>P_4633
TATGTTTCCAATATGTTTTTCTTAAACAAAATTGGGACTAA
>P_4634
GCGGATCTCTATCCTTAGTCCACGGATAAATCGGCGCACTT
>P_4635
AGGGAGACTATCTAAGTCTTCTCGAACATGTCTCAAGGCTG
>P_4636
AAAACCCATGATAGAAAAAACGGTGAATAAGAAACCAAAGT
>P_4637
TGTTTAGTCAATGATTTATGCATGATTATTATGTTTGGTAT
>P_4638
GGTCATGTGTTCATAAGGTGCGATGATGTTGAGTATGCCAA
>P_4639
ACCAACACTACAAGAAAACACGGTTTTTACGACTGCAATAT
>P_4640
CAAAGTGAAAGTTCGAATTGCTCGGTTATGGGCATACCACA
>P_4641
AATGGCCGATTCTATTGTTGCACGGGTACGGTTGCCACCCT
>P_4642
GATTCTATTGTTGCACAATGCATCAACGAAGAAACCTCACA
>P_4643
TTCGTGCTGCCAGCATTTGACACGCTCGTTAGCATGATTGT
>P_4644
TAATAAAATTAAAAATTTGGCGAGTCTTATATTTTAGGAAA
>P_4645
ATTTGTCCAAAGAAATATGTCGTTAAAATCAACATCGTTAG
>P_4646
CACTTTCACTTTCAGAACTGCAGGATCTATCAGGCTTAGAC
>P_4647
TACAAAGGTTGGAAATATGTCGAGGATGTCAATCCAGTAAT
>P_4648
ACTCCAGAGTTTTTCAAGATCGTAAACCTTGTAAATGATGT
>P_4649
GCCTACAATCAAGGAATTTGCGGCGACAATATGAATGTGAG
>P_4650
GACTATGGATTGCTAATCTGCCTACGCGGAAAAGGAAGCCT
>P_4651
ATGAAGGTTACAGATTCGGTCAAGAAGAATAAACTTACAAC
>P_4652
TCTTCCATCTCTGCCTCGCTCGTTGTCACCTATATTGAAGA
>P_4653
TCTCTACGCCCAATGAGATGCGCCAACCCCGGGATGCTTTA
>P_4654
GTATTCTGATGGGCGGGGCTCGGGATTTGATAGTAAGCATG
>P_4655
ATTTCGTGGCTATTGCGTTGCTACGTCGTGGTTAGTCTAAT
>P_4656
TGCCAGGGCTGCGAGCGCATCTGCGGTAGTGTTTTGTCCTC
>P_4657
GAGAAATGTCACTAGCATCGCAGGTACAAGGAAACAACATT
>P_4658
GCATTAATTTTGAGTAAAGACGACGAGGAGATTATGCAAAA
>P_4659
ATTTCACGAAAGCACAATAGCGAAGCTGATGCCTTGGCAAA
>P_4660
TCAACTCTTTTTTTTACTTGCGCCATCGATATATCTTTCGA
>P_4661
TATATAGAAACTGAAAATTACGGTCGATGCTTTTGATCGCT
>P_4662
TCCTTCTTTTACAGGCAAGTCGGCGTCATCACAACGCTGGT
>P_4663
CTTGGCTCGCTTATCCGCTACACAATTTTCCTTTCGCCCTT
>P_4664
ATTGTAGAAACTTCCAAAATCGGAAAAATTGATCGAATTCT
>P_4665
AACCTGCGCCAGCACTTTCTCGATCTTGTATTTCACGTTAA
>P_4666
TCAACCATTGTACGAACACGCAGCTACAACAGGAGAGATAA
>P_4667
TTAACAGTGGTTACGGGAAGCGCCGGCGTCGGAATGAACAC
>P_4668
TTTTTAGAATAGTTTTTGCTCTCGACTAATACGCCATCTCA
>P_4669
AATCGAGTCCAATTTTCTCTCTCGGTTAAGGTACGATACCC
>P_4670
CTGATTCAACTCCCGTGGTGCTCGGTTACTGGTGGCCACAA
>P_4671
AAAGGGCCGAGATCCTCACTCGAGTTATGTGACCCAACATG
>P_4672
TTTTTTCCCAGTGGCAACTACGGTAGGCTACATCACAGAAG
>P_4673
AATTGGGGAGGTGTTGCTGCCATTGTCGACGAACTCCCTTA
>P_4674
ATTTACCTTAGCTTCGAGGTCCAAATACTCCTTCTCAAGCT
>P_4675
GACGTTTCTTCTTTCTCACGCATCGTCATATATTGTGTGAT
>P_4676
GATTCGCTCGCGGGACAGAGCAGTGACGATGGAGGAGCGAG
>P_4677
TACAGTGTCGATTGATCTTTCGAGGCCAAGTTCTACAAAGA
>P_4678
ACCTAGAGGGGCAGACAAATCACGAACGAGAAACTTCACCG
>P_4679
TTCGATTGCAAGGCAAACGTCGATGTCGCTCTTCGGGAAAC
>P_4680
GGTCGGGTTCGGTTTGGGTTCGGGTTCGGGTTCGAGTTATT
>P_4681
TTTAAAAAATAAATTGTCTTCGCGGTATACCGCGGGTTAAA
>P_4682
CAAACTAGAAACCTTCAAAACGCGATCCTATCAAAATAGAT
>P_4683
TCCTCTGTGTCCAATACGTACGCGATCTACAAGAGATGAGT
>P_4684
AAAGAAAAATAGCACATAGGCGGCGTTTCCAAAAGTGAAAC
>P_4685
AATGACTAGTCATTAATACTCTCAGTAACAAAGAATTTTAA
>P_4686
GTTTCAATCCGTGATTATCTCTGTCAGCTTGGAGGAAATGA
>P_4687
ACTATTAGAATGATCAAAACCTCGACCGAGTGATGATTCTT
>P_4688
CAGATCAACTCATCAAGAAGCACGATATGCAGCTTCACTTC
>P_4689
ATTCTGATAATTTGATTAGGCGCGAAGTATATTATATTGGG
>P_4690
ATACATTTTGCAGTTGGGCTCATATAACTTTGAAATATCTC
>P_4691
TTCCCCCTACTTCTCGTCATCGGAACCTCTTGGTCATCTCC
>P_4692
GGTCAAAGAAGAGAAGCTTGCGATGTTATTAAAGCGGTGGG
>P_4693
TTTTTACTATATATTAGTATCTTGAAGAAGTTTTAAGTCTC
>P_4694
ACGAGCTGTCCACAAATCCGCAGTACAACAAACTCTTCCTC
>P_4695
AGAATGTGGACGATATTGAGCCCGAGTGGTTTATTCTTGAC
>P_4696
AAAAAAAAAACTTTATTTACCGGTTCCAGGCATCTGCCTTC
>P_4697
ACCCCTTAACCCATTCCCCACTAGTATTATCTTTAATTTTC
>P_4698
CATTAAAACCCTAAGCGACGCTGTTAACACTTGCGAATTCA
>P_4699
CCGATGCCAACATTGCGAGGCGGAAAATTTGGAAGTCCTGA
>P_4700
GTCTCAAGCGTCACTCGAACCGACGACCTCTAAGCTTCGCA
>P_4701
CGTTCGGATATACCGTTGTGCTCGGGCGTGTGTGGTGGTGT
>P_4702
GAAGACACACCGATTCTAAACAGAAAAGGTCAGACAGTTGC
>P_4703
TGCGACAGTTTTGCATCAATCGCCGCTGTGTCGCACCCGTA
>P_4704
GCAAATGATATCCGGCTTGTCCTCTGCATTCAACTTCCGCT
>P_4705
TTGTTCAACTAATCCCATACCGGTGCTACCGAGTAAGATCG
>P_4706
GTTTACGGTTTTGGAGGAACCAGTAAAACTTTCATGTGGAA
>P_4707
AGTAAAGCTAAAACAACCGTCGTATTTATATCATTCGTTGG
>P_4708
CCCAATTTCAAATTTTTATTCGTTTTTGCCTTTACTAATTT
>P_4709
AATGCGTCCCTTCCATAAGTCGGGGTTTGTTGCACGTATTA
>P_4710
GGAATTAACCAGACAAATCGCTCCACCAACTAAGAACGGCC
>P_4711
AAAATGTAATGGATCAAGTTCACCACCGCATGTCGGTACGC
>P_4712
AGCTAATATTAATAAATATTCACTGTCGATATTCCATTTGT
>P_4713
TAAACGCCAAAAGCTGAGTGCGACAACAAAATTTCCCTTAC
>P_4714
AGTCAATACAACTTCACCCCCGCGGCCGAGATTCCTCCTGC
>P_4715
CAAGAGTTCATAGGAAAATGCGATCCATGCCAAAGAGTCGG
>P_4716
GTATGTAGTCCCACATGAGTCGGTTTGGGTTCTTCCTGCCC
>P_4717
TATCTTAATCAAATTTTTAGCGTCATGTTCAAAACCGATGA
>P_4718
CTCTGGGCGGTGCTAGAGCTCCGTTGGAGTGGCGGAATTCG
>P_4719
GATGGTGAAGATGGAGTCGTCGTTCTCGCCTCTGCCTCATG
>P_4720
GGGATTGATCGTGAACCTTGCGCGAAGGTATAAACCCTATT
>P_4721
AAATATAATGGCATTAGATTCTGCAACAAGAAAAGCTTACT
>P_4722
GAGAGAAAGACTTGAAATCGCTCTGTCGAGAGAAAGAGGAG
>P_4723
GAAGCTGAGGCTGTTTTCAACGGCGCCATGAAAAAGTGTAA
>P_4724
CAAAAGTCGATGAAGACCCTCGATTTCGCTGATTTTGTTCC
>P_4725
CATAGCATACATGAGACTGCCGACAACACTAGAGTAGGGAA
>P_4726
TGCATTAGGTAGTTGGTTTGCTAAACTCTATAAATGCACAA
>P_4727
GATGTTTAGTTAATAGTAATCAGTGTAACATATAAAGAAGA
>P_4728
GTGAAGCTCTACCACCGCCACTCGACCGCGTTTCCCTCTGC
>P_4729
CTTTACGGCTTCTGCTCGTTCCCGACCCAATTTTCTCCTCT
>P_4730
GGCCCACATGCTTCTTTAGTCGAGGAGAAGAACGCGGGCAA
>P_4731
TTTGTACAACATGGGCGTGTCGCGGGCGAAGTTTGCCCCGC
>P_4732
TCGCGAAGCCGGAGGAATCACCCCATCAGAACCACTCGATC
>P_4733
CTGCATCTTCAATTCTCATTCGCGATAAGTGATCAGCTACA
>P_4734
CAGTCGGATGGCAATTACAACGAGGATTATGACAGAAGCAT
>P_4735
ACTTTATAGAAACAATGTCACCTTACAATTACTCAGCCATA
>P_4736
TTCCAAGACCACATCAAGATCGGGACTGATGTTTATTTCTC
>P_4737
CGAGATGCAAGCGCTTATGGCGGTTCTCAGTGATGAGGAGC
>P_4738
ATGTTAGGAACCATCTCACACACGGTGAATCATTTTAATGG
>P_4739
TCAAGCCCTGCAGATCATCGCAGGTCCAAAGATTCCGGGTG
>P_4740
GGAATTGCCCGAGGAATTGTCGAGAGTGGAGGTCGTCAATA
>P_4741
TTAATTTTTAGGTGATGAAGCGCTAATTTTATTTAATTTTT
>P_4742
AACAATATCCCTAATAAAAACAAAAACAAAACTTGATAGTA
>P_4743
TAAAAACTATAGATAAAAAGCTTGAATAACTAATAGTATTG
>P_4744
AAAGGTATAAATACTCAAGTCGCGCACACACCTACACATGT
>P_4745
GAAGTTTTCAAATACCCGAACGGGGTCTAAAATTATAGTTC
>P_4746
ATATAAGTAGAACATCAACACATGAAGAAGATAAAAGACTT
>P_4747
GATTCCCGTGGTTGCTGACACGCGGTGGAACCACCGCCACT
>P_4748
TCATCTATCACCGGCATCTACGCGGATATCAAGTTTTGGGC
>P_4749
CAGCAGCCATTTGGTAAGTTCGTCCCTATCTTTCTGAAGGG
>P_4750
AAATAAAAATCGGTCTGATCCGTTGACGGTTTTGTTCGCCC
>P_4751
GCTCTACTATCATAAAGATCCGGAAAAAATGTTAGTAATGA
>P_4752
GACCTCAGACCAAGAACACTCAGGGTCAAGGTAAGGGACGT
>P_4753
TGATTTTAATTGCAAGATTTCGCGGTTGAAGATCTGTAAAA
>P_4754
GAATCCACATGCTATTCCGTCTCGAATGACAATTGGACAGC
>P_4755
TTGAAATGGGTGAGTGGAAGCTGAATTATTATTCATAGAAG
>P_4756
TACATTACAAATTTACGATACCTGTTCGATAAGATCAAGTG
>P_4757
CTTTGTCTCTCTTCTAATATCGAAAATGCAATCAACTCAAT
>P_4758
ATAACTATATAAAGACGAAACGAAAACAATAAAACCAATCA
>P_4759
CACCTCTCCAGAGAAAAAGCCTCTGACGCTGCTGATGTTTG
>P_4760
TCATCTCCGTTAATCTGTGGCGCGCATTGGAGATCATCAGT
>P_4761
TTTCAACAAACGGTTAGACGCGATTCTCCTCAATAACAATC
>P_4762
CTCTTGGATCGAAAATCTTGCGGCTTCAACGATTTTGTCAA
>P_4763
GAAACATGTGGATCAAGTGGCGGCAAAAGGAGCCGAGGATG
>P_4764
AAAACATCGAGCATATAAACCACGATCGTGATTCGAACCTT
>P_4765
TTCTATTTGTTTTAAAAATTCATGTTCGTATTTACGACGTT
>P_4766
CGGGAAACTAGGTCCAATCCCGCGGTCTTATTCCGCAGTTC
>P_4767
TGAAAGTTAGACCATCAAGACCCGAAAAACAAACGAGACCA
>P_4768
ACGGCTTTTCTCAACTAGCGCGCGATGATGGACTGGCAGTT
>P_4769
TGCCAGTCTTTTGAGAGCTTCGCGAGCAATGTCGGCGTGCC
>P_4770
GCATGCGATCAGTGGAAAAGCGAGGATGCTGAAACAAGGTG
>P_4771
TTTAAGAGTTGCGATTTTTGCGAACCCAAGTTTAGATGTAT
>P_4772
TGAGCAACGTCCTGAGTGTACGACAAGCTTAGATCTTGATC
>P_4773
GTGCAAAATTAGGGCAAAACCATGAACTATTTTTCTTTTTT
>P_4774
ATACAATAGCAGATAGTTTGCGCTAACGATGAAGACTTTTT
>P_4775
CAAACCCCTTGACGAACCTCCTGTAATACCCTGCCAACCCA
>P_4776
TCTGCGAGGGATTTGCGAGGCGTTGTCGTAAATCCTTCGCA
>P_4777
ACAGTATACCTTCATAGAATCACTGTCGATGTTGACTTCTG
>P_4778
GAGATACTTAAACTATTAGACGCGGGTATAATCTACCCTAT
>P_4779
GAGGTCATACCTTAGTAGAGCTCTACTTGCAGTGTGGAGAG
>P_4780
GGAAGCAAGGAGATTGATGCCTGTTCTTCATTCATAGAGAC
>P_4781
AGTAAGCTTTTTAATCGATTCGACATGTTTTTTTGTCTCAC
>P_4782
CTGCATCTCGGTACGATTCGCTGCAATCTCTGCTGCATGAG
>P_4783
AACCTTAAGAGCAAAAACCACTGCAGCTAACTCCAATTCAT
>P_4784
CTGAGGACGCCAATGAGGATCAGGCGCGCCTTAATGCGCAA
>P_4785
AGAGGTTTGTCAGATGATGGCAGCGTCGTAGAGCCTGTGTG
>P_4786
ATGTGGAGATCGGGACTAGGCGAGGTGGAGATAGTTGAATC
>P_4787
AGGACGAGAAATAGCTCTCGCGGCCTCGTATCCAGATTTGA
>P_4788
CTCATAAGTTTCTTCTGACTCGCTGCCATTAGCTTCAGTCG
>P_4789
GTCTCCGGCATTAATGTCTTCGATCCGAGGTTCAACATCGC
>P_4790
GTTTTGCATTGTGACTATCCCAGAAATTTAAAGACCCCAAC
>P_4791
ACATGTTAGTATTAAAAAATCGAGAAAAACTAAACGGGAAG
>P_4792
AGAAGCAGAAGATATAATGACTACAAAAACCCCGAGGTATA
>P_4793
TGAGACCCTTAAAGCTGAGGCGGTAGATACTTCAACAGTCG
>P_4794
TAGACGAGGTTGGAATCAGGCGGCAACTCTCAATGGTATCG
>P_4795
TTTACTCAGATAGTGCACCTCGAGATTATTGAAAACACAGT
>P_4796
TGCAAGACTGATAAGAAACGCGCGAAGAAAAGTTTGTCCAA
>P_4797
CAACCGTTTAAAATCTCATGCGTGGACACATGTGGCAGCAC
>P_4798
TGAGTAGATAGCACAATCACCTGGGTCAAGATTCTCCGGGA
>P_4799
ACAAAATATAATGTAGGAGTCGATTTCGAAACATCAAAATC
>P_4800
GCAAACGAACAACTTTTAGTCGCTGTCGCTGGTTTCAGTCG
>P_4801
TAACATAAAGAGTTTCGAAACGGTTGTGTTGATTGACCATT
>P_4802
TTACCCTTAGTATTTGCTTACCGATAAGACAAACATAATTT
>P_4803
AAAAAATCGAACAACGGTGTCGCGGACTAAAGTTTACATTA
>P_4804
TTAAACCACCTGAGAAAAAGCCTGAACCGGAGAAACCGGCT
>P_4805
ACCGGCTTTGATCATGACCTCGAGCTCGACAATACTAAGGG
>P_4806
ACTGATCCTAATTTTACCAGCTAAGGTATGTTTCAGCCAAT
>P_4807
AACCTGATCCAGAAGATTTTCGGTGTGGTGCATGCGGGCGT
>P_4808
CATGTTTATTTCCGTTTATGCGGAACAAGAATTGTCAAAGA
>P_4809
GACCGAAACATCTGAAAAAGCATGCCTTCATTGAGCGGCCC
>P_4810
TGGGAGTGCTTAATAAAATGCTGGAGCGTAAAGTGCTTCCA
>P_4811
ATTCTTGATCTACTTCAACGCTACAACATGATTAACGCCAA
>P_4812
CTGAGATTTGTCGTTGGTGGCTGAAACGACGGTGGAGGGAG
>P_4813
ACAACGTCCAAATCCCTAAGCGGCGTCATCGGTTTAATATG
>P_4814
CAGATATCTGAAGGAGTTAACCCGGGCGATGATGTGTACAT
>P_4815
CATCAAAAGTTAGGAAATCGCCTTCTTTTATTTGAAATGTA
>P_4816
AGCAATGTCAAAGTTAGAAGCCCGCTCTGTCAGAATCTTGC
>P_4817
GCTTATTGTTACGGAAAGCTCGTTGGCTACTCAATCCTTCT
>P_4818
TTTCTGTTGATAGTCTCTCGCCAACACGAGTGGATTAAGTT
>P_4819
GAGGACGCCCCTGTATTCTACCCGAGCGAAGAGGTCTTGTT
>P_4820
CAACCAATTACAGCGACAATCGCTAATAAATGTCGCTGTGT
>P_4821
GACTTTTGATCTGTGAACCACATTTGTTAGGGTTGTTAATT
>P_4822
TTTTACCTTTCCATTTCTTGCTCGAACAGAAACATGAGATA
>P_4823
ATAGGAGGAGTATGAAGCCGCCCGGACGGAGCTACGGGAGG
>P_4824
CGTCTTTGCGACGTGAGATACGGCGACGTGAGAATATGATT
>P_4825
AACAATTTTCAAAATAAACCCACGCGTAACATGAGTACTCA
>P_4826
ACCACAAAATCAAGTTGGCTCGGTGTCCAGAAGTTGTAGCT
>P_4827
TAATTGTCAAAATGAGCCAGCTCGCTCAGCTCAGCTCACCT
>P_4828
ATCCAAGTGTCGAATGAACTCACGGGTGGCAAAGACGTAAA
>P_4829
AATAAAGTGGAAGAGGTCATCAGGAAAACAAGGGTGAGGAG
>P_4830
AATATTTTTACTCTTTTGCTCGTCCTCGAGTTGTAACTGAC
>P_4831
CTGAAAAGGGTGATATTCGGCAGCACCGACACCAATTCCAA
>P_4832
AGATGATGAAAATAATGGGACTGCCCCCACAGAGAAAGAAT
>P_4833
TCCCAAGTACACAAAGGTGTCTGCAATTATGAGGCTTTACC
>P_4834
CGACGAATCCTCGAACTGAACGGCCGGATGATAGAGGAAAA
>P_4835
CAAGTTTGAAAAAGAAAAAACATTGGCTTCAATTGAATGAA
>P_4836
TGGCGAATTTATGTCTTTGTCGTGAGAGTCTTCAAGAAGGT
>P_4837
AAGTTCTTCAGATTATCCAGCAGGAGAGGCAGATCGGTTGG
>P_4838
TTAACTTCTTTTGTTTAGCACGCTGATAAATATCACAATGT
>P_4839
TTCTGCTTCTGTAGAAGACACTGCAACTACAGGCTGCAGAT
>P_4840
AAAACTTAACTCTATTTTTGCGATCGGAGATGGAGACGGAG
>P_4841
AGTTGTTGTTCTGTGGATAGCGCCGACAATCTCGTTATTTT
>P_4842
GCTGAGATGAGAATTGAGCACGGTTGTAAGAATTTCCATTC
>P_4843
GGAATCCGCCAAAACTTTAGCAAGGACGAGCTCCTTGATCT
>P_4844
TGTACTGCGCCGGCAGATCCCGAGGTCTAGGCGTCGTTGAA
>P_4845
CCTTTGGAGATGAAATATTCCATGAGAGAATCAAATGTTCC
>P_4846
ACACAACTCAATAAAGTTTACTTGCGCTGTAACATAATCAT
>P_4847
ATGGAAATGGGGAAAAAATCCATGAAGATTAAGTTTTGCTA
>P_4848
ATTCAAGATGCTTACATTCACGCGATTAGACGAGCTAAAGA
>P_4849
TGTTCTTCTCCATTCTTCTTCTCCGTCGTGCCACATCCTCT
>P_4850
AATACTAAGGAAAACAAAATCACGAACAAAATGACATAATC
>P_4851
TCTTCTAAGCATGTCAAAAACACGACCGGGAGTTCCAACGA
>P_4852
GTTTCTCGGATACTCTTGCTCAGGAAAACCATACACATTCG
>P_4853
TGGAGAAGGCCCTTGAAACTCCCAAGTACTGTCAAAATCAT
>P_4854
CGGGTTTTGTAGTTTAGGATCTGATTAGGTATTTTAAAATT
>P_4855
ATAACTCGCCATTATTATTTCGATATACAACATTTGAACGC
>P_4856
CCCTGATAAGAAAGATGAATCGGGGTTGACTATACTTCACC
>P_4857
CTAAATGGAAAGAAGCTACGCAATATCGTACCAAAATGAAG
>P_4858
CGATGATCCGATTTCCAGGGCGGTTTTTCAAGTGTTAGGAA
>P_4859
CAAACAGCAAACTCTCGAGTCGTGAGATGAAAGTCATAGTT
>P_4860
GCTACTTGTTGCTCCACAGGCTGTGCATCCAAATGCTGGGG
>P_4861
CAATTGGTCTTGATTGGTTCCAGTTAATCCATAATTCTGGT
>P_4862
TAATTTTGTCAAATCTAAACCTTGAATCCTTAACATATCCA
>P_4863
AAAGGGGAAATTAAAAGATTCAGAGGGTTGGAATTGAATGA
>P_4864
GCGTCACATGTGTTCAACAACTCTTCCAATTCAAATATTGA
>P_4865
CTCTCTCTCGAGTTCTGCTTCGGTTTCGTTCTTTTGCCCTT
>P_4866
GGTTGGACACGTATATGATACGTGGTCTTCACATTGCCACG
>P_4867
CACCAGAAAGTGCTCGAGGCCGCGGTTGTGGCCATGCCTCA
>P_4868
ATAGATTACTGTTATTTTTTCTGTATTCATGTCAAAGAAAT
>P_4869
TTGCTGTTGGAATGTTTAGGCACGCTTGGAGGAGCATGTGA
>P_4870
ACAGATACTTCTGAAAACGGCGATGACAATGACGAGGATGA
>P_4871
CCAGCTACCTCGAGTTCAACCGTCACTCGTCCAGCTGCCTC
>P_4872
ACTATCACCACCCATCATCCCGGCCTTGAGTCTCTCGCGCC
>P_4873
GCCGGACAAAGGGACAACCGCGGGGGAAATGGACTGCCGCC
>P_4874
CCCTACTGAAGCTAAAACTACGGTGACGAAGCCAGCAAGTG
>P_4875
TGTTTCTCTAATTATTATTCCAGGATTCAATGATTCTACAA
>P_4876
ATTAAATCCCTCTGGGGAAACGCTATCCTTAGACGTCAAAA
>P_4877
AATACTATTTGAGAAATTGGCACTACCAAAACCTTAGGAAA
>P_4878
CTTGATAGCTCTCGCTTCCACGGCATCGCCTAGAAATCGTG
>P_4879
ATATATTGTATGTTATATTACGAGCAAAAGTAAAGAAAATT
>P_4880
TGTGTCGTCTGTGTGGAAATCAGGAACTAAAGACTTGAATT
>P_4881
GAAATGTTCACGACGTAAGTCAGTGGAAGCAAACGGGCAAT
>P_4882
TTCGTTCCCCAATTCAAACTCGGGCAAAGTTGTCCAGGTGG
>P_4883
GGTCTTACCGGGCTTAATCACCTGGGCATTCTTTCTTCAAT
>P_4884
TAATCATAGAACACCAAAAGCTGTGGTATCTTATGGACCTA
>P_4885
TCTTAGCGCGACGGAGAAGCCAGCACTGAGAGAAGACCTCC
>P_4886
AGCCTAAGTAGTGTTTCCTTCTTAGAAGATACAAAGCCAAA
>P_4887
AAGCCCAGTTTGATCAATGACATATTCGATCACTAGGAAGC
>P_4888
CCCTCAAGAATGGTTTGTGGCATGAATCACGTTTCCGTGAA
>P_4889
AACCAGAGCAACCACAGCTACGATGACAACGAGATACGTTG
>P_4890
AAGTATGTGTAGTAATGATGCGATGAAAAATTGGTAATGAA
>P_4891
CGACGAGGAAGAGTAGTCGGCGGCGAGGAGTTTCGGATATT
>P_4892
GATATTTTACATATTCGAGTCGAGTTCGGTTTGCTTCGGAT
>P_4893
TTTCTGCAAACCTAATTTTGCGGCCATCTTTACTAGTTTTC
>P_4894
CACTATTTCGGTAAAACTTACAGCACCAGCTAACAGATAAA
>P_4895
TCCGCTTAGCGCATAGAACGCTTAGTCGAGGCCTAGACAAT
>P_4896
CTAAAAAAATAGTCAGAGAGCAGTGGTTTAAATCTTAAAAT
>P_4897
TTTCGTTTCATTCCTGATGTCGGTGAGGTATATATATGGAC
>P_4898
TGTTTGTGTTTATGTAGGAGCTCGACCGTATGGAAATAAGG
>P_4899
TTTAAAGCATAAAATTTATACCCGATATAACAAAATGATTT
>P_4900
CCCAGCTTCGTCATCACTTGCCTGAACCTTCTTCTGTGCAT
>P_4901
GAGAGTCGCCGAAGTTATTTCTCCACCGTACTGGTCAGTGA
>P_4902
TCAGGTAAGACTATTGATCGCGAGGTATATGACATGATTAT
>P_4903
AGAAGAAGATGACGAAACAGCATTGTCGGAAATTAGATGCA
>P_4904
GTAGTGTTGATCTCTTCGCACCCGAGGGAACAGAACCATTT
>P_4905
GTGCCTGAAGTGCAAAAACACTCGGTCCCTAAAAAGGGAGG
>P_4906
TTTAACAAAATAAAACGTTTCAGTAGCTATGAATTTATGCC
>P_4907
AGAAACATCTTCTTCTTCAACAATGGCGGCTTGATTTGATT
>P_4908
TTAACACTCTCTGAGACAATCGGTTCTGCTCCAACGCCTTG
>P_4909
AAAATAATAAAATGGTTTTGCGGGAAGTCACTGATCAAGGA
>P_4910
AAAAACTTCAAATACTCGTTCGGATTCAGCGAAATCAGTTT
>P_4911
TTGTCTAAGAAGAAAAATTCCTAAACATACTAAATTTTTAA
>P_4912
CTTGTGACTCTCTTATCTCCCGCGGTCTTCATACATCAATG
>P_4913
CATATTGAAGTGTGATATGTCGGCGTGGCAGAAAGTGTATT
>P_4914
GCGAAGGAGAGACGGCAGCTCCGGAACGAGCGGCGGGAGAG
>P_4915
TTCGGACTAATTGGGTCATGCACGAGTATCGCCTTGTGGAA
>P_4916
AAAGACTTAAGAAGGAAGGGCGATAGTAACCTCGGCGTGGA
>P_4917
CCAGATGGAAAATTGAGAAGCGCGAAAGATCAGCAGGTAGG
>P_4918
CTGAACTCTTTCTTTGTACTCTCGATTGTTGCTCGTTTACG
>P_4919
TTATATCTTCAGAATATTTCCGAGGATCAACAATATAGAAG
>P_4920
AGATGCGGCAGCTATTGTAGCGGCAGCGTGAGGCTGTTGGC
>P_4921
TCTAAAAATTTGGTTTGGATCAGGTTCGGGTCGATTCGGTT
>P_4922
ATCTGTTTCAACATCTTCTGCGGGAGCGAGATGAGATTCAA
>P_4923
ATGAAATTTTAGATTTCTTACTATGTAAGTAAAATTAAATT
>P_4924
AACACAATCTACTCAAGCGGCTACAACGGTATATAACTCTA
>P_4925
AGTTTTTTTTCTATTCGATACGTTAACAATTAATTATGACC
>P_4926
ACTCGATTCTGGTCTAAACACGCGGATGAGAAAGTACACTG
>P_4927
GAGATCCACGGGATACCAAACTCGATCGGGAGACTAACGAA
>P_4928
TCTCTCTTTGCCACAACAGGCGATGGCGATGGAGATCGATT
>P_4929
CGAGTTGGAGATAGCTGAAGCGGTGGAAACGTAGTTACTTG
>P_4930
TCATAAGCTAATATAAATTGCGGGAGTCAGTTGGAAACGCG
>P_4931
CTCTATGCATGGGCATAATACCCGAACCAAAAAAAAACGAA
>P_4932
GAAATGAAATGCCCAGCCCACAGTGTCAAAATTTGAAATTA
>P_4933
TCGATCTTACTCGGTAGCACCGGTATGGGATTAGTTGAACA
>P_4934
ACATTCATTGTTTGACTCTGCGTGTTTCCTTCTTTGTCCAC
>P_4935
CATGTGGAAAACTTTATCTGCTGCAGTTAGAATGAGAGGTT
>P_4936
GCCCTTGACTCGTTTTCAGACTCAAACATTGCAGCAAACAC
>P_4937
TTGTTATACACTTGTTCGAACTCTTAATCCGTTTTTCTAAG
>P_4938
TGCGATTAAATCGGCGCTGACTGCAGCGTTGCGAATGGAAT
>P_4939
GCGGACTCGGTGATGAAAGGCGGGAAGACTGTATTCAAACG
>P_4940
CTCGCTGCTCGTTCTCGTTCCGCTGCTCATCCGTTTGAAAT
>P_4941
GCAGACGCCAGAGAGGAAGGCGCCGACGTTCTTACCCTCTG
>P_4942
GTTCGACTAACCGGAAGCGTCGCGAAATCATTGTTGGTTCT
>P_4943
TGTGGACACTGATAAAGTTCCAAACTCAAGTGCTATTGGCA
>P_4944
GAAGTTGAAGCAGGGCAGCGCGAAGTCGAAGTACGGGATCA
>P_4945
AATGCAGAAGTCTCAAAACGCGGAACTTAGAAGTCAATTTG
>P_4946
GCATGTAGTGGTTAGGTTTGCGGGGAAAAGAGGAGAAGTAG
>P_4947
ATGAAAATCGTAATGTAACGCGGAAATTTGCATAAAAGTTA
>P_4948
ATCAAAGAGGCTGGTTATTTCGCGGATATGAGTTTTGCTCT
>P_4949
AGCTAGTCAATTAAACGTGTCGACGTTATGAACATTTAGTA
>P_4950
CGTAAATAGCTTTCCTGAGGCGGCAGACATAATCAGGACGA
>P_4951
AGGAACTCCCATTATTATTTCCAGAGTAAAGAGGTAAGGAC
>P_4952
GGGGCACTTCTATATCGTGACGTTCTCAGAAACAGACACTA
>P_4953
CCCAGCATACCAATTCTGCACCGTGGAGTACTTAATCTCAG
>P_4954
CTGTTTTGAGCCAATCGAAGCCAGAAGGGTTAAACAGAAAT
>P_4955
AGATGACATATTGAAAAAGACGTTGATTTGGTCGGATTGGC
>P_4956
CTGGATTTATCAAATGAAGGCGATCCCCTCTTCTTATCATC
>P_4957
TGCATCCCGAACTCATATCGCCTTCTCGACAAAATCAAACG
>P_4958
TCCCCATAGTCGCTGACAGTCGCGCTCGAGTGATTGGTCGA
>P_4959
GAAAAAATCCACGCTTTTTGCGATTCCCAGCTCGTCGCAAA
>P_4960
CTTTGGATTCGCCTCGATGCCGCGGTGGGTGACCAGGTACC
>P_4961
TGAAGAACACAAGCCCCCTTCACGAGAAAGCAAGAGTCTCG
>P_4962
AGACCAATCACTTGTATACTCCCGCTTGAACAAACCTCTAG
>P_4963
ACCCTTGAAATTATGACAGTCGGTTTCGCAGAGTGAACCCA
>P_4964
ATGGGTGTGATTATAGGTGGCGCGGCCCTTCTTAGAGCCGA
>P_4965
CCCATGAAGGCAATGAGCATCGCGACCATCTTAACCTCAGT
>P_4966
AAAAAATTTACCTGAGAAGGCAGCAACCATATCTTTAGCTT
>P_4967
CTACTCGAATCCTGCAAACGCGGAAATTCTCAGTGATGATA
>P_4968
TTTATATGGGCCATATTACGCGGCCCAAACAATAAATTCAT
>P_4969
TTTTAGCAAGATGATCAAGACGCGCCCACATTAACGACTTG
>P_4970
GGTGGCTGCTCTTCTATCTGCGGGGCAAGGCCAAACCTGGT
>P_4971
TACAATTCCTCCATCAATGTCGATATCTTCTTCTCTTTCTC
>P_4972
TTAACCTTGATCCCAAAACTCTATAGCGTCGATGGCTGGCT
>P_4973
CACATTTGTTGGTCTTCTGTCTGCGTCGACTCAGCTTGGGT
>P_4974
ATAAATGAGATAAGAAATTGCATTGCTTATTCTTGCGTGAC
>P_4975
TTAAACTTTAATGATACAAACTGAAGTATCCATCAAAATGT
>P_4976
CGATAACATACACCGGGAGTCGTGCTCACATTAATAAAATC
>P_4977
TTCATACCTCTCTGTGTAGACATCGACAGCAAACTTCTTGA
>P_4978
TACGAAAATTTCACGGCATGCCCGAAATAGTCTAGTCAACA
>P_4979
ACGGCCTTTGTGGTAACTTGCACGAACGAGAATGTCAACAT
>P_4980
TTGGATGAACTATCAAGGTGCGGTGGAAGCGAGGAAATCCA
>P_4981
TATTGGAATACCGATGCATACCAGAGCGCAATCCAACATCT
>P_4982
ATATCTATATATGTGAATGTCAGTGAAATTGGGGTTATGTC
>P_4983
AACAATGGTATTAGAAAGTGCATAATTTTCTGGATGGCTGC
>P_4984
GGTAGCCGCATCTTTTTCCTCGGTGGCGAAAACGAAGTAAG
>P_4985
GGATTCTCATGTCACAACTGCGGTCCGTGGTACGGTTGGCC
>P_4986
GTTACTAGCCGGGATACCCTCGCGAAGACTGTTTACGCCCA
>P_4987
TTCCAAAGAAAATCCTTTTTCACTAGGAGTAAAACCCTATT
>P_4988
ATATCTAAACCGAGATTTTACGAAAATCCTTTACAACGGCT
>P_4989
TTACTTCTTCTCCAAGTTACCTATGCATATCGGTTGGAGAC
>P_4990
AAGTTCGCCGGAGATGACGGCTGTGACGGCGGCGCAAAGAT
>P_4991
AGAAACATCGAACTTGGACTCGGTTTACAGGTACAAAAGCT
>P_4992
AATTATTTTTGTGTCATTTGCGCAAATTGCCAAAAAAAATA
>P_4993
CTTGAGGATGGAACCATAACCGCGATCAAACGAGCAAAGCT
>P_4994
GCTCGGATTTGTAAAATACCCCCGGTCCATTCAAAAGTTGT
>P_4995
AAAGAGAATCTACCAAAACGCATGCAAAATCACAAAAGATG
>P_4996
AGACCGTCACTACTATAGCGCGATTGTTGTTTTTAAAAGTC
>P_4997
GGACATATAGCTGATACAGGCGGTTCCGGTTCCACGGTTTT
>P_4998
GGACTTTATAGGTCTAACCGCAGTCGTTGTAATTCTTGAAC
>P_4999
GCATTGTTTGGCCTTGAAGGCGGTGAGGATAAACCAGAGCT
>P_5000
TGTAACACCAGTCACTGTGACAATGTCATTGAATAGAGTCA
>P_5001
TAATTTTAAAGGCTGCATACCTGTCCCGTCTTTTCTCGAGG
>P_5002
GTCTTTCTACCGCTATGGATCGCGAGTTTGCTGTTTCTGGC
>P_5003
AAAATTTTAAATAGTAAATGCAATAATAATAGTAGAAAGAT
>P_5004
GTCGGGTCCATTTGGGTTTGCGTCAGTTTGGATAAAAAGTT
>P_5005
CAAACTTCTTGATGAAGATACATGGACTGATGGGGTCATTT
>P_5006
GAGAATGGAGTATCTGCTCCCGTGAAAAAAGTTTGGTACAA
>P_5007
CAGTGAAACCAGCTCTAACGCCCAAATCCAAATCCTCCTTC
>P_5008
GCCAAAGTCCGCCTTCAGAACGGTGTCGCCGCCGCTCTCTT
>P_5009
CAAATTCTATTTGTGATGGGCGTTGGTAGTATTTTTATTTC
>P_5010
GGAAGGTTGCAACTAGGCGTCGACATTCGGGTACCCATACC
>P_5011
TGCACTTATCCTTGTGCTTCCTCGAACACTTTTCTCGATCC
>P_5012
TAGTTAAACCTGTCACCAGTCGCGAAGTAGTAGCAACTCAG
>P_5013
CATAGCATGCAAATATATTACGACGTCGATTTGCTTTTGAT
>P_5014
AAGATTAGGCGAAAATTAATCAAAAAAAATTGGATTAAGCA
>P_5015
TTTGGTTTCTACATGTGTGTCTGCATCAGTTAAACTCCTTG
>P_5016
GTTACTCAATTAGGATTTTGCGACTTCTTCTGCGAGGGATT
>P_5017
AGACAGAAGATGATTCATGCCGTGCTTGAAAGCTTTATGGA
>P_5018
ATTAGGTGATGATACGGATGCTCGAACATGTGAAATTGCTG
>P_5019
TGTTCACCAGTCAAAGATTGCGGCGGAATGTCTTTTGTTAT
>P_5020
TGGCACTTTAGTAATAAGAGCACTGAAGAAAACTTCTGTGA
>P_5021
GGATACAAGAGTTGGGCTGTCACCAATAACCGCAAGAGAGC
>P_5022
GCAGGGGTCGAGTGCTTTCACGAGGTCGAGTGAGTTTTTGA
>P_5023
ATGACCTTTGATGTCAAAGACGCGATGAAGAAGCCTACCAT
>P_5024
AGTGAACCCCAATCTTTTGGCGACAGAAAGCGGCATGAGAC
>P_5025
AAGTTTGCAGAATCGAGCTTCAATGTCGATCGACACTCCCA
>P_5026
TAGCGACAAATTCAGTCTTTCACGAACGCACCAAGCACGTC
>P_5027
CTCCAACATCTGCCTCCAATCATCAGCGCGAACCTAACCAA
>P_5028
AATTAACCCGCAACCTTGGGCAATCCAAATTAGCATTATGT
>P_5029
ATTAAAGGATATTCTTGTAGCAGCAGAGTACTCAGATATTT
>P_5030
GCTGTGGATCCAGAGAAGATCACGACTATCACTCATTGGCC
>P_5031
ATAGCCATGTCGATCATTCGCACGGAATTCTTCAAAACGAT
>P_5032
AGAAGACAAGTGACTTGAGGCGGTTTGGGCTAATAATCGAT
>P_5033
CTGAATCGTTTTTTTTTGTTCGGTTCCGGTTCGGGTATGCG
>P_5034
GTCCGGTTTCCACCGCCAAACGCGGTTTTTTATTCTTATAG
>P_5035
GTGGAAACTCACAGAAACTTCGTTCCTCATTTTCATTTAGA
>P_5036
GCTGAAATCCGAAGATTTTCCTTTCTCGAAAACGCGTTAAA
>P_5037
GTGGTGAGATGGGTTAGTGGCGACGTCGTGAGTCCTACAAA
>P_5038
ATAAGGAACTATTAAAAATCCAGTGTCTAATATCTCTTCTT
>P_5039
CTTGGCTTCGCCGGGAAAAACAGTAACTTTCACTTCACCGG
>P_5040
ATGGCACAAACCAAACTGTGCAGCAGTTCGTATCGGTTAAG
>P_5041
ATACTATTCTTCACAAACCTCTCAGACAACAACAATCCTGA
>P_5042
GATGTGGATGGAGTTCTGTTCGACCGCCATACATCGCCATG
>P_5043
GTGAAAGATGAAATTTTATACTATTTTAGAGTTTTTGACAA
>P_5044
TTTTTCTCTGATAACATTGGCGAGGTTGAAGAATCGACATG
>P_5045
TAAAAGTTTGCCAAAAAAAACAGTCAAAACTGTAAAACTCA
>P_5046
AAACTGAGATTAGGACGTCACGTAGGCGGAAAAATACATCA
>P_5047
CCATTTTCGCTTAGCGTTCTCTATTGCATCCTCTTTCAGTT
>P_5048
GGGCTGCTGCAGTACAGTTGCGAGCCCGAGATCTCCGATTT
>P_5049
CTCCCTGAAAAGACATTTCCCTTTGCTAATGAAAACTTAGA
>P_5050
TCGCTGTCGCTGGTTTCAGTCGCCAGCGACAGGCAAACGAA
>P_5051
CTGCTACACGAGATCCTTCACTCGGTCGCTCGTTCACTTAT
>P_5052
TTTTCTTGCTAGTTTCAAAGCAGTTTCGACACCTTCAGCAC
>P_5053
TTATCATTCCGAGCATTTTTCCATAACGATATTGATTTGTT
>P_5054
ATCCATTTCCTCTAGATTTACGGCGTAAGAAAGATCTGGAA
>P_5055
GTTTGCCAGTTTCCTTAAATCTGCAGTAGTTAGTTTGATTT
>P_5056
GACAGAGAAAGGGAATATTGCTCGACTAATAAACCATTCGG
>P_5057
TTTAGAATAATCATAGCAGACGGGAATAACTCGTACAAAAA
>P_5058
CAAAAGCTTTGTGGTCCAGGCTCGATTAGAAAGCTCTGTAA
>P_5059
ATTGATATTGGCTCATCCATCAGTAGGCTGCTTTGTGACCC
>P_5060
AGAACCCGAGCTACGTCCTCCTCGACCACGAGAACTTGATC
>P_5061
ATTTAAATATTTTGTTAGAACGGCGTTTAGATGAATGTAAA
>P_5062
TTTCTGTGCCTTAGAGATCTCGCGATATTAAATCTTTTGTG
>P_5063
GCATGAAAGATAATAAAAATCTATAAATAGTTGAGCCTTTT
>P_5064
TGCAGATTGCTTGGGCTTTACATGTTGGGTCATATTTATAG
>P_5065
TTTGGATCCTACCATTTAACCGTGGTCATTAGTGATTCCAT
>P_5066
TGGTCATATCATTTCCACTACTATTGGAGGCAAAAACGGCG
>P_5067
ACAGCCTCTTTGACAACTCCCGCTATTGTGACGGTTACAGC
>P_5068
CTCCCATTGATTTCCGGTCACGGTCAAACTCAAGGGTGGCA
>P_5069
CGTTTGAATGTCGTTATAAACAGTCGCTATATTTTTTTTTT
>P_5070
AGTAAAACTGGCTCGGATCCCCCGACTGGAAACCAATATCA
>P_5071
GGAGATTGACATGATTCAGGCGGGAGAGAACATGTGGCATT
>P_5072
GGATCCTCGTTAGGAAGTTTCGGCATCGTGTAATCTTTCTC
>P_5073
ATAGACAAATAGCAAAAAAACAGAATGGATGTGGTGTTCAA
>P_5074
AGAAAGTATACAGGCAGAGACGGCGGTATCACACAACTGCA
>P_5075
ATCGGTGAGCATGTAAATCTCGGTAGTTGAGTAAACGCCTC
>P_5076
TTGGCCCAGTAAAAAATAAACTTTTACCAAATTTTCAAAAA
>P_5077
GAAAAAGTATCGCAAATTCACAGCCGCTAGCCATTAGTTAT
>P_5078
ATTCTTGATTACTGGTTATGCAATTTTTCTGATGAATAACT
>P_5079
AGAGGCTGCTCTCAATAACGCGGCTAAAGGGTTTGTGAGGG
>P_5080
GGCCGTCATTGGAGGTAGGTCGGCAGGTAGGTAACGAGCCG
>P_5081
GGAAAAGATAGAGAACAGTACGTCAGTATCATTTCGCCTGA
>P_5082
TGCATTCGACTTTGATTCAGCGGCCAAAAACCGGATCTCCA
>P_5083
TTTTCTTTTTCCGACTATTTCGATTTTTAATGATGGAACAA
>P_5084
CTGATAATTTCGGTTATCGGCGAAAACCGAAGATACTGTAA
>P_5085
TGACCGATTTTCATTAGCAGCATGCTCGTTTACTCTGAATA
>P_5086
ATTTTTGGTATTTCTAATGTCTTGAATGACCATTACGTGAA
>P_5087
TTTTACCAAATCAGTGCTCACGCTGTCGACAAGCAGGTCAT
>P_5088
GATAAGGAGATACACAAATTCGACTGATAAGATCATACAAA
>P_5089
TGCCCAATATTTCTAAAATTCCTAATTTATAGTATAGTATA
>P_5090
ATAAATTATTAAACTAGGCTCACTAAAATTTAGCAATAATT
>P_5091
CATTCCTGGCTTTTCTTTTGCGAGGTGGTGACATATCTGAA
>P_5092
AGATCGACTTTCATCTCGCACGGCTCCTAAGTGATAAAAGT
>P_5093
GGGCTTTTAGTGTTTTTTTACTAAAACAGTTTGTTTTTCTA
>P_5094
ATATATATTTATATTTATGACGAGAGAAATAAAAAGAAGAA
>P_5095
AATCATTAAATCGTCACTGTCTGGAATAATCTCAGCTAACT
>P_5096
TTTGAGTGTTGATTGTCTGTCGGTTTGTGTGTTCATTATCT
>P_5097
TTTGTCATTGTGAGGCCAGCCGACGGCGACAAATTAGGGTT
>P_5098
CATAAGCAGGAATATGGGGACCCCGACAGTTAATTCATACT
>P_5099
TCGCTCTTTCCTGCAAGTTGCGAGGGAATACTTCAGTAGCA
>P_5100
ACATGAAGGAAGCTCAGGATCGACAGCGGAGTTATGCTGAC
>P_5101
TAAGGGTAACCATGGAAATGCAGGAAGAATTTGTACATAAA
>P_5102
GTCGTCTGTTCCGGCGTCTACGAGCTCGCCAATGTAAACGG
>P_5103
AGTACTTCTGCCACTGCGGACAGTGGGATTCAAGAAGGGGA
>P_5104
GTGGCCAGTGACTAATCCTCCAGCGACGGCTCTGTTCACAA
>P_5105
TTTGTTCTTGGAAAATGAATCGGTGTTTCCGGGGATTGCAG
>P_5106
GCAGAAGTGATTACGAAAACCGGCACTTCTTCCTTTGTAAA
>P_5107
AGAATGTGCTGATGTTTTCTCTCTACTACTGAGTTCTGTTC
>P_5108
TAAATGAGAGCTGCCAAGAGCTCGAGCGGTGTCAACATACA
>P_5109
AGTTAGTCGCCAAATTACCACTGTAGAGGTGAGACGCCTTG
>P_5110
CAAAGACACATCATATGCATCGATTCCAGTAGACCATAACT
>P_5111
TGGATCCTCGTCTAAATTAGCAGGCAACAAGTTGTTCTTTA
>P_5112
CACGAGAGTCCTCATGATGTCGGCAAAGGAAGACGGGGGAG
>P_5113
CTTTAATGCGCAGTTTAAGTCGCGATCCTTCCGTTTCTGTA
>P_5114
CGGGTCCGTTTCTTCGTCAGCCCTATCAAAGATAATCTAAT
>P_5115
TCTACTAATAGAAGTCGAAGCGAGAAGTTTAATCCACATCC
>P_5116
AGTTATCGCGAATCAAACAACGGGAAATCTTACTCCACCGA
>P_5117
TCTTTGTATAATGTCAGGCACTGGAACGGTTTCTTCAGTCA
>P_5118
GTAAATTGATGCAGTCTTTACGAGCTCGGAGTATGTTACAC
>P_5119
GATCTAAGGTAAAAGAACCGCGTGATAAATCTCCATCAATG
>P_5120
TGGCTCACTCAGAAGACTAACGGTAGAAACTTGTGAATCAC
>P_5121
TTGTTGAATATATCCTTAAGCGGCATCTTTCACTGACGTCC
>P_5122
TTCGAGACACGAATTTCACTCTGTGGCGGAAGATACAAACC
>P_5123
GATCTCAAAATGTTAACGACCAGCAACGTAAAAAGAGTGAC
>P_5124
CCATCTTCACGATTAAACAACAGTTATGAGTTTTCAGAGAT
>P_5125
ACGTTAGCTTAATTTTTCCGCGCTAAGACCAGCTAAAAAAC
>P_5126
CTAGAAGCAGATAGGTTTTTCACTACGAACTTCAATGAGAA
>P_5127
GAGAATTCATCAATATCAATCGATCTCAGAAATGTGCGATT
>P_5128
TCTGAGCCTTCTAAGAATGGCGAGTCCAACACAAATGAAGA
>P_5129
TTTTTTTCTTCATAAAAATGCATGCATCTCTTTTTCTTCTT
>P_5130
GTAAAGTCAATGAACAAAAACTCGCTCGTTCTAATCCGAAT
>P_5131
GGAATACTTCAAAAACCATTCGGTTGCTCTAAAATCATACA
>P_5132
ATAGCAATCTCTCCAAGGCTCGCGGATCCAAACAAACACCT
>P_5133
TATTTTGGGGCGTGAGAGAGCGATAGTTGTCAGTCTTGAGA
>P_5134
GCCACCGCCTGATCTAGAAGCCCGGTTTGAAATACTGCAAG
>P_5135
GGGCTTCTTCCTCCGGCGAGCTCCGGCGAGCCGCATTGTCG
>P_5136
CTTTTCAGTGACATTTAGTGCTTAAACGTTTGAATAACGTT
>P_5137
ATCAATTTTCCTCAGAACAACATCACCAACGTGAGCGATAA
>P_5138
CCTCGTCGACTCTTAACTCTCGATACCGCAACATATAGTTG
>P_5139
TCAATGGAGACAAGTGTCCACGAAATCTACAACGAAGTACA
>P_5140
GCGACAATGATGATTTTCAGCCCGCTCCGCAAAGAAAGAGT
>P_5141
CTATATGTTAACTCGTTTTCCACGTACATATGGTTACTGTC
>P_5142
ACACAAAACAAAGAAAATGTCACACCAAACCGTGAGTATAC
>P_5143
TTCCATGGTAGGGCTAGGGGCAGGGTGGTTTAAAATAACTC
>P_5144
CAATAAGTATCTCAAAGCCGCGTGGTCCGTGTGCACTATTA
>P_5145
ATACCAAATCTGGAAAGCTGCAGAAATGACAAAAAGAGGGC
>P_5146
CAAATTCCTAGGGTGTGAGGCGATAGTTTTCCACCCATGGC
>P_5147
GAAAGAAAAAGGGATAGAGTCGATAGCTAGAAAGGACGCAA
>P_5148
GTGCCCGGGGCGAGTAGTTCCCGTTGCAACAAAGTAAGTCG
>P_5149
TCTCTTTATGCTCGTCCACTCGGGGATGACCCCTACTGATC
>P_5150
GTGGTTTTCGTTTACCAGCGCGTAGGTGGTCTAAGTTCCTA
>P_5151
AGTGCAGGTGAGGCGTCGGTCGGTCCTAGAAACGGCGGCAA
>P_5152
CCCTCAACTTATTCTGATTTCGAGGCCCCCTATAAGATAAG
>P_5153
GTATTCCTAAGCTTAATGCGCGAAAACAATAAGAAATTAGC
>P_5154
GTACATGAGTTTGGAAGAAACGGAGACATATGTGGAGGACA
>P_5155
AAAACAACTCCGGCGGATCGCTATCTCTTCAACTTCAACCA
>P_5156
TGCAAGTCTTTGCTTCGGGCCTAGTGACCGCCTCCTCCTAT
>P_5157
AATTACGCAGCTCAAACAAACGCGAACATGGCTCAAATGCA
>P_5158
AGGAACCTTTACACTTAACGCGCGACTTGGCGAAGCCATGA
>P_5159
TCGCTTTTTAGTAGTCGGTTCGGCTGTTCCCTTGAGCTCGG
>P_5160
GGCGACTCGGTTCTTGTACTCTATGTCGTATTCACTCAACT
>P_5161
TTTAACAGGTGGTAATTCAACAGCAGTGTCGCCACGATCTC
>P_5162
GTCCACTTTGAACCCCGAACCGGCGATGAAGGAGCCTGTTC
>P_5163
AGGAGTCCTTTGTTCTTGTCCGGCGATGGCTTCGAGCCCGC
>P_5164
AACGTGTCTCTCTCACGGAGCTTTACCGCCAAGCATAACCC
>P_5165
AAATTTCTTCATTTTCTTCTCGAAAATGGAATGGATCTTTA
>P_5166
CTGGACAGCCAACCTGAGGTCCCGAACCACACGAATGATGA
>P_5167
TTTCCCGCGGAGAAAACGCTCTGCGACAAAGGCAACGGAGG
>P_5168
CTCGGCGTTTCTCCTTTTCTCGGCGTTAGCGTCGGCTTAAA
>P_5169
CACTTGATAAATCAAGTTTTCTGCTTATTCGTAACTTGAAT
>P_5170
AAGGTTTATACCGGACAATGCCTCCCCGACTAATAGATTTA
>P_5171
GCTCATTGCCACACATGTGTCTGCAGTACAAATCGAAGAAA
>P_5172
TTAAACCGGATATTCTTGCACCCGGTTATCTCATATGGGCT
>P_5173
ACAAAAATAATCTAAGAAATCCTAAAATATATTGTTTTATT
>P_5174
TTTTTGGATGGGTTTTTAGACGGCGACGTGGTCGACTGTGA
>P_5175
AAGTATAACTATGATATATACTAGACATTGATTAATTTGAG
>P_5176
CTACTTCCCTGACTGTCGCGCTGCCTCGTTGCAACTTCTTT
>P_5177
ACTATTTTTACCCACTAAAACGGCAAAAGCAAAATTATTTG
>P_5178
TTATACCGCTAAACAATTCGCCCTACAATAAAAGTATTGTG
>P_5179
ATATGTCATGTGGTTGGGCACCCCAAGAACGCAAACGAGAG
>P_5180
ATAGGGTAAAACAGAATTTTCGGTTTCGGTCCGATTCGGGT
>P_5181
AAGGAGGAGGATTATGCGGTCGGCAAGCTGCTATTAAGACC
>P_5182
GAGGCAAGAAAGATAATGAGCTATTAAGATGTTTTAGTAAT
>P_5183
AGATAGATACTGAGTTTTCACCCGAGGGAATGAAAGAGCTA
>P_5184
TATATATCGACGATCGTAGGCATAAACTCGTAATAGTTTTT
>P_5185
TTTTTGCTGCCGGATGGTTACCCGACATAGGACCTGTGCCT
>P_5186
AAGAAACCGAAAGCCGTTCGCGAGCTTAAGGCTGTAGAAAC
>P_5187
CAATTGCAGGGTCATCATACCCCGCTCGGTCTCCATGAAGC
>P_5188
ACGCATTGCGGCATGAGCAGCTCGAATATCGTAGTAGGATA
>P_5189
GATAAGAAATCCTCTAAGTACAGTCTGATGAAAACTATGGA
>P_5190
CAAGGAAAGGGCTACTATGGCCGTGGTGCAATCCAGCTCTC
>P_5191
AGGTAAATACCCCAAGAATCCTCGGGCGTCTTATATGGACA
>P_5192
TACCGTTTTCTCACAATCTCCAAGACTAATTTGGATAGAAC
>P_5193
GGCGAGGAAGAATCTGAAGGCGCGGATTAAGGTGAGTGCCG
>P_5194
TATGTTATCGACTTGGTGGCCGCTATTTGGGTTTAAAAATC
>P_5195
GTTGTCAGGAATCAAGATATCGTCAGCGTCATCTTGATATG
>P_5196
CATCATCTCCTTATGTTGCTCAGCGACCGTCGTTTCTAACC
>P_5197
GGCATTGAAAAAGCAAAATTCGAAGACTAACTACTTTATCT
>P_5198
GTGAAGTTCATGTACGATAACCCGAGCGACATGAGAGCTGA
>P_5199
CAATAGTGATAGGCAGAACGCCCGGACCATCTGCTGAAGCC
>P_5200
ATGAATATCTCGGGTAGTCTCAGCCTCGATCTCTCTCGCAA
>P_5201
CTTTTTTTATTTTTCTTTTACATAGTCGAAGAGTTAAAACT
>P_5202
GATTCTTCCGGTAATTATTGCAGGAACGACGATGGTGAATG
>P_5203
TCCTCCGACGAACACAGACACGGCGATTATTGAAGATGGTG
>P_5204
CCAATCAAACTCTGCGATCGCGGGGTTTCCAGGGTGCGATT
>P_5205
GAGAATGGATCACATAATCACGATATCGAGAACAGATCCAT
>P_5206
ATGTCAGTCACTCTTACACGCTCGACCATAAACAGGAGGAG
>P_5207
AATTTTAAAGTAGAGAAATTCACCAGCATGCGTCTTATCTT
>P_5208
TTTTCATTTCTACTACACAACTAAACTTTTATGTTGCATTG
>P_5209
GGTGACGGTGACGGATGTTACGGCGGCGGATGCGGCGGTGG
>P_5210
GACAAAATGATTTGCAAAGTCTTGAAATACCTTATCACCAT
>P_5211
CGAAAATCGTCAAAATTTGGCTAAATATATATATATATATA
>P_5212
AGAAAAGTCTTCTTGAATTACACGATAAGGAATCCGGGGAT
>P_5213
AGTGTACGCATATATTATTACGGCCAGAGTAAAATGAAGCA
>P_5214
CACTCAAGCAAAGACTCGAACTCGAACAGAGCCTCAATCGG
>P_5215
TTCCATCAACCGGGGAAAAGCAGCCAAAACGACAAAGGACG
>P_5216
TGAAGAGGTCCACTACACTCCGCCGCCAACAGCGCCACCTC
>P_5217
TCCTTGAGCTCCATCACCTCCTCTGGCGTCAAGCTCTCCAC
>P_5218
CTATAGCCGCTTTGTTTTTGCGTTAGTCTTCGGAAAAGTTG
>P_5219
CTTGAAGTGAATTCTTTTCTCGCGATAGTGTTAATCCCGCC
>P_5220
ATATACACTACAAGAAAATACGCCAGTTGCGAGGGAAGAAA
>P_5221
CGTTAACTATTCAATCGCTCCGGTGAAATCCTAGCTGCAGA
>P_5222
TTAAGTATCTATTATATTCTCTGCATCTAATAATTTTTTTT
>P_5223
CTGGTGTGAAACTTGCCGAGCACCAGTAAACAATGTGCTTG
>P_5224
AATGGCGTCATGAACATTTGCCGGCAACAGCTCAAGAAATA
>P_5225
AATTGTTCAGAGGGATTCTGCAGTAATAAGATCCGCTAAGC
>P_5226
AATTTAATAAGAAAAAAAAACTCTAATTACCATTGAAAATT
>P_5227
GAATCCGAGCCAAAGCCGTACAAGCGCGAGATACCTTCGGG
>P_5228
TGGTTTGTTTTTGGATATTGCAGCAAGAAGAGGAGATGGTT
>P_5229
CTGCTTCTTATTTATACGCTCAGCAAACCACATCAACGCCC
>P_5230
TACCTCATCGAGTGATCCGTCGAGAACAGATGTGGCTGACT
>P_5231
AGGAATCCATGAATCTGGTTCTGCGTCGTGGTCCCTGGTCT
>P_5232
TCCGCGAGTTCAAGTTCACTCGACCGCAGCTCGTCTCAAAC
>P_5233
AATTTGAGCTCAGACATTTCCGCGCCCAAAAGGTGTTCGAT
>P_5234
TTGTTTGAGAAGGTATTTGTCAACACCAACAACAGGCTTAG
>P_5235
ATGTGACGCTAAATTAATGGCGGAAATTTAGCTTGATATAT
>P_5236
TCATCCAAATCGCTCTGATACAGTAACTCACTAACCTGCAT
>P_5237
TTCCTCTCAGGCAGCATGAGCTGAACCAATTTTTCAACTCC
>P_5238
TTTCAAATAAGCTTGAGCTACGGTTTCGGCCTGAAGATCCT
>P_5239
CTTTTCTTATCTTCCTTAAACATGTATAAACAGTAAGTACT
>P_5240
TCTTCCTCTTCGATATTCGTCAGTGTGTGTATTTTGGGGAA
>P_5241
GATAAATTAATAGAATTTCACGGTTTCGAAATTATTAATTT
>P_5242
CATTCATGGAACTAAAATTGCAGGAAGAATTCAAAACTCAC
>P_5243
GAAGCTTACCTGCAATAAGACGCGGACAAGTTCTGTACTAC
>P_5244
GAAAAAAAAAACAAAAAATACAGTAAGGTCGTTTAGTGGAG
>P_5245
ACATCAAAGATTTTGCAGCGCAGTGTGTGTTCCCAGTGAAT
>P_5246
TACAAATAGCATGGGATAGGCGAGACATACGAGAGCCAGTC
>P_5247
CGTTCCACCATCGCCTCCAACGCCAACGACTCAGCCTTTTG
>P_5248
TATACCGCTATTGTGATTTACCCGACTAATCCCACTCACAC
>P_5249
GCTCTGCTTATGTAATTGCTCTTGTGGCAGTAAACCTCATG
>P_5250
AATATTTCAATTTATTATTTCTCGATTTTTTTCACAACTGT
>P_5251
GATCGATGTTATAAGTATCTCAAGAGCGTGTTTGTAACGCC
>P_5252
TAAAAAAGCTGTAAACATCTCGCAAACGGAGTCCACCAACT
>P_5253
CTCCATTAAAGCTTCAAATACTCGACCGCTGAACACTTATC
>P_5254
TGGGAATTTTATTTCCGATGCTATCGCGCCGCAGACTGCTC
>P_5255
TGGCATCGCCTCAAAACAAGCGAGAGGTGCAGCGTTTAACC
>P_5256
GAGGGAGAGGGATTCCAAGTCGATGTCGCTGTGGAGAAGAT
>P_5257
TTCTTGTGGTGGCGAGAAGTCGATGTTGTCTCTCACCGTGA
>P_5258
TTCAATGTCTCGACGAGACCCGCGATGTAACCGTCTTGAAT
>P_5259
GGTTTACCCGAGAGGTTACGCAACAGCATTCTGGTTAACGC
>P_5260
CAACACTCCACCACGAGAAGCGGCAAACTTATCTGGTAGTA
>P_5261
GTGGATGCTCCTTCTTCGCACGGCGCGCATTGAAAGGAAGA
>P_5262
GTGTGAGTGAGGAAAAAAGACGGGAAAATATTTTGTGGTGA
>P_5263
GGGGATTTGCCGTCGTGTCTCGAAGACGCAGCTGATGATGG
>P_5264
CCTCTAAAAGAAAACGTGCCCGCCGATAGTATCCCAAACCT
>P_5265
CAAACCATGGGTTAAGACATCATAGTCATCATGACCTATCA
>P_5266
GATGCAAGTGGGTAAATTGCCATGCCAGTCCAGTCTACCAT
>P_5267
TTTGTTGACCAAATGAAAGACTTATGATATATATTAGTGTA
>P_5268
AAAGTCTAGACCTTTAGGTGCTATTACAGATTTTATGAAGT
>P_5269
AGCTGCATTCATGTACGCTGCGATTCCGGCAATGCTTGTGT
>P_5270
AAAAGTTTAGGAGGAAAAATCGGTGACGCTTAGGTTCAATA
>P_5271
ATTACTTCCACAATCGTACACGCGCCTGATACTCTCTGACG
>P_5272
AAAGTCAACGATAGTTGGTTCACGACTTCCGAGGCCACTTG
>P_5273
ACCTTGCTGAAAAGGTCTGTCGGTAAATCTGGTTGAACTCT
>P_5274
CAAAATACAAGAATATTTTCCGAGGAGAGAGATGCGACTCA
>P_5275
AAGGTATTTTTTAGGTAGGTCGCGATTATTAGATTTTGGTT
>P_5276
GAATCAAAGGAATGAGATCCCGAGCGAGCTGAAACCATTAA
>P_5277
AGACAGCATCTGCCTTTAACCGCGACCGAGTAGCCGCTTCA
>P_5278
CTCAGTTGGTTCAGGAGAGTCTGCATCGACAAAAACTCTTT
>P_5279
GAGTTCATCGCAGATGGAGTCATTGTTAGAATGTTTTGCAA
>P_5280
TATTTCTATCGAGATACTTGCCCTAACGCGAAGGTAACCGT
>P_5281
AATCAAAAAGTCTTTAGTTGCACGATTTTCTTCGTCAATTT
>P_5282
TTGATTCACATCCTTTTCGACTCGAGCAAAATATCAGCACT
>P_5283
AACCTCAAGCAGTGAAAATGCACGAGGATCATACTCTCCAA
>P_5284
CCATTCAGGGTAGTTTCCAGCAGCTATAGAGTCATACAAGT
>P_5285
AAATTTTCAAAAAGACGACACGTGCTGAGAAAAATATGTTC
>P_5286
CAAACTCTCTGGCACTGACTCGAGCTCGTTGAAACTCACAT
>P_5287
TTTAAACAGAGCATGAGAATCAGTTACATACTCGTTTTTCT
>P_5288
TTCAAACAAGCTTCACGATGCGATATCGTTTTCTCGACTCT
>P_5289
AAGACTACGAGTGTAATGCGCGAATATATTGAAATAAAATG
>P_5290
GTTGTTATTGATCAGGATCTCGGTTCCGTCAAAGCCATTTT
>P_5291
TAACCTAATTTGGTCAATTACTATGTTATGTTTTGTGTTTT
>P_5292
ACAAGTTGAATATTTGGAATCGCTATCGATCAACGACGGGA
>P_5293
TTTGGGTTGATAAGAATTTGCGATAGAACTAGGAGTTAAAT
>P_5294
CCACTCTCATCCTATACAAGCCTGAAGAAAAAAAAAACATT
>P_5295
ATGATACCGAAAATACCCTTCCTGAAAAGCATAAGCAACAG
>P_5296
AGTTACAATTCCTCTATATACTCGACGCCTTTAGTACCCTG
>P_5297
TAAAACCATTCTTGAACATCCATTTCCATTTCCAATAAAAC
>P_5298
TGTTGAAAGGTTTGATGAGGCGACACTAAACTCCATAGACA
>P_5299
TTCGCCGCTATTGGTTTCTTCGGCAGCGAAGAATCGATGGT
>P_5300
AACAAGTACCATTTATAACACTTTTCCGACTAGAAAGCAAA
>P_5301
CTTAGCCTCTGTCTGACCTACGTTAACCTGAAATACAAGAT
>P_5302
GTATGTAACAATAAAAAACTCGGTCTCAAACTAGCATCATC
>P_5303
TAAAGATGATGATGTTGATCCTGTAGCAGAATGTGAGGGAG
>P_5304
AGTTATATGGAGAGGAGTCGCTCGATTTTAAAAACAGCGAC
>P_5305
AGGTCATCGTGCCTATTTGACAGCTATAACGAGTACTGTTG
>P_5306
ACGCATTGAATCGATTGTTGCATCGACAAGAAGGTCATATT
>P_5307
ATGGTTTTGCCCTAATTTTGCACGAAATCATTTTACCCAAA
>P_5308
AATTGGTTACCGACTGAGAACTGCGCCGCTACAGCGGTCGA
>P_5309
ATCCACAAATACTTTCACTGCAACAGGTCCGAGAGGAAGCC
>P_5310
GCAAATATTGGATTTTGGCTCTGTAATGTTTGATTTTTTAT
>P_5311
GAGTTTGAAAGGGACGGACTCGCGGGTGGCCACTTCAACAT
>P_5312
GGAGGTTTGATGGGGATCGTCCCGATTGTAATATTATATTT
>P_5313
TGGAGCTCACACATATGAAACGCCAACATAAAATACCAAGA
>P_5314
TGAAGCTGAGTCCTGGTCCGCTAAACCGAGAGAGCAACATG
>P_5315
GAGAAGCGATTGATCCAACTCAGTGACCTCGATGAGATCCG
>P_5316
CTTCAAGAGGTTCTCAAAAACCTTGTTGATGAAATGCTTTC
>P_5317
TATTGCTTTCTTGATGGATACAGTGGTTTCTTTCAAATACC
>P_5318
TGATGTGAAATGGTATAAAACAGTGATGATATGATGCTAAA
>P_5319
AAACTTTCGAAAAACTTGTGCTCGGTTGATTATTACTCTCA
>P_5320
TCTTCCGATGCTTCAAGACTCGGCAGGACACAATCCTGCCA
>P_5321
GGGGGATTCAACTCAAATTGCTGCACCTGCCACTCAGCAAT
>P_5322
ACAAATCAACATGTATATCACGCTAACACCTAACGCATAAC
>P_5323
TCAAGCGAGCCAAAGACCCGCGGACTCGGCCAAAATAGTAC
>P_5324
TGGGCCGACCGGTGATGCCTCGTCGTCAGAATCTCCGATCA
>P_5325
CTATGGTAATGGAAACATCGCGGCTAAAGCTGAGAAATATT
>P_5326
GTAGTTGTCAAGTTGTTTAACAACATCAACAATATGAAGAA
>P_5327
CGGACATTTGAAATAACAAACGTGATCGAAGAACTCTGAAT
>P_5328
GTCAGCATCAGCTATTTCATCGGCCCCTGTATGGGTACCAA
>P_5329
TTGCTTGACGCTACTAAGTGCGTTGTTGGCTCTGCGCAAAA
>P_5330
TTGCTAAATAAGAAAAAAATCTGCTGTAATCTGCAGTTGAT
>P_5331
TGAATTGTAGCTGAGAATCGCATCAGCCAGTTGAGGTATGT
>P_5332
TTTGAATGGGCAACGGGCTACGCAGTCCGATTTGGACTAGT
>P_5333
TGGTTTTTTGGTGAGAAGTTCGTCGTCGTATTCGAGCGGCT
>P_5334
AGCTGCAGATCCCAAAAACGCGGGTACCACTCAGATAGCAC
>P_5335
TAGATTGGAATGGCTAAGAGCAGGGTCGGTCCAAGTCTTTT
>P_5336
CACAAGATAACTATAAATCGCTGCAACAATTAGGAAATACG
>P_5337
TCAAGCTTTTGGTTAATTCACTCAAATGAGGAAAATAAGAT
>P_5338
CAAGTATACCGGAAGTTGCTCGTAACCACTTTCTGGTGTAT
>P_5339
AAAAAAGAAAACGACAATGGCAGTTTTTTTCATTGGAAACC
>P_5340
TAACAGAGGAGAGATAATTTCTCGATCGACAAAGGAACCTC
>P_5341
TTTCGGTGACAAATTTTTAACCCGAATAAACCAAAAAATTG
>P_5342
TCTTGTCGTTGCTGGAGCTACGTGGAGATGGGCCTTGATGG
>P_5343
GTCAAGAGATGGAAAACTATCCCGAGGAAAGTGACCACCCA
>P_5344
GATGTCTCATCTACCTACAGCCCGAACAAAGGAAGCTTCTA
>P_5345
GCTTTCCAGTGGTTGTGCTGCGGGGTCTAAATTTTCTGTAA
>P_5346
TGAAGAGCTCTACCTGTTTTCGAGTTCGGATCTTCAGGTAT
>P_5347
ATCACCTATCCATGTAAAAGCACTGTCTCCTTCTCTTAGCC
>P_5348
CGATATGTTTGGGCATGGATCGGCGGGACAAATATTGGGCC
>P_5349
CGTGATAACTAGAAATCTCTCTCTCCCAACATGCTACTTTT
>P_5350
CACATATTGAATTACGATAACATGGAAACTGAGGCTAATCA
>P_5351
CTATTTATGCTAGTTACCTGCTCGAACTCAGTAGCCCACCC
>P_5352
AATGCTGCCTCATTAAAAATCCTACCAGGAAAACCCAATGG
>P_5353
TCTTCTTCTGCAGTGAGCGGCGGAGACGATGTTCCGATGAC
>P_5354
AGGCAAAAAAAAAAAAATTGCCCTAAGGCTCAGATTTTCTT
>P_5355
ATTCTCTTGTTGCAGTTTTGCGGCAGCTCTAAGAGATCTGA
>P_5356
ACCAACTTGAGGGAACTACGCGGTTCTGACAGAACATCAAT
>P_5357
TGCAGACCGAAAAAACTAAACAGAAACGAGGATGGCAAAAG
>P_5358
CAATTACAGTTACTGAAACTCTGTATTGAGAGAATTAGGGT
>P_5359
TACAGTGAAACCGGTAAGCACCCAAAGAACGAAGAAATTGC
>P_5360
TAATGTTCCCTTCCAAGTCCCGGTGCTCACAAAGAGCAACT
>P_5361
CTTGATCGGACCACACACATCGGTGTGTATTAGCTCCAACG
>P_5362
TCGAATTCAATCAGATCCTGCGGGAAAGGTGGTTATAACAG
>P_5363
GAAAGCTAATATTTAAATTCCCCTACCTTTGAGGGCAAGTA
>P_5364
AACATTCTGGAAAGGCAGCTCGGCGTGGTCAGATAAAAGAA
>P_5365
ACCTTTCTTTCGGTAAGCTTCGCGAACTTCCTCACATGAAT
>P_5366
AAGAAATTCTAAATCTCTATCGGGATCGAGGGCTGCAACGT
>P_5367
TTTGCTGCCGCGGAAGACTTCGGGGGAAGCGGTGGAAACGC
>P_5368
ATCAATGATAACGTTTGGTTCACGAGTACATGGCACCACTC
>P_5369
ATTATTTACGTGTCCTTATGCTGCGTCGATTTGGAGCCTAT
>P_5370
TTGGTATGTGGCACAAGAGACTCGATCATCCATCTTTCTCA
>P_5371
TAATGTGTACTGCTCCATATCGCTACCGGTAAACTTCTCGG
>P_5372
TACATTTAACAGTTTTTCAGCTGTAGCAGCAAGGGCAAAAG
>P_5373
GACTAGATCTCCTTTTCTGTCTCGCTCGACTTTTTGATGAA
>P_5374
TTTTTTTAGTAAAATTTTAACGGCGTCTGACGTCAGTTTAA
>P_5375
GTCTCGAACCGTGTGGCAGTCGATTTCGATATGCTTGGTGC
>P_5376
TCGGACCGTCGTCGTTCATGCCCCACCGAGATCACCACCAG
>P_5377
TGAAGTGGGAGGGAAAACGCCGGACCCTATTGTCTTCCACC
>P_5378
ATGTGACCATCCAGTAGATGCGTCAATTAATACCATAAAAT
>P_5379
GTAATTCCTATATGCAAACACGGTATGAAAAGAATAGGCGT
>P_5380
GATTGCCTAAAGCCACAAGACGCGCTTTGTAACGTTCGACG
>P_5381
CATAAACAACGTCATGTCTTCGTCATCGATAATATGGATCG
>P_5382
GTCGATGCAAAAGCACTGCTCGTGAACTACAAGATCCCAAC
>P_5383
ATACTTCGACCGTAATAAAGCAGCGATTATCTTAGAAGTGG
>P_5384
CCATGTATTCAGCTTTAGTACTCGATAAAGCTACTACCTTC
>P_5385
CGACTATTTGGCGACAATTTCACGATTAATAACACTGTACA
>P_5386
GTGATTAAGAGATTTTTTTCCTGCCACAATCAAATGCACAA
>P_5387
GAGCGAGTGAAGATATATGGCATCAACGACTGGGGCATCCT
>P_5388
ATACATGTTGCTATGCGATGCGACGGCGCCTAGAGAAATCT
>P_5389
CCCATTGTAAAGAATGGCTCCCCAAAGAGGAGCGTAGAAAG
>P_5390
ACCACATGTGAACACAAAAACGATCTTTCTAATTTTTTAAT
>P_5391
AATTCCCATCGAAGATATCACATTCTGTATCACCCACAACA
>P_5392
AGGATGGGTGACTGTGAGCCCGAGACTCTTGAACTACAGAA
>P_5393
AACAGCAGAAGCTTCAGCCTCGAGCTCAGACTGCCTCAGCT
>P_5394
AGAGGTTTACTGATAAAGCGCTGCCACAACAAACCTGTAAA
>P_5395
CAAGTCCGTAGCAAAATTTGCGAGGGAATTGCGAGGCTTTT
>P_5396
CCTTTCTTTTTTGGAGCAACCTGTAACAAACTCAAAACCAA
>P_5397
TATTCGTCTTTATAATTTTACATAAACTGATTATTTGATTT
>P_5398
ATGTTTCACGGTCGTGGTGGCACGGTCGGAAGAGGAGGTGG
>P_5399
GAATGAAATTTTAGTCGGTGCATGTGTTAGTCTGATTTATG
>P_5400
AAATGACTACAAATGTGATGCGGCGTTAATGAAACAATGTT
>P_5401
AAGTCAAATAAAAAATTTGTCGGTAAATGATTTATTTACTT
>P_5402
ATTTGGATTATATGAACATTCACGCCATTTCATTTAAAACC
>P_5403
GCCTTCGCCCGTTGAAGTCCCGCCGATGAATGGAACAGATC
>P_5404
TTTCGGGGTTATAAACTTCGCGTACTCGATAATAAACCCGT
>P_5405
AATTTAGATTACCTCAATTGCGCTACCACCAAATTAAGGCA
>P_5406
CTTCTCTAACCTTAATAGCCCGTTATCAACAAAGATGCAAT
>P_5407
GAAATGGCTAAGACCTGAATCCCGAGCCATGTTTTAATCCT
>P_5408
ATGTTTTCTTCAGTAAAAAACAAGAGTGTGGATTTCACTTG
>P_5409
ATTGTTTAGCTAAGAAAGTTCGGGCTCGTAATAGCCTTTTC
>P_5410
AGAAAATGTGCACAAAATAGCGGTAGTCTCGTCATATCCAG
>P_5411
TGCAGGCAATGGATTAGTTACCTGACAAAGCTCTAATTTAT
>P_5412
GCATTATAGCTGTAAACGGGCTAGTGATCTATCACAACAAC
>P_5413
ACATCAGGATCCACTTCACGCGGCTTCGCACTAGGGTGGTC
>P_5414
TCGTCTCTACTCTCTAAACGCGGTGGAGCCATCATTGTTGA
>P_5415
TGGGGCCGAACATATGAGCCCATTGTGACCAAATACGATAA
>P_5416
TTTAACATATCTAATACTCTCTCGAATAATGTTTATTGTGT
>P_5417
TTAAGGACGGGATGCCTAGGCGCGGTTAGTTCCCGACGTTT
>P_5418
AAAGAGTTTTCTGACCGGGCCGACAATCGCTTAAATATCTC
>P_5419
CACTTGATGCAAGAAAAAAGCGAAACCAATTAAATTCCCGT
>P_5420
AGCATACAACAGCAACATCGCTCGAGCGGTCCAACCGGTAG
>P_5421
TCGAAATTTAAAACATACATCGTGCTCAAAAATCTGTCGAA
>P_5422
TATAACGAAAGAATAATCATCGTAATATTATTATAAAGTAA
>P_5423
ATGTAATCTAATGCAATAGACAGAAATCATCAAATCTCTTA
>P_5424
GTTCTCTGACAACAAAATCTCAAGGACAGAGTGACGAGCTG
>P_5425
GATGAAAACCGGCTTTTACCCGCTATCAACAAAATCTGGCC
>P_5426
ACAGTTACAACTTTCGGAGTCGGTTTAGACTCAGACAGTGT
>P_5427
GTTTGTGCCCACGACTTCCCCACGAAGGAGAAGCCGCGGGC
>P_5428
TCCACTCACCCTATTATCTGCTTATATATATATAGGGAAAG
>P_5429
TCCTGAATGTTGAATAGAGGCGACACATAGATCTAAGTGTT
>P_5430
GAGTTTTTAGTTTTTTGTTTCGCGGATGAAGTGAAATGGAA
>P_5431
CGCTAACCACATGCAAAACGCATGTTTCGGTGTAGCTTGCG
>P_5432
GGGTGTTATACTCAAGTTAACGGTCGAGCATAGTGGTCGAG
>P_5433
TTGATTTCCATAACAGATGCCACGGTCGTTTAACAACAGAT
>P_5434
TGGTGACTGAATGTTTGGGACGACACCGTTAAAATGATCCA
>P_5435
CATCAGACAGTGTAATAGCGCGCCCATCAAATGTAGAAGCA
>P_5436
TTAAGAGTACTCATGTAACGCTCGAACGGATACATCCATCG
>P_5437
TGTTTTTTCTTGGAATCTTACGCTTTATAAATGGCGATGAT
>P_5438
ATTTAAAAGTGTTGAAAAAGCTGCAGTAGCGGTTATTATGA
>P_5439
CGCTCTTCATAGTAATTATGCCCGATTTGCATTCGGTATAT
>P_5440
GAAAACTCGTCCGAGAGGGGCCCGGTTTCTTGGAGGTCCTT
>P_5441
CGGGCGAAGGTCATAATTCGCAGGAACATTCTACGGTGTTA
>P_5442
AGGATGAGTACACTAAATTCCTTCAGTATCAAGCAGCAAGT
>P_5443
GAGCAGGCACGGAGAAAAATCAGTGTGGAGGAGAAGCAGCC
>P_5444
GCTATGTCCGGGACGCCCGTCGGTTCGTTGAATTTTGCTAC
>P_5445
CTCGGAGAAGGCCACCAGCACCCGACTTACCAGAATGTCCC
>P_5446
TTAGCTAGTACACGGAAGTGCAAACCATGATTCTTCTGTCT
>P_5447
TTTGTCTATAGTTGAATTCGCGCGTAAATCCTTTTGAAGTG
>P_5448
GGAAGAACATTATTTGCCGGCACGGTCTTCCTTATGAGATC
>P_5449
TATGAAATGTGTGCAATTTCCTGGGACAGGTAATAGTAAAT
>P_5450
TTAGGTTATTTTCAAATTTTCGGTTTTGCTCCGTTTTTTTA
>P_5451
ACCTAACACGTTATACCAAGCTCGATCGAAAAAGACCTCAC
>P_5452
GCGTTAGAACCAAAAAGACTCGTCCTCGATGCTATGACGAT
>P_5453
CATGACCACCTCGTTTCCCACAGCCTCTTCCCCTCCCACGA
>P_5454
ATTACCGCTGATTTCTCTGGCCCTATCGACATTTTCTTCGA
>P_5455
TGGGGTGCCGCTGACTCAATCGCGACTTAGTAATTTATGTA
>P_5456
ACTTGTCAGTTTTTTTAGAGCATAAGTTTGAGGAAATCTTA
>P_5457
AAGCTTTTTATTTTGGCAGTCGAGGTTAACCTCTAGGATTA
>P_5458
TGTTACAAGTGTGGGAAGATCGGCCATTACGCAAATGAGTG
>P_5459
TAAGTTCCCCCGGGTCGGGTCGGGTCTTATTTCGGATCTTT
>P_5460
CGGAATTCTTATGGAATGTTCGAGGTCTAAATAAGTTAGAA
>P_5461
TTTATGTTATACATACATTCCTACGGTGTCTATATAAGTAA
>P_5462
TGGCGACAACCGAAAAAATTCGATGTTTAAAAAAACCGTAT
>P_5463
TATAATCTATGGATTTTAACCTGTATTTATGTGTGTTTATG
>P_5464
GTTAAGTCAGGATATTGGGTCGCGAGAGATCTTTCTCGTCC
>P_5465
ATTTAAACGTGTTTGGACTGCAGCAATTTCAGAATAGGTGA
>P_5466
TATATGTCACTAGACTTATCCATAAATTCAAAATCATATTA
>P_5467
TAAGCTTGCAGCAGCAAAGGCACGGTCAAGATTACTGGATC
>P_5468
TTCAGTCTATTTTTTCGTCGCGGCCATAACTCAGGCAACAT
>P_5469
GCATCCAATCAGCTCTAACACGTTTCTGGTGGGACTCTTCC
>P_5470
TAGTATGGGGTAGGATCTCGCAGGAGCCTCGTGGTGAGGAG
>P_5471
GTGATACAAGTCATTCTGCTCATCAATTAATCAATTTAACA
>P_5472
TTCTAGTATCCCAGAAAAGGCTAGAAAAGCGTTTTGGCCAG
>P_5473
ATCAGTTATCACTGGTATTTCCCGCTCTATTGACTATTAAT
>P_5474
TATAAGATTAGAGAAATTCTCAGCGTCGATACTTACAGGTA
>P_5475
ACTGTACGAGGCTCCTGACGCCTGCTTTGCAAAAAAACACT
>P_5476
TTCTTCCTAGCGTTTGAACTCGCTAGTAATTCCGCCACTTT
>P_5477
CCAAGAAGAAAAATAAAATTCGGAAAAATATTATATATTTC
>P_5478
ACTCAGTACCTCGAAAAATACGAGAAAATTGCTTGGGGAGA
>P_5479
GATATAATCTCCACTAGACTCGGGATTCACTTACCTTTCGC
>P_5480
TTTGCGGAAACGGGCGGTTGCGGTTTCAAGCGTTATCAAGT
>P_5481
TCGCCTCATTCATTATTTCGCTTGATTCATTATTTTGCCTA
>P_5482
AGAATCATGAGTTAAACTCTCGAGCTCATTGATCCTTTGCC
>P_5483
CTGAGGTCGAGATGAGTTTTCACGAGCGAGATATCCCTAGC
>P_5484
TTTAAAATGTACAGTGAAACCGCGAACAATTGTTGGGGCAA
>P_5485
TGTATTAGACGGAAAATTCACGAGAAGCATATAGTAAAACC
>P_5486
TTGTTGTGGACAGCAATGATCGTGACCGTGTTGTTGAAGCC
>P_5487
AAATTATTTCTATTAAATATCGGCAATCAATTAAAACAAAC
>P_5488
CATACATGTAAAAGAGCACTCGCGATCACCGGCTTGAATAC
>P_5489
CTAACTCGCCAGGGAAGTGGCATCATCGGCACTTTTGGGCA
>P_5490
GGAGAAAACGATGTCGTTTACACAAACAATCATCATGTTGG
>P_5491
GAGATGCCAAGCTATTTCCTCGTCGACACCAAGTCGGTGAA
>P_5492
AGCTTTAACCCTGCCAAAGTCAATGGCGAGGTCAAAGAGAA
>P_5493
ATGTTGTTGACTATGTACTTCCAGGCCAGGTTTTTAACAGA
>P_5494
GTTTCTAGAACCGGGAGAATCGGTTCTAATGATATCAGCAG
>P_5495
TATAAGACATCGAAACGTGTCATGTGTACACTGAAGTCGCA
>P_5496
ATAAATAACAGATCCTAGTTCCCGAGAAAGTTTTTTAGTTA
>P_5497
TAGTTTACTTCTTTTAAAACCGGGGTAGAAGATTGTCGAAA
>P_5498
TTTGAGCTCATCAAATTCAACTAAAATTGTCTCTCAGCTTC
>P_5499
TCTGCTGATAACGCTTAACCCGGTTTTTGCATTAAACATGT
>P_5500
GATACAACGACTTCTTGCTGCGGAACTGGATCGAGAAATGC
>P_5501
TTCAATGGCAGCCCCCAAAGCGACAAATAGGTACTTGAACC
>P_5502
TGTCTCTACTAAATATTTCACATCATCGCTATTTTCAAATT
>P_5503
TTCGTGGACTCCCTTAAGTTCATGGTCGAAGAAGATACATC
>P_5504
ACATATAAACCTCAATTTCACAGTAACTGCAAATTCAGCTT
>P_5505
AAACCTACGAGCCGCCGTGCCATAGTCATCAATGCAAGTTT
>P_5506
AATCTTTACCACTCAAGACACGGAGGCGGTGAACGGGATCA
>P_5507
GAAAGACTTACTGAAAAACTCGCGAGAGTTATTCGCATGGC
>P_5508
CAAACCAAAAAATACATTTACGATTCCGGAAAATGAGCAAA
>P_5509
CACCAAACAGATAATAAAGACTATTCTTATTCCAGGAAACA
>P_5510
CAAACATTACATTACGAGCACACGCTCCTTCAAATCCATCA
>P_5511
CGTGCTAGAGTACAAAGACGCGGTTCACGAGTTTGCAACCC
>P_5512
CAGATAATCGAGTAATATTTCGCCAATGTGTTTATAACTTT
>P_5513
ACTAAATACATAACATTTGGCTAACTCGCCGTATGCACCAT
>P_5514
GAGAAGATAATGTGGATCTACGGCAATCACTTAAAGATCGT
>P_5515
CTCTTCATACGCTTATTTTTCTCATCGCCGCTTTCATCAAT
>P_5516
TATTGAACTTAGCATGTTTTCGGCTTTGACATTGAGGATCT
>P_5517
AAATCCAAACCCATTAAAACCGGCGACAAAACGACGACTAT
>P_5518
TGACCTTTTCTGTTTAGAATCGGTGTGTCTTCATGGGTTTC
>P_5519
CGAATGTGTGGCTGGAGATGCGCCACCGGAACTAGCTCACA
>P_5520
CCCAAACTCGATTTCTCTCGCCCAACTTCCATTTTCATTGT
>P_5521
TGTTCCATTGAAGAATTTGCCTTCAGCGATTGTCTGTGCGA
>P_5522
AAACCGAAACGTTTGGTTATCGGCGTCAAAAGAACAACTTT
>P_5523
AAATTATCGAAGAAATTTTTCTCGATGTGCATCACATCAAG
>P_5524
TTAACCATCCAGCAAAATCCCGGTCTTTATAAGTTTCATAA
>P_5525
CAGTGGCGTCTTGATACCGCCAGGAAGAGGAAAAACAAACT
>P_5526
ACCTGATGTAAGTAATTATACTACAGCAGTTATAAAAGCTC
>P_5527
TCTCGCCTTCACAGCCGACTCTCGCGTGTGCGATATTAAAG
>P_5528
ATCAGAGTTGTGGGCGTTTCCATCAGCCACAAGAGCAACAT
>P_5529
GATCCTTCACCTACAACCATCGCGACTTACAACGAACCGAG
>P_5530
ATAAAAAAATTAGAAAAAAACATGACCCACATTTCTCTTTC
>P_5531
CGAACAAGAAGTGTTGAATTCGGGGACGAATTCTCTTTAAG
>P_5532
AAACACTCTTCTCTCAAACACTCGACCAACACTCTTCACCT
>P_5533
CTGACATCTATCACTGCTCCCACTGACGCTAAAAAGGGTCT
>P_5534
GACAAAGACTGGCTATCACGCAGCTGCTGCTCTCGCTAAAC
>P_5535
ACAAAAATAAAGATTTTTTGCATGGGAAAAAACATGTATCT
>P_5536
ATGATTGTTATTAAGTAACGCTATATCACGAATCCATGAAA
>P_5537
TTTATCTATATTATAGTTAGCGGCAAAATAAGAGGTAATGA
>P_5538
TATATTACAGATGTCTGCTGCAATGGCGCGATCTGTATCTC
>P_5539
CAAAGGGTTTATTTATCTACCTGGTATATCTTTATTTTTCA
>P_5540
GGATGTTGCTCTCACAGACTCAGCGTCGTTTCGGACCGAGA
>P_5541
AGCCATTGGTTCGTTGCTCGCGGTAGTCTTCTTGGGAAGTT
>P_5542
CTCATCCCCGCTACAACTTCCTCCGTCGACATTGCTCTCAC
>P_5543
TGATTATTTCTTGGAATCTCCGTCGTTATGTTTTTTTTTTA
>P_5544
AAAATCATGCAATATTAGACCACTATTTATTAAAATCACAT
>P_5545
TAGAGGATGACCAAATTTGACAGCATTATTAAGAAAATAGT
>P_5546
GGTTCGAAGATTTTCCAAATCAATACAATTGAATTAAGTTA
>P_5547
CGGTGCGGTACGATGTTTTGCGGGGTTCATAGGTACCCGGA
>P_5548
AAAAAAGAAAAAAAAAAAAGCAGCAAATTTATATTAACTAA
>P_5549
GCTAACTCCTGAGCTCGAGTCTCGATCACCATCTCCGAGAA
>P_5550
GCATGTAATATTAGTTTTGTCCCAAACGTTAAACCGGTGAC
>P_5551
AGAGGCATTGGATTTAACCTCGAAGACGGGTCCTTTTGATT
>P_5552
GTCTCCTTCGAAATCGAGCTCTTAAACATGGAGATTCTCTT
>P_5553
GAGAGAGAGACCTTAGCGAGCTCGAGCATCGTGAATTCACC
>P_5554
TATTAGGCCCAACGTTTTTACCTAACGGCCCATTAAAGCCC
>P_5555
TCCAGATACTCCCAACTTGACGGTGTTTCCGAATTTGGTGC
>P_5556
ATTGCTCACGGATAAAGAAGCAAGAGAGATGAAAAAAGCGT
>P_5557
CTCCCACGGAAGTCCAACGGCGACAAATCTGGTAACGTTGC
>P_5558
ACCTGCGGTATCTCGAGCCACTACAGCGGCTCAGATCTGGG
>P_5559
ACAACACCACGCTTCTCTGCCAGGCACAGAGAGAATGTCAT
>P_5560
AAAACAAGAAACCCAACAATCGATGACCAAATTCCTATTCG
>P_5561
AGGCGACTCACGAGTTTCCTCGTAGTCAACAAGAAAGCTCC
>P_5562
TTAGTACGCGTTGGAGATAGCTCGGTCGGATCAAAATTATT
>P_5563
TTCAACAGACCACTCGACCCCTTGGTTGAGGAGAAGACCTC
>P_5564
GAAAAATCATCCATGAATACCTCGACCATCTCCTCTATCAA
>P_5565
CACTGTACTCGACCGTTTTACTCGACCGCGTACTTGACCGG
>P_5566
GCTAACCCTGGTTCCTTGAGCGATACTCCACAAGCTTCGAG
>P_5567
CAGTTCTAGTGAAATTTCTGCAGCAAGATGAAAAATATTAC
>P_5568
GATTTGGTTTTGGGAACATACACGAAGGAAGAAAACTACCA
>P_5569
TTCTCTCGATCTAAATCAATCTGGTTTTACATGAAGAAGAT
>P_5570
ATTCATCATCAAGCTGTACGCTCGATCTTTCCATCTAAAAT
>P_5571
AACTAGCCTGCGCCAAATGCCCGCAATTGATGGACAGTCTT
>P_5572
TGAGATCTGCGCAAAGTTAGCGTTAACAGGTTTGATCAGCA
>P_5573
CGCTCCACCTGAAACAGTTGCGCCGCCGAGTTCCTCTTCAG
>P_5574
TAAAAGAATGTACATATTAGCTTGGCTCAGTCACAATTTAC
>P_5575
AAGATTGATCATGGATTTTTCGATCAGAAAATAATATAATA
>P_5576
GAGAGCTAATAGCTCTACGGCGTGGTCCTATGCAAGACCAT
>P_5577
TCAAGTTCCAGCGTAGCAAGCGTTCTGTTGCTGAGGAGCGT
>P_5578
TATACCTTCTTTTTTTTGCACGGGGACAACTAATTTTTATA
>P_5579
GATGAAGTTTCAGGGGACCTCGGGAAGAATCCAGATGGCGC
>P_5580
CTTCTCCACGTCCAGCATGTCGTTCGGGATGTTTATGTCAC
>P_5581
GTGGCAGAGCTAGGGAAGAACGGAAACAAGCACGCCAAGTG
>P_5582
AATGCATTAATCATGTGCTACTGTTACACGATTCAAAAGCA
>P_5583
TAGTCAAGGTACACAAGACTCGGTGTCTTCAGCACCATGCT
>P_5584
TTCTGCTGCTGCAGAAGTCTCGGCAGAGGAAGGCGCTGAAC
>P_5585
AACCGAAATGCGGGAGAGTTCTAGCATAACGTCAGAAAGGC
>P_5586
TACATAAAAGTAGAAAATCTCGTGGTCCATCTAAAAATGTC
>P_5587
TTATTTTCTGGTAATAGTCACAATAGCGCATTAACTTGTCC
>P_5588
GGTGATTTTGAGGTGTTTGGCCGGAAGTTAAAAAGAGAGAC
>P_5589
TCAATTCCGTTGGAAAAATACGGTTCTATATACATGCACTG
>P_5590
CAGCAATCCTCAGTGGCACGCGATCGATCCCAGAGACGAGG
>P_5591
TGAAGATTCTGTATGTACTGCGATTGTAAGCAGCAGCTCCT
>P_5592
TGCAAGTTGTCCTCTTCTAGCGGCAGAAACATCCCTGAAAG
>P_5593
AAACCTGACAAGGCACGAAGCGGCATCGTCTCTATTACAAT
>P_5594
TTCAGCATCACGGAAATACTCAGCAACAGTCAAACCAGTCA
>P_5595
TCATTCACTTTTATACTTTTCATAAATACAAAAATAAAACA
>P_5596
AAGAACTGGTTCTTATGAAGCTTTGCCGACTAACAATGCTG
>P_5597
GTTATGGGATTAAACTCAGTCGGCAAGTTTATAACACTCTT
>P_5598
ACATATGGAAAGTCTACCCACATGGAAGTGTAACAAGTTAA
>P_5599
GCGCTGCGAGCAAGAGCGCGCTGCAAGATGAAGATAATTAG
>P_5600
TGGTAGATGGACATCTATGGCACCAGCGCCTCGGACACCCA
>P_5601
AATGAGCTTTTGAAATCTGACGATTTCGAGCGGTCCAAAGT
>P_5602
TACGGCACATCAGGCGGTTACGGTTTTGGCCACTTAGCAAG
>P_5603
AACAGAGTTATCGAGTGTCACGTCATCGATACACGGGAGGG
>P_5604
TTAAATGGTATAGGTATGGGCGGTATCGTCCCTGCTCCACT
>P_5605
TGGACGACGACATAACACGTCGACAATATCAAGAGCTTCCA
>P_5606
CTGTAATTGGTCGCTGAGTCCAGCGACAAACAAACGAACAA
>P_5607
GTCTCTTCATAATCTACTCCCGGTCTTTGTGAGAATCCTTG
>P_5608
GGGCTGACGGACCTATCCTCCAAGGACATGGGCCACGGTTA
>P_5609
ACTTTTTTCAGATGGGCTGGCGGAAAAGATGATAAATACTT
>P_5610
GATGTTAATGAGTTAACAAGCGGCTGCAAAATTAGGGTTGC
>P_5611
GAAAATTTCTTTTTTTTAAACGGGAAAAATGTCGTTTTATA
>P_5612
GCGTAAGTCAAGATCGAGATCCCAAATCCTCTGTAGAACCC
>P_5613
AAAAATGATGAGCCAAAGTTCAGGGTCTGATGCGAATTCAA
>P_5614
TCCATCCGGACTCCATGCAACGCGAGTGACAGATATCGGTG
>P_5615
AACCGAGACGGATTCTTTAACTCTTCCTAGAGAAACATCGT
>P_5616
TGTTTGTTATACACCAAAAACCCACACAAAAATAAAACACC
>P_5617
TCCGGAATTAGCACCTCCGACAATACCGGCTTAAACCAGAG
>P_5618
TCTCCTGAAGAAGATGTTTCCGAGGGGGAGATTGAATGATA
>P_5619
CTTACAACTTTGGGACAAGGCAGCATCAACTTTCGCTCACA
>P_5620
ATGCTGAGCGAGAGTGGTCTCGGTCAAAGGTTATGGGCTGA
>P_5621
TTGCCGCGCGAGGCACTCTCCGGGGTAATGAAGCAATGCGA
>P_5622
TAAGTACAGAGCTATTATTGCAAAGAACATAAAACAAGTTG
>P_5623
TACATAGCGGGTGGGACCCACGGCGAATGGTTCATCAAGTC
>P_5624
CCACATAACATTTCAAAGAACTATGCTTTAAATTCACCAAG
>P_5625
CGAGTACAAAGCAATGTGGGCGGTAAAACTTCTGAACTTTG
>P_5626
AAGAAGACTCCAGCTATTCACTCGACCTCTCACTCGACCAC
>P_5627
AGAAGAAGATCTTTTGTAAGCGGCTGTATGACTTCAAAGGT
>P_5628
TTCATGCCATCTCCCTCTACCTTGAACATCGACATTGGAGG
>P_5629
GATCCTAAAAGGGAAGAGGACGAGGACGGAATGGTGGCAGA
>P_5630
CTTCTATTTTGTTACTCACGCGTTTCTTGTCTTCTTCTTTT
>P_5631
TCCTTTGTAGTAATATCCGTCAACAGAAGCTCGTTTGTAGC
>P_5632
AGGAGGATTAGGTATTCGGTCAGAAAAATCTATGAATAAAG
>P_5633
TTCGCATCATAACAGAAAAGCGGTATGTCAGTAAAGTCTAG
>P_5634
TCTAACGATAAGATGTTTGTCTCTGTCATTAAAGATTTAAC
>P_5635
ATTTGCATACGAACGTGTCGCGCAAATTATGTTGATAACCA
>P_5636
AGAAGTTCCATCTAATGTGTCTGCAAGAGTTTCAGAGGTAG
>P_5637
CTGCTTCCTCGGGACTTCGTCGTTAGCTTTATTCCCAGCCA
>P_5638
CGCAGAACAAGAAGCCAACTCGGTTTCTAGATTTTGTTCGA
>P_5639
AGTTCCCAAAGTTGAAGTCTCGGGATCTCTTTCTTACTGGC
>P_5640
AGACTCTTTGTGTGGTTTTTCTGCCCCATGTTTTAATTGTT
>P_5641
TTTAGAAAACCTAAATTTGACGGGAATCAAGCAAAGAAAAC
>P_5642
ATACTGAATTCTATAATACACAGTGAAGTGGTGGTCTTGTC
>P_5643
AATGTCTCCTTACTAGCTGGCGCTCTCCATCTTGTGGTCTA
>P_5644
CTTCCCAACCAAGGTCTTGACCGCAGAAGTTAGAGAAGTGA
>P_5645
GAAATGTATATCCATTTGTTCGGCGCTAGGTGGATACACCT
>P_5646
GTCATATCATATTTTATACGCAGTTGAATCGCATGTCTTCG
>P_5647
TTCCGTATTCATGGATAACACGCGATTACTTGCAGATAGGG
>P_5648
AAAACAATATTTAAAAATCACAAAAAAATCTACAAACCTCC
>P_5649
AGAGAATAAGAGAGACGATTCGCGGTTGGGGTAAAGCAACG
>P_5650
CGGCGGCGACGAGACGATCGCAGGAATTCTTAATCGTCTGG
>P_5651
CGATAACAACATTGATCTGACGGTGGAATGTACAACTCAAA
>P_5652
ATTGGGAAAGAGATGAGATTCTCGCTCGTAAATGTAGCTGG
>P_5653
TCTGTCCACCAATCAGGAAACCCGACTATCTGCCAGCAATC
>P_5654
AATGCTCCTTCAAACTTCTCCACGGGCAATACCTTTGAAAA
>P_5655
GTGAAGGAGCTTTTAGATTTCGACAATTTAGCTGACATTGA
>P_5656
CAATGTAAGCGCGTGTCGCTCGAGCCCACCAGCTTGCGATT
>P_5657
TAAGCAAACCGTGGTTGTTGCTAAGGTAGAAACCATTGATA
>P_5658
AAATCTTTAATTTTTATTGACTCGACCAAATAAGACACGTT
>P_5659
ACAAGAGCAAGATTTAAGCTCGCCGTCAGCTTCCATATGGT
>P_5660
AAATTTAGATATGTTTAGAGCACCCTCAACGCTTAACTCTA
>P_5661
AACGGTTTAAATCTTTTTTCCTTTTATCTCGATTAAATCCT
>P_5662
GTTATCAGGATATATTGTAGCACGATCGGGTCAACGGATGA
>P_5663
TCGACAAATGTTTTCAAGAACTCTAATCGTTTTTAACCTAT
>P_5664
AGCTCAGATTCAGATTTACGCATTATCAAACAAAATCAGAT
>P_5665
CATTTGGAGGAGTACGGTGTCGGGAAATATAATTAAGTAGC
>P_5666
ATGTGCTCACCACATGGCTGCGTGGTTCGAGAATATGGAGA
>P_5667
AAAGAGAAAGTAGACAACAGCGACGGCGGAAAAATGGATTT
>P_5668
AGGTTGTGGGTATCTAAGCGCAGGCCTTATCTTTCTGGGGA
>P_5669
TAGATATCCTCTAATTTTTCCGTTATAAACATTTTTTAAAT
>P_5670
AAACAACATACCAAATAACGCTCGAGATAGACAGTTGTTCT
>P_5671
CGGTTTGTGTCTAAAAACCGCAGGAAAAAACATTGAAAACC
>P_5672
CCCATTAGGATATTTTTGTCCTCTATCGAAGTTTTTCCAGC
>P_5673
ATCTATCACTTTCATCACTACTGCTTACAGATGTGTTATTA
>P_5674
GGAAGCGTATGTGAATTTCGCATCAGCACTTATCCGTAGTT
>P_5675
CTCTCAAGCTGTCTCTCACTCCCGGGTAACCGATCCATATC
>P_5676
CCAAAGCCTGATGCTTCCATCGCGAGCAAAGGCCACCTTAG
>P_5677
TAGTCCTACATGCTGATACGCTCGAGCAACGTTGTATAACG
>P_5678
CAAAATTCCGTCTATGAAACCGGCGAGAAGAAAATCCCACT
>P_5679
CCACTCCTTGTTACCAAAAGCCCGATCTAATCTGCATTGAA
>P_5680
CGTTTCCTGAGAGCTTCCAACTCCACCGACCATCTTTCCTT
>P_5681
GGATCTCTCATCTTCAAAGACGCCACCTAACCAAAAAGGAT
>P_5682
ATACATGTCATTTTCTTGTGCGATGATGTGACACTTAGGTG
>P_5683
AAAAATAAAATGAACTAAACCGCTGACGGATTTATCTGTAT
>P_5684
ATATGTGTGAATTATCATTGCGGCGCCGACAATTATCAAAT
>P_5685
GCGTTTCATAGGTGATTTTACTCGAAGAAGCCAAACAACCC
>P_5686
ATCACCGCCATCCCATTTGGCCGTAGAAAGAAAATGCTAGG
>P_5687
GGATTTCTGCGTTTATATTTCGGGGTATATGAAGAAAAGAG
>P_5688
GCTGACGAGAACTTATTCTGCAACAACGGGTACCAGAGAAA
>P_5689
TTCAAATCAGGTCGAAACCGCGCTATATCCTGTCAAATATA
>P_5690
TTCACTGCAAACATCCGCAACGTGAATACCATTTCATCTTT
>P_5691
TAGTCATCGTCAAGCATCTGCAAGGACATTAGGAAGATTGA
>P_5692
TATATACGCTTTTTGATCTGCAACATCATTATATTCATCAT
>P_5693
TCTTTATACTTTTTAAAACGCGGCCAGTGAATAATTTTCTA
>P_5694
AACAGAATTGATTTGGTCACCTCTATCACTAAAATGCACTT
>P_5695
GCATTCAAGCAAGCATTCGCCGAAAAAAATATATTTTAAGA
>P_5696
TTTCGTCGAGTTATAAGATTCGGAATAAATATTGTTTTCTC
>P_5697
TCAATTGGCTGTGTTGAGGGCAGTGGCGGACCCATGATGTT
>P_5698
AAAGATTTGCGAGGTTGTTGCGGAAGATTTGCGAGGGTTGA
>P_5699
AAAGCACAGAAAATTTACCTCAACAAAAATCTTGTTCTTGG
>P_5700
TTTGTGAATGATATAACTGCCGGCACAAGAAATGGGTTTAG
>P_5701
CTTTCTTAAGTAGATAATCGCTTAAACGATTATACCACATG
>P_5702
TTTCCCAGCAATTAACATGTCATCAACGTACAGTAACAGGT
>P_5703
TAAACCTTGAACCTATAGCACGAGGGGGCCGAAAGCCCTTT
>P_5704
ATCCTCCACAAGTTGATTGTCGACCGCGTTAAGCTTAGCCA
>P_5705
CCTTTCTCTTGCAAATAGCGCACTAGCCAAGGACCTATGAA
>P_5706
TTGCGACGGACGACCAGACTCGCGAAGCACATGCAATTTGC
>P_5707
AGAATTTGGCCTTACACATTCTCGGACACTCATTCTCGAAC
>P_5708
TGAAACAAGGGGTCTTGTGCCGGTTGTGGAGAACGAAATAC
>P_5709
CATTAATCTACAAATCAAAACGAGATCGGATTTACTTTTGT
>P_5710
ATGGATGAGGAACCGAAAGACCCTCTCATTCTTGGGAGACC
>P_5711
TAGCCAAAATTTTCTTCGATCTCGAACTCTCTTCTTCGTCT
>P_5712
TGGTGCTCAGCATGCCATCGCATTGTCGTAGCTGTCTTATG
>P_5713
GTCGGGTATTACTCTATACACCCGGATACAACAATCTAAGA
>P_5714
GAGAGGAACGGGAGAAGACACGGTGAAAAACCACATTTTGG
>P_5715
GGGCCTCGAAATTTTTGGCCCAATAATTTTTATGTAGTCGC
>P_5716
GAACGAGGTCGTCGACCAGCCGTGGATGTGGAGGCTCTCTG
>P_5717
AACAATCCTGCAAATCAAGCCGCGACTACTCAGCAGGTTCC
>P_5718
TAGTGATATTCCTAACAAGTCGTGAGTTTGTGTCCCGAGTA
>P_5719
TTTAAGTCGGATGAGCAACACGCGAAGAGGCTGCCCTCCTC
>P_5720
GTTGGTAAAGAAGTTGAAGACGATAATGTAGAATTTTTGGA
>P_5721
TGCAATAAATTAAAATAACACCATAAAAAGAATATCAAGTC
>P_5722
TGCTCGCTCGATCTGATATTCAGTTACCAAAAGGCTGATCC
>P_5723
CATTCGAATCCTCTAACTGCCAGGCTTAACGACATGACACT
>P_5724
AAGAGATATGTCAGCTTCTGCAGCAGCGCGAAGTGCGTCCC
>P_5725
ACTTCTTCTACCCAAAAATTCGAGCTCAACTAGAACCCGAA
>P_5726
GTCCCAGGTCCGGTTTGAGGCGTGGACAAAGAAACAACGGT
>P_5727
AAGTCAAATTCTGCATGAAACGGTGATAAGCTTCGATGAGT
>P_5728
TCTATATAATCAATATTTTTCAACATTGACTCATTTGAGTT
>P_5729
ACAGATACTTTTATAATCAACTTTTCATATGTGTGAGTGAC
>P_5730
TATCATCAAGTGTTTTGTGTCATATATGAATGTCATGGAAC
>P_5731
GTCAATAAATTTGAAAATCGCAGCAAAGTGTAAATATGCAT
>P_5732
TGATCAATGGGTTTTGTATGCACGATCGTTTAGACGAGGCC
>P_5733
AAACCTGACAGTTTCAATGACGGTGTAGGTAAATTGCATTG
>P_5734
ATTCCCTGAGCTGGGAAGTTCTGTGGCGTATGCTGACCCGT
>P_5735
CTTGGATCGCAAGCAAGTCTCCCGGTTGTTCCAACAAACGT
>P_5736
TCATGCCCGATTTCACCAGTCGGTAGTCCAATCTTTCACTC
>P_5737
TAAACCTGAAAGATTGTTATCGGTTCCATCGTAAGTATAGA
>P_5738
GTTCGGCAAACAGACTTACTCAACACAGACCGTTTCTTACT
>P_5739
TGCAACCCACTCAACAAGCACTTGGTCGGCTCGAAGTCCAC
>P_5740
GGATATATATAATAGACGACCGGGAAGAATGAAAGAAGAAG
>P_5741
GAAGCTGCACAAATAATTAACAGAATCAAGTCTCTGTTCCA
>P_5742
CGACTCGAAGTCCATGCATACATGCATGGAATAGCCACAAC
>P_5743
CAAGTTTTTGGTTAAAATTGCTATAATTAATTATTTGTATT
>P_5744
TAAACTTTGTGTAGGTGTAGCGGGAGCTTAATTATATCATT
>P_5745
CATATTTTCGGTTTTGAGGGCACGGTTAGGATGCGAAGTAA
>P_5746
GGCGACTGGGGCACAGTCGGCTCTATCGTCTTCTGGAATTA
>P_5747
TCTATCTGAGAGGATAGATTCGGCGTGGTTGGGCTCGTTTC
>P_5748
AGCTACCATCATGAAAATCACAGCATCGGTGAAAATAAAAT
>P_5749
AGGATTTTATTGTGACCTTTCGGCAAAGCCACTTTTGAAGA
>P_5750
AAGACCTACCGGTTGGACCGCTCGAGCGATGTTGCTGTTGT
>P_5751
TACACTTACGTCTTGTCGAGCGGCCACCAGATATTGACTCT
>P_5752
CCAGATCGTGTACACCGATGCATGATGGGAAAGCCTAAGAA
>P_5753
TCCTTCCTCAAATTCCTATACGGAACCGAGATCGACACCGA
>P_5754
AGAACTTTGAATATCCGAACCGATACCCTTGCAAAAGGTGC
>P_5755
TAATGGATCACTAACCCATGCCCGCCCAGAGCTAAAGATGG
>P_5756
TTATCACCATTTGTCATAGTCGGCAATTAGTCGCCATTTAA
>P_5757
AATACATCAAAACCATTACTCAGTCCACATAATCAAAGACA
>P_5758
GTCTAAGTTGTATCTTTCTCCGGGAAAACAACACCTTGTCC
>P_5759
GCTATCAAGACTGATGAGATCAAGGTCGACAAAGAGACTCT
>P_5760
CGGTTTGTGGTGGTGTCGGGCACGATACTGTTGATGGATAT
>P_5761
GGACAAAAACACGTTTAAAGCGTGGTAAACCTATTGGCTCA
>P_5762
GAGAGAAGAAACAAAAAACGCGTTGGTATCGAAAGAAAGAA
>P_5763
GATTCAGATGATTAAAACGTCGGGGTTAGGGAAATTCTCAG
>P_5764
AGAGGAGAGACTGAGATTGGCGGGTTCGTTACCAGTGGAGG
>P_5765
TGTATGCATGATATTTGTTCCGAGGTGGTTGTTTTCTCTTC
>P_5766
TTCTTTCCTTAGTTTGAGGACGTTAATGAGTTTCAAAGGAT
>P_5767
TTTATTACCTGTGCTTTGCTCGGTACGGAGATAGGAGCTCC
>P_5768
CAAAGCTCCCACTGCAAAAGCGGTAACCCCATTTACCAAAC
>P_5769
GCCAAAACATGTGTGTCGGGCGTGCGACCCATCAACCTACT
>P_5770
ATATTGGTAATAGCTCTACACGAGAGAATTGAAACTCCACC
>P_5771
CAAAACATTCTCGCTGGACACCTGGTAAGGAATATTTGTAT
>P_5772
ACATTTATTATGAATTTTTGCATGCTCGATCTGATTTCCTT
>P_5773
GATTCCCTGATCTGAAATTTCGTTAGTGAGCTGGTTCGGTC
>P_5774
ATTAGGAATATTTACTTTTACACTGTCGCTCCAAATCAAAA
>P_5775
ACTCTATTGGTATCGAACTACGAAAACAAATGAAACATCGA
>P_5776
AGCCATTTGGGTAGAAAACTCGGGAAAATCAGTTGCTCCAA
>P_5777
CTTCGAGGGCCCATTCGAGGCCCGGCCTGTGTGAAAGTATT
>P_5778
TTTTTACTACCCTTTTGCAACAATACCCTTTATCTTGTCCA
>P_5779
CACTTCTCTCGAAAAAGTGGCGTTATCTCTTTGCTTTCAGA
>P_5780
GCCATTCGGGTTGAGGAATGCAGGAGCAACTTATCCACGGC
>P_5781
GAATATGGATTGGGTTTGCCCGCTGCCAATCTGGCCCCATC
>P_5782
TTTAAAAAATCTTGTAAAATCATTATCGTTTTTAAACCCCT
>P_5783
TAATAGAACATTTAGGGAAGCAATATCGGAAATCTGAAGAA
>P_5784
CATTTTCTAGGGATCTTCCGCATCGTTGTCGCCTGTTGTCT
>P_5785
GCTTGGATTCTGTGTATTCGCGGGGCTAATTTGAGGGAGCA
>P_5786
TCTAATTGTCTAATTATTGTCTCGGTCAATCAATCTCGGTA
>P_5787
GGACGCGTAAAAATATCTTTCTGTACAGAGGTGTTGGAGAG
>P_5788
GGATGTAGAAGGAGAAGCCACTCGATCGGCTTCTATCATCG
>P_5789
GTTAACTCGCCGATTAACCCCGTTAATAGAACGTTCTCTCG
>P_5790
TAAAAATATACCTTAAAATGCGATGTTACTGCATACAAAAA
>P_5791
ACGTACGGATGAGCCTCCCTCAACACTGCCACTAACTCCGC
>P_5792
TGTTTTGGCAAATCTAGCTACAATTCCGGAAGGAAGAAACG
>P_5793
TTTCTATGATTGGTGTCAATCGCTAACAAGCGTTTGCGGGT
>P_5794
ACAACTGGAGGGTTTAGAAGCGGCCTCTCCTCCCGCAAGTT
>P_5795
TCTGGTCAATAAAAGAGACTCTGTAACAAACCGACGTCGTA
>P_5796
CTGCGAGATCCTACCCCATACTACAGCGAACGCGTCATGAT
>P_5797
GTGTCCTTAATCACCGACCACGAGAATGCAATCAAGAGCCA
>P_5798
AGGAATATTACAGGGAGATTCGAGGAGGAGGAAGAAGAAGA
>P_5799
GTGGTTGGCTTTGTTGGGTACCCGAATGTGGGGAAGAGTTC
>P_5800
TTTTAACCCGCGGTACACCGCGGAAACAATTTATTTTTTAA
>P_5801
AGCTACCCAAAACGCTGGAGCTCCTTTCCCACGACCCATAC
>P_5802
TAAGATCTGTCATAAAATCTCGTGACTATGATTTTATATGA
>P_5803
GTTGTAACAAAGCTCAAAGGCGAGTTCGTTGTTGAACTTGA
>P_5804
TCCATTCCCTGCTTACCACGCGGAAATTTGAAGAAAGTGTA
>P_5805
TCTGGCATGCGTGAAGCCGTCGAGAGCGAGAACAAAATACG
>P_5806
GCCATTCCCCCAAATTTACTCGAGGATTCTCAATATTCGTA
>P_5807
TTTTTTTTTTAAAAGAAATTCATGGATCGAGAAATACGGCC
>P_5808
GCCACACCTATTCAAATACACCCAAAAATGAAACTATTAAC
>P_5809
GGAATAAAAAAGAAAATTTGCATACGGAAACGTTTTTGATA
>P_5810
TTTTTCTACAACCAATTACACCCGCCTAGTAAATTCGAGAC
>P_5811
TATTTTCTTATAGTGATGTTCGGTCAAAGGCATTTCAGGCC
>P_5812
CCAGCAGATCGCTTACGACGCGCTACATCATAAACACTTGA
>P_5813
GCCATATCTGCTTATAGACGCGCGCTTTTAAGCCAATGGAA
>P_5814
TATACATTTCTATATAATTGCATGAGAAAGTTTTTATACTA
>P_5815
GATATCGTCGAAGACCAATACGACGACGAGATTGACGCCTG
>P_5816
CAATAGCATAATTCTCACAGCAGCACCGTAGATATTACTCA
>P_5817
CTTTGTCAGCTTCTGGGTTACGGGCTCTAAGATATGCACGC
>P_5818
CTGAAGAGAGAGATTATAAGCGTCGTCGAATGTCATACCGT
>P_5819
ACTATAAACCCGAGAAAAGGCGAGACGTGGGCACTTTTCGG
>P_5820
CATGAGCCTCAACTTTTCAGCACGGGTAGCGCGTTGTCTTT
>P_5821
CGTACTTCCTTTTCATACAACTCGGTCAATCTCTGAATGTT
>P_5822
AAAATGGTCTTGATCTCACGCGGTGCCTCCGATGCAGTGTA
>P_5823
ACAACACCTCAAGACCAACACCCGACTGAATAAAGGACTGA
>P_5824
TCTGCCAATCTGTTGAGAATCGATGTTGTAAAACATTCTTT
>P_5825
TATCCCACAATTCTGATATTCCTTTACAACTTCAAGTCATG
>P_5826
CATGAATCATCGACCTTGGGCGGGGAGAAGGAGATGTCCTT
>P_5827
ACGCAATTGGTCGCCTCAGTCGTCGTCGTCGCATCCGGAAG
>P_5828
GATCAAGGTGCTGAGGTTGTCGGCTGTGTTTTTGTACCGGC
>P_5829
GTTGAATCATCATTTTTTCTCGTCATCAGAGATATGAATTA
>P_5830
CTCAAAGTACACATAAAACGCGTTGTATGCCAAAAGTTAAT
>P_5831
GATGGTAATAGTGATGATAACAGCGACGGTGCCGATGGCGA
>P_5832
CCCCAAGAGAATTTTAGCTTCCCGCTTAGTTAATTTTTGAT
>P_5833
GTGTATTCATGAATATCCATCACGGATGACCAACATTTATT
>P_5834
GGAAACTTCTTCATTTTCTTCGGCCACGACCACGACCTCAA
>P_5835
ACCCTTTAATTCAGCAATCTCGAGCAACCTCCGATTTGGCA
>P_5836
AGTTATTTTTTACAGTTTTGCATTCTTCTAAAAAAAATAGT
>P_5837
CCGGTGGCGGGGCTCTTGGTCGCCCGCGTTGGGATCCCACC
>P_5838
AAGTTGTGTCTTTGAATTGTCGTCAAGTATTGGTGTGGCTC
>P_5839
GAACAACATACCGGTTGTCACAAGGATACTTATTCTTCTTG
>P_5840
ATAGATGAGGCGGAGTTTGACACGAGCATGTATCATTTCAG
>P_5841
CTCGCTCTCGGGTCGTCACCCTAAAGCGTGCTCTCGGATCG
>P_5842
ACGTGGGGGTAACTGGCACACTCCGGCGAATATGCCAGACG
>P_5843
TACCAAATAAGAGAAACAGACTGTAACAGTTCAGCTTGGTC
>P_5844
ATCCATTTGTCTCTATATCTCGATCTCAGCATAAGGCAAGA
>P_5845
CGACAGATTTTAAAATTGGGCTGCAAAAATAAAAAGATGCT
>P_5846
CTCCTGGTCATATGGATGAACGGGATCTGAAAGAATCCGGA
>P_5847
ACGAAGATGGTCTTCATTCACTCGATCGCAATGCTCATCGC
>P_5848
ACTGTCAGAGATACCCCACACCAGAATGGTGTAGCTGAACG
>P_5849
AAATGATATCCATATCAAAACCCAACAATTTCACCAACCAC
>P_5850
TTCCCTTTTTCCCCAGGTCGCGGTGAGAATCGTGTGAAGTC
>P_5851
TAGCACAGTAACACAATCAACAGGAACAACCTTCAAAGAAT
>P_5852
GTTGATGAAACATAGCAAAGCAGGCTTTAAGCAACAATTTA
>P_5853
TGAATATTTGCCGGTAGCAACTCGAATAACACAAATGGCAG
>P_5854
CCACAAGATTCCATGATTCACTCGGTCTTTCACGTCTCTCA
>P_5855
GAATTGCACCATAAGCTGGACTGCAGCTACAATGACCTGAA
>P_5856
CATAGGCAAGGAGGCACTGGCGGTATTCATTAGGAGACTCA
>P_5857
CCACGCGTTGCGTAGGACATCTACATATACATTTTTGAAGC
>P_5858
GAAAATTCAGACGGTGACAACGGTGGTGCCCGACAACTTCC
>P_5859
GATGACAGCATAGCACCGCTCTGCAGTGTGACCAGATCGAT
>P_5860
TCGCCACACATCGTCCGTTGCGTGTTTGTCGTTGTGGTAAG
>P_5861
TTTACCGCCCATGATAAATGCGGCCGAGCTTTATGTAATTA
>P_5862
TTGTTAGTATAAACATTTTTCAATCTCGTCAAGATGTACTC
>P_5863
GTTTGAATTACCCAAATCGGCGGCGTCACAACCGCCGGTTG
>P_5864
TATATATAAGATATAAGCCTCTCCACCTATTACCAGGTAGG
>P_5865
TAGATACCATCTTTTTGAGGCGGTTCATCTTATCCAGCATC
>P_5866
GCTCATTTTTCCAGCGACAACGGCGATACCCGTGGAAGTGA
>P_5867
ATAGATTTTCTTAAGATTTTCTAATCCAATTTACCCTTAAC
>P_5868
ACCCCAAAAATCATGAATACCGGTAGTTCGCTAAGAGTAGG
>P_5869
CCGAAAGGGTAAACCGAAAACCCGAACCAAATCTCAATATT
>P_5870
CACGTGTCTAATGAAAAAAACATTACTACAAATTTACCCAC
>P_5871
TATTTCGGACATGTAAATTTCTATTTTTGGAAAGTGACACA
>P_5872
CTGCTGCTAAAGAATGCTGTCGAGGTGAGCTCCCATTTCAT
>P_5873
TTCAGATATATTAGAGAAGACTGAGGGAGGACTCTCTGACA
>P_5874
GACATACATTTTCTTTTTGTCGTGCATGAACAAATAAATTT
>P_5875
CTTTAACCTAATACAAGAGACTACAATTATAGAGCAAACCC
>P_5876
ATATCAAACACCAGGAAATCCATCTTCGATGATTTTCTCGT
>P_5877
GATTTAAACATATACCTGTTCGCGGACATCTTCACTAGCAG
>P_5878
TGACGATGACTCTACAGTTGCAGCAACAGTCCGCAGCATAT
>P_5879
CAAACTTCTTGCTTTGAACTCGGCAGAGGTCGTACCAATCA
>P_5880
TGACTGTTTCAAGCCCCACGCATGGGTTTCGAGTTACCGGG
>P_5881
CGGCCAATTCATTGGCAGGTCGCGGGCGAACCTGATTAGAC
>P_5882
ATCGTGAGGTTTATTGAGGTCGGTGGTTTCGCTTTCCCAGA
>P_5883
GCCTACATCGATTCGAATAACGAGAGCGTCATCGTGAGGTT
>P_5884
GACGCAAATTGTACCAACTCCGCGACCAGAACTGGACCATC
>P_5885
GAACTGACCAGTCTCCATCGCGTTAATCCGGAAATAAGTCG
>P_5886
TTTTGTTATCTCTTAAAACGCGTGGGGGAACAAAGGTGAGA
>P_5887
AATTCCCCATCTCGTCAGAACAGTCCCGAGGAGATCTTCAT
>P_5888
GAGGCAGAAAAGGGTAAAACCGAGCAGGTCAACGCTGTGGC
>P_5889
CAAGTTTCACTTCCGAACTGCGCGATCCACTCCAAAGTTTA
>P_5890
CAAAAGTGCATTCAAAAGGTCGGCGTTTATAGTGCATTCAA
>P_5891
GTTTGCATCGTTTTTGAACTCGTGGATAGAATACATATTTG
>P_5892
TTAAAAACCCTTGTAAAACACAGTCATTACTCCATAATCCT
>P_5893
AAAGGACTTATTAAAAGAGTCGGTTCTCGGGAGTCTCAGTG
>P_5894
CTCGCATTGGCCATGCAAGGCGATCCAAATTTTTCACACCC
>P_5895
TGGCTCAATTGGTATTGAGTCGGCAGTTATGTCTTTGGAGC
>P_5896
ATCTTCCACATGCCAAGAGACCCGAACCACCGACTTATGGG
>P_5897
GAACACGCATTGATATCGGACTTCAATTGCAAGAACTATAA
>P_5898
CTTCCAACTCCACCAAACCACAATAGCGAACAGAGTTGCCC
>P_5899
AGTTTCACCCATTCACCATCCGGCGGTTTCCAGGCTACCAA
>P_5900
TTTTTTAACCTAACCGCTACCGCCCACAAACGCAAACGCTT
>P_5901
TGGTGCTGCGGCAGCGGTTTCGGCGTCAGGAAAAATTCCTT
>P_5902
CTCAAGCTAGATATTTCTTTCAGCAGCTGATTTGTGGCGTG
>P_5903
ATGCATATAATGATAAACATCGGTAAGCAACGTTACTTGGA
>P_5904
ATGAAAAAGTTGGAAAAGTACCTCATCCCTGACAAGTGTCT
>P_5905
AGTGATATGAAAAACACCTGCGAGGGAAAGAGCATTTGAAG
>P_5906
TTATACGCCTGATATTATAGCGGCATCTGACTGTATGCTTG
>P_5907
TTCATCTGTGAATGGAAAGGCGGCATCTTCGACTAATCAAG
>P_5908
AAAATTGATTTTTAATTTGTCGTTAACTTAACAATTTGGTC
>P_5909
GTGTAGAAATACATAAAATCCAAAGAAAATGAGAAATTTTC
>P_5910
TGATTTGATGCCTCAAATCGCGGGGTTGCAGAGACAAGTCA
>P_5911
TTATATATTACGTTGTCCCCCGCTAACAGGTAATCATGTCC
>P_5912
GGATTTACTGTTGTAAAATTCGTCAGAAATGCAAGTCACTA
>P_5913
ACAAGGTGTTTGATAAAATGCCTGAGAAAGATTTAGTGGCT
>P_5914
AGCTTACGGCGTTTGGACTGCGAGGAGGACGATTCTGGTTG
>P_5915
TTAATTAGAATTAATTTTGGCCGTATTAATTAATACGATTA
>P_5916
ACGTGTATTTATTTTATAAGCAGTGCAAATATTCTCTTATT
>P_5917
GCTACTTGGTGACCATTGAGCGATGAAAACCCATAATTCAA
>P_5918
AAGGCATTTCTGGTGAAATGCTCGATTACACGTTCCATCAC
>P_5919
GGCCCATGAAACAGCAAGCTCGCGGCCTATAAAACAATCAA
>P_5920
TGAAGAAAAGCAACCCGGTTCTCGAACTGAAAATTCTACTA
>P_5921
TCTACATCTTCAGTTACTTCCGGCGTTAGTGCTTGCAAACT
>P_5922
TTATAGTAATTTAATTCAGACATAAATAATAATAATAATAA
>P_5923
GAAAATTAATTAATGTGACGCGATTAAGATAACAAATAATA
>P_5924
AAGGCGTGAAAGAAGAAAAGCCCTAGAAGTGTATTACACAA
>P_5925
AAGATATCTGGGTCCTGACTCGTGACGTTGATTTTCACACC
>P_5926
GAAGATAGAGCACCCACCTCCAGTTCCGGTTTACAAGCCGC
>P_5927
ATCCGTTAACCTCGTCACGGCTGTACACGCGGCTGAGCCAG
>P_5928
ATCATTATTTTTTCATTTTTCCTATTACCAAAAATTTCTAA
>P_5929
TCCAACGATATCAAAAATCTCGGAATTGTTAGACGCAGCGT
>P_5930
TCGGTTCACTTCCCAAAACGCCTGTTGTGTGTAAACCATCT
>P_5931
TGTTGGGCTATCTGTTTGGTCGGAGTAACTAAATGAATGTT
>P_5932
ACCAAATCGGAGCCAAAACGCGATTTTCGTCAATATACCGG
>P_5933
AAAACAACAACAACAAAATACTCAACGTTTGAAAAAAAAAT
>P_5934
GAGTATTTCCCTATGGCCAACACGAACCATATACACGGTGC
>P_5935
GACGAAGATGACCTCCTGGGCGGTAAGTTCTTTCTCTGCTC
>P_5936
TCACTATAAAAGCCAACACTCGACGGTAGTAGTAGTAGCCT
>P_5937
CTATGATTCTCGCTCTTGCTCGGCCAGACCCTAAAAAGAAC
>P_5938
TAATTGTCAATGAACCCCCACTCGCTCGGTGAGTGAAGTAT
>P_5939
AGCAGAAGAATGGCATGGGACTAAAAAAACAATTTATTTAT
>P_5940
ATATTGAGTTCTAGATTTTTCTGGATCAATTACACTACAGA
>P_5941
AGCATCTACCAAGATCAAGGCGATAGAGAGATTTGAGGTTG
>P_5942
GTTGGGTGATTGGTTAACCTCGGCGATAACTGCATCTACCA
>P_5943
AAAAATCAGTACCTTACGGTCGAGGATCCACTTGAGCTTTG
>P_5944
ATATATGTTATCACAGAGCACAACCGCGACCCGGAAGAGTA
>P_5945
CGTCCCTAAACCACTCGATACGCGCCCTACATTCAAACCCT
>P_5946
TTTTGGAAAAGATTTTGAATCGGTATTCTTACCACTCATAG
>P_5947
ATGGACACACCACTGTTGGGCGGTCGTGTCACGTTCTAAGA
>P_5948
TCAAGAACCCTAATTTTGGTCTGCAACAATGACTTTATCGA
>P_5949
CACCACCCATTTTCCAAACGCGTTAGTTTTGTGTCATATAT
>P_5950
TAATGATTTATCAAATGTTACTTGCTCAGAAAGCAATATGA
>P_5951
AGATTGAACCAATGTGAATTCACTGCTATTGCAAAGTATAG
>P_5952
TACAGTTACCCCGATAGTTACTCCGGCGGTTACCCGAGCGG
>P_5953
TTAAAATAGAAAAAACTGATCAGAGTCAAAAAAGAAAATTG
>P_5954
CAGCTTGGAACAAACAAAACCTCACCGAGTAAAGGAATAGG
>P_5955
GGTTTGTTAACGTCTAAGTACGCTAACAAGTAACAACGTTT
>P_5956
ACACCTCTGCTATATTCAAACTCGATCAACAGGCAACCAGA
>P_5957
GCAGTTGGACGAGATTGAAACAGTGATTCCACTAATGGAAG
>P_5958
TGACACTGACTTCACAACAACAGACGCAGCATTACGTCCAA
>P_5959
AGGCATTTGTCATTCGAATCCTGGGAACACAAGAGAAGAAG
>P_5960
CACTCGACCTCGTGAAAGCACTCGACCCCTGCAAAATTCTA
>P_5961
AATCGCTCGACCTCGCTTCCCGGTCTCGTAGAGGCACTCGA
>P_5962
GGCTTATCATTCCTTTGAGGCGATAAGCAGCAAGCTTATTA
>P_5963
CATGCTCGACCAACTAATTCCACCAACAACTCGAAGAAGCC
>P_5964
TTATTAATTGTGTCTCTGCGCGGTCAAAAATTTTTTTTTAT
>P_5965
AGTAACATCAACAACATTGTCTGTAGCAGAGTCCTCAAGTT
>P_5966
AGAGGCTGTTCGTTTTTTGACGCGTTCGATGATGTAACTGA
>P_5967
TTTGCTTATGATTTATAACACGTTATCAGCATGATGTCTTT
>P_5968
TACTAGTCGAGTTTGATGGTCGAGCTTGAGTAGAACATGCC
>P_5969
TTTTCACACTTAATGTATCACCATAGGATGATCATTAGCTA
>P_5970
CCTAAACTAACATCACAATGCAGCAACGACAGAGGATAGAG
>P_5971
GGCAAAAGCCCGTAATCCCTCCAGATCAGAAACCACAACAT
>P_5972
AGCTCAGAGGTATATATTTTCAATGTTGATAATTGGGTTTG
>P_5973
AATTGTTTGAGACGAGGTAACGGTCGAGGACTTGTTCTCTT
>P_5974
CCCGCAACCGCAAACATTTGCGGGAAGGAGCTTTTGAAATC
>P_5975
TCCATCACAGCAAGCTTGTCCGTGAGCTTGTCAAATCCTCT
>P_5976
TAAGTACCTTATAGGTACTCCATTGACAACAAACCAACACT
>P_5977
TCAAAGTACATAACTTCTGGCGGCAATGGTTGATTATCATC
>P_5978
CCTAAAACCAAATAACCCGACCCGAATAAACCGATTTCACG
>P_5979
GAAAAGACAAAGACAAAGCGCACTGTGGAGGAATCAGAACT
>P_5980
TTCTTTATGGAGCTTCGTCGCATCCTTTATGATACCTGCAT
>P_5981
GTCTTGGTTATTTTGATCTTCATTAAAAATTAAATCTTTGT
>P_5982
TCATCACGGTTCTAGAGTCCCGTTGTCGAGTGCTAAAAGAG
>P_5983
GTTGTTGCTGTAAGAAGTGTCCCTAAGTATTTTCCCTGTAA
>P_5984
TGGAAAATTGAAAACTAACGCGGTTAATGTGCGATGTCGCA
>P_5985
AAGAAATGGATCCAAAATCGCCGGAATTTATCATTGATCAG
>P_5986
ATCCTTTATCTGTTTTCAGCCAGCCTAAGCGCCCTACTTTA
>P_5987
GCATATGAGCTTTTCAAAAACGCTATCGGTGAAAACATGGG
>P_5988
GAAGTCAGTGCAACTTTTCGCGGCACCGGCTTTAGGAGACA
>P_5989
ACTAATTTCTTGTCTAATTTCGATTGCGACCCTTTTCTCTT
>P_5990
CTTGCTATCAACAGGAATCACGCGCCCAGGTTTTACTGGAT
>P_5991
CAGGAAACCCGACTATCTGCCAGCAATCTTTCTTCTCATGA
>P_5992
AGATTCTAAAGCTATGATTTCTGTGGCGCTCAACGAATTGT
>P_5993
ATACAGTGTAAGTAAAAGAGCTAGGTCGAAGAAAATGTTTG
>P_5994
CTGTCCTCTGTAACTAACCTCGATAGTATTTTTTTTCGATA
>P_5995
GCCCATAACTGCAGAAATGGCGGGAATGCCCCTCTCAAGAG
>P_5996
TTGATTTATGACTGATCGAGCAACATCGTACCGGGACGGCG
>P_5997
TCATCGACAAATATCTTGTTCGTATATCATCAATTCTAAAT
>P_5998
AGTACAGTGGAAGAAAATAGCATGTGTACACATTGAGTAGC
>P_5999
TTTCGGTGGATAGTTAAAGTCGTTACGAGACTTAAAGCTCA
>P_6000
GAAATAGAGCATCGTCGAGGCGATAGCTTTTTTGATATGAT
>P_6001
GTTCGCAGCAGAGCCCAAGGCGCGAAGGTTCCTCCTCCTCC
>P_6002
CCGGTGAAAGTTTGCATAGTCGACATCGTTGAAAGGGAATT
>P_6003
GTTTTATAACTTGATTTACTCAAGCTCTGCGATTTTTGTCT
>P_6004
TCCAGAGAGCTTCTCCATTTCGCGGTCCTTCCCCAGTGGGC
>P_6005
CTCTTCTTTAGATAGAAAGTCGTCCGCAGAGAAGAAGACCG
>P_6006
AGATTCAATCTCGGTATCTCCCGAATGATTACGCGCCCAAT
>P_6007
TCACATTCAAGCACGCATCGCCTTTTCGAGAAGTTTCCTCA
>P_6008
CACTTCCTTTACGAATTCTTCACGGCCAACATCATGCCTAG
>P_6009
CGGAATCTGAACATCAAACACAAGTGCTATGAATCAAGAAG
>P_6010
TATGGCAGAAGCCTATCTTGCGGCGTTTACAGGTATATCAT
>P_6011
TATAGAGAAGCTAATCGTCTCGCGGATGGGTTAGCTAACTA
>P_6012
CCTTTCCCTTATAGTTCAAGCAGTGGCGACCGAATAGAGAA
>P_6013
GGAAGTGACGTAAGGAGTTGCGGCGATGAGAAATTCACCGC
>P_6014
TGGAATACTCGAATGAAAATCGCGGTTGGTGCAGCTCGAGG
>P_6015
TTAAAAATAATTAATTACGTCGATAAATACACATATACAGC
>P_6016
AAACAAAGCAGACATACCGTCTGGACCAGGGGCACTAGCTG
>P_6017
TCGATTTTGCTCCAAGCTCTCAGCTTCATAGAATCAAACAG
>P_6018
TTTCATCCTTGTTGTCAACCCACAAACGACCTCTCAGATCT
>P_6019
ACATGTTTTAAACACTTCTCCTCAAACGAAACTTGGAAAAT
>P_6020
TCATCACTTGGCTTGCAATACATGATAGACTAACAACGGGT
>P_6021
TGCTCTACTCTAATCTTCTGCATTAAAAATCTGTGACAATT
>P_6022
GCTTACAAGAATGTTTTAGTCGGTGAGGAGGAATAACTCTG
>P_6023
TATTTTAGTTTTATTTGGAACTTGAATATTAAAAACTAACC
>P_6024
TTGTCCTCACGGTTTTAGATCGGTTTCGATGCCTCGCGAAG
>P_6025
ATCACATCATATATAAAATGCAAAAACAATAATTTATTAAC
>P_6026
CAAAATGAAGTTAATTAAAACGACATCATTGCAAATTTTTT
>P_6027
CCAGGCTAAGGTTGCTGACGCTTGCTCTGATGTTGGTTGGC
>P_6028
CACGGAGGCTACGGGCACCACGGCCACGGAAAATACAAAAG
>P_6029
AACGCTTTCTGCTAGATTCACGCGATGGAGAATGAACATGT
>P_6030
TTGGGTTTTATGACAAGTGTCAGAGTCTGAGTGGTTTATAT
>P_6031
GAGTAACGGTGGTTTTGCGGCGGCGTTTCTTGGGTCACCGG
>P_6032
TATTGCCTCCCCCCCCCCCCCCCTCCCCCCCCCCCTCAATT
>P_6033
GAGTAGGAATTCTTTGGTGTCGTGTTGATGCCTTTCATATG
>P_6034
AGTTATGCGCAAGTCCAAGACGTTGGCGTGATTAGCGGAGT
>P_6035
TACTCAAGCCTTCTCAAACGCGCTCGATGAGCATTTTGACT
>P_6036
TGCAATAAAAGGAAAAAGGTCAGCAACATTAAAACTATTAC
>P_6037
ACATCAAGGGCTTTAAGTGTCAGGGACATGGTCATTATGCT
>P_6038
TGGGTAGTTTTAAGTTCTGACAGAAGCAAATCAGGTTGTTG
>P_6039
CCGAATAGTCATATAATCCGCACGGATAATAAACTTCCTCA
>P_6040
GCTATGGTCAAATAATCCCACGAGAGCGTCTTCAACAGCTA
>P_6041
GCCGTCCGGCAAGCTCATCACGCGCAGGAAGCACCTCTCGA
>P_6042
TTAATACTTAATCTTTGCGCCGTACACAGAAAATTGCTGCA
>P_6043
TTTAAGTATATTGAGCTTGACAGTAGCGTCAACTCTTACAA
>P_6044
TTATTCGATTGGTTTCGGAGCGGCAGCGCTTGTGACTAACG
>P_6045
GTTGTTCTTGTAGTATCTCACTTGACCGTCTCCACCTTCAT
>P_6046
ACAGACAATGGATTGGAATTCTGTAACATCAAGTTTGATTC
>P_6047
TCTTGGTTTTACATCGGTTGCACGCTTTGCTTTACAAAAGC
>P_6048
CCGACAACTCAGGATGATGACGCTGTTATAGCGAAAGTTGA
>P_6049
CATGGCAGAACTCGGATCATCGGGCTCAACAAACTCGGGCA
>P_6050
AAGGGACGCTCGTTTCGACCCGCCAAGAGCCTCAAACTACG
>P_6051
TCAGGGTGATGGTGCTCCGCCTCGATCTGAAGAGGTCCACT
>P_6052
TCGCCTCCAATCACCACCCGCGAGTTCGCCGGAAACGCCGT
>P_6053
CCAAATACATATCACCAAATCAGATGACTTTAAAATTATTA
>P_6054
AAGAATTCTCATCTTCTCCGCGCTAATACTATTTTGTTCGA
>P_6055
AAAAGTTAATCAACAACGTACGTTAAAATTTATCTTTTCAA
>P_6056
CAAAATGTTCGGGCGTTGCTCTGTAGACGTAATTGGCTGCG
>P_6057
TCACCATGCATAAACTAAACCAAGGATTAGGATAAGCACAA
>P_6058
CCACGATTCTAAAGTTCACACGGTAAGTCTAGATGCCAATA
>P_6059
CAACTGTTTACGAAGAAAAACACGAATGTAAAAAAGTAACC
>P_6060
CTTCAGCGACAGCCAGCTTTCGAGAGAGAACAACCGGGTCT
>P_6061
TCCGCTTGGACCCGCGATCGCAGTGATCTCCGCGGATCTTG
>P_6062
AAAAATGGATAAGAAAATTTCGGAAATGGTAATATATTAAA
>P_6063
TATAGTATATAGTAATAGAACTATTAGTTGATAAGCTTAGA
>P_6064
AGCGTGTTCGAAAGTTATTCCGGCGATTGCTCGATATGGGA
>P_6065
TAACAAAGAGAATCAAGACTCATCGGCGACAATAACAACTA
>P_6066
GGTGAAGCTAATCCAAAATCCACGAGAGACGCAAACTCAAG
>P_6067
AAATTTGACATGAGAAAGTACGGAAATTTTAGACTAAAAAT
>P_6068
CAAAATTAACCCGGAAAATGCAAGAATTTCGCGGAAGTTAC
>P_6069
CCACGTTTTCCATCTTCAGGCGCCGTCGCATAGCAGGGTGA
>P_6070
CGAACAACAATTCTACGGCGCAGTTCTTACGATATTCCTTC
>P_6071
GATAAGAGTGGTGTAAGTGACTGTATCGCCAACCAATCCTC
>P_6072
TCATCAGAGGAATGAGGAGTCGCGAGTTTGCTGGAGATGCT
>P_6073
ATACCGTTCGAGCTTTTTCCCGGCAAGATGCCTTCTTCAAT
>P_6074
TTGTACCATCATATCTAACTCGGCAAGGGTATAACGATATT
>P_6075
AGCAGGGAAGAAACCAAAAGCAGGACCAGTAAAGTTTCCTA
>P_6076
ACGGCTTAGAACTGAAATTTCCTGCGAGAGTCAATCATTGA
>P_6077
TTGACGAGTATGGTTTGAAGCTGCAATTACAAGAACAACTT
>P_6078
AGTTGCAGTTGGAGTGGACCCGGTGAAGCATGTTTCCTCTA
>P_6079
AAATCCTAACTTTTTTTTGTCGAAAAAAATCCTCAAAATGA
>P_6080
AAATTTCTTAAATATACAAGCGATGAAATTGATAAAAAGTA
>P_6081
CGATTCCTGGTCTCTCAGTTCATGGTCTGGATATCTTATAT
>P_6082
GTGAAGAAATTTCACAAGGTCGGGATCAAAGTTTTAGGCGA
>P_6083
GGTGTCTCCTCCAAAAGACTCGTTTCTATTTGTAATTTTCT
>P_6084
TTATGCCTCATTTTAACGAACGCGGATTTGTAGATCATGAA
>P_6085
ACAAAATAAAATAAAAACAACAATGCCATGAAATAGTCGAA
>P_6086
TTCCAAGTATATTTTAAAAGCAGCATTTGAGTTTCTTGTGC
>P_6087
CATGTGAATAATAAGAAGTACAATGTTGAAGGCTATGGTAA
>P_6088
ACATACATCCCAGAGGTATTCGCGAACCCAAGTGTAAGAGA
>P_6089
CATCATATTCACGCACCGTGCGGTTCCCTTGAACTAGGTCG
>P_6090
ACGTGCTTCCAATATGAGGCCGGCTTATGAAATTTATCTGA
>P_6091
GCCAACATAATCGCCTCCGACGATCCGACGGTGCCAACACC
>P_6092
TCGACTTCACGATTCGGCTTCAAGACCTGCAGCAGCTCTGA
>P_6093
ATCTCATTCTATATGAGAGTCTCGATCAATCCAAAAGCTTT
>P_6094
AAAAAAACAGAGAGTAAACCCTAAAACGATCAAAACAACAA
>P_6095
ACCTTCCGGGAAGTGATTGTCGGAACTATGCGAGTGCAGAC
>P_6096
TGTTAATTAGTATAATATCGCGCTAAATACAAATAAATATT
>P_6097
GAAAGCAAGTGATCAGTTCTCAGGAACAGGATGGTTCTGTC
>P_6098
CGCATCAAACTCAGCTCACGCGTGGTGTTGAAAAACCGTTA
>P_6099
CTTGAGGATTGGGATTATGTCACGGGTAAGTTTTTAGTCAA
>P_6100
TGTTTGACTTTTTGTTGGAGCACCAGCTTCGCTTCGTACAC
>P_6101
AGCGACTTTGTTCTTTTTCCCGGTAGCCTCTAACTTAGCTT
>P_6102
CAAAAACCAGTCCCATGACGCGTCATTTTCAGAGTCAACTA
>P_6103
TCGTAAGTAGAGCTGTGTGTCGCCGTCGAATCTCTTGCGTT
>P_6104
CATCTAGATTTTTCAATAGTCGGTTTGAGTCGAACCTGTAG
>P_6105
GCTGGAGCAGTCATAGATGTCAGGAATGGAAAAATTAATCT
>P_6106
ATTTTCCCCACCGGTAAACACATTCATGTCTATGGATTATC
>P_6107
AAAACAAAACGAGCCAAAAACGAGAGAAACGTCGTCGCTTG
>P_6108
GAGACGAAATGGGATTAGGACCCTCCATGGCATCAGGTAAC
>P_6109
TTTGGGAACAAAAACTTTTCCGAGCCCAGCAAAATAATCGC
>P_6110
GTAGTGCCAGGCAATGAAGGCCCGGTTTATGCGAGCAAGAT
>P_6111
AATGAGCCCAAATGGAAATTCGATAGAAAACTAAAGCTGAG
>P_6112
AAAAATGGTCCGAAGAATCTCGATAGTAGTTCCATGAACAA
>P_6113
TAGTTCCGTTTCGGCTTTTTCCCCAATTTCCCACTCCTTCT
>P_6114
GTTTCCAATACGTATTCTGCCGTTGTCGAGCTTAAAAGCGG
>P_6115
GATTGCAAAAGGGGTTGAAACTCTGGCATCGTAGCGTTTGA
>P_6116
GGCAGGGGCTGAAGTTGAGGCGGGAGGGTATTGCTCGTTCT
>P_6117
CCTGAGCTCCAGTAAAACTTCGCTTATATGCCATTTATCTT
>P_6118
TATTTTGGTCTTTATCCATTCGGTTTCGGTTATAGAATTTA
>P_6119
ACGAGGTCGAGAACATGCAACGGCGGCGGGTGACAGAGGCG
>P_6120
CTACTCAAGTTGATATTGGACGTCAACAGATTTTCCCTGAC
>P_6121
AAAACATTTCAGAAGGATCTCCCAAAAGTCTCGATGCGTAA
>P_6122
ATTCAAATTCGGGTTTTTCGCGATCAAGGTGGATACTACCA
>P_6123
CTTTCCAAAACCTGCATGCCCCCGACCCTTTGATTTCCATT
>P_6124
CACTAACAATGTCAGAACTTCTTGGTATCTTAAAAGCACAA
>P_6125
GGGCGCTTCTCATGCAAAAGCTCGATCGCAGTGGAACTGCA
>P_6126
CGCAACAGAGAATTTCTATTCTGGGACAAGATCTGGAGACA
>P_6127
ATGAACTTCTTTCACGTGTCCTCGACCGTGGTTTTATTGAT
>P_6128
TAATAACTATCTTTGTAGCTCCAAAATGTTTCAATTTATAC
>P_6129
TGAAGGTTTTATTATTTTCCCGGTTATTTATTTGACTCTCT
>P_6130
CTCCAAAACCCGAGTTAACTCGGTGTTTTCTTTTGAAATTT
>P_6131
TGAAACTGGACAAGAACACGCGATATAATCGTACCTTGACA
>P_6132
TTCTTCGATATTGGGGTCGACAGTCACATCTGATATCATCA
>P_6133
ATCAGAAGTGCAAATTGGTGCATGGAGATCTCAGTGAGTAT
>P_6134
ACGAACCATAATCTACCTTTCGCGGTTGAATCGGTAGCTAA
>P_6135
AATGTTGAGCTATTTCGACCCGCGCTTGGTTGTTGTCAACA
>P_6136
TTGTAAACATTATTAACAGGCGGTTACAAGGACGAATTGTA
>P_6137
TAATAATCATACTCACCTTGCGCGCTCTGCTGGGATGGTGG
>P_6138
ATTCTCCACCAAAATATAGACTCCTTCTCTTTGCAGTGATT
>P_6139
ATTACATACACATTAAAATGCTTGGACCTAGTCTGTTGCAT
>P_6140
AGGGGATTCTAAAACTTAGTCTTGCTCGAGACGATAAACTA
>P_6141
GCATTTTTGGTAAATTTAATCTGAATATTCATCTCATTCTT
>P_6142
AATGTAAGAGTTCAAAATCACAAGTTCGAACACAAACGGTA
>P_6143
CTTTGGTAAACCTTTCATGACTTTGCTATCCAAAAGCCATG
>P_6144
CTAGCAAGCACATGACCACTCGCGGATAAGAAGTCCACCCG
>P_6145
CACATATATCATTGAATAAGCGGCATAAAAATACTTATACA
>P_6146
GGCCTTCATCAGCTGGTTTGCTGTGTCTCCTTCCTTTATTC
>P_6147
TGTTTTAGGATAATTTCGTTCAGTAAAATTTAAAAAAGGAG
>P_6148
CCCCGCTTTGGACCATATCGCGGAAATTCTCAACCGTTACA
>P_6149
CTGTTCCGGGTGGTATTTTGCGCGGACGATGTGGTCTGATC
>P_6150
GGTTGCTTCATGTATACTCGCGTTGGGAGCTGTTTCTCGCA
>P_6151
ATTCAAATTATAAAAATTTACGGTCAAAATTTACATTAATA
>P_6152
TGGACACAAAAATGCACAAACAATGGCGGCGTTAAGCAGAT
>P_6153
TTATCAAGTTTAGAATTTTGCTGCATAAGGTGTTCATCATT
>P_6154
AACTTAAGCAAATTGCAAAACTATGAGGTTTATATATAATA
>P_6155
AGACCGGGGAAACGTGCACGCAGTTCCTCTCTCTGTAACCG
>P_6156
CGATACATTGCCAAGCCCTTCTGTTTCAGCTTCTATGAAGA
>P_6157
AGATAACTTCTTCGCAAAAGCGCGAGCTCTTGCGACGCCAC
>P_6158
TTTGATATCATCAATGGCATCGTTCGAGCAATTCTCTATCT
>P_6159
TGTTCTTTTATTTGATGCTGCGCCAGCGGCAATAGCGGACT
>P_6160
CAAATACCGGATCTCATCATCGCTGTCGTCATCGCTATCGA
>P_6161
GACACACCAAGGTTTGTATTCCCGCTTAGCTGTGCTTCTTT
>P_6162
TACAGGGAAAGAAAAAAAAGCCGTAAAGAGAGGCAGTGCCA
>P_6163
GCGATAATTAAAGTTTTTGGCGTTATCGTACAAAGTATAAA
>P_6164
GTAAACCGATAATAGTGAGGCAGTAACGAACAAAACAACTT
>P_6165
CAAAACTCCGCACAAAACGTCGATAGTAACCAGCAAGACCC
>P_6166
CAAATTCACTTGTTAAAATGCGAGAAAATCAGAGATATCAC
>P_6167
GAGCTCGTTGATGAAGTTCTCGCGGTTTCCAGCATCTCCTC
>P_6168
CTGCGGATTCAATATCTTCGCAGAAATTTTCCCTGAGAACT
>P_6169
TCATATAAACTTTTGACCTCCTCGGATCTATCTTTCTGTTT
>P_6170
CTAAAGGCTAATGATTCAACCGGCGACAAGGATGATGATGA
>P_6171
CCAAATGGCATAGTTAAACGCATGTTGGTGAATGGAGGAAA
>P_6172
TCTTAGCTTATTCCAACCCACCGCAGCAACAATCCCATTGA
>P_6173
TTACGCATATATGAACTTGTCTGTATACAATGTACGTTAAC
>P_6174
GGTAATGACAAAGAAGAAGGCGAAGATGATGATGATAATGA
>P_6175
TAGTGCGAGTAGAGGATTGACTGTAGTAGCTAAGCGTTGCC
>P_6176
ATCCTAGACCTTATAAACTGCAATGGCTAAAAGAGAGTGGA
>P_6177
TCTGTTTGGCAAAGAAGCTCCTGGAACGAAGTCAATTTGGT
>P_6178
GTCGGCTTCTATAGAAGGTTCGTGAGAGATTTTAGCACTCT
>P_6179
TAAAATCCTTGTTCAAGATACTCTAACGTTTTTTTTTTTTA
>P_6180
GAACTCTGTTGCGAGGCTCGCGGGGTTGAAGAGAAATGGGA
>P_6181
GGTAATCACTTGGATTTCCTCCCTATCAGCGAAAAGTTCTG
>P_6182
TATTTTTGGGAATTTAAAATCCTTCCAAATAAATTTGGGAA
>P_6183
ATTTGGGTGAGTGTCGATTTCGAAAGAGGTAAAACTCTACG
>P_6184
CTTCCGCATTGAGGAAAAAGCGAGAAGAGCTTCAGCAGAAT
>P_6185
ATCACAAAAGCTTGTATTTGCGGTTAAATTCTGCATTTGCG
>P_6186
TTGTAGTGTTCTCTGAAAACCTAGCCAATCAAATCTAATTT
>P_6187
TCGAGGTTCATTATGAATGTCGAAACATCTTTGGACGTCTC
>P_6188
CAGACATATATCTTTATCCTCAGTCTCGTATTTTGACATTT
>P_6189
CTCTCTACCTAATACTTTTTCGTCAGCATTAAAACAAGCAT
>P_6190
AACTATGCTCATTCCAGGACCTACTGCGCCGAGTAACAACA
>P_6191
TTCTTGGGATACTCCGACACCGGGAAGTACATACCAAGTGG
>P_6192
TTGAGTAATCTAGCATTACTCAGTAAGGCCGGGATTCTAAT
>P_6193
TTTGTAATTATACAAAATTGCAGCAAAGGTAATAATGGTAA
>P_6194
CCTGCTCTCTAGGCTCAGGCCTGCGCCGACTTGGCTCGGGC
>P_6195
CAGTAGTTGTAGAACTGAAGCCCGACCCATGATATGACCCT
>P_6196
CGGCTAATCGAAATTTTTGGCGGTGTCTGACGAATTTCGAC
>P_6197
AAAGCTTAAACTTATTGACTCTTGATCGACGGTGTGCTTGG
>P_6198
TCCGTCATTAGAATCTTCTCCGTCATCAGATTCTTCGAATT
>P_6199
TTTTTCAAAAATGCTGCGAACTGTGGCAGCCACTTCCCCAT
>P_6200
TTGTAAGTAGTTGTGTTCTTCTGTCTCGCATATAGAGATTG
>P_6201
TCGTTTTAGACTTCAGTTCGCGGCACAGCATCCGCCCACAC
>P_6202
ACAATGTAGGCAAGGGAAGTCGGCAAAATGGATCCGTAACT
>P_6203
CTCAACGAGAACAGAAATCTCGTGTGGAACAAAAGGGTAAA
>P_6204
CTTGATTCCTGTGTGCGGCCCACGATTTATCAAGTAGCAGG
>P_6205
AGCTATATGATGGAGCTGGGCTACAACAGAAGTCCGTATGA
>P_6206
ATTGAACCAAAAATTCACGGCTCCCAGTGGCGGTATAACGA
>P_6207
ATAGATGCAACTATTCAAAACTGGAATGCTAAAACATTAAT
>P_6208
AACTCTGTCGTAAACCCTCGCAGCGGCAGGTGACAAGTTAC
>P_6209
TAAACCCAACAAGGTGATTACTCGGACATGATCAAAGGAAC
>P_6210
CTCTCTGCCACGTGGCATCCCGTTGGCGCTGTAGCGCATCG
>P_6211
GCAAGCCGGTAGTAAGAGGGCGGCATCGGATGTTCAACAAA
>P_6212
TGTATCGATGACGTGGCACTCGATAACTCCGTTTGAAAAAA
>P_6213
CATATGTTCCTCAGATGCATCGGCGTTTCCCAGATCGTTTC
>P_6214
ATAGTAGTCAAATTATAAATCATCATCGCGTTTATGCAAAT
>P_6215
CTAAAGTTGAGAATTTAATTCACCAGACACAAAATTGGTGT
>P_6216
TAAGTTTATAACATAATCGTCGACAAAAGCCTATACGTTTT
>P_6217
ATCATATCGACATATCCAGTCAGCCTTAGTAGAAATGCACC
>P_6218
TTAGAATTATAATGAAAATGCATGGCCTAGGAGATGGTCCA
>P_6219
GACAGGATAAACATTTTTCGCCCGGATAGAGTGTTCATGGT
>P_6220
TTTGGTGCTCTATGCAATAGCGGCCTCGGTGTTGCAAAGAA
>P_6221
CCACTCTGAGTCAGCACGCACGGCGTCTAGACGGATAATAC
>P_6222
TGCTCATCCAAATTTTCACACTGCAGGTATGAAAAGAAATG
>P_6223
ATATTTTAAAGCACAAGTCACTCCACCAATAAAATTTTGAC
>P_6224
CTAGTTTTTAACATAGGAATCATCGACTGATTCATTTCAGC
>P_6225
AAATCAAGGGCGGTTAAAGGCGGTATTGTTGACCCTCTGAC
>P_6226
AAACCGGGGAGAGATTGAAGCTCGATTTATCATCAACGCAG
>P_6227
AAATTTCTTCAGCCTCATGACGGGAATCGTTGCAAGATCTG
>P_6228
GAAATCATTAAACCATTTTGCGATGTGGTCATATATGGTTC
>P_6229
TATAGGTGATAAGCATCGGGCGAGAGAGATACTCGGTTGGA
>P_6230
ACACTCTTAAATACAAAAAGCATAAACTATGAAATCTTAAT
>P_6231
TCCTAAGAGCATGTCCATTGCAGAGACCTTACAAGTTTCTT
>P_6232
TTTTAGGCTCTGAACAATCTCGGGAGTGTCTATGTCGATTG
>P_6233
GTTGACATTAGCATCACCATCGGCATTATCGTTAGCACCAT
>P_6234
ACTTAGATGGAGCCTCTCGTCGTCACCATTATTGATTAAAA
>P_6235
TCTGTGCTGCTTCTGTGTCCCAGTAAGCACACATTGTTCCC
>P_6236
TTGTTTCCTTAACAAATAGTCATTATCGATTCTCTTCACTT
>P_6237
GATCCTCTGATCCTTCTCAACGCGGACCTCGAAAGTCATTG
>P_6238
GAAAATAATAATATAAAACGCTTTACTTGCCTTTTGGGTGT
>P_6239
TAGAAAGCAGAACCTCCTGGCGGTTGCGGGATAGATGCCTA
>P_6240
TCTTTAAGGAAGGGATTTTTCAATGTTAAGGGATCCTGACG
>P_6241
GTAGTATAAATAAGTTTTTACAATGGTAAATGTTTGGAAAT
>P_6242
AGTCCAGCCTGTGACCTAACCTGTAAACGTCTCTGCTCAAT
>P_6243
TTCCATTGACTTTTTGTGGACTCCAAATTTTGACCTTTAAG
>P_6244
CTAGGAATCCGTCGTACGGTCGCGAACGTAGAAATACAATC
>P_6245
ACAATCACCACCGTAACGACCGGCACTGAATCATAACAAAA
>P_6246
CTACGACGAAGCCTATCCCCCGAGAACACTCCTGATAACTC
>P_6247
CTTCTCTTGTGCTCCCAGGACTCGAATGACGAATGCCTAGC
>P_6248
TCTTTTACGGAAGTTTTTGGCGGAAAATATTTAGTGGTAAT
>P_6249
AAGTTGCACGTCATCTACTACGCTAGCAGAACGATGGATGA
>P_6250
TGAAAGATATTAGAAGTTTTCTCGGACATGCTGGGTTCTAC
>P_6251
ATGATCGAACCATCCTAGCGCTCTTCCGCCTCTTGTGCTCC
>P_6252
TTTTTGCAGTCATCCCAGGTCGTGATTGATCCATGGGGTAG
>P_6253
CATCAGAATCTGATGAGTCGCTTGACCGACTTGAATTGTCA
>P_6254
ATAAGTGATTGAAAAATTTGCATAAGCGTCCAATTGCTACC
>P_6255
TGTCTTGAGGTTCCTCACAACTCGGTCGTCCTCCTTTGTTC
>P_6256
AAAGAGAAGCATAGAAAAAACACTACTTACAACTATATATT
>P_6257
ATCATGGATCTCAGTGGTTTCGCGCTTATTATCAGGTTGTG
>P_6258
TCCGTAGGCATCGAGTTAGGCGTCGGCGTATTCTGGCTCTT
>P_6259
AGTTGGGGAACTCAAACTAGCACGGTTATTTCTGACGATAC
>P_6260
AAAAAAGTGATTAGGAAAGGCATCGACATTGATATGAGACA
>P_6261
ACTCCATTTATCTAATTTTGCATCAACAATATCTTTGTCAA
>P_6262
CCAAAAAAAAAAAAAAAAAACTTCTATATATAATCATGTCA
>P_6263
TTCACCACTGGCTCAAACCGCGTTCCTGGACAAAGCGTGGA
>P_6264
CACTCACAAAATCGCGGACGCAGCCTCCATCTCGACTTTCA
>P_6265
TTAATGTTCATGAGCATATACTAAGGGAGGATATATAGTTC
>P_6266
TCTCTGCTTCTTGTCTCATGCGGCTGTAACGTTGAGCAAGA
>P_6267
TATTACCCTTAAGTCACGCACGCGATCATACTGCATACAGT
>P_6268
CGTGAAATTACCTGTTCGTCCGCGGTTTGAAATGTAAATCC
>P_6269
GGATCAAGGAAAACTAAAACCGCGGGCACTAAAAGGTGTTT
>P_6270
TTCGGTGACTTCCTTGGCGACGCGAATGACAGCTGCTGAGA
>P_6271
ATAGATCTTCATGCTAATCTCGGCAATAAGTAAGCCTAATA
>P_6272
CGGGTCTAAACTTCAAAACCCGAACCCGAATAGGTATCCAA
>P_6273
TGACTCAGTAAGAGAGTCTGCCGACCGGCACACGCTTCTAC
>P_6274
GCTTTTCTATAATGTTTGGTCTGGATATTAATCTATGAGCA
>P_6275
TATGGTTGCTAAGAAGACTTCTGTAGCAGTGGTAAATGAAT
>P_6276
AACTTTTCAACAACAGATAGCACCAACATCGTAAAACTAAT
>P_6277
TTTTCATTGGTGGATCGAAACCGCGGCAAGGTGTCATTCAA
>P_6278
AATGAAGAGAACCGCAACATCATTGACGACGTAGCGAGACT
>P_6279
ATCAAAATCTTTTGCTGAGACTGTAACGACGAGTGCAGCAT
>P_6280
ATCAAAAACAACAAATAAAACGAAAAAAACTGTACTACTTC
>P_6281
AATATGAGCCGAAGAAAACACATCATCGAAGTAATAAGATC
>P_6282
TGTCTTTTTAAAAGCCAACGCTCTAGAGTTGACTCTATGTA
>P_6283
TGCACAAATAAAAGAGGTGTCTTTTAACAATATTTTAAAAA
>P_6284
TTGTTGACTAAACTAAAATACGCGGTTTGTTTACTCTTGTA
>P_6285
AAACTTATAATTTCACAAATCGTTAAAGTGTAGGAAAAAAA
>P_6286
CTAATGCTAGATCCAAATTCCTGTCTTTAATCATTATATCA
>P_6287
TTTTTTAGCCAATCAGAGCGCACCAGAAAACGCCCACTCGC
>P_6288
TAAATTCTTTACTATTTTTCCTCTTAACACATAAAAGTAAA
>P_6289
TGCGGAGAAGTTGCTGCAATCGCGGTTGCATCAGATTGTCG
>P_6290
CATCAAAAACTATTGGAACACGAGGCTGAAGAAGAAGCTAT
>P_6291
TACCTAGAAAACGAAAAAGGCGGGTTCTGTTTATATGTGCT
>P_6292
TCTAATTAAGTTGTGTTGGTCTTTACGTGTCTTATCCCCCA
>P_6293
TTTTTTAGATAAAAAAAAAACAGAAAGTAAAGATATAACAT
>P_6294
CATCTAATAAATAGTTATCTCATCGACAATATAAGTCAATT
>P_6295
TATGCAAGGTCTCAGTCAGGCTCGGCCGTGGAAAAGACGGC
>P_6296
AGCCATGGAATTGAGGATTTCGGCGTCAATTGAGTCATCTT
>P_6297
TCGGCTGAACTTGGCGAAGTCCGTAAAGCAGACTCGTCCGG
>P_6298
ATCATTCACCTCGTGACTCTCGAGGATTCTGATATCATCAA
>P_6299
GTCGTCTTACTCTCCACACGCAGTCTCGTGCCGGAACGAGT
>P_6300
TAATTGAAGAGCCGGCCTCGCCCGGGCAAGAGTGCACTGAA
>P_6301
CTCCTTAACTTGATTCGGAACACGGACGGGATAAAAGAGAT
>P_6302
GGAACACTCGTATCAAGAGGCGACAACGAGCTGGTTTGCCA
>P_6303
CATAGCCGAAATCTGTGAGGCGGTCCTGGAGATGCAAAAGA
>P_6304
GGTGGAATATGAAGAGAAAACACGGACGAGTCAAAGATTGT
>P_6305
CTGTTTCGACGTACCAGAAACAGCGTCGTGATGTTGAGCAA
>P_6306
GATTCCACTAAAAACCAACGCGAGACTCAGCTAACCTGCTC
>P_6307
TCCCGTGGATGATCGGACGGCGATGTCTCGGCGGCGGCGGT
>P_6308
TTCATCACTTGAGTTGTCATCGCGAGTAAAATCCATATTTT
>P_6309
AGATGGCGGATCCATCGCTGCAAGGGCGGTATCCAATGCGT
>P_6310
TCCGAGGTATGGGCCCATCGCGGCCAGATTACTGAAGCATG
>P_6311
ACTATCAGATCTTTCCGAGTCTGCAATTTTCTTATTCCTTT
>P_6312
AGATTACCGAACATTTGTTTCGAAAAAACAGAGTATCTAAT
>P_6313
GTTGTATTTTTTTTATTTTACAGTCGTGCCTTTATAGTTGC
>P_6314
ATTGATTTCCAGGAATTAGGCGGCCATGAACAAGTCCCGAT
>P_6315
ATTTTTGCTTTTGTCGGAGTCGTTGTCGTTGTCGCAGCGAT
>P_6316
ACAAAAGTTCAAAGTAGAGACTAATGAGTAATAGTTGCAAA
>P_6317
GAGACAAGCTTGTGCTTGACCGTGGTTAGAATCACAGCCTC
>P_6318
AGGGACAAAGACGATGAAACCGGTACAAGAGTTGGTTAGAA
>P_6319
ATCTCGCAAACTCTATGTTGCGGGTTTATAACAAAGATAAA
>P_6320
GTTAACACGCATGTTGAACGCGTGTATTGGAACAACTCCTT
>P_6321
GGTAAATCAATCTGTCACCGCGGAAATGATTGCTTTCCCAT
>P_6322
ACAACCTAAAACCGTAATCGCTCTGATACCAAATTGAAACA
>P_6323
TGCAAAAAAATATACAAAGTCTCCGACCACAAACACGACAT
>P_6324
TCAGACTCAGATGAAGAGGCCGCCGTTGAAGTAGGTTCTTG
>P_6325
CAGCTTTCTCTGACGAAACGCTAACCCGAGTGCGTCTAGAC
>P_6326
GTCACTACCTCGCGTCCGTACGCGCGCGTGAAGTTCAGGAA
>P_6327
GATGGGAAGGATTTAAGTCTCGAGAAAGATCAAGCTGACAA
>P_6328
GATTCTCTAGTTTTGGAGAACAGCGACGATAGGTTCATAAT
>P_6329
AGCAACTCGGTTGGATAACACGGTTTCGAAATAACAGCAAC
>P_6330
CTAGGCCAATGAGTGATAGTCGTGATCTTCTCTGGATCCAC
>P_6331
TGAAGGAAGAGATCTTGAGACAGGCGCATCAGTCACGTTTT
>P_6332
TTTTGACCCAGAGGCAACTGCGGCGTTTAATCAAACTGTTT
>P_6333
TCGAAATGAATAATTTTTTCCCCAATTGAAGAGTTAGTTGT
>P_6334
GACTAAGAGTAACTGCCTCCCGCGAGCGCAAAAGCCTCGCA
>P_6335
TCGGGAAAAAGATTGAGAGTCGAGGGGGTGAGCTTGAGCAA
>P_6336
AAGGAGTCCTCAGTAGGTGCCCATACCTCCTTCTTGGTGGA
>P_6337
ATTTTTGGAATTAGTATAGTCGGAAAATTTTGCTATGCATG
>P_6338
AGTTTTAGTACTGATCAAAACGGTTTAGAAATGAGTAATAA
>P_6339
GAACATTGTTCCTTTAGCATCGGAGGAAAAAATGGAATGAA
>P_6340
AGAAACTGAGGATCCTAACCCAGGGTCAGATGAAGCAGACA
>P_6341
AAGGGCAGCACGTATCTGGTCACGGACAAAGTCTTTCATAT
>P_6342
ATACACCCAAAGACAACAAACGGTAAATTAGAGATTCTAAC
>P_6343
GCTTCTGGATCACCCGTCTTCGAGGGCGGGCTGCGATATTT
>P_6344
CATAGTGTTGACACTCGAATCCCGGTTTGATTAAGTTAAGT
>P_6345
TCCTTACCTCATGCATTTTGCCATCTCGTGCACTACTAGTA
>P_6346
GATGATCATAAGCCAAGACGCAGCTCCAAATCGATTTCATT
>P_6347
AAAAAGAACCCAACAGTTTTCGGCGGTGAATGGGAAGAACC
>P_6348
GGCACACTCTCATATATCCACACCAGCAAGGTCTGAACACA
>P_6349
GCTATCAGTATGAGTGAATACGTCAACGTTTTCAACGTTTT
>P_6350
TTGCGAAATGTGCAAGAACTCGCGGATTCTATTTTTCCCAT
>P_6351
TTTATTTACGCGTTTTGCATCCCGATCGATTAATCTCTGAA
>P_6352
ATTTAACCATATATTTGGTACAAGTAGTACTTTCTGTTCCT
>P_6353
CTTAAGATAGAGATCAATGGCGCGGTATAAACCATCGTGAA
>P_6354
TCGATACCTTGTGGAATCGACGCCAGTGAAGAACATTGATA
>P_6355
TATTCCAAAAATAAATTTCTCGCCAATATTTTCCCGCCAAA
>P_6356
GATTCACATTCCTGATCACACAGTCGTAAAAAATTGAGGGG
>P_6357
TCTTCAACATTCAGCTTACCCGACGCTTGTATTAAAGAGAT
>P_6358
ATTTTGCAATCTGTGGAACGCGCGATTATCCCCTTTGCATG
>P_6359
CCGAATTGGAAATGGAGCACCGGCTATAACGCATCTTCAAT
>P_6360
TCGATCCTTACATGACGAAGCCTAAACTAAAAAGTTTGAAT
>P_6361
AACAGTCCCTGTTAAACCATCGGCATCTATGTTTGCAGATT
>P_6362
GAGTAGAAACATACCAAAGGCAGTGGGAACCTGGGAGTCAA
>P_6363
CTCAACACTGTTCATGGCTGCCCGACATGGAATCTGATGCA
>P_6364
GCACGGGCACGGAGCTGAAGCCTTAGCGATGTTTAACCGTA
>P_6365
TACATAAATCTAATAAAATGCCGTACATATTATGAACCTAT
>P_6366
CAGTAATGGCTATGATTTTACTCGAACGCATTCCTCCGGGC
>P_6367
TGATTTGCAGTTGAAAAATTCTCGATTGAACGTGTCAACAA
>P_6368
CCAATTTGTGTGTAAATATGCACTGATGATTTCAGTTGATA
>P_6369
GGCCCTGGAAAAGAAGAAGACGCGCACGAGTTTTTAAGGTG
>P_6370
ACTTTATTCGTGGACAAGTTCAGCAAGGCATTCTTCGTGTG
>P_6371
ACCTTTCAAACAACAAAACACGGCAACGGGGAATGATATGA
>P_6372
GTTTTCTTCTTCGCTACTTACCCGGATTGTTTGAAAGTCTG
>P_6373
AAAATATAAAGATAAACTTTCATCAATATGCTATAAGTTCA
>P_6374
CTCGATGATGATGGAAAATCCCCGGGCATATGTCCCAACAA
>P_6375
TGCTTCGTCACTTGAACTTCCGTTGACAAAGAAGTCATCGT
>P_6376
ACTTCGTCTATCAAAATTACCGGCAGCGACACAGCCAGCAC
>P_6377
GCAGATGAAACTGTTCATTTCACTACCGCAGATAGCTGCGG
>P_6378
AAATTTGAAATGAGTTGGCGCATTGTATATGTATCTACCCC
>P_6379
CCTGTTGTCACCAACAAAGTCGGTAGACACAACATCATCCT
>P_6380
GCATATATATACGGAGCACACAAACCCAACATTCATATCAT
>P_6381
CCTAAGTGGAGAACGAACTTCGGCCACATCTGCCACATCAA
>P_6382
TTGTGAAGCGAACGTTGGAGCGATAGAATATTCGTCCGGAG
>P_6383
CTTGTTCTCATTGCGAACCTCCGCCTCTTCCTCAGGTGTGT
>P_6384
CTCGGTATTCGGTTGATTCCCGCGAAATACAAATATTAGTT
>P_6385
ATGCTGAAGCAGAATGCAATCGTGCTCGTGAAAAGGCCGAC
>P_6386
ATTAATTTAAAGAGATTTTACTGTAGCCATGTTTTTAGTAT
>P_6387
TTGACAATTCGTGTTGACTCCGCGATTTACTTCTCCAACTC
>P_6388
AGGAGTGGCGTTCCTGGACTCGACGGGAGGTGGTTCATCTT
>P_6389
GATAAAAACAAATGTGCTTGCGATAGTGGCATCAGTGTTAA
>P_6390
AAATACTATAAAAACAAATTCGACCTCAAAATTTTGTGTTT
>P_6391
GAATTGCTCTGCTTGCGTCACGTCAGCATGATATCTCTGTA
>P_6392
AAAGTTTAACCTCATTGATTCGAGGCGAAACAAAGAAAACT
>P_6393
CAAAAAGATACGGGCGGTCGCAGTAGCTAATGGCCCCGATA
>P_6394
CACTATTGTTGACGACTTGACGGTCTAGTTGTCTTTGATCA
>P_6395
TTGTTTATTAACAACAAAATCGTTAAACTACTAATAATTTG
>P_6396
AAAATTTTTTTTCAAAAATACGGTAGTTAGAAAAGAACCCA
>P_6397
ACATGAATAGTCAGTTTATTCGATGTCGTTATTCAAAAACA
>P_6398
AGTGAACTGTACGCTTGAGTCAGTCGGGTATTTGGATGGAC
>P_6399
TCTTAATTTGATTCTTTTTTCTGTGTCGTCGATGTCTTGAT
>P_6400
TTCTGTCTTCCATTTCGACTCGTGAAGTAGCTGGCTTGTCC
>P_6401
AACTGACTTTAATGAATTTGCAGCGTCGATTTTTGGCGAGC
>P_6402
TCTGTTGTGAATGATTTCTACAACAACGAGATGGGTGACGA
>P_6403
CCTTGGGTTTCAGTTAAAAGCAAAGGATAGAGAGCGTGTGG
>P_6404
TTTGCGCTGGCCGGTCCTGTCTGTGTCGAGGAACCACGTCG
>P_6405
TCTAGGCAAAGTTTAGAGGTCGCTAATTTGAGTGATGCACA
>P_6406
TATGATGGTGATGGTGATGGCGATCGAGTATCAGATCCTGA
>P_6407
TGAGCTCTTTGCTCCCGAGACGGTTCCGACCAAGTTCATTA
>P_6408
TCTACCTGCCCCACAGACTCCGGCATAGATATCGTCACCAG
>P_6409
GTTTATCGTCTGTCCGGAAGCAGTCTCGTAGTCTTTAAAAA
>P_6410
CATCATAAACAGATCACCGTCTGCAGCTATTGACCACAATG
>P_6411
TAGCTTCTGGAAGCCGGTTGCAGTTCTAGTTCTTATGCTCA
>P_6412
ACCAGGGTCTCCTGGCTTTTCTGGGACATCGTTCTCCTGTA
>P_6413
CTTTATGCTTTGAATGATCGCTGGGTCGAGTAGTTTCTTCT
>P_6414
CTTCCTTAATGCTCTACACACTATGTATGTCACACACTTTA
>P_6415
ACTGACATGAACTTTTGACGCCTAACCTGACAAACGTCTCC
>P_6416
ACAAGCCTTTCATTGTGTTCCGCCAACATCGCCATCACTCT
>P_6417
ATCTTTTATTCTGAGTACCACTCGAGCATGTGCAATTACAT
>P_6418
GTATAGTATGATCCATGGTTCTTGCTTAATGAATGTTAAAG
>P_6419
GGGAGTGCTAGCCTAGAGAGCCCTAGCGTGGAGTGCTTGAA
>P_6420
TTCTTCCCGAAGAAGACAACCGGCCATGTTAATGAGGGAGA
>P_6421
TTATAGGCAATCCTAGGTTTCCCTAATTGGGAATAAGACAA
>P_6422
GGGTGTAACATGTTAGTATACTGCAAACATGTTAAATTGTA
>P_6423
TAAAACTTATGATGATTTTGCTTAATCCTTCTTTTTGTCAA
>P_6424
ACCCGTCCTACTATATAACCCAGTCCCGTGAAATTAAACAT
>P_6425
TTTCCAGACCACCCTCTGTCCGTGGACGACAAACCCTATCC
>P_6426
TCTTTCATTTTTAATATACGCACGACAAGCTGGATCAGTAA
>P_6427
ATTGGGTTAATCGAAGAAGACGTGTTGGTGGCGAAGAGAGT
>P_6428
GTTCATCCTCGTAAAAAAAACGGTCGCTCTCTTTTCTTGTT
>P_6429
TCTATAGTCACGTCTCTTGGCGAAAATTTTATAAATTATAA
>P_6430
TGTTAAATACCCACTACACCCGGCGATTACATACATAGTCG
>P_6431
AGGAAATAAAACTCAAAACCCGAAAATGTGTTGAACACGTA
>P_6432
ATTAATTGCATTGCTTCCATCGTCAATATACCTCTGCTGAT
>P_6433
GATCTCATACTTGAGAAATTCAAGGACACTGTTTTCACAGC
>P_6434
ACAAAATATTCAAAAGAGAGCGAGGAAGGATAGGTTCAAGT
>P_6435
ACCAGCCGAACTCCTTACCTCGGTGTCTGCACCTTATCCAT
>P_6436
CATCATCGGGTATCTTGTTTCGGCGTCAGAAAAGGATTTGC
>P_6437
AACAATATTCTTGATTGCATCGGCCTCGTAAGCTAACTGTT
>P_6438
GATTAAATGAGTTTAAATGGCGGTTTGAGTTTACAAAAGAG
>P_6439
AGCCTCACTCTGCACCAATTCTAATGGTCTTGGAAATGTTA
>P_6440
TGAAGAAGAAGAGTTTCTCTCAGAGTCAGCTTTAAGGCACG
>P_6441
TGTTACCTTGCAGAAATTCCCGCGATCATTCTGATAAACAA
>P_6442
AACCCGAACACGAACTCGTGCGCGAGAGTCCATATAGTGAG
>P_6443
ATGTTGGAGCTAATAAAATCCACGGTTTATATAATCTGGTT
>P_6444
AGTGAGAGTTTTCAAAATTGCTAAAATGACCATTTATTTTT
>P_6445
AGATAGATGGAAATGCAAAACATCAAAATTGAAGCAAAAAG
>P_6446
ACAAGCGAAGTTGCAGACTCCGGCGACATTGTCAACGAATC
>P_6447
GAGATTATATAAATAGTTCGCGGTGGAGACATTTTAGGCAT
>P_6448
CTTAGCTCTTCCTGTAGTTTCCTGCCAAAACAATAAATGAT
>P_6449
TGGGAGGAGGTTTTCCGGTCCATCGTCGACATAACCGCTTC
>P_6450
TTTAAATGTATAGTAAACTGCGAGTTGTATATGTTTTGTTG
>P_6451
AAGAACGGAAAGACGGTTTACGCGGATACCATTATGCATTG
>P_6452
AGTCGTTAACCAACGCGACGCGGACCTTCTCTTCCTTTGGC
>P_6453
TTTGGTTTTAACCTTTTTTCCGTCAGCAAGGTGTTTTAGGT
>P_6454
TGTATGCTGGCCGGCTTATGCAGTAAGAAAGAATTACGAAA
>P_6455
GCCATAGCCTGAACAACACACGAGAAAACAATGAGAAACAT
>P_6456
TCCGTTTTCACCCACATATTCAGCAGCGACATCTCCGTCTG
>P_6457
CCAAGCTTACGTACAAATTACGATACATAATACATAGTTAC
>P_6458
TATCTTCCATCAAAATCAATCAATCACTACGAAACCTAACA
>P_6459
CTTTTCTGTTGCGATTCCGGCGAAAGTGATAACGGCGGAGG
>P_6460
GGCAGCAACCGAGGTTAAACCTGAACCTAAAAGAGATGAGT
>P_6461
AGCTTCAGTACGGATAAACTCGGCAATGCTACATACAAGAT
>P_6462
CGCGACCGTCCATTCAATCGCGGCCGTCCAATGAAAAAATA
>P_6463
AATACAAGAGATGTGAAAAGCGTGGTTACATTTAGGCAATA
>P_6464
GGGGCTGTTTAGCATACACGCGAGGTCTTCGAGAGTACTCA
>P_6465
GAAATGGGACATGGTTAACGCGATTTGAACATTAGCTGCCC
>P_6466
AACCGCACTGAAAGATTTTGCGATCGGGCGTGTGGAACAAA
>P_6467
ACGCCACCACAAAGAATGAGCCCGATCGTGCCTCTCCTTAT
>P_6468
AGCTTCCCGTTGGCTCATGTCGCGAGTTCTCATAAGATCGA
>P_6469
CAAACATGCCCTCGTGAAAGCATGCGAAGACTTCGGCTTCT
>P_6470
TAGCTATTGGAAGATAATCTCCCGCTTGAGAGTGTATACAA
>P_6471
ATTCGGTCCATGATCCGTACCGGCCATGCTTCCACCGTCAT
>P_6472
CCAGACTTTTTCAATACTGGCTACGGTATCGTCGTCGAGGC
>P_6473
CCTCCCCATCTTGATTTACACTGTCCCAATGATTGACGTAA
>P_6474
AATTCATGAATATGGTGGTGCATGCGAAGAGATTTAAAAGA
>P_6475
TGCAGAAAATCCTCAATGGTCAGCTTCAAATGATTAGTGGC
>P_6476
GGCATCGATGTGGGAGAAAGCACGGTGGTCCACGCCTCACG
>P_6477
GGAGCCGTTGTCGTTAGAGCCGCTGTCGTTGGAGCCGCATT
>P_6478
AAGAGTTGACAAATAAAAATCGATATTTAATAAAATAAAAT
>P_6479
ATTATTGCTATTTTAATACTCACGATCTCATAACAAAAATA
>P_6480
TATCTTGTAACCTTTTGTGCCAGCAGGGTAACCTAAGAACA
>P_6481
AACCTTTATCGAGTTATATTCTCTGGCGTCGGTGGAGCTTT
>P_6482
CTCGGACAAACATCTGTGGACAATATCGTCTTTGTTTACTA
>P_6483
GAGTTTGCTGGTATGGTTCACTTGGGCGAGATTGTAGAGCG
>P_6484
CGACCACATATCTCAACTCTCTCAAACATTATTGAAGGGAC
>P_6485
GAAAACGAATAAGCGATATGCAGGATCGTCAAACTGGACCG
>P_6486
TTAAAAACGATTGTAAACTACGCAAACAGTTATGCAAATGC
>P_6487
GAATAAACTTAGTCAGAATCCGACATAACCAAGAGAGCTAG
>P_6488
TGAATATATGAATAAAATTGCGAGAGTTGCAACGTCGTCGC
>P_6489
AGCCCTTATAGTGCCCGAAGCAAGATCGGAGTAGGAAGACC
>P_6490
TCCTCCGTATTCAGCATTCGCGCCGGTGTCACAAAAAGCAA
>P_6491
AAAGGTAGCTTCAAATCTGGCAAGGCTAGAACAGGAAGCGT
>P_6492
GCGCGGTTAATTCCCGACGCCGGCCTGGATCCCCCTCGTTC
>P_6493
CCTGGAGTGCCTGTCAAGGGCGCTAGCGCATACCCCGGGGT
>P_6494
ATCCGGGAAGAGGGAACTGGCAGTAAGGGTATTACACTTCA
>P_6495
TCTGGACCGGGAGCTTTGTTCGCTGGCATTGCAAAGAGAAC
>P_6496
TTTGCCGGTTAGTAGGTGTGCGATGTCTGGTAAGCTTATGC
>P_6497
AAAGGAAAAGAACTAGGTTGCTTAAACAAAAAGCTAGGGTT
>P_6498
TGAATACACCCCCTAAATCTCGGTAAAATAGATTTTGGCGT
>P_6499
CTTCGGTTTAGGGTTCTGAACACTGTCGATTGAAGGCAGAG
>P_6500
GGAAAAGGTGTCATGACATGCGATCGAGTGCTTCTATAGAA
>P_6501
AATCTCCTCTGTTTTATCCTCTGCATCGAGCTATTTTGAGC
>P_6502
TGTATCTGCTTCTGCTGAGCCAGCAACAGCTTGTCTAACTT
>P_6503
GCATGGTAGAGTGAATGAACCGGGATCATCAAGCTTTTCTT
>P_6504
GAGGCCATGTTTCTCATTGGCTGGGACGTGTTAATGGACCA
>P_6505
CTATAAACTGATGACAACCTCGATGTCGTCACTATTCAAAA
>P_6506
ATGGAATGGTGTGAAGATGTCTTGGCCGATGAAATCAAAAC
>P_6507
GATGGATTTCTGGTGGAATACTGTGACAACAGCAAAGAAGA
>P_6508
TGAAACACGGGAAGACGCAGCGGGCGAGAGGGCAAATCAGT
>P_6509
TCGCAATGATCATGTAAATACGCAAGCCCCCTTGCTGATCC
>P_6510
TAACAGCGAATCCTGCCTTCCACGCTCGAAGTAAGCACTTT
>P_6511
CTTCATGACCATTTTTTAAACTGCTCCTTCTAGTGCGGAAA
>P_6512
CTTATTCAATTTATTAAAAGCATCGTTTTTAATTATACTCA
>P_6513
TCACAAAAAGGCAAAGTGGGCTGGGTCAACCACATTTTAGC
>P_6514
TGGCTCAAAAAGATTGTATACTTTGCCAGATTTATTGATTT
>P_6515
ATCTAACTTGATTGCAACTGCACTGTCGGGGTTTTTGGTGT
>P_6516
TAGGCAGTACAAAAAAAATGCAGAAAAACAAATCAATGGAG
>P_6517
AATAGTCTGTTATGTGCCTTCGGCTGCGATGTGTGTCCCAA
>P_6518
CTTTTTCTTGAAATGATCTGCTGTTTATGATTTGGGGTTCA
>P_6519
TATGATATATATTCACATTTCTATTAAAGAAAAAGAGAGAA
>P_6520
GACCATCTTAGCCCGCCTCTCGCAATCATATTACCCTAAGC
>P_6521
CTAGGACATATGTGATCGATCGATAGATAGAGAGCTGATGG
>P_6522
AATGCTGAAGAGTAGTGAAGCCGTCCATCACAATGTTGGTT
>P_6523
TAACGGTAAGAAAAAAAATTCGGCTTTAATATTATTCTTCC
>P_6524
AAAAAATCATCTGGAAATTGCGTTAAGTTGATTAAATTCAC
>P_6525
GAATGTTTTAACCCGAGAGGCCCGAGTAGATTAAAATCCGA
>P_6526
TAATTGGAAACTAAAATTTTCCCGACAAATTTTTGGCGGCA
>P_6527
CGCCACATAAGGTGCTTGCGCTCGATGTTTACAACGATAAG
>P_6528
TGGAAGAACCTGAGGCACTGCGGGAAGAAATAATTAGGGGA
>P_6529
AAAGGAGGTTCTTTAAAATTCTCGAACAAAAATCGATTACG
>P_6530
CCAAGCTGAAGCGGGAACTGCGGTCTAACGGGCTGAAAACT
>P_6531
GGCTCTGTGGTGTTCAACGTCTCGAGCAAAGATTGTAGTTG
>P_6532
CCTGGCTGGCCAGGTTTTGGCGGCGGAGGAGGGTGGCCGTT
>P_6533
ATGAATGTTTTAATAGGGCGCGGAAACTAAACGAGGTATTA
>P_6534
AAAGGATGATCATAAACTGACTAAATCATCAAGTAACAGTA
>P_6535
ATTTGCTTCCAATACAAAGGCCCGACAATAACACGACATAT
>P_6536
TAAGACCAATCTGAATCAGGCGCGGTTATGTTCCAAATGCT
>P_6537
AGGTACTCCCGAGATAAAGACTCGGCCAGGAAGACCCGGAA
>P_6538
GGTCTACCGTATCTATTTCGCGTTGGCTCTGGCCAGGTAAT
>P_6539
TATACGCACCTTACACATCACTATACGCCCATTTATACACA
>P_6540
TTCAATGATTCTTGCAAGTGCGCGACTAGTAAGATCAACCA
>P_6541
AGAATGTCTTGCGGCTGCGGCGGCGGCAAATGCTGCGAGCA
>P_6542
CTGGCCTAAACCCAACTGGACGCGACCTGAACCGAATATTT
>P_6543
TACCATCTCCAATGGAAACGCAGTCATCTCCGGTTTTGATC
>P_6544
GATGCACTCACCATTTTCGCCGGCTGAGGGAGAAAAGCAGA
>P_6545
TAATGTGCGAAGGTCAAAAGCGGTTTAAGGCAAAAATTTAA
>P_6546
GAATGAACCGACCGAAATCGCCCTGTCATTGATTAACATAT
>P_6547
GGATATGGTTACACCGCTTTCGCGGATGCATATGAAGGGCA
>P_6548
GGCTTCCATCAGCTATCGGGCTGTCACCACATGAACATAGT
>P_6549
GCTGTTTGAAGTACAATTTGCTAGAACAGGAAAATCTAGGT
>P_6550
CATCAATGGATGTGCGATCTCGCGGATGTACTGGGCTGGTC
>P_6551
ATACTATGCGATGGGTTTTGCGATCGAGGCTTTCACCAATA
>P_6552
TAATTGGCCTTTTGTAAACGCAGGACTGATAATCTAAAATA
>P_6553
CGTTTTAATATCGACCCAAACCCGATCTACGATATAACTTT
>P_6554
TTGTATAAAATCCACTAAGGCGCGACCTGAATAAACTTTAG
>P_6555
CACGAACCTTCTATAGAAGCCGACAAGTCCATGAAAACTCC
>P_6556
ATGGAACCAAGGTTCGAGCACCAGACTGTTCAAGAATCTCT
>P_6557
GAATTGTGTCTCAATGCTTTCTCGGATGCGGATTGGGCTAC
>P_6558
GTTGTATGAGCAGGATCCGTCGTGGGCATCAAGTTTATCAG
>P_6559
CAAATATGTCTTTCAATTTGCGGTCTATTCCATATGGAGAG
>P_6560
AGACATGTGCTTTCGAAACACGGCCGGACCGGCAAAAGGAC
>P_6561
ATGTCAAATCTGGCTAAGTTCGATGTCGTTGCCCTTGATGT
>P_6562
GCGTGTTTAGAGATTGTGTTCGGTTCATGTCTTTGTGTTCT
>P_6563
TGTTTCATCTTCTTGAGTCCCGTGATCCTCCACTATTGCCT
>P_6564
CCATTCTCCACCACATGTTCCACGGACCACCAAACCCTATA
>P_6565
ACCGTGCTCTTTGAAAATATCGTCATAATAATTCAAAGCTG
>P_6566
TGGAAACTTTCAGTTTTTGGCGCCAAAATTTATTTTTTCCG
>P_6567
TGAGCGAAGTGAGGAGCTTTCACGGTCTAGCGGGATTTTAC
>P_6568
GACAAGTGAAGAAGATGATGCGTCAGCTGCCTCTAGTTTGG
>P_6569
GTAGAGCAAGGCCAAAAGTTCTCGGGTATGAAGAGCCACGA
>P_6570
AGATATAATTGTGAGCGGCTCGTAAATAGGTATGGTCTTCC
>P_6571
TATTGTTGAAGAATGCCAGACTTTGGCGAAATCGAATAAAA
>P_6572
TTCGGTCGGAACCAAGTCGGCGACATCTCCGTCGTTCTCAA
>P_6573
CAACTCTATGTTGCTTTGTCCAGGGTTACCTCCAAAAAAGG
>P_6574
TTGTATCTCTTTAGCTTCCTCGCTACTTAAACCGCCTGATA
>P_6575
GGCAGATTTTGCACACTGAACGATGTCAGACATGTTCCATC
>P_6576
GAGATTCAACTCGAGCTGGACCCCAACAATCAGAGTGAATA
>P_6577
TGCTAGCAATTGTGGCAAATCAGGACCTGGAACTTGAACAA
>P_6578
TTACGTCTTCCAGAAAAAAACGGTTACGTCTATTAATCGTA
>P_6579
ATCTTTTATGGAGTATTTTGCGGTCCAAACAAAATATATAT
>P_6580
GAACCTGATTCAAGAACTTACAGCACCGAGCGATATTCCCC
>P_6581
GCAAAATTGCGAGGCAATTACGGGTACAAAGAAGACACACA
>P_6582
ATGGAGGATCCACTCGATCACCTAGACGAGTTTGATAGGCT
>P_6583
TTCTCCATTACGGTAGACAACGCGGGTAACAATGACACAAT
>P_6584
TAATTTTCTCGCCAAAAAAACGTAAACCAGTATTTTCCCGC
>P_6585
GATAGGACTGAGTCTGAGGGCGATCCCTGGTTGAAAGGAGT
>P_6586
CTTATAAGCCTGAAAGGTGGCGCCATCAATATTTTCTCCCC
>P_6587
AGTGTTGGGTCGTCATATTTCGTTGCCGGTGTTGAATCGAA
>P_6588
CATTTTCCTTTTTCAGAATACGGCAAAGTGTGCAAGATAAG
>P_6589
AGTTTCAGTGTTAAATTCTGCGTTAGATCATAATCGTTTAG
>P_6590
CTCTCACTCTTCTCTCTCTCCACGCACAATATACACAAATA
>P_6591
AAAATAATAATTTAGAAAAACGCGGTAGACAATCCGCCCTA
>P_6592
TCGTTATTCCACAAGATGCTCTGTTACACAATACCCCAAAC
>P_6593
TGAAGTGTGAGTACCATGCCCGAGACTATACATGGGATCTA
>P_6594
GAGTGATTTCCGCAAGAACACGTGCTTCACTAAAACCTTCA
>P_6595
CGCTGCTTGATCTCCCCCGGCAAGGATCATAGGCTGGTTAT
>P_6596
TGTGTTATGGTTACCATCTGCCCGCACAGTATTGTATTGAT
>P_6597
GTAAGACGGGTTTAGCACGTCGCGACATGGATATTCTTGGA
>P_6598
ATCATTATTCTAAAGTTTCTCTGCAGAGAAACTATTCTCAA
>P_6599
CTTGAGAGCTGCCCAAGATGCGGTGTCTAAGCAGAAGCAAA
>P_6600
TTACTTTCAGGGGTTTTACGCGCCAGTGTTTGCTTTCATCT
>P_6601
GTGTTGGTTGGTGCAGAAGTCGGTGGTTGCGCATTTGTTTG
>P_6602
ACGGCTTCAACTGTCAAGGGCTCTAGCGATGGGGCCAGCAT
>P_6603
AAATCCTTCAGCTTTTCCAGCGTGATCGAATCACCATAGAT
>P_6604
GGGAAAGTGAAAGAAAAACTCGAAAATTTTGGCAACGAACT
>P_6605
TCGCCTAGACTCTTTACATGCGTAATTTAAACAATTTTATT
>P_6606
ACAAGCTGCTTATGCAAAAGCATCGACTGTTGTTGAACAAA
>P_6607
AAATCCAGAGACTTCTAAGGCAGAATCAAACTTCTAAGGCA
>P_6608
TGAAAAAGATCCTGCTTTGGCTGCAATTCTTCGACGTGGTT
>P_6609
TTTGAAAAACCATAAGTTCCCGCCAATACCGTTTTAGGACT
>P_6610
ATAACTGCGACTGCCCTTCTCGACAACCATCGTACAATGGA
>P_6611
CAGCTGAGCAAAAGGACAAGCTCGAGCAATTGTCTTTAGTC
>P_6612
AGAAAAGGCAAAAAATCTTGCGAGAGTTGAGGGGTCGATAG
>P_6613
TACGATCGCAATTCTACGTTCGCGACCGTCCGACGGATTCC
>P_6614
GCTTTAGATCAGGGGCGATCCTGATTACTGATCAACTCATC
>P_6615
AAAATATCAAAACTAAAACTCGATTGCAAAAATTTTTAAAA
>P_6616
GACTTCAATTCTCCAAGTCTCTGGAACAACCTTCACACACC
>P_6617
TAAGCTTTTTTTGGGTACACCGGGATCGGATACGTTTAACC
>P_6618
GAATTAAGACAAGTCAAAGGCGGGAGAGTTGCATGATAAGT
>P_6619
TCGGCACCCCATGGCTAAATCAGTTCCGAGTTGTCGCCTCG
>P_6620
GAATCTGTTGTTTCCGGATTCGAAAAGGAGTTGCTTAGGTT
>P_6621
CCTTCCATTGGTCTTACACTCACGACCGTGATCACCCAATC
>P_6622
AATGCAAAGGGCTCCTTTCGCGTTCTTTTTGTCATTGGCCA
>P_6623
ATTCTTCTCCAACTCCAGGACTGCAAGACTCCGGAACGAGA
>P_6624
CCAACTTACTCGACCACACCCAGTGTCTGGCAACAGACTGT
>P_6625
GAAGAATGGCTCCAAAGTCACTCGACCTGGGGGTCGAGTAT
>P_6626
TAAGTATGTCATTGAGAGCCCTCGCTCAGTCTTCTTGTAGC
>P_6627
CCATGACTCTGGCTCATACTCAGTTTCGATATCCTCATCAA
>P_6628
TGGCGTGTTAGATTGAAATGCAGGAGTCACTGGTTTGAGTG
>P_6629
ATTTCTATTTTATGTATGGACGTGCCTAAGGACATATTGGT
>P_6630
TGAAACCACTTCCCGAAGCCCTGCAACAACACTTCGCCAAG
>P_6631
AATGTATTTCGAAGTGCGTGCGCCAACAGTCATCAAAAGAC
>P_6632
GTGGGCAAGTGGACGTTATCCTAAATCTGTGAATAATGGGT
>P_6633
GTTAGTCGAGAGATGTGATCCGTTGAACAATATTAAGTAGC
>P_6634
TGGAAACGGAAACGGAAACGCGGAAGCGAAACATTTCGGAA
>P_6635
TGTGTTTTTTTCTTCTAGTGCGCTTACATTTTTTTGTGATA
>P_6636
TGCTTCGGGATATTCAACGGCGGAAAATCTCTCAGCCTGCT
>P_6637
ACTGCTACCTTCAAGGACTTCACGATCGACAGCAGCACAGG
>P_6638
TCCATCGAATCTGATTCTGGCGATTATCGTTCATATATGAA
>P_6639
ATTTCGACAACTTTTGAATCCAGAAATGGCAAAATGGGAGA
>P_6640
GCAAACGACTCTGACAATCGCGAGAGCATGGTGAAGAAACG
>P_6641
AGACGGCTTCACTTCTTTTTCCTGAAGCATACATACCGAAA
>P_6642
CTGTTAAAGAAGCTGGTGAGCACGACAGGCACAACAGGGAA
>P_6643
ATTCTTCTTACCGTAAACGGCGGTGAGACAAACCAACACCC
>P_6644
GGAATACGGCGACGAAGACGCTGGAGTATCTTCACCTAACA
>P_6645
TTCCCAATTTGCATATAATGCCTGAAGAATTTCTTATAATT
>P_6646
GACAGAGTCCTCAATTTGCTCGCGAGAGATAAGCCACCACC
>P_6647
TAGTAAGTATAACTCTAGGTCTGCATCCGTGCATCGCTTTT
>P_6648
AGTGAATTGCCGAATTGATTCGGCCCCAAACGTAGACGTGA
>P_6649
AGAGTTAAGCTGTTCAAACGCAGCTCCAGCGATAACGCTAG
>P_6650
AAGTTAGGGTTTATCTTTGTCGGTCTTTGTCGTCTATGGTT
>P_6651
TGAAACATTTAGAGATAGTTCTGCAACTGCTTAAACTCCAC
>P_6652
ATTTTTCTTTTAAAATAATACTAGACTCTCTCTCTCTTTCT
>P_6653
TTAGGCCCAAGGCTAATCGGCTTACCCACCGAAAGCCATGT
>P_6654
CCTCTTCTGTGTAATCCAATCGTTGCTAATGTTGTTTTGTA
>P_6655
CAAGATTGTTTCTTCGCGTTCGCGGTTGCATTTGTATTTAT
>P_6656
CAAACTACAAAATGCTTACGCGCGATCCAACGGCCACCAGA
>P_6657
ACAGAGGCGATGGCTGTAAACGCGGTCAGGAGCTGAGAAAC
>P_6658
CGTTGCTACGGAAACACTGTCTGCAGCAGTTGAGACCATAC
>P_6659
TGTTCAGATGTTGGTTTGAGCTCGAACGATTTGAAAGCTTT
>P_6660
TCAAGGTTGCCTATTGATCTCGGGAGCGATACCATGTCAGC
>P_6661
TCCTACTTATGAGGCCTATCCGCGTTCAAGAAGGTATTGCC
>P_6662
CGTACCTTCAATAGAATGAACAGCAACATCATTACTATACA
>P_6663
GATAAAACGAGTATCATTCACGCGAGAAGAAAGAAACACTG
>P_6664
CATGTTACTTGTGCATGACGCGAAGGGTTTGACAAAAAGTT
>P_6665
CCTATTCTAAGTGAAAAATACGGTTTTGGCTATGGAGCATA
>P_6666
TAAATCAGGAATAGGTTCCGCGGCCATGTGGTATTCCTTGG
>P_6667
ACCAAGCTCTCGTTCAAAGCCGCGGTTGGCACTCTCTCCAA
>P_6668
CACCAATATCTACATTGTTGCAGGAAAAATCTACGGGCAAA
>P_6669
GAATCGGGTCGGATAATCCGCTCGCTCAATCTGTGATTAAC
>P_6670
TATTGATAGACAAAAATTATCAATATGCCATTACATTTGAA
>P_6671
CCACCTGAGGTTATAGAAATCGAGGATGATCCAACTGATGG
>P_6672
ACGCCACGCATGTTTGCACGCAATCCTTCTGAAAGTCGTTC
>P_6673
CAGTGACCTGGTGCAAAATACTATAAAGTTATTTATGTCCT
>P_6674
TCCAACTTCAAAAGCAGCTTCCCGGTCATGTATCTGCACGA
>P_6675
AAAACCTCAAGAAGTAGGTACTAAATATAAAAAACAGCATT
>P_6676
CGGAACATCAGCTGAAAACTCGCGCTGAATCTCCGCCTTCC
>P_6677
CAACCGTTAAATACCGATGGCGATGTAAGAATTCGAATCAA
>P_6678
ATTACTTTCACATATTTCATCATAAACAAAAAAGACCAACA
>P_6679
AAATGAAAGATTAAGAAAGGCGATAATATACATCAACAAAC
>P_6680
CTCACGAGTGTCTTTAGCAACAAGGTCAACCAATGACCAGT
>P_6681
CAGTTGGCGGATATCTTCACCAAAGCCGCAAGTCTCAAAGT
>P_6682
ACATCCCAAAATACATTCCTCGGTAAAGAGTGATTCCCACT
>P_6683
AGAGAGATACAATTGCAGAGCGAGAGAGGCTTGAGGCTGAA
>P_6684
GTTGTACTCTTGAGGATTTGCGAGGTGGAGGTCCAGACTAC
>P_6685
TTTTTCAAGTAATAAAGATTCAAGAGAACAAGAACAATATC
>P_6686
TCTTTTATTGCCTAGATTTACGTAACATCTTCAGGCTTGCT
>P_6687
GCCAACCAAACTGGAATAAACTCGAACAAGCCTCCGGGTGC
>P_6688
AAAATAATTGATTTCACACACGCGGATGAAAATCTGTTGAG
>P_6689
ATTGAGATGCTTGAAGATCACCCGAAGCTTCTATTGTCAAA
>P_6690
CACCTCAAATGCTGGTGAGCCGACCTCAGGAAAAACAAAAC
>P_6691
ATTTGAACCGCACCGTACTTCTCCCGCACCGCAAAACGCAA
>P_6692
TCTACATATGCTCGTTAATGCGGCGTTAGTTTTATGTGTTA
>P_6693
ACCTGCACTATGAGGACATTCCCGGGCAGCCAGTTGACTCT
>P_6694
TACGAACGTCTCCGAAGACTCTGCAGTAGCTGTTTCAGGTT
>P_6695
CTGAAGTCTAAAGGACTCGCCGAGTGCATTGTGGAAGGCAA
>P_6696
TCTACCACCATAGTGGTTTCCTTGGCCGTAGAAATTGCCAC
>P_6697
TACGAGATCTCAGTAATGCGCTAGGGGGATGCTGCCTCATT
>P_6698
ATCTCCCTCACATTCTGCTACAGGATCAACATCATCATCTT
>P_6699
AAAATTTGATATATAAATTTCGAAGATTTTTGGAAACTATT
>P_6700
TCACATTTTTTCCCCTAAACCGCGATTTAACAGTTTACCGC
>P_6701
GACCTACAACCTACTCCATACGCGAGCGGAACATAAAACGT
>P_6702
TATAGTCTCTTTCTCGTCTACTACGGCAATTTTCATAGATC
>P_6703
TCAACGTATTATTTGTAGGGCGACAGTAATATGGGAGATGA
>P_6704
AATACGGCTGGGTTACGTGACGTTGTTTTCACCCAAACAAT
>P_6705
CAAGAAAAAGCGCCTCCATACGGTCGAGCGCCTCCTGCGCA
>P_6706
AGTGTAACCCTGCGGTGCCGCTGCAATATGTGCCAACTGCT
>P_6707
CTCCCTATGAAAACAATACACGGCATCACTTAGAAATACGC
>P_6708
GGGATCGAATTCACAAAGCTCTCGGATCACGCAATAGACTA
>P_6709
GGTGCATTGAGATTGTTAGACGATGACAAAGAATACATAGA
>P_6710
AGGAAGTCCCATGCCTATCACTCGATCACTAGGAAGCTCAT
>P_6711
GAATTGCCCAACAACATTGGCGCTGGCGACTTCCCACACAA
>P_6712
TCGCAAAACAAAATTCGTCGCAATTGTGTCGTCACTGTTGC
>P_6713
TACTCGAGTACAGAATTGTACTCGACCAATTCAATCTGTTT
>P_6714
CTCTGAGAAAGGAGCGTGAACCCGCTCGGTGGGAATGTGGG
>P_6715
TTCAGCATCTGATCCATCTTCGGCTTCTACTACTGGATCAT
>P_6716
AACAACGCAAAAACAAAGGGCGGTACACAGAATCTACATTG
>P_6717
TTCATTCTCCATGTTGTTAGCACGGTCTGGAATGGTCACTA
>P_6718
AAATGAGAGTTACTTGTGGTCCCGTTCGCATAACCCCGTAC
>P_6719
CGTGTCAAGGCCTCGCCTGTCGCCAATGATTGAGTTACTAT
>P_6720
AATTGATTCAGACCATCGACCTGCTATCATTAAGATCCGCA
>P_6721
CGAACAAGAGGTGATTTATTCGCGGGCATCCTCTAGCTACC
>P_6722
GTACGAGTCTCTCAAAAAGGCATGACTCAGATGTAGTCTAA
>P_6723
CAAAGAAAACCTAACAAATGCGTCGTTAATATTTGACTAGC
>P_6724
TTCGATCCATTTGGCAGACGCGCGGATCCTGATTCAAAAAT
>P_6725
TCTGTCTGGATTCCACAAGACTTGAAACATAACAACAGTAA
>P_6726
ACTAGGTGAGTTAGGTTTCCCGCTGAATATTTGTTTATGTG
>P_6727
ATGTAAAAATTAACAAAATTCGATAACATTATAATTTGTTT
>P_6728
GTTATAATTGTTAGAAGAAGCAGAAAATAAGTAATTTCAAC
>P_6729
TCGTTATATTAAGGTTTAGTCGAGTTTTTTTTTTGTTTTTT
>P_6730
TTTTACCATACAGTTTCGGGCGGCAATCAGGTTGCAATTTG
>P_6731
TCCTTGAGAAAGTGATATCCCGGTAGCTTCTTTTCCCGAAA
>P_6732
AGATGCCCAGGTGAGGTTTGCTACTGTAAAGATGCAATCTT
>P_6733
GAAGAGAATCCTACAAAACTCGATAGGATATTTCTGGTATA
>P_6734
AAAATTCCATGCAACTTGGGCAAGTGCATTCTGTGCAACCT
>P_6735
ACAATTATTAGCGATTGTCGCTGTAATTGGTCGCTGAGTCC
>P_6736
GGTTCGGTACGGATTTTCCGCGCCAAATTATTCGCTTTTAC
>P_6737
AGATTTCAAGTTCTCTCTTGCAGCCGTGACATGACGCAGTT
>P_6738
ATAGGATAGGACGAACAGGTCGGTGTGGTAAAACTGGGATA
>P_6739
AAACTAGTTACCTGTCCCCGCGGTTGAACAAAGACGAGATA
>P_6740
TGCTAATTTATCTAAGTTAACGAGCTCGGTATGCAACTATG
>P_6741
TTCTGAATTTTATTTTTTTCCGGTCAACACTGTAGCTTTTA
>P_6742
TGTCGATGCATATGCCAGCTCGAGGAAGGTGGATTATGCCT
>P_6743
ATCACGATCATTATCCCTTTCACGGTCGCTTTTACTCCGTT
>P_6744
TCTTGCAACCTACACATCCGCAGTTTAAACTTTAGACATGT
>P_6745
TGGGAATGGGAGACCCAACACTCTACTCGTGTTTTCGTACA
>P_6746
AATTTCTAGGCATCTGATGTCGGCTGCATGGTAGAATCTCT
>P_6747
TTTTTTGTGTGTGGATTACACTCATACAACAGAAATGGGTG
>P_6748
AACTTCTTCTAAAAGTTCTTCACGCTCTATGTAGACTATCT
>P_6749
GGGAATGAATTTCGAGACAGCCCGATCGCAGTCTTCTATTC
>P_6750
AGTTACCTTAAATCTCCTAGCAGCAGCGAGAAACCCGTCAG
>P_6751
TTTTTTAGCTTAAGTTACTACTGACCTAACACTATCATAAA
>P_6752
CTTGCGTGAAAATACAATTGCGGTTTAATACAAAAAAGAAA
>P_6753
TAATCCCTCCGTACCCGAAACTACAGCATATAATATTACTT
>P_6754
ATAATAAAATAAAAACGTTACATGTATAACCATAACATCAT
>P_6755
AATTTCCCCACGGTTAAGCTCGCCAACAGAATTATTGCCAC
>P_6756
ATTCCTTTCAAGTTGATTATCGTTGGCAAATTCAAGATTTC
>P_6757
TTTGTTTTATAGGCTTATAGCAGTGAGATAAGGGATGACAC
>P_6758
GGACTCAGTGGCAGCTCTCGCGGAAACCACACGAGGCCTAC
>P_6759
CTCGCCTCTGCGAGGTGACTCGTGGTTGAAGAGGATTCCGT
>P_6760
TTTCTTAGACTCAACACGCACGCGGTTGACTTGTCACTCCC
>P_6761
AAAAAGTGGTGTGTTACATGCAAGTTCAACACGATATATAG
>P_6762
ATGTAAAACTATAGTTTATCCAGTTATTACCATTGCCTTAA
>P_6763
CAGAAATCACCACACGGGATCCCGATTGATCTCCTTGACCG
>P_6764
GACGTTGAAGTAGCCATCAGCGAGGTCAACATCTGTAGCTA
>P_6765
ATTATCGTCTCAAGTCGATGCGGTTTCTTCAGAGGCTGATA
>P_6766
AACGCAATTCTCCGATTTTACGGTTTTGGCGGGAAAACGCA
>P_6767
AGTACAGTGACAGTGAAATCCATCCCCAGCTTTTTGGTCTT
>P_6768
CGATTAGTTCTGGTAAAAAGCTACGTCGAAGAGCATCTCTT
>P_6769
TTTACATTGCTTTTTGATCTCTGCAACTAATGAAATGTTAA
>P_6770
AACTGCCTTGAACCCATACGCTCGAAAGTGTTTTTCTCATC
>P_6771
TGGCCTAACTTAAAATTAGTCTATGTATACTATTTTGATTA
>P_6772
TCTATAAGGCCTCTAAGCATCGCGAACCTGGCGCATAATCT
>P_6773
GCTGCTAGTGCTGGCTGTGTCGCTGCCGGTAATTTTGATAG
>P_6774
CACAAAGAGAGTACCTGACGCGATAGAGTAGTGGTGCTGCT
>P_6775
GGTTTTGGTTTCAACAACTTCGGTCAAAATCAAGCAGGTAC
>P_6776
TTTTCTTATCTGCTTGTAGTCGCGCGAAAAGTTTGTGTCTT
>P_6777
ACGATGCTACTGACCTGAGTCCTGATCGTGTTGGACAGCTC
>P_6778
TGTAATTTGCATATTGAGGACTTGTTCGACGATATCTTCTT
>P_6779
GCACATGTGATTACTTGCACCACTATCGAGGTACCACTTAT
>P_6780
GTTTGTCAACTCTCCACTACCGCGAATATCAAAACAGGGGT
>P_6781
GGAAAATCAAACCCTAACGGCACCGTTAATTAAGTCGTAAA
>P_6782
ATCTATCTTGCCTCAATTTGCGCGCATTCTTAAACTAATCA
>P_6783
CTTTCCTATCTTTGGTATAGCGGCGTTGAAGCACCCGAGAA
>P_6784
AACTTGATTATTAAACTAGTCGGTACACGTCTGTTGTACAC
>P_6785
TGATATCTAGTTTATGTGCTCAAAACGTAAATATTCTTAGG
>P_6786
GCATCAATCTCCATTAAACGCCTAACTTCCTCCTCGCCCCA
>P_6787
CAGCTAACTGTAAAAAAAAGCTCTGTTTCTCTGAGACTACA
>P_6788
ACCAAACCATCGTTCATTGACACGACAAAAGAGCTTTCGTC
>P_6789
TCCGAAGCGACACTAGGTTGCGTGCCCTCCGTTTCCTTGAT
>P_6790
AGTAAGGTGTAACAGCGAACCCCGATCTCCGCATATCTCCA
>P_6791
CCAAAGTTTTGAAATAGTGCCTCTACGTGTAATATTCTCAT
>P_6792
TGAAGTGCGAATAGCAGCAGCGGGAAAAGTGACCAAGTTCT
>P_6793
GAGAGAGAAAAAAATAAAATCGGGAAAATCTAAATCGTTGA
>P_6794
TATTTTTTGTTTAAATACATCTCGATTATCAATTTTCATTA
>P_6795
GATCTTTATCAAATACAGAGCACGAACAATGAAATGAAAGA
>P_6796
TCTTGAACTCCATCGGAGACCAAGATTGAGTCTTTCTCAGA
>P_6797
CCTCGGTTCTCCCACAATCTCCCGACCATTTTTTATCTCTC
>P_6798
ATATCTATATAATAAATCGCCGAGGGTGAAAAGTATGTAAG
>P_6799
GACGTCGGAGAGATCAATGTCGGAGATAGTTGTCACGTTTT
>P_6800
TCCATCGAATCATTAAATTTCGCCAACGTTTTCTTTTTTTT
>P_6801
AGTGATAATATTACGAACCTCTCGGTCGATGAAGTGAAAAA
>P_6802
GGGAATAATAACGGGTCGTTCGGGAAGGTACTCTTTGCAGA
>P_6803
TGGTTATTTTGAGAAAATTTCTGTAACACCTCGATTTCAGG
>P_6804
TTTGCGAGGGAAGAATTACTCGTCAATCCCTCGCAAACAGC
>P_6805
ATTTGTCGCTGAACCAACGACGGGAAAATAAACAATTTTTG
>P_6806
GTTGGGTTGTCATGTGGAGTCAGCAGGGTTAACTAAAGTGG
>P_6807
ATTAGAGCTCCTTCGAGCTGCGACAATTACGCAAATGTCCA
>P_6808
GCTTATTCAAGGGTGCAAGTCAGCGAAACAAGCATGGGATA
>P_6809
AAAGAATCCTGTGCAACACTCTCGAACAAAGCATATTGACA
>P_6810
GATGCAAACCCAAGGAAGAGCTGTAATGCCATCTTGATTAG
>P_6811
AAACCTTGAGGTCAAGGTTTCTCGAACGAGGGAGATTTGAT
>P_6812
CCACTCATGGTGGTTCAGTTCCCGGACATTCTTTCATCTAC
>P_6813
GAGGAGACCACATTTCCTCTCTGCAACCTACCCTGAGCCTA
>P_6814
ATCTCTTGGTGAGAAGCAACCAGCAGTAGTTCCAAAGTCTC
>P_6815
GAATCACAATGTTAAAATTTCACGATCGTATAGTAGTAGTA
>P_6816
GGGATCATGGCTAAGCTTAACGCGGTCGACAATCAACTTGT
>P_6817
TTTATGATAAGGTGATTTTCCAGCGACATTCAAAGAACCTC
>P_6818
ACCTTTTTTCTGACTAAGCTCTGTAAGAGTCAAGCTTAGTG
>P_6819
ACAGTTCTAAGCCATGAGTGCAATGCCATCATACAGGAGAA
>P_6820
CTTTGATTTGAGCTCGCTGACGCTGGCGATTAAAGAGGAAT
>P_6821
CTCGGGGTGAGATCTAGTTTCGTGAAGAGCGAATTGAACAC
>P_6822
AGGAGAGAGATGTAATTGCACATGCTCGAGTGGTACTCAGA
>P_6823
TTCTAACCCACTCAACAACTCAGCATCTAAATTTCCTTCTT
>P_6824
GGGTTATCTCCGTTTGGAGGCTGTATCGTGACGTTTCGTTC
>P_6825
GTCAAACCGGTAGTCCGACGCCGTCACATCACTCTCAGGTA
>P_6826
ACACATTTTTACACCGAGTGCGGCGATAATTTAAAGGACAA
>P_6827
ATATGGCAACCCAGATGAGTCCCGAGGGAAGCATCCGGTTT
>P_6828
ACTTAAACGAGCCAAAATTACGGGAAATTAACAGAATTAAG
>P_6829
ACATAAGAATCCTTCTGAGACGGAAACAGTACAACGCCACT
>P_6830
TGGAGCCTCCTCAGAATTGGCGATTTCAGAAAAACTTTTGA
>P_6831
GCAAGAAAATGTCTTGAATTCAGTTGCAGATAAATCAAGCC
>P_6832
GCTATTTGATTCGGTTTTTACGAATACTACATTTTCATATT
>P_6833
TCTTAAAAATGTGTACTCGGCTAATTAGAAATACTATACAG
>P_6834
ATATTTAATATTAGTTTCGTCCCAAGCGTCACTCGAACCAA
>P_6835
TTGTATGAATTTCAAAATCTCTGCAATATGTCTTGAATTTT
>P_6836
CGATTGGTCCAAAAATTACCCGTTACCCAAAAAAAGTATTC
>P_6837
TTGGAAATTTTATATCAAAGCCGAATTTGAGGTCATGATAA
>P_6838
CCAAATAAATATGATTGGTTCAACGTAAGTTGGAAATGATT
>P_6839
CATGCTGGTAGTGGACTCAACGGAATTGAAGAAGATGGAGC
>P_6840
TTCTCCAGGATGAGCAGCGGCGATTCCTGCAAAAAAAGTGT
>P_6841
CACAGATTTCGGAGAAAAAGCGATTCTTCAAAACTAAAAGA
>P_6842
AGAGCGATGTTTATGTATCCCGAGGCCATCCGGATCATGGT
>P_6843
CTTCTTACAAAGCCCGTGCTCGCAAACGTGTAAGTACCTAC
>P_6844
ATAAAATACGACAACTAGTGCAGAGTTATTAGCTGTATCTT
>P_6845
TCCTTTTGATCTGTTTTTCGCTTGCTTGATCGAAATTTGCT
>P_6846
ACGCCTGAGGCCCTTTTGTGCGCGCTCTGGTTTAAGATATC
>P_6847
AAGAAATGCAGTGGAAACTTCTAAATCAGTTTGTAATGTTA
>P_6848
TTCCCGTTCCTTTGTGGTTGCTCGGTCAAATAATTATTCAG
>P_6849
CACCACGACCTAAGAAAATACAGTGATCACGATAAGCAGTA
>P_6850
ATTTACACAATGAAACCCGACCCGGACGATGAACCGGACTA
>P_6851
TCTTCTGGCGAAATTAGAAGCAGTGGCGAGGTTCTTTGCCT
>P_6852
TCACTCTCAAAGTAGGATCTCGGGGTCTTGTGGAACATAGT
>P_6853
ATTAAATTTATCGAATATTCCTACTCAACTTAAAGAGTGCA
>P_6854
CAATCCTCTATGAGACATCTCGCGGAAGAGTTCCGTACCAT
>P_6855
CGTTCCAACCCTCAAAAACTCGCTGTCATCGCCCTCAATCT
>P_6856
GCTGGAACATTAAACCTGTTCGTTTTCAACTCTCGACTGAA
>P_6857
GCGACTGTGACTTTTTTTTGCACGCTCCTTTTCTTTTTTCC
>P_6858
GGCAAAATATAATTTCCACGCGTGATCCGAATAAATTATGT
>P_6859
GCACCGGAGATTTGCAGGTACTTTAGCTATAATATCCTCTG
>P_6860
AAATATGACCTTGGGGAATGCCGGAATTATATAATAAATTT
>P_6861
TCGGATCTAATTTTTCGGGTCGGTTCCAGTTTGAGTAATCG
>P_6862
TCGAGTTCTTTTCCTTTTTCCACTGTCGATAATCTCTGTAT
>P_6863
GTTTTCGGTTTGTTCCAACACGGCGATCGCACTAGGGTCAC
>P_6864
GTGATTCATCCTGATGGGCACATAGAGATCAAAGATCGATC
>P_6865
GGTATTTGGGATTTATTTTTCCCTCGCAAACTTCACACCAA
>P_6866
GCAAAGACAACAGAAGAAAACTCGATTGGTAAAATCCCATA
>P_6867
AATATCGAACCATCGCCTAACGCGGGTAATGGAAATGTTTG
>P_6868
AATTCCACATACCGAATTCACCACACCAATAAGAGAAGTGC
>P_6869
CCAAAAGTTCCATCTCCAAACGTAAACAACTGGCCTGATGA
>P_6870
GGCTCCAACCGCAGCTGCGGCTAGCCCCGCAGCAGCAACCG
>P_6871
TCTACAGTTGTCTCAACGATCCCAACCAAACTAGATGCCTC
>P_6872
GTTACAAGGGGTGAATATTACAAAAGAAAGAAATATGACTT
>P_6873
TTAAAGCCAGAGGATAAATGCGCTAACCAACATTCATGCTT
>P_6874
GTGAGTGTCGTAACAAGATGCCGTATCTATTAAAACGTTAA
>P_6875
ACAGATTTTCTAATTTTTGTCTCTATCGATTTTGTTTCCGT
>P_6876
ATTAGTTCAGCCTCAGCGATCCCGCTCGCTGCAATTCTCTT
>P_6877
ACCGAAGAGATCATGGGTCTCCTTCTCGGCGACATCGAGGT
>P_6878
CGTCCCGACTCTGGTTTTCTCGTTGATCATCGTTTCCTCCT
>P_6879
CACCTAGTCCTAGAACCAAGCATGCTCTGATACCAACTTGA
>P_6880
AATATATAAAGAGAATTTGTCAGCAACTAAAAAGATAAAGA
>P_6881
ATAGGACTGGGCAAAAAATCCGGAACCGAGAACCCGAACCG
>P_6882
ACTCTAATATGGTATCATAGCCCGATCCGTACATACTCAAC
>P_6883
CCGGTGGACTTGAAAGAACTCGATAGCGTGGGAAGCCTTTG
>P_6884
TGACGTGGCAGTGGCATTCCCTGTAATTACGTTTTTTCCGG
>P_6885
AAACTCACAAATAAATCCCTCAGTCTCGGCAATGGACGTCC
>P_6886
GCTATACAAAATGACTATATCGCGGGTGACTTTGAGATTGT
>P_6887
TGACAGCGGATCGAGCGGTGCAGGACAAGCGGATTGAGTAG
>P_6888
AGGGTTTTGCTGGATATTCACACCAACAAGATGATCTAATC
>P_6889
TTTTGGAGTTGTTGAGAACTCGGGTTCTGTCAGGGCAACAA
>P_6890
TCAAAAACTCTATCTAGACACTCTACCAATTAAACCAGACA
>P_6891
TGCCATACACAGCGGTCCGTCGGGGTCTGAGTAGTAGTGCG
>P_6892
TTTCCACTAGATATATGTTCCGCGCTTTATTTTTGGTTTTA
>P_6893
CAAAGCAACAGTCGAAGAAACAGCAAGGGCAAACTACTATC
>P_6894
ACCGAAGCGCGAAGAAAAGGCTGGATCAAGAAAAGGGGGTA
>P_6895
CCCTGTGCAGGGGCTCGGCTCCCGAACCGTACGTGAGCTGC
>P_6896
AACGTATTTCCTCTAACTGCCCGTAAAGTCAGAATTCAACG
>P_6897
TCAAATCAATGGTGAGCTTCCGGGGTTTTTTGGGAGTAAGA
>P_6898
AATCGCAGTCGTGAAATCATCGCCAATGACTAACCATGCCG
>P_6899
GAATATTGGAGTTAAACGCACGGTAGATCTCCAAAGAACCC
>P_6900
AGGAAATTAAGTGATTCAAACGTGCTCAACAGATTCATGTC
>P_6901
TCGCCGGAGCCTTCCTAAGACATGGTAATCTTAGAACACTT
>P_6902
TAGTTCAAGTTAAATAAGCGCCCTCTCGGATTGTACCTATC
>P_6903
GCAGTAGTAGCCAACGGGAGCTCGATCAGGAAATCCGCGAG
>P_6904
TTTTGATGTAGAGGCTGTGGCGCGGGTGGATTTTGTTCGTG
>P_6905
AGGGAGATGAGGTAAAACTGCGGTGGATAAATCCAGAAGTT
>P_6906
ATAGAATAATTCTAAATATTCGGTTCTCGTTCGGGTCGGAT
>P_6907
CTAGCTACACTCAGAATTCTCAGTTCCAGCAACCGCTTCAG
>P_6908
CCTCCCCACAAAAATGGGATCCTTGCCTAGATCCCCATAGA
>P_6909
TTTGTGATGGAACTAGAGGACGCGATACAGAAGATGTCTAT
>P_6910
CGCGTGAAGAATGAACCCGACGTGGATGACAAAAACGAGGC
>P_6911
CAAAAGAGACAAGGCGAGGGCCCGAACTGACCGCTCTCCTC
>P_6912
AGAACATCATGTGGTTTTTGCGCTAAATACAAATGTCTCGT
>P_6913
AATTTAAACGGCCTTCGACCCCCTATCGCTGCAGCCTCTAG
>P_6914
AAAAGAATGATGGTTTAAAACTATTGTAAGAGTCTGTTTTT
>P_6915
ATTGAAATAGCTTCTCGAAACCTAAATGGAGAGATTGAAAG
>P_6916
CTTGTCCTGTCCGTTAATCCCAGTCACACTAATACCAGGAA
>P_6917
ACGTGTTTGGTTTCTCTCTGCAGCGGCGACTTTTTACGGCG
>P_6918
ACTTCAGTCTCTTATTCTTACCAGCTCAATGGATCTGCTCA
>P_6919
TAGAGGTGAGAATAGAAGTGCGTTGGAGTAAAATTTACTCT
>P_6920
ATGGACTTCAAACTGAAAGTCTCGCTTAGTGTACATACAAA
>P_6921
AAGTCATCTTTCTTCTTATTCGCTGGCGTCATCTTCTCCAC
>P_6922
CACAGTTGGAACTTCTGTACCAGGGTCGTCTTTCTTAGTTT
>P_6923
ATGCACTCGAACGTAAACATCATGAATTATCTTTAATGGAA
>P_6924
TCCATTTTAAGTTAAACTCGCATGTTCATCATTGTCTTCTT
>P_6925
GCTCTTCTAGTGTTGGAAAGCGATGATGGAACCAGTGCAGA
>P_6926
ACCTCCCCCATCCCTCGGGTCTATGGCGTCTGGTCAGAGAA
>P_6927
ATGTCCCACAGCTCTCGAGCCGGGATATCTCTATTTCTTTC
>P_6928
CAGCTGGTTCTGGGAGAGGACGCGGATATTCTCGGCGATCC
>P_6929
GATCGCCTTCTCAGTAAAGTCAGTGTTTATCGCTTGAGGTT
>P_6930
TTATTCAGCCAATACAAATACGCCGTCGTTTGGTTAGTACA
>P_6931
TGAGTCAATCATCACCATCGCTGAGCGTTTTGGGAACGCTG
>P_6932
CATTATCTCTAGACAAGTTGCGCGAGTGCTACCTAGAGGTA
>P_6933
TATAGAGCGAGGAGAGATATCCGTAGAGGATGAAATCGCGG
>P_6934
TTTCGTACAATCAGATTATTCTATAAAAGTTTTCTTATTCT
>P_6935
ACGATGATTTTTTCGTGGGTCCCAAACAGGAAAGCTAAGGT
>P_6936
CAACCCCAGTCAGCCAAAATCACGATTAGCCTACGCTAATC
>P_6937
ACTAACCTCAACTGCAAGTACCCGCCCGATTGATGCTTCCG
>P_6938
TATACGATCAAGGAGGTTTGCAGGTAGAAGGAATTTTCAGA
>P_6939
GGAACAGAGATTTTGTGTAGCTGTGCTTCCGAAGAAGCCAC
>P_6940
TCGTTGGAGATGACTAGACGCATAGGTAACAAATAGTACTT
>P_6941
AAATGTGTGGGTTCAACATCCCGCATCGACTAAAATATTTA
>P_6942
AATTTAACCCTTTTATAAACCTAAACCGATATTTAATCACG
>P_6943
CAAATGAAGAAAAACAAATGCTCGAAAAAGTGGCGGAATTA
>P_6944
ACAATTTAAATAAGCAAGAACGGTTGCAAAACATGAGGAAG
>P_6945
GCAGTGTTGGGTTAGATGATCGGAGTCAGGCTGAGCAAGAT
>P_6946
TTGAAAACCGTGGAACGAGACTCGAGCGGCAACAGTAGCTT
>P_6947
AGTCACCGCCTTTGCTAAGTCGGGGTCGATGATCGATGATC
>P_6948
GAGAACCAGGCATTTATTTCCTGTGTCGACGATGAGAGGCT
>P_6949
TCTTTCTTTGAGTTTAATTTCATGTTCATCTCCCCTTTAAA
>P_6950
ATATTTCTTGATGAGATCGACGCGATCATAAGCCAACGTGG
>P_6951
GGCGGCTGGTTGGCTCAGGACTCGGACGATTTAACTCCAGA
>P_6952
AAAAATCTACTCAAGAAGATCATGAAAGTGTTTTAAATCAT
>P_6953
AACCTGCTCTTCTTTGGTCGCTACAGCAAAAATAACAATAA
>P_6954
GGTGAAATTCCCAATAATCCCGGGTTCGAATCCCCACGGCT
>P_6955
CTCTTTCAGGACTCTTACGGCGCTGATCCTGTAAAAGAGGA
>P_6956
CATACCATTTGGATGAATCACTAAGATGATCCATCTGAATG
>P_6957
GGTTGCTGCTAATTATGTGGCTATGGTTCCATCAGGGCAAA
>P_6958
TCGATTGATGACAAAGGAGTCAGAAAGGACACTTGACCATC
>P_6959
ATGATAGGTGCTTCCAAGCTCGAGGTCCGGTTCTTGCCATT
>P_6960
TAATTATTTACCCATGATAGCGGCAAGTACAAAACGATTAT
>P_6961
GAAACAAAGGTGTTGGTCGTCGCGACCATTGCTTGGGGATT
>P_6962
CTGATTATTAAGACCATCTCCATCAATGGTTTCTCATTAAA
>P_6963
GCATTTGTGTTAGAAAGTTCCCTGGATGATCAATTTTATAA
>P_6964
AAATCCTTCTAGACATTTTTCACGGACGTTTAATTCTAGTA
>P_6965
TTTCTTGCCAAACCTCGAGGCGGCGTATGCACTATAGCATC
>P_6966
GATGCCGGAATTGTTTGACACGGCGGCTCTTGTTGGTTTCA
>P_6967
ATTATTTCTTTTGGAAAATGCAATAATTCTAAATAGTAGTA
>P_6968
CGGATAGCTACTTTCAATGTCCCGAAAAGTTTAGAAACTAC
>P_6969
AGATACAATAAGTTAAAACGCCTTTCGTGTGTCCTACAACT
>P_6970
GAGAGAGAGAAGTAAAGTCGCTGCTTCAATTTATTAGCCAG
>P_6971
AGAGTGTGGCACTATTATCACCTGCTCGCATTTTCGACCTG
>P_6972
GCAACACCTACCGGAACTTGCGGTGTCTGTGTTCTTGGTGG
>P_6973
TCTTCCAAACCTTCTCAAAGCTGGGTCGATACTGTTGGGGC
>P_6974
ACAAAAACCAAAACAAAATCCGGCAAGAGAAAAGACGGAAC
>P_6975
AGCTACACTTTAATAGAAAGCTAATAACATATTGTTGACTT
>P_6976
CATGAGTGCATCTCTCAGCTCGTTTGTATCTATTCTACCGC
>P_6977
TCATCAGTTTTGCTAAGAGTCGGGACTTCAAATTCAAGCCC
>P_6978
TTTGGTTCCCTGAGTTGTGTCGCTATCGATATTTCAGCTCA
>P_6979
TCGTTTCTAACCGCGTAACTCGGGAATCCAGCGGAACCTCC
>P_6980
ACTTACATGCATTATCAACGCGTTATAAAGGTTAATCCAGA
>P_6981
TCTTTTCCAAAATCAAAACGCGATTTCATGGCCTCCGGCAA
>P_6982
GGTTGAGCAGATGAAACTCGCTGCTTGGGACATCGATATGG
>P_6983
GAGAGAATACCGGATCGGTACGCCATTGACAATAAACCATA
>P_6984
CATCACTCTTACTTCTTCTTCAAGAACACCGAGTTGAAATT
>P_6985
AATTTTCAGAATTCTATCCTCGGGATCCATAGCATAGCTAG
>P_6986
TATCTGACCACAAAAATAAGCGGGAAGGACATTGATTATTA
>P_6987
TAAGTTTTTGCCTTGAACGACTGGAACAACAAACATATCTT
>P_6988
CAAAGATTATGGAGTTTGCTCCTGTACATCTTATCTGGAGC
>P_6989
TATCGCTTTAAGCCGCTTCGCCTAAACATGAATTTAAACAA
>P_6990
CAGGGAAGAGAGTTTCATGTCGGCGATGTCTTAGGTAATTT
>P_6991
CTTCTAGTCGCTTTCGATTCCAGTTCCACTGAAAAACCACG
>P_6992
TCACAACCACTTCAAACGCGCCCGTTTGTTTGAAGACCTTG
>P_6993
AACAGGAGTGTTGATTGCTGCTCGCTCGATATGGTTCTTTT
>P_6994
GAATACACAAACCAAAAATGCAGGAATTTCCACCAAAGAGC
>P_6995
TCTCGGGGCACTCGATCTTTCGGTTGCAAGATTCACACGGA
>P_6996
CGAATAGTAACTATGTTTTGCGATATAAAGAAAATGCGATG
>P_6997
TCCCAGCCAACTCCCTTACTCGCGACTTAGACCCATCAGCG
>P_6998
GATAACCGAAAGAATACAACCGAAATCGAATAAATAACCGA
>P_6999
ACTGATGTTCCTTTAAAACTCGCGGGCATAACTTGAATCTC
>P_7000
ATTTCTTGTGGTATGCTCTGCAATTACCAGGAAACAAGATC
>P_7001
TATTTTTTTTTGAAAAATTACAGCAATTATAAAGTCTTTTA
>P_7002
GTGACATTTAATCTAAGATACATGATCCGATTGGTAACACA
>P_7003
TTTGCTGACTCGGCTCTCTGCGTTGGCGTAATCTTCCATGG
>P_7004
GTTTTTAATCTTGATAAACGCATGTTATCGCATTAAAAATG
>P_7005
CTCTCTCCGCCAGAGACTTACTGTCCGGGCCATTATTGGAA
>P_7006
TTTTAAAAAAAAACTTTTGGCGGGAAAATATTTTGATTGGA
>P_7007
GTACCTTAAATATTTTTGTTCGATATCGATTAAGTTCCGAT
>P_7008
TTTTGATCCTTGAGGATGATCACGACCGAATGCTTTGAGGA
>P_7009
ATAACGTTTGCCGTACTCGACAGTGAGAATGATGCTAGTTG
>P_7010
AAAGGATAGGTTGCGGATGGCGGCCCTCTATTTTCTAACTA
>P_7011
AGAGTAGTGGACGTGAGGACCGAGACCGTTACGGTCAGAGA
>P_7012
CAGATCCTCAATGTCAAAGCCGAAAACATGCTAAGTTCAAT
>P_7013
AAGAACTTAACAAGATTACACACGAGTTTAGAACAAAGGCA
>P_7014
AGAAAAGGTATTTTCGGAATCGTCTCATTTTATATGTCTTC
>P_7015
GCCTAGGATATAGGTCTCACCGACAAATCTCCCTATAATCT
>P_7016
CGTTGAGAGGTAGCCAAAAGCATGGATCTCGCTGGCACGAG
>P_7017
TACACAATGCCGCAAAAAGACGCAAACCACCAAACCAAGCT
>P_7018
GGGAAGAATGTCTTGAGAGGCGATCTCAACAACCCACCACC
>P_7019
GTAAAAGTTTTGAATTTTTACTCTACCTTCACGTTACCCCT
>P_7020
AACTTCCATTAGTGGCATCACTCCTTCAATCTCGTCCAACT
>P_7021
GCTTTGGATGCAGCTAGTAACGGGAATTTCATGTCTAGATA
>P_7022
TGAATAATGCGAAGCCAACGCTCGGTTATTCTGTAGTGGTG
>P_7023
GGCACACGGACTCATGCTTTCTCGAATATGACCTTTGTCCA
>P_7024
TTGTGCCGAGTTACTATCATCGTGAAATACATCAGCGGTTG
>P_7025
CGAAACTGATTTCTCCCAAACCCTAACGATTCTGCTCATTC
>P_7026
GCACATTGTTTACTGGTGCTCGGCAAGTTTCACACCAGAAC
>P_7027
GATTGGGTTGAGAAAAATGTCGATTGAGTGGAGAAACCTCA
>P_7028
CTCCATAGCCAATATTTGCTCCCTGTCAAATACTTATTGAC
>P_7029
AAAGACAACGAATATGTTCCCACGGCCAATGCAGAGACTTT
>P_7030
CTCCTACCGATTGAATGATCCGGTGAAGTGTTCGGATCGCG
>P_7031
GCCAAAGAAAAGAGGAAGGCCACGATTGAATAAAGATACAA
>P_7032
CCTGTCATGCAAATAAGTTACCATAACAGAGGCCATGAATT
>P_7033
AAATTGCATAGTACCGTCCTCACGCTTGCTGTGCTCGTAGA
>P_7034
CTGGGGAAATCAGAAAAATGCTCAAATCTGCTTCATGGCAG
>P_7035
CGGCTCCTCCTTGGTTGTCTCGCCGTCGTCCACTGAGAGTG
>P_7036
TGCTTAAGCTTTTTCAATTGCTCGACTAACGTATTAGTCGT
>P_7037
CAGCTCTTCTCTGATTATGTCAGTCTGTAGAGCGTTCGAGT
>P_7038
ATGGTAGGACGGGATTGAGTCGACAGTAATACGAGACGGTA
>P_7039
TTTTTCCTACTTTTGTTTTTCGATCGTACTAGATTTTAATC
>P_7040
GCGTGAACTACCGAGCTCTACGCGATCTCTTCCAGCTTTCA
>P_7041
CTCAGCCAACCCCCTTATGGCGGAAAATTTTAATGGAAAAA
>P_7042
ACTTTCTTTCATTGAAAGCGCGGCTTGGAAACATTTATGTG
>P_7043
TTTTAAATCAACCGCAACCGCAGCCGCAAATGCTTGTGGAA
>P_7044
TCCAAACGACGTCGGATTTGCATCAACAACAACAACAACAC
>P_7045
TCGCTAACCACAGTTGGGCACATTGGCGAGCCAAGCTATTC
>P_7046
GGTTATGGTGGTAGTTCCGGCGGCGGCGGTTATCCGGCGAC
>P_7047
TTTGTGGCTCTGTGTGTCTTCGGGGTGTGGATGCTTTCTTC
>P_7048
AAACTTCTAATGATGATTTGCAGGAGAGTGGATGATGCAGA
>P_7049
GCAGTTAGCTTCATCTTCAGCCACGCCGTTAAACTTCCATC
>P_7050
TGGTGGGGATGTGTAATCTGCGGTGTTGAAGACCCATCTCG
>P_7051
TTTCTTGATCCTCCTAAACTCGGGAGAAAACAAAATTTAGA
>P_7052
GTTTAAAGTTTCTACATTGTCGCGGTTTCAGGTTTTCCCTT
>P_7053
TTGTATACCAGGTCCACTGTCGATGGCGCTTGGAAGCTAAA
>P_7054
TCGTATACGTTTAGTTTCTACGCGGGTGTCATGGATTCTCT
>P_7055
TTCTACGCAATGCCTATGATCTAAAGATCACCGATTCAAAA
>P_7056
ACCCGAGTCTCCAACAGTGTCGCCAAAGGCAAAAAGAAAAC
>P_7057
GAATTAACCACTCTCATATACGCGACCTCCATGCATTTGTA
>P_7058
ACTGAACAGAACAATGGAGGCGGCGGTTCTAAGGCTTGGGA
>P_7059
ACTACTCCCTCCACTTTTTGCATCAACCTTGTTATCATTAA
>P_7060
TACAGTACACTGCCTCTTTACGCCATCGTCTCACAGGTAAC
>P_7061
ATGATGAGAGATATTTCACGCGTGGGTGTTGAGAGAACATA
>P_7062
CCAATCTCGATAGAAACCGCCACTACCGCCATAATTGTAGT
>P_7063
AGGGATCTCTTTGGTTAATGCGGATTTGGTTTGAAAACAAC
>P_7064
GATAGGATCGCTTGTTTTCGCCTCCGAGATGTCGAGAGACT
>P_7065
GGTAACGGACAGGCAGAAGCCGCCAACAAAGCTATACTTAG
>P_7066
GAGATTAAAACCTTCAATGGCGATCGAGACTTCTCGTTTTG
>P_7067
AAAATGGTGACATGTGCATGCGCGGACCTAAAAAAAAATTA
>P_7068
AAGTCTGTCTAATGATGAATCATGTATCTGGAGAATCTGAG
>P_7069
AGACCTCAAATTATATTTTTCTGATATTTTAAAAAATCCAA
>P_7070
CGAGCATCTTTGTTGTCCTACACAACCAATGATTAGTTAGT
>P_7071
CTGTAAGCGAGACGGACTTGCGCGACTACACACGATTTTCA
>P_7072
CTAGAATCGACAAGGGTCGACGGTGATTGCGAAGAACTCAT
>P_7073
GGGAAGACGATGGAAGTCTACATCGACGACATGTTGGTAAA
>P_7074
ATTGTGCTCGATCGCAACCCCAGCAGGTTGTTCAGCACGAC
>P_7075
GTCACACTATTGTAATGGGTCGGTCACATAATGGTCACATA
>P_7076
TGTTCGTAAGGAACGATATTCGCGGATGAGCTGACTTTGGT
>P_7077
TTTTGTCTGCCAACGTCCTTCTGCAACAATAACGTCATTGG
>P_7078
ATGTGGCTTGATCCCGCAATCTGTACGTAGGCAGCTCGGAA
>P_7079
TGGTTGAGTTTTGTAACTCACGATAGGGGTAACTCTAATCG
>P_7080
CTGGACAAGGAGTTCTTGTTCACGGACAAGTTTTCTTGATC
>P_7081
TGAACCACAGAAACCAAACTCGGGAGTTCTTGTCCACGCAC
>P_7082
TTAGCTTTACCTGATGAGCTCGGCATATAAGATCAAGGTCA
>P_7083
ATCCGGCCAGTTGCGTGAGACGTTGTTGATGATGGTTTGCC
>P_7084
ACGAAAAGATCACACAGTTGCTAAAACAAGATTTCAAGTAC
>P_7085
CTGGTCTTGCAAGTAAAATGCAGGATAGGCACCATACAAAA
>P_7086
GAGATAGTGGGATTTTAAAACCCGGATTATTAAAAACATGC
>P_7087
AAGGAGCCTGCGATCAAATGCATAATCCCCGAAACTAACCG
>P_7088
CATGCTATTTTGAAAAATTACACGGATGTGTTTCGTTTACT
>P_7089
CTGAAACAAGTAATCTTAGGCAGCGGCGGAGAAAGCTTTTT
>P_7090
CCATCAGATAGTTCAAATCGCAAGAACCACAAAACAAAGAT
>P_7091
CAGAACATATGTTGTGAAAGCTATAGACAAACATTTATATG
>P_7092
GAATGAAATCTCATTTTTTTCGAGGATGTCATGCCAATGTC
>P_7093
CCTGGAATGAACCACTGTGGCGTCAGCGAGGAAGAGACTAC
>P_7094
TTGGTGACGCTTATGTTTGGCGGCGTCATCTTAGTTCCCGT
>P_7095
CTAAAATTTGAACTAGATTTCGACAACTATTTAAAACAAAA
>P_7096
ACACGAAAAAGGTATTTTCGCGCCAAAAATATCGGAATCAT
>P_7097
AATTGAACCATGTTCGAACGCATGTGCAGTATTACATAAAC
>P_7098
AAAATGTGTAAAGAAAGTTCCTCCGTTATTACCGTCCAAGT
>P_7099
AAAATTTGTTGGTGAAACGTCGGCGATACTAGAGAGAAAAT
>P_7100
TAAATGGAATACTCTTTTCGCGAGAGAGGGTTTCATTAAGT
>P_7101
CCACATTTGTAAATCCAAACCGACATATAATTTTGTTTAAT
>P_7102
ATAGAATACAAACCTGGAGTCGACAACAAAGTGGCCGATGC
>P_7103
CTTGCCTCCTAACCCAACCACTGCAGTGGCAAGGCCGTTTG
>P_7104
CGGGCATGCCGTGAAATTTTCGTAAACAACGTCGTATTTAT
>P_7105
ATCTATTTGTTTTTCAATGGCAGCCATAATTGATATCAAAT
>P_7106
TGTGACTTGTGAGGCAACCTCGCGAAATTTTAGCAAATTTC
>P_7107
CTATTTGCCCAACCAGAACTCGAGACTTATTGGAGACCATG
>P_7108
CTGAAGAACCAATGCGACTGCAGTTCCTCCCTTTGATGTCT
>P_7109
TGGGGTTTGAGGAGTTTGCGCGTGCTCTCTCTGTCTTTCAT
>P_7110
ATTTCGATCGGAGTTTTGATCGGCGACGATGGAGAGAAACG
>P_7111
AATTTCCGTTATATGGCGGTCACGGTCATCTTTGACCTGTT
>P_7112
TTGTAAATACCATTTTGCGACGAGGATCAAGTACACCAGCC
>P_7113
CACGGGTATTAGATTCGGTTCGGGTTTTTTTGGGTAGTGAA
>P_7114
ATTCTCATCGCGTTGAAGGTCGGGAGTTAGGTCGTTCTTGC
>P_7115
GCGGGCCTATTCCATCAACTCTCGGCCGACTTAAGAAACTC
>P_7116
TTCAGCTAACACATCAAAAGCACGGTCGACAGCTCCTGATT
>P_7117
CACAGTTTGGATTTGATAAGCCCCGTCGTGAGTTTAGGTAT
>P_7118
ACCTCGATTATTTGCAGGTTCCCGCTGTACTATCATGTGAA
>P_7119
TCACAAACTAAAAAAACTTACACGGACGAAAAAGTAAGATA
>P_7120
GAATCTACTACGCTACACGTCGAAATCGATTCAAAAGGCGA
>P_7121
ACCATGATCTTGATAACTCCCGGTGTTCATGTGTTGCATAC
>P_7122
AGCTAACGAGTGTGGTCGGGCTTGACAGATGGCGCGTGGAG
>P_7123
AAAAAAGAATTAACTTTCGTCGAGTCTGAGCCCGAGTTAAT
>P_7124
CCCATCCAAACGAAATCTTTCCCGGACATCAATGAGGTGAG
>P_7125
TCAGCCATGAACTTCAACAACGGGGTCGTAACCTACATCAA
>P_7126
CCCTCCTAAGGCCTGGCCGGCTTGATCGTCTTCTTTTGTGC
>P_7127
TGATGATTGGCAGTATATGGCGATTGAATGTCTTCTTTGGT
>P_7128
CCTTCTTGTTTGTGAAGGTACGGCGGTAAGTGTTAACGTAC
>P_7129
AGAGCGTGACAATGGAGGATCGCCGCCAATCGTATGTAGCA
>P_7130
AAGTAATAATGTGCTATACGCTGCAGTATCCCATGTCGGAC
>P_7131
TTATAGATGTGTAAAATTTGCAGGGTGGGCATTTCTCTGGC
>P_7132
TCCCATATACGATTTGGTGGCTGGGACGAAGCATAGACACT
>P_7133
ATCTGCCTCACACAAAAAAGCAGCCGGAGCACGCTCACATG
>P_7134
TAAGAACTTGTAAGCAATCACAGAATCTAATGATAGACAAA
>P_7135
TATTTGTTAAGTCCATCAAACGGTAATTTCTCACCCAGAGA
>P_7136
TGAAGATATGGAGTTGGCTACACGGGCGCTGACTGAGTCTC
>P_7137
TATGTTTTTTTCAGAACGAGCGCGGTCAAGTTGATGTCTGG
>P_7138
AAGAATGCATTTCTCCAAGGCGAACTTGAAGATGATGTGTA
>P_7139
AGCCTACATACATTTAACTGCATCAGTTAAACCTTAATGAC
>P_7140
TATCTCTAAAAGATTTGGGCCTACACCAAAAGTTCTTTCTT
>P_7141
CCATCCACCAAAGCCCGAAACGCGGATCTATTTTTTGCAAA
>P_7142
ATCAAGGCAGGTACCCCAGTCTGCATCAGCGAAGCCATTTA
>P_7143
GCAACACGGTCCCTTAAACACGCGGTTTATTTATTTGAGAA
>P_7144
AGTAATCAATTCTCTCTTTTCCTTATCATAAATTTTTGACG
>P_7145
CCGCACTTAAAACCGCACCGCAACAGTACTGTAACAGTATT
>P_7146
TCCTTTGTGGCTCCAAGAAGCGGTTTCGAACCAAGCATCCC
>P_7147
ACCTGAATAGTCAACATTTCCCACACCAGGGCGATGTACTG
>P_7148
TGGGATCTACCTGTCACGTTCGAGAGAAGCAATGTTGGTAA
>P_7149
TTATCACCGAGAAGATTTTACGGGTGCGCTCTAGGTCACTT
>P_7150
GCGGGAAAATATGATTTTTGCGGTTTTAGTGGAAAATATAA
>P_7151
GGGTCGGTCCTGGCTAAGATCCCGGTCAGGCTTTCTGCTTC
>P_7152
GTTTAGAGTGCACATAGAGTCGCGATCTATGAGCAATATAC
>P_7153
AATAAATATTTTGTATGTCGCCTTTACAATAAAACAACATC
>P_7154
CTGCACCACGTGGTTGGATCCGTCTTCAGCAAATCATCACA
>P_7155
ATCATCCATGGCGTTGTGATCCCGATCAATGTCACTAAGAA
>P_7156
ATGTTTTAAACCAATAAAAACGGTAAAATAATATTTAAATA
>P_7157
CTTCATTTAGGTTCACTCTTCTCGGTCATTCAACAGTTTCG
>P_7158
AAACTCTGCAACAGGCCACCCTGCACCTGATGCTCAGCCTT
>P_7159
TCAGGGCCCATGATCCACTGCGACAATTGATACGTTAACTC
>P_7160
GTCTGTTCATCCATATCTTGCGTCGTCGACAATTTCACCGA
>P_7161
ACCTCAGCAGCCGTCTCCACCAGTGCCGCCTTCGTGGCGTA
>P_7162
AGAAATCATACCAGTAATCGCTCTGTTGCTGGTACCGCCTA
>P_7163
TTCCCTGAGGTAGGAATAGGCGATAATGCTTGTCTCGACGG
>P_7164
GTCTTTTGTTGTTGCAAGAACACGGTTGTCGTGAGCTTGAG
>P_7165
ACGACAGACACTACAGAACGCGACAGTGTCGACCGACACCA
>P_7166
GGACTCAAACTAAAAAATCACTCGATCAAGTTTGTGCAGTA
>P_7167
CTCCGATTTGATAGAGGAGACGGTCGAGGTATTCATGGATG
>P_7168
ATTATAAAAAGTCTAGAACACAAGGTATGCGGAAATAAAAC
>P_7169
TCACTAAACCACAACTAAGTCATAACTAAACTATATAAGAC
>P_7170
TTGTAAAATTATTATTAAGTCAGTGATTGTGTTTATTACAG
>P_7171
AACTGAAGTTCCGCTCAACCCGCGATCGCCAACTGTCGGCG
>P_7172
CGTTAGGGTTTGGGAGGAAACGGTTTCGACATATCAAATCG
>P_7173
AGCGTGCTTTTGGAGTTTTGCAAGCTCGGTTTGCCATTGTC
>P_7174
TTATATATTTTTTTAAGAAACCCGCTTAAGAACTCCACCAT
>P_7175
CAAAAAAAAACGATTCAGGGCGGGTACGAGTATAAGGATTT
>P_7176
GATGAATCGAAAACGAGAATCGTCAACGTTAAGGTCAAAAT
>P_7177
TGATTTGCAGCCAAAAAAAGCACGACTACAATTGCGTGGAT
>P_7178
ATCGTAAATAGACTTCTGCTCTGGAGTAAGCATCTTAATCC
>P_7179
AATCCTCTCTCCATAGCTTCCTTGAACGAGAGAATCGATGT
>P_7180
AGTGAGACCAATCTGAATACCTCGACTTCAGCAGATGTGCC
>P_7181
CAAAAATTGCAGTCGCCGGTCGCTGGCGACTGTCGCTACTT
>P_7182
AGCGTTAAACATATTCATCGCGCGGTCCACAGGCAAAAGTT
>P_7183
TCCAAACCCTCCTTTCCCAACAGTGTGGGAAAACGACTTTG
>P_7184
GCTGTGGAGTATGCTTCAGGCGAAAATGATACCACAGAGTG
>P_7185
ACTTTGAAGATCAAAAAACGCAGCTTTGGGATTCGTCAAAA
>P_7186
TAAAAAAACCGAATCTAACCCGAACCCAAAAATATTTTGGG
>P_7187
CCCGTTCGTAAAGAATCATCCACGGACAATGTTTTGCTTAA
>P_7188
ATTAAGTTAAGTAGAAAATGCGGCGCCGCAAATCTTGTACA
>P_7189
AACAACATTGAAGAGCGTTTCGCGGTTTCCGTTTCCTTTGA
>P_7190
TTTTCTTGGGCGGGTATCGCCTATGCTTCTTCCCACCTTCC
>P_7191
ACCATGGCCCGTAGACATATCCCTCTCGAGAGATTCTATTC
>P_7192
CTATCAAGATTTGGAAAATGCGGGATGCTGTTGAACGTATG
>P_7193
CGAGGTTCATTGTTAAGCTGCAGTTTTAAGCTCTTAAGCTG
>P_7194
ATCCCTGCTTTTCGAAGTGTCTCAATCGTCTCTGGTACACC
>P_7195
GAGTTCCTGGACCCGTAGCTCGGCGTCTTTCATCCGCTTCA
>P_7196
GGTCCTGTTCGTTTGCCTGTCGCTGGCGACTGAAACCAGCG
>P_7197
CAGAATGGACCCATGAGTTTCTCGAACGGTTTTTATAGTAG
>P_7198
TGTCTCACAAAAAACAGCAACGTCAACGGAAAATGGAAGCC
>P_7199
ATCCATCAGAATATTGGCAACGCGCTTGCCCATCTCGACAT
>P_7200
GGAAAGATCCCACCGGAACTCGGCGACTGCGTTAGCCTCAA
>P_7201
TGTGATTATAAACAGTGCAACGCGCTCGTGCTTCATCATGA
>P_7202
GATGAAAACACGTGTGCCTTCGCGGTCTCGTCCACTGGAAA
>P_7203
AATTCTTTTTTCCTGGCTCCCGCTCTTTGTAAATAAATTTT
>P_7204
CGATTGGCCCCAAAAAAAAGCATCAAATATAAAATTAACTA
>P_7205
TATCAGGAACGTTACTGAATCGGGCTCGGTTTCTTTCATCC
>P_7206
AATGAGAGATTCAGCTTAACCTATAAGAAATACAGAAATAA
>P_7207
TTAGAAGACGGGACTAAAGTCGCGGTTAAAAGAGGTAACCC
>P_7208
ACCGTTGATACTATCGACGGCGATCCCTCTCCTTGCTCCTC
>P_7209
CTGATACAATTTGTGTTTTACAGGACCGATTTTCGAGGACT
>P_7210
TCATGCTATATTTTTCGTCTCATGATATTTTTTTTTTTATA
>P_7211
GTACAAATGCCTTGAATCAGCGGGGACAATAAAGGCACTGC
>P_7212
ATATTGGCTTATTAAGAACTCATGGGGAGCGGATTGGGGCG
>P_7213
TACATACCTTAGACGTGATACGGTTAAAATAAGGATCGACG
>P_7214
CGTTGTACCCACACATTTTTCGCCAATTGGTTAATATATGT
>P_7215
TTAATTCCTACTAGAATGGGCTATTGTAAAAACAGTTGGGC
>P_7216
TCGCTTATTACGTACGGATTCAGTAGTTTGTATAACGCATA
>P_7217
AGCTACTGTTAGTCCAATCACCCGCACTGTATTGAAGGTAG
>P_7218
AAGATTAAGCGTATGTCAAACCTGATCGATTTTAAGGGGAT
>P_7219
GTTGAGGAATTCCCAGAACGCCCGGATCAACCAGAGTGCAC
>P_7220
CCAGAAATTCCTGAAAAACTCGGGCAGAATATCACTACGAA
>P_7221
GGAGAGACAGTAAAGAATGGCGAAATTGATCATTTGCTTTC
>P_7222
ACCCCAATGTTGTTGAGTACCGTAATATTATGTATTTTTTA
>P_7223
CACAAACCAATTGCTATCCACGATATCGAAAACCATGTATG
>P_7224
TCAATATCCTATCTCAAACACCCTAAAGGTAAAGTTGGAAA
>P_7225
CTCATGAAACTTTTATCCTTCTGGAATTTGATACATCAATA
>P_7226
ATGGGAAAAAGGTTGAATTGCGTTTTTGGCGGGAAAATGTT
>P_7227
TGTCTGATACTGATTCACGTCGTTGCCATCCTCTAGCAGGC
>P_7228
ACCCTAAACGATGGAAATCGCAGTGTAATCTCAAATCAAAT
>P_7229
CACCATACCAAAGACAACAGCGGTGAGGTAATAGAGCATTT
>P_7230
AGCAGCAACTTGTTTTGCCTCGATAGCTGCGGTGAACTCTT
>P_7231
AAAGTTTGCCGATCATGAGGCTCGGGTGGGGGCAATGGACA
>P_7232
ACGGTACCGACAATAGTCAACGGAAAAAATGTAGAGAGAAA
>P_7233
GTTACAAGGCTTGGGAAATGCGATGTGGAGGCTGTACGAAA
>P_7234
AGCACAAAATACCTGAAAAACAATCCCGAATGAACCTGTTC
>P_7235
ATTCATGGTGCAAGTATTTGCGGTGTGACTCATATTTGAGG
>P_7236
ACATGAAGGAGCAACAGTTACAATGGCGCACTTTGACTCTG
>P_7237
TCTATAAAATTTTAGAGATTCACAGACCAAACGTTCGGGCT
>P_7238
TACTAAAAGTGCAAATGGTGCATTTCCAGATAAAAATGAAA
>P_7239
TGATAATGTCTACTGTAGGTCGAGGAGGTGAAGGAGATGTC
>P_7240
AGGCTCAAGATGTTTGTCTTCATGCTCGGAATATAGTAAAC
>P_7241
GAAGTTGAGCTCCGTAACAGCAGCAAGAGCACATCCTCAAA
>P_7242
AAATAATCTATTGTATTTGGCGTGACATAAGGGATTGCCAT
>P_7243
TTTTAACAGGAATGAATTTGCTCGGTTTATGGTGGTTGCCT
>P_7244
ACAGCTTCCGTTCCCCAGGTCCCGGTATACGTCCTGTAGGA
>P_7245
ATAAACTCATGAGAAAAAAGCTAACGTGGTCGATTGGTGAA
>P_7246
ACTACTCACTTGAACATCTTCAGGATTATTGGCTCTCTCTC
>P_7247
ATAGTCGACATGACCAATTCCGCTTTCTCTATACACTGAGT
>P_7248
ATCTTCAGGGTCATACTCGTCAGGAAACTCCCCACAAGGTA
>P_7249
GACATGAACGGCTTAACTATCGGGGCCATTAGCTACTGCGA
>P_7250
TTCGAAAAATATTTTTTAAGCTATAACCGACGTCCGAACCG
>P_7251
TGATGTAAAATCGAATTTATCTGCACTTGTACATAGCAAAA
>P_7252
GCTCGGCATGGCGGTGCGGTCGCGCATGTGATTTGTTTTGC
>P_7253
GTCTCGAGCTCGATTAAGTGCGATAAAGGCGAACGTACTCG
>P_7254
TTTTGGCTTTCAAGTATCATCAGTGGACAAAGAGAAATTCG
>P_7255
TAACGTAAAAAAATTTGGTACGTGACGGTTTATTATCCGCT
>P_7256
GTAATTGATTGTTAATTTCACCCGAATATACAATCATGTAT
>P_7257
GTAGCCTAAAAACATGCAATCGCGAATCTCAAATCATCGTT
>P_7258
TCTGACATTAACTTATTCTTCTTAAACGAATGTTAATCAAG
>P_7259
AATCACACATTTCCATAATCCATTATCTTTTCATAGAATTT
>P_7260
AAATATGCTGCGGACTGTTGCTGCAACTGTAGAGTCATCGT
>P_7261
GAAGCAAACACCAGAATAGGCGCCAATAAGAAGAAATAACG
>P_7262
TCTATTTTTCATTATTTTTGCGATTCTCCTTTACCGGAAAG
>P_7263
AGTGACAGGGATGTTCTGTTCACTAGCGACTTTTGGAAGGA
>P_7264
TCACCATCTGTTAATAATATCTCGGACGATACCACTTCTTT
>P_7265
ATCTAGAAGTAGTTTTTTCTCGCCATTGTAGATTTGTATTG
>P_7266
ATCTAGGGCATCAGGTAATTCGGGGTTTTCAGATGCATGAC
>P_7267
CTAAGCAAATATTGTGACGACTAAGGTAAGTTAACTTCTTT
>P_7268
TGGTTTTAAATCGTAGCGGTCAGTTTCATACTTTGACCATT
>P_7269
CACTCGATTCAACAAACGCACTCGACCGCTGCACCACCTTC
>P_7270
ATTAGAGGAGTGAGAAGACACTCCGACACCACTCCTTCCCC
>P_7271
ACAAACAAATTGCTTAACAACAGTTAACAGTTTTGATAGTG
>P_7272
TGTGCCTACTGGTTCCTTCACGCGACCACGACGCCCGCATT
>P_7273
GTTGAAGTATGGTCAAAATGCGGGCGTCGTGGTCGCGTGAA
>P_7274
AGGTGTAACACTAAAAAACGCGTAAAAAAGTTCAGTTTACC
>P_7275
AAAAGACAAAATGGGAAAGTCGGCGTTGCACCACTCGGGTC
>P_7276
ACTGAGATTGAGCTACGTGTCGCGATCTCCTCAGCTCGACT
>P_7277
TTGTTCTTGCAGAATATTTTCACGGTTTTGCTCCAGAATGA
>P_7278
GGTGTTGACAGGAAACAGCTCTGCAACATTGGCTAAACTTC
>P_7279
CTCTCTTTGCTCAAAAATTTCGAATTTTACTCCTTCTCTCC
>P_7280
AAAAAAGTATAATATTAGTACGAGAAATGTTTTGCTGCTTA
>P_7281
GTGTTCTTATAAGTTTAGTTCACTATCGACTTTTTGGAAGC
>P_7282
TACGGAGTCGGAGTATCGAGCGGTGGCCAACGCTGCCTCTG
>P_7283
GGCTTCTCTGCTTTATCTTCCTGCAGTTGTTGAGTCTTTTA
>P_7284
ACTGAAAATATTTTCAACATCAAAAGCAACAAAACTAGAAC
>P_7285
AAGAAATTTTTGTTGATCTTCAGTCTTACAAATTTTTGGAT
>P_7286
CAAACAAGGGAAACTCAAGTCGGCAGACAACTAAAAGTCTC
>P_7287
TAAGTACTCAACTTCAGAATCAGTCTTTTTCAAATCAGTCT
>P_7288
ATTTCTCTTTAGCACGAAAACGGCGTCGTAAGACTATAGTA
>P_7289
ATAATCCTCCAAGAAATGGGCTCGGACAGGGTATGTAAAAC
>P_7290
CACCAGACTCAATATAGATTCATGTGTGAAAACATTCACCA
>P_7291
GTTCGTTTGTTAGTCGTTGGCGACCGCGACCAAATGTTGTT
>P_7292
ACCGGAGAACGGTGAACGGGCGGTGGCGAGAACTGAAAATC
>P_7293
ACAACATCAAGCAGCTGCTTCAGCAGCTATCCGAGAAAACC
>P_7294
TTTATCACCAAATCCAAGCCCGAAACCGTCAAATCATAACG
>P_7295
AAAATTGTTTCGGAAAAATCCGATTTCATGAAAATAATTTT
>P_7296
GCCTCTTTATAATATAGATCCATCAACTCGAAAACTACAAA
>P_7297
ATAACTCCTTTCATTTTTCCCGTAAGCGAGCCGTGCTCCCG
>P_7298
TCGTTCAAGAAATACATAGGCACGAGTCAGATGCAAGCAAG
>P_7299
GGGGGATAATTCACCCTCTTCTCGCTCGACCTTATGCCCTC
>P_7300
TAGCTTTTCAAGAGACAAAACCCGAACAATCTGACACTGTT
>P_7301
CATAAAAAAAAAAAATTTTGCCAGCGTATGTCTTAATCAAT
>P_7302
TAGATGGCTTAAATCACGACCAATATCATATGCTTTATACC
>P_7303
ATTAAGTAGAGATGAGATCCCATAAAATATAACGAAATCTC
>P_7304
ACGAAATTTATTCATTTCTACCATTATTCTAATGAGATGTT
>P_7305
GCAATATCCAAGTAATTTCGCTGTGTTCTCGTGGTTTAATC
>P_7306
ACTCGCGACTTGGGAAGGTGCGAGATTAGTAAAGGCTCCTC
>P_7307
TAGATCGTTTGGTGCCTGAACTCGGCCGTTGTGAGATTTTG
>P_7308
GTGACGCTTCAAGAACCCTACCGGCACATTCAAGATTCTTC
>P_7309
AATAACATTCCCAGAAATTTCGGGGTTACGTGTCGCTTTAT
>P_7310
TTGTTTCAAACACTATGCTACTAGACTAGACTTACCAGAAA
>P_7311
TTGAGTAATTTCCACGCACACTTTATGCAAGTTATTTCACT
>P_7312
TTCCTTAGGTTGATAAAAGTCAGCAGAGTGTAAATCTATTG
>P_7313
TATACAAAATACTAGAATAACTTATATATCAAAAGATTAAT
>P_7314
GCCAACTCTATCTTTGGTCTCAAGCCCAATATAAACCTCAT
>P_7315
AGCATCTAAGCGTACAGAAGCTCGCTCAAGGAATGACAATA
>P_7316
AGTACCGCCAGCTCCTAAGGCTGCATCGGAGCTGCGAGGTG
>P_7317
ACAACACATAATTCTCAGCACGAGAGAGAGATAAAAAGCTT
>P_7318
ACAAAACGTGGCCTAACAATCGTTATCGTTGGTTTAAGGAC
>P_7319
TATCGAAGCTAGTAAGAGCGCTGTGTGGTCTAAGTTACCGA
>P_7320
CAATGACAATGGTTTGGTGCCTCGAACAATTCGTCTTCTTA
>P_7321
TACGGTTTCCAAGACACAATCTGTGACGATACAGGAAACCA
>P_7322
TATCTTCTCATCTTCTTCTTCGGTTATTTGATCTGCCAAAA
>P_7323
CTGATGATTCAAAAAGGTGACGATAGAGTGTTCTGCTTTTA
>P_7324
ATTTTGGGGACCTTGGTTTACCCAACTGATACGTGGGTTCA
>P_7325
TACAAATTAACGAACATAGCCAGTCTTTCACAAAAACTTTT
>P_7326
GAGATCATCTTCTCCAATATCGGTAAATATGCTGTGAGTTC
>P_7327
CCGATATATCACAATGAGTGCAATTTCGATGATAAAGCTCA
>P_7328
TATTCGAGAATGTCAGAGCTCGGTTATGAAGTAGCACAAAG
>P_7329
TGCATCACATGTTGCAGATTCAGTTACTACACAAACAAAAG
>P_7330
AGATTTCGCCTTCTTGTATTCTCGAACAGCCAAATCATATT
>P_7331
GATCAATACAGGAAATCCTACGGTAACGAAAACTCAGGACA
>P_7332
CATCGCGTCAACAGAAGTTCCTTCATCGAAAATCCTCTGCA
>P_7333
GATCATGTTATCCGAAACATCGCGGATAACAGTAGGCTCAT
>P_7334
GAGAAAAGTGTCTATTCTCCCTATTTCTAAAAAAACTACTT
>P_7335
CGTCATATTTTCCTTTAACCCGGGGGGTATATCTTCCACGC
>P_7336
AAGTAATGTCTATGAAAAATCCCGACACGTATGTAACAACA
>P_7337
ATCATATATTTCACCAGACGCGAGGAAAATATATGTGCTTT
>P_7338
CCTCTCTCTCAGAAGAAACTCGACGATGGCCCCATCCCCTG
>P_7339
TCTATTTTGATAATATTTTTCATAATTTTCCATGACTTCAT
>P_7340
ATGAGCCCGTCTTTACGGAACGATGATTACCGAAGTTTTCT
>P_7341
AAAAAAACAACTGTATAGACCCCGACTAAATGCTAAACACT
>P_7342
CACATCTTACTGTTCATCCGCGCAAAAAAAAAAAAAAAAAA
>P_7343
TTTGGAAAACATGCGTGAAACGGCCTCTGTATCCATGGCGG
>P_7344
ATAGTTGCTGAGTATAGGCTCGAGAATTTTCCTTGTTAATT
>P_7345
CCTGACTTATAAGTATGTTACTGTGACGGTTTTGTATGGAG
>P_7346
TTGCCCTTCTTTATAAGATTCGGCCACATCTAAATTTGACA
>P_7347
ATATCCGGTCTTTCTAGTGTCTCGACCATTGCATTCACGTC
>P_7348
TTTACCGAATTTGGAAAATACACGGTTAAGTCAGGCTATTA
>P_7349
GCGAAATAAGATTTAGGAAGCGTTAACTGGTTTTATCTATT
>P_7350
AATTATACGACCAAATGGTTCTTGGTCGTAACGAAATATAT
>P_7351
ATCAGTGGTCTTAACAAATTCGCCATCAAGATTCCTACTGA
>P_7352
CCAATAAACTTGAGAGGTGTCGCGATCACCTGAGTTAGCAA
>P_7353
CGGTCTAACTAATGATGAATCGCGAAGGACAACGTTAGAAA
>P_7354
GCCACTACGGATACTTTTCTCGCTGTCAGACTGTTTTTGCT
>P_7355
TCAGATTAACAAGTCCGGTACCCGCTATTCCTCACTATCGT
>P_7356
ATTGATTTTAACGTCCTTTTCGATGTCAGAATCCTCATCAG
>P_7357
TACCTATCTCCCACAAAATGCGACCGCGTCCAATGCTCAAA
>P_7358
CACTTTTCCTGACGCAAGGTCGGGGTCTTTACGAATAGGAC
>P_7359
CTCTTTGTCGGTCTTGATGCCGAGAACTGAGTTAATCCTAA
>P_7360
TAAGCAGGCAGCAGAACTCGCATGTTGGCGCAAAGCCATAG
>P_7361
CTTGTTCCTTAGTGTAGTCTCGGTCCATAGTTTAAGACTCC
>P_7362
TATCATTCCTTACTGAAAGTCCGGAATAAAGAAAGCGGTTA
>P_7363
GTCTTGGTCAGAGCAAGTCGCCCTATTCTATTACCAGACAT
>P_7364
AAGAGTTCTACCGTTGACGACAGCAGCGGGAATGGATTTCA
>P_7365
GTATCTTCACTTCAATACCCCAGCCTATACATTTAATGATA
>P_7366
AATCTTCCTAATAGACTCTTCGCCACCGATCAATATCCGAG
>P_7367
GCAAATTGTCAAAAAGGTATCACGGCCGTAAAGTTTCCCAT
>P_7368
CCAGTACATGAAGTGTGTCGCTGTAGGAAGGTCTTGTGATG
>P_7369
AAAGATCCTTCCCATGAGCACGCTCGAGTCCTTTCCTTGCT
>P_7370
CTCTAATACTCAAAACGACGCAGTATCGAGACGGATTAAGA
>P_7371
TCCGGAGATATTTGGAAATCCTTGGGCGAAGAATAGATGCA
>P_7372
ACAAAATAACCATGGACCCACGTTGTCGGAAGAAAGGAAAT
>P_7373
GTTTAGGTACACATGGATCGCCCTGCCAGCTGATTCTACTC
>P_7374
TGTAAGTTAAGAAAAGGAGACTGCAGCAGATGGGTTCGTTC
>P_7375
AAAGAGTGAATGTGCGTTGCCGAGAGGAGAAAACGATGAAG
>P_7376
CATTGATTATATGTAAAATACAGTTTTAGAAAAAAAGAAAA
>P_7377
TCGATTGAGACGGATCGACACACTATCGCCGTTGATCGAGA
>P_7378
GAGGCAATCCGGAAAACCCGCGAGTTCAACGTTATTTACAG
>P_7379
AAGAAAATTCTAACATAAAGCAGTCAAAAATTAACAAATGG
>P_7380
TGTTTACTAGTGAGCACCTGCAGCTTCTACTAAACACTAAT
>P_7381
AATATTTCTCCATTTAATTCCAGGTCATAAATTATTTTTTA
>P_7382
TAAACATGTTTGAAATAAGTCAGTCTAAAGAACTAAATCCA
>P_7383
ATACTTCCTAAAACAAAAGTCGGAGACGTTCGCAACGTTCA
>P_7384
TCCGACCACCGACGTGAGGCCGACGTTGGGGAAAAAGAAGC
>P_7385
AAAGGAATTTCAGAATATAGCAGAAATTGAAAGAAATAGAG
>P_7386
ATCAACCCCCGCCACAACCGCGACGTCAGGATCATCAAGAG
>P_7387
TTCAGAACACAAATGGAATCCTCCACCTGCAGGTGAACTAA
>P_7388
GTTTAATTGTAAAATCTAAACCCGAACGGTTAAATCTACCT
>P_7389
GTCACTTTCCATTCCCCCTGCGGGATCGTTGGTCATAACAG
>P_7390
TTTGTAGAAACTATAATAGCCAATAATGACCAAAAATGGTG
>P_7391
TTTCTTAGACTATCCTCTTTCGCTAATGAACATTTTCCTGT
>P_7392
AATGCAGAGTGTTCCCATGTCGTCTTCTGTTGCGTTCGCTC
>P_7393
AATAAGCATTCAAAAATATACCTGGACGCTTCTCAGAATTG
>P_7394
ACAAGAACCAGAAACTAATTCGTTATCTTAAAGACGCATCC
>P_7395
AGGGAGGTATCACCAGCATACGGTCATTTGTTGAAGGGCTG
>P_7396
GGTTTTGTCCAGCCACGACACGCCAGCTCCATTCCAATTCC
>P_7397
GGTTCCATCAAAACTAACTCCGGTTCTGATGATTCCAACCT
>P_7398
TCATGTTCGTCCAAAAAATCCGGTGTTTTGGTCTTAACATG
>P_7399
GCCCGATGGTACCAAATTCACGCGAGGATGCTGTCAATCGC
>P_7400
GTTTTGCAGAATGGAATTCGCGCGAAACTAGAAGTTTTTAG
>P_7401
ATGTTTCACCTCAAAAAATGCGGTCATTCCATATAGTGGTA
>P_7402
ATGTTCAAAAAATTGCTAGGCGGTAGCTAGGCGTTCGATAG
>P_7403
TTGAAGCCGTGCTCACCGCTCCTGATCGTGCAGATCTCCCA
>P_7404
GACGCAGTTTAATTTGGTGGCTAGAACGTTGTACCGGGACA
>P_7405
TAACTTGGATGAGAAAAAGACTATAAATTTGATATGTGTTC
>P_7406
TCGTTGAGATGTATGCGTTACCCGGATTTTTAGATGAGGCT
>P_7407
TTTTTGAGACGAATCATGTGCATGCGAGTCAGATGATCTGA
>P_7408
ACCTTAATAGCTTCAAGGTGCTCGGTCATCCGGTCTATTGG
>P_7409
GCCGTGTTAGTTATGGGACACCCGAAAGTGCAACAGCAGCT
>P_7410
ACTGTAAGAGACACTGAGGGCTCGACTTCAGCTAATTGGCC
>P_7411
GGGAATCGAGGAAGTGGAATCAGAAGCAGTAATCTTCGGAA
>P_7412
ATGAGCTAGTCTTTGCCCCGCGTCACCGAGAGGCGAAGACT
>P_7413
TGCTAGCTGATTCAAAGCTCCTGAACATATACACAAACAAG
>P_7414
CAAGCGTTTGCGGTTGCGGGCGGTAGCGGTTAGATTAAAAA
>P_7415
CACTAGTTTCATGGAACCAGCAGTCTCGAGATTAGAAGCTG
>P_7416
TAATTAATCTGAGCCATGAACTACATATTTGGCAAAGTCAT
>P_7417
CTGTAAACAGAGGAATTTCGCAGTCTCGCTTCAATCAAACT
>P_7418
TGGTCCACTGACAAGTAAACCGTTACCGAACAAGCCTCTCT
>P_7419
TGCCAGAGGAATTTAAAAGTCAGCAAAAAAAAGATGTGATA
>P_7420
TTTGTGGTCCTTAACATGGGCATGGCAACAAGATGCGCCTG
>P_7421
GAGACTGTGACTTTTATCACCGGTATGGATGTTTTTTTCCT
>P_7422
TGAGTCTTTTGGTTTTGTCACGCGAGGAGCGGCTTCACCTC
>P_7423
TATCCTTGAGAGTAATGTAACCTGAAAAAACCATAATCACT
>P_7424
TCCTAACACATGACCAAAAACATTACGAAACGTTCTTATTA
>P_7425
TATCCGGCAAGAACTTTTCTCTGTCCGGATCCTCGATAGGG
>P_7426
CTTCACAATCTCAAGGATCGCTTCAGCGTATTCCTCCACAG
>P_7427
CTCGTACACAAAGTTCGAAACGAGGATTTTTGAAGCTGAAG
>P_7428
AATTGAGTATCGGGCACATGCCCCACCCAAGACCAACGTGT
>P_7429
TTTGTATAATGAGAAAATTGCAAGAATATTCATAACTGGAA
>P_7430
CTCCATGACCGATACTTGCTCGCGGGCGATCCAATTCCAGC
>P_7431
ACAAAATGAGACCGAAAATACCCGAGGATATCCCTTCTTTG
>P_7432
ACGAAAGGAGTTCAAACCCGCGCTAGCAGCTTTCTTGGACG
>P_7433
ATCTTTATGTAGTCAGACCGCGGTTCTCGCCAAGCAGCTTG
>P_7434
CATTCAGCACGTGAAAATTGCGTTGTTTCCGATTAGTTTTA
>P_7435
CAAAATGTCAATCTGCAATTCACAGACAAAATTTAACTCTG
>P_7436
GTGGCAAGAGAACAAAAACACGGTGAGAACTTTATACTAAC
>P_7437
TCAGTGGGCCAATCTCAGCACTCGAATATGGATTTTTTGTC
>P_7438
ATAGGTGTAGTCTTTACTTTCGGCGACACGACTTCTCCAAT
>P_7439
AAAGAATATACAATTAGTTACGAGTGTAATTCTGTAGCGTC
>P_7440
TGTCTAGCACATAAGGAGTGCGTGCTCGCGGCGCTGAGAGA
>P_7441
CCGTGGCAGCCGCTAAACGTCCCAAATTTGCGTTTGCGTTT
>P_7442
ACAGGGTTATGTCAAAAATACGATGTCGAAAGGTTGTTTTA
>P_7443
TTGTTTTTAGCAGATGCACGCCCGATGAATGATGAATGGAA
>P_7444
TGCTTAAATGAAAGCAGACGCAACAGCAATCAAAAGACTGT
>P_7445
AAAAAAGTTGATAATTATCGCGATTTCTACAAATTTTTGTA
>P_7446
AAACTGTTACCTTTGGGTCACTCGAACGCAGATTACAAATC
>P_7447
CTAAACACACCATTCATAGACTCAACCGCATTACTAGTGTC
>P_7448
CCATTATCCCTTAGCGTTTGCTGTAGCTGATGGCGAAAAAG
>P_7449
TCCTAGAGAGTTAGACGGTGCCCGAGGGTGTTTCAGCTCAT
>P_7450
TGAGATTGAGCGGAAAGGCTCGCGGGTATTTCTTCCTTCAG
>P_7451
AATAAAATCAGATATTGTTACTCAACTAGTTATTTTTCCTT
>P_7452
TAGACCAAAGTCGTCAAGCACAGCACCGTATTTATTCATGG
>P_7453
AGCTTGAAGCAGTCAAGTTCCGTGCTTCTCGTTTAAAACAT
>P_7454
AAAGAAATAGATTTGAGCAACGGGGACCTTGCAGAAACTCT
>P_7455
ATCAGTAAACTTCGCAAGCTCGGGAAATAAGGAAATACAAC
>P_7456
CTTGCTCCTCAAGTAAATCGCACGAAACTCATCGTTAGTCA
>P_7457
CTAAATCAACGAGGCTGCATCGTAATCAAGATATTTATAAC
>P_7458
AGGAAAAAAAGAAAAAGGGACTTGGCTAGATTGGTGCGAGA
>P_7459
AGGCGCTGATGGGTCTAAGTCGCGAGTAAGGGAGTTGGCTG
>P_7460
AGTCACACAAGTTCAAAAAGCTGCAATGGCCATCAATGCTC
>P_7461
GAAACTAACTCCAAATTGATCTCGAGCGTCGCATTAGGAGG
>P_7462
TTACAATTCTACTACAATATCGCGCGAAACAAAACCAGACT
>P_7463
GTAATAATGGTAATGTAGCTCGCCAACGTCGTCTCCAGAGA
>P_7464
AAACTATTTAAAAAAATATTCGGCTTCGCAATACGAGGTTG
>P_7465
TGAACAAATACCTAGGTTTCCTTGTATAGCACTCTGGTCTA
>P_7466
CTATGCCCTACGCTCTCACGCGAAGCCTAGACGAACGTTTT
>P_7467
ATAGGGCACAAATTAATCGACTAAGGCACGTTTTCTTTTGG
>P_7468
CAAATAGAGAAAATAAACCGCGATTCCCAAAATACACCATA
>P_7469
CTTCTGTTGTGGTGGTTAGTCGATGTCGTCCATGGCTCGAT
>P_7470
GGGGAATAAGAGATTTGGCTCGAGAAGGTTTTGGTTCAGTG
>P_7471
TTGTGGAGGAGAAAACGAGGCGATGAGGTCGAGTTAAGAGG
>P_7472
ATTTGACAATTTTTTTTTTGCGGGGGAAATATTTTCTTTTA
>P_7473
GGGAGATGGTGATAGTTTGGCGAGAAGTGTTGAAGTTGTAT
>P_7474
CTGCCATAACCATTAGTCTACGCGACCGACGAGGATTCCAG
>P_7475
AGTTTGACAATAATAATTCCCCCGGTTTATAATAATACAGA
>P_7476
AGCTTGATCTTTTAGCACGGCGAGCATGGCGAATTTGGCGT
>P_7477
ATGAAGCTCAGACCCTACTGCGTTCGAAGCGTTTGTTCCAA
>P_7478
CATTGAAGCAAGTCCAGAAACAACAGTGGACCCTAACATTT
>P_7479
TCTATTAGACGTACACGGTTCCCGAGCAACGTACTCAATTG
>P_7480
CCCTTTGGAACTCCTTCACTCTCGACCGGTTCATAGAAGCC
>P_7481
GCTTCTGTCGTCCTCTCCTCCGCCGACGACGTCTTCTCAGC
>P_7482
TATGGCTCAGACTGTCGTTGCGGTGGAACAGTTTGTCCCAG
>P_7483
AAGAAGAGAGGAGAGAGATCCGGCGATAGAGATTTGGAGAG
>P_7484
GTACCGTCCAACGCTTTCTGCGGCGTCTATAACTCCAGAAA
>P_7485
TTCATCTTCTTTTGATTACTCGTGAGCTAAGAGAGAAGTGA
>P_7486
CACCTTTTTGGAATGTATGGCAGGAATAAGGAAAATGATGA
>P_7487
TACCAGATCAGCTGGAAACTCGGAATGGTTATCTTTTCCTT
>P_7488
TGATTAGCTTGTTCAGTTGTCACGTTTTCCACATTCGGCAC
>P_7489
TACACGGATCGAGAGAAATCCACTCTATATCACTTTGGTGC
>P_7490
TCTCGAGATTTTGAAGATGGCCCGATCACAAGCTTGAGTGA
>P_7491
CGAAAATAGCCCGAAAATTGCCGGGACGAACGGATAACGAG
>P_7492
AGGATTGGCACCGAAAAAGGCGGTGTGTATCAAGAACATAT
>P_7493
AAAGTGCGACCTGTAACTTACGAGGATGAAGTGATCTTGCA
>P_7494
ATCAATCTTCATTTCTTCCTCGAGCTCGAATATATGGAGTT
>P_7495
AGCTGGTAACCACGATTTCGCGTGAAAATGAACACACTGTC
>P_7496
CCAATTTGGACCAAAATACCCCTACTCGATATTTTAAACAT
>P_7497
GAGAGATCTCGTAGTCGTCGCAGTTAATGGAAGATCTGAAG
>P_7498
CATAATGCGCCTTGTTTGTACTGTACCATGGCGTGTGCATC
>P_7499
AGATATCAACGAAAAGCTTACCTGTACAAAGAAAACATCAT
>P_7500
ACATGTGAACACTTTAGACACGGCAAATGCGGCGCACCAGC
>P_7501
TCGAAATATCCGGAAGATCTCGGATCATGTTTATTAACATC
>P_7502
AGAACAAAAGTCAAAATAATCGATAGTCTCAAAAAGTCAAG
>P_7503
AGAGGAAGCTAGTGAATCGCCACGGTCGTGCAGCTACAAAG
>P_7504
GTTTCTGGAGAAGGAAAACACCCGCTTGGAGCTCAGCATGA
>P_7505
TCGGAGGAGATAGAAGAAGACCCGACTGGCGGGAAGATCAA
>P_7506
AAAGAAGCATAAGCTAAAATCGCTACTTGAACTGGAAAGGT
>P_7507
AGAAAGGCTAGGCCAAAACGCGCGGGTGGCTGAGAAATGTA
>P_7508
AAATGCATCAACCAGGTCCACACAAACTAAGAGAGTCTAGA
>P_7509
ACCAAAAGAAAATAAAAATGCGTGGGTTTCGATTTCAAAGA
>P_7510
GCTCACAATTTATACAATTTCGCGCACCTGAAATGAAACCC
>P_7511
TTTCATATGGCAAGGACCCTCGGCGATATACTCATACAGTG
>P_7512
GGTACAGAGAGGCCAACAAGCGGGACATATGATCTCGTTGA
>P_7513
GTGACAGTATCTCTATTCATCAGAATCTGGCTGATAAGTTT
>P_7514
GGATTTATGGGGTTGGATCTCTGCAGTTTGAAGCATCCTCA
>P_7515
TCCTATGACTTCGCTTTTTCCTAAAACTACGGCTGCTTCTA
>P_7516
ACAAATTAGACCGTTTTGTCCGCTACATCTATTCTAAACCA
>P_7517
GATTGATTGGCTCAATGGCACTCGGTTGTCGAATTTCTCTT
>P_7518
TATCTGCTTCCGATTTCATGCAGCTTAGGTGAAAATCCGAT
>P_7519
CTCATCCTCCGGGTCGAACTCGGCTTTACGCTTTTTCAGGC
>P_7520
TCTTTTAATAATAGCATCCACGTGAAGGGGTAAACAAATCT
>P_7521
GCAATATTGCCTGGCAATTGCAAGAAAATTGCAACGACTGA
>P_7522
TGTATTGATGCACAAAAATGCATTGATGTGCATTCTTCTAG
>P_7523
GGACAAAACAAGTAGTCGCTCAGTAGTCGTATTTAGGTAGC
>P_7524
CGTTATGACTATACGTAAGTCGGGGAAATAATAGTCGCATA
>P_7525
GCTCTTCCTAAAGCAATATTCGATGCTAATCGATCCACGTC
>P_7526
ACCGATCGGACTCAAAAACGCTGGGGCAACTTATCAACGCT
>P_7527
GTCTGGGGCCAGATTCGATCCGGCAATCCACTAACACAAAG
>P_7528
CGGGGAGGGAGAAGAATCGGCAGCATCGTTCCTAGAAAAAA
>P_7529
ATAACCGACCATCCGAAGATCTCGACTAGGGATCCGAGGCG
>P_7530
ATGCGACCAAAGCACGCCTTCGAGTTCGTCGGACCACGAGC
>P_7531
CTGCTCGGTTTTACCCTTTTCTGCCTCTAAGTCCTCGATGG
>P_7532
ATTAAGTAGTCGTCTAAAATCGGTTCACCAACTTACAAAAC
>P_7533
TTCATTTCTGTTATTGCATACTAGGACTGTTAGAACCAACC
>P_7534
GTGGATGTCAGACTCAAAGCCAGCGTTAAGAAACTGGACGA
>P_7535
TGAATGTCCACGGAAGAGCACGTAAGGGTAGTGGAGTAGGT
>P_7536
ATAATGTATAATAATGGGACCATGGAAAACATTCCTACCTC
>P_7537
ACCAAGAAGAACAGCAATGGCTTGTGCAGAGATGAGGAAGA
>P_7538
TATAAAGTATCAACTATGTTCATGCTCTAAGAGCATGTCAA
>P_7539
TCAATCACAACTCTATTATACGTTGTCGGTTCCACACCAGC
>P_7540
CTCTTTCCCTTTCCAAAGTGCACGGTCCTCTGCTTGGTTTC
>P_7541
TTTCAGCTTTTCATAGCATTCGGATATTAAATGGTGTTTTC
>P_7542
GATTAGATTATTAGCACCTGCAATACCAAAATTCTTTGTTT
>P_7543
AACACAAACCCTAGAAGTCACTCGAACTCAAAAACGGAAGA
>P_7544
CTGTCTCTGCTCTGTTTTGTCGCGGACGTTCATATCCGGTG
>P_7545
GTTCTGGATTAGGGGAGGGGCGATATCGGGAGGGAAGACAT
>P_7546
TAAACTCATTAAAAAAAACTCTCTCCTACAGATTTGTTGAA
>P_7547
AAACAACTTTTTTTTTTATTCGGCCATTATGGAATAATGAC
>P_7548
GCTTCTCTTTTGTTTCTATGCAATAAAAAAAAAATTTGTTT
>P_7549
GGGGAAGACTTTTGGTAGGGCTTAAGGTTAAGACTTTCGGG
>P_7550
AGATAATCCTACAGCTGGAGCTATTGCATCAAATACATCTT
>P_7551
GCACGTCTTCAAAAAAATCGCAGTCACATATCAATTATATG
>P_7552
CAATATCTCTATGTTAATCACTTATGATGCGATTATAGTAA
>P_7553
CCTTAGATGATGGTCGATGGCAGCGTCATTCTGAGGCAGTA
>P_7554
AGAATCCCCACTCGTTTGCTCGGGAAGAGGAGTCTGAAGCC
>P_7555
ATTGTAGTATATTTCAACTACTATTAGTATTTATATACCTT
>P_7556
AAATCTTTCTATACATTGTTCTGGAACATTTATTAATCACT
>P_7557
ATTTCTCAATTGTTAGAGACCTTTCAAACAAAATTCTTTTT
>P_7558
TTATCCGGAGTCCTAGCGGTCGTGAAACTTTGGCTCAACAA
>P_7559
AACCAAACAGAACCAAAACACACCAACATGATTATAAAACC
>P_7560
TTGTTTCTCTTGCAGGGATTCGTGTGAAAATTTGCCTCAAG
>P_7561
TCGTCGGCGCATGTAAAACGCAGTCGTTTAACCGAATCGAA
>P_7562
TTTTTTTGAATTAAAAATTGCAGGACTAATTGGAGCAGCTA
>P_7563
CATTACATGGATCCAAAGCGCGGTCTACTAAATATTGCAGC
>P_7564
TAGGAATTTTGGATAAAACGCCGTAAAGGTTAAAGGAACAA
>P_7565
GCATGGCACGAGCCATACCTCGTGACTTGTATCCCTTGGCA
>P_7566
AAAGGTAATATACATAAATACATTATTATTGATAACATGTC
>P_7567
CAAGGAAGAGTAAGGACGGACGAGAAAAACCGAGGAAAAGC
>P_7568
GCTAGGTTTTTTCATAATTCCAAGATCGTTGATGTTGCTAA
>P_7569
AAAATCTATAGAATAAAAGGCGGCCTCGCATCTACCTTTAC
>P_7570
AAATGATAGATAGATGAAAGCTGCACATATAAAAAAACCTA
>P_7571
ACACAAGTTAGTATGATGATCAGTAAAAAGGAAGACAGACC
>P_7572
CTTCTTCGCTAAACGGTGGTCGGTTCTGATTTTGTGATCCT
>P_7573
CAGAGATGCATTGGCAAAAACTGTGTACTCAAGATTGTTTG
>P_7574
TGAAACAATGTGATAGGCGGCGGCGATTTTGTATGTGGGAG
>P_7575
CATATTTGATCGATTCAATGCTTGGTTCCAGCTGAAGATGA
>P_7576
TGTTTTCAGAGTACGATTTACGGCCTCACTAATTGGAAAAA
>P_7577
AGATATTTAGAGAAACAAAGCATAAGCAACAAAAGTAAAGA
>P_7578
TGTATTTTACTTATATTTTACGGTTTATTACATATGGATAC
>P_7579
TGGTTGAGCATGTGTGAAGGCAGTCTGAGTTGGATGCATTC
>P_7580
TATACAAAAAGCTTTCAAATCGTTCGAGCTCAAACCAACAT
>P_7581
TGGTTTTCGTGATCTGGAGGCAGAACTGGACTCTGTTTCCA
>P_7582
ACATAAAGCAACTCACGAAACGAGAAAGCACACAAAGGGTT
>P_7583
TTTATTATGCTCTCGTTAATCGAGCTCAAGGTGATGCTGAA
>P_7584
ATTGATGATCACAAAATCCCCGCTACGGAAACAGGAAGAAG
>P_7585
GACATCAATGAGGTCATCAGCGGTTGCATCGTAGCGCAGGG
>P_7586
CCGATCTTGTATTGTTGCATCGTTAACCCTGAGAAAATATA
>P_7587
TCCTCCAGTGCCACATCCCTCGGCGATAACTCTTTCAACTC
>P_7588
TTCTTTTGTCATATTGATCACTCGAATTTCAACTTCATCTA
>P_7589
TGTGAAATGTATACAAAAAGCATGAAATATATTTTCCCAAG
>P_7590
ACATATGAGATAAAGTTCATCGTGGACGGGCAATGGATAAC
>P_7591
GCAGTAAATGGATCGCCATCCACGGGCATGCATTTTGAACC
>P_7592
TGCTTTAGAACGTCTTGTTGCGGAGCCCATTTCACTATCTT
>P_7593
AGCTTTCGTTAGTTAAAGAACAGTCTTTTTGTCTGATCTTG
>P_7594
AGCTTGGAATGCGGTGATCACAGGGTCGAAGAAATGGGTTT
>P_7595
ACCTAGTGGTACCATATCGACCCCAAAATTAATCAATCTAA
>P_7596
ACTATGGCTGGAAGAAAAATCGATAACTACCTTGTACCCTC
>P_7597
CGTCTTTCCACGTCAGACGTCCAGCTCAGCAATGGCATGGT
>P_7598
AGAATAACTTGGATGAAATTCACAAACAAATTTTAGCCATA
>P_7599
CAAGCGGATTTCCTTTTTGGCTGAAACATCTTTTTGAGAAA
>P_7600
CGAACTCCGGTACCGAGCGGCGCAGTTCATCCATTAACACG
>P_7601
ATAAAACCATTTTCACTTTCCTATAAACGTACGTGATAACC
>P_7602
CCAAATTGTGACCACTCACGCACTTTCGAGAATCTTTTGTC
>P_7603
AAATACCGTCTGAGGAAAAACTCGACCGTGTAGAGGATTTA
>P_7604
TTGGACCTACCCCACAAATGCAGCTCCATAACGAAGGCCAT
>P_7605
AGCTCATTACTCGAGCGAAACGAGATCGATGAGCTGCGTTT
>P_7606
TGCCAAAAACAAAAATTTTACGGGAAAATATTTTCGAAAAA
>P_7607
TTTGGTTATGGAGCTTTGCGCGGGAGGTGAGTTGTTCGACA
>P_7608
AACAGAGCAGCTTCCAATCTCAACAGCAACATTTTAATCAG
>P_7609
CCTGCGTCTAGGTGAAACAACCCGAGCGCTTCTTTAGTGAG
>P_7610
CCTCTTAGCACAAACCCAACCTCGAACATGTGTTTTTTTTT
>P_7611
TGTTTTTTTCTGGAAAATTTCAGTAAAGAGGGAAGAGAGAA
>P_7612
CTAGATTTCTTTTGATAAGACATTATACGAGTAGACTAATA
>P_7613
TGGGATTTTGTTGGTTTTCACGGGGTCATCGAGCGGTGGCT
>P_7614
ACCGGTTATCGGTTTGGTAACATGGCGAAAATTTTGATCCA
>P_7615
CAGCGCTTATTAGCGAGAATCTCGACTAATTGAATTTCAAA
>P_7616
GGGATCGATTTCTGGGTTGTCGGGATTGAGAATGGGAAGAT
>P_7617
CTCGTCAAGAATTGTTTGCGCCCGTGCAACATCAAAGTTTT
>P_7618
GCCGGGGAGACAATAATCTGCGTGAGGAGTGAGTACTCGGT
>P_7619
TTATACAACGGAAGAACGGTCGGCCAGGATTGTCTTGTGAT
>P_7620
TATGTTTGATGGAAAAAAGGCGGCAAAAAATCTATTACTGG
>P_7621
CAACGGTACATTCCATATGGCGAGAACGAAGTGAGCGTAAA
>P_7622
ACCTCAACTCATAGAGGTTACGGTCCTTGTTCGCCGCAATC
>P_7623
TATTAAATTTGTAATTTCAGCAGCGTCGTACAGTCGCCTGT
>P_7624
ACACACGATCTACAAAAGAGCGGCGATGTACGAGTTCTACA
>P_7625
CACTAGAGCTAGCTACTTCACGATAGCGACCTTTTATATAC
>P_7626
GAGGGGCTATCAAGTTTGTACGGGATGTGGCTGCGGCTTTG
>P_7627
TAGACTGCGCCTGTCCTGTTCGCGAGTAAAACGTTGAGGTC
>P_7628
GAGAATCAGAATGGACAGGGCATTGGCGATGACTCTGCTCA
>P_7629
ACACACCATCATCAATGTGGCGGCAAAATCTTCTAAAGATA
>P_7630
ATGGTGGAAAGACAATGAAACGGTAATTAATTATAATTTAT
>P_7631
GGATGATCCCACTTCCTCTTCTGCCCCTGCGCAGGCTTGCT
>P_7632
TCAACACTCTGCCCTGGAGCCGCGCCCACGAGCTTACAGCT
>P_7633
GTCTGTCAATGTCGGGTTCTCGCGCTCCTGTTTTCGTTTGA
>P_7634
GTCCTCAATGGATGAGAGCTCGGCCTCGACGTGGAAACTGT
>P_7635
TACGGAGGAATTGTTGTGATCGTGAGCAATATCCAAGAATT
>P_7636
GCAATGGAATGCATGATCTCCATTGGCGATACTTCTAGTAC
>P_7637
ACACTGCTGATAGATCGCCTCTCCAGCTATATTCTCAAAAG
>P_7638
GACGACAGAACTAATAGTTGCGGCGACAAAATTGTTGTAGC
>P_7639
GAAGGCTGGGGTACCTTATGCGGTTTATACGGATGCATCGG
>P_7640
CGTTATTAGTCTTCCTCCCTCCCGATCGATCGCTTTCCTTG
>P_7641
TTGTCCTCATGCTTCCTCAACTGCCGCGATGCATAGGCAAT
>P_7642
GGTATTCATGCTCGACCACACTCGCACAACTTGGATTGCTG
>P_7643
ATCCGCACTTGCTTCAACTACAGCAACGGCTTTCACAAGAA
>P_7644
CATAGGAACCTTCCAACAACCGCGGACACTAGAGATTACTG
>P_7645
TCGAATGCTTACGCATGATTCAGGAGCGTGTATTCTTTGTA
>P_7646
ATATTCTTAAGAATACATCTCGATGAAAATGTTAAGCATGA
>P_7647
AGTTTGGTTATTTTACTAGTCGATGGCATAAACCCGCTACC
>P_7648
GTCATTTCAACAGTCACTTTCGGCGATGATCTTTCTTCTCT
>P_7649
CCAATCTGAAGTAGCCACTGCTCGGTCAATTTTTGATTTGA
>P_7650
CACCGTAATCCTCAAACTCCCAGGAATTTTTGTATGTCCCT
>P_7651
ACTGGGAGCGTTTATGTCAGCGATTTCGAAAGAGTTCGGAA
>P_7652
TTCCCCACTGCCTTAACAACCGCTCTCGATACTCTCGACCA
>P_7653
GCATCAATTTACTACTAAAACTACATCTTTTTTTATTTTGA
>P_7654
GAGCCTGATTAGCCGCCCATCCCGACTGCGCAAAAAACCCG
>P_7655
AACGTGAAAACCACCTTTCACTTTTGCAATCCCTGAAAATA
>P_7656
TGTACGAACACCAGAGATTTCGCGAGAAACAGAGACAATAC
>P_7657
TTCCTAATGCTCCATTAAAGCGGCTTCGGTTTCTGAAAGAG
>P_7658
TATAGGCGCAGTTCCCGTCTCGGGAATGAATTTCTACAAAC
>P_7659
CCTACACAACCCAATTGACACGAAACCGCTGCCCCGACCAA
>P_7660
CTGCCGGAGCTACCGATTTCCCTGGTTTGCAAATCATCGAT
>P_7661
GTTTTCCAACGTTACCTTCGCCCGGATAAGGATTATTTATC
>P_7662
AATTGATATATTAATAAACACAATAAAATAAATATTGTAAA
>P_7663
TTTATGTTTATTCTATAATTCAATGGCGTTAAATCAATACC
>P_7664
CTACATCTGACACAACTATGCGCGAATTCCATTTCCATAAG
>P_7665
AGCGGTCCAAAACGAAAATGCGGTTCCTCATTTAACAGTCG
>P_7666
GTGTGTCCATGCTATGGCCGCAGCAAGGCACCTCGCCCTCA
>P_7667
CCTATAAATAAGAGGAGACACTACTAAGAAGAGGGGTCCAG
>P_7668
CCAGTGTTTTCTCGAAAACGCTTGGTTGCTGGAACTCTGGT
>P_7669
ACCTTCTTCATCTCTGTAACCGGTTTTAAGCAAAATGTCGT
>P_7670
ACAAATTCATCTAGCGCAGGCGTCGTCTATATATAATTAGG
>P_7671
AAAGGAATAGTTTCATTGCTCAGTATCCAAATTTGCACAAA
>P_7672
GTCATCTGGAAGGGAATTCTCGAGGTCAGACTGAAGAGACG
>P_7673
ACACATTTGATGAGCTTTTACCCGAAGGGTCTCAGCTTATA
>P_7674
CCAACTTCTGGTATCTCCTCCACGATCGTACTCTTTCCCGA
>P_7675
AGGTGGGGCTTCCTCTCACGCGCGGGTTTGTGGGATAAAAG
>P_7676
TTCAAGAATCTGTGATTTTGCGAGGATCAAGAGAAATTAAA
>P_7677
CATGATAATTGCAGTGAGTGCTACTACTAATATTATCTTCT
>P_7678
ACAAGCTGCAGAGTGCATCGCTCGGATAGTGGAAAGATCCA
>P_7679
ACAGACATTGATGAGACTTCCATGCTCGCATCTCCATTTCG
>P_7680
GTTAAATTCTTTGATTTTTACGGGCGAAAATTAAACACCGC
>P_7681
GTAGTGTTCCCCGCTGCTGTCGTTCGCTTCGGAAGCCTTCT
>P_7682
GTAAAACTCTCAGGATGGGTCCCTTCTGAAGAAAAGAAACA
>P_7683
AAGCTGAGTAACCGAAGATTCACGGGTAAAGGTAAAGAGAA
>P_7684
AGAGATGGAAACGGATCCATCGCGATAAGTGTAGCAGAGAG
>P_7685
TAACGCGTTTATATTAATCTCTAATACGTACAACATATTAC
>P_7686
CACCATAAACCAATCAATCGCAGAAGAGAAAACAATAATTT
>P_7687
ACTTTGTAACCAATGAAAAGCATTAACGACAAAACACCATT
>P_7688
AATCTGAGACTTCAAAGCTGCAGTGTTTTTGGCTTCCTGTC
>P_7689
CGAAAATGACTGGAATTTTTCTATTCCGGCACTCATTCACC
>P_7690
GAGACTTTGCCTGAGAAAACCGCGAGGAAGAAGAAACGGCT
>P_7691
CAAAGCAAATTGAAAAACTTCGGCGTAAGGAGGAAAAGAAA
>P_7692
CAATTGAAGAGCAAAGTTAACCCGCTCGACCCCACAAAGAA
>P_7693
TTTATCGCTGCGACAAGCACCGACGGTATAAAATATAAAGA
>P_7694
GAACGTGTCAACAAAAGTGGCGCGATTTTTGATTCAACAAA
>P_7695
AAAGAAAGGAAAGAAAACTTCAGCCACCAATTAGAAATCCA
>P_7696
AAAAGTTGACGACTTTTGGTCAGTTTAAAATGCAGGATAAG
>P_7697
CCAAACCCGTCCCGCCAACCCGTCCTCTAAAAAAACTCATT
>P_7698
CTGTAAATAAATCCCAACTCCAGAATTTATTTCACAAAGTG
>P_7699
AAGGGGAGCCTCAACTTCGGCTTCAACCGTCTCCTCGTCTT
>P_7700
TTGGCGGTAAACTGTTAAATCGCGGTTTATGGAGAAAAATG
>P_7701
AGCTACAAGAGCTTGCAAGTCCCGGGGAAGGAAGCCAGAAG
>P_7702
TGATTTTGCACTTTTTGACGCATGGTTTTGGATTTCTTTTC
>P_7703
TGTAGATGTCTTGATGCAAACTTGATCGAGATTCCAGTTCA
>P_7704
GTCTTGGAACTTCTGATTTGCTGCATCGATACATAATGCGC
>P_7705
TTAATGCTTTTTCCGTTCATCGAGAAAATTACCTACTTTCG
>P_7706
TGTGGTTACTGATCAAGTCTCGTTGTTGTTTTAAATCGACT
>P_7707
AAACTCCTCATCATCGGTGTCTCGGGCGAGTACCGCATCAG
>P_7708
TGATTAAATACGAAAATTCTCGGCTTGAACAATCTTGCTTA
>P_7709
AACTGAATGCAAAGGCAATGCCTTGAGAGTTGACAAACGCA
>P_7710
GGGAAAATTACCTGGCAGCTCGGCGTGGGATGTTGACAAAG
>P_7711
ACGTAAATAACTTGTAAGTTCAGCAATTATGATTCTTTCTA
>P_7712
AGCTTCTCCCATGCTTCTTTCGCCGACGTAGCTTCAACGAC
>P_7713
TATTTTTTGAAAGAAAAATCCGAGGTGTTCGAAATTTTCAA
>P_7714
TGTTGCGAACGTGTCTGGTGCATTGACGAAGGATGAGTTAT
>P_7715
AAATCAGGTCTCGACGAATGCAGCAACAAAAAACAGAGTGT
>P_7716
TCTAATAGCCATAAGCCATGCACTCTTACTTGTGAGATTAT
>P_7717
ATTTTGTTTGGAATTTATATCATTGCATATTTTTATAGATA
>P_7718
ACTTTATGCTCGTCTTTAAGCGGCAGAGCAAATCCATTGAT
>P_7719
TCCAGCTCAAGGATTATTGACAGGATGTGTTTCTCTCAGCT
>P_7720
AGATCCAAAAGTGTTGACTTCAATGACATCAATTTTTGCTA
>P_7721
GAGGTTGCAGCATCTAAGCTCACAATTTTTGACATTGCTAA
>P_7722
ACAAATTTTGGAAATTCTTACAATAATTCAATATAAGATGT
>P_7723
CAAACACAATTATAATGATCCGATTAATAGATGAGACAAAA
>P_7724
GAAAAAGAGACGGAGTGTTCCGACAGCTGTTGTTGGAGCTG
>P_7725
ATCTAAGAGAATTAGGCCGTCACTTGTGTTGTGTGGGAGCA
>P_7726
AGTAGAGGGACGACTATTGGCGGCGTTAAGGATACTGCTTT
>P_7727
GAATCCGGCGACTCCTCCGTCGCTGTCCATCAATCCGCCAC
>P_7728
GGGTAGGAGCTGCAAAAGTGCCCGACATGCGCCTACTTTTA
>P_7729
GGAAAAGGTTGGTTATGAGGCGGTGATTGACGGCGACACGG
>P_7730
TATTTTTTCTTGCTATTAATCGAGAAATTATAGAGTAATAT
>P_7731
AATGTCTTGAATGACCATTACGTGAAAAAATTGTATGTCAA
>P_7732
GAAATAAATGGAGTTAGGCTCAATTCCAAGGGTATGGTCAG
>P_7733
CAATGTTATGATATCTCGGGCAGCAACTAATAGCTAGACAT
>P_7734
TTTCGGGTCTATCACATGCTCTATGCCTTTTTGGTCCAATG
>P_7735
GTAAGGAGAGTTTCTTTGGTCGCGATATTCGGGTACAGTCT
>P_7736
AACTACAGAAAGGCAACCATCAATACACATGAATAAGGGTT
>P_7737
TATATGTAAAAATTTTGACACTGCTTCAACACTGTTGTGAT
>P_7738
GGTGTCGATCATATATTTTCCTCCGCTTTGGTTTATATTCT
>P_7739
ATCCGATGCTAAAAATTTCACATAATTTAATTTTAGGGGTC
>P_7740
TTAATTGACTTTAAACTTTTCAGGAAAGCTAAAGCATGATT
>P_7741
TCATTTCTATGAGTAGGTGTCCCGGTCTAGCACTATGCCTG
>P_7742
AAGATCTTGGAGGTGGAGGTCTGTAACGCCCGCAATCCTCA
>P_7743
GATGTTGTTACGGTTGATCACCGTGGGTTTTTTGGTTGTCA
>P_7744
ACTGCTCCGGAACAGCAGGTCGCCAATGAGGAGACAGCTGC
>P_7745
TCTTGTTATGACCTGCTTGTCGACAGCGTGAGCACTGATTT
>P_7746
GTAATCTGCCAGGATAAGGCCGAGTTCGAAGACGTTGGGCG
>P_7747
GTTGAAGTAACCATTTCTCGCTGCATCGAGAGCCATCTGAT
>P_7748
CTGCTACTTTTGAAATGTCGCGAGGTTGTTGTTTTGCGATA
>P_7749
TATCTTTCGGAAGTGTGTAGCGGTCTCGGAGGGTAAGAATC
>P_7750
GGTTCTACCGATGAATTTATCGAGAGTAGATTGTCTTTTCG
>P_7751
TGAAGGAGATACCACTTCGTCTGCACCGTTGAAGTTCACCA
>P_7752
GAAGATCGTGAACATGCACGCCCGACTGATGAAAGCTTTTC
>P_7753
TCAATCGATCAAATCAACATCGGCCGCATCGATGACGTCGT
>P_7754
AAGAAAATGAAAGAAAGAAGCGGCGGCTCCAAAAAGAAGGT
>P_7755
GATCAATGTCGATTTTGTGGCGCGAAAAGATGGAAGCCTAA
>P_7756
GTAGACAAAAGACCAAAACACATTAGTTAATGGGCTTCCTC
>P_7757
AGCTGGAAGTTTGAAATGGGCGCCAATAGGAGTCCGCACCA
>P_7758
GGAGGAGAAAATGAATTTTTCTGTACTTTCGTTTATGCATC
>P_7759
AAGAACAAAGAAATCAAACGCTGGAGCAAGCCACTCTAATG
>P_7760
GGCGAGGACCCAAACCTTGTCGAGGTCGTGGTCGTGGGAGA
>P_7761
CTCGTAGAGTGGTTGATTTACAGCATCTAACATATCGTAAA
>P_7762
AAAACTAATAGCGGTTAACGCCCGCTATTAATACCCATATT
>P_7763
TGTAGCTCCCTTGTGATCTGCGATGTACTTAAAGCCAATGA
>P_7764
CCCAATTGCGAAAACGATGCCGGTGACCGAGCTTAACAGCT
>P_7765
CCCTTCTTGAATCCCACTGTCCGCAGTGGCAGAAGTACTCA
>P_7766
GAAAAGCCGAGTGGCTTGGTCTTGGTCACACAGCTCGGCCA
>P_7767
TGCCAAGCAAGGGGGAGGCACGCCGATGATAAACAGCGACC
>P_7768
CCCATTCGCGTATGTGGGCTCGTCAGCTGCGTAGGTCCTCT
>P_7769
TCAAGGGTTTAAAATTTTTACGCGCTCATGTTTCATTTCAC
>P_7770
ATTTTTTTCGTTTTCATTACCAAAGAACACAAATCTGGGTT
>P_7771
TAGAGTACCTTGGAGAAAGGCGTTGTTTACATCTAGCTGCT
>P_7772
TGAAGAACAAGAGGACGGCTCAGCGGCAAGAGAGGCAGCCT
>P_7773
TCCGACATGGTAATCCGCTACCCGGACATTTTTCCTATTTG
>P_7774
AAATTATCATGCTAATGTGGCGCGTACAAGCTTGTTCATAT
>P_7775
ACGAATCGAAGGAAAGAAATCCCAGACAATAAATTTTACCT
>P_7776
TAAAGCCTATAAGAATATGGCATGGATTGTAAATTCTTGAG
>P_7777
CCATTAGTTAGAAAGAATGGCGTCGTTATGATGATTGGATC
>P_7778
ATAAATAACCAAAACTATCTCGGGTTTGAGTACTACTTACC
>P_7779
ATAAAAGTACCCATAAAACCCGAAAAATCCACAATTATAAC
>P_7780
ATTTGGCGACTAACTAACGTCTATGTTTTTGTTAGTTGTAA
>P_7781
TTCTTCAGTGTCCCAGTACGCAGTCATTTCCTTCCATAGAG
>P_7782
ATTTGTATCTGACTGGACAACTCGGGCGGGTAGTTAGCTTG
>P_7783
CTTTGAAAAAAAATATTACACTAATGTAATTATCGAAATTC
>P_7784
TACGGGATACTTTGTGTGGTCTTTGATGGACAACTTTGAGT
>P_7785
CATTTTGATTCCATGGCAAGCATCAACGCCGACCTGATTCT
>P_7786
AACAGTAAGGCCACCTTTCGCGAGAAGTACTAGATCATTGA
>P_7787
CGATTCCAAATTCCCGGCCACGCCAAAAAAGAAATCGAAAT
>P_7788
CTCTTCTGTTTAATCTGCATCGGGGGCAACCTTTATATGTA
>P_7789
CTTATGTTAAGAATGCTCGTCGCGGACCGCACAAGGATGGT
>P_7790
GAAAAGGTATTCTAAAGCCGCGAGGCCCGTAAAAGGCAAAC
>P_7791
AGAAAGGGAGTACCGTTTTTCTCGGTTGAGGTAAGGCACAT
>P_7792
CAAAGTGGATTCTGTAACGTCCCGTGAAGGAGATTTGAATC
>P_7793
GTGTCCGTTACATCGGATCACCCGAGTTGTCAAAATAAAAA
>P_7794
TTGCATCACTACTAAATTCGCATGGTGGTTTATAATCATAT
>P_7795
TGCTAACTAACGTGATCACGCACGAGTCAACTACATTGATG
>P_7796
AGACTGTTATTGTTTAACCGCCTGAAAATGAAAATGACAAG
>P_7797
CATTAATGAGACGTGATTCGCGGCGTGATTCGAGCGTCCAT
>P_7798
TTTTATGTTAAATATATAACCTATTAGTATGCTTCATTTAA
>P_7799
ACGATGGAGATAGAGAAGTCCACGAGCGATTCCTTGAATGA
>P_7800
ATATTAAAACCGGAGGAAACCGATACAAAAAAATACATGAG
>P_7801
GTAAATTGGCATTCACCAGTCGGTCCCTAAATGTATGCACA
>P_7802
TCTCTTAGCCTTACAAAATCCCTTTATAAGAGTATTGTAAG
>P_7803
TCTTTAATTTCAAAAAAAATCAAGGATAACTCAGTTTATTA
>P_7804
AAAAATGATGTATGAAGTTGCGTTATTAAGTTTGAGGCGCG
>P_7805
CTAATTCTTAGAGTTACTTACATGGATCTTCATTCCTCGGA
>P_7806
TGCTTCTCGTATGGTGTCTGCCTTTTCGAGGTGGAAGCGGT
>P_7807
AACCTGAGAGCTGCAAGTCACGAGGAAAATTTAAAATAAGA
>P_7808
TGTCTTGAAAGGGCAAAATACGGTCTCCAGTGATTCACAAT
>P_7809
AGATTTTTCGATTACACACACAGACTCTATTTATGTGATTC
>P_7810
TTTAACATAGAGGAAAAGAGCGATGACGTCATAATGGTGGA
>P_7811
CCAAACCAAACCATAATTTACACTAAACATTTAGTTATGTC
>P_7812
ATTTGAAAATTTGCTTAAATCTATTAAAACGTCGAAAAGTT
>P_7813
GAAAGCATCACTTTATTGTTCGCTGCCGCATATTACAGCAT
>P_7814
GAAGTCAATGGTTCCGTTTCCATCAGCGTCAACCTCGTTGA
>P_7815
CGTCCGAGGTGGGGTTGTTTCGCTAGCGCCTTCAACGGGAA
>P_7816
AAAGCTGGGAGTAGTTCAAGCGGTAACTTGCAAACATCTGC
>P_7817
TTTGATGATCGAGAATGTTCCTGTGATGATTGCTTGACTTC
>P_7818
GGCAGTAGAGGAAGAAGAAGCGCGGTCGCTGAAAGAAATGG
>P_7819
GAGCGGAAAGAACTAGTTCTCGGGATCATCGACTTCATGAG
>P_7820
CACGCGCCAGAAGCAAAATGCGGTAAACGAATCAGAACATC
>P_7821
TCCAAGGACAGGTAAATTTCCAGCAACGGTCTCCTGCAAAT
>P_7822
GTTAATGCGAGTTAACGTCTCGGGATTTTGGCCAGGTCAAC
>P_7823
GTGCAGCGGATCGATTCTTGCGGGAAAGTTCACAACCTACC
>P_7824
GTTTTTTTTGTTTGGAGACGCACTATCTACATACAAAATAC
>P_7825
CTTGAGGGTCAGCGACAAACCGCGGACCATTTCTGTGAGGA
>P_7826
CTTTAACGGGCTTGTCATTTCGTTCCATTATATAATAGTGA
>P_7827
GCCGCCCGATTGCCGACCCTCAGTAGGAGCTTAGGCTCCCA
>P_7828
ATGTCTTTCAACTCCGCACTCGCCCCCACTTCCTTGGTTGT
>P_7829
TCAAGCCTATCCCAAGCCTCCGGTGGAAAGTACTTCTTGTT
>P_7830
CCTCCGACAACTCATAAACTCGCGGTGCCACGGCTTGCCGC
>P_7831
CCGAAAGAGAAACAGGTACTCGTTATCGTTAAGCAAATACT
>P_7832
AGAGTTATACGTGCATGAATCGCAAATCTGTGTTTATGATA
>P_7833
CGGGTTGGATTCGGGTAAAACCCGATCGGGTACGAGTATTT
>P_7834
TGTCAATTATTTTTTTTTGCCAGTCTTAGATTTATTATTTA
>P_7835
TAATTAACTGACAAAAAAAACACCGTTGTCTTCTACTATTT
>P_7836
GATGTGCATGATCCTCGTCTCCTTGCAATTGCTGAAGCTGA
>P_7837
CACCATGTGGTTATAGATGGCTCGAGCGAACAACGCATACA
>P_7838
AGAACTCTCACCATCAAATCCTCTGTGAATAACCGTAAAGC
>P_7839
TTCTGTTTAACAGCTAATTACTCGGTCTAACATTTGTATAC
>P_7840
TTGATCTCTGGTTTCAACTGCAAGGCCTATCCAGCTAATTA
>P_7841
ACACTTTTGTCACTGCTTTGCCCTGGCGCTTGACCATCTGC
>P_7842
CTTCTCATGCCGGCGAGAACCTCGGTTATGAAACCATCTTC
>P_7843
TATCTTCTTTTGTGAGAGAGCGCTAACAAGAAAGAATTAAT
>P_7844
CACAGGGTTGCTGGACCATTCAATCTCGACTTCACTACATC
>P_7845
GAAGGATTCAGATCATTTCTCTACGACGCAAACAATCCCCA
>P_7846
GTCAACAATGATGCTTCTTCCATTATTAAAAAAACTCACTA
>P_7847
TTCTGTATCAAAGGAAAATGCTGGGTTGCCTTGCTCATCCA
>P_7848
TATGATATACCTAGCTTCGGCTACCGCAGTGATGATTCCAA
>P_7849
CGGGAAGCTTGATCCAAACTCGGGAAGGAAAGATGGTTGGG
>P_7850
AGAATTCACTAGGCTTAACGCCCTCTTCACCGAATCACCAT
>P_7851
GTCTGTGTTCGGTCTCTGGGCATCGGTATCGTCTTATGGGC
>P_7852
GATCCCGCGAAGCCGGTCCCCGGTGTCTAAGATCCTATCTG
>P_7853
GAGAGTGGTGGGGATTTTCGCCCTTCTGCCTCCACTGCTTC
>P_7854
GAAGAAAGGGTTTCCCAAGTCGCGGATTTATTATTCTATTA
>P_7855
ATTGCTAGTGCTCATTTACTCTATACGCGTCTTAGTGGACT
>P_7856
CCTAGAAACGGCGGCAACGGCGCGAGGAGTTAACGACCGGA
>P_7857
GATTCATCAATCCCGGGGTTCGAGGGAGACTTTAGAACCCC
>P_7858
TTTAAATCGGCATGGTTAGTCATTGGCGATGATTTCACGAC
>P_7859
TCCGGTTTTGTTAATCGTCGCAGGAAGAATATGCTGGTCAA
>P_7860
GTTCAGGGTCACGAATTTGTCAATGATTTCATCACTTTGGA
>P_7861
AATACCCCATTCATCATTTTCATGAAAGCTGCTGGTGCATT
>P_7862
TCTTGTGGAATTGTAGAGGCCGTGAGGAATACACTTGGGAA
>P_7863
TTTTACGTGTTAGTGAGATGCGAGGGTTTCCCGGGATTATT
>P_7864
TTGCCTTCTTCATCTACGTCCAATACCCCAAAGTCTGTAGG
>P_7865
TCATCAGGAGAGTCACCAACCATGGGCGCCGCCAATCTTCG
>P_7866
CATCCCTAGTTTTTTTGTGGCGGTCTCGGCGGGTGAATGGG
>P_7867
TGGAGCCCCCATCTCTTGTTCGATATCAACATACCCATATG
>P_7868
TTAATAAAATTAAAATTAGACATGAGCCTAGCCCAACCAAG
>P_7869
TCGTGTTGTTGATTTCTCGGCATAGTGCTTCTTCCCCTATG
>P_7870
ATCATTTTTAAGAAAGTTTTCGTGTTGTTGATTTCTCGGCA
>P_7871
AAATTTTAACCGCCCTAACCCGGTTTTTTGGTTCGGGTATT
>P_7872
TCGGAGGCAAAAAACACAACCAGCGGCGAGTTGTAGAGAGA
>P_7873
CCTATAGCCTGTGGTGAGGTCTGCAACAGTTCGGATGGTGT
>P_7874
TCACTCTACCATGTTCGATTCGGCAATTGGCGTTCAGCAGT
>P_7875
CAATTTCACACGACCGGTTACTCGACCGGTTTACACGACCT
>P_7876
AAACTTTTGTCCGTGGAACGCGCGATGAATCTGTTTAACCC
>P_7877
CTTGGTCCCTCTTCGCTCGCCGGCCTTGGTCTTTTAGAGTT
>P_7878
ATTGCTATTGGATTTTTAATCGGTGGCTAGCTAAATAACAA
>P_7879
AGTCAGTTCGATTATTTTTGCGGGTTCTGAGCCTTTACTAT
>P_7880
GAACTTGACTCTTCCAAGCGCATTCGTTAGGATATCAGCCT
>P_7881
GAGTTTTAAGAACAAAAGTGCATTAGAAGGATCAGTGATTT
>P_7882
TAATCAGCATTTTAAATTTGCAGTGTTTTCTATTACTGTTT
>P_7883
TGGATAAGGCTTATAAGAGGCGGTGTGACTGGTATCATCAT
>P_7884
ACCCATGAGGAAAAGCACTGCCCTGGTGTTGCAAAGAAGTC
>P_7885
GTCATCAAACCAAGTTCAGCCGGTAAATGCCCTGCGATATC
>P_7886
CTGCATGGAAGAAATTAGCTCTCGCCTTAATTATCATTGTG
>P_7887
TTCAGTAGAAGTATTGGGTTCGAGTTCGGTGCTAGTAGTTT
>P_7888
CTTTTTCATAGAGCTTTGCACTATTTCGGTAAAACTTACAG
>P_7889
GGATTTGAACTCAGAACTTACGATTCTGATCAATCCTAGTT
>P_7890
GTTGTGACTTGTCAAAAATCCGTTAGAATACTAAGCAACTT
>P_7891
TCTATTTTCACTGGAAAATTCGGCAATTTAGGTCCATCTTG
>P_7892
CTTTCTTCTCTTTTTTTTTGCAGGATTATTACAGAACATAA
>P_7893
TTCCAGGCAGCACGTGTTCTCGTCAGCAGCAAAAATTGGCG
>P_7894
TATATCCAAAGCGTTTGACTCGGTCCAGTGGTCCTTCCTAA
>P_7895
CTCAAACCCAAAATACCCGACCGAATATCCAAACACCCATA
>P_7896
TTCAGTTTCGAGCAATTTTGCATCAATTTGACAAATGAGAA
>P_7897
TGTTAATCCTCTTTAAAATACGCGAAGAGAGAAAGAAAAGA
>P_7898
CCCAATCAACAGTTTCAAACCATGTATGAGCCTGCAAATGC
>P_7899
TTGCTGTGAACTCGAAACGTCGGCGGTTGCAGCTAGCGAAC
>P_7900
CCCTAAAAATGATAAAGAGGCGGCTTAGACCACGACGAATA
>P_7901
AAAAGGTACAAACTTTATAACTAATATATCATGTTCCTCTT
>P_7902
TTCCGACACTGATCGCTTTCCTCTGACGTACTTGATCCACC
>P_7903
CAGGTTCAGGTTCAAACAAGCGGCGGTGTGTGGATGACGGT
>P_7904
TCTCAACTTTAGGTCGGGCACGTCGACCTGATTTCCCACCA
>P_7905
TATCTGCATTTCGTTTGGTGCAGCCTAATTTGGACTAATAA
>P_7906
GCTTTCATACTTGTGAGATGCACGAACACCTTCATCTTTGG
>P_7907
CCGGTGACCACATTTTTAATCGGTTGCAGGAAGTGATGGAG
>P_7908
ATGATATATTAAACAAACCACTACAGCAAACAAAAGTATCT
>P_7909
ATCTACGAATTGCAGTTTTACTAGAAAATTTTGAAATATTT
>P_7910
GAGATTTCATCAGCAAGCATCTCGGTCGTCCCAATGGTTCG
>P_7911
GCCAACTTCAGGATTGGATGCACGGGCGGCCGCCATTGTGA
>P_7912
CAAAACAATTTTGCTATGTTCGGTTCCGGTTTTAAAGTTTA
>P_7913
AATTTGTTTGGACAAATTACCATGATCGCCGTCTGTGGGGA
>P_7914
AAGAAAAAAAAATCAGATTCCCGATCACACTTATGAAGCGA
>P_7915
GCTACGATCATTAACACGCTCATCTTAAATATGACTTTTAA
>P_7916
GGTTGGTGTGGCGGATTCTGCGGTAGAGCCACCATCCCTTG
>P_7917
AGAAAGTTGTCGGAAGAAGGCGGTGAGAGTGAAGTAGAAGA
>P_7918
CTTTTGCGACGAGTCCGACGCGTTCGTTTAAGTGTAGCAGT
>P_7919
CATGAGGTGCTTATGAAATGCCTCACCGACGAGAGAAGGTT
>P_7920
GTTAAAAGAATCAAAATTCGCTGAAAGGAGGGGTCGAACCT
>P_7921
TTGACGCAGTTATGTATACACATCATCTTTCTGGATACAGA
>P_7922
CAGGATATTGCCTTTGCCTACGGCGTTAGTGATGAGTTCAG
>P_7923
TTTGCCTTTTGAGGGTTCTACGGGAGGGACGTAAAGTAAAT
>P_7924
CTTTTGCAAACACGAAACTTCGAGGGGAGAAGAAAAATCAG
>P_7925
CGAATCCGAATCCTCTAGGACGACCAGTAGCTTTCTCTCGC
>P_7926
ACACATAAAAACTTAAAACGCATCAACACTTTATTCTAGAA
>P_7927
ACATCTTCTTAAATTTTGATCGGCACTTCTTTTGTGAAGAT
>P_7928
CGCCTATTCTTGGGAATGTTCGGGACATACACCGACCAATA
>P_7929
TGCTTCTAGATTTTTTGGGACGTTAGCAGCGGCATCCTTCA
>P_7930
ACTACATTGCCAATCGAAAGCAGGGTCGATGACAGACCGCC
>P_7931
TTAAAGAAAAGAAAAAAAAACTCTACATTTTGAAATATAAA
>P_7932
TTGTGTGACCATGCACTATCCACGGTCGGCTTTTAAGAAAC
>P_7933
TCGATCTCCATGAGCAACTGCGTCTTCGGGTTCTGGCATGA
>P_7934
TTATTATTATATATAAACCTCATAGTTTTGCAATTTGCTTA
>P_7935
TAAACCAAGTGAAGGAAATGCAGTCACGATGTAACCATGGT
>P_7936
GGTGGAGGAGGAGGGTATGGCGGCGGAGGAGGCTATGGTGG
>P_7937
TGAACCGAGCCCGGGAAGCTCGAGCTCGTCGCTTCACCGGC
>P_7938
CTTTGGCACCTTTGAAGCTCCGGCAGTTTTGACGGCACAAC
>P_7939
GAACTGGAAAAAAGAAACATCTCGATATACGAATCCGCCAA
>P_7940
CTCAACGTTCTGGAAAATTGCCTTCGAACCAAAGAGTTACT
>P_7941
CATGAGGCCCGAGATTTCTACCCGAATTACCAGCTCTATTT
>P_7942
CAGAATTGCACTCATGCATACTTATACTGTTCACCAACAGG
>P_7943
CTAAGATAGACTAGCTCGTTCTCGGTCAATGCTTTTGCTAG
>P_7944
CCTTCCCAGCTGTAAAGCAACTGAATTAAGCTCATTAATGT
>P_7945
CTGTCAGGAACATGACATCTCTGATCGATCTGTGCACTTTT
>P_7946
TTCTCTTCCCATGAAAATCGCCCTCCCACCTAAAAGTAAGT
>P_7947
TGAATGACAATCACAAATTCCAGTGTTTTGAATGTGCTACA
>P_7948
GGTATGATAGAGTTTACTTACGCGGTTATTGTGATAGTAGT
>P_7949
TCTGTACAGAACGGAAATCGCACTCGCGTTTATCCTCTTGG
>P_7950
GGGGCGCCTTCTGGAAAATTCGTTATAAAACTTCGTTTTGT
>P_7951
TCGGAAGTTCTTGCAGCAGTCGATGATTTTGGGTTCCAGGA
>P_7952
GTATGATAGATATAAAAAAGCCGTAAATACCTAACAAGAGA
>P_7953
GTCAATGATCCATTTTTTAGCGTTAGCACGAATTGCAACGG
>P_7954
AAAGGATAGTGCACAAATGCCGCGGTCTGCCTTTGGCTGTG
>P_7955
ACTTTTACTCAAGTGAGTCACTCGAACATGACCTTCCTGGT
>P_7956
TTTCAGAAACTGAAAAAACGCGTTGGGGACGTGTTCTTCCC
>P_7957
GGTTTCCGCCTGAAAAAGCGCACGGTTCAAGCAATCTAGTA
>P_7958
GATTTCTTAAGTTTAATTTACATGAAAGTCCCATTTTTTGA
>P_7959
GGGGAATGCTTGTCTCCAAACGGGAATGGTTTATGCCCTGT
>P_7960
TAGTGTAGAGGTTAGACGCGCGGCCTCCGAACAGATCCATA
>P_7961
CGATCAAAAGTAACGACAATCGCCAGCGACCAGCGACCGCA
>P_7962
AGAGATACCAATGAGAAAATCGCGGATAACGTTTCTCTTTC
>P_7963
TATATCTGAACTGATCCAAACCCAATTGAATCCAAAGTAAA
>P_7964
CCGCATTGACAGATGAGTCCCGCGAGGTTCGTACCTTATCC
>P_7965
GTTTAGTGTCCAGATAACAGCGTGATTACCGATAGTAGCCA
>P_7966
CATCTGTTGCTCAAGATTCTCGCTTTCGAGCTCAGCAATGA
>P_7967
AGACGTTCCTTTTCTCAGCTCGTCTGCAAACCCGAAGCTTT
>P_7968
TTGTAGTATTTGGCATACCGCAGCGATTGTCGAGGTTATGG
>P_7969
GAGAACAAAGCCTTTTTCGACGGTAAATAAACGGTCGCAAA
>P_7970
TAGCTGAACATACGTAAGCGCGGTCTAAACCAGTAAGATTT
>P_7971
TGAGGACATTTGCAGTTCATCGGGAGTGAAAAGTAGTACCT
>P_7972
CCAAGATGTGTTCTCCCGAGCCCGAACCAAGAGAACAGAGT
>P_7973
TCAGTCTTCAACATATCCGGCGCGCTCGGGTATGCAATATG
>P_7974
TGGTTCTTCGATTTCTTCTTCAGAACTATCATCTTCAATTT
>P_7975
GAATTCGTGATTAAATTAAACGTCAACATAAAATTGAGGAT
>P_7976
TACTCAAGAGCTCTTCAGTGCTAAAAATATTCACTCAACAC
>P_7977
AAGATTTTGGAACTGAAGGTCGCGGTGGATATTTTGATGAA
>P_7978
CAAAGGCCAGAGTAAGATCGCGAGGCCTGCTATGGGGACAC
>P_7979
TTTATTGTAATCGTAATCTCCGCCACTACCTTCACTACCGT
>P_7980
ACATTGCCTCCTACTAGATACGGGAAAGAAGATTGCAAGAT
>P_7981
GAGTACATGGTTGATTTGCTCAAGGGTAAATCCTTTCATCT
>P_7982
AACCTATCCTTTGATCTAGCCGGTTCCATCTCCATTAGCTT
>P_7983
ATTCTTTTTCTCATTACAACCGTTTTTGATTTTTCTTCTTC
>P_7984
TTGCTTAGCTGTGACTCGGGCTGTCTCGGCTTCTCGGGCAG
>P_7985
TTGCCAAGAATCCAGTATTTCACGGCCGGAGCAAACACATT
>P_7986
ACAAACCACCCCGCGCAACGCGCGGGTCTCCTCCCTAGTAA
>P_7987
GCTTTCAGATAATGTCGAGGCTCTGCCGAGTAGCTTAGTTT
>P_7988
GAGATTGATTGGCAGAACCGCGAGGAGATTGATTGACAAGC
>P_7989
CTCTCATCCCGATGACTCCGCACGAAGTCTATCTAGACCAG
>P_7990
ATGTTTCGATCGGATAGTCTCGGGTACGTCTTCGGCTAGTG
>P_7991
TGTAAACGATGTGGGGAGATCGAGGATGCTCTGCATATCTT
>P_7992
CTTACTAAATAGATATGTGTCAGCCTCTGAAGCAGTTTGGA
>P_7993
GAACCGGTAATTTTCCATCTCGTGTTATATGCAAGTCAGGT
>P_7994
ACATACACTATTACTCACAACGATCATCTCCTACGAATCCA
>P_7995
ATTAGTAAAGGAAAATGATGCTTGTACTATAAGGTTTATGA
>P_7996
ATTCTACACAAGTGTTTCTACACTAACAAAGCAACAGCTCC
>P_7997
TGAATTCGTTCATACTTACACATGCATGGCTTAATCTTTGA
>P_7998
TGTTCTATATCTGTACACCACTGTACAGACATTTTGTTTAT
>P_7999
GAACTATCTCTCGCAAAATTCTCGCTCTACACGACACATTT
>P_8000
GGTTTTGATCCAGCTCACGTCCCTACCAGGTTTGATTCTGG
>P_8001
CACGGACGCGGCTTGAAACGCGTTCTCTGGCTCCTGCGGTA
>P_8002
CATCATCAACACGGAAGGAGCGGCTACATTCCCCTATGCAG
>P_8003
CATTATCCTTCAGACTAAATCTGGCGATGCTTTTTCTGCAG
>P_8004
ACCTTTAAGGTGGGTCAGCGCTCTGACGAAGATGGTGACAT
>P_8005
GTTCCCTTCATGGTATACATCGCTAACGAGGAGAAACACTT
>P_8006
TGGTAGGTTTCCTGTTTTGTCTGCAATAACTAAGGATGTCC
>P_8007
GGGTGAATGTGTGTTAACCGCAGCGTATTTGATAAACCGGA
>P_8008
TTTTTGTCCTCAACTTTAGTCGTAAGCAGAAGCGAACCCAC
>P_8009
TTCGTTGTTGTAGTTTTATACGAGGAAAATCACAGGCGTGT
>P_8010
TTCCGAAATGCATCATTTTGCAGTAAAAGTAACGACAAAAT
>P_8011
TCATTCTCGGTGTTACCAATCGAGCCCATGACATCGGTAAA
>P_8012
TGTCCACTCTTAAATACCATCTCGACCGATGGGAATATCTT
>P_8013
AATTAATTAATTATTCCAGTCTCGAATTAAGATCAATATAA
>P_8014
AATGTCGCGAAAGTCTAATCCACACCAGATTCTAACATTTT
>P_8015
ATAAGCGTTGATTTCCCTGACCCGCTCGCTCCAAGAACAGC
>P_8016
AAGAAATCTGCTGGTCACAACGGGAAATCAGACACCGCTTG
>P_8017
TTGAAGTCCCCATCGAAGCGCGGTTTGTGCGGGAGACTTCC
>P_8018
GGGAAAAATGTCATTTAATCCTCCAACTTTTAAAAAATAGC
>P_8019
CACCACAGCCACTTTGGACTCGCCCGGAACATAAGGCAAAT
>P_8020
GTCTTAATACACCCATTCAGCAGCAGTGGCTTCCAAAACTT
>P_8021
TTTGTGGTCTCCCGATGCTACTGTGGCGTTTTAGAATCTGA
>P_8022
CACAAAAATGCATCCTTCTTCGTTAGCAAGGTTAATGGTCT
[truncated: 2,188,167 more chars]
