# Supplementary material for: EnDeep4mC predicts DNA N4-methylcytosine sites using a dual-adaptive feature encoding framework in deep ensembles
Source: Genome Res. 2026 Mar;36(3):589–99. doi: 10.1101/gr.280977.125 (PMC12951953; doi:10.1101/gr.280977.125)
Supplement: Supplement 1 [file Supplemental_Code.zip › Supplemental_Code/EnDeep4mC-main/data/4mC/4mC_A.thaliana/train_neg.txt]

>N_1
AACGTTCCCCCCCGCCGCACCTGCGTCTCACGCGACGTTGC
>N_2
CGTGTTTTTAGAGCCAATAGCCCACAAACCGAGCGCGGCTA
>N_3
ATTAAACAGGATTACCGACGCGGAAACTTCGCGTAATACTT
>N_4
GCCCACTTTGTGCCGCGCTGCACGGCGGCGTAATTGGTCGT
>N_5
ACGGCGGAGTGGGCTCAGGCCGACGCCCCCGAGCTAACAAG
>N_6
ACTTTCCCTCGCCCTGGGGACTCAACTCATTCTTGGCAAAG
>N_7
GAACCGATAAAATGCCCTATCCTCGTCTCTTGGCAATAGTA
>N_8
CTCACACGTGCTCACTATTCCCGGCGTCTAGAGATCTTGTC
>N_9
CACGGAGAATCGTGATAATACTGTCTCCCGCAGAATTTATA
>N_10
ATAAGTGCTGCCATAGTTATCCGTCGGATCTTGGTTCTCAT
>N_11
AGGTGGCTACATGTCTGTGCCGGAGAGAGCCATTACTGGAA
>N_12
CTACCAACCAGGTAACAGCACATGTCCTGCGCTCCAGTGCT
>N_13
AAGGGCTTCCGTGCAAAACCCATGACAGCCACTCGAGGTGG
>N_14
ACAACAGAGCCCCTTTATGTCGTATTTGTAATACACAAACC
>N_15
ACGTAGCGCAGTAACTTTTCCAATTAGAACCCCATAGCGCA
>N_16
GGAGAGCGTTCCATCTGAACCTAACTGGACCCCCTACAGCA
>N_17
CTACGGCAGTGCTCGGCCCCCTTTGAAATAGCAAGCTCGGG
>N_18
GCGTCTTGAGGCGGAGCGCCCCTCGGTAACTTACCAATTGC
>N_19
GAACGCCCAAAGAGTGTAGGCTCGCGCGTTGTTGGCCTCGC
>N_20
AGAACACTGACAATCGCAACCCTAATAGCGCGTATGTGGTC
>N_21
ACAGACATACCTGGTTTTTGCATGAGCAAAACGAAATTTTC
>N_22
TGTGCCGCACGCAGTTTCCACTCACACGCGGGTAAGTCACT
>N_23
TGAGATACCCTGGAGCGAAGCCTTCGCCTGGTCGAAACATC
>N_24
AGTCTCAACTCTCCCCTAACCTGGTTATCCAAAATAAATAG
>N_25
TTTATGGAATGACCCTTCCACATCTGCTGGGCATTCGAAAA
>N_26
CCCCACAGAGGCGCTTAAGTCATGTCGCTTGATGTTTGAGA
>N_27
TCAGAATGGGGGGTTTAAAACAATGCCTTCTTTCGTAGAAC
>N_28
TTAAGCACAGAACCGCCCCCCCGACATCCTCAATTGGAATT
>N_29
CTAGCGGCTTCCGCCCTTGACTGTGCGTTTATCTGAGTGCT
>N_30
ACTGGAGGCCAGCACGAATACACGCCGTACGGCTCTACGAC
>N_31
AACCAAGGAGAGTCTGTCCACAAAGGGTCTCGATGATTTTG
>N_32
GTAGCACCCTGAAGTGTGATCCCCTAACCATATGGGACCTT
>N_33
CTGAAAACCATGTCCTCAGGCCACAAATAAGCGTAAGAGTT
>N_34
CAGTGGCGTGGGTTAAACTGCCTCGTGAGACACAAGTATAC
>N_35
GTAGAGCCAGTCGCGTAGTACTTACTGCGGTACAAATCTAG
>N_36
CGCGAGCTTAGACATTCGCGCCTCGAGACGCCCATAGAAAT
>N_37
AATTATCAGCGGCGAGGCCACGGCCGGGTTTCGTGTTAATG
>N_38
CCGTTTCAATCTAATGGACTCGAATGATCTTTATCCAGACC
>N_39
ATAGTAGCGGTTTAAAGCTACCTTATTGTTACCCTAAGGCA
>N_40
CATTTGCTGGGGTGTTCGTCCTGCTATAGGGCAGAAGCATC
>N_41
GCCGCGGTCCGGAAGAAAAACGAATCTTTAACCAGGTTTAC
>N_42
ATGCCCCGGTATCTAAGCAACGGTGGTCTCGTAAAACCCTT
>N_43
TGTTAGTCGACTCGAGCGGACACCAATTTAGTGGTGAGTAC
>N_44
GGCCTGTAATATTTCCCGCTCGTATAGGGAAGCAGTTGATT
>N_45
AAACGATTTACAAAGGTCCGCAACTTAAAAGCTCAATAGCT
>N_46
TTCGGGTACAATTTTAACAGCCTGTTCATGTTGCACCGATG
>N_47
TGCATTAGACACACGCCTGCCTCACCGTGTGGGTTCCTAGG
>N_48
ATGGAGCTGCATCTGATGAACTCTTCTACGCAGAGCGCCGA
>N_49
ATGAGGGTTGCATATACTTTCCGTCGGGAAAAGGCTGGTCG
>N_50
CAACGCAGTACGGCGCAGCACACACGCGGTATTTACAAGCC
>N_51
GGGCGCGATGTAATGCAGGCCCCACCATCCGCCCGTTTGCT
>N_52
TTTGGTAAATCACGTCCAACCTTACCATGGAAAACTCAAAC
>N_53
GGCGTATCCGGTAGTTGTCTCTCAACTTAAGATCGCTGTGA
>N_54
TCGAGTAATGAGGCCTCCACCCCGCCCACTGCGTAAAACCG
>N_55
TTGCCAGCGCGCGGACGACTCAGTCGGGCTCCGGTCCTCAG
>N_56
CCTGATCCGTGGAGACCGCGCCAGAGACAGCCCCTTGGACT
>N_57
TGGTTGGTAGAGATGCGCGTCCCTGTCCATCGCGCTTGCCA
>N_58
CGAATGTTGCCACGCCCTATCACTCACGCACTAGAATGATC
>N_59
AACATGAAAGAAAAGAGTGTCCGGCCGCGAGCCGTCACCGA
>N_60
GCACACCGCCCCCTTCCACCCATGTAACGCTAGAACCCTCT
>N_61
GGCCTAGGCTAAATGTGGATCCTCTCTAAATGGCTCCATGA
>N_62
ATTGCCCACGCAGACACCGCCGCATACGAACGATGGTAACC
>N_63
TCGTCGGAGGCCTGCTGTATCACCATGGTGGGGATGCTCTG
>N_64
CAATTACGCTAAGGAGAATCCCTTGCGGGGGGTATCGTTAC
>N_65
AGCGGCGCTTTTCACACCGACTGAAATGGAGGATTATGCAC
>N_66
ACGGCACAAGCTGGTACTAGCCCCCGCGATCTACGAGTATT
>N_67
GCCAACTACTGACTATGCTGCCCAAATTATACTAATAGCAA
>N_68
GCCCACGTATATGTCTCCTACACGTGTAAGCTGATCCTCTT
>N_69
ATCGTAGGCCCCTTTTCGGGCCAGCATGACGCAATATTAAC
>N_70
GCTTCTGTGGCGACAGTTGCCAACGAGATGTAGGGCCGAAT
>N_71
AATCAGAAGGCCGGTTTGTACCGGAAACCGGACGTCTCTCT
>N_72
GGCGGAATTATTACGTCAGCCCCCAATGCCGCCAATCCGAG
>N_73
AAAGCGTAGAGACGCCTACACCGTGTGACCAAGTGGGCCGA
>N_74
GTAGCCATTAGGAGAACTGACGCGCTCCCGATTGTATGGGA
>N_75
TAGACGGTCTTAGTTAGAGTCCTGCGTTAGTCATGCATTAC
>N_76
TTTTCCATAATATCGCAAATCACCGCCTACTGGGGCGATAC
>N_77
TGGCGCTCAACAATACGGCACTAGAAGGGCCTCTGAGTAAC
>N_78
CTATTTCGGCACACGACATGCCCTAGTGAGCGACTTTCGAC
>N_79
GGCCAGAATCCAGGAGATAACGAGTTCTTATTGTATGCATA
>N_80
TGTTAATCTGGGAGTGGCAACTTTCACAGTGCGACATCAAT
>N_81
TTCGAGAGCGATCAAAACCCCGTGATCCTAATCAATGGTAA
>N_82
TGAAACGGCTGATTGTTCGTCTGAAAAGATCAAGCAGAACC
>N_83
GTTTCTTCGTGGATTGCCGTCATTCACAGCCGAGATAAACA
>N_84
CAGAAAATGAGGTGGTTGATCGTTTAGAACCAGGTTATAGA
>N_85
TCCACGGTTCACGCTCATTCCTTGGTAGGGAACTTGGGACC
>N_86
AGACCGCTGCGTATTGGAAACATCCTGATCCCCAATGCGGG
>N_87
TTAGGAAGGGTCGGGTGTTTCCCGCGTTGCCCTCCCGATAG
>N_88
AATGACCCTGCGATAAAAGGCGGGTTGCGTGTCAGGAATCA
>N_89
TCCGGTTACACGGCGCATTCCCTTGGACGATCGCTTGATGC
>N_90
CGCTTCGCGGACTAATGAAGCGTTCTAGAGTATCCCGGGGA
>N_91
AAGTTAGACTCAACCCTTAGCTGCTCCCGGCCCGTAAGGTA
>N_92
CTGGGTAGTATAGCACTTAGCCTAATCGTTTACCAGTCCCG
>N_93
CAGAATGTGCGAAGAACCAGCTGCTCTATCACCTTAGACAG
>N_94
TGTAGCCATCAAGGGAGATACGGACCCAGTTACACTTGCCA
>N_95
GTTTTTCCAGATGCTCGCAGCGTACTCCGAAAGAAGTCGGA
>N_96
TTCTTCTGGCTGTGCGATCACGCATAGGACGCGAATATCTA
>N_97
TTCCGTAGTCCTCAGGATCTCAGTTATAACCGCCTTATGGG
>N_98
TGGACCTCTGGGATAAAAGGCATAATGCACAAATAAGGTAA
>N_99
CCATACGGTAGTTCCATCGACGGGCGAGCCACACTTTAAGT
>N_100
ACATCATCCTAGGTAGTGAGCACTACTGAGCGCACCTGTCT
>N_101
GTACAGTAGTGGGATATCAGCGCCGGTTCGGACCTCGCTCC
>N_102
TCGGTCCGGTCACGTATTCACGATAGTGAGGGGGAGAGCCT
>N_103
GGGTTGGATCGCATCCATTACGGTTGTTTCCTTTCCCTGCT
>N_104
GATAATCCCTTATAGTTTTCCATTTGCGTGGGAAAGGTATG
>N_105
ATTGACCCATCCTTCATGAGCTTATGGAATGCGCGTCCCGG
>N_106
AGTTACGGACTCCCCACCCACCGACCCAAGGAGACTTTCTG
>N_107
GTGCCCTCGCAAGACGATTGCTTACGGGGAGTCGACTTCGT
>N_108
GAGAAGACGACCCGTCCACTCTCCGGCGCAGCTCACCCGCT
>N_109
GAAGTCCGAGAATTGATTGGCGACACCATCCCTTTAGCCGG
>N_110
TACGGCAACATCTCATCAAGCCATAGGCCGCGGACGCAGGC
>N_111
AACTGACGTCTAAACGGACGCGCCATACATCTCCTACATTA
>N_112
AGCCTGATCGCATACGGAGGCCTACTCCGTTGCCCTGTCGT
>N_113
CAGTGTCGTCGCCTTTCAGTCATCGTATCCTAGGACTAAAG
>N_114
AGGCCTTCTCATCAGTGTTGCCGCGTGTCATAATATCTATG
>N_115
CAATGGGTTCTAGTACCGTTCTCTAAGAAGTGGGATTTACA
>N_116
TCGTAAGTGGCACGGCCACTCATCCTATTATATGCGTAAAT
>N_117
TTAAGATTGGCCGCCGGTTGCTACAATAACTAGCATCCTCC
>N_118
CGCAATCGCGCCCCAACCAACACGGACGAGCAGAGGGACGT
>N_119
GATTTGGGCTTGTTGAACACCAGCAATCGGGACTTGCTAGG
>N_120
GGGCCCGGAATCAGGGAGCCCAATTCTACACATGCATCGTA
>N_121
ATAACTACTTCTGTACCCGTCAATCAGGATTGAGCCTAGGA
>N_122
GTTCCTCGCAAACATCTAAACACACCTCTGACCCTAGTTTA
>N_123
GGAAATGACTAGTCTGTGTGCCACCAGGAGCTCCTTAATGA
>N_124
GGAGAGGCCAACCGTAGAATCAGGTCACCCTGCCCTAATAT
>N_125
ACCGCACGCGTTTCCTCGTACTTTGCGTCCTAAATGCCTGT
>N_126
CCTGTCGACCGCATACAGGGCCGGATTCCGACATTTCTAGT
>N_127
TTGAGTGGTTTAAGACATCTCCTGAGGCGGCCTACCCCTTC
>N_128
TCGTACAGCCGCCTTCTCCTCCTGGAGGACTATGCGAACCT
>N_129
CGCCTTCTTACTAGCGCATGCATGCGCGGGTTTGACCTCAA
>N_130
CTGCACAGTGTTCCGGAATACATAGGACGGGCGGTTTCGTG
>N_131
ATGAGATCCGATTAACAAGCCTGGTGTGTCCCCTGACCGAT
>N_132
TACGAGATTATTCTATGTTCCGCTTCACCGGAGGAACTGCC
>N_133
CATCTGCTACGCGCCTATTTCCAAAGGCACGCGGTGCGAAT
>N_134
GAAGACCTTTACGGTACCACCGCCGATCTGCCTCCTTATTC
>N_135
GCCTCTAGGTTGCGCCACGCCCGTGCAGAGCCGCAGACGCA
>N_136
TTGCGGCAGAACGACTGCTACTGTTGCCCCCTGATCTTACT
>N_137
ATCTATCATGTTCTGGGCGGCGGATAGATGACTAGGATATC
>N_138
TCGAACCCCTGTTTACGGTTCTTCAACCTACACTCCCACAG
>N_139
CTAACGAGCTAAGGGAGTGACGCAGGCTAGACACGAAATGC
>N_140
GTTTCTGAAACGGTGGAGTCCGATGAGAGTTTAAGTATTTC
>N_141
AGGGATGCTCCAGTTAGACCCGTAGTATGGGCCCGAATTGG
>N_142
GGTATCAGACGCGGTTGCGCCTCCATTCCAAATTGTTCACT
>N_143
TTGGCTGTCTCATGTGCTAACGTCAGACTGTGCTACACCGC
>N_144
GAATAAGATAGAGACGTAAGCCGTTCTTCCTTGTGGGGAAT
>N_145
TGTGGAGGGCGTAGGCGCGCCCCGTTTATCACCCTACGAAT
>N_146
CAATGTCCAGCTCGGGGCTACTACGTTAAGGCTATTCTTTT
>N_147
ATTTCCCAAGCTACGACGCGCGTCGCAGCTGGCCTTTAACG
>N_148
TTAGCGATGCGGGCAATCACCCTAATTTTCCCGCAATAGTT
>N_149
GAGGCAACATATCGAACTTACTTCTTTGTTAGGCGTTATTC
>N_150
ACCTCTCCGCACTACTCCGTCACCAATCCGTCTAGATGCCT
>N_151
AGAGGCTTGTCTAAACCAGACGGTGACCCCTGCTAAAAATA
>N_152
CGGGGGTCCGACCCCACGCACGGAGTATACCTCGGCACTGT
>N_153
CGTACTTTGGGTTTCACCTGCGTCACCGAGCGCGTAAGCCA
>N_154
CCTACCCCTTCGAATATCCACCCTGGTGCCTCATGCTTTCT
>N_155
AGCCAACTTAACCCGCTGTCCCGAACTGGTGTAAGCGTTTT
>N_156
TGCTATCATAGTTGCTGGGGCCGAATCGGCCACATTGTGGA
>N_157
ATCCGGGTAGCGTTGGTGCTCGAAAAGATTTCCATAAAAAG
>N_158
ACACCCCTATTCTCCGCATCCCCAATCGTTTAGAGAGTAGA
>N_159
CGCGCTTATCTCGATAACCGCAAAACGGCCCTGCTCTATTT
>N_160
CTAAGTAGCGCTCCCCCTATCTTTAATGTGTTCGTGTTTCG
>N_161
AAGCACCCCCATGCCTTTAACTTAGCAAATGTGTGCCGACT
>N_162
TTCTCTGTCTGCAAACTCTACCCAGTCTCTGTTCCAATAGG
>N_163
GGGAGTAATCTAGCGCGTAGCAGTTAACGCATGCATCGATG
>N_164
AGGGTATTCTGTTCCATCGCCTATTACCGAGCCCGTCGCTC
>N_165
AGATCGAACATCAACAGGTTCTTTTCAGTTCGTATGACAAT
>N_166
TTTATACGCCCTGGCAGTGTCCAAAAAGTGCCGTACGGAGG
>N_167
TATATGCGAACTTAAATCGACTCCAGTGCCCAGACAAAGAA
>N_168
TTGTCGTTTACGGAAGGAGGCAACGTAATTTAGGTTTCAAA
>N_169
CCTTAGCATGCGATTCCATCCTATTTAACCTTCGGGTACCA
>N_170
CGATGTTCATCAAAGTCGCACGGGTTAACTAACCGATTGGC
>N_171
CGCTCTGTAGGTGTTAACCTCTACATAGGGCACCCATCCTA
>N_172
CAATCTCCCACTCCTGAAGGCACCAAGATATGTCTATGCTG
>N_173
CCGCATATAGTCGGTCAGTGCGGGAGCATACTGTGACGTCC
>N_174
GATCACCCGAAAGCCACAGGCGTTCGAGATGGGCCAAACTC
>N_175
GCTTTACTCGCGTTCCTATCCAGTTGGCGAGCTCCGTGTAT
>N_176
AAGTCCACGCGCCCTTGGATCAGTCCACATGGAAGACTCAC
>N_177
GCTAGCCTGTTACCGTCATCCTATATGACTGCGCCGTCGGG
>N_178
AATGCCCATGCGTCGAATGCCTACTTCAGTGCTAGGGCCCG
>N_179
GCTAACCAAGCCGTGGAGGCCCCGCGGTATCCTTAGCTGGC
>N_180
GCCGCGGCCACAATGAACTCCTGTAATCTAGACGCGATCGG
>N_181
GGTCATTGCACAAGCTGGATCGTGCGACAACGCTTGATGGA
>N_182
ACTGCGACGGCACAGTCCTACCGACCAAGAAGTAGGGGAGC
>N_183
AACTTCTAGCTCCCGGCGAGCTACCACGAACTCCCTGGATC
>N_184
GCCACCCTGTCCAGTCTGAGCCCTCTACGGACTCGGACCCG
>N_185
GGGACCTGCTCGTCGCCCCCCCTTTCGCAACCCGCTCCCCC
>N_186
TACCGAGAAGCATGTCGGGCCAGTGCTCTAATGTTTGTACG
>N_187
CTAGAATGTCGGTATTCCGCCTATTAGAGTAGTTCAGTCGG
>N_188
GAAGGTACTTGAGGCCGGCCCCATCCCCAGTATTCTCGGTA
>N_189
GAGGTTCTGGGGTCTTAAGTCGAAAGGGATAGGCCTGTGTT
>N_190
GTATCATCTGGCTGGTTCTACTGGTTCGGTCAATGGACCGG
>N_191
CCCAGTGCTTGTCGGAGGTACGATTTCAGCGCGTCTCTAGT
>N_192
CTTCAGCAAACGAGAATAAACTGTAAGGAAACAGAGTGTTT
>N_193
CTGCGGTGATCGCGGGCGGGCTTGCATGGAAAGCCGAGTCA
>N_194
AGGACAGTCTGGCTCCAGAACTCCCGTTCCACTGAGCATGT
>N_195
AGGCGTGCCGCACCGAGGTCCAGCCTACACGCTCAGTAGGA
>N_196
GTTCAGAAAGAACGCGAACACGGTCGCTGTGGACAGTTACA
>N_197
GCTTATACTGATTAATCCGACCGATGAACTGCGCCCCTTAG
>N_198
TCTCGATTTCGGGGCCTGATCTTTATAAAAACGCCGTCTCA
>N_199
AACTGGATCCTCGTCCCTAACGAAAGAAGGGACCTTACCAC
>N_200
AGGCTCCTGAGGCGGCACACCTTAGTCTGACCCGGCACTCC
>N_201
CATCCCCCTTTCGGAGACACCCACCCTAATATAACTGCAGG
>N_202
AGTTTAGGCACCTCAAATCCCCCGTCGCCCTCCGCGGTCAC
>N_203
GGACAAGTAACGATTGTGTACTTTATTCGCCTGCATAAGTG
>N_204
GGCTCCTTGAACTTGCTCGGCCTTTTTCCTCGGAGTATGTA
>N_205
ACGTCAAACGAGTTATGGAGCCACTCGAGCCGGTGTAACAA
>N_206
CGAGGCGTCTGTCTTAGCCCCTCGCCTGCTCGGCGCTCAAG
>N_207
GGAACGATCAAATCCAGCAGCTGCTGATAAGGATATTTACG
>N_208
GGTTGCCGACCTCCGCAGACCTGGAATATCTATTAATCCGA
>N_209
ATAGTCTGATGGACTAAACCCACCCTGTCGTCCGAGGGCTA
>N_210
CGTTGGTACCTTACTCTTACCAGGATCTCACCGCGGCCGTA
>N_211
TGTTCCTTTTTGGACGACGTCAGCACTTCATAGATGCACGC
>N_212
AATCGTGTCGGGCTAAGGGACGTTCTACGACTCCATCGCGA
>N_213
TTCATTTTTTCATTTTAGGGCTGATTTACTCGTCTATGCCG
>N_214
TCTTGCCACTTCGGTCACTACAATTTCGCAGCTGCGCCCGG
>N_215
GGCAGTATGCCAGTACCCTGCTGAACATACTTTAGCCATAA
>N_216
AGGGTAATCGCCGACCGGTCCCGTTTATATGGATTCTGATG
>N_217
GAAGATCAGGTCTTATGTACCTGGCTCTGATATGGGTTGAT
>N_218
GTAACAGAAATTTTCGTCTGCCCCGCGAGTCGGACTAGCAG
>N_219
ACAGCGCTGGGCCAGACGCACGTGCAAGCCACAGGGAGTTT
>N_220
TTCATCACTGTGCTCTGTCACCCTCGGAAGGTCCGCTCTTA
>N_221
TAGACACGGGTAGGTTCGCCCTTTAAAAGTGCATCAGAGCA
>N_222
AGCGTGCTTCGTCGCTATCCCTCTCCCTTTCAGGCCGACGC
>N_223
ACCGAATAGAGTAAACGCTTCCGCCAAGGGCCTGGCTCCAG
>N_224
TATAAGGAATTCCTGCTTGTCCGATGACTCAAACACGCCGG
>N_225
GTCGACACGCGCCGGTGTACCATTCATATATCCGTACGAAG
>N_226
CATAGGTTGCCTATGATTCCCACAGTCACTGCCTTCCGAGG
>N_227
ACGAAATTATCCGTACATGTCTAAACATGACCCGCGCCTTT
>N_228
CTGGATAAGCCGGAAGCATGCACTAGTGTATCCCATGCAAA
>N_229
TAATCCATGCCATTCGGGCTCTAATATGCCCACGACATTGG
>N_230
GTGCCCGCGGATTCTGCTGACCATGTACCTTTGAGAGGAGG
>N_231
AAACATAAAGTATCGACTTTCAAAAGTTTATTTTACCCCGC
>N_232
AGGATCCACTTCTATAACCTCGTAATATAAAGGTCGTTACT
>N_233
CCTCCGAGGCTACCCCTCCTCATCACGCCGTTTCGTATTTA
>N_234
CACAAATCCACGCACGCTCTCTCCTCAATTGACTCCCCGCT
>N_235
TTACGCCAACACGACGATACCGAGATATCCAACTAATTTTC
>N_236
CAACCCGGCTAATTAGTACTCTAGAGCCGCGGTAAACCTAC
>N_237
TATCTAGGCTAAAACTCGCACGCCCCCCGGACTAGGGGGGG
>N_238
TGATCCCGGGCAGCGTGACGCTACACGTTTGTAGTAGGGGT
>N_239
AGCTAATGAGCTTCTCCTCACCTCAAATGTGGAGGGTCGGC
>N_240
CGCTCTGTCTACTGTTTTGTCGCTGGGTCGATCTGCGGGAT
>N_241
AGTCTGACATCCTGCCCTGACGTGTGATGTCCTGGATTTAC
>N_242
AGGGTGAGGCGGGGGCAGGACAATAGTATCAAGCCCTCTGT
>N_243
TCAGACCCATGTTCCGCACACGAAAACAGACGACACAACGA
>N_244
GCCGGAGCGAGCACGGGGCTCAAAGCTCATTAGGACAATCC
>N_245
CTCGACAATCCTTTAAGCTCCTGAATAGTCAACGGGGTTTC
>N_246
AAGTTTCGGAGGCCAGCGGGCTTGGCTAGGTATGATCGCTT
>N_247
GAAAGGTACCATTCGCTATTCCCCACTATACGGTCATAGGC
>N_248
TAGAGTGACCATAGGGTTCACATACCGTTGGCCCCGTCAAC
>N_249
CCCGACACGTTAGTGTGGCACTCTAGTCCGAGGTGAACGGA
>N_250
CCCTTTAAACTGTGGCAAGTCACGGACCGGCTTACATGCGG
>N_251
GCCGCCTAAAGTCGGTCTCTCGAGTTATTCTATTCGGTCGG
>N_252
ACTGCCAACCATTTCCGAGCCAGCGTTGGAATGTCTACTAC
>N_253
CCTTCAACCGCACTCTGGGCCACCGAACATTATTAATTGGG
>N_254
GCTCGTTGGATACTACTGTCCCTGCGAATGGGCAGGGGTGT
>N_255
TTTAAGCCCTGCGTAATGTTCGTACATCCGTCGCTTGCGAT
>N_256
CCTAGGGGGTTGTTCTGCAACAACAATTCTATGATCGGTGT
>N_257
TAGGCAGCCCTAGGCATGAGCTGTTTCCTGCGTAGACTCAG
>N_258
TCAGCTTCGACTAGGTAAATCATAGTTGTAGAGGTCTATGG
>N_259
CAACGGCGTATCCTGGCCTCCGTTGTACACCAAGCTCCTTA
>N_260
ATTAAAATGCAACAAGAACACGTCCCTGTGCATTTTAGCAT
>N_261
CCCCGATCCACCGATAGTTGCGTAGCAGTGATGCGCATGGG
>N_262
ATTAGTTTTACCGGGCTTGACCCGTCAACTCCACAACCTCC
>N_263
CAGACACATTCCGCTTTTCGCGCATCCACGGATTGTCCCGT
>N_264
AGGGTAAGATCGACCTGGGTCGGAACCAACACGCTCGAGAT
>N_265
ACGGTAGTGGCCAAAAGATCCTGTAACAGTGGCCAACTGGG
>N_266
TATCGTAGATAGGGTCCGTTCTTTTTACGAGCGCTGAGCGA
>N_267
TAGATAATATGTCTTACTCACAGGGCTACGCTGGGGTCCAT
>N_268
CCCCGCGGACATAACGGTGTCCAGGCCATAAGTCATTTAGA
>N_269
CCGTCGCGTGCTGGCAGCGTCAAAGACTCCGTGAGATACGT
>N_270
GGCTGTTACGTACTACCCCCCTCCTTTTTGCTTTATAACGG
>N_271
GATTGCGCGTTCCCAGCATTCTCCCGGGATCTTCCGCATAG
>N_272
GACGGGTAAAGTACCGGGTTCTGATCGAGAGACCGCTCCCG
>N_273
CCCGTTGGACCAGTTGAATACATCTTATGGTACCAGACCCA
>N_274
ATCCTCTTGTGTCCCTCACACCTTGCATAAAAGCCCCCCCA
>N_275
CTATCTCTTCGAGCGCTGAACATTTGGCCTTTACTCCCGAA
>N_276
AATCGATCATGCGAAGCCTCCATAAGGGGAAGTGCGCTCGG
>N_277
AGCTGCAGAGCTACGTTCATCCGTGACAGATGCCTAGAATG
>N_278
GCCTACGAAGCCGTCCTGGTCGATGTCTAACGTTTGTACGC
>N_279
TAGTAATTATAGAGGGGAAACACTATAATTACACCATCCAT
>N_280
GGTAATCGTGACCTCAAAGGCAGGCCCAACGAGCCGGGTGC
>N_281
TACAGGAATGTTCTTTATTACATTTACTCGGATTACACCGT
>N_282
CGACCATCCAGTTTGTCTCTCTAGGCGAGTAGTGTATAAGT
>N_283
TGAGGAACATTTAAGTTACACCCAGCCTAGTGGAGCCAGTT
>N_284
TAGGAAGGAGGATCGCACTCCCGGGGCACGCAGATAAACAT
>N_285
TGACCCGTACACGTGCATTCCAAGTTCAAGATAGTTATCGA
>N_286
TGAGCTTATTTCAGCCATCTCCTTTGGAAGCATGGGAAGGT
>N_287
GTGTCCGGCGTTAAAGTCGTCTTAACGCCAGACGACGGTTA
>N_288
CCGCTCACGCCCGTGAAAGTCGAATCTGGCCCGGGTTCAGC
>N_289
AACCCTATAACATCTCTCACCCATTATACGAAGGCACACGT
>N_290
TAACCAGTTTAAATCACTCCCCCGTAAGAATATTCGCGGGC
>N_291
AGCGGGGCATTACAAACGCGCGAACCAACCAGGGCTGCAAC
>N_292
GGCTAAAGGTGGGAGCACCGCGCTGTAGGATTTTTTTGCTA
>N_293
GTAAGGATTGACCCTCCTTCCACGAGGAAGCACTGTTAATC
>N_294
TGACCTCCATGCCTGTCATCCAATATGAGAGTCCATTGAAA
>N_295
CGTTGGTTTCTCTGGCAACCCCTGACCTCATATTTGCGCTC
>N_296
GACGATTATTAGATTCTCGCCGTCACCCTCTTGCCTAGGGA
>N_297
CGGGCCTGGAATTAATCTAGCAAGCGGATTTACATGCCGTC
>N_298
GTTCAAGCTGCGGCTTACACCCAGAAGTCAACAGATGTAAG
>N_299
TAAATTATACCTCGACCGAACGACGACACGTCGCTTGAAAA
>N_300
GTCCCTTCAATATGCCCTGGCGGTCTGCGCGGCAGACCTAA
>N_301
GCACGCAACGATGGGGGGGTCAGTATTCGAAGGGTCCGCAA
>N_302
GAAACTAGCGGAGAGCCCTACGGGGCTCTGGGCAACAGTAC
>N_303
GGCATGAATGTTTTAAAAGACACTCTCTATTGCGAGGGACT
>N_304
GTCGCCCCTTGGATAAACCTCGCGGAGACTTCATACTGTCT
>N_305
CCCCCGGATGCACGTGTAAGCCAACCTACGGGTCAGACTGA
>N_306
TTAACTGGAAGCACTCCGCGCTCTTTAGTCAACCTCAGAAG
>N_307
TCGTGCAAAGTTGGTTGTCCCAGAAGCGTACGGTTGACGTT
>N_308
AGCAGTCCTATGGGAGACCCCTTAAGATCCAAGGGACGTGA
>N_309
CCACAGAGCCTTTGAACAGGCGGGGCAGTTGGACGCCTCGG
>N_310
CGTTGTCACTGGCTCTAACGCTTCAAACCCCAAGAGGGTTC
>N_311
GGAACGAAACGTTACCCCCGCTGTGGCCCTTCAATCGATTT
>N_312
ATACTCCGAAAGACTAAAGGCGCTCAGCGACATATCCGGGG
>N_313
CGTCAGGATGCTCAGCAACTCTATTTTGTTCACTTCGTGTA
>N_314
ACCGCGGTATAACGTACAGTCAGCAACGTAAAGGTCTGTAC
>N_315
AGGATTCAGCACTTAAGAATCCATACACTTCCTACAACCGC
>N_316
GTTCTTATGGGCCATATTGGCTGTCTTCATGAGGCGGAAAC
>N_317
GGATCTCAGCGTCTTTCGGCCTGGCGCGGACCCCTACGGGC
>N_318
ATCTGACTTGTGCTTCCCGCCGTTGAACCCATCCCTAGATC
>N_319
GGTCGATGATTTAGACAGATCGACATCCTTCAGTGGGCACG
>N_320
ACGGAACATAAGTCGTCCTACTTTGCCTGGAGGGGGCACCG
>N_321
AAAGTCATTCTCATGGGAATCTGTACTCACTACGGCGGCTG
>N_322
CATTGAGGAACGGGATACATCGGGTCAACCTCGACTTCACT
>N_323
CTCCAGAAGATTGTAAGCAGCAGGGGGTACACGTGGGTGGT
>N_324
ACTGTTTTGGACCGACCGCCCGCATAAAGATGTGGGGATGC
>N_325
AAGCCATCGTGAAATATTAACCAAACAGGTAACTGAATCCG
>N_326
AGTAACCTGACACTGAAGCGCAGTGTATACGAGTTACTCCC
>N_327
ACACGTGGAGTGTTTATACCCAAAATCGGGTGATTAACCTC
>N_328
AAACAAGTCGAAACGAAAATCGCCCTTAAGCATAGCCCTTT
>N_329
TTGGGAGAGACTCGTCTCAGCGTATAATGGGATAGCTCATC
>N_330
GTGGCGGCCTACGGGGAACCCGCACTGGCTACTGTCTAATG
>N_331
CATAGGAACGCCTGATATTTCAGCTGTGACGTCGGGATTAA
>N_332
ATAACGGAACCGCGCTGGGTCGGGAGCACCTAAACTGGCGG
>N_333
AGTCATGCACTTAAACCATCCTCAATGTGGGGTTCCTCTGA
>N_334
GTGTCGCCACCCCGTACTCCCGAACATTTTCGGTGATCGCA
>N_335
CCTGGGTTTAACTCCTATAACTGCGACGGGCGGTGGCACTT
>N_336
CAAGCGTTGGTACGTCCAAACTCTACGTGCTAGCTGAGGCC
>N_337
GCGACTACGGTTCATTAGGCCCTTCATTGCAGGGGGGAACT
>N_338
TCCGTTAATCCTACCCTCATCATTCCCCCGGACGCTACCCG
>N_339
CGTCCTGTCAGAGAACTTGCCCTCTTTCGCACTCCCGGGTC
>N_340
TCCCTGATCCTACGTAGGTACTGTAGTTAGCTTACAGGATA
>N_341
TTTTCATTAAACCGTAAGAACTAAGAGAGGAAATTAACCCG
>N_342
CCTGGGCGCTTTGCTAATGACATCCCCAGAAGCTAGTAAGC
>N_343
CATCCGATAAATGAAATGCCCTTCGTTGTCCAAAAACGCAC
>N_344
CGTTGGTCACTCGCTCTCGCCTTTACGATGAGTCCGCAGTA
>N_345
GTCCCGCTTCTGCCCAATATCAGAGAAGGGCTGGATAGCGG
>N_346
TCTAGGGACCTGGAAAGACGCCTGGCGCGAACTCCAGACGC
>N_347
GCGCAAAGGAATACCATTTGCAGAAGCGGGTTCATACTTAC
>N_348
TCGCCAAGAGTACTCCAGTGCTCACGTAGGTTAGGACATAT
>N_349
GCCAGCATGTTTTGTGCGTACGGTACCTAGCTGGGTGCCGA
>N_350
GCGTGGATTCGCTATGACACCTATAGGTTGTGTCTGGTCAG
>N_351
AATGTCTGAGTTTTTGTATCCTCCTTGTCAAGCCCTAGGTA
>N_352
GCAACACGGGCTGTGTGAGCCAATAACCCGTCGACGAATAC
>N_353
CGCCCGACACGGTGGTGGCACCTAAGTTACCTATGACGTCG
>N_354
TCAGTGCTGGGAGGGCAAGTCAGGGGTTGACTAATTAGCTA
>N_355
GACGAGGTCGCGTAGTACAGCGAATGATTTAGGGGGAAATC
>N_356
AATCTCAGTGGTGTGCCTTTCTGTTTTTTGTACAGCGGCTT
>N_357
AGCGCAAGGATTACTTAGGTCTATCTATGAAACAAGGCTCT
>N_358
CTCCTCAGACCTGTATTCGCCTATATCTATCCGTGGAACAC
>N_359
AAGGTCCTGTCGTTCACTGACCGACGCGCGGCGAGGCCCAA
>N_360
GCGCGACGGTCTTGCTGGGACATGAAGCCCCGCGGTCAAGT
>N_361
TAATCTCTCGTATCGCACCACTGTCTACAGGCCACCAGCGC
>N_362
ACTGGGGGTATGGTCTTGCTCGCCACTGAACGCGGCCATCG
>N_363
GGGGTGCTTCCTAGTACGCCCCTGATGTTGATACGGACCGC
>N_364
TCCGCGCCGCGTAAACTCATCCTGACGAGAACTCAGTGTGG
>N_365
GTAAGAACATGATATATTGGCTTAGCGCGACAGCGGGCCCC
>N_366
CTATTCTTGCGAGTGCTTCCCCCCCTTCGTTGGACACCCCG
>N_367
CCTTTGGCGGTCCGCGCTGTCACTATCCTTCTAAACATACT
>N_368
CCGGGAGGGTAGCGTCTTGGCGCCGAGAAGAAACGGGTAAT
>N_369
CCATGATATACGAGTTCGGGCCGCGCCACCTCATCGCTTAA
>N_370
CCAAAATCATTTTTTTGGGCCGTCTACCATCCGTCGCAGAT
>N_371
GCGGTGTTGGCTCTTCCGAACCGTCATGTTAATGTGGGAAT
>N_372
AAAAAGCTTCACGCAAAGAACGTGAGCCTCATGGCTGACAC
>N_373
TTTCATCTGCTGGCAACAGGCAAACATAAATCTCATGTATT
>N_374
CTCGACCTTGTGAGAAGATCCGCTATAGCCGTTCCACTAAT
>N_375
AGCACAGCCACAGCGTTTTCCACGTTCCTTCCACGTAGGCT
>N_376
TGCGTAGTTCCCCCATTCCGCGCGCCACGGCCTGGCCCGCG
>N_377
GGAATGCGCTTGCGCGGTCACAGACGCCCCTAGAATTAACT
>N_378
CATACAAGCCACAGCACCCTCACACCTTAAATGGCCGGCTT
>N_379
GACCGAGTATGTTACGCACTCACTCAAATGGTCTTAATGTG
>N_380
TCAACCCCTAGTCAGTAATTCCACCATAGGCAGGAGGTTTC
>N_381
CCTCTATTCGCCACTATAGTCTCAACCAGACAAGCTAAACA
>N_382
ATCCTCCGATGATCGTCCCGCACTCTATGGACTCTGCTGAA
>N_383
ACTCGAGAGGGATGTAGATACGGTAAGTCTGCAATAGTAGG
>N_384
ACTGGTTCCATGTTGTTTATCCAGAAAGCGTCCGACTCACC
>N_385
AGGCGAGTGTAGTATCGGCGCAAGACGACTATTAATCGCTA
>N_386
GACATAGTACGTTAATGTGGCACTCCTATGGTTTGAGATTT
>N_387
TTCTCGGGTCGATCGTTGCTCTGAAAGGTCATACCGATATA
>N_388
GCGTGCCCCCCGAGAAGGAGCTGTAAATGTAGTCCGACTGC
>N_389
TCTCAGTTATTAGCGTTCAGCACCCAAGTATAACATGAACT
>N_390
TCCCAACTACATAAACAACTCCTGATTACGCAGCTACTATG
>N_391
ACTACAGACGCGGCATAGGTCGATTAATTAGCCTTTCTGGG
>N_392
TGCGCTCACGCCAAGATGAACGTGCTGGTCCTGCGGCGCTC
>N_393
AAGAGTGAGACACTTAACTCCCAGGATTTAGCTTCAGGCGG
>N_394
GCTATCCGTTAGTACTCGTTCCTAATCCACCGGCCAGACTA
>N_395
GGGGGGCGGTAATGCCCCGCCGGTAGAAGCAAAGAGAGGAC
>N_396
ACAGGATGAGACATGAATGGCCCTATAACAGTGCCCCCCTT
>N_397
CACACCGGCTGTTAGGAGTGCGACGCTAGCGAGACACCTGG
>N_398
ATCACCTTAGCGTAGCTACGCTGATACCGCGTAAGCGAGAG
>N_399
GATGACATGGGAATAGCGCCCGCTTCTGGCCAGTTTACCTT
>N_400
CGCCAATTTGTCTACAGACGCAGTACCGCACTAGCGTTACA
>N_401
CTGATCCCACACTACTGACTCCTCCACGTGCATGATTCTCA
>N_402
CAGATGCCTATCAGATAGGTCGTCGGTAGCGTTGCATGGTA
>N_403
TTGGAACATGGGGTCTCCATCGCGCCCATTCCATTCGTGCT
>N_404
TATATTGTGGCATATCCGTTCCATCTTCTTATTTACCTGTC
>N_405
ATATGTGCGAGCATCACCCGCCCTTGCCAATATTGCCAGCA
>N_406
GACCAAAGCGGTGGTGTGTTCCAGCCGCAGGCAGCGAGCCA
>N_407
TCTACAGTGAGCAATAGGGGCTGACACGATGTCAAGGCAGC
>N_408
CGCTCCGTCAATGTAGAATACTCAATTAGTTTACCAACTGT
>N_409
GACACTATTAAAAACTTTCACCCTAGCTACAGGCTCGCTGT
>N_410
GACGGCTGTGTACGGAACCCCGAACGAAAACGCATTTGCCT
>N_411
AGGTTACTCTCTATAAGGTCCCCCCCGGTTTCTATGGCCTA
>N_412
CGGACACAATATTACCCCTTCCGGGCGATCGGATTAATAGA
>N_413
CAAGTAGAGCGACCGATCGTCGTGCAGGCGGCCTAACCCGC
>N_414
GAAGGCCCCCCTACTAGTTGCTCTCCAAAACGGCAACAGGG
>N_415
TGGTCCTGTTTGTGGGATTACATGGCCACATTTCTTAACGA
>N_416
TTTATACTACGAAGGCTGTGCCTTGATGCGCTAGATGAAAA
>N_417
GCCCACACGCACAGTAAAGTCACGTCAGCGGGTCTGGCTAA
>N_418
AAGGGACGGCGTTAAGAGTTCGGTATGCGCTCGTTGTGTAG
>N_419
AGCTCCAAGGCATCATAGTTCAGCCAACCCAACATGGCTTG
>N_420
TATTCCGTCGAGTTTACCGGCTCTATATAGGATCCTTCCTT
>N_421
AGCCTCCGCTTTATAATTAACGGACCTGGTCTGCACTAGTG
>N_422
GGAAAAAGGCAGTTTTTTGTCATTATGACTGGCTGCCGTTT
>N_423
AAGGGGTAGGCAAGCAAACCCTCTGATGCGTGGGTTAAAGT
>N_424
GATAGCAGGAGGTCCTACGGCCGCCTTTCTATTTTTGAAAT
>N_425
TCAGCTTCTCTTGGGTCACACTTGTGGTTTGGGAGCTTCCG
>N_426
CCATCAGAAAGCAGGACGTCCGAACATACCCTGGCGGTTTT
>N_427
GAGGCGGCATTAAAACGTAGCTCCGAATAGGTTCCTCTGGG
>N_428
CCCCGAAAACAGTTTCGATTCTGTGGGCCACTCGTTATGAG
>N_429
AACGTGACGCGTATGGTTACCTTTTGCGGCCGGCTGCAACG
>N_430
GCTCTTCAAAACCCGTTATCCAAAAATTTCGAGGCTCCACC
>N_431
CGGTTAGTTAAGTGTTCATCCGGAGCCCGTCGAGGTGCTGG
>N_432
CTACGCACTGCGGGACTCGGCTTGAACACCCGAAAGCGTTT
>N_433
CAGAATAGAGGGCTCCATGCCTGCCGTAAGACAGCGCTTCG
>N_434
GGCTCCTGGGAGGCCGTTTTCGAGCGCAAGTCACTCACAAT
>N_435
AGGATATAAAGAAGCACCCACGTTGAGGATTGTACCCACCG
>N_436
CGATGCAACACCGGGTGCGCCCGATAGTGGTGGCCCGCGGT
>N_437
ACGTGTTCAACCCCGGCTTCCAAATCGTCAGGAGTTCCACA
>N_438
CTGTGCATCCCCGCTCGGACCAGGTTGACTGACACGCAATA
>N_439
TCGATCAAATCGCGCCTAAACATTCCAGTGCAGCCTAGCTA
>N_440
GGCTCACTTCGGTAGATCAACACCCAAAATCCATCTAGGAC
>N_441
GTCGCCGCTGGGCGGACCTGCTGGAAACATGTCGCGTTCGG
>N_442
TCAACAATAACTAGCAGACGCCGCCCCAAGGTGTCTATTTC
>N_443
GTTACGTGCGTTACTCATGACTGTGTGGGTAGACATGGACA
>N_444
TATATTGCAAAAAAGTGAAACTCAGGCCGGAGATTCCGGGC
>N_445
CGCTATTCCAAGAGATGGGACAAGTTTCGACGCATTTTTTT
>N_446
TATAGAAGACTGACCCTTATCTACTGACCCCCGCTAGGTTG
>N_447
ACGATCCAACTCCGGTGTAGCAGCGTCAACACATTGTAGTG
>N_448
TTTAAATACAAGGTCAACCCCAGGTGGTTGCGGCAGAAACC
>N_449
TTACCTGAGAAGAGCATACGCCTAGCAAGGCACCGATTGGA
>N_450
CAAGCATACCCCGCGAGATTCGCCCTGCTCATATCGGTGTC
>N_451
GGAGCGCAGGGAGGGGATTTCATCTGACAGCCCCGACATAA
>N_452
GCCGGGTCCGGTTTAATGGCCCCTCCACATTATGTAACCGC
>N_453
CTTCGTGGGAACACACCCTACTTTCCCCGATTATGAAGGCC
>N_454
GTCTCAGTGGACACGTAAGGCTGGGGCTACACCGAGCGAGG
>N_455
CTCCTACTTAGGCTGACTTCCTAAAAAATCACTACCCAGCG
>N_456
GCTTAGTAGTGTCCAGGTAACAAAAGCATAAAATAGTGGAC
>N_457
GCCGTAAGGTAGCTAAAGACCCGGTGCTCCTCGCCCACTTA
>N_458
GGCAATTGACACGTATGGGACCGTAATTGCTGGCTACAAAT
>N_459
TAGAGCAGCCTCGATTCTATCAAAGCATATACCAGGCCGAC
>N_460
ATCCTGCGCACATCCGAATACATGCAGTTATCGGATCCACC
>N_461
TATGTTCAGCCCTCAAAAATCGTAATTACAATATCCGCCGT
>N_462
TTGCGCGGGCTGGGAAGCTACAGCGGCCTACACGTATATCG
>N_463
CCCCCCCCCGACATACCCGACAGCTAGGGATGCGACCGGGT
>N_464
AGCCTTACCTCGTACACGACCACAGGCCTGCCTGTCGCTCT
>N_465
GGTGTATCGCTCGCTTACGGCGCCGTTCCTATCGAACCGTC
>N_466
TCTTATTCGGTGAAGCTATCCAACGCGTTTACCCAGATATT
>N_467
ACCCTGAATACACACAAGCCCTAAATTCCTATTCTTCCCCG
>N_468
AATTAGCGGTATCCCTGGCACCCAGTAGTAAATTGCGGGAC
>N_469
TTAAAGAATCCCTCACGCACCGAACTTAGTCAGAGGAACCA
>N_470
GAAGATTTGGGGTTGCGGGGCACGCACGGGTTCTGGGATGG
>N_471
GTATGCCACTCGTTGGACAGCACGATTGAGTGGCAGAAGCG
>N_472
TTGGCGTCCACGGACGTTACCCGGTAAGCGTGGGTGACCCC
>N_473
TGGCCGCTAAGAGCAGGCTGCCTTTGAACTATCGTTAGACA
>N_474
TCTCGGTTGAGACGAAATAACTTGCAATCAGGGTTGTTCGA
>N_475
GGGGGACTGGTCCTCTCTCCCCGGGGATAATATTATACACA
>N_476
GACATCATACTGGCCTGATGCATATCAGTGTACGCCCTCAA
>N_477
CACAGGTAAAAAAACGCATACCCTCATGGGGTTAGCCACAT
>N_478
CCGCGGATCACTTGCGTCCTCATACTCCTATCGGACTAGTA
>N_479
TAGGTGCGTAGAGGGTGTGCCGAGCGAGATCATGCACTTTG
>N_480
GAAAACGTATATCCGGGGGGCTCTCCCCCCAACGTTGCTGC
>N_481
GCCTGTTGTCCTATAGAGGGCTCATATTTCACCGCCTGGCG
>N_482
GCGCCACCTAGTCCTGGTGACGGACCATATAGGTTTAAATT
>N_483
ATCTATGCTGAGCGCGCAACCTCCTTTTAAAACACGCCGAG
>N_484
TTATGTTAACGGTGGGGTCACGTTGAGTACCTTCATTCAAA
>N_485
ATTCCAGGTGCCAGGTGGTCCAGTCCATTCTGCGAGGACGA
>N_486
AGTGGGCCCATGGGATCTTCCAGCTAAGAAGACCAAAGACC
>N_487
ACCTACTCCCTCTATGTGGGCTATGTAAAATTTGTATGTGT
>N_488
ACCCTCATTAACCGCCATTTCCTGTCTTGGTCCCGCGCGAC
>N_489
TGCTCGGCAGACGTGGTTAACACTTTGTAACCTGGGAAATG
>N_490
GTGGAGTGCATGTATACTACCCAGGCGGTGTTACTGCCTCT
>N_491
CAGGCGTGTTTCTGAACCAGCTAGTAAAAAGTATCGCAACG
>N_492
TAACTCTCCAAGGCGCCATGCCCCCCGTTTAGGTTCCTTTT
>N_493
ATTGTTGGCTCGGAGAATTACTGCTGTTGCCCCGACGACAG
>N_494
TACTTTGATATTTTTATTATCCCCAACTAATATTCTCTCCG
>N_495
TAGCTATCGTTCGCCATGCACTCACAAGTTTATGATTGATC
>N_496
GTGCAATTACTGGGAATAAACAATCTTAGCGTATAGAAGCG
>N_497
CTAAGTTGATTAAGTTGTCGCCTAGGACTTTTAACAATAGG
>N_498
CTATGTCAAGGCCGAAAGCTCTCCCACAAGGGGACGTGTTG
>N_499
AAAAAGTGTATTACACGTGCCCATGGTGTACCTGTGAATGC
>N_500
GGTCGGTATTCTATACCTTCCAGGTGTGAACCTAACCGCTC
>N_501
TTGCCGCAACACGGAGTTCACGTAGCGAACCACGCAGGTGA
>N_502
CTCACATATGCGATTGCTTTCTATTAGCAATGTACCTTATA
>N_503
GTTTCTCAAATAAGTGGAAACCTGGAGCCTCCGAGACATCT
>N_504
ACGTGCCCGTTTTCCAAGGACCACAAGTTGCAGCAATAGAT
>N_505
TCCCCGTTTGATCGATTTGGCCTACTACCACTCATTTAGTC
>N_506
CCTTATATAAGCCGGCCCGCCGATACACCTCTCTTGAGTAC
>N_507
AGGCAATTGTGAGCTAGTTCCCTCATGTAGTGGGGGCAAAT
>N_508
CCACATATGACAGTTGACATCTTCTCAATGGGCTCGACGGC
>N_509
CGCGTTAGCCCCGTGCAATTCGCCGGTCGCACTCACCCAAC
>N_510
AAATAAACGTACGTTATTGGCGCGCCCTTATAGGATAGTTC
>N_511
ATACTAATGAGACATTCGCACACTTCTTGCGCGCCTCTTGA
>N_512
GGAGCATGGAGAGTGCTAAACCCGCTTCTTTGGTAATGGGA
>N_513
AGACGTGACGATAACACGATCACTGGGATTCGATCATTACT
>N_514
AGTCGTTAAATCTAGGCACCCCTATAGCAGATTGATCCCAC
>N_515
GGGCGACCATGCAAAGAGTCCCGATGTTAAACCTGTAAGTT
>N_516
ATCATCGCCGCCTGCAGAGACGCCCCACTGAACATGCGAAA
>N_517
GGTGATTGGTTTTGACGCCTCAAACCACAAATGGCCGGCTA
>N_518
TGACTTACCACACCCAAGTACTCCTTAGACTTTTTTTAGGG
>N_519
CCCCGGCTGGCTTCTTGATACGTAAGTGGGCCGTCATAAGT
>N_520
TCAAGATGGATGGGTGCAGACGCAACGAGCGTGTCAAGCAA
>N_521
CCGAATTTATCTGAACACTGCCCCGCCCCCATGTATCTTCC
>N_522
ACTTGGGGTAGGAGATTACGCCAAAGGCGCGGGTTGATGAT
>N_523
GGTATGAGTTTGGGGCCCATCGTAGAAGGTATATTGCATAC
>N_524
CGTGTGGTCACAGATTGAGACCTACTGTCTTTACCACTCTT
>N_525
GCATTACGAGAGCCCCTCGCCACCCCAGACTGCCCAGATGC
>N_526
CACTGTCGCGGGTCGCTTTGCGTGGATGTGGTACTAGTTAA
>N_527
AGAAGACTTCCCCTCGTAGACAGACTAGCGCCAGCCTCAGA
>N_528
TCTCTTCTTTTATGAAGTCGCAGGTGACTCAGGGTGGCCGG
>N_529
ATCGCGAAGTCTCCACATATCGATAATTTCCCGGCCATGAT
>N_530
AGTATTACCGAGTCCCCATGCACCCCGTTCTAGTATTTGCC
>N_531
ATAAACGGGTTCAGTGGTTGCCCGAATGTGCGGTAGACTTC
>N_532
ACGAGGTACCCCTCAATTTGCTGGCACACATAACCTAACTG
>N_533
TTCTGAAGAACGGGGAACCACCGGGCGAGGGGAGCAGATGA
>N_534
ATAGAGTGGGACATGTAGAACAGCTCAGATCAGCTGACTTG
>N_535
TCATAATTATTTGCGCCCTCCGATGTGGCTAGGAAAGGCAC
>N_536
CGTAGACGAGCGTCACACTTCAGAAGTATAGAAGCTAGAGG
>N_537
CATAGGACCGCGTTCACGGGCCCACGGATAGAACGCCTTCG
>N_538
AAGGGCGCCCCCTTAATGAACAGCAACCACGTCCAGGGTGG
>N_539
TCACCCTCGGTCACCAAAGACCGGGACGTACTACGGGCTTA
>N_540
GCCGAAGGTTGGTAATCCCACTACCGGCGAGTCTAAGACTG
>N_541
CACCCCGCCGTTTGGTTATGCAGCGTTCTTTTCTAGCTGGC
>N_542
GGATTAACACTAGCTGTATGCCTATCCTGGGTGTGGGGGTT
>N_543
AGGCGCCAAATTTCAGTTGGCCTGAGCAAGTACGCGTTCAA
>N_544
AGCGCTAGAGCGCCGACCTGCCCCCGGTATATAATAAACAG
>N_545
TTTCGCGCTGGTATCCCGTCCTTATAAACCCTAACATTCAT
>N_546
CCATACATACCTTGCCTCAGCCGCGTGACTTAATGAAAGAG
>N_547
AATTGATCTAGTGCTAGTAACAAGGAGTGGCTTCATCCAGA
>N_548
CAACCGGGGTACTACAGCTGCCAACATTTAATGTTGAAGGC
>N_549
AGAAAGAAGATGCCTAGGGGCTATTATCAATAATCGGAAAT
>N_550
AATGCCCTAATGCGATGATACTCTTAAGCGCCCCATAATAT
>N_551
GGGGCATTCGTTGGAAGCATCCCCTACCCCTAAACTCCGTC
>N_552
CGCAGATGGAGCGGAGGTATCCGTGCTCCACCATAGAACGT
>N_553
GGGTCCCGATCTAGTGTAAGCAGCTACGACCATTGATAGTC
>N_554
GCAGGGCGATCGATTGCTAGCGGGCCATTCTTTTTACTAGA
>N_555
CACATCCGTGTTGTGTCTCACGGTTCAGGAGCAATGCCCGG
>N_556
TCAGGATGACAGTGTTAACCCTTTGACCCTCCACGTATGCT
>N_557
CACAAGGCGGACACAAGGTCCAATCTGAACCGGTATAATCG
>N_558
CCGTCGAGTACCAGGCACCACTGTCGCGGGGCCGATACGGC
>N_559
ATTTTTGCATCCCGGTAACACCGACTCCCTCTCTCCCGCTT
>N_560
GTCCCGCAGGAGTAAAGATACCTGTCCAGTAGTATACGTGG
>N_561
GCTCCGTCCGTAACGAATGTCTAGATTTTGCAAAGCCTTAG
>N_562
TGCTAGGGGGGGATACGAAGCTAGTCATCCTTAGGCGGCAG
>N_563
CTCTATAGGGAACAAGATTGCGAACTGTAAGGTTAACAAAC
>N_564
CACTCGGCATCATGTTACGCCGAACGACCGCCAAACCGAGG
>N_565
AAACTACTGCACCTACTGTTCCCCCCCCAGGTACTCCTACG
>N_566
AGCTCACCCAACCCGCTGAGCTGTACGGAGCTTACAGCTGA
>N_567
CGTCCTCACAGAGTCAGGCACTGACACTGCAACTCCCTCCA
>N_568
CTTGTGGAAAAGGGGGCGTCCCACAGCCAGACCCGAACCCC
>N_569
AATCTAATCAGGGGTGGAAGCCATCACAGGCACTACATAGG
>N_570
CTCGAGCCGCCTTTACGAGCCTGGCCCAACAGGAGGGGGCT
>N_571
TTGATCCTACTGATATCAACCCTGTTCCAGTCGAAGACCTT
>N_572
ATTCCTCATCACCCCATATCCCACCACAAGCGGTGGGCCGC
>N_573
TTCTTACCCTTGGGACTGGTCGGTTCTTAGTTTAATGGGTG
>N_574
AGACCTCAGGCCTCTACGATCTAACCTGTCGTCCGGTACAA
>N_575
GCGAATAAGCGTGCCTAAGGCAGGAAGCGAATTCGGGGACC
>N_576
TGGACGCGCTCCCTTCGTAGCTACCCGAAACCGTTCGTGTT
>N_577
TATTGAAAAGCCATTAGGTGCAAAATCAGTGAAGCTCATGT
>N_578
TTTCAAAGGATAAGTCCTGCCTGTACACCCCAAAAAACAAC
>N_579
GTAATAAGCCCTCCCAATCCCCAGTGTATGGGTGGGCGAGG
>N_580
CGCCACGATTCTCGAGGGGTCGTCAGTACCACTGGGGCGCG
>N_581
CGCCTGTCTACTTGGGAGCGCTCGATTTCCCCAGATAACCC
>N_582
CTTTTTTCTTCGATCTACAACTTCTTGGTCCTCTGACTTAC
>N_583
ACTGTTCTCGCCCCCGGATGCGCTAAGAGCCAAGGCCGCAC
>N_584
TCCGGGGAACCGACGGTTCGCTAAACACTACGGGGATAGTA
>N_585
TGACATAAGTGACGGCTTATCCCTGTTTAGCATTATTCGCT
>N_586
ATACGAGTTGAGCGGGAGAGCTGTACCGATGAATCTATTAA
>N_587
ACAGTGCCTCCACTTTCGCACGAAAACGTTATGAAGCCTTT
>N_588
TGTTTAATATAGTCTCCGATCTGTTCTCAGAGACAACTTGC
>N_589
ACCGTAGGTCTCGGAGGCGGCGTAAAGTGAGTCGCCCACAG
>N_590
TGTACAACGGAGACATAATGCCTTCCTAGTTTCAACGTGGA
>N_591
TGTTCGCGTAGGTGGGATATCGGTCAGGGCACCGGACTTTC
>N_592
AGTCTCGGGCCCCCCGCCTTCAAGGAACGGCGAAGATAACA
>N_593
AGGGCGAGAAACGGTCCACTCAAGGGGGGACGGGCGACCCT
>N_594
CTAGAACGCCAAGTGCTGTACCATCGGGCCCGTTTTAGTGT
>N_595
AACAGCGTGTCGTCTGTACGCCCCGACGTCGCTTACCGAAA
>N_596
ACTTCAAGCAGACCCTGCCGCCCGTGCGCACAAATGTCGGT
>N_597
CGTTGTAATTGTCAGGGGATCAGCCGCTCCCGGCCCCGACC
>N_598
TCAACCACGAAGTTGAGGGGCCTTAATCTCTGGTAGGGGAT
>N_599
AATAGGACGAGTGCTGCTTGCCTTATTGACAACTCCATCGT
>N_600
GAAGGAGGGTGGAACATTTCCCATAACCCGACGGGTGCCTC
>N_601
CGTATGGCCCCCCTCTATAGCTCAGAACATGTTAATGGGAG
>N_602
TACAAAACTTTGCCATCCTCCTGTCGAGAACCTTTCGGCGC
>N_603
ATCAGATCCATTAATCCTCACCCCTTGAGGCGGCTGTCCGC
>N_604
ATCACTGTTCAATTCCTGCCCTACAAACTTTGTACCTATGG
>N_605
ATAGTCGGGAGTCCAGAGGGCTAAGCCGAGGGCGTTGTTCA
>N_606
GGCGGGCGCTCCACGCCTAACTTGTTATCCCAATGTAGGGC
>N_607
TTCGCACCCGGATTGGAGTTCGCACGAGGGGACGCATCTAG
>N_608
CGCGGTCGGTATTTGCATTGCCGTAGCTTATCGCTGTGGTC
>N_609
TTTCATGATAAAATAGGCTGCGGAACAGGGGATGGTAGGTA
>N_610
TCCCGGATACTTGATGCACCCTGAGCGGGTGGGCATTAGAA
>N_611
CAGGCGAAGACAAACCCATCCGATAAAGGATACCCGCGAAC
>N_612
TAAAATGACTCTCACCATAACGGGCCATTCCGAAAGCTTGT
>N_613
TAAGCGCCCCCACAGCTCAACGTAATGCTATCACTTGTGTA
>N_614
AAATCGGGGTGTTATGTACTCCAGTTCCGTTGCCGGAACGC
>N_615
AAGGACCCAGCCTGGGAGCACTGGCTGGCATCCGCGGGATA
>N_616
AATTCCCATTACAGAACCATCTATACTTCAGTCCGGCTACC
>N_617
AGACCCTCTAGGAATCATAACACAACGCGTCTACCCCTTTC
>N_618
TCACTGGTTTCGGGGTAACACTCCTTTCACGCTCCTAGTGC
>N_619
TAAAGGCGAATTCTGTACGACCGAATGCCCATGGGTTAACG
>N_620
AAGATCGCATGTCTAATTCTCACAGTATCGTTAGCGAGAAT
>N_621
CGCGAAGCCCCTGTGAATCCCGGGTGCGGCCTCACTGATTC
>N_622
CTTCATTGGAAAAAAAGAGGCCGGGTTCGCTATTTATACGT
>N_623
GGGTGTTTCTACTGTACAGTCTGGGGTGCACAGCTCACCAT
>N_624
GTCCCACAAAAGTTCTACCTCCATGCTTACTATAGGATGAT
>N_625
CGTCCGAATATCGCAAACGCCCCGCGAAGGAGTGAGTGGTT
>N_626
TAGAATAGCCCACCACTGCGCCTGTCCATAGGTTTTATCCC
>N_627
ATAAAGAGGCGCGCACCACCCTACCGGATTACGGGCCTACT
>N_628
CGGCGCCCAAGACTGCTCCCCATAAGTACGGCCAGAGGCAT
>N_629
ACACCATGGTCAGTCGAAACCGATCATATTGGGCACCGGCC
>N_630
ATGTCGACTGTTGAGGACTTCTGGAAGCTAGTCACCGAACG
>N_631
ATTAGGAGTTCATATGCGTCCGGGTCAAGCGGGGTAGCGCC
>N_632
AAAAGGAAGATCGTCATTGCCGCCAGCGGGGCCCGGTTCAT
>N_633
GCAGCGTATGTTAGGCAAGCCCCTCATCTCTGGCGTATAAG
>N_634
AGCCCGGTCAAGCCACTGGACACTTGACACTACCCCTCACT
>N_635
ACGGGGGCATCTTGGCCTCTCCTTGCTATCAGGGGATCTAT
>N_636
CACCGCCAAAGAAGCAGTGCCCATAGCCTCAACGAGCATAC
>N_637
GAGTAAGTATATCTGTCTGTCTGCTCACGGCATTCTCGGCT
>N_638
CGCGACCACTAAAAAGGCTCCGGGACCGAACTCTGTGCAGA
>N_639
CTCGGCATATGTAGAACACTCAACGATGAGGGTGCGTATGT
>N_640
CTGTGGACCGATATCGGTGCCATGAACATGCTCGGCCTTTC
>N_641
CCCCCGGACCGGCGCCTGTGCATCTCGCGTGCGTGACCTCA
>N_642
CCATTGGTAATCCAGTTTTACTGTGCGTCGCAGCGGTCCTT
>N_643
AGCATGGTATAAGTCGCATACCAACCGGACGTCAGTCCGAC
>N_644
TGCACACACGATCGAGGGACCTTGTGGGATACGCGTGTGCA
>N_645
ATAAGATTGGCCTCTACCTACCGCTGAAACAATCGGACGTC
>N_646
ATAATTAGTGGGCCATTAGGCCGGTTGCAGAATTACGATTT
>N_647
CTCTCGCAACTAGGCCCAGCCGGCAAGCAATGTGATCCCCG
>N_648
TTCTGAGGCGCCTCTCTGGTCTTGGTGACGAGCCCGGAGGG
>N_649
ATAAGTTTGACCGCGTGAGGCAGAAACTTGGACCACGTAGC
>N_650
AACTGGAACCCTCTTTAGCACGTACGTGCTGGTTGGGAGGT
>N_651
TGGCTACATTATTGCTGCTTCGGTGTGAATTGTTAGAGGGG
>N_652
GGAGGCTTTTTGGGTAGCTACGGCCAAGTTTTTGTAACGTC
>N_653
CTCTCTATAGAGTCAGAGCCCACACCCTGTTTCTAGAGGTA
>N_654
GGGTGACGCACTTGAATCAGCCAGTTACGTGCCTACTCTCC
>N_655
AAAATCTGAAATCCCACCCACTTTTATGCGTGGAAATTGGC
>N_656
GTCAACTCGAGAATTAGTGCCGCTGTCGACGAAAGCAACTT
>N_657
GCGCTAACTGTGTCCTGTCACCGAAGATCTGTCCGTATATT
>N_658
CTCCCGCCCCTCCGATTTGGCGCTGCCATCAAGGGGAAATT
>N_659
GATTAGGCTTTCCGAGCGACCCCTTGAAAAACCCGGCGCCA
>N_660
TTAGACTGACGCGCTCCTGTCGCCGGATCAGGCACGCAACA
>N_661
GCGTCTCCTCCCGCCTCAACCAGTGTTGAAGAACGGGGCGG
>N_662
TGTTGGAATTGGAGGGTTGCCCGTCTGACTCCTTTCACGAT
>N_663
AGGCACTTAGCTGGGGTGCCCGCATGCTTGTGAGACCTGAG
>N_664
ACTTATCGCAAAGCGGTTTGCACATGCGCCTAGTGACAGAC
>N_665
CCCGAGTAGGGCACAGACCCCTAGCTCATCCGAGACAGGAC
>N_666
CAAAGAGACTTACTTCGATACCGTTCGCCGAGCACTGTTAG
>N_667
AAATATTTATCGGCTTTGCCCTTTATCTTTCTCGGTAGTTT
>N_668
CTTGGCTGAAAACCAATGCCCTCACAATAAGGATATCGAAA
>N_669
GACGCGGCCAGGGTCATCACCTCGGGTCATTGGCAAACCCA
>N_670
TATGTGTAGCTCTCCATATGCCGCACATATTGGTCGTTTAA
>N_671
AAGCATAACGTCGAGATCGGCCACAATAGTACGGCGATACT
>N_672
TGCGTCGGCAATGGTACAGTCTCGTGTCAAGACATCCTTAG
>N_673
GGGACTGGACGCAGCGTTAACGAGCAAGTATAAATCTGACA
>N_674
CATTTAGATTACTATGAACGCCCCTTACTTACAGTACCTTA
>N_675
AGGCAGTTCGATACCTTGACCGTTATGGGACGACGCGGTTA
>N_676
CTCTTTAGGCATGCTGGCGGCCGCATTTACACTTGATCCTT
>N_677
CCAAGACACACGTGCCAACACGGGAGATTATTAGCCCTGCT
>N_678
ATAACATCTCCAGCGCAATACTATGTCTAGTTAAGGGCCCG
>N_679
GAGCTGGCTGACGTCTTTATCTCACCTGCGCGCCCTATGTG
>N_680
CGGCAGCCCTTAGCAAAGCCCGATGGCTCGGGCCAAGGATA
>N_681
GTCTCGAGTGCCCTTTTCTCCTATAACGGTTTCTAGGTAGC
>N_682
CGGCTGTGCAAGATAGTTTCCTGATTCTGCCTTGAGTGTAT
>N_683
ATACAGCAAGCTACGACCGCCGGAAACCCGAAAAGGATGGA
>N_684
GCCTGTAAAAGGCCACGTTGCCTGGCGGGGGTTTCATCGGC
>N_685
CACGGCGCTACAAATTATCGCCGCGTTAGTTTTACACACAG
>N_686
CTACACACATCGTGGTAATTCGTAAAACTGATAGGAAGGCT
>N_687
TCTTAAGATTGAGAACTGTTCCCACGCTTCCGCTCTCGGGC
>N_688
GTTTGTACGCATTGCCGTAACCGATTTCTGAAAGGCGACTG
>N_689
GGTTAAGCGGATCGCCGACGCAATACGGACATTAGTTTATG
>N_690
TAGCTCGAGTGAAGGAAGATCTGTCAGGTTTTTAAAAGTTC
>N_691
TTTGTTATTTCACCCGTTGTCTGACGTGTCATCTCGCAATC
>N_692
AGGGCTCATATTGTTCCACCCGATCTAGCTCAGGAGACTGC
>N_693
GTCACGTTCACCAGGCGAGTCAACCGCAAAGATCCACTGAC
>N_694
CATAGGCTCGCGATATATGCCTTGCTTTCAACGCATGACCT
>N_695
CGAGTTAGTTACCGATTCGGCTAGACGTAAGTCCTGTTGTT
>N_696
GCACACGATCGCAACGGTAGCAGATGTTTCTGAGCCGTTGA
>N_697
GTCACAGGCGATAATGCCTCCAAAGTGACCGAGCGTGCAGC
>N_698
AGGGCGTGCCGCATCATGGTCATTATAACGGCGGTTATAAC
>N_699
GAACCCTCGGAAGTACCGTTCGCTTTTTTTACGCGGGTAAG
>N_700
AGGGGCTGACGGTTAGGACACTTACTGGCCCTATGGTTTCA
>N_701
TCGAGCGGTATCGGAACGGACGATAACGTATTTCCGTCAGA
>N_702
AAATCCCTTGAGGTCCGTGACCGCTATTTCAAATAGAATAT
>N_703
TGTTGAAAATCCGTGTTATACCGATAGGGCTAATAGTCCCT
>N_704
AATAGGTTATTTTTTTTATGCCTGCACTCAGAACTGCTCCC
>N_705
GGATAGGGAGGCAGACGTCACAACGCTGGGAATGTGACCAA
>N_706
TCCCGATAATATTAATAGATCCTATCACTGATGAATGCGCG
>N_707
TAATCGAAGGGCCGTGTGTCCGCTTACCAAGCGAGGCTCAC
>N_708
TATAACCTTGGCCTAAGCTCCTAATCGGGAGACCATCTATA
>N_709
GGGGTAGGTGACTCTGCGACCGGCTGACCGCATCATACGGC
>N_710
TCAAGAAAGAGATTAAACCTCTCACAAGGGCGGCAGGTTGT
>N_711
CTGCTGGTAAAAGGGATTGGCTACTGAGAAAAAGCTACGTG
>N_712
GTCTGGCATCAGACCCAATACACTACCCCAGGTTTAACCGG
>N_713
TGCGAATTACTTTACATGTTCGCAAACGGTGTGAGACGGGG
>N_714
CTGCGTCTCCTGAAGTAGAACAGAACCCCGTTGAGCATGTC
>N_715
GGCCGCCTAGGGAACGGGACCACATGAGCAAATCCTTGCGC
>N_716
AATTTGGGAGTGATCCCGGACCTTAAATAAACCTGTAGAGG
>N_717
AACCGGTACCATATAAAGTACCGGAACGGTTCATCTTGGGT
>N_718
TCAGGGAAACCAATGTGGTGCAACGCGCCATATGGTCCGGG
>N_719
CCCGTAAACGACGGAGGACACGGTGTGATCGCATACAGTTA
>N_720
TTTCCTCCTCAGCCGGGTAGCAAGCCTTTCTAACAAAGCAA
>N_721
GACACCTTTGAATAAAGCCGCAAGCCAGTGCTGAAGCGGAT
>N_722
TGGATTTTGGTTAGATCACTCACACGGAGGGGATAATCGCA
>N_723
CTTAAAGTGGTCGAATACCTCTTCCGGTGACCGACGTTGAC
>N_724
GGACAGTTCATGATATTATTCGGCTATTACTTAATACTTAA
>N_725
ATAGGCGGTCATGAAACAATCCCACATTCGCCTGCGTATGC
>N_726
GCCGGCTACGTACTCGTTGCCCACAAAGGGCGAAGAGAGTG
>N_727
ATAGCTGTTCCGTTGTCTGCCGTAATAGAGCGTGGTATGTC
>N_728
AGTCGACCTGCTTGCCGAACCTTACCTGGGCACGGCGCGGA
>N_729
TAATCTGAAAACCCTATCGACTCCTCTCATTAAGTCCGTCG
>N_730
AAGCTTGGTGCTCATATGCACCTTTGTTATAGACCCAGCGC
>N_731
CGAGGAAGATTGGGACGAGCCATATGGCAAAGACCGTTACC
>N_732
ATTGGTCCCTGCAGTAGGAGCAGCCGCAGCGAAGCAAATCC
>N_733
GCGGGTACACATTCTCCTGGCAAGCGAAATACCCGTGCGCT
>N_734
TCGCTCAGACAAAGCTTAGACGCGTCGTCTCCGCCCACAAC
>N_735
GCCATGTGTGGGTAGTCTGACCTACAAGCGCTGTTCAAACA
>N_736
GTTTGGATGAGCTGGTGGCGCAAATCGGCTAAGCGAACAAA
>N_737
AGTCTACTGGGTGGCTTTGACGCGAGTCACAGGCGTCATTT
>N_738
TGAAGAATGGGCCACAGAAGCCAATAGTTCGTACTTGCACA
>N_739
ATCTGGCACACACCCAGTTCCGTTTTCAGTGCGACCGAAAC
>N_740
ATCTTCCCAACACAGTCGCTCGTATATGAGCCTTGGAATGT
>N_741
TAGTCCCGGCTTTTTACCTCCCACTGGGCCACGCAACAGGC
>N_742
CGAAGATGGAGTTAAGCCCGCTGCGGACATGACTGACCCGA
>N_743
TTACCGCTGACGATGCTGGGCTCTTCTTACAGGTGAGCCAT
>N_744
ACTTCACTAGGTCTTCAGGGCCCGACATTTCCGGCTTAGGG
>N_745
GAGGATGCTCCGGCCGCGGTCCCGGAGATTAGATGTTGACT
>N_746
GTGCCGCCTTATTTACTCTACTGGAATGGGCCGGCGAATAT
>N_747
ACGTGAAAAGTCACCTATTCCGGCGTGCGAATGTTATCGAT
>N_748
TTATGTCATGGTTCGTGTACCACCATACTAGCAATTGGAAA
>N_749
TTGGGGAATCGTGTTAGAACCAAGAAAACCACTCTAACACA
>N_750
GGACAGGATGAGTGGAGCGTCCCCTATTTTCGGGTTGAATT
>N_751
GTAGGTAACTGGCGTTATCTCGAGATTGTACTGGAAACTTT
>N_752
GTGGGGAATTGCATCCACACCGCACCGTAGGCCGCTGATGA
>N_753
GCGTACGCGTGTGTGTGAGCCCCATTAGCGTAACCAGCGGC
>N_754
AAGCCTAGGGTCCGCCAAAGCATCTCTGTGCAACGCTCACT
>N_755
CACCGACTGTAGCCGGGTCTCTACATAACGCCCGCTGAAAA
>N_756
GTTGTTCGGCCAGGCTACTCCACGATTTTACTCAGTCTCTC
>N_757
CTACTATTAAGCTCACCCCTCCTAATCATTACCGGTATGGA
>N_758
ACGTTCCGGCATAACGTACTCAACCGGTTGGTATAAATGCG
>N_759
TGCTTCGCTCGGCAGACGTGCTACAGTGATAATGAAAGTGT
>N_760
AGCGGATACTAGCATCAACTCCTTCATCTTTAATATGTGAA
>N_761
CCTATCGTGATACAAAGTGCCGGCGTCGTTGGACGGACAGA
>N_762
GATACAGAGGGGAAGCTCCTCTACCGTAGTAATACCTCATC
>N_763
ATTAGTATGCGTAGTAGTCTCAATCCTTTGCAACTTCTGGC
>N_764
TTATACACTAAATAGCGGCCCGGATCTGAACCAGCGGCCCA
>N_765
TTACTATCAGATTTGCTGTTCTCCCAGAGGGGACTAGGCAC
>N_766
CAGGAAGAATCTGCTCCGCGCGGTGCCTAGACTGTTGATTT
>N_767
ATTACTCTAAAAGCGCATGACGCTAATCGTTGTAAAGGAAC
>N_768
AACCGTCAGTTGCAGCCTCGCAGGAGTCCGTGACCCTGGTC
>N_769
TATATAAGGTACCCGCTCATCCGTGATATGGCCACCCTGCA
>N_770
GCATCCTTCAATAGGTTATTCTCGTGTTACAAAGGTCCGGC
>N_771
CTTATTAACCGGGTAGTAAGCCAGGTTGTAGCGTCAAGACC
>N_772
TAAGTCTGATTAATGGGAAGCACCCAGCGCCGGCATACGCG
>N_773
TTAGAATGGCTTTTCGATGCCTGCAAATTAAGGCGGGCGCT
>N_774
TCCAGATGAGAACCCCCTTACCAAGACAACAAGGCCACTTT
>N_775
CCCGGGGTGTTAGCAAACCTCTCAAAATTTTATATTCGTCA
>N_776
GATGGTATGAGGCCGGTGGACGAGCTCTGAATAACCAACAT
>N_777
AGTTCTCCCTTACATCTTTACCATGTTGATACCCAGAATCG
>N_778
ATCAACGGGAGGCCAAGCACCGCCGCACCGGTCAGAGATTC
>N_779
TGACGTTAATTCCCATACACCCAGACTCTCGGGTAAAGTCG
>N_780
ATATCTTTGAGCTACACGATCCACATCTCCTAAGGGTCATA
>N_781
CCCTCGGCTGTTGTCAGCTACCCCTGCGTGGAATAAAATCT
>N_782
ACGGAGCGCGACGATGGAACCAGGTGTATAATCTTGTGATT
>N_783
CATACGCAAATTCCTTGTACCTGGACTCTCAATCGAGATTT
>N_784
ATAGACAGTTGACATGTCTTCTCCCCGTCCCACAACACTTA
>N_785
TGTTCTAAGAAGTCCACATACATAAGGACCAGGTGAGGCTA
>N_786
ACCCAAAAGTTGGAACTCAACTTAACCAATGCCGCCTCTTC
>N_787
ATACACAACATCAGAATAAACATAACACGCTGGATAAATGG
>N_788
TAAAACACCGCCCGAGGTGTCAAACCCTCTCTTCTCCGCGA
>N_789
TTGATGAGGTTTCGAAAGCTCCGGCGGGGGTCTCCAAAATT
>N_790
GCCAGAAGATCATTTCCTTCCGGCGTAGTGAAATGTTAAGG
>N_791
TTAGAAACAGCCCTGCAGCACAAGAACCGGAGCGTTGAAGG
>N_792
CCCTACGTTCTGTGTTAGACCCTCTAGCCAACAGGACGCGT
>N_793
ACAGCTGGCACGTGAGAACACATGAGTCGTAGTCCCCCAGC
>N_794
CCCGTCTCCAGTCGCGCAATCGCCATGCTAGTATCAAGGTC
>N_795
AAGAACTACCGACCCTGATGCTGGAACGTGCCGGGAGCTTA
>N_796
ATTCACGTCTTAGAAACCTACGCGGGGGAATTTTGGAGACG
>N_797
CTGGAGCAGTGAGCTATCTGCTCGCAGGGTGATGTGGCCGT
>N_798
CTAGTCGAGAGTCTTGCCTGCTTCAGAGCCCGCAGTTAAAC
>N_799
TAATCATACGTTACAGATTACGGGGCCTCAGTCCACCGGAG
>N_800
AGTTATTTATCTCACGACCACTGGGCCCCATCACTCTCCTC
>N_801
GAAACACGTCAGTAGGAAAACACGCCGCGGAATCCACAGGT
>N_802
GCTATCCATAGGTGTGAGATCTATGATAAGAAGAGGCCCAT
>N_803
TTCTTCGGTCGGAATCACGGCCATGCGATGGTCAAAACCGG
>N_804
GAGCACGCTACAGACTAGTCCAACTCCGGTGGTCCAGATAT
>N_805
AGCTGCTAACCATCCCAAAGCTACCCCGTTTACGGCATCCT
>N_806
GTCGGTTAAAAAACCTGAGGCTTCCTCTGGAGGTATACAAC
>N_807
TACCAAGCCGCACCTCACTGCTGCCGAAGGATCATTTATGC
>N_808
GAGTGCTGGGCAGGTTGTGTCAATGTGTCCAACATCGTGGA
>N_809
AAAACGGGCGCAATCCGAGGCCGACTGAAATTAGTGTAGGT
>N_810
ACATATGCACGTACCCCCTACTAACTGAGGATAGCCTTCGT
>N_811
AGGATCAGCTTCGGATAAAACCGAGTCCCTGAACTTCTCTC
>N_812
CATGGGAGCACATCTAGAGGCCTCAAGCAACGGTACGTACA
>N_813
AATACGCTAATTTAGAGGATCCCAGACAGGTTAGATGGGAA
>N_814
TGGCATCGAACAGGTTAGACCCACCTAGAGTCAGCACTTCC
>N_815
TGGAACTAGCCTTAACTTAGCAGAGCGCTCCGGGGAGCTCC
>N_816
GCCCATGGCACTCTATTCCTCTGTTAACGTTCACTAGCGTG
>N_817
GCATCGCGGTTGACGACGAACTAGGCGGGAGGCTAGACCAA
>N_818
ACGACTTGGCTGGCCAATTGCAAGACCAGGGATTTACCCGG
>N_819
CCGTTAGGACATCTGGCACCCAGAGGTCAGTAGGTAAAGCA
>N_820
TCGGCGATGCTCGACTACCACACTCCCATCCTCTCCCCAAC
>N_821
GGCCGTACATCGTCCGGGTCCAAAAACGAGTCGTCGCGTGT
>N_822
TCTTCCCGCGAATAACCAAACATAGCGTGGTCGAGGCCGCT
>N_823
GCTGGCGCCCTGACGACTTTCACTTAGAACATAGTCTGCGT
>N_824
TTAAAGAGAGAGTGTTCCCCCCGATCCGAATATCTGACGCC
>N_825
GTCCAACCGGTAGACAGCATCTCGTTCCTCTGCAGTTGCGA
>N_826
ACTAGTGGGTTATCGACCGGCTTCTAGGACCCGAAACAAGA
>N_827
GAAAACGGGAAGAAGTATGTCCCAGCTTCACCAGTCTCCAG
>N_828
TCCCGGGAAGAAAGGATGTTCTCACGGGCACACGTAAATGT
>N_829
AGGTTCGGTAAGAAGCCGCCCTAACAAAGTCTCCCCCACAT
>N_830
GCGTATACGCTCGCTTGCATCGCCTGAGTATAGGCGATGCC
>N_831
ACTGGTCATCCGGTGGCGCGCAACAGTATAAGGGTGCGTCT
>N_832
TTAAACGATCTTGGAGTCACCCCCGTGCGCGGTTTCGCGTC
>N_833
TGTGCGTAGTGTATTGGCAACGGTACTTGTCACACCCTTTT
>N_834
CCTGCCGGTAGTAAGGGCTGCCCGAACGGGGCATGAACTAC
>N_835
ACCAGTAGCGAAACACGATCCCCCACTACGGCTTGGGAGAA
>N_836
TTTTTCTCAACGAGGTGGGGCCGATGGATAATCGGCGCTAG
>N_837
TTGATCATCTGCGGGGCGTCCGGATGGCCGACACCCACCGC
>N_838
CACCGATCGCGCGGTGACATCCCATTCTCTCTTTTACGGGG
>N_839
AAGAGCGGCCTATGTATAAACACGGCGAAATCCATTAAACT
>N_840
GAGCTAACGCTGCCGTTTGGCCTTCTTGAACTTATATAGCC
>N_841
CCCCTTCTTCCGCACACTTCCTCAAGCGATCTCTCAGAGGG
>N_842
GTCGCCTTTGTAGGCAACTGCCCGAGTTTGGTGAGTCCTGT
>N_843
ATAGCCGCCATGGGGGGCGCCAATTGTGTGTCAGACCATCA
>N_844
TGGATGTTTAGTAAATACCCCAACAGACAGGCTAGCCCGAT
>N_845
CGACACAACTATCTCAGGGTCTTCAGTACGGAGACCCGTAG
>N_846
ATCATAGACCTGGTGAGTGGCAGGATCACTCTGTCGTATAG
>N_847
TCCAAGGTTGTGATAGGCATCTAAATGGGCTAACGGGTGAC
>N_848
AGTACGCCTCTCAGGGTCAGCTAAAATCGTCTATGCATAGG
>N_849
TTCTCCTTCTACGATCTGTTCCCCTGGCTCCCCCTCAGGTG
>N_850
TAAAAAACGGACAGCCGCCACCTTTAACACCAATTTTATGT
>N_851
CGCCATTGGTCACCGCGATTCGAATAATCTCACCCTGGTGT
>N_852
TACATGTCCAGGAAGCCCACCCCAGGCGCGATTAGCTCAGC
>N_853
GAACGAAAAACCATTCAGTACCAGGGTGTAAAGTCGGGCTT
>N_854
TAGGGTGACCTCGTCCAGAGCGCGCTAGTCGCAAAAGCCGT
>N_855
CGCGTTCTATACGGGCTAGACCCCCCAAGACGTCTGTTGTA
>N_856
TGAGGCGATGCCACTTTCGACCTAAGCTGGTCAACAAACGC
>N_857
TCCCATCCGAACTCACTCAGCTACATCGGCACCCCTTACAA
>N_858
TTCTGGAGTCTGCGCCACGCCTCCCTAAAGAAAAGCGCTTC
>N_859
CCTTGGTTGTTCTATCGCGCCGAACGTCAACAGAGTTTAAG
>N_860
GTATATGACAGGCGAAATTTCCATAAAGCGGTACTCCCGGA
>N_861
GCACCGAGATATGACGGCGCCAGGGGCCCCTGTGACGCGGT
>N_862
AGTGGTTGCTAAACCTGGGCCACTTCAAGTGCAGGATGTAT
>N_863
GTCGCAGGTCTCGAGTTGTTCCGGTGGCTACCCGGGGTCCA
>N_864
GTGTGCCTGAAGTTGTGCCCCTGACAAAGACAGTCAGCACA
>N_865
AGGTGAACATATTGACCGCCCCTCCGGATCGGATATGGTTG
>N_866
GCATATGTAACGACCATGTGCGATCAGGACATTCCCCCTCG
>N_867
CGCGTACCTCATTATTACTTCAAGGCGTTACTCAATGCTGT
>N_868
TGGCCTAGCTGCGGGAGCCTCTAATAGGATAGCCAGAGACC
>N_869
CGAGCGGTCTTGGCGCCGGGCCAATGGCTCGCCTGTACTCA
>N_870
TCAGGGTAAGCACCTTGCGCCGCTATTAAGTTCTTTTGGGT
>N_871
CACCGCGTCGCCGGATCCTACGAACCCCCCGCTACACTTCG
>N_872
GACAATTAACAGGGTTCCGCCATCGTCTCAGCAAAGGATCG
>N_873
CGCCCGTTTTTAAAGTGCTGCTCTGACATTACCGTATAGTA
>N_874
CGTGCTTGAGGCTGTTACGACTAGTCTAGTTGCCTTAATTT
>N_875
CTTCGCTCCTACAGCGGGTTCGTTACATCAGTTTGACTTCT
>N_876
AGCAAGTCAGTATTTTCGTACTCTACCAATTAGGACATTTG
>N_877
ATGCACGCTCTAAGAAACCCCCACATAGGGGGGCTCGACAC
>N_878
CATCGAAGTCATCACTAAGCCGTAGCAGGCCACGATTGGGA
>N_879
GAATGAGTCGATCGGCGGTTCGACAGGGTAGAGGAGGCACG
>N_880
GCCGCCGGTGCTCATACGGGCTGTGAAGCGTACCATCCGTG
>N_881
TTGTACGGGACTCGGTGTTTCTAGATTACTAACGTGTTCCT
>N_882
CCAATCCCTCAGCTATCCGGCGTTTATGTAGACCTACGGTC
>N_883
CCAGAGACGATTAAACCCCACCTATTTTCGAGCGTGTAGCG
>N_884
CCATACCACAAATGACAACTCCGACTTAGATAGACTAGACG
>N_885
TTTCCTTCAAGACCCCGCTCCAGGGTACACTAGAAAGTTTG
>N_886
CACCCGTATCTGTGGTTGTCCTCTACCGTTCCTTTTATTGG
>N_887
ACCAAGCTAACTGGATACTCCGAACCCCGAAGCAACTACTT
>N_888
TCTGCGCCACTATATGATAGCCAGACGATACAGTTCGGCGA
>N_889
GGGATGAAGATGGTGTGCAACGCTATAAGAAGCGAGGTACG
>N_890
TGTGAAACTTTTGTGAAGTCCTCTTATCCTGGAACCGGGTC
>N_891
GGAGAGCTCAGTATGTTGCTCTTAGTTAATGGTTGGTCCAG
>N_892
AACTTCTTAAATTACGCGAGCTACATATGCTAGATTTTCAC
>N_893
CGTAAATCCTAATCCTCATCCTAGATGTACCTCACCTTGCA
>N_894
CTATGGGCGGGGACGGAAGTCTAGAACTCCATATCAGAATC
>N_895
GCTAAATAGCTTCGCATTGACTCCGATTGGACCCCTCCGCG
>N_896
AGCTCTCTTTAGTCGTTTCACTTTCCCAGCTTACCGGTGGA
>N_897
CGTTCGGCTGCACCAACGTTCTACGGTCCTGTTCAATCCTT
>N_898
AAATGTCCGTAGCTGTATGGCATAGAAGAGACGATGACCTT
>N_899
GACCTTCGAACACGCGCGCACCCTACGGCTGATAATACAAC
>N_900
AGCCCCGTCGCGCTCCCTTACATCGAAAGGTCACTCCGAAG
>N_901
CAGGGCGGCACCGGGATGGACTAAAAGGCAGCAGTAGTGTA
>N_902
TCATCCCGCTGTGGCCACTCCCCCGACGCAAAGGCTCTTGG
>N_903
CCGAGTGGCCCCGCGTAAGTCCCCGGAGGGCGCCCGGTTAG
>N_904
TCCACGAATAGAAGATCCTTCACGGACTCTGGAGGCGCCCT
>N_905
TTCTACCAGGCCTAAATCCTCCTAGGACGCGAGTTCAGACA
>N_906
TTATTCTTGCTCTTCGTATTCGGGACCGTGGAGTAATTCGT
>N_907
AAGAGTTCTTCATGAGCCCCCCTCCCGTGGAACTAAACTGC
>N_908
TGGCGTTAGAATCCGCCCCGCCACACGGTGGTAGTCCACCT
>N_909
GGAACGGAGAGAGTCGCAAACAGCGACCGTGCGGGTTTCCA
>N_910
ATAATCCCGTACCTTTTCGACATGGTGCTCCCATTGCTGAC
>N_911
GAGTATGTATTTGGATTACACCTATCGCTGTAGTACTTGCC
>N_912
TATGTCGATAGGCTGAGTTCCCTCATTACACATTGGGCTAG
>N_913
AGAATCGTGTTAGCTGCCGTCAGTCCCTGAGGGAGATTTCA
>N_914
ACGGCTTGACGGAAATGCGCCGGGTACGAGACAGTGTGACT
>N_915
GACACACTTTGGTTGGCCGGCGAACCGCCCGCGCGTTCGGA
>N_916
GCGGGGGGAGCAAGAAAAAGCTGCCTTCATGAATCAAACAG
>N_917
CAGAATGTCAAGGTAAGGAACAAACCGCACTTGGCCTTATA
>N_918
AGTACTGGGGGAGCGAAGAGCCTACAGCGCCACGGGGGATG
>N_919
GTAGCCTGCATCTCTAGACGCAGGGGTAACCAGTTTGTCAA
>N_920
AAGGCCCCACGTAGGAGAAACCTTAAGGTCTCTGAAAGCTC
>N_921
GCCCGTGCTGCGGCCCTCCGCAATTGCCTTGTTCCAATATT
>N_922
TTATGCACATTGGTGGCGTCCCAATTGGGACTGCGAGAGAC
>N_923
CGCGTATAGGAAGGGATGGCCCCATTATTAGACCACGGCTC
>N_924
CAGCATGAACGACGAAGGCCCGTTGTGGTTAGTATGAGGTG
>N_925
CTTGCATCTTTACTGAGTTGCCTTCAGCAGAACAATGTTAA
>N_926
TCATCGAGGAGGTTGTCACGCCCCCTCGAATGACGGGGGCA
>N_927
CTCCAAGGACCACACGCGACCCGACGCTATTAAGGGGGCGT
>N_928
GTGGAAATGCATATAATCCGCTACCGTTGGCAATGTACATA
>N_929
CATGGATTCCCAAATTCGATCCGCGAACATGGAAATAACAA
>N_930
GGCCACCTAAAGGGTAGCGCCGTTGCGCTGTGACCCAGTTC
>N_931
CAGATCTGTACGAGTTATAACAAACCAGTATGCCTAATCCC
>N_932
CCAGAAATCCGAATAGAGCTCTGTGTGAGGGGCCTCAATGC
>N_933
CCTATCTTACGTACATCGCGCTCAGGAACGACCTAACAGTC
>N_934
TTTGCTGGATCGGGCAGCCACACTGCTCGAGTGACTGGACA
>N_935
AAGTTGGGATTCTCCCCAATCGAGAAGTACTTGCGCGTTAT
>N_936
GACATCAGGCGGCTGGCGATCACCGCAGGCTTAATAAGTGC
>N_937
CTACCCATGGGGTATATGACCCTAACTTCTATATGGGCACT
>N_938
AACCTTCGGGTCTCCGCAGTCAATGATCGACCTCGCCAAGG
>N_939
GTCAGTACAGGGCAGACACCCGCGCGTGCAGGGTACTCGAA
>N_940
CCGAGAACGCGAGTCACTACCACGGCACCGAAGCCCGGTGG
>N_941
CCTAGCTCCAAAGTGATAGACAGTTCAAATCATCCTATTTG
>N_942
TTTCTTGGGCGCGCCATTGGCTGACATGCCGCTACCTGTCA
>N_943
TAAAAGCGAAAGCAGCTTCTCATAGTTTGCCTGTCATCCGC
>N_944
ATCTGCTATGAAATGAGTCTCTCATTAAGGACCTGGGAACA
>N_945
TCAAGATCCAGTTTGCATCACACGTTACCGGTTAACGATAC
>N_946
CGGTAGTGTGCGTAGCAGTACCTCGACAGTACACCTGTAGC
>N_947
CAGCGGAATTCACACTCTTGCGGGGGGAACGCTGGACCCCT
>N_948
AGGCAGCTCTCCGTATACCACAAGAAGTAGTCAGAGATTTC
>N_949
GGGTGAGATCCGTTCTTTCACTGGGCATACGCGCGTCTATA
>N_950
CATCACCGGAAGTCGGCAGGCAAGGATCTTTTACTTTGAGC
>N_951
TTAAGTACTTACCAGCCAGCCCATATCGAGGAAGGTAGTCT
>N_952
CAATGCGCGGCATCTCGTTACACCCAAGACATCACTTTATT
>N_953
ATAATCCGTGGATCGGTTACCTCTTGTCAAGGTCGACTATG
>N_954
CGTCATGTGGAAACCGTAGCCGCCCTTCATCACCAATAGTG
>N_955
GGATAGGGTCAGCCAGTTGCCAATCTGGAGTCACGTAATTA
>N_956
ACGCCATAATATTTCTCGATCTAGAAGCGGTGATCCACGCA
>N_957
AGGTCTCTGGTGTACGATCACTAAACGTCCAAGCTCTGAGC
>N_958
CGTCTCTGCCGCTGTATAAACGAAGTTTTAGGTGGTGGTCA
>N_959
AGATTCTCGCGCGAAATTTGCCGTGTAAGTCGCTGCTTAGA
>N_960
AAGTCAGTCTATTATGATTTCGCCAACGTAGTTGGTCGGCA
>N_961
CGCGTGCTTTACTATGAGGGCCGCTTGTAAGGGGATAGAAT
>N_962
CTGACGCATGGGTTTACATGCTAATAAAAGCGTCGCCGACG
>N_963
CGGATATTGCATGGGGTCCTCAAACTACCCCGGATCCCCTG
>N_964
CACTGGTTACCCCTTGCGCCCTTCTGACACTTGGGTTGTAG
>N_965
CCTTTCCCGATCCCCCCGGCCTTCGGGCCATGGGCCTGTAC
>N_966
ATTTTTCATCATTGGCTTCCCCCCTATATACGTGGTTTGAC
>N_967
CCTTCAGAATGATTAGGGGCCAAGTATCATACGGGATCTCC
>N_968
CATCCTAAAGCGCCCTCGGACCCTGACGGACCCTACCCCCA
>N_969
AAAGCTGGCTGCTTATGGGTCTAGCTGATCTATTTCCTGAT
>N_970
CCGCCAGCACTCATTATTATCCGAGAGGTCGGGCAAATACA
>N_971
CCCTTCTTCGCCTCTCTGGGCCCGTTGTGAAATGTGAACTG
>N_972
ATAGTATTATGTTCTAAAGCCCCTTACAGTATGTCCCCGGT
>N_973
TCAATACGACTAAATTTTGTCTCGCCTTAGCAGGGCAATGG
>N_974
CAGCTTCGAGTCCATTCTTACGGCAGGAGTCTGAATCTGTC
>N_975
TACTACGGGGCTTGAAGACCCCTGTTGGTACAGGCTCATAA
>N_976
CGTTAAAGGCGAGCAGTCCGCCGATACCCCGCCTTTTTTCT
>N_977
ACGTGGGCGGGGACCAGTCGCTTTCCAGGACGGAAGCTTGT
>N_978
TACTGCTCTCGATATATAGCCTAGCACTTTTAGTTTATGTT
>N_979
GTGACCCTATCGCCTAAAAGCCTTATGTGCAGAACGTACCT
>N_980
GGCGGACAGGATGCTATGCACAATATTCAAACTAGGCTTTG
>N_981
CGCTTTTTGAGTGGCCGTAGCTAAAGCATGCCTTGTCGAGA
>N_982
AATTTAGCCTCCTGATTGGACGAGTGTTAGGCTCCGTGCCT
>N_983
GTCCATTATTAAACCTGAGACCCATTTCTTACGCACCCTCA
>N_984
TATGATCATCGGGACCAAGACGACCCTTTAAAGTGCGAGCG
>N_985
CATGGAGCTGGCGACTGGAACCATTAGGCGATGCGATTATC
>N_986
GTCCTGTTTCTCGCCCGATGCTGGCGGTGGAACCCACATAT
>N_987
GCAGAGGATAAGGGACCGCGCTTAGCAGTTGCAGTCGAAAG
>N_988
AGGGTATTTTACTAACACCACAGAATAATCTTCCCTTGCTG
>N_989
ACCGGGCAGTGACTATTAGCCACCCGGTCCGAATAGACGTG
>N_990
CAAGAACGGCTTATTCGCGTCGGCCGTGGTTGCGCATCCAA
>N_991
ATGTTCCACTGACGGTCCTGCGACGATTCTAGGCTGTGGGT
>N_992
GAACACTATCACAAAGCCATCCTACGCGAATGGCCCTCATT
>N_993
GCTAAGCTGAGCTACCATATCGAATTCTGCTTGCCAGATAC
>N_994
AAGGAGTTCATCGCCCCCTGCCCACCTACAATGATGTGAAT
>N_995
CCGCGATTGCGAGGACAAGACAGCCGTTCGCTAATATAACA
>N_996
CTTACGGTGGGTAGGCCGTACCGGCGTTTTTAAGTAACTGT
>N_997
GTTCTATTCAACATCCCCTACGGTTAATGGACGTCAGTCCT
>N_998
CGCGTCCGGGGGAACGATAGCAGTTCAAAGCATACATGGAT
>N_999
AGTCTATTAGAGCTCTCGTACCAGGTCCTATAGGTCTGTAA
>N_1000
AGTACAATGTGGCAGCGCGCCCCCGCGAATGAGTCCCACGG
>N_1001
GACGCACCCTGCCGTCCGGTCGTGGCAATTCACACGAGGGT
>N_1002
CGGTCCCGTACCGTAAACGTCCCCCGGTTCAGCGCACGCGA
>N_1003
ACGCGGATCGGTGGTTCGAGCTAATAGGTCTCTAATTGCTT
>N_1004
ATCCGCTGGGAGTCTTGGCGCAGACAGTGATGGAGTCAATT
>N_1005
CCAGTAGAATGGCCTACCGACATCGCAAGACATCTTAATAA
>N_1006
GGAATAAAGACTATTGAAGTCGTCAAAAGCCTTCGACGCGC
>N_1007
CCGGAAGAAACCTAGCACGACGACATGATGGGGGAGCTGGC
>N_1008
GTCCGGTGAAGCTACCTTGCCAAAAATTCTAACTGGCCCCG
>N_1009
TGAAGCCCGATCTAGCCTTCCTAAATTAAGAACCTTTTTGT
>N_1010
GGCGCACAAACCTAGCTCCGCTATGATCTTGACGGCGTAAA
>N_1011
ACCGCGGCCCGCCGACTAAACGCGTTTTTAGCCAAGAGCAA
>N_1012
CGTCACTTCGGAGGAGAGCGCCTAACTGCCCATGTTATTAT
>N_1013
GCATCATGAGTCGAGTCAGTCGTCGGGTGGTCACTTGCTGC
>N_1014
GTCCCCTGAACAAGGCATACCTGTTACCAATTGCCTCGATG
>N_1015
ACGGAGTTCACGAAGCCGCTCAACCCCTAGGATGACGTCAA
>N_1016
CCCCCCTTGCTCCGCGGATGCAATTCAGGACCGGACCCAGG
>N_1017
ATCACTCCCGCTTTTAACCACGGTAAGCTGAAATGGCGCCA
>N_1018
TAGGATGTCCTATTGGTCCGCCCAGGCCTGGCACTGCGCAT
>N_1019
AGGTGACGAGGATGCTACCGCGAACTGTCTCTATCCATATA
>N_1020
TCTTGAGAACAGCGGTGTGACCTTGTATTCCCTACGTACAA
>N_1021
GTCTTCATCGCCTCCCAGACCGACGGTTAAGGAGTAGCGAA
>N_1022
TCCGCCCCCTAACGCTTATTCTCATCACCATAACTACCGAT
>N_1023
GTGAGGTAATAACTGCCTTACCCTAGGGATGGACCCCGACG
>N_1024
CGGGCGATCGGGCAACAATCCTCCTAACTCTTCCTCGCCGG
>N_1025
GAAATCCCCGGTGGTTGGCGCACTGATTATTCGCGTACCTT
>N_1026
GTAAAGTGGGCCGACGCCTCCCCGTCGAGGGCTTATGATCT
>N_1027
AATGAGACTCGGTTTTGATACAGGCACGCTCGAGCCCAAGT
>N_1028
GCGTAGCTCTTCGGTTGCTGCACACTGTAAATAAGGTATCG
>N_1029
TGTAACCACTTGACGGCTTACACTTCAGGCAGGATACTGTC
>N_1030
CGACCAATATCCTTCGTCACCGGTATAGCGACAAAGGGAGT
>N_1031
ATCAAATAGTACCTTTAGAACTAGAGCCAAGTACGGGCTCC
>N_1032
ACCGAATTGCGAGCCATAATCGACGATATAGCGGGGCTTTG
>N_1033
TACCCTGATGGGGTAGGTTCCACCAACCAGCGAAAACTAAC
>N_1034
TAGTGTAACTAACTATGTATCGGTTATCCCGGTGACGCGAA
>N_1035
TTAAGACAAGAACGCCGTCACGAAATATATTCCCCCTTGAG
>N_1036
AGTCACGTAACAAGATTCGTCCCTAGCTGATCTCCGCAGAT
>N_1037
AACACGACATTCCAGGCAACCGCAACACCATCCGTTCCGCC
>N_1038
CAGTAATCGGACCCACCGACCCGGACTTGACGAGCTTGTAG
>N_1039
GGTATCTCGACAGATGTCCTCTGAAATAGCGGCTTACTGAG
>N_1040
CAGGGTAGATTAAAAATAGGCCGAATGCTCGGCCAACAATT
>N_1041
GACTCGTAGATGGCCTTCGTCGCTTGGTGCAAAAGGGGAGC
>N_1042
CTCCTTTACGTCAGAACGGTCAACCTAAGGACCGTTAAATT
>N_1043
GTCCGAAGGGCCATGAATTGCCCGCGCAGTCCGCGAAAGCT
>N_1044
TCTAAACAACATACATACTACCCGCCGTGACTTGAGATCAT
>N_1045
TGGGACGCCGATGCGGCACCCTGGCCCTCGGAAAGTATGCT
>N_1046
GCCTACCGAAAGGGCTTTTTCACGGAGCCATACTATGTATT
>N_1047
ACCTGCCCTCGCACCGCACACCGCTCGAGATGACTGATTAT
>N_1048
ACTATTGGTACGAGAGGCGCCTGCTTAAATGAAAGGGTGTT
>N_1049
AGATGGTCCCCTGTAGCGCACCCCCACCACGAGGGCTATTT
>N_1050
GGATGATCTCATGTAAAGTTCCCTCTCTGTGGGCGAACCGA
>N_1051
CATACTTTTCACGTTGTGGGCCCCTACGCAGATTAGGCGCA
>N_1052
GGTCATTGCGGGGCCCCCACCGCCCTCAGTTCTTTTATAGT
>N_1053
GAAGCAATAATTTTCCCCGCCGATCAGTCTACACATTCTTG
>N_1054
TAAGGAGTGGCATCCAGGTCCCTTATCGGTTGCGGCACCGC
>N_1055
AAAAAAGAGTATGTATCTTTCTGCGGCGTCGGATAGCTTAA
>N_1056
AGGATCCAAAAGCACAGATGCGCTTAGCGTCCCGCAGAGTA
>N_1057
GGTGCAGGGCAGTGGGGAATCTAATCGCCTGAGGGCGGCGC
>N_1058
TACGACAGTGCATCGCATACCCCGGGAAAAGTGATTACTGA
>N_1059
GACGCGGCACCCCACGTATACTGAACTCCTCCGACAAAATG
>N_1060
AGAAGGGTCATGCGCGTAATCTCTGTCGCGCGCTCAACAAG
>N_1061
ATATGATTGCTTCCGTGGGCCTCCGTGTGTACGTTCATCAG
>N_1062
TACGTGGGCGTAGGAGGGCTCACTGCTTTCTGAACACCTTT
>N_1063
CTCGTGCAATCTATAAGGTCCGCAGCAAGGCGTGTACTATT
>N_1064
CGTCCGGCTAGTTCAGCCCACCCAATACGTCCCGGTGCGAC
>N_1065
ACCTTGCTCGCCCTGAGACGCACAAGTTGCCGGATATATGA
>N_1066
CAACCGATGTGTGTACTAGACACTCACCTACCTCGGGTTAG
>N_1067
TTGTATGTTTAAGTCGGTGACGGAAGGTCGATCAGTGGATT
>N_1068
TTCGCTGGGACAGGCACACCCCCTACTATTTACTAAACAAT
>N_1069
TGGGCACTACCGAGCTCGGACATATCACACATGTACACGCA
>N_1070
GGCCTCCACGGTCCTCAATACTCACTAACCTTACTTACTGA
>N_1071
CCGGTGGAACCCACGTTTTTCGCATGCCCGGATTCTGCAGC
>N_1072
ATCTTCGATGTTGAGGTAACCCCATACTCATTCCGATTCCT
>N_1073
CATACAGCTGAGGCGCAGGGCGGTGGCGTACCATATTAGAG
>N_1074
TTTTTGGAACGTGAACGCCACGCGTGCCAAGATCAGAGATT
>N_1075
ATGAGATTCGCGAGTGGCGTCCCCGTTTGTGTCAGGATAGT
>N_1076
TGCTAGCACATTAGAAAAAGCCCATCCCCCGCGGCCCCACA
>N_1077
TCGAACTTCATCCCAACGAGCAGTTGACTTCATAGGATCAC
>N_1078
TCATTCTCGCCGCTTATGGGCTGTTCATACGACTGGTGTCC
>N_1079
GCGAATCGAACTACTTGCACCGACCATCAAAATTCTAGTTG
>N_1080
CCGGTCAGCTTTACGGGTAACAAGGAGTCTGTAAAGTAGTA
>N_1081
TGTGATCACGCTCGGATGTCCCGTAGACCCGTGACTACCAT
>N_1082
CGTCGGCCTACGTAACACCACTGTTCGAACGTTTTAGTGAG
>N_1083
CCAGCGTTCGGTAGCCGTTGCTCTTTCTAGTATAGTCTCAA
>N_1084
GCTTGCCATGGTGTGGTCGACGCGGGATCTAACTAGCGGGC
>N_1085
GAGCACGGCAACATGACCTCCTCCATCCAGTCTTACCCACC
>N_1086
GGACGGCAAATACCAACCCCCACAACTGGAGATAGGAATAA
>N_1087
CTCAATGGGGCGTGCCGTTGCGTCAATCCCACTTTGCAAGG
>N_1088
TGATGGATGCGCCGTAGACTCAAATCCCAACTCGAATCTGG
>N_1089
TCGACGTGGGCCAGAGGTGACTCCCATAGGCCGCGGTCACA
>N_1090
AGCCCTTGACTCTAAATATCCTGCTCAGTTAGTCACGTTCT
>N_1091
GGCCGAGCAAGTAGCTGGACCCCCCAAACCTTCTGAGCCGC
>N_1092
CGTGTCGTAAGTTACACATTCCCGTCAGACGTCGCACGGCA
>N_1093
GAGTGGAAGTGTTCCACACACGACATACGTGGTTTCCTGCC
>N_1094
CAGATGCACCCGGGCGGACACCAGTCTTTCTCGTGGTAAAG
>N_1095
ATGCGAACCGATTTCGCCGACAAAGCACCGATGGTTTAGCC
>N_1096
CTCTGAAGCCTGCATCTTTACAATCTGGTGAATTATGGCCG
>N_1097
ACCTCCGGGTCTACAGGGAACATGAGTGGCTTACCTTCCAC
>N_1098
GATTGTGCCGTGAGATGCAGCCGGCGATCCAGGCAAAACAA
>N_1099
CACGCCCGAACAGAGGGGGCCTCTTTTTTCAATACGAACTT
>N_1100
TAAACAAAGGGGTCAGGATGCCCATGTACATCGTAACACCC
>N_1101
GAACCGTTTGACAGTTTAAACAATAGCGGCGCGCTGCCTCT
>N_1102
CATTCCAGCTCTTATAACCCCCACCGTGACTTTTATGTTTC
>N_1103
TAAATCCCGTCTTGGGCTCCCCTGTTATTGAATAGAGGACG
>N_1104
TCTAGATAAAAAGAGTGCGGCGTGGTTACGTACCACCCGAT
>N_1105
CGCAGCGTCTATTAGTGCCACTACTGTAGTACCCGTAGCGT
>N_1106
TAATAACAATTATTGTCACCCCCCGAACTACAGATATCATC
>N_1107
CTGAGTGCGGGTACATGTCTCGTTTGTCTCATGCCGTATCT
>N_1108
ATCCTTGATAATGCGGCACGCACGCGCCCCGTCCGGCTCCG
>N_1109
TGTCATCCGCGCAGGCTTATCTAACAGCTAGGAAGTGACTC
>N_1110
CTGTGCCTGACTGTGCGGGACATGAATGCATCACCCTCGAC
>N_1111
GTTCGCACATACGAAGCGGGCCGCCACCAATCCGTAAGGTT
>N_1112
TCATCACTTAGGGGCATCTGCTCTAATACTGAACGATTTAT
>N_1113
GGTGGCGAAATTCAGAGTTGCAAACATATAGTTGCTAACCA
>N_1114
CACATGTGTAGCCCATCGTACTTGTGAAGTGTAGTGGTTAG
>N_1115
TACCGCCCAATCTTTGAGGACATTATAGAGAGCCGTTCGTG
>N_1116
GTGGTGTGATTAGCATTACGCGTACTGCTATACTGTTAGTT
>N_1117
GGAAGATCAGCTGCTTACCCCCTAATAATCTAGGGTCGGCA
>N_1118
CGTCAAAGAACTAGACGATGCTTGTCCATCCGTAACCCGCC
>N_1119
ACTTCGCAAGTAGAATAGCACCGTTACAAGCGTTGGTGTTC
>N_1120
CGGTTCCTTACGACTGTGAGCCCTAGAAGGTTAGTAGTTAC
>N_1121
CTAGTATTACCCTCATATCACGCTATTAATGCCGGTCCCCT
>N_1122
ACAGCGTAACAGACTGTATGCTTCAGTTCAGGAACCCGCGG
>N_1123
TATTTGCGAGACAGGCCGACCGGAAAAGGGAAAACCCACTA
>N_1124
CACCGCTGCCGCTGCCGCACCTAATATTGTGATAACCGTAA
>N_1125
CCTATTGCGAGAAGGATAATCCCTCATAACAGGTCCGGCGG
>N_1126
TATGTGCGTGTTGCTCGAACCTGCGCGGTCCCCAATCATAC
>N_1127
GAGATTTGAATGTGGTTAGCCAACGACACCCCGTTACAACG
>N_1128
ACAGGTATAAACAAGACAACCCCCGTGGGACAACATCTTAA
>N_1129
AGGCCGCGGAACCAAACGGGCCACTCCTGACATCGGATTGA
>N_1130
AAAGGCTCACACTCGGCAAACTTGCCCCCGCTGACGCACTC
>N_1131
CTCTAGCCCTGTCTTCTGTTCAGAGTAGATCGAATAGCGCC
>N_1132
TGGCTGTGTGGAAGCGTGGTCCATCTCGTTGATAGCGCTAC
>N_1133
GAACGCAGGTGATAATGGCACCTGAACGTTGGGGGGTCGTG
>N_1134
GGGGGTATGCTACGGCCAAACTGTGACGGCTTCGACAGCTT
>N_1135
GCTTGGATTCGCAGGGGTACCGCTGCTATACACGGGCACCG
>N_1136
TTGATGACTGGGTCACTACACGCACGCAGATCCCCACGTTT
>N_1137
TGAAACTAGCCCCTGTGCCGCCTCCAACAACTAATATGGGT
>N_1138
AAATCTATATTGGGTCTCGACGCCTTGCTCGATGGGACTAA
>N_1139
GTTATCACCGCTCCTCCACCCACACTTTACTTGATGGGTCC
>N_1140
TATATTTTCCTCGACCGATTCTAGGCGAGCACATACTTGGG
>N_1141
ATTCTCTATGCTCAACTGAACGATGGGTGCACGTCTCTCGA
>N_1142
GGGGCTGTGGTACTCTCGCTCCCTTTGAACCACTGTACAGT
>N_1143
ACAGGGGGTATGGGGAGAAACGTTAAATAGCAAGTCGAGCA
>N_1144
TACGGCCTGGACCATACCCACACTCGGGTCGAGCCCAATGG
>N_1145
ATGAATACGCCTTCTCAAGACTCTTAGCCATTCCTAGCGCG
>N_1146
TCACATGCGAGGGACGTGGCCACTTACGGTCGCTTGTTTAT
>N_1147
ATGTCAGATACTGCTGTCAACGATATAGATGGAGGACCGCC
>N_1148
TTAGGCTATATCAATGTTACCATTGTTACCCCTAAGCCCAG
>N_1149
TCGCTTGGTTCTGCTTAAGCCTAAGACCGCGCCCCGGGATC
>N_1150
ACTTAGCCGACGGGCACGCGCTCATCTGATGTTCAGTTAGT
>N_1151
ACCATGGATCGGGATCCGCGCGAATTGCGCGAGGATCTTTG
>N_1152
TAGTCGTGTACTGTGAGATGCCGATTTATCTAGTACTGTCC
>N_1153
TCCGGGTAAGTGTGGTCGTTCCGAGCCCCGTGACATAGGGT
>N_1154
GTTGTTAGGCACTAACAGGTCTTGATGTGGACACATTCAGT
>N_1155
CACGCTTGCAGTTGCGACAGCCACCTACACCTTACATTGTT
>N_1156
CGTACGCTAGGGCCGAGCCTCGTCAGGTGTAACTAGTCGGT
>N_1157
ATTGGAAGCGAGCTTCCAAACATTGTACGCGCCCTCTTGAC
>N_1158
CTCTTGAATCGGTTAGGGCACCAAGCTACCCAAATGCAGTT
>N_1159
CGGTACCCACTCAGGGCTACCTAATTCATAAACGCCTATAC
>N_1160
ACATGAACAATACTGTACGCCAACGGGATGCCATTGAGGCT
>N_1161
ACTACGATATCTCACCCGTCCCACTAATTCACGCACGAAGG
>N_1162
AATACTTTTGTGCCTATGAACGGTAGCAGTGGATTAAGTCG
>N_1163
TGCGTGCGTACCAATCGTAGCAACCACCGAGACTTTTTCTC
>N_1164
CCTGGGGAACGGTTATATTTCGTCCCCAACGCTAACGAGGG
>N_1165
GGGACAGTTCACACCTTAGTCCTATCTAGAGCGTCAGAAAA
>N_1166
TGATAATAAGCGTGAATTGACCATATAGTTTACTTGGATGG
>N_1167
GGGGGGCATCAGCAACTTAACAGATCTGTCAAGGGCGTTGC
>N_1168
CTCTAGAATTCGTGAGAATCCGGAATCAGGAGGTCGGGAGA
>N_1169
GGAAACCTCTACGGAGGTAACCGAGAGGGTGACGCTAACCC
>N_1170
TGCATAATTTGACAAGTTGTCCTGGCGGTGACGTGCGTCCG
>N_1171
GTGTGGTCCGCGAGAGTCATCAGCTATGGCGGGCTGCGAAC
>N_1172
AACGATGTTACGCGACTATGCGTCCGAGTATAGCGATTAGG
>N_1173
CACGTCGTGTTACGTCGAGCCATGTAGGCCTCTCGCTACAT
>N_1174
CTGCGCAATCCTAGCATTAACTTGTCCCAGCCGCACTTGTC
>N_1175
CCTTGAACAATCTTTACTAGCCTTTCTCGGATGCTATTGCA
>N_1176
CGCACGAGGATCGCCGGAGACGATTGCCGGGTCAGTGTTTT
>N_1177
GAGAATTAGGTCTCATAGATCATTTAACTGTGCTGCCATTG
>N_1178
TAACGTGCCTACCTAGGGCGCGATGCGTGAGCACTATAGAT
>N_1179
CAGTAGTTGCAACACGAAGGCGTATAAAACTCGTAGTATTT
>N_1180
CGCAAGCCATGCCGGATCAACCCACGACTGCTACCGTCAGT
>N_1181
GCCACGGCGCCCGTGGTCTCCTTCTGCGTTTTACGCTGAAT
>N_1182
CCCAGTTAAAGCAAGATATGCGACCAGCGGGATCTGTTGCG
>N_1183
CCCAGAATATATAGGAGACCCATGTCCACTGTGAGTGTGCT
>N_1184
TCCGTGGGGTCGCGGTCAGGCCAACCCCGTGGGTCTTTAGA
>N_1185
GCGTGACTACCCTCATCTCCCTCCAGCCGAACTTCGTTGTG
>N_1186
GGGGCGAGATAGAAGTATTCCACAATAAGAATCGGGCCACA
>N_1187
TATCCCGGTTTCATGTACGACCCGCTCTACTCAACGCGTGA
>N_1188
GTGCTCTGGGAGCAAGGCAGCGGTGTTCGAGTATAACATGT
>N_1189
CCTAGCTTCAGGGGGGCGAACGTCACCTGTCAACAAAATGC
>N_1190
CGAGAAGTCAAGCCTTTTACCGCCGCATAATCCGATAGGTT
>N_1191
GGCGGGGGTGCAGCTTTCGCCCGACTGTACGTGAGCCGGAT
>N_1192
CTGCAACCAGCTCGGTAGTGCTTAGCGCATTTAGAGAGTCC
>N_1193
TAAGAAAAAGGCGTCTCCAGCTACAACCCGGAGCACTACAC
>N_1194
ACCCTGACCTGTCGGGCACACACCTCGGTCGACTTCGTGAG
>N_1195
GTAAGTGGCTGGGTTAGACTCTCCAACGGTAATATGCCCGC
>N_1196
AATTCCTCGGATAACTGCAACGGGCGGGGTACAACTCGTCG
>N_1197
TAGCGCACCTCACCCCAGTACGGCCTGAAGCCGAAAATAGT
>N_1198
TGACATCGCAAGGGTGAACTCTGTCCGGACAAGTTGATCCG
>N_1199
CTAAGCTTCTCAGGTGTAGCCAAGTGTAGCTATATGGACAC
>N_1200
GCTGGTTTGTTAACTTATTCCTATGCCCCGCGTCTTTGTGT
>N_1201
CTGCGTGGTATTTTAATTCTCTGGAAGTACGCTCCCAGTCT
>N_1202
CCCGTGGTACATTATCGCACCAAGATGTTTCCCCACACAAA
>N_1203
TGCGTGTATCGCCTAGTAATCCGTAATGTGTGCACAGGATT
>N_1204
GGTGCTGTCTTTACGGATATCGGAATGGCACTCACTAAGTT
>N_1205
CAGATAGTCTTGATAATTGACATTCTAACCGAACACTAGCC
>N_1206
CCCGGTGCACCGAGCCTTATCATCGCGGAGCACGTTTCCTA
>N_1207
GAATATCGCACCCCGCCCCCCAGTAGTGAACACTATGTCTT
>N_1208
TCACATGGCTGTGCCGGTGGCAACACCTACAGCTACCCCCA
>N_1209
AGTCGCACACTGGAACATTCCTTGCTTGAGTTCGTTTACAC
>N_1210
GGTTATACGAAATAACCTCTCGTTATGAGACGCGTCAAAGA
>N_1211
GCCGAGAGCGTCGGTCCTACCAAACCCACATTGTAGCGTTT
>N_1212
TGGTTAAACGTGTCGTCAAGCCAACCCACAGTTAACGCAAT
>N_1213
CGTTCCGTCCTCTAGAGGTTCTAGGTCAGCGTGCATAATCG
>N_1214
ACTTGAAAGGATCGCTACAGCTAAGACTGTTTAGGACGGAG
>N_1215
CCTCCTTTCAATCAGAGCCGCTCTGACTGCCCGGGTACCCC
>N_1216
ACAAGGTAGGCAGAGGGCCACTGATCACTGATACCGCTCTC
>N_1217
ATACGACAAACGCTTTTAAACCTCGAGGCCGGTCGCAGGTA
>N_1218
AACGCCCACTTTATTCCGTACATTATATAGTCTTCACCTCA
>N_1219
GCAAAATTGGGCTACGAGTCCCGCGCTACGATCACTTCCGC
>N_1220
TCGCCCGGTGGTGCTAAAAGCAAGTGGCTCCATTTGATGCT
>N_1221
CGGCCAATAGGGAAATGTGACATTTAAGGGATGTTATAGGG
>N_1222
ATGAGTAGGGCGCTATGATCCATAGTTACCGCAATGCGGTT
>N_1223
ATCCTGGGGTAGGTTACAACCGTTGAGGAGCTACAAACTGC
>N_1224
AGTATCGATCGGCCCGCCACCAAGAGCAGGGGAGCCGAAGC
>N_1225
CGGCAAGTAAAATACGTAGGCAATACCTCGGTAGACTGATG
>N_1226
GAACAAGGTGAATGTTGGGCCTAACCGCGCCCGAGATTGCC
>N_1227
AATATCTCAGAAGGAATTTCCGCTTCAGCGCATTGGAACGA
>N_1228
CCATCTGCCGACGGGAGGGCCCAAGAACGTTAGGTTTCTTG
>N_1229
ACCGCTGCCACTGACGACTACTGCTGTAGTCGCCATGGAGG
>N_1230
CCGCCCTTATCCGTGTCCTGCACCTGGAGTGAAAGTGAATC
>N_1231
GACGTTCCGGTATGATGTGACTTTATACTAGGAGCCAATTA
>N_1232
GCCATACCACGAAGGTCCGCCTCCGTTTGTACTTCACGTGT
>N_1233
GTCTGCAGGGTCAAATGTGTCGAGTCGGTCTTCTACGGCAT
>N_1234
TCGATTATGGCGCCGCTTAGCCGAGGACACCACCTTGATGT
>N_1235
CGCGTGACCTGCGCTAGATACAGTCAGGTCTGAAGATTTAG
>N_1236
TTTCGTAGCCCCCCGGAGAGCTACGGAAGCTTTCTATGGCG
>N_1237
TCATAATTTGGGACACTAACCAGTGTTTGATATATCGGGCG
>N_1238
TTGCGATCTTAGTCAAGGATCATACACCTATGTTCAAGGAG
>N_1239
CAATCCCAGCGGACTTAGTCCAAATTCCGGTAGACTACGAT
>N_1240
GTAGCGCAATCGGGCACAGTCACAACGACCCGGGGCAGGTA
>N_1241
TATAGTACCACTTCTTTTATCAAACGCGTAGCTCGACACTC
>N_1242
GCAGAGTTAAGGGAATTTTCCTACTGACCTATGCGGAACCT
>N_1243
CTACTGGTGCCCACCTAAACCGCGGTTTAACCATCCACTCG
>N_1244
GGTGCCCAAGCAGACTTGTACACGAGATTAGGTAGCCTGCA
>N_1245
GATGCGAAGGGCGACTTAGTCTAAAACTAAGAAAGGAATTT
>N_1246
GAGGTACTAAATACCAATTGCTCCGGCCCTACCGAAGCTTT
>N_1247
AAAGAATTGAACGAGTCATCCCGTGACTTCTCTATGGTGTG
>N_1248
AGATCCAAGCCTAGCTCAACCTGTTTTCGAATGTGAATTAT
>N_1249
CTACTGTGACTGTCGCTTGACATCGGAGTCTTATAAAGACT
>N_1250
TGGACCGGTACGGATGTGACCTCCATTCGATGTTCGCCATT
>N_1251
TTGCGGTAGATATTGACTATCTATGCCTTTAGAGTTTATTT
>N_1252
CGGAACCGATAAGCTCGCTTCCTGCTGATCGAAAAAGGGCC
>N_1253
ATTTCGGTGCGTCGGGACAACATAATTGCGTCCACTCGTCG
>N_1254
CTCAAAAAGACGCTCCCTTACCAGTAAACTCTGACACAAGA
>N_1255
AACCACGCAACGCGCCCCTGCAAGTAATAGGAGAAAGAGTA
>N_1256
CTATCGCGCCTACTTACCTCCGGTGCATTAGAGCAGCGCCC
>N_1257
CGTTATAATTATTCGTTGCCCACACTCGAGATCGCGTCCGT
>N_1258
AGGACTCCAACTGGGTGCTACTAAGTCTCGGACAATACTTA
>N_1259
TAACACACGCAAAGGAAACTCTTGATACTGCGTTTAGCCGC
>N_1260
GTACTCTAGGGCTAAGAAGGCGGCTGCTGCTGGGATTATGC
>N_1261
TACCGAGGAACCTATTTTGCCCATCTACCTGCGGACAAAAG
>N_1262
TTTGTCGTATAAAACCAGTTCCCACGAAGTACAGGCCTCGG
>N_1263
GACTGTCGCTGTACTCCGGACGGGGGACTACACCTACCTAG
>N_1264
GCCGCGAGGGGAGTATAGTTCGTGAGCTGGGGGAGGTATCA
>N_1265
AACACGCGCCTTAGAGGATTCTGACAGCTCGCCAATAGTTC
>N_1266
ATCACTCTGTCACGGGATCACTAGGCTCCACCACCAACGGT
>N_1267
ACACAGCATCGACAGGAACACTGCCACTCCATACTTTACCG
>N_1268
GTCGTGTTCAATGATGTTTGCAGGCTCAGTAGTGGACCATG
>N_1269
CAAGGTCACGCCGGATCTACCACAGTCAGCCTCGTCCGTCA
>N_1270
TTCTATAGCGGTCGTATAATCGCCCAGAGAAGTCCTCGACA
>N_1271
GCATCACCAAACAGTCGTTCCCAGGGTCTCTTCAGTTGTTA
>N_1272
TATGCATGGATTTGATTTTTCCAACAAATTAGAATTCATCA
>N_1273
ACACCACTTGGCGCTTATGACGAAAAAAGCTTTGTACAGAC
>N_1274
GGCTAACAGCTTTAATGGGCCTAACGTGGCAGCGCGAGCGG
>N_1275
CTAGATGTAGCCCCAGTAAGCGCCCCGACAAAGCATAAGTC
>N_1276
CTGACCGTCTCGAGTATCTACCCAATACTGAGCCCCCTAGT
>N_1277
CTTCACTTCTTACTATTCGGCAAAATACCGGTCACTTGGCC
>N_1278
TGAAAAACGCCGGAGGCATTCGCTGTGTTGGACGAGCATTC
>N_1279
TGCAGTTAATAAGATGTGTGCACCCGGCGCAGAGTAAACTC
>N_1280
GTCGCCCGTCCCGTATTCAGCGTTTCCAGCTGTTGGATAAT
>N_1281
TCCTGTTGTGCACGTGGACCCGGAAGGCTCCACCAAGTCTG
>N_1282
AGAAGACGCCCTGGGGTCCACCATCCACCAATTAATCGGCC
>N_1283
TAACCGTGAAGTCAGGGCTCCTTTCATTAAAAGGAAGATCG
>N_1284
TATCAATCAGGGGGCGGACCCGACGGCAGGTACCACGTTCC
>N_1285
CAAAACCGCTTCCCGACGCACCAGAGACTAGTCGTGGGCAG
>N_1286
ATTAAAGGTGCTGCCCGAGGCGCTTAAGGTTGATATCGGCC
>N_1287
GAGTGGGATGTAGCAGGTATCCTATACATCGGCAATATAGG
>N_1288
ATTCGATTAAACCTATAACCCGCTGGGAAATGCCATCCACA
>N_1289
ACTGCTGACGACCGCGAATTCCGTAGATTGTTCGAGGGATA
>N_1290
GGCCTTCTCGATTTTGCTGCCAAGTATCAGTATACGTGGGC
>N_1291
ACGCATAGAGCCGGGCTTGTCGTGAGTATTGGTTGAGGCGA
>N_1292
CGCAACTTTTATTTCACCCTCCTATAGCCCGTTAAACACCT
>N_1293
GAATTCCCTATCGTGTGTGACGCATCATAACGCTTACCCTT
>N_1294
GGCAGAGTACGTAGATGCCACCTTCCTCACATAAGCACTCG
>N_1295
CCGCCTCAAATGGCTTACACCATTTTTGACACTTGATCATG
>N_1296
GTCTTTTTCGAAGAACACAGCGTCCACCTGAAGTGGTCCCC
>N_1297
AGACCCGCCGGCGACTCCAGCATGCAACGAGATGGATCATG
>N_1298
CGGGCCACATACCCAAAACACACGCCGCTGATCAGTCGTAA
>N_1299
TCATTTCCTTTCCCTTAGTCCCCTTTTTGGGCACGCCTTAC
>N_1300
CCGAACACGTACTGAACATCCAGGTAGATAAGGCTACTGGT
>N_1301
CAATTCGAGGAACTGAACTACCGCCCTTACGAGGCAATTTG
>N_1302
CTGACAAAGGCTGGTTTGAGCAAACTATAATAGCATTTCCG
>N_1303
GGATGGGTAACCGTAGCGTACATTTGACCGGCTTAACGCGT
>N_1304
CCGGGTCAATTGGCTGCTTGCGATTGCGGTCCTCAACCTCG
>N_1305
TATAGAATCCCCGAGCGCGGCGAACCTTCGGGAGGACAACC
>N_1306
AAACTTCCTATACAACATAACGTGACCACAAGTCCGGATAA
>N_1307
GACTTGGTCCCCCGATCAGCCCATTTGAAGGGGTGTAGGGT
>N_1308
AGAGCCGAAGATGAATGAAGCACAATCTCCCTAAAGCATAG
>N_1309
CTTTCCGCGCGGGTTCTTCCCGCCACACTGCCCGCCCCAGT
>N_1310
ATGTCACTTCAGGTTATTCACCTTTCCTGCCTCTCGGGCCT
>N_1311
CCACAAGAGGACAGCGCATACCTATAGTTGTTTGATTAGTA
>N_1312
TCGAAAGTCCTATTTGGTCGCTTGCATACAACACGGAATTT
>N_1313
CCCCGAGCACGGGATAGCGTCGTATCTGTAATCGTCCGTGG
>N_1314
CGTTGAGCCTGCAATTAAGCCAGTGGTGGCGAGTAGTCCGA
>N_1315
GACTAGCACTACGACCGGACCCTAGGTCGACCGTATGTGAT
>N_1316
TTCGCGATGTGTTGTCCAGACTAATTCAGATGGGCGCATCG
>N_1317
TTGGGGGCACGGTGTGGAGTCAACCGCTATTCCTCGGGGCC
>N_1318
TAAGCCGGGAGTGAAAATGCCACAACACAATATGTGTGGAG
>N_1319
CGGATCGACGCGATGTGACCCCTTGCGTTTGTATGCCAAAT
>N_1320
TTATTCTTAGGTTCGGTCTTCGAATGGTGCATAGTAATGCC
>N_1321
CATAGGCAAGGGGGGGTCGCCGATCGTCGGTGGCACAAGAC
>N_1322
GAACACACGACCTCTACCGTCTAAGGGGGGCACTTCTGGCA
>N_1323
AATATTGGAGAGCGGATGTCCGATGCTGCCGATGGTGACTC
>N_1324
AGTGTCCTGCGCCTGCCCTCCCTTGCAAGGAAAGGTTATTT
>N_1325
TAGCTAAGACAGTCGAACACCTCAAGAGGCGTCCGCCCTTG
>N_1326
CCTCGGATCTTGACTATTTCCGTGTGCCAATACTAATTGAA
>N_1327
ACTTGCACTGCATTTACAAACCCAGATGTTGTAGGGTCTAT
>N_1328
GTTCGGTACTCAAGGGTTACCATGGGATTCATTGTTGCCTT
>N_1329
TAATGTAGTAGACACTCCGTCGGCCAGACGCTAGGACGTGC
>N_1330
CCAGAAGAGCACTGTGCCTGCTGAAACCGGTATACTCACCC
>N_1331
TGAATCATCGGCGGGCCCAACGCTATCCATTTCCCAGCAAT
>N_1332
TTGCCCGGGAGAAATGAATCCTCACGATTTCGTCTGGGTTC
>N_1333
CGGCGGTAGGAGCTGCGGCCCCTCCCTAAGGTCCTCGGTCC
>N_1334
TCGAACAATAAATTAGTTGACACACTAACGGACCGCGACAA
>N_1335
CAAGCGACTCTTATGGGATACCAAACGGCTCCAGATACCGA
>N_1336
CTAAGATTCCAACATTAAACCCCGTTGGCGAGCCAGTCAAG
>N_1337
TACATAACGGCTTAGTACAGCCTGGTACATGCGCTCCCCGC
>N_1338
AGCTCTTTTCGGGAGCGATGCGCCAATTATTCTGGGACAAA
>N_1339
TTTGAGCTGAGAACAACGTACTAATCCTCGTAAATGATGAC
>N_1340
CCTACGAGTTGATCAGGGTGCTCCATGCACCGGTCGGTCTC
>N_1341
CAGCCCGGTGGATGCTGGCTCTTTAACCATCTATGCCCTAA
>N_1342
TCGGTGACAAATGGAAGGTTCTATGGGCCTACGTGATGGGG
>N_1343
ATGGTATATCGCAATGGATGCACTATCGTGTGCCAGTGGAT
>N_1344
TACCGATTGCCCATCGTCTGCCTAGTCGAACGTGTGAAAGT
>N_1345
GCTATCATTGAGAACGCGCACTGAATTTTGACCCTAGGCGA
>N_1346
CCTTCGGCCTAAACTGAATACCCCATCATCCGGAACAAAAC
>N_1347
ATGGGCCTGCTGGCACTAGTCCCTACGCCTGAGATATTATC
>N_1348
TTTTCGGCAGTTGAGCGCTCCGAGAGCCCGGATTCTTAACA
>N_1349
TGCACTCACGTATAGCTAGGCAGGCTGGTCACGACTCAGGC
>N_1350
CCTAACTTATTAGTTCCAGCCGGATGAGGTTACCGGTCAAC
>N_1351
ACCTAACCGATTTCTCGATTCACCAAACGCGCTTTAGTATT
>N_1352
TCGCCCGCGTTTACAGGCAACGGCAAGAGACTCCCCCTATC
>N_1353
CCGCAATAAAGGGAATATTCCATATCACTTAAAGTCTCCCC
>N_1354
AAGCATGGCCTACGATGTCTCTATCACCAGAGGAACCTATA
>N_1355
TTCGAAAGCACATCTGAGATCCTGTAAAGCGGTTAGAGATG
>N_1356
ATCCAGGGTTATATGTGACACCTCTCACGGACCTCGAAGCG
>N_1357
CAATTCGTCAGTGGTATGCGCGCTCGTCCCCAGGCTACGTC
>N_1358
TGGCGCGAGTGAACTATCCACCCGCTGTTATCATCGTGCGA
>N_1359
CCTTTCCACGGACACCCAATCGTCGTGTAGCGCACCCCTTT
>N_1360
GAGGATCCTGCACGGTAACCCTTAATCGCGCATACTCGCAT
>N_1361
GCATACGATCGCCGACGCCCCTGACATTCGCCCCTATCCGG
>N_1362
GGCCGTGCGAAGCGAATGTCCTGTATCGATAAATCCAGAAA
>N_1363
AAGGTCGATCTAGCGACTATCTGTGCTACGCTCATTAGGGG
>N_1364
TCGGGGCTATACATGGGGCGCATGTAATAACGCACCTTATT
>N_1365
CACTTAACAGGAAAAGCTCCCACCCTGCTCTAAGGAGTGGG
>N_1366
GTAGTTGAGTTGCCTCCGTGCGGATGTGTGGGACTCTATAC
>N_1367
CAGATCGTAGTTGGAATGAGCTGACAGCACGGGACTAGGTA
>N_1368
TCGGACAAGCCCTAGAGCGACTGCGATGCGCAGAAGTATCG
>N_1369
GATTATAGCAAATGGACTTGCAGCGCCCGTCCCTGCTTCCT
>N_1370
TAAATTATCAGCGTGCAACCCCGGGTTTGGCGCCAGACATA
>N_1371
CGCGACCCACCTCTGCTTCGCGATCTCGTATCTCCAACCCG
>N_1372
GGTTAAATACAGGGGGCAGGCGGGTAGGTTTGCGCCCGCTA
>N_1373
GCACCGTTTGGCACTGTAGTCGCTCCGGGGTTTAAGTACCT
>N_1374
TAGATGTCAGATTAGTCGGTCGGTATTTACTGACAGCTCTA
>N_1375
TATGTCCAATACTTCTCCTTCGAGTCTGCTAACCACAAGTA
>N_1376
TAAAGGACTTGGTGAAAGAGCGACCCGCTCCGGCAATATGC
>N_1377
TCACCCATCCAGTCAACATTCAAAAAAGTATAACTGTTACC
>N_1378
CACTTCACATGCCCCGTGTGCTTGATACGAGTATCCCTTCA
>N_1379
TTCCCGCTAGGTGCTCAGCGCTTGTCTGTCTTGCATACTGA
>N_1380
TGTCCCGACGTGACCACATTCAGGCTCCGCCGACACAGGTT
>N_1381
CCCGTGGAAAGTTGGTTGGCCGCCTAATGTATGAACAGTTC
>N_1382
GTTCAGTAAAAGGCGTTACGCGAACCAAGCAGTCTCGATGT
>N_1383
CGCTTCAAAACTATTGCTCGCAGTTGGTGCCTCAGAAGGAG
>N_1384
TGATAGTCACTATCAACACCCGCATTCGGGCAGGGGTTACA
>N_1385
GCCCTCATCCGAATTCTTACCCTTGGTCGCTAGGTATGGAC
>N_1386
CCTCCCCGTATCGCCCCCTGCGGGGGATTAGTGGGCATCTG
>N_1387
AAACAAACCAGGTCAGCATGCGGCGGAAAGATTGGCGGTTC
>N_1388
GAAGACTTATGGTCAAACGACAGCTAGGGTAGTTCATGGGC
>N_1389
ACTAGCGCAACAGATGGAGCCTACAGGACTGGTCAACTTAA
>N_1390
CAGTGTTTAAACCTTGGTTCCCTGTGTCGACGTTTGTAGCG
>N_1391
TACTTGCTATGTTACTCTGTCCTTGCGTGTCGGGGATGCTA
>N_1392
GTTTCAACTAGGAGTAAGGGCCAGAGAATCCGAGTGCGCGT
>N_1393
GGGCTGCGAGAGACTCCGGACAGAAAAGTTCTCACATTACA
>N_1394
GGGACCGGGCGGCGGACTCTCCGCCTATGACTAATTCGTAT
>N_1395
CCAGTAGTCTGGGTCGAATCCTTATTGACCTGATGACAGGG
>N_1396
GTTTATAACGACTCACTGACCGTCAGTCCGAGCGAAGTTTA
>N_1397
GAGAACCCACCGAGCCGCCTCTCGCTCACATTGCTTTTTCC
>N_1398
ATCGCCTCAGGCTGAAGGGACTTGCCCAAATTATGGACCGC
>N_1399
AAAAGGACTGTGTATCCGATCCTCTGGTGAGTACGACGGAG
>N_1400
AAGAATGAGAAGGCCTTCACCTAATTGCATGTACACCGGGT
>N_1401
GTTCAAGCCTAGGGCGGCTACGCAGCTAACCGCCTCTTTCA
>N_1402
GGCCGGACTGACGTGACGATCTATCCCTTATTATCGCCACG
>N_1403
AGCTAGTTAATCGGGCAATCCTGGGCCCTCTTATTGACGGC
>N_1404
GCCTGGAAGTAATTGCTTGGCTATTGATACAGTCGTTTAAG
>N_1405
AGTAGGTGCAGAGGATACCACGGCGAAGATTCGGGGAAGTG
>N_1406
GACACAGACATGTTTAATCCCGCATTATTTCAGTGGGGACT
>N_1407
TGCGAAATACCTTCTTATAGCCCCATTACCTATAATCCGAG
>N_1408
AGGTTTCAGTGGCGGGCGTCCCGAGGATAGGGGCCTTGAAG
>N_1409
TCGGTCTACCACGAGTCTGGCTAAGAACAGTCGCCGTTATA
>N_1410
CACCGAGGTAATTCCCGAGTCAAAGTGCCACGCTGAGAAAC
>N_1411
GGGTTTCATGACATTGTGCTCCGACTGCGGACCGCGCTGAG
>N_1412
AAGCAGGGTGTTTTAGGCCACCATGTACGCGCTACCTCGCT
>N_1413
GGCTACTATGCCCAATGCCACCCAAATTAGGCCCACAATCG
>N_1414
AATTAACACGCCAATCCGATCCCGCCGAGATTAACGGGTCC
>N_1415
GGGTAAGCTGGGTTCCAATCCTACAACTTGCGCTTCAATGC
>N_1416
CTTCAGTACTCACACCTCTGCGGTAAGGGGTAAATCTCCAT
>N_1417
ATCCGGTACCGCCAGCGAGACAGTTTGTAGCAGGAAATAAC
>N_1418
ACTAAAGCCGTCTGGCTATACCGTTCTGAAGGCATGAGGCG
>N_1419
TGGTGACTGTGAGTACCTATCCACCAAATACTCGTACAGCT
>N_1420
AATGGTATTAGGGGAGCACTCATGCCTAAACATACCTCGTG
>N_1421
ATGAAGACGGAAACCCCGCTCGTTTTCGATATCTGTTTTGA
>N_1422
AACTCCCGCCACTTTTGGCCCCGCTTTGTCTAGAGCAGACA
>N_1423
GACGGATCCTTCGCTTTATTCTTTCTCGCCTACCACGGAGA
>N_1424
CGTTTCGGGAGTACTATTATCCGTTCAGTTAGATACTGTGC
>N_1425
CCCCATGATCCTAGTCGTAACTCATCCCGGCCATACGTTCG
>N_1426
GGTAACCCTGGTTGCATGTACTGAGGCCGGTCAGAAGCGTT
>N_1427
CCCGGCGTTTTGTTCAGATGCAAACAGTTAAATTAATTACA
>N_1428
CAGGCATGCAGGGCAGGTAACATGAGCGTGGTCCCATCGGG
>N_1429
TTTTACCTCCACTCAGATGCCTTATGAGTATATAGTGTTTG
>N_1430
CAGTAATCTACACTGTCGCGCTTGAGACTAAAGGGTCTAGA
>N_1431
CGGGAATTCACGAATATTGCCAGACTGTGTGCGGGCGCGTG
>N_1432
AAACGCCGGGGGCTGACCTTCGGCTAAAAGTGTAGTGTGTC
>N_1433
GATCACGCGTCGCCGGTGAACCGGCGGATGCCTCGTTCCGG
>N_1434
CGCGCGGGAAGCTCGCTAGACCGCTAATCTGATGCGCGTCA
>N_1435
CAGCTCTCAGGCTAAGGAGCCTGGTGCAGCGAATCGCCCCG
>N_1436
ACCCCCTTTAGATCTGTTGCCTCAGTGCGTCCTGACCGGCA
>N_1437
TTTATCTAGAACAAGCCGGGCCCATGCGTAAATGGTCACAA
>N_1438
AGCCCCTTGAAATTGGCAGTCCATAAAGCCTATCTTAGTAT
>N_1439
CACACCAGGAAGACAGTGCACTATTATTCTGCTATCGGTTG
>N_1440
CGTAATGCGGACCTCTAAGCCTATATAATGCCACAAACTCA
>N_1441
GAGTATTGGCGGGGGTGTTACCTCCAGATTGTGGTGCGGCA
>N_1442
GGCACTAGGAGAATGCCACTCATAATCGGAGGCACACTTTT
>N_1443
AACAGGGGCTGTCACGGAAGCGAACATCAGAAACTTATCGG
>N_1444
ATTAAGGTCTATCTGCACAGCGCACTGTGTCTGGGCGTGCT
>N_1445
TTCCGAAGACCGGATCACCCCTTTAACATTTAGGGTATGCT
>N_1446
CACTAGTGAACCGGGGCTTACCAGTAATCACGGCACTTTGC
>N_1447
TGTCACCCATGTGACTTATCCAGAGATGTTAGTGGCATGCG
>N_1448
CAACCAGGCGGTTGGTGCGCCGCAACCCGCATTAGTCCGTA
>N_1449
ACGGGCGCGAAATGGTCAGACAGCGCGTGGTAGCCGTTTAG
>N_1450
AAAGTAGACACCCCATGGCGCCCTCGCCAGGGGCTGGCGGG
>N_1451
GGAGAATAACCGACGGGTAGCACTAGCCTCTGTCCTATACC
>N_1452
TCCCAGGCTTACTAGAGTTTCTAGTCGATTCACTCCGCCCT
>N_1453
CACACTAACGGCCCTGAACTCAGCGGACTGATACTGTAGGC
>N_1454
GTAGCTAATGAGGCCGCTGTCATATCAAGGCTGGTATACTG
>N_1455
AACGGAAACAATGATACAGCCTCATTCGTACTTCCCCTCCT
>N_1456
CAATGAGGGGTGCTTAATGGCGACTCAGCCTCCCGCCCAGC
>N_1457
TGAGTTCCTGATATTGCAATCTCCGGTACCCGCTCCTATAG
>N_1458
CGTGGAGTAAGAACCTGGGACCTACGTACGTATACTGCATA
>N_1459
GCGTCCGTACCGCTAGATTCCAGCCGGGCTCGTACTACCCT
>N_1460
AAGTTTATCCCCAGAGGTTTCTACTCCATGATCCGATGTTC
>N_1461
TTTTGATATTTTACTGTTGCCGAATACGTTCCTCCGTACGC
>N_1462
CTCCGCGGCCCGCTGATTTTCTCGCTGTGCCGTCTTTGAAA
>N_1463
TTTCGAGTGTCGAATGAATCCTACACTCCAACGCTATATAT
>N_1464
TTTGAAAGGCAAATCACAGCCTAAGGTTGTACCTCCGATCG
>N_1465
GTCGATGTCGTATGCAAGCTCAATGGGTCGCCTGTTCTTAG
>N_1466
CGGCAAAATTCGCTTGCACACGTACTTGTGGGAGTATATTT
>N_1467
GGCAAAAGAAACCACCCGTACGCGTAGGCGCCTTCTATGAA
>N_1468
TACCGGAGTACACGGGCGTACTATCAGGTCGCCTTAGCGTC
>N_1469
CGTGAGAGACCTACGAGCCTCGCCCAGCTTTGCACGACGGC
>N_1470
TTCACTATACAATGTTATCGCTGCAGTCGGTGACGTGCACA
>N_1471
CCCGGTCGTAAAACTTGATCCTGGTAATCCCCTGACATAGG
>N_1472
ACCCTATTAACCACCAGGGTCAGGATGTAAAATCCTGAGTC
>N_1473
TCGCCCCACGCTTGCACGTACCAACCATTACCCTGGAATTC
>N_1474
GAATACGGCCCGCAGCCGTTCTCCACTTCTGACACCAGATT
>N_1475
GACTTGGGCCGGGTATAAGACGGGTACCGCGTGATTTCTGC
>N_1476
CCCAGCGCAACCAGTGGTTACGGCGCTGCGTGCGTTAGTTA
>N_1477
CAGCTTGCTGGCTTAAGTGCCTTAATAACAAACGACTTTGG
>N_1478
AGACTCGTCACCCCATATATCGGCGGTAGTGTAGCCTTTGA
>N_1479
TTTGACAGCGACACAGTGTTCTTCACGAAACTCTGGACTGT
>N_1480
GCCTCTGTGTTTGACCGGCGCAAGTTTTTGCCTGTTCGTAT
>N_1481
AACGACCCGCGGTAAGAAGGCAAGGACCATACGAAACAAAC
>N_1482
CCACGCCGCATTACAGAAGTCTTTCGCGGGTCCTCAATAGA
>N_1483
AATAATCACGCGCGGTAGGGCACTTGCAATTTCCGGTTGCG
>N_1484
GTGTCCAGCGAGATGTCACTCGTCGTAAAGGCGCTGATCCC
>N_1485
AGGACGCGCGTGGACCTGATCACCCGTGGCATGGACTTCGA
>N_1486
GACGCGGTACCGTCTTACCGCCTGATTATCTTAGGTTTACA
>N_1487
CCATTTCGAAACCCTCTTCACGCGCCACGAAGAATTACAAT
>N_1488
AAAGCAGGCTGTTTGTAGATCGAGCCCGCTAGCGAAGATCT
>N_1489
TTGCTGGGATCTATCCATGGCTCCTGATGCCGAAAGGGGGT
>N_1490
GAGCATTAGTTTGCTCGATACATCTGATCCGCCCGAAATAA
>N_1491
CTTCGCCATACCGACCCCTTCGGCTATGTACCACCAGTATT
>N_1492
AATCTCATTACGAGAGGTGACGTCCCATACGTTATTGTCCG
>N_1493
TGCCCGTGTACTCGATATAACGTACGAATGACGAAGCATAT
>N_1494
ACCTTTCCTTTAACAGTTATCGGGAGACTTAACTTCCTTGC
>N_1495
GAATGTTTTATCGTAGGTAGCTCCCTCCATTGAGTCCGTCT
>N_1496
GGGCGTCCGGTCGGCGTATCCTCGAATCGCCGTTGCGTCAC
>N_1497
AAGGATACAGGGGGCGCTTACTGAAAGGGGATCCCCGCCTG
>N_1498
CATGCCAGCGGTCCTAAAGCCCTCAGGAGGCTAAAATCCAG
>N_1499
TATTGACATAGGAACAATAACCCATGTTCATGCTCCCGATT
>N_1500
CATCGGAACGCTATCTGCAACGTATCCACCACAGGTCAGAG
>N_1501
GATTACCAGGAGACCGGACACTTTCAAGTGGCCAGTTACAG
>N_1502
TTGGATCTAGATAGGTTGTTCCGTGCTTATGCGCGGCCTAT
>N_1503
CATTGGACCACCCTTGTTTACCCGATCAGAGTTGTATTCGG
>N_1504
TGAACTTTGAACATGAAGTACGAACCGTCCCTACTGCTCTC
>N_1505
CCAGTGGAGGCGCCACTAATCTAGTTATGTCTGTTGGCCTC
>N_1506
CTTTCTTATTGCTGTTCAAACCTCATCGGCAGCTGCGATGT
>N_1507
CCCTGGAAGTTCACGTCCAACGTCAACAGGACGTATTCTTA
>N_1508
GACAGAGTTGTGCGCCGAAACTACCCAATGTTTCCTAAAGA
>N_1509
TGTAAGCAACACCGATCAGACTGCTTTAGTAAGACTGGGAG
>N_1510
AGGGAGAGGGGCCGCAGGAGCGTATCCGATCTCGGGCCTCA
>N_1511
ACCCCGTGGACTGTTGAACGCCTGTTAGGCCACACTTGAAA
>N_1512
CTACCAATTGTCGATGTAGCCCAAATTCGCATCGTTGTGGC
>N_1513
GCCTCCAGGATGTGAGCGCGCCGTTACACAGCTTATTATAC
>N_1514
ATTTCCCGTGGAAGGGTATTCGTAGATGCTCGGAGGAGAGG
>N_1515
CCTGTCGTCCCATCGAGAATCCATGCGGGCCAATAGCCCAC
>N_1516
TGAGAGGTATTCTCCGCGGCCTTGCAAATTGTATTCGGCCC
>N_1517
CGCGATACGGAATAATAAACCATTGGATCAGTGTTTGAACT
>N_1518
CTCCGCTCATGGCACACAATCGGGTGACTCTGTGAGCTCAG
>N_1519
ACACGGGGAGGTGGCCAACGCTAAGTGGTGATGAGGTTAAA
>N_1520
AGTATCACTAGTGTTATATGCTCAAGCGAAACTGTGTCAGT
>N_1521
ACGCAGTGGATTGCGCTTTACAATTCGGGTCCGTTTTCATT
>N_1522
CGACGCCTTTTGGCTAATTTCGAGTCTCGTGCACCCTCGTA
>N_1523
GTAAAACCCGGAGCACACCTCCTGGTAGGGAGAGCGAGTCT
>N_1524
GTCTGTAAGCAGGAAGGGAACGACCAGGTGCCGCAGTTGCT
>N_1525
CCGCTTATGTTTCAGGGGCTCAACATCAAGGTTAGGGTTGT
>N_1526
CCAAGGCGTATTATTGCCGACCATCCAGACCCGGCATTGCT
>N_1527
CCGGAGGAATTTAATACGATCTCTTCCTAGGCAAACGGATA
>N_1528
ATGATCCCGTGCTGCGTTGCCGTAAGCGGAGGAGTAATCGC
>N_1529
CCTCCCGAAGAGCGGGTCTGCTCAGCCTAGCTTTCCCTACC
>N_1530
TCGTTACATTTAACCTTTAGCACTTTGTTCTAGTTGGGGAG
>N_1531
AATATTGGTCCGCAGTCGAGCCCTGGACCGGCATTACTCAG
>N_1532
CGGACAGGGTCTCGTCAGATCATGATCAAAATGACATTAAC
>N_1533
GGGCAGTATTAGATAGTAGTCGAAGGACAACTGCACCCAAG
>N_1534
AGTGGAAGATACGGGGGCGCCACTGCCTATGCCACTGATAC
>N_1535
AAGCATTATCGTCCTATTAACGTTAACCGCAAGTTCAGATG
>N_1536
GGGCCCGTTTGATTTTTGCCCATATTGGCTTGCCCATGCCC
>N_1537
TTTTGCAGCGTCTTGGGGACCGATCCTCCTAGTCGGGGAAT
>N_1538
GGGCGGCCGGGCTTATGGATCAGTCCACTTACCTCGCCTTT
>N_1539
TTCCAAAAGCACACATTGTACTACATTTGTGATGTACCCCT
>N_1540
TAGTTAAAGTCCCACGCCAACATTAGGTACAAACGTTACAT
>N_1541
GAACAATGCCGCCGGACATGCGGGGATGGTTATGCTATTGT
>N_1542
TTGGATGCGCATTCAAGTAGCCGTTTACCTAATTTTAACGC
>N_1543
ACGTAGTTATCTCGGGGAACCTCCCTGTGCATGGCCTACAG
>N_1544
TCTGCATAGCTGTATTCAGCCAGCGACATTCCCCGGTAGCC
>N_1545
GGTAGGTTGCGAGGATAACGCCTAGAAACAATCAAGATCCG
>N_1546
GTATGTTTTCTACCAATCCGCTGTGAACCCGCATCTGCATG
>N_1547
ACTTTGCCCCGAACCCGTGCCTGCTCCACAAACCGTATTTG
>N_1548
AAGATTAAACCATGAGTATGCCCATAACACCTCGACGGGAG
>N_1549
CGGATCTACGCCAGCGTACCCGTGATTAGTAGTTCATTCCG
>N_1550
GTTTCCAGATGGCTATTTTACAAGGTTCCCACGGGGCACCT
>N_1551
TCGGTTGTACGCAGTAGGTTCCCTGCCCATTCTTGCCAGGT
>N_1552
AGAATATGGGACGAGTCCTCCTTCAGTTACATCGACGGCTA
>N_1553
ATGTAATTATACAATCTATCCCTGCTGTTAGGTCCCTGTCT
>N_1554
TTGATGTTAGCTAGGCCACACCGAAATGTGGAACGTACCCA
>N_1555
AAGTACGCCGTGTGTCAGAACTATCCGCCACGCTAAGCATA
>N_1556
TGGCAGAATTTCGTATAAGTCGCCTATTGCCCATTGCTGTG
>N_1557
TAGTCGGTCAAAAAATGCGCCGTGCTAATCTAATCGCGTAC
>N_1558
GCGCTCCCTGTAATTCATACCTATTGTATTTCCGGGAGATG
>N_1559
ACTATATCTCTAGTGGATGACTGGGGGTCACTTTGGTCTAG
>N_1560
AGGACCCCTCTGAGGATGTTCGCCTTTAGCGGCTGCGCCCC
>N_1561
CGACACGACCGCTGGCTTGGCAAGTCTGGCGCAAGGGTTCA
>N_1562
TCCGGGTCGGTACGAAACCACTCTGTGCCGAATAAACGGTA
>N_1563
AGTTCCTTTGTTCGGTAACGCTGGAGAATTAGCTGCGGCGC
>N_1564
TTACTCGAGTAACGTATAGCCCCGAACGCCGAACCTACCCT
>N_1565
CGTTTATACCAGCCCTTTGTCTCAATCGAACTCCAGGTGGG
>N_1566
TTCACAGGGGGTCTTCCTTCCAAGGCCCCTCCGCCCGGGTC
>N_1567
CGACCGTTGGAGCTTAGTGCCATTGTGTACGCTCATCCCGT
>N_1568
CTCCCTTTCATAAAACATGCCTCCGTGATCACCGTTATGTA
>N_1569
AAGGCCAACAAAGAGTATCACCCGGTCGAATTCCACCGACG
>N_1570
TATCTGAATCGAACCTTTCCCCGGTTCCCATTGTTGTAGCT
>N_1571
ACTGAGATCAGGGAGCGTATCGTTCTTCATTTTCGGACAAG
>N_1572
CATTTAGAAGGTTATCTAGCCGTTGTGGTATAGAACTGTAA
>N_1573
CATTGGTTGTCCCTGGCAAGCTATATCATTATTGGATTGCA
>N_1574
CGCGACAAGAAACCTGGTACCTCTCCGAGCTTTTACCAGCT
>N_1575
ATGTCCTTTCTTTAGTCACGCACGTGGAAGGTTTTGGGGTT
>N_1576
TTTGGGTATTGATTCTTATACTCCAAGGGGTTCCAGCGAAT
>N_1577
ACGTCGAGGGCACGTATTAACGGACACTCCCAAAAGCAACT
>N_1578
GGGGGAAGATAGTACTCACTCTTATGAGTGTGGATCTTTCC
>N_1579
GCGATCCACATCGCGGGAGTCCACGCCTTCTCGAAGCGACG
>N_1580
GTCGAATTATGGATGTCCACCGTTCTTTAATACCTGGTTAG
>N_1581
AGACACTAGGATCTATGATGCGTTGCTCAGCAAGATTAATT
>N_1582
TATTCTGTGTGTAACGGCGACAATCCTCGTTCCTCCCGTTA
>N_1583
TCCACTTAAGACCTATGTGACTGTGTAACTTCTTCGTAAGG
>N_1584
ACACGATGAAAACCCCATTACGATACGACGGCACGCAATTG
>N_1585
ATTGAACAGGCCGAATGGGTCGTGAGTTTGCTCAAGCGCGG
>N_1586
GCCCAAGTAGTATTAGGAAACAAGGGCGTCAGCTCGGATCG
>N_1587
GGCACTTCGATATTGGGGATCAATCATTAAGTGAACAACGC
>N_1588
CGGCCAGGGCACCACTATAACGTAACATATCCCGATGCGTG
>N_1589
ATAGGTAGGACGCCAAAGTCCGTACCGGTAGCCGTCCCTGG
>N_1590
CACGCTATACCCTCAGGTTACGTCAATTTAAATCCTTTCGA
>N_1591
GAAGATGGAGAGATACTGCACGTCTCAAGGTGCCCCAATCA
>N_1592
CCTCTCTAATAGCCGCTTGACTGTTCCCATAGGAAGAAAAT
>N_1593
TATGGAGAACACCTGCGTGTCCTAGGCACCCCTCTGCCTTC
>N_1594
GTACGACCAACGCCCCGCACCTTTGCTTAGCCGCCTTCACT
>N_1595
TCGTACTGGTTCGATCCATCCTTGAAGGTGTCCCATAATGG
>N_1596
TGTTTAAGGATACTCATCATCTTCACCCCTCACACCCTTTT
>N_1597
AAAGTCGCCCCAGTAACAAACCGGCACCCAAGGAGGTGCAG
>N_1598
CCGAGGGTACCGGTTCTGACCTACAGATATTTGGCAGTGTC
>N_1599
CTCTTCTAACAGAAGCAACGCCCCATATCCCCCCGGTCCAA
>N_1600
TACCGTACGCTTTAGACCAGCGACGCAGTGACTGAGACGTC
>N_1601
TGCGATCTTCGGGTACTGCTCTGTAGTCAAACGCTATACCT
>N_1602
ATAAGTGGATTCAAAGGCATCTTGGCCAAAAGACACGGTTA
>N_1603
TATGCAGTTCCTATAAGACTCTAATCTTACCAAGGGGTAGG
>N_1604
GGAGGAGTTGTCGTTACCACCATCCTAAACGTCTCTTCTTG
>N_1605
CCAGAACCATGAGACTTAAACCGTATTTAATCCTCGAAAGG
>N_1606
TGAGACTTTGTCCGCCCCATCCACGTGAATGCACTTTGTTG
>N_1607
CAGTGGGCTATTTTTTCTAGCGTGGGCCAAGCAACGCCTAA
>N_1608
GATATGCTCGGGTTTCCGGACAGAACGGAGCCCTACACGCA
>N_1609
CTGCGGGCTCGCCGCCGACTCGTAACCCCTCACTCGAGAAA
>N_1610
GCCCGCAAAGCAGCTGTGAGCCGCGCCGCTGACCGTATGGG
>N_1611
CCAGCTAAGTGCCAAAACCACCAGGGAGTGCACTCACTTAT
>N_1612
AAACGGTAACGGGGATCAAACCTGATCTCACTTGAGGAAGA
>N_1613
GAGTTCTTAAGGACGAGTGGCCCGGTGGAGATGGGTATATC
>N_1614
AACGAACACTCGGTTATAGACACTGGACAACTCAGTTCGGA
>N_1615
GGACCGGATTAGATGCGATACAGTACAGCGTCCAAAATGAG
>N_1616
GCTTTTCGTTTGTGCTTTATCCGTAAACTGGTTACCTGGGC
>N_1617
CACACGGTTACATGGATCTACTCCCGACGTTGAGTCTCCAA
>N_1618
AAGGTTCGTCCAGTAAGAGCCTGGGTCGCTAAGGTAGCCAG
>N_1619
GCCAGCCCCATGAGTGCTCCCAGACGGAGCTGGATGGGCGT
>N_1620
CCATACGACTTAGCCCCGTCCATAAGATTTGTCTCGTGCGC
>N_1621
GCTGCAGCACTATGGCCGCTCCTGCGGGCAGACCCTTTACC
>N_1622
CTGTTCGCTGGACTATGCGCCGTTATGCCCATTTATATGAT
>N_1623
TCAGCCAAAATTGCCCGCCGCTGAGGCAAGATGGGCTCACT
>N_1624
CCTATATGTGTTAAGACAACCATCGGGACCACACGCGTCCT
>N_1625
TACTTGGGGGAATTTTGGAGCACCTGATGCCGGGCGGTCTC
>N_1626
CAAAAAATTTTTGTATGCCGCGGTAAAAATCGCCATCAAGC
>N_1627
GCTAAATGGGAACTGAGCAGCCCTCCGTGTTCGCGCGCCGC
>N_1628
CCGTATGTGAGTATGGGGATCCGACTCACGGCTCGTGTACG
>N_1629
CAGGCGACTTCACCGACTTGCATCAAAAAGTTTGGAGCCAC
>N_1630
ATCATTAATTCGGATGTACTCTGTGGGCTATCGCTGGCGCA
>N_1631
GGCCAACTTTGCGGCATATACTCTAGGAGCTCAACATCCGA
>N_1632
AGCAACTTAAGCCTGCGATGCACCGGTTTAAAGAGGGTAGC
>N_1633
CGCGTTCCGGCCATCTGCATCAAGTCCCAACCGTTTATGAA
>N_1634
GTTCAAAAGCTCGTAGTCCTCCGCCCCAGCTACTGCCCTAC
>N_1635
CCTGCGCAGAGGGTGTCGAACGAAACCTGATTAACTGCCCA
>N_1636
GCAGGGCGTGTCCGATTTTGCGATTCTATTGGGTGCGAGCG
>N_1637
CATATGGGATGTAGGGAAACCGCGTTTTACCCCGTCCGTGA
>N_1638
GTCTTCCTGCTGGCATCCACCAAGTACTACAGCCGCATTCC
>N_1639
GAACGCTCTGAAGCAGTTGCCGCTTCATATTGAGCAGAGGT
>N_1640
CACCCCATTCAGGTCTCAAGCCGGATCGCAACTAATCGTCG
>N_1641
AAAATCCTACCAGGTATGTTCCCCCGTTCTCATTATCAGGA
>N_1642
GTCTCGGCAGCATCCCAACACCGCAGCCGCCTCACCCGCTC
>N_1643
AACAGACGGCTTCCTTTACACATACTATGCAGCATCGAAAC
>N_1644
CTGGAACCGCGGATGTCCCTCCCGTACGAGGAGAAGGTTTA
>N_1645
GGCACCCACACTTGGATCAACAGTACTTCGTTCGCATTTGA
>N_1646
GTGCGAGCTGTCTTTGAGCCCCCGTTTTTACGCCTAAAGGT
>N_1647
TCCTATGCGCTCTGTTACTCCACCTACGAATCAGTAGCGCC
>N_1648
CGCGCGGGGACCCATGACACCGAGACATTCAAGCACCGTTG
>N_1649
GTGTAAAGTGGACAGGTCCCCTCGTCGTGGGACACGGAAAT
>N_1650
TTGGAGTGGGTCATATAGCACACGTCCACTTGCTTCGGACG
>N_1651
GTGAAGTCTTTCAAGTGCTCCTGTTAATTTTGACAAATCTT
>N_1652
CGTCTGGGGTCCAACCTCCCCTTTCCGGGCATCAAAGTGGG
>N_1653
CCTATAGTAGCTGAGCATGGCATAGTCCTCAACTCGGTACT
>N_1654
CGACCCTGCCCGATCTAAGGCTACGTATAGCAGGCTTCCAC
>N_1655
GACTCTGACATTCCCGGACGCCCAATGGCTCTGGGGGTAGC
>N_1656
GTTATATCTTTCCAATAACCCTGCATGCCGAACCCGCGCTA
>N_1657
TCAGGTCTCGCCGACCGGACCGATACCTTGTTCCCTGTGGG
>N_1658
GGCCGACATCGCATCAACGACGTGTATAGCTACTCAAGCGC
>N_1659
TCCCTATGTACACATTTAGACGTGCTCCCCTGTGCACGCAA
>N_1660
TTCGGCAGAGAAGGGCAATACCTATAAAGTTTAGTGGATAT
>N_1661
TAGGGTTATGAACCCCGCCCCACTTTTGGATATCAACACAG
>N_1662
AAATTAGCGAGAAGAAGGACCATGGGCCTAGTGAAGGAGCG
>N_1663
TAGCAGTGAACCCTCTAGGACTACACGGAAGTCTATTTCAG
>N_1664
TAAACTACAAGGATAGTCTCCAAGTCTGGTGTTAGCATCAA
>N_1665
TCCCTCTAGGGTAGAAGTGTCGCGTTTTTATCTTCCAAATG
>N_1666
TCCCGCATAATTTGATGTTTCCGAAAGATGCGAGTGACCTG
>N_1667
GTGGTCCACTCATCTCTTTCCAGTCCTTCCAAATGTATCCA
>N_1668
TCGTGTTTTGCATAGGAGATCGAAAGCTGGTAGGGACGGTC
>N_1669
CGTATTGCAGTCTGGGCGCTCGATACAGTTTGGCACGAAAC
>N_1670
GGACGTCGCCCTGGTTACTTCGGGTGCCGAGCCAGCTCTAA
>N_1671
TACGTGTTTTTTCCTCGCCGCGCCTCTAGTCTTGCACAAAC
>N_1672
CTGTGTTACCGGATTAACTCCCGTTCTACCATAGTCCTGTG
>N_1673
GTTCGGTGACCCCATGTGGCCGATCTTAGACTATTTGATTT
>N_1674
TTACATATTTGTCGCCTACGCTTTTTAAAGTGTGTACCTTG
>N_1675
TCGTGAGTATCAGAGGGGACCACTCCACCTTAGTTGCGAGA
>N_1676
AGCTCTCTCTGTAAGAGTCACCGTTCATCGGGTGGGTCTAG
>N_1677
ACCGCACAGTCCCGCGGAGACTTAGGCACTACACGGGAGGC
>N_1678
GTCACCCGGTGTCCGGCATTCCCATGCACTGAACACCACCG
>N_1679
CTGCTGTAGTCTTTACACCTCAGCTCCCTTTAGCAAGGTCA
>N_1680
CGTGGTATTAATATTAGTTCCATTAGCGAGCCGACTCACTG
>N_1681
TGTCGAATCCAGACCAGCTTCGTTGGGCCGGGAGACAGATA
>N_1682
TGGTCGCTCTACTACTATCCCCGCCTTCGGTAAAAAGCTCC
>N_1683
GCATAAATTTGCCCGTGACGCGTCAAATCAATAAACCGCGG
>N_1684
TAAAAACCAAACACTTGGTGCTGTCATAAGTACCGTCACGT
>N_1685
CCTAATCGACGCAGGGCCCCCAGTTTTAGGATTACCGAACT
>N_1686
TGCTCCCATTCGCGTCCAGGCAGAACTGTGGTGGCCTGAAA
>N_1687
ATTTCGCACTGGCGTGTGAGCGAACTATCCAAGCCCAGCGT
>N_1688
TCGTTCATCGCTACCGTAAGCCTAGATTTGGAGGAGGTATG
>N_1689
AGCTTTATACTCCCGTAAGCCACATTGGGTCCCGAGATAGC
>N_1690
TCCACGGGTATCGAAAGTGACGGTGGGGCAGAGTTACGATT
>N_1691
GCGACCGTAGGTAATGAAGTCCTTTTTAGCCCACAATCCCG
>N_1692
AACTAACTTCGTCGCAGGCGCAACGGTGGGTCACGCGGGCC
>N_1693
TAATTTAGACATCAGTCGCACGGTACGCACATGGTGGAGCA
>N_1694
ATAGCGGAAGTGGGTGAACTCTACCCGCGCGCAAGAACTCC
>N_1695
TGGGGGCAAGTGACCCGGGTCCACGTATTCTCCGATCAGGA
>N_1696
CGGCTCACAGCATTTATACTCCGGTGCCCTTCACGGCTGGT
>N_1697
GGCTAATGACCACGATTACACTACTTTGTTTTGAAGCTTTT
>N_1698
GAGAGCGGAGGCGCGCGCAACGGTGGCATAAGATTCGAGGG
>N_1699
GCGGACTCGGATTCATATCTCTGCCTCATTCGGACATCAGA
>N_1700
GAGGGAGACGACTTTCTATTCCTGAACCACGGATCAGAAGG
>N_1701
TGGACCCATCCGGCACCGGCCCCTCACTGCTAGATCTGATA
>N_1702
GCTCGTATCGTAATATCGCCCCGGAGTATAATATGGAGCTG
>N_1703
GGATTACTGAGTCTGCAGCACGACCTACATACACGCCGATA
>N_1704
CGTCGAAAGATTGACGAACCCCTGGAGTTATCCGTGAAGGA
>N_1705
GTCTGTCCGGATTGCGTTGCCTCTAAGTAAACAGATACCGA
>N_1706
GGCGACAAGGCACTGTACCGCTTTGTCAGAACCAAGTGCAG
>N_1707
CCTTTAGAAGGATGCGGTCACACCTACAATATACGCTTGCA
>N_1708
CCTACTTAACAATTGATCTACTGGCTATCTTACCGTCAGTG
>N_1709
AACGGGGGATGGGAACAACTCCAGACGTTAGCCGATGCATT
>N_1710
CCTGTCCAATCGGAGTGGAGCGATAACTGTCGAACTAAATT
>N_1711
TGATTGATGCTCATCCCTCTCCACTAATTTAAGTAGTCGGG
>N_1712
TGAAACTGTAAGGACACAACCCAAGTCTATCTGCATGCGGG
>N_1713
AACAGTGGCCAATGTCTAAACCAGACCGTTAGACTGGCGAG
>N_1714
TCCCGGTAGAGGTTCCTCCACAACAAGTTTCATTGTTCTAA
>N_1715
GATTCAACTCCGGCATATACCACCAGGGGGACGGGGCCCCA
>N_1716
GTAGGATTGATAACTCTATCCCTAACACATGTAAGGCCATC
>N_1717
GCGTAACATACTTCACGGAGCCTTGACACACGGTTTTAGGA
>N_1718
TTAGGAACCCAAATTCGCGCCCGTATATACTAGTGCCCCTA
>N_1719
AGATCATTCGGTGGGCTATTCGAGGCCGAATAACATGTGTG
>N_1720
TAGGATCCTATACATCTGAGCTTTGTAGGGAAGAATTTCAT
>N_1721
CTTTGCATTAATGGAGAAGCCGGTCTGACCTTCAGGTTTCC
>N_1722
ACAAGAGATGACGGGCAACTCGGTGTACACGTGTTAGTGTG
>N_1723
ATTTAAAGTGTAAAGAGTGTCCGCATAGAGTTCCTGGCCTA
>N_1724
TCGAGGCATCTGGAGCGGTCCCTCAGGTTAATCCTACCGTA
>N_1725
GCCCTATGGAATGTACAATACATTGCTACCCGAGACACTGT
>N_1726
CTCTCTCGAGTTTCGTTGACCCACTTAACTGTGGCTATAGG
>N_1727
GGTGTACTACATGTATCCCACCTTCGCGAAATTGGCTGGGC
>N_1728
TATCGCACCGTATGGCTACTCGGAACGTTAGCACCCACATT
>N_1729
ACAGGTCGCTCAAGAGGCAACCTTCTTTAAAGAGTGGTTAT
>N_1730
TTAGGGTTATCCCTGACCTCCACCCTGTCGATCGAATTAAC
>N_1731
GAGAGTGTCTAGTTTTTAGACCGCAAAACACGTTATGGCCT
>N_1732
TACCGTATCATGTCCCTAGTCGATTGAGTAGTTGGCCCCAG
>N_1733
CTTAAGGTTTGTAGAGGATACGCAAATGGGTCAGACCACCC
>N_1734
CGGGAATATTGTCGTACATCCCGAAATGAGATACCGAGCAA
>N_1735
AACATATTTAGAGGCCTAACCTGTCTGCAACTTCCGAGTGA
>N_1736
GCCCTACGCTGCAGCACCCGCCAAGGGGAGTACACAACTAT
>N_1737
TGCTCAGTGAATAGCGCTCACTGAAGTCAGTGAAGGCGGCT
>N_1738
AGTCCTTACATAAGGCTTTACGAGTCTGCGGGGGATTTAGG
>N_1739
AAACTATGGTCCTTGTTTCGCTACCCCCTATAATGAACCTT
>N_1740
AGATCCGCAATCGTGCTCTCCCGTTGGTCCGGGATTAGGTT
>N_1741
GGCACTGATAGGGGTCCGGCCTTGGGATCGTTCACTACCAG
>N_1742
GAATTTCCCGTCACTATTCTCGACCAGAACACTAGCAAACG
>N_1743
AACACATGTTATCGCTATGACGTAGATAAACAGTTAGGAAG
>N_1744
CCGCATCCAAGGTATTACAGCGGTGAGATATCCCGTGCACT
>N_1745
CACGGCGTACAACCGCGCCTCGCTAGATTAAACCCTTATTT
>N_1746
AGACTTACCAATCCCGCAGTCCCAATTAGCTGGCTTAGTGA
>N_1747
TTTCCAGACAAAGAAACTTACCTCAACATAGTCAACGGGAT
>N_1748
AGACCGGGCAGTAGAGGAACCTTATCGACCCATTACGATAG
>N_1749
CACGTGAAGAGGTGACAACCCCCCTGAACAGAGCTCCTTAC
>N_1750
GTGAGAGGTACTGATCCTGCCAGACATTCCTTTAGTCGCCG
>N_1751
AGACTACTACACCCACGCTGCACGTTTGTACTGCGCTAATA
>N_1752
CGGCGTTCAGCGGTCAGAGGCGAATACCTGGCCCCGCGCTA
>N_1753
CCCCTCTTAGTTCAGATAACCTTACTAGCCCTCTACGCGTG
>N_1754
TCTTCCCAGTCCGAGCGAGGCGGTCGCTTGCCTTAGTTACT
>N_1755
ATTAAACCCATATCATTTGGCTGCATTAGTATCACACTGGC
>N_1756
ACCACCGTTGTCTACGCTCGCGACCTGAGGTGGTGTACGCT
>N_1757
CAAACCCATAGAGCCGGACGCGGGTACAAGAGCCCCGTCGC
>N_1758
GTGTAAATGAATTCCTTCTACGACACGGGATCCGTACACAG
>N_1759
GGGATGATGCGAATAAAATACCAAGCTCGCTCTCATGTGAT
>N_1760
TTCCGGGGCACCTCACATACCGTCGCCATGGGGCGATGATT
>N_1761
TGTCATTGTTCCCTGTCGTACCCAAGAGAGCGGACCCCCCA
>N_1762
GGTATCCGGTACCCCAAATCCATACAGCGAGTGAGACTCCT
>N_1763
GCGCTACTGACAACGTTAGGCAAGTGAGAAACAGCTCTAGG
>N_1764
TGTGCACGTACGCGCAAAGCCGTCCCGAGAGAACTGTAAGC
>N_1765
TACGTCGGCTTAGCAATTACCGATGCTTTCCGCAGAGGGCT
>N_1766
CCATCCCATTGTCGCACGAGCCAATGTCATACGCGGCGTAT
>N_1767
TTGAAGCCTACACCGGAGGTCATGTGTATACCGGCACCCCA
>N_1768
ATCTTCTATACATTTTATACCACTGCAAACCCCCATCGGGC
>N_1769
TAGAGAGATCCCAAATTGAACAGCAGAGGCACTCCGTGGAT
>N_1770
TAGTGAACGGCACCATAACTCCGATAGTACGTCGCTCCTAG
>N_1771
ATTACATTATCTATTCTTGGCGACCCTTCGCCGATTAGGTT
>N_1772
TTTAATTGCGACGTAAATTGCGAGGGTTAATCCCCTCCTGG
>N_1773
AGTCTATTTGAGGCGCCCAGCTTTCCAAGAGGCCCTAGGCT
>N_1774
TTCCGAGCCTGCCTCACGCACGTTGTATCACTACTGATGGT
>N_1775
TACAGTGGTTCCTGACCAAGCCGCCTGCCTTGCATACATAG
>N_1776
ACTAAAACCACCCCCCTAGCCTCTCTAGCACCCTAGTTCTA
>N_1777
AACCGTCCCAGTATAGTTAACTACCCCGATGTATGCGGTGT
>N_1778
ACCTCGTGTGTATGGTAGATCCGGACGGGTAGCGATTGACG
>N_1779
ATAGTCCGATTTCTCCGCGTCTGCTAGGCTACCCGGGTAAG
>N_1780
CTGTATTCCACAGGTTAGCACCTTATGGGCAGTCGAAACAA
>N_1781
TCCATAATGTGAACACATCTCTTTAAGGAGATGTCTACCTA
>N_1782
TAACAGTACTGGACCTTGCCCCACATGACGGCACGTTATAT
>N_1783
CGGATAGTGCGTCACAAACACACATGTACCATCTGGCTTCC
>N_1784
TCCTCGGCACGTAGAGTTATCCTGGCCACTTTACAGTGCAG
>N_1785
CCGTGACCCCTATAACACTCCCAAACATTAGTAGACAAAGC
>N_1786
TGTTCTACCCAAATTTTCGACCTATCTTGGGAAGGATTGGG
>N_1787
TTTAGTCTAAGAACTTAGTTCGCTAGAGGCGGCGCCACTGC
>N_1788
CCAAGCAAGGGGGGGCGACCCTGCAACATCAAGGACTTCGT
>N_1789
CTATAACCGAGTACATGAACCATCAGGGAAGTGAGGTACAC
>N_1790
CAACTCGACAGCCTAACGAGCCCCCTTGGGATGGGCATCAA
>N_1791
TCGTCGCCAGACCCCTCAGGCTGCTGTAGCACCATGCTGAG
>N_1792
GTTGAGGGTCGGAGGTTGAACCTTTTCATTTCGACTAGTAC
>N_1793
TAGGATCCTGTAGGTCCGAACTCCCTGTCGGTCCTCGGGCA
>N_1794
ACCCCAAGCCTTATTCCTAGCTACCACGAACTGGATTGTAG
>N_1795
GCTCGACCAGCGTTCAGGTTCCACATCAACGCAAAGGTTAC
>N_1796
TCAAAGGGAATTAACATCTTCGGGCCATGACGTAGTCCCTG
>N_1797
TGCGTCAAAAGGGAGGGGCGCACGTGGAATAAACCTTCTAC
>N_1798
ACGCTATATATAAAGCTGTGCCTTATTAAAAGCCTTTACGA
>N_1799
TAGGTTCTGCCTGCATCGCCCTTTGGGCCGAGGCCGACGGT
>N_1800
GCGGGGACCCTGGATAGTTACCCCTTGGCCACACACAGTCG
>N_1801
CGTTCCGCTTTCGCCTTCGTCTACTGATAATTTACCAATAT
>N_1802
CTAACGACACCCTATTCGTTCTACTTAAGGATCTACGTCTT
>N_1803
AGATTGGCGGAGCCCAATATCCTCGCGGCCGGGCTTTAACT
>N_1804
AGATATGTGGTCATTCCCCTCCACCATCTTTCCAGCGTAAT
>N_1805
TCCTGGAAAGAGACTCCGTACGCCTGTTTCGCCCGCTATAT
>N_1806
AATGGCCAAGGTAGTCCTAACATTAAAATAATGCGGTTCTG
>N_1807
CGGACCGAAGCTTGCATGGGCACCGGCTTTGTATATTGTCG
>N_1808
ACATCGAATTCAGGGGGGACCCTGTTAAGTGATAAGCGCCT
>N_1809
AGGACCAACAAGGATGGAGGCCTACAATTCTCAAATCAAAC
>N_1810
AAGTTGGATTACACCTACCCCAGGGTTCACAAACCTACGGT
>N_1811
GCTTTAGTGGACCACAGCAGCGGGCTCTTTAGCGAGTTAGT
>N_1812
TGTATAGTACCCGCAGTGCACGAAATTGTCCTGGGGCATTA
>N_1813
GCAGTAAAAAGAATGCTGGGCGTTTCGTCTCTTCAATGCAC
>N_1814
AGTCATCAGAGTCGCGAGATCAGCTTAAGTATTTGCGCCAT
>N_1815
GGAGCGGTACGGGTGTCGGTCAGCAGTCTGGACCGGATGAT
>N_1816
CTCGGGTGCCCGTAACTTCCCCGAAGCTGATTGAAGAGGAT
>N_1817
AGCAAGGAGCTATTTATCGCCGGTAGAAGCTTCGGAACGAC
>N_1818
TATGCCGGGCGCTCTATTGTCCTTGCTCCAGAGCTCCGAGG
>N_1819
TAGAAAGAGAGCACCTCACGCCCAAACCCAGGGCCTTGTTT
>N_1820
TCTTGCGGCCCAGCCATGCCCCGAGCGTCTTTTAGCCCTCA
>N_1821
GACGAATCATGGTCGTACAACGAATCTCAATGCATAGGATC
>N_1822
CCACACGGACGGCCCTAGGACGAGGTAGCTAGCAAACTCTA
>N_1823
AACACTGAATAGGGAGTATTCTAAGGGCTTCGAGGGCGGGA
>N_1824
ACGTTGGAAGCAGTGTGGAACACCAAGTACGCTCTTGGTGC
>N_1825
GATGGTTAAACTGCTTACGCCTTCCCATGCCCCGGACGGTG
>N_1826
TACATCGGCTCGACTAGGGCCCCCTGGCCGTACTGTTTAGA
>N_1827
TCGTTCGTAAGCCAGACCCACCGCGACGTCACGAGTGTTAC
>N_1828
TGGGCTCCACTAACCGCACACAGAGCCCCGCACAGTTTATG
>N_1829
TTTTCTCCTAGGCAGCCAGACTTACTAAGTCCGGTACTAGC
>N_1830
ATAGCATAACTGCCCAGTGGCTGGTTCTCACGTAACACAAA
>N_1831
CTAACATCCTTAAAATCATTCTAGTGGCGTGTTGGTATAAC
>N_1832
ACCAGTTACAGCGGCGCATACAGGCGCATACTTCCGCGTAC
>N_1833
ATCAGCTGCCCGTTCACAACCTACTTATTAGTTATGACTGT
>N_1834
GAAATACAGTATTTTAACCTCCCGCCGTCGCCTCCCAACTA
>N_1835
TCCCTGTCTGAGGTAAAAATCCTTGCAGTGCTTTACTAACC
>N_1836
GGCTAGCGGTCCCGGCACCCCCTAGTTGCGATGACAACGGC
>N_1837
TCCGAAGGATGCTCGCACCACATAATTGATGATTGGAGAGG
>N_1838
TGATCAACTTCTCTATGGGTCACTCCAACGTGTTGATTCGC
>N_1839
ATAGGATCAGGCTAGACGCTCCAGACGCATCAGTTACAAGG
>N_1840
CCCCATGGCGTTGTCTGCTACAGGATCGCCCTCCGCTAGGA
>N_1841
TTTGCGGGACCGACCCCGGGCAATCCATTCTATTCCTAGCC
>N_1842
TCCGGAAAAGTCGGGGTCTACTGTATGTCCCGCTCGAACAA
>N_1843
AAAATGATTATTCTGCTATGCTTTTCCCCAATCTCCTCATC
>N_1844
ATAACTCCGTTGCAGTGAGGCAAGCCAATTGCGTTGGCTAC
>N_1845
TTTCGGGGCGTCAACATCATCTGCGAGCAGGGGAGCTTAAA
>N_1846
GAGAACAGTATTGTCCCCTTCGTGTCGACATACGGCTGAGA
>N_1847
TCTGTCAAGGCCACGCAGGACTACCATCGCGTCATTATGTT
>N_1848
CCGAACTGCGTTTTTTGGAGCCTCCGGTAGTGGTAGTTGGA
>N_1849
CCAGCTGCTACGCAGACCCACAGGTCCCTGTGCTTAGTTGT
>N_1850
CGTGAGGTGCCAAAGTGGTGCTCTGGCGCTAAGACGAATCA
>N_1851
TGAGCCTATTTGCTGCTGGGCTCCCCTTGGTGGCAATTGTG
>N_1852
ATTCACTATAAACCTACCCTCGATATATGGGGGGAATAACG
>N_1853
AGTGGTGGCGGTGATTGGTACACCATCCCCAATCAGGAGTC
>N_1854
AATCATTAGCGTAGGCCGCTCTAAGTTCGGCGTGTGATAGG
>N_1855
ACCCGTGCCCTTGCGAAAAACAGCCTCAAGTTTACCCAGGT
>N_1856
TGGGGATTGCTCTTGGTCGACCTGTGTTGAGACCCGAACTC
>N_1857
TCCTTCAATGCCGTCGATTTCATGCGGGCCGCGCAATCGTC
>N_1858
GTGTGAATTGCTGTTTCGAACATTTAGGTTTAGCTAGAACA
>N_1859
TGTCGTCTGGCACCGACGGGCCAACTTTAATAGCAAGATGC
>N_1860
GGCGGGGACTTGTGAAGTGTCCCTACCCAACAGGTGGAGAG
>N_1861
GCCGAGTTGATAGAGTAGTGCTAATCGTGTTAACTTTGCAA
>N_1862
CCTACTATACACTCAACATGCCGGGACTCCTGAGCGACCAT
>N_1863
GTATTACAAGGATGAGCGGTCCTACGCGGCGCACGGCATAT
>N_1864
TCCTTAGACGTTCCCAGGCCCGCGGCAGAGTGAAGGCCGAG
>N_1865
ATACTTTAAGTGGACGCAGACCAAGTAACGTGTCACATAAT
>N_1866
AACGGACCACGAGATCGGGTCAAGGTACCCGCAAGGCAAAG
>N_1867
TTCGTCCCCCTAGGACTGGACCCCTTCAGGTAGAGTCACTG
>N_1868
TGATTATCCGGAAAATAGTACACTGCTTTATACTAAATCAT
>N_1869
TCCGTCAGCGGTATCTAAGCCAAACTATTATCGGGAAAATA
>N_1870
ATTGGACCTCTTGTCTAAATCGGGGCTGTTACAGAACGTTC
>N_1871
TCGCTGCTTGGTTATGCGCACAGTGGGCTTGGACTTTATTG
>N_1872
TCTACAACCACCCCAAATTGCCCCGCCCTGCTAAGCAGGGG
>N_1873
ACTTTAGTCCGTCCGCACATCCGTTATAATTATAATTGTCC
>N_1874
CGCAATGCAGCGTTGCGAGCCCAAGACTCATAGGAGGCGTA
>N_1875
CATCTAAAAATTGAAACGCGCGCGCCAGAGGCGTGGGTGGT
>N_1876
TGGGTACGTGGCCCTATACACTCCGTAGAAACTCGCTGAAT
>N_1877
TTGATCAGTTTCGCAAGGTTCAATTGGCGTGGGGGTGCAGT
>N_1878
GGATCACTCACTTACCTCAGCGGTCCTCGACGAAGATTCGT
>N_1879
TGGCCGCAACCTCGTACCATCCCGGCTGAAAAAGGGCCTGC
>N_1880
TGAGTCTGTGATCCTCGTCCCAGTAATACATCCAGTAGCGT
>N_1881
AACGCTAACACTGAACCATGCTACAGGAAGTTACTTGATGT
>N_1882
TTTTGAATATTAAGTCTGCTCTGTAGTAAAAAGAGTCTCCG
>N_1883
GACGTCATGCGGAGGGGCAACGCCACCGGATCCGAGAAATA
>N_1884
CATTCCTAATCGACCTTGGTCTATTTCGGAGTGTAGTGTGC
>N_1885
CGAACTGAATAAAGGAAAATCTGAGACGGCGCTTCTGAATG
>N_1886
TATGATCACTCACCAATAGGCTCTCTAGGACCCCGTTCAAA
>N_1887
TAGGAGGAAGTGTCGGGAAGCAAAAACCGATTTAAATGCAG
>N_1888
TCCTTTGGGGCGATCTTGTCCCAGGCCCCGAGGGGACACAC
>N_1889
GACATTCCCTACACCCCGCTCTCTTCATCTAGGTTGGATGG
>N_1890
TTTCATCGAGTCGAGTTGTTCCACTTGTACAACCGACACTC
>N_1891
CCGTCACAGTGATCGCGGTTCCTCCCCCGTAAACCGTGTGA
>N_1892
AGAGGAATCCCCTACGTACTCGACTACCCTAGGGTCTTCGG
>N_1893
TGCCGAATCAAATAGAACTACTGCCACCGACCAGTCGTAAA
>N_1894
CCCCTCGCCAGAACAACAGGCACGAGACGTTTTCCACTAAG
>N_1895
TTGATAAGTTTAAGTGTGCACCGATACTCTAATCCCCATAG
>N_1896
TTTGGAATCATGGCTCCGATCTACGGTTACACTCCGCGCGT
>N_1897
CAGACCGGGGGCCAATCCTCCACTTCAACCTCGAGAATGAG
>N_1898
CCTCCCACGGTAGTAAATTGCTAGTGTCTGTATTCTCTATG
>N_1899
TATTTGTCAAGTGGGGTTAACATAGAGCTCGCGCTGTGGGG
>N_1900
TGGGATGAGAGTACGGAGACCGTTCATACCGTACGTAACCC
>N_1901
TCGGGGTGGGGGTTACCAGACACATAGGAAGACGGGTACGT
>N_1902
CCGACTGCGGCTAGGTCTCCCTGCGCTCGAGTAGGAATGTT
>N_1903
CCAACCCCTGCGGAGTCCATCGTCACATTCTTTCAGACTCT
>N_1904
TTATATAGCCGCAGCCGGACCTCGGCGGATTACGGGAGACA
>N_1905
GGCCCAACGGCAAACGCCTTCTTAGTAAATAGCACAAATAT
>N_1906
ACGGCCCGAATAGCATTCAACGAGTGTCTTCCATGAAAAAT
>N_1907
AAGATTAGGGCTTACTCACACTGCGTTATTAAACGAGTGGG
>N_1908
TCACGATATTCAAAAGATCTCAGGCAAGTTCGACGGGGTAA
>N_1909
CGTCCTGGGTTTAGTTGGTACCGCGACTCGGGATTAGCGAT
>N_1910
GGTCTTTCCACGGGGTGTCACGTACACCGGCCCCTCAAAAA
>N_1911
CGATGCGTATCTTGATCCAACATATTGTTGCCTGTTTGGGT
>N_1912
ACGGATTTCTAAGATCACTCCTATTCTTTTACCAAGTAAGC
>N_1913
AGTCTGGGGCCATTGCGGCACGGGTTGTGGGGTCGCACATG
>N_1914
TTGACAAGACCTGCCCCGTTCCCTTAACGCTCTTCATTAAG
>N_1915
CTCGGCAGTTAGCCGTCCCCCGGGTCCATAAAGTGGTGTCA
>N_1916
CCATCGATGTGCGTCATCGGCCCCGGAGTCAGCGCTGCAGA
>N_1917
CCGTGGGCCTACCTCCAGAGCTATAAGGATACGGGCATTTT
>N_1918
GATAGATGGAATTCGGTAGTCGATCGTGCCAGGTAGTTTTC
>N_1919
ACTACGAACCCACAGGAACCCTATAGGCATATTTATAGCGG
>N_1920
AAGACGGACTATCCTTAGAGCCATGAACCTGCAATACCAAA
>N_1921
TCACCCACAATTACACCAGGCCATATTCCCAATGCAGGGTT
>N_1922
AATGGATCAGTGTCCCTGATCACAACAGTAGGCATGTATGA
>N_1923
GACCATTCTCCGTCTAGATCCGGGACTTTCTAGCGTAATTT
>N_1924
TGGGGGTGAGCCGAGGATGCCCGATTAGGTTCGCCCACGTA
>N_1925
ACCTAAAAATCTGCGGGCCGCCTGGTGCGCCCCGCATGTAG
>N_1926
CCGACCGTGACGTGCTGAGGCCTGGATTTGTAGATGCTGCA
>N_1927
GCTACATATAGGGGGGCGTTCGTAGTCATTTGAGGCGTGTG
>N_1928
AAACGGATCTCCCACGCCACCAGAACTCGATAATTTGAGCA
>N_1929
GGTATAAGCTACGTTAAGACCAGATTAAAGCAACCGCTCGA
>N_1930
AGGCCTTCCTGCACACCGAACATGGCTACTAGTTGCCTCAG
>N_1931
CGTCTGCATACGCACGACATCCGTAAATGAGATCATAAGAT
>N_1932
TAGAGTAGAAGGACAGTGTCCAAAGGGTGATAAGCAGCGCA
>N_1933
TACTAACCTACTTCCACCTCCTAGCCGGGCGATCGTCAGGT
>N_1934
AACACCCCAAGGTGGAAGCACTACTTAGAGCCGAAAAACTT
>N_1935
TTAGCGGGCCTTCTCTATAACGAACTATTCAGTTCGGGGGG
>N_1936
GCAATGGGGGCGCAACATGACTGCTCCTCCTTTGGCAACAA
>N_1937
ATACATGTGAGATGGGCGCACTTCGTCACCCCGCGCGATTC
>N_1938
CCCGGGAGATGGCGGTGGAGCTAGTGTCCACTCCATTAGAC
>N_1939
ATTAACCTTAATACCACAGTCAACGGGACGAAGGAATAGTG
>N_1940
ACCTTGTTCGTCCGTGACCACTGCGGCCTTACTCGTCCAGA
>N_1941
TCGAGGACGCGCCGGGGTATCATTTCACGAAGCAGGCTTGG
>N_1942
AGTCTAAGCGATTGCAGACACACACTCCAACAAGCCCTATA
>N_1943
GACACCTTCGAAGTCCTTCGCATTACTAAGCGCCCGCCGCG
>N_1944
CTTCCCCATGGAGGTCAGTGCGCGGGTTGATGGCGCCTAGG
>N_1945
TGTCGCCGTGCCCGGTCAATCGCGGCAATAGGCAGTGCCCC
>N_1946
GCCGCACGACGCCTTGTCATCCGAGCAAATAATTTTTTTCT
>N_1947
GTTATGCGTTAGTCCATACGCCGAGGCGATCTCTGTGTGTC
>N_1948
TGGTACGCTATAACACATCCCTAAGCTCCGTCAAGAGTGGC
>N_1949
GTTTGGACTGGGCTCGTACACAGCAACTCTAACCGAGATGG
>N_1950
TCGAACCCATTAACTGGAGGCCACTGTGAGCAGGGTTCCTG
>N_1951
CAACCATTCGACTGGACTTCCGTATGGCAACCCAGTCCCGC
>N_1952
ACCGCTGGTGAAGGGTAGGCCTACGATGTGCGCGCCGAAGG
>N_1953
GCTGCCTCGTATTGTGCACGCAATGCTTAAGTCCGACCAGT
>N_1954
ATAAGTGCACGCGGCCAAGCCAAATCTTCTGGTGTCATCAT
>N_1955
GCAGCGTTCGTACCAAGAATCCTTTGGTCGTAGCTCGATTA
>N_1956
GAAAAACTGCACGCTTCCCCCGATACTTCGGTTAAAGCCGT
>N_1957
TCTATGCGCCAGTGCTCAGACGTGGGGACAGAGCGAACAGA
>N_1958
ATCCATAATAGTGGTATGGACTTCTCTCGAGTGTTGCCAAA
>N_1959
CGCGCCCAAGTAACCGGTAACAATGCCTCCATAAGGGATTA
>N_1960
ACCTAGATTAACCCACTCGCCGTTGGACGGGGCTCTCGGAG
>N_1961
CTAGTCGGTTACCCCTCTATCTTGAAAGTCGACCGAGGCCC
>N_1962
GGCGGAGGTAGCTGTCCCAACGGCACCAACCACCTATACGT
>N_1963
CGGACCCGGTCGGTTTCAGCCCCTAAAGTTCTAGGACGTCT
>N_1964
TGACTAAATACCCACGACATCATCCCTTGAGTGAGGGCGAG
>N_1965
CAGGACAAGTTCAGATTCGTCCCGCTGCCCGAGGCACCACC
>N_1966
GTCCCTACCAGGTCCGGTCACGGCGATCGCATTATTATGAA
>N_1967
GAGGAAATTTCTCCTACGGCCCGTGGATGCTCAGTAGGGTC
>N_1968
GACTTCGTGATGAGCACAATCTATAACGAGTAGCAGCCTTA
>N_1969
TGGTAGCCGTAGGGTTGTACCTAGTGGACTACCGTCCTACT
>N_1970
CCGCGGTTATTGGACCCCGGCACTCACCGCAGCGACCCCTA
>N_1971
CGCAAGTCATGCCCCACAATCATACTGATCCTCTACGTTGG
>N_1972
GATAAGGTAGGCTTTTGAGTCAACTATTTTTTTTTTAGACG
>N_1973
TTGCGAATTGTCTTCCGTGGCAAGTGCACTTGCTATATGGA
>N_1974
CATGAAGGAGGCACACCAAGCCGTGTGTTCGGATCTGGGCG
>N_1975
GTCGGTAAGGCAGCATCATGCCTCCCGTAATGCAGGGATTG
>N_1976
CAGTACTCTTCTCTGTCATACCGCAGACTATTGTTGTAGTC
>N_1977
CACACGGAACAAACTCGGAGCTTATTCTAGATCGGGCTGGA
>N_1978
GTAATAACGTCGAATTGGAACATTACACGCGCAGGAATACA
>N_1979
TATAAGAACTACTGCGTGTACAGGGTGATATACGTGTGCGA
>N_1980
ATACTTTTATGAGGTATTGCCCCATGACACCTAGCAGTGGT
>N_1981
TGAGTGCAATCATAACAAGACCGAGGACCAAACCCCGCGTC
>N_1982
ATCAACCCAAGAGTTTGCGTCTGTACCGATAACGTGCGATA
>N_1983
AGAACGAATACTTTGTGTGACATATGGGGGGAATATTACAA
>N_1984
GCTGGAGGTAAGCTTCAGCGCCGCGCCAAGTAGGTTGTTCT
>N_1985
TCGTATCGATACAGTTCAAACACAGGCAGCTGGAATGCCGG
>N_1986
CGCGGCCTTGATAGGTTAGCCTAACTCACGTGCCCTCGAGC
>N_1987
CACTTCGGCTAATGTGGTCACTTTACTTCTCGTGCCGGTAA
>N_1988
GGGCTACACTCCCGCTTTCACCAAGAGGCTGTGAATGGTAA
>N_1989
TAGGAATTACCGCGTATACTCCGCCGGGGTGGTTCACGCTC
>N_1990
TTGCACGTATCCGCGCCTCTCTAAGCTGTTGGAATTTACGT
>N_1991
CTCTCCACCGATTTGCTTTTCCACGTAGTTACCAGTTAACA
>N_1992
TGCGCATTTCGGGAAGGTGACGATCCTTTGCGGCGCATGAA
>N_1993
GCATAGAGTACACAACTTTACGACTTCGCGTACGAATATTG
>N_1994
AGCGGCACCGATCGATGTGTCCGCCAAGTATCGGCACCACT
>N_1995
ACGACACAGCGATGTCTTGCCTGCTCGTGGGATTAATACGG
>N_1996
TTTCTGATAATAGGCACAGTCGGCGTTTCACCGATTAATTT
>N_1997
GTTCCTGGCAACCGAAATACCAATGACGTGCCAGTCCCTCG
>N_1998
GCAGGGTTGTGTAGTCATGCCAATTGCATGTTCGCTTTGGT
>N_1999
GAGGGAGGGAAGTTCCACAACCATGGGCGTTCTAGGTACGT
>N_2000
CTGATCCCGGCGGAGTTAAACGACTTACTACTGGGGGAAAT
>N_2001
TTCTATCCAGTGGCGTTCTCCATTCGTTCTCGCCGCCCTGG
>N_2002
GACCTCCTGAAAGAATCCCACTGACCTTGTTCATTGGGATG
>N_2003
CGTCCTCGTGTAAAGCTATACTTGGAAGAGCTCATGACGGT
>N_2004
CGGATAGAAACGAAGCTCTCCGAGAGAGGGTAATTACGCCA
>N_2005
CGTTCCAAGCTGTGCAGGAGCCAAGCGGTCAGAGTGTCATT
>N_2006
GCACGCTTTGCTCCCCGTGTCTACCTAATAGGGCCTTACAC
>N_2007
CCACATGGGATAGCGCTTCCCAACCAGGTAAAACGATTTGT
>N_2008
TAGCCTAAGACGGCCGCGGTCGTGTTAGGGCGGGTGTTAGT
>N_2009
CCTCTAGGTGCATCCCCCTACCAGTCGAGCGGCACAAATCC
>N_2010
GGAATCGTTGTTGCAGCAACCGGCAATTAAGGCGGTCAAGG
>N_2011
TACAGTAGGAAACGAGGACTCAGGTTCTGTCGTGCCCTACA
>N_2012
TTACGAGCCAGACCAAAAAACAATGGGTTTGTAGGACTTTG
>N_2013
AGGTGTCCGTGTTTAGGTCCCTGAGAGTCATTCCCGAGCTT
>N_2014
GCGGATCCATTCCACAGATGCACTTCGTTAACTTATTAACT
>N_2015
CCTTCCGCTTCGCATACCCCCAGGGCCATGCTGCCGATAGA
>N_2016
CGGTCGATTTTATCTAGCTCCTCCGCCGAAATGGAGCCTCG
>N_2017
CCAAGCCTCATATTAGTTCACACCTAAATCAGTAGGCAAAT
>N_2018
CCCTGTTGAGGGAGGGTATACGAGCAGGTGAGCGAAGCTTG
>N_2019
CCGTGGTTGTGGCCCTCTCTCTTAGCTAGGGAAATGAAAAC
>N_2020
CCCTACGTCTGTTAGCGGGACCAACTGGATGATCGGTAGTG
>N_2021
GCCGAATGCGTCGCGTGGAACGAGGATATGGCAAGATTTAT
>N_2022
TAGCCCTTGGGAGTATCAAACCTGATGGATGCTGCGTCCGG
>N_2023
AATCTGAGGCCATTACCCATCAGTTTGTCGGCGCGGAAATA
>N_2024
CGGGACGCGGCCAGTGTATACAAGTGTTACGGGGGAGGAGC
>N_2025
AATATTACACGAGGGATGGACCAGTAAGCCGTATCCCTTTG
>N_2026
GGTTACCGCCTTACCGTTGTCCTAAATAAAACGTACCTCGT
>N_2027
AAGTTGGGGTTGGTCCAGTCCTGCCTGGCACCTTGTCGTGG
>N_2028
GAATTCGCCGCTTTGTGCAGCATCATTGCCCGGCTGGGGAT
>N_2029
AGCCTTGCGCGCAATGGTCGCTAAACCTGGAAGGTAGAGTT
>N_2030
AAGATCAGAACTGATGGGAGCATGATATAGGCTAATTAGTG
>N_2031
AGTTTAAAACAATAGGACCACAAGTTAAGCAGGGCGCGGTG
>N_2032
TAGTCTGCTGATGCGTAATGCCAGTGCATTCGTTCATACGA
>N_2033
GTCCGACTCACAAGGGCGTCCGGAGCACAGACGGGCAGTCC
>N_2034
ATGACGTGAACGCTATTCCCCTTACATGAGCGTTTTAGCGG
>N_2035
ATGTACTTTATCTCGTGTGTCTAACAGCGGCGGGGGCCTGC
>N_2036
CGACCGGTGGCAGTTGGACACAGTTGGCTAGGGCTTTACTT
>N_2037
GTGGCACTAACTTTGCGATTCAGGTGGGTAGTCAGCAGACA
>N_2038
TGGACCTGGACTGGGCTAGGCTAATAACAGCCCAAGTGTCA
>N_2039
TGCTTCAATGTTGAATAATGCGGACCACACTAAGAAGATGC
>N_2040
CCAGCTAAGAGACCAGATGGCATGTTGAAATACGTATGAAG
>N_2041
AAGCCTCGTTAACGGCACCCCTGATTACAGGCTGTAATGAA
>N_2042
TGGCGGCCCCCGTCTGTTGACTTGCCTTATTATTGAAGAGA
>N_2043
AGGGACGAAGAAGTACCTCTCCTTTCCCTTAATAGCGTTTA
>N_2044
CCAATACTGTTAGACTCTTGCTTAAGGTTTCAGAGCTAATA
>N_2045
TCACGAATATGTGACATAGGCGCTTTATGAAATAAACACAT
>N_2046
TTTATTGGTCGGCGATGCAGCCCGGACTAGTTGGGTGGGAC
>N_2047
AAAGCCACTCGTAGAACGAACATTTCGTCTGCGTGCCGAAG
>N_2048
GACGGGAAAATTATTAGCCCCAGGTTCTGCCGGGTTCCAGG
>N_2049
TGGCGGCTAATTGCCCCCCGCCAGGAGCTCAGTGGAATCGA
>N_2050
TGACGAGGGCTTCTGTGCGCCTAATGAAGTGCCTCCTCAGG
>N_2051
GCCACCTGGTTAGCCTGTTCCATACTCTCAGGTCAGGCAGC
>N_2052
ATATCTAAGTAAGAATTTACCTAGCTTTCGGCTATACCCCC
>N_2053
AACAATTTCCAATACCCAGCCATTCTGGGACACGAGCTGGC
>N_2054
ATGAGTACTCGTTTGATATCCCCCGGGCTACTACAGCCCCC
>N_2055
GCGAGCCCTGCTCCTTGTGCCAATCTAGAGGACACCCCGTC
>N_2056
CGTCGTAACCAGCTCGAGCACACTGTTCCCAAGGACAGGAC
>N_2057
ACATTCCCGGTTGATAATTTCCTATCCGGGAGCACTCGAGT
>N_2058
CGCTATAATATACCTGACTTCCCTTGCTTGGGATCCGAACC
>N_2059
GACCCAGGGTCAGCAAACATCCTGCCCGGAGCTGTTGTTCC
>N_2060
TAATGATGGAGAAGCCTCTTCCGTAAATATTCGTATTGTTA
>N_2061
CTGCACGGACTCACTAGTTTCTGCTCCGCGGAGGTTTGAGG
>N_2062
TTTATATCCCCCCCCGTGGTCTTTACAAGGTGTCGGAGGTT
>N_2063
TTTCGACTCGAATTTATGGCCTAACCAAGCAGGGGGCAACT
>N_2064
CATGGCCGAATCAGGATCTACGGGCCGACATATATTTTGTA
>N_2065
CCGATATGGCATTGAAACTCCGGGGAAAAAGTGATGGTGTG
>N_2066
GTACCACCACAGTTTGCGCACACTAATTAAGGTAGATGCCT
>N_2067
AGGTTAACCTACGACATTACCTAAATTGCGAGCGACTTCAT
>N_2068
GGTTACCGTAAGGGCCTAACCCTGCAAGTAACTCTGCCACG
>N_2069
TGTCCCCCGTTAGCTGTGCTCAAACGTTAGTGCCTTCAGGC
>N_2070
AGGCGCAAGGGCGTTCGAAACATGGGCGGAGCCACACGACT
>N_2071
TAACCATATAGTTGATTCCACACGTTCGCTCGACGCTCCAC
>N_2072
CAGATTGAGTTACCATGGCCCTACTTGTAGGTGGACTCTGC
>N_2073
CTAGAGTTGTTTCCGGTGACCAGGCGATAGCACCGATATCA
>N_2074
TGGAGTATGCACGCGAGCGGCCGTAGGGAAGTTACGGCCGT
>N_2075
ACGGATCCCCCCATGTCTAACTAATGTAGGAGAGATCAACG
>N_2076
AAGGGGCATGTCCCACCGTACACAAGGTTATAATCGGGGAT
>N_2077
TTACACTCTAACCATCTTTTCTGAGGCTCTATGTCGCTAGC
>N_2078
GATAAAACCGAAGGCCAAGACAATCCAATCAGCTTCTGGTG
>N_2079
CGTTTGCCGAAGCGCGCGCTCGTGGAATAGATGGCCGGACA
>N_2080
GCTGGGATCGTAGTCCTCTGCCAAACCTTGGAGATGTCACA
>N_2081
CGTTGCCCTCATTCCGAAGGCAGCTCACTTTCGGTCAAAGG
>N_2082
GCGAGTTGCCTTTCTTGAGCCATGCTAAGTTGGGTAGGGGT
>N_2083
TCCCTATTACTGAATTAGGTCACTCTCGTCCAATACGTCCA
>N_2084
CCGCCCGTTTGACTTGCTAACGCTCTGACCGCCGCTCAGAC
>N_2085
TGCAGGATAACTCATTATATCACTAAGAAAGGGGAAACGTC
>N_2086
ATAATACATCTGGCGACCTTCAAAATCGGATATACCCCCTG
>N_2087
AGTACTCGGAATTTGAGTAGCCAGCCCCCGATATTCCATGC
>N_2088
GTTTGTACTTAGCGCCAGATCGAGGAAGTGACGAGGTAAAC
>N_2089
TAGGCTCATCTATATATTATCTATGAGCGGCGACTAACTAG
>N_2090
ACCCGACCACATAAACGTCGCAATATCATAAAATACCGACT
>N_2091
TAGTCTCCGACCTTAAATTACGCTACATACTGGATCACGGA
>N_2092
TAGTCCCTTACACAGTCATACTAACAGACTTTCTTGACCCG
>N_2093
CTGGACGCAGTAGACCTTTACATATCCGTTCTATATTGGTG
>N_2094
CGAGTGTTTGCTCTGGCGCGCTGTGGGGGGTGGTTTACACA
>N_2095
CGAACCAACTCATGGCATGCCTCTACTTACCCCTTGTACTC
>N_2096
ATTTGAGCGTCGGTGCTAAACAGTACCCGATCGACTTTATT
>N_2097
TTCCGTGGAATCAACCCTCGCACCACTTGCCAATTGTCGCG
>N_2098
TCTCATGGGGTACCGGTTGTCGACCGGACGTCTCTTAGGGT
>N_2099
TGTATTCACGTCTGGACAACCGGTCGTCAAAGTGCTAAGTC
>N_2100
TCTCGCGTTACCTGTGTTCACCCAGTTGTGTTGGGCCCTGT
>N_2101
TGCTAAGTCGGTTACCCAGGCTAGCCACGCATGGATCTACG
>N_2102
TATAGCTCCAGGCGCATTTACACGATTAATGCTCTTTCATA
>N_2103
AAGGGGTGGCGCATATTACCCCATCTCCTGATGTAAAGACA
>N_2104
AGGTTTGATGGTCACTGGTGCTCAAGTCTTGCCTAGTCAGA
>N_2105
ACACTCAATCGGTACCATAGCGACCTCCACTGGACAGAACC
>N_2106
CGGAAGAGGGGTAGCGACAACGTGACCGCGTCACTCGGTGT
>N_2107
CTATGGTCACACGGTTGAATCTCACGGACAGACCGTTTGCT
>N_2108
ATAAAAGTGCAGATTTACGTCTCGGAGAGTTTAAATCTTAT
>N_2109
ACTACCGTACGGTCGGTAACCGGAAGGGCTTAATTACAAAT
>N_2110
CTTAGAACGTTGCCTTTAGGCTTTTCGTGTACACGGGCGGC
>N_2111
TAGTTATCTCTTCTCGGATGCCCCCCGTCTCTCCGGTTAGT
>N_2112
GATCATATAACGGTTAGGGGCTAGCTATGCTAGACATATAG
>N_2113
AGAATTAAACAGTAACATTACTAGGACGGGCACAGTCCGCA
>N_2114
GGTGCTCCTCTGTATCCCCCCTAACATCTCCAAGTCCCACT
>N_2115
CAAACCCTGCTGTCCTTCTGCGCTAGCCCAGCCCGTGAAAC
>N_2116
TACATACAAGGTAATTTAGACAAAGGACAAATGAGTCATTG
>N_2117
TGATCGTCCGAAATGTGGGTCTCACCAGAAGACGAAATAAT
>N_2118
GGGCCCTATCCGCGAGGAACCCCTGATTTGTTCTTCTTGCG
>N_2119
AAAGGAGTGTGGCGGAAACCCCCCTGCATTCACGACATAAT
>N_2120
GCGTTCGGAGCAAACCCCGCCTTACTGCATGAGTCGCCAGT
>N_2121
ACGCATTAGCTAGGCTGAGACAAGGATTATGCATGAAGCAG
>N_2122
GGCTCCTCTATCCGAATCTCCGCTTTCCTGCCCGATTGGAG
>N_2123
ACACGAGACCCTTTGTTAGTCTTCATACACGGCGTTCCGCA
>N_2124
GGGGCCCGGCCACGCTTTTACCAAAAGCTTCGTTCTAAATG
>N_2125
AGGCCAAAACTGATCGCAACCAACAATAAAGGTCACAGCTA
>N_2126
GGCGCTGGTAAGCTCCATTTCAGTTCAATAGGGCACTGCAC
>N_2127
GGTTAACCCCACGACCGCACCTAGATTGAGCGTTGGAATTT
>N_2128
TTGGAATGGCCGCATGAAGTCTTATTGGGGGCTGAGAGTTA
>N_2129
TAACTTAGTATGGGACGCCCCTCAAAGTACGGGTGTGGACG
>N_2130
GGTCTAGCAAGATCGGGGCTCGGAGTGTCGCAGCTACAGTA
>N_2131
TTCCCAACCGGTTAGGGGTACTTTAGTCTTTGAAGGGCTTT
>N_2132
ACTCGGTTCGGTCGTTGACGCGTAGTGGGAGTCCTAGCGTA
>N_2133
GTGCCTAACTAGTACTGGTTCATCTCTACCAGGCCTATCCA
>N_2134
AGACCCAAGACGTTCAACTACCGCCCCTAGTTCAACCTAAA
>N_2135
CCCTCTGGATAGTTTGATAGCCAGGATATTACACATTAAAG
>N_2136
CAGGAAGGATTGGGACTGTACATTAATCTGTTCACTTGTCA
>N_2137
CGTGTAATTCAGGAATCGCCCAATCTACTATACAACAACAT
>N_2138
TTTAGTGCATGCCCCAATCTCCTGCTTTAGAGGAGTTGTCC
>N_2139
CAACCGGCTTCGAAAATGCCCCCTACTCCTGGACCCTAATG
>N_2140
GTCCTAACGTTGCGGGGTTACGAGCCGGGATTCCATGTAGG
>N_2141
CAAGGGCACCTTCCCCTGCACCGCATAGTATGTAGTCCGAG
>N_2142
ACCCCGCCGTTGTTGCATCACACATGGATAGACGGCAGCGA
>N_2143
GAAGGTAAGCCGGTACGCCACTCTAGCAAAGCTGCTCATAG
>N_2144
CAGCCGGGGCGTTAGTGGCACTAGATTGTTTTGATACCGAC
>N_2145
TGTTTTGGACCGAACCACTGCCTCTCCCGGATATACTCAAC
>N_2146
AGTTTTGACCGAAACCTTCCCACTGACCTGACCAAAGACCG
>N_2147
ATTAAAGAACGAGGTTAGACCGGCTTCACGAGGGGAGGGCA
>N_2148
GTTGTGTAGAAACGACTTAACGTCTATACGGTCTTATCGTG
>N_2149
TGAGCAAACGCATGGGTAATCAATACTTACTCGGAGGTTAT
>N_2150
CTGGCGGAGAGTATTATCACCACTGCTTCGATGAGTGTCTA
>N_2151
GCGTGCTTTACGCTGCTAGACCCTCTATCGCGCTCACGCTT
>N_2152
GCCCCACCACTTGTGATCGACGAACCGTGTGGAGCCCCCAT
>N_2153
TTTTGACAACCAACGGTAATCTTTGGCGTGCAAGTTACAGA
>N_2154
GCAATGCTGAAATCCCTGTACCACGAAAACGCTCAAGGTTC
>N_2155
GTGCAGGTCCTTCTCGCGCACGCGTACATGCACATATTTGT
>N_2156
GCCAAGTCGTACCCCCACCTCTATAATTGTGGCTCAGCCGG
>N_2157
CGGAAGCAGAAAAGACAGTCCTGTTTTCCCCAGATCTACGC
>N_2158
CACCTTGGTGCCCCCCGGTCCCGTAGTGAAAGGCCTAGCGG
>N_2159
TCATGCAAGGATGCGAACTACTCCCTATGCACGCCGCGAGA
>N_2160
TGGTCTTTTCCCCCGGGAAACCTCACGACCAATAAGCAGGA
>N_2161
AGATATTATAGTCGACTCCACGTGGACATTATAACGCGGGT
>N_2162
GTTGTGTCTGGGCCCAACGCCCTACTTCTCTAGTGGGGCGG
>N_2163
CTTTATAACTTATCCCCGCCCGAGATGAATTGTTCGAGACC
>N_2164
CAATATATCCCTATCAGGGCCGCGGATCTTTTGAGTTTCCT
>N_2165
AATTCCAATCTTCGAGAGGTCCCTGCACCGGCGCGCATCAT
>N_2166
TACAAACGGTTGACAATCGCCCTGCCTAGTGATGTCGGGTG
>N_2167
AGCCTCAACGAGAGACGTAACTTTTACTTTTGATCGGGGTA
>N_2168
ACGGCCGAGACACGCAGCCCCGTTGGTGTCTGGCTAAACCT
>N_2169
ACTGATTAGGTCCTATAAGACCTCAGCTCCCGAGATGATCT
>N_2170
CCTAATATAACGACGCCAGTCGCTGCTTCGGCGATTCAGGA
>N_2171
GGGATGCACCCGGCGTGTATCCGTAACCGAAGAGTGAGTTT
>N_2172
TATCACAGATAGCAGCCACCCAATGGTAGAACGACCTGCAG
>N_2173
AATACGCCGCGTTACCATGGCGACCCTAAAGATGCATCGTT
>N_2174
AAGGGCGACGTCTCGCACGGCCTAGCACCGCCTCTATGAGG
>N_2175
CCCCTACCACGGGTCATTTACTCCAACAAGGCCAGAGTTTT
>N_2176
GAGGTTTCAACTGTAGTGTCCTATTTGAGTATACCTCCCGT
>N_2177
GAGACAACCGGCAGCATTGGCTAAGTCTTGAAAGGTGCTGG
>N_2178
TTTCTTCATCGTGGGATCGTCTAGGGTGTATACGGGGGAGC
>N_2179
TCAATATCTAATAACGTAGGCGTATCCGTCTAAGTTGCTGA
>N_2180
ATGATTCTGAATCACCTTCCCCAAAGGCGCCATATCAACGA
>N_2181
AAACTGGCCTTCAACCGGAACCACGTTCGGCGAGCCTGTCC
>N_2182
GAAAATTACGCATAAGGACACGCCAGAGACAGTGCTGGTCA
>N_2183
AAGTTCCACTACACAGCGGGCAATTATGTTCACGTCTGAAT
>N_2184
CGTATTGGGGCGTCCGGTGACCCCAACCTCAACAGCGCTAT
>N_2185
CTTCGCCGAAATCCTGGCCCCCACCTTAGTGCGAAACCGCT
>N_2186
GACCCGATCGAACAAATGTTCCCCTTGATGACGATTACGTG
>N_2187
TTCCTGATATCTAGGGGCTACCCACTCGGCCCAAGCCGCGC
>N_2188
TATTGTAACTGCATCAGTTACGCTTTCCACATGAACTAGGC
>N_2189
ATGCGACACCAACTGTGTTTCGCAGGTATTAAATTGCGCTG
>N_2190
AGGGTAAGTATGGGGTTAGCCACCTGTTTGTCCGGGTGCCA
>N_2191
AATAACAGACTTGGTGGGGACGGACCTCTCCTGTCGCGTAT
>N_2192
CAAAAAAATCACGGACCTCTCCCCTTGCGTAAATGCGGTGA
>N_2193
TTTGTTAATCCGACTACCAACCCCCTCTCAGGAAGCGACGG
>N_2194
GCACTGGTTGGATGTTTCGGCCTAAGCGCCCTCACGGAAAG
>N_2195
TCCCGGTAACAAGTTAAGCACGTCTTTACATGGTGCAGGGT
>N_2196
TATCGTTGATCCGAGAAGCGCGGGGTAACCGCCTCCCTCTA
>N_2197
AGCAAGCCCCCCTCGCACGTCATACAAAGCTTGATGTGTCT
>N_2198
GATGGGCTACGGAACAAATCCTTGTCACTATTTCGTTCGAC
>N_2199
TAGGGACTGAATCGTATTTTCGACGAAAGGCTCCAATCGAT
>N_2200
CATTTTTAATCCAACTTGTACTAGCAGTACAATTAGCGCTT
>N_2201
GAATCTATCGTGCATATGGCCCGCCCGCAATCGTCAGGCCC
>N_2202
TATCGGGAGGGTCCTAAGTCCGGCCCAAGCTATTCATTCGA
>N_2203
CCTATACGGGCAGAGGGAAGCGTTCCTGGGCGCCGGTATCG
>N_2204
ACCCGACCAAGTCTGGGTTTCCACATCCTCAGGCATTCAAA
>N_2205
ATAGTTTGCTTTTTTGGTGGCTGTCTACTCTTGTGTATCGC
>N_2206
GCGCCTTTTACCGCGCGTATCTCATCTCCACGGTGCGCGGT
>N_2207
TAATTCAAGGTGAATTTTAGCGTGCGATGAATTTTTATTCG
>N_2208
ACCCTGTGGAAACCTTACAACAGGGTGGAACCTTAGGCGAA
>N_2209
GAGTCGCAGGAGCCTTGGAACCGGACGTGATGCTTTGTCAA
>N_2210
GGACTGCGATTGTACTGAGTCGAAGTGCTTAGCGTGAACAG
>N_2211
CTAGGGAGACGGTTGAGGCTCTTAATGCACGCGGTGGTCCC
>N_2212
TCGCCGGAATAGATGTCTCTCATTTATAAAGCGCGATAAGG
>N_2213
CCTCATGCCGGGTCCTCAGTCTTGTCATAGCGTGTCTAAAA
>N_2214
GGAGAGTCCCTTGCCCAATACCTGATCATCACTTTCAACAG
>N_2215
CCTGTCCAAGGGGGGAAATACAGATCTATTGAATATTGTTC
>N_2216
TAATGGCGGAGCCATCCCAACCGTTGCTTGGCAATCCCCTC
>N_2217
CGCATCGGTAGGTGATCTAACTCAATAGCCGTATGAATATG
>N_2218
GGCCGGATGTGAATTTGTCTCTCCGGATTATCAGCCGGAAC
>N_2219
ACTCCAGACTCGTTTGTAGACTAGGCAACCGCGCAGCGGAC
>N_2220
CGACGATCACGTCCGCGAAACTGACTGTATCATATGCGGGC
>N_2221
GAATTTTCTTACAAAAACGCCTCCTGGAACTGGTCGGAACC
>N_2222
TCACCCTTATGCTATAGCCCCGCTGCCTTGGCGTATTGCAT
>N_2223
GTCACCTCTGGCATACGTGTCTGGCTATATAAACATCCAGA
>N_2224
GGGTGAAATCTATTGTCCGGCGCATACCTAATGTCGACCCC
>N_2225
CCAAGTGACAGGGAATAATACGCATTATGCGGGAGGGTGTA
>N_2226
GTATACAGGCTGCTACACGGCCCGGCGTCGTACTATGCGCA
>N_2227
ACCTACGTGTTCAAGTGGACCCGACATTCCATTATAACCTG
>N_2228
CACCGCAGGATATAATCTACCCTAAATATTCGATTGCTGGA
>N_2229
GGGACAGGGCCATCATTGAACCTGTGAGATAAATCACGCAA
>N_2230
AAACTCAACGCCCTGCTATACCGCTAGGGTCACTGTCTTCG
>N_2231
GAGAGTGAGGTCCCCTCTTTCCATGGCAGCGTAGATGGCCT
>N_2232
GGCAGCCCGCATCCGGAATTCTGACGTTCTCAGATTGGAGG
>N_2233
CTACATTATGGCCACGGTACCAGTAAGTACTCGAGAGCCCA
>N_2234
TAAAAATATATCCGTCTCTTCCAGGTTAAATACGGTTATCA
>N_2235
GACCTAGCAATACCAGCCTTCTTACAGAAGAACATTAACTC
>N_2236
TCGCAAGAATAAGCGGGTCCCACCTGTGTAGTAAGAGGTCC
>N_2237
GTGCCGTCAAAACCGGGGATCCAAGAGTAACCAGAAGTGTA
>N_2238
CCGTTTTATTCCGCGAGACCCAAGATGCTGTGTACAGTGAT
>N_2239
GAGGCCTCGCGGCTAACTAGCTTCTCCCTAGGTATGGTTTA
>N_2240
TGTGGCGAAGAACTAGTGCACTTCAGCCGTATAGCGATTCC
>N_2241
TTGAACACAATTCATCCTTACTAGACGTTCGGACCTCTGAT
>N_2242
TCGCCGACCCTCTCAGGTCACACAATCTTGAAGGGGGAGGA
>N_2243
AAAGTGTATGCACGGTACCGCTCCTTATCGTAGGCCCTGCC
>N_2244
GTAGTGTGGGCCAAAGCCTTCACGGTGTGACGCTGTATCGG
>N_2245
TTATTTGAACTGCTACCACTCTGTGATCTCACACTAAGATT
>N_2246
TGTCTTGGATCGCACCTTCCCTATCGGACACGTCCAAATGG
>N_2247
TTTAACTTAACTATCTCTCTCTGGAACCCAACCAGTCTTAC
>N_2248
TTACATGCGGCGCATCCTACCTCTTGGATCATATAAAGTAC
>N_2249
TGGATATGAGTCGAAGGAAACCACATTTCATGGGGACTACA
>N_2250
TCAACGAGCCCCCGATGCTTCTACCGACTGGGTGGGAGATA
>N_2251
CGTTATCACTTGTATCAATACAGTCAACGGGCGAACCATAC
>N_2252
CTGCCTGCGATCAGCCCGAACATGCTCTCGATGACTCGCCT
>N_2253
CCTCACTAAATCGACCTGGGCCTCGAAGTTTAGTCTTAGTC
>N_2254
AAAAAACCGCGTTCTATCAGCGTATGCGTCCAGGCGACGAT
>N_2255
CGAGAGCCCCTTCACACGTGCTAACCGAAGTCGGGACGCTC
>N_2256
CAACGGGCCCTCACGTCAACCGTGTGTCAACGAGGGCCATA
>N_2257
ATGCCTTAGGGGAGCGGTGACGGCCATACGCGATGGAAGGG
>N_2258
CCCTATTTTGGGGTTTCAGCCGTGTGGAGCGTACTTTGTAT
>N_2259
GTCTAATATGATGGCGAACCCAAAGCTCCCGTGCGATAACC
>N_2260
GGTTCGGGAAACGGCGTTTGCCTCGACTGTACAGCCGTTCT
>N_2261
AGGGCACATGCCGTACACTACAAGTATAGTCACAGAATCCG
>N_2262
CGGGATAATATTTCAGGTCGCTATCGCTCGAAATGCCGCCT
>N_2263
CGTGGGCGACAGAATAATGACTGAGCCCTACTGGTAAGGTA
>N_2264
TACCAGGACCCCCCGACGCCCACACATCTTGAACCAACTAG
>N_2265
CCCTTCGCGGCGGGCGGGCACTTGTATGGGCGAACACCAAG
>N_2266
CTCACGTTTTTTATCCGGTACCTACTACATAGGTACAAGCG
>N_2267
CCAAAGGGAAATCCCATTCACCAGTTAGATTGCGCGGTGTC
>N_2268
GAGGCTTAGCAGTCCGCTTACGAAAGATAGAAAAAACCCGC
>N_2269
ACATGCTCTAGCCGTTCCGACCTATGTCCGTGCGCTAGGAG
>N_2270
TGCCCCCGACTATCATCAGTCGGATGAACCCTCCAACTTCT
>N_2271
CGGGAAGGACTAGAGTGGGGCTCTAATATCCCGAACTAACG
>N_2272
ATAAAGGGTGGGCATCTATACCTCCAGATATAAAAAATTCC
>N_2273
TCGGACCGGGGGCTTACGAACCTCCTGACATTTAGCCGTCC
>N_2274
TCCGCTTAGTCACTCCTCTTCATTGCCGTATTGCGGACGGG
>N_2275
TCCTGTCCGTGGGCTTGAGCCAAAAAGCTTGCCCGTGACAT
>N_2276
GGTCCTGCCGCGACGCTCAGCAGATAATTGCAGAACCGGTA
>N_2277
GGATTTCAGTCCATCAGTTACACTACTGGTCTCACGGCACG
>N_2278
AATTGTTGTGATACTTGCCGCGTAGTTAGTAGAGACAGTTT
>N_2279
ACCAACATTGGACCTCCCCGCATCCGACAGTGCTCTAGTAA
>N_2280
GAGTCCCTGACACAGATACTCCGTACTCTCCCCGCGCCTAA
>N_2281
GTATCATATAGCGGGCTAAGCTTAGGAATTATCGTTATCAC
>N_2282
TGCCCATATGTCGGCGCGGACAAAAGGGCAGGCCAAGTCTC
>N_2283
ACTAATCTCGATACGACGTACCTCACACCGTATGTGAGCAT
>N_2284
GCGACCCGTACTATGTCGGACCCCCTGTCAGAGAGTTGGTC
>N_2285
CTATCTGGCAGATTGGGCTACCGCGTTAGAGCCCCTGCTCG
>N_2286
AAAGCTACAGTGTTTGTTCCCGTAACCGCTCACGATTCATC
>N_2287
GTCGCCACTCAATCCAAGCACAATAAGGGCGCGGGAACACT
>N_2288
ATCGCCGAGCATATATACGGCTGTGCCCCCCTACTTGCCAT
>N_2289
TTTACGCAGTAGTGTGCAGCCCAAGATAAATGAATTACTCC
>N_2290
TACCCTGGTCATAAAATCCGCGTCGTAGGGTCGTCTTCGGG
>N_2291
TGCAATGGACACAGGGGTTACCATCCCCCTTAGATGACTGT
>N_2292
TCCAGTCAGACTGGTCGCCTCCTACGAGTATATTATTTCGC
>N_2293
TGCCAGAGCTCCGCAGCCCGCACGACTCGACCCGGTACACG
>N_2294
TAGTTAAACACAGGACACGACCAAGCTTATGGAGAGCGTCT
>N_2295
GAGGAACTGCCGGGTGCATTCCGGTCCAATCAGGCCTTCCT
>N_2296
TTCTTCCTAATCCCATCCCCCTTGGTCAGACACTCAATGCT
>N_2297
ACCAGACACTCGTGTGAAGACACAGGCAGACCCACGCTTAG
>N_2298
CAGAGACGGTACAGCTGGTCCAGAGAATCACTAATGAGGTT
>N_2299
GAAAGATTTCGGGATACCTACTTCGCCCGGCGACGTTATGT
>N_2300
GGAGGCGTCAGCGTCCGCGACCATACGCTTTTTGCGCCTCT
>N_2301
GGAAGCAGAGTCAGATATTTCAAATGTTTTACCAGGGATAA
>N_2302
CTGGCGCAACTTGCCCCTCCCGAGCGTCACCAGCAGGTGAC
>N_2303
CACACTCCACGGAAGAATAGCTTATTAAGTCCAGGGGGACC
>N_2304
TATAGCCGCCCTAATTACTGCGCAGAATTCTACTGTCGATT
>N_2305
AGTAACAGGAACGTGGCATGCATCCACCCCTACGTAATTCA
>N_2306
CTTAGGCCATCGTATAGGCCCCTGTCTTTGGTATATTAACA
>N_2307
CCGTTCCCGGAAGGATTACACTAGCCCGCGCTACAGGACTA
>N_2308
AAAAAAGGACCAAGACGGAGCTACATGTATGTATTAAATGT
>N_2309
GTCTCCTGGGGTGTTATGGGCGTCGCCATGGGAGATAAAGA
>N_2310
CCTCATAAAGCCGGGGTCACCTTTTAGCCAATCTGTACATT
>N_2311
GTGGCCCAGAAATTGGAATGCGGTCCAATCTGGTTTGTATC
>N_2312
ACCATAAAATCCGGGGCGAACGAAGTCTGGGTTGAGGCTAC
>N_2313
CAGTTAGTGCACAACAACCTCATACCCAACAAGAAGGTTAT
>N_2314
TAATGCGCCACAACTACGCACTCCAGGCCTTATTACTTCGC
>N_2315
AATTCGCGGCGGGAGGCTGACTGTCAGCAGCCGGAGTAGCC
>N_2316
GTGTCGGGCCGCGATAAGCTCACGTGTCTTCCAGAAGTATA
>N_2317
GGGGGTCGCTATCAACTAAGCAATCTACCTATCCCCGTCCC
>N_2318
TGGTAAATACTCCGGTGCTTCCAGGCATTTGGCGCAGGGAT
>N_2319
TGGTCTATGAGTCATCCGTCCTACCCACAGACGCATTGATC
>N_2320
AGAGCATGTGGAAAAGTAACCAATGAAGTCGCGACGCCGCC
>N_2321
GACTAAGCCACTGAAGTATGCATATTGAGGAAGACTGGCAT
>N_2322
GGTCTGCCTCCGGAATATGGCCGCACAGTGGACTTTGCGAT
>N_2323
CATATCCCATAAGAGGCGGGCACCGATGTCCGGGTATTGCT
>N_2324
CTGCAACAAGTTCGCGACACCTTAAGCCCATCGCTCAAATT
>N_2325
GTGTGAACACGTGTGCCGCACTGCGATACGAGCCCCTTGCC
>N_2326
GGTGACAACCAGAGAACCCACCCTTCGCACACTTACGGAGC
>N_2327
ACTCACCACAAAAGTTGTTGCGTCCGTCTAGCCAGCGCCTG
>N_2328
GGAGTGACTCGAGGGATAAACTCTATGGGGGCTCTGAATCC
>N_2329
GGAGATAATCGCACCGTGCGCCTTTTTTGACTGACAATACG
>N_2330
CTGACGGCTCACCCAGAAGGCGAGTCCGTAACTCGTAAGTC
>N_2331
CAATACACGCGCTGAGGTTACCCGAAGTGGAACCGTGTGCA
>N_2332
GGCCCTCCGCCGACTCTCGCCGGGACACGGTACGGCTCGCT
>N_2333
GGGCTTCGCCGCAGCGCTCTCGGAAGGCAACATGTGCTTGG
>N_2334
CAGGTTATCAACCTACAGCTCTCGAGGCGTGCTGGACTGGA
>N_2335
AGGGGCCAGCCTGCGAGCACCGAATGCTACAGACATCTTCA
>N_2336
GGCAAATTGAATACAAAACACTGTAGTTGGGTTACTACTTT
>N_2337
TTACAACAAGTCATAGTGCTCGGCTAATACGCCACCCCATG
>N_2338
AAATAGCATAACTCAGAACGCGAATATGGATGAACCTGTCG
>N_2339
TCTACTCCAGAGGTATGTAGCTTCAAGAAACAGGTGGGCGG
>N_2340
ACCCGGCCTCACGCGCCCGGCCGATGCTCAACGCATTGCTA
>N_2341
GGCACTCTCTTCGTGCGATGCCTATCGTGAATTAGCGCGCA
>N_2342
TAAAGCGAGCGTCCGGCGCCCCTTCCAACCGGCCCACGGCG
>N_2343
TCAAATTCGGAGGCAGCTGTCAGGAAAGGCCGCAACGTCTA
>N_2344
TGTATAATGCATGAGAAAAGCCCCAGGTAACGCTGGGGCGG
>N_2345
TGGCTCTCGCGCGCGGGATCCCTAACAAATAACTGCGTCGT
>N_2346
TCACGGATTAGTATGCACCGCACAATAGTCTAAATGTGGTG
>N_2347
TGGCTGCGGACCTAAGAATCCTAAAAAAATAGCTGATTTAA
>N_2348
GAGTCGCTAGAAACCCTAATCCGTGTTCTGCGCGAGCCACG
>N_2349
GTGACGTTCTAGCGCGGCCCCTGCCGAGCCCGGGATTATCT
>N_2350
GCGCGTGAAAAATAGATCAACTCAGCGCTTCTACGTCGATG
>N_2351
CCCCGACATCCCACTTTGTTCGATAATTTACAAAGACGAAG
>N_2352
AGCTCTTGTAGCGATTATACCATTAAAGACCCAGGAGAATT
>N_2353
AAGGCACACGATTTGCACGCCGCACTGCCGGCAGGGATCTA
>N_2354
CAGCGGCCTCTAAAGGGGTACTAATAGGGATTAAGGATCCT
>N_2355
TGCACTCCAGTGAACGTCGGCTCTAGACCTCGCCGGCTGCC
>N_2356
GTATGTAATTACCGGTGTTACACACTGCTTGGCGCTCCAAC
>N_2357
CTGCTCGGTAATCGAGAACCCCACAAGTGATTAAAGTGGGC
>N_2358
GGTCGCTGGAAATAGGCCCACTCTCGCCTGTCCCCATACCT
>N_2359
TGTAAGACCCTATAACGTGCCCCCAAGTTTGGCCACTCTTT
>N_2360
GGATTCTTCGTGGCCGGTGGCATCTGATACCTCTACTGACA
>N_2361
ACTTGCAGCCCCCGCAGAGCCCAGCGGGACCTACTCAACCC
>N_2362
GGGCTATTGGATAGTAAACCCTTCAAAATTATAAGGTGCAG
>N_2363
TTGGTGTTATCAGTCCCCCGCGGTTCTTCTGGCTGTACGAC
>N_2364
CGAGGCGGCATAGGATAGAGCTTTGGGGTTAGGCTCTCGTC
>N_2365
TAGGTGCGGAATGTCAATTCCCAGGGCCGTGCTGCAGGTCA
>N_2366
CAATCAAACCCGGACAGGCGCTTCCCGGTAGGCGTGGGACA
>N_2367
CACAGCTCCCCATGGGGTCACAGCACATATAGTCGCAGGTT
>N_2368
TGTCGAGCGGACGCGGTACCCTGGTATGCATTTTAGGTCCT
>N_2369
CTCCATTACCACGATCCTGACTGGATAAAATTTGCTTTTCC
>N_2370
ACCCTCGACGTGCCTGCGGTCCGCATGCACGACGCCAATGG
>N_2371
GTGTAGAAAAGTAAAGGCATCAGAGTAGACCTGCAAACCTC
>N_2372
ACATAATCTGCCGCGGGTTCCTAGCCCGTTACGTCCCACGT
>N_2373
CCTCCTGTGAGCCCTTGCCGCAACGTCATTATGCCGCCTAA
>N_2374
CACCACAAATTTGACCGGCGCGGGCTTGAGTGTCTCGACAC
>N_2375
AATAGGGGGACAACTAAGGGCGCGGATGAAGACCCAGGCTA
>N_2376
GGTTTCTTTAAGAAGGACAGCGTAGGTAATGGTCATCACCG
>N_2377
TACGGGTCAGTTGTAGCGAGCGGTTTGCCTTCACGCCTGGC
>N_2378
CTGGTATATTCAAAGCAAAGCCAAAACAGCCCAAGCAGTTT
>N_2379
ACATTATCGTAGGTCGGTGCCTTATCTCCCTTTTAACCGCG
>N_2380
AAGGGAAGCTAGTTGACTTCCATTAAACTCGGTCAGGGGTT
>N_2381
TCAGGAATGGTCGAAGAGTCCCGTCCGTCACAGGCCGTTTA
>N_2382
TTGCTGATAATAAGCAGCAACTAAATTCACGCCCCTCTCAA
>N_2383
CCAGTGTCTTACGTAGTGACCGTGCGTGCCGGAAAGAATAT
>N_2384
ATGGAGGGTAAACAAACTGCCCTGTAGTTTACAAGGCATGT
>N_2385
CCCCAGACCGTCTACGATTACGTGACACGTGCCTACTCCAG
>N_2386
ATCCCCAGGTACCAAAGCGACAGGCCTTCGGGGCTCGCTGG
>N_2387
ACGCGCTGGATGCGAGGCCGCCGTGATCATTGGGAGTTTGG
>N_2388
AGGCTAACGGGGTCACAATACAACCGCCCCACTTGTCGCCA
>N_2389
GTACCTGCAAAATATGGGTACAGTGAGACACAACACGTCTT
>N_2390
TTTCATAAGAGGCCATTTGCCAGTAACTTTATGGTGCCCTG
>N_2391
ATTGGTTGGCGTACTAATGGCATGCACCGTGAAATCAAACG
>N_2392
TATCTGGTGTGCGCGCTGATCTCATATAACCGGGACCGCTG
>N_2393
AGGAGCGTTAACGGATTTTGCAGTATCACGCGACAGGTCAC
>N_2394
GGTTAATAATTTGCTGGCATCCGGTACCGCAGGATGGGTTC
>N_2395
CCCGGGGAGCAGAGAGAAGACCCTACTGGAAATGGCTTTAT
>N_2396
GCTATAGGGGGCGTCGCTAACCCACTATTGAGTCGCTTCAA
>N_2397
CTGCACCTAGTGATCTACGGCAGTTTTCCCTTGACTAAAGG
>N_2398
ATAGACAACACACTCTGTTGCTCTTGGAAAACCCAGTGGAG
>N_2399
CCCTGCGGCAAGGCTTTTCTCATCTTTTTGGTGCGAAGGCA
>N_2400
CAAGGAGGGCATACCCCGCCCCTGCACACATCACTATTGAC
>N_2401
AATCCGGCGATAGTAGCCCCCTCAGCGAATGCACATGGGGT
>N_2402
AATTTTTGGCATCGGGCCGGCAGAATCTTAAAACCGCAACT
>N_2403
AGCTGTGCTTTTGGAGGACCCGGGAGGTCTACGTGGGGCGA
>N_2404
TAAATTGGGAGATCTTAGTTCGAATGCAAGTTTAGGGTCGA
>N_2405
GTCCTGCCCAGCGGGTCTCTCTCGTAATCCCTGACTTTGGT
>N_2406
CCTCTGTCCGCGCCTTCCAGCGAGTTTAGGCATATCTCCGT
>N_2407
CACGTTAAGTAGTCCTCCTGCGCCCTTGCATCAGACATGGT
>N_2408
AAACATCGTAGGAGAAGGAGCGCGTCGGAATCTATCGGCTT
>N_2409
CGGCTACTTTCTCATGTATTCTGATGAAATCCAAGAGAGGA
>N_2410
TTTGGCCCTTATACTTGCGACTACGTTCATGCGATCCTCAC
>N_2411
GCTCGGTGTGAAAACTAATTCACTTGTTAGCACCCTAGTTG
>N_2412
ACCTTGAGCGAGTACCTACACGTATTCACTGTTTTTCCGCT
>N_2413
GCCGACCCGTCCGAGCAATGCGATATACGCCCACTCCTCTA
>N_2414
AGGATAACTTACACTTAGCACTGGGAGATAGATAGGGACAG
>N_2415
TGTCTAGTGTCCCGGAGAAACACGCCTGGTATAGTGGCTCT
>N_2416
ATTGATACGCCCCAAAGGTGCTCAAGCTGACGATCGGGATT
>N_2417
CGAGCACCGTGAGAACATGACTAATGGCCCAGCCCCTATTA
>N_2418
GGTTTCTACCCTGCGGGCTCCATCGCTTTTATAGGCAATAA
>N_2419
TGGCTTAAGTGCCTGGACATCCTGCAGGTGTGGTTGACGGG
>N_2420
CCACATCATACCCCGCACCTCTGGGCGAGCTTCCCTCAGAA
>N_2421
CTCACCTCAGTCACCGATCGCGTTCTTTGGTGAACGACCTG
>N_2422
CGTGGCACCAGGCGTTCAAGCCTGTGTGCCTCAAACCTGTA
>N_2423
ACCAAGTACATACCGTGAAACAGAGCCGTCGATGGCGACTT
>N_2424
TGCTGAACGAACCGGGAAACCTGTTAACACCAGTCGTGTCC
>N_2425
GGACGGGCGGATCCTGCCCCCTCGAGAACGGTTCAACCGGT
>N_2426
AATAGGTCTTTTCTTACAGCCTCCCATTAGCCTAACGCGTT
>N_2427
TCCGTAGTGAGGTTCATGGCCTGACTGTTTTTGTGGAGCCC
>N_2428
CGCAATATTGAGCTGGACGCCACTGACAGCCCTGCTTACCT
>N_2429
CCGTGGAAATAGAGAGTGTGCTACATTGTTGGGTCCTATTT
>N_2430
TCCAGTCATGATTCCCTAGTCATATTTCACTCGTAGTATTA
>N_2431
AGACACTAGTCGACCAGGCGCACTCTCGTCCCATAAAGGCT
>N_2432
TCGCCTTGAACAATCATTCTCCTACAGCCTAGAAGCCAGTG
>N_2433
ACAAGAGTTCCCGGACGCTTCAGCGACCCCGATTGTAGCCC
>N_2434
TGACGCTTGGACAGTCCACACTGTGTATAGTTAGTATTAAG
>N_2435
TTCTACCCAGTAAAGGCCTACAGGTGCTTGCTTGCAGGCTA
>N_2436
TTTGATAACCGTGCACGCCACTTATCAATAACCAGATCGTT
>N_2437
ACCAATCCACGCAATCTAGTCCTCCCCTACAGTCATATTGG
>N_2438
TCGATTACCAGCAGAAGTTGCCTAACTTCGTACTCGACAGG
>N_2439
TTCACAGCCCGGCCCATCTTCGTTGGCGGCCGTTGCATTAG
>N_2440
CTTACCGCCTACTAAGACACCTACAAGCGTCAAAGACGGGA
>N_2441
CGCCGCACTAGTTTGGAAGGCAGACCCATCTCGAGAACTAA
>N_2442
TAGCGTTTGTTAGTCGACGCCGGGGCCAACGTGTCAAACCG
>N_2443
GGGTGGCAGATAGCCACCCCCGTAAACGGTTATCTAGTCGC
>N_2444
TAATCCGTGCCCCATTGAAACCGAGAAAGGGGGATGTTCTT
>N_2445
ATTAAAAGAGGCTGCGATGTCCGGCAGAAGCTTTAGAGAAG
>N_2446
CTACGTATCAGGAATGGTGACATGTGCCATCATTATACACA
>N_2447
CGCCCCAATAGGCAATCTGTCTGTCTGTTTACATAGTCTGA
>N_2448
GTGTCTAATAAGATGCCGTGCTTCTGGTCCGCAGACTTACT
>N_2449
ATATCAGTGGAGACAACGGGCAAGATATGGTTAATGAGGAG
>N_2450
AATAGCTCAAAGGCGGCGCACCAGCGCCCTGGATAGGTTAA
>N_2451
CATTCCTCCGCGCGGGAGGGCGTCACCTCCTTGGAAGCAAT
>N_2452
TGCTTATCATGGAAGGGAGGCGTGTTCATTCTGTTAAGCCT
>N_2453
ATAGGGAAGTACCCGTGACGCTAAATGACGACCGTCCGGTC
>N_2454
CCCCTGAGAAGCCGAAACCGCCAATTCGTCAGTAACGTGAA
>N_2455
CGGGGCCGAACCAGTCCTTTCGCTGCAGAGCTCCTGGATAG
>N_2456
TATGAGGTAAAAAGAGGGATCAAGAATGGCAGGACATACCT
>N_2457
CGTGCAGGGTGGACAGGACGCCAGACCCGCCACGAGTATCC
>N_2458
GCGTAATTTAAATGGGCCAGCTATCATGGGTTCCGGTCACT
>N_2459
CGCCAAACTTTCGGGCTAGGCCTTACCCTGTGTACTGCGAT
>N_2460
CTCTCCTTCTCGCACGGGTGCAGAACTATGCCCCATGGACT
>N_2461
TTCCGCGACCCCACGTACCACGACTCGAGCTACATCTGTCA
>N_2462
AAACCGACTGACCTCACTACCTGCAATTCTAATACAGGCGA
>N_2463
ATCCCAGACGGCGTCATATACTAGACACAGTTAGCATTCGA
>N_2464
GTCCAATGGAAACTCGATGGCGGGTTCTATCGCGGGGAAAG
>N_2465
ACACGCAGGCATAAGTACCCCCCACGACCTTTGGCATACCC
>N_2466
CCCAGATCCCTCATATTTCGCTGGGGTTGTGTGGTACCCGA
>N_2467
TAAGGGGCACCCTGAGAAGCCGATGTAATCTCAACCAGGTC
>N_2468
GGCAGGGTGTATAAGACGGGCGATGGACACGGCCACCAGGA
>N_2469
CCGATGACCCGAGTGGCTGACAGGCTCCATAACAATATTAG
>N_2470
TAGGGTCCGTCAACAGTACCCAACGTGCTTATATGGTGCAT
>N_2471
CAACCCCTACCTTACATGCTCGGTCAACGAAGGGGGTTACG
>N_2472
CAGGGCGACGGTGTGGACTACGCCTTTTCGTGAATAGCCGT
>N_2473
GGTCTGGTCTCATCATCGCCCTCGCGGTCCCAGTTACGTTA
>N_2474
AACTTCTACTAAGGGATCATCCTAATTGTCTTCGCCCATCC
>N_2475
TGCCAGAAATGACTCGGGGTCACGGGCTTGGCCCTATTTAT
>N_2476
CAACGTGCCCACAATCTGTGCCTACGAATACTGACCGAGGA
>N_2477
TGAGCACGGAAAAGAGTGGACCTACCGGCCTCGGGTTATCA
>N_2478
GGCCACAATTGGGCGATCATCTAGGATGGTCTTAGAGCTAA
>N_2479
CCTCCGATATCTGTGTACACCACAGCATTTTCCGGCGTAGA
>N_2480
ATAGAAACGTCAAACTTTCGCATGCGGGTATTTCATCAATA
>N_2481
TTCTAGCACTCGGAATCAGACCGAGTATGTGATAGGGGTGA
>N_2482
CTCCTCTCTAGAGGGTGTAGCTTCATTCTGGGTTGCGCGAG
>N_2483
TAAAGATGCACCTGGTGGCTCGGGTGCCTCTTAATAACAAT
>N_2484
GCCCCGGATACACACAGGCCCCCTCGGAACAGAGAGGCATA
>N_2485
GGTCCAAACTGGAGGCTGTTCCCCAGAATTCTGATATTTTG
>N_2486
GAAGGGCCTCGTTTCGTAAGCCTCCTAATAGTGGGTCTTAA
>N_2487
ATGGTCGAAGCTAGGAGGGCCCACACTGAAAACCCTATTAG
>N_2488
ATTGGTCATCTTTACGACTCCAGCTGGCGCAGACTCAGAAT
>N_2489
TATTCTCCCTGTCACTTACGCTTCTTACATTTCGTTTCGAG
>N_2490
AATGTACTGTCCAGGTTCAGCGAAGTGCCTCTAGTCCCCGC
>N_2491
TGCGTGATATGTGACGTGCCCTAAAGAGATACACAGCGCTG
>N_2492
GAGAGATGCTGCCCCCGTAGCTATACTTGCGCTAACAGCGA
>N_2493
GTAAAAAATGGTAGCGCAAGCCATTTGCGGGGTGTCCTAGG
>N_2494
GTTATCAGGCGGACATCATCCCGTCTAGATTCTGATGTCTC
>N_2495
GACCCGAGATAGGCACACTACAAGAATGCGAGATGGGCCCT
>N_2496
CGTTCACGATGCCGTCCCCCCATCAGCATACGGGAGAAAAC
>N_2497
TTCCACCCGGAAGAGTCACCCTATTTAGTGTAACGCTTGTG
>N_2498
CTAATGAGTGTACAGACAGGCGCGAACTTTGCGGTCCGAAT
>N_2499
CCGAGCCCCCCGGCCGGACGCCATGGTGAGTCTTTGAATGT
>N_2500
ATCTGCTAATATAAAATCTGCGCAAGTAGCATGCTATATTT
>N_2501
AAATAGCACGGCCACATCAACTGACACGATCCAAGTCGCGG
>N_2502
CGCATACATTCAGAAACCCACACTAGCTAGGAACAGGTGTG
>N_2503
ATTCACGAATCCACCGTGACCCGTTGCCCAGCTGGCCAGAC
>N_2504
TCTGTCTGTCTGTTAGAACGCCAGTGAACCGTTTCCAACAT
>N_2505
TAAGGCCCTGTTTACGACTTCCAGGATCAAAGTCTCAAGCT
>N_2506
CCGTTCTCCAGGTTGTGGTCCAATATTGATCTTTCTTTGCC
>N_2507
GGGCGTATCACTTACACCGCCCGCGTTCGAATGGGAGCCCT
>N_2508
ACTGACGTCAAGCAAGGCCTCGTCTTTGTTCTCGCCGCGGG
>N_2509
AAGACTCCCGCTACTTTTTTCGCTACGTCTTTGTAGGGCGT
>N_2510
TAGTTAGAGACGCAGTTACGCTGACCTACCTTTTACGCGGG
>N_2511
GGACTATGCCTCAATCGATCCATATACACATTAGAACCACT
>N_2512
CCCCCAAACACGTATGGACACTAGCTTTCCAGCGCCCACAT
>N_2513
ATGGATTTCATTCCCTGCCGCAGGGCGTGGCGTGTCAGCGT
>N_2514
CATATCCTTGAGAAGTGGACCCAACCGGATTAGTCGCGAAA
>N_2515
GTTGTTATGCCATAAGAAACCTTGGCCAACAGCCGATCGTA
>N_2516
ATCGAGGGTGAGTCTTGGCCCCACCTTATCGGTCGAAAAAT
>N_2517
GTTCCTAGAACCACCCCGATCGCTTGTACCATCATACGTAT
>N_2518
CATGCATTTGACGACGTTCTCCAAACGACAAATTACATTAG
>N_2519
CCGCGGAACATAGATGCCAGCAGGAGGACCCGAGGACCTAA
>N_2520
GCTAGGGCATGCTGGGGCGGCAACTCTTGGGATCACTAGAT
>N_2521
TGCGCAATGCCCCGGTCGAGCCGTTGCTGGGACTGCAAGGA
>N_2522
GACAGCCTAGTAGCGTTCCCCTCACTGACGGTGAAAACGCC
>N_2523
GCTCCGCATTGACGAGGACACAACGCTCTTCCGTGTAAATC
>N_2524
AAGTGTTTTTACTGGTGGCGCAAAAGCGCCACTTTCATGCG
>N_2525
ACTACTCCCGGGTTTGCATTCGAGCCGCCAAAAAGCCCCTT
>N_2526
CTTTTCGGCCTACATATGATCAGTGATGGCCCAGGCGGGCT
>N_2527
CCGGCTCCATCGGGCCTGAACAGACGCGTCTCTAACTGTTG
>N_2528
TTCACGAGAATGGGGAAATTCTCACCCCAGAACCGCGGCTT
>N_2529
TCGGTTCGCACACACACTTGCTAAACCCCTGGGGCACCGCT
>N_2530
GTAAGTTGAGCTCAGATTTACCCCGCTTTTCCTTCTGACTA
>N_2531
TGGCATCAAAATCGGGTGCGCATAAATGCGCCAGTGTTTGC
>N_2532
GGGAGGAAAGAAACAGATCACAATCAGATCTAGACACGGCA
>N_2533
GTGGGTGCGGCGTAACGAGGCTCGATGCTTTCCAGCCACCT
>N_2534
CCACTGTGCCCCACCCAGAGCAGGGTCTCGTAGTCGCCACC
>N_2535
ACTGAGGGGGGGAAGATCCTCCTTGTACCTAAGACGCAAAG
>N_2536
ACAGATGGGTCCAGAGACAGCGATATCGATACGTTAATGCC
>N_2537
ACGGTTCCCCCTGACCTCGACAAGGCGCCGCAGACGGTATA
>N_2538
CGGGCACCGCCTAGGTTTAACTAGCCCTATCTTCTTGCGAC
>N_2539
TGTGGTCACTTTATTAACACCGTAAAACCCAGCCCTCCCCG
>N_2540
CAGAGGGTGCCAAGGTCACACATAGTCTCTGCACGAACACC
>N_2541
CCTACCAAGTGAAATAATCTCGAGGGTCCTCGCCACACATC
>N_2542
CGAATGCCACGAGTACGATGCAAAATGCAATTCGGCCTTCC
>N_2543
GAGGCTTCCAGGGCCTAACCCAAACACAGGATCGGGTCGAC
>N_2544
GGGATTCCCTTACCACCAACCGGAGACCTACGTCTTGTAGG
>N_2545
TGATGACAACTCTCCCTGGACAGGTCGTGTTGCCTGTACGA
>N_2546
CTTGAGCAGTCTTGCCCCCCCTCCTTATTCACGCTGTGTCT
>N_2547
ATAAAGCCCGGACCTGGTGGCTGTGAGAGGCCATAGAGCTG
>N_2548
TGGCAGACAGTGGCTGGATTCCAATGGGCTCAATGTCCTAA
>N_2549
TCAAAATTTTTCGGCATACTCCAGTATGTACGCTACCGCGC
>N_2550
ACGACCGGCGTAAGTACAACCCACTGCCCCGTCCCTACTTT
>N_2551
CACCCATTCGCATTCCCGCTCGTAATTAACGTGCATCTACA
>N_2552
TGCGCGGAAAACTTCGTGGCCCCGGCGCTCCCCACCAAATG
>N_2553
ACATATGGGTTCGCATTCATCGCACGTTTCCCTTTCATGCG
>N_2554
GCTTGAGATTTTGCGGGTTTCAAATTCTTACGAGCACGTGA
>N_2555
TGTCGGGTTGACCGACTTATCCCTGCAGTCCGTAATGGGAA
>N_2556
TTACAAAGAAGACAAATGAGCTCCGATAGTCCCCAAGTTGT
>N_2557
CTTGGGTGAGAAAAGTACACCCACCAATAGGGCCCCAGTCA
>N_2558
ACCCCGTTTAATATTAAGGCCAATCAAAACCGAGAACTCAT
>N_2559
CTGAGGATAGGATGCTATTACATCTATGCCTGAACCGACCC
>N_2560
CCTCGTGATGCTACCCGAGGCGTACGGGACTGTGAGACTGC
>N_2561
GTGGATTTTGTGTATACGTGCCTTTACGCTCAGCCTGCAGA
>N_2562
CAAAGGCACACCTTGAACTTCATGATTTGTGCTTCGGCCGT
>N_2563
TGGCCAGGCGCTGTCCACCCCCCAACCTTATCAAGGTCCCT
>N_2564
GAGTCGAAGGTTATACGTGTCTTAAAGCTAGACGCGCTGCT
>N_2565
TACTTGCCCCTGATGTGAGCCGTGTAAACGACTCACGGGGA
>N_2566
GCCGGCTATAAGAGACCTTCCGCCAGCGACATTGTGTTAGG
>N_2567
CCCGGTACGCAGGGGTCTGGCCAAAGAACTACTACGAAATC
>N_2568
ATGTCACTCATGGCCGTTGGCCGATCATTGCTATAATTGTG
>N_2569
TTAACTTCTGTCTTCGTCAACTTAAGGCATTGCTAGGTATC
>N_2570
ATATCTCATGGACTAGGCAGCCCCCCGGATTGAGATACAGC
>N_2571
AACCCCTGAGTAGAACACGGCCTAATTAGGTCGCGTTTGGG
>N_2572
GTTCTTCGAGCGATTGTTACCCCAAAGTGTGAGATGGCATA
>N_2573
CCCATGCGGTCTCAGGTGCTCTGGCCTAAATCGTATGCGGT
>N_2574
TAAACGCCCACGTACTTATCCCGGGTTCCGATGGCCAACAA
>N_2575
AGTCAATACTACCCCTCCCTCGTTCGTAATGTCCAAAACGG
>N_2576
GCGTTGAGCTACTCATCGGACGAAACCGGCATGGTGGGCCA
>N_2577
AAGCAAGAGTTCCCCCCATCCCATTGAAATGGCTGGATGCA
>N_2578
ATCGATGTGTTCACACACCTCTAAAAGCACCGCGTTGCGCA
>N_2579
GTTCCGGGAGACTGGGGTTACTCTCGTGAAGCAAGAACAAT
>N_2580
GTATTAATGGAGACACCGATCGAATATGAGTTTAATCTGTA
>N_2581
TGCGGTTGATCTATGGGTAACAAGTACTGAATGCGTCATAA
>N_2582
TTTCGCCCTGGGCATTGGGCCGCTCCTCAATGTGAATCGCG
>N_2583
GAACGGGGCCGCCATGCCTACCTAACTCGTTGCGTTGAAGA
>N_2584
AAAGCCTACATGCCGTTAGTCCTTTGTTACGTACTTCTCAT
>N_2585
CACGCCTTTACTGAATAATCCTTTGATCAATTAATCTTACC
>N_2586
ATAGAGGCCTAGTGTGGAGCCCGACTCGCGTTCGCCCAGCC
>N_2587
CTAAAACGCTGTGGAGCTCTCCCCAGGATTTCCTTAAGCAC
>N_2588
GGAGCGCCCCCGGAAGAGCGCACGAGAATGGCTCTAGGTGT
>N_2589
TCTAGGGCACTGGTCTCAGCCGTTGGCTCTCTTCGGTGCGA
>N_2590
CTGAGGACGTCGATCCTTACCGAACGAGGTACTACTGGTTT
>N_2591
ATTGACCTGATTATTATTCCCCCCTTCGGGGCCCCTAAAAT
>N_2592
CTCACTCGCGCTGCAACCTACACCCGGGTATGACAGTGTAC
>N_2593
ATCCTAGGGGGGCAAAGTCGCAACAAGCGGATGGTAGCCGT
>N_2594
AAACATGTGAGTTCACCTCACAGAACATTAGGTGTGGTCAC
>N_2595
TCCCGGTTCCTGTGGATCGTCCTCCTGTGTTATTGTTAACG
>N_2596
GTGCCAGCTAGGGTATAAGACGGGTCGGCGCTCGCTTTGAG
>N_2597
GGCGTAACGTATGACAGTCCCACGCACCTTAAAAATGGTGA
>N_2598
ATCTACGCGGGGCACATGTACCCCTTTCGGTCGGCAGACTA
>N_2599
AATCAGAAACTGTAGTATGGCCCTAAGAGGTTATTAGGTAG
>N_2600
TAGAGCGCGACAATGTTTTGCCCCGCAATTAGGGGAGCACG
>N_2601
CCGCATGGACTGGGTGCTAGCGCCTCGCAGTATGTCAGAGC
>N_2602
CTGTACATGGAAGGCTGGGTCTAGGTATCCTCGTGTCCCTT
>N_2603
ACGCACAACGTCTTATACACCTTCTAATAAACAGGGTAACG
>N_2604
TTCGACCGTGGTGAGCAATTCCAATTGCTCTTCAAACAAAA
>N_2605
GCTTGACCCAGTCGAACGAACTCCTTATCTAGGACAGCTAT
>N_2606
AATCACTTCTTGCGCAATTTCATTGCCACACAGTGCCTCAA
>N_2607
TTGTACGACAAGACGTTCAGCGTTACATGCATAGGCCGTTG
>N_2608
AATCATGCAACGACGGTTTACTTCATTATAAGAACTGTTAT
>N_2609
GACCTACGCTAGACAGGGAGCTTACATCAAATGAGTTGTAT
>N_2610
TGTTAGGAAGGAGTCCGGCGCTTCCTAATATAGGTTAACAC
>N_2611
ACTACATAACCTGCTAGACGCTACTGCGCCAAGGGTAGGCA
>N_2612
CGCTTGGGGCACGACCTCTTCCGGCCCTCATGGCGACCTCA
>N_2613
AAAAGGAAGACGGGTGTCATCAGAGATACGGCATTGGGAGG
>N_2614
GTACGTCGATATAGGACACTCTGTTCTGTTGGGAGGGCTCT
>N_2615
GACAGCCCACATCCGCTGCCCCGGCTAGGGGAGATCTCTGC
>N_2616
GCTGATTCGCGTGACTTCCCCTCGCTTCCTATGAAATTAGC
>N_2617
CGAGAACCATGGTGTTACTTCTAGATCGCGCGTGTGAGGGT
>N_2618
CAAGGGGTAATAGAATCTTACAACCCCTAATTACTACGGTA
>N_2619
ATCGATTATCTACGTACGTGCCTCTAGGTGCACGTGAGATA
>N_2620
TATTTCATATTTTTGCGCCACAGGAGTGGACGCCGGGCGTA
>N_2621
ATGTGGCTGGCATAAGCGTACAGATTCTTTCTGTAGGGGCG
>N_2622
TCCGTCAACGTACCAATGGGCATTGGCTAACTGCACTTATC
>N_2623
CCGGGACCCCCGATAAATTTCTCCAACTGACTACACGATAT
>N_2624
GACTCCCAAAAATGCGTAGGCTCCTATCCGATCGCAGGCGA
>N_2625
CGTCTCCTATAATGACAGCCCTTATCGGTTAGGGCTACGAT
>N_2626
GACCGTCGTATGCGCTATCCCCATTACACGTTGTTCGAAAC
>N_2627
ATGATAAGCCTAGATCAGTGCGCACAAATAATCAGGTCTCG
>N_2628
GTCCCCCGCGATGCAAGTTACTTAGTATATGGCCAACTTGT
>N_2629
TATCTTGTCATGACTCTTATCACAGTCGGCAGGCAAAGCGC
>N_2630
GCGCGCGTCGATATTGGACACCCTACTGAAAAGCTTCGACT
>N_2631
CCTCTGCAGGTTTCTTGTCTCCCATGTCTAGAAACGAAACC
>N_2632
ACACAAGGGAGCGTAGAATGCAAGTCACAGTGGGAGCATAT
>N_2633
TGGCACACATGACGTGTAAGCCGCTAGGTATAGTTTTAAGG
>N_2634
GATTTACGTGTTGGCGCGTACGCGAAACAGCCTTGGATGGT
>N_2635
GTTCAGATCGTGTATTTGACCCAGTGCCTGACCGGTATGGC
>N_2636
AAAGCTCACGGAGGAATGGCCACTAGTAGAAAAGACCGAAG
>N_2637
GTCCAATCAGTTACCACTCCCCCTAAACACTTACCACCTAC
>N_2638
GGGTATTACCTGAGTCTGAACTCACCGCATCGGCTTGTCAC
>N_2639
CGCCGTCCAGTACCATGGCGCTGTACTTGCTGTAGCCTATG
>N_2640
TACATACGTGGGGTACGCCGCTAGGCCCTTTTCATACTATC
>N_2641
AATCAGTCTTAGAGACATTGCAGGTCGTACCTGCCATCTTG
>N_2642
GATGTCCTTCCACCACTGGCCGACAGATCCATCACAAGGAT
>N_2643
GACCGCCCCTATAGTGCAAGCAAATGATCTATCGATTACCA
>N_2644
TTTGGTGTTCGTCCCTTATCCGCTCGGGGCGCCCATACCGA
>N_2645
GGACAGTATGAGGGCTGACGCTTGACAGAGATACCGTGCGG
>N_2646
CGGACTTGCAAGGATACTGGCGAGATGCGCACCTCAGAGCA
>N_2647
GGTATCCTCCACCGGGTTACCTCTTTGATACTTAGCGGTCT
>N_2648
TTGTCTTTAGTGCTGCCACACTGGTCTTGCCGGAAACACGC
>N_2649
CCCCCTGGCTGCGACGAAGTCTTGCGACTACGTTGTTGGGG
>N_2650
TCTACAAGCGGACTGTATAACGGAAATCTTTACTAGCAGGC
>N_2651
CCGTCCTCGATTATACCCGACTCAAGCGTAAAATTTTGTCT
>N_2652
CCCAATAATTCGAAACATCTCCGTTGTGCCACCTAACGGCT
>N_2653
CTGGGGCATTACGTCGGTGACGGGGGGGTTGAGAAACGAAT
>N_2654
CCTGCGCGTGAACGATCACGCGACCAAAAGGAGTGAATAGC
>N_2655
TACCCAGCTTTTCATCAAAACGTAAACTAACTACGAGAGCA
>N_2656
ATTGTCTTAGCACCCTGCTGCCTTGCAACGGTGAGAAGGAT
>N_2657
CAGCGATAACGCTTAAAAGTCGCTTACCTGAACGGAAGTTC
>N_2658
TAGACCCTGGCAATCCAGGACGGGTTCGGTGCAATAGCGTG
>N_2659
CTATTCCGTTCCGGCCGACCCCCTCACTTACTGCCGCATTA
>N_2660
GTCTCACCAAAAAGACTGTCCATATACCTACAATGACGCAT
>N_2661
TTACGAGCCTTATTTCTCTGCAATACCGTTTAGACCCTACT
>N_2662
TAAGCTTTGAGGATGGATCGCAGGCTGATCCAGGATAGAGA
>N_2663
CGATGTCCCTAGAGGACGAGCCTCCTATATGCAGAGGGAGT
>N_2664
GTTAGGTAGCGACGTGCCGCCGATGGGTCGAACTGCAACTG
>N_2665
CTAATGGCGGTGGTTGTTCCCTCGGCCCCCAACACTCTTCT
>N_2666
CACCAGTCTTGAACATACTACTTTCTCAAGGGCATCCTCAC
>N_2667
ATAGGGTCTATAAACCACATCCCGGAGGTGACCTCCAGGAT
>N_2668
CTTGTCCTAGTGCACTTTTCCCAGACTTTGGGGGCCCTCCA
>N_2669
TAGAAGCGGAACGAACGCTACGGGGAGCGTGTATACTCAGG
>N_2670
TCACTGAAGTATACCTTCTCCTCTTGTACTTAACCTGTGAG
>N_2671
GAACTTCTCACGCGGTACCCCCCTATTCATTTCGCTTATCT
>N_2672
TGTGTGGAATCCAGAGAGATCCTAAACGTTCGCATCACCAG
>N_2673
TTATGTCATCACCAAGGGCTCCCGATGCTCAAGCAACCGTC
>N_2674
CCTCGTATTTTTCGTTAAAACCATTCCTAGTCAGTGGAGTA
>N_2675
CCCACGGCAGACGACCTTCCCATGTGTCCTGGCCAGGTGCT
>N_2676
TCTTTGAACGACCACCATCACAAAGGCTGGGTGTGGTAGTC
>N_2677
TAACGGGCGGCAACAGATAGCGTTCAAACTTGAGGGGACTG
>N_2678
TAGTTGGATCTACTAATCATCCTAGTCCCAAGCAAGGAAAA
>N_2679
GCACGACCCACATATCATCCCTACCACAGGCATCTTTGAGA
>N_2680
TGCCAAGAGAGGAAGTGCTTCTTTGAAAGCGGCCGGATTAG
>N_2681
CGCGATAGGGTCTCTCTGTTCGATTGTGCCAGTGCGGGTAT
>N_2682
GCGGCGCCCTCCATACGATACCGGCAAGAGTGGGGGGCGTA
>N_2683
CTTAACAAGGGACCAAGTGACCTTTCCCCGCCGCAATACAT
>N_2684
GAGTTCGCGGCCAACACAGTCGACGAGCAACTTTCGAGGGA
>N_2685
CGATCGAAGGGCCCACTTGTCACTTTAAGTGGTCTTAGGAC
>N_2686
GACAGGACATTTTCCCCCCACTACATAAGCCGTAGAACCCG
>N_2687
GCGGAAACGGTGTAATATGGCGGGGCCACAGTCGCTAATTG
>N_2688
GTATCGTGGGGTAAATCAGGCACCCCGGTGTGACAAAGCAC
>N_2689
ATAAGGATTATGTCAGCCTACCCTCAGAGCGTTAATGTCGA
>N_2690
ACGGCCTTTATTGAATACTTCACGCAATCTCACCGAGGTTA
>N_2691
CCAAAAGTGACGGGTACGTGCCGTGCTAAGAAAAAGTGATA
>N_2692
CATGGGAGACAGAGGGATATCTCAGCACGGGGTACGCCAGG
>N_2693
ATAAAGGAGGGACACGTAACCTAGTGGTATCCCCGGATGGG
>N_2694
AGGGACGTGTATTAGTCCGCCCGACCAACAGGATGGGAAGA
>N_2695
TTCTTCGTTGGGTACACAAACTCCCTATTTCGGTAGATGAG
>N_2696
AAAGCGAGTAAGGTTGTATACGTTTCGCCAGGTGGATATAG
>N_2697
ATGTTCAGACTGGCAACTGGCCATCTCCCTGACACAGGCCT
>N_2698
CTCGTCAGAAATCCATTTGGCAGCTGGACAGTCTGTGAAGG
>N_2699
GACGCGGTCGCACCGGCTAGCATACGAACCCTTGAATCATC
>N_2700
AGAATGCCTCCCTTGCCCGACGTATATCGGGCGATCGTGTG
>N_2701
GGCAGCCTTGCGTTGACAAACCCCCGAGGGAGGGGATAATT
>N_2702
CCGGGTTCCCTATCCGTCGACGGACCACCTGCAGCCATTCT
>N_2703
ATGGATTTGGATGCACCGGCCGTAAAGGCACATCGCCTATC
>N_2704
TAATAGTAAACTCTGCCTTACGAGTACACTCCTCTGAAGTT
>N_2705
GTACCATAGTTCGTGCTACGCCTAGGACCCTGACCAGACAC
>N_2706
TGTACTTGCTCCCACCGAAGCGCGCTTTATCATAAATTGCC
>N_2707
TGGTACCGCTGCAGCCACTTCTCAGTTATGCCGCCTCAGAT
>N_2708
TTCCCGGATCTTTCACCGTACAATAAGGCGCGAGAACCCTA
>N_2709
AGATTTAGGAGATTGAGAGCCACCTTCCTTAATAGAAACGT
>N_2710
CTTCATCCGTCGGCTATCGTCTGTCATATTGTGATGCTATT
>N_2711
TGTTAACGCTTTTATTGTTTCTGATTTCTCGGTACAGCTGG
>N_2712
GGTATTTGTCATTGCTCTCCCCTGTGTAGTCGATATTTACG
>N_2713
ATTTCGGGCATTATTCGAATCACCATTCGACAAGAGTTAAT
>N_2714
GCGCATTACAAAAACTCTTGCTAAGGCCGATGCGAGCGGCC
>N_2715
TTTCTACGATGACTATGAGCCGATTGACCTGCATGCGGGCT
>N_2716
GGGATTGCTCAACCAGTATTCTAGTACGTAGAGCAAAGAGA
>N_2717
CACACTAATGCTCGGGCTGACGCCGGGTTGTAGCCCTTCGC
>N_2718
CGCATAATTATTAAGGTGTGCATTCCGTTGGACAATGATGG
>N_2719
GTCTTCCTCGTAGGTTAAGGCAAATCGCCATTTCGCTGGCG
>N_2720
TTCGATACTCGCACGGCTTACGCGAACCGGGAAGGCCTTCC
>N_2721
CGGTCACCGTTGATGGCTTGCCAACCCCCGAGAGCGATCCT
>N_2722
CTTGCTGCGGTAGAATACGGCGCTTTAAACCTGAACTCGCT
>N_2723
ATGCAAATTAACGGTAGTCACTTCCACGGTTAGGCGAGGTT
>N_2724
GTGCATATCAGCCAGCGGGGCACCTATTGCGCTTATTGCCT
>N_2725
GCCCATTAGTAGAGGCACTACAAAGCTGCCCTTTTTGATGA
>N_2726
CTATTATCGAGCTACTCGTTCCAAAATACAGATTCTCTACC
>N_2727
TCAAGGTTAAGTCTAGTTACCTCAGAAAAATACTCGAGTCT
>N_2728
ATATTGTCGGTGGTCCAAGTCGATTAGTTATACGAAGCACT
>N_2729
AACAGCGACACGTTGCCTTTCCTGCACCACACAGGTATGGA
>N_2730
GATATGAGTCCGTCACCCCCCTACGCTCCAGGTGGTTGGCA
>N_2731
TGGAGACACCAGGAACCGTGCCGGCTTCCCGGGGCATGTTC
>N_2732
ATCCGTCAACTGGCATACGACCCTAGTGCGCCCGCACCCTA
>N_2733
CGGTGGCTAACGGGGTCCGACTTCTTACTACGTTGCCAAAT
>N_2734
GACTCGGGTTTACACAATAGCGACTGAGGCTCACCTCAACA
>N_2735
CCCTTGCTCTAGGAAAAGGTCAAGTTGTTCAAGCTAAAATA
>N_2736
TTGCGCACCGACCAGCGGGACGGATATGGGGGCTTGCGCCC
>N_2737
TTATTTTCGTCGCGAACTCTCACCCAACCTAGGTTAGTCCT
>N_2738
TGAAAGGATGGGCGCACCATCAGTTCGTTCGAGTGGTTTCT
>N_2739
ATAGATTAAACTGTAGAGGGCTCTCGGCCCATCCACCAACA
>N_2740
TTTCCACGTATTGCGGTATTCTATCCGGATGAATACTCCCG
>N_2741
CACTCTTAGGAACACAAACCCCCTGTAGGGAAGGTCAGAGC
>N_2742
CCTCTCCGGATGGTTACAGACCACTTTTTGTTTCGACCGCG
>N_2743
GAACCCGCCAATACGACCAACTTAGTGTTCGTTCTACGTAG
>N_2744
TAAATCCTTTTATTTCGGGACTGGAAGGATGCAAGACTAAC
>N_2745
TGGAACTGTGTAGCCAACGCCCCGCATCACGTGAAAAAAAC
>N_2746
CTATTATGTCCGTACCACTTCCTGGTCCTACACACGTGGTC
>N_2747
CGCACTAAAAGCATCGCGTGCCTAGTCCCATACAATTTACA
>N_2748
CCCACGCCGGGGACGCTCTCCTAGAGTGGACATGGTTTAAA
>N_2749
AAACTGACATGTGGAACTTGCACAACAGTTTGGGGGGCCTG
>N_2750
CAGGGGCAACACGTACCAGGCTAAGGCCGACCCCGACGGCT
>N_2751
CCTACCAAGCGGGAATCAAACCTACGTATCATGAACAGGGT
>N_2752
GTGATAATGTAACGGGCACCCCCCAATGATCAGGATCTGAC
>N_2753
CGCCTGAAATGATAGTTTTACCCATGAACGTACAAGTCCCC
>N_2754
CCCGCCTCCGCTGACAAAGACTACGCTGGAATCTATTCGTG
>N_2755
ACGTTGTGTGTGTTAATGTACGGTAACAGAGTGAGATGCCG
>N_2756
TCGTCGATAGCGTAACTCTCCGCCCCTCAACTTGGGACTTA
>N_2757
GCCATCAGGCGCACAACTGGCTGACCAATGTAGGCAAAGCC
>N_2758
AGGCGAACATTTTAGTGTCGCGGGACCGCGCCTCCGTAGTC
>N_2759
CCACCGCGCGATACACCCTCCACATATTCCGAATAGTCAAG
>N_2760
TTGCTGTTTGCGCAGCATACCTTACCAATGAAGTTTTAATG
>N_2761
TTATATCATCCCCTTAGGCTCCTTAAGGTATAGGTGTTACG
>N_2762
GTTAGCCGATAACGAATTAACGAAATGAATTCCATGGTCAG
>N_2763
TGAGGCATGCTTAACGTGCCCTCCTAACCCTAAAGTTCGTA
>N_2764
AGTAACGGCGTAGATATTGACTAGATGATAGATGAAGGCAC
>N_2765
GGCTAAATAACGCATAATAACCGAATGTAGTATGTTCGCCC
>N_2766
CAGATCTACGCGTATTATGTCTCCCATTACAGCGTGCATTT
>N_2767
TTACGAACCCGGATGTAATTCAACTGGCTATCTGGCGATTA
>N_2768
TACGGTGGAGGATCACGACGCAGTGTCTGGCCGCGTTGACG
>N_2769
ATATAGGATAATGGTGTAGCCCGACCGGCTTACTTTAGAAC
>N_2770
TGTGTTCAATAGGCAGGATCCCCCTGCAGGTTTGTGGTAAT
>N_2771
CAGCCCTGTCCATATGTCCACGATTCCCGCAGCGAGCGCTA
>N_2772
CATATGAGAGCCGGTGGTATCCAACGCACGACAGGAGATGA
>N_2773
GCAGCCTAACGTCATCCGCACGAAGGACGAAATGTTTCGTG
>N_2774
AACTATGAAATTTAGGGGACCAATTTTTCCACAAAGGTCTG
>N_2775
CGCTATCGTGACCCTGCAGCCAATCTTGGAGGGGCGCGATC
>N_2776
ACTCATATGCGTGCCGGAGCCTAGAACTTTACGCCAACTAA
>N_2777
GAGTAAAATTTGTACAGTCGCGTGCTTGATATTGCGGCTGT
>N_2778
TCGGTGCGCTAACCAGTGACCGAGGACATGGGACAGTTACC
>N_2779
CTATTAATCCCCTGAAAGCGCGGAACGATTGCCGGACTTTT
>N_2780
GTGCCCGGCACTTAAGGATGCTGTTACGTATGTTAGGTGGA
>N_2781
TCAACAGGGTCATAGTGTCCCGTCCAGTCCGCATGTTGGGA
>N_2782
GCAGTGGTGTGACTAGGTGTCTGCCTTGTCTGAATAGCTTG
>N_2783
GCAGTGGCTTAGATGCCACCCGCAGCTGCGGAGTATTCAAT
>N_2784
CTCTGTGGTGTCGTACAGGGCATGCGAACCGCGTCGCCACC
>N_2785
TGTTATGGCCCCAACCACTTCTCTTAATTTTCGGGTGAGAT
>N_2786
TATCTTTAACGTTACACTTCCAGGTCTATAAAGCAGCGGCA
>N_2787
CTATTACAAGTTTCGTGACCCTAGCAGAGGAACCCCATACC
>N_2788
CTTTCCCCGGTATAGATTTGCGTTCTCTTAGACCCCATAGA
>N_2789
ACGGCCCTGCGAGTCGATAGCACTGCAAGGCAGTAGACACG
>N_2790
GGCAGCCCACAGATATCGAACGAGCATACCGAGAGAGCTAT
>N_2791
GATGGGCGCTCCATTAACGACCTCTCGCGTGCAGTAGTCCG
>N_2792
GAACTTTTCCGAACTATGCCCAGACTATCGTAGAGACGATA
>N_2793
TGGTTGGTGGCGGGGAATGACGCCGATGAAATGTCCAAATA
>N_2794
CACGAGGGCAACGGCATGCACTTAAAATCAAACCGTCAGTC
>N_2795
GAAAAAAGTCAACTGAGCGCCTAACGGTGTCAAGCAGGTAT
>N_2796
ATTTATAAATTCCCCGCTCTCATGGTTTATCGCTACTGTCA
>N_2797
GTCTTGGCTCTATCATCCAGCATAGGCTAGTAGGGCATCCC
>N_2798
TGGAAGTGATTCAATCAGAGCGTCCCCGGCCGTGGCTCGCA
>N_2799
GGGGGGACGCGGGATTCGGACCTCAGGACTGCCCTTGGAAG
>N_2800
AGGAGAGGGCCCTCAGGGGGCGTCGCTACTATCCGCAGTCG
>N_2801
ACCTCAACTCCCGGAAGGCACCCCGCACGATTGCGGCAAGC
>N_2802
GAGGTGATGATGTACGCTTTCGCAAATAGCACCTTGCTTAG
>N_2803
CGATAACCCTAGAGAACCGTCGTGGGGATAGCTTATGAACG
>N_2804
TATAATCTCGCGCGAGTGTTCCCTAGGTCAAAGCCTCCACA
>N_2805
GCTGCAGGAGATTCCCTGTACAACGCGGGACCCAGCCTGAT
>N_2806
ACACCAAGAATAAGCACTGACGGCTGGCGGTACTATGCTAC
>N_2807
CTGCCTCCAAACGAAAATCTCCGACCCACCGCGGGCACTGG
>N_2808
ACATTTACTTCCGTTTGCACCCCGAATAAGAGAGCCCGTGT
>N_2809
TTTGTCGAGAATCATTTATTCCATAACTTGTGGGCATCGAG
>N_2810
GTCTGGTATTTTATGAGTCGCTGATACGGCCTCCCTTACCT
>N_2811
GGCTGGGTGCCAAGCCACAACTGCACCTTTATGACTGGTCG
>N_2812
CTCGGCCTGTAGGAGTACTCCTATTTTAGTTGTCCACAAAT
>N_2813
TTTTAAGTTGTCTCCGCACTCCCTCCTCTTAGGAGGACTTT
>N_2814
GAGTTTAGGACATGCTGCTACCTTAGTGCGAACGTATTGTC
>N_2815
AGTGCGCCAACTGTCCATTCCACCTCCCGTGGCAAAACTCG
>N_2816
TAACCGCCGATGCAAGATAACGAAGTCGAATACGGAAAACC
>N_2817
GTCATTTACCTGTGATACCGCAATTCATGGCGTGATCTGAC
>N_2818
GCTCGCGGTTCTTTAACCGCCGAGCCACGGGTATTAATAGA
>N_2819
ACGGCAATAGAACGGAGATACCAAATGCGCTGAGTGTTGAG
>N_2820
GACGCACACAGTGGAACTGACTATCGGGAGAGCGTCGTTTA
>N_2821
GGCAGGGATTGAACTGACTTCTTCAGCATCATGGATCTAAG
>N_2822
TATCGACGCATGCCATCGTCCAGACTCGCGCGAGGATGTCA
>N_2823
TTCTGTAGAAAAGTCTTCGACTATTTGGAGCTAAGTACCAC
>N_2824
TAGCCGGCCCGAACTATATACCAGCGTTAGATGGCACGCTC
>N_2825
GGGCTACCATTCACCCTGTCCCCCTATAGCGCCCAGGAGCG
>N_2826
AGGGCTCTAAAGTCAGAGGTCCCGCAGGCCATTCTGTATAC
>N_2827
AAGAAATGTAACATGCAACACAGCTCGACCCTGAAAAAAAT
>N_2828
ATGGAGTCACCCAACGAATCCACACCAATCCAACCCTTTAC
>N_2829
CTACTATACTCGGTTTACCCCAAGGCCTGCATTCCAGCCCG
>N_2830
GCCGAAAAACCGTAAGTCGGCAGGATGTGACTGCCTATATA
>N_2831
GGTTGTTAAGAATAGTCACACGCGCCCTATTCCCACCGATC
>N_2832
CCATTATGTGAAAGAAAGCCCCACCCTCCCGATGCGGGAAT
>N_2833
ATTGCTTAGATAGGCGGCTCCATCCCAAAATCGGCCCAATC
>N_2834
CGGGTGGACGGCGTCTATACCATTACATTCCGCTTCAAGGG
>N_2835
AATTCTACGTAGTTTCTGTTCGATGTGGTGAACCTGCTAAA
>N_2836
AACTGTGTAGGCGCATCGGGCGAGAGGAACTCCGGGAATAG
>N_2837
TCTACATACAAGAACTGGTACATAGGGACCCATCTCTAGTC
>N_2838
GGATCGCGAGAAGCCGCTCTCAATCCTAGTAGGTAATTGAC
>N_2839
GTGTTGCAATGGTAAATCCTCATGGGCAAGTTATGAACCCA
>N_2840
TCGGGGGCCGCTACGTCTTGCAGTATATGTAAGTCGCGACA
>N_2841
TTTAAGTGAACCTCCACTCTCGAGAGCGTGTAGAGGGTTAT
>N_2842
GGGACATTAGAGGATGAAAACTTCATCCTGGAGGACCCCAT
>N_2843
CTCAGCGCGCGTGAGCATCCCCCCCACATCTCCAGGCTGTC
>N_2844
TTAGGCAGACCAATCACGGTCGCCCCAGTGAGGCAAAGCCC
>N_2845
ACTACTGAACTGAAGGGGGGCATCTCCGGGCTACTTACCTT
>N_2846
CATGGCCATTACGGCGAATCCATGGCTGGCCTAGCGCGGAC
>N_2847
GTGACTGCGGCTTTGCCTGCCTTATAGCATATTCTAGTAAA
>N_2848
ATTGCCGCCAGAGTCTCGCACGACAATGGTGTGGGGAATAG
>N_2849
TATATGTTGATGACCACCCACGAAGTAGATCCGTCCACCCA
>N_2850
TTCGCACGGAGTCCCTTTCGCACGGCGAGTGATAATGACAT
>N_2851
TACTCGTACCGCGGTTCTGACTTCGAATCTAGGAGGGGTAA
>N_2852
GAGCACGATTCAAATTGTTGCCCGCTCGAACTATCTTCCCG
>N_2853
GCACTGGCCGTATAAGAAGGCTGAATTGTCGGACCCCCGGC
>N_2854
GATCTTACGCTACCTCGTAACCTAAAACCTCAGTGCGGAAC
>N_2855
ACGCCAGCAAGCCTATTTAACTAGCGCTAGCGAGTATAAAT
>N_2856
ATCAGTCCGCGTGGAGAACCCTTTTGGAACGGTAACTCGTA
>N_2857
GGGAAGCGTTCCGCTAGAAGCTGCCACAGAGATGACCGTTT
>N_2858
GCGACTAGACTTCGTTTGTACTTCTCTCCGTTATCGACGTT
>N_2859
ATATTGCAAATAGAGGGTTCCAAAGGAAGTATCCACGGGGA
>N_2860
TGCACGAGGAACTTAGCGCCCCGGAACCCCAATTCCTGTCC
>N_2861
TTTAGGGGGTGTCGCAGGCCCGGACGTGCAAGGGTCAACTG
>N_2862
CGGGAATTCATATCGCCCGACCCGCAGCACACCAAGGTATC
>N_2863
TCCGTGATAGGCACATCCTCCCGTCGAAGTGACGACGGTTC
>N_2864
CGCGGGGCTGAATATAAGGTCCGATGCCGCCATGTGAGAGG
>N_2865
GGGCTGATTCGGATCATACGCAGCTGACGATGAAGAAAGCG
>N_2866
CAGCGTATTCGTGGGCGGTGCCTAGGCCTCTGTCCCAAGTC
>N_2867
GCATCCTCTTCGCCTAAGGTCGTTCAGACCGGCGCCCAAAC
>N_2868
TACCCCGGCGGCCTTGCATGCAACGTCGACCCCGGCATTCA
>N_2869
GAGTACGGCGAAATCCGTCACTCTACTGTCAGTTTGGCACC
>N_2870
TGTTTTCCTCCCGTAGGGAGCTTAAGCAGATTCGGCATGGC
>N_2871
GGGCGGCGTGCGTATAGTACCAATAACTTTCTCATCCAATC
>N_2872
CTAGCGCGGTCCGGACCTAACGACGTGTAGACTAACGCATC
>N_2873
AATTTAGACTGTAAAGGTTTCTCATGGTCCCATAACCGGGT
>N_2874
GTCACAACCACCCTCGGAAGCCATAAATTACCGGTCCGATT
>N_2875
TGCGCGGCATTGATGTCAAACATGCTCGCGGTTTAGCCAAA
>N_2876
CTATCGCCGGTAGCAGCTTGCAGTGCGCAAAAAGCGCATTT
>N_2877
TGTGCACCGTAGCCGAGTGCCTTATCCTTTGGGTAGTAGGC
>N_2878
CTAAAAGTGGGCATTCCCGTCTTGGCGTCGCGATTGCTGAT
>N_2879
ATTCGCAAAATGGTGTCCCTCTAAGCTCGGTTGTGGGGGCC
>N_2880
CCGGAAGTTTCCCGGATAACCTCTTCAATTTTACGAAAAGG
>N_2881
GGACACCTTATGACAGATAGCAAAAAAGTGTTCCCTACCGT
>N_2882
CTGGGCGCAGTTGCCGAATTCCGTTAGCTTGAGCAATCTTA
>N_2883
CCCTTTCCTCGTCATACCACCCCCGTAGAACTTCAGCGCCA
>N_2884
TAGGGCTGGGAGACGTTGAGCAGTGGCACTCCAGGTGTTTA
>N_2885
AACTATAGGCTGAAAGGCGACAGGGCAAAACTGATCTAGGC
>N_2886
ATTCTCCAAGATCAGACTGGCACACCTTGAACTACGCAAAA
>N_2887
TACTGAAAGCGCTAAGACCGCAACATTGTTCGGACTTCCTC
>N_2888
TCTCCGGACATATGCCTCAACGTTAGCGCCCACACTTACGG
>N_2889
GTAAGGATTATATTCGAGGTCTAAAGCCGGAAACAGGGGAC
>N_2890
GTCGTTGTCGGGTGGTCAATCCTCTCAAGGGTTTACGTAGT
>N_2891
CGACACCTTCAGGTAATATGCGCTTAGTTAAGATAATTACG
>N_2892
TGCCGACCCGGTCCTAGGTGCCGTGATTGTGACCGATTTGT
>N_2893
TATAGGGCACGATGCTAGAGCCACGGCCGAACTGACGGCCT
>N_2894
ACCCAAATAGGTAAAACTCGCCCGCTAAAAATTACGCGCGC
>N_2895
AAAGGGCATACGTTCGAGCCCAGCCCTTTTTATACTAAGAT
>N_2896
GGCGCAGCCCGTGGGCGGCCCTAATCATAAGCTGACAGTGT
>N_2897
GGTCAGTAAAGGTGAGGGAACACAGTTAGTTACAATTTGGC
>N_2898
CAGGCATTGTATGTTCCCCACTGGCATGTCTAGTGGTACGC
>N_2899
GCCCGAATTAGGGGATGGCCCGGGGTACCTTCCGAAATTCA
>N_2900
GAAACAGGCTTCCCTATATGCGGCAAGTCTTATATGTAACT
>N_2901
ACGGCTTAGCCGTGTGTATACTAAAGCAGTCAGACCTAATT
>N_2902
TTTTCGCCGTTACAGGATTTCGGAGTAAACCATCAATACTG
>N_2903
CCCTACGGAGTGACTTCTCACGTCTGTTAAACTGCTAATGA
>N_2904
GCGGTGAAGCTAACGTGCAACTGCTTGTCTCACAGCGTGCA
>N_2905
CTCACGTCCTCTTTCTTTTACGCTGCACAACTGGCAAACGC
>N_2906
TTCATCGCGTTTAACAATAGCAACAATAAGCTGAGGGCCTA
>N_2907
GGGACCATCAAGATTCTCGTCTTGAACAGCTGTGAAGCCCC
>N_2908
TCCGCTGACCGTCTAAGGTGCTTAGTGTTGCTATTGACACT
>N_2909
CCAGAACCAACGAGTCATACCCCCATAAGCTCATAAACGCG
>N_2910
TCCGGTAACGGCACGGTGCGCCACAGGAAGATGAGGAAAAG
>N_2911
ACCGCCTCGAGCCTAACGAGCAAGCGCACGTTGATAGCATC
>N_2912
AGCAACAAACGGCGCCATATCAATTCCGAACTTCATCCTTA
>N_2913
ACGATTCAGCTGAGTGCACTCCCTTGTGAAGGGACCGTTTG
>N_2914
TTTAGGCTGATCGATGACATCGGCTGTGTCTTAAAAGGAGC
>N_2915
ACGCTTTGTCGGAATAAATTCCGGGCCAGCGGCACATGCAA
>N_2916
TAACATTTCTGGCAATATGGCTAGGCCCAAGGTGGCGAAGT
>N_2917
CGAAATTCCACCTGTTGCGACGACAGCTGGGCTCATCCAAA
>N_2918
GTAGCACTTCAACCGTACGGCGCTCCAATAGAGCGTCCGCA
>N_2919
AGGGTATTGCAAGTGGCCCACTTCGGGTGTTTTAAGAGGAT
>N_2920
CGGTAGGAAGTATAGGAGGCCGACCCTAGAGCGCGCGTGCA
>N_2921
GGGGGGCCTGCACCATGGTGCTATTAACTACGACCGAGCTA
>N_2922
ATCATCCCTCGATGACGGAGCATGGCGCATTTCAGGGCGTA
>N_2923
AAAGAACTCTATGAAGAGGTCCGGTTATATTAGAATCTGCT
>N_2924
TCAACCCTGTGCCCATCAAGCTCATTCCATGAAGCTTGGGA
>N_2925
CTCGGAAATATATTTTTAGACGGCGGCTATGCCCTAGGTTT
>N_2926
GAAGTCCATTTATTCAGTGACTGGCATAAGATCAACCGGTA
>N_2927
GCCGAAGCGACGCCCTGGGCCGTCTATATGGAAAATTATTT
>N_2928
GAGGCGCTTACGGCTTCGATCCGTATCTACTTCATGACGCG
>N_2929
ACCGGGCTCATAGAGCAACGCATGTTGATGCGTAGCAACCG
>N_2930
ACGGGTTTCCCACTCTTCCACCGCGGAATGCCTCCCTAAGG
>N_2931
CCGTTTGAATATCGTCCAGACTAAGTGCGACGCTCCGCTTG
>N_2932
GGGGGCCAGTTGGTTCAGCACGTCTAATGTGGAAGGGCCTT
>N_2933
AATTGTGGCCATGACGGTGCCAAGCCAGTGTTGAAGATGTG
>N_2934
TTTAACGTTGTTGCCCTACTCGCTACAGGCCCCGCTGGTTT
>N_2935
TAGGGGCCTCCGCAGGCGAGCAAGGGGGGGACTCAAAAATC
>N_2936
TGGTGCCTGTCACCCGATATCGCGGCCCGCAGTGTTTTTCC
>N_2937
CCGGCCCGTAGGGAGTCTAACACCCTGATTAATCCATTTTG
>N_2938
AACCCCAATTCGATGGCACTCCAGGTTAGCCCGTGGTCTCT
>N_2939
AGCCATATCAAGGTAGAAGACCCGGACCCTCTGATAGCCTG
>N_2940
TTTCAAACAACCTCGACTGCCCTTGACACTGCCAGTCGGGA
>N_2941
GGGGAGAATATAAATGTGGCCGCCGCCGTTAAGTCCTATTA
>N_2942
AGCGCACGTTTCAACCAGTTCTTTACGATTACGGTAACTAA
>N_2943
GAAGTAGAACGTGGTACTGACGAGAACCTATCGAGCTAGCC
>N_2944
GGACCTAGCTCCGTTCCTTCCACGGAGCCGACCGGCCGGTC
>N_2945
TGCGTCCAACCATTTGCTAACCCTTGTCTGTTATGCAGGTT
>N_2946
ACAGGGTAGCGATCATTCAACGGAAGTGCTTGACGTCCAAC
>N_2947
GACCTTTTCGGTTTGAAACACACCAAGGGGTGTACCCGCGG
>N_2948
GCGCTGCGATAGCTAAGATTCCCGATGCTGTTGTAGGCCAA
>N_2949
AGTTGGATGGACGTCACAAGCGGTAACATTGTCGCAGTCGG
>N_2950
ACGGCAACGCTACTTCTGCACCGGGCCGCCCTTCCCGACTT
>N_2951
CGGGAAATGTATCGCCATTACACCGAATTATACGGTAAACA
>N_2952
GTGATCTTAAGGAGTTGAACCTGATGTCTCCGCCCGTGTCC
>N_2953
AAAGCGCGCCTGAGAGAGAACTGCTAAAATTCAGCCGGGTT
>N_2954
AGCTGATTTACGCTGAATGCCTGCTCCTGTCTGCAATAGCT
>N_2955
TGCGCCCACCCTGAGGCAAACACACAATAGCGCCGGCCCTT
>N_2956
CACCTAGTATCGATTCCATCCGTTGCTCCCCCGCCATGATC
>N_2957
AGTGTTGAGGCTCATCAATCCCCCACTCACCAAAGGGGAGA
>N_2958
CGCCGGTTTTCAACGGGAGCCTGGGAAACTAAGCAAGTTAC
>N_2959
ACTAGGGCAGAGCACCATTACTGAGGGGCTAGATTAGCTAT
>N_2960
AATTTGTGGTTCATCCTAGCCTACTCCTCTGTGCGCCGACA
>N_2961
GCGAGTGTCTCCATATCAAACACATGCGAGTAAGATGTGCA
>N_2962
CTATAATATGTAAGCAATGGCAGGTGTCAATTTGCCGGCCC
>N_2963
GAGGTAGTACCATAGTTACCCTCCAAGATACCGGAAATCCT
>N_2964
ACAGCTTGGGGCAGTAAGGCCAGTAGTTATAGCGGGAAGTC
>N_2965
ACGTTGAATGCCGTCTGTGGCAAATAAATCAGTAACCTCCC
>N_2966
TAAGAACGCATGCCATTTTGCTACTACGGGAGTCACACCGT
>N_2967
GGGGTTACACTGTATTATAACGTGCTAAGGTGCCCAACGAG
>N_2968
GGGCGTGATTATCCCCTTCCCTCATCTTCTAACGTGATCGT
>N_2969
CGGTACACACCTCCACTCTTCACGGACAAATAATCAGGCAG
>N_2970
TGGGCTCTGCAGGCGTGGCACGAAAGACGTAGTTCTGTGTG
>N_2971
TTCATACCGAGCGTGGCTGTCGGGGAAGACAATTATGTTTA
>N_2972
CTCAGGTTTGGAACTAGCGACCCACGATGGGGTCTAGATGC
>N_2973
ACCCGCCTAAGAAACTCAACCATTAGCTGTTCCTAACGCTT
>N_2974
GCGTAAGACGTGATGGACATCGCCATCTGGCGTTAACATAC
>N_2975
GCACGGCTCTTGCCTGTCGACTGTAACGGCCAGGGGAGCTC
>N_2976
GATTACAATGCCCAACCAACCATCAAAGTTTAAAAACTGTG
>N_2977
TCAGGCCAGTCGATTTGCTTCAAAGAGTGAGGGAGTATCGG
>N_2978
TGTTATTTCCTGTCTGCACACCCCGAGCCGCACATAAACAA
>N_2979
TAATACGCGTATAAGGCATACGTTTTCTATGTCGTGGAAAA
>N_2980
TTTAGGGTACGTTAGTTGACCTCATATGCTCTAACATATAT
>N_2981
GCCCGCTAGAACTATCTGCACATGGGGCGTATCCGACCGGT
>N_2982
ATACAGGTATAATCTGTTAGCCTGGGGGGGCGCGACATGCG
>N_2983
CTTCGTAGCTAAGCCCATCCCGTGGGGACGATGCTAGAACA
>N_2984
GCCGATGCTAGAATGGTAGCCAATATCGACGGTGATCACAA
>N_2985
CTCGTCAAGTGGGGTCCCAACGTAACGGATCCCCAGAAAAC
>N_2986
CAGCCATTATGAAGGGTACGCAAATTTACGCGCACCTAGTT
>N_2987
GTTGGGGAGGATGTTATAGACGGACAAGCGGGGCAAGGTTC
>N_2988
TCCCACTTACTGCACGTCGACGCTTTTTTGTAGCTGATCGA
>N_2989
AATTAAACCGACATTTCCTGCCATGGCGAATCCTATTATGG
>N_2990
CATAGGAGTTCACAGTGTACCCGCGAAAATACCTGTAGCCC
>N_2991
GTGCAATGGCTTTTTACTACCCATGAAGAGAACTCGCTGTC
>N_2992
AGCTGAGGATCGAACGATCGCCCAACCGCTCACGACATTGA
>N_2993
ACGGCTTAGATTAGAGCCGGCGTGCTAAAAGAGAACGCATA
>N_2994
CCTATGCTTTCAAGCCTCGACCAAATTGGGAACCTGAAACA
>N_2995
TAGGACTGTACGGCTGCGCCCGTGGACTAGTAAACTCTCAG
>N_2996
GGGGCCCCCTGAATTACATACCTGATCCAAATCCATTGTAC
>N_2997
ACGCCCACTTAAACCTACAACAATACTCCGTTATTTCTCTC
>N_2998
CGAGAATTCTTCCCACTTTACATTTCCATTGGTCCCGCTAG
>N_2999
TCTAGGCGTAGGTAGTCATTCTGCTACCCAATTAGGACACT
>N_3000
TGTGCCCATAAGTACATGAGCCCTACACAAGCTGTGTTTAG
>N_3001
TCTATACCCCCACGTGGACACCCCGGTATGAGTATTATATT
>N_3002
CGCTATGGTTGAAACGAGCGCTACTGTTAGTCGTCTTCTTC
>N_3003
GCCAAAAGGACAACAGGGAGCAATTAATAGTTACCCGTTCA
>N_3004
CAAGTGGGGTAATTCTTCAGCAGTCAGAGCAGTCCGCACAC
>N_3005
CGATCGCCATTGGAAGCCACCATCTTTTAGTGACATACCGC
>N_3006
CGTTGGAGAACCGTATATAGCCCACCTACCGAATCAATTAA
>N_3007
AGCTGATTACTGTAGGGTGCCCAGCTATCGGCGAGGCGTAA
>N_3008
CATCCAACAGTCGCGCGAGTCGATTAAGACGGTCAAGGTGT
>N_3009
CGCTCTCGTAAGTCCGAATACTCGAAACTAAGTGTAAGAGG
>N_3010
ACTGTACTGCGATTAAACTTCACCTCAAGAGCTAAAGGCCA
>N_3011
TAACAGGCCCGTGTTTAGACCCGGCGTCACCCTATTCGTGA
>N_3012
AAGGGTCAGGCAATCGGACTCCGGTACTTAGGTCCTTACAC
>N_3013
CATGTAGAGTAACTAACCACCAGGTCAGGGAAATGCGCATT
>N_3014
CTTGGCGCCCATAGACTGACCACAGCTCGGATAAGTACCAT
>N_3015
TACTTAGGGGCGAACTGCTACATTAACCGTTTTTATTCGTT
>N_3016
CGTGATAATAACATAAAGTGCGGCGAGCCAAGATGGCTCCA
>N_3017
TGAAGTAAAGACATTCCTCGCATGTCTCCGGATTTACACCC
>N_3018
AGAGACAAATCCCCGTGTCACTGACGCCTCTCTACTATTAG
>N_3019
ACGGAAATGCCTGGTTGATCCCATATGTATATATTGTCCAG
>N_3020
GTTCAATACATCCTCCATAGCACCTGAGGTATGTATACGCT
>N_3021
ACGCATGGAACAACCGGAGCCGCTAGTGATTTGTATAAGGT
>N_3022
CCCGCGGATATAGGCTACCACTGTCGATTCGGATTCTACAG
>N_3023
CCCCTGAAAAGCCGGCTGATCGCTCGGCAGTCCTCTGCCTT
>N_3024
GTTTTGAAGGAGGGGACTTTCGAATATACCTACTACTGGTT
>N_3025
AAATAACGCCGCTTCGCAACCGCTGTCTTTTTGTCGCGAGC
>N_3026
GGAGAGAATATGTAGGTTCTCCTACGTTACGCGTAGAACTT
>N_3027
ATGAAGGCCAAGGGCGCTGGCCAGTGCTTGACCGTGGCTAG
>N_3028
CATGGGATCCGCATGATTAACTTATGAATCGTATAACTTTC
>N_3029
GCGGGCTTAGAATTCGCAATCACGCTAAATCGGGTGTTACG
>N_3030
TGGGCCCGACCTGTCGCGAGCCTAATACGATGATTACTAAA
>N_3031
GTTACTCGGCTCCACAAATACCCGCGGCCGCGTAAGTGATG
>N_3032
TTGTTGGTGAACTTGGCCAACATCCGTGGACTTAATCGGAT
>N_3033
GGTCACTACGGCTTGACTAACCTCTCCCTAGTTAAGAGAGG
>N_3034
CCTCCTATATTAGCTTAACTCTACTCCACTAGGTGCGATGC
>N_3035
AGAGATCGCTAACACGTACTCCGTGTAAGCCCCCATTACCT
>N_3036
CTTTACGCGGGCCTGCTTGTCGGAGACAACTATATTCCTTT
>N_3037
TACAACTATTTGGTCGCATTCGAGGCCTATTTAGCAGAGTG
>N_3038
GAATGTTCCTCTTATCACAGCGGTGGGAGGAGCGTACCTAC
>N_3039
TTCAGTGCTTTAATGCTGATCAGTTTTTAGCCCATGATTAT
>N_3040
TATGGGTATCTATCCCGATCCTGCGACGGTACACATTTACC
>N_3041
AGTTCCGCTTGTCCTGGTTGCCGTTGGTGCGTACCCGCTCG
>N_3042
ACGGGAACCTTATCAGGTGTCGCCAATGTGTATAGGAGCGG
>N_3043
GGTGCCCTGCAACATACGGACACTTCCGTCATTAATCGTGT
>N_3044
GCAGCAGGCGTAATTGATTGCTTCGTAAGAAATTTCTCTGG
>N_3045
TCGATGTTCCACTTTATAATCCTCATTACTGACAACAGGGT
>N_3046
CTCTGCTTCTTATGTAGATACATAGCCCACATCGTATCGGC
>N_3047
GCTCTTGCAGTTGATATTAGCGATATACATGGCATCTTGAG
>N_3048
AGTGATCTTGCCCACGGAGTCGCCAACGCGACATCCTGCCT
>N_3049
GATAGGTCTCGGTGGCCGACCCAGTTGTATCCTCATTTAGC
>N_3050
GGCCACCTCTCTTCAATACCCCCACAATTTACCGTCCTAGG
>N_3051
ATTTCGCGTACGGTCTTTACCGGGGTCCCGGAATGCGGGCT
>N_3052
CAAATCGACAAAGTTGGCTCCCGGTTTGGCGGAGAGATTCC
>N_3053
TTTGCCGGATTACAGGAGAGCATCCCTCGACGTTTTGCAGT
>N_3054
TGTCCATACGCAAGGTGCTGCTTTTCCCGGCAATCTAGCGC
>N_3055
TCATCAGGGTAAATCGCCTGCGTTGTGCGCGCATGAGGAGA
>N_3056
CATATTTGGTAAGTGCGACACCGCGCTGGTCCACAAATCTC
>N_3057
CAATATCCGTCAATGTCTTTCGAATGCGAAAAATTTCCCGC
>N_3058
CATATTGGAAATAGTAGCGTCCCCAGGTCTCTAACTCCGAA
>N_3059
CTGCTCTAGGGACCTCGGGCCATAACCTGGGGGCACCTATG
>N_3060
CATTCATGACTGCTGCTGCCCGACGTATGGAGGCCCTGTTT
>N_3061
CGGCCCAACACAGAACATCCCGTAGAAGAAGCTCGCTAGCA
>N_3062
ATACTACGGCAACACGGAAGCTTTGTGGGACCCCTCGCTCT
>N_3063
AGGAAGCCATAACACTACCCCTAGGATCCGGCCGCGGATGC
>N_3064
TAACACAAATTTAAAGTAGCCTTGCTCGGTAACTGGCGCGT
>N_3065
CATCTAGCACGGATGGTGCCCTGTGAGCTGTGGTTGCAGAC
>N_3066
CGCACCAACCTTGGGCAGCGCTGACACAGGAACGTTAGACG
>N_3067
CCTTCTTGCTTCGTAAGGGACTTTGCGGAGTCATGCACAGG
>N_3068
GCCAAGGAATGTAATAATATCATTACGATAAACTGACGATA
>N_3069
CAAAGTTCCCCCGGGATAGCCGAAGATAGTGGTGGTTGATT
>N_3070
GTTTAATGAAAGTGCTGGGACGTAGTAGCATTCAAGGACGC
>N_3071
GGGGGGATTTAGACATCTCGCTTCTTAGCCAGTATTGCTAT
>N_3072
AGTGTGACCAAAGTCTCGTCCGCTGGACTTGGGGTTCACAT
>N_3073
CCCCACTGGATAGGCAAGGTCCCGTCCTCTGGCGAGTAAGA
>N_3074
GGATCCTAGAGTAAATAGGTCATTACGCTCGCGTGCGTCAG
>N_3075
AGGATAGTTTCCGAAACACTCCAGGAAATATGAGCTTTCGG
>N_3076
ATTACGATGCAGCGGCTTACCTATAACCATGCGTTTTGCAG
>N_3077
GTCTAGTATATGTGAGTGTCCACAGGTTTCCGCCATGGAAG
>N_3078
TATTATCTTACGGTCCTGGTCATGAATCATGCGAGTAGTGG
>N_3079
CCGCAGAGGCGAGTCTGATTCCGGGTTGTACAAGCCCAATC
>N_3080
TTATATTCTGCAGTAGCGTGCTGGCCTGCGCTATAGGTTAA
>N_3081
GGAATTTATCGGGACTACCCCTGATCGTTGATGCTCCATTT
>N_3082
TCCCGAAGCTGGGTAGCAGACGTGCCTCTTGTTGTGCTGCG
>N_3083
CTTTAAGGCGGGTGTCGAGCCACATGTATATCCATGCATCC
>N_3084
GTGCGTACGAGGGAAATAACCGCTATGCCATTAGCACTTTT
>N_3085
TGAGACACTCTGCGACTACACCGAAAGGGTGACCAGGCAAT
>N_3086
GCGGTGAGCGGGTCGTTATCCTACTCCCATGTACTGTTCAA
>N_3087
TTTCTGGGGGCAAGGGCTCGCGGCCCCGGAACAGCAATGTC
>N_3088
CGTAAACTGCTTATGGCTGGCCGTGGGGATTATCTAAACAC
>N_3089
GCCAGGATAGGTAGAGCGTCCGTCAATTACAACGCCCCTCA
>N_3090
AGAATTTAGGGGTCTTTGCCCACAGGTTCTTCACGCCTAGG
>N_3091
GAAGGCTATCGACTCATTCACTCACGTCTACGAAACTCCGA
>N_3092
ACCTCCTTACTAATCGTACGCAAATAGCCACTTTAGGACTG
>N_3093
TCAGGCGGGTACTACGCCTTCATAACATAATGTGACAGCCG
>N_3094
AACGCGATTAAGTTTTGTCCCACATAATTATCAGTTCTTGG
>N_3095
GGCCGGCCCAGTGCTAGAACCCCGTTGTGCAGAGCGCGCGT
>N_3096
CGTATGCATTGGGGTTTTACCGAGATTACCACATTGAGTGG
>N_3097
GTCCTCATCTTCTAATCTATCCGTCTTGGAATGTACCGAAT
>N_3098
AAGACAGTATCCCACCTGACCCTGGCAGCGGGAGCTACTCA
>N_3099
ATAATGATCCCGTGTCCTCCCCGTTGCTAAAGGCCAGTCTG
>N_3100
AGTATCACTTCTGTGGCTATCCCGGACGGGGTTGGCAATCA
>N_3101
ATATGTGGGCTTACTAATTCCCATGCATTTAGCCAACACCA
>N_3102
CTGGCGAGGTTCACCAGCAGCGTACATTAGTGCACTAATGG
>N_3103
GATACACGTCCGCCTTTGCCCATTAACGGCCATACGCTATA
>N_3104
AGTTTCGGTACAGGAACCTGCTGCACATTTAGTGTTTAGGT
>N_3105
TAGCAATAGCTCAAAGGAACCCACACTGGGTAAAAATTGCG
>N_3106
GCTCAAAAATATTTGCATAGCTAAGCGGCTCTAGTCTACCC
>N_3107
GGTACGGCCCTGCCGTAAGTCGACGACTTGTGGTTGTCCGG
>N_3108
GCGATTAGTAAATCCGCGGCCGCAGTGTCTTTCTAAGAGGA
>N_3109
AGATCAACCTCCACCGAAGACTGCACAGGCTGGTTAAAGAA
>N_3110
TGCGCTTGCCCGGGCTTCGACCATGGAGCTCATGATGAGTA
>N_3111
TGTCGTTGCCAGAAAGATAACCCGTCCAAGGGAATCGTCCA
>N_3112
TCTCACCATTAGTTTTAACCCAAATTGCAGTTATTCCTGCT
>N_3113
GGTAACTAGGTCGGCCTGTTCCAAGCGGCACGTGCGTATCC
>N_3114
AGCCATGCACCCGACAGCCACGATACTGTTGTGACATTTTA
>N_3115
TTTCGGTGTAAGGCGCACACCAGCGTTTGCGGAACTTCAGA
>N_3116
CTGCCACTCAAAGTTTGATGCTTTAGCGGCTCAGACGCACG
>N_3117
GGTGCGCTTTTCATCAAGATCGAAGTGAATACAATACATAA
>N_3118
TGAAGCCGAAGTCGGGGTAGCCGCACGCTCCAAACGATTTA
>N_3119
CTCCCTGTTTGGCCGGGGCCCTTCAACCGAGCGAGATTGCA
>N_3120
GATTGGCTAAGCCGAAGGTTCGCTCTTGTGCGGGGCCATGC
>N_3121
GCACCTGCACAGATTAGCGTCACCGGTGGGTCCGGGCGGGG
>N_3122
CCTGCGGATATACTTCCTATCTAGATGCACAGTAGTTTCGC
>N_3123
TCTAGACCCAGACACGTATACCGAAATACACTTAAGGAGCC
>N_3124
TCCCAAGCGTGTTTTGCTCGCGGGAACGCACGTTATGAAAT
>N_3125
TATCTCGACCTTGTTGTTAACTTGATTTGCCCAATATGACG
>N_3126
TGAACACAGACCCCGTCGTACTTAGGGGGGGACCCCGTTCT
>N_3127
TTCCCATCTTGGGGGAATACCTGCTCTTTCAAGGGCCACCA
>N_3128
CGGGCATCAATCAGTGGAGACTCTGACTAATCCTGGATCTT
>N_3129
ACTTGAGCACAAATTACGCCCTTCCGTAGAAATCGGCTCCC
>N_3130
CTTACAGCACCGGTGCTATCCTCACGCTTTTAAATCCGCCC
>N_3131
CCGTAGCCACAAATTCTACTCTCAGTTGCCTAACTAATTTC
>N_3132
TTCAACGTGTTATAGCTGTTCCCCCAGCAGGCGTGAGTACG
>N_3133
TGACAGAACCGCGGGACCCACGCCCAAATAAGCGAGTACTG
>N_3134
AACCCCTTCGCTCAGGAGGACATCGCTTGCTGCCCGCCTGT
>N_3135
GTCTACCGCCGCGCGCACATCCCAATTGCAAGGTCCCGACC
>N_3136
GGCTCAAAGCCGATATTCCCCTAATCCCCCGAGTGTTTTAG
>N_3137
AATTCGACCACGTGGTGAACCTCCTTGGTCTGGATAACTGC
>N_3138
TACGCGCAACCACGATTAGGCCCAGGTGTAGGTATATACAC
>N_3139
TGGGAGACAGGTCAGTGTGGCCAGTTACTTCTTCTCCCACT
>N_3140
TCTCGAAATCGGAGACGCCACTGTGCGGCAACGCTGACGAT
>N_3141
GACGAATACCTTAATTCTCACCCAATTTAAAAGGTGAAGTC
>N_3142
TACGTCTATCCTGATTTGGGCCTAGATGCCGGATCTGGTAA
>N_3143
TAGTCTGCTAGGTGGCATTCCGTGGCTTTTGAGCACCGAAC
>N_3144
GAGCCTAAGCAACGGATACTCTAACGTACGGTAGCATGGTG
>N_3145
CATCACCTAAGTACGATGTGCCAGAAGGCACCATAGTCGAA
>N_3146
GAATGTTTAATACCGGCGTCCTTGTCGGCAATCATTGGGAG
>N_3147
CACCGTCCAAGCCTTAGTGCCTATGTCCAGTTAAAATACCC
>N_3148
GATCAACCGGGGCGCCCAGTCATCCCGGACAGTGTAAGTGC
>N_3149
CCGTTTCCGATCGGGCGGCGCATCCATAGCCTGGGCGTGCT
>N_3150
TTTGACATACGTTATCCGTACTCATGTGAACGCCCGGAACG
>N_3151
CCCCAGCCACCCATAAGTTGCTGATGGAGGCTGACTACTGA
>N_3152
AACTGATATAGATAACATAACGCTAGGTATATATTGACCAT
>N_3153
TTCAAAGGGGGAGCAATCACCGCCACACTTAGCGTCGGCGA
>N_3154
ATCGGGGTGTATGTCTTCTTCCATACAACGCTGATGCGCAG
>N_3155
TCGAGGCGATGGGAATGAATCACCCATCCAGGGACCCCCAG
>N_3156
CCACACGAGACAAAGTACTCCATCGAGGCCCCTATCCAACT
>N_3157
TCACACCTGAGTCGAGTCACCAGCGTTGAAAATTACTATGT
>N_3158
CCACCCGCAGACGTGACACACCACTTGTCTTATATATACCT
>N_3159
GACGACGACGCTAACTGTTGCCAACTGATAGTAGCGAGCTG
>N_3160
GGGATCAGACAATCCCCGGTCGAAGCGTAGCCCGCTCGTCC
>N_3161
AGAAATGTGAACCAATGCGGCTGGAAGCTTGGTCGCCTCCA
>N_3162
ATAGTCCGCAAGGTCCATGGCTAAACCAGCGTTTGGATGGT
>N_3163
GAACACTTAGCTCACGGCATCTTATGCGGTACTGTTACGAA
>N_3164
ATACGGGATCCCGCGTGTCACCCAATTTGCACAGCTTGCAG
>N_3165
GAGAACTCGGCCCCGGGTCACGGCCTCACCCCAACCTAGAC
>N_3166
ACAGCGCGCGTCCCACCTGCCGGATCGCCTACCGGTTTGTG
>N_3167
TGTTAATCGGAGTTATGTCTCTGATGAAATGCGTTCATACA
>N_3168
ATTGTCAACGAGACGTGTCACTAAAACCATCCTTCCTGTGA
>N_3169
ACCCAAGACAGTGCTAATAACTCCACCACCGGTGGATATCC
>N_3170
GACCGCGTGCACATTCAAAACGGAGAGTCCCAGCCAAATGC
>N_3171
AGTCGACATGGTTTACCCGGCCTTAACGGCCTCTATACTCG
>N_3172
TAACTTCCACGGAATCCTGTCTGACTAGCTCTCACACCCCC
>N_3173
ATAGTGACCGCTATGTTAACCACCATGAATTGACTAAATTG
>N_3174
GGTATTCCCCTTGACGCCACCCAAGGTGGCACCCAATACGT
>N_3175
CGAGGTTGGATGTACCGAGACCTCTCCAAACTCAGTTATGG
>N_3176
AAGGGGGGAATCGACAGGCACTAATGGCTGACACGGTTTAT
>N_3177
GCAGGTCGTGGCAGTACGTACGCAGCGGCACTGACAGCTAA
>N_3178
GGTACTTTGCGAACGCAAAGCGGCTCCTTGCTGGGTGTGCC
>N_3179
CTGGGTGGAGTGAAAAACCCCCCTATTGGGTGTCCTGCCGG
>N_3180
GTTACTGTTGAAAGCCAGGGCGTTAGATTAATGTTTTCTCA
>N_3181
AGTGCCCGTTCGGCGGGAACCGCTGAGTAGGGTGCGTGCAC
>N_3182
GCTGATTGGCCACACCGTCCCAATTTTCTTTTGTTATCAGG
>N_3183
CCATCCAATAGCCACAGAGACTGTCCTCCCATCTCGGGATC
>N_3184
TAGATCCACATCATCGATGGCCAACGAGTGGGAAGGGTGAT
>N_3185
CCGCAGTAACGTTATGTCATCATCTGATTGCCTAACCTCCG
>N_3186
TGGAGTACACAGGCATTCTGCGCATCTTGAAACCACTCCTA
>N_3187
CATATTAGTGTGTACGGATGCTCCCGGTGCAACACGGTATT
>N_3188
CGGGCTTGATTGGACGACTTCGGAATGTATTCGCCTCGGCC
>N_3189
GTACGTCGTTTTAAGCTTCCCCCATAGCACCTATGATGTGC
>N_3190
ACTAACTTAGTTGTCGGGGCCACATCTACCCGGTTGCAGAC
>N_3191
TTGTTCGTATTTCTCTGGTACTATAGGGGGACGAGGTGTAG
>N_3192
GACAGCAGCGTGAGGCCTTACCGTCCATTTCAAACATTAGG
>N_3193
TTTGACAAGTCGCGAGTAAGCTGTGTGTTGTCCAAGGGCAA
>N_3194
ATAATAGAGGGCAATTCCGGCTCACCATATCTAAGTGCAGC
>N_3195
TGGACTAGCCTCAGGTGAGCCACCGGCTAAAAATTATGGGG
>N_3196
TCTGCTATACCCCCCTATGCCGCTATCTAGCTGCGGATGCT
>N_3197
TCGCTGACCGTCAGGCTACTCGTTGTGGATTACGTGTGCAG
>N_3198
AGCTGTTATTAAACCAGCACCTAGGACAATCCGCGCTCATA
>N_3199
ATTGTCTGCGCTCCGATGGCCTCCTCCTTGTAAAACTTTTT
>N_3200
CGTACTATTACTGTCTAGTACATGTCGTCCACTTCCCTGCG
>N_3201
GGCGGCCGTCAGGCATAAACCTGAGGACGGTTACGTGCGCC
>N_3202
GGTTACGGCAGCGGTATGCTCGCCCGCGAAGGTCCAATGTG
>N_3203
TTCGTTATTTGCGTATACAGCAGGGATCTGGAGTCCTTCTC
>N_3204
TTAAATGCCTCTTCGCAGTACCGTCACCTTACTTTGGGGAA
>N_3205
CGAGAAATAGCTACGTTTGTCAATCTCACGGGCGGGGGTAC
>N_3206
CCTTTCATCACTGGCCCGCTCCTGTCAGTTTGCAACGGGCA
>N_3207
GTCTAATCTGCATCAGACACCATGTCACTCTGGGGGTTATG
>N_3208
AGAGAAATCGGACTGTTAAGCTGTGGCAATTATGTGAGCGG
>N_3209
ATTGTATAAAGCATCAGCAACTCGATGATTTCCCTGCAATC
>N_3210
AACGACGGAGTTATGGCAGTCTCGTTGCCGACTACACCATC
>N_3211
AAGCTTCATATATGGCCCGCCGAGATTTTCCCGGAACGTAA
>N_3212
AAAAGGCTATCACGCGTACCCGGATAAGCAATTTTACAAGT
>N_3213
CACCTCGCATGTTCGTACCTCTCCTCGCCCAGGGCCTCCCA
>N_3214
CGGTTCCGGTCATGTCCCCCCCCTGGGAGGGATTCTTCTTA
>N_3215
GAAGTTACATGACCAGCCCCCCTTGAAGTAACTTAGTAAGG
>N_3216
TAGCTCCAGACTGCGGGCACCCAGTGATTATGTGAGCCGGA
>N_3217
AGAGCGCGAGGGCGGAGCGTCACCTCGCGAGTCTTTCCGGA
>N_3218
GACAGTGCAACGGAACTTCACATTCTAGGAGAGCGCAGGTG
>N_3219
CCGCAACCCTTCACGTCAATCACCAGTCCGCGGGAATCGAA
>N_3220
GGCCCCAAAGGCGACTATGGCGTCGGTTTTGACAGAAGGCA
>N_3221
CAATGACCTGGTGTGTGAAACGGAATCACCAACCGCTTTTG
>N_3222
GTACGGTCGCCCCCCAGATGCGCTCGCGCCCGTGCTCCCTT
>N_3223
AAAGTAGAAATCCCGCAGAGCCGCGGTGAACTCTACTAAAG
>N_3224
TCTGGGCGGTAATAGCGGACCGCTCCATCTGGCGGGATGCA
>N_3225
GAGAATGTAAATGCGCCTGACTCCCCTTAATACTTGAGCAT
>N_3226
ACTGTTCAGTTTGTGTAGGACCGCCTCATAAAAGAGAGTGC
>N_3227
TTGGTGGGGGTCACGACCTCCAAATCGATGCCTTTAGCACG
>N_3228
CTAGCAGAGTACGATCTACCCCACCTATTACGTTCACTTGG
>N_3229
CATTCTGTGGTTTCGTTAATCGTACAGGGTGACGCTCTAAC
>N_3230
CAACGGAGGAAGGTGTGGGTCTTTATAAGTCCGGCTATTAT
>N_3231
TTCTGTACACCCGCGCTCCTCGTGGCTGCGATAATTATATT
>N_3232
CGATCTAAATTTATGACGGGCATTACTACGGCCTATATGGC
>N_3233
TGAACGTTTTTTCGGAAAGACGACCCCAGGGGGACTAGAGC
>N_3234
TGAGCGCCAGCGGACCCGCACACAAGTCTTATATTCCTGTA
>N_3235
GGAAACAGTTTATCGTCCACCGGGCATACCTGCGCTGGTAT
>N_3236
ATATGAGGCTTTGAAGTGATCCTTTGAAAACGATCTGTAAG
>N_3237
CCCTGCTCCAACACGGTATGCCAGGTTACCGACTGATTTTC
>N_3238
CTCCGGTCGGCCCGCCAAAGCCCCGTGGCGGCTATTACGTA
>N_3239
GGATAGGGTTTATCTAATAGCGTATTGACTCCCCATTAAAC
>N_3240
ATATGCTCAAGGTACTGTCCCTTTAAGTCTAAGGTTAGAGG
>N_3241
GCCCTTGAAGAAGCGATCCCCCTTCCACTATGTTGGTTATC
>N_3242
TATGCTAAATACAGTATCCTCGGGATACAAGGGATTCTGGC
>N_3243
ATATTGTTACTGATATTGCACCCAGGCAGTGGGGCTGGCCG
>N_3244
TGCGGTTGCGACCCGTCGTGCCAAACGAACCCCTCCCAATC
>N_3245
CTTCGCGGCTGAACTCCGGTCGTCTTGGGGTTGTAAACTTC
>N_3246
CAGTTTCGCAAGGATTAGGGCGTCACTGGAGAGAGTGGCTA
>N_3247
CCCGCCAATAATTTTGAACGCGTGCTGTTTCAACCGGTATT
>N_3248
TGACAACTCTCACTCGTTCTCAAGACCCTTTTAACTAAGAG
>N_3249
CCCCTCATGGGGCTTAACTGCTTGCGTCTCGGTCAGTCGCG
>N_3250
CCTAGGAGCCGGCCTATGGTCTACGGCAAACGGGAGAAAAG
>N_3251
CCGATAGTTTCGTCGGCGATCACAAAGATGAATACCGCTAA
>N_3252
CCTACGCGAAAGATGCCTAACGACTGTTTATCAGGCGATTA
>N_3253
TGATGCAAGACGCCTAGGGACCTTATATATGAGGTGCGTCC
>N_3254
TGATCTATATAATAGTACTTCTCATGACCCCACGGACACGC
>N_3255
TCGCCTCACATCCCGCCCTTCTTTGGGCCGTGACATCCTCG
>N_3256
GGCGCTCCTTTTTTATATAGCAATTCGGACAAGAAGGGAGT
>N_3257
TTACGTCCGCACCCACCTGACAATAACGACGAACTTTTCGG
>N_3258
ATGTATAGATGCCAGTGAAGCGTTCCATGGCATCCAGCGCG
>N_3259
CAGCAAGGCCTTCCGCATACCCTCGTGAGCATGGGCTAGTA
>N_3260
GCTTTGAGATTTTCATAGTGCCCCCGTTAACCCTGCCCACA
>N_3261
TTGATTACCGCGTGTAACCCCCGTAACGGTCTTATTTCTGG
>N_3262
CTCCAATTCTTCATGGTCGCCTTCCAGGCTTGATGCGTTGG
>N_3263
CACCCACTATGCTAAGGTCTCGTACGGTTAGGATACTGGGG
>N_3264
GTGGATTCTTCTCGACGGATCGTAGCAGTAATGTGACCTTT
>N_3265
TCGCCGGTCCCGGTTTCGCACTGGTGTCTAAGCTGTTTGGT
>N_3266
GCTTAATATGAGACATCTGGCCTCCTCACATAGGGGGTCCC
>N_3267
GACAATTTGGACGAGTGCTTCCCGTAGCGAAAGGGCGAGAC
>N_3268
CAGACGGGAGGTGGCGGTCCCCTAGTGCGCGCAGATCAGTG
>N_3269
GGCTCGGACTAGGCATATATCTCTTATGTGAGGAAGGATCT
>N_3270
TGCCTATGACTCCCCTCCAACAAGCAGTACCTAGCCATATA
>N_3271
AATATTTAGAGTATAACGCACCCTAAGCTTGGAGAGTCCAG
>N_3272
GCGAGTAAGGTAGATGGGTACGGCACTCCAAGCTGACCTGA
>N_3273
CGTGGTAGTGTAGATAATCACTAGCTCGGAGTATCGTCAGA
>N_3274
GCCCCTATCCCGTACTGAATCATCTGGTATCGTACCGTAAG
>N_3275
ACCAGGGCAGACTGGCTATGCAAAAGTTCCTCTCCCTATAA
>N_3276
GATACTGTCCTTGCGGAGACCCAGGCCATCTTGGGAAGAGG
>N_3277
TGTAGGAGGGCGGTCCTGGGCGTTCTCCCCGTCAGTGAAGA
>N_3278
TATCCCGCTGTCATATGCTGCCCCTCCCAAAGATATAGTGG
>N_3279
GTTCCTTCCGGGAAGGGCTTCCGGGATCTTATCCTGACCCG
>N_3280
TTCAAGAAAGTTGGGGCCAACACACCTGCGGTCGCACCGTA
>N_3281
GAGTAGTATTCGGCCAGACCCCTTTGGGCCCCAGCCGGCTG
>N_3282
AGAATAAGCGATGCGATGCCCGTGTTATTTCTTAGGAAAGA
>N_3283
AGTAGATCGAGGACCTCGCCCGTTGTGCCAGATCAAACGCG
>N_3284
ACGTACACGGGCTACACTCGCTTCTATTCACAAACCTCGTC
>N_3285
TTCGTGCTGGAGGGCATGTCCCTTGGTAACCAGAATAGGCG
>N_3286
GATTTACAGGAAAGAACCACCAGTTTAACCCGTTAAGTAAA
>N_3287
TCGTTTGAGTGGCTGAATCTCAGCATAGACATTAGGCCATG
>N_3288
GGCCGATGCCAGCGCTCCTACTTGAATTTGCACGGTCAGTT
>N_3289
CCTTGCTACCACGAGCCCCGCACCCAAAGCGGTTTATCTCC
>N_3290
TTCGAAGGTACCTCGTGGGTCCTCTCCGACCACTGCGGAAG
>N_3291
TCAGTCCCCTCGCTGTCCAACGCGGGAGCCAGTTATTTGGA
>N_3292
TTGGCGAGCATACGTCTATTCGCGTCGGGATCGAGAGAGGT
>N_3293
ACGCGGGAACCGTGTAGATCCTCACCGCGAGCCAACAAACA
>N_3294
TGACTGTGATCGAAACACAGCGGCGAGGAAAGGCAATCCGC
>N_3295
TTCTAACCCGTCGACACCCCCTTTGAGCTCTCGTAACGACG
>N_3296
TTCACCGCGAGTGACGCGCTCGACTAAAGTCTTAGCACTTT
>N_3297
ACTGACGTTTTGCCCCAATCCCTGCTATGTAGTGCGCAGGC
>N_3298
ACCGGGTAATATAGAAATGTCTACTGCTCCTATACCAGCCG
>N_3299
GCAGCGCTAGTACCGCTAAACGTTTTGCAAATCAAAATTCG
>N_3300
ATTGTCGACGGGCTCCTAGGCCTAGTATTCGTTGAATTTAG
>N_3301
TACACGGTTAGGGTACCTCGCTGACGTCCTGATTCACGTCT
>N_3302
GAGTGCGGTTAACACGGTGTCGAGACACGCAGTAATACCCT
>N_3303
GGGATCGGTATTGTGTCATGCTGGTTCGTGTTGAAAAAAGC
>N_3304
ACCCGTCGACTCATCCGGAGCCAAACGCGGGCGCATCTATC
>N_3305
CCGGTGGAAAGCTAGATAGACTAGGAACTCCGTGGATAGAA
>N_3306
AAGCCCCTCAAAGAACAAAGCAGATATATTCCTGATACCGG
>N_3307
TAACGGTTAGGGGATTAGAGCGTCAACATGCGCAGACGCGG
>N_3308
CCTTGCTGAAGTCGACCCGACTCCATACTACGCAGCCCTCA
>N_3309
GTCTCGTTCTAAGGGGGAAACTGTTAGGACTTAGTGAAGGT
>N_3310
TCGCGATTGCATTCTACATCCTTACCCGTCCGCAGACGAAC
>N_3311
AGATGGCTCCGTTGATTCGACCCCCGTGTCATCAAGCGCCA
>N_3312
CGTGCCGGCCTTTCTGAACGCATCATAAAAACTTATAAATT
>N_3313
GTGCAATCGCCTGGACCGACCTACTCTTCCGACCAGGGAAG
>N_3314
ATCTAACTAGGCTCCTGAGCCTCTCTGGGGGCCTAGCTGGT
>N_3315
ACTGAGCATAGCTGAGTGTACCATTTACCTGTTGACAGACT
>N_3316
ATGTGCTAGCGAGCCCAGTCCGGTATTCGCCGCACCATACA
>N_3317
AGGGCCTGTCGATCCCATCACATTTAAGATTAGGAAAGCAT
>N_3318
GGTGCACTAAAAAAAAGACGCGGTTGCCACGTTCCAGATCC
>N_3319
CACACCCTCACCTCAGTTTACCCTAGCCTACATGCGGTGTA
>N_3320
GTAGAATAAATTAGCCCCTTCAGACACCACCGCGGTAAACA
>N_3321
TATAGCTTGCCCTAAATCGTCCACAGGTCACTCGACCACAT
>N_3322
GAAGTTAAAGGCAGTTCCGACGAGCAGACCGCTGCTTGTAT
>N_3323
GTGTCTTCCAAGTGCGAGTCCGAAATTGTTTCCGAGTTATA
>N_3324
CCGTTTCGTTGGCCGCGACTCGAAAGGCGGGCTGGATGTGG
>N_3325
CCAATACTTGTAAGTCCATGCCTGGTCGTGCGCGGTGTACT
>N_3326
AGATGCAGATCTGTCCTGGGCTCAGCAATTTTTACTGGTTT
>N_3327
CCTTTCGAACGCCAGGCGTACCGCGTGCGACAGGTAACGTC
>N_3328
GCGAAATGCGACAACGTAAACACTCCTGCCTGCCGCTTATT
>N_3329
TCTCACTAGATCCTAGAGTCCGGACAGGGGCGAGGCAGCCC
>N_3330
ATACTCGGAGACGATCGAGCCCTGCTGAGGGAGCGGGACCG
>N_3331
CTCAACTAAAGCCCGATCCCCTGCTACGTACGCGACTACCC
>N_3332
ATTAGTAAAGGTGACTAACTCGCCCCGATGTCCCACGCTCA
>N_3333
GTACGCTGTAGAGTTAAGCACTCTGAGTTTTCCTCACAGCG
>N_3334
GACACACGGAGCCGAGTTGGCTTGAGTGTTGTGACCCCGTG
>N_3335
TCTACTGAAAACGTAATGAGCCCGGCCCACGCCCTTTGAGG
>N_3336
GGTTAATAATCTCGCACTCTCACTATGATATCGGCGCCTCA
>N_3337
GTGGCCTCCACCGTTGACGTCGTTAAATTCGAGCACTGTCG
>N_3338
CCCCCTTACAGGTCCCCAAACCGCTGCGAGACCGAACGTAA
>N_3339
TTGTAATTTTTCACTCCAGCCCAAGGGGGGTGGGTCTTAAC
>N_3340
ATCAACGCACCGGAACGACGCAGCAGTGAGTCCCTCGCTTG
>N_3341
TGTTTTAACGTGGCTCTCTACACGGGCCCCGACAAGGCGGT
>N_3342
ACGCCTTATCAGTAACCGTCCGAACGCCGGGGAGCTCGCCC
>N_3343
CTAATTGCTGAAGTATGTCACGACTGCGAATCTGTTAGGTA
>N_3344
TAAAGAGGGACTTGGAACCCCTCGCACCGAGTAGAATTACA
>N_3345
GTGTGTTACTGGCGGCCGCACAGGATAGTTACTTAACGCAG
>N_3346
GTTAAGAGAACGGGCGCTATCCACTCCGTGTCATTTTGTTG
>N_3347
TTATATAAGGGCTGGCCGTGCGCCCGCGTATCAAGGTCCCG
>N_3348
CGAGACTCGCGTTCAGTTCCCAATCGGACTCCCTCCGTGTA
>N_3349
ATATCTAATCTGCACTGCGGCGCTAGGAGCGGACGACTACT
>N_3350
ACGTAAACACGAGGGACAGGCCTGCTCCCCAGTCCTAATGC
>N_3351
GGCCCGTTTCCATGGTAACACTCAACGATAGTAGCCCTCCG
>N_3352
GGAGCTCTGAACTGTACCTACCTAGCTCCCTAGCAATCCGG
>N_3353
AATAATCGCCAGTACGATACCTAAGAGTCGCACTGCTAGTT
>N_3354
ATTGTAGCTGCGGTGCAAAGCCCTGAATAGGTTCTGTAGAA
>N_3355
CAGATCCGTACCGCCCTCATCAACGTGTACTGCTTTGACTT
>N_3356
ACGTCGTACTTTGAGCGTCGCTCCGCCAGCCTCTATAGACG
>N_3357
CAGTTTCCCGTTTAGGTACTCCCTACAAGCTCCGTAGTGCG
>N_3358
TGGCGTGTCAGCGGCCGGATCGGGACGCACTAGCTCCTCCT
>N_3359
GGCACCATACCGGGGCTATGCAATCAGAGCTGTGGCATATA
>N_3360
CTACCTGTGCCGCATATATGCGAAAGTACTTATTCTGCAAC
>N_3361
CCAACGTAGGCTTTTTCGTACACAGCTGACCATCCATCAGG
>N_3362
CTATTACGATCGAAGTTGCGCGGGGAAGTGTGGTCTGGAGT
>N_3363
GCCGATACGTGTACACCCTGCAGACAGGCGCTCTCAGGTTT
>N_3364
GTGGGTCCTACCGACGCCTTCGCGTCGATGAACTTACCCGC
>N_3365
GGCCAAAGGCCTGTCGAAGTCTCCACTCGTTCCACATTTTT
>N_3366
ATTTTGAAACCTATATATGACTCTCGTATTTGGGAGGCGAC
>N_3367
AAGACGGGGATCTTTGCGCACCCCCATATTGCTACGCGAGA
>N_3368
GGAGCCGCTTATATTCAAATCAATCGCGGCAGTGATGTCCT
>N_3369
CATGGGTTAGGCATCGTCTTCCAACTTTCGGTGAGAACAAC
>N_3370
CGGCCTTTCACGAGTGACCACGAATCGATGTACTACTGGCA
>N_3371
TCGGCGTTATAGAAGTGTCTCGCCCCGACATCGATCCGATG
>N_3372
GTACCCTTTAACATAGTAGGCCACTATGCCAACTTACTGGT
>N_3373
TTAGGGCCAGCCAGATTCTACTCACTAACGGTAAATCACTC
>N_3374
CGCAACTCCCGCGCCCCCTTCAGACTTAAGTCCTTGCGGTA
>N_3375
AGGGGGTCACATTACCCCCGCTAGTCTGCTTTCTCCCGACC
>N_3376
AAATTAAGTCTGGTTGTTAACGAGTTTTTAGATATGCACAT
>N_3377
TGCCTATTCGCTCTGCAGCCCCGTGGCTACTAGGGGAGGTG
>N_3378
AACATGTTAAATTTGACGGACTGTGAGTAACCGCCCCAGCC
>N_3379
ACCAGGGCGTGTGTTTGTAACCTGTATAGGCAGACTTATAT
>N_3380
CCTCAAACGACCCGGTCGGACGAACATTCCCATACATATCT
>N_3381
GAAGTGCATGCCGGAAGAGCCTATGGTAGTGGTCCCCGTAG
>N_3382
GGGTGAACCTGGGGTAATACCACTCAACTATTCTGCATTAT
>N_3383
GAGGATAATACATCATCCATCGTCTTCGTCCTTCGGCGACA
>N_3384
GTTAGGCTATGCACTACTAGCACTCGCTTTATTGAGCGTAC
>N_3385
TCGGGCATAATAAATCTTTTCCTCGATGAGCCCCCTGGTTC
>N_3386
CTAGCCAGCGCAATATTATACGAATCCAATCCTTCCAATAC
>N_3387
CTAGTACGCCTCGTAGCTCACACACTGAACTGCCCCTTCCG
>N_3388
GGTCAGGCTACTCGAATATGCCGCACGATAGCAAATGTACT
>N_3389
CGTACCCCTACCTGTTTTCACCTATCCCAACACGCAGTGTT
>N_3390
GTTGTAATTCAAGTCTGTATCCCAAAGCGCTTGGTGCTTGG
>N_3391
CCCGAATGTAGGTATCTGGCCGCCGGTACTAACACGAGAGC
>N_3392
CCACAGGGCTGACTCTTGCCCGCTAGGGGTATAGTTCGACG
>N_3393
GAGGTATCTCAGCTAGCTCTCCCACCTCTTGGGAGTTGATC
>N_3394
CGTCATCGTATACTTGGGCACAGGATATCTAACAGGAGCGG
>N_3395
CTATAACGCTGGAGGCTCGACTACTTGTGCGGCAGATGCTA
>N_3396
CCCATTGGGGAGACCGGATCCCGTGTGAGGGCCAAATTAAC
>N_3397
ATATGCCAATTAAAGTCAACCGATATAATTGGGTTTGCCCC
>N_3398
TGCTGTCTATGATCCTGTATCCCAGAGTTGTACTCTGACGC
>N_3399
CGTTCGTGGTCGCTATGGTCCTCATAACGCTACGCCGTGCT
>N_3400
CCCGCCATTCAGCCGAAAGTCTGTCTTGATGTGGTCTAGCA
>N_3401
TTCGGGCGAAGCCGCGGCCGCTAATAGCAGCACGGATAACT
>N_3402
GGTCCATTAACTGTGCCCGGCGTCTCGCGTTCCTTTGCACC
>N_3403
CCTTTTACTGGCCGTTGTTTCGGAATACCATCTGGCACGCC
>N_3404
GGCGCGGGCAAACGCATCCTCGTCGAGGGACCCCACGCTGA
>N_3405
CGGACTAATTACACCCTCGTCACTTTACTCGGGAATGTAAC
>N_3406
CCCAATAATACGGTTACGGCCTAAATGGTGCGTCCACCTCA
>N_3407
TGAATACGAGTTTAGAAGAACAACCGGATACACCCTAAGCG
>N_3408
CGACAAGTATGTCCCAATTGCCTTGGAGGAGCTTTTCATTT
>N_3409
TCCGCCTCACGCTCTCAACACCCGCCGAGCCCCCATGAGTC
>N_3410
GAGGAACCACGTTGCCGCTTCTCTTAACCCGTGACAAACAA
>N_3411
AGCTGAACACCAGCCGTTGGCTGAACGGCGCAAACAGGGCT
>N_3412
TGTGTAGCTCAATGGGTAGCCTGGCTGACATCGAACGCTAA
>N_3413
ACTTTGGACTGAATGTGGCGCACTAGCGGCGTACAAAGCCG
>N_3414
GCAAAGGATCTTTGTACAATCGTTGGCACGTGGACTGCACG
>N_3415
AAAAAACGACGCCTTAGAGTCTGGCGTTAATCCTGTTCGCC
>N_3416
GGGCACAGGTTTCTCGCATCCGAGATGATGCCAAGTGCACT
>N_3417
TCCATAGATCGTAGCAATAGCGATAGCCTAGGAGACACATC
>N_3418
ACTTTACACGCACGTGTTGTCGTTCGTGAAGTTACGGTCTA
>N_3419
GGGGAGGTAGTTGGGGGGTTCAGAAAGAGAACACCTATAGA
>N_3420
TTACAGTGTGTGGTTCGGACCGGCTCTTACAGCTTTAGGCA
>N_3421
CCGATTCAAGAATGCCTACGCTCCTGTGGGGGATAGGGGGA
>N_3422
TTATCCACGTACGGGTTCAGCGTCGTGGGGGCACGTGTTTT
>N_3423
ACGCTGCACGGCGGGTATCACAGATTTAAGGTTATTGTAGA
>N_3424
GACGAGGAATGGTCCAGCCTCTTTTACGGCGTTTGGTCGTG
>N_3425
AGGCCTGAGTAAACGCTTTCCCACCGGGATTCAGCAGAACC
>N_3426
GTAGTCCTCGCGCCCGTCACCCCTTGGCCGTCGCTCTATTA
>N_3427
TACGGGGCCTAATAGTTCGCCCCTTGAATGCATCCTGGCTG
>N_3428
AGTCCGTAGACAAAGGCTATCGAATATTTTGTCGGCCTAGT
>N_3429
ATGACGCAGAGTCAGTAATGCTTACTCACCTTCCTAGGCGA
>N_3430
CACGGAATTCGGTCGTGAGGCCAAGAGGTACAGGGGATGCT
>N_3431
GCTGGCCAAGGAACAATAACCTGTGGGGTATCATGGTCCTT
>N_3432
TCGGCGGCAAAGACCAGGGGCCCCACTGAAAACACACCTGG
>N_3433
AGCTGGCCGACGATCACCAACCCTGTATCCATGTCAGCAGC
>N_3434
AATTCATGTGCCGCGGGGCGCCCGAGTCGTTTCTGCCCGTC
>N_3435
TCCTTAGACTGTTTCAATGGCCTAGCACTCGACCCTACCAG
>N_3436
GTTAGGCGTCAAAGTTTTGACTCCTCCTGCCGGGCAATTGT
>N_3437
TTCCAGCCTCGCACTATGGGCCCCAGCGCGGTGAAGCCAGC
>N_3438
GTTTACGTTAAACAGTCGCTCTTAAGGTCGCTTTAAGCGCT
>N_3439
CTTGCGTTGTTTGGGGGCAGCGTCCTGTAGAATAGGGTCGC
>N_3440
TGCACATGCACCGATAGGATCGTAGTACGCGGGATGTTCAG
>N_3441
TCGTTCACTGAGAGGGATACCCACAAAGCCCCTACAGTGGT
>N_3442
CCGGGTGGCGGGGCTCTCCTCCTCAACTCGTACCATGATAC
>N_3443
AGGCCTGGTCCCTACAGGGACGGTAGTCCCAGAAGTGGCGC
>N_3444
AGACGCCCTGAGGGGAGACCCCCTGAAAGCGGACTATACAC
>N_3445
CACCCCGAGCCCGGCCCCGACGCTCCGTAGGAACGCTGAAA
>N_3446
AGGGTTACGCCTTTTTGATGCGCTACAAAGCGATTTACGCG
>N_3447
TAGGCCAAAACGTGTAGAGGCACACGTGTATTCAACAGTAC
>N_3448
TACCGGTTGTCCCTAGTTCGCTGTCAGGGAGTCAATGCGGG
>N_3449
ACCATGTGGCTCTGTAGTAACATCGGAGAAAAGACCCATAA
>N_3450
GCACAAGCCGAAACATGAAACCCAAATGAGACCCGATCGTG
>N_3451
AACGTAGGAGGCCATAAGGCCTAGCCCCGGCGGGTTGTACC
>N_3452
ATCTCGGTCGATTCGTATAGCAGGATCCCAGATATTTCAGG
>N_3453
GGTATCCTCGAAGAATGCATCTCCAAGGCTTGCGCGACATA
>N_3454
TATTTACGCCGTATAGCAGTCGCCGGGCACTCCCCTTACAG
>N_3455
AGGCGATATGGTGCGAGCGCCTGGCACTCTAGCAGGGGACC
>N_3456
AAGGGTATGTAATTATTTCCCCGACTAAGGGTTCGCTCGCG
>N_3457
TCAGTATTAAACAGTCAAACCAGGTTTATACAAGCCATCGT
>N_3458
GTTTTACAGGGGTGAGTGACCCAAATTATACCTTACTTCGC
>N_3459
GCCCACCGGATCCACCCGTACTCAACCTTTTGCAATACGAA
>N_3460
ATAAGGGGAGAGCGTAATGTCATCTGACCTAGGGATAATGG
>N_3461
ACCCCCAACCGTGATTTTTACTAACCATATAACCTTACCCG
>N_3462
CTGCCCTTCACGATAAGAGTCACTTTGATGTCTTGCGGGCA
>N_3463
CGGATTCATCGGTGACCGTACAGGAGCATCTCATCAAAAGT
>N_3464
TTGGGCAAATTCTGAATGTTCCAACGGTCCATAATGTCTTC
>N_3465
ATCAGTCCTGGCGCATGACACCCTAGTCTGCACAGCGGTAT
>N_3466
GTTACCGACATCTAATCAGTCCGTCGACGCCGCATCGATAT
>N_3467
TATGTTATTCCCGTCGTCCACGAAGGAGCCGGTACCCACTA
>N_3468
GGGTCCAACATCGGGCCTGCCCCCTAATTGGAAAGAGGTAC
>N_3469
GGTTACGGACTTACCCTTCACGACTCATATTTAATACAGTA
>N_3470
TGAGCGAGAACGCCTGGGATCCCTTCCGCATATATGACACT
>N_3471
CATCTCTGTAGAATTTAGGGCCCTGCTCAGCACCACTGCGC
>N_3472
AGCGGGGCATACATAGGGGCCGGCCAAATGACGGGTTCTAG
>N_3473
ACATATAGATAGGTGTACACCACGATTCTCCACAGTTAGCC
>N_3474
GGGACGTACCGGCCATTCGGCCCAATGCAACGCGGACGGTG
>N_3475
GTGCGCGCCCAGCCAGCCCTCAGTGGCGAGAGACAAAGGAT
>N_3476
CAATACGCTGCCCTGTTATGCTTTGGCAGGATCTCCCTAGC
>N_3477
CGACGTCCATGGTAGCTAACCACTAGTGTCCGGTCGCTTGC
>N_3478
AGGGAGGCACTTGTGGGGTCCCTTATGTAACGAAGACCACC
>N_3479
TGATTTGATGGCCGAGGGCACCAGAACCTAGCACAAGCATT
>N_3480
AGTAGTCGAGGAGAGGTCCCCACATCTCTTGTCTAAGAACA
>N_3481
GCGTTAACTAAGCGACTGTACTCTGTATGCCCGCTACACCC
>N_3482
TATGTCCCCGGTTAGTCAAGCCTTTAATCAGAATTACTTTC
>N_3483
ACATCCTGGGGGAGTTGGGTCCTATCGCTACGTTTAGAATC
>N_3484
ATCCCGCCCCTTTATATGCGCCCGAAGGTTCGCTAACTAAA
>N_3485
CATTTCGGGGGATGGCCTGCCACAGCTAGAATGGAGTAGTT
>N_3486
GTCTGTGCGATTTGATCCGGCTAGCCCTTGCCGCGTCTGTC
>N_3487
GACTCAATAACTGCGAGTACCTCATTAGTCCCGCTAAGCAT
>N_3488
AGTTGACTTGTCCCCGCGTACGTTTATGATGTAACATATCC
>N_3489
CCTCCTTCCATTGACCGAACCACGAAAACGGGTAATAGATC
>N_3490
GTGCGCTTTCGTGTTGCTCGCACAAAGACTTTAACTTTGGG
>N_3491
TACCGCCTCACTCTCCTTGACTATAACGACAAAGGCGCCTA
>N_3492
TGCCCTATTATTGCCATCAACTTCCGACTTTTCTCGTGCGG
>N_3493
ACCTTGCCACTAACATTTAACCGATACAAATTAGACGTGGG
>N_3494
GCGCCCGCATCATGAGTAACCGTCTGCGTTTAGGTATAAAT
>N_3495
CTCGCAAACTTCACATACACCAAAGCCTGTGGCCCGTGCAT
>N_3496
GGAGATCCCTTTAACTTGAACTTGAACGGTGTAAAGACTGT
>N_3497
GCGCATTACTCGGCGCACTCCTCTTCGGATAGAGAGACAAC
>N_3498
ATCGTTGGATGATCTTAGCGCTAGGACCTGGTGCTGTAACA
>N_3499
TAGTTGTTTATATTCCTAAACGACACCCTTAGCCGTATATT
>N_3500
ACAGTAAGTCAGTGCAGGACCTGTAAATGAGATTCTTGATA
>N_3501
GCACGTAACGTTGCCCCACCCCGACGGGCCTGATCCGTTCC
>N_3502
AAGTGTGAATAAGGTACTCGCTTCAGAGTTCCGAGAAGATT
>N_3503
GATCTAGTGCTCTATCTCCTCACTCGGTACCGGGCCGAAGT
>N_3504
TACGTGGTCCTGCACCGATCCCTCCACCTCTGTAGCTTCCG
>N_3505
AATATGAATTTAGGACCCTTCGGGCCAGAGCAGACTATCAG
>N_3506
GTGTTTAGATGACGAGCCAGCGTAGTGACTATCCCGAGGCT
>N_3507
GCGCGCCACATTAGGAGGGTCACGGGCATTGAATCACGCGC
>N_3508
GCCTGCGCTCGGAATTGGGTCTTTAAGGACTCAGCCCGGGT
>N_3509
CGATAGCCCAAGCCTCAGAGCTAGGAGGGAACAGGTCTCTA
>N_3510
AACTAGCTCCTTATTGTGGGCAAAAGTAGGAGTAATTCGCC
>N_3511
CTAGACGCTCTCTCCCTTTTCTAAAATGGAAAGAATTGGCT
>N_3512
AACCAAGCATCACGTCTTAACAAAGGTCCCGACAGGAGCCA
>N_3513
CAGCTATGCTCCGTCCTGAGCACAACATGAGTCCTAGTTTT
>N_3514
GACGTAACGTCCCGTTCTCTCGCCTCGAATTGAGATTCCAG
>N_3515
CATAGGCCTAGCTGCTTCCCCCTGACACTGTTTATTATCGT
>N_3516
GTTGGCATCGAAGAGATTATCAATAAGTATGGGTTAGGGCA
>N_3517
CGCTCCCTTGTCTTATAAAACATTTTTGTAACCGAAGGGCG
>N_3518
CATTGACGGTTAACCTCGTTCCTATTTCCCATGAGCGATTT
>N_3519
CTCAAGTGCGGGCTCGCGATCAGGGAAAAAACAGACACCGG
>N_3520
CAAACCGTGATGGTGCAGCGCAGTGGCTGGTGGGTCTAATC
>N_3521
GCGTGTATCTGAGTAGCCTCCTTCCGATCCTGTTGCCGTCC
>N_3522
CCGCTGCTTTGAGGGGCTTGCTGGAGGGCTGACACCTTCTC
>N_3523
ATTGCCTGGCTTTTCCGAACCTTATCTAGGCCGGTTGTACC
>N_3524
CCCCCGACCCGGGACTTGGCCTAGGCTCGGTAAAGCTAGCT
>N_3525
GCGTGGGGAGACGTCCATATCTGGTACACTAAAACTATCCC
>N_3526
CCGACGGGTTAATACGTAGTCTTACCAGTTGAAAAACTCGG
>N_3527
GAGTATTCTAGCCTACTAGCCTAATCTACTAGGCCGTGCCC
>N_3528
GTTTAGGGTGTCCTGCGACTCCCAGTCTAATATAGCGCACC
>N_3529
GCTTGCCTCTCCTTCGTGAACCAAGGCATTAAGAGAGGGAG
>N_3530
TTGGGACGTATACATGCTCCCTGTCAATGATATGGGCGTTT
>N_3531
TTGGGGAATTTTCGCTGCTGCCTGACCACGGTGAGAACAAA
>N_3532
GTAGCGTGTGCGAGCAATAGCCTCAGTGATTTGACGATGCG
>N_3533
TTAAAATGGGGATGGTAGATCGAGCGTTGTGGGGTCATTAT
>N_3534
GGCCCACGTCATAGTCGAACCCCTTTGTGAATGTAAAAAGC
>N_3535
TCTGACGCTGAAAGTTAGTCCACGTCCGTCACGCCTAACTT
>N_3536
GACAAGCGCACCTACTCTGTCACTCATTGACCTATACGTGT
>N_3537
AAGTAGTAGGAGAAGAACGGCGATGTTCAGGGGTTCTACAT
>N_3538
TTGATAACAAAACCCTATGCCCGGGCGCGGGCACCAGTACT
>N_3539
GCCCCCGGACCAGACGCCTCCCGTCTATCTTGATCAGCTTG
>N_3540
CCCAAATGGTCTCCCGCAGGCTCTTTTCTCCCTTGGGCGAC
>N_3541
AACTGTATCTCAATGTGGGACCCGGGAGGGTAGACGGATCC
>N_3542
GTACTAGAGTGGGAACCAAACACGAGCAGACTGAGAGCCCT
>N_3543
GAGGCTAAACCGCGAAGGACCCGTACTATGCGACCGAGTAC
>N_3544
AGATGGACGGACACATAGACCGATCACACACAACCGTTTTC
>N_3545
GTGTGCTATTCCGTTGCTGACGGATATGAAGACGGGAAGTT
>N_3546
TGTTCGCCAATGCGGGGCCCCGGCGACGTAAAGATCTTTTT
>N_3547
GTTGTCATTGCGAACAGCGGCTATTTTTAACAACCATCTCC
>N_3548
GGTATTTGGTTCCGTTGGCACGAACTCATAACGTCAGCACA
>N_3549
GATAATTCATGACACTGCCACGATATAACCTCCCGCTCTGT
>N_3550
TAGACAGCTAAGGCGCGGAGCCCTATCCGAGACAAGACTGC
>N_3551
CAATTGGCATTGTCCCTTGCCAGTTGCAGCTTACGTTGCGG
>N_3552
CAATAGTCCGAGGGAATCGTCGCTAATGATAAATAGTCAGC
>N_3553
GAGTGTGGAACATTGCAGTTCCACTAAAAGGGTCGGAAACA
>N_3554
GTTCCGGCCCGAACGAAACACTTTACTAGCGTGGCATGTAT
>N_3555
AGCGCGTCCTCGGAAAGAACCCTAATGTTGGGTTACACCCG
>N_3556
TGGGACACAGAATACAAGGCCCGCCTCCCAGATGGTGACCT
>N_3557
TGCCACCCAATCCACATGTACTACTTCGATAAAGCCGTGAG
>N_3558
TGCGACGAGTGGGCCAGGCGCTTTTCGTGAACGTTGGAACC
>N_3559
TTAACCGCGTTCGCGAACATCGGCTCCTTACGAACTGGCAT
>N_3560
ACGGCTTACCCATAGCGTAACACAACAGGTTTATAAATTGT
>N_3561
GGCATAACCTAAGGTCCTATCCCGCTGCATACCGCCTAATG
>N_3562
TGCTACGATTACCTTAAACACTTTTATTCACTGTCGGTACT
>N_3563
CCCAGACGCCAACGATTACCCTGCGTTTAACAGGCACTCAA
>N_3564
GCGGCATACTATGGCTATCGCGAAAGCGGCTGTAGCGGATG
>N_3565
GAACCTCCTGAAGCGAAGATCGTTTTACCCTTAGTAGTAAA
>N_3566
TCGCACGCAGAATCTCGCACCGAGCACGTCCACCCTTTACC
>N_3567
AATATGAAAATGTACTGCAACGTGACGACACGCTGCCCTAC
>N_3568
GTCTACTGGAGGCGCCCTCTCGCTCTTGTCTTCGGTACGTG
>N_3569
GGTCACCCCACAAACGGGAACACCACTCATTATCTCGAGGT
>N_3570
CCGGGGCAGTGGGCCAGGTCCTCCCTACAACGCTGCTTGGT
>N_3571
ATCCAATACATAGGTAGCGGCTTGGTATCTCAAGCTCTAGC
>N_3572
TTTCCCGACTTGGCCATTAACGAATATAGACATCAAGCCCA
>N_3573
CGCGGAATACAACACTGGATCATTCCCGCTCTTAGCTGTCA
>N_3574
ACAGGGAGTCGGTACAAATTCCTAGCCCCTGTATACTTCAA
>N_3575
CGGGCACAAAATATGAGGGTCTTTGCGCGTAGGTGGTGCGG
>N_3576
GCTCGGCACTGTTATAAAGGCGTTTGTGGCTAACGTCCAAG
>N_3577
CATTCAGTAGGTCCACTGCCCGAGTCGTTTGGGATTCTTCC
>N_3578
GCCGTCAGCCCCACTATCAACCCATAGCTACAGATATGTTA
>N_3579
GTTACGTCACTCCCGCTGATCCAACTCGTGTGCAGTCGACA
>N_3580
ATACTTATGCTGCCCGTGTACTATAGACGGCGCGTTATCGT
>N_3581
ACTGTATCCTGTTCTGTATGCTACCCATTCGGAGATGAAAC
>N_3582
AATAATTCACCGTCCCGCATCTTACCAAATTCGCTGGAAAG
>N_3583
GCTGAAGATTAAATATGCCACTCTCCACCTTTGACCCGCTG
>N_3584
TATATGCCCACGACAGAAACCCTTAATGATCACCGGTGGGC
>N_3585
TGTACACGCCAAACATACGACATTCAAAAGCGCTACACCCT
>N_3586
AGAAAACTAAACCCAGCGTACCGCCCCTAGAGTCCGCCCAG
>N_3587
TGCGCTGGTCAGCGTCAGTACCAGCGTAGCAGTTTTGATTT
>N_3588
ATAATCAATTGGCCCAGCGCCAACATTTAGGGGACTCTACC
>N_3589
CCCCATTTCTCACGGAATTACCTTGTCGGGGGATCGCCGAT
>N_3590
AGCCATGCATATGTGAAGTACGGGTTTTTTCCCAAGGTTTG
>N_3591
CCAGGCATCTCTCCGGGGCCCACCGCTCTCCGCCACCTTGC
>N_3592
CTTCCTATCAGTCTGGCGAACTAGAGGATACCTTATCCCGC
>N_3593
TTCTGCAGATGTGTGCGGGGCTAAGTGATCCGGGGGTTTCA
>N_3594
GCCGATGCTCCGTCGGGGGGCGATTTTCGTTCCGTGATACA
>N_3595
CCATGGCGGGAGTATCGTCACACGCGTCGTAGCCGGCCGGG
>N_3596
ACGGTGGACCCTTGTCAATTCGATTGGAAGGAAGAGTCGAG
>N_3597
TCATCGTCATCCACACCTAACGGTAAGACAGGCTGGACGAG
>N_3598
ATCAAAATTGGTTTACGTTACCATATATAACTGCGGTACCG
>N_3599
TGAAGTGGCCGATGGCAATCCGAACTTCCCCGCAACGTGGG
>N_3600
GTATCGTTGTTGTAGTCTTACATCATGGTAACACATGGAGA
>N_3601
TTGGCAACACGACGATCCTGCGTGATTACTTATGCCGAACC
>N_3602
ACGTGCGTTAATGTAGAAAACTCACCAAGACCCGATGGGTA
>N_3603
ATGTTAGCAACCATACCTATCACGTCACCTAGAGTCGTCCC
>N_3604
CCATCTTTAGGGCTTAGCCCCCGCGTTATGCGGCAGCCTTC
>N_3605
ATGCCTGCTCTTGCGTCACGCACCCAGGATCTGTAGGGGGA
>N_3606
GCCAGTCGGATATAGGACCACAGATAAAGTCTAATCCATTT
>N_3607
GCCGCCTGCCGTGTATAAGACAGTTGCACCGCATTGATCTA
>N_3608
ACACTTCGCATGTGGCGGAGCATTGAGGCCCGAAATCCTGT
>N_3609
TAAATTCCCCACATCTTCGACTCGTTCCCCGGTCTTTATAT
>N_3610
TTACCAATTCTGTGACACTACACGCACTGGAGTCAGTCTGT
>N_3611
GAACCGGTCCCGCTTCTGATCTGATGGATCAACGCTAGTCA
>N_3612
AGATTATGTGCAGAAGCGTCCGCTTAGGGAGACCTGACCAA
>N_3613
CATCTAATAGGTAGCTCAATCTCGGATATCCTGTCTGCGGG
>N_3614
CCCCCACGTCGCACTGAATCCTTTTTTTAACAGAGCCGACG
>N_3615
TGTAAGCAATAGTGTCCGAACGTCGGTGGACGTCGAAGCTG
>N_3616
GGACCTACGACCACAGCTTCCGTATCCCTTTTGTGTGACCG
>N_3617
GTTACTTTTTAATTGGATGGCCGCTAGGTCGTGAATCCCGC
>N_3618
TTGTACTTCTGGTCTGGCTCCTGATACCGCCGGGCTTAGGT
>N_3619
CTACGATGCGTACCGATTGGCATTATGCCCCCGTCTGACAT
>N_3620
CGGCCTGTCGAAAGGGCTAGCCGAAAGCCACTACAGGTAGG
>N_3621
CCATGGTCAGAGGAGGGATCCGTATAGTGTCTGGATTATGC
>N_3622
CAGCGCGCGCATAAGGTGTACTTTTTGATCACCTATATACT
>N_3623
GACAGGCTCAGAATTGATTTCGAAACAGCTCACGGACGCGG
>N_3624
ACGGACTGAGCACAGATGGACAGGGGGGTTGGCCGGAACGA
>N_3625
TAAGAGCCGTACGGTTGTGGCGAACAACACCCTTCGTAGAA
>N_3626
TTAAGGTGAAAATGCTGCGTCGCGTGCGTACGCAGAGGTAC
>N_3627
CCCCTCATTATATTGCCGGGCCTGTTTGGGCTTTTGATATG
>N_3628
GTTCCAGGCGTCGCGATGACCAAAATATTAGACGGACAGCC
>N_3629
ACCCCTATGCGACTCTCATCCTAGAAGGTGACTGACTCGTA
>N_3630
CCCCGCCGGTAGGCGGCGAACATGATTCGTCCGGCTCCAAC
>N_3631
CGTGGTAGGCATATCCAAGACTCCGTCTGCGCCTACGGCGT
>N_3632
GATGGTCATAATAACCAGCACATCACAGCAGCGAGTACCAC
>N_3633
AAAGTAGTTTAACCGAAAGGCTAACTAGGTAAGTGCACGGG
>N_3634
GCATAAATACGACACTGGTCCCCTACGATGTCGATCTCCGG
>N_3635
CGCGGGGCTTACCTAATATCCGTACAACTCAACATTACCTA
>N_3636
GGATGTAGGTACGGGTCAAACGTCGCCGCGTGGCTACTGCC
>N_3637
CTCGGCTCCGAGAGATCCAGCTCGGGGCAGTTGGGTACCCA
>N_3638
CGTATCAATTTTCTCCAGTCCTCAAGCACCTAGTATCCCGG
>N_3639
TCAAATAGCGAAACGAAAGGCTAAACTTGTCGAGCGCACTA
>N_3640
GCGCCTAAAATCGTTGATCACCGGTCTATTGCGTGAGTGAT
>N_3641
CGCGCCACTGTCAGCGCCGACGGTTCTGTAGTATAAGACCG
>N_3642
GGGGAAAAAAGAGTCGAAGTCACGGAACAGCCGCATCGTCG
>N_3643
GGAAGACAGAGTGATGCCAGCATACGTTCAGAGCCATACAT
>N_3644
TGTAAATATGAGTTTCTCCTCGGCAAGCTGGAGCGCGCTTA
>N_3645
GACTCGCCCCCTTACTGGATCGGGTCCTGGTGCCTTCTCCC
>N_3646
GTAAGCCGTAATGAGGGGCACCTGAGCTTTCTTCCACTAAG
>N_3647
CCGCCGGGGTCGTGCTCCGTCCCGTACGCCACGCGTTGAGA
>N_3648
ATCGACTAGAACAAAACGGTCTAATTGAGGATTCTGTCTCC
>N_3649
TCAGGTACCGTTGTCTGGACCTACTGACACCTAATTTATAT
>N_3650
ACTAACAAGCCGGGTGGTTTCATACCCAGCACAAAACGGCA
>N_3651
TTTGATGCGTAGCCTTTGCACCAGATTTTGTCAGGGGCTCA
>N_3652
TTCGCAAACTCGTACTACCGCTTATTCTTCAGTGGGCTGTC
>N_3653
CCAAACTCGTGACGAGTAGCCGACAACCACGGGTAACGCCT
>N_3654
CATGGATCTTTTGCACCCTTCCTGGCGATAAATTGACCCCC
>N_3655
GGAAGGGATATTTGGCTCGTCCTGCGGTGTGGAGTACTTTT
>N_3656
CCCTACTCGGATTCGTATATCCCTAGGGGCCTCCTGATCCA
>N_3657
GGTTTTCTGGAAAGGGGGAGCCGGATTTTTAAAGAGTACGA
>N_3658
GCCCGCGGGTATTGTATGACCAATGTTCATGTGACTTGGCT
>N_3659
CTTTGGTCTCCAGGTGTCTTCGGTCGGTCGCATTGCCCACA
>N_3660
AACTCGATTTGTCTATGTAACAGGCCGTTTGGGTAAATTAA
>N_3661
CAAGTGAATTATGTTGACGCCTTACCATCTAGAAAATAACT
>N_3662
CGATGCGGCCCCAGCCCTCACAGAATGTTGTGAACTACGAG
>N_3663
GAGAAACTGCGAGGCTCAAACGTCAATAAATACGTGAACCT
>N_3664
ATACAAACACAGTTCGAAATCTGACACAACTCTACGCACTG
>N_3665
GACAGGCTAAACGTGTCGACCCATTGGGTCTTTTATGGCCA
>N_3666
ATTCTTTGTCACACAATGTACCCTCAAGGTAGGAACCTCGC
>N_3667
AATAGGACACGACTTCTGGGCCGCGAGCACAATTTTTAAAC
>N_3668
TGCCCACAGCACCAACCCATCGTTGCTTCGGATCTCCGGGA
>N_3669
TAGTTCAATATTACGGATGCCCGGTTGTAGGGGGCATTTAA
>N_3670
ACAATCCGTTTGACCGTAAGCCAAATTGCCGGTCTAACAAC
>N_3671
TAGATTCCGGGTCCATGTTGCACCCTACCTGCTTGCTCGGC
>N_3672
TGGACCATCAATCCGATGGGCACAGTATCAGGTCCGGAGCT
>N_3673
CGACGCAGGCTCCCCATGTTCAGTGGCACGAGTGGGCCTTG
>N_3674
CCTTCACCCCAAATGGCGAGCACGGTTTGGACTTCCGCTTT
>N_3675
TTCCCGCTACGTTGACTTCTCGGTGCCCGAGGACGGGTTTT
>N_3676
TTACTGCCGTGCCTTATTGACCGGCTGGCAAAGGTTCAGAC
>N_3677
CGGGTAGGGTAAGTGGTACGCACATAATCGGTACGTATTCT
>N_3678
TGGAGTGGACCAAGAGATTACTGCACACCGATTTGCATTCA
>N_3679
CAGTCTTTAAGCGTAACGCTCGGCCTCAGAACGTCGTATTA
>N_3680
AAAAGTGATCTAATTTTTAACAGTAAGCCAGTAGTGTACTA
>N_3681
CCATAAAAACGCCTGGTCAGCATTGTGGCGGGAACGGTTGT
>N_3682
TATCTCTGTGCTATTCGGGCCTATTAATAATTGAGCGCAGT
>N_3683
ATTCGGAATCTTATTTCACACGCAGGAGCCGTCTTTACTTG
>N_3684
AGTGGCCCACCATACATGACCAAAATCCGTAGCGCTGCAAC
>N_3685
ATACGGATAGTACGCACGAGCCGTATAGGTCGGCATATGAT
>N_3686
GATGAAGGAAACCGGACCGTCGAGGTCTTGCCGTCCGCCCG
>N_3687
CACGCGCTCTGGCCCGTGCTCGAGAGGGCCGCGTCCACCGT
>N_3688
CGCGGTGGATCCGTCCATCACATGGGTATAGCTGGTGTGCA
>N_3689
ACTGTTTCGCTAACCGCGGCCCCCACGCGCGGAAGGAAGAC
>N_3690
ATAGGGATGATCTGAGTCTACCTAAATGAAGCCAGTTAGTT
>N_3691
CGATCCATCTCGGTCTCCTACCCCTTGCCAACGTATTACTT
>N_3692
ACATACTCCGAGACCGAACCCGCACAAAGACGACGCCGGTT
>N_3693
CAGCCGAAAATCGTGCGGACCTACTGTGGTGTCTTGAGGAT
>N_3694
GGGCGGGCGGGGGGGGGACACTTCCCTGCTGCAATGCCGGT
>N_3695
ACTGGCGTCCCTGCCTCTGGCAAGCCGGCGCCACTGCGCGG
>N_3696
GGAGTTGGGCTGTTCATTGCCGTTTACAATGGGCTCCATAC
>N_3697
ATATCCCCATTAGGTACGATCGTAGACCCGTAAGGGTACGC
>N_3698
AGCCATAATTCATCTGTACTCTAAGTGGAGGTGCCCCATCA
>N_3699
TTTCAGCGCACGGTACTGGGCACACGCATTTGTGTATGGGA
>N_3700
CCCCGGGGGTGAGTGAGTTACATTTGTCGACCGCCATGTTA
>N_3701
ACCACCATTAGCATGGATGTCTATCTGGTACCAGACTATCT
>N_3702
GGCGTGGAGGGTGGAGCGGCCACACCACAGTATCATTTGCA
>N_3703
CTTATAGGTGCACCGTTCACCATTAGCTGTGCACGCCGAGA
>N_3704
TGTAAATTCGGGAATTACTTCAGCGGGAAAGCGGTTTGAGG
>N_3705
TATGTGCGTCCGTAAGGCCCCGCCAGGTGCGGGTCTGTGGC
>N_3706
TTCTACGGTTAGGACGAAACCAGGAGACAAAGAAGGGCGGG
>N_3707
CAAGAGGTCATTTAGGTGGGCAAAAACGATTTATCCTCTCT
>N_3708
GGGACTCGAGGTTTGAGATGCCAAGGCAGCAGCTCTTTTGA
>N_3709
AACGTGTGTAAGGTACCGTGCGGGTATCTTAAGAACTTGAG
>N_3710
GCGTTGTGCTCAATGCTCCCCTATCTTCCATGCAAGTAGTG
>N_3711
AGCGCCAGTCTACAAACTACCCGGCTGTATTCCGCAAGTCT
>N_3712
ATACCCGCATTAGGCACTAGCACGCCACAAGGTTTGTTGTA
>N_3713
CGCTCAGGGACAGTTGTCTCCCGGGGACGGCTAGCGGGTCC
>N_3714
CTACCAGGTCCCGCTGCTCGCATATATCCGTCCTGCGCCAT
>N_3715
TGGCACGAATATCCGAATTTCTCGCTCATGACTGACCGGCG
>N_3716
TTACAAATACTATGCAGTAACGCTTCTACTCGAATGTTCTT
>N_3717
AAGTGGCAAAGTCGGGTGCGCGGTTTACCCTATTGGTTGTT
>N_3718
CGTTACAGGTCCAGAATGTTCCAATAGCCCGACGCATGCTT
>N_3719
CCGGTCTCACGTTTCTCACCCTGATGAATCCCAGCTCTTGC
>N_3720
TGGCAAGGGCGATTGGAACCCAGTCCATTCTGTAACATGGC
>N_3721
TCCGCAATAGATGTAGGCGTCACCAGACATAGGTACATCAT
>N_3722
CCGTGCCGGGAAGACGGACCCCTAAATACAAAACTACGCCT
>N_3723
TATGAGACGTCCTGGTTGGGCACCGGCTTTAACCCGACTCT
>N_3724
GATGCGTAAGAAATCTGTACCGCGAAAGCTCATTGAAATTC
>N_3725
TTATACGCAGTTCTTCGGGTCATGGCCTAAGTGCGGCTAGG
>N_3726
ATATTGGAGAGTGGGTGCCGCCTTAGAGATTGGGGCAAAAA
>N_3727
CCCCTCAGTCAATGTGGAGACGGATGGTAAAACTCGAACTT
>N_3728
TATATGCGCATAGGGAGACGCGTTTCTCCGCCTATCGTATA
>N_3729
GAACGCTGCTAGACTCGTGACGTCAAATAAGGGGTCTCCAT
>N_3730
GTGGTTGAACCTTATAGTAACTACACACGTCATAGGACGTA
>N_3731
GGTTGGAGTACAGGTGAAGTCCGTCAGACAGGGCTGACACA
>N_3732
GGAGGGCGAAAGACGTCCAACATCTCTTCTGTTCCTACGAT
>N_3733
GGATCGAGGTAGGCTATACTCCTGCTCGGTGGGCACTTATA
>N_3734
CCCGGCTTTCGGCAGTAGGTCTCCTAATGGAAGCTGGCAAA
>N_3735
TCGATGTGCAGGAAACATACCGCGGCAAGCGGTTTTGGGGC
>N_3736
GTTCCCCTCCCTGAGGTTATCCTTGGTTTGGGGTCAATTAG
>N_3737
AAGGACGTGGAAGTGTTGTACTTGGAACACGCCACTGGCTA
>N_3738
CGTAAGCTGCTGCGAATCCCCGGCAAACCCCTGTTTAGCGT
>N_3739
GCAGACACCCCTGTTAGGTCCTCAATGGGGGTGTTAGTGGT
>N_3740
TATAGGGTACCCTGAACAAACAATAACCACAGTGGAATCAA
>N_3741
CAAGGGCGATGGCTCGCGTACGCGACGTCTGGACTAAAATT
>N_3742
AACCGTCGAGAGTATAGTATCTGTCGAATACTATCTAGTCG
>N_3743
TCTATATGTGGCACGCCATCCGAGGTTTGTCTTGGTCGAAT
>N_3744
TTAGACCCATTTAGAGGTTGCAAAAGGGGGCCGACAGTACT
>N_3745
GGCCTGACCACGGCCAGCCCCCAGGTGTCGCTTCTAGCGCG
>N_3746
GGTTCAAAGTGAGTTGACCCCAGGTGCCGCGACTCACAGGG
>N_3747
AACCCTAACCCTTGAGTCAACGGGTCACCCCCTAGATGTAA
>N_3748
GGGTAACAATCCTAGTGCACCAGTCTGGACAGGAGTACCTT
>N_3749
CCTATGTATTCGTGGGGCTTCTTAGGCGTCTCGGCCAGCCC
>N_3750
GCTTCCGTGATCGTAGGCGCCGAGTCCATCAGGAGACCCAT
>N_3751
ACGCATGCATCATGGCAGCGCAAACCGTAGCCAGACTCTGG
>N_3752
TAGACGTGCCGTTAATGGCGCTTAATGCTGTTTGGCCATTA
>N_3753
CGTCGAACGCAGAAGGGGAACGTCTCACCTCTTGTATATCT
>N_3754
GTACCGCCGTATGCGACCGCCCTTAGTTAGGGCTGTATCCG
>N_3755
AGTGCCAATCACGCACGCCTCTGTTTCTTCCGATTTCTACA
>N_3756
CTGCGGTTACTGTGATCGGACTGCCTCGGGGACGTCTACCA
>N_3757
TTTCTGGAGACCGCCCACCACGGCACGTGTGACAGGTTTTG
>N_3758
TAAAACCAGCCCCTCAAAGCCGGGTTTGCCGATATTAAAAC
>N_3759
TAATGCACTTCGAACTTGGCCTGAAAACCCGGTAGGACAAG
>N_3760
AATGGGTCTCTTGTTGTCTCCGCGCGCCATATCTTTAGGTA
>N_3761
ATGCTTATCCCTACCATCGCCGCTTAACTGCAGTTTCACAT
>N_3762
CCTGTTAGCCGTTACGGTATCTCCCAACAGGTGTTGAAGAA
>N_3763
ATGTGAGGGTTACGGCAATCCTAACGCACTCTAGGTTACCC
>N_3764
AAGAGGCATGCAGACCCACCCGGGCGCCGGTCGCAGGGGAA
>N_3765
ATGTGGATCGCAGCCTAAACCCGTAGAAGCGCACAGTAGTA
>N_3766
TACACCACGACGTAAGACCTCGCGTCGAGGAAACTACAATT
>N_3767
CCCCGCAACGAGGGGCGCGACCGCTCTTTTTACATCCGGAA
>N_3768
GCCGCTGTAGGATGTAATCCCTCCCCACTTTGCCAGCTTCC
>N_3769
GATGCCCAATATTACATTTACCCTGCCATTGGGGGACGCGC
>N_3770
ACCTCGAGCAAGTCCGTTCCCCGCCTTCAAAAGGGAGGTTA
>N_3771
TGTAGGGTTTTATATTGGGGCGTGGTCTAATTCATCTTTTT
>N_3772
TAAGTGGTACGGAAGACTTTCATTAGCTGTAACCATGCTCG
>N_3773
GTTCTCCTGTCAACTGTCGGCGGTCACCAGCACTTTTGACG
>N_3774
GAGTGTTAAACGCCGAACTCCTTGATACGATAAGTCAATTT
>N_3775
ATCGCGGCCGGAGCGCTAAACCGAATTTTTGTCACGGAGAT
>N_3776
GCTCAGAGCCTTTAAAAGATCGTTTGCTGCTCCGGTCCGCC
>N_3777
GCCCGTTGGGCTGCTTTACTCCCCCCAAAGGAGGAGTTAGG
>N_3778
TCCCCTGCTACTAAGTAGACCTTGATATTCTTAAAACGCCC
>N_3779
ATCCGACCGCTGGCGACCACCTATACACGTACGAGCTCCTA
>N_3780
AGCGCGGGACAGTGGTCGGCCACGGTAGCGCTAAATAGCAC
>N_3781
GACCGTCAGTGGGGGGTATTCTTACGCACGGTGAGATAATC
>N_3782
TTATCATAACTGGCGCATGACAACTTAATGTGGTGAGCACA
>N_3783
AAACGGCTGTATCTGTGGAACCATGCATTCGACGCCGCCCA
>N_3784
CAAAAGGCTTTTTATTTTCTCACATCGGCGTGCTTACCCCC
>N_3785
GTCCAGTCAACGATTTGCCACACGCCGGGGCGGTCGGTTCG
>N_3786
CCAAAGCACACAGGCTAGGTCTCTTGCCTGACAGGACTACA
>N_3787
ATCGCGGCTTTTAAGTCGAGCCCTTCGTTACGGTTGGCGAC
>N_3788
GTTATAACAGTGTATTCGTTCTAACTGGATCCTAGGTCTCC
>N_3789
GCTGTTTTAAGTAGGATACACCTAAACGAAACTTTATAGCT
>N_3790
GTTAACCAGCAATAGGTATGCCGCGGCGCACAAAAAGGTGA
>N_3791
TCCGCTAATCATGAAGGAAGCCAGATTCGCGGCACACAAAA
>N_3792
ACTATTGCTAGGACTCAACACACCTCTTGGCCAATGCGGCT
>N_3793
GACCCCTGTCCTTTGCTCCTCGGCATCCATCTAAAGTATAT
>N_3794
CGTAAAGCTACCGGCAGGACCTGCTGGAGGTTGTTGTATTA
>N_3795
CAGGATCCCCACGAGCCGGTCAATGCGACCCAACGGAACGG
>N_3796
AGACCAAAGCGAGTGCGTGACGGGGGTATCTGTCGTTGATT
>N_3797
CTCCTTTCACTCGACCCACCCTTGAGGCTGGATGGTGCCTG
>N_3798
ACAGGGCGAGAACGTTATACCACGTCGCTCAACACGGTACT
>N_3799
CTGTGGAAGCGAACTGCGATCCCCTCAATGGGGCAGACACT
>N_3800
CGGTTGAACCAACCTGCGGACAATTCTTTTACCAGAGCCCC
>N_3801
AATGCCAGATGCACCGGTATCTCCCTCCTCCTCCGAACTAC
>N_3802
AGAGAGCACTATGATCTGTACAGAAATCTACCTAGTGGCAT
>N_3803
ACCTTAGAAACCTTAAGCTACAATGAGCCTCGTACCCTGGC
>N_3804
ATCAAAGTCGGGCGTTCGATCAGCAGTCTGTCTCGCCCCGA
>N_3805
CATAAGGTGGCTACTCCGTGCGCTATGATCTTTCTGATACA
>N_3806
TTCCACCTCGGGTTCGTTCACTGTCGTACACTAATAGGGGG
>N_3807
CACAGGTATAGTGCAGCAAACAGTGCTCTGTCTAGGGCGCG
>N_3808
CCACCGCCGCATCTCAGGTGCAAAGTCCGGAATACGCGTCA
>N_3809
GACCGCCAAAGAAGAATGACCGTGATCTTCTGGAACGGAGC
>N_3810
TCCATGTAGAGAAACTCCTTCCACCGCACTTTCTATCGGAG
>N_3811
CCTCAGCGAAAAAGCCGCCCCTCATGACATCTTAACTTTAT
>N_3812
TCCGTATACCCAGTAAAAATCAATTCCGCCACCATGCAAGG
>N_3813
CGGCTCTGGTTGCGGGTCCCCCGGCTCCCCAACTCTGACCT
>N_3814
ACATAACCATGTCTGCGGTGCAGCACAGACTGCTAGACTCT
>N_3815
GGGCAGGCGCCAGCACAATACCTCTGAACCGTATATTTGTG
>N_3816
CTCAGAACCCTAATTTTACACGAAGAAACGCGTGCCAGCCG
>N_3817
GCTATCAGCATGCTTACCCTCAACTTTCATACCGCTGCATT
>N_3818
ATAGACAACTGGGTACGTGTCTGATTGCTGCCGTGTGGCTT
>N_3819
GAGCCGCCGTTAGTAGACCTCCCCGCATATCCGATGTAGTG
>N_3820
TGACGGCCCACTTTCTAGGACGAGCCGCGATTTCCACTTAT
>N_3821
AAACTCATGTTTCAACACGTCAAAGTAGCGCGCCGTCTGTT
>N_3822
ATATAGCAGAGGTATTCTAACATTGTTATCCAGTATCTATT
>N_3823
CTATACTGTGAGACAGTAAACTAACCGAGGAAAGCAGCAAA
>N_3824
AGCACTGTCGAGCCGTGCAACCTGAAATAGATGGGCCCCGC
>N_3825
GAACGTGAGAGACAGTCGTACCGTGTCGAATTCGAAACCCT
>N_3826
TTCTCGGCCCTGAGTACCCGCACACTAAAAGTAATATCTAA
>N_3827
AAGTTGGCCAGATCTGTATTCGATAGCCTGATCTTATAGGC
>N_3828
TCACCTTGTAATGTCATGGCCCGGTCGGACACAGACTGTGG
>N_3829
CAACGCTGTGTAGTTACCTCCCACGTTTCATCTGTCTCTCT
>N_3830
ACTGGGCGCGCTCCTCCGCGCTCGGGTCTGCGACCTTGGGT
>N_3831
TCTCTATCCTCTCGCCGCCCCTAACTGAATTAAGGATTATC
>N_3832
CCTCTTCGTGGGTCCCATAGCGACTCTGAACCCATGTCATC
>N_3833
GGCTTGCAGTCTACCGCATTCCTCGTATGTAGCGACATATT
>N_3834
AATATTGTTAAGTTTAGGAGCTATGATCCTACCCGGACACT
>N_3835
GATTACAGAACCGTCTGATCCAATAGAACGACGATGGCTCC
>N_3836
TGCGGGCCTGGTTCGCTGTACCCGTCCGTCGTCCCCTCGCA
>N_3837
TTACCAAGAACTTTTGAGAGCCCTTGCTTTGACGTACTTGT
>N_3838
CAGGCGGTCCTACGTGTAGACAGACTGCACGGAACCCCCAG
>N_3839
AGCCGCAACACCTTAGCGTTCAGCAAGGCTGCTCGGCCTTT
>N_3840
TTTGTAAGTCCCCTTCCCCACAGATATTAAAGTCCATAAAA
>N_3841
TATCCTAGTCGGAGCTAAGGCCCATCTGCATATCTTAACGG
>N_3842
GTCGATGCACGGACGTGAGCCAAGGGGTAGGGCCCGGGCGC
>N_3843
TTGTATGTTATGTGGGGCCACCAAATCAAGAACGGGCCTTT
>N_3844
TGCTTTATACTAGGATTGTTCAAAGTGCTCGGTGTAGAAGC
>N_3845
AGTGGCAAAGCCGTGCGGGTCAACCAGTCATTGGGCGGAAC
>N_3846
TTATAGCCTGAGGAACAGCGCGGGCAGCGGAGAAAACAAGA
>N_3847
TAGAAGTTTGCCAAGCACCTCTTTGCACCGGCGTTGAAAGA
>N_3848
ACGGAGGCCCAGGATACGAACCATTATACCAGTGTTTTAAC
>N_3849
CAATATCAGCTGTCGAAAACCATGCTCCCCATATTTCCCCC
>N_3850
AGCCGCTCGCGATTTTCGTTCCACACTGCTGGCCTAGCCGG
>N_3851
TACCAATGAAAGTCTTCGGGCATGTTGGAGCTGGGAAGGGA
>N_3852
CCGGAGCCGAGTAAGGTCTACGGGCCGACAATCATGGTAGG
>N_3853
GGGAGTCACTATGTGGGTGCCTAGCTGTGATACACGCCGCA
>N_3854
TCGAACGCTCATACACTCAGCTTGTTAAACAAACGCGTACC
>N_3855
TGAGTCCATGGGCCTGAATCCATAGGGTATTGCTTATCGTT
>N_3856
AGCGGTAAGGACACTATCTCCTAGAGGGCGAGTAACACGCC
>N_3857
TGGGGCAACTTGTCAGTCGACTGGGGGAAGAGCCGCTACCC
>N_3858
TTTCTCTATGCCCCTATACGCTTCCCCTGTCGGTCCGGAGT
>N_3859
AGGAATGGCATGTGGGTTCGCTTGTTGGCTCAGTATTGCCG
>N_3860
GACCTGCCGGGGTTTGTCAGCAAATGAGGAGGCGGCTCTAG
>N_3861
GAAAACCCTATCAGAGGTGCCGTATCACTCCCACGAAGGCT
>N_3862
ATCAGAAAGAACCTACGAGTCCGTGTATTTCCAAATAACGA
>N_3863
CAAATACGAAGTGGTAATCACAGGTGCGTCGACAGGACCGG
>N_3864
AGTACTGCTCGCTATCGCGTCGCCGTATAGGCAGCCTGGCT
>N_3865
GGAGGAGCGGATAAATATTTCGCGACGGCTGGACGGGTTGT
>N_3866
TTTCCCGATATCCTAGCATGCACGGGCCTCACGCCTTGGGT
>N_3867
AAACATACCCGGTTGACTGTCTGCTTTACAACTGACGACAC
>N_3868
GTCCTGATATATGCGAGTGACTGAGTAGACTGATTACATCG
>N_3869
CTTTTTAAAGGACAACGGGCCTAGAGCGTCCTTTCAATAGT
>N_3870
ATTCCTTCTACGATAGGCAACTCTTTCGCGCGTGTGTTCAA
>N_3871
TTGGAATCAGCGTTTAAGTGCGCTGACTGCAGTGGAGCTGT
>N_3872
CAAGTGGTCACTCGGCAGCTCTTGCGAGGGCGTAGGTTCCC
>N_3873
GCTTAAGTTTCTGGACAGCGCTTGATAGCCGCTTTCAGCCT
>N_3874
ACAAATTAATCCAGGAGCGACCACTTCCTCATGCTACGTGG
>N_3875
AAAAGGAGGATACACGCACACTGCCTAATCAGGGAATGTAC
>N_3876
AATTGATGTAAAGATAACTTCAACTCCCTTAAAGGAGGCGA
>N_3877
CTAACTATGCTAGACGACTTCGAGTACTAAGGCACATGCCT
>N_3878
CCGTACCTGTTGGAACTCCCCTCGCGCGCGATTCCGTGGCA
>N_3879
TGCATACCCCTCTAAGCTTTCCTATCTGGGGTGTGCGATTA
>N_3880
ACTTCCTAAAAACAGGAATACGGACGATTTCCTATTGGTAT
>N_3881
ACTTACTTGTAGGCCGTAGACGTGGCGTAGTCGAGTCTGGT
>N_3882
CAGGTTGGCAACAGGGGTCGCCACGGTCCCCGACGCGAGAA
>N_3883
CCCGAGAAACTATACGCGTACAGGTGTACCTATACCACCTG
>N_3884
CCCAAAGGCGTATTGTCCAACCTAAGAGCAGTTACTTGGTC
>N_3885
CGTAGGCACCTATTAATGTACTAGGATATTACCAACATCGT
>N_3886
GGCAGTGTGGCGACTGGCGACCATTGGCCAGCGCGCCAACC
>N_3887
ACCACCAACCCTTGGGAAACCCTTCCTGCCACGGAATAACG
>N_3888
AAAACTGCAAGTCGTGGTTACAAACCAGTAACAGGGAGTAC
>N_3889
TGGGTCCCGCTTCCCTATTGCGGGTTGATTAATGCCCAAGC
>N_3890
GAGGCCTTACAGAGACTCTCCCCTTTAATTACTTAACTCGA
>N_3891
TTTTATCACTTATCTTGGACCGTGCAATCTAGGTACAGGGT
>N_3892
ATGGGCCACGGATTTGATGCCCATTCGCGCGCTCGTGTTGT
>N_3893
CTGCCAAAATTAAGACCCACCGTACTCGAATCTGGAACCAG
>N_3894
ACAAAAGTACTTGTGTCCCTCCCCATGGAGATCTGCCAAAT
>N_3895
AAGAATTGGCGCACTGCTCGCCGTCCTCAATTGGGCTGCCT
>N_3896
AAATTAACCGGGTAGATTTTCCGCACCCGGGGCATCTCAAC
>N_3897
AGAGGGATTGTAGACCTCGTCACGAGAGAATTAAGTTATGA
>N_3898
TAGCAACACGTTTAGAAGTACCTCACAATGAAGGAGGTGCG
>N_3899
TCGGCCCTGCCCGGCAATAACACATACTGCACTCATGTGTC
>N_3900
ATGGCGGCTCGCGAGGCATTCAAACCGATTACCAGACTGAT
>N_3901
GCCGCATGCGCCCGGCACTACGAGTACCCTTAATGCTCAGG
>N_3902
CGGAACGAGAATACAGCACTCTGGTGACGCCTTGTGGGTGC
>N_3903
CCCTCGGGGTGCGCCCTGCGCATGAAGCTGCGGCAATACTA
>N_3904
AGTGTTTCCACGGGCAGACGCGCTCCACCCTTTCATGTTTG
>N_3905
CTATGACCTATGTGACCGAGCCCTCATGGGGGGGAACACCG
>N_3906
GTATAAGAAGAGCCAGGCGTCAGAACCAACCCATCAGCCCT
>N_3907
ATTAGGATTTCCGACGCGCTCCCATTTAAAGCCGTTTGAGT
>N_3908
ATCGTCGTTACAGATATTGCCGAACTAACGGGCAGTAGTGC
>N_3909
TTATCTCCCAGCGGGCATCCCCAGAGGTAAGAGCTACTCCG
>N_3910
GTTGACAAGACAAAAACATGCAGAGATCGCGGGAATCCCAA
>N_3911
CCTAAGAGACGCATTCACCCCACCGCTTCCGTTCGAGCACG
>N_3912
AGTAGGGATCACCCCGTCGTCCCCTACGACATGCAACAAGG
>N_3913
GTACCCTTACAAGGGAAATACTGAAAACGCTCAAGAAATGA
>N_3914
GTTGCTCCGCCAGGACTCACCTGGACCTGTCTGACGATTAT
>N_3915
TAGTACATGCGACATCTGAGCCATAGCGCCGGGGGAATGAT
>N_3916
ATTGCCTCTCGCACGCCCTCCCCCGTCTCCGAAGTTTTCAA
>N_3917
AGGGCATTAGTCACGACTAACCCCTGGCGCAATGAATAGCC
>N_3918
TAATCACCTATGCCGTAGTCCCCACGGATGACGCGTGCATA
>N_3919
CGCGAGTGCAGGTTGATCCACGTCACTCAGGAATCAACAGG
>N_3920
AAGATCACGTTGTATTCATTCCGTGGTTGTGTGGACACCTA
>N_3921
TCACTTATGGGAGGGCGAGTCTACCAGAAAGTGCATAATAC
>N_3922
GACTGGTTATTGTCAGTGAGCCATGCATAGAGACCGGACCA
>N_3923
ACCAGGGTCAAGAGACACGCCAAGATTAGTGGACTTGTGTA
>N_3924
GTAGTGGGAGAGAGGCATGCCTAGCATCTCACACCGATCGA
>N_3925
CTTCACTGGTTGCTGTCACTCATTGCATCCATAAAAATCCC
>N_3926
TCACCGAACACGTGTATAAGCCCGGGGCTAAGCCATTCTCG
>N_3927
TAAGGTCCGGCAGAGTAAGCCGTAAGTGCCTGCCTCAGGTA
>N_3928
TATGGTTAGCGACGGGCCGACTCCCAACTACTACTTGACTC
>N_3929
CCCTCTCAAGTCCTAATTGCCGCAAAACGGTTCAGCAGCTG
>N_3930
ACACAACTGGGGGCCTCTAACTCATAGTCTTCATCAACCTT
>N_3931
ACGCTATTCGAGTGACTTCACCTACTTGACCACTAAGCCAT
>N_3932
CTCGGTTGGAGAACGTAGGACAGAATTCTATAGTAGCCGGC
>N_3933
GTTTGGGATTCTACTAAACTCATCACCCCCCCGCCTGTCGT
>N_3934
AAGTATAAAGTAGGGGAGTGCCCGTAGGTGAGTACCGACGG
>N_3935
AGAGACAAAGGTGCTAAGACCCTCTCGGTTGCGCCATGCAT
>N_3936
GATCAGCATTTTAACCGCGACGTAATTAGGCAGGTCTATAG
>N_3937
TCGTATGGCCGCGGCACATACGCTTGATCATGATCAGACCA
>N_3938
ACTGGCCCGGTAATCTAGTTCTCTCGAGCCTGCGGTACGGT
>N_3939
GCGCCTTATATCAACTGGCTCCTTAATATTGGGTATGTCTA
>N_3940
TCTTGCCTAAGACCCTAAACCCCCAAGTACTATTTATGCTC
>N_3941
TCTCAGTCTCGCGGAGGCAACACGCGACAGATTTGCGAGTT
>N_3942
GCGCCGGATACTGCAGTTCTCGATAACTCCACTTTGCTGAG
>N_3943
AGTGGAGAAAGCATTGCCCGCTCAGTGTCGTAGGCTCTTAA
>N_3944
CCAGACTAATATACTAGGTGCCTATCTAAGACATATCACGA
>N_3945
TTCATCCGGTACCCCAGGAACACCTACCCTCTTCGGAGCCA
>N_3946
TAGTACGCGGTATTCTCACTCCCAACCCAACTAATATTAAT
>N_3947
AATGCAAAATGGGGTTCTATCTGGGTACTGATGCTGGCGCA
>N_3948
CTGTACTTACCTGATGTTTGCTTCTTTTTGTGCGTTCTACG
>N_3949
GTACCTCTTTCTGTGCATGGCTTCGGATACCAATGGGTCAG
>N_3950
CGAAAAGATGGGGACTTATTCGGCTGGTAACTCCGAATCTA
>N_3951
AAATTGAAGTAATAGCCCCGCCACGATGAATTCGGACATAA
>N_3952
GCTATGCGTGACCCGTAATGCGGCGGGAGACATTGCCCTTC
>N_3953
GGAGTTACTACCTTCGCGCGCGCGTCGGAACATCAACTCGG
>N_3954
CTGCAACCCCCTAATTTTTCCTTGAAGAAGGGGATATGCTT
>N_3955
TAGCCACAGCGGGGAGACGCCTATATGACGCCGATGATGAT
>N_3956
GGGACCTATGAGGCAGAGCCCGATATTGTCGCACATTTACC
>N_3957
GTGCCGAAGCTGATCGGGCGCCACCAATCGGCTTCTTAACT
>N_3958
GAGAAAAACGCAATCCGAACCGGTAGCGCACGCGTAAATTT
>N_3959
GGCTTTTACTATTTGGGATGCCGAAGTGACCGGATGGCGTT
>N_3960
TAGGTCGCTCAACACACAACCTGGCGCGAAAAGACAAGAGG
>N_3961
CGTCGCATCGTACGGACCGCCGGGTCTCTGGCAGCTGAATA
>N_3962
AGCTACTAACACCTGTATCGCCTCGGGCAGAAGCGTTGTAT
>N_3963
TACCAGGATTTGGACTGTATCTCAGAGAGGGTTTGCGGCCG
>N_3964
TCTGGGTGTTCAAGTGGTTCCTGGTCCATATTTTCAACAAC
>N_3965
TCGCAACGATCGGTACAGCCCCTTCCTGTCAGCTTAGATGA
>N_3966
GTCAACCTCGTATCATTCAACTTCGACGATGGCGCGTCAAT
>N_3967
TTGTGAAGCTTAGCCCTGATCTTGTGCGGAGATGTCGCGTC
>N_3968
GGGTAGCATGGGCCGAACTTCGCGTATGGGGCCGTTAGTGC
>N_3969
TTACCATTGTGGTATGAGTACCTTAGCCGTGTGTAAATACA
>N_3970
AGACCTCGCGTGTCCATAGTCGTGGTATGAGCTTTCGTGAA
>N_3971
GTGGAAAGAGACGGTTAGCCCCGACTCCTTAGCGACCACGG
>N_3972
GTACCAACCGGTTTTTGTGCCGAGTGGACTGGAACTGGCTA
>N_3973
TGAATCCATGAGTCTTTCTGCTGGGGCTTCTGAGGACATGG
>N_3974
CCGGGGACTCGGTATGGTAACTCCCCGTTCTTGGGTTCCGT
>N_3975
AAACATCAAGTGCAAACCGACAATAGTGTCCGCCACGTATC
>N_3976
TCAGAATGAAGGATCGTCCCCTGCCGAAACCACCTTAACCC
>N_3977
CTCCCCTACCGGCCCTATCTCACCACTGGCCCCGGGCGACT
>N_3978
TTTTCGCGGCCTGAGGGGGGCTTCCTGCGACACTAGGTTGT
>N_3979
TGGTGCGATCCTGTATAAATCAAATTGTAATGCCACTCACG
>N_3980
AACTCGTTCTGGGTAGAATCCGCAAACCCTGTGCGACGCGC
>N_3981
TCCGCTGTTCCACTAAAGTGCCTACGTGCACTGCCAGTCCA
>N_3982
GAATCGTCGGCGCCTCAAAGCGAGCGATGAAGTGACATCCC
>N_3983
CACGAGAGGTAAAGGGAACCCCTGATACCTCTTAATGGCGA
>N_3984
CCTCTCCGGATATCGGCGGTCTGACTATCTAGACATAACAT
>N_3985
ACTCAGGTCCCCCTGTTATGCGGTCCCGTTTTTCACGTTAG
>N_3986
CCCACCTACGTTTCACGAGACTACGGAAATGCTCCGCGATG
>N_3987
TCGACGTCAACGCCAGCCAACCCTCAACATCTGAGTGGGTC
>N_3988
TCCTTGCGTATTCTGAGCTTCTATCCGCTTGAGATAAAAGT
>N_3989
CTACGCTCAAACATCAGGTGCATTTTATCCTGACGTCGTGC
>N_3990
GGTTTAGGACGCTAGTGGGACAGCCCCGAGGTTGTGTGATG
>N_3991
ACGGGCCCACCTCACGATCGCGGTCCCTCCTCTAGTGGATC
>N_3992
CAGGCGCTGTCTGGTCTCGTCTCAGGAGGTGGGGGAAGAGG
>N_3993
AGGAAAGCGGAGACCCACTTCGCAGTGTCAAGGGGTCCCTC
>N_3994
TTTCATGCCAAGGGCTGCTTCCCCGCTCAAGAGAGGTCTTA
>N_3995
CCACAGGAATGCTGCTACAACTTTTTGGCCGCTTACCGCCG
>N_3996
TTCCTACTATGGCCGGCAAGCGCTGGCACGCTCCCCGGAGT
>N_3997
GCCTTTTTAGTATTGGGCCACCCCCACCTAGTTAACCATGT
>N_3998
TTGACTCATGAATGGAGAGCCTTTGTGAGTGCTATCCGCGG
>N_3999
TGACTCTACGTTCAGTACAGCGTGGCGGACCCATGACACAG
>N_4000
ACGTCCCTTAGCCCTTGGCGCCTTGCGAAGAATCGTCCCGC
>N_4001
GAGTGTTGCGACGAGGTCAGCCCGTCGATAAGGCCCGGGGC
>N_4002
TTCTATACATCTAATATACCCGGCATAACAACCCCGGACTG
>N_4003
AGGCAGCTGTAACGATGGCGCTGAGTTACCTCGTCGGGCTT
>N_4004
ATAGTGGCTCCCCTTGATGACAGCAATTTGCACCCTTTTGA
>N_4005
GGCCTTCTCGCTATACGGAACATTTTGAATTATGAGGACAG
>N_4006
CGATAACAGTCCCGTTCTGTCCCAAGGGGTATTTCTGGACT
>N_4007
ATTGGCCATTTATTATTAGACAGAAAAAGACGCTCATTCTA
>N_4008
AATCGGCGACCTATGCGCCTCCGTTCACTATCGTACCTTGA
>N_4009
ACAGCCTCACCATGCTTGCTCCGATTGGCGATGCATCAACC
>N_4010
GGTTGCGATGCCCAGGTGCGCTAGACATGGGGCTTGCGAAT
>N_4011
CCGCGACAGCCGCCTCCGATCTTGTAATTAGGGTGTTCTGC
>N_4012
GACAACCTTAGCGGCTATTCCAACATAACCAGAAAAGACGC
>N_4013
GTGGGGCATATCGACTTAACCATTACGAAGAATAGTAAACG
>N_4014
TAAAAACGTTCTTTAGTGAACCTTTCAAGCTGAGCGACATG
>N_4015
ACGGGACTAGCTTTTTGTCACGAAAAGGTTAGAATACTCTG
>N_4016
TACTTAAAAGTTTCCTGTCTCAATTGACCGTAGCCTAACAA
>N_4017
GTCTGTCCAACATAACGGGACAATACTTTACTTTAAGCGGA
>N_4018
AGATACCAAGGAGGGCTAATCCTGTACTCTGGAAGAGGCGG
>N_4019
TGTATCCCTTGACCCTAGCGCCAACCTGTCAGTTAAAAAAG
>N_4020
TCGCTATGTGTTGGTCAAGGCCGCATTAATGACCTTCCTGC
>N_4021
GTGTGATTACCTTTTCTGTACGTAGCCAGCACAGGGAGCAT
>N_4022
CCGGTATACGGTAGCTACCCCTAGTGGGTGCATCGGGTTGC
>N_4023
CCCCGGCTCGCGCGTCCAAACTGAAAAGCGTCCGGATCGAT
>N_4024
AGAGGACCATGCTAGATTTACAAAAGCGATGGCTCGCTAAT
>N_4025
TTACTTTACAAGGGGCCTTACAACCTTCAATTCGGACCCAA
>N_4026
AATCGGCTCGTTTTGCGGGGCGTGGTTTTCCAGTATAAGGT
>N_4027
TTTATCTATCCTCCCTCGTCCTGTGTTCTAATGTGCCGTGG
>N_4028
ACAGTTACTATTTTATCGGGCGGCGCTAATTGAAACCATGG
>N_4029
ATTACCAACATACGGTGTGACGCCCGTATTTTGCGCGATAG
>N_4030
ATTTTTACACTTTACCATACCTTTATAAGACCGTATGCAAT
>N_4031
GAGACATTCTGGTTGGAACTCAGCCTGGATATGAAGGCACT
>N_4032
CTAAACGGTACGTTAGACGTCCCTGCATCACGGGCTAAACA
>N_4033
AATTTCAAGTGCAGGCCAGCCAATAGACCCAGTCGGGTAAT
>N_4034
TTTCTGATCGACGCCTTCGCCACAACAATGCAGCCATCGCC
>N_4035
TTTTGGAGCATTCCGATGACCTTAATGCCGGACAGATGAGA
>N_4036
CACTTAGGAACCGGTTAAACCATGGAATATCTGGTGTAGAT
>N_4037
GTCCACTGCCATTCTAGGCCCTTAATTCGCCGCTACATATA
>N_4038
GAACAGCGAGATAGTGCTGTCACATAGTGGTGCACCGGAAG
>N_4039
CGTTCGACCGACTCGCTACACCACCATACCATTAGTATGCC
>N_4040
TAGAACAACGTGGCTGCTGACCACGTTCATTCGTGCAAATT
>N_4041
TCAAACTTGCACGATCATATCGGTCGAGTGCCACGCCCTGG
>N_4042
CCTTATGCTTCACCAGTATGCTTCCAACTTATCACGTTAAC
>N_4043
CCGCCACTCAACCCAGAGATCTGGGATTACGTGGGTATCGG
>N_4044
ACCTTCTGTTTCACAACTACCCCACCCGGATGTGCGATGTG
>N_4045
CGGATGCATCAGTGAGTTCGCGTGATCTGTAACTACGAATA
>N_4046
TCCCTTCGTTAATTCCATTTCATCACATGATTAGACTAAGC
>N_4047
GACTCGCGGATTACCCGGCCCGCCCCTCACGAGCGCAGTCA
>N_4048
TGCCGGGGGTCATACTGGTGCAAGTCCGACTGGTCAGAGAA
>N_4049
ATTTCGGCTGGGATTCTCTCCTGTTCGTACGTTCCCCCTAT
>N_4050
TTTTCCTGAGATAGACTTACCACTAATCTGACTGCGCGGCC
>N_4051
TCAATAGCATAAGGACAATGCCTACGCCGCTTAGTCGGTTC
>N_4052
TCTGTTTGTAATGGTATGATCAGGGGAAGGGCATTCCGTCG
>N_4053
TACACAAGAGCCATTGAGGCCCGCCTGCCGCCTCGGATACT
>N_4054
GTCCTGAGAAATATTAATGCCCCCATCACGACAGCTATGGT
>N_4055
GGGAGGCTCTACTACCCAGCCCTGACCATGTTAGTTATGAA
>N_4056
TTATTCATGCAGCGTATTAGCCCAGATAAACAGTTCCCCGA
>N_4057
AAAATTAGCCTCGAATTACCCAGCGATGCACCACCGTGTAA
>N_4058
GCCAAGTCGTGTACCCACTACGAGGTTTTGGTTTAAGAGCT
>N_4059
TAAAGATACGTCGGGGGTGACGGCACTCGGCCCGTGGACGT
>N_4060
CGGGTTTTACAATCTCTCTGCCTCGTGTGGCAAGCAACCTA
>N_4061
GACATGTTAGGAAGAACGTACGATTTCACTTCTCTAGCACA
>N_4062
GAGCGACACCGCAGCACCCTCGGGGGTGAGACTCGCGGTCA
>N_4063
GTTCAGGTAGTATATGCCCCCTGCTCTAAGGTCCTGGGGAT
>N_4064
GGGTAGGTATGACAAACCAGCCGACGCGGTTTGCTCTGAAA
>N_4065
GCGAGTCGCTCTTCGTGTATCATTTAGGAACTTCATAGGGC
>N_4066
ATTTCTCATAGAAAATCCGGCCAAAAGACATTTCGCCTTCC
>N_4067
CGATAGGTCAACCCGAGGGCCGTTTATGTTATATTTTTGAA
>N_4068
TTCAATGAAACTGAGTGCCACAGAACCCTACTTCGTTATGG
>N_4069
GGTGTCATTGTCCTAGTACGCACTTGCGAGATGTGCTCGCT
>N_4070
CGCGTCATCTGAGATTTATTCTGACGTCACGCAAGGGAGTA
>N_4071
CTAAGTTACCGAGGGCATGTCGTTAACTTTCACATTTGACT
>N_4072
ACTGATAATTCTCTTGCTTCCATTAAAGACGGCAGGCGCAC
>N_4073
GAAGGTCGTTATGCCGGACGCCGCGGTGACTGAAGAGCATG
>N_4074
GGAAGGTCAACAGGTCGTGACGTCCGTTGCAAAATATACGT
>N_4075
AGTCAGCTTAGTCCTCTCCTCCAAATAGCTGATTTTAGATT
>N_4076
CTCCGAGTATAAACGGCCCTCGCAACATAAGTGCCCAAGGG
>N_4077
CGCGGGAACCGACCCCCCTACCAAGCTGGCCCGATAATATT
>N_4078
ACTACCCGGTGACTACCGCGCCACTAGGCCAATTGATCCAT
>N_4079
AGCGGGGGGTTAGGTGTAATCTATCTTCCTTTAAGCGGGGA
>N_4080
TAGAGGCTGTGTATAGCTAGCCGATACTAATTACCGGGTAC
>N_4081
CTCTTAGACGTTATCGCGGACGGCATCCCGGGAGATGGGCC
>N_4082
GGGTGTGTGACAAAACCGCACTCTAGTAACATGTCTGTGCG
>N_4083
CCATAAGGGGGTTGAGCCGCCGACACCTCGGCATGCTACCT
>N_4084
ACCACCTCCGGAAACCACATCAAAACCGCCGGACTGTACCA
>N_4085
ATATCGGTTTGGCTACCGCACTCCTCCGCTAAAGTCTAGAC
>N_4086
TTAGGTCTACGTGCAACGATCGATGTGGCGCAAGGGTGCAA
>N_4087
ATATGCCCTATTAAGACGTTCCAACGCTGGAGGCACAGACC
>N_4088
CGGGGAACTCCCTAGCCTAGCTTCTTATATCGACTTGTCGG
>N_4089
GGCACAAAGCCTATGACATTCAAGGTTTGATTGCAATACGG
>N_4090
ACCGCCGCCGTATGGTTAGTCCGGCTAATCTGGATTAATCA
>N_4091
TTCAGGCCGAGGCATAGGTACTCAAAGTCCAGTGACGAGTT
>N_4092
TGGTTGCTACGTATCAGGCACAGATCTTGCAGTCTTTTACT
>N_4093
CCGTCGGGAGAAGTTTAACTCAACAGATGTCCGGTGTATAA
>N_4094
TCGCCGGAGTGACCATTAGCCTTAGCTAGGTATTTACGGCC
>N_4095
TGGACGGACAACAGAAGGCCCAGTTAAGTGTGTGTAACCAC
>N_4096
GCTTCCCTGAACATTGCATGCTTCCTTCACTTAGGTCGGGC
>N_4097
GAACATGCCCAGGTACACCTCAAGGCCGAATGACGAACTTT
>N_4098
GCTCGTGTATCATAGATCACCAGGGGAGAAAGACAGTTCTA
>N_4099
ATAATACATCATGATTTGAGCTCTATTCAGGGCTGCCAAGG
>N_4100
GTAATCAGACCCACTTTGCACTGTGGCCGAGACCACGGCAC
>N_4101
AACCAGACGAGCGGCAGCCCCTGACATCTATTTCACATGGA
>N_4102
GATGCCGATTCGCACAAAATCCGCCTGCCAGTGTGTAATTG
>N_4103
TAGGGCATACTCGCTCGAGCCCCCGGGGCACCCAATTTATA
>N_4104
CCGGATTGCGCACCAACCCACCTTGATTCCCTAACGAGCGG
>N_4105
AGAGTGGCAGGACCGAGCCACCAATTCACTGGTAGTGCCAA
>N_4106
ATGCATAGCTTACTTAATACCTAACCCCCATGCCCCAGCAG
>N_4107
TCGCCGGACCATTAGGCCATCGTATCGCTATGTTGGCTGTG
>N_4108
GTGACATTCTTCCCAGCGCCCCCGTCTGGTGTCTGTTCCGA
>N_4109
CTTAAATCCCGAACATGATCCCCGCAATGTGTCGCGTTTGC
>N_4110
TATCACCTACGGGGCGGAATCAGGGCTCTCTGTGGCCGGTG
>N_4111
TACGTCAATTCGTTTGCGAGCAGTGCCCATTATTATAATCG
>N_4112
TTGGCCTCTTTCTTTATAAACACGCCGCTCTGGCAACGCGG
>N_4113
AGTCGACTCTCGTCTAAAGACCAGTCGTGTTATATTACTCT
>N_4114
CGCTCGGGGCCGCCGCCTCTCTACTTGATTACGTCCCTTTG
>N_4115
GTAGGTATCCCCGCTCGGAGCCGGACAGGTTAACGTAACTA
>N_4116
CGACGTACTGGAGGGGAGGGCTTTATGTCTCTTACCTTTGG
>N_4117
TGCCTGCGTACGTGGTAGATCCCCTAGATAGCTTCGTGGTC
>N_4118
TGTGCTGACGCGCTTCGCTTCGAAGCGCTTTCGCCTTAAGC
>N_4119
CGAAAGGAACCATGAGTACGCACCCCCCTCCCTCATGACTA
>N_4120
GAAAGAAGGCGAAGGGTGCGCATCAACGTACCGCGACATGC
>N_4121
TGATCGTTGACCAATGAATACACCCGTTTTCGCCTGGGTGT
>N_4122
AAGACTGCAAAGGGAATAAGCCACTCCTATACATCCCCTGA
>N_4123
CCCATCTGCCGATGGCTATTCTCGTGAGGAAAAGTAGAGAC
>N_4124
CTACGGCTGAGCGTTGTTGACTATGGTCTTCTGTCGCGCGC
>N_4125
TAGCGTTCGCCGCTTAAGAACTGGAGATGCCCCCTCCGACC
>N_4126
CGGCAATTACCCCCCGTGTTCTAGACTACCTGATGAAAACG
>N_4127
CATACCGAAATTGCCCCACGCAATGCTACATTCGGCAATAG
>N_4128
CAGTCCATCGGTGAGCAGGTCTAGCCATTTTTCTCTAACTC
>N_4129
CTGTTAGAACAAAGGCTATTCTGTGCGATGGGTCAATTTTA
>N_4130
CCGCTTGCGATGACAGCTGTCTGCAAATCTATCGTGTACTG
>N_4131
CGAAGGGCCATGTGCATGGCCTCCCCGTGTTTCAGGAGTCG
>N_4132
CTACAGGTAATTGTTGCGGCCTTGTTAATGAGGTGCCCGCG
>N_4133
CTCTCTTACCGAGTTCGACGCAGAGACTCCCAATTTTTCCG
>N_4134
CAGTGCTTTCTTTTTACAGCCTGAACCTCCCCCGTATTTGT
>N_4135
CCCTGGCGCGCCCTAATAACCGCATCCCTTTCAAGCCGTAC
>N_4136
CAAGAATGTCGACCCAGACACTACTGACCAGTGATGTGGGG
>N_4137
GTCGGGATGGAGAGGGGTACCCAGAGGTAGGATATACTCTC
>N_4138
TTCCTCCGCTGTCACCAAAGCCCTCCTGTCTCCTCTTAACT
>N_4139
TACACCCCACCTCGACGAATCGCCTACAGGTTAAAGTTACG
>N_4140
CACATGTAAAGGCTTCGGTGCCAGACCCTTCACTCTCGTAT
>N_4141
CTCAAGTTAGGCAGGAGGAGCCGAGTGATTTAATGCGAGAA
>N_4142
GAGAAAGCCCCGTCTCAATACTCCCGCAAAGCCGCTTAATG
>N_4143
AGCCCTTATCATCGGAAGTGCTCGCAGAGGTTTTGGGGGAG
>N_4144
CCCCGTCGACCCCGTGTGTCCGCATTTTTCCATATTCTGCT
>N_4145
TTAATACGCTTGCCTGATCTCCGCGGGGGCCGATTGAGTCC
>N_4146
AAATTAAAATAAGACCTGGTCCTTTGCACTTGCGCCAGACC
>N_4147
CGCTCGTTCCGGCAATGCGGCTTGGTTCCGCCATGCACGCT
>N_4148
GTCGGATTATTATGCGTCACCCCCGTGTTGTTACTGAGGAA
>N_4149
TTTTTACCTCCTCAAAATACCTGAAGTTCATGACATCCTGC
>N_4150
CATTGTGAAGGGGTGGTAGCCTGGCCGCCCAAGGGGCGCGC
>N_4151
TCACCCTTATGGTTAGACTTCTTAGTTCAACTACTTCGGCT
>N_4152
TAATTAGAGCTTAGCCCTGGCGCACCCTAGCCCTCGCCTTA
>N_4153
AATGGGCTCTCGTGATCATACCAGCCAGGGAAACCCAACTA
>N_4154
TAAGGACGCTACGTACAACTCTAACATCATACTTGAAAACA
>N_4155
TGACTAAGTACAAAAGCGAACTTAGATCGCTGTGGCGGGAT
>N_4156
TTCCAGCCAAAAGAATACTGCAGCGCGCGGCATGTGCACCA
>N_4157
CCGTCAAGTAAGAGGATGTGCACTTCATGGCCTCTGTCGTC
>N_4158
GCCAGATTCTAATGTGCTCGCGTTCTGCAGAGTTTGAAAAA
>N_4159
TACATACACCCATTCAATTCCCGTATATCAAGCAACAGGGT
>N_4160
GGACCAGTGAAACCTACCATCTTTGATCATACTCCTAGTCC
>N_4161
TGTAGAATATCCGAGTCGCACCTCTTCCAACCTCACTGGTC
>N_4162
TATATTATTGATCGTGTCCGCAGGGACTATTAGGTGAATCC
>N_4163
TCTTCCGGGTTAACTGTCGACTCTAGAGGCATAGGCATAGC
>N_4164
ACGGAGAACTAATAAATTTTCGAGGAATCGCCGAGCGCAGG
>N_4165
TAAGCTCTGTGGGACAACACCCCCCGTGTTATCAGGCCGCC
>N_4166
GAATATGGGTTTGCCAATGCCGTCGATCACAGATTCAGGAA
>N_4167
TAGTGGCCGACTGGGCAACTCCCGAATGGCAGAGCGCCACA
>N_4168
ACGGCAACCAACTAACTTTTCCTCCACTTAGTGCGTTTTAC
>N_4169
ATGAGAACCAGGGACCGGTCCTCCCACGCCAACGTCTCTCG
>N_4170
TCCCTTGTGCTCTAGCGGCTCGACTGCGTTCATTTTACATT
>N_4171
CCAGGGAAGGGAGCGCTAGCCCTCGTACACGTAGGCAGGAT
>N_4172
CGCCTTGGCGTCCAGCGACCCGTACAAAAACATTCCCGCCT
>N_4173
ATCGATAATTTGACGCGAACCCTGGTAACCGCTATGTTCCG
>N_4174
TCGTCTTGCCTTTGCGTGTGCTGTTTGATGTAGTTGCACCG
>N_4175
TACGGCACTTAAAACAGATCCTAGTCTAGCTGGTACCACCG
>N_4176
TGGGACCAGATTACCTGCGCCGAGGGACCATTCCCCAGGGA
>N_4177
ATGGTCCCGCGAGGTAATGTCCAGAAGGCAAGATTAGAACA
>N_4178
AGGTGTGGCGTTCAGAATGACAATGCTCGAGTCTTCGGTCG
>N_4179
TGGAGTAGTCCCTATAGGAACAGCTCTATATACCCTAGCCT
>N_4180
GTGAAGGGTCTTGGGTGGGGCTCATGGTGCCGATCAACTCC
>N_4181
TAATCTCATGTGTAGCCTCCCAAATATCAAAACACCGTTAT
>N_4182
GGATTGTACTGTCTGCCGTCCACAATCACTCAGTATTTTAC
>N_4183
GGACACGTGTCCTACTGTACCACGGACTATTGGACTCACTC
>N_4184
CGTACATTAAACCGCAGCTACATCATGCAAACTGTTAGAAG
>N_4185
CTCAGATGATAAGCACGAACCTACTTACCGGCCTCCCACTT
>N_4186
GCTCGGACCGTCTTATTCATCAGGAACAGTCAACCCCTGCC
>N_4187
GGCCCTCAAATACTCAGGCACATCGAACTCGCAGTACGACG
>N_4188
GTTTTGACCCCCTTATACTACTAGGCACAAGAGGGGACAAC
>N_4189
GGCTATACACTGGCATAGGTCCGGGTACGAGCGCACGGTCG
>N_4190
TAAATTGGTTCCTTACCGCTCTATGCATTGGTACGCAAGCG
>N_4191
CAGATCCATCACCTTACCGTCGTATAGTGCGTTAAAACGGT
>N_4192
CTGTCTACCAGGTCCCTATGCGAGGATTAGAGGGCGGCGCT
>N_4193
ACGACGACGCGCGCTGCCGTCACGTGAGGCCAATATGGGCT
>N_4194
GACACTCCTAGCTTCTCCATCCGCGCCGTAAGCCGAAAAGT
>N_4195
TCGCCGAATAGCATCCGGTTCGCCAAGCTCAACGGCTGCAG
>N_4196
ATTGGGGACCTGTTGCTCTACCAGGTCCAAACTGATAACGA
>N_4197
GCTCCATATCCCGAAGGTGGCAGGAATAGCAACGCTCGCAC
>N_4198
GCTGCTTTTTAGCTGTTGTCCTTCCCAGGCTAGGGATAGGC
>N_4199
CCTTTCCCAGCGCTCTTGCGCTGGTATTCAGACCCACCCAA
>N_4200
TATCCGTTGGTAGTATCAAGCAACCTCATGGGTGGGAGATT
>N_4201
TTAGACCTTGGCCTTCTAGACTCTCAACGTGTAGGTATACC
>N_4202
CTACGAACCCACGATTTGATCAAATCCGGGGATAAACATAT
>N_4203
AAAAAGCGTTTTATTAGAGCCTTGCCGATTGAAGCGCGTGT
>N_4204
GGTGTGGAACCTGCCGTGCACCTCATACGTGGCTTATCCAG
>N_4205
GCCCGGCCCCAGCCTTAGTCCTAAGCTCACCACGTTAAGCA
>N_4206
TTACTTTAACGCTGGCCGCTCTTATGCAAGACCAGACCAAC
>N_4207
GAATTCCGGGCGTTAGCGGGCAAGCCATGTACTACATACTA
>N_4208
TAGTATGCCGTAGTATAAGACCCACCGAAGGGCACCGTTAT
>N_4209
CGGCTTAGAGCGTCGTGCTACACCTACTAAGCAGCACTTTA
>N_4210
AACAATCCTATTAATGTATTCATTGTTCACCGAGCCAATAC
>N_4211
GTCAGTACAACACCCTGTTTCAAAACCTTACGTTGCGTCCG
>N_4212
GCTCCCCCAACGAAGTAACTCAGGCTGGGATGCCCGAAGCT
>N_4213
GATATAGCTAAACGCGTCGACGGATTCATACCTGTCGGGAC
>N_4214
CAAACTAAACTAAGAGATGCCGTCGGTAGCATAAGTACGCC
>N_4215
TCCCCCTCAAACATTGGAGCCTTTGATGTCCAAGGCGTCTC
>N_4216
GTACAGTGATGAATAGTGAGCGGCCCTACTATGAAATAGGG
>N_4217
TGGTATGTCGTCATGCATGACGAGTAAGGAGTACTGGCGCC
>N_4218
AACGAACGCCCAACCGTTTTCTCAACACTAGAGTTATTGTG
>N_4219
TGCTCTGCCATAGGAACGGACAGGAGGTCCCCTTCTGGCGT
>N_4220
GTACAACATCGTTATAACGCCCGGGTGGGTACTCCGTCTGG
>N_4221
ATAGTGGCTTGATGTTATTCCCTCTTCTCGTAAGGTGTATA
>N_4222
CGTGAGAAAATGGAGGCTGACTGTATTCTAAAACCGGCGGA
>N_4223
CGCCGGCATTTCTATAGGGCCAAGCAGGTCGCTACCATTCA
>N_4224
GTCCCGTTTAATTTGGTTTACTTCAATCTCCTCCCGTGAGC
>N_4225
TACGACACTATGAGGTTGCACAGGTAAACCTAAGGGGGTCG
>N_4226
CCCTAGTTGTTGCGATCAGTCCGATGGCAATCAGTCGTACG
>N_4227
CAGAAATGGTGTGTAATCACCCAGTCGGTTTTAGGTTACGT
>N_4228
ATCGCGACGACGAAGAATCCCTCTTGCAAGGGTTTATAGTC
>N_4229
ATACAAATAACACACTTGAACCCACCTTGGGTGAAGTTGGG
>N_4230
CCTCGGGCAGATCCCACGGCCAAATTAGTACTGTTTGCGGT
>N_4231
TTTGAACTGGAGGCATCGTCCCACTAGAGGTCTGTTCACCC
>N_4232
TAGTGTCAACACACTTCTTCCGTAACGGAGCGTGCATATGC
>N_4233
AGGTTCACGTAAGATGTCAACCCTTAGGAGTCAGTAGGGCG
>N_4234
GAATGATCTGCACTGATAGACATTGTGGCGACATTCCACTC
>N_4235
TCGCCATTTGAATGCGGGGTCTACTCTAGGTCTACGTGACG
>N_4236
ACGGGTTGGGGGGGTCTGAGCACGTTTCCCTTAACGTGGCT
>N_4237
CACCGAGGCTTAACGAAACGCTATTATTGTAGTCCCAGAAT
>N_4238
AACTCTACCGCTCGTCGCCCCCCAACAATCCTATTTCGGCA
>N_4239
AACTTATAGCCTCACTATAGCATGATAGGATCTTCTACCTT
>N_4240
TAAAACTAGTAAAATTCTACCAAGATCTTGCGAAGACCAGT
>N_4241
GTCTCAGTGAATCGGCCGTACGAGTGCTTGGTTGAATCGGA
>N_4242
CTTAAGGGTCCCCCACAATACTGATTTGGATAGCTGACTTA
>N_4243
AACGCCACTGCAGGCAGCCTCGGTACACGCCCATACTGCCA
>N_4244
AAAAGACTGCTGTGGTAATGCCAAGCCTTTCTCTAGACTGT
>N_4245
GGGGTACCGTGCGTATACGGCAGCAATAGCCCAACATCTTT
>N_4246
GGTTTCACTCTACACAGTTTCTCTCTTCCGAAAGGGAGGAC
>N_4247
GCAGCACTCCTCCGCGCCGACAGGATGAAGAGGTTGCAATA
>N_4248
AACTCAGTCTCACGAGAAGCCACCCACATCAAAGCGAATAA
>N_4249
TTGAGGATGAGTCGGGGCAACGATCTCTGCTAATTAAAAGA
>N_4250
TCTTCTGGAGTCTGCGACCCCATTCTGGTAGGGCCTTAGGC
>N_4251
GTTGTAGCCGGGCAATATCGCAAGAGTATGTTGTACGTGGT
>N_4252
GGGCAGCCGACCAGCTGTTACGCCAATGAGCCGTTTCGTGC
>N_4253
CTTGCGGCATCCCTTTTTTTCGAGAGCCAAGGGGCATTGTT
>N_4254
GATGCTATCTCTTGCGGACCCTAGTAACGCAAGGATCGGCT
>N_4255
GACGGGACGCGTTCGGATGTCCGGCTTATAGAGAGGGCCGA
>N_4256
CCCCGTTGCTTATAACTGTCCTATAATCCTTCGCCGTCAGA
>N_4257
CGAGCCCCGCGTATTGACTTCGCACTTAGAGTGCAATGCGA
>N_4258
ATGCAATGGTGGGCGTTCCCCACTTCGGGCGGCAGGCCTTG
>N_4259
CAGCAGAGATATACCAGAATCACATTTTACCCGTCGGCATT
>N_4260
AGCGCATCGCGGAGAACATTCATTTAGCCAATTAGCTCGCG
>N_4261
GACCAATAATTTGCGTTTGGCTGGCTATGCAGGGGCGCATT
>N_4262
TTCAGGCTTTCCTAGCGATCCTAATTACTTCTCTTAGGCGA
>N_4263
CTGCGAAGATTTCGGCTATACCTACTGAGCGGGCTCCTTGT
>N_4264
GTCTTGTATCCCGACTTACCCTTATATAGCTGAGGCTTTTG
>N_4265
CACACGTGGACAATCTTTACCAGATGGAGTCCCTTTACCGG
>N_4266
CGTAGGTTGACCCGAGACGGCACCTAGCTACACGGGAACAA
>N_4267
GCCGTCCATGCTACCTTGCTCATGCTACTTTAATTCGCACC
>N_4268
ACGCAGTCGAACGAGCCGTGCTTGTTGTTATAGGGCGGGGC
>N_4269
ACAGAGAGTTGTCCTCAAGCCGGATCGCCCCCCTCCTGGGC
>N_4270
CCTCCCTGGTGCGACACAGACCACTAGTCCAACACTAGTAA
>N_4271
ACAGAGTCGCGAGTTTGGCTCCAGGATTCCACCTCCACTAG
>N_4272
TACGCCGTCACCGGATAACACAAACTTAGAGGGTGGCTTCC
>N_4273
CAGCATGGCATCAGTGGGCTCCGGCGTGTATATTAAGCCTT
>N_4274
TCTTATCAGACAGCAGAACACTATGACCAGCAGCTAATGTT
>N_4275
CAAGTACTACACTATAGGCCCGGGGTGTAGATGAGGCACTT
>N_4276
ATGGATTGCGTGCTGGTTAGCAATCCGGACCTGAAACGTAG
>N_4277
GGGGAGTCAGGCTGCACTCTCCCTTTTCTTAGAGGTCCCCG
>N_4278
TGGGGGCGTCTAGTTCGTGCCCTAGAGGTTCTGGTAGGTAC
>N_4279
CGGCGGGAGTCACACCCATGCGAAATAGATCTTTAGGGGAT
>N_4280
AGCAATTGTCGCCCGGGACTCCAGCTATAGTTCTGAACAAC
>N_4281
AAGCGAAGAGACTACACCTCCTTGAAGACCCGACACAGCCG
>N_4282
ACACTCCCTGGTCCTATGCACAAATCCAAGGTGAGTAGCTG
>N_4283
GGTTGCTGCACGGTGAAATGCCTATTCGCGTTACTTCAAAT
>N_4284
GGGAAGACCAATGGACTCGGCAGAAGTACGGCTGGGCTTGT
>N_4285
TGGTTGTTGAGTGAACCCGGCGATGAGTGGCCCCATTCGTC
>N_4286
AAGGTCCCCTGTACTAGATCCCACTTGACCGTACCCTTTGC
>N_4287
AACTTACCTCGCAGGTACCACTCTGTGCGGAGAGACCGGAC
>N_4288
TCGCGTCGCGCAATTAACGTCGTCCCACCCCTCCGGGCGGC
>N_4289
GCGATCACGTTATTGAGTGGCACACCGCTTGGAAGACTGTA
>N_4290
GCCGGGGATGGTCAGTCACCCGCATTGGCGAGTAATGGAGT
>N_4291
TAATTAGAGGGCAGCAACTCCCCTCTGGAGCGAATCGGGGT
>N_4292
CGGCTGTTCGGACCCCGGTACTAACGGAACAGTACTACTAT
>N_4293
CCCACCGCTCAGTGTTTGCACCTTATTATATTTTCCTGTGA
>N_4294
CGCTTTGACGTGAGAAGATTCGTTTAAGTGATACTTCATGC
>N_4295
GGCCTGGACATGCTGTGCACCTCTGGAACGCACAAAGACTG
>N_4296
GGGACCCCCGCTTAAATATTCATCCGCGCAAAAGGGGAGGA
>N_4297
ATTGAGGGATAAAGGGATCCCAACCCGCTGAGATCAATGCA
>N_4298
ATCCGTTTACCTCGGGGCCTCGGACTTGGTAGCGGAAAAAC
>N_4299
TTGGTGTGAGTTAAGACGACCTGAACACACCGGGAATATTT
>N_4300
GATTGCGAGGTACTGGCACCCACTTCTAATAATATTTGGCC
>N_4301
ACCCGTCACTCTCAGGACCCCGTTTCATTGCGGGTATACTC
>N_4302
TTTAAAACCGAACTGGCGCCCGACTAGCGGTTTAGGTACTG
>N_4303
AAGAGGTCGCTAATTCAGCCCGTGCATGCGCCATATGGCCG
>N_4304
ATTTTCGGCCTGCCGACATGCCTTCTGTGCATCACCCCGTA
>N_4305
ACCGAGGTGCTGATATCATACTGTTTTTAGTTCGGGAGCTC
>N_4306
TGGAACATATGTCGACTGGCCCGCTTACTACGTTTCACTGA
>N_4307
CTGACACGAGTCAATAATAACATTTACATTTAGTCTCCTTC
>N_4308
AACAGTGGGTGAGCCGCGAACGATTGAGGTAGGAGCTCGAA
>N_4309
TCACTAATACCGTTAACCAACAGCTTTTAGATAGTGTCATA
>N_4310
TGGCAGCATCCGTGTTCGATCCAATCTGCGGATTACTGAGA
>N_4311
CGATGATGGCCGAACGCACCCTCCCCTCTACCCTCGTTATG
>N_4312
CACGAATGGACACACCGTACCATAGGATGTTTTGAAAAACA
>N_4313
CACATTGGAAGGGGTGGTCGCGGGGAATGTACCCGAGCCCC
>N_4314
AGGTTGAGTTTCCCCCATGTCTCCAACTAGCTTTACGCTTG
>N_4315
TACCCTCACGCTCCCATGATCTTATAGCAGACGATGTAAAT
>N_4316
CGCCAACGGCAGGCTGTAATCCTTGAATCGCCTAAGATGCA
>N_4317
TAATAACCGGACTAATGGAACGTTCGAGCTACGTCGCTTTC
>N_4318
CCTCTATGCGCATGATGTTTCCGGTAAATCCCGCGGTCCCG
>N_4319
TAACCGTACATGCCGAGCATCATCATAGTTTCACGCACGCC
>N_4320
CCATTCAAGCGCCGCGCCGACGACTATCATACAGGTCACCC
>N_4321
TGTGTTCGTTGCGTTGCTTTCACCATAGGCCGGCTATGGGC
>N_4322
AGCGCCCGAACTCATTTGGACGGGGACCAGAATGCCTTGTC
>N_4323
CCAGTCATCGGGTATAGGCACACTTAACGAGTGATGGAATC
>N_4324
TTGGCATCTCTCTGTTTATGCCGATCATGTCCAGTCATGTT
>N_4325
ACACTATACGATGCGTGGGTCATCTTGTGGTATAATTGCGG
>N_4326
AGGGACCCTGCGAGGTGGTGCTATTGGTGCCCGCCCGACCA
>N_4327
TCCAGGAAAAGAACGGAGCGCTGGCAACAGGTGCTCTTTAG
>N_4328
AGGCACACACCCCCGCGGCTCCAAATTGGAAATTTCCTAAC
>N_4329
TCGCCTCTAGTGTTATCGCCCACTTTGATGCGACGCCGATG
>N_4330
TTACACCCCGCTGGCGTGTCCAGAGAGCGGGAAGGATTACG
>N_4331
CGTTCCATGGATTGTCCTGACAGGGCCGGGCAAGCCCCCTT
>N_4332
GTTCGAGTCGAATAACTAGGCCTTGCGACCGTACAATGCCA
>N_4333
GAGTAACCTCTTCGCCCAGGCGAAACCCATATGCGCGAGAT
>N_4334
CTCGGTGGGCAAGTGATCTGCCGTAGAGCGCGGTATAGCTT
>N_4335
CGAGCCGAGTCCACTGAGAACCTTCAATGCGTGGATGATCT
>N_4336
GCATCGTTACGGGCACATGCCATTCTCCCCTCGAGAGCCGT
>N_4337
CTCGAGGGAATACCTCGTTCCTAATCCTTGCCCCTGTGCCA
>N_4338
GATATGGACGGTCTACCGTACCGACCTTATTACTGTTTTCT
>N_4339
GCGGCTCTATTATAGCTCCACACCCCAGTGGTTCTGGGTGG
>N_4340
GACAAACTAGGTGAGTTCGACAGTCAATGAAATCTAATCAT
>N_4341
CACAACTCAGATGCCTAATTCACCCCTTAAAATTCGGGCGC
>N_4342
TGGCTGTGTTTGGACGACCTCTGCTACTAGCATACGTGAAC
>N_4343
AATGTATACACGATTGAATCCCCTGCCATCTGCCGCTGGTC
>N_4344
AGAAGGGGGATATAAAGGGTCTATAGGACCTATGAATAGGC
>N_4345
GTTTGACACCAGTTCGAAGGCATCGAACCGAGATCAATTTT
>N_4346
CGCTGACCGTACGCATGGTTCAAATTAAACTAACTGATTCG
>N_4347
CGGTACCGCCCTTCCCACGACTTAGTCTCAGGCCCCCCAAA
>N_4348
AGGGGCGGGGAGAGTTCCAGCCGGCAGCAAGCTATTTCACG
>N_4349
TAGAGAAAAACGGGCTGAACCTATACCGAGGTAGACACCTA
>N_4350
GACCCAACTCGCGCGAACTTCTTCTCGATCGGACGCAGGGA
>N_4351
CGAGTACCCGGAGCTTTGCACTCCCCCCTCAGCGTTAATGA
>N_4352
TTCACCAACGTTACGGCCCCCTGCCATACCCGGCGGATTGT
>N_4353
GGAGTAATGCTGATGCTGCTCTTGCTCTTAAGGATCGCGGG
>N_4354
GTATGAAAAGCGGTGATGGGCACATCCTCCACTGATAGCGG
>N_4355
TCCACACCACCCTCGCCCTGCGCGAATGTATGACGTGGCCA
>N_4356
GATACAGCGAAATCGAGCCGCGGTTGTAGCCATTGAACCGG
>N_4357
GGGCCGGTGGCTTCTCGCAACTCCCCCATAGCTAACGTTGT
>N_4358
CCTTATGCCTATTGAGCTAACACGATTCCTTGGGGTCCTTA
>N_4359
TAAATCTAATGATAAGGGCTCACGTACGCTTAATTCTATAA
>N_4360
CCGGAGGGCACGACTGGCCGCAGACTACGTCCATTTCTATT
>N_4361
TTTAATAGGGTTCACGAGCGCGATGAGCCCATTTGGAGGTA
>N_4362
AACCCTAATCCCTCGTGGGTCTAATCTGAACGCATCCCATA
>N_4363
TGCCGTCGCGCTAATTCACTCGCACGGCATTTTTGTCCCTA
>N_4364
TGCCTAATTATACGTGATGACTGATTCAAGCTTTATACACC
>N_4365
GCTGGAGGTACGTTCGTTGTCTGACTCTCCTACGCCATAAC
>N_4366
ATTGATCGTATGCTGTGGAGCTGGTGAGCCGTTGGTGCACA
>N_4367
GCAGTTAAACCCCGCTCTCCCACAAGAGACCCACTTTTTAC
>N_4368
GTTCCCGCAATCGCCATGAGCATATCTCTGTGGGAGCACGT
>N_4369
TGGATCCAGCAAGCATCGCCCAGAATTGGCTAGCCAATAGC
>N_4370
ACGTCAAGAGACCCCCTAATCCCGGACCCCACCATATAATG
>N_4371
GACAGCTAGTTTTGCGTGTTCCCAAGCGCCGGTTAAACCCT
>N_4372
TAATGTACTCATCAGCCCGTCCAATCCCAAAGTTTGGGCGC
>N_4373
GGAGGGGGTTGCCTTGATTTCCGTGGGTGAGAGCCGCCATA
>N_4374
AAAGGCCATGGGGCTGCTCGCGAACAGAGCGCCGCCGCATT
>N_4375
TAACATATGGAGCGGCGAGTCCTAATAGCTGTCACCCGCAG
>N_4376
ATGTCGGCGTGAGCTAGCCCCCCCCTACCTTCGCGAGTAGC
>N_4377
CGTAGCGTCGGCCCCCGAAACTTCGCTGTGTAGGATTTAGC
>N_4378
GAGGTAAACGTCACCGTAATCACCCGTCCATGGTTATCTTG
>N_4379
ATTTCCTTCCCGGACGTAGCCCAGTCAATTCGCATCTAGGT
>N_4380
CCTCTTTTCACCGGCACAGGCGTATTGACCCGGCACGATTA
>N_4381
CTCGCGCTGAACCTCTGTTACAAGATTCTCGGCATAATTTG
>N_4382
TTATAACCACCTATCTGGACCCGGGATGGAGTCTAAACCAG
>N_4383
AGGGGTTAGGCAATCGGAATCTAAATCCACGGGCGAAGGGT
>N_4384
TCCCAGCGAGAGTAGGTTTCCAGTTCCAGAGATTGACTAGT
>N_4385
TATAGACGTCACCTGTCACCCTTTCCAAGTAGTCAGGTTGG
>N_4386
GCGAGGTTTCAAAACGTATTCATTAGTTCAATTAGCCGTGA
>N_4387
AGGGGGTTGACTCTAGTTCGCAAATTGTGAACGGAGGGTAG
>N_4388
ATAAATTCCGGAGGACGTACCAAAATAGCCGGGTTGGGTTA
>N_4389
GTCCTGAGACCATAGCACCACCCTGTGGGTGAACTTTACTC
>N_4390
CAGTGTACAGTGACAATTGACAGTTAGAAATCCGACCTCGC
>N_4391
TCCCTTGTTCTTTATATACCCCGCTTTAATAGGCTAGGGCA
>N_4392
AAGAGCGCCTATGTTGGCCACAATGCTGCGATTACCCGCCA
>N_4393
GACTCAAGCTGTCAGAGAGCCCGCGCGTCAACGAGACTTGG
>N_4394
GTAGAACTCGATTGTGACCGCAATGTCACCTATCAATTCTC
>N_4395
TGTATTACATAGTACATCTTCGCCATACAGGAATGAGATAG
>N_4396
AGGGACACCGTTTCACGACCCCAGGCTGAGGCCCGCCTAGA
>N_4397
GGTTAACCGAGTGCCCCCAACTGTACAGTCGGCTGCTCTCC
>N_4398
AGAATTCGCCACAGTAGTTACTACACGATACAGCTTACGCT
>N_4399
GTGGGAAACATATACTGCTACTACTAATCAAATGTACAGCA
>N_4400
TCAGACAAGAACCCGATCGGCAAGACTCGTGGCTAAGAAGA
>N_4401
TCGGTGGCATACCCTATCAACCCGCAGTTCGTCGTCATTCG
>N_4402
CGTACGTCTAGGATTGCCCTCGTATAAACGCCAGACTCGGC
>N_4403
GCGACCCCGCGGCCTTGTTCCTCCTTGGATAAGGCTGTGCA
>N_4404
CCTACCGAGGGGACCATAGACATGTAGCAGTGTGCTGAAAC
>N_4405
CTGTTACTGAGACTTCCATACGCAGGGTGTCCCCTCATGTA
>N_4406
AGTAGATAATGACCCACGTACCGACGTATACTGCCTGCAGA
>N_4407
GAGTGTTATACACCGCGGACCCGAGCCCCAATGAAGTAACA
>N_4408
AATGTACTGTCCCAATGTTTCCGCATTGTGTGTGGACGAGG
>N_4409
GCGGATCGTTAGCATTGCGGCCGTCGGGACTAGGACAAGCA
>N_4410
GTCTACGAGTGTGCACAGATCTGTCCGGGCCAATAGCCGGC
>N_4411
GGGGGCCAAGATGGTGATATCTATCTCTGGCTACCGTCATC
>N_4412
GATAAACGGGTCTCGATGTCCAGTATCTACCTCCTCGCTAC
>N_4413
TACACCTTCCATTTTGTGCACGGCATTATGCGATGCACGTT
>N_4414
CGCCCACGGTTCATACTCTCCCACCAGATGTATAATTTTGG
>N_4415
TTATGCGGCGTTAGGATTTACTATAAGAGCGGGTTTACAGC
>N_4416
AGGGAACAGGTTAACACGCGCATACTGAAGCGAATAAAAGC
>N_4417
GGTCAGCAAGCGTGGCGGTTCTCTGATATTGCAGTTTGTGA
>N_4418
CGCCCCGTCAATGATATCGGCTCTTAGTACGCAGCGGACCC
>N_4419
GAAATCTCACCCGTCCTGCTCTGGCATGGGTCGCAACTTAA
>N_4420
GTTGCTCGTCCCATGTGACACGTTTAGACCTGAGGCTAACT
>N_4421
AGGACAACACGGCATCTTTTCAAGCCTGCCCCAAGCCTAAA
>N_4422
TCCCCCATAAGATCTCCTAACATGTACTATGATAGCAGCCA
>N_4423
AGTCCCGGAAGGAGCCTGAACCCCATTAGGATCACTTTGCC
>N_4424
CGGGTGCTATATCCCGCGCACTTACAACTTCCTCAAGAAAC
>N_4425
ACACACATAGTATCCACCGGCATGAGGGGCACTGGACAAGA
>N_4426
TGTATGTCTAGGCTTCTCCTCAACTCGTTACTCTCTGGTAC
>N_4427
CCTTTAGTCACTAACGGGATCGACCATAGCTCTCATGTCAG
>N_4428
CAGTTCTTATTAACCACATTCTGAAGCTGCTCACGTAACGG
>N_4429
TTCCGAGCAAATTTAGTTCGCCTTCCTCGTCTGGCGGAATC
>N_4430
GGCTAGAGCGCTCGATGTGTCCGACGCAGCCCCGTCTTGCA
>N_4431
GATACCCGCTTTGTAATCCGCGCGTTCTACCGCGCGTAACT
>N_4432
GTCGTTTACATTTACCGCTTCCCCTGGTCACGCGTAAAAGG
>N_4433
GTATCGGGGCGAGGGTATAGCCTATATAGCAACTACTGCAA
>N_4434
GCTATAGCACTTCCGTAATACAGAGATTAACGGGGTTTGGA
>N_4435
CTGTTCCGACCTCCGTTGCCCGTGCGTACAACCCGGGGCTT
>N_4436
GACAATAATTCGCCTCCTCGCCGCACTCATCATGTATGGGG
>N_4437
CTTATTGCTCACTAACTGAGCACCTTTAAGTGCGGGAATCG
>N_4438
CTCAAAAAAGCTACATCCGTCGTAATCTGGTGGGAGGGTGC
>N_4439
GTGAACGCACGAGACTGGGTCAATGAATGTAAAATGTCGGT
>N_4440
ATAATGGCACTCTACGGACGCCAGAAAATATTAAGATGGCT
>N_4441
TAATCTCTCCCCCGGGTGAGCAGACAATTACTGGAACCACG
>N_4442
TGGACTCCGTCTTGCGGGGTCTCATGGCACGATACCAGTTA
>N_4443
CAGCACTGTAGTAGTAGCCCCCGATTACTCCTGTGAGTTAC
>N_4444
CTTGGGGTGCGTATCATTAGCAAGCGCCTGTATGGAACACT
>N_4445
TTTGACTTGCTGAGCTAACTCCCAAGGTCGCCCGGGGTTCA
>N_4446
TCCGGCCTTGCCAGTCCGCACACGCGCCCAGCGTGAGATCT
>N_4447
GGAGGGAGGCACATGGTGGGCTCGGGCCGGAGTAAATTTGC
>N_4448
CTATTGAGTCGAGAAGCGCACAAGCGGAAAGCTGGCCCTTG
>N_4449
CGTATGTTTGGGAGAGCTCTCAGACATAGGCAACATACCTT
>N_4450
ACGCACAGGCTACGTTACAGCCGCAGCTATTATAATATCCT
>N_4451
TTTACCACCGGGAAAGGCACCACAGGTACGGGGAGTGGTCC
>N_4452
GGGAAGCACGCATTCTATCCCGACCACGCTGGTTCGGCTGG
>N_4453
ACGACATGCCCCAAAGTCAACGCTATATAACTCGTGGAAGA
>N_4454
TAATACGGTCAATTCGAGAACTCAAATTTGGATCTGGCGTT
>N_4455
TTGCCGACTGAGACTACTAGCGTGCTATCCCCCGCGGTCAT
>N_4456
TAAGGCAGGCTACTAGAAGTCTCGTAGGATAGACGACGCGT
>N_4457
GGGCAAATTCTTTGTGCCTACTCCTGGAAGTAGATGGGGAG
>N_4458
GCCACGCCGAAGATTGGAGGCCTGCAGGATGCCCGCCCGTA
>N_4459
AGAGATCAGTGGGTTAGCTTCGTCACAAGACTGTGGGACGT
>N_4460
CCTTATAGTCGTAGGCTTTGCTAATCGGCACTGGGGGAAGC
>N_4461
GGGGGCTTTGGATCCGGTCTCGGGATAAGTAGTTTGGTCGT
>N_4462
GCCATTGGACCGCGCCTCGCCCGTCCGACCTACTCAGTGCG
>N_4463
GCCACTAATGGGCTCCCGAGCGGACGGCGAGCCGCTACTTT
>N_4464
GAGAAACCGCGTACTTTGTTCACGAATCTAGAGTCACGGAC
>N_4465
GTCACAATTCAACCCAGATACTAACTTTTAGACTGAAGTTG
>N_4466
GTGGGGGTAATCATTGGTTCCAATACCAAGGTCCCAAGGTA
>N_4467
TTTAGGTGCGTTGTAGGTAGCTATGGACGCTACGACCTGCC
>N_4468
AGCATCGTGTAACCGGCAATCTTAGCGATGGTGGATCATGT
>N_4469
TCAGTCCTTGTAATCAAGTACAACCTAAGGGCTGTCCTACT
>N_4470
CGAATCCAGAGCGGTAACGACTAAAAGGCCAGGTACTCGTC
>N_4471
CACTACCTTACACGAGGACTCGTTGCGGAATATTAGGCAGG
>N_4472
GGCTCTGACACCACTCGGAGCAGTAACGCCTAGAAAATTTA
>N_4473
TACCTCATGGGACTCTTGGACAGGTGCAGGTTGGTGCCATC
>N_4474
AGGCTTAGGGGACGCTCCTCCAATTCATAACCAAAGTATCG
>N_4475
GCGGGGGGCCCCCCCATGGTCGGCATCTACTACGGGGTCAG
>N_4476
TCTGGGTTCTCTCTACATTGCTACTGTATCTGTGACGAATG
>N_4477
CCTCGTTGGCACCAGCTACACTCATAAAAAGCAGTAGGTGG
>N_4478
TAGCCTGGCAGGGCCCTATGCCCGTTCGTGCCTGAGTGTCC
>N_4479
AAGGCCCAGTGGTGCCACGGCAAGCTGCCTATCAAGAAACC
>N_4480
AGCATGGTACGTCTCTCGCGCATTGGCAGTGGGTATAAACG
>N_4481
TCTCCCTTCATACGTCGATGCCGACCTTATCCATGACTTAT
>N_4482
ATCCGCCGAGACGCAGTTGACCTAATGCAGGCTAAATAGCT
>N_4483
GGGGACCGTCTAGCATTCGACGTCCCGCGTGTCGGCCACGT
>N_4484
AGCTGTGTAATAGGGATTACCCGCATATGCCCACGAGTCCG
>N_4485
GAGATACTGAAGGCCAGATGCGAGGCCACTGATAGGGTTGA
>N_4486
TGATTCGCTCAAGGGGGACACCAGGGCAGGGCTGTGCTTAA
>N_4487
AAATCCCTGCACAGGCTGTCCCACTAGGTCCCGGGTACACA
>N_4488
GCGCTGTAAGTTAACAGGTGCTGAAGTGGCTCGACAAAATG
>N_4489
CGTTCGGGACCAAAGGTTTGCCGTCAAAACGAGTCCGAGTA
>N_4490
AGCTCGATCACAAACCAGAGCTCTATTTGTCGGTTAAGAGT
>N_4491
GATTAAAAACATAAGGGTAGCCCGACCGACATACATTAGTG
>N_4492
GATTGGAGGGGTGCAGCGCGCCTTTTCTCTATTACACGAGC
>N_4493
CGTCAGGAGGAGCCGTTCCACGGTGAGACTGCTATTACGCG
>N_4494
TGCAACCCTAATGCACCCCGCATTTCATTCAAGTTCACCGT
>N_4495
CCTTGGTCTGCGAAGCCATTCGCTAACAGCATCCAAAGCAT
>N_4496
AGTAAAATGGCGCGGACTAACGGGTAGTTCGGACCCGCATA
>N_4497
TAGCGCCATGACATTCACTGCTTAATGCGCGCGCAGTCACG
>N_4498
CCAATAGTGGATATATATAGCCCGTTTGTTCACTGTAATAT
>N_4499
CCAGCGGGGTGTTGCCTAGCCGTAACCCCCCTTTCTGGTCG
>N_4500
TAATTAGCCGGGGTTCCATGCTACAGGATTTGGCGCGCCCT
>N_4501
GAATAGTGGACAGCGCCATACGAGAATTCGGGAGGGTTAAG
>N_4502
GAACTTTCGTAAAACTCCCGCACCGACGTGCGGTGGGGTCG
>N_4503
CTCCGTGGTGGACCGCATGTCCGGGTATTCCGCTTAAAGTG
>N_4504
AATTGCCAGCTCATGGCGCTCTCACTTACGTCTCAAGGTCC
>N_4505
TACAGCGAACGTACCTTCCCCAACCATAAGCTTCGCCTTGC
>N_4506
CCAGCGCATCGGAGGCCGAACTCGAACTTATCTGTACACAG
>N_4507
GACGGGAAGCTCCCTGCCTGCCTGGTCTGGCCGCTAGTGTT
>N_4508
ACGTGTACGACCTATTAAGCCGTTCCAAGTCAAGAGGTGGT
>N_4509
CAGCTTGACTCGTAATAGGACTTGCAGCTATTCCGGCCAGC
>N_4510
CGGGTCGGTGAGGGGGAAGGCACTTGGTTTACGCGGCTTGG
>N_4511
GGTGAAAATATTGATCTGATCGTAATGGGGCGTCTATAAAC
>N_4512
TGCATCGGACTATGGCGCACCCTAGATCCAGCCACATTTTG
>N_4513
GACGTCGTGTTATACTTGCGCGATTATTGGCTTACTCTTGT
>N_4514
CCGCACTATCGTTTAGTGTTCGCATCTACATAGCTATTTGG
>N_4515
CCCGCATCGAGCGTAAATTACTGATTGAGTTCATAGCCCTA
>N_4516
TCAGGAAATTCGACCAACCGCCTGACAAACTGCCAATATAA
>N_4517
TGACTCGGGCAACTCCACTCCGCGCCATCAATCGTGGTGTG
>N_4518
AGGGCGCTGATCGACAATCACGTCGTAAAAATAGGGTGGTC
>N_4519
TTAAGACTAAGCCTACTGTACGTAGCTGGGTTCCGGCGAGT
>N_4520
TAAAAAGTGGCCCCGAAGATCACGGGGCGGAGTCTAGTGAG
>N_4521
TATTGTAATTTTTTAGGTGTCACATCCCCTTCCGCGGGGGG
>N_4522
GCGAGAGGACGCCAAGCGATCGACTTTAGTTATTTTTGGAT
>N_4523
AGGTTTCCCAAGGGGTGGGACTCGCGAGAACCTGGCAGAGC
>N_4524
TTGCCATTATCGAATACCAGCCTATAATAATGCGGGCAGTA
>N_4525
CAGGATGGGGAGAGTGTGTCCTCTTTCATAAACCCGTAAGC
>N_4526
ACTAGGGGAACCAGCAAGGACCTTATATTTGGACCTTACAT
>N_4527
GTTGCTACAACGAACATCTCCACACTAAGGGGTTTCGTAAG
>N_4528
ACGCGATACGCCTAAACATTCGACAGGCCTCCGCACGAAGG
>N_4529
CGCGTGCGTGTGGGCGAAGACATCGGTACTCGATAGAATGC
>N_4530
GTGTTCCCGAAGGTGGTCACCCCTGGTACGGGGGGGCATAC
>N_4531
TCTTGGGGGTGGGAGTTACACATACCACCGATCGGCACTCT
>N_4532
GTTCCACGCCGTACCGTCATCAATTTAGGGAATCAACTCGC
>N_4533
TCTAACCTACTTTGGAATGACCCCTGTTACCAATTCCCCAC
>N_4534
TGGACTCGGGCAGTGCCGCGCCTAGGGATTTCCTAAGTGAA
>N_4535
ATACCTGCACTAACCTGCCGCAGGTGTCCAGGGTTGCCTAA
>N_4536
GGGTCTGGACAGTCCTAGCTCCGCGCGCGCTTTTGATTAAA
>N_4537
AGCAGAAGCATAAGCAATTTCAGAAATAGGCAATATTCACC
>N_4538
TCCAGGAGGCCTGAACCAGCCACGGCACTTTAGAAATTTTG
>N_4539
CCGATTGCCTAGCTGTAACCCTTCAGGCCCGTAACCTAGGG
>N_4540
AACAGTCCCAAAGCATTTACCCCCGGAGCTGAGGCCAGACG
>N_4541
TGGGCAGGCCCAAGGACGGACCTACGCCTAGCCTGAAGGCG
>N_4542
TCTCACAGATGCGGCGAAGACTCCATAACATTCGTAGCGAA
>N_4543
TGTAACCGGGCCGGGTATATCTGTAGTCAAATGGCGCTGTA
>N_4544
CCCTCCAAGGGAAGATCGCGCGGAAGGCCCCGGTTCATTTC
>N_4545
TACCGCCCTCTGTGAACGGTCCCTGCTGGACCAGAGTACAT
>N_4546
ATTTCGCGCTTGCCTCGCACCGGGAGATAAATCTAAGAAAA
>N_4547
CTCGGTGTACTAATTAAAACCTTTCGACTGCGCTTACATAT
>N_4548
TAATATATGGATCCTGTTTGCGAACAGGAGAAGCTGGAGCA
>N_4549
CATTCAACCTGTGCTCTAATCAATGATAGCCTAATAAGGGC
>N_4550
CTTTTCTGATGACACAGAGTCTCCATTTACTAGGTCAGGGT
>N_4551
CTCGAACGGAGGAGGCTCCACCCATCAGCGTCGATGCCGCG
>N_4552
CAACCCTCTCCTAATCAAAGCGTGATCACTCGGTTCAGTGA
>N_4553
GACTCTACGTCTGCGGCGCTCCCTTCGTGCTGCCGTATGCC
>N_4554
TATGTCAACCCAGGGCACTGCGATGATACCGATTACAAAGG
>N_4555
TATATCCAGTACGATAGAGACGGTGCGATCATTATGACGTT
>N_4556
ACTGAGATAAGTCTGAGTATCGGGGCCGCAGCCCCTATCTC
>N_4557
TGTATATATCGGCGAGGTTGCAATTGACATTTAAATCCCCG
>N_4558
GTATCAAATTGTGAGGAAACCCTTTTACGATTGTATCACGG
>N_4559
CGAGCGGTTCTGAGAGGGATCGGGCTATGCATCTATGGTTT
>N_4560
GCCGAGCATCGGCTCGACAGCTACCGTTTCGCGAGTAGTGC
>N_4561
ATACAGCGTCGGTTAAAGTACGACCTCAAACTCGGTGGTGC
>N_4562
TCTAAGACGGGGTACTTCCTCACTGTATTTGAGGTCTGGCC
>N_4563
GGCTAGAATTCTCTACTTTGCTATAAAAATATGACCGTCAT
>N_4564
TTAGATAGGACGTAATCCTCCAATTACAGCCCCTCTGAGAT
>N_4565
CAAATTCGCGGCCTTGTTTCCAGGAGCGCTGTACGTGAATT
>N_4566
CCGATACCCGACTAGGTTGCCTATGCGAGGGACCGCGACCA
>N_4567
CTTCAACCCCGCGCGCACTCCAAAACTAGCAATCTCAGATT
>N_4568
CTTTTCCGGAACCCTCCAATCCGGGTTTTCGAGTGGTTAGC
>N_4569
TGATTGGTCAACCGGGGTGTCAACTGTCATCGGTTCTGTCT
>N_4570
TGATCGTCGTCAAGGGATGTCCAGTTCACCCGAGCATCCGC
>N_4571
GGATTTCGGGGTGGTGTGCTCCATCCCGCCGCGACCTAATA
>N_4572
ACAATCCACCTCAGACTCAGCCACCCTCGCCGTCAATCACC
>N_4573
CGGGAGAGGACGTATCTCGTCCCCTCGAAATGCTTTAAACA
>N_4574
GGGGGCAGATCTGGGGTGATCGTGAGCCCTTTTCAAGGGTT
>N_4575
CGCGGACGACGTAGTAAGGGCGCCACTAAAGGACTCTGAGC
>N_4576
GGGTATGCGACTAAACTGAACCTATTGGGAAGTAGCCGTAG
>N_4577
CGCCCACGGACATTGTTACACCCGATTACGGACTCGCATGG
>N_4578
GTACTGGGTCTAATGGAGCCCTAAACAACGAGAGAGCAGAG
>N_4579
TTGATTGGGCGGATCGTGCTCCGCATCGCTTACTAAGCTAG
>N_4580
ATAAACCAGTAGGAGGCAGTCACATATATCCGCCTTAACTG
>N_4581
ACAGGCGCTTCTTTCAATGTCCGACTTGACTTATGGAATGT
>N_4582
GAAGCACCTGAACCGTCTTTCATTCTATCTAGTGGTGGTCC
>N_4583
GCACACATGGATTAGTGTCTCACTGACCAAATAGTTTGTAA
>N_4584
ACGTGCCTTTTGTATATCCACTGTGACACTCAGCTATTGCG
>N_4585
CCGGTTCTGACGCCGGAGGGCGCGGGATAACCGTTGTGTGC
>N_4586
ACGAAGAGCGCCACTCTCTTCGCAACTTCGGCATTAAGGGG
>N_4587
TCGCGTTAATACCTCCCTCGCGGGCATTTAATGAGATCGTC
>N_4588
TTTAAAACTGCTTGAAAACGCTACTAACCCAATGAACGGTT
>N_4589
ATTCGTCACACAGCCGAGCCCTGTACAAAGTCCCCTGTTGA
>N_4590
CACTTTCGTCTTGGCGCTCTCACTGCTAATTGATTAAGGTG
>N_4591
AGAAGCTACTACACAACACACACGGGCTGCAGGACGTGGAG
>N_4592
GGACTCTGCGCGATGGGACTCAATCGGGTCACGTTGGGTCT
>N_4593
TCAACGAGTGGTACCAATACCCCCACGCTCGCTCGCGATAC
>N_4594
TTGAGCGGACCATTCTTTGGCGCAGAGTGAGCCATTCCAAC
>N_4595
GTGGGGGTGGTTGGCGCTTACCGTTCTAAGAGTCGTATGCT
>N_4596
ACTTCCATAGGGTACAACACCTGTGGAGGAATCTTGTCGCC
>N_4597
CAACGTACAATTGTAGGTATCTAGTTGCCGAGGACCTGGCT
>N_4598
CGAAGTGGGTTATCGTAGTACCCTCGCAGGTGTGACATGAA
>N_4599
AGGCCCCCTCGCCCTTATGGCGTCAAATTATCTCCGGTGAT
>N_4600
ATGAGAAACTATGGATCCGGCGCGAAACCTGGTACCATACG
>N_4601
GATCGAGTAAGTAACGGGTACTAGTTGCTGGCCGTAAGAGT
>N_4602
AATACGATCCGCACACATGTCGACGGTGAGTCGCTATAAGT
>N_4603
TAACAACCGTCTAATGCGTACTCGAACGTAGGCGTATAAGA
>N_4604
GTAGGAAAGGGGACGATACACGGCGGTGTGGGCGCAGAACA
>N_4605
AGATACTTGGGCCGTGTAGGCATCCCATTAAGTTTCCGACA
>N_4606
GCACTCTAGCGTCGACTAATCCTAGGATACGTATTGCGTCC
>N_4607
ATGCGGTAGGCTGCCGCTTCCCTTCAAAAGTACACGTTGAA
>N_4608
GGATGCAAATCTTTAACGAACAGAGCAGGAGGGGGTGGTTG
>N_4609
CACCTTACTTAATTTGAAGACATTTAACCTTTCTAGAGGAC
>N_4610
CCTGCGACTATATCAGTCACCTTCTGGTGGTTCCCATCGAG
>N_4611
ATACACCTCCATCGGTGAGTCGTATCCGCCCCGATTAGCAT
>N_4612
GATCGAGGTTATCTTATACGCGGGGCGCAATGATCGCTGCC
>N_4613
CCCCTCTTGTTGACTGCCGACCCTACCCCGCAGGTTCCGAG
>N_4614
ATAACGCCTATCGATCATCTCATATTAAATCTACCCTTTTC
>N_4615
GTGAACCTAATAAGGGAGGCCATTCGTTTTGGGCTGCAGTA
>N_4616
CGAGCGGGAAAACATCGGGCCAATCCCATTTCGACAAAAAC
>N_4617
GGAGGATATGAGGTTCCTTTCCGCAGCCGTGTCGCTACAAA
>N_4618
AAATGGTGCGTAGTCCTGAGCTTAAGCCACGTAGTGAAAGT
>N_4619
TGTTATCGCAAGGCTTACGCCATTTCCCACGCCCATTGGGA
>N_4620
CTGTTTGAAGCGGGCGTCCTCAGGTTTGCCGATCGTTACAA
>N_4621
GTCAGGCACGAAGAGGTTCACTAACGATTTCGGTCCTGACT
>N_4622
AATGGCAGGGGATAGCTTATCACTAGTGCGGTATCGCTGGA
>N_4623
GCCCCGCGCGCGTCTTGGGCCATCCGCACGAACGCTACCAC
>N_4624
ACTGAGCTCTGAAAACTGCACAACAGAGTGCCTCGCGTAGG
>N_4625
CTCCCGTGGTTCACCCCAAACAAACCCATTACATTGTTGTC
>N_4626
TGGGATGGGCACGAGTTAAGCCAATGAGGTAGTCCTTAAAA
>N_4627
ATTCCAAGGACGCCAAGCACCTTATAGGAAGACTAACCTTC
>N_4628
GGGACTCTCGCGCCTTGTTACCGTGCTTCTACGAACACTAA
>N_4629
AATAAGGGCACCCCGCTATGCCGCATTTGGCCGCATTATGC
>N_4630
TACTCCTTGTGAGTGCGTTTCGCCCAGCCGACTTGTTTAAT
>N_4631
TCCGATGTGGACCTAACAACCAACCCCAAACGTCGCGCATT
>N_4632
CACTCGTGAGGCCGACTTTCCATCCGCTCCATCAGATCATC
>N_4633
GGTGAGCGCGATCAAGTTCCCCTCAAAAGTTACCATTCACT
>N_4634
CCGACACGCGCGAGGGCATTCTGCCCATTATTTAACCCTTT
>N_4635
AGACCGTTGTTCACAACGCGCAATTGTCCAGGGATCGAATC
>N_4636
AATCTTAAGTATAGAGCTGTCCAGAATTCGAGTTCGAGTTT
>N_4637
TACGCACCCCAGGGGCGCCACATTTCCCTATACATTCGGGT
>N_4638
GCGCGGCGGAGGGCCTATGGCAAGAGCATCCATACCCGACT
>N_4639
GCTGTGCTCTAAAGAGTCTGCAGCCCAGGTACGCTATCCAT
>N_4640
TACACTCTTATCCCCGCAAACCTAGCAACGTATCATGGTCG
>N_4641
GTCAGTCCTACCGGACAATCCCTACCCGTCGCCAGGGTTCG
>N_4642
GGAATTGTGTATCATTGCCACATAGTTTCGGCGTCCGTGCT
>N_4643
AATATGCTGGGAATCGATGACGTGGGGCGGTATTAAAAGTC
>N_4644
GGAACGACGCTTTTGAAGTTCCCGCAACCCTGTCTGCTGCA
>N_4645
TGCAGAGCCTCGCTGGGAAGCATCTGGCCGGATAAACAAGC
>N_4646
ATTTGATTGCTCCAGTAGATCGCCGATTTGTTTAAAGGTTA
>N_4647
TATGTCGCGGTGGGGCTTAACCGCGATCGGCGCAGCCGCGT
>N_4648
AAGTGGTCCATGGATTATTACACTGAGCGGATGAGATTTGG
>N_4649
CTGTCAACTTTAACAAAGTGCTTGTGAAGTGGCCCCCGTGG
>N_4650
GTTGTTCGTGCTACTAGCAGCCAGCACGCTCGTCTCCGACT
>N_4651
TGCTGCGCCTATACGACGAACTAGTTTCCCGCCAATGACGA
>N_4652
ACTACGAGGCGAAATTTGTCCAAGCCCCCACAGGGAACCTT
>N_4653
GTCCTATATAGACTAGGCTGCGGGAAAAAGGTTGTGAACCG
>N_4654
TGATCACGAAGCTTTGGCACCGGAAACGGGACAGAAAGGCG
>N_4655
TGGTCGAGCCAATTCTTAGGCCTACATCATGCCCATCACCA
>N_4656
TGACGAGTCGCCATACGTTTCTTTGGGAGTCAAATATCCGA
>N_4657
CAACGGGTTGGTACAACCGTCTCCCCAAGAAGGTTTCATTC
>N_4658
GACTTGGAAGAGCACTAATGCTAAAGGGTATCCATGTTACA
>N_4659
TGGGGTCGTCGTTTACTACACATTGGTGAGGACGAAGGTAT
>N_4660
AAGCACTTAAGACCTATCAGCACCTTCCACGCTCAATGTCC
>N_4661
GATACGTACGGTAGCAGGCCCAGACAAATGGCCGATTAACC
>N_4662
ATCATCATATCGCGTAATACCTTTTTGCTCTTACTAAACGG
>N_4663
TGTAGGCGCGTATTACGACTCATATCTACCGGGACTATGTT
>N_4664
TGCCGGGTTCAATCTTCCTTCTATTGGGGAGCTCTCCATCT
>N_4665
ACATCTATGAATCACTAGATCAATTACCCCTGCATGGTCGC
>N_4666
TCAACGCACTGACGCAGTAGCAAGAGGGGTTTACAGTAAGG
>N_4667
GGTTGGTGCCCTGTACATCTCCCCCGCCGGTGGTTGCCTAC
>N_4668
GCTCCGGGCTCGGAGAGGTGCCTGGGCCTGGTATAACAGCG
>N_4669
CCACTAGTAACTTCACGAAACCCCGGGTCGCGCCCCTGCCC
>N_4670
TACAGTGTTAAGGGATTCGCCAGGGCACAAAATCGACCCTA
>N_4671
CGTAATGTGCCTTGATTTAACACCAGTGAGGTTATACTAAG
>N_4672
GGTTAAAAGGTAGTCCATATCCTTCCGACACAGGGGAAATG
>N_4673
TCTCAACAACAGAAGTGGACCACCAGCATTATTGTGGAGGC
>N_4674
CTTCACATAGCGGTAACTACCGATTCAATAGAGCGGGACGC
>N_4675
AGGCCATCCTATTCAAAGACCCAACCTCGCCTAAGGCGTTG
>N_4676
TGCAAGCGAGGTTTCTGTTACATTGTGTAACAAGAATAGCG
>N_4677
ATCAATAAACGTTTCATCCGCGAGACTAACCGGTTAAAAGA
>N_4678
ACAAAAACTTGATCTTGACCCGGGTATATTACAGGGTAGCT
>N_4679
ACCTCATCTGGAAGTGAGAACGCCTATTCTCGATATCGCGG
>N_4680
GTCCCGCACCAATTTCCAGACATCTGATGTCGATGCTACCA
>N_4681
GTAGTATACAGTCAGTGCGTCGTGCGACCACGATCCACCTG
>N_4682
AGTTCCACTATCAGAATCAACGCCTTGGCGTATACGTAGCT
>N_4683
AATGACCGCGACTTCACACCCGATACACGTTCATGTGCTGA
>N_4684
TTGAGCAAACCGTGAGTGAACAGGCCAACTCCGACTTTGGT
>N_4685
GCAATCCCTGCACGAAGCCGCCTCTGTAGGCCCGGCTCGAG
>N_4686
GAAGCATGACTCGCTCCTATCGGCTCTCCTTTAACGGGCGG
>N_4687
GCTCGCCTGGTAATAAAAGACTTGCTTGTGGATGCCGGTTT
>N_4688
GGGTCCGTGGACCGTGTGGCCGTAGCTGAGTCTGCCGTTAC
>N_4689
GCCTATTCGGGGGTTACCTACAGGTATAAGTAAAACACACT
>N_4690
GCCTCGGGTTCCGAGAGCTTCCTGCTGGTGGTATGCGCGGC
>N_4691
AACACGAGAACGCTGCGGCCCGCCACCTTCCTGACGCGCCG
>N_4692
TGGATTAGGGACAGCTTCAGCGTAATCGAGACGAGTGTATT
>N_4693
GAACCGGGGCCGTGTATTGCCGCTTGAAGACCAGGGTTATC
>N_4694
CTACAAGATGGCAAGTGCGCCCGGGAGCGGCCGCCCATTTT
>N_4695
TCAATAAACTTGGCTCACGCCGTCCCCAGACAATGGCACTA
>N_4696
AGTTACCTTGTGATAATAGCCGAGGGGAAGATGATAACCAA
>N_4697
GGAGATCAACTACCCACCAACACAAGTTAAGAGACCCCAGT
>N_4698
TAAATAGCAACTTGGCCAATCTCAAGAGTCATAACACCCGG
>N_4699
ACGGGTTCAACCTCGCCCGTCCGATTGTGCGTATTGTACGC
>N_4700
CTTTAAATTTTGTTTTGGTCCACATCGATTACATAAAACCA
>N_4701
GGCGTCTATACGATTGCCCGCATGTTAAAAGCCCACCTCTA
>N_4702
GTCAAGACAAACCTCAACTGCTGGTAACTGGACTCGCAGGA
>N_4703
AGTCTGTGTGTGTTCGTTGACGCTGACAGTAAGCCTATTTG
>N_4704
GGGTAATGGTTGTACGGGGCCGCCTAGCCTGCGTCGGGACG
>N_4705
AGTATGAAATTTGAAAAGCCCATAGGAGGGGTCGGGCAGGA
>N_4706
TGAGCGGCTACCACGTCAGCCCTCTTAAAATGACCGTACAT
>N_4707
ACCGCCGTGCGAGAAGAGTCCTATCCCACGCCGCACTTATA
>N_4708
TTAATCCTTAATGGAGCCCACACCTCAAAACACCATACTGG
>N_4709
TAATCCGCGCCGTACCATAGCCCAGGTGTACACAATGTTCC
>N_4710
CGGACGGTTACGTGTGTAACCCCCCACACCTCGGCCGATAA
>N_4711
GTCGAGCTGCCTCTGGGTATCTGCGCATACGCAAAAGTTCC
>N_4712
CCATCCTACAAGACTGTACACATAATGGTGCATCTAATCAG
>N_4713
GCTGCGGGTTGTTAGCACCCCTTCGGCGCCGACCCGTCATA
>N_4714
GAAGCAACGTGCCTCCGGTCCCGTTCATGGGGAAGACCGGT
>N_4715
TGCGGACCCATCAGGGAGTTCCCCAGCCTTCTAGTCTGAAC
>N_4716
CACCTCAGTGTTTGCTATCGCCTGTGTTACCCCGTGCGTAC
>N_4717
GCGTGGGCCATACTCTGAAACCCAGTACATCCACACGGGTT
>N_4718
AAAGGGATCGTTCCGAAATACTCGAGTCGCGCCCTGACGTA
>N_4719
GGGTTACCTATGATTCGAACCAGTCAATATTGGGTTATCTG
>N_4720
TGAGCGCGATCGAACAGGCCCAGGCATGGCCCCGTCTCCGC
>N_4721
TGGTGTCACCCCCATCACACCGGAAGACAATGCGATTCCGA
>N_4722
AACCTGACGTTGGTACTTAGCCAGGTACTGGCATCGTCACT
>N_4723
AGCTCGGCTTGTGACGCATACAGCGTTGGTTAAGTTATTTT
>N_4724
TTTCCTGCGTTGTTTGAGAACCATTGATACGGAATGTACTT
>N_4725
CTACACTGAATAGTACATATCATTGTTTACGGAGTAGGTTG
>N_4726
TGCGGGTTTTGAGGATTGCGCCCGATTTGTGAGTATTGGTT
>N_4727
AGTACCATTATTGGGAAGTCCCCTTTGGATTCGACGCATTC
>N_4728
CTTACCCTCCTACGAGTATGCGGGCCTAGATGTGAATACTT
>N_4729
CAAAGGCCTGTTTGCTATGGCACCTGGTCGCTGGTGGTTTG
>N_4730
TAGCATAGACGCCTAAATAGCGTTGGCAGCAGATCACCAGT
>N_4731
CTCTAGTCGTCACCAATGAACTACGCGCTAGCTGCGTAGAA
>N_4732
ATTGGCAGGCCAGGGCTAGACAACTTTCATTAAATGCTCTT
>N_4733
GTAAGGGGCGCTTCTCCCGACGTTACATTAGTTCGTCGGTC
>N_4734
ACTTTTTATCCTACTGGACACCGGGAAAGCTTATTGCTCAG
>N_4735
AGTCTATGCCTACTTGGCACCAGGGCCCTGTTGGACGGCGC
>N_4736
GAAATCCCCCTGGGCCGGAGCTATGGTCGCACGAAGATCAT
>N_4737
GGACAGATTTAGCGACTTCACTCCTGCCCTGTAACAACTGT
>N_4738
ACACGCTTGCAGATTCGTTGCAGGCGGTATCTGTATGGCTG
>N_4739
TACGGGTAATAGGACCGAAACCATGTCGTCTTAATACGACA
>N_4740
CCCGAATCGTAGACCTACCACGTATTAGGGGGCGAGTAGTA
>N_4741
GACCCGGCTTATCAATGTCCCACTCAAAGGTTTCTAGGAGG
>N_4742
CCCTGTTGCCGGCTTCGAGACGGATGCTGGCCATTAACGCG
>N_4743
CGCCTCATAGGTAGCGACCACTATATGGTGCTTATCCTAAC
>N_4744
GTAGGCCGTTTTAGGACCGACACTGCGGCGTCCTTAAGGCT
>N_4745
GGTCGGCAAAGGAACTGACGCTGAGGGGACCTCGGCTCTTA
>N_4746
TATGATCGATCCCGTCGGTACACTGGCCATCCCGTCCCGCT
>N_4747
CGTAAGAAACAAGAATTTTTCTACTCCCAACGATACGTACC
>N_4748
GTCCCTATTGACTTATTCAACAACCTCCACGTGGATGGGTC
>N_4749
ATCTCGTAGGGGAATGAAAGCAGAACATCGCGAGGTACAAG
>N_4750
GGTGCTGTACGACCAGCGTGCTATGTGCTGAGTACCACTGC
>N_4751
ATGGACATCAAACTCTTTGCCGGTAACCCGCCTGGTCCACG
>N_4752
ATTGATTAATGCGTTCAATACGGGATAAAACCGCATACCGG
>N_4753
TCGTGAGCACGGCCCCTGATCAACTGAAGAGTATTCAATGT
>N_4754
GTAGGCATTTGGCTTCAGCGCAGAACAAGATAAAAGCCGGT
>N_4755
ACCTGAGATAACCTTTAGCTCAAAGAGCCCGACATCTAGAG
>N_4756
TACCGTTATCGAAGGCCGTCCAGGAGTTTAAGTCTTTTCGT
>N_4757
GAGGAGGCTAAATAATGTCACTTCTTACTGCGGAATATCAA
>N_4758
GGCTAGTTGAACATCTCTCGCCACCGAGTTATTTACCGGGC
>N_4759
CGAGTTGGGTTACAGGCTAGCATAGCTGTACACCCGGCATT
>N_4760
CGCCACGTAAGGTAGAGGACCGGTGTATGGGAGAGCGTGAC
>N_4761
AAATCAACAGTAAATGTGGGCTGGTGCGGTCTGAGTTCCCA
>N_4762
ACTAGCGTTTTAGTAGCCTCCCACCCTAGGCAACACCATCA
>N_4763
AGGCTCTGATGGCGGACGGGCAATGAATCCACTACTGTCCT
>N_4764
TGGACAATCTCTATGAATTTCTTCATGACGCACCGGGTTAA
>N_4765
TGGTCTGTGGCTAATGGACACACCGTTACGAAAGAGAGTTA
>N_4766
AACGTTCTGTCCCTTAAAACCGACATGGTCCCTTCGCTCTA
>N_4767
CATCCCCTAAACTAAGCACTCCATATCACGAGCCCGGTTTT
>N_4768
TATATAAGCGAAGGTCTGAACCGAACTCGTATATATAACGT
>N_4769
TATGCAGTACTTCATAGGTCCTTGTGCTGGCTTGGTGCAAG
>N_4770
CTGTGGAATAGCGCCCCAGGCGTGGTCCCCTATATCCGCGC
>N_4771
TTAAAACTTAACTCTGGTCCCGCATGCCTTCCATACCGATC
>N_4772
GGCCTCACTCTAACGAATCCCGCACTTATTTCGGGCTGCGT
>N_4773
GAATACCGTCCTACGCCGAGCGAGTAGTTGTTATCCCGTAC
>N_4774
GGTCGATACGGGTTCCACAACATACTGAGCTAAAAATTATG
>N_4775
AACCATGAGAGTGTTGCGGCCAGAGCCCACCAGCTGAAGTA
>N_4776
TCAGCAATTATACTCGTTACCGTGCCAGGCTAGGACCGCCC
>N_4777
TAAGTTAAGGTCGACCACTACGGTTATACCGTCATGCCGAG
>N_4778
GGCTCTCGCCAACTAAGACGCGTAGTCATGCGGTACGAGGC
>N_4779
GTCGAATTTACCGTGTAAACCTAAGGGTCTGACCGTCCTGA
>N_4780
GCGGCGAAGAGCAAATTGCGCTCAATGAATCACCTCTGGCG
>N_4781
CGACGTCTTAGCAGGGCGAACGCCAAAGAGTTGTTCGACTG
>N_4782
ACGCCGTCCCAGTTGCGAGCCGGACAATTTCTCTTAAAAAG
>N_4783
TGCATAAACGAATGTGCGTGCAATCGAAGGTTTCAGGCCGG
>N_4784
GACCTGTAGCGCTCGGAGAGCCCTATCTGCGTTTATGGAAG
>N_4785
GCCGATCTTCTAGTAAGCTGCCCCTCACCGGAGGCAAAAAA
>N_4786
CACAATTATATCATACTGCACCTATCTGTAGGATCACAAGC
>N_4787
TGAGTCCTGAGACTTTTAACCCATCTTCATATACCGGAGGC
>N_4788
TGGTGTGGTAACGTTAAGCCCCGCAAATTGTTTCTTCGGAC
>N_4789
TCTAGCCGGAGTAAGGCAAGCCTCAGTTCGCACGAAGGATT
>N_4790
AAGATCCCCCCGCTGTAGAACTACCACTCTTCGTACCTTGT
>N_4791
GCCCATAATGGGAACACGATCGCAGCCATTCCCAAGCATAA
>N_4792
GATAAGAGCGACAACCGTATCATATCACACCCAACCGTCAC
>N_4793
TAGTGGACTGCTCGCTGTAGCAAAGTACCTACCTCTCTTCG
>N_4794
TTAGACAGCAGAGACCCTAACCAGGGCGACCTGCGCCAACG
>N_4795
CTTCGCGGGACACGCTCGTTCTGTTGCTTCCCGACCAGGCA
>N_4796
GGGACCCAAGTCGCGGCTATCACACACCATCGCAGGTACTA
>N_4797
GGACCCTCCGTGGGGGCCTGCAAGGTTTAATGCATTCCCTG
>N_4798
TCTGACCCTGTTTAAACTTGCTCTTGCCAAGTCCGGGAGCT
>N_4799
GGTTCTTAAGTTGCCGAAATCTAGATACCGTCCGGTACTAT
>N_4800
AATAGCATGTAAGAGTGCGACCCATCCCCCAAACTTACAAA
>N_4801
CCCTAGACGAAAACTTGAATCACAGTAAGACCAGCGACTGC
>N_4802
CCTATTTAGCGCAGGGTGGCCCGGAAGTAAGAATTTCTACC
>N_4803
CGGTTCCATCCTGGCTCGGCCCTTATTGTGCTCAGCGCTGG
>N_4804
CACGTGGATTCGATCTCGCTCACTATGTTTATACTAACGCC
>N_4805
AACTTCAAGGCGGGCTCTCCCCTTTTAATACGACACTCCCT
>N_4806
AAGATTTGAGGGCCGTCTGCCTTCGTTGTCGAGCGCCACCT
>N_4807
GTAGCGGAAGGTCTCTGCCACTGGTCTCTAGGAGGAGAACG
>N_4808
TGTCACGTTCGACTCCCTATCGTTGCGGTATACGCGGTCGG
>N_4809
TGCTCGAGTTTGCGGGACTCCGCATGTAGGGGGAACCCTTC
>N_4810
GGGCCATCCAGGGTGACACACCGAATAGAACGCGACCCTGC
>N_4811
ATCACGACAATATTGGGGGCCGTCCCGCACTTTGAATACTG
>N_4812
CCATCCCCATAATGGCGTTGCCTATTGGAGACCCGGACGTT
>N_4813
GCTCTGCGGTAATTTGACGTCGCTATCGAGCAGCGCGATTC
>N_4814
CCCGGCTGAGTCATCAACGGCCGGCATCGGGTGCCCAATGT
>N_4815
GGAGCGGCTCCGAACGATGCCGAACAAAGGCCTAGTCCAGA
>N_4816
AGTAGTGAAGCGAATCGCCCCAACGTAAGCGGCATCCAATG
>N_4817
GATGGGGCTGCTCGATCGATCGAAAATAGTATCCTCTAGAT
>N_4818
TGTAGCAGGGGTCCATTATTCATAGGCAGTAAACCCAGGGG
>N_4819
ATAGCGTTCAGGACTGAGGACTACGGGTCTGTGATTGTAAG
>N_4820
GGAACGCAGGCATTAATCCACGAACCTCTAGCCCCGTTGGA
>N_4821
CAAAACGACTTTCGACGTATCCTCCGTAACATTACTAGATG
>N_4822
AGGTGAGGCAGTAATCTGTGCGCTCGTTCCTATCAAGTAAA
>N_4823
CGTGCGTGTGTAGATGATCGCAAAGACCAACTGGATAGAAT
>N_4824
GTAACCGATCACAGGCCAATCAATTGTATCTTATAGTCCTT
>N_4825
CGATGAGTGATGGTGGTATACTAGACGGTTACACCAGGAGC
>N_4826
ATTCATTAATATTGGTATTACCGATGTGGTCAGGTTGCTAG
>N_4827
AAGCAGATAAATGGGCAATCCGTGCTGATTCTAGCGATTGG
>N_4828
AGGGTTTTGACTAATAGGTACCCTGCCATATCTAACGCTTC
>N_4829
GCCTTGTCGGCTTGCAATGACCGTGCAAGCATTCCCGGTAT
>N_4830
GAATGAGCGAGAGCAGTAACCTAGTGTAATTGCACTGTCTG
>N_4831
TGTGGGATGCTTTGATCCGTCCAGGGGGTCAATAGGTGATA
>N_4832
GAAGGCAGTTTGCGCCTATTCCTGTAAAGTGGGTGGTTACT
>N_4833
CAGGTTGGCGGGTTCTATGACGGCCATGGGGGCACCTTTTG
>N_4834
TGTTGAGAATTAACGAGCGCCACTTTCCGTGGGAGCTGTTT
>N_4835
CTTAGCTCCTAGCGAGCATACCTTGGCTATAACTAGGATGT
>N_4836
CTTGACTATCCCGGGCCACCCTCCCAATGCCTGGGGGAGAA
>N_4837
ATCAACGGATCACGCAAGGACGTGCCGAGCTGTCTAAGACT
>N_4838
ACGAGAGCGGTTTCGATAGCCCCTCAAGCCAGGTCTTTGAT
>N_4839
CGGTTGGCCTTAAAACCCATCGGGGGGACACTTATGTGTGT
>N_4840
CAGACCAAAGGAGAGGGAGGCTGCCACGCTACTTCTCTGCG
>N_4841
GATTTGGCACCATCCGAGTGCCAGCTTCCCTTAAACTTATA
>N_4842
AGGGCACCGTGGGGATAGACCAACGTGTATATGGGTTCTAC
>N_4843
GACGTAGGCCAGCCAGGGACCCAATGTGGCCATCGTTTTTG
>N_4844
AAATCGCCAACAAGAAAGTACCTCTCGAATATAAACCTGAT
>N_4845
AGTATAAATAAATATATTTACGTTGGTCGCATGAAATAATT
>N_4846
CGGGCATGTTTTGCATTTAACAGCCGCGATTTACCAGCAAG
>N_4847
TATTTCGTAGGTTGTATTTCCATGTAATCAGCGTTCGCGAC
>N_4848
AGAAGTCGTTGAGAAATTAACATCGGTCCATATTATAGTTT
>N_4849
CGTATAAATTTGCTAGTCCTCGGGTCGGATGTTGGACAAAC
>N_4850
TCATGCGAGGGACATTGCGCCAGTCATCGCGTTATACTGTT
>N_4851
CAACTGTTATGATCTGTCAACGAGTCCTCGTACCACGGTAT
>N_4852
TCTATAAGACCGCCTGAATGCACCAAGTTGACCTCCCCGGT
>N_4853
ACATCCGTATCCCTTTGGTGCTAGGATGCGTTTTTGCGTTC
>N_4854
CCGGGGAGAAAGCTCTGCAGCTTTTAGGTTATTTTCATAAG
>N_4855
GGGCATGAGGACAGCTACGGCCTATCATACAAAATACTATA
>N_4856
TATTGGGTGATGCGCGGGTTCTTGACCCAAGGATGCGGAGG
>N_4857
TAATAGGAGAACTCGATTGTCGAAGGTCGATTCAGCGAGGT
>N_4858
ATACCCACCTGTCCGTGGGCCGTCCGGATTCCTCATCGTTG
>N_4859
GTGAAAATCCCGCTGCGACTCGGAAAAGAAAGTAACGGTCA
>N_4860
GAAGGTCGGTGATAATACGTCTGTTGAGCTACTACGCCAAT
>N_4861
TTGTCGAAGTCACTTAGTAACGTAAGTGGGACTACGTCGGC
>N_4862
CATACAAATTACTGGGGTTGCGGGGGCCAGATAGGGAAAAA
>N_4863
TTGGCACTCACTCTCCCCTGCCTTAGAAGGAGGTATCGGGT
>N_4864
CGATCGGGTTCGCGCTAGGTCTGGATCCAAGACCCCACCGT
>N_4865
GGCTTTCGCAGATCTCGTCACTTGTCTAGTACATAGGCAAA
>N_4866
TCTTATATTCTAAACTGGATCGCTGGTATTAATCGCTTTAA
>N_4867
GTGGAAGGATCAGGCAGCCGCCGAACCCGTATGTAGCACAG
>N_4868
GCATCTCTTATGTCTTGTTTCCGACGGGGGGACTTTTCCCG
>N_4869
CGCGCCTAATTGAGATATGGCTAAAGTTTTTACAAAAGATT
>N_4870
GCTAAGCCCAGCTGACTCAGCTGCTCAGCGCATTCGTCGGC
>N_4871
TTGCATCAAGCGCACGCCTGCGTGGCGAGGGTTGGGAGCAC
>N_4872
GATTTTCGAGCGGCACCAGACACTCATGCATGTTAGGGCGG
>N_4873
GACTGACTGCACGGCGTGATCGGCGAGTTGTCCGTCCCGAT
>N_4874
GTGTAGCCCGGGTGATCTCGCCCAGAAGGTAACGAGATCAA
>N_4875
ACTAAACTTGAGTGAATAGCCTCAATAATCCCCCGTTTGCG
>N_4876
ATCGTCGTAATGGATAGGCGCTGCAATGAGGGGCACTGTTG
>N_4877
GGGTCTTGGAAGAGCCTTCTCGATACTAGGAACCCGACTTG
>N_4878
GCTCAATGTATTGTCTAGACCTGTCCCCGAATCAAATCTCC
>N_4879
CAATACCTATTCCGGTTATGCGATGCCTCCCCTCTGCTTTA
>N_4880
AGAGATATATTGGCCAATTCCGGGACCCCACATATTACCTG
>N_4881
GGGCACCACAAAACCTCCCCCACGCTCGGCTATGAGTTGTA
>N_4882
TCAATGCCATGCCAATTGGTCCACATGACTGACTAACCCGT
>N_4883
TCGCCTTATTGTAATTAGCCCTACATGTAGTAAAGTGTGAG
>N_4884
ATTACCAGTACTTTCGCACTCGACGGGGCCAGAGTCCTGAC
>N_4885
AATACGGGGCAACCACCACGCTTGAACTTGTCACTACGGCC
>N_4886
TCCGGTATTACTGTATCCCGCCTGAGTCGCGCTGTTCTTTT
>N_4887
GCAAAAGTTTGGCTCCGGGGCTTGGAGTCACCCTTCCTGGA
>N_4888
CATGTAATGCCGCCACTTCCCTTTGGAATCGTGAGGCGACT
>N_4889
ATCGGTCGCTGCTCCTCGAGCCGCGCCGTAGGCGGGGTAGG
>N_4890
CGCGGAACCTATCTCCGTGTCTTGGCAGAAGAGTCCGTGGG
>N_4891
CATTCTTACGATGTGGGGAGCACGGACCAAACGCTCCGTAT
>N_4892
GACGGCTTTTGGGAACGTGCCGCAGTACAGTCCTCGTATTC
>N_4893
GAGTGTGGTGAAGCCAACAGCTATATGATACACACACATAG
>N_4894
ATGGATTCAGTATGTGCCACCTTTATGTCTTTGATCCTACT
>N_4895
CCCCAAGGGGAGTGTTCGTTCTTATGGCCAGGGAAAGTCCG
>N_4896
ATAGCAGCAGTTGTGGAAACCCGTCCTTGAGGCATTAGCGT
>N_4897
GGCGAGCAAAAAGCAAGACACTCATTTCTCTTATGTGATTC
>N_4898
ACAACGCAAAACCCACTTTCCTTAGAATCGCCGAGCCGCAT
>N_4899
CGATACGAGATCGCCCGTGTCTGCTCGAGGGGGGTCCTGGC
>N_4900
AGTTAGCATGTAGGCCGGTGCCAAAACCGCGACGCGCACCT
>N_4901
AGGCTAGGCGGTAGCATTAACGGCCAAAACATCCCCCGCTA
>N_4902
GATCCGCGCCCATCGGCGTCCGACTTTCGTGGGAAGTCTGA
>N_4903
GACTATGCAGGCTACCTGTTCACGCTGACGTGGAGAGCACA
>N_4904
ACATACACAGCCAATTGTCCCTTGTTATCAGCGCCCAGCTT
>N_4905
CGGAAACCCTGCCGAGCTCCCAGACGTTGCCAGGACGTCTG
>N_4906
CTTGCCTTCAACTCATTCCTCATGTATAAAGGTTTGAAGTG
>N_4907
GGAGGCGGTGCTTACGCGACCGGAAAGGGAGCCTAAATGTG
>N_4908
TTGTCGCCGTTGCCACTTCGCAATTGGGCGTTATGATTCTC
>N_4909
GGCTCCAACTTGCGAATGCCCCTTTAAGAGTTCGGCCACTG
>N_4910
AGCCAGACGTAAACACTCCACACTGATAGACAAAAGATTAG
>N_4911
AGTACCACCGGATTAAACCGCGGACCGGTTGATTGCTTGTG
>N_4912
GACTGGCTCCTTGTAAGTACCAACAGTTTAGCCGAGACGAT
>N_4913
TAATGTTTTACCCTGAGGCCCACCAAGTTTGGGGTGCGAGG
>N_4914
GGGGAACTCAACTCTCGAACCTAGATCCGGGTAATCATGCT
>N_4915
TGCATCAAAACGAGCTCAAACATTATGTTAACCAGCTTCTT
>N_4916
TTGGGCTTCCGTAAAACTAACGACATTGCATGCATTATGTT
>N_4917
TCAAAGATGCAGCAGTGGGGCCCAGTAAGCGCCCTTCGGAT
>N_4918
AATATGGCTAGAGGCTCCCTCGATAGCGCCATAAAAACGGT
>N_4919
GGACAAGCCTCCCTATTAGCCAAAGCACTAATTCTTCATGG
>N_4920
TAAAAGGCTCTGGTAAATGACGGGGTATAAGCCACCCAGTG
>N_4921
GTGGCGAGTCTATCCGCATTCGAAAGTCGAAGTCTAAACCC
>N_4922
ACATCCGCTAATAAGAAGACCATATCACCCCGGACAACATC
>N_4923
GGAAGTCGGCTTATATCAACCCAGGTTGTCCACGTCCGATG
>N_4924
TACAGTAACTGTAGCACGATCTTGTTTCCGAAATACGTCTT
>N_4925
GACTAGCCGAAGAACAAGGACTCAACCGACACCGCTGTACC
>N_4926
ATGAGGAGTGGTGTGACAGTCCCCAACGCTCTCTTAGAAGG
>N_4927
CTATCCAGGGCCTAAGGGTACTGAGCGCTTCTCAATTCGCG
>N_4928
CTTCATGATTGGGGAACTTCCACTTTGCCGAGAATGACCCC
>N_4929
TCCGACGCCCTGATTTCAGTCTGGTCCGCAAGACGGGCTAA
>N_4930
AGCTTCTTAGGCGTACGGATCATTGGCACCCCTTTAAAAAC
>N_4931
GTGTAAGTTCCCAGTAGGAGCTAGTATGCCCTGGACCGGCT
>N_4932
GTGTGGTTTTTTATATGATCCAATCCGTGTGAGTTCGTACA
>N_4933
TCACTCGAGCGCCGTTTAGACACGTCTGGCGGGGCGTGCCC
>N_4934
AAGTGTGACGTGATGAAGCTCTCCTTTAAAGTATCTAACCT
>N_4935
AACCTCTCACGCCGAGTGTACGCCAAAATACGAATTTTATA
>N_4936
CGGCGAAGTCCCCCGGCTGTCCGAAATGATTGCAAAGTGTT
>N_4937
TCGTCCGTGGGGGTTGTGCCCCTGTAACTATACAGAATGTC
>N_4938
GAATTGGAAGGGTTCTTGGACCATTTGGTTGAATTGCCGTC
>N_4939
CTTATAAAAGTGCGACAGTACTCTGCGCGGGGCGGCGCTTT
>N_4940
CCCTCCCCCGATGGCTAGGGCTAGGCGCATACATGAACTCG
>N_4941
GCACTGTTAGAGACGGGTTGCCTATAATCTGCCCCTAATAG
>N_4942
GCGGTGATCTCTAGCTGGGGCATCACCAGAAACAATAGAAG
>N_4943
TATTTCGCACACGGCTCGGCCAAGAACCCAGTTTTATTTTA
>N_4944
TTTCCGACCAGGGCTATCCCCGAAGTAACCCGCGTGGGTAA
>N_4945
AGCCATGGCCAGTCCAAAACCGTGGAAACAGGGTAAAGAGG
>N_4946
CGAGACGTAGCTTACCGCTACACTTAAAGGAATCGGGTGTC
>N_4947
TTGATGAGGGGGTCCCCTTGCAGGCACAAGTTGCATTCCTC
>N_4948
CTCTCGCCTGATGATGCCCGCACGCTTCAATGTAAGGCAAC
>N_4949
CTTAATTTGGCCGATCTCCGCAGAATATTTTAATCCGATAC
>N_4950
CTGCTACGAGTTGGTAGGTACATGACAGGAGAGCGCATAAC
>N_4951
TGATAAGGACTCAGACATAACCTCTGATACGCTGTTAAGGG
>N_4952
CGCAAGCACCCAAGCCCAATCATTCCCATGCTCTGTCCTGC
>N_4953
CTGTCCGCCGTGTGATCGTACTCTCTAAGTCTTCCCGTTTA
>N_4954
GAAGGGCAATCTTCTCACTACGGGCCTTATCGTCAAGCCCT
>N_4955
TTCAGATTACCGAGCCTGGTCTACCCAGTACCGAAGTAAGG
>N_4956
ATCCTCTGTCACGAAATGTTCGTGCTCCCCGCCGACTTTTA
>N_4957
GCGCAAGATTTTGTTGCGCGCGCCTGTCTTCCCTTGACAGG
>N_4958
TCCACCGAGCCGGGCGTGATCGACCAGCAAAGAGTTATGCA
>N_4959
GTACGCTTAGCCTTTATTTTCTACAGGGAACGCGAACACTT
>N_4960
CAAAACTGCTTGCTTCCATACGTTCACGCCTGATCCCGGCT
>N_4961
GATGACGAATGACAAATACTCCCGGGGCGGCGAGACTGTGA
>N_4962
CATATAGCGGATTCAAGAGACCCTCCCTTCATCTGAGCCCT
>N_4963
CCTCATATGCATGCTTCGCACCGGAGAACAAAAGGCTAACT
>N_4964
AGCCCAGGAAGTTCGGCGCACGCCAGTCGAGGACTACATGG
>N_4965
TGATGCCATGGCTCCGGGGCCCACTTAAGAACGAGTGCGAT
>N_4966
GAATTTCTTCGCGTAGTGACCACGTCAAGAGTCGTGGTCGC
>N_4967
GCATGATCGCAAATGGCCGCCCGGGGGATTTAACTCCTAAC
>N_4968
TTAAGGAGAAGGGGCGTCAACCGGTTAAGGCAATCGTAGTG
>N_4969
CATGAATTTTGGAAAAGGCCCGTGTCCATCCACCTACATTC
>N_4970
GTCGCTCTATGAGCTTTGCTCACAGGCAAGGGGTTCAGTTC
>N_4971
GCTACTCGCTGATCAATGTACTGCAAACCCGAAGTGTAGGT
>N_4972
ATACGGAGCTTGTTATTAGACTGTACTCTCTGTAGGTAAGG
>N_4973
CACCCAAAATCAACGATAAGCGCGAGGTGCTGCGCGAGGCG
>N_4974
TAACGTTGCGCGCCCACGTCCGACACTCAGCTGTCCAGCGA
>N_4975
AGCGCTATCATTTGAGTATCCATAGGGTAGCTGAAATGAAG
>N_4976
ACGTGAAGCAACCGCGGAGACTAACGAAGATCCCCTACATC
>N_4977
AAAAGAGGGAGAGATAGACGCGACGCCAGGCATGTACGAGT
>N_4978
ACCGGCGCTACGTGAGCTAACAGCCTGTTTTGGTCCAAACC
>N_4979
CAATATAAACACGGCAGCCCCGTCCAACAGTCCACACCCGC
>N_4980
TGGCTACACGGGTATCTTTACCAAACCTTCGACATTTTCAG
>N_4981
GATATCCGTGCCAGTGTAAGCACAGGCATGGCGATACATGG
>N_4982
AGGGGGCGCGGGCGCGCTTACGACCATGTCAAGACAGACCC
>N_4983
AGCGCTATTGGTCAATTATCCGGGAGCCACCCGTGGCGGCA
>N_4984
ATTAGGCATACTTACGCCACCAAAAGCGCTAGAGTTTCGAG
>N_4985
ATATATACCCATGAGCACTCCGGCGGAATCTGGGTAATCAT
>N_4986
CTGCCTCAGGAACTTTGCCACTAGCAACCGGGTACCAGCTG
>N_4987
TGGTTAAAACCGAGGCTCTACATGATTCTGTAGTCCATAAA
>N_4988
CTAGTTTAAGTTTCATATAACTTGAGTAAATGTCCAAATCT
>N_4989
ATCACCCATCTCCGTTTATCCGATAATCCATATTGAGGCCG
>N_4990
TTTTCTCATGCTAGTGACCGCCTGGGCCTGGTATAAGTAAC
>N_4991
GAGCATTACCCTTCCACCATCAGATTCGTCCTAGGGAGGTT
>N_4992
ACTCCTTAGTGCTAGCGGGCCATCCGTTGCAAGAGTTGCTA
>N_4993
TCCGGTTATTTTGCGTCGTCCAGTGGCTAATTAGCCTCAAG
>N_4994
GACGGCGGGATAAAGTCTTGCTCATTTTAGAACGACCACGT
>N_4995
CCCCCCGCATGGGGGGAATCCTTCTTCGAAGGATTGGAATA
>N_4996
CTAGGTTAGCGTAGTTAGAACCGCGAAGGCCTTCGCGAATG
>N_4997
TCTTGTTAACCCACGATCCTCTGCGCGGCGCTATGTTATTC
>N_4998
AACAAACTGCCTGGCCACTCCGTCTGTCCGGCATAAAGGTA
>N_4999
CCGGATGATTAAAGGGGTTACGTCCCGAGTATTGGAGCACA
>N_5000
GTTGGCATATTGATGCCAGCCCGGGCTGGTTGTCTCGTCTG
>N_5001
ACTCTTACACCACATGGCTCCAGTTACGGGGGTTGTGAACT
>N_5002
GGTACGATTTGAGCTTGGGTCGGGACGGACGGCTGCTTCCC
>N_5003
AACCGGGTTAACCTTCGTGGCACTCGCTGTACATTCTCTTG
>N_5004
TATCGCGACCTACTTCAAGACATATGCCGATGAGCGGATAT
>N_5005
TGGAATTATATCGTGACGCCCCCCAGGTCTGTACACCGGAC
>N_5006
GGGTTCCTAACACCGTCGGACCGAACCACAGGCAGAAGTGG
>N_5007
GACTCTACGCAAAGCTGTTGCGAAAGATTACGGTGTACTTC
>N_5008
CTTTTACAACGCCTACATTCCTCCTCCGTTCCTAAAATGTC
>N_5009
CGGCTTTATGTAGTCACGCCCCTAGTCACAAAGTTGCTTTG
>N_5010
CGAAGATGGCTCTGCGGCTACCAAAAGTAACCCCTTTCGCT
>N_5011
CCCGTGGTTAGCGCGATATCCACCTCCTGCCTGTCGGGGGG
>N_5012
TCCTCCGTGTCTCTATTTTGCTCTTATATGGCGACCACTTC
>N_5013
TGGTTGAACCTGTGGTCGCTCTGGCTTCAAGAACCCCTTCA
>N_5014
GGACCGAAACGAAGAGTCTCCACCCCGTTCGTACAGTGATC
>N_5015
CGTGACGCCCTAGGAGGGACCACCTACTATGAAACTCGGGT
>N_5016
CACCCGCGGGACTATTTATGCTAGCAAGCCATGCATCTCCT
>N_5017
AACCAGTTATCGGTTAGCAACGTTAGACCGTTCGGAATTGT
>N_5018
TGGTGCTTTGCATTAAAACCCCCTACAGTCCCGTCTGAAAC
>N_5019
ATCTGGCTCGATCGTCCTGGCTTGAAAATTGGTCCCCAGAC
>N_5020
GGGAGGATGTTGGCTCTAACCCGCCTCACGACCAAAGCCCA
>N_5021
GATATCGGGCATTGCGGTGACGGTGAAACGGTGCGGCCACC
>N_5022
GACCCTGTCGATAGGCACCACCGGACCTAATTACTATTGGC
>N_5023
AGTAGCCAGGGCAATCGCCCCGGGCAGAAATAGACAAGCTG
>N_5024
CTACGAAAGAGTGCGGGAAGCGCCCCGACCATTTATACGTC
>N_5025
TGAAGAACTGTAGAAAGCAACTGTGAGAGCGACTGCTCAAT
>N_5026
CCTAGGTTGGTCGGGATATACTTGTCCGTAGCGTGGCGCTC
>N_5027
ACATACGCATACGTTACTTACTTTTCTCTAGAGTGTTTGAT
>N_5028
ACCCGGGTACAAGACTCGTACTAGCCGAGTTATTATTAAGC
>N_5029
GAACCCTCCAACTTGCATCACACAGTGATCTAAACATTGTG
>N_5030
ATGCTCGTCCCCAGCCTTAACTAAACATAAGAGCGTCTCCT
>N_5031
TCAGATCCGCTCAAGTAAGGCCTCGTCCCGGGAGCCCGTGC
>N_5032
GTGAGAACAAACCAATGTCCCATTACCAGTGTCTATATTTT
>N_5033
AGGAGTGGAGAAGCGTCCTACCGAAGCCTCATTGGGACAAG
>N_5034
GCTGCGAGCACCCATAGCGCCGGATAAGCAGTCATAGTAAG
>N_5035
AGGCGCACAGTGCCGAGTTTCACTGGGTGACGTGCGTGTGA
>N_5036
TCCCGTCCATTAGTTAGTTCCACCGATATACCTCTTAAGCA
>N_5037
TGTACTATAACCCGCACCTCCAGGCGTATTTCCCGCCAGCT
>N_5038
TAAAACGGCCGTCATAACAACCGATGTCACACGCTTCGACC
>N_5039
AACGCGCCGCTTAGATAGAACCTAACCCAACTCCTATACCG
>N_5040
GTACCGTCAGCCGGTGGGTACAGGGAACAGCGACCTGCTTT
>N_5041
AATGGCGTCACTGGGCGAGTCTCCAAAGGGTGGGTATACAC
>N_5042
TCAGGTTAGCAAAACTTAAGCAGTGAGACCATTCACGTGAG
>N_5043
AAAATACCGCGACGTACTAACTCTGTGCATAACCGCACGTT
>N_5044
AATCGAAACGCCTTAAAGGCCGCCTGCTGAAGTATAATCGT
>N_5045
TACTGCGCCGACGTATCTAACCCGGCGACCATACTTGTACG
>N_5046
TGTCTCGACTACTTGTAGCCCATGGATGCGAATAATAATCT
>N_5047
TGCAGGTGGCGAATCCAAAGCTTAGACAGGCAGGTTAGCTA
>N_5048
CTTATTCTCCCCTTAGTGTCCTTACGATACCCTACTAACCA
>N_5049
GTCCGGTATAGGTACACTACCATGGTTACGACGGACCCGGC
>N_5050
TGATACACCCGGCGCGATAGCCTGCCAGTGGATTCCGGTGT
>N_5051
CCGCCTTCGGACTTTACTTGCCCTACAATAAAGCTGTAGTA
>N_5052
GAAGTCTTCGTAGACCGTCTCTGACCCCCTGTGCTAATACT
>N_5053
TAAGGGGATAGAAACGAATTCTCAATTGTGCCTTGATGCCG
>N_5054
GGCGACTCCTACCGCCTAGGCAGCGGCGATAGAGCATTAAT
>N_5055
CCCACTTGGAATTGCTTACGCACCAGCGTTGACCAGGTCGA
>N_5056
GCAGTCCTCGGTGCTCGTTCCGCGATAGTCAAGAGACGGAC
>N_5057
ATGCTCAGGGCTTGTATATACACCCGTTGCTCGGAAGCCCC
>N_5058
GGTTAGTTCGGCTAACTAGTCATCACGCCTCTGGCTTTTAT
>N_5059
GGTGTTCCCGTTGCATATCCCGCGACATAGCTAGAACCCAG
>N_5060
ACTCGAACTTCGTGTTCATTCCTAAGCCCAGGCTTGGTGTC
>N_5061
GTCCGTGGATCGCATGGTCACTTCTTCTACCGCGGCAGGGA
>N_5062
GGCTCTGTGTGTCGTCCATCCCGCACCCATCTGAATTCTCT
>N_5063
CGGCCCGATTTTTACCCGCGCTGCAAATGAAGCTATGAATA
>N_5064
AATGGCGGGCACGGACTAGACCACCTCTAGCGGAAGTAGCC
>N_5065
TCCTTAGGTATGGTAAACGACGTAGGATTGGTAGGCCATCC
>N_5066
AGACTCAGAGGGGCATCAGACGCAACCGAGCAGATGATGGG
>N_5067
CTTAATGGGCCTGGACCTGACTCCGCGCACCGAGCGCTATA
>N_5068
ACGCAAATGTTGAAACGATGCCCCATATGTACACTTTCCGC
>N_5069
CGCATCACGTAATATTGCAGCATGGAGCCTTGACAAACGCC
>N_5070
ATCACGCAGGCATCTGAAGACTACAACACTTGGCTCTTGCG
>N_5071
ACTCGTGCATCACGTCGTCACACCGTGGAATCCTGAGCGAG
>N_5072
GCCGCATTTCCTAGGACGTGCATACAATGCGATTGATTATC
>N_5073
ACCCTACAGGTTAACTTTATCAAACTTTTAACGGCATACTT
>N_5074
ATCGGGATGAGCGAAGTAATCACAACCGCAACAGTTACCCT
>N_5075
TGACAACTCTCCTAACTCCTCTGCTGGAACGTGTAGCTATC
>N_5076
TTGCTAGAGACCCCTGATAACAGCAATTCTGAGAGTTTCCA
>N_5077
CACTGCTTCTATTAGGTACCCAAGTAGGCCTAGCTCACCCG
>N_5078
AAAGCCGACAATGATTTAAACGGGGGATGGGACGTCTTGCC
>N_5079
CTACATCTGTCGTCCGCGATCATGGTAAAGAGTATATGCTT
>N_5080
ACCTTCGTAGTCCGCTAGTACCCCTACGCTCATCGGGTGGC
>N_5081
GTCCCATACTGGGCAGATACCAACTCCGGTCAGAATTGAGT
>N_5082
TGCGGGTCTACGCCCAGACGCGACTAGAGTAACCTGTCCTC
>N_5083
GGCAGACGGGCATTGCAAGCCTTAGCTCCGTCCCCTCGGGA
>N_5084
TCGAAGTAAAAGCCGAAGATCCATTCCCAAAGGTTTTTGCA
>N_5085
CAGAACTATCCCTACCTCGCCGGCCCTATCGTATAGTCCAT
>N_5086
ACTCGGAAGCTACCGCGGATCAGCGCGGCCTCGCGCGCGGT
>N_5087
CAAATCAGTGCTCGCGCTGACGGGCACCAACGGCTCGCGCT
>N_5088
CAGGTAACCCAGAGAAAGACCAGTTACATCAATTTACCCAG
>N_5089
CCTGAAATTTAGCACCTTTGCAAAGTGTGTAAAGCAGGAAG
>N_5090
AGCTAGCTTAAGAGATGGTCCCATAGTCCCGCTTCAGAGGA
>N_5091
CTCATAGGCAGTGAGGCTCTCACGTCATCACCCCTTGACGG
>N_5092
CCTCTGGAGATGAACCTCGCCACACTTCTAAGTGGGTACAT
>N_5093
TAGCACTAAGTAGTTCCCCGCGCTTTCAGTCGTGGCGCGCT
>N_5094
TTTGGGAGCCTGTCCCCTAGCTAACCTATGCAGACGCTTGG
>N_5095
CTTAAGGCTTGTGCTTTGCCCCTTGGGTCAGGGCTGGATCC
>N_5096
CCAATCCTAGTAGGTAGTATCCCCTTGAGGAATGTTGATTC
>N_5097
GGGCGGCGCCTTACCGGACTCACCGGAGTTTCTCCGAGTGT
>N_5098
TTTGGCAGCAATATAATCTGCGTGTGCCAGGGGTGTGTAAA
>N_5099
TTTAGGGCGTGGTTCTACAACCATTAGCGCCGTGGGACCGT
>N_5100
CATAGGTGCATCCGTCGCCACACCCCAGCTCGCATTTCGAG
>N_5101
AGTGCGCTTGCATTAAGGGTCGGATAGTCTTACTCCTGGGG
>N_5102
ATGACAGGCTATGGATAGCTCACGATGGGTAGAAGACTACT
>N_5103
GCATCTCTTATATGAGAGGACGTTTAGTAATTAGGCGCGGG
>N_5104
GTTAGTAAGGTTTTTCACAGCCAATTCAAGCGCGGGGACGG
>N_5105
ATAACGGCAAGGCGTTAAAACGCTCGACCGCAAGGCCTCTG
>N_5106
TCGATGAGGGTGGAACTTGGCGTCTACGTGGAGCCAGCCAT
>N_5107
ATTACAGCCAACAAGGGTAGCCCTTTAACAATCTCTCATAT
>N_5108
CGGAGGGAGGGTCAAAAGTTCTTCGTTAAACCATCTCATCA
>N_5109
CGGCGGGACTAGATCATCCCCCGAGTCGGGAACTTCATCCC
>N_5110
GTTACAGAAAACAACATCTGCCATTATTCCGGTTCTTAGGT
>N_5111
AGAAGAGACGCTTTAACATTCTCGCATTGAGCCCGATGTTT
>N_5112
TAAAGGTCCTATGGGCCGGCCTAACGCCGACGCGATCATGT
>N_5113
GGTACGGCCTTCCTCAGCTTCCATCCATAAGTAACAAGAGT
>N_5114
CTACTCCATGCTTGTCCCGCCGGCGTGCTAAGAGCTTGCAT
>N_5115
CAAGGCGCCCGTATTCTCATCTGCAATACGAAAGCGATACA
>N_5116
CTAACGGTAGAAGCGTAGGGCCCACTGCAACCCGTAAAGGC
>N_5117
TAGGACCTATTTCTTCTAACCTCTACGCTCCTTCGGAATGC
>N_5118
AACTTCCCGCGTTACTTGGTCCCAGAGATACCAAGATAACG
>N_5119
TTTCCACGATACATACCGCCCCCTAAACGTCCGATCGAGAG
>N_5120
GGATTCACTACTGGGGGCGTCCGACGCGCCTGCCCAAAAGA
>N_5121
TAACGTAGTAGAGGCGCGTGCTAGCACAGTGTTGCGAAAGT
>N_5122
CTCTCATCGATCAGGACTTTCCTGGTGGTGAAGTACTTTTT
>N_5123
GCAAGGGAGTTGAGTTTAGGCGATTACCTCAGAAGTCATAT
>N_5124
CGGTTTCTTTCGTGTGGGATCTGGTGGGAGTACTGTAAGCT
>N_5125
TCGTTTCCCCGAGTTAAAGACAAGGGGGTTCACCACACACC
>N_5126
AATACCCATGCTGTTATAGTCCATGTACCGGTCCCACGTAA
>N_5127
TGGAGAGGCGCAGAATCTTACAAAGGGTTCGTGGAACTTTT
>N_5128
GGGTGTACCCGGCGGTGTTGCGCAAGGGGCTACAAGATTAA
>N_5129
CAGTCCTACCGTTTAGAATACCTGGTATTGGCAGTAGGGAA
>N_5130
CTGCTTAGAGGGGGCGTTAGCTGTGTGCACCAATAGTGCTG
>N_5131
GGTTATTTTGCGGTCAGACCCCGCGAAGGCCTCCATGCTGT
>N_5132
TCTCGATCGCTATCGGCACTCAGACCCGCACTTTCACTAAT
>N_5133
TGGAATCTTCATCGTCGGGGCTCCCAATTACTACGGGCTGT
>N_5134
CACACTAGATCATACGATACCCGTACTACAGAGACAACGCC
>N_5135
AACCCGTCTTATGGGTGCGACCTTGGCTGTGTAGGGCTAAA
>N_5136
GAGTACATGTCCTCGGCCTCCAGGGTGACGGAACCTTGTAC
>N_5137
ATTGAAGTAGTAAAGCGTGCCATAGAGAAGCCGCGGGGGTA
>N_5138
AAGTAACCCTTTTATATGTGCGTTCTGATTCTGCCTTAGCT
>N_5139
CTATTGTACCGGCCTGATGACTACATACGGTGTTTAGCCCG
>N_5140
TAGGGTTACGAAACCATGTCCTACCCCAATGCTGCCTAGCG
>N_5141
TCCAGTACAGGTGTACTAACCTATGAACTCGCCACGACGCT
>N_5142
ATTGGGGCGGCATGGATGAGCTCTTGTCAACGTGGCCGACA
>N_5143
ATGGTATGATTCCTGAAGTACACTATTCATAGTCCGACCAG
>N_5144
TGGCGACCGGTAGGGGTGGTCGCACAAGCCACCGAGAGACA
>N_5145
CAAGATATGAGGAATTGTATCCTTTTATAACTCCGGCCCTA
>N_5146
TCTATTAATGGGGATGCCCCCGCAAGTTGTAGTGGATATTC
>N_5147
GCGGCCAAATGGGGAGCGCCCTGGTAACGTGACTAACGGAA
>N_5148
GCTCGTTACCATCCCATCGACAATATCCCATTGGCGCTGTT
>N_5149
TTTTATCTACCTCGTTAAACCCGGTATGGCTTTGGTGATGA
>N_5150
ATGTCCACCGAACAGGGAATCGTGACTGCCGTGCACATCAG
>N_5151
TGTATCGCATCACTTCTACGCATCACACCAACCGCCCAGGG
>N_5152
AATAAGAACTCAGGAATTATCTAATCTTTCACCATGGGGGG
>N_5153
CGTACACTCGCACTGGACCGCGTCAAGAAGCTTGCGATTTG
>N_5154
CTACAAAAGGAATCACTGGGCGCGCGCATTTATGTTGGGGG
>N_5155
AAAAGTTCGCGGGATCTGAACAGTTGGGGAACGCCCGGACG
>N_5156
GCCCTTTCGCAATTCGGAGTCAGGGGTGAAACCACTGTGTC
>N_5157
CACCTTTCGTCGTGGATCGACCCCGTTTCTATGTGCTATGA
>N_5158
CCGTTGGCAGGTTACCGGTGCTTGAGTTAAAAGCAGTCATC
>N_5159
ACGACGCAATTTCTACACAACTAATGTCACAAGCCCCTGCT
>N_5160
TTATATCTATAGTTCTGCTACTCAGGTACTAGTTCGAAAAG
>N_5161
TGGGGAGACAATTTGAGCATCATAGCGTGACTTCTGCCCAT
>N_5162
TGTGGATGACTGATAACCATCTCCCCTAGACGGTCAGAACA
>N_5163
GCGTCTTTATTGCCTTAGCACCTCGGGTCGGTGCGATGTAA
>N_5164
TATGAGCCCCCTCTGGGGCTCCTCCTCCGGCCGTGAAAGGA
>N_5165
TCAGTGAAGTCAGGCCTTGCCTTACGTCAACTCTAACGTTC
>N_5166
TAATAGTATATCCATGATATCCCCATATCATCAATATAATA
>N_5167
GTTGGCGGGGCAAGAGGCCTCTACCGGGTACTATCAAGCAT
>N_5168
TTAGACTGTCGCTACTGATACAATAAGAGGTGCGGATAACC
>N_5169
AGAGCCGATGAGCGGTCAAGCTGCTAGCAGCGGACCCTTTT
>N_5170
CGTCCTCTAAGCAGGCGATTCCTCCGCGTTAGTGGAAAGGT
>N_5171
TTGCACTTCAGTAGTTACACCCATCTTTCGCCCAGGATCTA
>N_5172
ATCGAACATCTCATTTCTACCAAAACCAGCGCAACGGCGAA
>N_5173
TTGATGTTAAAGGGCGCGGCCTTGGGCCAATTGGGTTAAGA
>N_5174
TGATTGTACTATCCTATACTCTTGCTGGCCAGACCTGCCTA
>N_5175
ACGCGCGGACTTAACCCGATCCCAGCTACGAGCTTGGTATA
>N_5176
CGAACGCCTTACCGCTAAGACTGCTGGGCCCATCCCACACT
>N_5177
TTAAAATTATCTCCCAGGAGCCGGAAGGAACGTCCGTGCCT
>N_5178
ATGATGGGGATCCTTGATAACACTTTTACTCAATCAAGTCT
>N_5179
TTGCGGTTCACGCGCCTACCCTCATCCTTAAAACATATAGG
>N_5180
CCATGGGTCTCGGATGGGACCGATAGATGTAGTTAGTCTGT
>N_5181
GTACATAGGGCTGCTCCACTCTAAATACTTTCGTGCGTCCT
>N_5182
CACCCGGAGGTACGCTTTTTCGTGTTACAGTCCACACCAAG
>N_5183
CACACCCACTTTAGCTCCTCCGGGCCTATCAAACTGGGGTG
>N_5184
TGCAGTCGCAGCGACACACGCGTACGCTAAATACACTCGAT
>N_5185
AACGGGGCACGTAACCTCCCCGTTCCCCGTCCGTAGTTCAC
>N_5186
TTATACAGATAAAAGTTCCGCCACATTGATCCATGGCTCAT
>N_5187
TTCATTCCGGCGGGGGTGGGCGATAGCGAAACAGTCCGGAG
>N_5188
TGGTGTTTGTGGTACGTCAGCGCAAATTGTGATTGACATCT
>N_5189
CACTCCTCGGGGGGGCCAATCCCGATTGCGCCCGGCCGGGG
>N_5190
CGGTCGTTTGCAGGGCCGATCAAGTAATTTGAGGAGAAGTA
>N_5191
GCCCCCGAAGTTCATAAGGGCACTTAGGAACCCGAGTACCC
>N_5192
GAGGTAATCGGGGCTTGTGACAAGGGCATGTTCCCAATGCT
>N_5193
AAACCGACACGTCCGAAACGCGACAGGGTGAGAGTAGCGTT
>N_5194
ACTCCAGTACATGCCTAAGACGTATGGCGTGCGATCGTTCC
>N_5195
CATCCCCTGGCTATTTGGGTCTACACATTAACGACCCCCCG
>N_5196
CAGTCTATTGGGGCACACGCCACCATTGAGGGTTGTCAGTG
>N_5197
CCTCTTCAGTGGAATGGGCACCCGGCCCGCGGCGTAAGTGA
>N_5198
AAACTATTTGTAGTGATTCACGGCTTATTTCTCGACTTATG
>N_5199
GAACGAGCTAACGGGGGCAGCATATTACTCTAAGGGAAACT
>N_5200
AGCATAGGGAACGCCCCGCTCAACTTGGGAGACCCAAATCG
>N_5201
CTTCACAGCGGGACCAATGTCGGCTTGATCAGGTTGTATCT
>N_5202
AGTGCGGAAGACTATACGGGCCAGAGGAGTCCCTCGTAAAG
>N_5203
GTGATTCAACTCGTATATCACGCCTATTGTTGTATCCTTCC
>N_5204
GCACTAATCATTGGGACACCCCTTCAATCTTCCATTTCTGA
>N_5205
TCCAACGGTTCTCGCACCAGCTCCATTCTCACGAGCGCCTC
>N_5206
CATAGTTGGAAGTCGCAGTTCAGTAGGAGCTCAAGAAAAGT
>N_5207
CGCCAATGTATCGTGTTCAACAAAGTCACTATCGAAGGCCC
>N_5208
GAAGCAGCTTAAGGCTATATCCTCTCGACCAGCCGTCTAAG
>N_5209
TTATACTAGGCCCGAAGATGCACCTCCTTATACCGCCGTTT
>N_5210
CGTCCCCCGCTTTATGCTGACTTTGAGTAGTCCGGCCGCCT
>N_5211
GACGCGTGGGTGCCACACCACCGCAGATCGTATAGATTCCA
>N_5212
GCCTTCGCATTCTTACATTGCGTACGGCCCCACGGCTGGTA
>N_5213
TGACGAATCGAAAATCTGGGCGCAAAGACGCATAGAGGGTT
>N_5214
CAGGCGCACAGGGTGGAATCCAGTGAGAACCAGACTTTTTC
>N_5215
AATCCATTGGCGCGGCGGCCCTGGAACTAAGACGCCGGCAA
>N_5216
CTTATATTCACCGTGCCTACCAGTTTATTAAAGACAGTTAT
>N_5217
CAGATCGTCGAAATTTAAACCCGGACTCCTGAGCCCATGGA
>N_5218
CTCCTCCTTGATAGGTGTCACGAGTTCGGGACAAACCGTCC
>N_5219
AGGCAGAATTTCAGTCCCCTCGATTCCGGTCATGGCCCCAA
>N_5220
CTTTACCTGTATGCCAATCACCAGCGGGCAGATCTCTTAGA
>N_5221
ATATCATGATATACACCTGTCCAGACGCGACCCAGAATCCG
>N_5222
TGGCATGCAGGATCAGAAAGCAACCCTCATGGGGGGAGTTC
>N_5223
AGGATGCCGGGGTATGACTACCAGCAAACAGGAGATTATAC
>N_5224
ATTACACTAACGTCGTCGCACAGTCGGTACCCCGGGTCCCG
>N_5225
AGATAGGGGGGTCGCCCAGACAGGAGGGCCCTGTACGTGTT
>N_5226
TTCCTGAGGTAGCCTGCTCGCAAGGTGCAACCGTTTGAACA
>N_5227
CCGCGCCCGAAACGATCGACCTTTAATCGACGCTACTGCCA
>N_5228
ACAGAGCCAGGTAGTACTCCCCTACACCGCACATAGACCCG
>N_5229
GGACCCACCTGGTTACTAACCACAATTTACATAGCGACGCT
>N_5230
TGTGCACCGTAAGGCGGTATCCATTAGATTTAAGCACGTCA
>N_5231
TGCGCAAGAAAAACACGGGTCCGGAGGGCCCACTTTCAGGG
>N_5232
CAGGTACATGCGGGAACTTCCGCACGAGGACAGTTACTGCA
>N_5233
AGCTGATACCAACCGGATGACGGAGCTGTCTCCCCAGGAAA
>N_5234
CCATTATTTCCAAACAATTTCACGGCTCGTGTACAAGATGT
>N_5235
CCGTTGTCAGCTAGCATCATCTACGGGGTCGTGACCACACA
>N_5236
TAGCGAGGTCCTTGGAGTTACCATTCGAACCAGTCCGAGGC
>N_5237
ACGTATCCTATCTACTGGCACCATTCGATATGCAGGGTAAT
>N_5238
CTGTCCAGCATCAGGGTTGCCTTTTAAGTGCGCGCCTTTGA
>N_5239
TGCTTTTAACAACTCCTGCTCGGCCAACAAACGGGGGCGTT
>N_5240
CCCTTTTCTATTCTACCATTCTATTTGGAAGCCATCCTTTT
>N_5241
GACTCACTGAAATAGAGTCGCTTCCGCCCCCGCTGATACGG
>N_5242
GTTATATATTTGGCACTTACCCATTGGAACTGTCCTACACA
>N_5243
TCCTAACTTACTTACCTTGACTTTTAGCCAGCCCGTCTCAC
>N_5244
GGAGTAGACTGGCAAGGAGTCTAAAACTGCCGGCTGGTTTG
>N_5245
TAGGGTGAACGATTGTCCCTCTAGGGTGCAGTCGTTCTGGC
>N_5246
CGTCCGCGCTCTCTTAGGTTCGCGGTTATTCGATACCCACG
>N_5247
CAGACCATATCACGGGGTGTCCCCGGGGTGATTCGTTACGG
>N_5248
TGGTGGTTGAAACAACGGAACGCTGCGGATGGAGCTAACCG
>N_5249
GAAGTACGTCCAGGGTCGTACCGTACCTGTACAGTGGGAGT
>N_5250
TGCATATACAACGCGCCCTACTGGAATGCCCAGACGGGCGG
>N_5251
GTCCTTACGGGATTCTGGGGCTGTAGAAATCAGACGGCATC
>N_5252
CCTGTTAAACTGCAATAAAGCATTATTTTAGGGGGCTGTTT
>N_5253
CCTAAGTTCACGGGTTAAAGCGGGTGCCTCTAGATGATGTT
>N_5254
CCAGAGTGAAGCGTAGTCTCCACTTGCGTACGTGGATTTGT
>N_5255
AAGGGACAAACGCGGTTGGACCATTGCGTAGTGCAGTCTGA
>N_5256
AGCCCCCCATATCGTGCCACCGGGAGGGCAAAATTTTCCTG
>N_5257
TGTGATGCGACTAACAACGACACCGGCAGCCCTTGCAGCGG
>N_5258
GTGGCTCCGCTGAACTACTCCCCTGATATATAAAATTGTAG
>N_5259
AGCGTGCCCGGTCGTTGGGCCCGTTTTGTTTCTGATGGGGA
>N_5260
AGGGCGGCCAGACCGTCTACCTAGCTACAGCTCGTCACGAT
>N_5261
GTAGGGTATCAGAGCCTCGGCGTGCAGGCACAGCGAAGGCC
>N_5262
AGCCCCTAACGACAACATTCCGCAATGTGGATAACACGTCT
>N_5263
ACGGCATGCGACCCTAGACTCCCTTCTCGGCCGGACTCCTG
>N_5264
AAAATGAGACCTACTATTCCCGGAAGGGGCCGGCGTTTCAC
>N_5265
TGCGAGCGCAGCGGCTCCCTCACACGGACGTCGGCTAGATA
>N_5266
ATAAAAGTAGTTGCTTTACCCTGTACTACGGTGGTGCTTTT
>N_5267
GAATGCTACCCCACCGGTCTCAGCAATTTACGTACCGTCTC
>N_5268
CGCAACCCTCCAGATGGTATCACCCTTAAGCTTGTCCCAGA
>N_5269
ACGTCGACGGTCTCAGACGACTACATAACCGGTCTCCAATA
>N_5270
GGGGCAAGGCAACGAGCAGCCCGTAGGTGTTCAAATGGCAT
>N_5271
GTACTAAACAGAGTGTTTCTCAGTGGTGAGTAGCACCACCC
>N_5272
AACCCAACGAATCGAGCCACCGCCATTAAACGTTCGTCCAG
>N_5273
GGCTAGGCTATGTACTACCTCCACTCAAAGGACCTCTATCT
>N_5274
GCTTTGTCACCACGTCTAGACTGCGCAGTATTATTCGCTGT
>N_5275
TCCACCGGGAGCGGGTTAGCCTGACTCTTCTATATCTAGAG
>N_5276
CCGCTGTAGACAGAACTAGGCAAGTCTTTGCTACGATGACT
>N_5277
CGGGTTGTGCAGACATATTCCACCTCTGTGTTCTGCACTGT
>N_5278
GATGAAACCGGTCCGATGACCGTAGACGTAACCAGAATCTC
>N_5279
AGGCCAGTCGTGATTGTCTACCGATAGTCGCGGCTTGCCGG
>N_5280
AAAGGATGTAGAGCGTCGATCTTTATCGTCTTTAGTCATAG
>N_5281
GCGAGGACTGGAGGGAGTAACCACATACTCCAGGATCTATC
>N_5282
CCGGCATTAGCGCCCTACGCCCTAAGGTCGCCACCATGAAA
>N_5283
AGGCGTAGATCAGGCCCCTCCAATGATCTAGTGAACCTGGC
>N_5284
TGTTCAGTAGCATATACGGACCAGGGCTCTAGATGTCATAC
>N_5285
GTTAAGAAGACGCTGGTGTGCCGCAGTCATATGGGGTCTTC
>N_5286
TGCACTTCCATGTTGAGTTCCTTGGACCGTTCACGTCACTC
>N_5287
GTCCTGGCGTAAGACGGGGTCCGGGGTGGTATTCGGTTATA
>N_5288
CTGATTAATAAGGTCACGAGCTGGGTCCGTTAACGCTCCCA
>N_5289
GAAGGAAGCCCGAGCACGACCGGCTGTTAAATAGACTGGTC
>N_5290
TATCCCCCAGGGAATCGATACCGGATCTCACATTCATCGTA
>N_5291
AGGAGGTCTACCGCTAGATGCGTCATCCCGCATAGGGCGCA
>N_5292
TTAATACTGGTCGGTGGCCGCAGCAAAGTATATGCATGTGC
>N_5293
AATCTTCCATTGTGTTAGGGCTTTTGCATATTGCTCGTTTT
>N_5294
GTCCCAGGCGTATCGACCCGCTGGGCAGGGGATCACAGCAC
>N_5295
ATATGACAGGTAAGGGGACCCGAGAGCATTCTCAGTCCGAT
>N_5296
TCACCAAAAATTATCCTTCCCCTGAAGTTCTTCGGGTAAAG
>N_5297
CTCCCAGCAACCGTATAGCTCTAAAGTGAAAATACCTATCG
>N_5298
TGAATTTGTGACTAATTTGACACCATTGAATTAGTTCTTAT
>N_5299
CCCCTTTGTTAGTGTCGAGTCTACTATTAGGGTCCGCCGAA
>N_5300
CCGGACGGATGTTATGTAACCTCTCAAGGGATGCATCGACA
>N_5301
AGAGCCAAATGCTCTAGCCGCCCTAGCTGGATCGACATGGA
>N_5302
ATAGGGATGCGACAGAAGTTCGTACATATTGTTACTTGTTC
>N_5303
GGATAAATAATGGAAAGGCTCCTTTAACCCGCGGTAGTCAG
>N_5304
TGAGGCCAACTAATTATTATCAGGTGCCGTGTTGCTGTCAG
>N_5305
CCTTGCCTGCCGCTGCCATGCTGAGGCACTATTTAGCATTT
>N_5306
TGCCCCAATTTAAGGACGCTCCATATCCCGACGCACCGCAA
>N_5307
GTGTTATCCGTGGGAGCTCCCCAATTAGTAGAGACACCAGG
>N_5308
GGTGACCTTGTGGAAGTACTCCGACACTCGCTCCGCTGCCT
>N_5309
GTGGTAACCGCAGAATTTGTCTAGGGACTAGGGGGAGTAGT
>N_5310
TAGGTATAGCCCCCGGTACACGTCAGCACGTCGTCACTTTG
>N_5311
AGGGGAAAGCCAACACGCGCCCTAGTGAGAATTCGAATAGG
>N_5312
GACACTCGAGGCGTATGCCTCTATAAATGCGACAGTTTATC
>N_5313
CCGTATACGATTACTGTTGCCATGAAGCGGCCTTTAGGTAG
>N_5314
GAGACCGGAATCTTATGTATCGAATGGCGCAAAGAAACAAT
>N_5315
GAAACCCCCCGATATTATGTCACTAGGGCGCCTTGAACTGC
>N_5316
TAGCACCCGCTGGAGGGTATCAGAAGGATTGTACCATGGTT
>N_5317
ACTCCTACTGGAAACCGCTTCCTATCTGTTAAACTGTTATG
>N_5318
GAACAGTCCACACCCCCCAACTCTCGACACGTTAAGCTCAT
>N_5319
CCCCCTGAACATCCTTGGGTCCTCACTGTTAATAGAACTCT
>N_5320
CGCCTCACACCCACAATGCGCTACTACGGGTAATCACCACC
>N_5321
CGATTGCATTAAAGGTTTAACTGTGGGCGCCAAGGCTATTG
>N_5322
AAACGGTATATATTAGGTTTCATGCGTAGCGAGCTTCCGGT
>N_5323
CACTAACGGATGTTGAATATCTTCAGTTGCAACGGGAATAA
>N_5324
CACCTGCTCCTCGTTTCGTGCGTCGACAGCGTTCGGAATAG
>N_5325
TTCTCCTGCACGATCCGAAACGGCGATAGCCGCCAGTACCT
>N_5326
TATTCACTCATAATACCTCCCTCTAGGCATAATAGCACACA
>N_5327
GTGTGGCAACCGCTTCTACCCGTAATTGGGTGTAGAACCAG
>N_5328
ATAGCTAAACGTTCGTTGAACCTGAAGAAATCACTATGTCT
>N_5329
ACAGAGCCTCTAAGGTACCGCTCTGAACGGCGTCAATTCTT
>N_5330
CTAGTTTCGGCTGGACCGAGCGCTACGTAGGCCATATGCGT
>N_5331
TTGGTAAGTTTTTAGATTCTCAACTGGCGCAGTTGGACACA
>N_5332
CGGAGCTCTCCCCCCTTTTGCCCCCTCTCTGCATTAGTAAC
>N_5333
TTGAAGCGTCTTATCGTAGTCTCCGCAGATGTGTATTTATA
>N_5334
TGCGGTCCGGGTACAGATGTCCACTCCAGCAAAAAGCGCCG
>N_5335
CCCCCCACATCTTTACTTGCCCAAAGGGGCAGATTTCGGCC
>N_5336
CTATATAAATGATGGCGTCGCATGGTCAGGACGTACGCCAG
>N_5337
CTGGTTGTACGTAACTCTTCCAGGAAAACTTGTTATCCGCG
>N_5338
CTCACACCAGAATGGGTAACCCTGTTTAGCAAATGGCCACT
>N_5339
TCGGGCGGTCCACTAAGGTGCAAACGGCAGGGGGAGTAGCG
>N_5340
AATTGCTAGCCTGACGCGAACGCAGATTCCAATGTAGGGGA
>N_5341
ACACCCAGTCGCAAAAAGAGCGTATACAAAAGTCGGCGCAC
>N_5342
TTTCCTGGTGTGGCGGATCACGTCCGCTCCTCAGGGTTCGA
>N_5343
CAATCCGATAACTTCCGTAGCACACTACGTCACCAGTGATT
>N_5344
CGTCAGCTAGATCCCTCTATCCAAGTGGGAAAGCCGATTGT
>N_5345
CCGTAAACTTTTGGCAAAAGCTTGTTTGATTACTGAACGAA
>N_5346
CGCGCCAACCCACCGAGAGGCAGTAGACACTTCTCGCTATA
>N_5347
CTGAGACATTCATGCTGGGACAATCACTACGGGAATCGTTA
>N_5348
AAGCTCCAGGTTCCTTATTCCTACGTTAGTCGCTTTAGCTT
>N_5349
TGTCTTACCACGCTGAATACCCCAGTGTCCTGGTGGGCCCT
>N_5350
ACATGTGCAGTTTCCTTAATCTACCATCAACCTTAAGGATT
>N_5351
CGGTAATTAAAATATTGGAGCTAACCGGAAGACTAGAACCG
>N_5352
AACCTGTAGCCGGATCTGACCCCAATAATAGTGGGAGAAAG
>N_5353
GCGTGGAGTTCTCGATCCTGCGGATTCTTAGGTTCAGTCCC
>N_5354
ATGGAGACAAGTAGCGAAACCAGGCCGACTCCCGCCAGAGT
>N_5355
GCGATGTTGAGATGGTACCTCGCCGCCTATCGCTTTCGAAT
>N_5356
GGAGGCGCAGCAATTCTTCTCCCCCATAGGACTGGTGATCG
>N_5357
AAGATTTTTATGGGATAGACCAACGCAGAGCTCCACTCTCT
>N_5358
TTGCGCAGAACTTAATTGCTCCTCTCCTGCCCATTGAGTGG
>N_5359
GTAACGGCCATAGCGTATGTCGAATTGCTGTGACGGACGTA
>N_5360
TTCGTGCATCTTACTCAGTGCTACGTTTGCGCGCTTTGTCG
>N_5361
GCGCTCGACTCGCAGTCGCTCCCACAAGTGTTGTTTACCGA
>N_5362
TATTATTTATCTGGATGCTACCGTGGGGCATCTCACTTCGG
>N_5363
TGAAACTATAACAGGTCCGCCTTCCGATAAGTACCCATAAC
>N_5364
TAATAACTCTGTGGTGAAACCATACGTTTAGTCGCAGCCAC
>N_5365
ACAAATCGCTATGCGTCTCACAAGAGAGGGCGAGCTTACGA
>N_5366
ACTCTCCAGGGTTTTCCTCACTAGGCCATACCGTTTGACAG
>N_5367
TGCACTGGTCCTGATCGCGACTTCTTGCGCCTTCTAATAGC
>N_5368
TTGGATTAAAGTGGTTCAACCGTATGAATCGGGGACTCGCT
>N_5369
GGGCCAGGAGAAGAGCGTGGCGTCAAGTCCTCATCTTTATT
>N_5370
TCCTACCGCAACGACCCCAACGACACGCTTTATGGATACTT
>N_5371
GCGGGAGATGCGGTGTATGCCACGCCGCCCTGCACCGGGGA
>N_5372
TCAGGAGCAGGTTACCTATACTCAGAAGTCCACGCAGGTTG
>N_5373
CTTATACGCCGCGTTATATTCGGTCGTATCGATGATGATTA
>N_5374
AAAATTATTTGTAGCAGTTTCATATTTGACTAGCCCCGTCA
>N_5375
ACTTCTTGGTTAAGGTTTAACGTATTTCGGCTAATTCCCTC
>N_5376
ATTACGCATACAGTCCAGGGCTATGCGAGGTCGCATGTGGT
>N_5377
GCGGGGACTCGGGGGACTACCCTTGGGGCTGCAGGGATGTG
>N_5378
GATCGTCCCCATAGCGAACCCGGGCTTACAATGAAGCTGCA
>N_5379
TGACTACCGTATTACAATAACATTTGCGACTGGCTAGTTGT
>N_5380
AAGACCCACGGTAAATTGCTCTATATAGGTTTCCCAGACTC
>N_5381
GAAACCGCGCACGCCTACCCCGGTGAGTATGCGTCATGTGA
>N_5382
CCACGGTACGCTTAGTCTGCCTCAGCAACCGCTCTTAAGAA
>N_5383
CGAGTCGCAGAGGAGGTGAACATCAACAAGTACTGCGGACC
>N_5384
GGCCAGTGCTGTTGCCCTCCCCAAATATATGGCTGCTCAGT
>N_5385
TCAGGGATACGAGGAGTCTGCCCTCCCCCGCCTATGCCAGT
>N_5386
CGGTTGAGGCCAAATGGGCTCTAATCGATCTTGGTAAACTT
>N_5387
ACTTCCCGTGGTCTGGCTTCCCGCCGCGTCAGAGGTAACCT
>N_5388
ATAACCAGATCTGTAGTTCCCCCAATTCTGCAGAGTGACTT
>N_5389
GACTCTCATGTTCTCCCTATCTGGTACGCACGGCTTATGCC
>N_5390
TCGGCAAAAATCATTAGCCCCCCCACTAGTCCCCTTACCCG
>N_5391
GAGGCGTAGACATCCCGAGGCTGTGGGGCTAAAGCCTGAAT
>N_5392
GATAACCTTTATGCATCTGTCAAAACCATCAAATAAGCGTT
>N_5393
TAGTCGAGCCGCACGTACCCCATGTAGCCAATTCCTCATTG
>N_5394
CTATGAACCGATCGTTCGCCCCCCTGAAGTGATGGGGGATA
>N_5395
TCACGTACATTTTCGTCCACCGACCGGGCCTCTTAAATGGG
>N_5396
AAGCGGAAAAAGGGTGGCGCCAAGACGGATTCATAAAGTTT
>N_5397
ATCCATTCGCGCACGCAGATCCTATGGTACGGGCGTCATTT
>N_5398
CCATAGCATGGAGGATGGAGCGAATTCCGAACCGCGAGGGT
>N_5399
TCTGCCTGGTTTGGGGTAAGCGCCATGTAGTACCAGTTAAT
>N_5400
GATGCCACGGACACGTCCGCCTGCTAAATTCCCTTCTTTAA
>N_5401
AAATATGTGAGCGTGGCGTGCACTATTGTATATGGTAGAAC
>N_5402
GTGTGGCGCTTACAGGGCGCCCGCCATCCTGCTGGAAAAAC
>N_5403
CGTGCTAAAACTGTTGCTCACGCCTGCTCGGGCTAAGCATA
>N_5404
TCGCTGCTACCTTCCACAATCGTCAAGCTTTAAGCCCGGTG
>N_5405
ATCCCCGACTCCAAACGGTACAAAGAACTTTTCTTCCAGCA
>N_5406
CCTAATCGCAGAAGTTCTTTCCGCTAAGGACTGTTATGCGC
>N_5407
ACTGCCCCCATAGTAAGGACCATGCGTGGCCCGACACTACT
>N_5408
AATTCATATTTTGTCGGAACCCACCCGGTCTTGGACAGCGG
>N_5409
TAGCTGAGGAGATGCTACGTCGATACGTATCTTGGCACGTG
>N_5410
TAATGTACAGTAGGATATGCCCATAGTTACTGGCTAAATTC
>N_5411
GTCCACTGGGAGTAGGGTATCAATAAGAAAAAGTGGGGAAG
>N_5412
CCACTCACTTGATGCAGTAACACCACTTTGGCCGATGCCCT
>N_5413
GGTAATTCCTGTTAATAGGCCTTCAGGGGTACCCCAGGCTA
>N_5414
CCTCAAAGTGGATATGTGCACGATCATCCGCCAAGGACCCA
>N_5415
GACGCCAAGGAGGTTGAGGCCGGAGAGCAGCGTGCCCAAGC
>N_5416
GGTAAAGCGGAACGCCTAAACGACATATCCCCAGTCTTAAC
>N_5417
AGGGGTTACCCCCCATCTTCCCTGTGTAGGGAATCAAACGC
>N_5418
GCCCCCGTCGATTGCACTCTCGTGGATTGTAATTGCCAAGT
>N_5419
AATATTTCATGTGTCACTTCCCCCTTCGTGAACACGCTCAG
>N_5420
GGCTTAGTATTGCTATGCGACGTTATGTCCCAAGACAACGG
>N_5421
GGAACGGCCGGGAGAAAGGACTGGAAGAGGGAGCATTACTG
>N_5422
GCCACCCCCTCAGATGGCTGCATGGACCTCAGGTCGCATGG
>N_5423
TAGCGTCTCGGGTATTTGGCCAGAAGCGAATACCGGAACGG
>N_5424
AGTTTATCCTGCTATTGCTACCGCGTCTCGGCACTGGACGA
>N_5425
CAGAGGACAAATAATGAATTCGAGTCGCTGAGATGATGCTC
>N_5426
GGAGTTTGATATGTGCTACTCTAGTCATGAAAGGGTAAACG
>N_5427
ACCCCAGCACCATATGAGGTCTATTTGTATCGGTACGCGCG
>N_5428
CAGTATAAACCTATTGCTACCGTATTTGCGCGGTGGAAAGA
>N_5429
GTGCACCCCGGAATAATGCGCACTATGCGGCGCAACCCCTC
>N_5430
CTGCCTGAATTTTTATGTTACATCCTCACCCTAACTAAGCC
>N_5431
TTAAGAGAAATCCTATCCCGCGAGAAGATTGTTTCGGACCA
>N_5432
GACTGGTGGTCAGACGGGGGCGCTACGCCATCCGTCACAAG
>N_5433
AGATCGAAGTATTCCCCGTTCACGGGTGTCAACACCCGATC
>N_5434
GCCGGCGGTTACGATCACCGCGTACTATCATATAAATTCAA
>N_5435
GAGGGCGCTCAGAGTTAAAGCTACTCATGGGGCAAGGTAAC
>N_5436
AACGCCGTGGGTCGGCGGGGCGCTTTCTAAGCCGCCTCATT
>N_5437
TACGGACAGCGCGCGCCTAGCGAGTCCCCCGACCGGTGGTA
>N_5438
TGTAATGGACGCCCGGGACCCACCACACTGCAGTGTCATCC
>N_5439
CTACAAAATGGGACTGGCAGCCGAAGCGTGATGAGGATATT
>N_5440
GTGGTCGCCCGCCCGACAGGCCGGCTGCTATGGTACCGTCT
>N_5441
TAAACACTGGCTTGGATATTCGGTTCCTAGTATATCCTATT
>N_5442
CCCAAAGACAGCCTAAGGGGCAAGTTCAGCTCCTGGCGACA
>N_5443
TCCGAGCCTACGGTGCTACTCTGCAAGAATGTTGGCCTGTT
>N_5444
AATGTATGTCTTGGCGACGGCAAGAACATCAACTGTTCGGA
>N_5445
CCGAAGACTATCGACGGGTCCCCCTTGTAATTGTGAGTGGT
>N_5446
AGCGGCAGCAACCACTCTGGCGGCTGATCTCGTATAACTCC
>N_5447
GCTTAGAATGTAGCTCGTTGCAACCCCATTTCACCCTGAGT
>N_5448
ATCCGCAAGAAGGCACGGTTCGGGACGAGTGATCACAGCAC
>N_5449
GGCTTATCGGTAACTATGAACGGCTGTTTTTGTTCCGCCCC
>N_5450
GTACCTCACGGCCACCAGCTCTGAGCATCAAGAGGTAGATT
>N_5451
ATCATCGTAGTACAGATATTCACCACGCTGCGCGGACTTCC
>N_5452
AATTCAACGGCGCTTAAGTGCACAACACGAAGACGTCGGGA
>N_5453
CTATTACAGAGTAGCCAACTCACTTCTGGACCTAGGGAGGG
>N_5454
GGCTGGGGCGTATTAAGCGGCGGAGCTAATCACCACCCGAA
>N_5455
CAAGGTCATGGCACCCTGTGCCTTAAATACCAACACCGGTG
>N_5456
ACGGAGTAAACTTCCTTAAACTATACGAAGGCGCTTCGACA
>N_5457
TGGATGGACTGTAAAAATCGCATGTTCCTAATCCCCCCCCG
>N_5458
TTCCCACTGCTCGCTCAGGTCTGGTACTCGTCGAAGAGATC
>N_5459
CTACCGGGTCTTCTTTATTACGAGTTGGTATTCTGGCCCCT
>N_5460
AAACGGGATGCCTGCTACGTCGACTGCTAGGATGCATGCCG
>N_5461
CGTTGCCCCGTTGAGCCAGACTTTTTGGCCTATGACGGAGT
>N_5462
TCCGTTACTGCCGTGGGGACCTTAGAGCACCAGCCAAGGCT
>N_5463
ATATAACAGCTCTTTTTCTGCGTCTAGTAACGTGAACAGGG
>N_5464
GGGCCCCACAGAACGAATTTCCAATCGTACCGGGTACGTGC
>N_5465
TCCCTGGGTTTGTGCCGGTCCAGAGCAGCCCTCTCCGAGAG
>N_5466
GGAGCGTGTGTGCGAGTCGACAACCACCGGTACTTGTGCCC
>N_5467
GCGAAAAATAAGACATCTAGCGCCTCAGTTAGACCGTCATT
>N_5468
TACCGTATTAATATTGGCAGCGTAGTTAAGATAGACGCATC
>N_5469
GCCCTCGAACCCTGTGCCGTCATTTCTTCCTGAGGCACATG
>N_5470
GCACACCGGACTCAACGAGTCTCATAGAAGTTCGTATAGAG
>N_5471
TGAGTCCCCACTGCAAATAGCTAAGCAGGTAGGAGAGACTA
>N_5472
CCGCGCTATTTGACATTAAACAGTGATCTATCCAAGTAGTC
>N_5473
CACGCCCCCGGAACGTCGACCCAAAAGCCGCTCTACCGTTA
>N_5474
TTCCGCTCGAACGGTCTGGCCTGGCAGCTGCCATTAACGGG
>N_5475
ACCGTGTCCGTAGATAAACACCCCTGCGTATTGTACACGAA
>N_5476
GTGTGAAATTCGAATACAGTCTGCGCAAACAGGAGGTCGTC
>N_5477
CAGCTCACAAAGCCGCTGCACCGGCGTTGGGTGGTAGCCTA
>N_5478
GCCCCCTAGTGTAAACCGGTCGGTCCTCGAAGCACCGCTAC
>N_5479
TTTCACACATACCTTCGTGCCCGCCTGGGCCTGACTAAGGT
>N_5480
CGTCTGTAACGTCCTCCATACCGGTGAGGCGGTCAGATCGG
>N_5481
GGTGCTACACAAGTAGTACCCAAAATATTCCCACCGATAGA
>N_5482
AGTATCGAGTCCCCGCTTCGCTATTTTACGAAAATTCGTTG
>N_5483
ATGGCGGTGCGATAACGAATCCTTTTTATAGTTACCACTTA
>N_5484
CGAACTCGTAGCCTCTATCCCACGGGGTAGCGACCGAAACA
>N_5485
ACTGGTAGACATCCCGGGACCTGAGGCATTCATTTGCCCAC
>N_5486
ATGACTTAAATCATATTATACCACCTACTGCTTCCCGTTCT
>N_5487
CGCCTGTGGGTCAATATTGCCACTCTGATCCAAGCAACCGT
>N_5488
TCATCTCTATCTATGGAAGTCTTAGTGTAGCCAAGAACATG
>N_5489
GGCTGGCGTACCCCATAAGACGCATCCCGTACTTAGATGGC
>N_5490
AGGATAACGCCTTTCTGCGCCCGCTGCACATGAGTTACCTC
>N_5491
CGGAGGTCGTCGCTTAATAGCTTGCACTTCTCAATGTTCGT
>N_5492
TATATTTACCGCAGACGAAACCTGTCGAGTCATCGAACCAA
>N_5493
CGATAGTTTTGGCCTTTCCCCCAAGCAGCGTTAACTTGTCC
>N_5494
CTTCGTACCACTGGACTCTACGCATGGGACTATAACGGATA
>N_5495
GCTGTTGTGTTAGGCCTAGACCCTAATAAACGAGCTGGAGT
>N_5496
TAGATTAGCTAAACATCTCCCCTGCGACGCTCAAATGGGTT
>N_5497
AATCGGCCGGGTGTCGCGCACAGAAAGGCGTCGCCGATTGT
>N_5498
CCGGCCATAGACTCATCACCCGTGTTTATTGATAAGTAGTT
>N_5499
TTAGGACTTTCTGCAGGTACCACTTGAATGTGATTAAAAAT
>N_5500
CTACTCGTAGTGGTCTATCGCAAAATGGAGGTTATTACAGG
>N_5501
GTGCGTACTTCACGACGCGGCACCGGTGCGTAAGTCCCTCG
>N_5502
CTAGGGCTTATTACTAGTAACCATTTGGTCTCGGTGACTGG
>N_5503
TGGTGGTCCATCTATTATGACCGAAGACGTTATCCGAACCC
>N_5504
AGTCGCGGCACGAAACTGTTCAAGGAGGTACGAGTGTCTCG
>N_5505
CCGGAAAAACATATCACGACCTTTGCATGTCTATCTCGTTG
>N_5506
CCCATCGCCTGACCGCCTAACGGCAGGCGTAACTTTGCGCG
>N_5507
TCCTAGGTTGTGGAGGTGAGCTCGCGGATTGTATGTGAAAA
>N_5508
TAAGCTATTCGGGTGGGATACCGGTCGGCGTGCGCCCATGG
>N_5509
TTTGATAAGGCCTTATATTTCAACCCGCCCGTTGACGATTT
>N_5510
TGCCCTAGTTTCTCCGTAGACTGCGCCAACTTACCATTCGC
>N_5511
GGCTGAGTCTGTTTGACGCTCGCTAGTAGATCGCCTTTCCT
>N_5512
ACCAGTCTCTAGAGTGCGCGCTCAAGAACCCTACAGCTGAA
>N_5513
CTGCGATTGAGTGTAAATGTCTTTAAACGTTGGTGAAAACA
>N_5514
GGTAGGTGTTGACACAACTCCCTTACGCGGAATGATCCCAA
>N_5515
CTCCGCAGCTTTTTGCGGTACAGGGTTTGGGGTATTTATAT
>N_5516
ACTGTCGAGCGTAATATTACCAAACAAAGCGGAGTAGCGCA
>N_5517
CCGTAGCCAGATAGTGATGGCGTAGAGACGGGTATTAATAG
>N_5518
AGACTTTGCCAGATGGTTTTCCGATTGTACCCTCACAGGCC
>N_5519
TGGGCATAGCCCATTCCTCACATGAACGGACTGTTATAGAG
>N_5520
TACCGCCCGTGCCGACATCACTCCCTCGACACACGCTTAGG
>N_5521
TGCATGCTTCGGAGGAGCCCCGCCTTGGACTACATGCCACG
>N_5522
TTCTTTAACCAATTAAGACGCCAACCTGACCGAAGGCTGGT
>N_5523
CACCACATCAAAAGGGGTAGCGGTATAGGACAGAATCAACC
>N_5524
CTCAAAGTACCATCGGAGCACTCTTCTGTCGCACAGATTGA
>N_5525
CTAGGTCGAGTACTATTAAGCTGTGCTCCAGGCAATCCTGC
>N_5526
AAGGGTGGAGTAGCTATTGACGTAGTCTCCGGACCCAATAT
>N_5527
ATACGAGGCCGAGGCTTTACCGAGGTTTTACGGGATCTAAT
>N_5528
CATGTGACGAGGAGATTCGACTATATACCTCCAACCGAAGC
>N_5529
CTTACACGAGTATAGCGTCTCATTGTTGACTTAATCCCAAG
>N_5530
TCCGATTCGCCGGAACATCTCACGCACGGGCGGAGCTGTTC
>N_5531
GCGGCAGCGCTAATCCCCGACGTGGGGGCGAAGTAAACGCT
>N_5532
GTGGGACCTCACTCAAGGGCCCACGCGCCTCTCCCCAGCGG
>N_5533
TTGCGACTTCTGCCAACTGTCATAAACGTGTGGCACGACAA
>N_5534
CGTAGAACCTTGGGTAACATCTTAGGCGGTCAAGGGGGAGG
>N_5535
CGCAACGGGCCTCACCTCTTCAACATCACCTAACCGTCGGT
>N_5536
ACCCTGAGAACCGGCCCCGTCAGAAGCGCGCAATCTCCTAA
>N_5537
TGATTGCTTGGTAGTGGCCGCGCGACCGGTAGCGATGTTTT
>N_5538
TAGCTGTTTAACGAGCAAAACGTGAGGTGCCCAATGGCCCA
>N_5539
GATAATTATACCAAAGAGCCCAAAAGGCTAGATCGGACGTA
>N_5540
GGACAAGAATACGAACTAGCCTGTACTTACCATTATTGGTC
>N_5541
ACTACCCAGCACCTCCGCCTCTGAGGAGTGGAGTACATTTG
>N_5542
GAGCCGAGTCGATTCGCGTTCTCTCTGGTAGGGTCAGACGC
>N_5543
ACTAGAGAGATTATAAATCACAGCCAGATGTTGGGCGAATT
>N_5544
AGATTAGAACGTGTGCTATACTATCGAACCAGGCCGTCTAG
>N_5545
TAGAGTGCTGCCTAAGGGATCCGAAAAACCCCTATTTTCGT
>N_5546
ATAGCAACGACGCCAACATGCTACCTTGGGACCACTCAGCA
>N_5547
ACGAACGCATAAGTGTCTCGCTATTCTCTTACGCTGATGAC
>N_5548
TCGAAATATCGGATATGAAACAAGTGGAGGACGAGCGGGTA
>N_5549
AAACGTCTAAAGTACCGCCTCTAGCCGGGGCAGCGACGTAA
>N_5550
ACACGAAAGCTATGGACTTGCGACCTGTAAGATGTGCCTAC
>N_5551
ACCCCAACTGTGTACGAGGTCCATAATGTTGTACACTTCGA
>N_5552
TTAAGAGCGACTCTGATAAGCCCTACCATGTCTATAGGCCT
>N_5553
TCGTAGTTTGGTTTGAGACGCAGAGCCGACGGGAAGCTCAG
>N_5554
CGTCTCGTGACCTCGACCGGCGGTTGACAAGGTACTTTGTA
>N_5555
AGGGCTGACGAGGCTTTTCCCGTAGTCTTGTGTTAGTGGTT
>N_5556
ATATGGATTAATCCCCACCCCTCCAAGGCTAGTCAGACAAG
>N_5557
GCAGGAACGGGAGAGACGCTCTCCCTAGGCCTTGCGCACTG
>N_5558
AATGACGACCTGCAGTCACACTTGTTTTCCCTTGATTGCTT
>N_5559
GGAGGTGGGATTCTTGCACACGTATATTCAATACGGTTTAA
>N_5560
AGGGCGGGTCAACGATGGTGCTGTCTACTCTGATAGGAGGC
>N_5561
GGGTGTAGTGCACCGGTTGGCGGGGTAATGGATCGTTTCCT
>N_5562
CGACACCCGCTTTTCTGGACCGGCCGGTTAAGTCATAAATC
>N_5563
ATGGTATTAGCTAAACCAGACGGGCAATACCGTCGCGCTAC
>N_5564
CAGCGTACAACAGTCAACGACCACCTTAGGGGCCGAACGTT
>N_5565
GCCTAATCGTTTTTTTGTGCCTAAGTAGTCTTCCTGACAGT
>N_5566
CGTGTTTCAGCATACCCATCCGGGTTGTTTCCACAAAGGGC
>N_5567
GGCTAGATCCTCAGTATCCCCCCGCCCCACAAACGGACACC
>N_5568
ACAGAGTCCAGGGCGGGAATCTCACAAGAGGAAATATTGGC
>N_5569
CGCGTACCGATCAGGAGTGGCCCACATCTTGCGGTACAGGG
>N_5570
TACCTAAAGCCGTGTACCCCCCAATGCGGAATACATTCCAG
>N_5571
GCTGCTGCCAGGCCGCCAGACTCCTTTACGGAGCGGCCCGC
>N_5572
CCCGGCGGAAGGCGAGGAAACGAAGCTAGCCCGGCAATATC
>N_5573
AAACGGTATTCGAACATAGCCAGCGCTTACATCTGCTTGGG
>N_5574
AAAAAAAATTCATCAGGGCGCACCATAGAAAAGTAACACCA
>N_5575
AATTGAACTGTGAGGGTTGCCCCTGCTACCCGTCCTTAGGT
>N_5576
GGGTGACACGCACTACTCAACCTGACGGGGTGTCGGCACCT
>N_5577
CTCTAGATCCTCCATCTGATCAATAGTGCACTCGTTCCATA
>N_5578
GCTCAGGGGGTAGTATCGGCCCTTGAGGCCTTTTAGGATAC
>N_5579
GGCTCTGGCCCGGTGGCACCCGCTATTATTGGCAGTCTTTT
>N_5580
GATTTCCCCCCGGCCGAGCACGATATGAGATCCGTGCTGGA
>N_5581
AAAGAAGCACTATTCTTTCGCGTCCGAGTACCCCTCATATT
>N_5582
GCGTGTCAATCCGGAAGTTACCCGTCTCATTGCAGCAGCGT
>N_5583
CTGAGCACTCGTCCTGAAGTCTGGCATCGCACCGCGGCTCG
>N_5584
ACCACTGCTTCAAGCAGACACACTATAATTAAGTGGTAAGG
>N_5585
GACGACAGCCTTAGCTTGGTCAAACGAATCCCCTAAGTCGT
>N_5586
AGCCCATAGGCAGTTACGCACCGCCCTTAGCGTCGGTTAAC
>N_5587
GGCTAGGTCGCGAAACAGGGCCGCTGTGTCCATGATGGGTC
>N_5588
TAGAGTGGTATGGAGTTGACCTACTAACGCGCGCTCAGCTG
>N_5589
GACCCACTGGTAGTAGGTGCCAGCCGATCCTCGGTAGGTCC
>N_5590
AAGGTAACCCAACACCGTAACACCCCGTGCCCTGGTACTAG
>N_5591
TTCCATACCCGTCCCGTGTCCCGAAAGAATAATTCGGCTCG
>N_5592
GCTAACAGACCTAATATTTGCTGTCGCCGTGCCGTGGCCTA
>N_5593
ATTGGATGGCACCACATGATCCGCCAAAACCCATCCAAAAT
>N_5594
CATCGGTATACATTTACACACTTTCTCCAGCGGCGCAGAAG
>N_5595
AGTGCATAGCGTCCCCTCGACGGGTAACGATGTCTGACCTA
>N_5596
CAAACGAATGAGCTATAAGACTCCTCTGGCCTATTACGTAT
>N_5597
CTGCGGAAAACTCGTCGCAACCCTCTCCAAACATAGCAAAC
>N_5598
TGCCTGTCTCTAACAAGTGACAGGTGTTCCTTTGCGGTATG
>N_5599
GCACGCGTCGACAAAGTCTGCCTCCGGGGTACTGGCTTTAC
>N_5600
TACTCGCTAAATTTCGGCCACCAACAGTCTAGGTACGGGCA
>N_5601
ATTCCTGTCCCAGTGAGCAGCCCCGGGCTATTATTGGGCGT
>N_5602
CGTTCTCCCCCCATAAGACACAGCGTGCCAATGATTATGCG
>N_5603
ACACCCGCGGATCTGGACTGCCAGTTCACCGTGCCTTCGTC
>N_5604
CGATTAATCCAACCCTTGAACAGTCCCATGTATTATGGGTC
>N_5605
TGTCGGTTAATTCAATTGGACCGCTGACTACCACACCAGCG
>N_5606
TGGGTCATAGATCCTATATCCCGTGGTATCTGCATAGGGAA
>N_5607
CAGTCGAGGCGCCGAACATGCCATAAAGTTCGAAACAAACG
>N_5608
GTTCTATGGTCCTAGCCCGCCTACCCGATGCACCGTAGGCC
>N_5609
TGGCACCACGTGCCTAGATTCTATGATAATACCCCAGGGCT
>N_5610
CATGTGAAGACGACCAATAGCACCCCGTCACGGAAGAGTCT
>N_5611
TTTGCCAGCATTGCCCTATTCCCTAGCTTACACTTCGTAAG
>N_5612
CCTAACTAGATTATATCATTCGACTGCTCGTGGCTCGGGAT
>N_5613
CCCAAGACAATGAGAGCGCCCCGTATCCGCTCCACCGTGGA
>N_5614
ATAAACACAGCTTGCTCAACCTGAGCTTCGATCCCCGCTCT
>N_5615
AAATAACTTTCGAACGGGGACTTCCAGCACCTAGGTACCAC
>N_5616
GGTTCCTGACGCCGCATATTCTTCATCAGGTTGGGAAGGCC
>N_5617
AGAAATGCGTTCCCGCTTAGCCTAACTAGTGTTATTTAGAC
>N_5618
TCGGGACGAGTACGTTTTTCCATATTTACATCTTGGAGAGA
>N_5619
CCATCGACGGGCGGGTCCCCCAGGGCTGCGCAGTGATGAGA
>N_5620
ACCGCCAAGCTCAGTATTTTCCATCCCGAGTCATATTACAT
>N_5621
CGTTCATGCTGTAATGGGAGCTTTGCAGTCGCTCAGAACAT
>N_5622
ATCCTTAATGTTGTACTTATCAGCAGATCTAAAACTAAGCT
>N_5623
AGGGAGTAGACTGTTATCGTCAACATTGGTGCGTTTTTTTT
>N_5624
ATCCGCCATTAGGACCGCTTCTTTCTAGAGGATTCATTTCC
>N_5625
CACGCCACGGAGTACGTGGACGGTACGTACCGTGGGAGCGC
>N_5626
ATGCCGATATCGCCATGCCGCTACCGCCCCGTCTGTAGTAT
>N_5627
TGCTTGCGGGGGGGGCTTCCCCTAACCTGGGACGTCACCCG
>N_5628
TGCATAATAGCGATACCTTACTAAATACTACCGAGAAATTT
>N_5629
CCGCGGGCATGGGCCGCTCTCTTCCCTTTGCTTGCAATCTA
>N_5630
AACGTCGGATGAATTAATTACCCGCCCCAGGTCAGCGATGA
>N_5631
AGGCCACGCCACGAATAAGGCTTAAATCCCACGGATTCTGT
>N_5632
AGATCTCCCGGATTAAGGTCCAATAGAAGCACATACTGACT
>N_5633
GATAAGCTCTGCTGGTAAAGCCAAATTAATCTACGCCCGAA
>N_5634
TTGTAAAATTCACCATTACCCAACGAAAGGGCAATCCATGA
>N_5635
CCGCATCAACTCTTTCCGACCGACTTTAACGAGCAAGAAGT
>N_5636
GTTTTCCGTCGTACCCTCTGCCACTGGGGTGATGCAGGCCC
>N_5637
ACATTTCAACGACCATGAAACAGCCTTAATTTGGATTCAAT
>N_5638
AGTTTAGAACTGGGAGTAAACTAAGTTAGGGTGAGCGATCG
>N_5639
TTCTGAGCGTCAAACGAGCCCCTAGCACGTAAATTCCGATT
>N_5640
GGCCCTAATGTGACGTCGCGCCCCCTGAGGTGCCATTATCG
>N_5641
TGACCCGGAAACTCCCCGGTCCTACTGTTAGGATATGTTGC
>N_5642
CCATCCGTTGTGATACTGCGCTATTTCCGTTTGGAGTAAGC
>N_5643
CGAATTAAGCCCCGGATTCACGAATAGCGGCTAGCGAGCCT
>N_5644
TCGGTGTAACGATTCCAAGCCTGGGGCGTTGCCGTCTAATA
>N_5645
CATACCACCTGGTTTCCGAGCAGCTCTCCCAGATGAATTTA
>N_5646
TTGAGTCCTCACGGCTACGTCTATAAGATCCCCAGGGAACT
>N_5647
ATGTTCGCCTTAACGTGCCGCTGCGCGCTACGGGTCCATCT
>N_5648
GCAGAAAGATTGTTTTGTATCCGTGAGGATCCGCCCTCGCC
>N_5649
TATTCCATAACCGTATCTAACTAAAGCGCGATCGGCTCTAG
>N_5650
TGCTTCGGAAATGGAAACTCCAATGCAAATAGGGGCGGTGT
>N_5651
ATGCCTACGTGGTGGTTATACAGCGATCTATGTCCTTCATG
>N_5652
TGCGAGCCCAGCTGTAGCAACGCCAACCGGGTTTTCGGACT
>N_5653
TTTCCCCCGATGTGGGTTTCCCACATTCTTGGCAAGAGGCT
>N_5654
CGTGACTCAATCGAGTACCCCTCCTATTACCCGACCCGTTC
>N_5655
CACACTTCGAGACGTCGTCACGTGAGATCCCGCCGGCCCTG
>N_5656
CGGGTCGGCGGGCACAAAAACGCTTTTTTCGGCAAAAATTC
>N_5657
GCCCGTGAGAGGTATAGAGTCCTGCTCTACCTATCGCCGAA
>N_5658
CGTACTATTGATGTTGCTTCCATTGTTTCTGGGGTCACTTT
>N_5659
GTGTCGAGGAATTAGGAAAACGACTTGGGGAACTCCTTAAG
>N_5660
CGATCCCTCATACTCCCAGTCTGTCGTTTGAATACCTATCT
>N_5661
CGTCCTACCTCAAAGAACGTCACACGTATCCAAGTGATCGC
>N_5662
CCCGTAGAAGCATTGGATTTCCCAGCACGCACGTTCCTGGT
>N_5663
GGTGGCAAAAAGAAGGATCCCTGTATGGATAATTACAAGAG
>N_5664
ACCCTTACGACGTACATGTCCTGTTTATGAACGGCCTTTCT
>N_5665
CCGAAGGCCCACTGGGCTACCCAGGAGTTACTCTGGGAGAT
>N_5666
AATAAGAATCTTTATAAATGCCAGGGACCATACAGTCGTAA
>N_5667
ACGCATAAGAAGGATAGTGACTTTTAGTTTGTCCTGCTGTA
>N_5668
GCGATTGAGATCTTTCGTCGCCGGCAGGCCTGTTTCGGGCG
>N_5669
GTTGGTGGGGAGCAATGTAGCAACGCGGGGGAGATTTTAGG
>N_5670
GCGCGGCCTGTTACCGAAAGCACCCTGCTCAATAGTCCACG
>N_5671
GGGATTGGTCCCTGTAGGTGCTCAATATAGTCTGCATTAGA
>N_5672
ATCCTCTCGTTCCCGAGAGCCAGAGGGGTCGCAACGACGTG
>N_5673
CTACCGGACTCGCACAGTGTCCCCTGCATCTGTCCATCTGT
>N_5674
TTGTGAACTGTATAGGTCCACCAAGACTAGGGATACAAGAA
>N_5675
GCAGAGGTATTGTGGCCGGACAGATAACTACTACTGGTCGT
>N_5676
CGACACGCTACCTCCCTCTCCTCGGGTGTCCAAGGGTTCCG
>N_5677
TTGTGATCATATAGTGTGGGCGGCTCGACTTCGCAAGAAGT
>N_5678
CGAACTTAATGTTTGTCGAGCGGAGGACGTGGGCGGGTGGG
>N_5679
ATGAAAATGGATATATAGATCGTAGGCATCCCTAACAGAGT
>N_5680
TCACTCGTCTATGTGCAATTCTATCTTCCTCGTAAAATCGC
>N_5681
TCATCGCATCGCAATCAAAACACATTTATACCTAACGTTAA
>N_5682
TTGGTGGCGGTTCCTTGAAGCAGAAGAGGGCCCATTCAGGG
>N_5683
GCAGATCACCGACTAGTTCTCAAATGTGGGCGTTAGCGGCT
>N_5684
CTGTATAGAAGCGCGGAGGCCCCACTCGGCCGGAAAGGGTA
>N_5685
TTGGGCCCTGAGCAAGCGGACTGTGGCGGGTGGCGTTCTTT
>N_5686
CGTTGCGCGGCAGTTTCCGGCTTCGGAACAACGCACAAAGC
>N_5687
CATAGAAACGTGCCAGGTGCCGGTGGATAAGGATGTGTGTC
>N_5688
GGCCTGTACCCACTGACATGCACCTAGGTTGGACAATGCGG
>N_5689
GATAGCAGGGAGGGCACGGCCTCACCCACGCTGCCCTCCTC
>N_5690
TCTGGTGCATAGCCAATCCACCGACTGACCCGGTCTAAACG
>N_5691
GGGGCAGCACAGGCTAACCGCCACAAGATGCGCCGCTACCG
>N_5692
ACCGATTAAACAATAGATACCTTAGAGAGACCCCGTGTCTA
>N_5693
CACTGCTTGGGCGTTGTTGTCAGTTAAAATGAAGCGATGGT
>N_5694
AGTCTCTCATATTACCAATGCAGAGGCTATGGATGTGCCTC
>N_5695
GTCGGCAAAAAGCCATACACCCTTTGGATTTAGTACTTGTG
>N_5696
GTTCCCAAATACACCGGACACCCCAAAATTAGGCTCAGAAT
>N_5697
TGAGTACACAACCTTGCCCTCAGAACGGCAACAGGTAAGTA
>N_5698
TGCGTTTGCGCACGTGAATGCATAGAGGGGCCTGTAGGGAA
>N_5699
CTTTAGAATGATAGTGTTTTCATATTTGAGAGTAGGGGCCC
>N_5700
AGCCTCTCCACGACACCCAACACCCTAGCGCGCTCGGAGCA
>N_5701
TCCGCTTAAGTAAGTATGGCCGGAACACACTTTGGTGATAT
>N_5702
TTCGTGATCGAGGTGTATTTCAAAGCAATGCGAACGTTACC
>N_5703
CAACAGTGTATGGTGATCAGCCTTAAAGGACCTCTGTTCGA
>N_5704
GCGAAAGAATGAAGCGTTGTCCCAGAGATATATAACTGCCC
>N_5705
GGTGCAGGCAAGTCGAATCCCCGATTTTGGGTTCCGGTTGC
>N_5706
GTCCCTCCAGTCGGTGTACCCCCAGTATGTCAGAGGCGGGG
>N_5707
CCCATCCATATCGGAAACAGCAGTCCCGGTTGCGGGATGCG
>N_5708
ATAGCGAGTTTGTCTATCGACTTAGTCTTGCTTATAAGGGC
>N_5709
AGCATCCGTCTTGTTGGGAACTAGCCACAGCCGATGCAAGC
>N_5710
CTTAGTCGTTGTCGAGGTACCGTGTGGACGGAGGTTGAATA
>N_5711
TTATATTATGCTAGCGAAGACTTTTAAGTAGGCATCCCGCC
>N_5712
TCGACGCGCGTTCCGTTATGCGGTATGTTTCCAACCCGGCG
>N_5713
GGCCGATCGGACCTTACGTGCATCTGCCTACTCAACTGGAT
>N_5714
GAGGTACACTACAAGCTCTTCGACTCAACGAGGGACTAGGG
>N_5715
CTTCACAAAGCCATCAACGCCTCAGAAGGTAAATCCCTCCA
>N_5716
TTATTGCGACGTGACTCAACCGAGCTGGAACCTGGGATATC
>N_5717
ACCCCAAAGCGTCATAGCATCGCTAATGTAAGATCTAGAGT
>N_5718
AGCACTGCTCTCGGGGGTGTCGTTCTTGCAGTATAAACTTA
>N_5719
GGGTTGGGATCATTTTCTAACGGGAGGATTGTTGAACGCAG
>N_5720
CTCCTATCAGCCCGATTTCGCCCCTACTTGGTGGGGAACCC
>N_5721
GGCAGGTGCAGCTCAGGAGTCAGTTACGAGGTATGCTATGT
>N_5722
ACAAGGTACCATGGAGTGGGCCGTTGCCCTATACCACACGA
>N_5723
TCGGGCAGCACCGCGAGCATCTTGACCTAAACTGAACCTCC
>N_5724
TATTCGAGAAAGAAGTTTTTCGCCAAGGTATGCTTCGATAC
>N_5725
TTCAAGTTATTGGCTATAAGCCGTGGCCTTAGATTCCGATC
>N_5726
TTCGGCGTGGGGGTCTCCAACACTCAATACGAGAAAGATCT
>N_5727
CTCACTTTATGGTCTAGGTCCAATGAGAGGAAGGGGTGCCT
>N_5728
TAAGACTTCGCCTGTCGACCCAAATATCCTGTCTTCTACTC
>N_5729
AGTGGTATAGACACCCTGCCCCGCCATATGGTTAGTGCATA
>N_5730
TGCAGGAACCAAAAGCCCTCCAGGTGGCGCGTGTCCCTAGC
>N_5731
GGGGCATGTACCTGGCCAGGCGCCGTCTGCCTGTTGATGTG
>N_5732
GCGCACGCGGAACGACATGCCTTCTGGGAATTTAGAACGGG
>N_5733
ACAGGTAACCCTCGACGTCGCTAAAACGCGTTCTGTGGGAC
>N_5734
CGCGGAGGTTCGCACAGCTCCCACAGTATTGCCTCTCGAAC
>N_5735
GAGAATTGCCCCCCCTTTAACTGCGGTTTTATGCAGCCCTA
>N_5736
AGGCCGGAACAGCCGCTTGTCCGTTCTAGTAATGGCAGCAA
>N_5737
GGCCGGATGGGAGAAAAAGTCGGGTGCACTGACTTGTAGGT
>N_5738
AAACCGGTCCCTCGTGGTGACCACGGCGCAAGACCCGGGAG
>N_5739
GGGAGTACCTACTCACTCCACACCAATAGACCGCCCCCTCA
>N_5740
AGAGGCGGCGCGGCGTGGATCAGTTGAAGTGCGTATCTTCA
>N_5741
CAGACAAGAAAATAACCTCACGTCATTGTAGCCTCATACAT
>N_5742
AAGATCCCAATAGCACGGACCAGCGCGGCTAAACTGATGCT
>N_5743
GCGACTGCCTATCGGTATCCCGATTCCTGAACGCCGTGCAG
>N_5744
TAAACCGGTACACAGTACTTCAGGACTATTACCTACTGGTG
>N_5745
TCGATGAAGAAACTTGCGGACACACACCTCTCATAAGTCAC
>N_5746
AATCGGGTCTTCTGGGTATCCAAATACGCAAAGGTCTAGGC
>N_5747
TTTATAGGGTGTTAATACATCTTATGACACGTGAGGGTCTC
>N_5748
TGTGTTCGTTATTATTTGCACTTAGATGCGCTAGCGATGCA
>N_5749
CGATGTGCATCGCGACTACGCCTGTCCGGCTTCAGTGTTGC
>N_5750
AAAGAACGGCCCGATCGATTCTCAGGGTTGACCCCTCAGAA
>N_5751
AGAAAGGCGATGTATTCTCGCGTAGGGCGGCGCATGAATAA
>N_5752
ATAGGGGCTACCCACGCAGTCGCGCGCATTGCCCTGGTCCG
>N_5753
TTGTACTCAGCTCCCCCAAACAATCTTATAGAGTCCTAACC
>N_5754
CAAATTATGGGGCCCTCCTTCGTTGAGCCTCCCCCTCTTTT
>N_5755
ATAAGATCCCTGGAGCGTCTCTCTAAGGTTGGGGCCGTTTC
>N_5756
TAGAAAGGGATGGCTTGACCCAATCCTGCACAGACCTTACG
>N_5757
TCTACTCCGATATGCACCAACTTGTTACGCTCAACCAGGGC
>N_5758
ACTACGGGGCCCGGGGTGACCGTCTGGCGGACCAGCAGGAC
>N_5759
GCAAACGAAGATGAGCGCCGCTAGCATCAACTGACTTTCCA
>N_5760
ATGATGCCCGGCGATAATGCCTTATCTTACGATACTGATGT
>N_5761
CGTGTCACCTAAGGGGGCTGCTAAAGGATACATTATGACCG
>N_5762
TAGTCCAGCCTACTTAATGGCGGTTCATGGTCGGATACGGT
>N_5763
TTAACGGGCATAACTCCAGGCCAAAGAATGTTTGACACAGG
>N_5764
GCTGAGATTTAGGAGGGGAACAATGACGTACAATTGTCTTC
>N_5765
TGTCCCAATACGAGAAGGGACAGTCGTCCCGCCACAACGAC
>N_5766
AGCCTTTTTCACGTTGAAGGCACTTCTGCGCCATACAGCGC
>N_5767
GGATCCTGCCTCATCCCTTTCCGAGGACCTATGCCAACGAG
>N_5768
GCGATACAGTTGTAGATTCCCGTGCCCGCGAATTAGCCGCG
>N_5769
ATTTGAGGGTAATGAGGGGCCATACAAATTTAGTCACACTT
>N_5770
CCTTCGGGTCGATAATTGGACCCACTTGCTTCCCACGAGTA
>N_5771
CTGAGGTTTGCACAACAGTGCTCCTGGCGGGCGTTTATGGT
>N_5772
AACGGCGACGCATAGCACCTCCACTTCACTCGAGTCTCGGT
>N_5773
GTAGCACTCACTTTATGCCACGAAACTGGCCTGGAGCAGTT
>N_5774
CTATTTTTTAAAGCAGCCTGCTAAGGAGGCCGTTACACGTG
>N_5775
TCCCCAAAAACGGTTTGAAGCTGCTCTCTAGGGCTATAGCG
>N_5776
ATGGTTTGAAACGTTGGACACAGTATAGACACCTCCGCGAT
>N_5777
CGTAGCAGGTTTCCTTGAGTCAAATAACACCCGGTAAACTA
>N_5778
CAGGAGGTGGAGAAAGTGTCCGAATTGGCGGAAGTTACAGT
>N_5779
GCAGGGCTGCGCAGCAGTCCCACACCAAACCGCCCAAGACC
>N_5780
GGGGTGGTACTATGCTCCAACGAAGGATTGAACCAATCTCC
>N_5781
TCCTCACCAGCACCCTAAGTCAGTGTAGAGAACTCTCACAT
>N_5782
TTATCTGCCTCTGCAAGGCCCCGCGGGCCTAGCCCCAGTCT
>N_5783
AGTCTAGGTCTGGGGTCCCTCTGTCTATGCGGGTTACCTGC
>N_5784
TCTCACTGCCGCTAGCCGGTCTGGGGTCTTGCACCAGAAAT
>N_5785
ATGCGGGGTCTCGCCTAAGGCCTGAGGGATGAGATGCGTTA
>N_5786
CCATCGATACAAGTGGGAATCACATTCATTCCAATTGTCTC
>N_5787
AATCATTTAGTGTTCAGTAGCGGGTAAAGCGCAGAAAATGG
>N_5788
AGACTTATAGAACGTGACTACACTCCTGATTTCCACTAGAT
>N_5789
TCCCTTATTCTTACGCCATGCGTCACCATTGTTCCGTTGCG
>N_5790
GTCGGATGGTCCGATGCGATCGTTTAATCCTGCGATATTCC
>N_5791
GCCATGGTTCCCCCTTCCCCCCAATTAAAGCGTGTTCGCAA
>N_5792
CAATATTAGCCGCTACTCCCCTGTGCACGTCGTCAAGTTAT
>N_5793
CAACCATCTGTGCACCTGTACTGTCGCAGCGTAGCGTCCGG
>N_5794
ATACGATCGGGAATACGAGTCATTTCAAGTGTCCCCTGATC
>N_5795
TGAGTTTTGGTGACACTACACACTTACCCGCTCGTACCTAC
>N_5796
CCATATTACATCGTGCGGAACCCCTGCGGAGCGATGTAGTA
>N_5797
TTGAAGCCCGGGAATCATAGCAGCAACTGTATGTCGATGAA
>N_5798
AGAAAACTATAGACCTTTACCGGGGCTCCAACGGTCGCCCT
>N_5799
AAAAATGATTCCAGCCATCCCGACCAATGTCTAACTCAAGT
>N_5800
CCGGCCAAGTAACGTCGCAGCCAAATGAGGGTCGAGTGACA
>N_5801
TGTATCCATATACCTCGGCACACCCACTTACCGGTTCGTTT
>N_5802
TTTTACCGACGCCGGCCGTTCAGGTAGATAACTGTTCTCCC
>N_5803
ATTCGAATGAGCAGTTACAACTTCAGCATCGCGTGGGAGTA
>N_5804
CCAACTCCTCTCACTTTTTACAGCACATAGGCCATTCGAAC
>N_5805
ACCAAAATCCCGCCCCGATACCGGCGGTTTATTATGTTGTA
>N_5806
CATTCTCAATTCAGTGCGTCCTCTCACTAAGACCGGTTATT
>N_5807
TTGTATTTCAAAGCCCAAGACAATATGAAGGCATTGCTGAA
>N_5808
GCTTAGTGTGCGGGGCTAATCTCCACATGAGGTAGGGTTAT
>N_5809
CATCGGTAGGGGATCGTACTCCCCCGGTAAGGGGCAACGAA
>N_5810
TCCACTATTCGCAACCCACACATCTACCCTTTGGGATACCG
>N_5811
TTTCCAAATTAGGAGTGATTCTAAAAGACCGCTCCAACAGC
>N_5812
ATAGAGGAGTGTTAGGTAGGCATGTTTCAAAAAAGCAGTAT
>N_5813
GAATAGGAATCGTGAGCCTTCTTATATCCTATTCACGGTGG
>N_5814
TTCTTGATAGTACTATTCGACTGCCCGATGGAGGGGTGACG
>N_5815
GTGGAGAAGTACGCTTCCCCCTGTTGGGTTTCTTAATATGA
>N_5816
ATACCCCAAACGGTGTCTTACTGGGTACTCCCTGGAAAGTG
>N_5817
TAAACGGCAGCGTGTTCACACGAGTTTGCCCCACGGCACGA
>N_5818
GTAGACTAATATCAGTTGATCAAGCTTATGTGAACCTCAGC
>N_5819
GATTCTTATACTGTTCTCTCCGACTCTCCCTACCGCTCGCT
>N_5820
GGTGAGATTCTCCAACTGGGCCGGACAGGTGCGGAGAACTA
>N_5821
TATAAGTAATGACGGACGCGCTGGCGTCTCTGATACGAGAC
>N_5822
TGCCCGTCCACAGTCGTAAGCTAACTTCCCAGATCCTCATG
>N_5823
GCCTAAGTCAGCCGGCACGACGCCAAGTTCCGGAACCTCGG
>N_5824
AGCGTCAGTCGATATTACTTCCTTTGGCACCTACATCTTGA
>N_5825
TTACTACAGCAACCAAGTCGCCCCCCCAAGGCCTGTTGGCG
>N_5826
TAATCAATGGGGTTGTTAGGCGTGAATTTTGAGTCTGTCAT
>N_5827
GTCGTGTAGCCGTGAACGTACCTTACCCATGGTTGTGTGCA
>N_5828
AATAAGTCAGTTAGTTCTTGCAGGAGGAGACTTCATCATTG
>N_5829
CTGCAAGCTATGACACCGCGCGGTACGGTTTTTCTTCTCGT
>N_5830
AAGCGAGTATATGCAGCGATCTATCGCAATCAGACTAAGTG
>N_5831
CAGGCCCGCTGGTGTAGTAGCGGAGTCGAGCTTTGCGTCCC
>N_5832
CACATTTAGTCCAGAGGGCACGACAAGCGAGTGACCCCTCT
>N_5833
GTATTAATTGCATGGGGGCCCGAAAGCTGGGAGTGCGCATG
>N_5834
GGAGTAGCTACCCACTCCCGCATTGACCCCCGAATCTTACG
>N_5835
TTTGGTTAGGACGACAGCGTCTTTTCCCCGGCGCTCTACGA
>N_5836
ATTCAGGCGGCATGTCGTTACAATCAATGTTCCGAGCTTAA
>N_5837
AGGAGAAGCTCACCTAGAGACCCTGCAGCACCGGTAACGAG
>N_5838
AGTCTTTTAGATAACAAGGCCCCCCAAATGAGGTGACTGTA
>N_5839
TCTATTTGTGTTGTATAGTCCTCTATGAAACATCCCGAACC
>N_5840
CGTCCGCAGCGGACGAAAAGCAAGAGCCAGCGTTTGGGGCC
>N_5841
CCCGTATTAAGGTTGTAATTCCTGTTCCCGGAGCTCATTCC
>N_5842
AGGTATTCACAAGGAAGAGCCAATTCTATTACCTCCGAACT
>N_5843
CCAACTCGCAATTATGAAAGCTCTCACTTCTCCCGGGCGAC
>N_5844
ACACACCGGGCCCAGAGAAACAACTTGTCCGTTCCCAACGT
>N_5845
ACCCTACTGAATCGCTGATACTAAGTACACTACCTTCACCA
>N_5846
CTTGGACTGGTATTATAGGTCTTAAAAGTCAGACGTCGTCA
>N_5847
CCTTGCCTTTAGGAACTCGACCATGAGTATTTTTCCACCCT
>N_5848
TAGGAGCCCGCCGGGCGAATCATCGATGCCGCCGTTGGGAC
>N_5849
TCAGGAGACTAACCAGAGGTCGAGGTCAATATTCGTAACCA
>N_5850
AAGTCTAGAACGATGAGGCGCGGATTGTACCCGTTTGCCCA
>N_5851
CAACACCTAGCGGATATCACCCAGTACTTGTGTAGGACATC
>N_5852
GGTATTTATAATAGAGTACGCTGAAAGCGACAATTCGATTT
>N_5853
GGCGACGGTCAGACCGAATCCGTGGAATTCAACCAATCGAT
>N_5854
GACATGGCGTAGCTGACTGACCACTCGCTCGTTGCCGTGGG
>N_5855
GGCAGGCGTGGAGGTGTTGTCTGCTGGGTTCCGCGCTCCCA
>N_5856
GGCCATCCCCCCACTGTAGTCCCGCTAGTACGATTGCTTCG
>N_5857
AGGGTGCGCGGTTGCGAATACTCTGGGACACACAAGACAAC
>N_5858
GCGGTAACCCAGCTTGTTTCCTAAGCGAAATATTTACCTGT
>N_5859
TCGGGGGTCTGAGCTTGTACCTTCGAATGGCTGATAAGCCT
>N_5860
GACTATACTCATTAGTGCGTCATCTGCGTCGACCATGTGGT
>N_5861
AAGTAAGGCCATACTCTACGCTTATTGCTGTGCTGTGCTAA
>N_5862
AAGCAAACACCCACTGCCCACTTATTCGCTGTAACGAATCC
>N_5863
GGGTGCTGGAGAACAATACACTCACATCCGTGTTGATCGAA
>N_5864
CGATGGAGTTAAGATGACGGCCGGGCACTTAAGTGATACGG
>N_5865
GCGTGCTGTCCTGAATGGTGCTTTGGGAGTAAGTACCACTC
>N_5866
AGGGAAACGGCAAACCCCAACATTCTTGGGGAGTAAAACCG
>N_5867
GACGAGGGGAATGGTATCTGCCTCCCAAACCATGATCCCCA
>N_5868
GGAACGCACTAGTACCGCCCCGGTACGGCAGGTTACATAGG
>N_5869
GTCGCCTTTTTGCTTAGGGGCCGATATCCATGTACGAGGCA
>N_5870
GTCATGGTGCAAGCGAGGCCCATACATGAGGACTTAGATCC
>N_5871
AGTGTAGTTTGAATATCATACGCGGGACCTCTTACATTATT
>N_5872
AGCCAAGGAACACGACGCGCCCTGTCCCCGGACGCTCCACC
>N_5873
TACGACGTCTATTTGAAAACCGACTGCCTGATCACCCTCCA
>N_5874
ACTTCCGCAGCAGTCGGTTACGATATGTTAGAAATATGAGA
>N_5875
AATCGATGTCTTTACGCGGCCACGAGGCCCATCGCGGATAA
>N_5876
TCTACGTAATGTCGGTATCTCGCCCCTCCCAAAAAGAGGAT
>N_5877
AAGCAAACCAATATACCATCCAAAGGTGTTAAGGGCATAAG
>N_5878
ATGTCACCGCCCCAAACTAACTACACGTAAACCTATTTGGG
>N_5879
CAGATGGTATCCCACAGGTTCCCTCGCGTGAAGCTTCTGCC
>N_5880
TGAAAAACAGACGTACAATACAATGAGCACCGTTCGCCGTC
>N_5881
CGTATGCAGGGATTGTAGCTCATAAGGGAACTCAGCATGCA
>N_5882
ACCATTAGTGTACACTCCCCCTTGATCAACATTGGTAGCAT
>N_5883
GGCGGCTCGCCCGTGCTTACCCAACCTACTAGAATCTCCGC
>N_5884
GTCGCTCTACACATACGGTGCGGCACGCTCCCCCATACCGT
>N_5885
GGAAAGAACGAGCGCGTTTGCAAGAGTAAGAACGCCCCACG
>N_5886
CTTATCGCGGGCTGGCGTGGCGGGGTCTGAGTCCGCAACTC
>N_5887
AAGGCCTCTAGGCGGACTAACGGCGAACAAACACGAGCGAC
>N_5888
GGAGGGCAGTCGTCAGGTCCCGCTGTAAGGCCGGATGCTGA
>N_5889
CCCCCGCTCTGAGATAGACTCGCTGGACCACCAACGTCAAG
>N_5890
GGAGGAAGCCTGTCCGGTAGCGCTGAGCTTCCCATAGAGAT
>N_5891
GAGGAGTGGATCGTAATTGCCCTTACTAACCGTAGGGCCGC
>N_5892
CCATAGCTGGGGTTACTTTCCAGGTTCTTGGCGGAACAAAA
>N_5893
CTTTTAAGATGGCGTTCGCCCTCCGTTCGGTCACGGGTAAG
>N_5894
CAGGCGGCGAGGTCGCTATACTTCTCTAGAAAGGTACGCTA
>N_5895
GGTGATGTCGACGGGCGTCACCCCGACGTCACACCGAAGGG
>N_5896
TCTCAGCGGAGGGACTAATTCCCATTAGCTATATGTGCTTC
>N_5897
AGCTCGTTTTTTGTATATGCCCTCGATATGTGAGCCGGTCC
>N_5898
CCAAGTGGCTATAACAAAATCCTTGGACCCAGAATGAAATC
>N_5899
ATGGGATCGTGGGGCAACGACTATCAGGGGGAGCCATGAGT
>N_5900
AAGGCAGTTGTGGGTTCGTCCGGTGCGTCTATAAGTTTTGG
>N_5901
GCGCCAGTAAAAATTCTAAGCGTTCCACTTAGGATGCCAGA
>N_5902
AATTAATGGGCTTCTAGAGTCTCTAGGGTCTCGAATAACCG
>N_5903
TAATGCCCATAAACTCACCACTAGTGATCTTGATAGGCAAG
>N_5904
CCGACCCAGAAAATACATTCCGAAGGTGGCATGAGCCAAGA
>N_5905
CACATTCCCATCTTGGTCATCTGTGAGCTCTAGGCCCTAAG
>N_5906
TTGCAGAGCGCAATCGTGCGCGTCCAGGAGTGAGCGGTCTT
>N_5907
TTACTCCGCACACCAAAGGACTCCTTCATTCAAGCCCCAGA
>N_5908
CAAGCTTGCCAGATCGTTCTCGCCGTCCGTGAACGGGGCGC
>N_5909
CCGTTATTCCGGTTTAACCACATGAGAGTACAGCCGTGCCC
>N_5910
CAAGCCCAGCATAACCGATACCTGTGAATCCTCTGGGCGGA
>N_5911
ACAGGCGTAGGCCGGCTTACCCCACGGTGTGGTCATGCGGC
>N_5912
AGGTTACGGGAGGTATGATCCTGTACTAGAAAGCAAGTCAG
>N_5913
GCCCAGTGTGGTTCCAGCTTCCATCTAATGAATGAAGCCGT
>N_5914
TCGCACCCAAGGCACACGAGCTGAGTTCGGAACGGTCCAGT
>N_5915
GGATTCGAGTACCACCCCTCCCTAGCCTTATGGACGGCTCC
>N_5916
ATATACGCTCGGGCGTTGTCCTCCAACCCGGTTCCAGAACT
>N_5917
GAAGGAAGGGCCGGAGCAATCTTGTAAAGTCTAGTTCTGAG
>N_5918
CTAGTGGACACTGACGTCACCGAGGGTCTGGGTGCCCAGAG
>N_5919
GAAGTTCCGGTTTAGCTATTCATAATTAAGGAGCATCAAGA
>N_5920
CTTTACCCAGATTTGTGGTGCTGCTTTGGGCCTAAGGGCCC
>N_5921
TTCGCAGACCATGGTGACCCCGATCTGCGGCGCGAGAGGCA
>N_5922
TACTTGGGAACATTTTGTTCCCGCACGAGGTTCTGGCATCG
>N_5923
TGATTTCCCCCACGGTCGCACCGTCGGGCGCTGATAGAAGA
>N_5924
TAATAAACATATGTAGCTGCCCTCCACGCCGTTGGGAAAAA
>N_5925
GGCCATTAAAAGAACCGGCGCCGATACTGGTTTGCCTCCTA
>N_5926
CCACAGACCGAGTTCATATGCACTCATCTCCGACACCGCGA
>N_5927
CCAACGATGAAAGTGTTCCCCACGCTGGCAGGGGGGGAATA
>N_5928
CCTCGGAGGTGACGTAATGCCCGTCCAAAGTGGGCGTCTTG
>N_5929
CGCACAGATTTCATCACTCACTGCTGTGAGGATTTACCCTC
>N_5930
TTGTATATAACACGACTCATCACGAGGCTTCGCCCATAGGT
>N_5931
GAACAGTCCAAAGCCGGGTTCCTGCCCTACTGTTACGGGTA
>N_5932
CGACGCTCCCCGTTTCCATGCGGAACTGGCACTATCAACCG
>N_5933
TTTGCATGATTACCCCCTCACGGGGCACCTCCATAGAATTT
>N_5934
ACTGAGAGCAATTTTTTGATCATTATCCGCGGCTCGCACCA
>N_5935
AAGGTCACTCTACCCTAGACCGAATCATACATTGATGGAGT
>N_5936
CTCTTAAAACTTGAGTGACCCGCCTTCGATTACCAGGCCTG
>N_5937
GGTATTCCCAGAAGTCCATGCGTTACTCAGAAACCGTTCAG
>N_5938
TAGGGGTCCAAGCTAATTATCAATTGGTAGGTCCTCCCGGA
>N_5939
TACACCTTCTCGCAACGTCCCAACGGGTTATAGTCGGGCTA
>N_5940
CTGGCGCTGGAATGCAAAATCGGGCCCAGGTTTCTGGCATT
>N_5941
ATCGGTTGTCTTGGGGCCTGCAAGCGTCTCGAACATACACT
>N_5942
GATGGGGTGATATCAAACAACTAAGAGGGACTGTTTCGAGG
>N_5943
CGAGTGGAACAAAAAGGTGACTGTCCCATCACATGTGGAGG
>N_5944
GTAGGGATGCCATCTGCAATCCGGGACCTACAACTACCTTC
>N_5945
GGCATTCTTTCATCCTTTACCCCTAGCCTCCGGGCCGGCTT
>N_5946
TGCGGGTAGGGAGCCTGGGGCTTATTAGGGACGAGCAGTTG
>N_5947
AGGACGTTCGTTCAATTTAACCATGAACTGCGGCGCAGCCC
>N_5948
GGTTACATGTGACTCCACCACCGGTTATTCGTTTGTATCCG
>N_5949
TTAAGTAACACAAAGACCCCCTGATTGCGTCGGCCCGGATC
>N_5950
ACCGCACGAGTGGGGCATTGCTCTTCTTATAAATGCGAACC
>N_5951
GCGGCGGCGGACGGTAAGGTCGGACGTTGGAGACAAGTGTC
>N_5952
GCTGATAAGGCCAAGCCAAACGAAGGTATAAAGGCATGGGG
>N_5953
ATACATATTATTCTCGTACCCGAAAGCGTCTAGCCCGGGTA
>N_5954
CCGAATATCAGATCTTAACACGTGACTCATCTAGACTGAAT
>N_5955
AAGACGGTCAAATCTCGAGACTAAATTATGATTATCAAGGC
>N_5956
GCTGGGCGAGTCTGCCTGTCCTTATCCTCATGCTTAGCCGA
>N_5957
AGCTAGAAATTCCTCGGGTGCTAGTTAGGCACTTGCTGCTG
>N_5958
AGGGGGCTTTACAAGCATGCCGTAGGCTGCACTTATGGCGG
>N_5959
GTGACCTCACATACAAGCCCCTTTGTGATACCTAACCGCTT
>N_5960
CGAAAGGTGTCAACGGGGTCCTGAACCGCAAGGCGAACCAT
>N_5961
ACCCCTATGTTGTACTTTTCCTATTGCGGACATATTTGGGG
>N_5962
AAATTGGAGGGTTTTCCGCCCAGAAAGATCATGCGGAGGCA
>N_5963
ATAACTGCGACAGACGGCGGCAGTCGTGCTCCTGTCCGAGA
>N_5964
GCGGGTGCTTGTATTTTATCCTCAAATGGGGGCACGCATTT
>N_5965
GATAGCTGGTTGATTCAGACCTATAACACGCTCTCGTGTCA
>N_5966
CTAGCTCTCGCCCAGCATACCTGACTAATCGGTCCGATACT
>N_5967
ACACGGTTGGCTGTCTCGTTCCAAAGCCTGTTAAAAGTCGA
>N_5968
TCTCGCCACACGGGTCTAGTCCGTAGTACCATTCTTCGGGC
>N_5969
TCCGTGGGTGCCAATGGTGACATACGTGTACTGAGCACAAA
>N_5970
AGTCTTCCAGGGGTAGTGAGCCTAGACGAACCTAGCTTGTA
>N_5971
TAAATGTGACGCGTGGACACCCACAGCAGCAGCCGAGTCCC
>N_5972
ATCGTGCGCGAGAGCAGGCTCCGACTCTTCTTACCGGCCTC
>N_5973
CCTTACTGCGCGCGAATAACCATTCAGTAGCTATGAACCAA
>N_5974
TAAGAACCCCCCGCCAATCGCTCGGTCCCACCTCATTAGAA
>N_5975
CCTTTCGAGCAAGGGCCGACCCCGTTTGTAGCTCGTAGTAC
>N_5976
ACCGGACATTTTCGGTACCCCCACGACGCTAAAGTAGGCTG
>N_5977
GCGCTGTCACATGGGCGCCCCCCGACTCGGACTGCTTACGG
>N_5978
TAATTTACCGCCGCGCCGGACTGATATGGCGGCAGCAATTA
>N_5979
TCGTGTGATTTAGTGACAATCTTTGAGAGCGGCGTTCTCAC
>N_5980
AGATAGGTGGTTCTTAACTTCCAGAACCCACGACGTGAGAT
>N_5981
TGCAAACGAAGTGCACTGAACGGATTGGGCCCCACGACACC
>N_5982
CTAATGTCTGCCAGGGCTACCAGCTTGTAGATGTCAATCAC
>N_5983
CGTATGTGACATGAAGCTTACCCACGATCCCTATGTATGCA
>N_5984
TCTTAAGGTAGACATAAGGTCTCGAAACAGATGCGTGAACG
>N_5985
GTGCCATAAAGCATCGGTAGCTTAAGCTCCCTCGGTTGTGT
>N_5986
CTTGGAGCACGCGTTAATGACACAACGTTAAACGCAGGGCG
>N_5987
TTGGTAAACATTGTCCATATCCCCCCCACGATTACGCGGGA
>N_5988
TCCTGAGAGGCTTGGGGCACCGCGTGAGCTAAGAGTGCCGT
>N_5989
GCGTACGTGCTAACATAGCTCCCTCTGTAATGGCGAAGGCA
>N_5990
AACTCCTTCTATTATTGTCGCGCATGAGCGCCAGAGCAGTC
>N_5991
ATGGGTCATACTTTCCCCGACTCGATCAGCCTTGCTTTAGG
>N_5992
CCCTCCCGAGTGACTGCCCGCCCATAACTAGGAAAGCTATT
>N_5993
GTTGCTTGCACTTTCCGAACCTGTTTAGCGGCGAGCAAGAA
>N_5994
GCCGGCTATTTTGGATGCGACGCCCAATCACGGCCGATCGA
>N_5995
CGAGGCGGTACCTGATATGGCGTGTCTCGGTACCCCTCGGA
>N_5996
GGCAGATCATGACAACCCTACTCTTAAATACCTACTGCATT
>N_5997
TCGTGACTACGCCCCATATACTAAAGGCGTGAAATATTGTC
>N_5998
GCAGGTGGGCAAGGGGATTGCGCTTCGGCAAGGCCGACGTC
>N_5999
GGGAATTATCTATATGGGCTCTAACTCTATTGTTCGAAGAG
>N_6000
GTGGCCAGTGGTCAGTATACCACACGTCTTGTAAGATGGAA
>N_6001
AACCGTCTAGTGGTCCGCGTCCTCATACCTGCAGCGGCGCG
>N_6002
GCATTCAACCCTCTAGATGCCAACTTACTTAGATTCCAAAA
>N_6003
GACAGGACGGTAAATTAAGACGATACCCACTGATGTCATCG
>N_6004
CTATGATGTCCCTGCTCGCACTAAGTACAAAATAGCCCGCG
>N_6005
TATGTCTGCATTTTTGAAGTCATAAGCGCTTTACCGAAGAG
>N_6006
TTAACGTAAGTGTCCGGAGGCGGTGGACGGGGGCGAGGCTT
>N_6007
TGAGTCTCACATTCGATCAACAATCGTATAAGCGTGTTTTA
>N_6008
ACGATGTGGGCGCAATCGAACAGGCATTAACTCACCAAAGT
>N_6009
CGTAACCCTAACGACAAACTCGGAGGCAGGCTCGATGTGAC
>N_6010
AAACTACAGGGCTTCGAGACCCTTAAATTCCTCCTAAATCC
>N_6011
CGCGCCCGTCCGCTCCTGGACGCGGTGTGAGTGACTGTGTC
>N_6012
GTCATAGATCCCCATTGATGCGGGCTGGTATATCAATAATG
>N_6013
ACATGCCCGGGAACTAGGGCCCACAGGTTCGGACCTCTAGC
>N_6014
AACAATAACTCATCGGACATCCAGTAGTGGCTTAGAATAAG
>N_6015
ACCAGCCGGATTAGATGGTCCTTAACAAAGGGTAGAGCGAT
>N_6016
ACGGATCAACCTTCCCATAACCGTAGGGGTACTGAGCGGTA
>N_6017
TCCCTCCCGTCAGTCCACCGCATGGACGGCCGCTTTGATGA
>N_6018
GACGGCACTCGTCAAATGAACCCTCTTACAACGCTGCGTAG
>N_6019
TCAAGAACCATCCTTTATTACAATCCGCTGAACCGATCACA
>N_6020
GGATTCACCCGATCATGGCGCGCCCGTCGATGGCGGGTAAT
>N_6021
CCAGGGACAACCTGCCTGAGCTCTATCTAGTGCCCGAGGTC
>N_6022
AGAACTAAAAGCCTAGGAGGCAACAATCAGGCCGGGGAATT
>N_6023
GCACTAGCATTAGCTGTCTACCCTGTATGGTGCTTGGAATC
>N_6024
GACGAGTTCCGCTCCCGTGCCAGGTTTATGCATTCTGGCCG
>N_6025
TGCCTACTTAGGTCGCGGCCCGCGTCTCCCCAGCTACCAGC
>N_6026
AGCGCGTATGCGGGACACATCAACGAGCGGACGTCACTTAT
>N_6027
CGCGCCGTGCACAATCTGTTCAATAACTTTGGCCAATTTGA
>N_6028
GGTAGCTCTCGAACAGTAGCCCCAAAGGGGGTACCACAAAA
>N_6029
GACACTGAGTAGGGCAGTCTCGCGCAAGGCGTTGCTCTAGG
>N_6030
CCCCAACCATAGGCTTCTCCCCCGAACAAGGTCTTGATTCC
>N_6031
ATACCGGTACACCCTGGGTTCACACGCTCCGATCGTAGCGA
>N_6032
GTAACACTTAGGCGGCCGCGCGTATAATAAATTCGGGGACT
>N_6033
AGTTTTCGGAGGAGCCTAAGCCTGCTTGGAGAGCGAGATGA
>N_6034
GGGATTATGAACGTAAGGTCCGTACTAGTATTCGGGGGCCT
>N_6035
CGGATTGTCTAAGGACGCACCAAATCGAGAGGAGCTTATAT
>N_6036
GCCGGGCTCCCAGAATATAACCAAGGAGGGGTCGGCAGGGG
>N_6037
TTCTTTCTCCGGCCCGGCGACCGTAGGAAAGAGATTCCAAA
>N_6038
CGGAGAAGGAACGATCGTTTCTGTTCCTGGTATATCGCCGA
>N_6039
GATGACTCGGTTTACTGTACCTCATCGCAAGACGCACATAC
>N_6040
ACTGAAGAGACAGCAGACAACACGATAGCCCAACCTGTCTC
>N_6041
GAACTGTAGTCCTAAAACTACCAGTCCAGGTCTTTAGGGGT
>N_6042
GTTTACAACAAGGAAATCCCCCTACAGTACTGGGCCAAACA
>N_6043
CACTCGTCAATCAGCGACCCCAAATTACTAAGCGAGGAGGA
>N_6044
CAGTCGACTTTTAAACTCCTCGGGGGACCTTCAGCAGAGAG
>N_6045
CAGGTCTCGTGGACCATGCTCTACTAGCCCGTGTAGAGGCA
>N_6046
TGCATTTTTATCAAATGATACCAAAGGGGGTTGAAGCGCAT
>N_6047
CGAGCTCCTCCTCCGATCCCCTGAGCTAGTCGTCCACGACA
>N_6048
AAGCCAAATAGTGGGTGCTTCCGTACAGTCAATAGAGAGCG
>N_6049
GTTCCACCTTTTCCTATTTCCAGACGTGCTAATGTGGGTGG
>N_6050
ACACGGACATCGTACCCCTTCGTCGTGAGTGGTGCGTCTCG
>N_6051
GACGGATCTGCCCCCCCCACCGGCGTGCTTAATGACGCTGC
>N_6052
AATATTACAGCCCGTGAACCCCCACCCAAAACGATACTATG
>N_6053
GGAGATTGCATCTAGTTTGTCGTACGTATGCAGCGTCCGGG
>N_6054
ATGAATGGTTTTTTTCATTTCTCAGGGCCGGACGCATAGGT
>N_6055
AAACCTGCCCCTGGGCACTGCCGTAACCCGCGTGCCAATCT
>N_6056
TGCGACCACAAGAGAAACCTCGTAATGTTTAGTGGTCACCT
>N_6057
AGTAGGGGGCGATCGAGACACCTCAGCCACGAACCCGATAT
>N_6058
ATTAACATGGGGTACCCTACCCCACCCATGCCACCGTAATG
>N_6059
CGTCTTGTCAATCCGGGTTGCACGGCACCACGTTTCGCCGG
>N_6060
ACTGAGCAACGCATTATAATCTCCTTAGTCGCAAACCCGGG
>N_6061
TGCTGACAGAGTTCTGAAAACTGATAAAGGGACGTGCGCCC
>N_6062
CAGGTACAGCTGGTTTCACCCTCGTACTCTGCCGATCACGA
>N_6063
CTGTACGATTTGCCCATGGACGTTAAAAGTGCTCTTTGCCT
>N_6064
ACATGGCCTCGTGCCCCCTTCGATGCGGTAAGGGCAATGAG
>N_6065
ATCCGCGCCCGTAGGGAGAACACGAACAAACACATTGAAGC
>N_6066
GGGAGTTACTTAAGACTCCTCCAACTAGGCCCGCGACAAAA
>N_6067
CAAGAGGCACCTCAGCATAGCAAATCAGTAACCAAGGCAAA
>N_6068
GATCCGGGATGGCGGAGCGCCCCTCACTGTGCGTGGCTTGC
>N_6069
GTTTGAATTCGGTCGATTACCGGCCTCATCGCCGGGTACGA
>N_6070
GCGCCGATATTGACGTGGGCCTGTGTCTTATAGTAATGATA
>N_6071
TCCTTAATAGGAGGATTAACCGGTAAGCGAGCTGCGGTCTA
>N_6072
GGGATCCTGGTCTGCCTAGCCAAAGGGCTCGACCCCTATGA
>N_6073
TAGCAACAAAAATTCTAGTACTTATGATCTCAAGTCTGCGG
>N_6074
AAAACCTAAGGAAGAGCACCCTCAAGCCTCGCACCTCCCCA
>N_6075
TCCCTAACTCGAGTTACCAACTTTCTTGGACACTTAGGCGC
>N_6076
GGATCATGGTCACACCAGAGCTAATGGCGGGACACCACCTC
>N_6077
GCCAAAGAACTCCATTAGCGCTAACAGGTAGTAGACGCCTG
>N_6078
CCCGCAGGGCACTAGAAAGCCTACTCCATCTATCTTTATTT
>N_6079
GCGTGCTCTCCCTCGGTAACCTGTTCGACCCACAAAGGTAT
>N_6080
GAAGTGTCCTCGCATACTCACTCTAGACTTACATACTAAAA
>N_6081
CCGTTCCAGCTCTAGGTCTGCGCGGGAGATCTCTACTCGTT
>N_6082
TGAGATGTTCCCCGCCCATACTCAAGTTACGTTGATGCTCT
>N_6083
GCGGGGCATGCGGTTAACGTCTCAGGTAGGGTAGTACGGTA
>N_6084
GGTATAGAACACGTCCTAGACTATCGAGCCGGCCCACCGAG
>N_6085
TTTGGGTTGTTAGTAGGTGTCCCAATACTGAATGAATCTAA
>N_6086
TTCGATATGTATGCGACGAACCCAAAGGCCAGTATGCGCCC
>N_6087
ACAAGCAGTGGATTGGTCCGCTAGGTCATTAAGGTAAAACC
>N_6088
GCTTTCGACCATATGTCGAGCGTGATTGAGGGCGGTATCTT
>N_6089
TACGCCTCACTCGGTTCATTCTTGGATGTTTGCCGCTGGGG
>N_6090
CGTGCAGCACGTTAAGGTTCCGTTCTTTGCACATCCGAACA
>N_6091
ATGCCACCATAGCCATACGTCTATAGGCCGCCGTTATCCCC
>N_6092
GGTCCTTAAAGTCAAAGCCACATAGACCGCCTTGAACGCCC
>N_6093
AGTCTGGCACGCCACCGGGCCACCGAAGGTTTTTACATCCT
>N_6094
TATCGGGATCAGTCTGACATCACGAAACAGTCGTTTATAAT
>N_6095
GTCAGGAAGTATACAAGTGACTAGTTACGGCACCGGTACGT
>N_6096
TAAGCGCCGTGCAACGATATCAATCTAAGTGTCCGACAGGA
>N_6097
TGGAGCCACGTATTCCAAAACTTTGGTTCGCATCGCCGTGA
>N_6098
TTGCGGCTCTCCCTAGGGGACCTGATTCTGAGATCTGCTCT
>N_6099
TCCCTTTTTAGGTGCCTACCCCGAGAGGTACCTGTCAAAGC
>N_6100
ATTGCTATGTAAGGTGTGTACTGGACGTCTCCTGGCCGACG
>N_6101
CCGTGTTAGCCCGCACAGCCCGTTGACATAATAGCTCGTAC
>N_6102
CCGGTTAATGTCGGCAGTGTCCATGATACTATCCACAGCCT
>N_6103
TCAGAAAATCATTCAGTAGACTAGAGCCGAGTTCGGACAGG
>N_6104
TGTTTACCCCTGCCCCCCCTCGCAAATAGCGATTGAGTTCA
>N_6105
TAGAATGGCGGGCCACGGCTCTACCCAATTTCGTTTCAAGG
>N_6106
TGCGTTCGCGCTGGCACGGGCGCCAAACTTACCCAGGAAGG
>N_6107
TGAAGAATGTAATTGTACAGCAAATGGGTAACAGACATCGG
>N_6108
TCATGTTCGTGAAGAAACATCCACCTACCCTAGCGTGGTGA
>N_6109
AAGGGGTGATGACTACTTCACGCTAATAAGCCTAGAGCGGT
>N_6110
CATTTCGCATAGCCGATCAGCGTCGGGGGATTCCTATGGTG
>N_6111
CGGAGGAATCGACAAATGAACGTGCTAGCAGAATAAGTCGC
>N_6112
TACCATGAGAGCCCTATTGGCAAGGTTAACGCTGGACGCAC
>N_6113
AGGGCCAGAACTTTGGGATCCACCAGTATCAAGAGGGGGCG
>N_6114
TGGGCATGTGTGGGGTAACTCGACATTGGATGTATGGGGTA
>N_6115
AACCGCTCACTCACTCGCCCCTTTATGGTATCTCACGTTTT
>N_6116
AGTATGACCCTGCGGCGCAACCAAAATGGCCAGAGAATGTC
>N_6117
ACCGCTTCACCTGGTTCTGACAGGCTATTGTATTAGTTGTT
>N_6118
CGCCAGTGGGGACCTAACAACTATCCGGGGGCGCTAGAGAA
>N_6119
CCACTGATAGCATTTGGGGACTTAGGCAATGGCGAGCGTGC
>N_6120
AGAGCCGTGTAATCCTATCACATACTGGTATATCTGTTTTT
>N_6121
CACCCTAGCGCGAGGAAATGCTGTATAAGACAAATCCATGT
>N_6122
ATTAGGGGATTGTAGTGTTACGAAAGCATACGCGCAAGTTT
>N_6123
CCACTCGACCACTCGGATTTCCTAGCCATGCGAACGACGCC
>N_6124
TAAGGCCCCCCCGCTCCCGTCATCTTTTGGCTGAGAGCGAG
>N_6125
CAGTGGTCTGATGAGCGTCCCTAATTTCCTACCTGCGCCCG
>N_6126
ATTTAACCTGTGATTAAGCGCAGCCAGACATTTATTGAGAA
>N_6127
CCGTGTGATAATTTGTCTACCTATCCAGCGCATTTTGAATT
>N_6128
ACAAATCATTCTCGCTCTCTCAACGGCACCTGACGGTAGAC
>N_6129
AGGTTCACGCATAAGAGGTTCCAAGTATCTCGTTACTCATC
>N_6130
ACTCAGAATAACTAAGTCGTCCGTAAGCGATTTTGAGAGGA
>N_6131
TGCAGGTTTCTACACTGTTCCAGCAGGAGCAACGGCGGGTG
>N_6132
CTTGGCCCGTTCACCTTTTTCGTGTGAAGAGTCCCATAGCA
>N_6133
TGAAGAAGCCATACGCTCCCCTGAGTATGACTCAACGGCTG
>N_6134
TGGGTATACCCAAGGATCCGCTCGAATGTTTAGCATGCGAA
>N_6135
GCGAGATGCTCAGTTTAGTACACCGCGAGCGAGTTAAGTTA
>N_6136
GGAAAGCTTGGGGTTATTTGCGTATAAAGACATAAAAGCAC
>N_6137
CTTTGGGGTCGCAACCGTTTCGGCCGTTCTGTAACCCCATG
>N_6138
ATACTAAGGCCACGATAATTCTTTGTTTAGGTGTTATCGCT
>N_6139
TAGGAGGTTAACGCTAGCCCCTAGGTCCGATCCAAGATAAA
>N_6140
GAGAAAGACAAGTGCACTACCAGCCAACGACGGGGGGGAGG
>N_6141
TATAGTGGGCTGCACTTGGGCTCGGTTGACCCTCATAACCG
>N_6142
CGCGCGAATGCCCCCATCCACGTTATGGGCCCTCTCAATGA
>N_6143
GAACAGGGGGCCTGTTCATGCCATGCAATGATTACCATTAC
>N_6144
GGTTGGGGATTGAACGTCATCTTATAGCAGCAATCCACTCA
>N_6145
CGACGGCGGCCACATTATACCTGGTAATGGAAGCCTTACGG
>N_6146
GACATCCGAGGCCTCCAACCCGATGTAGGCAGTAGCAACGC
>N_6147
TCACCTATACGAGGGTCCAACTTGCATGGCCCGAGCAACCT
>N_6148
ATTACATAATGATACTGGCACTCAGCCCGCTTCCAGGTGCA
>N_6149
AGCAGAAGGTAGCTTAAGTGCCCCCCCAATAGGAGTCCTGT
>N_6150
GCGGCATACGTCGTCATTGACTGTCTTTATAACGAGCTAGC
>N_6151
AACTCATTAAATCGTGTGATCACGGCGACTCCAAGAGGGAT
>N_6152
GTCCGTACATGGAGATTGCTCGGGGACGCCACAGGTGCCGG
>N_6153
GAAAGGCTTAACGCTTTAGCCTAAGGGATGGTTGAAGTGCT
>N_6154
AGCGGGCCCCTAATAATACCCGCCTGAATTTAGCAACTCAG
>N_6155
GCAGCTACGAGGCCAGTCTCCCTCAAAAAGGCGAGTCCAAT
>N_6156
GAGGGTACTGAAGTTGGTTTCATGTCAGTTGGCAGCAAGAC
>N_6157
CTCATATGGGAATAGTGTAGCAACTTGCTTGCATTCCATTT
>N_6158
CACAACAACAGTGATCCTAGCGCTAAACGGGCCATTTTTAG
>N_6159
GCGGCTGGGCCCCAACGCCCCGTTTAGTCGCCCAGCAGCGC
>N_6160
GTACATTGGCACACGGTACCCAAAAACACTTACTTAGCAGT
>N_6161
TCCAGGGACAGGGAGACCCTCTAGTATTTCGGAGCCGGCCG
>N_6162
GCAGGAGTTCCCGCGACCGGCTCTGGGAGGGTACCCGATAT
>N_6163
GCGTGAGCGCGAACACGTCTCTCAATTGCTCATTGGGTACG
>N_6164
TAAATATTAGTTGCCCCGACCTCAGGGTTGACATGCAGCCC
>N_6165
TGAGAAACTAAGCTGGACCTCTAGTGGCGGTGCAATACCTT
>N_6166
AAACTCCCCCGCGTAAAGGCCAACCTGGGGGTGCCGACTGT
>N_6167
TCGTCGCGAGCCACGCCTCCCCCAAAGAGGAAGGAATCCGT
>N_6168
TGATAAACAACCCCTTCAAGCTACGACAGTTGCATAAAACT
>N_6169
GGCTCGCATGAAATAAATTTCAAAGGGATACGATCACCATT
>N_6170
GACGTGGCAATGTGCTCACGCTTCCAAGACTGGGCGCGAAA
>N_6171
TCCTTCGGCTATTTTGCCACCAGCGATTAATGATCCCCGAT
>N_6172
GGCGATACCGACCGTTGCGACGAACTGTGGTTCCTTTAATT
>N_6173
GTGCAAGCGACAGCAGGGGGCTAATATGTAGCTGTATCGGA
>N_6174
AAATCGGCTTCGATTTGGGTCGATAGAGAAGGGACTGGCGC
>N_6175
GTTGAAAGACCGAGACACGTCTAGTCCGGATATCAACGTAG
>N_6176
AGATTGGTAGGTAAGTAGCTCAGATTTGCCCCGTTAAGAAA
>N_6177
CGGGCTACCGTCCCCTACATCCAGGGTAAGATTTCAGCTCC
>N_6178
TAAGCATGCCCACTCTCGTGCTTACGGTTCTCAGTTTACTA
>N_6179
GTTTGATTAAGTGAACCATGCGCACCCTGCTCCGGAACAGC
>N_6180
TTGTTAAAAACGGGGCGCACCGTGCCTCCGGGTGACTTCCT
>N_6181
ATGCAATTTCGCGCAAAGTGCTATCCCCGCCGCCAGGAGCC
>N_6182
TCATCTAACACGAAGCACCCCACCTAGCCTTCGCCGTGCTG
>N_6183
AGTACGTACGTCCACACCGCCCAGCCACTTTGTGGATTTTG
>N_6184
GCACGTCATCAATGCTCCCGCCGATGGCAAGGGAAACCTTA
>N_6185
CAACGTAACGATAGGGCCGGCATTATTACGAAGCTAAGAAT
>N_6186
TTGAGGGGGTGTGAGGACGTCATGTTGCCTCGGCGCAGTCC
>N_6187
CTTAGCTCATGCCATCCGCTCATTTGTTGGCATCCTTGTAG
>N_6188
AAGCTCCGCCAATCAGTGTGCTCGATCCACTCTTTGCCCTG
>N_6189
CGTGCCGCCGGACTCACCCTCTTTTTAGAAACCTGTATTCC
>N_6190
ATCAGATCTGCCGCAATACGCGTTGTCCAGGATATAATGAC
>N_6191
CGACCTACTATGATTCGTTCCGGAGATTATGCGGCTCCAGA
>N_6192
ACCTTGGTGCAATGTAAGCGCCCCAGTGGAACGAGCACCAG
>N_6193
CGTGGGCGTGACTGACCAATCCAAACATGTTCAGTACGAGT
>N_6194
AAGTTAGGCTATATGGAAAGCTTTACGCGGCAATATCCGCC
>N_6195
GCTGGCCCCTGATAGCCGGGCGCCTCCTTTACTCTTTCTTT
>N_6196
GTTCGTCCCCCTTGTGGGCCCGTGTCCATAAAACTCTTTTT
>N_6197
CTGTGTCGGTCACCTCGGTCCCAGACTTATAGATCGTAGAC
>N_6198
GGCCGGTCTCACCCTGGCGTCTCGCTAAGGGCTAAGTTAAT
>N_6199
TTTACTGAGATAGCCCGTCTCCTCCCGTCAACTTTGAAACC
>N_6200
AGCCGGAACGTGCCAGAGTTCACGAAAAAATCACTACGGTG
>N_6201
ATCAGGGCTTCATGGTGCCGCCTGGTGAGGCTAAACGACTG
>N_6202
TCTATACGGGACTGTTCCCCCTAGATTCACACGTGTAACGG
>N_6203
GAACACGCCCGGTGAAATTCCCATGGGTGTTGTTTTACCGA
>N_6204
AAAAGGCTGCTAGGAACCTCCTAACCCGTTACCTGGTAATG
>N_6205
AACTGTTACTAGCGAGCATCCCGGAGGCGCACCATAAGTTT
>N_6206
TGTGAACCGGAAGGGATGAGCTACTCGTGGTTGCGACTTGT
>N_6207
TGCAGCAAACGTTTAATACCCTAGTTTGAAGTCCTCAGGTC
>N_6208
GGGCCACGGATCAGCCCGCGCGTACATCTCCCGATCCCCAC
>N_6209
GCCCCCATCAGGACATCAGCCCAGTCGGTGCGACACACCAG
>N_6210
CGGTACCCCGACGCAAAGGACTATATACACTAGCACACGGG
>N_6211
ACGAGGTAATGCTGTACGGACGACTTCACTAAGCTTTTGAG
>N_6212
AAATGATCGCGACACTCTCACTGCTCGGTTGCAAAGCTGTC
>N_6213
CTCCTCATGACCCTGGAGGGCCAGATGGTTCATCGCAGAAG
>N_6214
CGGTCCGTGGATGATAGGAGCTTCAATGACAACTCACTTCC
>N_6215
CGACAAATCTGGGTCCTGTGCCGAATGTCCATGTAAGAAAA
>N_6216
TATTTGCCTGTTAGGGCGACCTCCCACAACTGTGTGGAAAC
>N_6217
GAGGGATAAGTCGAAGTACGCCTTTGCTGGAGTTGAGCCGA
>N_6218
GGTACAGACGGCATTAGGTGCAAGACTCCCCTTTCTCCGTG
>N_6219
CCGAGAAGACTCTTTGCTCACTCAGCCTCAAGACCCCAGGT
>N_6220
GGTTTTCGCTCCCGGCAGTACAGGTGAGAGCCGACTGAATG
>N_6221
CCCTAAAATCACAATTAGGTCCATTCTCCAGTGAACATATT
>N_6222
AGGTAGGAACGTACTTATCTCCCTCGAATACTCATTTTAGA
>N_6223
CAGCCCCTGACGGGCTGCCACAGTTCTCGGCACGCGACCGC
>N_6224
TTCACAACACAAATCGACTCCCAACCAACGTGTTGGTCGCC
>N_6225
GCACCGAGAGGTACTGAGAACGTCGGCCATCGAAGCAATCA
>N_6226
CATGGAGAAACTCCCCGCATCGTGCACGCCTACCCTTCTCT
>N_6227
ATATAATGAGATAGGACCGTCCAAGTGGCACTGCGTACTCT
>N_6228
TCGTGCGGAATTCTTGGATCCTTCATGTTCATCCTAAATTA
>N_6229
AACCGTCATCAGCAACGAAGCCAACACTGAACAGCTCAAGT
>N_6230
TCGAACCTACCGTCTAAGTACTAATTACAAAGGCTCTATAT
>N_6231
GTCCGACAGTCGGGCTGTGACCAAAGGCACCTGACCCTCGT
>N_6232
AACGATAATCCGGTAACATCCTCCGTGGCATGAGGGTGGGA
>N_6233
CGACTGATTTGTGGCTCCGTCTGTCTCAGCCTTTAGATTTG
>N_6234
CTCTCCAGACCTCATAGAGCCTGGTCGCGCTAGACAAGATT
>N_6235
GAAGCCTCTAACACGCGAGCCATTTCTCGACAGCCAGAAGA
>N_6236
CGTACAACGTGTCGTCCTTCCCAAATAAAACATACAGATCC
>N_6237
GCTAGGCAGTATGCCGACTGCAGAGTCTCATGTACTATCAA
>N_6238
AGATAAGTGACGCGGAATTACGGCCGGGATTATTCCTGGAC
>N_6239
TTTCATATTTAGAATTATTACCAACACCTTATTACGTGGAC
>N_6240
GTAACACAACAAGATCCAACCCATGGATGCATAACAATGTG
>N_6241
CCCCGGCTGAGCATAGGAGCCGTCCCTATTACTAGTGACTC
>N_6242
AACCAATTTATGTCGACGCACCGTATAGTCGTACTCAGTGC
>N_6243
AACCCCCCCTACGTACTAGGCAGTCTAGAGATTCCATACGG
>N_6244
AATGACAGCCACCTAGGCTTCTTCGTCCCCTCACGACTAGG
>N_6245
TTAAACTGGGGTTTCTATACCTTAACACTCGCTGAACTCGG
>N_6246
GATGGAGTTTATCTAGCGCACGTGTCGTCCCCCACTAGTAC
>N_6247
GGTACATGAAGGTCGATCTCCTTGTAGCTGAGTTGTGTTGC
>N_6248
TAAGCGAAGTCGGTCCGAGACTTTCGAGACCTGAAAGCAAG
>N_6249
CCCGATCAGCTCTACTCCACCGTTAAACTCAATTGCGGATG
>N_6250
AACACGGACTATGTTACCCGCGATGTCGGACTGACTCGATT
>N_6251
GCATTCTAATCTAAACGAGCCGTCGTCACAAGAGACTATAG
>N_6252
AACTGGAAGACATGGGAGGGCAGTCAATCAATAGAGTCAGT
>N_6253
GTATGACGGTGGAGTTCAACCCTACTCCCAGCTCCACTTAG
>N_6254
GATTGCGTCTATTCGTAGATCAGACTTTGCCTTAATTAGGA
>N_6255
TTATACTAGCCATCCCTTACCTCAAGCAAGGTGATTGTCTG
>N_6256
AGCTAGGGCCCCTGCCCGAACACGGATAATCCCGGTTCTTT
>N_6257
GCACATACCTTTAGCACCTCCTAGTCTCTGTAAAATGAGTT
>N_6258
GATTGTTCGATTTGGTGTGACCTGCTGCGGACAGAACCAAA
>N_6259
GCTGCGGACCGTCCCCTATGCCGCCAGAGAGAGAGGGCGGT
>N_6260
GGGTGATATTAGGCCGTGACCTCACCCACGCAAACTGCACC
>N_6261
TTGCCTACGCTCTGTCCCAGCACTGATGTTGACCGAAAAGC
>N_6262
GTATAGCGAGATAGGTCGCGCAACATAGCTTTTAACGCAGC
>N_6263
CGAAGGCTAACCGCCACTGCCATCCATGGGCCTACATATCT
>N_6264
CCCGTCTTATTACCTCGTACCTAGTTCTACACTAGGCCGTA
>N_6265
ACCACACCTTCTGGTTACCCCGAATTTTAACTTCCGCAATG
>N_6266
TTCGCAGTTGGACACTGGAACCTGGCAGTTTTTTGGCTCAG
>N_6267
AAAGCAGTGCTAGTTTGATACTCAAGTGAACTCTTCTTATA
>N_6268
GGTTACCCGAAGACATGTTTCTAGAATTCGCACAAGGGACC
>N_6269
CGCGATAGCTCATCTAGGGCCGCGATGTATCAGCGTACTGT
>N_6270
AAAGCTAACGCGACATTGTGCACTAAAGGGGCAGCTACGGC
>N_6271
AACGCTCCCAACAGTTCAATCGACGGTGTTCGGCCCGTCGT
>N_6272
CCCTAAGACTGGGTGCCATACAAGCAATAAGCCGCTACCGC
>N_6273
TCTGTAGTAATAATATCTCGCTAGTCGTTTCCCTCTTTAGG
>N_6274
CAAAGTAAAACATCCCATTACTTATCGAATAACCCCATATT
>N_6275
AGGATCCAGCAGGTAAGCCCCTTTCGCGGCGCCGTTCTTAA
>N_6276
CTCAAACAGTTATGGATTCGCGGTCGTAAATGATCACCGAG
>N_6277
TAGGTTAGAGACCGTGTGACCGGGCCGTAGTTAGTACTACC
>N_6278
CAAATGTGTTACTGTGCGATCACCCTTAATTGGCTCCTTCC
>N_6279
TAAAGCGCATTGCCGTCCCCCAAATGTACGAACGGACTTAG
>N_6280
AACACTGATATGGGCGTTATCAGGGGAGTACCGTGATTCGG
>N_6281
TTGGTGGCCCAGGTATAAAACCGACTATGAGGCATTATAGG
>N_6282
GCGCTGATGGCTACCCCTCGCTAAGTAGCATGGCATTGGAG
>N_6283
GACCCAGAAGTTTGTGGACTCATGGCTTGAACCCGTTCTTG
>N_6284
GTACCTAAACCGGGTGATCACCTGGATAGGATCGCGGGGTT
>N_6285
CCAATGCTAAAATTTATCTACTTCCACTACACCGGACACTC
>N_6286
TTATGCGCACCTAACGCCAACTTATTTTGTAGTTCCGTCCG
>N_6287
TGTTCCTGTTTATTAACAGGCTGGTTCAGTCGTAAACAAGG
>N_6288
TTGTCTTTGCGAAAGCCCTCCGGCATCTACGTTATAGTACC
>N_6289
TATAAGTCCACCCCCAGAGGCTAGTGATAAGAACGTTTAAA
>N_6290
GTGCGTTAAGAACGTTTAAGCGAGGCAATGCGTTCCCATAA
>N_6291
ACACACGGAGCGGAACCGGTCGTTCTCAGGTTGTCTTTAGG
>N_6292
CGATTTGGAGTTAGATGATTCGGATGAAGATATCGCACTTC
>N_6293
CACACAGGTACGCCATAAAGCATACCAGGCCCCCGGCCTGC
>N_6294
GGTCCTGAAGATGTACCCGTCCTGTCCCAGATACCCTAAAC
>N_6295
CTCATTAACTCGCTCTCGATCCTTCTGCTTTCGTGTACAAA
>N_6296
CAACATGTATTTTCTTGACCCAGTCCGTCTTGAAACCACTT
>N_6297
AAAGTCGATTTGAATCTCCCCATAAGCGGTAACGCCGCGGC
>N_6298
ACTCTCCTTCTCTTTGGTCACGGGTTGTGGCAAGGAGGGAG
>N_6299
TTAATTCGGCCCTTTTATGTCATCAAGTCCGACAGACCTAT
>N_6300
CCCCGCTGGTTCACAGATGACCCGGCTAATTCGTTAGGGTA
>N_6301
TAAAGAGCGCGGTACAGAGTCAACATAGTTTTGGTGGAGTC
>N_6302
AGCTCAGGCGCAGACCTTTCCGGGCTACACTCTATGTAAAG
>N_6303
CGGTTGGTTACGTTTTCAGGCATGGCCAAGAGCCAGAGAGC
>N_6304
CACCACAGTCGCTGACGGTCCGCTGACGTGTCTAGCTAACC
>N_6305
TCGCATCAGACGCTTGAGTACAGGTATGCTTGTTCGGGCTT
>N_6306
TAGACTGTACCGAAGTAACTCCAGCTTTCTAAGATTTTTAG
>N_6307
TGGGTCGTACATTGTTTCATCCCATTTTGCGCCCTCTGACG
>N_6308
TCAAAGGCGCGCTCTATGGGCCAATAATTGGCAATCTATGG
>N_6309
TGGAGGGCAGAGGTCAACGGCCCATCCGTTGGTAACCAAAA
>N_6310
CCGCGCGCTGTATGCGTAAGCCACAGGAAGTGTGAGCGCGA
>N_6311
GCCGTGCGCAAAAACTTTTGCTGAACGGTATTGAACCGGAC
>N_6312
GGTGGAAGCAGGGGATGCCGCTCGTCCGCCAAATTTGAGCT
>N_6313
AAACTTTGACGCTATCATTACTCTCGGCATGATTGGTGCTT
>N_6314
ACGTCCGGGTCAACCTACCACCTGGACGTTGTAACTTGAAA
>N_6315
TCGACTCACCCCTTTTCGGGCCTCCTAGAGTACGTCTTTAC
>N_6316
TACTAGCGTGTGTCGCGTAACAGAGCGCTATGGGTAGGGAC
>N_6317
TGTGCCCCTGGGGTGCAAACCAGAGGGAACGGGTGTTGAAC
>N_6318
TAGTAAATACGATTTAGTAGCCCCGTATTTGAAAAGAAGAG
>N_6319
AGCGCGGCCCAGCCGTTTCCCACAAACTCAGAATACAATCT
>N_6320
TGGGGTGATTGTCTACTCTTCGTTTAGCCAGGAAGCGGTTA
>N_6321
CTAGTAAATCGGGTGCAGGGCGTGACGTAGGAGCCTATCCG
>N_6322
AGATCCAGACAGAGGAAGAACACCTGGAGGTGAATCTCGCG
>N_6323
CTACTTTATTCTTTTTATTGCAAAGATTGCCAAAACATTGT
>N_6324
CTGCTTCCCAGAAGCGGAGTCTTGCCCGAGCTTAGGACGCG
>N_6325
GGGTCGTCGCGCAACAGTGTCTCCGCTTGCCCCATGTGCTG
>N_6326
CGTCGCTTTAATGCAACCTTCTAGAGAGACCACCTGGTGAT
>N_6327
CTCGGGGAGTAGTTACGCCCCTGGTGCCTACAAGGACAGGG
>N_6328
CTATACGTGTTACTATCCCTCAGTAGTACCAACGCAGGTAC
>N_6329
GCAGATATAGCTTTTAATCCCATTGGTTCGGGGGAACAACA
>N_6330
TCGGCCTGTGAGTTTAGTGACCGTGATGCGGTGGATGCTTT
>N_6331
CCATCCTTATATGTTTTACCCTGAGCTGGTCTTATGAGGTG
>N_6332
TAACTGCTCCGGTGCGCGTTCCGTGGGGTGCGACTACTTCT
>N_6333
GAGATTTACGACCCTCGTGCCATATTTTATTTTTGTCAGAC
>N_6334
AATAAAATCCAATCGTAAGTCACCTCGACTCACATTACTGC
>N_6335
TCTTAACTAGGCGCCATCAACAAACTGGTATGAGGCGATCC
>N_6336
TTGTGAATCGGGCTTGGGACCCTCCTAATTATCACTGAGTA
>N_6337
TCATGGGAAGTGATCACTCGCGAACCCCTCAGACATTACGC
>N_6338
ATCAGTGTCCAAACCGTCTGCATTGTTACCTCATCTAAGAG
>N_6339
TGTTGATCCCGGGGACGACGCCGTCAAAGTACGTCTCAGCT
>N_6340
TTTGTGTGACGTTAAATAGCCCATTGGCTGATCTTAGATAG
>N_6341
CCGGTTGCCAGTCCCTTCGGCATAATTGTGATTCTCATAAT
>N_6342
GTGACGTTAACAGCTTAAGTCATTTAGTTCCACGACAGGAT
>N_6343
GGTATGTGCGTGACAGGTACCTCAAGTAGCCATTTAAGGAA
>N_6344
CTCAAGATCCCATCGAGGCTCGTGAATCTAAGGGGGATGAT
>N_6345
GGTTTCATTCAGGCCCGAACCGTTTACCAAACCAAATTTCC
>N_6346
AAACCCCGGAAGCAGAACTTCATAATGTCAAAGCACCTCCT
>N_6347
TACTGAGACCGACTTCCGCACGTCATCCCTGTGATTGTGGG
>N_6348
TGTGGGTAAGAGTCGTGGATCCGATCCATCTCCCTTACTGG
>N_6349
AATATCCGCGCTTAACAAGACTGATCCCTGTGCATCTCCGT
>N_6350
CCCGCGCAAGCCTTATTACTCAGTTTGGAATTGGTGACACA
>N_6351
TGCAAACGGACCCGCCCTATCCATTCATCAGTGTTAGTCGC
>N_6352
CTAGGCTCTCAAATGCGGTACGAGAAACGACCAACGCTGTC
>N_6353
AGATACTTTAAGCTGAGCTACTATAACACACTTCGATGCGG
>N_6354
CCCCGCACTTTAAAGTAGTACCGGTCACTACCTAGTTAAAG
>N_6355
CAGGAAACTTATAATTTTAGCTGCGAGATAACGACACCTCG
>N_6356
GATACCCGGGGCTCGTAACCCCACAAGGGCCATTATGCGGA
>N_6357
GGTGATGATCATTGTGTGTTCCAAGCGAATATTTGTCACAC
>N_6358
ATCTGTTCTAACGTTTGCCCCCCCCAGGGGCCTTATGATAG
>N_6359
GACGGAGTCCCTGTTATATACTTCCTTATTAATTGTTATCC
>N_6360
CGCGAGACTTAGTGTCATGGCCTGATCCCCGGACAACCGGC
>N_6361
TGGTAACAGAATGACACAGGCGCCCCTGTAATGAGCGGATA
>N_6362
GGGCCGAGTCCGTCAGAATTCAGACTGTGTCACGGAGATCA
>N_6363
AGGTGTAGGCGTGCCGTTATCGGTATAGCGGGGTACTAAGC
>N_6364
TAAAATCCTAGGCTTTCTCTCGAAACTCAGCGCGCCATCGT
>N_6365
TAAGGCGCGCCTTCGCTAAACCACGTAGATTCAGTAACGCC
>N_6366
TCTAATCAATTGTGCGCGTTCCCTACACCTTTAGGCTTAGT
>N_6367
CACGGGTGATGTATATGATGCCGAGCCCGTGCTCGGTTATT
>N_6368
AGTTATATCCGCCTTCTTGGCCGAGGCTATCGTGCCCGTTC
>N_6369
GTGGCATCCCTGGGACAAATCCGGAGTGACCGGCGCAGCAA
>N_6370
TGATGTTACAAAAGCATTTACCATGAAAACTCGATTGCGCT
>N_6371
TTATCCAACTGGGGTGAAACCACTGTGAGAAATTTAGGGCC
>N_6372
GCATTACTCTAATGTCACTTCGGGGGTGGCCTTTCATGTGA
>N_6373
TTGGGTCTAGGGATTAGGGACTATCCTGGGGCGGGCGAAAT
>N_6374
AGGACGGGATTACAAACGTTCTGGATGGGGGCCGACAGTGA
>N_6375
CTCGTATTACCATCGAGTAGCAGTCCTGCACCTCTGCTCCA
>N_6376
CTTAATGCACATGGATGCAACCAAACATTGGTACCGAGGAA
>N_6377
CCTGACGTGGGGGCCTTGAGCAATATTCATGCTTGAGAGGG
>N_6378
CGGTCACCAATGCCGCCAGTCTATCTTACTATAAGTCTTTC
>N_6379
AGCTGATCAAGTAGCATGGGCGTCCGGCTGTTTAACCACAT
>N_6380
ACACTATCACAGGGGCGGGACAGACCACAGGTGACGTGAAT
>N_6381
TTACCCAACAGGCTCACGGGCTCGCCAAGGAACGTGCAGCA
>N_6382
GGCAGTGCTCAATACTTCCCCAAGCAGAATCCGGCCCTCGC
>N_6383
CAAATGAACGCTTTATAGTCCCATAGAGGGTCAAAATCGCG
>N_6384
GCCCTAAATCTATCTCCACCCTCTTGCTCGGCGGGCTCCTT
>N_6385
TAGCTAATAAGCTTTCCGTACCGAGGCCTACAAAATGAACG
>N_6386
CCGGCATTGATTATAAAGAGCACATTCATGTGTCCATCGTG
>N_6387
GCACATACTCGATTGACATACATAGTATGGTGGAGGCACCG
>N_6388
GACCCCCGTTAATTCTTACCCCTCCGCACTCATACCGTGGT
>N_6389
GCCGGTTGATTGATAAGAGGCTAGGACTTTGCGCGAGAAGG
>N_6390
GTGTGTACCGCCCTGGAGATCGGGGTTGATCTTTTTACATG
>N_6391
CAGGTATCCCGGATATTGACCGCACGAATCGACAGACCGTT
>N_6392
CATGTCAGCGTTGTGATGTTCAGCTCCTAGAACTGGTTCGC
>N_6393
CCCATCTAGCTATATGTATACCTGGCACACACAGAACGCAC
>N_6394
ATTATCTATATGCGTACAAACCAATGTTCGTTCGCACGGGG
>N_6395
ACCCGTCTCCTGAAGTCCGACAGTACCGGCCTTCCCTCTCG
>N_6396
TGTCCCGACACCCTTTATCCCTTGAAAGGCGCCCTTTTTCC
>N_6397
ATCCGGCCTTTCGTGTGAGTCGTAGGTGTGCTAAGATAGTT
>N_6398
TCCCGCACCCACACTACCCTCCAGCAAGGGAGAATTTGTCC
>N_6399
CACATCCCATTAGCCACTTGCGTACCAGGTCAGGCAGGTTC
>N_6400
AAGCGTTAGGTTTCGATTTACACAGTAGCATCGACTTGTTC
>N_6401
AGGCTCACGTAAATTTACCCCGGCTAAATAGGAAGGCGAAC
>N_6402
CATGAACTGTCACTTGTGAACACCGCACTATAGCTCGTGAA
>N_6403
ACCGAGAACGGAGTCTAGTACCAGGGATGTTAAAGAATAAC
>N_6404
AAGCTTCGGGCCTGGTGGTGCTGACTTATTTATGTGCCTGC
>N_6405
AATCCCTCTTTTGGCGCCAACGACAATTAATCGGCTTCTGT
>N_6406
GCAAACAAGAAGCCCTAGAGCAGACGGCGGATGGAGTCCGT
>N_6407
TCCCCGTCACATACCCCCTACGTGGCGATCGAGTGAGATGG
>N_6408
TGACTCGCCCTTTTGGGAGTCTTGGAGAAACCATCTTTCAC
>N_6409
CGTATCATGTCGATTCCTCCCACCGTGATTCTGTACAGTGC
>N_6410
GAGGTGGTTTTTAAGCGGGGCGTCACCCCAACTGGACAACC
>N_6411
CTATCGCGTTTTGTGCCTAGCTCTGAGCTGAGTTAAAAACC
>N_6412
AGTGGTACCATTAGAGTGCACAGTTCATTCCCGGGATCAGT
>N_6413
TCTTTGTTCATGATCAGTCACGTAGTGCCGAGGGGCATACT
>N_6414
CGACCTTCTGTCCCGGGTTACTCGCGGACAATCTCGGACTT
>N_6415
TATCTGGCTAGGCGAGGCGCCATTTTCCTCCCGCCCTGAGC
>N_6416
CGCTACCGGTCTGATCTTAGCTTACAGTCGCAAGTGATCGT
>N_6417
AAGCTCTCCAGACCCAAGTTCATGCCTGACTTAAGCGCACC
>N_6418
TTTAGTCTAGCCGCCTAGTTCAATAATACAAGGATCTTTCC
>N_6419
GGACAGCGAGCCACTAAGTCCCCACGGCCTTGCAAATCCGT
>N_6420
GTATTCTTTTCTGGAGCCTCCCGCACCCCAACCCCAATCGG
>N_6421
AATGCGCCTTTGGCTGTATTCTGTTCGTTTCAAACCGACGA
>N_6422
AGCCTCAAGGGACCAACCTACTAGATGTTAGTGGAAGCGGT
>N_6423
GACGAATTTGCCATTCATCACAGCCAATATCTGTGCATCTC
>N_6424
GATGTAGACTTCAACCGTTACCCCTTGGGTACATTTGGGCT
>N_6425
CTACTACGTAGCCTACACCACTACGGGTAGAGGCGCCACAT
>N_6426
GTGACGCTTGGGGGCTTCACCTACGTTGTCTGCATAAGACA
>N_6427
GGGACCGGACGCGGGCGTCGCAGGTGATACTTCGAAAATGA
>N_6428
TCGAGGAGTGGATGTTGGCTCTCCTTCGATGAAGGCCCTAT
>N_6429
AATAAATGGTTACGCGAACGCGGTCCAGTTGCCCCATACAG
>N_6430
TGCTATCCATTGGGGTAGGACACTATAGGCGCGGCGTGTAT
>N_6431
CGAAGTTATTTATGCGAATCCCAACGTATCGGCCCCTTTCT
>N_6432
CCCGCATCCTATCCCCAAGACGCTTAGCAATGGCCCACTAG
>N_6433
GGTTACAGAGATGGGGCCCGCATGTATATCCGGAACTAAAG
>N_6434
TGCAGCAAAGCCGCACATAGCATGGACCCGGTGGATGGATA
>N_6435
GTCTCACGAACGGTACAGGACCGATAAAGCCGTGGTAGTTT
>N_6436
CGATATTCGAACGTTGCCGCCGGGTCCTGCTTGTCCACGGC
>N_6437
GACAGTCCCGCTTGAGGGATCGTCTCTCCAGGCACTATCTG
>N_6438
TCCATTTGTTTTAGGGACTACTCGCGATCCCGCTTAAGCGG
>N_6439
CAAAGTGCTGAAGTTTAATTCAATTGACAGACGTAGCTATG
>N_6440
TAATTAAGGACCAGCAGGATCCATACCCGTCTTGTCTTATA
>N_6441
ACGTAATTACAGCCCATGAACGCGCCGGTATGCTACCTTCG
>N_6442
GCTCATGTTCGCTGCATTCTCTTATTTTTAGGCCCCCTCCC
>N_6443
TATACCAGACCTTACCATGACGCGGTGGTTCCCCCCGCCAC
>N_6444
GGTGCAACGGAAGTCCAGTACTTGGCGAGCCGGTTTCGTAT
>N_6445
GCTGGCGTTGTCGGTTACGTCCTCTGCTTCAATCCCGATCG
>N_6446
GCGACAGACGGATTTCGTAGCTATCCGCCGACAGCAGGGGT
>N_6447
AGGGGGGCATTCCTGATGCGCATAGTATCGGAAGATGTTAT
>N_6448
GATGGGCAGACTTATTCGCACAACGGACCGATAAGATATTT
>N_6449
GGAGTAGCTCGAAGTCATTGCGTATACTGGTGGAGCGCTAT
>N_6450
GCCCAACATCTCATCGGATTCCTGGCTGATCTGCGGGCCGC
>N_6451
GTGAGTAACCCGCCGCTATTCTCTCATTCGAGAACAGTCAT
>N_6452
TTTATGCAATTCAGCCGCTTCTTGAGCAGTGGCGACGAAAC
>N_6453
GGTCGTTTATGTTTCGATGCCCTAGGGATCGGCCACGGATG
>N_6454
ATTTGTAGGCAGCAGGATTACGAGAAAATCAGTTTCACACG
>N_6455
ACCCGGAGCGTTGAGATGACCTCACTAACGTGTACGAATAG
>N_6456
GTTGATATATTGATATCTCTCTTATGGGCAAGATCTTCAGT
>N_6457
GGCGCACCGCAAATACCTAGCATACAGGGAGGCCCCCGTAC
>N_6458
CGGAACGTATCCCGCATAAACGGCTCTACAACAGCGATAGT
>N_6459
ACGAAACACCCTGGGTGCGGCATCCCCATTACTTGTAAGAG
>N_6460
CTTACTCCGTATGCGTTGGGCACCTGAAGACAGAGTTGAAG
>N_6461
AATGAACACGAGAATAAGATCTAGGGGGTCTTGGTCAATTT
>N_6462
TTAAGCTAAGCAAGGTACCCCCTGGGTCCAGCAGGAGCACC
>N_6463
GGCGAATTCGCCTCCGACTTCTATCCTCACTGTATCAGCCC
>N_6464
GTTCGTGCGCTGTTGGGTTACTCGCGGATGCTGTGTGTCGA
>N_6465
GCGTGAACAGCAACGTACGACTTGTCCGCTCTTAGCAGAGT
>N_6466
GCGGTCATCTCCTGGTCTTTCGGAGTTTTGTCGGGTATCGG
>N_6467
ATCTGGTGTTCCTCTATGCGCCGCGCCCCCCAGCTTAGACA
>N_6468
GCCTAGCCAACTTAGTAGTACTACAAGACGTCTAGTCTTGC
>N_6469
CCTTCGCGCTAATGGCAGCCCCTACCGTATCTTGACTTAGC
>N_6470
GTGCTTCGATCCTAAGTCGTCTTCGCAAAGTACCGGCGCCT
>N_6471
AGGATCTCCACTAAATGTTCCGTCTATCCCTAGCCGGCACC
>N_6472
CTAAAAAGTCAGCAGCCGGGCTACAACTCCTCGCTTCCGGC
>N_6473
TAACCCCATTGGGGTAATCCCTACCTGTGTTACCGGAATTC
>N_6474
CAGCACCCTCTATAGACGGCCCCAAATATGCCCTACCTTGC
>N_6475
GTGATCAAGGGGTAGACTGGCCAACAACTACGGTATGGTCC
>N_6476
TCCTTATGTGGAATCGTGTGCAAGACCAGTGAGATGTAGTT
>N_6477
GTCCGCGTAGCCAGGGGAGGCGCGCCGCCTCTCTTCCGCAG
>N_6478
GGAGACGGCCGTCGGTTAAACTGCGCAGATCAGAGCATATG
>N_6479
GCCTCAAGTAAATTACCTCTCGCAGATTTGTAGGTTGTCTC
>N_6480
GACCATACAGTTATGGACTCCATTCGCTGGTGCGCGTGTAG
>N_6481
CGGATGAAACTAGAATGATCCCCCCTATACCACATAGATGC
>N_6482
CTGCCGAATACGAAGATCACCGCAAAGCCGGGTGTGGAACT
>N_6483
GTGACCCCAGAAAGGCAAAGCGCTTCGCACACTGATCCTCA
>N_6484
TTCAATTGCTTAAGCCATAACGATTCTAGCGGGCCGAGGGT
>N_6485
GCTTCAGTTCGCTCTTTTTGCAACATGACGCTGTGGATGGC
>N_6486
TAGGTATGTTACCCTGCATGCCCCCCAGCCTAGGCGTGATA
>N_6487
TGAACGTTAATGAGCGGCTCCTGAGATCTAGTGTCGGATAA
>N_6488
CCCTTACCTGGGACGTTCCACGGTCCACCTCACAAAGAAAT
>N_6489
TGTGGGTGTGATCCTTTAAACTCCATGCGGGACACTTGTGG
>N_6490
AACGGTGACGTTGAGGTGGACCTTTCATTATGTATTCTCTT
>N_6491
TGTTCCCCGAAGGGTTCATGCATGTCAAGGGTCTAAGTTTG
>N_6492
GGCTCGGCGGATATTTGCTACAGGTAGTCTAACCCTCCGTC
>N_6493
TGGCCACAATAGATTGTAGGCACTCAACCAGAAACGACTAC
>N_6494
CGCAACCGGTCCTGATCGCACCTTCCCGAGGACGAACCCAC
>N_6495
AATACACTAAGCCTTTGCCACCCAAGATTACTGCCCTAGAG
>N_6496
GACGAAATTGCACCATGAATCGGGAACTGCAAGAGGGCGAC
>N_6497
AACTCATTTACCGGAATCAGCCAGATACTTGAGCCGGACCG
>N_6498
AAAGAACTAGAAGGTTGGTACGAGCTGGGCTCATAGCGCCG
>N_6499
ATACGCATACAGTCTGTTGCCGGAGTTGCTATGAAGGCGAG
>N_6500
ATCTCGAAGGGATCTGTACGCGCAAACCCGGCGAAGGATCC
>N_6501
TGGTTTCCACATGCAGTAGCCTCTGTGGTTCAATCATGGTG
>N_6502
GGACCCAAAACCAGTCCGAGCGCACAGCGTAGTTCCAAATA
>N_6503
ACGTTCAGATTCACATTAGGCTCGGGGACAGCAAGACTAAT
>N_6504
ACATTTCTTGACCCTGTGACCGCCGAATCACCTATAATGTT
>N_6505
GGGTGGCGGCCCCTATTTGCCGCTGAGGGCCGCAATGCGTA
>N_6506
TCCACTACGGTCATAGAGGCCTTAACCACTAACGTCTATTC
>N_6507
TTATAAATATGGACCAATGCCATCTGTAACACCGGAGTGCG
>N_6508
CTGCAGTCGACCCTCATGGCCAGACGTAAGGAGGTGGGTGT
>N_6509
AGGGGAGCTCTCGGATCACTCTTCATTAGTTATGAGGTTTG
>N_6510
TCTCGCTTGTAATCCCAAATCTGGGATCCCCCAGACAAAAA
>N_6511
CCTCCCTTGTTTGAGGTTCACCGAGGTATCCCTAGTATAGA
>N_6512
TGATCACTTTGAAATTGGAGCCAGTGTGCCGTTGTGTCGAG
>N_6513
CCACTTCATTCGCAGGGTAACGTTAAACCCTGTGAACGGCC
>N_6514
GATTAGCAATGGAGTACCTGCCCCCACTTGTAATCTTAACA
>N_6515
ATCAGATCACTTTCCAGGGACTACGCGCAAAATAAGTAGGG
>N_6516
CGATATAAGGGGCCAGGAGACGCGCAACCTCCCAAGGAGCA
>N_6517
GTGCTGGGAAACACGGTCTGCTTATAATTCCTCACCAACAG
>N_6518
ATCTACCTGGAAGTAAGCAGCGAATCCCGAGGGGCCATTCA
>N_6519
GCAACTGCCGGACGCCGTTTCGATATATCAGTGTCCTTTAG
>N_6520
TGTAAGGGGGCGGTACAATTCGCGCGTTAACTGAGAGAGCT
>N_6521
ACTGAACACGTTGCATCTACCGTAAGCTAGCCTGTGTATTC
>N_6522
GGCGAATTTATTATCTCGTTCTTACCGGTTAGATCGTTGCC
>N_6523
TACGTGTAGTTATCGGACACCGTATAGGGCACGACAATTGA
>N_6524
ATGAGGACGCCGCAGAGGATCAAACGGTCTTAAATTTGAAC
>N_6525
TGAAGATTAGGTCGCTGCTCCCCAGCGGTGCAGCGGTTTGT
>N_6526
TCATTTGTCCATCCCACTTACTAGAGAGATCCTGATTTTGT
>N_6527
GGCCGGTCTAGACGATGTGTCGTACCCCGAAGTCGCGGATC
>N_6528
AGCCTCGCTTCCACTCCGTACTAGGAGTTGGACGAACTGGA
>N_6529
TTGGGGGTATAAACGACTGCCCTGTACGATGCATGTTGCGT
>N_6530
TAGTGTATAGTAAACACCCTCAACTACTCGCGCTAACGGCT
>N_6531
TGGAAATAAATTCATTACTACAGTATCCGGTTACCCAAGTT
>N_6532
ATCGCAGCCTTGAGCTATGCCCCACTTGCACGAACTTGAGT
>N_6533
ACAGATGTCGACTACGTTATCCTCATAGACGAACACGATGG
>N_6534
CAGAGTTTGGTGTGTTGTCACTACGCGGATTATCACAATGG
>N_6535
GGGAGGGGATCTTTCCGGAGCACGGCTACATGGGTTTTAGG
>N_6536
AATAGTGAATTAAAACGGCACTAGACTATCCGCCAGTTTGA
>N_6537
CCGTTGAGTCCCGTCTAACGCCGTGTGTCTAATTAGAGCAT
>N_6538
AACGCGTAAATCTATCTCAACCGGAGTCTTACCCTCCCTGG
>N_6539
ACGAAGGCTACCCCCCCCAGCATTGGTGATTCGCCCGAGAC
>N_6540
TCAGGTGTTTACGGATGGAGCAAAACACTGTGCGCGCTTGC
>N_6541
GAAGGTTATACATCAATGACCACTAGGGAGTGGCCATGGCG
>N_6542
GTTCTCCCTGCCCACACGATCGTCTAACTTTTGGTATACGC
>N_6543
TGCGGTGGCAGACCCGGCAACAACCTCTTTTGACCGATCTT
>N_6544
AGTATTAATAGGTCTTATTACTGGGGTACCTTGACGCTCAA
>N_6545
ACATAAGAGTCTTACACTAGCCCGACGCGGGCCGCGATCCG
>N_6546
CCGAGCTGGTTGGAGGGAGCCCATCCCTATATGAAACCGCA
>N_6547
CGACACCGAACATTATAGTGCCGTGGGGGCTAGGATTTAAC
>N_6548
GGCAGTGAACGCGCGCCAGCCTACATACATTCTCGCAGGTT
>N_6549
GCTTACCACGATACATGTATCGTATATCTACGTGTTTTTGC
>N_6550
CCAGGGCTCGGGTGATCAGACACTCCGCTCTACCAAAGAAA
>N_6551
GTGCGAGTCCGGGGGGCACGCTTGTAATGAGTAGTAATTGG
>N_6552
AGTATGACGACCCTATCGTGCAGGTAACCTTGTTTGGAGCT
>N_6553
GACGAGTTCCTTACCAGCAGCAATTACTTTCATCTGGCCCA
>N_6554
AACAGGGTTCAAGCTACAATCTAACAACCTTCCGCTAAGAA
>N_6555
GTTCCGGAACCAAGAGCCCCCACGCGTCGGCGGAATATATG
>N_6556
CGGGTGAGCGAAAGCAGAAGCGCAAACGGGGTCCTTCATTT
>N_6557
AGGGCTTGTTTCAGCAGGGGCTCCCTAGGTTTCTGAACTAG
>N_6558
ATTGAATGGGGCATTAGGGCCCTCCGCTCAGATCGAGGATC
>N_6559
CGTATTTATATCGCAGGTGCCAGTCTCCGGTGAGCAGGTAC
>N_6560
CTAGGCTGTGCCTGAGGGTCCTCGGTGCAAAACCCACGGTC
>N_6561
ATCGTTAAGGACGATGTATACTCCACTAAGCATCCGGGTTG
>N_6562
ATCTAGGGTAATCGTGTGTCCGATGCTTGGGAGCGAGATGG
>N_6563
TACCCCTTCCCAACACGTGGCGAGACGGAGAGAAGACAGAT
>N_6564
TGATTCGTCTTGTCACTTTCCTCACAGAAGCCTACGCTGTA
>N_6565
CTTGCAATGGCGGCCAAATTCGCCATCAAAGCACGCACCCG
>N_6566
TAGAGCCGGCGCGAAGCCTACACGCCACTTGCCATGATCTC
>N_6567
CCTCCCAGATGCTCGACCAACAGGTAGGCTAGATCGAAGTA
>N_6568
AGAAACCGGTAGGCTGGTGACGCCTTCTAAACGCATATCCC
>N_6569
GACAAGCTTGTCTGGGCTCCCCGTGATGGTCGCGGCAGTTC
>N_6570
AAAGCGCCGATTCGACATTCCCTTGCCCGCGAGTCAAGAAT
>N_6571
TAGATTTATTGATAATCAAGCTGTACCCCCGAGAGGCTAAC
>N_6572
GCGGTTGTAAGAGGACGGAGCTCCCGCGCAGGGTGGTCCGT
>N_6573
ATATCGCACGCCTTTGGGTCCCATCAGTAACCGAGCGGTAA
>N_6574
TATTGATGGGTGAACCATGTCTGATCCAATTTGACACGGAC
>N_6575
GGCATCTAGTCACAAAGGAGCGGGGCTTAATTGGTTATCCG
>N_6576
GAGGGTATTTGACGACAGGTCCTTCCCCCTTGCGCAAATTA
>N_6577
GTGATACTCGGCAAGTTTGACGGAGACGGTGAGTCCGAAGG
>N_6578
GTGCACATCGGTTCTGCGCCCGAAAAGGTTCGGTGGAGGAA
>N_6579
CATATAGACGTTCGCTGCGGCTGCTTAACCACCCCAGATGT
>N_6580
GCTCCGGTTGGGAGGGATGCCCCTCAGACTTTGTTCTGTCT
>N_6581
GTTAAGGGTGACAATATCTCCACAGAACACCTTTCTGTTCC
>N_6582
GACCAGGTCGACGTTGGGGACTCCTAACGCATACCTCGGAA
>N_6583
ATTAAAACGGGCTGGAACTACATCGTTTTCTCGGCTTGATC
>N_6584
CGGTTGCTCGAGCCACCACGCTTTCCGAAAACTAACGATGA
>N_6585
AGGCTTGTGGAGAAGGGGCCCCTAGTGAGCAACTAGGAGTC
>N_6586
AGTCGGCCTTGAACCCCAAACAATGCGTCATAGTGTAACGG
>N_6587
TCACGGCAGAATACGTGGTACTTCGAGATGGTGCATTACCG
>N_6588
TAGTCATTTGCTAAGACGATCAGAACATAAGAACTCACGCT
>N_6589
TTCGTCTGTCGAAAAAGTCTCCGCTCAAGACTCTGCGCCTT
>N_6590
GGGTGCTTTCTTGCGGATCTCTAAAGTAGGCATCATATTAA
>N_6591
TTTGGGACTCATAGCAGTAGCTAATAGATCAGGGGAGTATT
>N_6592
AGTTGACGCGATAATGAGCACAATACCCCGTAGGCATGGAT
>N_6593
ACCCGGGCGCGTCCAGTACCCCTTACGCGCCCGAACAGTGG
>N_6594
CACAGGGCGGGGGACAAAAGCGGGTGTCTCCTCTCTCATCC
>N_6595
ACCCTAGTCACACGAAAGTCCTCTACCCACGGCCCATAGAG
>N_6596
TTCTAAGAGATAATGAGATTCCGTATATTAAGCTCAAATTC
>N_6597
CGGAAGCGCAGATGTTTAAACCAGCTGGTCCGGTGTCGGCT
>N_6598
ACTCAGAACATCTGCTCAAGCCTAAAAATCGTTAGCCGCAA
>N_6599
GCTTGGGGTCCCTTTTGCATCTTGTGTTAACCGGTCCACAT
>N_6600
GGGGAGAGATTGATGCTCACCGGAGGTGTTTCTAGTCATTA
>N_6601
CCAGAGTCTTAGCTATCGCACGATAGTTGCATCTTTTGGCC
>N_6602
AGCGTCTTTGAGCTGTCGGACGTATACCACCTGCAGATGTT
>N_6603
CTCCGAACGAGGCACATATGCACCGGTGTTCTGGGTTAGAG
>N_6604
TCGGTGAATTGATACGTTACCAAACACGTACCCGCTGGGGA
>N_6605
ATCTGCCTACCATAGAATATCATTCCCTTTCCCACCCGGAC
>N_6606
TTGCGGTCGTTCGTGGTCGCCGCAGCAAGTGTCAGAAGGCC
>N_6607
TGTCAAGCATCGGTATCGATCTTTCAAAAATGACAATACAG
>N_6608
CACTTCCAAATATACTGGTTCAGATGATTTAGGACTTATAG
>N_6609
CGGCCCGCCGACACGGGTCTCTGTTAATCAGCTCCGGAGAG
>N_6610
CTACTTAGGTTCCGGTGGACCGGGTGTACACCAATGTGCGC
>N_6611
ATGTCCTCTCTACACTACGGCCCAGTTGGGTGTGCCCATGT
>N_6612
TCGGAAGGAATTAGGGGGTGCCCAGTTAAACGACGGACGAC
>N_6613
TCGAGTCGTGTAGAGCATCCCATATATGCCGGCTCACGACT
>N_6614
TGTACAGTGGTACCCGACCCCCGACGCGAACGAAGCTGTGA
>N_6615
ATAAGTGGGGACGTTGCGATCTTTGGCCTTCACATGGTGAC
>N_6616
TGTTTACTGCCTGAGTGAGCCTAGCGCTTAGGGGCAAGTGT
>N_6617
TGCGACATAATATAAGCTCTCTTCTCCACTCGGAAACTTTC
>N_6618
TATCGAGCGAACCGTACCTACAGGTAGCTTCATGGCCATGC
>N_6619
CATGCAGTGCAACGGCGACACCTATCATTAATGATTTGAAA
>N_6620
ACCCCATGGCGTTCAATGGACCATTACTCTGCGGGCTGATT
>N_6621
AGATACTAGTAAATATTTGACTGATTCGACGCGGGCACGGT
>N_6622
CATGAAGAGAGTATATATATCTGTAGAGTCTCATCAGTTAC
>N_6623
CCCAAAGATCGTAAATATATCCATACCCTAAACTGAACAGA
>N_6624
TTGGGACTACCTAGGACCCCCAATTGCAGCCTCAGCATATA
>N_6625
TGTAAAAACTTTCGGGTATTCCCTTGAAGGACGATGGTGGA
>N_6626
ATAGCTACTCCCAGTGAAACCCACTCCCTACTGTAGTGCAA
>N_6627
CACCTTCTTAAGGGGTTCGTCGCACGATCTCAGAAATATCT
>N_6628
TAGGCTCACTTACTTTTGAGCCCAAGGGATTCTCGAGTTGC
>N_6629
TTCTTCCCTTGGGGGGGTTTCTTATTCATAACAACGTGGCG
>N_6630
CGACCCGGCACGGCCTTTAGCTGTGTCATACCCGATAATAT
>N_6631
TCGGTATCGACTTCATTAGCCCACAGGTGGACGTAGATATC
>N_6632
AGCGAGATGGTATCCTGAATCGTGGTCAGGCTTAGCAGTCA
>N_6633
GAATTGAACCATTCTCGAGGCGGATTCGTTGGGAATGGATT
>N_6634
GGGGACATAAGGTATAGTGTCAGGGCAGGTGCTTATCATCT
>N_6635
GGCGCAGGAGCCGCTCTTTCCCCGATGCTCACGGGTGAGAG
>N_6636
TTGGCTTACCGAAGCCTACCCCGTCTAGTACATGCTCAGGG
>N_6637
TCGTCAAGAGCTATTGGTGGCTAAGAACACCTTCATTAAAT
>N_6638
AAAAGACCCGCTTAGCTACGCCATGGTGGCGCTCGGATGAG
>N_6639
AGATCTACTAACTCGGCCGCCGCCTTCCAGCGTAGCTAAGT
>N_6640
AGATTCGATAAACGCATGTTCTAATTAATACGATCCCGGTC
>N_6641
GTACGACCACGGGAGTCATACCTCAGATCCACTCCCCGGGT
>N_6642
TACTCTGAGGGCCGACGTAGCCGGAACCGGCCGCAGTGCCC
>N_6643
ACTAGAACATAGCAGTTGCTCCTGCCCGGTGGGAGTGGAGA
>N_6644
ATAGCTGCGGCAAGTGGTCACACATTCCGTACCTTCGTTCA
>N_6645
ATATACACCGGGTGGGCTCCCGGCCAGAGTCTTTGTTCATC
>N_6646
GCGAAGTCGCGCGGCCGCTGCATCGGGAACTACGTAAATCC
>N_6647
GTTTAGCGTAGTTAAAGGAGCCTGACTTGCTAAGCAGCATC
>N_6648
GTAGCGAGCGGCGGAAGCAACAGTAATCCCCGGGCAGTGGT
>N_6649
GTGATCTCAACACCATACTTCTTGAATAACTCCCTGAGCGT
>N_6650
CCACCTATTACTCTCGTATACTTCCTGGAGGGCGGGTTTGA
>N_6651
GGGCCTCTGAAGTACCGCCTCTTCACGCCATTTCGGAGTTT
>N_6652
GAATGTAGAGATAGACCCTACTCTGCTTAGAGATTGGTGAA
>N_6653
GGGGTAGTGCCCTAGAGTGTCAAATGGGCTATGTTCACTCT
>N_6654
CCGTCGTCGCAGATATCTGTCAAACGATACATGTGTTAAGT
>N_6655
TAAATCTTGGCACTTGTCGTCAGTAGAGGCGATGCTGCAGC
>N_6656
TGAACTACCAGCCGCGAATCCATTTACAGGGGCTACCTCGG
>N_6657
CATCCGACTGTATTTTGTCACGTGTAACGTCCGCGTAACGT
>N_6658
TTTGGAAGCGGTGCACAATACTAAGCGGAAGTTTCTGTAAG
>N_6659
GTCGGGCACCATGTCATATTCAACAAATATGATCGCTCTAA
>N_6660
CCAATTGAAATACGCTGGACCATTGCTCGGAGTGCGGGCCA
>N_6661
CACGGGGACCCGAACAAACACGGGGAGAGTAGCAATTAGAA
>N_6662
AGAGGGAGTTTAAAAGTTATCCTCCAATTTGACTTCATTCG
>N_6663
CGCGGAGCACTGAAGTCTGTCTTTTCAGAGCCCTAGGTACT
>N_6664
TTGTTGGAAAACCAGGTGGGCGAGATGACAATACACCCAAA
>N_6665
GGGGTCCAGCAGAATAACACCCATGTTTACCATTCCACTAT
>N_6666
GCTTTCGTTTGAGGGACACTCCCAAACTCAGCATTTCGACA
>N_6667
AACGTAACACTGTATAGAGTCAGTTCGACCTTGTGAATAGT
>N_6668
GAGAATATACCTGTGTCTTACTATTATAGTTCCGACATGCT
>N_6669
CGTGCCGGATCATGGCCGGACACATTGGTAAGCTTGCACCT
>N_6670
GCGAACTAGAGTGTGCCTCCCATAAGATGGAAGCGCGAGTC
>N_6671
TTACCGATCTCTTGTACCAACTGGTACGCGGACCGTTTGAC
>N_6672
TACTTCTCAGGTCGTTGGACCTTTAGATTACTCCCCATCCA
>N_6673
TGCAAGAATCCGTCTTGAATCCATTTTATGTTTTAACGTGA
>N_6674
TTTGTCGTACCTAGCCCAAGCGTACTCATACATGTCTAACA
>N_6675
GCCACGTCCAGTGGAGTCTGCCTTTCAGTACGCCAGGAAGG
>N_6676
TAACTAAGCAGCCTTCAGTACGTCGTCTTATTATTCTCTAT
>N_6677
GTCGGATGTTAATCTCCCGGCGTTCTGTCCGCGAAGGGGGA
>N_6678
GGCCCCGCGAAGACCTCAAACATAAGGACCTTATCCCGTAT
>N_6679
GCGCTACGTACACCGCTATGCCTATTAGAGGTAGACATGAC
>N_6680
GTAGAGGGAGTGGTCTCTTACGTGTAACGATGTGGCACTAC
>N_6681
GGGCCGATCACCTTGCTCGACTGGTCCTCGTTCAGCGACTA
>N_6682
GCTGTCCGTGAGGAGTGATGCCAATGGAATCCCGCTGTCGG
>N_6683
ACCCCCGAAGGCTGAGTCCCCGGGCTTGGGAGAGTTGAAGT
>N_6684
CAAGTCGGGGGCCTTCTGCTCTTGTGTCGAATAGCCCCCCG
>N_6685
TTATTTCGGAGGGCAATTGACATTGTGCTTGTGTACGCTCA
>N_6686
TCTAGTCTATTTCGGTGAGTCCGACAATGCCCTAACACTAC
>N_6687
GTGAATCCTCTCGGAACGATCTCAGGGCGCCAATTAGCATG
>N_6688
CCAACTCAATGCGACCGAGGCCGTCCCGCTCGCCATAAGAG
>N_6689
TAAGGTAGAGGCGATACGCTCGGGGGTGTGGCTCCTCGCGT
>N_6690
CGTTAACATCAGAATCAATACTGTCTTGCCCCGCTAAAATA
>N_6691
CGCCTCTTTGGCCACGGTGTCTAACGGGAAGTGCCCTCCTC
>N_6692
TCGGGAATCGGATACTTTATCCTTCCCTAAATAATAATGGT
>N_6693
CATCCCATAGCGCTCTATGGCTAGCGCACCGATATTAATGG
>N_6694
TTGTTATATATCTCAGGAAGCCCTTGATACTACACGCGCCA
>N_6695
GGCGTATTACCGTTGCATAGCTTGCTGGCACGCTTACGTGA
>N_6696
TCCGCGTGGAACATTCGTTGCCCGCTTGTGAATCGCGTACG
>N_6697
ACATCTATTGGAAACCGTTCCGCTAGTACAGCCTTGCTGGC
>N_6698
CCGCACCGAGAGCTGGTTAACGTAACGGGGCATTCAGTTTC
>N_6699
TTAGAGTTAATGCGCTTTGCCGGGGATAATTATGACCACCA
>N_6700
AGGCCACTTACGTATGCGCACTGCAGTACCTATCAGGAAGA
>N_6701
TACCGTCCAAGCCTCCGGTCCCTTTGCTCAACACATCGGTC
>N_6702
AGCCCATTTGGACCTTTAGTCAAAATTCGTGGCGGCTCTTC
>N_6703
CTCCTCGCGGGATACTAACTCGGACCTCCATTGGTCAGGTA
>N_6704
GCTTAATCTGATTTGCGGTACGCTTGTGGCAACCCGGGCTG
>N_6705
ATGGGGGCTTTTGGCATATCCGCTGTGCCTTACGAATATAG
>N_6706
GGCCTTTACGGCTCAGTTTCCTCGGGGAACTAAACATTGGA
>N_6707
CCGTCTGGTATTTTTCACCCCTCCTCGTTGACTAACTGGCA
>N_6708
GTAGGCGCATGTCTCTCCTCCCTGTCCTGCCCCTTATCGCT
>N_6709
ATTCCGAGCAATCGACGAGACTTACACGGATATGAATAATT
>N_6710
AAACTTTTCAGTTTGTATGTCGGAACGGGCTCGTCAATCCT
>N_6711
CCGACTAAGTCGTCTCCTGGCCGCTTAGCGGGTGTTTCTGA
>N_6712
TTTACGTCCGCAGGCTCTTTCACGGGAACGGTTGGGGTGGG
>N_6713
TCTCGCACTCTGGTCAGTGACTAGGTTTCCTTTCTTTATCC
>N_6714
AGCGTTCTTTAGGGTCGCCCCAGCGCATTGCGAAGAGATGC
>N_6715
TTAGTTTGGCCACCCCAACACCGAGCTAGTGGAGACCATCC
>N_6716
CATGACTGTGAGGTCGCTTTCGGCCCGCAGCAAAACGATGT
>N_6717
TGTTCTAAAGAGTCTGCATACGTGAAGCGCAATTGCGGCCA
>N_6718
GGGAAAAAGTACTCTCTGATCCAATATCACTCGTCAGTGAT
>N_6719
CCACGGGGACTGCGCGTCACCCAGTAACGACTACCGACGTC
>N_6720
ACGCGATTCAGGGCGCGCTCCTCTCTGGTCTTGATAAAACG
>N_6721
AGCCGCACGTTCGCTGTGCTCCTTGGTACGGACAGTAATTG
>N_6722
GGAGAGGTCGCGCAGGGCCCCCAGAGATGTAGTGGCACCCA
>N_6723
AGAGCGACATTGCCCGGATACATCTGCGGTGCCGTAGACAA
>N_6724
TGATTCTAGAATCATGGCAACGAAATGATGTCCACATTCGC
>N_6725
GTTACCCTATGAACGGCTACCACCGTCTAGGATGGGATCCA
>N_6726
GAGCAGATGCCTGGCCATTGCAACAGATGCTCCGGAGTCTG
>N_6727
GTCGCAGTTGAAAATCCAGTCCTGATCCTGTGAGGGTACCC
>N_6728
GGGAACTGGTACCTGCTCAGCGTATGTGATATCATTTACGT
>N_6729
GGGGCTCGCGCTGGGGCAGTCTCAAACGGTCGCAGAATGAG
>N_6730
CACCGTTTTGAGTGTTACGCCCATATTCCTGCGTGAAAAGT
>N_6731
CCACCGATCCCGCAGCAATTCAAAGTACTCCTGGTTATGCA
>N_6732
CTCCCGATACGTTCCAATCTCATGGCCGTATCGAGGGTCAG
>N_6733
ATGCTGCTTCTATTCACTAACTATCTAGGTGGACGCACCAG
>N_6734
GGTACGCGAGGACTTTTCAACGCCTATCGCGCATACTTTGC
>N_6735
AAGAACTAAGCAAGTGGTGTCGAGACCTCCACTGATCCCAC
>N_6736
CAGCACGATCGTATAGGTGGCCCTCGGGCCCTACAAGTGGG
>N_6737
TCCCGGGCGAGTCACCATTGCACTTTCCTCTCCGGGTCTAC
>N_6738
CCAGTAGTCGGTGGTTGAAGCTTCCTGATGAATTGACTAGT
>N_6739
GTCACAAAATGAGACCTATCCCGCTTGAACGCCAGATATTT
>N_6740
TTCTCCCCCAATGTAAACCCCAGCATACCTTACCCCATACT
>N_6741
ACTGGTCGCTACAACCAATTCGTCTCTCGGGGGAGCAGGCT
>N_6742
GAGGTCGATTTTTGAACGCCCGCCGTGCGCCATTTAGGGAC
>N_6743
CCGGAGCGTCCACCTGAACGCTTTGTGGAATTACGGCATAA
>N_6744
TGGTTTTCCCTACTTCTCCCCGCGCCCCATTTTGTGAATGT
>N_6745
ATGAAGGTCTAACGACATATCTTGCACATGTACAGGTCAGC
>N_6746
TAAGATGGGAGACGGAATACCACCATCGTCCTAAGATATTC
>N_6747
AGCCGCTGCACTGATATCAGCCGCCACGGTGTTTGGTCTAT
>N_6748
AATGATCAACACAACACAGCCCGTGCGTCCTTGGAGGACGA
>N_6749
CAATGTCGTAACCCGGTCGACGCACTGGTTAGGTCGTTGAG
>N_6750
CTTGCCTACCCCACATCGTACCTTGCCCGCTTAACTCTGCT
>N_6751
ACGGAATTTCGATTGGGCTCCCTATCCAACACGAAGTAAAC
>N_6752
CAGATAAAGGGATCACCAGACTTGGTCGAAGGCTCAAGCCT
>N_6753
TGTTAACCGCCACATGGGGTCATACAGTAAGCGAATATACC
>N_6754
TCCCGGCCGCTGTGTGGCGGCTTGAGCGTTTGTTGCATTGG
>N_6755
AACGGAGTGTTGCCGAGCCACAGCGCTTATGCAGTTAACTA
>N_6756
ATAATTTCGACGGCCCGGCCCATCGATGAGGTCCCACACCG
>N_6757
TATACATTCGATAGTAGATTCTAGATATCCCTCCGCGAACT
>N_6758
CCTGTTCCCGGTATTGTTATCCTCGTAATGGGTGTTTACTA
>N_6759
CCCCTCAATTTGGATATGAACTATTTACTATTAGAAGTTTT
>N_6760
TTTGCATTGGCAAGGCTTGTCACACAGAAAGTACCGCCAGA
>N_6761
GAATACGTCGTAGAGTTCGCCTCTTAATAAATTGCTACAGG
>N_6762
TGCACTCGTTCAACAGCGGCCCCATGCCCTACGGAAATTTT
>N_6763
TGCGGTCAAGTATAAGTTCACTCATCAGCTAGCGGGAGTTC
>N_6764
ACTGGAGGGGACCTCGTGGGCACTCAAATTTCGTCCTTTCG
>N_6765
GGGGGCAACCTCCATAATATCGCTGATTCTAACTATACTTG
>N_6766
ACCCGCCCTCGCAATACTCTCATAACGCGAGGTGGCGGATG
>N_6767
TTCGGAGTCGCTTGTAGCTACGTTTTCCCAGATATTAATAT
>N_6768
GTAATTCGGCACCGGTTGCACGAGGAACTCGAGAACTATTC
>N_6769
GGTCAAGCTGGAAACCAATTCGGCTATTCATCGGCGCCAAC
>N_6770
TCACGGACCACCTCTTAGGGCCAATGTTGAGGGTAATCGAT
>N_6771
GCGCTTTTGGTCCGAGACAACAGGATCTGAGTACGTTAGCT
>N_6772
AACTACCTCAAGAGCCTCCTCCGGAACCAGTCAGGGTTGGT
>N_6773
GGCTCCAGCCCCGCGCCCAACGCGTGACCAAGAGGCCGTTG
>N_6774
ATCACGTGTTCGAAAGGGTTCTATCGGCCCGTCTGGTAAGT
>N_6775
CTCGAGAACTTCATTAGGTGCCAAATAAAGTTGACTGCAGG
>N_6776
GAACGCAGTCGGGGGGAGATCAGGTCTTTGGGAAAGTGATT
>N_6777
AGCATTCTATGCGACATACACGGGCCCAAAACTCGTACTAA
>N_6778
AGGTTTCCTAGCCGACGCAACCGCTATTGGCACTACACCTA
>N_6779
AGACTAAGATCTTTGGGCGACCCAGCGCGAGTGTAATAGTG
>N_6780
CTAGGCGATAAGTCCCCTTACCACATCGAGTTTAGATAAGC
>N_6781
GGATAATCGAATACACCTAACGAGGTCACGGGTGCGCGCAG
>N_6782
AGCATGTATAGGAGTCGACCCTATATTCGTAATAGTCCTCA
>N_6783
CGAGCGGAATGGCCCTTCAACTACTGGAGGTGAAGCAGTGG
>N_6784
CACAGTAATGTGCGGCTTACCACCGTCCAACCTGACTCGGG
>N_6785
TAACCGGATAGGATTTGACGCGGTGTAATGCGGATGCGTTC
>N_6786
AGATCTGACCCTTATTCCTCCGAATTGAATGCCATTTCGTA
>N_6787
TTTGCACTCCAACGATTGAGCCTTGTGCACGCGAGCGTCAA
>N_6788
GCCGTCTCATCCGAGGTTAGCAGGACGCTAAGTTTTTAGGG
>N_6789
GTACACGCGAACGTAGGAAACAGCTACCAGGCATATCGGGG
>N_6790
TGTACTCCGCGCACAGTAGACATACTTGCAGCGTGTATGCT
>N_6791
CAACTTAGGCGCCTGGGTCACTATGAGATCTCTCTACCAGG
>N_6792
GGTTGGGAGTGCTACAGTTTCGTCCATTTATTATCGGGCAA
>N_6793
ACCCTCGGAAGGAAAGCAATCACAGTATATGTCAACTGAAA
>N_6794
GACAGACGAACGCAGGGCAACCAGCAGCTCTGTTGCGGGCC
>N_6795
CCAACGGTCGTGCACGTATCCTGATTCGCACCACCCTTTAG
>N_6796
ATTTGTTAGAGCGTGTTCACCTTAATACCGCCGGATGATCA
>N_6797
AGTTAGGCTGGAGTTATGACCAGAAATTCGCCAGGTAAGCT
>N_6798
TCACATGTTTTAGAAGTGACCGACTAAACTGCCCTCCACAT
>N_6799
GGGTTACTTAAGCAGGGATACTAATTCTGTCTGTATACGGC
>N_6800
CCGACCGGTAATATACGCCTCTAGTCGGTCGGTTAACCAAC
>N_6801
ACAAAAAGGCCTAGTCGCGACCTACCAAAATGGCTGCGATG
>N_6802
CGGCAGCAACGTTGGTAAACCCTGACGGGCCTCCGGAGTGG
>N_6803
ATCGTCGACACGGAACATTTCCAAGACCGAAGATAGGTAAA
>N_6804
CGCAGGTTAAAGCCCTGCGCCAAGCGCAGCAGGCGAACTTC
>N_6805
CAAGGGAAACCTTCTCCGTACCATTAGGTGTTCACGCTGAT
>N_6806
TATTATATTATTCTTGGAAGCAAGAGATGCTCTGGTCAGTA
>N_6807
CATAGAAATATTATAGACCCCATATCTCGACTTATAGCTCG
>N_6808
ATCATTTATGTATAGACGACCTTAGATAGAACCGTCAGCAC
>N_6809
ACCAGGACGATCTTACGGAGCACCCACACAGATTCAGCAAC
>N_6810
GCAAAAGAGGTGTGAACCCCCAATTCGTCCAGGCCAGGGAG
>N_6811
GAAAAGCGTGACGAGTACGCCAGACGTAATCCGATACGCTG
>N_6812
TGTGCACTCGGATTGTCGACCGTGCGTGCTAGGCCGCTACG
>N_6813
CAGGGAATAATTCTTCAGTTCATGGGACGTATTGTCCTGAC
>N_6814
TGGCTTGATCTCGGTGCCAACAGCACAGCGCTTATACAAGA
>N_6815
TCGGACACGAGGGTAGTGCACGTTGTTTTTCTTTGTGCTTC
>N_6816
AGCCTAGTGAGGCATGGCTACAGATACTAAACCAACCTAGG
>N_6817
TTCGTAGCGGCGGGCACCTGCCACAGCTACTAGGACTACGT
>N_6818
AAAAGGCGGATATAGGACCCCTGCTGGGGAGTGGTGGAGCC
>N_6819
GAGTGACATATATGTGCGTCCAATGTACACGCCAGTGGTTC
>N_6820
TCGTTCTTCGAGTGATACGCCGACGGGATAGGATTCTCTAA
>N_6821
GAGGTCACAAGCTACCCAAACCAAACAAGGCAACTATGACC
>N_6822
CTGCCTCGCTGCGTCATCTTCCGAATCGAGCCGGGTAGGCG
>N_6823
TTTACCTATCAGAAGAAAGACTGCCATCAGCTATGCAATTC
>N_6824
TTCAGCGTCTTGCGTCACGACCTCGAGGCGCGTAGTAGAAA
>N_6825
TGGGACCACTGTCCCGTCACCAGGACTATTGGGATGTTGTC
>N_6826
TAAGACAAATCTCGCCACTCCCTTTGGGGCTTTCGCTGCTA
>N_6827
ATGTAATCCTAGAATGTGCTCTTTGTCTTTGACACCAAAAT
>N_6828
CCTGGGACGAAACAATAAGCCAAATCCACAGTCCGGTAAAC
>N_6829
TGTGCCTACTGTGGCAGGCTCATTTCTGTAAGCTATACGAT
>N_6830
GACCTGCTGTCTACACGATTCCTACCGTTTACAATCCACAA
>N_6831
AATACGCAGTTGCGAGGGTCCATAATAAGCATAAAAAGACC
>N_6832
TAAATGACTAAACGACCGATCGTATTAGCGCGGCCGTTCTC
>N_6833
GATATGTTTCGTCTGGCTTTCGGGGAACTACGCATTTTATG
>N_6834
CCACCGAGGAGAGTTGACTGCTCCACTACGGAAGCATAGAG
>N_6835
CCATTATTAGCAAAAGTTACCTTTTCACACAACCGCCCGCG
>N_6836
GCCAGACGAGCAGCGGGGTCCAACATGGGTGTGGGGATTGA
>N_6837
CTAATATCGATCTACCCCTTCCTCGGTGCTGTTTGTATATC
>N_6838
TTGGCTCAAGGCCCCCCCTACGACCTAACACCGCTTGACGG
>N_6839
ACGAATGCCGTGCCGCTCTTCCCGGTTTGCGGTCCGCGTTA
>N_6840
AGGCGAGCATCCCTTGCCGCCCAAAGGTCGATGGTAGCGAA
>N_6841
CGAGGCAGGACTCGTATGGGCGTGGTGAGAGCCGACCATCG
>N_6842
TCGACTCAAGGAGGGCGTTACAATACCTTAGATCCGACGCA
>N_6843
TAGTCAAATACAGTGGATTGCCGTTATGTAAAGGGGGTCAG
>N_6844
TTAACCCTCTCAGGATATGACATTGAACCGCGGTAGTATCA
>N_6845
CTGGGAACTTAAGAGCCAAGCCGCTTTCCACATGGGAAGTG
>N_6846
CTCGTGGGTTGGTGGAGCCTCAATTGGCTCCCCCCGGGCTG
>N_6847
TGGTATAAGCTCCAACCGCTCTAAGTCCGTTGATTTGAGCT
>N_6848
AGTTCATGTTAAAGGGCCAGCATCGCGGCAGCGGACTTGAA
>N_6849
ACGTGCACTGGCAATGCTGTCTAAAGGCCCCCGATACCATA
>N_6850
GGCAGACGTTGTAGACGGGACAGTTGCACTGCAAAGCAGCT
>N_6851
AGCCAATTGATGTGTCAGCTCTGGGGCTACGCTAGTACGAA
>N_6852
GAGAACTATTGTCCTATTCGCCATATTTTACCACTAAACTC
>N_6853
CCGATTCGCATAACTAAGCACAACGTTAGGGGGGCTTCCCT
>N_6854
CCGATCCTCGGTGGTAGACACGTGAATTTGCCGGTGGGGCA
>N_6855
ATCGGATGGGGATAAATCGCCCGCCTACTAAGCACGTTCCG
>N_6856
CGTCCTCGCGATCAAACACCCCCAGTAAGTGAGGTTTCGTG
>N_6857
TCACGGGGATCTGAAGATATCGCATCCACTGTTTACCAAGT
>N_6858
AACATGGAGTCTGGGCTTCTCTAGGTGGTCTACGTTATACT
>N_6859
CTTCCTTGGACGCTGCATCCCGCTATAGAGATTGAGGTGTA
>N_6860
GGTGATGCTTACCCACCTTGCATTCAGAATCACACCCAATA
>N_6861
AAAGGCTTATGCTTACCCTGCGAATGGCGGTCGCCAATCCC
>N_6862
GTACTGAATCTCTAAAAGATCTAAAGCCTGTTCGGGTTGCC
>N_6863
CCGCCGTAACGTTGAGCGTGCTCCTAGGACAGGATGGTGAC
>N_6864
AGCGTCCCGAACCACTAAGCCGGTGACGCACTCGCTCATGA
>N_6865
CCTCTGGTACTCGCTCACAACAGAGGTTGTCGCGTGGACTA
>N_6866
CACTTGTGTTTTGCCCGTGCCAAGTTTTGTGAATAGGTCGC
>N_6867
GGGGGTCTGATTGACTGCTACTACTGACTGCAGTTTGGCTA
>N_6868
GCTAATGGGAGAGAAGGTAACAGGTAATCCGTAAGATGTGC
>N_6869
CAGTGGGAACACAGCGGAGGCGCTCTAAGCCGTGATCCAGT
>N_6870
CTTAAATTTAGCTCATATTGCCAATCTACCTGTGCCGGGAT
>N_6871
GACTCGACTTCGCACTCACCCCGCCAGACATAAGATACTAG
>N_6872
ATTATCCAGTGCAGTCTAAACGAGAGCTAGGCGACAACGGT
>N_6873
AGTGAGTATGCCGGCCCGAGCACACACCAACGAAATCTGAG
>N_6874
AACAGATGATCTGATATTTGCTTTCTCGACGTTTGCAATAG
>N_6875
CAGACAAAAGCAACCTTAGCCACAGAGCGTGACAGAGACCG
>N_6876
GTGACTGTTCCCTCCCGCCCCAATGAGCTTACGAGTAGTGA
>N_6877
ATTATAGCGTGAAAGCTATTCTAGGATGTGAAACGGATACC
>N_6878
AACACAAACGTTCACACCTACGTCCTTGCTGCTCAATGTGC
>N_6879
GCTCTTTTGGTCGAACTTAACCTGTCCAGATGCACTTAGCA
>N_6880
GAGCGCGTAGCATTTGGGCTCATCCGACAGTCCGTGACGGC
>N_6881
TAACATCTGTGTGCGTCATTCTAACGCCGTGTTCAACTCGA
>N_6882
ATCGAGACGTTCAGCGGTTGCAGCTGTGCAGAGATGAACCC
>N_6883
GGGCGAGTCGCGGGTATGTCCAACAGAGCGGGCCATGCTGG
>N_6884
GGATGTGGTTGGTAGTCGTACTAAATGGATGGGCGTAATAG
>N_6885
AGTGGGTTAACTGCTGCCGTCTTCTTTGGTCAGCACGACGT
>N_6886
CCATATCACCAGTAGTAGCCCCTTGTCAAATGAGGTTCCCC
>N_6887
TCTAGGCCATTGGACGAAAGCTACCGCAATCGGACCATTTC
>N_6888
CAGATCTAAGAGATTGCAGTCATCGTATATCGCGGCTTGGC
>N_6889
TCTTACGTAGGGACTTGCCCCCGAGGGGGAAGACAACACCG
>N_6890
CACATGAGCGGGGATCTTTACCCCACGCGTTGGTTGTTTAT
>N_6891
AGGAGAGTCATCGCAACGGACGCCAGGCCTGCCAGAGCAAG
>N_6892
CGGGTCTGCCTAGTAGGAGTCGCACGTCTAGGGCGTACTTA
>N_6893
GGCCGTCGGAACTCGGATGGCAGCCTTGGCAAGGCTAATTT
>N_6894
ATATCCGTTGTATAGGGCAGCGCAAAATAAGGACGAACCTA
>N_6895
GGGAGACGAGAACGATACTTCAATCGGACGCGATGAAAGCG
>N_6896
TTGAAAACTTAACCCCTGGACGCTGTTTCCTGCCAAGCCTT
>N_6897
AACCAGCCGGCCAATGGACGCTTCTTGGTCCATTCCTTATC
>N_6898
GTGAGAACGCTTAAGAGGATCTCTTGCAGGGGTTACGACAG
>N_6899
TTAAATTTTAACAAGACACCCCGGCAGGGGAGCAGTCTTGA
>N_6900
TTTATATACGGCCTATCCGGCTTTACGACTATCCTTAAAGG
>N_6901
TGACTACGCGATCTCCCACCCCCCCTGGACCGAACTGACCT
>N_6902
CGGTGCGTCGTGACGGTAAACGATGCCGGCCCAGTGTGACA
>N_6903
GGTTACCCCTTAGCACACCCCATTGATGAGATTCGCTTTCA
>N_6904
GGGTGATCGGTTGACGGGATCAGGTGCAATAGAAAGTGAAC
>N_6905
GGCGATCAACGGGGGTGTCTCTACGCGCGCGCCATGTGCGC
>N_6906
CGACGGGATCGCAGCATAAACGTCTCACCTTAGTGGACCCC
>N_6907
CGTTACAGAAGGCCGGTTCCCAAGTTTCCTGTGGCAATGAG
>N_6908
GAGGTGGGGACCCTTTCGGCCTACCCCGGAATCCAACCCTC
>N_6909
CTGCTTGAGTCTCATAGTTACCACACGGGCGTACGGTCCTG
>N_6910
GTCTGTGCGATTAGGAGACGCTTCCGTTTCGCACAAGTTAA
>N_6911
TTCTAAGACGCGGTTGTCCTCCAAAACCAAATCCACGATTA
>N_6912
TACATACCTTGTTCGGCTTACTGAAATGAAAGTCAGAAAGC
>N_6913
GCCCACTACTTATCTGTGGACCGGTCAACCCGGCACCTTGC
>N_6914
TACTAGGGAAAATACTACTCCCGCCGAGCCCCGGATCCGAG
>N_6915
AGCATTGTAAATCACTTCAGCGTGCGTCTGGTCGGTGGTAT
>N_6916
CATAGCAAGGGAGTCCATTACGTAGTATTAGTTCCCATAAG
>N_6917
TTTATTGATTCATCTGCGAACTCATAGCGTGGAGTAAGGCG
>N_6918
TTCGTTTGCTTGTGCGCGTCCACCCTAACAGTAGTGGGCAT
>N_6919
AAGATGGATAGGAACCAGGGCTTGCGAAACCCCCGTTAATT
>N_6920
GCCCTTAGATCTCTTCGGAACTTAGCGGAGACCCGACTATG
>N_6921
TAAGTGGCCCCTTGGAGTTTCTTTTTCGAGAGACGATGCTG
>N_6922
CATGCTAATGGGGTATGGGGCAACTAGTAAGTGAGGTGAGT
>N_6923
CTTCCTTGGGCCCTGAGCGTCCCGGAGAAAGGACAGTCCAT
>N_6924
AAGTTACCGTTCTGCATGTACTGGGCTAAACCCCAATATTA
>N_6925
AGCGCACGGGGTTTATTGGACGCCAATGGGTAACCTATTAG
>N_6926
TGGGTGTGACATAACCTGAACGTGTAGTGCGGGTCGTTAAC
>N_6927
GACGATATGCGACGTAGCTTCCTCGAGGGCTGGCCGCCAGC
>N_6928
TGGCCGGCAACGTAGGGGAACGAACATCTCCTTAAGGCTTT
>N_6929
CCCAAGGGCGAGCCATTTGACCATTGTGGGCTTTAAAGTAC
>N_6930
CTGCTGCACGCTTTTGGCGTCAAGGGATGGCTATTAACGGA
>N_6931
CGGACGAGCTTATTCCAGGCCACTATTAAGCGTTTCGTACC
>N_6932
ACGGCGTGAAACACAGTGATCGGCCCTTACGTTGTATACGC
>N_6933
GTGCCAGTGGACAAGTACCTCCCATAAGGCAACGTGCAGCG
>N_6934
ACGGCGCTGTAAACGAATCGCTTAATGATGGGAGGTGACAT
>N_6935
GCATCTACAGGGCCTTAAGTCCTTCACTTTTGTGCTCATTG
>N_6936
ACGGAGTGTCTAAACAGGTACCTACGTGACCCTTCTGCATG
>N_6937
ATAGACTCTGACGCCTGTAACTCGTTTGGGGGGAACGTCAA
>N_6938
GCCTGCATGGGTCACGTAGGCGCAAACACGTGGAAGAGCTA
>N_6939
GATGAAATCTACACCTGACCCGTTCGGGTTACTCCGCCTCC
>N_6940
TTTAGACGGCGTGGGTTCGCCGAGGACTCGGGGACACCCCC
>N_6941
TAATGTATACCAGTTAAGTGCAGCCGCAGACGTATACACTA
>N_6942
AATTCAGCTACTGATTGGCCCCGGAACCGCCCATCGGTATT
>N_6943
AAGTTGACGTTTCGCCACATCTGATCGAGGATGTGGCTCGA
>N_6944
GAAGGGCTCCTACCCAACGTCTTTGGCGATCCGGCATTAAG
>N_6945
AACGTCTCGCCTTATGCGCACAAGGTCCAGGTATTGGAGTA
>N_6946
GCGCCAACGGTTTGTTTCCCCTATCATGAGACAACAAACAA
>N_6947
CGGGGCGGCCTTTTTATTAACCAACGCTGTAGGAGTAGTGG
>N_6948
GCTTTAGAAGCTAAAGGACACTATAGGACAGCGTAACTGTG
>N_6949
TTGGTAGGAGACGTGCGCCCCAAAGGCAAATTCTCCTAGGG
>N_6950
GCTGGGCCGCTCGACTCCGTCAATCCGGGCTAGGAAGGTTG
>N_6951
TCTGAGGATCCCACCCCGTACCTCTACTATGTGTGATCATC
>N_6952
TTTGAATTCGAGCGAGAATGCGCTGGCCGGGTGACACTGTC
>N_6953
GTCCAGAGGGTCCCTGCCCTCTCACGCACGAACCGTGGTTG
>N_6954
AGGATTTGTGATACTTATAACGATCTCAGCAGGAGACTAAA
>N_6955
GAGCCCGAGACTCCGTCGGCCAACACGTGCCCTACTGGTGT
>N_6956
GTGCCAAACGGCTCCTGGGGCCTCCCACATCTCACGGTAAC
>N_6957
CCGAAGGAGCGCTGACGACACTGCTTGACGACCAGTCCAAA
>N_6958
CAAGTATCATGTGCCTGTAGCCACCCAGTGCCCGAATTAGA
>N_6959
ACAATAAGTAGGATGGACCCCTTCGATAGTAATGGTATAAC
>N_6960
GGTACCAGGCTAATTGACTGCATATCGCCTAGGAAGAATCA
>N_6961
CTAGATGCCGCGGCGTTTTTCAGCGAACCTACTGTGCCCAG
>N_6962
CAAACTCCCTTAGATCGTAGCCTCATTATTGATGCTGCTGA
>N_6963
CTCATACCCACTAACTGTCTCCAAGGGCACCGAGATGGTTC
>N_6964
AATTCGATTCCAATGTCCCCCCACATATGTCACGTGCCACA
>N_6965
TAACGTAGTGAGAATGATAACAAATCCTGGACTCTTGGAGT
>N_6966
ACCACGTGATCTGAGACTACCGATCTATGCTTCCGCCTAGA
>N_6967
CTCAGGAGTACACAGGCGTCCAAAACGAACAATTTGACCAC
>N_6968
GTGGTTTCCCTCCACTAACGCATAACCCCTGCCGGGCTAAT
>N_6969
CTGTCCACTTTTAATAAATTCAGAAGGCGTTTTGCGGATCT
>N_6970
GAGCAACAAACCCCTTCATCCGCTATCAACCTATTTACTCC
>N_6971
GCACTGTGACCCTAGTAAGTCCATGACTTGAGATGCTTAAA
>N_6972
GCCTTAAAGAAACATGACCGCATCTGGGCGCTCGGCGCTCG
>N_6973
AGCTAGCACAACACGTCACTCGTTGCAGAAGTGGGCCGTCT
>N_6974
GGCGGTTCCGCTATTCACGACTATCCTGGTATGATTCCGGG
>N_6975
TAGTAGCGGTAAGGGATCCGCTTCCTGTGCATCAAAGAGGG
>N_6976
ATTCTTTTCGTATCCGGAAACGCTCACCCATGGATTCTATT
>N_6977
GCTGCGTCGGATGAACCCTGCGATAAGGTGTAGTTTTGGAA
>N_6978
GAAGGAACCTGTGCATGGCCCTTCAGAAATGTCCCACTTAA
>N_6979
GCGACTCATAGGGATGTGTTCGTGAGTTAATCTTTGCGCCA
>N_6980
CCTCGCCCACTTAACGAGTACACGCTCCTTGACTGGATAAA
>N_6981
ACCATAACCTGGCAGTAGGTCTGGCGAATCACTGTTAACAA
>N_6982
TATGCTTAGTACTCGAATGACGAACTGCGCGAGTCGGTGGC
>N_6983
CCGTGATCATCCGCAGGTGGCGACCTAGGCAACTCGCCGAT
>N_6984
AACATGTGAATTCTGGCTAACCCTGTGCGGACAATCTACGC
>N_6985
CCGGCCTCTGTCCATAATTACGAGCGCATGTTGCCCCGCAA
>N_6986
CTAGCCTCATAGTGGACGTGCTCTGGCACCTCCTAGTCTTA
>N_6987
CGAGCTAAGCCCGCCTACAACGCATTACGACCACGTTCATC
>N_6988
AGCTCCGCGGGCCCAAAACACGATATTTTAGACGGTGTCCA
>N_6989
TGCGGAGCAAGATCGGCTATCAAAAGGCCATGGGATCGTCG
>N_6990
TTGGAGTTCCAAGGCCTAATCGCATCAGAATAGCCTTATCA
>N_6991
TGCGGGTGGGGTTACCGATACTTCATGCAGTATACATACTT
>N_6992
TTTATCACTTTGAAATATTTCCAAGGAACGTAAGTACGTGC
>N_6993
TTCACAGGGTACATGTAGAGCACCGTGCTTCCGATTGCTAG
>N_6994
GGGTCTGCTCCGCCCGCGTTCATGACGGCTGATCAGGTGAG
>N_6995
ACCGACTTAGACTAACGAAACGCCTAATGGACAACTGACTA
>N_6996
ACCACTCCCTGAGCGGGTGTCTCTCGTGACCAAACGTATTT
>N_6997
ATCCCCTTTTTAAGTGTTGGCGCCAGTCACTCGCGTCGAGA
>N_6998
AGATCCGAGGGAACAGTTACCTGTAGCCCCGCAATTGAAAT
>N_6999
GCGCCGCCAATGAGTGGCCCCCCCCATGCCTAGCTACCGCC
>N_7000
ACACCAATTGACCGTTCTAACTGAACTCTCGTAAAGGTAGA
>N_7001
TTATTATCGCTCTGTCTGAACCATTAGTGGAAGGCCTGCCA
>N_7002
GATGTACAGATGTTAGATGACCCCAATCCGTCCCACCCGCG
>N_7003
CGTGCATCCCGTTTCCTGGTCGATCGCGCCTGGATAACACA
>N_7004
CACTGACGATTTCCGTGGGACGGCTTATGGACCTTTTAACT
>N_7005
GGCGTTATCGACACTATAGACGAGCTTACGTAGGATACCTC
>N_7006
TCTCTCGAACATACTAAGCACCACTTTGACACCGGGCCTAA
>N_7007
GTGAGGCTGTGTTGTTGACCCACACCAGCCTACGTCATACG
>N_7008
CGGGACTCTTTAACGCATCCCAGACGCTCTAGTGGAACTTT
>N_7009
AGGTGGAAACGGATGCCCTTCGAAAAGAAACAATAGGATCA
>N_7010
GGATTAACAATTGGAGCCCTCCATGTACGAGGCTCGGTACT
>N_7011
AACCGACTGGCCGGAAAGTGCCCGTAACATCGGAGCAGCTG
>N_7012
CCGTCAAGGCCAATTTAGAGCGGACATTTAGGCCACCCTAT
>N_7013
TACTGGACCCCTCCCCACTCCGATTACGTAATCCAGCGATT
>N_7014
AAATCCGCATTAATACCGAACTTAATCAATGGTGAGCTGCC
>N_7015
TGGATCGGTCCGAAGAAATACATGTGTTGTCCTGATTGCCG
>N_7016
TGTCGAGCGTGGGGCCGATGCCGGCGACCTTAATCTGAAAT
>N_7017
GAGACCGCTGTGAGACTGACCCGCAGTCTATCACCCTGTGC
>N_7018
GCCCTGATCTTTCACGCGGCCTAAAAGTCAGTCACTACTTC
>N_7019
AGTGCTGCATTTCTTATGTACTTGGGTGATAGGTCGGCAAG
>N_7020
TCTTCTCGTATTTATCGTGTCTCTACGTGTTAACGCGCTTC
>N_7021
AATCTCGTAAGCATGAGCGACCGATTGTGACCTCAGGAGGG
>N_7022
GCTACATGGAATGACCCGCACATCAGTCGGCGCAACATAAG
>N_7023
AGTTAGGCTCCGATACGCGTCTTCCATAAATTCTCTTATTA
>N_7024
GATTAACCTCCAGTCATGATCCTCAGACGGACTTGTATATT
>N_7025
TGGATCGTGTCCGGTCGCTGCCAGCTTGGGGTGGGTGATGT
>N_7026
TGGCGTTAACTGGGTCATTTCCTTCATATGACCCGGGTCTA
>N_7027
GGCGACATCACCCGAAGCCTCGCTTATTTTCTAACCACTCA
>N_7028
GAAAGGGACAGCGTTGATAGCCACCCTGCGGCTCGTCCCGA
>N_7029
GGGAATGTGCTGCACTAATTCTGCTACCTCCTCTCCCCGTA
>N_7030
CCTCTGCAAACATCTAGCTTCACGTGTCTCAGACAGCCTAT
>N_7031
TCGGCCTGCTGGGCAGAGGCCGTCGTCTACACCTACTGTAG
>N_7032
CAAATTTCTTAACGAGACGACATTCACGTTCTAATCGCCTG
>N_7033
AATGCTTCGCAGGCTGGTTGCTGTAAGACGTTTCCTAGTAG
>N_7034
ATACAGACGGGGCCACCGGACGGCCGGACCTTCCACGCCCA
>N_7035
TGACGACAACTGATACCTGCCCTCCTTTGCGACCTTGACAC
>N_7036
CGTGCCGGGTGGGTATGCTCCCGGTTACCCGGTCACCGCCT
>N_7037
TATGTTTACCCGTTGCCTAGCAAGAGGCGATAAGATTTGGT
>N_7038
TGCTCAACACTTCCGATATACCTAAATAAGTAGGGATTATA
>N_7039
CCTAGGACAGGAGATATTTGCCCGTAGGTCCCCCGAGGCTT
>N_7040
GAGTTGCCTAACTACTAGCCCATATTGCACCTGGACGTTGC
>N_7041
GGATACAGCCCGAGGTTGCCCAATCATAGTTACTCCCCCCT
>N_7042
GGGTTACATTCATGTAGTATCCCCGAGAGCCCGAGTGTGAT
>N_7043
AAAACGTAGGCAGGCCTTGGCTACTTTTTGCCCTCAGTATA
>N_7044
GCATTATATGACAAACCTTACTTTTGCAGCTTTGTTCAAGC
>N_7045
AGTAGTAGGGTCGACTTCGACGGGAAGTTCGCCGCGGAAAT
>N_7046
GATCCCAGGTGTGATCCGGTCCAATAGGGTTATGAGTATTT
>N_7047
ATTACACCCCTTGAATCCTCCATCATCGTTCTTAGTTAGTG
>N_7048
TGTCCAAGGACCAGAAACTTCACTACAGGACAGACCGGCAG
>N_7049
CAGCGGTTAATCGGAAACCCCCCAGTCCCAGCCCACTAGGA
>N_7050
GCCTGGAAAACTGTACTCAGCCGTTTTACTGGCCCACAAGA
>N_7051
AGCAAATTGTCCTTGTACAACGTCCCCCCTCATATGAGTGT
>N_7052
GAAGGAGCCTAGTGAATGTGCGCAGCCAAACGGGGATGTCT
>N_7053
GTCCACTCTACACATGGCACCTGGCAGGGCTCGGGCAGGAG
>N_7054
CGCTCTATGTCGATATGGAGCTAGTCAGGTTAGTCCAAGAC
>N_7055
GAGCCCTAGGGGGGAGATTCCAATATAGTATTTCTAGTTCA
>N_7056
AGGCAATATAGAGATGTACCCTAGCGCATCATTTCCCCGCC
>N_7057
CTAAAATCACTAAGGCCGGACTCGTGATGACAGATTGGGGG
>N_7058
AATAGAGATCGGGGTTCTAGCCCTATAAGCTCGCGCCCATA
>N_7059
TTTCCATACCGCCCAACTCGCGCGCGATCGGGGCACGATGA
>N_7060
AGGGGTGGGATGAACCCTTACATCACACCCCCCGCTGCGAT
>N_7061
GCACACGGGCTACCACGGTCCTTGGGATTTGATGCCCCCCG
>N_7062
ACATCAATCTGCGGGGCTTCCAGTATTGTATACAAGCTACA
>N_7063
CAACGGCGCATTACTGTAAGCGTAGGGTAAGTGACGACTGG
>N_7064
AATTCCCGATAGTAGTTTGTCCTGGTGGCCTGCGCCTTCTG
>N_7065
GCTTCGTGGTCAGTGATATTCTTACTGGGATAGGGTTGTGG
>N_7066
GATCGTCGAAGTTGAAGGGGCCCCCGTAGTGACTTGGACAA
>N_7067
TAGCGTACCTACATTTCTAGCTGCTAAGCAGTAGGGTCCCG
>N_7068
GTCCGTCAACGCGAATGTGGCCGTGCCGTGGTGAGCTCCTG
>N_7069
GCGCGCCATAGCGCTCTTATCCTACTCTACCATGTCACAAC
>N_7070
GGTCACGCTTGTCTAACTCCCCTGGGAGGAGGGAGTGCTCA
>N_7071
TCACCTGACGAAGATTCCGTCGCTTCGCGTGGCATATCGTG
>N_7072
GAGGGTTTTTGCGATGCCGGCTGTTCTCTATCTAGGACGAG
>N_7073
TTAACTGGGTTAATTGGGATCCGGATTCGCTGCGGCATGGA
>N_7074
ACGTGTGTCCGACTGTGTATCTATGCGGCGCCTTCAAGCAC
>N_7075
AGTACGTAGATGTTCTTGTGCAATTTTCCTACCTCGGAATG
>N_7076
CCGCCGTATCTGTTTACATCCCTCCATGATACTGGGACTGT
>N_7077
TTTAAGGATGCCTCTTAGTGCAGAATACAATTAATAGATGG
>N_7078
GAAATTCGATGCTGATTTCACGCGGGTGCCCGGTGAGGGGG
>N_7079
CCTTTATCGGGTTGAATCCCCCAGTCCATGCTGCGTTTCCA
>N_7080
AAGTACGTCTATCATATTCCCCCGCTAGTCGTTACTACGGT
>N_7081
ATGTACGCAATGGGGACGGACTATATCTTACCGATCACAGT
>N_7082
TTTAACTGTATACTAGCAGGCGGGTTGCGCGAATTCGCGGA
>N_7083
GCCTCCTGGCGTCGCTATGTCTAATGGGGTTTCTTTGTGGC
>N_7084
TTGCGATCCTCTACACCGCTCTCACCTAAGCATACCGAGCT
>N_7085
AGGGGTCCCGAGGCCTGTGCCTCGGATAAATGGGTGCCTCC
>N_7086
AGCCTCACGCGGGACATAGGCGCCGCAACCAGGTGTCGGCC
>N_7087
GTTCAATGTCGACACTTGTGCTCGATGGGGGAAACGCCTCA
>N_7088
AGTGCTGTCAACGCCTGTGGCCGGTCCTACTTAGTGCATGC
>N_7089
GAGTACCGGTCTGGATTCGGCACTCCGCATTAGGAATGGAA
>N_7090
GCTGCGGCAGGAAACAATCGCTCGCATACCTATCCTTGCGC
>N_7091
GTAAATTGATAAGTCTGACCCTCCGTTGGATGGGCATCCAC
>N_7092
TTCTTCTTGGGCGGTTACGCCAGCTATTTAATGCTCGCGAA
>N_7093
GAAGCTCGGGCTGTGAACCACGTTTCTTCTTGCTTTTGCCC
>N_7094
ACATGCTTCTCGCCTGACTACGTGTCCGTTGCTGCCTATCC
>N_7095
AAATTTGAGCCCTAGTATAACCGGCGTCCCAGCGTGTACCA
>N_7096
CCTGTGGAGGTACCGCCGCGCGCGGTATAAGCCCGAGTCTT
>N_7097
ATACTAGCTTTCAACACTAGCTGGAGCGTTGCGCTCTCATA
>N_7098
CTTTCGTAATTGTGTCCTAACGTCAGCCGGTCCGGAAAGTT
>N_7099
AGACCGCCTTGTCAACCTGCCTGAGATATACTAGGCGAATG
>N_7100
CGGATATGACACAATGCAGACGCACTCCTTCGCTCCCCCCT
>N_7101
TTAGAACTAGCCGCTTGATCCTCCGCCGGCATGGATGTTAT
>N_7102
AGGGGCCATCACCGTAAGATCGCTCTCGCTCAGGATTGTGT
>N_7103
GTCTGAATTCTTTGAACCCGCTGTTTTATAGAGCGCGCATA
>N_7104
AGAGACTGCACTTCTTTTCACTGGATGTGTAAGGCGTTAAG
>N_7105
TTGGGAAAGGGCTCGTAACACAATTTCCAGAAGCACTAGGC
>N_7106
TAACGCTGAAGACTCCGATCCTCCCAGGAGCTGGACGCGGT
>N_7107
GCGACGCACCTTCACACTTTCAGATCCCACTTAGTTGGTCT
>N_7108
CGGCAGCCAAAGCCTTCTACCTATCTATAGCGGGAGGCTTG
>N_7109
GTATAATCCAATACGGTAGCCACCGTATCCGACGAGCACAT
>N_7110
AATCTAGACAGCTACGGCGCCTATAAGGAGCATGTTCACGT
>N_7111
TGTCGATCCCCCTTTCAATCCTCCACAAGCGCTCCTGTCAT
>N_7112
TGTCACCCTGCACCTCTGCCCCACGTCAAGTCCGATAAACA
>N_7113
ACGCCCTCGTCCGACTAAGCCACCTTAAAGGGCCTCGATCA
>N_7114
CATCTCCTACGCGAGTTTTTCAACTCTAGCCAGAATAACCC
>N_7115
TTAGTTCCCTGGCGCCCGTACTAGACGGCTGCCCCCAGAGG
>N_7116
TTAGCTAATGGGGACCTTGCCTGCACCAGAGCTTTAATTGT
>N_7117
GGGAAGGAGACGGTACGGGACTTTTCCTCATTACGTATACT
>N_7118
GTTTTAGGTCCGACATAAACCCATGCGAGGAAAAACCACTT
>N_7119
GTCAAACATAAGAGATTTGCCGTGGGGGAATATACGCACCC
>N_7120
GATTTGCACGTGGCTAACTGCGGATACCAACTCGCACATAA
>N_7121
CTGGCCTAGTATACAATGAACGTAGAACTCGGGAATTGCTC
>N_7122
CCCCTTGCATAAAGGTCCCCCTATACAACGGTTCTGGCCGA
>N_7123
AGGTTTCGGGCCAGTGTAAACAGTGTTGCCGCTTGTTCGTA
>N_7124
TCGCTTCATCAGACACCCGGCCATGTCCTTTCCGTACCTCC
>N_7125
GCGATGGAGGGTCGGACCGCCAAAGGGCTAATCTTTCGGCC
>N_7126
GTTCTGTCGGTGCAAGTCGTCGAATTCCGTATAGCACGAGA
>N_7127
GGCACTTGCGTCCGCAATGACGCAATACCGGCTGCATATCC
>N_7128
CCAGCGTCCCGAACACGACGCGACTCCGGATCACGTATGAT
>N_7129
CGTGTGGCCTTTTGCGGCTCCCATTCGCTCCGAATTAAATT
>N_7130
TGCAGCTTGCCAGCGGCTAGCACAGCGTATACTACAGGAGT
>N_7131
CTACCCGTTCGTGAGGATGACCTTGATACGATCTTTATCGC
>N_7132
CAGGGTCCAAGATAGCCCTCCAGGTATTAGGACGGCGTATA
>N_7133
TTATTCTGGTTCGGGCCGCGCGTAGTGATGATAATAGGAGA
>N_7134
AGCAATTGCGCCGACGTCTCCCAATCACATATGGAGGAGTA
>N_7135
CACAGGATATCGCACGCCATCCTTACTCCCTGCAAACCAGA
>N_7136
CTATCGTCCGACGCACTCTACAACGTAACAGACTACCTCTT
>N_7137
GATCGCCACCTCTACAACTCCTCAAAATAAGTGACAGTTTA
>N_7138
CTGACTCCACGGTATGGTGGCACACGTGCGCCATGCAGGTA
>N_7139
GTGCTGACAACTCAGCGGTGCTTATTGTCAGGCGAGGCGTT
>N_7140
GTGTAATCGATTGACTAAGACTTATTAGGCTCCACCCGAAT
>N_7141
ATAGCGATAATTGGCCGTAACACTTAGGGCCAACACAGTCA
>N_7142
GGACTTCGCTATCAGATATCCGCCAGAGAGGTATCGACGCC
>N_7143
AATACTCGTACGAACCTGCACGCCTCTAACTTCAGTGGGCT
>N_7144
GAAACACCCTTCCATATTAACACCCTGTAGTGAACAATGCT
>N_7145
AGACGCCGGTAAAGATATTCCCAAATTTATTACTAATAGGC
>N_7146
TTTAGAACTGTTAGACCATGCGAATCTGGGACACTCCCGCA
>N_7147
TAACTTAGGTGTCGCAAGTCCGATTACGTTCCGCAGAAAAC
>N_7148
CTAATTGTGGGGGGACACCGCCATGTCGTCGGTTCATTAGA
>N_7149
CCTGAGGAGTCAACGCTCTCCGTACTAGGAAGCCAGCCATT
>N_7150
GGCGCCGTCTTTTATGCTGACAGAGTAGCCATATTCTTTTT
>N_7151
CGTATTCTAGCCCGACGTAACTCCCGCCCGTAGACTCGTCA
>N_7152
ACTTGGGTCGTCCACCAGATCGCTTTCTCGGATAAAACGGG
>N_7153
CGTAGCGCTATGGGAGTCTCCGTAATGCTCTGTAGCCCGAA
>N_7154
GTAGATTGGACTAGGACGTACAAGCTTAATGTATTAGGCCT
>N_7155
ATTTCTTAGCCAAAACCTCACGCCCAAGCGTCCAATCCAAT
>N_7156
ATTATTACAATCAGATCTGCCTACGTCGTGGTCCATTTAGA
>N_7157
TGGCTGCTCCGATACAGGACCCTCCTCACGTATCACTCGGT
>N_7158
ATTTAAAACCCATAGTTTGTCAACCTGGGCCCGTGTGGGCT
>N_7159
GTCGCTTTTATGAGACGGACCGCTTCGACTGGCCTGTGGGG
>N_7160
TACATTTATGAATTAATGCGCCCCTAGGCCGTAGAGAATTA
>N_7161
CTAAAGCTGCCCATTGCAACCTTCGGTCGGTTGAGTGTTGT
>N_7162
CAAGGGTGATATAATATATGCGAAGCCGTCTAACACTGACG
>N_7163
CAATTATGAATAGTAGCGGTCATGCCATACTATCCGAGTAT
>N_7164
TGACTCCTAAGTAGGACACTCTCCCCGATAAGTTAAGTGAC
>N_7165
AAGCTCAATGAACCGAAGCCCCGGGCCTTGCTTCATAGACA
>N_7166
CTTTACCCGTTCCATTATTTCGGGTATTACCTCGGTGGGTG
>N_7167
CGGGGTGCTCATTTGTCATACGCAGAATCTACAACGTAGGA
>N_7168
GATAAATTCATTTGCCGTGGCGCCGTCGCTCGACGCTAACG
>N_7169
CTGCTAAGAGACACCAATAACCTCGCGCTGGATTACCTATC
>N_7170
GCCGCTAGAGAAGACTTTAGCCTTATCATGCACAGAAATAT
>N_7171
GCTTGCCTTGCATGCGGGCGCTTTGACTGGCATTGCGCGGT
>N_7172
CCGCGCGTACTATAGTTTTACACCATAGTCCTAGGCTGGAC
>N_7173
TAAACACACACCCCCAGTCTCGAAAAGGGTGCGAAACAGGA
>N_7174
GACTTGGCCCTCAGTGTTACCGTGTCCCAAAAACTGAAACT
>N_7175
GATACCGAGCGGTAGGTAAACGGTATCTCCTTGGGTGGATG
>N_7176
GCACTAGTCCGGCCTGCTCGCCATCGTTGCGGTCTACTCTT
>N_7177
ACTAATTCACACCGGAAGGCCGCCCCGCCAGCCAACTGTCA
>N_7178
TGGGCATCTGCACTGACTGACGCGGAAAGGTTATTGTCGGG
>N_7179
GCGAATACGTTCGTTTGTGGCCTGGCGACTGCCCATCAATT
>N_7180
CAGGGTAATCTGCTGGAGCCCCTCACGCTTAGACTACATTC
>N_7181
ACAGCAGTGGATCAAAAAACCTAACGCACATTATTTTGTGG
>N_7182
AAGTATTCTCCCGAATTCATCTGGGCCGCCTTCCCGCGCGG
>N_7183
TCCCGGTCGCAGATGATGATCTGGAGATATATTCCGCCCGA
>N_7184
TGGCCCAAGCGGTCTTTGGGCGGCTGCGCCGAGCTCCGCAA
>N_7185
CTCTCATTCAAGGTGTTCAACCATAGCCCCTCGCACGGATC
>N_7186
CTGAGAAGGTGGCCGTCGCGCCGAAGCCGCGGACCATCCGG
>N_7187
AAGAGGTTGATAGGCCCAGTCGGACCAGCCGCGCGAGGGCC
>N_7188
CGCGGGTGTTTACTCCGTGACGTGGCCGTCCAGCAACTGAT
>N_7189
ACGTTTTACAGTTGATCCCACCTCGTCCTGGCTCGCCTAAG
>N_7190
ATTAAAGCAGCAGTGGTTTTCGCTTCTCCATTCCCGGATTC
>N_7191
TTGGGTGACATAGTGAAAGGCTAAATCGTTGAAACGGCGGT
>N_7192
GTTAATATTACACCACTTTACCCTGCAGGAGCGCGTCGAAT
>N_7193
GTACATTGCGTAGGGATTTGCTTCGACTTAAGGGGCCCCAT
>N_7194
AATGCATGGGCGGTTAAGAACACCCAGACTGTCGACAATGA
>N_7195
TGATCCCCATCCCTGGCGCCCCATGCAACGTCTTACTGGCT
>N_7196
TGGCATCCGCGGTTCCGCTGCTCTGCAAACCTCGGGTTTGA
>N_7197
ATGTGATTTTGGAGAACCTCCTGACGCTGGTGTAGCCGTAA
>N_7198
AAGTATTCCGGGACAGAACTCACGAGAGAGAAGGCATGTAA
>N_7199
ACACCCAGGGGGAACTGTGCCGCTCAAGTGTCATGTGTAAT
>N_7200
TTCCCCGATACAGGAGGTAACGGTTTCAGGCCATGTAAGAA
>N_7201
TAGTCTATTGCTTCTAATATCGATAATTTACCTGTGGGACG
>N_7202
CGGTCTATTCCACATAGATACTTACGGCCCCTCGTGTTGTG
>N_7203
GGCAATCTCGGTAGGCCTAACCAACCGTTTCCGCTCTCTAT
>N_7204
GACATTGCGCTGACGGTGTTCCTTATATTCGGCCAATGGGA
>N_7205
GAATGGAAACAACCAACTCGCCCGTAAGTAGTAACTCCCAA
>N_7206
TAATTATAGTTGTAGGATCTCTCTATCTACTCAGTTAGTTA
>N_7207
AGCAAATTAATTTCGTAACACCGTCCCAGGATAATTTTGTG
>N_7208
CGTTCTCAGGTATATCCCCGCAAGGATGCTAGGTCAAGTAG
>N_7209
ACAATTATCGCGGCCTTCCTCAGCCAAATTCGTTCACAGTG
>N_7210
GCATCGCTAACAACTATGGACATTAAGGCTTCAAATGTTAA
>N_7211
TTCATTTAAGGTCCCTTGTACGGCGACGTCGCTTCGACAGG
>N_7212
GCCTGTTGCACTGCCTTATGCCTACTCATGTGTAGTTTTAC
>N_7213
TCAGCACCGCTTCTGATGGTCTGGTGCTTACAGTACTAATT
>N_7214
GGTTGCGAGATCTTATAGAACGAGATCCAAAAGAACTATTG
>N_7215
CGATTTCCGTCAACCAGTAACCTTAATGATGATGCTTGCGT
>N_7216
CCTTTCACGCACAGGTTATCCTTCGAATTTAGTTCCGTAGT
>N_7217
GACGTTCATGAAAGGGTTCTCCTGGACTAGGGCTGCATCTT
>N_7218
CATACCGGACCGTATGGAGGCAGTTTGACAGAGGTATTGCG
>N_7219
TTATCTGCGGCAGATATGGACGATAGTGAATACTAGCTTCG
>N_7220
AGCGCCGCACACCCGGCCACCACGGTCACTTTGATTACAAT
>N_7221
AAGCGTAACACTGGGGGTAACTCGCGCTCCCCAATCGAGTA
>N_7222
GCAAAACCAAGGTGTGGGAGCCGGCTCTGGATGCTTGAGCT
>N_7223
CCGGTAATGAGTCGGGGAACCGACAACCTCTTTGAGGAAAT
>N_7224
TAGACCTATGGCGGTCACGCCACTGCAACTGTGTCCCGTTA
>N_7225
AACCGGACGCGCGTGATAGGCGACTGAGACACGCGCTGAGT
>N_7226
TGTTATAGCATAACGTATTCCAGCCTGGTAAGATGATAAGT
>N_7227
ACCAGCTAGCGCACGATGTCCGAGCAAGAGGGTGTCGCCAT
>N_7228
TTAAAGGAATTCTGCGCTAACTCACCATGGCAGCTGACAGT
>N_7229
TAATGGCTACGGTCATTTGTCGTCTGCAAGACGCTAGGAAA
>N_7230
GGCTACGACTTGTTTACCCCCGTAAGACCGCCGCCCAAATC
>N_7231
CTAACGATGTCGGATTTAAACGGATGAGACGCAAAGCTTAG
>N_7232
CCAATCGACGTTTAGGGACACCGGCTCTTTGTCAAGGGATT
>N_7233
GTGGCTTAGAGGGTGACTGACGGTGTGGTCGCACAGATGGG
>N_7234
GCTTGGAGCTCATTGTTTTGCCCATACGGTATGGGGCATAC
>N_7235
GGGCGGTTCCGGTTGCCTTTCCCGAGTAGATCTTATCTTGC
>N_7236
GCATGGGTAGCCCCGACCTGCCAATCCGACTTCGTCGAATA
>N_7237
GCAAGACTGTGGGCGTTCTACGGAGTGCACGGAGGCTTCTT
>N_7238
GGGGCATCTCTTCGAATAATCATGAATGCCCGGTCTTTGGA
>N_7239
AATCTTTTGCGACACATCGTCGTAGGTAACGTAATAACGCC
>N_7240
GAAGCTCGGCCATTGGAATTCTTCAGAGCTGGATTTTTGTC
>N_7241
AGTGCGTGTAGCCGGAGTCTCAGATGGAAAACGTGCGCCCA
>N_7242
TGCCTACGATCATCAATTTACCAATCATGGACAGGTACCGT
>N_7243
GACGAGCACATATAGCTCTACTGGTGGGCACATCACGACCG
>N_7244
GGGTGTATTTGATAGGAGACCGAGGTTACCGTAAACGCGAG
>N_7245
ATATGAAAATATTCCGTTGTCAAAGGGAGCACGGATGCGTA
>N_7246
AATGGAGTAGGAATCAACATCTGCGATATGTCGACGAGATC
>N_7247
GTGAGACACCCGGAACATGCCGCGAAACCCCGGTAAGGATA
>N_7248
CCTGCGTCGGCTCGAGGTACCGGTCTTGCATCTGGTCAGAC
>N_7249
ATAGAAATCGTTTTACGATCCTGAAGGTGGGTTAGTGTAGC
>N_7250
CGTGAACCCAACACGTGACTCCTTTTCCCGAATGGATGGAC
>N_7251
GACGGAACACTCGCGGAGAACTTGTCTATAGGATAACTTCA
>N_7252
ATGACACCCGAACTTTATGACTCGTCGCATTATAGACCGTG
>N_7253
GCGCCTATAGGACCAATCTTCGGTCGGGCACGGACATGGAC
>N_7254
GTGCCCCATTCGTCCTGCGGCCTATAACGCTATAAACAAAA
>N_7255
TGCGAGTGTCATTAACGTCTCTTGAGCTCCAGTATATACAG
>N_7256
GTTGCAACACCGATTACGCGCTTCCTCTCAGTAGGGGACTC
>N_7257
CCAGTGTGGGGTGGACCCATCTAGCAACGTGTCTTCGGGCC
>N_7258
AGTCCTCTAAGTGCATAGCACTTTAAATTCCCGGCGTCAGA
>N_7259
AATAGAGCAGACGAGCCCCACTTGTAGAAGAGTAGGTTCCG
>N_7260
TTTCACCGAGACTCATTGCGCCTGGGGGGAAGCAACCCCCC
>N_7261
ACCAACGCGCGTCCACCTTACCGTAGGCCCACGGTAGCCAC
>N_7262
GAGGTTGACCAAGTAGGAGCCTGAGCGTCTGAGCCATTGTG
>N_7263
GTTTCCCCTTGACCGAACGGCTGGCTGATCTCCGACTATAA
>N_7264
AAACTAGGTAGTATCCCTGACGCAGGGATTTTTGGAAACAA
>N_7265
GAGAGCTGGACTTGTATCCACCCCATTTGTTGTCCGCTCCA
>N_7266
TACCGCGGGGATTATTCACCCGACGTGCCCGATCTCGTCCC
>N_7267
TCAGTTAGAATCTGAGTCATCTATTCAGATGCCTACCAGGT
>N_7268
CGTGTGGACCTAATTTTAAGCGCTTACGCTCTTATACCCGC
>N_7269
TGAGATCAAAACGTGTGCGGCATAGACCCTACCGTCCTTTA
>N_7270
ATTGCGACATATAGGTCCCGCCGATATGACTCCGTTCAATC
>N_7271
GTACGATTGACTCGATGAAGCCTTGACGGTCCACCACACCT
>N_7272
CTGCACATGCAGGAGTCGGCCAAAGAGCGACTACGTGCAGG
>N_7273
CAGCGCCTGGGCCCAAAAGACAGACGCGGGTTACGTTGATA
>N_7274
GGCCTATTGATCATTCCGTACAAGGTGCTAGCATCGATCGC
>N_7275
TAATTTCAATATCGGATGGGCTGGTTATAGACTACCACCCG
>N_7276
TGCCCCTTGCGAGTCTTCTCCTGAGTGGCCCAAAAGGTTTT
>N_7277
AACGTTGTACTTGAGTTACGCCTAGTCCTATAAGATCGGCA
>N_7278
ACGGAACGACATGTGCTTACCAAAGGGCGCAGTCGATCCAG
>N_7279
CAAGAACTTATACCCTTATACTAACCCCATGACAAGCGGTA
>N_7280
CATTTCGGCGCGGCAGCGGTCCCTCAAAAGATATGATTCAT
>N_7281
TATAATGCAGGGACCGAAGCCCCGGGACACAAATCCAACTT
>N_7282
TGAGCGCCCTCGATCGTATGCGTTAAATCACGTCGGCTATT
>N_7283
CCCTTGAAGGCAGCGCCAATCAATGAATAGAGAGTTCGACT
>N_7284
TCTACCACGACCGTTTTTCCCGTGTATCCTGGATATTCAAG
>N_7285
CAATAGAGCGCCGGCTGGCTCCACGACGCCCGTTCCTTGCT
>N_7286
CGTGCTATAACCAAGCAGAACTCATTCCTCTCGCTAGACTG
>N_7287
ACTGATGGGTGTTAGGGACTCTTATAGTAGACTCTGTCGTA
>N_7288
GTGGCTGCCTACGTCTTAAGCCGTGGAAGTCTAGAGCAGCA
>N_7289
GCGTAACGCGAATCACGCTACGAGTTGGTTTAGTCGCATCA
>N_7290
CCCCAAGCTAAGAATGGGGGCTCTATGTGGTTAGCTGCCAC
>N_7291
CAAAAGGTCACAGGGGTCGCCCAGTGTGGCTTCAGTCTGTG
>N_7292
AGTTCCCAAACGTCAGTTACCTAAGGGCTTCTAGGTGCAAG
>N_7293
GCTTCGCCAACGGTCAAAGCCCCGGAAGTGAGTACCATGGC
>N_7294
GATACATTCTACGGGAGTAACTGCCGTCGAGAGCTCAGAAA
>N_7295
GGGCAGGACGACGCGGGCGACCCATTTCTAAGGGTCAACGC
>N_7296
CATACATCATCTTACCAGCACATCCAGATTCGATGGCAATA
>N_7297
GGTGAGCGTTTTGTAAGCCACGATTAGACCCATCCGGACCT
>N_7298
CTCCCCTTAGAGTTTAGAGGCTTGCTGAAAGATCACGAACT
>N_7299
AGGGGGCAGACATCGCCCATCTAGATACCTTTGTAAAAGTT
>N_7300
TGACATTCCGGGTTTGAGCCCTATTGGATGTAGCGGAGACA
>N_7301
TGGACCAGCTAATAGCGGCTCACAGTAGACCGAGAATAGCA
>N_7302
TCCAAGGGTCTTGCTGCCTGCAAGTCGCGGCCATAGAACCC
>N_7303
GCGCGATAGAATGCAACTAGCTCAGTTGATTGACTGTATCC
>N_7304
TCTAGGGATATGACGCAGTGCCGTGCCGGACCCTTCGCGCT
>N_7305
TACGTGTCAACGGATGCTTGCATCACAGGAGCTAGCGTGCA
>N_7306
GGCTGCGTACAATAGTAGATCCCGTGCGAGAGTTGGAAGAT
>N_7307
TTGTACACGATTCTCACTTGCGACGGACCACGAAGGAAGTG
>N_7308
GTTTGACAACAGGATACGCACCGAGAAGCGCCTGCATCCAG
>N_7309
TATATTGGTCGCGTGACATACCCATCAGATACGGCAACTCT
>N_7310
CCACTAGCATTTTAAAAAGACCCGGGGTCGGAGTGCTCGCC
>N_7311
TTATTGCGTACCAATAAGTTCGCATGAGAGATTTGTTCTCT
>N_7312
CTTTCTAAGGTCTGTATAACCCAAAATACGGAACTGTGCCA
>N_7313
TTTTCAGCGACTTCATCGATCCGGTCCCTTGATCATCACGA
>N_7314
TGACGATGAATCATACTAGTCGTCACGGGCGGAAGCAATAT
>N_7315
AGTCAGTGCATGCTGTCAACCTGCCCGGCGCAGAGTTTAGA
>N_7316
CGACTGATTGCCTACCGAGCCTGGCTATGTTTGATCCCCAA
>N_7317
GTCATTTACACGCTTACGGTCCAGAACAAATGGAGGGGGGC
>N_7318
CTACTCTCGACGCATGTGAACACTGTCCAACCCGACAACCA
>N_7319
TACTCGTTCTCCTCCAGCATCCATTGCCGTGTCTAGAGTAC
>N_7320
ATGGGTCCCCGCCTGTACGACTCCCAGCGCGTACTACACGG
>N_7321
CCCTTCGTCAGTCATTAATCCTCACAATTCGGTCACTTTGT
>N_7322
GGAATGTACGTCTTGGCAGACTTGACGCCGGGCTTCTGGGG
>N_7323
GTCAGAGTGGCACGCGCACCCCGTTGTTGAGGATGCGAGTA
>N_7324
CCTAAAGGTTCCGGTCTAATCGAGTATAAAGAAGGGCCTTG
>N_7325
AGAATTCATACGTCTCCATGCGCCCCGTTTACAAACGTGCG
>N_7326
CGCCCTAGGGTCTCAGCACTCATAAATAGATTGGCGTGGCC
>N_7327
GCAGCTCGGCTTTGAGCCCTCGTACGAAGGCCTTCGGGTAT
>N_7328
TGGGACCAGGTGTGGACGTGCTCTAGGAGGCTGTGGATTAC
>N_7329
TCATGCGTTGAAGAAGTGTACGTCAAGCATGATTCCTAAGT
>N_7330
TTGCAATGCTACCGTTGCTGCGGACACGGCGAGACGTGTTA
>N_7331
GGGGTGCCCATGTGTTTTAGCGCATAAAACTGGTATGTGTA
>N_7332
ATTACTTACCTCCGGACGGACCCTCCGTGCATTTTTAGGAC
>N_7333
CAGGCATTTGACTCACGAACCCCAGAAACCCTGTATTATAT
>N_7334
ACCCAGGGGAGTATCGACTGCAGGCATGGAGATTCTCCAGA
>N_7335
TCGCTGTAGTTGTCGCTACCCTCTGAGTATTATCGAGCGTC
>N_7336
TAAAGCCCTAAGCTTTTTACCCGCTCGGCACTCGCGCATCG
>N_7337
GCCCGAGATTTTGGACTACCCCGTCGTAATTTACGTTCTGG
>N_7338
CAGCGACGCGCGAATCCAGCCGAGGGTCAGTGATATTCCTG
>N_7339
TTAGGCCACCTTTTCGGTCCCACCGTTTTGTCCGAATAAGC
>N_7340
GGTGCGGGTGCTATTAGACTCCAATTAGGAGTTCCGGATGT
>N_7341
TGGTTGGTTCCCGAGATATGCACAACCCGTTCTCGTCTTTA
>N_7342
CGGCCCGCATTGCACAGTTTCTGAGACGGACGCAGATAAAC
>N_7343
AGCTGGGGTGCGCCGCGTGCCTAGTTGTCCAAACTAATCAA
>N_7344
AGTACTTTTACTCGGAAAATCAATCAGGGGCCTGCGCGATC
>N_7345
CACTCTGAAGTTGTTCGTGTCACCAAACAACGCTTCCTATA
>N_7346
CCTAGCTTGCATCAGCTAAGCACTAACCAGAACCTTCGCGA
>N_7347
ATGGATTGCCCGTCGGATGACTATATGGCGTAAGTCGCGGA
>N_7348
CCTAGGTACTCGTAACTATTCATTTTAGGCCACCTCGTTAT
>N_7349
CGTTGATCATGGGGCCGTCGCAGCCGTGTATCTCGTCGGAA
>N_7350
ATACTTAGGGGTAAGCGTGACTTGCTGACGATTCCGGATTA
>N_7351
GTTACCCGTCCGCTACCTCTCAAGGAACTAAGATGCAACTG
>N_7352
TTATGCATCTGCGAGGGCCCCTGTAAATTATAGGTATGACT
>N_7353
GTTTGGCGACGCGGAAAGGCCGAAGCGTTGTGTCCAGCGTA
>N_7354
CGCTTATCCCCGGCGCTAAACAACTCCGACAATAAACACCC
>N_7355
CATCTGTCCTCGTAGTTTCCCACATCCACGGGTCACGGACC
>N_7356
GACGCCCGGCCTCCTCAGCTCCTTTTCAATGAAATATCATG
>N_7357
GGCGCGGCTTCTAGGCTGCACCGGCATCGAGGGTGATGCGC
>N_7358
TAGAGTTTCTGGGAGTGAGTCGTATTAGAAGAGGACGGCTG
>N_7359
CGTAAGCGCAGTAGGGTTACCTCCTGACCTGGTGTACGCGC
>N_7360
CTAATTGTCCGCTCTTTTCTCTTAGGAAAAGCGAGTTAATG
>N_7361
AGACGGGCCCGTGGACTATCCTTTGTATTGATGACATCGAA
>N_7362
CTCGTTTTCCTCAAACGGGCCTCCGAGATTGATACTGGCGG
>N_7363
CTGCAAACAGTAGCAAGTCGCAAAAATATCAAGCCACTCAT
>N_7364
GCTACAATTTAGAGGTATCACCGTTTACTCTCCGCCGATAG
>N_7365
TCGATGGAGGACCACGATGTCATCGCCGGGGGCAGTATATA
>N_7366
CAGAGGATAACTACTGATCACAATTATGAATTACTGTCAGG
>N_7367
ATGTGGCCTACCTTAGATCACCATGCAGTGCCTGGCGAGCA
>N_7368
GAGTGTACCCGAGAACCAGTCCTTGCCGGACCCGGAAAGTA
>N_7369
AAAGCCAAACTAATCTTTAGCGCTAGCAGGTGGAGGGAAAC
>N_7370
TTACTCGCTCCTGTGTTGGCCCGCGAGGGGAGACGTACACG
>N_7371
GCTATGGCCTGCTATACCACCTAGGCGATTTGCCCCACCCC
>N_7372
CGCCACGCAAATGGGTAACACATTGCAAACATGGTCGCTCA
>N_7373
CCAGGTTTGAGCCCAAAGTTCACCGCGTTACACGCAAATTG
>N_7374
CCAAACGCTGCTCCCCACCACTTTCGGTACATAATATGGGA
>N_7375
CGCCCTCACGGCATCGAAACCCTGGAGAGGAATAAGATAGC
>N_7376
TTTCAACTGAACTATGCATCCGGAGAGGATACCTCCATCCG
>N_7377
CCCAAACCGAGCAGACACTTCCAGGGCAACACGCACATCTT
>N_7378
TACTCGGCCGTCGAGGGTGTCCTTACTCCCTAACCAGACAT
>N_7379
ACTCGCACGACACACGGCACCCACGAGGTACGGGTCGGTCC
>N_7380
GGAATATGTAGGCGCCCCTACGCTACCCACGCTACTTGGAG
>N_7381
TGAGCGCCATGACGCTCCTGCTACTGTACTCCCCCTATTCT
>N_7382
ACGGCGACTAGAGACCTTAGCCGATACAGGACTTGTTAAAT
>N_7383
AACCATGGTTTTAAATTGGGCAGCATAAAGTGGATGTGCAC
>N_7384
CATCCCGCCTGACCGCGGACCATAAATCCTATGGTCCGAAT
>N_7385
TAGACCGATACTCAGGGACACTTGATTGTAGGGCCTAGCAC
>N_7386
CAGGCTTATCCCTCTTTTAACTCTTCTTGACCTCCCGACCA
>N_7387
ATCTAGTACCTAACCAGCTTCTTAATTAATGGGGCGGGGTG
>N_7388
CCAACACGGGCAGTCGAGGGCATCCACCCTACCCCTGCTAG
>N_7389
CTGGCTGCCGCATTCAGGTCCCCTTGCGGCATGTCCCACTG
>N_7390
TACCAATAGACCTGACTATACCCAACCACTCATAATACCTC
>N_7391
GGACTGCTTTGTTATATCAGCAGCGAGGATGAGCTTGAGGA
>N_7392
AGTTGGATGCCACGACTAGACTACGACCGATGTCCCGCGCC
>N_7393
GCTCTACTGGACGGATCGATCGGTTTAGGTATTAGCGCCCT
>N_7394
TAGGCGCTCAGATCTGAGGACGCTTGTTACGAGTTCGAAAA
>N_7395
GCCGGGGTGTCATCAGATGGCCCGACGAGCCCAGTCATGGT
>N_7396
TGGGGCTTCACGGCGAGGAACAGCATTGACTGCTAGGTGTG
>N_7397
AGACCGGCCCCTAGGGCCCCCAAATTAAACTTAACCGCCTT
>N_7398
TGATGGGCGCCCCGTTACTGCAAAGAAGAGGATCTTTTGGG
>N_7399
CCAATAGTCGCTCTCCCTCTCTCCAGATCAGTGCGAGCTAA
>N_7400
CTCATGGAAGCCATGAGAGTCATCTGAGACCCACCCCCTTA
>N_7401
TAATATGCGAGGGGTCTTCTCTTTTTGGAGAGTATCTCTAA
>N_7402
TGGAAGGAGTGGCAGCCCGCCCAAATATGGTACGTAGGTAA
>N_7403
ATAATCTGGGTTCCCCGAACCCTAGGCTAAACCCGGTTACC
>N_7404
GCGAGATTCAAAAATGGGATCGGATTACCCGCGTTCCGTAG
>N_7405
GTACCATTTGGCAAGTGTTCCATTTGCTCCGCTGAGGGGAC
>N_7406
AAGCAACTAGCACCGGGGCGCTTGGTCCTACCATGCTGCAC
>N_7407
CGGCCCGGCAACGGTGAGCTCGCTGCTTACAGTATAAGGAG
>N_7408
TTCGACTGCGAGCACAGCCTCAAAATCTACGAAGGGGCACT
>N_7409
GCCAAACCGGTTAATCATAGCGCTGTACACGAGAGAGGTTA
>N_7410
TTAGGGTGGTACGGAATCCGCTGAGAGTTGATCGGCTCCCC
>N_7411
ATTGTGAAGACCAGCGTGTACCTAGATGTGTATCCCTACTG
>N_7412
CTGCGAGGCCCTTATCTGCGCGTAAACCAGGCGCCTGACGT
>N_7413
TGGCATGCAAGCGAACACCGCTCTACTGAAATGTCAGGAGT
>N_7414
CAGATCCAGCCCCCTATGCTCCTCATAATCATCCATGATCA
>N_7415
GCTCCACTTGGTTACCCGCCCAAAAAAAGTTATGGGAACCG
>N_7416
TACGTTCACTCTTACACGTACAGAAAACTTGTCTCGCCCTA
>N_7417
TAACTAATATCTATTATCCTCTCACAAATTCAGTAGCGTAC
>N_7418
AGTGTCAAGTTCTATTACCGCACTTAATTCGACTTTCTCTG
>N_7419
TACCGACCAGTTTTTCGCGTCCACGTCCCAATGATGGCTCC
>N_7420
ATTCAGTATACCCTTTCAGGCTATCCGCTGGAACTAAGGTA
>N_7421
CCAGGTAGCGTCCTATACTTCAGGGGCTCGGTGATCCACTA
>N_7422
CTAGAATGGGTCACTCCGCACAAGTCGATCCTTTCGTAAAG
>N_7423
CTACGTGACCGGAGAAAGGTCTACAAACGCGTATTTCACTG
>N_7424
CTAGCGAGGCTCGGATTTCACGCTGGGGAGCATATCACGTC
>N_7425
GCGTATGTATCGGGAAACTACTCTTTACTCGATCGATACTG
>N_7426
GTTAAAAGAACGGTGACTCCCTATCCCAACCATCGCTGACT
>N_7427
TAGGAAACGTGGAATAGCAGCCAACCTACCGGCTATACAAC
>N_7428
ATGGACCTGATCTTCCGATACTGTGTGAACGCCGTTGAATC
>N_7429
TGCACGGAGAATGTAGAGTTCAAGTCGATGGCTTTCCTTAG
>N_7430
GGGATCCTATATATAGTCTACTCCTACTGGCATCCGGTTTG
>N_7431
GGGTGGGTCACAGAGCTGGCCAGTGCTGAACGTTCATGATT
>N_7432
TCTTTTTAGTTCAAAGAGCTCTATTTCCCTCGTCAACCGGA
>N_7433
GAATAACGTCTCTCCCGGTTCTAATATGGATATCCCTGGGA
>N_7434
TTCGGTATTAACCCCGCCGGCACTTAGCGAGCGTTAGCTCG
>N_7435
TACAACAAGGCGGAAATGTCCCAAGTAGAAACGCGTTGCTA
>N_7436
CCGAGAACCCAGTTTTTAAGCGCGTTTGGAACGAGTAAATA
>N_7437
CCTGTACGGATGGGGGCCTGCCTCGCGCGCCAACGCTCAGG
>N_7438
CGCAAGTGCAACCCGATTACCTTTCGTTCTAGCATCCACTA
>N_7439
AGCCAGTGTCAAAGGGAATCCGACAACCCCTTCTGACCCGT
>N_7440
TATAGCTTCACATGTGGAGTCATCCCCTTCGCGGCCCTCGC
>N_7441
AGGCGGGGGGCCGGGCGCCGCATTGGCAATTCCTCAAAGCC
>N_7442
GGCCGTGTCCGCCTGGGAGGCCATACTGCCTTCTCACGTCG
>N_7443
CACAGGTAGTCGCGGTCATACGTAAATCCTTTTGAATTGGC
>N_7444
GGTATATTCATAAAGACAAACCATGCGACAGTTTCAAAGGG
>N_7445
TGGGCTGTCCTCATCCGAAACGGCGAATCTAGTTACACGGA
>N_7446
CTAGTACCACTCAGCTATACCAAGATTCCCGCTAGACGCAC
>N_7447
ATTGCACCTTGGGCCACGAACTCTTTCCTCCGTGGATTAAC
>N_7448
GAGAGTTACTCTTTAGTCCCCATATATCTTGAACGAAATAC
>N_7449
AAAAATTCCTTGCAGGTTGGCGTGTAGTTGTAGGGCGGTAT
>N_7450
TGGGGGCTCGCGTCAGCATGCCTATCCCGTTGATGCTCCCT
>N_7451
GTGTCTCCGCTCAGCGCTATCACTTCTGTTGCGTTGAGTGG
>N_7452
AGCTACCCTGTCCTATGTGCCCGGTTTAATGCCTCAGGTGC
>N_7453
CCCTACTCTTGAGACTTTCCCCAGGCTTCTCATCCCGATCC
>N_7454
CGGACCCCGCAAGGCGTAAGCGCAAGCCCGTCACGGACGGG
>N_7455
TGAAGGGCCGAATTCCCCTCCAACTTGACCCTGTTGAGTAA
>N_7456
TGGACCTGGGGGATGAGCTACGGACAACTTATTGCCACATC
>N_7457
TAACCGGCTATGGTTAAAACCATGTGGCCTTGTTATTCTAC
>N_7458
GGGTCGATGTCGACGCTAGACCCCTACTTTTTTAATGCTAA
>N_7459
CGAGAATACGAAGACTTCGCCTTATGCGCTCTTAGTCTCGT
>N_7460
CCGTCCCACTAGCACGGCTTCCTGTCGGAGGTACGCAACTC
>N_7461
TGAAGCCGCCCTCACCCTATCCGAATGTAGCGACATTTGGC
>N_7462
AGGGAGTGAGCCATTCTCAACCAGGGTGCAACTCACTCCAG
>N_7463
GCCGCGCAGCGGTATGCGCCCTCCTTGGGGCTTTCAAGCGA
>N_7464
AGACCAGAAGGAGTGTACCCCTACTATTGTTAAACGGATCC
>N_7465
GTGAGGGGGTGATCTTCTTTCGCAGTACTGAGCTGGGCGCG
>N_7466
TCTAGAGGCAAGATATCGGCCTCGAGGGCTACGTCCCCGTG
>N_7467
AAAAGGCGTAAAATGTGTCGCAAGTCACAGGCACTATGTTC
>N_7468
CTCTCAACCCAATATCCTAGCACGTATTCGGGTCTCGGGCA
>N_7469
TTAGGAACAGGTGAGAGTTCCGGTCCAGCACCGACATGATT
>N_7470
ACTGGAGGGGGTCACCGCTGCCCGCGTAGGGCATGTGAAAC
>N_7471
CAAGTCTTAAAAGAGCTTGTCTGCCGGTAGACGGGCTATTT
>N_7472
ATCGCACCTGCAAGAGGTTCCTGATGGAGTGATGCCCGTCC
>N_7473
ATCCGCTAAGGATACTCTCGCAAGTATCGATATCAGGTTTG
>N_7474
CAATCTGTAACGCGCGTCCACGCTACTATACACCCCGTTGT
>N_7475
GCGTAGGCTCGATAACAGACCCGCGATTCTGACTAAGATGT
>N_7476
TTTTCTCCCGCGGATCACGTCGAGTGCGTACGGCAACAAGG
>N_7477
CCGCCCCTAAATGCATCTGTCTAGATAGTTTTACGGAATGT
>N_7478
GCTACTCATATCTGCGACTTCAATGTGGCCTGAGTTCGGCC
>N_7479
GCGTCACACATAAAATGTGACCCCCGGGAAGCGATAGGCCA
>N_7480
GTGAAGGGACCCTTCCCCGTCCCGAGCAAAGGTATGGCTTA
>N_7481
AGTCCCGACGGCCGCTGTACCATGAGACCATTACGCAGGGA
>N_7482
GCGACCGAGCATGGTACCCACCATGTAGGTCCAGGTTTTTG
>N_7483
TTTTTCCGCAATGTAACGGTCCTTGGATCGTGATGTTGAGA
>N_7484
GGGACGGTACCTAATGTAAGCCACCTTTACAAGCCTCACTT
>N_7485
GACCCGGTATCTAGCGGCCTCTCCCAAATAACCGGTTGCCT
>N_7486
GTTATTATTCTCGTTCAGAACATCAGTATACGCTTGTTCCA
>N_7487
AATAAATATCCCTAGTGGCTCTTGGGGGGTTAAACGTGATT
>N_7488
ATACCGAGGCTTGGATAGCGCAAGAAGTCCGTGATTTCGAC
>N_7489
AGAGTGTGCCACAGGGAGAACGATTGTGTTTCCACAGAATT
>N_7490
GTAACAGCGATACCTTGATTCTATTGGATGAATCATTCGGG
>N_7491
GGAGATGTGGGGATCTGAATCCACAGGCAGTGACCTGCCGG
>N_7492
TGTCAGACGCTCTCCTATCACCTTGTTACCTGCGATAGGTA
>N_7493
CCCACAATGGAACAGCAAGTCGCCTCCTGAGATTAACACGC
>N_7494
AATAACATGTCTTCGGATCCCCCGAAGCTCAGTTCGATAAT
>N_7495
ATTTAAAATCATTTTCTAACCCGGGGCAACTTTCGTTACCC
>N_7496
CATATGTCCGAAGGTTGTACCAAAATAAACCTAATTTACTC
>N_7497
CGCATCTTCGAGGCGCATAACAAATACGAGGAAATGGGTTT
>N_7498
TCTTCCCTGCAGGGAGGTTGCCGTGAGAAAGAAGGTCTTTA
>N_7499
ATTCTAATAAATAATCGAACCACACTTTTGTCCATCCACGG
>N_7500
GAAAACGCTATTTCGTCACACACTTACTGGCGCAAATATTG
>N_7501
GGCCATGTCATGTTAATCATCCAAAGGTATCCTCAATATTA
>N_7502
CATGTTTTAGGGCGAAAGAGCCGACACGTTTGCTTGTTGGG
>N_7503
GTATCGTGTCCACGTAAAGGCTGTTTGCAATTACCATGCCT
>N_7504
AAACTTGACCTATGGGTATACATAGGCGAACTCCTCTACAT
>N_7505
GCCAGTCTGTGGAATGAACACAAGAGTGGGTCGGTGCGGCC
>N_7506
TTAGAGGGTGTACCATGACCCACCCTAAAGGAGGACGCAGT
>N_7507
TGTACCTCAACCGCATCGAACGCAACCCGGCGATGGATGCA
>N_7508
GATGGGAGCCCCGCCCTGCACTTGTGCACGGTCAAATCTTA
>N_7509
GCAGGTTTCCGTGATCACCGCTCAACCGACGCCTCCCACAG
>N_7510
TAACAACTGCTTCATCTCAACATGTCCCACGCCAGTAACCT
>N_7511
TAAGAAGATGACCCCACACTCAGGGATCTATGCTAAGCCGT
>N_7512
CCGTGCTAAGCTGAATGCGACCCGTTCTTTATCTAAAATTC
>N_7513
CGGGGATGTTCTCCGGATTTCCATCTGCCGCCCAAGACGTC
>N_7514
GTCACGTTTTACAAAGTACTCAGGCTTAAGAGTGCTGCTTC
>N_7515
GCACGCGCGTGTGGTGTGCCCTTTATTATCGCCGCGTGATG
>N_7516
GGTGTCCGGGGCGGTAAGTCCCAAGCTAGAATGATATGGGA
>N_7517
TGAAGGCGATCTTTGGCTGGCTACTTCGTCGTTAGGACGTA
>N_7518
TGCTACTGTTATTGAGCCTCCAAAGGTATAATACGAGTCTT
>N_7519
AACAGTAAGGCCACGAAGGTCGGACAATGAGGGGCCTGTTT
>N_7520
GCATTATCCAACACACCCACCCACTTGTTCCTCGGTATCGA
>N_7521
TCCGATCCCGGAGAGCAAACCTCGAGTCTAAAGGTGAGCCC
>N_7522
ACGCGGCTGACTTGTTACCGCCCGTACTACTGGCCCGTGCA
>N_7523
CCCGATAGTCGAATAAGTTACTTAGTAAATCACCAATCGTA
>N_7524
GAGGATCGTCCGCTTATGTACGCGGGGAGACAGGCAAAGAT
>N_7525
TAGGCGTTGGGTAGTATAAGCCGCCCTGGGCGCAACTCAGG
>N_7526
GCCTCGGTTAACGATGAACCCGGACCAAAGATTTGGTACGC
>N_7527
TTCGATCCTAAACCCACAAACGGGATTGAGCAGGTAGGGGT
>N_7528
CATTCCTATCTCGCTGGGAGCATCCACAGTGGCCCCCCGTT
>N_7529
GCATTTATGGGACCCCGTATCAAGCCGCAAAAGGACTAGTA
>N_7530
GTAGCGGTCGTACAAGAATACCGCACTTCTCGCGGCAGGGC
>N_7531
AGTCAGGGACGGTTCCTAATCCACATAGCTACAAGATAGCG
>N_7532
CGTGATTGCGGCGCGGTTAACAACTTTTCCGCAGATTGGGT
>N_7533
AGGACCGTTTTCTACGAGGCCATTATTTTAAAACAATTAAG
>N_7534
TCACTCGACTAACTAATGATCCCGGGGTAACCGAGGGGTTT
>N_7535
GTAGACAATTGCTAGGGAAACCTCTTTGGCCGCAAGTGGCG
>N_7536
TTCTACTAAGGAGTTCTGACCCTAAGCCCATTCTCCGCCTT
>N_7537
ACCACTGAACATATTAGGCTCATGATTACGCCTCGACGAGA
>N_7538
TATCAACTACCCAACGCGGCCACTACGCAAATACTATAATT
>N_7539
AATCAATCCTACACCACGTCCGGGCGGGGGATGCTACGACC
>N_7540
CCAGAGGTGTCGTTAAAGTACGCACACTTAGGATAGGTTTG
>N_7541
GGGGGGAGCGGGGGCAACAGCATGTCCAAGGTTATCGATAT
>N_7542
AAGTTTGCCGCACCCCGCCACGAGCCGGAGTACTCTAATAG
>N_7543
CTTGACCTCACCGCCTGTGTCTTATGGCCTCAACTGGCTAT
>N_7544
GCGACGATGTATTATAAAGCCACTGCAGTATATGGGCGTGA
>N_7545
AGTCCCTTCTCCAGAGTTGGCAGTTGTGGGACAGTGCCTTA
>N_7546
GACGTAAGGTCATCGGTGCGCTATGGGCTAGCGATTTGAAT
>N_7547
AGGGATGTCGGCCGGGGCGGCGTCCGGAAAATGCCGGCTAA
>N_7548
CGCCACGACTGACCCTTCGGCCAGGGGCATCGGGAAAATTT
>N_7549
GATTTTAGCTCCATAACTTTCCTCCGTGACAGTCGGACAGA
>N_7550
TAGCGCTTGACAATATCGCCCGACCTCTGCTGTATGAAGGG
>N_7551
CACGAGCTAGCTGTCTCCGTCCACTCTGAATATACATACCA
>N_7552
AGGAGCCCACTATTTTGTCTCATGCGCTATCTTGCGCTGTG
>N_7553
CTTCTAGTTTACAAAAGTTGCCGATCCGAGCCTTCGATCCC
>N_7554
CTTATTTTTGGACCACAAGGCACCAAAAGGTTCTTAAGTAA
>N_7555
CCCGGTTTAGGAGGAAGGGGCTACGTAATGATGAATATACT
>N_7556
ACCGTACCTAGGTAATCTAGCTGTGATGTCGCGCGCAGAAC
>N_7557
CGGGTGTGGACCCTGTTCACCCAATGGTGGTCGGTCTAGCG
>N_7558
AACTAGCCGCTGGGATATTTCAGGACACTCAATTAGACTCC
>N_7559
GGTGCGACAGAGTTGGGCTGCGGATAGCAGCCGTAAGACGA
>N_7560
AAGCCCGCTAATTGTACGTACGAATGAACGCAACTTGCGAA
>N_7561
TGTCCTTCGGACGGAGTGCGCGGCTGGCAATCCCTCCCTGG
>N_7562
ACCCTGGCCTTTACCCCCTCCAAATTACAACTTAGCAGTTA
>N_7563
TTAGAACTCTTAAGGTTTGTCCTTGTGGTAATATCGTGAAT
>N_7564
TAAACAAGTCCCGGATATTTCGCATGACGCATAGAAGAGCT
>N_7565
AGGCTTCCGGCTGACTTCTGCCTATTGTTCAGACAAGCTCA
>N_7566
GGGGGCGATGACCTCAAGTGCGGGCTCGCCTTCGTAGCCTA
>N_7567
AATTATAGCTATCCAATCTGCTCTCGCCGCTTCTTGCGCGC
>N_7568
CAGATGAACATCCAATTCTCCCAAATTTAGAGCGATCCTTA
>N_7569
GGCAACTCCCCGGCGTAACGCTCGCACTAAATCGGCTCTAA
>N_7570
TTGAGTTCCCCGACGCAGGTCCCCAACGACTGTGGCGACCA
>N_7571
CCCTCCCGACACTCTCGAGTCGGCCTAGTGTCGCGAACGAT
>N_7572
AATGTTGGTTTCCACCAACACAAGCTACTGCTCTGTCACCT
>N_7573
AAAACATCGGGACTTGGAGACGCACGTCTTACGTCCGAATT
>N_7574
GTCCGAGGTGATTTTTTATTCCTCTCCTCCGTTCAATGTAT
>N_7575
TTTCTATTCAAGTGCTTCCGCACCATATCGCCCAAGGGGAA
>N_7576
TGTCAAATCTCGCGAAGGGTCGCTTACGTCTGGCTACGCAG
>N_7577
ATATAATGCGTGCGGGCGAACCGAACCGGATAAGAGCCGGG
>N_7578
CCTTTGACGACGACGGGATGCTTTGGGACGCGACCATTATC
>N_7579
CGTACTAGAAAGTGGTACATCTCCTACTCGCACGCTCTGGC
>N_7580
CATTACACCCCGGGAAGGGGCCGGTAACACTACATCAACTT
>N_7581
TCGATACCCGTCTTCGAACACACAATTCGTCTTTACACCCA
>N_7582
CTCCCTATAATTTAAACCAGCGGGACCCGGCGCGCGCAGGA
>N_7583
GCGCGGTCCTGCTAAATTGGCACACCTATTGATCCTTTAGG
>N_7584
GAGAACTTGCGTGTCGGCCCCGCGAAAACAGTACCCAGATT
>N_7585
AGGCTGGCCCCACTTACAAGCCGGTCCAATACCGCGTTGCC
>N_7586
TCGGGGAAGTTCGCAAGACCCGGTACCACTTTTTTATTTTC
>N_7587
GTCTGCTTGGCACTACTACCCACCTAAAGGCGGAAGCGGAT
>N_7588
GCAGAGGTTAACGGTGCGTACGGACTAACAATGCACAGTCT
>N_7589
AATATTTGTATTCCTAAGGCCCCTTCTCGGTTGTGGCCGTT
>N_7590
TTTATTTGTTCAACGCCCAGCCCAATTTGGCTTAGTAACTT
>N_7591
TTAGGGACTCTCACTGAAAGCAGCACGTACTTATAGAATTA
>N_7592
ACCGTGAATCCACTGTGGGGCGTTACCCATCATTGTCTCGA
>N_7593
CATGTACTTCCGAACATACCCGCGGTAGGATATGTTAGGTT
>N_7594
TAGATGAAGTAGTGTTGGGTCCGTCAGGATAGGACGGGGGA
>N_7595
CATGTCGGCGCCGCAAGACTCACCCCCGTCATTTTAAGGGG
>N_7596
AACCCCTGGTGCGCCAGCGCCTAGAGTGGCAAAAGTACGGA
>N_7597
TTGTACAGGTAATTTTAACCCAAGGGCAGCACTAGCGGGAA
>N_7598
CCTACCCTTTGACATCCTACCGGATCTCGGTGTTAGCTGGT
>N_7599
ACCATGTGGAAGCAGCTCGCCGAAAGCCGCATAGTATAAGA
>N_7600
GATACTGCGTACGGAAGCGTCGAACTGTTATTGTTGCACCG
>N_7601
TCTATACTAGGTAAGTCCTCCGATATATGAAGCCCCTACTA
>N_7602
CGGGCAATTCGCCTTCCGGCCTCTACCTTAGCAGCCTATTG
>N_7603
AGTTTTAGGGATCAATTACACCTGATGGCACGAGCTTGGCG
>N_7604
CTATACTGCGACTATGTAGTCGGCAGTTTTTTACCCAAAAC
>N_7605
TGGTAACGGCTCTTCTCTGTCTAACATAGCTACATCAAGGT
>N_7606
GTAGATTATCGTTATACCTACGCGGGCCCTGACACTGTTCG
>N_7607
TGCGCGACATTTTACCTTCGCTACCCGTTGCCTTTCCTATG
>N_7608
TCACATTAATCGTGAACCCACAGCCCATCGGGTACTCTTCT
>N_7609
AGCAGACCGGCCGGAACGCCCAGATGATTCCTATACACCCG
>N_7610
GGCACCGAGCGCTGAATGGGCTTACGGGGAGGCCGTCCTTA
>N_7611
AAGCCATCATCTGTAGTTCACTAACACGTTGGTTTGGCCAT
>N_7612
TGTCTACCTTGGTATTAATTCGGTGTGTAGCCACTTAAACT
>N_7613
GAGATACATATGTTGTTTAACCTAGGCAATACGGCAGCGGT
>N_7614
GCACGTGAAACAGGATTGTGCACTGCGTAGCCATGCTGTTT
>N_7615
GGATTGGTGGAGCTGGCTAACTTCCCCAGCCTTTGTAATAA
>N_7616
CTCATATAGTGCACTCGAGACAGGTGGATACGACTAGAGAA
>N_7617
TAAATCTGCCGGTACAAGCTCATTATTTGAATTAGTTAGTT
>N_7618
GCCCGCTACACGCTGAGACCCTGAAAAAATTTCCCTATCGC
>N_7619
TAAACGCTAGTGGTCAGGTTCCGTGGTCGAGACGTGACTTT
>N_7620
GGAGTTGGAACCAGAGTGATCGGGTCTGTGTCGGTGACCAG
>N_7621
TATGTGCAATATCGGATCTCCCATCAGTATTTGGCAGTCTT
>N_7622
TTTGGACAAAATAGGTGGCCCGACTTACCGGGGAGGACTGT
>N_7623
AATAATTAGTCCGACAAAATCGTGTAGTCGACTAGCCCTCG
>N_7624
GGGGGTCTGTCCGAGCGAATCCACACACGTGGCGCGAAGAG
>N_7625
CGATGAGGCCATTACGGCCCCGGAAATCCACTACGTGCGGA
>N_7626
TGAAGTATGTGTTATTACCTCCAGACCGATCGCCCCTGTTT
>N_7627
CAGTTAGGGAGTGCCCCTCGCGTCACCCTCCGGGCGCCAGC
>N_7628
GAACCCGTTGTGCTCAAGTCCCTGTCAGCGGACCTAGTCAT
>N_7629
TTTTACTAGCCCTTCCTGAGCCTTTACAGTGCCCCCTGGGA
>N_7630
GCCAAGTAGGGTACGTAAGTCATTCTCAAATGCGCCGCGTC
>N_7631
ATGATATCTTATAACTTCTACACTTGAAACATATCCGTGTG
>N_7632
TCCCGACGCCATGTTCCGGCCAGCGGGGACCTATCTAAGAC
>N_7633
CCCAGTCAATCCAAAGTAACCGCGTGGGCGCTGTATACTGC
>N_7634
TCTTAAGAGGGCCCCTAGTCCCCCAATCACGAGTTTTGGAA
>N_7635
GTGTGGCTAGTCTGTAGTCACCTGACGTGTAGTTAAAAATC
>N_7636
TACGGCCAAACTCCAGGCTACCCCCGCGAAGACAGCCCAGT
>N_7637
TGAGGTGGCTGCCAGCCTCCCGCGCCGCAAGTTCTACTGCG
>N_7638
TACCACCGAAGCGTTCGTCGCATCTCGAAGTACATACATAG
>N_7639
CGTCCATGGAAGCGGGTGATCAGAATCTACATGTTATGACC
>N_7640
AACTCTATGTCGTTTGGAAACACACGAACAGCAGCTGGCAC
>N_7641
GTTCTCTATGTGTGCTCGTGCCTACAGTTAATCATCGAGAC
>N_7642
CATCTCTGTCCTGGGTGCATCGAATGTAAAAGGTGTGTTCC
>N_7643
AAAAATCCCGTGCGCTCGACCGATGATGAATCTCGCGCGAG
>N_7644
ATCTGGGTTTTATAACCACCCTTGCGAACAGCCTAAGTTCC
>N_7645
ACGGGCGCTGCTCGAGAATGCGGCACAGTACTGCAGTGCAG
>N_7646
GAAGGGCATAGCTGCGGATTCCACACCGGCGGCCACCCGAC
>N_7647
CCTCTAACTATTGACCGAGACTGAAATGGTGACACACCCCT
>N_7648
GGTCACATAAATCTAGGAACCGACCGTCCGCGAATTCTGAC
>N_7649
AGGGGCAGCATTGGACGGCCCGCTGACAGTTGATTATATAA
>N_7650
TTACACTGAGGTAGGGCGATCTTGCCCTCCGGTAGATACTG
>N_7651
GAGCCCCATACGCCTGCCTCCTTAGGGTGACACCGGAATTG
>N_7652
TAACGGTTGTAGAGCTGTTGCGCACACCCAACTGCATTAGC
>N_7653
CCGCACACAAAATTTGGATCCATGTCAGACGTAGGGGTAGT
>N_7654
TGCACTGTTGGATAAGGGGCCAAGCAGTTAGCTGAGTAGTT
>N_7655
TACAGACGGTATTTGAGACACCTTATAGGTCAAGGCCACCG
>N_7656
GTTTTTGCACATCTTTTCCGCGGCGCAAACGGCCGCCGCGG
>N_7657
AGGGGGACTAATAACAACACCGTAGCCCAGTACTCAAGTCA
>N_7658
ACCTTCCGATAGAGGCACCGCAACACGAGCATGACATGTCG
>N_7659
GTAGGTCAAAAGCTTAAAGCCGCAACAATGCGATGACTACC
>N_7660
CGAGTCGGAGCCTCAGAATGCGTGGAAATCTAATATCGACA
>N_7661
CGACTCCCGCAAACGCGCGTCCAGTTTCGAACGCCAGCCTT
>N_7662
ATAGCCCTGTCGGTCTTGCGCATTTCGGTGCTCCTATCTGA
>N_7663
TGACGTGCGTGCCCACTGAACGGCTCAATGGCATTTCCTGC
>N_7664
GGAAAGGTGGGCCACTCATCCTCTGATTGAACACGGCCTCC
>N_7665
CATACAGCAATGAGTATAAGCTTCGCGGTAGCCCTGCTGGG
>N_7666
GGGGCCTTACGGAGAGCATTCGCTCTCCAGTCTGGTCCAGC
>N_7667
CGAACCACCACACCTACTCACGTGGCGCCCTTTTGCACATA
>N_7668
CGTGTATTACGAAGCATCCGCGGTCTTTAGAGTATGGGCCT
>N_7669
TTGCCAGTGATTACTGCCTTCGTTCCATCTGTCAGATGATA
>N_7670
GGTATTGGATAAACGCATCACGTGGTCGGTTCAACCCGCGA
>N_7671
TAGGTGGTTTGTCGTTAGGACGCGCTGTGGATAAAGAACCG
>N_7672
TAGACGTCGGCCACAATCATCTGACATGGCTGTGGACGCCC
>N_7673
CACAAGCACGGGATCCTTGACATTGGGTCGCACTGTATATA
>N_7674
CGTTCAGCACACAGTATATACCAGAACTTGATACCAACCTG
>N_7675
CGTACGCAACGCTAGAAAGCCACCTCGCAAACGCACCGGAC
>N_7676
CATCCGTCCCACGGGCTAGGCATCAATGTGGGCTTTCGTCC
>N_7677
GGGGGGCTAGGAGCACCCGGCTGCCAAGCGATCGCTTGCAA
>N_7678
CTCGGAAAGGCGTAAATGAGCGTAACATACTCACCGTATAG
>N_7679
GAGCCAGGCTACTTGGCTAGCCTCAATGTTCTCTATGCCTG
>N_7680
GCCAGGATTAATCTGCAATCCTCAAAGGATAGAAATCATCC
>N_7681
CGCGGTGGGGAGCTACAGATCCAATCTCACCTGACGACAGC
>N_7682
GGGGACACATGGCTTAATGACTAGAGCTCCTCAATACTGCT
>N_7683
TGGCGCTGCTCTTGTTGACACTGCTAATGACTCACGGATCC
>N_7684
GGTTTGGCACGGTTCAGGCTCGAGGGACGCGCATCTTATCC
>N_7685
GGCTTTACTCCGAACGATTACATCCGGGTGCCATCTCAGTT
>N_7686
TTGTGGAAGCCACCCGGTGGCTCCGTCAGCACGGGTTCGCT
>N_7687
GCCAAAACGCCGCTTGTTTGCCAGTAGCTTGCGGCCTGAAA
>N_7688
ACCGAGTCACAGCCTCGGGCCATGAACCGCAATCTTTTCCT
>N_7689
ATGGTCGTAGATACCAACCCCATCCTAGCGCGGTGCTGAGG
>N_7690
AGGGGCGAACTCTAAACGCCCTTCATTCTCAAAGTGCGTAA
>N_7691
TGTCCCCTTCCCGCCATGTACTTGAGAGGAGCACGCGAGAG
>N_7692
GCAGCTTGCGAGATTATAGCCAGAACTCGGTACAACCTAAT
>N_7693
CACCCATCGGTCATAACACACGATACGACAAGTCGGGGTCT
>N_7694
TACATACGCTCCACGTGTTCCCAATTGACTTTACAGGGATC
>N_7695
AAATAGAGGGTCGGGAGTCGCTAGCCGTACAGCTATCGTGA
>N_7696
TGGTGGGCTTAGGATAAGAGCGCATCGCGCCTCCCCGATAA
>N_7697
GTCCGATCGCAAACATGAGGCCGGGGGAGATTCCGCTGGGA
>N_7698
GGGTTCGGTATCTACTGGCCCTCACTTCATCATCTTACTGG
>N_7699
AGGAAGTCGAGTTTACAATTCTTACGTATCCGTTACGGTCT
>N_7700
GCTTGGCCGGGTTCCGGTGTCCTGAGATCCACTATCGGCGG
>N_7701
CGCCATGATACCAACATTTACCTATGGCAACCGCACGGGCC
>N_7702
ACCCATCTGAGCCGTGCCAGCAAAAGTTTCTGTGGGATGAA
>N_7703
TAAAAACAAGCATCCAAGCACCGGGCACTACTGAAGTGCGG
>N_7704
TTTTCGCGCTCCCAAGCACTCGTTAAAAGCTAGTCGGAGAA
>N_7705
AATTCTGCTGCCATGTTTGTCATAGCACAATATTGACAGCT
>N_7706
ATGTTGGAGGTGTCTAACTGCGTCTCCTTCCAGAATAGAGT
>N_7707
TGGGAGTTGTTACCGAACTTCATTTAAGTGACGGAAGATGA
>N_7708
TGAGGAATGGTCGGTACAATCACTTAAAACTTGGCGGACAG
>N_7709
CTCGAGAGTGAACCTCTTTGCTATCGGAGATTATCATACGA
>N_7710
AGCCATGTTTAGACCTCAAGCCGGCAGTTCTGAGTAAGGTG
>N_7711
ATGCTCCAGTGACAGTCCAACATTGTGCTGTTTTCATTATA
>N_7712
CGTATGGGGGTGTGAGCATTCGCCTCTAGTGCGCAGTATTA
>N_7713
GTCGGTAAACTCTACACGACCATTACGACCCGCGTATGAAC
>N_7714
TCTCGGTCGCCATTGACAGACAGTAAAGACGGCCTCAGCCT
>N_7715
GGGCCGCTCCATGAATTGAGCGCCCATCTCTAAGCCGACAT
>N_7716
GGACTATGAACTGGGTACTTCTGGGACAGAGGTCGGAAGGC
>N_7717
GGGGTGAGTTGGCTGTCAACCACAGGGGAGGACGCGCGTGT
>N_7718
AACAACTTCACGGCTGGCGACAATATTGTCACCGGGGGGCC
>N_7719
GGACTGCCGGTTACACGCAACAAGACCATTCTTAGGGTTAC
>N_7720
GGGCGAATGAACCAACGAGACTGCCTCTTCCATACTCGACG
>N_7721
ACGGTGCCTGTGCGCTACCCCAAGATCTCCGGGTTGGCTCG
>N_7722
TTGGAGACCTGGCATCACGACCTCTACCGCCATCTCAGCCC
>N_7723
CTTGAGCGGGGCTCGCACTACCCTGTGATTCCGCGCACGAC
>N_7724
AGACCGGTAAACGACTTCATCTATATGTGGCGCAGTGGAAA
>N_7725
TAAACCCGCGAGGACTTTCCCGCGGAATCCGGCAATCCAGA
>N_7726
TTACCTATATCCCCAGGGGGCACCGACTAAAACGGAAGTCA
>N_7727
TAAGTTAACAGGACTGACAACCGTTTGAACGCGGAGACGAA
>N_7728
CTCCCGCGGAAACTAAGGCTCGATGTATTTCAGCCATTTCT
>N_7729
TACCCACTTGCGGGCAACCGCAACCCTCTACTGGGTAAGTG
>N_7730
GCTGTGAACATAACAAAACGCACGTAGGCGCTCTCTCTCAG
>N_7731
GCTTAAACCAAGCTAAAGTTCCTAGTACTTTCCCCCTTTAT
>N_7732
CCCAGACATCCGTCTCATTCCCTTGACACTAAGCTTCCTTT
>N_7733
TCCCGCAGGAAGCTTGAACTCACATCTTGTGGAGCTCGGCA
>N_7734
GTCGACTTCCCTCCGATGCCCCGCAACTTAATCGTCATTAA
>N_7735
GCGGGCCCGTTCCTGGGTGTCCTGGGCCATTCCCCATCTGT
>N_7736
AGCTGCCTCACTTACGATGGCACAGAGTAGATTTAAACTAC
>N_7737
CCGCCTCGCGGGGGATAGCCCGGCAGGGAGTATCCCCGAGG
>N_7738
GCGAACCGTGCTCGTTTAACCCTTCAACTCCAAGCTAAATA
>N_7739
AACGCGGACGTTTTCCCCCCCTGATAGCCTGAGAGGTATGA
>N_7740
GGGCGCATGTCCCGTTATTTCTTGCTCATGTATCACACGCG
>N_7741
TGATCTTCGTTACAGGTTTTCGATCCCGGTGAACAGACCAT
>N_7742
TTGCTGCTTGTATTACTAAACGCACGGGCGCTCATTGTCGG
>N_7743
TACCTGTCACGCGTACAGTCCCTATTTCAGTAAAGCTGATG
>N_7744
CGTCGTACGTAGAGCATAGGCGCTGTCCCCTGCAAACTAGT
>N_7745
CAAGAAAGATGACTTTACGCCGAGTAAATACTAGGCGAGCC
>N_7746
CATAGATGGGAGGGTGGAGACACGCCATACGTGGTCTTGTT
>N_7747
GTTCCGCATAGGGCAGAGAGCATCATATAAATCGCGCATAC
>N_7748
CTCCTTTTCGGTCAAACAACCATATGCAACAAGGAGCTGCC
>N_7749
AAGAGCAAGGCTCATACTGCCGTCCGAAACGCTGCTGTAGA
>N_7750
GAGGCAATTTCCCCGAAGATCGTTATAATGATTTTAATGAC
>N_7751
GGGAACAGGCGCGGCGGCCTCGACGCTCTGCGGCGCGATGC
>N_7752
CGCCAGGGAAGCGTAGGTAGCTCTCTCATTAGCCCCTGGGC
>N_7753
TTATTCCTCAGGCTTCCACTCTGTTGCGATCAGGCGGATGG
>N_7754
AGCTCCTCGGCAAGTTGGAACTCCAGCCGCTTTGTCCACTA
>N_7755
TACTTCCTGACACGCGCAGCCGTACGCGATCATCGGCTTCT
>N_7756
TTATCTGGTGTTACCGGATTCATGACTCACGCAGTGTACCT
>N_7757
CAAAAATGGGCGGCCGACCACTCTTTGGCAGAAATCGTATA
>N_7758
CGCTGAGTCCACCTGCTGATCTCTAATGTTACAACTAGCAT
>N_7759
CCCGTGTCATTCACGTTACCCCACAGTTTATGGGGCAAAAC
>N_7760
TGTCTAATGTTCCCTGGCCTCAATTTCGTGCAGCAGTTGAA
>N_7761
AGGGTAGATCTGTACATACTCGCCTTAAGAGGTCACTCGAC
>N_7762
ATGGACGGGACTACCAGCCCCCCTGCGTTTTTCGGTTGCTC
>N_7763
TAGCATCAGGGTGGTACGGGCCAGAAGTGCGATCTGCAGTT
>N_7764
TGGACCCGGGGTTCGCCACACTGTGAGCGGGGGCTTAGGAG
>N_7765
ACCGTGTACGTAAGCGTGGGCAGGGGATGGACTCCTTCCAA
>N_7766
TGTTGAATTAAATGGGTATACAAAAACTGCTCGGACGGTGA
>N_7767
GGTCAATCCATCTTGAAGTGCAAACGCCCAGCCTCAGGCGA
>N_7768
ACGTTATTAATCTAGTGAAGCTGTTGGGAATATAGGAGGTA
>N_7769
GGACGTTGAATGAATTCGCTCCCTCAACTGTGACTTACTTT
>N_7770
TAATGTATCTCTACGCAACTCAAGCCCCCCAGCCCGGTTGA
>N_7771
CAGCTCCCGAGGGAACGTTACGCAGGACGGCGGCTGTTGTT
>N_7772
GGGTGAGTTACTTATACAGTCAGAACCATTGCTGGCGTGTC
>N_7773
CCTATGAACACTGATAGCCTCTTAAGATAACAATACATCGC
>N_7774
AAACCAGTTATGTAACACCACCCCGCTTTGCGTCCAACGCC
>N_7775
GGGCTTTCCTTGCCAAGCAACAGCCAGCTATGGAATGTTCT
>N_7776
GGTGAATACAGGGTCGGGCGCATGATGGCAATATTTCCAGC
>N_7777
GTGCGCGCGCGATAACAGTGCCATTTGTTCTTACCCCGTAC
>N_7778
GGAGCGTTGATGCAACAGAGCGTGACGGCTACGCGTACTCT
>N_7779
CCTCGCAATACAGCTAGGCTCGCAAAACGATCGAGCGCATC
>N_7780
AAACACCGCCATCCAAGCGTCTCTGGCGCCATGAATGTGAA
>N_7781
GAGTAGACAGCGTATCCGAGCGGATGCCATTCGAAAGTGGG
>N_7782
TAGGGGGGGATTTTCGCTCGCTCGGTTGCCAACGGTCTTTC
>N_7783
ACATGACGGAGCAAAGGTATCATCCCTTCTAAGCCCTGTTG
>N_7784
GTTATACGCGTATTAATAGCCATTGACGTTTCTGCGAAATA
>N_7785
GGCCGTTCAAGTGACGAGCGCTTTTTAGGTGCTGCTCGCGT
>N_7786
TACTTTGGTGGCACGGGTGGCTTGACCCTTGTGACACCACG
>N_7787
TAGTGCTACGGTTAGGTGCGCATGCCACCCCCCGACTGCTT
>N_7788
TGCGCCTCACGCAACTATGTCTCGGTGGGCAACAGCCCTAT
>N_7789
ATTTTCATAGGAAAATGAAACTTCACGGGGCGGGGAGCTCG
>N_7790
CTGTTATGGGGACACCCGACCTCATATGAGATGATGGGAGG
>N_7791
CAGTACTATACCGGTTTTCCCGAGGAAGTAAGACCGCTGCC
>N_7792
CTGTTTTAACAAGTGATCGGCTGGGCAGCCTGGTGCCCACG
>N_7793
AACTCCCCGGTCAGTCATTTCACGCGGAAGGCCGCCTCATT
>N_7794
TTTCCCGGGGATCCCAATGTCCAGTGCGCTATGAGTGTAGT
>N_7795
GCAATATGCGACTGCTGGTGCATTTTGCCCCGCGGGCATGG
>N_7796
CCGGTTTACTAGATAGGCGCCTTATGAGCGAACAGATTTGG
>N_7797
CCACTGAGCTCAGGCCCTGACTCGACCGGAGGTCGTGCGTA
>N_7798
ACACGGTATCGTCAGGATCTCTAACGCTGACGTCACGACTT
>N_7799
CCGTCGGCGCGATAAAATTCCCCTTAATGAGCTTATGCAAG
>N_7800
CAATAGACTCGACAGGGGCACTGCCGTGGCCTAGGATGGCC
>N_7801
TTACGGATTGTGGACGCCCCCCTTGTCATGCTGAGAATAAC
>N_7802
GGGGAACAGGATTTGCGGCCCGGTTGTGGTGTAAGCTAAAT
>N_7803
CCTGAGGAATGAGGCATATACCACCTTTTCAAGCCGCACAC
>N_7804
GTCCGAAACAGGCACACCCTCGCGATCTGCAGAGTCGTTTT
>N_7805
TTCCATCATTACAACGTGTCCCAGTAGCGGTGGAGATTATG
>N_7806
CTTTGATCTGGTTCAGGCCGCCATGATGTGCGTCTTGCCCG
>N_7807
GTCGTAAATCATCCGCGGAACCAGAGGACAATACGAGCCGG
>N_7808
TGCTAATATGTCGTTATATCCAAGGGACGTGACGCAGTATC
>N_7809
TCTTTCAGGTAGGTCTTACGCATAAATAGCTAAACCACTAG
>N_7810
CGGGTTCAGCAGGTCTTATGCACAATGGGCGGGTACCAAGA
>N_7811
AGCCATGTTAATGTGGTGCTCTAGGGGGCGTCCAAGCTCTG
>N_7812
CAATAATTTACAGACCAGCGCGAGTGACCCATTGTAAGGCG
>N_7813
GTTACATTATACTCGGATTGCGATACGGATAGCAGGGTGCT
>N_7814
AACGTCATGAGGTTGGTTCACCAAATGTGCGCCTGACATAA
>N_7815
CGATGGAGCCGCGGTGTCACCTAACCAGCCATCCCGTGTGA
>N_7816
CATAAAGGCCGGGCCGATAACAGGCATGGTCCGTGATTCCA
>N_7817
CGCCATCCACGTAAGGTTGTCACGAGTAGATGCGGAGTCAT
>N_7818
ACTGATTTAATCGGCGAGGGCTCACTTACTAGGCAACGCGC
>N_7819
TGAAGGCTAGGTAAGTCCCTCAACGCCTCCCACGAAAGGCT
>N_7820
GATCTTATACGATCGCCCCACTCCCGAAGACACCTCACGTC
>N_7821
CATAAGTGGGCGACGTTCCGCAACGGATGTTGAAGTATTTT
>N_7822
ATTCGGCTTAAATGTCTTCTCGCGATTACGCGTCGATTAGC
>N_7823
TTAGCGGGACCATAGGCCGACACCAAAGCCGGTCCTGCTGC
>N_7824
CCACCGCCTCTTGAACGCCTCGTGGTCTATTTATAACCTCC
>N_7825
GCTGAGCCTTGAGGTTGGTTCTTTGCTTCATACTCGTTAGG
>N_7826
CGGGTGGGCCTCCCGCCGGGCCATAATCAGGGTTGTACCGT
>N_7827
GTCAATCTAGTTCCGGCAATCTGAATAATTTGCGGCTCTTT
>N_7828
CGTGCTAAAAGGGTGGTTGTCTTTTTCGTGGCACAAAGCAT
>N_7829
GATAAAGAAAATGGCCGCCACTGTGATCAGTGTAGGGTCTA
>N_7830
ATGGCGCCCAGCAATCGGGCCAGTAAACTTCTAATTACTCG
>N_7831
ACTACTTCGTACATGGCCTTCATTCCGACCTCACTCCAAAA
>N_7832
AGAAGCCGGGTCATCCCGGACCAACACAGACCGCGAATTTG
>N_7833
GTCACTGCGACTTAGACTCTCGGAGCAATCCCAGGGGGTTG
>N_7834
TGTTATAACCCTGGGGTGGCCTGGATGCTTCAGATTGTCCA
>N_7835
TTCAAAAGTGTAAGGCAGAACTGTCGGCTGCAGTGAGGTGG
>N_7836
GGTCATCCGTACTACTTTAGCCATTGCATGCACCCACAAGG
>N_7837
TTGGTCTTCGGTGCCCAAACCACTGGTCCGACAGGGTTAAC
>N_7838
TATGGCTCCTAGTACAACGCCTATAAAAGAGCCTCGTTATA
>N_7839
GGAGTAGCCCCTGTCTGCTACAACCATTTTCCGTTGACATC
>N_7840
TCTTATGTTCTATGCCTTCACGGATAGCCGTTGCTAAAAAC
>N_7841
ATTGCTCCCGACAGGAGCATCGGGCAACCTGGACACTCGTG
>N_7842
ATGAGCACCGAAGACTAGTACTTCTCTCTCGCAAGGTTGTG
>N_7843
GGCCGGGCAGGGGAGTTATACCTAAGAAGCCAGGCCGGACT
>N_7844
ATAGGAAAATCCAGTGACAGCCGTAAAACGGGGGGAGACTC
>N_7845
AGGCGGTGAGGGCATTGAAGCAGGCAGGCGGGATAAATGAA
>N_7846
AGCACCCACCCAGATATTCACACACTGATATCTGGCACAAT
>N_7847
CGACGATCCCGCCGGGTCAGCCGGGACCTCACACATACCCG
>N_7848
GCACCTGGACGGGCGATTATCGAAATTCTTATGGGTAGGGT
>N_7849
CTCAAGGTGGCCGCCTCATTCGGTCGTCACTAGTTTCACGC
>N_7850
AGATGGCAAAGATCCAACACCCCAGGCTTCACTGGGCGCGG
>N_7851
GTCTGTGATTGCAAGTGAGTCTACTAAGCCCCTCGAAGCAT
>N_7852
CGGGTGCCCCGTAAGGGAAGCACAAACAACCTAGGATCCAT
>N_7853
TAAATATGGGGCGCGCTGACCTCAGACCTTCTGTGTTATGG
>N_7854
TCCCAAGGGTTTGAGGCATGCCATCCGATCGTCTGGCAGCC
>N_7855
TATGACGGCTACAATCTTGACCCAAACACGACATAATCCAG
>N_7856
TATAAAGCATGCGATCCTTTCACAAAGGCATGAGAGGAATG
>N_7857
TGTACCCTTAGACTTCTTGTCATGCACCATCCTCCGAACTA
>N_7858
GCCTCGTGGTTACACCTGGTCTCGACGGAAGGTGAACCTGC
>N_7859
CCTAAAGTCAAATAACTTCCCATCCGCGGGGAATGTGCAGT
>N_7860
TTATAACTTGATCCCGGCATCGACATTGTTCCCCAAGGGTG
>N_7861
AATATAACAGTAACGGTACACTATTTCGCAAGGAAAGAACG
>N_7862
TATTACACCGGGCGTGCGCCCGGGACTCCTGACGTCAGTCG
>N_7863
ACTACCGCTGCAGTACTGGACCATTACCGATTCCATCCTAG
>N_7864
GAGAGAAACGAGTTGCCCTGCTCTCTGTCACTTCCCTCACC
>N_7865
GCCGACCTTGGTATTCGGAACATCAACAAAGTCCATTCCTT
>N_7866
ACGCGCCGATGGGCCAGAGACGGTCCTTTAAGACAGCTGCC
>N_7867
CAAGGAAGGTTCTTTACCGACAATCCACGCAGTATGCGAGT
>N_7868
GAGATCATGTCCCTTTAGAGCTATGGGCAGCTATGATTAGA
>N_7869
ACGACCCCTACCGATATGCCCCCTCATTGTCGACGCGTTTG
>N_7870
CTTCCCATCTGAAGTACGGTCTACATTTAAGGGGTAGCATT
>N_7871
CTAAAATGTACCTACGACGTCTGAAGCCGGGCGATTTGGCA
>N_7872
CCTATTTGAGACAACAAGGACAGCTATTTAACCAGCATATC
>N_7873
GTTGGGGGGGGAGGGAAGCACTACGACGAAAAGACTCGCGC
>N_7874
ATATGGCACTTAAGGCTGCCCGTACTGGACCACGTCAGATT
>N_7875
ACCTGGCGACGATGCAAGTCCGATCCAGGTCCCTGATGTGT
>N_7876
CACGCACGTTATGTACCGGCCATCGTGCCCATCTGAATATT
>N_7877
AAGGTCTGGGATCCTCTAACCCAGACTTAAAACCTAGCTAT
>N_7878
TGTTACGATAAAGATAGCTGCCCCTCGACTGGGCTGGCCTG
>N_7879
AGTCTGGACGCTTCTTGGTGCCACTTAAATTAATTTAGGTC
>N_7880
ACTGATGACGGGATGGATATCACGCGAACGAGCGATTCTTA
>N_7881
ATGTGAAATAGTAATCCCACCCTTAGTATGATATGCAGCAA
>N_7882
CATGCATCATGCCGCGAGAACACAGTTAAGGGCGAGCTACG
>N_7883
AGATCACCTCGGAGCCGGCTCTCCGGTCACTCCGCTAGAAC
>N_7884
CGCCTGAAGCTTTCGCGGATCCGGAGAAGTTAGGGGGCCCC
>N_7885
GTGACTCTAGTGGATCTATCCTTATAAATGGTAGTGTTCTC
>N_7886
TGAATCAGACTACTAATATGCGGCACGCCCCCGGCAGAACG
>N_7887
ATTCCTTATTGCCCCCTGCCCTATGGGCTAGGACATATACT
>N_7888
TAAGTCTTGATGGAGTGAGACATTTAGCCTTAGGAACGTGC
>N_7889
TCAGGAGGGTCGGTCTCGCGCTGAGAGCATCCCCGCTATGC
>N_7890
ATTTTATCCACGGATGTCCGCCCCGTGCATGGTACTGACCT
>N_7891
AGTATTTAATGTGAGTGCAACAGCCGAGCGAGATCGGGCTT
>N_7892
TTATATCTCTCGCGGTCAATCATAAGCACGGGATTATAATC
>N_7893
TGGCATGTACTTGATATAGGCGGGGACATAGAATTCGACAC
>N_7894
ATCATCTCCCGCGACGAACCCAAAATGAGTTTAGCCTACTA
>N_7895
CTAGTAAAGTGGGATATTTCCAGCTATAAGCGGCTCACCTA
>N_7896
TAAATACAAACGAGCCGATACCCCACAATGACAGTGCGGTG
>N_7897
AGCCCGAGGCGCTACATGGACTGCCACAGCCAGGTCCATCT
>N_7898
ATGTGAAGACTACCAGGCTCCAAAATTACCTGTGTACTGAT
>N_7899
GCTGCACTTTACCATTGTTGCTAAATTAGTTATGCTACTCT
>N_7900
CTTGCGTATAATACGGCATTCAGCATTATACCTCTCATTCA
>N_7901
GGTGGCAATACTCATAGCTACATTTCCCGGGGGTACGTCCA
>N_7902
CAACAGCTGCCACCCTTCGACCCCATAGGTAGGGGCTCCCA
>N_7903
CCGGTCAAGGGCACTCTATTCCTGTGCTTTCTTAACAATTT
>N_7904
GGTCGCGGTAACCCTCAGGTCTGCTAGTACCTGGAAGGCAC
>N_7905
AGGTTCCACCGGGAGTCCGCCGGCGTGTGTTCATGGCTTCA
>N_7906
ATTCACGGTTAGCATCCTTACGTAATGAAGAAGACTGTTTT
>N_7907
TTGGTACCTACTCGATCCAGCTAGGAACTGATTTAATATGC
>N_7908
CATGCCTACCCGACCCGCCGCCTTCACAACTTGCCACCAGC
>N_7909
TCCATAGGAACAATCCCAAGCCCTCCCCTTCCACGGGTCTC
>N_7910
GATACCACTCAAAGCGAGGGCCGTCGGCAGGCCACCTGCGC
>N_7911
TCAAGCGCGCAGCGCTTTGCCTTTTAAATTCGGCGACGACA
>N_7912
ACGCCAAGGGGCTGCGGATCCCGATTACGGACAAAAGCGAG
>N_7913
CTCTACTAGCCCGGCTTGATCCGGAGTCCTAAATACGGAAG
>N_7914
GCAAAGACCAGCTTTTCAGTCTACGCATAATAGCGATACGT
>N_7915
ATCCAGTCGAGGCCCCCATTCCGGGCCGGCTGAGAGAGCCT
>N_7916
ATATGGAGACGGGATCAGGTCGATTTGCGCGAAGCAACCCG
>N_7917
GGCGAACTATAAGGCCTTCCCACTCTAGACTATAGAGGGGA
>N_7918
CTGCAACTCTTTTATTGTTGCACTGCGTCCGCCTTATGCCG
>N_7919
AGTCTCGTTCATGGGTCTAACTGTGGACCGGAGGAAACAGT
>N_7920
CCAAGCGACTGATTTGGAGGCTCAAAACCCTGTTTTTGCGC
>N_7921
AAGCTTGTTTGGTGCACGCTCAATCTACTCGGGAGGCAAGG
>N_7922
GAACCATTAACGGAAGTTAGCTCATCATCGCCTTACCGGCT
>N_7923
GCTAGCAGATTAGGGTGGTCCAAGCTCGTCGGCGCATTAAG
>N_7924
CGGGGAACTGGGACATCAGCCGCACAAGCCCTCGTCGGGAC
>N_7925
GGACCCGCCGTCTATTTGAGCCCAAAAAGGCACAAGATGTG
>N_7926
TCTCAGGTAGCCCCAATGCTCGATAGGCACTATACACGCGA
>N_7927
GCATTAATACTGATTATCTGCTAGCTAATCCTTGCTGCCTA
>N_7928
AGTAGTGGTGAGGCGAAGCTCCCAACCAAAAATATCGCTCG
>N_7929
ACCAGTGTACACACTATGAACTTAGTTCTTGACGCTCGTAT
>N_7930
GGGGCAACGTGTTAAGTACCCTTTGTCATGTTAGTCGTTTC
>N_7931
TCGAGGCCTCAGAAACGTGACGTCCGCCGGGCAGCTACGGG
>N_7932
GGTACGAGGCAGGATCGAGACGTTAAACGATGATTCTTAAA
>N_7933
GATGGTTTCTTAGGCATAGACCTTCCAGTCCCCCTTATGGA
>N_7934
TCTCAAGTTAGCTGACAGGGCTCTAGACAGGGGGCAACTAA
>N_7935
ACTTAGACTTACTGAACTAGCGACCAAGTGTTGGAGGCATA
>N_7936
ATTCCACCCCCATTGCTGCCCCACGCCTCAATGAACTGGGG
>N_7937
TTAGACAGATGGGTTAGTGGCCGTTATCGAGGCTTCTATAT
>N_7938
ACTCCACGCGAGAGTACGACCCGGGACGTTCTAGGTTAAAG
>N_7939
CTGCGTGTTCCTAAAGTATACTAAAGTTCGCTGTCGGTCGC
>N_7940
TAAAGTATTAGGGGTCGACTCGAAAACCAAGCGGCCATTCC
>N_7941
CTTAAAAGTCCCGCTCTTTACCTAAGGGTCGGGGAGTGACG
>N_7942
CGGGAACCTGATTCTTGACGCGTCGGGCGCGGTCCAGCGCC
>N_7943
TGAGGGGCTCAAATCCCAGCCTCTCCAGCCGAGGGCGCCGA
>N_7944
CTCAGCCCCAATAGAGAAAACAAAGTGAAAAGATTCAAGTG
>N_7945
GTGTCGATAGCCGCATGGTTCCTCTACCTAACTCTTACCCA
>N_7946
CCAGTGTTATCCCAGAATGTCCAGTAAGTTGAGAGCCCGGG
>N_7947
GAGTCAAAAGCCCAGGGGCGCAAGAGGCCCTGTGTGGAACC
>N_7948
GCCTTTAGCCTTTAACAATTCTGCGGAACGCCTAACTGAGA
>N_7949
GCGTTGATCGTCTACGGAGTCGTTACCAGCCACGCTTTTGT
>N_7950
TCAGAATCAAAATGGGGTTGCTAGCTGACAACGCTGCCCCG
>N_7951
GGTAATTTAGCGGATACATCCTCGGTGTAGCTTTCGGAGGT
>N_7952
GCTCGCACCCCCGAAGCTGCCAAGGTCTCTAGCATGGGGTG
>N_7953
ATTCTATCTAACCCCGTGTCCCATAGCGAGGCCGAATCCTC
>N_7954
GCTTCCGCAGGGATCAACGTCTTCGGCTGACGTGTGATAAC
>N_7955
GTCATAATAGCGTAGACGACCTGCCGTTCTATTCTCGACTT
>N_7956
TATCCCCACCATTTTAGCAACTCGCAAGCAGTAATGGAGGC
>N_7957
GCAATCATAGTATACCTCAGCCGTGGCCAGGCGCAACATAA
>N_7958
TGGTTGGAACCAGCTACACCCTCAGAAGCTGGATTAGTACT
>N_7959
CATGGGTATACCGTGTCAACCATATCGCACTCAGCTTGTAG
>N_7960
GTAAAAGAAGCTTCGACACACCGACTCGGAGTGGGAATTTC
>N_7961
GGCTATCCAGTAACCTGAAGCTTTATGCGTAGGAAACAAGT
>N_7962
ACGCGTTTGAGGGCATTCAACGTAACGGTTCCTATACTCAT
>N_7963
GTCTGTCAACCCTTGACCGACGGGGCCAAAGATCTGGGGTG
>N_7964
GATTCCGTAAAACGGGCGGGCCCCCGCGCTCGTGACTAGTA
>N_7965
CAGTTTACGAAAGCAGGCCGCCTTTATTAGGGATAAATTCG
>N_7966
TTCACCCGAGCAGGTCCGGGCCACTCCCAAAGTCAACAGTA
>N_7967
ACTCCTAGATGAGGTAATTACGGTCCTCATAACCCGAAAAC
>N_7968
CCAACGTTCGACGCGTCCGCCTGAATTCCGTATCTGACGTG
>N_7969
GGAGAAGTATCCGGAAAGTCCACCATATTAGCACTGCCCGA
>N_7970
ATCTAGTTATAATATATGCACTGGAGTGAGCACATCCATTA
>N_7971
CCACGAACATACTGTGTACGCCGTTGCAAGTCCCCTTGCAT
>N_7972
ATTCGGGAGCTATTCCGCAGCTCAAAGAACTCCCGGACTTG
>N_7973
TACTTGTCAACGATTCGTTCCCTTTGCCCCCCCCCGATTTT
>N_7974
TGATCAAACGAAGGACTGGTCTGGTATAAAGTGCACACACC
>N_7975
TGGGTGGTATTAAAGGCGAACTAAGGTGTTGCCCGAGGGTA
>N_7976
TGTTCACTGGAGTAACGTGACACTATGAGCCTAGGTCTGTG
>N_7977
GAAACAGAGGTTCGCACGTACTGCTCAGAACCTATCACCCA
>N_7978
TCATGACGTCTGTTTCGAGACGTAAACTCCCTACTGCAACT
>N_7979
GATAACGAGGCCTTAGATGGCGTAAGTTCAATATTTGTGAG
>N_7980
TATGTTTGTTTCGAATGCTCCCCTATTTCGAGACGTCAGCT
>N_7981
AAATCAGATATCCTTACTGTCGCTGCTAATCCTTGTCGGCA
>N_7982
CAGTCGTTACCGATACAAGGCATCGTCGATATACAGAGAGT
>N_7983
CCCACGATAACCGGGTCCGGCTTTAACACAACGGACAAAAA
>N_7984
GTAACAGTCATTGCCCTAGACCCATCTCAGACCGAAAGACG
>N_7985
CAATGCTGGGTGTAAACTTTCATAGTGGGCAGCCTTTCACT
>N_7986
GCCGCCGACGTAGGTACCTGCGCGGGAGGTTAAGCTTGCTC
>N_7987
ATATGGGGCTGTGCACCGGTCCGGAGCGCCTGAGGTTTGAA
>N_7988
TAGCGTCTGCACCTAGGTTTCATTGTGAGTTCCCTGATGTC
>N_7989
AGTAAGTCGTGAGAATTTATCCAACCCTTCCCTAATCCGAA
>N_7990
ACAGGACACATTCTGCGCTACGACGTAATATCTCAACGTGT
>N_7991
GAGACATACGTGCTTGGGGGCAGGCGCGCTTTATCCCGTGG
>N_7992
TAAATTGCCTGGACGGATAGCGCGCTCCCCCGCGCCAGCCA
>N_7993
CTGGATCCTCTCCGCGCCAACGGCTGAAAGGGCGTCTCATG
>N_7994
AAGACACTTATTCGTTAACTCAGATTTGAGACATAAAAGTA
>N_7995
TTTATGGAGATGAAGGTTTGCTTCGACGTGTTGTACCGTAG
>N_7996
GTGATGCAAGGTATTCCAACCGTTTAGCTTCATGTATGAGA
>N_7997
TCGGTGTAAGGGGTTGGCTTCTTTGCCAGTGAAGCTGGTAG
>N_7998
GGTATCGAGTAGTCTATTGGCGACGGAACTGAGAGGGCGGG
>N_7999
CAGTCATAGAGGAAGTGTCGCGCTTTTGCCTTAACGGGCTA
>N_8000
CGCCCGACCTGGGCCCAGAGCAAGGGGCTGGGCGGAACATA
>N_8001
AGCCTTGCCCCAATGCACGCCACCGTGCAGATCTTCACGGT
>N_8002
ATTAGCCATCCAAACCTCTACGACCATGACGTAACCGGTCT
>N_8003
AGGCGCGTGGGGTCCTGGCCCTTTGCGCCGGGCTGTATCTC
>N_8004
GTTAATTAGATTCTGTTGTCCCCGTACCCTCTCGTCAGCTG
>N_8005
CAGTGGCTGCATGGTACAGACGTTACTGATCGCCTACGGAG
>N_8006
GGCCCTCAGAGTTTCACCTCCAGCAAAAAAAGCCTCCCGGT
>N_8007
CCCCCGGTGTTCCAGAGGAACCAACGTGCTTGCCTAAAGCC
>N_8008
GCTCATTGCACCGTCTAGGGCATATGGTAGGCCAAACTCTC
>N_8009
ACTAGCCGGTGAGCAATTCACCGAGTTTGAATAATTCGGCG
>N_8010
CAACGCATAAAGGTTAACTACAATATATCCTATTTGTCATG
>N_8011
AGCTGCAATTATCCAATTCTCTCGTGAGCCGGGATGCGGCG
>N_8012
GGTAGAGCACAAGTTTACACCTCAGCGTAAGGGAATTTCCG
>N_8013
CCTTCGGATACGCTTGGTTTCGAACCCCTTGCTCTTCAGCT
>N_8014
ACTGTGTTATCCTGCACTTGCGCGTTTCCCCGGTCTGACCG
>N_8015
CTCCTGGCTGACGCCTTGTTCTCTGGTTCGTTTGGCCTACT
>N_8016
CATTATTAGTTCGGGCGTTCCACCTACTTACCATGAGAGAT
>N_8017
GATGGGGGGCACGTTGGTACCCCGGTCTTCGTGACGAGATT
>N_8018
GGGTTCTGGCCAGTGCTTTCCTATATTGTAGCCGTAGGAGG
>N_8019
GCACGCGGACCATAGCAGCGCTAGGCGGTTAGAACTAATCG
>N_8020
ACGCGAAACTCTCGCGAGAGCAATCTGATTTTATAAACTTA
>N_8021
TGTACCCAACACACCCAGATCCAACACTTAAAAAAGCATTT
>N_8022
CGCAGCAGCAAATGGACCGACCACGACTAATTCCGCCTGGA
[truncated: 3,396,663 more chars]
