# Supplementary material for: EnDeep4mC predicts DNA N4-methylcytosine sites using a dual-adaptive feature encoding framework in deep ensembles
Source: Genome Res. 2026 Mar;36(3):589–99. doi: 10.1101/gr.280977.125 (PMC12951953; doi:10.1101/gr.280977.125)
Supplement: Supplement 1 [file Supplemental_Code.zip › Supplemental_Code/EnDeep4mC-main/data/4mC/4mC_A.thaliana/train_pos.txt]

>P_1
TTTGGGTTCCGTCCGAACGACGAGGAGCTCGTTGGTCACTA
>P_2
GGCTGAGTGACTATATCGACCTGCAACAGCAAGTTCCTTAC
>P_3
AAGATCTCAGACTTCTGTCACCTGAAGATTGTTTATGTATA
>P_4
TTGTTAGTTAGTAACTGACCCGGGAATCAGGATATGTATTT
>P_5
CCATTAATGTATTCAAAACGCTAGACTATACATTCATGACT
>P_6
TTGCAAAAAAATAATATCATCGTTATAAAAAAATAATTAGA
>P_7
TCTTATTGGCTAGATGCTTGCGAGGACATCTCTTGTGATCT
>P_8
GGCGTCATCAATGATTTTTTCGGTGGGATTGATCACATTTT
>P_9
TAATATTGGATTTCTAAAACCGGTAAAAAGCGATTAGACAA
>P_10
CGCAAAAACCTGAAAATTTCCAGGCTCAGAGAGACATAGGC
>P_11
GAGGACTAACCCGAGAAGGCCACTGACGAAATGATCGACCA
>P_12
TTCTCTTGGTTCTTGAAAGTCTTGAACCATAAATTCGGTCA
>P_13
TTCAATTAGTCAAAAATACTCGGGAAGTTCGATATTTGAGT
>P_14
CCATAAAGTCGCAAATTTCGCATTCCAAAGTTTTTAAGAAT
>P_15
TACGGTAATAGGGTTGGGTTCGAGAATACGCTTGATGACTC
>P_16
TTGACGGAGCTGGCGAAATCCGGTAGAGAAGCGTTGATGAA
>P_17
TGGCAGCTACGACTTGGTTCCATGGTCCAACGAATTCGCCT
>P_18
AGCTTACATCGCTCCTTCTTCGCGGGTTTTTGGAAGAGGTG
>P_19
AGTTTTCGATGAGGTTTGCTCGGGTGCGGTGTTTCCATGGT
>P_20
CTTAGACGGAGGAGAATCGCCGGGGATGATGAAAGTGACGG
>P_21
CCTCAGCCAACGTTAACATTCAGGAAAAATGGGCCACGGAA
>P_22
TCCTTTGCTGTTATCTCCCGCGTAAACATTTCCAAATTACC
>P_23
TCAGCCACACACAAAAAAATCATTAAAAATAAAAAGAAGAG
>P_24
ATGGAGGAGAACGGCGGTGGCGGACTCGATCTTACCATCGG
>P_25
TCTTCTCTGAAACCCTCCCCCAGTGACTCACCACCACGACA
>P_26
CGATTGGTAACAAGAAAACGCTATAAAAGATAAATAATTCT
>P_27
AAAAACAAACTTGATGTATACGTGTACACCAAAACATCTCC
>P_28
GAATCCAACATCATTCCAAACCTGCTCAAAGAAGTCTCCAT
>P_29
CTCGGTTATTGCTGTGAAGGCGGCGAGAGGTTACTTGTGGC
>P_30
AGCTTGAAGGCGACAAGCAACGGCACTGAATCTTGGCAGTC
>P_31
CATGTTAATCATAAAAAAAACATTAGTTAAATATTTGACCT
>P_32
TTGATCAAGACCGGCGTTCTCGGTGAAGCTACGTTACCTCT
>P_33
AAACCACCATTCTCGGATTTCGGCCACCAAACAAAGCGCGT
>P_34
GCATATGGACGAACTATATTCTGGACCATAAAACAAATGGT
>P_35
TGTCCATGCCCAATAAAGACCATGTCCATATGGGCAAGCCC
>P_36
TAAATTTGTGATGAGAAGTCCGAGAAGAGAAAGTTGGATAA
>P_37
CGAGACTCTCAGAAACAGAGCGGGTTCAGCGGGTGAGAGCG
>P_38
AGCAACACGGTCTCCAAAATCGTTAAAGAGCAGCTCCCGGT
>P_39
CATCCAAAAGAGTGTTGTTACCCGGTCAAGGATGAAGTCTG
>P_40
CCAACCAAGGTCGACAGAAGCGGAGCCTACATTGTGAGACA
>P_41
GCAAACAGATACATTTGAGTCGGTGAGACGATCAACGAAGT
>P_42
ATTACATGAATAAAGTTCCCCGATATCTTTTTTTTCTTCTC
>P_43
TATATTTAGCAATAGTCGTTCGCGATTCCAAACATTTAAGT
>P_44
CGGACTGGTATATCCACAAGCAACCCCTGCATAATTACCAA
>P_45
ATTCTGATTACAACCTAAAACGCTGTCCCTAGTCCGGCATC
>P_46
GGAGATTTCGGCGGTACAAGCGGTTGCTCTTCTAAACTCGG
>P_47
AATTACAAACTTTGAAAAGTCTAGCTTATACAATAAGATGA
>P_48
TAACGCCGTTTTGGCTGCGGCGGCAAACCCTCGTCTGAAGA
>P_49
GTCCATCCCTAACCTCGCCGCGGGAAGATTTTCATCTTTTC
>P_50
TTGTTGATTGCCTTTTGTTGCATGTTCTATATCATCCAATA
>P_51
CTTTTCTTTTTCAAGAATCTCTCGGATAGGAAGATGTGCCG
>P_52
AATTTTCTAACGCCACGAAACGGTGCTCGTACTTCACTGAT
>P_53
GTAGGTGAATATGTTTCAGTCGGTTTTGGGTTTTCTATGTC
>P_54
AATATTAAACCGAAATATACCGCGGATCAATCTCTAGTTAA
>P_55
CACCGTTACATCACCGGGATCCCTAGCATAATTTAGCGCAC
>P_56
AAATTATCAAAAATAATGTCCGCGAAAGTAAAGGTTCACTA
>P_57
TCAATTGCAGGCAAGGTCAGCGCGACCTTGTGTGATCTTCT
>P_58
ATGACTCCGACGCTAAGATTCTAGGATAACGAAACAGTGAA
>P_59
GATGAAACTGGGTATGGTGGCGGGCCTTGTTCTGCTGGAGC
>P_60
ACGATTTTCCCGAGAAAATGCGAGAAATTTGAGATTTGAAG
>P_61
ACGATATGCTCGATAAAACTCCTCAACCAGTTTCATAAGCT
>P_62
AAACAAAAGAAAAAGTTAAGCGCGAATCATAGATAAAAAGA
>P_63
TGAAAGATCTTTTTGCATAGCGTCTTCGAGCTGTTGAGCCA
>P_64
ATTTTTTTTGTCAAACTATTCGTTACTAAGTTATTTGATAA
>P_65
GTGCTAAACCCTCAACCAGCCGGTTGTATTCAGCTCGCAAT
>P_66
CTTCTACCCAGATCACTGATCAACCGTGAATTTTACTCTAC
>P_67
AACGGATAGTTTCATATTTTCACGCTTGAGGAGTAATCCAA
>P_68
TTTATCAATATCGAAAAATCCACGGTTTTTGAATCCTGTGT
>P_69
CAGCGCGTCTAGCACCACAGCGGCAATCCCTCTGTTGTCAC
>P_70
TAAAGGGGACATGGAACTTCCGAGGTCGATGGTGAGTTGCT
>P_71
ACTCTCTACACTCAAAGAAACCCGGATCACAAATGGTTTTA
>P_72
TTTCTTCATAGTGCACGCATCAAGGTCGATTTTGTAGCTTC
>P_73
AGAGGAAGATGAAAAAACTGCAGTCAGGCCTTCTTCTCCAT
>P_74
TAAATACTAATGACGAAACGCGATTTCTGTTTATACCATTT
>P_75
AGAAACCCTAAACCTAAAAGCATGTTTGGAAACAAATAATA
>P_76
TTGTTCAGGAATTGAATTTTCGTCAAGATGATGAAGCTCGT
>P_77
TTCTTCTGGAGCCGCCACCACTACGTCGTGATCTCGATAAG
>P_78
GCTAAGGACAATACATTTTTCGAGCTTGGGCAGTTCTCTCC
>P_79
GTGCCTTCTCTTTTTAGCAGCGTTGACCAAATTACCCAAGA
>P_80
CTTTTGTCGTTTTTGTTCCCCGTTGTCTGTTTTTCGATGCC
>P_81
TCCACTTATATGATCAAAAACGTTAAAAACACATTTCAGAG
>P_82
AAATGTGCAATAAGAACCTTCTCGAATAAACAAGTCGCGGA
>P_83
CCAAAGCCCAATTTTAAATCCGGTGTACTTGAAAGAAATGG
>P_84
GTACAAAAGAGGAGCATCTACCTCAACAACAAACCCTAAAT
>P_85
GTTAGGCCACTGGAGAAATGCTGCATTACTCTAGGGGAAGA
>P_86
CGCTAGACCTTGAGAATTTTCGGGACTATGGGTTGCTTTTC
>P_87
CAACTGCACCACTTTCATCACCCGCCTTACTCATGTCACAT
>P_88
TCGTTGTTTTTATCCCATGGCAGCGGCGGGCTGTCCTCTGA
>P_89
TGAAATCTTGGGAAGATCGGCGAGCATTATCCAAAGAAAAG
>P_90
TCAGAAGCTAGATATCGACGCTGTGGTTCTCGCCACCGGTT
>P_91
CCTTCAACGCCGCGAAAAACCGGTGGTGATGATGTTTCGGT
>P_92
GAAAACAGTTTTTAAAAATACGTTAAAAAATAGACATACGT
>P_93
TTCAGACACAATAATGGTGACGGTGTTGATGATGAAAAGGA
>P_94
TAGGTATGCATATATAAAGTCATGGATATGGAACAATCAAT
>P_95
TTTCCTCTCAATCAAAGGGGCGATTTTGACATCTTTATACC
>P_96
CCTTTTTCAAATTCATTTTGCAGGAACGCAAAACGGTTCAA
>P_97
TCATTCTCATCATCAATCCTCGGTCTTAACTCATGAGTAAG
>P_98
TGGCCCAGCCCAAGTTCACTCGTGACCCACATATGGTCCAC
>P_99
TCTATTTCTTTTACCAAAATCGATAATACGTTGACCAATTT
>P_100
GTTATTTACCAAAAAAAAAGCATCAATCTTTTCTGAATTTG
>P_101
TAACGGAGTTGGATCAACTCCTATGAGATCCAACATCATCG
>P_102
GGTCTGAGACTTGACAAACCCGCGACCTCTCTAGCAAATAT
>P_103
GAAGGTCTAGAGGATTTTGGCGGCGATGTTCTCCATGCTGG
>P_104
ACAAAATAAGAATCTTAGCCCATCAATTAAAAAGAGTATCA
>P_105
TAGTTCCTCCGATGAAATTGCGGTTAGAAAACTAAATATTG
>P_106
GCAAGTTTACTTGGACAAGGCGATTTTCAAACATGGCTGCA
>P_107
CGCTGATGGGCTTGTGGACGCAGTCATGGGCTCAACCGCGA
>P_108
AGGGAATCAAGCAATTTCTTCGTGATAGTCTACGCAGCACT
>P_109
TGGCCATGGCAATCAGAGCACCTTGACGAACAAAGTCTACA
>P_110
AAAATCATGTAGACAAGGCACGTGAGGATGTATACTGTCAG
>P_111
CGCCTTTTCCTTCCTTTTTTCGATGGTGTCCCGTCTTTTTC
>P_112
TATGATGGACCGAGCAATTTCGCCAACAATCTCTTAGGTCA
>P_113
GCCAGGTGAACATCAAATTTCTCTACTTTGATATTACCTTT
>P_114
ACCTAGTGCATTTGTTTACGCAGTCAACAAGGAAACATCTT
>P_115
GGAAAAAAAAAAAAAAAAGGCAGTAACAAATATTAAAACCG
>P_116
AGAATTCTTGCCGACGACGGCGAGGGAGAGACTTCTGAGTC
>P_117
ATTATAGACTGACAATTTTTCGGCCACGTAGGGTTTTGAGT
>P_118
CATGAAATCTACCAAATTTCCGTGCTTGCACTTTCCCATAC
>P_119
TCTGTTGCAGGAGGGATTCTCGCGGATGAGATGGGAATGGG
>P_120
CCTAAAAGACAAATCATTTTCGTTAATTATTAGCCTAAATA
>P_121
TTCAAAATGAATTCAGATTTCTATGGTTCGAACAATGTAAG
>P_122
TTCTTCTTCTTCTTTGCGGCCATTAAGACAGAGGCCAAGCT
>P_123
AACAATGTTCATGCAATCTGCAAGGGAAATATAACAGATGG
>P_124
AAACATGACACTGCAATTATCCCTAACACGAAAGCTGTTTT
>P_125
ACAATAGGCAAATGAAAATTCAGTGACATATTCTCAACATG
>P_126
AGGAGATGAAACAGTTTTTGCATCAAGATTGATTATTAATG
>P_127
TGAGATCTTCTGAAATTAATCAGTCTTGAAGTCTCTGGAGA
>P_128
TCCTCTGAACTCTTAACGCGCGGAAACCTCGTTTTCTTCAG
>P_129
CAAGGTAATCCCATTTTTATCACCGTCGATAACGGAAACAC
>P_130
TCTTGGTACAGGGAAACGATCACGAATGATCATCTGCGCAT
>P_131
TGGCTGAATCATAACAGCTGCGTTCGAAATATTTTCTCGGT
>P_132
TAGAACGAAAGAAAAAGTATCATGCTGTCAAAAAGAAAAAA
>P_133
GTGTCCTAGCCTATAAAGGTCGCGACTCAAAGTTTGCTCGC
>P_134
TGGAAATCCAGAGCTTGTGTCGGTTCTGAAGGAAGCAGGAG
>P_135
GATTAATGCCTTGAATTGGACAATATATGGAACAAAAGGAC
>P_136
TTTGGCTTCATTGGCATGCTCTGCACCAACTTCAAAGCGTC
>P_137
ACCTTATTAGCACGAGGAGACGGCCGCCAAGGCCACATAGC
>P_138
CGATTTGGAATCACGAACAACAGTTCAGATTCAAACTAGGG
>P_139
CTACTTAATTATTATCCGCACGTTACATAATGAAAATTGAG
>P_140
CTGCAAACACTTGAATTAGTCATGCGAACAATAAAAGACAG
>P_141
TTAATTTTTACATTCATTTGCAGTAAATTAATTCTTAGCTT
>P_142
CCTTCTAGCAAGACAAAAGGCGGTGGGAAAGGTAAAGGAAG
>P_143
AACATTAACCAACCCAACATCTATGGCGTATTTATCATCAC
>P_144
ACCGACTTTCAAAGAAAGTGCCCTACCAGCTTTTATGGGAT
>P_145
AGCACTGAAACGGTAAAATACGCCAGCACCAAAACCACTGC
>P_146
TTCGAACAAGATCGATTTTCCGTTCGAAAAATGAAAATGAT
>P_147
CCAAACAACTACGAAAAACTCTTTGTTTTCTATTAGCAAGA
>P_148
CACTTGACTTAGTCATTGAACGTTAGCGATTTCACAACTTT
>P_149
GCGGAGGAAGACAACAATATCTCCAGAAACCTAAGCCCAAA
>P_150
GTTCATTGAGATGCTGCAGACGGTAACAAACTTAGCTCACA
>P_151
AATGAATTGAAGATGATTTACGTGAAGAGAACACCGGAGAC
>P_152
GCATCGCACACGGCATCACGCGTCCTCACGTTCTTTCTCCA
>P_153
TCCCCTCATCTGAGATATACCGGTCTCTTCCTGTTCGGGAG
>P_154
GTCCCTTAACAAAATGGCTTCGCGAATATAGTCTATAGTTT
>P_155
AGTGTCTTGCTCGTGAAACTCACGAATCCCATCTATCATCT
>P_156
CAGAGGCTAAAGCTGTTCTGCACGACTTATTTACTCGCTAT
>P_157
AGACCGAACCTTTTCTTCGGCAGCCTTTACCCTTTTGATTG
>P_158
CCCAAAACAGCGTTTCCTGGCGGTGGGATTCACCCGATCAC
>P_159
GACACTCCTGAAGAAAGATTCAGCAGCAACCTGGCCAAGTG
>P_160
GAAGTTTTCGCCGTGAAATCCGTGGATCTCGCCACGAGTCT
>P_161
GTAAGGTTTCGAACATCAGGCGAGAGAGTAATTGGTTAAAT
>P_162
AGACCTGCACCGTCTCCAACCGCGGTCTCTGCTATATCACC
>P_163
GATTCATGCGTGTCTAGGCCCCGTATCAATATCTACACCCA
>P_164
TAGATTGGCTTCGAAAAATCCGTGGTAGAGAAATTTGGTTT
>P_165
AGACTGTTAAGAACAAGTCTCACGGTCAACACTTCTGATGA
>P_166
CCTTTCTTTTTTTTTGATTCCCCCACCAAGTTTTTTTGCTG
>P_167
TTTCCTACAAAAGAAGATCACCCACACAAAGATTCTGAGCA
>P_168
ATCTTCATCTGCTTCAAATACGCCAATTTCACGGCAGATTG
>P_169
AGCTACTTGATGGTTCCACTCGAGAGCTTGACCAATACTCA
>P_170
TGTTATGTCTTTTGAATTTGCGATGTGTACATATTGATTAT
>P_171
ATCTATGGAGATAACACTCGCGCTACATCCCATCGCCGTCA
>P_172
CCTGCGGTGCTTTCCTCTCCCATGCGAAATGGAGTCCGTAA
>P_173
AAAAATCACACGGATCAACGCAGTTTTATATATTAAGACAT
>P_174
ACAGATGGTTTAAGTTTGTCCACGATCATTTCAAGTAAATT
>P_175
GGAGCACCAAATCACTCCATCGGGCTCCATTTCCATCATGT
>P_176
AGATTTCAGCGACATTCTTGCGATGGCTGCAGTTCTTGATC
>P_177
CATGAGAATCATCATGATCTCCCAGCCAACATTTAATCGCC
>P_178
ATGTCGAGCTTGGTCGTCGCCGAGAGAGAGCTTTGTCGCCG
>P_179
GGTACTGGATTTTCTGATGCCATGCTTGACGAGCGGTCGTC
>P_180
AGCCGCATTGGGACAAGCCGCTGTATATAATGAAGAGCACT
>P_181
AAAAAGCCGAACCTGGAAACCGGTCTTATTCAAACAACGTC
>P_182
ATCAAGCACAATGAGCAAATCGTTAGCAGATTATGGTGAGC
>P_183
CATCCACAATTTGGCGGCGGCGCTAATGTAGAACTTATTCG
>P_184
TTTGTAATTGTGATTTCAGTCGGTATCTGTTCTTCAAGAGC
>P_185
AATTAATATATTGTTTATGTCGATGGTAGGGGCTGTTCATG
>P_186
GCACACGAGGGAAAAATGCACCAGGACGAACACAATAAGGT
>P_187
AAATGCATTACTTCCAGGAACTCGGTTAGCTAACTTCCCTA
>P_188
GGAGTATCTTGTTGAAGCATCAGCAGCGGAAGCTGAGGCGA
>P_189
AATTAAAATACACAAAAGCCCCCCCCCCCCACGACATCAGA
>P_190
ATGTGATGTAAACATTTTTACATGGACCACGCTTGTAGATG
>P_191
AGTGAGTTTCAGAATTATCTCAGCACCATAAAAGTTACCAT
>P_192
AACGTTTTTCTTATAATATTCAGTAGTCACTTAAAAGAGTT
>P_193
GGATCGACCTTCCATTTTTTCGGTAGACCAGTTTTATTTAT
>P_194
GTTGTAAAAGTAGAGGCTGGCGCGTGCACTTGCATTCACTC
>P_195
TAGTATTAGCTTCTTCTGAGCTTAAGTCCCTAACAAAACAT
>P_196
TGGGGTTATAGAATCTCAACCCTTGTTCTGATCTTAGATTT
>P_197
TTGGTCTCTAAACTTGAAATCAGTTTTTATTTTTCTTGTAA
>P_198
CCAAACTCTATAAATAAATTCGAGCTTATACTTGGTTATCA
>P_199
GCTAACCGTGTGATCATCGTCGATGGTTCATGGAATCCAAC
>P_200
TGCTTTTCTTTCAGTGGGCACGGCGGTTTCCAGGAAGGAGG
>P_201
TATTTCCATATTGAATCTCTCAGTCTGGATCGGTTTGTAAT
>P_202
GCTTATCAAATCTTAAAAATCATGCATAACGTGGGTGCTAT
>P_203
TATTCTCTTGTGTTTTGAAGCAGGGTAAATAAATAAAGTAA
>P_204
AAATATTCGCGCTCATGGTTCCCGAGGCATCGCTGCCTGCC
>P_205
CTCTTCCTTATAAATCTGAGCAATGTTCCACATATAAGTGA
>P_206
TTGGTATATAACTAGCTACACATGCAACTTTTCAAATTTAA
>P_207
GAACCCGTTTACCCGAAATCCACGCCCATCTTCTGCGTCAC
>P_208
TCTCAATAAATAAATAAAAGCACGATTTCTCTATAAATACA
>P_209
TAGTTAGTGGCAAACCTGCTCTCGAACGTCATCACTAGCAG
>P_210
AATTCTTCAATAGACTGGCGCAGGGTTCTGAAATTTCCAGT
>P_211
CCACGTGGCCAGTTACGATTCGCCATTAGTGCAGTGTGGTT
>P_212
GCCAATAATGAAACAAAAGGCTCGGGTTCTAATAGGTTAGA
>P_213
ACCGTTGAGACTTACTTCGTCTTGGCTCGTTTTCTTGCTGT
>P_214
CAGCTGCCGAGGTTGCTCTCCGGGAATTAGCAAAATCCAGT
>P_215
TGCAGAACAAGTAACCAACACACTAATCATTAAGAAAACAG
>P_216
AGAGACTCCGAAAGTGGTGGCGCCAACAGCGGAGCAAATAT
>P_217
TTGACACCATATCAAAACAGCATCAGTAAGGAAATTCTTTA
>P_218
TTCATAGTCAGTCTGAAAGTCAGGGAGGTTATACATCTCTC
>P_219
AACAATTGCTTCCTTTTGGTCGATCTCCACGCAAAGTCGAA
>P_220
ATCTCCACGCAAAGTCGAATCAGCATAGACATCTGAGCTGT
>P_221
ACAAAGTTGAATGATTTACGCCTTCACATGTATTATCAACA
>P_222
GGGTTTGTGAATTTTGCACCCACTGGCATCTCTCTCTTTCG
>P_223
CCAGCCAAACTTTCCAATTCCCGCAATCGTTTCTTGGTCGG
>P_224
ATATTTTATGATATAAATTACTCAATGGTTTTGTTTTTTTC
>P_225
GACAACTCAATAGCGAGGCACGGGATCCACGGGGTTTACAT
>P_226
GCTATCGGCAGCTTTGGATGCGGGATTGGCGTTCATGGGAG
>P_227
TGGTTTCGCAGCAATCGTTTCCACACTGACTCATGTTGCTC
>P_228
CAGGTACAGTCTCCGGGACGCAGTATAAGCCATGACCCAGG
>P_229
AGATAAATCTTTTGTGTTCCCGGTTCTCATGTAGCTTAGAT
>P_230
AATCACGTCAACTGAATATGCGGCCCTTACTCTGCGATAAT
>P_231
GATATTCTTAATCTGAGACTCATCACATGCGTTTCCATGGG
>P_232
CCACTCACCATTAGCTAAGGCCCTGTCAAGCTTCCGAAGGA
>P_233
AACCTGATTTGCCTGAACCGCTTGGTCAATGAAAAGCTTTA
>P_234
CAAAATATTGATGAGAAACTCCCAGTTGACATTATCATAGG
>P_235
AGCAGCACCATCTGAGAAAACAAGAACATCATCTGCAAAAC
>P_236
AAGGCCATACAACAGGCACGCAGGCCCAGAGAAGGCACGCA
>P_237
AAACCCCTACACAAGAGGCGCACTAACACAGAAAACAACCC
>P_238
GTAACGGCGGCTGTGACCACCGGAACCGTACTTTGACAATG
>P_239
CCATTGATCCAAATAGTTTTCGGGTTCGTGGCAAAACATAT
>P_240
GTGGATTTCAAAGACGCTATCGGTTTCGTCACCAAGATTAA
>P_241
AACAGTCAGTGGTTTGTATCCGGTTCTGAGGTCCATGTTAA
>P_242
AAAAAAACTTTATTAGATGGCTTTACTAGAAAATTCTCGAT
>P_243
GGATTCGAGCTCTTTTGTTGCGATTCCATTCAAATATTTGT
>P_244
CCATTTAATAGCTGCTCGGGCGGCTTGTGGACCTCCAGGCA
>P_245
CGTAAAATAGTCAACAGCCACGGTAGACAAAAATGAATTCC
>P_246
TGTAGATGTGCAGTTATCGTCGATAGAGCTTAAACCGGTTC
>P_247
CTTGGAGATGATATCGGTGTCCCCATCGAGGTCTATGGCCC
>P_248
GGAGACATTCTATTCAAAGACGTGACTTTCACATACCCCTC
>P_249
CTCAAATGCGATTAAATTTACCTGCAGGCTGCATGATCTAA
>P_250
GGTTTTGCTCGGTTTGTTCACTATCCATCTTCTCCTTCTCC
>P_251
CAAATTGATACATTTGTCCGCAGTTGAAACAAAATAAAATA
>P_252
TTCAAACCCGTGTTCAAAATCGCGATACATAATCGAAGGAG
>P_253
AACCGATATGTTTGTTGCAGCTGTGTCGTATAGGCGTGATA
>P_254
TATGAAAAGTTCTGACATGCCATGGCCGGGTGATGAAGGTG
>P_255
GGTTAATGCGATCCAAAATGCAGTGGTTGACTTGAGAAAAA
>P_256
CACATTCCAGCTGCGTTTTGCAGCAGTCGCGGCATCCGCCG
>P_257
TATATTATGGTACCTGGTCCCGAGGCCTAAAAGACGGGAAG
>P_258
ACCTCGCTTCTTCTAACTTTCCCGCCTTTGAAAGACCATCC
>P_259
TGCAAGCATATGGACAAAGCCGGTGGCGAGTATGACACCAG
>P_260
ATAAAAACTCTATGGTTTCACCTGAATCTGAACAGATGGGA
>P_261
ATATTATAAACCTTTATGCCCAAGAACAATCTTTCAACACC
>P_262
CCGCCGTAAGCCGGGGATTCCGAGGACCCTATCGGACTCTC
>P_263
TCTTTCGTCTCCGTTCGTCGCCTTAGAGGAGCTTCTTGGAC
>P_264
GAGCAATACTTCCAAAGACTCTTAAATGAGAAACACCGGGC
>P_265
TAAATTTGTTTGGTAAAAACCTTTCTCATAGTTTAAAAAAA
>P_266
GTTTCAACAGAGTACAAAGTCATGGAGGTTCAAGAGTGGCA
>P_267
TCACAATCGTGAGGATAGGCCTAGGATTAGCGATTTACCGT
>P_268
CAAATATCTGAGGATACTATCACGATTATCGAAAGCCCATC
>P_269
ATCGTACGTTGTCCCATCTGCATGGTGAATATTGGACCATA
>P_270
ATAGAGATCAAAAGAAACTCCGGAAACAAAAGAAAAAAAAA
>P_271
GAAAAGAATTCTATAATTCTCGTGATCTATAATAATAATAA
>P_272
GTCAATCCCGTTTATAATTCCGTGAAATTTGTATAAATGTG
>P_273
TTACCAATTACCAGCCCTCACGTGATTGGGCTTATGACGCG
>P_274
TATGGGACTTCAGATGAGCTCGGTAGAGGAGATTCAGTCAC
>P_275
ATATTGAAATGAATAATTTGCTTCAATGGAAAAGTGTCACA
>P_276
CTGAGTCCTTGATGAACCGGCGAGGGAAATCAATCTGGCCG
>P_277
TATAAGAGTATAGAGAATCACCCTGTCTCTTTAAAACAAGA
>P_278
ATATTTATATTCCCCTGACTCGTGAGTTTTCCCCCTTTAAG
>P_279
CAATTTTTTGGAACATCAATCAGCATATATATGGGTTTTTT
>P_280
GAATAATCTATCAGATCAATCATGAATCTAAAATCATATGC
>P_281
ATTAAATCGCGCAAAGTTGTCATTGTCGATGCATCAAGTGA
>P_282
TTACATCAACCCTTACGACTCTGCGTCGAGAATAAACTCAG
>P_283
TTGATAACGACGATTATTGTCACAGTAAAGGAGAGAAGGAT
>P_284
ACACACAATCTAAAAAATGTCGGCATTTCTTGAACAGATTA
>P_285
AAACGCCAAAACCGAAACTGCAGCCATAAGGAGACACATTG
>P_286
CGATGTTTTCGAGAATTTATCGGTTCTTGTTACTGTGTTTG
>P_287
TCACAATGACTGTAAACCGGCGATTCTTCATCTCAATGTTA
>P_288
CTTAAAACCTCAGATTTAAGCAGTAATCCACAAAGTAAACA
>P_289
TGAACATGATAATTGACACACTACAAAAAAAAAGTATTTTG
>P_290
TAAGAGAGGTAGAGAAACTGCTCGGACCTGTTCACCGTAGA
>P_291
ACATTCCGCAACATCCAGACCCCGGGCAGAGAGCTCGTTTG
>P_292
ACAAAGTCCAGCCACTTATACACGAATGCTGAGCTCTGTTA
>P_293
TTTAGAACTTATACTGAACACAGAGACGTAACGAAGAGAAA
>P_294
CGAGAAGAGCCAGAAGAATCCGGTTCCGATTTTTTAGTCAA
>P_295
TGGCACGCTCACGTGTATTGCGCGTTTGGACCATTCTAATT
>P_296
ATCCAAGTTATCAGTTCAGACACGGCCAAAAAGATTTCTAG
>P_297
TGCCATACAGTGAGTATTGGCGGGAAATGCGAAAACTCGCG
>P_298
AGAATTGAAACAGAAAATCTCAGTAAAATCCCAAAAAGAAC
>P_299
ATCAACGTCATTTTCCGCGGCCCAACCGGTTAAACACCCAA
>P_300
CATCATTCCCATTGTAAATACCCGCAATGTCTCAATCGAAA
>P_301
AGGTATTAGGTTCCAAAATGCTGGAATTTGAACTGGAATGT
>P_302
CAAAAGATGTAGGCAATGTCCCTGAGAAAGAGTTGCGGCTC
>P_303
ACTGCTTACCTAGTTGGCTCCGGTCCTACAGCTTCACAAAG
>P_304
ATTTTTAGTACTATTAAAAACTATACACACTTTAACATGCT
>P_305
TTTTAGTTGAACGGAAAAGCCACAAAACTAACTCAATTATC
>P_306
TCTTTTGGTTTGACTTTATGCCTGAATCTATAATGCAGAGT
>P_307
ATATCCAGTTAAATTAAACGCTGCATTTTACATTGAAGAAA
>P_308
TACTCTCTTCTGTCGATTTTCTGTAACAATGCTTTGTTTCT
>P_309
TTTGGTTCTGTTTCATCCGGCAGCAATAACTTTTGTTGCTT
>P_310
ATAATTGTTTTGGTTTGACTCGGTTTTCTTTTGGTTAGAGA
>P_311
TATTCCTCGCTCACCGTGTTCTCGGTTATTCTTCCACATAT
>P_312
TACCTTAGCAGATATATCCGCTGCATTGTCTTGAAGAGCAA
>P_313
TTTGTTACATAGATCGAAAGCGTGATTACCAGTTTGATGAC
>P_314
AAACCAGACGTTTTCTACTACACGGTTTTGATTGATTGGCA
>P_315
GAATTGTGAAGAGTTTTACTCAAGAGGATCATCCTCCAATA
>P_316
ACTCCCCATTACGCAAGTCACGGGAGTGGCCATAAGCAAAT
>P_317
TGGCCCTGGAAGCAGAAAGCCGGCTTCTCCATATGATTTGC
>P_318
TAATCACATCAGGTCTCAGGCGGGTTGGAGAACAATCACAT
>P_319
TGCTTTGACAAAGTAATCTTCACGGTTTTGGATGACTTACT
>P_320
AGCCTATTGGAGAGGAACACCGGTAGCTGTGAAACGTATTC
>P_321
GTCGCTTGCAGTTTGTTTATCGGTCGCAGGTCTTCAGTTTT
>P_322
CAAAAATGCGATCAAATGCGCGATCGGATTTGCACCGGGTA
>P_323
TTTTCATGGATGGAGATGCCCTTAACTAAAAAGGAGAAAAA
>P_324
TGTTTGGAAGATAACGGATTCCCGCTCAAAACTGAAGATAC
>P_325
CAAAGATTATGATCAAAGTTCCTGAATGCAGATTTGCCTAC
>P_326
GGACCCTTTTTATTTTGTCACTTGAAAAAAAAACGTAATAC
>P_327
TTCCTTCATTTCGTCAAACACCCGTTTTGCTTCCCACAGGT
>P_328
TTTTTAAAATATGATATTTGCGTACGCGTCAGACTTTTTTA
>P_329
TCTTCAAGCCTGTGAAAATGCGCGACCAATGAGTAAACAGA
>P_330
GTTTTCTCGATTCGAAAATTCGGTCACATGCTCTGTTTACT
>P_331
GACATGATTGTGTATTTTTACGAGAAGGGAAACAAAGACAA
>P_332
GTAGATCCGGTGACCCCAGACACTAGCGAAAATGTAGTAAA
>P_333
AGCAGTGGCCAGACAGGCGGCCCGGTTGGTACACCACCTGG
>P_334
TTGATACTATCATCATCAGGCGGCGTATCAGCTATAGGAAG
>P_335
CAATAAAAGCTCGAAAAAAACACGAATCAAGCATAGAAAAA
>P_336
ATCGCCTATGACAATCCCATCGCGAAGAACAGAATATATCC
>P_337
GATTAAGGGTTTTGAGCACGCGTTCATCGTTTGCTGATGCA
>P_338
TTGTGGTTCAAAGGAAAATTCGATCTCGGTCCATTTATTAG
>P_339
AGCACCTGAGAAAATGGGCTCGGCTTCTTGAACAACTTGGC
>P_340
GTAGACTCTTCATGGAAAGGCAGGCGTAAGATGTTATATAC
>P_341
GTACAATGTTAATAATCACGCGTGCAGATATTTTCTTCTCG
>P_342
AACTAAAGATTCCGAAATTGCATAAGTACCGATTAATTCAG
>P_343
GGTCTTAGTGCAAACAACGCCGGGAAATACGTTTCTGTGCA
>P_344
ACATGTTGCATAAAAGAAATCAGGAAAATCCAAAATGTATT
>P_345
ACGCCTGTTGATAGGAAATGCTTTGGCGGTAAATGAAGTTT
>P_346
CTCTCTCTATAATAAACTAGCGAGCGAGGACGTCAAATGTA
>P_347
GCGGCCGCTCATTAAAACGGCGGCCTCGTCGTATGCTCTTG
>P_348
GGGGATTTCCTCGTACTCAGCGGCATCGAGTTCTCGGAGAT
>P_349
CTCTATCTCTGTTTCAACTTCATGGATATGTTTATATGATC
>P_350
AACTTTTGGTCCGTTCGAGACTGTTCTTTCTCCGGTACGAA
>P_351
AAGCATTAGTTGGAGGAGTTCTCGGGTGCTTCAACGCCGCT
>P_352
GGAACTTTCAGCTCAAAATACGGCACTTGGGAGAAATATGT
>P_353
TCTCTGTTTTTCTTCTGAGGCAGTGACTCCACAATTTGGCA
>P_354
AGGATCTTCTCCATCGCCGCCATGAAATTGCGTCTCCATCT
>P_355
ATTATTTTAGATGCGAAAAACGAAAACGATTCTCAGGATCA
>P_356
CTGACTTCTGGAGAACTACTCGGTTCCACATTCTTAGACAC
>P_357
TTTCCCCATTCTTTAAAACGCCGCCGTTTTCTACCTCCAAA
>P_358
AGAAACTGTAAAGTTATCTACACGAGAGCCAATGATCCTTC
>P_359
TCAATTACCGAGGGTACAAGCGGTTGGAGTTACAGTAACTA
>P_360
AAGAGCGATGTTTATAGTTTCGGGGTTGTCCTGGTAGAGCT
>P_361
ATCGCTGTTCGGTAACCACACACGCGCAACCTCAGGCTCGT
>P_362
ATTCATAACTCACCACCATACACGAGCTGCACTAAAGAGCC
>P_363
ACAGAAGACATGGAACTTGACGATGCCATTCACACAGCGAT
>P_364
TGCTTGCGGCAAATGCTCACCACGGTCATGGAGAAGAGGTG
>P_365
CTAAAATAAAATAGTTTCCACTGTGTATATATAATTGCATG
>P_366
ACTTACAGCTCGATCCATCGCAATTTCGACATGTATAACTT
>P_367
CAAGAAGCTAGAAGTTAAATCTCGATTTCTTGAAATTTTTC
>P_368
ATAAACACCCAAGTGATCAACCCGCGTAAGGTCTGCAGTAA
>P_369
GAGCCTTATCCCATTTTTGTCGATACAGTGTTGAATCACAT
>P_370
AACTCCGCACAATAAATATGCAGTTCCGCAATTTCTTCCCA
>P_371
AAGTGTTTCATCTCTGGTTTCACGAAGCTCGTTTTCATCCA
>P_372
AGATGATCAGCTTAAAAAAGCATCAGCTCTAATGCGACGTC
>P_373
GCACTAGCACAATTTTATCGCGCCAATTAGGATTTTCATCC
>P_374
ATGGGGAGTCCCACTAGTTCCGTGGTTGCCATCGTTTTCAA
>P_375
ATGAAAAGAATGAGAAAACACGAAAACAAGATCGATAGTAT
>P_376
AGCTGAGAAGTTGGAAATTCCGAAACCGGGTAACAAAGAGG
>P_377
AAATCATCTTCACCATCTCGCGGTCCAAAGTGTGCACACCA
>P_378
GTTCAACATAGAGACAGTTGCAGGAGCAGTGATTGGAAGCA
>P_379
TTAACAGGAAACCCACGGCTCTTGAAACCTCCAGCTTCAGC
>P_380
TGGAACTCCTTCTTAACACGCGAGATCAGAAAGATCCTGCA
>P_381
GTGGAACTTACCAGTGGTGTCTCGGGTATGTTTAACTATTA
>P_382
CGGCGACAAGGAGACAGAGGCGAGAAGGAGGAGGAACAATA
>P_383
GCTTGCGACTAAACAAAACTCCTCCGCAGGTAAAGCTTGTC
>P_384
AATTTTCTTCCATTGGGTCACGGTTCAAGGTATTGCATGTA
>P_385
GTTCTCTGTTTTCTGATTTACCTCATCGGGTTTTTGCTAGC
>P_386
TGAATAAAGTTGAAAAAATTCGTGAGGAAAAGTCCGAATCT
>P_387
TAATATGGTCTTAACAATCTCCTAAACTTTATATGATTCGA
>P_388
CGGAGAACAAAGAAAAATGGCGTTCGGCCAATTCCATTGAT
>P_389
TAAAGAACGTAGAGACGGTGCAGGGACAAATTGATACTCTA
>P_390
CAATCTGTCATCAAGTTCGTCGGGATCTACAGGACCTCGTG
>P_391
TATAAAATGTTGAAAAAATACCTTAGATATATTTCCCAATA
>P_392
AGCTCTCTCTCGGCGACGACCAAGCTCGACCTCTCTCTCAA
>P_393
CATTTTTATTCATACATGGGCGAGATTGAAGCAAAGACTAA
>P_394
ATAATAAGGTTTTGAAGTTACGATACATGAGTTAGTAGTGG
>P_395
AGCACCAAGTCTAAGGATCTCGTTACCGGTTCTTGCTCGGA
>P_396
AGATATACAATGAACAAGTGCGCGATTTACTCTCTGGTGAC
>P_397
TTCGTTGATTACTCCGTCTCCGGCATCTTCCTGCCCCAAGA
>P_398
CTCAAATGAAAATTAAAAACCAATCGAAGAAGAAGATGGAT
>P_399
GACTCGGTGATTAGGAAAAACGAGGATGCTCTAGAGAACAG
>P_400
GTTTTTTCGCTTTAAATCTGCATTCTATATATATAGGACTA
>P_401
TAAAAGGGCGCGAGTGGAGCCGTGAATGCCATCATGCTGCT
>P_402
CAACATTCTGAAGCTTCTTTCGGTTCATCTCTGGCGAAAAG
>P_403
GAGAACAGTGATCCTGACACCGATCACAGATACATTTCCGA
>P_404
CATCGATTCTTGGCATCCCTCGGGAGAATATCTTTGCCAAC
>P_405
AAGCGCTCGGGATCTTGAGGCGTTGGTATCATAGATTCAAC
>P_406
AAAAATCTGAAGTTTCAGAGCGGTGTAGTTCAGAGAGGGAG
>P_407
GGGAAGGAGAATCAGAAATCCGGGAAAAAGGCTTCTTCGGT
>P_408
AGCAACTTCCCAGACAGATCCGGCCTCTTCTTTTTGCCCGG
>P_409
CAAGCAAGCGTCCTAGACAGCGCGGTGACTGCAGTTCCCTC
>P_410
CATGTGAATCACCCCCAACACGATCTTTGCGAAAAACTGAC
>P_411
CTCTTTTACTTCGTCTCAGGCCTGGCCGAAAATCATTTGAT
>P_412
CATTCATATTTCAAGAGACGCGTTATGTATGGTCAAACCTT
>P_413
AAAGATTATATTCCTGATTGCACCAACCACACTAACTTTGT
>P_414
TTCTTTTCCTTGAAACCCGTCTGTAACTGATAAAGGCTCCA
>P_415
TCAAAACCAGCAATATTCTCCTTGATCGAAACCTAAGTCCC
>P_416
TATTCAAAGTTTTTATTTAACATGCTTTAAAAATAAGTTCT
>P_417
GAAAACAACTCCTCAAGACGCAACAAAGTCTTATAATGTGA
>P_418
GGCCACAGTGAAGCAACGCCCTCGATTATTCAAAACACATT
>P_419
TTTAAATCCACTTCCGAACGCGATTTGCCAAACACGATTAC
>P_420
CGATCAAAATAAAATAAAAACAGGTATAGTTTCTCCCAAGT
>P_421
TACTGTATGTCAAAGTTAGGCGGCGTGAGTGCATTTTTCTA
>P_422
ACTGTACATATGAACCAACGCAGTGGCGGTTAAAATGTCTG
>P_423
TGACGATCACCGGTAAACAACAGTAACCGAAGGCTACGACG
>P_424
TTGTTCTTCCTGTTGACCGACCAGGACAATGACATGTTTTA
>P_425
TCTTTATTGAAATTGAAAAGCAGCAATTAAAATGATTAATA
>P_426
ATCATGTTTGAATCCTCCCACGCCACCATGTTTGCTTCCCC
>P_427
CAAATTGAGTATGACAAAAACGGTAGCTCGGTTTGGTCTGA
>P_428
TGAGGATTTGGTATTAAAAGCCTTAACTTGCATCACTACAT
>P_429
GGATTGCATTGATAAAGTCGCTCTACCGGAAAACAAAGCAC
>P_430
AATGAGATCTGGATATAACTCGGCTTCTTCCCATTTTCCTG
>P_431
AACTGGTCACATAGTAATGTCGGTTTTGATAGAATAATGGG
>P_432
CATAATAAAGTATTAAAACTCATTAGTTCTTGGGCTAGTCA
>P_433
GTTGGAGGAGACTGAACCTGCACTGCCACGATTTGCAACAA
>P_434
TTCCTCAAACTTCGACTGTGCGGCAATGAAAGAAGGATTGC
>P_435
GAAGTCTCGTGGGTTCACACCGGTTTTAACTCGATGCACCA
>P_436
TTTTGTACTTCCTTCTTCTTCACGGTCACTGATTTGGAGTT
>P_437
TTCAGGTAAGTTTTTGATCGCTGCATCGCAAGAAAATAAGT
>P_438
CAAAAGTGGACGACTAAAACCAAAAATAATAAAAACAGAGT
>P_439
GCGGTCTACAACGTTATCCTCGGCACCCCCTGGATTCACCA
>P_440
ACATCATTGGCTCGGATCGTCGCGTATGATTCGGCTTCGAC
>P_441
TTAAAGTGTTCGATGAAATGCCTCAGAAGAAACATGTAACT
>P_442
ATAACTCTTTACAAAAAAAACTCTAGCATTTCGGTAGTCCA
>P_443
AAGACTCGAGCTTTGAAGCTCGATTTCGCTGCTCGTCTTCT
>P_444
CCCCGAGAGGAACGCTATCACGAGAGTTGAAATCCAAGGAG
>P_445
TTCAACACTTCTGTTTAACTCAAAATTAACCTTTGATCAGT
>P_446
CTTCCAATTATTTTATTCTTCCCGCGTATAGAATCATAATA
>P_447
ACCGGAAGTCGTGCACGTTCCAGTCATCATTAAATCTCGCC
>P_448
CTTATCAATGTGTTTCAACGCGTTCTCAGCGATCTGTCTCG
>P_449
CAAAGGATCTTAAACTTTTCCGGCAAATATGTTTACTAATA
>P_450
CCATTGATTCTCTCCAATTCCATTCTCTCTGCAATCTCCAG
>P_451
AGTTAAAACGAGAGTTTAATCGCCGACACTAAAAAATAAAT
>P_452
TGCATTGGGGTTGCAAAAACCGGTTCAGGTAAAACCCTTGG
>P_453
TCCCAAAACATCATCATCGGCAATACTTGGAGCATCTACCT
>P_454
CTAGCTTTTCAACTTTTTGGCGGCAGTTTAATTTATTAATT
>P_455
AGTATCCGAGGTCGAAAACCCGATAGAACTGAAAAACATGA
>P_456
AACTGGAGACTCACAAAACGCAGTCGTTGATTATTTTAACC
>P_457
GTGTACATTTGATCATGAAGCAAGGATGGAAATTTTGCGCA
>P_458
AACATGCCGCCACCATTTTGCTCGAAGAATTGTTCTCGGAG
>P_459
CAGATTATCCTCGTTCATCACTTCGCCGCCAATAATCTCAT
>P_460
GCTGAGTCAAGATGGTGACTCGGTAAAGAAGTATTTCGAAA
>P_461
AAAAGATATAAATATTTTGACATCAACATACAAAATGATTA
>P_462
AATAGGGAAACATATGATCCCATCACTCCACAAAATCCCAC
>P_463
GCGTGTTTCATTACTTTATTCCGTTGCAGATTTCAAGGGAA
>P_464
TATACTAATTATAAAAAATTCATCAATATCTAAAAAACTTT
>P_465
TAATTTTCCTTCAGATAGCGCACGAGCACAAGATATCAAGA
>P_466
TAAGGTTAATGGATCAACGTCGGTAGATGAGTTGATTATTG
>P_467
GACATAGAAGGAATGATAGCCCGAGGTCGGAAGATTAGATG
>P_468
CTTACTCCTTGTCTTGATTTCAGTCTTGCTCTTTCCAATGG
>P_469
TGCCAAGCCTTTGTCGTCTACGTTGTCTACACAACAGAAGT
>P_470
CTTGCAATTGGAATTAATGGCATGTCTGGTAATGAAACAGT
>P_471
TGAATACTCGATGTCAACGGCTGTGATATTCTTTGAGGCTC
>P_472
AAGATAGATGTCTATGCTTACGGCGTTGTACTCCTCGAACT
>P_473
CGGGATTTCAGTGTTAAAGGCGCGAAAAGACCGTCCGTTCT
>P_474
AGAAAGGTATGGGTTGGATCCTCGATCAACAACAATCTCGT
>P_475
TTCTTTGGCATAAGAAAAAGCCTGGTCGAGTTTGACGAAGT
>P_476
ATCTATATCCAATATTGACACCGTAAAAGGAGTAATGTGTT
>P_477
CAAAAAAAGAACACAAGTTTCAGCAATTTGTTTTCATTGGT
>P_478
ACTATATGCAAATGTATGTTCTGTGGTTAATACGAGGTGGA
>P_479
AATTGTTTTGTTTCTTTTGTCGAGAGCGTTGGCTGTAGGGT
>P_480
GCGGACTACTTCAAAATTGCCGGTGTATACAACCCTGGAAG
>P_481
TGGAAGATTAATTGAAAATACGCGACAACATCCATATATTA
>P_482
CTTCCAAGAACTCACAATCGCGTTTTATTTGCCTGATCATG
>P_483
AAGAGAGATGGTAGACTAGCCGGGGAAGACACATCCACCAG
>P_484
GAACAAACATCTTCCAACGGCTTGAACTATCAAAAACTGAA
>P_485
TGCACAACGCCACCTGTTCGCGGTTAATCACATCTACCTTG
>P_486
AAAGAAAACCGATATCATCGCGGTTCTTTCTTCCGTAATCA
>P_487
TTAGACGTCTAAGCGTTAGACGGTCGTTATCTAGATATCAA
>P_488
GATGTAGGTATGGAGAATTACAAGGTCTTAACAAGCAAGAA
>P_489
AGATTTAGAAGGAGTTTTTGCAGTTTCATACCAATCAAGTT
>P_490
AGTAAGCTCTCTAGCAGCGGCGGTGGAGTACGTCAGAATCG
>P_491
CTTATACAAACGAACAAAAACAAAACAAAAAAAAAAAAAAA
>P_492
CAAATTCGGCCTCGAGATCGCCCACTTGGAAATCTTCACAT
>P_493
TTTGTTACTATTTAAAAATCCCTCTTTTACAATTTTCAAGC
>P_494
AACTGACAACTGATTTCGCGCAAGAGAAAGAAAAATGGGAT
>P_495
GCCGTCACCTCTGTTTCAGGCACCGCCACCTCAGACACAAC
>P_496
ATTTAGTTTTGGTTACAAAACGGCGACAGATTGGATGTATA
>P_497
CCACCTCTCAAACATATTTCCGTTCTTCTTATTTTTACCTG
>P_498
TATCATATAACAAGATTAATCACAAATAAAATGTAGTATTA
>P_499
CGGAGCCACTCTTCCAATCGCGCTCTCGCCAAAGTCAGCAT
>P_500
GTGGAGCTTACTTAAAACACCTCGGCCAGGAAAGTTCAGTG
>P_501
TATTCTTTTATATATTTAGTCGGTCGTATAAAATGATATTT
>P_502
ATTTTTCAGAGCAAAATTTGCGGCTATTGATTTGGTCATTA
>P_503
ACTTCATCAGACGTCAAGAGCGTGCTCGTGATGAAAACACC
>P_504
ACCCGCCAGGTGGACCAATGCCCGGTCCACCTCAACACATG
>P_505
TTTCCGCATACTCTCACAGCCGGCACTGCTTTTTCCTCCGC
>P_506
GCTAGGTTATGGGTTTTTTTCACTGTTGAGTTAGTTCTGAA
>P_507
TTGTGTTCCCGTGGATGAGGCACGCTTTCAGTAGAGTAGCA
>P_508
CATTTTTTTCGCTTGAGCTACGCGATCAGGAACAACAAGAG
>P_509
AGATCTCAGTTGGACTTATTCGATAAGGCTTGGTGCTCCTT
>P_510
TTTGGAAAGTCAAGGATGCTCGGTTGTTGGAAGATGACCTG
>P_511
TGGAAAGATGCTTGAGTTTGCGTTGGCTACTCTGCGGAAAC
>P_512
AACCTTTCTGCTTGTGGTGCCCTGGACATAAAGTTAATCCT
>P_513
AACCGGTTGCATTTCTGGGTCGTGCTTTAACCGGTCGGAAA
>P_514
TAACAGATACAAACAAAACACCGGCAACATCATCCACAGTT
>P_515
AACATTTGTTTTTTTCTTAGCTAAGCTTTGGCATATAATTT
>P_516
AATTTAAATGGGCTTTTCGGCGCTCTGTGTACACTGTACAG
>P_517
CAATTGCTTCTTCGATTCATCCGCGTCGGTTTATCCCTCTT
>P_518
AAGCTAATTTTCTAAAGATGCGGGAGCTAGTGGAAATTGTG
>P_519
AGAAGAAAATGATCAAATTTCCCCAACAACCATTCCACAAT
>P_520
ACCGGTATTAATTGATATTCCGAAAAAAATTAAGAAATTAA
>P_521
CTTGATAGAGAAATCGAAACCAACGACGAAGTTGAGAAAGA
>P_522
AACCCGGTTTATGGTATAAGCGTAAGTTTTCAAAGTGATGG
>P_523
CTTTGGATTCAATGGAACCGCGGGTGTATGGAGAATCGCAG
>P_524
CACGATTCCACTTGATGATGCGGTTTATTTAGTTCACGACA
>P_525
AATTGAATGGTCGATATTTTCAATGTATTTAAAAGAATTAC
>P_526
AACATGACGAGGGTTTATGTCGGGAATTTGGACCCACGCGT
>P_527
CCAAAGTGTGTGGGATAACCCAGCATGTGTATAAACATGAG
>P_528
ATCATACTCAGGCTGATATGCGCTATTAGTAATATCCCTCA
>P_529
CGTTACAGAGCATATTCTCGCGTTTGAATCCATACCTCACA
>P_530
CGTCAAATCTGAGTTATGGCCAGCAATGGCATCCTCGATAG
>P_531
GAGGATGGTCTAACATCGCCCGTTGTATCAGATCGAACCAA
>P_532
GTATCTTCCAAGGTGAATTGCCTGATTGGCCCTCAGATGAT
>P_533
GAAACTTTTGGTCTCTCATGCATGACTCCAGTTATCATTAG
>P_534
GCTAGTAATTTAAGTCAACACTGTAATTTTCATCCCTACCA
>P_535
AGCAAGAAACTAGAAAATTGCTCGAGCGCCTTTTAACCTAA
>P_536
AGAGATTCCAGAGATAAAGCCTGGTTACATTGTGCAGCTAA
>P_537
CTGTGTCTTGGTTTAAATGTCTTACTTCCACCTGAGTATCA
>P_538
TTGCAGAATAAATTAGTGCGCAGTAAGTCTCCAAAAAGAGA
>P_539
TGGAGTTGCTCCACCAGAGACCCGGCCATCAATCTGCTGAA
>P_540
GAGATGACCATTTGTTGTCGCGACGGGGTTCATGTACAGCA
>P_541
TATGATGTGAAGAAGCTATTCGCGATTGTTGATAGTGTTAC
>P_542
TCTCGGACCTCCATTTTTCTCACCATTATGAAGAATGTCAT
>P_543
GTTCAAATTAATAGTCTGACCTGTCGCATTACCATACACCT
>P_544
CTTTAAAAGAAGGCCACGCCCTTGGTCTCAACACTGCACCA
>P_545
AAATTATGAACGAGCTTGGTCCCGGTTTGGTTCTCCAGTAT
>P_546
CGTCGTCTTTAAGTTTATCTCGTCCGCTTTGTGCCAGTCTC
>P_547
GCGTTTTATATATGCATTTGCATGCATACATGTTTTTTACA
>P_548
TGCCATTTCAATAGAAGCTTCAGCAAATGTACATCTCTACG
>P_549
ACCCGGAGCTGGTTTTGAAACGGTCAAGGATATAAGTGGCG
>P_550
CCTAGAAGCCATGAATGAATCTGCGTCAAAGCATCCAAAAT
>P_551
TCTCTGTCGAGACACTATCCCGAGTTCGTTTAGATAAAAGC
>P_552
TTGCTTTAAATTATCATACGCATGCCAATTAATTCGGTCCC
>P_553
TGTTTGTAGTCTTGACATCCCGGTGTATGATATCCGAAGCA
>P_554
TTCCATTGCTAAGATTTGTGCAGCAACTACATCGTCTATGT
>P_555
GTCAGGCACTCTTCCATGTGCGATACTTCCTCCCCAAGCTA
>P_556
ATTTAGAATCCATTGACTCGCCCTAGTGACTAGTATTTTTA
>P_557
GTTACCGGCGATGACGACGGCGATGGGGATGAATCCGTCTC
>P_558
ATCGCCGTGAGGAGATTCCGCGGCCGCGACGCCGTCACTAA
>P_559
GAATTGAGAAGTCAGAAATGCAGTAGAAGACAGTAAGAGGC
>P_560
AGGCTGATGTACAAATCAAACACGAGCAATCAGTTTCCCTC
>P_561
GGCTCCTCACCATTTCCAAACGGCAGAGTGAATTTTGCTTA
>P_562
ACTTATGTGCCCACCAGCTCCTACGGTAGCGCAAACGCCAG
>P_563
CCAAAAGCAGAGCTAAACCGCATCGTCAACAATAACCCATA
>P_564
CTGTAACCTTAAAAAAAACACAGCCTTTGTTGTTTTGGCCA
>P_565
ATTCGTTAGTTTTGATTTTTCGTTAGTTATAATAACAAATA
>P_566
AGAATGATGCAAGGCCAAGACGGAAACTCTATGAATGAACT
>P_567
CGGCAAGATGATTGGTCCGGCAAGGATGTGTCAGGTGTCCT
>P_568
TTCTGACAGCAGAAAGAACACAGTAAATTTAGTTTATAGAC
>P_569
GTATGAGCCTAAATTCATGACATGAATTCAGTAAAATGAAA
>P_570
AATTCTCAACCAACTTAATTCGTTGTTCATCATTTACTAGA
>P_571
CAGGGATAAGGAAGAAGATCCATTGACGTGTTTACAACGAC
>P_572
CCATCTCCACCAGATCTGAACAGTCTGTAAGAAAAACTACA
>P_573
ATTTCAAATAATTCTATTTGCCTTGTCAACTAGCATGACTT
>P_574
TAGTTGCAGCTGGCCTCGATCGGCCCTTGTATCCTTTTATT
>P_575
CATCCTCCATTTTCTGATCACCGTCGTTGTTTCTATCTCCC
>P_576
CAAGTGATTCAACGGCTTGGCGTGCTCTGCTAGCTGCTTGT
>P_577
AATCCCTTTTTCTTTAATATCTATAACTTTTGCAGTGCAAA
>P_578
AAGTAACAAAATCCAAAACACGTGAAACAACAACGCGTTAC
>P_579
GAGATTATTTCAATAACATTCAAAGAAAAATTGAATACCAC
>P_580
GGGAAATGGGCTGTGACATTCGAGGTATAGATTTTGTGGCA
>P_581
ATCTATTTGTTCGTCTGATGCCCCAACGATCTATTATTAAC
>P_582
CCTTCACCAGAAGGTTGCATCGCTCAAGAACAAGCTTTTCT
>P_583
AAGACTGTATGCATACAACACTACAGAAACCAACCACCAGG
>P_584
CACTTCTGCATTATCTAAAACGGTTCTATAGTGTCGTCCAA
>P_585
CAAGGGATCAAACACACTCCCGTGGCCGAACCACCGCCAAT
>P_586
CGGCTGCTATTCTCGTTTCTCCTGTTCGCTAAATTGCGTCA
>P_587
ATACTTACGCTTAAGTTGCACTATCTCGGTGCCATAAGGCC
>P_588
TCTAAACTTCTCTGAAGTTTCGATAATCACTGATTAACCCT
>P_589
TCATTAAAAATCGAAATAGTCGGAAAAAGAAAAAACAAAAG
>P_590
ATTGGAGCTTTCTGACGTCGCAACAATCTATCGGTGACTCC
>P_591
ATGTGAGAACGAGTGTTTCACGTTATGAACATAACAATAGG
>P_592
AAAGTAGGTTTATCATGAGACGTTACTGGTCAGAATGATCA
>P_593
CTCCCCGTTGCTACATCCTCCGTGGATGAAGAATTGAAGAA
>P_594
AGTGGCAGTTGCGGTCATCGCGAGAATGCATTCTGCCTTGA
>P_595
CTGAGGTTTAAATTGTTACTCGTGGACAAATTTCCGGACGT
>P_596
AAAAACTTTGTCTCCAAATACAAGCTCGATAAAATTTGATT
>P_597
TCCCCCGAAGTCTTCCGCGGCAGCAAACTCTTCAGGTTCCA
>P_598
GCCGGTTTGACAAAAAAAAGCGGTAGAGGTGTATGGTGATG
>P_599
CCTCAAACGTTATTAAATCGCGGCTTTTCGTTTCCATCTTC
>P_600
AAAAATATAAATAAAAATCGCTAAACCGAAGTTTTTACCAA
>P_601
TGCCACTAGGATACCAAAGTCCTGGATCATGTAACAGCTTA
>P_602
GAGTGAGTGCGCTGAAAAGTCGTGGGAAGGAATCTTGAGGA
>P_603
CTGTTTCTTTTCTGAGATCACTACAAGATTGTTGTTGTGAA
>P_604
TTAAATCAATAGCGTAAATCCAGTAAACAAAAAGATCACTG
>P_605
AATTTATTGGAATCAGAACACACGGCATAAAATATATAACC
>P_606
TCTTGAAAGTCTTGAAATTGCAGTGTTTATACCACAAATGA
>P_607
GAACTTCAATAACAAAATTACAGCCACATTAAGTTCCATGA
>P_608
TGTATCTCAAGAGTTTAACTCGTTTTGTAACTCATATGGCA
>P_609
AAAAGTCAACAAAGTCAAAGCTATATAGATTACGACCATTC
>P_610
AAACAGCTGCACAAGTCAGTCCGTACTTCACGACACGCCAT
>P_611
CGTTATCGTCATTTTCTCGACCGTAATGGCAAGACCTTCTA
>P_612
TGGGACAATCTTTCAACAAACTCGCGCAAATCCGGTGTTTT
>P_613
ATTTCAAGCATATTTGACCGCATTAACAAAGACCACACTAT
>P_614
AAGGCTTTGTTTTTTCATAGCCTTATCGAGTAATTTTCTAT
>P_615
TCCTTTTGCCACAAAATACGCTCGGTCCAATGCGGTTGCTC
>P_616
TTTCTTATAAGGCTTTGAGGCGAAAAATTCTGCAAGTGCTT
>P_617
CCTGACCTTGGCCCCGGCCTCGGCCTCTGTGACTGCCTCTA
>P_618
AAAGAACCCGAATTTTTTTGCAATAGTATCAAAATCCAGGA
>P_619
AAATGATATTCAATGCTTCGCTTCAACGTTCAAGACTTCGT
>P_620
GCTCCACCACTCCTACAAAGCTCGAGCAACGCAGCAACAGC
>P_621
CCTTCCTTTCACCGACGGCACCCGAGAAACTCCTGAGTTCG
>P_622
TCCGTGAAGGAATTCCTGATCGGCTTCTTCAACAACCACTC
>P_623
ATTCTCTTTAGAACCAGATGCTGCACCTTCTTTGAGCTTTT
>P_624
CTAGACTCATGGAAATGAGGCGTTCTCATTTTCCTGAGGTG
>P_625
CGTGGTCTTATCCAATCTTACAAGGACAGGACGATGATCAG
>P_626
AGGGAGACCGAGATAAGTGCCTGCTCCACCCTCATTTGTGA
>P_627
AGCTTCTAAGAAATCTTCATCAGGAAAATACCGACTTTTTT
>P_628
CACCACAAAGCTTTTTTTTCCCTGACCAGACCGCTCCAACA
>P_629
AAGCCAAAGCGGATGACCAACTGCAACATAAGATTGTAGCC
>P_630
CTGTAATCCCATTAAAATCTCCACACCTCTAAATCTTAACT
>P_631
TCAAGTATTGTCTTCTCAAGCCCGAGAGAGAAGTAAGTCTC
>P_632
CAAAGGAGAAGAAGAAAGAGCACCAGCGGGTTTTCACTCCA
>P_633
TAAATGGCATTTTCCGTTTTCGCGATACTCGAAACAACGTC
>P_634
TATTAATTGATGCTCGATCGCCTAAACATTTTTATTTTCGC
>P_635
TTGTTAAAACCAAATTTACGCGCTAACAATTTGATAATACA
>P_636
AAAAAATAATCTTATTCAAACTTTAGTAACCTGACTCGCAT
>P_637
CAGAAACCAAAATATTTATACAAGAGAAAAAACTATTTTGA
>P_638
AACGAATATAGTTTACGAAGCAGTAGTCAAAGAAAGAGACA
>P_639
ATTGAATATTCCAGAAGATGCGGTGGAAGTGAAGACTCTTC
>P_640
GGAGGAAGAGGAATCATCGTCGGAGATAACACAATCAACAC
>P_641
GTCGGAACGAGAGAAGTCGCCGGAAAATTTTCGGGTGAGAA
>P_642
TACAAAGCAGAGAGACGAAACAAGAACAGGTCAAAGACACA
>P_643
ACCCTCAACTTTTCAGATCTCTCAAGCAACACCTACACATG
>P_644
GGAAGGCTAATTTGTTCCTACTGCAACAGGGTTGATCATAT
>P_645
CTTGGACTCAAAGAATAAAGCACGAGCAACATTCAAAATGT
>P_646
ACGTCAAAGAATTATAGTCCCGGTTTCTACATTGTTGTATA
>P_647
ATGCTCCAAGTTGGCGTCCACGGTGGAAATATCATCATTGG
>P_648
CACCGTATAACCGGAAAAAACGGCAGATCGGCATACGAGCT
>P_649
TTAAAGAAACCTTGTGACACCGGCTTCTGTTTTCAAATTAT
>P_650
GGTGAAGATGATGATGATGTCGTCATAGGCGAAGCCGATGA
>P_651
ATATTTAGGTGAACGTTTTGCGATGGAATCGGGGACAAGCA
>P_652
AGCTGATGCTGCTCGCTTCACAAGGACGTGTTCTGGATGTG
>P_653
GGTTCTTCGGAATAGAATGGCGGAAACCCTACAAGCATCTC
>P_654
AGCAATAACAATTCGAGACGCCTACGAATAAAGACCATATT
>P_655
TGGTCTTTATTCGTAGGCGTCTCGAATTGTTATTGCTACTG
>P_656
GGCTTTAGGTAGTTATTTTGCATCAGCGGAGAGTCGAGTTC
>P_657
ATCACTTGTGCCAAGAAACTCGGCCTCCAGCTCCGGATCCG
>P_658
GTATTCAAGACACATAAGAGCCCTAACCATATTTTCACTTG
>P_659
AAAAAAGATTGAGAATACTACGGTAACCACTTTTCCATGGA
>P_660
TGCAACCGCTCTCGAGAAGGCGATGAGGAAACATTTACCTG
>P_661
ACCTGTAAAATAATTTGATGCGTTAAGAAATATATGTACAG
>P_662
TACCGTCTATTATAGTGTTACGTTGGAGAAGAATTATCACT
>P_663
ATAAAATATCATTTAATTTACGTGCTTATTTTTTTTTTAAA
>P_664
ATTTCAAATCTCCCCAAGCACAACAATGGCGAAATCAATGA
>P_665
CAAAAGGAAAAATAAAAACACTTTACTAAGAAAAAAAAAGG
>P_666
AGATAGAAACTTTTTTTTTACCGTACCATAGGTTTATCAGC
>P_667
TCTTATATATTAGTCAAGGTCCTTCCCACCTTTCCGATGTG
>P_668
CTTGCAGGTCCGAGAAAAGTCGGCAGTTGGTAAATTAGTGG
>P_669
TGGCAATCAGCACCAACTTCCGAGAGAATTGTGTACCTTGC
>P_670
AACGACTTCAAGAACACCTACCTCGACAACAATCTTGACAT
>P_671
TGCAAGGCTTTTAATCTCGACTTTACCGAGCTTTTTATATA
>P_672
TTTACCAGATTCGAGCCATTCATTTTCAGCCCTTTCTCTTT
>P_673
TCCGGTTACTGATTCTTCCACGGCCGTACCAAAGTCATCGT
>P_674
TCATTGGGAACAATCTGACCCGCGAAAGGATAGAAGTAGCT
>P_675
ATCCTCTCACTGGTTATTGGCATGAGGAGGGTGACACCCCA
>P_676
TTTATTCGTTTGAGTTTTCACGGTAAATTTTCGATTCGGTT
>P_677
CAAACGAGCTTGTTCCAGTACCCGAGCCTTCTTATTATAGC
>P_678
AGGAGTTGGGGGATTGATAGCAGGAGCGGCAACAGCGGCAG
>P_679
GACAAACATGCCCCATATAGCTGTATCGTAGCAGTTTCACA
>P_680
AGCCGGACATGAAACATCGGCGGCAGTATTAACATGGACCT
>P_681
CTTGTTTTTCATTCTCCTCTCGGGATTTGATGAATGTTTTC
>P_682
TTTGTCTGTCGCTCACGAATCGTCAGAGGAGCCTCATGAAT
>P_683
TCTAGGCAAAGGTTAGAATCCTGAACAATACCTAATAACGA
>P_684
GTGGTAAGTCCCGATGAGACCGCGATCAAAGACAACAGGAA
>P_685
CTCCCGGCCCATACAAAATTCCCGAACCTAACCTTTAAAGT
>P_686
AAAATTCCAATCCCTATTTCCTAGGTTTCCTTAATCTATTT
>P_687
AACGGTGCAAGGGTACCCAGCGATTCTGGTGTCAATGGAAG
>P_688
AGGCTTTAAAGACTTGTTATCGATCTACAAATCAAATTAAA
>P_689
ATTTGAATTGTTGACTTTAACAAAAATTAACGTATAATGAA
>P_690
GTCAACATTGACATTAAAGTCAGAGTCGAGGTCTATTTTGA
>P_691
CGAGTCACTGAAGTAAAGCTCAATAGAAACCAAGCTCCGAT
>P_692
CCGCAAAGCTTTTTGATTTCCTCGACCAAAATAAATGCATG
>P_693
TAAAATCATCTAAAAAAATTCGATTTACCTGAACGCCCCAC
>P_694
TGCTAGCTCATCACACTCCGCCTGAACACAGAAGAGAAAAG
>P_695
GAAATTCAAGCCACTACAAGCGAAAATGGTGTCTTACATAC
>P_696
ACATCAAAATTTAAAATTTCCCCTAAAACTAAAATTCTAGA
>P_697
TTTTTGTATAAAGAAAAAAACAAGAGAAAAAGAAAAGAATA
>P_698
AAAATCTATTTTGTTAAAAGCATAATTTACCTTTGAAACAT
>P_699
AATCAGAAACAAATATACTTCAGTAGAGTGTCTTAGTGATG
>P_700
ACGCTTACTCATGTCAAGCCCGGTTCCAGATAATATGGATT
>P_701
TGAAGTATCAACCTCCAATGCACGAGCAAGCCAAAGCAATG
>P_702
AAAATACCTTAAATGTTTATCTTTATATAACAACAAGACCT
>P_703
TTGGGTTTCACAAAATTTGTCGTTAATCGATGAATTTGATT
>P_704
TGGCGGTTGATGAATGGCTGCCTGATTTGTTGCCTTGGAGC
>P_705
AAGAACATGTATGATGATAGCGATAGCGATGAAAGTCCCTG
>P_706
TGTAGTATACCATTTTGTATCAATATCGATCTAAACATGCA
>P_707
CCAGCAAGATGAAAACGTTACCTCCTCGACGTTATCTTCAT
>P_708
TTTTATTAAAAATGAAGTGACATCAACATTTAATGGCCCAA
>P_709
TCAAAGAAGGAGAAAAAATGCTTGAAGAAGCTTGTGGCATG
>P_710
TTGTCACACTGTTAATCTCGCCCTCGAAGGTTTACATGCAT
>P_711
AATAGATGGATGGAAAAACGCTCGATGGCCTTAGTAGCATC
>P_712
CTAATGAACATGTGTTTCTGCTTGGTCGACACTAATTTAGA
>P_713
CTTTTTGCCCATCCGATTGTCCCAAACGGCATATAATTGCT
>P_714
CCTTTTGAAACACTTCTCACCTACAAGGCACTTTTCCTTGT
>P_715
TTGTCTCTCAATCGATTCGTCGTCTCCGGCGTGTGCTAGTA
>P_716
AACCACAAGACATTTAACCACTGTAGTACACTGATGATACT
>P_717
GGTTGTTTTCAGACTAATTCCGGGAAAAAGAAACGGAAGCT
>P_718
ACGGTTTCTTCTTTTGGAACCTGTAAACCAAAACATCAAAA
>P_719
TATACAGTAATTTTGTAAAACAGGAATTGAACTAAATAAAC
>P_720
AAACCCAGAAGACTTCAAGTCTTTAGTTCCTGATTTCCACA
>P_721
AAATCATTTTCAACGTACGTCGAACACAATACTTTCATCTG
>P_722
GAATTTCGCCACTCCAACCGCCTTCCCTGGGAACTTCTCTT
>P_723
CAAGACCACCAGTTTTACTCCATGGACCAACTTCAGCTCCA
>P_724
CCATATTGAAGTAAACCTTACCGGAACAATAAATTATTGTT
>P_725
AATATGTACGTAACATTTTGCAGTGTCTGTGAGCGCCTTAA
>P_726
TTATGTTGAGACTTTACCCTCGGCGATATAGTTAGGATAAT
>P_727
ATTCTGATCCATCGGAAGATCGGCACCCGCAACAGGAAGAG
>P_728
TGTATATTAGCTAGTTGGCGCGAGATGGTTATTATTACAGT
>P_729
TTTAGGTCGAAAGAAAACACCATTGTCGAAAGAAAGCCGTA
>P_730
AACCAAAAATGAGAAAAATACATTATTTACAATAAGCCCAT
>P_731
GGTTAGCGCAAATGAACCACCTGTAGCTACAACTCCAGAAC
>P_732
CTCTCTGCGCTTCTCCCACTCGCCGACAGCTTTTTAGAGAA
>P_733
AGTTGAAGCTTGGACTCCCTCGGGAAGATGATTTGAGGGAG
>P_734
GCATCATTCTGTACAATGCTCTATATCTGTACAGTGGTGTA
>P_735
TGATATAAATAAATCTTGCACGGCTGCAACAACTGTCCCCC
>P_736
AAATGCATCATGTTAGATTACAAGAACGGAAGAGAAAGAGT
>P_737
ATTGTCATTACATTCTGTTTCAGGAAAAAATCAAATCTATG
>P_738
TCTAAGCCAGAATAATCTCTCTGGGACAATCCCGACCTTTT
>P_739
TAGATTTTAGATATTTAGCTCACCAATGATTAGACTGCCCA
>P_740
CCCTCCCTCTATTAAAATAGCTACCAAATGCTTCTCTCACT
>P_741
TGACAAACTTACAAAATACTCCCTGTTGACATTTGGTTGCT
>P_742
TGACTGACAATCGTAAGTTCCAGTAGAGTGCCATCTGCAGA
>P_743
TTGAGGTGGGCCATAACAAGCTATCGGGGACTATCCCGGAC
>P_744
ATATGGTTCAACACCAGCAGCAGCATCGTATGGTTCAACAC
>P_745
CCTTCTTGAATCATACAAGCCGCGACCGAGTATGTTGTCCC
>P_746
CGATAACAGTCGAAGCGGCTCGAGCTCGTCGATCTTGGCTG
>P_747
CATACCGTGAAGTTGAAAACCGAAACCGGAAGACTGCTTTC
>P_748
CAGCTTGTTGGATTTTAGGTCAGGGCCAAGCATGTATGGTC
>P_749
AAATATCTGTAAATAATTTCCTATTTCTAATAAATATTTTG
>P_750
GTGTTGTATCCTTATTCACACGGTTCCAACAATCACTTCCC
>P_751
ACTTGGTTCCATATGTGATGCCTCACCTGTTTAAAGATACA
>P_752
ATTTAATATTTTTCTTCACCCGATAATATTGTAATTAGTAA
>P_753
ATATTTCTTTTGTTTTGCTTCTCGATTTGGTTTTTGAAACA
>P_754
AATATATATAGACTCACGAGCTCGATGTGCCCTTGAGGAAA
>P_755
GATCCCGTAGCCAAAAACATCAGTTTTCTCTGAAGATTTTC
>P_756
CCACTCGTCCCATTTCTCCGCTAAACCGTCACCTTCAAGCA
>P_757
GATCATCAGAACTCATCAGGCAGCAACTATGACGATCTTAC
>P_758
GAAGATGGTTCCTAAGATCGCATCAATGGCGTCTACTAGAC
>P_759
CTCCGATGAATATTTCTCTTCGTTATCGTGATGCAACTGAA
>P_760
TCCACGGTTTTAATTTTTTTCTGCAACTATGATATCCAATT
>P_761
GATTGATACTCAATAAAACACATGCGAATTTCTATTAGACT
>P_762
ACAATATATACTTATAGAACCCCGGTTTATAAGGAATCCTT
>P_763
CCATTAGCCACCGTAGACTGCGGCATACACTATATAGCAAT
>P_764
TGAATAAGCTGCCAAGATGACGAGAACCTTATACCAAAAAC
>P_765
AAGTACTAGAACGCTAATTGCGTGTGTTTTGCGAGGAAAAC
>P_766
ATGCGATGGAAAGACACATCCGGGAAAACTAATTGACAATA
>P_767
ATCTGGGCAAGTACCCCAATCTGCATCTGTGTAACCCTTCA
>P_768
TTTTTGAGTGAAGGAACTGGCATCGACGATAATTTCCTCCT
>P_769
CCATTTTGTTGGCAGGAGGCCTCAAACGATCAGAATTGCCA
>P_770
ATTGTGGGTATCGGGTATTACCCGAACAGAACCCGATATCC
>P_771
CTGTAGAACTAATGGAGCCGCCTGAAGGTTCTTTTACTACG
>P_772
AAAACATATGATATTCCAACCGATACTTCCAATAATTGTAT
>P_773
GTTCAGACCTATCATAAACTCGGTCTCCAAAAACTTCAAAA
>P_774
AGCTTCACACTGAAAATGCTCGCCGCTGGGAAAGGTCTTAG
>P_775
TTTGTCGAGATAATATGAAACGTTAATATCCTCTTTCAAGA
>P_776
TAAAGATATAGAATGGTGCACACCATCTTTAAAATATTTTG
>P_777
TCTGATATGCTCTCTCATTACGACATCAAATTCTGCAATCA
>P_778
CAAATTATTCTAGAGTAACCCGCGGACGTGAAAACGTAGAG
>P_779
GAAAACCGGAAACCAAACCGCAAAATGGCATCGAATCCAAC
>P_780
TTGTACGGCATCAATGATTTCGATGTTGTTGCTTCCTCAAA
>P_781
ATAACCAATGACAAATATGACATCATTTATGATCATATCAG
>P_782
TTTGTTCAGCTCCGGAAAAACTGTCTATTTCCACATCAGCA
>P_783
GGATCTTGAAAATGTAACCGCGCGAAGAAGTGTATTGGAGT
>P_784
AAGTCAATGTTAACATTTTTCGTTAAGTTCTAAAACGACGT
>P_785
ATGTATGTTGTCGCTGGTTGCTGTAGCTGATCGCTGGTCGC
>P_786
AAATCAACGTTCAGGAAACGCCCAAATGACAACTCGCTAGC
>P_787
AGCTTTAAAGAAGAATTGAACAGTACCGTCATCATTAATTC
>P_788
ACCGATTTGTTGTGATTTACCATTGGCGACGAGACGAGCTT
>P_789
TCGTATAATTTGGAATTATTCTGTCTCTGGTATTTACACAG
>P_790
CTATCAGAGAACCAGAAGCTCGCCACCCAGAAGATAGATCC
>P_791
GTAGTGTTGTTAGTGGCCAGCTCTACGAAAATCAATTTATA
>P_792
TCATATATTAAATTTAATATCTCTACAATATTTTTAAATAT
>P_793
AACTCACGGCCATGGATCGTCTCCAACAAGCATCTCATCCT
>P_794
CAATCTAGAAGGATTCATAGCATCTTCTGTTGTTTCACGAT
>P_795
CATCATACCATCACCACCACCGGTGATCCACCCCTGATGCC
>P_796
CCACGGCTCACTAACTTCATCAAGAGCGGCATTGTTCCAGA
>P_797
AGATTCCTCTGAAGCTTTCTCTGTAGCTCCACCTTGAGCTG
>P_798
ATAGACATGACATTAAAATCCGATAACGGAACCACTAACAG
>P_799
GTTGTTTTTCAAGTCACACCCGCTATTCAAGAAGGTCCTTA
>P_800
GCGTTGATCCTATCTTCCGTCCCGAAGCCGTCCTTGATCCA
>P_801
CTTGTCATTATCACATCATCCTCTCCCAGTTGAAAAGGATT
>P_802
TCAAGCGTTCATAACGACAGCGCAAGCTCACCATCTTTGAT
>P_803
GTTAACTTCTTTTTGAGCCGCTGTACTTCCTTTACTACTTC
>P_804
TGTTTTTACCATTGGAGGAACTGCAATCTCGTGGCGTTCTC
>P_805
GATTATGCCATAAAGAAAGTCAGGCTTGATAATGCTGGGGA
>P_806
ATAAACCATCAAATTTAGTTCGAGGATCAAAAATAGATGCA
>P_807
GCACCCAGCGCTAACTTTTCCTTTACCGCCATAACAACTTT
>P_808
ACATCTGTATATATATGGTCCGTTTTTGGCATATCTAGTGA
>P_809
CCTATAAATTGATACTTTGTCGAGCTTATAACCGAATGAAT
>P_810
ATAGATAAAGTTAGTGAAAACAGGGTTATATCAACTCCCCC
>P_811
ATCTCTTCTCCTGTTTTACCCTCGATTAATTCTTTAGATTC
>P_812
ATCAGTGAAGAGAGAATTCACGTACACAACACAAAAATTCA
>P_813
ACACGCACTGATATCTCCTTCGCTGTCAATAAATTATCACA
>P_814
ATCTAGATTGGAGAACACATCAACACCTTTAAATTCATCGA
>P_815
TTTTTGGGTTTAACTGGCTACTACAAAATGTTTGTCAAGAG
>P_816
TTTTCTGTATAACAACCCTTCTCTCACACTGTAATCCCCAC
>P_817
ACTTCAGCTACAGACTTGGCCGTGAAAGGATGCTTCAAGGC
>P_818
TTGTTATTTAAATTAAAAAGCGGTTGCACAAGTTGTAAAAC
>P_819
GATACGGGTTTGACTCGGGTCGGCCTCTAGCTTCTGCACGA
>P_820
AGAAGATATTGATGAGTTTCCTAAGCCTACTAGAGATGGTA
>P_821
CATTCTTTGTGTTTAAAGGTCGGTGCTCCTGTTATGTTACT
>P_822
ATCTTTTTATGTTTTTGTTACAACAATTTTTTTGCAGCTGA
>P_823
CCAATTTCGCATGAAGGTAGCGGAGTCGTTCAACATTGAGG
>P_824
TTCATCCTGAGTCCAAACTCCGGTTTTTAAGATTTCAATTA
>P_825
TCTTTAACATCTTGAAGTAACCCGATCGGACACAAATATGC
>P_826
TATCAACATTGATGGGAAGTCGTTGTTGCATCAATTGTTAA
>P_827
ACTTAATTCATACTTTTAAGCAGCAATAAAAAAAAAAATAA
>P_828
CTAGGTGCATCAGCAAATGACAAACACGTGTTCAAAACTCT
>P_829
AAATTCTTCATTTTGAAACTCTCCACCATGATCACTTCTGA
>P_830
ACGAAACATGTATGAATTCTCCCTGGCTATCATCAACCAAA
>P_831
GTCGAGAAAATGTTGGTTTACGGTTGTGGCGGAAAAACGTA
>P_832
GGCTTAACTTCCCAGCTCTCCGATACCAAACCGGCTCGTCT
>P_833
CGACACGGCTGAAGAAGCCGCGTTGGCTTATGATCGCGCCG
>P_834
TTACACCCGCAGTTTTAAGGCGAGTATGATACATAGAACCC
>P_835
CATGTGAGAGCTATAGACCTCACGTCCAAGCAGCTTGTTGA
>P_836
GATATGCTTACACGTGGCTTCAATGGCGTCATCTTTAAAGG
>P_837
CCAATTTTGCGAGGAATTAGCGAGGGTCCCCGTAATTCCCT
>P_838
AAGAAAAAGAAAGAAAATTGCTTAGAATCTTTAGGAGAAGG
>P_839
TTTTTGTGATTGGATTTGTCCTGAGTATTCTCTTCCAAGTT
>P_840
TTACTGTGAGGACATGGCTACTGAGTACCCAATTGTAGACC
>P_841
TCATCATGGCTTCAAGAAAGCCTCTCTGCTCAGCACACTTT
>P_842
CTCATCATCATCGTTAACACCGAGACCCCTAGATCCTCCTG
>P_843
TCTTGTGTTTATGGGCATCCCAATCGCAAATTAAGGCACAT
>P_844
CTGCTTCTTCAGCGGTGAGGCGGCCTTGATATTTTCCCATA
>P_845
ATCCAAATCCAATAAAAAATCCTAAATTACAATTTCTCGAA
>P_846
ATATTGAATCCGTAGATCCTCAGTGTCCCTGGATGTGTAAA
>P_847
GAGACCACCAGATATTTTGACGGCCATTAAAAATCACATTC
>P_848
GATATGATAAAAAGAAATTACAGCCTGTAATTGTTTTAGGG
>P_849
GTCATAAGGGAAAAAAAATGCATGCTACTGTGAAGACGAAA
>P_850
AGCCTCTCATTCCTCCAACTCGCCAGTAGTAATGATTTGTC
>P_851
TGTAGAGGGTTCGCGGTATACTTGAATTTGTTGGTGGAGGA
>P_852
AAAATTTTACTTACTAGTAACGTCCGAGACATTCTCTAGAG
>P_853
ACTCCATTCACTCGACTTCACGGCAAGAGCACATCCGCCTT
>P_854
CCCCAGCTTTTTAACTTTGGCGGGAAAGGCGATGAGCTTCA
>P_855
GGGCTTGGCAGAAAGAGAAACGTCTGCGTGACCCTCGGGAA
>P_856
AACTCTAGATGTAGAAATTTCAGCCTTTCCTTTGTGATCTT
>P_857
ATTCAAGACCTCAGGAAATGCTACATCAGAAAGAGTGTGTT
>P_858
CAAAAAGAAATTGAAAAATTCTGTAGAGTTCATAATTGCAT
>P_859
AAGGAGGTCAGCTGGTCTCTCTAGAATTCTATATTTGCATT
>P_860
GGCCCAGACGACCTTAGACTCAGCAAACTTGACAATCTGAA
>P_861
AACTTCTCATCCGTCATCCTCTGCTTCAGAATTTTCTGACA
>P_862
AACAACTGCCTCAACAGGCCCGCCAAACCAACCTCTGGAAC
>P_863
AAACATTTCTTGAGCTATCACGCTGGTATCCGTTATTAGTC
>P_864
AGTGAGCAACAAAGTTTTCTCGCGACTCAGCCATGCATCTG
>P_865
ACTTAAACACCACCCACTTGCCCGGACAACCATCCTTGCCG
>P_866
TCGCCTCACTCCTCGTGCGACGGTCGGGAGCTGGATGGTTC
>P_867
TGGTTTTGCAAAATAAATCTCGGCTGTAAACACTTTAGTCT
>P_868
ATCGTTTGTAGCGTTGGATGCGCTAATGTGTTAGCTTGTTT
>P_869
AGATTAAAATTAAAATACATCTACATATACATTTTTGCAGC
>P_870
TGTGTATACTCTGCTATGGCCCCTGTCAAATAAATAGAGTG
>P_871
CAAATTTATCAATCAAATTTCAGTTTTAGTTTTAGTGACAC
>P_872
ACAGATGCAGCATATTTTATCGGCAAGAGATTGAAATTCGG
>P_873
GTTTTCCTAAAGTAAAACGACACGACCAATTATTCGTCACT
>P_874
CATTGATGACTGAAATGTGGCAGGAGCATTTGACAATCCAA
>P_875
ATTGACACCTCTCTTTGTTCCTGCAAAAACTTTAAACTCTT
>P_876
CAATGAAATGACCATATTTGCTTAATCTGTCTACCACCACC
>P_877
TTGGGCAATGGTTTTTCTCTCGGAAACTCTTAAGAGCTTCT
>P_878
AAAAAATGTCTATTGCAACGCTTAGTCTTATAGGTTCTGAA
>P_879
CTCCAAGAACCCTAGTCACTCGTGAAGAAATTTTAGGCAAT
>P_880
ATCTTCTCCGACAACAACAACGGCGTCAATATCATCAGGAT
>P_881
TGGTCTACACAGTCTTCTCCCTGCTTCAGATTTTCTCGCCC
>P_882
GAAAACCCAGTGCACAAGATCGTCATCGCCTACTAATTCTT
>P_883
AAAAAATGGCATCATCCTCGCGTGATAATATCGACGTAGCG
>P_884
TTCCATCTAGTTTGAACATCCAGCGACAAAACTACCCCCTG
>P_885
GTCAGATTGTGTCGAACCTGCAGCATTAATCAACCCGGCAA
>P_886
AGATCAGTGTCGAGCCTGCTCGATTTTGCTTCGTCACAGCC
>P_887
TAAAATCGCCGTTTCTGTCGCCCTAGCCACGTCAGCTTTTT
>P_888
AAATTTGTGCTTCATCGAAACTCGAACATGTTTCTGTTTTT
>P_889
ACCACTAACCAAGTAGTTGACGTGATCAGCATACCACGGAA
>P_890
TGTAGAGATAAGGTTCGTCCCAGTAGAAATGGTTAATGTCC
>P_891
CCACTGTAGAAGATATTGATCGATGACTAATGATTGGAGAG
>P_892
TTCTCACCTTCAAGAATCTGCTGCACCATCAATTTCATCTG
>P_893
GAAAAGGTGGAGTTTTGAAGCTGTCTCAGGAAATCTACATT
>P_894
AAACCTTGTTGGTTCCACACCAGGAATTCCAGACTTCAATT
>P_895
ACTTTTTCTCTATTATTTTGCATTTCCAAAGTTTTCATAAT
>P_896
TTTAGAGCCCTACTCAATCACTGGGTCGAGTAGAACCAACT
>P_897
AGAGAGAGGAATGGAACCTTCGTCAATGGAGAACTAGAGTT
>P_898
TGCTGAAAGAAGCTTTTACACAAGCGAGATTGCCAGGTTCA
>P_899
CGGTGCGACAAGAACATCCTCTGCCTCAAGCTTCTCCCCCG
>P_900
ATGCACAGAACCAAAACAGTCGCGGAAAATGAAGCAAATTC
>P_901
CAGCAAAATGATATCTATGACTCTACCATAGTAGGATACCA
>P_902
CTTTCTGATCAATTGGAATTCGCCTAAGGCATTCTTCATCC
>P_903
GGTAACCAGTTGGAAGCAGTCAGCAACATCAACAACAACTA
>P_904
TCCTTGGTGCGGTCAACGGTCGGTCGACGCCCTGTAGGGCA
>P_905
GACTCAAGGATTGAAGAGATCCCAGTTGTGAACGAATTTGA
>P_906
CTGAATCTCCAAATCATAGTCGGCGATTAATTCCATCCATC
>P_907
TAGCCAAGAGCTTTGCGATACTTGCGCAGCTTGCTTAGCAA
>P_908
CCTTATTATACTCGGTGATACATAACCGACGTATATTTCCA
>P_909
CCGGTGAGACTTCTTGCCGCCGGCGTCGGGATACCCTCTTA
>P_910
TTTTACCTTGAACCATTTCACGTCTTCGGGGTTGTGGAACA
>P_911
GCAGCATGAATCCAAGATGTCGGTTCTGCATTTTAGGTAAT
>P_912
GGAAAGAGAGATTCGTCTAGCTGGCTTGCTGGGTGGACAAC
>P_913
TGGATTGGAGCTTGTGTGCCCGATAACCATGTTATCCTGGA
>P_914
ATTGAGTTATAATTCATCTGCATCGTCGTCCTCCTCATCCT
>P_915
GTGTTTATGTATCCCGAGGCCGTCCGGATCATGATACCTTG
>P_916
AGGGTTTTCAGATAAGATTGCGAGGTCCCTCGTAAATCCCC
>P_917
AACATCTTCTGTTGTTATGTCTGGAATGGAAAGTTCTCTAA
>P_918
GCCAGACCTCATAGAAAGCCCGTGCCCGCAAACGTGTAAGT
>P_919
AGGTGATTGTGCAATCTACGCGATAAAATACATCGAATGTT
>P_920
ATATTATTTGTAGTATATTTCGTTATTAGTTTTTTTTTTAA
>P_921
GTTTATTCGGAGTTGGGGTTCGCGGTTTTTAAGGAGGCTAA
>P_922
ATTGTTGCTCACAACTCACTCTCCACTCTCGGACCGCAATC
>P_923
ATCCAAAAATTGTTGTGTCGCTTGCTCGATGGAGGGTGGTT
>P_924
CAATTTTTGGATGACCATAGCGCCGGTAACAGGTATCAAAT
>P_925
GTCCACATTTCGTATTTCTGCTTGGTAACTAACTGTCTACA
>P_926
AATTGTTGTTGTGTATTATTCATAAGTAAGTAGAAGATATA
>P_927
CAAAGAATCTCAGGATCTTTCACGGTTAAGTATTCATTCTT
>P_928
TGAACAGACATTTACAACCGCAAAAAAGTCGAATGGAAGTA
>P_929
CATTAGAGAGTTATGGTAATCGCCAACGAGTCAAGCCAAGG
>P_930
AAATATAGGTAGTTTAATCGCATGATCATCATGTCCTAGTA
>P_931
CTAATTCGCACTTTATTTCACTCGATTTATCAGTATCTGAA
>P_932
CGTCAACTTAAAATAAGTAGCAACATAAACAAAAAGGTTAT
>P_933
AGCTTTGATAGGCTCTGTGGCCTTACCCAGATCAATGGTGT
>P_934
GCAACTTTCTCTTTACTCAGCATCAACCAGCTGTCATACAG
>P_935
GAACCCGCGGCGGCTCCCGGCGTCCGACAAGAGCTCCGGCT
>P_936
GGCGGGGCAGAGCTCAAGTGCAGTCATTGTGAAACCTCTAA
>P_937
CTCAAATCTTCACTGTTACACATACGTATCTCCTAGTTCTC
>P_938
GGCTAAAAATTCAAAAAACGCGTCCATAATCAACACGTGTC
>P_939
CATATATTACTAGGTTAGGCCGGTATAGATAGGCGGGTTTA
>P_940
GTTAACTGAAAAGATAAGTGCAATTTGGTGATATTGGTGGC
>P_941
AGTTACGGCCATCACACATACCGCAAAAATTCTACAGCAAT
>P_942
GGTGTTTTGCAGGGAGAACTCCCGACATACCAGATATAAAC
>P_943
AGTCTAAAGATCGCATGAAGCGTGATGGACTTATTGGTTCC
>P_944
TCTCAAACAGAGCTTGTTTGCCCAAACAACAATACAACCTT
>P_945
CTGTGTCATCTCATCAAAATCGGCAGCTTTAGGAGTCAATA
>P_946
CTTCTCCCTTGTGTGCTCCGCTCGATCTCCAGCCGAGTAGA
>P_947
CGAACTTGACTAGGAAATTACATGCGAAAGTTTAGTAATCG
>P_948
ATACACGAACAAACGAAATCCGGTCTAAACCCACAAATCTC
>P_949
AGTTTAGCAGGAAAATCAGGCAGCAACACCGGAGAAAATCT
>P_950
TCATATCTCAAATATAGATACATGCATGCCATTCATATGCA
>P_951
CCAAGTTAATTGGTAAGTTTCGGGTTGGATAGAAAATAAAT
>P_952
GAGTATGTTACCTTTGACGTCCTCAACAATACACCGCTTAA
>P_953
AATGTGTGCTTGTTCTTCATCGTCTCCTGTAATTACAAATA
>P_954
AAACAGCTTGGGGTAGATCTCTCGCTCTAGGACCAGTTGTA
>P_955
TTCCATCTCCCTGCTATGGGCAGCAGCCATTGCGTGTGGGC
>P_956
ACCAATATCTCATTAGGCAGCTCGGCATGACCATAACATGA
>P_957
CAGCTATGTCTAGGAAAAACCGATAGCTGGCGATGTGTTTA
>P_958
ATTGCCTAACCGAATTGACCCAAAAACCGAAACCCATTTCA
>P_959
ATGATCTGTAATATTTGATTCGCTTTCACCATTCAAACATT
>P_960
CGCTAAGAAATTGGACTCCTCGTACTTGCAATTGGCATATA
>P_961
AGATCATCAACGAATATACTCGCCAAAATTCTCCATCAGTT
>P_962
TGAAATAAATGCAAAAACAACGTCCGCACATACAATTTTGG
>P_963
GATAATCAGATTTTTAAATTCGAGCATTATAGAAATAGAGT
>P_964
AGAACTTGTAAGATGAACTTCGTGTTCTAGTAAAACACAAG
>P_965
TGTCTTGTATGAAGTTTTCCCGATGTCGTTTTTGATGGAGC
>P_966
ATCAACTGTAAGAATGTTCCCGGGAACAGATCACAACAAGA
>P_967
TTACTTGGAGACTTATAGTCCTGTGGTAAGATCTGCAACAG
>P_968
TGGCATGGTAGAGCTAGTTTCTGACTCAGAAACAACTGGTA
>P_969
AAAAATATTTAACCTTCGATCGTTAAAATTTGATGAACAAA
>P_970
GTAGACACTTTGGATGACTGCAAGAAGGCTTTCCTAGCCAA
>P_971
GCAGATTAATCTTTTGAAGTCTAAAATAATACGCGCTGTAA
>P_972
TTGTAGTCTAAAATAATACGCATTGTACTCCTTTTCTCATT
>P_973
CCAATGCCGGAGCTCTTGCTCGTGCTGGTGATCTGTCGGCC
>P_974
TGTTTCCAGCGCATCTGCCTCAACATCTCATCCCTCGCTTC
>P_975
ACCCAAATCGAATCGGAAGTCGCGAAAACGGAAGAAGGACG
>P_976
GCGTCTGATGCAACTCGATGCAGCTTCCTGAAATCCATCAA
>P_977
TCGATAACTCATTTTTGAATCGATAACCGTAACTAACCAAA
>P_978
CTTATGTGGCGACTATTTGGCGACAATTTCACGATTAATAA
>P_979
ACCACTTCACATTACCAGACCGAGAAGTTGATGCGCAATTT
>P_980
AGAAATTCTCCTGGTTCTGGCGGTTATCAAGGAATTGGTAA
>P_981
GTAAGAATTCTCGGTAGAAACATGATTTATAATTGAACACT
>P_982
GTTAGGTCAATCTTATTGGTCGGTATAATCTGAAAATATTG
>P_983
ATCTAGTTTTTATTCGAGCACACGACTAGATGGTTATTCTC
>P_984
TTTTTCCAAACAATATTTCTCAGTTTTGGCTCTTTTGAGTT
>P_985
GAGAGTTGGCTAATACATTTCTCGATTATCCCCATTTTAAT
>P_986
TCCGCAGCAACAGAACGATTCGCCGGTGTCTCCTCGTCAAA
>P_987
TAATGTCGAGGAACAAAGCGCGATCGATAACGAACATTACA
>P_988
TTTTTTTTTTGGTTAAAAGGCCTAAACATAATTCAGAATCT
>P_989
TAAGATTTTCCCATAAATGGCCCTACAAGTGGATTACAAAA
>P_990
GACGTCGGATGGATGGTTTACAGTCAAATCGGCGTATGCTC
>P_991
GTCACGTTATCAAGGACCACCGCTGCCAGCTCTAATCTAAT
>P_992
TGGTATCAGAGCACAGCGGTCTATGATGGATCAATCTATCC
>P_993
CTCCCGAAGTGAGTTATGTGCACGGCTTACTTCTTGTCCCA
>P_994
CGACGAGCAAAATGAAATTGCGGCGGTTGTGGAGAGAATCG
>P_995
CCGAGAAGCTTGTTTGAGGCCGTAAATTGATTTATGCAAAC
>P_996
ATGGTGTATATGTGTAAACCCATATGCGACAAAATGCTTTC
>P_997
AGGTACATGATGGTTTTGTACATCAGCAACCGGAGAGCCAC
>P_998
TTGTGATACACCACATTATCCACGATATCCACTTTTCACAG
>P_999
AGCAACGGGCAGTGATGTGGCGTGTGTGGAAAGAAGGTGGA
>P_1000
AAAATAATTTGCGATAGATACGATGATTGCAAATAGAGTAC
>P_1001
GCATTTGTTTCTCAATTGTGCGGCTTTAATAAAAAGTAAAG
>P_1002
GATAACCGGACGATTGTTGACGGGAGTTTTGTGATTGATCC
>P_1003
GCTTCTTTCAAGGGAAAGTTCGATGTCGACAAGAGCGGTAG
>P_1004
ACGGCATATAAAAAAAAAATCAACAATGTTTGGTTTCTAAA
>P_1005
GGAAAACCGGATGCTTCCCTCGGGACTCATCTGGGTTGCCA
>P_1006
CTTTCCCTATTGATGTGGTTCGGTTTTGGCGAATTTAGCGG
>P_1007
ACTGGTATGATTTTTGCTTTCGGTCGAGTTTGATTCTCAGA
>P_1008
TTGAAACTGTAAGCCGGTTGCTCGCTTTTGATGTTATATCA
>P_1009
TGGAAAACTTGGAATAACTTCGGAAATGATTTTTAAAGCTT
>P_1010
AATCGCTCCGGCATCAAGCGCAAGAGAAGCTTGGAACGCTT
>P_1011
CTTCACGGTCTTTGATTTTCCTGTGTCGAGCTAAAAATTCT
>P_1012
AGGTTCTATCTGGCGTGATGCGATAGTTCTCGTAGGAAAAT
>P_1013
TAGACTTCCGACCTAACCGCCGTCAGCCCTTGTTCTTCACT
>P_1014
AGTCGACCTCCCCCATCAAGCGGCGACCCAATGAAACCTCC
>P_1015
CATGTTGGTAATGAAGTAAGCCTGCACAGCCATTTCGTGTC
>P_1016
AGACTTAGCCAAACTCGACTCTCCAACATCTGAACCTTGTT
>P_1017
AGACAACACTAACGCGATCTCGCTAATGTTTGTCAACATGA
>P_1018
GTTTGCAAATTTTCATTCTGCGAAATTTTTATTCTACAATT
>P_1019
TTTACACCAGGTTGATCGGACGATCTCTTCTTTTTGGCCTA
>P_1020
AAACACAATTATTTAATTTACGGTTTTAGTAGAAAACGTAA
>P_1021
TAATTATTGGCTGAGTTATACTATAATTCCGTCGTTTTCTT
>P_1022
AGATTGTTTGGCTCGAAATGCGAGGTGGTGCGAGATATTAG
>P_1023
CAGTTTTAAATTATTTAAACCGATAATATTCAAATATTTTT
>P_1024
ATAAAAATGTTTTTGCGAGACATGGAAGACACGGATCTCCC
>P_1025
TCAATTTCTTAAACCACTGCCGGGAAGCTTGTTTGAGACCA
>P_1026
TTTGGTTCGCTCATGAAACACGAGATTAAAAGCGATGTAAA
>P_1027
ATTGCAATTGATGGAAGTAGCAATTTTTATGCAGGCCAAGA
>P_1028
TGAGAACGTGCGAGCGGACTCGGCTTATATTGTTCTGCCTT
>P_1029
GCTGAGCGTATCCGTCGTCGCGGAAATTCGGGTTCAGGAAA
>P_1030
TTAAAATGCAAACTCACACGCGTCAAACATGCGCACTAGCC
>P_1031
GCTTTCCAATGCACTAATGTCCCGATAATTCCGTTCAGCCG
>P_1032
TAACTGTTGTTGTTTTACCGCACGGTTTACAGTGAAAGAGA
>P_1033
TTCAACACAACATCTTTCCTCTGCAACATTAATAACAATTA
>P_1034
ATTATATCTACATTTTTTTGCAGCTATTTTGTAAAATAAAT
>P_1035
TAAAAATTTCTTCAGAAATCCCCGAGGAGTTTTCAAACATA
>P_1036
AATTTCTCATAAAGATTACTCTTTAACATTATTATTTTTTT
>P_1037
TCTGAAACTCCTTTCAAAATCTGCCACATTTTGGTCCACGT
>P_1038
AAAGCGTTTCGTTTTTTCCTCAGGAAGATAATGGTGTATTG
>P_1039
ATGGATGTTTATCAGAAAGGCAGTATTTTCACGTCCCTAGT
>P_1040
GCAATTTCTTCCTCCTAATGCGGCTGCTTCGTTTTATTGGG
>P_1041
TTGTACTATTGCAGGATACTCGGTCTGAGGAGCAGAGGCAA
>P_1042
CGATAGATACTAATTAAACTCAGCCTCTATAATCAGTAACA
>P_1043
CAATGTGCAATGGACTTACGCCTTTGCAGTATCTGCCACCG
>P_1044
TTATTAACGAGTAATATTCTCGTGGTTTGTTCTATTCTATT
>P_1045
ATTATCTGTGCAGGCAATTGCTGTGACAACATGCGTTCAGG
>P_1046
TGGCGATTGGGGAGAAATCGCCGGCGCTTTCCAATCAACCG
>P_1047
TAGTACTACTCGATCAGTCGCCTTGACTCACGACATTTTCT
>P_1048
TTAACGAATCCGATAACCATCGTTAGCAAAGTCCACGTATT
>P_1049
AGAAAGTCATGATAAAATACCTTGAACGAGAAATTATCGAA
>P_1050
GCAGCAGTTTGGTTGTTGCGCGTGGATGCTAAACTCGCCTT
>P_1051
TCTACTGTTGTCGATATCCGCATCCGCAGTCTCAGGAAACA
>P_1052
GTGATTGATTAAATTGAAATCGATCACATCAACCATCTCTT
>P_1053
ACAAGGGGTATTGTTAAGCGCATCATAAGATGTTTCTTTTG
>P_1054
GCAGAAGATGATGACAGCCACAGCAAGAACGAACAAGATGC
>P_1055
CTGCAAAAATTCTCATAGGACCGTACAATCTTTCCTGGATT
>P_1056
AGGAGCAACAATCGACAAGGCGTTAAGACCGAGATACTTAA
>P_1057
GAGTCTCATCTGTTCGTTTCCTCGGCTGACAAGAAGCAACT
>P_1058
CCAAATCCTTCTAAAATCTTCAAGGTCATCGACCGTGAGAT
>P_1059
AAGAAACCAAACTTTGGTTGCACTCCTTTGTAAAATCATCA
>P_1060
TTAACTACTTGTTGTAAGTTCATTTATATATTTCGCTATGT
>P_1061
GTCATAAGGCTCCTCACGACCACGAAGGAGCGATGTCTTGA
>P_1062
CAAGATAGATCTGATGTCGTCGGCGATGGACATAGCATCCT
>P_1063
CTACATAACTCATTCCTTGACGGTTCTTTCCAAGAATGTAA
>P_1064
CTTGTGGGATACGGGCTTTGCCCTCCATGCCCAATTCGGCC
>P_1065
ACTAAAAAAACTTGCAATTGCAATGACAATATTTTTCTTAA
>P_1066
AATATATATCAATTAAAGTTCAGGAACTAAAATACATGGTC
>P_1067
GTAAATTAGTCGCTATTTTGCGATTAATATACGACACGTTG
>P_1068
GAATCCATCGGTACATAATCCGAGATAAACGTTACGGGGTT
>P_1069
TTCTTCTTCTTCGATTTCATCGATTTGAACCTCTGTCTCAT
>P_1070
GCTTGATTTGCAGGATTGTTCTGCACTTCCACGGAGGCAGA
>P_1071
GCATCTGTTGAAGAATAAGCCGAGAGAATGGAAGAGCTGTA
>P_1072
AACCGCCTTGTCCCAACAACCGGTCTTTTGAGAAACCTTGA
>P_1073
CATTTCTCAGAGCTTATTTTCAGCCGCGAATACGGACTGTC
>P_1074
TTCACCACCACATCATAAGTCATGGTGGTGAATGGTTTTAT
>P_1075
TTTTGGTATGATGCTTGGAGCCCGCTTGGTCGTTTCAACGA
>P_1076
AGGGAATTAACATCACGAGTCACGAAAAAATAATCATATCT
>P_1077
TAGAGCCACCATTGCTACCGCCAGAGCATTTGTCCTTGCTA
>P_1078
GGGAAACCTTTAGACAAGCGCTGCCATTATGCTCGGTAGAA
>P_1079
GAAGTGCATACTATGTAGCTCCCGAAGTTCTACACAGATCA
>P_1080
ATGTGCTTTCTTTTCACAGGCGCTATCGAAGACGTTAATCA
>P_1081
ATCAGTTGATCACAAAAATGCAATGTTAAGCTTTCGATAAT
>P_1082
CGGCGGCTGCCGGAGCTGCGCAGCAAGGGACGACGTCTTTA
>P_1083
ATCCTTTTCAAGGATAACAACATGGGTAAATTAACCAGACC
>P_1084
TCAATCGTAGCGAAGTGGCGCCGTTTTGAGTTTTTTTTTTT
>P_1085
GTTAGTTATAGGATTTCACTCATTGTATACCGTCTCGTATT
>P_1086
TAAAGTCTGGAGTTATAAAGCATGGACCTGGTAAATGGCGC
>P_1087
ATGAATGTGGTTGTACGGCACGATAACCTTTTTTCCCGAGA
>P_1088
TTAGATCCCGACATGAACGGCGATTTGGGTAACACAAACTT
>P_1089
TACATAACTAAAAATAACTTCAAATACAACTTTTAGGTTTT
>P_1090
GGTATCATTTTTGGATAAAACGAAAATATAAAATAAAAGAC
>P_1091
ATGACTTTTAACCTGATCCACGAGTGCACCACTGTGCTGGC
>P_1092
AGAAATGAAACCTACCAGCGCTGCAAGTTCTGTGGCAAGAC
>P_1093
TTCAACTAGCCCTGCAGACTCTTGCTCGTTTCAATTTCAAG
>P_1094
CTATGGAGAAATAGAGAAAGCAGTAGTGAAGTGAAGCAGAA
>P_1095
TTCACCGACAAGCTCTATCACATGATAATCCTCGACACCCA
>P_1096
ACCTATATATCATTCTCATTCATGCTTGGGTTGTTTTCCCC
>P_1097
AGTAAAGAGCTGGGGAGGTCCGGGGGGAGGAAAAGATGGGG
>P_1098
ACAAAACCTGATGAATGAAGCGGCGATTCTTGCGGCTAGGC
>P_1099
CGCAACTGTGAAAGCCTTCCCCCGATCTCCTCTAAAACAGG
>P_1100
ATGGTGAAGCAAGTATACTGCAGTAAGAATGTCTAATTTGT
>P_1101
TTCTGCAGTCCGTTTTCACGCTCGAAGACTGCAAGATGATC
>P_1102
CAGTATTTAAACCTTAAAACCCTGGACGAAAATTCGGACTC
>P_1103
TTATGGCGAACCTGAAGATACGCTACTTATATTTGCTAAAT
>P_1104
ATTTATCTCTAGTATAATCGCTGCAATTACATCACATTATT
>P_1105
GCACAAAAAGATTGAAAATCCATGAGAATGAATTCCTAATT
>P_1106
GATTTCTCACCGTCGAACCGCTTCGTCGGGGTGACTAATTT
>P_1107
ACCGGAAACCCCTGAAATTCCAGAACCGCCGTGACTCGATC
>P_1108
ATAATTTTATGATTCTATCCCGTTGTTTTAATTATCAAAGT
>P_1109
CGATGAAAGGCAGTGAAAGCCCTGGTTAAGTTCTTTTTGGC
>P_1110
ACGGGCCTGAATCCTACGGGCCTAAACGGGTACTGTGTAAT
>P_1111
AAATTAATTCGATGATTTTCCCGCCGAGCCCATAAATAGTT
>P_1112
GAACGCTTTTAGGGTTTAGCCAGCGGTTTTTAGGACGGAAA
>P_1113
GTTTGGAAAATACATGACTTCGCTGTCAACTCCGAGCAGAC
>P_1114
TTCCTGGCGACGTCAATTTTCCCGGCCTGCTCCTCTTCAAG
>P_1115
ATCGACCGGGAACATAGCCACGATTCCAGCCTCCGAGGTCG
>P_1116
TTGTTTTGGACCGAAGTGGACCCCCACTTGTTTTCTTTTAA
>P_1117
GGAAGGAAATCATTTGCAGGCACGGCTTACCATATGAGATT
>P_1118
AGTTATGGGCACCTCGTCCTCGGCAACGGGAGGTACAAATT
>P_1119
TTGTCACCACTCGAGCTATGCGCAGGCGACTTGACGAAAAA
>P_1120
AGGCTTACCTGGATCAGGTTCGGGAGCTGACAGCAAAGTTC
>P_1121
CTTGAACAATCTTTCCGGCTCGCTTTCAACGCCTCCAATAA
>P_1122
CCATCCTTCACAGTCCGTCTCAGTCAGGACGGCTAGCCAAA
>P_1123
TCCGTCAGCAGGTCTTGCTGCAGTCTCAGATGAGACAATAG
>P_1124
TTTGAGTTTATTTTTAACTTCACGGTTGTTAAATCCGGATT
>P_1125
GTGATCGTCCGTGGAGGAGGCAGCATTGGAAAATAACGGAA
>P_1126
GAACGACCACTTGGTTCGATCACGACCACAATTCATGTTCC
>P_1127
AACCAAGTGGGACAAACTTCCTCGAGTACCTTTTTTACACA
>P_1128
GCGGAGAACATCGGAATTCGCCGGCGATTGAACCTTCGGGT
>P_1129
GCTTTAAGGAACCTCATGTTCCTTGCCGACATTAAACGTAA
>P_1130
GTTAAAATGTCAAGAATACGCCTGCTGGTTCTGCCTAACTC
>P_1131
ATGAAATATATTTTTTATGTCGGTTCTTGCCAACTAACAAG
>P_1132
GAAAGGGTTTGCGGCGGTGGCGGTTGCGCCGCGGAAGGAGG
>P_1133
GAGATTACATGGAGACGAAGCGGGCTTTGTACATTGTGATG
>P_1134
GGTTTACATGTGTTTCACCACGGTCATCAATCCATGGAACT
>P_1135
ACTAGCTGATTTTGGGCTCTCTAGATCTTCCCCGGTGGATG
>P_1136
AAAAGAAGATCATCAAAACGCGCGATCTACCAAACACTGTG
>P_1137
AAAAACAAATAGGTGAAAAACTAAACTAAATGTTACTAAAT
>P_1138
CATCCTGTGATACGCTGAGCCGGTTGAGGTGTCGTCCATTT
>P_1139
TAGGCGGGCTAAACTTTGTCCCGTACATTGTAAAAACTGCT
>P_1140
ACTTTCAATGCCACTAGCACCATTGTTAGCACCATCATTAC
>P_1141
AATAAAAAGGGAAAAATTTGCTAGCTACACGAAATATAAGA
>P_1142
TGATCCATCTAACAATTCTCCGGCCTTGACATAGCCAAACT
>P_1143
CATCATCCCACATATATTCGCTTGACTTTCTCTCGGAACCT
>P_1144
CATATCCCGCCTTGAAGGCACGCGAAGCCCTGAAAAAATAG
>P_1145
GCTCTCACAAAATTCTGAACCAGTGGCATACTAGGACCATT
>P_1146
TTTATAAATAACACGTAATACGAGAAAATAACATAAAAAAT
>P_1147
CTTAACTACTGTGTTGGAGGCGAGGTATTGTGCATATATGT
>P_1148
GAAAACAAAAATGAAAATTGCATGAAAAAGGAATTTATACA
>P_1149
TCTTGGTCACGCTTGAATCGCAAGAACTCGAAAGTCCCATC
>P_1150
TCGTGTAAGAGTGAAGAATTCGTGGTTTAAGCGGCGTAGTA
>P_1151
AGAACACTTTGTTTTAAGCTCCGCGGTGTTCAAGGTTTGAG
>P_1152
ATATTCGAAATATATACAATCATGCTTACACTATTCTTCAC
>P_1153
ACGAATCTACAAGCTAAAGTCATTAACCGTAATCAGTGTCC
>P_1154
TAGAAGAATCAGATTCATCACGAGAAGGTAACATTGTTTCA
>P_1155
AAAGGAATATGCTCTTATTCCATGGCCTAATTATTTTTGCC
>P_1156
GGTTACTTCGAGGCCTCTTTCGATAGAATCCCTTTTGAGCT
>P_1157
ACGATCTTTGTAAGTTTCGTCGCAAAAATTCCCACAGAACA
>P_1158
CCGTCGTGCCACATCCTCTACGAGGAGATCCAGATAGCCGC
>P_1159
AAGGTGCGTAGGTACTTACACGTTTGCGAGCACGGGCTTTG
>P_1160
TCTTTGGACATGCACACCACCGAGGTTAATCAAAACCACCT
>P_1161
GGTATGATCTAAGACTCACACTCTATTATATTTTACTCTAT
>P_1162
CGGTTTCCCAATCGATCCACCAAGGCCGTCATCACAAGCAT
>P_1163
AATTATATTTCCACTAGAGCCGGTCTTGATATTTAAGGAGT
>P_1164
CTTCGCCTTCGGCTAAAACGCGGCTTCGGTAACTAAACCAA
>P_1165
TTAGTTTTTTCAAAGCTGCCCGTTAAAAAAAATAATTTAGT
>P_1166
GTGTCCAAGTTTGATAATCGCCTTAAGGTACAAAATTTTTT
>P_1167
TATAGCGGAATTTTGAACATCGGATAAATACAAGATGGCGT
>P_1168
AAAGAAAGACGAACTAAATGCGCCGATTCAAGTAGTAACGA
>P_1169
ATTTTGTTATAATTGAATTTCTAGGATTTTGTTGAAATCTG
>P_1170
TATAAAAACACGAAATGAAACAATCTCGACAATCCAAAGAG
>P_1171
TAGCTGTTGAGCTTTTACAGCGTGAATGCCGAGTGAAACAG
>P_1172
CTTTGCTCTGATACCGAGCTCGCGATTAAGAGCAGCAGTGC
>P_1173
TTCAATGATCTAGTACTTCTCGCGAAAGGTGGCCTTACTGT
>P_1174
ATGTTTTAATCCCAAAATTTCAAGACCAAGCCAAGATTTTT
>P_1175
AAAATAACTAATCGATATTCCATTTTCGATATTTTATACAT
>P_1176
AATAAATTATTTTAGTCAAACTACAATTAATGATAAGTACA
>P_1177
TTACTTTCAACCACAGCTCCCGAAGACAGATCAATTAAACA
>P_1178
GGAAACACGCATCACTACCGCGGTATGTTTTCTCATTCTTT
>P_1179
AACATACCGCGGTAGTGATGCGTGTTTCCTCTCGAGAGGTA
>P_1180
TTGGGTGATCAAAAAAAGTCCACGGATGATACATTTGGTCA
>P_1181
TATTCCGCTGCAGTTTAGCGCTGCAACTGCACTCTCTGCCT
>P_1182
CCGAAACAGATGATAAACAGCCCGAACAACTAGTTATTTAC
>P_1183
TTATTATTCATATATTAGCTCGTGGTCTTATTTAAAGATAT
>P_1184
CGTATAAAACGGTTAATAACCGTAACCGTTAACAGTGAAAA
>P_1185
AATACTAACGGGAGGTAAAGCAGTCGAAGGTGAAGGAAACT
>P_1186
GCTCGTGATACCGAAGAAGTCGGTTTCAACAGAACCTGAAG
>P_1187
AGATTCCAGGTTCAATGACACAGTAAGATTGTTTCATGATC
>P_1188
TAAGATGTCATGAGAAGTGTCGTTAACCCAGGAAGTGTACA
>P_1189
TTACTTACATACAAAAGACGCATGCTTTGACAAAAATTACA
>P_1190
TGAGGAAGTGAGGAGGATCGCTTGAATAAAACAGATCTGGT
>P_1191
AAAAACCGTTAAGGTAAATGCGCGCGTATGATTTGTCGTGT
>P_1192
TTTCTGGGTGCTTCTCCATCCCCTACTTGCAAAATCCATTC
>P_1193
AGTATATTTCAGCAGAAATACCCGTTAAAGATAAAGATCCT
>P_1194
GGTAGGAATGATTCCAAACGCGGAGATTTTAACTTTCTATG
>P_1195
TGTCAGGGTTTATCAAAATGCAGTAATTTAATGTTGTAATA
>P_1196
GGAGTTGCAACTGCATCAATCGAGAAAGCACACTTAATACC
>P_1197
ACACTACAATCAAGAAATTACCTGATTGAAATGTTGCTGCA
>P_1198
TTTGATATAAAGCCATGTCACAAGCGTAACAGGAAAGACAG
>P_1199
ATGTGTTTGAAATGCAAACGCGGAGTCTCTGCCCTCCCGGT
>P_1200
ATCAAGATAAAAAAAAAAGGCAATAATAATTGATGCAAAAA
>P_1201
TGTCCGGGTCTGGATTTTGTCATGGAGGTTAGTATTATATC
>P_1202
TAAAGACACAATAATTTTTGCATGGTCTGATTTAGACATGA
>P_1203
AAACATACATGCCGATGGCTCGAGAACCTGATGTCAAGAGA
>P_1204
TCAAGAACTCGGCACGTACGCGATTCGTATGTTTTGACTTC
>P_1205
TTCTTTAGTTGGTTTCCGCCCGGTTCTTCCTCTTCTTGGGT
>P_1206
TAGTTTTCATGTAAAGGAGGCGATAACAAGTAAACCGTCAG
>P_1207
AGCGTGAAGAGTCACGCTCACCTAATCATCAGTTTTGAATG
>P_1208
GTTATCAAATGGGCTTCGCGCTGGGACACATACTTGCTTAT
>P_1209
TTTTTAAACCTGTGCAGATTCGGCCAGACCGTCAAACTTTG
>P_1210
AATGTTATCATCTGTTCTGCCAGCAATGCATCCAACGTAGC
>P_1211
TCTTTCACAAAAGATAAACTCGTTGACTCACCAGTTCCAAG
>P_1212
ATCCCACAGCATAGTGAAAGCAGCGCCGGAATGCATGCAAG
>P_1213
ACCAACAACAATACCTTCCTCGACAGCGGCCTGAAGAATTA
>P_1214
CTTCCATCACCCACTATGGTCGAGGTCTCCTTTGTGAGGAC
>P_1215
ATGCATCTCTTGTTTATCCGCAGGGATACGGGTATGCTGCC
>P_1216
TCAACCAGCAGGTTTTGGTTCGTTCTCTGTAACACCTTCTC
>P_1217
TGTGGTTAGAGTAAAAGTCTCTTCAATGTCTCTTTCTTACA
>P_1218
TTAGTCAATGTTGTAACTTGCATTAATTATTAAAACACTAT
>P_1219
CTCAAGCCATAGTTGGTCCGCGGTTAATCTTTTATCGGACT
>P_1220
ACATTGTCAACACTTGATCTCGGTCATATGCCAGGAATCTC
>P_1221
AGAATCTTTTCAAGAACCGGCGAGCTTTGCAGAGAGCAGAA
>P_1222
CCTAGCGAAAAGACTACTTTCGTTAATGCTGAAACTAGCTG
>P_1223
TGGAAGTATTGCTAAAAATGCACGGATCTACTAGTCTACTA
>P_1224
CTTGTTAGGCTTATTATATACGGGCTTTAACAATTTGGACC
>P_1225
GGCATGTTTCTTATTCATCGCCCGAGTTGATAACTCTCGGG
>P_1226
AGCTGTGCTTCAGTTATGTGCCCGTCTAACGAAATCACATG
>P_1227
GCCTCCAGAATCGACCTTGTCCCAGTTGTCCTTGCTTTCGC
>P_1228
CCAAGTTCTATAAACAGTGTCCAAACTTGGACTTGTGGCTA
>P_1229
TATGACTGGTTTTATTGATACGGTGAAGAACATCATTAGCT
>P_1230
ACGCAAGACACTAGAGACTACAACATATATAGAAATACAGA
>P_1231
TTATGTCCAGGTCTGCACCACTTGATCGAGCTTTCCGGTTC
>P_1232
TCAGAGACATACATCCATCGCATTCGAGTCAAATTTCCAAG
>P_1233
GAGTCACGACCCAAGCAGAGCACGATTCACAACATGGACCA
>P_1234
CGAGAAGAATCTCAAGGTGGCGGCAACCATAACAGATTTGT
>P_1235
CATTGGTTCCTTAGGCGTCACGGTTCCAACCACCTTCGCTG
>P_1236
AAAGAAAAAAAAGTTTTGGGCGGTAAGTTTAGAAAAAAAAA
>P_1237
CGGACTTGACCTAGTTCCGGCAGAGACTTCGATTAAATCTA
>P_1238
TTAGATTAAGTGGTAACTCACACGATTGTGCCACATGTCAA
>P_1239
TTATTTGACTAAGCAAACCTCAGCCACAATATTTACAAATT
>P_1240
GTCTCCGAGCGTCACTTTGCCCTTACCGGTGGTGAAGTTAG
>P_1241
CTATATCTTTAGAAAAAACGCATTTCCGTTTTCAAAACGGG
>P_1242
TTCACTACTATCTGATCGCTCAAGCTCGGATATTAAAGTGT
>P_1243
ATTATATAGACAATATAGTGCGGTTGTGTATAAATATCTCG
>P_1244
GGATCGTTTTAGAATTTGAACAGTTTTCCATCATGTTACTG
>P_1245
CTGTGATCCTTGGACCTACACATTTCCCAAAGAAAACATTT
>P_1246
TGATTCATTAATTTTTTTGGCAGTACGAGCTTGAATATCCA
>P_1247
TGAATTTTCAATAGAAATTCCGAGAAATATTGCCGGATAAA
>P_1248
GGTATCTCGAGACGTATCAGCGATGATAAAGAAGATTCTAT
>P_1249
ATCTTTTATGTTATGTTTTGCGATTTATTTACAACTTTCTA
>P_1250
CTGAATGAAGGCTGAGGAAGCGGCAATTTCTGCATTGAAGA
>P_1251
ATCATTCCTTATTTTTGATACGGAAATGATTCAGTTTGTTC
>P_1252
CCTGCAGTGGCAGCTAGCGGCGCGATTGTGGCGAATTCGCT
>P_1253
AAGATAAATGATTCAGTTTACTACATAAACGGATTTCGCAC
>P_1254
AAGTACGGATAGTGACATGGCCTGGATCATAATCCTTGATA
>P_1255
ACAGTCTGCTACCCCCCCCCCCCCCCCCCCCCCAAAAAAAA
>P_1256
TTTAGCTTCTCTATCACCTCCGCTACTTCTCTGTTGACCTG
>P_1257
TCTTACAACATGACAATTTCCATGGTGGCCATTTCTCATAT
>P_1258
AAATGACAAAAAAACAAGATCAGAATTTGTAGTCGTCGATA
>P_1259
ACAAAAAAAACCAGAAAAATCAGTAAAGCAGTTGTTACTGC
>P_1260
GAATGTAAATCCAGTGGACGCTGTAACGGTTTTTTTTCACT
>P_1261
GGGTTTCTTTCACCATTTTCCCGGGAAAAAAATATATTTCT
>P_1262
TTTGTAGCTCAAGAAAGCTGCGATCGAGAGAATAGGTGATA
>P_1263
TTCAGTTGCATATCCTTGTACGGCGATGCTTGTAGACCAAT
>P_1264
AACCCAAAAAGACCCAAATACCCCAACGCCTTACCATATTA
>P_1265
CTACTTTTCAGTTTTTGAATCGCTAGTATTATTTACAGAGA
>P_1266
CGCTTCTGCAGCCTCTTTTCCTCGCCCATCAAGTATGCTAT
>P_1267
AGAAAAAGAAATCAACCAAACGGTACTCAATCTCACTTGTC
>P_1268
GGGGAGAAATGCCCACGAATCGTGTTTAGGCTTGTCACCCT
>P_1269
TTTTTTAATACAAAACAACTCGGGAGCTCTAATACCATGTA
>P_1270
TAACTTTCTAAAGAAAAATGCACCAAAAATAACCGTTTGGT
>P_1271
TTATTCATATACTGATTAGTCCTATGGAATGATGAGCGTAA
>P_1272
AACCTCTCTTTGATCAATACCAGGGTCGCTTTCTGCTTGCT
>P_1273
TAGAACATCAGCTACTGCTGCGTCATCTGCGAAGAAACCCC
>P_1274
GCTCTTGGGAAATGAATCCTCGTCAAAATTAAGAATTACAT
>P_1275
ATTTGCTTCATGTCAAATTGCAAACTTATTTTAGAATCTTA
>P_1276
TTTTTAGAAATCTCGTTTTTCACAGATGGATCACAATCGTT
>P_1277
GTTAATGCAAGTGGTATTTCCAATAGAATTGAGTTGGTAGT
>P_1278
CATATATCAAAATATATGAGCTTAAAATTAATCTTTAAAAT
>P_1279
CTAAAGAAGAGGACATTAGTCGATACCGAAGAGAGCGCAGT
>P_1280
AAGTTTTGTTGTTTTTGTCACCGTTGCAATCATTTTACTAC
>P_1281
ATGAGATGGTAGATAATTTACGCGAAAATGACAATAATAAT
>P_1282
TCACGTCTTTGATTTTTTTTCCCAAAAACATGCATGATTTT
>P_1283
ATTTTATCCCAAAAAAAAAACTATAATTATGAAAATATATC
>P_1284
ATTGATGATATTACATAGCACAGTAGATATAATAATGAAAT
>P_1285
CTTCGTTGCCGCATTGGTCGCCAGAACGACGTCATTAGGTA
>P_1286
AAAAAATATTTTATAGAATACTATACAGTTTTTTTACCGTA
>P_1287
GCTAGAAGAAGCTAGTTTCGCGTCTTCGAACGAACCATTAA
>P_1288
TCAAATACATCACTACCAACCGTCAACGCCAAGCCTAATTC
>P_1289
CTCGCAATGAATACTTCATACGTGGCTGTGGTTAGGGTGCG
>P_1290
TAGTTATCCATATGAAATTGCGGTTGGACTATTAAGTCTAT
>P_1291
CATCTCAGAAACAGAAAAAGCGAGAGAAAACCCACCACATT
>P_1292
CCTCCAAAGTTACAGTGCCGCGGAAGTTTCTTTCTTCTTGT
>P_1293
TTCATCATCAGAAATTTCTTCGATACTGCATTCCTGAGCAT
>P_1294
CTACAAATAAGATCTAAAAGCTCTAATATCCCGAGAAGAAA
>P_1295
GGTAGAAGATGCTCCAAAAGCCTGAGTAGAGCTCCCAAACG
>P_1296
CTTGCTTTCAGTGCCTGACGCTGTGTCAGTTGTAGGTGCAT
>P_1297
GGAACATGGTACAGTCCGGTCGTGATAAGAGCAAAGATCGC
>P_1298
GATCGCCGCCATTCTCAACGCCGGAAACCACTGCATTTTTA
>P_1299
ATCTTGAACCAATCAAATTTCTCTGGTCAGAGAGATCTAGT
>P_1300
ACCCAGAAGCTGTCTGTAGGCATGCGTTTCAAGATGAGATT
>P_1301
AGCATTTTCTAAGCAAAAAACAATAACTGGTAAGCTTTTTT
>P_1302
GGTTTAGTAGTGGCAATACGCAGCATGGAATAATATCTACC
>P_1303
AATCGTTCGCAATATAATCACATGTTCGTCAATGCCAAAAA
>P_1304
CTTGCCACATCCCACGCCTTCTGTGGCGCGTATATCCCTAA
>P_1305
CGTGATCCTGATTCCTCCGTCCGTGCCGCTTGTGTTGCCGC
>P_1306
GCTGGCTTTGACTCCGGCGTCGGCCATACTCCTTGCTATTA
>P_1307
CTTCCGTTTGTTTCCTTCGGCGGCGACTTTAACGTCTCTCG
>P_1308
TTCACGTCGGCGAGTTTCACCGGTTTTAGTAAAAAATCCTC
>P_1309
TGGTGAAGCTTTGGCGGAGGCGGTTTCTCTCGGGTTAATCC
>P_1310
AGAAAATCGTTTCTCATTGGCTCAATTTATACTCACTACTT
>P_1311
TAAAGTGAAGATAAGTTGGACTGGTCACGACCTAACCTGAA
>P_1312
TCGAAGTTTGACAACAACAACAACAAAAAAAAGAAGCTATA
>P_1313
ATCATCTCAAGGGTTTGTCTCGTGAGGAGTTAAGGAAGCAT
>P_1314
TTCTCCCACTGCGCCTTCTTCGATGATGGATTTATTGGATG
>P_1315
ACGATGAAATTATAGCAAATCAGCAACATGACCATCACGGA
>P_1316
CAACTACGAAGGAAAATTTGCATGGGTTTGCTCTGACGACG
>P_1317
GAATAAAGAGAATAAGAAAACTATTTTGTTAAAATACCAGA
>P_1318
AACACTATATTTATTGTTAGCGGGAGGGGAAAAGTTTCTTT
>P_1319
GGCAGCTATTGGAAGCGAAACGGTTCAGACATCACCTATTG
>P_1320
AACAACTGATGAGGTTTTTTCATGCTCTCTTTAAGCCAGTC
>P_1321
CAATCGCCTGGCATAAACAGCCTGCTCAACTATCTCAGCAG
>P_1322
TTAGGCTTGAAGTTGAAGAGCTTCAATATGTTTTATGATGC
>P_1323
AAAGTGGATCAAAATTGGCTCGGCATTTCATGCTGTCAACA
>P_1324
ATAAGTAGTTACAAGAGCAACAAGGTTGCAGAAGAGAAGGG
>P_1325
CCTGAAATCTGGCTTGAGTACGATTACAGAAGAGTTGATAC
>P_1326
GGTAAGCTTCTCCATCTCAACGATCTCAATTACTCAGTTCA
>P_1327
GAGAAATAACAACAAAAATACCCGATTTAAGAGTGGACCAT
>P_1328
GGACCATTGGCATTTGCCTACCATGCCTAGGAGCAGAAACG
>P_1329
GAGTTTCTTATCATCTTTCGCAGTTACAATTGAGTCCACGG
>P_1330
CCTTTCATGATGCATAAATCCATCAATTATGTAACGTCTTG
>P_1331
TGCCTCACAAGCAGCCCTTACATATTCAGGATCTCCTCTGA
>P_1332
CCCAAAACTGGAAAAAAAACCCAATACTTTTTTGAAAGTTT
>P_1333
ATTTGTAACAGTTACTGAATCTCTAACCTCATAGTTGACCC
>P_1334
AATATTCGGTTAAAACGAATCGAGACAATTTTTCTGGATAT
>P_1335
TTGTTCCTAAATAATGACAACTAGGTCTGGGCACGAAGCGA
>P_1336
GGGTTTTCAAAATTACTTAGCAGTTCATACAATCAAAAATA
>P_1337
AATCAATATATTGGAAAAAGCATAAATCAGATGGCATTAAG
>P_1338
CACATAGTAAAGCTCGGAGACAATCCCCGTGAGCACTATGA
>P_1339
AATGCAGCTAACACTTTTTCCACTGCAAAAGAAAACAAAAC
>P_1340
TCAACCGGAAATTCACCTCCCAGACCAAACATTGAACCTTC
>P_1341
TCCGGATTATTTGCAAGAATCGTTCCCAGATAATCTTCCCC
>P_1342
TCGCCTATCCCACTCCTGCACCCGGAGATTCCAACAGTCGA
>P_1343
AATTAACATTCACTCACAGTCGATGTATATGTTTTTGATCT
>P_1344
CGTTTTAAGAGGGTGCGCCCCGGTTCTTGGTTTTTTAGCTG
>P_1345
ATGAGATTAATATACATTTTCTTTAACAATTAGTTTTACCA
>P_1346
ACCTTCTCCTTTGATCCAAGCTGTAGTAACGGCGATGATAT
>P_1347
TTGGTAACAACGTAAAGATACGGTGGTTTCAGCCATGACAA
>P_1348
CAGCTCCAAAGTTCACTTCGCAAGTGGCGCCACAAAACTTT
>P_1349
TAAATTCTTACGTTTTCGCGCGTTTTTTATTTGTTGTGACA
>P_1350
GTCGGTTTATATATAACTTCCGTGGATGGAAAGATGTCTCT
>P_1351
TATTAAAAAAATAAAAATTCCTATGATCGCTTTTTCGATCT
>P_1352
GAATACGTGACCTTGAGGCGCACTACTTTTGAGAACTCTCA
>P_1353
ACTTTTACATTTCCAAACCGCCGGAATCAAACTGAACTTTC
>P_1354
CACTAAACCCAAACCGGAAACGTGTTCGGGTCACGGGTTAA
>P_1355
ACATAACAAACAAAAAAAGGCCCAAAGAGTATTTTCCTCCG
>P_1356
GATCCTTGCACACGCAAAAGCGGTTAACATATACAAGACCA
>P_1357
TTCATCGCACATATTGAATGCATAAGAACTCTACATATGGA
>P_1358
AGATCTTTGATTCTATGTCGCTACAGAAGAAATCAACTGTG
>P_1359
ACTCATCAACTCTTTAACGGCACGAGTCACCACTGATCGAT
>P_1360
TCACATGAACGCAACTTCCACTTGGGAAAGTCGTCATCAGA
>P_1361
GTGCTTAACACAAATCAAGGCATAAACAGGAATGTTGACAA
>P_1362
AAATGGTAAGGTAGCTTCGGCATCAAGGGTGAAGGGTTCCT
>P_1363
CAGAACGGTGAAGTGGATAGCGCGGTTGTGTTGTTTCGGAA
>P_1364
GCGAAAAACAAGAAGAAAACCGGTCTTAGCGTGGTTGGGAA
>P_1365
ATACAAACCTAATAGTTTGGCCGTACCTTCAATAAGATAAT
>P_1366
AAAACACTGGCCATTCGGTTCGAGAAAACATTATCTTCACA
>P_1367
ATCACCGACCAAATTTTGTTCGACAGTAATCGAAAGCTATA
>P_1368
TTATTTCAACAAGCTAAAAGCAGTCTTAATAAAATTCCTGA
>P_1369
AACGAAGCAATATGAAATTGCATTAATCACCTCTCTTTTTT
>P_1370
ATGATCATCAATATTGTTGGCAGGAATATCAAAAAGAGCTT
>P_1371
CGTTCCGAAGATACAAGAAACGGGTGCGATACTCGTAAGGA
>P_1372
CTTAGTAGAATGGTAGTTATCCACCTAATCCTTCAAGCTAA
>P_1373
AATCAACTTGACAATTTTTCCGTTGTTGAGGGTCGCTCTCC
>P_1374
ACTTTGTTCGAAATAGTACACAGTACACACACTTATAGCAT
>P_1375
ACCCGACCCGATCCGTTGTTCATTCGAGCGTCTATGGATCT
>P_1376
GAAAGAGATGTATTTTGCAACGGGCGTGAAGAAGAGAGCCC
>P_1377
GATCTCTGACCTGAAAATCCCAGGTGCGATCGAGTTCACTC
>P_1378
GGCCCAGCAGAGGTCAATAGCCGCTACGATTTACCAAATTG
>P_1379
GAAACAGAGGGAGTATAAATCTTTATCGAAATTCTTTCATC
>P_1380
TCCGTGTCTTAACCCGCCCACCCGGTCTATCTCTACCTTCA
>P_1381
ATTAACATTCCTTTAAAAATCGGTCACAAGTGATTTTTTTG
>P_1382
TCTGTATGCTTCACGTAGCTCGAAAATTCTTGATATGTCAG
>P_1383
GAATGTAGCAAGCCAAAAGGCTGGACCGTGGCTTTGTCTGA
>P_1384
GTTTTTTGCACAGCTCTTTTCGGAAACTGTGTCTTCGAGTA
>P_1385
TACTTACGTATCTAAATTTTCCTTACTGATGGTTTTTTTTC
>P_1386
ACAAAAATTCAATTTCACGCCGCCGACAAAAAACCTTAAAC
>P_1387
TGTTAAGTTCAATGACCTTTCTTCATACACTTTTCAAGGAA
>P_1388
GTTTCCAAAGTAGAAATTTGCATTTCCGGTTCCCTGTCATG
>P_1389
CATATATAAATAATCAAAGGCTAGAGAGATCAAAGAGATTA
>P_1390
AGTTGGAGGATTACCTATCCCCTGGAGATTCCAATGAACAA
>P_1391
ACAAGGAAGTTCTCTTAGCTCTGTCTCGTCTTCATAAGCGG
>P_1392
GATATCCATGGGTGAAATCACGGCTTACAGTAAATTTGTAA
>P_1393
TGCCATTTCGAGAATCGATTCACGGCCAACAAGTGTGACTG
>P_1394
GCTCTACTCAAATTCCATGACGGGATTGGTGTTCAGACTCT
>P_1395
GAGCTTCTCGAGAATAAAATCGGCAAAGCTCAACCCGCGTT
>P_1396
TCCAAACACTGAACTTCCTGCGACGATACAGTTGGCTCCAG
>P_1397
CTTTTCTAATAACAGAAATGCGGATACGATTAAATTATGTT
>P_1398
GAAGGTGTGGAACTCTTCCGCGAGATGTCTCAAAGAGGATT
>P_1399
ATAATGAATCATTTGAAAATCAACAACGCCAAAAAAAATAA
>P_1400
TTCAACTTCAACTACAATTTCAGTTTCATAATAATTATTGA
>P_1401
CTACAAAATCAAAGAAAAACCTCAAATATCTAATAATTAAA
>P_1402
TGCAGGTACGTTATTTGACCCAATTCCGGCGCAAGAAACCC
>P_1403
ATTATACACAGTGTTGAGAGCTGCAACATCTCCTGATTTCA
>P_1404
GGTTGCTCCGACGGTGGAGGCGGCAGCTGCAGAGTAGGCTG
>P_1405
CCAAAGAGTGAAAAGAACAACAATGGCGGCTTTTATATACC
>P_1406
GACAAACACTTGAAATATTACCTGAAGAGTATTACTTAGGC
>P_1407
CCACAAGTCTCAAACAGACGCCGCAATTTGCTGGATCAAGA
>P_1408
CTCAGCTTGACTTCCTCGCTCGTACACTATTTAAACGCCAC
>P_1409
TTCCTAATCCATGGTTAAATCATGAAAGACCTTACTTCATC
>P_1410
TTCCGCCTCCAATTTCTCGCCGTGAATCTGAGTTTTTTTTT
>P_1411
AAACATTACATATCACATTTCGGTTTGCTCATATTCCGGTT
>P_1412
GTACCCTGATGTGATTGAGTCGTGCCCTCCCCCGGGTACTG
>P_1413
TATATTTTCTAAGAATATCTCCCTATTTATTTTTATTTATT
>P_1414
AAACAACGTCTTCACTTCGGCGGGTATGACTTTGGTCCCCA
>P_1415
AGACAAAGGAGCTCGATATACGTCCACGATTGCTTGAACGG
>P_1416
TTCTTCTTCCTCAGTGCCGCCGTAAACAAGCTTCGCCGTCG
>P_1417
TTTCAGTGTTTAATTTGTTTCGATGTATTATATAAAATATA
>P_1418
ATAACATACTCCAAAGTTTACATTCACATGGGAAGCTTCCT
>P_1419
CTTCACTTTTTCAATTCGTCCTAATATATAAATATTTGTTT
>P_1420
CGGTATTCCAGTTGGAAGAACACGCTCAATGCGCTTAACTC
>P_1421
TGATTTTAACTTTTAAAATCCTCCATTTGCCTTCTTTGATC
>P_1422
GACAATAGCAATTACATCAGCATGGGTTTTGTTTTCATGTA
>P_1423
TACTTAACCGGAGCTTCCGGCGCCGCCATCTTCTCTTCTAA
>P_1424
TTAATATATATCCAAAAATGCATGTACATGTCAAATGTACT
>P_1425
ACATGTTGAAAATCTGAGACCGTTAAAATTAACACTGTGGT
>P_1426
CAAGACACTTGCTTGATCAGCTGAACTTATCAAACTGTCTT
>P_1427
ACAGCTAGTAACGATATTCTCGGCCCCAAACTACTGCGGAG
>P_1428
TGCATCTTTCGCGTTTAAGGCTTGCGTCTTGATTTCGCCTA
>P_1429
TTCACTCTCTCGTCTTGTTCCGGAGGAGAAGATCGAGTAGA
>P_1430
CCTCTTAGCCCTACAGTATACGTCAATGATGGTATTAAAAG
>P_1431
GAACATGGATACAATGAAAGCGAGAAGTGCTACCGGATCTC
>P_1432
ACAGTACACAGTTCGACCTTCGGCACCTTTGTGGCAACCAT
>P_1433
GATGAGTTTGAACGTGTGATCAGAATACATCCCACACAATC
>P_1434
AGCTTCTCGCTGACAAAACGCACCGGTGGAAAGAAACTTCC
>P_1435
GTAGAAGTCTTTCACTAACTCAGCAACCACTAGTCTTTTGG
>P_1436
AAGGAAATTACCATAAATCCCAGCTGGAACTGCATCCCATC
>P_1437
TTCTATTCTCAATATCAGTTCGCGAACACTCATCGTCATCA
>P_1438
AAAAATTCATATCTCAAAAGCCTAAATCATCATTATACATT
>P_1439
GGCTCCTCCTATAGCCGTTGCTCACCAGTGACCGTTAAGAG
>P_1440
TAGATTTCCAGACTGAAACGCCCTCCCAGCAACACCTTGTC
>P_1441
TCTTGACTGAACAAGAGACGCCCTCTTTGCATTGTAACGAA
>P_1442
GGACAGAGAGAAGATAGAGGCAACAAATGAAACGACCATCT
>P_1443
GTGATAACAAAAAGCAAAAACCCGGATCTTCATTTGCAGGC
>P_1444
GTTTGGAGAACAATCCGTGGCACGGGTATGATGATTTGGCA
>P_1445
CCAGAGGACGGTGGAAATTCCTCCAATGACAACACAAATTG
>P_1446
TCACCAATAATCAAATCAAACAGAACCGAACCAAATTACCT
>P_1447
TTCTATCTCCCGGCTTGGTGCTCCACCGATGATTATGTCAA
>P_1448
CGCTATTCCTTTTCTTAGCGCCTCAGTGGATGTAGCAGCAG
>P_1449
AAAATTTCTTGTTCAACTACCGCTGACGAGGCTCATTCTCC
>P_1450
ATACTAACTTTTTCAAGCTCCCCTCTCAACAATTCAATCTC
>P_1451
TCAACAATCTGCAGAGACAGCCCTATAAATCCAACCCTAAC
>P_1452
TATATATGTATTGCAAAAATCAGTAAAAACTTGCGTATCAA
>P_1453
CTGTTTGCCTCCTGCAATCGCAATTCTACCTAACCGAGTGC
>P_1454
TTCAAGCTGCCTGAGAATTACATGAATAGGCTAATTAGCGA
>P_1455
ACGTAGACGTCGTTTTTATCCAGTCACATGAAAACGTTATT
>P_1456
GTTGCTTATCACCATTCCCGCGATCCTTTGTTCTAACGAGC
>P_1457
AATTAGTATAATGTAAAATGCTATTTGAATTTATTCTGTAT
>P_1458
AACTCATATTGAATATTCCTCTCTGCTAATATTAAATGGCA
>P_1459
TTATCTTCCTTATTGCAGGTCCCGATTGGTAAATATGTGCA
>P_1460
ATAAAAGGCCTTACCAATTTCAGGCTTGAATAAGAATACAT
>P_1461
CCTGTCTACGGCTGCGTCGGCGTCATCTCTCTCCTCCAACA
>P_1462
AAAAGAGTATTAGAATTCGGCCTGCACAAATTACATGCCAC
>P_1463
ACTGAATTGGTAGAGACATGCTGGACCGAGGATTTAAGACT
>P_1464
TACACCTGCCATTTTATTTCCTATGATTGCTGGACCACCAC
>P_1465
GGCTGCGCACAACAGTTTCGCAAGGCCTGAGCCATTTGTCC
>P_1466
AATGGACCGACTCCTTAACGCATCCAGGACATTCATCTGTA
>P_1467
AGATAATACGACATTGACTGCAGTGTGTATAACGGCTCCAA
>P_1468
TATTGGAAACAAATTTCATTCATGTAACTATAAAATTAGTT
>P_1469
CGAGATGAATACCGAAAAGGCGTTCTTTCTTCTCATTCTTC
>P_1470
CGAGAGAGTGATTTGGTTCACTGTACATTCATCGTCGCGCT
>P_1471
AAGGATTCTACAACTCAAACCGTGATCTTAATCTCCTTGGT
>P_1472
AGTCTTAAAACACATATTTTCGGTCTCTTATATTATTACAC
>P_1473
GATAATAATTTTTTTGAAATCCCTATGTAAAAATATGGTCT
>P_1474
GAAACGAAGAATGGGAAAAGCTGTATGCAGAAACAAAGAAA
>P_1475
TGCTGATGCTGTTATTATTACGGTTCCAATCGGTGTTCTCA
>P_1476
TTAAAGCAACAGTTAAAGTCCATCCACAAGAGACTTTTATG
>P_1477
TAACACTCTCATTGTCAGACCCCGAATGTCGCGGATGCACC
>P_1478
GTAATAGTAATAGTAAACTTCCGGAAATTTCAAAATAAGAT
>P_1479
ATTTCATTCATCATGTTTTGCATTGCCATTCCTGACCATTA
>P_1480
AACGTTCAAAAAAATCTCTCCAGTGTCGATTACAAACTATT
>P_1481
ATTTTCGAAAGATTCTGCCACGCGATCCCAAAAATGGTCAG
>P_1482
TCACATAAACTTAGTCTTCACTAAAACCTATGATACTGAAA
>P_1483
TTGATTTGATGACCCAAAACCTTTAGTAACTGCCCTCTAGA
>P_1484
TCTTCCGCAGGCTTCTCTCGCATCCTTGTGACAAAATCCTT
>P_1485
TATCCAAACTAGTATTTTTCCGCAAAAAAACGAAACAGTCT
>P_1486
AGCAATATGATGAAGGCGCTCGGCTTTTCTCTTGACATCAC
>P_1487
TCAAACACAATCTTTAGCGACGAGAAGCTCGGGTGGTAGTG
>P_1488
GTATGTGATCTCGTACATCCCTTAGAGCGAGGTCTAAACCA
>P_1489
AAATTAATAATTAGAAGGGTCATTGATTATTTTAAGGAGAC
>P_1490
ATCTTAGTCTACAACTTTTCCTGCACCGATTTAGCCCTACA
>P_1491
AAAGTAGCTTCTCCAAGACGCGGTTCCCAATATCTGCGTTT
>P_1492
ATACCCAAAAGTTCCTTTCACGGTTTTACAGAGGAAAGGAA
>P_1493
GAAATTAAACATCTTTAAGGCATGGATTTAAAGCTAATTAC
>P_1494
AAAAGTGAGAAAAAAGAAAGCGAGCGAAATAATGTCACCTA
>P_1495
TCTTCTGAGAGAAAAAATCACAAGACTTCTAGTGCGGAAGT
>P_1496
ACATGTAATTAAATTCATGCCCCTAACTATTAATTCTTGCA
>P_1497
GAGAAAGATGTCGATGTTGTCGGTTTTGGGGTGTGGTGAGG
>P_1498
GTATCCGAAATGTTCAGAAGCATGCTCCTCTCAGGAGGACA
>P_1499
TGAGAACTGTTCTACCTGCACTTGGGCGAGCAATCGTTATG
>P_1500
AAACAGAAAAAAGCGAGTTACGCGGTTACAATCACCTCTTT
>P_1501
TATTTTACATGGTATCAGAGCAGTCGATCTTTGTGGATCAT
>P_1502
ACCTCCGCCGTCGTAAAACGCTGCGTTTGTTACTCACTCGA
>P_1503
GCCTTGGCCATTAGATCGCCCGGCGATGAACAGAGTGGTAG
>P_1504
GTGAAAGCTATATGTCATGCCCTGAACAGGTATTTTTATGT
>P_1505
GTTAGCGAATTTCTTTATGTCTTCGATGGCCGAGTCAGTAA
>P_1506
ATATAATGTTTATACTTTACCGGCCGTAACAATCATAGTTA
>P_1507
GGCATGGGATCCACAAAACACACTGTCAGAAAATCTTCAGA
>P_1508
GATAACACACCTATACAAAGCCCTCGAAGCGTCCACTGTCA
>P_1509
ACTACGTACATTTCTTTACGCGGAAGCTATAGCTTATAAAG
>P_1510
TCTGTTTGCATTCTCGATCACTAAACTTCAGTTTCTCTCTC
>P_1511
AACGTGAAGACGGCAGCGCTCGATTCCTGACGCGTGGATAG
>P_1512
TTTAGTAATAAGCGTTTTCTCCGTATCAAAGTATTAAGTAT
>P_1513
CAATAAAGCTGAGCAAACTCCGTGATGAGGTTTTCACAGCT
>P_1514
AATGCAGCATCGTTTAAATTCGGCGCCTTTGGCATTTTTAT
>P_1515
GGAAAGCTCGTGCTTGAAGTCGCTCCTTGACAAAAGAGATG
>P_1516
TATAGCATCCAGTGCAAGCTCGGTAATCCGGACAGAGCAAA
>P_1517
AATGATCAAAACATGTCACACGACGTCGTATAAAAATATTT
>P_1518
GAAAACATCGAATATAGTAGCCGAGGACCAAGCTTCTCAAG
>P_1519
AGCAAGGATTGGATAAAATGCCCACTCGAAGCCAAGGCCTG
>P_1520
TTCATCTCATTGGAAAAATTCAGGACTAGTGTTAATAACAA
>P_1521
TTCTGGCATCGTCCTGATCACCTGAATACATAAAATATTGT
>P_1522
TTTCTCGTCTGTAAATTTTCCCGGAAAATGATCGAGAAACT
>P_1523
CGTATTCACAGCCGATTTCACTGTCCCGATTAACTTTGGTA
>P_1524
GTAGGAAAAACCTATGTTTTCTTGTAGTCCTACACTAGAAA
>P_1525
ATACTGGGGATATCAATAGCCGCTGTCGCAATTCTGTTGCT
>P_1526
AATATAGTAACTTTCAAAATCGGTGTTTTGAAGATGAAAAA
>P_1527
ACTAGGAATTCTCTGAAATACGTAGGCAAAAAAATCAAGGA
>P_1528
CTAAAGTTGTAGTCAAAACACGCCATATCATCCATTGTTAA
>P_1529
AATATACGGAATGATGCATACGCGGAAAGCAAAATACCGTT
>P_1530
AAAGCTACTGTCCAAAAATACGGAAATTTGTAAGTCTTAAT
>P_1531
ATTTTTTTATTAGTTATTGACGATAAATTGTAAATTTAAAA
>P_1532
GGTGCAGATAGCTAATCCGGCGAGAGGGAAAGGGAAAGATG
>P_1533
TCTACACAATTTCCTGTCGCCGGCAGAATGCAAGGTTGTCC
>P_1534
AGATTTTCGAAGACGATTATCGGTGTTTCGATAGAAAAGAC
>P_1535
TACTGGTGCTTGTAGATGGCCCTGAGAAAGGATATGAAGCC
>P_1536
TCGTCGTCACTCACACAAGGCAAGATTTGGTAAAATGATAT
>P_1537
GTTGTCCAGAAATTGTTGTCCACTGAGGTCTGTTCATTTAA
>P_1538
ATGAGAATCACTTATTTCCACATGGTTACGTTTACGTGGAC
>P_1539
ATAAATTATTCCATAAATCTCAGCGACAACGTGTGGGCTTC
>P_1540
GAAGATTACAAGAGGTGAAACTGAAAAAAAATAGTGGGTCG
>P_1541
CGTCACCGCCAGTAAAACTGCTGCACCCATGCAAAAGTAGT
>P_1542
GTAATGACCTCAGACAATCTCGGGAATGGTTGGATGATGAG
>P_1543
AAATTGCGGCTGGGGCAGCTCGTGGACTAGCTTATCTTCAT
>P_1544
TTGGGAACTGGTCTCTGCATCGTTGACATGGACCTCATGAA
>P_1545
GGAGTTCCCTGAGCAGAATCCGTTACCCACATTTCATCTGA
>P_1546
ACGCAATATCTAGTTTTTCGCAGCACATGTAAAGGCAATGG
>P_1547
AACAGTTATGAGTATGCAGTCGATTTTACAAAATTACACAC
>P_1548
ATATGATTTACAATATGTTGCGGGGACCAGGCCACTTGTCG
>P_1549
AGTTACAAACTAGTAAAAAGCTATAAATATGTAAAGTGAAA
>P_1550
ACATACTAAAATTAATGGCTCGGAAAAAAATTATCTCGAGA
>P_1551
TTAATCGGCTAACTATTTTGCTATAGAATAAGGATTCATCC
>P_1552
AAGCTCCAAAATAGAACTCGCGGTATGCCCTTTTGGAGAGA
>P_1553
TGAAGGTCGCGTGTTCGATCCACGCTCACCGCATTTTTTAA
>P_1554
ATATATTACTAGAAGAAAAGCGAAACATATAAGTTTAAAAT
>P_1555
TGCCACCGTTTGTAGACCCCCGGCGTCCACTTTCGATTTTT
>P_1556
TAAGTTTGTGAGTTTAAACACTAACCCTGTTAATTTTTCTT
>P_1557
ATTTGGTTGATTTCTTTACTCCTAATAAATTAGTATAGAAC
>P_1558
AAAGTATGGCTATAACGCAGCGAGAGAGGAGAATCCGAGGA
>P_1559
CACAAAAGGCATAGAGTTTGCGAGGCTCATTCGAAAACTTC
>P_1560
CTACACAGAAAAAAAAAAAACGGAAACAAAATTTTGTAACA
>P_1561
CTTTCTAGAATGGCTAGAAGCATGAAGAAGAAAAATGATGT
>P_1562
AAATTTGCAGGTTGATTTCACGGGATTCATAAGCAATGGCG
>P_1563
CATTATCGAACGGCACGTGGCAGTCAGGAAGAATCCAACGG
>P_1564
TGAAATGAGACTAATTAAAGCATTGTTTGCGAGGAGAATAA
>P_1565
CAAGGTTTACAAGAACTACGCGGTTAAAATGCGAAAACTCG
>P_1566
GCGGTTAAAATGCGAAAACTCGATGTCATCGATTCTCAAAC
>P_1567
AGACGATTTAGGCGGTTTATCAGTGTTTCTACTAGGTTTAG
>P_1568
TTTGAATGCAATCTATAACTCTCTAAAGAGGAGAGCGCTAC
>P_1569
CATGAAGACCTCACACGACACGCTGCTAGGATTTTATAATA
>P_1570
GCTATGTGACAATATATTGTCTGTTTCTATGGTTGTTATAA
>P_1571
ACAGTTAATAATAGGCCTAACTTGAATTCATTCATAAGAGG
>P_1572
AGAAAACATTAAGAATTTTACCTCACTAGGGAGTGCACCCC
>P_1573
CGCTTTTTCTTGATCAGAATCTCGAACTCTTTCATTACCTG
>P_1574
ACCGTTCAACTCCTCACCACCGTACCCTTTCTCAGCTTCTC
>P_1575
TTTACCATCTGGTGCCGGCGCAGTGTTCTACATATGCAAAA
>P_1576
TGGAGTCTTGCGAGTGGTTTCGGGTTCGACTTGACGTGGAG
>P_1577
ATAAGAAGAAAGAAGTATGTCGAAAATTTTGCTCCTCATAG
>P_1578
AAACTTGGTGACTTTGGTCTCGCGAAGCTCTGCGATCATGG
>P_1579
CTGAACCAGATGGTAAAATCCGGTTCTTGGAGATATTCATT
>P_1580
GGATACTTCCAGGGGTCGATCGCCGCCAAGAAATGCTGGAA
>P_1581
CTTCCAGCATTTCTTGGCGGCGATCGACCCCTGGAAGTATC
>P_1582
GTAGCTGGGACGCTGAGTTCCCCAACCAGCAGCAACAGCAG
>P_1583
ATGGGCTCAACCACATTAGTCATTATCAAGAATTGAGAGGT
>P_1584
GTCAAACCCTCGGGATCGCACGTGTCCGTGGCCTTGGACTC
>P_1585
TTCTCATTTCTAAATATAGTCTAAAAGGGTAAAATAGTAAT
>P_1586
CCGCAAACGTTAGACCGACACTGGGTCTAATGCAAAAGAAT
>P_1587
TAGTCGAATGCCAAATCGTACAGTAGAAATATAAATACTAA
>P_1588
ATGAAACGAGCAGCTGATCACGGCCACAGTAAAGCTCAGTT
>P_1589
CTCAGACTGTCAGCAAGTCTCGAGGGTCATCGGAAATGATC
>P_1590
CAGAGACATGTCGCTTTTTTCGATAGGAACAAAGATGGTAT
>P_1591
CGACAGGTTCGGATCATATCCGTGAGAAAGATGGGATCTGG
>P_1592
GTTAACATTTTCAACGAATGCGTTACTTCTTCCAAACAGAG
>P_1593
CCGATACCTTCATTTGATCCCGCGAGTCTCATTCTCACCAT
>P_1594
TCCGCTGAGAAGTTCCATCACATGTTCGCCGGGAAACCACA
>P_1595
AGAGACATGGTGTGGTTTCCCGGCGAACATGTGATGGAACT
>P_1596
GGGATCCATACTGCCGCCTGCACGAGTATCCGGCTTTACAA
>P_1597
TAGCTCCTCACGACAACTTCCCCGAAGCACAACCTGCACAA
>P_1598
GCTTTCTCTAGATTTTGAAACGAGCCCAACCACGCCGAATC
>P_1599
AGTCTTTTGATTCAGCGATACGGTTTCAAGAACGTATCCAA
>P_1600
CTGTGAGTCATCGCTGTTCTCGGTAACTGCTTTCTCTAATC
>P_1601
CCTAAACATTGGTCTCATCCCGGCCGTGACTTCTTTGCCAG
>P_1602
GATAGATAGCTTTGCAAAATCGAAAGTTGAGTGAGAAAGAA
>P_1603
CCTATTGGAAAGAAGAATCGCAGCCCCACCCATTCTGAAGA
>P_1604
AACATGACGAATTAGGAAACCGTCCAAAACAATGTTTGTAG
>P_1605
TAGAAAAACCAAGGGCATTGCTTCTCTGTCAGTTTTAGCAC
>P_1606
TCTAGTCAATGTTTTTGGTTCTCGAACTGATATAATAGTAA
>P_1607
TGTACTTCCGTCTATAAGTTCGGGAATTTCTTTGATATCGT
>P_1608
AATTCATGGGTTATTAATAGCAGTATATGGGCCATATCTTG
>P_1609
TTCACCAGGATTGAAAATAGCTTTAGACATGTGTCTTGAGC
>P_1610
CCTAGATCCCAAGTTAAAGTCGAAAACGCTCCATTCCAACG
>P_1611
GCTAATCTATGTCATCATACCGCGAATTAACCAGAAACGTG
>P_1612
CAAAAATTCAATTCCAATTGCGCGCTAGAGAGAGAGAGATA
>P_1613
ATGCGATATTTTGAGAATTGCCTTACTCTATTTTTGAACAG
>P_1614
TCGTCGTCGGCATTTCGCGGCGGCGGAGACCATTGTTTGTC
>P_1615
GCCAAGAATCTCTCCGGTCACCTTAAAAGCTTTTTCGCTCT
>P_1616
TCAAAACAAGCTGATCATAGCATGAACATGGAGCCTTTCAC
>P_1617
GGGATATTGAAGCAAAGACACAGTAAGTGCTCACACTACTG
>P_1618
TCCAAGATTTGCACGAGAAGCACGAGAGCTGGCTGCTTCCC
>P_1619
GGCACGTGACGTGGAAGACACGGTGGCTGATCAAGCCCAGT
>P_1620
GTGATGGTTTGGTACGGTTTCGGTTTTGATTAAGTCAAATA
>P_1621
GTAAATTATCGAAGCTAACACATGCTTTAAATTCTATAGAT
>P_1622
ACGGTCGATTCAACATTCGGCGGGAAAATGAAGAGGAGAAA
>P_1623
CTTCTCTGCACTACGAAGCTCCCGAATCTCAGACCGAGTAT
>P_1624
CATGGACCTATATGAATATTCGGTAACTCCAGCGACATGAG
>P_1625
ATTTAGCCAGTCGTTGATCGCTAGAGGGATGCACCATTCTG
>P_1626
GCTGTTGAATCTGTTTAAGGCATGAAATAGTTTTCTTCTTC
>P_1627
CTTTCTACAACTCCATCCGCCCCGACAAACACCATGTCTAC
>P_1628
TTTTGTAGGGGTTTTGGTTCCGTGGTTGGTAAGAAAGTGAT
>P_1629
AATCCCAGTCTCATTGAATTCAGCGTAATCAAAATACCAAA
>P_1630
GATGGAACGATGCTCAAACGCAGTTGCTAGTCCAAAAGAAA
>P_1631
CAAGGAGACTTGTTCAAACGCTGTCTATGGTTTGTGGTGAT
>P_1632
TCCACCCTTGTAACTACTTACGGTCTTTTTTTTTTTTTAGG
>P_1633
TCCGACTTGTATATATTTTGCAGTTTCTTGCTAAAGAACAA
>P_1634
CAAACAAAAAATGAAAATGCCAGGAAACACACACTAGAGCA
>P_1635
ATATACTTAATAGAAATTCGCGTGATTTCAGATTTGCTAAG
>P_1636
GTAAATACTAATAGACATGCCGGCACATCCATCATGCGTTG
>P_1637
CCATACACTTGTTTATTGCTCTTGAAGGTCATTGATCTGAT
>P_1638
TATCTATGATGGGCTTTATTCGATCTCAGAGTCATGGGTAG
>P_1639
ACGAGAAAGATGGTATATCGCGGAAAGATGTTATAAGCATT
>P_1640
CGATATGTTTTCTTCTAAACCGGTTCTCGATCAAGAACAAA
>P_1641
TCCATATTCAGTTTTGCCGTCGGTAAATTGCTTACCATTAT
>P_1642
AGACATGCCCGACTGAGCCACGGCTCTGACAAACGCCATGT
>P_1643
CAAAGAGCATATGCTTTTCGCCCCACCCGTTTGCTAATGGA
>P_1644
CCCATCTAGAGAGAGAACTCCATGGTCCTCTTTCTGCTACT
>P_1645
TTAGAAATGAAAAAAATAATCGATGGAGCAGTGTAATGACA
>P_1646
TTATTTACTACTAAAATATACATAAACAACAAATATATTAA
>P_1647
GAAACAAAAAAGGAATTTTGCAGTCATTGGTAGAGACCTCA
>P_1648
CACAGTTCCTTAGATAATCACCTTGATGTTGTTGCCACTTT
>P_1649
CTTCAACCCCTTGGTTTACTCGGAAATGAAGACGGTGTAAC
>P_1650
ATATTGCAAAGATTAAGAGGCATGTTCGTCAGTCGAAATGT
>P_1651
TCGTTTTGTTTCAGAAAGAGCCTGCACAAGCTATTAACCTT
>P_1652
ATCCTTGTAACAGAAAGTACCGGTTCTGTCACGCAACCCAC
>P_1653
GACGGATAGTTTCAAAAAGTCTTGGACAGTGTTGATGTGGC
>P_1654
TGCGCGTCCTCCTACATTCGCGCTCTCTCCCTCCGTACAAC
>P_1655
GCGTTGCGGTCATGCAAACGCACCAACAAACAAAATAGTTT
>P_1656
TTCTCAAGTGTCATCTGACGCTGCATTAATCAAAATACCAC
>P_1657
GTCACTTGACACCTCGCAGCCGAGGTTTGTTCACAACGAAT
>P_1658
GTGCCTTTGATTCAAGAAAGCGCGAACGCGGAACTCCTCAA
>P_1659
ATTGCTTTGGTCTCTTCATCCATCATGATGTTCCCATACTG
>P_1660
CGTGTTTTAATCTTTAACTGCCTGTCTGCAAATGGGGCATG
>P_1661
CAACCAAAATTAATTTGATCCGCTAAACCGCTAAATCGGGT
>P_1662
AGTCTGGAACATGTTAACCGCGGGTGCTGACACAACTGCAG
>P_1663
AGGTCCAGCCCATGTAGGTGCGACAGCAGCAATAGCTGATG
>P_1664
TCGTTTTAAAAATGAAAATGCGATTGAATAAAAACGACAAA
>P_1665
TATTGCCATGATGTAATTTTCCACGTTAATTCTTGCCACGT
>P_1666
CACAGTGAGGACAGAGAGAGCAAGCGAGGACTCATGGACGC
>P_1667
TGCAAGGATCAGTTTCAGATCTATAAAAGTAACCTCCAGTG
>P_1668
CTCAAGTTTGAGATTTGATTCGGAAACTTTCGACCCGAGTA
>P_1669
TGGAAATAAAACCAACCCTGCAAGACAAATGAACAAGTTTT
>P_1670
AAACAAAACCAAGATTATTTCATGAAATCTCGACATTCAAG
>P_1671
TTTGGTGTAGCAATTTGAATCGATAGAGACTATCTTGACTC
>P_1672
AATATTATTATAGTTTCATACCCGCCCAAATAAAATTCTTC
>P_1673
TGTTGCAGAGCCTTAAGTCTCCTGCACGAGAATCCGAATTA
>P_1674
ACCTAATTAATTAACATAACCGTTGAGCATGCATGAACCAA
>P_1675
CCTTCTGTGTACTTCAAAACCTGTACAAAGAATATTTCACA
>P_1676
TACATTTACTGGTCAAAAAGCCTAAATTGAGAAATAACACG
>P_1677
ATATTGTCTTTCGAAATTTTCGGTTTTACTCTGATTGGTGG
>P_1678
AAACAATTCAGGAAAAGATTCTGCAAAAACAATTTAGGAGA
>P_1679
GATAAATGATCTACTTAATACGTCAAATACACAGTAAAGTG
>P_1680
CTAGGGTCTTAGAGCAGGTTCGGCAGCTCATTTTTGCATCT
>P_1681
ATTTTCTTAATAAATTTTGGCACGCATAATTATTGAGTCAA
>P_1682
TTGCAAGAAAATAAAAAATCCGTGAGAAAAAAGCCTTTAAT
>P_1683
TTCGCCTTCTATTGCTAAGGCAATCACAACAAGATTAATCG
>P_1684
AGCTGAGAAAATTGTCCAAACTATGAGAGCTGACGCAATCT
>P_1685
TTTTGTTGGAAGGATTGAACCGTGGTCTGCCTAAGATGGGC
>P_1686
TTGCCACAACCACGAAAATGCCTGAGCAAGGGACTTGTGAG
>P_1687
TAAATGGTTATGTTTTCATGCAGTTTTTAAAGATAAACTTA
>P_1688
CTTAAAAGATGAGAAATTTACGGTTCCAATTGAATTAAATA
>P_1689
TTATCGGAATGGTGAAAACACCCGACATTTGGAGGACAACA
>P_1690
TGTTCCTCGTCTTGCTCTTGCGGTTTAGCTTCTTGTGTAGC
>P_1691
AGGTCCAACAGGAACTTTGTCGAAGTCGTACCCAATGTTCA
>P_1692
AGAAGCTAACCGCAAATCATCGTTCTCATGTATCTCAACAA
>P_1693
ACTACCAAACCAAAAAAATGCAGCATGTATATCATTTTCTT
>P_1694
AAGAATCGATCCGCTGCACACGTCAGCGGTTGTGAGCCTGC
>P_1695
ATTATTATCTACAGGTCATGCGATTTATACGTTTTGGGTTG
>P_1696
ATTAAATCGAAAAGGAAACTCAGGCACGTTGAGTGACTCAT
>P_1697
AAGGCGAATATAAAAAATTCCAGCTTCTGCTTTGTGCTTCT
>P_1698
GAAACCCGCTATTAGAAACGCGGCCAACATGCCAGATCTGA
>P_1699
ATGTGTAAAATATATTGAACCTATGACACCGCTTAAGGACC
>P_1700
TTGTAAATGAAGTTGTATCTCTTGAACAAGTTTCAGGGGTC
>P_1701
AAAAAGAGTTATTGCCATCGCCGTCGGAGTGATTTTAGCCT
>P_1702
GCAACAGCTTAGCAAAAAAACCATACCGCAACAGCCACCAA
>P_1703
TGGTTCCTTTGCCCCAGTTACTCGGTTATTATCGCGTTCCT
>P_1704
GAGAGGAAAGAGAAAAGTGTCTATTCTCCCTATTTCTAAAA
>P_1705
CAAATACCAGCACTGTGGGGCGTTGACTCTTTGGCTTCAAA
>P_1706
GTTTGACTCATTTAAGTATGCACGAGTATGCCCAACTTGTT
>P_1707
GAGTAATTATATTTATTATACTATACGTAACCGTGGTTCAA
>P_1708
GTTTCTCAATTTGATGGACGCATTGTGATGATTTTGTTCGA
>P_1709
CACAATCCACAAAATAATCTCATGGATATTTAGCTTCCCAC
>P_1710
TGTAAACTTTATGTAGTACACATGGACAAGAAAAGAGACGT
>P_1711
ACGATTACTTATTAAGTAGTCGGTAGTGAATCAAGTACATA
>P_1712
GATTCTGCTTCTTGCGGATTCGAGCCCAAAATCACGGTTGA
>P_1713
AAGCTATGGAAGTAGATTGTCGGCGTTATTACGTACGTCTT
>P_1714
AAAATGGAGACAGATAGATACGGTTCCTAATACTTCGTCTA
>P_1715
ACCAGCGAAGGTGATTAACGCGTTTGGACCAGAAGTTATTG
>P_1716
CGTAAGACCAGGGTCGGTTTCGAGAATTTCATAATCGCCTG
>P_1717
CTTCGTTTCAACGCCAGAAACACTGCCGCAATTCCATCAAC
>P_1718
ATAAGACCTCAACAAAATACCTAAAGTTTAAACTGTAATTA
>P_1719
TCTCGACATGATCTTGATGTCGGAAATGACTAGCAAAATTG
>P_1720
AACATGGCCTTTACAAAATTCTATTCTAAACATAAACATGG
>P_1721
GGACAAACAACCTCTAAAAACCCGGCTGCTGCCTCCTTTCC
>P_1722
ATCAAGAATCATTGAAAGATCTCGATTGCTGCGATAGGTTC
>P_1723
AAAGAAAAACACTAAATTTGCGGTTGTACAAGTTCCTAATT
>P_1724
TCCAGCGATTTCGTAATTTCCAGTGTAAGAAATGCGCTCAT
>P_1725
TGGAAGATTCCGACATTGCGCGGTGAAACAACTTAGAGAAC
>P_1726
TGTACCTGGATAAAAAGGAGCTTGGGTTAAAACTTGAGCTA
>P_1727
ATTTTATTCATGTACTTCCTCGGTGTCCTCTTTAGCTTTCT
>P_1728
AACTTTGAGATCCCAAAATGCCCCAATGGAAACAAAAAAAA
>P_1729
GTCAGATTAAGTAAATTTTGCAGGACCAATAACAAATAGCT
>P_1730
GAAAAACATGTTGAACATCTCGTGAACTAAATCTTGGCAAT
>P_1731
GACTTCTGTGACTTTGAGGTCGGTGTAGAGAGTGTAGCCTA
>P_1732
TCCTACCAATTACTAATTTCCGTTGTTGGCTTTTCACCATT
>P_1733
AGATTCTATCCTGATAAACGCAGGTACAGATTGCACCGAAG
>P_1734
CATTTAGCAGTAGAAAACGGCGTGATTCAGTTAGAGAAACA
>P_1735
CTTAAGTAATTCGTCTTTCGCCTTCGTAACAATAAGTCTAA
>P_1736
AAAAACAATTGATTTACTGGCATGTTCTACTATACCAGGTA
>P_1737
TCTATGTTCATTGCTAATTGCAATATTTATGTTTTGGTTAT
>P_1738
CGAGCCGCTTGCCTTGACGCCGTTACTGCATCTTCAAACCT
>P_1739
TGATCATCAGAGAAGCAATACTCGAGCATTGATGTCTAATA
>P_1740
GTACAAACATCTAAGAGTTTCTGCATCAGGTAATTCCCAAA
>P_1741
CTTTGTGGCAGCAAGAGCGGCTTGGATGACGAAATTTGCGT
>P_1742
GGCTATTTTCCTCATATATTCCCAACCTTTATTTTCTCCCT
>P_1743
TCTGCATCGAGCAAGAGACGCGCGACGAAGACGAAAAAATG
>P_1744
CAATTTGCCTTTTTCCAAAGCATGTCCACTTATTCTAATCT
>P_1745
CATCTCTAAATTAATAATGACGTGATTATGATATTTATTAA
>P_1746
ATGTGATCCACCAGATTTTCCGGCAAGAGAACACGTCTTTT
>P_1747
TACGAGTTTGGGAAGAATCTCGGTCTCTCTTTCCAGATAGT
>P_1748
ACATTCCGTTTATCAAGCCCCGGGATATGGAGTAAGCAACA
>P_1749
ATTCGCGTAAGCACCACTCGCCGCACCGGTGGCTCAATAGG
>P_1750
AAGTTCCTTCAAAGTATCCCCAGTGTCTAAATTTGAAGGCT
>P_1751
TGCATATACCAGAAACAACGCACTAGTGTAAATTTGTGAGA
>P_1752
ACAAGACGGATTTGAAAATTCAGCATAGAGCTCTCGCTCAA
>P_1753
GGACTTTTTCTGACCGAGATCACGGATGGCAAGTTTCAGAC
>P_1754
TGAACGATCTTTATTTTACACCCGAATTGTAAATTTATTAT
>P_1755
TATGGTCACTGAGAATTGTTCGCGGTAAGTCTTTAGCTCCA
>P_1756
ATTATAGGTCAAAATCGTGTCTCGACTACATCAGAATCCCT
>P_1757
ATCTTCGCCATGGCCAGATTCAGATTCTAGCGCGCTTGTAA
>P_1758
ACAAATGCCAAAGCAAAATGCTATTTCTCTCTTTTTTTCCT
>P_1759
ACTCTGAGGAGTTTAATTTCCGCGGTCATTCTAAACCCGTA
>P_1760
GATCATGTTGCAGAGATGATCATCATCGGCTTTTCACGTCT
>P_1761
TTTATTACCAGACATAGATTCGGCACATCCAAAGCATAGCG
>P_1762
TGAGAAGCGATTTTCGACCACCTGATCAAAATGCAGAAAGC
>P_1763
TTAGTATCACCATTAGAAATCTCGAGAGCCGATGAATTAGC
>P_1764
TGAGGAATTGCCTGCACTTTCGGTGGTGAAGCAGTTACTTG
>P_1765
TAATGAGACAGGAGAAACTTCGGTTGCAGTCGCAAGTGAGT
>P_1766
AGAGACGTAAATGATAGTTACCTGATCGACGATGTCATCCA
>P_1767
TAAAATCTCGTAACCCTCAACGGTAATCAAGCTATCAGAGT
>P_1768
ATCATCAGAATCATTAGAATCGTCAGCAGAGTCAGCTGCAT
>P_1769
ATTCAAGTGCTTCAAATACACGCCAAGATCTTTGGACACTG
>P_1770
TTTTTTGCAGAGAGAAAGCGCGGAAGGGAAGCTGAATGCGG
>P_1771
TTAGCCGGTAGTTTCTCGTTCAACATCCGATTATTGAGCTA
>P_1772
GGCGTTAAACGACAAATCACCGTGACTACTCGAGTCTTGAA
>P_1773
AGAACAGCTGTAGCAGTTGGCGTCGATGGAATTTTCATGGA
>P_1774
ATTAGAGTGACATTCCCTGGCGTGGATCATGTAAACACGTA
>P_1775
TAAATTAAAATCTTCGTTGGCGTTGTTGTTGGTTGCGTTAC
>P_1776
ATCGAGCTACTATTCAAAGACGGAAAATTTAGGTGGAATAG
>P_1777
CCCAAGATCTCCAGAGCCAGCAGCAGCAACTGTTTCCTGGG
>P_1778
GATAGACCGCAAGTAATCGGCGTTGACCTTGAAAGCTCCGG
>P_1779
ACCAGGAGCAGTAGGAAACCCGGAAAACTGTTTCAGAAACT
>P_1780
CCATGATGACATGCTTCTGGCAGCATCAGAAGCTTTGGCTG
>P_1781
CAGTCGGAAGAAAATAAGGTCGAAAGCATTAAAAGGGACAA
>P_1782
TCACTCTCATCTCTAATTTCCCCGATTTCATTTTCGTAGCT
>P_1783
ATAAAATAACCATCAAAAAGCGATGACCGCAAAGTGCTAAC
>P_1784
GCTGGTAAAGTGAAAAAATGCAGAAACGGTGGAAGCAAGTG
>P_1785
AAACCTACTGGCCAAACTTGCAAGATTGATATACGTTAGAT
>P_1786
TGTCGTCCTTACATGTGCGGCACGAGTTTTCGTCACTCCAA
>P_1787
TCTATTTGACATTCTTTTTCCTACACTATACTTTCACATAA
>P_1788
GTTGGGTCAATAGAAAAATTCGTTGACATATGAAGTAAACT
>P_1789
AGGGCAGAAGAGTAAAAACGCGAATGAAAGAGTCAAAGCAA
>P_1790
TTCACCGTATCCAGCCAACGCCTTCCCGTTGCCGATCACAA
>P_1791
CCCTGGAATGGTACGAAAATCGATACTTTTTCCGTCAGTTT
>P_1792
GCAGATATCTGAAAGAACTACACGATCGGTGACAACATTCT
>P_1793
TACCCCGTATTTTTGAAGTGCGAGAAGAATCAGCGTACTTA
>P_1794
CTAAAACCGTAATGAAAATGCAAGAGTTGACATAGTTCTTG
>P_1795
CAGTTATTGTAATCAGTCGTCGGTCCAAATTATATATATAT
>P_1796
CTTGTACGCAGAGGTTTTCGCAGTGTAAGTCCAACGGTTAT
>P_1797
CTGCTGCAGCTTATTGCCGGCGGGACCAAGAACTGATCTGA
>P_1798
AAACTCATCGAATTCAGACTCATTTCCTTAATGTTACGGCT
>P_1799
ATGATGAATGATCACAAAGGCGAGGTTTTTAGTTACCGAGG
>P_1800
TCTTTACCTCTGTTTAGACGCGCGATGACCCATGTGTTGTT
>P_1801
TAATATGGACACTCGAAATTCGTGGTCTGAATATTTCATTT
>P_1802
AGACAAATAAATGTTAATGTCATTGCCATTAAAGAATACCC
>P_1803
TAATCCGTTTCATATGATTCCGAGATTCAATATATGAGACG
>P_1804
GCTAGAGGCGGCTGCGAATGCCAAAGCAGACACAGAAACTA
>P_1805
TTCTTCTGAATATGGAATCACTTGTATGTTTCATGAAATGC
>P_1806
CGAGGGCTGGTTATACAGTACCGATGTATAAGACTAAGCAG
>P_1807
CCTGATGTTGCAGAGATATACCAAACCTTGAAGAAAGAGCT
>P_1808
CTGCTCAGTTGTGGTGAGTACTTCTCCTGAATTTATTTGCC
>P_1809
TGCAAAACTGTTAGAAAAAACTGTATAAAAAACTGTTAAAA
>P_1810
TTTTCTGCGAGGTCTCATGCCGTTCTTTGTTTCTTCTTTCA
>P_1811
GATGAATTCCCATTTCCAAGCTCCAATCAAGAGCCAACGAA
>P_1812
CTTCTTTGCTATTGTTGTGGCTGCGTTCACTAAAAGAACAC
>P_1813
GGTATTGGAGAAATGCGGTACAGTTCAAATATTAACAAAAA
>P_1814
CTGCTCTCGTCACGGCCAATCTCGACCGTCAGATCAAAGTA
>P_1815
TTAATCTGGTGTAAGTTTCGCCGCCTTTAAAAAATATAGAG
>P_1816
AAAAATATAGAGTTTTTGAGCCTGAACTTTCAGATATTTTA
>P_1817
CACAACCACGGTTCTTCCCACAATGTCAAGGTATGAGTATT
>P_1818
CTCAGTTTCTACACAAAATTCAGCAATTACGACTCAATGGA
>P_1819
TTTCTTTTTCCGTTTTTGCTCTTGAACACGGGAATTGATTG
>P_1820
TTCCATCGAAGACGATGAAGCTGTGCCCTCCGTGTTTCTCT
>P_1821
TTCGTCACATTCCTCAAGACCTGTATCGATATAACCAAGTT
>P_1822
TGGGTAGGAAAGAGGCAGAACGAGACCATTGAATCTTGCCT
>P_1823
TAATTAATAAATTTTAAAGTCGAAAAAATTGTTTTTCTTGT
>P_1824
ATAAATCACAGTATCTGGGACTCGAACCCCAGACTTTTTTA
>P_1825
TTAAAACTTCAGCTTTGGGTCGGGTTCGATTAGGTATTTCG
>P_1826
TTTACTCGCATTTAATCGACCGGTAAATGTGGCGGACGAAG
>P_1827
CCATGGGAGTGGCGGGATCTCCCGAGGATACTTAGTGGTGC
>P_1828
TCGTCTCCTAGATCTTGAAACGCTCGTAAGGCCTTATTCAA
>P_1829
TTGGTTTTGATTCAATTACCCGGTTTTCTTGTTTTTCTCGA
>P_1830
TGGATAGTTTTTTTTTTGGCCGTGGTTAATGTTGTAGATTT
>P_1831
TTGACAAAGATGATTCATTACGATGATGAAGATAAACAACA
>P_1832
TGCTTATAACCTATTTTTTTCTTGGTTAAATAATCCATGTA
>P_1833
GTCATCGCCGTCGAAGGTCTCCTAAACGCAAAAGACTCAAT
>P_1834
TGAAGGTGATCCGAGTTTTGCGTTACCGTTGATGTATATTG
>P_1835
ACCGAGAAACCAAGAGTTGACCCGAAATACCAAAAGACAGA
>P_1836
GCAATTCACCAACAGTTTCTCGAGAGCTGAAAGAGAAAGGA
>P_1837
ATTATTCCTCCACTCTGTTTCATGCTCTAAGAGACTCTATG
>P_1838
TTTATAAAGGGCGTTAGAGCCACGCTCCGATAAAAATATAG
>P_1839
CGTTCTCAAAATATAACTTACTCTATAAACGGTAAGTTAGA
>P_1840
TCTTCTTCTTCTTCTTTTGGCGGTGGAGATGACATCTTTGC
>P_1841
CTCCTGAAGCTCACCATTGTCGCCGATTTTCAAAAGCTTAA
>P_1842
TGTTTGTATCCACGACTCTGCCCGACCATTGGTGAATACTG
>P_1843
GAAGTTTAATGACGGATGATCACGAGAAGCTATTGAATACA
>P_1844
ATCTTGACTTACTACATCCTCGGGATCATTAGGATCGATTT
>P_1845
ACATAATCATTTAGTTTATACGATATTAAATTTTGATACAT
>P_1846
CTAAATCCAAAGTTTCTCACCTGTTGCTACATATTCCGGGG
>P_1847
CTAGCAAAGCTTGATTCTCTCTGTAACAAATTTCTTCTAAC
>P_1848
TTGGGGACCTCTTTTATCTCCTAGAAATACAAAAAGCAACA
>P_1849
TATTCAAAAAGAACAAAATCCGAAAATACCATCTAAAAGAT
>P_1850
AGTATCAATTTTTAATTTCTCTTCAGCTGATGGATTCATGA
>P_1851
CTTGGGCCATCAGTATTCTACAGCGCCGAAGACAGAGACAG
>P_1852
ATAGAACCACCGGCAAATGTCGGCGGCCCGAAAACCAAAGA
>P_1853
GGCACCAGTCTTGAATGATCCGAGAGAGAGCATCTCAATTC
>P_1854
TTCAGGTACGGCCACATCATCAGGCTTCTTCTTCGCCTCCT
>P_1855
TAGTTTCGTTAAAACCTATTCTTGGAGAACAAGTGGTGGTA
>P_1856
CCTTTTATTCTACGTGTAGACTTAAGTTTTTTTGGAGGTGG
>P_1857
CTGCCAATATGATCCGAAAACCCGATTGTTCTTAGTAAAAT
>P_1858
CTTGGGAGGTGCTGAGTGTGCTAGTGCACCGGGTCCCACTT
>P_1859
ACAAATACGAGCGTAGTCGTCGAGCAGATCCAATAACGTCA
>P_1860
AATCTCTTCCTTGACAAACTCGGGAATATCCGCTTGATGAT
>P_1861
CTGCGTAGGTGTGAACCATTCCCGACATATCCTCGAACATA
>P_1862
GAAAAGAGGAAGATATAAAGCAGCAGAGCAAAAGGGAATAT
>P_1863
AGCAGCCGCGTATCCTGCGGCTTGACCGCCCATAAACTGAA
>P_1864
GTCAATTCCCTAGAAAGTGCCTCAAACAGAATAATATTCTC
>P_1865
GTTAGGCCCGCCTATCTAGGCGGGTTTAAAAAATAATTATA
>P_1866
AAGAGTTACTTCACCAATGGCTGCAACATGTTCAAGTCTTT
>P_1867
GTTTTGGTTACTTGATTTTTCGGGGTTTTTGGAAAATAAAG
>P_1868
AACAATAACAAATAATTTATCGGTTTCAAAAACGAAAAAAA
>P_1869
TGTATTTTAGTATTAAAAATCGTAAATTTAATAATTTTAAA
>P_1870
AAATCCAATTGAGTGTCGATCGACACCAGTTGCGGCCTAGA
>P_1871
AAACCCGTCCTACCACTACACCCGTTCGGTAAAATTAGACA
>P_1872
TTGCACCTAATGACGCATATCAGAAAAAAAAAAACCAATAT
>P_1873
GACTAAAGATCTCATAATGTCGGTTCAAAAGAAAAAACAAG
>P_1874
TATCTTTGTTTTTGTAGTATCATGGACATACCAACTTTGAT
>P_1875
AATTCTTTTGGCATAGCACGCCCCCTCGATTTATACTTATT
>P_1876
CTTGACTACGGGGAAGAGGACGCGGCTTGCAATCCTCAGTA
>P_1877
ATCAACGTATCTTTGACAGCCGCGAGCTTCATGGGAGTGAC
>P_1878
ATATTTATTTGTATTTAGCGCGATATTATACTAATTAACAT
>P_1879
TAAATTTTTCTGTAATGGGCCTCGCCCAATTTTAATCAGAA
>P_1880
GACCAAGTAAAAACGGAGGACTCGATCGGTGGGCATGACTT
>P_1881
CATTAAACCTTGCGCGGACTCGGCCACTATCTTTAGTCTAG
>P_1882
ACTACTATAGCTAGTTCGACCAGTATTATTTTCGCGACAAG
>P_1883
GGTTATTATTTGGGAATACGCCTATCTGAGTTTTTTACTTT
>P_1884
ACAAAGTTCAATCTAACAACCGTGGACAACATAAATCACAC
>P_1885
GCCAAAAAGAGCCTTTACTGCAGCGTCGATCACGCCAACCT
>P_1886
ATTCTGGTATGGAAAACATGCGCCAAAATCTGTTCAGTAAT
>P_1887
ATTTTTCATGCGAAATTGCTCAATCCCAATTCAAAGTTACG
>P_1888
CTCTACCACTGTCCAACTGTCGGTTCACTATGTACGAGAGG
>P_1889
GCGGTTCTGCACTAATTGCTCGCGGATTTCAGAATACTATT
>P_1890
ACCCGTATTATGGACAAAACCGGTGGATCGAGGTCGAGCCT
>P_1891
TATTCGGTTCGGGTTCGGATCGGTTCTTTCGGATTCAGATC
>P_1892
TAAAATTTGGTTAAATTTTGCAAGACCATGATGAACATTTT
>P_1893
ATTTATTTACAATGACATGTCATTGGCATTAAATCTTTTCC
>P_1894
AGGTCGTCTTCAGTTGTAAACCTCGCCAACAAAATAGATGT
>P_1895
AGGAACTTTGTTTGCCAGCCCTCGATCTTCTGTTGTATTCT
>P_1896
GTGTTTATGGGCATCCAATTCGGCAACTTAGACATGTCTTA
>P_1897
AATATAGAGTTTAATTAGCACGGCAGATCAAACCCTCCACG
>P_1898
CCTTCCCGCAAGCGTTTAGGCTAAAAAAAATAATATTTTTT
>P_1899
TATTATTACTTGGGCGAAACCCGCACCAAGCAGTAGACTTT
>P_1900
CATCACATTGGCAGTAGCAGCAGCATCGGCATGTTGACTCT
>P_1901
ATGCATTCATTCCATCAACGCTGCCTCGGTGACAACGAAAA
>P_1902
AATAGATGCTGGGGGTGCATCAGTCCCGTCCCAAACAAAAA
>P_1903
CAGATCAGCATGTCTGCTCACGCGAGTGCAAATAAGGTCGG
>P_1904
TACAAATTACTTACGAAGTACGTGACTTATGTATCTTTAAA
>P_1905
AGAATTGAGATAAGAATTTTCTGTTACAACGAACAAAGGAA
>P_1906
CTATTCCTCGATAAACAGATCGCTGACTGAGAATCACTCCA
>P_1907
ATGATCACTCAGTTGAATCGCAAGGCCAAGGTTCCATAAGA
>P_1908
TTTCCTGAAAATCACAGAACCAGTCTCTTCTATAAGTCATG
>P_1909
GTTGGATCACGGTTCAATGCCGGTTTGGTATTGGTTTAAGG
>P_1910
TGCATCAACATTTGTAACCTCTGTCTCTGTATGGCCTCCCT
>P_1911
AGATTTCATATTACCAGATACCCTAACGAATTTTGAAATAA
>P_1912
ATCCACGGGGTAAAGATGCCCGAGGTGGCAGCTCTAAAACC
>P_1913
AAAGGCGTCCACTTCGAGAGCACCATCGGAATGTCCATAAT
>P_1914
TTTTTTCACAAATAACAATACGCTACTGCATTTTTGTCTAT
>P_1915
GTCATACTTGTGTTGGTAAGCGTTGGCTGTCAAATCAATTT
>P_1916
TTGGGTATACATAATATCGACGGTATGGGTTATTATCTCGG
>P_1917
CTGGTGTATGTTGCATATCCCAGCCGCTGAAAATTCGTCTT
>P_1918
GCATTGGTGCAGTGTTAATGCAAGAAGGACACCCATTGGCT
>P_1919
ATCATATCAGCCAGATTCTTCATCGTCGCTTTGCTATGAGC
>P_1920
TTTCTCCACATTTATAGATGCAGGAGTGTCTATTCAGAGAT
>P_1921
CTCAGATTACTCAAGTGATTCGTGAGTATAGGAAAACTGGT
>P_1922
GAAGGAAGCCAAAATTCCAACTACCGCAGACGTTGACAAGT
>P_1923
TTTGATTCTGTTTTGAACTTCGTTAGAAGTATCATATATAT
>P_1924
CAGCAATAGAGCTGCATGTGCTGCACCTATTTCACAACCGC
>P_1925
AGGACTCGTGGTGGAAAAGGCAAGAGAGGAAAAGGAAGGGT
>P_1926
TTAGTTGGCGACTGATTAGCCACTACCGGGCGATTGTTGTA
>P_1927
TCTAATATTAGCTTTGGATGCACGGATGCACATGCATGCAA
>P_1928
ACTGATTTCTGAATAAACAGCAGTCATTTACACAAGCGTGT
>P_1929
ACACAAGAGATTATAAAACTCATCAGTATGTTTAAAGTCAG
>P_1930
TGCATGACATCTAGAAAATGCCTCAACAAAAGGTCCTTCCA
>P_1931
TGTTCTCAATTCTAATAATTCGAGGTTGTGACTGTTGTCAC
>P_1932
GTTTTCGCATCGATACCAGTCCCGATATACGCAGCGTTGCA
>P_1933
GAGTCCAATATCTATGAGCTCGGTGGAAGATTCAACAAGCG
>P_1934
TAATTTCGACATATTTTGGTCGGCAAAAACCATAAGGCATA
>P_1935
TAGTGAGTAGTGTAATGTTGCAGTTTGATGCGGTAAGGAGG
>P_1936
GTCGTGGATCTAATAAAGGTCGGAAGGAATTGTGTGTAGTA
>P_1937
GATTGTTCTGACAGAGGGTGCACTAACATTTTTATCTCCCA
>P_1938
GATTCACAGTTTTGAATTTGCTTGAATTGATTTTGATTCAC
>P_1939
AAACACATGGGTTTGGATTACGGTATGTCATTTTCTGACCA
>P_1940
TTTTGGCAGAGAAAATAGCGCTGATTTGGCTTTATTTATCA
>P_1941
CAAAGCTCTCAATTTGGAGCCCCGACCTAGGGACCTCTATG
>P_1942
TTATTAGCAAATTTGCAGATCAATGGAGACAAGTGTCCACG
>P_1943
AATAACTAAGGATTACGACGCTAGCCCACAAATCTCTAATC
>P_1944
AATTTTCTGGGGTAACTTCTCGAGACTTCAAAACTCCATAG
>P_1945
GAGGTCACACAAGAAGAAGACGGGATCATCTTAAAACAAGA
>P_1946
GTACATTCCTTGGAAGTAGTCGGTTTCTATATGGAGTCAAC
>P_1947
GTTAAAATCTAGTTTAAACTCTATAAATGGAGGCTTGGTTC
>P_1948
AAAGTGAGAAGAGAAAAAGTCGAAAATTCAGAAACGGTTTA
>P_1949
GAAAAATCTGGGTAATTACCCGAAAATTTGAGTATATGTTC
>P_1950
GTTCGGATTCGAGTCGGATTCGGACTCGATTTCGGGTAAAG
>P_1951
ATTTTGGATTTTTCGTTATGCCCGATCATTATTTTGTCGTT
>P_1952
AGATATTACCTTTCTTTCTGCAGTAAAGATACACCGGTAAT
>P_1953
ATGTAAATCATGGGTCAAACCGCGGATCACATTTCTCAACT
>P_1954
AACGAGAACTATGACAAAAGCATCAGCACCAGCTCTGAATC
>P_1955
TTTTGATTGGGTGATTCCTCCGGCTTCGTGATTGAGTAAAA
>P_1956
ACGAAAGCAGACCTTCAGGGCTTTACCGAGGTTGTTACCTC
>P_1957
ATCTGATTGGTCATTGCAGTCAGAGCCGAGGTAACAACCTC
>P_1958
TACCCCTACCTCTTGATCCTCGGCCTCTGCCTTGGGACCTT
>P_1959
TGCATCCTCGAGATGCTCTACTGCCTCGACTTCGCCTTTCC
>P_1960
TTGGAAATGTTCATTGATTTCGGGAGAGCCACAACATAAGC
>P_1961
AGAGCCGTTTTTTTAAAAATCAGGAATTTCACTTAAGTGTT
>P_1962
CCTGCTTCTTCTTGCCCCCGCCCTACTTCTTCACTTTTCCT
>P_1963
TCAGTAACTCCATTCTCTAGCATCAGCGGTTAAGTAACTCC
>P_1964
CTCAGCTCTCTTGTAAATCCCTAGAACTAAGCAAGCATTAT
>P_1965
GTGGTGTCGTTCGACACCTACGCGGATTTTAGTCTGCAAAA
>P_1966
GACCGCCGCCTGAAAGAATTCTCTGCCGTCTCAGACGAGTT
>P_1967
TAGGGTGAATAGTGGAGTCACTCGCTCACGAAGTCAAGACG
>P_1968
CAGGGGTGGGCCAATGGGCCCGAGAGAGGACGTGGGGCCCA
>P_1969
TATAATGGAATAGTTGGACGCATCAGTTGGCTGAGTTTATA
>P_1970
CTACATTCGTCTTAAAAGCCCGGCATGTGGACCTACAGACA
>P_1971
TGTCCCATCCATAATATAACCTGCAGTGTATAAGATTAGTT
>P_1972
GGTGGGTTATTTCTGAAACGCGCGTGAGGGGAAATAGAAGA
>P_1973
TGTAAATAGAGAAAAGCTTACTTCAGAAACATCATTTACAA
>P_1974
GGTAACGAACCCGCCAATCTCAGTCTCTCCTCTGGCTGCAT
>P_1975
TACTTCCGAATAACATAACTCTCAGATCCACCAGCCCTAGT
>P_1976
CCATGAGATTGGGTGGCTACCGAGATATACTATATATGCAT
>P_1977
GTGCAATCTCTCTTCCGGTCCAGTCAACCTTCTCTAGAGCA
>P_1978
GACGATGTTTTCGTTCAACACGTGCGTTTTGTTGTGGAGTG
>P_1979
CCGTTCCGTCTGACGATCGGCTTGTCCCACCCGATCCGTCC
>P_1980
GCCCATGGATGCAATCTTACCGGTAAAGGGAGAAAGCACCA
>P_1981
CTGCCAGATAGCGACCGGTTCGAGGTCAGGAGCACCACCCA
>P_1982
GTTGATGGTGAAAGATACACCGGTTCCGACGGTGTTGTACG
>P_1983
GGACCTCCAATCTTTATCAGCAGCAACACTAAAAGAGAATA
>P_1984
TTCAAGCTCCGGTTCATGCTCCATATCATTAATGCTATCCA
>P_1985
TAAGCATCCATTTATTACCACTATTGCCTCATATCACCACT
>P_1986
ATGCTTCATATTCTTGGAGGCAATAAGAATGTCATCTACGT
>P_1987
TGACTAAGCTCTATAAGAGTCAAGCTTAGTGACTTAAAACA
>P_1988
TGATGATCCAGTTTCATTCACTCTACCATGCTCTCTAAGAC
>P_1989
GTTATCACTTAAGATGAAGTCTGTAGAATTCAAATGAGTTT
>P_1990
TTACTTGACTCATCTTTTTGCTTGGATCTGCTAATACTGTA
>P_1991
AAAAGAAACTTGACTGTCTTCAGAAAGAGTGTCACAGGGAA
>P_1992
TTACACAAGTTTAGAAAAAACTATGCTAATAATTTTGACCA
>P_1993
AAGGATAGAATTTACGAAGTCGAGAAATTTACCTTGAGATT
>P_1994
CAGCTGACAAGTAAGTCTTTCACGAGTTATATTTCAAGTAA
>P_1995
TGCAGACGAAGAGCCCATAGCGATCCCAAAAGAAATTGTGA
>P_1996
CGAAGCAACAAAACCAACTCCGAGACTAGAATCAAATCTAT
>P_1997
TACCAATGCCTAAGCCAAAACCCGAAAGGAAGGCCTCTCAT
>P_1998
ACGGTTGCAAATAGAGGCTTCGGGCAGAATATTTAAAGGGG
>P_1999
CTCTAATTTCTAGGTTTATCCGATGTCATCGCACGCGGCAT
>P_2000
CCTGCGAACCACACTGGTTACGTGGTTTGCCCTACGGCAAG
>P_2001
TTGCCTCCAAAAGAGACTCTCGCCGGTTTCAAACACACTAC
>P_2002
CTCTAGATTCCTACATGCTACACGCAGAGCAAAACCCTCAA
>P_2003
TTGAACATCCGTTAGGTGGTCTTGACCGTAACTCTGAACCA
>P_2004
TCATTAGGCGGATCGGCCGTCAGGGTTTCCGGGAGCTTGCT
>P_2005
GAAAAAATGGGTTTAGGGAACTGTTTATCTCTGTTATTGAT
>P_2006
ACTAAAATTTCCTCATGCGACATGGTCGTTAATTAGTCGCC
>P_2007
AGGAAATATAATTCAGAGGTCAGTCATATATACCTTTTGGA
>P_2008
GCAAGGTCGTTCACTCGCTACACGAGCGCTCTTCAGCGACA
>P_2009
CATCCTCCTTGCATTTATGCCGGGGACGTCGCCAGTGCGGA
>P_2010
GTCGGATCCCGTATAACAAGCGAGCTTTTTACCCTAAAATT
>P_2011
TGAAACTTGAACAGAAATTTCCCTAGCTTTTCACCTTTCTC
>P_2012
GAGAAGGCTTCATGCCGATTCGGCAACTGATTGACTATTAT
>P_2013
AAGAGGGAACACTGTAACAACAACTAGATCGGGTCTATTCC
>P_2014
GAAATAGGGGGTTACAAATTCCCCATCTCATTGGGGGCGGA
>P_2015
TGCAGCCGTGATCTTATATACGATGATACCACCAGACGCGC
>P_2016
TAGAAAGCGACTCACAACTGCATAGGCGATATCTGGCCTTG
>P_2017
TTCCCTTGCCGGATCATTTGCAGCAGACTCAGTCCAGCCGT
>P_2018
TCCATCAGTAATGGAGATCACATTGGTGGGAATATAGGCCG
>P_2019
CATGGCGAAGCTTATTTGGGCGGTGTTTTCTTGATCCGATT
>P_2020
GGCTCGTGCCCGGGTTCACTCGTGAAAGAAAGGTTATAGCG
>P_2021
CTGTACACGACGAACAAAGTCGTCCAGGAATCGAAGGCACC
>P_2022
TTTCGTTTTCCCCCCTTCGTCGGCCCTTGCCGTCTTCCTTA
>P_2023
CCTTCAAAATTTGGATGAGTCGATGTCGGTCGATGGTGTGA
>P_2024
CTCATACGGGAAAGTTGACTCCTGGGTCTGGAACCTGGGGG
>P_2025
CCAGTCTCATTGCGTACCGTCGTCTGCATCTTCTTGCCCTG
>P_2026
ATAAGGAAGATAGAGTTGGGCGGGGGTCTACGATGTGATAC
>P_2027
CCTCTGTCCTTTATTTCTCTCGGTCCCACCCAGAAAGAGAC
>P_2028
CCCGCTCACGCTTCGCTGACCTATCGCGTGCTAAAAAGAGG
>P_2029
CCACCGAACATCGACTTACTCGGCATCTTCGGATTCAAGCA
>P_2030
TTTTGACATAAGATTCTCGGCCCGCTTTCTCCCCATCCTCA
>P_2031
CGTACTCGGATTACTTCAGGCGGCCCATTGGAAAATATACT
>P_2032
GCGTCGGTCGGTCCTAGAAACGGCGGCAACGGCGCGAGGAG
>P_2033
AATCTTCCTACTCGAACAATCAGTCCTATAGTTTACAACTC
>P_2034
GTTAAACTCAGCTCTTTTTCCGGCTTTACCGATTAGATCAG
>P_2035
ATGGAAAAGAGGGCTTCTACCTATACTTGGTTGAGAAAGGG
>P_2036
CCATAGTAGAGCTAAAGCCGCCGTAGCAGTTCAGTGTATCA
>P_2037
TGGGCGACCTATCTGCTGCGCTAGAGAAAGAAAGAAAGTGC
>P_2038
TTAGTGAGACTCGGTAAACCCGGTCCATTGTAGGTGCTACT
>P_2039
TCAACTTATCAGCGATTTTTCGAGATTTCCATATTTATTGC
>P_2040
CTTGATGAACTTCAATCTATCCCGACATAACTTGCGTTCCC
>P_2041
CCCTATGAGTGGCCTCTCCTCAGCCTCAGGTTTCAGCAGCT
>P_2042
GCTTGGCGGGATGGAAGAGTCGGTCTTTGAGTCTGGCATGG
>P_2043
TCGGCGACTGCGAGAAAAATCGGCGACAGCGAGATCACCTC
>P_2044
AACCTTTAGTTGAAGATATACACGATTTGGTAAAATCTTTA
>P_2045
CTTCCTCCTCACCCTTGTTTCCCTGATGACCTCTTCCACTC
>P_2046
CATTGCTCGTGGCTCGAGTCCAGCAGAAAGGATTGGGACTC
>P_2047
ATTTAAGTCTCGAGCAACCACTCGACCTGTCACTTGAGCAA
>P_2048
TTGTGTTTCTAATGTTTTGTCTAGGTCTGATAGCTGTTTCG
>P_2049
GCAATGTTTCATTTCTAGCGCATTGACCATCCTGAGACTAT
>P_2050
CAATCTTATCAAAATATTTTCGATAGAGGATACAATCATTC
>P_2051
TATAATTATCATGTTAGCATCGATTTTAAACTCATGGCTAG
>P_2052
ATAGAGGTCATAGCAAAAACCATGTTATATATCCTAGCATG
>P_2053
AAAAAGAAGAAGAAAAAATGCATCAGTATGCGTCAGTGGTT
>P_2054
CCCCTGAAGCCCAGTTTAATCAGTGACATACTCGATCACAG
>P_2055
TTGCTCTTGATGATTAGCATCGGGAGTGCAATCCAAAATTA
>P_2056
CAAATAAGATTAATTAATTACAAGATCGTTAAAAGATCAAT
>P_2057
ATGTGTCCAGAGTTGCACATCTACCGTTTCTAGGTAAGCAT
>P_2058
AAAGAAGGAGGGGACAGCAACCCCAGCGAGCTCCTGATCAC
>P_2059
CTAGGTAAATTCATTCATTCCCCAACTAACTTTTTTGGTTG
>P_2060
CCACAAAGTATATGTAACTTCTCTAACTTTTCGTCTGCGTT
>P_2061
GAAATCAAACCCGGTTTTGGCTGCAGTAGTCTGAGAAGTGG
>P_2062
CACCGCCATGTCAGCTCACGCGTCCATGTCAGCAACTCAAA
>P_2063
TCATAACCTTAGTTGAGGTACACGAATATCCACCATTACGA
>P_2064
TTTGTAGTTAAGGAAGTTCCCAGTGGCGAATTTTCCAGAAC
>P_2065
AATGTGGGTTCTGGAAAATTCGCCACTGGGAACTTCCTTAA
>P_2066
AAGTTACTAACTCACGAGATCATGACACGTGATTATTTGAA
>P_2067
CATCCGGAAAAAATGCTCGACGCGGGCAATCTAGCTGTAAG
>P_2068
CGATTAAACTTATTTGCGTGCGGCTGTAGATTATATATACA
>P_2069
TGATCAATTCTAAGCTTGTCCATGTGACAAATAAGTCATCG
>P_2070
ATCAGATGCAAGGGAAAGCTCTACCTCAACGCGACATTGAC
>P_2071
GTGAAAACATGTCCTAGAATCGCGGTTTTAAAAATGATCAA
>P_2072
ACAGGGGTAGTGGTGTCGGTCGACACCGGTGCTCTTCAACT
>P_2073
AACACCCAGTTGGTGTCGCTCAACACCGAGCCCTACTGCAT
>P_2074
ATGTTTTCTTCAAAATTTTACGGCCTTAACAATATTGAACC
>P_2075
GGAGGTGAAGAAGCATTTGTCTGGGACAAGCGATGGTGTCG
>P_2076
ACTCTTCTTCGATCTGATCCCGTGGTTGTCGATCGACACCC
>P_2077
TCAAAACACATGTCACAACACAGCCCTAGAGTCAATCATCT
>P_2078
AAAATCTTTGTTGAATCTTCCTGCAGTAAATGCAGAGAGCT
>P_2079
TATCTCCCCCTGCTTGAGCACAGAACTTAGTCAAAAATCAA
>P_2080
GGGCTTGAAACAGGCTTGGGCCCAAACTGTTTTAATATTCT
>P_2081
GCTGCTAATGAGAAGAAACACAGCGACTGCAAGAGAGGTTA
>P_2082
GCTTAAGTTTTTATCTTGAGCTCGATCAAATATTCCACCAC
>P_2083
TAATCTTCGAAGATATTGCGCCCCCTGGTCAAACTAATAAA
>P_2084
TATCTTCTCTGTTCTACTTTCACGGGTATTGATATTTATCA
>P_2085
CAAATGAGCAATGTTCATTACAATATTCAGCAATTTTACCC
>P_2086
ATGGGGCTTGAGGTGGTTCACGAGAGTTGGATATTCTCTAG
>P_2087
GCTAAAAGAGCTATTTTGTCCTCGAATATGTAGCTAAGCTC
>P_2088
CGTTCAACGAGATTCAAGAGCGTGATCCTCAATTACATGCA
>P_2089
ACTTCCATATTTAAATAACTCATCCGCAACATGTAAAATGA
>P_2090
TCATCAACCGGATCCTCAGGCTGCAGAGGAGAAGAGACCAT
>P_2091
TTTCTGTGAAAAGTGAATATCGTGGATAATGTGGTGTATCA
>P_2092
GGTGTGATCACATACTGACCCGGCAGATTGACGTTCTTACC
>P_2093
CGACCTCATCTCCTTCGTGGCGGCCATCACCATATTTTTTC
>P_2094
GAACTTATTGGACTCAACCCCGAGTTCGAGAGAGTATTCCA
>P_2095
CTATTTGTTAGTCAACCAACCGTACTCGACTAATAACTTGT
>P_2096
ACTATTCCTTGCAATTCCGTCGTAAATCATGCTATGAAAAC
>P_2097
TGGCAGAGTGCAAGTTGCAGCATGGCCAAAACCACAAAGTC
>P_2098
ACAGTTCCACTTCTTCATCGCGCAACTACGAACATCAACTT
>P_2099
TGGAAAGAAATCATGAAAAGCATGATAGAACAACAACAACT
>P_2100
TCTGATTCGGCAGCTCAATCCGCCCTCAAGAATGGTTTGTG
>P_2101
CTGTTGAGATGTTAAAATTGCTATAGACTCGTCGAAACACC
>P_2102
TTTGCTTTCTTTCCATGAACCGTCCACAAAACAACGAAGGC
>P_2103
AGAGTCTGTGGGAAAAACTCCTGGGACCGTAGGAATCTTTG
>P_2104
ACCTCATTCTCAGAAGCTGTCCCCGTAAGAAAATCATTTGT
>P_2105
ATTTAATTAGCGGTGTACTGCGGGTTTTTTACGGGACCGGT
>P_2106
TTTAGGAGTGCTCAACAATTCTCCACCGTATGTAATTAAAA
>P_2107
GATTGTTTGGACGTGCTTCTCTCGATGTACGATTTACAAAC
>P_2108
TGATGGGCTTACAAAGACTGCACGGTTACAAAGGGAAACAA
>P_2109
ATCATTTGACCTAGAGAAGTCGAGGAAATTATCACAGACGA
>P_2110
GATGATGATGGATCTCGGGTCGGGGCAAACTAACGAGATCC
>P_2111
GGAAAAACTTAAAGACGAGTCGCTGGAACTTATAAATGAAA
>P_2112
GCGAGTTGGAGAGTGGGCCTCGGTCTCCGAGTGCTTCCTCT
>P_2113
AAAGTGAAAAGTTCTGCGGGCTACAGGATGTACGGTGCATG
>P_2114
GCTTGTTCGTGCATGGAACTCGAGATTAAACTCACTCAGCT
>P_2115
ACTTCTGTTGTAGTAACCCACTCGAACGCCTTCTTTGCCTC
>P_2116
GCTTCTCCTCTCGTTCCCCTCTGAGGGAATGAATAACTGGT
>P_2117
GTGGTCTTTCAGGTAAAAGTCTGAAAGCGAAATAAACGAAA
>P_2118
CAACAACTCAGAGCTCTCTTCTCTGGCGATCCATCCACCAC
>P_2119
TTTTTTCGTTATACGTTATTCGCTAATATCATTGCGTACTT
>P_2120
CGGGTTTGGACATATTATTTCTACATGCACTTCTGGCCAGG
>P_2121
ACAACCAAATCTAATTCTTTCGCTATCAACACATAACATAG
>P_2122
CAATGGTGATTTTCCTCTGGCAGCAGAAGTCTAAAGTGGAG
>P_2123
ATTCATAAACGCCATGTTCTCGGCAGCTATGGTAGGTGTCA
>P_2124
ATTTTGCCACAAGATGTTCTCTCGAGTATCGACAACATACA
>P_2125
AGCCGATCGATCGATCCAGGCAGCAACTTCGCGATTTCAAT
>P_2126
CTTTATGCCTTATTCGTCGTCCCGTTCGGTGCCCCTTCTAC
>P_2127
TCCCATGAAATTAAATCAATCGGAAACAGCGTACTCTCAAA
>P_2128
GTTACTTGCAAGTAACTTGACCCGGCCTGTTGGCTTGTTAC
>P_2129
CCTCATGGATCCCGTACTCTCGGTTCAAGACATGTATCAAC
>P_2130
GGAAGTGAGGACAAACAGAGCAAAGATATCAAGGCTCCGAA
>P_2131
TTTTCTTGAGAAAACAACTCCGGCGGATCGCTATCTCTTCA
>P_2132
GCGGATCGCTATCTCTTCAACTTCAACCACTCGGAGCTTGG
>P_2133
ATGAGACAAGAGCTATAGCTCGGGATTACAGTAGTGGTTCG
>P_2134
CAAGGTCATGCTGCTCCTGACGCTGACATGAAACAAATGCT
>P_2135
TAAAGTAGTCGTAAAACTGTCGTCAAGTAGTCGCCAAAAAG
>P_2136
TGGTTGTGCGCCCTAGTGGTCGGTGGAAAACTCGAGAGGAC
>P_2137
TATGATCAAATCGGTAGCCGCGGCTTTACCAACTTACGTTA
>P_2138
AAACACACGCTGGTCTAAATCGCGACTGAAACAGAACAGCT
>P_2139
CTATCAAGAATCTAACACCCCGGTTTCAGGAATATGATGGT
>P_2140
GATTCTTCCTCCTGGCAGCACTGGTGGCAGATTGACTGATC
>P_2141
CTATGCAACATACGTGGAGTCAAGGGTATCGTCGAGTCATT
>P_2142
TAGTTAGTCCTATGTTTTCTCTAGGTCTGTGTACCACTCTT
>P_2143
CATGTTTGATCTGTCAAACTCGCGACGGTACTGTAATACTT
>P_2144
GGTCGTGGCCACTCCTGGATCGACCGAATTTTCTCCGGATC
>P_2145
TTACACAAACATTCAAAAGTCCCTATTTTGCTAATTATAAA
>P_2146
GACTCTGTACATAATTAAAGCAGGAATAGAGAGTGCCAAGA
>P_2147
CTCATCTGGTGTTGTTCCCTCTCGACATATTCTGAACAAAG
>P_2148
AAACCGACACCGCAACAACTCTCGATCTTCTCCTTTCCAAA
>P_2149
TCTAAACTTACGAGTGCGGTCGCTAAGTTTTGGTGGAGTTC
>P_2150
TATATAGTAGTAAAAATACTCGAAAGTAACCAAATATATAT
>P_2151
TTGAACTATATGTTGAACCGCATGATGGACTAAAGCAAGGT
>P_2152
GCAAACAAGGGCCGGCGACGCATGGTCTTTGAAGAGGGTGA
>P_2153
CTAATAGATACATCTTGTTTCGGCAACCTTGTGATGATGTT
>P_2154
AGACATCAAAGTCTTAAAAGCATACTCATAGAAAGTATAGT
>P_2155
GGACTTGATATTATCCGACGCAGGGTGGCATTGCAGCTTCT
>P_2156
AATATCCTCTGTCTCATATCCACGGGCGTTAACAATAAAAT
>P_2157
TCGCCTAGCCTCCTCGATAACCCGGTTGATATCCGGCTCCG
>P_2158
ATTCACCATTATCCATATCACTAGTTCACTGCTATAACCGT
>P_2159
TCTTGAGGCAGAATACCAGTCTGGAAAAAACCAATAATTTC
>P_2160
GGCATCCTGTGACACAGCTGCGACCTCAACTTTGGGAAAGA
>P_2161
CCTTCATCCAACGCCGATTACGGCCACGATTAGGATATGTA
>P_2162
GAAATCAAAACACAACATCTCGCTAACGTCCATACGGATCC
>P_2163
GTGTTCTTAATAACACGGTGCGACAAGAAGCTGGTGAGATT
>P_2164
TCCTGCCAAAGAAAATGCTTCGCCAACCATATGAAGGACGA
>P_2165
ATTCAAGCAGTCTTCTAAGTCGGTTTTTAAATCCTGAGAAT
>P_2166
ATGTTGTTGAAAGAACAAAGCAGTAAATCCATCTAGTCCTA
>P_2167
ACATCTCTTTCTAATCTGTTCATAGTCAAAAGAAATTGTGA
>P_2168
TCCAGTTCAAGCCTAAAACGCGAAGAAACTCGGTTCAATTT
>P_2169
GTTTAATATAACTGGTGATGCGGAAAAGAAAGTAACTTATT
>P_2170
TTCTCCCTTAAAAAAGTTTCCCTGCTTAATACTGACAAGAA
>P_2171
AAGCAACATAAAACAATACCCTAGTTCGGCGGTCTTAACGT
>P_2172
TGGCAGACTAATTGTGGAAGCAGTTAAAAACATGTATCTCC
>P_2173
ATCATCATTTGCAAGCCGAGCAAGATCGAAAGCCTTTTGTC
>P_2174
TTTTTTCAATTCCCAGGTACCAGTCTCACCACGAACACCAT
>P_2175
GAGGAGGCAGGCGGATATGTCTTGGGCAAATTTCGTGGCTG
>P_2176
GGATATGAAGCCACATTTTTCAAGGACGTGTAGTCGATTGA
>P_2177
GGTTTCGCTCCGATCTTGTCCTAAACATATGTCATTTCTGA
>P_2178
GAACCAATTTTGTAACCTCTCTCGACCGATTCAGCTTCTAA
>P_2179
TTCCGGGAGTCAAATAAAAACCCGATCTTTTCTCGGCCGAC
>P_2180
TTTTGCAGGACTGGAAACCGCTGTAACTCTTTCATCATACA
>P_2181
TAAAATGATAGTAGACGGGCCGGTAACCTAATCGCCCGGCC
>P_2182
CCTTGACCACGCTATCCACGCTATCTCGGCTTCTCATAACC
>P_2183
GGCGTAACATCATGCACATCCGCGATTGGTTCGAAGAAGAA
>P_2184
CAGTTTTCAGTAGTACGCCTCAATGGCGAGACCACGTTGCT
>P_2185
TTGCTTTGAAACGATGGCCACCCCAGCAAACTCTGATGCGA
>P_2186
ATCCGACATTTGCTTGCTGGCTCGCTCCTTAAAATCAAAGT
>P_2187
GTAGCCATGAACCAAAAAATCGGTGCAGTTTCTTCGCAAGC
>P_2188
AGCTTTACGTTTGTTTTCGGCGGCCTTCTTTTCTAAGTTTG
>P_2189
CTTGACTTCGACAATGGAGCCAGCGTCGAGGAGTTTATCAA
>P_2190
AACACTACAACCACGAGTACCGGCAGGAGACCGAAAGGAAG
>P_2191
TCGATAACCCGGTTGATATCCGGTTCTGAGCTTGTAGCTTG
>P_2192
AGAGCCTTGATGAAGGACATCGCGATGTCTTAGTCTCTGCT
>P_2193
GCCGCCTGTGCGATGAAAGGCAGCGTTTAGGCCTTAAGAGG
>P_2194
ATTGCGGCGGAGGCCGGATACGTCGTCAGGGTTCCCGAACT
>P_2195
ACGACTTTTTTTCGATTACACGTTGGTGGGTATTGGGCATC
>P_2196
ACCACTAGACTCATCAAACTCATCGACAAAACCGTGCGAAA
>P_2197
GTGATCTAAGAGTGTGGGATCAATCTCTATGTCTTGTGGCT
>P_2198
TATGCGTCTGGCCAGTTTCGCCCAACCAACCATCTATACAA
>P_2199
GCCTTGAAAGAATTTGGGATCAGTGATTTCGTGTAGGATTT
>P_2200
TCAATGAGTATTTGCTAGACCAGTTGCATGGTTAGTGCACT
>P_2201
AGCGTACCGGACGGCTAAATCTCGATCAAAATCTCTCTCTC
>P_2202
ATGCATTGGTGCCTCCCGGGCCTTACCGACACTTGGAATGA
>P_2203
ATCAGAAATTACACCAAACGCGCTAAAAGTATCATGCAACA
>P_2204
AGAAAGGATTTCATGAAATTCAAGAAAAATAACACAAAAAA
>P_2205
ACAGTAACATCGGATACTACCAGACGCACATTCATTTATCC
>P_2206
CGACGTACCCATCTTTACAGCCTTATCGCATCTGCAGCTCG
>P_2207
GGGTAAAAGCTTATGATATGCGGCTGTATGATGCAATAATG
>P_2208
TTTCAATTTAAATTTAATTTCGGTTCAGGTTGAAATAGACT
>P_2209
CAGATCATCAGCCATTTCGGCGGTAGGCAACAAAAAACCAT
>P_2210
TGATGTTGCGATAAAAAAAACACAACCAGAAATGCAAAAGA
>P_2211
ATTAGAAGAAGAAAAGTACTCAATCCAGAATAAAACGGTGC
>P_2212
TTGTGCAAAGGCTTCAGATGCATCCCCTCTACTTTCAGCCA
>P_2213
GAACATTTTGATTTTATTCACATGAACCATGCACACACATA
>P_2214
GCTTTGATCCTCAACAACGACTTGAGCGCTTTTCGCAACTC
>P_2215
AACCACACAAGCAGAGAACGCATGTCCATCTCGCTCTTCAT
>P_2216
GAAAGCAGTGGTATGTACTCCAGGGACATCCAAATCTTCCT
>P_2217
AAAGACATAAATTCGCCACCCAGTTATCAGAGGACACAATT
>P_2218
AGCCTCAGCTGCGGTAACTACCCAATTATCATTTTGTGTCC
>P_2219
TGAGAATCAGTCAAAGTCATCGCGACAATGCTATAGATTCA
>P_2220
AAATCTTGAGTTCAAACTTTCTTTAATTTTCGTCAATCGTT
>P_2221
GATTTCAAAGTGATAGAATCCTACGTTATATATAATCTTTT
>P_2222
GAGTCCTGCAAGGGGAAAATCGTGGGTTAATGGCAGAAACT
>P_2223
TGACCAATAGACCAAGCAATCGGCCGCTTGGTCTATTGTCC
>P_2224
CATTAATGAGTGTCGATCAACACGGATGTCATGGTATGACT
>P_2225
TGAAGGCTGAAACGATAACTCGGCCTACTCAAAACCATGGA
>P_2226
TTCAGCTTCTTTTTCTGTCTCTCCATTGATGTCTTCAGCTT
>P_2227
TGAAAAGCAATATAGAAAAGCAATAGAAAGAGAGATAGATT
>P_2228
ACAACCGGAGTCTGTTAAATCAGGATCAGATAGTGATGATC
>P_2229
GCTTGGGAAACAAACTCCGGCGATAGAACAATTGGGACATC
>P_2230
CACTTTACTAAAGGAAACACCGGTTTCTTCCACCGCACGTT
>P_2231
CCGTCTCATCTAAATCCATCCTGCAATATTAATCCGTCCCC
>P_2232
GAATATCAATAATGAAAAAGCAAGAAAAGGAGATTGTGATG
>P_2233
GTAAAACTATTTTTCAAAGTCATTGCAAGTCGTTTTAAGAC
>P_2234
TTTAAAATCTCTTGTAAAATCTTGTTTAAAACGTCTGTTTA
>P_2235
CTTTTCCACCTCAGCAACTCCAATGGCGAGAGAAATCTAAT
>P_2236
TAAGGGTAATTCTAAATATTCAGTTCTGATCCGGATCGGAT
>P_2237
TCCATAATCTCCAAAGCACCCAAGGCCAAGACCTCTTTACC
>P_2238
TGCTTTTTTCTGAAAAGTCCCAGTAGAGCCTGTCTCAAAGA
>P_2239
TCGACGTAAATAATTGACCACGTGAATTAATATATCCATAA
>P_2240
AAAGTTTATGCTTTAAATCACGGCAAATGGCAAAGTCATTA
>P_2241
TTGTTAGTGCATCCAAGTCGCGAGTTTGCTCTAGAACACTA
>P_2242
GATTGCAAGCGCCCTCAAAGCTGCAATGACAAACTCCTATT
>P_2243
GTTTCAGGCTGAGATATTGGCGCGCTACAAACCATTGATCA
>P_2244
ATAAAAAGTTTTCATATATTCGATGTTTTTTAAATCAAGAA
>P_2245
TCATATCATTTACGTGTAGTCCCGCTAAAGCATTTGTGAAC
>P_2246
GCAATCTGAGCAAAGAACAACTTCACTAGTTCATTGCTATG
>P_2247
GATATTCAAACATGGATGATCGGCGCTGTGCAAGAAGAACG
>P_2248
TGAAATTTTAATGTTACATGCTATTTTGAAAAATTATACGG
>P_2249
ATGATGCTTCAGATATATGGCGTGATCTCAATAGTCGATTC
>P_2250
CCGAAGCACCTCCAAGATCTCGTGCTCTGTTTCCTCTAACA
>P_2251
CGGCGAAGAGTAAGAGCAAACCTGAGGGAAATACTGAGGAA
>P_2252
GCGACGATGGAGAGAAACGTCGAGAAGATGCTGAAGAGAGT
>P_2253
TTTAGTATAATTAATCGAAACATGGTCAACTAACAAACGCT
>P_2254
TCGATACAAATTTCTAATTTCAAGGGGGTCAACAGAGAAGA
>P_2255
CAGATTCAAAGATTACCTTTCGGTAGTTGAGTCGAGAGAGT
>P_2256
ATGAAAAGATATGGTTACCTCTCTCTCCAGTTGCTGAGGGC
>P_2257
TAAGAAGCAAGTTCGGCCCTCAGCAACTGGAGAGAGAGGTA
>P_2258
TACCACAAAGGTTGTTTGCACTCGATCACTACCCTAGCAAG
>P_2259
TTACCTCAATCATCAAATCACTCGAATATGTAGTAATGATT
>P_2260
CTCTAAACTTTGCCTAAGATCTTTACCGGTTGATATAACGA
>P_2261
ATTGCCAATTTCAGACACCTCGAGAAGAGTGCATGAGAGAG
>P_2262
CATGAGAAAAAATACAATTGCGGACTCGAGCTTTTTTAGCT
>P_2263
CTACATAAGTCGTAACATGTCCCTTTGGAACTAAGCCTAAA
>P_2264
TGATTCCGAAATTCATGTGTCAAGGAGGTGATTTCACAGCC
>P_2265
CGGTAATACTCTCTGGCCTGCCCGATTAGTCCTGCAAGCTG
>P_2266
TTGCTTTAGCTACAAAGTTGCGTGAAGAGGAAGTTGCCGTT
>P_2267
AAACTAGTCTACCCATAAGACCCGACTAAAGACAAAAGAGA
>P_2268
AATGATATCATGGGAAGTGGCAGCAAATGTGACTTTATCAA
>P_2269
AGATCTTTGGGTTGTAGTTGCAGCTGTAGTTGTATCAATTC
>P_2270
CAAACAGATAAATACACACACAATAAAAAGATAGTAGGTGT
>P_2271
AATATGTAATGATGATTTTGCATTAATTGTGACAAGAGTCA
>P_2272
TTTCTCCTAAATTTATGATGCAGTTGGGTAATGGATAATCT
>P_2273
GAGCGGCTCCCTCGTCTGCTCGTGAACTTTAGCTAATCCTT
>P_2274
CTTGGTTCATTGGCAACGATCGGTGTATCCAGCTCCTTTTA
>P_2275
GCAAAAAAGTTTGGAAAAGACAGGGACGACGACGAAGAAGA
>P_2276
AGACCCTGACGAAGAAGTGTCGCTCGAAGCATGTGAATTTT
>P_2277
TTTATGAATTCCATAAAAAGCCCTGTTGATAAAAGCTTGCA
>P_2278
TAAACTTGGAGAGGCTAGCGCAAGAGTGAAGAATAGTCTTG
>P_2279
AGTTTTTTTCTTAGTTTTGACTACAACAAAAAAAATAGTTA
>P_2280
CAGATATTCTCACCAAACCGCTGCATACTCGAATCTTTTAT
>P_2281
AATTGTTTCAGATGCAGATGCAGCAGGAGTATGAGATGCAG
>P_2282
CATCAAATTATTCCAGATTCCTTCAGCAGTAGACATGAACA
>P_2283
GCCCAACCTTCTTGATTTTTCGGGAGGGCCATCGCATTATT
>P_2284
ATTTTTCGGGAGGGCCATCGCATTATTCCATGTTGCCTGCA
>P_2285
TTTGGGAGATCGACACTTTGCGCCATCATTACTGTCCACCA
>P_2286
CACGAAACTCATCATTTATACGGTGTTCAAGAATCCATATT
>P_2287
TCTTGTGTCAAAGCTTTGTTCACAATCTCTCTCTCTCTCTC
>P_2288
CCATTATCGGGCTTGGACCACGATATCGACCACAGCCGCTT
>P_2289
AGCTACCCTTGTGTTTCTCACGGTTCTTAATCACACCAACA
>P_2290
CCAAGGATTCATAGGGTTCTCGGGTTCGCCACTTATTACTA
>P_2291
GTTGTGCACACTCATCATCTCGACCATCTACTCAATGACCA
>P_2292
GGGATTCGGGTCTATTTTATCGGTAACTTAGCGCTTCTAAA
>P_2293
CTAAGATCTTATGACTAGCGCGGTCTGACCCTACTACTCAA
>P_2294
TTGAGAGAAACTCTTTACCGCGATGACTCATCTCCATAACA
>P_2295
GGCAAATGATCTCGACAGAACCCGATAATCTCCTCGGGTTT
>P_2296
GGCACTGTTTATGCAAGAAACAGTGATGTTAGACTAAGAAT
>P_2297
TATCGAATTTTGTGGTAACTCGAGCTCTTTGTTTTCCAAGA
>P_2298
AACCCAGATCGAAAAAATTGCCCTAACCTCTTTCGTACAAT
>P_2299
GAGTGTTAAAACTTAAAAATCATGCATAGTTTCAAAATTGA
>P_2300
TAACTTCATATATCACAAGACAGTGACGTCAACCAGACAGC
>P_2301
TAGTATTTTGCATTGTTACACGAGAAACTTATTTAAAATCA
>P_2302
GTCGCGACTACCACCTCCGCCGCTGCCATTGACGGAGCCAA
>P_2303
GAGTTTAACTCTCTCTCGTGCGTCAAAAACTTGCCTTTTGA
>P_2304
CAGCCAGATTTCTCCAAATACGGTCTCGTGGTAAGTAAATT
>P_2305
AACAACTTAGCCAGCGAACTCGAGGTGATACTTTTTTTCTG
>P_2306
GAATGTTGGTCTGAACGAGTCGGCTATACAGCTGGAAAAGG
>P_2307
TGTAACTTATAAAAACAGCTCAAGAATTCTTATTTAAATAA
>P_2308
ATTTAGTTTAGTCAGAATATCGTTGGAAATTATTGACGAAT
>P_2309
AGTTGTTGTGGTGACAAAAGCGAGAAGAGTAAGAAGAGAGA
>P_2310
CTCAAGTTTTTTTATGGTGGCGTGGTGAAGATAACCAGATG
>P_2311
TTGTTCAGGAGCGTTATAACCGGCAGGAGGAGGAAATGTTT
>P_2312
GTTCCCAGCATGCTCCATCGCGGCAAAGAAGCACATTGATC
>P_2313
AATTTTTCAGTAATTCTGTACTAGTCGTTAGTAGTACATGA
>P_2314
CAAGTGACCAAGTCGAAATCCAGTTTTATTTATTTGGACAA
>P_2315
AGTTTGTAACCAATATGGAGCAGTGGGCGATTACAAATCTT
>P_2316
ATCTACAACCTAATAAAAAACAATAACAATTATTTAATTAT
>P_2317
AAGACATTTGCACTACCCCGCGTGGTCGACGATTCGACGCT
>P_2318
TATATAAAGTGTTAGGGTCACTCCACCTATTACCAATTGAT
>P_2319
AAAAACACTTACCTTAAACACGGCAAATCAGATTTTTTATA
>P_2320
GTTTTATTCCCAAAATTGCCCAGAAACGACGTCGTTTTCTT
>P_2321
CCTGCAATGCAATTGCACATCGATAGAATCTCCGGCTTGGA
>P_2322
TGATAACAAGACCGAGATTCCATGATTTGGCTTTACAAGTG
>P_2323
TAGCTAATAGTAAAATGACCCACCAATAGCTTTTTTTTTTG
>P_2324
AATGAAGATCAGAATTGAGTCTGTACTTGCAACTTCTGTGA
>P_2325
TGTTCTAGGATCGACACTCACGGTAAAACCTATGAAGTTAT
>P_2326
GCTCTTCATTTCACGGAACACCCGGTTCACAAACTTATCCA
>P_2327
ACAAACAGTTGCCACTTTTACGGTGGAAAAGATTTGCATTG
>P_2328
GGCGATTTGAACAATAATAGCTCGGACAGCGAGGATACACA
>P_2329
CTAAAATTCAACAGATTACACGGTTTCAACCCATAAACATA
>P_2330
GGTCTGGGTTAAGGTTTAGTCGGTCGGGTTTAAAACTAGGG
>P_2331
TGTTGTAACAGTCTGGAGAACGTGTTCGAAGAGCATATGAA
>P_2332
ATCTTTCCAAATAGGTTTTGCACCAGCAAAAACCTCTTTTG
>P_2333
ATAAAGTACTAAAAAAAAATCACTAGCATTGTCTTTATGAA
>P_2334
CTCCGGGAAGCCACGTGTCTCCCGGGTGATCAAAGCTTTGC
>P_2335
ACTCTGAGTTTTTAAGATGTCTCTCTCGACAAACCAGATTT
>P_2336
TTTGCAGGCATTAAAAAAAGCGGCAGATAAGCATCTCGCTA
>P_2337
TACAAACCAATAAAATTGGACTCTTAACAAAATTTTGAGAG
>P_2338
CGTTGCTGCTGTCTCATCGCCTGCATTGTTATTGATCCGTA
>P_2339
GGACCAAATAAGCATTTTTCCCTAAACTAACAAAGCAGCAT
>P_2340
CTATAGTTAGCCATATCTATCCATAAATATCTTTTTAGAAT
>P_2341
TAGGTCGTGGTTTATTTTTGCGGGAACCAAAACTTTTGGGA
>P_2342
CTTATTTTTGTAGCATGCGTCGTTGTTGTCTTCATTGTCAC
>P_2343
CTTGTATCACATGTCTCTAACTACCACGAAAAACTTTGTGT
>P_2344
TGCAACTATTTTTTTTGTAGCCGGGTTGGTCTCGACTAGTT
>P_2345
GAAAAGGACATTGATGCGGACGAGAAGAAGAAAGTTAAAAA
>P_2346
TATACCGGCCGATTAGAAGTCTTCAACGAAAATTTTCCTGC
>P_2347
TCCAACTCTCCCATGAAGCGCACGAAACACTCAGAGATTGC
>P_2348
TTTCTGAAGATCATGTTTCGCCTCGACGAAATGTTAGGATG
>P_2349
TGATGAATATTTTCGATTTGCATTTCTAAATCTATCGATCC
>P_2350
CCTAATGCTGTCATCCGTGGCAAGAAGGTATGTTTAGGATT
>P_2351
GGCATTTACGGACGATTTCGCCTTCGAGAGCGCGACGTTCC
>P_2352
GAAAATCCTCCATCAACTACCGGTAGCTAGCTAGAAGCTTA
>P_2353
ACTTCCTCGGATCACGACGGCGAGCTTTTTCTCCGGGATGA
>P_2354
GAGCAAAGGTGGAGCAGGAGCCCGAGCAAGCATCACTAAAG
>P_2355
CAAACGCGCAAGTAAAATCGCGTTTTCGGACTATTTTGTCT
>P_2356
AATACGCTTTTCAGGACTTCCGGTTGCGTAATATTGCAGAA
>P_2357
ATGCACATACCTTATGTGGCCACGAGTAAGAGAGCCTCTAT
>P_2358
TTACAATCATTATGATTCTGCGGGACTGCTAAATTACATTC
>P_2359
AAGAGTTCAAGCAAAGAGCGCCCCAAGACTGCAATCATATT
>P_2360
ATATTTCCCCCTTGAATTTGCGTCTGCAACAGCTCATCCAT
>P_2361
TAACCAATATGCCAAATTTGCGTCGTTATCTTCATCCTAAA
>P_2362
AGGAACGCTTGATTGGGATGCGCGGTTGAAGATTGCACTTG
>P_2363
AGTGCCAAGAGGGTTTTGGGCGAGGGCGGATTTGGTCGTGT
>P_2364
ATAACTTCCTAAGCCAAACGCAGGTACATTTCCCCTGTCTA
>P_2365
GCCACAGGGAGACTCTTACACCCGAAGATCGGCATTTGACT
>P_2366
ATGGACATCATTAAATTACACGGTGGAACACCCGCCAATTT
>P_2367
GGGAAAAAAAAAACAAAAATCAGGAAAGGAGAAAGAGAAGA
>P_2368
TCAGGCGGATGAAAAAAACACGGGAATCTCTGTCTCGAACA
>P_2369
AAACATCAATCAAACAACAACCGTAGTGTTCAAATTGGGTA
>P_2370
TTTTTTACACTTTTATTAAACGCTCAGGGTTTAAATACTTA
>P_2371
ATCGTAGACCACAAATTACGCGTTACTTGAGAGGCAATCAT
>P_2372
TACATTTTGTTATTTTTTTGCTACTAGTACTCTTTGTAACT
>P_2373
GGAAACTCCCGAGATTTCCACCGGAAAAATGATGCTCCTAG
>P_2374
AAACCCGAACTCTTCTTCGGCTGTACTCAGCAGAGCTTGAA
>P_2375
TATCATCTTACTATTATTCGCAGTTTCTTGTCTATGCATGC
>P_2376
TTAAATTTGGTAAAAAAATCCGTAAAAAATGTATATTTATG
>P_2377
GACCAAAACAAGTTAAAATGCAGTGTTTGGTTCTATTAAAC
>P_2378
TTCCAGCGAAATACAATAAACTGTCTCATTTAAATTTTGAT
>P_2379
TTTTTCAGAATTTTTCTGGTCGGTTTCACTTTAACACTTTG
>P_2380
CAGTTCATCTACTCTGGGCGCATAGTTAAAGAATAGATAAC
>P_2381
GTCTGTCACCAGTTGTACTCCGCTAACAGGTAATTATGTCC
>P_2382
ACAAGTCAATTTTAAATACCCAATAACAGTAGAAGCCAGCT
>P_2383
GTTTTCTTCACAGAGGTGGTCAGCAGAAGTTTCCATTGAGT
>P_2384
AGGTAAGCACTGTTCCAGCTCGGTTCACAGAATCTGTCAAT
>P_2385
CTGCAAGCTGATCCATCGCTCTCCAATGTGTTATGGGAGTC
>P_2386
TGTGTGAGCGTTGACAAACTCGACGTCGGTCAAGTTTGCAA
>P_2387
CCCAAACATGCAAGACCACTCGCCAATTTCAGTCTCCTCCC
>P_2388
ACAAGTGCTTCTGACTTAAACCCGCGCAAACCAGCTCCTTT
>P_2389
AATATGAACAACAACATTCTCGTGACGCTCTCTCAAAGTTG
>P_2390
CATGAGAGATTCGGACTATCCAGCCCTTCGATAAAAAGTCA
>P_2391
GGAATTTGTGCAAGTGTGGTCTCTGGTGGTGGTGGGCATTC
>P_2392
AAAAAATAATCTACACAAAACTGTAACACTAAATTTAAGAT
>P_2393
CCCTTTTAGCAACATTTTGCCCCCATTAAATATTTCTTCTG
>P_2394
CGCGCAAATCCACGCGCCGTCGGAAACGGTGGCGATTTCAC
>P_2395
GATTGTTCGTCTTGTTTGGGCGGTTGTAGAAATAGATTTGG
>P_2396
TAAAGGTTTCATTAAAAAACCAAGAACAGCAAATGGAGCCA
>P_2397
TAGGTCAAGTTATGCGAACGCGGTTTTCAAATCATTTACTG
>P_2398
AGAAATCTAAGTCAAAATACCGGGAAGGTCTATGCAAGCTT
>P_2399
TAAACGGATATGCGATTCGTCAGCCAAATTCATATAACAAT
>P_2400
TCATTGAAAACAGAATGTGTCGGTTTTGAGTATCATGGGTT
>P_2401
CGATGATTTGGCTCTTCTCTCCCGATTTCATGTTCGATACA
>P_2402
TTCCACCATTAATACATTGGCGGATGCGTTGTATAAGGTCT
>P_2403
TATCTCCCTGGCCTTGTCCACGGCAATCTGATGCAACTGCG
>P_2404
ACAAGAATCCGTCGAAATCGCGGTTTGACTTCCCGGAGAAT
>P_2405
TATTAATGTTGCTTCAAAACCAGTTCCGTTAAGCCATCATA
>P_2406
AAGATCTTTTATGGGACTTTCGGAAATGATAAAGGAGAATG
>P_2407
CAGTTGGCTGTCTCCAAAGCCGATATATATGTTTCCCGCAC
>P_2408
TGAGGTAACTCTCCATTTCTCCTTCCCAACTTCAATGATAG
>P_2409
TTTAGGCTTTGTTTGAGAATCTTTACAGACATTTGGTTAGA
>P_2410
ACAATTCCGGAAGGAAGAAACGCGATTGGTCAAGAAGGCGG
>P_2411
AGTAGCTGCTGAAGTGGTTGCAGCAAGAGGCCCTGATCTAA
>P_2412
TCATTTGGATGAAAAACAAACAAGGTCTGAGTCTGATTTCA
>P_2413
GTTTCTCTGAAGGGGACGCCCATGTTCGTGGTCCTTGGTTT
>P_2414
GGGAGAAGCCTACCATGTAACACGATAAGAAGGATACCTCA
>P_2415
CATGTCCATATGGGCAAGCCCATGTATAACCCATTTTATTA
>P_2416
TAAAAAATTACCGGTAGAACCGGTGACCTCTCTAACCATCA
>P_2417
TTTGATGTTTCTCCTCCTCTCGTGCTCCATCGTTTTGTTTC
>P_2418
AGTCTCATGCTTATTGCTCTCAGCCTCCACAGAGTTAAGCT
>P_2419
TGTAGTTTTCCATTGCAAGACGCGAGCAGTGTAACCTGAAA
>P_2420
GCTTTCCCCTGTCTATATCCCGTTGTTTTCCTTCTCCTGTA
>P_2421
CATTGTCATTAATAACTCTACGGTACCGGAAAATCTTTACC
>P_2422
GAAAGTTGCTAATCATCCAACGCTGGTAATCTTCGACTTCC
>P_2423
CGCGGTTCTTGCGCAACGCGCCTGAAGAGCTCCACTGCCGC
>P_2424
CAAAACTCGGCATAAGAACTCGGTTCCATCTATCTTTCGCC
>P_2425
GTGCTATTTCGCCAACACCACGGCGAGATATAGAGAACCAT
>P_2426
TCAGAATCGACGACAACAATCACGGTTAATCAGAAAATGAG
>P_2427
GTTCTAAAAACTTCTAGTTTCGCGCGAATTCCATTCTGCAA
>P_2428
TTAGTTTTCTTAATGATTTTCAGGGATGGTTGCAACTGTAA
>P_2429
AAAAAAAACAAAAAAAAACGCCGTGTGTTTTATGTAATGTG
>P_2430
TTTTCTTCTCTTGATTTACACTATTTTGTTGATTTAAAGTC
>P_2431
TGATAAGGATGCTCTTAGAGCATGTACCATGGTTGGGACTA
>P_2432
AAGCGCCCATGTCAAAAGCTCGTCACCGCAGAAATCTCCTT
>P_2433
CGATTGGACTCGGTGTTTCGCGCGCTGTGTTTCCAGAAGAT
>P_2434
TTAAATCACATTTCTCCATGCAGTGGTGATACAGATTCGGT
>P_2435
AAAGAAAAGAAAGTGAAATCCACTAACATTACTTTTTTGAA
>P_2436
TCAAAAAGTAGATGAAATTGCGGCGAAAGAAACAACGGGAA
>P_2437
ATCGCTTGTTCTGTCTAAGCCGGCAGCCAGAGATAAACTTG
>P_2438
GAAACACGGTGAGACATGAGCGGGAATGTTCGAATGCCTTT
>P_2439
AACAAAATAACATTTATCCGCGTGAATGCCACTATTCTTCT
>P_2440
TTGAAGGAGAAATTCAAGTGCTTGAGAGTCGAAGACTGTTG
>P_2441
ATCGGCGAAGAAATCTCCGGCGATGGTGACGGTTACCGATT
>P_2442
TGGCTGATCTCAGCAAAAACCGGTTTCAAGGTCATATCTCA
>P_2443
ACGTGTAGTTACTATTCTTACAAGGTCTACCTCAAATTAGC
>P_2444
GATCGCTCCTGCTTTGATCGCCGGAAACTCCCTTGTCCTCA
>P_2445
CCCTGACCCAGCTGCAAAGGCGGCTGCTGCAACTGTTCTGG
>P_2446
CCAACGAATCCCAGATCAGGCGGCAAGTAGGCGAATCCTTA
>P_2447
CAAAAGCAGCCACGAAATTACGGCGGTAGGTTTATGGTTTC
>P_2448
TGTCAAGAACACATTCGGAGCTTGCTCGGCCCAAACGATCC
>P_2449
CGAAACACGCTTTGACCAACCGAGAGTGAGTAATGGCGTAC
>P_2450
TCTTTGCTACTTAGTACTTACATGGTTGTTGTTTCAGGTCA
>P_2451
TGATTTTCGACAAGAGACCACCGCATTTAATGCATGGATCG
>P_2452
ACATGTTTTATATCAATACTCAGTACATGTTTCATCAAAAA
>P_2453
GCTATCTACATACAAATTTCCTGTTTCTATTTTTTTGGGTA
>P_2454
TTATATAATAAGATATGTTTCCATAATAATATTTTTTTCTA
>P_2455
TCTGAAAATTCTTGTTTTCTCGTAACCACATCCGGTTTATG
>P_2456
TAAAATTGAATAACAAGAAGCACTTTCTTCCTCTGCAGATC
>P_2457
CCGATGGTTGCAGTTGCCCGCGGAAAAAACGAAACTCTCCT
>P_2458
TGCCACGGATCAAGATATCTCTGTGGAGCTTCTTAAGATGA
>P_2459
GATAACGCACCCGTGTTTTGCGGCTCTTGGTCTAATTTCTT
>P_2460
CTACCATTGCTAGCGAAGTTCGGTAAATTCCATATAACTCC
>P_2461
GTTGTTGTAAGTTTCTCTAGCATAATTGATAATTCCTATTA
>P_2462
TTCTTCACTCCATCCTTCCCCTCGAACTCTCGATTGTTCTG
>P_2463
GACTACATTACTGAAGACACCAGTGATACTGATTATTTGGT
>P_2464
GCCATCACTTTGTTATAACTCGGCCAAACCCTGAAATTGCT
>P_2465
TGAAATTGCTTTTCTTGAGCCAACAGTTGCGAAGATCAAGT
>P_2466
CTGTAGGCCTTGCCAACCTGCGCCAGCACTTTCTCGATCTT
>P_2467
TGGATAAGTCTTCATGGCTTCGTCGTCGAAAACTCTTTTGG
>P_2468
GCAGAAACTGTGCGAATGAACGGTAAGCTTCTCTTTTGCAT
>P_2469
CGTTTGAAAAATAAATAAACCGTTAAAGAGAGAAACAAGCA
>P_2470
ACCACCATATGTATACAGCTCCCCACCTCCACCGTACTACT
>P_2471
GGTAGACTACAAGTCTCCACCACCACCGTACGTCTACAGTT
>P_2472
TTGGTTGAACAAAGCAGATGCAAGGTTGAACACTCTACGCG
>P_2473
GAGAAATCCGAAGCGTGTTTCCCGCTTGCTCTTTTGTGGAA
>P_2474
AGACAAATGAGCAAGAACAACAAGAGCAGTCTTAGTACTAC
>P_2475
GACTCAACTTTATAAAATTGCGAGTTTCTTAAAAATGAGTT
>P_2476
AGCTATGTGCTTTCTCAGACCGGGCAAAAGGTCTTCCTGCC
>P_2477
TTTAGAACTGCTGAAAGTTCCTCGAGTGGAGACTAAGCTAA
>P_2478
GTAAGCTTTAACCAATGATACGGTTTCAAGTTGGCCTTTCT
>P_2479
TGGTTCTATTGTTGCTTCTTCTACAGCGATGTTACTAGCTC
>P_2480
TTTCCTATGTTGAAAATTTTCAGTTCTTATAACAAAAGACT
>P_2481
GTATTTTGGCACTGCGCAAGCTCGAGCAGTTATCAGAGAAC
>P_2482
GTACAGTTGCAGATTAAAATCGGTTCTTAAAATTATTTAAT
>P_2483
AAACGAATAGATATGAAACGCTTGACCGCTTTCGCATAGAA
>P_2484
TACAACAAGGGAAGGAAACGCTATAGAGAGATTACTTACTG
>P_2485
TGTCACAACTCCCAAAAACACGTGATCACTATGTTATCACT
>P_2486
GGATGGATCTGGATAATGTGCAGCAATGGAATAGAGGAAAC
>P_2487
CATCCTCAAAGAAAATTTTGCATGAATTAAAGACCAGTTTG
>P_2488
TTTTGCATAGAGGATAAGATCACGAATTCCCTTTGGATATA
>P_2489
GAATTTCATCCCTGAAGAAGCCCGTTCAGTGCCAAAAAATC
>P_2490
AATGTTGCCAACTTCTTTGTCCCGGTAAGGTGTCAGGTGGA
>P_2491
CCCCGAGAAGGAGTTCTCGGCTGCATCGGTTTCCATGACTG
>P_2492
TCTGGTGTTGTTTTCGAAATCGGTGATAACTCTTCTGAGAC
>P_2493
CAAGAAAATGTAACTGACTACGTACCTGTAACAGATTTATG
>P_2494
TGCAAGTAAAAAAAAAAAAACGTGGGTAACGGAATAATAAT
>P_2495
TATCCAAATCTCAATGGAAGCAGGAAAAAAAAAATCAAGAT
>P_2496
AACATTGTCAATGAAATAGTCGTTGCCTCGTTGGGGTTTAG
>P_2497
TTCCCTAACTTAGGATTCACCAGCAACAGAAAATAATAAAT
>P_2498
TGGGGTGGCAGCAGCTACGGCGTTAACGTGGATTTATAAGT
>P_2499
TCTTCCGTCAACCTTAACAGCGTTAACGACTACCCACACTC
>P_2500
CAATTGGACGATCACAAAGACGAGGTTGGCTAAATATAAGA
>P_2501
CGAAAAAACATCACCCCGTGCTGTAGGGATTAAACATATTC
>P_2502
GAGGTTTGTATTAACAAATGCAGTAAAAATATTGGTAGAAA
>P_2503
AACCATGAGCCCGGCGTACTCGCCAGCAGCACCGGCATTAG
>P_2504
ACCACCACCGGAACCTCTGCCACCACCGTCGCTGGAACTCA
>P_2505
GGTTACAAAGCAAAGCAACCCGGTTCCTCCATCAACCCCTA
>P_2506
CTAACCCAGACGTGGAAGGTCGACGCCAGATTTTGGAGTCT
>P_2507
ACCGATGACAGGTTTCGAGTCATGAAAGGGAATTGAGCAGT
>P_2508
TTCGTTAGGGATAAATTTTGCTTCAATTATTATGGGACCGA
>P_2509
GCACATTTATGTTTGAAATACCGGACTGACTCTGAGGGTCT
>P_2510
GCAGTCTTCAACTGAAAATCCCTTGCCATTTTCCTTCTCTA
>P_2511
AGCGAAATTTCAATAAAATCCTAAACCATAGATAGGTTCAA
>P_2512
ATTCAAGGTCCACAACATCGCGACAATTCGAAAGATCAAAC
>P_2513
GAGTGTCAAGCGAAAACTTTCATGCTCTGGCATCGGTTACA
>P_2514
CCACAAAATCAGTTTACGCTCCCGAGCCTTTTGACGTTGGA
>P_2515
CACGTTGAGAGCCAATCTCTCGAGAACCAAGGATATCATAA
>P_2516
GCCGCAAGCACTCGAAAAGGCACGTTTTGCAGCAGAACTTT
>P_2517
AGTAAATACTTTAGATGGGGCTCGATTACCGGTTCTGACAC
>P_2518
TGAAAAACCCTAGAAAAATACCTGAGAAGTTTCTTTCAGTG
>P_2519
CTCTGAAATCCAAAATCCAGCGTGAATTACCAGATTTTGAG
>P_2520
GTCTCTGTGCTTATAAAGAACGGGAAGTTTGGCTACTAGCA
>P_2521
AGCTAAAATAAAAGTAAAAACTACAATAAAAACGAACATCG
>P_2522
TGTATTTTTTTCAACTCTTGCGCTAAGTAGGACAACCAATC
>P_2523
TTGGCTAATCACAATTAATTCGGCTTCACAATCTCCACAAA
>P_2524
CGTATTACTATCGACCCAAACATGTCCTACCATCTAACCCT
>P_2525
CCAATATCCTCTCAACTGCGCGCGGAGTGCTTATGGAATAT
>P_2526
AATATGTTTTTCTTATTTTACGGTTCATATAAGAAAATAAG
>P_2527
TACTGATCATTAGGTTGCCGCGTTGGAGCCATGCATTGAGT
>P_2528
CGAATGGTTCAAGAAAAAATCGGAAACGAAAACCCAAAGGT
>P_2529
AGATGAGGATCGTGAAGATTCAGTCCTATGCCAGGTCAAGT
>P_2530
CCAACCCGAACCAGTAAACTCGGGATCTCTCTAGCCCTGTC
>P_2531
CATATCCATCGAAAAAGGAACCCGAATAACCTTGGCTAGGA
>P_2532
CAGAAATTTGTCAAATAGCTCGGCCTGTAGAAAAACGAAAG
>P_2533
CAATAGAACGAGGTGCGGCTCGATAGCTTTCAAAGAGAAAT
>P_2534
GTGCAACCCCTTTGAAAGTACGTTCTATAGATTCGTCTTTC
>P_2535
CATTACTGCGAACCTCAATGCGATCGGCCTGGTATGCAAAT
>P_2536
TATGCGACGTTTAAATTCGTCCTGATGTATACTTCAAAGTT
>P_2537
CACGATATAGGTAGAAGTTGCACGAACTAAGGCATCTGAAG
>P_2538
GAGTTACCTCAAGATCAGGGCAGCGGTAAAACAGAGGATCT
>P_2539
TGTTCTTTCTAATAAGTGGTCGAGGTGAGTAGAAGATATGA
>P_2540
GAGCAGATTAATATTCAAACCTGTGCCATCGTGGCCGTTGC
>P_2541
AACATTAGCTGCTGCGAAGGCACGACAGGTCAATGGGGAAG
>P_2542
TGTTGTGTCAAGGATCACGACCCGCCCGTCAACCAACTGTG
>P_2543
TACTATTTCTTCGGCGATCTCGGTAAACATTTTTCATCGAT
>P_2544
TTCAACTAACCTTCCGAATTCGACACTTTTATGAATAAGAT
>P_2545
CTCCGAATTCAACAATTACTCGGTGGTTTAGTTTCTAAAGA
>P_2546
GCGGGGTTAGTAGAAGAAGGCGAAAAATATTTCGATATAAT
>P_2547
TTCTTAAAATATGGATGGTTCAAAACAAATTCTCACTAATT
>P_2548
AATCAAAGAATCAAGAAATACACGAACTATTATTGCAGCTA
>P_2549
CACAAGAGATACTGTGTCCACAGCAGCACATCTTTCCTGCA
>P_2550
GACATAGATTTAGCTCTTAACGCCTTCAAACAACCAATGTG
>P_2551
CTTATGAAGCGATTATGAACCCTAAATCTCACATTCTAATC
>P_2552
AATCGAAATGACAAACCCAACATTTGATAAAAATATATGAT
>P_2553
CATTGGGTTGTAAATAAGGTCAATTCTAAGATTTATTTGTT
>P_2554
TTGTAGTTTGTACAGATGAGCGGTTGTTGTTTCAAGCATTA
>P_2555
AATAAATCTGACAAAAGTGGCAGTTTCAACTCTGAAGCGTC
>P_2556
TTGTGACTATTTATATTTTGCAGTTTTCATTATCATTTTTT
>P_2557
AAAAAGCTGATAGACGTGGGCATTGTTTGTTTGTAATAACT
>P_2558
ATTTGAAGTACCTGTATCACCGGTTTCAAGTTACAACAATG
>P_2559
GACGGTGATCCCCTGTGACGCGAGCTTGATGGCTAAGTGTA
>P_2560
GTCTTTATCTAATCTCCACTCGCTGGCAATGAAGATGAGAG
>P_2561
CCATCATTACCATGTGGTACCGTTAATTGGATATTGTTCGG
>P_2562
AAAAGCTTCAGCTGTTAAATCTACAACGGCGATTGAGGAGG
>P_2563
CCAAAAAAACAATGGAAATTCGTAAATATCAAACAAATATA
>P_2564
AACAAAAACGCATCCACACACCGTGTCAACAAAAGTACTTT
>P_2565
GAGCTCCTCTTCGGTATTCGCCTGCACAAAGAAGAAATTGC
>P_2566
TCCGTAACGGTTGTTAATGGCGTTAACCAAATCTTCAAACG
>P_2567
GTTCTGATTGTGACAGGCGGCGCGATCCTCACAGGTGGTGC
>P_2568
CAAAACAAGAGTAATGATCGCTGCAGTATTGTTTTTTTTAA
>P_2569
GTTCGCAAAGCATCTGGATTCATCTTCGTCGAAGTTAATAT
>P_2570
TGGAACTCCGGTGGGGAAGACGGAAAAATGGACTTAACCAT
>P_2571
TTCTTACATCGAGCTACACTCACGGGGAAGATAAAGAGTGT
>P_2572
GAAGACGATGAAATTCATTACATACCTTGTCAATTGATGAA
>P_2573
TTTTTTATGCATGATATACTCGGTGGTTCAAATCCCACTGC
>P_2574
ACAGAGCAACCTCTAAAATTCAGCATTGAAGTCGTTGTCGT
>P_2575
CAATTGTCAATTGTAATTTACAGCAGAAACTATTTGTAAAT
>P_2576
GTAGTGGGAATGTTAAATCGCCTGGTGAAGAAAAGTGATAT
>P_2577
TCTTGGGTCGTCACATGACGCGAGTTCTTAATTGATTCTGA
>P_2578
TTTTTTCTCGCCGTTTTCTTCACGATCTTCCTCATGTTTTG
>P_2579
ACGCTGGAGCTCCTTTCCCACGACCCATACGCGTTTCAGGA
>P_2580
AGTCAGTTATTTAAAAATTTCAAGGACATAACTGTGAATTA
>P_2581
TATTATCTTCATAAAGATGGCTGCACTTCATTTGTTTAGTG
>P_2582
CGTCCCCTTAACATATTTTGCCTTTCTTATGTATCGTTTGA
>P_2583
TTCTGGTTGGCGAGATAGGTCATGGTCTCACTTTCTAGCTC
>P_2584
GATTGAAGCTGCGGTTTTGTCGGGGTTGGAGAAGATTAGGA
>P_2585
GTCTCGAGCCAAATTTACTCCAATGTGTGCCAAAGTTGGTC
>P_2586
GAACACTTCCAAGCAAAACTCGCCGATTTTGGCCTTTCAAG
>P_2587
ATTAGTATTTTACTTAAACGCGATCCATGAGAAAACATTTA
>P_2588
GAGTATTTCGCGATATCTTTCGGTAAATGCCAAATGTATTG
>P_2589
TTCCCTTGTTAAACAAGCCGCACTTTCGATGAATGATGTGT
>P_2590
CAAAGACTAGCTCATTGTTTCGCTAACGCGCTTGAAGCTCG
>P_2591
TGAAGAGATGAACATTTTTGCGTTAAGGGCATATGATTCGA
>P_2592
TTACTTTGCAGAGGTTAACGCAACAGTGGTACTTCCAAGTG
>P_2593
GTAATTCGAAATCGAATCGACGGTTTAGATAATGCCACGTA
>P_2594
TCCAACTCTTCCAAAAGCACCTACTGCGGCATTTGATCATT
>P_2595
GTTAGGTCCCTTTGTTTTCGCAGTTTTTGCAATTATTTCTC
>P_2596
CGACACGGCGTGTTTGATCGCGATGTGATTCTCGAGGAGAT
>P_2597
GACCGTAACTCCATCAAATGCAGGAGAAGATAGGATACCCA
>P_2598
CCTTCCGCCAATTTCTCCGGCGGCTGCACGGTAACGAGCCC
>P_2599
GAAGCCATATTCGGTAACCCCGAGTTCGCCATTCTTAAAAT
>P_2600
AGAAAAGTATGGTTCAAAGTCTGTAGAGAAGAATCAACTGG
>P_2601
TTTCTTCTTTACAAATTTTGCCTGTTTAGCAAAATGGAAAA
>P_2602
TAACAGGAGATTCGATTAACCGTGGTTTGTAAAGAAACCAA
>P_2603
ATCGATGCAGATCCTAAAGGCATAAATTATCTAATCAAACC
>P_2604
ATAAGAACAATCTTCTATATCGGTGATAATAAAATAAGATA
>P_2605
TTTAAACTTTAAAAGCCATCCAAAACCAAAATTAATGAATA
>P_2606
TCAATATATATATTTTTTTTCGTCAAAACATCATTTCTATT
>P_2607
ATCTTCGTACTCTACAAACGCGATTCCTGGTTTTGCGTCGA
>P_2608
AAAATAATGCCCTTGTTTTTCGGAAACGCACAAGCATGGCA
>P_2609
TTCCTTCTGTACCGTGACCGCTGTGTATAGTTATGGAAAGG
>P_2610
CGTTTCTACGAATTCCAATTCCATCGCGGGTCTTCTGGTAC
>P_2611
GTTCTCTGTATCTATGGTTTCCCCACCAATGTCTCTGCCCT
>P_2612
TAATAATCTGTCGTCTTCAACGGTCGAATTGAATCCAAGAG
>P_2613
TGAAGAAACTGGAATACCGGCGGCAACCGTATAATGTCCTA
>P_2614
GGTCTCTACTTGTCTTTTCTCCTGATTCTGTCTCAAGATTC
>P_2615
GGTTCCTTTGTGGATCATATCGGTCAGGAGGACAAGAGAAT
>P_2616
CTGCATATGAATAATTGACCCCCGACCATATATTTACAACA
>P_2617
TATTTAACTCAATAATTTTTCGTTAATGAACTCTAATAAAT
>P_2618
AAGGTATATTTCTCCGTAAACGGTAACAAAGAATTGGTTGT
>P_2619
TTATACATAACAAAAAAAATCTTCAACAATAATATATTGAA
>P_2620
AATGCTGTTCTCATGTGGTGCATGAAAGCTGAGGAGTCGCA
>P_2621
AATGTTGATTTTCTGTAAAACATAAAGAACTCAAATAAGGA
>P_2622
GGAGAAGTCAAGGAGAGGACCGTGGACGTCAAAAGCGGGTT
>P_2623
CATTGTTACCCAAAAAAGATCATTAACACTTTTTAACTTAT
>P_2624
GTATGGTCAACTGGTTTCCTCCCTGTCAAGAGCTCTAGAAG
>P_2625
AGACTACAAGGAACCATTTACGATGCCCATGTCGCCTGTTG
>P_2626
TAGCAAAATGCTATTCTTCGCTGTGTTAGTAAACTGTCTGG
>P_2627
TCTGGATATTTTGGAGGTTGCCCGGTTGTCCGTGTCCCTGG
>P_2628
CCAGAAATGAGAATAACCTGCGTTTACAATAAGAATGTATG
>P_2629
TTCATTGAGGTTGTATAAGGCGAGGTAGCTGAGATAGAAGT
>P_2630
ATATTACAACGTGCTTCAGTCGATGTAAGCTAATCCCTCCC
>P_2631
GAACTTTGAACAAAATTGCCCGAGCTCGACAGCAACCACGC
>P_2632
TGATGTTTAGGGAGCTGAGACGGCCACGTGGTGACCCAGAA
>P_2633
GTGTCACATCTTTAGTTTTCCGGTTCATACTATCTTTTTTT
>P_2634
AGCTTAAACACGTAATTCAACGGTAAATGAAAAATCGTAAA
>P_2635
GCTTTCTTTTAACCTCTCGGCTGCACTTTCCAAGTAAGGAA
>P_2636
AGCAACAACTTCCTTGAGGTCATCAACGTTGTAAACCCGTG
>P_2637
ATCTTTCTTTCTCCGGAGGACTTTACCGATGCCATGGATAC
>P_2638
TGGGTTTTGCAATTGGACAACAACGGTGGGTCAACACTGGT
>P_2639
CATGTAGCTTCTATACCTCACGAGAGATGAAAATGTCTGGA
>P_2640
ACAAGAGCTTGGACAAAATCCATCAGCTGAATTTTAGCCCA
>P_2641
CCCTCCTCACAATCTTTCGTCGTTCGGTTGTTACTCTCAGT
>P_2642
AAGGTAGACAAATCTAAATCCTATTCCAAGATCAAGATACT
>P_2643
ACAGTCCTGTTGTCTCCACGCGAGATAAGCCTGAAGAACCT
>P_2644
AAGTCTCAGCCCGTTGTAACCGGTCAACAGTGAGACGCAGA
>P_2645
TGGTTTTTCTATTCTTCAATCCTAATTTCCCAAGTTCAACA
>P_2646
GTCCAGGACATCTCTTCTAGCAGCAGCGTTCACGGCAATCT
>P_2647
GCCGCCAAACAAGGCCATCTCGGTATAAAGATTTATACTTT
>P_2648
AGTAGCTTAGAAGGTAAAAGCAGTCTGAAGGATTCAACGAG
>P_2649
GTTAATTATTCATGTGACTTCTTGAGTATTTACTCGTTTTT
>P_2650
ACTTAGAGAGCATATTTTCACGGGAAGGTAAAATAGTACAA
>P_2651
CTGTAAACCGGAAATTCAACCGTTAAAATCAATCGAAACCG
>P_2652
TGGGATGACTCAGGTTGGTTCCCGTCCGCTCTTTACAAGAA
>P_2653
CTTAACTAGATATTGACCCGCGATACACCACAGATTGATAT
>P_2654
TGAAAAGTAGTGATGCAGAACGCGAGTTGAAGGAACTCTCC
>P_2655
GAAGAAATCGATGGGAACTGCCAGAATAACAAGAACAGTGT
>P_2656
TTAACGTTAAAATAAAAATGCGAAAAATGAAAAATCAGATC
>P_2657
CTGGCTGAAGAAGGAAAACTCGAGAAAATCCGCAAGAAATG
>P_2658
ACAACATTTTCTAAAAACGGCAGAGTTAGCAGAACACACAA
>P_2659
AGCAAAAGAACAAGTTTTTGCGGTTGACACTGAGCAGCATA
>P_2660
ATGCGTTGGACAAAGAATCGCAGCCTCTCTATAATACTCAC
>P_2661
TGAATACAGTTTATTCCATTCACGACCATCGACAAAATCAT
>P_2662
TCTTTTTGTTGAGAACTTAGCGTGAAAACGAAATATTCCTG
>P_2663
GTGGCAAGATCAAATATCGACGGGCTTTACCAATTCGCAGC
>P_2664
GTATTTGGGACGAGGAATTGCGGGAATCCAAGGACCTACAT
>P_2665
ATGCTCTGTAACAGGAAAAACGATGATAACATCACAGAGCA
>P_2666
TGAGGCGGGGGTGGTGGTGGCGGTGGAAGACCATTTGCTCC
>P_2667
AGACAGGACTCACGAAACGCCGAGGTTAAGAATATCTTCAA
>P_2668
CATATCAATAAAATGTGTTGCAATTCAGAACATAATACAAA
>P_2669
GGAGAAACGAGAAAACAAAACGCCAACATGTTTCACAGATT
>P_2670
AACTTGAACTTTCAGATTTCCTATCTCGAGAAATCGACCTT
>P_2671
TTCGAATTGAGAGGTCCGCTCGATAATTTTCTGAAAGTCAG
>P_2672
TTATCATCATTTTTTGTTCACAGTATCGTGCTAGCTTCCCT
>P_2673
AAAATGTGAATGATGCGATGCAGGAAATCACGAGACCCGTG
>P_2674
TGTTCTGAAGGCTACTGCATCTCGGTTATGTGGGCCACTGT
>P_2675
GTCACATGGACCATGAAAACCAGTGTTAACAAAATATACAC
>P_2676
CGAGTCGCCTACCTCAATGTCGGGATCTACCCTTTCACTTC
>P_2677
CTCGAGGAAGAAAACTCCGGCGGTGAAGAAGAAGCATAATC
>P_2678
TGAGTACTTTGAACAAAATACGAGAAGAGAGAATACAGCTT
>P_2679
GATGTACATCACCAATTGTTCGATAGTTATCTTTTTATTAC
>P_2680
GTGATAGTTTGTATTACGACCACGACCAGGGATTCTTTGCA
>P_2681
AGAGGATTGCCTAAGAAAGTCGTTGATGCTCTCAAAAGCAC
>P_2682
TATATGAAAATCTCATTTTCCATGGTTTCGATATTTTAGAT
>P_2683
CCCGATTCAGAAACAAAAACCTTGAATTCGAAAATCGCCCA
>P_2684
AGAACTTTGAAGACTCGACTCGGCCTTAAAAATCCCAGCAA
>P_2685
TGACATTTTGACCACTAGCGCGTGAGCCTGCCTCCCAACTG
>P_2686
ATGTGAGCTAGGAGTTTACGCAGGAGAGAAGCTCATGGCCC
>P_2687
TTTATCAATTCGTGAAGGGACCAGAATGATACGACCGGCTC
>P_2688
CTTTGAACTCTTTGAAAGTGCTTTGGAAAAGTTTTGTCTGC
>P_2689
TCCAGGACTCCCGGCCACCGCCGCCACAGTTTTACTACTGC
>P_2690
AAATGTTGAAACCGTTGTGGCGTGAGGGTCGTCTAACTAAA
>P_2691
TGACCTTGTTTATATGAACACCTGCACATGATATTCATGCC
>P_2692
GAATGATTAAAGGGTTTTTGCTTGCTCTGTGTCTCTGTAGT
>P_2693
ATATAAGATCATAATGAACTCTTCAGCCGAGTTACATAACT
>P_2694
GGACAGAACGAAATTTCTCACCCGACCACTGGGACTACGCA
>P_2695
AATATGATGCTGATTCTTAGCGGTTTTTGTCAGATTTGATA
>P_2696
GGTTAACAAAACAAAATTGGCGGTCATCTCATGTTTTTTTT
>P_2697
TGATTAGCATAAATATTCCGCATGCCCTTGATAGCCTATAC
>P_2698
ATCAGAAAAGTTCTTCGGATCTCGATCGCCTTCTTCTTTTC
>P_2699
ACGAGCTACACCCTTGACAGCAGCACTAATCATTTGAGGTT
>P_2700
TCGCTTCCGGCAAGAAATTCCATTAGCTCACCCTCGATCTC
>P_2701
GCAGAAGACATATTATAAGACAGCATCGCTAATCTCTAACA
>P_2702
ATAGACGACATTCTTGATTTCACGGGCACATCTGCCTCTCT
>P_2703
ACAGCTAAAACAGACTAACACGTGGCCCTAATCTCGACCGT
>P_2704
CGGCGACTATGTTTGAGCTTCATGCGCGGAATTTGATTTCC
>P_2705
GATGCTGTCAATATTCCACCCTCGATATTGTCTCCCGTAAT
>P_2706
TCCATCAAATTAGCAAAATTCAGTCTGAGTACTACAGAAAC
>P_2707
GTCTTATCGCATGTAAATGCCGAGATTCATGCATGTATGGC
>P_2708
TATCACTATCGACTGCAAGGCGGTAAGATAGTTTCGTATGA
>P_2709
GGTGGAGCATTGGTCGTCGCCATTGCCAGGAAAATTATTCC
>P_2710
TTTGTGTGCCGGCCTAAACTCGGTCTTCTCTAGGTGGCTAG
>P_2711
GAGAAAAGTCTTAGGAAATCCGAGGACCATGTTGAGAACAA
>P_2712
ACACTGTTAAACAAGAAACGCGTGAGTTTACTTCAACCCAT
>P_2713
GTAGAAGAGATCAGCGTCGGCAGGATCCGAGACACGGACAA
>P_2714
TGCAAGAAGGTGGGCATTTGCAGTGTGGGCCACACTCATAG
>P_2715
GATTACATGAGCCCTCAAGTCGTTAGTCATGTAGCTCCACC
>P_2716
CCGCTCCAAGGCTTCAAACACAGCCTCAGGTTTATAACATA
>P_2717
CCCAAAATTCAGATTCTGTGCGATCGGGGACGGATGGGAAG
>P_2718
GCGCAAAGTTCTTTCATGCGCCTCATCCACGATGATAACAC
>P_2719
CTCATTAAAGGCAAGTTTCGCCGGAGCAAACCAATTCATTC
>P_2720
ACAAGACTTGTCCTGTTTGCCGGTGTGAGTTAGATCCTGGC
>P_2721
CCCTCGAATCTCATCATCGCCGCTGCCATTGGCACTCAAGA
>P_2722
ACGATAATGAAGAACTCCGACGATGACAACCGCTTAGTGCT
>P_2723
AGGCCTTGTCCAGTACGGAACGGGGATGCGATGAATCCAAC
>P_2724
GGTCAGTGTCGTTCCAGAGTCGATGATGATGTTTCCAGATG
>P_2725
ATCAGCAGATGTGAGAAAAGCAGCCGAAGGATGCATTTCTG
>P_2726
TACGATCCCAACTCTCATCCCGGGAAGAAGAACAAATCGCG
>P_2727
TATCATCAAAGAAATACAGTCCGCATCAAGGTCAAGTCATT
>P_2728
ATCAGTTCTAAGATGTTCTTCGAGGCTGAGAAATGGAGATA
>P_2729
GTCTCTTCCAACAAAACTTTCTTGGACGAACATGTCTCTGC
>P_2730
CAGATCAGAGCACTCCCGCACTTGACCGACATACTTATCTT
>P_2731
TTTGTTTCTTATCTCTATGTCGATAGATCCATAAACAATAA
>P_2732
AATAACAGGAGGAAATCATGCAGTATTACCTCGGAAGAACT
>P_2733
ATCTGTCATGACATTACCTGCAATAAACCACAGCGGCAAAA
>P_2734
CTTGAACAACCTTTTTCACACGGTTTCTATGCTCTTGCTCA
>P_2735
ACAAATCAGCTGAAGTGGAGCTTTAGCGGAGCCTTTGAGGT
>P_2736
ATATTATGATAATCTAAAAACGAGGACCATATAGTATAAAG
>P_2737
CTCTTGAAGATGGAAAGAGTCGGGGATATGGTTTTGTTCAA
>P_2738
TGCTGGGTCTTAAGATTTTGCAATGTTAGTATATTGGGTAT
>P_2739
TTTTCACTAAACGGGAAAATCAGCACATATTGAAAAATGTA
>P_2740
ACCTTAAGTCAATCACGAAACGGTATTTATCTTCTAGATAC
>P_2741
TGTCAAGAATCCTCCAACGGCAGGATGTGTAAGGATAAGCA
>P_2742
CTTGCTCTCCAGACATGTCTCGTGACTTTAAAGTGTGCCTC
>P_2743
AAATACTTGTCTCTTGAAAGCAGTGTTTTGCAAAACGAATT
>P_2744
ACTTCTGATTTTAGCCTCTCCATTGACGCTTCGTCCTACCC
>P_2745
GTCTTAAGCGTCTACTACAACCCGGACCACGAATACATGAT
>P_2746
GAGGAAGAGCCAGAAGTCAGCGGTAGTTGAGCACTTGGCTT
>P_2747
TAAGTTTACACCCTGAGATGCAGGGTTTTTTCTTTGTCTTT
>P_2748
ATATTTGTGTGAAAAAAATTCGTGGTTTCAAACAAGCAGTG
>P_2749
TTGTCCCTCTTTCACCTCTACTACACAATATAAAGCTCACA
>P_2750
GCAATTAAACTAACAAACTGCAGCAACACAACCACTAGAGG
>P_2751
GTCTGCATAACCTTCTGAGGCGGTCTGTCATCGACCCTGCT
>P_2752
ATCCAAGACGCGATTAGGATCGAGAAGGAAGCGTTGGCTGC
>P_2753
GCAAAGGTATTAGTAAAATACAAGCTCATCTATTTATGCAT
>P_2754
AGAGGAAGTTGTACAAAAACCCTTCTCGATTTTTCTTCCTC
>P_2755
ATTATATGCCTATTTTTTCACGTTAATGAGAATTTTGGGTT
>P_2756
CTGTGACTACAATATAATTGCTGTGTTTGAGTTGTGTGGAT
>P_2757
TTAATATTCAGGCTCGAAAGCGTGAAGTTTCAAAGTATCAG
>P_2758
CATGGTTCGACAGTGGAGGGCATGGTCCGCAAACTATACAG
>P_2759
CGGAAAAACTCGGAAAGAGTCCTGCGCAAGTCGCCCTTCGT
>P_2760
CTTTCGTCTGGAAGCAGTCCCTCGAGAAACATGGAAGAAAG
>P_2761
AGTTTTTTATCGATATGTTGCAGCATTATTTATGCGAAGAG
>P_2762
GAGAATTTGAAATGCAGATACGAGAAAGACATGCTTGCCTT
>P_2763
GACAAACCTGTTTCGTGGAGCGTGGTTCATGTTCAACTAGC
>P_2764
GATATCATCACAATCTTCATCGAGGGGAGGTGGTGGCATGA
>P_2765
CAAATAAAACAACAAGTCAACGGTCTCAAAAATTCGATTAC
>P_2766
ATCTTCCTTCTGCTTCTACACGTCCACATGCAATTTTGCAC
>P_2767
AGCATCGTCCTTGAAATCTTCGTGTTTAACCTGAGGCAGCT
>P_2768
ACACACGAATGACTTGGATCCACGAATCCAACTTCAAATTA
>P_2769
TACATCAACAACCAAAATCACGACAATGTCTCAATAGCAAA
>P_2770
TGCACAAGCCATAAAAAACGCAGCCATATTGCACTATAACG
>P_2771
ACTTACATTCATAAGTTTGGCATACTCCAAAAACTACGAGA
>P_2772
ATTTACATTCATCAACTTGGCAAGAGCAAAAACTGTACCCA
>P_2773
TCTCATGTCCATCCTTGATCCCTCATCCTCATCACCATCAC
>P_2774
TGCTTCTTATCTCATATACTCGGGCTCTGCGGTTTACTTAC
>P_2775
TATTTTATTTAGCGAAAACGCAAGAGTTGTTTATTACAAAG
>P_2776
GATGGGTTTCTTTTTCATGACGGTCTTTATGTTTGCTCTGG
>P_2777
ACGCGCCAAAGAAACAGAAGCAGTGATGAATAATGAAGGAG
>P_2778
TAATAACACCTACGAAGTTTCCCCATCTACACTTTGAACCT
>P_2779
TGTATACAAAAAAAAAAAAACGAAAAAAATATATAGCGGTC
>P_2780
AAAAGTTCTTGCCGGATAAGCTCAACGACGTGGTGGTGGCT
>P_2781
TTCGGATTTGAGGAAGGAGGCGTAACTAGGGTTTAGGGAAG
>P_2782
TATTTAAGTCTATGTCGATGCGTACCTAAGCTAAGCTCCAT
>P_2783
CTTGGACTCTTTCCCAGTGGCACTACTGGAGAATCCTGCAG
>P_2784
TATATCAGATCTTTTTCCCTCGTGAACCAGACCTTGATATG
>P_2785
TTTGGTGGTGTCTTTCGTGGCGTGATTCAGAACCCTCAAGA
>P_2786
CCATTTTCTTTTTCGAATATCGAGAAAATTGGATTCCAGAG
>P_2787
CTATCTATGGATGGTGTCCTCGGCCTTAGAATACGTTAGAA
>P_2788
GAATTATCGCATTGAGGACTCGATTTTTCAACTTATTCAAA
>P_2789
TTTTTGGCATTTCTCAAAACCAGTTTCGATCATTCCTTTGT
>P_2790
TGCGAGGCATGAATAAATTTCGGTCTTTTAAAAATAAAAAT
>P_2791
TGCAGTTTATCAGTAAAAAACAGCATTAGAATGTTAAGGTG
>P_2792
ATCGGATAGCTTTTCACTTTCAGTGATCAGAACTTCGCCCA
>P_2793
CTCTAAGATGTATGTGTTTCCTCTATACACACTTTGTGTGA
>P_2794
TTAACAAACCTCAAAAACCACAGAAATTTGTAGATAGCACA
>P_2795
TTTCAGAGACGTAATAAAGTCATGAATCACTTGTGGTCGTC
>P_2796
AATTTTCTTACAATCAAACGCCGCACTATAGTTTTGAATGG
>P_2797
TAATAGAAATACTAAACTTGCATGATAGAACATTATTTTAC
>P_2798
ATTAAAAAGAAAAAAAGACGCAGCCGCAAAAATATTACACT
>P_2799
TGGCATCAAAACAACAATTCCTAAACCTGTATCATGCTCTT
>P_2800
GTTCCTAAATAATTAATGATCTCCAATGCCCAACTCAATAT
>P_2801
TTAGGTTGCATAGTTTAAAACTCAAAGACATATATACACAC
>P_2802
CAACTCATACGGTTGAAAATCGTGTACAGTAAAACCTCTAT
>P_2803
ATTGGAATGCCTGAGAAGTACATGAATCTGGTTTTTCCCCG
>P_2804
ACAGACATTTCTTCTCGGAGCTGTGGCGAAACTCGGAGCTA
>P_2805
CAAGAGCTGTGGCTTCAGCTCGATTCCGAAACACTTGGTAG
>P_2806
AGACTAGTGAATCCACGTGGCAAGGACACACATAGTTTCAT
>P_2807
CAACCTGCATCCATATCAAACCATAACCCTCAAAACTTATC
>P_2808
TCCAAGCTTGGCAAGAAGCGCAGCCTCGGATGAACCGACTT
>P_2809
CTTCTCAGGAGATTGCCACGCGTGATCCTTCTGATGCTGAA
>P_2810
TATGAGAAAATTGGTTTTGACATTAATGAATGTTGGGTCGT
>P_2811
CTAAGTATTAATATCAATCACGGTATTGACAAAAAAAGGGT
>P_2812
TGCTGATTTTCAATCATGATCCCCCTCGATGTGTTGGTTGC
>P_2813
TTTCCTTTGTATCTTAATTCCATTAGTCAAAAGTGGGTACG
>P_2814
AGTTTTTCTATGATCAGTCACCTGAGGAGATGCAGAGCCTT
>P_2815
ATAGTAAACTACTCAGCCCGCGGTCCATTCGTTAGCAACGG
>P_2816
TATTTGGTCGTATTGTTGGCCGCTGATGGAATCTTAGGCTT
>P_2817
TGGTCTTTTCCTCACCCCTACCCCACCACAAAAAGAGTCAT
>P_2818
GGTAGAGACTCCATAAGGTTCAGTGAGAAAAAGAAAAGAGA
>P_2819
CATAAGACGGGTGAGGTTTGCGGTTGAGGAAAACAGTTACG
>P_2820
TTACTAATGAGTTCCCTCGGCAGCACTGAACGAGCAACTGA
>P_2821
TAAACAAAGGATGTCAACATCGGCAGAGGTAAAAAAGAGAA
>P_2822
TGAAAAAGGCAGGAGAATCGCCCGATGATGTAACATTCCTG
>P_2823
GAGTTCCGGTGATACACCAACGGTGTTTGGTGTATAATCTC
>P_2824
GACCATGAGGAAGATCAACACGGCAGCTGAAATTCTAGAAG
>P_2825
ATAATTTAACCCCAAAAAAGCATTACTTTTAATATGGCTAT
>P_2826
TGGAGGAGTACCAGGAGGGGCGGGAAGAGGATATGCTAGGA
>P_2827
ACACACCTAAAATATTAAGACGATAGTTTGAATTATGCAGT
>P_2828
GCGTTTTTGTTTTGTCAGGTCGGCAAGATCTTTGTCGAGTA
>P_2829
GTTCATGGCTTCGTTATTCTCCCGGTTTTCCTTACCCTCCT
>P_2830
ATTTTCAGCTTTTTTTTTTCCGGTGTGAATCGTCCCAAAAG
>P_2831
GACCCGCTTTCTCATTCACTCTTTACTAACTAATTGAGATG
>P_2832
AATCCCGCTCTGAATTTTTACAATGGCGCCAAAGAGAGCAT
>P_2833
CAACCTTAGTTAAAACGATGCAATACCACTAATATACCAAA
>P_2834
TGGAACCAATGCGTCAGATGCGCCATCAGGTGTTCTCTTTT
>P_2835
CTGCAGGTCAACAAGAAAAGCAGCTTCAAGATATAATAGAT
>P_2836
GATAATCCCGTCGTTAAACTCGTGGTATACGTTACCGGTGT
>P_2837
ATCAAGCCAAGTCTTTTAGTCGGGAGAGCAGTGTAGCCTCT
>P_2838
CTCCTTTGGTGAAAGAAGTGCAGGGATCGAGTTCGAGCCTC
>P_2839
GCTGGGACGGGAACAAAGGTCGGCAAATCGGTTTTGGATCG
>P_2840
GCCGTGAAATTGAACCTTGTCGTCAGCATCCTTTAATGACA
>P_2841
TTAGCATTTCTCCACCAAGTCGCCATCATTCACCTCGACGT
>P_2842
GCGACATTTGAATTAACACGCGGTCAAAATTTCAATGTGTT
>P_2843
AATTTCTACCAGGTATGGCACTTGAAGAAGCTTAATTTCTT
>P_2844
ATTCCTATTTTAGATTCGTTCTCCAACTAATCTGGGTATCA
>P_2845
GAAGGTCTAGGCCATTGACTCGGGCACTCCGATCATTGCCT
>P_2846
TGCCATCCCGAGCTGAAACGCCTCAAAGTGTAAGCAGAACT
>P_2847
TGGTGATCGATTGATTTTTCCGGTGGAGAAATTGATAATTT
>P_2848
TGAAGAAGACAGTAGATTCACCCTCGGAAGCCGAAGGAATG
>P_2849
AGGGAAATAGAAATTCAGATCAGCCGCATTGGCCCCATCGA
>P_2850
CCCTCCAGGACGACTAAGTTCGAGCTTTATACATTTTCCAC
>P_2851
GTTTTTATGCGAGCTGATAGCGGCCTCAAATAAATATATTC
>P_2852
CAGCAAAATGTTTGAAGAAGCTCGATCCAGATGAAACGTGT
>P_2853
TTTATTTTTCTACCAAAAAGCAAGAAATTTCTCAGAAAATG
>P_2854
AATTATACTTTTCCGAAATACATGGGTTATACAATTCACAT
>P_2855
TTTGAAGAAAAGGACTACCCCATGAGAAATAATTATCACTA
>P_2856
TGCTTCTCAGAATGTGCAACCTCCATCGAACTCACCAGGTT
>P_2857
AGATAAAACACGAAAAATGGCCCTCGAAAGTGGACTTACCG
>P_2858
ACACAGTACGGTGGTGGAAGCGGTGGAGACAGTAATGATAG
>P_2859
TCTTGACTGCGATCATTTTGCGTTGGTGGTTATTTGAGAGC
>P_2860
CCTCTTTTCCAAGCTTGAGACGGTGCTTCTCCATTGTACAG
>P_2861
CCTCCAAGAACGAGGAAAGGCCAGACCGATCCGCTCGTGTA
>P_2862
GTTCAGCATGCTCGAAAGTACGGTCTGAATGCTGCTGTCGC
>P_2863
CCTCCTTCTACACCTTGGACCGAGTCCAGTACCGTCTGTAT
>P_2864
ACGACCGATGAGTTCTGCGGCGAGGGCTGCCAGGCAGGACC
>P_2865
TTAGGTTTATATTCTGAAACCGTCAAATCTCAAAACTGCGA
>P_2866
ATTTTGTTTTTTTAATGATTCTTTAATTATTCCACATGTTT
>P_2867
TCAACATCAGAGACACGGGTCGGGCTCTGTTTACGCCCTGA
>P_2868
GAAAATGAGGTCAAATTTTTCGGTTGGCTCCCAAGTGAAGA
>P_2869
AATCTCATACTCAACAAAAGCATGGACCTATAAGAACATGT
>P_2870
CTAACAGCACCTTGGAAAAGCCGTCCCAATTCGATTCTATC
>P_2871
TTAAGATCCACACTTAGATCCAGTTCCTGCAACACAAAACA
>P_2872
TGAGTTACGAGTGCATAGAGCGGTAAGGTACTGTAACTGCA
>P_2873
ACGTAAACGTCTCTCGTCGGCTGTAACGTCTCCGGATCCCA
>P_2874
CAAAACCAAAACTGCAATTGCAAAAAAGGATACTGCGCCTG
>P_2875
GGATCGAGAAAGTGGTGAGGCGGTGGGAGTGTTAAAGGCCT
>P_2876
GTTTTTACCGAAGTTTTATGCCATAATAGATGAGATATCTA
>P_2877
TCGGCCAAAGCGACTTCTTGCTGTAGTTTTGAAACTTAACT
>P_2878
ATTCCAGAAGAAGAGAAAAACAGGACTAGATTCTCCGAAAA
>P_2879
AAATAATGATAAGATAATTGCATCAACAGCCTTAGAACAGG
>P_2880
AGAGTTTGTTTTGAAAATTTCGGAGACAAAGTTAAGATGTG
>P_2881
ACCGGTCTACTGAGGAATTTCTTGAACCAGTTGACGGAATC
>P_2882
TTTCTTCCTTTCTTCAATGGCGTTATCGAAAAACAGTAACA
>P_2883
GAAAATAAACCGAATTTCATCGGAGTTTTTATTGCGTTTGA
>P_2884
TGAAGGGAAACGTTTTAGCTCCTGAATTGTTTGCACATCAA
>P_2885
GCAACAATGTCAACATGAATCGAGGGTATGCCTTTTTGGAA
>P_2886
TTGGAGGAGGAAGTTCATCACGCCGATCATAGTCTCTCTTC
>P_2887
GAACTCTAGGCGGTTACCTCCGCCGTGCTGGTCTCTGGAAG
>P_2888
TACTTGTTACTTTGTTAGACCCACACCATTCCTCGTCCAAA
>P_2889
TATAATGTAACTGCGGCTTGCTATGGCTATCTAGAGATGTC
>P_2890
AAAAAACTAAAAGAGTCACGCGATGGAGAATTTGGAGAGAT
>P_2891
CTCATGAGTGAGATCAGTTCCTTGGATACCAACTTTGCGAA
>P_2892
CTATTTTCTCAATTCATCTTCTAAGACTTGTGGTTTCTCCT
>P_2893
AAGCCCAGTAGCTGATCTCTCCTGGACATCTTCCTGTGAGC
>P_2894
ATGGGTTTATGATATATGAGCCGTATCATGCATATTAATGT
>P_2895
TTTACATTTTTGGCTTTGGTCGACAGCAAAACACATACTTT
>P_2896
AGCGGTGCAGAGACAAACCGCAGCTTCAAGATTAGCAAGAC
>P_2897
CAAATCTCAGATAAAAATCTCGGTAAATTATATACGGAAAA
>P_2898
GATTCCGATCCGTGTCGATGCTGTGACGCTCTATCATCGAT
>P_2899
TTTCACTATAAACTTAACAGCCTCGTCGATGATTCAGTGTA
>P_2900
AATGGAGAGCTCTTGATTCGCGCTAACCAAGGCCATTCGAT
>P_2901
AAAGAAAAGCAGGTACGAGTCACGAAGGTCACACATTTTTT
>P_2902
AGGGCGTGATACTCTAAGAGCGAGACTACCTCAGCTTGTGT
>P_2903
TAGAAGCAACTGAATAGCTTCGGCATCCCTCATAGCTGTTG
>P_2904
AAATTTTCTATTTAATTTAGCGTGTTCTTTTAATGAACGCA
>P_2905
TGCAATTCATCGGCTATCATCGGCGACTCATCCGAAATTGT
>P_2906
CTCTCAGGCCTTAGAAATTTCACGGATGTCTTTTTTTGTTA
>P_2907
TACCACTTGACTAGGAAACGCTGTCCTGAGGGAGACTCAAC
>P_2908
GAAGTAATCTCCTCTGGCAGCGATACCGGTCAAGATCTCGG
>P_2909
TCGGCTCATTTTGCTAGACACCTGAAAATGAAAAGAGAAAT
>P_2910
ATAGAGGCGATACTATCGAGCGATGATCTCCAAATTGCTTC
>P_2911
CTGCAATGATGGCAGATTTACGCCATCGGATTCTCCCACCA
>P_2912
TAGAGTTTGATCTCATAAAGCTGATTCTTAATAGATGTTTG
>P_2913
CTTGATACTTACTTAAACTTCAGTGATAAACACATTTCAGA
>P_2914
AGACATGGGATGGAGTCAAACCTGGACGACTTTGCAACCTC
>P_2915
ATAGACAACTCAAAGTTCTTCTCCACCGGCTTAACTCGAAC
>P_2916
TGCTAAAGTTCGAGTTAAGCCGGTGGAGAAGAACTTTGAGT
>P_2917
CATCACGTTTTTTTACAAAGCTTTAGTATATCAACGTATAC
>P_2918
GAGGAACTTCCACAAGTGGCCCTGCACAAGCTTTCCATAGC
>P_2919
TGTCCGAATGGACCGAATTGCACTGCTGATATCGACGCCAA
>P_2920
GCAGACTGTTCTGCAGCCATCGGTCTCCACTGAATCATGGA
>P_2921
CCTTCAGACGCTATAAAAACCAGTTGCATTAAGCAGTATCT
>P_2922
TTGCATCTATAAGGAATTTTCGAGGAGGAGAATTTTGAAAA
>P_2923
ACAAATAACCACTCATTTCGCCTTCTTATCATTTTTATATA
>P_2924
TAAATTGGCATTTTTGTGTTCGGTCTGTTACAAATCAAATC
>P_2925
TCAATTAAGAACGTTAAAAGCGTGATCAAACTATGCAAAGG
>P_2926
TCAACTTATGGAGTAAAATTCGTGGTTTTCTACAGTGGTGT
>P_2927
CACCAATCGCGTGATGAGCGCGTGTATACGTTTTCTGTGGG
>P_2928
ATCCTAGGGATCAAAGGAAACCCGACGATAGTAAAAGATGG
>P_2929
CTAAATGCTGCATTTTGGCGCACCATTTTCGTAGTACACTG
>P_2930
TACTACGTAGTTGAAAATTTCAGTCCTTATAATATGTCTTT
>P_2931
GTGAATAAATAAAAATATCACGGCGTTGAGAACGTACAGAT
>P_2932
ATCTTACTTAGCTTTTAGCGCTCGATTTGTATCGTGACATG
>P_2933
TCTGTCCCGTAAAAAAAACTCACTGATTTTATTTATGATAT
>P_2934
GGTCATATGGCATCTTTTTGCAGTGTGTCACATTGCTCCTC
>P_2935
AGACTCTTCCGGATTTTACTCTCTACCGACGATCACATCTC
>P_2936
AATTAGTGCCAAGAAAATTACGAGCCCCATGGAAAAGTTTT
>P_2937
TAACTGGCAAGAGTTGTACTCGGAAACGATACATGCCTGTA
>P_2938
TTATTTCCGCGAGTTTTGCTCTCCTCCGACTTTCATGTTGA
>P_2939
AGCTCTAGCACGCAGCAGGGCCCGGTTTACTACAAAAGAAA
>P_2940
TGAAAACCGACGTTCCCATACGCCAACTAAATAGCCTTAAA
>P_2941
GAGACATCCATTGATCATAGCCCGATTGTGGTGAATAATGC
>P_2942
CCAGTGGAAATAGGACGAGACGTGAGTGGACTAATGTGAGT
>P_2943
GTTCTCAGGCGCAGTTAATTCGGTAGGTTCACAAACAGGAA
>P_2944
CTCTACAACACCATTTTACGCGATCGGAAGCTTCCGGGTCC
>P_2945
GTATGTTGTGGTGAATTTTCCATAAATAATTTGTCATCTGT
>P_2946
TATAGTACAACCATGAATTGCCGTCCCAGTGTTTTGGTTCG
>P_2947
AGAACACTTGCAGAGACCGGCACGAGTCAATGACATATGCT
>P_2948
GTTATCAGAAACGGCAGTCCCACGAGTATCTGTATAACCAT
>P_2949
AATGAAACCAGCTTTAAAAGCTAGGGAAGACAGAAACTGAC
>P_2950
CTCAAGAACGCCATGACCAGCGGCGGTGGCACAGGCGGTTC
>P_2951
AAGTTGGCCATGAGAATGCTCGGCCATTGTGTTCAGATGAA
>P_2952
ATGGTATGTCTTTTGTTTTTCGAGGATTAGTATTACTTGGT
>P_2953
ACATGATTCATGCTAAATTGCAGGAAAAGAATAATGTGAAA
>P_2954
TTGTTGTTATGGGTGTGTATCTGCTCTGGTTTTATTTGTGG
>P_2955
TTTCGTTTTCTTCAATTTCTCTGCTTGCCCTGCTGGTAGCT
>P_2956
TGCCCAATCCCGTACCTCGACCCATCTTTCGTTTTCTTCAA
>P_2957
AACAAAACTGCCCTTGATTCCGGCAAAGAGAAAGAGAGAAT
>P_2958
AGAAAACGCAAAAGAAATCGCCGGAGACTGAGCAATAACTG
>P_2959
ATCTCCTTTCTTGGTAAACACACGAAAGTCGTACTCCAACA
>P_2960
TGAAGACAGCGCTTTTACGCCTTTATCGAAAAATGGGAATA
>P_2961
TGCTTGCTTTTTTTCGCATTCGGGATCGAGCCCTATCGAAA
>P_2962
GGTTGTGTTCACCGTTTGGTCGATTTTTGTCCATTGATCTT
>P_2963
TTAAGAAGCGCTTTGATCACCGGCAATCATACATAGACAGA
>P_2964
CTGTCTCTTTAAGGTTTTCGCATAAACCTCTAGGTTCATGG
>P_2965
AATAGTATTGTACTCTACGCCGGGAGATACAATCAAAAGGC
>P_2966
TTAAAGACACATTTCGACGGCCTCACTAACAAGTGTTTCAA
>P_2967
GAAAAAGCGACCACCCTTTGCAGTAGGTGAGTTTTGCTATC
>P_2968
CTTTTTATATCTGATTTTGTCAAGGACAGACATACCCAGGA
>P_2969
CCGGATCGGGATGCTTCGTGCGGCGCGTGTGGAAGACCTGA
>P_2970
TTCAGATTCCTCTCGTGGGTCGTGTGTGGGTGCACTTCTAA
>P_2971
GTGTACTGTCATCCTTTTTTCGTCCTCGTCTGGATCTCGAT
>P_2972
TAGTTCTGAAGTCTAAGGGACGCGAAACCATTGCAGGTGAT
>P_2973
TACCAAGTCCACAAAGTTTCCGGCGGTAACAGGGGCGTTAT
>P_2974
CACTGACAGTAATTTCATGACGGCGGGAATAGGCCTCAGGG
>P_2975
ACTTATATGTGGCGGTTTCGCTGAGGACATTGGTGAACCAC
>P_2976
CTAATCAACGAAAAGTGTTTCGTCAGTAATTGCACCCATTA
>P_2977
TATTATAGCCCAAAAAAAAGCAGAGAGAGATTTAATGTAAT
>P_2978
GACACGCTCGAAGAACCTCTCCTTGGCGATCAGCAAGGTCA
>P_2979
GAGGTCGAGCTCGTGGACGGCGGGGCTGACGCCCATTCCTC
>P_2980
TTCGGACCTGAGAAGAATTTCACGGACTAAAGAATTTAGAA
>P_2981
CTGCATTTAGAACAAAAATCCAGGCGTTTTATTAGAATGAT
>P_2982
TCGGTTGTACGGGCAATTTCCGGGAAATCTGTTTGATAACT
>P_2983
TTCAATAGATGTGTGACTTGCCTGACAATTAAAACTTGGTT
>P_2984
GATTTGAACCCAGTCTGTCCCGTGATTGCAAAAATTTCCTT
>P_2985
CGCTGAGATAGAAATAGGATCGGTCAGTGAGGCAGAGAACT
>P_2986
GGACCATCACATATTCCTGCCGGGGTATCAACTTTATGCAG
>P_2987
GTCTGCTTCAAATGGCATCTCTCGAATAAGCTCTAATGCTC
>P_2988
TAGCGTTGGTAGAATTTGCGCTTGAAATGGTCGACGACCTC
>P_2989
TCTATTTTCTAAATTGAGCACGATTTTGGGTAATTAGAGGC
>P_2990
AATTTTACTTGGAGCATAATCGATAGTGGCAGAAGAGGAAA
>P_2991
CCACAATTTACATTAGCAACCGGAAAAAAACAAGAATTGGT
>P_2992
TCGGTTGTAAAAAGAGGTTTCGTCAACAAACTGCATCAGAT
>P_2993
ATGTACTAGAATTAAACGTCCGTGAAAAATGTCTAGAAGGA
>P_2994
TGAAGTCGAAGGTAGATTTCCGGAAAAGACGGCGCATACTA
>P_2995
CAGAAAACAAGATGTCCGTGCATACGTACTTTGCAAATCAT
>P_2996
AAATCAAAAGAAAAAAAAAACTGATTTATGTCCAGAAAACC
>P_2997
TCTCTGAAGCACTCATCATACCTTAGCACGGATAGAGACAG
>P_2998
CAAGGCTCCGAACAAGTTTGCCTGCGGAGAGAACAACCAAA
>P_2999
AGTAGATGACGATCAAATCGCCCGAATGCGAGCCCCAACTA
>P_3000
TAAAAGTTTGAACAAAATGGCGATATTTTGAAATAAGAACA
>P_3001
GAACTCAAAAGAGACAAACTCGGTAGTTACCAAATTTATAG
>P_3002
TTTACAGCCTCTTTTTTTTGCGGCAAATTTACATGTCTCTT
>P_3003
CCACCATCGACTGTAAACCGCATGCTCCCTTCCTTTCTACA
>P_3004
AGAATGATCCAAAGACTCTTCGCGCATTCTTTTCCCACCAG
>P_3005
TATTATGGGATGGGTGGTGACGAGCTCAGGCGCAGATAGGA
>P_3006
TGCCGTTACGAAAATTTCCGCGAATATCAACTTTTGACTCT
>P_3007
ATACCGGGACTGCTTGAGCTCACGGTTCAGGGGACATCGAA
>P_3008
GGGTTGATTCCGAACCGACCCGTTAACCCGTTTCTTCAGAA
>P_3009
TCGGTTTGGCTGCGTCGACGCTGGAACCGACGCAAACCACC
>P_3010
AATCAGAGATTCATCGAGTCCATCGCCACCACCACCACCAA
>P_3011
TTCTTCTTGAAAAGTGGGTTCGGCATCTTGAAGATGGCACA
>P_3012
CGGGAAACCAAATCGAGATTCCCGATTTGAACAAGAATATT
>P_3013
TAAGATCCACTTTGAAACTACAGGACCAGAAATCTGGGAAG
>P_3014
TTTTTAAGTGTTGAAAATTTCAATAATCCTAAGTCCCACTG
>P_3015
AACCACAAATAAGGCACCGGCGAGGAGAAGTACCCCGAGAA
>P_3016
TTGGCAAAGTTATCATGAGACGTGACTACCGACCTTTAGCC
>P_3017
TGGATTCTAAATCGCAGGGACTTGGTCGACAAAACTTGTGG
>P_3018
ATACTTAATGGTCACCGATTCTTGGTCAACATTAACAAGAC
>P_3019
TTCTTCACTAACGTTATTGTCTGTGATGGCTTCAATCCTGT
>P_3020
CTTTAACGGATCCAGATCGGCGATCGATTGCAAGTTACGGC
>P_3021
TCAAAATCGCATTGGAAACACCTTGTTACGCCTTAATCCTT
>P_3022
TATCATAATCCAGAGACACGCGGTGACCGCGACCGCCAAAA
>P_3023
GCTCGTCCATAAAAGTGAGGCGGAGACTCCTCTCCAGAGCG
>P_3024
TCTAGTCGGTGCTAATTTTGCCTCCGCAGGAATTGGAATCC
>P_3025
AACGTAACTCAGAAGTTCGTCAGTGTCCAGAAATTTGCTTC
>P_3026
TCACCCACAATAAGAACGCCCTGCAGCGTGAATAAGCATGC
>P_3027
TCTCGAGGTCTGAGATTAAGCAGGAATTAGTGAACGCTCAA
>P_3028
GGTTATATCGTGATATGAGGCGGTTGAGGAAGGAGAGAGAT
>P_3029
GCCTTCTCCATTTAAAATTGCGGAGATTGCGGAGATTAAAA
>P_3030
AATGGACTCGTTATTATGGACACCAAAAAATTGTTTGTTGA
>P_3031
TGAAAGTTCAAAAACAACTCCACGAGCAACTTGAGGTATAA
>P_3032
TTCATCAAAAAAGTTGGAGCCTTTACAAAGAAAACACACGC
>P_3033
CTCCCTAACCTGAACAACATCGGGATCATTAATCGGGATTA
>P_3034
TTGGTTCAGGCGTTTTGGCGCGTTTTGTTGTCGAGTGGGAA
>P_3035
ATGTAAAGTGTTTAATGTCGCAGTATCCAATATTATACATT
>P_3036
CCATGATGATCAGTTTTAATCGGGCGTTTTGAAACAGCTGC
>P_3037
AGTTTCATGACGAAAAAATGCGGAAGCTTACTTGATCAAGT
>P_3038
TGAATCTATCGAGCTTAGCTCGCGGCTTTCTTGCTGTTGCT
>P_3039
GAGAGTTGGTTTTATTTTTGCAAGGCTGAGCTGAAGGAGAA
>P_3040
GCTCAGACTCAAATTCAAAACCTGATTTTGTCTTTTTATTT
>P_3041
CACAAAAAAAGAGCTTGCTTCTATGTTATATAGATCGGGTA
>P_3042
AAAATTGATGTTGTAAAATTCTAGAATTGAAGACTACAAAT
>P_3043
GTGAAAGAATATAAGAATTTCGAAAACAAGCAAAGCAAGCT
>P_3044
TCTGTACCATAAAGTAACAACCCGATTCGTCATCTCTTGCC
>P_3045
GAAATCACCTATTCTAAGAACTCCACCGTCATCTATAAGAA
>P_3046
AACTTTTGGATTTTTTTTTGCAATAATAATAAAAACACCTA
>P_3047
ACTACCACCAGAGATCTTGCCCTGAGTAGCAGATGGAGGAA
>P_3048
ACTTCTACTATTGGCTAAACCCTCATCTGTTCAAACTACAG
>P_3049
GGTTATGACAAGGAAATTTCCGTGGGGAACAAACTGATCAC
>P_3050
AGCTACAGAGGCAGTTCCCTCGGGGAGAGATAAATACGCCT
>P_3051
AGTAAGAATCCTATGTTTTTCATGCTTTGAATTTCGCTTAT
>P_3052
ATTATCTTCATAGATGAAATCGATGCCATTGGTACAAAGCG
>P_3053
GTTAGACAGGAGAAAGTACCCGCGAATGCCGTGGCACGATG
>P_3054
ATTTTTTAAAATTACCTCTCCGGCGTGAAGGCCGAGATGCT
>P_3055
ACTGAATTATCTGAAATCAGCGCTAAAATTCGAAGTGCTGT
>P_3056
GTGGTTTATCACAAACATGGCGTAGGTGGCCTTTTACGTTA
>P_3057
TGTCTTTGTAAGACATCTTGCGCCATATATCTGTTTTTATC
>P_3058
ACATATTTTACACTCGCAAGCAGTGCCAAATATGAAGCAAA
>P_3059
CATTTGAGTTATTGGTAGATCGTTGGCGTCGGAAGCCCAGC
>P_3060
GAATTAGTATTGGCTAAATACAGGACTTAACATGAAGGCTA
>P_3061
TCCTCTAGAAACACGTAGCGCAGGATTCGCTGTTGCAGTCT
>P_3062
CAACCGTCACGTTGATTCGGCCTTCTAAGAAGAAGATGACA
>P_3063
CTTAGTTTTTGTGATTTTTCCGTTGAAACCCTTTCAATAAT
>P_3064
TCAAGAACTTGAACCAATTGCTGCAACTCTTTGATGAACTC
>P_3065
CCAATTTTTTAATCTATTCTCGTGACTGCATTCGTGTCCCT
>P_3066
TCAACAAGCTTCGTGAGGTTCGTGAAGGTCTTCATTTTGTT
>P_3067
CTCTTAGGGAGTTCATCTCACGGTATGAGCAAGGACTCGAG
>P_3068
ATCTGCCTTTGGATAGTATACTAGGACGGCGGAGCGAGAAG
>P_3069
CTATGAGCATCGTGGAGTCGCGAGGAGTAGTAGCTTCAACA
>P_3070
GGCTTCTACCGCAAGAGTTGCAGCCAAAACCAGAAGGATGA
>P_3071
TTTTCTTTTTTGCAACAACTCGGTTGCGGCATGTCTTCAAG
>P_3072
AAAAGAACTACCGTAGATTGCAGCACTCCCTAGTTTTGAAT
>P_3073
TTAGGAGTAATTATTTTTCACGTGTATGATGAAAAGCTGGT
>P_3074
AGGATAAAATTCTCTAAAATCAGTTCATGTATTTGCTCAAG
>P_3075
ACATATATGATGATGAGGTTCAATAACAACTTTCTCCACAT
>P_3076
AGCACAGCAAATACATTTTCCCTTTTCGAACTTTTCCCCAG
>P_3077
TTCAAGGGAGAGGAGAAAGTCGAGAATTCTCTTTCCTCCTG
>P_3078
TAGTTGTGCTGCTGAGATTGCCTGATTTGTGAGTTTCATCT
>P_3079
AATGAAGTTGATCATGTAAACACTGGTGAGGAGAGACACGA
>P_3080
AACCTGATTGATCAAAATTTCGTTTTTAGAAAACCCAATTA
>P_3081
CGAAGTCCCAGGTTCTAACTCAATAGCAGTCTCTTTGGATT
>P_3082
TAAATCTAATTTGAATGTCGCATGAGCTCAAATTATGCTCA
>P_3083
GTCTTCACTCCATACTATTCCGAGGTTGTGCTATACAGCAT
>P_3084
CTCCACATGTATAGTTATAGCATGCTCTGCTGCATCAGCAA
>P_3085
TGCTGCTTCTCATGGTGCCGCAGGGGAAGTAAATATTGAAG
>P_3086
AAGAGCACGGTCTAGTTTTCCATTGTTGACATATCCTTTCA
>P_3087
TTGCGGCGGCGGGACAGAGTCGGTGTGAGCCTGGAAGCAGT
>P_3088
CTTCTGTCCAACTTCTTCAGCGTTGGCGTGGAGATCCAAAA
>P_3089
GAACATTTGAGCATTTTGCTCGAGAAGATCTCCACTCACAC
>P_3090
CTTCTGAACATATAAATATGCAGTCCAATTAGAAACCATAG
>P_3091
TAAAGGTGGACTGGCTGAAGCAACAGCGGCCAAGTTGATAC
>P_3092
GATAACAATCTCAGCAACAGCAGGATCAGCAAAAACAACAA
>P_3093
GAAACCCAACACAGTAAATGCGGCTTCGCGATCTAAGCTAT
>P_3094
AAAGAGGTACTTGAAGAAAGCATCAAGATGGAGACCATTAC
>P_3095
AAGAATGACAGTAAAATGATCAGTAGTAGAAAATACAACAA
>P_3096
TACGTTGTGACTGCAGATCACGGAAATGCTGAGGACATGGT
>P_3097
TGTTTATGCTTTGAAACGCACGGTTGAGCACTATGGTTGCA
>P_3098
ACGCAAAACTTTGAAAAATTCTGCATCAAGTTATGATCATA
>P_3099
ATTTCTTTCAGAAGCGAACGCCTGCAGAACCTGCAATGGAA
>P_3100
CTTCTCAATTAGCCTCTTTTCACGATCTACCATATCTAATA
>P_3101
TTATCCGGTATTTTCCAGGGCGGTCATAGATCTGGCTCTGC
>P_3102
AGGAGCTGTTTCTTTTGGATCGGTTTTATGTGATTATGCAA
>P_3103
GCTTTTCTCGGGGCTCGTTTCGGTTTAGATTCTGCTACAGT
>P_3104
TAAATGAGATATTTTAATTTCGGTTTAAACGTGAATGAAAT
>P_3105
ATTATATTAAAGTTTTTTTTCGTCAACATACACACTAGTTA
>P_3106
AAGAGCGGCTTCTCTGATCTCAGCATCGTCACTAGAGGCAA
>P_3107
GGATCGTTCTTAACACAGCTCGCTGACGGAGAAACCTCCGC
>P_3108
TGGTCCTCCAGTGATCTCAACAGCAACTACTCCAGCTAGCT
>P_3109
TGTTGACTACGCCAAAGTCTCCATGCCGTTATCTTTCATTA
>P_3110
ACCCTGGAGAAGGTTCTTGCCTCGGTCTCATTGCCAAAAAT
>P_3111
TCCACCTTTTGAGAAGACCTCCCAATAGTATATGGAAACCT
>P_3112
GCAAATTTACATGCACTGGTCTGACTATTCTCCAAACTTAT
>P_3113
CACGCCAATGTGTGAGACGCCTAAATTTGAAAACAACTACT
>P_3114
GATACCTTGTCTGGAATTTTCGAGAGAGGCTTAAATGGCGC
>P_3115
CTGTTCAAGGTTTCAAGAGGCAGGGTCACCATTTTCACATC
>P_3116
AGGAGCATCATCTTTGATCTCGATATCATCAACAGAAGATT
>P_3117
ATTAGATATAATTGGCAGATCGGGAGAGACATGTCAGATGG
>P_3118
TTTAAGGATCAATGATTGCTCCCTAGCGGCTGATACAGCCT
>P_3119
CTTTCGTTACACGTAATTTGCAATAATTTTAAAAAAGCGAA
>P_3120
CGTTCTGGTTACATTCAAAACGGCACTTCACCATAAATGAA
>P_3121
TCAGTTCCACCGTCAAATCGCAGCTGCGCATTTTGGTTCAC
>P_3122
CGATAACAGAATCCTCGTGACGAAGACAGCGGAAAGTAGAT
>P_3123
CCGTGAAAGTGCTCAGCTTTCGAGGTTGAGGAAGAAGCAAC
>P_3124
TGTTCTTGCTGCCGATAAGGCGATTCTTGTGGGGTAAGTAA
>P_3125
CCAGTTATTAAAGATTTCTACAAGAACCACGTCAAGGTAAA
>P_3126
ATTAATCGGTGCTCATCGGGCGTAAGTATACTCTTTTACCC
>P_3127
GGTAAAAGAGTATACTTACGCCCGATGAGCACCGATTAATC
>P_3128
ATCAACCACGTCTCCTGTACCGGCAGAAACATACGATGATC
>P_3129
ATACTTTTCGCTAGAATTTCCAGTAAATGTAATGGCAACGG
>P_3130
TATTTAAATTATGCAATTTACGTTAGCTCACATAACGATAA
>P_3131
ATAATTGTAATTAAAAGATTCAAGGATAATATTAGAAACAT
>P_3132
GAAAGTTACGAGTAATGGGGCGGTTAAGCTTTCCTCCTTCG
>P_3133
CACAGCTTTATCAAGGTTGTCACGGTCTTTGTAAAGTACTC
>P_3134
AGCTAACTTCCTAGCTGAAACAGGAGCAGGAGCTGATACTT
>P_3135
CTCTGCCTCAAAATCAGGCGCCTTGTTTCCAACCAGTGGAA
>P_3136
AACTTACTTGTGAAGAGCATCGTCAGCGTGGTCCCTTCCTT
>P_3137
AAAAAAACAGAGACTTTTAACGGTGGTAACAAAAGAGAAAA
>P_3138
CCTTTCACCTTCAAAAAAGGCGCCAACGCAATTATGTTTGT
>P_3139
CCAACGCAATTATGTTTGTACAGTAAAACCTCGATAATTTC
>P_3140
GAGAGGCAAAGGCACAACCGCGGTTTGTGCTGCCGAGTCTG
>P_3141
ATCAGCTTTTCTAAAATTTGCCCCGATGAGATTTTTCGAAA
>P_3142
CATTTTTTACTTTTAATTTCCATTTCATAGCAAAAAGCCAA
>P_3143
ACTGAAAATGATGCACCTACCGCTAGTATCCCATTGGCGCT
>P_3144
ATCTGACGGCGGTTGAATCTCGGCAGTTAGATCTGGAGAAG
>P_3145
TGGTTATTAGGCCAAAAATACCTGGACGCCCATATCAGGCG
>P_3146
AGTGGTTCACGAAAAGTGTTCGGTGTTTGTAGTAATCTTGG
>P_3147
TGTACTAGTCACAGCATATTCCTACTCGGTTAAAGCCGGTA
>P_3148
AAAGATTTAAAACGAAATACCGAAAACAGAAAGAAATAAAT
>P_3149
CATTAATATGTAGATTTCTTCGCGCATCACATCTCGCCCTT
>P_3150
TGTTGTAAACAAATGGGATACAATACCGAACAAAAACCAAG
>P_3151
GTAAGGGTTAGGGTCTCGGTCGTGAAGAAGACAAGGGAGTT
>P_3152
GCTCGAAACCGGGTTTGTTCCTCTTCATATTAGCCTTATGA
>P_3153
CCATCGGAACCGAAGAGTGTCCCGCCTCAAGCATTCATCTG
>P_3154
TGAACCACGGACAGCTGGATCGTCGTCGTTAATGAAACTAT
>P_3155
CTCCTACAACCGTAATCACTCGGTACATCCTCTCGTCGTTG
>P_3156
CAACCGAACTCAAACCGAAACCGGAATTTTAAACGAAATCA
>P_3157
ATCTTTAATAAGGTATTTGGCAAGAGCACGGTGACTAGCCT
>P_3158
ATAAAACAAAGCTGCTGGCACACGCGCAACCAGCTGCATAG
>P_3159
ACTGAAAAAGCGGTCTGGCACGTGGACGAAATGTATTTACA
>P_3160
AAAAGCAAGGATAACAAACACGGTTGCAGAAGTCGGGAAGC
>P_3161
TTGTCAACCCGAAGTGGGGGCGTTGGCATCAACCTTGTGGG
>P_3162
ACACGTTCTCTCTTAAGTTGCAATGCCAACACAAGCATTTA
>P_3163
CGCAGTATGCGTGTATTTTACGGTAAGTTATTTCTACTTTT
>P_3164
AGAAAACTTCCCTGTCATGACCCGAAAAGAGTTTGCCTAAC
>P_3165
ACCCAAACCGTCCCTCATCACCCTCGTAAATGACGAACGCG
>P_3166
ATTCTATTCTTTTTCAGGGCCCCGAACCCTATAAGTCTTCC
>P_3167
TTAGAAAAGGTAATTTGACACTGCCTTGACCACAACATAGA
>P_3168
CAAGTAACATGAATAAAAAGCGATCCTATATATTCTACCAA
>P_3169
GGGTAGCCAACGGGTTTAGTCCCGATATAGGTTGTATGTTT
>P_3170
TTATCACTTGTTTTGTGTGTCGTGGACCTTATGCCCATGCA
>P_3171
CCCATAAAACTGATTCGATCCGGTGTAGCTGGTTATTATAA
>P_3172
TTGAATCAACTTCTTGATCGCTACAACAGATCCATCAGCCA
>P_3173
AGACATGACCTGATAATTTACAGCCTCATCCAATTCACCAT
>P_3174
GTCTTCGAATTTTGCTTTTTCAATGCCTTTAAAGGTGAAGT
>P_3175
AGAAGTAAGGTAATCATATTCATGAGAAATAAATTGGTTCG
>P_3176
TCCCAGCTTGGATACTAATTCGACAACAAGAGATGGATCTC
>P_3177
TTTAAAAAATGAATTGTCTCCGCGGTGAATCTAGTGTTGAA
>P_3178
CATTGTTGACATAACCAAAGCGGCCCATACATGAAATGATG
>P_3179
GTTTATAAGCTTTGGTAACTCATAACTCATAAGAGTCGCTA
>P_3180
TACTTTACTCGCCGCGCGCGCGTGACAAAAAAATAACTATG
>P_3181
GCCAGTTAGGACGAAGAATGCGTAAGAGATGATAATCATGT
>P_3182
ATCGAGAGTTACTATATTTTCTAGCGATAGTTGACCTTAAC
>P_3183
CTAACAGCAGCGGTTGCAGCCACGGTCATAGCTGTAGCAGC
>P_3184
CAAACATCAAAGTTGTCTTCCGCGGACTAAACAACCGCATC
>P_3185
CATTCCTCCTTACAATACCGCTGCAACGACTGCAAATGAAG
>P_3186
ATACCCCTCACAAATCAAGTCATGTTTTCTTTTGTTGCTAT
>P_3187
GATGTTTAAAAATTCCTGGTCGCGGGCTTAAACCCAGTGGA
>P_3188
CCCGATCAGAAACCAAAACGCCTCTGCAACACCGATTAAAG
>P_3189
ACCAAAAATGACTAGTTCTGCCTGCTTTGAAATCGTTGTTA
>P_3190
TCATGATGATCGATATGACTCGGTGTATATGATTTGGTGGG
>P_3191
AAACCAACTAACATATTTTACGGTCATCCGCTATGATAGAA
>P_3192
GAACATCCCTCCTGAAAACGCATCAAGATGTTTACAGCAGC
>P_3193
TTTAGGTATCAATCTTTGCACACGGTAGTGATGGACAATGG
>P_3194
TTTATGCTTCTCAGCTTGCTCGCCATCGATGCATTGAACTT
>P_3195
ATTCTCGGAAACATAATCCTCGAGGGTATCTGGATTTTCTG
>P_3196
GCAATCAGAGATCTCCCTGGCTCGATTATTAGATTCAGGTC
>P_3197
AACACCGTTCCTCTCAGTTTCGGGGTGAGCAGTTCCATTTT
>P_3198
CAAATAGACCTTGGAATAAGCCGGAACAAAACAGTGGCCGA
>P_3199
AGCATTGCAAAAGATTTTGTCGGGAAGGATGAGGTTCTCTA
>P_3200
TCGAGGTGAAGCACTTCAGACGATCGACATGAACCAAGTAA
>P_3201
CCAAGACTGGCAAGCTCGCGCACGAGAGGAAGTGATGCAAG
>P_3202
CTTAGGTTCCTCTTCGCCATCTCGATCGAGATTGGTAAGAG
>P_3203
AAAAATAATGAAAATAAATGCAGTGATTTGGTGAACGGGAA
>P_3204
CAAAACTCTCCCAATCTTCTCCCTAACTATATCTACTAGAT
>P_3205
AGACGCACATTTGCTAAAGTCATCAACATGAAAAAGCTAAC
>P_3206
GATGGTGGAAGAAGATGAATCGCTAACTAAAGCGAAACAAC
>P_3207
CTCATTCCTCAACCTTTCATCCCGACTTCCCTTTGAGACGA
>P_3208
GAATGGTGTCAATGATGAGGCAGTGTGGAATAAAACTCATG
>P_3209
TCTGCTTCATCCTCTCTGACCGAGGACCACTTGCAGCAGCC
>P_3210
GAGTGCTTTTTATCATTCCTCGAGAAACTCCACCACAGGTT
>P_3211
TGAATATCTAAGAGCACCTACGGCCACAAATTTGAGAAGAC
>P_3212
AAAGGACGTGTCCTTCTTCGCGTTTTCTGTCAAAATAAGCT
>P_3213
GTATTAATTAACAAAAAAACCACTAGTTAACAAAAAATAAA
>P_3214
GATCCTATGTACTCTAAAACCGGGAATGTATATATGATAAC
>P_3215
TCTCCAACGCATCCACTTGGCATTGTTTATTTGACCACTTT
>P_3216
ACCCAATTGCGGCCCTGTCACGGGAGCTCCAGGTAGCGGAT
>P_3217
GCCATTGGAATCAAGTGCCACGGCGTGCTCATCGCCTGCAG
>P_3218
AACCGGGTCAACACTAAAACCCTGATTAGCCGAGACGTCCG
>P_3219
AAATTTTCACCCAAAATTTTCGTTTCCCCCAATTCGCAGAA
>P_3220
TCAATGTTGTACTTTACTCCCGGAAAATGACATCTTGCCCA
>P_3221
CTGATTCAGATATGCCAAAGCAATATATATATGAGCCATGG
>P_3222
GTCGCAAGTCATATATAACGCAGGATTCTTGAATCACAAGT
>P_3223
CAGGATCAGGACAAGTCGCACAAGGACAGTGTTTAAACGTG
>P_3224
ATTTCGGCAGATCAAAACTTCGGTGAGAAAGGTTCCTATGA
>P_3225
TTCATATTTGCCTTCAAACCCGAGGTAAGAACCCTCTGCTA
>P_3226
AGACACAAGCGGGCTTGAAGCGGTGTTTGAACTTAGGAGGA
>P_3227
GTTGTCTGTACTATTCACAGCTTTTACAGAATCCGGTTGGC
>P_3228
CTCTTTAGGCAAAGAAAGAGCGTTGTTTCCATCACCGTATA
>P_3229
GGCTCTGTCCTTTTCCAACACATGAAGAGAAAATCTCGGAG
>P_3230
TTATAATTCATATTAAATTCCACTAATTCGTTTGTTTTTAT
>P_3231
TCCATGGCTTCGAGCTTTCACGGACCCAACACCAACATTAA
>P_3232
TTTTTAGATAGCCTGAATCGCGCTGTTGCCTTTACTCAAAT
>P_3233
TGGAATGTATTAATTTGGCTCGGCTTTGGCAAACCTGGGAT
>P_3234
TATACTATAAACAGGCAAATCGATGGCAACCATAACGAATC
>P_3235
CAAGCTGCTCTTCTCTAGCACTCAAGAGACTCACACTCTCC
>P_3236
GAGTTGTTCTTCATCTCGTACCCGAGAGCGTAGCTGTTCCA
>P_3237
GTTTCACATGAGACACAGCTCGCCATTTACGATGCTTCGAA
>P_3238
ATGGGCTTCACAAGAAAAGGCCCAAATTAGTATCAGTTATC
>P_3239
GCTTGAAGATCAAACCCATTCAATGTCGAAAGAGGTCCGAA
>P_3240
TCCAGAGAAACCACTTCTCTCGGAAATGCGGTTTGATAACA
>P_3241
AATAACTTGTCGATATTTTCCATAAACACCATTTCTTAATT
>P_3242
AGTTACGTTACTTTTTTATGCGGCGACCTTCAAAAGCTCTT
>P_3243
ATGCTCTGCAGTGCCATTTGCAGCATTTTGGAGCGGTTCTG
>P_3244
GCTGCCTTTAGCGCTTTTTCCCTAAACGCACCTTGAATCCG
>P_3245
GAGAGAAGGATTTGGCACTCCACGGTTACTTCCAACTGAGT
>P_3246
ACTTTCTAGCTTGATAATCGCCCTCTCTCATCATCAGAACT
>P_3247
TGAGACAATCTTCTTTTCATCGATGGTGATTCCAGGCAAAG
>P_3248
CGTAAACAATCAAATTTTCTCTGAGTGACAATTTTTTTTTC
>P_3249
AACGATAGTGATGAAGCCATCGATGCTGGAAGAAAAGCCAG
>P_3250
TAATGTTAAAGTGGAAAATCCATTCCCTGTGACCGTATTAG
>P_3251
CTACTTGCTCGATTCTTCAGCCTCACCACGATTTCAAAATG
>P_3252
ATGTCTTTGTTATTCGGATTCACGATCTGAAGAATTAATAC
>P_3253
ATTTCTATTATCTAGGCCACCGATAACATTTCTAGTGCCAT
>P_3254
GCATTGTGATATAACAAATGCGAGCAAGCCTAAATTCCTCT
>P_3255
CACGAGGACATATGCACAAGCGCGCATCAGAAACGAGTAGC
>P_3256
TGTAACTTTGGCGGATTTTGCCTGTTATATGCTCTGCACTG
>P_3257
ACGAAGAAGAAGACCCCTGACTTGGTCATCATCTCCTTTCT
>P_3258
TAGCTTTCAAAATGAAATGGCAACATAGGAGAAAAGCTCAG
>P_3259
TTCCTTACGTTCAAAGGAGGCCCGCTTATCTCTGGTATACC
>P_3260
TTAAGCGAATTCAATAAATGCAGTGATCAGCTATATATGGA
>P_3261
GCTAAATCCGAAGAAAACTTCAGGGACAAGAAACCCATCAA
>P_3262
TATAGACACTATCAATGAATCGATCGGAAATCTTGAGATCA
>P_3263
TATGGTTTTGCCAAAATCCGCACAAACAATATCAATCAAAA
>P_3264
AATATGACTAAAAAAAAGTACGACAAAAAAGTACAAGCGAT
>P_3265
TTAAGTTTTGCAAGATAATGCAAGGATGATCATATACTGCT
>P_3266
CTACTTCTAAATGTTTTAAACGAGAAGCACGGAACTTGACT
>P_3267
AAGGAGTCGCGCAAGAAATACGAGAAAGTAGTTCTAGCGCA
>P_3268
CAATGTAGTCACTTGTTTTTCCCGATCAAACAATCATCTAT
>P_3269
GCTAAATTGTTAAGAGAGCTCGGTGAAAAGGTGAAGAAGAT
>P_3270
TTAAACCAATCCCAAAAACGCGTTTACATATTACTTTTAAG
>P_3271
CAAAATTAGAGAGCTAAAAACGGTGGTTTATCTTAGGGCAT
>P_3272
CTCTTACTGGGTCGTCAGAGCATTACTCTTAGTTTGCAATG
>P_3273
TCCTTATTACATCAAAATTGCTGTTCCATCCAAATCCTTAA
>P_3274
GATCTTCATTACTCCTTCGGCGCGAAACCAAGAGACCTCAT
>P_3275
GAAGAACAAGGTTTAGCCCACAGCCCCAACAAATTGCTTCA
>P_3276
GGAAGATAACATTAGAAAGCCGAGGGAGACCAAATATCACA
>P_3277
TGCAACTTCCCTTGCAATCGCCATAGTAACCTAATTAACGG
>P_3278
GAGGAAGATAAGCAATGCGTCGATGCCACCAAAGGAGAAGA
>P_3279
AGAATGTCAACCAAAGAACGCACGAGTATCACATGGTATTC
>P_3280
TTGAAATTCTTCACGTACCGCAGGAAAAAAAGAAGAAGGAT
>P_3281
ACTATTTGCCACTACCAATTCCCGGTCATCAGCTTCACTGA
>P_3282
GTGTTTTCACTTTTTAGCTTCGAGAGGACATTAAGAGCGGT
>P_3283
AAATGGTCATGGTCATTTCACGGCACGAGAATTTGAAACAT
>P_3284
CGAAGAAACTTCGATGGAATCCTCATCGATGATGAACTCCC
>P_3285
AGTGGAGAGGAGACTCAGGGCAGCAGTGGAATGGAGGATAC
>P_3286
TAGAAGAGGCAAAAAATTGGCTATCGCGTATGGCAGCCAAT
>P_3287
CCAATCCAGGCGTCCTCCTACGGCCGAGATCGTACAGCCCC
>P_3288
TAACGGGACAAGTATCAAAACGAGGCAAGTAACGAGGCAAG
>P_3289
CGAAAGCATTCATGTAGCGGCAGCATTTAGCTCTCTCGGTG
>P_3290
CCTCTAACGGTTTCTGCCCGCGGCTAAGATCTTTGATCTCA
>P_3291
TACTGTAACTGTTAATTTAGCGTTAATTTCTCTGTTATTTT
>P_3292
AAGTACGCCAGGGAGAATTTCGTTAATTACCGTGAAGTCGA
>P_3293
AAACGAATATATGTTTGGTACACTATCAATTAATTAGAGTG
>P_3294
AAGAATTCGCAAAGAAATGGCCGTAGTTTTACCAAGTGTTC
>P_3295
AAACTATTAAATGGTAGACTCGAGCAAACTGTTTCATAGAC
>P_3296
GTTCTGGTAGCATTATTTTGCTAGGTTTGTGAATAGTGGCG
>P_3297
CATAAGAAAAACTTTTCCACCCCGGTCATCGACTTATTATT
>P_3298
GATCTAGTCAAAAGCTAGCTCCCGGTAGTGTTTCCTCTTTT
>P_3299
CTACTTTTTTGGAGAAGTTTCTTGCGAAGTAATGATCAGAA
>P_3300
GAACTCTCCGGATAAAAATACATAATCGAAAAAGTCCAAAG
>P_3301
TTCCCCAAAAGGATCCGCTGCAGTTACAACCAAAACATCAC
>P_3302
ATTTCCATTTAAGGATACGCCGCGGTTATAAGAATCTATAT
>P_3303
GTATCTAAAAGAAAAAAATGCATGATCTGAAAGAATAGGAA
>P_3304
ATATTTTTTTCCACAAAGTTCAGTGTGTACAGCGAGGGCCC
>P_3305
CCTAGAAGTGGTTCGAATTTCACGGTCTGGATTTCCTACAA
>P_3306
ACCTTCCATGCTAGGCGGCGCGCTTTCGCTTCTACTAGGGA
>P_3307
CCAGCTTGCATAGCATGACACCTGACTGGACCAACATTTCG
>P_3308
TGAAGATGTTAAGCCTCCTCCGGTTCTAGGGAGAGTATGAG
>P_3309
AATGGGTTAAAATTTTAAAGCATTATCATCCAAAATTTATA
>P_3310
GCTGGCTCTGGATGCAATCTCTACAACTAGTATGAGGCCTT
>P_3311
TTAGGAACCCTCCATGAATTCGAGCTCAAATCGTAGATTTC
>P_3312
CTTTGTATCTAGGGCTGCTCCGCTGGCATCTATTACAATTC
>P_3313
GTGAAGGTAACACATAGAACCCTTGGCGGCGCTATTGCAGT
>P_3314
TTCCACTTCATAGTGAGACTCCTTCTCGAAACCTTCAACAT
>P_3315
GAGTAATTTGTGAATAAAGTCAGTGTCGAACTTTACTTGTA
>P_3316
GAAATCAAGAGGAGTATTCGCGTCCGAAGAAGTTAGCAATC
>P_3317
TGATAACAGAAAAATGGAGACGAGGGAGGTAAAGACATGAT
>P_3318
TGCTAGCTTTGGTGACCACTCAAGGACATCATCAATGATGT
>P_3319
CCCTTCAGTTTAGTAGCTATCGCTAGTAAATAATACTCCCA
>P_3320
GATAGCTGGAGGATAAGCTGCACTAACTCGAATCATATAAC
>P_3321
GCCACGGCCATATGATGATTCTATTACTGTGTTGAAGGAAT
>P_3322
CAGGAAATCAGTTCTAATGGCATGGAGACTATTTGCTCTCA
>P_3323
GAATTTTTCAGAGTTGCTATCGATAGCATGGCGAAAAATAG
>P_3324
ATGGAATTATAGAATATTTTCGTCACAAAAGTCATCATATG
>P_3325
TAAAAATCCTAGAAAAGAATCGGCGAGGTTAGCAACAGCTG
>P_3326
GCATCAGGATCTTCACTAGGCGATGGCAGTTTTAGGGACTG
>P_3327
TGAAGATACAGCATTGAAGCCGATCGAAGAGAAAACTTCGT
>P_3328
GACTCTTCTTATTTGAAATACGAGAAAGCTTCTCCTGAGCT
>P_3329
ACCTATGACACATTTAAACGCTGGAGTATGGTAAGCTATAG
>P_3330
GATGTGGGGAGATTCGTCTCCTCGAGTAATTGCATCGATCT
>P_3331
GATCGAGATTATGAGCATTACACGAAATTTTTTCTTACAAT
>P_3332
TAATTTTACTGGAAATAATGCAGGAAGAGAAGGAAAAGAGG
>P_3333
CTCATGACCGCTCCATGCGTCGCTGGGATCGCTCTGAAGAA
>P_3334
CGTTTCTAACTTTTTTGTAACGTTAACAGAATTACATATCT
>P_3335
ACTTAACTCTACTCGTTAGGCAGGGATAAGGGATTATTTCT
>P_3336
TCACCCATTCCATCAGCTCCCGGCCTTGTCCAACTCTCCTT
>P_3337
ACTTTTCCACATGTTTTTGCCTCAATTATCAAATCAAGAAG
>P_3338
CATCACATCACCGTTTACATCATCCTCGTCTCTCTGAACAC
>P_3339
TGTAATGTTATGACCTACTGCCCGAGTATTTAAGCTAACCA
>P_3340
CATGTTAAAGTGGCATTACCCCGGCGAGGGCGGTAGCATAG
>P_3341
CTCCTCCCTAGGACTACACGCAATCGCACCCAAAACTTCAA
>P_3342
GTCAAACTCTTGACACGTGGCAGCTTCTGTTTAATAACTGG
>P_3343
TGAGAGTTCCCATGATTAATCGGTGGCCTCAACTGTTGGTT
>P_3344
CATTTGCAAACTTGGTGGTTCCCGCAGGTGATGTGGTCATA
>P_3345
GAACCGGGTTATTCCAAAACCGGTACGGAGATAACCGAAGG
>P_3346
CTTTCGCAAGCAAACCCCAACTTGCTCGTTATCTCGAATCG
>P_3347
GCGCATTTTTTGACATTTTTCCCGATTTATTTCTATAACTT
>P_3348
AATTTCTATGCTTGTGATGTCAGGAAGGAGTTTAAAATGTA
>P_3349
GCGTTTAAGAAGTTGGCCACCTCGAGCAAGCCATTCTCTAT
>P_3350
TAACCTCAAGAGGAATTATCCGGTGGGAGTGAGATGCATGG
>P_3351
TGATGTGAACTGTGTCGCCGCGATCCAAAGTTTTATCAAAA
>P_3352
AAACGATACAGCAATGAAATCCACACCTTCAGCAATTCCAA
>P_3353
AGAAGCAATTAGGTGATCGGCGAGAGTCGTCTTACCGTGGT
>P_3354
TTTGACACGTAGATATTTTTCCCGATATTGAACAAAACCTA
>P_3355
TCGCGATAGGTCTAGCGTCTCGAGCTTTGTAATACTAGCCA
>P_3356
GTTCAGCAGCTGGAGAATCTCGGCACTCACCTTAATCCGCG
>P_3357
CTTAGTACAAAAAATTAACGCAGATTCAAATTTGAGTGGTC
>P_3358
GAAACCGCGGTTACATCGCACCCGAGTTTCTCTAAGAGTTT
>P_3359
CCCTGTGGCACCGAGACGTACCCGCTCTCAAATGGAACAAT
>P_3360
AAACAGTGATCGTTTTTGTGCGATAGAGGAAGAAGAACCCC
>P_3361
TAAAACCACACCTCAAACTCCACGAAAGCATCTGTTCTCGA
>P_3362
TAAATGAAAAAGTTAAACTACGAAAGATAAGAATGGTGGAG
>P_3363
AAGGTTTGGTTAGAAAATTTCCTCAGCATGGGTTATCGGTA
>P_3364
AGTATATTTGAGATATGACGCGGCCTGCACCCATTAGAAAT
>P_3365
TCCACAAACGAATTTATCCGCCTTAACCATTGCAACACACG
>P_3366
TAATTACTAGATAAATTTTGCCTAAATAAGCGGGTATAAGA
>P_3367
CGTTTAAGCTCTGCGATTATCGCCAACTATGTGATACTCAA
>P_3368
AAGAATCAAAGTTCAAAGATCATGGAATAATAAAAGACTAT
>P_3369
GTAACTTACAAATTTTAAATCACTAACAGAAATCTCAAAAA
>P_3370
ATAGAGGCAGCAAGAAAAAACCTCAATGATGCAAACTCCTC
>P_3371
ATAGCAAAGTAACTTCAGCACGGAAATCCAATGCAATTGTG
>P_3372
AGCTGAGCTACAAATAAAAGCAGTATATATAAATCACAGTA
>P_3373
GCAACGACTTGGAGAAATTGCACGCGCAGCTTAAATTAAGG
>P_3374
GTAAATTAGATATAAATTACCGGCCATGATCATTTCTGAAA
>P_3375
ATGTTCCAGTATACAAAATTCATGGTGGTGCATAAGAGTCC
>P_3376
AGCCTTCTTATAGTACGGAGCGGCATCTTTATCTAAATCTT
>P_3377
TTGGAGGCAATCCTATGGAGCTCTACTATGTTGGAACGCGA
>P_3378
TAACAAGTTTCGAACGATTCCGATAAGTATTCAAGCCTACA
>P_3379
TCAGTTTGTCCATCAGTTTGCGGGTGACAAGTAGTAGAGAA
>P_3380
AGATTCTGAATCCTTTGTCGCGGAGTTAAAAAGCAGGCGGC
>P_3381
CCTCTCCAATAGTTCTCCAGCGAGCTCAATTCGCTTATTCC
>P_3382
AATAAAGTTTCCGTCAAACTCGAGCACCTTCAAGCCTGTCA
>P_3383
TTTCCTTTTATTACAAGAATCCCTAATTATTACTTAGTGCT
>P_3384
ATCATTTCCATTCATTACTTCGGTCCATTGCTTTCCATGGT
>P_3385
AAAAAAAATAAAAAAAATCGCCTACACATGTTTGTTATTAA
>P_3386
AGTTAAAGATTCTGGCTGCTCGTGGATTTCCTTTTGCATGT
>P_3387
AGGCATCGAGCAAAACGTCGCAGTTCTTGAAAATAGTCGTG
>P_3388
AATCCAAGTCAGATCCGACACATACACAATAAATTCCAAAA
>P_3389
TGTTAGACACAACTCCAAAACGGTGTCGTTTGAAATTAATA
>P_3390
AATGACACCGGTTTCAAAGGCGGCCAGTTGAGAAACACGGC
>P_3391
AAAATCTAGTCTTTAAGTAACTCTGCCTAACTTATAAGCAA
>P_3392
ATATTGCGGAGATTCGAAGTCGATGGTGGTAGTGTGCTAAA
>P_3393
AGCGCATCCTAAGGTGGACGCGACCACAGGAGATCTCCATA
>P_3394
TGCAATCATTTGCACATTTGCACTTTATTTATTTTTGGTAT
>P_3395
AATTAAATACGATAATTTTGCATCCTTTCTGATATTCCAAT
>P_3396
TGACCCAAAATTGGTAATTGCGGCATCCGACTTACCCGAAC
>P_3397
AAATTAGTTGAAACAACTGGCCTGCTTGAATTATTGTGTCT
>P_3398
ATAAATTTAGAAGTAAACGGCGGTCATCTCATTCCGTTCAG
>P_3399
TGTTTTGGAGTGGACTTTTCCTCGAATTGTCACTATTCCGA
>P_3400
TCAAGCAGTGTCTTAACAGTCGAGATCTCTTTAGCAGTAAT
>P_3401
TCTCTCTCGGGTACCATTTTCGAGGACAACTTCCCAATCAA
>P_3402
AAATATTTATATATATACCTCAGTGACAAACAAAGACAGTA
>P_3403
AAGCTACAATATGCGTTTTGCAGGAATAACTATATACATGA
>P_3404
TTGATTCATCTCACAAAACGCGGAACCAGCAGCTGTTTGAG
>P_3405
CAAGGAAGGGTTTTACACGGCGGCGTTGTGGCTCCATGGTC
>P_3406
AATTGGACTTGAATTCGAATCGGAAAATTCAAATTCACCTT
>P_3407
AAAAGAAACCACAGAAACCCCGATAACACTCTCTGGCACTA
>P_3408
TCGGTTTCGGGTTTAGAAATCTAGGACGCATTCGGGTATAT
>P_3409
CTTGGGGACGATTTACCATACGTCAACAACACAGGTGGCTC
>P_3410
GGAACAGATCGAAGATAAGTCGGGATCCAGCACGGTCAAGC
>P_3411
AGAGGAGAGAGCATTATCGGCTAGAGAAGAGGAAACGCCGG
>P_3412
ATTTTCGGATAATGTGATTGCGGCTTCGGTGGTTGTGAACT
>P_3413
ATCCATCACTTTGACATGGGCGGTATCGCTGCTACTCAACA
>P_3414
GTTCCACAGCACGTCTCTTGCGGTTTTTGTTCTCCGTTAGG
>P_3415
GTCTAGGCATAACAATAGTTCCATCCTTTCCATATGAGCTC
>P_3416
GCGGTTTCCATGCCTGTAGCCGCGGCTGCAAACGAGGTCAG
>P_3417
TGGTCTAGACAATATAAAAGCTTCGGTGTTCTTTAAAACCA
>P_3418
GACGGTGGAGAAGTAGTCGGCGGCAAACTTGAAGGAACCCG
>P_3419
GCAGCGACTCTCTTCTTGCTCGTGTTCTGATATCTCTCCTA
>P_3420
ATTTTCGGTTTGTTTCTACTCGGTTTCTTAGAAGTTTTACG
>P_3421
GTGTTTGTTTGGCAAGCATTCTTTTTTTTTTCCTACCGTGA
>P_3422
TTCGTTAGATTCATTTGACTCGTTAGACTGATCACCTGTGG
>P_3423
TTTATATCTAATCAAAAATTCGTTAAAGTTAAACAATTAGG
>P_3424
CAAATGAAATTCTTTTAACGCGTTGTTTCAGAACCTGATGA
>P_3425
AAGATCATCGATAGGAAAATCATTAACTCCATCAACGCAAG
>P_3426
TAGTACAGAGATGCATGATTCAGACCCTAGTTCTGTTCTCA
>P_3427
ATTCTTAAGCCATCTAACTCCATCCCCAAACAAATGAGGAG
>P_3428
ACATACTTTTGTATAGGACTCGACATAAAACTAGAAATCCG
>P_3429
AAGCATATACTATCAAACTCCAAGCGAAATAAATACTCACA
>P_3430
ACAGACTTCGAACCCAACACCTCTACCTGCGAGATTTTTTT
>P_3431
TTTTGTATCGATTTCTCTTTCGGTCTGTGTATAGCAATGGA
>P_3432
ACAAAATGTTCATCCTTGATCCCGAGAGGAGACTGACTGTG
>P_3433
TTTTTTTACCTTTCCACTAACGGTGTCTTCCTCTGTAGCAT
>P_3434
CGCACATTTTAAATGAAATGCAAGACTAGGACAACGCAAGC
>P_3435
ACTTGTGATTTCAGTGGAAGCTATTCCGATCTGAGAAAGCA
>P_3436
CATGCTAAGGTTTTGAAACTCGGGCTTCAACACGAGATCAC
>P_3437
CCGTACCACATTAGCGACCACGAGGTTGAGGATTTTCGGTG
>P_3438
ATTCATGAAGAGCTGGGCTGCAATCTCGTCCCGAGGGTCGA
>P_3439
AGAGAAAATTACACAACAAGCCAAAAACAAACAACAACACA
>P_3440
AAAATGTCGGGGTTTTTGCTCGAGAAAGGGATACCGTTGTT
>P_3441
CCTCATGACTCATAATATCTCAGTAAAACAAAATAACATAC
>P_3442
CAAAACTGATCATCGGAGCGCGTAGATATATGGGGCATCGC
>P_3443
TAATCTGCTTCGTTTTGGTGCAGCGATAAGAAGTTAAAACA
>P_3444
GTAAAAGAAAAGTTGATAATCAGCAACAAAGAAAGATCAAA
>P_3445
CGCAGACCCTAAACAACTCTCAGCTCCAACGGTCATCTCCT
>P_3446
TCAGAAAATGAAGATTTTTGCTGCATTACATGACCTAGGAA
>P_3447
TTCACCACAGCACAATGCAGCTGCCTCAATAATCTCAAGTC
>P_3448
AAGGTCTAGGTAAAAATGTTCCCGAACTCATCATACTTCCA
>P_3449
TAAATCGTCTCGCGATATACCGCGGGTTAAAATCTAGTATT
>P_3450
AGCCTTGTTACTCCCGCAATCACGAGCTACACCAGCCATTA
>P_3451
AAGAGAACCAAGCTGATTCGCCGCATCAATCTTATCAACCA
>P_3452
GATCCACTTTAAGCATACCCCGAGAGCTGATATTTTTAGTG
>P_3453
TCGCTTTTCGTGTTCTCTCACGGGATCAATGAAACGGGTTT
>P_3454
TAGAGAGGACAAGTAAGAACCTCGAATAAGTGAGCAAGCCT
>P_3455
TTTCGATCCTTACCAAAATTCAGTAAAACGAAACAACAACA
>P_3456
ATGCGGAAGAGTTGAGACGGCGAGAAAAGCATTTGATCGAA
>P_3457
ATATGGAATGCACGGCCACGCGGCTAAAGCGTTAGAGTTAT
>P_3458
CAGTGTTAGCTGCTTGCAGTCATGCGGGTCTTCATGTGGAA
>P_3459
AGCACATGAGCCTTTTCACGCAGTAGTTTGTAGAAATTCAT
>P_3460
ATATCACTAGCCATCAAGCCCAGCAAACACTTATGCCTTGA
>P_3461
GAGAAATTCTTGTTTCTATGCTTTGAAATTTGAAATTTGAG
>P_3462
ATTTCAGTAGAAAGCAAATACGGAAAAAACAAGCGCGAAGA
>P_3463
GGAAGCGACCTAGATCCGCACGACGACAAGTGTGATCCAAT
>P_3464
AATCGTAGTGCAGAATATGCCTCTGCCAGATCACCACTGGA
>P_3465
GCATTAATCACTAATAAACGCATAATCGAAACAATTATACA
>P_3466
AGCTCCGCGCTAGTAAGAAGCTCGATCAAGCTGGTGTGGAC
>P_3467
AAATTTCACTGCAGGGTACTCGGGATCAGATATGAAGAACC
>P_3468
TCCAGAAAAAACCTAAACTACAGTTTCAGAAAAGGTGACTC
>P_3469
AACGGAGGAGATTGATATCCCGTCGTCGGAGTCACCTTTTC
>P_3470
GTGTGTTTTATTAGATAACACAGCAAAACCAATCGAACTGG
>P_3471
GTAAACTCGAGTTCGATCCTCTCTAAAAAACAAAAATCATA
>P_3472
AAATGCAAGCCTTGTGACCCCTCGATAGATGAGATATGCCC
>P_3473
GAATTCCACCTAGGAAACTGCGAGGCTTGGCGCGAGACTGT
>P_3474
CAAACTCTCAATAGTTAACTCAATACTTAATACTGTACAAT
>P_3475
AACAAAACCCGGTTTACTCTCGGTTCAGCTCTTTCCGCTTC
>P_3476
CAAGAGATACCTGATAGACACATGCTTAACAACAGGTGAGA
>P_3477
TTAATTATTGCGATGTGTAACGGTGTTTGTGATCCAAAGAC
>P_3478
TGTAAAGCTGTATGAGAAAGCTGTAAAAAAAGCTGAAGGTA
>P_3479
CTATGACTCGTGGTGAAATTCGGGAGCTTCAGAAATCGATC
>P_3480
AAGAAAACTGGTAAGTTACTCTCAAACACACAACAAAGAAA
>P_3481
CTCTTATGAACTCCGACTTGCTCTCCCGTGAAGCTGAAAAT
>P_3482
TCACGACTTGGGTTAAGGATCTGTACCATAGATTTTTTGCT
>P_3483
CCATTCCTTTAGAGTTAAACCAGCAGTAGATCAACAACACG
>P_3484
ATGGAGTCTCTATATCAGTTCTCTATCAGATGCAATCTTTG
>P_3485
CAGATAAGATCATGAGTAACCTTTACAGAGCCTAATGAATG
>P_3486
CATACCGATATAGCCACCGCCGATAACAACCGCATTCCCGT
>P_3487
GAATAATAATATTTATGCTTCAATCTTAATGATTAAACTAG
>P_3488
TGAAAAGCCACCACTAGAAGCTGCAATAACTCCAAATCAAC
>P_3489
AAGATACGTTTTTACGGTTGCTGTATCTAGATCCGAACTTG
>P_3490
TGGAAAAAGTGTTGTCAAGGCTGTAGTTGGAGTGAGGAAGA
>P_3491
GCTCGCTTACATTCACGTCACGTGGATAACTTTTTGATAGT
>P_3492
TTTGAACCACATAAATATTGCAATTTCTAAGGCATAATATT
>P_3493
CCCATCCTCCTCGGGAAAAGCAGTCACAACTTCAATAGCAT
>P_3494
CAATTATAATTGGACGGTTGCGAGGGAGGTGCCGAAAGACG
>P_3495
GCCTCTGTCTATTTTGATAGCAGTGGTTATGGGGACCATTT
>P_3496
TGGTATGGGGTAATTCTTTACGGGTTTTTGTTTTCAAGTTA
>P_3497
TGGGCTTGGACTGTTTCCCGCTGGACCGTTTTCCACTCACA
>P_3498
ATGGCTACGTACCAAAATATCCCGGATAACCAAAATATCTG
>P_3499
AGGAGAGATAAAACTACCTTCTCTGCCTATTTCTATATAAG
>P_3500
GAAAATGCATGGGTCAAAGGCATGGTTCTAGTTTCTACCAT
>P_3501
TTGAGAACCGTAAAAAAACCCGAGAAATTGAAGTTCTTCGT
>P_3502
CGCCACTGTTGTCTTACTATCGCCATCGGCACCGTCGCTGT
>P_3503
AAATCGGTAATGGTGTATGTCGGCTTGTGTGTGTCTGTGAA
>P_3504
TCGTGTTTCAAGACCGCGGTCGTCGGCGGACAGGTCCATCG
>P_3505
CATAATCTTTTAGTCTAAACCTAAACCGATGTATAATTTCG
>P_3506
ATTGTTATTAAGTAACGTCCCGCCAAACCCGTCCCGCCAAA
>P_3507
GGGTGTTACACGGTTAAAAGCGGTAATTGGCTGCTATCTCA
>P_3508
CAACTCAACATTCATACTAGCGGTAACCCGAGGAAGCATAC
>P_3509
AAAGAAGCTTCCAGCGAAAACAGCAAAAGCTCTGGTAAAGA
>P_3510
GGGGCAGCTGGACCAATTTTCGGTCTTATGTAAAATTCATA
>P_3511
CATGAGTGTGTATACGAATGCCCGACTAATCTTTTTGGATT
>P_3512
GTTTTTAACTATTTATGTACCGTTAATCATTTTTTTTACCC
>P_3513
CTTATACCGAAGTCAAACCTCGGGTTTCCTATTTGGCCTCT
>P_3514
TTCAGGAAATGGTTGGTACTCGAGATTTCTCAAACCCGTCA
>P_3515
GTAATGGCTATGGTAAAATTCTAGGCCAAGTTTTGATAAAT
>P_3516
GCATGGGGAGACACCTAATACGCCAGCTAGACTAATCCGGT
>P_3517
TTATATTCAAAGAAAAATAACATTTGTACCGTGAAATTGAA
>P_3518
GTATTTTGCTGAAACCGATTCGAAAATTTAGAAGAAAAATT
>P_3519
GAAAAAATGAATAATCGTGGCTTGCTTAGAGTGTTGCAGCT
>P_3520
TCTCTTTCAGACACAATAATCGAGGAATCTCCATAGATTCT
>P_3521
CGAATTATCCGAACCGAATCCAATCCAAACCGAAAACCGAA
>P_3522
TTACATCGACGGATTTGTCACAGCACCCTCTGAAACAATCA
>P_3523
TCTCGACAAACTGGACGTGTCGGGATGTGTAGACACGGCCA
>P_3524
GTTAATCAACTGTTAAAACCCGCTGACGAGGTATGACGGAG
>P_3525
GTTACACGAAGTTGTTATGGCGGAAATGGATTGATGGTAGA
>P_3526
ATCGGGCCGTCGATCAAAAGCATCACTAGTAGAATCATCTG
>P_3527
TTGAATCCGCCCATTCCACTCTGCATCTTTAAGGTTTGCTA
>P_3528
GACCATGCAAGCTTTAAAGGCTTGAAGGATCCAAAACGTAA
>P_3529
CACAAACAAAGATTACGAAGCGGTTAATGTTGAGTGGTGGT
>P_3530
TTATTTTTTCAATAATATCACAATTTTTATATAAAACCTAT
>P_3531
AAGTGTGTGGTATGATGACACACGATTCATGAGCTTGCCTC
>P_3532
CTCGGTTCGGGTCAAATTCGCAGGCCTTATTAGTAGCCGAA
>P_3533
ATGATGAGTTTCGCCTTTCGCAGTCGAGTCGTCATTAGAGG
>P_3534
GAGTGAACCCAAGTTTCGTTCAATAACCTTTAAAATCGTCA
>P_3535
AAAATATTTTACGGTTTTAGCGAGAAAACATGATATTATGG
>P_3536
CCCATTGAAGTCCCAAAATGCAGTTTTTACACATCGTATGT
>P_3537
ACTGGTTTGTTCACCGGCTTCACGATCACATCTGCAAAGGC
>P_3538
TACTCCTTTGGCATTTGGCGCATGTATATAAAAGTCAATTA
>P_3539
AAAAAAATAAATATTGACGGCAGGACCAAAACGAAGTTGTA
>P_3540
TCTCTCCATCTCAACTGGTTCTCGGTCAGGAACCAAATATT
>P_3541
CATGAAAATTGGTAATACAACTGTACCAAATAAATACTACA
>P_3542
TCCTCTGTCGTTGTCGGAGGCTCCGTTGTTGCCTTCGTGAC
>P_3543
CACGTGGCATCATGTTGGCTCTGTATCGCATCGATCCTAAC
>P_3544
GTTAGAGTATGTATATATAGCGTCATACATCTAAACTAAGT
>P_3545
TCTCAACGAAACGACGATGGCGAAGGCGACGGCGACAGAGC
>P_3546
ATCAACAATAAATCTCCACTCCTTGTTATCATACAATCTCC
>P_3547
TAGATCTATAAATTGTACAGCACGAATAGTTATAGTCGATT
>P_3548
ACCCAATCTCCTGGCTGGCGCCTCAACAAAATTATTAGCTC
>P_3549
GCATCTTGCAGTAACAAGGTCTGTAAGTTGATTATACAAGT
>P_3550
GTAAGGCGAAAGACTCAAAACAGTGGTTTAACATATGAAGC
>P_3551
ACCTTTGGAATTGGTAAAGTCGTAAGCATGGAAATCAGAGA
>P_3552
GCCGGCTCAACAACATGGACCTTCAACGTCTGCACCCCACG
>P_3553
CAAAGGTTGTAAGTAGACGTCGATGTTGTTACTGGGGGCTG
>P_3554
ACAGCTTCTTAGGTTTTTTCCGTGAAAAGCAACGAGGCTCT
>P_3555
AACTATCGCATTTTATAACACAATATTCATTCCTGAGCTAT
>P_3556
CAATATCGTCTTAAAGTAGTCGCGAAGAGTAGGTAGAAAAT
>P_3557
GAATGCATTGTTGCAGGAATCAGGGTTAGCCTAGAACATGT
>P_3558
GCTAGACAGACCTTCGAGAGCATAAACGAAAATTAACTGTA
>P_3559
AAATCATCCTCAGAAGGTCTCAACAACGATCCATCAACTAA
>P_3560
ACGCCGAGCCCTATAAAAAACAGTGGATATAAAATTCTAAA
>P_3561
CGTGCATCAAATTTACATATCAGTGTTTATGGAAATTTAGT
>P_3562
GGTGTTCCATTGACAATTTTCCCGCCTTTAGCTTTTCAATC
>P_3563
AAGTAGTTATGAATCAAGCTCAATCTCTTCCCACCTCGTTG
>P_3564
TAAGTTTTGATAAGAAAAGTCGTCATGTTGTGAACATGTTT
>P_3565
CAAACGTATTTATACAATAACAATGATGAGGAAGATCTTAC
>P_3566
TTGGTGCGCTTGGCGTTTCTCGAACCCAAGACCTCACCCTT
>P_3567
AGACACAACACTCATATAGTCTGAATCACTATGCAAAACTA
>P_3568
AAAATCGAAACTGAACCGAACTGTACCAATTTTAGTGTATC
>P_3569
TCCTAGAGGTCAAAGAGCGTCTCGGCGGATGATCTGGCGGA
>P_3570
GCAGTTCACAGTATACAGAACGAGCTCGAAGACCCCTCTCA
>P_3571
AGATTGGATCTTGCTTTTGGCGGAATTTTAAATGATAAAAA
>P_3572
TAAAATCCTTTCAAGAAGTTCTATGTCGAATACAGTTTTAC
>P_3573
TTGATATAAAAGCATAAACACGGTAAATAGAATAAGGGAAA
>P_3574
CATGATATAATTAGTCCTGTCGCCGACTATCATAACTCGCG
>P_3575
TCCATCTTTTGGTAAAAAACCTGCTTCGAACATCCAAGGGT
>P_3576
CGTATCACAAGTGAAGATTCCATTACCCACTCATCGACAAA
>P_3577
TTAATTACTATAATATCATGCAGTTATGGCCGAGTTGTTGA
>P_3578
CAAAACTATAACTCGGCCGTCTCGAGGAAATAAGTCAGCCT
>P_3579
TTGCATATAAGCTGGACCACCGGTGAAAGATGGAGGAATAA
>P_3580
CCGTTGACCAGATACGTCATCGGTTGTGAAAGAGTCTCTGT
>P_3581
AATTTAATTTCGGTTCGGGTCGGTTCTGTCGGTACACGGGT
>P_3582
GACGGATGATATAGATGAGGCGGAGTTTGACACGAGCATGT
>P_3583
GATTCAATCTTCCATTCACCCTCGACTAAACAATTTTTAAA
>P_3584
CTGAAGTGGGTATTGGAGAGCAACGACAACAATGAGTAGGG
>P_3585
GTAGTTCTAGTAATAGATACCTATGGCGGGTATACATGTTA
>P_3586
GAGTTTTTGCGCGGCATTGTCATCATTCGATTGGAGATTTC
>P_3587
TTTAGACAAAGTGAATAATGCGAAGCCAACGCTCGGTTATT
>P_3588
GGCCTCAGATGGAGATGACCCAGTGTTTGGGTTAGCTACAA
>P_3589
ACGGATACACGCAACTTCCTCGCAAGCGTGTAACCTTACAG
>P_3590
TGGAGGTCTTATCTTTATGGCGGGAAAGTGCAGGTGTTCAC
>P_3591
TGATCATGTTGTGCTCTAAACGGCGGCAACTCAGTAGGTTC
>P_3592
CATCATCACATCAATCTTAGCACTGTCAACCTCAATACCCT
>P_3593
AGGTACAATAATGATTCTCTCGAGGGAAACTTTCCATACTT
>P_3594
TACTGGCAATGGCCCAACGTCTGCATTACCAGATTCAGCAT
>P_3595
CCAAGCACCACTCTCATAACCAGGATCGGTTCTGCATAGAA
>P_3596
CAAATCAAAGAAGGTTATATCAAGAGCGACAGAACGAAACA
>P_3597
GAAATGAATCTTGCGAAAGCCGTGTTTCGTGTAGTCAAAAG
>P_3598
TTGGCTAAGAAATATGTGAGCGAGATCGTGAAGTTGCATGG
>P_3599
AATTTAGATCATATAAATAGCGGTATAAAATAAAAGTGTTT
>P_3600
TTACCTGGTATCACGAAGTTCGATCGAAATCTTATAGTACA
>P_3601
TAGAATAAAACGTCGAAGCTCGTGAAGAACATACAGAACAG
>P_3602
ATGAAATGAGTTTTGAGTTGCTGGGTCTAGAAAATTTGAAT
>P_3603
CTGAAAAGCCTCAAAAATTCCATATTATGCTTCATAGCTCC
>P_3604
TAGCATATTTATAAAAAATCCGTTCTATATCAATACGCACA
>P_3605
AATTTTTTATCGTAACTTTTCGATAGTGTCTTTTTATTGTA
>P_3606
AGGTTTTTTTGGGTGTTTGCCCTTAATTAATATGAGCCTAT
>P_3607
ACAAATATGGATGGAACAGACAGTGACTAAGAAGATTTCAA
>P_3608
CTGACCAACCACATCTAATACAAAAACGAATCACAGCTCAA
>P_3609
ATGGGGAAGGATAGGTGTATCCCGATTATAAACGTATATAA
>P_3610
AACATTTGCCGGCAACAGCTCAAGAAATACAAATGGAAGTA
>P_3611
AAGGATCTTCAGGATAATAGCGTTTTCGATAACTTGGTATA
>P_3612
TCCTTTATCTGTTGCATTAGCGATGACGATCAATAAGAGCC
>P_3613
ACCATTTGTCGTGGGTTTCACCCGCTATGTAGGGCTACCTC
>P_3614
ACCAATTTTAAACGCGATTTCCCGATTGATCTTACATCTGA
>P_3615
AGAAGGCTGCGGGAAGATGACGATATAAGCATATATACATA
>P_3616
GACATTTGAACGCCTGAATGCGCGATGATGTGTGTCGGGAC
>P_3617
GGGTCTGCCAAAGCAGCGGTCTGTAATTGCTTAAGAGTGAA
>P_3618
CCATTTGAAGCGGTGTCAAGCAGCATCCTGATCTTGGGAAG
>P_3619
TTAAATTGTTTTTATCCGTTCGATTTCGCGGCTTCGCTTAA
>P_3620
AAATTTCCAACTGATATCAGCCTGGTCAAAGAGGTTACCGA
>P_3621
TGGAAGAACTAAAGAAGGATCGTTTCCAGAGTAGCCGCAGC
>P_3622
GTCTATAATATGCATGTTTTCAATGTCCATTCATCATCGTT
>P_3623
AAGTCAAAGAAGCCAATCGTCGATGATGGGGTCGAACCTTG
>P_3624
TTGCGGAGACCAGAGTGAATCAGGAACTACTTTAAGAGATA
>P_3625
CAACCGCGTGCGGTAACACACGGGAGACCAGCTTCCGTCCC
>P_3626
GCAAAGGGTGTCGATCGGCACCCTGATGGTGTCGGTCGACA
>P_3627
TGGTTCTTGTCATGAAGTTACAGTAGCTTGTTGCATCGAGT
>P_3628
ATCAATGTTTAAACAAAAGTCTAACACAATTATGGCAATCT
>P_3629
CACCTTCAAATATCACAGAACGGTATCCTAGTCCCCATGAA
>P_3630
AGGCGCATTGGTTGCAATCCCGGTAGGCATCAAACGCAAGT
>P_3631
TCAGTGGGGTAATCGACTCACTCGATCAATAAACAAATGAA
>P_3632
GCCACTTGGTCCGCCCATCACGTAACTAAGCTCGTCAATGA
>P_3633
CCACAGGGTTTGACAATCTACGCTCTCAATTCTCCAATCTC
>P_3634
GACAGGCCAGAAAAAGAAGGCTAGGAAGAGTGTCGGCCCTT
>P_3635
ATCTCACTGGAGTTTCCATGCCTGGTCCGTTTAAGGATTCT
>P_3636
AGGATCTGCGCCTACACAGACCGAGGAAGAGTTCATTGACC
>P_3637
TCCCCACTTGTTGGTTCATCCTGCCTCAATATATGGATATA
>P_3638
AGAGACATTTTCAGCTTGTGCGGCGATCCCGATGACATTCA
>P_3639
GGGTAGAATTGATGTAAACACTCGTTCGGTTTTTAAAGCTT
>P_3640
ACCCATGAGAGAGGATTCCACATGAACCCCAAGAATTTCAA
>P_3641
ACAAAGACGAACTTGAAAGTCGTTAATTCCTTAGAATAGCC
>P_3642
GATATTCTTGTCTAATTGTTCGATGGTATCTATTGTCAATG
>P_3643
AACTAACCACTTATTGACTACCCGACTAACTAACAAGCAAT
>P_3644
CGGAGAAAACTAGATTTTGCCGAGAAAATATTTTTGAACCG
>P_3645
TGTATGCAAACTCGATCAACCGCCAACTAGAAACTCCTTTT
>P_3646
GTGCTCTGACACGAATTTTGCACGGATCTGAAACTGCACGA
>P_3647
CATATCCTCCTTGTGAATCTCTGCAGATGCAACATTCGATG
>P_3648
GAAGGGGCTGCTCGTCATCACACTGTCAGAGATACCCCACA
>P_3649
TATATGGACTCAAGCAGTCTCCCAGGCAATGGTACAAGAGA
>P_3650
TGCAATATCAAGGAAGTGAGCGCGAGCTGAAACTCATTAGC
>P_3651
AATATTATTTATTTATTGTTCGGTTTTATGATTTTTGAGTT
>P_3652
GTATTCGGGGAAATCTTTTTCGTGCTCAGGAAGATGAAGAA
>P_3653
AAATATGCTCAAGATGAAATCTGCAAAGAGAAAATTCATTG
>P_3654
GTCCACCAAAAAGACTGTCGCTTGGTTATAACTTTTCTAAG
>P_3655
TCAAAAAGTGCATTTTTGAGCCTGAACAAATGACTAGTGCT
>P_3656
AGAGAAGAAAAGAAAAAGAACGAGAAGGAGAAAAAGTTATA
>P_3657
TGCAACTTCCTTTTCTACCACAGCCTCACACACACGCGTCT
>P_3658
TATCATCCATTAGGTCTTCGCTACAGAAAGAAACACTTGTG
>P_3659
GGTGACTATAAACCACACAACACGAGGAAGTTGTCTCAACA
>P_3660
ATGCAACTCCGAAATTTTTTCGTTAGAAATAAAGTCAAGTA
>P_3661
TAGTGGTCCAATGTAAAACGCATGGTACAATATTATTTTCT
>P_3662
CTCGTAAAGTATTTGAAATGCTGCCTCATTAAAAACCTTAC
>P_3663
GCGTCCACGCTGGAGGTGTGCTGCAGTATGGTCGTTCTCAC
>P_3664
AGAACTATGAGCAGAAATTGCAGGAGAAAGTTTCTGAAATG
>P_3665
AGTGAATGCAAGAGAAAAAACTATACCGCAAACTCGAGAAA
>P_3666
GGGTGGTATAAGCGGAATAACCCGAGCGAAAAAACACAACA
>P_3667
TTCCGCTACTTTCAATTTTTCCCGCTCCTGCAAACAAACAA
>P_3668
AAGATCCCAAATGCATAACGCAGTCTCCTCGGCCCCGAACA
>P_3669
GCCTGATCGGCGGCTCCCAACCCTAAGGGTTCAACTTCTTT
>P_3670
TTGGTCGACAACATCCGGCGCGGCGGGTGCAGCAACCTCTG
>P_3671
TTTAAAGCCTTGTTTAACATCTCAGCTATATTGCTAGTCAT
>P_3672
ATAACTTTGTCGTTACACTGCTGTAAGTTCTTTGTAATAAA
>P_3673
TTGATATTTACATAATTTGCCATTAAGATATGTTTATTAAA
>P_3674
TGAGCAACAACAGCCACCACCTCCACCGCCACCACCTCCAC
>P_3675
CCGCCTCATTCCTTCTTCTCCGGCAATAACCCGATCTACTA
>P_3676
ATGTCGTTAATGGATGCTTTCATGTTCATTCCACACTCCCA
>P_3677
CTAACATTCAAAATGATATACATGGACAGCCAAGCTGTTTC
>P_3678
AAATGCTTCAACAAATCATTCAGGGTCAAACTACTAGAGCT
>P_3679
AGATAATTTGAACATTGGTCCAGCAGAAAAATTAACGAGCC
>P_3680
AGAAATAATTGCTGGTTCGCCTACGCTGACTCCTTGTTCAC
>P_3681
GAAATTTTTTGAACTTTGAACGGTCAAAGATCAAGGGTTCT
>P_3682
AGAACCACCTTCATACACCTCTTGAGTTGCACAAGTTGGCT
>P_3683
AACCTTTGTTATGTGTCGGACGCGAACTTCCGAAATGCGTG
>P_3684
ATTCGCAGAACTTATGTCAGCAGGGTCTATACTATCAGAAC
>P_3685
ATACAAATGAATTTAAGATTCGGCCATTGAAGGGGCTAAGC
>P_3686
TCATACGGCGCCTACGTGGGCGGTTTTGCGTAATGTCCCTC
>P_3687
AGGCTAGAAATCTTATCAAGCAGTTGCGTGGTGACAATGAT
>P_3688
GGATTGATTCCTGCAAATCGCAAACTCAAAAGATCAAATTG
>P_3689
TTTTAGTTTATACGTTTTTGCCTTTTTGGAAATTATCATAG
>P_3690
GTTTTTTATGGTTCAAAACACTTAAATTGAAACGGATTGTA
>P_3691
GCATTCCACGCCTCATCACCCTCAAGCGTGTAAGCAACCTT
>P_3692
CTTAAGAAGAAAGCTAAGGTCGGGTTTTTTTATTCGTATTT
>P_3693
ATGAGAGAAGGCTAGAAGCTCGAGAGAATAAAAAAACTGAT
>P_3694
TATACCCACCACAGACAGCTCAATCGCGAAATCATTCTGAG
>P_3695
AAACCCAATCTGAAATAACTCGGATCCGATTTTAACTTACC
>P_3696
ACTTATTAAAAGAGTTGGTTCAGGGGCATCTATCTCAGTTT
>P_3697
TGATATCAAAAGATAAGGCGCCCCAATTGTACTTCTTTAGC
>P_3698
GTTAACTGTAGATTGGCTTTCGGGGCTTACGGGACCAAACA
>P_3699
CTGTCTCAGGAAACTTATGTCGGTGTACTGGTTACCGTCCG
>P_3700
AAAACCATCAGGTCTGGGTGCCTTGTCTGCGCTAATAGAGA
>P_3701
AGATTGCTCCGCCTCTGTTTCTGTCTCGTTACCGAGAGAAC
>P_3702
ATATCAATCAGAAAGGACATCTGCATCAATGAGATGGCATG
>P_3703
TGTCTGATTTCTATGTGCTTCGTGCGAGTGTGATGCACATG
>P_3704
ACTCCGGTTGCTTCACCGGTCGCAGACGTCCCGATGCCTGA
>P_3705
GAAGCTTGCCAATAAGACGACGATACTGTTTGGAATCAGCA
>P_3706
AATATCTTTTAATCAGAATTCAGTGTCTGTTGGTTTGGAGT
>P_3707
ATTCTTTTAAACCTCTCCGTCTGAATTACCATATTCTTCAA
>P_3708
ATATTTGCCTTAGACTTGCTCGGGATCATATATTTTGCTAG
>P_3709
TTTGTCAGAAAATATTTTGGCGAGAATTTTTTTTGTCAGAA
>P_3710
TAAACGTGGCATACCTACAACTCTACCTCTTATTGAGGCGG
>P_3711
CCACTTTAACCCTAATGAAGCCCGTTTGGTTTGTGTTCTCA
>P_3712
AACACAAACCAAACGGGCTTCATTAGGGTTAAAGTGGCTTG
>P_3713
AGACTCACGCAGATGTTTGGCATGGAGGTACCTGAGTCGTT
>P_3714
TAACTCATACCCAAAAGCTACCTCAATGAGTGGAGGTTTAC
>P_3715
AATTAATCTCCAAATCCACTCTACACGATGGCTTTCTCTTC
>P_3716
TGAAGGAGTGGAAAAGTTTGCTACAACGGTTAAAGAAGGTC
>P_3717
CCGAATCATTTTCAATGGAGCGGTTGGAACTGCTCGGGGAT
>P_3718
GATAGTTTCAGCAACAACGACGATATCGAAAGAAAATCTTT
>P_3719
TCCAGTCGCTATTTCGACCCCCCGAACAAACCTGAACCTGC
>P_3720
GTATACCCTAAGGGTCAACGCTTCAAGGTTCAGTTTAAACC
>P_3721
AGTTTAAACGAAAAGGAAAACCTTAATGACGTAAATGAAAA
>P_3722
TAAAGATGCTGAGTTTCATGCAATATCAAGGAAGTGCAACC
>P_3723
CGTATCCTACACCGCAAAAACGGAAATCTCTGTTCTCCTTA
>P_3724
AAAATAAAATTCTAGAAGAGCGTGCCAAGCAGTGTACTCTT
>P_3725
ATCTTTAGGAAGAAAGGACTCGGTTGCTCAGTTCCCATTCA
>P_3726
AAATATCTGCTCCTAGTTGTCTCGACTGGTGCGCTATCAAA
>P_3727
TGAAAACCATTACACCCTAACGGGCTCAGCCCAAAAAGCTC
>P_3728
GATATTTGGGTATCTTAAAACGAGAACCAAAATATACGAGT
>P_3729
AAACCGGAACTAGGCCTTGGCATTCAGATATTTGGGTCAGA
>P_3730
TATTTAATAAAATTATAAATCTGATAAACATACGCAAAAAA
>P_3731
CCATCCTCAATTGGAGATATCACTGATCTCGAAGTGTTTGA
>P_3732
TACTACTTTGAAGGAGAAAGCCAGGGGGCCAGAGAAAGAAA
>P_3733
AAAAAACACTCATCAAGCTCCTGTAGCATCCATCCACATAT
>P_3734
GGTATCTTCAAAGAAAAATCCGGCGCAAAATACTTTATGTA
>P_3735
ATGATAGTTATGTCTCATGCCTATAGAAGCATTTCATGTAC
>P_3736
TTTCGATAAACCGGAATTTTCGACGGTGACAATTCAAAGGG
>P_3737
CATTTCTTCCTCAGACGTCTCGGCATGATTCGTTTCACCTC
>P_3738
GTAACGAGCAAAAAAAGGTACATCATTGATGTTGGTGTGCT
>P_3739
ATAGGAGATTCCAACTCTGTCTCGCTCTGAGGAACATAAGC
>P_3740
TGAGTTTCACGGAACATCACCGGTTATTCTGATATTAGAGT
>P_3741
CAGTGATGTGCCGTGAAATCCTAAACCTAAACATGCATGCT
>P_3742
ATATGAGAGAGAGGTTCCTACGCCGGCGAGCTTCAGCTCTA
>P_3743
TTATGATGAAATATGTAAGGCTTGAAGAACTTTTTGTAGCA
>P_3744
TATGAAAAATATATTTTATACACTATTGGAAACCCAATTTT
>P_3745
TTTTAGTATATGATCTATGCCGGTTTCTCTAGGTTTTACTG
>P_3746
CACGCGACGGTCTTTGGTTGCCTGCGTAGACGTGAAACTGG
>P_3747
AAGAGCGTGGCTACAATCCACGCGACGGTCTTTGGTTGCCT
>P_3748
GTGAGGACTATACTTAGACGCGAGAAAATCACGGTAGTTCA
>P_3749
TATAACGCATATTGGTACAGCAGCAACTATCTTAAATTCAG
>P_3750
TTCAATACTATTCATAATTACGTGGGTTTAAAATTGGATAA
>P_3751
GATAATTGTTAAACATTCTCCTATAATTTTGGGATTCATCA
>P_3752
TCAAGAAAGCGAAAAAGTGTCCCGAGAGATGATCATAGGGA
>P_3753
TCGAGTTGGTGAATAAATTGCTGCATCAAGAAAAAAACATT
>P_3754
GAAAGACAACGGATGGGCCGCCCCAATCCCTGTCTTTAGAA
>P_3755
AACCAACCGAAGAACTTCTTCTATACACTACTCTTTAGCCT
>P_3756
GGAACTATTCTTTGTGCGGCCGAGAGAGCAACGCAGGTCGC
>P_3757
TAAGAAGTATGCGGTAAAAGCCCTACTTTGTCAAACCCATT
>P_3758
TGGGTCGGAATTGATTACTTCGATTTCGATTTGGATTTTGT
>P_3759
GAGGCACCACATAAATCGTTCTGTAATATGCTATTCAAGAT
>P_3760
TGACGCGTTGACTGGGATGCCACCCGTATTTATAGTTGACC
>P_3761
CAAATGTCGGCGGATAAACCCGATGTCAACTAACCACTCAG
>P_3762
TTGGTTACTAATCGATGATCCAGTTGCAGCCGAAAACCCGA
>P_3763
GGAATGCACAATTCCAAGTTCTGTCTCAATATTGCCGGAGA
>P_3764
GTAAAGACTTGAACTTAAAACCATGGCGAGACCGAGACGAA
>P_3765
TTTGGAGGAGCCGATATTTGCGGTTGTTGACTCTAAGGTCT
>P_3766
ACAATCGGAATCAGTAAACACGTTGATCTCAATAACTACTC
>P_3767
TTTCCCTCTTATGCATTTTACGGGGTGTATTGAAAGTGGAA
>P_3768
AGGATGAGAGATTACGGCTCCAGGATTATCAGCAGAAGTCA
>P_3769
GAGCTGGTTCTTGTTGTGGTCGGGGTTGAGGACTGGTGCCA
>P_3770
ATATTATTAGCATATCTACTCGATTTTGAGTAATTGCTGTG
>P_3771
AAATGGCTGTACACGATCTACGCGAGAGCGCATCCACCAGA
>P_3772
GATCTTGTATATCTCATTCGCTGTACTTACTATCTCTTCTT
>P_3773
AAGAAATGTGAAGGCGACCACCGGGTTTGCAGTCTGAGTAA
>P_3774
ACCTAAGTATTTGACAATTCCTCCATTATATGCCAAGTCTG
>P_3775
GTTAAAGCTGGTGATATATACATCTATCCTATAGGTTTCAA
>P_3776
CAATGTCAGTGATTTGAACACCGGCGTCGTAAATTTTCCCA
>P_3777
GAAACCAGCCGCCGAGAAACCAGTAGAGGAGAAATCAAAAG
>P_3778
GAACGGAGATTTTAACACCGCGCTAAAACATAAACCAATAT
>P_3779
AATGGACCACATCTGATCTGCTCGAATCGGTCGAGTTTAAA
>P_3780
CGCTGAAACTTTGATTATAGCGGTGATGGGAACCAGCTGAG
>P_3781
AATTTTTTTTATTATTTTTACATGAAATATCTTGTTTGCAT
>P_3782
CTTCACATCTCAAAGTGTGTCACGGTTAAGCTCAATGAGCA
>P_3783
ATGATGAATTGTTGGAATTGCAGCGTCAGTTCGAGTTCGCT
>P_3784
GGTTTTCCTGCATTTTGTCACCGGAATGTTGGTGTAGCAGT
>P_3785
TGGCGAAGCCCAATTTCACCCCTTAACAATATTACAAACTC
>P_3786
TACTAGTAAATCTGAAGACTCGATCAAGACAAAAAGGAAAA
>P_3787
TCAGTATCTCAGGTAGAGCACGGCGTTTTGCATCTTCTGAC
>P_3788
GAAGACGAGCTTCATAGATTCTACAGGGTGTCAAATGGAGA
>P_3789
AAGGATTATTGTTGATTTTGCCCTTTTCATCAAAATCTTTT
>P_3790
CCGGAGAAGACGAGAACCATCCATTTACGGATGGCGAGAGT
>P_3791
AACAAAGAACTCTAAAGCTCCCATACCGTCTTCCATTCTTC
>P_3792
GCTACTGAATCAAAGTTTCACCTGAAAGTACATCATACAAA
>P_3793
AAATATATTCGTTTGATCTGCCAGTAACAGTTGATTATCAT
>P_3794
TGCTTCTTTAGAACTACTAACCACACTTGTTCTGTTTTGCA
>P_3795
TGGAACTCGACACTAGAAAGCATCGGCCAAGGAGTTCCAAT
>P_3796
TTAGTAAGATGGTTTTGGACCGAGGTTACATTGTGAAATGG
>P_3797
AGAGCTGTGAAGAGGTTGATCATAGATGAAGAAGGTGCAGC
>P_3798
TGTATGAATCAAAGAAGGCACCTGAAGAGTTAAAGGAGACA
>P_3799
CATTTGCGGCTTTTACATCTCGGTGAAGAACGATCTGTTCA
>P_3800
TTCATGCTTTATCTCAAAGGCGGTTTTTGATTTCTTTGTTT
>P_3801
AAGATTTTCAGCTTTGGGACCGGCGCCGGAAGCTGTTACCG
>P_3802
AAGTTTTAAAACGGATACCACATGGACGGAAGTGCGATGTT
>P_3803
GCGCAACAAGACTAGAATCTCAGTTTCGACTAACCTACATA
>P_3804
CTCCAGATCAACTCTTGTATCGCGAATGGTTTGAACAAACT
>P_3805
TAGATGCTGTGGCAAAAAGCCGTGATGGTAAATTCCGAATG
>P_3806
ACTTTTTTTTTTTTTTTTTTCGCGGATTTTGGTATACTAAG
>P_3807
GGTGTAGAACCATAAAAAAACTGTATTGCATTATGTTTTAC
>P_3808
ATCGAGATTCTCCGTTCTCTCTTCTTCGTCGTCGTGTTCTT
>P_3809
AAAAATATTATCATAATTTTCTTTGACACTAAACTCATATA
>P_3810
CAGACTATGATTTTGAATCCCGCGATCCTCACAAAGCAAGA
>P_3811
GTTCATCTTTCAAAATCTTACAGAGTTACAGTGACATTTGA
>P_3812
GACAACAAGAAAAACCGAAACGGTTTGTGTCTAGAGATCAC
>P_3813
GTGAGCAGTGAACAGAAAACCAACCTCGGTGAATTTCGATG
>P_3814
CCCGCGGTATAAAGAAAATCCAGGGTATAACTCCATTGCTA
>P_3815
AATTTTTAATTCTAAAATCTCAGTCTTTTTAAATATTGTTT
>P_3816
GTACAACATTGAGAGACACGCGCTAAAGAGGATGTGATGAG
>P_3817
ATACTCAACCCAATCCACATCGGCCGGACCCAATACTTGGA
>P_3818
CTTCATTGTCCAGAATAAAGCGTCGACTTCAAATTATCTGT
>P_3819
TGTAGCCATAGATTTTATTGCTGTAGAAATTAGGCTGTAGA
>P_3820
CAATATGGCGATAAAATAGTCGTTGGCACGAAGCCAAACAA
>P_3821
TGATAATCGTTGGAGGAAACCGGTCCAAGCTTTAGCTCTAA
>P_3822
GACAACACAAGGATCTCCCACGTGATGGTGCTCTCGTGTTG
>P_3823
AAAAACAAAACAACGATTCTCAGTAGTCAATACCCCACACG
>P_3824
TCTCCTTTCCTCTATAAACCCGGAAACTAATAAACTCATTA
>P_3825
AGTGATATACCGGTTTCTAACCCGGTCACTCTTCTGAGCGA
>P_3826
TCGCACCCACCACCGTGGCTCCTGGTGGTTGTTTCTGTGAA
>P_3827
AACCCAGCCGTGAGCACTCCCGCGGTCATAAGTGCACCTGC
>P_3828
GTAATATTAGGGCGGATTGTCTACCGCGTTTTTCTAAATTA
>P_3829
TATGAAGTTTTCAGAAATAACGCGAAGTTGTTGGGCATTCG
>P_3830
ATCATCATGTTCCTGTGAAGCTCGATCTAAAAGACTACAGA
>P_3831
AAAGTAGGAACTGGAGGTTCCGGTGAAGACGAAGCGCATGA
>P_3832
AGAAATTTTCACTGGAGACGCCCGAAGTGTGGTCCACAGAT
>P_3833
ACATGCATACAGCCTGTCTGCTGCAACGACCTAATGAGTCC
>P_3834
AGTTGGGATTGCGTTAGAAGCAATCCAGATTGTGACCAAGG
>P_3835
ATAAAGTTACTGTAACTGATCGGTGCTGGTTTATACCAGTC
>P_3836
GGACATTTTGCAGAGGAAGGCTTCGGCAAAGCAGGTAGCTT
>P_3837
GAACGATTTCAAAGAAGATGCGATCCATTTAAAATATTTGT
>P_3838
CGGTCTTACCGCCGTATTTCCGTCCCAAAGCAACTCTACAT
>P_3839
ACCAATGTCGCTGAATCAACCGGTATGGTGATTCACCGTTT
>P_3840
TTGGTTTTGCCATCCGATGGCGGGTTTGTGTCATTTTTGTT
>P_3841
TTGTATATGATGGAGTTATACGGCATCTGCTTACTGTACAG
>P_3842
TTTGAATGGTAGCTTGAAAACATGAATTTCGCTCCGGCTTA
>P_3843
TCACAAGGATAAGATCCCAGCCCCATCAACGTACTCGCAAC
>P_3844
TCCACCAAGAAGAAGTGATCCGGTTGCATCTTAGATTCTCA
>P_3845
ACCTGTAGGCGACGACCACGCAGCATGAACAACACACCGTT
>P_3846
TTAATGGCAACAGCAAGTTTCGGGATCTCTAAGGTTTCTTC
>P_3847
ATGGCCTCAATCAGTGTTTTCACGCCCGACCCGAACCGTCC
>P_3848
TGATATTTTTCCATTCTTTACTACACGTACGTACCAATATT
>P_3849
TCTTCTCTGTGGTAAAAAGGCAGTAGAGAGAGAAGGGTGGT
>P_3850
GAACAATGAGAAGCACGGGGCGGTCTGTAAAGCATGCATGT
>P_3851
GGGACGCGGGATTATGCATTCAAGAGAGTCAAGCAGGGGAA
>P_3852
TGATAAAACGACTGAGAAGGCGGCCGATAATCAGAAACCCC
>P_3853
TCCCTGAATCCCTCAATTTCCATGATTCCATTTCCATCACA
>P_3854
AGAGTTCAAGGAGAAAATGGCAGCAAAAAAGAAGAAACCGA
>P_3855
CGCCATCCGAATCAAAACTGCGGTGGGACGTGGCGCTTACG
>P_3856
CCAATGGTCACTTCAAAAAGCACTGGCAGAATTATGTCAAG
>P_3857
GAAAGGAAGAACGGATGTACCCTTGTCGAGAATGCAAATCG
>P_3858
AGTTTCCCAATTTTCTCCTTCATGGTTTTGTTATTCTGTCG
>P_3859
GATCTTTTGTATTCAAGTTTCAGTCTTTCCATTTCCATCTC
>P_3860
AAGATGAGTATGATTGGCCTCGAGTTCAAGACACTGACAGT
>P_3861
TGTCGTCTCGGTAGCTGAAGCAGCAGTGTTGTTGTTGTCTA
>P_3862
AAAAGTGTTTCAAGATTTTTCCCTCTTCTTCGTTGTCTAGG
>P_3863
CCGAGGTGGAACCTTCAATTCAATATCGACAATGCGGCCAT
>P_3864
CATATCTGTGGAATGTGTTTCTAAGTCGAATCCATTTGGTT
>P_3865
GTTTTTTTATCACAGTTTCGCTAGGTTCGATTTAAATATTT
>P_3866
GCCAACATCCTGAAAGAGAGCGTTCCCTAAACAACAGAACA
>P_3867
TGTGAACAACGCGTTGATTTCGTTGTATTACAAAAGCGGAA
>P_3868
GTTATTTTCCTTTAAATTTTCATTGTCTGTTTTGTTCACGA
>P_3869
TCCACGTCACCACATTTACTCAGCAACTATATCCATACCAT
>P_3870
ACCAGCGTACCATGACAAGCCGGTGCAGAGCCTAGTCACTG
>P_3871
CTGTTTAAGCTCACTCAAAGCATGAACCCTAGCTTGACCTT
>P_3872
GATCAGAGCCACAGCAAAAGCTCGGATGGACCAAGAGACAA
>P_3873
GACATGACAGTCTACAAAGACGATGATAACGTAGCCTACTT
>P_3874
GTTCTAAAATGTAAGAGTTTCGACCTGAGATTTTCTCCGGG
>P_3875
ATTCCTTGGACATGTGGAGCCTCGGTTGCATGTTTGCTGGG
>P_3876
AAGGCATAAATTTCACGGCTCTGTAACCAAAATTAATTAGT
>P_3877
GTAATATGGACTGTCGCCATCCCGAAACTAGAGTAAATGTG
>P_3878
CTTTGTTGGTTGTGAATTGTCGGGTTCTATCATTACGATCT
>P_3879
ACCGAGTAAGTTTACTATCACGGTATGGAACATGTGCACCT
>P_3880
CTTAACTAGATGTCTGAAAGCTAAAACATGTTGCATTGATC
>P_3881
AAGCTCTGGGGGTCATTCATCGGGACAAGAATTTCTCAGGT
>P_3882
GTAAATACATGCAAAGTTTTCTCTGGTGTTGTTAAAGTCCA
>P_3883
GCAATTGGCAACTCAAGTGTCTCAAATGCTCAGCTCCAAAT
>P_3884
ATTGGGCTTTTATCGTTAAACCACAATATACATAAAACATG
>P_3885
TGGTAAAGGGTAAACAGCTTCGCCACCCTGTTGGGAGAGAA
>P_3886
AGCTCCACCTGGTGTAGCCGCGCCGATACCGGAAGACTTTT
>P_3887
AAGGAGATGATAAAAAAATTCGTTGATATGATCATATGAAT
>P_3888
ATTCCTTAGAAGCTTGGCGGCGTTGTCGGACACATGCGAGT
>P_3889
TCTTAGTTACAAAAAAAAAGCAGTAGGTCAATTTTTTTCCC
>P_3890
TGCTTTGGCTGAAGAAAATGCGAGAAGTCATCATAGTCAGA
>P_3891
GAGAAACTCTTTCTTTCCGACAATAGCTGCTACATGTAGGG
>P_3892
CAGATGCCACTGCCATGGCTCTGTACTCAGCTTCTGTACTA
>P_3893
TAAATGTTGGAGCTTCGAACCCGTGACCTTGTAAGCAGAGC
>P_3894
ACCGTACATTATGAAAATGTCAGTAGTAAATAAAACAAAAT
>P_3895
ATGGATGGTTTTGGAATTTGCAGTCCCTATGCAACGCATGC
>P_3896
AGATCTGAGGTCCGATCATTCGAACTCAACTTCCACAAGAA
>P_3897
TCAATAATGTATCTTCACGTCGGTCCTGATGCAAAGACAAC
>P_3898
AAGAAATTAAGAGATTGTATCGGCATATATAGAAAGGAAAA
>P_3899
TTCCTAGTATCCGCCGAGCACCCGAGAGATTCAATTGCCTG
>P_3900
GTGTAATCTCATAGAAATTTCATGATTTGGTCATCTATGCT
>P_3901
GATATACAAGGTAATGGAGGCGGCAATAGAGAGGTGAGGTG
>P_3902
TATTTATTTTGTTTTACTAACCATATCATTATATGTGGATA
>P_3903
AAATTTGATCACCTGTTATTCTCGAATATGATTTTGTTTTG
>P_3904
TTTTCTCCTCTGCTTTTCTACGTGCCTTTTCTACCCTACTT
>P_3905
CAATTACCGCAGCTACGTCGCCCTCGAAGAAATTTGATTTC
>P_3906
ATCAAGATCATCATTTTTACCAGTAACTTGCACCTGTGATG
>P_3907
TTCCATGTTAACTCAAAAGGCATGGTTTTGTGTTTCCACTT
>P_3908
GCATTTCGTCTTTTGACTGCCTAGGACGTCTCATTTTCTCT
>P_3909
AGGTTTTCTTCAGCAAAGTTCGGAAATGTCTTGGGTTGGAA
>P_3910
AAAATCAGATTAGGCACAAACATGATGGTCATTCTTCAAGT
>P_3911
CATTTTTGCAGAAAGCGATTCAAGAACAAGGTCGTGGTAGG
>P_3912
AACCGGTCCGGTTTTCTCCGCGCAATGGACGGCGAATCTCA
>P_3913
AGATGCTAAAGAGAAGATCGCTAGAGAATTGGCCAAACTCG
>P_3914
AAGACGGTGATGGAAAAAGTCGACAAAAAAGACGTGCCCGA
>P_3915
TTTACTTATATTTTTCCTCTCGCGAGTACTATTTATTTATC
>P_3916
AAGTACGCATGGCTCAAATACGTTATCGTTCTGTTTGCATA
>P_3917
TGTACATGTGGGTATCAGTTCGTGTTCGGGTATTACCCGAT
>P_3918
TAGAGAAGACGATGATAAAGCGCGAACTAACTTCCCACTGA
>P_3919
AATACAACTGCAATAAAATGCGAGAGAGGAATCCAACAACA
>P_3920
AGGTGAGTCTTCGTTATCGTCGGCCAGAGTTTCACATGAGA
>P_3921
ACGACGTCTCCAATGGCCCACCCGATCGGTCCATCTCAGCC
>P_3922
TCTTCTTCTCCTTCATCTTTCACCGACATCAACTCTTTGAA
>P_3923
ATGGTTACTGAAGGAAACCACGAAATCGAATTCTTCCCAAT
>P_3924
ATTCTTGTCAAGCTCCGTCGCATTGACTTTCTTGCTAGAGT
>P_3925
TAGAAATCCGGTAGCTCAGGCGGGATTGCACACCGGATCAG
>P_3926
TGTAAATGATATGGCAAACACGATGATGCAGAAATTTTGGG
>P_3927
CTCATAGCATCAAGACGGCGCGTGACAAAGAACTGAGTGGT
>P_3928
TTCATCGATTTGCAATTTCGCATGGATTCGATTTTGTTGTT
>P_3929
ACAAGTTCAAAACATATGCACGCGAATGACCAGAGATCTGC
>P_3930
ATGTGGATACCTCTAGAGAACAGTATGCGCGCGTTCCCCCT
>P_3931
ACAGGTGAAAGCTGAAAAGGCTGTAACTTTGATAAGGGAAA
>P_3932
AGTCTTTGATTGTGTCAGATCGGTTTTCTCTAGACTACTCG
>P_3933
AGCAGAGAAACACCAAAAACCCCATCATAACCGTTACGTAG
>P_3934
TCATTTGGATGGAGATGATTCAGTCAAAAATAACAAATGAC
>P_3935
AACAGGTGGCATATAAGCCACACTAACATCAGAGATCCCTT
>P_3936
ATTCGAAATTAATTATTTTGCAAGGAAAAATATTGCTTGGT
>P_3937
AGACAGCCTTTACCAAATCACAGCACCCACATCATCTCGAG
>P_3938
GTTCTAGAAGCTTCGTTCGACGATGATGTATCATCAGGTTC
>P_3939
TCTTTTGTTTAAGTTTTTGGCGATATATACAACAATGTAAG
>P_3940
TTCCAAACTTACCCTGTCGGCTCGACCTTCAAGGACTGCTG
>P_3941
TACAGAGAGAAAGATAAATGCATCAAGAACACCAGACATAC
>P_3942
CAAACAACTCCATCGCAACCCGGTGATTCCTAGTCAAACAC
>P_3943
CCCTTAGAGAAAACCTCCACCAGTCCAAGCGGTGTCTGATT
>P_3944
ATGGTTTCTTGTTGCAAAATCGTTATTATGATTCCTAAGCT
>P_3945
TCGTGCAACATTGGGAAATTCACGAAAGACGAAACTGCTAA
>P_3946
CATGTAGCTTATGTTGTTGCCATGAAGGATGACATTCCACC
>P_3947
GAAGTGAAAGATCGGGAAGCCTAGATCGGAGATAACTCGAA
>P_3948
CATCCGAATTTCTTTCAACTCTCGGTCATACTTCGCAAAAG
>P_3949
TGTTTGTGTTTTGGTGAATGCAGCACGGCTAACATGCTCTC
>P_3950
TTTTGTTTTGTGAAAAATTACGGCTAAAAATTTGAAATTGT
>P_3951
TACCCAGAGTGTTTAAGACACCCAAATGGACAATTTCAAAT
>P_3952
TCTTCCAGATATAGTAGAGTCAGTCATAGAGCAGAAACCAA
>P_3953
ACAAGTAGGAGTGTCCAATCCGGGTTTGGTTTCTGTGAAAT
>P_3954
TATTTGTTCAACGAAATATGCATGCTAAGGTTTTTTAAGCT
>P_3955
AATGATCATACCAAGCAAAGCAGTCCATATATTCCCAAAAC
>P_3956
TTTCGATCTAAAACCAAATTCGTTCTCAATCTTCTCTGTTT
>P_3957
TAAGTTAAAGATATGATTTCCTCGAAAAAGTTTACACAGTT
>P_3958
GAAGAAGAAAGAGTAAAAAGCGCTCGAGACCCTCTCTTTTC
>P_3959
TGATTCCTCCGATATAGACGCTAAAATCACTGTTCACCGTG
>P_3960
ATCGGTTACTCTCTGAAACGCAGCTTTTATCTGACGTCATG
>P_3961
AAAATATCTCGACGACAGGTCGGTCAATAGTAGATACTTCT
>P_3962
ATATCAACTTGTGAGAATTTCGAAAAAATTGTATGTGCGTC
>P_3963
CGAAGCTGGCGGCTACTTGGCGATGCCTCCAGATTTCAACT
>P_3964
TCTTTGCCAAATGGATTTTGCGGTTTGGCTTGACATCAACG
>P_3965
TCAGCTAATAAGATATTACGCCTAACTGTCTCCACTAGTTC
>P_3966
GGATCAATGGGCTTTTCTTCCGGGGATTCCATTCCGCACTT
>P_3967
ACCAAAAAAACTCTAAATCCCATTGAAAGGACTAGAAATGT
>P_3968
ACCATTTTGACATTGAAAACCGGTCTCCCTCCAATTACCTT
>P_3969
AATTTCTTTCAGATACTTTGCTTGCTCTACCTTTCTCTTAC
>P_3970
TCATTTTCATACCTTTCAGCCGTTAAATCACTTAACTGGTC
>P_3971
TGTAATGCCAATAAAAAAATCAACAAAATTGAAAGAATAGT
>P_3972
CGCCGGTGGGCGAGAGGCCACACCAACGGCGGCAAGGAGAA
>P_3973
ATCCTCTAGTGGATAAAACGCATCATGAAATACGGCTACGA
>P_3974
CTTTGTGACCGAGCCAACCTCGGTTAATTTAAACATTGGTC
>P_3975
CTGCTCAGGTTCAAAGGACTCGGCGACCATACAGAAGACGA
>P_3976
CTAGCTTTGAGTTTGAATCTCTGCAACTATCTCCCCAGAAC
>P_3977
CCATCGACATTCTTGATTCGCGGAAACAATTATCTAAAAAA
>P_3978
ATTTAAAAGCATGAAAATGGCAATAAGTAATTTTTAATTAG
>P_3979
AGTGTAGTGAGTGGATTGGACGGTGATGGAAAAGACTCATC
>P_3980
TGATGTGTTTCAAAAATGCGCATGAAACACAAAAGTTGTAA
>P_3981
AATTTGTAGTCACACTAATACAGTAAAACCACACCACAACA
>P_3982
GAATGTTTCTATCAACGTTGCGCCGTTGACGATTTTTGTTG
>P_3983
ACCGGCACAGGTAAAACTTACACGGTTGGAAAAATTGGTAA
>P_3984
AGAACTGCCTTCAGCTAACGCATTTATGCATTTTCCCAGGG
>P_3985
TCGAGTTTCCAATATATTCTCGAGATTTGAAGGCATATATG
>P_3986
CCAGAGCATTCATTTATATTCGGTTTGCTTCTTTCGGTTCT
>P_3987
TCCTCCGTCGCGTCGATCTTCGCGAGCGCCGCAAGGCCTTT
>P_3988
TTTTTTTTTTAATGTATTTCCGTTTTTTTTTAAATTAATAT
>P_3989
GGTATTGAGATTTTGGGGGTCCCAAATATGAAAAACAGTCA
>P_3990
TAGAGAAGACTGAGGGAGGACTCTCTGACAGTAGAAAGATA
>P_3991
CTTTTTAGTCATGGTTAATACGTTAATCTGACTCACCATGT
>P_3992
AGGAATTCATCGAGAATTCGCGGGGAATGCAACTCTTAACA
>P_3993
TGTCTTCTGCTTGTGCACGGCGGCAGAAACAACCAAAACTC
>P_3994
GAGGCTTCAGCCCCAAGAACCGGGAGCGAGAATCCGAAAGC
>P_3995
GCCAGATTTCACTGCTTTCGCAGCTTTCAAAGCCTTAGCCT
>P_3996
GTTCACAAGATCAGAGTGAACTCGATCGCACCGGGGCTTTT
>P_3997
CTTCAGATGAAGATTGGTTTCGGGTTTGGTTTGGTTTGCCA
>P_3998
GCCCTGTACCACCTCTTAATCGATAGTGTTCTTATTAGATC
>P_3999
GGCTTAACTCACAGTACAAACCCGAAGGAGCAGTGAGACTG
>P_4000
CTGACGGACGACGTGGAGAACGTGATCGAGAGATTGAACGT
>P_4001
GAAAATGAGAAGGTTTCATTCATGGATCAAAAAAATTGAAC
>P_4002
AAGTTTATACGTTTTGAAAACGTTAAAAATATAACTAAAAG
>P_4003
CCACAGCTGAGAAGAAGAATCGTGTACGTGGAATACTAGAT
>P_4004
TTTTCCTTGCATCCTTTTCACGAGAGTTTTAAAAAACTTGA
>P_4005
AGTACATCCGCTATTATTTCCTCGGTTTCCTATCAAAGCAA
>P_4006
AGGTTCGTCATTTCATCGAGCGAGAAGAAGAAAAATTCAAC
>P_4007
TGAAATATTAATATTTTTCGCCTGAAATATTAATATTTTTT
>P_4008
ATATTTGTAGAGAAAGTTGCCTTGCTCAACAGTCTTGCGTT
>P_4009
CGTTTGCGTGGGTGAAAAGGCGGTTAACAACGAAGAATGCT
>P_4010
GCAGAACAGTGTATGTGCCACGGTCAGAAACTTCAGGGACT
>P_4011
GGAGGCTGCTGGTACACCGGCGGCGACTGCTGCGGCTGCAG
>P_4012
AAAAATAAACAATTTTGATACGGCCTATATCATTTTTTTAA
>P_4013
GTTTGAAGGAGTTTCCATCGCCGGCGTTTTTGAAAAAGCGT
>P_4014
TATCCATTTCAGTTTTTTGTCGTTCGAAGGTTAAGATGATG
>P_4015
CCTAAAAAATTCGATTAGTGCATGGGGATACAGCAACTTTG
>P_4016
GATTTGGTCTACTTAGATCGCTGTCTCATCTTTCGTCTCTT
>P_4017
AGCCTGATAGTAAAAAAAGGCATTAACCAGCAAAATGAACA
>P_4018
TGATATCACATAGCATCGCACGCGCTTTGGTCCGCTCATCT
>P_4019
CATGTCAGGAATATAAGTGCCGGTTCCTCTCGTCTTTCTCA
>P_4020
CCCACATTGCCTGAAAAACTCATCAGGAAGCGAACCAGACA
>P_4021
GAAGCCATCTAGATTTAACTCAGTGACTCGATTCGTCCTCG
>P_4022
TCCTGTGGTAAAAGCAATGGCAGCAACCAAAGAGTTTGATA
>P_4023
GCGTTGCTTCCTCCTATTCCCGGTTCAAGGTTCTGAGCGAA
>P_4024
CTATCAAAAGTAGGATTATACACTTTTTGTTTTTGTTTTTG
>P_4025
TTCACCACAATTATCAGCTCCGGTGACTGAATATCCGAAAG
>P_4026
GTCTACTGGGGCTAAGCCCGCGACCAGAGATTTTTAAGCAT
>P_4027
TCGAAAGTGTTGAAGTTTCGCTGTAACCGATTCTTGAACAC
>P_4028
TCACCTTTACCCCCGAGAAACCCGCCTTGCCCTTACGAGCA
>P_4029
CAGCCTTTGTCTGCTTAAGGCGGCATCTTGATCAGAGTTCC
>P_4030
GGAAGCTGAGCAAATAAGTGCAGTGGTAACAAATGCAAGAT
>P_4031
ATTGATTGCCATCTACGACACACGAAGGACACCTATTGTAT
>P_4032
GAAGCTAAGCATTCCTGCGACGGTTTCTCGAAGCTTGAAGT
>P_4033
AGGTGAAATATCTAGCAGCACGGTAGGTTCCTTCTGTGACT
>P_4034
GCTATCTCCGCAGCTAAGGGCGTCGATGATGATTATGCACA
>P_4035
GTAATGCTCTCTTCCTTGCGCATCTTCATTTATGTTATACT
>P_4036
AATATCTAAAGAGAGATCGACGGCTGCAGTGCAATGCGTGT
>P_4037
TAGAGCTGTTCTTCCATACGCGTGTCTGGTCTCATGCATAA
>P_4038
CCGAAAATGGTACTATTTAGCCTTACCGCTTCTTTGACACC
>P_4039
AACAATAGACATGGTTTCCTCTAGAGCGATAACATGTAAAA
>P_4040
CATGTGATGGTTCACTCTCGCCCGATAAGCTTGACTCGTCT
>P_4041
ATAATATCTCGTATGAATCGCGTTGAATCATCTTTCGAAAT
>P_4042
TATTCTAGGCTGGGAAAGATCGATATCGCCATGCGGATATT
>P_4043
CAGGGAGGATCAGGAACTGCCAAGAACATTAAATTTCAAAA
>P_4044
CAAATCTTTGATTTAACTTGCGGCCCCGGTCACGGGATCAG
>P_4045
ATAATCTGTACAACAAATTCCCCTACCACTCTCAAAACAAA
>P_4046
TGAATTTTGCTGATAATAATCAGTGTTTTGTTAAAAGGAGG
>P_4047
TTCATTACATTGGTATTGGGCCCGGTCGTGATGCCCTTATA
>P_4048
GTTGCCCTCTACCGAAAAAGCACGAAGGGCAATTGCAAGAA
>P_4049
TTTTTTTTTTTTATGAAATTCGTTTCTATAATTTTGATTAC
>P_4050
AATCATAACTTTTAAAAAAACGAAAAAAACAGGTATTCCAA
>P_4051
GATTATCTTCACAATACTTACGGCATCTCCAACACATCTCT
>P_4052
AGGGTGGTAGGAGAAATTACCTCGACTTGTTTTGCTCCTTC
>P_4053
GATCGATTCTATGGCTCTTTCGACATCGTCCTCGAGGAGAA
>P_4054
CCGAATTTCGATGTCTAGTCCGCCAAAAATCTCTTCAAGAT
>P_4055
ATTACGACTGCGCAGATCGGCGGTCAAGTGATACAGGTGGA
>P_4056
CAGTTGGGTATTGTGAATCGCATCTTTGAAAAACACCCGGA
>P_4057
GAAAAAGCCAAGTAAAGAGCCGTGAAGAACAAGTCTCGGCC
>P_4058
TAGGTTTCAAATAAAAGGTGCACGAAACAGATATATGGAAC
>P_4059
TTGTGACAGGGGAAAGCGGTCCCGGAGGTGGAGGTGGCAGG
>P_4060
TCAAGTGACCAAGGCAAAAGCATCACTGGAAAAAAAATCGA
>P_4061
TGCATTGTCTTTGGCAAGTGCTGCCTCAATTAAATGCTTCT
>P_4062
CAGAATAATAAAAGAAAAAACGGTTGGGAGTTGAATGTTAT
>P_4063
GCCGTTAATGAGCTTCACCACATTGCAAAATTGGAGAACAA
>P_4064
GGTTTTAAACCGAAAATTCGCCCGGTTTTATAATCTCGGTT
>P_4065
AATGGAAAACTTACGTGAGGCTCGAATCTTCCTTTTGGTTA
>P_4066
AAATTACGAGTGGAAATACTCTTAAGAAAAAAAGGTCATAT
>P_4067
ATCACGTTTGCTTACAATCGCGCCAAACAGAAAAATTCACC
>P_4068
GTTTTGAAGACCTTCAAATGCAGGGTTACTGATAAGAACGC
>P_4069
TCTGGTCATACATTCGAGCACTCTAGTGATGAGGTGAAAGT
>P_4070
CATTTGAGTGCTATTTCGTTCGGTGATGAGGGTGGTCCTCC
>P_4071
AATGGATCAAGAGGTAGGAGCTCGGACAGGGAACGGCCTAT
>P_4072
ATCCCCCTGTTGTTGAAGCGCTCGATGATTGCAGAAGTAGA
>P_4073
TCATCGCATACCTGCAACAGCGAAAATGTACAGTTACAATC
>P_4074
AGTTTTTTAGGGGAAAAATACATAAACAAGTTTATTAAATA
>P_4075
AACCGGGTTTTGGTTTGGCTCGCGGATTTCCCCAATTCAAT
>P_4076
CAAATGAATGTCACAAGATCCGCGATGAAAGATGTGGGTTG
>P_4077
GAACTCTCGGTTACCTTGATCCCGAGTACTATCGACTTCAC
>P_4078
TCCAAACTCTCATTCCGGTTCCCTAACTAACACCTTATGTC
>P_4079
CCCAAAAAAAAAAAAAAAAACTGTTAACTTAGTTTGGGCCT
>P_4080
CTTTTCTGAACCAGAAAGCTCAGGCGAAGATCTAATAAAGG
>P_4081
TAGCAGCAGCTTGCAAAACCCGGCTTCGAACATCTGAAGAA
>P_4082
TTACAGAAACCAGCCATACGCAAGAACCCCTTGTAGTTGGA
>P_4083
TACACTTACTTCCATGAAACCTCGACCACTTGCAATAGGCA
>P_4084
ACAGAATCAGGAGAAAGATGCAGGCTCTGGACGTTTCTTAT
>P_4085
TTGAGGCAAACCCGGTGGCGCAGGAAAATTTGTGTTGGTTA
>P_4086
TGCAATAATGGATACAATTTCAAGGCCATCGTTGTGGGGTA
>P_4087
GGCAACATGGAAGCTAGTTCCATTGGTATACCCCACAACGA
>P_4088
TGTGGAGTTCATTGGATCTTCGAGCCCACAAATTTGATCTT
>P_4089
ATCTTGATCCCTGTAAATCGCTTAACCATTTACCAACATAA
>P_4090
GGAAAGAAAGGAGAAGAAACCGAGGTTATCGATATCGCTCT
>P_4091
AGATAGCATAGTACAAAAGCCATGAGAAGAGATTGACTTAG
>P_4092
CAAAAATTGCCGGACATTGGCCCGATTAATCCTTGTAGCGA
>P_4093
GATTCTGCGAGTATGACCATCTCGGTCACTAGAAGTAACAG
>P_4094
ATTGCCAACAAAGAAGACTACCACAACAGAAACAGAACGAA
>P_4095
CCCTACTCGCACTTACGGCGCGTCACTCTTACTCTCCAAGA
>P_4096
TGAATTTTCTTTAAAAAATGCATGCGATAAGACTGTATAGT
>P_4097
GGAAGCTAGTCATGATCATACATGGATTAAGAATTTTTGGG
>P_4098
TAAGTTAGCTAGATTTTTGGCGCGAAAAACCGTTATGTGAA
>P_4099
TTGTTGTTTGTAATAGTTCGCTGTACCAAAAAAACATGATA
>P_4100
CTTGCTTGATTCTGTAATTGCATTAATGTTGATTTATCTCC
>P_4101
CCTACTTGCAGCCAAAATCGCTTTCCATACAGTAGCATCTG
>P_4102
ATGAAGAGTGGAATACTCGTCTCTATATTCAGGTTTCTCCC
>P_4103
CACCAAGTCCAAGCCTAACACAGGGGTTACAACGATACTTA
>P_4104
TAACCATCTTCAAACTCAGTCTTTGGCGTAAAAATGTCATC
>P_4105
TTTCTGAATTTGAATCCAAGCGCGATCCTCCAGGGTCGGGA
>P_4106
AGATAAAGAGCGGATTGGAGCGGCAAAACAAGGAGGAGGTA
>P_4107
TGTTCTTTGCCATAATTTCACAGGAAACAGAGGAGTCTGAG
>P_4108
AGTCATAAACCCAACAACAACAATAACACTTATGAGTTTTG
>P_4109
AAACGATCTGACCATGTTCTCGATGTCTTGAACAATGCTTT
>P_4110
CACCACTTCTTTGTCTTTCTCCCGGATATTCTTCAGAGCCT
>P_4111
GACTAGAAAAGTTTTGAAGTCACCAAGGTTAAATTTGTGAT
>P_4112
TTACTTTTTAACAGTTTGGCCGTTCCTAAGAAAAATGAAGC
>P_4113
CTGTTAGCAGATATGAAACGCTTGCTGGTCGTGGACCTGAC
>P_4114
TTTTTTTTGCATAGAATCTGCGAGGTTTCGAAGTTTCTCTG
>P_4115
TGGGGTGGCAATTCCAACTGCTGTGGGGATACGAAACGTTC
>P_4116
CATTAGAGCCTCTCTGGTCTCCCTAATGTTGATAAAATTCA
>P_4117
GCAATCCGAGATATTTGGCTCGGTAGGCATAACTTTTTCAG
>P_4118
AAAAACCTAATGGCATTTTCCCGTACGTATGCTGCTGCTTC
>P_4119
TAAGGCTCGCATCAGTGTTTCGGGAGCAGGGGGATCCATAA
>P_4120
AGGATCAATGCCGCGAGCTGCAGTACTTTCGAACCAAGAAA
>P_4121
ATTGCTTTGGTTTGTGTTTTCGATATCGGGATGTTTTTTAA
>P_4122
AGGTGGCATGTTTAAAAGCCCAGCATCGAAACTAATGAAGG
>P_4123
TCCATTGTTTATCTTGATCGCGATTTTTACAAATCCCAGCC
>P_4124
GTCAGTTCGCATAACTTTCCCGGTATCTCTCTGTATTTCAC
>P_4125
AAAAAAATATAAATAAAATTCAGTTCCATATTGTGAATCAG
>P_4126
AGACTAATAATAGACCAAAACCCGAGCAAATTTCAAAGCAT
>P_4127
TAGAGAGTAACGTGACGATCCATGGTTCATGTTTCCCCATA
>P_4128
ATTGCTGCCATTGTGAATGTCGTGCTTCACAAAACCTGAAG
>P_4129
CTGTTCTGTTTTTAATGTCTCTCGAATAATGATTTTAATAT
>P_4130
TGGACTACGAGGGGCATGGTCGGTCCAAGGGTGCTCGTTGC
>P_4131
AGCAGATTTAGCTTCTCCATCACGGCCACCATCTAGAGGTG
>P_4132
TCATAAACCCAGAAACAGCTCCCGCGAAGCTAAATGTTCTC
>P_4133
CACTTTTCGCCTTTGATGCACTCGATTCCTTTTTGACTGAA
>P_4134
AGAGAAATGGCTGCTTCGTACATGAGAGAGCACAAAACCGA
>P_4135
GAGATCTCGAGGTTATTTGGCCGCAATGCAGAAGCGAATAG
>P_4136
GCTTTGCATATCAACTTTCTCTTGGACGCTACATTTTCTGC
>P_4137
GAGTAATATTAAACGTTACGCATTAAACTCTCAAACAACCC
>P_4138
GACATGGAGAGCAGTAGAAACTCGATCAAGCAGAACATTAA
>P_4139
ATATTATATATTAATTTTTACATTATTGTCGTACACTAATA
>P_4140
ATTTTATTTAAAGAATCTAACGGAAAAAAACCGCTTAAATT
>P_4141
AGAGAACACAAGTTGAAAACCAGCTTTTATAAAAATGGTGA
>P_4142
ATGAGAGAGCTAAACAGAGTCGTGGATTGCACTATGCAGAT
>P_4143
ACGCGGCAAGGATCCTCCGGCTGCAACCAGAACATGTTCCA
>P_4144
CTGAAACTCAAAATTTTACCCGAAAATCTGGATATTTACCC
>P_4145
TTGGTGATATGTCCGGAAGGCACGACGTGTAGAGAAGAGTA
>P_4146
GGTTGAAATGAAGGAGGATTCTCGGATAACGGTTTTGGAGT
>P_4147
TTGGCTTCAGAATGAAAATCCTATCTGAAGCTTCACATTCT
>P_4148
CAATAGTGCTATAGGTGGTGCATCCGCGAGGGACTCAGGAC
>P_4149
CAACAACAAGAAGCAGACAACACGGATGTGGTTGACCCGTG
>P_4150
GTTAACGAGTCTAGGCCAGTCCCTGGCGCACTTCCATCTAT
>P_4151
TGCAATACAATTTACAGCCACATAAACACCGTTTGGCTCTC
>P_4152
TCCAACTCATGTTCCTCAAACGGGTTCAAATCGATTCCCAG
>P_4153
AGTGTCACGAATGGACAAAGCGTCACTTTTATCCGACGCAG
>P_4154
AGAAAACGGCGGCGGTGGTGCGGTGATCGTAGCTGGAGAAG
>P_4155
GTGATCACAGCGGGTAAACCCTCGGGTATCGCTGCCACTGC
>P_4156
GGAGTCAGCTCATCGATTTTCCTCACCAGATTCCGCGGTGG
>P_4157
AAGACAAGCGAGCTCAAGGGCATTACGGTCATTTCAGTGAG
>P_4158
ATAAACGATGCAAAATTTTGCAGTGTGAATTTTGTTTAAGG
>P_4159
TTGACCACAAATGGACTGTCCAATACCCGAAATTCGACTAC
>P_4160
CATATCTCTTTATATACTAACACTAGTGTTAGTTCATTCAC
>P_4161
CCGGTACATCGCTAAAATTTCGATTTCGGACCGGAATATTC
>P_4162
ATCCACAATAACTACATAGTCGGTTTTGAGAAGAAGATCAA
>P_4163
ATTTATTTGTTTTTTTGGTTCTGCTTCATTACGAACTATAG
>P_4164
TGAATTCATATCCTGCTACCCGATTTCTCCCGTAGCCGTGC
>P_4165
GTTCAAAGCAGTTGCAATCTCAGTTCCGGTGTTTTCCACAC
>P_4166
TCGCTAGAGAGAAGAAATTTCAATTTATTGGTCATATTTTT
>P_4167
ACGGTTGGAACGTCTTGGTGCATCAGAAAGAGAGGACCTAT
>P_4168
AGGAATTAATGAAGAAAACGCCGGAAACATCTCGGGGAAAA
>P_4169
CGAAGATGAAGAACACGACGCCGTTTTAGGAGTTTCATCAG
>P_4170
AAAATTTCAAAGTTCGAGGTCGGTGGCTAACTAACATGAAA
>P_4171
TTTTGCCAAACAAAAATTTGCAAGAAAGATGTGTCAGTTTT
>P_4172
CTCTCTAGCGTGCTTCCCGGCATGAGCTCTAAAAAGCTGCA
>P_4173
GTATGCATCGCGGCCACGGGCACGGAGATAATCTTGCAACC
>P_4174
GACCATCAGCCGAAATGTCTCGGGGAGTGGTCAGAAGAGCA
>P_4175
GTCATTCGCCACCTGACTCGCCTCCTCGTACTTTGCCTGCA
>P_4176
CGTGTCTCGGCCCAAAACCTCTTGATATTAAAAAAATAATA
>P_4177
GAAGGTAACAATTCGATATTCGAAAGTGTTAAGTTTGTGCA
>P_4178
TCCCACCTCATGTTTTTCGACGCCGATTTCGAATGAACAAA
>P_4179
GTTGGATCCTCAGAAATTCCCGTTTTTGGAACTCAACGTTG
>P_4180
GCATTCCGTTTCACGGCTCGCGAGGAGGTTCTGTGCAACGC
>P_4181
TTGAAAAGTACATAGATTGGCTTTAGCTGTTCAAAAATCCA
>P_4182
CAAAATTGGCTCATATGAGTCCTAAATAATATCCGATGACT
>P_4183
CTTAACCTTACCATAGAGTACCCGGAGGACGCTTTGGGTCT
>P_4184
TTGCACCAATCGTACAAAATCGATACAAATAAATGGATGAA
>P_4185
TAACGCGGATAATCTACCCCCGGGAAAGCTAAGGTATGAAG
>P_4186
CCAAAAGAGTCTAAAAAGGACTCGGACAATTTTTATGACAA
>P_4187
AGCGATGATGCTGATAAACTCGCCGTTAATGAAATCTTTGA
>P_4188
TTGGAAACCCTAGGCGACGGCGGAACCGGCTGGTTCTTCAT
>P_4189
TAAAATATTCTCTTAACCCACGTTTTCTCTCTTTCTCTCTC
>P_4190
CATTTTATTAAAATTATTTCCGTTTTTAGGCACTTTCAAAA
>P_4191
GTACTCTCGACTGTTCAGCCCGTCAATGGATTTTCAACTAT
>P_4192
TATCCCGCTTCTTCTACTACCTTGACCGTTACTTCATTGCT
>P_4193
ATCAATTGCATATCTTCTGTCTTTATCGACATCTTCAACGA
>P_4194
CATGCGGAAATCGATTTCACCGTTAATGCAAGATTACTGTA
>P_4195
AGCCTAAGCCACCACAATTCCGTGATCTTGATGCATGCTAA
>P_4196
GAATATACCTTGACTTGGAGCCTGAGAAACTTTACATAATC
>P_4197
GTGAAAATGGCGGAAGAAACCGTGAAGAGAGTAACAGGAAT
>P_4198
TGCTCGTCAAAAAACCACACCGAGGACAAAAATTTGATGTA
>P_4199
ACTGATATTCCCACCTATTGCATGATTCTAGTTTTTTGTTG
>P_4200
ATTAGCTTGGATCATAATATCAGTCTCAAGCAAATTTTGCT
>P_4201
AGGATTATGTTTTCACACACCGTGAATCTGCGGGTGAAGTT
>P_4202
ACATCCAATATGAGATCAGGCGGGAAAACACAGTCCTAAAA
>P_4203
GGGGATGACATTATCAAGCACTCGATCAAAAGAGCATCCAA
>P_4204
CCATAAACTAAATGCATTCTCAGCTTTTCCCCCCACACTTT
>P_4205
GTTACCACGACTGCCTTGGACAGTAGTAAAATGCATGCCTT
>P_4206
CGCTTATAATTGACCGAAATCTAAAGCAAATCTCATCATGT
>P_4207
TTAATATAGTTTTTTTTATTCCTGCGCAATGTCTTATACAT
>P_4208
TGTTCTCATGTGTTATCGGTCGGAAATTCTCACCAAGTACT
>P_4209
TACAATTAGCTCAGAAAACTCCGAAAAAATACCATCATTCA
>P_4210
GTTCCGGTTCTTGATTATCTCGGGAAACTAGGCGTCAGGAA
>P_4211
TCTATCAACCTAGCTGCAGCCAGTCTCGGAATACCAAGAAC
>P_4212
TATACTTCATCAATCGCATACGGTAATACGTTGAGTTCAAA
>P_4213
TCTCCAGGCTGTGTTGTCCCCGGTCAACGTAATCTCCCAAG
>P_4214
TAGTAATCCTTCCTTAATCTCCTGAAAGTGCTAAAACTCCT
>P_4215
GTTTTGAACACTTCTATTTGCCTTAGCATCCCATTCCTTAG
>P_4216
TGAGACAAGAACACTCAGGTCATCGTCGAGTAGAACATTGG
>P_4217
TTTTTGTAATATCATACACACTATGATCACTAATACTCATG
>P_4218
ACCTTTTGATGTTTCTTTCTCTGCAAATATCTGGATAAGCA
>P_4219
TGATCTGATTCGAACCCAAACCCGAAGAATTATTCTATTGA
>P_4220
ATTTTTTTGATCTCAAGATTCGGCTTCTAATTAATAATCGT
>P_4221
GCAGTTCAAGTGGTCAATGACTCGACATGGGACTCTCTAGT
>P_4222
CAAATCGGAAAAGTTTGTTACGAGACTGAGATCGAGATATT
>P_4223
ATCCTCTAAATGAACAAAAACGGGAGCACGAAGCCCGACAA
>P_4224
CTGGTTGGGCTTGATATTGTCGGCCTTGTCCTTGATCGGCT
>P_4225
TTTCTCCATGTTGAATCTATCACGGGCAATCCTAAATGCAC
>P_4226
ATCTTCTTTTCAATGAGGCTCGACAGAGACGGTTACACGAT
>P_4227
GAATGCAGGATTGATTTTGCCGCGGGTAGCCTCTCCCGATG
>P_4228
GTCTCTTCCGATTTCCGGTGCGGTTCGGCGGACGGGCCTTG
>P_4229
AAGTTCAACTACCAACCAAGCAGGAAGATTATTTAAAACGT
>P_4230
GGAAAGTCGCAGGGGAGACCCTAGGTCATCTCCTAACCTAT
>P_4231
AAAATCCCCACGACAACCCTCGTGAAATCCTTACACAAGCT
>P_4232
TGGCACATTTTGGTAGGCCACATACTCGATCTGAAAGCGAT
>P_4233
CGCATTAAGTTGTTGGAAAACGTTTTCCGCATTGCCAAGTT
>P_4234
ATGTTGTCAAGAAAATTTTTCTCTGTATGCATAACATCAAT
>P_4235
TCTCTTCTCATTATATGCAGCCTGCTCTTCTATTTTCCTTT
>P_4236
TTTCATTTGTGGAAACGCAGCGGCGGTATTTCAATTCTGCC
>P_4237
CTCAGTGTGTTATGATCTTACAGTTAATAATTAGCACTCGC
>P_4238
GACATCGCACACTTACTAACCGGCAAATGAATAGAGGTCCA
>P_4239
TATGTCTGAAATAAATTTTGCTGCAGCAAGTTAATTATTTA
>P_4240
TATCCCTGAAATTCACATACCGGCACCAGTACTTGCTAAAA
>P_4241
ATAGATGTTATTGGTGCACTCGTGAATGTTGGGATTCTCAC
>P_4242
CATAATGAGGTAAGAGAAGCCTAAGCTTATACAGAATCAAA
>P_4243
AATATGTCAGAATTTATTGTCGGGAGGAAAGAGAACTAAAT
>P_4244
CCGGTCGATCCGCGTAACGTCGTGGATATGGAAACATTCCG
>P_4245
GTTGTATTCCTACCCCGGATCCTTGTCGGTTGGAGGAGCCA
>P_4246
GACACGTTCTCAAGATGCAGCGGCGGCCTTGAGAGTATCAT
>P_4247
AGCGGACTGCCACTAATTTGCCTCACCGCTAAGTTGGTGCT
>P_4248
CAAGCGATTTGTACTATTTCCGGAACCAGGATACCGACGTC
>P_4249
ATTTTGTTGCACTCTACCGACTGCAGCGTACTGACGGTGGT
>P_4250
TACCTTACGGGTTGCGAGTTCTAGACACCGATATCCTTTAT
>P_4251
GTTCTCTTTTGAATCTTCATCGTCCGAGACCCCGATCTGAT
>P_4252
GTTTATGTACTTATCCCAGGCGCGGGCTAATGCGCAACTGA
>P_4253
AAACCCCCTGAAGCTGCGCTCTCCGTCGTGTTGTCGGAACA
>P_4254
CCAACGTGGGTCTCTTTATACAGGCTCATCCACTTAAAAAT
>P_4255
AACGTGGTTGCCGAAGCTATCGCGGACATGGAAGAGGGTTT
>P_4256
ACGACCCCAGAAATCACCACCCCAAACGACACAAACCCCGA
>P_4257
CAGACATGACTTCCAGCTCACAATGTTGCCTCCCACTGTGA
>P_4258
ACTTTCTGCATTGCAGGTTTCAGTAGCTACTGTGTGTCCAT
>P_4259
GTAAAATCATATTCAACACCCTCCACCTCAGCTTTCAACAC
>P_4260
CATTGACCAGTGATGACCGGCATTGACTGATGTTTACCGGC
>P_4261
TCAACACCTTTGGCAAAAAGCAAGTGCATTATCATAGTCAT
>P_4262
TAAGGACTCCCTTCTTTGCCCTCAGATTCAACTTCCCATCA
>P_4263
GTCAGGACGGATTTGCGATCCAAAAAAATGGACATACCTAC
>P_4264
TCTCCCTGACGAATACCTCTCTCTGGTGTGATTGATCCTTG
>P_4265
CGGCGAGCAGTACAAGACATCAATCTCGGCGCAAACAATGC
>P_4266
TTCAAAATTTAGGCTGACGCCGACAAACTTCTCATCTAGAG
>P_4267
AAAGTACTCAGGTTCAGAATCACTGACATCGAGCTCTATAA
>P_4268
TCTTATGAAGTCATCAAATGCGCATCTATGTGCCATTAATT
>P_4269
TAATTAGACCAGGCTTGCTGCTGCAATGCATTCAAGAGTTG
>P_4270
GAAATCTGATGATATCAAACCAGTAAAAGCCCACCGCAAGG
>P_4271
CTGCAAGTCTCATTTGAATGCACCAACAATGTGAAGCGTAC
>P_4272
GGAGTACCCTCCTCCTCAGGCGGTCCCTACTAGTCTTCCTC
>P_4273
TAAAAAAGGTTATGCGATTTCAGGAACAAACAACTTGAAGA
>P_4274
ATGTAGGCGGCTAAGACCATCTACAATGTATAGCTCTATAT
>P_4275
AAAAATTGAATTGGAAAATTCGAGACTTATATTATTCTCTT
>P_4276
GAGTTAAATAGAAAATAAGACATGAAATAAAGTGATTCATT
>P_4277
TCCCCAACAATGGATAATTTCTCGAGTGGTATAAGTTCTTT
>P_4278
CCAATAGAAGCTTCAAAAATCCAGATTTGTGCTCACTATCT
>P_4279
TCTACATAAAAAATTTAACACTGGGCCAACAGCTCGTTGGT
>P_4280
AGTTCTTCATAAGTGATTGTCCCGCTTTTGTCGGTATCTAT
>P_4281
ACAAATACACAATCAAGATCCGGTTTTGGACCACAACTTAT
>P_4282
AACTGAGTTCTTATGCAATGCAGTATAACAGTTTACCTCCA
>P_4283
AGGTTTTTCAGTCTAGAAAGCGTGAAGGTGAAAACGATCTA
>P_4284
AACTGAAAAAGCGGAGGTGTCAGCAGAAGAGAGACTTGTAG
>P_4285
CGTAATTTCCGCCAAAAAACCTAAACCTTCAATTTTCCCGC
>P_4286
GTTTATGGCCAAAATTCACTCGGTGGGTATAATGATTTCGA
>P_4287
TTGCAAGCGATTTGACATCGCATTACCGGGATTTGCCAAAT
>P_4288
TAAGCAGAAAAATTGGAAACCGGTGAGCAACTTAGCGATAT
>P_4289
AATGTCGATAAGATTAGATACGCGAAAGATCTCCATCCGAA
>P_4290
TATCCCGTAAGCAAAAACATCGGTCTGTGTCGATGCACGCC
>P_4291
GCCTTACTGGCCTTCCTTCTCAGGTGATTGTGCTTTCCTCA
>P_4292
GAGAAACGTGACAACCCTCTCGTTTGCAGCCCGAGACCATA
>P_4293
ATCGATCCAAACTCATCCCACCATATAACCTCGTCCTGTGA
>P_4294
AGTCAAAGCTCTACTTTGGGCGATGAAGTGTATGATTGGCA
>P_4295
TTAAAAGCTAATTAAAGTTTCGGTCAACCATATGACGTTTA
>P_4296
TGTTCTTCCCACTCCACGCGCGAGATAATCTAAACTTTAGA
>P_4297
GTTTTGCGGAAGTTTGTCTGCGAGGTATTCCAATCTCACAT
>P_4298
ATTTATAATGTTTCAGAAAACAGTATTTAAAAAGAGTTTTT
>P_4299
TGGAGATTATGATATTTTTACATCTTCAGTAAGAAAAAAAT
>P_4300
GTTTCCATCAACCTTAAACTCGTGAAGAGCTCTATTTCGTT
>P_4301
ATAAAATGGCACGCCAGATTCGTTTTCTCCCCACAATGGCA
>P_4302
CAGGAGCTCGATAGATCATACGGGTGCTCTCAGGCACCTAT
>P_4303
CAAATACTTAGCTTAAAATCCATCAACTACCAACCGTACAA
>P_4304
ATCTGTTCATCGTCTAGCCTCTACGGCGAGACAATCTCCAG
>P_4305
ACTTTAAAAAAACGTAAAGTCTTGAAATTGTGATTGGTAAA
>P_4306
TTTTCGGAAACAAATATCCACGCGGATTGTAATTTTTTTTG
>P_4307
AAAAAAGATCAAAACTTTTTCAACATCACATTCGTTCAGAA
>P_4308
TTTGCTCCAAGTAGCTTCTTCTTCATCGTCATCTGCCTCGG
>P_4309
TAATTAATTTAATTGGTTATCTTATATACATTTTTGCAGCC
>P_4310
CAGAGACGAGCTTTCACACGCGCGATCGATAGAACGAGCAA
>P_4311
ACTGAAGAAGAGCTAGAACTCGCTGCTATATAGTTGGTGTC
>P_4312
CACTCCCCCTGTCTCTTATCCGAGGACGCGTCGTTCTAAGC
>P_4313
TCGGCAGGATTTCAAACCGCCGAGGACCAGAGATCCGGGAC
>P_4314
GACCCTCATCATTACAAGGTCTCGAGCTGCGGCACGTGATC
>P_4315
CTCCACCCGTGTTGTCCAAACCCGAAGTGGATGAAAAGCTT
>P_4316
TTTTCCTGGTTTCTTAATTCCCTTAGCCCATCCTCTGTAGC
>P_4317
GTCGGTCGACACGATCTTTGCAACTGCGAGCTCTGACTCGT
>P_4318
CTACGGTAACGCCAATAATGCGAGATTTTCAGCAGTTGGTA
>P_4319
GAGATGGAAGGGAAAGAGAGCGGCAGAAATGGGAATGGAAT
>P_4320
TTCGGTTGCGGCGACCTTCACGCGGTTAACCTCGGCGTAGT
>P_4321
CTGAAGTGATAGATTACCCTCGAGAAGAGAAAGAAGCCTAT
>P_4322
CAGCACGCCCGCGCAAATCTCGGGAATAAGCGAGACGCTTC
>P_4323
GGGCTCCAGGAAACACATCCCGAGCCCGGTGCGGTAACACC
>P_4324
TTACTGTAAAACTTTTACTACCCCGTCGGGCAGTCTCGGGT
>P_4325
AACGATCCTATTGAGGATCGCGGGCGTTTCATTGGTCCTGA
>P_4326
CATGGAACGAGCACCCCCGACGAGAGAAGCTCCAGACATTG
>P_4327
TTTGGCACCGTTTGGGCACACGCGGTCAATCGGCATTGCAA
>P_4328
CGTATTGGCTGGGAAGCCCCCTGGGCCGTCGATTCAACTCC
>P_4329
TTCGCCTGACTGGAAAGTTGCGTCAGAGGAGGATAGTCCCT
>P_4330
TGTGATGTGATACAAAGACTCGAGGTGGAGGATTTGACGCT
>P_4331
TGGCCCTCAAAAACATGTATCGGGGACAAAGTCTTTCTTAC
>P_4332
TATCGAAATAATATTTGTAACGGTAAAATATTCGATACATA
>P_4333
ACGTATTCATATGGTAATAACGCGAAGTTAGATCTTCCATT
>P_4334
GGAGTCGTCAATAGGGACCTCGTCTTCAGTTCTCATCCTAG
>P_4335
AGGTTAGTTATTCCACTCCGCGGTATCCACAAGGGAACGGT
>P_4336
TCGGAGTTGGGAATTTGAGGCATAGGTGATAAGTAGAAGGG
>P_4337
GTAAGCAAGAATGAGGAGCTCTCCACCGTTGGATCGAATTT
>P_4338
TTATACAGAACAGGACGACTCGTCAATGGCCTAGGAGCAAT
>P_4339
AACTTTTACGAGCTTATAAACGCCGTCGTTTAGCTCTCTCG
>P_4340
TGAGTGAAGAAGGGTCAACACAAACTCAACCTTCTTACTCG
>P_4341
CACCCAAATAGCATTCTTGCCGCCAGTAGTCGTTGGAAGCC
>P_4342
CTATCCTGGATCAAATCCGACCCCAACAGTTTGCCCCCCAG
>P_4343
ACCGCTTTCCTCAAAGAGAACGTCAATACTTTCGCCTGGTC
>P_4344
TGGAGGGATTGGGTTCCCCTCTGTATCAACTACGCTACTGG
>P_4345
GAATCACTCGACTTTTCCAGCGCCGCCGCAATCGAGTATCC
>P_4346
AATTCTAACTCAAGCAGGCTCAGGGATAATTCCAACCTCCT
>P_4347
AACCTACAAAAGACTCAAGACACGACCAGAAAGACGCAAAA
>P_4348
TTAAATACTCAATCCCTACTCGCGAATTGTGTCGATCGTCA
>P_4349
CATCTCTGATCATTCGCCTCCGGCGATGTTAATTCGGGTCA
>P_4350
CAAGTGTTGTCAGAAATGCTCGATAAGTCTGCCATGGAAGG
>P_4351
TCAAGACTGATCTTTAATCCCGAGAAAGCTGCAAATGTTTC
>P_4352
GTAGAAGGATTTGAATCCCACGGTGAGGGGTCAGGAGGTGC
>P_4353
TTGTGTGGTTAGTTTTTACGCTTGGGTGTAGTTTTTCGTAG
>P_4354
AAGATAATACTAGGTCCTCACCCGCACGTACCTAGGGTGAA
>P_4355
TATATTATTCACCCTAGGTACGTGCGGGTGAGGACCTAGTA
>P_4356
TTAATTGGTACTTGAAACACCGTGGTCCATTTGGCTCATCA
>P_4357
TACTACCTTCTTTCTTGCCACGTGCTCATTCTCTTTAACTC
>P_4358
AAAGAGGGCCAGGTAATAATCGATAACTGCCTCTTTCTAAT
>P_4359
TCAATCACGATCAGTTCAGCCGCCGTCAGCACGAGCAGCTT
>P_4360
CATGATTATGTCGCACCGCACGCTAGGAGAGTAAATTACCA
>P_4361
CGTCAGTTATGACTTTGTCTCGGGGATAAGAACACTGGTTT
>P_4362
GAGAAAACTGAGTTTAGCAGCGGTTGTAGGCGCTTCGATAG
>P_4363
CATATTCAAGTACTAAAATACAATAACAGGTGAATGAACAT
>P_4364
TGTATCCACAATAGCAGAATCAGTCTAAGACATATGTTCCC
>P_4365
TAGTCCGAGCTCAAGGCACCCAAGGTTGACCTGAAACCGCT
>P_4366
GAAACGATTCAAGCCAGCTCCATCACCCTCACTTGCTCTTC
>P_4367
GGTTGAATCACCATGAGCACCGGCGACAACCTAAGTTCCGG
>P_4368
TTGCTGCGTATATGAAAGTCCTCGCCCAGAGGCTCCTGCGA
>P_4369
TTTAGCATTCTTCTAAAGCTCAATCCTTTTTATTGAGAGTC
>P_4370
CATATGCTTTGGTTCTGAGTCCCCGCCTTCAAACCTCTCCT
>P_4371
ATTCAAGAATATCATCAATTCTAAAGCATCACTTTTCTTTC
>P_4372
TGCAAGACGAGAAGGATTTTCTAATCCGAAGTGTGTTTAAG
>P_4373
GCCTACGTCATACGAAGAAGCACTGATGGACCCCGATTCCG
>P_4374
GCAGCCTGAAGAAGCCGGCCCGGCCGTCCCAATCTTTGGTT
>P_4375
AAAAAGACCAGAGAGTTGAACTCGACCAGGATACTCTGCCT
>P_4376
TGTTTTTATTTTCGTTTTCTCTCGATTCATTTTGCTTTAGT
>P_4377
AGTCTTGATACTAAAAATCTCAAAACAGATCAATTTGCTTA
>P_4378
TATCTAAATTAATTGAAAAGCAAAACCAACAATTTCTAAAA
>P_4379
GTCGGAGTTTCGTTGGAAATCACTGACGAATTGTCGACCAT
>P_4380
AGACCTTCTGTATATTCTGGCGTTAGCAACTCCGTCACCGG
>P_4381
TCTATTAGTCGTATTGCCGTCGTTAATTTTATTGGGTTTGG
>P_4382
TTTCACCTTTTGATTATTTTCTAGAGTAATAATCTCTCATG
>P_4383
CCTAAACCTTTCTGATTCTTCTTGACCATCTCATATGTGTC
>P_4384
AGATACTAAAAGTTTAAAAGCGAACACTCGGAAAGTACATT
>P_4385
TCTGAGTAGTGAATAGGTTTCTGAGGATGGGTTAGAGTAGT
>P_4386
TCCAAAATATCAAGATCTCACATCCGCAGAAAAGTGATAAC
>P_4387
CACAAACCAACCAAGTGAACCGGTCGAGTGATTTAATAGAG
>P_4388
TTAATAGATTTAACACGTGTCACGATCATAGTAATTACTAA
>P_4389
CCGTATCACCGCAACCACCTCGTCACCGTCACTATTAGTGC
>P_4390
TAAATTCTTCCTCCTTTTGACGCGAGGATAATTGCATCCAA
>P_4391
AACTATGTCAACTTAAGACTCGGGCTTCAAGTACATAGTTT
>P_4392
CGTAAAGTCGGGTCTAGAGTCTAGCCCGTTCGCAATATCTG
>P_4393
TCCAGTAGGAAAATTTTTGACAATTCCGTTACATTTACAAA
>P_4394
TCGTATTCATCTCTGCAGAACTGCAATTATCAAGTGGAGCA
>P_4395
GGTGAACTTAACCCCATAGTCGTTGTCGTAGATGTTGTGTG
>P_4396
AAAAGGAAAAAACGCAAATACGGCGACATTTCTATCAAATC
>P_4397
GTCCTCATCCTTTGTTTGCTCAGCAACAGATTTGGACGTGT
>P_4398
GTACCGCGTTAACCAGAATGCTGTTGCGTAACCTCTCGGGT
>P_4399
GATACTGACTCTTCCGACAGCCTTAGCGTATCGGTGATAGG
>P_4400
AACCGTTTCATTGGATGAAACCTTGTAACCAGACTTTTAAA
>P_4401
TTATTTTAAAGTTTTTGACCCGGAAATTAGTCTTTTGGATC
>P_4402
AAAATTTCAGTTTCAAATTACATGTTCTCATTAGATGATAG
>P_4403
CAATTTATTACAAGAAAAAACATGAAAGCCCAAAACCATGA
>P_4404
AGCATTTCTTCATGAAAAAGCGGCATAAAAATTAAAAGATC
>P_4405
TGCGACGATTCTTACAGAACCGATTTCGATGATGAGAACTT
>P_4406
ACATGAGGAGTGTAAACCGGCTCGAGCTGCATAGGTACTTG
>P_4407
TCCGAACAGTTTTAAAAGTGCGTTTTCCAACCCAAACAAAT
>P_4408
GATCTTCTATACGAGTCGTGCAGCTTCTGATAGGCCACCAA
>P_4409
AAACGTTTTACTAGATTTTACGGGAGAGAGGTACTTTGCTG
>P_4410
GCGTATGATCCAGAAGGAAGCGATGTCGTGCGTCCTCGACA
>P_4411
GGAACGACGACGGTTTGGAACAGCACCGGTCACGGCGGAAT
>P_4412
ACTCCCTATCCATCTCTGTCCGTGCTGTGCGAAGCAAAAGC
>P_4413
TCTCAGTTTTACCATTTGTCCTAGTTCGTCAATTCTGGGTT
>P_4414
TTACTAAAGGACATCAAGTCCGTGGTTGAAGAAACTTTCTT
>P_4415
TTTGCTGGCATTTTCCAAGCCGGCCTCGGATTTCTACGGTT
>P_4416
TCCTGCATTTCAATCTAACACGCCAACCAATCTTCGAAAAG
>P_4417
ACGAGCTGATGGAGGTTGGTCCATAGCACTGAGAGACTGGG
>P_4418
TGGAATCCTTGTGTCTGAATCAGGGGCGGATCTACATTAGC
>P_4419
GCATTACTAATTCAAATATCCAGGGTCTACGGGTTAAGATG
>P_4420
CGCAGAGTTGTTGTTGTCGACGGTACGTTTCTCCATGGTAG
>P_4421
TTTTTTCTTTGGTGTGAACCCTGCAACTCTATTACTCGAAC
>P_4422
GTGTGGATGATAGATTTTCACGGTTATAGTTTGGCGAATGT
>P_4423
GGGGGAGACTAAGATTAAAACGGTAAAACAGAAAGTAGAAA
>P_4424
GTTGCGACAGGAACGGAGCTCTGCGTTGACGCTGGAGCCGA
>P_4425
AGTGTTTTGCTTGGTTGCGACAGGAACGGAGCTCTGCGTTG
>P_4426
TTCTTTGAGTGAGGAAAAAACGAAAAAATTGTAAGTGTTGA
>P_4427
CGCAGTCTCCTTCGTCGGCGCAGTCTCCTTCGTTATCGTCG
>P_4428
TAAACTTGGTTACAAAAATACGGGGAATTTGGATTTCAAGA
>P_4429
CATTCTCCTATGCCACAAATCCCGAGCATCAACTGTCCTGA
>P_4430
AGAATAGAATTCACCATCTTCTTTGGCGAGAGTATGATTCT
>P_4431
TGATTGTTAAGTCTCCAAAACCCGACCTCCATAACAACCAT
>P_4432
GGTTTCAATTTACTATAAACCGATAACATTGAAAACAGCAA
>P_4433
TATAGCAGTTGTAAAAAAAGCGGTTAAAAATAGTAGGATGA
>P_4434
CGCAAACTCTGTGTTTAAATCAGCGAGGCTCTTAATCATTT
>P_4435
TGCTAAGACTTCATTCAGTTCGGAAATAAGCTTTTGAACCA
>P_4436
TCAAATTTGATTTTGATATCCTACTACAGTATAACAGCTTT
>P_4437
GATTTAAGATGCGTTTTACTCGTTATATTTAGGTTTAGTCT
>P_4438
GTACCAGCCAAGTAAAAACTCATGGACTGCTTCTTCAACAT
>P_4439
GGAATCGGAAATGTGCGTCGCGTGAAACGAGTGATTCCAAG
>P_4440
GAAGTATGCAAACGGGATGCCTGGACGACGAGGTGTAGACA
>P_4441
CATTAGCATCATTGGTGTTCCCTGATCATTGATCACCATCG
>P_4442
AAAACGCAAAGAAGTTTTGGCGGTTGCGATTGCATGTTTTC
>P_4443
GCTACGAAAGATACATTGCCCGGGAGGGTAGATTCTGGTCC
>P_4444
GATTACTTGTTTCTTTGTCTCTGCATCGTTAGAATCAAGAA
>P_4445
AAGAAAGAAATCATTTATCTCTACATTATTTCTTCCTCTCA
>P_4446
GTGGTATTGTTAAAATGAGTCGTTGTTAGTGTTAATTGAGT
>P_4447
GTTTATTGTCTTTCAATAATCATATTAATATTCTAAACAAA
>P_4448
AGCGAGCACAGCCGACATGGCGAGGAGAGATATGAAAGAAA
>P_4449
ATCTTGTTTATATGTAATGTCGCTGCTAGGAATTCACCGTA
>P_4450
CACATTCTTTCTGGTATGCTCCTGCTGTACTTATACATTAT
>P_4451
GGCCAAAGATCTGGTAAACTCCCGACTAATCAAAGGGTTAA
>P_4452
GGTTTAAGACAGATTTAGAGCCATTCAAGAGACTAGACTCT
>P_4453
ACAGCCTGAAGCCTATTTTTCAGGGTTGTATCTCTCGCAAT
>P_4454
AATTTGTTTACCCGGTTCAGCGAGATCGATGTGATCAAGCC
>P_4455
CTAAACAACAACCTCTCTCTCTCGATAAAGTTAGTTGAGCT
>P_4456
GTTTTTATCAACAAAGGAAGCTTCAACAATGCTCATGACGG
>P_4457
TTTTGTCGGAGATCGTGGGTCCCACTTGATATATTTTCATC
>P_4458
TTTATACAAAATATTAATGTCCGTGTTGTATAGCACGCGTT
>P_4459
TGTACAAAATTTATCCTTCACTCGATTAGTGATATAGTTTT
>P_4460
TTCATCCTTTAACAAAATCTCTTGATCGAGTTAGTCCTCAC
>P_4461
CACACTAATTTTTTTTCTAGCTGGTTGACCTTCTCTGGTAT
>P_4462
AATATGTTGTTGAGCTTGCTCGTGCGTTGGCCAACACTGAA
>P_4463
AGAAGTAGCTGCACATTTGGCAGGAGCGTTAAATGTGCCAA
>P_4464
GGAGATGGTGGTGACAAGCACACGACAAGAGATTGACGCGC
>P_4465
CTAAAGCACATTGAGCTCAGCGGTTTAAAGAAAAACACAGA
>P_4466
CTTATCCATATCGGAAGAGGCGTGCCCCAAAATCTACTTCG
>P_4467
GTTGCAAACAAAAAAAAAAACTGTACATACAAATTAGGGAT
>P_4468
TTATGCGTTCCCTCCTCGTTCGGTTATGACTGTTATGATCA
>P_4469
CTATTTTATTCTTATACTTCCAAGGAAAAAAAATAAAAGAG
>P_4470
AAAATAAAATAGAATTGTCACTAAGCTAGTATTAAAAAGTA
>P_4471
TATCTAAATTTTTTTAATCACCTCAACATTAACCAATAGTT
>P_4472
TCAATGTTAGCAGAAAGTTACGATGAAGATACATGAACAAA
>P_4473
ATATATAGATGAATAAATGCCATAAACGTTTAAATGTGTGT
>P_4474
TCCAGAAACAATGAAAGATACGTGAAAAAGAGATTCATAAA
>P_4475
GAGGTATCAGGTTGTGTCTCCATTGGCGAGGTATCGGGTTC
>P_4476
AATCCGCCGTTTTTGTCTGCCCCTATCGAAAAAATTAAGGA
>P_4477
TATCGGCTGATTCGGTTAGACTCGATAAAAATACACCGAAA
>P_4478
CACGCACCAGAAGAGGCAGCCACCAACCACCAGTAGGGCAA
>P_4479
CAAAACCCTTCAACTACAAACGCGGAGGGTAAACAACCAAA
>P_4480
TATTAACCAACCAAAATTATCGGTTTATACATTTTTAGTAA
>P_4481
TCACATGTTCTTAATCTAAACCTTACTATAAAAAAGTTAAA
>P_4482
TTATGATAATGGAGAAAAAGCTTCCCCTACCAATTTGACGA
>P_4483
TTGGCCCAACAGACAAATTCCGACAAAAATGGTTTTCCACT
>P_4484
CTTATGTATGACAAGAATCGCGAGAGACTATGCAATGAACC
>P_4485
TTTTCACTTTTTGAAACTTGCAGGGTTAAAAATGGAGATGG
>P_4486
ACCATCCGCATTTGGGATCTCGAAAGCGGAAATGTTATCAT
>P_4487
CTCTGAGAAAATTTGGGAGACCCGGAGGTCCACTCGCATCC
>P_4488
GGAAGCTGCTTACGAAAACGCGAGAAAATCGAATATTCCGG
>P_4489
AACCTACTAAGGTATAAGAGCACCACCAACGGTGGTTCTTT
>P_4490
TAGTTGTTGTTGAGAAGGCACGTGAGAAGTGGCAATGAGAC
>P_4491
TCGCCGTATGACTTAACGGTCGCTGATAACTCTGGAGCTGT
>P_4492
AAGCAATCATCTTCATAGATCGGTGGGAAGAAATAACCACA
>P_4493
TCCCTTCTCTCTACAAAAATCTCTACCGCCGCCGTTTAGGG
>P_4494
CGTACACCAATGTTAGTACACTGTCTCATAGATCTTTAAAG
>P_4495
TGGTCAGTAAACGATGAAGGCAGTTTCACTAGGTGCTGACC
>P_4496
CACTATAAGATAATGATGTGCTAAGACCACGACTGATAGAT
>P_4497
ATGTAAAAATTATGTACTTACCTCAGCACAATGTTTTAGTT
>P_4498
TGCGACATGGCCTCCCAAAGCGGTCCCCAACATTCGACCTT
>P_4499
GGGAATTCCTTTCCATCTAGCTCTGTGGAAGGTAGTGTGTT
>P_4500
TTCTACAGCTACACCTTACACACTTACTGCCAAAATTCTAC
>P_4501
TAGAAGAAACAAATACCTGGCAATCTCGGCTAATCTTGACA
>P_4502
GTCCATGCTTTAATCAATCACGGGCATGTCAATTTTATTCT
>P_4503
TACCAAGGGAGCTGTAGTTTCTCGCTTGCTTTTTGTGAACA
>P_4504
TGACAATGAGTGAATTTATCCGGTTCTTTTAGCTACTTACA
>P_4505
CAATAACCAAAGTGAGGTTTCGTTGTTGATGTTCTGTGTCT
>P_4506
CAAAACCCAAAACTCTAAATCGTAAACCGTCATCGCAAAAA
>P_4507
TTATTATAGTAAAGATTTTTCGATAAAAACAATATACAATT
>P_4508
ACAAACAAGATTTTCAAGTGCACGATCACATTTCACATATA
>P_4509
TTATATGACAAAAACGCATGCTATGGTTTCGAGTTTACGGG
>P_4510
CGCATACAAAGAGGCCGTTGCTGCAATACTAAAGGGATAAA
>P_4511
CGGATTTCATTGATTGGATGCGTTTGAGTTATATATAGCCG
>P_4512
CATCTATACAAAAAGAAGAACCAATACATGTTTTTTTTTCC
>P_4513
CATTTCCATATCATAAAATGCATAGTTTGCATTTCAAATAA
>P_4514
CTCTCAAAATTTACGAATTACAGTAAAACCTCTATAAATTA
>P_4515
GATTAGATGAAACAAAAACGCTGTGGAGATAATAGCGTAAG
>P_4516
ATGATGGAAGAACAGAAGCCCGCGATTCTGATTTCGGTGAG
>P_4517
GAAGCCCGCGATTCTGATTTCGGTGAGGGAAGAAGTGGGCA
>P_4518
TATCTCTAAGGGTTCAACATCGGCCGAAACCATTTCTCTTA
>P_4519
GGTACTTATCTCGGTCGCTGCGGCATAGAGAAAGCAGAGCT
>P_4520
AAGACGAGCTTCCCGTCTGCCCCTATCGTCCAAAACTGACA
>P_4521
AAGAAAGGTTAGCAGAAGCGCACGGTGAACATCTCCAGAGA
>P_4522
AGTTAGGGTTGCTCCTGTCACCTTCTCTCTTTAAATTTGAG
>P_4523
CTTCATGGCAGCAGCTGATGCAGCGGCAGTAGAAAAAACAT
>P_4524
TTCTTTATTCGTTGCCTTTTCAGGGATCATTAAGTATGAAT
>P_4525
TACACTCTCTGTCCCTGATTCTAAGGTTGCAAAAGAACAAG
>P_4526
TGTCCCTATTGTCAAAATTTCATTGTTGATGATCTAGGTAA
>P_4527
TTAAATTTATACATTATTCTCGTTATTTATAGAAATCGATA
>P_4528
CTCGCGCCACTCAAATCAATCATGCTTATGTAAATAACAAC
>P_4529
CAATATCCACTAAACCCGATCCCGAATGGGTGACCCATATG
>P_4530
ACACATTAAAGTTTTAAACGCTATCATCATTCAGAATGCCC
>P_4531
CTCTTCTCAAGAAGAGGCTGCTCGCTTATACGATAGGTAAA
>P_4532
TTCCGGTCTAACGGGAACCGCTCTTAACCCTTTATCTCCTA
>P_4533
AGGCCTTTTGGGAAGGAACCCAATAACAAATCTTTGTGGGC
>P_4534
ACATAGATGTAAGTATTTCGCAGTTAAATAAATCTAGTCTA
>P_4535
AAGTTCACAATGAAGTATTTCGGTGTATTCGATAGGGTATA
>P_4536
TGTATCGCATGTCATGGTCACAGTGTATAACATTACGATAC
>P_4537
ACACCAAGATGAGATGGAATCGTTGTCATGCGTAGAGCTGA
>P_4538
CACCGTTCCTACTGTTTCCACGGTCACCATATCCTACTCAG
>P_4539
TCAACCAGACAAACAAAACACATAACTATGCATGACATAGA
>P_4540
CTTGTGGTGACGTTAAAAGGCCGTAAACTGTTTCAAACAAG
>P_4541
ACCACTTGGTCCACTTCCCCCAGTCCTGTCATGAAGTTCAA
>P_4542
GAAACAAATAGATTTATCTTCGTGATTAACGAGAGAGAATA
>P_4543
GATATAGCTCTCGGTGTAATCGGCAGTGTGTCAACGTTAGA
>P_4544
GAAGACATAAAGGAGCAGATCGAGCACGTCAAACACTTCCT
>P_4545
AAAGCACAAACAAAAACAAACAGTAATGGAGGAAATCTTTA
>P_4546
TTTTGGTGTAAAAGAATGCACATGATGTATGTTTGAGATTC
>P_4547
CTTAATCTGTATGCAAAATGCGCTGATATTGAAACCGCCCT
>P_4548
AAAATGTAAGAGGTTCAGCACCTGGACCACGCGAGAAAGAG
>P_4549
ACTTGCTTAAGTAAGTGTCTCAGTATCTCTTGCGTGTTAGG
>P_4550
TGTATTAAATTTTGATGTGACTGAACATGCATTAAATGTTT
>P_4551
AAAAAAAAAGAAAGGATTTACGAAAAATTCATCAAGAATTA
>P_4552
TAATGTCAGGGAGACAAACTCTACTCCAACTAATGGCAGAA
>P_4553
ATCAAGCCCCATGATACGATCATGAGGCTGGAGCAAGGCGG
>P_4554
TTATCAATAATGTCTACAAACGATGACATTACACTCCAACC
>P_4555
TCCACCGTCGCCAAATAATCCGGTTTATCTATTCCAGTTCC
>P_4556
AGATGGTCCTCGGCGACTCACCCGGACCACACCAAACTCTC
>P_4557
TTATATTCATGTTTAGCACACGGTATAATTCAATGTCAGTA
>P_4558
CTTCCTCCAGAAGACCTGCTCGAGACATACAATCCGCCACA
>P_4559
TAAACACCTCGTCGGTCACGCGCTCAGGTACTCCCTGGACA
>P_4560
AAGAGCCGGTTTTTTTTTTGCAGGGAGGACCAAAAACGCCA
>P_4561
CTGAACAACCGGAAAAATCGCAGCTGAGAAAAAAAATCAAT
>P_4562
GTAGTTAACAATTTCAAAGTCTCTAAGAATACCTCTTGGCT
>P_4563
CAGACAAAATTCGCTCCAACCGCGAGTCCATACCTAGTGCA
>P_4564
GCGGAGACTTGTTTGTCAAGCTACAACTTCTATGAAACCCC
>P_4565
TAAAATCATTCCTAAAATCACGGCATACTTATTAACAGTGG
>P_4566
CTAAGTTAGAGTGTAACTAACGCGATTGAATAGAAGATTGT
>P_4567
TATATCGCAGTCTAAAATTTCATTATTAAAAAACCAAGAGT
>P_4568
GTGAAATTTTTTGATGTTGCCACGAGTGAACCGCGATATGA
>P_4569
TTCTTCTTTGTTACAAAATTCGAGAATTTTCAGAAGTGTTA
>P_4570
CCTGACTCTGTTATCCATGGCGGGGGAAAGAATAAGATGTT
>P_4571
AATTCTTATCATGAATTTTTCTTCAGGAGTGAAACCTCTTT
>P_4572
ATTATGATCACCATAATCCCCACTTCCAATTCGTCGCAACA
>P_4573
AATATTTAGACAACGAAGTACGTTGTCCTTTCGGCTAATGG
>P_4574
GATTTTACTGAGAAATTTGGCGGGAAATGTTTGCACGAAGA
>P_4575
CAAGAAAATCAAGAAATTTTCGGGTTTGAGTTGCAAGAAAA
>P_4576
TCACTTGATGTTTGCTTATTCCCGGGCATCTCAAAGTCAAG
>P_4577
TAAGGAACTCAAACCTGTGCCGTGCGAGTCTCTGGAGGCAA
>P_4578
TAGCATTTTGGGGTAACCATCGTGGACTAGACTATCCCGGG
>P_4579
ACTAATGCAACCAATTTTTTCATCAATTTGGGAACTGAAGG
>P_4580
AGTTCAACCAATTTGAATCTCCCGAAATAACCTGGAGCGCT
>P_4581
GGGTTGGGAATTCATGATCACGGGCATCATCATCTTCTCCT
>P_4582
TGGTAGCCACGAGTGTCGTCCACAAATTTTTCGGTATATGC
>P_4583
TCGTTTATACAAATGTGAGTCAATCACATAATGCTAGTAAA
>P_4584
CTATGGCTTTCCCTCCAACGCGCGGTTTTCTAAATTGGATT
>P_4585
CTCATATTGCTTATATTTTCCTACAACACTCTCTCAACAAA
>P_4586
TTTTCTGGATGTTTTCAAGGCGCGGGAAGCCGTTTAGGTAA
>P_4587
AATGATTCAAGAAATGAAATCGGTATCTTTAAAATAGCAGA
>P_4588
CATCATCAACAACAAAAACTCTCAAAATCTCATATCTTGAT
>P_4589
TAAACCGTTGATGAATATGTCCATCTCGACTATTATCACCA
>P_4590
CCAATATTTAATCTTAATTACGCGAAAAACAAAACATAAAA
>P_4591
AAATCCATAGAGTTCCTGCACATACAAAAACATATTTACAG
>P_4592
AGGAATCAACTTGTTTGTCACATGATTTTTTGACCACTTAA
>P_4593
TTCAAAGAACAAAGAAAAATCGTAATAAATTAAACTTCTCT
>P_4594
AAAACGCTCTCCGCTTTTTGCGGCCAGACCAACGACGACTT
>P_4595
ATATATTATAAAATGAACCGCGTGATTACAATTTTTCTTTT
>P_4596
GTAGTAAGCTTAAAAAAACTCCCTAACTATAATATGTGATT
>P_4597
AACATTATTATAAAAATTTACTATGCCATAATTTCGAAAAG
>P_4598
TCATAATCCTCTCCCATCTTCTAAACTAGTAAAACCCTAAA
>P_4599
CGTGGTGACGGTTGTAGTTGCGATTTCGACTTCCTTGGTGA
>P_4600
ATGCTTGAACTTGCTATGATCCATGATCATGTGAAAGGAAC
>P_4601
CTTAAGTACATCGATTTTTTCAGCAGAGGCCTGGGGCTATG
>P_4602
GCAAAGTGCAAGAATTCAAACGAGAAGATATATAAATATGG
>P_4603
CTATCAAAGGAAAACAATCACAGGGACGAAAGGAATCAGAA
>P_4604
AACACGTTCAACATCGCTTCCACATCCACTGTTTTCAGCTG
>P_4605
CTTCTTCAAACATCCAAAATCAGCAATACTCAAATGTTTAT
>P_4606
ACCCATAATGGTCGACGGAACGGCGGTGACGGGGCCGTTAA
>P_4607
ATATGAACCAAATTTGATGTCAGTCGTTACCAAATCCAAGT
>P_4608
ATAATACTGAACAACCGAATCGATCCCATTTAAAAGAAGAG
>P_4609
AGCAGCTTTTCTTTCACGCACGGTCTTCTTCTCCGTACTCT
>P_4610
CTTCTTGTAGACATTTAAAGCTCTATTGACTTCTGCAACAT
>P_4611
GCGTCTACAATTGCATTCTACAGGAATTTTTACTACCTGCA
>P_4612
TGGAACTGCTCAAGCTTCGCCGGTTTCTATAATTCCCTGCG
>P_4613
AGCAAGCTGTAAATACTTGACGGCGGAGTCAACTGTTAGCT
>P_4614
TCAACAGGATCAACAAGGTACCTCCTCAGAATCCCAGCCCA
>P_4615
TGTCTCAGGAGGAGAAAGTACAATGCCGACGTTTGGACGTT
>P_4616
AAAAACCCAAAAACAAAAAGCATGAAAATTGAAATTTCCCA
>P_4617
TCAAGAGGGTCCAGATCCTGCGGTGATTGGCTAGTGAGATT
>P_4618
CTTTGGCATCTCCAAAATTACGGGAGAACGTCTCAGCCAGG
>P_4619
AACTTTGCCTGAGGCTCATGCATGCACTGCAGGATTGAAGT
>P_4620
ACCTTGGGGGACAAGTTTCGCTGCAACAACTCTCCAAGCAT
>P_4621
ATCTGTTTCTTTGGAAAATTCAAGCCTAAGCTTAGACCCAG
>P_4622
TCTTCCATGTCTGAAACTTACGTTGATCACCGGAGGAATCA
>P_4623
TTTGCTTTGACACCACCAATCAGTGTTTTCGAATCTTTCAG
>P_4624
CCAATGATGTTTCGAATAAACTTTTTCATCCGCCAAAGGGT
>P_4625
CATGCCACCGGCAATGGCGGCTTCGCCGGATTCAGGAGCTT
>P_4626
AAAGGTGTGACCTCTTTTCGCGCTGATGAATCTGCCAGACT
>P_4627
ATTCGCTCCGGTGACTCCGGCAGCCGTAGAAACTTACGATC
>P_4628
TAATAAAAACAATTTTGAGACGCTAATGGAAAACCTGCATG
>P_4629
TGGAAGAGATGGATCAACCTCGCAAGGAGGAGGGTGCTGCG
>P_4630
AAGTGTGTTGTAAGCAAATACCCTATTTCAAAATAGAACTC
>P_4631
AATATAAGAAACTCGTTTTACGGTGAGAATCAGATCCATTC
>P_4632
TTCTGCCAGGCTTCTGCTTACATCATCGGTGTTGCCGGATG
>P_4633
GGTTACCATTATAATTAACCCGATTAATTATATATCCTCTG
>P_4634
GGATAGTTTATGGTAAAAAACGAGCTTATTCATCTTTTAAT
>P_4635
ACTTAGAGGTTGTAATTCTTCGAGATTGAGAGAACTGTCAA
>P_4636
CTGATCTAAAATTCTTCACTCGGCAAAGACTTTCAAAAGTT
>P_4637
CGTGTTATTCTCTTTAATTCCGGTTTCAATCTCTATTCCCT
>P_4638
CACTCTACTACAAGTACAAACACACTATCAAAGAAACTAAC
>P_4639
TGTTCTCCTTCTTTAAGCGGCGCCATTAGAGTAAATCCGTG
>P_4640
GTGTTACCTTATAAAATACCCGTGCTCTGCACCCAAACCGA
>P_4641
AATAACTTATGGCACAACTACGGCTAATGCGCAGTATTTTG
>P_4642
ATCCCCTGGACATTATGCTGCGATAAAGTCATCAACGAGGC
>P_4643
TTGGTGGGACAGAGCGGAAGCGGAAAATCGACGGTTATCAG
>P_4644
CTCGGTTTAACCAATTTCGTCATGATCCCGGTCCAAAACTA
>P_4645
AACTTTTCCCCGACGAAATGCCTCAGAGAGATTCTATACTG
>P_4646
GGGAAGTACATAGAAGCATCCTTAACCGCGAACAAGAGTAC
>P_4647
GGCAATGACAGGACGAACATCGTTGGCATCAGCCAATGTCT
>P_4648
GTATTGATGACTTCTTGAGGCGGTTCATGTTGCACTGCGTC
>P_4649
TGGTTGGATTCGTTTTATCTCTCGGTTATGTCGGTTACTAC
>P_4650
AGACTTTACTACGAAAAAGGCGGTAAAAGCACATGGCTCGA
>P_4651
AACAAATAAACTAATTTTTGCGTTATTTTCACTCACTTACC
>P_4652
ATATGGCTCCATTCCAATTGCGCGAAAAACTGGAGGCTTAA
>P_4653
GTTCTGCTTACCAAAAATGGCCCTAGTAATAAATATCTTAA
>P_4654
AGTTTTAGTGCCGATGATGTCTAGAGTTTGTGGATCTATCT
>P_4655
ACTATATAAACTTTTAGATTCCGGAATTAGCCCTATTTGAA
>P_4656
CCAATACAAACTGTAAATTTCTCGAGTTTCTAATCTTCTAT
>P_4657
GCTATGGTCATCACATCGCCCGCTACCTTTGTATTTATACA
>P_4658
TCCTTCTACATTTCTTACATCTGTACATGACTTGCGGCTTC
>P_4659
AAAGCACAAGAATAAAAAACCATAGCCGTTGAGATGTCTAA
>P_4660
TGTGAAACAAGATTAAAACACATCAACCAAAACCGTATCTT
>P_4661
CCCAAGTCACTTGTTTGTGACGTGGTCTGCAAAACCTCCAT
>P_4662
ATCCACCGGATAATCAAGCGCGAGGATCGAAAGAACCGTGT
>P_4663
ATTCTCTGCAAAAGATTTTGCATCTTCGGTTTGGACTGCTA
>P_4664
TTAGGCCATCTCCAACGTAACGGTAAAACTGTATTTTGATG
>P_4665
GAAACTTTTTATTTAAGTAACGTTGACATTCATGTGACGTG
>P_4666
TTCTTCACTAGTGAAAACCTCGGGAGCTATATATCGACCTA
>P_4667
TAAAAAGAATCAAATCAAAACGGGAAAAAAGGAAACTAAAG
>P_4668
TCAAATTAAGGGGTTTGTGGCGGCAATTTATGATTAGTAAA
>P_4669
GTCTTTAAACAGCATTAAGTCGATGTCTGCGAAGCAGAGGA
>P_4670
AGGAGTTTCTCATAATAATCCTCGATTTGCATATCGCGCAG
>P_4671
ACATACTGAGAACTCAAAGACGCGAAGGAACCAACAAGAAA
>P_4672
CTCCTGTGTTTGATAGAAAGCAGTGTCTGGTTCCTCCTCCT
>P_4673
TTCATCCCAAGCATTAATAGCGTGAATGATATTGAATCCAG
>P_4674
GTCCTTCATACACAATGACCCGGTCTGCCAAATAGGTCGCC
>P_4675
TCAGTTATAAACATGTACATCGGTTGCAGGGACCTAACTTC
>P_4676
AGAGAATAGGACTATGGAGTCGAGCTTTATGTTCTTACGAG
>P_4677
TGAGACGTGAAAAAAAAATACATGGCCCATGAATAAAAATA
>P_4678
CTGCCAAGAGTCATAAGCGGCATTAAGAATGAACAGAGGAG
>P_4679
TCTCAGCATATAACTGTAAGCGGCAATATACGTAAGGCACA
>P_4680
GAAAGGGTTGTCTCTCACATCGTCGACGTATAATACTCTCA
>P_4681
GAGAGAGACGGAGAAATTCTCGAGAGGAGGCGATTTGGGCA
>P_4682
CCGTGATAGGGGAAAAAACGCGGAAAACTTTACGAGTTGAA
>P_4683
GACTATCTGCTATATATAAACCAGAAGTCAATAAAAGGACG
>P_4684
CCCTCCATTGCAGGGAAAATCGAGTGATGCATCAAGCTTGA
>P_4685
TACGGACAATTCTTTCTGACCCTTATTAGATTTACGACATA
>P_4686
TAAAATTCCCACGGCAATTTCGGCAAAGTACGGTCTTGTTA
>P_4687
ATGAATATACACTGACTTCTCGCGAATATTCCTGCCATGAA
>P_4688
TTGGCTTTCGCAGCTAAAGGCTCAACGGCGAAAGATTCTCC
>P_4689
ATTTCTTGATTCTGTCGCGGCTGTAGTATTTTATCTGAAAG
>P_4690
AAATTGGACCTCGCTGATCTCCCCATTAGAAGTCTCGTACC
>P_4691
TCTGTTTGATCCTTCAAACGCAGGTACAACAATTTATTTTT
>P_4692
CTTGTTAGAAAGTTATGTAGCGAGAAGAAAGTTGGAGTGGC
>P_4693
TTTCAGATTTGTTCTTAAAACTACACCTCCAATTGAACCGA
>P_4694
GCGGATGGTCCATTTGGGCGCGGGGAGGCCCGATTGACAAC
>P_4695
CATTCACTTCACCTTATTTTCAACTTCAGGTTTCGAATCGG
>P_4696
CGCTGAATCACTGCATAACACGGTGAGTTTCAGTCAGGACA
>P_4697
ATATATTTGTAAGGCTATCACATGGGCCGGTTACTTACTTT
>P_4698
ATTCCATTTCAGAAAGACCACTACAACTTTTTTTTATCCGA
>P_4699
ATGGAAAAGTCCCGTGACGTCGGTTTTAGTCCATATTGTCT
>P_4700
ATTACCATGACAGTAAGTTCCTTTTCTTCTGTTTCCTCTCT
>P_4701
TCATATCTCTCATTCGATGTCACCAACAACGGGTTTGAAGA
>P_4702
TGATTGGATTCACGATATATCGCGGCCACGAAGTTACTGGG
>P_4703
AATGAATTTTACCTGAAGGGCTTTATCAATGTTCTTAGCTC
>P_4704
CGAGTCACCGCCATTAAAATCGGTCTTATTTTCTTCCTCTC
>P_4705
GTTGTACCCTTTTTCACACGCGTGAGAAGGTAGAGGAAATA
>P_4706
ACTTCACTCTATATAAGTCGCGATTATATTCCGTGTAATTT
>P_4707
AAGCCATCCAAAGGTAAGCTCAGGACTAATTAAAACTCATT
>P_4708
AATATCCATGGATGAATTTCCATTGCCACCGACAATCTGTC
>P_4709
CTACGCTCAGTTTTTAGGCTCAGCAAGGAGGCTCATGGCGA
>P_4710
CACGATTTCTGAGCGCATAACACAAATCACAAAACAGACAA
>P_4711
GGAAACAAGATATAGTGAAACGTGGTCACATCTTGGAACAT
>P_4712
CTTGGGAAGTTTTGAAGACTCAGGATAAACGTCACCCATTG
>P_4713
TCAAAATGCTTCATTAAAGGCCCTCTTATGGTTTAGTAAGT
>P_4714
TCAAAAGCAACGATTTTTCGCGCGAATGAAGCAGAAAAACA
>P_4715
ACATCTTCCATCTTGAATAGCTGTGACAACAAAGTCGAAAT
>P_4716
GCCTTTTTAGTGCTATCTTTCAGGATTCATATTGCATTATA
>P_4717
GAAGGTGAAGGTGGTTTAAGCAGCGACGAAGATAAGATTGA
>P_4718
ATAGACACAATCGCAACATTCGGTTTCACTCCAAGCTCCTC
>P_4719
CTCCTTGAACATCCATGTTCCATGAAGTGCAGCGGAGGAAC
>P_4720
AAGACATTAAATCATTTTTCCTGCCTCGTGCTGTTCTATAT
>P_4721
AAGTTCTTCTCCGAGAGAAGCCTGCACTTTTTCAGCTGCAA
>P_4722
TAGACCATGAAGCTGAACTCCGAGATCAATCAACAACTTAG
>P_4723
CGAAAGGCTTCATGGGCGAGCAGTACACATCAAACTGGGAC
>P_4724
GTACTTATTAAAAAAAAAATCTATTACAACATGTACAAACC
>P_4725
CTAGTTAATTTGGAAAGTCACCTGATCAGACGATTGAGTAA
>P_4726
TTTTGGTTAGATGTTAATCTCCTTAGTGTGATTTATTAACT
>P_4727
AACGATCTTAACTTGAAGGTCTGGGACAACATGATAATTGA
>P_4728
GATAATGGCGATGATTTCCGCAGGAATCGTAGAGATACACA
>P_4729
TAATGAAGTCAAGTCAATCACATGGACCGTTTCACTAGAAT
>P_4730
ATGTCTATCAATCCATTCGGCAACAGCGGTTTCCTTTTGGT
>P_4731
CCAAGAAGTAGTATGCGTGGCCCGCTATCATTCCCTATAAA
>P_4732
TGATGGTAAATTCTATTTCTCAATACCGCTATTTTTACGAA
>P_4733
TATTACCTTCGCAATAGTCGCCTCCTCGCCACAATAGTTTA
>P_4734
AAACACTCCGGTGCATCTCTCGCCAATGCCGTTTCTCGCAG
>P_4735
AATAGATGTAAGTTTTATGGCAAGAACTAAAAGCATCTCCA
>P_4736
TTATTACGGGTATACCCCCACGGTTGCCAACTACCTCCCCG
>P_4737
GTGCTCATCAAGTAAAGTTCCGGCGTGAAAACATTAAGCGT
>P_4738
AAATGATTATTATAAAATTACAGTGTTGATTAAAAAAATTA
>P_4739
TTAGAACACACAAAAGAATACGTGAAGGTTGTATTTTGCAA
>P_4740
CCATTTCATACACTAGAACACCCTACGGAGCAGTGACATAC
>P_4741
TTAAACCTATAAGTTATAGGCTATAACAACATTATAGGCGA
>P_4742
CAAATATAATTAGTTCGTAACGGTTTATTGCCCATTTTAAA
>P_4743
TCCCTAATCACTGTAACAATCACCTAATCAAACTTCTAGCA
>P_4744
TTCCTCCCTCTTTCACTGCTCAAGAACTGCCCAAGATTGTG
>P_4745
GGATTACAGTCAAATTCATCCGGTGTTCCATGTGTCCCAGC
>P_4746
CCTTCCAGACACCTCCGTTACAACAGCAGTGTCCTTCACCA
>P_4747
CAACATCGTCTCGCTAACGTCCGTCGCAACGACTCTTTCGT
>P_4748
TAAAAGTGCTCTTTCGTCGGCAGTGGTCCCATGCAGCGATC
>P_4749
GTACTATCTTAGCAAATCCTCGGCATACGTATATAACACCA
>P_4750
AAAAGCTCACAAGCAGTCTTCGAGGCAAATGTAAATCGCGA
>P_4751
GTACCTTCTTGTTCAGAGGACGAGCTTTAAAAACGTGACTT
>P_4752
ATGAGACCCACAAAATCTGACGGTCCCACAAAAAGAGAAAG
>P_4753
TTCTTGATGGCGAATTAAAACCTGAACAAATTATAAAGATG
>P_4754
TAACATTTAACACTCATCCACGGCCAAATTACGTAGCTTTT
>P_4755
GAAGGCGTCTTTAAAGGGGGCGGTGAAAGCGGGCGTGGAGG
>P_4756
CAGATCATCAATCAATTACCCACTGAAAAAATTGGGGGACA
>P_4757
AAAACTCTTATATGTTTTTACCGTATCTATGTGAAAATCAA
>P_4758
ATCCGAAGAATTCTCTATCCCGATGTCGACTTCCAAATACT
>P_4759
AGTTACACCGTCTCCTACGGCGCCAAACTCGTCCAATGAGG
>P_4760
GAAAAACACTACCAAAATTCCATCAACTGACACCAGTTACA
>P_4761
TATGGTAAGGAAGTGCGGCACCCGCGCAGTCCAGTTAGCCA
>P_4762
AAATTTTGCCAAGTCATTTGCCCCGTTGTAAAACTCCTTTA
>P_4763
GTCATTTACTTATACTTTCTCTCTATATATTTATCACTTTT
>P_4764
CTTTCCGAGTAAGATTTTCTCGGGAAAACTCCTTTTCTCTG
>P_4765
AAATAATGATTTTACAAAACCGGAAAAAATTAACTCAATTA
>P_4766
ACGGGGAAGATCCTGTGATGCGGCGGATTGTTATGTTTGAG
>P_4767
GGCGGATTGTTATGTTTGAGCTTGGACGGCCATAGGCGATT
>P_4768
ACCCAGTCTTGAGAAAAACACCCTAGCCACTCATCAGCAAA
>P_4769
TGAACTGGTGGAGCAATAAGCCTGCACAAAAAAACAAAGAA
>P_4770
TTCAATTAAGCATCGAAACTCGTTAAACTGATTTTCTTCTT
>P_4771
AACTTGCTTCAGTTCAATGACCTAATATTGGATCAAACTAT
>P_4772
TGCGTTCACAATGATTTATGCGATCACAACCATATGCGTAT
>P_4773
ATAATCCTGTAGCAATTTCGCCTCAATTTCTTGTCTCTCTA
>P_4774
TTGAGATTTGATTAATAAAACGTTAATTATAATTTGTGTAA
>P_4775
TTTTTTTATATTGGTTTTAGCACGAGAGTTTGTTAGGGTAT
>P_4776
GTGTTTTGGATTCGACCAGACTTGCGTGTCAAATGGGTATC
>P_4777
TACAAATTTCCAAAAAAATACTATTTTATAAACACAAAATA
>P_4778
CGGTTTAGATTCCAAATTTCCGTGAGATGTTTATTTGATCT
>P_4779
GCTTTAGCTGTAGCTAATCGCGTGCTCTACAAACTCGCTTT
>P_4780
TTTGTGATTGGTTAAAAATCCAGTAAAGTAGAGTCGTCGGG
>P_4781
AATACCCGTCCTGGATATGTCGAACTCGAGATGAATGCAAG
>P_4782
TCTGACTAATTTGTGCGAAACGAGATTCATAAATCAGACCT
>P_4783
TCGAGGAACAACTTTAGAGCCTTCATCGAAGAAGAACCCCC
>P_4784
AAGTCAACAAGTATTAGAAACACGAACAGACGAGAGGAAGA
>P_4785
TAGGAACACCTAAAAAAGAGCGGCCATCAGAAATATCAGCA
>P_4786
TCGTTTCAGTTGGAAGATGGCGGCGATACACTACCTCCTTC
>P_4787
TCACATTCCACTGATGCTGGCGGGAACGTTCACTCTGGAGC
>P_4788
GACAAAAAAACAGAGTCACGCCCCAAAAATCAAGTGTTTTT
>P_4789
TGTTAAAAAAAGTGATTGGGCCGTAACATTAACTTTTCCTA
>P_4790
TTTCTTGGCACCAGTGTAAGCATCATCGATCTCAAACGTAC
>P_4791
TTGTTAATAATTTTGAAATGCAATGACCTCTTCTTGCGCAG
>P_4792
CACAAAATTTGTAAGCAGCGCAATAGTGAAATAAGAGCCCA
>P_4793
AGTTTTTGGCTTTACTTTCGCCTTGACAATGCATAGATGAA
>P_4794
ACTAATGGTGTTGCTCGCCTCGGTGTTCAGATTTTGCTGAG
>P_4795
GTCGCAAGCCCTACTAAGTACAGCCGCAGTCCCAACAACAA
>P_4796
CGTAAATGGGGATCAAGATTCGGTTCTGGATCCATCACACC
>P_4797
TTCATTACACCAACCAATCACATAAACAATTTGAGCAATTG
>P_4798
GCTAAACAAAAGGGAACCCACCCGCATTGCTGTGTTTCCTG
>P_4799
CATGGAACGGGATTAAACGGCCTTGCTATCTATTTGCAAGA
>P_4800
TGCAAAGACATGATAAAGCGCGCCAATATGATACTCAAGCA
>P_4801
AACCTCTGAACATATTTTCGCGGACACGGAGAGTGAGACGC
>P_4802
GGCTTAGCTGGAAAAAATTCCAATAATGTTTTCTTGTATTG
>P_4803
GAGTATGCTGTTGGTCTGTACTGCACCGGCTCTGTGCCCAT
>P_4804
GATTTGAGTATTGGTTATTGCAGTAACCTTTACCCAATCTG
>P_4805
CTTCAAGCTCAACTCGAAGGCGTTGGTAAACCTTGGCAAAC
>P_4806
CGAAATAAAAAATTCTCTCACAGCAGCGGTGACCTAAGCAC
>P_4807
AGCAGTCCTCGAGCCGCACGCGAGCTCGCTCTGTAAGCTTC
>P_4808
GGAGGAGGTGAAAGATGTCCCGATGCCGAAGATTGATAAGA
>P_4809
GTACCGGATGATGCATTTTGCGAGAGAAATTGGCACATGCT
>P_4810
TACATTTGATTCTGAAATTGCAGGATTTCATTCCACATGCT
>P_4811
TAGGACGCTCAGGAGAAATTCTAGAACCAGACATACCCATC
>P_4812
TATAGAATATATCTATTTTTCGCCAACAAGAAAAAGGACGA
>P_4813
ATATGATAATCCAGCAACTGCACGATCAGCGTGTTGTACTT
>P_4814
AACTCACCTCATTGTTGAATCGGTCTTGAGATGGAACCTTT
>P_4815
AATCTGGCAACTTCTTGTTGCATGCTTTTTCAACACAGGAA
>P_4816
GCCTAAACGTTCTTTTGTTACGAGAATTCTATGTGCTGGAT
>P_4817
TTCAAGCAGGCAAGATAGATCTCGCTCTAGGAGTTTTTGGA
>P_4818
AGGTGCTTCAGAGGATAACGCGTGGAGGCTCCTTGCGGAAG
>P_4819
AACTCGCCGACCTCGAGATGCCCGAGTTCCCTGCTAGTGGG
>P_4820
AAGCAAGGATTCGAAATTGTCGGCTACGGCTGCACAACATG
>P_4821
TTATTCTAAAGCCAGTGATTCGGACCCAACATTCTTAAGTA
>P_4822
TAGCTTTCAAGAGAGTGTCTCGGTTGGAGGGAATAATCCCG
>P_4823
GGTATAGGCTGAGGAAGCTACACGCGAGTCAAGGAATACAA
>P_4824
CGGTTTGATCCGGTTGATATCGGTTTAATTAGGTGTTGTGC
>P_4825
ACAAACAACTCCTCCATTTCCATTACTTTACTCTTTCTATT
>P_4826
ATGGAGACACCATTGTTTCGCAAGGTGGGAGCTTCGAGGTT
>P_4827
ATGCAAGACTTCGAAAATTGCAGGCATAATTTCAGTGTATC
>P_4828
AAAGTACAAACCTCAAGTTTCGGGAAGCTTCTGTAACAGCT
>P_4829
ATTTCTACAATTAGAAAAACCACGATTACGAAAAAACCATG
>P_4830
AACAAGCAAAAATTATTCAGCACAAAAAAATTCAACTACAT
>P_4831
ACAGCGCACCTAATATGCCACACGGATATCAAAAAGTCAAA
>P_4832
CTTTGGCGAGAGAGACCACACGAGGAGGCGCAAATCACGGT
>P_4833
GGCTAGTTTCATAAATGTGTCGATGTCCACAATCACTTCAA
>P_4834
CGAGTGGAACGTTGCGACGGCGGCGGGAATGTATCGGTCCG
>P_4835
CTCTTACGGCTTTTGAGATGCGTGCTCCTTTAGGGCTTTCC
>P_4836
CAAGAGACAGATTACTGAAACGGAAACTTTGTAAGCAGTAT
>P_4837
CTTTCTTGAATCCCGGACAACATTGGCGACTATTTGTGGTA
>P_4838
TGCAGTAGCCTCCACACTTTCCTGCTCGATATTGGAACAAG
>P_4839
ACTCTTTTAACGAATGGATTCGCGGTATCAGGTTATCAGTT
>P_4840
CTTTCAGGTTTTTCAGCAGACGGTCCCGCACCCATCCCTGG
>P_4841
CGCCCACGCTTCGATTTACGCGGGACCTTTGTCGGAAACTT
>P_4842
ACAGCCATTCTAGAGCTTTCCGTGAGCGTGATCCCTAAAAC
>P_4843
TATGCTAACATACTAAAAACCGGTTTAGACTCATAACAACA
>P_4844
CTAAAGGTTCTTGATTTCTCCGATAATGCGTTAACCGGCGA
>P_4845
GGATTATCCGGAAACAATCTCACCGGCGAGTTACCAAGCGT
>P_4846
GTGGGTCAAATTTAAAATTTCAGCAACCTTAATTATACATA
>P_4847
CACAATCTGATCCAGCGAGGCAGTAGTTACTGATCTTAATA
>P_4848
GTAGACACAATATAATGAACCATGGCCACAAATACCTATAA
>P_4849
GGGAGCGGGAATAAAACCGGCGGTTGGACTTCACCATTCAT
>P_4850
TTGGCCTTGAGCTTCAAGTGCGGCGACTCTTCACAGCTCTT
>P_4851
CATCTATCTAAGGAGTCAGCCTGCATAAGATGTCCATCATG
>P_4852
CGTTTTCTGTATATAAATTCCCTCCCTGACATCATACTAAC
>P_4853
CCTTCAGACATCAGAAAAGGCTAACCCTAACTAGAAACGAA
>P_4854
GTAAACCTGCGTAAACAAAACAGTCCCATCAACACTCACCT
>P_4855
ATCGATGTCAAAGACCCACGCGTCCTTGCCGTCTCCGCCAA
>P_4856
GAGAAGATTTCTATTTCAGTCGGTGAGACGATATGATCGAC
>P_4857
GAACTATACCACATCTTTCGCTGTTTCGCCATGAATTCTGG
>P_4858
CCCACCACGTTTTATAACATCGGGGATCTTGAGGTTCAAGA
>P_4859
GAATCAAACCTTGCCAATCACAGCATTTGGGTGGACGACAG
>P_4860
TATTGTTGGCAAATATGTTGCGGTCACCAATCTTACAATCA
>P_4861
GGATTTCTTGAAGAAGTTGGCAGCAGTGGGGACATGGAGGG
>P_4862
AAAAACTCTTTTAGAGAAGCCATTGACGAAACAATTTAAGT
>P_4863
GAATATCCAAGACCATATCACAATGGCTGGTTCGGATTCCA
>P_4864
CCACGTTAACGGCGACAGTGCCGGAATTTCTACCCCCGTCG
>P_4865
ATTTCTCGCTTCGAGAAACCCAGCAACGCTAGACGCGTCAA
>P_4866
GCTCAGTTCATGAACATCCTCGTAGATCGATTTGAGGCGGG
>P_4867
AGTAATAGCGATTTACCTTCCTATTCCGCAGTGCCATATAC
>P_4868
GCTCAATTATTTTGCTTTCTCATGGTCTGGAAAAAGAGAAG
>P_4869
TCCTTTAGGTCAACATTATCCAGGAAAATTCAAGAAAACGA
>P_4870
GACTTTAAAGCTGAAGGAAGCATCGGAGACGGTTTGGAACC
>P_4871
CACCATGAAGCGACAACACGCTGTAGCAACTATGGCAGACA
>P_4872
CTCCAACTTTCTCCTTCTCTCGGTCTCCGAAACATCGATAC
>P_4873
GTATCAAACGTACATCCGATCCCGCTTACTTCGTTTTCGCC
>P_4874
TTCGATATGGTGGTCATCGACGAGGCTGCCCAAGCTTCTGA
>P_4875
TCTTGAAACTTAGTAAATCACACTAATGAAAACTTAAATGT
>P_4876
GGTCGGATCCATGTTGATTGCGATTCTTACGTCGACACCGA
>P_4877
CTCTTTGTTGCTCGCTCGATCGGTGGAAATAAATGATTTCA
>P_4878
CACGACAAGCCAAATTTTTGCAGTAGATGGTAGTACTCTCA
>P_4879
CTTGAGAGTTTCTGAAACCGCGGTTTTAAGTTCTCAAGATG
>P_4880
ATTGCTGTTCGTAGAGGTTGCGGAAAATACGGTACTTTGCA
>P_4881
ATAGGTGACGTTGAATATCACGGCGAAGATCAGTGGGTAAA
>P_4882
TGATTGTTTCTTGGTTGAAACATGAACCTTAAGAGTCGTTT
>P_4883
TAGTGCATCACTCACACTGTCGGGAAGAACCGATCCAAGAA
>P_4884
AGTATAATGCCCAAAAAACACGTGAGTAAATAAGATTAAAC
>P_4885
GCTACTTAGCCCATGGGTCGCGCGATAGTGTTAAGTTTATT
>P_4886
AAGTATTATAGAAAAAATTTCGGTTTGTTTGTTTCTTTGGT
>P_4887
TGAAGACTGCGAGAGATCCTCGGTCTTATCATTCACATACT
>P_4888
ATATATCAGACTTTGTTGTACCTTATCGTTATTCAAGTCTT
>P_4889
TGTCGTTTCGAAGATTCTGCCACCAACGTTGAATTTGATCC
>P_4890
GAAGAAGGAATCGCGACCTGCGTTAGCGAGCGTTGTCGCTG
>P_4891
CACTTGTCTACCCATATGAGCCATGGCGGTTTAAGCACGAC
>P_4892
CTTCAAGTGTTGCTCAGTCTCGGGCTTCTGAAATTCTCCCT
>P_4893
AATATTTTTCAATGCAACTGCTGTACTCTGATAGACTTATC
>P_4894
AAATGGAAGATTACATTTTGCAGGAATGGATCTTCTTCTCC
>P_4895
TGTATTCATTAAAAAAAAAACAGTAGAGGCTCTTTACAGTA
>P_4896
AGTTGCCCCACGGCTAAGACCGGTCTGCTTGGTGGAGGTGC
>P_4897
AGCTTTGAGAATCGCAGAGTCGGCCTCGAAAAGTTTCACCT
>P_4898
ACTCACGAGTCCCGAAATTACGTTGTTGCCAGAAATGGAAG
>P_4899
TATATAGCACACACTCTACACGGTTTCCTTATCCTCATCAA
>P_4900
TCCACTCCATTACCAGAACCCGCGGACCACAAAGATTCTTG
>P_4901
CAGTCGTCTGAAATAATCGACGTGTTGAGCACAATTCACTC
>P_4902
TGGAATTCTCATAGCTAGAGCGGCGACTCCCTCTCCTACTC
>P_4903
AAGCTCCCAGAAGATTTCCGCTGCACCATCGATTATCCTTT
>P_4904
CGACTTTTGTTATCATGTTCCACTATTGAAATTGTTTCAAA
>P_4905
GGGAATGAGTTGATGGAGATCGAGGAGAGTTTACTGCACCA
>P_4906
GGACATTCTCAACTTAGTGTCGGTGAAAAGTGAAGAAACGT
>P_4907
AAGATGCGTTACGTATGTCGCCGGAAACAGATGGGGACACC
>P_4908
CCAGCGTCCACGGATAAAAGCCTGACCAGTTCTTTTGTTGT
>P_4909
AGTTTCCGGCACGACGGAGGCATGGTCTTCCACGTCTCACC
>P_4910
TCGTAAGTTAGAATCTGTTACATGTGCAACGAAACAGGACT
>P_4911
CTTGTTTTGAGATCACGAAACCCGAAAAGGATGTTACCAAT
>P_4912
CAGAGATCAGTTTTTGAGTCCGAGGATTGGGAATGTTAAAA
>P_4913
TGATTTAAATTTTGGTTTCTCGGTGGTTTTGTTGGACCATT
>P_4914
CTCTAAGTTACGGTTTTGCTCCTGATAGGTCATCATCGCCT
>P_4915
ACGCTATCAATGAGCAGACGCTTGCTCTTAGTCCCAATGTT
>P_4916
AACACAGAGTTGTTATGTGTCGGTTTCAACTCAGTTACACC
>P_4917
TTAGTGACTGCAGAATTCTCCACGACCGGCTTAAAGAGTAC
>P_4918
CCCAACATCCCCGAGGATGGCCTTGTCGTTATCACTGAGAA
>P_4919
TGTGATGAAACGGAAAATTGCCATAACATCACGATGGAACA
>P_4920
GTTTTTTCAAATGAATTTTACATCCACAAACATTTTGAGGT
>P_4921
GCTTCCCGAAAAGCGGACCCCACGACTGGTAGCCACTGTTT
>P_4922
TCTATGTTTCTCGTGAAAAGCGGCCTGGATTTCAACACCAC
>P_4923
CGAGAACCAAGTGGTTATCGCTGCCACCAGAAACTAGCTTA
>P_4924
TCTGGAATTATAGTTGGATTCGCCAACCTTGTATGCGGGTC
>P_4925
TTCAATCAAAACGAGTGATTCTAGAACTAAACATAACAACG
>P_4926
CCTTCTTTGCAGGCGGAATGCACGGTTACCTTAGACCTCTC
>P_4927
CTAAAAAATTAAAGAAATTCCAATATCACTAATCAGCAGAC
>P_4928
TTGCACACACAGAAATATCACGGTTTTACCCAGTCCATAAA
>P_4929
CATAAGAGGGGCATGTTCTCCAGCCTCAGAATCTTCCAGAG
>P_4930
GAGGGGAGCCAAAGCGTTCGCAGCAGGAGTTATCCTCGCAA
>P_4931
GATTTCAAACCAGGATATCACACGGGCATTAATACAGTATC
>P_4932
TTTAACCTCAATCCTCAAAACTATAAAATCTATTATTGCAC
>P_4933
CAAAACCATAACTCCAATCACATTGCTAAAATCGGAATCCA
>P_4934
TAATTTGAAACGTTCAACAACGAGAAGATCACAACCTAAGC
>P_4935
CTTAGTCGTAATCCATATCTCAAGCTCATATGGATATGAAT
>P_4936
AGAGGGCACAACAAGAAATGCAGTGTCTCCAAGACCTCTGT
>P_4937
TAGAATTACTGGAGCGATTGCGGGAGGAGTTGCTGCAGGTG
>P_4938
AATATGGAATGGCTGTGGCACGTCCGAGTTCAAACATCGTA
>P_4939
CACGAAGGCTCTTGGCACGACCCGGTTGGCGAAATATGTCA
>P_4940
GATGAAGGCTTAGGAGATGTCGAGGTTAAGACTTTTCTCCA
>P_4941
ACTATTTAGATGGTAGCGCGCGGACCTAATCAACCCTAGCT
>P_4942
CTCTGCTCTGGCTCATTCCACTCGAACATTGGGAAATCTGT
>P_4943
TGGGAAAATCTCATTTTTTGCGCGGAGGCCAAATATGGAAA
>P_4944
GGATTACTCAACGGCTGACGCGATGTTGCGATTCTTCAAGC
>P_4945
ATTTACAGTGACAACTTTCGCGAACGAGATGAAATGGTACA
>P_4946
TGGCTAAGGAAGACAGCTAACTAACTATCTGCGTTACTAAA
>P_4947
CGTAAAGACAACTCTCCGTTCCGCCTAAGAGGATTCGGGTT
>P_4948
ATGGAGGGTTCGGCTGTCATCGCGGGTCTCCTCAAAGGAAT
>P_4949
TTACATGGAAGAAAAATATGCAAGAACATGTAAGATTCATA
>P_4950
CTTCTCGAGTCTCTCAAACGCAGTGTTAACATAATCCATCT
>P_4951
CTTTGAATCGTTAATAGTGGCAATGACGACGAATATTTTGT
>P_4952
TTAAACAAATTAATAAGCACCCCGAAACAGAAAAAAAGCCA
>P_4953
ACGAAAGTGGGAAAATTTTCCGTTACATCCCATCTAATGGA
>P_4954
GTGGCATGGGAGTTTGGTGGCTCGGCTGTTGTTAGAGGATC
>P_4955
TACGCAATTTCGAAGGGTTTCGATCCCGACAATGACCTTGT
>P_4956
ACTCTCATCAGAGGCTTCACCGGCAGAAGAACTCTTTACAC
>P_4957
CATGCCAACCTCCAAAATTCCGGGGATACTCTCACAAAATT
>P_4958
AAATTTATGACTCTATCTTTCAGTAAGTATGTTATGATCGA
>P_4959
CCCTTAGGCTACGAAAATGGCGAGAAATTGTTTGAAGGGCG
>P_4960
GTTTATCTCCAACCACAAGTCGGCTAGGCTTCTATCCGTTT
>P_4961
GCCACGCGGCGCCTCGTAGCCGAGTGTTCATGAATAAAGCT
>P_4962
AACGCTCCCTTCAATATTCCCCTGCTTGCCGTATTATTCCA
>P_4963
AATAAACGAAACTTTAAATGCGGTAAAAAAACAAATTATTA
>P_4964
TGCTTTCTTCCAATCTTTCGCCTAAGTAAAAAACAAAATAA
>P_4965
AATAATAACATTTCCTCTGTCGGGAACCAAGAATAACATAC
>P_4966
TGAGCCACCATTCTTTCTTGCATCATCGGTTTTCTTTGCGA
>P_4967
TGGCTCCGGATTCGCAAACGCCTCTCCACCTTTTTGGAATT
>P_4968
GCTGTTGCATAATGTAAAAACATGCGTGTATTGAAGCGTTC
>P_4969
GATAACAACAAAAAAAAAAGCTTTAACGTCAATAATTTGTA
>P_4970
CAAAAAATGTTGAATCAGAGCATGGACGGCATAAACACACA
>P_4971
TTCCACTCGAATATCAAATGCAGCATCACTTTTTATGGCGA
>P_4972
ATGCTTGATGCACGGAAACGCGGTGATCAATCTTTCCGCGA
>P_4973
GATGATGATCTAAGAGGAGGCAGGAACCGTCTGGTGAACCT
>P_4974
ATGGGAAGATGTTTTAAATACCTGAACCAAATAATATTCGA
>P_4975
AAACCGACTATATCCAAACTCGGAAGCTTTCCAAATGTACC
>P_4976
TGTTTGTAACATAAAACACGCCCCCTCTGTAAAGTTTTAGC
>P_4977
TCTAACATATGACTGAACGCCACGAACATGCTCGTGAGTCT
>P_4978
GGAGACGTTGGGCTGTAGCTCGGAGAGGTAGGAGAATAGGA
>P_4979
ATCACCATTTGTTGCAATTTCTGTCCCGAGTTGGAATCTGT
>P_4980
CTACAAGTAAGTGTTGTTAACAAAGGGGACAAAGAACACAA
>P_4981
AGGTCGCTTCCTGTATCAAGCGCCACCATGAATCTCATTCC
>P_4982
AGTTGATGATGAACATGACACCTCAATGGCTTTGGCTTCTT
>P_4983
AGATATCTTGACGCTAATGGCGGCGTGCTGTGTTCCGGGAT
>P_4984
AAAGGCACAGGTTCGTTGAGCTCGATCATCCCATTGGAATC
>P_4985
AAAAATATCCAAAAAAATCACAGTAGCCTTTGATTAAACTT
>P_4986
ACAGGCAGTCAGATGCATATCGAAATCACAGAAGACAAACA
>P_4987
TTTCAGTGTCGGAGGAAAACCGGCCAGCTGGTGGTTCCTGT
>P_4988
TTCATCAAGAAGAGATATGTCCGTTGGAGAGAGCATATTGA
>P_4989
TACTGCCTCGAAAAAATTGTCTCGAACATGTCACTTTTTTT
>P_4990
GAAAGTGTACCCGGATGAGACGGTTTTTGTGATAGACATTG
>P_4991
TGCAACAAGTTTAGTAAAAGCGTTACGAGTTAAAACTCTCT
>P_4992
TAACTATGATACAGAATCGGCAGCAAGAGTTTTGTTTAACA
>P_4993
AATCGTAACGGCCGGCGCGGCGGCAACTAATTAAATACAGT
>P_4994
TGTTTTATTCTTGAATTTTTCAGTAAAAGACATTGACTATA
>P_4995
CCTTTCTTTCACTAGATAAGCGGTTATTGTAAGACACGTGG
>P_4996
GAATCTACGTTCATCATCCTCGTTGCAGAGGCGAGTGGAGG
>P_4997
AGCACTGACAGTGGAAGAAGCGATGTTGATACTGAAGAACC
>P_4998
GCATCTAAAGAGTTTTAAAACGGTCATATTGGATTTTAGAA
>P_4999
TTTTACGCCCCAAAACAACGCCGTACCTTTGGATAACTAAT
>P_5000
AGAGGAAAAATTATTAAAAGCGAGAAAACATAATATGGTTT
>P_5001
CGCCCAGTTTGAGGAATCAGCGTCCTCTGGGCACCCTCCAA
>P_5002
GAAGACTGAAATCGATTTTTCAATGACATATTATTAGTATC
>P_5003
TGCGTTAGAAGCGGCGGGGGCGGGAGGGAATCGTCATCATC
>P_5004
CAAAAGCAATTGTGAACAAGCGAGAATCACAATTCCAACTC
>P_5005
TGTAGAATCAGCATTACCCGCAGGAAGATTTCTTGGTTTCC
>P_5006
ACCGCCAGTGGCTAGAATGTCGCGCCCACCCGTGGCTATTG
>P_5007
ATCATTTTTTTCGTCGTCGTCGATGACGTGTCACACGCTGG
>P_5008
TCTGGAAGTGGATCTTCACGCATGGACCGAGTTTTAGGGTC
>P_5009
CCAAAAATGGCAAAATTGCGCTTGAAGATCTCCATCTTGTT
>P_5010
AAGCCGTCGATTGCTTCAGCCGTGCTCTCGAAATCAGGTAT
>P_5011
ATTATCACAAAAAGGAAAGGCCGTAGAGAAGATTGTAAGCT
>P_5012
TCCAGTCACAAACTCATGTTCGGTTATCTCTAAAACTCGCT
>P_5013
CTATAGACAGCCGCATGGGTCCCAAATCCTAAGAAATAACT
>P_5014
ATTTTATATTTTTAAAAATCCTTAGAGACATAACTACCTTT
>P_5015
AATCAAATGAAACTAAAGTTCGGCAATTGAAGTTCTACTTA
>P_5016
TTTAGTACACATGATTCATTCCCCAACACAGAATTTCTCTT
>P_5017
TTGTTGTGGGTGAACATGATCATGGACACACTTGGAGCTCT
>P_5018
AAAGAGAGCGCTGATGTCATCATTCTCGACGATAACTTCAG
>P_5019
TGTCGCGGTCAAGGCCAAGGCGATAAATTGCTCGGTGAATA
>P_5020
TAATATCGTTTAATTAAATGCATATGAAACAAAAAGGCCCA
>P_5021
GGTACAAGCAAACGACCAACCCCGAAAATCGCAACTGCGAA
>P_5022
GTCCAAGAGATGGTTTAGTTCGGTTCGTGTCGTTGTAGTGC
>P_5023
CATTAAAATTTTGATAATCGCACAAACGAAGCTAATCTAAT
>P_5024
TAGGTTGTGTTAAAGGACGTCGAGGTCTCGAAGATCTCGTT
>P_5025
TAGTATTCACTTTTGAAATACACATGGTCATTTTGACAAGA
>P_5026
GTCTCACGGCTTTAAAGATACAGTATTGAGCAGGTGTTAAA
>P_5027
TTTAGCCTGTTCAAAAAATACGATATCGATTTGAGAAGATT
>P_5028
TTTTTATTTTTGGTTCGAGTCAGCGGTGTAATGTTTACTTA
>P_5029
ACTAGTTCTTCCTGAAATCTCATAAACAACTTCCTTGTGTA
>P_5030
ACGTATAACAGCATCATGATCGGTGGTGATTGAGACAGGAG
>P_5031
GAGACCAGACTAGCCTGATGCGGTTCATGTTGTAGTGGCTG
>P_5032
CAGGTTCAGAGGTCTCTTTGCCCGACATATGTTTGAAGCCT
>P_5033
AGATAATCTTCTCGAGGTATCACGATTTATACATTACTGGT
>P_5034
TGTCGTAGTGGTCTCTGCGGCGATCAGGCTGAAATCAAGCA
>P_5035
AAGAATAAGTTTATAAAACGCTGTACTCAATGGGACGTCCA
>P_5036
GATGTGCCAAAGCACTCAAACCCGAGGAGAGCCGAGCACTT
>P_5037
GTAAAATTATGATGACAACGCCGTATTTATTCGTATCAATT
>P_5038
GCATGGCCGTTATGGCGCGTCACGAATCCTACTATGGCAAC
>P_5039
CCCTCCGGAACCTTTCCAAGCAGCATTTCCGATATCCGCAC
>P_5040
CGTTCATGAAACCAGATTTCCATCAATACTATAACATATCT
>P_5041
CAAAGACATCGTTGTGAACGCAACACTTATGGGCCCTGAGC
>P_5042
TACTTTAATGTGTACATTAACGGGAAAACTGCCATTTCTGG
>P_5043
AGCACATTCTGATGTCAGATCGGGAATTCTTATTGAACGTG
>P_5044
TAATAAAATCTCATAAATGGCCTGAAATTAATAAATATGCA
>P_5045
GAAAATATATCATACCTCTTCACGAACAGGGGTCAAGCGGA
>P_5046
ATACTTATCTGACCAAGTCACTAGCTCGTCAAGGAGATTTC
>P_5047
TTTCTTCTTATCAAGGGACTCGTCAATGCCGGTGTTAACTT
>P_5048
CTCTGTTTTCGCCTCTGTTTCGTTCTCTTTCACAGTCACGA
>P_5049
TTCGTCGTCATCATTGGAACCTCGACCATTGTTTCCTCCTT
>P_5050
GAAATTCGTGTTAACTCCGGCTAGAACTTTGAGCAAACCTT
>P_5051
ATATGTCAGCGAGAAAACAGCCCGGTCACTAAAGCTAATGG
>P_5052
TCTTAAACTTTCTGGTAATACGGGATTGAATATTCCTGGTG
>P_5053
TAAGACAAACCTGAAGAGCACGGAAAAATGGCAGTAGAGAG
>P_5054
TTGTGGTGCAAGATCACTTACGGGTGCGACAGAGTTGTTAG
>P_5055
TCGAAGATAGCCTTAAAACGCATCTTCTTCGTTTGACCGTC
>P_5056
CATTTATCGATCATAGACCGCGAGAGGAACGCTGTGTCTAT
>P_5057
ATGTCTTTAAGAACTTAGACCGTAAGCAATATATATGCCAA
>P_5058
CACACAGATCCATTACACGGCGAGGTTTGCAGATGGAACGT
>P_5059
GTGGCGTAGTAGTCAATCCTCGTGGCGTCTGCGTCCAGAGG
>P_5060
CGATACTCTTGTGCCATTTGCCTCATTGCACTTGCAGTCCC
>P_5061
ACTTAATAATTTGAATAACCCGTGGTTGGTAATACCGGTTT
>P_5062
TTCCAAGCCAGAGTCGGGTCCGGTTCTTGGGTAAACGGATC
>P_5063
CGAAGAAGAAGATTCTGAGGCAGAAACAAGCGATACATCAT
>P_5064
ACCTCGTCATCATCATCTCCCGAGAAGATAGCAAATGGACT
>P_5065
CAGTTGTGTGATTGGGACGGCGGCGTTCCCGAATCGAAAAC
>P_5066
GAGATTAAAGAAGAAAAAAACCTTAAGGCCTCTTTCGATGT
>P_5067
TCTGCAAACAGGGCAAGTTGCGTGCGAGTAAAGCCAAGTAT
>P_5068
ATTGCCGCGGGTTGAATTGTCGCGGGCATCCTTCTTAAATC
>P_5069
AAAGTCTACAGAGATGGAAGCATGGTCGAGCAAAAGGCGGT
>P_5070
CGTTCAAAGATGATTCTGTTCAGTACTGCACATTCTACTCT
>P_5071
GGAGATCGTTTTGCAGAACACGGGAATACTAACCCCGGAGA
>P_5072
TCTAGGGCTTCTCCAAAACGCTCCAGTTTTAATTTGAATTC
>P_5073
AACTTTTATTTTAGGACTTGCGAGATTTGTCGTTCGATAGC
>P_5074
TTAATCGAAGCAAATTCTTGCGGTAAATACTCGACAATATT
>P_5075
CCACTCCGAGTAAAAAGACTCATCATCGAGCTAAAGCAAAC
>P_5076
AATAACTTTCTTTAAAAATACACGAAAAATTAAGCTTCACA
>P_5077
TTCTCTAGAAGAAAACCGCCCGCTTTTAGCTTAAATGAATG
>P_5078
TGTGATCTAAGACGGAGAGGCGGTCGCAAAGACAAGAAGGA
>P_5079
GTCTTAGTATATATCAGAGCCGGCCCAATAAATTATTGGAC
>P_5080
ACCGAAAAACACCAAAAACACGGGAACTTCTTCTCCTTACT
>P_5081
GTTTGGTGGAATCAATAATACCCGAAGGAGAAAAATCAATG
>P_5082
GCTTTCGTTGCCTCTTTTTCCGGTGTGAACTAAGCGACCCA
>P_5083
CATTTCAAAAACCCAACCCACAGTTTCGGATATTTCCATAT
>P_5084
GTTATAGTTTTCTTATTTTCCTAAACTTGTCTCTCGATCAG
>P_5085
CGTCCGATCACAACAAAATCCCACACTTTCCCAAATAAAAA
>P_5086
AACAATTGCCAATCTAACCGCACAAACAAAAGTACTGTAGG
>P_5087
TGTATTTTTATCTAAACCGGCCGCATTAAGCGTGAACCGAA
>P_5088
ATCAATGGATGAGATTAAGCCGGTTTCGAAGATCTTAGGCA
>P_5089
TTACCATCACTGTACTGTTGCATTAAGAGCATCATCGATTA
>P_5090
ATCACACTTGTCTTGGAACGCTATGTCCGTAAAAACCAAGC
>P_5091
GCGATCTGGGTCTCAAGCCGCCCACGCCGTTGTCACTGCAA
>P_5092
ACAATATCCATCAGAAGTGTCGGTTACAGATGGTGAAAACC
>P_5093
ACAATATGTAATCCGGTTGGCGGTAGCCCTGTAAGGCCAAA
>P_5094
TCTTTCTCACCGGACTTTCGCTCGGATCAAGTTCTCCTCCC
>P_5095
TTAAAACGTGCCTTCAAGTTCGGTGTTCTCAAGCTTGCATG
>P_5096
TTTTTATCTCCTACATAATGCTTTGCACTATAAACAAACCT
>P_5097
TAAGTATCTACAAATTTTTGCGGTTTACTATCAAATATCAC
>P_5098
AAAGTTAAAAAAAAACTACTCATATTTTATTTTACAGATAA
>P_5099
TGGTGAATACTTGCACGCCACTGGAAATTTTGAACTGGCAA
>P_5100
TTCCTCATAAGAAACTGACGCAGAACCACGCAAATTTCTAA
>P_5101
ACCTAATTTTAAATCGCCGTCGAAAATTTCAGTTAATCTGT
>P_5102
AACCCGAGCTTTGAAAATTGCAGTTCTTGCACTCGATTGCA
>P_5103
CCAGTAGGAGAACACAATCTCGTGGATTGGGCAAGACCCTA
>P_5104
AAATTTGAAAGGTCATTTATCGGTGAAGAGCGATGTATACA
>P_5105
ATACAGAATTGGCTAGTCGGCGGCATACAGGACACAGGAAT
>P_5106
CAGTAATCAATTAGAAAGCCCACAAATGATGCAAACTCCAT
>P_5107
TACCAGGTCGTATTGGGAAACAATGTCGAGAAAGGTAACAA
>P_5108
GGCAATTAGATTACCAGCCACTGGATCCATTAGTCTACGAA
>P_5109
ATGTTAATTAATTATTATAGCGGTCAGCTCCGTTACAGAAA
>P_5110
ATCAGGAGTATAACAAACCGCGGTAACCATTTCCTTTAGAT
>P_5111
AGTAACATGAGCTGGTCTCTCTAGCTCGATGTCTGTGTTGG
>P_5112
CAGTTTTCCAATTTTCAACACGCGCTTTTCAGTTTTTGGAC
>P_5113
ACCACGCCATGTTCTATTAGCGGTGAGGAACGACGAGGAGC
>P_5114
TTAAAAAAAAACTCTGAAGGCCTGAATTGGTTAGTGGTTAC
>P_5115
CTTAACAGCAACACTGTACCCCAGGTTGATAGCTGGATCGA
>P_5116
ACCACAACCATTTGTTTTTTCCCTAATAGAAAAATCACCAA
>P_5117
TATCTTTAAAACGCTAACGGCCCTGACCTTATTTCCATGCC
>P_5118
GTGCAGTGTCTTTCATTTGGCTCCCCCGACGAACAGGTTAC
>P_5119
CGCCTCCTTTCATTTTCACACCCACCCATCTTTTTTTTGTC
>P_5120
GTTGTTTTATCTTTCAAAAGCAGTATAAGATAAACTCAGCA
>P_5121
GCTCGAGAATATAGCGATGGCGGTTATGTACTATACAAGGA
>P_5122
CCTTTTCCAGCTCAGAAACCCGTTCTCTTACGTTCTCACCT
>P_5123
GCTAGATTACTGACACGTGTCCTTATCAATATTTCTTCTCG
>P_5124
CGATTTTTTCTTTTCAGTTCCGTGCTTTAGCTGATCAACTG
>P_5125
GGGAACAGCGCGGGTGATGCCGGCGGTGCAGCTGACAGAGT
>P_5126
ATACTTCTAAAGAAAATTAGCATGAATTTACTAAAGTTAAA
>P_5127
GAGAAATGAACCTAGAAAATCGGTGGCTATGAGACCATCAC
>P_5128
TTGGTAGACCTTGTCCTCGCCGGCCGTGTCTACGGAGACAT
>P_5129
AAAGCACTAGTAGAGAAAGTCGTGGATAATTTACGCGTTAA
>P_5130
CTATGAAAAGTTAGGATTTTCGCGCAGGTAACTATTTGCTA
>P_5131
GATGTACGAATGAATAAAGGCCCTACCGCATACTATTATTA
>P_5132
AAAACCCAAAATTAAAAATTCCTGAAACCTAATATCTACGT
>P_5133
TCGCTTAGTAACTAATTTAGCGGTATAAATGTACAGCAATG
>P_5134
GCGGTTCCTCCGCCCAACCGCTCGGATTTGTAAAATACCCC
>P_5135
GGTGAACTAAGGGAATTGTACAGTGTCGCTCCAATAGCCGT
>P_5136
AAATGGTAAATCAAAATCTGCATGGATTAATTATATTTGAC
>P_5137
TTTGCTAAAATGTTTAACAGCAGGAAATTCATATACGCCTG
>P_5138
TTGGACAAGAAGATTATTTGCGATAACACGATTGGCTGCCT
>P_5139
TTCGAAACACCTTAAAATGCCAGTCGAAACACTAAATAAAA
>P_5140
GCAGATGGTCTTCTACTCTGCGGCCGCCATCCAAAAGCTTA
>P_5141
AAAACCTTTGATAGTAAGTGCGAGGACCGTCCAACTGCAAA
>P_5142
TTGCTGCTTGGCTTTTGTATCTTAATCAAACTTAGCTTCAG
>P_5143
CTTTGACTCTAGGGGGAGGACGCGACATGTAAGTGTAGTTA
>P_5144
TCGTGCCACCAAACTTGCCACCCGCATGTAAAACCTGCAGA
>P_5145
AGCAACACGACCACAAGCCGCACGGTCTACGTTGCATATTT
>P_5146
CCTGAGGAAGCAACGATAGTCGGGAACACTTGCTTGTATGG
>P_5147
GTAGCTCCCGACTAAGAGATCGGCAGAGAGAAGAAAGAGAG
>P_5148
AATGAAATTTAAAATCACACCTCGGATGGGCCTTTGGAAAT
>P_5149
ACAAGACGACGGCACCACGGCGTCGTCACCAATACCTTCTT
>P_5150
TTTATTGAAGGCGATTCCGTCGGCACTTACAGTGGCCAGTT
>P_5151
TTCAGGCACACGCTAAAACACACAAACAAAAAAACAACTCT
>P_5152
AATTCTCTGAACAACAGATTCGAGATCGATCCGCTGATTAA
>P_5153
TTATTATCATTATTGTTTTACTCGGTTATTAAGTCAATTTT
>P_5154
GCCGATTCCATGGCCAAAGTCGGCACTTGTTGCAGCAAACT
>P_5155
CCATAGTTGAAATCGCAAATCTAAAAAAATAAAAATAATAA
>P_5156
TGTAGCAGCTGAACCCGATGCTGGACCGGTAAATCTTCCAA
>P_5157
AGACCGAGCTCAGCCATGTACGGTCTTGCACAGCCGTTTGG
>P_5158
CTATACTGAGCATTTCCTCCCGTTAACTTCGAGGCTCTCAC
>P_5159
CGTTAGGCCAGATCCGGCGACCCGAACGGAGGACACGGGCT
>P_5160
CCCGTGATCATCTTTGTCGGCAGCGCGACCAAAAAATCGTC
>P_5161
TCATGAGAACCACTTACGGTCTGTCGCCTAATGTGGTTCAT
>P_5162
TCTCGAGCTGGCAGAAGTTGCAGCCGAGAAACTATTCGAAT
>P_5163
GTAAAAGTAACTGTTAGACGCTATGTTTGTGACAGACACAG
>P_5164
AAAAGGAGAGCTTTTTACGGCGGTGGATACACAGAGCAGCG
>P_5165
CCTTGTTTTTGCAAGTCGAGCACGGGCAAGATGGACTGCAT
>P_5166
TGTTTGTGCGTTCGACCTGTCTAGGTCGTAAGTGAACTCTG
>P_5167
AACTGGGGACATGTAAGTGACCAGATCATACCTTCAACTGT
>P_5168
AACACCACCACCTTCTAAAGCAGTGGTAAATAGCCCGTAAT
>P_5169
AATCAGAAATTAGCAAATTGCTATAAATACCAATCTGATCC
>P_5170
GGAAATCACAAGATCATAATCACGTTTGTTAACATTTTTAG
>P_5171
GATAATTGTCCCAAAAAATTCCCTAAAAGCCGGTGCCAAGG
>P_5172
ATGATATCCAAATGTGGAAGCAGTCCTATTTTCACTCTGCA
>P_5173
TTATTTATGTCTTGAAATAGCTGCTTCATGCAAATTGTAAC
>P_5174
AGCATCACGTTACTGTGGCTCTTGATCGAAGTTATTACTAG
>P_5175
ACCACCAGTAGAGCGACAATCTTTGATCACATAACTTAATC
>P_5176
TCATCAGATTCGTCTTCACACCCGAAATACCTTTCCTGTCA
>P_5177
GAACCGCCACCACCGAGTTCCGGTGGAAATCACCACCACAG
>P_5178
TTGCAACTTCAAACCTGCCGCTCGATCACACTGTTTGGTTA
>P_5179
CCTTCTGGTTCCGTTTGCGTCTCCGTCACTCTAACCAAAGT
>P_5180
CTTCAAAGCAGTAAGTTTTGCAGTGACCTGGTGCAAAATAC
>P_5181
TTGTCTAATCTCCATTGATACTGTAATTAAAAAAAATATCT
>P_5182
CAGAACCGTAATATCCACACCATTCAAGAAATTTGTCCGCC
>P_5183
TGGGACACAACTGGTCGTAGCCCGAAGGTTTACTCTTTTAC
>P_5184
CACTGTACATGAGAGTAGCTCAGCCACACGTTTCCAGGTAT
>P_5185
ATACTAGATCTCCTGAAGTCCGAGATTCAGTATATTGATCA
>P_5186
GGTGACACAGACAAAAGGTACAGTGTCTTAGAAAAGGTCAA
>P_5187
GCTATAGCAGCTCTAATCAGCAGTGTTGTGGCACTTACCGT
>P_5188
CAGAATTACATCTTCTTTGCCGGTCAAAGGTCGAACAGCTC
>P_5189
AGAACAAACAAAAGCACCCACGATCTCGTCATTTTGCAGGT
>P_5190
ATATAACTAAACCCTAAAGTCAGCATTAGTAACCAACTAAC
>P_5191
AGAGGAGGAACTTGCACACTCGCTGTCGCTGACCCTAATGA
>P_5192
TATGAGATCTAGAACAGTCCCGGTTCCAACTTCTTGGCCTC
>P_5193
AGTAATCGATGAACTAAACGCAAAACTAGTGCGGTGCAGGA
>P_5194
GTAAATATCTTAAACAAAAGCTTGAATCTCACTTAAACAAA
>P_5195
TGAGATCCAAAAGCATTCCACCAAGGAGTCTGTGGTGGCGA
>P_5196
TCATTTTTCTCAGTAAAAACCATGAAGATGGAGAAAGTAAG
>P_5197
TATGGTGGGGCAACATCGATCGAGGGTCATACCCTTGCTCC
>P_5198
ATTTAAGGGTAAAATATTTTCGGGCATTTTCTTAGTAGTTT
>P_5199
TAATAAAACTCCACAAACATCGCGGTTTTCTTATCGTGCTG
>P_5200
AAACAGGACGAAAAGTGATTCGCGGATGGTCTGTGACTGTT
>P_5201
TCTTCAGCGAGATGGAACCGCGGAAATGAAGGGTCAAGTGA
>P_5202
AAAAATTATAATAAAAAATACAGTTTTTAAGTTGGACAAAC
>P_5203
TAAATCGATGCGGTAAAAGTCGGGATTGCCTAGTGACTTTG
>P_5204
CCTACCTCCCAGCCCCAGCGCGTGAAGTACACTCAACTTCT
>P_5205
TATTACAGAGTAAGCGGCGGCAAGGAGGTTCATGTCCCAGC
>P_5206
GCATCAACTTTGTTACCACGCATAATCCATGATTTTCATCG
>P_5207
GTTTGTATGCCCAGAAATCTCTTGAACTCTTTAATCGTCTT
>P_5208
AAATGACGAATAAGATCACTCGAGTTCTGTGCTGAATATTC
>P_5209
GTAAAACGCATAATAAAAAACAGTAAAAAAAGCAATACTAT
>P_5210
AAACAAAAGCGTCAGGAGTGCAGCAATCTGGTACATATGCT
>P_5211
CCGAGACACTCCTACCACCGCATGTGCTTTAATAACTTCCC
>P_5212
GTTCCCATTTGCAGGTTCGTCTCGGTTATCAGAGCTACTGC
>P_5213
CCAGTGGTCGAATAGCATCGCGCGATATCGTCCAGTTTGTT
>P_5214
AAAGCTCCTCAGGCAAAATGCAGCCATTATGCTCAACATCA
>P_5215
ACACCAAGTGTGAGGCAGCACCCGGATGTGGCGAATGGAAG
>P_5216
AAAATTAGGAAGAGAAAAAGCAAGAACAAAATCTGAAAGCA
>P_5217
ATATTCCAGGAAAAAAAAAGCCCAAATTTTAGTTTCATCAG
>P_5218
CTTCAGCTTCCCGTCACTCACATTGGCGTAAATCCATTCGA
>P_5219
ATCAAAACCGACAACAAAACCAGTGGCAAAACCAATATCAA
>P_5220
CCTCTCGGTATTAGTCCTCTCGGTATAAGTCCACCCAATAT
>P_5221
TCGCTGGACTCAGGCAGAGACGGGACCGTGGCACAACAGAA
>P_5222
TAGCTTTTCTTTACAACATGCAGGGTCCATATGATGTGAAC
>P_5223
TCAAGAAGCCATTCTTGACTCTATCTCGTGTAGTATGACAG
>P_5224
CATTCCGATTTCAATTATGACACGAGCCAAGATTACGACGA
>P_5225
GCACTTGTCAACTATTTTGGCGAGGATCCTAAATGGTGTCC
>P_5226
ATTTCCAGCAAGATGATTCCCGTGAGAGGAACATTTCAGCG
>P_5227
CAACATAATCACAATTAATACGAAAAAATTATGATTATGAT
>P_5228
GTTTAGTTCGGTTTGGTTAGCTACAAATGATGACATTATCC
>P_5229
AAAAACAAGAAATGGTCAAGCATGAGTTTTATTCAAACTTC
>P_5230
GAAGGATGGCTAGGCATGGACGGTCGAGTTATTGATGATGG
>P_5231
AAGCAGCAAGTGTCGAATTCCATTCGGCTAAATTCAGACAA
>P_5232
GAACTTGGTTACTTGGAACTCTATTTTAGATGCGTATGCCA
>P_5233
TGGACCTGCTGAAAAAGATGCGTTTTTATGGATTTGAGCCA
>P_5234
TTGCAGACATAATGGGGCAACACGATCAATTTGTCAGCTCT
>P_5235
CTAGAAGAAACAGTTGTGGGCAGCGACGGAGACCGATAGAC
>P_5236
TTGTGCTGTAGATCTAATTGCTCGAGGGGGTCGACTTGATG
>P_5237
TCTCGGACCGACGAAAATTCCCTGAAAATCCGCATCCTCGT
>P_5238
CATGCAGGAGCAGTTAACTGCGTGAGCTGGAGCCCGACGAA
>P_5239
CCATAGGAACACTAAAATCCCGGGAAGGAGAAGGACGCTGA
>P_5240
ACTGGAGGAACCGTCTTGCTCGAAAGCGGTTTTAAAATCGA
>P_5241
TGATCGTACAAATTTTCCAACGAGACTTAGAGGAGTATACA
>P_5242
AGGAGCAGATGGACAACTTTCAGCAGCTGCGATGCTCATAG
>P_5243
GAGCTCATGCCTGAAGAACCCGAGAAAATGGATCTCCCTGA
>P_5244
AGTCATTGCTTGATCAATTGCTTCAACAGTTGATAATGACA
>P_5245
GACTTACTGTAGTCGCCGTTCTCGATAAGCTTGTCCGCATC
>P_5246
GAAAGCTTGACTAGCATCCGCATGATTCTCCATCAGGTATG
>P_5247
CTAATGAATAGATTCATTCGCCTACCAAATGTCGCAGCAAG
>P_5248
GTATCAAACATACCAACAAGCAGTGGCGGATCTAAGAATTA
>P_5249
GATCTAAGAATTATTTTAATCCCGCGCACAATATAATTAAA
>P_5250
TACTGTTGAAAGATGCTTTTCTGCAATGAAGATTGTGAAGA
>P_5251
CCGTTGAAAGTCGCTTTATCCGCGGGTTATGAGAGCTTACC
>P_5252
CGGTTTCTACGGCTAGTTCTCGGTTTTCAACCGTGCACACG
>P_5253
TTGGATTTCCATAGACGCGACGGGAAAAAAAACGGTGCTTG
>P_5254
TCAACACTTTAATTCTCTTCCCTTGCATATAGCCATATAGA
>P_5255
TTCTTCCTATTGATTAAACGCGGGAATCCAAAATTGAAGAT
>P_5256
TCAAAAGGTTCCCGAGTTTCCTCGAACGGTGCAATTTTAAA
>P_5257
CCATAGACCAAACCCAAAACCGGCTTCAACTAATTACACTC
>P_5258
ACGTGGGCTCTCGCCGGAGGCGGTGGTGTCGCTTGGAAGAA
>P_5259
GGGTGAAATCGTAGAATTGACGGACTTGATTCGATATTAAT
>P_5260
CACGATGCTGAAATTGCTGTCTGCAACAGAACCCATGATGA
>P_5261
CCTTACGTTAGATTTTGAGACGGTGACAAAGTAAAAAGTAC
>P_5262
CTGAAGACAATGGAAAGAAGCAGCAGTTCTTGACGTATGTC
>P_5263
TTTTGCAGAAACTGAGTTTCCCGTGGCATGAAAATCTGTAG
>P_5264
TTTGGTAGCTTCAAAAAACTCAGCCTCACAATTAGTACTTA
>P_5265
TAAAGAGAGTTTGTTAGATGCGATTCTGTTCATCAACGAAT
>P_5266
TGAAGTATCTTAGCCTCGGACCTAGCTAACGTCATGTTCAC
>P_5267
CACCAAGCGATTTGATTTTTCGCGACATAAGAAACATTGGA
>P_5268
AGTTCCAGACAAAGAAAAAGCGGCAACAGCAGCGCCAAAAC
>P_5269
GTTTCACAGTTCCAAGAAACCCCGATTTCAGCTTGAATGTA
>P_5270
GGCATTGCTTCATATGTTGGCGATGTTGTTAAAATGGCAGT
>P_5271
TGAGTCTGCTATAGCAATTGCGGGAGTCAATCCGTCTGAGT
>P_5272
TTGAGTATGGGAAGAAAATGCAGTAGATATTGCCTGTGTCA
>P_5273
ACTTTTGTTCCATTTTTTTCCGTTAAAAAAAACAAAACTTT
>P_5274
AACTACAACCCTTTTTAACGCGGAAACAAAAAACTAAGAAC
>P_5275
ACCTTGCGCATAAAAAAACACGAGAAAAGCTAATAGAAAAA
>P_5276
TTCTCTTACCCGTAAAACCTCGAGAAAAATTGATAGCTACT
>P_5277
ATGAGTGAAAGGTTTCGGAGCAAGGGGAATGTGGATCAAAA
>P_5278
TTTTGAAATGCTTACTTGCGCACTGTTGATGAACTCTTTTC
>P_5279
AGACTGTAAAGCTTCATCTGCGATCGAGATAACAGCATCCT
>P_5280
GAAATCAGCATACCAAGTGACTCGAGCATTTTATCACATTC
>P_5281
CTGATCCTACTGTGGTTCGTCCCCAACTAACTATTTATATA
>P_5282
GTGGATCGTATACTCGACGGCGAGAAGATAAAAAGGTTTAA
>P_5283
TCGGTTTCCCTCTGTGATCACGTGGACCAACACAGGACCCA
>P_5284
CGGTTCCCTAGAGGCTCCATCGTCAACATGAATTATCTTGT
>P_5285
CTTCCTACACACATGTCAAACGAGAGCAATAAACAGTCATC
>P_5286
AAAGTTCAACCCACGCGTCGCTGGATCGTAGTATCGGTAAG
>P_5287
CTTCTTTTCCGACAAAAAAACCCGATATTTATATATTACAA
>P_5288
TCTCCATCACACAGTCGTGTCGGTGTTTTAGATTTTTCAAC
>P_5289
AAGAGAGAAGAAGGTTTATTCATTAGCTGGACAAAAGTTTG
>P_5290
AGAAGAGGTGGAAGAGGAGGCATGTCCGGAGTCTCCGTTGC
>P_5291
TAGTTCAAATATTAAATATACAGTAAGATTGTATATGTATA
>P_5292
AAACAACATGGACTGAAATCCAGCCACGGTAAATGAATGAG
>P_5293
CCCACCCAGCTACGTTTGGGCGATCGGACATTACAGAAAAC
>P_5294
GGCTGTTCTGGAAACTGTAGCCCGAGTAAAGTCGACCAAGA
>P_5295
GATCTGATCATAGAGATTTTCGCGAAGTTGCCGTCAAAACC
>P_5296
TCCAAATTGTAACTTGGATTCGGTTTCTGCCATTTATCTAG
>P_5297
TTAAAGAAAACAAGACCAAGCTACAGTATATAAGTCATAAA
>P_5298
TTCATTGCCGAGTTCGATGGCAGCATCACTGAAAACTTCTC
>P_5299
GTTCCTTTTTTCACTACAGTCGCGAAACTCAAATGGCCTGT
>P_5300
CAGAGTTCCCATTCCAGACCCGGTGCCTCCACCAAGTGAGT
>P_5301
GATGTTGTTTGATGAAAATGCTCCATTGGAATTGTGTGGTT
>P_5302
CAATGTCTTTCTTAATAACTCAGGAAGTACCAATTTTCTTA
>P_5303
TAGAAAGTAAAACTTAAATCCGGTGTGAAAAACAACTATAT
>P_5304
ATGACAGTTTCTATTAAATACCTTGTCGGGATGATGTTTGA
>P_5305
ACCAGAAGAGCTGGTAGAGTCAGTGGAGCCAAGAAGCAGTA
>P_5306
CGCCTCTACTATGGACATGGCGTCAGTTTTGAACATGTTAC
>P_5307
CTTTAAAGGATAATTAGTCTCAGGAAAAAGTAAGATTGAAA
>P_5308
CAGCGGAGAGATTCTTTGCTCTGGGTCGGGTTTTGGGAAAT
>P_5309
ACTGTATGAGATCCAAATCACGGTCAGCCCAATAAGGAACA
>P_5310
GTAATGCAGGTTAGAAGAGACGGTAGCAAAATGTCACTCGC
>P_5311
TCCGGCATTCTAGCATTTTTCGCTAATATATGAGCTACATG
>P_5312
TAAAGGGGCGGTTTCCAACGCGTGCACTCTACCAAGCTTTA
>P_5313
TGCACTTGCGAAAGCAATGTCCCCATCGTATGCCTCGCCTA
>P_5314
TCATCAGGGAAAAAGTGGTGCTCGGGTACCGGATTACTTGC
>P_5315
CTTTGCCTTCATCAATGTTTCTTTAATTATAAACCCATGCC
>P_5316
GGAAATAAGAACAAATCATACGGCAACGAACATATCGTCAC
>P_5317
CATTGAGGAGTCTCTGGACGCGGTTTACAGAAAAGGACGAA
>P_5318
AGGGACTACCACCAGGCAACCTATGCCGATAAAGCGGTGTA
>P_5319
CTTTTTGTGAATCTGTAGGGCGATGATAAGGAATTTTTCAA
>P_5320
ATGCCAGGACACTCCTGCCGCGAGGATCCGTTACGACGTCG
>P_5321
AAAGTGACTGATAGCTTCCTCGGGAGCAGAGACTTACACGC
>P_5322
CACTCTGACCCAGTCACCAACCTGCTCGTGGTACAAAGGCT
>P_5323
TCAAGGACAGGTGAGAAAGGCGTTTATTCTTCCTTGTGGTA
>P_5324
AATGTGAGGGTTTGCAGACTCGTGGATAACGAATGCTAGTG
>P_5325
AGCCACGAGTCCTGATACAGCTCGAACTCTAATACCAGCTG
>P_5326
CTAAGAGCACTATCAAAACGCTGCAATTTAATGTCAATCTT
>P_5327
GTTATTACATAGGTTCTTCCCGTTGATGGACAGTCTACCCA
>P_5328
AATCCAAACGAAGGAAAGCTCGAGGTAAGGATATCCTCGCC
>P_5329
TTCTCCGAGACCCGGAAACTCGGAAACTTTCTTCTGAATTC
>P_5330
GAGAAGGCTCGGATCTCTCTCGGTCCCGGTTTGACTGCCTT
>P_5331
TTTGAAATGAGAGACGGAGGCGATGTTTGATTCCCGATCTC
>P_5332
CAGATATTCCGAGTGCGATGCAGTGGTTTAATTACAGCTAT
>P_5333
TGAAATTTACCAAAATTTTACAGGAATAATTTCTTTCATAG
>P_5334
AGGTGATGCTCGAGTTTGCTCTCGAGAAGGACAGCAGAAAC
>P_5335
CTGCCATGTCCCACAAATTGCAGCTACAACACGAACCTGAA
>P_5336
AGAAGTTTCCACGGAAGATTCGAGTTCAGTTTCTGTTGATC
>P_5337
ACAATAAACTGGCTATGGAGCGTGAACAGGGTCGACCCGGT
>P_5338
TCCAAAAAGTACTTGGATCGCGTTGTAGCCTCGTTGAGAAC
>P_5339
CGAGTTACTGTTCCATGAGCCGCTTCCGACTCGAGTGTTTT
>P_5340
GGCCCGGCTGCGAAAATGTCCGGTTTTACAAGAAAATACCA
>P_5341
CTGAAGTCATGCAGCAACTACATGGATATGATTTCAAGTAA
>P_5342
GTCAGTCCTCAATTCAACTGCTCAAACGAGATTCTTTCGAT
>P_5343
CTTTGATTAGCTAACACTATCTGGACATTTAAACCTAATTA
>P_5344
ACCTGGGAGGGTATTTGACTCGGTATATTATGAAAACGCTA
>P_5345
CAAATACCCTCCCAGGTCTCCGGGAATTCTCATACTCATAC
>P_5346
CTCACCCTCTTCCTCAACGCCATTATCGTCCTGTGAACATT
>P_5347
CAAAAGAAGAACTCAGAGATCAGTCGCATGTTTTTTCAGAT
>P_5348
AAGGCCAAACTTTAGGTCGGCAATAGAAGACAAATTCCAAT
>P_5349
CTTCTTAGATCCCTCCTCCGCCGTAAATCCTTTTCGAAACC
>P_5350
TTACTTGAAAATTTAAAACGCGTTCTATTGACCTTCTCATT
>P_5351
TCCTCAATCATGAGAAAAATCGAGAAAGTGAAAAACTACCT
>P_5352
AATGTTTGATGTTTTGAAATCTCGATATATAACAGGCTTCA
>P_5353
TAAAAAACATAAAAAAAATGCCTTGGAGAGAGGGGAATATA
>P_5354
TTTTAAGCTTAATGGAATTGCATGCATGACGTTAAACCAAA
>P_5355
TCCTCTTCCTCCAGAGAGTGCGAGAAGCATGTAAGAAGACG
>P_5356
GACGACGGCGAGTAAAATGGCGTCGGCGACGGAAGCGCGAT
>P_5357
TTGGGAAATGAAAGAAAAATCACGATTAACGAAAGAATAAG
>P_5358
TAGAGGATAAGATATGAATACACGCTCAAAGAGTTGAACCA
>P_5359
TGGTTTATTTTCATCAGTTCCAAAAAGAAAAAGAAAAAAAA
>P_5360
ACTTCTTATCAAGCAAAACGCAGGGACCAGTAATGACTCTG
>P_5361
TTCAATGTGTTTCTCCAAATCTTGGACGATGGGCGAGTCAC
>P_5362
GAATTGCATAAAAGAGTAGTCGGTCAAAACCCAGCAGTGAC
>P_5363
GATCAACGACTACCAGAAAACCCGATTTGTTAACCGCATTG
>P_5364
GCATTTGAGTATGTTACCCCCGGTAAATGAAGCCTTCTCAT
>P_5365
AGAGGGAGAAGAAGGTAGAACGCGAAGAAAAGAGCGAAAGT
>P_5366
CTTGCATTGTCATCAAAACACGGTCCATAAAGAAGGGAAGC
>P_5367
CATCTATCCCAATGAGAGGCCTACAGAAGTAAAACACATTC
>P_5368
ATCATTTGTTAAAGCACACGCGTTCTTTGAAGATTAGATGA
>P_5369
CATCAAAGTCGGAACAAAAGCAGGAAGATTTTTCGGGGATT
>P_5370
CTTGGAATAGCAGACCTCGCCGTTAGCTCCACATAACACTG
>P_5371
AAGGAAAACTCACGTGTAGACGCGGACAAAAACACGAACGT
>P_5372
ACGGCACAACAGCTATCTCTCGCCGTTGAGTATTGTAAGAA
>P_5373
CTCAGGAAGGCCTCTTAGCGCAGTTGGAGTAGACAGAAGAT
>P_5374
CCCGAGTCTACCGTGGTCTCCCCGACCAAACTGATCACAGG
>P_5375
TTTCTTGGCCGGAGATAGCGCCGGAGCCAACATAGCTTACC
>P_5376
AAAATGACTTTGCTTATCTACGGCATAGCTATCTACAAACT
>P_5377
AGCAACTATAGGTATGCCCTCGTGCATTATGTATGGTACGC
>P_5378
CAAATCAAAGTACATAATCTCTTGTTTGATGAGTTGCAGAA
>P_5379
CTTTGTTTACAAATTAAATGCAGGACTATTGCGGTGTGGTA
>P_5380
ATGGAGACTGAAGAAAATTGCTATAATCGAGATTTCTCCAA
>P_5381
AAATTTACAAGGTAAAGACCCGTTTTCGGTGGGCTGGTTTC
>P_5382
GCTCACATCGAGGTCAAAAGCTATGATGGTCAGAACTGGGA
>P_5383
TTGATGATGGTCAATTAGGGCAGTGTCACTACCTCTTCAGA
>P_5384
GTAATTGTAATTTTCTTGTCCTCGAATAAAGAAAAAAAGGA
>P_5385
CTTTTCCCTTGGTAATTTCACATAAATTCAACAAATCACGA
>P_5386
GGTGCGGGAGGCGGAAAAGGCAAGGGAAAGAATGTACCAAA
>P_5387
GAGAAGTCTATGAAGAGCTTCTAGAAGAGGTGAAGGCACAC
>P_5388
TGTATCTGCTTGTAGTTCGCCAATAATTCTATTGTCGGGGA
>P_5389
ATATCTCTTTTCAAAAAAACCACGAAAGTTTTAAAATCAAC
>P_5390
GGTGAGCTTCTGGTGAGTTGCGGTTTGGTTGGGGAAGCAAT
>P_5391
ATTCTACTCTTGTCTAAAAACAGCAACTGTCACTTCCCCGT
>P_5392
TAACATTATATCATTTTTGTCGATTAAAACGAAATTTAGGA
>P_5393
AACTATATATACCTGAAGTTCGGTGGTGACGGGGTACTCGT
>P_5394
TTGGTACCTTCTCTTTCTTACGATGTTATATTTTTGTCACC
>P_5395
CTTAGTGGCTACAGTTCAACCAGTAAAAAACGCCTCAAATT
>P_5396
GTCTCTGTCTTTACTTGATTCTCGCTCTCTACTCCTCTCCT
>P_5397
GTAAAAAGGCTGAGTTTTGGCCTTACATACCTCAACATATG
>P_5398
TCCGCTAACTCCACAAAAGCCTCGAGCTTCAGAGAAGCCTC
>P_5399
ATATCTCAATAAGTATATCACGGAAAAAAGTAGGATTAAGG
>P_5400
TTTCATTAGTTCCTCGGCGACTTGAGCCGGAGTCAACACTT
>P_5401
CACAATTAAGAAATATAACGCGTTTAAAACATATACATTGG
>P_5402
CTCATTGATAAGATCAACAGCGGTGTGGAGAAGAGAGCAGG
>P_5403
TCAGGGTGCTCAAAGATGGCCTCGAACAGCATTCGAAAGTG
>P_5404
TAGTAGTGCACTATTTCAAGCAAGGTGGTGAAAAGATACTA
>P_5405
GGGGTTACTATGTTCTCATACTGCGTTTGCTCTGTTCTGTT
>P_5406
AGACTTATTCATTGTAAATACATGAGCTTTTTTCTCTTTCT
>P_5407
GCCTCGAGGAAGAGCTTAAACGGGGGTGGACAAAAACAGCA
>P_5408
AGAAGAGTGCTTACGATTGCCCCGAAGAATTCCAAACATCC
>P_5409
GTGAGTTGTTTTCGCGTATTCGCGCCTAATTATTGAACAGA
>P_5410
CCAGAAAGAGGAGAAAAAAACGAAACCAATGTATCACCTGT
>P_5411
ATATCCTATAATACCAAAGTCATCCTCAAATGTAAACACTG
>P_5412
CTGTACAAAATCTTGAACTTCGGCATGTATTGTCTCCCATA
>P_5413
AAAGAGATATTAGAAAATTACTATAGCTACTTAGCTAGCCC
>P_5414
TTTCTTTGCTTTATAAGTTGCATTAATCTTCAAATCTAAAA
>P_5415
AATCAAAGTCTCGACGAGGTCCTGAACAGAAGAAGGAGCTA
>P_5416
CATTCTCTTACTCTTCAGTACGGTTCTGTTTTCTGAAATCG
>P_5417
TTCAGTTCCGTTGCTTTATCCGTGATTGGGCTTTCGATATC
>P_5418
TTCTGGTATATATACATACTCGGGAAATGGTTCCACGCTAT
>P_5419
GCCGATAAATGCTGCCACGGCCGGAACTCTAGGGTTCTTGT
>P_5420
ATATTAGCTGCAACAGTAGCCTCGCTCTTTCCTCGCAAGTT
>P_5421
AGACATCTTTTCATGGAACGCTATGATATCGGGTTACGCGC
>P_5422
ATGACATATGCATGGAGTCGCATAAATGATAAATTTACTTG
>P_5423
GACATCTATGGCACCAGCGCCTCGGACACCCATCTTCTGAC
>P_5424
ATCCAGTTTCTCACCAAAAGCAGCATGTACATGTTCCAAAA
>P_5425
ACAATATAATGGAAAATTTGCTAAAATTATATAAAAAGGTG
>P_5426
GCACTACTTGCTGAGGGAAACGTTCCCATTGGAATAGGAGA
>P_5427
CTATCCTCAAAACGGTCACACCTCACAAGAAGTCACCCTTT
>P_5428
GCTACCAAAATGGTTTTTCGCGTTAGTCTTGTCTTCTTGAG
>P_5429
TTCATGAGCTAAATGAGATGCATGCGTTATGTTTAATGCGT
>P_5430
TCCTCAGCTCTTTTTCCATTCCCGAAAGCCTTATATCTTTT
>P_5431
AGACATTGTTACTATTAACCCGGCTATGGTGATCGGTCCTC
>P_5432
GATATCTATCTTAACGTAACCTATATAACATGTGTATGAAT
>P_5433
GATGAAGATAGTATCAAGGGCGGTTCTGGTGGTAGTCTGAA
>P_5434
GAGCATAGGCAATGTACAGTCGGGGAGAGTATCGCCCAGTT
>P_5435
ATTGCTCCATGTATATAACTCTAGAGAGCGGAACCTAGATC
>P_5436
ATAGCCTATTAGTAAAAATGCTTATTGACTCGGCGTTTATA
>P_5437
GAGCTGGATGCATACCGAAGCAGTATCGAGAGATTGCACGC
>P_5438
TCGCTAACGTCCATTAGTTGCGGTGAGAGCAATTGCAGAAA
>P_5439
TCACAAACGAATGAAAAACTCATTAAGCTTGTTTACTTCCT
>P_5440
ACTTAAGACCAGCTTCGACGCCTTCCTGAGTCACTTCTTGA
>P_5441
ATCTTCTTTCAGTTTTTCTGCGCCGTCGCTTATCATCAGGT
>P_5442
CTGGTTGAACATGGTGGTTCCGAGAGTGTCACTGGTTGTGG
>P_5443
CATAAGAGCTTCTTTGCAAGCGGCGTGGTACATGTTCATCG
>P_5444
TATCTTTAAGTGAGAAAGTTCGGGAGGAATCTCTATGAAGT
>P_5445
TGTTTGATTGCGACTTTTCTCAGGGGCATGTATTCTGTCTT
>P_5446
AATGACTTCCATGGAATCTCCTGTAGTAAGATACCCAAAAA
>P_5447
ATCTTTTGTTTTTGAAACTCCTGAAACAGTATGTAGCAGAA
>P_5448
CCTGCAAGACACACAATTTTCATTTAAAGATGCTACATCAA
>P_5449
CACTATCTGCTGAGGTAAAGCTCGGTTAACAAATGATAAAC
>P_5450
ATACTCAAACACGACAAAATCAGCGACACAACAGCCGGATA
>P_5451
AGGAACTAGCCAAACCAGAGCGAGGTAAGTCGATCCAAGTT
>P_5452
TGGCGAATTCTCTGGAGATTCCGTAACGACATCGACCACGA
>P_5453
ACAACTTCTTTGAATCTCCTCAAGGACGGAATTTCCGGTGC
>P_5454
ACATTGTTACCATTTAAACTCGTAGTCTATTGATTGTGGAC
>P_5455
TATCATCTATGGTGATATCACCCGGCCAAAGGCAATGACGG
>P_5456
TACGTATCTTTGTATCCGTTCTCGATTAATGATAGGTACCT
>P_5457
CAATGGATAGGTATCAAACGCGCCATCAAAGTCAGAAAATT
>P_5458
TGTGAAATTTATTATTTTTACTACATATCAAAAATAAAAAT
>P_5459
ACCTGCGTCCATCCAAATAGCTTGAGTGATTGAAGTGACGA
>P_5460
CTATATTTTGATTTAATTTTCGTTGTTTGGTTTTTATATAG
>P_5461
AACAGTCTTGCCAAGATGCGCTTTACCGAAATATTTAACCG
>P_5462
CCCTGAGAACCATGATGTATCTATGCCGATGAAAGAGGAAA
>P_5463
TCATAGTTACACAATGAATACATGGTTTTAGATTTTTGGAT
>P_5464
TTATGCAAATTATACAGTTCCCTGATATTCATTTTACTCCT
>P_5465
AAAAAGTCTTCCTCGTAAAGCATGAAATATTTGTTTTGCGT
>P_5466
ACTAAAGCAAAGAAACACCACAAGACACTTATTATGATCTA
>P_5467
ACATAGCCAAAAGCTTTACACAGCAGTAGTTATATAGCTAA
>P_5468
TGCATGGCAACAATATTTTTCTTGAAGGATACAGATACACC
>P_5469
CGAGGAATACTCTTACGATGCGGTTAATAAATTCAACATAT
>P_5470
ATGGCCCGTAATGTTTTCACCGGTATCTCGAGAGTTAGGGA
>P_5471
TTAAGTTTTGGTAGTTTGCGCGGCTTGGAGTCTTGGACTTT
>P_5472
TGATAGAGATAGAGGGAACTCGGGACTTGTGATTGATGCCC
>P_5473
AGAATTGTAGATATTATCACCGAGAAGATTTTACGGGTGCG
>P_5474
CTTGAAACTAAGGAATGTGTCATTGCCAGATTTTGAGTATG
>P_5475
GAGCTTGTGGCTAAAGAACGCCGGAAAAAGAAAACCCCAAT
>P_5476
AGTTATGATTATATCCAAAGCGGGCGAGTTGAGTTAATTAT
>P_5477
TTACTGTCCCAATGGGATCTCGAGCTTTAGTTCCAGCAGCA
>P_5478
GGTTGAGCAGCTATTGATTCCTCCACTAATGAATCTGGGTT
>P_5479
GGCCGCTATTCGTTTTGCGGCGGCGATTCTGATTTGCTGTT
>P_5480
ATTCTGATTGTAGTAGATGTCGTGGTTTTTCTAATTAGGTA
>P_5481
TTGATCGCACCCAAAAATTGCGAGAATTTACTCTGAATCAG
>P_5482
GACCTGAAACAGATCTGAATCCCGAATCCGAATTCAAAATT
>P_5483
TCATTAGGTTCAATTAGGTTCAACTGCGGATAAAGTGCAGT
>P_5484
AAGTACTACTAGAAATCAACCAATATCGATAAATTTCGCCA
>P_5485
TATTTCATTCTAAATTGAAGCCATGACATCGAAAAAGATTA
>P_5486
AGGAATCTGAATCGGAGAAGCAATCGAGGTTTACGATTACC
>P_5487
GAGTTAGAAGCAGAAAATCGCCTAGTTATTCAAACGTATCA
>P_5488
TTGGTTTATGATACTACGAGCGTTAAAAACTCAACTCAACT
>P_5489
ACAGATTAACTTACGGCAAGCAATCTTGCGGTTATCATTGG
>P_5490
GAAGCGGAGAAACAACTCGTCGGAGCTCCTTTGGTTTCACC
>P_5491
TTTATCGAAGTATGCGTATTCGAGGATTAATTAAATCGGGA
>P_5492
TTCCAAACTTTTTGGCAAATCATGGCTAACCATGTCCATTG
>P_5493
GTTAAATTCAGGATATTTTCCCGAAATTCGGCATGTATTTG
>P_5494
ATTGAAAAAAAAACTAACTACCAAACAAAATTATTTTTTAT
>P_5495
TCGCCATTACCGAACTTTTTCCCGGTCAACCTGTAGCAAAC
>P_5496
TTTGAGAGATGTTTTGTAATCTTTGATATGTTTATTGTGTG
>P_5497
GAAACCGGTCAAGAGATTTCCCGGGGTGGAATCTCCAAAGG
>P_5498
GGTTCAGGCCATAACTCTCGCGGTACACACTTGACTTTTCT
>P_5499
GAATTATAGAGATTATCCTGCGTGATCATTGATGTTGTGAG
>P_5500
AAGCAGTTGTACCAAATACACTAGATCTATGAGCATATGGT
>P_5501
AATGCTAACAAATGTTTTTTCGCTCTCAAAATAGATTGAGG
>P_5502
TACTTCTTTAGGTGAAGAGGCCTGAACGCTCAAGACAACCT
>P_5503
AAAAATAAATAATTTAGACACTTGAATTAGATTTATAGTAT
>P_5504
AATTAGATGAAATAAAAATACTGTAATGCGTTAAAACATCT
>P_5505
GGAGATATCTGTAGAGCCTCCGATATCGCAACAAAATTAAG
>P_5506
CTTCGCAAGGAATCATCCACCGGGATATCAAATCCACCAAT
>P_5507
TGCCATCGGCAACAAAATGGCGAAAATTATCGATACAATTG
>P_5508
CTGGTTATTCGACAGAGGTACGGTCTTGATGGAAAAGGCGA
>P_5509
GATCCAATATGTGCGGGATACATCGATTACTTCAGACACAA
>P_5510
CACATTGTGCTTGTGATTTACATCTTCGATAAACACTTCAA
>P_5511
GTTTTCGAGTAAGGAGCCGCCTCGGATGTAACGAAAACAAG
>P_5512
GTTCATCAACAGTATAAGAACTAAAGCTAGCGTCTGAAATG
>P_5513
GGTGAAATAAATAACGACACCGGCTTATTAGTTTTTTTCGG
>P_5514
ACCCGAACCCGACCCGCTTACCCAAATTCCCACCCCTATTG
>P_5515
GAAACAAACCAAATTTTGTTCGGTTCTTATATGAATCCTAA
>P_5516
GGCCAATAGTAGTTGATACGCAAGACATGCATTAAGTTAGT
>P_5517
GGAAAATGTATGACTGGAGACTGCGGCGGAAAGCTGGAGTG
>P_5518
CAGAAGTGTAAGAGAGAATGCTGTACTAGTCAAAGCATGTG
>P_5519
GTGACGAACAACACTCGAGGCTTTTTCATTGATCAACTCAA
>P_5520
TATGTATTTCTTTCAGTCAGCGATTTCAGAACAACTACATT
>P_5521
ATACAATAAGAGGAAATTTGCGGCAAACATCAAGTCCCGTT
>P_5522
ATCTTGTCAATTCAAAACTGCAGGAAGAAGGGACAATGAAA
>P_5523
AGGTGGAATCGTCTTGAACGCCTGGTACTGTCATATAGCTC
>P_5524
CTTGGATCTGCTAATAGCCTCCCGATAACAAATGGATATGC
>P_5525
CACAAGAGTCCTCTAAAAAGCGGCACCGTGGGGAAAACAAG
>P_5526
TTTGGAAAGTAGAGGATGCACTACAAATAGAATTGATCCCA
>P_5527
TTGATTTGGATCTCACCCATCGTCAGCGAAGCTTGTTTACC
>P_5528
TTTTGGAGGTTTCAGAATCCCTCCAGCGCGTTGAACATGAT
>P_5529
CAAAAGGAATAAGAAAATTGCAGACTCGGAAAGATCTGATA
>P_5530
TCCTTTGTCAACGTCTCACTCATGAGAAAAGTGTTTGCCCC
>P_5531
TGATGATTAGCCAAAAAATGCAGGATCATCAGATTTTGGAC
>P_5532
AGAAGCATTCAAGACGCTTACGTTAATGCCATAAGGAGAGC
>P_5533
CAACTGTGAATATCAACACCCTCGATGGGCGGAATCTACCC
>P_5534
CACAAGGGAAGACCGATTTACGTTGGTGTGAAACCAGGAGC
>P_5535
CCTTGAGTAAATAGAAAAATCGATTTATGGTCTTCATGACA
>P_5536
CAAATACATCGATTTGATCCCGCGAACCTATATCGAATAAA
>P_5537
TAATGATGGTAGGGGCTGCGCGAACGCAAACCCCCTCTGCC
>P_5538
ATCTTATACCACAATCAGGCCGGCACTGGCATATTTTAGTA
>P_5539
ACTCCAAACATTTCTTAAGTCGATTTCTAAAACCGCTCCAA
>P_5540
AAGCGGGACATAAATATTTTCGCGACTTATCGGGCTCATTT
>P_5541
AATCTCGGCTATTAAAATTCCCTGATTTTTTTTTTTTGGAG
>P_5542
TAATTTCCAAATAATTTGTGCAGCATTATGGTTTGAAGTAA
>P_5543
GAGAGATGAAACAGGAACACCTATGACGCAGAGGAAAAAAG
>P_5544
TAATTCCCCCAGACCCGAAACCATAGCATGTAATATTAGTT
>P_5545
TGATCTTACAAGGATATTGCCGTTGTCTCTGGAGGAAATGG
>P_5546
ACTCCGCATATCCACTCCTCCGGTCTAAGAATATCGACATG
>P_5547
ATTTAAAAGCTACTTTCATCCAGTAAAATAGTGAGATCGGT
>P_5548
CGATTTTTAACACTTCACGTCCTCAACATTTTTTATAAAAT
>P_5549
ACTCCAACGGGCAACGGTCGCATAAATAGAATGTGGCTACA
>P_5550
CTCAATATAAACGTCTACTTCTCCACCAATCAACGCTTCAC
>P_5551
CTTCATAAAAGGCCCTAAACCGAGGATCATCTCCCTCACAT
>P_5552
TGAAGTTATGCAAATGGGGTCAGAAACAGCTGATGGCTATA
>P_5553
GACAATACTTAGATGACTTGCGGTTGCCTTCAAGAATCTGC
>P_5554
ATCTTTCTATAAGCTATCAACGTTACTAACAATGAAAAACA
>P_5555
AGTTTTTTTTGGTTTTTTTCCTCTGTTAATAGTATAATCTC
>P_5556
GATAAGAAGAGCTTATCTATCGATGATGAAGAATCAAAGCC
>P_5557
TCAGTATGATCTGCTAAAAGCGGCGTCCAAAAAATTAACAC
>P_5558
TTTTTTAAATACTCACCTCTCCCGCGAAGGAGCTCTGCTGC
>P_5559
CCTAGGATATTGAGAACATTCAGGTTCGAGAACATTCAGGT
>P_5560
TTGAATAATTGGTATGAATGCCCTTTCAACACAATCCCTTT
>P_5561
TCCTTTTGTCTGTATTCTCGCGGGAAGCGACATTGCTTGCA
>P_5562
CGAGACTTCATCGTCATGCTCGGCGTTTATTAACCGTTTGA
>P_5563
TAGCGCCTTGGTGAATAAGTCAGCCGGATTATCATTCGAAC
>P_5564
GATAACACGATGAACAGTTTCTGGAACGTACTCAAGAACAA
>P_5565
GCCTATTACTCTTAAAAACTCCTTAATGCTTACTCGAAACT
>P_5566
CAATCTGGGTGTTGATGATGCATCAGTAACGATTCCGGAGG
>P_5567
AAGATGATGATGACATGCCACAGCAGGGTCCTCCAAACCAA
>P_5568
GAATCCAGGGTTTGATAAGGCATGATCGAGCTTTTGTTTCA
>P_5569
GCACCCGCAACAATAAGTTTCGGTCTGAAAAGCACGGCACT
>P_5570
TAGAGCTGACGCAATAAAGGCGTGATTGGTTCCTGTACTCA
>P_5571
GCCAACCATGGTAAGTAGCACCTATAAACTTGTGGTTATTC
>P_5572
TTCCGGCGACCGCGGCAGTCCTGACGACGGTAGGGGTTATG
>P_5573
CAAGTAACGACGTTGCTCACCGCTAATTTTTTCTTCAATTG
>P_5574
GTGTGTGGTGTCTGATATTTCTCTTTGGTTTAGGAGGGAGA
>P_5575
ACTTCCGACTCCTAGTCCAGCTCGAGTTATCCGAGAAAGCT
>P_5576
GAGCTTCCAAACAAAGTGCGCCTCAAGGTATCAAGTTCGAG
>P_5577
CATCTTCGCTTATGGCCAAACCGGGTCAGGGAAAACTTTTA
>P_5578
ATTGCTCAGATTCCGATTTGCTGTGGCGATTGAGCGTTCAA
>P_5579
ACTTGCAAGTTAGTGTTTTACGAGCTAAAGCCATTAAGCTA
>P_5580
AACCTCAACGCGATATCTCTCAAGATGAGTCACCATCTGTC
>P_5581
AAAGTCGAACACTTTACAGGCATTGTCACACTTAAGCCCAT
>P_5582
AGAGAAGGTTTCTGGTAAGGCCTGCTTCTTGTTTTTAGACT
>P_5583
ACATAATGAAAAAAAAAAATCCTTGTTTGTAAATAAACAAA
>P_5584
GTTTCCAAATATTTCAAAGGCGAAAACTTTTTTAACTTAAA
>P_5585
GTACAAACACCCGAGTTGTCCAAGGTCGAGGAAATTAGTTA
>P_5586
CTTATCTTGAGCATTCAAACCATGACCGCCACCCTCCTAAT
>P_5587
GGCTCAATACCATCTGCATACGTTAGCTGCCACATTCTTGT
>P_5588
CATTTCTATGCACGAAAACACAGTTCCAAAATCTTTCTACT
>P_5589
TTGACCAAATCCTAACAAAACTCGGTCTAAGTGCCCGCAGG
>P_5590
TGAAGAGGATCAAGAAAACTCCCTGGCAAAGAAAAACAGTT
>P_5591
GTGGGTAAACCCCGAAAAAACCCGATTGTTCCGAAATATAT
>P_5592
GAGACTGGCCAATGATTGCTCATGCTCCGTGGAACGGTTGC
>P_5593
GGAGACATGCGAATAAAGTGCGGTACGGTTTCATCTCCATT
>P_5594
AGATAAGAAAATTTACCTAGCGTGGATGATTCTGACACTGG
>P_5595
GAGAGACATAAATTAATTGGCAAGAGCATTCATTCTCATTC
>P_5596
ATTATTGTTAAAGTAAATTTCAGTAAAGAAAAATCATGTTT
>P_5597
AGATTCGAGAGATTCAAAGGCCTATTGAGATTCCAGACAGT
>P_5598
TTCACCCAAAAACATATTCACTGCACCTACATATCATCACA
>P_5599
TCCTTTTGAAATCCGAAATGCGTTTTTTTGGTCGAAGCCAT
>P_5600
TCTATTTCTATGTAAAAGAGCGGTCGGTAATTAGTCTCCAT
>P_5601
GCACATCAGGTCAGAATGTTCGGCCTCAATCCTCTCATGAA
>P_5602
CCGAGATTCCCAAAATACACCATAAGCGAGACGGACTTGAG
>P_5603
GTTCAAATGGGTGGATGAAGCGACGTCGTTTTCCTTATGTT
>P_5604
GCCACTTTCTTGAGGTGACACGGCGTTCATAATTCTGTTTA
>P_5605
GGAAAACTCTCGAATTTAAGCAAGGACAGCGAAGAGAGATC
>P_5606
TCTTTACCACTTTTTCCACTCTGCACAGTACATCTGTCCTC
>P_5607
GGTACTTTCCAATAATCCCGCGGCTGAAGAGAATGTTTAGA
>P_5608
ACACATTACGACAGTCTTTGCTTGGACATATTATCTTATCT
>P_5609
TTTGTCGGTTCCTATTAGCTCTGTGGCATCTCCAGTGTTAG
>P_5610
CCGAGGAAAAGACTCAGACCCGACGCAAGGATATTATCCAT
>P_5611
ATAGTTGACGCAAAGGGAAACCCGATCCCTCCAAACCAGAC
>P_5612
TTCTGATCAAATTGAAAAATCAGTCTCTAAACCAATTGTAC
>P_5613
CATTCACATTGCTGCTAATCCGGTGTTTCACGAACGCACCA
>P_5614
CTTTCGTGAACCTCCACGACCGGCGATAGGGATGGTTGAAG
>P_5615
TGCTAACCATGTCTTTCAAGCGCCGTTTGCAGACCTCATTG
>P_5616
TTTTGATCATTCATAAAATACAAAAATTCAGGCAAGTGTTT
>P_5617
ACCTGCATCAAAACAAGATTCGAGGTCGAATCTTTTCATCG
>P_5618
TGTTGATACTAAGCCGTCAGCGGCCACTAGGTGATCTCTCT
>P_5619
GGACAACTCTAGCATGACGGCGGATTTATTAAAACACTATA
>P_5620
ACCTTCAGGAGGGAGGTCGTCTTGGACGAAATTGTGGTTAG
>P_5621
CTGTGTATCATGGACCATCGCGGCTTGGGAGATGAGATCTT
>P_5622
AGTCTAATATTATTATTTGTCGTGTTTTTGCAGATTCATGT
>P_5623
TGATTCGTTTTTTTTTTACTCAAGTATGATTGATAATTCGT
>P_5624
ATTACGCGGTTTGATCAGCTCTCTCTCAAGAATATTCCATC
>P_5625
TCGCTGAGAGAGTTCAAGATCGTCACCGGGCTTCCTTGTGG
>P_5626
TCAATATTTTGATAATGTAACAGTGGCGGATCTAGAAAAAT
>P_5627
TGCCTATTGGTTCGGTTCTTCGGGTTCAAGTATTATAGCCA
>P_5628
CGTTTAGGAGGTAGAAGTGACGGTGGAGAGGAAAAGGAATC
>P_5629
TCTTGGACCGTAAGTTGCGCCTCGTTCGGTGAAATTGTCGA
>P_5630
CCAACCCGAGTCCGGCGGTTCCCATCCAATAGCTGAAGGAG
>P_5631
GAAGGTGAAGAGAATCTCAACTGCAACATCAAAGGAGAGAA
>P_5632
AGTCTTTGTCAGTTTCAAAGCGATAATATCAAAAGTACAGA
>P_5633
CATTTCTTCTATCTCTTTCTCTGTTTATAACATTATTCAAG
>P_5634
GAACTGTCCAAGAACAAAATCGTGAGAAAGACAAGGTTTAT
>P_5635
ATGTTAGACGATATGAAGATCGTGAATCTCGTTACTATTTT
>P_5636
GAAGGGTGAAACTCCCAACCCGGTTTCGATCCTCCCAAAAG
>P_5637
AAATGAATGATTCTTTCAATCAAGAACATGTTCATTAGTGA
>P_5638
AAAGGAGTTGTTCCAATACACGCGTTCAACATGCGTGTTAA
>P_5639
TGAAATTATGATCTTTCTCTCGAGTTTATTGCATGGATTGC
>P_5640
TTAGTGGTATACAACAAGATCGAGGACCATGTGCTCCGAAA
>P_5641
GGATTCGGTGGTTCTGGCGCCGGTTCTGGCGCTTCATTAAT
>P_5642
TGATTGAGTATAAAAGGTTTCAGTGTACGTGTATATGAATA
>P_5643
ATCTACCTGCCCGTCTGGAGCAGCGACATCAAGTACCCTCC
>P_5644
ATGGTGAAACACTGAAATGGCTGGCTTATGGTCCACGTTGT
>P_5645
CAAAGAGTACATCAATAATGCACGCTTGAAGAGTCATTCGG
>P_5646
CAAAGCCAAGAGCAGAGAGACTATCCCTATCAAACTTGGCA
>P_5647
CTTGAGGAGGATGTCACCATCGATAGGGTTATTACAATGTT
>P_5648
GTCATATGGAGGAATAAGCACGAGAGTTGGTACATTAAATT
>P_5649
ACTTTTGGAAGGAAGCACAGCTCGGCCGCAGACCGAGTCAT
>P_5650
GATAGAAGCCGACCAACCGTCGCTGACAAAACCGATAGGTG
>P_5651
GCTCGTCCAATCGGTATTATCGTTGTCGTCCACGGCTTCGC
>P_5652
AGCGAAGCCGTGGACGACAACGATAATACCGATTGGACGAG
>P_5653
CCTGCAAAAAGACGTAAACCCGTGAGCTTCCCGCAATAAAA
>P_5654
GATGAGGAGATGGAATCTCTCATGAAAAACAAAACCTGGAT
>P_5655
ATCCCGGTGGTTGAAACAGTCGTTAAGGTGATATTTTTGTT
>P_5656
TCTACCATAAAGGGATTTTTCGAGGTAAGGGATTTTACTCA
>P_5657
TTTCCAATCTATACCAGAAGCCTTAACGTTATAAGTTGGAG
>P_5658
CTTTGCGACGCGTATGTATTCTGCAGCAATTTTTGCGACGG
>P_5659
CCAAATATCATTCTTAAATCCTCAAAATCTTCAAATGACGC
>P_5660
AGAAGCAATCGACAAATTCGCGGTGATTACGGCTTCGCCGG
>P_5661
TCGTTAGAGAGAAATAAATTCGGCGATAGATCAGAATTCGT
>P_5662
AGGTAAAACTAATTTCGATACGAAAAATCGCCGCTTGGAAT
>P_5663
TATTGTTGAGATCGATCTTCCGGAAAAGGGAAGTGGAGAAG
>P_5664
AGAGCATCTGTTCGGTAGATCGCGAAATACAGGGTTTGGCT
>P_5665
ATGCAAATGGCTTCTCGTCGCTGCAGGGTTCTGGTCTCGGA
>P_5666
GATCGACCCTGGTTTTGGCCCGAGAAGTCCATGACGCTTTC
>P_5667
ATTTGCGTTAAATTTAAATACAGTATTTTCATATTCACTTT
>P_5668
TAATTTTTTTTTAATTAGGGCGGGCACTCACCTAGTTCAAC
>P_5669
ACTTCCCTTTTCCGGAAGATCGATCTCAACAATACAGGTTT
>P_5670
GCATTTTACTCGACAGAATGCACGTTCGACCGTCCGGGTCA
>P_5671
CTTAGAGGGTCGAGGGAAATCGATCTCGGGTAGTCCAATAT
>P_5672
AAGCATAATCAAGAAATGATCGAGAAATCTGATAGTCTGTT
>P_5673
CCGCATAAGATCACTATTCTCGATTCCAACATTCAGCTTCG
>P_5674
TGCATGTAAGGTAATCAGCACACGGGCCGTGCATTGCTCTA
>P_5675
TAGATCATCTCCTTCGTAGTCGGCATCTTTCAGGGCTCGCT
>P_5676
AATAATGTGAGCATCCCACTCGTCATCATGTAATGCATTAT
>P_5677
TAATTCAAAACTTTAGGAACCGGTGTATATAAATTCAGATT
>P_5678
CTTAAACCAAATTAATTTCACAGTCCTTACTTCTTCTTCCT
>P_5679
AGACGATATATCGCGAACAGCTGTGACACCACTTTTAGGCG
>P_5680
GATAGCGGTGGTAGTGTTAACAGTAGCGGTGGTGGTGATGA
>P_5681
AAACAATATGTCGGAAGTTTCATGAAGTGTTTGGAGCAATG
>P_5682
CTCGTCGAAGCGAAAGGGCTCAAGGACAGCGAAGTGGCTCG
>P_5683
CGTGACTAAGATTCTTTGACCGTGAGGGAAGAAATCATGTC
>P_5684
TAGAGGCTCTTGGAATTGCCCTACAGCAGCTAACCCCCAAC
>P_5685
TATTTCTCGGCGTACCCAAACGCTAATAGAAACCTCATCTA
>P_5686
ATTATCTGACTAACTCAACTCTCGACCACGGCTTCTCCGAG
>P_5687
GGATTTACAAGGAGGGTCGTCAAGGGATTCAATTCCAATTG
>P_5688
GCGTCTTCGTAACCATTAAACGTTGTCGTTTTGTAATAGAA
>P_5689
ATTTGCCTGAAGAGCCGCTGCGGCTGGGGAAAACTTTCAAT
>P_5690
TCAAGCGTCATTTCAACCGGCGACCTCTATGTTTAGAGTAT
>P_5691
TGGAGGATTGTTGTTGTGTTCGCGCCCTCCAAGGCGGTGTG
>P_5692
CTCAAATAAGAGATCAATTGCAGTATTTAAGGATCGATTTC
>P_5693
ACACTTGTAAATTTCCAAGTCGCCAATATTGACCGATTTTT
>P_5694
TGCAAAACATGAGAAAAAATCGGTCAATATTGGCGACTTGG
>P_5695
TCTGACGACTCAAGAATTCTCCGTCCCCAGAGGCGGTGCCA
>P_5696
TAGGATCTATCAGAGAAGTGCAGTATCCGGATTGGGTGGCA
>P_5697
AGAACACATTGCCCACCTCCCAGGAAATGTTGTTGCATGTC
>P_5698
TGTGGATAATAGAATTTGTTCGAGACATATATATTCAAATT
>P_5699
CTGTTTCTTCGCAACAGTGACGACACAATTGCGACGAATTT
>P_5700
AGACAGTTCAAAAATAATACCTCGAACAGGATTTGATTCTT
>P_5701
CATTTTTCCCTTCTATGAGTCGGTTTGTTATTTTATTTGAA
>P_5702
GATAATTCAAGGACATGCAACAGGAGAAATGGAAATCACTA
>P_5703
ACTACAACTCGAACGTTCGGCAACAAAGATTTCACGAATGA
>P_5704
GTGGAGAAGAATGTGTCTAACGCCATTGTGTCTACTTTAAT
>P_5705
AACGCGCAACCTGTTTTTTGCGGCTTGAAAGGAACGGTATT
>P_5706
GGAGCATTACAAAGACCAAACGACATACTGCGATAAGCGAA
>P_5707
CGAGTACCTCCATCACACCGCTCGACTGCATACTCGATGAC
>P_5708
AGGTCGAGTGTCTTCACCTTCACTGCTAGACCACTACTCGA
>P_5709
AGCATACCATGGAGATTCTCCTTCAACAGCATTTAACTGGT
>P_5710
ACAAGACCAGGTCTACCCTTCAAAGCTGTAGAATCAACCCA
>P_5711
CCATGCTGCAGCAGATAATTCAAGGCCAAGCCATAGGAGCA
>P_5712
CCAATCGTCAGGTGGTGATTCAGCGTCGGAGATGGAATCGT
>P_5713
GTGACACTTTAGCAACAAAGCAGCGATGGAAAACTCCATCA
>P_5714
AGCTTTTGGGCCAATCACTACTCTAACGATCAATCCGCCGC
>P_5715
GTATTTGCGTGGTAGTTTAGCTACAATATTACAAAGAAAGC
>P_5716
TCTTGCCTTAATTCAAAACTCGCTAATCTGATGCCATTCCC
>P_5717
ATAGATAGCTGGTAACGCTGCTCGCTCACTGAAAAAGTCAA
>P_5718
GTTGTAATACGAATTCACGCCTATGACAACTCGAAGCTCTA
>P_5719
ATCATAGTGTCGATCTCCTGCTCGATTTTTTGTCTTGATGT
>P_5720
CACATGAGTTTGATGGAGTTCCAGATATATTTTCTCAGGCA
>P_5721
CAAATGGTCTTAATTGATCGCAGTTCCGCAAAATATATCTA
>P_5722
TATTACAAGACGGTATACCACGGGCAAAATCCTAAATATAA
>P_5723
AACAAGTCGTTCCTTCAGTCCGCTGTTGACAAGAAGGAATA
>P_5724
CCGGTTTCGTCATTAGGGTTCCCGAATTGAATGAACTTCTC
>P_5725
AATTGTATACAAATCCAAAGCGCGGGAGTGATATGACATTA
>P_5726
CAATTCCATCAAGTATTCCACATCACCACAAATACCAAGCT
>P_5727
CTGATGTAAGAATATATTTTCGCGAACTTTGTTCAAGAAAT
>P_5728
TCGTCTTCCCGAATTATCATCGGTCCATGACTTTATCTTGG
>P_5729
AACTATATTGGGGACAGAAGCAGCATCTCCTATCTTCGCAT
>P_5730
TCTCCTAGCCTTAGATGAGGCGCGTAAATTCCGGGCACCAG
>P_5731
ATCGATATTAGATATAAAAACATAACAAAACACTTCAATTC
>P_5732
TTTGTGCACCCCAAGACCTCCCCGATCTTAGTTTCTACAGT
>P_5733
AGTCTGTCCAGGTTCGCAGGCAGGACCGACGATAACTGAAT
>P_5734
CGAGAATATAACCGTCGGTTCGTCGTCGGTAACAACCATCA
>P_5735
TGGCCTGCTACAAGATCTGCCAGTAAAGATTAATGGAGTGG
>P_5736
AAAATCATTTCATATTCATTCAAAAAATTTTCATTTGAGTT
>P_5737
TTGGTGCGGAAAAAAAATGGCACCAAAAATTTCAGTTTCTA
>P_5738
TACTATGTTTCCACAGATCCCGCCCTCACCTTAGCAACTCG
>P_5739
AATTTCAGGACAGCGAGGTGCCCAGAGGAATTTAAGAAGGA
>P_5740
GGTGGATGTGTGTTGACGGTCGATAATTCAAAATGATTGTG
>P_5741
CAAGACGGTGATGGAAGCTTCAAGGTCATGATTGAAGATTT
>P_5742
GGATTAATCTGGCCAACGCTCGGGCTATGAGTGTTTGTATT
>P_5743
AAAAACTCTTTCCTCTGACTCAGGCTCAATAGTCTCTTCTT
>P_5744
CACTTAAGAGCGTAGTGCCGCCTAAACCGCTTTTTAGAACA
>P_5745
TTGCTTTGATCTCTCGTTTGCGGTGTGAGTGATGATGAAAT
>P_5746
AGTATCGCTGGGTTTCATTACATGCGCAGAGTTGTTGTTGT
>P_5747
TAAACGTTAGATGTTTCATACACGGACATTAACAGAATTAA
>P_5748
AGCTCGTCTATCCAAAAGTTCCTGCTCGTCGAATGTTAAAT
>P_5749
TGTCAAATTGACGAGATCAGCGTTGACGGGCATGTATATCG
>P_5750
TGGTGGTGCGGCACGAGGCGCTCTGGTTCTGACTCCTTAAT
>P_5751
TGGGTCTTCATCATCAAAGGCAAGAACACATTCCTTCACAT
>P_5752
CTTCACTAATTCAGTTTGGTCTGCAACTTATCCTAATGCTG
>P_5753
ATCCCCACGTTCAAACGTGTCGTTCACGAAGGTTGGAAAAC
>P_5754
TCTGGCTCGGAGTGTGTTTACAGGAAAAACACCCGAACCGT
>P_5755
TACTATGGTTTTGCGAGATACATGCGAGGGCGGACTCACAT
>P_5756
ATTTATGTGATTACTAAAATCGGAAAATTATATTAAATAAT
>P_5757
CTTCCACTACAGTTATCCCACAGGGACACCCTCCTCTAGAC
>P_5758
ATGCGACAGACATCCATCCACGGTGTTCGCCACAACCAATT
>P_5759
GAATTAAGCCAACGGTGGGACGAGAAGATCAAATATGGCAA
>P_5760
TATATTCACTGTACAAAATGCGAAAGTAAGGAATTATTCAC
>P_5761
TTAATTCTACTCGTATTACCCTGAAATTATAATAGTATTCC
>P_5762
TCTCGCCTTCTTTGATTTTGCATCCGAATCTATAGGTGCAA
>P_5763
ATACCATCTATTTTGTTTTGCAGTGTAACATACTTTCTATG
>P_5764
TCTTACTGGTGGAGTAAAAGCTCGGATAAGAGATCAATGCA
>P_5765
CTCAGGCAGCGGCGGAGAATCGGTTCATCCTCATGGGCCGA
>P_5766
TAAAATATTATAATCTTCAACGGTTTTTGACACTCTCTTCT
>P_5767
ACTGAATTATTTGTACTATCCATTTACAATATAATAAAGTC
>P_5768
TTGGGTGTGTAGTGTATGTGCGTATAGCACCACTACAACGT
>P_5769
ATGTTGTTCACTTTGGTGAGCGTGACTGCAGCATCCAGGTA
>P_5770
GAAACTGCGAGGCTTTTGCGCTCGCGGGAGGCAGTTACTCT
>P_5771
CCCATGCAGGCGCGTACCCTCAGCGTATACAACGTCATGGT
>P_5772
CTCCCTGCATTGTTCATCTGCTTGAACCTCTTCACGACCAT
>P_5773
CTTGCAGCTTTTGTATCACGCGCAAACATCTTGTAGGATAA
>P_5774
GGTTCAGACATTTCATCAAACACTTATTAGGTTGAGAAAGT
>P_5775
ATGTAAATACTTTAAACCCCCTTTAAAAACCTTTGTAAATC
>P_5776
ACATTCTTAACAAAAAATTGCATTCTTTGTTTTTTTCATAT
>P_5777
TCATTGTCTACTGTAACATTCTTAAATGTGAAATAAGCAAC
>P_5778
GATGCAAAAGATAGTATGTGCGCTGAATAATTCCGAAAACG
>P_5779
ATACTCATCTGGTTAGAGCCCGGTTGGACAGAGCCATGTCA
>P_5780
AAGCAAAGGGTTGCAGAGCTCTCCAGCAGATTTTGGCTATG
>P_5781
AGAAGAGGGGCAGGTCCAACCGGTTGAATTCGTTTATCATG
>P_5782
CTGATTCTGTACAAAAGCTTCGTTGCCGAGTAAATTATAGG
>P_5783
GGCAATTAATGAGTACCGCTCTTCAATAGCTTTTTGCATTG
>P_5784
GGTAAGAAACACATTGACGGCATTAATTAACATAAAACTAA
>P_5785
GTGACCATGGATGTAATTTGCGGTTCCACCATAATTTGAAT
>P_5786
AGACAGAAGAAAAAAAGAGTCGAGGTGGTGTTTTTACTATT
>P_5787
CATCTGCAAACAAAATTCCTCAGCATTGACTTATTAGAGTC
>P_5788
ATAAGTTTTGCGGGGAAAATCGTTTTTCATTTAGATAACTT
>P_5789
CGTCGCCGAAGTTTAGGCGGCGAGTGAGAGTATATGAGTTT
>P_5790
ATATTTATATGTATGAAAGGCCTGGACAAAAAAATATGGCG
>P_5791
GATCTCGGCAAACTACGTCTCGCGTACACAAAACCAAAAAT
>P_5792
TTGGACTCTTGACAAATCACCGAGATTATCAGGGACAATAA
>P_5793
TCAAACCGGATGGTACATGTCTGTAAAAATGGAGTCCTCTG
>P_5794
GAGTCTGGAACTGTTATTGGCCCGTTTATTTTCCGAACAGG
>P_5795
AAATCAGCCGTAATAAGCGTCGATAAAAACCATCAATATCA
>P_5796
GACACCCTTTAGTTTTAAATCGGGAAAATTCCCGAAAAAAA
>P_5797
GTGCTCTTTAGTATCCATGCCGGGCTCTCAAAGACATATCT
>P_5798
GCATCATTCTTCACATCACACGAAAACATCATACCGCAACA
>P_5799
GCAGTCACTCCACAAAAATGCTGCAAAAGAAACTCCAGGCT
>P_5800
CTCTTAAACCCTTTTACGTTCATTGCCGGTTCATCCAAGTA
>P_5801
TTATACACCTCAACAGAACTCTGTAGTTGAAAGAAAACATC
>P_5802
AACAGAGTTGCAAGAGAAACCAGATAATGCTAAAATGGAAA
>P_5803
TAACCAAGTAAGACTTCCGGCGATCTGTAGTAACGACTCTG
>P_5804
CATTTCTCTATTCACTGAATCGGTTTTTGTTCCCTTTCCCT
>P_5805
GCAAGTTAATTTCCAAAAGTCTGCCGTTACTTTTGGCAAGG
>P_5806
TATTCGAACAATAATGACTACCATATTTGCGATAATGTATA
>P_5807
GTCCTGTTCCAATGGATCTTCAGCAACTTGTACTAGAAGAT
>P_5808
TCATGTTTTTGACCTTAGTTCCTTCTTGGACTTTTTTAGAC
>P_5809
AAATGCACCACTATATTTTGCGATATATCTTAGTGTTAAAA
>P_5810
TTCTCAGACTTCAAAAAATACCCTAACTTCTTCATAAAACT
>P_5811
AAGGTTATGGTCGAGAGTATCGAGAGCGGTTGTTAAGGCAG
>P_5812
TTGTAGATCAACCTTTTTCTCAGTAAAATTCACAGTCCTTG
>P_5813
ATCACAACCAGCAACACATACGCGCTTATCAATATTTCTGC
>P_5814
TTCACACTTTGGCCGACAGACCCGGGTAACTTTTGAAATTT
>P_5815
TACAACATCTATAAAAGACGCACCAGACAGAGCCTCTCATT
>P_5816
GTTTTGTGCAAAATAAAACCCTCTAACTCATCTATTTTTGC
>P_5817
TGCTCTTCCCAACCGTTTAACCCGCTATCCAGAAACTCTTC
>P_5818
TTGGAAAGAGCAGTTCGGATCGGTTATGAAAACAATGAACA
>P_5819
AGCAGTTGCACAATTTCGCTCGTGTGCACTGTCTTTAGACT
>P_5820
GCAATGAGCCTCAGACACACCGGTGTGGAGAGTCAAGCAGT
>P_5821
CTTTTTGCCTCTTAAATTTCCACCATAAACGTTGATAATTC
>P_5822
TTAACGGGTGTGGGATTAGTCGAGTAAATCACAATAGCGGT
>P_5823
GATTTAATGGAGCCGAGTTTCGAGAAGTATGTGACTGTTAA
>P_5824
CGGACACTCGACTCTTCTGTCTCGAAGAGCATGCGAAAGCG
>P_5825
CCAATATTACTCTGAAATTCCATCAACATTGATGAACTGTG
>P_5826
TATTTTGTTTGATTGTTGTCCTCGAATAGGGTTTATTAAAA
>P_5827
GAGCTGGTTAAAGAATCAACCAGCACTGGTAAGATGGTCAA
>P_5828
TTAAACGCTTATGAGTCTTACATGCTTAAAGAAAATACAAA
>P_5829
TGTTACCGTCTATTGCTGTTCCGTCGAGAGATATGTTTCAA
>P_5830
TCGCTTAGGAAATTCTCCTTCCCGCCGTCATAGAGCCTAAA
>P_5831
GAGACGTGTAAATGATGAAGCTGCTGCGGGACAAGGACGGC
>P_5832
TATGTAAAGACATCTGATGGCGATATCATAGTAGAAAACCG
>P_5833
ACTTGTTTAGATACTCTGCGCCTGAAGAGGTAAGTTCTGAC
>P_5834
AATGCGGCATCCTTGAGACGCGGTGCAGCCCAACCATCCCT
>P_5835
TACAGCTGGAACATCATCAACAGTTTCAATACGTCTACCAT
>P_5836
CCCCAGTTATATTATTTACCCTAGAAACTACAGAAAAAACC
>P_5837
TCCTTTGTGGCTTGGAGTCGCAAGAACCTCTCTCGCTTTCA
>P_5838
TAATTCAAGGCTTTTTAGTTCACCAACGAAAAAACTTGAAT
>P_5839
CCCATCTTGAACTACTCAAGCCCAAACACATTTAATTCTGA
>P_5840
CGGAAAACAATTGTCGGAACCATGCGAGTGAACCCAAAGTA
>P_5841
TGCAGTTTGGTTATGGAACTCAGCTGCAAGATTCTTCTGAA
>P_5842
ATCATTCCTTCACTATGTTGCACTGGTAATACAATAGCCTT
>P_5843
TGTTAAACCCCGAGGAACAGCCCGAACCATGGGTGTCAAAG
>P_5844
TCGAAACATGGGCACCAACCCGGGAGCAGAGTCCCCACCGG
>P_5845
ATTATGTGCATGATGTGGGACTTTGTTGATGAAACTAACCG
>P_5846
TGGCTTTGATCATTAAAGCACCTGTTTAGAAATAAAGTCGA
>P_5847
GAAAATCTCGTCTCTTCAAGCGGTTGTGGCATATCTATGGC
>P_5848
TTTGTTAACCATTTTAAAGTCGGAAACGAAGAAAAAAAAAG
>P_5849
ATGGAAGAACTTACTTCTTTCAGTAAAGTACCTCACAAGCT
>P_5850
ACGAGCACATTCAACCCGGTCGGCAGAAAACGGGGAGTCCC
>P_5851
AAATTCTCCACAGCCCAGGACAGTCGGGACGCATGGCTAAG
>P_5852
TCCTGCAAAAAATGGAAGTCCATGAACGTCACATTAAGCCG
>P_5853
TATTTGCTCGGCGCATGGCGCTTGCGAATCCTTCCGAATGT
>P_5854
CTAACGCATACACGGACCTTCGAGGTCAACCAACAGCTCAA
>P_5855
GGATCTTATGAGTGAGAGTTCACGAATACCGTTGTTTGATT
>P_5856
ATTCTTCTCCCAAATACGAGCTCGATCTCCAAGAGAAAACG
>P_5857
ACCTATCGGAGTCTTAAAGGCGGTTCTATATGCCCACAATG
>P_5858
CAAGATTAGCAGAGTGGATACGGCATTGTTAAAGCACTGAA
>P_5859
TTAATGCACCCCACATCTCTCGGTAATTACAAAATTTCTGC
>P_5860
TTCCCCTCCTCCCTCAACTCCGGCGACAACACCACCAGCTC
>P_5861
GCTCTTACTGCTTTCCGAACCAGTCCCTCTAAGCTTATTCA
>P_5862
CCATGCTAATCGAAAGCGGACGGCATTCTATGAGGAAGGAG
>P_5863
TTTAATCAAATTGGTAACTACAGTAAAATCTCTATAAATCA
>P_5864
GTGCATCTCGCCTTTGGAAACGGTAGAAACCATGAGCGACA
>P_5865
GAGAATTAGGCGGAATATTACGGTTCATGGGGGAAGTAGTA
>P_5866
GGCGAACGGAGATGGGTTTCCGACATTTCTTCCGAAGGAGA
>P_5867
CCTGCTCCTCCTACATTGTACGGCAAGATCGTTAAGATATT
>P_5868
CATAGACGATAACACGGCGGCAATGTCGGCGGACGGCGGCT
>P_5869
AAACTCCAAAAAAGAACATTCGGTCCGTGTGTAGCTATGTT
>P_5870
AACTAAAAAAGTGTTTGGGTCACGGGTTAACCGGTCGGATC
>P_5871
ATTGGAGACCAAACTTGAAGCAATCACATAACTTGAGCCGA
>P_5872
CGGGTTTGCCAAAAAAAATTCATGTATGTAAAAAATTCGTC
>P_5873
CTTGGAGCAAGAAAAACCTTCGGCAAATCCCGTGCCAGTCG
>P_5874
ATAGCAGAGATATAATCGTTCGCCAACCAGTACGGGATCTA
>P_5875
GCTTGTAGTTATGTGGGAAGCAGTGGTATGATGAAGACGAT
>P_5876
ATCGAACATTTTTCGGCACACTCGCTTTTCCAGTAGTCCAG
>P_5877
CAGCTGTTGATGTCCCACCACACCATCGTTTTTGGCTCCTG
>P_5878
CTAAATGCTTGTTATGTTCGCCGGAATTACAGGTTAGGAAA
>P_5879
CTTAGGGTTAGAAAAAAATGCGTTTTTATTTTAGTTTTGTC
>P_5880
GAGCTCCTCAGCTTCTGAAACAGTGTCGCAGCTCGGTCCAA
>P_5881
GTTCTTTACCGCCGTAAGTTCGAGATCATAGATGTTATAGT
>P_5882
GATATCGAAGCGTGCGTCATCTATTACGGACCAGACGGAGA
>P_5883
CTCAAGCACACAACATTACTCGGCGGTAGAAGAATCTGTGA
>P_5884
GTCTTCGTTTCATTATTCAGCGCGCTTACCCACACATGGGG
>P_5885
ACAATTAATTTTACTATACGCTTTAATGTTTAATCTGTTGC
>P_5886
ATGACAATTGACATTAGGACCGGCCACAGTATTTGTTATAT
>P_5887
ACTTCGGGTTATTAAAAAGACTTGATTTCTAATTTTAAAGA
>P_5888
GGTCTCGCTCTTTTTGAATGCGGCACTGGAGAGTTTCCGTA
>P_5889
ACAAAACACAACCCGAAATTCGGGATATTGAAAGCTTGTCT
>P_5890
TGAATGAGTTCACTTAGATTCTGTACTGGAAGATCTCGGTC
>P_5891
ATTAGACACAAAAGATGAGGCAGTTTCAGTACTAGAAAGTA
>P_5892
TGGTTTGTGGAAACCCCTTGCGCTATTAGTTGACCAATGGT
>P_5893
AGATACATGTACCAAAAATTCTGTAAGTATGTAATATGTGG
>P_5894
AGTTGCAACAATTTGGCATACTGGGACGATGATTATAACTC
>P_5895
ACCTGGTAGTTTAGCGAAGTCGTTGTTTCCTTTAAAAAGAA
>P_5896
AAAACGTTTGCTGCGTTTCGCGTCATGGTGCAAACACACGT
>P_5897
GTTTAGTGCACATAATTTTCCTCCACCAATGGCCAGTATTT
>P_5898
TCCAAACTCCCTCTGAACAACGGAAAAATCCCTCTTGTAGC
>P_5899
AGTTGCAAATCCCCCTTTCACGTGGATGTAGCATGACCGAT
>P_5900
GGGAATAATACGAGCAATCACAGGGAGGATAGCAGAAGGGG
>P_5901
GGATCAATGGCTGTACAAAGCGGTTGAACCAACGCCACCAT
>P_5902
CATCAACCTCCAGGCAGAAGCAGGGTCTCTAATTAGTGAAG
>P_5903
AGTTGAATTGCTTGAAATTTCCTGATCTTCCGTTTGTTGGA
>P_5904
CAATGTTCCCCATAAAACAGCTATGCCGAAAACCGGTAAAG
>P_5905
AGCGGCTAAGGTCTTCAACCCATTTTCGACATCCAAAGTAC
>P_5906
ATCAGAAAATTACATTTTTCCGCCAATGTAAAAATAATTTT
>P_5907
GCGTGGACCAAAATCGAAATCCCGCTTGTGCTCATGTTCCC
>P_5908
TTTTGCAATTCTTATGGAGCCGGGCTCACAGATATGAGCAT
>P_5909
CGGACAGGAAAACGAAAAACCGAGAAACTTACTTGAGCAAT
>P_5910
TACCTTTCTGTGCAAAGCTTCACGGACACCTCCAGGATACA
>P_5911
TAAGAAAACAGTTGATCTTCCTGGACCAAGAACCTGCGAGA
>P_5912
TGCCCACGATACTAAACTCCCGTCCGCATCTGCATCAAATT
>P_5913
TTTCTTTGTATAAAAAGAAACATGTTTCTGATTTTCCACAC
>P_5914
AATTTCACATCAACCTTGTGCTTAAACAACAAAAGAACACA
>P_5915
CCTCTTCTCCTCTCCTTCACCTTTAAAAACCATTATAAATT
>P_5916
TAAATCTCTAGTTGGTGTTTCTGCAGCGGCTCGTATAAAGA
>P_5917
TATTACCTTGAAGCTATAACCTTGGTCGATCAAAAACTGCT
>P_5918
GATCCATCATTCAAAAGATGCAGCAACACACAACACACAAA
>P_5919
AGAGCAGCTATATCAAGACGCGAGACAACACACAAACAGAA
>P_5920
AACACAAGTACACCAAAAGTCCCCAACCAAAAATACCTCTC
>P_5921
AATACGGAGAACCATAGACGCTGTGACATCATCGCTCCTCT
>P_5922
GAAGAGCACGAGAATGAAATCACTGTCTGTCTCAACCGGCA
>P_5923
GCAGTGGAGTAGAGTTAAAGCATTGCTAATATTTGATTCCT
>P_5924
CGCAGCGATCATGAAAAAAACATGGCTATTGTGTACACGTT
>P_5925
ACAAGGAGCTTTCGATTTCGCCTTCTCAAATAAATCCCTAA
>P_5926
TGCTTGCGGTAATCCTGGCCCGAGTCTGCTAGATATTTTCT
>P_5927
AAGCTGGTCAAAGGAAGCCTCATCAAACACATTTCCAGAAT
>P_5928
ATTTTGCCAATTTTGGGGCTCTGCGGTGACAGTAAGAGTCG
>P_5929
ATAGTTAAAAGATATAAAAACGATAATATGAATATTAGATT
>P_5930
ATCTATCCAAATGATAATTTCAGCATTATATCGTTGGGTTT
>P_5931
TCGATTGTCTGCAGGAAATGCATTGTTTAGCATAGCGAGGA
>P_5932
ACCACGTGATATTTGACATCCTGGTGGACATGCTGACATAT
>P_5933
TTTATCTTCGCTTTTAACGCCGCGATCTCTTCCCCGAGCGC
>P_5934
AAAAACAAAACCAATATTCTCTAGCTTAGATTAAATGATGG
>P_5935
GACCTTCAGGATATGATAAACCAGATCTAGTAGAGGGAGCT
>P_5936
TATTTTTCATTTGAAAAAAGCGAAAAAATTACATTGCGTAT
>P_5937
AACTATAATTCACTAACTAACCATCCTAACTATGTAATTAT
>P_5938
CATTATGGAGCTTTAAATCTCGATGGTAATGTACCGATAAC
>P_5939
CAACAGTTTGGAATTTGGCTCATGCGGAAGAAAAACAGAAC
>P_5940
GCACTCACAGGTATATTCTTCTCGAACGGTGTGGACTGGAA
>P_5941
CCACGTCGGTCTGTCTCCGGCGTAAGCACGAATTAGCTTCA
>P_5942
ACTAACCTCTGCTAGTGCCTCGGTTCTTGGTTCGACAAAGA
>P_5943
TATTTTTCTTGATCATTTCTCTCTCCCTCTGTTTTAAAATT
>P_5944
GATTCACTAAAGAAGTTTGACGTGAAGTATGAAAGATATGT
>P_5945
TTATGGTGTCCCAGGTCAGTCGATACAAATTCTATTGGCAT
>P_5946
CCTACTGGACGAAATCCGGTCGAGTTTTCACAACCTAGACG
>P_5947
GGGATCGATGGTGCAAATTCCTTCAGGATCAATGCATTGGT
>P_5948
TCCCAGAAACATTTGACACCCGCGGTAAGCTTGTTATGCGT
>P_5949
AGGAGCATGTTTACCAATTCCATTGATATGTCTAAACTCAT
>P_5950
CTTGTAACCATCCTCAGCCTCGACGGCGGCGGAGTCCGAGG
>P_5951
ATTCACGAACCGGGTCAATTCGGTTCCATCAATCTCGCTTC
>P_5952
GCAAGCGGCTGTATCAACAACATGTACAAGTAAGACAAAAA
>P_5953
AAAAACCTTAATGGGGGATGCAGATTTGATTAAGATCACGG
>P_5954
CATTGACAATTTGATAAAAACGTAATCATCAAAACCGAGTT
>P_5955
TCCAAGACCACAAGTTTTGGCATAAACCGAAAGAATCTATT
>P_5956
ATACAATTTCCTGAATTCTCCATCAACATCCATTTCAACGT
>P_5957
ATCAAGATTCCCTCCCCAGTCAGCGTCACAGTAGCCTACAA
>P_5958
TGGCATGCCAAGGCTGAATTCGAGAGAGTGACTATGTCCAA
>P_5959
TGTACAACTATGAATGTCACCGGTGGCTGATAATTCGGTTC
>P_5960
GGTACCCTCTCTCTTAGTCTCAGCGTCAACCTTGAAGGTTG
>P_5961
AACATAGTGGAGGATTCAAGCACAAACAACATAGTTTCATG
>P_5962
TCCTCTGTCATGAGTGTCCGCATACTCGATATCACCTGCAA
>P_5963
TGAGACAAGTATATATTTCGCGAACGGACATAATTGTTTTA
>P_5964
TGTGCCTCGGATCTTTTGATCGGGAATTGGAAAAGACGCCA
>P_5965
GACTACAGCTTTGAGTGCATCGGGAATGTCTCCGTGATGAG
>P_5966
GCAGCGTCGGGGACATCAGTCTAGGGAAAGAAACTGTTGAG
>P_5967
CCCATTGGGCGTGAAAAACACCTGATTCAAAAAAAAAAAAA
>P_5968
TTAATATCAAGAAAAAAAAACCCAACTAGTTTATAGACATA
>P_5969
ATATGTTAGCTATGTTGTGCCCCAGGTTAATTATGGTTCTA
>P_5970
TCGTGTAGGAAAGGAAACAACCCGATATAAAATCCCAGGTG
>P_5971
TAGAGATAATCCCCTAAATTCGCCTATTGTAATATGTTGAC
>P_5972
CTTTTCGATTATATTGATCACCTGTTATATGAATTTTTATA
>P_5973
TATCGAGGGTGTGGTAAGAACGCTGTCGACCGGTGTTGGAG
>P_5974
AGACTCTTTGATTTCGACAGCTCGATTGTTTACACACCCGA
>P_5975
ACGTCGGGTTAAGGAAGTTGCTGTAACCGCCAAAACCAGTC
>P_5976
TAGTTCAGCCGGTTTATTTGCGGTTTTGATCTATCTGGTTC
>P_5977
CCCAATTTGTTGAACAAATCCAGCATATATAAAAGCTTTCT
>P_5978
TTAGAATTTTCATTTTTTTACGATTCCGATGTTAACTGTTT
>P_5979
GCCAACAGACGACTGAATTCCCCTGGTGTGAGAATGACGTT
>P_5980
TCCTTCCCAGGTCTAAATCACGGTAGTTCACGTAAGCTTCT
>P_5981
CAACGTGATTGATCTCAACTCGGTAAGTTTTCTGGTGGATT
>P_5982
CGCTTATTGCAGTTATTGGACGGCGGAGAAGTTCACAGGAA
>P_5983
CTTCGTTAGAATCATTTTGGCGGTTCCTCATGTCAGTGTTC
>P_5984
GCTCTCTCTCCAGGTGCTGCCAGTGCTGATATGTCAGGTAT
>P_5985
GTATAAGGCAAGTTCCAACCCGCGTTCAAAGCGATACCAAC
>P_5986
CTCTAAAGCATATTTTAGGCCTTTCTTAGAGGTGTGATCTA
>P_5987
CCTTGTAGAAGATCCAGCAGCAGTTGCAATTGATTTGCCAC
>P_5988
TTCCTCAACAACTCATCTCGCTGTAATCACTCTCTCAAGAT
>P_5989
CATCTTTCCTTCACCCAAATCGAGGGTTGAATCCCTCCAAT
>P_5990
TCTGAAAGAGCACTACACAGCGAGGTTTTAGTCAGACCTTG
>P_5991
AAAGAGATTGGGTCATGAAGCAGAAACGAAGAAAACTTCCG
>P_5992
TTAAAGCACCTGATCCTGAGCTATAGAGAAAAGATGGGAAG
>P_5993
AATGGGTAGTAACGATTTTTCGGTCGAGATTGATGCACCAG
>P_5994
ATCAATCTCAACTCAAAACTCTGTACCACTCCCATTGGTCG
>P_5995
ATCTCAATACACTCCAGAGTCGATGTTATACACCGAGGCAC
>P_5996
AGTTTCTTTCACTCATTTTGCAGGAACGAATTTGCTCTTGT
>P_5997
CCAAAGGTACATTGTCCTCTCGGTGTGCATTTCTCACCAAA
>P_5998
AATAGAAGGTAAGAGTGACGCGCTAAAACGGGGATCCCTTC
>P_5999
GTATTTTTGTGTGCTTCAGGCTTGCGAACTGAATCCCATAT
>P_6000
GCTTCCTAATCTTTGAAGAGCGCGAACCTGTGGAATTAGTT
>P_6001
TATGCACACACATAGTTTGGCAATAACTACTAAAACATCTA
>P_6002
TTAATTCATATATCAAGTTTCGATAGAATCTTTTTTGGCCT
>P_6003
TCTAGTGGAAGGTGATGTTTCCGGATAACCAGAACCAGTAC
>P_6004
AGTTTATCTATTGCCTCTAGCATGAACCTGGTATTTGAAGA
>P_6005
CTTGGCGATAGGACAATTCCCGGTTTTTAACCATTCGTCTC
>P_6006
AACTTCAGTACCCTAGAAACCATACACAAATCATTATACAC
>P_6007
GTTATGATGAACAATGCAAGCAAAATCATCTCAGACTACAT
>P_6008
TATAACAATGTTAGGTAATTCACTGTCAACATATAGACCTA
>P_6009
CCTAGAAAAGATCCCATGTGCCCACGCGCTTGCAGCTGCTG
>P_6010
AAAATCGACTAATCTGAAAGCGTTTGCTGCCTTCTTTACCA
>P_6011
GATGTGGGAGCGAACAAGATCGGTGATAGTCGCGGGCCTTG
>P_6012
CTCAACTTTCAAGGCATTTTCAATTAGATCGATTTTTAACA
>P_6013
GTCTTCTACACCCATCACCGCGCGGTCTAACATTACAAGAA
>P_6014
TGTCACAACTTATTTTAATCCCACCTTGTTCTTGTTTTGTA
>P_6015
AAGGATTAGTACTCCGAATCCGAAAACATCGGTTTTCTCTG
>P_6016
AGTTTCCTTTGCAGTAAACTCGGTGTTTGAGAAAACAACTT
>P_6017
TCGTGGCATTTTGCGAAATACAGTAATATTCGATGCATGTA
>P_6018
CGTATCTGATGAGGTAATATCCCGAGAGGCGAATCATCATT
>P_6019
ATAAACCAGTCTATAAAATCCGATTTCAACAATTCGAATGA
>P_6020
TTACAGGACATTTACATTTTCGAGACTTTGAAAAATAAAGA
>P_6021
GCATTCATCTACGTTTCGCTCGTGGAGGATTAGACTGACTG
>P_6022
TGGAGTTCCCATTTTTGCAGCAAGATTTATGTCGTATTTGT
>P_6023
TGAATATGAGCGGAAAGGCGCCTTTCCGATCCACCCTACTC
>P_6024
AGTCTTATATAACTCTAAAACATAGATTAGTTTTTAACGAC
>P_6025
TTGGGAAAGAGTGCTTCAATCGATGCTGAGAAATCCATGAT
>P_6026
TACTCAATAAAAATTAAACACACTGCTTAGTACAAATTACA
>P_6027
TCACATAAACAGCTTCATAACCTTTTGGGTGGAGGGTTAAC
>P_6028
ACAATGAACGATGGGAAAACCATATCCAGAATGAAGATAAT
>P_6029
AATGTATCACTACTTTGCTGCGGCCGAGATATACAACGCAA
>P_6030
ATGTTAAAGGCCTAGAATGGCCTGAACTCAAAGAACATGTT
>P_6031
AAAATAGCTGTAAATTAACACGGTGGAGTAAATATGTTGGG
>P_6032
AATGTATGCAAAGTGGGAGCCAAGACACACAAGGCGTTGCA
>P_6033
CCGAGCTATTTTCATTGGCGCCGCAGTTTTTATCATTGGTA
>P_6034
AATGCTACTGGTGCTTCGGTCTGCAGTCCAAGTTCCATCTG
>P_6035
GTTGGCAAAAATAAATGACACAAGCTGTATAAATTGTAATC
>P_6036
GGAAAAACGGTCTATTTCCCCACGAGAAGTATCACATCATG
>P_6037
ACGCAAACACGCGGTTAACGCGTGGTGAATAAAAGTTTGAC
>P_6038
ATTATTACAAATATCAAATCCATGGTCTTTGAATCAACAGA
>P_6039
TATAGAATGCTCATGTCACGCTTTACCACTCCGCTTAGCTT
>P_6040
AGCCTCAGAATGATGATCCGCGGCAGCTCCTCCTTCACCAC
>P_6041
GAAATTGGATATTTTGATAACCCGAAAACAATGCTGCTTCC
>P_6042
ACCACCAAAAGTAGTCCAAACGAGACCCACTGAAACGCCAG
>P_6043
GAATTTAGAAAACAAACCGGCGTTGATTGAATGAAACTGAG
>P_6044
GGAGGGTTCATCGGAGCCGCCGTGATATCTAAATCAATCAC
>P_6045
AAAAGCGTGTGACTTTTAGTCAATATTTACATTTATTGGAT
>P_6046
ATTTTTGCTAAAAATCTCTTCATGGTTCATTTGGTGTACAA
>P_6047
GTTGAAAAGTTACGGCGTCGCACGAGGAAATCAAGCAAGAT
>P_6048
AAAGATCCAAGCTAAAAATGCGAGTTTTGTTTTGGAACCTT
>P_6049
TATGCAAGGCTCTGGAAACGCAGTCCCGTTGTCCCACATCA
>P_6050
TCAATTGCGCGAATGTAAGTCGCGGGTGTTGTAGTACAAGT
>P_6051
AATAGTTCCACCTGCTTTTGCCAGAATTTTTAGAGTACCCT
>P_6052
GGAGTTTGTGGAGAAATATGCGCTGACCAGTACCGTATTAC
>P_6053
CACCTCTTTATCACTCTATCCTGTATAATGCACACTATGAA
>P_6054
ATTCCTCTGTCTATCTGAAGCAGTATTTGCTTCCATGCAGG
>P_6055
CTCCGCCATGCCTGAACCAGCTTGCGCGGGCTGTCGGGGTC
>P_6056
AAATTTAGGTTATTAAATGACGTGAAAAAATCCAAAACCCA
>P_6057
ACGTTTTAGTGAAACAAGAGCAGAAAATTTTAGACACGTGA
>P_6058
TAAAATTATTCTAGCTCAAGCATCACTAATTGTGGAGTTCT
>P_6059
GGATGGCGAATTCTATTTCACATTGTCGAGCTTGTTCAGTT
>P_6060
CACTGGTATGTCGAAAATGGCGATACGGTAAATGTGCTAAT
>P_6061
TCTTTTCTTAATACTGAACTCGGTCTACAATTTTTTCTAGG
>P_6062
CTTTTTGGGCTTTGGAATTTCGCCAAAAATAGCAAACCCAA
>P_6063
TAGTAAGCTTATAAATGTGGCGGTTCCTGGAACAATCGATG
>P_6064
TTTGAGATTTTGTGAATTTCCGATTCTACCCTTTACCTTTA
>P_6065
TCATCGTTTCACTATATATACAGGGGCGATGTTCGGCACTG
>P_6066
TAACCAAACCCAAAAATACACTTTAACAACAACAAAAACAG
>P_6067
TATGCGATTTAGTCTAAGCTCACAATTTCTTTTATCTTGTG
>P_6068
CAATTAAGTAAAGAAAATCGCGAGAAAAGAGGAACCCACGA
>P_6069
GACGCTTCTGCCTCTAGCTTCGAGGGCCTTGATCTGTACGC
>P_6070
GTTATTTTTCCTTTTTTTTTCGTGAATCGTTCTTTTTCCTT
>P_6071
CTCCACCTTTGCACAATATCCGCGAATTCTGGACCCTGGTA
>P_6072
CCTCCACGATCGTACTCTTTCCCGAAGAGTAGGTAGAGGTT
>P_6073
GTAGTCGTACATTGAATCTTCGGTCCATTAGTGCAATTGGA
>P_6074
CAACATTATTGTCACCACCGCCGTGACGACGGACACGACTA
>P_6075
TATTATGATAAATTATTCAGCCTTAGCCCTATTTGTTTCTC
>P_6076
TGGAAACCTCCTTAGATACACGCCAATGAAGAATTTTTCAG
>P_6077
GGATAGCTGCTCAAATGAACCGTGCTCGAAATGGTGAGCTT
>P_6078
CTGATAACCACAATTATATACCCGATTTAAAATCTATAAAG
>P_6079
AAGAAAAGAAAGATATTCTGCTTTAACGACAATCACATGTT
>P_6080
TATCGCCAACTGATTGATGCCGCGGAAGGGGTGAAAAAGAT
>P_6081
ATGCCAGCTAGCGAATAACACGGGAAAACTAACCAGTTTCT
>P_6082
AAGAATATGATTGTTTAGCGCCTCAAAGGAAACCAGCCAAT
>P_6083
ATATTCCTTTATGGAAACAGCGTGAGCACATACTTTCATGT
>P_6084
GCTTTGTCTCCCGTTAAAGTCGGGCTCTGTTTCCTGTTAAA
>P_6085
AATCCTTGAGCTACTCCAACCGCGATTTGATGACGAGTACG
>P_6086
CTCTTCGTCATAGACTGGTTCGCCATTATCATCAAGAGCGT
>P_6087
AAAAGATGGTAACCCAAGATCGGTGGAGCAATTAGATCCTG
>P_6088
AAAATGCCTGGAAATATCTGCAGTATTTGAGAAACATCCGA
>P_6089
TTTCTTCACTTCAGTGACCGCGGTTTTTGCATTCTGTGATT
>P_6090
TGATATCCCATATATTATTGCTACGATGAAATTGAGTGGCT
>P_6091
TTTTTGCTAACATAACTCAGCGAGACATTCAATGTTCAAGC
>P_6092
AGCCATTTGGTACGTGGATACGCCAACAAAATCATCCACGC
>P_6093
ACCTATAAAAATATTAAACGCGAATCATATATAGTGAACCA
>P_6094
TTACTTGAAGAGAAAACTTCCGGTGCAGGTTTGCGTCTGTT
>P_6095
CTCAAAAAAAAAAATTGAAGCGTTGACAAAAAAAAAAGTTA
>P_6096
CCTCATAAAAGTTTATAGACCATGAATATAGAACACAGTGC
>P_6097
GCAAGTACCTTCCCCATGTCCCCGAAGATTATGACCCGTTG
>P_6098
GCTCGGATAGTGGAAAGATCCAATGGCGCAGTCATCTATCT
>P_6099
ACTCCAAAACACTACTTTCTCGGTTTTATATTATAAGTTGT
>P_6100
TGACCAACCGTATGTTGTCACGTCACCTGATCTAAGTATTA
>P_6101
TTCTCTACCTAAAGATTTCACATGAGTTCCGTATCATTCTC
>P_6102
GAATGATTTATCCAAAGATTCGAGCTTTACAAAAAACCATT
>P_6103
GTTTTTGGAAAGGTTCAAGTCGGCTGCAGCTTCGAATTTTG
>P_6104
TCAGGTCGCTTCGGGTATTACCCGATACCCGAACGAGTAAC
>P_6105
CATAGAAAATATTCTTCGAGCAATAACGAGATATGTGATGA
>P_6106
TTCCATATCAAACCGTGAGGCTTGCTCACATATTTTCTATT
>P_6107
TGCTGTTCCCCCTCCAACACCTCCTGCACCGGCCTCGTCTA
>P_6108
GCTTCAAGATCGTGTAAACGCATTATCTCCATCTTCTAGCA
>P_6109
AGATTCAAGGTTTTGTTTTGCCTGAATCTAACTTTATATAT
>P_6110
CATTCCATTGTAGTAGAAGGCGGTCTTACTGCTGCATCGAT
>P_6111
GCAAATGGTGCTTCTCAACACCCTTTCGTGACCAGACCTTC
>P_6112
ATACATTCTCCATCTACAGCCCTAATGGGAGATCAGAATAC
>P_6113
CAAAATTTTTTGAAACTTAACTAAGACATAATTTGTATGAT
>P_6114
TCTAATTCAGAATCCAATTCCGGTTCTGAAAGTTCCACTGT
>P_6115
ATGTACGGTGATGTTGAAACCAGCAGCGATATTTTTGATGA
>P_6116
TGACATGAAATCAGCAAAAGCCTGAAACATGATAGGAATAG
>P_6117
TTATTCAATGAAGAAAAATTCATGGATTCGCTAGTGTTGCC
>P_6118
TTGTCTGGTAATTTAAAACTCAAGAACCAAAAACAGACACA
>P_6119
ATGTGTTTCATAATCTCCGTCGAGGAGACAGAATCTCCTGA
>P_6120
TTGGCCTGGCCTTTTGAGGCCGCTCTATAGTCAAATAGTAT
>P_6121
ATTTATTTACCCCAATCTATCGAAAACTTATACAATTAACC
>P_6122
TTAGACATAGATGGTCGAAGCGCGCAATACTGGTATACAAG
>P_6123
TGCATCGAAACCAAGCTCCACGGTATCCTCTGATAAAAGAT
>P_6124
AATATATCCAAAGACCTAATCATCAACAACATACCGAAACT
>P_6125
AGGAGATGAGTTTCAATTGCCTGCAATGGTTCATAATGAGA
>P_6126
GCAATCAAATCTGAAATTTCCTTCCTCGAAATCAACCCTAG
>P_6127
CGAGTCTTGTTTTCTATCGTCGAGGTGTCTTGTATGTTTCT
>P_6128
ATCAATCAAATATATCAACGCGTGTGCTTCTTCATAGTATT
>P_6129
CATCTTAAACGAAAAAAGCCCGCGAAAGATCTCTAATTTTC
>P_6130
GACTCCAGGAAATGTTAACACATGCTCTGAAAAACTGGTAT
>P_6131
CGCTTGATGATGAACCGACGCCTGAACTGAAGACAAGAACC
>P_6132
TCGAATAATTAAATATCTGACGCTAACATGATTTTGCATTT
>P_6133
CATTTTCTCTCTAGACATCTCACGCCTAGAGTTTTTGTCCA
>P_6134
TCACTACCTTCATCGTCTGACGGTGGCCGAAGATTGCTTGG
>P_6135
TACCAGATTGTTTCAACCGTCGAAAGCAGTTACAAAAGCCC
>P_6136
TGGGAGTTCCAATGATGAAGCGGCTTCTATTATATTACCTC
>P_6137
ATCTTCGATTTGGCCAAGGGCAGTGATCTGAAGTCAGATTT
>P_6138
TACTCACTCAGGTTACCAACCTATAAACACAATTGCACAAG
>P_6139
GTTCTCCCATTATCTTGCTGCGGCATCGCTTCAAGACCGCC
>P_6140
GACACGATCTTTAAAAAACTCGATGGAAAGGGAAGACAACT
>P_6141
CTCCTTCTCGGTGGTTTTCTCGGTCCAAAGGTAGATAGGGT
>P_6142
TAACTAAACTGCTTTCAAAGCTGGACTGATCAAAGCTTATT
>P_6143
TGATATGATTGTTGTTTCATCGTGAGTTAGTTCCCCGCCTT
>P_6144
ATGTAACCAATGAAATTTATCTGTGCATGTACCCCCAAAAT
>P_6145
TATATATTTCTATAAATGTGCCCACTCATGTAAAAAAACAA
>P_6146
TAGAAACAAGGAAAAGGCTTCGGCGTGGAGGTACTGATCAC
>P_6147
GAACTGACACATCCCTTGATCAGTCTGGTCATAAAACAACT
>P_6148
GAATCTTGGTACAGACGATTCTTCAAGCAATTTGGTGGTAT
>P_6149
GTTTGTCGTCTTTTGAGGAGCGGTTTTTGAACTTTTCCTTG
>P_6150
AATACATCCACCATATAACTCAATTCCAAAATAAAATCTGT
>P_6151
TTCTTCTGTCTCATCATCCTCGGCATTATCGGTTGTTGGGA
>P_6152
CATAGCGACTTTTAACAACTCAAGATATATTTTTTCTTAAA
>P_6153
ATGTAGGATTTAGATGCGGTCGGTTTTCCTTTAAAGTACTG
>P_6154
TGTAGTCCACAATCCACAGGCGCACCTTGCAAGGTACAAAA
>P_6155
TCATCAGGAATGCTATGGGACGAGAAACGTTCGTGACTTCA
>P_6156
GGTAGTAGCTCCTGGCAATTCGAGACTTATGTCAATACAAT
>P_6157
TTGAGCGGAGGTACAACAATCGTGGTGGTGCAAGACGGAGT
>P_6158
TCTCATTCTACCACCAGATTCGATATTTGTATCCGCGGTAC
>P_6159
TCATTGATAAGAAGTTTCATCTCGACCGAGATATATATGCA
>P_6160
CATTAGTACTACAATAAAAGCGATAAGGATAGTAGTATTGT
>P_6161
AAACTCCTCCATTGATGTGGCGTCAATGCCCATTTTCTTTT
>P_6162
AATTAGATGTGCGAAAATTTCGGAAATTTTCAGGTAATATA
>P_6163
CTCCAGTTTCCTGAACAGAGCCCGGCCAAGTCTCATCTCTA
>P_6164
ATGTATCTTCAACTAAAACTCGTTGTGCCAGTAATAAAGCA
>P_6165
AGCGATTAACATGCGCAGCCCGGGAACAGAACTCAGGGGTA
>P_6166
GCTTTCCTCGACTATGGTACCGGTTCAGGAATACTTGCAAT
>P_6167
TTTGAAATTGCTTGTCAGGTCGGTCGAATGCAATAAACATA
>P_6168
ACTGTAAGTTTCATGTCTTACCCGATTTTGCCATCATCGCA
>P_6169
CGATTTTGCCATCATCGCAGCGAGCCCAACTGATTTCAAGC
>P_6170
AAATCACAGATGAGGGTTATCGGAGTCTCGAATTCGATTTC
>P_6171
ACTTTGTCTTTAGCTATCTCCTACAGTATACTCCTCCATGT
>P_6172
GGGTTCGCAGGATTTCGCAACACGAATAGCCAAATCTCGGC
>P_6173
ATTAAACTGGATGCAAGTCACTGTATCGAGGAAACAGAAAA
>P_6174
ATATCAAATTCAGATTAACGCGTTGAAATTATTTTAGGGTC
>P_6175
TAAATACTTCAATTATTACACGATATTTTCATATATAACTC
>P_6176
TCGTTAGCTTCTTCGTTACTCTGCAGGGTTTCCTCCCTTAG
>P_6177
TGCATTTCATTAAAAAATTACGTGAAAAATCGTTTCGTTAA
>P_6178
CGGAAAAAACTTTAAATTTACGGTTCTTCATTCTACTTCAT
>P_6179
CAAAAATAAATTAAAATTTTCGACAACCACCTTTTCAAAAA
>P_6180
TGGACCGTTGGGTACGACGGCGAGGAGAGGGATAAAGAGAG
>P_6181
TTTCTCTCTGTACTTTTTCACGTAGTTAAGTTTAACCTTCT
>P_6182
GAAAGCATATGGGACACTTTCACGAAGGAGAAACCAGGTAT
>P_6183
TTTTATTTTTTTTTTGAATTCTAGAAACACCATAAGTGACA
>P_6184
AGAAAAAACGGAAGGAAACCCGTGAAGATGAAGTTTTTAAA
>P_6185
GATAAAATGCTGGAGAAATTCCCGAGCCTAGTTCTTGATGT
>P_6186
CATCTGTTCAGGCTTCAGCGCGGTTTTACTAATGCGGTAAG
>P_6187
ACACGCAAACTCTGAAATGTCACGAAGCAAGAAACACACAC
>P_6188
GACGATTTTGATGAATCAAACCCGAAATTCGCAACAAGAGA
>P_6189
CATGTTATATATAACTTGCCCGGTCGAAGCCCATTAAGCCC
>P_6190
GATCGGTGATGATGCTGCGGCGGCGGAAACGAAATCAGAGG
>P_6191
ATCGTTAAGCACATATCAAACGGTCCATGTGAGACTTAACG
>P_6192
AATATCTCTTCCACATAAAGCATGAGGAATAGCAGCACTCT
>P_6193
CCAATACAAGCAATGACACGCCTGTTTGGCATGGCTTGAGC
>P_6194
ACCTAAAATCTATGAGCCAGCATGAATATCGAAATCCTTCT
>P_6195
TGCTTCCGAAGCATTAGATGCGGTAATGAGGCAAGCCAGTT
>P_6196
CTATCCTTAGGTGGAAGCTGCGGTTCTTTAGCTGACTGTTT
>P_6197
TTTTTTTTTTTTGGTGTGTCCCCATTAGTATCATTGTCCTT
>P_6198
CTTCCAAGGACAGACATTCTCGGGACAAGCACAAGCATGAG
>P_6199
ACTTAAACTGATATTGGCCACGTAAACATCTGAAAGGTGCA
>P_6200
TATGATTAATCACAAGCATTCGAGAAAATTATGACCACCTT
>P_6201
GTTTCCTCTAGGAGGTGAAGCATGGACCGTGCATGCATTGC
>P_6202
TCTGTCTCGACCAAAATCATCAATGGCGGTGGGAGGAATCC
>P_6203
TATCACAGTACGATGTGGCGCGTCCTTAGTATTTGCTGCCA
>P_6204
ATATAGTATAATTCCTTTTTCAGAACAAGACAAGTCTAGTT
>P_6205
CACTTCCCCAACACAAGACGCGGTGATCGACAAGGCAAATC
>P_6206
ACAAGACACGGTTTCTCACTCGTCTGCGGAAGCAGAGTATA
>P_6207
TATAAACCTTTAAAAAATTTCCCTAATAACAAATACGTAAA
>P_6208
TGAATTAGGGTTTTCTCGCGCGGCCAGGGTTTAAGAGAAGA
>P_6209
AAAAATCGTCCTAATGGATTCGTGAATCGCAGATTCAACAG
>P_6210
CTAATATGGCTAATAAAATACATGAAGCAGCTCCAAATCAT
>P_6211
CATTTGTGAAATTCGATCTCCCCGATTAGACGCAAACCCTT
>P_6212
CACTCTTCAACTAAAAATCGCGATATGTTCCATTTATGGAT
>P_6213
GACTATTACATACATTTTGTCCGGATTACAGCTTAGAATAA
>P_6214
ACGGGACGACGAGGTAGTTGCTGCGTTTACCTCTGCTGATG
>P_6215
GCTGAGGAAGGTGGTGGTGCCGGTGCACGTGAGAAGCACGT
>P_6216
AGAATTAATAAATTCCTCTCCCCTATCGGCAAAAAAATGCC
>P_6217
CATATTAAAGCCTTATTTTCCCGGAAAAAGGCTTTATTTTG
>P_6218
ACAATCAACAAATGTATAAGCAAGTAAAAGAAATACCGTTA
>P_6219
GTTGCGCTAAAGGTTGATGCCATGGTTTTTCACTCTCTGCA
>P_6220
AACAAACTCCGACCTTGCCACCGTAACAACAGTCTACAAAA
>P_6221
GATACATTAAAATAGTCATTCATAAAAATTTCTATAAGTGA
>P_6222
AAAAGTTGACCCGTTGAAGGCATGCGAATACTTCAACAGTT
>P_6223
TTTTCTCAGCTGAAGTTTTGCTCGATCTTCTAGTACGACGC
>P_6224
TGCTTAAGAAGCTCGGTGATCGCGAGTTTATGAGCAAGAGA
>P_6225
AACAGAACATAATGAATTTGCTTTACCAAGAAACGTATGCG
>P_6226
AAGTCTCTGTGTATAACTCGCGGGCTCGAGTCTTCGTGTAA
>P_6227
GAACTCTGGGCCTCATATTACCACTACGTGCTGTTTTTGAA
>P_6228
TTTAATTTTCCGGTTTAGTTCGGTATTTTGGAATTTGGACT
>P_6229
AAGTCATTTTGAGAAATTTTCGATTTTGAGATTTTTTTCCA
>P_6230
TTTCATAGTAGAGTTTACTTCTCGATTGCTGATTTTATTTC
>P_6231
TTGATTCAGTTTGGTTATTTCGGGTTTGACAATTCATAACT
>P_6232
TGATCTCAACAAACTCTTATCCCGATCTAACGGAATTACAG
>P_6233
CGGTCACTCTTGATTTGGGGCGTTCTCTGTTTCGATCAGAT
>P_6234
AACAGATTTTGTTAACGTGCCTCGGTCCCATTCTCTTGAGA
>P_6235
AGGCAAACAACTAACAATTCCGATAACATGAAAAGCCCTAA
>P_6236
TCTTAGTTGATACCAAAAATCGAGTTCTACCATTCACAATA
>P_6237
CTTCATTCGAGGACGTTGATCAGCATTGAGTTTGCGAACTT
>P_6238
TCCTACAAGAAGTAAGAACTCATGAGAAGTGTAAAGCACAG
>P_6239
AACTTAGGGGAACTAATCGCCGGGGACAGGGAATCTTATCA
>P_6240
CCTTTGGTTGTTCCATTTTACGGTTCATTATGCTCATGAAA
>P_6241
TGATTTGAGTTGTAAAATTGCAAGAAATATAAAATATGTGG
>P_6242
CATGGTTTGCATGTAAACCGCCCACACGTGTCAGCTACCAT
>P_6243
TTCCCTGCAACAAGTTTCGCCACTGTTAATTGTTTTGCATG
>P_6244
TTTATCTCAATCTGCGTCAGCAGGGTTAGTTTTCTTCTTAA
>P_6245
TGTCAACAAGCAAATTTTCTCGTTAACGTCCAAGTATTAAA
>P_6246
GATCATGATGTCCATGGTGCCGAGGAGAATAGAAAGGACTC
>P_6247
TAAGAATATAGGTTCATGTTCAGTAAAAAACATATATAACT
>P_6248
ATAACCGATTCTACTGAGAACAACCTCAGCAACAATAACAA
>P_6249
ATATTCAATGTAGTATCAGTCAGTAGTTGCAATATTTGCCT
>P_6250
TTCTATATAGTGTAGCTTGTCTCGGTCATTCAGCTGAATAA
>P_6251
AATGTAGTGGAATAATTGAGCTATAATTTTTTTTTTAATGT
>P_6252
ATGACTGTACTTGTAGTTCACGCGACTGATGATAGGAAGAT
>P_6253
GAGATAAGACAAGGCATACGCGCTGTTCCACTCTTTAATCG
>P_6254
GATTTTCCTGGTTATGGTTTCAGGCGCGAATCTGGGATATG
>P_6255
TAAACTCAGCACGCAGAGCACAGCAACTATCGAATGGAGAA
>P_6256
GCCAGTGAGTGTTCTTCGATCGAGACATACTTATGTTGAAA
>P_6257
TGTAAGCCTCCTCTAGTCGCCCCACTCGACCAAGAAGATCG
>P_6258
TCGGTTTTGCCTGATAACTACGTGATCACCTCAGTTTTGAA
>P_6259
AGAACCCAAAGTATGAAAGGCATGCTTCGTGTCGTGATAAG
>P_6260
GATCTTTAATACGTTTTTTCCCCGGATGTTTATTATTGTCC
>P_6261
GGAGAACTAGGGTTTTAAGACGATGGTTTGCATGTAGGTTA
>P_6262
AGCTTCTCTTCAGCATCTCTCATGAACTTAAACTTCGGTGG
>P_6263
TGGTTATCACGTTCCAAAAGCAAACACAAAGATGCATATCC
>P_6264
CTCAGTAACCATTTCTCTCACGGAGCGTGATATACACCGAC
>P_6265
AATCTATCGGCAAATTAAAACCGCATTGTTGGGCTTGGCAT
>P_6266
GTAAGTGTACCTTGCATGTTCCCGACATTATAGTTCCCATG
>P_6267
AGGTTGGAAGGGAAAAAAATCACGACCACGAGTTTAGGATT
>P_6268
ACAAAAATGTAACTTTTTTCCGCGAAAAATATGTATTCTAA
>P_6269
AACTCCACCAGAATTAAAGTCGGTCCAAGGGTTTGTTTGAA
>P_6270
GTGTGGCCTGAGTCAAAAAGCTTCAGCGATGAAGGGTATGG
>P_6271
GAAAGCCGGTCTTCAATTCCCAGTGGGAAGAATCACTCGTT
>P_6272
GGAGGCTCGCCGGAGGTACGCACTAACGTCTTGAGAGGCGC
>P_6273
GGATATTAGGGTTTTAGATACGGGTTTGGATATTACTCCCG
>P_6274
CTCGCATGTCTATCAGACAACTCGAGTAATGTCATAAGCAA
>P_6275
TTCTCACTCTCAGCTACACGCCCTCCTTCATCCACAGCTAT
>P_6276
GGAAATGTAGCAGAAAAATACCCAAACAAGAAATAACCAAC
>P_6277
GTTTTGGTAACAAGCTCCGGCGATTCCGGCTAAAGATATGA
>P_6278
AGTTTTGAGAAGTCCAGACTCTGCAACAACATTCTGCTTCT
>P_6279
TCCTCCAGGTCGATTAATTGCACGTACAGGCACACCTATGA
>P_6280
GATCTAATGCTTGAGAAAGTCGAGCTCACGATCGATCAAGC
>P_6281
GAAACAAAGGCTTCGTTCCACCTGCTCGATATGCTGGAGTT
>P_6282
AGAAGAGGCTAAAGGATTCACCTGCATATAAACAAGCTCGA
>P_6283
AGGAATCTCGTTCCATTTCGCGCGACAAACAGGACAAATCT
>P_6284
AGGGTCCACGTCCTTCACCGCATGGAGGATGGCTTTCTTCG
>P_6285
AACCTCCCAAGTTATCACCGCGTCCGAGTTCATAATTGGAA
>P_6286
TCAAGATTCGAGCTTTTTAACCCGACCTGATGTTACCGGTG
>P_6287
CTAGAAATTAACATGAATTCCTCCAACATTGAGACAAGACT
>P_6288
GTTTGACTGCGAGTTTTGGTCTAAACCGGCATCCAATATCA
>P_6289
TGGCGACAGATGAGAAATCACGGCACTCTTCACAAATCCAC
>P_6290
TTCCCTCGGACTTTAGATGCCGGTTGAGCTAAGAACTCGCC
>P_6291
AATATCAACTCTTTCCAGCACGGTCTGTGATTAAAAACAGA
>P_6292
GATTTAGTAGCTCTCTTGTCCGCGGACATCATCATATCTAC
>P_6293
CACGAATAACAGTCTACCAGCTCGAACATTCAGTTGCGTGT
>P_6294
TCTCTTCAGCTCCCCAATCTCGGGAGGGATCACATCTTGTA
>P_6295
CAACAAAAGCTCCTCATGCCCTGGGAATCTCCTCGAGTCTC
>P_6296
CGGATCAGAACCGTCAAGATCGTTAGTTCTAGCGCTCCCAT
>P_6297
CTCGTGGTTGATGCTTTGCGCCCTGTGACAGATCTTCCTTT
>P_6298
TTCTTTCTCACCCATTTTTGCCATCCCTATATACACAAAAA
>P_6299
GAAATGCATCTCTTCTTCGGCGCCAGTTAACATGGCAGTAA
>P_6300
TGTTGCAGAAAGAGTTGGGTCGTTGTTTAAAAGCCGGTGGG
>P_6301
GATTTCTGGCTCACACGAAGCAATAGCGCTGTTATGAACTC
>P_6302
CATCAAAACTAAGGAAACTACCGGAAAAGACATCACATATT
>P_6303
GTGTCCCTCATAGTAACAATCCTGCTCGTGGTGATTACATC
>P_6304
ATCCACTTTGAAAGCAACCTCCTGCTCAAGAAAAAAAAAAG
>P_6305
GAGGAGGAATTTGAAGTGTTCTACATCGATTATGGAAACCA
>P_6306
ATCTTGCATTGTCCAGATCTCAATACCGATGGCTGCAATGG
>P_6307
CTTCCTAGCCTTCTCACTCACGAGAAGTCCATAATCCTCAT
>P_6308
GGCTCGTCGAGTGTATTTTCCACGGCCATGAGTGAATTTCA
>P_6309
AGGCATCTGTTGTTCTGCCGCCTGGTTCGTCGAAGCCTCCA
>P_6310
AGGAAGAAGAGTAATCTGCGCATAAACTTCATCTGTATCTG
>P_6311
CAAAAATAGTTCGGCTGTTTCTAGACTTTCCTTTTTTGACC
>P_6312
AACACTATACATCTGAATCTCGCGAGTGATGTTAAGAACAT
>P_6313
CACATCTTGCAATGTTGAGTCGGTTATGACTTCTGCAATGT
>P_6314
GAATTAAATTATGGTAATTTCGTGGTTAAAGATAGTTAAAG
>P_6315
TGAGAAACCCTAAGAAAAACCCTGCCTGAAAATCTCTGTTT
>P_6316
TACCGTGTGGATTAAAAATCCGATTGGGGGAACTCGTGCAA
>P_6317
GATTTTGGGAATATAAATTTCTAGAATTCTTTCATCTTTAT
>P_6318
ACAAAAACTCCAAAAAAACGCATAAAAAATATTCTGTAAAT
>P_6319
TTCTTCATTCACAGACTTCTCGAGGTCAAAAATGTCGGTTA
>P_6320
GTGTTGAATCTTTGAATCAGCGGGACTCACCCCGTACTCGC
>P_6321
TTAAAAGACGCGAAAAACCGCCCGTTCTCTGCGAACTTAGG
>P_6322
GGTCCAGGCGGTGGGCCATACGGTGGTCTTGGGATTAGATG
>P_6323
ATTGTTCCAGCTGATGCTCGCCTTCTCGAGGGTGATCCCCT
>P_6324
CTTTTGCATCTGCTCTATCGCAGTGGGGATGATAATTGAGA
>P_6325
CCTCACGTCCACTCTCTCTCCCCTCTCTATAAATGTCCACA
>P_6326
CGTAGGGTGAGGAAATTTCGCAGGAAACTTCCTTCACCTGC
>P_6327
CACAGGCAGCTTTTCTCTCTCGGTTTCGCTGGTACCATGCT
>P_6328
ACGCAAACGCGTTTCTCACACGCGCCCACTAACTTTCAATG
>P_6329
ATATTTGCCTCCTCCAGCTTCGGCATATTCTCAATCAAGCC
>P_6330
GGTTTGGCGATTTCTTGAGGCGTCGATTTTCCATGTCTTCG
>P_6331
AAGAAGGATTCCGAATTTTGCAATAGAGGTCCTCATGTTCA
>P_6332
CGGATCATTGAGAGAATGGCCAATGGATTTTCGATGCAGAG
>P_6333
GTGGGAATCTCAGGGTGGCTCCCTAATGTGATCTCTCCTAC
>P_6334
CCAAAAACCAAGCGAAGTCTCCCGAAAGAGAACTTATTTGC
>P_6335
AGAAGCCTCGCTTTTCTTAGCATGGTGAAGCCCACCGCCCC
>P_6336
CTGTCTGTTTAATTTGACGGCAGCACCAATAGAACCTCCGG
>P_6337
TCTGGAGCGGCATTTTCCCACCTTGCTGATCTTTTTGGCTT
>P_6338
TTAGAAAAAATCTTCACAATCGGTATTTTCCTATGTTGTAT
>P_6339
AAGACTGAAAGTCTCTTTCGCCTGTGCGACTGCTTGATCCT
>P_6340
CGAAGCTTGTCCTCGATTATCACGACTGCACAGCTTGATTG
>P_6341
CATGTGAACCTTAAGAACCACCGTCACAACCACCGGAGGCT
>P_6342
TACCAGCATCAGTTGCAAAGCACGATGACTAATGTTTTTCC
>P_6343
CCTTTAAGGAAACCTTTGGCCGGGAAGTATAAACGATTTTT
>P_6344
GGATGGGGCTGGGGAAGATACGGAAATTTGGGATTAGGTGA
>P_6345
GTTGATAGTTTGAAGTCACGCCCTCGCATTGACTTCTCTTC
>P_6346
TTGTGGAACCGTCTACAAAGCGGTTCTTCCAGCCGGGTACA
>P_6347
AAGATTTCCCCGTTATAAAACCCGAGTAACATTTACGCTAT
>P_6348
GAGTGTGAAGAATTCATTTTCAGTCCCGTCTCCCCAACCTA
>P_6349
GGCCACACTTAAGAAGCTAACGTCAATTTTTAAGCCCATAT
>P_6350
AGTTTGTGTTGAAGCAGAACCACGAGCAGCAATACAATCAA
>P_6351
AAGAGACCATCTGAAAGATCCTGCCACAGAATTTACGCACC
>P_6352
TGTTCAACGCCTCGACGAAGCGATCTCGATCCGATTGAGTC
>P_6353
GATTATATGCCATTATCACACATCATCATCATTGCATCCAG
>P_6354
GGAAGATTTGCCTTCGTCGGCAGCCATGGTTTCCGATCACG
>P_6355
ATTGCAAAGCTTGACAATTTCGGCGATACTGCTCTTAGCTT
>P_6356
GATGATAATTTTTGGCAGATCTGTGCCTAGGGTTACGGATG
>P_6357
CTAATCCCTATTTAAGTTCGCATCAACGCGTCAATTAAGCA
>P_6358
TATATGATATATGTGTGGGTCAACGATTCATATATGTATGA
>P_6359
TGTAGCCTTCCACAAATCCTCCTGTTATACAAAACAAACAT
>P_6360
AGTCTATAAATATAAAAATGCGGAAAACATAGAGGGGGATT
>P_6361
ATCGCACCATGAAAGAAACACAGTTTCAGGACTTGGTTGGA
>P_6362
ATTTCCCAGACATTGTTCGTCAAGGACACTATAAACAGATA
>P_6363
AGCAGTCGGTGGTTTTTGAGCGGTAGGAGTAAAGACAGAGG
>P_6364
ATTCAGACTCAGGCAAAACCCCTGAACAAATAACTACGGTT
>P_6365
TGAAGTCGTACGAGGTAACGCGGAACCATCAAGATCTGCTA
>P_6366
AAATCATACCACCCCAAATTCCCTATAATAGATAAATAAAA
>P_6367
GAGATTCGAAGGCGCAACTTCTTGGCCGTGTCGTAGCTCAG
>P_6368
AGCTGATTGATAGTTGACGGCGAGAAAATCATTAAAAAAGA
>P_6369
TAAGGAGACACTATCCCAGTCAGCATCGAAGACCTTTAAAT
>P_6370
GAATGCGTCTCACATGGACACCTGTTCATTAAATTTGCTGT
>P_6371
GTGAGAGAATGGAGAAATGGCAGCAATCCCATAACTACAAA
>P_6372
AATCGAATTAGACGGAAACGCGGCGGAGATTCGAAAAAGTA
>P_6373
CTCAGGGAGCTTAAGAAGCGCTTTACCTCAGAGCTCAAGCA
>P_6374
TTGTAATTGATATTTATTTCCATTTCCTATAAAAAAATTAT
>P_6375
ACATCAGTAACATAAAAACACCTTAATCCAGTTGTTAAGCT
>P_6376
TTAACCCGTAAATCGCTTTACGTAGTCGACAAACGAATGAT
>P_6377
GATGCTTTAAAGCGAAAAAACCCAATAATTAATGTAGATGA
>P_6378
TGAAAAAGGCGAGTGAGTCACGGGCTTGGAGGTTAACAGCT
>P_6379
AGTCAGATAACCCAAAAACGCCGGAACGATTCCACTGAGCG
>P_6380
CATTTTAGCCACTTCGATTTCGGCCTGTAAGTAGTTGCTTT
>P_6381
CCTCGTGAGCCTTCAAGGTCCGGTCCAGCTGCGGGGGCTAG
>P_6382
ACACAGTCTTTGGAGAAATACATGCACCAGAAGTTGTTTCC
>P_6383
ATTAATTCATATGCTGTGACCGGGAATTTCAAGCTAGCTCA
>P_6384
TGGAAGTTGGACTGTGACTGCAGCATAGTCGATTCCATCTT
>P_6385
TCTTCAACACTCTCAAGTCTCGTGGATTCGATCTCGATTTC
>P_6386
AGGCTATGTTCAATTAATCGCATGGTGTGGAATATTATAAC
>P_6387
TAAGCTCACGCGAAAACAGTCCCGCATTAACACCAACCTCA
>P_6388
TTTCCTTTAAGAGGAAGACGCGAACGGAGTGAGAGATAGCC
>P_6389
GAGATTAGTAACGAAAAATACCTGAGCAGCAACAGTATGTG
>P_6390
ATCAGTTTCGTTTCACCAGCCGTAAACTTTATTTTGAAAAA
>P_6391
TAAATTTGAAACAATTATTACATGTCAATAAGAGGAGACAA
>P_6392
TTAATAATACCAAAAAAAATCAGTATAAATTGAGGAACTCG
>P_6393
ACTTCTGGCGCTGGTTTTGTCCCGATTACCGTTTTACGAAA
>P_6394
AGTAAGACCTTAAATCTGTGCCATAATCATATAATCAGTGA
>P_6395
CCATCCCTTCGATTTAATCTCCCTAACAATCCCCTAATTAT
>P_6396
CAATTAGGACAAGCCGTGCTCGATGATCTCTTGATTCCTTC
>P_6397
CATTTTAACTTTTTATATTACAAAAAAAGGAAATACCCTAG
>P_6398
TTAGAAACCTCTTTGATTTTCGATCTTGACTCCAGAATCGC
>P_6399
TGAAAGAACGAGAAGCAGCACCCGACGAATAACGGCTCTTC
>P_6400
GAGACATCGTATTACTTCCCCGGGAAAATTTGGATGGACAC
>P_6401
AAAGGTCTTCTGCGAAGCTGCGTGAGTGGAAAATTGAGGAG
>P_6402
GTGATAAGTTCGCAGAAAAGCGAATGCGAGTGGAAAATGGC
>P_6403
TACGGCGCTATTTAATTTTCCGAAAATTTTGAAAGAGACTT
>P_6404
CTCTATGGTTTTAGTGGTCTCGGGAGGGGAGCACGTTGATG
>P_6405
AAACCAAAAGAGTTAAACCCCGGTTTCGATGACTCGGTTTG
>P_6406
TGATAAGCATATTCTAATTGCTTTACTAATATAAAAATAAT
>P_6407
TGATTTTGAGGAGAAAATCTCGGTGGAAGAGACTTGATTCA
>P_6408
TGCGGCGCAGTCACCAGCAGCGTTTCCGCCTCTCCCTGTTG
>P_6409
GAACTCTCTCACGGATAGCTCGTGCGTCTTGATTGAAGTCG
>P_6410
GTCTTGTCGAGTGACGATAACGGTTGCGTCATACTCAAGAA
>P_6411
GAACAATCACCTAGCAAACACGAGAAATTAGCAATAGTGGA
>P_6412
GTTCGTTACTATAGGATGCTCGTGTATGACTTTGTCGACAA
>P_6413
TGATTTATACGAAGAATTACCTATAGCGTTACTTTTGACTA
>P_6414
AGTAATTTTTTAAAAAGTACCGGTTTTCAAATAATAAATTT
>P_6415
GCAAAGTATGTTTACCAACACGCGCCCAGCTCGTGCGAGGT
>P_6416
GGATGAGTACGCTGAACCTGCATGTTCGAACCGTCCCTCCC
>P_6417
CAGGAGCTGCTTGAGAAACTCGTGAAAGGCGATCTATCTAA
>P_6418
CTCTGATGAAAATTAGCTCGCAGACCCAACCACTTTGCCAA
>P_6419
CGCTCGGATGGACATGGTCTCCCGGCCATCAGATATTTCTG
>P_6420
ACACAATTTTACCGTTTTGTCGGAAAAATGCAAAATGCAAA
>P_6421
ACTACACAAAGCTTCCATAGCCGAGGACGATGCCTTTACTT
>P_6422
ACCATTTGGAAGAGCCTGAACCGAGAGCAGGTAAGCAACTT
>P_6423
TGATTGTCTTCGCTCAGGACCCCCAGCGGTTTTCTCAGAGC
>P_6424
AGCCGAACTAAATATCGACGCGTACGTGTACTTTTCAGATT
>P_6425
TTGAACCCTTCAGGCCGATTCGTCATCGGTGGACCCCATGG
>P_6426
GGTTATAGATAACAATTTTCCTATAATCTTGAAATATCTAA
>P_6427
GAAACAACCCAAGTAAAAGTCAGTATTTTTCTTCACCTACT
>P_6428
CGATCTGTCGCTGAGAATGTCGAGAGGATGCGGGGTGTTCA
>P_6429
TAGAAAAATAAGTGAAATTCCTCTACCGACAAAATCCAATT
>P_6430
AGTCTTCTCCCTAGCCTTCTCAGCCTTTGACTTGTGGATAC
>P_6431
CGAAAACGCATTTCGAAACTCTGTGTCGTCGAGCTTTTTCA
>P_6432
GTGGTGACTGGTGAAGTCGGCGGAAATAACAAGTTGTGAAA
>P_6433
TGTCTAACCTCACGGCAAAGCGGGCATTTTTCAGTTGCTTC
>P_6434
TTGACAGGCGTAGAGGCAACCGGGAAAGAGTTTCGTCTCGA
>P_6435
GGTTTACTACTGATTAAAGGCGTTAATCAGTTCTCACAAAT
>P_6436
TTGCTGTATCAGGTTTCTGTCGAGAAGAAAAATGACTACCA
>P_6437
TGGAAAATCACGATTTTCCGCTGTAGATCAACCTGGATCCA
>P_6438
ACAATTGAGTTTTTAAAATGCAAGGTTGTTGTCAAGAACAT
>P_6439
TGAGATCACTGTATCCACGTCCTGCTAAGGTATTGAGATGC
>P_6440
GAGAGATGGGGAGAAAATCACGAGATATGTCAAAGTTAGAC
>P_6441
GATCATTTACCCCTTTCTTGCGGGTTCATCTCCATTTCTTT
>P_6442
TTGCTTCAGTGCTAGAGTTTCAGCTTCGGCTCTGTTGGCTC
>P_6443
GTCACAGTTACTGACATATGCGCTATCCCGAATTCGTCTCT
>P_6444
AGACTCTTGATTTGGTCGACCGTGCTTTAGCTAAATCGGTT
>P_6445
CTACCTTTAAAGATAAAAAGCATGGTTCTAGTTCCCTTGGT
>P_6446
TTTCAGGGTACGTGTGGCGGCGGCTGCAGCAGCAGCTGTAT
>P_6447
GGCATTGGTGTTGAACCATACCCGCCCTGTGACCTCAAAGG
>P_6448
ATCACTGAAGGATATTCACTCGTGGGAAGGGCAAAAAATTA
>P_6449
TTGAAATCCGATGAGATTCGCGAAAAACCTGATATTGCTTG
>P_6450
TAAAATGTAATGTGTAATTGCGATTTTACGTAAAACGACAA
>P_6451
CTTCTCGATGGGAAGACCCACGCGGAGCTTGTAGAACTGCA
>P_6452
CTCGGGATCGATTGCTTCTTCACGATCATCACCGTGCATGA
>P_6453
AGCAATCCTCTCCTGTTTTTCGAGAGAAGCTCCTGCAGTTA
>P_6454
TGACACTGATTGAAATTTTCCGTGCAGGTTCAAATGCGTAG
>P_6455
CGCCTTACTCATGTCACATACGGTTTCTGTTTCAAGCAACT
>P_6456
CATTTTCGTCCTATCTGATGCGAGAAAATCATCTGCGCTAC
>P_6457
TTACCTGATATCCTTCAAGTCCCGCCTTATCAAGAAGCTTC
>P_6458
AATTCATCATCAACAATTGCCGGTCTTGGCGAGGTGAAGGC
>P_6459
AGTTACGTTTCTGACTTTCTCGGCGTATAAGAGTCCCCAGT
>P_6460
AAGTTTTCAGGTGATTTTTTCAGTCTTAATTTACGTACCCC
>P_6461
ATGTATTGTCTTTAGCAAAACAATTGTGACTATTTTTGTTA
>P_6462
GTTAATCTGATTGTTAGCGTCGAGAAGAATGATGAGACTGA
>P_6463
AAAAAGAAGTTCTAGATACTCGGTGGTTAATCACTTGTCCT
>P_6464
TTTGGATTATCTTCGTTTTTCTGCCTCAAGCTTTACTGCTA
>P_6465
AAATTACGAATCATATGTGTCAGTGTGTAGTAGATGGCTGA
>P_6466
TTCAACAGATGAAGACATACCGGTCTAAGAGTTGGGGGAGA
>P_6467
GCTCAGTTACGAACAAAAGGCTTAAACATAAAAACAAATGT
>P_6468
GAGAACAGCCTGAGTAACATCGATCCCGGGTCTGAAAATGC
>P_6469
AGACTTGATGTGCGTGAAACCGGTGTAGTTGAAAGAGAAAG
>P_6470
CCCGTGAATTACAAGAACAGCTGTACCGAGAAGAGTCGTTG
>P_6471
GACATCTCTTTATGCTTGTACCTGAAAAGCTTTTATCTTCT
>P_6472
TATAAGATCAAGAGGAGGATCGAGGCCGAGGAGCTATCTCT
>P_6473
TCTTTATTCACTTGGTCGATCGTGGTTGAAAAATGGTGCTC
>P_6474
CCCGTTGAGCTAATAAGATGCATGGACCATTGGTTTCGTCA
>P_6475
CCCTTTTTCTACCGGTGGGTCCCAACCACTTTACAAACTGC
>P_6476
CGGAAACCTCGATGATGGTGCGGCAGAAATCTTCTCCATTG
>P_6477
CCATAAATGCAAGGAAATCTCGTTGTCTAAGTCAGGAACAC
>P_6478
CACTCATGAACCCTCAGCCACGGAAAATCTTGGCTTTCATA
>P_6479
GCAGACCCATCTCTTTCAACCATGAACCTAATTTCTTCTCT
>P_6480
AAGCACTAGTTTTTCTTTGTCCTGGTCTCATATAACCATTT
>P_6481
TGTATTAGCCAAGAAACGCTCGAGGATCTCTTACAAGGCTG
>P_6482
ATTGTAACATATCTCTCTCTCTCTATATATATATAAGCGTG
>P_6483
CTCTTTAACGTAATCTGCTTCGAGAAATACAAAATTAATGA
>P_6484
TCTATTCCAAGCACTCGGCGCCTTACCTAAGAATAAGATCA
>P_6485
TGAATTGTTCAAAAAAAAAGCACTATTTACATATGGGTCCG
>P_6486
CATAACGCCGATAACTCCGGCGGCCAGAACGGAAGGAATTG
>P_6487
AGGCAATGCAGAAGCAAAACCGGGCACAAAGCTCAGAATAT
>P_6488
GTAGAGGGTGATGAGTTTGTCGCTGATGCTGCAAACTGCTA
>P_6489
TGCCTAAGCATTTGCATAGGCCTTAGAATTAACAACTAAGA
>P_6490
ATGATGAAGACGGATCATATCAGCCACATTGCAAATCATCT
>P_6491
TATACCCAAACCCAGAATTGCATGAAGAGCATACCTTGTCA
>P_6492
CAGGATTCAGTCTTATGTCGCAGCAGGGCATCCTCATTGGT
>P_6493
ATGCTGAATTGGCACCACGTCGTGAGGGTCTCCGTCCTCGT
>P_6494
ACTAAAGTAGGCCTAAAAGTCACTAGCAATTGAACTTGATA
>P_6495
TTGTGCATTTCAACTAAAGCCTTGAATGACTGAAAATGGCT
>P_6496
CCACTGGCTATCTACTAACGCCATAACTAGATAAGAACAGA
>P_6497
TTAACACATACATATGATCTCATGACGAAATTCAGTGAATG
>P_6498
TCCATAGTGGAACACTTTCGCCTGCACAAACAAATAAAATT
>P_6499
CTTACCAAATTTGAGAGCTTCGGTGCTGCACACGCAGAGAA
>P_6500
ATACCACATTCTGGATCTGTCAGTGTAAGATTGTATGCCAT
>P_6501
TTGTCATCATTATTATTTTCCCTGACAAGTAATGAAAGGAA
>P_6502
GAACCTTCGGGATCAGCCACCGGCATACTGGTATGCATATT
>P_6503
GCCTCTATAATTGGAGAATGCGCTAGTTCTACAACACGTAT
>P_6504
AAACGGCCGTGGGGGAAATTCGCGGCCGAGATAAGAGACTC
>P_6505
CAGTTCGACAACGGCGGCGACGAGGCTGAGATAACAGACGC
>P_6506
TAGCCACTGACGTGAAATTGCCCTCGGAAATCCAGAAACAG
>P_6507
ATATTAGAGTAGAAGAAATGCGAGGGAAGCTTTTTTTTTCT
>P_6508
TAGAGACCGAAGTTGCACGGCTGCAGCATGAACTGATCACG
>P_6509
CTTCAAGCCCTCCTCCGAGTCGTTTAAAATTTTCGTAAGCT
>P_6510
TCTGTTACTTCTAGAAGATCCGAGGCTGACAAATCATGTGA
>P_6511
AGAATGTGTACATGTTAACTCGTGCGAATTAGAACTTAATA
>P_6512
AACTTCATAATGTGCAAGATCGAGCTCCAAACTTTCTAAAG
>P_6513
GGAAGTTTTCTGGAGAAACACCGTCCCTCTGTGTTTGCCAA
>P_6514
GATAAGCGCGATTTCAATGGCTATAATAGATCAGGAGGGTC
>P_6515
ATCAAAACTAATGGGGTTAACATGAACAAAGTCATGTCACT
>P_6516
AGATCATCGTCGTCATAAACCGGGGTCCAAGTCTTGTCCTT
>P_6517
CATTACACACCGAAAAAAGGCAAGAAAAAAAGGTTCAGAAC
>P_6518
GATATTTTAAGTCGACTATACCTGAAATATCTTTAAATGGA
>P_6519
GTGGTTATATACTTCTTCGACGAGTTTAGAAATCAGTAACT
>P_6520
GAACGGAGATGTCTTTTGGCCGGAGACGTTCTCCTCCACCG
>P_6521
GAGAATACGTATTTCTCTCACAGGATAAAGAGATTGAATCT
>P_6522
ACTACTGTTGGTGGAGGCAACGGTGGAAACAACGGTTTCGT
>P_6523
CATCCGGGCCTAACCCCGCTCGGGAACTGAAACAAACCGTA
>P_6524
TTTCTGTCAATTGATTACGCCTCGAGCAACTGAGATTTTGG
>P_6525
GCGTAGAGCTATTCTAAATGCACGAGGAGAGGCAGAGAATC
>P_6526
GCGATAATTATGAACAAAGGCGGTGGATCCGGTGGCGGATC
>P_6527
GGAGATGGGAGATCGGAGGTCGAAAATTTTGAAAATTAAGA
>P_6528
TACCAACGTCTTGAAATCCACGAAACCAGTTTCTAGTACAT
>P_6529
CTCAGACTATGATGTTCAAGCCCGAACCATTGACTGTTGTC
>P_6530
CAAAATTTGATTAAAAAAATCGTGAAGTTTATATCATCATA
>P_6531
GGATGATCAACCTTCTAGCACAGTCTTTTCCTCTACATGAA
>P_6532
AAAAAAATTGAAACTATATACTGTAGTTGTAATCTACTAGT
>P_6533
CACGAGATAAATCAAAAAGTCGGTCAGGGAAGAGGAGGTGT
>P_6534
GATAATGACCTTTGAGAAGTCTGCATATATTATTATAGCAC
>P_6535
TTTAAGTGCATATAGACCGGCGAAGACAAAATTCATCATTA
>P_6536
TCAATCACCTGTTTATTTCCCTCGAATTGGCTATGGAAAGA
>P_6537
CAAAAAAAAAAATACGGAACCAGGAATCATAAAACGTTGGC
>P_6538
ACCTGCATCCCTTCAATAAGCATGCACAAGTTTTAAGTGCA
>P_6539
TTATTGCAGGTCTGAAGGCACGCGACATTGGCTGCACAGGC
>P_6540
AAATAAATTATAACCTGGCACTCGGTTTCATCTGGACGGTT
>P_6541
ACTCAACCTAGCTCGACCGCCAAGGATGATATAACTAACCT
>P_6542
CTTGGAAGAAGTGATCGACGCGAGCATCGCCGGAGATTGTA
>P_6543
GAGAACTTACTACAGAGACACGGCCCCAAGTAAGTTTCACA
>P_6544
GAAGGTACACACACTCATGTCATGAGAAATACACAACGACC
>P_6545
AAAAAAAAACCCGTAAAAGGCGGAAAAAGATTTGTTATCCT
>P_6546
TAAAGCAGCACCTGAGAAGTCCTGGTCCAAAAATTTCTTGA
>P_6547
GATGCAGTCACCAGAAAAAGCATGAGATTGGGAAAAATCGA
>P_6548
AGTTTTGAAGCTCTCAAATCCGTAAATGTCCAGAACTCCAA
>P_6549
AACGTTCTATTGAAATTTGGCCTGAATCCCCAGAGTGCGAC
>P_6550
CAATACTATTGGGTTATTTGCCTGGTTTATTATTTCGATTT
>P_6551
AAATCAAAAATGGTGAGACCCGGTAGAATGTTAAAGGTTAA
>P_6552
CCTTTCCATTCAACAAAAAGCTGTAATTTTCATATGTAAAT
>P_6553
GATTACAATGCGGGCAGCGCCATGATGTCGTCTTGTGTTCA
>P_6554
GGTTTCTGGCACAAGTTCCACGTCCTCATCATTTTCCGTCT
>P_6555
GGGAAGAGATAGGAAAAATCCAGGAATCTTGAAAATAATTC
>P_6556
ATAAGGCAATCTGGATCAACCAAGGACATGATTCTCCTCCA
>P_6557
GAAAGCTTTAATTTTTGACTCGGTCAGCTCATCATCATCCT
>P_6558
TGGAGGCAGTTTCAGGAAACCACGAGCAGTGTCCTCTCTTT
>P_6559
AGAATGATTCTGTGGAGGCTCTACAACTTGTTTTTGTTAAT
>P_6560
GGAAGCTGTTCCTAGGATGTCGGGGGTTGATTTGGAGCTTT
>P_6561
GAAAAGACAACACCAGGAACCGGTAGAGGTTGGTTGTCAAG
>P_6562
AGCGTCACCAGACCAATTTCCCGCAGTGTGCTTCCACTCCC
>P_6563
GAGAAAGGGCCTTTTGATGGCATTCTCGGATTCTCTCAAGG
>P_6564
CTCAGGTTCAATCCTGTAGTCGGTGGTGGTTCAAATGCCAG
>P_6565
TGTATCCCAGAGTTTGGAACCGGGATTGGGCGACCTGCCTT
>P_6566
TGTCTTACAGATATCAACAGCCATAGAAACTTTCTTTTCGA
>P_6567
CAATTCGCAAGATAGACCCGCGTGATGTCATCCTTGGCCAG
>P_6568
TAATAACAGGGATGGGATGTCCCGACTTGCCGAGAGAATGA
>P_6569
GGAAGAACAATATTCAAACGCGTAGATGATAAAAATGAGAG
>P_6570
TTCGCCGCATAACATTGCGTCGGCCGCAGCGTTTTGCCGCA
>P_6571
TTTCCTAGGGCTCTATCTCTCGGGGATTCGGTATGTGGGAT
>P_6572
AAAACTTTCTTCATGTCCTCCGGTGGTTCATCAAACTGAAG
>P_6573
GTAGAATTCTTGCTTGGCTTCTATAGCTTCACAAAACTTCA
>P_6574
ATGGTTGGGGTGAATCTGCCCCTGATCAGTACAACTGTATC
>P_6575
TCATATTGATATGCAAACTCCCCAAACCAAAATTCTGACAA
>P_6576
CCCAAGAGGATTGTAACATGCGAGTTCTGTGAGTTTCCATT
>P_6577
GGATCCGCCACGCTTTGTTGCACGAGGGCGAAATCTCGCAT
>P_6578
CAGATTCGGCGGAAAGATTCCCCGATCAGAACACGTAAGCC
>P_6579
TTCAAATTTGGTATCCGGAACGGTCATAGAAGAATCTAGAA
>P_6580
CAAGCCTGTTTTCCATTTTCCGGTCCACACTTCATACAAAC
>P_6581
AGAATGCTTTAGCGGTGTTCCACGACCATGCCCGAGCTGCC
>P_6582
TGAACTGACCCTTGGTGTTGCTCGCACGCGCTAGTCCAAAA
>P_6583
ATTTAATACTACGAAACTGTCGGTCATATGTCATATGTCAT
>P_6584
GAGTATCACCATGATATTTACGGCTCCTATAAGAAGGCGTA
>P_6585
ATAGTGTAAAATTTATCAAACAGGGATCTTAACCTATAATA
>P_6586
AGAGCATACACTGCCAATCTCGTTGACTTCAATCTGGTTAG
>P_6587
AAGAAGAGTAATCTCCAACACTACAACACATTAATTTAGGT
>P_6588
GCAACTATAAATGGTAAATTCGGTCCTTAAGATTAGAAGAC
>P_6589
TGATAAACACTAATCGAACGCGAAAACACTCATTTCCCGAT
>P_6590
GTCAGTGAAGTTGGCAATTCCGCCTCCGATGACAAGGGCTC
>P_6591
GCTAATGAGAGACCGAACCACGGTGGTGGTGGCTCACCGGC
>P_6592
GTAACTGAAACCAGCGACAGCGACCAAAAGTTGTTTGTTTG
>P_6593
TGGACATAGTTGGTGAATTTCTTCACTTATAGCATGCAATG
>P_6594
TTCGCCGGAGAAATAGCCGCCATTTCCGAAGACGAAGGGTC
>P_6595
ATTATCACGCCTATACGACACAGCTGCAACAAACATATCGG
>P_6596
TCCAAAAGGACTCGAATTTACGATTTCGCCACCGTATTGGA
>P_6597
AATTGCCATCCCTGAAAAAGCAGTAGAATAGCATCATGCAT
>P_6598
AACGTAAATGAGGCACCTACCTCCATCGACTTATTAACTGG
>P_6599
ATATGCCCCAACCGTTAACGCAGTGATTGCAAGATATGGCA
>P_6600
CAAAAACATATAGTTTTTGTCGATAGTAATCATATTTCTCC
>P_6601
GCATTTGCGAATGTCTTACTCGCGATAATAATCAATGCCCA
>P_6602
GGCGGTGAAATATTATAAGGCGGGAACCCCTAAAACATCTT
>P_6603
ACCAAGTGAAGAGCCTACTACACCACCAACTTCACCAACAA
>P_6604
TTCTTGTTTTACTTCAATTCCGAGATAGTAAGACATCAATC
>P_6605
ACTTCCGCGAGAAGGAGAGGCGGTGAAAATGGTGCTTGTCT
>P_6606
GGGTTTGTGAAGTTAAAGCGCATGAAGATTCCCGACACATC
>P_6607
GCAGTCCGGCCATCTCTACGCGCAACCGCCTTGAAAAAGTC
>P_6608
AGAATGGAAAGCTAAGGTATCGGTGTCTCATGGAACGTGTG
>P_6609
AATAAAGCCAATTCCGTGTACTACATATAAGACCACATCTT
>P_6610
CGATTCGGCGGAGTTAAACGCAGCCGGAGTTAATTGATGGT
>P_6611
GTTTTCAGGGTTTATGGGGGCGATGATATCAAATTTGGCGT
>P_6612
CAAGGCCGAGATAGAAAAAGCTGTGATTAAATTCTGAAACA
>P_6613
TTTCCTCTAGTTTCTTCCATCAGCGTATAAAAATTCTATTA
>P_6614
CAAGTAGATGTTTACTGGGTCGAGAAGTTCGTGATCAGCTT
>P_6615
TTTCTGCTATCCCAGAAAGACGTGGTTTACACCGAGCCTCT
>P_6616
CATATGTAAAACCCAAATCACCTGGTTTCAAAACCTCCCAA
>P_6617
GAAACCATGACATTAGGCAGCGGAAACCTAGCAGTAAGAAG
>P_6618
AGAAACTGTACCAAGACACTCGTACGCAACGAAACATCGCC
>P_6619
CCTGTTAGCGACAAATTTTCCGGTTCAAATCAGGTCACAAC
>P_6620
TTACCGTGAACTGATCAGGGCGCCGTTGCTCGTTCTGGAGA
>P_6621
GCTATGCGTTTGGCATTTCTCCAGAACGAGCAACGGCGCCC
>P_6622
CTCAGGCATCTTTAGAGCCGCGGGCATCCAGTTCAAGAACC
>P_6623
AGAAACGACGATAACAAACGCAAACACAATCCAAAAGCCAT
>P_6624
AAAAGTCTGATTGGATCATGCACGAATACCGCTTAGAAACC
>P_6625
TTGCAACAAATAAAGTCCCCCCCCCCTCTCTCTCTAGGTTC
>P_6626
AGGTCTTCTACAATGATTTTCTATTCCGACTGTTTGAGCAA
>P_6627
AAGAAGCAGAACACAAGAAACGTGAGAAACTTTGAGAAGAC
>P_6628
CATTTGCTTACCTGTAAAAGCGGTTCAGGCCAGGCACGGTT
>P_6629
CGCAGTGATTGCTAGAAGCGCAGGGGTTGGAGAAAACTACA
>P_6630
AATTTGTCAAAGTCCCACATCGCTCCCATGAAAAAAAGAGA
>P_6631
AAAAGGAAAATCACACCAGACGTGGTCGCTTTCAGCGCGTT
>P_6632
GGTTATATTTTGATCTAGCACGGGCACCGTACTGAGAAGAG
>P_6633
ACACTCAGTCATTATTCCCTCGGTAGTTCCTTGGGCTTCAT
>P_6634
TGAAACGTTGGAGCAAGACCCGGACTCAAGAAGAAACGACT
>P_6635
ACCTAACGCCCACAGTTTTTCCCCATCTATAAAATATATGT
>P_6636
CACAAATTCCAGAGGGTTCTCGTTAGCTACTTCTATTCATC
>P_6637
CTATAAATAGATAGAAGAAGCTCCATCTCTTTCAAACTATC
>P_6638
AGTCTTCTTCTGTTTGACGGCAGCCTTGGATTTGTATTTCC
>P_6639
CCAGCAATAGCCGGATTAATCTTAGGCAGCAACCGGAATGT
>P_6640
CATCTTGCTCGTACTTCACTCCGTAACACTGTATTAAATAG
>P_6641
CACCGGCTCAACATCTCCGGCGAAAACGAGCAGAAACGGAG
>P_6642
GTAATTGTTAACCGATAAGGCGATAACCACTTGACATCATC
>P_6643
TATTATTTGAAGGTCATATTCACTACCTTAAGACATCAGAA
>P_6644
GAACTTTTCGAGGGAAGTTCCTAGGTCAATAATTCTCCGTA
>P_6645
TTAGGTTCGATTTTGTCGCGCGCTCTCTCTCAATTTGTGTA
>P_6646
ATACTAATCTAGCAAATTACCCTTACAAAATATTTAACTTT
>P_6647
GTGCTTTGAGCCAAGTCGTGCCCGATTTGTAGAAAGAAGCA
>P_6648
AAAAGTAGTGATAATGGCGCCAGTAAATCGGGTAATTCTCA
>P_6649
GATGAGATTTTTTTTATGAGCGTTAGCAAAAAAAACTTTAG
>P_6650
AATACAACATTGGTTTAGAGCGGGCAAAATAACTGAATAGT
>P_6651
CCAATATTATGGGCCTTACTCGGTCTATTTAATATATTAAA
>P_6652
TTTTTTTAGCTTGGTGAATACATGAAGAAAGATATTTTATC
>P_6653
AAAATCCTAGCTTTGGATTCCCTCAGAAAGTTGCTTCAGCT
>P_6654
CATTTTGTTTCTTTCTGACACAGGCTCAATCACCAGAGGAA
>P_6655
ATACTCGGAATTAGCATTTCCATCCTCGACTGGTTTACTCA
>P_6656
CAAAGGACACAGCCCTTGCGCCCTCCTCTCCTCTGAGACTA
>P_6657
ATGAGATTATCGGGTTCGCCCGGGAAAGTGCAGGAACCACG
>P_6658
TAGCTTCAACAGGGAACACTCGCGATGTTACGGAACAATGT
>P_6659
CCCCTCGTGAGCTAAATACACGGTGGCTGTTGCTGCAGATG
>P_6660
ATTGCTGCAACTTGAGGTGGCTCGAGTGTGCGGTTTTGCGA
>P_6661
CATGAAGAATCCGCGAAACACGGTCTCCTCCAGAAGTGGAG
>P_6662
GACTTCTGCGGATACAATCACAGCATCGAACCTGCAAGAGA
>P_6663
TCACAAACATTATCGAAATTCAGTAAATACAAAATGGTTAT
>P_6664
TTCTCCTTTTTAGTTAAGGGCATCTCCATCCATGAAAAACC
>P_6665
GACCACAACCCTATAAAAACCTCGAATTTCTGAGAAATAAA
>P_6666
GGTGGGAATGTTGGCAGGACCGCGGATGTAACTGCTTCAAC
>P_6667
ATTCTAAAAATCTAACCAAGCCGTAATACTAAAATCAACTG
>P_6668
AGTATTAAGCCGTTGATCATCGGGAGGAACAATAGACAGCT
>P_6669
GCATCGAGCTGAACATTTTTCTGCAACCAGAAACATCAAAG
>P_6670
GCGTCTTGAGAATTTTCACGCGGTTCTTTTAACTCACCCAA
>P_6671
TTACTCGTTTTGGGTGGTATCGCGGGTAAAAACAGCAAAGC
>P_6672
CACAAGATATAAAAGACTCACAGGAACAAATAATAGCAGAT
>P_6673
TTTGGGGAGATTCCAGTAGTCCCGGTTACAGAACCGCCAAA
>P_6674
TTATTCATCACGTGATCAGCCGCCAACAAAAGCAAATGTCG
>P_6675
GTTTAAAACTTTTCCATCTGCCGTAATATCAGAAACAACCA
>P_6676
GGTGGCTCGGGCCACCAGCTCGCGAACTCTCTCTTCCAAGC
>P_6677
AAATGTGGCCACAGTCAATCCTGGACATTGCAAGAAAGATG
>P_6678
GGTTTCTACTAGGAGTGAAACACGATCTCCGGTAGAAGCTA
>P_6679
CGCTTCTCCTCCATTTTATCCTTCAGCGCCGTCCAGTAATG
>P_6680
GTCGGGTCATGACTGACCGTCGGTCTGCAGCTAATTCAAGT
>P_6681
TAAAAAAGAAACCATTTTTGCAAGGTCTGATTTTGGACGAA
>P_6682
GCCGGTCTACAAGTATTTCGCGATGATCTTGGTTGGGTCAC
>P_6683
TCCTATGTCATCGTAGGTCTCTACAGATGTTCTTATGCGAT
>P_6684
AAAGAAGACCGGGATTAGACCGTAAGCGAAAAAGCTTTTCT
>P_6685
TTGGTCAGTCGAGGAAATGGCGGGGTTCTACGGATGCAAGA
>P_6686
ACCTTTAAGGTAGCTAATACCGATATCGGTAATCTTACTGC
>P_6687
GTTACTGATGCTGGTCTTTCCGCGCTCACAAGTAAGTCCTT
>P_6688
GAAGGGTTGACCCGGCAACGCAGCCGTAGATTTGCAGAGCT
>P_6689
AGTTTGATACAACTAAAAACCGTTATCTAGCTGCGGGTGAT
>P_6690
CTTCTAGATAAACTCCCGGTCGAAACCAGGTACAAGCAAAT
>P_6691
CTTTATCTTCTTTGGAATCCCGATCAAAAGAGAAAACTCTA
>P_6692
TTCAAGATCTGACACAGGTACTGTTCCTTTCCTGACTCATA
>P_6693
CTGCTTGTATCTCATCATTGCTTTGGCGTTCTTTTGTCATC
>P_6694
CGTAGCTCCGTCCATAGAGGCGTCACAAGGTTAACATGAGA
>P_6695
AGCACTTTCGTACCTACACTCGGCTGCATCTTTTCCTATAT
>P_6696
CAAGCTTGACCAACTGATGGCAGTGGCGAAACTCGCTCGAA
>P_6697
TGAAGGAAGGATGTTTGTTGCTGCAACAACAAACCTCCATT
>P_6698
GCTTATTTTCTTTCCCATCTCGGTTTCGGTTCTGGTGTCTT
>P_6699
CTTATGCACCTCATACCGCTCCCGAAGAAGCGGAAAACTGA
>P_6700
AGCATTTCTGTTGTTAAGATCTCTGATATTGTTTTCATTTT
>P_6701
AGTTGAATGTCGTTTACAGGCTGGAACATGATTGTGTGTGT
>P_6702
TCTGTTCTGGTGTTTCAGGGCAAGAGTGGTATGCCACAATC
>P_6703
TCAATCTGCCAAAGGAAGTACACGCTTGAGTTGTTGGCTGA
>P_6704
GTTTGCAATGTGAATAGCTGCTGTGTTATCACAATACAAAA
>P_6705
TCTGGGATTTTGAATCTGCGCGATTTCTGTTGTTTCTTTCC
>P_6706
TTCAGGAGAGCCGCAAAAGGCGGTTGATCTGTTCAATAAGA
>P_6707
GTTTCTACCAGCGATTTTTGCGGTAACCAGGTTTTGTCTAG
>P_6708
AACCTGGTTACCGCAAAAATCGCTGGTAGAAACTTAGAGAT
>P_6709
ATCATCGATCCACCGTACTTCGCTAATGTAGTGGGGCACAA
>P_6710
TTTCATAGAGGAAACAGAATCACGGTTTCTCGAAATGCAAC
>P_6711
GACTCTGTGTTCTTGTGATCCGCTCTCGGTTTGAAGCGGTT
>P_6712
ACTTTTTTAAAAAAGACAATCAATAAAATCATTAGTAGCAT
>P_6713
TTCAAAGAGTCCAGTAGCAGCAAGGATTAGCCAAAATTTGG
>P_6714
GGCATTAGCAGCATAAATGACGGTGAGGAAGTACTCAACAC
>P_6715
TTTAACCCGTTTAAGAGAATCAAGAACACCGACATGGACAG
>P_6716
AGAACGAACTTCGGCCACATCTGCCACATCAACATTTGATA
>P_6717
AAAAGCTTGAGATGGAATTGCAGGATCATTTGTTCAAATGG
>P_6718
ATAGCTTTCGAAATGCTGGGCTGTCACAAGTAAGAACATTG
>P_6719
GATAAAATATATTTATGATTCGGTTTAAGAAAAGTTTACAT
>P_6720
TACCACCTGGTGTTGTTGTACCCGATTGTGTAGCCTCTGGT
>P_6721
AGGGTAACCTGAATCTAAGCCCACCTCAGTTGAGCAATGAT
>P_6722
CATGAGCATCTTTGTCGTCTCGGTTTTACCAGCACCACTTT
>P_6723
CCTACTCGCAATTGCATTATCGGGATCAAGAGTTCTCGTGA
>P_6724
GTGTAATCTTTCTCGTAAATCGCTAACACCTTCTCGTAGTA
>P_6725
ACATCTGATTCCTTGCTCCTCACCGTCTTGTACGCATTTTC
>P_6726
TTTGCCGCAATATTTGGCTGCACGATGAATGGAATTGTTAA
>P_6727
AGCCGGAAGAACTCCACAAACGCCCGTGGATACAAGTTTTG
>P_6728
ATTAGCTTAAATCCTGAGATCAAAGAACATCAAAGTTAAAG
>P_6729
CTAAGCACACCTCTCTCCTGCAAAGACAAAACCAAAAACAT
>P_6730
TTTCCATGGGAAGTAGGAGGCGGTTCATACATAGACAAAGT
>P_6731
CTTTTGTATGTGTGAGCCCGCCCAAAATAGTAACCATCACG
>P_6732
CTTTCCGGCAGCTGGGACGGCGAGCTCCGTCTTTGGGATCT
>P_6733
GGGCATCGTTAAAAGAAACGCGAGCCAGCCCAAAATCACAG
>P_6734
TAAAACCAGAAACTAACCTGCGTGAACATATTTCAGACCAC
>P_6735
CTTATTTATAGTTTTATACGCATAAATACAAAAAAACAGAG
>P_6736
TCAAAAATAATAAAATTAGGCATGTCCAGGTTATGATGTGA
>P_6737
ACTGGAAGAGGCAAGTTGCGCAAGGTTTGGTAACGAAGAGG
>P_6738
ACACTTTATTGTATTTCTAGCGGTGGAGGATCCACAACCAT
>P_6739
TTAAAGGAGGAAGATATGCGCCTGCTTATTGTAGAGGAGGG
>P_6740
AAAACTCCGCCACAAAAATCCCTTCCCAAAAAAACAGAGTC
>P_6741
CTTAGGTTGATCTTTTGTTGCGGTTCTCTAGGTAATAGTGG
>P_6742
ATCAGATAGCTCTGTGGACGCGTTTAACTCTTGTGTGAATT
>P_6743
CCCAATATAAAAAGGATAGGCCTTCCCACACCACATCATAA
>P_6744
TTCTACTTACAGACAGGTTGCGGCAAATCCCCTTTAATTCA
>P_6745
TGATACCAACGCCTCAAGATCCCGAGCGCTTCAGTTTCTGG
>P_6746
AAAAAAACTAATACTTGACTCGTTTGACTCGTTACTTGTCA
>P_6747
TATTAACCAACCCAAAATGACGTTATTAGCTCATTTGATCC
>P_6748
TCGACTCTCTCTCTCTCTGGCGATGGCTATCAAACCGGAGA
>P_6749
AATTTGACAAAATACAAAAGCCGTAATCAATTTTTAAAAAT
>P_6750
CATTGTTTTATTCTGTTTTGCTGTTTTTATATTTCTTCAGT
>P_6751
CTTCGTTCATCAGTTGTTTGCATTCGGAGGAGAATACTCAC
>P_6752
TCTATACTATAATCATCGATCGGCTCATATTGTTTTGTTTC
>P_6753
TCTCATTTCTATATTCAAATCATCAATAAGAAAATCACACT
>P_6754
ACGGTGACCTAATTATAGTACTCGATATAGATTACGATAAG
>P_6755
ACTGCTTAAAAAGAAGAGAACAAAAAAAAAGTGTTGTTAAT
>P_6756
TAATAGTACAAGGAATGAAACCCAAGCGAGGAATTGAGCGA
>P_6757
ATTCACGCAAGGAACTAGCTCGGTTTTATACTCTGTAAGTA
>P_6758
ATCTTCTGTAGAGTTGAGACCGTCAATGTCTGAGATAGTCT
>P_6759
GAGTTTAATGCTTCAGCTGGCGAGTTCAAGACATTGCAAGA
>P_6760
TGGTTATACCGGTCTTTTTCCTTGGTCTTCTAGAATCAACA
>P_6761
AGACATAGACCGTGCAATTGCATTGTCGCTTTTAGAAGAGA
>P_6762
TGAAGCGGAACAAATATTTTCTCGGATGAACGATTGGAGCT
>P_6763
CGATTGATGGAATTGTAGGCCTCAAATAGAAAAACCCGGAA
>P_6764
CCATTTACAGGTTTTCTCACCGGTAAGAGCGTTTTCGATTC
>P_6765
TGTCTATAACTCTGAAGCCTCCCTATTAACCCATCATTATC
>P_6766
GGTACTTTTTCAAACGGGCACCATATCGATGATTCTTCTGC
>P_6767
TATCAGCTCCGAATTATATGCTTTGATTATCGATCCGTTGT
>P_6768
AGTCGAAGTGAAAAACGTCCCGGTTTCTTCACCGTATGGCC
>P_6769
TCACCTCCCCACGGTCCAGGCCCGCTCGGTGTTGGTTCTTT
>P_6770
TGTGTCCGATCACTTACTTTCGAGAGTAACCGCAGAAAATA
>P_6771
GCAGGTTCAAAAAACCGGGTCAGTCGGGAGATCAATTGATG
>P_6772
AAAAGGGTAATTGGACCTTCCTGAATCAATTTTCCTGGAAA
>P_6773
ATAAACTAAGAGGGTTGACACCGCAGCAAAGAAAAAAATAA
>P_6774
TCAGTTTGTGCGGCTACTCTCGCTACTAATTACAATTGGGC
>P_6775
TGTATCTCTAATGAAAATCTCTCTACCTGCGTAACTTGATA
>P_6776
ACCTGCTTCTCCGCTTCTCCCTCGCGCATCATTGCCCAACA
>P_6777
TGCAATGAACTGAAAAGATGCATGGTTCATACACCTGGTGA
>P_6778
GACTCTACAATCACTTAGGACTCGGTTGAATCTTTTTCTTG
>P_6779
CACCGTAGCATTGGGTTCAACGGTGGTGATCCTCCGGAGAT
>P_6780
CGAATCGATATTCACACACGCTTGAACTGAATCACCCGGGT
>P_6781
AGCATTTCTCATTGCATTTTCTCGGTACACGCATTCTGCGA
>P_6782
TCCGTGATGGAATGAAATTCCCTGACATGGTCCATGCATTG
>P_6783
AGTTTCGCCAATCCGAAATCCGAGAGTTTTGGACTGAACTC
>P_6784
GACACTTGAACATTAAATTACCCTGGCAGAATCTGTAGAAT
>P_6785
GGAATTCAAGGATGATGCGGCGTGAAGTCTATAGACATGTG
>P_6786
CAAATATACCGGTTATTTAACTGTACCAGAGTTTGGTGTAT
>P_6787
CGGGATCCATCTGACTGTATCGGGATCAACATCAGGTGGTA
>P_6788
TGCACAAGCAGTGGGAAAATCACTAATCTGCGAAGAGTCAC
>P_6789
ATGTATTTTTGTTTAATATTCTAAAACAAAACTGTTTTTTT
>P_6790
CCTCAAAGTCAAATCAAACTCTTGAACCTCAACATCCACCG
>P_6791
ACCACAATTGGGTCAAAGCCCGTTAATTTAGTACTAAGAAT
>P_6792
ATTGTTAGTAGTTTTTTAGGCAGTCACACACACCTCTTATT
>P_6793
TTTGATCGGTTCGGTTTAATCGGTTCTGTTTAATCGGTTCT
>P_6794
TCTCTATCTGAAAGACAAGCCGGGAAGAAGTTCTTAAATCT
>P_6795
TTGTTCGGAGTAATAATTTCCTTAACTATCAAATTCAAGGA
>P_6796
CATTTTAAGAAAAAAAAAAGCATACTCTGTTTTCATGGTGA
>P_6797
TGATTCTGGACTTCAAATCACAGTCGACCAAAATGATCTAA
>P_6798
AACTCCCAACACAATAATGGCGACGCTAGCGAGAAGGAGAA
>P_6799
TTAGTATCTCGTGAATTTTTCCTCTTCGATGTAAACATTGG
>P_6800
TTACCTGGTTATCAATTCTCCGAGACTCATGCAATGAAGTC
>P_6801
AGCGGCTATTAAGTCTATTCCGGAAAAAACTGTTGCTGGAG
>P_6802
TTTGCTTGTACCAGGCGGCACAGGCAAAAGGTATCTTTCTT
>P_6803
TTAAATTTGCGAAAAATAAGCAAGGATACACGAGAGAAGCT
>P_6804
TGGCTGATGCTGCCTAAACTCGAGTTCAAAGACGAAGGCAG
>P_6805
TTTAGAGATGATGGAATTCTCAGTAGCAGCAGATATCCAGA
>P_6806
CTATCTATAACCTCACGCAACTGTATCAGCTCCTGTTCCAA
>P_6807
ATACTTTTAATGAAAAAAACCTTCAACTTTAGCCAGATCCA
>P_6808
TCTGCACCACAACAATAACACATGACTTTATAAAAATCATA
>P_6809
AATTCCCTCCTCTCAGAAATCTACACAGAGGTTTTTTATTT
>P_6810
CACTTCCTAACAAATGTTTGCGCTATAGTAGGAGGTAATCA
>P_6811
GTAATTCATGTGAGGAAGTTCGCGAAGCTTACCGAAAGAAA
>P_6812
CTTTTAATAATGTCATGTCGCTGCACCATACAAACGAACAG
>P_6813
GACAAACGGAAATTTGATTACAAAAATCACGACGAAAAGTT
>P_6814
TTGTACGGTAGTCAAAAACTCAAGATTGATTTTTCTAAATA
>P_6815
ATTATTATTATATTAAATCGCATGACCTTATATTCTTTAAT
>P_6816
GTTCAGATTCTTTTATCTTGCTGGAATGATATATTGATAGA
>P_6817
TCCCGGAGGATGGGAAACTCCGGTGTCTTCGGCTAGAAACT
>P_6818
ATTGTAGATTAATTTAAACTCAGTTTTGACAAATTTTATCG
>P_6819
TCGGTCAATGATCATAAAATCATCAGCACATTCCACGGGTA
>P_6820
AACCGCCGAAGCCGCTGCTTCAGTGCACTCAAAATTCACAA
>P_6821
TAGTTTTAAGGTTGTGCTTCCTCGAATCCCTAGATCAGAAT
>P_6822
GATAAGGATTATGAATCTTGCGAGGTTTTGGATGTTAGTAG
>P_6823
CTTTGACACAAAAAAATGAACTGTACAAAAACATGCCTATC
>P_6824
CACATTTCTTTCGCAGCGAGCAGTACTAAACAAAGACAACA
>P_6825
AACTGATTTTGAGAAAATTGCAGGATTTAAACTTTTTCTTT
>P_6826
CAATATGGACGGTTGAGAAACCGTGGTAACATTCTTAGAAG
>P_6827
TTCAGCTTGAATATCCCTCACGCGAAAGAGGTTGAGCTGAA
>P_6828
CGCCGTTTCCAGAGGAGGCTCGTGGTTGTTGTTGTTGCTGC
>P_6829
GAACTCAACCTCTCGTGACTCGTGGTCTTTCTCCAAATGTT
>P_6830
TATAAAGTCCACAACAATTGCAGCCTCTAAGGAAAAAGAGC
>P_6831
CTCTCTTTTTAATAGCAAAGCCTGCATGTTCTTCGATACAA
>P_6832
ATTTACTCATTATATTGACACGGTAAGACATATATATGCAT
>P_6833
TGAATCTGTTCTTATATTTTCAATTATAATCTGGTTTTGTT
>P_6834
TGGACCGTCATTGTTTCTCTCTATACGTTCTTCCCGCCATA
>P_6835
AAATAGGTTTATACTTGTGGCAGTACTCGTATCATTTGTGT
>P_6836
AGTCTCAACTCTCTCAACTACAACAACTTTTGAGCTTTGAA
>P_6837
TCAGTATTGTACAACTTAACCATGGACAGTGAGAACCACAC
>P_6838
CTCAAACCCGTTACTCATGCCGAGATTTTCCAGTACATGAT
>P_6839
GAATCTGAGAGGATGATACGCTAGAAAATGCGAGTGTGCAA
>P_6840
TGTGGAGATCACATAACATTCTTGGTTTATAATTATATAAT
>P_6841
AAACTGGTTCTTCTGGGAGACGAGGTTTATCAGCAGAACAT
>P_6842
AACTGAACCAACCAAAATCTCTAAACCAATGCCAATTTAAG
>P_6843
ATCTATGCTGGTCTGAAATGCAGTAACCAACCAGAGAGACC
>P_6844
AATCAGTGGCTTTAAATTTCCCTTGCCGTCTCTTAGCATCG
>P_6845
GATGTTCAGCAAGTGGAGTGCGGGATGGAACATGGGTTTGG
>P_6846
ATGACAAGGAACATATAGTTCATGATTGTCCAATGTACATA
>P_6847
TCTCTACGATAAGCCTCTCTCTCCAACTATCAACAATCGGA
>P_6848
AATGGATACAGATGTCACATCGGGCTTATCAAGACCGTTGC
>P_6849
TCAAAGAGCAAAAATACTCACATGCTTGATGAATTTATGGA
>P_6850
TGTTCCATATCAACAAAATTCGGTCCTTCATTTGAAATGAG
>P_6851
GTTCTGTTCTTGAATCACGTCACGAATCATACAGAAACTAA
>P_6852
GGTGTTCAATATGCTATTTTCAGGGTAATCTTTTTATAAGA
>P_6853
ATCCAAACTACGACCCATCCCGTCAATTTTTGAACTTAACT
>P_6854
TGATCGCTCAAATGGCAGACCCTGCTCGAATAATTCTTGTC
>P_6855
AGCTACTTTCAACAAAAATGCAATCTCAATATGGACCAATG
>P_6856
CTGTTTAAGGCATAGAAATACAGTGGGGTTGGCTTGTCACT
>P_6857
GTCACAACCTTTAATCATCTCATTAAAGGCTTTACAATCTA
>P_6858
CCTGATTTCCAACAGTGGACCAGTAGTGTTGAAAAAACAAA
>P_6859
GAACAAAGACTGATCGGCCGCAAGTCCACCATTTCTGTTGG
>P_6860
TTAAGTAAAAAGATATGATTCGGTGTTCATACCAATCGTCC
>P_6861
GAAGAACATGTGGCTTCTGTCCGTAGAAGGCTTTCACGTGA
>P_6862
CAACACCGCCCAGATTCTTGCGGGAAGGTAGAGCTATGTGG
>P_6863
GTAATGGACCTTCTCGCAGGCAGTCGCTTGGTGGAGCTGAA
>P_6864
CTCGAATAAAAAAGAGAATCCGAGAACTTTTTAAGACAAAA
>P_6865
AAGTATAAAATCTAATTCCTCTGTCCCATCAAAAACCTTCT
>P_6866
GAAAACCACAGCGACTTTCTCATCCTCGTCAATGAAGAAGG
>P_6867
AAATCGGATGAGGTTTTTTTCAGGAAAAAGATTTCTCTGTT
>P_6868
ATTGGTGTGGGATTTGCAGGCAGCTCCAGAAAAAAGGCAGG
>P_6869
GCCAGCTCACCACAAGAAGCCACCATCGTCCCTCATCGCCC
>P_6870
ATGCTATCGGTAAAAAAAATCGGTGAAGTTTTTTTTTGCTA
>P_6871
TAAAGCCCCAATTTTGATCACATGAAACTCAACTTTCTACA
>P_6872
GAGACGAGAAGCTCGAAAAGCGAAACCAGTAGAGAAGAAAA
>P_6873
TCCTTTCCGGTGAGGAAACGCTGTGGCAGTAGCTGGAATCC
>P_6874
CAAAACTAGATTATAAGACGCTGTATTAGGTTCAACAGAAA
>P_6875
TCACCTTTTACATCATTATACCCGCTGGTTGTGGCGTGCTC
>P_6876
ACACACCGTTAGACCAAGGACGGTGATCAGGAATGCTAGTA
>P_6877
ACAAGGTGTTTGATTTAACGCCGCACTTTCTTATATAGCCA
>P_6878
AAACAAATTTTCTTTTTTTCCATGAGAGATGATCGTTATCC
>P_6879
CTCGTGAGCTAAATAAAGCTCGATCACTAAACTCATTTATT
>P_6880
ACATTCTGCTGTTACAAAGTCTAGACAGGTAAAATTGATGG
>P_6881
ACATTCTTGTCAGAAATTCGCTGAAACTGCTGTTTCGTCTG
>P_6882
GTTCTTCTTGTAGCAATCTGCAGTTCCTTCTCTGTTCTCGG
>P_6883
CTTACTTTTCTCAAAAAAGGCTGGACTAGTTTCTGTCAAGT
>P_6884
GTTCTCCAATGCTAAAGTTGCGATGACATGTTGCAACTTTG
>P_6885
GAGGGCCAAACCGTATGCTACAAAGGCATAAACGGAGCATC
>P_6886
AGTCCATGAGCTCCATAACCCGAGATCATCGCGGTCCAGGA
>P_6887
TGGGAACTTGTCTTAGCAAGCGGGTTCGATGAACGGTTTAG
>P_6888
CAAAAGTGGGTATAATTTCACACGGACGAACTATGCAGCTT
>P_6889
GGTACATTTTGGGAAAATTACAGTATATCAATAACGTCAAG
>P_6890
CCTGACCCTGGTTTTGAAGGCGATAAAGTGCGTTCATCGAT
>P_6891
TCTGAATCGATAAAGTAAGACTAAAGTATGATTTTATAATG
>P_6892
GTATTGCCACCAAGCATACACTGTTGGCAGCATCCGATAAT
>P_6893
AGAGCATCTTGTGCATGAATCCTTCTTTGAGTGTCAGCAGA
>P_6894
GGTTTTGGATTGGTTAGTTCCGGTTTTGATTGAGTTTTTGA
>P_6895
AAAAGGGGAAACATTTGGATCAAGGACCAAATGGTGGATGT
>P_6896
GCATGAAAGGCGTAAAAATACGGGACTGCGCTTCTACAGGG
>P_6897
GTTTGAAGTGTGTAGAATCACGGGTCTTCTCTTTTCTATCT
>P_6898
TCTATCTTTGTCTACTTCCGCGGTTTATTTTATGATGTTAA
>P_6899
TCGTTTGCATATTCATCCGGCTATGTTTCTGACATCGGTGG
>P_6900
TCATTCGTGTCTAAATCTGTCCTCGACGAACTTAAACGTAA
>P_6901
GAACTGTATACCTCTACTATCGGTGAGGAAGTACATTTAAG
>P_6902
TGTAGGTTCTCATGAAATTCCCTCAAGCGTTGCTCTATTCG
>P_6903
TTTTGATCAAGATCCCCCTGCAGCATCAGACATTACTGCAC
>P_6904
TAAAACATGCGTTAGGAACACGGAAAAATCTAAAGGACCAT
>P_6905
CTAGATGAACGATAGTGACTCCCAAACGCAGTCCCGAAACC
>P_6906
GGGATCAAAGTACCTGGACGCTCAAACCATGACAAAGTGTC
>P_6907
AAAGCCATGGTGATATTTTGCCCTAACACACTTATCGATAC
>P_6908
CTTCGGATCAATTCCATGCTCGATTGCAGCTGCTAGAGCGT
>P_6909
TCTGCTGCATATTGTCAGCTCGAGGTGATGTGCTTAAGCGA
>P_6910
TGCTGGATCAAGTGAAAACTCGGTGTTCTCTAACTCCATCA
>P_6911
GTTGGGATCGACAAATTTTGCCTTGATTAGCTCGGAAACTT
>P_6912
GGAAGCATCTTGTTTTGCTCCGGCATCCCAATACATCATCA
>P_6913
CAGAGGACAACAATTATCGCCGTTGTTGACGATGCAGCATG
>P_6914
TTATAAATAAAATTAAAATTCGGTCATTTTTTTTTTGAAGT
>P_6915
GGAAAGTGCAATGAAAAAAGCGGGATTAGACTTAATCGGGG
>P_6916
ATGCAACTACTCAACAATATCGTTAGAATGATTATGTAGTT
>P_6917
GATCAGTATGTTCGCTTCCGCGTTAACTTTCCTACGTAAGA
>P_6918
CAAACTCTTCCAGTATAGCACGCTGACGTTCATTCACTTCA
>P_6919
ATAGGCAGTTCTGTCTCCGGCGGTTGAGGTTTATCAACAAC
>P_6920
GAGACTGAACTTGGAAGAGCCATGAGCCATAAAGTTTCTCA
>P_6921
AGAGATTTGACCGCTTTTACCTATATTTGTGGCCTAATGAA
>P_6922
TATGTAAAAGTCCATCTAGTCGGGACATCTATATATACATT
>P_6923
TTTGTCATCCAATTTTATGTCGGCAAAGGAGCTTTTGGGAG
>P_6924
CGGGTAACAGAAATAAGAAACGTGCACGAGTAAGCTTGGGA
>P_6925
CCAATTGAATATATTCGAGTCCTTTCATGGCTATTGAAGCT
>P_6926
TTCTAACGAGATAGACTACTCAGAAATATCATGTTGAGGTT
>P_6927
TGTTCTGTAAATCTTTGATGCGGGATATAGAATATTGACTG
>P_6928
TTTTTGATAAATATATTTTGCATGAACCAGATAGATATTGG
>P_6929
AAATCCGAGGTTAAAAAACACAAGAACCAAAAAATTCTCTA
>P_6930
ACCATTTTCCTCAATTTACTCATTGGCGTTGGGATAAGACA
>P_6931
GAATAAAGCTTTCGAATTTGCTAGGGCGATGCCGGAAAGGC
>P_6932
AGAGAGAGAAATAAAAAAGGCGTGAGTCTCCTAACTAGCTC
>P_6933
GAAGGAAGGAACCTTAAAAACGTTAGTGGATTTTCTATATA
>P_6934
GGTCATTCGCGGGTAAGAAGCTGTAGAATGGTTTTTTGTTT
>P_6935
AAGACGAAAGGCAATAAAGTCAGGAGCATAATCCCTGCCGC
>P_6936
ACAATATACCTGGTCAAAAGCAGGCATGATATTCTTGTTCA
>P_6937
GTTTATATCATGCCTGCAAACGGCCCTTCCATTCTTTGCAG
>P_6938
GTACGAGTTCAAGCCATCCGCGGGCTTCCATTGTTCTGCAA
>P_6939
AATTAAAGGAAGGAGTTTACCGGTTCCAATATTATCAGCTT
>P_6940
TGATTTTTTCTGAAAGATACCGCGGGTTAAAATCTAGTTCA
>P_6941
AAATCAAACAAATGAACCCGCGGAAAAAGCTATAAAGAACA
>P_6942
ATGATACAAAGGATTTTAGGCAGAAAGAAATAATTATGAAA
>P_6943
AACTTTCACGCGCTGAAATTCGCGCCCAAGATTCAAGAAGC
>P_6944
GAAAGAAGACTCCGCTGTGGCGGGGCTTATGGGAATGATGA
>P_6945
CCCAACTGGTGGACCTATCACATCGCCATTCGATTCAGTTT
>P_6946
CCATGTGCTTTTTACTTGTTCAGTGGCTAGGCAGGTATGAG
>P_6947
GGGTTCTATTGAATACTTTTCGAGAATTACTTTGGGATCAA
>P_6948
AAGCTTCATGGTTTCTGCGTCGAGCGGGCTCAGCTATTACT
>P_6949
ATCCGCTTCAACTGCTCGTCCAGTCACACCAACTGCAGCGC
>P_6950
GAAGAAGTAGTTTACAAGGGCGACACAAGGAAATCATAGCA
>P_6951
AGCTCCAGAAGCAGAACCACCAGTTGTGGATGATCTAACAC
>P_6952
AATCGTCGTCCACCCCACGGCGCCGTTGGTACTACACGAGT
>P_6953
CTTGGATTTGTTGGGAAGCTCAATCGCAGCGTTGGTCTCTG
>P_6954
TAAAGATGAGTTGGATAACACGAACTCAAAATTTTCCTTTG
>P_6955
ACGGGTAAAAAGACCCAAGTCTCGAACTTCATCAAGAATAA
>P_6956
TTTTGGTTACGTATAGGACCCGTTTTATGGTATAAGCGTGA
>P_6957
TCGAAATGTTTCAACAATTTCACGATTATAATGTACAAGAT
>P_6958
GTAATACATCCGTAAAAACTCATCAACGTTTAGAAAATTTC
>P_6959
ACCCTTTGGATGGGAATTGGCGGCCAGTTTCGAACATGGTA
>P_6960
TATAATAACATAGCGTTTTTCGGGCGCTACAAATGCTCCAT
>P_6961
GACGGCAATAACATGGGCATCGATGTCAGAGTCAAGCAATA
>P_6962
AGAGCTTAGATGTGACCTCTCTTGAGCTAAGTTTTTTTGAT
>P_6963
AAATATGACTCACTGCCACGCCCCAATAAACCATCTTTCTT
>P_6964
TTCTTTTCGTTTGTTTTCGGCTATAGAGTTTCCCTGAGAGA
>P_6965
AAGCCCGACGTATCAAGTCTCGGCTGCATCCACGGGTTTAC
>P_6966
CTTACTCTCGGCATAGCCTTCAGGAACTCTCATATAGATAT
>P_6967
AAGGCCAAAAATTATGCTCTCTCTCTATATAGCATTTTTTA
>P_6968
TACGAGGAAAGCAGGTGCAACCCGATTGATCATCTTCACGC
>P_6969
ATAAAAATATCAACAAAAACCAGTATATGTATACCACCATT
>P_6970
CTACACTTATAAATTAAACACGTGATATGTGTTCGGCGAGT
>P_6971
TTCCACCCCTTGTATTGATTCGGTTCCTGAGAGAACACCGA
>P_6972
TCTTGGAGGAGTGGATCGTCCATGCTCACAAAGGGATCTCC
>P_6973
ACAATGATTCCTTACTTGGGCGATTCTTAGGTTCTTATGTC
>P_6974
TACATGAACGGTGTGGACCGCGAGTCCCACCCAGTTTGTTA
>P_6975
ACCGTAAAATCATATTTTCCCGCCAATATGTTTGATATTGA
>P_6976
CTACATGTTGAGGTGCGATGCGGACATGACATTCACCCTCG
>P_6977
ATCCAAATGTCTTTTCCAGGCACCAACAAGGCTGGTGAGAT
>P_6978
GTTTGTGAACATTGTTATGTCATAAAAAAAAATATTATTTT
>P_6979
AGTTTCGATCCCATCGAAATCCTAAGCAACCAAACCCCAAA
>P_6980
GCGCAAAAGTTTATATTTCTCAGTGAGAGATCTACATCATG
>P_6981
AGGTATTGTTCATGACTACTCGTAATAATATAGCTTGGAAG
>P_6982
ATGAGCATTAGTCCCACCTACGGCAACAAAACATGAAAAAG
>P_6983
AATTCACACACAAAAAAAAACATGGGTATTGAAATTGTCAA
>P_6984
TAAGGAGTGCTTAGCAGCTGCATGTTCGTTAAAATCACCAA
>P_6985
AGTTGGCCATGTCTTTCTCTCGTCAGGATATTAAGTCAGCT
>P_6986
CCACATAGATAACAAAATTTCGGTGAATCATGGAATGTTTT
>P_6987
TGTTTTCTTTTTCGTTTTCGCGTTTCTGTGTTGCCGGTTTT
>P_6988
AAAGATTTTGAGTGAAATTCCGGGTAAAATCTATTTGACTA
>P_6989
CTAAACCAAGAGAAGAAAGTCGTGAGCTCCGGAAAACAACA
>P_6990
TAGAGTGTGATTATACAAATCCTGAGGAACAAGAGTTAATG
>P_6991
TTAGGAGACGCGAGCTCCTTCGGGAAATTCCTCACTTTGTG
>P_6992
GAACTTTGAGAGAATAGCATCCACACCAGCATCTTCTGGCT
>P_6993
AGGACGGGAGCTCGACCAAACTCTCGCAAAACTTAAGATTA
>P_6994
AGGAAGACCGCCACCCGCGACAGCAAGACTCTGGTAGTGAA
>P_6995
GATATCCATGGGACAATCGTCGCGGACAACACCATTGGAGT
>P_6996
TGATTTTGGAAATTTAGTCACGGTAATTCTCATTTTCTGCT
>P_6997
TTTCCAGTGTGGCTTCACAACATGCCCGGAATGGAATTCAG
>P_6998
TTTTGGAATAAATATTTGTACTGTAATTTTGTTTTCTTCAA
>P_6999
GCTGTGCTGTCTATGGAAGTCAGCGTTATGTTCGCTTCTCT
>P_7000
ATTAGTATAAAAGACTTGTGCATCGCCTACTATCCCTTTGT
>P_7001
CTTTGTCTTTATCCACCCGACCGGAGCAGTCCTTTTTAATC
>P_7002
AAATGCAGGTCTTGGATGAACGTGCGCGTGATCAGCGTCTC
>P_7003
TTTTGTTTGATTAAAAATTGCAGGAATCAAAATTGTATGGA
>P_7004
GTCGAAAGGCAGGTTCGAAGCGGTGTTTGCAATACTTGTGG
>P_7005
AATCGCTGCAACAGCTTTTACGGCAGAGTGTCTTCTCTTCT
>P_7006
CAAAACAGGTTTCTCAGGACCAGCGTCGGGTCAAGGTAAAA
>P_7007
ATCTCTGGACTCCATTGTCGCTTTGTTGCTAGGTCTATCCC
>P_7008
CTACCAGTGAACCAGACCGTCGCTATCATGCCAGTGTCGGC
>P_7009
TATAAATAGAGGGGTTTGTCCCTAGGAATCATAGTGTTTAG
>P_7010
ATGTTTATTGTCTCCATTTCCGAGCTCTAACATAATCAATC
>P_7011
CTTTTCATATTTGTTTTTTACGGTCTTGTGTATTTAGTATA
>P_7012
TCAGTAATGGAAAGACCACGCTAGGACCATCTGCGATAAGG
>P_7013
TCTCATCTCCATCTAATCTCCATCACCGTCTCCCCACCATA
>P_7014
TTACGGTATTTGAAATAGTTCGGTTTAGTTTACACTAAACA
>P_7015
CGGAAAATATGTTTGTTTGTCGGTTTAGCTTATAGAAATGT
>P_7016
GAATGAAAGCATCGAATTTGCGGTTTTGGAGGTCACATTCT
>P_7017
TTACACGCCCAGAATTTTCGCGTGCTCTACATTTTAGCCAA
>P_7018
ACAAGTGAACCGAACTTAGGCATTAAGAATGAAATCAAGCG
>P_7019
TTTAGAGGCGAATGGATTTGCGAGAGAAGCGATGGAATCTA
>P_7020
CATTCACGATTAGATTTTTGCAGCATATGACACATACAACT
>P_7021
TTTGTTTAGAATTCACCATTCACGATTAGATTTTTGCAGCA
>P_7022
ATGAAGAAAAAGGCAGCAGCCGGCCGTGGAGCCCCAACTGT
>P_7023
AGCAAGGTGATGTTGTCTGCCAGGGTCGTCTATCTTATGCA
>P_7024
AAAGTATTATAAAAACATAACTGTTATAGTTCTACATTTAA
>P_7025
AGATTGGCGGTATTCAATGACGGTCTTTAATGCTAGGAGTT
>P_7026
TTTTTGGAATGGTTTCAAAACGGTCTTTAAAAAGGATTATG
>P_7027
GTTTGTTGCGGGAAATCAGTCGGCGTTTGTAAAAGACAGAT
>P_7028
AAAATATATGAAATACAAACCCTAAACAACGTTAATGTTTT
>P_7029
TTAACACTTGGTTTTGAACCCACGCGTAATATAATTTGGTG
>P_7030
TATCTATTCGTGGTCAATGGCATGCTACATATATTATCAAG
>P_7031
CAATAATCTCTTTCTCTCATCTCGATCAAAAAATAAAAAGT
>P_7032
ATAATGCTCAATCCTTGGCTCAATACCGAATCTGTTTGTCA
>P_7033
AACCCGGGTTCGATCCCAGACGGTGTAGTTGAGCTGTGATG
>P_7034
AGCGCATCCGAAAGCCGCTGCTCGGTCTCTATCCTCTGTTA
>P_7035
ATCAGGCGAATGAGTAACTTCTTCATCGTTAGATGTTAACA
>P_7036
CCCCGCGGCCATAACAGCCGCGGAGACACCAAAACCAACGT
>P_7037
TTGACATTTGTTGGAATTTACGGTGAAGTTTTTAACGAATT
>P_7038
GAAGAAGAGGGAAGAAATTACGACCGGGTCGACCCGGTTTA
>P_7039
GTATCTCCCCATGCTTACTCCAACATCCATTTCTCTTGTAT
>P_7040
CATTGAGTACGAGAAAGGAGCAACAAAATTTGTTTACGCAT
>P_7041
TCAGTATGAATATCACGTGACGTGATAAATAATAATAACTA
>P_7042
CCATTGTCAACTTCAGTTTTCCCTCTCTATATATCTATGCT
>P_7043
TGGCATTTGCAAAAAAAATTCCCGGACTTTCTCTCTTCTGG
>P_7044
CATACGGAAAACACCAATTCCAAGACCGCTTCTCTAGTAGA
>P_7045
GATGTTGTTTCGAGTCCAAACGGCGGAGAGGTTCGTTTGTT
>P_7046
AAGCTAACCTTCTGCGAATACGGGAACTGAAATGTTTGACA
>P_7047
ACCACTCAACAATTTTTGTCCGAGAATTGCCAAAAAAACTC
>P_7048
AGTCCGAGGAATCCTCGATCCGGAATCGTCGAGAAAATTTT
>P_7049
ACTGTAAACCCTGTTTTTTTCGCGACTCCGTTTCAAGCTTA
>P_7050
GGTTAATACAAAAATAAGACCGGTTTATACAAAATAGCCAA
>P_7051
GTATATTTGTTGGAATAAAACGGTCCATACATACGTAGAGG
>P_7052
GAGATGTGTTCTTCACTATTCAATATTATACACATGTACCC
>P_7053
ACGGGAAAACACAAACCTTGCATGAAAGTCGATAGGAGCAG
>P_7054
TACTGGGGCTGTTGTTATTCCTCGATTATCAAACCCCCTTG
>P_7055
GTTGAAATCATCCGAAAACGCGTTTAAATGATTTGGATGAT
>P_7056
CTTCATGGGGAAGTCCCACGCGTTAGAGGAATTGTTATACT
>P_7057
CTCATTGTACTCAACTCACGCAATCTTGATATGGAACAGGT
>P_7058
GCTACCTTAAGTTCAACCGTCAGAAGGACTGTCACTCGACC
>P_7059
CAAGCGCAGACATGCGATGGCGATATTACCATATTACGAAA
>P_7060
TAACAACAGCACAAAAATTGCAACTTTACTAGGTAAAACCC
>P_7061
GGCCACCACCGCTGTAAAAACGCTGTCCTCTTCACAGCCAC
>P_7062
AACTAGGTTCGAGTGAATTACACAACTTGGTTTAAGAGTTA
>P_7063
CAAATTTGTGACGATTTTGTCAGTGATTGCAATATAATCGT
>P_7064
AAAAGACATAAAAAAATAACCGATAATATTTTAACGGAAAA
>P_7065
AATATTTTATAGATGAAACTCCCAAATGCTTTCTGCATCAC
>P_7066
TGTGTAGCTTCTATTGAGGGCTGGCTCTGAATATAACTCCT
>P_7067
TGGATTATTAGTAAAATGCACATTATCTTTAAAAAAATATT
>P_7068
ATTTCTTACTTAGCTAACTGCAATAACGAAATATTTTTCCA
>P_7069
TGTAATCTCCTCGAATCATTCGCAGACGTGCCTTTGACACA
>P_7070
TCTTCTCCAATTAGCTAATCCGGGTACAATAACACACCTAC
>P_7071
TTGGAACCATTTTTCTTCCTCGGGAGATATAGTCTCCGTTT
>P_7072
TTTTTTCCAACAGGTTGCTGCTATCCAAGAAGTTTACTTGC
>P_7073
CCGAAAATCCAAATCGAAAACCCCGAAAAATAACCGAACCG
>P_7074
TCCCGCTTCATAGAGTGTCACAGCATGAGATTTCAATCCTA
>P_7075
CGACAAAGGCCCAATGCCCACGGTTGAATACAGTACCAGTT
>P_7076
ACCCAGGCTATGTATTTAATCAAAAGTATTTCAAACGTAAA
>P_7077
GTAAAGGAATTAACTAATGGCCTAAATTGATTTTCACTCTG
>P_7078
TTTTTCCTACTTTTCGGGACCACGTCTAGATTTTGATTTCA
>P_7079
TTTTCTCGCCAAATTTTTTACGTTATAATATTTTCCGACAA
>P_7080
CTAACAGAAGAGAAAAGAAGCGTTAAAAGGAAACGAAGAGG
>P_7081
AATGGTAAATCACAACAAATCGGTGTTGACTGTGACGAAAC
>P_7082
AAACTTAGGCGGAACCTAGGCATTAGTAAAGTATTTACTTA
>P_7083
ATCGCATATCTCACCTCTCCCTCGATTTGCGGATCGCATAT
>P_7084
CATTTTACATAGGGGATTTTCGGTTTTGAACAATGAAGAAT
>P_7085
TGTCTCCACCCATAAAAAAGCGCGAATTCAATTCACCGACT
>P_7086
TGAAACTGAGAGTAATCAGACGTTAGAAAAAACAAAAACTA
>P_7087
CTCAAAGTCATCTATTTATGCAACATTATCCTCAACGTTCA
>P_7088
TTGTTTGCATGTAGTGAATTCTGCAACATGGTGAAGAGGAT
>P_7089
TGGTGTTGAACGATGTTGACCGGCGTTGACCAAAATATATA
>P_7090
GCAGTTATGGAAACTCTGTGCGGGACCTTTGTGTGATATTC
>P_7091
GATATCAGACTTATACGGGACGATATCCACGAATTCATACT
>P_7092
AGATTCAAGCTCCCTCAAATCTTCAACAGCATGCTTGATCG
>P_7093
AATTTTAACTCTTGATGGGGCATTTGCAGCGGGGATATATG
>P_7094
ATTAACAATTGTAGCTAACTCGTTACTGTTTCTAACTAGTC
>P_7095
AAAATTCGAATTTTTTTTGGCGGGAAATTTTTAAACCATTT
>P_7096
AATAACTTCTTCATGTTACACCGCGACAGAAAAGAAGGAAA
>P_7097
ATGACCGTCATGGCTCACAACGTGGAATTGAAGCGGTGCTT
>P_7098
AGACCAATGTTGTCTCTATTCAAAGTGGAGAAGTTAATGGT
>P_7099
TTCCTCAAACTCTTTGGATTCTGCTTCGTCCGTCTAGGGTT
>P_7100
AATATCAAGAAGGTTTATTGCAGGGTGAATTCCCGACAGAC
>P_7101
ATTTGCTATAGATTTATTTGCACGATTAACTCATCTCCTTC
>P_7102
ACAAAACCTATTTTTTTTTTCAAGGCCGCCATCTTCACACC
>P_7103
ACACATGAACTCTTGCAGGCCGCGAAACGAGTACTCCGATA
>P_7104
AAAGGATATGAAAGGGAATCCGACCGCGGCTTTCAGAAGAG
>P_7105
GTGATAGTGCCCAAATCTGACGCGTTCGGTGGCAAAAGAAA
>P_7106
CCACTTATGTCACCAAAGTGCAGTTTATCTTTTGGGTCAAA
>P_7107
TAGAGTTCAGTTCGGTTCTTCGAGTTCGGGTATTTTGTCGA
>P_7108
TTTGAAATATTTTATTCTAACAGTGTGTATAGTTTTTTAAT
>P_7109
CCATCCAAACTTCCAATGACCGAGAGAAATTATATCCCAGA
>P_7110
AATCTATGCTTGAGTATATTCTTGAGAGCCAAACAAAGCTC
>P_7111
AAAGCCAGAGGTTCATCATCCTTAATTGACATCTCTTGAAT
>P_7112
TTAATTTGATATTTAGGAAACATTGACGAGTGTACCAATAA
>P_7113
TCTGGCCCTATCAACTTACTCATAACCGGCTTCAACCACTC
>P_7114
AGTTTTAGCTGCCTCAGGATCAATCTCAACTAAAAGACTAT
>P_7115
GGAAGAGTCATCAACTTTGTCAGTGGTGGTTCAACAAGTGA
>P_7116
AAGTCGAATACTGTACCAGGCAATTTTATACAGTTTTCTCC
>P_7117
ATGAAATCTGAATGTCCACGCCTAGATTTCGTGTTGTGTGA
>P_7118
ATCATAAAATGCCACATATCCGGTTCTTTGATTTTAGTTTG
>P_7119
GAATGCTTAGTCGGAATCTACCCGATTTTAAGCGGTATATA
>P_7120
TAGAATCTACTATCTAGGTTCTCTTATGTATATATTTTTGT
>P_7121
GGGAAACCACATCCAATAGTCGCGGCCCATAACAAACCCAA
>P_7122
ATGCTTATTCTTCAAGTTCTCGATTATGTGTTTTACACAAA
>P_7123
CAACCTTCTTATTGTGAGCACGACAACAAAAATAGTACCAA
>P_7124
TGTTCTAGATTGATGTAGTCCGGGGTGGATCAGGAACCTAC
>P_7125
TTCGCAGATTATACCAGGTTCGAGTTCATTCTTCCGCACCC
>P_7126
CAGTATACAGATGCCATTGACGATCTCGAGAAGGCGTATAT
>P_7127
GCTGGGGTCAAAGACAATACCGGTAAATGGCTTGGAGGTAT
>P_7128
TTCCGTATAAACAAATTACGCAATAATTCATTCAACATGTC
>P_7129
AAAGTAAACAATGATTAGGCCACGACAAATAAACTGAACCG
>P_7130
TATTACACCTAGACCAGATTCGAGAGAGATGGTTACCTTCT
>P_7131
GTTTCAGCCAACAATTCAAGCGTGTATTTTCTTTGGCAGAT
>P_7132
GGGATTTGCTACTACGATCGCTGGAACTTGCAACTCCCTCG
>P_7133
AGCTTCAACAGCAACAGTTCCTGTGGCATTTGGCATCCCAG
>P_7134
GTAAATAACTTAGGCGTGTTCGATGTCAATGCAAACAAGAA
>P_7135
TGGAACATTTGCCAATTCATCTGCCACATGAAGCTGCTCTT
>P_7136
ACCGGCGGTCTCTCCATTGTCGATAGGTTCTATGTTTTCTC
>P_7137
ATTCCTGAAGGGAAATCCAGCTCCAACAGAGTTCTACAAGG
>P_7138
CGATGGCGTCGGTCCTGAGACGCGGTCCTTGGTCCTTCAAT
>P_7139
TGGAATGATTACTCATGAAGCGACCGAATGTCCCCTCGGAG
>P_7140
CTTGAGGAAGAAGAGTGAGTCATCCGCAAATAGTATATGTG
>P_7141
GTGTTACTCAGATGATTGGTCGGGAAGCCTGCCGCACGCCA
>P_7142
CGAAGCCCTTGCGATTAAATCGGCGTTGACTGCAGCGTTGC
>P_7143
GGATGCAGAACTTGCAAAAGCGGTTGGTTGCAAATGTACTA
>P_7144
TCAACATTCTCATCCTCACCCGGGAAAATGGAGAAAAAGGG
>P_7145
TGTTGATGTTGATGGCCACGCAGTCGAATCGCTTCCAACAG
>P_7146
GGGGAGGAAGATTTGCAGGTCTTGATCCGCCGGCGCCGGCT
>P_7147
TATCTAGCAAGTTCTAGATTCGGCTTCATTATTTTATATAT
>P_7148
TTGACATGGCTCGCGACTTTCGCCAACATTCTTCTCCCCTG
>P_7149
TTGAGAACTTCTATTAGAGGCATCACCGCTTCCATCTCATC
>P_7150
GTGAAAGTTCCAGGATCTTCCAGTTTTTCTTGAACACTTCT
>P_7151
ATGTTCCAAACAAGCCGCTACGTGTTCGTCGAGCTTTACTT
>P_7152
GATTTTGGGAGATGATGGCTCGGTTTGGTGTTGGGTTATCA
>P_7153
GCGAACAACTTCTGCTCCCGCAGCTTCTCCATCACTCTCCT
>P_7154
AGCTCCATCTAAAGAGAGCTCGACTCTTTACATAATTAGTT
>P_7155
GAAAAAACTCCACAATTAAGCGTGCTTGGGCTATAATAGTT
>P_7156
AGTCTCCGTTGAATCAAACGCGTCGTTTTGAATTCACTAAA
>P_7157
TTATGATGGCTGATATAACCCGATTTTCACTTCTTTTAGCT
>P_7158
CTAAGTTCCGTAATAAGTCTCACGAGCATAGCTTGATTCCG
>P_7159
TTTTCGATTAAGCCAAAGCTCCTCAGGAACATTGTGGTCAA
>P_7160
GGATCAAGGCAAGTTGAAACCGAGAGCTATTAAAGGAATTT
>P_7161
AATTTTCATCGGGTATCCATCGGGTACAAAAGGATACAAGG
>P_7162
TGGTATACCTGGGGTAGAACCAGTAAGATTCAAAGCCCGCC
>P_7163
TGAATAATTGTGGAAGACGACTACAGAGACCTTATATATAG
>P_7164
TAGAGTTGTGCAGGTAGATGCGGAAACAACGAAGGATCGCA
>P_7165
GCTGAGTTATTTCCTCGACACGGCTGAGTTAACAATTTCTG
>P_7166
TTCAAAAATTTTACAGAGCTCAGTATCTTGGTGCAGCTTTT
>P_7167
CCACTATACATCTCAGACCCCACGATCTCAATATCTATTTT
>P_7168
TTGCCCTTGCCCTTGCCGTTCTGTGTCGTCTCGTCCAACTT
>P_7169
CAAACCATCGATTTTCAAACCGAGGTTAACAACTTTCACCA
>P_7170
GCCGTTTTCTCACATTATGTCGCAAACGGTGATGGCAGAAA
>P_7171
CGTGCTTCGAACCCATCACTCCCAAACATGATTTTGAAGTT
>P_7172
TAACTGACATGGTTATCTTTCGATAGGATTGTGAAACTAAC
>P_7173
AATACCATAAAATATCGAAACGGTCTGTATAGTGGGTGGAT
>P_7174
ACACTTCCTATGGATTTGATCGTTAAATACTACAACAGATT
>P_7175
TTCCAACGTAAATCCGTCACCGCATAGCGGTGAAGTTACCA
>P_7176
ATGGCCTGACAGGTGAAATGCAGGAACTGGTACACATGCAT
>P_7177
GTCTTAGCTTCAAGAACACCCTATTCCGTGTATCAAACTCA
>P_7178
GCAATTTCTAGATTAATTTTCATCAATTTTTTCTCCTTTTA
>P_7179
AGCGTTACGAGATAACAACACTCGTTCGCCATGAGTTTGAG
>P_7180
GAATAAGATCGCCACTCGAACTCGAATATGTGATCAAGCTA
>P_7181
CACCATCACTCGACCATTCGCTCTACCAAGTTACTCGACCC
>P_7182
GTTTAGTATCCCAATCACAACAGTAGCATCAGAGTCTGCTT
>P_7183
TCCCATCATCCTAGGAAAACCTCGAATCTCTCCAATCATTA
>P_7184
ACGGACCGATCGATTTAGTGCTGGACCGATTGGTCCAACCG
>P_7185
TAACCTCAGTTTTCCTCGTACTTGTTCGGCTCTTTTGTTAA
>P_7186
CAAATCTCTTGTTCCACTGCCGAGGAGATTGCTTTAATCCG
>P_7187
GCCTATTACAACAACAAATTCATGCAGGAAGAATCTCAGTG
>P_7188
TTTTTCTATTAGTTGGAACACGGAAAAATCTTTGGGGGATG
>P_7189
TAAAACCTATCCAGACGTTGCCCTGATAATCAGCTTTCCAA
>P_7190
CAACAAAAATCATCAAATCTCTACAACAGGTAGAACATGTA
>P_7191
CTAATTCAAGTTAAATTTGGCGTTAAATATCAAATTTATAG
>P_7192
TTTTCAATAAACAGTTTGGACCCAAATCATTATTTCTAATT
>P_7193
TGCCTCCTCGCCTTCCAAGGCAGTGTGAAAACTGATCTGGT
>P_7194
TCATAAGTCCTTGGCTAGTGCGCTATTTGCAAGAGAGAGGA
>P_7195
GATTTTAACTACATCATCTACTCGAATGTCTGACCGTAATG
>P_7196
CGTATTGACGCACGACGACACATGAAACTCGACTCTTGCCT
>P_7197
ACCTCTAACCGATCACATATCCCGAGCATAGCTCCTTGTCC
>P_7198
GGAAGCACTACTTTACTTTTCGGGATCTAGTTGAGGTTCTA
>P_7199
AGCCCTGGTTGTGGTTTTAGCCCTAAAACTCAATCATCCAC
>P_7200
AACCAATCCCAACCCTTGGCCGGCGTATTAACGACCACTCT
>P_7201
GAAAATCTTCGTTATCCTCACAGGGTCTAAATGGATCATTT
>P_7202
CATATACCAAAATATTTAGTCGATCTTTATCAAGCCTCATA
>P_7203
GCAGAAAACAGAAAATCAAGCAGAAACAATAAAACACTCGA
>P_7204
CGGCCTGCAAAGGATAAGTGCCTTGTCGTCCATTTACCAAT
>P_7205
GCATGATGTTAAGGAATGTGCATTGGCGTTTGAGGAGGCTG
>P_7206
AAATCCAAATTCTTTGTTGGCTCGAGTGATGAAGGCAAGAT
>P_7207
AGAAGGTTTAGGTTTAGTGTCGGGGTTAACTCCTCCAATAA
>P_7208
GAGCTACCACAGTCCACCAGCTCGAGTGTCAGCTGACCGGA
>P_7209
AACCCAAAATAAGAGGGCCACCCGCTTATAACATTTATTTT
>P_7210
ATATTGTCATCTGTCAAAATCTCTGGCGCCTTTTCGTGAGA
>P_7211
ACTGCAATATTTTTTTGAGTCAGTCACTCAATAGTCTGAAA
>P_7212
CTACACGGCTAGTCTGACATCGATATTGACGGTTCAGCAGC
>P_7213
ACCACTGGAGAGAGAAGTCGCCTAGTCGAGAAGCCACCAGC
>P_7214
ACTGCTGAGATGACGAGACTCCCTGAGATACGTCTCACTCC
>P_7215
CAAGCGGACCATTCCTGGTTCTCCATCAGTTTGGTTGAAGA
>P_7216
TTGTAACCTTTGCCTACAAGCTCGACCAGCAGACTTAATTC
>P_7217
TCTATTCCTATGCAATGAATCATGAAGCATAAAAATAGAAA
>P_7218
TTCAACAGGTTGTGTCAGCGCATCATCGACCCGGAGAAACT
>P_7219
ACAAATTCTTGCAGTTATACCTCCAGCAGTGGAACCACGTC
>P_7220
TCAGGTGGATCAGAAGGTGGCAGTAAATGCTTCTTAGAAGA
>P_7221
CCCGATACCCAAAAAAAGGACCCGATCGGGTTCGGGTACCC
>P_7222
AGAGTAGAATAAAATCGTTTCTGGCCCATTAGGAGAATTTT
>P_7223
CAACTATGTAACGTCCCGACCGTCACTAACAGTAGGTCCAT
>P_7224
CACAGAGGAGAAGTTATCATCACGGTCAAGTGTTAGGAGAG
>P_7225
GATAACGGGGTAAGTAATCACATGACCGGTGACCAAATGTA
>P_7226
AGCCTGACAAGTCTCGAAAGCATCCGCATCCCGCTTAAACA
>P_7227
TTTGCCTGAACTGCCATTTCCAGGAAGAATTGCACAGATTA
>P_7228
ATCCGAGATGAGGAAGAGCTCAAGCGAGGTGGAGAAGACCA
>P_7229
TTATGTTAAAAGAAAAAAAGCGTTTACAAAAATAAATAACT
>P_7230
GAAGGAAAAAGATGATAAGGCGAGATCTAGATCTTATGAAC
>P_7231
ATCACCGACAGGAAGTATGTCGATGTCTAAATCACTGCCTC
>P_7232
ACTTAAAGGATTCTACAAATCATGATCGTTGAATAAGCTCT
>P_7233
GGAGAATTGGTTTTGTTCTTCGCGGATTTGGTTTGGGGAAG
>P_7234
ATTCTCTAAGAATCCTAAGTCGGTGAAATTAGTTCAAAGTA
>P_7235
ATTTAGTATAGAAATTGGAACGGTTTTTGATTTGAAACATT
>P_7236
TTCACGGTTCATATCCGCTTCACGGATGATCGTGACCCTCT
>P_7237
AAATTAGGGTTTTGATTTTCCCCCAATTCTATTGAATTATG
>P_7238
TGTTGGTGCCCGTCCTTTTGCCCTGCCTGTAACAAACGCTC
>P_7239
CCGTTTATGTCAAACACATCCGCGCGTTTCAGTTTGTGTCA
>P_7240
ATTACTTTCTATTTTAAAAACTCGAACTTCAAAACTTTGCC
>P_7241
CAATAGGTCTCCATCATCTGCAGTCGAGAACAAGATCCCTG
>P_7242
CAAGTAATTTAAGGGTGAAGCAGCATCGACTTCAGTGTATC
>P_7243
AGCCTTTGCCATTTAAAGCGCTTGCGCAGCCTGCAGAAGCT
>P_7244
GAAACTGGTCCGATCTAAGTCGCGATGGGTGTTGAAGCTGA
>P_7245
CAACCCGCTACGTAAGGATACCCCGTCTAGGTTTGCGAGGC
>P_7246
TTAGCTGGATAGGAATAGGACGCGAACCAAACAATAAACAT
>P_7247
ATTGCCAAGTCCGATATAAACGGTGGTGGTCAAGCAATGGC
>P_7248
TTAAGCCGCTGATTTAGCTGCGTGTTTGATGATCGGTGCTT
>P_7249
GTCATACTCTTCATGCATTGCAGCAGTCCACCCCGGATGTT
>P_7250
GATATAACTGCAAGCACCGACGAGGATAAGGTCCAACTGTT
>P_7251
ACCAAATGCACAGTGGGACACGCCACCAAATGTTCCACAGT
>P_7252
AATTTCAATAGATGCCCCTGCGGCAAATCAGACACACGAAC
>P_7253
TGGGATTGTTGCTCATGTATCAAGCTTAGCCTGCCCTAAAG
>P_7254
TGCAATGTAAAATAAAATCGCCCCAAAAAGTCACATTTATC
>P_7255
TACATTGCAGATGAAAAAGTCAGTGTTTTGAGATTTAAATA
>P_7256
TGTAATTATGCAGATTTTTTCTTGATTGACAAACTTCTTGC
>P_7257
CCGGAGGAGATGCCAGGTTCCGGTGGAGGTACATATGATAC
>P_7258
AGCTGCTCTTGCCATAGCTCCAGCAGTTCCCGTAGCTCCAG
>P_7259
CGAAGCTCCGCTATTAGTGACGGTGGTGTCTCCTACAATAC
>P_7260
GCTTTTGTTTTTAAAATTGTCAAAAAAAAATATGAATATGG
>P_7261
TCGATGATAACATTTGGATCCTGTGATTATGGTTCTACAAA
>P_7262
AGAAGCCCGTGTTACGATCGCCCTCCTTCAACCACTGATTA
>P_7263
GTCTGTCTAACAATATTGGCCACGGACGGTCCACGTGAGCG
>P_7264
TAAAGCATCTAGAGCTCCAGCTTCAGCGATAAGTAATTTAC
>P_7265
GCTTGACGAGTCTTGATTCTCACGGATGATCAATGCGTCGA
>P_7266
TAATAAATAATTTTATATGCCATTTTTAATAAAACATAATC
>P_7267
AAAACTAAATTTTGTAAATGCGCTAAAAACTTGCAGTAACA
>P_7268
CCGAAGGCATTCTCAGATCGCGGGCAAAATCCTTTTCTTAT
>P_7269
TTTCCTTGGCATAGAAGCTACAAGAACGAACACTGGCCTTC
>P_7270
AAAATTCCTACAAAATTAGTCGTCAGAATTTCGTACGAAAA
>P_7271
AAAGCCAACATGGCTACTGTCGTGGCTAACTTGACAAAGAA
>P_7272
ATTCTTTGTCAAGTTAGCCACGACAGTAGCCATCACAAACA
>P_7273
ATCTTCTAATTCACTTCTCTCTAGGTCATCATGCTCCTTAA
>P_7274
TGTTGGACTTTTGTACCTCTCTGCATCGACGTATTCGCTCA
>P_7275
CCCACCATCGAAAATGACGGCCCTGATACGCAACAAGGACA
>P_7276
TGATGTTGTCAAATACGGCGCGGAGACTCCATTAATGAACA
>P_7277
ACATATATTGTAAACGTTTTCACGATCATATACATTTGTTT
>P_7278
TAAGAGTTTTGGAAGAAAGGCCCCAAAACTGCTCCACACTT
>P_7279
AGAAACTCTTGCTTGGCTTCCGCTATCGAACCCCTCCAAAA
>P_7280
AAGAACATTCACCAGTTTGTCGTGTTTGTCATTTGTCAAAA
>P_7281
AACAACAAGGGGACAAAAGGCAGTATCCTTAAACATCTAAC
>P_7282
CTTGTTCTCGAATCATCTCTCTGTGCCGCATCTATGAACTC
>P_7283
AAATTTCACTGGCCATCTTGCGAACGTTGTCAAAGTGCTCC
>P_7284
AATTTGCTGATCTACCACAGCGTTACTAGACGTAGAACCGC
>P_7285
AATTTAGAAAATTTTACCATCCTGGCGAAATCATGTTATAT
>P_7286
TTGATTGGTACAATTTCCCTCGGCCATGGTAATCTGTTTGG
>P_7287
ACTTTTATATTATTGTAACTCAGCCGATATATTATCTGGAG
>P_7288
TCTTCGTCAAGCGAATCGCTCGATTCTTATAGAAGAAGAGA
>P_7289
ACTTGTTCAAACTTCTTCCGCGAAAAATCATTAGAAGAGGA
>P_7290
AGGCCTAATGGGTTTAAAAGCGGTCCTCCGGGATATCCAGG
>P_7291
GGTCTAGCCCGGTCACCTTGCCCGACTTGGTATCGCAAGTG
>P_7292
TATAAATACTAATTAAAATTCTTTGTTATTCGTTTAGTCAT
>P_7293
ACAAATTCGTAAATATTTTGCACTATAGTTAACCATTTTGG
>P_7294
AAAAATTCATAAATAGCATACTACAAATCCAAAAAACAGAA
>P_7295
AGAAAGATCTGAGCATCTTGCGCCAACAAATAAAGAAATAA
>P_7296
CTGCATTTAGCCACAATATACAATACTTGATCAATAATGTT
>P_7297
TTTAATATACGCACGACAAGCTGGATCAGTAACCAAACTCA
>P_7298
CTAAAAATGATGGTTAGATCCAGTAGAAACTTACCGCAACC
>P_7299
GATTTTTTTCAGGTATTTAGCGGTTCTAAAATTCTATACCG
>P_7300
CTTTCAGTGTTGGATAGAAGCGGTGATTTGGTCTAGAATGT
>P_7301
ACCTCTCCAGAAGGGATTCGCGTGTTCTGTTTCACAAGAGA
>P_7302
CAAGATGATTCTGCACAAGACGCTAACTCACCTGTTATAAC
>P_7303
ACACATGGATCAATCTAAGCCTGTGTCAACTCCAATTGGAG
>P_7304
TCGATATCGATTCCTGGAATCGATCTCGGTTATATCATCTC
>P_7305
TATATTGCCACTAGAAAAACCGGCTGCTTCCGTGCCGCCTC
>P_7306
GAACCGATCCGAACTCGAATCGAAACCGAACCAAATTTTTA
>P_7307
TTCCGGATATTAAGACAAATCAGGGTTAAGTAAATAGAAAA
>P_7308
ACACTTTCTGATCACGAAGCCGATGATGATAACAAGCCTAT
>P_7309
TTTGTCCTACGTTGTTTCCGCATCAATCTGCACAACTCTAC
>P_7310
GTTGGATATGGAAAGTAACTCGGTTTATATCACAAGGAATG
>P_7311
TATCTGGTCCAGTCTGCGTTCGCGAAACTTTTAGACCTGTA
>P_7312
TTTTGAAACACACAAAATGGCTAATTCATAAGATTGTTAAT
>P_7313
GATTATATTGAAAAAAAAAACAAGAAAAAAACAACATGTGA
>P_7314
AACGAGTTATATTTAATTTACCGTATGTAGCTCAGAGACAT
>P_7315
GGGACTTGCGAAAATGGTCTCCATGGCGGCGAGATCTTACA
>P_7316
AGGTCAACCCGGCTTTGTCCCCCGACAGAGCTGAATATATC
>P_7317
TTGTTCCACACATTTGTGTCCCCGGCTGACGGTCAAAACTT
>P_7318
CACGCAGCAGAAGATGCCACCTGTCTCTGTTGACAGCGAAA
>P_7319
GTTAGTGGCCGCCAAAAGAGCAGCACCGAGCCCAGACACGT
>P_7320
TCCGTGACTCCAACAACTCACTATTCCGCTTTGCCAAGGCT
>P_7321
ATAGTATTATAATAACCGACCGGCCGATATAATATTCTAGA
>P_7322
AATCCTCACATAAATCAGCCCAGTTGTATTTTGTACTACCA
>P_7323
GTATTAAGTTTCGTTTGGGCCGAGACTATGGTTAATGGGCC
>P_7324
CTAAAAGCTCCTCATTTGTTCACTAATCACACACTGAAAGG
>P_7325
GTCGTATTGATAGCACAAAACGTCGTCGTATCACCTTAACG
>P_7326
GTCGTGAATGTGAGCACCGCCGTCAATGAGTCGCCAAACAT
>P_7327
AGAGAATTACTAGATTTTGGCATGTGGGTATTCGGGTCGGG
>P_7328
AATCACTCTACTGAAATCTTCTTAATCGAAAAAATCTGCAA
>P_7329
TTCTATGGTTCCGTAAACCGCTCCAATAAACAAAAGTACAC
>P_7330
CGGGGATCTTTGCTGGTGGGCGGCTTCCTGTAGAGAGATCT
>P_7331
CTTACCGATCTATCAAATCACGGGCTTCATGGCTCATATCT
>P_7332
AGAAGCGTGAACTACGAAAGCGATTTTGTCGTTTTTATTGC
>P_7333
CGTGGCTTGGCAAAAAAATCCAGCATTTGGCTTTCCACTAC
>P_7334
CAGAACAACCAGTGAGTTTCCCCGAGAAATAGCTTGTTGGG
>P_7335
CGATCTTCTTCTTGAGAAAGCTCTAGGAAGAAAATCCTCAC
>P_7336
AATGGGGGCCACAAAATTTTCAGTAAACTCCCTGGGAGGCT
>P_7337
TCATCTACCAATTAATGAAACAAGAGCGGAGAACAATGCAA
>P_7338
AAAATAATCAAATGAAAAAGCCTTACATATGAAAAGAAACT
>P_7339
TTATCTACATTTTTGGTCAACGCGACAAAAAGATTCATGCG
>P_7340
GACACTTCTGAAGTATGCTCCAGTGGCGATGGTCGACACAT
>P_7341
ATAGTGCTTATGAATAATAGCGGTTCTTACCGTTTAAAACT
>P_7342
TACAACATCCTATTTAAGAGCAAGCTCATCATCTCTTAAGT
>P_7343
CATACACGAAAAAACCAAAGCGGGAGTGGCTCAATGTTTTA
>P_7344
TCCTTAATATCATGTTTGGGCGAGGAAAAAAGAAGCGAACC
>P_7345
ACCATTTCCAACATACACATCCCGAACGAATATATATCAGC
>P_7346
AACAACAAGAAGAAAAAAAACTAGAATCTGTTGTTCTTGTA
>P_7347
AGATTAAGGTCGTGGCACCACCCGAGAGGAAGTACAGTGTC
>P_7348
AGTACTTGTATAAGAATCTACAGCATATATTCATGAAATTG
>P_7349
GAGTTCTCTTCAACATTTTTCGGTGTAACAAAATACGGCAA
>P_7350
TAACTTTTAACGTTATTGATCGTGATGGTGACCACAGTGAT
>P_7351
GTCTCTCTGTTTTGATGGATCATGAAGGACCGGTTAAGTGT
>P_7352
ATTTGAGACAGTTCCAGAGGCGGCTCCAGCAGAGTTGAAAG
>P_7353
GAGAACACTTAAGTAAAAGTCAAGAATAGTAAAATAGACAT
>P_7354
GAACTTTCGTAAGCCAGCCGCATCAAACACTTTTGTGAGAC
>P_7355
ATTAGTTAATTCATGCAGCACGAGAAAAGGTTAGCTGTCGT
>P_7356
ATGGTTAAGCACTTATCATTCACCAAAAACATCTGCTTCAT
>P_7357
GTTATAAAATCTTATTTTGGCTGTAAAGTGAAATGTGAACG
>P_7358
TGTCAATAGAATATATTCCTCAATATCAATATAGGCAACGG
>P_7359
GCTAGCTCCAAGTCACGGCACAGCAGCAACTCAGGAGAAAC
>P_7360
CACAAACCCATCAATCATTGCAGTCCAAGTAACCACGTCCT
>P_7361
AAAAGATCCTCTAAGTGTTTCGGTTGCAATTCTCCATCAGT
>P_7362
ATATTATCACGATCCAGATACGGTTGTTGCGGTTGTATTTG
>P_7363
TATACTAGCTATTTGGTACGCGTTGTTAACAAGACAAGTAA
>P_7364
TCACCGGAAAAGAAAAGCGGCTCGACTCTTGTTGATCACCG
>P_7365
TTCCGTTCTGCTCTTAACGTCGACAAAGTCTTCTCGCAAGT
>P_7366
GACATTTTTCTAGCCCAACGCTTGAACTTCATGTTTGCAAG
>P_7367
CCTCAAATCATCTCAAGCGGCTATCGGGTACGTTTTCAAGA
>P_7368
AAGGTGAACCTAGAATAGCTCAGTGGCATGGTTTGCATCGA
>P_7369
ATCTACAAATCCCGTGAGCTCGGCAAAAATTAACAGAGACA
>P_7370
AATTAACCAATCTTCAAGGTCAACAAGATTGATCCGACAAT
>P_7371
CCGATTTTCCGGTTCACGGGCGTTACAATTAGATTCCAAGT
>P_7372
ATCATTCCGTGACCAAAAACCGTGACCAAAAAGCTTTTCTT
>P_7373
AGTTTACAGTTAGAGATTCACGGAAATGCGACTCATGCCAC
>P_7374
TTAACTGAATTTCAAAATTCCGTGAGTGTCATATAACCCCA
>P_7375
GAGATGACAATGGAATGGTGCAGCACTGGGATGGTGACCCA
>P_7376
TCTCTAACGCAACGCTGACGCGTTTCCTCTCGCCGCCACTC
>P_7377
AAGTCTTGAACCGCAAACCGCAAGGATGATCTTCAGGCATT
>P_7378
TCTGGGACAGATTTTAAGCACTGCACCGTGGAGTTCATGTA
>P_7379
ACAGTTGCTAAATTTGAAGGCGGTGGTGCTTTCAATGTGAT
>P_7380
TTTACACAATATACATTTTTCGTTATTTAGATATTTATTTT
>P_7381
AATATCACTTTTCGAGGTGGCAAGACCGTCGCTTAGATATC
>P_7382
CTAAAGTTAAAGTTATTTGTCTCTGTTAATTAGTCATATAA
>P_7383
TGGTTTTGGTAGTGTTTGTTCTCTGGTGTGAGTAGGGTGGC
>P_7384
ATACATTTATAATTAATTTCCCCTCTCTAGCTTCTTTGTAT
>P_7385
TTGAGAATAATATATATACCCTTTAGGCATAAAAGTGGGCA
>P_7386
TAGTTTGAGATTAACCATCTCGACAAGGAATATCTGATGTC
>P_7387
AAGAAGATTAAAATATATAACGGGCAGAGAGAAAGATTCAC
>P_7388
TCTTAGAAGAGGAACAACCGCAGTTATGAAGAAATTAAATG
>P_7389
ACAGATATATATTCTGAAGACGCGGCTTAGCGATACCCATA
>P_7390
AACTACAGATTGATCTTAAACGCGAGTCTTTACCCAGAGAT
>P_7391
TAACCTCTTCCGATCAACGTCGCGCCAATCGGATTAGCATC
>P_7392
CAACCTAACAAGCAATAGTCCTCGATCATGTCTTTTAAGGT
>P_7393
AATTAACGTCTGTTAACCCGCATGTTTTATTCAACTACTCA
>P_7394
TGAGTTGTTGGAGTTGGACTCGGAAATTGTTTCGTTGTCAT
>P_7395
AGTCCATGGCTTCCTATCAGCACGAGCAGCTTCAATGGCAG
>P_7396
ATGACCATCTTCAGAAATTTCCCCAACGTCAAACCCTGATT
>P_7397
CGAAAGACTAATTTGGGACGCGGAGAAACCATGTTAAATTA
>P_7398
ATACACTGATGCCTGATTTACGCTGATGGATGGAACCACGA
>P_7399
TCAAATGAAACATAACAAATCGATTGAGTAAACGAAACCCT
>P_7400
AGGTACTGGCATTACTCAGGCAGTAAAAGCTGTGTGTTCTT
>P_7401
TTCTGTGTATTGCCTCGTGACGGTGGCTGATGATGATAGCT
>P_7402
CGAGGCAAAGAAAGGAAGCTCGGTGATTGTAGATTGCACGT
>P_7403
TCCCACGGTACACATTTATGCGTCGTTGATTAAAGCGCTTT
>P_7404
GAAACAGAGAGATCTAACTTCGGTGAGTGTACAAACCATTA
>P_7405
AAATGTCCGAGTTATTTGCGCACGGATCCCACTCACATGCT
>P_7406
AATTGAGCTTCTCTCATTCGCTGCTTCGCTATCCTGAAATC
>P_7407
CCTATGCATACCTTGTTCCTCGTGGACCAATCCAAGTGAAG
>P_7408
TGATAGGCTTACATTATTCTCATGGATATCGAAAAAGTTGC
>P_7409
AGCATGAGGAAGAAGAAAACCTTCAGTATTGAATTGTCTAT
>P_7410
GAGGCTCTGCAAAACACACACGTAAACGCCCCAAGAAAGGC
>P_7411
AGACATGACTATACGAAACTCAGTCCCCTCCACAGCCACCG
>P_7412
CTTTCTTCCTATGGGAGATACAGCATATGACAGTCAACACG
>P_7413
CTCCAGCACATGTGTAGAGCCGGGCCTGGGTGGAAGGTAAG
>P_7414
CAAAATTAGACTCAAAAATTCATAAACATGCATCAAGACAA
>P_7415
AACAGAAGAACTTTATCTTACGGGTTTGATCAACTCCAGTA
>P_7416
AAATCTCCGATTTGGAAATCCGGCGACAATGGTGAGAGATA
>P_7417
TAGCAGACCAGTTTCGCTTTCGGCTGCATCAGTAGAAAGGT
>P_7418
AGTGTAGTTATATGGGTTGACGGTTCCGGGTTGATCTCCGG
>P_7419
TTCGGGAGTTTCAGCGACGGCGGTTCATGTGATGGGGTTAG
>P_7420
CTATTTATGTAAACAATTCCCGTTCGAAGAGAACACTGACC
>P_7421
AACGAATGGTTTCACATCGGCGAAAACATCACCGACGTCGA
>P_7422
TTTAAATAATCTCTCCTATGCAGTTTCAGCTTAATCGCGTT
>P_7423
GCGAATAGAACAGATCGAGCCGCTAACTGTATATCAGCATC
>P_7424
AGAAATAAGGAAGATCTTGGCACGATTTGATTTCAGGAACT
>P_7425
TGGGATTTCATCTGCATCTTCGGGTTCATCATCGACCACAG
>P_7426
AGGGTTTAACTCTCGTTCCACGGTTGAAGCACATCGCCTGC
>P_7427
AATTCATAGCATACTTTTTTCCCTCGGAATGTGCAGAACAT
>P_7428
ACATAAATATGCTTAGAAAACGAGAACTTCATTAATATTTA
>P_7429
ATTATCAATTTTGAATTTTGCGATCGTTGATAAAGTTTTGA
>P_7430
TGCATCACAAATCATCTGGACTACAACAGATAAGCGATTTA
>P_7431
TGATTTGCAGTTTCCATTGACTCGGCCTAAGTCACCAAACC
>P_7432
ATATGGGCATCATAAATATGCGGCAGTCGTTGAAATGGATT
>P_7433
ACCTCTCTAGTCAAAAATTTCCGAAAATCTCAAAATTTTGA
>P_7434
TATCAATGACCTAGAGAGCACCCGAAAGACTTTCGCATTAT
>P_7435
CTTCAGGAGCTGGAAGAGCTCGATTTGAACGATCTCTGTGC
>P_7436
GTTCTAAATATAACAAAATGCGGTTTTAATAGTGCAAACAA
>P_7437
TTGAAATTTTGAATAAAATACCGTTGCATTGAAACTTTTGA
>P_7438
ATCAAAGTTTTTTTAGCCCTCGATAACAAATAAATTGAAGA
>P_7439
CGAAAACGCTAACAAAATCTCTCGAATCCCCGGTACATTCA
>P_7440
ATGTACTAATGCAAAAATTTCGAGACTTGAAAAAGTTTACA
>P_7441
CTGAGCCGCCTACGTTTTCGCAAGGGAAGAGAACCAACCAA
>P_7442
AAGAATTCAGGAAATTTTTGCAGCAAGATTAGGGTTTGCGA
>P_7443
TTTCCATCGTTTGCGAGCCACATTTTCGGTCGAATCATGAT
>P_7444
TCCTGAGCCTCGTCTTGGGTCTCGAGCTGATTGTAGTTTGA
>P_7445
AGATCCGGAAAATTGTTTCACATGTTCGTTTACTTACTCCT
>P_7446
TTGGTCGGGGTCTGGAGTTGCATGGCCCTTACTCCCCCCAC
>P_7447
GACTTCAGTAAAATGTTTTTCATGCATAATAATTGGTTCAT
>P_7448
CTTGGCCGTGAGTTGACTGTCGTGTTTGCAGAAGAGAACAG
>P_7449
AATCACAATTGATGCTGATGCGGGGGAAGCTACTTGTTACA
>P_7450
TGTGGTCCAAGAGCCCGAAGCAGGAACGTCTTATTTTATGG
>P_7451
TAACTGTGCTTCGTTTATGTCGGTTGCTGTAACTTTCTCGA
>P_7452
CGTTTCTCGATCTGATGAGGCGGAGCCACCGTTTCTCTCGT
>P_7453
TTTGGTACCCAGATAAGACGCTACCGTTATTTAGCTAAAAG
>P_7454
TTTCTTGAAAACCAAAATTGCATGAGATATAACGAGAGAAA
>P_7455
AATTTTCTTTACTCTCAAAACGAGGTTGAAGAAACAAATTT
>P_7456
GTTGTATGTAAAATTATAACCTATGTGAATCAATTGGAACA
>P_7457
AAAGAATTAAGATAAACAAACTATACGTAAACAACCTTTTC
>P_7458
CTTACCAGTCTTAATTATCGCCTGCTCAGGGAATTATCTAG
>P_7459
GTAGTAATCAGGATCCACCGCCTCAATGTCATGATAGGTCA
>P_7460
TCTTCCTAAAACTGCTTAATCGGCCTCAGCTTCTGCAGAGT
>P_7461
TTGGGCTGCAATTTCGAAATCGAAAACAAACATCATGAACA
>P_7462
AAGCCAAACATACGACATACCAGCGTTGAATATGTGGATCC
>P_7463
CATACTTTTCCGGGTTGTTTCTGTGATCTTGCTATTCTTAT
>P_7464
AAGATGTATGCTTCCAAGTTCGGTGTTGTTGAATCTAAGAT
>P_7465
CGAAAAAGCGGGAGTTTTTACGTTACTTCCACCTGTATGCT
>P_7466
ACATTTCTCAAGAAGCGATTCGATAACTCCAATCTTAGATG
>P_7467
AAAAATAATATATTTAAATACATTATTTAGATGAAATATCA
>P_7468
GGTCCACGGCCAGAGAACGGCCTTGGCAAGCTTCGTAAACA
>P_7469
TTTCTTATGTCAATTTAGCTCATCATTCATATCCAAGTAGA
>P_7470
CTCCGTTTTCCACTGTCAAACGGGGATATACGCACCAGCCT
>P_7471
CAGAAATGGTACTCAGCCTTCTGGACCGGTAAGTAATGGTG
>P_7472
AATGTCGGGTGGGGTCATGTCAGTAACCGGGTTAAATCGAT
>P_7473
CACAGGAAATTTCAAACGAGCGATCGACTAAACTAAGAGGG
>P_7474
CATGTCAACACTTTTTTTTACGGGAAATTTATATTTGGCCA
>P_7475
TATGTAGTCTCAAAGAAATTCGATGGAAAATATCGTTCTTT
>P_7476
TATGGCATCTAAATCTTTCTCATTGTCGAACTTAGCCGAGT
>P_7477
GATAAATTTTTATCTAATATCGTCAGAATATGTTTTCTAGT
>P_7478
AAGCAGACGATTGTGATTCACTAGAGAGTTTAAATGGCCAT
>P_7479
GATTCCCTTGTAAATTTGATCGGGAATTGAAAGCCGTCGAC
>P_7480
CTGACGCTTAATGACGAAATCGATGGAGGATTTGTAACTCG
>P_7481
ACTAATAACTGACAAAATTTCGTTAGTATTATTGAATATTG
>P_7482
TGACTACAAAATAAAAAAAGCACGAGGGAGTAGTCTCTGCA
>P_7483
TAAAATATTCGTTAGATTCGCTTGGATCTATTATTCGGTTA
>P_7484
CGAACAGCAAAAGAAATTTTCATGCACAACCTTTAATAGCA
>P_7485
TAATTTCCATGAATCTCCTGCGTTAAATCTCAAACTCATAT
>P_7486
ACCAGACAACGCCTTGAGTTCACGAAGGAGGAATTCTCCAA
>P_7487
CTTAACAGTTTTTGTAGATGCGGCGTTATTGGTGGTATGGC
>P_7488
TGTGCTGAGGAGTTTAAACTCAGAAAGAAGCAGAACGATGT
>P_7489
TGAAATTATGCCTTTTTTTGCGCAAACATATTCTCATACTT
>P_7490
CAAGATTATATGGGCTAGTTCGGTCCAATCTGAAGCCTGCA
>P_7491
AGAAAACACAACTGAATTTTCACTAAACCGACATGTTTAAC
>P_7492
CTATTCGTGACAAGAAATCACCTTCGGGTAAGTAAACCATC
>P_7493
ACGGACAAGCGCTTCAACCACAGCACCGGTGCCATCAATAG
>P_7494
GTATTTAAACAATGTCTACGCGGTAGTCCCCAAAAAACTAT
>P_7495
GATAGGTCTTGGACGATCTCCATTCTCATCACTGCAAAATA
>P_7496
TGTTTTTTTAAAACTTCTGACTGTATATAGAGAAAGTCAAC
>P_7497
TGTTAGGAAAGATGGTTTATCCCAATCATTTACCTATTGCA
>P_7498
TGTTTAGTCCAACTTAGTTTCGAGAAACTGTTGGTGAAGAC
>P_7499
TGAAACATTATCGGATCCAGCGCTACCTGATCGAGGAACCA
>P_7500
AGAAGACTTTGACTGCGACTCTGCCTCTGTTCTTCCGTCGG
>P_7501
TCAAGCTAGTAAGAAAGAGGCGGAAATTGCAACGATTTCTT
>P_7502
ACTTAATGGCTTGTCTCTTTCGATCTCGGTTACAAAATGCA
>P_7503
GTATGAAATTTTTTGTAAACCTAACGAGATGAAAGAATTAG
>P_7504
ACCACAAAAAATGTTTCCTACGAGAAAATATCTGAGCAGCA
>P_7505
GTTAAAATGAGAGATAGAAACGGTGAGCTTCTTCTTCCTCT
>P_7506
TTAATCCAAGATGTTTCACTCGATAAATTAACTAATACCTT
>P_7507
GACAAGTCACATAACAATCGCGAGTCTACTGACAATGACCT
>P_7508
ACTTTCCCCTGCCTGAAGTACGAGGTTTATGACTTTTGGCT
>P_7509
GTCCACATTGTAAACCCGTGCTGTTTCTACTTCACCAACAC
>P_7510
GATACCGACTGTAAAACAGCCACGTTAAACACTCAATAGTA
>P_7511
TAGAAAGTAAAAATGTTTCGCCTTAAGAACTCACACTCGCG
>P_7512
TGTCTATAAACACTTAGCTCCAATAATGTTAACTTTTCTGA
>P_7513
AAATATACTATATAGCTATACTTTCCCATTCATTGTTTTCT
>P_7514
CCCAAGTGCGGACCCGAAAGCGATAGATATGTGTGTAGATA
>P_7515
AAAATGTTTCCTTTTCAAAGCTACAACTCGAAAATATAGAA
>P_7516
AAAGAATGTTCCTAATTATACATGTTTATGGAATTATTTTG
>P_7517
ATTTCACTTGCAGCCAGTTGCAGCAACAATCAACACCCTTG
>P_7518
CTGCTTGTTCTCTTCATATGCATGAATTGTAAATTATTTGT
>P_7519
TAAATGTAATGAGAAAAAATCAGCACTTTACACACTCTGCA
>P_7520
CTTGAGATGGGTTGTAGGTGCGTTGTTGACGGTGTTCAGCT
>P_7521
AAAAGGTTGTGATATAGAGACACGGTCATCAAAAATTATCA
>P_7522
AATTAATTACGGTAAAAAAACTGTATAGTATTCTATAAAAT
>P_7523
ATAAACCATTTTTGAGGATTCAGTTTATTCCTAGTTCGAGG
>P_7524
TATGGAAAGAGGATACATTCCACGACCTAGAAGGACGAGAT
>P_7525
GAAACTTTCATTTTGTCCGCCGGTTTTAGTTTATTTTGTTT
>P_7526
ATTTGATGCGGATAAATCCGCCCCAAGAAATAGAGTTGCCT
>P_7527
TGACTGTTAAAGTCAAAGTGCCCTTTCAGCATAAATCGAAC
>P_7528
TTGGTCAAACAATATTTCTGCATTAATTAGTTTTTTCATAT
>P_7529
TTCGAAAAGGATTAGTGTCACGGAAGCGCTTCAACATCCTT
>P_7530
ATTCTTATCAACCATGCTCTCGGCCTTGAGAACCAACGCAT
>P_7531
TTTCCGAAGGATAGTTTTTCCGGGAGAAAACACTACAGGTA
>P_7532
AGACATTATATTTCCGTTCGCGGTTAATATAGACTAGTCCA
>P_7533
TTATTAAATACAACGCGAGTCGGTCGAACCGAATAATCAAT
>P_7534
GGTTTGGAGCCACAAACACACCCGGATTTGGTGCCACAAAC
>P_7535
AACGGGACACATGAAAATCACGGAGGCGACAAAAACGGTTC
>P_7536
TTTAATACACATTAAAATCTCAAGGATTACAAGATAACACG
>P_7537
TTTGTATGGCGAGAGAGACTCCCCGACGCTGCTAAACCCAG
>P_7538
GTTTTGACCCAATGGACCCGCGTAAATCACTTGTCCTCCTC
>P_7539
ATATTTTTATTATAAATTTGCATTAACTAGAATAATTTGGC
>P_7540
CCCGGAGGAAGTGGAACAGACGGTGCGGATGTAGACAATTG
>P_7541
AACCTACCAATTTACTAGTTCTTTATACAGTGTTCTAAGTT
>P_7542
GCAGTCACGGCGGTTGATAGCGGATGGCGTGCTCTCGAATT
>P_7543
AGATGAAGAGTTAACGACGTCGGTGTGTTTGTTTTATGAAG
>P_7544
CTTATTTGCAATTCACCACGCCCTATGTATAAATACTTCAT
>P_7545
TACGTACACCAACATTAGTACACCACATACGTACGCCAACA
>P_7546
TCTGTACAGTAGTATCTGTACAGTGGTGTACAGATACATCT
>P_7547
GGGTTCCATGGAGTGTTGTCCAATGATTATATTTCTGGGCT
>P_7548
CACCTATTTTTCTCCTGCTGCTACACCGCAGAAATATGGGA
>P_7549
CTAAACATGTTGCACATGTACGTGGGTTTATATATAATGTA
>P_7550
ATTGGAAGGCGGTTGGGTTCCGCTAGTATTCGCCACTTTCT
>P_7551
TTCACTCTCTGACAATATCTCACGGGTAACATGTTCATAGT
>P_7552
TGGGCCACAGCCTCTTGTTCCTCGGTTGAGTAATCTATAGG
>P_7553
TCATCTAGAGAGGAATCAAACGTTCGAAAACTGAAGTCTTT
>P_7554
AGCATGTGAGAACATAAAGTCACGGGTAAAGCCCCTAGCAT
>P_7555
CGAAAATTATAAATAACGGTCGCTACTAACTTAAAAGCACA
>P_7556
TGTGGTTGATAAAAAAAAAACTATTCATAAGATATATCTAT
>P_7557
AAAGTAGCACATGAATAAAGCGAGGGAGGCATCCTAACTAA
>P_7558
TAGAGCTCGGAGAGGACAGACCTTAAGATCTGTCTTGGTGA
>P_7559
TCCACGTTCTCCGGGTGACGCCAAAGCATAGCCAAAACCAG
>P_7560
ATACAAATAGTCTTTAGACTCTATTTTTTACTTCATTTTAT
>P_7561
TACAGTACATATGAGTTACTCGAGGAGAATATAATCAAGGT
>P_7562
ACCCGTTTGACCAAAAATCGCATTATCAGCTGCAATTGTTA
>P_7563
GTAGATTTTTTTTCCATATTCGGCGACCAATCATATAATTA
>P_7564
ATTGAAGATGGTGAAAGATGCAAGGGCTGAAGCAGCTCTTT
>P_7565
TCCCTGAATCACTGACGTCTCTACACCGATTGAAAACGGTT
>P_7566
GCATCTTCGTTTTCTCCTTCCTTAGTCGATGGAATCTGGAT
>P_7567
CATTTGTATCAATCTCCCCCCCCCCCCAAATAAAAATGAGA
>P_7568
TCTCTTTTTTCCCAGGAAATCGAGCTCGAAGCTCATGCGGT
>P_7569
TCAACAGTCATAAAGTTTGTCAGCCTCTCAAGTAATACATG
>P_7570
GCAACTTTCTGAAGTATAACCTCCACAAGGACAGAATACTA
>P_7571
ATCCGGCACAATATCAAGAGCAGCAAGAAGAGAATGAAGCA
>P_7572
TCAGAGATTATCTCCCAAAACGCGACATGGCAATTCTGGTA
>P_7573
TATATCGGAGAAGAAAGAAGCGATACAAAGAACAAACAGTT
>P_7574
GTCAAATCATGTGCTTTGGGCAGTGATTGTAAGATCTCTAG
>P_7575
TACCAATTGAGCTAACGACACTTGGTTAAAATCATAATTAA
>P_7576
CTGCAGAGAGATATAACAGACTGTATGAATGAAGTTTCAGC
>P_7577
AGCAAGTGAAGTAAATGCAGCGATTCTTACAAGCCAGAGCC
>P_7578
GTCGAACTTTCAACTTTCTACACTCGTAGTCTCCCACAGAA
>P_7579
AGATTTTTCCGAAGATTTTCCGAGATTTGTTGATGTGAGTC
>P_7580
TCAAAGCTTTGCCATAGAGTCCTTCCCGAAACTTTGTCTAT
>P_7581
AACTGTAGAAGCTTTCGACGCAAGTTTTCTTCTTCATCTTC
>P_7582
ATCTTAACTAATTTTTCGAGCTATTTTTTTACTTCCTTCAG
>P_7583
GATATTCACAATGAAAAACGCAAAACTATATCAAAGCCAAT
>P_7584
CTCTCTCCGTGCTCATACGTCTCGACTAAAACAGCGGGATG
>P_7585
TTCTCCAAATGTTATTATGGCGTTGTTGGGATTTGCTTGCG
>P_7586
TTTAACCGAAGCGGTTATGTCGACGATGGACCGGAAAACCT
>P_7587
AATAAAAAGAAGAACAGGAACAATAGTATTAAATATATAAT
>P_7588
TCTTCTGATTCTCTCACTTACCCAATCAGTTATTCCCCTGA
>P_7589
ACTCAGGGAGAGTAAAGTATCATGCTCGTGCGCTCGAGTCA
>P_7590
TATGGTCCAGCACTATAACGCATTGATGGAAAAAAATATAT
>P_7591
GAAAAAATGAGTATGAAACGCCATAGCAAGTAAAGACCAAG
>P_7592
ACTTTTTCTTCAATCGTTTTCTCGCTCATTTGGTAAAGCAT
>P_7593
CATTCCCAATATTTTAGGAACTGTAGAAACAATCTGAGTGA
>P_7594
TACTTTTTTTATTGTTAGGGCCTCACCTAAAAGCCTCCGGT
>P_7595
AACAATACCCATATTTAACTCGATAATATCATATGTCCACA
>P_7596
AAAGAACCTTCTTTTAGCACCGTGGATATCGATATATTACC
>P_7597
AGAGAAGACATTCGGACTGTCCCCACTTGCTTTTCTGTAGA
>P_7598
GTAGTGTGGAGGACTTTCATCGATTAAAAACGTTAATAATT
>P_7599
TGTTTTCTTTTCAGTAACTTCTGAAACCTAAATTGTGATAT
>P_7600
TCTATTTTAGCCAATTCAATCGGTGTTCCTATATTTTAACC
>P_7601
CGGTTCAACCCGAACCACCTCGATCTCGAACCGAACCATCT
>P_7602
TTCTTCTCAATCATATCACTCAGTAGTTGAGAGGCATCACT
>P_7603
AGAAATCATCAAATATATCTCATGAGGAACAATTGCAACAA
>P_7604
TGGATCAGTTATTCGAGACACCCGATTTAACATTCGGGAAT
>P_7605
CTCCGCCACGACCGCGGTGTCTCCGTCTCCGCCTACGGTGG
>P_7606
GAAGATTAATGTTCTTCATGCGGGACATATACGCTGCTTAT
>P_7607
GATTCCAATGGATTCAGACCCGTTAGAAACGAGTTCTCAAT
>P_7608
GCAATCTCTCGATGAAATTCCCTTCTCCATCTCTGAGCCAA
>P_7609
ACCTCACGATCCTCTTCTCTCGAGGATAAACTGTTTTAAGA
>P_7610
GAAAGTAAGTTTGACATCGCCTGTGACGGCTTAAAGCAGCT
>P_7611
AGGCAAGCAGCAGCAAACAGCAATGCCGATAACACAAGCCA
>P_7612
CTCTGTATTGAACTGTGACGCCTACGCAAATTAAAACAAAA
>P_7613
AGTGCTTAGGAAATCAAGCTCGTGGTCGCCATTTTGGTCTC
>P_7614
CTCCAAAGCAAATGGGTAGCCGCGGTTTTGGCTGGTAGGGT
>P_7615
TATTCGGAGTCAATTAAAAACGATCTCGAGTGAATTCTTCA
>P_7616
AAGCGGAACCTAGATTCTTTCACGGATGATCAACAGTATAA
>P_7617
ATCCCGAGTCCGTATTGCCGCAGGATCAATAATGTTCCTTA
>P_7618
TGGGGAATTCAGATTTGAAGCGAGTACAAACAAAGTCAGTA
>P_7619
AATGTTTTTGTTTTGAATCACCCGCGAGTCAAGTCAATATC
>P_7620
TGGCGGCGGCGCGTGAAGCCCACTCGCGACTTGGGAAGGTG
>P_7621
TTTGTGTAAGCTGTTCAACGCAGTGAAGCGGTTTGGAGGTT
>P_7622
TCTTCTTCTCTCCTTGGATCCCTGATTGAAGAAACCATGTC
>P_7623
CAACCGTACACCGAAAAAACCACCAGAAGAATATTGTTCCA
>P_7624
AAATTGGCACTAAAGATCTACGGGAGATTTCTACTGAGTAG
>P_7625
CAAGGTCAACTAAATGCAAACTGCCCCGCAAAATTGAATCG
>P_7626
TCCTGGGTTACCTTTTTTTCCTTCCCCTAAACCCTAAACTG
>P_7627
GTGAAACCATCTGCAAATTTCAATGTCTCTTTCATTCTCAC
>P_7628
AGATATGTACAGGAGAAACTCTATAAATTAATAATGATTGG
>P_7629
GTCTCCAAGAAGTTGTTCCACGAAAGCGTAATGATTGTCGT
>P_7630
CATCACATTTCTTACAAAAGCATGATCCAAAAGCTGAGCAG
>P_7631
ACATGGATTTTAATTTTATTCAGGGACATCAAAGGAGCAAA
>P_7632
AACGAGGTATTGTTCAAATTCACGACCTCATCCGAGGAACT
>P_7633
GCTGTATTCTTCAAAGCACGCCTCGCCATGTTTGAGTGGTC
>P_7634
CTACATTCCCTTATCTCCCGCGTAATCATAAATGTAAATGT
>P_7635
TCCCATGTCAGATGAAAATTCCTGGTCACGGAAGACAGTAA
>P_7636
TAATGGCTAAGTACACGTGTCGTGTGGAAGGTGACAAGACA
>P_7637
AATCGCAAGAACCTGTTACACGGTCCAGCGGAAAGATGTGA
>P_7638
GGGTTTTGCGTCGTGATTTCCCCTAACCACCAAATCACAGA
>P_7639
TTTCTTCTTCTTTTCCGCAGCTGCAGCGGTTTCCGCTTCCT
>P_7640
ATCGCAGAGTTTATTGACGCCGGTGAGAAGATGACGTTAGA
>P_7641
GGCTGACATATTCTTTGCATCGCTAAGGTACCAAAGGGACA
>P_7642
TGCACAAAGACCAGTCTTACCGCGAGCAAACGAGGTACAAG
>P_7643
GAGCTTTCAGGTAATGGAGCCGGGATAGTAGCAGCCGCGAA
>P_7644
GAACCAGATTCGCCGGCAATCTAGCACGTCTATAAGTATCG
>P_7645
CAAAACTTATGTGAATAAAGCATGAAACTTAATATACGTTC
>P_7646
GACAAATACAGAGGAAAATACGACAGCAGTATCACTGTTGC
>P_7647
CAGGAACCACTGCAGTGAACCAACAACAAGATAAGTAAACT
>P_7648
AAAATTGATGGGTTATGTCGCGAGAGTTTAAATCTATGAGA
>P_7649
TTTCAGAGACAACCTTGAGACTCGAATAGTGCTGCTTCATT
>P_7650
TTATGTGATTAAATTTTGGCCATCAGCGGTGCTCTAATATT
>P_7651
GAAATAACTTCAACAGATGTCGATTCTGGCAAAGAACTAGG
>P_7652
TGTCTCCGCTGCCTAGTCGTCCCCGTCCGTCTCCGCCGCGC
>P_7653
CATGTAAGTAAGAATTAGTTCAATAACGTCCGAGGATGAAT
>P_7654
ATCAAAATTGGCATTATTTCCTTCAACGTCTTTGGTGTATT
>P_7655
TTATCCATGGACTTTAAAAGCCCGAATGAACAAACCAAACT
>P_7656
CAAAAACGTTTCACTGATGGCATGCATGAAGATTCCATGTT
>P_7657
TCTTCTTCCTCCTCCTTACGCACCAACGAGAAATCCGTTTC
>P_7658
CTTCTGTAACAGTAAAATTGCCTCAACAGAATGACTAATTA
>P_7659
CTTTCCCGTAAATCAAACGCCATGGATCTCATCTCAGAGGT
>P_7660
GGTGAAGTCAAACTATGGAACTATGAGGGTGTATTCAATCT
>P_7661
ATCTCCAAGGTTAGAATTTCCGGTCCATTACTCTTTCCTGT
>P_7662
TTTTCGAGTTGTCAAATTGGCGGTCAAGTCTTTTGTGACAT
>P_7663
GACTGAAAAGTGGGAAAAAGCAAGAAGGGTGTCTAAACGAG
>P_7664
TAGCCTAGGACTGAATACATCAATCGTAGCTGTTGTGAGTT
>P_7665
GTTCTTATATTTGTTCTTTCCGCTGTTCTTATCAGTTACTT
>P_7666
TCGTCTTCCTAGTAGAATCTCGGAAACAACTGAGAAATTGG
>P_7667
ACCTTATAACGATAATATTTCTAGATTTATTGTCTAATACT
>P_7668
GTGAAGAAAGGCCAATTTCGCCATAAAGTTCACACCTTTGA
>P_7669
CATTCCAGCAGAAACTGTAACAGCAGCGACAATTCACATCA
>P_7670
ATTACAAACCAGGTTGGAATCGATATTAACTTGGCAGCTAG
>P_7671
ATATGAAAATTCTCGAATCTCGGGTGAACAGCTACCTCAGC
>P_7672
GACACTGGTGATTTTGATGGCGCCAATCAAGGCAAGAAACC
>P_7673
TATTAAACAAGATTCTGGCTCTTGATTTGAATTAGTCGTTG
>P_7674
TAGTTGTTCTCTCATACTTGCAGTTTGGCTTTTCATTAGAG
>P_7675
GTAAGTTATAAATCATAAATCCTGAATACGTTCGGTTAAAT
>P_7676
ACCAAAGGAGCTGTTGGACGCGCTGTTGCGGCTTCTGGATC
>P_7677
ATCGGTACCCATCAAAAACGCATTGTCTCCCAAGGTCTTAA
>P_7678
CCTCATACTCGACAATAAAGCGGCATGTGTTTCTTCGATAA
>P_7679
AGCTTCAACTATTTCATTCGCTAGACAAGTAAATCATTAAC
>P_7680
TTACTTGATGGAAAAGAAATCGCGGTAAAGAGACTATCGAA
>P_7681
AACATAAGTAGTATTGAGGTCGAGAGAGTTCTTTACGAGCA
>P_7682
GGAATGAAGCCAATAACATGCGCGAATTTTCTCCATTGTCC
>P_7683
CAAAAAAAAATCAAGATTCTCGCTCCCAACGTTTATGCCAC
>P_7684
AGGGAAAGTGGGTTTTTTTACCCCAACAATTTTCAAATGCC
>P_7685
AATGCGGCATATTCTCACGGCAATATTTAATGAGATCTCCT
>P_7686
ATGATAATAAGTATCAAACGCGTAGTTAGCATGCGCGACGA
>P_7687
ACAAGAAAAAAGGGAAGTGTCAAGGAGTTATGCTTCTTACA
>P_7688
CAAAATATTCCCATAAGCTGCTGTAATACAAAGCTCAGGTT
>P_7689
AAAGTCGTATTCTATTATAGCTGTACAGTTGTTAAACACGA
>P_7690
AAGTTGTGACCTTTATTATACTTGAGCGAAAAACTTCTCAT
>P_7691
TAAGATCAGCATAGAGCCGGCGAAAACCCCATCGGAGGAGA
>P_7692
AAATAGTTGAAATATATACTCTAAATTGAAATAGAAAACCC
>P_7693
TTTTTTTTGGTGAATAAATGCGGACTCATATTTTTGGCAGA
>P_7694
GCTTTTCTTCTAGGGAAGAGCAGGATCGGGCTTGTGTACAA
>P_7695
AGAGTGTAGAAAGTTTCTCACTTGAAAAACTCTGAGATACT
>P_7696
AACACCTCGTCAGTTTGAGGCATGAACACATCTCGAAAGCT
>P_7697
AGCTGAAGGCTCTTATTCCACTCGAACACTATACTTATGCA
>P_7698
GACATGGCTGATAAGACTTGCGATCGCCTGATAATTACCAT
>P_7699
TTTATAGTGATTGATCCACACGGTTCCACCAATGAGTTAAT
>P_7700
AGCAAACAAAAACCAAATTCCATAACCACAAAATTATGAAG
>P_7701
GGCAAAGAGCATGCCCTTCACGGGATTATCACATGTCGACC
>P_7702
ATTGTAGAAGCTCACATCATCGACCGCAATACCAAAGTGAC
>P_7703
TGAAGATATAGAAGGGATCTCGGCCATGTCAAAGCTAACGT
>P_7704
GAGTTAGTCTGTCTTTTTCTCGTTCTCGAATGGTAGTTGTC
>P_7705
TCATGAAGGTTATGTTGACGCCCGCTACAGCGAATGGATAT
>P_7706
TTTTGCATCTCACTCTCACGCCGTAACAGTCTCTCTCTATG
>P_7707
GCTCTGAGCATATTTTTGCTCGGTTGGGGTTTTCTGGAGAC
>P_7708
TTCTTTTGGACGTCGATACACCCTACCGACTGAATGACTTA
>P_7709
CGGAACAACGATTTCTCCGGCGAGATTCCTCAATCTGGTTC
>P_7710
AAAAGCAGTAGTTTGGTTGGCATGACTCGAATTTAAGATCG
>P_7711
GAAATTATCATCGAAGATTCCACTGACACCATTCTCTTCCC
>P_7712
TTTAAGGCACAATGTAAGCCCAGCAGTTCAAAGGTTGATCC
>P_7713
TGTATCCCTTCCGCATCTATCAGGGATATTGTGTTCCAATC
>P_7714
GTTAGAGGTTAATTTAGTCGCCGGGTTGATTTCAGCTGGAA
>P_7715
CCTCATCTAGCTTGTTTACACGGTATAAGCAATACGCCTAT
>P_7716
GTGCCGGCTCTAGGGGAGTGCTACAGGAGCAAAAGCACAGG
>P_7717
TTTCTTAAATTTTCATGTTTCTACTAATGTTTAAACACACG
>P_7718
ACCACGGATCTGCCAATACGCAAGAAAGAAAAATGCGTAAT
>P_7719
ATTCAACGTAATCCTTAAGACTCCAATACTAAACATGCGTA
>P_7720
TGGAAAAAAAAAAAACATTGCTTGTGTAAGGTTCGTTTGAT
>P_7721
TATAAAGATTGTTCCAGTTGCGGCAAATTATAAACGTGTTC
>P_7722
CTGCTGTAGTTCCTGTTAAGCTCGGTTGATGCAGATCTCAT
>P_7723
GTTTTCAAACGCGTTTGGCGCAGTGACAAAGGCGGTTAAAG
>P_7724
CATCAGAGACAGTGTAATCACGCGGATACGACACAACACTG
>P_7725
TTTACACTATAGACCTTTTTCACTGACAAAGAAAATGGTGT
>P_7726
ACACGATTATTTTAAAATTCCTAATCCTAAGTAAAGCTGAT
>P_7727
GATAAAACGGTAAAGAAGAACGTGTCCAGAAAGTGTTGTCC
>P_7728
CGTGCGGTGGTGTGTTTACGCGTGATCCTATAATCTCGAGG
>P_7729
TGTTATTATTATTATTTTGGCGGTGATAAGATAGACAAAAC
>P_7730
CATATGACTTCGATAAAAAGCGATTTTATTGGTGTAGTCGA
>P_7731
ACATAACCAAGCACCGCGAGCGAGCGGACAATCTAGCCAAG
>P_7732
ATCTGGTTTCAGAGGAAATGCAAGGATCTGAAACGACACTG
>P_7733
TGAGACTCTTTACGGTGGTGCGGTTTCAGATATTTCATCGC
>P_7734
TACACTGGCGAGAATCAGGACGGTCCCACACGAGACAAGAT
>P_7735
TTGATCATGAACTAAAAATTCAGCAATCCATAAGAAAATAT
>P_7736
TGCCGACATGACCCATCACACCTGGTCACTCACAGGGTCCA
>P_7737
TTCAATTAGGGCTTGGGATTCGGTGAGAAGAAGTGAACAAA
>P_7738
TTGAGGGGAAGCCCTTGAAGCCGTCATGGTTGGTTTCTCTT
>P_7739
AGCATTCATTTGTACAAAAGCGTTGACCTTTAAGCGCTCTG
>P_7740
CTTGAAATACTCTTAAAAGGCCTTCTCTTGATTGTTAGTGT
>P_7741
GAGTTTGCCCATCCTAAACTCAGCAAGGTGCCTCATCACTT
>P_7742
GTAGTAGGTCGGGGTAACCGCGGTGAAGGAGCATTATTGTC
>P_7743
GCTAGCGAGGATGAAGATTCCGGCTTCTGTTCTAATCCAAG
>P_7744
ATTGCCCGGCTTGTCTGAAACGCGCTTCTTGCTTCTAGCTG
>P_7745
ATTACAATGTTGAGATATCTCCACAGCCTTCAAAGGAAATT
>P_7746
TAACAAGTTGTTTCAAGGAGCAGTCTCAGTTTTTGACAGAG
>P_7747
GTCACAGCCACAAACTTTTGCCCTCCTAACAACGCCTTACC
>P_7748
AGAATTCATCTGATATAAAACCTAAAATGTTGCAAATACAA
>P_7749
ATTTGATTCACAGGTTACTACTTATCAATACAACTTAGTAG
>P_7750
AACGAAGAATTTAGCGCATTCTGGAACGTCTTATCGTTGTT
>P_7751
TCTATGGTTGTTATAATTTGCGTGGATTATGTATAAGCCCT
>P_7752
AATGTCTCCTTCAACACGTTCAGGAAAATTTCCCTTGGCGG
>P_7753
CCCGCTGTAGCAATCTTTGTCGCGAAACTCTTCACCGTGAG
>P_7754
GATTTGACAAACGAAATCTGCGGGTTTTAACAGATCAAATA
>P_7755
TGTAATGAACAAGGTTTTCTCGGGGGTTCTTGTCAAGGCTA
>P_7756
TGAGTTCTTCCGAGAATCATCGTTGTCCTTATCGTACAAAG
>P_7757
CGGGCGAAAACCCATATTGCCACGAGCATCACAAAGAGAGA
>P_7758
TCATGAGAAATCTTCTTCACCGCGATCGGTATACTAGACAG
>P_7759
AAGACCCATTTGTAAAAAGTCGGTGACTTCACAATTTGTAG
>P_7760
GGCGTGAATAAGGAGAAATGCGAGTGAGAGTGTTAAGTGGT
>P_7761
TCCAATTTGCTCCTTCTACACATGCATGTATATTTATTATA
>P_7762
TGGATTAGTTTCTTGGGACGCTGTGATTAAAATTACGTTAA
>P_7763
ATCACCGGGGCGAACAAGAACCCGACCCTGTGTGTACCGTA
>P_7764
TTCAAGGAAATAATTGAGACCAAGGAAAAGAAAAGATCTAT
>P_7765
GTGTGCCTTCTAAAGAAAGGCTTTGTCTAGTTTTCTTCCTA
>P_7766
TGCCAGAACAAGAATTGCGGCTAGAACTATGAATGCTGTAC
>P_7767
TTAATCTATTTAGAGATTTACGAAAGCGACAAATAAGAATT
>P_7768
TTAATTTATTATTGACTCGTCGGCATAGCGGTTAACTAAAG
>P_7769
CCGGAAACTCTCCTCCAGTTCTGTGTCGAGGTCTCCAAAGA
>P_7770
ACCATGAACATCAGCCGAGGCCTTGTCATCGATCGACGCAA
>P_7771
CATGGAAGCTAGAGAAAACGCTGCAGCTACTCTCTTTAGTC
>P_7772
ATGCGGAAGAGAGAAGAAAGCGAGAGAAACGAAAACGACGA
>P_7773
TTGCATCATGCTTGAAATTTCCATAATAAGAGACTAAAACT
>P_7774
TATTTATTTAATCTTCACTACGGATTTATGTATTACTATTT
>P_7775
TTAGAAGTCGATAACACAATCGTTATCGTAGGAAATGTTAC
>P_7776
TAAGATCAGTTGACACGCGGCGGCATTCTTCTCTGTCTTTC
>P_7777
TTTTAAAATCTTAATGAAATCGTTTCTAATTTGATTTTAAA
>P_7778
GCCACTGATTCCGGCCTACTCGGAAGCTACCGGAGATCAAG
>P_7779
GGGAACCATGCGTCTTCACTCAGCAATTACTCTCCGAAATC
>P_7780
CTGAGAACAATGAGATGAGGCGATAGAAAGTTCTAAGGTTT
>P_7781
ATTCGAACATAATATATTTTCGATTTTTTCCTAAATGTAAA
>P_7782
TACAAGTCTATTGAAGATGTCGTGGTGAATACTGGATGCAG
>P_7783
TTTATTATTTTTATTAGTCACGAGGGGAATCTTTTTTTCGT
>P_7784
CACCGGAGCCGCACTCGTCGCCGTCGCTGTTTTCCTCATCG
>P_7785
CTAAATCGGCTAAGAAAGCACGGCATGGTCCTTGTAAGGTG
>P_7786
ATAAATGAAATTAAGGAACGCACCCTCGACCATGTCCTTTG
>P_7787
GTACATGTCACCGTATAGACCTAGCCCGAGCAATGCATCAC
>P_7788
CAATTTCCTAACGCAAACCACCTGAAGTCCATGCGGGCGGG
>P_7789
CTTGTTTTATTCCAGATTTTCGGCCATTTACTTTTTTTTCT
>P_7790
CTTATTATGGGAGAAAAAAGCTGTAGAATATCTTCAAAATT
>P_7791
CGTAAGATCTCGGAATCTCGCCGGAAAACTCGTTCTGCAAG
>P_7792
AAAGATCCGGTGGTATTCTTCCTGAAAGTTGATTTCCAGAC
>P_7793
CCCATTTTTGCTGTTTAAACCGGCCTATTATAATAGTCTAC
>P_7794
ATCTTTTTAGAGAAAAACTTCCTCGGAAACCTTTCAAAGCT
>P_7795
AAAGAAACTATGTAAACAGGCAATAATAGGTTCTGTAACAT
>P_7796
TTTTAAAATCAATAAAAATTCATTAACCAATAAATCCTTCT
>P_7797
TTAATTTGAGATCAAGGATTCAGTTCCAACCAATAAGGCTA
>P_7798
AACGATTTGAGTAGGTTGCGCTTCAACAGCCACCACAGTAT
>P_7799
GAATAACAAAGGTCCATTAGCACTTCATTTGATTTGGATCA
>P_7800
GGCGACTTGACTCTAAGACGCATGCTTTCAGCGTAATTAAG
>P_7801
CGAAAGGCCTTGAGTTCCTTCACAAACAAGAGAAACCTGTC
>P_7802
CACAAAAGAAAATCGTAATTCCTCAATGCGACGCAATTTGG
>P_7803
CTGTTCACTGGAATAATCCTCACTAGCGTAATAGTGGTTGC
>P_7804
CTTCGTTTAGATTCGATGTGCGCGCATTTGCAGGGACTCCA
>P_7805
GTTTTGATATGGGGAAGCATCGGTATGTGGTATCTCTTTGT
>P_7806
CAGCTTTATCTGCAGAAATTCGGTTCATGTAAAAGAAACCA
>P_7807
ACGGTAAACCACTCCAATCGCAGAAACGTTGGAACCTGAGA
>P_7808
TTCCATATCTCGATAGGAATCTCGCCCGAAAACCGGTTTTC
>P_7809
AAGGAAGGGTACTTCGAAATCGTGATCACCACTATTCACCA
>P_7810
TACATGTTTTTAGAAAAGTTCAAGGTTGTTTTACCCATTTT
>P_7811
CTTTGTCTCACAGAGAGACGCGTGGGTTACAGTTCATACGC
>P_7812
AGTGAGGGAGATTTTGAGTACTCGCGTGATCATGATCCTGT
>P_7813
AGTCAATCACTATCCAGTGTCTCGAATCACTTCAGTTTCTA
>P_7814
ATTGGAGATGCATATTACTACGGTCGGGTAAGTCTACTTAC
>P_7815
TCTTCTATTGTTCTAAAAAGCGGTTTAGACGCTAGGTGCTC
>P_7816
GTTTTCGGACAAAACTCAAGCCCCATTTACTTTTTTTTTTT
>P_7817
ATAAACGTCTGAGGAAAAAGCAGTTGCAAATGAGCTTAATG
>P_7818
AACGGAGGCAAAGGAGGTGGCGATAGAGGCGGCAGAGAGAG
>P_7819
CACTGGAGGCAGTGATAATACGGCTTCCATCACTTGTAAAG
>P_7820
TGATTGAGATTTGTAACTCACCCGACAAGAAATTACCCGAA
>P_7821
TTATGCACCACGTTCTCCGGCATCATCAGATAATGACCCTT
>P_7822
TGACAGCAGGATTCAGATGTCCCTGACGCTGGGGATGCGAA
>P_7823
TTGGTCTCGACCCATTGCTGCCTGGATATTGTTTTTGTTTT
>P_7824
CCCATCTGAAGAAAAACACGCAGTAGAGAAAAAGAGTAATC
>P_7825
ATAGAGGAAGTATTACTTTCCAAAAAAACTAACTTGACCTA
>P_7826
AAAGTAAAGAGACAAAAATTCGATGATTACAAGTTTTTGAC
>P_7827
CACTGAGAAGCTAAATGTTACTATGGCGGAAAAGCTTTTCC
>P_7828
TTTTTAAAAAACCCAAATCACAGTCGAATTTTCCCGCGCAA
>P_7829
AGCCCCAAGCTTTTTTTTCTCGCTGTTCAGGCAAAGAACGC
>P_7830
GGTAGATCGCATAATAAACGCCGTACGATGGATGAGTATTA
>P_7831
TTTAAGTGTGTATTCTTTTGCGCGGCTTGTTGATGAGTGCA
>P_7832
GAAAAATATTAACTATTGGGCATGCTCTTTCACCATTACTG
>P_7833
CTCCGGATACATAATCGGCTCACCAACAAGTGATAACGCAC
>P_7834
AAATATGATTTGAGAAATGGCTGCAGTTATTTTCTTAACCA
>P_7835
CGTTAATGACGTACTGTACACAGTAAAAATGAGCTCATAAA
>P_7836
ATCACGCGTACTGCATCCATCTCGAGCAAAAATGTTCTCAA
>P_7837
CCGATATTCACCATTAGAAACGGTCTTACACGTGGAGTCAT
>P_7838
CTCTCTGCAGGCAAACAATGCATGAAATAGGCTTTTTGACC
>P_7839
GTGTTGCCTTCAAACTAACTCTCGGTTTCCATTTTTCCTCG
>P_7840
TGGATGTTGCTTGGATGGCCCATGAAAAGCCAAAGGCTTCA
>P_7841
AAAATCTTATAACCATTTTTCAAGGTTTATCTAGCTTCCAC
>P_7842
ACAGTTGAAAACATCACCAGCAGTAGAAGCAGAAGCCATGA
>P_7843
AGTGCATGAGATGTGAAAGTCATTAGTATCTTAAACCTCAT
>P_7844
ACAAGGCCGAATTGAAGCTCCGGTCCAAGAATTTATGGGAG
>P_7845
TACACAACTTTTAAAAAAACCTTGATAAATTCGTATGCATG
>P_7846
ATGCATGAACCAAAAAAAATCAGTAATTAGATAGATATTCA
>P_7847
TGTTTCTGAAGTGGAATTTACATTGACGGTATGCTACCCTA
>P_7848
TCAGACACCAACAGATGTCCCGGCTCCTGGTTATGGCTACA
>P_7849
TGTCCTATCTGCTAATACTCCGGAAATGTACGAGCTCCAGT
>P_7850
TTAAATGGGCCATAAGTTCGCGTGAATAATTAAAACATCTC
>P_7851
AGATGTTTTGGCTAAAATCACATGTTTTATCATTAATAAAA
>P_7852
GCGATTTCATGGTTTAGTTTCGGCCACCATGACTGGACCGC
>P_7853
CTTATTACAAGATGGAAGTTCGGTCTTTATCAAAAAAAGAA
>P_7854
AACATCTACTAAAACAGACACCCGAAAAAGAGGAAAAGTAG
>P_7855
GAGGGTTGCTCCGGATTTTTCCTGGCTAAAATTCCGATATT
>P_7856
AAAGCTTGCTTTGCAAATTTCATTTCATCCGATTCCCTGAA
>P_7857
TGTGGCACTCTCTGATGAGACATGTTCGAAAGAAGGCGAAT
>P_7858
CCGGGGTTTCAGATACAGCTCAAGGGTAACTCAAAAACCCT
>P_7859
AAAAACAGGCGGTTAAGTTACCGGCGTTTTCGCTCAGCCGT
>P_7860
CCCTTGTGTAGCATCAAGACCTACAACATCCTCTGCCTGAG
>P_7861
GGTTTTAACTGTCCCAGTTGCGTTGGCGGGAAGTAACAGCT
>P_7862
TTGAGAAGTGGATCAATCAGCATGAGTTTGTGACAAAAGAG
>P_7863
GCGAGCACGAGATCTTAGCTCAAGAACGCTCTATGTCCGCT
>P_7864
CCACTATGTGTGGATTTTTGCGAGGAAAATAAAATGATTGG
>P_7865
AAGGCATAGGAGTGGCAGAGCGAGGAGGACTAGATCTCCTA
>P_7866
GTGCTAAATGAGGAAGAGCACGTGAAGACTAATCTAGATGC
>P_7867
AATGATCACCCACCCATAACCTATTCACTGGATTATATATG
>P_7868
CACATCAACCCATTGGCCAGCGGGACCCTGCACAAGAACCA
>P_7869
CACTCACTTTCCAATTTTTCCCTTTTTAAAAAAAATCCTAA
>P_7870
ACGTTTCTCTGTCGCATTTCCTCGAATATGTGACTCGCTAA
>P_7871
CAATGCCATTATGAAAAATCCAACAGCATCCATTCCTCGCA
>P_7872
TGCATCCTCCAGATAACTTTCTGTGGCGCTACAGCCAAATA
>P_7873
TTCCTTTTCCCGGCAAATGGCACGCCTGATCTCATGATTGT
>P_7874
CCCCAATTAGATGAATTTTTCTCTGTCGATGCCGGTAAATT
>P_7875
TAAAACCCCACCAAACAAAACAGTAAAAAAGACCTTCATCT
>P_7876
ATTCTCGAGCTCATGTTTCTCGGCTTCTAACTTTTCCAACT
>P_7877
AAATTGATGCATCCCTCATTCGGTCTAATTTTTCAAAGAGA
>P_7878
GGTAATGAGAAAGAGAACAACGGAAAATTTTGGAAGAAAAG
>P_7879
ATGTTCAATGACGGATTTGCCCCTATTTATTTCCGTTCGGT
>P_7880
CTCTGACCCGGTTCGTAGGGCGGTTCAGGTATTTTACATAC
>P_7881
AAAGACGCTGCTGAATCTATCGAGGGCAAGGAAGCATTATC
>P_7882
GAAGGGGATGTGATAGATCGCTGGATTGGCCGTACTATCAT
>P_7883
GCGGTTTATTGGGCGTTTGGCGATAAGCTACTAACTCATTC
>P_7884
AACAAAAAAAATTTAAAAAACATACACAACGAAAAAAGCTT
>P_7885
TAAATTATTTATAGAAAATTCAGCACTCACTACAATTGCAT
>P_7886
GATGATGTTCACGTCAATCTCGGTAAGAAAACCTGCTTCTC
>P_7887
CTAAGTGGAGCTACAAAATGCAGCATACACAGTGACTCTTC
>P_7888
CTCAGCCCAAGCGGCAACCGCCATGTCGCCCCTTTGATCAA
>P_7889
TATACAAAATATTAATAGCACGGGTTATGATCTAGTTTATT
>P_7890
TAGAAAAGAGTAGTAGTTTCCAAGTAGGAAAATAGAAAAGT
>P_7891
GTGAAATTGGCTTTGAGACCCGGTTTTCTTGATTTGATCAA
>P_7892
GCAATGTAAGAAGGCTTTGGCGCAAAACGACGAAATTCCCG
>P_7893
TTTATGTGGCCAAGCAAAAGCATGGTTTTCGTTTTATTCTA
>P_7894
TCGGCCACCTAAGAGGGACTCGATATTTCACCGGTGGCAAC
>P_7895
CAGATGAACTTTTCTTTACTCGTCAATGGACTAAATCACAA
>P_7896
TCACGCGGCGGCGGAATCACCGGTCTCTTCGTACATGCGGT
>P_7897
CTTCCTCCATTTTTAGCTGTCGGTGTGAAAGAAGAGAGAGT
>P_7898
TATAAACGATGAGAAAAATGCATTACTTATAAAAATAGCTA
>P_7899
TGTTTATAACCTGAAAAATGCAAAAATGATTAAGATTTAAA
>P_7900
AGCAGATTTTAAAGAAGAAGCTTGACCAGAGAAGATCCTCA
>P_7901
AATTATTTTTTTATTTTTGTCGGCAACTATCATCAATTATT
>P_7902
TGGTTTAGTTGAAGAATATACCACGTCAATACACATGTATC
>P_7903
GCAGCCACTAGACCCCTTACCGCGAAAAAGGTTCCATACAT
>P_7904
AAATCACTCCCTGCTGGCTTCCCGAGCTGCTCTGTCGACTG
>P_7905
ACTTTTGAGTAAGTACTCGTCGAGCTTGGTGTCGCAGTCAA
>P_7906
TTCGAGCAATTTGACAACCTCAGTCATGGCTGGTCTAATTG
>P_7907
AATTTTATAATTATAAAAGACTAAAAATGTGAATATGAAGT
>P_7908
CCTTTCTTCCTTTTTGTTTCCCTGCTTAAGGTATTCCTGAT
>P_7909
ATTAAACAGCGTGAGAATTGCGGTTTGGCCAACACATCGAA
>P_7910
ACTAAAGACTGTTATCATTACACGATTTTTAAACTTCTTTT
>P_7911
ACAACCTGCATTGATGAAAACAGCAAGGTAATATCTTCCCA
>P_7912
ATACTATTTTCTTTCAAAACCGTAAATAATTTAATAAGAAA
>P_7913
GATTCGAATCTTCGTTGATTCGTGTTCATAAATCTACAAAT
>P_7914
CTATTACCTTAAGAGAAAAACCATATTCATTAAACACGTCT
>P_7915
TCATCCAGAAATTCAGAAGACGCCAAAATCTGATAAACTAC
>P_7916
TCTGTCAAGTACTTCAGACCCGAGGTTAGATCTTATAACGG
>P_7917
TTGTATCTTTGAATCCGGGTCGTGTCTGGACAGAAAAGTCA
>P_7918
ATGATGACCTAGTGGTTCTGCGGCTTCCATCTTCCCTCTCT
>P_7919
AAACGAAGGAACGTACAATGCAATAGGTTCGTTATGCGAGC
>P_7920
GGAAAGAAAATTAAAAAATACGATAATTGGGTTTTGGGACC
>P_7921
CATAATTAATTAATTAATTACGGGAATCAAAGATTCCACAT
>P_7922
CAAAGGAAGTGAAGAAAACCCGGTTCTATGAGTCGACTTTA
>P_7923
CCGTATGTATTCTTTCTTGACACGCTCATAGGTTTGGTGCT
>P_7924
ATCCAACAGAGGCAATTTTCCATGAAAAAAAAAAAGGTTCA
>P_7925
CGTACTTACTTTAATGATCTCACGACCGAAGCTGCACGAGG
>P_7926
ATTGTGATATATCAATTTTACTATAGCTCAGTATGTTGGTA
>P_7927
TGGGAAGACATGAGGAAGTTCGATGATAAGATCCCTAAGCG
>P_7928
AAAAGTGTGAAGACACTAGGCGGTGGTGGAAACGGTAGGAG
>P_7929
TAATCTATTTTGGGAAAACCCCACACTGTTCTAAAGCCTCT
>P_7930
TGGTGCTTTACACTTCGATTCTCGCCCATCTTGTCAGATGC
>P_7931
CCTGTGGAGAGTGTGAACCACGGCTATGAGCGCAGCTCCGA
>P_7932
GAATGATCAGACGCCGGCGACGAGAAAAAGTCAGGGCGAGG
>P_7933
GATGAGAGTGTTGTAAGTGACGCTATCAGGGGATAATCCCT
>P_7934
CGAGAAAATAAACCAGAGGTCCCTAAAGCTAAAGCTAAAAC
>P_7935
TCTGTTTCACAGCCTGTTTCCGCTACCACATCTTCGACTAA
>P_7936
GCTACATTTGAAACCTTCATCGGTATTCGAGATGATAAAGC
>P_7937
AAAAAAAAAAAAAAAAAAGGCATACCCAGTGAACGGCAAGA
>P_7938
CTCCGACAATTTGGCTGAATCGGCGTCATCTCCCCTATCCG
>P_7939
AGGCTGGTTGTTAGTATCATCGTTATCTGTAGAATCTAACT
>P_7940
ATTATGGATCGTATTTTTCTCGTTATAAAAAAATGGTGTTG
>P_7941
CCAAGTTCATAAGGGGAAGGCACGACTCTAGATGATCAATT
>P_7942
CATATTTGGACCTCCCATCGCGTTAGCCATAGGTGCCAAGT
>P_7943
AAAGCTTAGAGGCAAATCGCCGGGCATTCAAAGATTTGCTC
>P_7944
CAAGTCATGGCTTCAAAACTCGAAAACTCTGTAAGTCCTCC
>P_7945
AATATGGGAATGAGTGCAATCGGTCTTGGAACTTAAGCATA
>P_7946
TAATTCATAAACCCCCTCCACCGTAAAAATGAAACATTAGA
>P_7947
ATTTTGACAGTGAGAATTCGCCCGGTTTATCAAGCTCTATA
>P_7948
CTTGCCACGCCGTTTCCGAGCAGTCTCGAAGGCAACACGAG
>P_7949
CGTTTTGATTACGTAAGGCGCGCGCGTGATCTCTTCATGGA
>P_7950
ACGCAATAAAAGTAACTTGGCGCCATCAATGTTGACATTTG
>P_7951
CAGATAGAGCTCGCAAAACGCTTGGTGGCGAGTTCTTTTGC
>P_7952
GTTCCATGTTATAACTTGCGCATGAGAGTTCTAAGTGCTAA
>P_7953
TATGCCAAAGAAGATAGAAGCAGTGATGACGCGGAAATCAT
>P_7954
CACTCTCATCCATCTTAACCCGGCTTCGTTTAAGTGAACCC
>P_7955
TCTTTTATCTTTATAAAATTCGCTACCAAAAGACATATAAA
>P_7956
CTTCTCTTTAACGAAGATGGCGATTCGTGCTTGAATTGGGA
>P_7957
TTTACTGCAGTTAAATACCTCGGTGGCCATTAATTTCCGAA
>P_7958
TAGGATCTCCTCCTTTAATGCCCTATCGTTCGGCACACATA
>P_7959
GTTCTGGGGAAGAGCGGAATCGGAATTGTCTACAAAGTGGT
>P_7960
CAGGAAAACAGTAATAGAGTCGGTTGCTAGCACTCACGTAG
>P_7961
CTCACTTAACTCAACCTAAACACGAATGGGCGATGAGATAA
>P_7962
CAAAAGATGGCTTTGATTTGCACAAACAAGATTTTCAGAAG
>P_7963
CTTAATATGTGTGAGAAAATCTTAAACTATAAATATAATGA
>P_7964
AAATTAGCCGGAGATTTTTTCGGGTTTTTCCCTTAATTAAA
>P_7965
CTCTACAATGGCACCAAGGTCGATGTCCGTTGCAAGGTTTG
>P_7966
GTTGGCTTTTATATCATCCTCTCAAATGAGCCTAGCCAAGC
>P_7967
CCATGTTTTGCATCAAAACTCTGTCCCAAGACCCCACGTTT
>P_7968
TTTCTCAAATGTAACTTTGACAGTGGCTATGTTCAGGGAAG
>P_7969
AGTTAAAAACACCTAATATTCATGAGAGATAAATAAATAGC
>P_7970
AATACCAGGAAGTTCTGGGCCAATGTCGGTAATCCTTTCAT
>P_7971
TTTTACAAAAATTATATAGACTTCCCTAAAATTATCAAAAT
>P_7972
TTTGCTATCAACTGTCTTTGCGAAGATCAGAGCAAGCGTCC
>P_7973
TAAGGAACAAAGTGCGTAACCGAGGGGAGCATTTGGATGTG
>P_7974
GGAATGTGGATAAGCATCGGCCCTAACGGATAAGCTTGAGC
>P_7975
CCGGCGCTGGTTAACGGCGGCCCTCTCAATCTCCAGTATTC
>P_7976
GCTTGAGTGTTTATCATAACCGGTCGCAGGAAACTGTGGTT
>P_7977
GTTGTAAAGACACCAAATTCCGAGATCTCCATTTATATTTG
>P_7978
CCAATGTGACTTAGTGACAGCGTATTCTCTTTTGTTCCCTA
>P_7979
CCCCAAACTCGAATTTGTCGCCTGAAACAGATTTAGAAAAG
>P_7980
TTCAACAGAAAGGCGTTTTGCTCCAACGGTGATGCCTTGTA
>P_7981
ATATTCAGTATATTTTGCTTCAGTTTAGGAAATCTTTGATG
>P_7982
TTGACTCGCCGTAGAACTAACCTGAATAGTCGCCGTCGTTA
>P_7983
AAATAACATGTAATAAAATACAATAACATGATATCATATTA
>P_7984
GGAATTGTCTATAATAAAATCGTCTATATAACAATTCTCAT
>P_7985
TCACAAGAGCTGTTTTATGTCCTAAATGAAACAATTTATGG
>P_7986
GCTTTTCATCACGGCCAATTCGGTATATCCGGACCGTGATT
>P_7987
GATGGTTTTATCCCGCTTTTCATCACGGCCAATTCGGTATA
>P_7988
AACACAACATTATCGAAACTCGGCACCTTAACGAGCTGGCA
>P_7989
TGTTATTCACTCCTCCGTTGCGATTGCGGTATACAAGAATA
>P_7990
AGAGCTAATCACGAGGATGTCCCGATCTTTCCTCAGCCTGC
>P_7991
GGGAATTCTTCCCTGTCGCTCTGTAGTTCCTCCAAAAGTAT
>P_7992
TTAGGGTAAAAAGATCCATGCGTCGATAATCAAAACATAAA
>P_7993
CATTTCAAAAGCTGGTTTACCGGTAGTTTCGCCGAGAGCAG
>P_7994
TAACTATTAAAATTTTGGTGCAGCACAAATTAATTAAGCAG
>P_7995
CAACTCAAACCAAAACAACGCCTGGAGAGAATTACATTGGT
>P_7996
ATTCGCCGTGAAGTGTGACGCCGCCGTGGCGGAGAAAGAGA
>P_7997
AACAGCCTGATAACGACTACCGCTATAGTCGCTTTGTAGTC
>P_7998
TAAAAGCGTCATGGACTTTTCTAGGCCGCAACTGGTGTCGA
>P_7999
ATGGATCAAAGAAAGATTTACATAGTCCAACTAATCAATAA
>P_8000
ATGGTCGCTGGCCACAACGGCGAGCTCCAGCTCTCCGGTGT
>P_8001
CTACAAGTATTAAAGGTTCACCCGACTCTCAAATTTGAACC
>P_8002
CAGAAAAACTTAAGTTTAAACTTAAAACACATCAAAATATA
>P_8003
GACTGCAATATTAGTCGCAACGTAGTCGTTAAAGGAGTAGT
>P_8004
TTCTTGTAGTGTTGGTTTGTCATAAATCACCCTCTTCTTCC
>P_8005
AAGCAGCTGTTTTAGTTTTGCTACAATGTCTTATTGAATTA
>P_8006
CTAGGAATGTCTGACACTCTCGGCATCTCTGCAGTCGACCC
>P_8007
AGATATCGAGAACATTTTCGCAGCCGCAAGCTACAAAACTT
>P_8008
AACTTGATTATTGGATGCGACGTGGATAAGCGTTACTAGTT
>P_8009
GTACTTATTATAATAAGTTTCAGCAAAATCAATCATGCCGA
>P_8010
ACTCATGCAGCAACCTGCTTCTCGAACCACTTCTTAAACCT
>P_8011
ACTCTCCCTTGTAATCTTACCTGTCACAACTTTCTGCTCAA
>P_8012
ACACACTAGTTAACCCGACGCAGCAAATTATCGCAGAAGAG
>P_8013
ACACTGCTGCTGACTTTAGTCCTGGTCCATAAAGAATCAAT
>P_8014
ATTAGTCATATTAGACATGACGTTAAGTGCTATAGCCGACT
>P_8015
CCGAAATCAGAGCTCGACAGCGGTGGTTGATATCGGTACAC
>P_8016
ATCATGTTCCCCAAAGTAAACGGTATCCACGACTTGTCCAC
>P_8017
CTTACGAGGGAAAACACGACCACGATATGCCTCCAGGAAGA
>P_8018
TCCATTGAGATAGAGAAAGTCGGACACAAGTGTTTTACTTG
>P_8019
AGAAGCCGTGTGGTTCAAGGCAGGTTCTCAGATTTTCTCAG
>P_8020
GCCATAAGAAGGTTGTGTCCCACGGTTAGTAGAGAAAAAAG
>P_8021
TTTTTCATAGGAGTATACAACGTACTCAAATGATTATTCGT
>P_8022
TAAAAGGACAAATCAATGTGCCATATATATGAAACAACTTT
[truncated: 3,396,663 more chars]
