# Supplementary material for: EnDeep4mC predicts DNA N4-methylcytosine sites using a dual-adaptive feature encoding framework in deep ensembles
Source: Genome Res. 2026 Mar;36(3):589–99. doi: 10.1101/gr.280977.125 (PMC12951953; doi:10.1101/gr.280977.125)
Supplement: Supplement 1 [file Supplemental_Code.zip › Supplemental_Code/EnDeep4mC-main/data/4mC/4mC_A.thaliana2/test_neg.txt]

>N_1
CCACGGTGTCTAGAACCGGACGGATTCTTGGTGTTACGGTT
>N_2
GCTGCTTAACTCGCCTAGCTCGGATAGACATGATTTTATCC
>N_3
TGATTTTATCCTCTCTCGATCTGCTGGTGCAGGAAATACCT
>N_4
TAAAATTCAAGAGTGCAAAACGACCATTCACAGAATTGGTG
>N_5
GACCATTCACAGAATTGGTGCCCCTGCTCAAATGCCAATTT
>N_6
TTGGTGCCCCTGCTCAAATGCCAATTTAAATGGATTTTATG
>N_7
ATTTTATGAGACGAACAGAGCCTGCATTAGCTCTAGCAAAC
>N_8
TAGCAAACAATACAGCTGTTCTAAAATCGCTATCTAAGTTA
>N_9
TCTAAGTTAACACCTTAACACAGAGTAAGTGAAGAGATATA
>N_10
GAGTAAGTGAAGAGATATATCCATATAGAGTCAGGCAAGAG
>N_11
GTAAGCAAGAGAATTCTAGTCTAATAGATCCCAGATTGTTG
>N_12
TAGATCCCAGATTGTTGTTCCTTAAGTATCCTAGATAAGTA
>N_13
CAGCTCACGTCCATATTGTTCAAAGCAGTTGCAATCTCAGT
>N_14
AATCTCAGTTCCGGTGTTTTCCACACCTATACCACCCAAGA
>N_15
TTTTCCACACCTATACCACCCAAGAACAACCTAGCACCAAG
>N_16
GAAGTTGAAATCGCTCTCCTCAGACAACTCTGCAACACGTA
>N_17
AGCTTTCCTCACATTCTCAACCATAAAGAACCCTTCTAGTA
>N_18
ACATAATATCTCGTCACATCCTGAATCGCTTTGCTAAAACT
>N_19
CAAAGACTTGATTTTTGACACCATGAACTCGGTATAGTCCT
>N_20
TTCTCTCGGGTCTGGTCCTTCAGACGCACCACCGGGAAGAA
>N_21
GCACCACCGGGAAGAATATTCAGATTGGGAGAATTGTTAAT
>N_22
CTTAAATCACATTCCTCTTGCAATTCACAAATCGCATACGC
>N_23
CCACAAAGACCCCTCAAGATCTCATCGTTTTCTTCAATAGC
>N_24
GCCATGACAATATCCTTAAACAAATTGGTTAAGCACCCAAC
>N_25
TAAGCACCCAACGAAATTAACCTGTCCGAGTCCTTGCTCCA
>N_26
GACCTTTTTCAAGTAACCAACGTAAAGCTGTAGACCTTCTG
>N_27
ACCAACGTAAAGCTGTAGACCTTCTGTCTCCATTCCCAGTG
>N_28
TCCATTCCCAGTGGGGAATACAGTCTCACGAATCTCAAAAT
>N_29
GCTGTTCGCTCTGATCGGAACCAGAATCCTTGTACTGCAAA
>N_30
TCACGCCTTCGATGCAATTCCCTCGCTCAACAATCGCGTCA
>N_31
CAATTCCCTCGCTCAACAATCGCGTCAATGCGGGAGAGAGT
>N_32
TCCGTCCGCTGCGATAGAAGCGTGTCGAGATCTGAGTCTAA
>N_33
AACGTCCGTGAGCGACCGTACATACTCCAGTGCTTCCGGTG
>N_34
GAATTTAACGGTGGAGGAATCCACCGTCTCCGCCGCTGCAT
>N_35
CTCCGGCATTTTTTTATTTTCTGAGTAATCGGCAAATTCAG
>N_36
CGCTTCTAATTGATCAGAATCTAATTTTGAAGCCAAATGGG
>N_37
TCAAGGTTTCCTTCTTCTTTCTACAGCTTTTCAGGATCAGG
>N_38
CAGGAGGAACCTATAAATGTCTCCTCCTCTCTCTAGCATTT
>N_39
ATGTCTCCTCCTCTCTCTAGCATTTTTACGTTTCATCTGTA
>N_40
TTTTTACGTTTCATCTGTAGCTTACTAGAAAGGTAAGATCC
>N_41
GCTTACTAGAAAGGTAAGATCCTAAACCGATACCGACATCA
>N_42
ATTACAGATTAATGGAATTACCATCTCCCAAGTGTCTGAAT
>N_43
GAAGCTACAAAACCCTTTTACCAAACAATTTGAAACCGAGA
>N_44
ACCGAGAAATGAGGAGAAAACCCTTTGGATATCATCTCTTC
>N_45
TGATCACACAATCCTCCAATCAAAGTCCTATACGAGACCGA
>N_46
CTATACGAGACCGAATTAGGCGAGCAACCGTTAGACAACAT
>N_47
TTAGGCGAGCAACCGTTAGACAACATATCATCAAGAACTTT
>N_48
CATCCATCGCACGATCTTCTCTACAAAACCCGAGAATCATC
>N_49
TAAGCCTCTCTAAGCTGTGTCTTCCTACACAAACTGTTCAA
>N_50
TGTTCAACAATGTCGTGTAACTTAACCTATCAGGCACGAAT
>N_51
CAAAACCCTTGTATCAGAATCTTATAAGAATCCACATCAGG
>N_52
GGGACAACATCTCTCTCAAGCATTTTACCAAACAGTTGGTA
>N_53
ACTTCTCGTGTTAGGCATTACTCCATGAAGCCGTGAACTCT
>N_54
AAAAGCTTTCTGGAGATAACCTCTATGGCTTACGAGAACAT
>N_55
TCTATGGCTTACGAGAACATCTAGAATCCGATTCAGATGTT
>N_56
CCAGCATTTTGTAAAACGTACTTAAGACTTTCTCCGGTAAC
>N_57
AAACGTACTTAAGACTTTCTCCGGTAACTTTGCTTCTGCGT
>N_58
CTCCGGTAACTTTGCTTCTGCGTAGACTTTGATCAGATAAG
>N_59
GCTTCTGCGTAGACTTTGATCAGATAAGTGAAAATTTCTCC
>N_60
TGAGGATTAGATGAGAAGATCGAGAATGGCGGAAATTGGGC
>N_61
GGGCTGTTGAGAAGCATAATCGAAAATCTCCTTGGCGAGGA
>N_62
GAGAGGATCCGATTGCGAAGCTATGAGCTTTTGAACCCGAG
>N_63
ATGAGCTTTTGAACCCGAGTCGGAGACCCGATTGGGGATTT
>N_64
CCGATTGGGGATTTAGGGTTCGAGACAATCGGTTTTCGAGC
>N_65
AAACGCGAGGATGTCGATAACGGAGAAGTTAAGTGGCGAAA
>N_66
ACGGCGGCGAAGTCGTAGATCGGCCGGCGAATCATTTGTCG
>N_67
GGAGTTTTTTTTTAATAAATCGGCCGTTGGAAGTGAGACTT
>N_68
ATCGGCCGTTGGAAGTGAGACTTGTATCAGTCAGCAAATTA
>N_69
TTATCAAATATCTCTCTGTACACAATAGTTTTAGTGTAGGC
>N_70
ATGGGCTTATAATTGAGGCCCAGGTAGCATCCACAGCATTG
>N_71
TGAGGCCCAGGTAGCATCCACAGCATTGTCGGTGACTACAG
>N_72
ATCCACAGCATTGTCGGTGACTACAGTGTCGGTGGTGCGGT
>N_73
ATTATTATTTATTTTGGAAGCTTACTAATAATATATGGAAT
>N_74
AGTATTGTTGGAGATGTGGACATAAAAGACTTGTACTTTTA
>N_75
AAACATTAGAACAAATATGACACATGTGGTATCTAATTAAT
>N_76
AAACAGATATTAGGTTATTGCTAACTTTGACAGGCCGTAAC
>N_77
TTTGGAGTCTTTCGAAAGTACTTCTCTATCTTATATTATTA
>N_78
ACAGTAGTAATTTACGGCTACTTTATAAAAAGATTAGCTTT
>N_79
ACTCTAGAAGACTGTTTACTCTTATTAACTAGAAAAGAGAC
>N_80
CTCGTATAGACACACACATACCTATACATACACACTTTAAC
>N_81
CACGCAGCCAAAGCAGATCACAAGAACGCTCCCTCCGCTTC
>N_82
AGATCACAAGAACGCTCCCTCCGCTTCTTCAACGCCAGAAT
>N_83
ATCCTTGTCATACTAGGTATCATAGCCTTAATCCTTTGGCT
>N_84
ATAGCCTTAATCCTTTGGCTCGTCTACCGTCCACATAAACC
>N_85
GTCGTCGGAGCCGCCATCTACGACCTGAATTTCACAGCGCC
>N_86
ATCTCAACCTCCGTTCAGTTCAGCGTTTTAGCAAGAAACCC
>N_87
AAACCCTAACCGGAGAGTCTCCATTCACTACGACAAGCTCT
>N_88
AGAGTCTCCATTCACTACGACAAGCTCTCTATGTACGTAAC
>N_89
GTAACGTACAAAGATCAGATCATAACACCGCCGCTTCCACT
>N_90
GATCATAACACCGCCGCTTCCACTACCACCGCTTCGTTTAG
>N_91
ATCTACGGTTGTGATAGCTCCGGTGATGGGAGGCAACGGTA
>N_92
GGAGGCAACGGTATACCAGTCTCGCCGGAAGTAGCTAATGG
>N_93
ACCAGTCTCGCCGGAAGTAGCTAATGGTTTAAAAAATGATG
>N_94
TGGTGATTTTTGGGAGGCTACGTTGGAAAGCTGGTGCGATT
>N_95
ACTGGACGGTATGGATTTTACGCCAGATGTGATGTGTGGTT
>N_96
CTAACGGACAAGTTCCTCTTCTCGCTCCTTCAACTTGTAAA
>N_97
TGTTAATTAATGACATTTGACAATACAAATGTGTTGTCGCT
>N_98
TGACAATACAAATGTGTTGTCGCTAATAGCGTATCTTGGCA
>N_99
ATTACGGAACTATTTCCTCACGATTATAATTAAATACTTAG
>N_100
GATATTGTTTTTTTGTAAATCTGAATCGGACGTTAGGAGTC
>N_101
TGTAAAATTTTCATGTGAAACAGTGAAAGCGTCAAATCTAA
>N_102
TTTTTCCTCTTTTCCTTTTCCAAAACCCCATTTTGTCTTCA
>N_103
TTTTGTCTTCACGAACCGATCTTTGCTTTTAAGTTTTCATA
>N_104
TTTAGCTTTGTGGTTAAAAACAATTACTTTCTATCCTCGTT
>N_105
ATAATTAACCTTCTATATTTCTTATAACAAATTACCTATGT
>N_106
ATATTTCTTATAACAAATTACCTATGTGATTTTCGGATAAA
>N_107
TTTTAAACAAAAACCTCTAGCAAACACCTCATCTGATTTTA
>N_108
GGAGAAAGGTTGGGAAAATCCTCGGAATGTCCCTGTACAAT
>N_109
TGAAAGATGTATATATATTACTTTTTTTGTAAAACGAAAGA
>N_110
AAAGATGTATCTAAAACATGCAATTTATCAGCGAATATTAA
>N_111
GGTTAGGAAAAACAAACAAACGAATTACTTCAAGAAAGGGA
>N_112
TACTTCAAGAAAGGGATAGTCATGTTCTTTAGTGTCAAAGG
>N_113
ATAGTCATGTTCTTTAGTGTCAAAGGATAGGTGGCAACAAA
>N_114
ATAGGTGGCAACAAAATTCTCCCATTCTTCCAAATCTATTA
>N_115
TTTTTTCCAATCGGCCTCTTCAAATGTCTTTGCCAAATATA
>N_116
AACTTAAGCGTTATACACACCTTAGACACGATAGAATCAAT
>N_117
TTTTTTTGAGACAAAGTTTACATACGTACCTCCTCCGGTTC
>N_118
TGATGAAGCATACATATGGCCTTATCTCTTGGTGATGAGTT
>N_119
GTTGAGTGTGTGTACAAACTCTCCAAAATCTATAGCCCCAT
>N_120
AATCTATAGCCCCATCGTTTCTCATATCGAATAATCCAAAA
>N_121
GTTTCTCATATCGAATAATCCAAAAATCTGCATATTTCAGA
>N_122
ATTTATTTCGCTTAATATAACAAATTCAATTACCCGTTCTG
>N_123
AACAAATTCAATTACCCGTTCTGCAGAAAGACTGCGCTTTT
>N_124
TTTTTCCTGGAAAAGCCAACCAAATTTGACATGACAAAAGC
>N_125
GTTTGGACTCTAACTTTGGTCAAAAGATTGTCGTTGCTAAG
>N_126
AACCTCAGCCTCGCTAACTGCAAACCCAAAACAATTTAGAT
>N_127
TGGTGGATGATTGAAGTAGACGTAACTTACAAAAGGTTTGA
>N_128
CTTACAAAAGGTTTGAGAAGCAAGAAGCGAAATGTCTTCTT
>N_129
CTAATTGCTTGCTGCAAACACATCCCATTTTACTATATCAA
>N_130
GTGGAAGGGTTTGTACATTGCCGGCTTAGGAAGCTGGAGAC
>N_131
ATATCCATTTCGATATTGGACAAATAGTGTCTATGTCCACT
>N_132
CAACTGGGCTGTCCAATGAGCATAACATAACCAAATTTTAA
>N_133
TTTGTCTTTATTAAGGAACTCAATATTATCACCTAAGTACT
>N_134
AGCCAATTCCTCGCACATATCAAAGCTTGAACTGTAGAAGG
>N_135
GAACTGTAGAAGGAAGAAGACAACTCCGATACTTGTTTAAA
>N_136
TTAAAACCCGACTTCCTATGCTGAATGAAGACTCTGAAGCT
>N_137
TCCTATGCTGAATGAAGACTCTGAAGCTACAGTTGTAATGG
>N_138
TTGTAATGGATGAAACACGCCCACGGGCCGCCCGTCCATTT
>N_139
CCGCCCGTCCATTTTGAGAGCTCTATTGTTTTATAAAAATG
>N_140
TCTGTTTTAAAAGTGAAATTCTTAAGGAACTTTTTTAGGAA
>N_141
TATTGAACAAAAAAGCTGGACAAGGCCCACAACTTTATTTG
>N_142
TCTTTGGTATAAGTCGATACCTTCGCATTAATATGTAAACT
>N_143
ATACCTTCGCATTTTCATCACTTGAAGGTGTGATTTAGTCA
>N_144
ATTTAGTCATAAAAGCTTAACCTTGATTTGCAGAAAAGTGA
>N_145
TCTAGCGACAAGTAAACGAACAACTTTTGGTCACGGTCGCT
>N_146
ACAACTTTTGGTCACGGTCGCTGATTTATGTCGCTATCGAC
>N_147
AGAGAAAAAATCCCTTCCAACAGGCGTCGAACCCATCAGCT
>N_148
TTCAACAAATACAGTAGTACCTTTAGGATCTGCCCAGAAGG
>N_149
GTAGTACCTTTAGGATCTGCCCAGAAGGCTGCGGTATCTTT
>N_150
TGCCCAGAAGGCTGCGGTATCTTTGATCTCCCTTACCAGGC
>N_151
TTACCAGGCCCCAATCTTCTCAAATCCCATAGCAGTAAAAC
>N_152
GGGTTATAGATTACGACCGGCTTTAGATTCCGAGGCATGGC
>N_153
TGATTTAGATATAGTGCAGCCATTGTGCTTGAGCTACGTAC
>N_154
CACAGTAATGACACACTTCTCTTTGATCTTTGGGCAAAACC
>N_155
AAACCCTACTAAGAAAATTACTAGGGTTAAAACTAGATATG
>N_156
CTAGATATGGTGTATGAAAGCATTTTTTACTTTCACCGATT
>N_157
TTTACTTTCACCGATTTCTCCAAATTCAGGTATTGTTAATT
>N_158
TTTTCTCATAAGAAATGAAACCGATTTAGAGTAAAAAGTAA
>N_159
TAATTAAGCATATCAAACAACTTCTAACAGACGCAGAATTT
>N_160
TAAAATTTGACTATCCTGTTCAGGACAAAATTTGTCTCTTA
>N_161
ACAAAATTTGTCTCTTATATCTAGTAGAATGTCACTTGTAA
>N_162
CACTTGTAAAACTTCAATATCGTCGCGAGCATATTAGCTAA
>N_163
GTAGAGTTGTTATTTTTTGCCCTTTTTTGTTTCGCTAAAAT
>N_164
TTTTGCCCTTTTTTGTTTCGCTAAAATCAATGTATGAGTTG
>N_165
TAACTTTTGTATAGTTTGGTCTAGTTGTAGACACGTCGGTA
>N_166
GCTTGACAAGCAATATATAACATGGTATTTTAAGATGGTTT
>N_167
TAAATCCGGATTTAAAGATTCCTTTGAAAATGATCTACCAC
>N_168
ATGTGGCAACCACCTACAAACTTTATTATAAATATAAGTAG
>N_169
GATGGCAAGGCGTGTGGTTGCCAAACACAAAGAAAAACATT
>N_170
AAATAATATATTCAGGAGGGCGAGAGAGAGAGAGAGGGATG
>N_171
GAGGGATGATGAAGGAAGAACAATGGGCACCAGTGATAGTA
>N_172
AGTGATAGTAATGTTAATATCAAGTGTTGCAATGGGATCAG
>N_173
ACGCTCTCGTTAAGAAAGCACTTGATGTTGGTGTTAACCAT
>N_174
GTTGGTGTTAACCATATGATCTTTGGTGCTTATAGAATGGC
>N_175
TTTCTGCTCTAATCTTGGTTCCGTTTTCTTATATTTGGGAG
>N_176
AGACGTCGAAATTTCAACTACGTACCTATAAAGTTGTAGTA
>N_177
ATGAGTTTATTATAGGAAAACAAGGCCACAACTAACGTTCA
>N_178
TACTTTTAAGAAAGGAGAAACTGTCACGTTATCTCCTATTA
>N_179
TTAGTTTTTTTTTTAAATCACGCAGGGCAAGTTTGATGCAA
>N_180
CAGCAACTGTTTCGATGGCTCTAGTTAGCATGTTACCTGCT
>N_181
GTTACCTGCTATCACCTTTGCGTTAGCCCTTATTTTCCGGT
>N_182
TCTCGTTTTTTTTATAAATACTTTTGCAGGATAGAGAATGC
>N_183
AGGATAGAGAATGCGCAAAACCTAAAGAGCAAAGCAGGCGT
>N_184
TTGTTGACATTTTACAAAGGCCCAGAGTTATCAAACCCTCA
>N_185
AGAAATGGCTTCTAGGCTGTCTTTATTTAGTCATTGGGACA
>N_186
TGTCTCTATGGATGTTGTTTCAAGGGAAATTAAGCTTTAAG
>N_187
TTGTTTCAAGGGAAATTAAGCTTTAAGTATCCTGGAAATAA
>N_188
GTATCCTGGAAATAAATACTCAAGCACTTGTCTCATGTCAG
>N_189
AGTTCCTCGTAATTTATAATCTCTGCTTTTTTATAAATCTC
>N_190
AAATTGATGAAAATAAAAAACAGGGAATAGTGGGACAAGCG
>N_191
AAAAACAGGGAATAGTGGGACAAGCGATGTCGACAGTGGTA
>N_192
AAAATGACAGGAGCAGTTTTCGTCTCAACATTCAGCCCCGT
>N_193
TTCAGCCCCGTCAGCCTCGTCGCCGCTACGTTATTCGATTT
>N_194
ACGTTATTCGATTTCCTCATCTTACACTCTCCTTTATACCT
>N_195
AAAATGCAGCATACTTGGATCAGTAGTGACTATAACTGGCC
>N_196
TGGATCAGTAGTGACTATAACTGGCCTCTACGTTTTTCTTT
>N_197
GAAGAATGAGACAGATCAGTCTGTTTCGAAGACTTTGAACA
>N_198
AATAGCAAATCATAAGGATACTAATTTGCCCGTTTGATATA
>N_199
ATAGTACTGTCATTGATCAGCTCTATATTATAAGACTTATG
>N_200
ATAGCTGAAAAATAGCATTACCTATTAGACAATTAATTGTC
>N_201
ATCGGCTTCGCTCTATGAGTCATTTGCCATTAGTAAGATAA
>N_202
GGAAACATATAATGTCGCTTCATTGCTCCCTTTCAAGAGAT
>N_203
GTCGCTTCATTGCTCCCTTTCAAGAGATAAGGCTCGCATCT
>N_204
GATAAGGCTCGCATCTTAATCAGACTAAACGGCCCGAAATG
>N_205
AAACGGCCCGAAATGTTGGGCTAGGCTTGGGCTGATGGATA
>N_206
GGCTTGGGCTGATGGATACACTAATTTTGGATGGTACTCTA
>N_207
ATTTAAATTGCAGGGAGTGTCAACTTTGATCCAAAAACTGT
>N_208
ATTATTGGTTTATGTTTGTACAAATGAAAAACTGGGTTATA
>N_209
AAAAGTATTAACTTATTTCTCTTAAATTTTACGAGCTCTGT
>N_210
GTTTACATATGAAATAAGTTCTAGAGTCGAGATCGAGTCTG
>N_211
ATTTTTTTAATAGACACATACCCTTCTAATTGCACTATACT
>N_212
ACCCTTCTAATTGCACTATACTGGTCAAACTTTGTTTTTCT
>N_213
GGACGGGTTTATTTTTTTATCACTAAAATCAAATTTAATAA
>N_214
TAATTACTAACTTTGAGAAACTAAAATATATCATACTAATT
>N_215
TAAGGTATATTTCCCTTATACTAATTTTTTCTATCACCACT
>N_216
AGATCTTGTAATTCTTATTTCAACATATTGCACATGGAAGT
>N_217
GTTTCCTTCACATAATTGAGCTCCAAACTTTTCAATAAGAT
>N_218
ACCTTTTCATCAAGTAGGAGCAATTTTATTTTTATGAGTTC
>N_219
TCTATATAATATTCTAATAGCGTAAGAACAGTGTCAACTTA
>N_220
ATTAAAGTAGTATTTTTTTCCATTTTTCTTAAGAATTGGTA
>N_221
AAAAAACCTCCATTTATTTTCAATTTGTCCGTTTAATATCT
>N_222
GTGAACATGAGTTCGATCACCACACCCCTCCAATATTTTGG
>N_223
TGGTCTTTTTTTTTTTTAAACCTGACGGCGGCCCATATCAG
>N_224
AACCTGACGGCGGCCCATATCAGATTAGGTTTTCGATTGAG
>N_225
TTTCGATTGAGTTGCGTTCTCGCTATCGGCACTAGAGATTG
>N_226
GCTATCGGCACTAGAGATTGCTTGAAGGAATATACCGGTGG
>N_227
GGTGGGGTCAGAGATTAAAGCACCAGCTAAATGCAAAGGAG
>N_228
CTGGATTCATCTTCGATTAGCCTTTTAAAATCCCTGAAAAA
>N_229
ACCCTAATCTCAGCATCTTTCATATACAATCGACAAACACA
>N_230
AAGAATGTTGCGCTTATTTACCTTAAACGATATGAGAACTG
>N_231
TACCTTAAACGATATGAGAACTGAGTTTGTTTCGCAGAGTT
>N_232
GAGAGCGAGGAGGCATGAGGCTTTTGTATAGGGAAGGAGAT
>N_233
GTATAGGGAAGGAGATTCATCTGGAAAGATAGAGTACTATC
>N_234
CTGGAAAGATAGAGTACTATCGTCGTTTGTTTTCATAGAAT
>N_235
TGTTTTCATAGAATAAGAAGCAAAGGGAAAAAAAATCCTGG
>N_236
AATTGTATATAAATAGTAAACATTATAGGGTTAAATTTTAA
>N_237
CCCATAATATAATGGATCTACAAAGTATGTATTATCTTTTT
>N_238
TGTTGAATCCGGTATACGACCGAAGTCATGCCAGTGCCACT
>N_239
TATTTTATATGCAAATTGTGCTATCATTTAGTGCTGCACAT
>N_240
GTGCTGCACATATTAATAAGCCCATTAACTTTCGAAGAAAA
>N_241
CATTAACTTTCGAAGAAAATCAGATTGGCCGACTAGCTATA
>N_242
AGTTTTATTAACCGACTCAACCAGTTGAATAATGTTTGGTT
>N_243
TGTCGGACGAGTGATATATACAAGATTATTTGGGGTAATTA
>N_244
AATTGTAAGATGTAATGAAGCCAAATTTAGTTTGAAACATC
>N_245
AGAAATTTCAATTTATTGGTCATATTTTTAATAATTAAAAA
>N_246
GTCTCCAACATAAGTATTAACGAAAAATGCCACTCAAAACA
>N_247
ACAACTTCGTATCAACTCTACAAGAAAAAAACTAATCCTCT
>N_248
TACACTAAATAAGATTAGTACTTTGATTATTAGAAACTCAA
>N_249
CAAAATACTCTGCAGCATAACACGGATCTTTATCTAATATA
>N_250
AATAAAAATAAAATCTTTTCCTTTCATGAGTTTTTAGAGCA
>N_251
GATAGAAGGTGAGAGAGGTTCTTAAAGTTCTTATTTTTGAG
>N_252
AATTCTTTATTAGACACACTCATGATAATGCCAACCTTGAA
>N_253
TAAAATTCCAAATTAAGAGTCTTACCCAGGGCCGGTCCAAC
>N_254
GAGTCTTACCCAGGGCCGGTCCAACCAAATATTAATACTTG
>N_255
ATTGATGATATTAAATAAAACAATACATTAATTAGAGGTAA
>N_256
GGAATTAGCTAGTTAAGATACCCACAATAAAAAAAACTCGA
>N_257
TTTTATCAAAAGGCTTTTACCCTTTCGAAAATATTTAGTTT
>N_258
TTTTGAGTTAATAACCCATGCTTATATGTTTATATCTTTGC
>N_259
ATGTTTATATCTTTGCAAATCTGAACCCCCCACCCCACCCC
>N_260
GCAAATCTGAACCCCCCACCCCACCCCCAAACAAAAAAAGG
>N_261
CAAACAAAAAAAGGTTTGCACATCATGTCAGAGGTGTAGTG
>N_262
CAGAGGTGTAGTGGAAATTACTAAAAAGGGTAAAAGCATAA
>N_263
AAAAAAAATGCTCTTATGCTCTTCGATAACTAGAGTTTGAA
>N_264
TACCAGAAGAGATAAATATTCTTTTAAAAAAAATGGTCATC
>N_265
CTTTTAAAAAAAATGGTCATCATCTACGTCAATGTCATGAT
>N_266
TTCTTCTGCCTTCAATCATTCATATACACAAACCCCTTAGA
>N_267
ACTGCGATGGTAAATGGACACCGGTGATTATTATGGTTATG
>N_268
TATGGTTATGATCAATTCAGCGCTGGGTTTAGCTAATGCTT
>N_269
GGTGTTAACCATATGGTTATCGCAACATATCGTCTTGCTAT
>N_270
TGGTTATCGCAACATATCGTCTTGCTATTTCAACCCTATTT
>N_271
TTTCAACCCTATTTTTGGCACCAATCGCATTTTTTTGGGAA
>N_272
TTATATGTTTTTTAGGAAAACGAGACCGACACTAACGCTCA
>N_273
TTGTTGGGTTCGTTCTTTTTCTAATTTTCGCTTGGAACTCC
>N_274
GCGTAATTGTCCTGTTGTTGCATTCTAACCGATTTTTAGTC
>N_275
TACTGAAATATATGATCATTCTGAACATATTTTAGGGCAAG
>N_276
TTCCTATTGGGGCTATCATACACATCGGCTACGTTGGCATG
>N_277
TAGCATGACGCCTGCGATTACATTCGTTATGGCTCTAATAT
>N_278
TATGGGGATGGTGATGGGCGCGTTGATATGCATAGGAGGAG
>N_279
TAACAATGTACAAAGGTGTTCCCTTGACAAAACTTCGGAAA
>N_280
ATTGGATAATAGGATGCGTACTTCTCTTTGCGGGTAGTAGC
>N_281
TCGGGTCGTGGATGCTGATACAAGCCAAAGTGAACGAGAAA
>N_282
TGTCAATACTCGAGTACTGTCGTATTATCCTTCTTTGGCAC
>N_283
CGTATTATCCTTCTTTGGCACCATCCAATGCGCCCTTCTAA
>N_284
CGTGTTATAGGGAGCAGTAGCACAAGGAATATGTACGGTTG
>N_285
AGGAATATGTACGGTTGGAACGTCTTGGTGCATCAGAAAGA
>N_286
GTTGGAACGTCTTGGTGCATCAGAAAGAGAGGACCTATCTT
>N_287
ATCAGAAAGAGAGGACCTATCTTTACTTCTATATTTACCCC
>N_288
TATCTTTACTTCTATATTTACCCCGGTGGGGCTTATATTTG
>N_289
CCCGGTGGGGCTTATATTTGCAACACTATTTGATTTCTTGA
>N_290
AAGAGTGTGAAAAGAAGTTACCTTGTCGTTTTAATGAAGAT
>N_291
AACAATACAAAAAGGGTCATCTTATGGTTGTTCCAATGACT
>N_292
ACTCAGGTATCGGTTAGGTGCAAATGAAGCACAAGTTGCTT
>N_293
TAGAGTCCAAGCTCATCATTCCTAAGAATTAAAGTGAGATA
>N_294
AAGTTAAGAGTTAAGACGCCCTCTAAAATATGATAGTACGC
>N_295
AGAAAGCTGAGCTACGTACTCTCTTCCACCCAGAGTGTATC
>N_296
CCCAGAGTGTATCATATATACACAAATTCAAAATATATATG
>N_297
TCTATGCTTCACTAGTCGACCAAGTTGCTAGAGAATAGATA
>N_298
AGTTAGGGAGAGGGGGAGGTCTGATTAGTGATTAACAAATA
>N_299
ATTACCATTACTAGTATTAACATGATTGTGGGACTGGGAAT
>N_300
GGACTGGGAATGGTTAAACGCATTTGATTAAGATAATTTTT
>N_301
GGTTAATAAATTATTGCTACCTTTTTCTTCTTCCAATCGCT
>N_302
ACAACGTGGACCTGCCTTTACCTAATTATATAGTCATGTCA
>N_303
ATCGGTAATTCGGTAACATACTTTCATTAAACCGTCAATTT
>N_304
CACGTTTTCAACAAAAAAAACCTTTGTACACTGGATGCAAT
>N_305
AGGTGTTGATCGGTGGAGAACTATAGCCTTAGGTCATAGCG
>N_306
GGAGAACTATAGCCTTAGGTCATAGCGATGGTTGTTTGAGA
>N_307
AAGATGGAAGCTCCCCGTGTCGTCTTGCATTCCCTCACGCC
>N_308
GCTTGGAAGACATATGAAAACAGAAAGAGATTGAGTTAAGG
>N_309
AAGCAGTGCGATGAGCTGGTCCCAATTTGTCGTGTAGCTGA
>N_310
AAAAACAAACAATAGTTTTTCTTTAAAGGCACTTATAGGCT
>N_311
TCTTTAAAGGCACTTATAGGCTGCTAGCCTCAATGCCTTAT
>N_312
GTGCGGAGGAATGGCACACACACGAGTGAAAGCACTTCAAA
>N_313
TTGTTAAGTATATATAATGGCGTGTGTCGTTACATTACAAA
>N_314
TGGCGTGTGTCGTTACATTACAAAAGTCTATACCAAGTGAC
>N_315
TACATTACAAAAGTCTATACCAAGTGACAAAAAAGGCTCTC
>N_316
ATAAAGCATGCATGGTCTTCCCTTCTATGCATTAAAGTTAA
>N_317
GAATCATGATAAAATAATGGCCACCGAGGAAATTGTAAAAT
>N_318
CCGAGGAAATTGTAAAATTACTATTTAAACATCCCCAACTG
>N_319
AATTACTATTTAAACATCCCCAACTGCGCTTTGGAATGTGT
>N_320
TAATCATGACTAGCTTCTTCCCGCGTCATTTTAAAAAAATA
>N_321
GACTCAAGCATGGAGCCAGACTTGAAAAACCGTGTCATATC
>N_322
CCAGACTTGAAAAACCGTGTCATATCGTTGATCTCCCAAGC
>N_323
ATCGTTGATCTCCCAAGCATCGAATGGTTGTGAGTTGATTT
>N_324
GAACCAGTTTATCAATCTATCCTATAAGTTTTTCTGAAGTG
>N_325
AATCTATCCTATAAGTTTTTCTGAAGTGTGTAGTGGTTCTC
>N_326
ATGACGCCGTCCACGTCTCTCTCTCCAAACGGTGTACATAA
>N_327
CTCTCTCTCCAAACGGTGTACATAATGGTTTGGAAGACATA
>N_328
GTACATAATGGTTTGGAAGACATACCGAATTTCATATAAAA
>N_329
ACGCATGTAAAGAGTCTAGGCGAAGCTTAGAGGTGCCAGTT
>N_330
AGAGGTGCCAGTTTAAATGACGCTTGAAAGGAAATTAATAT
>N_331
CATGTGGTAGTATAATATTTCGTGAAAAAAATCTAGTTTAT
>N_332
TAAACCCTAAATAAGCTGAACAAAGAAACCGTTAAAAAAAG
>N_333
AATGAATTACTATTCTTTGACTAAACCTCTCTTAAGGTATT
>N_334
TACCTTGTACAGTCACTTTACTTAGATTAGTGAGAAATACA
>N_335
TTTTTTGAATATAGAAAGGACGTAAAAAGGGGTGTTTACAT
>N_336
GACGTAAAAAGGGGTGTTTACATTGACTCTTTATTGACCAG
>N_337
ACTCTTTATTGACCAGCGAACTCCTAATTACGTGACTAAAT
>N_338
AGTATTAATACTTAGGTTTTCTTTAGCCACATCAAAACTAT
>N_339
TAGTCTTTTACTTCAGTGCTCTTATTAGGTTCGTATCTTCC
>N_340
GTATATTTTCTATCTTAGGGCAAGTTTGTCTCAGTGTTTCT
>N_341
TCAGTGTTTCTTATCAGCTTCGTTTTTTTTTGTGCACCCAT
>N_342
TTTTTTTGTGCACCCATCAGCTTCGTTAGCATGTGTATTTA
>N_343
TTAGCATGTGTATTTATTAACATGACGCATACGGTTGCATT
>N_344
AAATTTACACTAAATTAAAACCCATTTCTTCTAAGCGTAGG
>N_345
ATTAATTAACTCACAATGTGCAAATAGAAGAAACTCATCAT
>N_346
TGTGGGCTTGGGCCAGTTTGCTCATTATGTAGTTGGTTGGG
>N_347
TCGTTGTAGAAAATAGTGACCTATTAAAATTCATATACAAG
>N_348
CATCTTCGAGCCTCCATGTACCGTATTTGGAGGGAGCGCAA
>N_349
TTTGGAGGGAGCGCAATCTGCGGATTCATTCTGACAAGTGA
>N_350
GCTCTTATCACAAAGGAGATCCAATTGATTCTCAGAGCTCG
>N_351
ATTCTCAGAGCTCGTCTTGACCCCTTTTACAGGGCACAATC
>N_352
TGGTTCTTCACTTTTGGCTACGTGGTTTTCTTTGTTTCAGG
>N_353
GGCAAAGTAAGTTTCTGGTGCTGTTTTTGTATTTTCCAGGT
>N_354
GGGCCTGTGGTCGGCTTGGGCCTTGTATTTGTACTTCTTCT
>N_355
AAATTTACAATTAAAATATACTCCTTCGGTTCTTAGAAGAT
>N_356
TTAGTGTAGGTCTGGGCGTTCGGATATCCGTTTAGGTTCGG
>N_357
TACCCGAAGTTTCCAAAAATCAATGTTTATAACCAAAGATG
>N_358
AATATAATATGTTGTATTTTCCTGTGGGGAAAAAAATATAT
>N_359
AAAAAATATATATGTTGTATCTTTTCCTAGTTTAAGGCAAT
>N_360
ATTTTGACTCAGTATTTCTTCCTACTGAGGCAATCGTACAC
>N_361
CAATCGTACACATGAGGCAGCTACGTTAGCATGTGCTTTTA
>N_362
GGCAGCTACGTTAGCATGTGCTTTTATGAGCATGACGCATA
>N_363
GTGCTTTTATGAGCATGACGCATATATACGGTTAGATTTGT
>N_364
AAATTAGGGATGGTGTTGGGCCTTTTAATATACACTGGAGG
>N_365
GTTGGGCCTTTTAATATACACTGGAGGAGCTTTATTGCTCA
>N_366
TTTTTTGCTTTAGTTGTGGGCTTGAGCGCCGGTTTGCTTGA
>N_367
GAGCGCCGGTTTGCTTGAATCATGTAGTTGATTAGACTCTT
>N_368
TAGAGTATGTGAAGATGGAACTAAAGAGTAAAGACACACAC
>N_369
AAAGTTTGAGGAATAATTTGCCGTTTACAGGAACTCACACT
>N_370
GGCTACGTGAAAGATTCTCTCAAAAGACACTCACCTCCTGT
>N_371
ATCTCTACAGCTAGAAGCTTCTCTCAAAGGTCATAATCAAA
>N_372
AGATTCAAATGGCATCTTAACCTTTTTTGTACCATATCCAC
>N_373
TTAGATAAAACCTACAAGTACCTTGTTATTTAGCACATTAA
>N_374
TCCAAAGAATGACCTGGTCCCATTTTCTTAATTGACTGTCG
>N_375
TTAATTGACTGTCGAAGTGCCAACGAAAACACACCACACTA
>N_376
CATAATACTGTATTTATTTTCTCACTTAGAGGCGTTCAGAG
>N_377
TTTTCTCACTTAGAGGCGTTCAGAGTCTCCCTCTCCACTAC
>N_378
GGCGTTCAGAGTCTCCCTCTCCACTACTGGAAGTCAGAGAT
>N_379
CCCTCTCCACTACTGGAAGTCAGAGATTGTGGGAGTGAATA
>N_380
TATGACAGATACACATTTTACTCGTGGGTGGGGTATTTAGC
>N_381
TGGGTGGGGTATTTAGCTTACACTTATATAGACATGATAAC
>N_382
CTATACAGTACATGGCATTTCACTGGATTTGGGAAATTTAC
>N_383
TAAATCATATTAATGGTTTGCTCTATTACGTGAGTTTTACC
>N_384
TTTTTCTTGCAAAATTAAAACATTTTATTTGGCAGGTGGCA
>N_385
AGCTTCAGGATGTGTGATAACAAAAAAACTTCAAATGTAGC
>N_386
TGTAGCCTTGCCATAAGCTTCACCGCTTATGGTTTTCGTTG
>N_387
GCTTCACCGCTTATGGTTTTCGTTGATGATTTAATCCTCGA
>N_388
TATGTGACCAGTGGAAGAAACATTATTCATGTGTTATTTGA
>N_389
AAAAAAAATAAGGAGGTCATCTGAAACCATCGGAGTTTGGT
>N_390
TATAGTTTATTATGACATTACGAACATATTTTAATTTTAAT
>N_391
ATTTTAATTTTAATTTTTTGCTGTTTGGCTCCAATTGGGCT
>N_392
ATTTACAATGTGTCGTATACCTTATAAGTTTATAGAGATAG
>N_393
AATTAACAACGTGAGCAAAACAACAATTTTTAATTCGATTA
>N_394
TAAGAAAAGTTGACGACAAACTCAGTTATGGACCGGGGTGG
>N_395
TTATGGACCGGGGTGGGTAGCTTATTAGTGAAGCTGTTGTG
>N_396
AATTTTTTGACACCACTAAACTTTACTGAGTAGTGGTGTTA
>N_397
AATATCTTTAGAAATATATACTATTAGCATGCCCCCGCATA
>N_398
ATACTATTAGCATGCCCCCGCATAGTTTATAACAAATATAT
>N_399
TAAATATATCCACCTCTAGTCTTAATATTTCACTACTCAAA
>N_400
TGGGTATATCTACTCTTTTCCTTCTTCCAGTCGCTTATTTT
>N_401
GCTTATTTTTGGGAACGGTACGTTTACTACTTCTTCTTTGA
>N_402
CTCTAAGCATCTCATGTCAGCTTTTCGTCAGTGCCCTTTTT
>N_403
TGATGCAATATTTCTACTTGCTTGGACTGTCCTACACGTCT
>N_404
TGTCCTACACGTCTGCAACGCTGGGATCTGCTTTCTGGGCC
>N_405
TTTCTGGGCCATAATGCCTTCCCTCACTTTCGTTATGGCTT
>N_406
AGTGCCATATACGCTATCATCTCAAGTGTAATCTTACACCT
>N_407
GCTTAGTAGGAGGTTTACTTCTTACTATGTATCAAGGGATT
>N_408
TACTATGTATCAAGGGATTCCATTAACAAACTCTCCAGAAC
>N_409
AAACTCTCCAGAACAAGCAGCAAATTCAAATAACCACACAG
>N_410
CAACGTGAAATACCCTTGTCCATACTCGAGTACCGTTATTT
>N_411
GTACGCTTCAATGCGCCCTTCTTAGTTTAATTAAGACTAGA
>N_412
GAGCTTACCATCATCACCGTCGTTATAGCGGTATATAAGAC
>N_413
TTCTATGGAGTAGGAGTAAGCAAATAGTAGAGTGTAAGATC
>N_414
GAAGGCCGTACAAATGTTAACAACGGTCAACTTTTGGTTAT
>N_415
TGACTCCTTGATCTACTTCCCTAAACACGCTTGTTCAACAA
>N_416
CCCTAAACACGCTTGTTCAACAAGAATCATGACCGATATGT
>N_417
ATATGAAGAAGAGAAGATAACGATCGTTTTCATTGTTTATT
>N_418
TTTTTTTGGGGATTTTAATTCCTACGGGATTCATTTGGATA
>N_419
TGTCGAAAAACAGAAATAAACAGTATCGAATATAACCTTAA
>N_420
ATTCAATCTGCATCTTTTTACGTAAAAAATAAATAACGTAA
>N_421
CATAATTCGATTCTCGATTTCTCGTGGATGGTGTGACATAC
>N_422
TATTTCCTAAAAGGCGAGTACAGGGTATGTTGGGCTACTAT
>N_423
GCTTTTTCTTTACAATACTGCTGAGGAGATGGCACACGAAA
>N_424
ATAAATGTCGCATCGTTATACACGACAAGGGGTCTCTACCA
>N_425
TACACGACAAGGGGTCTCTACCAAAGTGCTCGCTCTAAAGC
>N_426
TAAAGTCTTGTTCACCTGTTCTCTTCACTTGCTTAGCAGCC
>N_427
TTGCTTAGCAGCCTCGCATTCAACAACTAAGAGTCTTCCTT
>N_428
CTAAGAGTCTTCCTTGCTTTCGTCACTTTCAACTCCATACA
>N_429
TCACTTTCAACTCCATACATCAAACAAAATCGCCTAGGACT
>N_430
CGCCTAGGACTCTGAGATGTCCAAACTCAAATATTCGAAAA
>N_431
TTCATTAATTCCTCATTCCACCATAACCATTTATGTGCTTA
>N_432
CCACCATAACCATTTATGTGCTTAGTGTTTTGTTACTTTCT
>N_433
TTTTGTCATCTTCAGAAAAGCTCCGTTACCGGGAATGGAAC
>N_434
CTCCGTTACCGGGAATGGAACCCGGGTCTCCTGGGTGAAAG
>N_435
CCGGGTCTCCTGGGTGAAAGCCAGATATCCTAACCGCTGAG
>N_436
AAAGCCAGATATCCTAACCGCTGAGTGTTTAAGTTACCTTC
>N_437
TAAAACTACTAGTCTAATAACACCCACAACGACACTTTGGA
>N_438
TAGAATATTTTTTTATTTAACTTTAAGTTTTGTACCTGATC
>N_439
TTATATAGCAGCCATAATTACGGAATTCGTGTGCTTTATAC
>N_440
ATAATTACGGAATTCGTGTGCTTTATACAAAAACGGTTAAA
>N_441
AATTATATTTAATGGCTTCGCATTTTTGCATGGCGAACCCC
>N_442
TTTTTGCATGGCGAACCCCACGACAGTTTCTTATCTTTTAG
>N_443
AGTGGTGATGGTTATTGAAACTCTTTATTGACCAAACGACT
>N_444
GTCTTTCTATAAAGTTCTCCCTAGTTCAATTCCTGGTGGAG
>N_445
CTGGTGGAGCGGATGTTTTACGTCTTTATAAGATTTTAGCA
>N_446
ACGTCTTTATAAGATTTTAGCAAAGACTGATCCTGGGCCAT
>N_447
TGGGCCATGGAGAAGATTAACGCTTAAACCCAAACTCCTTC
>N_448
CGCTTAAACCCAAACTCCTTCTAGTTATAAAAAACAAATAA
>N_449
CGCTTAAGCACTACAAATTTCATTGGTCCCTAAAGTCCGGT
>N_450
TTTCATTGGTCCCTAAAGTCCGGTTTACCAACTATATATGT
>N_451
TTTTTGTAAATTTTCTTTTGCTCACCTTTTGATAATACTAT
>N_452
TTGCTCACCTTTTGATAATACTATTGTAAAATAGTTATGAG
>N_453
TTGTAAAATAGTTATGAGATCTTTTTAAAAATGGAAAGAAC
>N_454
AACCGATTTGTTACAGGAAACAAAAAAACGTATGACGTAAC
>N_455
CAAAAAAACGTATGACGTAACTATGAATCAATTATTTTTAA
>N_456
AATTTTTTTTAAGAAACTAGCTAAAACGGTGGCTAATATTT
>N_457
TATTTGGTAAAGTTCCAATGCAAAAGGATTCTAAAACATTA
>N_458
AATGCAAAAGGATTCTAAAACATTATAAAATTGAACAGACG
>N_459
CTTTTCTGGAGGATTCCAAACAAAGATAAATTTGCTGGAGA
>N_460
TTGCATCAGTAAGCTGTAAGCCACCTTAATTAGTTACTTAA
>N_461
TAAGCCACCTTAATTAGTTACTTAACAAATGTTAGCCACCT
>N_462
GTTAGCCACCTTAATTGGTTCATATTGGACCCGTTTTTTCT
>N_463
TCATATTGGACCCGTTTTTTCTTTATGGCAATTTTTTTTCT
>N_464
TAAAAATTGATCAAGTCTTTCAAGTCTTTTTTTTTTTTAAT
>N_465
TCTTTTTTTTTTTTAATTGGCGACCTCTAAAGACTTCTAAG
>N_466
TTTGCCTAGAGCATTTTCCTCTGTTCCATTTTATAATGTTT
>N_467
GGCCACAAAAAAAGCTTTTACAAGATATCCTTTTGTTTTTA
>N_468
CTTCTCTTCCTCGTCATTATCCACCAATCCTCTGAGAAAAA
>N_469
TTTTTTTGGATTAAAGGTTGCTTCTAGAGTTTGTTCCAACT
>N_470
AAAAGTAGCCTTATAGTATACAAGTTTATCCTGTTACCTTG
>N_471
ATACAAGTTTATCCTGTTACCTTGTATTTGGATGATTTTTT
>N_472
TCGCCAACCAAATTCGGATACGTAATTATCCTTGATTTCTC
>N_473
AAGTTTTACTCGCTATGGATCATTTTAAGTAGTTGAGTAAG
>N_474
CCCAATAGATTTACTAATTTCTACTGCAAGGGCTTACAGTT
>N_475
TATAGATATTGTCTTTAACGCTTGTTGATATATTATGGGCC
>N_476
GCTTGTTGATATATTATGGGCCTTTGGGCCAATCTATAGAA
>N_477
TTATGGGCCTTTGGGCCAATCTATAGAACAAAATCAGCTCC
>N_478
GCGACAGCAATTTTATGTATCTATTAGCGTTTTATTAATCT
>N_479
TCTATTAGCGTTTTATTAATCTAAAGAAGTTTAACCAGCCC
>N_480
AAGATTGTTATTTCACCCAACTATTGTATACCAATATTTCA
>N_481
AATATTTCATACACATCTAACATTTATCCCCGAACAGAAAT
>N_482
CAAGGAAAAAAAAACGAAAGCGATAGTGGCTATGTGGCAAA
>N_483
AAGCGATAGTGGCTATGTGGCAAAAAGTCTATTCCCTTGGT
>N_484
TCCCTTGGTACTAACACTTTCCTGAGGCTACGAAGGTCTAT
>N_485
GAGATAAGATTCTTCAATTTCATATTTTTCTAGCCGTGATT
>N_486
TATTTTTCTAGCCGTGATTTCCATTGGATTTGGTGTTGGAA
>N_487
GGTGTTGGAATGGATAAGATCTTTTAAAAAATAAAAAAATA
>N_488
ATTCATTAGGAATTCCAATTCCTTCATTCATATGTGTACGG
>N_489
CCGACCAGTTACAAAAAGAACAAGAACTGTTATAAAACATA
>N_490
CGCATCAGAAGGAAGAAAATCCAAAGTGAAAGATGATACAC
>N_491
CTCTATTAGGCTTATTTTGTCTCTGCTACGGAAAATCTAGT
>N_492
TAGTGTTATAAGTTTTATCGCAGAGATATAAAAAAAAAACA
>N_493
AAACAAAACTGTGAAGGGGACGGGGAATCAAGCATTTGACC
>N_494
TTCACCTTTTGTTGTTCCAACTTCTTTTCGTTTTAGTTGTC
>N_495
TGTCCAAAACGGCCTAGTTTCATAATATGTTAGATAAAATA
>N_496
GCAATTTTCTCTTTACTAATCTTAGGTCCAACCAAACCATT
>N_497
TAATGAATTTTTATTTGTGGCCAATTGCATAATGGATGTGA
>N_498
ATTCATGGAATTGATCTAAACACAAGTGGGTAAACCCATTA
>N_499
TAAACACAAGTGGGTAAACCCATTACCATTTTCCTCGCTCG
>N_500
CCATTACCATTTTCCTCGCTCGTCTAAATTCCTATATGTTC
>N_501
TCTAAATTCCTATATGTTCTCATTTACTAGTATCGTATCTT
>N_502
ATTTACTAGTATCGTATCTTCTTTTTTTTTTCTTAAACAAA
>N_503
ATTCTACATACTTACTTTGACGATAAATAAGTGCTATTTCG
>N_504
AAATAAGTGCTATTTCGGGTCTAATGTTACACGTAGGGAAC
>N_505
CTACCTAAGAAAATGTGGTTCGCGTGTCTAATGCAAACTGA
>N_506
AAGTAATATATAAAAATTTACTCCACTTTTTTCTCAATTGG
>N_507
TTTTCTCAATTGGTATGTGACATGCTCTTATTGGGTGGATA
>N_508
GGATAATGTACTAGACAAAACTTGTAATTTTTTTTTTCTTT
>N_509
TATTCAATTTTATTAGGTTGCATGTGAGTTTTGGACTCACT
>N_510
GCATGTGAGTTTTGGACTCACTTATGCATGGTACAAAATCC
>N_511
GGACTCACTTATGCATGGTACAAAATCCAAGTTCTTAAAAG
>N_512
TGTAGTTTGGGAGAAGGAAACAAAAATAAAAAGGTAAATTT
>N_513
ATTTCTTTTGGGGGAGAGTACTGTTGTTTGCCCTACAGACC
>N_514
GAGTACTGTTGTTTGCCCTACAGACCAAGGCACTGAAATCG
>N_515
ACAGACCAAGGCACTGAAATCGAGTTGGTATTATTAGGATA
>N_516
GGTATTATTAGGATACTTAACGTTTGGCACCCATGGCCTTG
>N_517
TTAACGTTTGGCACCCATGGCCTTGGCCTTGGCCATGTGCA
>N_518
TTCTTAAAGGGTACTATTGTCATTCTTAATTTTTATAGCAC
>N_519
GATTGGAGAAAACTAATTCTCTAAAGATAGAAAAGAAAAAG
>N_520
ACTGTTCATGGAAGACGTGTCCCCACCAAACAAAACTGTCT
>N_521
AACAAAACTGTCTTCACTGCCCTCTTCAATAATACTTTTAC
>N_522
CACTGCCCTCTTCAATAATACTTTTACGGGACCCCTCCTAG
>N_523
AATAATACTTTTACGGGACCCCTCCTAGTCCCAACGCACAA
>N_524
AACGCACAATCTCATTGTGTCTATACAGAGTTATATTATAT
>N_525
TATATGTAACACCAATGAAGCCAACATATCCAAACACAGAA
>N_526
TCGAATTCCTTCATCAAAGTCTATCGAATTCCTTATATTTA
>N_527
ATCGAATTCCTTATATTTACCAAAGTAAAATTCGTTAAGAA
>N_528
TAAATATTTGATCTGGAGGACAGGACACCCACGTATATTTT
>N_529
TCACCCTTGGTTTTTTTATACATATATGCACCGAACCTCTT
>N_530
TATACATATATGCACCGAACCTCTTCTTCTTCTCTTCCTCG
>N_531
ACAGTTTAGAAAGTGTCAACCCCTAAAGGAATGTTTTTAGT
>N_532
GAGAGAAGAAGAAGCAGCAGCAGAAGTTGTTAATTTGAAGA
>N_533
TTGAGGAAAGACACCTATATCTAAATACTCAAAGTTACAAA
>N_534
AAAAATATTACTTCAGAAAACAGTTCCATTAGAGAGACTCA
>N_535
TTAACATTCAATGCAAAATTCTTGTAAATTCATTTTACAAT
>N_536
TTTCCTCTCGCTGCGACATTCTTTATTTCTCATCATTTAAT
>N_537
CCTCGTACATCCTCTTTGTTCTGTCTTAAGAATTCACCTAC
>N_538
TTAAGAATTCACCTACCAAACCATTTATTTCTCATACCCAC
>N_539
AACCATTTATTTCTCATACCCACTTTAAGATTTAGTAGATT
>N_540
CAAAAGAGATCCGGGTCAAACAGATGACCCGGAAAAGGATC
>N_541
CAGATGACCCGGAAAAGGATCCAAGAACAGAAAACGGAGCA
>N_542
CCGTCGAACGTAATCGAAGACGACAAATGAACGAACACTTA
>N_543
AACAAAATGTTTTAAGGGTTCATTAAACAAGAACGTAATTT
>N_544
AAGGGTTCATTAAACAAGAACGTAATTTTTTTTTCTTTTCA
>N_545
AAGAAAACGTTTTTGTTTCTCTAGGGTGACCAAGCTTCGAT
>N_546
TCTCTAGGGTGACCAAGCTTCGATTGTAGGAGGGGCAATAG
>N_547
AGCTTCGATTGTAGGAGGGGCAATAGATTTCATCAAGGAAC
>N_548
GGAGGGGCAATAGATTTCATCAAGGAACTAGAGCAACTCTT
>N_549
TGAGAAACGAAAGGATGGAACTGATGAAACTCCTAAAACGG
>N_550
AACGGCGTCGTGTTCTTCATCTTCGTCTCTTGCATGCACTA
>N_551
TATTTCTAGCGTGTCTACGACGTCGGAAAATGGATTTACGG
>N_552
ATTCGGCGGTGGAGATACGACAGAAGTGGAGGCTACGGTGA
>N_553
TTCGGTGTAAGAGAGGAAAACGACAGATCTTAAAAGCTATT
>N_554
GATCTTAAAAGCTATTGTCTCGATTGAAGAACTAAAGCTTG
>N_555
TTTGAGGAAAATTAAGGAATCTTCATTTTGAAATGTTTGGT
>N_556
GAAACCATAATAGAAAATATCTACAATTATGTGTGTGTGTG
>N_557
GTGTGTGTGTGTATTTTTTTCCTTCACTCTAAGCTTAGAAA
>N_558
GTTCAGTTTGACCCCGAAAACGAAAAAAGTTAACCATGAGT
>N_559
ACTTCCATTTATAAATGTTTCCCACTTAGTAATAATGTTAA
>N_560
AAGATGAAACATCATTATTACTAAGAAGAAGTCGCCTTCAC
>N_561
CTCTCATATCGTCCATGCGTCTGACAAATCTACGCTTGATA
>N_562
TACGCTTGATAAAAAAGGTACAGCTACAACATAAATTTAAA
>N_563
TGTAATACGTAAAACTCAGCCTATCTCACTCACATTACTTT
>N_564
AGATAATCGACTGGTAACAACTCTGATCTTTTCCAACTTTT
>N_565
TTACTCATTTTCGTTTTGGGCTCAAGACAAAAGTCCTTCTT
>N_566
TTTGGGCTCAAGACAAAAGTCCTTCTTTTAAAAATATTAGC
>N_567
CTTCTTTTAAAAATATTAGCCCAGTTAATCTATACAGGCCC
>N_568
TATACAGGCCCATTAAAGCCCATACTAAAAGAGCCGAGCGT
>N_569
AAAGCCCATACTAAAAGAGCCGAGCGTTCCACCGCGTGAGA
>N_570
GTTCCACCGCGTGAGATTGACGTGCGTGTATTTACGCGTTA
>N_571
TTTGAATAAAGATTCCTTAGCTTTATTCTTAGTAGGTCCTC
>N_572
AATTGAGGTTTTTGAACGAACTCGGGGCTTTGATTCGAAGT
>N_573
ACGAACTCGGGGCTTTGATTCGAAGTCGAAAGTTTTGATTT
>N_574
GGAATATACATCGTGAGTATCATCAAATCTCGTCATCGCAC
>N_575
AATCTCGTCATCGCACTTTGCTTGAACGTGCAAGAAACTTG
>N_576
ACGTGCAAGAAACTTGGAAACGCGTTTAGAGCAAACACCGG
>N_577
AACGCGTTTAGAGCAAACACCGGGACACCGAAGTACCGTTT
>N_578
TTAGCCTAAGATTCACATATCAGAACGTGCTTGGGCCAAAA
>N_579
CATATCAGAACGTGCTTGGGCCAAAAATAAAATAAAGAACG
>N_580
AAAATAAAATAAAGAACGTGCATGGACCAACCAACCATATA
>N_581
CATAGTATTATTGATAATGGCGGGTCCCATTATGTTTGATA
>N_582
ATGGCAGAATACTACGTATACCCCACATAATAGTTTAATCT
>N_583
TTAAAAACACATATCTCCCTCAAAATACCCATAGTAGGCTA
>N_584
ATAAACAATAGCTGCAATGGCTGCACCGATAAAAGGACCAA
>N_585
TGGCTGCACCGATAAAAGGACCAACCCAATAGACCCAATGA
>N_586
AAAAGGACCAACCCAATAGACCCAATGATTCGTCCAAATCC
>N_587
CCCAATGATTCGTCCAAATCCAGCTAACCACGGCCGGACCA
>N_588
CCAAATCCAGCTAACCACGGCCGGACCAAATGAAACCGCGG
>N_589
CACGGCCGGACCAAATGAAACCGCGGGGTTCATCGATGCAC
>N_590
CACCAACCAGAATGTTAGCTCCAACGATTAACCCAATCGCC
>N_591
ATCCACGGCAGTAGCGTAAACCGTGTAAACTAACCCAAACG
>N_592
CATCACAATCTCGAAAACGACTGCGTTCCAGGGCGTCACTC
>N_593
GGCGTCACTCCATATGATAGCGAAAACGCAGCCGTTTCCAT
>N_594
TTCCATCCCGCCAGTGCTTACCTTGAGCAACAAGCAAGCTA
>N_595
ACAAGCAAGCTACGACTGCTCCGAGTAATTGAGCGATCCAA
>N_596
TATGTTTCCACCAATAAAAGCCCCAAATGTAACCGCCGGGT
>N_597
ATAAAAGCCCCAAATGTAACCGCCGGGTTCACATGACCACC
>N_598
ACCACCTGAAACGTTAGCTCCAACGGAAACCGCAACGAACA
>N_599
GCATGAGACAAAGACGCGGCCACAAGACCGGCAGGTGTGGC
>N_600
GACCATCTCCAGTTAGTTTTCCATAAGCCATTCCAGAGCCT
>N_601
TATAACCATCGAGAAAAACTCCGCGAAAGCTGCTCTAATCG
>N_602
CTGCTCTAATCGCATCGGGACGACTAGCTTCCCCCGGCGTT
>N_603
ATCGGGACGACTAGCTTCCCCCGGCGTTCCAATCGCAATTC
>N_604
GCTTCCCCCGGCGTTCCAATCGCAATTCTGTTGATAGGCAT
>N_605
CTAGGTTATAAGAAATCGAACGGTGATTATAAATTCATATT
>N_606
TAATCCGTTTTTCTCGCTTTCTATAAATACTATTATGGGTA
>N_607
ATAAATACTATTATGGGTAGCAATTGAAGAACACGCGCTTT
>N_608
CAAACGATTCTAAGGTACGACTTTTTTTTTTGAAGGTTCTT
>N_609
GATCCTCTGGATTTTGTATCCAACGGAAGATCTATCGAGAA
>N_610
AATTATGTAGATTTTGTTAACTTCGATCTTGAAGATGATTG
>N_611
GCATCAATAGTGAAAAGATTCTATATTGATTTAGACGTGAA
>N_612
GAAGAAGCTTCAGAACCCTACTCCACGTTTAAACGAGAGGA
>N_613
AACCCTACTCCACGTTTAAACGAGAGGATTCTCTCATCTTT
>N_614
AAACGAGAGGATTCTCTCATCTTTGTCTAAGAGATCGGTTG
>N_615
GTGTGCAGGACCTGGAGCTCCAGTGATTTTCAATGTGGTAA
>N_616
AAGTGTTTGTATATGTCTATCAGGTTGATAGGATTCTTTAT
>N_617
CTACGGGTTTGTCCCACGCACACTATGTGAAGACAATGACC
>N_618
CCACGCACACTATGTGAAGACAATGACCCTATAGATGTTTT
>N_619
ATGTACAGGAGCCTGTGCTTCCGGGTTGTTTTCTTCGCGCC
>N_620
CTTCCGGGTTGTTTTCTTCGCGCCCGAGCTATTGGTTTAAT
>N_621
CCCGAGCTATTGGTTTAATGCCTATGATTGACCAGGTAACA
>N_622
TGTAACCATTGTAGCTAATTCTTTGGGGTTTTGGTTGAAAT
>N_623
CGATTCTTTGAAGACTGTATCCTTAAAACCTATTTTAATAC
>N_624
TCTTTTTTGCTATCTTTAACCAAAATATAACAGACAAGAAG
>N_625
AATTTTTGGGTCTGCAATCTCAGATTCTGTTGCAGTGAATA
>N_626
TTTTTTGAATAAGCACGTGTCTCATATTTGGCTTTGACGCT
>N_627
AGTTTGTATTTGTAACACTGCCTTTGGATCTTTTTTTAATA
>N_628
CACTGTCATTTTTGAAGAGTCCCCATTCCACATTTTGTTTT
>N_629
AAATGTCAGGTGGTGGAGAACTTCTTTTTCTTTCTTTTGTC
>N_630
CTTTTGTCAGATAGTTGGATCTGCTGCTCACCCCAAAATGG
>N_631
GTTGGATCTGCTGCTCACCCCAAAATGGGCCTGGCCCAGTA
>N_632
TCACCCCAAAATGGGCCTGGCCCAGTATATATCAATACCAG
>N_633
TGGCCCAGTATATATCAATACCAGTAAATTGGCGCGTGTAT
>N_634
GTAAATTGGCGCGTGTATATCAATCTCCTTTTCACTAAAAA
>N_635
ATATATCCACTCTATTACACCTACATGCTACCGTTGCAGCG
>N_636
TTGCAGCGAATTAAATGGATCAAACCAACTGCATGATAGAT
>N_637
AAAGGATACACAAAGGTATACTGAGCAAAATTTTTTACCAC
>N_638
CGATTTTCCTACATTTTTGACAGTAGGAAAATGAGGTTTTT
>N_639
ATTTGCTTTGCTATGTAAAACTAAAAACAGAGTGAAACGGA
>N_640
CTATATTCTATGCAACTGGACTATATTTGCTCCGCCGATGA
>N_641
ACACCCATACGCACACATTTCAAGTTTAATCTATCATTGAC
>N_642
TACATTGATTATTAATGTTTCAGTTATTTCTTGGTTCCTAG
>N_643
TGGACCGGCTACTTTCGTATCATAGAATAGCTATTTTTTCG
>N_644
TATCGCATTTTCTTATTAGACGTACTACGAAATTTCATAAA
>N_645
TGCTTGTTTCCTAACGGGGACCAAATTAATCCCTAACTTTT
>N_646
GGGACCAAATTAATCCCTAACTTTTTCCGATGGGTATAGAA
>N_647
TAGAAAAGGTCGAAAAATCCCCCAAGGACCAAAAATATACC
>N_648
AGGCGTGGGAGGTTCTTTTGCGACAAACTCTACATGGACGC
>N_649
CGACAAACTCTACATGGACGCGGTGTGGTCCCTCTGGTCCT
>N_650
CGCGGTGTGGTCCCTCTGGTCCTTACCCTAATCGTTTGATG
>N_651
TAGAAAAATTCAAAGGTAAGCTAGATATATAATTTCATAGT
>N_652
GTAAGCTAGATATATAATTTCATAGTAGGGGAGGTGCTACT
>N_653
ATTTCATAGTAGGGGAGGTGCTACTTTAGGTACTTGTTAAC
>N_654
TATAATAGAAAAGTTAAAATCTAAATCATATTCCCGTACTT
>N_655
ATTCCCGTACTTATTAATTTCTAGGACATTTTTTTAGTATA
>N_656
TAGACTAATTTCAGGGCATGCAAGTTAGTTTGGGTACAAAG
>N_657
TTAGTTTGGGTACAAAGATACCATGTAAAGTATCCGGACCA
>N_658
TAATAATAACGTGTAAGAAGCCCCTCTTAAGGTGTACGGAC
>N_659
CCCCTCTTAAGGTGTACGGACGTATGTTTTTTTTCTTTCCC
>N_660
TACGGACGTATGTTTTTTTTCTTTCCCAGGCACTCTTCCCT
>N_661
GCTAAGGTTTTTTAAAAAACCAGATCTCAGCTACTTTCTAT
>N_662
AACCAGATCTCAGCTACTTTCTATTACCAAAAACAGAAAGT
>N_663
CCCACCATTTCTCAAATAGACGGCATCTCCCTCCGGCCAAA
>N_664
AAATAGACGGCATCTCCCTCCGGCCAAATCCCCGGCGATGA
>N_665
GGCCAAATCCCCGGCGATGACTGCCCTTACCGACCAATGGT
>N_666
TTACCGACCAATGGTGTTGACGGCCCCTTAGAAGTCATGTC
>N_667
GTTGACGGCCCCTTAGAAGTCATGTCACAAGGTGTGGGACA
>N_668
AGGTGTGGGACAACAGAGGACTTCGAGCTTTCACCAACTTC
>N_669
ACCCTCCTTTCTCCCCTTGGCTTCATAGTGCTTTAAGAGCT
>N_670
TCTCACCTAGTGTGAAGAACCTTTTCAAATTGTATCGACAA
>N_671
ACAAGACTCTGCCCTAGACGCCTTCGTTAGAATAACCATTG
>N_672
TTAGAATAACCATTGGATTACGTGTGATCTTGCTGAGTTCC
>N_673
TGCAAAAGGAAAAGACATAGCTCACAGTCAAAAATCTTACT
>N_674
CAAATTATGCCAGTCAAAACCGCTCAAGGGACTCTGGGGAA
>N_675
TTATGAAAATGATAGGAGGTCAGAAAGAAGCTTCTCACCTC
>N_676
TCTCACCTCCACCTAAGAAGCGAATAAGAGCACCCACCCTA
>N_677
TAAGAAGCGAATAAGAGCACCCACCCTAGACAACTCGGAGC
>N_678
AGCTGATCCAAGAGAACTCGCTTACCCTTATGGGAATACTC
>N_679
TTATGGGAATACTCACAAATCCCTCAGCCCAGCGTTTGTGG
>N_680
AAAGTCCTTGATAATAGACCCTACCACTTTGGTCAGTGGAT
>N_681
CACTTTGGTCAGTGGATGGTCATTCTCCAGAGGTGGAAACC
>N_682
GGTGGAAACCAGTGATCTCACCTTCCTTCCCCTCAGAAATC
>N_683
CAGGGCCTTCCAATGCACTACTGGATAAAAGAAATGCTTTA
>N_684
GATAAAAGAAATGCTTTATGCCATAGGCAAGGAAGCTGGGG
>N_685
GCAGCAAAGATAAAAGTCCTCATTAACGGGCTCCAACCTAT
>N_686
CCTCATTAACGGGCTCCAACCTATTACAAAAGAAACAGTGG
>N_687
GGTAGTGAAGCATTGGTTTACCTGGAATACAAAAATCTGAA
>N_688
TTGTCAACGCCTCTCTCATGCTGAAGCTGATTGTCCTGGCC
>N_689
TCATGCTGAAGCTGATTGTCCTGGCCTAAAGAAAGTAGAGG
>N_690
GCTCACTCCCCCTGAGCAGCCTCCCCAAAATTATGCAGAGA
>N_691
AATCCCAGGGCATCCCACGACAAGTTACTTTCCTCTCACTC
>N_692
TCACTCGGGTTTATCTAGACCCCTCGGTGATTACAATCTCT
>N_693
CTAAGACCAGGAGTACAAGGCTATGTTTCCCCAAATAGCAG
>N_694
TGTTTCCCCAAATAGCAGAGCATCCTCTCCTAGACACACTC
>N_695
TCAAGAAGTTACAGTAGGGACCATTATAACAGGCCCAACCC
>N_696
TAGGGACCATTATAACAGGCCCAACCCAAACTTTCAATGGC
>N_697
TTCCACGAGAACTTACCTGGCAGGAGATGTCTGAAACTTCG
>N_698
ACTGGAGAGAGAAGTGGTTACTGAATCCTCAAACCCCCTGC
>N_699
AACCCCCTGCCAGTACCTATCCCTACAAAAGAAGCAATCAT
>N_700
CGGGAAGTAACTGTTCAGTACATAAGCTGCGCAGACCCCAC
>N_701
GTACATAAGCTGCGCAGACCCCACTGAAAGTATGGCCAGGA
>N_702
GAGAGTGTTACAAGGTGAAGCCAGAGGTTTGATGTTGGAGA
>N_703
TGATGTTGGAGACTGCCTATCAGATACTCACCGCGGCTACT
>N_704
CCGCGGCTACTTCTGCTAATCAACTACTCCTCCAAAACACC
>N_705
TGCAAATGATCCTGAACCACCCTTAAGCCCTTCCCAGGACT
>N_706
TAAGCCCTTCCCAGGACTTACCAATCCATCCAGCTGAGCTC
>N_707
AGCTGAGCTCCCACCTGCGCCTGAGCCAAGCCAGAAAAAGA
>N_708
ACCCCCAATTAACAAACCATCAAACAAACCAGGGAATAAAA
>N_709
ACAAACCAGGGAATAAAAGTCCTTTAAGACTGGCAGGTGCG
>N_710
TCCTTTAAGACTGGCAGGTGCGAAATCCAGCAAGAGAAACA
>N_711
AGAGAAACATGTTGGGAGTCCAAAACTCTCCTAAAGGGAGG
>N_712
TCTCCTAAAGGGAGGACAGTCACAGATACTGCAGGACCTTC
>N_713
AGATACTGCAGGACCTTCTACTGGTGATGCTAGAGAAATAA
>N_714
TCTGCTTGCGTCGAGTTCTACACCTCCTACTCATACCATCA
>N_715
ACACCTCCTACTCATACCATCATCCCTGCAATGGTCAAAAA
>N_716
TCAAAAAGAAGGTGGATTTTCAAAGTCCACCTCCTCCTCTT
>N_717
TGTTGTGGTTTGGGAAATCCCATGACAGTTCACAGAATCAA
>N_718
CATAGCCATCAAAGTTCTATCAGAGAGTCAGAACTTTATTG
>N_719
AGGGCGTACCTTCTTTGCAACTTTCATTTATGGTGAACCTG
>N_720
TTATGGTGAACCTGATAAAACCAAAAGGAAAGCCATCTGGG
>N_721
GATAGAATTGATCCCTAGTTCCTTACAGGAGACTTCAACGA
>N_722
TTCCTTACAGGAGACTTCAACGAAATTATTGACTCCAATGA
>N_723
TCCTACACGCCCTGAAGGATCCTTTGTGGACCTCAGAACCT
>N_724
GAAGGATCCTTTGTGGACCTCAGAACCTTTATGTCCACTTG
>N_725
CCACTCAGGTAACTTCCTATCCTGGAGAGGCAAAAGAAATG
>N_726
AATGTCAAACAGTGAATGGGCAGTTAGTTATCCCTCAGGCA
>N_727
GATAGAAGGCTCAGGAATATCCAGGAGGTTACAGAGCTAGT
>N_728
AAAAAATAAGTAGATGTAGACACGCTATTATTACCTGGAGC
>N_729
CCTGGAGCCGGGAAAAGCACCTTAATAGCCAAAAACAGATT
>N_730
TTGAGGAAGCCATGTCAAGCCTAGATTCTGAACCAACCCTT
>N_731
CATCAATGAAGAGCTAGCAGCTGCTTACAAAGAGGAAGAAG
>N_732
TGGATTTTTTCACGCTTGCACTAAAGGACGATTAGCAGTCA
>N_733
ACTAAAGGACGATTAGCAGTCAATAAATTTTCTGTTATTGA
>N_734
AAAGAGATAAAAACTGCTTGCTTCTCCATCCATGCTGACAA
>N_735
CTCCATCCATGCTGACAAAGCCCCTGGTCCTGATGGCTTCT
>N_736
AAAGCCCCTGGTCCTGATGGCTTCTCTGCAAGTTTTTTTCA
>N_737
TAACTGGCGCACAGTAGGAGCTCAAATCATTCTGGAAATAC
>N_738
ATCCTGCCAAGGAACATTAACACTACCCATGTCAGACTGAT
>N_739
TTAACACTACCCATGTCAGACTGATCCCAAAAATCACGAGT
>N_740
AAACTATGAAAGATTATAGGCCTATTGCCCTATGCTCTATC
>N_741
AAAATCATAGCAAAGGTACTCACCAAGAGACTCCAGCCAAT
>N_742
GATCTCAGAAAACCAATCTGCTTTTGTTCCTCAACGGGCGA
>N_743
TGTTCCTCAACGGGCGATTGCTGACAATGTATTGATTACCC
>N_744
ACCCATGAAGTTCTACACTACCTACATAATTCAAAGGCAAA
>N_745
CTACCTACATAATTCAAAGGCAAAAGAAAGATGCTTTATGG
>N_746
TCAAAGGCAAAAGAAAGATGCTTTATGGCCGTGAAGACTGA
>N_747
TTATGGAGAGGATGGGCTTCCACAGTACTTGGATCAATTGG
>N_748
TTGGATCATGCAATGTATAACAACGGTCTCTTACTCTTACC
>N_749
TTACCTCCTTAATGGATCGGCTCAAGGTTCAGTGATACCAC
>N_750
GCTTCGGGCCAGTTTATTAACCCTCAAAAGTCAGCAGTTAC
>N_751
GTTAAGCTATTACTCGGAATCCAAAAAGAGGGGGGCTTGGG
>N_752
CAAAAAGAGGGGGGCTTGGGCAAATACCTAGGTTTACCTGA
>N_753
TGGGCAAATACCTAGGTTTACCTGAGCTCTTTGGTAGAAAG
>N_754
AAAGGCTTGCAGCTGGTCATCTAGATTCCTATCTTCAGCTG
>N_755
GCTCTCTATATAAGCGCATCCAATCTGCTTTGACACGGTTC
>N_756
GGAGAGGGAGGACTTGGTTTCAGGGACTTACAATGCTTTAA
>N_757
AAACAGAGCTGGAGAATACTCACAAAGCCGCAGTGCCTTCT
>N_758
ATACTCACAAAGCCGCAGTGCCTTCTTGCTAGAACCCTTCT
>N_759
GCAGTGCCTTCTTGCTAGAACCCTTCTTGGGAAATACTGCC
>N_760
TCTTGGGAAATACTGCCATTCTACGCCATTCTTAGATTGTA
>N_761
GCATATGTATTGGTAGAGATCTACTAAAACGGAAGCTTGGT
>N_762
AAGTCATTGGGTGTGGCAAACAAACCTCTCTGTGGCAAGAA
>N_763
TATGGGCCCTCCTCCTGCATCATCACACAAGTGGACAGTAT
>N_764
AGAGGTCTAATTTAGCAAACCATCCCAGAATTTGAAATAGA
>N_765
CAGAATTTGAAATAGAAATCCTTGAGATCCATCTAAGTAAG
>N_766
AGTAAGCTTGGAGCAGAGGACTCTTATGCGTGGCTCCCTGC
>N_767
GCTCCCTGCAAAGAATGGGGCATACTCAGCACGCTCCGGCT
>N_768
GCATACTCAGCACGCTCCGGCTACTATGAAAGCATAAGTTC
>N_769
TGAAAGCATAAGTTCAATTCCATTAAGTCCCCAACATGTGT
>N_770
CCAACATGTGTCTCCGGTGACTGATTTCAAGTGGACCAAAG
>N_771
AACCTGCGCCTTAGACAGATCAATGAAGAAGCGAGATGCCC
>N_772
TTTCTGCGGAGAGGAGGAGTCATCTTTCCACCTGTTCTTCA
>N_773
AAACGCGCCTTTTAAACAGCCCTTGGATCCCAATACCACTG
>N_774
ACAGCCCTTGGATCCCAATACCACTGTGTCCTTTAGGGATC
>N_775
CCACTGTGTCCTTTAGGGATCTAATTAAGAAAGTTAATCTG
>N_776
ATTAAGAAAGTTAATCTGAGCGTTTGCCTCCCACCAATTGG
>N_777
TCTGAGCGTTTGCCTCCCACCAATTGGCGTAGGAACGGGAC
>N_778
CAATTGGCGTAGGAACGGGACCTCTCCTACCGTGGATTCTC
>N_779
CCGTGGATTCTCTGGTCGATCTGGCTTTCTAGGAACCACTT
>N_780
CTTTCTAGGAACCACTTAATCTTCAAGGATCGCCTCAGCTC
>N_781
ACTTAATCTTCAAGGATCGCCTCAGCTCCCCCTCTGAAACT
>N_782
GGATCGCCTCAGCTCCCCCTCTGAAACTCTGGCTCGAGCAA
>N_783
CCCCCTCTGAAACTCTGGCTCGAGCAATCAGTCTAGCACGA
>N_784
GTGGCTTTTAGCTCAGAATACAACCCATATCCGACCTCTGC
>N_785
CCCATATCCGACCTCTGCAGCAAACCCTAGGGAAAATCATT
>N_786
TGGATTTTCAATCCCACCATCACTGAAACAAGTAGGATTGG
>N_787
CTAATTCAAGAAGGAATGTTCGATCACCTCTTTTAGCGGAA
>N_788
CACCTCTTTTAGCGGAAGCTCTCGCCATCCACGAAGCTCTC
>N_789
TCGACTTTGGGTATCCAAAACATTGTAATAGCGTCCGATTC
>N_790
TCCGATTCCAAGCAGTTGATCAACGCAATCAATTTGGGGGA
>N_791
ACGCAATCAATTTGGGGGATCCTCCATTGGAACTCCACGGG
>N_792
GGGGATCCTCCATTGGAACTCCACGGGATTCTACACGATAT
>N_793
TGGAACTCCACGGGATTCTACACGATATCCTGAGTTTATCT
>N_794
TGCTAAGTGTTCTCTTAAAACGATTGTACTGGACCCGGTTT
>N_795
TACCGTAATTTATATTGCAACACGGTCGGACACAGAAAAAC
>N_796
TCGGACACAGAAAAACACCACATAGTGAAATAATTTACATG
>N_797
TGTATATATTTTTTTTTGGACAAAAGGATTGACTTGTATAT
>N_798
TGGGTACCACAAAACATGGACACACATAGAAAACCAGAGCT
>N_799
AAAACCAGAGCTACTTTCCACTTGAGTTTTGTAAAAATCAT
>N_800
GAAAATGTCAGAAGATTTAACAAAAAAAAAGGGTCAGAAGA
>N_801
TTTATTGCTTATCGCCTAGACAACAAATGTGGTTATCCCCT
>N_802
CTTTTCTCCCATTGATTTAACAATTTCAGGTGAAAACGTTT
>N_803
ATAAGAAATTACTAATTGGTCTTATAAGAAATTCTTAAACC
>N_804
TCTTATAAGAAATTCTTAAACCTTCTTATAAGACCATTTCT
>N_805
TTCATTAGAATTTACAGTGTCTCATTATAATTTTACATAAA
>N_806
TTACTAATAATATAGCTGGTCTAATGTCTATCTAGAAACCT
>N_807
GCATATGTGTGGAGCCGTATCTAGTTATAGTTAATTTAAAT
>N_808
AAATAACTAGATAGAAGAAACTGACAAACATTTTTTCATGG
>N_809
TTTTTGATACAGAAATAACACGTGTAAGCATATGTGTGGAG
>N_810
AGCTAAAAATAAGTAAAGAACTAATTAGAAGAAACTAACAA
>N_811
ATAGTCTCACAAAAGATTGACACAATACATGTATGTATATA
>N_812
TTGTATATCTATATAAATAGCTAGAGTTACCCCAAGTCTAT
>N_813
TGAAAAGGACAAGAAGCTCTCACATGACCCGAACCACACCA
>N_814
AAGCTCTCACATGACCCGAACCACACCATTCATGGGCCCCT
>N_815
TCATGGGCCCCTTTACTCTTCTCTAATATTTGATCTTCATC
>N_816
CTCAAGCCACTATATTTCTTCACCCCTTAAAGTCATCTAGA
>N_817
TCTTCACCCCTTAAAGTCATCTAGAGAGAAAGATAGAGAGA
>N_818
TTTTTTTTTTAACTCCAAACCATTGATTTCATTTTCATTTA
>N_819
AGCTAGCAGTTCCGACCACACCAATTACTTCTACAGCTCGG
>N_820
TGTTCGACAAAGTGTTGACACCAAGTGACGTCGGTAAACTA
>N_821
AGTGACGTCGGTAAACTAAACCGGCTCGTGATTCCAAAGCA
>N_822
ACGGCACAGTGTTGGATTTCCAAGACAAAAACGGCAAGATG
>N_823
GATGTGGAGGTTTCGTTACTCGTATTGGAACAGTAGCCAAA
>N_824
TACTCGTATTGGAACAGTAGCCAAAGCTACGTGATGACCAA
>N_825
TAGCCAAAGCTACGTGATGACCAAAGGATGGAGCCGTTTCG
>N_826
GCCGGAGACACCGTCTCTTTCTACCGTGGCTACATCCCTGA
>N_827
TCTTTCTACCGTGGCTACATCCCTGACGATAACGCACAACC
>N_828
ACATCCCTGACGATAACGCACAACCGGAGAGACGACGGAAA
>N_829
ACGCACAACCGGAGAGACGACGGAAAATAATGTTCATCGAT
>N_830
CGGGTCTCCGACATATCCAACGGCTAGGTTTTATCCGGTGA
>N_831
ATCCAACGGCTAGGTTTTATCCGGTGACGCCGGAATATTCC
>N_832
CCGGTGACGCCGGAATATTCCATGCCATACCGGAGTTTTCC
>N_833
GCCATACCGGAGTTTTCCACCGTTTTATCAGAACCAATTTC
>N_834
TTTCCACCGTTTTATCAGAACCAATTTCAAGAACGGGAATA
>N_835
CTCGGTTCCAGTTTTTCCAGCGGGGAGGGTACCTCCGTCGG
>N_836
TTCCAGCGGGGAGGGTACCTCCGTCGGCGCCTCCTCAGCCG
>N_837
TGGGGTTGACGTGGAAGAGTCTTCATCTTCAGGGGATACAC
>N_838
TCTTCAGGGGATACACGTGGCGAAATGGGAGTAGCAGGGTA
>N_839
GAAATGGGAGTAGCAGGGTACTCTTCCTCGTCTCCGGTTGT
>N_840
AGGGTACTCTTCCTCGTCTCCGGTTGTGATCAGAGACGATG
>N_841
AATCATTTTGGAGGTCGCCACGTGGCGAAATGGCATCGTCT
>N_842
CGAAATGGCATCGTCTTCTTCGGCTATGCAGCTAAGTGATG
>N_843
GGAAAGGGAAATCTTTAGAGCTTTGAAGATAGAATAAAATA
>N_844
GATCCTTGAGCCCTAATTACCATGTTGAATAGAAAACCCCC
>N_845
GTTGAATAGAAAACCCCCATCTTTCAATGTTAAATTAAGCT
>N_846
ATGGGCAGTTTCAAAAGTGTCGCTCTCTCTTTCCCTACCAA
>N_847
AAAGTGTCGCTCTCTCTTTCCCTACCAATGGTCCAATTTTA
>N_848
TATGAAAGGTATGATATGTTCTTTCATTTTTTACTTTATCC
>N_849
CGTTCGTCCGTACATCCGTACGTGACTTGTTTGGATTTTTA
>N_850
AAGGTTAGTGACTCCAAAAGCTGGAGCGTTTACGATAGTGA
>N_851
TACGATAGTGATATCTATTACAACTGGAGTAAAGAGAAACA
>N_852
ACAACTGGAGTAAAGAGAAACAGTTCCACGTTGGAGACCGT
>N_853
AGTTCCACGTTGGAGACCGTCTCCTTTTCGAATACAACAAT
>N_854
ATCAGCGGTGACCTTGAATTCTAATACTGTGACCCGAATTC
>N_855
GAATCCATTATTCATTAGCTCAAAGCCAGGTGGGATTAAGC
>N_856
CAAAGCCAGGTGGGATTAAGCTCCAAGTCGTGGTCGGACCA
>N_857
AGCTCCAAGTCGTGGTCGGACCAACACTCAATGTTCTAAAG
>N_858
TGTCTCACAAGGTGGTTAGACTCTTTCAGACACCATCATCA
>N_859
AACTTACGAATTCCTAATTTCATTTTTAAAGTCACAGTGAC
>N_860
ACAACGATAGTCAATAGAGGCCCAGAAGAAGGTTCAAATAA
>N_861
AAGAAGGTTCAAATAAAGGCCCATTATGGCCCAAGTTATAA
>N_862
ATTATGGCCCAAGTTATAACCCGAATAAAGGATCCGATCGA
>N_863
AATACTCTCCTGGAAATTTTCGTCTCATGAAATGCGTAAGC
>N_864
TCTGCAAATGTTCAGGTAAACATATTGTGAATCTTGGTTTT
>N_865
GTAATCTACAATTATCTGATCTTTAGAGGGTTTAACAATTT
>N_866
CTGATCTTTAGAGGGTTTAACAATTTGGCAGCATCTATTAT
>N_867
TCCTTTAGATTTAATATACTCTATACAAGTTGTATTTTGGA
>N_868
TACAGGTTCTGGTCAATGTACTATCTGCGAATTTCGCATTT
>N_869
CAGAGTCTTATCTTTACGTGCCCTGAATAAGTTAGTATATG
>N_870
CGAGTTACGTCAAGATCTTTCTATTTGCTATGCCGGTATGT
>N_871
TTTGCTATGCCGGTATGTTTCGTAATCATTCCTCAGAATCT
>N_872
TTACATGCTAAGCTCCTAAACCGATGATGATACCGAAGTAG
>N_873
ATACCGAAGTAGATATAGGTCTGTAAATGCTAAAATGTGAT
>N_874
ATAAAACTCTGGTTACAGGTCTGGGAATTCCCAGTTTCTGT
>N_875
TAACCTCAAACGCAGTTGCTCTTAAAGGTCAGAATCTTTGA
>N_876
TTTTTTTTAGGGTCGTTAAACTCTCTTGTCTAAATCACTTG
>N_877
AATTTTTGTTCAATCCAACTCCTTTTGGGTGATTCAGCAAC
>N_878
CCAACTCCTTTTGGGTGATTCAGCAACTCTGTTACAATGAA
>N_879
CTAGGAAAAGTGTTAGACAGCATAAATCATCAAGTGTGATA
>N_880
AGAGAAACTAAGATTATTTACACTCTATAAATACTACTACT
>N_881
AGAGAAGAACATAAAAGCATCATCTTACAGGTAAAATACTC
>N_882
ACAGGTAAAATACTCTTGGTCTAATTCCTCTAGTTTCATAG
>N_883
ATAAGAATTGTGTTCTTAAACAGAGAGGTTTAGTTATATCT
>N_884
ACAGAGAGGTTTAGTTATATCTCGTCTTTAATCATAAATCA
>N_885
AACATACACGGTTTTTTGGTCTATTGATTTTTGGATTTTTA
>N_886
TAGTTATAATAATGCATGTACAAAAGTTGTTGACAAGGTGA
>N_887
TCCATCTTCTACTTGGCCAACCTTTGAAGTTAACCAGATTG
>N_888
GAGAGAGGAGTGGTAGAGTGCAACGAAGAACGTAAACACAC
>N_889
CAATATCTACACATGGAACACAAAATTAAACGCCAACTTAA
>N_890
AACGATCGCTAGGTGAAATACATAAAAGTCGACTAACGCTA
>N_891
AATACATAAAAGTCGACTAACGCTAACTTAACCGCCAAAGA
>N_892
GCTAACTTAACCGCCAAAGACAAATTGCTATACAAACACAC
>N_893
AAGGCGTTCCAAACTCGGTTCAGGCAGTGTGGTGGCCCACC
>N_894
CCTAACGATGTGGAAACACACAAATTACTAGTATATATCTA
>N_895
CACAAATTACTAGTATATATCTAAATAGGTGGGCCAATGTC
>N_896
CTAAATAGGTGGGCCAATGTCTTAGGATCTGTAATGTATCT
>N_897
TAAATGTAGGAGATGAGACACTTTTTAAAAATCCAACTACT
>N_898
ATGAGATAACAAGCCACAAGCAACTTATATTCCCAATTTGA
>N_899
TTTTAGGATCAGAGAGAATGCTTAGTTAAGAATTGATGCTA
>N_900
CCTTTGTAATAATAAACAAGCCCTTCTTCTCTGTTTTGATC
>N_901
GCGAGTTGAGATTCCCGGGTCTTTCTATTTGAACTACCAAC
>N_902
CTTTCTATTTGAACTACCAACATTATCACCTGGACTTGATG
>N_903
CCTGAGAATACAGGTTAATACTCCATGGAAAGTACTGACAA
>N_904
GCAAAGTGTTAGGATCAAATCACATTCCGGGGTAAGAGATC
>N_905
ATTCCGGGGTAAGAGATCGTCTTGTTCGTTTATTGGAACAC
>N_906
AGTCAACCCATATACACTTTCTTTACCTGGCTGCTCAACCT
>N_907
GGCTGCTCAACCTGAAAATGCAAAAGTGAGTGTGAGTAAAA
>N_908
TTAATGAAACATGTCAGAAACTAGACACACCCCAGGAGCTG
>N_909
CCCAGGAGCTGTGTTAATAGCTCTGACAGAATCGTGTGACG
>N_910
GAAAGCAAATGTTGAGCTGTCCCTACGTAAAGAGTTTGTAG
>N_911
GTAAAGAGTTTGTAGCTGCACATTAGGGTTGTTGTTGTTGT
>N_912
TGTTGTTGTTGTTGTGTATTCGCTAAAAGACATATTTCGAT
>N_913
ATGTTTTCTTGACCTAGCTGCTCAACCTGCAAATGTAAAGA
>N_914
AGTAAAGAAACCGCTCGATACTAATGAGTACTGAAACATTT
>N_915
AAACATTTCAGAAATTTGGACTCACCTCGGTTGGTATGCTA
>N_916
CTCGGTTGGTATGCTAGTCACTTTGATAGTATTGGAATCAG
>N_917
ATCAACTATCTTGTAGAGAACATAGGAATCCTGAACAATAG
>N_918
TTGAAACCAATATTGGAAGGCCTTGTCATACCGGCAGTCTC
>N_919
GGCCTTGTCATACCGGCAGTCTCCACGTGCGTTGATGACTG
>N_920
GACTGAGATTCTATTCCTTACATGTTTATCGATCCGTTGAA
>N_921
TGAGTACCCGAGTTAGGAGACTCCCCATGTCTTCGCCCATT
>N_922
TAGGAGACTCCCCATGTCTTCGCCCATTCCTCTCACCCCAA
>N_923
CTTCGCCCATTCCTCTCACCCCAAATGGTGTGAACCGCTGT
>N_924
CTCACCCCAAATGGTGTGAACCGCTGTTTGGAGGAGGTAAC
>N_925
GTAACGGGCTACAAAGCTCTCAATATTGTTTTGCCATTGTC
>N_926
ATTGCAACCAATAAAGACGACCAATTTGTGAAGAAGCGAGA
>N_927
GATGTCTGCATTCCCCTGTTCCAAAGAAGCATGCGATCTCC
>N_928
TCCAAAGAAGCATGCGATCTCCCGTGGTGAGCTTGCCGTGA
>N_929
GTAAACCATATTCCTTTGTACCAAGAAACCTTGCTCGACCC
>N_930
TTGATCTTTTCCACAACACTCTGTCCTCAACATCCCAACGG
>N_931
CAACGGTTCTGTCTCTGAAACAATAGAGCTTCTTCGATCCG
>N_932
CTGTTGATTGCCTTCTCATACCAGAAAGAGGTGCGGTGTCC
>N_933
ACCAGAAAGAGGTGCGGTGTCCGTTTCTCACTTCCACTTTA
>N_934
GCGGTGTCCGTTTCTCACTTCCACTTTACAAAACTCCTTTG
>N_935
AAAACTCCTTTGCGACATCTCTGTATTTAATAAGCTTTGAC
>N_936
ACATCTCTGTATTTAATAAGCTTTGACCACATCCAAGAGCC
>N_937
TTTGACCACATCCAAGAGCCCCTATTAGTTGTGGCTTTAAC
>N_938
CCTATTAGTTGTGGCTTTAACGGACCAGAAGGTATCAGCTT
>N_939
TTTAACGGACCAGAAGGTATCAGCTTTGAGTAGATATTTTT
>N_940
TGAGTAGATATTTTTCTATCCATTGAACCCATAGAGAGTTT
>N_941
CATAGAGAGTTTGCATGAGACACAAGTCTCCAGATTAGTTT
>N_942
TCATTTATTTCTTTCAAGGGCCGAAGACCAAGTCCTCCTTC
>N_943
CAAGGGCCGAAGACCAAGTCCTCCTTCCTGCTTCGGTTTAC
>N_944
AAGTTATTAAGCTCAAACGACCAGCATAAGAGAGGTAGCGA
>N_945
GACCAGCATAAGAGAGGTAGCGAGCGGTCCAGGATCCAATT
>N_946
CCAATGGTAGACCTAGGTATCTGACTGGTAGATGACCAACA
>N_947
GACTGGTAGATGACCAACATCAAAATGGTATCTGTCCTTTA
>N_948
TTATCTCCTGAGACAATGAACTTGGCACACCCGCTAAATAA
>N_949
CAATGAACTTGGCACACCCGCTAAATAAACCGTAGATTTTT
>N_950
AAAAATTTCCACAATACCATCAATGGACCGCATCTTACCAT
>N_951
CGAAGCTAAGATGAGTTAATCCCATATCCTTACATCTCGGA
>N_952
TTAATCCCATATCCTTACATCTCGGATGATAGCCGTATTTC
>N_953
AGAGATATGGCGATAAAGAACAACCCTGTCTTAATCCACAT
>N_954
AAGAACAACCCTGTCTTAATCCACATTTACTTTGAAAATAC
>N_955
CTCAGACGGGATATCCATAGCCAAAAGGACGTTTCTGAGAA
>N_956
TTGTGGTAATCTTTCACTAGCTCTGTTGCCAATAACAAATT
>N_957
TCTGTTGCCAATAACAAATTCTCTATCAATAGACGGTCTTT
>N_958
ATATAAGTGTTCATGGGTTCCTCTCCTCATAACCTACGTTT
>N_959
TGGGTTCCTCTCCTCATAACCTACGTTTCGGAAAGACACAA
>N_960
TAACCTACGTTTCGGAAAGACACAAGGATGGGCGGGGGCGG
>N_961
AAGGATGGGCGGGGGCGGAGCTAAATGGAGGGCAAGGTGGT
>N_962
TAAATGGAGGGCAAGGTGGTCAAAGGACCCCATAACTTTTA
>N_963
GTGGTCAAAGGACCCCATAACTTTTATAATTCAAGCTTATT
>N_964
TTTCATTTGCACCCCCTAATCAATTTTTTTGACTAATCTTT
>N_965
GACCCCATTAAGGTATAATTCTTTGTACGCCGGATGGGCCC
>N_966
CGCCGGATGGGCCCTTGTAACTAGACCATAACTCTATCGGA
>N_967
CCATAACTCTATCGGATAAACTTATGTAAGAAAAGAATGAA
>N_968
AAGAATGAAAGTACCAGTACCAGATTAAGATGAGGCAAGGA
>N_969
TATACTCGTGCATAACCCAACGACTACTCTCACCCTTGGCT
>N_970
ACGACTACTCTCACCCTTGGCTTTAGGAGCATCAAGGTCAT
>N_971
TTTAGGAGCATCAAGGTCATCGAACCAGAAGACCCTGACTT
>N_972
ATTAAAAGTTGTATCTATCACTGGCTTAGTGGGTCATTAAA
>N_973
CTATCACTGGCTTAGTGGGTCATTAAATTACGGCACATGAA
>N_974
GATAATACTAGAATGTCAACCCGTACGTAGTACGGGTAAAA
>N_975
TGATAATAGTTTAAAGAGAACGTAAAATATAACATAATTAA
>N_976
CTCCGTGTTTGCCTTCACTACTCTTATTGCACATCTTGACA
>N_977
AATGGTTAAACATAGAAAGACATCTAAAATTCATGTGTTAT
>N_978
TGTGTTATGTTAAAATAGTACAATGGGACGACCTAAGCATA
>N_979
GTACAATGGGACGACCTAAGCATAGCACGAAACTTTGATAA
>N_980
TTGAAAATCCTTTTCTTTAACTTTTATCTCGAACAAATAAA
>N_981
TCTCCTATAATTGAATGTAACTTTTGGGAATGCCTTCTTCC
>N_982
AATGTAACTTTTGGGAATGCCTTCTTCCCCCAAATTTATTT
>N_983
AGGATGTCAGATGCAATAAACTCCCAAATATCATTAACTGA
>N_984
GCTGCATTGTTTTTGAGATACGTAGGACCCCAAGCGAAGAA
>N_985
TCATTATTTTATCAGCCTCACGAGCGCGTGGATTCTACCAA
>N_986
TCACGAGCGCGTGGATTCTACCAATTGGTCGTTGTTTTTTT
>N_987
CGTTGTTTTTTTAATCCTCTCAATCAGTCAACGGTCAACGA
>N_988
ACGATCGAGAAAGCCGCTTTCGTAATGAAAGCCACATTACA
>N_989
TCGTAATGAAAGCCACATTACAAAAAGCCAATTACAAATGT
>N_990
TATTTGATCCATTTTAATATCCTTAGACCCTAGTCATGGCT
>N_991
TAATATCCTTAGACCCTAGTCATGGCTTACCCTAACTTTTT
>N_992
TTCCCATCCATGGTATTTTTCTTCCAATTATTCTGCTTGTT
>N_993
TTGTTTTGCCCATGTGGTGGCTTAAATTTCTATTCTACTAT
>N_994
CGTACATCTTATTATATAATCAAAAGTCTTAGTTTCTTATT
>N_995
TTTGGTCAAGGAGGATGGATCTATTATGTGTAGGAAAGTTC
>N_996
TGTAGGAAAGTTCGATTTATCTATTTTTTATATATATAACC
>N_997
TTTATATATATAACCAATTACATCTGTATAGCAAAGCAATA
>N_998
TCAGAATATGTACCGTATACCTGTTGTGTCATATCTTTCAA
>N_999
TTTAGATAAAGCGTCCTTCACATATTTGAGCTCCAAACTTT
>N_1000
ACTCTTTTTTGAATTTCTTCCTTCCCACTTTTTTGTTAGAC
>N_1001
CTTCCCACTTTTTTGTTAGACGTACCACCGTTCGACGATAG
>N_1002
ACGTATTCTAGCCAACGTAACAAAGAATAATATTTCTAATG
>N_1003
TTGGTTCAAGTTGGTTTACTCAAATTCAGCATATTCCACAG
>N_1004
TATAATTTTTGTATAATTATCTTATTTAGTTTTTTAAAACA
>N_1005
ACTTTTAAGGACAAAGTAATCATTTTTCCTTTCTTCTATAA
>N_1006
TAAACTTTTAATATTAACATCCATCTTCTAGAATAATATAT
>N_1007
CTAGAATAATATATTCTTATCATTTGTTGATATTTTCATCT
>N_1008
CACGTATGAGATTGGACATGCCTTTAAAATACGGCTTTATA
>N_1009
GACATGCCTTTAAAATACGGCTTTATACCCAGCAATCGGGT
>N_1010
ACGGCTTTATACCCAGCAATCGGGTCATCGACATTTATACC
>N_1011
CATCGACATTTATACCCGGTCATAGGATCAAATCGGCTACA
>N_1012
TTATATCCGATCGTAGGGTTCAATTCTACATTTGTACCCGG
>N_1013
TTTGTACCCGGTTGTGGAGTCATCATATTCGTAGTTAACGA
>N_1014
TTGATCGTCTTTCAAACTTCCTATTCATGAAAAAACTTGTG
>N_1015
TAAGTTAGTCATCCTTGGATCAGCATCGTATCCGTTGGACT
>N_1016
TGAGAAGAATCACGTACTATCATGGCGAATTGGTCATCTTC
>N_1017
CATGGCGAATTGGTCATCTTCCTCACCACATAACACACACG
>N_1018
ACTTGGATTCACGAACGGATCTTGCTTAGAACGTCGAAACT
>N_1019
TCGACGAGGTTTTGCAAGTCCTCCTTGCAGGGCTTGAACAC
>N_1020
GCAGGGCTTGAACACAAGCTCTTAGAGTTGAGAGTTCTCCT
>N_1021
GAAACAAACTAATACAATCACTTAAAGCCCACATAAAACTA
>N_1022
AATACCGGAGGCACGATTGTCTTGAAGATGCGCTGCATCAT
>N_1023
TGGTGGTGACATCAACAAATCAATAACGAAATTTTGGAATC
>N_1024
TATATTTTTTTTCCCCATATCCCAAGGAAACAAGTGTTATA
>N_1025
AGGAAACAAGTGTTATAACCCAAAAATTTTATCCGTTGTAA
>N_1026
ATGCATTCTGATAATCATCCCGGTAAGAAAGACGTTAGTTG
>N_1027
TATTGTTATTGTTGTTGTCGCTGAAAAAGGTGGCTGCGATA
>N_1028
AAAAGGTGGCTGCGATAAATCCCTCCCACTCAGAGAGAATG
>N_1029
TTCATTGGCAAACAAATATTCAACCGGCTCTCGATCAACAT
>N_1030
ATATTCAACCGGCTCTCGATCAACATGTCTCAATCCACGTA
>N_1031
CATTCGGAGCTAAGTGAGGACCTTGTGGCTCCTCTTGTTGG
>N_1032
ACTGGACTCACCTCAGGTTCCGGTTCTCCGTTAATCGCTAT
>N_1033
AATCGGATACCAAAGAGGGACTTGGCTCATATGAAATTTCT
>N_1034
TGAAATTTCTGCAGCTTCACCCTTATACTTTACTTGGCAGA
>N_1035
ACACACACATGAGTCCAGAGCCGTGCCAATGGTTTTTAAGA
>N_1036
AAACGAATTCTAAGCAACTGCATAAATTGTTAGGGTATAAA
>N_1037
TAAATATGCACTCGTGCGAGCATCACCAACGCGTCTCGATT
>N_1038
ACCAACGCGTCTCGATTTCACTTTCTCATATAAATATATTC
>N_1039
ATGGAGTTGGAAATGGCGTACGTACGTGTTCCGTACACGTG
>N_1040
GCGTACGTACGTGTTCCGTACACGTGAGGGGCAGTTATATA
>N_1041
CGCTTTTTTGTTGTATAATACTATAATTTAAAGTCCACATA
>N_1042
ACTCAATTTATTTTTGTTTTCTTTCTTAAAAATCCCATATT
>N_1043
TTGCCCAGATAAATTTAATTCCTAAATCCGCTACTGATACA
>N_1044
ATAAGAAACTTTGGTAAAAGCAAAAACACTCTAACAACAAT
>N_1045
TCTAACAACAATGTTGGAATCTTTACACAACCACAGGCCTC
>N_1046
GAGTTCTAACTCCATGAGGACTCTTACCTTCATGGTACACA
>N_1047
TTACCTTCATGGTACACAAGCGTCTTCTTAATCCCTATCAC
>N_1048
CACAAGCGTCTTCTTAATCCCTATCACAACACCATTTCCTC
>N_1049
AAAACCCAGAACCTGTCGTCCTCTTCATTTTCATCTTATTC
>N_1050
CTCTTCATTTTCATCTTATTCGGGTTCGTGTACTCAATCGG
>N_1051
TTACTTTTTTTGGCAAGGAACAATCGTTTGTATTAAGACTC
>N_1052
GAGAGAGAAAGAGAGAGAGACACACATAGATCGAGACAGCG
>N_1053
CTCGCTAATGGCTTCATCAACGAGCCAAGTCTTACCCAGAA
>N_1054
TTCTTTAGGTAATGGTTTATCACTTCCTCTCCCGTCGGACT
>N_1055
CCCGTCGGACTAAATCTATACCCAGTCGGATCTTTCATCAT
>N_1056
GAAACAAAATGATCAAAATTCCCGGGTTCCCGGGATTAGGG
>N_1057
TTTGGAAAGAGTTAATGTTTCTATAAAAGTCTCTTGTAAAG
>N_1058
ATAAAAGTCTCTTGTAAAGCCTCCAAAGTCAGCCTCAAATA
>N_1059
GTAAAGCCTCCAAAGTCAGCCTCAAATATTATATGACCAAA
>N_1060
ATATTATATGACCAAAAAATCTCTTGTAAAGTACTCCCTAG
>N_1061
TTAATTTAATATTGTTTAGCCATGACTCATACACGGGCCGG
>N_1062
GTTTAGCCATGACTCATACACGGGCCGGCCCTGGTTGAAAA
>N_1063
ATAGAAATCCTAAGTATATTCAATGGACTCACGCACTGACG
>N_1064
AATGGACTCACGCACTGACGCACATATTTGTGATTTTTTTT
>N_1065
TATAGGAGAATAAGGACTTGCAGATTTGAGATTGTTGAACG
>N_1066
AATATAAATAGTAATTGGACCAATAGAGGCTTCTGGGATAC
>N_1067
AGGCTTCTGGGATACTTCAACTTCTAAATTTAAGGTGATTA
>N_1068
TTTTGTTTTGATCAGGTAAGCCAGTGGCACATCTGGAGGGT
>N_1069
CTTTCGGAAATTTATTGCAGCGACGATGGAGGACAACCTCG
>N_1070
ATTAGCGCATCCACATCCGGCATCCCTAAACCTTAAATTTA
>N_1071
AAACCTTAAATTTAAAGACACTCTCTGTTTAGAATTAGATG
>N_1072
AGAGGAAGGACAATCGTTCCCAAAAAAACCTCTCTTCTCTC
>N_1073
AATTTTTAGATCTAGATCTGCTTTTCTCGGTGCCTTTGATC
>N_1074
GCCGGTTGGTGTAGCGATTTCTTCTCGTGGCTCAGCCGTCG
>N_1075
TTCCTAGATTTGTTGGCTGTCGCGGATTCAGTGTGTTTGGG
>N_1076
GGGTTATGTTTGATTGTCGGCTTGCTAGGTACGGGAGCTAA
>N_1077
CTAGATACTTCGATCTGCTGCAAAGCTGTGGTTCTCGCATC
>N_1078
TGCTGCAAAGCTGTGGTTCTCGCATCCGTCGGTGCTAATGG
>N_1079
CTCTGGTTTTCTTTGTAAACCAAAGCCCAGCCCAATTTTGT
>N_1080
CCAGCCCAATTTTGTGGGTTCTATAACTAATAAAAGGCCGT
>N_1081
TTAAAAATATTGCATAATTACTCCCTTAAAACTCGACGAAA
>N_1082
AATTAGTAAAATTCGATACACAATTCTAACGAACCGTATCT
>N_1083
TATCCTTCTGTTATCAATTACAACAATAAATCCGGTTTGAT
>N_1084
TTTTTGGCTATTTTTTCGTACGTATTACCCTTTTTTAAGAA
>N_1085
GAATTGTGTATTTTTTTTTTCTTTTTGGTAACGAGTGGTGT
>N_1086
ATTTAACTGCTGTTTAATTTCCCCAAACGAAACAAAAACGG
>N_1087
TACGACGTAGACGAATAAGACACGGAGAGAAGGTGCTTTCC
>N_1088
ACACGGAGAGAAGGTGCTTTCCTTTGGCTCGGGGACACGTG
>N_1089
CACGTGGCCTTAGAAAGGGACCATTTACACAAAGAGAACTA
>N_1090
CTCCTCCTCCGGACATCAAGCTGGGCCCGGCTTGTAGGTCC
>N_1091
GCTGGGCCCGGCTTGTAGGTCCCCCACATAAGAACCTCGGT
>N_1092
GTAGGTCCCCCACATAAGAACCTCGGTCCCATGGCTCCCAC
>N_1093
CCCATGGCTCCCACTTGTAACTTGTAACAAGACTCTCTCTC
>N_1094
GTAACTTGTAACAAGACTCTCTCTCATGGTTTAGCACTTTA
>N_1095
GGCACCTTGAGGTTTGAATTCAGTGTCATTAGGCTAGATAT
>N_1096
GGCCTAAACAAAGAACCTAACTAGCATACGACTTTGAGCCG
>N_1097
ATGTAATCCAAGTCAAGCAACACATTTTTATCTCCCGCCCA
>N_1098
CATTTTTATCTCCCGCCCATCTAGAAGAATTCTGCATTTAT
>N_1099
AATTTTAAAATTGTCTAAACCAATATCTAAATTCTTTAGTA
>N_1100
TCTAAACCAATATCTAAATTCTTTAGTAGCTCGGGTGCTAA
>N_1101
GTGCTAAAAGGTAGATATTTCAAAAATATTCACCCGCTACA
>N_1102
GAAATAGGAACAAGATGGTCCATAGGTTCGGAATTTAGTTT
>N_1103
AGGTTCGGAATTTAGTTTATCGGTTTGGCGGGTCCTTGGAC
>N_1104
ATCATAATATGATGGTTAACCATTTAATTATTCCGGTCACG
>N_1105
AACCATTTAATTATTCCGGTCACGAAAGAGTGGCACATTCC
>N_1106
TTCCGGTCACGAAAGAGTGGCACATTCCTTCTAGAAAAATT
>N_1107
TTGGCTTGCTCGAAAGATGACGAATACAACTGGTTGAGGCC
>N_1108
GAGGCCCAAATTGTAACATACTAAAAGCACAAGCTTGAAAG
>N_1109
GGGTTTCTTAGCAGTTACTTCAAAATTATCACATCGTGGGA
>N_1110
AATTATCACATCGTGGGATACAGTGTGATATAACTTGTAAA
>N_1111
ATCCAAAATACCAATGGTATCAGATAGTTTTCCTCTAAATT
>N_1112
AACTTTCAAATCTAGATTATCTTTATTAGAGGTTACCACTC
>N_1113
ATTATCTTTATTAGAGGTTACCACTCCCTCCAGTTGGGGGA
>N_1114
AGTTTTCAAAGGAATACAATCTGAATCTGCGGATATATTAA
>N_1115
TGCGGATATATTAAATCACGCTATGAGTGAAAAATTAATGT
>N_1116
AAAATTAATGTGGGAAGAAGCTCAATTGGAACCAATCGACT
>N_1117
ATTGGAACCAATCGACTCTACCACTATTACGGGTTCTTTGG
>N_1118
ACTATTACGGGTTCTTTGGACAGCCCAACTCAATCTGTAAG
>N_1119
TTTGGACAGCCCAACTCAATCTGTAAGATGTCAGTTTGATG
>N_1120
GTGTTATGCGGCTCTTTCCCCTTTTTCTCGCTTTCTCTTAT
>N_1121
CCGCTCATGTAATGTTAGAGCGGACTGCTTAGCTCCCTCAT
>N_1122
TTAGAGCGGACTGCTTAGCTCCCTCATTTACAATTTTATTT
>N_1123
CTCCTAATTCGGTAACCAGTCATGGAGTTACTTTTTAATTA
>N_1124
AAGAGATTTACAATCTTTTACAACATTCTATCGTAACTATA
>N_1125
TTACATTTTGAATTCTTAATCTTCCCTTAAACATTTATATT
>N_1126
GAGATATTCTGAAACTGACTCAACTTTTACCCTAGACGACT
>N_1127
CATGTGTGTGGTGCATTGTCCTTAACTATACTAATTATATG
>N_1128
TATCACAGTCAGTACCCGTGCAGGACACGTGTTTAACACTT
>N_1129
AATTGGATAGGTGGCAAGTTCATAAAAGTTATTGGGAAAAT
>N_1130
TTATTGGGAAAATTCTTACTCAAGTTGTGGCTTCCTGTCAA
>N_1131
AAGTTGTGGCTTCCTGTCAACATTAGGACGACGACAGGAAA
>N_1132
ATTAGGACGACGACAGGAAACAGATTATACTTTCTGCACTA
>N_1133
TGCACTAGACGTAACATCACCACTCTAACTTGTTAGAAAAA
>N_1134
ACGAAAGCATGCAGCTCTTTCGGAAATTTATAGCCGCCACC
>N_1135
TTTATAGCCGCCACCATCGACGACGACGACATGGCGTTATT
>N_1136
ACCAATCATATGGTCTCTGTCTAATAATGTTTAGTGAATGT
>N_1137
CACTGAGCTATGGAGCCGTTCTTAAATGTTGCAAAGATTTT
>N_1138
AAGTATCAAACACATTAGACCAGTCCCTTGTCCGGTATGTA
>N_1139
AGAAACCTTTTCTAACCATTCACTGGTCTCTGTCGAATGTT
>N_1140
CGTCTAATGCTCCACCACGGCACTGAGCTATGGACCCGCTC
>N_1141
AGACATACCTCTTGGTCTTACATACACACACATATATACAT
>N_1142
TCAAACTTCATCGCCGGGTTCAAGTTTTGTAACACCGATAT
>N_1143
TCATGAGATTATTATTGTAACACCCGCCCTGCCTTATAGGA
>N_1144
AAATATTGCACATAACTCCTCACGTTTATTAACCTGAGGAA
>N_1145
CATCATCGTGACGACTAGAACCTCATGAGTGGAGGCTGGCC
>N_1146
CCTCATGAGTGGAGGCTGGCCCTCGTGGCTCAGACACTCTC
>N_1147
GGCTCGTCAGCCATTCTTGACCAGCTGTTAACCCGTCGATC
>N_1148
CCCGTCGATCCATCATTGTCCACATCACTAGGGAAACCACG
>N_1149
CATAACAAAAGAAAATGATACCATGTTTCGCAAATACCACC
>N_1150
GATACCATGTTTCGCAAATACCACCCTCACCTTAGCCTAAT
>N_1151
AAATACCACCCTCACCTTAGCCTAATTGAAGATGAAGATTC
>N_1152
ACCTTTACCACAACTACATGCTCATAAGCTTTAACTTGGTT
>N_1153
GGTTCTCCCTCGACTAAGAACTGAATCCATGAGTCATGAAA
>N_1154
ACTTCAGCTCTAATCGAACTCGTTTCCCAACCAACAACACA
>N_1155
AAAACTGTCTTGGAAACATACTCAAAATTCAGGAACTAACC
>N_1156
AACCGTTAGAAACGTGATCTCACCGTTGAATATGTAGATAG
>N_1157
TTTACAGCATGATCGGACTTCATTAAAAGCTCCAAACGTTG
>N_1158
AACAAACCATCTCGAACTGTCATTTAGGGGTTCCTGCATTT
>N_1159
TCTGTCAGCGGCTATGGATTCTTGATATCGTTATCTTTCCA
>N_1160
TTCTTGATATCGTTATCTTTCCAAAGACACCTTACACCTTA
>N_1161
AAGAACATGAATCACTTTCCCACTGTTTCTCCTTCGTGGTG
>N_1162
GGTGGTGATGATTTATCCTCCGTCATGTTTCCGCCTTCATC
>N_1163
TGAACAAAGAGGTGGAACATCAATAGGTTCTCTCGACGTTG
>N_1164
GTGGCTGACTTAGTTTAGGACTTAAATACCCCAATATATAT
>N_1165
AAATACCCCAATATATATGACACTTACAAAACCCTTGTTGT
>N_1166
ACAAAACCCTTGTTGTTTGTCATCAAAAAGAGATTGGGCCA
>N_1167
TCATCAAAAAGAGATTGGGCCATTTATGAGCTATATCATAA
>N_1168
ATAATGTCAAAACAAATTGGCCCAACTATGTGGGAGTGGGG
>N_1169
TATGTGGGAGTGGGGTGTTACAATTATACTGCTTGGTGGTT
>N_1170
ATCATAATAGCTATATTAGGCAGCAGGGATTCAAAGATATG
>N_1171
AATACTACTGTTCTTGAAGACCAAGGGAAATGGAATTGTGA
>N_1172
GGAAGCAAGTTGTGGTTATGCACTAGAAGTGTAAAGGACAA
>N_1173
TGCACTAGAAGTGTAAAGGACAAGATAACAGGGGTGGCAAG
>N_1174
GGACAAGATAACAGGGGTGGCAAGGGAAGTCACGTCTCTTC
>N_1175
CATGCTTTCAGGTTATCGTCCAAAGGTTTCAGTCCAGAGCT
>N_1176
GTACAAAACACAATGTGATGCAATTAGATATAAGTGGGGTT
>N_1177
TAGATATAAGTGGGGTTTGGCAACTCTTGATGGTTTACATT
>N_1178
TCAACCGAGAACTTCATTGGCTTCATTGAGCTAGGCCCAGA
>N_1179
TTGGCTTCATTGAGCTAGGCCCAGATCTTCGCAATCGAACG
>N_1180
CGGTTGAACCGGACACACATCCAACATCATTGAGAGCGGGT
>N_1181
ATTGAGAGCGGGTGATGGATCGTATAAAGTCATTACCAATG
>N_1182
GAGGACAAGCTGGCTCTTCACGAGGGGAGTATTGATAGAAA
>N_1183
GAGGGGAGTATTGATAGAAACCAAAACTGAAGATGAGTGGG
>N_1184
GATTAGGCTTAGTGTTAAGCCCAATTTCCTCTTATTGTCTT
>N_1185
GAGGAAATAACCATGAGAATCCATAGAGAATTCTCATAGAA
>N_1186
CTTCATCTCAGCCGTTGATTCATTTTTTTAATCATCACCGT
>N_1187
TGATTCATTTTTTTAATCATCACCGTCCATGTGTATACTCT
>N_1188
CCAACATATGTTTTAGATTACAAGATACAAACAAATAGCAA
>N_1189
AACATAAGAGCAACTCAAGACCTCTTGTGTTAATTCCCGGA
>N_1190
TGATTATTGAAGGATCTGTACAAGTTTGTAGATCTTTGCAA
>N_1191
ATCTGTACAAGTTTGTAGATCTTTGCAAGAGTCTGTGCTTG
>N_1192
AATATTTGGACTTGATGTTCCTTGGTAACTCTGTCAGGTTA
>N_1193
AGAATGGAAAGCTGAGAATACAGAATATACTCCAGGGAAGT
>N_1194
TTACCGTTGTAGATATGGATCCAGCATCACTGCCACTATCG
>N_1195
ATAATCAATGGTCCCTGTCACAGGTTTCCTTGGCATGTGAT
>N_1196
TCGTTGCGGTTCTCTTGCATCACTAATTCGTGATCGGGAGG
>N_1197
TTGCATCACTAATTCGTGATCGGGAGGATTCCCTTCGTTAT
>N_1198
AGGCGTTAGTTGATGATGCACGTTAAGGTTATAGTTATTGT
>N_1199
GTTGTCGCTGAAAAAGGTGTCTGCGTTAAATCCCTCCCACT
>N_1200
CTCCCACTCAGAGAGATCCTCTTGTTGGACGATCATTGGGA
>N_1201
TCATTCATAGACAAACCATCCATGTTTTCTTCATTGGCAAA
>N_1202
TTCCAAAGGTTTCACACACACAAGTTCTTTGCCAGCCAAAC
>N_1203
TCAATCAAACAACTCAATCACAAGCTTTGGTAGAAGCAAAA
>N_1204
TTAGAATCTTTACACAACCACAGAGCTCAAAAATCCCCAAA
>N_1205
ATCCCTAATTTCCCGATCAACACCAGTAGGTTTCCAAAACC
>N_1206
ACACCAGTAGGTTTCCAAAACCCAGAACCTGTCGTCCTCTT
>N_1207
CAATCGGAGAGAAGAAATACCATTCAAGATCTTCCGATTGG
>N_1208
TTGGATCCTAGCTAACTCTGCAGCAGCAACAACAACAACAA
>N_1209
CAACAACAACAGAAAGAACCCAAATTTAGAAATGATCGATG
>N_1210
ACTTACTAGGCAAATCCTTGCTGGGTTTGTGACTCAAGATG
>N_1211
CATCAACGAGCCAATACTTACCCAGAAGTTTGTTCTTTAGG
>N_1212
TACTTACCCAGAAGTTTGTTCTTTAGGTAATGGTTGATCAC
>N_1213
TTGATCACTTCCTCTCCCGTCGGACTAAATCTATACCCAAT
>N_1214
AGTAAGTAAAGAACAAAAGCCGTGAAGTCTACTCGCGCCGA
>N_1215
GCCGTGAAGTCTACTCGCGCCGAAACCGTGTTGATGACTTG
>N_1216
ACAAAAACAAAAAAGGTTGACAAATGAGAGGAACAAAATTT
>N_1217
AGGTTGACAAATGAGAGGAACAAAATTTATTTTTATTGTGA
>N_1218
AGATAAGGGATTAAAGTTTACAAAAAACAAGAAAAAGGTTC
>N_1219
AGATATACCGTGGATTGTTGCGGTTTCTCTCCATTGCTTCC
>N_1220
ATATAGAATCAACATAAGAGCAACGCAAAACCTCTTGTTTT
>N_1221
TGAGAATGGAGATTACAGCACAGAAGTAACGATAAAGAAAA
>N_1222
AGAAGTAACGATAAAGAAAACGGGTGATTTGCTTTACCGTT
>N_1223
CGGTCATAGATAAGGTTGGTCTGGATATGAAATCTTCATTG
>N_1224
GGATATGAAATCTTCATTGGCAAACAAATATTCAACCTGCT
>N_1225
TGGAGTCCCCAAATCATCCACAGACATACCAAAGAAATTTT
>N_1226
TAAAGAAACTGGAGTCACCTCAAGCGCTGTGGGACTCGTAG
>N_1227
ACCTCAAGCGCTGTGGGACTCGTAGCTCTGACAGTATTCGA
>N_1228
CTCGTAGCTCTGACAGTATTCGAATCAGAGACCAAAGATTG
>N_1229
ACACACACATAAGTTCTTTGCCAACAAAACAAAAAATCAAA
>N_1230
GAAGTAAGAACACTAGGTTACAACTTCTATACATAGCGCTT
>N_1231
TACAACTTCTATACATAGCGCTTAAAACTCTGTGACAACAC
>N_1232
TAGCGCTTAAAACTCTGTGACAACACAGAACGTACTAATGA
>N_1233
ACAGAACGTACTAATGATAGCAACCAACACAGGGGAGATTA
>N_1234
ATATATTCAACACAGGGAAGCAAATACACTAGCCTTCTAGG
>N_1235
AGGGAAGCAAATACACTAGCCTTCTAGGCCACAACTTCTAT
>N_1236
CAGAACCTAAACTTGATGTACTAAGCATCATAGGGAAAAGA
>N_1237
TAGGGAAAAGATAAGTCAAACCCAAATCTATTCTTACAAGA
>N_1238
GATAGCAACCAACACAGGGACAGATGAATCAAACCCAAATC
>N_1239
CTGAGTTTATTATACCTGATCTTGAGGCAAACAAGTGATGT
>N_1240
CATAACCCAAGGAGTCCAAACACCTTTAGGAACTCTACCTT
>N_1241
AAACACCTTTAGGAACTCTACCTTCATAATACACAAGCGTC
>N_1242
GCCGCGATTACCTCTCTTATCTTTGATTTTCCTATCAACAC
>N_1243
TTTTGAAGTGAGGAAACTTACAAGGCAAGTAAATTGGGTCG
>N_1244
ATTAATGTTTTTCCCCTAAACGTTGACAAATGAGAGGGACA
>N_1245
TTTTTTCCTTTCCGAAGGATCTTTCTGGAATATTATAGCCG
>N_1246
TAAAACTATTAATTATGCAACATAAAGGTCCACTTAACTAC
>N_1247
AGGTCCACTTAACTACTAAACAAAATCCAATATTACTGCTG
>N_1248
TATATACCAAACCAAACAATCATAAGTTTAACCAACTATAT
>N_1249
AGCTTAGTAAAAAACGAGGGCCTATATTGTTGAAACAAGTA
>N_1250
GAGGGCCTATATTGTTGAAACAAGTACTCTTACGATTGTTT
>N_1251
TTACGATTGTTTCGATGGCTCATGGCTATATTGAAAAAAGA
>N_1252
AGCAGAATTTATAAGAAGAACCTTCTCCTGCTCGTGTCCAT
>N_1253
GGTGATTTTACCTTATGAACCCATTCAAATTCTCCACCTTT
>N_1254
AAATTCTCCACCTTTGGTGTCAAAAGTTCCATGCTGTAGAG
>N_1255
GCTTAAGCGTGAATCGAGGACCGCATTCCTAAAAATCCAAA
>N_1256
ATGTTGATTACTTTTTGATTCAACATGGTCAAAACTGACCT
>N_1257
TCAACATGGTCAAAACTGACCTGAAGACGAGGTTTTATTGT
>N_1258
ACGCTGGTTGTGGAATGTTACAACTCTCCTACCACGGAAAT
>N_1259
ACTATGAAAACTATACCTCCCAACACGATTCCCTAAACGCG
>N_1260
GTTGTAAAGTTATTCAAAACCAGTTCTGGTTGATGGCTTGT
>N_1261
TAATGAGAGTTTGGTATCACCGAAAGCAACTCAGATATTAA
>N_1262
ATTAAAGCAGGTCCTCTCTGCAATCCAACAACATTACTTGA
>N_1263
CTCTTATGAAACAATGGTACCAAAAAAAAAAGACTTACAGT
>N_1264
CGACATGTTGTGAGCAAGACCTTAGGTGCAATCTCACGTCT
>N_1265
TTCTCAATCGTCTTCGGAATCATCTTTTGTGGAGGCTACAA
>N_1266
TACAAACGAATAACACACACCAAACTTAATATCTCAAATTC
>N_1267
CAAACTTAATATCTCAAATTCATAAACACCTTTAAAAAATC
>N_1268
TTAAAAAATCCCTAAAAAAGCTTCTCCAGATCGTTACCTCT
>N_1269
ATCTTTCTTCCTCTTGAACCCCATTTTTACGACGGACGGCG
>N_1270
GAAGCCTCTCTCTCTTTAATCGATGAAAACGGCAAAGCTGA
>N_1271
AATCGATGAAAACGGCAAAGCTGAGAATGAAGACGACGGAG
>N_1272
ATGAAGACGACGGAGACTAACTTAGGGTTTATCGACTCAAA
>N_1273
GAAAAACCTATACAAATGGGCCTATGCTTGGGCCCATCTTT
>N_1274
GGCCCATCTTTAAGCATAGGCCTATCTATCTTTATAATATT
>N_1275
TCGCCGTATCAGTCTATTAACGGGCTTAATTCTGGGCCTTG
>N_1276
ACTATGGCGTTTCATTATAACGATATTAAACGACGCCGTGT
>N_1277
ACGCCGTGTATGTTAGCTATCAATTTCGTTTCTCAGTGGTC
>N_1278
ATTTCGTTTCTCAGTGGTCACTATGCGATGCGCCATGGAAG
>N_1279
GTGGTCACTATGCGATGCGCCATGGAAGAGGAAGCGCCGTA
>N_1280
TGGAAGAGGAAGCGCCGTATCAGCTGCAATTTCCGGTCTAT
>N_1281
CTCCAGATCCTTCGTAGAAACTCCATAGATCCATCGAAGAA
>N_1282
CCATAGATCCATCGAAGAAGCTAGATTTCTTCCGATGGTGT
>N_1283
TATTCTCTTCGTCCTGGATACAAACATTCAGCGACAGCTTA
>N_1284
ATACAAACATTCAGCGACAGCTTACTCTCAGATATTTCGCA
>N_1285
CAGCTTACTCTCAGATATTTCGCACTGTTTGTCGGACAGGG
>N_1286
AGGGCTTCTCGGAGAAGTTCCCGATTTGCTTGGTTCAATGA
>N_1287
AGACGATGGCGAAGATACTTCTAGATTCTCTAATCCGTTCG
>N_1288
TTTGATACATGGAGTTATAACATTTGTATTCATGGATTTGG
>N_1289
TGTTCAAGGAGATGAAGGAGCGAAGTTCGGTCTATGGGTCT
>N_1290
TGAGGATTTATGGTGAGATGCAGTATAACGGGTTTGTCCCT
>N_1291
ATGCAGTATAACGGGTTTGTCCCTGATACTATTGTGTATAA
>N_1292
TAATTGTCTTTTAGATGGGACACTCAAGGCAAGAAAAGTCA
>N_1293
CCTGCTGGACATACAACATTCTAATTGACGGGTTATTTAGG
>N_1294
GTTATTTAGGAACGGAAGAGCTGAGGCTGGGTTTACTCTGT
>N_1295
ATTGTTGGGTTGCAGCTTTGCAGGGAAGGGAAGCTAGAAGG
>N_1296
AAGCACATAAGGGAAGGTAACTTGGTGCCTAATGTTCTGAG
>N_1297
GAGTGGAAGCTTCACTAAAACGTCCACAGAGCAAAGATAAG
>N_1298
AATGGAAGATGACCCTTGGTCATCATCTCCATATATGGACC
>N_1299
AATTAGCACACCAGAGAAATCAACCTAAGCCCTTGTTTGGT
>N_1300
TAAGCCCTTGTTTGGTTTAGCAAGAGGACAGAGGGTCGAAG
>N_1301
AAGAGGACAGAGGGTCGAAGCAAAGCCAGATTCTTTTGACG
>N_1302
TTTGACGTAGACATGATGAACACGTTTCTATCTATATATCT
>N_1303
TATCTGTCCAAAGGGGATCTCAGCTTAGCCTGCAAATTGTT
>N_1304
ATGGAATGGGTGTTACCGATCTCACGAGTTACACCTACAAC
>N_1305
TACCGATCTCACGAGTTACACCTACAACTCCATGATGAGCT
>N_1306
ACCTACAACTCCATGATGAGCTCGTTTGTCAAAAAGGGTTA
>N_1307
TCGTTTGTCAAAAAGGGTTACTTCCAAACCGCCCGTGGAGT
>N_1308
ACCGCCCGTGGAGTGCTTGACCAAATGTTTGAGAACTTTTG
>N_1309
ATTAGGAAAAATGGGAAGAGCAGACTTAGCCAGCGCGGTAC
>N_1310
TTAGCCAGCGCGGTACTCGACAGACTCACAAAGCAAGGAGG
>N_1311
ATGTACAACACATTGATCAACGCTCTGGGGAAAGCAACCCG
>N_1312
ACGCTCTGGGGAAAGCAACCCGGTTAGATGAAGCCACACAA
>N_1313
AGCAACCCGGTTAGATGAAGCCACACAACTGTTTGACCACA
>N_1314
GTTAGATGCAGGTTGTTTACCTAACCACGTAACAGATACAA
>N_1315
ACGCTGTCTTCACCGCAAACCGGATCAGGCCTGAAACACTG
>N_1316
CGGACACGAAGCCGGTTTAGCAATTCCTTCACAGAATTCGC
>N_1317
AATTCCTTCACAGAATTCGCCTCTGTTTTTTTCACCGTTGA
>N_1318
TCCTTCCGTCGAAGGATCAGCGAAAACCGAAGATAGATTCA
>N_1319
AACGCAATTACGGCTAATGACGGCGAGATTGTCGACATTGC
>N_1320
CGGCGAGATTGTCGACATTGCCGAGATTCGGATCTTGAATT
>N_1321
AGGTAAAGAATCTGAGAAGACGAAACGTTGTTTCCTCTCTT
>N_1322
TGGTGTATGAGTAGGAGGAACAGTTGGTATAACGGCTAGCA
>N_1323
AAAAACAGCGCGCATGCTTACGATTTTACAGTTGGCTTCCC
>N_1324
TACGATTTTACAGTTGGCTTCCCACGTGTGAACATTAACTC
>N_1325
AACTCAGAAAAGGAGAATAGCACTTTGTGTCGTTTATAGCT
>N_1326
CAATAGTCAATAATTATAGCCCAAAAAAGGAAAACTCACCA
>N_1327
AAATTAAATTTTTTATATATCAAGTCCAAATGTCCAAAGCA
>N_1328
TAGAAAATTTAAATCAAAAACAAAATCTTTTAATGACATCA
>N_1329
GGGTAAAAGTGCATTCCGGTCATATAGTACATTCTCCTATT
>N_1330
TAGGAATATGTGTTGTTAGTCTTTATTAGAAACTAGGCTTT
>N_1331
AATATCGATCCAAACTCATCCCACATTAAATCACATCCAGG
>N_1332
CATCCCACATTAAATCACATCCAGGGAAATTAAACATTTTT
>N_1333
TCACATCCAGGGAAATTAAACATTTTTTGTCATTTTCTGAT
>N_1334
TTTATAGTTATAAAGTTTAACTTTTAAAAGTCGTAAAATTT
>N_1335
TTTTTAACAGCCACAATAGTCCCATTATAAGCTTTTTGTTC
>N_1336
GAGTTAAAGTAACTCTGTCACACTCGTCAGATAAAAATCTT
>N_1337
CACACTCGTCAGATAAAAATCTTACTAACATAACGACAAGA
>N_1338
TCTTCTCTGTCTGAGCAAGGCAAACAAAAATGGTTATTACC
>N_1339
GCAAACAAAAATGGTTATTACCCGAAACATGAAGGCCAGAG
>N_1340
TATTACCCGAAACATGAAGGCCAGAGCCACCTCAGTCTCTC
>N_1341
GGCCAGAGCCACCTCAGTCTCTCACCGCCAATCACAGCAAG
>N_1342
AGTTCTTCAAGTTGGTCTTACCTTCAACGATGAAGGATAAG
>N_1343
TTTTATCTTGGATTAGAGATCTAAAAGGGATACACTAATTT
>N_1344
AGAGGTTGTTACATTAGTGACTCCTGCGGGATATAAGCGTT
>N_1345
TGACTCCTGCGGGATATAAGCGTTCCATAAAGCTTAAACGG
>N_1346
TCCATAAAGCTTAAACGGATCGGTGAAGAGATTTGGTTCCA
>N_1347
TGAGGGTTGGAGTGAGTTTGCAGAGGCTCATTCCATCGAGG
>N_1348
CCGTGTAATAATCTTCAATGCTTCGGCTTGCGAGACCAACT
>N_1349
CAATGCTTCGGCTTGCGAGACCAACTATCCTCTGGATGCAG
>N_1350
GGGGATAACAGAGCTTTTAACAGAACCGAGACCTGCAAGTT
>N_1351
GTCTTTCCGATGTCTTCACCCATTACAGTCTCTCCATAAAT
>N_1352
CTTAACAAGATAGCGTCAGGCTTTATAGGCATAGCTAATAC
>N_1353
GCTAATACAAACTCATAAGCCTTTTTGTATCTGCCCCGCTT
>N_1354
CCCCGCTTTACCAAGAAGATCTACTACGCATCCATAGTGTT
>N_1355
CATCCATAGTGTTGGATAACCGGTGTGACACCAAATCTTGT
>N_1356
GCTCTTGAACAGTTCGATTCCTTCCTCTAACCTGAGTCTTA
>N_1357
TTCCTTCCTCTAACCTGAGTCTTACACGCCCCTCACTAAAG
>N_1358
CCTGAGTCTTACACGCCCCTCACTAAAGCACGTCCACCTGC
>N_1359
CGCCCCTCACTAAAGCACGTCCACCTGCCCCAATGGAATGA
>N_1360
CACGACACGTCCCAATAAAACGGGCAGAGATATTTGCTATG
>N_1361
GTTTGCAAAGTTGCATCAGCCATCACCACACCACCAAAATA
>N_1362
ACCACACCACCAAAATAAATCACAACTTCATGTAACCTTAC
>N_1363
TGTACAAAGAATATTGCTGGCCTTTTTAATTTTCACAGATC
>N_1364
GCTGGCCTTTTTAATTTTCACAGATCTTACTCTGCCTTTTT
>N_1365
GATCTTACTCTGCCTTTTTTCTTAAAGCCAATGGTTAAAAC
>N_1366
CTTAAAGCCAATGGTTAAAACAGATTGAGTGGTTTAAGAAA
>N_1367
ACCAGACCACATTACATTAACCGGTCAGTCAATTAGGGAGG
>N_1368
GGGAGGGTAAAATAGTCATTCACAACCCAACCCAAGAAAAG
>N_1369
ATAAAAAGGGTTGCGCCACTCTTGTCTTCTTCGTAACTCAT
>N_1370
TTGGGGATAAAATCCGCCTCCTTGAGTAGCTTTATGAACCC
>N_1371
TGAACCCTAAGTTATTTAGGCAATTTCATACTTATTGGCTT
>N_1372
CTTAGTTAGGAGGCGTAAATCAATTCTGATCATTCAATACT
>N_1373
GCTTCTTCCCCAAAAAGTTTCAGACAGAAGAATCTGTGTAT
>N_1374
GATATGTATATGAATAGCCTCCGAATAACGGGAATGTGAAA
>N_1375
GGAACACCTTCTTGTTCAGACAGAGGCTTATATCAAAATCC
>N_1376
ACAGAGGCTTATATCAAAATCCGAATCAGTTTTGGGTGTGA
>N_1377
GGGTGTGAAAAAGCTCTCTCCTTTTTTGCCCTTCAATTCCA
>N_1378
TCCTTTTTTGCCCTTCAATTCCAAATATCCTTCAATGGATA
>N_1379
TTATTGTTTGCCAAAGCTTTCACTTGAATTAGCCAAATAGT
>N_1380
CACTATCAATTGATAAAACTCTTGTATAAGAAGATTCTGTG
>N_1381
ACAGTTAATAATATACACCTCAAAGATTCAACGAGATTGGT
>N_1382
AAGATCGCTTGCTCAACACACGTAACCGAACAGCGTTACGT
>N_1383
TAGTCGAATCAAATAGACATCTTGTGCGAAATGTACGACAC
>N_1384
CTTGTGCGAAATGTACGACACTAAAGCTCAGTGGTTACTAA
>N_1385
TTCAGTTCGAGGGGATGGTTCCAATATGATAAGAACCAAGG
>N_1386
GTTTTTAAATAAAACTAAAGCTTGGGACAGGCTTAGCTTCT
>N_1387
AGGAGAAGCAGCTTAATACACCTCTTCAACTACTGGCAAGA
>N_1388
TTTTTAAAGTTTAAAGGATGCAATCTTAGAATAAAGATGAT
>N_1389
ACATAATCCAAAACACATTACTGTCAAGTGCTCTTAAAAAA
>N_1390
GTATCTGAAATCGCATAATCCAAATGATAATCAGCAAGATG
>N_1391
GTGGAAACAAAAACAAACCTCCAAGAAGTTCTTTAGGGAAG
>N_1392
TACCTTTCTTAGAAACACCACCATCGCCTAAGTGATAAGGA
>N_1393
CCTAAGTGATAAGGAGAATTCCTCCAAAACTTATTGAAAGT
>N_1394
TGGATCTGGTAACGTAATTTCAGGGAAAATCACAAAAGGCT
>N_1395
AAGACATGGACACAAATTCACCTTCGAAAACTGTGGCGGCG
>N_1396
TCTTGAAATCAGTTCGATTACGATGGAGTTATTCAGAGACG
>N_1397
CCAAGAAGGAAGATTACAGTCTTTAGAGCAGTGGCGGATTT
>N_1398
TAACCTTTAGATGGGTATTTCTTGAAAAAAAAAACAGATTA
>N_1399
AAAAAAAACAGATTAGTAAGCGCAAATTTTCTCGATGGGCC
>N_1400
GCGCAAATTTTCTCGATGGGCCTTAGAGCAAGTCCACTAAG
>N_1401
TTTTTATGGTGGGTTTTTAACCTGAAATGGGCCCAGTTGAA
>N_1402
CACAACAATTCAGTTAGAAACGTTCCTAAAATTGGGTTTTT
>N_1403
TAAAATTGGGTTTTTCGCGACCCATACGTGGCATCTTTTTA
>N_1404
TCGCGACCCATACGTGGCATCTTTTTATTGGGTTAACTTAT
>N_1405
TCTCTCTTTTCCTCTTGTGTCGCCGACGGAGACACAAAATC
>N_1406
TTGTGTCGCCGACGGAGACACAAAATCGATTGAAAATTTCG
>N_1407
GTCACGGCTTCGAATCTACACAATGATGCCTGGTGCTTAAA
>N_1408
GTTTAGATCCTATTGTGGTTCAGTTTGGGAGAGAACTTGTT
>N_1409
AAGGTTATCTTTCACAAGATCTAACAAGTTCAGTTGGTCTT
>N_1410
TGGGCATTGGATCTGAGGTTCTAAGAATCTAATTACAAAGT
>N_1411
TGAAAAAGACAGAATAGAGACCTCTGTAGGAGTCGGTCGAT
>N_1412
CGATCGAAAGCCAACAGCCTCTGCAAAAGACGGAGTGCTAA
>N_1413
CCTCTGCAAAAGACGGAGTGCTAATGGATCTGCTTTAGAGA
>N_1414
GCTTTATCATTACGAACCTGCATCAGAGAAATAAATGTTTA
>N_1415
GAATAAAAACGGATCATACTCCAGAAATTGCATCTGATTTT
>N_1416
CAACTCCAACTGATGGACAACACTTTTTCCCGGAAACAATG
>N_1417
ACAACACTTTTTCCCGGAAACAATGGCTTCCATGTTAGTAC
>N_1418
AGAATAATATTAACTATCAACGATGTAACATAAGGAGACAA
>N_1419
ACATAAGGAGACAAGAACAACAAAGAAAACTGTATGGAGCT
>N_1420
AAGAAAACTGTATGGAGCTTCACCAAGCCAAGTTGATTATA
>N_1421
CCCGGATGTCAAGCCAATGGCATATGCAAACAATGATTAAA
>N_1422
TCTCCTAGAATTAACAACTGCGTTTATGTTGTGCGTTATGG
>N_1423
AAATTTAATCTTTGTTTAACCTCTTATGAGTAGTAGTAGTA
>N_1424
AATGGTTTAATTTATTACTACTACTCGAAGACCCAACCGAA
>N_1425
ACCCGAAATTTTAAAATATTCCAACGCATCCTACACTTTTA
>N_1426
GGAAATCCGAACCCAAAAAACCCGATCCGAACTTGAAGTCT
>N_1427
ACCCGATCCGAACTTGAAGTCTTAAAATACCCAGACGGGTT
>N_1428
CCCAGACGGGTTTTAGATTTCTAAATCCGTAAAAACCCGAA
>N_1429
CAATCCGAATACCCAAACGCCCATGCCTAGAATTTATAAAA
>N_1430
GTGTGTGATCGGTTTTATACCAAATTAGAAAGGAAGTTAAG
>N_1431
AGTTAAGATTTAAAGTTACACTAGTGGCTAGAAATTAACCA
>N_1432
CCGACTTCGGACCTCCTTTTCTTACCACTTTCAAAATTTTC
>N_1433
CGAATCCTTAAAAAGCAATACGAATAAAGGTCCCATCGCGT
>N_1434
AGCAATACGAATAAAGGTCCCATCGCGTACAACCCACGGGC
>N_1435
CGTACAACCCACGGGCCTCTCTCTATTTCAACCTCATTAAT
>N_1436
GATAAATTAGACTCGACGGCCAAGCACAAAACCAACAGCCA
>N_1437
GCCAAGCACAAAACCAACAGCCATGGCGGTCGTTATGATAA
>N_1438
TGGCGGTCGTTATGATAATCCTTACGTCCACATTACTAGTC
>N_1439
CGTCCACATTACTAGTCCCACATCAGCTTCTGATAAGAGTA
>N_1440
TAGGGTCGAAGGATAAGGTTCTTGAGGTGTTGAATCGCTGT
>N_1441
GAAGAAAGTAGAGGACGCTACTCGCAAAGCGGAAGCATTAG
>N_1442
CGCAAAGCGGAAGCATTAGTCGGAGGTTTAAAAGACCACCG
>N_1443
TTAGTCGGAGGTTTAAAAGACCACCGTACGTGAGAGTTTAT
>N_1444
TTCTTAATCGATCCCTAAAACATTTTTTTACATATGGTCTA
>N_1445
AACATTTTTTTACATATGGTCTATGCATGAAACCGGGCATG
>N_1446
ATGAACAGTGAAGTTTAGTCCTAGCATAAGTGATGCAGCAA
>N_1447
CATAAGTGATGCAGCAATGGCTAGGCTTTCTCAAGGCACTA
>N_1448
AGATGATCGTTGAAGGAGGACCAGAGAGAGTGTTTCAACGA
>N_1449
GACCAGAGAGAGTGTTTCAACGAGAGTTTGGTGTTTTAGCT
>N_1450
TGTTTGCTACATATCGACTACTTCGGGACCAGTGACCGGAG
>N_1451
ACCGGAGTGATATACATTTCCAACAGAAGAATCGCTTTTTG
>N_1452
AGAAGAATCGCTTTTTGTAGCGACTATGCCATTCGTCTTCC
>N_1453
AACGGTGTTGCGGCATATTACAAGGTTAGACCATGAGTTTC
>N_1454
TGACTATATAATATATTGAGCAATAATAAAATTTATATGTG
>N_1455
CATCAACGAACGTGTTGAAGCCAAGTGAGAGATACGTGCAT
>N_1456
GAGATACGTGCATATGGTGACACGAGATGGGTTTGAGTTTT
>N_1457
TCCTCAATTCCCGTTGTAATCATGCCATGTAATCAAATTCT
>N_1458
AAAAAATTACAAGTTTACCACCAAAATTATTTATCTGATTC
>N_1459
AAAATACAAAATTGGGATAACTGAGTTACACAGGTAACTTA
>N_1460
TTAAATTGTCATTGCGATTTCGTAACAAAGGGTCCAACTCC
>N_1461
AAAGGGTCCAACTCCAATCCCATAAAAAATTACGAACGATG
>N_1462
GTCATTGGCTGATTCAGTTTCCCAAGAAATGTCTCTGTCAT
>N_1463
GAAATGTCTCTGTCATTGTGCAGTAGATAAGCCACTCTCTC
>N_1464
TATAAAGAAAAAGATTCATTCTCCCACCATTGAGGTTTAAC
>N_1465
CCCAAACGCTGGATGGAAAGCTGCTATAAATGATCGATTTT
>N_1466
TGCTATAAATGATCGATTTTCAAACGCCACTGTAAAAACCT
>N_1467
CGTTGTGGTGATGGTTGTGACGGTGGCTATCCAATTGCTGC
>N_1468
GCTATCCAATTGCTGCTTGGCAATACTTTTCGTATAGCGGT
>N_1469
TATTGGTCTATTAGTGTGATCCATACTTTGATAATACCGGA
>N_1470
CGGGTTGCGAACCGGCATATCCTACACCGAAATGTTCGAGG
>N_1471
CAACAAACTATGGAGCGAGTCGAAGCATTACAGTGTTAGTA
>N_1472
TGAGGTAATAAAACTTAAATCCTAAGATTGTTTTTGAATAG
>N_1473
TGGGTAATGTTATACATTTTCGTGAGATTTTTTTATCGAGA
>N_1474
GCAAATCAATGGAACAGAGGCTGGGGTGATGTAAGTTTTTA
>N_1475
AATTGAAGATGAACCAGTAGCTGGTTTGCCTTCAAGCAAGA
>N_1476
CCAGTAAAAGATTCCGGTGACTAGAAATTGTTTTCTGGTTG
>N_1477
GTATATTCGTCTTTTGATCACCCGATTAGTGACATAAAACG
>N_1478
AAATAGTTGACACAGTTGTACTTTTTTTTTCGGTATAGATT
>N_1479
TTGATGGACACCTTCAATATCTTCTTTGCGTGAAATCCTGG
>N_1480
AGACTAAGTTGATAGATTATCTATTAATTTTGGGTTGCCTG
>N_1481
TCTCGATAAAACTACACGTACTTTCGGATTTGTTGTTAAAA
>N_1482
CAATTGAACCGACCAGTTAACCGATAATTATACACCCGGTT
>N_1483
TTAACCGATAATTATACACCCGGTTTGAATTACCCAAAATT
>N_1484
CGATTTTGACTCTATTTTAACCCAATTTTGACCCAAAAAAT
>N_1485
TATACCGCAAAATAATATAACAAAATAGACAACAAATTCTT
>N_1486
TTTATAACAAAATGTAGGCTCAAAATATAATGTGGGGTATA
>N_1487
CAAAATTGCTAAAATAGAATCAAAATCGGATTAATTTTGGT
>N_1488
GGATTAATTTTGGTTAAATTCTGGGTAAGTCAAACCGGATG
>N_1489
AAATTCTGGGTAAGTCAAACCGGATGAAAAATTATCGGTTA
>N_1490
CAAACCGGATGAAAAATTATCGGTTAACTGGTCGGTTTAAT
>N_1491
CTGGTCGGTTTAATTGGAGGCGTAGTTTTAAGAACAAATCC
>N_1492
GCGTAGTTTTAAGAACAAATCCGAAAGTATGTGTAGTTTTA
>N_1493
TAGGGTGAAAAGTTGAGATTCCAACTAGTATAGGGCTGAAA
>N_1494
AGGGCTGAAAATTCAGTCAACCCGTTAATTTTATACGTACT
>N_1495
ATACGTACTGTACCATGGTACTTTAATTTTTCTCTTTTTGG
>N_1496
TTTATCAAATGGAATCAGCGCATCATCCATGTGATAAGTAC
>N_1497
TATTGATTATCAGTCTGTGTCTGGAATATGGATATCAAGCA
>N_1498
GTAGAATTTAGAAGTCAGTCCTATACTTAGTCAACTATAAA
>N_1499
TTATCATCAGCGTAAGTTGGCAACTTGCAACGTACCACGGA
>N_1500
AGTTGGCAACTTGCAACGTACCACGGAATTTACGTAAATGG
>N_1501
GTAAATGGAGGAGCACTTATCAGTTGATTTCGTACGTTGTT
>N_1502
CAACTTGCCATTTGGTTATACATCTATGTAATAACTCGTAT
>N_1503
TATTTTATGTAATGATAATACTAGCTATTCTCACGAGACGC
>N_1504
CTAGCTATTCTCACGAGACGCGTTATAAGTTGTACTTAAAA
>N_1505
TTATTTAACATGATGCAAAACTTAGGTTTATGTACTGCGGG
>N_1506
AAACTTAGGTTTATGTACTGCGGGACGACTGTTTCTACACT
>N_1507
GCGGGACGACTGTTTCTACACTTGATATTTATCCAAGTTTT
>N_1508
TCCAAGTTTTCTATTTTTAACCGATAGTTTTATCGAAGACA
>N_1509
ACCGATAGTTTTATCGAAGACAAGAAAACTATTTGGGTTGG
>N_1510
TATAGGATTAACTTAATTATCATATGCCTGAAAACTCCGTA
>N_1511
AATCATATTATTATTTTCAACGTTTTCCGCTAATTCCAAGT
>N_1512
CCGCTAATTCCAAGTCATATCTAACTAATTTATGCATATAT
>N_1513
CCAAACAAGCTCTTTGAGTTCTACTATAAATAGCTGCTAAA
>N_1514
AACAAAATGACGAAGATTTTCTCTCTATTGGTCGCAATGAT
>N_1515
ATTGGTCGCAATGATCTTCTCCACAATGTTCTTCATGAAGA
>N_1516
TGGTTGCAAGCTCATGCGACCTTTTATGGCGGAAGTGATGC
>N_1517
TTTTATGGCGGAAGTGATGCCTCTGGTACAATGGGTAAGTC
>N_1518
GGTAAGTCTCATAAACTAGACATGAACATTTGGTTTTACCC
>N_1519
TGGTTTTACCCTAATGAGAGCTTTAAAAAATAATGTTCCTT
>N_1520
GGAAACCTATACACAGACGGCTACAAGACAAACACCGCGGC
>N_1521
CGGCTACAAGACAAACACCGCGGCGTTAAGCACGGCCCTGT
>N_1522
ACCGCGGCGTTAAGCACGGCCCTGTTCAACGACGGCAAGTC
>N_1523
TTCAACGACGGCAAGTCATGCGGTGGATGTTACCAAATCTT
>N_1524
AGCGACAATGGAGGTTGGTGCAACCCACCGAGACCTCATTT
>N_1525
AACCCACCGAGACCTCATTTCGACATGGCTCAGCCTGCGTT
>N_1526
GCTCAGCCTGCGTTTCTCACCATCGCTAAGTACAAAGCTGG
>N_1527
GGAATCGTCCCCATTCTTTACAAAAAAGTTGGATGTAGAAG
>N_1528
AAGCGGAGGGATGAGATTTACAATAAACGGTAGAAACTATT
>N_1529
TATTTCGAGCTTGTTCTCATCTCAAACGTAGCAGGAGGGGG
>N_1530
AGCAGGAGGGGGTGAGATCTCTAAAGTTTGGATCAAAGGAT
>N_1531
GAAATTGGGGAGCTAATTATCAGAGTAATACTTACCTTAAT
>N_1532
AATTATCAGAGTAATACTTACCTTAATGGTCAATCTCTATC
>N_1533
AATTGGCGGTTTGGTCAGAGCTTCAAGAGCAACGTTAACTT
>N_1534
ATAGCCTTATTATAGTCTTGCTTCCAGAGAGTTTATAATCT
>N_1535
ACATTTAAGGAAGATGTTTACTATTATATATAAAGGATGTC
>N_1536
AAACAACTTACTTTTAAGGTCTTCCCTAATATCGCCTCAAC
>N_1537
TAAGGTCTTCCCTAATATCGCCTCAACATTCATTCTCAACT
>N_1538
GCCTCAACATTCATTCTCAACTTTCTCTGCAGTCTAAAGAT
>N_1539
GATTTGAACTGTGGCTTAAACTTAAACATAGCATATGACTC
>N_1540
AACACTCTGTTTTTAAGTAACAAAACTGGTACTTACAATTT
>N_1541
CTGAACTCAATTCCATGGTACCAATTAATGATAATTTACAG
>N_1542
ATAATTTACAGGAAACAATTCTGAAGAAAACCCTAGTATTT
>N_1543
AACCCTAGTATTTTAATTAACTAAACCCTAGAATATCATAG
>N_1544
ATAAACGTCGCTTAACAAAACTCTTATATCTTTCCCATTAA
>N_1545
GTCTGAAATTAGGATAAATGCTAGACCTTAAACCAATTTAA
>N_1546
ATAAATGCTAGACCTTAAACCAATTTAAAATAGTTGGGATA
>N_1547
AAAGACATAATATGGACTTGCTACCCTACGATACCGACATA
>N_1548
GACTTGCTACCCTACGATACCGACATACCGTGCTTTCCAAG
>N_1549
TGGTACTCCTTGGGAAGACACCTTGTACAAAGTTTGCCAGA
>N_1550
GACACCTTGTACAAAGTTTGCCAGAGTAGCTGTGACGGCCT
>N_1551
GTTTGCCAGAGTAGCTGTGACGGCCTGATATGCCTCTACAA
>N_1552
TCGATGGCATCGAGAATTCCCTCTTTCTACCTTTCAACGAC
>N_1553
AATTCCCTCTTTCTACCTTTCAACGACTCGATCGTTATGAA
>N_1554
GGTAAAGACAAAATCAATGGCACATACAAGCCAGTTTGGTT
>N_1555
TATAATTCTGCTGAATTAGGCGGCCTTAACGATGACGACGA
>N_1556
ATTAGTATTATTTGTCAAGGCAACAACAACACTAGTACTTT
>N_1557
ACAACACTAGTACTTTTTGTCAAGTTTTTGATTTTACCACC
>N_1558
TTGTCAAGTTTTTGATTTTACCACCAAGGCTTGGAGGTTTG
>N_1559
TTGGAGGTTTGTTGTCCCGGCGTCCCCCTACCGGATACTTC
>N_1560
CTGTATATGTAGATGGGTCACTTCATTGGCTCACCACCAAT
>N_1561
GCTCACCACCAATGTTTTGTCTTTCGATCTTCATACCGAAA
>N_1562
TGATGATCGTTTGTGCGTATCAGAAAAAATGTGGCCCAACC
>N_1563
GCGTATCAGAAAAAATGTGGCCCAACCAAGTGATATGGTCG
>N_1564
AGTGATATGGTCGTTGGATTCAGATCACAAGACATGGAAGG
>N_1565
GGGAGTAATGGATTCGCACTCAGACCACTAGCAGTTTTTGA
>N_1566
AGACCACTAGCAGTTTTTGACAAAGACAAGTTATTGTTTTG
>N_1567
ATACGGGGATCAATTGCTAACACATGATCCCAAAACAAAAT
>N_1568
CAGATTTTTTTCCCCTACTACTGCACTCCCTCTTTGTTATT
>N_1569
AATAATCTCAATTGGTTCACCTCCTACTAATTCTGCATGCT
>N_1570
ATCTTAGCAAAAACATATATCATCTTGCGTGCGTGGAGTAG
>N_1571
AAACTCACCCTGAACTTAAACTGAACTCAATTCCATGGTAC
>N_1572
TGCATTTTTCATAAGCTTCCCTTGTTCATCCAAAGTAGGCA
>N_1573
ATCGTGTATGTTACCTGATACTAGGTCGGAACAATCACATA
>N_1574
GCCTAAAGATTCAGAATATACAATTGATAACAACGTGTATG
>N_1575
TGTATCTATATTAACACTACCTCAGCTTGGCTTAAAGAAAA
>N_1576
AATAACTTTCTGTGCTGCATCTCGGATACTCATCAGATTAG
>N_1577
TTTGCACAATCTTCCTTCGACTAGCCGCACCGGTAACCACA
>N_1578
CGACTAGCCGCACCGGTAACCACATCTTCGGTTTTACATCC
>N_1579
CATCTTCGGTTTTACATCCACCGTGTATGCAAGCGTCGTCC
>N_1580
TCCACCGTGTATGCAAGCGTCGTCCGAAAATCTTTAAACTG
>N_1581
TTTAAACTGTAAATCCAAAGCCTCCCCATGAATCCCTTTGT
>N_1582
CTCCCCATGAATCCCTTTGTCGAGCTGTGTCACAAAACAAA
>N_1583
GAATAGCAAAGGTATAGATGCATAAGAGGACTTTCATATGA
>N_1584
GACCATTTGCCTTCAAACAACTGAAAATCTCCTTCAACCAT
>N_1585
CCATCTTAAAATCAATCTCACGTCTCCTCCCATGTGGCAGA
>N_1586
AGAACAGCTTTGGCATTGAACTTAAGTCCCAATGCTAAGTT
>N_1587
AATGCTAAGTTCTGCTGTCCCATCTATTCAAACAACCACAA
>N_1588
CCACTCTAAGTTTTGAACCACTCTTAAGTTTTCACTAGAAA
>N_1589
TTTCGAAATTTGAATCTAACCAAAGCTTTTCAACAGCAATG
>N_1590
GAGATGATCACAATTTTTACCTGGAAAAGACGAACACGATT
>N_1591
ATCAGATAGCTTCTCGTAATCAGTCAATACGCTCCAAACGG
>N_1592
ATCAGTCAATACGCTCCAAACGGAATCGAGACTCGCTTCCA
>N_1593
CTCTATAAGAACACCATCGTCTCCTACTACCAATTCCTCTG
>N_1594
ATCGTCTCCTACTACCAATTCCTCTGTTTTCCCATCTGTCA
>N_1595
GCGAAAAAGAGGTTATCAGGCGATATTTTTTAGTCGGAGAG
>N_1596
AGGCCGGAAGTGGTGGCTAACGCGGCGGCGCGTGGGTGGTG
>N_1597
GGCGCGTGGGTGGTGAAAGGCGGAAGAGAAGTCTAATAAGA
>N_1598
GGCTTGCTTTGAGCTATAGGCTTTCTATTTGGGCCTTATAT
>N_1599
AATTATGTAAATTTAAAATGCCAATATTATTCACCCACTTA
>N_1600
CAAATGAACTTTTGAGGAAACTTATTGGCAATGTTTTAGGT
>N_1601
AATGATCTTCAAGAGGAAATCTTCAACAATATCACTAAAGG
>N_1602
ATCGATATAGTCAAACCGATCTAATCTAGAAAGCAAATAAA
>N_1603
CTTAGAGAGGTTAGCAAAAGCTTAACAAATGATGTAAAACG
>N_1604
ATTTCTTGAGCTCTAATGGACATTTTTCTCTTCGTCTTTTT
>N_1605
TATAGACAAAATGATGACCACCTGTAGTTTAATGCCAACTA
>N_1606
TGACCACCTGTAGTTTAATGCCAACTAATCACTGTGTTATA
>N_1607
TAATCCAATATACTATATTGCCTACCATCCTGACAATTCTG
>N_1608
TGCCTACCATCCTGACAATTCTGAGTGGCTTGACCAATTTT
>N_1609
ACAATTCTGAGTGGCTTGACCAATTTTATATTCGAAATGGT
>N_1610
TATTCGAAATGGTTTAATAACAATATTTGTTCGTACCCTAA
>N_1611
CTAAGATTGGAGTAATATCACCGAAAGTTAAAATAAAGTCC
>N_1612
ACCGAAAGTTAAAATAAAGTCCTCTTTTACGTTAAGAAAAT
>N_1613
TATTTAAGTTCGGTCTCTCTCTAAATGTTTGAGTTAGACCA
>N_1614
CTCTAAATGTTTGAGTTAGACCAGCCAAAGATTGGTGATAC
>N_1615
TTGGGGATGTTGGTAGAAAACAGCATTGCCTGCCGCCTTTA
>N_1616
AAAACAGCATTGCCTGCCGCCTTTAGCTCATGTTGCATCGC
>N_1617
TAGCTCATGTTGCATCGCTCCTTCTTAGGTTGGGGCTCACG
>N_1618
CTCCTTCTTAGGTTGGGGCTCACGTTGAAGGGATTTTCGCT
>N_1619
AGGAATTTTTTTATCGCGTTCATTTCATAGCTTTGTCTAAA
>N_1620
ATTGATGAAATATATTTGGACAATTAAAACTACATGTTACG
>N_1621
ATGTTACGGGAGCAATCCAACAAAACATCACAAATGGTTAA
>N_1622
AGGAAGCTACTCGTAAAACTCCTTTATAGCCCAATGGGCCT
>N_1623
AAAAGAATAGGCTAATTGGGCCGGCCGAAACTAGAAACCTT
>N_1624
GGGCCGGCCGAAACTAGAAACCTTGGAGGAGCAGTTTCTGG
>N_1625
AGTTTCTGGTTATCGGCTCCCCACGTAAACCTCGGTTCCTC
>N_1626
TCCCCACGTAAACCTCGGTTCCTCGTCGACGTCTCCGATCT
>N_1627
GTCTAACGCAAAAACACACACATTATATACTTTCTCGAGAA
>N_1628
TCCACGATTAAGAAGAGTAACTTTGCACGCGGCTTCGTGAT
>N_1629
TTCGTGGAGCAAGAGCTTTACCAGGCTCGTCAATGGTGTTT
>N_1630
GTCACCGGAGTTACAAAGAGCGAGAAATGGAGATCTCGAAG
>N_1631
CGAAGGTTTAATAACGTCTTCAGGGAAAAAAGCTTTGGTTG
>N_1632
AAAAGCTTTGGTTGCCGCCACCGACTTAGTCGGACTTACCT
>N_1633
GAAGGAGATAATAAGGATAACGTCGTCGCAACGCCTGAGGT
>N_1634
GGATAACGTCGTCGCAACGCCTGAGGTTAGATCTGTTAACA
>N_1635
TAGCGAGAAAATCGTTGATTCGAAAGTCCTGAGAAATGAAT
>N_1636
TGTTGAATCAGGTACGGTAACGGAAGCATCATCTCCGTCGG
>N_1637
AACGGAAGCATCATCTCCGTCGGAGGTAGTACCTCCGGTGA
>N_1638
TTTTTAATTTAGGAGCTGCTCTTGCTTGGGGAGCTGTTAAA
>N_1639
GTATAGGATGGTAAATGGGACACCAATGACACCAGACAATC
>N_1640
CTCTTGGATTGTGTGAAATGCGTGGAGCTGCTCTTAAAGTT
>N_1641
GGAGCTGCTCTTAAAGTTGGCCAAATGTTGAGTATACAGGA
>N_1642
ACGAGAGTCTCGTTCCTGCTCCGGTATATACCAATCTTGCT
>N_1643
GTCAAGGTGCTGATGTGATGCCAAGGAGTCAACTTAATCCA
>N_1644
GTTAGGTTCCAATTGGCAATCCAAGTTGACTAGTTTTGATT
>N_1645
CTAGTTTTGATTATGAACCGCTAGCGGCAGCGAGTATTGGT
>N_1646
TAGCGGCAGCGAGTATTGGTCAGGTACTAACTACTTAGTTA
>N_1647
AATGCATGTGATATGTCGTCCTTTTGAGTGTGTTGAATCCT
>N_1648
CTTAATTCTTCGTAATGATGCTTTAGGTGCACAGAGCTGTT
>N_1649
ATTCAGTACCCTGGCGTTGCCAACAGCATTGAAAGTGATAT
>N_1650
TAATTCCAAAGGGACTGTTTCTAGACAGAGCTATAAAGGTA
>N_1651
GGTTGCCAAAGAAGAGTTGGCGCAGGAGTGTGACTATGAAA
>N_1652
GAGTTGGCGCAGGAGTGTGACTATGAAATCGAAGCAGTCAG
>N_1653
GACTATGAAATCGAAGCAGTCAGTCAAAAGCGCTTTCGTGA
>N_1654
GTGATTTGCTTTCAGACACTCCAGGGTTTTATGTGCCGCTT
>N_1655
ACACTCCAGGGTTTTATGTGCCGCTTGTGGTAGATGAGACT
>N_1656
TTATCGATTTCGGAGCAGCTCGTGATTACCCCAAGAAATTC
>N_1657
CGAATGGTAAAACAATCTTACCGATTCCTCTTTTTCGCTTT
>N_1658
TGAAGGAGTGATTGAAATGTCTAGGAGACTCGGGTTCTTAA
>N_1659
ATCAGATGTAATGCTAGACGCTCATGTCCAAGCCGGTTTCA
>N_1660
AAGCCGGTTTCATAGTGGGTCTACCTTTTGCAGAACCCGGT
>N_1661
AACCCGGTGGCTATGCTTTCCGAACCAACAACATTGCTTCT
>N_1662
AACATTGCTTCTAGTATCTCCAATTTAGGAGCAACCATGTT
>N_1663
CACCCGATGAAGCCTATAGCCTTCACCGTAAATTATCCGGC
>N_1664
TCACCGTAAATTATCCGGCGCTTTCTTGGCTTGTATCAAGC
>N_1665
TTGGAGCCACCGTCCCTTGCCGTGATCTATTGCTCCAAGTT
>N_1666
TCGATGATGAGCCACAAGATCCCGTAGTAGCTACAAGCTCT
>N_1667
ATTAATGATTTTTTCTCGTCCCCTTGTAGGGAGTATAAAAC
>N_1668
AAACGATTCTTTCTTTGGTACACCTTCGAGTTTAATTTAGT
>N_1669
TTATGACCATATATCAATTGCCAAAATCTCACCGTCAACAC
>N_1670
TTTTTTGTAAGAAAGTGAATCATAAAGAATTAGGAGGTTGA
>N_1671
ATGAGTAGTGGACACAAAAGCCACAGCTTGAGCCCACGCCT
>N_1672
CAAAAGCCACAGCTTGAGCCCACGCCTTAAGCCTCGCTTTC
>N_1673
AGCCCACGCCTTAAGCCTCGCTTTCACGTCTTTTGGATCAT
>N_1674
TAAGCCCATATTTTAATTCCCCACCAACTAAAAAATGGTTA
>N_1675
TTGAACAAAGAGCCAAGAAGCTTTTTTGGGACTAACCGGGA
>N_1676
AGAAGCTTTTTTGGGACTAACCGGGACTCGAAATACGGTGG
>N_1677
TAGGAGAATTGCCGCCACTACTAGTATCCACCGTTGACCCG
>N_1678
ACTTCTTCTAAATCCATACACAATGGCCTTCCTCCTCCTAT
>N_1679
TACACAATGGCCTTCCTCCTCCTATAGGCCTCGTAACAACC
>N_1680
CTCCGTAACCACCGTGACTACTCTGTTCATCTCCGACGTAG
>N_1681
CATCTCCGACGTAGCTCCTCCGCATACTATCAACCCACGGT
>N_1682
GCTCCTCCGCATACTATCAACCCACGGTGGACACTCCGGTT
>N_1683
GTTATTCGTCTTTTGTACTTCGTTCTCGCTAGCGTAAGCTT
>N_1684
CGCTAGCGTAAGCTTTATCGCCGGAAACCGGAGAACTCACC
>N_1685
CCGGAAACCGGAGAACTCACCGCTAAATATCCTCCTCCTCC
>N_1686
CCACCGCCTCTCCGCCGTCTCCGTCTCGGAGGTGTCGCCGG
>N_1687
GTGTCGCCGGGAGAGATTGACAACCGGTTGATTCTTTATCA
>N_1688
ATCTGAAAAATTTAGCTCCTCCATGGATTTCTCCCCTCCGC
>N_1689
CTCCCCTCCGCCGTGGACAACACGTTTCTCGTCGGAAGCAG
>N_1690
ACTCACCGTCGGCTTCATCGCCGTCGTAGTTGGAACAAACG
>N_1691
GCCGTCGTAGTTGGAACAAACGGAGAGTCTTGATAAAGAAT
>N_1692
AAACATAACGACATGGAGACCTTTATATATATCCTATCGCC
>N_1693
TGGAGACCTTTATATATATCCTATCGCCGTTCTTTGAATTT
>N_1694
TTTGAATTTCCATTTTTAGCCCCAAAACTTAATAAAATCTG
>N_1695
AAACCAATTAATCACAATGGCAAGTTTTCCAATGAGCAAAA
>N_1696
TGCATAGTAAAAGCATCGTTCTTTTAGTTAGGTTTGGACGT
>N_1697
GTTTAGGTATTTTAAGACTTCGGGTAATATATTAATACGTT
>N_1698
TATACCGAACATATTGGTATCTTCTACTTATTAGTGCAAGA
>N_1699
GAATGACAATTTCCACGTGGCATAGCCGCATACATCGTCCG
>N_1700
ATTTAGGCATCTAAAGATATCCGTTTGGTAGGAACTTTGGG
>N_1701
GCTGATCTAAGTGAACTTGACCAGCTACTGCGTAAGCCAAC
>N_1702
TTGACCAGCTACTGCGTAAGCCAACCGTCTTCTGACACGTA
>N_1703
TGTCCAAAACATCATCTTATCATATCTCAAAATGCCAAATT
>N_1704
TATGAGATCTAATTTTTTTTCCATCGTATGAGTATAGTGTT
>N_1705
GTACTATAACAAAATTAAAGCCAAATATAGTTGTTATTTAC
>N_1706
TTTTTGCAGGGAGAATGGTACTATATGTATATGAAGTTATA
>N_1707
GTTTCTTCTTTGCTAAAAAACATCTTAAGAGGACACTTTTG
>N_1708
TAAAAAACATCTTAAGAGGACACTTTTGCTTAAGGACTATC
>N_1709
ATGGCCTTGATCAGGTCTCCCACACGTGTCACTTACAAAAT
>N_1710
CAAAATAATAATTGATTATACTGGAAACTCACACGTGCTGC
>N_1711
AAACTCACACGTGCTGCAGACTGATGAGAAAATATTTGAAG
>N_1712
AAGAAGAAGAAAATACAAATCTGCATTGCCTCTAATGTGAT
>N_1713
GTTTGGTAGTGTATATCATGCCATGATGCCAAGTATGTGAG
>N_1714
CTAAAAAGCTTAAGTCTCAACAAAGCGTTTCCTTCTTTATG
>N_1715
ATCAATGCACCCCACGAGAACATTGAGATTTAGTATGAGAA
>N_1716
GAATTGAGATATCTATCGGGCTTATAGTCCCTTGATTAAAA
>N_1717
ATTTAACCTTTAGTGGGCTTCCATTAAAAAACATCAAACAA
>N_1718
GGCTTTAGTTTAATGTTCATCAAAAGTGCAACTAAAAATAG
>N_1719
AAAAATAGCAAAGAACTTGACCATATCCAAGAGTGAAACTA
>N_1720
GACCATATCCAAGAGTGAAACTAAAGTTGAAGTAGAAACTA
>N_1721
AAGTAGAAACTAAAAGCTGCCGGAATATAAAAGACGAGTGA
>N_1722
GTTGTCCCTATATAAAGATACACTAGCCTTTTTTAGAAGCT
>N_1723
ATCTCAGAGATTCCTCAATACTTATAAGAGATGATTATTGT
>N_1724
GTGTATTTTGAAACCTTGCACAAATATGAATAGAAATATTT
>N_1725
TTTATTATGCATCTCCATCTCTGCCTACATGGTTACATTTG
>N_1726
CGTTTTACAAAAATTCTCCACTTAGAATATAATTTAACGTT
>N_1727
GAGAAACAAAATCCCCGAGTCCATAAATCTGTGGTTCACAA
>N_1728
TTAAATTAAATGATATATAACACAAACTATATACACAACCC
>N_1729
CCATATGCATGTTGCTGAGGCTGGAGCTGGTTACATGGCCA
>N_1730
GCTGGTTACATGGCCACATACCAACATTTGTAGCCTCTGTG
>N_1731
CAACATTTGTAGCCTCTGTGCCAAAAAAATTGGTCTCTGAT
>N_1732
AAGGACGAATTTGAATGATTCGATATTGTGAATGGATTTTG
>N_1733
AGTTTTCCAATTCAATTAAACCGAGATTGGAGGATCTATAA
>N_1734
TTAAACCGAGATTGGAGGATCTATAACCGGTTAAACCGGAT
>N_1735
CGGTTTGGGGAATCCAGATACCGAGGTCAGAACCGGCTGCG
>N_1736
TAGTACTACAAGTAGTGGTACTAGAGGAGCCATCAGTCTCA
>N_1737
AGAGGAGCCATCAGTCTCAACGAGGTAGGTCTGTTGACTCT
>N_1738
GGTTAAGAGCTTGTGTGTAACCGGGTCAATTCCTCTCAGCC
>N_1739
GAGACCATCTGAGAACCAAACCAAACCAAACCAAAACAACA
>N_1740
CACATCTCTGTAAACCTATACAAAAGATTTAAACAAAATTT
>N_1741
CGTACCAGCTTGTTTAGGGACAGAGCTCCAGCAACCATGAC
>N_1742
AAACAAAAGGGTTTTTGTTTCGGTACGTTGAAGTTTACTCT
>N_1743
AATAATGTAAAATTTAATGGCTGATATTGAGTTATTGCGAT
>N_1744
AAGCTATGAAAAGGATGTGACTGTGTGAACTTATATTTTCT
>N_1745
TGTTGAAGTAAAATTATTAGCTTAGTTTCTTCTTCAAGGTT
>N_1746
TTCAAGGTTTGATTTGCGAACCACACGCTATCCTTTTGTTT
>N_1747
GTGGGTCGCGTCTAATTCTTCTACATAATTATTTTCACAGC
>N_1748
CAGTTAAATCAATTAATATTCCTTTAGCAAAAAGAGAAGAG
>N_1749
TAGCAAAAAGAGAAGAGTTTCTATATTGTAAGGAAAACAAA
>N_1750
GTGTTTAACTAAGTCTGAACCAATATAATATTGTGCCAGGC
>N_1751
ATATTGTGCCAGGCATAAAACACACAATGATTCCGAGCCAT
>N_1752
AATCAACTTATGTGCATAAACATATACTATTAGTACCTTTG
>N_1753
ATACTCAAACGAATAACTGTCGTATAAAACTTAGTTAACTA
>N_1754
ATGCAGAAACCAAATTTGAACGCCGTATTACGCTTGTTTTA
>N_1755
GTCTAAACCATGGCCTTCAACATAAAAAAAAAAAAAGAGAG
>N_1756
CCAAGTCTTGGAGACGGCTTCGATAAAATGTAACATCAATT
>N_1757
TACCATTATAATTACAATAACAAGAATAATACGAATTATTC
>N_1758
TTGACAAGAAATAGTTAGATCTAACGGCTCAGCTTATAGAT
>N_1759
TGTAGAGTAATTTCCATAGACGCAAATCAGGGAATGGGAAA
>N_1760
GGAATGGGAAAATTGTGGAGCCGAATGGAGAAACGGAGAAG
>N_1761
AGGCATGTGATACACTGTGACTTTGGTGGATAACGTATCTC
>N_1762
TGGTGGATAACGTATCTCGACTCATCCTTGTAGGTCCTTTT
>N_1763
CTCGACTCATCCTTGTAGGTCCTTTTTCTGTCTCAAACCCA
>N_1764
GGTCCTTTTTCTGTCTCAAACCCAAGTTAAAGACTACACGT
>N_1765
AAAATTTTAATTTAGTATGACTGCTCAGTATAAGAATCGGT
>N_1766
TGCTCAGTATAAGAATCGGTCTAACGTCCATAATTTAGTAA
>N_1767
GTCCATAATTTAGTAATATACCAAACCGATTTCTTTATGGG
>N_1768
CAAGTAGTACATGTGATGAACGAGTTAAGTTTTTATCTCTT
>N_1769
TTCACCGAAAGCCATTCTTTCGCTACAGATATTGCTTATAG
>N_1770
GCAAAACGTCATAGGGAGTTCTTTCGTTTGGAAAAATTAAT
>N_1771
TATGGTTATGGAGAATGACACACGTCTAAATCCACTAAACA
>N_1772
ACACGTCTAAATCCACTAAACACTAAGTTAGGGTTTAAATA
>N_1773
ACTAAGTTAGGGTTTAAATACTTCTTTGACCAAGCTAAATA
>N_1774
ACAAATCCTTTTTTATCTTGCAAAGGATCATTTTGATCACA
>N_1775
TATTCTCACCGGCAATAGAGCACAACCGAGTTCTCTGCGGC
>N_1776
ATTTACTAGTCTAGTGCATTCCGAAAATTTGTCCAAAAACA
>N_1777
TTTATAATCGGGAATAAAATCCTTTTGGGATCATCATTTAC
>N_1778
TTAGCTTATCATAATGCAAGCACATGATATGTTTCCTCTCC
>N_1779
ATATTCTTACTCTAACCTAGCTCATAAATATAGAGTAAAAT
>N_1780
GTGATCATGGTCTACTATTACTAACTATGAAGAAGACTATA
>N_1781
ATTACTAACTATGAAGAAGACTATATAGTAAAGCGGAAATC
>N_1782
GAAAGATTTATCCGAACATCCATTTCATATATTTTTTATTT
>N_1783
GTCAAATATATTGTTCCAATCAAAATTTAATAGGATACTAC
>N_1784
ACATGTAGGGTAACTATCCACACGTACGTTCATATACAGAC
>N_1785
TTCATATACAGACAGCGTCACATAATTATACAATAAAGGCA
>N_1786
TAAAGGCAATTTGGAGAGGTCGTGATGGGTATTTTTTTCTT
>N_1787
TATGAAGGTACTTTTTCTTTCATCCATATGGTGGCTAGCGT
>N_1788
CAAATATTTGAGGAAGCTATCCTATAAAAGGTTAATGGTTA
>N_1789
TTAATGGTTATAAAAGACTTCTTATAAGGACCCCACGCATA
>N_1790
AAGACTTCTTATAAGGACCCCACGCATAGAGGGTCGAGGCT
>N_1791
GGACCCCACGCATAGAGGGTCGAGGCTCCAATAATACTACT
>N_1792
GGGTCGAGGCTCCAATAATACTACTCTTTATAATAGTATTC
>N_1793
TACGTGATATCCATAAACAACTATATGCGTGTGCGATAGAA
>N_1794
GTAAGATCCTAACATAATATCTTTAGATGATTATTCTTTTG
>N_1795
ACTAGACTCCGTAGGTACTACGTTTACTAGTCTGTGTAGGT
>N_1796
TACTTTTGAGTGGAGTAATTCATACCCTTTATATACTGTTG
>N_1797
ATCACAATTTTTGGTTTGATCACATTTTCGATGTGGGATCC
>N_1798
TTTTCGATGTGGGATCCAAACATGAATGACAGGTAGAGGTA
>N_1799
ATATGGGTATAAAGATGTACCCTTAAAAAGGGATAACAATG
>N_1800
AAAAGGGATAACAATGATAGCTCATAACTTTTCCGAATACT
>N_1801
GAGATACTGAAAATAGGGTTCAAAATTTGGACAACGACCTA
>N_1802
AATAAAGAATTTGGTATTGACAAATTGCATTGTATGGAGTG
>N_1803
GAGTGTATAAGTTGAATGAACTATTAGGTCATAAATAAAAT
>N_1804
ACAACTATAAATTCAATCACCTGTATATTAAACCAATCTGA
>N_1805
TAAATGGCTTCGCATGACCACCTAGAACTCGTCATAAATTT
>N_1806
AACAAATTGTTAGGTTAAAACTAAAGGGTCTAACTCTCACA
>N_1807
AATTAATGTGTAAACTAATTCAAATGAAAATTTGGGAAATA
>N_1808
ATAATGGATCATTAGAGAGTCGACACGTGTAGGATCTGTAG
>N_1809
ACAAGAGGAGAATCGCGGGCCATGCGATGCATATAGTGATT
>N_1810
GTTATTTTTGGGTTGCTGGTCAAATTGTATCCAAATTCTAA
>N_1811
TGCTAAAGGGGTACTAATCACTTTTATAATTATCGTTAGTC
>N_1812
GTAACTTTTCTTTCCTTTCCCTTTCACATTATTAGGCTTCA
>N_1813
CAACTCTATATATTATTAATCTATTTTTGGCTCATATATGG
>N_1814
TATTTTTGGCTCATATATGGCCCATGGAAAATTCATGAGTT
>N_1815
AGTATCTCCATTGCACAATGCACATACAAGGAGAGTATTTA
>N_1816
GTTATTTAAATTGGAGACACCTCTTTTCAAAATGTCTTCCC
>N_1817
GACACCTCTTTTCAAAATGTCTTCCCCAAAACATTTAAGAT
>N_1818
CAAACATTAAATATTTTTATCATGGGAAGACTCCTTAGAGC
>N_1819
TTTTTATCATGGGAAGACTCCTTAGAGCAACCCCAACCTTG
>N_1820
GAGCAACCCCAACCTTGTATCTTAGCTAATTCTTAGGTATA
>N_1821
TAATATAGATAAACCACTAACAGAACAGTACGTATATTTTG
>N_1822
CTTTATTGTCCAATATTTTACTTACGTACGTGTTCTTTTAA
>N_1823
TAGGTCCAAGAACAAAATTACTCATGCCGGAAGATTCTGTC
>N_1824
TGATTTATCCCGATAACAGCCAGCTAAATTGGGATCCTACG
>N_1825
ACAGCCAGCTAAATTGGGATCCTACGTCTTTTTCCGACCGT
>N_1826
TTGGGATCCTACGTCTTTTTCCGACCGTACGTACCCACGTT
>N_1827
TCTTTTTCCGACCGTACGTACCCACGTTCGGCATTTATGTG
>N_1828
CGGCATTTATGTGACAGATTCTTGTGGATCGGTCTATCGAT
>N_1829
GCACTTCGGAGCTTGTGAATCGTTATAACATGCAAACTATT
>N_1830
TTTTTTTTAAACGACATTAGCATCTACAAAATAACTATCGT
>N_1831
AATAAAGAGAGTATGCCTATCTGTACGTCGGTGGCTGTATA
>N_1832
GTCGTATATTATTGCAAGTACTTAGGGATCAGGGCTGAGTC
>N_1833
CAAGTACTTAGGGATCAGGGCTGAGTCTACGACAAGATACG
>N_1834
GTCTACGACAAGATACGTATCAATGCACACGTCCAAATTTT
>N_1835
TTTTTTTGTGTACAAATGGTCATGGTCTCCAGACGGTGACA
>N_1836
GACGGTGACATTTTAAAAAACATTATTTGATTGGTCTTTGT
>N_1837
CATTTCGACTACGAAACGTACGATTTTTTCAATCACGTTTA
>N_1838
ACGTACGATTTTTTCAATCACGTTTACTAATATCATACACC
>N_1839
GTTGTTAGCTGTAAACTGTCCAATGAAAATCCATTTAATAT
>N_1840
TATGAAATGTGTATTAATGACGACGACCTTACTTGATCCCG
>N_1841
GCGGTGCATCGCTGTCCACACGGTTGGGTTCATGCGTACGT
>N_1842
TTTCTTATTATGTTTTCTTTCCCTTTGTGAGGAGAATAATT
>N_1843
TTAAATTTTTTTGATAGAAGCACGTCAGAATTTCACACTAG
>N_1844
GTGCATAATTATGAACGGATCCATTTATTTCACTCTAACTA
>N_1845
TTATTTTAATTATTAATTTCCTTTTTGATGATGTAGGGGAT
>N_1846
AGGGACAGCATAAACACATGCACTAGTCCTGTCTTTATTTA
>N_1847
TGTGGTGTTTACTCTAATGACGTCGCTTTGATTAACCAAGT
>N_1848
TAATTAATTAATATTTACATCAAAATTTGGTCACTAATATT
>N_1849
ACTAATTCCAAATAAAGGGTCATTATGATAAACACGTATTG
>N_1850
ACGTATTGAACTTGATAAAGCAAAGCAAAAATAATGGGTTT
>N_1851
AAAAAGGTTTGGTTATATATCTATTGGGCCTATAACCATGT
>N_1852
GGTCCTTTTTATATTTGGGTCAAACCCAACTCTAAACCCAA
>N_1853
AAAAAGTATACGGTACGGTACACAGACTTATGGTGTGTGTG
>N_1854
TCCGAATTCTCTGCGATTTCCATGGAGTTATCTCTTCTCCG
>N_1855
TCCATGGAGTTATCTCTTCTCCGTCCGACGACTCAATCGCT
>N_1856
GTCCGACGACTCAATCGCTTCTTCCGTCGTTTTCGAAGCCC
>N_1857
TCCGATTAAATGTTTATAAGCCTCTTAGACTCCGTTGTTCA
>N_1858
TAGACTCCGTTGTTCAGTGGCCGGTGGACCAACCGTCGGAT
>N_1859
AAAATCGAAGGCGGAGGAGGCACCACCATCACGACGGATTG
>N_1860
AGGAGGCACCACCATCACGACGGATTGTGTGATTGTCGGCG
>N_1861
TACTAAGCATCCTGATGCTGCTCCGAATTTAATTGTGACCG
>N_1862
AAGGATCGTGTTGGAGGCAACATTATCACTCGTGAAGAGAA
>N_1863
CTCGTGAAGAGAATGGTTTTCTCTGGGAAGAAGGTCCCAAT
>N_1864
ACCGTCTGATCCTATGCTCACTATGGTGGTAAGTTCTTGAA
>N_1865
TGATTCGTTAATACTGAGAACAATGTATTTGTGAATTGTTT
>N_1866
TGATTTGGTGTTGGGAGATCCTACTGCGCCAAGGTTTGTGT
>N_1867
AAGCTAACAGACTTACCGTTCTTTGATTTGATGAGTATTGG
>N_1868
TTGGTGCACTTGGCATTCGACCGTCACCTCCAGTGTGTATT
>N_1869
GGTGATGAGGTTTTTGAGCGCCTGATTGAACCGTTTTGTTC
>N_1870
CAGCGAATCTGATTATCTAGCAGTTTTCATTTTTGTTCTAG
>N_1871
TAGGTGTTTATGCTGGTGATCCTTCAAAACTGAGCATGAAA
>N_1872
AAAACTGAGCATGAAAGCAGCGTTTGGGAAGGTTTGGAAAC
>N_1873
GTGGTACTTTTAAGGCAATTCAGGAGAGGAAAAACGCTCCC
>N_1874
TATATATATTTGTAAAACAACTCAACCTGCTTCTTCAGGCG
>N_1875
AACAACTCAACCTGCTTCTTCAGGCGCCTGCCAAAACCACA
>N_1876
GGCCAAACAGTTGGTTCTTTCAGGAAGGGACTTCGAATGTT
>N_1877
GGTATCACTAAGCTGGAGAGCGGAGGATACAACTTAACATA
>N_1878
TGCAAGTGGTCTCTTGCGCCCTCTTTCTGTAAGTTTCTCAT
>N_1879
CGCCCTCTTTCTGTAAGTTTCTCATTTTGCGAACTAGGAAT
>N_1880
ATCTTCTCAGGAATCTGCTGCAAATGCACTCTCAAAACTAT
>N_1881
ACTCTCAAAACTATATTACCCACCAGTTGCAGCAGTATCTA
>N_1882
CCCACCAGTTGCAGCAGTATCTATCTCGTACCCGAAAGAAG
>N_1883
CCCGAAAGAAGCAATCCGAACAGAATGTTTGATAGATGGTG
>N_1884
TAAAGGGTTTTGGGCAATTGCATCCACGCACGCAAGGAGTT
>N_1885
GGAAGAATTTTGCTGTTGAACTACATTGGCGGGTCTACAAA
>N_1886
GGTCTACAAACACCGGAATTCTGTCCAAGGTAAAAAACAGC
>N_1887
TGTAACACATCTTTATTCAACCAAGTAAACCTAAGAACTGA
>N_1888
TTAAGCCTAATTCGACCGATCCACTTAAATTAGGAGTTAGG
>N_1889
TAGGAGTTAGGGTATGGCCTCAAGCCATTCCTCAGTTTCTA
>N_1890
TATCCTTGACACGGCTAAATCATCTCTAACGTCTTCGGGCT
>N_1891
TAAATCATCTCTAACGTCTTCGGGCTACGAAGGGCTATTTT
>N_1892
TGTAGAAGGCGCATATGAAACCGCGATTGAGGTCAACAACT
>N_1893
GAAACCGCGATTGAGGTCAACAACTTCATGTCACGGTACGC
>N_1894
GTTATATTTAGGAGAAGGGTCTTTGGTTCTCGCAGTCTAAA
>N_1895
GGTCCTGTGGTGACTTTAAACAACTGAGCGTATCTTTGGAA
>N_1896
GCCGTTTATGATGTTGGTGACTAAACCATAACCGACAGTCC
>N_1897
CGTCGGTCTGTATCGGTTGACCATAACGTTATGGCAGGACG
>N_1898
ACCATAACGTTATGGCAGGACGGTTTAGGAGTCTGTTCGGT
>N_1899
AGCTAAAACGGAGTTGTTGGCTACAAGTTCTGGGTTCTGTA
>N_1900
TAATTGTAATTCCTATATATCCCAAAAAAGAAAGTAACGTT
>N_1901
ACGTTAACCAAAAGGTAAGACTGATATATGGATATGAAACT
>N_1902
TATATAATGTTTTCATGGGGCATTGAACTATTGTAGACCTA
>N_1903
GGGCATTGAACTATTGTAGACCTAGTTGTTCGAGCAAATAA
>N_1904
AATTAATTTTGTAGACTTACCAAGATAGTTGAATGGGACCT
>N_1905
AGGCCAATCCTTATTAGAAGCATCACAATAATTACTCTGTG
>N_1906
CCAAAAACGCAGCCACTTCGCGTCGCCTTGTCCAAAAGTTT
>N_1907
CCTTGTCCAAAAGTTTCCTACGCTCCCGAACTTCGGGAAGG
>N_1908
TCCCGAACTTCGGGAAGGATCTTGTAGCCTCCACGAAAGCT
>N_1909
ATAGGGGTAGAAACCTTTTGCAGGGCATGCGTTGTTGTCCT
>N_1910
GTCGTAGAGAGTTCTTGGGACTAGGCTCATGATCGGTGCGG
>N_1911
GTGTTTTCGAGCTTCGGTTTCATGGAGAGAGGATGATATTG
>N_1912
GCTTTGTTGTTATATAGAGTCATAGAGATGTAGTAGTGGAC
>N_1913
AGAGATGTAGTAGTGGACGACTTAGTTACATGTTTTTGTTT
>N_1914
TGTTTTGGTCTACGTTTTGACTTTTTTTAGTGGAGTTTATA
>N_1915
CATTGTTAGGAGACCCATTCCTCTCCTTCTTCTTTTTTCTC
>N_1916
GAACCATTTCAGTCTGAATTCAATTGAATAATGTTAATATG
>N_1917
AATAATGTTAATATGAAGACCAAGTTGAATTTTAATGTGGG
>N_1918
TAATGTGGGGAATTAAGCTTCTTTGGAAGGTACTAACCAAA
>N_1919
AAATATAAAATTTCAAAGTTCGAGGTCGGTGGCTAACTAAC
>N_1920
CGAGGTCGGTGGCTAACTAACATGAAAAGCGCCGAGCAACT
>N_1921
CTAACATGAAAAGCGCCGAGCAACTTGTGATATGTACGAGT
>N_1922
CGAGCAACTTGTGATATGTACGAGTTGGACCAAGTCGTGAC
>N_1923
TCTCAAGAAAAACAGTAAAACGTACGCCAACATATATTAAC
>N_1924
TACGACGACAAAATTCTTGGCCTTTAAGAAAGACTAGTACA
>N_1925
TAGTACACGATCAATCCCAACGATTAAACCAGCAGACGAGT
>N_1926
TTAAACCAGCAGACGAGTAACCATATGTAGGGTACGAGTTT
>N_1927
CATATGTAGGGTACGAGTTTCTCAACCACATCTCCAACTTT
>N_1928
TTATGTTTAACCACTAGAAGCCGACACCATAAACATCCATC
>N_1929
ACATCATTCTCACTTCTCCTCCCACTAAACCGACTTTTTTC
>N_1930
GTTAATTGCTAAATGATTGACCATTAATTCGACCACGTGAT
>N_1931
ATTGACCATTAATTCGACCACGTGATTACACAAAGAGACGT
>N_1932
CACGTGATTACACAAAGAGACGTTTAGATCCACTACATTGG
>N_1933
TTGGTTGTGTTCCATATATACTAGTGTTAGCACTTAGCAGT
>N_1934
GTATACTTTCGATGTAGGATCCTAATTAGAATGATAAAGAA
>N_1935
AGAATGATAAAGAAACATTCCAAAAGAGTATTATCAAAATG
>N_1936
AAAAGAGTATTATCAAAATGCTCTTCGTCTATCCATACAAA
>N_1937
AGAAACAACCATTTTGTTAACATATTAGGGTCGAGCGCAGA
>N_1938
TAATAAAATAGAATAGGTTGCGATTTTAATTAAGGAGGTTA
>N_1939
ATTGTAACCCGTTTGTGTGTCTTTTTTAGTCTCAGATTTGT
>N_1940
AAGTGGTTTGTACTTGCCGGCTCTTGTATTTCAACTTGAAT
>N_1941
TGCCGGCTCTTGTATTTCAACTTGAATCCTATCGATGAAAA
>N_1942
AGCATAAGCATTTAAGACTACGTGCCGTTTAAGGCCAAGAC
>N_1943
AGACTACGTGCCGTTTAAGGCCAAGACAAACGGCACTCAGT
>N_1944
TTTAAGGCCAAGACAAACGGCACTCAGTTCCCTTTTGAAAT
>N_1945
CAGTTCCCTTTTGAAATGGTCAAATGGCGATTGAGTTGTTT
>N_1946
TTTTTGGTTTAATCCCTTATCGGTGTTTTAATGTGTGCAGG
>N_1947
ACATGTAGAAGCTTTGAAAACGGCTCTTGAAGGTTCGCCTC
>N_1948
GGTTCGCCTCCGAAAACTCGCGATGAACGTTGCAAGGTCTC
>N_1949
TTTTTTTTTGATTTACTGAGCCAAAAAAAACTCAACTGCAG
>N_1950
CGGCTAATTGGATAGTTGTGCACAGAGCTTTAATGGCCATT
>N_1951
GTGCACAGAGCTTTAATGGCCATTAAGGATATTGACGGAAT
>N_1952
ACATTCTCATGAAGTAAGTGCAAAGTTGGTTTTTTTTTTTT
>N_1953
TATGAATTGGAAAGCTCTATCCTCAGGCTGTCTGTGCTCTT
>N_1954
TCAGGTACTTGTACAGAGGACTTTCTACTGGGGACCGACCC
>N_1955
AGAGGACTTTCTACTGGGGACCGACCCACCTGCGATCAGTG
>N_1956
CTTACTGATACCATCAACACCGTTTGATCCATCATTCCCTC
>N_1957
TTGCCGGTGAAGAACAGAGACCGAAAGCTTTTTTCATGGAA
>N_1958
CAGAGACCGAAAGCTTTTTTCATGGAAGACGAGGGGAGGAG
>N_1959
TTTTTTTAAATCAAATCGTTCAGAATAACACCTACAGGTGA
>N_1960
ATCGTTCAGAATAACACCTACAGGTGAGATTTTTTCATGCT
>N_1961
TTGAGAAAAAAATTACAAATCACAAGTTGAATACAACCATT
>N_1962
GATTCACTGAATGTTCATAACTCGAAGGCCCAATATCGAAC
>N_1963
TTTTTTTTTTTTTTTTTTATCAACGTTAGTACAAGAAGAAA
>N_1964
TCTCTAAAATTCAAAATTACCAATAAAAAAAATGATGTCTT
>N_1965
TGCATGGGAGAGCGAATTCCCTTCTTCTTCTTTTTTTACAG
>N_1966
CGTTACGTTTTTAAAAAATTCAACCCAATTCGTAACCCTAA
>N_1967
ATTGGGTGAGAAAACTTGTTCAATTAGTCAGTAATTGGTTT
>N_1968
GGTTTTGAAAATTATTAAATCTGGAAGTAGAACATATAGCG
>N_1969
ATATCCTTTTATGTTCTTGCCTTTTTTTTTTTTTTGGGCAT
>N_1970
ATCAAAACCGAACCGAATACCGAATCGTGCAGTTCGAACGG
>N_1971
GAATCGTGCAGTTCGAACGGCACATGTGGCACATGTGCATT
>N_1972
CGGCACATGTGGCACATGTGCATTTATGAACTAATTATAAA
>N_1973
ATGACAATTAGATGGTCATTCCTTTGACTTTTGTTAGACCA
>N_1974
AAAATTCTCCCATATGATGTCTTAAAAATATACTTTCTCTC
>N_1975
CAATTTGAAAACGTTCAAATCGTGTTAGGAGGAAGCAAACT
>N_1976
TAAAGACTCACAATTAGGAGCAAACACAAGTTGAAACCAAA
>N_1977
ATACGAACGTGTATACATCTCTACTGTAACAGATATACAGT
>N_1978
AGAAACATCATGAACCTCAACAAAGAACACTTTGTGAGTAA
>N_1979
TAGTACATGTGGAGCTTTTTCCGAATTTTATCAAAAAACAA
>N_1980
TTCCGAATTTTATCAAAAAACAACTCTTGCGATATTAATAT
>N_1981
TGCGATATTAATATAACTAACTGACTAAGTTATAATAACCT
>N_1982
AACTGACTAAGTTATAATAACCTAATTCTCACATATTTATT
>N_1983
CTCACATATTTATTTACGCGCGTGGTTGAGTACACATACGT
>N_1984
GTGGTTGAGTACACATACGTCGTGATGTGCATAATCAACGA
>N_1985
ATTTCTTAAAAATATATCTACAAAATAACCCCAAAAAAAAC
>N_1986
AACCCCAAAAAAAACTAATTCGGGAGTGAGTGTGAATCTTT
>N_1987
GGATATGAATTTAAAGAGGTCGCTCCATTTTCAAAGTCACT
>N_1988
GTCACTACGAAAAAGATTGGCAATTTGATGGCTAAACCCCC
>N_1989
TTGGCAATTTGATGGCTAAACCCCCTACATGCTGGTCCCAT
>N_1990
TAAACCCCCTACATGCTGGTCCCATTTAATTTTGGACCTCG
>N_1991
ACTACTTTAACTAAATGATGCAAGAACTTATAAATTACTTG
>N_1992
AAGAGAGTAAATATAAGTAGCTATAGGTCAAACTTAATTAA
>N_1993
TCGAGCTAGAATTCCACGATCCCTCACTATAGTTAATTAAC
>N_1994
TGGCCTCTTTATTTATTTTTCCTCCCAAACGTGTGGGCAAA
>N_1995
TTTCCTCCCAAACGTGTGGGCAAAGTGTGGGACTAATTTGT
>N_1996
GTGTGGGACTAATTTGTAGACTTTTTATACTCTTCTTTATT
>N_1997
TAATCAACTTATAATTTTTTCAGTCCAAATTCAAAAGCGGT
>N_1998
CGGCATATATGTGATTCTTTCAAGTTTTGCGGATAATAGTT
>N_1999
TTTGCGGATAATAGTTACTTCTATATGTCAAAGAAAGAGAA
>N_2000
TTGCAGCTAGCTTGTCTGGTCTGTGAAGACATTCTAAGTTT
>N_2001
AATTATCATTTTTATGTTTTCTAAAAAATAACTCATTGTAG
>N_2002
TTTAATAGTAGTACTAAGTGCGATATTTTCATATATAACAA
>N_2003
TATATAACAATTAAATAAAACCCTAAGGAAAAGGACCTTCC
>N_2004
ATTTTGATAGATTATGTCGACATTTAAATTAACATCCTCAT
>N_2005
TAAGAAATTGATTTTCAAATCACAAGAGACTGGTCGACGAG
>N_2006
CGACGAGTAGAAACGTGTAACGAAAAAGACAAAAGTCAGTT
>N_2007
ACGAAACAGTCAAATTCCTTCATCTTTGGACAATTTTATGC
>N_2008
AATTTTATGCATACATACTACTACTACTACTAAACGAATTT
>N_2009
ATACTACTACTACTACTAAACGAATTTCAATGATGATAACC
>N_2010
AATTTCGTTTAAGAATTTTTCACAGTCAATTGGTAAGAGCA
>N_2011
TCACAGTCAATTGGTAAGAGCAAATATATTTTGAAACGTGG
>N_2012
AATATATTTTGAAACGTGGTCCTGGCCAAATCAAGGATGAT
>N_2013
CAAATCAAGGATGATTACGGCTTGAAAATTTGTATTAATAC
>N_2014
AAGCAAAGAGGAAGTCCTTTCGATAATAGCCCGAAAAACAA
>N_2015
CACCGATAGCACGTTTGACCCTCTCTACTTCACTAACTTAT
>N_2016
TTTTCTCCAGAATAAACAATCAAGGAGCAAATATTTCAGCG
>N_2017
AGGAGCAAATATTTCAGCGCCAATAAATATAGTAGCCTTTA
>N_2018
TAGTAGCCTTTAGGATGGTCCAAATCTGGTAAAATATATCC
>N_2019
TAGCTAAAATGTTGATCTAACTAAAGAGATTTATATGTCAA
>N_2020
TGAATCTCAAATAACTAACCCAAAATCATGATATCTATATA
>N_2021
GCACGACGGTCTACACTGAGCTTGTTGACGATGACAGATTC
>N_2022
CTCCGGTTTCAATGAATGGTCCAAGTTGGAGAGATTAGGTT
>N_2023
TTTTTCTTCCCTATGTGGGTCCCATTCTTCCTTGTGTGGGT
>N_2024
CCTTGTGTGGGTCCCACTCTCTTTAACGTTTCTTCACCGTC
>N_2025
TCTCTTTAACGTTTCTTCACCGTCCTTTAGTGCCACCGTTA
>N_2026
TCTTACTAACGGCCACTTAACGGAAATCCGTCACTGTTAAC
>N_2027
CGGAAATCCGTCACTGTTAACAATTAAATTAATTCCGCTCG
>N_2028
ACATTTATGACGCTATATATCGAGGAATTTATCCATCTCAA
>N_2029
ATCGAGGAATTTATCCATCTCAAGGCATTTTCTCAATTATA
>N_2030
ATCCAAATTTTATACCAGTTCTAAACAAAATTAGAAAGAAA
>N_2031
GATCTTCCTATTTTAAAAGGCAAAAGAAAGAGTCAGACTGA
>N_2032
CTTATCCTCATAAATTTAGTCTTTATATAAAGGGACTCTCT
>N_2033
GATCGCCGTGAAATTGCGTTCTTACACTCAGGAGAATTTCT
>N_2034
TTACACTCAGGAGAATTTCTCCACGGAGATTCTGACTCAAA
>N_2035
TCTCCGGTGGAACGTCATCACGAGTCGTCTATCAAAGAAGT
>N_2036
CAAAGAAGTTGATTTCTTCGCTGCTAAAAGTCAGCCGTTTG
>N_2037
CTAAAAGTCAGCCGTTTGATCTTGGTCATGTGAGAACAACG
>N_2038
GGTAATTTTTGTTGTGTGGACACACACACACACTTGATTAC
>N_2039
TTAGTAGACTGAAGTTGGAGCTAGAGAGGCTTCACGAGGAG
>N_2040
CACAAGTGGAAGGTCTTCATCATAAACAACATGAGGTACTT
>N_2041
TTATGTGGCACCGAGATTAGCTTAGGTTTTAGTGTTCGATT
>N_2042
TTTTGAAAATTTAAAGTGATCTATTAGTTTTGTTTTTCTCG
>N_2043
AAACCTTTTGTTTTCAGAAGCTACAAACGATAAGTTATTTG
>N_2044
GCATCATATATGAGTCTTTGCCTTAGAATTTTAATAGTTTA
>N_2045
AGAATTTTAATAGTTTAATACGTCCATATGTGAATGCATAT
>N_2046
CAAAAAGGATGTACCTCAAGCTGGTTCCTCACAAGCTCTAG
>N_2047
AAGCTCTAGAGAACAGAAGACCAAAGGATATGAACCATGAA
>N_2048
ACGTGGATGGTCGTGATATGCACCGAGGATCACCAAAAACT
>N_2049
GCACCGAGGATCACCAAAAACTCCTCGAATAGACCAAAACA
>N_2050
AAAACCCTCATGATCAATTACCCTATAGAAAAGCTAGGGTT
>N_2051
CTATAGAAAAGCTAGGGTTTCCGTTAGAGCTAGATCTGATG
>N_2052
ATCTGATGCCACTACGGTAACTTTCTATAAGTTACTAATTT
>N_2053
TATAGGTAAATGACGGATGTCAATGGAGAAAATACGGTCAG
>N_2054
AGAAAATGGCGAAAGGGAATCCATGTCCTCGCGCTTATTAT
>N_2055
CATGTCCTCGCGCTTATTATCGTTGCACCATGGCCGTTGGA
>N_2056
ATGGCCGTTGGATGTCCTGTCCGTAAACAGGTTAGTATAAC
>N_2057
GTATTGATTTAGAGCAATACCATAAAACCTTATTAAAGTCC
>N_2058
CTTTCTAACAAAATCTTTTACTTATGAAAAACCAAAACTAG
>N_2059
TATTTGAATGTAAATAGGTCCAACGATGCGCGGAGGATACA
>N_2060
CCAACGATGCGCGGAGGATACAACTATCTTGACAACAACGT
>N_2061
ACTATCTTGACAACAACGTACGAAGGAAACCATAACCATCC
>N_2062
ACGTACGAAGGAAACCATAACCATCCTCTTCCCCCGTCAGC
>N_2063
TCCACCAAACACTCTCTAGCCCCTCCGCCACGTCATCATCA
>N_2064
CACAATCGCAACACTCTCTGCCTCAGCTCCTTTCCCCACCA
>N_2065
AGCTCCTTTCCCCACCATAACCTTAGACCTCACCAACCCAC
>N_2066
TCACCAACCCACCTCGACCGCTACAACCGCCACCGCAGTTT
>N_2067
CCGCCACCGCAGTTTCTAAGCCAGTATGGTCCCGCCGCGTT
>N_2068
ATGGTCCCGCCGCGTTTTTACCAAACGCTAATCAAATTAGG
>N_2069
TAACCAGCAGTTATTAATACCTAATTTGTTTGGCCCACAAG
>N_2070
TACCTAATTTGTTTGGCCCACAAGCCCCACCACGTGAAATG
>N_2071
GCCCCACCACGTGAAATGGTCGATTCAGTTAGGGCTGCGAT
>N_2072
TTCACGGCGGCACTTGCGGCCGCGATCTCAAACATTATCGG
>N_2073
GCCGCGATCTCAAACATTATCGGAGGAGGTAATAACGACAA
>N_2074
TAATGATAACAAGGTTGATGCAAAAAGTGGAGGGAGTAGTA
>N_2075
AAAAGTGGAGGGAGTAGTAACGGAGATTCGCCACAGCTTCC
>N_2076
GAGATTCGCCACAGCTTCCTCAGTCTTGCACCACTTTCTCT
>N_2077
TGCACCACTTTCTCTACAAACTAATTTTACTACCATTATTA
>N_2078
CTACCATTATTATATGTTATCTTATTATATATTACACACAC
>N_2079
TCACTGAGAGAGAGAGAGAGCTATTATAGGTTTTTTTTTTA
>N_2080
TTTTTTTTTACAGGTTTACACGATTTTGGCTATCGTTTTTT
>N_2081
GGCTATCGTTTTTTTTTCTTCTATGTTAAGAACGAGGGGTG
>N_2082
TCAGTGAAATTTGTTATTGTCAACCACAACTAAATCGGTAT
>N_2083
CTAAATCGGTATGAGTATAACCTACCACAAGTTACTGTCAA
>N_2084
AGTGTATATTTTCCTAGTGACAATTGTCACATATGTAAAAT
>N_2085
TAAAACTTGAGAAAGGAGGCCACTTTAACACAACTACTTCA
>N_2086
AAAACGTGGCCCATAAAATGCAAAGGAGGCCGAATTAGGCC
>N_2087
AAAGGAGGCCGAATTAGGCCCAATAAACATAAATGGGCCAA
>N_2088
GCCCAATAAACATAAATGGGCCAATTTAAATTAGTCACGTT
>N_2089
ATGGGCCAATTTAAATTAGTCACGTTAAAAGAGCTCAAGAA
>N_2090
TAAAACCAGTCTCTGTAAATCTCCGTAGCTGAGAGGAGTGA
>N_2091
CGAGAAGACGCCATGGCTGGCAACGACCATTACACCCTTTA
>N_2092
TTACTTTATTTGCAAATCTTCCGGTATTTGTTTCTGTGTGG
>N_2093
GAGCTGTTATATATAGTGTTCTGGTGGCAGCCTTTTATGTA
>N_2094
TCGGGTTTTTCTTGGGGAATCGAATAGCTGTTATCGCGCTT
>N_2095
GAATAGCTGTTATCGCGCTTCTTTCGGTTTTCTCCTCTGTG
>N_2096
TGAGGATTTTTTTTGTGTTTCAGGCGGTTTCGGTTATAGTT
>N_2097
TTAGGTGTACTGCGATTGATCCCACGGATAAGACTAGTGCT
>N_2098
CCAAAGGGGTCTTGATGAAGCTGAGAGTCAAGGTTGTTCTG
>N_2099
AGGAGATTAGAGAGGAAAATCTTAAGGAATTTTCTTAGAAG
>N_2100
GAAAGATGATGATTCTGTTACACCTGATCCTAAAGAGGAAG
>N_2101
CCTAAAGAGGAAGATGATATCTCTTATTGTTCACTTTGTGA
>N_2102
CTAGTATTTACATTAGCAATCACTTTTATTTAAAAGCTAGG
>N_2103
CTTTTATTTAAAAGCTAGGACTTATTTAGACGTTTCTTTGT
>N_2104
AAACGCAGCAGTAAGCATTGCAGGACATGTAACCGGTGTGT
>N_2105
AGGACATGTAACCGGTGTGTCGAAGGGTTTGATCACCATTG
>N_2106
AAGGTTTTGGGGGTTCTTTCCACCTGAATCTTACAGTTTCT
>N_2107
TGTATTCAGTGGCTTAATAACTGCGTTGGGAAAAAGAATTA
>N_2108
TGGGAAAAAGAATTACACGACGTTTATACTCCTGATGGTTT
>N_2109
TTTATACTCCTGATGGTTTTCGTCTTGCTTATGGTGTGTGT
>N_2110
GGTGTGTGTTGCTCTCTCAACTACTTGAAACGTAAACCTTA
>N_2111
CAACTACTTGAAACGTAAACCTTAAAAGTTCTTGTTCATTG
>N_2112
ATATAGACTTGCTTTTGTTGCAACAGCTAATAATAGAAGGT
>N_2113
TAGAGTTCCCTCAATGGGCTCTTGCTACAATATCTGTAAAG
>N_2114
ATGGGCTCTTGCTACAATATCTGTAAAGTTTCATATACATA
>N_2115
GTCTTGTTCACGGCTTATGGCTCAGCCGCCATGGGGCAGCT
>N_2116
TGGGGCAGCTTTTCCTCTTCCATGTAGTTCTCATAAGAAAG
>N_2117
CTTTATTTGACAAGTAGTATCAAACATTTGCAGGGGATGAG
>N_2118
CAGGGGATGAGAACATATGACTACATATTAGCGATGAAGGA
>N_2119
TAGCGATGAAGGAGGAGAATCAATTTACAGAAGTGGACCCT
>N_2120
CAAGTTTATGTGCAGGAAAGCAAATGAGGTGATTCAACTTC
>N_2121
ATTTCTCCTTGTATTGTTGTCACTTTTAAGGACTCTCAAAG
>N_2122
TGTTGTCACTTTTAAGGACTCTCAAAGATTATATTTTGTGT
>N_2123
ACAGAATCAGCAGAGACTATCCATAAAAATAGAAGGAGATG
>N_2124
TCACCTTCTTCCACGCTGATCAACAAGAAACCGGGGTTTCA
>N_2125
AAACCGGGGTTTCATGTAAGCATAAACCCATGGAAACTGAT
>N_2126
CCGGGACTGAAGAAAATTCACTTAAGCCACTTCCATTAGAG
>N_2127
TAAGCCACTTCCATTAGAGACCAAATTCGGACTTTTGTTAG
>N_2128
TGTGTTGCAACCATCAACAACTGCAGCAGTAAAGCTTCAGG
>N_2129
CAACTGTGCCTTCGCCGAAGCAAAAATACAGAACTAACTTT
>N_2130
GAACTAACTTTGACTTGAAGCTAACTGAAGTCTCTAGGGAG
>N_2131
TAACTGAAGTCTCTAGGGAGCTGGAAAGTTACATCTCAAGA
>N_2132
ATTAAAATTAAAAAGTAGGACATAACACTCTACTAATGAAC
>N_2133
GAAACGAATGGAATTTTAAACTAAAAGTTTCCTAATGAAGC
>N_2134
TTTCCTAATGAAGCCATAAACTTAGCATCTTCTTCTGTTGT
>N_2135
CTCAAGTTGTTGTTGAGAAGCCAAGTTTCCAACCACATTGT
>N_2136
CTGACAGCAATGTCGTTCATCTATGGCTTGATTCATCATAA
>N_2137
ACTAAACCTTCAAAATCAATCCAAGTATGGACCAGAGGTTC
>N_2138
CCAAGTATGGACCAGAGGTTCCAATCCGCTGATGCTCCCCC
>N_2139
CCAATCCGCTGATGCTCCCCCATGGCTTGAGCCGAGAGTGA
>N_2140
GCCGAGAGTGAAGGATCAGTCTCTTGTCTACAAAACTGGTT
>N_2141
TTATGAGTCAAGTGTGGTGGCTCTTTGGTTTGGTTCATTGT
>N_2142
ACATCGTCTTGTTGGTACGTCTCCATAGGAACCACTGAAAT
>N_2143
CTTACAAGTTACAAGTGGTTCATTTTAATAATGATTAGTGA
>N_2144
AGAAGACTTTTGACTTTTGACTTTTGAGAGAGAAAGAAACC
>N_2145
ACCTTTTTCTTCTTCCAAATCTTGAAGTATATACTTTTTTA
>N_2146
CAAAATCTTGTAGTTTACGACCATGGATTCCGAAGGAGTGT
>N_2147
AAATCTGTGATATTTTCGTCCACAAGAAATGTGGCGAGTCC
>N_2148
AGCATCCATCTCACCCCAATCACACTCTTCAGCTTCTAAGT
>N_2149
CTAAGTACTAGAGGAAATAGCCATGACTGTGATTTATGTGG
>N_2150
TCTGTGACTTCGACATGGATCTATACTGTGCCAAGTATCCA
>N_2151
ATCTATACTGTGCCAAGTATCCACCACCAGAGGTTATTAAC
>N_2152
TTGCACCCTCTTAAGCTTCACACTGGTCAACTACCGAATTA
>N_2153
GCTTCACACTGGTCAACTACCGAATTATTCTGACCGAAAAT
>N_2154
GACCGAAAATGTCGTCTATGCGCAAAAGAAATTGAAGTTGG
>N_2155
CCACCAACTCACCCTGCTCCCAAGTCTCCGTTCTTTTTTAT
>N_2156
AGTGCTTGCGGTTTGAATGGCGACCGAAGCCCTTACATATG
>N_2157
AATGGCGACCGAAGCCCTTACATATGTGTTCAATGTGACTT
>N_2158
TTTTTCTTGTCCGAGGTGTCCTGGCTATGCCGCTCATTCCC
>N_2159
ACTAGAGAAGATGTGTGGAACGGAAAAGAACTCGAAGGAGT
>N_2160
TTCAGCCACAAAGAGCATTACCTAAGACTCCACGTTAATAG
>N_2161
CAAGCGGTGCAGCGCATGCACCCATCCAATCTGTCTCCAAT
>N_2162
TGCACCCATCCAATCTGTCTCCAATCTTTCTACGGTTGTAT
>N_2163
GTATGGATTGTGACTTCATTCTCCACCAAAACTGCGCTGGA
>N_2164
GAGAGATGGTCCAATGGTTTCAGGTACCAGCAAGGGTATAA
>N_2165
GTACCAGCAAGGGTATAAATCATTCGATGTTCGGTGCGGTT
>N_2166
ATCCAAGTCATCCCGATCATCCCTTATATTGCATTTTACCT
>N_2167
TGTAATCATTTAATATGCTTCAATTGCGCTACTCTACCACC
>N_2168
TATGCTTCAATTGCGCTACTCTACCACCAGTGGTAAAGCAT
>N_2169
AGTGGTATATGTTGGTGTGACATTTGTGAAGCCAAAGCCGA
>N_2170
GCCGATCCAGAGATATGGTTCTACACGTGTAAAGACCAACG
>N_2171
TGGTTCTACACGTGTAAAGACCAACGTGCTAGTTTACATAC
>N_2172
AGGGCTCATGCCGGGAAGCACACTCAAGAGTGCGAGCAATT
>N_2173
CATTTTGCAGCTTTTTAGAGCTCATGCCGGGAAGCACGCTA
>N_2174
AGCACGCTAGAGAGTGCGGGCAAATCAGTTGAGGTGGGGCT
>N_2175
GGTGGGGCTCAATAAAAGTACATCTCGTCCATTTTGCATCT
>N_2176
TGTCTAGGGAATGGGGTTCTCTTTTAGATTTCTTGTACCAT
>N_2177
TTTAGTTCGATATGATCTAGCTGTTTCAAACGTGTTATGCC
>N_2178
TTTTCTATTATAAAACATCACCTTAGAAAATGAAGAACACA
>N_2179
ATTAGCTCTGACCGTTGACTCGGATCATAAGTTTATGTAGA
>N_2180
GGATCATAAGTTTATGTAGACCTTAAGGTTTCGGTTTTGAG
>N_2181
TAAATCCACGGTTGATCTTACAAATAACAATAGATGGTCAA
>N_2182
ACATAATTTTGTTGAGTTGACTCCACATTCTAATTTTTTTT
>N_2183
CTTCTGTCTTATTTAAGATTCATTATCATAAGTGTAAAGTA
>N_2184
AATGAAGAAGTTCACGATAGCTAGGTATTATACAAGTTTAA
>N_2185
CTACAACAATGGCGCAGAAACAACAGACCCTTCACCAACAA
>N_2186
AACAACAGACCCTTCACCAACAACGACCATTCTCTTCTTCT
>N_2187
TTCCTTCTCCTCGGTGTATTCTTACCTTGGCCCGGATCTCC
>N_2188
ATTCTTACCTTGGCCCGGATCTCCTTTGTTGCTATTTCCGA
>N_2189
CTTATGCTTCTTCTTTGTCTCCGCATGCCAAATCTGAATGG
>N_2190
TTTGTCTCCGCATGCCAAATCTGAATGGCGTAACTATACCC
>N_2191
ATCTGAATGGCGTAACTATACCCTTGCTCAGGCAGCTAAGT
>N_2192
TCAGGCAGCTAAGTTTGTCGCCACGAACGGCACTGTGATCG
>N_2193
GCCACGAACGGCACTGTGATCGTCTGCGCCGTGAGCTCACC
>N_2194
ATTACTCTGTATAAAGTCAACGAAAAGTGGCCTGGCCACGC
>N_2195
AGTGGCCTGGCCACGCCGTTCTTATTCCTCCAGCGCTCGAT
>N_2196
TATTCCTCCAGCGCTCGATTCTAAAACCGCATACAGTTTCG
>N_2197
TCTAAAACCGCATACAGTTTCGGTTCCCAGGTAAACTTTTC
>N_2198
GTTCCCAGGTAAACTTTTCCCCTTTGAGATATCTTTAGCTT
>N_2199
GGATTCCTTAACCACGCCTTCATCATACTTAGATCTTGGAT
>N_2200
TAGTATTAAATTATGAGGTTCCAACACAAAACCAATTGACA
>N_2201
ATGAATGGATTGGTCCATATCCTTTTCTATGTGGTACACTT
>N_2202
ATATCCTTTTCTATGTGGTACACTTTAAGATCTTTGCCCAG
>N_2203
GGTACACTTTAAGATCTTTGCCCAGTTTCCGATGTGGGACA
>N_2204
CTGTTTCTTTGTAATGAAAACATATATTTTCACTAATTTAC
>N_2205
TTCAGTATTTGGAGGGAAGCCATGACGCGTACTTTACGGAT
>N_2206
TATGTGAATTCGTCACCCATCTTTGGAAAATTTAGAGTGTT
>N_2207
ATGATTTACCAGCGCCGGATCAAAACGGAGAGACTTATATA
>N_2208
TGCATGATTTACTTGCGACCCACGAATGGTGCAAAGCTTCT
>N_2209
TCCGTTTTAAAGCAAATGATCAGCCTGCTTTTAACTTGGCA
>N_2210
AAGGGGAAACATGTCATAGTCCACAATAACTACATTATCGG
>N_2211
AATAACTACATTATCGGTTACGATAGGAAAATGAGACGGTT
>N_2212
TGATCATGCTCTCGAGTCTCCATTAGGGAAATTGCAGTAAA
>N_2213
TCCTTAGAACTTTTTGGGATCTTTAAAGGTATGCGTGAGTG
>N_2214
GTTGTAATGTTTAGTAGAAACAGAGGAAAACAGGGTCCAGT
>N_2215
GAAAACAGGGTCCAGTTGTACATTTTGGTCTTGAGTAAACA
>N_2216
TTTAAAGAACATCACAAAAACAAAGATGCGAAGAGGTAATA
>N_2217
GATGGAGACTTTTAGATTATCCAGTGATAAACTCAGCTTTC
>N_2218
TAAGATAAAAATGCCAAACTCTCTTTATCTAAAGAAAAAAA
>N_2219
CAACTCATAAGGAAAATGTACATGTAAAGAGATAAGTAAGG
>N_2220
TCAAAATGGGGTTTAACGATCAATCTTCACTTTGCTCGCCA
>N_2221
CAGAGAACAAAAGTATGGATCTGAGGTTCCAATCTTCTTTA
>N_2222
GGATCTGAGGTTCCAATCTTCTTTAAGATAATAGGGGGAAT
>N_2223
TTAAGATAATAGGGGGAATGCAATGCGACTTACAGTGCCTG
>N_2224
TGTTCCATAGCTCTATTGTGCTTTTTGGTATGAGCCCCATA
>N_2225
GTGCTTTTTGGTATGAGCCCCATAAAGTCTCCAAGCACACA
>N_2226
ATAAAGTCTCCAAGCACACACCATGTATGCAAACTTGCCCG
>N_2227
TTGTGGAAAAGTGGCGCAACCAAAATCCAAGATAAACCCAC
>N_2228
ACTGCATACTTCATCATCCTCAGGTGAAATGCAATATAACG
>N_2229
TGACTTGGATGGATAAATGGCTCAGAAAATGAACCACAAAG
>N_2230
AACCATTGAAAATTTTGTGACAAGCACTACACCCGAAAATA
>N_2231
TTTGTGACAAGCACTACACCCGAAAATATTAACCTCGCTAG
>N_2232
CTACACCCGAAAATATTAACCTCGCTAGTGACTAAAGCAAG
>N_2233
AGTGACTAAAGCAAGCCGTTCATTGTGTAGCACATGCCATT
>N_2234
TTTGGTGGAGGATGAAATCGCAATCCATACAGCCATAGAAG
>N_2235
CATGCATTGCACCGCTTGTTCACCTCACACATAAGGCCATT
>N_2236
CTCACACATAAGGCCATTAACATTGAGCCTCATGTAATGCT
>N_2237
ATTGAGCCTCATGTAATGCTCTTTGTGGCTGAAATGTTGTA
>N_2238
TTCCTTCCCATTCCACACATCTTCTCTAGTAGCACATTTTG
>N_2239
AATGAGCGATATAGGTCGAACACCGTTGACAAGAATAACCC
>N_2240
AACACCGTTGACAAGAATAACCCCCACAAGTCCAGTCCACC
>N_2241
TAACCCCCACAAGTCCAGTCCACCTTCTGGCGACAAACTCC
>N_2242
GTTAATGAGGCGTGGAAGACCAAAACAATCTTTGTGGATCA
>N_2243
CTTTGTGGATCAAGAAATCACATTGAAAACATGCGTAAGGG
>N_2244
GAAATCACATTGAAAACATGCGTAAGGGCTTCGATCTCCAT
>N_2245
ATCTCCATTCAGCCCGCAAGCATTACATGTAAAAAAAATGA
>N_2246
ATGAGTTTTCAAATCCAAAACAGATTTTGGTGGTGGATTTA
>N_2247
GCATATCCAAGGTAAAGTTACAAGAAGAGCAGTGATAAAAC
>N_2248
GGTGGTTGACCCATGAGGAGCTTAAGAGGGTGCAAGGAGTG
>N_2249
GAGTGGTAAGAGTGGTTTACCTCTAAAGGATGTTTTACTTC
>N_2250
ATCCACATGGAACTTTGAATCACATTCATGACATTCGTAAG
>N_2251
AGGTTGAGCTTGTGGCTATGCATCTCGGGAATGTCAATAAC
>N_2252
ATAACCTCTAGTGGTGGATACTTGGCACAGTGTAAATCCAT
>N_2253
CATGTCGAAGTCACAGATCTCACAACGATAGAATAGATCCC
>N_2254
TAGATCCCCGATGTTCTTTCCACATAAATCACAACTGCGAA
>N_2255
ACATAAATCACAACTGCGAACTACTTTAAGCCAATGTTGGC
>N_2256
GAGGCCTCGTCACCACATTTCTTGTGGACGAAGAAATCGCA
>N_2257
CGCAGGTTGTGCAATAGTAGCCATCACTGATAGCTTCCAAA
>N_2258
TTTTTTTAAAAATAATATAACTAGATTAGACTCGCGGACAC
>N_2259
CTAGATTAGACTCGCGGACACTGCGGAACTTTCCATCCATA
>N_2260
GCGGACACTGCGGAACTTTCCATCCATATATGGATATTAAG
>N_2261
TTTCTAAGAGAATAGTGGGCCTAAATTAAATAAAAATTCAA
>N_2262
CGATACCAAAGGCGATTCAACTTGATTTGTTTGATCCAGCG
>N_2263
GGAGAGCAACCACATATACTCAATATACAACCGCCAGAATG
>N_2264
GTAACACCAGGAGCTTCTATCATGTGACTATCTCATGAGTT
>N_2265
AGTATATCTCTTTTAATGCACTTGGAGTTTTCTGAAATTTT
>N_2266
CTCAAAAAACATGGTTGTGGCAAAACAGAGCCTTTATCTGA
>N_2267
TATCTGACATAGAGATGGCGCTTAAGAACAAGCTAATAAAT
>N_2268
ATTTCGGCTTTAAGTTTTAGCTTCTAGTATTTCGGCTTTTA
>N_2269
AATAGAAATTGTGCCAACATCAATTGTGGAAGATACCAGAT
>N_2270
AGTGTTTGGTCCGAACTTAACAATTTTGGTTACAATCGAGT
>N_2271
TTCATCTATTAACTTATGTACTTAACCATTTTTTATTTTTT
>N_2272
TAAAAATTCCACCATTGAACCATAAAAATTATAAAAAACTC
>N_2273
CTTTATATATTGTTTTTGGTCCGATCGCACTTTAATGGGAT
>N_2274
TTTAACAGGTTTACATCATACTTAGATCTTGGATATTCATT
>N_2275
TTAATGGTTAATCAAAGTATCTTTTTATTGGAAGGTAATGG
>N_2276
TTTTTTTTTAATTAAGGGAACAAAATGGATATATAACTTAG
>N_2277
TTTTTTTTTTTAGAAAATGACAGCCATCAAAAGGCGCGCAG
>N_2278
TCCCCACCTTTGAATCTGATCCAAACTTGTAAAATTTTCTC
>N_2279
CTTCTTTGTCACCGTCTCCGCAGTCCAAATGGCGCGACTAT
>N_2280
TCTCCGCAGTCCAAATGGCGCGACTATACCCTTGCTCAGGC
>N_2281
TCGCTGAGGATTACATTACTCTGTATAAAGTCAACGAGAAG
>N_2282
CTCTGAGTGATTACTGGGATCATAAGTTTGACTAGTCCCTA
>N_2283
TATTAAAAAAAGGACAAAAACTGGTCAACTTGTGGATATAG
>N_2284
TGTGGATATAGTAGTAGCTACTAGTAGAGGCTCAAGGGTCA
>N_2285
TTAGGTTTGTTCTTTTTACGCAGTTTTCCAAAAGTAAAAAA
>N_2286
AAAAGATTGGTGGTCTAGGGCCATTGCTTTTATTATTTCTG
>N_2287
ATATGGTTTGGTTGCAAGATCCATTTCTGTATTTGGAGGGA
>N_2288
GGAAGCCATGACGCGTATTTCACCGATGACATGCCTCAAGT
>N_2289
GTATTTCACCGATGACATGCCTCAAGTATGTGAATTCTTCA
>N_2290
ATTTAGTGTGTTTTATTTATCTTATTCTCGGGTTAATTTTT
>N_2291
GAATCACTCTCATGATTTACCACATCCGGATCGAAACGGAG
>N_2292
GGTGGATCTCTACTTGCTTTCTCAAGTAGCTTTCCCAACAG
>N_2293
TTGCTTTCTCAAGTAGCTTTCCCAACAGGAGGATTGTACTT
>N_2294
TTCCCAACAGGAGGATTGTACTTCAAGAACGAGGCATGGGT
>N_2295
ATGGCTAAAGAAAGATAGATCCACTGAGTAAATTCCTTACA
>N_2296
TTCCTTACAATTTTGGGGATCTTAATTGTGAGGTTATATAT
>N_2297
AGGGGAAATTCAGAGATAGTCAAAGTTTCGCGACAGACAAA
>N_2298
AGTCAAAGTTTCGCGACAGACAAATTTTGGTCTGTATGTAG
>N_2299
AGAGTTGACTATACTTATTACATGGAAACAAACAGATGCAA
>N_2300
ACTACTTAAATAATAGTTTACTCGAATAAGCACATGACTCC
>N_2301
TTTAATGTATCGTATGTTCACATAGACTAAAATTAACGTAC
>N_2302
AGTTGTTATGGATTAGGTTACGAAATGTTCAATTTCGTTTG
>N_2303
TTTGGTCTAGTTCGGAAACCCTATTCAAGATTGTGATCATC
>N_2304
TAATATTCCAACTACAAAGGCACAAGATGGTCGACCCGCGG
>N_2305
GATGGTCATGGAAAGAAGGACTGGATGAAAAAAGACGGTCC
>N_2306
TTACGGGTGGATAGCTGGTGCTGATGATTATAACGGTAATA
>N_2307
TATAACGGTAATAATATCATCGGAGAAAACTTGAGGAAGAC
>N_2308
GGTAATGAGTTGGCAAAGCCCCAAGTGCACAATGGAACCGA
>N_2309
TGGCATCAGATGGCGATGCTCAAGTTGTGAAAGAGGTGGAC
>N_2310
AAATTTAACCAAACTCTTATCCTTAGAGAGCGCAGGACCAA
>N_2311
TGGGAGAGCTCGTAAGGAAACCATTCGTGGATGCAATGCAG
>N_2312
AACCATTCGTGGATGCAATGCAGCAGAAGTATTGTCAGGAA
>N_2313
GTCAGGAAGATGTGGAGGACCGAGCAGTTGAAGTTCTCCAA
>N_2314
AGGACCGAGCAGTTGAAGTTCTCCAACTTTGGGAACACTAT
>N_2315
AGCGGGTCAAGCTCGAAAATCAAGATAGAGAAGTGGTAAGA
>N_2316
AAAGCTGAGGGAGCTAAAGGCAGATTTGGGAGATGGTCCTT
>N_2317
GAGTGGAAGGTACATTACAACAGAGCTATGGAACTTCAAAG
>N_2318
GAAACGTAAGCGCGGAATGGCGTAAAGGTTTAAACCTTTTC
>N_2319
AAAATATAATTTTGCTCATACTGGATTTTTGATTGATGATT
>N_2320
ATTTGCAGCTGCAAGAGGGACTGAAGAAAAAGCTTAGTTGC
>N_2321
TGTTTCATTGTGAAATATTTCTAGGAGTATGCCGCCTCTTT
>N_2322
AACAACTAGATGTGGCCTCTCTCTTGTCTCATATCTTAAGC
>N_2323
TCAAAAAATTGAATATTGACCCTTTCATTGTTATGTTAACG
>N_2324
ATAACCTATAAATTTACATTCGTTTTGGGCCTTTTGGCTAA
>N_2325
ATTCGTTTTGGGCCTTTTGGCTAATTACGAGATAGACCCTT
>N_2326
TGGTGTCCATCACTAGAACACCGATCACCGATGAGAGGCGT
>N_2327
CGATCACCGATGAGAGGCGTCACACCCATAAACCCTCAGAA
>N_2328
GAGGCGTCACACCCATAAACCCTCAGAAGAAGATAGAAGCT
>N_2329
GTTACTATGAAGGCGAACGTCTTACTCATCTACTCGACTTG
>N_2330
AACCCTTAAAAAAAAACCATCACAAATATCGGTTTTTGTTA
>N_2331
AATTGAGACGTCCAAGCTTTCGAATGTGAACTCATTACCTG
>N_2332
GAAGATATGGCTCAAGGTTACTACTTACTACTCTTGCTATG
>N_2333
GAGGATGAATCCCAACAATACTAGTGACCAACAACAAAACC
>N_2334
ACCAACAACAAAACCCTAAACAACTTCAGGTACGACACTAC
>N_2335
TTCAGGTACGACACTACAACCCTAATAACTCTCATTAGAAA
>N_2336
TTTTAGTAGCAGATTGTAAACCGAGGATGCTGACCAAGCAT
>N_2337
TTGTAAACCGAGGATGCTGACCAAGCATATACCCAACTTAG
>N_2338
CCGGTTCTCTATGTAAGGGACAACAAACGAGCCTCTCTCAG
>N_2339
TGGTTAAGCTCAAGACGGCTCTAGCCATCGGTATCAAGGCT
>N_2340
ACTACTTAAACAGATTCTTCCGAGAGATTCTTGATCCTGTA
>N_2341
TTGTACCCAAAAAGATTTTACCGTTTACCGCTCTTAGGCGC
>N_2342
TACCGTTTACCGCTCTTAGGCGCTTGCAATTGAGGATGGCT
>N_2343
GCGCTTGCAATTGAGGATGGCTCATCTGTGACACCAACTTG
>N_2344
GTGACACCAACTTGTTTAGGCTTCTCACTAGCATTATCTAC
>N_2345
GTATCCTTCGAGCTTATACTCGATGAGTGGATCGCGTTGCG
>N_2346
TCGATGAGTGGATCGCGTTGCGCATATCCTCTGAGCCCCAC
>N_2347
CGCATATCCTCTGAGCCCCACAGCTTGTTGCACGAACTTGA
>N_2348
TGAAGGTGTTCTTTCCATAACCTATCAATATTGCTCAAGAT
>N_2349
ATTAGCCCTGGTGATTGTTTCTCCACGATTTCCTATGAATC
>N_2350
TCATAAACAAGCTTTATTAACCACACAGCTCCTGGTATCTT
>N_2351
TACTCTTTTCTGTAAGTATGCATCGCGGCCACGGGCACGGA
>N_2352
TATGTATGTGAAATGTTTTCCTAAAGAAGTATAATTCTTAC
>N_2353
TGAGCTTTTCAAAATCCCAGCTTTCCTTTGGAGTATCTGGG
>N_2354
CCAGCTTTCCTTTGGAGTATCTGGGCCAATATTTGCCTAGT
>N_2355
AGTATCTGGGCCAATATTTGCCTAGTAATGGTAAAACGAGT
>N_2356
TTTGCCTAGTAATGGTAAAACGAGTTTCAACTGTTGGTATA
>N_2357
GAGTTTCAACTGTTGGTATACAAAGACTCGGGGGGAATAAC
>N_2358
CAAAGACTCGGGGGGAATAACGACCTTCTTTAGCTGGGCAT
>N_2359
GGAATAACGACCTTCTTTAGCTGGGCATCAATATCAAACGG
>N_2360
TGTCCGACACAAGAGCACGCCTTCTCTCTGTATAAACACGA
>N_2361
ATTGAGAACCTCGTCAAATTCGAATAATTGCTTTCTGATGT
>N_2362
AAATCTTCCACCCTGAATGCCCTCATCATACCCTAAGAGTT
>N_2363
CCCTAAGAGTTATACGGCAACTATGTTTAGACGATTATTTT
>N_2364
AATGCGGAATATGTTATCTTCAAGACTAAGGAAGAATCGGG
>N_2365
GACTAAGGAAGAATCGGGAACTTCCAGGATCCCCTTGCCGG
>N_2366
TCGGGAACTTCCAGGATCCCCTTGCCGGCCACTTCGCCCAC
>N_2367
CCCCTTGCCGGCCACTTCGCCCACGCAACTGTATGAGGGGA
>N_2368
ACGCAACTGTATGAGGGGAACAAAACATAGTGAAGAAGATT
>N_2369
AACCATAAATCTCCTTGAAACAAATCTATTAAGGAAACCTG
>N_2370
TTCATGCCGCTCTGTCCCCACCACGTGAAGTCCACCAGCTT
>N_2371
GGAGAATAAACGATCAACAACAGACACTTGACAGAGATTCA
>N_2372
GAAATGCAGTCCTCAGTTTACCTATAACTTCATCTTGGACA
>N_2373
GCTCAGTTAACGATTTCTGGCCCCAAGCCTCTACAGCTGAT
>N_2374
TTTCTGGCCCCAAGCCTCTACAGCTGATTGTACAGCTTCTT
>N_2375
CAGTGTAACCATTAGAATCTCATGTTTACCAAAACCAGAGA
>N_2376
GTTTACCAAAACCAGAGACTCTAGAAAGGCCAAACCTTCCA
>N_2377
AGACTCTAGAAAGGCCAAACCTTCCATGTTCTCTTGGGAGG
>N_2378
GTTCTCTTGGGAGGGGCCTTCTTCACAGATACAAAAACACC
>N_2379
GCTTTACCACTCTGTGGTAACATTTAAAACGTAACAAAACT
>N_2380
CTAAAAATAAATCATGAACTCCAAGGTTCTTTGTTACACAA
>N_2381
ACCTGGGCATAAGTATCTCACGAAGCTTCAAACGTGCCATG
>N_2382
CCATGAACTCTGCGTTTCCACCAAGAATTATGTCTGTCCCA
>N_2383
ATGTCTGTCCCACGCCCTGCCATATTTGTGGCAATTGTTAC
>N_2384
TGTGGCAATTGTTACTGCCCCTAAACGGCCACTTTGTGCTA
>N_2385
TTGTGCTACAATTTCAGCTTCCCTCTCCACATTTTCTGGCT
>N_2386
CTCCACATTTTCTGGCTTGGCATTGAGGACCTTTTTGTACA
>N_2387
AAAAAAAGTTTGAACTAATACTAATGGAGCATATGTATCTT
>N_2388
GCCAACTAGCACAGCCCTACCTGTCTTGTGCATTCTAGAGA
>N_2389
ACTAGTACAGCATACAATGTCCTTCCAGAACTAACATGGAT
>N_2390
CAATGTCCTTCCAGAACTAACATGGATGTTTAACATTTTTC
>N_2391
TTAACATTTTTCCACTTTAACAGATCTCACTAGAAGGCCAA
>N_2392
GTCGATGCTGTACCCGTCATCCCGCAAAGTTTCGGAAACTA
>N_2393
ATCCCGCAAAGTTTCGGAAACTACAACATAAAAGATATTAT
>N_2394
GCAGAAAGAAGTTTTGATAACTAATTGACGCCAGAGTAATA
>N_2395
TGACGCCAGAGTAATAGATTCATTCTGAATAGGCAAGCCTT
>N_2396
ATTCTGAATAGGCAAGCCTTCTTTTGCTTCAACAGCTTGAT
>N_2397
GATGTAGTCCATCACTCCAACGTCTTCCCTGAAAGAAATAA
>N_2398
TGTGGCCTAAGAATATTTATCAGCAGTAGCCACTGAGATCA
>N_2399
AAACTCATCCACGATAAGAACCTCCTTTGCTCGGATGATAT
>N_2400
TGCCTTAATGGCATTAAGAACATATGATGCCCACTGTTCAC
>N_2401
GGGATCATACAAATCTTTCACGTCCAGGATTTCTTCTGCAT
>N_2402
TGCATCCTCATAACCCTGTTCCGTCAGTAAAACAGTCTTCT
>N_2403
CTTTTCATCAACCTGCCACACCAAAAAACCTTAGTGACCAG
>N_2404
GAATTTGGAAGATGGATTGCCAACTCCACTATAAAATTTCA
>N_2405
TCACACAACAAAAGAAATAACTGAGGATTCTTACAGTGTAA
>N_2406
TCTTACAGTGTAATGTATATCCCGCTCAAAGGCTGAAGCAA
>N_2407
CGCTCAAAGGCTGAAGCAATCTTTGCAGCTTTGTAATATTG
>N_2408
CACTAGGTTTCTCTGCAGGCCCAGAGATAATGAGAGGAGTC
>N_2409
CCAGAGATAATGAGAGGAGTCCTTGCTTCATCAATAAGTAT
>N_2410
ATAAAGCAAGAATTACTTTCCGTGGCTAGATTGTCTCTCAG
>N_2411
TTGTTCAGGTGTCATATTCTCTGTCAAAGTAACCACATGCG
>N_2412
CATCTATAACACACAACGAGCAAAGAAGATGCTGATTACAT
>N_2413
ACTTAATGCATTCAAATAAGCTGGTAAAATAGCAACAAGCG
>N_2414
ATAAGCTGGTAAAATAGCAACAAGCGTTTTCCCTTCACCAG
>N_2415
ATACCACCTGCAATTAAAACCATATAGAGAGACTCCACTCA
>N_2416
CTCCACTCAAAAAAGTCTTTCATAACAGTGAGACCATTAGA
>N_2417
GAGACCATTAGAATAACATTCCACAGAGACTGTGTTACCAA
>N_2418
GTTACCAATTAATTGCACATCGAAAGGTCTGAGTCCAAGAA
>N_2419
ACTCTCTTGGAAGCTTCTCTCACAACAGCAAATGCTTCCTA
>N_2420
TAAAAGTGAATCCATGGATTCTCCTTTCTGAGCACGTTGCT
>N_2421
AGCACGTTGCTTCAACGCATCAGTCCTCTCTCGCAACTCAG
>N_2422
AAGAGCCGAAATCTCAGTCTCCAAGCGATTAACGGATGCGA
>N_2423
GATGCGTACTGTTGCCTAGTCGACTCTCCGTTATCAGAACC
>N_2424
TATCAGAACCCTTGAAAATTCCGCTAAGAAGACCACCTAGT
>N_2425
GAAAATTCCGCTAAGAAGACCACCTAGTGAAGCATTCACAC
>N_2426
CCGAGAGCAGCTACTACATCCAGATACTCCCAACTTGACGG
>N_2427
CTCCCAACTTGACGGTGTTTCCGAATTTGGTGCCCCAAAAC
>N_2428
TGCCCCAAAACGACGAAGAGCTCAGAAGACGATTTTGCCGG
>N_2429
ATTTTGCCGGAGGATGATTCCATCCGCGATCACGAACTGAG
>N_2430
GAGTCGCAGAGTGGAGACACCATCATCGTCGACGGCGAGCC
>N_2431
CGGCGAGCCGGGAGAATTTCCGGCGGGAGCGAAAAACAGTC
>N_2432
TTTCCGGCGGGAGCGAAAAACAGTCCGGCTGAAGAAAACCC
>N_2433
GGCTGAAGAAAACCCGAAAACTTTTATTTCCGGTTTTCGTG
>N_2434
AAACTTTTATTTCCGGTTTTCGTGTGTCGTCGAGTGAAGAG
>N_2435
TGATGTTAATTACGTTTATACCCCTAGACTCAACTTCTGGT
>N_2436
GTTTATACCCCTAGACTCAACTTCTGGTGGATACTCTTCTT
>N_2437
AACTTCTGGTGGATACTCTTCTTTTTTGCCACGTCATTGAG
>N_2438
AGAAAAATCACGGTCATCATCTCTACACATTATTTTGCTTG
>N_2439
CACTTGAGAGAACTGGAGATCATATAAAGAGAATCCTAAAA
>N_2440
TCCTAAAAACAAAAGACTCACAGAGAACAAAAAAAATGTTC
>N_2441
AAGAATAAAATGTATGACTACCTGGGCTCAGGAGGCACTAC
>N_2442
CTACCTGGGCTCAGGAGGCACTACTTTCAAACTCCTCATCC
>N_2443
CATGGTTTAGTATGTTTTTACCTGCTCATAAGGAGGGTCTT
>N_2444
ATAAGGAGGGTCTTTATGTGCTGGTATAAGCCGGCAAACAA
>N_2445
GAGAAAAATTGTATAAGGTTCTGAAATGTTAAGGACCTTGA
>N_2446
TGGAGCTGGAAACCGGAATTCAGTTAGCTCTTCAGCTAACG
>N_2447
ATTAAGACACAGAATGAAGACAAGAGTAACTTACCAACCAA
>N_2448
TACCAACCAAATAAATACATCTGTGCCATGGTCAAGAATAA
>N_2449
GTGCATCAAGCAACGGGGTGCTACCATACGAAGAGACAGAT
>N_2450
GGTGCTACCATACGAAGAGACAGATCGAAAGATGCGTTTAG
>N_2451
TCGTAGCACCGATCTTTCATCTTCATGACCAATGATGTTTC
>N_2452
CTTCATGACCAATGATGTTTCCCAGTAAAGGACCCCTTCTA
>N_2453
TTCCCAGTAAAGGACCCCTTCTAAGATGGAAGAGGAGTTCT
>N_2454
TTCTGGGAGGGATGATAGTTCCTTAGGGAAGCTATAAAGCT
>N_2455
TCAACAGTTGGCAATTTGAACGTAATTACCCGAGACACATC
>N_2456
GAACGTAATTACCCGAGACACATCTGCTTGATAAACATCCG
>N_2457
TCCGAATAATGGAAAGCAAACTGGAAAAATACATGATCGCT
>N_2458
ACTGGAAAAATACATGATCGCTTTTGATGTCCCTCTTATTC
>N_2459
CTGAATAGAGAGAGCCGCATCACTCTTAAACGTCTCGTGAG
>N_2460
AATGTGCTTCTTCGCCAGGTCCAATCACCTGAGTTATAAGA
>N_2461
AGACCATGTGAACCTGCTGCCCTAGTGGCTGCCCTCTGCAA
>N_2462
AGTGGCTGCCCTCTGCAAGTCCACACCAAAGGCTTCACCAA
>N_2463
GGATAGGAACTCTGAGAGGGCAAGTTCCAGCGCACAATATG
>N_2464
AGAGGGCAAGTTCCAGCGCACAATATGTCGACGACCGTATT
>N_2465
ATGTCGACGACCGTATTGTGCCTGTGAGCTTCACGCCCCAA
>N_2466
TATGGATAATTTGGATGACTCATTGAATGAGGTACCGATCC
>N_2467
TGACTCATTGAATGAGGTACCGATCCAGGACCATATGTAAT
>N_2468
AATGGGACCACCAGCGCAAACTATGATTCTACTGTTACCTC
>N_2469
TACTGTTACCTCCTGCTCTTCTGACCACTCCCCGAGACATT
>N_2470
GACCACTCCCCGAGACATTTCGGCTGATGGTCCTTGGATTA
>N_2471
GATGGTCCTTGGATTATAGCCAGAGCAGCCTCAACGGCAGT
>N_2472
CTAGAGGCTTCAGGTACATTCAATGTGTATGGTCTTAAGGA
>N_2473
GGACGAGAATATCTCATGCGCTACCTTTAGTGATGCATGCA
>N_2474
GCTACCTTTAGTGATGCATGCATTGGTGACAAGTATACACC
>N_2475
TATACACCGGTCCCATAAATCAGCGCTTTCATCGACTCTGC
>N_2476
ATCCGCAGAAGCAACGGAATCTTCAGAGAAATCATATATTG
>N_2477
ATTGAAACAGTACGACCATACAGTATAATCCCAAGCCTGGT
>N_2478
GGTAGTTTGTGGAAGCGAGTCTACAAATGCATGCAAAGAGC
>N_2479
GAAGATGTGGTTCATCTAAACACTCATCAATAACAAGGACG
>N_2480
ATCTAAACACTCATCAATAACAAGGACGACAGGTGCAGATG
>N_2481
ATGTTCTCGCAGATGACACACTGCCATTGGCCTGAGCCAAT
>N_2482
TGTGGATCACGTTGGATAATCTGAGGACCAGGACTAATCTC
>N_2483
AATCTCCCTCCCAGCAGAAACTATTGCTCCAAACCCCAAGC
>N_2484
GAAACTATTGCTCCAAACCCCAAGCTAGCAACATTTGCTAG
>N_2485
GCTTTAAAACCTACATGAAACGGCCAGTGATGGTTGCAGAT
>N_2486
TAAATTACACAATTAGCTAACACTGACGCACACCAAATGTG
>N_2487
AAACAAAACATAAGGTGAGTCTGCAGCTATTGGTTCTTCCA
>N_2488
CAGCTATTGGTTCTTCCATTCTAACAACATCTGGAAGATCA
>N_2489
TACGGGCAGAGAAGAATTAGCTGAAGAGTATGCCATAGGCT
>N_2490
GGCACAGCAGCTGGTTTAACCGGAGTATTAAAGACAGGAGG
>N_2491
TTTAACCGGAGTATTAAAGACAGGAGGACCAGGCGGAGTAC
>N_2492
TTAAAGACAGGAGGACCAGGCGGAGTACTCAAGCGAGGAAT
>N_2493
TCCGGTTCTGATACCATTCGCAGGTGACAACAAACTTGGGG
>N_2494
CTAAAACTTGGTTGAGGAAACCTAGGAGGTATAGGTGAAGC
>N_2495
AGGAGGTATAGGTGAAGCTACTACTGGAGGAGAATGAGGGA
>N_2496
TACTGGAGGAGAATGAGGGACCGGGGTTCTATCTGGCTGTG
>N_2497
GGGACCGGGGTTCTATCTGGCTGTGGTGATGGCCTATTTGG
>N_2498
CTCTAGAGGAGTGAGAGTTCCCGGGTAATTAACCGACGATT
>N_2499
CAATTCACAAGCTGAAACAGCCTTGAACTGTGTCCAGATCA
>N_2500
CTGCAGAGAATTTCAACAAACAATCCTTAGTCCTTAGTATC
>N_2501
CAATCCTTAGTCCTTAGTATCCCCTAAAATTCAGCTCAAAA
>N_2502
CATAGAAAAAAAAAACAGGACAATTCCGAAGTTATACTTCT
>N_2503
AGGACAATTCCGAAGTTATACTTCTAAACGATACTAAACCC
>N_2504
CGTTTCAATCACCGACAAATCAAAATCCGCAGAAGTGTATA
>N_2505
TCCGCAGAAGTGTATATCAACTAAAATCTACCCAAAGTAGA
>N_2506
TAAAATCTACCCAAAGTAGACATAAAAACAAAAGGCAAAAT
>N_2507
TGACTCGCATTGAATCGTAGCTTACGATCCCTCTCACCCAG
>N_2508
TATTTTCATTTTTTCATTTTCTTTTAACTCGATGCGTGGCA
>N_2509
AACTCGATGCGTGGCATTTTCGTTAATATTTACACTTAAGC
>N_2510
CGTTAATATTTACACTTAAGCTACAACTATTGGTCATTTCA
>N_2511
CATTTCACTAACCACGCGTGCCTTGCTGGCATGATCGTAAT
>N_2512
GCGTGCCTTGCTGGCATGATCGTAATATCTCATTGGTTATA
>N_2513
TAAAATCAACTGCCAGCACACTGCATGACGTGGTATTAACC
>N_2514
TATTAACCGACGTCGCATTTCAGATTCTCTCCAAAGCCGAA
>N_2515
TCCAAAGCCGAAATAAGTAACGTAACGGTTAAATTCGGGAG
>N_2516
GTTAAATTCGGGAGAAACGACGTCGTTAACAATAAACCTTG
>N_2517
CGTCCCTTTCTCTACGATCACACCGTTCTTGACCACGGCTA
>N_2518
GCATTCTTGATCGTGGAAAGCCTGTGAGCCACTACTACTGT
>N_2519
GGAAAGCCTGTGAGCCACTACTACTGTGGTCCGGTTCACCA
>N_2520
ACTACTGTGGTCCGGTTCACCATCACTCGGTCAAGCGCGTC
>N_2521
CATCACTCGGTCAAGCGCGTCTTGAACCACCCGCTCCGATT
>N_2522
GAGTAACAGAATCTTCGGTTCTTTCACGATGGCGCGTGCAA
>N_2523
TCGGTTCTTTCACGATGGCGCGTGCAATTGCCACGCGTTGC
>N_2524
AATAAGAAAGAGTTTTTTTGCTTGCATAGTAAGTAATCTCT
>N_2525
TGTTGTATACTAGATATGAACCCGTGGGCATTAGCAAGCTC
>N_2526
TATGAACCCGTGGGCATTAGCAAGCTCTGCGGCAGCTATGA
>N_2527
ATCACCGCCTTTTCCGTAGGCAATGTTGGATCTTATTGTGT
>N_2528
GTGTCGTTGAACAGTACAGGCTCTTGCCCTACAAGCCCCAT
>N_2529
CAGGCTCTTGCCCTACAAGCCCCATTTGTTGTCTCACCCAT
>N_2530
AAGCCCCATTTGTTGTCTCACCCATTTTAGTTGCAGCTTCT
>N_2531
TAGAGTTATATGACCCGAATCCGGATCATAAAACCTTTGTA
>N_2532
CCCGAATCCGGATCATAAAACCTTTGTAACAGAGAAATCAC
>N_2533
TCACTGTAGATTTACCTGATCCACTCTCTCCGACCAAAGCA
>N_2534
ACCTGATCCACTCTCTCCGACCAAAGCAACCGTCTGAAATA
>N_2535
TCTCCTCACTTTATTTGTGTCAATATGTAAGGGAAATATCA
>N_2536
TCAATATGTAAGGGAAATATCAAGATAACCAAAAAAACAAA
>N_2537
TCGATTTCCCATCAATAATCCCGAAAATGGAAGCAGCAGCA
>N_2538
CAGCAGCACCCTTTGCTTTACTCGAATCAGGAGCAAAAGAG
>N_2539
AGAGCTAGCTTGAGATATCCCAATCGCTGTCATGGTTAACG
>N_2540
CCAATCGCTGTCATGGTTAACGCCAAGAAAACCTGCAAAAG
>N_2541
TTCGTCCCAAGATTTCATTACAAAGATTCCCAAGAAGAAGA
>N_2542
ATCGTTGAAGTTTGTCCTTCCGGCTTTAACCAGTCTAGCTC
>N_2543
AAGAACGAAAAAGGAGATACCAAACCCTACTCCGCTGATTA
>N_2544
AGATACCAAACCCTACTCCGCTGATTAAACCTTGCTTAATC
>N_2545
CTCCATCACTTTCTCCTCTGCACAAAAAGACGCAACAGTTC
>N_2546
ACGCAACAGTTCTTATACTCCCCACCGCGTCATTCGCCACC
>N_2547
ACTCGCCTCCTCGTACTTTGCCTGCAAACATTTTTTTCTTT
>N_2548
TTCAACAAGTAAGCCTTAAACCCTTGAAAACTCATTCCACA
>N_2549
ATGAAAACAGGAATGTGCGACCAACCTTTGCGTCTGCAGTG
>N_2550
CTTTGCGTCTGCAGTGAAGCCTTTAATGAACTTAATTTGAA
>N_2551
CATTACTAAGATAATAACCGCCAATTTCCAACTCGCTGTGA
>N_2552
TTTCCAACTCGCTGTGAAAGCTATAATCAGACCGGAGACTG
>N_2553
ACCGGAGACTGCGGCTGCAGCGTTCTTAACAGATAAAGACA
>N_2554
CAGATAAAGACAGCGAGTCGCCCACAAGAGTCTTGATCAAG
>N_2555
ATCATCGAACCACCCAACCTCCATGTGAACAACTTTCTCAA
>N_2556
TCAAAACACATTACTCTTATCCTCTGAATTAATCTCCCTCC
>N_2557
AATTAATCTCCCTCCAGCTACAGCAAACAAGTAGGTATGCA
>N_2558
CGAATATCATTGACCAGAATCTTGAATCTCTCTTCATATCG
>N_2559
TACTTTTGCAAAGAGGATACCAAAAATCGGGAATATAGTGC
>N_2560
TCACTGCACCTAATAAGGTTCCAAGTATAAGAATGGTAGTC
>N_2561
CTCCGGCTTGTTTAGAGCAGCGATTCGGGTTATCGACACAT
>N_2562
TCGAGAAATTTCAGTATTTTCTTGGCGTCCAAGTAAACCAA
>N_2563
CTTTTTTTATCTTTTGTAACCGTATAAGTTGTGCATAAGCC
>N_2564
TTGTAACCGTATAAGTTGTGCATAAGCCCCTTCATGGTCCT
>N_2565
TGCATAAGCCCCTTCATGGTCCTTGAGTAGCTCCGAGTGTG
>N_2566
TTAAATTTTTGCAGTTGAGTCAAACCCCTAACCAAAATGCA
>N_2567
TCAAACCCCTAACCAAAATGCAGAAATGTTACTTACCTTCT
>N_2568
TATCTTGCCGCGGTGAATCACAGCAATCATATCAGCATTTC
>N_2569
TGTGCTTAACCGATGTGCAACAATCACAGTAGTCCGGCTCA
>N_2570
CATTACCCTATCTAAAGCCTCTTGGACTACCCTTTCAGATT
>N_2571
TACCCTTTCAGATTCCGCATCAAGTGCGCTCGTCGCTTCAT
>N_2572
AAGTGCGCTCGTCGCTTCATCTAACAGCAAGATCCTCGGAT
>N_2573
AGCCGATATTCTCCATTATACTTGAAGAAAACAGAACAGGT
>N_2574
ATCCATTTCAACTGAAACTCCTTTAAGTTAACACCATCAAT
>N_2575
AAACTCCTTTAAGTTAACACCATCAATAAGCACACTGCCGG
>N_2576
ATCACAGAAGATTTCCCACTCCCGCTTTCCCCTACCAGAGC
>N_2577
GCGGTTGCACCACTCGGAATCAACAGCGAGAATCCGCCAAA
>N_2578
AATCAACAGCGAGAATCCGCCAAAAACCTCTTCCATAGGTC
>N_2579
CTCGCAGGGTAACTAAAACACACATCTCGCAGCTCGATTTC
>N_2580
CTCGATTTCGCCTCGGATATCTTCTAAGACCTTACCATTTA
>N_2581
AAGCATCAATCGACGGCTTTCTTTCGATCGTTTCAAACATC
>N_2582
TAAGCTGCAGCTTTACCAGCCGCAAATGCGGTTAGACAAGG
>N_2583
CAGCCGCAAATGCGGTTAGACAAGGTGTTGTTTGCCCTAAA
>N_2584
GGTGTTGTTTGCCCTAAAGACCTATAAAAAGAGAAAACCAC
>N_2585
CCTATAAAAAGAGAAAACCACAGTTTTTAAACCGTTTTAAC
>N_2586
CAGTTTTTAAACCGTTTTAACTGTGTTGAGACTACAGAGAA
>N_2587
CGAACTTGCGACCACAGTGACCATTACATTAACCACTTCCC
>N_2588
ACCACTTCCCCACCTGTATACCCTTTTTTAAGTATCATTTC
>N_2589
TTTTAAGTATCATTTCTCCACCAAACCATATAGCTAAAGCA
>N_2590
ACTACTCCAAGACCTAACCCCATAGAGAAACCTTGCTTAAC
>N_2591
AACCCCATAGAGAAACCTTGCTTAACACTCGCTCGATAGGC
>N_2592
AATAACTTGGTTAACATCAACCTTGCAAAAGGGAAAAGAAA
>N_2593
AAAAGGGAAAAGAAAGCATTCTTACGGTTCGAATAGACCCC
>N_2594
ATTCTTACGGTTCGAATAGACCCCAAAGTTTGTTCAACAAC
>N_2595
AACAACAGTCGATGCTTTTGCATAAGCAGCTTGTTCACGAG
>N_2596
GCTCTAGTAACTATAATCGGCATAGCTGCACCAGCTATAGC
>N_2597
AATCGGCATAGCTGCACCAGCTATAGCTAGAAGAGGAATTG
>N_2598
AGGAATTGAAACTAACATAACAAGTGTAAGTAACCATCCTT
>N_2599
AACATAACAAGTGTAAGTAACCATCCTTTCACAAACGCTAA
>N_2600
CCACCCACAAATGTTGCAATCAACTGGATAAACTTCCCAAC
>N_2601
AATCAACTGGATAAACTTCCCAACCTGCAGAAAATTTTCAA
>N_2602
CCCAACCTGCAGAAAATTTTCAAATCTTTAGTAACTTCAGT
>N_2603
TGTTTTCGTTTGTTTACCTTCTCACCCATAGCTTCTAGTAT
>N_2604
AGTATCACCGGACATTCGACCAACAACTTCTCCGGTGCTCG
>N_2605
GACATCGAAGAATCCAATGTCTTGTCTTAGAATCGTTTTCA
>N_2606
GCTTGTCTTTCCCCAGTAATCATCCAACAAGCCACCTCTAT
>N_2607
TAAAGTTAACTTATTACTTACGAAGAAATGCTGCTCCTAGT
>N_2608
GAAATGCTGCTCCTAGTGTCCCAAGTCCAAGGTAGACAAAT
>N_2609
TGTCCCAAGTCCAAGGTAGACAAATTTCAAACAGACCTAAA
>N_2610
TAATGTCATTAAAGGAAAACCAACACCGTTTCCTATAGCTC
>N_2611
AATGGCCCAATTGAAGTGATCTATATTATTTTAAGAACAAA
>N_2612
CGTGTATGCCACCATTATTCCTTATTGTATTATGTTAATAG
>N_2613
TAGTGTGTTTAAGCATTGAACAAGCCGGAGTTCTCGTCCCT
>N_2614
ACAAGCCGGAGTTCTCGTCCCTTTTTAGATTATCACATGTG
>N_2615
TTGAACGAGCGAGGCATAAACTCCACCTTCGATATTGATCA
>N_2616
GACGACGGCGATGACGTCAGCATTCTTGATCGTTGAAAGCC
>N_2617
TGAGCCACCACGATGGTGGTCCGGTTCACCATCACCCGATC
>N_2618
ACAATTGTATCCCTCTCTCTCCCACCACCGTATCATAACCC
>N_2619
TAAAAGTCTTGTTTTGATTACCTTTTGTATACTAGAGATGA
>N_2620
CTCAGCCTCGGTTGCTTCCTCGCCGCCTTTTCCATAAGCAA
>N_2621
TAAGCAATGTTGGCTCGTATCGTGTCGTTGAATAGTACAGG
>N_2622
TCGCAGCTTCTTGAGCTCAACTCCGTCTAGAGTTATATGAC
>N_2623
AACCTCTGTAACAGTGAAATCACCGTAGATTTTCCTGACCC
>N_2624
CTAAAAATGTTTTTTTGGAGCTTCTACGCAAACACACACGA
>N_2625
GGAGCTTCTACGCAAACACACACGACTTCATGTAAAAATGT
>N_2626
AGATGGTTACCTGTCCGGCACGAATGCTCAAACAGAGGTCA
>N_2627
GTCACGAAAGACTTGAACATCAGGTCTAGTTTGGTAAGTGA
>N_2628
AAGCTCGATATCTCCTTTTACATTCTCCAACACCATTCCCG
>N_2629
TTACATTCTCCAACACCATTCCCGATTCGTCTCTCGAATCT
>N_2630
CTATCAATAATTCTGAAAATCGAAACAGCAGCACCCTTACC
>N_2631
CTCCGCACAGAAAGACGCAACCGTTCTTATACTCCCCACTG
>N_2632
TATAATATTTTAAGTTACTTCTGTAACGAGTAACAAACCCT
>N_2633
AACCCTAACCCTAGAAAACTCATTTTTTTTAAAGTAGGCAT
>N_2634
CTCATTTTTTTTAAAGTAGGCATGTTCAGTTCTGATAAACT
>N_2635
AGTTAGGGCAACATAAATTACCCATTTAGGTCAAGATAATA
>N_2636
GATACGTTTTCGTACAGATACATTTGAGACAATAATTTTTA
>N_2637
AGTACTCAGTTCGTAGAGGACCAACCTTTGCGTCTGCACTG
>N_2638
GAACTTAATTTGAATATATCCATTGATTCCAATAAACGGAA
>N_2639
TCCAATAAACGGAATAATTACTAAGATGATAATCGCCACTT
>N_2640
ATAATCGCCACTTCCCAGCTCGCCGTGAAAGCTATGATTAG
>N_2641
ATTAGTCCTGTCACCAAAGACGCAACGTTTTTAACCGATAG
>N_2642
TCTCCCACAAGAGTCCGGATCAAGGCTGCATCAGCAGAGAG
>N_2643
GCTCGAGTTCCCAGGTTCATCGAACCACCCAACCTCCATGT
>N_2644
AAGTAGTTAGTCGTTGGATACACTATCACAGCGGCTACACC
>N_2645
CAAAGATGGGGAATATAGTGCCGTTCACAGCACCTACTAGG
>N_2646
AGAGCAGCGATTCGAGTAAACGACACTTTCTGTGATAGTTC
>N_2647
CCTTCATGATCTTTAAGTAACTCTGAATGCGAACCTGTTAA
>N_2648
CAAAAGGTTTATGTTATTTACCTTCTTCCACAATCTTTCCA
>N_2649
GATGATATCAGCGTTTCTAACCGTGCTTAACCGATGCGCGA
>N_2650
GCTTCATCTAACAGCAAGATCCGCGGATCTTTAAGTATCGC
>N_2651
CCGCGGATCTTTAAGTATCGCCCTCGCGATAGCAATCCTCT
>N_2652
CCATGCTCCCCTACCAATGTCTCTAAACCTAGAGGCAACTT
>N_2653
TTGCCCCCTCTTTCCCGTATCCGATATTCTCCATTATACTT
>N_2654
ATCAACACCATCAATAAGCACTTGTCCGGAATTCGGATCAT
>N_2655
GGATCATAAAACCTTTCGATCAAACTGATCACAGTAGACTT
>N_2656
CCCATTTAGGTCAAAAGTATCAATCAAAGGCTCTCTTTCGA
>N_2657
GTTAGACAAGGTGATGCTTGCCCTAAAGCTCTGTACAAGGA
>N_2658
TAATCACAAAATAACCGTTTCAAACTGTCTTAAGACCTAGA
>N_2659
AAAAATATATAATATACTCACATCGAACTCGAGACCACAGT
>N_2660
TTCACCACCAAACCATGTACCCAAAGCATAGGTGGAAAAGA
>N_2661
AAAGCATAGGTGGAAAAGAACACCAAGAACATTACTCCAAG
>N_2662
GATTTATAGGCCAAATTTATCAACTCTTTGTAGCTACTCAT
>N_2663
AGTATAAACGCTACACAAAACAGAAAAGGGAATAGGAAGCA
>N_2664
CCCCAAAGTTTGTTCAACAACATTTGATGCTTTTGCATAAG
>N_2665
TTTTTTTTTGTCTCAGTTTTCGTTTGTTTACCTTCTCACCC
>N_2666
GTTTACCTTCTCACCCATAGCATCAAGTATAAGAACCGTAT
>N_2667
CACCTCTATAACCAAAAAAACGAAAAATTGTTTTTCTCCAT
>N_2668
AATTTGTAGAACGGTACTGTCTTTGTGTTCGCTTCCAAGTT
>N_2669
TACTGTCTTTGTGTTCGCTTCCAAGTTCCCCTTCTTCATCT
>N_2670
TGGAATGTTTGAATGAACGACCATTGAAAAATGACTCACCA
>N_2671
AGAAGGACATCGTGGGATATCAGATAAATAGTATTTTAAAG
>N_2672
GTTATTAGGTGTGACATAAACAAAAATTTAAGAGGCGCAAC
>N_2673
ATAAACAAAAATTTAAGAGGCGCAACAGTGGGATGTTTTAT
>N_2674
GTAATGTTGATTAATAATGACCATAATGTTTAACATGATTT
>N_2675
GTGGACAAAAAAAAAAATTCCAAAAACACAGCCGGAAGAAA
>N_2676
AAGCAAAGAAATCTCTTCTTCTCAAGCATATGTCGATGAGA
>N_2677
GCATATGTCGATGAGATTTACCAAAGATACCCACGGCCAAT
>N_2678
AAAATTCATAATATGGCAAGCAAAACCACAAAAAAAACTCG
>N_2679
GAATGAAGATGGATCGAGACCGCTATCATATTCATCAACAA
>N_2680
CCCAAGGAAAAGAAATCTCTCCAAACTTAGAAGACTACCAT
>N_2681
AATCTTAATGGACCTTTAAGCAAGCCTAGTTAGTCAATAAA
>N_2682
AATTGGTAATATGTAAATTACATAATGGTGGAAACACATAA
>N_2683
ACCCGCGATGTACCGCGGGACTATTTATTTTATTAAAAATA
>N_2684
CATAATTTTTATATATTGTACAATCCCTTGATTTTATCATG
>N_2685
CTTGATTTTATCATGGAGTACACCGTAAGTCGATTTTTAAA
>N_2686
TCACCCGTTGTATAACGTGTCGTATTACTATAAACTCAAAC
>N_2687
TAAACTCAAACCCGTCTTACCATCTAATACCGTTCAATGAA
>N_2688
CATACTATGTGTGCCCCATTCTATAAACAAATTGCTAATCC
>N_2689
AACAAATTGCTAATCCAAAACACCAATCACACTCCTCTCTC
>N_2690
TGTTGGTAAATGGAACCACTCATCAGCCCACAACCACGTTT
>N_2691
CCACGTTTCCGCCTCCAACCCATACCGGAAAATCCCTCCTC
>N_2692
CTCCTCCTCCGCCTCCATCACAATCCCTCGCTCTATCTCAA
>N_2693
ATCTCAAACACTTCCTTCTTCCATGAAATCTCCCAAGAACG
>N_2694
GACGACAAAGAAGACCAAGACTCAGACTCAGACGAAACAAA
>N_2695
AAATCGCTTTTTATCTCAGACAAGACCACTTCACCGATCTC
>N_2696
GACAAGACCACTTCACCGATCTCGTACAGCTCCAGCTATGG
>N_2697
CTTGCTAATCGTCTACTTAACCTTAGGCGTTTCAATCTACT
>N_2698
CACTACTCAGGAATCGAAACCCATCCTGTAGTCGACGCTCT
>N_2699
CTGTATCGTCACTATGTGTACTATTGGTTACGGTGACATCG
>N_2700
TGTACTATTGGTTACGGTGACATCGCTCCGTTGACTCCATG
>N_2701
ATCTTCAAGAGAGTATGATTCTCACCGGAATCCAAACGAGG
>N_2702
AAACGAGGCAGCATCATCAACACCATCATCATCATAGATTC
>N_2703
GTCGGTTATGTCGGTGACTACTGTTGGTTATGGTGATCGTG
>N_2704
GTGATCGTGCTTTTAAAACGCTTCAAGGGAGGCTTTTTGCG
>N_2705
GCTTCAAGGGAGGCTTTTTGCGGCGGTTTGGCTACTTGTTT
>N_2706
GCTACTTGTTTCGACTCTTGCGGTGGCGCGTGCGTTTTTGT
>N_2707
TGGCGGAAGCGAGAATTGATCGCCGGCATCGGAAAGCTGTT
>N_2708
TTGGCGTTGAATAGAGAAATCACTGTTGATGATTTGCTCAA
>N_2709
AGGTTAACATCTTTTAAAAACCTCAACTTTGTTTTTTTTTT
>N_2710
TCACTCAGAAAGACATTGACCAAGTTGTGATTCAGTTCGAG
>N_2711
AAATAGGAAAAATCACATTACCTGATCTTTTGGGGGATCCT
>N_2712
TACCTGATCTTTTGGGGGATCCTTTGTGACAGAAGAACATT
>N_2713
AACAAAGAGACTGAGACATTCATTTGAGTTTGGTGAGATAT
>N_2714
CATCAATCCTAGTCCATGCACAAATTTTTTTAGTCTAAAAT
>N_2715
ATATGAGAATTGAGAAGAAACTTTTTAGTGTTTTCTTTAAA
>N_2716
AAGAAAAATGTAGGAATTGACTTTTTATAGTTATTTCGATC
>N_2717
TGAATTAATATTGTTGTTTTCGGACGTATCTTATGAACCGA
>N_2718
ATGAACCGACAACAAAGAATCTCATAAAGGCAATGTAAATG
>N_2719
TTTCGTGTTGTACTCAAAGACAATACGTGTATTTTCGTATT
>N_2720
GTGTATTTTCGTATTTCTGACAGAGATAGTTTTCAATATTC
>N_2721
AAGTCCCAAAATGTAGAACACAAATTTCAACTACTACAATT
>N_2722
AACACAAATTTCAACTACTACAATTTATAGTGAAAGAGAAA
>N_2723
AGAGGGATTTGATTATTGGTCCATGGTAGATGTTTAAAGTA
>N_2724
AGACAGAAGAAACATAAAATCAAGTTTAAGCTTGAGGTTTG
>N_2725
TTTAAGCTTGAGGTTTGTCCCACTTGAGTGGCTTCACGACC
>N_2726
CCACTTGAGTGGCTTCACGACCTCCCAGGTGAAGTCAGGGT
>N_2727
CACGACCTCCCAGGTGAAGTCAGGGTCGTCTCTTCCGAAAT
>N_2728
CTGCCGTTTTCTGAAACCTTCCATTTCCTCCTCTCTTCAAG
>N_2729
TCCGTAAGTGTCAACGAAGACAGACAATGGCTCGGGTACTC
>N_2730
TGGCTCGGGTACTCCAATGGCGTATGAGACCTGGACAAGAG
>N_2731
AATGGCGTATGAGACCTGGACAAGAGCCCTGCGAGCCATGC
>N_2732
CTGGACAAGAGCCCTGCGAGCCATGCCATTAGCCACCACAC
>N_2733
CCATGCCATTAGCCACCACACTCTTTGCTGCTTGCCTCACG
>N_2734
CCACACTCTTTGCTGCTTGCCTCACGATGTAAGCTCCACTT
>N_2735
TCTGTCGACTTTGGTTGGGTCTTTGCCTGAGAAAGCACCAC
>N_2736
GCCTGAGAAAGCACCACCTCCATGAGCTCCCCATCCTCCGT
>N_2737
TCCCCATCCTCCGTATGTGTCAATGATGATCTTACGTCCAG
>N_2738
AGCATCACCGTGTGGTCCCCCGATCACAAACCGGCCTGATG
>N_2739
GTCCCCCGATCACAAACCGGCCTGATGGGTTGAGGTGGAAG
>N_2740
ATGATTGGTTTGATCACATGCTCCTTGAGGTCACGCGCAAT
>N_2741
AGATCAGGACGGTGTGGACACGGACTGGAACCATAGCGCCA
>N_2742
CACGGACTGGAACCATAGCGCCATTGTCATTGTAGTACTCA
>N_2743
GCGCCATTGTCATTGTAGTACTCAACAGTGACTTGGGTCTT
>N_2744
CCTGACTTCAGTGAGACGAGCACCAATCTTGGTTGCAAGGA
>N_2745
AGGCATGAGCTCAGGGGTTTCATCAGTGGCATAACCAAACA
>N_2746
GGGTTTCATCAGTGGCATAACCAAACATGTGTCCTTGGTCA
>N_2747
AATGTCTGGGCTCTGTTGTTCAATGTTAACAAGGACTTTGC
>N_2748
AGCCTTGGTGGTGATCTCACCGAAAACCATGACCATGTTGG
>N_2749
TTGTCAGGGTGTCCTTCGTTCACAGACTCAGATGTGAATAG
>N_2750
TAAAAATCATACACATATAACAAACTTTTTACAATTGAAAG
>N_2751
TAAAAAGCTAAGAAAGATTCCAAATCATTGTGGAATAGCAT
>N_2752
TGGAATAGCATAAAAACAGACGCATCTCATCCAAAGAGATT
>N_2753
GTGATAAGGATCTAATTAAACGTTTAAGGAACTTTCAAGCT
>N_2754
CTTAACTAACAATTCATGGACAATAATTAACGAGGAAGGCT
>N_2755
ACAATAATTAACGAGGAAGGCTCATTTATGGCTCAGTACAC
>N_2756
TACTACTACTACATAGAGTACACGATCGATGCGAAAATCAA
>N_2757
CACTGGAAAATTAACGGATCCACATACGTTTTAAATCTGTA
>N_2758
CGCAGATCTAATTATAATAACAGGCGTAGAAGGTTCGAATA
>N_2759
AATAACAGGCGTAGAAGGTTCGAATATTATCAAATCTGAAT
>N_2760
AGGTTCGAATATTATCAAATCTGAATCGAAACCCATAGAAA
>N_2761
AGAAAAATCTCATTTCGTTTCAGATTTAACAACAAAACCCG
>N_2762
TCAGATTTAACAACAAAACCCGTAAAAGCATCGCCTAAAAA
>N_2763
AACCTGCGGCGATTAGAGATCTGGGGAGCCTAAAGCCTCAA
>N_2764
CTAAAGCCTCAAAGCAAAATCTGAACAGCGAGCGAAGAAGG
>N_2765
ACAGCGAGCGAAGAAGGAAACGAGACGGGGACGATTTGTGG
>N_2766
CGGGGACGATTTGTGGATGACAAGGGAGTGAGCTATTTATA
>N_2767
TATTTATAGGGATTAAATGACACTGTTGACTGTCCACCGGA
>N_2768
TAAATGACACTGTTGACTGTCCACCGGATCTATAGGTTTTT
>N_2769
TTGGACTTCAATTCTTACTTCCATCGGCTTATTCGGCTACA
>N_2770
AATTGGAAAGTGAATCAAATCAATTTATTATCTCACGTCAC
>N_2771
CAATTTATTATCTCACGTCACATGAACTTAACATATTGTAT
>N_2772
AATGTCTCTCTCTATCATTTCAATTGACATTTAAGGTTTTT
>N_2773
ATATATATATGTAGAATCTTCTTGCCTAATGATGGACATAT
>N_2774
TTTCGATAGATTTAACCTACCTCACTCAATCATATTTTCTT
>N_2775
ACCTCACTCAATCATATTTTCTTTTCACACTATATTTAGGG
>N_2776
CATTAAAGTTTGTAATCGAGCGAATCTCTGAATTAATTAGT
>N_2777
AAAAGAAAAAATTAATGTAACAAACCGGGAGGTGCCGGTAG
>N_2778
ATGTAACAAACCGGGAGGTGCCGGTAGCTCAACAAATGGTA
>N_2779
TGGCTGATTCGTGTGTATTGCTGTAGTGGGGTTGGTAATGC
>N_2780
CTGTAGTGGGGTTGGTAATGCACCTAGCCATTCTTTATTTT
>N_2781
CATTCTTTATTTTAGGAGAACAATGTGTTTTTGTTAAAGGC
>N_2782
TTTTCATAAGACTTTAGTCTCCAACAAAAATCATATTTTCC
>N_2783
AAAGTCTTCCTCCGTTTTAACTTTGTAAAATACCAAATACT
>N_2784
GCGCTGGATAATCAACTATCCGACTAATTAATTATGTAAGT
>N_2785
GAAAAAATTGTATTTGTATGCATGTGAAACTCATGCAAAAC
>N_2786
AAGTTTTGACCTGTGTTCAACTTCCATTTTTTTTTTTTTTT
>N_2787
TTTACGACATTTGTTAGTTTCATGAAATGGCGTCTCCGATC
>N_2788
CATGAAATGGCGTCTCCGATCCGATAACTTTAAATAAGTAA
>N_2789
AATAATCATCACAATTGAACCGACACCTCAATTAAGAGCGA
>N_2790
ACCGACACCTCAATTAAGAGCGACCATATAGTATGGAAGCA
>N_2791
GCGACCATATAGTATGGAAGCACGATACAGTCGACCGTTAG
>N_2792
TGGAAGCACGATACAGTCGACCGTTAGTGAATCTTAAAATA
>N_2793
TCTTAAAGAGAATCATAGATCTGGTCACCGACCACGTAAAT
>N_2794
GATTATTAAGTGGGCAATATCTTGATTCAATTATTAGAAGT
>N_2795
ACAACAGTAAACTTTCGTCTCGTAAGAAAGTCACATAATAC
>N_2796
ATATTTCTCTCATAAAGGTCCCACATTGGCACAATTCCATA
>N_2797
AGAATCAAAAACGGTTTACTCTGACCGAGTACTCAAAATTG
>N_2798
GGTAAAAATTACAGGTCTCACTGTTGTAAATAAATACTAGC
>N_2799
CTCACTGTTGTAAATAAATACTAGCAGAGCCAGAGGGTAGC
>N_2800
CTAGCAGAGCCAGAGGGTAGCTTAGGACAAATTACCTCAAA
>N_2801
TTGTTAACCGGAGAATTCAACCATTTGGATCCCGCGTCCCG
>N_2802
CAACCATTTGGATCCCGCGTCCCGCAACAGCTATTTGGTAT
>N_2803
AATGGCTTTAGCATCTAGTGCCTCTGGCTCGGGCACGCTGA
>N_2804
TAGTGCCTCTGGCTCGGGCACGCTGATGACTATATGAGCGT
>N_2805
AACCAAGACTTTAGTATTTTCATTAGGGAAATGGTGAAAGA
>N_2806
ACTTATATGATTTGAGAATTCCACATAGAGCTTTCGGGGTA
>N_2807
CACGGTCTGTGAGCATGATTCTGTAACTTGGGGTTTGGTTT
>N_2808
TGAGGATGTTGAAGCTAAGACAATGAAGGGCTTGATCATCA
>N_2809
TGAAGGGCTTGATCATCACCCCCGCTAATCACATTGAACAT
>N_2810
TCTTCGTTTTTACCATTTTCCTGAGGATGGTCATTTGTGAG
>N_2811
GGATGGTCATTTGTGAGTTCCAAAGACGAGGCTGGATCTTC
>N_2812
TTGCTGTTCTCTTGGGCTCTCTTAGAAATTTTGGAGCCTAA
>N_2813
CTCTCTTAGAAATTTTGGAGCCTAACAGTTTCCATTTCCTA
>N_2814
CAGTTTCCATTTCCTACCACCTTGACTTCCTCTTCCAGTCC
>N_2815
CAGTCCGTGGTCGTAACTGACAATCAATGTACTTCTCAATA
>N_2816
AGCTTCTACACATTTAGTTACATCCCAAAAGCCTATGCTTC
>N_2817
TTACATCCCAAAAGCCTATGCTTCCATCTGTGGCCCCACTG
>N_2818
CATCACTATATGGTGTATTACCTGTCAGGTAAAGTTATCAA
>N_2819
TACCTGTCAGGTAAAGTTATCAAAACTATTACGACAAGAAG
>N_2820
AGTTATCAAAACTATTACGACAAGAAGATTTCAGGAAAACA
>N_2821
TATTAATATCAATGGCTGAACCTTCATGAGGGGGATCCAGA
>N_2822
TGAACCTTCATGAGGGGGATCCAGAGGCACAACGGCGTGTT
>N_2823
CCATAATCTATGTGGCAAGACTAGAGCACGTAAGGTAAGGG
>N_2824
AGCACGTAAGGTAAGGGTGGCATCAGAACAAGCCACCGCGA
>N_2825
CTGTCCCTCTAACCTAGAACCAACACATTTGACAAGAAATG
>N_2826
GACAAGAAATGCAGTGGCAGCCATGTATCTCCAGTCATCTT
>N_2827
CAAGGACGATATTTGGTGGGCATGTCAGTAGCAAGCCATTG
>N_2828
TGGGCATGTCAGTAGCAAGCCATTGGAACGTCACTGGAGAC
>N_2829
CATTGGAACGTCACTGGAGACACTTCCGATGACGCTCTATT
>N_2830
CTCTATTGTGTCCATTATCACTAATACAAGATTCTCCCTTT
>N_2831
TTTTTCTTGTGTCTACCATTCCTTAGGAGCCAAGAGGTTAC
>N_2832
GGAGCCAAGAGGTTACAACACGCTTGGCTCCAACAGAAATC
>N_2833
ATAGTCTTGATCGCACATGTCTGGTAAGTTAGGTACGTCCG
>N_2834
GTCTGGTAAGTTAGGTACGTCCGAAGACATCATGTGCATAT
>N_2835
CATATTTGATACGCAGCAAACTGATCTCACAGCTGAGCCTC
>N_2836
AGCTGAGCCTCCAACATGTTCTCCTAAAAGCTCTGATGTTG
>N_2837
TTTCCAAACTCAGATGCATACCTAGACGAACCCCAAATACT
>N_2838
ACCTAGACGAACCCCAAATACTTTAAGACATTTAAATAAAA
>N_2839
AATGATTTCTAAACCGCCAGCAAATATCACTGAATTAAGTT
>N_2840
CTGAATTAAGTTTAATAAGACTAGTACCTACCTACTCAATC
>N_2841
TTGTATCTGTAGAGATGAAGCATAAGGAATGCAATTCTCTG
>N_2842
TGCAATTCTCTGCCATGAAACTGTGTATGCAAATTTAGAGG
>N_2843
TCTGTCCTCCAACCCAGTGTCTATGAATATGAATGACATCA
>N_2844
AAACAACTTTAACGGAGAGACAAAGGATGCACCTTCACATA
>N_2845
TATGCAAAACAGTTTTGCCACTCAGGGATTTCCCCGAGATA
>N_2846
GACAGAATATCGTTAGAGCTCGCATTAAGAAGGTGAAAAAA
>N_2847
TGAAATCTGTTGACGCAAATCCGGCTGCATAGTCATTGTTT
>N_2848
GTCATTGTTTGGATGGTCTTCGGAAAATTGCACCCCTTGAC
>N_2849
CGGAAAATTGCACCCCTTGACAAACAGATTGAACTAAGTTC
>N_2850
GAAATAGCATATGCAACCATCTGCTCCAGTCTAAACATGAG
>N_2851
GTCAGCGTGACAAGAAAATACTACTGAGGATTGCATGATTT
>N_2852
AAAACAAAAAAAACTACCAACAGGAAAAGATTAAAAAAAAA
>N_2853
GTTAAATTAGTCATACCGAGCATATTTCAGCTTTGTTCGAA
>N_2854
GTTCGAAGTTAATCTAGCAACTGAAAGACTGGAAACAGTTG
>N_2855
AGTTGAAATCCCATGGGCACCTTTGAAATATTTTAGTGATG
>N_2856
TTGCCACGTAAATCTCCACACAGAATCACCTACAAGCAACA
>N_2857
TTGGCTGCAAACTTTTTAGACTTGATATCTTAAGAAAATTT
>N_2858
GAAAGATTGGTGTTCTTTTGCTCCACATTTAGTTGACCATG
>N_2859
TTTGCTCCACATTTAGTTGACCATGGTGATAAATTAATATG
>N_2860
ATAATTGAAACGGATATTACCTCATCCTCTACTGATGCGTC
>N_2861
ATGCGTCAACACACATTATTCGCTTTCCAAAACCAGAGGAG
>N_2862
AAACCAGAGGAGAATTCAGCCAAGAGGGAGACATCATAAGT
>N_2863
ATAAGTTTCAGCAGCAGATTCTAAAGAACCGGATAGTTTCC
>N_2864
CTAAAGAACCGGATAGTTTCCATAGCTTCAAGAGTCCTCTA
>N_2865
CCACACATTGGATGCATTGTCTGAGAAAATTATTCAGATAA
>N_2866
ACCTATAGCCTAATGATTTGCACCAGAATGCCCCTAGAAGT
>N_2867
TGCCCCTAGAAGTTGTCTCTCTGGGCTAGCCTTCCAACTTT
>N_2868
GTCTCTCTGGGCTAGCCTTCCAACTTTGATTCAAGCCAGCA
>N_2869
AATTGTCATATTTCCTTTGCCATCTCCAAGAGCAACCCAAT
>N_2870
TCGCGTACCTTTCCACCAGACATGACATCCATGGTAATAAT
>N_2871
CATGGTAATAATAGGCCCTTCTTCAGGTATGCGAACTAATT
>N_2872
CCCTTCTTCAGGTATGCGAACTAATTCAGTCCACCTTACAT
>N_2873
GACAATAACCTTGCGTGGTACAAGCAACCATGGTTTGTGGC
>N_2874
GCCACATAAATGGTATCTTCCTGTGTGAACTGCAAGCAACG
>N_2875
CTCTTGCTGCAAGGGGAAAACAATCATATTTACAATTATAC
>N_2876
ACACAAGAAACCACATACACCTATTTACAGTAAAAGTGAAT
>N_2877
AAGGGACATGTATTACGGTACTACCTGTCCGTTAGACCAGT
>N_2878
GTACTACCTGTCCGTTAGACCAGTATGCTTCGTTGAATTTG
>N_2879
AGAGTCAAATCCAGCAGTAACAAGAAGGGATGAGTTCGGAT
>N_2880
ATCTCCATATGCCTCTTCCACTGTATAGTAAACAATAACTT
>N_2881
CGACAATTACACCATGTCACCACTTACATATGTTCTTTTAT
>N_2882
ACTTACATATGTTCTTTTATCACTTCCAGCTGGGTACCATC
>N_2883
TTATCACTTCCAGCTGGGTACCATCCACGCCCCAGACACGG
>N_2884
ATCTGGCTGATAAGTTTTCTCACCTCAGAAGCGCTGAAATT
>N_2885
TTTACGCTCGTAGCATAATACTCAAATGAACACAGATAACA
>N_2886
GAATCTGAGATGCAGCAGTCCCAAACCCTAACACTGTGACC
>N_2887
CCCAAACCCTAACACTGTGACCAAACAGCACAGGGCCAACG
>N_2888
TGTGACCAAACAGCACAGGGCCAACGACCTCCTGCGAGTCA
>N_2889
ACAGGGCCAACGACCTCCTGCGAGTCAATTTCCCATATCCT
>N_2890
AACCCTCATGTCCAGTAAGTCTAAGCATATGGGAAGCAGAA
>N_2891
ATGGTCGACATTGTCACCATCAAGGCCAACTGCCCTCCAAA
>N_2892
TGAAGGGAAATAAAAGTTAGCCTACCTCATTGAAAATAGTG
>N_2893
ATTGAAAATAGTGCCGGAAGCAATACGGAGAGTCGAAATAC
>N_2894
GGAGAGTCGAAATACTGTCGCCCCATAACCGCATAGTATAC
>N_2895
ACCGCATAGTATACAGTAGACACCTTTCTGCAACCAAAAAT
>N_2896
CTTTCTGCAACCAAAAATTACTTAATAAATCAAAACCTCTA
>N_2897
TCAAAACCTCTAACTTGAGTCATCACACCCCTTAAACCCCA
>N_2898
GAGTCATCACACCCCTTAAACCCCAAGTACAGTAAAACTAA
>N_2899
AAACCCCAAGTACAGTAAAACTAACCTGGTGACTGAATTTC
>N_2900
AGCCATGCGTGATTCTTTAACATCCCAAATGCTGAGGGAAT
>N_2901
GTAGAGTCCTACCACAAGAACAAACCCAATCCATGAGGAAC
>N_2902
CAAACCCAATCCATGAGGAACAAGGAACATTATAAAATCAA
>N_2903
TTTAACCTGTAAGAAACAAACGTCGAAGACCCAATTGCTAA
>N_2904
AAACGTCGAAGACCCAATTGCTAAGCCTAGGCAAAGATTCA
>N_2905
TTCCAAATTCACGGAGATTTCACCAGAGCTCGAAGCTAATT
>N_2906
TTACAAGTTTATACGTATATCTTTCCGCCGAATGAACAAAG
>N_2907
AATGAACAAAGCTTTTGCTACAAACAGTTCCATGGACGCGA
>N_2908
AGTTCCATGGACGCGAACTCCCTCAAACACTTGAAACGATC
>N_2909
GTAAAGCAGAATCTCCGAACCGGAACCTATTTGAATAAATT
>N_2910
ACCCCTAATTACATCAAAAACTCCAACAAAAATTTGAAAAA
>N_2911
TTATCGTGAGAGCTCACCGGCGAGAAGATAAGGAATTGAAG
>N_2912
TTCTCCTAGATATGGACCGGCGTGAGGGTTCCACTTCCGGC
>N_2913
TTTGCTACGACAGTGCGGCTCCGACTCCGACTTGAGTTCAA
>N_2914
CTCCGACTCCGACTTGAGTTCAAAGTTTAGAGGCAACACAA
>N_2915
GTCAAACTTTCCAAGTGAGTCAACGAGCCTCGAACATTTGG
>N_2916
ATTTGGGCTTCATATATGGGCTTTTAGTCGCATGTTAATGG
>N_2917
GCATGTTAATGGGCTTAATGCTTTTTATGTACAAAATCAAA
>N_2918
AAGAGAGCGTAGAGAAAGGGCCCAATACTAAAAAGTTAGAC
>N_2919
AAAAAAAGTAATGCGGTGAGCGTGGATCGAACACGCGACCT
>N_2920
CCTCCTCAATCCCGTTCCGTCTAATTTCACAACGTACAAAT
>N_2921
CCGTCTAATTTCACAACGTACAAATCCCCATAAGGCTGAAA
>N_2922
AAATCCCCATAAGGCTGAAACTGATTCGGCATCGTCACCGG
>N_2923
TGAAACTGATTCGGCATCGTCACCGGCTCCGCCGTTACTCC
>N_2924
AATTCGCCGCGAAAACAAGCCAATCACCATCTTTATTGAAA
>N_2925
ACCATCTTTATTGAAACTCACATGATTAACTCTCTCCCTCG
>N_2926
ATGATTAACTCTCTCCCTCGCCGCTTCCTCAGACCCTTCCG
>N_2927
CCCTCGCCGCTTCCTCAGACCCTTCCGGTCCCGAAATTTGA
>N_2928
GTCCCGAAATTTGAATCCTCCTCAAACCAGTACCGTCAGGT
>N_2929
TCAAACCAGTACCGTCAGGTCTCACCACGTAAGCACCGAAC
>N_2930
ACGTAAGCACCGAACACGGCCGTGTTCTCTGGATTATGACG
>N_2931
ATGAGATCTCCTTTCGGAGACCAGCAAGGCATAGTGTCAAT
>N_2932
GGCATAGTGTCAATCCATGGCCCATCCGTTAACCGTCGTAT
>N_2933
TTCTCCGTTAACGGCGTCTACAATGTAGAGATTTTTATGAC
>N_2934
AACACGATTGATTTACCGTCCGGAGAGCAAGACGGAAAAGC
>N_2935
AGACGGAAAAGCGTTATTCCCAGTGTTCTCTAGAGTGAGAA
>N_2936
TGGATCGAACTTGATTCGAGCTATCTGAACCGCGATTCTCG
>N_2937
GGTCTTTGATCAACGTCCATCGTTTTGAACCGTCGGATTTA
>N_2938
GGATTTAGATACTTTGATTCCACCGTTGATGTCGAAATCGG
>N_2939
CGCCTTGAGTTGACTCGCCTCTGAATCGGTGGTAGCCGAGG
>N_2940
CGCCTCTGAATCGGTGGTAGCCGAGGAACTCGGAGTCTGGA
>N_2941
AGGAACTCGGAGTCTGGAGACACGAAAGGGTTGTAATGGTG
>N_2942
AAGGGTTGTAATGGTGGAAACTCGGATTGAGTGACTCAGTC
>N_2943
TGGAAACTCGGATTGAGTGACTCAGTCACCGGCTGAAACGT
>N_2944
GACTCAGTCACCGGCTGAAACGTTGTGTTTTCAAGGTCGTA
>N_2945
GACGCCGCGACGGCGAGTTGCTAAGGCGATTCGTTTCCCGT
>N_2946
GTTGCTAAGGCGATTCGTTTCCCGTCGCGGAAAGCTGCAGG
>N_2947
TCGTTTCCCGTCGCGGAAAGCTGCAGGAGTGAAGCAATGGA
>N_2948
GGAAAGCTGCAGGAGTGAAGCAATGGAGTCCAGATGGAGTG
>N_2949
ATGGAGTCCAGATGGAGTGACTCGGATTGGTGTGATTGGGA
>N_2950
GATTGGGAAATCGGTATATTCCGTGAAATTCTCCGGTATAT
>N_2951
ATATCTACCCGGAAGATGCTCCACCAACCGTCGTCTGCTTG
>N_2952
GCTCCACCAACCGTCGTCTGCTTGGTGGTGGAAGAAAACAG
>N_2953
TCAGTGTTGATCTCGTGAAACTCACCACCCCAAGAGCGAGT
>N_2954
GAAACTCACCACCCCAAGAGCGAGTTCCATAAGAAGCAACG
>N_2955
AGCAACGGCTAAGAAATCTCCAGATTGAGAAACCGCCGGAC
>N_2956
TGGTGGAGTGACACGTGTAACTTCTCTCTTTGCGCTGTTGA
>N_2957
GAGCTCCACGGTGTAAAGCGCAGACCAATTCTTGAAATAAC
>N_2958
TTGAGTGATGATAGGACGGTCGTGGAAGTAGCTCTCTGGAG
>N_2959
GCTCCGGGAATCTGCTCGGGCTTAGAAATTCCGGATCGGGT
>N_2960
CCGGATCGGGTTTTGTAAATCCTGGCGGATCCGTTTCTTTC
>N_2961
CGTTGAAGTTCACGGAAACGCCGTCTGTTAAACGGCGTTCG
>N_2962
GTCTGTTAAACGGCGTTCGACGGAGGTGGCTATGTTGAGAG
>N_2963
CGTCGAAGCCGTAGTGAGTTCGACCGACGGTGGTGAAAATG
>N_2964
GGAGGTGTTTGACTATTTGACTGAGTGTGAAGTGTGAACGG
>N_2965
AGTGTGAAGTGTGAACGGAACAAAACTGATCCGTACGTGCG
>N_2966
AGCAAAATCGCTGTCGTATACACCATGTGTAATATCTCTTC
>N_2967
AACAAGAATACAACATCAAGCAATAGAAGGATTGGGTTTTC
>N_2968
ATTTTCCGGCGAGATGCTTGCCGGGATATACTTCACTAGCT
>N_2969
TTTGAATTTAATCCATGTTTCTTAACCCACTTCATCCTCCC
>N_2970
GCATTTGAATCCTAAAACAGCTCTTTCCATGGGTTTCATTT
>N_2971
TCTTACTTCTCCTTCTTCCTCCTCCTTTGCACTGCATCAGA
>N_2972
AACAATCAAATATGAAACAACTTATATGCAGTAACTTCTTT
>N_2973
GGGAAGCTTGGAACCGTGATCATCATCTACTGCCCAGCTAG
>N_2974
GCCCAGCTAGTGAACGAAGTCATGATATGGAACTCGTCCTT
>N_2975
AGTCATGATATGGAACTCGTCCTTGGAAATCCCCAGGCTAA
>N_2976
CGTCCTTGGAAATCCCCAGGCTAAGGATATATTCTTTATCT
>N_2977
TTTATCTGAGAGACACATAACCATATTCTTGATTAAATAGA
>N_2978
TCACAGTGACTGTGAGTTTACTTATGTAGCTTTTCCATTGG
>N_2979
TCCATTGGGAAAGATGATGGCAACAAGTCGCAATAGCGAGA
>N_2980
AACAAGTCGCAATAGCGAGACCTCTAAGTACTGGGCTTTCA
>N_2981
AAGCATGTAGTGACCTGTTGCAGGACCACAGAGATGTTTCC
>N_2982
ACCACAGAGATGTTTCCCTACGGCCACATAAGGAACACCGT
>N_2983
TACGGCCACATAAGGAACACCGTGCAAAGATTCAACCGCGT
>N_2984
CAAATCCTCAACTGAAAACACACAAGGTTTTTTCCATCATT
>N_2985
GGTTTTTTCCATCATTAATACATAACCTGGAACAAGTAAAC
>N_2986
CGGGAACCTTACTATCGATTCTCATACGCTCTAATACTAAG
>N_2987
GATTCTCATACGCTCTAATACTAAGCTCTCCTTTTGCCTCA
>N_2988
AACAAATGTGGACTGAAAAACAAGATAGATTACTAAAAATA
>N_2989
TAGATACACTTTTTTGATCCCATAGCAATCTGCTAGCATCT
>N_2990
TCTGTGTTAAGTATCCTCTCCCAGCGCCAAATTCAACAACC
>N_2991
TCTCCCAGCGCCAAATTCAACAACCGCTGGCGCAGTATTAT
>N_2992
AACCGCTGGCGCAGTATTATCGTCTTTCTCTTCCAGATCGC
>N_2993
TCCACATTTATGTTGCACCTCTTCAATACACCAATCTCTTC
>N_2994
AATGGTAATTTCCTGCCAAACAATATGTATCAGTCCCGAAA
>N_2995
CCCTATCCATACCCAAGAACCAAAGCTCCAAACTATTCTAA
>N_2996
CTATCTATCTCCTTATTAAACCATATGTTACAAGCTTCAGG
>N_2997
ACGAATCTTCGATATCTTTACAAATACCGCCATGAACATCC
>N_2998
TTTACAAATACCGCCATGAACATCCTCAATTTTCTTAATAA
>N_2999
TGATGAAACTTAGAAACACTCATACTATAGAGCAGATTTCT
>N_3000
CCTTCTGATAAAATCGTTGACCAGACAATTCTACAGTTTGT
>N_3001
CAGTTTGTTTAAGTAAAGGACATCTCTTTACATGCCATTCG
>N_3002
CATTCGAGATTCTCCTGCAACACAGAGCTAACAAAATTCGA
>N_3003
ATTGACCTTCCAATCTCTGGCTATGGTTTCCACAAAACCTG
>N_3004
GAGACAAAGGAGACGGAGGTCTTCAACGGGTCCTAAAAAGG
>N_3005
TCAACGGGTCCTAAAAAGGGCTTTTTTTGGCCCATTAAGAG
>N_3006
AATTCTCTCTGTAAATAACCCTAAAGACTTAGTCACCGGAT
>N_3007
AATAACCCTAAAGACTTAGTCACCGGATTTGGTAATCGGAC
>N_3008
GTAATCGGACATTTCATTCCCGGAGCAACTTTGCTAAACCC
>N_3009
TCATTCCCGGAGCAACTTTGCTAAACCCAGTTCGAGATTGT
>N_3010
TCTTCAGGAGATTTGATACTCTCATGGAGTGGCAAGAATGC
>N_3011
TTGCTCTGGAGATTCAAGTTCAATACTTTTATCAACGTTAG
>N_3012
AAGCTATGAATTTTATTTGGCTTTTTGGAGTCAAGAAGGTT
>N_3013
AGGACAAACCCGATTTATCTCGATGGACCTTGAAATATAAA
>N_3014
TGAAATATAAAGCATTTGGTCAGAATCTTGAGTACGCTTGG
>N_3015
AGAATCTTGAGTACGCTTGGCTTGCTAAGAACTTGCAGGCA
>N_3016
AAGTATCATGAACAATTGAACTGTTTATAAGTAGCTCCATT
>N_3017
TGTTAAACAGCTTTAATACTCTCTTTTTGGATCTCTCGTAA
>N_3018
TTGTTTTCTAGATTTTGTTTCCTGCAGCCTCTCCCAAACCA
>N_3019
CCAAAAAATACACTGGATTTCTCTTGAAGGGCTTCCTAACA
>N_3020
GGATTTCTCTTGAAGGGCTTCCTAACAAGTAATAGAACTGA
>N_3021
TTAACGTCTTGCTATTTTTACAGGGGCACTGTCCGGTTTTT
>N_3022
ATTTTTACAGGGGCACTGTCCGGTTTTTCCCGCTAGGACCT
>N_3023
TCCGGTTTTTCCCGCTAGGACCTTCATCATGTGACGTAGAA
>N_3024
TTCTTCAGGCGCTTCAACCGCTAATGCAAGGATTGATCAAG
>N_3025
TTTGCAGAGATAGCAAAAAGCACAAAGACCACTTAGTTAAA
>N_3026
TTAGTTAAACAACACAACAGCAAAACTTATCCACGACACAC
>N_3027
TTTTTATAGAGTGTTCATGTCATGCAAAGAAAAAGTTTATT
>N_3028
CTAAAGACTCTTGAGTTTATCTCTGTTGGCCGGAAAATAAA
>N_3029
TCTGTTGGCCGGAAAATAAACATGCATATCCCTTGAGATAT
>N_3030
TTTTTTAGAAACAAATATATCTGTAATTTAGAGCCCACAAG
>N_3031
TATATCTGTAATTTAGAGCCCACAAGTACCAGATGGCTAAA
>N_3032
CAGATGCGTAAAAAGTCCCACATGGACAAGATAGAGAGCGT
>N_3033
ACAAGATAGAGAGCGTTGGTCATAAGTTTAGTAGTAAGAAG
>N_3034
TTAGTAGTAAGAAGCTGAGCCCTTTGGTTAACTCATACCTT
>N_3035
GCTGAGCCCTTTGGTTAACTCATACCTTTCTCGGCCTTTTG
>N_3036
GGCCTGGCTCAACCCACCAACTAATCAGTCAAACTTTGATT
>N_3037
GACATTATAATGGGTTAGAACTTAGAAACATTACATTTGTT
>N_3038
TTTAATTTGTGTATTTTGATCATTTAAACTCGCAAAACATC
>N_3039
GCCATAAACTGTGCGTCTATCTGTAAAATTATTCCTAAAAC
>N_3040
CGCCAACGATGTTCTGATGTCTAAATTGGAGCATTAATCTA
>N_3041
TATGGCTAATGATTTTCCAACAAATAAGGGGTTTGCCATGA
>N_3042
TCCAACAAATAAGGGGTTTGCCATGAATTTGAGATAATACA
>N_3043
ATTAAGATTTACGAGATAATCTCTTTTTGGCTATGACTTCA
>N_3044
AAGTCAATAATTTTAAAAAGCCTTGAGAAGAGAAAGAAGAA
>N_3045
GCGTCTCAGCCTCCTTCTCCCTCTCCAAACCCTAACGACCC
>N_3046
CCCTCTCCAAACCCTAACGACCCGTCGAAATCTCCATCTCG
>N_3047
TCTCGGTCCCAAGATCTCGACCACGAAGTAGTTTACGACGT
>N_3048
TGCGGTCGGTAATGGTGTCGCAGATGACACTGTGTCGTTCA
>N_3049
GATTCAGCTTGTAGCAACAACAAAAACAATACTGCCTCCGT
>N_3050
GTTCCACTATTTTCACTGGTCCTTGTCGCTCTTACCAATAC
>N_3051
ATTTCTACATGAATATCAAACTTTTGGATAATTGGGTCTAA
>N_3052
CCATCGTGCCACGGGATGGACCAAAGTCGTGGCCAAGCAGT
>N_3053
GGACCAAAGTCGTGGCCAAGCAGTTTAAACAAAAGACAATG
>N_3054
AAACAAAAGACAATGGCTCGCCTTTTATAGAATCAACGGAA
>N_3055
AACGGAATGGCTCTACAAGGCGCCGGAGTTATCGACGGTCG
>N_3056
GGTTTATATAAGTCATATGACTATTTGAAATCAAAATATTT
>N_3057
ATGTTCAAGCAGAATGTCAACAAAACTAAACTTGCTGGTCC
>N_3058
ACAAAACTAAACTTGCTGGTCCATGTGAAAGCCCCGCCGTA
>N_3059
TGCTGGTCCATGTGAAAGCCCCGCCGTAAGTAAAACCAAAC
>N_3060
AAGCCCCGCCGTAAGTAAAACCAAACATTTAAAAGATTATA
>N_3061
TGTTTCTTACCCTTATTATTCATATTTAATGTTGAATAATG
>N_3062
TGAGGTTAGGCTTTAAGGTTCTTCATGAGCTCGAATGTAAT
>N_3063
AAAGGCCTAAGTATAAAAAACAGCCCTCAGGTTCACCTCAA
>N_3064
AACAGCCCTCAGGTTCACCTCAAATTAGATGGATGTCACGT
>N_3065
CCCAACACCGACGGTATCCACATTGAGAACTCCAACTCCGT
>N_3066
CCGTTATCTCCAACGGTATACATTCGACATACACGTCTAAT
>N_3067
TTGGTTTGAACTTATTTAAACAAGTATTTTACATTTTCGAC
>N_3068
GCTAGGAGATGATTGTGTCTCCATAGGACCCGGAGCATACG
>N_3069
GATATCGATATACGAAATATCACTTGTGGACCAGGAGGGCA
>N_3070
TCACTTGTGGACCAGGAGGGCATGGAATTAGGTAAAAAACG
>N_3071
GTTTGGGAGAAAAAAACTCACATGCGTGTGTCTCCAACGTT
>N_3072
AAACTCACATGCGTGTGTCTCCAACGTTACGGTTAGAGACT
>N_3073
GAGTACGAATCAAGACATGGCAAGGTGGATCAGGGTCCGTT
>N_3074
ATGGCAAGGTGGATCAGGGTCCGTTTCGGGTGTAACGTTTG
>N_3075
GGTGTAACGTTTGACAATATCCATGTAGATACTGTCCGGAA
>N_3076
CAAAGTATAAAAGGCACATACGATATTCGTAGTCCCCCAAT
>N_3077
AACAATGTCCCGTGCACAAACTTAACACTTTCGAATATCGA
>N_3078
TTGGAATGCGTATGGGATCACGGATGAGTTCTCTGTACCTT
>N_3079
CTCGTGTCTCAAATCGAATCCTTCGACATCGTTGTTAAGTG
>N_3080
TGGATTTAGTAACTTAAGGGCTTTTAAACTTCATTTCTCCT
>N_3081
TTCTTTCCATAGTGAATGTACTACAAGCTGAAAGGCATATC
>N_3082
AAGGCATATCTCGTCAAGAACAAGCATTCTTTATCGAGAGA
>N_3083
TGATAGAATCCCAGTGAGGACCCACCAAACCTCCGTTGAGT
>N_3084
AAACCTCCGTTGAGTATGAACAAGTGAAGAACAAATGGTTA
>N_3085
GAACAAATGGTTACGTGATTCCAAAGGATCTTGACAAAGAA
>N_3086
CAAGCGAGAACAGATTTGGGCCTTTATTCAAACCCATGACT
>N_3087
GCCTTTATTCAAACCCATGACTGATTAGTTATTGAGTGAAA
>N_3088
TTGTTTCACTTTCCGCGCAACATTCACGTTTTGGATTGTTA
>N_3089
AAAGCAAGAATGAGCATTTTCCAATTCGGTCTCCATCATTA
>N_3090
GTTTGCGACTTCGGATTTGACACAAATCCAACGGCCAATAA
>N_3091
GAAATTCGACTAGGAATAATCTTTTTACTTTCTTACCCCTG
>N_3092
ATAATCTTTTTACTTTCTTACCCCTGGTCACGTTTTCCACG
>N_3093
CTTACCCCTGGTCACGTTTTCCACGATGAACAGAAATTATG
>N_3094
TCACCACTCCCCTCAATATACATTTCTCCTAAAAACCCTAA
>N_3095
CATTAAAAACTACCAGGATGCTAAGAAACGAAGACGACAAT
>N_3096
TCAAGATTCTGGCGACGTTGCTTCGATGCCGACCAAGAGAT
>N_3097
CTTCATAGATTAATCCATCTCCAAGCTGCCAAATAAAGCAC
>N_3098
AAATGTATCCAAAACATCAACGTAGCATAACGATTCAAATG
>N_3099
ACATCAATGTCCATGACCATCCTAAGATCATGGTTCTGCTA
>N_3100
TCCTCTACTTAAACATGGAGCTAATCACGCAATAAACTAAC
>N_3101
CGCAATAAACTAACATTTACCAAATCAACCACTCACCAAAC
>N_3102
CCAAACTAGAGGATCCCTAACACAAAAATGATCATAAATTT
>N_3103
TTCAAGTTAAAGGTAAAAGTCAACCTTCTTAGGATCGACTT
>N_3104
CCATAAGAAGATCCATTCTTCTTAAACTCTTCCCATTCTTG
>N_3105
AAACTCTTCCCATTCTTGTTCCGTACTGATTCTGTATATGA
>N_3106
GTATATGAACTCTTCCTCAGCCATTTTTGTTTCACCTTAAC
>N_3107
ACCGGAAATCAATTTCTGTACTAAACCGGTTTTATTAGCTA
>N_3108
TAGCTAAACCGACTCGTCGTCAACTTCGAAGTTCCACTTCC
>N_3109
TCGTCGTCAACTTCGAAGTTCCACTTCCAATAATTACCTCC
>N_3110
CCACTTCCAATAATTACCTCCTTCGTCGTCGCTTTCGATGG
>N_3111
TCGCTTTCGATGGTCGAAATCAGTTGGTAAAGAGGAAACTC
>N_3112
AATCATGGCGGCGTCAATGACGAAACCCATCTCAATAACTT
>N_3113
CTGGATTCAGACATTCCCGACCATCTTGCCTCGATTTGGTC
>N_3114
CGATTTGGTCACAAAGTCACCGAGTAATAACAGTCGTGTTT
>N_3115
ACTTGTTATCCATGAAGAGTCTATAGTGTTTTAAATGTGGA
>N_3116
AATAAGTAAGAGTAGTAGTTCTTATCGATGCATGCGAAAAT
>N_3117
CTTTACTGAAAATCGGGATTCGAGGTGTTACTGTTTCTGAT
>N_3118
ATGTGAGAGGGTTTGGTGCACAAGGAGGTTCTACCGAGAGA
>N_3119
TGGTGCACAAGGAGGTTCTACCGAGAGACACGGTGGTACGT
>N_3120
GAGAGACACGGTGGTACGTCCGTGAATTCAAGAATTGGTTT
>N_3121
TTGTCAAAATGTGTTCATGACTTTTCTATACACATTGTTGC
>N_3122
GGTTAAAAAAATCGATACTTCATAAGCGAAATTCGAGTTTG
>N_3123
CAGGTGGAATCTGTAATCAACACAATAATTGAAGGAGCAAG
>N_3124
CAACACAATAATTGAAGGAGCAAGGACAGGAGAGATTGGTG
>N_3125
GTTAGGACAGGTAAAAACTTCAAAAGCCATATTCTTTTTAA
>N_3126
GTGTGTACATGTTGATAAAACATTTTCAGGTGAGCGTGGGG
>N_3127
GGTTCTCAGACATCGAAACTCTGTTCCTAATAAAAGCCGAA
>N_3128
ACTCTGTTCCTAATAAAAGCCGAAGTCCCTGTTTTTATTGT
>N_3129
GTTTGTTAGTAGTTCTTTGTCTGCTCCTCTAGCAACATCAT
>N_3130
CTTTTGACAAGGCCAAATGTCTCATAACTCAAGAGCCTCTG
>N_3131
GTCTCATAACTCAAGAGCCTCTGGAAACACTTGTAAATTGA
>N_3132
AATATTTGAAAAGACAACAACCGTTTTCCAGTGTAAAGGAG
>N_3133
TCCAGTGTAAAGGAGAATTGCTTCTAATGGAAGCACAATAT
>N_3134
TACAAGATATCTAAAAGAAACCCCCACTCCCTAGACATTTT
>N_3135
AGAAACCCCCACTCCCTAGACATTTTGGGCTTTAAGGGTAT
>N_3136
TTTTGGGCTTTAAGGGTATACCTTCACCCCACTCGCTTGAC
>N_3137
GTATACCTTCACCCCACTCGCTTGACATCTATCCAAAGGCG
>N_3138
CCACTCGCTTGACATCTATCCAAAGGCGCATTCAATAGAGC
>N_3139
AAAGTACTTATCTGAGGTTCCAACTATCTTCAAGATGATAG
>N_3140
ATAGGAAAAATGCAATGCATCTTACACCCGCTGCAAAATGG
>N_3141
AATGCATCTTACACCCGCTGCAAAATGGACGCGATATACTA
>N_3142
TGCAAAATGGACGCGATATACTATTATTGAGTACCACCTTA
>N_3143
TGGCATGAGCCATGAAAAGTCTCCGAGCACACACTTTATAT
>N_3144
CCGAGCACACACTTTATATGCAAACTAGCCCGGTAATCTTT
>N_3145
AACTAGCCCGGTAATCTTTACATGTGTAGAACCATGTCTCT
>N_3146
CCATGTCTCTGGATTGGTTTCTTTTTCACAAATGTCACACC
>N_3147
ACACCAGTATTTACCACTAGCCTCTTTGTCAAAGCATAGTG
>N_3148
GGATGATCGTCAACTCTATGCTTTACCACTTGTGGAAAAGT
>N_3149
TCGTCTTCAATGCACCTTAGCACAGAATAAGAACTCTTATT
>N_3150
AGAGATTGAACCGCACCCAACATCGAATGTAATGCCCGAAT
>N_3151
ACCCAACATCGAATGTAATGCCCGAATACTGGTAACTGAAA
>N_3152
GGATGAGTGCATGCTCTGCACCGCTTCTTGTCGTCACAAAG
>N_3153
GAACACCATTAACGTGGAGTCTTAGGTAATGTTTTTTGTGG
>N_3154
GGTAGCACATTTTGAATGAACGACGTAGCCGGAGCACCTCT
>N_3155
TCCAATCCACCTTCCGGTGACAAACTTCACACACAGAATTC
>N_3156
AGAATTCACAACACCAAGAACAGAAGTTCGCGAAACACGGT
>N_3157
ACACACGTAAGGGCTTCGATCTCCCTTCAGCCCGCAAGCAT
>N_3158
TACATGTAAAAGAATCAAGTCTTGGGAGAAGGGTGAGTTGG
>N_3159
GTGTGGAGCTTAAGAGGGTGCGAGGGGTGGTAAGAGTGGTT
>N_3160
ACCTCTAAAGGGTGATATACCTCTGACGGATGCCATACGCA
>N_3161
CGGATGCCATACGCAATCCACATGGAAGGTTAAATCACACT
>N_3162
AATCTTTCCACATTTAGCATCACAATCGAACGCCGCGATCC
>N_3163
ATCGAACGCCGCGATCCGCTCCTTGAGAAGGGTGAGCTTGT
>N_3164
CGCTCCTTGAGAAGGGTGAGCTTGTGGTGATGCCTCTCGGA
>N_3165
AGTGTAGATCCACGATAAAGCCACAGATCTCACAATAATAG
>N_3166
ATAGGTAATTGGTGCGCCTTCCACATAAATCACAGTGAAAA
>N_3167
CACAGTGAAAACGTAAGTTACTACAAAGCTCAAGAGTGTGA
>N_3168
TGTCTTGTGGACGAAAAAATCACATCTTTTGCAATAGTAGC
>N_3169
CAACGGTAGTGACACCACTCCCTTAGAATCCATGGTCGTAT
>N_3170
AGAGGTTGGATCTGAAATCGCAAAGCTATGCTCCTTTCACG
>N_3171
TGTATACCAATCGGCATGATCCATTTATGAGCTTCATCTCC
>N_3172
CATGATCCATTTATGAGCTTCATCTCCCCCATTATTTTTTC
>N_3173
CCAAGGCATTCATGTACCTTCTGAGATATCGGTTTAGTTTT
>N_3174
TATCTCCTCCTTCAACGACTCTCATAAGACCATTAAAACAA
>N_3175
CTCTCATAAGACCATTAAAACAAAATGGGCAAAACCGGTCA
>N_3176
TGAAAAATCGTCTGCTTGAGCCAGAGGAGGCAGAGCAAAAC
>N_3177
ACCGGAAAATCATGGATCGTCCCAGTAAACCTCTCGCTTTT
>N_3178
CGTGTTGATCTCGTTGTTTACCAAAACGGAGCTTTTCAAAT
>N_3179
CTTTTCAAATCGGTCCTCTTCATACAAACATCTGGGTAAGA
>N_3180
GGTAAGATTAAAATCCACAACTTTAAGAATCCTTCATAAAA
>N_3181
CCACAACTTTAAGAATCCTTCATAAAAACATTCTGTTTTTG
>N_3182
TGGGGACAGTGGAAGTGAAACTCTATATGGTTTGGTGAATG
>N_3183
ATATGGTTTGGTGAATGAAACAGAGCACTGGTGTTGTTCTT
>N_3184
TTAGAGCTAAGTTCTGAAATCTACAAAGCTGGAGTTTCAGA
>N_3185
AAAGCTGGAGTTTCAGACAACATAGAAGCTTACATTCTATT
>N_3186
TTGGATTGGCTTCACCATTGCCACTCTCCTTGGTGTCGCCT
>N_3187
CTGCGCGCTTCAACAACCATCTCTTTGTTTTTTATCAGAAG
>N_3188
ACCTGGCTTAACAGATTCTTCCATCTGTGGTACTATATATC
>N_3189
CAAACATAGAGATCTTTGGCCAGGTAATAAGTGTTTATACA
>N_3190
ACAACGTGCTACTTCGTCTACACACAGAACTTGCTACAATG
>N_3191
TCGTCTACACACAGAACTTGCTACAATGGCGTCTTCAAAGC
>N_3192
ATGATCTGAAACAGAATGCACATTGACATTATGCTTAGGGA
>N_3193
GTTAAGAAGTTCTCTTTGATCAGTTGGGTGAATTTCTATGG
>N_3194
AGTTGGGTGAATTTCTATGGCATCCCATCTGAAACATTAGC
>N_3195
CAGTAGCATGGCAGAATGTTCTATACAACGGCGTAAGTAAG
>N_3196
TTTAACGGTCTGTATATCTACACTCTGCACATTCAAGAGAG
>N_3197
TATACTATTATTGAGCACCACCTCATATGAAGTGCCCTCAA
>N_3198
GCACCACCTCATATGAAGTGCCCTCAATTTTTATTGTGCTT
>N_3199
AAATGTCACACCAATATTTACCACTTGCCTTTTCGCCATAG
>N_3200
GCAACCAGTGCACCATTGTACTTCGTCTGATGGAAAGTAAT
>N_3201
AACCATTGGACAATCTATCACAAGCATAACACCTAAAGCCT
>N_3202
ATAACACCTAAAGCCTTCATCCTTGTTTGTAACCAACGTAA
>N_3203
TCATCCTTGTTTGTAACCAACGTAAGACGTTCATTGTGTAG
>N_3204
TCCATACAGCCGTAGAAAGACTGGAGACAGATGGGATGGGT
>N_3205
GCCGGTTAATGTTGATGAGGCGTGGAAGGCCAAGACAGTCT
>N_3206
GAAGAGATTGTTGTGGTGGGCGCAAAACACAAACCTTGTCC
>N_3207
AAGAATGGTTTACCTCTAAACGGAGTTCTAGTTCGGGCGGA
>N_3208
CACAACGATAGAATATTGGGCACATCCTTCCACACAAATTG
>N_3209
ATTGGGCACATCCTTCCACACAAATTGCAGAAATTAGTAGG
>N_3210
TGCTTGATATATTCGGAGGGCTCGTCAGCACAATTTTTTCG
>N_3211
GTCAGCACAATTTTTTCGGACGAAAAAATCGCAGGTTTTGC
>N_3212
GTAGTATCCATCACTGATAGCTTCAAAGCGTCCACAGCAAC
>N_3213
TGATAGCTTCAAAGCGTCCACAGCAACCACAGCAAGGACCT
>N_3214
AGCAACCACAGCAAGGACCTCTTTTCAGATTTTTCCAAGGC
>N_3215
GACCTCTTTTCAGATTTTTCCAAGGCATCATAAGATGCTCG
>N_3216
TCTCAAATCCTCAACGATGCCCTTACAAAATTATTTTTTTA
>N_3217
AACAATAAAAAATAATTAGGCCCAAAACCCGCACCGTGCCG
>N_3218
GCCCAAAACCCGCACCGTGCCGGTTTTTTCATGCATTTTGT
>N_3219
ACCTCTACCTCCATCAAATACAGATTAATCATTAACAATAT
>N_3220
TTGCAAAATGGATGAGTTAGCACAAAACCTTATTTAAAAGT
>N_3221
AACCACTAGTTTAAAATAGTCAATTTTTAATTCTTTAGTCG
>N_3222
TTTTTATGAGCTGGATATCTCAATTATTTTTTAATTCACTA
>N_3223
GGAATTAATATTCATATTAACGTTTGAAACAGCTAGATCGT
>N_3224
AAAGAAATGGTACAAGAAATCTAAAAGAAAAGCCCACTCTC
>N_3225
AAAACATCTGTCCTGGTTCTCAGACATCGGAACTCTGTTCC
>N_3226
TTGAAACAGCAAGATCGTATCAAACTAAAATTGCAAGATTC
>N_3227
CTTTAAGGAAACCCCACTCGCTAGACATCTTAATTCACACT
>N_3228
CATTAGCGCAATAAGGAGAGCAACAGTATTTTTGTGAGGCT
>N_3229
CGCCTTAATGTGCTTTTTGGCATGAGCCCTAAAAATTTTCC
>N_3230
ACACATTGTATGTAAACTAGCTCGGTGGTCTTTACACGTGT
>N_3231
GTAGCACATGCCATTTCATTCTAAGAAATCCAGCGCAATTT
>N_3232
TAAAGTCACAATCCATACAACCATAGAAGGACTGGAGACAG
>N_3233
GGAGACAGATGGGATGGGTGCATGGCCTACACCGCTTGTTG
>N_3234
CATAATCGGGGCACCTCTGACAAGAAAAACCTCCACAAGTC
>N_3235
CTGACGACATACTCCACATACAGAGTTCACGACACCAAGAA
>N_3236
GCGTGGAGGGCCAAGACAATCTTGATGGATCATGAAACCAC
>N_3237
GCTTTCAAGTTCAGAAGAGACGGTTGTGGTGGGCGTAAAAC
>N_3238
CGGTTGTGGTGGGCGTAAAACACAACACAAACCCAAGGTGA
>N_3239
AGAATAATCCGGAAATCTAGCAGTTAAGAGCTTAAGAGGGT
>N_3240
TGTTTTAACTCCGTTGGGTGCCATACACAATCCACATGGAA
>N_3241
TCGTCACAATCGAACTCGATCCGCTCCTTAACGATGGTGAG
>N_3242
TTGTGGGGATGCGTCTCGGACATGTCAATAACCTCTGGCGG
>N_3243
GATTTCCCTTTTACATAAATCACAGTCACGACCTGGTTTAG
>N_3244
CGACCTGGTTTAGTTAGAAGCCGAAGAGAGTGAATGGGGTG
>N_3245
ATGGGTGTACGATAGAGTCACAAGCATGGTCGACACATTTC
>N_3246
CCCCATTAGTTTTTCAATTTCACTTTTGATGTTCTTTAAAT
>N_3247
TGCTTTTAACTAAAAAATCTCATTAATATTTGGTTCAATGG
>N_3248
TTTATACTAGGGTTTGATTCCCAAAAAATGTAGATCAATGG
>N_3249
TTTATCGGAGGTATAGAATGCCGCACGCAGAGTCGTTCGTA
>N_3250
TTCGTAGTGGTTTTGAGTTGCGGGAGTGACTATCATATTAG
>N_3251
GATCTAAGCAGTATTTGTTTCATTTAATAAAACCCCTTTAA
>N_3252
GGATTTGGGTGTAGGAAGGACAAAAACATATAATTTTAGTT
>N_3253
TTAGTTTTTATTTGTTCGTTCTTCACCCCGCTCTACCCCGC
>N_3254
GTTCTTCACCCCGCTCTACCCCGCAAAGAACAATAGATTTT
>N_3255
AAGAACAATAGATTTTCTAGCTAGCCCAAGCATTAGCACGT
>N_3256
ACCGAGACTAAGTTTGTTTACTCCATCTAAAAACCATAACT
>N_3257
TAGTTAATTATTTTATGATTCCAATAATGTCAAGACATAAA
>N_3258
CGAATATCATTTGTTAACTTCTAATAGTGACAAACTGACAA
>N_3259
TTCTAATAGTGACAAACTGACAATATAACTAATCACTAACC
>N_3260
TAACAAAGAAAACAATAAAGCAAGTTATACGCTGTTTTCTT
>N_3261
TTTTGCTTGGAAATAATCTTCTTTTTATCTATGAAATATCA
>N_3262
TATGCTCTTAACTAAAAGATCTTATTACCAAAATGAATAAA
>N_3263
TCTAGCAGCCCAAGCATTAGCACGTTTGTGTTTGTGTACAC
>N_3264
TTGTTTACTCCATCTAAAAACCATAACTATTACCTCTTCGG
>N_3265
CATTTGTTACTACATACAGGCCAAAATTTGTCTGCCACGAA
>N_3266
TCGTGTCATAATGAATTAGTCATATACAACAAGGCTGCTAT
>N_3267
TAGATTTTGTTTAGCGAAAACCGGTTTGTACCGGATAGATT
>N_3268
TGTACCGGATAGATTATAATCTCATTGTCCAGAAACAGTAA
>N_3269
CACTCTGTGGCTGGTCAAAACCCAATGTTTTTTCACCTGAA
>N_3270
CAAAACCCAATGTTTTTTCACCTGAAACCAGTTTTGTAAGG
>N_3271
TTGTAAGGACTGCCCCAAAGCTATTAACATTTCTCTCAAGG
>N_3272
GGTTCTTGTGTGTAAGTATTCTTGATCCAAGTAAACGAAAG
>N_3273
TTAGTAGTTCTTTGTCTCCTCTTTATTGCTCCAACTGAGTT
>N_3274
CTCCAACTGAGTTATTTATACTCATCCAGAGTCAGATTATT
>N_3275
AGAGAAAGCAAAAGAAGACACGTGCAAGTGAGGAGGCACGT
>N_3276
CTAGTGATGTGCTAGTCTCTCTCGTATGGTGTATTGAGAGC
>N_3277
ATCAATATCAGAAGAAACAACAACCATTTTCCACTGATTAA
>N_3278
AAGATAAGTTTTTAATATACCTTTTGAACAGACAAGACTGA
>N_3279
TAGACATCTAGATTCAGATGCAAAACAAAGCGCAAAAGTAA
>N_3280
CAATGAAAGGGCTCCGACCACACACTCTATATGCAAACTAG
>N_3281
TTACACGTGTAGAACCATATCTCTGGATTGGTTTCTTTTTC
>N_3282
CACTAGCCTTTTCGCCATAGCATAGTGAGAGAGGATGGTCG
>N_3283
TCCTAGCACATCATAGAAACCATTTTTGCAGCCATTGCAAA
>N_3284
TTTTTGCAGCCATTGCAAATCTTAATCCCTCCATCTGGTAA
>N_3285
GCAAATCTTAATCCCTCCATCTGGTAAAGTGTGATATAAGG
>N_3286
AGTGTGATATAAGGGATGATCGGGATGACTCGGATGAAGAA
>N_3287
CACATATGGTTGTATATCTTCTGTTTCTTCGGGTACTCCTT
>N_3288
ATTTAGAATGAACGACATAGCCATGACACCTCTGACAAGAA
>N_3289
TATATCTTCCGCAAAGACGACATTTTCTGTCAGAATAGTCC
>N_3290
AAACTCATAAGAAAGTTTCCCACATTTATCCCCACAGTCGA
>N_3291
TTGTGGTGGTGGATACTTGGCACAATACATATGCACGTTGA
>N_3292
TCTCACAATTATAGAATAGACTCTTGATAGAGATGCCACAT
>N_3293
TGCCACATAAGTTACAGTTACGTGTATGACCTGGTTTACGT
>N_3294
AGATGGATGCTCGATATATTCGGAGGACCTATCGCCACAGC
>N_3295
ATTCGGAGGACCTATCGCCACAGCTCTTGTGGACGAAAAAA
>N_3296
AAAACGTCTACAACAATCACCTTTCCTCATATCATTCCAAG
>N_3297
TTCCAAGGCAACATATGATGCTTGTGGATCAACGGCAGTGA
>N_3298
TAATCTCAACGATCGATGCTCTTATAAAATTAATCGGAATA
>N_3299
TGGAAGAAGAGGTCTCTCGTCACTAATGAGAGGAAAAGGCC
>N_3300
GGGCTAGAGGTTAACCAAGCCCAAACCGAAACATAATCTAA
>N_3301
ACAAACCTAAGTTCAGTTATCTATAATATCGGTTTAGTTTA
>N_3302
CGGTTAGAGTCAGTTTAATTCGGTTTGTTTTTCAAAACCAT
>N_3303
GGCCAAACCGGTCACCGGTTCGAAAAATCCTTTGCCTGAGC
>N_3304
CAAAACCAGTACCGGCAAATCTTGGATCGTCCCAGTAAGTC
>N_3305
CGTGGTAGCCTGGACAAAACCGTAATTTCACTCTTGTGAGT
>N_3306
TAGCCGAAATCCCCATCATGCAGTAAGTAAACCGTGCCCTT
>N_3307
TGGTACTATCCAGAAGCAAACATAGAAATCTTTGGCCAGGT
>N_3308
TTTGTTTGCTGGTGAAGGGACTGGTTACGTGGACAACAACT
>N_3309
GGGACTGGTTACGTGGACAACAACTTGCTACTTTGTCTACA
>N_3310
TACACACCGTTCTTGATCAACCTGGCAAGATGGCTAAGGAC
>N_3311
TATTGAAGTGGACATTAGCTCAAACAAAGAGCAATAATGTT
>N_3312
CGGTCCAACATATTTTACAACGCAGTCCTCGCCTTCAACCG
>N_3313
TCAACACTTCCGCCATAGTTCTTGATAGCTGGCCTCAGTAT
>N_3314
CCTCAGTATATCTAGATGAGCATTCACTGCCTGCAAGTTTG
>N_3315
GTTTGCAACCCAAAACCAGTCAAAGGCAAACACAGAAGAAG
>N_3316
GAAGATATCAACGCGAATTTCTTAAAAAGAAGCCTCACTCA
>N_3317
TTAAAAAGAAGCCTCACTCACCTCCACGGTTATCTGTTTTA
>N_3318
CCTTGAGTACCCTCTCTATTCCCATTGTCATAGTTGTTGAA
>N_3319
AGAGAATAGAAAACCTAAGACTGGTCAGTTATAGATTCCAA
>N_3320
AAAGTTTCTATCTTGTCGAACGAAATCAGCAGAACCTAACT
>N_3321
AACGAAGACTAACCTTGGAGCTTAAGAGAGACTACCCCATC
>N_3322
TTGGAGCTTAAGAGAGACTACCCCATCTTCAACGGAGACAA
>N_3323
TACCCCATCTTCAACGGAGACAACGTCGACGTTTCCACCAT
>N_3324
CGGTCTAACATCCTCAAGCACCAAATCAACGTTTTGAGGCG
>N_3325
TGTCTGCGTTTATTCGCAAACAAGACGAAACTCGGGTTTTG
>N_3326
GATCAGAGATTACAGGAAACCCATTCCTCGTCGAAGATGAT
>N_3327
CAGAAAATGTAAACAGTGGACCCAACAAATGGGCCGATCGA
>N_3328
AGTGGACCCAACAAATGGGCCGATCGATATAAATGGCTTTT
>N_3329
TGGCTTTTACTATGACGACCCAATCCATTTAAACGAACGGA
>N_3330
GACAGTGATGGCCACACCACCCACCACAGACATATTTGATT
>N_3331
TAACATATCATTCATTATTACACATACAAAAAGTGTAATAA
>N_3332
CATGCAAGCTCACATGGTTTCTACTAGAGCCTAGGCCCTAG
>N_3333
GGTTTCTACTAGAGCCTAGGCCCTAGCGAACGTAAACGAAT
>N_3334
TAGGCCCTAGCGAACGTAAACGAATAACTTTACGTTTTGAT
>N_3335
CTATAGGTCACATTTATAACCAACCAGCTATTAGCCTATTA
>N_3336
ATTTACAATAAGTTTGGTTACATTATTTGGGCTAGACCGTT
>N_3337
ATAGAAACTTTCAAGTTGTCCGAATTAATATAGATGATTCG
>N_3338
CATACCCAAAGAACCGAACTCATCACTCACTCATCATCCTA
>N_3339
TTACCGGCCAAGATCAAATACTTGTCTTTTCTAGTGAGACT
>N_3340
TTTCCATCAGGATCTTGGCACGTGGCACCGGAGACAGGGTC
>N_3341
GGTGTAGGTAGGATAAGGATCCAAGAGGAAGAAAAGCGGGT
>N_3342
GCGGGTCAAGTGCCTTAAGACCACTCGCCGTTGTACCGTAG
>N_3343
TAAGACCACTCGCCGTTGTACCGTAGAAGAAGGTCACGTGT
>N_3344
AAGAAGGTCACGTGTACCGTCACAGCCACGGGAACGATGAC
>N_3345
CACAGCCACGGGAACGATGACATCACTAACCTCGGTGAACA
>N_3346
ACATCACTAACCTCGGTGAACAAAGGGCTAAACCTAAGCAG
>N_3347
AGTGGTTCCTTCAGGACAAACAACGAGATCTCCTTCGGTTA
>N_3348
TTGACCGTCGCTCACCCGATCACGGGTCAGTCTCACCGTCT
>N_3349
TCACGGGTCAGTCTCACCGTCTTGATCGGAGCCAAAATCTC
>N_3350
CTTGATCGGAGCCAAAATCTCAGATACCCTACTCAAACTAT
>N_3351
GATGTTTTTCTTTCTCAAAGCGAATGCAACATAGAGAGGGT
>N_3352
TAGTGACGGTTAGTCTGCAACCGGAAAAGGCGAGGATCGGG
>N_3353
GGCTGCTGCGGCTGCGGCTGCGAAAGGACCCCACATGAACA
>N_3354
GCGAAAGGACCCCACATGAACAAGACCAAAGTGTTCATTAG
>N_3355
TTCATTAGGGTTGGTTTGATCGCGAGACGGCCATCATGGAA
>N_3356
TTTGATCGCGAGACGGCCATCATGGAAAATCAATGGTTTAG
>N_3357
ATATGCTATGTTGCTTTTTACTAATTATCGGTCATCATATA
>N_3358
ACATTCTCGTTTAGTATTTCCAAAAAATCTCTTACCAAATA
>N_3359
ATGTATTGAAGGAAGTGATGCCAATAACACGACCGGTGTTT
>N_3360
ACACGACCGGTGTTTAGTCTCTCTTTACGAACTAACTCATC
>N_3361
CCGACCACAACGTCAATCTCCAAGTAATCTCTCAAGAACCC
>N_3362
TCTTCTAGAAAGTATTTAGGCAAAACCGCTCTCCCCGCTCG
>N_3363
ATTTAGGCAAAACCGCTCTCCCCGCTCGAAAACCTTCTTTT
>N_3364
CGCTCTCCCCGCTCGAAAACCTTCTTTTTTGATCCCGAAGA
>N_3365
GAAGCTCACCATTACCATCACTTTGACACCCATCTCATGGC
>N_3366
ACCATCACTTTGACACCCATCTCATGGCTCATCAAGCTTAT
>N_3367
GAGGAGAAATGACCTTATTACGCCTCCCGCCTCAAATGCTA
>N_3368
TACGCCTCCCGCCTCAAATGCTACTAACATGAAGTAAGGGA
>N_3369
GGATTTGAGAAGAGCTCCTTCTACGTTGAAGATCAATGTGT
>N_3370
CGTTGAAGATCAATGTGTGGCGTGATAGGTCGGATTGGAGG
>N_3371
AATATTGAAATCTTGGCGGACATGTTTGGATTTTGCAGAAA
>N_3372
AGACAATGCATGTTGGAGAGCAATTGATGGGGTATTTATAT
>N_3373
AATTACCCATGAGCGTGTTGCAAATTTACAAGAAATTGCCA
>N_3374
GATCGTTAACGTACAGCTTGCATGATTATGCATTAAATGAG
>N_3375
CGCGTGTATGACTCGTAGACCAAAAATTTTAGTCGAAAGAG
>N_3376
CTCTCGGTTGTCTACGAGAACGAAATTAAAAGGGTCCACGT
>N_3377
GAGAACGAAATTAAAAGGGTCCACGTACCTACAAATTAGAT
>N_3378
CAAATTAGATTATCTCGAGTCTTGATACCAAAACAAGAAAG
>N_3379
CTCGAGTCTTGATACCAAAACAAGAAAGAAAGAAAAACTGT
>N_3380
TTGGACAGCTTATAACTAATCACTCTATGCACCTCCTAAAC
>N_3381
TGACCATACATGTTTGCAATCTTTGGTATGGATGGTCTTTT
>N_3382
TGGTCTTTTGAGCAAAATCTCTTTTTGGTAAGGACATACTA
>N_3383
TGCTAATGAGTCGCCGACCACGTTTACAAACTGTGTGGTGT
>N_3384
TGGACGTGGGATGGGGGGATCTCTTTCTAGCTTAAGTTTAT
>N_3385
TTTATCGAGATTTATTTGGTCATATTTGGATCACACATCAG
>N_3386
AACTTAGATATATAGTAGGACAGAAAAACTAAGTGTCCGAT
>N_3387
AAATACAGTCTGTAACTGATCATGTGATGTATAAATGTTTG
>N_3388
CAAAACTCAAAACCCAAACACAAAATGATACTTTTTTGGGG
>N_3389
AAAATGATACTTTTTTGGGGCAAACCCTTAGGAAATGATAC
>N_3390
CATATGTCCATAGTCCTTATCCAGTATCAAAAGTTCAAAAC
>N_3391
AAAACGACGATCGAGAGATGCTACATATACGGATGAGAATT
>N_3392
ACCGAGGTGGCGAGGTGATACGATTTAAATTGAACTAAGTC
>N_3393
TGAACTAAGTCGATTTGAATCCAAATAAAATTTAGTTTGGT
>N_3394
AGAAATGAATGTCGGACTATCAAAAAAGTCCAACCTAAAAT
>N_3395
ATAAAGGGAGTATGTTTCATCAAAAAATGGGCAAAACTCTT
>N_3396
AAAATATAGATATTTACATTCTTATTCGAGTAGTTGGTAAT
>N_3397
AAAAACTTCATACACAACTGCATTTTATCCTATGTAAATTA
>N_3398
TTAAACGGAGAGAAAAGAAACGTGGTTAATTGTGAAGGCGC
>N_3399
GTGAAGGCGCCGTTAAACGACTGCTAATGCTATCTTTTTCA
>N_3400
GCTTTATGAAATAGACATAACGAAGAAAAAACTAAGCTCGG
>N_3401
TTTGATTAGTCACATAATATCACAAACCTATCTTGATATTC
>N_3402
ATCTTTTCCCTTAATTTCTTCAGATAATGATGCCTATAAAA
>N_3403
GCACCTGAGACTCTCTTATACCTGAAATTTTACACACAACA
>N_3404
AGGAGGAAGATTTATCTCACCTGAAAGAAGTAGTAGGGCTG
>N_3405
TAGTAGGGCTGGGATCGATTCTCTCACGAGGAGCAAACTCA
>N_3406
GGAGCAAACTCATTGTAGAACTGAACAGAGACCATACGGTT
>N_3407
ATTAGCTGAATTATTTGGTGCAGGTGAATTGTCAGAATTCA
>N_3408
GAGAAAGACAATTCAGGGAGCTTTATGAAACAACAGGAGCT
>N_3409
GCGCGAGCAAACACATAGAACCTAAAAGAAAGACCTAATAG
>N_3410
CATAGAACCTAAAAGAAAGACCTAATAGAACATCTGACCAA
>N_3411
CTATCATGGCGAAAATGCTACTGCAGGGAGACGAGGACTTT
>N_3412
GTGTTTTCATCCGTTCAATCCGAGCACGCTTTCTCATAGCA
>N_3413
TTTCTCTCCGCTTTCCCTCTCCCATTAAAGGGTCTACTAGA
>N_3414
CTCTCCCATTAAAGGGTCTACTAGATCATCAGCACTCTTTT
>N_3415
TGAATCCCCTTCCGCTGAAACAAGATTCGTCGTTATCTCTT
>N_3416
ATTTGATCCATCCCGCACAACACACAAAAGCTGATCAAACC
>N_3417
ACACAAAAGCTGATCAAACCCTTAAATTTCCCCTGAAATAA
>N_3418
TTTCCCCTGAAATAATAATCCTCTACAGAAGCTTCCTCAAC
>N_3419
ATATGCACAAGATAATAATACCAAATACGATTAACATAACA
>N_3420
TAGCTAAAACCCTAACATCACCAAATCACCTAAGCCTTTTG
>N_3421
TCACCTAAGCCTTTTGAAAACACCAAACAACCAGTGATACC
>N_3422
CTATTTATGAAACCCAGAATCTAGAAAGAAGACCTCTAATA
>N_3423
CAGAGAAATTCTTCAGACAACAAACAAACAACCCCAGAAGA
>N_3424
ACAAACAACCCCAGAAGAAACCTTTAAAAAACTCACGAATT
>N_3425
CACGAATTCAAGCATAATAGCTGGTAATGTCGAAAACCCTT
>N_3426
AATGTCGAAAACCCTTGATGCTGTGATGTACGAGGAAGACA
>N_3427
GAGAGAGAGAGAGTGACCAACCCAAAATTAGGGTTCATAAA
>N_3428
AAATTAGGGTTCATAAAGGTCAAAAATTTTGATTTTTCTTT
>N_3429
TGTTCGTGTCCCGATTAAATCTGGTTTTTTTTAATACTAAA
>N_3430
AACACAACACACAAGAATGTCTTTTGGATTGTAATGTCGCC
>N_3431
TAAGTTTATAATTAGCTAATCAAAACAGAGAAAGGAAAAAA
>N_3432
GAACTCGAATAAATCTTGTTCTTTTTTCACTGGGCAATATG
>N_3433
AAAAAATTAGCCGTTACGGTCCCATTGCCTTGTCTAGAAAT
>N_3434
ACTCAATTGTACAAATACAACTATTGGTAAAAATTACGCAT
>N_3435
TACGCATAACTCGAACCAATCTGACCAATGATGTTGGACCA
>N_3436
ATCTGACCAATGATGTTGGACCAAACCTATTAAAGTTTACT
>N_3437
AAATTGACCAATGATGTTGACCTTTTTAATATAATTTAAAA
>N_3438
ATGAGAGATGCCACCAGATTCTTCAACCCAAGGAACAAAGA
>N_3439
AGATTCTTCAACCCAAGGAACAAAGAAACTGAGTTTACCAG
>N_3440
GAACAAAGAAACTGAGTTTACCAGTTTCTTCTTCCCACTTA
>N_3441
TCGAATACGCCATGAATCTTCCTTCGCCTTTCACGTCCACT
>N_3442
CTTCGCCTTTCACGTCCACTCTTATGCTGTTATCACCAGTA
>N_3443
TATGCTGTTATCACCAGTAACCTTCATGTCTTGGACTGTTC
>N_3444
TCAACCCTAGAGGTGCGAATCTAACCCCTGAACTTACAAGT
>N_3445
AACCCCTGAACTTACAAGTTCCGTGACTGGCACGAAACTCA
>N_3446
GTGACTGGCACGAAACTCAACAGGTCAAACGCGGATGGCTC
>N_3447
AACAGGTCAAACGCGGATGGCTCAAGGGTTATCTTCATCGC
>N_3448
ATCCCATTCAATGTCCGAGACATGAACTGTTCCCGAAACTG
>N_3449
TTCCCGAAACTGTCGTGTAACATTCTTTGTATCCTTTGAAC
>N_3450
GGCTCCACCCAGCACCTTGACAGTTAAATGTTCCAATCACT
>N_3451
AGGGTTCTTGAAGAGCGAATCTCTAGTGGGAAGAGCATAGT
>N_3452
AGTGGGAAGAGCATAGTGGACACACCTTGGGATGGTACCAT
>N_3453
AAAGTTATGTGAGGCTTTGCCAAGATGGTCACTGAGATAGA
>N_3454
TGGTCACTGAGATAGACAGGCCCACCGCAAATGGCTCGAGA
>N_3455
GACAGGCCCACCGCAAATGGCTCGAGATGCGGCGTGGTACT
>N_3456
GGTTGAATCATTTGACCCATCCAAATACTGTTGTAAGAACA
>N_3457
TTGTGGGTCACCATATGGGTCTTGCCACCAAAAATCATCAC
>N_3458
CACCTGAGCAAAATTCAAAACTTTTGTTAATGCTCAAACAC
>N_3459
ATCAAAAGAAACGGCTTTAGCTTTATATATATTACCAACTC
>N_3460
ATATATATTACCAACTCTGCCAATAGAGATTTGCTTTGTGG
>N_3461
ATGTTCTTCTGCTAGTGACTCCAAGGTCTAAAACCAAACAC
>N_3462
ACACAACATTAACAACAACTCCTATATGTAAAGAAAAGCCA
>N_3463
TCCTGTAACACCAACACTAGCAAGATAAGAGTGCATCGAGT
>N_3464
AAGGATGAACAAGACCAATCCCAGCTTCTACAACCTTGTCG
>N_3465
AACCTTGTCGACTGCGAGATCAGCCATCGTAGCGCCTAGAC
>N_3466
GCGCCTAGACTAGGTGAAAGCTCAAAAGGAGCAACCTTGGC
>N_3467
GAAAGCTCAAAAGGAGCAACCTTGGCCTTCAAATCCATCAT
>N_3468
GCCTAACACCATTCCAAGCACCACAAAGAGCATGCCACACA
>N_3469
GCACCACAAAGAGCATGCCACACATATATATCATCTAAACT
>N_3470
CTCAACCTCATCAAACATTGCATTGAGTTCTTCACTCAAAA
>N_3471
TTCATCAAGTTCGGTCAGATCTTGTTCCCCAGACTCCTTAA
>N_3472
CAGATCTTGTTCCCCAGACTCCTTAACCAACTTCCGTCTCA
>N_3473
TTCCGTCTCAATATAATCGCCTGAATTCGCTCGGTCGCTTT
>N_3474
AGGATCCACCTTTATAGTTTCTAAACTTCTTACACTCCTTG
>N_3475
ACTTCTTACACTCCTTGAAGCTGGTAAGCCTCGCAGTCATT
>N_3476
TTCTCAGCGTCTTTGTCTAGCTCATCACCATCAAAGTTAAT
>N_3477
CAATGATGACAAACTTCGGACACACCCCACCATCTTCAAAC
>N_3478
AGCATCCCAAGTGCACCATCCAAACTTATCGACGATTTTCG
>N_3479
AGTGCACTAAAAGCCTCTTTCATGAGGTTATAGGGGTTGTC
>N_3480
TGAGGTTATAGGGGTTGTCACAAATGTGAATGTAGGCAATG
>N_3481
CACCAGGAGTAAGTGAAGCCCTAAAAGCTCCTTCAATGGTT
>N_3482
TGAAGCCCTAAAAGCTCCTTCAATGGTTGGTATGATGGCCA
>N_3483
TAGGAATCGATCTCAGGAATCTTTAGCATCACCCACTGAGT
>N_3484
CAGGAATCTTTAGCATCACCCACTGAGTCTCGGCTTGAAGA
>N_3485
CCCTGATTTCCCGATCCAAGCCGTCGACCACCACATTTTGA
>N_3486
GAGAAACCCTCCTTTGTGAGCGTTGGCTTGAACTCGGAGGA
>N_3487
TGAGAATGGTGTGAAAGTTACGTTTTGAGGAACATCAAAGA
>N_3488
AAAGAGGATTGGAGTAGAGTCTTTGGCACAGAGAGACCCTT
>N_3489
AGTCTTTGGCACAGAGAGACCCTTCGGATAGGTTAAATGAG
>N_3490
AAAAACAGAGGAAATGAAAACAGAGGATGGTAGGTGATGAA
>N_3491
ATGGATAAAAGTAATTATAACGGAAGATCCTCCGAGTTTCC
>N_3492
AGATCCTCCGAGTTTCCATACTTCATATTTCGTATTATCTA
>N_3493
TTTGTACGAAATACTATAATCGAAGGATCTTCCGTAAATGG
>N_3494
TGTAATGTAATGCTACTTGGCAAACTATGATGCTACAATGA
>N_3495
GAGATCTACTCAGATATCTACTTATTATTGTTTGTATCCGT
>N_3496
AAGACAGAATATTTATAGTACTTATTATGGGTGTGATTGGT
>N_3497
TTAAATCCTAATGGGTTTACCCATTAACCACACATTATAAC
>N_3498
CCATTAACCACACATTATAACTAACCCATAATCGCATTGTT
>N_3499
ACCCATAATCGCATTGTTTTCATTGCTTTAATTAAACAAAT
>N_3500
TGTAAAACTCAACCCTAATCCGCTAATAAACTAGGGTTAAT
>N_3501
CCTTATGGATTTATAATGGGCCTTACTCAACCAAGTCCAAT
>N_3502
TCAACAGCCCATCAAGAATACAATGTGTACACGGGTAAAAG
>N_3503
TGTGTACACGGGTAAAAGGGCCTATTTTAACTATGACTATG
>N_3504
AAAACCAACATTAACTTAAACGGACGTTAGTCAAACCGTTA
>N_3505
AACCGTTAAAATAGCTTAGTCGGACGACAAAGCAGCATTTC
>N_3506
AGTGTTTGACAAAACAACGTCGTTTTGCATTGAGTTCGTCC
>N_3507
CCTGTAAGGGGTAAGTGTGACATCTCACTTTTTGGAGAGAT
>N_3508
CTTTTTGGAGAGATAGAAATCGGTTGTGTTATGTCTGCAAC
>N_3509
ATGTGTGTAAGTGTATGAGACTAAATAGTATTTGTATGTTT
>N_3510
GAGAGTTTAAAAGCAACAGGCTAAGTAGTTCTATTTGTATT
>N_3511
TTATGTTCAAGCTACAAAAACCAACAAAATTTGGTAATAAA
>N_3512
GTGGCAAATATTTCTCCACTCCTATTATTGGGCATTTGGAA
>N_3513
TTATTGGGCATTTGGAAGCCCTGGGTCCAGCCATACTACAT
>N_3514
AAGCCCTGGGTCCAGCCATACTACATCTACGACAATGCATT
>N_3515
ATCTACGACAATGCATTACCCTCCTTTTCCTACTAACCTTT
>N_3516
TACCCTCCTTTTCCTACTAACCTTTTTCTTCTTCGTAGGAG
>N_3517
CTACTAACCTTTTTCTTCTTCGTAGGAGAGTCATGCCTCCC
>N_3518
TTTTATGTTTTTCATATGTTCTACCAAATTCCGAGGTGGGA
>N_3519
CCGAGGTGGGAATATTACTTCACCAGATTTATTCCAGAAAC
>N_3520
TCGCTGTAAATTTGGTGTTGCCTTGAATTGAGAAGCCAACT
>N_3521
AAGCCAACTGGAGATGTAATCTTCATAATTAAGCTTATTAT
>N_3522
GGCGACATGGCACTCTATTTCATTTCCCTTTTCAGACAAAC
>N_3523
GTTCGCTGAATAAGAGGCACCAGATTCACGAACTTTTTTTC
>N_3524
CACGAACTTTTTTTCTGATCCCGGAACGACCTTGGAACAAC
>N_3525
CCGGAACGACCTTGGAACAACCTTACAGAAATTAAGCTTTT
>N_3526
GAAATTAAGCTTTTCCCTCTCCATCTCTATCATCTCAACTA
>N_3527
TCCCTCTCCATCTCTATCATCTCAACTATTTTAGATGGTAG
>N_3528
TCTCAACCATTGGGATATACCTTGTAGGATCTATGACATTG
>N_3529
AGATATTTTGTTTTGCACATCTACACAAAAAGAGGTTGGTG
>N_3530
AGGTAATACGATTTCCACAGCATTAAGCAAGCCCTGAAAGT
>N_3531
TCCACAGCATTAAGCAAGCCCTGAAAGTTAACAACTTATGG
>N_3532
AGTAAATCCGCAGCATTATACTTTTCAATAAACTAACACAA
>N_3533
AAATTTATAACCAAAACAAACCGTTTAGTTCGATTTGCTAC
>N_3534
AGAGAGCTCTGTGTTTTTTTCTGATTTTTTGTACTCCAATG
>N_3535
TTTTTCCATATATGCTCTACCAAATCACTTTTCAATTGCAG
>N_3536
GCAGATGCATCTCTCGATCACGAACTTTATTTCGAATGCCA
>N_3537
GTAGGCATACCTGTAGAATACGATAAATCGACTTGTGAAGT
>N_3538
AAATAAAGATGATTTTCGACCTTGTGGAAGTCGAATAGATT
>N_3539
ATAGATTGTATAAAAGTCGCCCATTTCGGTTATATACCATC
>N_3540
CGCCCATTTCGGTTATATACCATCTGTGAGATAGTAAGCCA
>N_3541
TCGATCAAGAATATTGATATCGTTTAAGGTACCTAGAGGTC
>N_3542
TATCCAGAGATCTTGTGATGCGACTGCCTCTAAAACAATAG
>N_3543
TAGTTGGTTTTCCAGAGCCTCGCGTATACTGGCCTTTCCAA
>N_3544
AGAGCCTCGCGTATACTGGCCTTTCCAAGAGGTGGGGCAAT
>N_3545
GGCCTTTCCAAGAGGTGGGGCAATTCTTCCACTCCCAATGC
>N_3546
GGTGGGGCAATTCTTCCACTCCCAATGCATACAGTCGATGC
>N_3547
TATTCGTCAAGTGAATCGGCCGCACAACCATATGCAAGTAG
>N_3548
ATCGGCCGCACAACCATATGCAAGTAGACGAATCGTTGTCG
>N_3549
GCAAGTAGACGAATCGTTGTCGTACATTTTTGTATAGGAGA
>N_3550
GTATAGGAGAGTGCCCTAACCTTCCTATAGCATCTCTTCGA
>N_3551
TGTTCATTCGAAATCGGCGTCGAAAAACATGAGGTGGGAAT
>N_3552
AATTGGTCAAAACTTTGTTCCATGGCATCATCGAAAGGAGT
>N_3553
TGTGGTGGAAACATACAAAGCTAAAAAAAAGACAACAAAGC
>N_3554
GTGTCTTTGTCTATCTTTGTCTCCAACCGGTGATGATAAAC
>N_3555
CAACCGGTGATGATAAACTGCAAAAGTTAACAACAAAGTCT
>N_3556
AGGCCAAATATGACTTGTGACATAAGATAATAGACAAAACA
>N_3557
CTTAAGAACCAAGTCACACTCTGAAAGAGGTTCGGTTCTTG
>N_3558
TTGGTTTTTGCTTTGCTTATCCTTACGATCCCAATCTCTTT
>N_3559
CTTACGATCCCAATCTCTTTCCTTAAGATCCCACAAAGAAG
>N_3560
CAGCCTTCACACCCGGAGGCCGACGCATTACATCATCATCT
>N_3561
TCGAACCTTCCTTCTTTTCGCAATTCCTTTCCCTTTAGGAG
>N_3562
TAGGAGCATTAGATATTAACCACTTTTGGTCATGTCGCAGC
>N_3563
GGTCATGTCGCAGCAGCCTCCATGCATGATCTAGACTGAAC
>N_3564
CTTCTTTTTCATATCATTTTCAAAGAGCTCATTTGCAAAGA
>N_3565
GACATCATTCTCGGTTTGCCCACTTGCTTTTTGGTTTGTGG
>N_3566
TTCATCTTTGCCCATCTTTGCTTACATTGAGCCGACGCCCT
>N_3567
TTCCGACCACGGGGTCTTTGCTAGTGTTTAACCAGGCACTA
>N_3568
TAACCAGGCACTAATGAGTACTATATCCTCTTTAGCTGCCC
>N_3569
CCATTTCTTTCTTGCAATGGCCACCCTAGAAGCATAACGTT
>N_3570
TGGCCACCCTAGAAGCATAACGTTCCTCATGACTTTCTTGA
>N_3571
GGGAATTTCTGAGGATCCAACCTCATATTGATTGGTCTCAT
>N_3572
AGAAAATGGATTGTAAGAATCCATTTTCAAGTTGCTTTGGA
>N_3573
CTTCAAGCAAACATTTATCACTGTCTAAAGCTCACATTTAT
>N_3574
ATTTCTCAAAAACCATTTATCACAGTGAAAAGCTATGTAAC
>N_3575
GAAAATGCTTCAAGATATATCAAAAAATACCCTAATCTTGC
>N_3576
ATATCAAAAAATACCCTAATCTTGCTACAAACGAAGAACCC
>N_3577
GATTAAACCACCAAATACAACATCTAATCACGTAATAAAGA
>N_3578
AAGATTAGAATTGATTCATACCTAATTTGGGGAAGGCGTCG
>N_3579
TCGGCGATAACTCTCCGAATCCAATTTGCTATTTTTCGATT
>N_3580
TTGCTATTTTTCGATTTAAGCAAACTTCCGCCGATGTGAAC
>N_3581
ACTTCCGCCGATGTGAACATCGTTTGTTGCCTTGATGAATC
>N_3582
CATAGCGAAATACAAACAATCACCGGCGTTAATTGTTCTGG
>N_3583
AATGTATGCCACGTGTTCGCCTCTCTCATTCCCTCATAAAC
>N_3584
GATGAAAGAAATGAAGAAAACAATTGTTTTTCCCTCCTACG
>N_3585
GCAAGTAATTTGTCGGAATCCATTAAAAATCTGTTGGTTAT
>N_3586
AAAATTACCCACAACCAATCCTCTGCTATTTGCGATCGAAT
>N_3587
GATCGAATTAGTGATGGTTACCTCATTTCTTGAAACATGAG
>N_3588
TATAGCAACGAGTGTGCATGCAAGTCACTATAAAGAGGCAA
>N_3589
TGCCGTTTTATATTTAGCGTCGTCGGTTTCCCACGCCACCG
>N_3590
GGTTTCCCACGCCACCGCCACCAGCAGCTCCTCCTCCTGTA
>N_3591
TACACCAACATTTGCTCCGCCTCCAACACCCCCACCAGCTC
>N_3592
CAACACCTCCGCCAACTGCACCACCAACGGCTCCTCTAACA
>N_3593
CACCACCCCCAGCACCGCCTCCTATACCCCCTCCTCCACCA
>N_3594
TATACCCCCTCCTCCACCAACTCCTACACCTCCTCCCGCTC
>N_3595
TCCTCCCGCTCCAACACTACCACCAGTTCCGCCACCAGCTC
>N_3596
CAGCTCCACCACTACCACGTCCCCCTCCACCAACACTGCCG
>N_3597
CAACACTGCCGCCTCCACCTCCTCCAACAGCGCCACCAACG
>N_3598
CAGCGCCACCAACGGCTCCTCCAACAGCACCACCCACACCT
>N_3599
CCAACACTACCACCAGCTCCCCCAGCGCCTCCAACTCCGCC
>N_3600
ACCAACAGTGCCACCACCACCACTACCAATTCCTCCTCCGG
>N_3601
CTCCTCCAGCTCCACCACCACTTTTACCGCCACGGCCTTTT
>N_3602
CACCACTTTTACCGCCACGGCCTTTTCCACCTCCACCAACT
>N_3603
ACGGCCTTTTCCACCTCCACCAACTCCTCCTGATGCACCAC
>N_3604
CGCCTGCCCCACCACCAATTCCTCCCCCGGCTCCTACGCTT
>N_3605
TTTATGACGTCGGCTTCTGGCAATATCATGACCAGTACCTG
>N_3606
GACCAGTACCTGACAATTTTCCCAAGACTTGCGTCGACAAC
>N_3607
TTTCCCAAGACTTGCGTCGACAACAACAACACCACCACACA
>N_3608
CGTCGACAACAACAACACCACCACACACGCCACTACCCAAC
>N_3609
CCACACACGCCACTACCCAACCCCTTCTCACGAATTTTCCC
>N_3610
AACCCCTTCTCACGAATTTTCCCATATTTACTCTTATTCTG
>N_3611
TATTTATAGCCAAAACCAATCAACAGGCACACACATACGTG
>N_3612
AATCAACAGGCACACACATACGTGTCCTCTACTCACAGGTT
>N_3613
ACACATACGTGTCCTCTACTCACAGGTTCCTGAAAAAGATG
>N_3614
ATGAAAGCCCACTCAAGAATCTTAAATCTCGAAGACGCGTC
>N_3615
TTAAATCTCGAAGACGCGTCCAGACTCCTTGGTCGACATGA
>N_3616
CGTCCAGACTCCTTGGTCGACATGAATACGTAACATTAGTC
>N_3617
ATACGTAACATTAGTCTTCTCTAAGCACTAAGAAATTTGCT
>N_3618
ATATAATACGTGCCTCTTTTCATCTCTCGCCATACGCACTT
>N_3619
CAAAGGTCAAAAGGATTTTACTTACTAATCACAAACGCGTG
>N_3620
TTTTACTTACTAATCACAAACGCGTGGCACGCAAGGTTCTC
>N_3621
CACGCAAGGTTCTCACATTACAATTAAACTGCGTTTTTAAG
>N_3622
TTTAATAAATTATTGACATACGAAGTCACCAAGATTATCTA
>N_3623
AAATGATACACTGAGTATAACAGTGTACAAAATGATGTCCA
>N_3624
ATAGTTTCAATCATTTTGTACACCATTAAGAGTAACTTAAT
>N_3625
AAACCCCTAATTATCTAAAACAAAAAAAAAGTTTTGGGATT
>N_3626
ATGTTTGGGACAAGAAATTACGTTGCAATTTTTCATAACAG
>N_3627
AATAGATTTTTGGTAGTAGCCATACTTCGGAAATGTAACAA
>N_3628
TTATTACAAGGGGGTTTATTCCCCCTTTGGGACGGAAATGC
>N_3629
ATTTTTTAGATAACAATGGACTAAAGGCTGGCTCTAGAGGC
>N_3630
CTAAAGGCTGGCTCTAGAGGCAATCAGTTGCTCCATTTCCA
>N_3631
GTCCCAAACTCGCTGAACCGCGGTAGCATCAGATAGTTCAG
>N_3632
CGCGGTAGCATCAGATAGTTCAGCATATGAGCTATTGAGAA
>N_3633
GTACTTTTTAATGTAGTAAACCGTATGTTATTATTGGGCCG
>N_3634
GGGCCGACTTCATGTGTTAACCTTATTCGGGCCTTGGAAAC
>N_3635
CGGGCCTTGGAAACCTTGGGCCAACGTCATGTGTTAACCTA
>N_3636
TCCCCCCAAACTCAGATAAACGTCAGTAACATTTGAGATTC
>N_3637
TAGCGACCATCACATAGATTCTCCTTCATGTACGTTTAAGT
>N_3638
CCTTCATGTACGTTTAAGTTCTTTTTCGTTTTATGTATCTC
>N_3639
TGAGTCCGAACAAAATGCTTCAAATGCTTAGTTTTACAGAA
>N_3640
GCTTTAGGATGAATCAAGGGCAAATCTTGCTAAGCAAACAT
>N_3641
CTTTTTCATATCCGGACAAGCTTTCCCTGCAGCGAGGTAAG
>N_3642
CATAAGAAGAGTGTAAGTTTCAGAACTGAGGGGACTCCATT
>N_3643
GTTTCAGAACTGAGGGGACTCCATTTCGTCAAGGTTTTGCA
>N_3644
GCCTTGCCTTTGAGAATTGACCTTTACACTTTTTCATGGCG
>N_3645
GGCGCCGTTGAAAACAGCCTCAGCTTCTTCGTACATGTTCT
>N_3646
CTTTAAGTAGCTGCTAATCGCTACATTCGCCATCCGCATAT
>N_3647
TTAGGGTATCTTTTCTTAAGCAAATCCCAAACTCGATAAAC
>N_3648
ATAAATTGCTGCAAGATTAGCAAATGTATTCCAAGAGAAAA
>N_3649
TAATATCACAAGGAGTAATACTCTTCTCTTTCATCGCAACA
>N_3650
AACCAATGCAGGCACCTTCTCTGGTTGACCTAGCCCCATAT
>N_3651
CCTTCTCTGGTTGACCTAGCCCCATATACATAGCCATCAGG
>N_3652
AGCCCCATATACATAGCCATCAGGTTATTAAACGGCAAAGA
>N_3653
AACCATATTTTCAAAATGAGCCTTTGCTTTAACTTCCTCCT
>N_3654
AGCCTTTGCTTTAACTTCCTCCTTTTCCACACAGTAACAGT
>N_3655
TTTTCCACACAGTAACAGTTCAATAAGGAACCATAAGTGGA
>N_3656
GAACCATAAGTGGACTGATTCTTAATAGAATCGTCTAAACT
>N_3657
TAAACTGTTGAAGTAGGTCTCAGCCGCCTCTAAGCCTTTAC
>N_3658
AGGTCTCAGCCGCCTCTAAGCCTTTACTCTTTGCAATTAGA
>N_3659
ATGGTGGCTAAAATCAATTCCAAAGGAAAGAGGAGACAAAC
>N_3660
AAAGGAAAGAGGAGACAAACCTCGAGAGCGCGTTGAGGTTG
>N_3661
CGAGAGCGCGTTGAGGTTGACGAAACTTGCGAAGATCCTTT
>N_3662
AAACTTGCGAAGATCCTTTGCGTAGCGAATGAGGTCGTGTT
>N_3663
AATGAGGTCGTGTTTTTTGACAGGTACGCCTTCCATGACGA
>N_3664
TTTCCTCCATTTTCCCTCCTCCCCTCGTGCCAAGGCTTGAG
>N_3665
CTCCTCCCCTCGTGCCAAGGCTTGAGAGTTTCTTGTATATT
>N_3666
TTCTTGTATATTGACCGATGCTTTTTCGCCTTCGTCGGAAC
>N_3667
CGTAGCAGTAGCGAGCGTTGCACAGAACCTCCTCGCGAGCC
>N_3668
CACAGAACCTCCTCGCGAGCCGTGAAACGGAATGCATCATC
>N_3669
TAAGAAGTCGAACTTCATGTCGTTTTTATATAACTAAAAAC
>N_3670
CTCCGAAGTTGGAGTATAAGCCAGGACCTCTCGACGATTTC
>N_3671
GGACCTCTCGACGATTTCTTCATGCAATCGTTCCGGAACAA
>N_3672
ACAGGAAGTCGGGTCGGATTCAGAGAAACCCGGGTACGTTG
>N_3673
GATTCAGAGAAACCCGGGTACGTTGGACTTATTGAGTTGGT
>N_3674
AGCTTCTCTTGTTGAAAGGTCGTACTAGGTCGGAGACAAGT
>N_3675
AGGTCGTACTAGGTCGGAGACAAGTGATGCTGCGGTACATT
>N_3676
AGACACTTTAGGTTAAAGTTCTGAGTTTTTGGTTCTTTTTT
>N_3677
GCTTTGATGGTTGGTGAGTTCTTTTGATTCTTCAATCTTCC
>N_3678
ACAATTAGTGTTTTTTGTTTCCCATTGAAGCAAGAGTTACT
>N_3679
GAGTTACTGTACTTACATGTCAATGGCTCATGGGACCGAGC
>N_3680
GGACCGAGCAAAGTAAACATCATCGATCTTCCTAATGGAGA
>N_3681
CGATCTTCCTAATGGAGAATCTTGGGATAGCGGGGTAATGA
>N_3682
ATAGCGGGGTAATGATGATACTGGAACTATGCATCTGTTTC
>N_3683
CGATTATTACTGTAACAAGACATGAATTTGATTAATCCCTG
>N_3684
ATCCCTGAAAATGTGGATTTCGTTTTTTTTTCCAGACATTC
>N_3685
TTAAAGACTACATGGGAGTTCCTTTGGTGATGGAACCAAAC
>N_3686
CCTTTGGTGATGGAACCAAACTTCAAAGATTATAGTTGCCA
>N_3687
TGCCAGGTACATCTTGCTTGCCCCTTCTCTAAACAATAGAC
>N_3688
AGACATATCAACTCTAAGTTCATGGATTTACTTATCGTCAT
>N_3689
TATTAACTTCATGTTTGAATCATAACAGTTCAAATTCGGAG
>N_3690
GAACCATGTTTTGAGACATGCTCAATCGCTGGCCGCCGGAA
>N_3691
ATCCGGGGAGTGTCCTTTAGCGTAAATATATCGTTTTTATG
>N_3692
AAAAAGAATAAAACGGTTGACATCTATAACGTTCAAAGGGG
>N_3693
TCAAAGGGGTAAAAATTAATCGAATTTGTGGAAAATCAAAA
>N_3694
TTTTGTAAACCTGAATATGACATCTCTAACGATTGATCTCC
>N_3695
CGATTGATCTCCTGTCAGTACTACGAAGGGAACCTTGGTTG
>N_3696
CATGAGTTAGGAAAGATTCTCACTCTGGATTTTCATGACTC
>N_3697
TTTTCATGACTCCACCACGACTCAAATAGCTTATATCCGTG
>N_3698
GGTGAGGCTGCTCTGATAAGCTTTCAGTATGAAAGACTTAG
>N_3699
GGAACTCATGTCCTTACCGTCAGATTGAGCCTCTCCATAGG
>N_3700
ACCGTCAGATTGAGCCTCTCCATAGGGTGACTAACTCCACT
>N_3701
CTCCATAGGGTGACTAACTCCACTGCTCAAAGGAATGTTAG
>N_3702
CTGAGAGTTCGTTTCCTACTCCTATCGATCCACCTCCAAGG
>N_3703
TTCCTCATCCTCCTTTAAATCCTGATGAATTGGTGGCTGCA
>N_3704
TGGTGGCTGCATATTACCCTCATACAAGAGCTACTTCTTTA
>N_3705
TTACCCTCATACAAGAGCTACTTCTTTACCAAACTTTGCAG
>N_3706
CAAACTTTGCAGGTCCTTTGCCTCAGGTACCTCTTAGAAAA
>N_3707
CCGGACCTGCATTTGCAGCACACTCTCCACGCCTAGTGGAA
>N_3708
CCTAGTGGAAGTAGGTGAATCATCAAGGCAAGGTGAGAATA
>N_3709
ATCAAGGCAAGGTGAGAATACTCAGAATGTTCACACGGTGG
>N_3710
ATATGAAGAAGATGGTATGGCCTAGTATCCCTTTTTGGTTT
>N_3711
CTCTAATTACCCTTACTCTACTCTTTTGTTTTACAACTTAG
>N_3712
TCTGAAAGTGGATGTTCTTCCACTGTTGGATCGTTTACAAC
>N_3713
TTTACATAAGTGATGTGATGCGGTTCGGAACGGACTTTTCG
>N_3714
GTGATGCGGTTCGGAACGGACTTTTCGTGCTAAATTATATG
>N_3715
TCCTCCAAATATCATGTTGGCCATTCGGTTGGGAAAGACAC
>N_3716
GCTTGTATATATTTTGGTTACTTTTCACAATTACGCAATTT
>N_3717
TCTACTTAAGCACTTTGAGTCTTAGGTGACAAGTGTATACC
>N_3718
ATATAGGAAAACTGAAACCACATTTAAAACCAAATTCTACA
>N_3719
GGAAGAAGATAACTTCAAGCCAAACAAGCTACATAAAAACT
>N_3720
TTCAAGAAATAGACTAAGAACAAAACGCTTGTGGTCTCTCT
>N_3721
GAACAAAACGCTTGTGGTCTCTCTTAGAGATTCTGAAGAAT
>N_3722
AACCCTGAAACAATCATTACCATTTGGTATCAAAGGCTCAT
>N_3723
TGGAGGAAACATTGATGAGTCTTTCACCAGTTTTTTTAACC
>N_3724
AAAGGTTAAAAACCTGCTAACAAGTATTTCATACTTAAACA
>N_3725
CTCTGGAAACAGTTACTTTACATAACAAAGAAATTGAAATC
>N_3726
TCTTTCAAGAAACAAGAGAACTAGTATCATTCACGGTTACA
>N_3727
TAGCTTCAGACACGAAGAAACACAACACAAAACTAGAAACT
>N_3728
TAATCGTAATTTATAGTAATCTGGAGAGATATTGTTGATCA
>N_3729
CCCTTCTCAGACACTCATAACAAAAGAAAGGTCTCATATCG
>N_3730
GTAAGATAATCTTCCAAGGACAATCAATAACCATCTCTTTT
>N_3731
AGGACAATCAATAACCATCTCTTTTCGAGTTCATCATAAAT
>N_3732
TTTTGAATTAATACATAGACCACTCAAACAAACAAGGTATT
>N_3733
CAAAATTCAAGCCATCGCTCCAAAGAATAATCCATAGAATG
>N_3734
ATAATCCATAGAATGACCAACGGATTTAAGCCATAGCTTCA
>N_3735
AGTGTTTCTATCTTTGTTGACATTTTTATACCCTGCACTAA
>N_3736
GCACTAAGAAGAGTGATTGTCAAATAAATTCCATTGAATCA
>N_3737
AAATTCCATTGAATCAGTTGCTCAGGTATTTAAAGCAGGAT
>N_3738
TTTTCAATTATCGCTGTGATCTGCGCCATAATCTAAGTATG
>N_3739
CTCTGAGTCTTCAAAAATATCTGGAAAAATAAAAAAGTTGC
>N_3740
TGCGATCTCACTGTGTATGGCTTATTTTATACCACACACAT
>N_3741
ATGGCTTATTTTATACCACACACATTTAGACCAAGTAGTCA
>N_3742
TTAACCTTAAGGGGCTTTTTCTGTTCCCTTTTCCCATCTGA
>N_3743
GAAACTTGAACCTTAAGGAACTCTCATCTGAACCAAGGGCT
>N_3744
TAAGGAACTCTCATCTGAACCAAGGGCTCTGTCAAAGCCAT
>N_3745
TTAAGCCGTTGGTTTTTATACCGTAAAAACGGTTTAAGCCG
>N_3746
TACCGTAAAAACGGTTTAAGCCGTAGGTATCTTTCGAGATT
>N_3747
TCTCCGATCTTTTAGATCATCACAGAGGGACAAATTATCCC
>N_3748
AAATTATCCCAATTTAGATTCAGACACAAGGGCAACCAGTA
>N_3749
TAATACCGTATGTCTAATCTCTTGGGATTGAACTATATAGC
>N_3750
CTTGGGATTGAACTATATAGCAAATTGGAAACCACAGTTCA
>N_3751
ATGAAGAGGATTATATAAATCTTTGTTTAATTTTACCCAAA
>N_3752
CCGATTAGTTATACTCAAATCGAGTACAACAAGGGAAAGAA
>N_3753
AACATCGATTACAGAAATTACTGACTGAAGAGAACGATAAG
>N_3754
AAATCTCAGGGAATTTGATACGCTTATATACGCCACGTGGC
>N_3755
TTTGATACGCTTATATACGCCACGTGGCACATTCCTAACGT
>N_3756
GCCACGTGGCACATTCCTAACGTTGTCGCCAACGCTAATAA
>N_3757
AAAGCAAATTACAAATACATCTTTTATGTAACACGATCACA
>N_3758
CATCTTTTATGTAACACGATCACATTATCATTAAATAAATT
>N_3759
GTGGACACAAAATTATTTACCGAAATTATTTATTCTTCAAA
>N_3760
TTGTGGAACAAGTAAAAGAACCCAAAGCATCAAATAATTTG
>N_3761
GGGAAAAATTAACAACGTAACAAGGTTTTTATAAGTCGTCC
>N_3762
ACAAGGTTTTTATAAGTCGTCCATTGTTAAGAAATTGGGCT
>N_3763
ATATTTTTTTAACAATGGGTCTTAAAAGTTAAAACATAAAA
>N_3764
AATCCAAAAATTGTGATGAGCTTCTGCACCGATGCCCCTTT
>N_3765
TGAGCTTCTGCACCGATGCCCCTTTATTCTACCCATTTTTG
>N_3766
CTTCACGTCGGCTCTTGGTACACTGCCACTATAAATTCCGA
>N_3767
CCGAAAGCTGCTCGTCGAATCTCTACATTACTGACATGTTT
>N_3768
ATTCAAGCTAGCTATCTATTCTTGAGAAAAGCTTTCGAAAA
>N_3769
AAGCTTTCGAAAATATTGTACTGCCACTTCACCTTTAGAAC
>N_3770
CTGCCACTTCACCTTTAGAACCTTAAGTAAATTGTTCGATA
>N_3771
TAAATTGTTCGATACCATTGCCATTGTAAGAAAGGATTTTT
>N_3772
AACATTGGTTTTCATTTTAACTTTTAACGGATCAAAATATT
>N_3773
TTAACGGATCAAAATATTAACAGAGAAGTCCGATAGTGACT
>N_3774
GATAGTGACTGACTGACTGACTGTGACGCTTTTTGTTTTTA
>N_3775
TAATGTTTGTTTTCCGTTAACGGCGTATTTTAGTGTGCGTG
>N_3776
CAAGTACGCCGCACGCTTCTCTTCTTTTTGTCGCGCATTCA
>N_3777
TCTTCTTTTTGTCGCGCATTCAAAAACCGAAACGATCAGAA
>N_3778
TCCGAAGAAATCTCCGCCAACGGAATATTTTTTTTCTGGGA
>N_3779
GCCAACGGAATATTTTTTTTCTGGGAGCTGAAAATCGTTGG
>N_3780
GTTGGTGACGATGGCGGATTCTCTTTCTAGGGTTTACGGAA
>N_3781
ATCTCTCTTCTCGGATCCACCGTTGAAAACCCCCTGAAGAG
>N_3782
GATCCACCGTTGAAAACCCCCTGAAGAGTGTTTTTTTTTCC
>N_3783
TCGTCTTCCGCTGTGAGTTTCTGTTCTCGCGGCGAGTTTTT
>N_3784
CTATGGGACCTATGTGATATCTAGTTACTTTGTTTCTTTAT
>N_3785
TAGTTTGGATTTGAACTTATCGTGCTCAAGATTTTTAGGTT
>N_3786
ACATGATCTTTAGCTCTGGACCTATATGTTAGATTATCCAG
>N_3787
TATGTTAGATTATCCAGGCTCAAAAAGGCAAAGTATGTTGG
>N_3788
GTTTTTAACGATATAACAATCCCAGATTCACAAAGAGATGA
>N_3789
AAGAGATGACCTAATAATGGCGTTGAAGGCGGTGGTTATTG
>N_3790
CCTTCAACTTCACCAGTTATCACTGATCTGCCCCTACCAGC
>N_3791
CACTGATCTGCCCCTACCAGCTGAATTTCCGCGGTTTCACA
>N_3792
AGCAGAAGCACCTCAGCATTCTCCCCCTTATAGTCGTTTGG
>N_3793
CCCCCTTATAGTCGTTTGGTCGCTTCTGATCATCCCCCTAC
>N_3794
TGAAAAGGAATGCTCAGTCTCCTGGAGCCGGCTTGGCTGAT
>N_3795
GTCTCCTGGAGCCGGCTTGGCTGATATTGCTCCAGCACAAT
>N_3796
TGATATTGCTCCAGCACAATCTAGCAATGGTGTTCTTCCTG
>N_3797
AGTAAGAAATTATCCATTCTCATAACTAAATCAATGTTAGC
>N_3798
GTTGTTCTTCCAGATTGTTGCAAATCAGATATGGTGCTTAA
>N_3799
AACGAAGAAGTATTGGTTGCCACTGCGTGTATCCTATAAAA
>N_3800
ACTGCGTGTATCCTATAAAACTGGACATCCTTCTCTTGAAT
>N_3801
AGCTGATTAACTTCTATGTGCTAAGCTTATCAAGGATGAAC
>N_3802
ATGAACATATCGATGGATATCACCCCTCATTCTGGAATTAG
>N_3803
AGTCAGGCATCCGCAATAAACTCTTCCCTTATCAGCCACAA
>N_3804
CCCTTATCAGCCACAAGATTCAATTTAGCCCTACTTTGGTG
>N_3805
CAAGATTCAATTTAGCCCTACTTTGGTGGGAGATTACAAAC
>N_3806
CCTACTTTGGTGGGAGATTACAAACTTCTAAACCTTACTTG
>N_3807
TTACAAACTTCTAAACCTTACTTGGTTTGAGGCCCCTGCAC
>N_3808
CCTTACTTGGTTTGAGGCCCCTGCACCTTCGCAAGGTAAAG
>N_3809
ATCTGCGGTCAAAGTTTCATCACATTCAAGATAGCATAGCC
>N_3810
TGATGCTTTTTGGAGTATATCACCATGATTCCTTGCATTTG
>N_3811
GCATTTGCACTAAGATAGGTCTTAATATGTTTGCAGCACCT
>N_3812
ATCACAAGGATCCTCAGCAACTACGTCAGTAAGATCTCCAG
>N_3813
AACTACGTCAGTAAGATCTCCAGGGAAAAAGAGGCATCCCA
>N_3814
TAGCCGCTGGTGTGCTTATACTTGCCATAATCACTGTACTT
>N_3815
CACAAAGAAGCTGGTATGTACCTCTTCTGATTACAAGGTTT
>N_3816
TACAAGGTTTAAATTATAGGCCGATCTCAGTTAGGAATACG
>N_3817
TCATGTCAAAAGGTACACATCATGTGAGCAGCACATTGGGA
>N_3818
TACACATCATGTGAGCAGCACATTGGGAAGTTAGCATAGAT
>N_3819
AGATGTTGGGATAATGTCAACTTTTATATTGGGTTTAAAGT
>N_3820
AACAGACCTTATGTAAAAAGCCAACAGACCTTAGGAATCAA
>N_3821
TTTCAGTAAAACCAAGGAACCTGGACGCTGGTTCATTTGGG
>N_3822
AAGGAACCTGGACGCTGGTTCATTTGGGGGATCTCTTCCTC
>N_3823
TTTGGGGGATCTCTTCCTCACCCAGCAAGTACACGGTTTCT
>N_3824
CTAGGAGAAGGTGGGTTTGGCAAGGTTTACAGAGGCATCTT
>N_3825
TTTGGCAAGGTTTACAGAGGCATCTTAGCCGATGGTACTGC
>N_3826
GCTGTAGCGATTAAGAAGCTCACAAGTGGTGGGCCACAAGG
>N_3827
AGAAGCTCACAAGTGGTGGGCCACAAGGTGATAAAGAATTC
>N_3828
AGATTGATATGCTTAGCCGTCTTCATCATCGTAATCTTGTG
>N_3829
AGTCGAGATTCTTCTCAGCACCTACTTTGTTATGAGCTTGT
>N_3830
ACTTTGTTATGAGCTTGTTCCAAATGGCAGCCTCGAGGCTT
>N_3831
ATGGTAATATCTCCTCTTTGCTTCCCTTGCTGCCTATTTTT
>N_3832
ATTTTTAGATCTGACATTGTCAAAAGTAGTTATTGTACACT
>N_3833
GTTTATGCTTCAGGGCCTCTCGGGTTGAACTGTCCTCTTGA
>N_3834
GGCCTCTCGGGTTGAACTGTCCTCTTGATTGGGACACCAGA
>N_3835
ACACCAGAATGAAGATTGCACTTGATGCTGCAAGAGGACTT
>N_3836
CTGCAAGAGGACTTGCATACCTTCATGAAGACTCGCAACCC
>N_3837
ACCTTCATGAAGACTCGCAACCCTCCGTTATACACAGAGAT
>N_3838
TCGCAACCCTCCGTTATACACAGAGATTTTAAAGCCTCTAA
>N_3839
ATTTTAAAGCCTCTAATATACTCCTTGAAAACAACTTCAAC
>N_3840
GTTGCAGATTTTGGCCTAGCCAAACAAGCTCCTGAAGGCAG
>N_3841
CCTGAAGGCAGGGGTAATCACTTATCTACTCGTGTTATGGG
>N_3842
ATCTACTCGTGTTATGGGCACATTTGGGTGAGTTGCTCATA
>N_3843
ATGCAATGACGGGACACCTACTCGTCAAGAGTGATGTTTAT
>N_3844
TTTATAGTTACGGTGTGGTCCTTCTCGAATTGTTAACTGGT
>N_3845
AATTGTTAACTGGTAGAAAACCTGTGGATATGTCACAACCT
>N_3846
GACCGGTTAGAAGAACTAGTCGATTCAAGACTTGAAGGAAA
>N_3847
AAATACCCGAAAGAAGATTTCATAAGAGTATGCACAATCGC
>N_3848
GTGTTGCACCTGAAGCTAGCCAGAGACCAACGATGGGCGAA
>N_3849
AGCCAGAGACCAACGATGGGCGAAGTGGTTCAGTCACTTAA
>N_3850
TGGGCGAAGTGGTTCAGTCACTTAAAATGGTTCAACGGGTG
>N_3851
AGTCACTTAAAATGGTTCAACGGGTGGTTGAGTATCAAGAC
>N_3852
TATCAAGACCCGGTTTTAAACACTTCAAATAAAGCTCGTCC
>N_3853
TTTAAACACTTCAAATAAAGCTCGTCCTAACCGGAGACAAT
>N_3854
ATCATCAGCTACGTTCGAGTCAGAAGTAACCTCTTCTATGT
>N_3855
CAACTGTTTTCTCAGAAGATCTTCACGAAGGCCGATGATAG
>N_3856
GAAAATTTCCACCAGAGAAGCTTTTGAGTTTGGGACATTAT
>N_3857
GTACAGGTGATTAGTTTGTACTGTTAATTTTTAAAGGCTTT
>N_3858
AGAGATTGCAATGGATGTTTCCTTAGTTCAGGGCGTGCTCA
>N_3859
AGGGCGTGCTCAACTTCAATCGTCACAATTATCTCTTCAAG
>N_3860
AATCGTCACAATTATCTCTTCAAGCAGAGGCTCTCGGATTT
>N_3861
AAGCAGAGGCTCTCGGATTTCTTCATGCCCTTCAAGTGACT
>N_3862
GCCCTTCAAGTGACTTGGTCCCGAGGACTACATTATGTACT
>N_3863
GATGGTGAAGCTTCCGTTCTCTTCCTTAGCACATGTTAATT
>N_3864
AGGCTCAGTTAATTAATTCTCTGTACCACCATTATGGTTAG
>N_3865
AATACTTATCTCAAACGTAACTGCTATAACCTGTGTGGCTC
>N_3866
ATAATATTAGCCATTATTAGCCTCAACGGCTCCAGAGCCAG
>N_3867
AGCCTCAACGGCTCCAGAGCCAGGCATGTCGTAATAGTTAT
>N_3868
GTATAAGCACTATTCATTCACACGTGTGGCGTTCTTTGTAT
>N_3869
TATGTAATGTAACCCCCCTTCCAGTCCACACTCCGTTCGTC
>N_3870
CCAGTCCACACTCCGTTCGTCCTTCTCACAAGTCTGATTGC
>N_3871
ACGAATCGTACTCAGATTTACCTTTCAATCTCCTCTTTTTT
>N_3872
TCTGATTTTGCTCGTATGCGCATGATCATTCGCGTTTTTTC
>N_3873
TTTTCATCTGCTGCATCGAGCCGAGCTACCGCAGAGGATAA
>N_3874
TACTAAGGATGTTATATCAGCAAGTGTCAAGCTTCCTATTG
>N_3875
AAGTGTCAAGCTTCCTATTGCTGAGAGAATACCGCCATACA
>N_3876
GATATTTTTGGACAGGCATGCACCTTTTCTAGTTCTCATTT
>N_3877
ATGCAGAAATCAAAGAATGGCTGAAGATCAGTCTGTGGTTG
>N_3878
GTGGTTGGTCGAAGACAAATCTACTATGAACAACATGGTGG
>N_3879
CAGCGATAGTGAGGAAGAACCAGAACCTGAGGAGGAAAAAC
>N_3880
GAGTGTAAATTATGGACTCTCATGTACTCTGATGGGGAAAA
>N_3881
CCTGGGTGGAATTTATTAACCAATGAATCACATTTGTTGAT
>N_3882
TTAATTGGGCAGGAGTATGGCATGGGTGAGGAAGTGCAGGA
>N_3883
GCGTAGATGCTTCTGATATCCTGGTGCAGTTTTTAGTCATC
>N_3884
TTGAAGGATAAGCAGAATACCGAGGAATTTTCTAATTCCGG
>N_3885
GGAATATCTCTGGAAAAGGGCCTTGGTGCAGCTCTAGATTC
>N_3886
CTCTAGATTCTTTTGATAATCTTTTCTGCCGCCGTTGCTTG
>N_3887
TAGTTGTATTGCTAAAGTTTCAGTGGACAACATAACAAGAG
>N_3888
TGAAAAACAGCCTTATTGGTCTGATTATGAAGGTGATAGGA
>N_3889
TATGAAGGTGATAGGAAACCCTGCAGCAAACATTGTTACCT
>N_3890
GTATATTCGTAGTTAATAAACTATATTCATTAGTGAGATCA
>N_3891
GCGTTTGCTAGAGGAGTGATCTTTCATTGTAGTTGTACTAG
>N_3892
GGAATGCAGCAAGGCTGTCTCCTCTGATGTTCCCCATGCTG
>N_3893
GCTGTCTCCTCTGATGTTCCCCATGCTGCTGCTAGTGGTGT
>N_3894
CTGCTGCTAGTGGTGTCAGTCTGCAAGTTGAGAAGACTGAT
>N_3895
ATTAGAGGAAAGCGTGAGGTCCCAATTCTAAAAGACTCCAA
>N_3896
TCGAACAAGAAACAGAAGACCGCAGCCTCAGATACAAAAAT
>N_3897
TTTGTTAATTCTGTCCCTAGCTTAGATCAGGCATTGGATAG
>N_3898
TGGATAGCACAAAGGGTGATCAAGGTGGAACAACTGACAAT
>N_3899
ATGCAAAAGAAGTAGGTGAGCCTATTCCAGACAATTCGGTC
>N_3900
GGTCCATGATGGTGGTTCCTCAATTTGTCAGCCACACCATG
>N_3901
CCTCAATTTGTCAGCCACACCATGGTAGTGGAAACGGAGCA
>N_3902
AATAATCATTGCAGAAATGTCTGAGACAAGTCGACCATCTA
>N_3903
TGAGACAAGTCGACCATCTACAGAGTGGAATCCTATCGAGA
>N_3904
GGATCTTGGTAAATTATTATCTTTAAACACAGAACACCTAT
>N_3905
AATTTGCTGTTGGATGATGGCAGGACTGACCCAGGGAATGA
>N_3906
CCCAGGGAATGATGTAAGCTCTTGATCTTCCTAGGGTCTTT
>N_3907
CCTAGGGTCTTTTGTCTTTTCAAATTTTCTGCAGTATCTGC
>N_3908
ATAGGGTTAGAGATCTATTCCAGAAGAAAAAAGTTCTGATC
>N_3909
TGATCCGGAAAAGCCAATTTCCTTGCTTAATTTTTCCCTGA
>N_3910
CTGCATTGGACAAGAGAAAACGATAGTTGACCATAAGTTGG
>N_3911
TTTGGTTTACCGCTCTCTTACTTTACTTGACAGAATGATGA
>N_3912
GACAGAATGATGAGGTGCCTCCAAGGACAAGATTGTTCCGT
>N_3913
TTCCGTAGAAAAGGCAAAACCCGGAAGCTAAAATACTCTAC
>N_3914
GCTGGTGGCAAAAACCAGTCCTGTAAACAATACACGCCGTG
>N_3915
CCAGTCCTGTAAACAATACACGCCGTGTGGATGCCTGTCAA
>N_3916
CACGCCGTGTGGATGCCTGTCAATGTGCGGAAAGGATTGCC
>N_3917
TCAATGTGCGGAAAGGATTGCCCTTGTCTAACTAATGAAAC
>N_3918
CATTGTGCAAAGAGTCAATGCAGAAGTAGGCAGTGTCCCTG
>N_3919
GCAGTGTCCCTGCTTTGCTGCTGGCAGAGAATGTGATCCAG
>N_3920
TGATGAGTAACTTAAGATGCCTTGCTTATTCACTCAGTTGT
>N_3921
AGATGGTTCTCTCGGTGAAGCACCAAGACGCGGAGAAGGGC
>N_3922
CACCAAGACGCGGAGAAGGGCAATGCGGAAACATGAGACTT
>N_3923
ACATGAGACTTCTCCTGAGGCAACAACAGAGGGTATAATAC
>N_3924
TCGGTCAGCAAAAATGAATACCTTGGAGAATACACCGGTGA
>N_3925
TGAATACCTTGGAGAATACACCGGTGAATTGATCTCACACC
>N_3926
ACCGGTGAATTGATCTCACACCATGAGGCGGATAAGCGTGG
>N_3927
AGCGTGGGAAAATATATGACCGGGCAAATTCGTCCTTCCTC
>N_3928
ATATGACCGGGCAAATTCGTCCTTCCTCTTTGACTTGAATG
>N_3929
ACCCTTCTTTCTGATAGTTTCCTCTTGAATTTCGCATATGT
>N_3930
TTTGATATTTGCAGTACGTCCTCGATGCTCAACGCAAAGGT
>N_3931
TACGTCCTCGATGCTCAACGCAAAGGTGACAAGCTGAAATT
>N_3932
GAAATTTGCCAATCACTCAGCTAAACCCAATTGCTACGCTA
>N_3933
CCAATTGCTACGCTAAGGTACTAAATGCTTCTCTCTCATAT
>N_3934
AAATGCTTCTCTCTCATATCCATTTTGGTATGAAAAAACCA
>N_3935
CCTCTAGCCACTCAAAAGTTCCATTTAGAAGGAGGACTAGG
>N_3936
ATTATAACATTTTGTAGAAACTAATCGCAATTAGCACTATA
>N_3937
AAGTAACATGTGTATATCATCTGCTAGATTTATTCAACCCT
>N_3938
CGAAAGGTGTTAATTATTTACAAAAAAGAGCGATTTTCAGT
>N_3939
AACCATGGTCTCATCGCTTCCCGCATAAGTACGGTGTCTTT
>N_3940
TTCCCGCATAAGTACGGTGTCTTTTTCTGTGTGGTGTAGGT
>N_3941
GTAGCAGGAGATCACAGGGTCGGGATTTTTGCAAACGAACG
>N_3942
AGGGTCGGGATTTTTGCAAACGAACGAATAGAAGCTAGCGA
>N_3943
GATATGGACCAGACCAAGCACCAGTGTGGGCTCGCAAACCT
>N_3944
GGCTCGCAAACCTGAAGGCTCCAAGAAAGATGATTCAGCCA
>N_3945
AACGAACCAATCACACTAAACCAGTGCCTAATCTCATAAAA
>N_3946
ACTAAACCAGTGCCTAATCTCATAAAAAGTAATCCGACTGC
>N_3947
CATAAAAAGTAATCCGACTGCTAAACCGTATTCCGGTTCGA
>N_3948
GAATCTCCGACGCCAAAATTCTGCTTCCGGTAACAGATATT
>N_3949
TTTTCGTCGTCGAGAAGAAGCAGGAGTTTAGAAAAATGGCG
>N_3950
GCAGGAGTTTAGAAAAATGGCGACGGAGGCAGCTCCGATGG
>N_3951
AAATGGCGACGGAGGCAGCTCCGATGGACGAAAAGGCGAAG
>N_3952
GAGAATGAGAGATCTATTGTCGAGCTTCTACGCACCGGATC
>N_3953
ATCTCGACGAGTGGTTCCTCCATCAACGCCTCTTTCGATAA
>N_3954
ATATTCGTGAATCGTCAACACAAGCGTCAATAGCTTGTATA
>N_3955
GTCAACACAAGCGTCAATAGCTTGTATATTGTATCAAATTA
>N_3956
TACCCTTCGGATGAAGTTTACAGTGCAAGGTTCTTGTAGAG
>N_3957
GTGACAGTAGTGCTAGCGATCTGATTGAGATATATGCCACA
>N_3958
TCTGATTGAGATATATGCCACAGTCTGGTGATTTTATTGGC
>N_3959
TTTTATTGGCTTGTGCAGATCAAAAAGTCGAATTTGGAGGT
>N_3960
GTTTCAGGTGTTAAGTGTGTCATTTAACACTTTTCTCTATA
>N_3961
ATATTAAATTCAAAATGTTGCTTCTTTACCTGGTAGGATGA
>N_3962
GCAGATAATGTCAGTACAATCAAAGAGTGATGGGGTCAACA
>N_3963
TCAAAGAGTGATGGGGTCAACACTTCTCTTTTCGAAAAGAG
>N_3964
GAGAACATATAGAGAAACTGCACCGGACTCGTAATCTTCTT
>N_3965
GTAATCTTCTTCGTAAAGTTCAGGTATGTAATGAGTCATTT
>N_3966
TTTTTTTGTAGTATTCTTTTCATGTTACTGGGGCATTTAAC
>N_3967
TATATGGCGATACATCATTCCAAGACTGCAGGCGAGCTTCC
>N_3968
ATAGAAATTATCATAAAGAACTTGCAGGTATACCTTTTGGT
>N_3969
TTATTTCTTGATGCAAGAAACCTATTTTGGCTTGTTTGACA
>N_3970
GCTATTTTCAGATTCAGAATCCATACAGGCGAGAGCTGAAG
>N_3971
TTGATAGCTTAAAGGCTAAACTGTTGGAAAAACTGGAACAG
>N_3972
TGATGGTCTTCAAATAAAGCCTGAGGAGGCAAGTACACTTG
>N_3973
AAAGCCTGAGGAGGCAAGTACACTTGTAGAGGACGATGATT
>N_3974
ACCAACATCCTGCTAAAATTCATGAGGTAAACACGGACTAT
>N_3975
AATGCAAGTTGGAACACAGTCAAACTGACTGTATCTATTAA
>N_3976
AACTGACTGTATCTATTAAGCACTTTGAATATCCGCAGCTG
>N_3977
CCCTTTTTTCTGATAGGATGCCGTACGTGGATTTTCTGAGG
>N_3978
TCCCCGACTCAGAAGAAAGACTTTTCAAACTCGCGAGAGCC
>N_3979
ACTTTTCAAACTCGCGAGAGCCTTAACAGCAATGTAACGCA
>N_3980
CTGACCTGCAGAATTTCTAACACTTATGGTTGTTAGGCACT
>N_3981
GGCACTTTGAGTACATGGAGCTATATATAAAAAAACGGGTT
>N_3982
TGGAGCTATATATAAAAAAACGGGTTTCTGCAGCAGATTTT
>N_3983
GGGTTTCTGCAGCAGATTTTCTAGGAATTTTTCGTGAGTAC
>N_3984
TACTTATGGACGAGGTGCTACCTGAGGCTGCACTCTCTGAT
>N_3985
ATTTATCTGCAGAGGTTGACCCTCATTTATGTTGTGTGGTT
>N_3986
CTGCCCAGGTTACTCTTAAGCAATTTGTTGCGAGAATGTTT
>N_3987
TTGTTGCGAGAATGTTTTCTCATCTTCAACAGGATATATCA
>N_3988
TTTCTAATTTCTACTGGATTCAGAATTTCTTAGTGAGGGAA
>N_3989
TATAATGAGGTATATATATACATGGCAGATACTCTCTTGAA
>N_3990
TGCTCAAAAACGCTTATATTCGTTCTATCACTTCAGGACTT
>N_3991
ATCTCAAGACTTCTTCAGGTCACTAGAAGCTCAATTTCTAG
>N_3992
GAAAATCGAGTGACAAAATTCATGCTGGTCTCATTCTTGTA
>N_3993
AAAGGTCATCCCGAGAGTTACTGAGGTGAGATTCTTACAAG
>N_3994
TAGCTGGTTTTGAGAAATTTCATATGCTTATTCAGGAAATA
>N_3995
GAATGGACCTGCTTTTATTCCTGGAGAACTTTGCCGGGTCT
>N_3996
CAGCATGTATGAATGAAACTCCAAAACTTGAGGTCGTTTAC
>N_3997
CACAAGAACACAGAAGGTATCAGTTTTACTGAGAAAAAGGT
>N_3998
GTTTTACTGAGAAAAAGGTTCAAGACACCTAACTGGGTTAA
>N_3999
GTTGTGGTGTGGCTAATCTTCTTAGAGAAGCATTTTACCAG
>N_4000
TAATTCCAAATATTATGCAGCACAAGGAGCCACGAGAGGTT
>N_4001
TATGTCGATATGTTTCTTCACGAGGTTTGACAACTCTTCTC
>N_4002
GTTTTACCTCAAGGGACTTTCCGTAAGCACAAAAGAACAGA
>N_4003
ACAGACAGCAACGGAAGTAACACTACAACCTCATCACGAAG
>N_4004
TCACCAAGGTTGAATTTACCCAGGTAAAAACGAAAGAGGTT
>N_4005
ATAGTTATATCAAACGCGCACTGCCACACGCTCATCATCTC
>N_4006
CAACAACAGTAAAACTTTGTCTGAAGAGTTTGCAAGAATAT
>N_4007
AGAGTTTGCAAGAATATGTCCGTCTCCAAACGTTTAACCGG
>N_4008
TGCTCGACGAGGTGGTTACACCTAAAGCTCCTTCCTTTACT
>N_4009
AAAGGAGCACAACAACAACACAGTTTCTTCTTAAAAGTTTT
>N_4010
TTATTTCCGCTTCTTGTTATCATCCGTAGTGTAAATCAAAA
>N_4011
TTGTACTCTCTAGCATTGAACCAGTAAAATCTACACCGTAA
>N_4012
TTTTTTTTTTTAGCAACATGCAATTTGACTTAAAAGATATG
>N_4013
TTCCTAATTACACTAAAACCCTAAAATTGAGTGCCGAAAAA
>N_4014
AGAAAAAATATTCATAGTCACGGCCTCACGGGTCTCTCTAT
>N_4015
ATAGTCACGGCCTCACGGGTCTCTCTATTATATAAGAACTC
>N_4016
CCCTCTCTCTAATCAAAAAGCTAAAAGCAATGGCCACTGCG
>N_4017
AGCAATGGCCACTGCGATGTCTTACTCTTCTCAAAACCATC
>N_4018
AAACCCTAATCCACCGTAACCCTAAGCCTCGTCTTTGCCGC
>N_4019
AACCCTAAGCCTCGTCTTTGCCGCAACTCTTCAACAGCTCC
>N_4020
CAGCTCCTCGCCGACGCAAGCAAAGCCCTACGGTTGTTAAA
>N_4021
AAGCCCTACGGTTGTTAAATCTCCGGCGGCGAATCCAAATC
>N_4022
TTAAATCTCCGGCGGCGAATCCAAATCTTGTAATGGAACAA
>N_4023
ACGCGGTGAGACATTGAGCGCGTTTAATAAGAACAAGGAAA
>N_4024
AAGGAAAACATTAGCTCCGACGATACAAGACGACCTGTTTT
>N_4025
TAATTGCTCTCTTTCGCCGCCTCCAAGCTGTGTTCCAATTC
>N_4026
CTCCAAGCTGTGTTCCAATTCCATGTTTCTTAGGGACGAAG
>N_4027
AACAATCTCCTTGTTTAGATCATCTGATTTGGGGAAAACAA
>N_4028
ATTTGGGGAAAACAAAAACCCTAAAATCGAAACCGTCTTTT
>N_4029
AACCCTAAAATCGAAACCGTCTTTTGATGGTCTCGTAAGAG
>N_4030
GAGAATGTGATCACAAAACGCCAATTGCAACCAAAATCTTT
>N_4031
AGTAATACAAACATAAGTTTCTTGAATCAGTTTATATTCTC
>N_4032
GGTAATACTTTTTTCCAGAACCAATGTTTACTCCATAAGAG
>N_4033
TATTGGAACTCCTTTGGTTTCAGGCAACAGGAAATACACAA
>N_4034
CTTGAATGCACAGAGGAGACCAAGGAAAGCTTGAGCTATGA
>N_4035
AGTGAAGAGGAGATTTACAGCTACTGTGATACTCTGCCCCG
>N_4036
ACAGCTACTGTGATACTCTGCCCCGCTGAACGAGTCTCTAA
>N_4037
CCCGCTGAACGAGTCTCTAACGGAAAGATTTCGCTAGGTAT
>N_4038
TTTCGCTAGGTATGGTCCAACCTAGAGGACCCCATGACCAT
>N_4039
TAGAGGACCCCATGACCATCCGAACGCTACAACAAAGAGGC
>N_4040
TTTTGATAGCTCTTGGTTGTCTCCAAATTTCACTCCTAAGA
>N_4041
CCAAATTTCACTCCTAAGATCACTGCTACTATGACTTGACA
>N_4042
TATGAGAAGAGCTCTTCGTCCCAATCTGTCTACTAATCCTA
>N_4043
TGATAGGACAAGAACAGCTCCTGTTAAAGCTGATGAATAGA
>N_4044
ATAGAGAGATGCGTTTCCTCCAAACCCCATTGTCTGGAACA
>N_4045
TTTCCTCCAAACCCCATTGTCTGGAACAGAACAGGTGCGTA
>N_4046
TTTGATGGAATTCGCAAGCTCACTCGCATCTACCATGTCTT
>N_4047
AAGCTCGGCGTTGACGTTTTCTGTTCCTCTTAGCTTCACTA
>N_4048
TTAATCCTCTTTCGACCAAACTGTTTGGTGTCTCGGGTAAG
>N_4049
GACCAAACTGTTTGGTGTCTCGGGTAAGAAATACCCGCCAA
>N_4050
GGTGTCTCGGGTAAGAAATACCCGCCAAGCGTCATAAGCAG
>N_4051
TACCCGCCAAGCGTCATAAGCAGAGCTGGAAAAGCAGCTAA
>N_4052
CTCCATCCCCAAGGCTTAAGCTGTTGAGTACCGTAATTAAC
>N_4053
CTGTTGAGTACCGTAATTAACCATGTTCGCTGTAAAGATCC
>N_4054
ATCCCGATAGTTGTAGCTAGCTGAAACATCATGTTTAAACC
>N_4055
GGTGCCACTTCTGATAAATACAAAGGAACCGCCTGAAAGCA
>N_4056
CCTGATTTCCAAATCCAATACCAACACCAAGCATGATCCGT
>N_4057
TCGCACGCCTACCGTAGTTCCTAGTGATGGGTGAAGCCACG
>N_4058
TTCCTAGTGATGGGTGAAGCCACGAGAGTCGAAACCAAACC
>N_4059
GAGAGTCGAAACCAAACCAGCTAAGTAGAGTGAAGAAGTGA
>N_4060
ATAAACCGTGTGGAAAAACTCCTCAAGAAACTCATCCATCG
>N_4061
AAACTCATCCATCGATGTAACTCCTCCTGCATACAAACAAA
>N_4062
TCCTGCATACAAACAAAAAACCATTTCAGCCATTGTTTGAT
>N_4063
GATTATAACATAACTAGTGACTTTCCCTTGGTATTGTTCTG
>N_4064
GACTTTCCCTTGGTATTGTTCTGCTCTCTCCTTAGCCACAC
>N_4065
AAAATTTAATACTGATTTTGCATGTCTTCCTCCTACTTTGA
>N_4066
GATTACGATCTTATCCCGTTCTAACAAGTAACACCTCGGAA
>N_4067
ATGATTCAGACTTGTGTGTGCTATTTATTCCATGGATTTTT
>N_4068
TCCATGGATTTTTTGATCGCCTACTATGAAGGCGATGTTAA
>N_4069
ATGTTAAAGATGATGTTGACCAAGTTTTGATCAAAGTCGAA
>N_4070
TCAAAAGCTTTAAATTCACACACACAAATTTCGATAGTAGC
>N_4071
TAGTAGCTATGGATTTAAGACAAGTGTAAGAAGAAATCACA
>N_4072
TGTCACCCATTTTTTGGAAACAGATGATAATATTATTAAAT
>N_4073
CTCGAATCCCGGCAGCCACACTTTTTGTTACCTCTTCTTTT
>N_4074
CACACTTTTTGTTACCTCTTCTTTTTTATTTCCAGCAGGGG
>N_4075
CTCTTCTTTTTTATTTCCAGCAGGGGTAGTTTCGACATTAC
>N_4076
ACGTGATCATTAGATCTGGACCGTTCATTTTACTCCCCGCC
>N_4077
CTGGACCGTTCATTTTACTCCCCGCCATTTCTCTCTATAAT
>N_4078
TTACTCCCCGCCATTTCTCTCTATAATACTTTTCCCGCCTA
>N_4079
TTTCTCTCTATAATACTTTTCCCGCCTAAACTCATCGTCAT
>N_4080
CCGCCTAAACTCATCGTCATCTACAACCCTTTTACCGCCCA
>N_4081
CATCTACAACCCTTTTACCGCCCAATTTTGCAGTCACTGGT
>N_4082
TTCCACTCTCTCTCTCGACCCAAGTTTTGAAACCATGAAAG
>N_4083
TTCTTGTATATAGGGCTTGCCAAGGGATTTCTCGAGAATTT
>N_4084
AATTTCGCCGACGCTAATGGCAGATCTAAGTACATGGAGAT
>N_4085
ATTTGTGTAGCAAGAGGTTTCAAATCGTAAGATTCGAGCTA
>N_4086
ATTTTCTCCGCCGCTGTTGACGAGTTGTTACCCGAACCAAC
>N_4087
GTTACCCGAACCAACGGAAGCGTTTCCAGATGATGATCATG
>N_4088
CAGTGAGGTTTATTTTAAAGCTCCTTCAAAGGGAAGGCCAT
>N_4089
TTCAAAGGGAAGGCCATCTACCATCAGGGAGGTTAAGGCTT
>N_4090
CATCAGGGAGGTTAAGGCTTCACACATTGGGCAACTTGTTA
>N_4091
ACACATGTGAAGATTGTGGTCATGAGATTTACCAGGTACAA
>N_4092
TTTTCTTTTACATGTCAAATCAGGAAGTTACATCTAGAGTC
>N_4093
TTACATCTAGAGTCTTCATGCCTTTGTTTAAGTGTCCTTCT
>N_4094
AGTGTCCTTCTAGTCGCTGTCGTCTTAATAGTAAAGCCGGG
>N_4095
TTAATAGTAAAGCCGGGAATCCTATTCTTCAGCTCAGAGCA
>N_4096
AAGAGTTGGCTGAACATGTTCCCAAAGGGCATATTCCGAGG
>N_4097
CAAAGGGCATATTCCGAGGTCTATGACTGTTCATCTAAGAG
>N_4098
TGACAAGAAAGGTACCTTTTCTTGACCTCAGTCTCATGCTA
>N_4099
TTGACCTCAGTCTCATGCTACTATTGGAGTCTATTTGTTCT
>N_4100
ACTATTGGAGTCTATTTGTTCTACTTTCGGAATCAATAGCT
>N_4101
TTTCCAATGTTGTACTGGGACTCTATCTGTAGATATTGTGA
>N_4102
CCTTAAACCCTTGTAGGTATCACCAGGTGATGTTGTTGAGT
>N_4103
CAGGGATTTTTCTTCCCATTCCTTACACTGGGTTTAAGGCA
>N_4104
CTTACACTGGGTTTAAGGCACTTCGAGCTGGCTTAGTAGCA
>N_4105
ACTTCGAGCTGGCTTAGTAGCAGACACCTATCTGGAAGCAA
>N_4106
AGACACCTATCTGGAAGCAACGTCTGTTACTCATTTCAAGA
>N_4107
GCTGAGGATGGTGACATATACAATAAGCTGTCGCGATCCCT
>N_4108
AAGCTGTCGCGATCCCTGGCCCCTGAGATTTATGGACATGA
>N_4109
GCTTCTCCTTCTTGTGGGTGCTCCTCACAGGCAATTAAAGG
>N_4110
AAGGATGGAATGAAGGTGAACTTTCCTGTCCTCTGATTTAT
>N_4111
TCTCCGACTATATTGTTTTACCTATTTCCATACAGTGTCCG
>N_4112
TACCTATTTCCATACAGTGTCCGCAGTCTTCATTGATTGAG
>N_4113
CTGGAGTTGCCAAGAGTCAGCTTCTCAAGCACATTATAAAT
>N_4114
AGCACATTATAAATGTTGCTCCAAGGGGAGTCTACACAACA
>N_4115
TCCAAGGGGAGTCTACACAACAGGCAAAGGTAGCAGTGGAG
>N_4116
AGTGGAGTTGGTCTAACTGCCGCTGTTATGAGAGATCAAGT
>N_4117
GATGGTTTTAGAAGGAGGAGCACTGGTGAGAGACAATGCCC
>N_4118
CGTACTGCTATTCATGAGGTCATGGAGCAGCAAACTGTAAG
>N_4119
AATCCAGCCTGGTAAGTGAACTCTCATGATATGAATTAAAA
>N_4120
TTAATCTTCCACCGGCCCTTCTTTCAAGATTCGATCTGCTG
>N_4121
GAGCTGACATGGACAGTGACCTTGAATTGGCAAAGCATGTG
>N_4122
CCTCTGGAACCCAACATTCTCCGGTAAGTTAAATCGCTTTT
>N_4123
GCAAGGAGATTATCACCATACGTCCCAGCAGAGTTGGAGGA
>N_4124
GTTGGAGGAATATATAGCAACTGCTTATTCCAGCATCAGGC
>N_4125
ACAGTGAGGACACTGCTCAGCATTCTGCGCATATCCGCTGT
>N_4126
GCTCAGCATTCTGCGCATATCCGCTGTAAGTAGAATTTGTG
>N_4127
GAGATTTTCAGAATCAGTGGCACAGAGTGATGTGGATGAGG
>N_4128
GATCCTCACACCTTTGACATCCGTTTTATCTGAGTAACACC
>N_4129
CACATTTCTTAACGTAGAGACCTTAGAAGTGGAATCTATAG
>N_4130
GGAATCTATAGAAGTGATCTCTTGATTGCAGAACAAACTTT
>N_4131
AACATATTTTCAAAAAAATTCTAAAAGTGGAATTTTGGGAT
>N_4132
GAATTTTGGGATTTTTATGACAATTTTGGAAAACAGAACAA
>N_4133
GACAATTTTGGAAAACAGAACAATTTTCGGTTTAGTAACAT
>N_4134
TACAGAGCAAAGCCCATTTACGTCGTTGCAATATCTCACTC
>N_4135
TTTACGTCGTTGCAATATCTCACTCACTCCATAAGCTTTTA
>N_4136
TTTTAACGGCATGAATAATTCGATTTTCGAGATGGCACAGA
>N_4137
ATTACTAGAGCGTTGTTTCCCGCCAATTAGCAACTTTCGCC
>N_4138
TCCCGCCAATTAGCAACTTTCGCCGGCGTATTTTCCCGGTG
>N_4139
AACTTTCGCCGGCGTATTTTCCCGGTGAAAAATTCCCGCGC
>N_4140
GTGCGCTTTATTCCACTCTCCGATGGCTCCGTCTCGCCGAC
>N_4141
GCTCCGTCTCGCCGACAGATCAGCGGAAGATCTCCGTTGGT
>N_4142
ACAGATCAGCGGAAGATCTCCGTTGGTGAACCAGCAGCGTC
>N_4143
CGTTGGTGAACCAGCAGCGTCAAATCACCTCCTTCTTTGGG
>N_4144
TCCGTCTCCATCTCCTTCACCATCTCTCTCCAATAAGAAAA
>N_4145
ATCTCTCTCCAATAAGAAAACCCCCAAATCTAACAACCCTA
>N_4146
AAAACCCCCAAATCTAACAACCCTAACCCTAAATCTCCGTC
>N_4147
GTCTCCGTCACCATCTCCGCCTAAGAAAACCCCCAAATTGA
>N_4148
ATTGAACCCTAACCCTAGTTCTAATCTTCCTGCTCGTAGTC
>N_4149
CTAGTTCTAATCTTCCTGCTCGTAGTCCTAGCCCTGGTCCT
>N_4150
TGGTCCTGATACTCCTTCTCCTGTACAGTCCAAGTTTAAGA
>N_4151
TACAGTCCAAGTTTAAGAAGCCCCTTCTCGTCATCGGACAG
>N_4152
TCCTCAATCGGTGGTAATTACTTACGGTGACGAGGTGGTGG
>N_4153
AGCAAGTTAGGGTTTATTGGCCTTTGGATAAAAAATGGTAT
>N_4154
TGAAGATGGGGAAGAAGAGTCTTTGGATTTGGGAAAGGAGA
>N_4155
GTGGGTGGTTGGGGAAAAATCAGGAGATAGGTTTAATCGAT
>N_4156
ATTGAAACGAGGCGCTTCGGCTTTGAGAAAAGTTGTGACGG
>N_4157
GGCTTCTGTTGTGGAGCCTGCGAAGAAGATTGGACAAGGTA
>N_4158
GTCAAGGGTTTGGAAGATAACGTGTTGGATGGGGATGCTCT
>N_4159
TAACGTGTTGGATGGGGATGCTCTTGCTAGATTTGGTGCTC
>N_4160
TTGGGAGTGTAAGTCTTTCACAAAAAAAATTCCATCTTAGA
>N_4161
AAAAAATTCCATCTTAGAGGCTATTTGCTACGGTGGTTAGG
>N_4162
TGTGTCTTAAGCAATATTGACTTCTCTACTGGCAGGAGCAT
>N_4163
TTATTTTTGGTGAACAGAGACCGAAGGGATGCTAAAAGGAG
>N_4164
GAAGGGATGCTAAAAGGAGACGCCCTACTGATGAGAATTAT
>N_4165
CTACTGATGAGAATTATGATCCGAGGACACTCTACCTCCCT
>N_4166
CGAGGACACTCTACCTCCCTCCTGATTTTGTGAAAAAATTA
>N_4167
TGATTTTGTGAAAAAATTAACTGGAGGCCAGGTCAGAAGAG
>N_4168
GGATTTTTGGTGAAGCTAATCAACTTTCACTTATATGATTT
>N_4169
GGTGGGAGTTTAAAGCAAAGCATATGGACAAAGTTGTATTC
>N_4170
TATGCTAAAAGGGTTCTTTTCATTGGTGTTACATTACAAAT
>N_4171
TTATTTTGTAGGGAGAGCAACCTCATTGTGGATTTCCGGAG
>N_4172
GCAACCTCATTGTGGATTTCCGGAGAAGAATTTTTCTGTAA
>N_4173
GAAATATAGCAACTCCAGTTCAAGCGTGATCTATTTCTTGT
>N_4174
TTGAATTGAATGGAACAGGGCTATCGGGTTTTAGTTGTCGA
>N_4175
AAACAGAAACACCTGATCAGCTGGAGCAACGCCGAAAAGAG
>N_4176
GGAGCAACGCCGAAAAGAGACAGGTTCCAAGGATAAAGTAT
>N_4177
CAATTTGTTTGCTCTTGAAACTAAAATTTGTTCACTTTGGG
>N_4178
TTTGTTCACTTTGGGTGATGCCTATGTAGAAAAATTATGAT
>N_4179
AAAAATTATGATAGGGAGGGCTCATAGTGACAGAACTTCTG
>N_4180
TGTGAAGCGCGAAGTATGTGCAGTTGTTACAAAAGGCACGC
>N_4181
CGCTGACAGATGGGGAGATGCTATTAACTAATCCGGATGCA
>N_4182
GGAGATGCTATTAACTAATCCGGATGCATCTTATCTAATGG
>N_4183
GAGGAGAAAGTTTAACTAATCCTACAGCAGAGCACAATTTT
>N_4184
TGTATGTTTGGTTGATGTTGCGACACAGAAGATAATACTGG
>N_4185
TTGCGACACAGAAGATAATACTGGGCCAGGTGAGTTCTAGT
>N_4186
TGATGAATGGTACCTGGTTGCACTTATACGTAACATTTCTC
>N_4187
GGCCGGTGGAAATTATTAAACCAGCTAAGGTGTTGAGTTAT
>N_4188
ATTTTGGGATTCGGAGAAGACCATATATGAAGTTGGAATTA
>N_4189
GCGAATCAATTGTCAACCGTCTTCTGCTTATTCTAGTGAGG
>N_4190
ATTCTAGTGAGGGAAAGATTCTAGGTGATGGTTCAAGCTTT
>N_4191
TAGGTGATGGTTCAAGCTTTCTTCCAAAAATGTTGTCTGAA
>N_4192
ATAAGAATGGTAGCCTGGCACTCTCTGCTCTTGGTGGTGCC
>N_4193
ACTCTCTGCTCTTGGTGGTGCCATTTACTACCTGCGACAAG
>N_4194
TACTACCTGCGACAAGCATTCTTGGATGAGAGTCTGCTTAG
>N_4195
TGAGAGTCTGCTTAGATTTGCAAAGTTTGAATCCCTGCCTT
>N_4196
AACGGTTACTGAAAACATGGCTGGCAAGACCTTTATATAAT
>N_4197
GACCTTTATATAATACGGAACTGATCAAGGAACGACAAGAT
>N_4198
GTTTCGCTATCCATGGATCTCTCCTCAGAATTACACTATTT
>N_4199
TCCTCAGAATTACACTATTTCCCCATTATGGGTGTTCAAGA
>N_4200
GTGTTCAAGACCATTTTTGCCACTGTTTCACTGGCAAAGAT
>N_4201
GTATTATGGTACTGTCCCTTCCCTCAGGGTGAAAATCTTCC
>N_4202
CCTTCCCTCAGGGTGAAAATCTTCCGTACTCACTGGAATTC
>N_4203
AGTGGTGCTATATGAAGATACAGCTAAGAAGCAGGTACAGG
>N_4204
GGTACAGGAATTCATATCAACTCTACGTGGTTGTGAAACAA
>N_4205
ACGTGGTTGTGAAACAATGGCAGAAGCATGCTCTTCTCTCC
>N_4206
CCAGGCGGCTGCTTCATTTACTAACTCCTGGTATAATCAAT
>N_4207
TGGCAAATTGCACAGCATCTCATATCATTTCTCTGCCAGGT
>N_4208
TCATCCTCCATAAAGTATTTCAAGGATGCTTTTGACTGGGT
>N_4209
CTGGGTAGAAGCTCACAATTCTGGACGTGTAATACCCCATG
>N_4210
ACAATTCTGGACGTGTAATACCCCATGAAGGAGCAGATGAA
>N_4211
CATCAGTGAGAATTACTTCACTATTTTTTTTTACTCCTTAA
>N_4212
CTCCTTAAATGGCTAATCAACCGAGGGTTTTCTGATCAGAT
>N_4213
GCATTTCGCTTTCGTCATAACAAGTCGATAGTCTTCTCGTA
>N_4214
ATATATTTACTATATAGAGACCCTTAATTTTAAACATGAGA
>N_4215
TTTACTCTCTTTCAGGGTGTCTCTCGATATTGGACTCCTAC
>N_4216
GGGTGTCTCTCGATATTGGACTCCTACCATAAAGAAATTAT
>N_4217
TTACTGTCACCCAGTGTTAGCTTTGTGGGTCGTCGCTTGGA
>N_4218
GAATTGAGTTTGATCCCACACTTTATAGATTGAGTTAGAAG
>N_4219
GCATGCAGAAGAAAATGAATCTTAGGCAGACGTATAGTTCA
>N_4220
GACGTATAGTTCAATCACATCTTATAAGCAAGAGGTTTCTT
>N_4221
AGAATTAGGCATGCAAACAACTTTGCACTTAGACCTTTATG
>N_4222
CAAACAACTTTGCACTTAGACCTTTATGTGGATACATTTTT
>N_4223
CTTAGACCTTTATGTGGATACATTTTTGACATGAATTCTTT
>N_4224
ATACATTTTTGACATGAATTCTTTCTATTGCAGAGCTGGAC
>N_4225
CTGGACGTGTTGATCAGCCTCGCTTTTGCAAGTGATTCTTA
>N_4226
ATGAAGGAGTAAGATGCCGCCCAGTAATATCTGGTTCTACA
>N_4227
CCGCCCAGTAATATCTGGTTCTACATCTGATGGTGTTCCAC
>N_4228
TGTCTGCCACTGGTCTAGGGCATCCAGTTCTAAGGGGTGAT
>N_4229
TCCAGTTCTAAGGGGTGATTCGTTAGGCAGAGGCTCTTTTG
>N_4230
GATAGGTGGTGCTGAGAAAGCCAGTTTCATCCTCCTCACAG
>N_4231
AAAACTTTGTAGGCAATGGGCTTTGACCCGTTTAATTTTGA
>N_4232
GATTGGAGCAGATGTCCCAGCAGAAACCTTTGAGGTTTCGC
>N_4233
AAAGCACGTTTTTAACAGAACTTTCAGAAACTGCGGTAATG
>N_4234
AACTTGCCACAGTGGTTACCCTTTTGAGAGTTGGTCACAGG
>N_4235
TGGTCACAGGCTTTGTTAAACTATGCGAATGCCAACAAACG
>N_4236
TAATAATATGCAGACATCAGCCACCCGAAACTCGCTGGTGG
>N_4237
TGGTGCTAGATGAGCTTGGACGAGGAACAGCCACATCAGAT
>N_4238
TGGACGAGGAACAGCCACATCAGATGGGCAAGCCATTGCGT
>N_4239
GCCACATCAGATGGGCAAGCCATTGCGTATGTTGAATCAAT
>N_4240
ACAGGGAATCCGTACTTGAGCACTTCATAGAAAAGGTGCAG
>N_4241
CTGTGGATTATCAAACCAATCCAAAGGTATTGTGAAAAGTG
>N_4242
TGTCAAATAGGAGAAGGAATCGGTGGAGTAGAAGAAGTTAC
>N_4243
ATTTCTCTATAGATTGACTCCTGGTGCATGTCCTAAAAGTT
>N_4244
CCTAAAAGTTATGGAGTTAACGTTGCTCGGTTAGCTGGTAA
>N_4245
GCTCGGTTAGCTGGTAAGAACACTGAATTCTCTACTCCATC
>N_4246
TCTACTCCATCACCTCTACTCAGTTAAACAGAAGCAGTCAC
>N_4247
TTTTAATCTCCATAGGTCTTCCAGATTACGTACTCCAGAGA
>N_4248
GGTAAAAACCATAGAAAAACCGATCATAAATTAGCAGCAAT
>N_4249
GATTACTCAGCTTCAAAGGACTCATTGTGTGAGCTACACTC
>N_4250
TCCATGGCCAATACATTTCTCCGGTTAACCAACTAATTTAA
>N_4251
ATCCACGAGCTTCGTCGTGTCAAATACTAAAACCTGAGTCA
>N_4252
TCAAATACTAAAACCTGAGTCAGCCTGAAACTAAACTCCTG
>N_4253
TAAACTCCTGAGTAGAGACTCAGTTTTGAGGTGTGGGTTTA
>N_4254
TTGAGGTGTGGGTTTAGCTTCTGAGTCTTTTTTCTCAAGTT
>N_4255
TCTCAAGTTTTTGGGGTTTTCATACTCTGTATAGTAGAGGA
>N_4256
GTACTCGCGGATTCTGTCTTCACTTGAATTGGTGAAAAACA
>N_4257
CCATGAGCATCAAATAGATGCTTTTCGTTTAAAAAAAGAAA
>N_4258
AAAAAGTCAAATTTCGATTTCAAAGATTTTTCTCCCATGAT
>N_4259
TCCCATGATCACAAACAAATCCTCAAAACGTGGTACCTATA
>N_4260
TGAACATTGGCAATAGTATCCCAATGGCCTTTAATGTTAGT
>N_4261
TACAGTATTAATATACATGTCAAAACAACATTAAGGATTTT
>N_4262
TAAAAACTCAAATTCTTGGCCAACCACCAACTTACCCAACC
>N_4263
CTTGGCCAACCACCAACTTACCCAACCTAAGTGTTTCTTTT
>N_4264
AAATGGTAGAAGACTATGAACATGGAAAATAGTGAGAAAGT
>N_4265
TAACGGTAACATGTACATTTCTTTTTGAAAAAGTTCTTTTT
>N_4266
CATTTCTTTTTGAAAAAGTTCTTTTTCATGGTGGGAAAAGA
>N_4267
TCATGGTGGGAAAAGAAACACTATAATAATATCCATTGGCC
>N_4268
ATTGGCCACACACAAACAAACAAAAGATATTCACATTTATA
>N_4269
AAGATATTCACATTTATAGGCTTTGCCACATAGCTACGAAA
>N_4270
TGGCCAAAAAAGCAATGAAACAGTAAGTAGTGGTTGCCATA
>N_4271
AAACAGTAAGTAGTGGTTGCCATATCTATTTCAGAGCTCCC
>N_4272
CATATCTATTTCAGAGCTCCCCTAAACTATGGACTTTTCCC
>N_4273
GAGCTCCCCTAAACTATGGACTTTTCCCCATCTCTCATCAT
>N_4274
TCAAATACAAATTTGGAGTTCTTGATATTATTATTAGTTGT
>N_4275
AAGCATAATTATTCTCCATACGCGTAAACAAAAGGAAAGAA
>N_4276
AAAGGAAAGAATCAGGAAACCACGTCAATGGGGTCAATTAT
>N_4277
TTTTAAAACTGCTGTATATCCATCTTTATACACCTGCATGG
>N_4278
CCAATTTTAATTTTTAAGTTCACTGAATTTAGAAAGAAAAA
>N_4279
AAGTTCACAAGTGATTGCGACAATCAAAAAATTTATTTGTT
>N_4280
AAAAGAAAAATATTAATTATCTTGAATCCAGCGAAGCGCAC
>N_4281
GGTTGGTTCTTTTACCTTAACGGTGCCTGAACAAGCACATG
>N_4282
TCATGGCAAATTCTGCAACGCGTGATTCTCACTTTCGATTT
>N_4283
TTCTGAAGAGGAGCTTTAGGCAGAGGGGTCTGCAACTTTAT
>N_4284
GGGGTCTGCAACTTTATATACACAGCTTTTTCGAATTCTCT
>N_4285
TATTAGAAACTTAGAATCATCAAAATAGATAGTATATGGAA
>N_4286
GAGAAATATTGTGAGCTTGCCATATGAGCATAAAAATATCT
>N_4287
GGTATACTTCGAGTTAAATCCTAGTTATGTAGTATTTTTTA
>N_4288
AAGAATCTTATAAATTAGGACAAAGAGAGAATATGGTGTGC
>N_4289
AATACTACTAGGAAGAATAACTATGGGGTTTTATAAATAGT
>N_4290
TTTTTTAAACGAATTGGTTTCTTGTGCAAGTAGAAGATTGT
>N_4291
GTTGAGAGGATCTATTGGTACCTTCACATTTTTACTTATTT
>N_4292
ATTTTTGGGCTCAACAACAACTTAAGATCCTAATTCGAAAA
>N_4293
CATTATATTCGAATTTATTTCAGTATAGGAAATATTAAAAA
>N_4294
AAATCACTATGGTCTTATATCTAAAACTCAATTACCCTAAA
>N_4295
TACCCTAAAAAATAATAATACATTAGGTTAGCTTTCATATC
>N_4296
TTGGATTAATTACGTCAAACCATAGGATTGACTAGTTCAGC
>N_4297
GCTCACGAATTCTATGATTGCTTTATCAACGGTCGCCTGAT
>N_4298
GCCTGATCAGCTGGTGAGTACACCAGAAATTTAAACTCGTG
>N_4299
GTACACCAGAAATTTAAACTCGTGGGTCCTATTTTTATTTT
>N_4300
ATTGACCCATACTGAATATACGTTTTATTATCATTATTTTA
>N_4301
TTTTGTTGGGGTTCAAGTTTCAACGACTAAAAGGAATCAAT
>N_4302
TATAATATAAATTGTGCCGGCATAAAATATAAATATTGCGG
>N_4303
TAAAAAAAAAAAAACTTTGCCATGAAAATATGAAGAGGTAT
>N_4304
ACTAAAAAACTTTATTATTCCAAAAATGGCATCTTTTTTTG
>N_4305
TTAAGAATTTTTCAAATAATCATTTGAGTGCTAATTATGTG
>N_4306
GATTAATTAAAAGTGTCACACAAAAAAAAGTTTAATGTGAA
>N_4307
CATTTATTTATCTGATATACCAGTTAACCTTAAATGTTGTG
>N_4308
TGAAGTATTTCAATTGAAAACACAAAAATCGACAAAATTTT
>N_4309
TAAAAATATTTTAGATCTTACATTACATACCTGTATTGTCG
>N_4310
TATAAATGGGCTTATTGGGTCCTCTAATGGGCTTGCCTTTG
>N_4311
GGGTCCTCTAATGGGCTTGCCTTTGACGTAGAAGACAGAAG
>N_4312
TTTGACGTAGAAGACAGAAGCATCGTTGTGACTCCCGTTTG
>N_4313
ACAGAAGCATCGTTGTGACTCCCGTTTGTGATTTAGGAATC
>N_4314
TTAGGAATCCGCACTGCTTGCCGTTTTCCGTTTCTACTTTA
>N_4315
TCCGTTTCTACTTTACTTTTCAATTCAGAAACGCCTCTCTC
>N_4316
GTTCTATGGCGTTCTCGCTTCGTTAGGGTTATGGCAGAAAG
>N_4317
AAGAGGCTAAGATCTTGTTTCTGGGACTCGATAATGCTGGT
>N_4318
GGTAAAACCACTCTGCTTCACATGTTGAAAGACGAGGTTCG
>N_4319
TGGGAAAATCAAGTTTAAGGCTTTTGATTTGGGTGGTCACC
>N_4320
CGCAGGGTCTGGAAGGATTACTATGCTAAGGTTGGTATTAA
>N_4321
AAGGTTGGTATTAAAGATTTCTCATTTGTTATACCAGTTTA
>N_4322
ACTTGTTATTGAGTACTTGTCAAAGATTGAGTCATAGAGGA
>N_4323
ACTCCAAATGTTTCAACCTACTTAAGCTATTTCAGTGGAAG
>N_4324
ACCGTCGGTTTTGATGATTACTCTGTTTTTGCAGGTGGACG
>N_4325
GCACTTCTCTCAGACGAATCCCTAGCCAGCGTTCCATTCCT
>N_4326
CCGTTACCATCTCGGCCTCTCCAACTTCACTACAGGAAAGG
>N_4327
TACACGTTTCGTAATTTATTCAAATAAGGGAAGAAAAAAAG
>N_4328
GTGGTTGAGCAGTTTTTTCACTTTGTTTCACGCATACTTAG
>N_4329
TTCACTTTGTTTCACGCATACTTAGAAATAAGACAAGTTTT
>N_4330
AGTACGTGTGTTAGCAGCAGCAAAAGATTACCCAACAAACC
>N_4331
TCCCCATGATCCCACCAATACAATATACATGTTTTGTATAT
>N_4332
ATTAAAGTCAAAAGATGGAACCGTTTAACGAACTCAATACA
>N_4333
CAATACAAACCAAACCATTTCATGTGTTGTGTGTATGTGTG
>N_4334
CACAAAGACACTTATAGGATCACTGTGATCTGAGAATGGGT
>N_4335
AATGGGTAACGTTGCTGGTTCCCGAAAGTTGGATGCGGCCG
>N_4336
TTCCCGAAAGTTGGATGCGGCCGGGATGGCTGCCGGAAAAG
>N_4337
GATGCGGCCGGGATGGCTGCCGGAAAAGTTGTATTATCCGA
>N_4338
TGCCGGAAAAGTTGTATTATCCGACGGAAGGGTACAAAACT
>N_4339
TATTATCCGACGGAAGGGTACAAAACTTAGAGGAAGAGACA
>N_4340
CAACGGTGGCTGAGATTATGCTAGAAAATCCGCAACATGTG
>N_4341
CTGGCTCCTTTGCCCGCGGACAAAACACTCGAGCCAGGGAA
>N_4342
ACACTCGAGCCAGGGAAAATCTATTTAGTGCTTCCCGCCAA
>N_4343
AATCTATTTAGTGCTTCCCGCCAAAAGAAGCGGTGGCAGGG
>N_4344
CGGTGGCAGGGCCGCAAAATCATCATCGGCGGTGCTGACGT
>N_4345
CGCCACGGCAATGGTAAGGTCATCGTTTAGCTACTATGAAG
>N_4346
GCTACTATGAAGGGATTCTTCCTTGGTTTACTACTAGAAGT
>N_4347
GATTCTTCCTTGGTTTACTACTAGAAGTTATAAGAACAACA
>N_4348
AATCCGGCGACTGATACGGTCGTTGCTGCTACGTCGGTTGG
>N_4349
AGATGGAGGAGGAAGATAGGCCGGAGTTTTTGAGCCGGCAA
>N_4350
GGCCGGAGTTTTTGAGCCGGCAATTGTCGGGAAGAGGGTGG
>N_4351
AACGGTTCTTGTTATAAATACGTTGTCGTTTGGTTTAAATC
>N_4352
TATGTGTCTTGTACGCCGGTCACGAGAAACTCACGTGAATT
>N_4353
ACGAGAAACTCACGTGAATTCCAAAACCTCTGTTTCATTCG
>N_4354
TTGTACATTGTCTCTGGGACCTTTAGTGTCATATTTTTTTT
>N_4355
GAGATGGTGCACGACTTCTTCTTGTTAAAATACATTCTTAT
>N_4356
TCAGTAAAAGGGTAATCCTTCATTGCATGTTTAAAGTCGAG
>N_4357
TTTTTCCAGGACTCTTTTTTCTTCTAATTTGATGAAATTGT
>N_4358
AAGAAATTTTGGCAATTTAGCGAACAATAATTGGAAACTTA
>N_4359
CTGAGAAATAAAATGGTTTGCATGTGACACGTGAACTCGTC
>N_4360
TGTGACACGTGAACTCGTCTCCATGCACGTGCAAAGCACGT
>N_4361
TGACCTCGACAAACGATTGGCTAGTGTTGCGAAATCTAATG
>N_4362
AGGGATCAAGAGAGTTACAACGATTTAGTCACAAAGAGAGA
>N_4363
AAAGAGAGATGATACATAATCTTACACTAGCACCATCTCCA
>N_4364
CAAAAGAATGAGCTCATCAACGAAGAGCAAAAGCACCAAAT
>N_4365
AACTCCAGAACATCAAACATCAAAAAGACTACTACTAATTA
>N_4366
AAACATCAAAAAGACTACTACTAATTACTTTCTATGTTAGG
>N_4367
CGTTTGTGTTTGCGCCAAAACAATATATTAACACTTAGAGG
>N_4368
ACTTAGAGGAAAGTTGATAACATACTTACACCTAAGAGTGG
>N_4369
ATACTTACACCTAAGAGTGGCTTTATGTCCTTATTTATTAA
>N_4370
TTAACTAATAGCTTAAATAGCAAGTTACCATTACATGAGAT
>N_4371
ATTAGTGGCAACTAATTGACCACTCACGAGATTGCATTCGC
>N_4372
ATTGACCACTCACGAGATTGCATTCGCATATCTTTAAACTC
>N_4373
TTGTATGTTAATTATATTTACAGATTTCTACGTACGCAATT
>N_4374
CTTTTTTTTTTGACATATAACACCAGAAATATGTCAGCTGT
>N_4375
TTAAACCTCACTTTTCTAGTCCTAAAATATTAATGTAGCAT
>N_4376
AAAGAACGTTATTTAATGTACAATTAGTAAGCTCCCACCAA
>N_4377
ATTAGTAAGCTCCCACCAAACAACAACTACTCGCAGCTGCT
>N_4378
TATAAGAACTTAAAGGGATCCAATGAGGGGAAAAACCGTTA
>N_4379
GGATCCAATGAGGGGAAAAACCGTTAATTTCATTCGATTTC
>N_4380
TTTCATTCGATTTCATTAGCCATTGTTATTATAATGACAGG
>N_4381
AATTTATATTAAACAATTGACAAATTGTATAAGATAGAGTA
>N_4382
GTTTGTATTAAAAAACACAACATGTGTTTGCCCACTTGATA
>N_4383
ATGTGTTTGCCCACTTGATACATTAATGACTTGCTCTCTTC
>N_4384
TCTACGCCTACCTATATATACCAATAACTAGCAGCCTTAGC
>N_4385
ATCCATTCCGATCCATAAGACATATTTATTACGGTAGAGTT
>N_4386
AGTATTAAAAGACTACTTAACGACTTAGCTAGGAGATAATC
>N_4387
CGACTTAGCTAGGAGATAATCATTAGTATATGGAGTTCTAT
>N_4388
AATCATTAGTATATGGAGTTCTATAAACACAAGATTCACAA
>N_4389
TATATAAAATATTCAAGATTCATCAGCTAGAATTTTCAAAT
>N_4390
TGTTACCACTTTATTCTTTACCTTTGAAAACCACAAAGTAT
>N_4391
AAACCACAAAGTATTAATGACAAATTCGTTGAACGATTATC
>N_4392
GTCTAGCGTGTGCATCAAGTCAGAACTAATTTGTTACCTCC
>N_4393
GGCAATTATGTCATTATTTGCTGGCCCCTTCCATATATTGG
>N_4394
CCCTTCCATATATTGGAGCCCAATTCAAGACTTCATTATAG
>N_4395
TGGTCTGGAATTGTTCTTTTCTTTATTATATATATTTGGGT
>N_4396
AATATAAAATGGGGTTAGAGCACTAGGTCAAAAATGATTTT
>N_4397
TTATTTTTACTACACCCTAGCTATCGGAATTGTACACAAAT
>N_4398
CCCTAGCTATCGGAATTGTACACAAATATCTTCTTTTTTTA
>N_4399
TCAACAAATGATGGTGAAAACAAAAATATTCCATCTCGAAG
>N_4400
TTCCATCTCGAAGACCCTTTCTATGAATATTGTTTCGCTTT
>N_4401
TTATTTAATTACTTTTATATCTTGCCCCCAAAGTATAGGGT
>N_4402
CCCCCAAAGTATAGGGTTAACTTATTTCCCTTTCTTTTTAA
>N_4403
GTTCATAACCATGTTGACAACGAGTTATTACTTTGTCTAGG
>N_4404
GTATGAAAAAGCTAACGAACCCTCGCCCAATTTTAATTTGT
>N_4405
CGTGCATGAGATATCAGCAGCAACTGCAAAAAGCAAACCCG
>N_4406
ATCTTGTAAAACGAGTCAATCTCCATCCACGATTAATATTG
>N_4407
GAGAGATAGTTATTTAAAAGCCATCCAAAGCAGGCCATCTT
>N_4408
AAAATAGCTACTTGTCGGCACCAATCATAAAAAATATTAGT
>N_4409
TGGAATGATGATAGATAGGGCTAATGGTAAGCAAAGCAAAG
>N_4410
GCTTGGAAGAGGAAAGGATCCAAAGAACTTCATCAAAGGGT
>N_4411
CAATTCTTCACATGATTTTTCAAAATCTCTCTCTTCTCTCG
>N_4412
TTTCGACTTTTCCTCTCTCTCTTATATAAATTATATATTTT
>N_4413
TTTTTTTTCACCGGATCGATCGAGAAGAGAGAAAAGTTCAT
>N_4414
CGGTTTACGGCGAGAAGAAGCATTGGTGGCTCCGCAACAAG
>N_4415
TCTCGAACTCAAAGCCAGATCCCTTCTTTACCTCCGTCGAT
>N_4416
GATCCCTTCTTTACCTCCGTCGATACAAAGACGTCGCCGAT
>N_4417
TTCAGGATTACATTCCTAGTCTTAAATTAGCCGGCGGCGGC
>N_4418
CCTAGTCTTAAATTAGCCGGCGGCGGCGAAGATTCCGGTAT
>N_4419
AAGAAAGTCATGGCTGGTCTCACTAAAAACTGCGACGAACA
>N_4420
TCACTAAAAACTGCGACGAACAAGGGCAATGGAGGTCATTT
>N_4421
CGCTTAGCCACCGCTGCGTTCCGCCGTCAGAGTATTTGTTG
>N_4422
AAGACGGCGGCTCCTCTCCTCCCTCCTCCGTCGTCGTAACT
>N_4423
GCTCACGTGTTATCTCACATCAAGCTACTCTTAAGACGGCG
>N_4424
TCAAGCTACTCTTAAGACGGCGCGCCGCCGCACTCGCCGCT
>N_4425
AGACGGCGCGCCGCCGCACTCGCCGCTCTCGACGCAGGACT
>N_4426
TCGCCGCTCTCGACGCAGGACTCTACACAGAATCGATTCGC
>N_4427
CATTTCTCAAAAATCTTAGACAGTCGCCGTGGCGCGCCGCA
>N_4428
ACAGTCGCCGTGGCGCGCCGCAGGGATTTCTCGCCCAGTGC
>N_4429
CGCGCCGCAGGGATTTCTCGCCCAGTGCTTTATGCACCGCG
>N_4430
TTCTCGCCCAGTGCTTTATGCACCGCGCCTCCGCTTACAGA
>N_4431
GTGTCTCCAAGCTTTAGAAACGAGAGCCGCATTGTTAGAAT
>N_4432
ATTCGCTTCACGATTTGGAACATCTGAAACTCCTCTACAAC
>N_4433
CCATCTTACGTGACCGGAAACTACCCGGTCCGGTTTGGAAA
>N_4434
ACGAAAAGCCATCGCCGCCGCAGTAGCGACTGAATCTCATC
>N_4435
TCGGAGTAATATCATCGAAACGCCGATTAGAGCGGTCGCGG
>N_4436
AACGCCGATTAGAGCGGTCGCGGTTGCTGTGAACAGTAATA
>N_4437
GGTGGTTGGGAGTTTGATTGCGCGGACCGGGTTTAACCAAC
>N_4438
GACCGTGTGAAGGTGTTTCTCTGCGTTTTGTACAAAAGAAA
>N_4439
TTTCTCAAGTAAAAGTTTTACTGTCTATAATATGGTTTCAC
>N_4440
AAAATATCCTTAAAGTTAATCTTTTTGGTTACAAGTGGAAT
>N_4441
CTGTATTGAGGTCTATACATCTTTTTAAGATTGGATCAATA
>N_4442
AGTCTAAAAATTTGTTTTAACATTTATGTTATTGCCAAATG
>N_4443
TTTTAACATTTATGTTATTGCCAAATGAACGCCATGACAAA
>N_4444
GCCATGACAAACAAACGGGTCTCCTTACAAACATACATAGC
>N_4445
CGGGTCTCCTTACAAACATACATAGCTAAATTACAAAAATA
>N_4446
CAAGAATTTATAGCTTGATTCTGGTGGGTTGTGTTATCATC
>N_4447
CTTGTCGACTGGAAAATAATCGTTAGCCGGGATCTACATGA
>N_4448
TAGCCGGGATCTACATGATTCAAGATATTAAGAAATAGCCA
>N_4449
TTCAAGATATTAAGAAATAGCCAATTGAAAACGCAGTCATC
>N_4450
AAAACGCAGTCATCTCAAGACCCACTAATTTTTGATGGTTA
>N_4451
AATAATACTGCTGCCCATAACGTTGATTCACTTTCTCATTG
>N_4452
CTTTGATAACGCGGTTAAACCTTTATTTTGTGTAATGTCTT
>N_4453
GCATGCCACAAATCAGACAGCACATTGGTAAATGAGGGTTT
>N_4454
AACAGTAGGCTAGGCATGTTCAATCAGTTTAGCTTAAATCA
>N_4455
TCAATCAGTTTAGCTTAAATCAGGTGGGACTAAAATGAAAG
>N_4456
TCGTTCGGTTATGCAGCTGTCGACCTTTCACCAACAATAAA
>N_4457
AAAAACATCACCTAATAGATCGAAAGGGCTCGACGGTGGAG
>N_4458
AAAGGGCTCGACGGTGGAGCCAATAAAGCCAGCCGTTGAGA
>N_4459
AGAAGTATATAGTTCATACACAAATCATGCCTACCGCACTT
>N_4460
AATCATGCCTACCGCACTTACGTTGGGTTAGGTTAGCATCA
>N_4461
GTGCGTATGTCACTTGGTCGCTTGTGTTATTGGTAGTTCCA
>N_4462
AACCAAATATTTATGTATAGCACAATCGATGTCTTAAGTTT
>N_4463
TGTTTTCGAAGCTCATCAACCATGACCCCGTCAAGCGACTA
>N_4464
AAAGCTCAATCATGTGACTGCGTTTTGCGCTACGGGAGTAT
>N_4465
GTATATATCACCATTCATGGCTTTAGTTTCTCGATATTTGT
>N_4466
TGAGTCATTTTGAAACGTAACGTATTATTATATTCTCGAAG
>N_4467
GTAACGTATTATTATATTCTCGAAGTCATTTTGTGAGAAGA
>N_4468
GGAATATTGTGATGGTGCCACGTGGATTTGGTTAGCCCGCC
>N_4469
GATTTGGTTAGCCCGCCATACCGCTTCATCTTAAAAAATTA
>N_4470
ATTAGAAAATCAAAAGTTTTCATTTTTTCAATTTCCCCCGC
>N_4471
TCAATTTCCCCCGCTTCCTTCAAATCTTCCCCGAGACGCTC
>N_4472
TTCAAATCTTCCCCGAGACGCTCTCTAAATCCCAATTTTAT
>N_4473
TTTCAAATCCAAGTATCGATCTTCGATTCCTCCACCCTAAT
>N_4474
CGATCTTCGATTCCTCCACCCTAATAAAACCCTAATTTTTC
>N_4475
TTTGCCTCCCAAGACGTATTCGGGTGTCAAATTCGCTCTCG
>N_4476
ACGTATTCGGGTGTCAAATTCGCTCTCGTTGGATTCAATCC
>N_4477
GGTTTCTGATTTTGCAATAACAGTTACGGTCGAAGCTAGTG
>N_4478
AATAACAGTTACGGTCGAAGCTAGTGAGTGGTGGTGGTGTT
>N_4479
TCACCGGGTCATGGGTTGATCACAGCTTCGACATTGGAATG
>N_4480
ACAGCTTCGACATTGGAATGCTTGACAATGCAAATTCGGTT
>N_4481
TTTGAATGGGATTCCAGGGTCCAAAGCCTTAGTTGTGTGCT
>N_4482
TGGGTGGGCAGTTCTCCAAGCCGTTGGTTGCTAACAGAGTG
>N_4483
TGGTTGCTAACAGAGTGACCCATCTTATATGCTACAAGTTT
>N_4484
TCCTTTAGCTTAGTGTTTTTCGGGGAGTTTACATTCTGTCG
>N_4485
GCGCAGGAGAAAAGTATGAGCTAGCCAAGCGGATTAAGAGG
>N_4486
GAGATAAGGTAAAAGTGCAACTCCATCTCTTGTATTAGTGG
>N_4487
AGAGATGAATTTATGTCTTGCTAAAGAAATTGGTTTCTAGA
>N_4488
TGTTACTGTTCGGCATATTACACTTTCACTACAAGCTAGTC
>N_4489
TGAGTTGGACATAATGGAGGCTTCAGCTAGGGATTCTGAGG
>N_4490
AGCCTGCAAATACCAGTCCTCTTGGTCTTAGGGTTGGTGCC
>N_4491
GTCTTAGGGTTGGTGCCGTGCCTGCAGTTGAAATCTCTAAG
>N_4492
CTGCAGTTGAAATCTCTAAGCCGGGAGGAAAAGATTTCCCT
>N_4493
AAGCCGGGAGGAAAAGATTTCCCTCTTGAGGAAGGGTCATC
>N_4494
CCCTCTTGAGGAAGGGTCATCATTATGTAATACGTCCAAAG
>N_4495
TTGGTTAACTCCTAAAAGGACGGACAGACCTTTTGAAGCAA
>N_4496
ATCTAGGTGTTGCTCAGCAGCATAATTACGTGTCCCCCATT
>N_4497
TCCCCCATTAGGGTTGCAAACAAGACTCCTGAGCAAGGGAT
>N_4498
GATGGCTCGACGTCTATTAACAGGAGTATCAGAAGGCATTC
>N_4499
TTGGGAAAAGAGTCAAGTGGCCAAAACCGTTCCTTGAGAAT
>N_4500
TGACAAGGGCCTAAAAGCTTCGTCTGCCTTTAATACCTCTG
>N_4501
TAATACCTCTGCATCAAAATCTGGTTCTTCCATGGAAAGAA
>N_4502
TTGGCAAGATTGATATGTTGCATGGCGAGGAGTTCCCTCCG
>N_4503
GCATGGCGAGGAGTTCCCTCCGATGATGCCTCAGGCAAAAT
>N_4504
CCCTCCGATGATGCCTCAGGCAAAATTTACAGATGGATCTG
>N_4505
ACAACAGTGAGGCAAGTATTCCACCACCGTCTAGTTTGTTA
>N_4506
CTAGTTTGTTATTGCAGGAACTAAGACCAAGTTCGCCTAAC
>N_4507
AGGAACTAAGACCAAGTTCGCCTAACGACAACCTTAGGCCT
>N_4508
GATGAGCATTAGTGACCCAACTGAAAGTGAGGAAGCTGGCC
>N_4509
TTAAACACTAAACTGTTGAGCTCTAATGTGGTACCCATGGT
>N_4510
TGTTGAGCTCTAATGTGGTACCCATGGTCGATGCTCTTTCA
>N_4511
TGTGGTACCCATGGTCGATGCTCTTTCAACTGCGGAGAATA
>N_4512
GCAAAACCTTAGTGTTGTGCCAAACCTCAGGGAAGCTGCAC
>N_4513
AAGCTGCACATGAGTTGGATCTGAGTGATTCAGCAGCTAGG
>N_4514
CAGAACTCCAGAAAATTCTACTATGAAGGGTGCATTGGATG
>N_4515
GGGTGCATTGGATGAAGTACCTGAAAGATCTGTAACTGACC
>N_4516
TGAGGAGATCTAGCACCTCTCCTGGATCGGGTTTAATCAGA
>N_4517
TGACCACGAAGAAAACAGCTCCAAAAAAGAGCCTAGGCACC
>N_4518
CCAGAGGCAGGAAGAAGAACCCCATTAACCAAAAGGGATCA
>N_4519
AAGGGATCAATATACTTGAGCGAACCTTCCCCAACGGACGA
>N_4520
CGGACGAGCGCAATGTTTGTCTAAACAAAGGAAAAGTTTCA
>N_4521
CAGTAACAGGTAATAGCAATCAAAAAGAGATATCAAGCCCT
>N_4522
AATCAAAAAGAGATATCAAGCCCTGTCCTAAATACTGAGGT
>N_4523
GACATGGCAAAACATATTGACACAGAGACTGAAGCCCTCCA
>N_4524
TATTGACACAGAGACTGAAGCCCTCCAGGGAATTGACTCTG
>N_4525
TGTAGATAATAAATCTTTAGCCCCAGAAGAGAAAGACCATC
>N_4526
GATAAGCTGCAGGCTAAGACCCCAGAGGCAGCTGATGCAGA
>N_4527
TTACGGTGCTAGAACGGGAGCTTAATGATGTTCCAACTGAA
>N_4528
GATAAGAATACAAGTAAACGCAAAAGGGAGGCTGGTGTAGG
>N_4529
AGTTCTGGTGGAGACCAAAGCCTTGTTGCGGGGGAAACATT
>N_4530
GGTAAACGCAGAAAGCAGGCCACTGTAGAAGAAAATAGGCT
>N_4531
CTGTAGAAGAAAATAGGCTTCAAACACCTAGTGTCAAAAAG
>N_4532
AGGCTTCAAACACCTAGTGTCAAAAAGGCGAAAGTTTCTAA
>N_4533
AAGCCTGGTTGTGGAGAAATCTTTAGCTAAAAAGGAGGCTG
>N_4534
TTTAGCTAAAAAGGAGGCTGCAGCTAAGGATCCAAGTAATG
>N_4535
GAAAGATGTAGGGGATAATTCTGCAAAAGAGAAGGAGAACA
>N_4536
TGAATCTAGAAAGGTGGGATCTGGTGGAGACCAAAGCCCGG
>N_4537
TACAAAGGCGGAGAAAGAGTCTAAGCAGCTCAGGGTTAATC
>N_4538
GAGCCGAAATTTTTTATTGTCAGTGGTCCTAGGTCCCAGAG
>N_4539
GGTCCTAGGTCCCAGAGAAACGAATACCAGCAGATCATTAG
>N_4540
GTTTTTCGCTGCTGCTGCATCTGGAAGGTACAATAACTTAC
>N_4541
CTGGAAGGTACAATAACTTACTTCAATCAACATCCTCTGTA
>N_4542
ATCCTCTGTATTGTGTAGAACACCAAACTAAGCCCTGATTT
>N_4543
ATTCAAAGGAAGCTGGGAAACTATTACAAGAGGAGCCTTAT
>N_4544
GGAAACTATTACAAGAGGAGCCTTATGAATGGCACAGTTCT
>N_4545
GAGGAGCCTTATGAATGGCACAGTTCTGGTCTTAGTGCTGA
>N_4546
TGGTGCGATAAACCTCGAGTCCCCAAAGAAATGGCGGCTCG
>N_4547
GCGGCTCGTCAGGGAGAAAACAGGACACGGTGCTTTATATG
>N_4548
GGACTGCGCATTGTTGTATACGGTGACTGCACCATCCCTTG
>N_4549
TATTTATTCTTTTCTCCCTACTCAGGATACACTAAAGCGAG
>N_4550
CTACTCAGGATACACTAAAGCGAGCTGTGAAAGCTGGGGAT
>N_4551
TGTGAAAGCTGGGGATGGTACGATACTTGCAACGGCGCCTC
>N_4552
TGGTACGATACTTGCAACGGCGCCTCCTTACACGCGTTTCT
>N_4553
GCGCCTCCTTACACGCGTTTCTTGAATCAAAACACGGATTT
>N_4554
TTGAATCAAAACACGGATTTCGCGTTGATAAGCCCCGGGAT
>N_4555
CCCGGGATGCCGCGGGATGACGTCTGGATCCAAGAGTTTAT
>N_4556
CCGTGTGTCCTCTCCGATTACCTGGTGGAGTACGTTTGTAA
>N_4557
AAACCCGGATACGCACTTGACAAGCATGTGCTCTACAACAC
>N_4558
TGGGCAGAAAAGTCGTTTAACAAGATGCAGCTTAGAGCAGA
>N_4559
AGAGCAGATTTGTGTGTGTACCATTAACTTAAAGTAGATGA
>N_4560
GGAAACTCTCTACAAAAAATCTTTGGCCTTTGGGAGATAAA
>N_4561
TTGGGAGATAAATATAATAACCAAAGAGTATTTCATTAATT
>N_4562
TAAAACAAGCATCACATTGTCTTAATTTATTTGTGCTATTT
>N_4563
GATTTGAGTAGAATTTAAAACTACGTATATAATCGTTTTCG
>N_4564
TTGGTTGATTGTCCTAATATCTTATTTGATTAAATTGTATG
>N_4565
ATTGATCCTCGGAAGGAAGTCAGCCCTTTCCTTTCCCGATG
>N_4566
GAAGTCAGCCCTTTCCTTTCCCGATGAAAGCCAGAGTTTTG
>N_4567
AAGCCAGAGTTTTGGTGTCCCTTGGTAGTTTCCAATCAGAC
>N_4568
GTCCCTTGGTAGTTTCCAATCAGACATTAACACAAACAGTT
>N_4569
CTGGAGGAGTGGTGAGTGGGCTTGGCAAAGGCGTTACGGCG
>N_4570
CGAGTAGTATCGGCGTGGTGCTTAAAGCTTGTGGCCTTGGA
>N_4571
TGGTGCTTAAAGCTTGTGGCCTTGGAGTTACCTCCATTAAA
>N_4572
TGTGGCCTTGGAGTTACCTCCATTAAAATTGGTTTGGAATT
>N_4573
GGTTTGGAATTTCTCATTTCCATTTCACGTTTGAGCCTTTT
>N_4574
GAAGATATATCAGGTACTTACTGAGATTTGTTAACGTTCGC
>N_4575
TACTTACTGAGATTTGTTAACGTTCGCCGGCTATGTATGTA
>N_4576
AGGAACGGAAAGGCGACTACCTTGGGAAGACTGTTCAGGTT
>N_4577
AGGTGACATCGAGTCAATGCCTTTTATCGAGGCCTTGAGAC
>N_4578
CTTTTATCGAGGCCTTGAGACAATTGTCATTCTCTGTTGGT
>N_4579
CCTCCTCCTCTGCTTTCTTTCAGTAATTATGATGTATGTTG
>N_4580
GTGTTGTTGGGGAGCAGGTACACACTATTTTCTTACCCTTT
>N_4581
ACACTATTTTCTTACCCTTTCAAAATGTATGGTAAACTTTA
>N_4582
CTTTCAAAATGTATGGTAAACTTTAATATCCTCGGCTTTAT
>N_4583
TGCAGAAAACAAAGCCAACCCAACACACTGTCCGAGAACTA
>N_4584
CACTGTCCGAGAACTAAGAGCTTTGGGATTGACTCCTCACT
>N_4585
AAGGCTAAATTGTCTCAGTTCTGTCATGTGGCGGTATAACT
>N_4586
AATATCCATGATGTTCCAAACATTTGGCATGTTCCTCTCCT
>N_4587
GATGCTTTTTTTTGGCTCTTCCAAGATAAAGGAAATAGAAT
>N_4588
ATCACTCGATTCTCAAACAACTGAATCTAACTAAGTTAGTC
>N_4589
TCATAAGTTAGCCGATATCACTTTCAGTGTAACACCAAGTT
>N_4590
GTAACACCAAGTTCAATAAACTCATCTCTTTCAGCGTTGCG
>N_4591
GCGTTGCGACAGCACCTGATCTGGATAGCTGGAATAAGATG
>N_4592
ACAAATCATGTGAGTATTTACACTGACACATTTTCTTTTAC
>N_4593
TTTTACAAGCCTTGACTTTTCTTATTTCTGTTATGCACAGG
>N_4594
ATTTCTGTTATGCACAGGTCCAAATTGCTATGGTTGGAAAG
>N_4595
TGGAAAGTACATTGGTCTAACGGATTCTTATCTCTCGGTTG
>N_4596
CTCTCGGTTGTGAAGGTAAACTTGGAAAGTGAATTTATAGA
>N_4597
GACTTTGGTCTTCTACCAATCGCATTTGGTTTCCATCACAG
>N_4598
GACTCCGGAGGCGCATGCTGCTGCTTGGAAGATCTTGAAGG
>N_4599
TTTAGTTCATAAACTCTCCACTTGCAGAGCGCAGAATGCAT
>N_4600
TGTGAGTGGAATGGTTTTAGCAGCCAAATACGCTAGAGAGA
>N_4601
GCCAAATACGCTAGAGAGAACAAAATTCCTTATCTTGGGAT
>N_4602
GAGAGAACAAAATTCCTTATCTTGGGATCTGCTTGGGGATG
>N_4603
TTGGGATCTGCTTGGGGATGCAAATTGCAGTAATTGAGTTT
>N_4604
AGAGCAAATAGCACTGAGTTCGATGCTCAGACATCTGACCC
>N_4605
ATCAATGGAGTCCGTTCATTCTCTCACTCTTGGTGATATAT
>N_4606
GAAGAACACATTTACACAACCGAGACTCTCTCACTTCAAAA
>N_4607
ACACAACCGAGACTCTCTCACTTCAAAACTGTAAGTTTAAA
>N_4608
GGCCAAGTTTCTTATGTAGACGAAAGGCATAGGCACCGTTA
>N_4609
TAGACGAAAGGCATAGGCACCGTTACGAGGTAACCTAAGCT
>N_4610
GTAAAGATGATACAGGGAAACGTGTTGAGGTAATAGAATAT
>N_4611
ATATGAGATAAGAAAAAACACCATCTCTCACTCTCTCTCAA
>N_4612
GTTTCATCCAGAATTTAAGTCAAGACCCACTAGACCTTCTC
>N_4613
TTATATTGGCTGCGAGGAAGCTTCTTCAAGCCCATTTAAGC
>N_4614
GCCCATTTAAGCAATTGAGTCGATGAAGCTCGACCTCTTTC
>N_4615
GCTGACATTTATAATAAGAGCCTTAAATTGAAGGCAAGACT
>N_4616
GATTAGAGAGGAGACAATTTCATTAGCCATTGAGTCATTAT
>N_4617
AAAAAAAAATATGATCCAACCCGCCGGTTTGAAAATAAAAT
>N_4618
TGAAAATAAAATTCCCACATCTCAGTTGTGTCTCCGGTTTG
>N_4619
CGGTTTGGCTAAACCAAACCCATTTTATCGGCAAAGGGTTT
>N_4620
TATCGGCAAAGGGTTTTCATCTTCTACTACAAAAGCTACCT
>N_4621
TGATTTTCTTTCAGACTGGGCCGGTCAAGACCAATGAAACC
>N_4622
CCTCATATAGCACCACCATTCGCTGCTTTCAAAAATAATAT
>N_4623
AATAAACCAAACCGAATGTACCGAATCAATGCAAAAGACTG
>N_4624
TGGATATTGAATTTTAAATCCAAAAGAACAGGGACCGAACC
>N_4625
CAGGGACCGAACCGAAACTTCAAAATAACCGAATGGATACT
>N_4626
TTGCATTTCCGTTTTTTTGTCATAGTAAATTTTAAAAATAA
>N_4627
AGACCCACATGTGATTAGAACATAACCCAGCTGGCTCAAGC
>N_4628
CCCAGCTGGCTCAAGCCAATCAATAGTTGGATTGCAAGAGC
>N_4629
GCCAATCAATAGTTGGATTGCAAGAGCCATTGTCACCTCTA
>N_4630
TGCAAGAGCCATTGTCACCTCTACAATGGGGTCCGAAAAAA
>N_4631
GTCACCTCTACAATGGGGTCCGAAAAAAAAGAATCGGTCCC
>N_4632
GGGGTCCGAAAAAAAAGAATCGGTCCCCTTTGCTTTCAGAC
>N_4633
GAATCGGTCCCCTTTGCTTTCAGACATATTTTATAAAGAAC
>N_4634
CAGACATATTTTATAAAGAACAAAAGAGAACGTGGGACACA
>N_4635
AAAAGAGTAACCAATTCTTGCAACTCTAATTAGCTGTGTTA
>N_4636
ATTCTTGCAACTCTAATTAGCTGTGTTAATAGTGATGATGA
>N_4637
CGCTAATGATACTACTAGTACTAAGTACTAACTAACAACAC
>N_4638
TGTCGATACAAGTCGTAAGGCGTCCATAATGCGTCTAAGGG
>N_4639
GGGACAAGGCCGTTTGGAATCGAGTCTTATCCAGGGCTTGC
>N_4640
TTATCCAGGGCTTGCCACTACCAGACCAATGCAGCAAACTC
>N_4641
AAACTCACAGGACCAGGATGCAAATCACGACAGCTACCTCT
>N_4642
ATCACGACAGCTACCTCTAACATTGTCACCACCAAGTCCAT
>N_4643
AGCCACGTGACCGGAGAAAACTAGAAGAAACGGTGGAAGCG
>N_4644
CCATTTCTTAAGATCTATCACCATCACACCTGTGTTGAAGT
>N_4645
GCTTCCTCCCTCTAAAGGTACCGGAGAATCTCTCCTCCGAC
>N_4646
AAGGTACCGGAGAATCTCTCCTCCGACCAGAATCCTCCGGT
>N_4647
AATCCTCCGGTGAAGTATTTCGTGAAATTCGCGTGACAATA
>N_4648
ATTTCGTGAAATTCGCGTGACAATACTCCGGAGCTCCGATT
>N_4649
TACTCCGGAGCTCCGATTATCCTCGAGCCTAGGCTAGTTTT
>N_4650
CGATTATCCTCGAGCCTAGGCTAGTTTTCCAAAGCTTAGCG
>N_4651
GTCATCGACGACGACAAGATCCGAATCCAAGTATATGACAC
>N_4652
AGTATATGACACGGTTAACACAAGGCTCCAGCAGATCCGCT
>N_4653
ACACAAGGCTCCAGCAGATCCGCTAAGTAGCTTCTAGCGTA
>N_4654
GAGGCTGCTCGAGAGCTTGTCTCACGGAAGAAGAAATCAAA
>N_4655
AGAAGAAATCAAACCACGAACTGTCTCAGGGGCAAAATCGT
>N_4656
CGACTCCAACAGGTTTGTTTCCTCGGAGACGGCGATGAAGT
>N_4657
CACACCGAGTGCTGAAGGATCGAGTTAACGGCTGCGATTGA
>N_4658
AAGGATCGAGTTAACGGCTGCGATTGAGCCACGCAGGTACT
>N_4659
TAACGTGATCGCCACGTGGACCAACGACGGATTGCAGACGC
>N_4660
CGTGGACCAACGACGGATTGCAGACGCCGCCGGAGGAGAGA
>N_4661
GCCGCCGGAGGAGAGACATTCGTCGCCGTTGTTGAACACCG
>N_4662
CATTCGTCGCCGTTGTTGAACACCGCTGGAGCTTTTCTGAA
>N_4663
GCCGCCGCCGGAGGAAATGACTGAAGCGACGGAGATAACAC
>N_4664
GACTGAAGCGACGGAGATAACACGATCACTGCCATCGCGGC
>N_4665
CGCGGCGGAGAATAATCCAGCAAATCTCGTTATCCAAAGCA
>N_4666
GCAAATCTCGTTATCCAAAGCATTTCGAAAAAAGAACCAAC
>N_4667
CATTAGACACCGAAACTAGTCGGAGAAGCGCACCATAAGAA
>N_4668
CAGGATAAGAAATGAGAGTGCCACACAAGTGCACTCTAAAA
>N_4669
ACTCTTCTTCTCTGCTCGGACGGAGCTCGGAGAAGAAGAAG
>N_4670
TGATTATTTTGGAAACGCCACGATTTACTTCTAGGGAATAT
>N_4671
AGAATCGCAGTTACAATTTACAAAATGGTAGTTAGGTTTTT
>N_4672
AATGTACTAGAAACCAAGATCTGTCGAGTAAATTTTTAGTA
>N_4673
AAAAAAATATGTCATATTTTCATTGGGACCGGACCCCTTTG
>N_4674
TATTTTCATTGGGACCGGACCCCTTTGTCATCTACGTTAAT
>N_4675
TACGTCGTCGTTTAGCCTGACACAATCGACACGACCAATGC
>N_4676
ATCATTAATCCACCACGTGTCCATTCCAAATGAAATAATAG
>N_4677
TGTTGTTGTTGGTGTAAAAGCACATGGTAACAGTCCGTACG
>N_4678
TAAAAGCACATGGTAACAGTCCGTACGGTCTACGCCTCAGA
>N_4679
AACAGTCCGTACGGTCTACGCCTCAGAACCTAATAGGCCCA
>N_4680
TACAATTCAGACCAGGCTGGCTTCCACGACCATCACTCCGG
>N_4681
AGGCTGGCTTCCACGACCATCACTCCGGTCGTGACTCGGAT
>N_4682
GGTCGTGACTCGGATTCTCACTCTGTCTCTGCCTCGTAGGT
>N_4683
AGATTGAGACTTAACTTCTTCTTTTCTTGGCTCAGTAATAT
>N_4684
ACACATCAAATTGAATTATACTCTTACAGTTTTCTTACCAC
>N_4685
ACAAGAGCAAGTATGTTTTCCGCGTAGCCAACCGTTATTAT
>N_4686
GCGTAGCCAACCGTTATTATCTTTGTAACTGTCGCATTTAA
>N_4687
ATGTTGCATATGGTTGTCAACTTTCCAATATAACTATCTGA
>N_4688
GATTCATGTGTCGTACGTAACACCAGGGTCCAGGGATGATT
>N_4689
TACTCTCTCATGTCAGAAGACGAGGACCCAACAACAACAAC
>N_4690
ATACCAAAGACCTCTTACTTCAACTAACTCACAACACCCGT
>N_4691
AACAACTACCACTCCACAGTCTCACCAAAGTGGATACACAA
>N_4692
CAAAGTGGATACACAAGGTTCCCACATACGCTTTACCCAAG
>N_4693
AAGTCTGTTCAGGGTGAAAACACAAAGAGGATGTGCGTTAA
>N_4694
ATATGGAAGAATTAGTTTTTCAAAGGCGGACGAAGAGAGTG
>N_4695
AAAGGCGGACGAAGAGAGTGCACAAAAGTCTTGTGATTTTC
>N_4696
GCTTGTAAGGATGAATACAACATATATAAGGAATCTTGGTG
>N_4697
AAAATCAAAACCCTTTTGGACCATGTGAAAACTGTCTTATC
>N_4698
AGTAAGCATTTCTGAATGATCTAGAAGGCCATAACGGCTAA
>N_4699
GATCTAGAAGGCCATAACGGCTAAGGCGTTTGCTGCTATTA
>N_4700
TAGACCAACGGGAGTAGATTCAAGCTTGTGTGAAGTATCTC
>N_4701
CAAGCTTGTGTGAAGTATCTCTGGGATTTTTTGGCGGAGAA
>N_4702
GGATTTTTTGGCGGAGAAAGCGGTTCCTTTACAAAACCGGG
>N_4703
TGGTCGAATATCCGGTACATCCTCATCCGCTGGAGTCTTCG
>N_4704
CTTGTGACAGCTAAGCTTGACATATATAAACAACAAAGTCA
>N_4705
AACAACAAAGTCAAAATATACCTCGGGGTCTGATGGAAAAA
>N_4706
CTTCGCATGAAGACGACGACCGAGAGTAGAACGTGCTGCAG
>N_4707
TACACGAATTAGTCACATAGCCTAAACCCTAATTTCTCGCA
>N_4708
CTCTCCTATTTGTAATTAGACACCAAAGTACCCAATAAAAA
>N_4709
TGACCGTTGCCTCAAACCTCCACAAGCGTATATTACTATTT
>N_4710
ATTTCTAGCTTCTCTGTTTTCTAAAATTGCGAGTAAAAATG
>N_4711
TTGCGAGTAAAAATGATTAACTATTGAATAAAAATGTTTCT
>N_4712
ACTACGATTTTGTAATGGCACTAATATATGAAAAAAGGGAA
>N_4713
AACACAGAATAATTGTTTCTCTTCCCCAAATGATTTAGTTA
>N_4714
CACTTTCGTTCGATATGTGGCTTACTTAAAAGTCCAAGCAA
>N_4715
ACTTCTATGACCCAATTCAACTATTTTACCTTTCAAATAAA
>N_4716
GACCAGGAGGAACATTGGTGCTTCCGAACTGGAAACCAGAT
>N_4717
CTCTAACCCTTCTGCTTCGTCAATCATTTGAGCGTAGAGGT
>N_4718
GTGACCTAAGTTCTTCTCTGCTTCTCCAACCACGAGAATGT
>N_4719
AACCGTTACAACTTTCAGATCTGGGCAAGTAAGGAGATCGC
>N_4720
CGCATAGAGGTTTGATACAGCCTTGGCTCACCATAAACCTG
>N_4721
TGCACTTTGAAGCACCCAAACAAGAGACTGGATTATACCTG
>N_4722
AAGAGACTGGATTATACCTGCATCAATCACTGCCTGCACAT
>N_4723
TAATTGTTTTTTAGAAGGTTCAAAAGACAAGGAAGCGCTTG
>N_4724
GCTTGCTGGTCGAGAACCATCTGTGTTAGGAAAATAAGTTA
>N_4725
CTGTAGATCATCCCCGGTTACAATATTTCCAATGGTACGAA
>N_4726
TTACAATATTTCCAATGGTACGAAGAGCAGGAATCAGCACT
>N_4727
GAAAGAGGAAGCACATAAATCAGATAACATAATCATGCCTG
>N_4728
AAAATTAAAATGATCACTATCAGATGCTTACCCTAAGAGCT
>N_4729
CTGGATGAGGCGAGGAACAACTCCTGCTTCAATGACTGCTT
>N_4730
TTCTTCATCCATTGATTGCACAAGGCGCTCAAGAACTGGTA
>N_4731
TTGCACAAGGCGCTCAAGAACTGGTAAAGCTGGTTGTGTCT
>N_4732
TATATTTAAGGAAACCTGTTCAAATGCGGGTGGGGGCTTCC
>N_4733
CAAATGCGGGTGGGGGCTTCCCTCTGCAGAAGTTTGATAAT
>N_4734
GTATTCTCATTGAATTGAGACAGAAGAGGTGTCATGGCACC
>N_4735
ACAGAAGAGGTGTCATGGCACCGTAACTTAGGACTAAATCC
>N_4736
CCCGGCATTTTGGTGAGTCTCCAGCAACATTTCCCAATGCC
>N_4737
TCCAGCAACATTTCCCAATGCCCAAACAGCCTATACTCAGT
>N_4738
TTCTGTGACAATAACGATAACAGTGAGGATTTAAACATATA
>N_4739
ATATACCTGTTCGCGGACATCTTCACTAGCAGAGCTGAGAA
>N_4740
TATCGGGACAGCTCCACTTTCAATGATGACATTTGTGTTCT
>N_4741
AATGTTGGTGAGCGCCCAAGCTGCCTCAAACTAAAACACAT
>N_4742
TACATCAAACTAGTAACTATCAATATATCCAAAAAAAAACG
>N_4743
AAACGACTGCAGCTGCGACTCACCTGAAGTTTGGGGAAGTC
>N_4744
TGAAGTTTGGGGAAGTCATCCCTGGAAAGAAACTTCACAAC
>N_4745
TCATCCCTGGAAAGAAACTTCACAACACGAGGAACAACACC
>N_4746
CCGCAAGAGATTTGTTGCCTCCAATTGTGAATTGCTATCCT
>N_4747
AACCATAGCAGGTAGATTATCTTTTAACTGTAACACGAAGA
>N_4748
TAGTCAAAAATCTCCTCTAGCTAAAGTAAATTTGATGATCT
>N_4749
CTCACCAAACAACACATACACATCGCAAGTTTTTGCAATCA
>N_4750
TCCCGTTGCTGAGCCAAAAGCCATAGAAGACGTAAATCTCT
>N_4751
TCTCTTGTTCTTCCTGATCTCAACCAAGTTATCCTCTCGCC
>N_4752
ACCGCTACTTTGTACCGATTCCGTCGCACCTCCGTCTTCGC
>N_4753
TTCCGTCGCACCTCCGTCTTCGCGCTAGGTCTGAGAGACAT
>N_4754
TTCGCGCTAGGTCTGAGAGACATCGCCGCTAAAATCGAATC
>N_4755
ATCGGAAGAGAATTAACGATCGGAAGATTATTTAAACACGC
>N_4756
CGGAAGATTATTTAAACACGCCAAGTTCGATTAATGAGAGA
>N_4757
GTACTTAGGAGGCCACGATTCAGGAGACTTGTTGTTAATCC
>N_4758
ATATTGCCCCTAAGTTTTATCATTAATAACGAACCTGCCAC
>N_4759
AAATTTGAATCTTAACGTCTCTCTGCCTTTTTAGGTATGTA
>N_4760
TGCCTTTTTAGGTATGTATACACCGACTACTAATTATGGAT
>N_4761
AAACAACGTAATTTACAAGACTGTACTCTAATTAAAAGGGG
>N_4762
ATTAAAAGGGGTAAAAAGATCAATGTGAGCAACTGAGCATT
>N_4763
TTTACTAATTAGATGCTTTACTATTCAATGCATCTTGGAAA
>N_4764
GAGAACAACTAAATTGATTTCTTTCTATTTGTGCCATCTTA
>N_4765
TCTATTCCCCTACGCAGTTTCACATAGTACCACAACTACAC
>N_4766
CGAAAGTTAGAGAATTTAGTCTCCACAAAACCAAATTTTGT
>N_4767
AAATATGACAACAACAAAGGCTTGTAGCTCAGAGTCATGTA
>N_4768
AAAGGCTTGTAGCTCAGAGTCATGTATATGACACCCTAGGA
>N_4769
AAGACAAACTCTGTGCACGTCTCCATGCATATATGTATACT
>N_4770
GTGAATAGAATTACAATGTGCGATTTAGACCATCATCATCT
>N_4771
TAAGCCTGATTTTGCATCCTCATCTGTTCATAAAATCTCAC
>N_4772
CTCGCAACGACTTTGCTGATCCATATCCCGAGATTCCCGAA
>N_4773
TGATCCATATCCCGAGATTCCCGAAGAGCAAGAACTAGACG
>N_4774
GTCGCCGTGAGAACCTCAACCATCTCCGATACCTGATCGTC
>N_4775
ATTAGACGACGATGGAAGTACCGTAACATTGTCGTTTTTCA
>N_4776
GCCCAAAGGACTCGACAACTCGCCGCCAAAACCCGTTATTA
>N_4777
TAAGCGGCTTGCTCCTCCTCCGACGCCGAAGCATGTATAAA
>N_4778
GAAGATCCCAAGGTTTCTTGCATACAAACCAAGTCTATTTA
>N_4779
TATACTTATGAAAATAAATACATGCAACCACTATTTTTAAA
>N_4780
AGAGAGATTTCACGTCATAACTAGAAAAGACAGCGTGCTCT
>N_4781
ATGTGGATATAGTTCGGAAGCGTATAACAAACCTTTGCTTA
>N_4782
AAGCTTCCGAGGCTCATTCACGACTTACACGAACTATCACT
>N_4783
TGAATTTAGAATTGGTGATGCAAATATTTTGCCTCACTTGA
>N_4784
TTTTGTTTTATAAAACAAGGCTTGGGTGGTGCAAAGACTTA
>N_4785
GAAAACGCACGTTACAGTATCTCTGGAAATGGAACACGGTT
>N_4786
GGTTTCGTGGAAACTAGAAACTACAATAAGGAGACAGCCGC
>N_4787
AACTACAATAAGGAGACAGCCGCAACAACATGATTCAACGG
>N_4788
GCCGCAACAACATGATTCAACGGCACACAACTAAACTAATC
>N_4789
TATCTCCCAAGTTTTTTTTACTAGACCTCTAATTACTTTTA
>N_4790
TCTAAGAAATTAATTACCTTCGCAAGTTCAGTAGTGATCCA
>N_4791
TTCAGTAGTGATCCAGCTTACCAGATTATTATAGAGTTGCA
>N_4792
TTTTTATATATAAACAATATCTAAACGTAACACATCTGGAG
>N_4793
AAATTAAAAAGCACAACAGACGAAATAAATCGAAAAATGCG
>N_4794
AGCTAAGATATGGTCCACGTCCAGCCGTGACCCACATGAAC
>N_4795
CCACGTCCAGCCGTGACCCACATGAACTTATTTGTAATTTT
>N_4796
TAATTTATTTTTATTTGTTACTCCGCGTTGGGCAAAATTGC
>N_4797
TCGAGAGTATAATAAATCATCAATGGCGGATTCGTCTCAGA
>N_4798
AATCAGAAGAAACGCGATAACACATAAAGCATGGAGTCTCA
>N_4799
GGAAGAAAAGGTGGAGTTTTCAAAAAATGGCCATTGTTCGA
>N_4800
ATCATCATAGTAACGGTGACCGTTATTACGGAGAACGCCAG
>N_4801
GACCGTTATTACGGAGAACGCCAGCTTTCCTTTGATGAAAC
>N_4802
CCTCCTCCTCCCCTGCTTTGCTCCTCCCGTAGATTTTGACT
>N_4803
GACTATGACTTTGAAATGGACGGTCAAGATTATTCCGACGA
>N_4804
CAAGTGTCTTATTTGAAATACAAACAACACAACGACGCCGT
>N_4805
ATACAAACAACACAACGACGCCGTATTATTATAGATTTATG
>N_4806
GTTAACTGGAAGTCAGTACCCAATTTGCCCCAAAACCTAAA
>N_4807
TACCCAATTTGCCCCAAAACCTAAAATATTAGTCAAATGCA
>N_4808
AATAGTTTAGGATAGGTGGGCGCAATCTAGATTGAATCATC
>N_4809
GGGCGCAATCTAGATTGAATCATCCAATCCAATCATATATA
>N_4810
AATATAGAGAGTTAGGGCATCTCCAACCCTATTATATTTTA
>N_4811
CCGGTAAATTGTTTGTAGATCCGCCAAACATCATTTTTTTT
>N_4812
TTCTAAAAGTTTTTTTATTTCCTTCTTCTAAGGTGTTGATA
>N_4813
AAATTTTCCAAGGTACATGTCACTATAAAAACAGCCAAAAG
>N_4814
ACTATAAAAACAGCCAAAAGCTTTTCTACATGCTAGTGTAG
>N_4815
TCTACATGCTAGTGTAGAAACTGACCCAAGAGGTATCATTA
>N_4816
GAGGTATCATTAGGGGAATCCAAATTCAAAGGGGATACATT
>N_4817
AAATTCAAAGGGGATACATTCATCAAAAGCAGTTGGTGAGC
>N_4818
GATCTAGAGCCGAGATGGGTCTTATCAACCAATGGTTTCCA
>N_4819
CCCCAAGCTTAGTGTTTGAGCTTTTAACTTTCATCCGCAGG
>N_4820
TTGAGCTTTTAACTTTCATCCGCAGGGAAAATGTTACCCAA
>N_4821
TCCGCAGGGAAAATGTTACCCAAAACAGATGAGTATGCTAT
>N_4822
TTCCATCGAATTAAAAATTCCAAAATATACTCTCTTTTTTT
>N_4823
ATATACTCTCTTTTTTTTTGCATGTAAGGATTAATTATACT
>N_4824
GCATGTAAGGATTAATTATACTATCATTTTACATCCTAGAT
>N_4825
ATTATACTATCATTTTACATCCTAGATCTAGTGACTTAACT
>N_4826
TCCTAGATCTAGTGACTTAACTTATTGTTAACGAGTAGTTT
>N_4827
TGGAGATGAAATTATTTGGGCGAGGGAACGGGGACAGTTGG
>N_4828
TTTGGGCGAGGGAACGGGGACAGTTGGCCTTTTAATTGCTC
>N_4829
GACAGTTGGCCTTTTAATTGCTCGAAGACAGCTAATAATCA
>N_4830
ACTATTTCTTACAAGTGGTTCGTTTAGTAAAATACTAATAT
>N_4831
ATAAAAAAACGTGAAAGGAGCATAGCTTTCAGATTTGAGAT
>N_4832
GTAGTATATGACCATGGATTCTGAGGGAGTGTTAATGCCGT
>N_4833
ATTCTGAGGGAGTGTTAATGCCGTTGGTCCATGAACATCTT
>N_4834
GGAAAGGTGATTGTTGTGGACTCTCGAAAGCTGTCAGTGTT
>N_4835
GGTTATTATTGCAAAAGCTGCGATTTTTTCGCCCACAAGAA
>N_4836
CCACAAGAAATGTGGCGAGTCCTCCGAGTTTATCCAACATC
>N_4837
GCGAGTCCTCCGAGTTTATCCAACATCCATCTCACCCCAAT
>N_4838
AGCGAAGGCTGTAATAGCTGCAATTTATGTGGAAGGACCAT
>N_4839
ACCAGAGGTTATTGACATTCCTGAGACGCATCACCACAAGC
>N_4840
TATGAATGTCAATTACCTTTCCATGTGGATTGCGTATGGCG
>N_4841
GGATTGCGTATGGCGGCCATCGGAGTTAAAACACCCATCAG
>N_4842
ATCGGAGTTAAAACACCCATCAGAGGTAAACCATTCTTACC
>N_4843
CTCTTAAGCTCCTCTCAGGTCAATTACCGGATAATTGTGAT
>N_4844
ATAATTGTGATGGAAAATGTCGTCTTTGCGCAAGAAAGATT
>N_4845
GCAACTTCACCTTGGATCTACGTTGTGTTTTAAACCCACCA
>N_4846
TACCGTGGTTTCACAGGAAGCATATAATGATGCCTTGGAAT
>N_4847
TTGGAATCTGTCACTGACGGCTTCTATTGCAAAAGCTGCGA
>N_4848
ATCACCACAAGCTCACCCTTCTCAAGGAGCGGATTGAGTTT
>N_4849
TTATTCTTCCATGTGGATTGCGTATGGCATCCGCCAGAAGT
>N_4850
GGCATCCGCCAGAAGTAAATCACCCTTTAGAGGTAAACCAC
>N_4851
AATCACCCTTTAGAGGTAAACCACTCTTACCACCCCTGGCA
>N_4852
GGTAAACCACTCTTACCACCCCTGGCACCCTCTTAAGCTCC
>N_4853
GTTGTGTTTTAAATCCACCGCCACAATCTCTTTTGAATTTG
>N_4854
TCATCCTTCTCCCAAGACTCCGTTCTTTTACATGTAACGCT
>N_4855
TTATGATCCATCAAGATTGTCTTGACCTTCCACGCCTCATA
>N_4856
GACCTTCCACGCCTCATAAACGTTAATCGTCATGATCACCG
>N_4857
GAGTTTCACGAACTTCTGTTCTTGGTGTTGTAAATTCTGTA
>N_4858
CTGTATGTGGAGTTTGTCATCAGAAGGTGGATTGGACTTGT
>N_4859
TGTAACGACAACAAGCGGTGCAAGGCATGCACCCATCCCAT
>N_4860
ATCTTTCTTCAATCCTTCTACAGTTGTATGGATTGTGACTT
>N_4861
GCTACACAATGAGCGTCTTACTTTAGTTACTAACGAGACTA
>N_4862
GTTACTAACGAGACTAAACTCTTTCAGTGTGCTCCTTGTGA
>N_4863
ATCCCGATCATCCCTTATATCACACTTTACTGGATGGAAGG
>N_4864
AAAAGAGTTGGTATTATGTGCTAAGTTGCATTGAAGATGAT
>N_4865
AGCATAGAGTTGACGATGATCCTCTCTTGTTATGCTATGGC
>N_4866
GAAAAGGCTTGTGGTAAATACTGGTGTGATATTTGTGAAAA
>N_4867
GATATTTGTGAAAAGGAAACCAATCCAGAGACATGGTTCTA
>N_4868
GTGACTCTGTAGGGATCATGCCAAAAAGCACAATAATGGGT
>N_4869
AGCACAATAATGGGTTGGTACAAATATTATGAGGTGGTGCT
>N_4870
TTTGCGAGATGTGCAAGTCGCGTTGCATTTTTCCTACGATC
>N_4871
CGTTGCATTTTTCCTACGATCATGAAGATTCTTGAAGCCTC
>N_4872
GATCATGAAGATTCTTGAAGCCTCAAATGAATACGTTTGCT
>N_4873
AGAGAGGGGGTGAAGATAGACGGTTAAAGCCCTCAATTGAA
>N_4874
TGGGACTTCGTTTCACAGTTCCTTAGCAAATCACCTGGAGG
>N_4875
CACAGTTCCTTAGCAAATCACCTGGAGGACATCAGTTTTTG
>N_4876
TTTTTGGGCAAATAAATTTGCAAGCATTCAGTTTGGTTTTA
>N_4877
TTTATTAGGAGAAAGGGAAACAAATTAGCTCATGTCTTAGC
>N_4878
CTTAGCGAAATATGGTTGTACTTATTCTACTTTTTATTCTG
>N_4879
GGATTATGATCTACTTGTTTCTAATGTTTTCGGTACGTTTT
>N_4880
AACCAGAAATTCCTTTGTTACCTGCATCCTTAAATCTACTG
>N_4881
AAATCTACTGTGTTTTTGAACGATTAAATAGAATTTAGGGC
>N_4882
CGATGACTATTTTTAGGAATCATCTAGACTTTTGACTCGAA
>N_4883
AATTTGCGAGGATTACTTTACGAATCATTTCTACACTTTTG
>N_4884
TCAGACGGTAAATAATTTCACTTTAACATGCCTTACAACTA
>N_4885
TTCCCTCAAGCGCGAAATTGCTTAAATAGTTGCTAGTTATT
>N_4886
TAAATAGTTGCTAGTTATTGCTAGTTATTTCCACTTGGTCA
>N_4887
GCTAGTTATTTCCACTTGGTCAGGGGCTTTCATCTGGTTTT
>N_4888
GGGGCTTTCATCTGGTTTTTCTCGGACCCTGGGGATTAAGG
>N_4889
TTTTTAAATTGTTGGTATGACTACAACAAGAGACTAGTCTT
>N_4890
GGTATGACTACAACAAGAGACTAGTCTTATGGACTACAAGA
>N_4891
GGAGTATTGTCGCAGATTCACCATTGCTCCTCTCTGTGTTC
>N_4892
ACGGATGACTTGGGTATCAGCTTCCAAGTTACGTGTTGTAT
>N_4893
AAAACGGAACGAACAAGAACCGATACAACATGTCAGATACA
>N_4894
AACTTAGAATTAATCTTAGACTAATAGATGTTGTGAAGAAA
>N_4895
TATGTCTACTAATTCTTCTACAAGAACATTCTTGAGCTCAA
>N_4896
TTTTTCTTCTTCCAAATCAACCATGGATTCTGAGGGAGTGT
>N_4897
CCACGAGCATTCTATGATCCCTTGTAATCATCTGAGGAAAG
>N_4898
GAAGCTATAAGCGATGGCTACTACTGCAAAACATGCGATTT
>N_4899
TGTAATTTATGTGGAAGGGACATTAAGGATCTATGCTATCA
>N_4900
ACATTAAGGATCTATGCTATCATTTTGGTAACTTCGACGTG
>N_4901
TTATTGAAAGTTCTGAGACACCATGCCACAAGCGCACCCTT
>N_4902
CGACTGTGTTTTGCATCCATCCGGGGTAAAACACCTGCCAG
>N_4903
AAACACCTGCCAGAGGTAATCCACCCGCTAGACGTAAAGAA
>N_4904
GCTAGACGTAAAGAATCACTCTTGCCACCCCTTGCACCCTC
>N_4905
GCGAAAAAAAGATCGATAGCCCTTTGTTCTATCATTGTTCT
>N_4906
TTTAAACCCGCCATCAATATCTTTCGAGGATTCGAAAACTC
>N_4907
TTACATGTAATGCTTGTGGGCTGAAGGGAGATCGAAGCCCT
>N_4908
CTTGGGGAGGTTATTCTTGTCAAAGGTGTTCTAACTATGTC
>N_4909
ACGAAGAGCATTACCTAAAACTCGACGACAATGGTGTTTTA
>N_4910
TGCAGCGCATGCACCCATTCCGTTTGCCTCGAATCCTTCTA
>N_4911
GACTTCATTCTTCACCAAAACTGTGCTAAATTTCCTAAAAG
>N_4912
AGGAAACGACATGTGCTACACAATGAACGGCTTACTTTATT
>N_4913
AACGGCTTACTTTATTTACACGCGAGGCTGGTCACTTTTGG
>N_4914
TTTACACGCGAGGCTGGTCACTTTTGGTGTAATGTTTGTGG
>N_4915
ATCTCCAATGGTTTCAGTTACCAATATGGGGATATGAAATT
>N_4916
TCAGTGTTGGAGCCATTTGTCCATCCAAGTCATCCCGATCA
>N_4917
ATCCCTTATATTACATTTCACCAGAGATGGAAGAAGTCTGC
>N_4918
TGGTTGTAACATGTCGGGAACTAGAATGCTCAGGTGCATTG
>N_4919
GAAGATGGTTGTGGATTTGTCTTATGCTTCAAATGCGCCAC
>N_4920
TTTGTCTTATGCTTCAAATGCGCCACTTTACCGCGAGTGTT
>N_4921
ACTATGCTATGGCGAAAAGGCAAATGGTATATATTGGTGTG
>N_4922
GATCAATGGGCTAGTTTGCACACAGAGTGTGTAGTCGGAGA
>N_4923
TTGCACACAGAGTGTGTAGTCGGAGACTTTTCAGGGCTCAT
>N_4924
GTCGGAGACTTTTCAGGGCTCATGCCAGGAAGCGTAGTAAA
>N_4925
AAGCGTAGTAAAGGCTGAGACGGGATCATATGAGGTTGTGC
>N_4926
TCATATGAGGTTGTGCTCAACAAGAATGTATCTCGCCCGTT
>N_4927
TCAACAAGAATGTATCTCGCCCGTTTTGCAGGCAGTGTAAG
>N_4928
GATACCTGAAACCTCAGTTTCTTATCTTTGCTCTGATATTT
>N_4929
TATCTTTGCTCTGATATTTGCATAAAGCGTTTTACAAAGAG
>N_4930
TTTGGGCTTTGTGTGTCACACACGTTTTTCTGTGTTCAAGA
>N_4931
GTTAAGGTTTTCCGTTGAATCCTGGTCCAAGGAGGAATCGA
>N_4932
AAAGAGGTAACCCTAGTTACCCAAAGAGCTTGTGTTTGCAT
>N_4933
AGTACTCTCGGCTCATTGTTCTAGTTCAAGAGGACGATCAT
>N_4934
AGAGGACGATCATCGTCTTGCACGAGTGTCACAAAATTTTG
>N_4935
TGTCACAAAATTTTGTTTAACATGAGCCTCAAAACAACTTG
>N_4936
TTATTTTTTTCTCCCTTGCACAAAAAGATCATTTTCAATTT
>N_4937
TTTTAACCATTTACGGTTTACACAAAATACTTCTACAGATT
>N_4938
GGTGAAAAATCTGTAGTACTCACAAAATCTTATGAGTTTTG
>N_4939
TTGTAGTTGTTTATAGCCTTCCTCGACCGATGTAGAAACGT
>N_4940
CACGGAACCCAGAACCTAGACAGAACTCTGAAGTTAATCGC
>N_4941
CGAAAATGTGAAGCACGCAGCTTCTTAAATATGGTCGAGTA
>N_4942
CGCTGAGACATGTTGCCCTTCCTTCAACTTGATTGTCTGGT
>N_4943
GTCTGGTGTTCATCGAAACCCTACAATTTATTGAAGACCAG
>N_4944
ACCCTACAATTTATTGAAGACCAGCGATTCTCATTATGGTA
>N_4945
TTAAAAAAAATCTGACTCGTCCTAGCATGATAACCATAAGA
>N_4946
GACTCGTCCTAGCATGATAACCATAAGAAGTGTTTCTTAAA
>N_4947
AATTGCTCTAGCTAGATAACCATATTAAGTCCTTATTAATT
>N_4948
TGATATATAGTTTTACAATACAAGTAAGCACTTACCATCCC
>N_4949
AGTCTCGACATCTTTCCATTCACATTAAACTCTAAATCTAC
>N_4950
ATTACGGTACATGCATGTCTCAAGAATCAACACTTTTTTTG
>N_4951
CATACCTCTTTCTGCTGCTGCAGACGTTTTAAGTAAGTAGA
>N_4952
AGACGTTTTAAGTAAGTAGACTGTTTTCTGCGGAGCTCCAT
>N_4953
TGCCAAAAAGTAGGTCAAGTCCATTGGAGAGCCCCACTATA
>N_4954
TCAAGTCCATTGGAGAGCCCCACTATACATGTACACAGAAC
>N_4955
ACATAGAATAACCCAAAGTACATTATATAGAGGGAAAAAAA
>N_4956
AACATATGAGAGTGATTTAACCCAAAATTCCTAACTTTCTT
>N_4957
TCTGAAAAAGTGTCCAACAACCTACCTGCACATTTTTCCTG
>N_4958
AACCTACCTGCACATTTTTCCTGAGATTTGATTCTTCAGAA
>N_4959
TTTCCTGAGATTTGATTCTTCAGAAGGCCCTCTAGTAGATA
>N_4960
CCTCAACAAATCTGTGATCTCATGAGTGAGCATCTCGACTT
>N_4961
GATGAATCCCTTTGTTATCTCCAAATGTAGGCATAAGAGCC
>N_4962
CAACCCAAGCTGGTGGCATACCAATTGTGAAGGCATCACTA
>N_4963
TGGCATACCAATTGTGAAGGCATCACTACTGCAAACATTCA
>N_4964
TTACCTTGATGGACCAGGATCATAGGAATTCAAAGGAGCAT
>N_4965
ATCATAGGAATTCAAAGGAGCATAAGAGGAGTGATTGGACC
>N_4966
CCGGGAAAATGAACCGCTAACCATTTCGATCACCGGACCAC
>N_4967
CACCGGACCACCGAACGAATCAGACGCCGATAAAGATAATG
>N_4968
CGCCGATAAAGATAATGGAGCACGCGCGCTCTTACACGCAT
>N_4969
ATGGAGCACGCGCGCTCTTACACGCATCCCTGTGTTTCCGG
>N_4970
AATTTCCCGGAGAAAATAAACAAAATCGGAGCTTTTGTCGT
>N_4971
ACGAATCTGAATCGCAAAATCGTTTCTCATTAGCGCGTGTT
>N_4972
TCATTAGCGCGTGTTACAGACTTAGCAACGAAGGAGAAGTA
>N_4973
ACGAAGGAGAAGTATTTGGGCCTTTTTAGGCCCATTTATAT
>N_4974
TTATATATTGGGCTTATAGTCCACTTGCGCGATAGGGTCAA
>N_4975
GTCCACTTGCGCGATAGGGTCAATATAAGTGTGTGGAGCAC
>N_4976
GTCAATATAAGTGTGTGGAGCACACGTTTTAAGACGGTGGC
>N_4977
TCGTGGCGGCTAAAAGTCAACAGAGGGACGTTGGTGGTTCA
>N_4978
GTGGTTCAGGGTAAAAGAGGCTATAGTGACCGGTTAGGGGT
>N_4979
CATGTCGCCAGAGAAAAAGACCACATTTAAAGGTCTTGCCT
>N_4980
ATACACGGAGGAAGAATATGCTCCTTTAATTATTATCTGAG
>N_4981
TATCGATTAGAAGAACTTGCCAAGTATCAGTCGGGTTAGTG
>N_4982
TGAAGATGATGATGAAATGGCAGTGGATTATCCATGCCCGT
>N_4983
ATATCGATGAGGAGCATCAACTAGACGCCAACAATGGGGTA
>N_4984
CAACAATGGGGTAATTGCAACTCGTATCCATCTCCCAAATC
>N_4985
AGGAGAGTTGGTAGGGACTTCTTGGATTTTAGTTCACTTGG
>N_4986
GTGTGAGAAATGAAAACAGTCTTTTGGTGATGATGAATGTA
>N_4987
TTAGTAGAAAACTTGTAAGTCTTTTTGTGCTTATTCTATAT
>N_4988
GTATGTTTTATATCGGTTATCTGACATTTGTGTTCCTTGAC
>N_4989
TGAGTCATATTCAGCATTTTCTCCAGGGACTAGGAAATACT
>N_4990
GACTAGGAAATACTTACAGTCTCTAATCGATGAGCCGTTGT
>N_4991
GCAAGCATGGAAGACAATAGCTTAATAAGGGATTCAACAGA
>N_4992
TAGCTTAATAAGGGATTCAACAGAAAAGTAAGTAATTCTTT
>N_4993
TAAAGATACATTTCGTATTTCTGTGTGCTCAGAGACTGGGA
>N_4994
TGTGCTCAGAGACTGGGAATCGCCGTCTCCCTTGTCAGATA
>N_4995
ACAGCTCATAATCCTCAAGTCACTTGAGGTCGGAGTTTCCT
>N_4996
TCCTTAACAACCACTTCTTGCGTAGTTTCACATCTAGAGCC
>N_4997
TTGAATAGCCTCAACCGTGTCCTCTATTGACATGGTTTGGG
>N_4998
TCATCAACTCGAGGCTTTTTCGGGTTTATAGGGCTTGTATC
>N_4999
CTCAGCTGAAATAGACAAATCTGTAGTACCACTGGACTTAA
>N_5000
AGTACCACTGGACTTAAATTCTTGGAATTCAGTTTCAGGGT
>N_5001
ATCCCAGAATCGCCACAGAGCACACACAGATCTTTATAGTA
>N_5002
TTGGCCGAGTCATAAATTGCCTTGCATCTCTATGAGCCTGT
>N_5003
CCACACAGCATAGATCAGAGCGATTAAGTTACCTTTATATA
>N_5004
TTGACGCTCATTATCCCAAGCAAACCCATCTGATCGAAGAA
>N_5005
GACTTATACCGGTTCTTCAACACATCAACATCAAAGTTAGA
>N_5006
CACCTTCAATCTGGTTTCCTCTCCTCGCTTGGTCCAACATC
>N_5007
GATGCCAAGTAGTCCTGCACCGTGTGACACTGCTTCCTTTT
>N_5008
GCACCGTGTGACACTGCTTCCTTTTGAGTTAGACCTGACTG
>N_5009
TCATCTTCCTGAATCAGTGTCTTGGATTCTCCCTCACTAAT
>N_5010
TGAGTAAACCAAGCACAGATCTTTGTAACAAGGTATAGACT
>N_5011
TCTTTGTAACAAGGTATAGACTTTATCCGAAAAGATCTCGA
>N_5012
CAAGTAAACAAAACGCAAAACGCACCTTAAGATACTCATCC
>N_5013
GTGAAGGAACAAGACATGAACTTCCAAGCTCGTTTACTAAA
>N_5014
GATGAAATACTGATCCATTTCAGGTGTCCACACTGTTCTTA
>N_5015
AGAGTCAGAGCTCCGGTGAACGGGAGTTGGAGTACCGGTGA
>N_5016
TTGTCCGGGATAAGGTTATACTTTTATTCGTAACCAATTTA
>N_5017
TGGGCTTAGTCTATTATAGGCCTATGTTAAACGACATCGTC
>N_5018
TTCTAGGGTTTGTTTTTGGGCCAGAGTGACGTTTGTTTTCC
>N_5019
AAGATGTTTACAAAATTTTGCTGTTTAAATTGATAGAAGAA
>N_5020
ATTCGACCTTTAAAGGCTATCTGAAGAACATCTCCATCATC
>N_5021
CTTTTGAGAGGTTTATGAAACAGAGTAAAACCCTAGAATTC
>N_5022
TAAAACCCTAGAATTCAATTCCTTTGCTCTGTTATGCAGTC
>N_5023
GGAGACTCCATGGATGATTTCAAAGGCCTCCGAATAACTCA
>N_5024
GAACCTGTGATGTTAGGTTTCGTTGAGAGTCCTAAATTCGC
>N_5025
CATGGTCAAATCTTCGTCAACTGTTCCCTAATTTAGCTGGT
>N_5026
TAGCTGGTGGTGTTCCGGTACTAAGTTAAAACATCTTTCAA
>N_5027
TTGATATTTGTCAATATAGGCATGGTTGGATCCAGTTAATT
>N_5028
GGTTGGATCCAGTTAATTTACCATCAGGGAAGTCAATTCTA
>N_5029
GCAGCTTTATGCTCCTTTAACAGACAAGGAATCAGCTTTTC
>N_5030
ATGAACAATGGAAACGTGCCCCAGAGAAGGCTATGCGGAGG
>N_5031
GCGGAGGTAGAAAGAAACCTCTTACTATATATTGCATCTTT
>N_5032
CCTCTCCAAGTGGGTTGTTACACTAAAGTACTGTTTTTTTT
>N_5033
TCCTGAAGTACGAAGGTTTTCCGTTGCCAATTGCCTCGAGC
>N_5034
GGCTCCAAAGCACGATGGAACAGACAAGCCATTGGGTCATG
>N_5035
AAAGGAGATAAACTATGTAGCGGCTGCAAAAATGCTCGATA
>N_5036
TTCTTTTGTTCCGCTAGATTCTGCTCTTTTGAGCAAATTTG
>N_5037
TTGGCGCTTGGGTCATAAAACCGAATGCCAACAGCTTCGAA
>N_5038
TCGAACGGTTAGCGAAACATCTGACTCAGGCCCTGTCAATA
>N_5039
ACATCTGACTCAGGCCCTGTCAATAATGGGGTTGCTCCAAC
>N_5040
CCCTGTCAATAATGGGGTTGCTCCAACTGAAAAGCAGAAAG
>N_5041
GGGTTGCTCCAACTGAAAAGCAGAAAGGTTAGCTGAATTCA
>N_5042
AACTTTTCCTAGCCCTGAAACTTTGTATAACTAGTGATATG
>N_5043
GGATGAAAGTGAGTATGATACTGAGATGTCAGGAGATGATG
>N_5044
AATGATTCTCATTTTCCATGCTTGTACAGGGAGATGCTGAT
>N_5045
CATGCTTGTACAGGGAGATGCTGATAAAAAGAATTGGGTTA
>N_5046
AGAATTGGGTTAATTTCCAGCAACGCGTAGACAAAGCCCCT
>N_5047
CAGCAACGCGTAGACAAAGCCCCTGAACAAGTTCTGAGGTG
>N_5048
ATTTTCTGCATACTTTTGATCTTGATTCTCCCATAACATCG
>N_5049
TACGTATTGATACAGATATTCCCGGAGCTCTGGTGCTAAAC
>N_5050
ATATTCCCGGAGCTCTGGTGCTAAACCCCTTTGGCCAATAG
>N_5051
CTGGTGCTAAACCCCTTTGGCCAATAGCAAGCGGACGAGTC
>N_5052
TTTGGCCAATAGCAAGCGGACGAGTCTCTAAATCTGAGCTT
>N_5053
AAATCTGAGCTTCCCAGTTGCAAATCTTGTGGTGGTCCTCG
>N_5054
TGCTTATTTTATAAACCAGTCAAGAATTGGCCAACAATTTT
>N_5055
TTTATCAGGTGATGCCGCAGCTACTGTTCTTCTTCGGTGGG
>N_5056
CCGCAGCTACTGTTCTTCTTCGGTGGGAAGAACGAGAGGGA
>N_5057
GAGAACTCGTGTGACTCGAGCTTAAGTTACAAGGAAGAGTT
>N_5058
AGTTACAAGGAAGAGTTTGTCTGGGTTCAACTATACAGTCA
>N_5059
TCCTTCCTGGCTGTTGCCTCCAAAGTTTTGTTCTTAACCGG
>N_5060
TCCAAAGTTTTGTTCTTAACCGGATCGTACCGGACTTAAAT
>N_5061
GACTTAAATATATTTGTAAACTTGGGTATGTTACTTGGTTT
>N_5062
GATTTACTAGAACAAACATACTATATTCCTATTATGATTTT
>N_5063
ATGGTCGAGAGAGAAAAGGACTTGAAGATAGAATTAAGTCT
>N_5064
CTTAGACTTTTTCGCAGGTACCCTGCAAATTTAACAGCAAG
>N_5065
CAGGTACCCTGCAAATTTAACAGCAAGTTTAGAATGTTGCC
>N_5066
ACGATAGAGATGAAAACTTACTCAGCGGTTTGTGCAGGTGG
>N_5067
TACCCTTCCTCTTACCTTAACCATTATACAACAGCCACATA
>N_5068
TTACATGTCACATACCATAACCAGAGTGACGTCCCTTTCTC
>N_5069
CCCTTTCTCTTGGCTATATTCAATTGACGTGCCCTGGATCG
>N_5070
GATTTGGTAACAATCAGAAACCATAGACCATGAATCCGAGA
>N_5071
ATAGCAACACCATTTCCAAGCTCAACTTCATCAGACTGAAT
>N_5072
ACGAAGTAAGCTACAGTATCCTTTTTTTCTACTATCATTAT
>N_5073
GAACAACGTACGCGAATTGGCCATGGAGATATCACTTCCTT
>N_5074
GATGCGAGACGCTTCTGGAGCTTCAACGAAACCATTTTAGC
>N_5075
TTTTGAATTTAACACAGATGCGTACACGTTGTTCCGTAGGC
>N_5076
TGTGCTATTGACGTTTGCGTCATCTATTACGGACCAGACGG
>N_5077
GACAAGGACAAAGACAAAGACAAATGACAAGGGGAAGACGA
>N_5078
ATCCAACACTTGAATCCTAGCAACTTCTCGCCGTATATGTA
>N_5079
TATGTACAACCATGGAGATGCTGCTACTCTCTCACAACTCC
>N_5080
AACAACTTTCAACATCCTGGCGTGTCAAACACACAAGAATA
>N_5081
TCTTTCGGTACAAGCATCTGCAGTGAATAACTACGGGTTGA
>N_5082
ATAACTACGGGTTGAATAATCACTTGATGCAGCGACAGGAT
>N_5083
GCCACCTCTCCACAACAATTCTAACAGTTATTGTTTTTCTG
>N_5084
TCTAAAAACATTGATGGTGACAAGACTGTTTCAATTGCTAT
>N_5085
GTTGATACAAGCTGCAAAGTCAAATTATATAACTCTTGCAT
>N_5086
CAACTTAGTATCCGTCTTGTCTGAATCAGCTGATACAAGGA
>N_5087
ATGGAGATTAGCTCTGAGTTCGTACAAACAAGGCTTGTACC
>N_5088
CAAGGTAAAGGCAACGATAACTATAGCCTCTGCATTGTTGG
>N_5089
AATTTGTCCGTTTGTAAATTCAAAAGGAACGTCTGGAAGCT
>N_5090
ACTAGGGAGCAGAGAAAGAACAAGCAATGTAGATCTAAGGA
>N_5091
GATGGAGAGTGAGTCTTTAGCTAGAGAAAAGTTTTAGACGT
>N_5092
AGCTAGAGAAAAGTTTTAGACGTTCACTAGTATTATCCTGT
>N_5093
GAGAAACCCAAAAAGTTTCTCGAACAAGAAAAATATTAGTA
>N_5094
ATGGCTTGTAGAGAGTATCTCATAGTTTCTCACTTGAGAAA
>N_5095
TATCACAACATCCAAAAAATCATCCATAAAATAATAAATTA
>N_5096
CTACACATCCCAAAATAAAACCATGGTAGGCCCATCATTGA
>N_5097
TATGTACAAATGTGCGTTGACCTTTTTCTCGTATCACACAA
>N_5098
GTCTACGTCACGGTGGCCATCGCCGGTAAAGCTCCACCGCC
>N_5099
AAAGCTCCACCGCCAACATTCACCGAGAAAGGCAAAGCCTA
>N_5100
AGACAAAGCGTTTTGCGTTGCAAGCCTAACGTCCCGTCCTG
>N_5101
AACGTCCCGTCCTGAGGCAGCAACCGCAACCGCACCAAAAC
>N_5102
GCACCAAAACTAGGCGTGATCGCGTTAAGCATCGCGTCCTC
>N_5103
GATCGCGTTAAGCATCGCGTCCTCAAATGCTTCGGACACAT
>N_5104
TCGGACACATCTTTCTACATCAAAGCCAAACTAAAGCAAAA
>N_5105
TAAAGCAAAAGAACCTCGAGCCGGCTTTAGAAGACACCCTC
>N_5106
AGACACCCTCGACGATTGCTCTAAGAATTACTTAGATGCGG
>N_5107
CGATATTTGGCTCAACACCGCGATAAGCGACGGTGAGGCTT
>N_5108
CGCGATAAGCGACGGTGAGGCTTGTGAAAACGCTTTGAACG
>N_5109
GCTTGTGAAAACGCTTTGAACGATCGTGCCGGTAATGATGC
>N_5110
CGGTAATGATGCTGAGCTTGCTCGTAGGAACACAAACTTGT
>N_5111
CATTAACACTATTTTAACTCCCTAAATTTAAAGTTATTGCC
>N_5112
TAATTTTTTTTTAAATGGCTCGTTGATTTGTCCCGGGGGTA
>N_5113
GTCCCGGGGGTAAATTGTAACGATATTTGAAATACTTGTTT
>N_5114
ATAATTTTAATGTTTGACCACAAAGGGAAAAAAATATCTCA
>N_5115
TCTTTCTTTGGTATATCGGACGGTATTTGTGTGGCCAGGGA
>N_5116
ATCGGACGGTATTTGTGTGGCCAGGGAGGGCTACCTGAGAC
>N_5117
TCACATCACTGTGTGCGTCTCTCTATCTCTCTATTCTATCA
>N_5118
TATTCTATCATTTCGAAATCCTCTCTATCCGAATTTGAACT
>N_5119
AAGGCAGAGTTTAGGGGAAGCTTTGTGACGATTCTTCTGTT
>N_5120
GGGGAAGCTTTGTGACGATTCTTCTGTTCTTCTCTCTGTTT
>N_5121
TTGCGTCTTAACGTCTTAAGCTAATATACCCTTAAGACTGT
>N_5122
CTTTCTGGTGTTTGTTGGATCAGTGAGTAAATGCAGCAAAG
>N_5123
AATGCAGCAAAGTTAGAATTCTGAGCTGATTAGGTTATTCA
>N_5124
AGTTCTTCTTTAAGCAAGTTCATGTGCCAACTAAACACTTC
>N_5125
TGGACCACAGTTTTCTATTACTGGTTAACAATTAATTTCTT
>N_5126
GTGTCTGTGGAATGTGTGAACATATGTAATCTAACGAAAGG
>N_5127
GGTTTCTAGCTAGCACTGCTCATCCACCTGTGTGTTCTGTG
>N_5128
AGAATGAAAGCTGTAAGTATCCTTTATTGCGTCTGTTTATG
>N_5129
GATCACCTTGTTCATATTGCCATGGTGGCAGTATTTGCAAT
>N_5130
GCAATCTATTCTTATGGTAACTCCTTTGGATAATGTAGTGC
>N_5131
TGAATATGAAGTAGGCTTTTCTGAGGCTCCTTACTTTGTAA
>N_5132
CCAGATTATCTTGTGGTGGTCATAAAAGATGGGAACTGTAT
>N_5133
GTGGTCATAAAAGATGGGAACTGTATTGCGTATCAGCTGAA
>N_5134
TGAATCTTCTTCTGGTGCATCCAGTGATGTTACCGTCGAAA
>N_5135
CAGTGATGTTACCGTCGAAACATTGTGGGAGGTACGATACA
>N_5136
CGTTTGAGGCACATCATGGTCAAAAGAGACGTAGTGGGGAA
>N_5137
AGACGTAGTGGGGAACCATTCATTATACATCCCGTTGCAGT
>N_5138
ATTCATTATACATCCCGTTGCAGTTGCTCGTATCCTTGGGG
>N_5139
ATAGGAATTGGATTGGGAGTCTATTGTTGCTGGATTACTAC
>N_5140
AGTTTGGTGCAACTGTGCGTCACATCGTAGAAGGGGAGACC
>N_5141
GTAGAAGGGGAGACCAAGGTCTGCCTATCTGTGTTTGCTAC
>N_5142
GTGTTTGCTACAATATTTTTCCTATCCTATTATAGGGAAAG
>N_5143
ATCCTATTATAGGGAAAGAACTCCACGCTTCCTGTGCGATG
>N_5144
TTTTTTTCCCTATTAGGTGTCAAAACTGGGAAAGTTAAAGT
>N_5145
CTTTTAAGATTTTGTATTAGCTGGTGTGGTTATATATTTAT
>N_5146
CAGGTCCGCGTCATTATTGTCAAACTAGCTGACCGGTTGCA
>N_5147
CTGACCGGTTGCATAATATGCGAACTCTCTGCCACATGCCT
>N_5148
AATATGCGAACTCTCTGCCACATGCCTCCCCATAAGCAGGT
>N_5149
CTCCCCATAAGCAGGTGATTCTTTCAAGTAGTTGAGATTTG
>N_5150
AAAATTATTGGGAATGTATTCAATAAAGGTATAACCCTTTA
>N_5151
TATTCAATAAAGGTATAACCCTTTAAGTATTATTTTTGCTT
>N_5152
CCCTTTAAGTATTATTTTTGCTTGCTATAATTCTTATGGAA
>N_5153
TGGAAATATTAACTAGGTGGCCATTATTTCCGGTTACATCA
>N_5154
GTCTTTCATGTACGTAAGTGCTGAGGATTATGATAGAGTCA
>N_5155
GCGACCTACACCTCTTTGACCTTTCGAACTCTGAATTCATC
>N_5156
GACCTTTCGAACTCTGAATTCATCTGGGCGTTTATTTAGTT
>N_5157
GCGTTTATTTAGTTCATCTGCATTCACAGAGTCCTACTATG
>N_5158
GGTGAATTCATAAGTGACTTCTTCATTTTACCTTGTAACCT
>N_5159
CATTTTACCTTGTAACCTACCCTTTTCTTCAGCATCTGAAG
>N_5160
GCAGCATCTACAAAGCTGCTCTCAAATCGAAAGGATCAATT
>N_5161
GGATTGTTGTAAAGCCAAAACCATCTGTAGGGGTCGGGCCT
>N_5162
GTAGGGGTCGGGCCTTTGTGCAGTCCACAACAGGTGAAATC
>N_5163
GGGTATATTTTGTTCCGATTCGTTCTTGTGTGTCACTTAGC
>N_5164
CTGGGGCTTGTTCATGAGATCTGGAAACCTATTCCACGAAC
>N_5165
CATTGGGACTGAACATATGTCTTACAGGTAAAAGATTACAT
>N_5166
ACAGGTAAAAGATTACATTGCAACCCCGAAGCCCAATGGAT
>N_5167
TACATTGCAACCCCGAAGCCCAATGGATACCAGAGCCTCCA
>N_5168
AAGCCCAATGGATACCAGAGCCTCCATACTACTGTGATTCC
>N_5169
GCCTCCATACTACTGTGATTCCATTCTTGTATGAGAGTATG
>N_5170
AAAAACGCCGATGATTAGTACAATTGAATTCGGTTTTAGTA
>N_5171
GTTTTAGTATTTTAAAGGTTCAAGCATGGGGAATATTTAAA
>N_5172
CATGGGGAATATTTAAAAGGCTGATTTGATTGGTTATTAAG
>N_5173
GTTATTAAGACTACATTTTTCTCTGCAGATCAGAACCGAGG
>N_5174
GATTGCTGAAAGGGGCATTGCTGTTTACTACAATGGCAAGT
>N_5175
GATTAGTTGGAAACGCGGTTCCTTTAGGTAGAAATTCAAGG
>N_5176
TAGAAATTCAAGGGGGAAGACGGGTTGCCTCAACAATGCAG
>N_5177
TTTTGCACTCAGGGTATTTACTGACCATATTCAGAATTAAA
>N_5178
AGAGACGTGCTAGATGTAGGCGTAATGTGTTCCTTTTTACC
>N_5179
CAGTGTGATTTTAGTTATGACAGTTTATTTTTCCAGGTTGG
>N_5180
CCAGGTTGGGTGGCTAAATGCAATAAGGGAATGGCAAGAGG
>N_5181
CTCTAGAGAATTTGTGGATACCATTACGAGGGATCTTTTAG
>N_5182
GGTAGTCGTGTGTTTGTATTCACACCTAAAGGAGAGGTAAG
>N_5183
ACCTAAAGGAGAGGTAAGGACTACTATACCTCAAAGCCTCT
>N_5184
TCTATTTGCAGATAAAGAACCTCCCGAAAGGGGCCACCGTT
>N_5185
AAAGAACCTCCCGAAAGGGGCCACCGTTGTTGACTACGCTT
>N_5186
GGGGCCACCGTTGTTGACTACGCTTATCTGATTCACACCGA
>N_5187
AATCGGAAACAAGATGGTAGCAGCAAAGGTATTTTCCCTAG
>N_5188
TGAGGTCGTGGAGATAGTCACCTACAACGTTTGTACCTTTT
>N_5189
AGTCACCTACAACGTTTGTACCTTTTTCCCTTGCTTTTGTT
>N_5190
CTTAGGAAAATTTTGATTGCCTTCATCATGTTCCACGGGCT
>N_5191
TTTTATTATTATTGTCACATCACAGGCCCTCTCAAGTAAAT
>N_5192
ACAGGCCCTCTCAAGTAAATCTGCTTTCCAAAGACATAAAC
>N_5193
TAAACAGTGGTTGCAACATGCCAAAACAAGGAGTGCAAGAC
>N_5194
CCAAAACAAGGAGTGCAAGACACAAGATTATGAGGGTATGT
>N_5195
TCTCTCATCTTGTTCCAGTTCCTAAGGGAGCAAGCTGCACA
>N_5196
GGAGCAAGCTGCACAATGTGCTGCCGAAATTACCCAGGATC
>N_5197
CTGCCGAAATTACCCAGGATCAAGTGAATGACTTTGTGGCG
>N_5198
AAAAGTAGAGATACAACACCCGCTCCTCAAAACGGAAGCGT
>N_5199
CCCGCTCCTCAAAACGGAAGCGTTTGGGCCCCAAAGGTGAA
>N_5200
CTGATGAGCCAGAGTTCCTCCTACCTGGAGATGGAATTGCC
>N_5201
CCTACCTGGAGATGGAATTGCCAGGATTTTACCTGCTAATA
>N_5202
GATTTTACCTGCTAATATCCCTGCTTATAAGGAAGTGTTGC
>N_5203
TATAAGGAAGTGTTGCCCGGCTTAGACAGTTGGCGAGACAG
>N_5204
CGAATGGTTATGTGTAGTATCCATGGATCGCAAAGGTATGG
>N_5205
GTCATGATTGATGATTCCAACAACTTACAAAGTAAATATGA
>N_5206
ACTTACAAAGTAAATATGAACTCTTTGTTACATTTGGCAGG
>N_5207
AGGCATAATCGCAGAGGTTACAACAGTCCTCGCAGCTGAAG
>N_5208
GTTCGTGGTTTTACTTTAAACCTTGCTTCTAAAAACATTTT
>N_5209
TTTTATAGTTCCTAACTACTCATCTTACAAAACTTATGGTT
>N_5210
GTGTCTCTATGGATCTGTAACTCACAGGTTAGTGTTTGCGC
>N_5211
GGATGGTCCAGTGGTTGTAGCTGGCCAAGATCAACAGAGAA
>N_5212
AAGTTCTTGAGTGTTAAAGCCAAAGGACTCACGTTCTTGGC
>N_5213
AAGGTCATTGTATATAAAGACCAAAAGAGTGGGATGAACAT
>N_5214
CTTGATTCTTTTTTAAAAAACAAAAAATTTGGACAAAACCA
>N_5215
TCTTGGCCTAAGTAGAGAGGCAAACACCAACGATTTTTCCA
>N_5216
AAAAATACCATTTCTTATGACCAATAAAATTCGAAAAATAC
>N_5217
ACATGAAGACAATTTCTGATCTTGGGAAATAACTGGTAAAT
>N_5218
ATTGTCTCTAGGGATTTCAACATTTTGCAGGCTTAGTTTCA
>N_5219
ACCGATGCCTCCATGAGCTTCAACACAATTAAGTACGATCA
>N_5220
TTAGATGATTAGAACAAATCCAATAAACCCATACATTTACC
>N_5221
ACAAATCCAATAAACCCATACATTTACCAAGAAAATATTAA
>N_5222
CTCTTAGATCATTTTGCAGACAACGTTATACGACGAATAAT
>N_5223
CAGACGTGTAGAAGAAAGGACCAGCCCAGTAAAGCTTGAAG
>N_5224
AAAGGACCAGCCCAGTAAAGCTTGAAGCTCTTGTCTTGAAG
>N_5225
TGAAGAATACGGTACGTGCTCAATGGCTGTCCTCTAACACC
>N_5226
GGTCGGAAAATCGCAATCAGCGAGTGGAGATTTGTAAAGGT
>N_5227
GTCCTTCCTGCACGAAGCTGCGAAGGGAATATCGTGGCGAT
>N_5228
GATGAAGTAACCTTTAGCATCAGTTTTGCTGCTCAATATCG
>N_5229
CCCATATGCATCGACCTTCACACACGCAATTCTTGCCGTTG
>N_5230
AATTTTCTCCTACCATTAGACCAATTCGTCTTGGTATATAT
>N_5231
CTTGATGATCCCTTCAACGGCGATGGGAATCAATTTTCCGG
>N_5232
CGGCGATGGGAATCAATTTTCCGGTCTCCGGGTCAGCTTCA
>N_5233
TTTTCCGGTCTCCGGGTCAGCTTCATTGCCGTAATAAGCAA
>N_5234
GAGAAGCTGCAAATGAGAGGCGTGAGAAAGCCATTTTTTTT
>N_5235
TTGTTTATATGTTGCTTAAGCAAGTGAAGTTTTTTGAAAAC
>N_5236
TAGACAATAGTGTTATTGTCCCGACGTGAGTCGCATTATAG
>N_5237
AGTGTGTGGATTACCAATTCCAAAGACGGTTCTAACATTAT
>N_5238
GTTCTAACATTATGGATGGACAAGCATATCAGTTTTAACTT
>N_5239
ACTTTTAAAAGTTCGGATGTCTCTAACAAATAAGGGCCTGA
>N_5240
TCTAACAAGAAACGGGTCATCTCGTCTGACCAAATAATTTT
>N_5241
TAATTGAGAGAATAGGGTTTCAATATATTGATTAGGATTTT
>N_5242
CAAACGCTTGCGGGAAGGAACTTTTAAAATATGGCGATTTC
>N_5243
TTGGACTGGGCTAGATTGGGCCCAAATAGCCTGTTTTAACA
>N_5244
CCAATAAGGTTCACGTAGGCCCAAACATATTAAAAGTAACT
>N_5245
GCACCAGTTGTCTTCTTGCTCTGATTATCTCGTTGAAACCG
>N_5246
TATCTCGTTGAAACCGCTTTCAAAGCAGAGCAAAAGAGACG
>N_5247
CAAAAGAGACGACACCGGAGCCTCCACTGCTTTACTTTTCC
>N_5248
CGCCTAAAATTCCAGAATCACTCTGCTTTTTACCCTTTTAA
>N_5249
GAATCACTCTGCTTTTTACCCTTTTAATCAATGATTTTTCC
>N_5250
TATTCATGGCAAACCCTAAGCTCACTAGGGTTCTAAGCACA
>N_5251
AAGACACGCTTTCCGCTCACCGCAACGAACTCGTTGCTCTT
>N_5252
CCCCTGTTTCTTTCTCCCGGCAAAGCTCGTTTCTTTTTAAT
>N_5253
TTTTGTGAAGGTATGTGGATCAGGGGAAAGGGATTCTTCAA
>N_5254
TGGATCAGGGGAAAGGGATTCTTCAACCACATAACTTAATT
>N_5255
GGGATTCTTCAACCACATAACTTAATTGACGAACTCGAATC
>N_5256
ATGGTCCTTTTGGAGAGATCCTTAAATCAGCAATGGTAAAA
>N_5257
ACCACCTTTTGTTGCGTTAGCCGTTAGACCAAGACCTGGTG
>N_5258
CTAATAGTGACCCTTTTTGTCTTGAGCTTGATTTCGAGCCC
>N_5259
ACAAAGGTCATGTAAGTTTCCTATAAAACCTCTTTAGTTGC
>N_5260
ATCATATCTCTAAGCTTTCACAAGAAACTCCGTTCTCGGAA
>N_5261
GAGAAAGGATGGGGAGATACCGCAGGGAGAGTTCTTGAAAT
>N_5262
TTATCTCCACATGGATATTTCGGGCAAGCCAATGTTTTAGG
>N_5263
TGTTTTAGGCTTACCTGACACTGGTGGACAAGTATCTCCCT
>N_5264
GACAAGTATCTCCCTAAACCCCTACGTTTAATTTGTCTTTC
>N_5265
AACCCCTACGTTTAATTTGTCTTTCGGATTTCGATTATCAT
>N_5266
AGGTTGTCTATATTCTTGACCAAGTCCGTGCCCTTGAGACT
>N_5267
CCAAGTCCGTGCCCTTGAGACTGAAATGCTGTTGAGAATAA
>N_5268
TTCCTTGTTTTCCAAGGTAACTAGGTTGATACCGGATGCTA
>N_5269
AACTAGGTTGATACCGGATGCTAAAGGAACTACGTGTAACC
>N_5270
AGTCAGCGGAACAGAGCATACTCATATTCTCCGGGTTCCTT
>N_5271
TACTCATATTCTCCGGGTTCCTTTTAGGTCTGAGAAAGGAA
>N_5272
GCGAGATTGTCGGTGAATTGCAAGGCGTACCGGACTTTATC
>N_5273
GAATTGCAAGGCGTACCGGACTTTATCATCGGTAACTATAG
>N_5274
CCGGACTTTATCATCGGTAACTATAGTGACGGAAACCTTGT
>N_5275
TGACGGAAACCTTGTTGCATCGTTAATGGCACATAGAATGG
>N_5276
TGTGTTTGCTTATGGAACATCTCATATTTGGATTTTTTGAA
>N_5277
GAAAACCAAGTATCCAGATTCAGACATTTACTGGAAAGACT
>N_5278
TTACCAAGAAATCGCAGGAACGTACGTGACTTGTTATATCA
>N_5279
GTCGGTCAATATGAAAGCCACGGGGCTTTTACGCTCCCGGG
>N_5280
AAAGCCACGGGGCTTTTACGCTCCCGGGACTATATAGAGTA
>N_5281
TATAGAGTAGTACACGGCATCGATGTGTTTGATCCGAAGTT
>N_5282
GTGTTTGATCCGAAGTTCAACATAGTCTCGCCCGGTGCAGA
>N_5283
CTCGCCCGGTGCAGACATGACCATATATTTCCCGTATTCCG
>N_5284
GACCATATATTTCCCGTATTCCGAAGAAACTAGGAGACTTA
>N_5285
CTAGGAGACTTACAGCTTTACATGGTTCAATAGAGGAAATG
>N_5286
ATAGAGGAAATGCTCTATAGCCCTGACCAGACTGATGAGCA
>N_5287
TGGTTTTGGGAATTCATAACCAGGAAACCAAATACTTTCCG
>N_5288
TTGGGTTGGGTTATATTTTGCAGCGGTACACTGAGTGATCG
>N_5289
AGTTGAGGGAGCTGGTTAATCTGGTTGTAATAGCTGGTAAC
>N_5290
ACCGAGCTCGAAATGGTGAGCTTTACCGCTACATCGCGGAT
>N_5291
TTAGCCTGCGTTCTACGAGGCTTTTGGACTTACGGTAGTGG
>N_5292
TGGACTTACGGTAGTGGAAGCGATGACTTGCGGGCTCCCGA
>N_5293
AAGCGATGACTTGCGGGCTCCCGACTTTTGCCACTTGTCAC
>N_5294
TGCCACTTGTCACGGTGGTCCAGCAGAGATCATCGAGCACG
>N_5295
GTTTCCACATCGATCCATACCATCCTGAGCAAGCGGGTAAC
>N_5296
TTGAACGTTGTAAGGAAGATCCAAACCATTGGAAGAAAGTA
>N_5297
AAACCATTGGAAGAAAGTATCAGACGCTGGTCTCCAAAGGA
>N_5298
AAGTATCAGACGCTGGTCTCCAAAGGATATACGAAAGGTAA
>N_5299
AAAGGATATACGAAAGGTAACAAAAAAAACCTAAGACAAAA
>N_5300
ATACTCGGAGAGATTGATGACACTAGCTGGTGTGTATGGTT
>N_5301
ACGTATCGAAATTGGAGCGTCGTGAGACTCGGCGATATCTT
>N_5302
TACATTCTCAAATTCCGCGACTTGGTCACAATTCACAAACA
>N_5303
TCTTCTTCCATATAAGATCTCAAGGATCTCATTTAACTTAT
>N_5304
ATCTCAAGGATCTCATTTAACTTATGATTTGTTCTATTTGT
>N_5305
GGTGAAAACTGTTCCTTCAACCGCCGATGACTGACCCGGTT
>N_5306
TTCAACCGCCGATGACTGACCCGGTTCAGCGTTGGATGAAG
>N_5307
AAAGAATAAATGATGAGTAACTTTGGCTATGTACCCTATGT
>N_5308
TAATTACGAATTTGGTGGTACTTTTGTGTTGTCTCATGTGT
>N_5309
TGTAGCTTATAATAAAAAGTCTTCAATGGAACATTTCATTT
>N_5310
TTATACTGTTCACAATCTAGCTCGATTTCGCTCCGAATATA
>N_5311
TCGCTCCGAATATAAATTTTCTAAATAACTAGAGATATGCA
>N_5312
AACTCTTAAGAATAATATTTCTTATAACAGTGGGAGAGTAA
>N_5313
AACAGTGGGAGAGTAACAAACAAATTACAGTTTTCAGTTGT
>N_5314
AATGCTGGTTAAAGATTTGACTGGATTTAACTAAAACATAA
>N_5315
AACATAAAGCGAAAACGAGACATTATGGGTCTTAATTTTTT
>N_5316
TGTAACCCCTATTAAAACAGCAGCATAATAATAATTTAAAA
>N_5317
GAATGCACTTTTACCCAAATCCACCAAAAAAGTGTTGCAAA
>N_5318
TATTTGTTTATAATTGGTAACAGATAGATATTTGAGTATTC
>N_5319
ACTTTTATTCTCATAGTCACCTTTGTTAATACTACATTTTA
>N_5320
ATTTTAGAATCTCGATGTTTCAACTTGGTGAGATTGTTTAA
>N_5321
ATGTTGTAAGGTTTTCAACACTCCAAGAAAGTGGGAACCAA
>N_5322
TCGTGTATTATAACGCTAAACAGCTGGAGATTCTATCCACT
>N_5323
CACAATAAGATTACACTTGACGTTATATTATAACGAACCAA
>N_5324
ATTATAACGAACCAAATAAACCATCCCTCGGACCAATGTCC
>N_5325
TTAAACTAACACACTCGTTACTAAACTAGAGTTGACCATAG
>N_5326
CGTTACTAAACTAGAGTTGACCATAGGCGTGGGCGAAGTAG
>N_5327
ATAGGCGTGGGCGAAGTAGGCAAGAGCTCCAACGAGTGGTG
>N_5328
ATGTAAGTAGCCGGCTCGGACTGCTCGTAATCAGACCGTTC
>N_5329
AGCCACGGTGGTGGATTCTCCGTGGGAATTTTGGACCGTAA
>N_5330
GAGAGATTTTTAACACTGGACCTGTCTTTTGGCGATGGAGC
>N_5331
GGCGATGGAGCGAAGACGACCGGGAGTGTAGACGGAGCCAC
>N_5332
ACCGGGAGTGTAGACGGAGCCACCGCAATGGACGACGGTTT
>N_5333
CAAGAACGATGTTGACGTCACGTATTGCATGTTGGCGTCTG
>N_5334
TATTGCATGTTGGCGTCTGCCATTTTAAACAATAATCCACC
>N_5335
GAACCAAAAATGCCTTTACACAAAAAAAAAACCAACAAAAA
>N_5336
CACCAGCGTGCTTGTTATCCCAACCAAAAGTGTTATCATAT
>N_5337
AGCAGCTCCCCACAACAATTCATCCTACCAAAAATATCATA
>N_5338
AGTAAGAAGGATCAGATTTTCTGAATACAATGGCGGCGGCG
>N_5339
CCATGTCTTCAGGTCTTTCCCAACAAGAATGGTCTTTATTA
>N_5340
GGAGATAATCAGTAGCCCAACGAATCGCTATTTTAGCGTTT
>N_5341
AAGCATTGTGGTTGTGAATGCCATTGGGAAACCAAATTTGA
>N_5342
CTATAGCTTTCTAAGCAAGCCCATTTTGTTAAAATTAGGGA
>N_5343
AAAGGGGGAAAAAACAAAAACCCTAATTTTATCCTCTGTTT
>N_5344
TTGGCGATATTGATACAACACTTAACCTACATTGTTGAGAT
>N_5345
AACCTACATTGTTGAGATCTCTCATTAACCAACGAAACCCA
>N_5346
TTAACCAACGAAACCCATTTCATATATTTCATAAAAAGAGA
>N_5347
TTAGAAGGAAGTTTCCCTGACCTTTGGCCTTCAAAGAAGAG
>N_5348
AGAGCATCTTTGTAGTTGTGCTTGGCCAAGTGGTGACGATG
>N_5349
TGTGCTTGGCCAAGTGGTGACGATGGTGATGGGTGTTGAAA
>N_5350
GAAAATGGTGACTCTGAGGGCATAGGAGGAGGAAGAAGAAA
>N_5351
ATTTCTCTGAGAGAGAAAGACAGACAGAGAAAGAGAGCTTC
>N_5352
ATTGAAAATAAGTTATTGTCCGTACTTGTGCTTGTTTCGAC
>N_5353
GGGAGATGGAAGCCCATTCGCAAATCTAAGTTATGACTAAA
>N_5354
GTAAAAAAAAATATTGTTTACGTTATGCCGATTTTGAGTAT
>N_5355
CTCAAAAGATTGTTTAACAACAATTGTCTATGATTCTTGTT
>N_5356
TGCCTGGTTGGGTTAGTTTTCGCAAGGGCCTAGCTTCTCCT
>N_5357
TAGTTTTCGCAAGGGCCTAGCTTCTCCTTTGCCATTTTTAC
>N_5358
TTTGCCATTTTTACTTAGAACGATGAGTCCATTTTCACATC
>N_5359
CACATCTTCATTAGTGAAACCTTATGTTGTGTCTAAAAATC
>N_5360
CATGAATCTTGACGGGCAAACCTATGTTTCCCAACAAGACA
>N_5361
AGACATTGTAGCCTTCAAATCATATTATTTAACAAAATAAT
>N_5362
ATAAATTTGAGGGAACGAATCTCTAAAGTGTGGGGTTACTC
>N_5363
ATCTCTAAAGTGTGGGGTTACTCACACGATATAATTTTTGG
>N_5364
TATATAGATAGTGTAGGTACCAATTTTAGCTATACAAATGC
>N_5365
AGCAACCGTTGAACCATTAACCGGTCTAGACAAATTCATGG
>N_5366
TTGCATGACTTTATTTCAATCATTCCACATACACATGTGTG
>N_5367
ACATGTGTGCATGTGATCAGCCTTTTAATACGAATCTATAA
>N_5368
ATAAACTCTGGCCACTATAACAATTATTAGGAACTATAGTA
>N_5369
ACTATAGTAGTGGTTTTGTTCTTTATAGTCGAATCCGTAAT
>N_5370
ATTAGAAATTGTTATGCGTTCTGCTAAGAAAAGGTTACAAT
>N_5371
ACTTATCGGCAAGCCAATCACTTGATTTACGGAAAATTATA
>N_5372
TTGATTTACGGAAAATTATACTAAATGTCGAGGGCCCAAAT
>N_5373
TTCGGGATAGTGGAGATAGACAAAATGGTCTCGAACAATAT
>N_5374
ATAGACAAAATGGTCTCGAACAATATTTTTAATAATTTGAG
>N_5375
GGTAAAGATAATAGGTAAAGCTTAGAGGTCGTCGGTTCGAA
>N_5376
TTTCGCGCTTGGAAGGATTACGGATTTTGGCCATAACCTCC
>N_5377
CTTTCCAAATATGGTAAATCCTCGTCTGGAGAGCCAAATGA
>N_5378
ACAAAATTACAACATGGTGTCGAACTGTAGTTTGGTTTTGG
>N_5379
TGAAAGTGTATGGGGAGATACAAAATGAGATGATCTTTTGA
>N_5380
TGAGATGATCTTTTGATTTTCTCCAACTCACGGCAAAGGAA
>N_5381
AGCATGCGAGCATCCTATAACTTTAAAAATTTGTCAAGAGA
>N_5382
TGCCTTTCGGGCTGAGCCATCTATTATATATGAATCCCATA
>N_5383
TCCAAAACCCAACAAGGATGCTAAGGCTAGCAATGAGATAT
>N_5384
ATATATATATAAGATTTCGTCATTTTTCCTTCTTTTTTTAT
>N_5385
TAAAATTTGTCGTCCATACACAAGTAAATTAAACGTTTTAT
>N_5386
CTTACTCTAAAATGATCTTCCATTTTTGTCCCCCTCATTAC
>N_5387
CGTCCTCGCACAACAGTCCCCATTCCAGATGCCAAATAATT
>N_5388
GATGCCAAATAATTGTTTCCCGACTATTGAAGAATGAATCA
>N_5389
CTTAGCTTTTCTTTCTTTGCCGAAGAAAACTCCTTATATTT
>N_5390
CTCCTTATATTTCTACTCGTCGAGTAAGCTAATCACATGTG
>N_5391
TGTGCGCTTCTGTGATGATTCCACATGCATTATGACCCTCC
>N_5392
TCCACATGCATTATGACCCTCCAAAACAAAACAACACGATA
>N_5393
ATATTTTTCTCTATCATATTCACTCAAAATATCAGACTGAA
>N_5394
TAAGAACTCAATTAATCTGCCACAATATACAAAATCTCACT
>N_5395
CACAATATCGATAGACTAGCCATAGCTATATTTACATACTC
>N_5396
ATATTTACATACTCATGTCGCATTGAATCCAAGGCAGCTTT
>N_5397
AATCCAAGGCAGCTTTAAAACAGTACTACACCAATACTATG
>N_5398
ACAAGAATGTTGACAAAAAACATTTTAAGTTTAAGTCCAAT
>N_5399
TTGAATTTAGCCATGTGCTACCGTCGATAAATGGACCGACT
>N_5400
TGCTACCGTCGATAAATGGACCGACTGTGAATTGGGTAGCC
>N_5401
CCGTTTGGTTTTCGATGCGTCTAAAACCAGGCCATGTGACT
>N_5402
AGGCCATGTGACTCGCTTTGCCATGTTTGCCCCAGGCCCTT
>N_5403
TTTGCCATGTTTGCCCCAGGCCCTTCATTCATATACTCTCC
>N_5404
CTCTCCATAATATAAAGTTTCAAGTGCAAAATCTTTTTTCC
>N_5405
AGTGCAAAATCTTTTTTCCCCTCCAACCATCCAGCGGGATG
>N_5406
CGCCTTGAAGTTTTCTTTCACAGGGATCAAATCAGGTGCGG
>N_5407
CACAGGGATCAAATCAGGTGCGGCCAAGATTCTACAATTAA
>N_5408
AGTATAGATATACCCGTGGGCTGGTCCGACTGATTGCGGCT
>N_5409
ACTATTCTGGAACACAACAGCCGCATTGCCGAATATGAAAT
>N_5410
ATAAAGGGTGTCTTGGTAACCATCGAACTCACAACGGTAAA
>N_5411
GAACTCACAACGGTAAAAGGCAGAGTGATCAGAGCCGCTTC
>N_5412
CAGAGTGATCAGAGCCGCTTCGAAAGGCCACAGCCTGTGCT
>N_5413
CTGTGCTTTGGCCGGTCCTGCAGAATTCACGAATGATATGT
>N_5414
GTAGCCTTTACCTTTCACGCCTGCATAAACAATTATGTCAT
>N_5415
ATCTCCATCGATTCTAATTACTTAAAAAAAAAAATTAGGAC
>N_5416
AATGGGGTTAGATGGTTAGACGGATTTAGAATATTAATAAC
>N_5417
GCTATAGACCGGATTCATCTCTCCTCGTTACGACAAATGGC
>N_5418
CTCCTCGTTACGACAAATGGCCTTATATAGTTTCTTAAGAC
>N_5419
AAAACCAAGGGATTCAGAGACAAACCTACGGTAGGAGTTTG
>N_5420
GTAGGAGTTTGAAATGTTGACCATCCATCAATGCGGCTGCG
>N_5421
CTTCTTCTTAGGTAATTCGACGTTCTCAAAATATTCCCCAC
>N_5422
GACGTTCTCAAAATATTCCCCACCTTTTATATAGATAATAA
>N_5423
TATATAGATAATAAATCTACCCAAAAAAAAAATATTATGTG
>N_5424
ATAATGGTACTGGACATATACGGAATATCGCGAAAGTATTG
>N_5425
ATGCATACGGAATAGAATGACGAAATTAATAATCCAACAAA
>N_5426
GTTTCCGGTACCATCAATCGCCACCGAGAGATTGTAATTGG
>N_5427
CGAGAGATTGTAATTGGTCTCTTGTACCGGAGCCTCAAGGA
>N_5428
CCAACTCGGGTACTCAACGTCAACTTCTGATGATTTCGGGG
>N_5429
ATTTCGGGGAAGGTTTCTTCCTGGAAATCACCTGAAGCATA
>N_5430
GAGTAGCCCGAGACAGTCTTCGAATGCGCAACGTTCATAGT
>N_5431
GTCTTCGAATGCGCAACGTTCATAGTGGGTTAGGTTTGGAA
>N_5432
TGGTTTTGGTTTCGGTTAAACGCTGGGTTTTGTGAGTGGTG
>N_5433
TTTGACTGTGTCTCCGTATACTCTATATCCATGAAATTAGA
>N_5434
AACAATCACCTCTCTTTACCCACACATTCTAAATAGCTTTT
>N_5435
CTGAAGGATTCTACCACCAGCTTGGACAATCAGTTGCTCAA
>N_5436
CAGAGAATGCAAGAATTATTCATGAATTCGGAAGCAAATTA
>N_5437
ACCAATACAATAGCTGTTCACTCATTAATGATATGTTAACT
>N_5438
AATTTATGAAATTTATACTACGGGAACACTGGAACCTCTAA
>N_5439
TCAGAAAGTAGACGATGAGACCACTCGACCCGCCCTCGAAT
>N_5440
GAGACCACTCGACCCGCCCTCGAATTGCTACTTTACTACTC
>N_5441
CTCGAATTGCTACTTTACTACTCCCATACAAGTTGATCATT
>N_5442
ACAAGTTGATCATTGCACACCAAATCTCACGTTTGTTCCTA
>N_5443
CCTATCATGCCACAAAAAAGCCAACTTTCCATTGTATTCAG
>N_5444
CTATTAAAAACCCCGTTGAACTCCAAACCATGAACCACACT
>N_5445
CCATTGTTTCTCCTTAGATTCATACCACATTAGCCCAACAT
>N_5446
TTTAATGTCATAGATTGTGACGTCTCGATCAGTACCCCTCA
>N_5447
TTGTGACGTCTCGATCAGTACCCCTCACATAAATTTTTCTG
>N_5448
GCCTAGTGACGGGGTTACCACAGACCTATTTAGGCATGCCA
>N_5449
TTACCACAGACCTATTTAGGCATGCCAATTTCACACTGAGA
>N_5450
GTCGTTAACTAGTCCCACAGCTGCCTGATCACAGGCCACAA
>N_5451
CACAGCTGCCTGATCACAGGCCACAAGCGGCCTTGGACCCT
>N_5452
GGCCTTGGACCCTGACGCAACTTTCCAGACCGAGAGTCGAG
>N_5453
GACCGAGAGTCGAGGATCCACATGCTCCTAGACTTGCCAAC
>N_5454
CATGCTCCTAGACTTGCCAACAAAGTAGATTTCGGGGCCCA
>N_5455
AACAAAGTAGATTTCGGGGCCCAGCGTGAGAGTTGCAAAGT
>N_5456
AGTTGCAAAGTAAGGCTCAACAGGAGAAGTGAACGGGATCG
>N_5457
GGAAGGAGAATTACTATGTTCTTGAAAGCAGACGTAGAAGC
>N_5458
AGAGATCGCGTAATCTTAAGCTCAGAGGAACTTACGAGAAA
>N_5459
AAGAGAGAATTGGATGATACCATCTTGGCACGCGGGCTAAG
>N_5460
ATACCATCTTGGCACGCGGGCTAAGATGTTTAAAACAATAT
>N_5461
GCGGGCTAAGATGTTTAAAACAATATCGTTTGGCAGTAACG
>N_5462
ACAATATCGTTTGGCAGTAACGAAAATAACGACGACGGGGC
>N_5463
CGAAAATAACGACGACGGGGCCTCCTTGGCCGTCGTAGACA
>N_5464
GACGGGGCCTCCTTGGCCGTCGTAGACATTGTCTTGGCCCT
>N_5465
GTCTTGGCCCTAATCCTAAACAAGTGTCTCTCTAAATCAAA
>N_5466
TATAATCACACCAACATGAGCTTTCTTTATATAAAGGAATA
>N_5467
AAAGGAATAGTAATCCTTTTCCCTCTTGGAATCGTTTACAC
>N_5468
TTCCCTCTTGGAATCGTTTACACAATATTATGCTCACGTGA
>N_5469
AAATTTTAGGGATCGTTATGCTTTGGCAATTAGGAAATATT
>N_5470
TTATAAACTCAAACCGACATCTATTTTTATTTAATTGTAAA
>N_5471
TAATTTTTTGTAAACACAACCATCGAGATTGAGATTCTGCT
>N_5472
CTTCTTCGAGTAATACTTTACTTCCAATATTTTCTTTGGAA
>N_5473
GTACCATCACTACAAGAAAACAGTCGTTTTGCGAGGAACAA
>N_5474
GCAAATTTGCGAGGGAATTGCAAGTACTTTACTACACCACG
>N_5475
ATTGCGAGAGACTGCTTCCTCGCAAATTTGCGAGGAATATA
>N_5476
TACTTTGCAATTAACAATATCAACCCTCGCAAACCACTCGC
>N_5477
CAACCCTCGCAAACCACTCGCAAAAATCTCGCAAATCTTTA
>N_5478
TTACCCTAAACCCTAAAATACATAGAAGTGATTTGGGATCT
>N_5479
TTCCTAATGATTCAGAATAACTAATCCGAATAATTTTAATT
>N_5480
AATCCTAAATTATTAAAAATCATAAATTGCGAGGGACTTGC
>N_5481
AGGAGTTCTGGCAATTCTCTCGCAATATGTGGTTCGTTTTA
>N_5482
GAAATAAATTTTTATATATACTCGAAGACCTGGTTTGAGCG
>N_5483
TCGCCGCCTCTCTTCTTCTCCGATCTAATTACGGCGCAGAG
>N_5484
TTCGATCTGTGCTCCAGAACCGCCGCGGCTCTTCTTCTCTG
>N_5485
TCTGACTCGATCTATTTTGCCTCAAAGGTAACCTCTGTTTC
>N_5486
TTACTTCTTTTTTCCCAGATCTAACACTTGATTTGTTTTTT
>N_5487
TTTTTTGTGCAAGATGCCGTCGGATAATACTTATGTCCGGT
>N_5488
TTTAGACAACAGCAGCGTGACCCGTTGCATGTCAATTCTCC
>N_5489
CCGCTTAGTGGTGGGAATATCTCAGGGGTTCAAGGTTCAGG
>N_5490
GCTGGCTTGACAAGGCTAGACCCAAAGCGTCCTCCGGGTAC
>N_5491
GCCTTAGAAGTTTGATTCTGCCTTAGAAGTCTCTGGATTTA
>N_5492
TTGGTCACAGACATCAAAGGCTACAATCGATCGATGGTATG
>N_5493
TAAAGTCTAGGATGTCTGATCAAGTGTCAAGGTGGAAGGGA
>N_5494
AAGGTCTAGTACAGTTTTGGCAAGATCCAAAGTCAGAGAAA
>N_5495
GGCAAAGGCATCTATAAACACCGTTCAGGCCAGACCTCTTA
>N_5496
ACACCGTTCAGGCCAGACCTCTTACAAAGCTCGTGCAAGAA
>N_5497
GGAAGAGTCTCATATGTGCTCACTGGACAATCCGGAGAGCA
>N_5498
AGGTGGGTTGTCTGTTCATGCCAAAAACAAGATTTTTACTG
>N_5499
TCCTTGTGAGTGTTTGTGATCTTTGCTGGTTGCTCCGCGAA
>N_5500
GATCTTTGCTGGTTGCTCCGCGAAAGAAAGGAAGGATTTAT
>N_5501
CAGCCCATAGTGGTCCAATGCTTCCTAGTGATGATCCGGTC
>N_5502
AATTCTTCGACGTGGTTCCTCGACACAGACAGGACAGGCCA
>N_5503
ACACAGACAGGACAGGCCAACCCAAATGAACCACCTGTGTC
>N_5504
AACCACCTGTGTCTACTGCTCCAGAACCGGAGGTGGCCAAT
>N_5505
GCTCCAGAACCGGAGGTGGCCAATGAGGAGACAGCAGCTGC
>N_5506
GCAGCTGCTGCCCTAGCTAACCTTGCAACAGGATCCTCTCC
>N_5507
GCTTTTTCCTTGTTATATCTCTTTAGAACAAGTTCTTAGAG
>N_5508
AGATTTGCTAGGCGGTAAAACAGAATCGCAAATCCGTCGTA
>N_5509
CGAGGAACTCGTTTTCCTCGCAAATCCCTTGCGTATAGCTG
>N_5510
CCCTTGCGTATAGCTGTTTGCGAGGGATTAACGAGTAATTT
>N_5511
AGTGCATTTCGAGCAACAAACACTTTGTTGTCAGTAGGATA
>N_5512
AGTCGACTGATTTTAATGGACATATGTTTAGCAGAAACGTA
>N_5513
ACGTCTCTAGAGTATATCCTCAAAAGGATAATAGAAGATCA
>N_5514
TAAAGTTTGATTTCTCTTTTCAGACACTATTCTATTGTGGT
>N_5515
ACTATTCTATTGTGGTGTTTCCGGAAGAGTGAGCTGAATCT
>N_5516
ATTTTCGTCATAACTGTGAGCTCTACTAATTCTTCGTCGGT
>N_5517
TCATGACAAAGAATTGAGTACTGGATCCCAATCATAAAGAC
>N_5518
GTCAAAGACAAAGTTATATTCCAGCAAAAGTTATATTAGGA
>N_5519
ACATATTTTAATTTAGAGAGCTTGTTTGCAAAACTTTAAAA
>N_5520
AAGTACTGTAATTAATGAGCCATGATAAAAGGAAAATGTCT
>N_5521
TCTAAAAGACTGATACAATCCTATGCACAAAATAGTAACAA
>N_5522
GAATTGACTTGCTTCTTCTACGGTTTCGATACGCTTAAAAC
>N_5523
TTAAAACCAGGCCATTGGACCCGGTTTGTCATGTTCGAACC
>N_5524
TGGACCCGGTTTGTCATGTTCGAACCGGGTCCTTCATTCAT
>N_5525
AACCATCCGGCAGGATCCACCAAGTCATCAATAAACGATTT
>N_5526
AATAAACGATTTCATAATAACCGTCCTAGAATATAGTTGCC
>N_5527
AATATAGTTGCCACGGACGACCTAAATATGCTTTGAAGTTG
>N_5528
GTGCCGCCAAAATCCTGCTACTAATTATAGAAATACCAGTG
>N_5529
AGTGGGTTCACGTGAGTTTTCCCGGCCTTGAGCGGTATATA
>N_5530
GTTAGGATTTGGTCTACGAGCATAGAGACTACAATTCTGGA
>N_5531
ATATCACATTCTCGATAAAACTGTTTGTGTGAATGGACGTA
>N_5532
TGCCACAGCTTGGTGTTTTTCCGGTCCGGCATAATTCACGA
>N_5533
ATAAGTCCTTAGCTATGAAGCCACTACCTCTCACGCCTGCA
>N_5534
TAAACATTATAATCGTTAGTCGTGAAGCCTATGAAAGGTAT
>N_5535
TTAAGAAGAAAACGTACCAACGGTAGCAGAGTGAAAGGCTG
>N_5536
CCAATGAACATTATCATTGTCTTTTCCCTCGGTATTTCAAT
>N_5537
CGTTGACACGGCCAAATCGACTCACCATTAACACTTCTTAA
>N_5538
TAGGCCATGTTTTGTAACGGCTGTTAGGAGCGCTGTTAAGG
>N_5539
TATTTTTAGAATTTCCCTGACTGACTTAAAGTTAAATGGAC
>N_5540
AGAAGGCAACACAAAGACGTCATTTAATATAATTTCGTAAC
>N_5541
CTACACGTTACCTTACCAATCAAACCTAATATTTAACTTTA
>N_5542
AACTTTATCGTACCTGGTTTCACTCGAGTTGGGTGCGGCGG
>N_5543
CGCCAATGGTCGTGTAGTTTCCAGTCCCATTTTGAGCCACC
>N_5544
AGTCCCATTTTGAGCCACCACGAGATTAACCTTAGTCTCAT
>N_5545
TGAAGTAGATTCCGGTCACTCCCTGAGACCCACATCGGAAA
>N_5546
CCTGAGACCCACATCGGAAACCCAACGTCCTCCTTTACTTT
>N_5547
ACGTCCTCCTTTACTTTCCCCGGAATATGCCCTGGAATATT
>N_5548
TGCCCTGGAATATTCTCAAGCATAGCCAACGAGTCGCTGAC
>N_5549
CATAGCCAACGAGTCGCTGACGTGGCTAGAGATATTGAAAA
>N_5550
AGAGATATTGAAAAGACTCTCCTTCAAGCTCTCAGCCACTC
>N_5551
GTCGCTAGAAGCGAAACCATCGAGACACGTTCGTGTATTTG
>N_5552
GGCGCTGAGTAACATTTTGACGTTATGGAGCTCCGGAGAAT
>N_5553
ATTTTGACGTTATGGAGCTCCGGAGAATGAGATCGGAGCTT
>N_5554
CGAGACAGTCATCGAATGCGCAAAGATCGCGATGGCTTAGG
>N_5555
ATGCGCAAAGATCGCGATGGCTTAGGTTAGACCCTAGACGT
>N_5556
GGCTTAGGTTAGACCCTAGACGTTGTAGGAGGTCGGAGAAG
>N_5557
GGTTTGGTTTAATGCGGTGACGACGAGCTCAGTGATGTCAT
>N_5558
TAATAAATTTCCAACGGTAACCTAGAACGAAAAAAAGAGTG
>N_5559
TTTCAGTCACAATTGAAATTCTGTTGAACGTAACAGGAAAG
>N_5560
ACCGTTCAGAAAATTTGATGCCTAATTTAAGAACTAATGGG
>N_5561
TGACTATTGGTGTTGGGTTTCACTCCACTGAACTCGGCCCA
>N_5562
AAAGAAACTATCTTTCGGCTCAAAAGTGAAAGTTCAAATCA
>N_5563
GTGAAAGTTCAAATCAACCACAGTAACACTACTATACATCA
>N_5564
ACCACAGTAACACTACTATACATCAATAATGTTGGGCTCGA
>N_5565
AAAAGCCCAATCACAATCTCCAACAAGATCTTTTCATTATC
>N_5566
TCAAGAATATTTTAGTGGGTCGTCATGGAGAGTCCAACTCC
>N_5567
AGTGGGTCGTCATGGAGAGTCCAACTCCGACGGACGTGAGT
>N_5568
ACTCTTAAGATGGTCAATTGCACCAATCGTACAAAATCGAT
>N_5569
ACAATGGGGTTTATCAAATGCTTTCTCGTTCATTATGTGAT
>N_5570
ATCGACTCTTTGTCTTTTATCTAGGATAAGATTGATGACTT
>N_5571
TTATAAGTTTTGCCATTTGGCCAAAAAAACTTTTAAAAATG
>N_5572
AATCATAGAATGAACTGTGACCTCACTAGCTATGTCTTGTT
>N_5573
CTAGCTATGTCTTGTTTTTTCATAGGTCGTCGGATTACTTC
>N_5574
TTTCATAGGTCGTCGGATTACTTCCTCCGTCAATGTTATTG
>N_5575
AATCGAACAATAAAGCACAACCTGATCGTTGTAATAGACTA
>N_5576
TTTCAAGAGGATGTTGTTGTCAAGATTTTTAAAAACAAGCA
>N_5577
AGTGATTCCTAAAACTATATCCCTATAGTGTTTTTTTAAAG
>N_5578
GTGTTTTTTTAAAGTCAACACAACTCTTTCTCCAACATCTA
>N_5579
GTGTCCTTAATTTAAGTAAGCATATAAGAAGGTTTTTTGTA
>N_5580
TCTTCGTCTGTGGATCTATTCCTTCCCCTCTCGGTAACAAC
>N_5581
CCTTCCCCTCTCGGTAACAACAACAAGCGATATAAAAAATT
>N_5582
AACAAGCGATATAAAAAATTCAGTTCAATAAGAGAAATATA
>N_5583
AGTTTAGGATGTTCCAATTTCTTAAATAAGTCATTTACCTA
>N_5584
GTCATTTACCTAAGAATCTGCAGCCAAGTTTATTTTTTATA
>N_5585
CTTAATGAATAGTACATGATCATTTAAACAAATTTGAAACT
>N_5586
TTATTAATTTAAGTAGTATCCAAGATTGTCAGTGAGAGTGC
>N_5587
CACCCGCAATTACATAATCTCATGGAACATGTTATTAAGGA
>N_5588
CCGGAACTTTGACCAATAATCTTTCTACATGCATGCGGCAT
>N_5589
CTTCATATGGAATTTCAATGCTACCCATAATGCGCAACGTT
>N_5590
ATGCGCAACGTTTGGTCTGTCTATAATTATGTCGGCATACA
>N_5591
TCTATAATTATGTCGGCATACAAGTTGTGACAAGTGAAAAA
>N_5592
TTAACGTTACTTATATAGTACTTGTTTTTAGAATTACGGGT
>N_5593
TTTTAGAATTACGGGTTAAACTCCATTTAGTAAATGAGTTT
>N_5594
TAGAACCTGCATATAAGAATCGAATTCAATCCTACCACGTG
>N_5595
AATGCGTTAGTTGAGAGTATCTATAAATAATTGACCCTTTT
>N_5596
TTTAATTTAAATAAGTTATACCAATCTAAAATCAGCAAAAA
>N_5597
TATTAAGTTAACGTCACAGTCAAGTCTTTGGGTCAGAATCC
>N_5598
GGGTCAGAATCCATCGTTCTCGGACAGTCTGCGTTTTTACC
>N_5599
ACTGTATTCTCCAACCAACACCATATTTTATTAAAAAAAAA
>N_5600
CTTTACGATTTTAAATGCAACATCTTAAGGTGGACCATGAT
>N_5601
ATGTTACATCTCCAACTTTACAAAAAGCTGATTTTATTTCT
>N_5602
AAGTATGTGTAGTAAAAATTCAAACACAAAAATGATTTATG
>N_5603
CTCAATCCTAGTAACGGAAGCACTTGCTCTTCGCAATGCCC
>N_5604
GCACTTGCTCTTCGCAATGCCCTTAAAATGGCAGCCGATCA
>N_5605
GCCGATCAATCGGATATAGCCTCTTTCACGGTATTGTTGGA
>N_5606
AAAGTCGTCCAATACTTTAGCCGACTCCTTAGTTAAGTCAG
>N_5607
TGTGGCTTTTACTTCCTCCTCCCCTCCAAGAATGTAACACT
>N_5608
TAACACTCTCTGTCTTTTAGCAATGCAAGTTCGGTTTGAAC
>N_5609
TTATAATTAGGCTCATAAGTCAAATAGCCAATAACTTGCCC
>N_5610
AATATATATAAATTGCCTAACACATTGCCACCGTCGTTGAC
>N_5611
GCCTAACACATTGCCACCGTCGTTGACAAGTTTTCTTAGAT
>N_5612
CACCGTCGTTGACAAGTTTTCTTAGATTCAAAATTTAGTAC
>N_5613
AGACATGAAGGAAGATGGATCTTTACCAAAAACAGCTGGGC
>N_5614
TGGATCTTTACCAAAAACAGCTGGGCAGCTTTGAAAATGCA
>N_5615
TAATTCTCCGGCTTGGTAAACAAATACGTTGGATTGTTTTT
>N_5616
AACTACAGGTCAATAAACGACGTGAAATCAAGCTAAATGGC
>N_5617
CTACATCATTTTAAACCAAACTTAGAATTGTTAGGTCTCAA
>N_5618
AGAGAGGATTTCACATTTGACTTCTATTGCTTACTCATTCC
>N_5619
GGAATTTGTAATGTACTTTACAAAAATTGTATATGCTAATT
>N_5620
TGTATACAGTCTCAAAATAACAAAATTTAATACGGACCCAC
>N_5621
ATATTTGGTCTCTATAAAACCCACTAAACCTAAACTTTTCC
>N_5622
CCTCGTAACACTCTTCTTATCTCTTCAAACACTCTTCATTG
>N_5623
CCACAAACATCTCAAGGCGACGTTCGCGAATACGGCCGCTT
>N_5624
ACACGCACCATTGACAGATACCTCAAACGCAACAATGCACT
>N_5625
GTTGGAGCTCTCCAAGACTGCCGTTACCTAGCAAGCCTCAC
>N_5626
CCGTTACCTAGCAAGCCTCACAACAGACTATCTCATAACAT
>N_5627
ATCCAAAACGTTGTCGTTTTCCAAAGCCGACGAAATCCAAA
>N_5628
CTTGATGGAATCAACACCGCCGCTTCCTCTTCATGGACTAT
>N_5629
CGCCGCTTCCTCTTCATGGACTATACGAAACGGTGTCGCAT
>N_5630
GGGTTCCAAAGAAGAAGAAACAAGTAGCCAGTTACTCTTGG
>N_5631
GAAACAAGTAGCCAGTTACTCTTGGGCCCATCCAAAGAACA
>N_5632
AAGAGCACAGCAGCTGATTCCCTTCCACAGCCTCTAAGGTT
>N_5633
TTGGCAACAGCTCCTGAGAGCACTGATGTAGGCATTGTGTG
>N_5634
TCCTAGTCCTACTGGTGGCACTAACACCAACCGTCCAATTA
>N_5635
TGAAACCAAGTTTTGAACTTCCTGGTCCTAAAATTTACCCA
>N_5636
GTATGAAAAGAAAGCAACCACCAAACCTACCGTTAATGAGA
>N_5637
CCTACCGTTAATGAGATTTCCCCCCAGTGCCAGTAAGATAC
>N_5638
GCCAGTAAGATACACGGTATCATCGCGTCCCTGATAGCCAA
>N_5639
CCTGATAGCCAAAGGTTTTACATATATTAACTAATTAATTT
>N_5640
TAATTAATTTGCAGCTGCTTCACAGAAGACAAATAAAGAGT
>N_5641
AAATAAAGAGTGTGCTTACCCAAGAATCATGCAGCTGTCTG
>N_5642
CCATTTGTGAATATCAACTTCTTTGTGAAAGGTATTGCTCC
>N_5643
TGAAGTTAACAAAAACACGTCTAGTTTAGTTACATGGTAAA
>N_5644
GATAAAAAGTTTCGTAAGAACCAGCTTATATCAGGTAAAAT
>N_5645
TGAAACATAGAATAAAGATTCCATAATTGCAGTCCCACCTT
>N_5646
TTCCATAATTGCAGTCCCACCTTGCCTTTCCTTGAAACCCC
>N_5647
CACCTTGCCTTTCCTTGAAACCCCTCTTCCCCTAGGTTCGG
>N_5648
AACCCCTCTTCCCCTAGGTTCGGTGCTCTGTACAGGCAAAA
>N_5649
GCTCTGTACAGGCAAAAGATCTTGAGTCGGCGAAAAGTCCT
>N_5650
TGAGTAAGCAAGGGGACTTGCTCTGGAGCAGCATCTACTGG
>N_5651
GACTTGCTCTGGAGCAGCATCTACTGGAAGGGTTTTTAAAG
>N_5652
TTTCTTCTTCAGCATCAAACCCTTCTGGAGGAGGAGCAAAC
>N_5653
AAACCCTTCTGGAGGAGGAGCAAACATCTGGTACACATATG
>N_5654
GAGAGAAATAATATCCATTCCCATAAGACATTGATGACAAA
>N_5655
AGTAGGTATAATAATAGTTACAGCATAGAAGCAGTTAAAAA
>N_5656
GAAAAAAGAGTACCCATTGACCAAAGGAGATATAAGCAGTG
>N_5657
TTGACCAAAGGAGATATAAGCAGTGCCATCAATGCTACATT
>N_5658
AAGCAGTGCCATCAATGCTACATTTTTCGGAGTCACCAAAA
>N_5659
TGCTACATTTTTCGGAGTCACCAAAAGGGTTGGAAGTGTCC
>N_5660
AAGGGTTGGAAGTGTCCCTACAAAGAGCCGCAAGTAAAACA
>N_5661
CTAGTGTCAGAGCAGAAAAGCGAGGGTAGGGAAAAAAAGGG
>N_5662
GGGTAGGGAAAAAAAGGGGTCTAACCAACTCCAATTTGTAT
>N_5663
CCAATTTGTATGATTGTAAACTTGAAGTAAGGGTAAGGCGG
>N_5664
GGTGCCAAGAACGACGTTAACGGGAATGAACCACCTGAAAG
>N_5665
CGTTAACGGGAATGAACCACCTGAAAGATGGAAAAGAATAT
>N_5666
TAGAGAGAGACTAGGGGGGACAAAGAAGGAAACAAATACCA
>N_5667
CGAGCTGGGAAAAGATCAAGCAGGGAAGCAAAAGCGAGAAG
>N_5668
GGGAAGCAAAAGCGAGAAGACCAACTGTGTGAAAAGGAGAG
>N_5669
CTAGTGTGGAGAATTAATTACCCCGTTCAAGAGTTTGCGGC
>N_5670
CCCCGTTCAAGAGTTTGCGGCCAGAGGGAGGCAAGATGTTA
>N_5671
GGAGGCAAGATGTTAACGTACTTGGAGGCCATGAGAAGACC
>N_5672
GCACATGGTGAATACCTTTGCAATTGGCATCACAGCGATTT
>N_5673
CTTTGCAATTGGCATCACAGCGATTTTGATGGTACCGAGCA
>N_5674
GCGATTTTGATGGTACCGAGCACTGATCCACCACCGGCAGC
>N_5675
CCACCACCGGCAGCCACCGGCATCTCCATGGAATCGGCTAA
>N_5676
CGGCATCTCCATGGAATCGGCTAAGGCGGCAAGGATCCGAG
>N_5677
CAAGGATCCGAGCAATCATTCTGAGAATTTTGAGGGTGGAC
>N_5678
CTGAGAATTTTGAGGGTGGACTTGGGTTGAAAAGTGGAGGA
>N_5679
TCTCGTGACTCTCGTGACTGCCTGCCACGTGCGCCGCTTCT
>N_5680
CGCCGCTTCTTCCTTTACTTCTTTCCTTTTCTAAGCCCAAA
>N_5681
GCCCAAAAGCCCCTTCAAAACTTCCCCACATACCTTTTTTT
>N_5682
TTCAAAACTTCCCCACATACCTTTTTTTTTATTCTGTTTTT
>N_5683
CAGCTGACCAAGCCTCAAAACTATGTTTGACCTGACTTGGG
>N_5684
CAAAACTATGTTTGACCTGACTTGGGATTTGGGATAATGAG
>N_5685
GGTATTATAATAATAATAATCAAGTTTGTAGAGGGGAGAGA
>N_5686
TTGCAGTAAGCGATAGCTGCCTTGAGGGAATCGTCCGTTAA
>N_5687
CATCCTTATTATTACTCATGCTGCCTTCGTAGTAGTATCGT
>N_5688
TGCTGCCTTCGTAGTAGTATCGTAGGGGGCTCTTGTTTCGT
>N_5689
ATAACTTGGAGGACCCACCTCTCTCCCACGTTTACTTTCTC
>N_5690
CTTATGACTCCCACTATACTCAAACACCCCACTTTCATCAT
>N_5691
TTCTCCATACTATTAGTTACCGGGTCACTTCCCAAAACTCC
>N_5692
TCTTGCTCCTAATTTTTTAACAATAATCAAGTAGATTCTAA
>N_5693
AGTAGATTCTAATTGATATACAGCTAGCAGCTCATGTGAGC
>N_5694
GCTAGCAGCTCATGTGAGCTCTTAGTGCAATAATATAAGAG
>N_5695
TCTGATCAAATTAAATCTCTCGATGGGATCGGGGGATTGGT
>N_5696
GGGGGATTGGTGGTATAAATCAAATTTTTAATAATATATAG
>N_5697
GCCAAGCTCTTGGGATATCACATGCATATATCACATGTCAC
>N_5698
TTTCTCATTTTTGATGGAGTCAAATTCCGAAAAGCCGGAAA
>N_5699
GTACAATAATATGAGAAGAGCGATTTTGATCTCACCGTAAA
>N_5700
CGTAAAGTACTTTTTCCAAACGGGTTTGCACTAGATGGCCC
>N_5701
CGGGTTTGCACTAGATGGCCCATAATGAAGTTTTATTAGGC
>N_5702
CATAATGAAGTTTTATTAGGCCCATGGATGATAGTCCAATG
>N_5703
TGCTTCGGTCCATCAATGAACGTTATGCACCGTGGTCCGTG
>N_5704
TGAACGTTATGCACCGTGGTCCGTGGTAATTAGACTTTTCT
>N_5705
TGTTAAAAATAATGATATAGCATTATAGCGTAAGGAGAAAT
>N_5706
TTGTTTTGTAAGGGAAACAACGACGTGCAATACGACAACTG
>N_5707
GCAAAAAGTATAGGTTGAAACTATTTTCACAAGTAAATTTT
>N_5708
ACTCGATCGTAATACACACGCAAAGACAAGGAAAACGTTGG
>N_5709
GGTTAGAACCAAAGACAAAGCATCACTTTCTACCTTTATCC
>N_5710
GCATCACTTTCTACCTTTATCCTTAAGAATGGACCAAATTG
>N_5711
GGTCATTATGGAAGCCTATACGGCTAATACCATTCATTTAT
>N_5712
TTTTTAGAAATTTAAACTATCTTCGATCCGATCCGCTGCAC
>N_5713
CTCATCGTAGATGGATCCGTCAATTACACGATTCCCATAAT
>N_5714
TCCCATAATAGAAAAAGAAACAGTTAATTAGTAAACTATAG
>N_5715
TCTTCTTTTCTCAGAAAATACTTTTTTCCCCCGAGAAAATG
>N_5716
TTTTCCCCCGAGAAAATGTTCCACAAGAATCAGATCGAACA
>N_5717
AATATCCACAGAGAGAGATACAGAAGGCTCCTTTTGAGTAT
>N_5718
CAGTTGCTGCAGCTCGGAAACAACCAGACAAGAGGAGGAAG
>N_5719
ATTTTTATACAAATGCACACCAAATGTTTGCTTTTATTCCT
>N_5720
TTTTCTGTCTGAGTTTAAGGCTGTTTTGTGCCACTGGTTTG
>N_5721
GCTGCTTGGAGAAGATATGTCAGGTTCTGGAAATGGTGTCT
>N_5722
TGGTGTCTGTACAGCTTTAGCTATCTCAAACGCAATCACTA
>N_5723
AGCTATCTCAAACGCAATCACTAATCTTTGTGGTATGTGGA
>N_5724
ATGGAACCAAACTTGAGGTACAGATTAGGCATTGATATTGA
>N_5725
TCTTTATGTTAACCTCCCAGCTCTCAGGAAACTAGATAACA
>N_5726
GCTCTCAGGAAACTAGATAACATGCTTCTTGTAAGAACAAG
>N_5727
ACAGAGTTTTGGTATGTTGACCAAGGAATCATGGCACACGA
>N_5728
CGGACGGATCATCTTCTTTCCGAAAATCTTTTCAGAGACAA
>N_5729
CAAATGGTGGCTTCCTGTTCCACGGGTTTCACCAGGAGGTT
>N_5730
ATAAACGCGACTGTACTAATCAGATATTAAAAGCTGCTATG
>N_5731
GCTATGGCCATCAACAGTATCACACTCGCTGACATGGAAAT
>N_5732
TCCGCGGGTAAAAAACCGAACTATATATACATATGTACTGC
>N_5733
TTATCCTCTGAACATCAAGCCATAGAGATAGCTAACCGAGT
>N_5734
GAGTCGAGTCATCGATCTATCTATGGCACAAAAGAACTAAT
>N_5735
AAGAACTAATTCCAAACCAGCTACTAATACCAAAACGTCGT
>N_5736
AGCTACTAATACCAAAACGTCGTGGGAAATGGTGAAAGAAC
>N_5737
CGTGGGAAATGGTGAAAGAACTAATGGTTGATGCAGATAAG
>N_5738
TTGATGCAGATAAGCTAGAGCTAATGGCGGATCGAGCTGAA
>N_5739
TTCTTTAAAACAACGATTCCCAGGTCTTCCTCAAACCGCTC
>N_5740
CAAATCCCAAATCATTCTTTCTTCTTGTAATCCGCTCTAAA
>N_5741
AATCCGCTCTAAACAGTTTTCCTTTTTCTCTGTTTTAGGAC
>N_5742
TTTTCTCTGTTTTAGGACATCGGGAAATCGATTCTGGAAAG
>N_5743
AGGACATCGGGAAATCGATTCTGGAAAGCTATTCAAGAGTT
>N_5744
TTAGGCAACAACGGGAATGACGCTCCTAAGAGCATTGCAGT
>N_5745
TGACGCTCCTAAGAGCATTGCAGTGCCGGTTTCAAACTACA
>N_5746
AACTCCGAGCTACTCGCCTTCAAAACAGGAGCTTCGATCAT
>N_5747
ATCATCAATTACAGTTCCACCATCTCCCTCCCGGTTCAAGA
>N_5748
CTCCCTCCCGGTTCAAGATTCCTCACAGTAGCAGTGTTAAA
>N_5749
CAGTGTTAAAAGGGTTTTGACAGCTTATGTAACAAAGAACG
>N_5750
AGTCGTTGAATGTATCGAACCTTGATCCTGGGATTTGAATT
>N_5751
TGGGATTTGAATTACCTACACCTTGGAAAAGTCTCTGTTTT
>N_5752
ATTGGAAAGATGGGCTTTGACTTTGAGATTAACAACAAATG
>N_5753
AGTTTTATAACCAGGTTTAACAAAGAGGATGAAAGTTGAAA
>N_5754
TCCTTGGAATCTTTGGAGGACACATCTTATGACAAAAAGGC
>N_5755
GTTCTCCTCAAAAGTAGATTCCCATATAAACCAGACAAGGA
>N_5756
AGATTCCCATATAAACCAGACAAGGAACCTTTCACAACCCA
>N_5757
AGAGTTTCAAAGAGCTAGAACAGGATTACAGGAAGGGTTAT
>N_5758
AAAATTAAATCTGAACCGGTCGGGTCAATCACTAAACCACG
>N_5759
CGGTCGGGTCAATCACTAAACCACGACAAGGGACAAAAACA
>N_5760
ACGACAAGGGACAAAAACAACTCCCCTGCTTTCTGCAGCTA
>N_5761
CAGTATTGCGTGTCTAAGAACCGAACTTGAATCATTTCAAT
>N_5762
AATGATCAAAAGATGGGAATCGGATACCTTGCCACCAATTT
>N_5763
GGGAATCGGATACCTTGCCACCAATTTCCTCTTGAGGCACT
>N_5764
CAAGCGTGATAACTTCGGTTCTAAAACCCTTAAAACTCATC
>N_5765
CTATAGATAAAAGTTTCTAGCTATTTCCCTAAGTAATTCGT
>N_5766
GATTCTTTAGAGACAATAGTCGATGAAGAAGCACAATAACA
>N_5767
CTTTAAGACCATCAAAAGCTCCACAAGACTATCAGGTAGCT
>N_5768
TAGCTACATATACCAAGTTTCTAGACTTAATGATTACCGTA
>N_5769
TTGAGGCTGGAAATAAACATCAGGACCACCGTAATAGATGG
>N_5770
AACCCCTGAAATTTCTAAATCGAGAAGAATAGTATCAAATT
>N_5771
TTCTTCTTAACGAAGAGAAGCTTGTTCTCCAAGACACGAAT
>N_5772
TCATCTTCAGTGGTCTTATTCTTTAATTTGGGGCTTGTGGG
>N_5773
TTTGGGGCTTGTGGGGTCTTCCATAATTTAAAAATCTCCTT
>N_5774
AATCAGATTAATCATCGTTTCGTTTTGAAAACCCTAATTCC
>N_5775
AAAAATCCCAATTTTTATCCCAATTAAAAATCGATCGAAAT
>N_5776
AATTAAAAATCGATCGAAATCGAAATGGAAACAGAGGTTAT
>N_5777
GGAAGGAGAAGAAGGGTTTTCTCTGGAACCAAAAAGCTCAG
>N_5778
TTCTTCCTTCCATTGGAATTCGTCGCTCGCTCTAAAAAAAA
>N_5779
GTGGGTGTGGGTGTATGTATCGGTTTATACGAAGGGTGAAG
>N_5780
TTTATTGTGTCATCACTTGACATGTGGAGTATGAGTTTTTT
>N_5781
CCATAGGTTGAATCAAATATCAATTAGAGATCATCTAATGG
>N_5782
ATCTAATGGTTTTTCGTAGACAACAACAATATCAAAGACTC
>N_5783
CAACAACAATATCAAAGACTCACCTGGTACGATGGCTTAAT
>N_5784
TGGTACGATGGCTTAATTGACTGAATTACAGGGGATAAAAA
>N_5785
TGAATTACAGGGGATAAAAACAAGGACACTAACGTTGATAG
>N_5786
ATCGTACCTATGACCGTTATCTAGTTACTAACATACAACTC
>N_5787
GTTATCTAGTTACTAACATACAACTCCCACTCGAGGTGTCG
>N_5788
GTCGGATAAGCCGATCGACACGTGGTGATCGAATACGAGAG
>N_5789
CGACACGTGGTGATCGAATACGAGAGTAGGACCAGGCTTAT
>N_5790
AATACGAGAGTAGGACCAGGCTTATCTAAGGTCGGTAGTTG
>N_5791
AGGTCGGTAGTTGCCACATGCCACGAGTCAGACCAAAAAAT
>N_5792
AAAAATGGATAATTAACGAACACCTTCAAAGGATGAGTCAA
>N_5793
AATCTTTGACTCTTCTACGTCTCTCATTCGCTCTTTGTGGA
>N_5794
ATATAACGAAGACCTTATCTCTTCTTATCTATTGTCGGCTG
>N_5795
TCTCTTCGCAATGAATGAGACGTTTTATTAAATGCCAAACA
>N_5796
GTCCAACTTTATTTTGTTATCATATTTTTAAGGTTTCGAGA
>N_5797
CTGGAGTGGGCCGATCATCTCCACTTCTACTCGCCTTTCCA
>N_5798
ATCTTAGGTCTACTAGAGGACTGGAAAAAATGATTTAAGAT
>N_5799
TACGTCGGTTAAGCTGCTAACTATGACACGTTTCCTTATTC
>N_5800
CTATGACACGTTTCCTTATTCTCGTCTCGAGATTCTAATAC
>N_5801
ATACAAGGATCTTTCGTGATCCTAAATTTGTAATGTTGCTC
>N_5802
TTGTAATGTTGCTCAATTTACTAGACTCAAGTTTTTATTCA
>N_5803
GTGGAAAAAATATGCAGAACCGAATATCTTAATGGTTACAG
>N_5804
GGTTACAGAGCAATAAAGCCCAATGGGAGAAATTTCGAGGC
>N_5805
TTTCGAGGCGAGTGATGGTACCGTTTCAATTTTCTACAACA
>N_5806
ACCGTTTCAATTTTCTACAACATTCGTAGAGATTAATTGTG
>N_5807
TTAGACCCAACGGCCCAAAACGTTTTCTAATCTTTGAAATA
>N_5808
AACCCGGGTATGTACCGTGGCAGGGTACTATCATGCCACTA
>N_5809
GGCAGGGTACTATCATGCCACTAGACCACTGGTGCTATTGT
>N_5810
TGAAAAAAAAAAAGAGAGAGCATTGGGAAGATAGCGTAATA
>N_5811
AGAGAGCATTGGGAAGATAGCGTAATACAGAAACAGCGCCC
>N_5812
CAGAAACAGCGCCCAGGAGTCACGCAACCTAACAGGTGACG
>N_5813
ATCACAGTTGATTCTCTGTACTACTACCCCCTAATATGGGC
>N_5814
TACTACCCCCTAATATGGGCCCTAAATATTTTGTTTTTAAA
>N_5815
TTATGAGAAATAAATAATAACAACCCTTTAGACCCAAATAG
>N_5816
TAATAACAACCCTTTAGACCCAAATAGTTTTTCTTGTATTA
>N_5817
TGGCCAATGTTTTAAAGTAACAAGAACAATTGTTCTTCTAG
>N_5818
TAATTTGATTTACGAGAGCACAAATAAATCCTATATATCGG
>N_5819
AGAAAAAAAGCATCGAATGACTGATGTGATTTATACTTTAA
>N_5820
TGGAATTATCTTTCCATGTGCCAAAATATAGTATTGGTACC
>N_5821
GGTACCATGAAATATGGTTTCTATTTCCATAATTCTCCTTT
>N_5822
ATTCTCCTTTTTAATTTTTGCTATTTAAATTCTTGTTTAGG
>N_5823
CTAATTAAAATTGATGGGAGCGCGTGGAAGTGAGTCGCGAG
>N_5824
GAGTAGATATATATCAGTTTCTGAAGAAGACGTACGGAGTT
>N_5825
GTTTTGTGAAGAACGAGAAACGCCGTTACATCAACTGACGG
>N_5826
AACGCCGTTACATCAACTGACGGCAAACTCGGTGGATTCTC
>N_5827
CGACGTTAGCATGACGACGTCACCTGAGAATCCCAATGGGC
>N_5828
ACGACGTCACCTGAGAATCCCAATGGGCATTTATCAGAACT
>N_5829
GTTACTTTAATTAACTGCTACGTACTACTAAATTTTGTACT
>N_5830
TATTTTATTTTGGTCAAAAACGAAACCTAGGTGCCTTATGT
>N_5831
TCAAAAACGAAACCTAGGTGCCTTATGTATATACACTACAA
>N_5832
CTAGGTGCCTTATGTATATACACTACAAAAAAGTTTTAAGG
>N_5833
AGGAAGTTGGTCCAATGGACCTTAATTTTCAAAACATGTGC
>N_5834
CATATATTTATGCATGTTGTCGTCCAAAAGTTAATTTCAAT
>N_5835
AAAAGTTAATTTCAATAGTTCTTGTGGTTGGGATGTTATTT
>N_5836
TGTTATTTAGCTATGACCTACCAAGCAATTAATAGTTTTCG
>N_5837
TTTCGCATTATTATTTTAACCTTTATGAACTTCGATACAAA
>N_5838
GCAAGTTGAGAAGCGATGCTCAGACTCTTCCCTCAGTGCAA
>N_5839
GCAGAGTTTTGCAATAGGTCCGTTAGCTAGGTACTAAATTC
>N_5840
ATAGGTCCGTTAGCTAGGTACTAAATTCAAGTGGTCTGCTA
>N_5841
AAAGTTAATGTGAGGTTAGTCGCGATTGAGCTCGGGCGACT
>N_5842
GACTACAAACTCTTGACCTTCAAGCACTTTAACAAGTGTTT
>N_5843
GTCTCGAGGCCGTTTGAGAACTTGGGGGCATATTATGAATA
>N_5844
TGGGGGCATATTATGAATATCCCACAACAAATAAATAAGGG
>N_5845
CATTATTTTTGTAACTAGGGCTCCCCCATGAAGTTATTTTT
>N_5846
GAATTTACTAAAATTAGAGTCGCAAATCTAAGCGCGCATTA
>N_5847
AGGTGAAAAAGGAGCGATTGCTTAAAAATGTTTTCGTGTGG
>N_5848
CGATTGCTTAAAAATGTTTTCGTGTGGTTACCCGTGATGCA
>N_5849
ATTACGTGCACTTTAATTTACTGTAATACTTTATTGGAGTG
>N_5850
TTTTTGTGGTCCATCTTAGCCAAAAGAGGAAATACTTTTAT
>N_5851
TGATTTACGTCCCATTATTTCCCATGCAAACGGAAATATCC
>N_5852
TTACAGTACAGTCGAAATTACTTTCCCGGTTTAATCATATT
>N_5853
AATTACTTTCCCGGTTTAATCATATTCTGGCATATCTTATA
>N_5854
ATTAGGTTTTTAAATTATTACAAATAACTCTCACAGACGTA
>N_5855
ATTATTACAAATAACTCTCACAGACGTATGTAATCCAACAC
>N_5856
ATCTTACGGGTCATACCATACCATCCATGCTTTGAGTTAGG
>N_5857
TCAATGGTTTACCCAATTAACCCATCAAATTTTATAAAATT
>N_5858
GTGATTTTCCGTACCTAAAACGTAAACCTGTAAAAAATAAA
>N_5859
AGTTGGGTCAACCCATAACTCATTTATTCTTAAACTCATTT
>N_5860
GTACTATAGCTACAAGCCTACAACTATGGAGATTAGTGTGA
>N_5861
CTTGATTCCCCAAAGCCTCTCCCACCAAACCCGGGACTTTT
>N_5862
ACCAAACCCGGGACTTTTCACTTTTCATCAGTATTTTTTTT
>N_5863
TTAGGACTTCAGTATATATACGATTAACTTTTAACAGTTGT
>N_5864
GACAAAAAAATTGTAGGACGCTAAGACGAAAAAATGATTCA
>N_5865
TCTTTTCAATTTCAGTTTTACGAAATCGTGTAATAACGTAA
>N_5866
TTGGCTTTAGTAACAAACACCAAAAAGATGAATCTTGACCA
>N_5867
CTGATGCATACGAGCCTTATCATGTTCTTCAACAAAGCCGG
>N_5868
AACAAAGCCGGCGAGACAAACTTCGTATTCCATCTCTCGAT
>N_5869
ATTCCATCTCTCGATTCCCACTTCCACTTTCACCCTCCTCC
>N_5870
TTCCCACTTCCACTTTCACCCTCCTCCTCCTCCTTCCTCCG
>N_5871
GCGGCGGAGGTGGCGTCTTTCCTCTCGCTGATTCCGATTTC
>N_5872
GATTCCGATTTCCTCGCAGCCGGTGGCTTTCACTCCAACAA
>N_5873
GCCGGTGGCTTTCACTCCAACAACAACAACAACCACATATC
>N_5874
CAACAACAACAACCACATATCTAACCCTAGCTACAGTAATT
>N_5875
AACCCTAGCTACAGTAATTTCATGGGATTTCTCGGTGGCCC
>N_5876
ATCCACCGCAGTCGCCGTCGCCGGAGATCATTCCTTTAACG
>N_5877
CTTTAACGCCGGACTTTCTTCCGGAGACGTTCTTGTCTTCA
>N_5878
ACCCGAGCCTCTATCTCTATCTTTGTCCTCTCACCCTAGAC
>N_5879
ACCCTAGACTCGCTTACGATCTAGTCGTTCCCGGTGTTGTT
>N_5880
GGTGTTGTTAACTCCGGATTCTGTAGATCTGCCGGTGAAGC
>N_5881
GAAGCTCTGGTCCTCTCGGACCTTTCACGGGCTACGCGTCG
>N_5882
TGAAACCAGCACAGATGCTTCTTGATGAGTTTTGTAATGTG
>N_5883
CTCTGCGGTGTTTCTGATGGCGGCGGAGGAGATAATGGAAA
>N_5884
AAAAAATCAAAACTCATCTCCATGCTCGACGAGGTATACAA
>N_5885
TCCATGCTCGACGAGGTATACAATAACATGATCAATTCTAA
>N_5886
AAATTTTCTTTAATTATTGTCTATACTTTCTTACAAGTATG
>N_5887
TTATTGTCTATACTTTCTTACAAGTATGTGAATTATTGTGT
>N_5888
ATTATTGTGTTAAATGTTCACAGTTTTTGGTCGGTGTCCTT
>N_5889
CACAGTTTTTGGTCGGTGTCCTTTGGAATTGGAGACAAAAT
>N_5890
ATGTGTTAAATGATATGTCTCTTAAAAAGATCTTCCTTGGA
>N_5891
ATGTCTCTTAAAAAGATCTTCCTTGGAAAATGAAACTCCTT
>N_5892
CTTCCTTGGAAAATGAAACTCCTTCAAAGCCATTTTAAAAT
>N_5893
ATATTATCTTGAGGAAGTAACTTTATATAGAGCTTCCTTAG
>N_5894
TCAAATCTTAGGGGTATAAACATTAAGTGATAAAAAGAGAA
>N_5895
GAATATATGCATTATATGATCTTAAAGCTAGGGACTTAAAG
>N_5896
GTTTATTCCGAGGTATATAACATACTTTTTGAGTGAGGAAA
>N_5897
TATTATGTAAGTGGGGGAATCTAAAAACATTTCCATGTGAC
>N_5898
TGCAGGTCTCGGGCACGCTGCTCCGTACGCTAACTTAGCCT
>N_5899
TGCTCCGTACGCTAACTTAGCCTTGAAAGCATTGTCTAAGC
>N_5900
GTGTTTGAAGAATGCTATAACGGACCAGCTTCAATTCAGCC
>N_5901
GCTCCTGTTTGGAGACCGCACCGTGGCCTACCCGAACGTGC
>N_5902
CGCACCGTGGCCTACCCGAACGTGCTGTTACTGTTCTAAGG
>N_5903
CCGAACGTGCTGTTACTGTTCTAAGGGCTTGGCTCTTCGAT
>N_5904
TAAGGGCTTGGCTCTTCGATCATTTCTTGCATCCGTAAGTA
>N_5905
TCCGTAAGTAACCCTTCTCGCCATATAAATGCTTTTGAAAG
>N_5906
GAAGTATGTTTTAGATGGGACATGTCGACTGCTTGTTTGTT
>N_5907
GTCGACTGCTTGTTTGTTTCCCAAACTTGGAGATGTCGTGT
>N_5908
TTTCCCAAACTTGGAGATGTCGTGTTGCAAGCGTAATTATG
>N_5909
TTTTAGGTATCGAATTGGTTCATAAACGCAAGAGTTAGGGT
>N_5910
CAAGAGTTAGGGTTTGGAAGCCGATGGTGGAAGAGATTCAC
>N_5911
GACTCGACAATCTCAGAGATCTTCTTCTTCCTCTTGGAGAG
>N_5912
CTCTTGGAGAGACGAACGTACTAGCACCACCGTCTTCCCTG
>N_5913
CAACCCATCTTCGTCCTCGGCACAGCAAAGACCTAACAACT
>N_5914
GCAAAGACCTAACAACTCATCTCCGCCTAGACGGGCACGAA
>N_5915
CCGCCTAGACGGGCACGAAACGACGACGTTCATGGCACAAA
>N_5916
AAACGACGACGTTCATGGCACAAACAACAACAACAGCTATG
>N_5917
TGGGAGCGGCGGCGGTAGTGCGGTTGGTTTCTCGTATGGAA
>N_5918
AATTGGGTCGTCGAATGTGCCGGTGATGAATAGCAGCACAA
>N_5919
AATGTGCCGGTGATGAATAGCAGCACAAACGGAGGAGTGTC
>N_5920
CAGCACAAACGGAGGAGTGTCTTTGACGTTAGGGCTTCATC
>N_5921
TGACGTTAGGGCTTCATCATCAGATTGGGTTACCGGAGCCT
>N_5922
ACCGGAGCCTTTTCCGATGACAACTGCTCAGAGGTTTGGGC
>N_5923
GTGGTGGTGGGTATGAAGGGCAAAATCGTCAGTTTGGGAGA
>N_5924
TTATTGGTGGTAGTAATCATCAGTTTCTACATGATTTTGTA
>N_5925
TTAAGAAATGAAATTGGATTCAATAACCAATGTTAAAAACA
>N_5926
TTTAATATTTTGGCATGATTCAAAACATGGTGCTTTTTTTT
>N_5927
ACTCATAAAAGAAGTTTGAGCCGATTTCAAACACACAAAAC
>N_5928
GTTTGAGCCGATTTCAAACACACAAAACAAATGAGTTCGGT
>N_5929
ATATATATATATATACATAACCTTTCCCTCTCATGGGAAAA
>N_5930
TCTTTGTAGAATTTATTCTCCGATCCTAACCATTTCTCAGC
>N_5931
GAAGGTGCCATCATTGGCTCCTAAAGAACAAACTACAAAGA
>N_5932
TGGATGCGGAAAAACACTCTCCACACGTTTCATGTAAAAAT
>N_5933
TATAGTGGCAACCTTAGACACTAGCCACGTCAACCGTACAT
>N_5934
TTTCTGTGTGAGTATTTGTTCCAGAAGCATTAAACCTTCGG
>N_5935
CCTTCGGAATAAGTATAATTCTTTTGCACCATTACTATTTT
>N_5936
ACCATTACTATTTTTATAAGCTTCACCAGCTCTATATATAT
>N_5937
TGAAGGTACTTGATGATGAACGGGTAATCTGCATCCTGAGG
>N_5938
TGCATCCTGAGGTTTAAAACCAATTAAGCATATACATATGC
>N_5939
AATCCTCGGGATACAGTTTACCTCTTCCTTACTCAAGAAAA
>N_5940
CTTCCTTACTCAAGAAAACACTTAGCTTTAACGGTTTTGGA
>N_5941
AAGAAGCATCGAATTAAATCCATTTGAAACAGGTTAGTTAT
>N_5942
ATTTGAAACAGGTTAGTTATCTTAGTGAAGAATATATCCAT
>N_5943
CAATCATAATTTGGTCTAGTCATTCGAAGTGGGATATGATT
>N_5944
TGCCAGTAATATTTTGTTTTCCCTGTCCCCTACCTATATCT
>N_5945
TCCCCTACCTATATCTAGAGCTTGAGATCCTCCTTTTAAAA
>N_5946
AAGATTCGAAAACCGGATTACATAAAATCTGGTCCAGGACC
>N_5947
CGGATTACATAAAATCTGGTCCAGGACCCCTTTGGTTAACG
>N_5948
TCCAGGACCCCTTTGGTTAACGAAAACCAGACTAAAGGGCA
>N_5949
TATAGACTTTTCAAGTTTTCCGATATAAGCACGAAATCGCT
>N_5950
AAGTTGACTGGTCGTCTCCGCCGCGTCCTCCGTCTGAGTTC
>N_5951
TCTGAGTTCTTCTCAAGGTTCACCGTTCCTAAATCTGTCCC
>N_5952
TTCACCGTTCCTAAATCTGTCCCTAAATGGGATAGTCGCCT
>N_5953
AGTCGCCTCAAGTGCAATCTCTACTAGTACGATCTCTCTCT
>N_5954
TGAGAATTACCAATCAAATTCGTCCCAATTGAACATAGAAT
>N_5955
TTATGCAGCTACCGAACAAACTATTTCATCATGATCGTCGT
>N_5956
TATGTGGTGTGAGGAAGTGGCTAAGCATTATCATCTGTGTT
>N_5957
AATTGTCAAATTTTACTTCTCAGGATTGGGAGTCCTTACAA
>N_5958
CTCAGGATTGGGAGTCCTTACAAGGCCTTTAGCGATCTTCG
>N_5959
TTTGACAGCATTAAGTTTGGCATTTCTAAATGACAGGTTTT
>N_5960
TGTCTACAGCTTTGCAGGTTCTTTTAGTGAGAAGGCGACAC
>N_5961
TGTTATCTGTGTTTTTTAGACCTGTCACTCGTGGGCGTCCA
>N_5962
CCGTTGGGTTTTTGTCTTGACATGCTCACTTGGTATGTGGC
>N_5963
GGAGTTTTTTTTTTGTTTCGCAGTGAGTTTTGCTCTTTGGT
>N_5964
GTTTCGCAGTGAGTTTTGCTCTTTGGTATATTTCCTCTGGT
>N_5965
GGTATATTTCCTCTGGTTTGCTCAGAGTCTCGGTTGCGCTA
>N_5966
AGAGTCTCGGTTGCGCTACTCATTGCACATCTTGGTATGCA
>N_5967
CAAATCCTCATAAGTCATAACTTAGTTTCTCTCACTCTACT
>N_5968
TAGGCTTTTATAAACTCAACCTCTTTTTGTAATTTGTGTTA
>N_5969
TCTTTTTGTAATTTGTGTTACAGCAACAATTCTTCATGCAA
>N_5970
GAACACCGAACTTGAAGGCACGTTTTAACACATTTAGGGAG
>N_5971
ATTTAGGGAGGAATTCCGAGCAGTATGGCGTAACTACAGCG
>N_5972
TGATCGTGTTCTGCTGAGGACATAACGCTGTAAAGACCAAA
>N_5973
TGTAAAGACCAAACTTACTGCCTTTCTCCAAGATAAACCCG
>N_5974
CCGGTTTCGTTAACACTGTACTATGGATGTTCAATCTGGAT
>N_5975
CAAATGATTTGACTACTTAGCCGAGAGTTTTCGGATAAGAA
>N_5976
ATACTTTATTGAGGTCGTAACATTTTTTCCAACTGACACTC
>N_5977
GTAACATTTTTTCCAACTGACACTCGAAAGAGTTGCATCTT
>N_5978
TACCTGTGGAAAGCCTTCTGCAAATTCTCATCCAAGTCACT
>N_5979
AACCAAATTCAATCACATAACAATACCCCAATCTCATATAT
>N_5980
AAACTTACTCAAAGTCAGGTCCTTCGTAAGCAAGGTCATTA
>N_5981
AAGCAAGGTCATTATCAGATCCTTGCGGTTGTTTGATCGAT
>N_5982
GATCGATAAACTATCAATCACAATCTCATCCGGGTATGCGC
>N_5983
GGGTATGCGCTGACTCCAAACTCAAGACACACACCATCACC
>N_5984
ACCTTTCTGCACACTAACAACCATCGGAACCCGGACTTTAC
>N_5985
AGAAGCAACAGAGTCAACTTCCACTTGGATGGTTTCATCCT
>N_5986
TCAAATGGAAACCCTTCTGGCTTATCTTCCAACTGTTTTTC
>N_5987
AAACATTTCTAATTCAGATACAATTGTTCTAAACCCCAGAA
>N_5988
ATATTGAAAGAGAGAACTTACGAAGTCAGTGTCATGAGGAG
>N_5989
GAAGTCAGTGTCATGAGGAGCCTCCTCTGCGACGGCGCATT
>N_5990
GAGCCTCCTCTGCGACGGCGCATTCGATTTCAGATTCGATA
>N_5991
TTCAGATTCGATAACGCTAACAAGATTCTCGTCGGCGGTTG
>N_5992
CGAGACTGAGAATGAACTAACCGATCCACGCCTGATCTGGT
>N_5993
CGACGGAGACAGCGCCACTGCGGAAGCTAACCGGAGATCTA
>N_5994
GTTGACGAAGCTCGACGAAACACGGTGCTCAACGCCATTTC
>N_5995
CACGGTGCTCAACGCCATTTCTGAGGATTCTAGGGTTTTCC
>N_5996
TCTGAGGATTCTAGGGTTTTCCTTAAAAGTGAAAAGAGAAA
>N_5997
AAACAGAAATGAGGGTTTTACTGAGAGAAGAAGAGAGGTTT
>N_5998
ATTATGTAGGAGATAAAAAGCCATTTAATAAGGCCCAATTA
>N_5999
GTACAGTGAGAGAGGAATGTCTGTGTGTGGACACGTCCTTA
>N_6000
GAAGAACAAAATAGCTCTTGCCGGCGTCAGAATTGCGTCAC
>N_6001
TCCAACTTCAATTTTAATATCGTTGGCTTGAAGTTAAGGGA
>N_6002
TGGCTTGAAGTTAAGGGAAACATAATTGTTCCTCCAAAAAA
>N_6003
AGGGAAACATAATTGTTCCTCCAAAAAAGCAGAATTAAATT
>N_6004
ATCAATTTCCTGTAAAGTAGCGATTTTTTTCTCCCGGGGAT
>N_6005
CCGGGGATTTTGGTGAGGAACAGGATAGAAAGTCTTGGTTT
>N_6006
GATGATTGGGAGTCCTGGAACAATGAGTGGGTTGATACTGA
>N_6007
ACTGAGACTAGGGCAATGTGCAACTGCTGCTGCTTCCATTG
>N_6008
TTACGACTTTTCCAATTACACTGCTTTCTGGTAATTGTCCA
>N_6009
TGAAGATAGAGCTAACTGAACTAGTAATTGTGTATGATTAA
>N_6010
TTTCAGCTTCTTAGTCGCATCTATGGGTCTTCAATTGATAT
>N_6011
GGAGCTTTGGACTTGCGTGTCTTGATGTATATGCGATAAGG
>N_6012
AGTGATTTACGAAGCCCTATCTTATTGAGCCTTTTCACTGT
>N_6013
GAATTCTGCAGGTCACTGCACTTCTCGCTCTTGCAGCCGCG
>N_6014
GCTCTTGCAGCCGCGTGTTCCTCTGCAGGAGTTACTGTTTT
>N_6015
GTGTTCCTCTGCAGGAGTTACTGTTTTATTCACTAAAGACA
>N_6016
TGCAGGCAGCAACCCGCTCTCTCTTGCGATAGGTTTCAGAT
>N_6017
AGCTGCTATATCGTCTCATACCATGTTTTGGATCTTGATAT
>N_6018
GTTTTTCTCCAATCCATAACCGGAAACAGGGCAAGGGTACA
>N_6019
ATCGAAGGTCGGTTTTGTCTCCGTTCGTTAAGGCACGCAGA
>N_6020
TTTGTCTCCGTTCGTTAAGGCACGCAGATGCTAAATTCCCG
>N_6021
AAATTCCCGAGCTGCTGTATCGTCTGCATGTCAATCTTGTT
>N_6022
GGTTCACATCTTCCTCTTCTCTAGTGAAATCTATCGCCTTC
>N_6023
GCCTTCTTCGATGTAACCATCTCCAGAAGCACAACCCCGAA
>N_6024
GATCGAGGTATCCCAATGTACCTTGCGCACCCGTGAAGATA
>N_6025
AGCGGTTTCTGTCAAATCCACAAGTCTTGACAGCCCAAAGT
>N_6026
ATCCACAAGTCTTGACAGCCCAAAGTCTGAAACCTTGGCGT
>N_6027
TCTCGTCAAGCAAAATATTGCTTGACTTTACGTCGCGGTGG
>N_6028
TCCTTCAGCGGTTTGGTATGCAATCTGCAGTCTGCGCCGCC
>N_6029
CAATCTGCAGTCTGCGCCGCCAAGTCAGCGGTTTCCAAGTA
>N_6030
AAGTCAGCGGTTTCCAAGTACGGTCTGAACTGCCATGGAGA
>N_6031
CCAAGTACGGTCTGAACTGCCATGGAGATGTTCGAACAGCG
>N_6032
AACCGAGAAGCCTAACTAAGCTTCTATGATTGACTTGGCAG
>N_6033
AGCTTCTATGATTGACTTGGCAGAGAATCCGGACTTCGTTT
>N_6034
AACAGCTTTAAACACTTCTCCAAAACCTCCAGTGCCTATGA
>N_6035
GAAGATTCTTGATGATTTTCCAGTGGAATTTGCGCTAAGCA
>N_6036
TTTGGTGGCTATGTTTGGTTCCAATTACTGCTACCGCAATC
>N_6037
CCGCAATCGCTAGCGTAACTCCCACAACCGCAACAGCCGCA
>N_6038
TCCCACAACCGCAACAGCCGCACCTTCAAGAGCAAAGAAGT
>N_6039
TTTTGCAGTGTTTCCCATGGCGACATTTACCACCTAATACA
>N_6040
TGCAGTTTACTTACATATTGCGTTAACCGGATCCCATTCCA
>N_6041
CATATTGCGTTAACCGGATCCCATTCCAAACCTTTTTTGCA
>N_6042
AACCTTTTTTGCAGGAGCATCGTTTCAGGCCGAGACTCGTT
>N_6043
ATCAGTTTTGCAAACTGGTTCTTTAGGCAATGCCCATTGCA
>N_6044
AACTCGAGCCCCGTGTCAGGCCATTTTTTCCCGGGAGGAGG
>N_6045
TTTTTTCCCGGGAGGAGGAACCTCTTTGTTTGGATTCAGCC
>N_6046
GGAACCTCTTTGTTTGGATTCAGCCCCACGAAGCTTTGGTA
>N_6047
TTGGATTCAGCCCCACGAAGCTTTGGTACGCGAGGCATCCC
>N_6048
TTTGGTACGCGAGGCATCCCCCACCGTTGATCCTGATCGTG
>N_6049
CCCCCACCGTTGATCCTGATCGTGTAAGCGGTTTGAGACCC
>N_6050
TAAGCTGGTAGGACTACAATCTATTGGCGCCTGCAGACCCC
>N_6051
AATCTATTGGCGCCTGCAGACCCCAAAATCTCTTGGTCAGT
>N_6052
AGACCCCAAAATCTCTTGGTCAGTCCTGAAAACCGGGTTCC
>N_6053
CAGTCCTGAAAACCGGGTTCCATTACATTTTAATCGAAATC
>N_6054
TACTTTCATTGAACCCAAACCTAATAACCAAACTAAAACTG
>N_6055
TTGCTTTACCTGCAGCATAGCCTGAGAGCAATTAAGGAGCA
>N_6056
GCTGAAAGGGAGATGGGGGTCGAGCTCGAGGCCCTGTTTAG
>N_6057
TGGGGGTCGAGCTCGAGGCCCTGTTTAGAGACATCAGCTGA
>N_6058
AAGACCAGGCGGGCGTAGAACGATCCGCTGGGTCACTGAGT
>N_6059
GACGTAATGACATAAGATGACCCATGGAGGGCACCGAAATA
>N_6060
AAGATGACCCATGGAGGGCACCGAAATAAAGCTTACCACCA
>N_6061
TTACCACCAACACAATTTATCCTATAGGCTTGATCCCCGCA
>N_6062
ATTTATCCTATAGGCTTGATCCCCGCAGGTTGGACCCGTGC
>N_6063
CTTGATCCCCGCAGGTTGGACCCGTGCTTAGAGGATAAGGT
>N_6064
ATAAGGTACAACCATAGGTCCGCAGTTAGGACACCGTGGTG
>N_6065
TCCGGCCATGGGAGGTTTTGCCTTAGCATGTCGGGCACAAG
>N_6066
GAATGACCCGCGCATGCTAGCCATACGGTCAAGAGAGTAGG
>N_6067
ACGGTCAAGAGAGTAGGTATCAATAAGGCGTAGTATGATCG
>N_6068
TTCTCCATTTTGTTGTATAACTAATTAAGAGTGTGGACAAT
>N_6069
TTAAGAATTTAAATGGGAGTCGTGTGACAGTATAGAGTTTT
>N_6070
AGAACATGTTTTTAGTAAATCTATTATAAGGTTTTTTTTCC
>N_6071
ATATTACGAACTTTAACAAACACTAAGGAACAAAAAAAAGA
>N_6072
ACATGCAAAGATTTTAAGTTCATCACATATTTTATTTTGTT
>N_6073
ACAAACTTTAACACGAGAAGCGTCCGGTCCCATTACGGAGT
>N_6074
TTAAGATACCGTTCCCACTTCCCACACCACTGGAAAGCCAC
>N_6075
TTCCCACACCACTGGAAAGCCACAATAACCCCTTAATTACC
>N_6076
CCCCTTAATTACCCCTATAGCTATATACTTATCAATTAAAG
>N_6077
CAGTTATAGATTCTCGGAATCAACTTCGTAGGTTAAAAATG
>N_6078
AGCAATCCAAAACTCACTATCTCAGGTACTTTCTTGATACA
>N_6079
TCTCAGGTACTTTCTTGATACAAATAAAACTAAAAGCGTAC
>N_6080
TATGGAAGATGAAATTAGTTCGTTTTTCGAATCATCCCCAC
>N_6081
AAGGAGGATTGTATGTGTGACTTCAGGGGGAACAACGGTTC
>N_6082
TGTGACTTCAGGGGGAACAACGGTTCCATTGGAGCAACGAT
>N_6083
GTTAGGTATATCGATAATTTCAGCTCCGGAAACAGAGGTGC
>N_6084
CATAAGGAATTTCGTCAAGGCTGGATATGCTGTGATATTTC
>N_6085
CTGGATATGCTGTGATATTTCTGTATAGGAGGTAACGTTGG
>N_6086
TATTTCTGTATAGGAGGTAACGTTGGCCTTGTCATGTGTTT
>N_6087
TGGCCTTGTCATGTGTTTCTCAATTGTGTGTAGTTGAAAGA
>N_6088
TATCGGTTTATTATGTGAATCTTTAGGGGAACTTGCCAACC
>N_6089
TTTCTGATAAGACTAACATTCAAGGTTTTTTCTTAGAACAT
>N_6090
TATGGTTGCAAATTATGTGTCTTTATACATCACTTTGTTGG
>N_6091
GTAATAACCTTGCAAATTAACATTGCAGGCAGTAGCAGAAG
>N_6092
TTGCAGGCAGTAGCAGAAGGCAGCTTACTAAAACTCCCATT
>N_6093
CTTGAGGCATATAGTAACTGCAAAAGAAACTGCCATAAAGC
>N_6094
CGAGTCTCATGTCCCTAAGACTATGCTACACAATTCTTGTA
>N_6095
TGGTGAAACCAGACAGAGCACAAAATAGAATCAGGATCTGG
>N_6096
AAATAGAATCAGGATCTGGTCCTTTAGACATAAGACTAGCT
>N_6097
AATTGGGCTCCAAAGGCCTTCTGCATATCATTCAAGGTCAA
>N_6098
GTAAATCACCCAAAACTTCACGAATTAAAATATTTAGCGTT
>N_6099
AATTTGCACCCTGTTCAAGTCAAACACGTATTCTCTAGATT
>N_6100
GGTTTAATCATCTGTATTGACTGCGACAAAGCAACTTCGTC
>N_6101
TTTTTGGTTTTACAATTACACAATGAACAAAGCCACTAATC
>N_6102
TTCTTCATCAAAATTATGGACAAATTATATTTACAGTTTAA
>N_6103
GGTGGACCGTACGTATATAACAATATTTAATTTACAATTAC
>N_6104
GAAGGCGAAGATGACGGCGTCGTTTCGAGCATTCCAAAACG
>N_6105
ACGGCGTCGTTTCGAGCATTCCAAAACGGTCCGTCCCAAAT
>N_6106
ATCGTCGGAGATCGGACGTTCGAAACCTACTAGACGAGTCG
>N_6107
GACGTTCGAAACCTACTAGACGAGTCGCCAGGAAGTCGCAT
>N_6108
GACGAGTCGCCAGGAAGTCGCATGTAATAACCGGCGTTAGA
>N_6109
AAGTCGCATGTAATAACCGGCGTTAGAAGGAGAGTGATGAT
>N_6110
TTGATCAATGCGAGAGAGGGCTTCTGGTGTATAATATAAGA
>N_6111
GCGTGATGCTTATGTTGCCACGTATGCTTAAACGTGACGGT
>N_6112
AATGAAAGTATCCTCACAAACAAATTTGTTTTGGTATATGA
>N_6113
TATTCAAAATTCATTCGTATCAAATTACCCACCGCACTATC
>N_6114
TAGATTGGGAAAAGTTTGATCCCATAGTCATTATATTTTAT
>N_6115
AGGGAAAATAAGAACAAACACATATATAGCCGTTAAAATTG
>N_6116
AACATAATTCTATTTTGGGCCGTTATATAAAGCCCAACATG
>N_6117
TGTGAGCTTATATTGGGCCTCACGTGGTTTATGTCGACATC
>N_6118
GGTTTATGTCGACATCTTCTCAAATCTGCTTGCTTTCAAAT
>N_6119
ATCATTTAGTGGCTTTTTGACTTCAAATCGGAGAACCGCCA
>N_6120
TCTCCGTCGCTGATCGATCTCATTCTTTCTTAAGGTAGAGC
>N_6121
GTAATCGCCGGTGGTGATGGCTTCTAACGATCCAAAAAACG
>N_6122
AACGGGTAAGAAAATCAAATCCCGACCACTTTTTCTCGTTT
>N_6123
TTGGGAATGTTCTATCATTTCATTTGGTTGGGACTCGAAGT
>N_6124
TGGTGAATTCTGGAAAAGATCTAGTGATATAGTTGGGGAAG
>N_6125
TATAGTTGGGGAAGATTGTGCATGTTGTTGTGAAGAATTTG
>N_6126
GTTTGATGGGATATGAAGGGCTTGAAGTGATTAATCCAGAA
>N_6127
TGGAAGCAAGAGGTATAGTGCTGATTTACTAAAGATTTCTC
>N_6128
GATGCAGAAGTATATAGGGTCTGATGTTACATCTATGGTTA
>N_6129
ATGGTTACTCTTCCTGTGATCATTTTTGAACCCATGACAAT
>N_6130
GTATGGTATATGCATGTAAGCACATCCCCACTCTTCTTGTT
>N_6131
ATATCTGTGTATTACGCCTACCAGCGTACCTGGAAGCCGTT
>N_6132
CAGCGTACCTGGAAGCCGTTCAATCCAATTCTCGGTGAGAC
>N_6133
GCTGAACAGGTGAGTGATTTCTTTACAACTCATATTCCAAT
>N_6134
CATATGTCAATGTTTTGTTCCTCAGGTCTGCCATCACCCAC
>N_6135
CTCAGGTCTGCCATCACCCACCAATGAGTGCTGGTCATGCT
>N_6136
AACGAAATTCCTAGGCAACTCAATTGATGTCTACCCAGTAG
>N_6137
AGGAAGGTAATATCTCCTAACTATGTATTTATATTTAAGAG
>N_6138
CAATGAATATGTGTGCAGGACACGAGTGACACTTAAAAGAG
>N_6139
AAGGTTCATAACCTTATCTTCGGTCGAACATGGGTCGATTC
>N_6140
GATTCGCCAGGAGAGATGGTCATGACGAACCTGACCACTGG
>N_6141
GGTCATGACGAACCTGACCACTGGTGACAAAGTGGTGCTTT
>N_6142
AGTGGTGCTTTACTTTCAACCATGTGGCTGGTTTGGGTAAG
>N_6143
TTTAGAGCTGAAATGTGGACCTAATGGACAGATCTGGACGA
>N_6144
TGTGGACCTAATGGACAGATCTGGACGATATGAAGTGGACG
>N_6145
GGACGGTTACGTGTATAATTCAGCTGAAGAGCCCAAGATGC
>N_6146
ACGAGTCCTTGAGTTATCAGCCATGTGATGCGGAAGGCGAA
>N_6147
CATGTGATGCGGAAGGCGAACCTCTTCCAGGCACCGAACTG
>N_6148
GGCGAACCTCTTCCAGGCACCGAACTGAAGGAGGTTTTATC
>N_6149
TACTATATCTAGTCACCTTTCTAATTATGTTACTTCCACAG
>N_6150
TCCACAGGTGTGGAAGGTTGCTGAAGCTCCAAAGAACGATA
>N_6151
TACGTCCTGATAGATACGCGCTGGAGATGGGTGATATGTCC
>N_6152
GATATGTCCAAATCTGGATTCGAAAAGAGCAGGTTACTAAC
>N_6153
GGTTACTAACTACTCATAGTCTTTTGGTTAGCTTCCCTAAG
>N_6154
CTACTAATCCCAAAGTAATGCAAAGGCTAATAGAAGCCGGG
>N_6155
TTTGCAGCCTAGAGGATAGACAAAGAGCTGAGAAGAAAAGC
>N_6156
CAGAAGAAGTCACTCCTACACCATGGGGTGATCTCGAAGTT
>N_6157
CCAATTCAATGGAAAGTACTCGGTGCACCGCGCCACAGCTG
>N_6158
TGAAAACTCTGAGGATACAACCGATGTGAAGTTGACCCAAT
>N_6159
AGAAGGAAACTGAGAAGTTTCTTGGGGCTTAAGCAACTAAT
>N_6160
GAAGTTTCTTGGGGCTTAAGCAACTAATAAAAACGAGCAAG
>N_6161
GGGTGGATGAGGTAATTACGCAAAAGGTCGTGGACTCACGA
>N_6162
ATTACGCAAAAGGTCGTGGACTCACGAGGTTGGTTAAAATT
>N_6163
ATTGGGTAGAATGCATTTACCGCGTTTCATGTGGGACGACG
>N_6164
ATAACTATGATTTTTCTTATCGTATTATTTAAAGTCATTAA
>N_6165
TATATGGTATACTAAACCGACGCATCTTCTTCTGATTGAAC
>N_6166
CGCATCTTCTTCTGATTGAACCGACGTATTTTTTTAACTTT
>N_6167
ACCACTCTCTCTCTCTCGCTCGCTCGCATATATATACGTCA
>N_6168
CGAGAGTGAGGAGTAGAATACCTTATTACCGGTTTAATCAA
>N_6169
TTGGCCCGCGAGTCCTTTAACCCCGGAGCCTTTACCAAACT
>N_6170
CTTTAACCCCGGAGCCTTTACCAAACTTCCGTCACCGTTCT
>N_6171
AACTTCCGTCACCGTTCTCACGACAATGACGTCGTGAAGAT
>N_6172
TGACGTCGTGAAGATGTATCCAGAGATAGACGCAGCGACGA
>N_6173
CGCAGCGACGATGGAGGAAGCCATTGCTATGGACTTAGAGA
>N_6174
TGTTTTAACAATCATGGAGACAAGTTTGTTGAGTTTTTCGT
>N_6175
AAGTTAACCGATTATAGGTTCCATGCGTTTCAATGGCTAAT
>N_6176
TATAAAATCTTTCAAGATAGCCTTTAAAATTTGGGTTTACG
>N_6177
GCCTTTAAAATTTGGGTTTACGAAAAAGTTTTTTGCATCAA
>N_6178
GTCTACATGACTTGCTGTGACGTAAGTATACATAAGCAAAC
>N_6179
GGAACTAGTTGCGGTAACTTCATTATCGATCGCATCAAAGT
>N_6180
ACTTGAAATGGAAGGTTTAACTCATATGTTTCACGTTAATA
>N_6181
GTTTCACGTTAATACAGTTGCTCAGATGGAACTCATAATTT
>N_6182
TTTTGAAAGCTCTCGAATGGCGTGTGAACGCGGTTACGAGT
>N_6183
ATGGCGTGTGAACGCGGTTACGAGTTATACTTTTTCGCAAA
>N_6184
GGTTACGAGTTATACTTTTTCGCAAACCCTTGTGTCGAAGA
>N_6185
AGATCGGTATGGTTGGGGATCATATGATCATGAATCGAATT
>N_6186
ATTTAAAAATGCTTCAATACCCACCAAGCGTTGTGGCCACT
>N_6187
ACCAAGCGTTGTGGCCACTGCTGCTATATGGATTCTCATGG
>N_6188
CCACTGCTGCTATATGGATTCTCATGGAAGACAAGGTGTGT
>N_6189
TGAATCTCTTTGAACAAAATCATAAGGAAAAAATCGTGAAA
>N_6190
CAGTCGTCGAGAAGAAGATACAGTGAAGGGAGGAGTATTCT
>N_6191
AAGAATGACAATTGAAATGTCAAATTACATTTAGCATTTTA
>N_6192
GTGTAGCCACAAGCTAAATCCTGAAGTGATTTCTGAAGATA
>N_6193
CTCATTGCCATGGTCGGAGACAGAACCTCTGTTTCAATCGG
>N_6194
ACAACCTTTCGTTGTCAGAGCCGCAAAACTTCCTGAAGGGG
>N_6195
AAAACTTCCTGAAGGGGTAACGTTTGGAACATTTTTTCAAA
>N_6196
ATCTTCAATGGTAGTTAAATCGTGTTTTTCGCAGGTGATAG
>N_6197
TTTTTCGCAGGTGATAGTGCCAAAAGCACAACCCAAATCTC
>N_6198
ACCTGCGTTTCTGGGATTCACACAAACAGCTGAGATATGGA
>N_6199
TTCCTCTATAATGTATATCACTGTTTGTGTTCTTTCCAACA
>N_6200
TGTTGTAAAAGTTTGAGATTCTTTTAGAGTACACGAGTGGT
>N_6201
ATCTATGATTGCTACTTTACCTAACGGCTCTGAGAGAGTCA
>N_6202
CTCTGAGAGAGTCAATGCTTCTGATAGAGAAATGCGTTTGT
>N_6203
GAAATGCGTTTGTTTCTCCACGCTGATTCGGCCCATGATTT
>N_6204
TAGTAACTCCGCATACCCGGCTGCACAATCGAAAAATCGAA
>N_6205
CAATCGTTTCTGTTTGCAAGCAAACGAGCTTAAGCTTACCT
>N_6206
TGCAAGCAAACGAGCTTAAGCTTACCTCTTGCTAAAGCTAT
>N_6207
GCTATTACTTCTTGATTTTCCATGTTTATTATCCCTAAAGA
>N_6208
TTGTTTATCTCAATAACCTGCAAAGTAGATAGATGTCTGTA
>N_6209
GCCCTGAGATGAAAAAGAAACAGGGGTAAGATGACGAAACT
>N_6210
TAGGATGATTGTCTCCTGATCAAATGAAGGATGATATAAAA
>N_6211
AATGTGTGACTCGAGCTGACCCAGAGCAAATGTGGCAGCCA
>N_6212
CCCAGAGCAAATGTGGCAGCCAGTGAGACTGCCTTCAAGTT
>N_6213
GCAGCCAGTGAGACTGCCTTCAAGTTCATGTTACATGAACA
>N_6214
GTTACATGAACACATAGATTCTTTGGTCTCTGTCACTCCTT
>N_6215
TCAAAATTTCCAGTGGCGTGCAAGTATTCACCATAAGAAAG
>N_6216
CAAGGCTAGCTCCAGACTAACAGAAAAAGGCTAGTGTGTAC
>N_6217
CAGAAAAAGGCTAGTGTGTACCTTTGCAGCTTTCATGATTC
>N_6218
GAAATAAAGATTCGGCTGCACCCAAAATCCTTACCATTAAA
>N_6219
AGAGAGGTTGAGGCTTGTGTCTCTACCGGATTCGATATTTC
>N_6220
AAGGCCTTTGATCGCTTTAACTGTAGCAACCACACCCTGAA
>N_6221
CTTTAACTGTAGCAACCACACCCTGAAGATTCTCATGGCCA
>N_6222
TGCACAACAAAAGAGAGTTTCAGATACAGAAGGCCACAAAA
>N_6223
TGTGTCAGAGTCATGACTTGCTTAAGGCGTTCAATGGCCTC
>N_6224
TGCTTAAGGCGTTCAATGGCCTCACTACTATTCCCACTGTA
>N_6225
TGGCCTCACTACTATTCCCACTGTAAAGATAGAAAACCAAT
>N_6226
TCTTAAGCTACCAATTGAAACAAAGAGAGAAAATGGTAAAA
>N_6227
GTATAAAAGATCAGACATGGCAAGCAAGACTGTTGCTTTAG
>N_6228
CGTTAGGTTGATTCCCAAGACACTGCTCAAGCACTAGCATC
>N_6229
AACACCTAAAATCCTTATAACTATAGAGAAAGACCTGATTT
>N_6230
TGACCTAGCGTGAGAAAGAGCGTAATTAACCATCTGAATAG
>N_6231
GTAATTAACCATCTGAATAGCAACATGATTCGCGTTTGGAA
>N_6232
TCGAGTATCGAATAAGGTTTCCTCTAACGGAGATCGTGCGG
>N_6233
TGGAGAATTTGGCAGCTGCGCGAATCATAATCGCTCAATAT
>N_6234
GCTCAGAAGTAAAGGTTTTACTCAGTAAACGTCGGCGGAGC
>N_6235
GTCGGCGGAGCTCTTCCTCGCCGTCGTCACTAAGAGTGGCC
>N_6236
TTGTTGTGGTTTTTAAAGAACTTATAATCCATTGTTGTATA
>N_6237
TCAATATGTTATATGTATGTCTTGCAAGATACCTACCCACC
>N_6238
CAAAACCTTCAACCTCCCCACCTGTTATTAAAAGCAAGTCT
>N_6239
GACATTCTTGGCTTCGATCTCTATTATTACCTTTCAAAAAC
>N_6240
TGTTGGGACATGCTAGGCTACTAGCAAGTGATGAAGTTTAT
>N_6241
ACTCTAGTGAAGCACTCTAACATTTTCCTTATTACAATTTT
>N_6242
AAGGCTCACGATCAAGCCTCCATATCTTTCTCTTTCCCACT
>N_6243
CAGTTTATAAAACGTTAGCACTTGGCAGTTCCCTATACAAC
>N_6244
CTTGGCAGTTCCCTATACAACAATCCACTTCACCACACCAA
>N_6245
TGCAACCCAAGTTTCCACTTCTTCCTTCGACCACGACGTCC
>N_6246
CAGCTTATAATAGTGAATAACTGCCAGGAGAGCATTTGGCC
>N_6247
GCGGCGGAGGCCAAATCACACCAAGAAACGGCGGATTCCAC
>N_6248
GGAAGCGGCGAAGAAACCATCATAGACGTACCGGATAAATG
>N_6249
TACCGGATAAATGGTCCGGTCGAATCTGGGGTAGACAAGGC
>N_6250
CCGGTCGAATCTGGGGTAGACAAGGCTGCACCTTTAACCAA
>N_6251
AGACAAGGCTGCACCTTTAACCAAAACGGTAAAGGCTCATG
>N_6252
AAAACGGTAAAGGCTCATGCCAAACCGGAGACTGCAACGAC
>N_6253
CGGAGACTGCAACGACGGCTCTATCAACTGCCAAGGAACCG
>N_6254
ATCAACTGCCAAGGAACCGGCGGTGTACCACCAGCAACCGT
>N_6255
AGCAACCGTAGTAGAAATGACATTAGGCTCATCTTCCTCTC
>N_6256
TTGTTGCACCGGTGAATATGCGAATCCTCAGGCGTGTAAGC
>N_6257
GAATCCTCAGGCGTGTAAGCCGACTCTGTTCGCGAATCTGT
>N_6258
AGCCGACTCTGTTCGCGAATCTGTTTAAAGCGATTTGTCCT
>N_6259
TCCTAAAGCTTATAGTTATGCGTTTGATGATTCTAGTAGTT
>N_6260
TGAATAAGTGTAGAGCTTCTCGTTATGTTATCACTTTCTGT
>N_6261
AAATAGAATCAAAATTTGGTCATTATACAGTGGTTACCATC
>N_6262
TCTAAAGACACAAGCTTTAGCTGGTGGGTCCAAAGACATAA
>N_6263
TCTCTAAAGAGAAGAAGGTTCGTTGAAGATTGTGGTCCATA
>N_6264
GGTTCGTTGAAGATTGTGGTCCATAGTGAATCTAAGAGCTG
>N_6265
GTCCATAGTGAATCTAAGAGCTGCCTCTCCTCTTTAGCGGC
>N_6266
TGCTTTGACCCGGCTGATTGCTTTGATCCGATCTTTTAGAA
>N_6267
CTAGACACGAGGTGCATCATCAAATGGTGAAGCCCGAATTC
>N_6268
CATCTTTTAAACCAGAGTAACCATTTGCAATCCGGAAACCT
>N_6269
ACCATTTGCAATCCGGAAACCTGTGATCCCAGGTTTATTAT
>N_6270
CCAGGTTTATTATTGCGAATCAAAGCTGTACCCCAAATTTA
>N_6271
AAAGCTGTACCCCAAATTTACCACAATACATTCATCAGATT
>N_6272
TCTAAGTATATAGGATAGAACTCAGAGCAGCTTACATGATA
>N_6273
ATAGAACTCAGAGCAGCTTACATGATATTGCACCGAGAGCC
>N_6274
GTAAACCTTAAAAGCAAGGACTCTAAACCATTGGCTTCCAT
>N_6275
CTCAACTATTGTGCTTACAACATCTGCAGACTTAGCCCGGA
>N_6276
GAGGTAGCCAAGAAGAGGTACCAAGCCTCCAACGGAATGAA
>N_6277
GCCTCCAACGGAATGAAGATCTGCCCATACATTCAAAGAAG
>N_6278
AAAACTTGTTGAGGTGTCTGCAATACCTGTGTAATCTCCTT
>N_6279
CGCAAATTTCTAAAACAACCCAACAAACAACATAAGCTCCA
>N_6280
TGAGAGAGACTCCACTTAAGCAGACCGTCCCAGTTAGGTCC
>N_6281
GCAGACCGTCCCAGTTAGGTCCGTCTTTCGCCATTGAAGCA
>N_6282
GTTTGGGCCTTATGTTCACGCTAACTTAATAATGGGCTTAA
>N_6283
AACAGGCCCAATTGTTAACTCGAAATATCTTGAAGGGGCCT
>N_6284
AAATATCTTGAAGGGGCCTACCTTATCCACACACAAAAGAA
>N_6285
CAAATCACTTCTTCTTATTACTTCCCCCAAATCGAAATCAG
>N_6286
TACTTCCCCCAAATCGAAATCAGTCACTTAAAACCCTAAAT
>N_6287
TGACGATCGCACCGGCATTGCAGACGACGTTCGTGTCATCA
>N_6288
CTTCCTGAAACATTCTTCTTCGTGGGGATCACCATCACCGA
>N_6289
GACGGAACAATCTACTTAATCGGCGGAGCCATCGCCGTTGC
>N_6290
GGAGCCATCGCCGTTGCACTCGTCGGAACTGCATTCCCGAT
>N_6291
GTCGGAACTGCATTCCCGATCCTCTTCAAACGCAAAGACAC
>N_6292
TTTTTACCTTGTGACTTAAACCGGTTTTAATGCTCGTTAAA
>N_6293
ACTGATCAATTGCAGATTATCATAGTTTATTGTCCGGTTCA
>N_6294
AAACGTACATAAACTCTTAGCCGATGTAGTAAACTGAATCA
>N_6295
GTGTCCGGAATGTGACGGAGCAGGATTTGTGAGGAAAGGAG
>N_6296
TGTGAGGAAAGGAGGAGTGACTCTGAGAGCCAACGCCGCAC
>N_6297
GGAGTGACTCTGAGAGCCAACGCCGCACGGAAGGATCTTCC
>N_6298
CCAACGCCGCACGGAAGGATCTTCCTCAGATCGTTTGTGCT
>N_6299
TCTTCCTCAGATCGTTTGTGCTAACTGCAATGGACTCGGAA
>N_6300
AATGGACTCGGAAAGCTTAACCAGATTGATAAATCATAAGT
>N_6301
AGTTTTTAAGCAGTTATAGACGAAGGTGCTCAGCTACCAAA
>N_6302
TAGACGAAGGTGCTCAGCTACCAAAATAAAACGAACAAAAA
>N_6303
GTGTTTTATAAATAACCTCGCCAGAAACGTTTTTATATTTT
>N_6304
TAAATTTTTTGTAAATGAACCTTACGCGTCAGAGTAGAAGA
>N_6305
TGGGACATTATTAAATTTATCTTATTGGTGGAATAATGGGA
>N_6306
AACGTGACAATAATTTAGAACTTGAAAACAGAACACGTTTC
>N_6307
GCCAAACAGAGAGCTCCGTTCCCTCAACTCCTTTATCTCGT
>N_6308
TAACAGATCCGAAGACGTTCCCGTTCCGTGGCCTCGAAGTT
>N_6309
TAGAGAATAATTTTGGTGTTCTTGGGGATATTTTCAGACAA
>N_6310
GACTGGAGTTACACCTCCGACTAGTACAAGTTTTGTCTCTT
>N_6311
TTCTTGCTTCTCATCTCCAGCTATCAGTCCCAGGGGATCTT
>N_6312
AGCTATCAGTCCCAGGGGATCTTTTAACTCCCCAAGAAAAC
>N_6313
TTTTAACTCCCCAAGAAAACCGCAGTTGCACATTCTCTCAA
>N_6314
AAACCGCAGTTGCACATTCTCTCAATCCGTTCTCAACGGTA
>N_6315
ATAGCATTAGTGCGAGAGTACTGAGTTTACGATTATCTTTT
>N_6316
ATGTGGAGTAGCTTTACTTACAATGCCTTACGCAGTTAAAG
>N_6317
GGAGGATGGTTAGGGCTTTTCATACTCTTCTCCTTTGGCAT
>N_6318
ATTCTCCTCAAGAGATGTCTCGAGAACTCCCCTGGAATCCA
>N_6319
CCCCTGGAATCCACACTTACCCGGACATCGGTCAAGCTGCA
>N_6320
GGTCAAGCTGCATTCGGAACCACTGGACGCATCCTCGTCTC
>N_6321
TTGGGTTTGGAATTACATTTCAGATACTTCTCTACGTAGAG
>N_6322
TGAAGAAATTGAGGTCCTAACTTTGAATTTTTTTCTGTAGG
>N_6323
CCAAATACCTCCTTATACATCAACGGATTTTCTTTAGATTC
>N_6324
TTTTCGCCATTACCACGACTCTTATTGTTCTTCCTACTGTC
>N_6325
ACTGTCTGGCTCAAAGACCTCAGCTTATTGTCCTATCTCTC
>N_6326
CCTATCTCTCAGGTTCATCTCGTAATTGGCACACACAACAA
>N_6327
ATTTAAGAAATGTTTTGTTTCCTTAGCCGGAGGTGTCATCT
>N_6328
TTTTGGGCTGGATCAGTAGACGGGGTTGGATTTCACATAAG
>N_6329
CAGTAGACGGGGTTGGATTTCACATAAGCGGACAAGCTCTT
>N_6330
CAAGCTCTTGATATAACTAACATACCTGTCGCAATCGGAAT
>N_6331
ACGGGTTCGGTTTCGGGAGTCACTCTGTTTTCCCCAACATT
>N_6332
AACAACTTTTGCTTATAGCGCAAGAAACCTCTAGGTCTAAT
>N_6333
GCGTTTTGCACTCTATTTTACATTGCGGTAGCGGTTTGTGG
>N_6334
ATTTACACTGAACATGCCACCACATTTCACCTCATCTAAAA
>N_6335
ACCTCATCTAAAATCGCAGTCTGGACAGCGGTTAGATAACC
>N_6336
GACCTTCTTCACATTCTGTTCATAATAATTTTCTCTCAATT
>N_6337
TGTATGATTAGGTCGTAACACCAATGACGAAATACGCTTTA
>N_6338
ATCACTCCAGTAATGCTAAGCCTAGAAGAACTCATACCGTC
>N_6339
AGAACTCATACCGTCTTCATCAAGAAAGATGAGATCCAAAG
>N_6340
GATCCAAAGGTGTCTCTATGCTCTTTAGAACCATATTAGTT
>N_6341
TAGAACCATATTAGTTCTCTCCACTTTGGTCGTTGCACTCA
>N_6342
TGGTCGTTGCACTCACAGTTCCATTCTTCGGTAAACTATCT
>N_6343
CTAGTTACCCTAACTTCTTGCACAAGAAACCCCTTTGTATA
>N_6344
TAATGTAACAACGTTAATTGCAGCTACTGTGGCGGCTCTGA
>N_6345
ATTAAGGATCAAAACAAGTTCTTGACGATTTCGGTTTTGGT
>N_6346
AGGCGTTAATATTCCCGTGTCTCTGTTATATCAGCATTATG
>N_6347
AGGGTAGATTAACTAACTTTCAGGTAAGAATATAATTGAAA
>N_6348
TACTTCGTAGAAAATTGAGACTGAAAAGAGTTTTTATTTTT
>N_6349
GTGATAATCGGCATTGTAAGCGGTTGTTGCGGGACTTATTC
>N_6350
TGCGGGACTTATTCTGCTATCGCCAGATTAATCGGCGAAAT
>N_6351
TTGGTTTTGCAGAATAAGTACGTATATTCGAAGGAATAAAC
>N_6352
AAGGAATAAACCGGTATATACTTGAATAAAACCGGTTTTTG
>N_6353
GAATATTTTGGAAAATGGGACTGGAGTAACACTTGCATTGA
>N_6354
TTTCCGTATATAGAAGAAATCTCTTTGACTCGCCGGAAAAC
>N_6355
AAGAAATCTCTTTGACTCGCCGGAAAACAAAACCCCGTTGT
>N_6356
AACTCGACGAAGAATTCTTACACGACAGAGACCATTCGTTT
>N_6357
TCAAGCAGCACTTGCTTGTTCCGACGATGAACACGACGGAG
>N_6358
GACGATGAACACGACGGAGACGACGACGGTCGGAGAGGCGG
>N_6359
GACGACGACGGTCGGAGAGGCGGAGAAAATTCAGATTCCTC
>N_6360
TCCGTTATCACGAGACCGTTCTGATAACAATCTCTCGGATG
>N_6361
TAACAATCTCTCGGATGTCTCAAACCCTCCATGGCCACAAA
>N_6362
GTAACAAACTCATAATTTTCCTCTGTTTTTTCAATCTCGAA
>N_6363
GGATTTGTTGACCGGAATGACTCCACCTTCGGTGAGTTTCA
>N_6364
ACTCCACCTTCGGTGAGTTTCATGCCTCAAAGCAGTTCCCG
>N_6365
TTCATGCCTCAAAGCAGTTCCCGGAGATTAGCCTCTTCCTT
>N_6366
AGTTCCTGACAAAGAAGAAACGATTTTACCCGTCAACCCTC
>N_6367
TAATGATGATTGCTCTGTCTCATAAATAGAGGAATGTTTTC
>N_6368
AGAGGAATGTTTTCATATATCAAGTTTATTTGCAGGAACCA
>N_6369
ATTAGGGTTAATAACAATGCCTTACGCTATTAAAGAAAGTG
>N_6370
AAGTGGATGGCTTGGTCTGCCCATACTCTTGTTCTTCGGAG
>N_6371
TTCGGAGTCATAACTTGCTACACAGGTGTTCTCATGAAAAG
>N_6372
TTACCCCGATATCGGTCAAGCCGCCTTTGGAATCACCGGTC
>N_6373
GCCTTTGGAATCACCGGTCGCTTCATCATCTCTGTAAGTTT
>N_6374
TAAAGATCTTAGCTTGCTTTCTTACCTTTCAGGTTTGAAAA
>N_6375
TTACTCGGTATCTGCCTCTTCTGGGTCGGTGCAGTCGATGG
>N_6376
TTTAAGTAACTTACCTGTCACTATAGGGATTTTTGGATTTG
>N_6377
GCCTAAGCACTTCTTTCCATCTAAAGTCGCGGTCTGGACAG
>N_6378
ATAAATTGATGTTCTTCAATCTTTTAGGTCATTACACCGAT
>N_6379
AATACGCTTTAACAATCACCCCAATAGTTATGAGTCTCGAA
>N_6380
TATGTATCCCTAACTTCCTACGCAAGACACTCATCCCACTA
>N_6381
TACGCAAGACACTCATCCCACTATAGCTTCTCTGATCGAAT
>N_6382
TGCAATGCTTGTGGTAAGTTCTTCCATCCCAAAAAAATTGA
>N_6383
TTATCAAACCCAAGGATATTCATTTTTGTTTTGTTTTGTCG
>N_6384
AACACACAAGTAAGAACATACCTACTTTACTTTAAATGTAA
>N_6385
TCAGCTTTAGTAGTCTTTAACTGTTTTTCGTATGTGTGTTG
>N_6386
CAGATTGGATTATGCATATTCATTATAGTCTTCGGGGTGGT
>N_6387
TTGTTGTGGTACTTACTCGGCTATCTCAAGATTAGCCAACC
>N_6388
AAAATTAGGTGTGTTGTGTTCTAATGTTTATTATATTATCT
>N_6389
TACAAATAACGACGATAATCCACTTAACTCTAATTAAGACC
>N_6390
CAATAAAACTCCTTAAACTTCTCGCAGAGACGAACCCGGCT
>N_6391
AAACTTCTCGCAGAGACGAACCCGGCTCGAGGAATTAACAT
>N_6392
GGTGATCAGAATAGAAATTTCCCAACCTCTTGGTCAGCTAT
>N_6393
AAATTTCCCAACCTCTTGGTCAGCTATTAGGTATATTTAAA
>N_6394
AAAGCAATGTGTCACACGAGCTAGCTAGTGGGCAAGTGAGA
>N_6395
GGATTCAATAAACATGGACCCAAACTCATAAATGATAGGGC
>N_6396
CATAAATGATAGGGCTTTGTCCTTAAAACAGCAAGGCAAAT
>N_6397
GAAGTCGTTTGATATAACACCTCTCTTGATAAAAGATGATT
>N_6398
GAGTATATAAATGGCTCAATCTGTATTGCCCGCACCGCCCA
>N_6399
CTCAATCTGTATTGCCCGCACCGCCCAAACTCCCATGGCAA
>N_6400
ATAGTAGTAACAAATTCAACCTTGTGAAGAGATTTATTAAT
>N_6401
ATCATTCCCCTAATTATTTGCCTTGAGTTTCGAGCCTTCTA
>N_6402
TATTTGCCTTGAGTTTCGAGCCTTCTACTGTACCACTCACA
>N_6403
CTTCTACTGTACCACTCACACATTAAAAATCATCAGACTAT
>N_6404
AAAGACCCGAATAACCCCAACGGATCATCGACCCACCGACA
>N_6405
CCCAACGGATCATCGACCCACCGACAAACTTCATTTCCACC
>N_6406
CTTCATTTCCACCACAACGTCACTCTCACCGTTACTCTCAC
>N_6407
TTACTCTCACCGTCGGTACTCCTCCTCAAAACATCTCCATG
>N_6408
CCTCAAAACATCTCCATGGTCATTGACACTGGCAGTGAACT
>N_6409
GACACTGGCAGTGAACTCTCCTGGCTTCGTTGCAACCGTTC
>N_6410
GCTTCGTTGCAACCGTTCCTCAAACCCAAACCCGGTTAACA
>N_6411
AACCCGGTTAACAATTTTGACCCGACCCGTTCCTCCTCTTA
>N_6412
TTTTGACCCGACCCGTTCCTCCTCTTATTCCCCAATCCCCT
>N_6413
TCCTCCTCTTATTCCCCAATCCCCTGTTCCTCACCCACTTG
>N_6414
CCCCAATCCCCTGTTCCTCACCCACTTGTCGTACCCGGACC
>N_6415
TTCCTCACCCACTTGTCGTACCCGGACCCGAGACTTCCTCA
>N_6416
AGACTTCCTCATACCCGCTTCTTGCGATTCAGACAAACTCT
>N_6417
GATTCAGACAAACTCTGCCACGCAACTCTATCCTACGCCGA
>N_6418
AACTCTATCCTACGCCGACGCTTCCTCCTCCGAAGGTAACC
>N_6419
TCCACCAACGACTCCAATCTCATTTTCGGGTGTATGGGTTC
>N_6420
ATTTTCGGGTGTATGGGTTCCGTATCCGGATCCGACCCGGA
>N_6421
ACTGGGTTATTGGGTATGAACCGTGGTTCCCTCTCTTTTAT
>N_6422
CTCTTATTGCATCTCCGGCACCGACGACTTCCCGGGGTTTC
>N_6423
GGGTTTCTTCTCCTCGGCGACTCTAACTTCACGTGGTTAAC
>N_6424
ATCTCTACGCCGTTACCTTACTTCGACCGTGTAGCTTACAC
>N_6425
GACCGTGTAGCTTACACCGTCCAGCTCACGGGTATTAAAGT
>N_6426
GTATTAAAGTTAACGGTAAGCTTTTACCCATCCCTAAATCG
>N_6427
GCTTTTACCCATCCCTAAATCGGTTCTCGTACCGGATCATA
>N_6428
TCATACCGGTGCTGGTCAAACCATGGTTGATTCCGGTACTC
>N_6429
GTACTCAGTTTACTTTCCTGCTTGGACCGGTTTACACCGCA
>N_6430
GGTTTACACCGCACTTCGATCCCATTTCTTAAACCGGACAA
>N_6431
CATTTCTTAAACCGGACAAACGGAATCTTAACGGTTTACGA
>N_6432
TTCTCTGGTTTTCGAAGGAGCCGAGATAGCGGTTTCGGGTC
>N_6433
AGGAGCCGAGATAGCGGTTTCGGGTCAGCCGCTATTGTACC
>N_6434
AGCCGCTATTGTACCGAGTCCCGCATCTCACGGTTGGAAAC
>N_6435
TCAGAGACTCGGAATCGGATCGTAAACCATAGATAACCAGT
>N_6436
TGCCTACGTAGAAATGGTTTCTCTAGTAGAAAGGTATGCAC
>N_6437
TTCTCTAGTAGAAAGGTATGCACGTGACTACAATGAGATTT
>N_6438
CACGAGCGGGTGTGTAATAACTTCGAGTTTGGTAGTAGTTA
>N_6439
TTTGCGTAATTAATTTTTAGCTGAGAGTTATATCACAAAAT
>N_6440
TATATCACAAAATCTTTAATCGTCATCAGTTTTGGACTTTT
>N_6441
AATCGCACTATGTTTTTTTTCGTTATTCAAAATAAAGTTAC
>N_6442
TGTTAAAAATCGCGAAAAAACAAACTTGTTTTGACCTATGT
>N_6443
AAAAACAAACTTGTTTTGACCTATGTCAATCGCAAAAGTGT
>N_6444
ATGTAGATTTGATCCTTTAACGGATCCCTCTAGTTACAACG
>N_6445
GATCCCTCTAGTTACAACGACATGGATTCTTTTTGGGCGAT
>N_6446
CGATCGTGTGTTTAAAGAGGCCCAAATTAATTTCACTAAAA
>N_6447
ACTAAAAAAGCCCATAATAACCAAGATTTGGGCATCAAACA
>N_6448
GACGAGTTAATAATTTGAAACGTCAGGGCCCACAATAGTCT
>N_6449
ACGTCAGGGCCCACAATAGTCTCACTCCCACGTGGGAACAT
>N_6450
GTCTCACTCCCACGTGGGAACATAACGCGGTTTACTGTCTT
>N_6451
ACGCGGTTTACTGTCTTTTTCTTTAGTTCACGCGCCGTTGC
>N_6452
CGCCGTTGCACGTGCGGCCTCTGTCATGGGCCAACGGTTTC
>N_6453
CATGGGCCAACGGTTTCTCGCCAGGTCATGGCCGTGATTTG
>N_6454
ATGGCCGTGATTTGCAGTCGCCTCTGGTTGAGAACGCGGAT
>N_6455
TGGTTGAGAACGCGGATTTGCTTTTCTCCTTTCCTTCTATA
>N_6456
GGATTTGCTTTTCTCCTTTCCTTCTATACCGAACATTTGAA
>N_6457
TTTTTTAATGAAAGAATATTCGGACACTAGAGAGTAGAGAT
>N_6458
ATAAGAGTTGTAGCCCATCGCTGGATCATAGGTTTTTCTTT
>N_6459
AGTTTTCATCTTCTTTAAATCTTAAACTTCCTGAGCTACAT
>N_6460
ATGTTTGCTGGTTTTCCTCACTATGTTTTAAGGTGAAGTGT
>N_6461
TTTACTATGGACAAATTTTACTTGTGGATTTAGATTGTGGA
>N_6462
TTGTCTCATGGAAAATAAGTCAATTCATGACCTTTCACTAG
>N_6463
CAACGATCCGATGATAGTTGCTGTGGAATCTCTAGACACAA
>N_6464
TGAAGAATCAGACTTGTTACCCTTACCAAAACACTTTTGTT
>N_6465
TTATGCAGAATGCTCTTATGCCATGGAGAACACAAAAACCA
>N_6466
CTTCTGCATCTTTTACAGGCCCTTCTTTGTACATGTTTAAA
>N_6467
GATACCCAAGACTTTACTCACATGGAATTCATTTATCACGA
>N_6468
AAAGCTAAATGCTTTAGTGTCACGCATTGTGTATGGGAATT
>N_6469
TAAAACCAGATCAGAACAAACCTTTTACATGTTCCCGATGT
>N_6470
CGGTAAGGTTTATAGTGAAACATTGATGGGCATAAACATAG
>N_6471
AAGCAAATTATCTCTAGAATCATAAAAAACAAAAGGAAAGA
>N_6472
ATAGTAATCAGAGTGAGTATCCATACACTTGGAAAACGTCC
>N_6473
CCATACACTTGGAAAACGTCCCAAAGAGTCCCGCACACTTA
>N_6474
AAACGTCCCAAAGAGTCCCGCACACTTAGTAACCAAATCTT
>N_6475
ATTCCAAGCCGTAAATGATTCTTTGCAACCACCTCCTTTCA
>N_6476
TGACCGATAGTTTCATTCTTCTTTTTAGAATCATCCACGCA
>N_6477
ATCCACGCAATCTTGAAAATCCATATATACTTGTTTGCAGC
>N_6478
CCATATATACTTGTTTGCAGCCACCTCCTTTCATGAAAACG
>N_6479
GCCACCTCCTTTCATGAAAACGTCATGTTGATTTTGCCAAT
>N_6480
TTGCCAATCGCTTGAAGAATCTACCACTTTCTCCTGCATCG
>N_6481
CCGATCCCAACTTACAAAATCTACCCGAAAATATATGCAAA
>N_6482
ATGACTAGGTCTTTGATAATCAAAAAACAAAAAAAAATGGG
>N_6483
AAAAAAAATGGGGATCGGATCCCCATAATTTCTCAGCAGTG
>N_6484
GGATCCCCATAATTTCTCAGCAGTGAGAGAGATCGGATCTT
>N_6485
GAGATCGGATCTTTGAAAATCAAGGCACAGAGGAAAGACGT
>N_6486
ATTTAGGGATTAAACGAGTACGTCGAGTAGACTTGGTATTT
>N_6487
TTACATGAGCTATAAAGTATCGTGCCTCTGAGGTGCTAGAT
>N_6488
AAGTATAGCTAGCATAGCAACATGTTGATGGCCTACGAGAT
>N_6489
TGAATCGTAAGTATAGCTAGCATAGCTTATCTTTGCTATAT
>N_6490
TTATCTTTGCTATATTCAAACAAAGTACTTGTGGATTTAGA
>N_6491
TAGATAGTCATCTCTTTACTCTCATGGAAAATAAGTTAATA
>N_6492
ATATGACCTTTACTATACGACTATTTGCTTTCAGCGATATC
>N_6493
AAACTGTGTTGAAGAATCAGCCATGTTTACCCCTACGGAAG
>N_6494
ATCAGCCATGTTTACCCCTACGGAAGCACTTTTGTCTGGAG
>N_6495
TTCATCCGACATAGAATCTGCTGAAATGCTCTTATATGCCA
>N_6496
TGCTCTTATATGCCATGGAGCCATGGAGTACACAAAAACCG
>N_6497
AGCCATGGAGTACACAAAAACCGGCAATGAGACCTCCCCTT
>N_6498
ACAAAAACCGGCAATGAGACCTCCCCTTTTGCGTCTCTCCC
>N_6499
ACCTCCCCTTTTGCGTCTCTCCCAGAACCTTATTTGGGACA
>N_6500
TCCCAGAACCTTATTTGGGACACAAAAACCGGCAAGGACAC
>N_6501
GGCAAGGACACATGTCTAATCATTCAACCGGAAGTTATGGT
>N_6502
AGCTTGGACCAGTGTTGTTCCAAAGTTAATCATAAAACACA
>N_6503
GATGTTGAAGACTTTACTCACCTACATGAGTCAATATTTTA
>N_6504
AGATTCCGAAGAAACTACCTCAAAAACCAACCATTGATCAA
>N_6505
CTCAAAAACCAACCATTGATCAAAGAGTTTGAGCACTACTT
>N_6506
TCTTGTTCACAGTTTCTAAACCTCACTTTCTCACCCAATTA
>N_6507
TCTAAACCTCACTTTCTCACCCAATTATGTAGTTGAAAAAA
>N_6508
TCTCAAAATCTAAGCGCAAGCTTCTCTTCGAGGCTGTGCGT
>N_6509
AAAGTTTCAAGATCTGGTGGCTGAAAGTACCCGTTCCTCGG
>N_6510
GGATCTCGTTTTCTCACCACCATCAACTTCTTCCTCGGCGG
>N_6511
ACCACCATCAACTTCTTCCTCGGCGGCGGTGGACAAACAGA
>N_6512
TCTTCCTCGGCGGCGGTGGACAAACAGACGCCACCGGAATC
>N_6513
AGAGGGAAAAAATTTGAAGTCTGAGAAGAGGCGGTTACATC
>N_6514
TTATTTCCTTTTAAAAAATTCGAAATTTGGGAGGGAGAACA
>N_6515
TTTCTGAAATATCAATCGGACGGTGGATATGGTTTTAAACA
>N_6516
CTTGATGTGAGCTGGCTATGCTGACGTGGTGGAATTTTAGT
>N_6517
AATTTAAGTAACGCGTGACCCAACCGCACCGTTTCTCACGC
>N_6518
GTGACCCAACCGCACCGTTTCTCACGCTCCACTATCATTAT
>N_6519
ATTTTTTATCTGTAATTTATCCGTTTGTGACGGCGCGAACT
>N_6520
TCCGTTTGTGACGGCGCGAACTTGCGCAGCAAGTCCCTTTG
>N_6521
CGCGAACTTGCGCAGCAAGTCCCTTTGGGCGGGAAAATTAA
>N_6522
TAGCTTCTGGAAATGAATCACGAGGGTGGCACGTGCGGTCT
>N_6523
ACGAGGGTGGCACGTGCGGTCTTCCACCAAGTTATTCACGT
>N_6524
CTGAGAGTTAAACGCACTCTCACTGTTACCGTTGTTCTTGT
>N_6525
GTAGCAAATTTAAGAGAAGCCCATAAACCACAAAAAGTATC
>N_6526
TGATTAACTATATAATATATCCGTTTTGGCCCATTAAAATA
>N_6527
ATTACCGGCGGCGAAAAGAGCTCCGAGAATATGTGGGGTGC
>N_6528
CCGAGAATATGTGGGGTGCTCCGGCGATTAATAATTAAAAT
>N_6529
AGCAATATTGCTTGCGGCTCCACTTTTATATCAAACGAAAC
>N_6530
GGCTCCACTTTTATATCAAACGAAACCTAGTCCTGGACTCC
>N_6531
GATTGTCCTTTTCACCACGACTTGACAATTTTTTTCTATGA
>N_6532
TTTCCCTTGTTATTATATTCCAAACTAATCTAACCTCTTCT
>N_6533
TAACCTCTTCTCTTGGACCTCTATGGAGTTTTCTTTGTTAA
>N_6534
AGAACAGAAAAATGACTAATCGAAAACCCGGAAATAACCAT
>N_6535
TTTAAAAGTTACCAAAGTTTCTAATCGGGACACTTGCGTTT
>N_6536
TCATGTCTTTTTCGAAAGTACCAATTATATGGCCACTTTGT
>N_6537
TTATATTCAGACAGATGGCACTTTAGCATCTTATATTCACG
>N_6538
ACTTTTGGTATATTCCGAAGCTTAAATATCTTTAATTCATT
>N_6539
AAGATCTCAGTATAAAAATACTATATTGAAGTAGTTTTGGG
>N_6540
GTTTTGGGGATTCAGACTTGCTTTTGGGTTACTAAAATTCA
>N_6541
ATGTATATTAGTGTAATGGACCATTACCTGAAAGTTTAAAA
>N_6542
GTTTGTCAACTAGTAGTACACATTACCACGCGAGTTTATTT
>N_6543
ACGGTTAATGATTCCCTAAACATATACATTTTTTTTTTTTT
>N_6544
CCGTGAACACTTTAATCTAACCAAATTAAATTTTGTCGCAG
>N_6545
AATTAAATTTTGTCGCAGTACCCATATGGGTTTGTACTCTT
>N_6546
GATGCACATGTCATTAAATACTAAATATATCACCATCATAT
>N_6547
CATGCTCGTGTTTCGCGTGGCATCTTCAAGGAATTCGTGCT
>N_6548
TCTTCAAGGAATTCGTGCTACAAGTGGAGGGTTCATAGACA
>N_6549
CGTGCTACAAGTGGAGGGTTCATAGACATAAGTGGAAGCTT
>N_6550
ATTGAATCGAGCTGGCCCATCATTATTTTTTCATTTTTCCT
>N_6551
TCGATTCCCCCACCCAAAATCATCATTCAAAAACAATTATT
>N_6552
TTTGAGTAAATTGTTTTTAACGAATTTGTGGTCTTCCAATC
>N_6553
TATGAGTAGAACTGTATTGTCATTGCACTGCGATTAGTTTT
>N_6554
TGTTGACTACTATACTACTACTCTTCAAGGAATTCGTGCTC
>N_6555
TTCAACGAATTATTTGTGGTCGTCCAATAGTTGCAATATTT
>N_6556
GCACTGCGCTTTAAATTATTCTTTTTATAAACTATTTAATA
>N_6557
TATTTTTTCATAGTATGTTACCAAAAGAACGAAACTTGGGT
>N_6558
ATCCAAAACCAAGTGCAGAACTTATTTTCGACTTTTGAGTT
>N_6559
TTTGAGTTAGTTACCATTCTCAAAACAATATACTTTCAAAA
>N_6560
CGATTTAGAGACAAGAGGATCTAATAGTGTATGGATCCACG
>N_6561
GGATCTAATAGTGTATGGATCCACGGACGAAACAATCGGGA
>N_6562
AGATTCAAAACAAATAGTGACTTAATGGTTAAATTCCAAAT
>N_6563
AGTTCTTAATTAAATGGTGTCCTTGGGTCTAGGAACTAGAC
>N_6564
TAGTTCCTCAATAATTGGAACCAAAGAGATAGGATCGGCTT
>N_6565
TATGTATATAACTTCGTGTCCCAACTTTCTATAAGTTTATC
>N_6566
AAGAGAGGAAATGTTATTATCAGTCCCATAGATTCGCGGTA
>N_6567
CCCATAGATTCGCGGTATATCATGGATACACACAAGCTTGG
>N_6568
TAGAAAGCATAGCGTAGTCACCTTCTTAATTTGACTTGTAC
>N_6569
GAGAGACTTTGCTATAAAAACCCCTCCTCTGCCTCTCTCAA
>N_6570
TAAAAACCCCTCCTCTGCCTCTCTCAATCCCTCCCCCACAC
>N_6571
CGCCTTTCCGTTTCCTTGTTCTGTTTATCAACATTTCGTCG
>N_6572
TTTTCCTTACGAACTTCATGCCGTTTGGATTCTTGCGTCTT
>N_6573
CTTGTTACTTAAAAATAGAACTATTACCAAGTTGAAATATT
>N_6574
GGATCCATAACCGATCAGAGCTAAGGTTTTTTAAATTAAAT
>N_6575
ATATAAATTCGTATATGATTCATCTTTTGTCTGTACATGCA
>N_6576
ATTCGCTGAATCTCTCAGTTCACGTTTAACAAAAATCTTAT
>N_6577
CGTTTAACAAAAATCTTATCCCCAGTTTTTTTGGGACATAG
>N_6578
TATCCCCAGTTTTTTTGGGACATAGCAACTTTGTGTCCATT
>N_6579
ATTTTCTTCCCTGATCCAATCAATTGTTTCAGAAAAAATGG
>N_6580
GTTTCAGAAAAAATGGAGTTCGAGAACCGGTACGGACTTGC
>N_6581
GCAACGTCGCAGAAGTACGACTGTCTCTTGTTCGGTACGCA
>N_6582
CGACTGTCTCTTGTTCGGTACGCACCTAACCGGAATAAACC
>N_6583
ACGCACCTAACCGGAATAAACCAATTACTTTTGATTAATTT
>N_6584
GACCGGTTTGGTAAATTTCTCTTTAGATTTGGACGATACTC
>N_6585
CTTTAGATTTGGACGATACTCTTTATCCTCTTAGCTCCGGA
>N_6586
GATACTCTTTATCCTCTTAGCTCCGGAATCGCAAGAGAATG
>N_6587
AGAGAATGTGGGAACAACATCAAAGGTAATATTTTTTTTTT
>N_6588
GACCGAGAAACTCGGTATACCTAAGGACAAAATCGTCGAAT
>N_6589
TTATTTTTGTAACATTTTATCGTTCTCTAGGCGATCGGATA
>N_6590
TTTGACTACGATGAGTACCACAGCTTCGTCCACGGTCGTTT
>N_6591
ACCACAGCTTCGTCCACGGTCGTTTACCCTATGACAACATA
>N_6592
GGTCGTTTACCCTATGACAACATAAAACCCGACCTTGTTCT
>N_6593
TTGGGATTAGAGGATTGTTTCGAAGGAATCATATGTTTCGA
>N_6594
AATTCCGAGATTTTTGATATCGTTGGACATTTTAACCGGTC
>N_6595
ATCCTAACCGAACGGTATAGCAAACCGGATACTTTCATTTT
>N_6596
TATTTCTCATCGCAGCTGTTCTTTGAGGACAGTGTCCGAAA
>N_6597
GAAACGTACAAGCTGGAAAACGCGTTGGTCTTTACACGGTT
>N_6598
GCGGATTACGCGTTGGAAAACATTCACAACATGAAAGAGGC
>N_6599
CATTCACAACATGAAAGAGGCGATACCGGAGTTATGGGAAT
>N_6600
CCGGAGTTATGGGAATCCGACAGGAAATCGTCGGATGTTGG
>N_6601
GTTAGAGCTTAGGAGGAGTACTGTTTCGCCGTTGTACCTAA
>N_6602
AGTACTGTTTCGCCGTTGTACCTAATTTTCCACCACTGTCA
>N_6603
ATTAAATATCCTCTAGGTATCTTCTAGAATCAATCAAATAT
>N_6604
TTTAAAAATGCATAAGAAATCAACAAGATCTCACCATACAC
>N_6605
CATTTTTCTTTTTTGCCACCCATAGATTTCTTTATAAAAAA
>N_6606
TCGTAGTTTAATTATGGAAGCTTTTGATAAAAAAAAAAACA
>N_6607
AAAAAAACAAATTATGGAAGCATGTCGTTTTTGTGGCGACG
>N_6608
CAGAGATAGTAAGGGCTGGGCCCAAAAATTCAATTAAGAAA
>N_6609
GACGGTCATCAATGCTCACACCAATCGGTCCGTTCCCATAC
>N_6610
CTCACACCAATCGGTCCGTTCCCATACTCTCCTTTAATGGC
>N_6611
ACAATGGCGAATCTTCCCACCGTTCTCGTCACCGGCGCTAG
>N_6612
CACCGGCGCTAGTGGCAGAACAGGTAATCACTTCTTCAATT
>N_6613
GGCAGAACAGGTAATCACTTCTTCAATTTCGTTGCCGCCGA
>N_6614
GGGGTCAGACAAGTTTGTAGCAAAGGGTTTAGTTAGAAGTG
>N_6615
AATGAAACCTGGTTTTGATCCCACTAAAGGTGGAAGACCTG
>N_6616
TTTCAGCTTAAGTATTTGTTCATTCTAGTGTAACATGAATT
>N_6617
TCTATGAACAGCCAAGGTTGCTGGTGTTAAGCATATTGTCG
>N_6618
GCTGGTGTTAAGCATATTGTCGTGGTCGGGTCAATGGGTGG
>N_6619
AACTGGGAAATGGGAATATACTGGTTGGTGGAAATTTCTGT
>N_6620
CTGCGATCAATATTTGGCTACCTAATATGTGTTCAGGTTTG
>N_6621
AGTGCTTCTATTACAATACCCTTTTTATATTACCACATCAA
>N_6622
GGATCAAGGAGTGTTATTCTCTATATTTGCGAGCCTGTTCT
>N_6623
TCTATATTTGCGAGCCTGTTCTTACTTGTTTTCACCATACT
>N_6624
TCTTACTTGTTTTCACCATACTTTTTCTGTTGATGAACTTA
>N_6625
TTCTGTTGATGAACTTAGAGCTGGAGGACTTCTAGATAAGG
>N_6626
AAGGCGGTGTACGAGAGCTGCTAGTTGGTAAAGACGATGAG
>N_6627
AGACAGACACGAAAACCGTCCCCAGGGCTGATGTTGCAGAA
>N_6628
CTGTTCGAGGAGGCCAAGAACAAAGCTTTCGATCTCGGCTC
>N_6629
AACAAAGCTTTCGATCTCGGCTCAAAGCCAGAGGGAACCAG
>N_6630
AAGCCAGAGGGAACCAGTACCCCAACCAAAGACTTCAAGGC
>N_6631
TTTTGATCATACAGTAACTTCTCCAGAGCTATTCATTGAGG
>N_6632
TAAAGAATCTACTTTGTTAACGTTTTGGAATTAAAAATAGA
>N_6633
ATTAAATCTGCAGTTGAAATCGCTAGACGGGATACTTTGGA
>N_6634
ATTAGAGTTTATGATCAAAGCAAGCTCCCTCAGGGTAAGTA
>N_6635
AATTTTTACATGTCTCTCTGCTGCAGACTGATTGGGAAGGT
>N_6636
ACTGATTGGGAAGGTGGATTCTTTCCATTAACGATGCACTT
>N_6637
GGATTATCCGAGCAAACCTCCGAAATGCAAATTCCCACCCT
>N_6638
ATCCATCTGGAACTGTCTGTCTCTCTATCCTTAACGAGGAT
>N_6639
GACCAGCCATTACCGTGAAGCAGATTCTTGTTGGTATTCAG
>N_6640
TTGTTGGTATTCAGGATTTACTTGACACACCTAATCCCGCT
>N_6641
ATTTACTTGACACACCTAATCCCGCTGACCCTGCACAGACC
>N_6642
ACCTAATCCCGCTGACCCTGCACAGACCGATGGTTATCATC
>N_6643
AGGTACACTTCCAACGAAAACTCTAAACACTTTGATAGGTT
>N_6644
GTACATGATTTTGCATGATCCAGTTGAGTACAAGAAAAGGG
>N_6645
AGTCCAAGCAGTATCCTGCTCTTGTCTAAAACCTCAAAAAA
>N_6646
TTGGGTGATTGAAAACTCCTCATTTTGGCACCTTAAGACAC
>N_6647
CTCATTTTGGCACCTTAAGACACTGGAATCTATTTATTTTC
>N_6648
GGAAAAAAACTCTTCTTTCTCTATATAACTGTTAATATTCT
>N_6649
TGATTCAGTTGGTGTTGCTTCTATATTATTATAAAGAAGGA
>N_6650
TTCAAATGATCTCTTAGGAACATTTGGGAGGTAATGTATCA
>N_6651
ACATTTGGGAGGTAATGTATCAAGCCTTTTAAAATAAAATC
>N_6652
AGCCTTTTAAAATAAAATCTCCGGGGTCAATTTGAAAGGAG
>N_6653
CGGGGTCAATTTGAAAGGAGCCCATAACATTAAGTAGGGCG
>N_6654
AATTGGGTTTGAATGTTAAACATAAAGCATGGGGAACATTT
>N_6655
CCTTTCTATCGCCACAAGAACACAGAGAGAGAACGATTAGC
>N_6656
CCGATATCGTTCGGTGGCTTCTTCATCTGAAGCTACGATGA
>N_6657
ATGATGTCGGTGAGAGCAATCAATGGTTGCTCCATCATTCG
>N_6658
GCAATCAATGGTTGCTCCATCATTCGCACCGCCACTTCCGC
>N_6659
CTCCCGTCTCTCTATTCCGCCACCGTATTCAGCGCCTCAGA
>N_6660
GGAAATAGTGATGCTCCGAGCTGTTCGACTTGCATACATAG
>N_6661
TCGAAAGTGTTTCCGAAGAGCTCGAATCCATCAGCAGACGC
>N_6662
ATCAGCAGACGCAAGGGAAGCCGAATGAGAGTTCGCGCCAG
>N_6663
AGGGTGAAATTAACAAGCTACGGAGAGGTTCTAGAGGATAA
>N_6664
TAGAGGATAAGCTAGTAAACCAGGAGCTAGAGGCTGGTTTG
>N_6665
AGCTAGAGGCTGGTTTGCTTCTGGAGTTTAAGAAGGACGCA
>N_6666
TCTGGAGTTTAAGAAGGACGCAGACAGAGTGTTGTTGGCAG
>N_6667
TAGCGTCGGTGGAGTGTTTGCAGATTGTTAGACTTATAGAA
>N_6668
GTTGTTCCATCAAACCACAGCAAATTACATACATCGTCCCG
>N_6669
ATTGTTTCGATGCAGGATCCCCAACTGCTTGAGTTTGCTTG
>N_6670
TGTGACCCCAGAAGAGTTAGCAGAGGTACTATATATTTGAG
>N_6671
GAGTTAATGTACCGGTTGAACCCGTGGGTTGTTAATGCTTT
>N_6672
TTGTGCTCATTTTTTGCTATCACAAGACGAGATATACTTTT
>N_6673
GCTCCATAAGTTTGTGAAATCAAGAAAGAATTCTATGTTGA
>N_6674
TGATAAAATTTCTAACGATACTTGCTGTGATGTAACTTGGC
>N_6675
TGGACTCTTCTATTGCTTTACATGATTTGTCCTGAAGACCT
>N_6676
TTGTCCTGAAGACCTTCTTTCTCTGATGATCTCACTTCCGT
>N_6677
TTCTCTGATGATCTCACTTCCGTTTTTTTTGTAGGTGGAAG
>N_6678
AAGGCAACGCGTGAAGGAGGCAGAAGATAAAGAGTTTCAGG
>N_6679
TGAAGTCTGCCAAGAAGGCACCTAGTCACGCCAAGCCCCCT
>N_6680
AGGCACCTAGTCACGCCAAGCCCCCTAAATCTTCATGGCTA
>N_6681
GGCTGGAACGGTAAGTCAACCTTATATTTCTTCTGTGGTAA
>N_6682
TTTTTGTGGTTGCTTCCTTACAGATATTAAAATCCATGGGG
>N_6683
ATCCATGGGGTTACAGAAAACGTCTGTATCAGCACTAAACC
>N_6684
AAGCTGAATCTTCCAACCCACCACTCAGAAGCTATCACTGA
>N_6685
GCGGTGAGCACTTTACCCTGCCTTGGATATTTGTGTTATAT
>N_6686
TAGGAAAGTCTTGCCGCAATCTTTCCCTGTGGTTCAAAATT
>N_6687
TCGGTTTTGTGGAATTTCTGCAGCTTGATGATGCCCTCAGT
>N_6688
CCCTCAGTGCAACGAGATTGCAGGATGGACGGATAAAGATC
>N_6689
AAGTGGACAGGTATGTTCGACGCATGTCTCTGATCACTATA
>N_6690
TAAGAGCTAACTTTTTGGACCCTCTAATTTATTAATATGTG
>N_6691
AGAGGCAAGGAGAAGGGGAACTTCTGTCTTTCTGCCAACGG
>N_6692
TTGCTGTCTGAGGCAGCATTCATTCGCTCTCAGTGGCGCCG
>N_6693
GTGAAAGGTTCATTAGTCTTCTTTGGGCATTAGGTTCTTGC
>N_6694
AATTTGAAACACCTGTTTTTCCTGGGCTTACGCAGGGTGCA
>N_6695
TCCTGGGCTTACGCAGGGTGCAGTGGACACAACTACACTAG
>N_6696
TCTTTGTGGGGAGGTTGTAGCAACGTTTGGGTCTCAGCATA
>N_6697
TGGGTCTCAGCATAATATTCCATTGCCATATAGAGGACAGC
>N_6698
ATGTATCTGCATTTGCGCATCTTCCAGAAGGACCAGTACGT
>N_6699
AGGACCAGTACGTTCCTCATCCATTGTCAAAGTAATGCGTG
>N_6700
TTGGAATTCCTGGTTACGTTCAGTTCACGTCTCCCATTCGT
>N_6701
AAACATTTTTCACCATCTTGCGATTTAGATTTGACTCTTTT
>N_6702
CTTGCGATTTAGATTTGACTCTTTTTGTTATTGTCTTAATT
>N_6703
TGCCTTATCCTTCATTTGAACATTCACCATATCAATAAGTT
>N_6704
AATTACAGATTAAAGCTTTTCTTCGAGGAGGTGACAATTTT
>N_6705
GCATCCGTAAACATGCAGAGCAAAGTGGTGAGAAAACTCTC
>N_6706
AGAGCAAAGTGGTGAGAAAACTCTCAAACACCGGTCTCCGC
>N_6707
AAACTCTCAAACACCGGTCTCCGCTATTGGGTAATAGAGTT
>N_6708
GTCTTGAGATTTGTCAAAGACCGGATCGCATCCCTTTTGTT
>N_6709
CGAAGTTCGAGTAGAAGAAGCTCATCCCCGCGACGATCTTA
>N_6710
ATTCTCTTCAAAGAGGTTATCTAGAGCTTTAAAAACACACA
>N_6711
TTGGTGGCTTGAGCTATGATCTGCTATAAAAGTTGAACACA
>N_6712
GAACACATGGTAATATGGTACGCACTTAATAGGGTTCATAC
>N_6713
ATTATGTAATATCTTACCTCCTGAAATGTAATCCTTAATAA
>N_6714
TTACCTCCTGAAATGTAATCCTTAATAATTAGAGGTTAAGC
>N_6715
ATTTTTTTTTTTTAAAAAGACAGATTAAGTGCCCGTAAACC
>N_6716
AGTGCCCGTAAACCCCATAACACCACATGGCTGTCCAAATC
>N_6717
TCCACGCCTATTATCTAATTCAATTTCCAACACAAGAAAAT
>N_6718
AGAAAATATTTACTTGTAAGCTAATGATAAGTTGGGTGGGA
>N_6719
TTATTTAAAATAGTCAAAATCGTACCGAGTGGTGGGAAGAA
>N_6720
TGTACGTCGTAGTAGATAAGCGTATCATAAAAAAATTAATG
>N_6721
TTTTTTTTTTAAAAAAAGGGCAACCCTATCAGCTCATACTT
>N_6722
TATCAGCTCATACTTTATTTCATTGCATTTTCAACGACGGC
>N_6723
TTATTTCATTGCATTTTCAACGACGGCTAAGGCTAATTTGA
>N_6724
AAAAGGTAATTTGACGGTTTCTGTTTTATACATTGGGAAAT
>N_6725
TGGTACGGACGGCGTAAGATCTAAGGATCTGTTTGCTTCTA
>N_6726
ATCGGTAAAAAATATTAATTCACATGTAGTAAAATGAATAA
>N_6727
CCCAAAAAAAAGTGTGGAAACATTTATGGTGTACGTAACGT
>N_6728
AGTAGTGGCAATAAATGAAGCCACATGGATATAGTGGTCGA
>N_6729
TGTTTTTGAATTCGAGTCTACGGTATAAAATGATGATTACG
>N_6730
CATTATACGTAACATTTATTCAAGTGGGGTTTAAACCAGTC
>N_6731
CAAGTGGGGTTTAAACCAGTCATATTTATATATGCATAGGT
>N_6732
TGGCAAAACGTGAGGTTGGCCCCGGAATCAGTTGAGGCCCA
>N_6733
CGGAATCAGTTGAGGCCCAACTGCATCGACGCACGGCTTTT
>N_6734
GGCCCAACTGCATCGACGCACGGCTTTTTAATTGTGATGCC
>N_6735
TAATTGTGATGCCGTATTTTCCGTGTTCTTATACGGACGGA
>N_6736
GTATTTTCCGTGTTCTTATACGGACGGACGGACACTCTCGT
>N_6737
CTCTCGTACACAAATAGAATCGTTTCACAAATAAAATATCA
>N_6738
AAATATGAATTGGATTGGATCGGAGGGTTTTGGTTCATGTG
>N_6739
TTTTGGTTCATGTGGGATTTCTGATTAGAGACACAACTCGC
>N_6740
ATGCATGAGGTGCCCATGTGCGGTCCACGTGCATTTGCTAT
>N_6741
TTTTAAGTAAGAAGAGTTCTCAAAGAAATTATCTAATTAAT
>N_6742
AGTTAGTTATTAGTTAAGGTCACTGTGACGCAGATCTCAGA
>N_6743
TTATGATCGCGTGAATATGACATGCATGACTTGCGCGTGGT
>N_6744
CTTGCGCGTGGTATAGATGACTTTAAGCACCAAAGCCACGT
>N_6745
GATGACTTTAAGCACCAAAGCCACGTAAGCCGCCGGAAATG
>N_6746
ACCAAAGCCACGTAAGCCGCCGGAAATGTTTAGTTACTGGG
>N_6747
CCGCCGGAAATGTTTAGTTACTGGGCCAAGACGTATTTTAT
>N_6748
AGACGTATTTTATTTTGGGCCGATTAATCAATTCCATATCT
>N_6749
CCATATCTATTATCTTTGACCTATAGTTTATCGCGTTTACT
>N_6750
TACTCATAAAACATAATTTTCGTATTTTTTGTGGGGTCAAA
>N_6751
TTGAAGCCTCCATAAGTAGCCTTCCTAGCTTCCCCTCTCCC
>N_6752
TAGCCTTCCTAGCTTCCCCTCTCCCTCTCACATTCCTCTCT
>N_6753
CTTTTCCCAAAAACCAAAACCTTTTTTCCGTACCAAGGTCA
>N_6754
TTTTTCCGTACCAAGGTCAACAAATGGCGGCGAAAGTAATT
>N_6755
AATGGCGGCGAAAGTAATTACATTTATGGCGGTTATGGTGG
>N_6756
GCGGTTATGGTGGTTACTGCCTTTACGGCCAACGCCAAAAT
>N_6757
TACTGCCTTTACGGCCAACGCCAAAATCCCCGGAGTTTACA
>N_6758
CCGGAGTTTACACCGGTGGTCCTTGGATCAATGCTCACGCC
>N_6759
CGGTGGTCCTTGGATCAATGCTCACGCCACCTTCTACGGTG
>N_6760
CTACGGTGAAGCTGACGCTTCCGGCACTATGGGTACACACA
>N_6761
TCCGGCACTATGGGTACACACACACACACTCTCTCCCACCT
>N_6762
CACACTCTCTCCCACCTCCTCTGTTTTTTTTTCATTATAGA
>N_6763
GGGTACGGGAATTTGTATAGCCAAGGTTACGGAGTGAACAC
>N_6764
GGTTTGAGTTGTGGCTCTTGCTTTGAGCTTAAGTGTATCAA
>N_6765
TTCCTGGAAACCCATCAATTCTTATCACCGCCACTAATTTC
>N_6766
ATCAATTCTTATCACCGCCACTAATTTCTGCCCTCCTAACT
>N_6767
TCTGCCCTCCTAACTTTAATCAAGCTAGCGACAATGGTGGT
>N_6768
TGTAATCCTCCTCGTGAGCACTTTGATCTCGCTATGCCTAT
>N_6769
TTCCATCGCTAAGTATAAGGCTGGTATCGTCCCCGTCTCTT
>N_6770
AAGGCTGGTATCGTCCCCGTCTCTTACCGCAGGTAAACTCA
>N_6771
GGTTAGCTTATTTTCGAGATCGATCCTAGGAAATCGCCTAA
>N_6772
ATCGCCTAATGTTGCTTAGTCAAAGATGTTAAGTTATTTCT
>N_6773
CTTTTTTTAGTAATTAGGATCCGAATGTAAGAATCTGTGAG
>N_6774
TAGGATCCGAATGTAAGAATCTGTGAGCCTGAAGATTTTCG
>N_6775
TATTCTTTATTCCATTTTGTCTTAATTTCCCGAGAAAGTTG
>N_6776
CGAGAAAGTTGCTTCCTTTTCTTTTATTTTTCTCGGGAACC
>N_6777
AACGTACTTTTTTAGTTGAGCCCTATGCAATCACCTTTTCT
>N_6778
GTCTTTTAGTCCCTTTAAAGCCATAACCTTTTTAAGTCTTT
>N_6779
TTTAACTTTAACTAACGAACCTAAATCCTTTTCAATGTAAA
>N_6780
AATGTAAAATTACGAAAACACCCTTAAGCCCCGGGTCAGTT
>N_6781
GCCCCGGGTCAGTTATTAAACCATGGATCCGCGTTAAAAAT
>N_6782
GGACCGACACTTCCTCACTCCACCACATACATTTGCCGGGT
>N_6783
ACCACATACATTTGCCGGGTCAAATTTTTTATTAGCAACAT
>N_6784
CGGGTCAAATTTTTTATTAGCAACATTAATATTTCGTACAT
>N_6785
GGAGGAATCAGATTCACAATCAATGGATTCAAGTACTTCAA
>N_6786
ACAATCAATGGATTCAAGTACTTCAACTTGGTGCTGGTCAC
>N_6787
GGTGCTGGTCACTAACGTAGCCGGAGCTGGAGACGTCATTA
>N_6788
GTGTGAAAGGATCCAACACACAATGGTTAGATCTGAGCCGG
>N_6789
CACAATGGTTAGATCTGAGCCGGAACTGGGGACAAAACTGG
>N_6790
CTGGGGACAAAACTGGCAATCCAACGCACTTCTTGTCGGCC
>N_6791
GTCGGCCAATCTCTTTCTTTCCGAGTCAAAACCTCTGATGG
>N_6792
TTCTTTCCGAGTCAAAACCTCTGATGGCCGAAGCTCCACCT
>N_6793
GATGGCCGAAGCTCCACCTCCAACAACATTGCTCCCAGTAA
>N_6794
AACAACATTGCTCCCAGTAACTGGCAATTTGGCCAGACCTA
>N_6795
TGGCAATTTGGCCAGACCTACTCCGGCAAGAACTTCCGCGT
>N_6796
TGTGGCGGAAGATACTAAAGCTTTTTTTTATATCAAATATA
>N_6797
CCATTTTTCCCTTATTTTCTCAGGGAAAGTATTGGGATTGC
>N_6798
CAGGGAAAGTATTGGGATTGCTTGGTTTGCAAGTTAGGGTT
>N_6799
GGTTTGCAAGTTAGGGTTTACTTTAAAGATTAGGGCTATAT
>N_6800
AAAGGGTTGGGATAAAGATTCATGTAGCCCGCAGCTCTCTT
>N_6801
GAAATTAAACATGGTTTCTTCGATTTATATAAATAAATAAT
>N_6802
TAAACACCGTTCCGAAAACTCGAATTGAATCGATGCACGGT
>N_6803
GATGCACGGTAGTCGCTATACATTGAGATGAGTCAAAACTA
>N_6804
GATTTATACGGTCCAGAATTCCGGGATATACGGTGTACCAT
>N_6805
TAGTATGTACTTAACTTATGCGAGAGGTGATGTATCAAGGA
>N_6806
TAAATGCATTACACCATCGTCATGTGCAACCAGCGATCACA
>N_6807
ACCGAATCTCATCTCATATTCTGATAATTTGGTAGGTGGAC
>N_6808
CTGATAATTTGGTAGGTGGACCAACCAATGTATGATGCTTT
>N_6809
TACCGTATATAATCTAGGTACCAAAATAATCTTTTGCCTTC
>N_6810
CAAAACCGAAAAAAGTGTGACCGTGTGGGTTGAGTATGTGG
>N_6811
AGCCGAATAATATTTGAAATCTTTTTTTTTTCAGTTTAGTT
>N_6812
AATTGTGACATCTTATATGTCTGTTGGGTCAATTCCCATCT
>N_6813
CCAAGCATTTGAGAAAATAACAGAAAAATAACATAACAATG
>N_6814
AAAGAAAAAGAAATATTATTCGTGGTTAAAAACAAATAACG
>N_6815
AACGTAAAAATATTACTATTCCACTTTTGCTCCAACGTCTC
>N_6816
AACTCTGTTTGAGCTTAAGACGAAATTATCCTCACCACCTG
>N_6817
CTGCAACCGTAGAGTGAAGTCTCCCGGCAGCCCAGCCATTG
>N_6818
GCAATGCTAACTGCAATTTTCCGTTTGCTACATACACCTAA
>N_6819
TGGCCAGTCCTCTAAGCCATCGAATATATGAGTAGCGTAGA
>N_6820
GCCATCGAATATATGAGTAGCGTAGATTATGGTTGCTCCTC
>N_6821
GTCAAGATCAACAGTTATTTCATCCAAAAGGAGAACCTATA
>N_6822
TATTTCATCCAAAAGGAGAACCTATAGATGATTCAAGAAAG
>N_6823
GTTTGGCTAAAACCTGTATACTTTTGGTTGGAGATAAGGGT
>N_6824
TAAGGGTTTACCTTGAATGGCTTCAGGAGTCCCATACAGAT
>N_6825
AACAGTAAGGTGGAGAATCACATTGATTTGATGTAAAAAAA
>N_6826
GAGGATCAATACCAGCCACTCCAAATATCATCTTCTCCGCC
>N_6827
AACACAAAGAATTGAAAATTCATCACGAACCTCGCCACCGA
>N_6828
GATCACCAGAAGAGGTCAATCCAGTATCATGAAACGCCGAG
>N_6829
AACGCCGAGCGACCCAGAACCCTAACCATATGCGGCTCCAC
>N_6830
CCTAACCATATGCGGCTCCACCATGTGTTTCCCTCCCAATA
>N_6831
TGTTTCCCTCCCAATATCTTCAGAATCGTCGTTTTCCCTGA
>N_6832
TAGATAACGAATTTCAAATACCAGCGCCATTAGATCCGACG
>N_6833
CAGGATACGTGAAACGTAATCCGGAGATCTCAACCGTTGAA
>N_6834
TTCTTCTCCTCCTCCGTCACCGCCATTTTTAGTACCTCTCC
>N_6835
TTTTGGTGAAGTTTTTTAAACATTAGCTCACGTGGCGCTTT
>N_6836
TCACGTGGCGCTTTAAGAGACGCTAGTTCTTTAAAAGACGA
>N_6837
ACGTCGTTAAATTAATTAGGCGACGTGGCGCGAGTAGAGAC
>N_6838
CGACGTGGCGCGAGTAGAGACCATCGATATAATAACGACGC
>N_6839
CTTCATCGTCTCGCTGATTTCTCGGATTTGGATCTTTGAAG
>N_6840
CTGATTTCTCGGATTTGGATCTTTGAAGATTATCGGGGGAA
>N_6841
TTTAGTAGAAGGAGTGTTTTCGGTATTAATCTAGGGGTTGT
>N_6842
TGCACGCCATTTCTCAGCAGCTTTCACCTGTCAATGGCTGT
>N_6843
CGAGCTTCTCGAAGCCGACACTTTCGATCTCCATTGTTTCC
>N_6844
TTACTGACTTGGCTCAATAACTGATCATATCTCAGGAACAA
>N_6845
TGTGAACCTGGGACTCCTCACATGGAGAGCCTCCTTAGATA
>N_6846
ATGTGAACGTTGTAAGAGAACCTAAGTTTACAACTAGTAAG
>N_6847
CAAACAACATAATATCTAAACAGACAGAAGGTAAAGAGTCT
>N_6848
TAGCTCGCCTAGGATTGTTACATAATTGAAGGCCTAGGATA
>N_6849
TCGTTCATGGTCGGTCTACTCTTGGCATCTATAGATATGCA
>N_6850
AAGTAGGGTCTTGCCCAATCCACGAGATTGTGTTCTCCTAC
>N_6851
CCTTTCAAATTTGACAGAAACATAAGTGTTGGAGGTCTCTT
>N_6852
ATGTTCATATATACCTGTAGCTAGATATTCTGGAGCAGCGT
>N_6853
TGACTCTGGTAGAAACATGGCTGTTGTCACCCATTGGACCA
>N_6854
GGCTGTTGTCACCCATTGGACCATCTCTAGCCAAACCGAAA
>N_6855
GCCAAACCGAAATCCGAAAGCTTTGCGTTGTAGTTCTGCAG
>N_6856
TTGAGCATTGTGAAGAAAAGCAAGTCCTCTAGCTGCACCAA
>N_6857
TCCTCTAGCTGCACCAAGAGCCATACGAACCCGCGTGTTCC
>N_6858
GCCATACGAACCCGCGTGTTCCATGAAAGTGGCTGATAGAA
>N_6859
AAGAAGCCTGTGCTCCTCTTCCAAGCAGTATCCAATCAGTT
>N_6860
AGCTGGCCTAAATAATTGATCTCAGCCTGTTGTTTTCAAAA
>N_6861
AAACCAGGCTCTGCGACAATCTTGAAATAACAAAAAAAGTA
>N_6862
GAAACCCTTCTTGGTTAAGTCTTTTCACAGCAATGACAATC
>N_6863
TTTCACAGCAATGACAATCCCGGTCCCCGGTTTAGAAGGAG
>N_6864
CCAGCCTTTGAAAACGCAACCAAATCCACCTTCACCAACCA
>N_6865
ACCAAATCCACCTTCACCAACCACACTATCAGGCCGGAAAT
>N_6866
AGGCCGGAAATTCCTAGTTGCAGATTTCAGTTCACTGAGAC
>N_6867
GCAAGATCTCGCCTTCTGTTCGAGGCATATAAGAGAAGGAA
>N_6868
ATATAAGAGAAGGAAGCGGTCGACGAGCCCTTGCTCCCATC
>N_6869
AGCCCTTGCTCCCATCTCTACTCAAGAATTTCGAACTTAGC
>N_6870
GAATTTCGAACTTAGCCCTACAAGAATTCTTCTTTCAGAAA
>N_6871
TTCTTCTTTCAGAAACAGAACATTCAAAACACAAAACTTTC
>N_6872
TTTAGCCTTTTAAGGTACTTCAAATCTGGCTATAACTAAAA
>N_6873
ATGGAAACATATTGTCTGAACAAGAACTGAAATCTAAAAAC
>N_6874
AAAAACTTTCTACTACAGGACTAAGCAAGTGTGAAAGAATA
>N_6875
GAAGCAATATCTGTTTTAATCCGATTGCTGAAACAACCTCC
>N_6876
TTTTAATCCGATTGCTGAAACAACCTCCCATTAAAACTCCA
>N_6877
AGCGAGAATTGAAAAAGACCCTTAAGAAAATCCCAAACTCC
>N_6878
AAATTGAGCTGGCTAGTAATCAATAAAGCCTAACCTTTTGT
>N_6879
AAAAGATGTTTTTTTTTGAGCTCTTTCCTCTCTCTTTCTCT
>N_6880
CTCTCTCAGTTTTGGGTACGCCCTATTGGACTTTGTCTTCT
>N_6881
TGGAGATTTTTTTTCAGTTCCTTTTCAAGTTTTTTTTTTTT
>N_6882
TCATCTTTGTGGAGATTTATCTTTAGAAAACCGTTATCAAT
>N_6883
ATATAAAGTTGGTTTGTGGACCTTGTGAATGAAGTTTCTTT
>N_6884
TGGCTAGTATATCTATGGGCCCATTTAGGAAATAGGTATTA
>N_6885
ATTTAGGAAATAGGTATTAACAGGCTTCACTTTCATCCATG
>N_6886
CTTTCATCCATGGACTTGGGCCCTTGGCCATTAATATAGTT
>N_6887
TATACTACATCAAACAGTTTCTATTTAGTTTATTATATCAT
>N_6888
TACTCATATCTTGGTAATTACAAAATTGTAAATGAAGTAAC
>N_6889
CCAAAGATTCTACATTTCTACTAGTAATGGAGCTAGTGAAT
>N_6890
TGGAGCTAGTGAATTGATGACAAAAAGGAATTTATTTTAGT
>N_6891
CTTATTCTTCGTTCGTATCACAATTGGTAAAGAGACTTGCC
>N_6892
GCAAACCGCCATGCCTTTAACCAATCTTCACCTATAAACTC
>N_6893
CTCTGGTGTGAAGACGATCACTTGTTGGTTCTATCTAAGTT
>N_6894
AGGAACAAACCCTGGAGAGTCACAGTTCCGTGTTAGTGTTT
>N_6895
CCGTGTTAGTGTTTCTGCAGCGTTGTGTCAGTGGTGGTTTT
>N_6896
TCAGTGGTGGTTTTGTATATCCGCCGCTCGTTAATTGTGGA
>N_6897
GGCTTGCTTCTGTGGGGGTTCCTAAGAAATACCGCTCTAAA
>N_6898
GGTTCCTAAGAAATACCGCTCTAAACGTGGCCTAGTGGAAT
>N_6899
GTGGAATTCGTTAGAGCTAACCCGGCCAAGATTTCAGAGTT
>N_6900
CTACAGATGACGATGTTAAACTAGGATTGAAAGAAGCTAGG
>N_6901
TAAACTAGGATTGAAAGAAGCTAGGGAACGGCCTCGAAAGT
>N_6902
GGTTGATGTTCCAGGATGAGCCTGATGTTTCTTTGAGGAAT
>N_6903
GATCAGCGAGGTGTTTGTGGCTCTGTCTGGGGACAGAATGA
>N_6904
TTTGTGGCTCTGTCTGGGGACAGAATGATATAGCATATAGG
>N_6905
GCAATCTGCGTGCCTTGTTTCCAGAATGGGGATCACAACTC
>N_6906
CTTGTTTCCAGAATGGGGATCACAACTCCCACGATTATTCA
>N_6907
TCACAACTCCCACGATTATTCAATCATCTACACAGGTGGTG
>N_6908
TTCGACCCCTCTCAGAAAATCTAGCAAATTCAGTTGGGCCT
>N_6909
GAATAACAAGCTCTTATCTGCAGAAAGTAGTGGTCAGAAAG
>N_6910
GTGCTAGATCCAACGATACTCTTGTGATACTCCAAAAGATG
>N_6911
TGTGATACTCCAAAAGATGTCAAACGAGCTGACATTTATAG
>N_6912
CGAAGTGGTTAAGCAGGGTACTGATAATGCATTCAAGAAAT
>N_6913
GAAATATCCTCTACTGTCCACATTTTCTGTGCAAATCCTCA
>N_6914
AAATGAATTTGCTAGCTATGCTTTTGGGATGCCTCAGTGAT
>N_6915
GTTCTGGGGAGGATGGTTTGCTACAGGTAAACAGATGTCTT
>N_6916
TGACGGTTTTCTTTTGTAGGCTACAAAGTTGGAACGGTTGT
>N_6917
TGCTATAGTTTCTAAGTATGCAACACATGAACACCGGGAGT
>N_6918
TCATGGTTGACACTCTTGACCTTTGCTCAAGGAATGAATCC
>N_6919
TTAAAAAGAGAGACTGGAATCCCTATTGACGAAGAAAATGA
>N_6920
TGTTTTGGGTCATTCTATAGCTGTTATTCACTCTCTATTGG
>N_6921
GCGATTGTAAGCAGCAGCTCCTTTGATAGCTCAATGGCCTC
>N_6922
CTCCTTTGATAGCTCAATGGCCTCTGAAGTCCACAAAATTG
>N_6923
GGTATATCAAAGTTTCTTTGCAAGTTGTCCTCTTCTAGCGG
>N_6924
AGATTTGTTAAATGTTGAAACTGGAGGAAGTGTATCTAGTA
>N_6925
TGAAACTGGAGGAAGTGTATCTAGTAATCTTGCCAGTTCTA
>N_6926
TTGCCAGTTCTAGTAGAGATCCGAGTACTGGCTTATCACCT
>N_6927
CAGGATTACGTATACTTGGTCTGTGTGATTGGCCGGACATT
>N_6928
GGTCTGTGTGATTGGCCGGACATTCACTATGATGTGAGTTC
>N_6929
TAGTCATGAGATCCCACATGCAGACTTCTTCAGCTCCGTGA
>N_6930
CACTCGTTATGGAACATGTTCTACAGATTAGGGTGTTTTGT
>N_6931
TTCGTTGGTATGTGAGAATACTATTGTTTTTATAAACTGCT
>N_6932
GCATGTTTAACTAGATGCAGCTTTGAAAACTGGTAGATTGG
>N_6933
CCAGTGTTGTGCTGCGTTAGCTCCCGCAGATTCTTATGTTG
>N_6934
TGGGCTCTCAAGCTATCTTTCACTTAATCCGGATATAACAA
>N_6935
TTCACTTAATCCGGATATAACAAATGAGTATGTACCTATTG
>N_6936
GAGTATGTACCTATTGTCCTCTTACTGGTAATTGATCTCAT
>N_6937
AGATGGTCAGTCCTATTTTACTATAATCAGTCTGTCTTACC
>N_6938
TAGCCACTGGAGATTTCACTCATAGTCAATTGGTCAAATCT
>N_6939
GTCAAATCTTTACCCCGTGACCTGTCCAAGTCGGACGAGCT
>N_6940
TCGGACGAGCTCCAGGAGGTCTTAGATGACGTTTCAGTCTA
>N_6941
GGAGGTCTTAGATGACGTTTCAGTCTATTGCAATCCATCCG
>N_6942
TGCAATCCATCCGGCATGAACCAGGTCTTGATTCTTACCCA
>N_6943
TCTTACCCATATGCTGGGATCACCTTTAAGTTGACACATAA
>N_6944
TCGTTGGCAGGGAAAGTATTCACTACAGTCATCTTGTTGGA
>N_6945
GGAAGGAATTGGATCTCTACCACCCTCGTTGGCAGTCGAGA
>N_6946
CTTCCGAGGTGGAGAATGATCTATCCACCTCTAAAGGGGCT
>N_6947
AATAGGCACTTGCAAAGCCACATTTCAAATAATTTCATCTG
>N_6948
CTGCTTTATACTACGCACTACAGAGTGGTACATCAGTTAAA
>N_6949
TACATCAGTTAAATCACGTGCTCCTGATGGTGTTCTCATAA
>N_6950
CACGTGCTCCTGATGGTGTTCTCATAACTGCACTGCAGTTA
>N_6951
TTGCACTCAGCAGAGGCAATCTAATAGTCAGGATTGTTGCT
>N_6952
GAGATGGCCGCCATCAATTTCCAGAGCCAGGCAGTTGCAAT
>N_6953
CTGTTTGTATGAACCTATTGCAAAGTCTTGCCCCCGAGGTG
>N_6954
CTATTGCAAAGTCTTGCCCCCGAGGTGGTTGGTCAATCTGG
>N_6955
TTGCCCCCGAGGTGGTTGGTCAATCTGGCTTCGATAAAGTC
>N_6956
CGATAAAGTCATGTCAGGTTCTACTTCTGATGAGAAGCGCA
>N_6957
TAAAGCTAAAGAGAGGCAGGCTGCTATTATGGTAAGATCCT
>N_6958
TGCAAAAGTTTGACATGGAACCGGTAGCCATTGATGTCTGA
>N_6959
CAGAACGTAGACATAGTTACCTCTGTGGTAATAGAAGATTT
>N_6960
CAAGTGATTCTGTGATGGAACATGATTCAGAAATAGCTGTC
>N_6961
CATGACCCAGATTCCAAAGACCCCGTTTCTTTCTTGATTTT
>N_6962
TCTCCAGGTTGGTAGCATGACTGATGCTATAATATGCGACT
>N_6963
TGCATCATTCTTAATGATGTCATTTTTCCTGCAGAAATCTA
>N_6964
TTTTGTGGATAGAGGCCCTCCATCTTGGGATCAATGTCCAC
>N_6965
CCCGGCTTATAGGGAATGGTCAGACAGAGAAGAGGTCTAGC
>N_6966
AGGGGAAAAGATGAATCTAACATGGAATCATTGGAGATAGC
>N_6967
AACTTCCAGGCGTCCTGATGCTGGTTCAGATGGGTTTCACC
>N_6968
GCTGGTTCAGATGGGTTTCACCCTATCGACTGTGATGGGGT
>N_6969
CATGCTGTACATCAAAGCTGCCTTGAACGATATTTAAAATC
>N_6970
TCCTTAAAGGAAAGGTGAGCCATGTTTGACTTCCTTTGGTT
>N_6971
CTTTGGTTTCGTATGTGAAACAAAAATCTTAATTACTCAGC
>N_6972
TTTTAAGTTGATACTTCCTTCCTACCTGTTGGGCATAGGTT
>N_6973
CCTGTTGGGCATAGGTTAATCAGGCGTGTTGAATTGATTTT
>N_6974
AGGTCTGGCAGAAGAACTGTCTTTGAAGGTGCACATATTGT
>N_6975
TTTTCTGGTGCTTTAACGTACTCCTTCTGAAGCTTAAACAT
>N_6976
TTCCTGTGTCCTGTATGCCGCCGACTAGCCAATTCTGTATT
>N_6977
GACTAGCCAATTCTGTATTGCCTGAATGTCCTGGAGATTTA
>N_6978
GCAGCCTTCTCTTTGGCTCTCTGAAGCGTTGTGTCTACTAC
>N_6979
TAGAGGTAAAACAGTTACTCCACAGGGAGATGGACCAAGAA
>N_6980
TTACTCCACAGGGAGATGGACCAAGAAGGAAAGATCTTAAA
>N_6981
AGGAAAGATCTTAAATCTGTCTCTAAAATGCTCTGGGATTT
>N_6982
CAGAGGATAAAACTCTAAAACGTCTGTGGCTACCACCACAA
>N_6983
CTACCACCACAATCAATCGTCATGTGGGACACCCTTAAGTA
>N_6984
GGGACACCCTTAAGTACTCTCTCATTTCAATGGAAATTGGT
>N_6985
CTCTAAGGGGACTATTTTGTCAGTTTTATTACGAGTGGTAC
>N_6986
AGTGGTACAGAGCTCCAGAACAAAGAATACTATTCATGTTC
>N_6987
CATATTTGGAAGTGAAGGTACTTTTTCTCCAACACTCAAGA
>N_6988
TGCCCATGACCCATTTTCATCACTGATGTGGGCTCTCTTTT
>N_6989
GCATATTTTCCACAGTGTCTCGCTTGTTCAGGTATGCCACA
>N_6990
GTCTCGCTTGTTCAGGTATGCCACATTGTTCTCTAAGTATA
>N_6991
AGACGTACGTCTCCTAATCTCATTGTCTTTGGTGCAGACTG
>N_6992
CTGCTTAATGACATCTCCAACGCTTTGAGAGAATCAGGTGG
>N_6993
GATGTGCGTTGTTGTGGAAGCTACTGAAATCTACTCCTAGG
>N_6994
GTTTGATTTGCCATCTGACCCCACCACCGACAATATGGATT
>N_6995
AACATTCCACCTATAGATATCATTCTTAATGATGAACTTCT
>N_6996
AACTTCTCCGTTCTTCAACCCAAATATGGCTCCAGCATTTT
>N_6997
CAGCGGGAATATAGAGTCAACAGAGTTAAAAGGTCCCTTTG
>N_6998
AAGGTCCCTTTGCATCACCCCTGTAGTTCCTTTCCAGCTAA
>N_6999
ATGAAATTACCCAATCTATACCAGGACCTACTACAAAGGTT
>N_7000
CCTACTACAAAGGTTTGCAGCAACGTCTCTCTCTGGTTTTT
>N_7001
TCTGTGTGGAAGTTTGTGTTCTCCCATATGGAGCCCTTGTT
>N_7002
CCCATATGGAGCCCTTGTTGCAGGTATTGCCTTTACTTCCA
>N_7003
AATTACCTGTGGTGCTGGTACTGGTGTATTTCTTCTGATAC
>N_7004
CTGGTACTGGTGTATTTCTTCTGATACGGGTATCACCTCTC
>N_7005
CTACATTTTTCGATAGCGGACCACAATTTTGCTACAAAGGT
>N_7006
AATTTTGCTACAAAGGTTTGCAAGACAATCACCTTGGCCAT
>N_7007
CACCTTGGCCATCTCCTTACCTGGATACGTTTGGAGAAGAG
>N_7008
CGTTATGCTGCTTTAACTTACTTGGTAAATGTTTGTCTCAA
>N_7009
GCAGTTCAAAAGTTCTCGGCCAAACCACAATTGGAGCCGTC
>N_7010
CAATACTATCATTGGTTAGTCTCTGTGCGCAGATTTGCATT
>N_7011
TGAAAATGGTCGATAAACATCCCAATGATTAAAAAAAAAGT
>N_7012
GAGAAAGGATAGTATCAAAACGAATGTGTTGTGTTCTGATA
>N_7013
AATGTGTTGTGTTCTGATATCACTTCGATGTCCGAAAATGG
>N_7014
TCCTTTAAAACTAGTTTCTGCACAATTATCATTTTAAACGT
>N_7015
ATGTGAACGATGAAATTAAACTACTTGTGAGTGTACCTACC
>N_7016
TAAACTACTTGTGAGTGTACCTACCTACCTATTTCATTTTA
>N_7017
GTGTACCTACCTACCTATTTCATTTTAGTTCGGGTGTTAGA
>N_7018
TTTTAGTTCGGGTGTTAGACCAAAGCCGTAGATTCATAGCT
>N_7019
GAATGAGAATTGTTTTTCTTCACGGTTCTCTTCCCAGCAAA
>N_7020
TCACACGATCTCTGTGTCAACAAGGATGGAATTATTTTAGA
>N_7021
ACAGGCTTGTCTTCCTCAGACGTTTTAATTTCATTATCAGG
>N_7022
CGTTGCAGTTAAACCACTGTCTTTATTACAGGGTGTAGTCA
>N_7023
CTGGTGATGCAGCACCGGGACTGCAACCACATTCATATCCG
>N_7024
CATATGTTGCAGATCCGCTTCTGATGGAAAGTAATAGTCAA
>N_7025
GAGACTTATAGTATAAATTCCCATGCTTTGGAGTTCCAAAC
>N_7026
TGGAGTTCCAAACCCGTTTTCTACTTTCCTCTGGATTGATC
>N_7027
ATTGGTTCCAGATTAGGCAACTGAGGCTTGTACTCAACAGG
>N_7028
GCTTGTACTCAACAGGAGAGCAAGCATACTCATTGACACCG
>N_7029
GACACCGATTCTTCGTGAAGCAGCTACTTCTTCAAGCAGAG
>N_7030
AAGAGTCAAAATGGTCTCTTCCAACTTCATTTGAATCTGTA
>N_7031
TCTTCCAACTTCATTTGAATCTGTATTTCCTGAAGAGGTTT
>N_7032
ATCCTTGAAAGGTTTAGTTGCACTAGACTGCTTGGAATCTC
>N_7033
CACAAGGCCTTTTTCAACTACAAGTAAGTATACCTTCCTGG
>N_7034
TCTTCTACGGTCCAAGCATCCTTTCTAATACCAGGATTTAA
>N_7035
GCCACCTGTAATCGTAAACTCGTTGAGGCTTCCAAACTCAA
>N_7036
CTCGTTGAGGCTTCCAAACTCAACGGAGGTACAGGCTCTAT
>N_7037
ACGGAGGTACAGGCTCTATTCTTCAGATAGTCAATATTCTA
>N_7038
GACATTGTTTCCCAATACGACCTGGTAAGGACTTGGCGATG
>N_7039
AAGGACTTGGCGATGACAGACCATTTGGCAGGTCCATATTT
>N_7040
TGACAGACCATTTGGCAGGTCCATATTTTTTTACAAGTTCA
>N_7041
ACGATTTTATCATCCTCCTACAATTCACGAAAGAAAGAGAA
>N_7042
AAAGAAAGAGAATTTTAGAGCTACCAAATTTTTACGTAAAA
>N_7043
GTCCAAGGTCCTTTAACAAGCTCTGGATTAAGAACTTTCTG
>N_7044
TCTGGATTAAGAACTTTCTGCCACCTGTGCAAGCATTGGAC
>N_7045
CCTGTGCAAGCATTGGACTTCTGTTCTCTCTGGGAAAAATT
>N_7046
ACCGAAACCAGCTACTTTAACATTTAAGAGACAAAAAAGAA
>N_7047
GAAATTTACCTATTTTCTTCCACCTCTTCCCCTTATACTTT
>N_7048
CTTCCCCTTATACTTTTCAACTGCTCGTCTAAGTGTCTCAT
>N_7049
GACCACAATAAGGCTAGTCTCGTCTTTCATTCAAGTAAACA
>N_7050
AGTAAACACTAATCCTTATACATATAAGATACATAGTCGAA
>N_7051
GAATGAGGTTGCTCCACACACCAACAAAATTATGAAACAAA
>N_7052
TTATGAAACAAAAGCAACCACTAACCTCCTCTGGAGTCCAA
>N_7053
CTAGTCCTCCTGCAGATCAACATTAAAACATTGCAGAAACC
>N_7054
CATTAAAACATTGCAGAAACCCAAAATGAGTTCGGTGTAAG
>N_7055
GAATCTCAATTTTCATTTCACTTCTTTCCTCCTAAAAAACC
>N_7056
AACGGCCGCAAAATAGAAGCCAGATCTCACAAAAAAACAAG
>N_7057
GATCTCACAAAAAAACAAGTCGATTTCTTTCAAGCACAAGA
>N_7058
CTAATCATTAGAAACCAATTCAGACCCTTTTCCAAGACCTG
>N_7059
AAAACGTGTTCCGATTCAGACCTAAAACCCCATGAACTCAC
>N_7060
AAAACCCCATGAACTCACACCAAAGTAGACGAAGATAACAA
>N_7061
GATTTCAGGGAAAAATCTGACCTTTTCCGGTGAACAAACCG
>N_7062
GAACTTGAGCTCATCGTGATCGCCAGATAAGCGAATTCGCG
>N_7063
AACAAACCAAAACTTATATTCGAAAAAAACTTTGCCCGTTG
>N_7064
TACTTCTTCCGCCGACGTAACTGCTAACTGCCGTTAACCTG
>N_7065
CTGGAACCGGCCGGTTTATTCCAAACCGACTCAAAAGAATT
>N_7066
ACTATAACCGAAAATGGTGACAAGAAACCACAGGGGGACTT
>N_7067
GACAAGAAACCACAGGGGGACTTAACGGACGTTAAAAGTAG
>N_7068
GACGTTGGAAATAAAAGTTTCAACCTCAAACGGCACTCTTT
>N_7069
TTTCAACCTCAAACGGCACTCTTTAGCTGATGCGTTGACCA
>N_7070
CTCTTTAGCTGATGCGTTGACCATTGTACACGTCGGCAAAT
>N_7071
CACGTCGGCAAATCAGAGGTCCTCAATGATTATGGACCGTC
>N_7072
ATGATTATGGACCGTCGGATCATTAAGATAACTCATTCTGG
>N_7073
TTTTTTTTTTACTGTAGTTTCTTAAGCGAGAACAGTCCGAA
>N_7074
AAGATTGAGCAAATGGGGAACTAGAAGAAGTTAAGAATCCA
>N_7075
GAAATATAGCGAATAAGGGACGACGAAGCACCGGCGATGAT
>N_7076
TGAAAATTACTTTGTGTGGACAACGATCTTCTTTATGAAGT
>N_7077
GTTTGACCTATAAGCCATTACAGTATGACCAGGATTCAACA
>N_7078
GAGAGTGGTGCAGCAGTCATCACACGCATAGAACCCACCTT
>N_7079
ACCAGTCTAACTGATCACTTCCCTCTTCCCCTTCCCGAAAT
>N_7080
TGTATGGTAAAGTAGCACAACTGAAACATATAATATAATTG
>N_7081
TTGCCTCCCTTTCTTCTTTTCGGTCTAAAGCTTGGAATAAG
>N_7082
AAAGCTTGGAATAAGGGATGCTCATGGCCTTGATAATCAAA
>N_7083
AACAGAGGCACACCGTATGTCTATGCTGTATTGATCCTCCT
>N_7084
ATAGATGAAGCCACAACTTTCACGATCACAAGCGGAACACC
>N_7085
TTCATTCTGTATATCAGAGACAACTTTTAGCGTAAGTGGGT
>N_7086
TTTCTTGCGAGAAGCATTTGCACATGCTTCGTGGAGGATGA
>N_7087
ACACGAGTAATAATTACCCTCATAGATTGGAAGGATGCACG
>N_7088
TTGGAAGGATGCACGCTTGACAAATAATGTTTTCGTTGTAA
>N_7089
AAATGGCTCGAGAATTATTTCAGGTTCTTCAGGTACTCCCT
>N_7090
AGTCTTCCCGTAACGCACATCTTGTATGAACAAAATAGTGG
>N_7091
GTATGCACCACAATTGTTGTCAACCTTTTTACGACATACTC
>N_7092
ATACGGGAAATAGATACAATCTCGATGGGCTACAAAGATAC
>N_7093
CTCGATGGGCTACAAAGATACATCGAAGACACACATAGGTG
>N_7094
AAGGTGAGAAGGTGGGGATGCCTTTTTGGGTGGTCTATAAA
>N_7095
GGGATGCCTTTTTGGGTGGTCTATAAAAATGGATATTGGCT
>N_7096
TCTATAAAAATGGATATTGGCTTCATCGCACAATCGGGATG
>N_7097
TCGCACAATCGGGATGCAAACTCAATTTGTAGGTGGGACAA
>N_7098
TCTCAAGGGGAGACTCCACGCATTCTTTGTGGAACATTAGA
>N_7099
AGTCTGTGCCAATCTTTGATCGTTCACATGCACCGCAATTG
>N_7100
TAGATAGGGACAACTGGGAGCTTACAGATTTCATCACCATC
>N_7101
TGGGAGCTTACAGATTTCATCACCATCATCATCATGGCTGT
>N_7102
GTTGTCGGAATGAAGCAAATCATGGACTTGTTGGCTGTCGG
>N_7103
CCTCTTATGCTGGGGAAGTACGGGGAAATATTGAACGGTAG
>N_7104
AAGTACGGGGAAATATTGAACGGTAGAATTTCACTATAAGA
>N_7105
TTATCTCGTCAGCTTTAAGACGTAAAGAAGGACAGAGGAAA
>N_7106
TTTCCTTCTCACGAAATACACCGACTGAATTTGAATTCATG
>N_7107
GTTGTGATATTTCTCGTCTCCTTCTCACCCTTCCATTTATA
>N_7108
TCGTCTCCTTCTCACCCTTCCATTTATATACAATAATATTA
>N_7109
TGAAGTTTTAAAAGTCTGTGCATAGCACGTCCCCATTTCCT
>N_7110
ATTGTTTGACAATTAATTAGCAATTGGACCCTTCTAGTTTT
>N_7111
TATATCCTCTGAGGTTCTGACTATCTCACACGTTATTTGTG
>N_7112
TAGGTCCACGAGTCCTCCTCCAAGATCATCTTCTCATAGGT
>N_7113
GGTCAAACGAGTTATTGGGTCAATTGGTTTGATGAGTAAAA
>N_7114
ATTGTAATGGTTAATGATTTCAATGGTTTACCCAATTAAAC
>N_7115
AAAGTGGAATCCGTAAATATCCTATGTTTGATGATAATGAA
>N_7116
TGAGTTATGGGGTTACCCAACCCATTTAACAAAATGAGTTG
>N_7117
AGATACTGTGGCAAGAGTTGCGATTTCAGGTGACTTGAGGA
>N_7118
GTGACTTGAGGAAGAAACAGCCACTGCCTTCGGATGCAGAG
>N_7119
AGAAAATATGTGTTTTTTTACGAAATTTATTCATGTGACTG
>N_7120
TAGAACCGGTTATCTGAAATCAAACTATAACCGTAAATGGT
>N_7121
TAGAAGAAAGGTTGACGTTGCAAACAAAAGTTTCAACCTCA
>N_7122
GTTTCTTAAGCGAGAGCCGTCCGAATTGGCCCATAATTTAA
>N_7123
TCCAAAGGCCGAGATATAATCAATCAGTCGAGGTATTTGGG
>N_7124
AGCAAAATGTCATGTCATGCCATTTGAAAACTACTTTGTGT
>N_7125
ACTCATCTCTCCCAAGCAAACGATTAACATGGAGAGTGGCG
>N_7126
TTGTACTTTGCCTTGTATGGCAAGGTAGCACACCTGAAACA
>N_7127
GTTCGAAAACCGAGGCACAGCGCAAATCAAGTGAGAAACCC
>N_7128
AGCGCAAATCAAGTGAGAAACCCAGACTATCATAAACAAAA
>N_7129
ACGACATTCGAAGTAATTCCCTCTTCTTCTGTAATGATCGT
>N_7130
ATGATCGTATCCAATACTGACGACCTTAAGCGTAAGCGGGT
>N_7131
CTGACGACCTTAAGCGTAAGCGGGTGAGGATGCAACGGATG
>N_7132
GTAAGCGGGTGAGGATGCAACGGATGGTGTTTCTTTCGAGG
>N_7133
TCGAGGGGCATTAGCGCATGCTTCGTGTAGAATGAAGTCAC
>N_7134
GAGAAGAGGTAAAAATGATACGGTGGTGGTGACGAGAAATT
>N_7135
GATACAATCTTGATGGACTACAAAGTCACATGGAACACAAA
>N_7136
AATAGATTCTTTAATCAGGCCGCAAACATTGCAAGGTAAGA
>N_7137
AGAGGGTACTGGTTTCATCGCACAAACAGGATGCATACTCA
>N_7138
AACTTATATCACAACAAATGCAATTCACAAGGGCAAAGGGA
>N_7139
TCACAAGGGCAAAGGGAGAACTATAAAGTTGGAGAGATTGA
>N_7140
ACTTTTTACGACATGTGGTACAAAAATAGTAGGCTGTGCCA
>N_7141
TACAAAAATAGTAGGCTGTGCCAAGATTTGTGATTTTGCAT
>N_7142
TTGTGATTTTGCATGCACTACAACAGAAGTCGGCACCATTA
>N_7143
TTAGGTTCTTTATTGTTGCACCAAAAGAGAGGGAGAACAGG
>N_7144
GAGGGAGAACAGGGAGCTTACAGATAAGACCGCGGTTGTGA
>N_7145
AGTGGACTTGTGGATCAGCGCTTGGGAAGTGAGGGGAAATA
>N_7146
TGGTCATCATAATTAGCCTCCGGATCTTTTTGGCTGTGAGT
>N_7147
TAGCCTCCGGATCTTTTTGGCTGTGAGTTTTGACACGTAAG
>N_7148
TTTTTGGCTGTGAGTTTTGACACGTAAGAGAGGACAAAGGA
>N_7149
TTTTGACACGTAAGAGAGGACAAAGGAAAAGAGGTTGGAGA
>N_7150
CGAAATTCACCGACTGGGTTCATGGTTGCTTCTAAAAACGA
>N_7151
CACAATCTCTGACTCTCTCACACATTCTCCTTAGACATAAT
>N_7152
TCTCTTTATTCCCTTCCTTCCAACGTGAAAATACAGCTATT
>N_7153
TTCCTTCCAACGTGAAAATACAGCTATTTTATAAATCGGCA
>N_7154
TATTTTATAAATCGGCAATGCAGATGTCCCAGTCCCAGTCC
>N_7155
GGCAATGCAGATGTCCCAGTCCCAGTCCCAGATGAATTTAA
>N_7156
TTAAACCATCAGATCATTTACAACTTTTTTTCCCCTGTGGA
>N_7157
TTTTTCCCCTGTGGACTTTACTGTAATTTGTTGGGCCCTAA
>N_7158
AGGCTTTAAACAAATTTGAACACCGTAAATTCAAACGGCTC
>N_7159
AACACCGTAAATTCAAACGGCTCTCTCTTGGTGACTGTGGA
>N_7160
TTGATGCGATGATGGAGTTGCTAGTCTACCGAGCTTGGCTT
>N_7161
ACCGAGCTTGGCTTATTGAGCTACCAGAAGCTGTAAGATAT
>N_7162
CAGAAGCTGTAAGATATTTACAATGTAAGTCGGTTAGCCAT
>N_7163
CTATCAATGGTCTTTTGGGCCGGCTCAAGTAATTGTGAGCC
>N_7164
CCGGCTCAAGTAATTGTGAGCCCTTGCGCAAAAATAAATAC
>N_7165
TAAATGAAAATTTTATGGGCCCACGCCTATTAAGGATATAT
>N_7166
TTAATTGATGATAATTTTAGCTGAAATTTTATGGGCCCACG
>N_7167
TTTAGCTGAAATTTTATGGGCCCACGCCCCATTGCCCTCCC
>N_7168
TATGGGCCCACGCCCCATTGCCCTCCCTCTTAAGCCGGCCT
>N_7169
TTAAGCCGGCCTCACTCTATCTTTACCTTCTCTTCTACTAC
>N_7170
AAACATAACCATCACAAGCACCTTTCCAAATTTTAAAACAG
>N_7171
TGAAGATTACAAAGCGAAGACATTTTACTTTATCAAACAAC
>N_7172
GTCCTGCCATTTGAAAATTACTTTGTATGGACAACGGTCTT
>N_7173
TGAACCTCCCTCTTATTATTCATTATGGTGTGACCAGGTTT
>N_7174
TTCTTGAGTATACTATGTTTCTTTCGCAGACCTCACACCAG
>N_7175
CACTTCCTTTTTTCCCTTCTCGGAATGTGAGGAAATGTTTG
>N_7176
GTCGTGCTTATACTTTGCCTCGTATGGTAAAGTAGCACAAA
>N_7177
GAAAAGCAATTTTCCGTTGGCAGATTTGACAAGTTGCCTTA
>N_7178
GTTCAGAAACCGAGGCACACCGGAAGTCTATTTGGTAAGAT
>N_7179
GGAAGTCTATTTGGTAAGATCCAACTCCATAGGCGTAGCCA
>N_7180
AAAGGAATCTTCACCTTGGACTTTTAGCGTAAGTGGGTGAC
>N_7181
GTGACCGTGCAAGGCATGATCTTTCTTGCGAGAAGCATTTG
>N_7182
TGCCTCATGGAGGACGAAATCGCATTGATCCATACACGAAT
>N_7183
TCTCGAGTTTGAGATGATGGCCATGAGAAAAATGAAGTATT
>N_7184
TATTCCATCAGCTATTGTCTCAAATGGCTCGAGAATTATTT
>N_7185
ACACTTGTTACAGGTGTACGCACCACAATTGTTGTTAACCT
>N_7186
TGTTGTTAACCTTTTGACGACAGACTCCGCAAGACCATTTG
>N_7187
GCAAGTGAATTGTAAATACTCATCTTTTTTACTGTTACACC
>N_7188
CAAATGCTGGACTTGTTGATCAACGCCTGTTATGCTGGGGA
>N_7189
TTCAGTATAAGAATTGTTTTCCCCGTAAACTCTAAGACGTA
>N_7190
TTGTTGAAGAGAGAGGTGGTCGTCGCCATCAATGGCTGTTT
>N_7191
GGTTTCCCATCGATTTCCCTCTCACGAAATACACCCACTAA
>N_7192
TCAAACAAAAATAAACGTGGCAGTTAATGCTTTCCACTACA
>N_7193
ACGTGGCAGTTAATGCTTTCCACTACACCATATTAATTTCG
>N_7194
CCACTACACCATATTAATTTCGGATTTTTTGTAAATTATAA
>N_7195
GATTTTTTGTAAATTATAAACAAATCACACTCGGAAATTCA
>N_7196
ACCAATGGATTCTTAAATAGCCTTTTTTTCCGTCTCTTCTA
>N_7197
TAAATAGCCTTTTTTTCCGTCTCTTCTAATAACACCTCCAA
>N_7198
TATGGATTTTTCTGGTTTAACTTAAAAAAAACAAATGTAAA
>N_7199
GGAGAGAGTCGGACACATGGCAACTTGTGATTGGATATTTA
>N_7200
TCCCGCCAAACTCTCTCTCTCGACGAAGCCACGAAGGTGAC
>N_7201
GGTGACGAAACCGGTGATTACGAACAATTTACCAATTCTGA
>N_7202
AAATTCCCCTTGACCTATTGCTCAATCTTGCAATCGTTTGC
>N_7203
CAATCGTTTGCGGGGAATCTCTTTTCTAGTTAAGTTTTATG
>N_7204
TTCTAGTTAAGTTTTATGAGCTTATTTTTGTTGGAATTGGT
>N_7205
TGTAGGAGTATCACGTTTTGCTACCTTTGATCTATGTTGTT
>N_7206
TTGACTTGTTCTTTTGGGCTCTATGACCATAGAGTTCCAAT
>N_7207
TCCAATGAAGTACCAAGGACCGAGGAAGGCAGATTTGCTTG
>N_7208
CTTATGTGTTATGTTATAGACATGGAACATAGGAATGTGGT
>N_7209
TGGAACATAGGAATGTGGTTCTTTTGTTTTAATAGGACTTG
>N_7210
AAGAACACACAGCCACATGCCACAGCTAACCTTGATCGCTG
>N_7211
GCCACAGCTAACCTTGATCGCTGTGTTGATATTTTTCAATT
>N_7212
TATAATTGTCTAGTCGATAACTATACCAGATTAATATTTCA
>N_7213
ACATGGTTAGTGGGATTTAACGGACGTTAGATGCAGATGGT
>N_7214
ATGGTCGCCTTAATAAGCCTCTCCTTTGTCTCAGAGAAGGC
>N_7215
TCTCTTTGTGAGATTTTGAGCCCCAAAATGGTTTTTTTTTT
>N_7216
AATCTTTAACAAGACATCATCATAGAGTCCAAGACCTTTTA
>N_7217
ATCATCATAGAGTCCAAGACCTTTTAATAGACAAAACTGCA
>N_7218
AGACAAAACTGCAAAACCATCTTTTTTTTTCAAATTCGTAT
>N_7219
GCCTATGAATTCTAACCAAACCAAAGGCAGCAAATTTTGGA
>N_7220
AAAAATTACAAAGCGTCTGGCTATGAGTAATGAATTATATG
>N_7221
AATGAATTATATGCTTCTGGCAAGATATAGCACAAAATATA
>N_7222
ACCATTTTTGTATTTGAAAACTATTTTCTGACGACAACGCT
>N_7223
AACGCTGCCTGCACGTATTGCAAAATGGCCGAGACAAAGTA
>N_7224
TTGTTGCGAAGAATACGAAGCTTCTTCTCATAATGTTCGCC
>N_7225
ATTATGGTGTGACCAGGCTTCATATACATGTCTTCCCCAAG
>N_7226
CCCTTTCGTTCTTAAATCTGCGTTGCATGAATAGGTCCCTC
>N_7227
GGTCCCTCTCGTTCTTAAATCTAATATTCTTCCTTCGCATG
>N_7228
AAATGCTTGTCATGTTGATACCTTGCCTTGTATGGTAAGGT
>N_7229
ACTCATCTTCCCTTTGTTGGCAGATTTGACATATTGCTGAC
>N_7230
TTTCACGCTGACAAGCATTACAACAAAAACGTCCTACGTTG
>N_7231
TTGACAAACCTTTTTTTCGTCGTAGACTCTACTGATCTTGA
>N_7232
AGTATTATACCATCAGAAATCGTGATAAATGGCTCAACAAC
>N_7233
AACAACAATCTCAGGTTCTTCAGGTACTCCCTCGAGTTCTA
>N_7234
CTATCCCATCCCATAAGTCACTCCGCAGCGCGCATCTTGAA
>N_7235
GACTCCGCAAGACCATTTTCCGGATGGAAGAGAGGAGGTAT
>N_7236
GAGTGAAGTTGTTGGTAGGACTATAATAATTCATGCCATCG
>N_7237
CTTGGGTTGTGCATGCACGGCAAATAAATTCGAAAATAGAA
>N_7238
GAGGGAGTAAAGGGAGCTTACAGCTGTCGGAATGAAGCATA
>N_7239
TTACAGCTGTCGGAATGAAGCATATACTCGGGTTGTTCATG
>N_7240
AAGCATATACTCGGGTTGTTCATGACCGCTTTGTATGGTAG
>N_7241
GGTAGGGAAGTGAGGGGAAACAACCATCGGGAAAAAGCTAC
>N_7242
GCCGTCCCCACCATCGGAATCAACCGCTGCTTCACCGGAAG
>N_7243
TCACCCACTGAATTTGAATACATGGCTACTACTAAACGATT
>N_7244
TTTAATTTAGTTATAATTGACTTATTGTAATTATCATTTTT
>N_7245
AAAAAACTTCAATAACAGTACTATTTGTTGATGTGTTAACG
>N_7246
TTCTAAAAACAAACTACTCTCTCTAAGAGCATCTTTTGTGG
>N_7247
TGGAGATACCCATTAAAGATCGTGTTTTCAGTGTCTCCTTA
>N_7248
ATTTGTCCAATGGGAGTGTTCTAACATGGTCTATTAATTAG
>N_7249
ATATTGAAACCCGGGAAAGTCAACAAAGCACATGGGATTTT
>N_7250
TTTTGGCTCCCCAGTGTGAACCGTCGGATCATGGAGATAAC
>N_7251
CCGTCGGATCATGGAGATAACTCATCTAACGGTAATTACAT
>N_7252
TTTAGCGAGAGCCGTCCGATCTAAAAGTATTAATCACCCTG
>N_7253
CGATCTAAAAGTATTAATCACCCTGAGCATAAATGGGCCCA
>N_7254
TCACCCTGAGCATAAATGGGCCCAAAAAAGGCCTTCTAAAT
>N_7255
ATCTCTCTCCTTTTTTCAAACATACACAGAGAATGGTGGAT
>N_7256
TACACAGAGAATGGTGGATTCGAAAACCCCTGCGAAAACCA
>N_7257
TCGATTTCTAATGTCAGAGTCGTCCTTAGGGTTCGTCCTTT
>N_7258
TCAGAGTCGTCCTTAGGGTTCGTCCTTTTCTTCCCCGGGAG
>N_7259
AGGGTTCGTCCTTTTCTTCCCCGGGAGATTTCGGACGAGAG
>N_7260
CTTCCCCGGGAGATTTCGGACGAGAGTTGTGACGGGAGATC
>N_7261
ACCAGCGAAGTGGCGGTTTACCTCAAAGATCCAGATAGCTG
>N_7262
GTCGTAACGAAAGCTATCAGCTGGATGCGTTTTACGGGAGA
>N_7263
TATCAGCTGGATGCGTTTTACGGGAGAGAGGATGATAATGT
>N_7264
ATATTCGATAGAGAAGTAAGCCCTTTGATTCCTGGGATCTT
>N_7265
TCTGTCTATGTGCGAGAAGACAAGGAGTAGGGCTGAGATTT
>N_7266
AAGGAGTAGGGCTGAGATTTCATATTATGAAGTTTACATGG
>N_7267
TTTGGGATGATAAAGATGGACAAGTTCATCTTAAGGGACTT
>N_7268
CAAGAGGCGTATTTGTGTGGCGTTCAGAGGAGGAAAGTTGC
>N_7269
GAGGAGGAAAGTTGCACACACTGGTTTAAATGATGTCTCTA
>N_7270
GGGCTTGTCACTGGTAAAATCAATCTGATTGATCTTGCAGG
>N_7271
GAAGACAATAGAAGGACAGGCAATGAAGGGATCCGTTTACA
>N_7272
GGACAGGCAATGAAGGGATCCGTTTACAAGAGAGTGCCAAG
>N_7273
GATCCGTTTACAAGAGAGTGCCAAGATTAATCAGTCATTAT
>N_7274
ATTGTCCAATGTGGTTTATGCACTGAATAATAACCTCCCTA
>N_7275
TATGCACTGAATAATAACCTCCCTAGAGTGCCATACAGGGA
>N_7276
GACTAGAATACTGCAGGATTCACTTGGTGGAACAAGTAGGG
>N_7277
GGGCTCTCATGGTCGCATGTCTGGTAAGAAGATTAGCTATT
>N_7278
TCAGGATATATCCTAAGTGGCTAATGTGATGAATCTATTTG
>N_7279
TCCTGGAGAATACCAAGAATCTCTTCGCACCGTTAGCCTGG
>N_7280
TCTTCGCACCGTTAGCCTGGCTGCAAGGTCAAGGCACATCT
>N_7281
AAACAATGTTTCTCTGAATCCCAAGGTAGAGACCCCCAAGG
>N_7282
CTGAATCCCAAGGTAGAGACCCCCAAGGTTAAGATAGACAT
>N_7283
TCTCCATTGATGGGTACAAACCAGACTTCAATTTCTCAAAG
>N_7284
GCAGAAAGTGCTAAGCTTGCCGGCACAGGACAGAGGTATCC
>N_7285
CCGGCACAGGACAGAGGTATCCCTTTGAATGGTCTGGTCTA
>N_7286
ATCCCTTTGAATGGTCTGGTCTAGTTTTTAAGTGTTCTACA
>N_7287
TCTAGTTTTTAAGTGTTCTACATCTTAAAACCACTTCCCTC
>N_7288
TTAAAACCACTTCCCTCATACTTTACTCATGCACAGGGACG
>N_7289
GCACAGGGACGCATTTGTGACCGCAAGAAACTTATTTGGTG
>N_7290
TCCAGGAACCTATACGGAATCTGCAGTTAGCTTCTCCAACC
>N_7291
TGTGCGTTTATTCTAGATAACACATTGGATGTCGAGAAGAA
>N_7292
TTCAGCACACGGAAGCTCTCCTTTTCTGAAGCCAATGACCC
>N_7293
TCCTTTTCTGAAGCCAATGACCCCAAAAACACCTTTTCTTT
>N_7294
TGACCCCAAAAACACCTTTTCTTTCTACAAACCCTGAAATT
>N_7295
GAAGGCACTTGCCAGAAGTTCAATGCATGGAGCAATAATTT
>N_7296
GAGCAATAATTTAAAGGTATCAACATTCCCAAAATCATGGT
>N_7297
GAGTACATTCACTTCTTGAACACAGCCAACAGGTAATAATA
>N_7298
CTCCAGTTTCATCTGCCTACCTTTGATTCTTCATTACCCTT
>N_7299
TTCATATATTAATTTATGAACACACAGAGAGGAGCTAAGGG
>N_7300
CACTGCATGTAGCTCTGTTTCATTTTTTTGTTTTCAGGGAA
>N_7301
GGGAATTGGGCAGAAGATGGCTGAGTACATCATTGAACTCA
>N_7302
ATCGGTAACACACTCAATATCTCTCCCCAAATTTGAGCGTT
>N_7303
TATCTCTCCCCAAATTTGAGCGTTTAGTGCTAAACTATCTG
>N_7304
AGCGTTTAGTGCTAAACTATCTGTCATCTACTAACCAAATG
>N_7305
AGACAGGTACATAACCTATTCAAAAAAGCCACTGAAGGAGT
>N_7306
TGTATGTTTAAGCTTTATAACCAGAGAGACAATGGGCTTGA
>N_7307
GAAGCAAACTTTAATACAAACCCATAATAGTCTTAGGATTA
>N_7308
AAGAGAAAGACCAACGTCGCCGGCAAAACTACCGGAAAAAT
>N_7309
ACATAACATTAGGGTTATTACAGACTTAGGGTTTATGAAGT
>N_7310
TTGCAGGTACAAGGGTTGCACTTGCAGTCAGATCCGCATTT
>N_7311
AGATCCGCATTTGCAAGCATCATTCTCGGCAACGAAAGTCT
>N_7312
GTCTCGGTGGCGGTGTTCTCCAAGTCAGGGTACCTTTTGCA
>N_7313
AGTCAGGGTACCTTTTGCAACTGTACAAAGCCCCAAAAAAA
>N_7314
GATTAAAATTGTATTATAATCTCATCGAGAAATTAGGGTTT
>N_7315
GAATCAGAATTATGAGAGATCGAGAAACGCGTACCCTCCGC
>N_7316
GAGAGATCGAGAAACGCGTACCCTCCGCAACCATTGCCGCA
>N_7317
GGAGCTTTGATATTTATAGGCAAAATTAGAATTTGTAGACC
>N_7318
AATTAGAATTTGTAGACCGTCCACGTGTCAACGATCTTTGT
>N_7319
CTTCTTTATAACTAGGAGAGCAAAGTAACAATTAATACAAA
>N_7320
CTAACATGTTAACATGTTAGCGAATAAAGCTTATCGAAAGG
>N_7321
TGTTAGCGAATAAAGCTTATCGAAAGGAAAAATCGTTAAAT
>N_7322
TGTATTAGCTTCGTAGTTGTCATTGTAATACCAATTGTCTA
>N_7323
AAATTCCTTTGTTCATTAATCCTCGCGAAAATTTTCATATT
>N_7324
TTTAGATATGTCTTTGGTTTCCAATTTGAAAAAGGTATTCA
>N_7325
GAAAAAGGTATTCAACAAAACAAGATGTTGGCAAAGTAAAG
>N_7326
TGGCAAAGTAAAGTAGTGTTCCAAAGTTTGGCTTCCATGAC
>N_7327
TCAACTTGTTGAGATGGGCTCTCAAAAGAATAGTGGGCCCA
>N_7328
GCTCTCAAAAGAATAGTGGGCCCATTATTGACCTTGTCCGT
>N_7329
CATTATTGACCTTGTCCGTTCTATGTGGGTATTTGAATCGA
>N_7330
TGTGGGTATTTGAATCGAATCTCTCCTCTTTTTTCGATACA
>N_7331
CCTCTTTTTTCGATACATTTCCAAAAATTCGATCTATGTAA
>N_7332
AGAACCATCCATATGGGAATCATCATGGAGTGTCGATAAGT
>N_7333
TTCACAAGAATTGAAATGAACAGTTGCGTAGTTAATATTAT
>N_7334
TAAGACACAAATCTCAAAATCGCATAAAAAGTATCGCCCAC
>N_7335
CAAAATCGCATAAAAAGTATCGCCCACCGTGGGGCTCGAAC
>N_7336
AGACGGGCTTTTGTTAAAATCTTGTAGCACAATGTTATTAT
>N_7337
AACTATGAATGTATCAATCACCTGAAAATATTTTTGTATAT
>N_7338
TGAAAATATTTTTGTATATTCCAAAAATTTATCCTCTACAA
>N_7339
TCTCTCGACAAATCCCTACTCATAACCTTATCAAACGATTG
>N_7340
CTACTCATAACCTTATCAAACGATTGTTGTTCGTCGTATGG
>N_7341
ATGGCTTGTAACGCAAGTAACAGCTTATTCTAACCCAAACC
>N_7342
AACCCAAACCTCTTTCAAAACACTATACCCCACCGGCATTG
>N_7343
TTGATTAGATCGAAAAGAAGCAAGTGGTTGCAGTTACCGCC
>N_7344
GGCTGGTAATCTAATTGCCACATTGAGAGAGATTCTGGTGC
>N_7345
AGAGATCTCTCTGTCTTGTTCTGTTTCTGCATCAACGGGTG
>N_7346
CCTCCCCAAGAATTTAGGAGCTCTCTTAGAAGGCAACGCTG
>N_7347
TGGAAGCTACACTCATAGAGCTGAAGATATCTATCCAGCGA
>N_7348
ATAGAGCTGAAGATATCTATCCAGCGAACCACACAGCGACG
>N_7349
CGAACCACACAGCGACGAAGCTCTTGTTATTTGCTTCAGTT
>N_7350
ATATCGTCTCTCAAATCTTTCGAAAAACCGTACTTCCGAGG
>N_7351
GTTCTTTCCTCGCTTCCTTGCATAACCAGAACCAGATGAAT
>N_7352
GCAGCTATGGAAGGAGGAGACATCGGTATTTTATCGACATC
>N_7353
CATCGGTATTTTATCGACATCTCCCACCGGGTCAAACGCTT
>N_7354
TATGATCCTCTCTATTGATACCATGAGTAGGAAAGGATCCA
>N_7355
TTGGCTCTGGAAATGCCGGGCTAGAGGAGAACCCGGATCCT
>N_7356
GGATCCTGCAATACCTTTAACAAGAAGTTTCTATTCATGTG
>N_7357
TCTAGGTGATGTATCATCATCATTTTCTGAGAAGCCCTTGG
>N_7358
AAGCCCTTGGTGTGTCTCATCTTTGGGTCAAACCAAGCTTC
>N_7359
TCCAACCTCACTCAATGAATCCTTCTCTTTTGAGTTTGACT
>N_7360
ACTGGACAGGATAAGTACAGCTACGGTGGTGACGGCCTTTC
>N_7361
TGATCAAAGCTTTCACAGACCTTTTGATTTCAGAATGTGTT
>N_7362
TTCCAGCTTGATCTTGGGTACTGGAATACCATCTGGTGATG
>N_7363
TAAACAATTATGGTCATGAGCTTCCTTTATTAATATAGGAG
>N_7364
GTACTAAAACGGAACGAGGACATGGCAAAAACACCAAACTA
>N_7365
GAGCAGAAGAATCAACAAAACTGTCTTACCAGGAGCGGTTC
>N_7366
CGGTTCTTCTACAAACGGGTCTTTTGTGAGGAAGTCGTTTC
>N_7367
GTTTAAGAATGTCAAATAGACCCCACATGAATCCAGGGTGG
>N_7368
GGGAGCAAGTAACTTTGTGACGCAAGTTCTTCCCCATTGGT
>N_7369
AAAACTCACTCAAGCTATAACTTTATCAAACCTGAAAAACA
>N_7370
GGATCAATCTTTTACATTACCCAGATTGTGAAGGTTGAAGA
>N_7371
AATTTCAAATAATGAAGACACTAAGTAATAACATAAAACGT
>N_7372
TAACATAAAACGTACTTATACGCATTCTACAACGTACAAGG
>N_7373
TATACGCATTCTACAACGTACAAGGTCATCAATGGTGATCC
>N_7374
AATTTACCCAATCATATATACACGAAATGGACACAATTTGG
>N_7375
ATATATACACGAAATGGACACAATTTGGAAACGGAATTAAT
>N_7376
AAACGGAATTAATGTGGTTACCTTTGTGGGAAAGGTGAAAT
>N_7377
GCGTGCGTAACATGAACTTTCAGAAATTTGCCGTTTTCACG
>N_7378
ATAAATGGGCCTTATAACAACATGGGCTAACTATAATAATC
>N_7379
CATGGGCTAACTATAATAATCTTGATTTTTCATGGGTTCCT
>N_7380
ATTGACCAATTGGCCCAGCTCAGGACAATTTTTAGCCCCTT
>N_7381
ACAATTTTTAGCCCCTTTTTCAATATCTGGCACAATAATAT
>N_7382
AAAATGTGAAACTGGTAGTGCGTATATATCAATTCTTCAAT
>N_7383
AATTTGCTCTGATTATCTGTCTAAAGAAAATATATCGTTTT
>N_7384
TACGACATTTGTGATTTATTCGCGACTAAATGTCACATGCA
>N_7385
TTATTCGCGACTAAATGTCACATGCAAATTTTATTGGGTGT
>N_7386
CTCTCCACGTAATGATAAAACCATAACGTAATTTCTATTTT
>N_7387
TATTTGTATTTGGCTATTTGCTTTCAACCCATTATCAAGTC
>N_7388
AAATTACTTTCTTTTCTGATCTCTTACAAAACCACCACACT
>N_7389
CCACACTCTTCCTCAAAAGTCAACTCCTTCGTATAAAAAAC
>N_7390
ATATTGCACGTTGGTTTAGTCAAACCGAATCGGATAGCGCA
>N_7391
ATTGTGCCAACTTCAGCCCACAAAAAAAAAACAACAATAAG
>N_7392
TATTTTGTAGTATAATTTTACTAATTCCACTAACAATTAGA
>N_7393
AATTTTACTAATTCCACTAACAATTAGAATAAACCAATCCC
>N_7394
TCTCTCCCACCTATGTGACTCTGTCTCTTCTTCTTCATTTG
>N_7395
GTCACCACTTTGACCGGTTGCTGTACAGGAACTCTCGCCGG
>N_7396
CCGGTTGCTGTACAGGAACTCTCGCCGGAGAAATTTCCCGG
>N_7397
CCCGGCGTTACGACGTATCTCTCGTTCACGATGGACTTGGC
>N_7398
GGACTTGGCCACTCTTTCTGCTATATTCGACCAGATCTCCC
>N_7399
ATCAGATCATATCCAAGAAACCACTTTCCGTTCAATCTCCG
>N_7400
GAAACCACTTTCCGTTCAATCTCCGGCGCATCGGTCAGCGC
>N_7401
GCGCATCGGTCAGCGCAAATCCTTCAACGGCGCTCTCCGGA
>N_7402
GCAAATCCTTCAACGGCGCTCTCCGGAGCTCTGTCATCGGA
>N_7403
GATTCTGATTGTCCGTACAGCTCCGCAGTCTCCGCCTCCGC
>N_7404
CAGCTCCGCAGTCTCCGCCTCCGCATTCGAGAGCTCCGGTA
>N_7405
GAGAGCTCCGGTAATTTTGCCTCTTTACCACTCCAGCCTGT
>N_7406
ATTTTGCCTCTTTACCACTCCAGCCTGTGCCGCGTGGCTCC
>N_7407
CCAGCCTGTGCCGCGTGGCTCCACGTGGCAATCAGGTCCAA
>N_7408
ATTGTTAACGAGTCGGGTCTCGGGTCAGCTCCGTTTGAGCG
>N_7409
GTTTGAGCGACGATTTTTATCGGGTCCGATTGAAAGCGGGT
>N_7410
AAAGCGGGTTGTATTCGGGTCCGATTGAATCAACGAAGAAG
>N_7411
TAATCTCTAACAACAATAAACCTCGCTTGAAGAAGAGTGTG
>N_7412
TGGTCGTCTTCATCATGAACCTGTGATTACTTCCTCACGAA
>N_7413
TTTTAGATGTTCAATGGGCTCAGGGGAAAGCAGGGGAGGAT
>N_7414
AGGGGAAAGCAGGGGAGGATCGTGTACACGTGGTTGTATCT
>N_7415
CACGTGGTTGTATCTGAAGACAACGGATGGGTCTTTGTCGG
>N_7416
GACAACGGATGGGTCTTTGTCGGAATCTATGACGGATTCAG
>N_7417
TCTATGACGGATTCAGTGGTCCAGATGCGCCGGATTATCTC
>N_7418
GCGCCGGATTATCTCCTCAACAATCTTTACACCGCCGTGCA
>N_7419
ACACCGCCGTGCAAAAGGAGCTCAATGGGTTACTTTGGAAC
>N_7420
TTAGGAGAAAACGGCATGACCAAAACCGGAAAATGTTCTGA
>N_7421
GAAAGGATCAAATTCGACGACAACAAACCATAAAGATGTTC
>N_7422
TTTGAGGAAAACCGAAGACGCGTATTTAGAGCTAGCTGATC
>N_7423
ATAGCCGAGCGGTTTTAGGCCGGAAACCTAATTTAGCAACC
>N_7424
GAATGGAGCAATGCGTAATACTTTGGTTCCTCTACAACTTA
>N_7425
ACTTAACATGGAACATAGCACAAGAATTGAAGAGGTAATTA
>N_7426
TATGGGGTTTGTAATATGAACCAAACCTTAGACTAATGTTA
>N_7427
GAGTTTTTTTTTGCCGCAGCCTAAATGGAACGATGCCCTTT
>N_7428
AGCCTAAATGGAACGATGCCCTTTTAGAGATGTTCAGGATC
>N_7429
GATGCCCTTTTAGAGATGTTCAGGATCGATTATATCGGGAC
>N_7430
TTCGAGGTTGAATCTTTCATCTCTGCTTTCCCTGAAGGCGA
>N_7431
ATCCAGCTCAACACTTAATCCAAGAAGTCCTCCTTCGTGCT
>N_7432
AGGAGGTATCACGATGATGTCTCTGTGATAGTGATCTCTCT
>N_7433
AAACAGTAAACACTATATAGCTATATAGTTCTGAAATTCTG
>N_7434
TCCTTTTCAGAAAATATTTCCCCATACCAAAAAGTCTAGAA
>N_7435
TTAAGATTCAAACTATTGGACACTCAAAAGCCTGTAAATCC
>N_7436
CACTCAAAAGCCTGTAAATCCCAACTTCTAATGGTTGTCAT
>N_7437
TCTGAAAAAGTCGAAAGACGCGTTTGGACAATTTGTCAATG
>N_7438
TGGTTAGATAAAAATCTTAACTTAAATCCAATTTTTACTCA
>N_7439
CACAGATTTCAATTTAAAGTCTTTTTTCCTCCGACTACCAG
>N_7440
AGTCTTTTTTCCTCCGACTACCAGTTTTCAGTTCACAAACG
>N_7441
AGGAAATATACAAAATGTGACTTTTCCAAGATTTCTAGTAT
>N_7442
TAAAGGGATTTTGCGATTATCATTGTCGACCTATATTGCTG
>N_7443
GTTTGGTAAAACTACTAAAACATTAGGACTCAATCAAAAGA
>N_7444
TGTGGTTATAGTATTAATAACAGAGACACTTATAGCCACAT
>N_7445
GAGGAACCAAACAATAGCATCAAAAAGAGTATAATAAACCT
>N_7446
TCTGGACACCATCTTCATGGCTCCACTTAAACGGTCTAAAC
>N_7447
CTCCACTTAAACGGTCTAAACAAGAACATTGCCATTGTAAA
>N_7448
AAATCGTTCCGATGAGAAGCCAAGTGGCGAAGCTGCTGCTT
>N_7449
AAAACGGAATGGTGTAATATCTGAACTCGATCAATGGAGTA
>N_7450
ACTACAGAAAATGGTTTTAACATACCTAATAAAGTTAGGAT
>N_7451
GATTGAGAACCAGGAATAGACGTATACCGGGACTAATATGT
>N_7452
ACCGGGACTAATATGTACTTCATTAACCAATGCGCATTGAT
>N_7453
AAGTAAAGAGAATTAAGAGTCTGAAGTAGAAAAGCCTTTAG
>N_7454
ACAAATCCGGCTACTAGAGCCACAAGAGTTAGTATAAGGCT
>N_7455
TGAAAAGAGCAGAAACGAGACTAAAATACATTATCTGCGCA
>N_7456
AGTAAAAAGGCAATAGACACCAAAAAATTACAGTTCAAGGA
>N_7457
AGTAAATAAGTAAATTGAATCAACATACCGAGGACTATACC
>N_7458
CCGAGGACTATACCCCCGTTCCAGAGGATAAAAATACCAAA
>N_7459
GTTCCAGAGGATAAAAATACCAAACGCCACCACAACAAAGA
>N_7460
AAAATCCTCCACTTCAGATTCCAAGATGTTGAGATTACAGT
>N_7461
AATATCATACACTAAGTCTGCATTTTTAAACGTAGATATCG
>N_7462
TGAGGAACATTTATGCTTATCCTTGAGAAATGCAATAAATT
>N_7463
TCCTTTTTGCTTAGACGAGTCAAGGGTGAAGTCTAGAATAC
>N_7464
AAAACTGCTAAAGTGCCAAACTGCAAGGACAAACCCGAAAT
>N_7465
CCAAACTGCAAGGACAAACCCGAAATAAATTTGCCTACATA
>N_7466
ACAAACCCGAAATAAATTTGCCTACATAGTCGTAACTCTAA
>N_7467
AGTAAGGTACATGGCAAGAACTGCGGTTAGGGACGCAACAT
>N_7468
GCAAGAACTGCGGTTAGGGACGCAACATCTGTATAGTATAG
>N_7469
CAATGGAGAGGGTAAAGCGACATGACTAACGCCATAAAAGT
>N_7470
ATGACTAACGCCATAAAAGTCGCTTTTCTATCACTAAGATT
>N_7471
TAAAAGTCGCTTTTCTATCACTAAGATTCGGCCCCAAGAAT
>N_7472
ACCGCAGGACAGATGTCGAACAAGCTTCTGAAAAGGACTGA
>N_7473
ATCAACAACATTCCTGGAAACAAACTAGCAACATGTGCTAG
>N_7474
AAACAAACTAGCAACATGTGCTAGTGAAAGATAGTACCTGC
>N_7475
CTAGTGAAAGATAGTACCTGCAAAAGAAAGGTTTATATCAA
>N_7476
GATTCAAAAAGAGAGTATTACAATCCAGGTGGGGTAGTGAT
>N_7477
AATCCAGGTGGGGTAGTGATCATTGGATCCCAGCTCCTAAA
>N_7478
GTGATCATTGGATCCCAGCTCCTAAAATTCCCATTGCAGTA
>N_7479
TCTAAAAAGGTTTTTTTTTACCATGTAGGGTTCAGGAACAA
>N_7480
TGATTGACGATAATCGACATCGGAATCACCCACAAGCTCGT
>N_7481
ATCGCTGCAACGGCTAATTTCCCCATTTTTTCCCTCTAATT
>N_7482
CCATTTTTTCCCTCTAATTTCCCACAAAAGGAACCAATCGG
>N_7483
TCGGATCCGAATCACATTCGCGGATCAATCATGGGTTTTCG
>N_7484
GTTGCCTGACGAATAATTCACAACGGAAATCGGATTTTCCC
>N_7485
CACAACGGAAATCGGATTTTCCCGGAAAATTGAGTGAGCTG
>N_7486
GGAGAAAACTTACGAGGAGTCAAATCGAAGTCAACGTATCA
>N_7487
CATTTAACTACTGTTAGACCCAAAACTTTTGTAGTGATCAA
>N_7488
CCCAAAACTTTTGTAGTGATCAAAATTTTCCTATGTAAAGT
>N_7489
ATTCAATTAGAATCTCTGGACCCAGATCCCAACCTTTATCT
>N_7490
TAGTTGTTACTGATCATGATCATTAGATAGAGTGGGTAAAA
>N_7491
TTAGATAGAGTGGGTAAAAACCAAGCAAAAGAAATGGTCCC
>N_7492
ACCAAGCAAAAGAAATGGTCCCAAAATTTGCATGTGGGATT
>N_7493
GGGATTTGATTCATATATGTCTAAGCAGCATCGGTTGATGT
>N_7494
TCCATGTGTAAAAAGCACACCACCTTTGCTATATAAAAAGA
>N_7495
GTACTTGAGAGATATTTTTTCTCCTAATTTTTGACCCAATC
>N_7496
ACCCATGTGCGTAGTCATCGCACCACATGCCTAGTCGCCAA
>N_7497
GTATAGCAAGTTTACCAAATCTAAAGTGGTTCACATTTTAC
>N_7498
ACATTTTACGGCTGAGGAATCCAAAGTTATAATTTTCCACG
>N_7499
GGATTGTTATTGGTTTTGAACATGAAAGGTTGCGTCTGCAA
>N_7500
CATACCCCAAATTATTGCTGCATTTAATGGTAATCTTATGT
>N_7501
CTCTAAAGTAGTATCATTAGCTTGTGAAAATTACTATCATT
>N_7502
TTTAAATCTATAAGTAACATCTAAAAGTTTTTTTTATGGTA
>N_7503
AGAACACAAATTAATTAGTGCGAAGTCAATTATTAGTTGGT
>N_7504
TATTAGTTGGTGATTCATTACTTGCGTGCACGATAAAGGAA
>N_7505
GAGAAGTTTCAAAAAAATATCGCGAGGACCCCATGCAAAGC
>N_7506
AATATCGCGAGGACCCCATGCAAAGCAAAGGCACGTGCGTC
>N_7507
TTATCACCAAGATCATTATTCTTAAAGTCAACAAGACTAAT
>N_7508
AACAAGACTAATCAAATCATCGAGAAAAATTAGTTTATATC
>N_7509
GTTTCTGCAAATACTTTTAGCGCTTTGAAAAACTGCAGTAT
>N_7510
AACTGCAGTATTTTAAATTACGATTTCAAAATCTTGAATTT
>N_7511
CAATTTATTTTTCTTCTTATCAGAGCTTCTGGAACGGGACA
>N_7512
AGCTTCTGGAACGGGACATCCAAAACTAGTCATGATATGTG
>N_7513
AAATAAACATTTTATGTAATCCCGCCACTTGGGAGACAGAT
>N_7514
TAATCCCGCCACTTGGGAGACAGATCACTAGTTAGTTGAAA
>N_7515
TTGAAATGGAGGCTTTCAAGCTTCGGATCCAACGCACGTAA
>N_7516
ACGTGGAGAAGATCCGATTACCGACCCGACCCGAATTAGAC
>N_7517
GTCCACCGGCTCCGAGAAAACCAAAACCGAATCGATCTTCC
>N_7518
ACCAAAACCGAATCGATCTTCCGGTACGAAACGGAAATTAA
>N_7519
ACGCCGGTTAATGTTGTTAACCGCATACCGATTGATCTGAG
>N_7520
CGCATACCGATTGATCTGAGCCGTGAGATCGAGATGTTCTT
>N_7521
GATTTTTGGAGTAAACCAAACTTGTAAATGTAATTAGGATA
>N_7522
TTTTGTATTTACTACCAAATCTAATTGCATGTCTCTATTTT
>N_7523
TTATATTAATACAGTAAGAACATATACTACAAGGGGCTCGT
>N_7524
AGAACATATACTACAAGGGGCTCGTCAAAAATAGCTTGAGT
>N_7525
AGTAGAAATATAGTTTGAATCATAAAATTATACTCCTTTTG
>N_7526
TTATATATTTTTACCTGATTCGTGTTAATATACACTGAAGG
>N_7527
AAGGCTCATTTTCCCATTAACACACAAATCTATGCTACCAT
>N_7528
TATACCTGAATGAGCAGTGACAAAAATAGATGTAACAAACC
>N_7529
GATTTTTAAGTGGAAACAAACATCCTTCGTAATGGATCATG
>N_7530
AAACTATTTCTGTAACGGAGCTGACCGCTATAATAATTAAT
>N_7531
AGTTTTCCGATATATCTTATCTAATAAAACACAAGTAATAG
>N_7532
TGAGGACGATATTCATATGTCTCTTTAAAGAACGGATGACG
>N_7533
ACGATGAATATAATCTCCCGCTAACTTTTTAAAAAACTAGC
>N_7534
CTTTTTAAAAAACTAGCTAGCTAGTGTAATATTATCTCGTA
>N_7535
TCTACGGTACTCCCACTATGCAAACACTTACAATTAAAATT
>N_7536
AAAAAAGATAAGTTTGAAAGCAGAGGAACACACCATGCAGT
>N_7537
AAGACCGGAGATTCTAACTGCTGGTACAGGATGCTTGCCAT
>N_7538
GTCTGGTTTTCCTGATTCTCCTTTTTATCACAAATTAAATT
>N_7539
CACGTAGATTGATATTTGGTCCACTTGGATTTGACACGTGG
>N_7540
CACTTGGATTTGACACGTGGCGAGATATAAACCGTTAGATA
>N_7541
TAATGGGATATCAAAAGTAACACTTGATTAGAATGGCAGGG
>N_7542
GACGACGACGATCATTTTTTCGATAGCTCTAATCGTATCTC
>N_7543
AGCTCTAATCGTATCTCCACCGTCGTACCTTCGGATTTAGC
>N_7544
GATTTAGCATCATCTTCTGACGAAGAAGAAGGTGAGTTTGA
>N_7545
CTAATGTGTCGTCCTCCTCTCGCGCTGCTCCTGCGCCGGAT
>N_7546
CCTCTCGCGCTGCTCCTGCGCCGGATATGTCGCCGGATTAT
>N_7547
TCCTGCGCCGGATATGTCGCCGGATTATGATATTTGGATGT
>N_7548
CGGGATCTATCACGGAGCGTCGTCGAAGGCTTCTTAATGGA
>N_7549
AAGACTAGGCTCGGAGCTATCTCGATTCAACGCGTGAGTGA
>N_7550
CGGGTGAGTGCTCAGGTTCTCGCGTTGCGGAAGTGAAGGTG
>N_7551
GTCGGTTTTGCTTGTACGGTCTAGATCTGATTCCGATATCG
>N_7552
ATTGACTAGAACCGCGTCTGCGATTGGAGCTCCGTGTGCGA
>N_7553
GAGGATTTGTCCCTACTTCACCCAAACGCAAGCCTCGCCGC
>N_7554
GGTCATCATCAGTCTCAAGGCCAACGTAGTGGTCCGTTGCT
>N_7555
CTCAAGGCCAACGTAGTGGTCCGTTGCTCTCTTCGGTAGTT
>N_7556
GCGATTTGCAAACTGGTAAGCAATTGACAATGGAAGAATTT
>N_7557
CTGGTAGTGGCACAAGTAGTCCAAAAGTAGCGGAGAAGAAC
>N_7558
AGTGAGGCATTCAGGGAAGTCTCATAAAGATTTAAGTGCTT
>N_7559
TGAAATTTAGTCCAGATTCACATTTATTAGCAAGTGCAGGG
>N_7560
GCAGGGGAGGATTGTGCAATCCATGTGTGGGAGGTTCAAGA
>N_7561
CAATCCATGTGTGGGAGGTTCAAGAATGTGAAATCATGTCA
>N_7562
AAGGGAGCTTGACACCTATTCATCCTTCAATGTCTGGTTCC
>N_7563
ATCGTCGGAAGGTGATGCTGCAGAAGTGTCACAAGATAAGA
>N_7564
CAATGAGTAAAAAAGGAAACCAGATACCAGATTATGTCCAC
>N_7565
TCTATTGAAAAAAGTTAAATCATTGGTTGCCGAATATACAC
>N_7566
TGGTTGCCGAATATACACAGCTATTGCTTTCATCTTCCATG
>N_7567
TTGCTTTCATCTTCCATGGACAAAACTGTGCGGTTGTGGGA
>N_7568
GTTGTCTAAAACTATTTGCCCACAATGACTATGGTAAGAAA
>N_7569
GCCAAGATCCGTATATGGAACATATCAAACCGTCAAGTAGT
>N_7570
TATGGAACATATCAAACCGTCAAGTAGTTGAGTGGAATGAT
>N_7571
TGATGGTCAGGTACGTAATTCTCTTGAACTGTCACCAGCAT
>N_7572
GTAGGCTGCATTTGTTGGTTCAATTAATGGGCATTGCCGGC
>N_7573
GGTTCAATTAATGGGCATTGCCGGCTTTACAGTGCAGAGGG
>N_7574
GAGGGTATATATGCTAAAGGCTCATTCTATTTGTAAACCAT
>N_7575
CTTTTCAGGTTTCACTCTTTCTTTTTGAAAACGTTTACATT
>N_7576
GTTTTTTTTGCCTCTACTTACCATTGAGTTTGCTTATACCA
>N_7577
AGTTTGCTTATACCAGTTTTCGCCAATTAATCCATCAGAAG
>N_7578
CACAGGTTTACGTGTGGAAACACGAGGAGCCACGACTAGGT
>N_7579
CACCGGTAGAAAAACAGTCACCATGTGTACTTCTTATGAAA
>N_7580
TCCGTGGCAGTCCCATGGAACGGCGTTGTAAAAGGTGAACC
>N_7581
CGGCGTTGTAAAAGGTGAACCACCATCCACACAACACCAAT
>N_7582
ACCATCCACACAACACCAATCGAAAAGAAACCCGAAAAAAC
>N_7583
AAGAAACCCGAAAAAACCATCAACTACTACTACTACCCCTG
>N_7584
ACTACTACTACCCCTGAAAACACGACCACGGGTAAAAAATC
>N_7585
CACGACCACGGGTAAAAAATCAGGCCTCCCACCATTACCTA
>N_7586
AATCAGGCCTCCCACCATTACCTAAGAAAAACAATGACGGC
>N_7587
GCTACGCATATTTCGCATAACGAATCAGAGAACAACACAGG
>N_7588
TAACGAATCAGAGAACAACACAGGCGAGTCAATAAAGCATG
>N_7589
ACACAGGCGAGTCAATAAAGCATGGGGATTCACCTTCTATA
>N_7590
GGTTTGATAGTAGTGGCAGTCATGGAACACATTCAGTTCAG
>N_7591
GTCATGGAACACATTCAGTTCAGCCAACAGCTTGGGGAATG
>N_7592
TTGGGGAATGGTGATTGTTACAGCCACAATCAAGGGCCAAA
>N_7593
GTTACAGCCACAATCAAGGGCCAAATCCGAACTTACCAAAA
>N_7594
TACCACGCAGGGTCGGTCGTCAAGGCTCTCTGTTTTGACAC
>N_7595
TAGAGATTATATTTCTGATGCGAGAGCCTCTTTACCGTTTA
>N_7596
ACCGTTTAGAGAGTCTCACACTCTCACTTTTTTTTTTTGAC
>N_7597
AAGTTATTATAGTTTCGGACCTTTCGGTGTTGGACTATATA
>N_7598
AGAAAATAATCATGCCCGTACGAGCTCATGCTAGCATGGGC
>N_7599
GGGCTTTGCTGACTGACATCCCTAGTTTAAAACTATAAGAA
>N_7600
CTATAAGAAACCTATTACATCTGAGTTTAGAACCAACTGAT
>N_7601
TTCAATTAACAACCTTAAATCAAGATGATTTGGTTTCCGTA
>N_7602
GGATTCAGTATTATAAATAGCTATGTTTATGAATGAATGTC
>N_7603
CAGTCTAACACACTGAAGGTCTCCGGTTCGAACCCGGGCGA
>N_7604
AAATAAATCAATTATTTTCTCTCCAAAAAGTATGTACAACA
>N_7605
TTCTCTCCAAAAAGTATGTACAACACATCATTTCATTAGCT
>N_7606
AAGTTTATTCAACCAAATCTCTCTCTCCCTTTGAGTCTCAA
>N_7607
CCCTTTGAGTCTCAAAGCTTCAATGGCTCACCAGGTACTGT
>N_7608
CTGGCTCTTTAACACAATAGCCTTTATATACACACGCATAT
>N_7609
AGGAAGGATGGCCATTGGGTCTGAGACCAGTAAATGCAAGA
>N_7610
TATATATAGTTGCATATATACACACTTTTTATATAGACTAT
>N_7611
TGGTTGAGATGACTTCAGAGCGAACGTGAACCAATCGTATG
>N_7612
ACGTGAACCAATCGTATGCACTTTAAAGCTGTGATGGTTTT
>N_7613
GTATAAAATTATAATCAGACCAATTTCTCAAATATGTTGGC
>N_7614
CAATTTCTCAAATATGTTGGCACCTTTTGTCTTTTGATCAC
>N_7615
GGCACCTTTTGTCTTTTGATCACACCGTATTGAAAAGTGAA
>N_7616
GCCATTCAGCCAATTTTATACTTTTAAAAACAAGAGGTTCC
>N_7617
ACTTTTAAAAACAAGAGGTTCCGTCATTATGCAGTTTAACA
>N_7618
TGAAGCAAACATGGCAACCACTGTGAGACTTATGTTGTCTC
>N_7619
CTAAAAAGCATTTTACACATCTATTTTTTGCAGTCGATGGG
>N_7620
TTTTTTGCAGTCGATGGGATCATTTTTCCGCGATAGGAGCT
>N_7621
TTTTTCCGCGATAGGAGCTACACACTAGGAAACCTAATCGG
>N_7622
AAGGAATGATCAAACAGGCGCTGCTAGAAACCATCAACACC
>N_7623
ATGGATTTTCTCTATATGTTCAAAACTAAGCACAAACGCCA
>N_7624
TCCCATAACAGGATTATAAACGAAGAAAATGATGGCCGTAA
>N_7625
CCTCATTATGGAGAGACGAGCTGTGGGATCAACCATAAGGT
>N_7626
TGTGGGATCAACCATAAGGTCCACACCGACACCGACACCGA
>N_7627
CACACCGACACCGACACCGACTATGTGAATGTCCGATAATT
>N_7628
GAATGTCCGATAATTTATAGCCAATTGTGTCTTTAAACGAT
>N_7629
AAACAATTCCTGATTAAAGCCCAGTTTATAAACTATTTCGT
>N_7630
TTTCGTTTGGGCCCAACAATCTCACAATGGCAGGGGTAGAT
>N_7631
TCACAAATCTTATTCTCTTTCGACTTCAGTGGCGGCGCATT
>N_7632
TGGCGGCGCATTCAGAGATTCAAACTCAGGTGAGTGATCAT
>N_7633
CTAGAGTACATCGCGATTTGCTTATTCAATCGTTTTTGAGA
>N_7634
ATGGTGGCGACAGGCTTATTCGTGGGGCTAAACAAAGGACA
>N_7635
TTACCAAACGCGAGCAACCTCCTCGCCCTAACAACAGAAAA
>N_7636
CAACCTCCTCGCCCTAACAACAGAAAAGGGGTAAGCTCTCT
>N_7637
GTAGAAAACAAGCAAAAGGACTATTTTTATCAGGAATCTCA
>N_7638
TCATCAAGGAAGTTGCGGGTCAAGCTCCCTATGAGAAGAGG
>N_7639
GGTTGGTAAAGACAAGAGAGCTCTTAAAGTTGCCAAGCGAA
>N_7640
CCAAGCGAAAGTTGGGAACTCACAAGAGAGCTAAACGAAAG
>N_7641
AGGAGATGTCCAGTGTTCTCCGCAAGATGAGGTATCTCCTC
>N_7642
AAGAAGAAGTGATGCGCTGACTCTGGTTCAGCGCTCTGTTT
>N_7643
TTCCTTTGGATATTTTGTAGCAGAGATAATTAAATGTTAAA
>N_7644
TTAAAACGAAACCATTATGACTTTTGAGCCAGTTGTCTTCG
>N_7645
ATGACTTTTGAGCCAGTTGTCTTCGGGTGTGGCTATGTCCG
>N_7646
TCTTCGGGTGTGGCTATGTCCGGTCCAATCTGGTTTGAAAC
>N_7647
GAAACGAGTTTTTCTTGACCCCATTTTGTAGTCTTTCATAA
>N_7648
TTGGTCCTACTTCGAGATTTCAAATATTCGTTACAATGATG
>N_7649
TGATCTTTTTAAGTAGTGAGCTAAGCATGATCGGCCACAAA
>N_7650
CTCGTGTGTTTTCTTAAGGGCCAAGCAACTTTTTATGGGCA
>N_7651
AGCAACTTTTTATGGGCAGTCATCATCATCCGTCACAATCA
>N_7652
GGGCAGTCATCATCATCCGTCACAATCATCTATTATCCCCC
>N_7653
TCACAATCATCTATTATCCCCCACCATGGCCGTTCTTTTTT
>N_7654
TATCCCCCACCATGGCCGTTCTTTTTTAATTTATGGGTGAA
>N_7655
TTATGGGTGAAAAAATTAAACTATAGACTGATCTATAAGGC
>N_7656
TGATTGGTGCATGTACCAATCACATATATTAATCCATTGTG
>N_7657
ATTGAACGTAAAAGTGGTGACTAACCTAAGGCCCCGCCTTG
>N_7658
TGGTGACTAACCTAAGGCCCCGCCTTGATTGTGGGCAACGA
>N_7659
GGCCCCGCCTTGATTGTGGGCAACGATTGGGACAAGTGAGC
>N_7660
CAACGATTGGGACAAGTGAGCAAAAAGAAAAGAAACCTTCT
>N_7661
AACATCCTATATTTCAGATACACTAAGCTCTTCGGATAGTT
>N_7662
ATAATTTTGGTTTGAGTCAACGAAATATTAGGCTGGCAAAA
>N_7663
CATCGGTTAGTTTTATTTGACGAAAAGGAAGGACGACCCAT
>N_7664
TGACGAAAAGGAAGGACGACCCATATAAAATTTTGATTAGT
>N_7665
AAAAACGTATACAATATGATCTAATTAGCGGGAGATTGTCA
>N_7666
ATTAGCGGGAGATTGTCAATCGTAATGATAAGTGTAGGCGT
>N_7667
GGAAATCGTCGACAGTTTTACTTAGCCATATCAAAAAGGTC
>N_7668
CTAGCTAGAGAGAGGGCACACTAATATGGAATTTTCATCTT
>N_7669
ATAGGTCATAGACACATAGTCAAGATAGACACATACTTGAT
>N_7670
TTTTTTTTGTACACCCATTTCTTAAAGTATTATAAATTATG
>N_7671
TTCCATTCCTACAACAAATACTCTTGCACAGACTTCGGTAT
>N_7672
TACCAATTAGAGCCTTAACTCCAAGTACCACAACACTACAC
>N_7673
TCTCAGAAAAGTAAAAGCTGCGAAGTTACTGTAAAGAGAGA
>N_7674
ACTATAATGTAAAGATCCGGCTCGGTTTTTGAGCCAAGAAG
>N_7675
GATCCGGCTCGGTTTTTGAGCCAAGAAGGTTCCATGCTCTA
>N_7676
ATGCTCTAGGCTTCTAGTGACAAGTAATTTTCATTGTTAAT
>N_7677
ATATTTTTATCCTCAAGAAACAGTTACCTATAATAACCCAA
>N_7678
AATAACCCAATTTGGCAAAACATTATTCAGATTCGCTGGTA
>N_7679
CAGATTCGCTGGTACGTTTTCAAGGACCGGTTTGAACCAAA
>N_7680
TTTTCAAGGACCGGTTTGAACCAAATTTTACTACCTATGTT
>N_7681
GCCTATGACCGAATCTAAGACTTCGATACGAATAAAATATT
>N_7682
ATGATTGGCTGTACTAAGAACTTGTTGAATTTAAAGATCGA
>N_7683
ATTAGTCTTGCAACTAAAGACAAAATAAGTTGTATACATTT
>N_7684
GTAAGCGAAAAACAGAAGTACAGAGTTTGGGATTTTGTTTT
>N_7685
TTCTCACGCGTGCATCGAAGCGCGTGTAATTTCAAGATCGA
>N_7686
GGTTCTTGCGCGTGGGTTCCCACCTCCCTGACGCACCGTTA
>N_7687
GGGTTCCCACCTCCCTGACGCACCGTTACTTTTGTCGCCTA
>N_7688
TGACGCACCGTTACTTTTGTCGCCTAGTGGTCCGTGACGGT
>N_7689
ACGGTCACGAGCCTCTTGCTCTCTCCCAAGGCGCGTCGTTT
>N_7690
AAGGCGCGTCGTTTATCTTGCTCATTGTCCCGACATTGATT
>N_7691
TCATTGTCCCGACATTGATTCGGTCGTCGTTTACTACGTTA
>N_7692
TCCTCTAAAATCATTGTTGACAAAGCAAAATTACAGTATTT
>N_7693
TAGCGGGTTGGTCTCCACTACTCATATTACGTATATTTATA
>N_7694
ATTTTGTATTATAAATTAGGCAGCAAGACGATACTTCTCGG
>N_7695
ACGATACTTCTCGGGACTGACAAAGAACGTTCCTTTGCAGT
>N_7696
GCATAACGAAATCATTGTCCCTTAATTACTTCCAATAATAT
>N_7697
AAAAATATTCAAATATAATGCTCTTCCGGCTTTCTGGATGT
>N_7698
TTCTGGATGTGAGGGTTAGACGTTAGTTAGTTTCAGCACAT
>N_7699
TTAACTCATGATATGAGGAACAAATCTTTAACAAAGTCAAT
>N_7700
TTAGATGTTCAAATAGCTAGCTTGTAGATAAAGTCTCAAAT
>N_7701
TTGCTTTACATCAAAATCATCAAAAAGTCTAATTAAAGTAT
>N_7702
AATTTTAAAAATGGAATAATCAGAAAACTATGCGGCATTTG
>N_7703
ATAATCAGAAAACTATGCGGCATTTGGACCGATATCATCAT
>N_7704
TGGTGACATGTAGTTCAGTTCATATGGCTTAAAAAGAAACA
>N_7705
AAAAATGTTATCTCTAAATTCCAACAAAAAAATGGATTCTT
>N_7706
GCTAAGTTGGTTAGAGATTTCAATTAAAAAAAAAACAACAA
>N_7707
TACATAAGATCATACCACACCCAATAAGAAACTAATAAAAG
>N_7708
AATTATTAGAGACTTCACTCCACGAACTTGTTGCAGCTGCG
>N_7709
AGCTGCGGTGGATGCTGCAGCAGCGCCATGAATATTCCAGA
>N_7710
AATATTCCAGAGCTGTTGTTCGTCTCCAAAAAGTTGTCTAG
>N_7711
TCTCCAAAAAGTTGTCTAGACAAGTTGAGCTGATTGTTACT
>N_7712
GTTACTATCTTCCATTTTCACTGAAGCTAATTGCGACGCGG
>N_7713
ATAAGGTTATGGAAAATGTTCTTAGGTCGATACTGACCCGA
>N_7714
ATACTGACCCGACCCGGTAACCAATCCGTAACCTGGATTCT
>N_7715
ATGTTGTTGATCAAACGGGTCTAAACCGCCTAAAGGAAGTT
>N_7716
GTTGGTTTGTTGCCGGGAATCTCCACTGGTCAAAACCGTTT
>N_7717
CGTTTAAAAGAGCCGCCGCTCCTCCACTGCTTCCACCGCCT
>N_7718
CGCCGCTCCTCCACTGCTTCCACCGCCTATATGATAAGAAG
>N_7719
AAGAAGGAGCTGAAACGGCACCGTATTGTAAGGTGAAGTTG
>N_7720
GGTGAAGTTGTCTGTGAAGTCTAAAGGAGGCATAAGCTTAA
>N_7721
TATTGCTGTTATGATCATGTCCGGGGATTAACCCTGCGTTG
>N_7722
GACAGCAACGAGCTTAGAGACGATGACGAAGAAGGTGGTCC
>N_7723
TGTCTTGTGACTTGCTGTTACCGCTACTGGTGCTACCGCCA
>N_7724
TGTTACCGCTACTGGTGCTACCGCCACCTCCACCGCTGCTG
>N_7725
TACCGCCACCTCCACCGCTGCTGTTTTTGGTTCTTTTGTTT
>N_7726
TGTTTTTGGTTCTTTTGTTTCTACGGCAACCGCCACCGACG
>N_7727
TTTGTTTCTACGGCAACCGCCACCGACGGGAACGCTCCTTA
>N_7728
CCGCCACCGACGGGAACGCTCCTTAGAGCACCGCCACGTGT
>N_7729
TTCAGGTAATGGTATGTTGGCTAGCCTTGCTCTTTCCGCCA
>N_7730
GGCTAGCCTTGCTCTTTCCGCCATCGAACCTGGTCGGATTA
>N_7731
GAACAGCGACTCCGCCGTTACCGTTGTTGTGGTGAAGCTGC
>N_7732
AGGGGATGGTGAGGAAGAAACTGTTGGTTGATGTTATTTCC
>N_7733
TAAATTGGTTCTTGAGTACTCATAAATTATAAAACCAAAGA
>N_7734
AATTATAAAACCAAAGAAAGCCAACAAAAGCCATTTAGAGT
>N_7735
GTAAAGGAAGAACCTTTATTCATTTATATACATACCCACAC
>N_7736
AAAATAAGAATTGAGTGTGTCCACAGTGTTATTGCGAGGCT
>N_7737
AGAGTGAGTGTGTCCGATTGCTTAACCCATAAGTTTCTTTC
>N_7738
TTCTGGCAATACTGCTACTTCTGTACTATGTGTGCAAATTA
>N_7739
CTACTTCTGTACTATGTGTGCAAATTATACATATACACAGT
>N_7740
TTAGGATTGGATCTAGGTGACGTTAGTACTTAGTGGTATTC
>N_7741
AAATGGGCCAACACTAATTACTAAATAATATTAGATGATAT
>N_7742
AAAACAGTCCAACATTCTTCCGAAGTGTCCCCAACCAATTT
>N_7743
AATTTCGCTTTTCTTTCCCTCGAACCGCCGCGATGTCTCTT
>N_7744
TTCCTTTTCCAGACAAAAAACATTATTTTTGCATGGGAATT
>N_7745
TTATTTTTGCATGGGAATTGCAAATTTTGAACTTTCCTAGC
>N_7746
TTTTGAACTTTCCTAGCACACGCGCCATTTAAGCGCGTAAA
>N_7747
GCTTCGGTAAACCAACCTAACCGGAGACTAAATTTGTTAGA
>N_7748
AAAAAGGAAAATTGGATAAACAAACATTTGTTGGCCTATGA
>N_7749
AGAATTTGGGAATAGAAGCTCGGTCAGCGAGTATCAATGGA
>N_7750
CATGGACCGAGAAAGGTGTGCTGCTCACAACAAAATTTACG
>N_7751
ATCTTCAGAAATCTCGATTTCGACTACTGCGTGAGGGTTTG
>N_7752
ATTTCTCGACATAAGACTCTCAAGACTTGAGACCTGATGAT
>N_7753
GGTTTAACATTTCATTAAGACAACATAAAATGATTCAATAC
>N_7754
TGATTCAATACACGACGTATCTATGGATTCTAGAAAACCTG
>N_7755
AACTCTTTAAGAAAAGCAGCCTTCTTTTGCACACTGCTCAT
>N_7756
AAGTCCTTTCCACCGGATTTCCTTTTTATCCCTTGCAATAA
>N_7757
TCCCTTGCAATAATATCCAACGCCATGAACACATTGAGCGC
>N_7758
ACCTCATTTTCATTCAAAGGCTTCTCTGCGTTTTGCTTAAT
>N_7759
TCACATTTTCTGATACAATGCCTCTATATAAGGGCAAGACT
>N_7760
ATGGAACAAAGAGAGTAATACCTCCTTGTAAGTAGTTATCT
>N_7761
GATATATCACTGACCCATAACACTGAATTGACGAAGCCCGC
>N_7762
GAAGCCCGCCTCCAGAAGTTCTTGATTGCCCTTTCTTCTCT
>N_7763
CAATACAGACATTTTAGCTCCAAGTAAAAAAACCAGAGACT
>N_7764
CCTCTGCTTCTCTGGAGTGACAAACAACTCCATCTCCATAC
>N_7765
ATCCTTCTCTACACAATTTACCAATTAACAAAGTTAGCTAC
>N_7766
AAAATTTATGAAATGGGAATCATCAACCAGTTGGATTAGAT
>N_7767
ACCAGTTGGATTAGATCTAACGATGGTGAAGAAAACCCTAG
>N_7768
TGGTTTTACTCTTTTTATTACACAGAGATGCGAACAACAAC
>N_7769
AAAAATCGGAGATGAAATTACTTTGGGTGAGAGTTCCCGCT
>N_7770
AACACAGAATTCTCCATAGCCCATCAAAAGCCTCAACAAAA
>N_7771
AAAAACAAAACACACGCACTCTCTGTGTTCGAACCCAACCG
>N_7772
GTGTTCGAACCCAACCGCTACGGTGTCGTTTTTCAACTTTG
>N_7773
GTGTCGTTTTTCAACTTTGGCGGGGGATTTAAATGGGCCTT
>N_7774
GGCGGGGGATTTAAATGGGCCTTTTGTAACTCTTTGTAATT
>N_7775
AACTCTTTGTAATTTTAAGCCCGTTGGGCTAATTATATGTC
>N_7776
CCGTTGGGCTAATTATATGTCTAAAATCGATCACGTATTAA
>N_7777
TTACACGTTAGTGCTTTAAGCCTGCAACGTGTGAGAAGGTT
>N_7778
AGAAGGTTGCGTTGCACTTTCACTAGATCGAAAGAATATAT
>N_7779
CTGTTTGTTCAAGTTGTTAACCGATTAAAAGCTTTAAAGTT
>N_7780
AACCAAAGCTGTTCCTAGTTCCTACGCTGCTTGATTGCGGA
>N_7781
TGTTTAACCTTTATGTATACCTTCCTTCTCGTATACCTTAA
>N_7782
ATACCTTCCTTCTCGTATACCTTAATCAGACCGGTATGGAC
>N_7783
TCATGCTATTCATAGCTATGCACTATCATAAGATTTTGAAA
>N_7784
TGGGAGATGAGAGGTGGCAACTCCCAATATCTTTTTGGGGT
>N_7785
AATATATTATTCATAATGTTCAAGTGTCCCTTGAGGAACTG
>N_7786
TTTGCCCAAAATTGTTTTTACACAATCATTACTCGCCTTCA
>N_7787
TAATACACTTAGATAGTCAACAAAGCTGGATTAGTTAATTA
>N_7788
CTGGATTAGTTAATTAAATTCGTAGGCCGATGTATACTAAA
>N_7789
CACTGATGATGACGCATAATCCTACTTCAATGGATAAATAA
>N_7790
AAATAGTATTAATTTTGTTACACTCACTGGGGGCACAATAA
>N_7791
TTTGTTACACTCACTGGGGGCACAATAATGCAATTCGTCAC
>N_7792
GGGGGCACAATAATGCAATTCGTCACTACAATTGATTTAAA
>N_7793
CATAGACCACAACTATCTAGCAAGATTATAACAACACCTAT
>N_7794
TACAATACATACAAAAAAATCATATACACATCGGTAACGAG
>N_7795
CAGCCACGAACGAACCTTCCCCTTAATCCAATCTTCTTCTT
>N_7796
TTAATCCAATCTTCTTCTTACATAAACACCTCTCCTCCCCC
>N_7797
TAAACACCTCTCCTCCCCCACCGTTTCCAAAAGAGAGAAGC
>N_7798
TGTGTTCTTCACTGTGGAACCCGTCACGATTCATTGTTGCT
>N_7799
CACGATTCATTGTTGCTTCTCTCAAAAGGTATTTTCTGGGT
>N_7800
AAAGGGAAGATTTTTAGTTTCGATATGTATATCTCTCGGAT
>N_7801
TGGGTTTGAGTCGGAGTTTCCCGCCGCTTTTTGGGGGATTT
>N_7802
TTTTTATTTGTTTGTGTCTTCCTGGGAATCGAGATTCTGGA
>N_7803
AGACATTAATCTGCCTTTGTCTGTAGGAAGAAGCTCTCCTT
>N_7804
GAGACGTTTCTCAATGTGGTCCCGAGTAAAGTAGCTAAGAA
>N_7805
AGGGGATAGTATGTGGGGAGCTTGGTTTTTCTTTAGCTTCT
>N_7806
ACCGGCGTTGAATGAGAAATCCAAGTCTAAGGTCATTAGGG
>N_7807
GAGAAATCCAAGTCTAAGGTCATTAGGGAAAGTGGTGGTGG
>N_7808
TGTGGGCTTTTAAGGATAAACCTGAGAATGCGCTTGGGAAA
>N_7809
GGCATTCTCGTCAAGGTGAGCGTCCGTTTCCGTTTAGTGCG
>N_7810
AGAAAGGGTTTGTTCGGTCTCACAGAATGCAGAGGAAGCAT
>N_7811
ATTACAGGGGACTCTCTAATCCTCAGTGTCTTCACGGGATT
>N_7812
ACGGGTCGAGATTTGAAGTTCACTATCCCTCCTGATGCTAG
>N_7813
TTCCCAACACAGACATCGAGCTAGAGAGACCAGCTCATGTT
>N_7814
CTTACATTTGACAAGCAATGCGTCTTTCAGTAGCAATGGGG
>N_7815
GAGAAAAGAGTTTCTATCTCCTGGAAGCAGCGAAGAAGAAT
>N_7816
CCGCCCAGTTGGGTAAACGACTTCACGGGAGTGATGAAGAA
>N_7817
TCTGGTCGTAATAACTCTACCATTTGTGGATTTGAACACCG
>N_7818
GTGAAGGTTTCATGGAGGAACAATATCACAAATGGAATCGT
>N_7819
AGATGGCTGAGCATTGTCCTCCAGGGGAATTCATGAGGGAG
>N_7820
GGGAATTCATGAGGGAGATACAATTGCCGAATCGGATTCCG
>N_7821
ATACTTTGATGGGACTGGACCAGTTTTAGAGATTGTGGTTC
>N_7822
AACACGAGGTTAGAGTTTGTCTACGGTCACACCACCTCGGA
>N_7823
TTTGTCTACGGTCACACCACCTCGGATGAAAGATGCAACCA
>N_7824
AAGAAATTTTCATAACAAAGCTTTCTACCAAGTGACCACTA
>N_7825
GAGAAAGGGGTCACCAATGACCAAACAATAGAGAGAAAGTA
>N_7826
GTAGAACATAAAATCCAACACTAAATTGAGAGAGTTCAAAT
>N_7827
TAACTAAGAGAACACTTAGTCGACTTCCTCGATCTTGGGAC
>N_7828
GATGCAGGAGGAGCTTCATCCTCGTCCATTCCAGAAGCTCC
>N_7829
TCCTCCTTGGTACATCTTAGCGATGATCGGATTGCAAACAC
>N_7830
CTTCAAACTCGTCAGCTTCACCCAATTGGTTACCATCTAGC
>N_7831
TTCTTTCCAGTGGTCTTGTCCTCAGCAGAGACGTTGAGGAT
>N_7832
GTTGAGGATACCATTGGCGTCAATGTCGAAGCAGACAGTGA
>N_7833
AGACAGTGATTTGAGGGACACCTCGTGGAGCAGGGGGAATT
>N_7834
CTCGTGGAGCAGGGGGAATTCCAGAAAGCTCAAATTTACCG
>N_7835
TTTACCGAGGAGGTTGTTGTCCTTGGTCCTAGCCCTCTCAC
>N_7836
TTGTTGTCCTTGGTCCTAGCCCTCTCACCTTCAAAAACTTG
>N_7837
GTCCGAATAAGTTGAGAAGACCTGTTCCTTCTTGGTTGGAA
>N_7838
ATGGTTGTGTTTCTTTGAATCAAAGTGGTCATGACACCACC
>N_7839
AATCAAAGTGGTCATGACACCACCAGCAGTTTCAAGACCAA
>N_7840
GGACCTTTTCGTTTCCTTCACCGCTTAGGATCGCAGCCTGA
>N_7841
TAGGGATACGGGTGGATCCACCAACAAGGACAATCTCGTGA
>N_7842
AGCATCACGGAGACACTTCTCAACAGGCTCCATACACTTCC
>N_7843
ACTTCTCAACAGGCTCCATACACTTCCTAAAGAGATCCATG
>N_7844
CATACACTTCCTAAAGAGATCCATGTTCATCTCTTCGAATC
>N_7845
AGCTCCACCATATAAAGAGTCAATCTCGATGGTCGTTTGAG
>N_7846
TTGCTCTCTCACAAGCTGTTCTCAATCTCCTGAGGGCTCTC
>N_7847
GAACAAAATGGTTAACCATTCTGTTGTCAAAATCTTCCCCA
>N_7848
TTCCCCACCAAGATGAGTATCACCAGCTGTTGCCTTCACCT
>N_7849
TGAGTATCACCAGCTGTTGCCTTCACCTCAAAGATACCCTC
>N_7850
TTGCCTTCACCTCAAAGATACCCTCTTCGATTGTAAGAAGA
>N_7851
GATTGTAAGAAGAGAGACATCAAAAGTACCACCACCAAGAT
>N_7852
AATGGCTGCAGCAGTGGGCTCGTTGATGATACGCAAAACAT
>N_7853
AGTGACGACAGCGTTCTTGACCGTAGTGCCAAGGAAAGCCT
>N_7854
AGCAGCGAACTGTTTCTCTTCTCCCTTGTATTCGACGACAA
>N_7855
TTCTCCCTTGTATTCGACGACAATCATTGGTTTCTCTGCAG
>N_7856
GGACAGATGCGTCACTGAATCTACGACCAATCAACCTCTTT
>N_7857
GTGATTCAAAAACTTCTAAGCAATTAAGATCATCCTATAAA
>N_7858
ATTAAGATCATCCTATAAACCCTAAAAACTCTTACTTCAAC
>N_7859
TAAAAACTCTTACTTCAACTCAAATACGAATCAACAGAGCA
>N_7860
TAAAGATGAGATTTACATACCGAAAACAGTGTTAACAGGGT
>N_7861
CTCGGAGTCAGTGAAAGCAACGTACGAGGGAGTGGTTCTGT
>N_7862
CAACGTACGAGGGAGTGGTTCTGTTTCCTTGATCATTAGCG
>N_7863
TCTCAACACGGTCGTGTTGCCACACTCCGACGCAAGAGTAC
>N_7864
CACACTCCGACGCAAGAGTACGTCGTACCAAGATCGATACC
>N_7865
CGTCGTACCAAGATCGATACCGATCGCAGGACCTTCTCCTT
>N_7866
TTCCTTTTCCAAATCCTAGGCAAATATGTTCCTGGAAAAAA
>N_7867
GAAAACTGCTCTATAACGTTCATATGTGGGGTCGATTTATT
>N_7868
TTACTTGACACGTAAGATTTCGTAGTAGAGTAATGGGCCAG
>N_7869
AGAGTAATGGGCCAGTAAGACATACTAAAGGCTGTCATTGG
>N_7870
GGCTGTGGGCCGAGGTGAGGCTTTTCTTTTTACTGATTGGG
>N_7871
TTTTCTTTTTACTGATTGGGCATAGGTATAAGCGAAGCTAT
>N_7872
TAAGAAAATTCACAGTCCTACTGATTTCACTGTTTTGTATA
>N_7873
GTTTCAAATATCCGTAGCTTCGTATATAGTTTTGAAATAAA
>N_7874
TAGACCAACTAAATTGAATGCTTAAGATTCACTAGGCTTTT
>N_7875
AACTGGAGTTGTCACCAGATCTCGTCGTGGAGAACACTACA
>N_7876
GCCATTTGGGAAATACTTCCCATTTCAAACAACAAGTCATG
>N_7877
TCAAACAACAAGTCATGTTTCACCTACGAGATTGGAAGGGA
>N_7878
CCTACGAGATTGGAAGGGAACAAACACCATAACCAAAATAA
>N_7879
TATCCGTCATCGTAGCTAAACTGGTATAGAACCAACCATTG
>N_7880
AGAGAGAGGTCAATGTCCAACAAATTAGTCGACCTCCTCGA
>N_7881
CGACCTCCTCGATCTTAGGTCCAGCACCGCCTGAAGCAGGG
>N_7882
GGGGAGCATCATCGTCCATACCAGAGGCACCTGGACCACCG
>N_7883
GGCACCTGGACCACCGGCTTCACCACCAGCTCCTTGGTACA
>N_7884
GCCAACTGGTTACCCTCGAGCCATTGAATCGCCTGCTCAAT
>N_7885
GAGCCATTGAATCGCCTGCTCAATAGAATCCTCGATCTTCT
>N_7886
TGCTCAATAGAATCCTCGATCTTCTTCTTGTCTGCAGCCGG
>N_7887
TTCTTGTCTGCAGCCGGGAGCTTCTCACCAATCTTCTCGTC
>N_7888
GCGTAGTTCTCGAGAGCGTTCTTGGCTTCAACCTTCTTCTT
>N_7889
TCTCATCCTTGGAGAGACGACCCTTGTCATTGGTGATGGTG
>N_7890
CATTGGCATCAATGTCAAAGCAGACTGTGATCTGGGGGACA
>N_7891
GTGGAGAAGACTTGTTCCTTCTTGGTTGGGATGGTTGTGTT
>N_7892
CATGACACCACCGGCAGTTTCCAAACCAAGGGAGAGAGGAG
>N_7893
AATAGCTCCCTGGACAGCAGCACCGTAGGCAACAGCCTCAT
>N_7894
AGCACCGTAGGCAACAGCCTCATCAGGGTTAATAGACTTGC
>N_7895
GCCTCATCAGGGTTAATAGACTTGCAAAGCTCTTTGCCGTT
>N_7896
CCGTTGAAGAAGTCCTGGAGCAATTGCTGAACCTTAGGGAT
>N_7897
GCTCTTGTCCATCTTAGCATCACGAAGACACTTCTCAACTG
>N_7898
CCATGTTGAGCTCCTCAAATCTAGCACGGGTGATGGTGGAG
>N_7899
CACAGGAAGTTCTCAACCTCCTAAGAGCTCTTGGGTTACCG
>N_7900
ACCAAGATCGAAGATAAGAACATTCTTCTCTCCAACGCTGG
>N_7901
AACGCTGGTAGCCTTTTTGTCAAGACCGTAGGCAATAGCGG
>N_7902
GTAAGCTGGAACGGTAACAACGGCGTTCTTGATTGTGACAC
>N_7903
CGGCGTTCTTGATTGTGACACCAAGGTAAGCCTCAGCAATC
>N_7904
TATTCGACGTAGATCATTGGCTTATCGGCAGGTCCGGCTTG
>N_7905
AGAAACGACGACCGATCAACCTCTTAGCGTCTGCAACAGCC
>N_7906
CCTCTTAGCGTCTGCAACAGCCAAATAAAAAACGGATTTAG
>N_7907
GTATAAGAGAGCTAAGAAAACGAGACACGTACCGAAAACGG
>N_7908
GCTGCGTCACCGATCAACCTCTCGGAGTCGGTGAAAGCAAC
>N_7909
GATCGATACCGATAGCTGGTCCTTCTCCTTTACCCGACATT
>N_7910
ATTTGGAAACTACAAGGGATCTAAGAACAGAGACTGAGGAA
>N_7911
AACGAAGAAGACGAATAAGGCGGCTAGGGTTTGTATTTGGT
>N_7912
TATAGAGTTTTGGGTTGAGGCTAGAGTTTCCATCGGACGGT
>N_7913
TGGTCGATGAGAGTTTAGATCTATGGCGCCAGGCTGTTTAA
>N_7914
GAGAGGTACCATTAGTGCAACTTGTGTGGAGCGTATAGTCT
>N_7915
TTGTGTGGAGCGTATAGTCTCTCTTTCCACGTGCAAGTTGT
>N_7916
AGTTGTTTTAATGCATTGATCTTCCTAAATATGCGGATCAT
>N_7917
AGATGTTAATTAAGAGAGTTCGGTTAGTTATTTTCCCTGTT
>N_7918
TTTATCTGTTTACATAATCTCCCCTTTTCTTGACAAAAAAA
>N_7919
GACAAAAAAAAAAGTTTTTCCTTCTTGTTGCTGTAAAAAAG
>N_7920
AAGGAAAAAGGCTTTTTCTTCTATTTCAAAGAATATTTGTT
>N_7921
TTTTTACATTATCCAATAATCCTTTTAATGTGAGTATAATT
>N_7922
TGTGAGTATAATTTAAACTTCATAAAGAATTTGGTAAAATT
>N_7923
AAATGGACGGTTCATATAGGCATTGTTGTGGCTTGATTTCA
>N_7924
CTGGTTCTTTCTGAACAAAACAAAGAGCTATAGAGTTACGT
>N_7925
TGCCACATACTAGGTTCTTTCTTAAAGTTGACTCACTCTAT
>N_7926
AGGAGCTACAACAAATTGGTCATAACCGGAGAGCGTTCAAG
>N_7927
GGTCATAACCGGAGAGCGTTCAAGGAGGTAATATCCCATCT
>N_7928
CGTTCAAGGAGGTAATATCCCATCTTACTCTGTAGCAAGGC
>N_7929
TATCCCATCTTACTCTGTAGCAAGGCTACAAAAGGAGAGCT
>N_7930
ACAAAAGGAGAGCTAAAGAACTAGGCTACAAAAAGAGAGCT
>N_7931
GAACTAACTATCTAGCAAGACTACAGAGCTATAGTGTAGAG
>N_7932
CCGGTGAGCGTTCAAGGATACTTTGAAGAGAAGAGGTAATA
>N_7933
AGCATGAACATTCACATAAACTGTCTCGCTGGTCCCAGTAA
>N_7934
CTCGCTGGTCCCAGTAAGTTCTACTTACAAGGAGCTACAAC
>N_7935
TGAAGACATTAAAGCATGACCATTTAGCAAGGAGACACAGA
>N_7936
GGTTTAAGAATGAAACAGCTCTTTGTTCAAATAGTCTAGGG
>N_7937
ATAGACAATAAGTATCACAACAGAGGCAATTCAAACAACCT
>N_7938
GCTAACGCGAATCAAGTAAACCTGTAGTAAACCATGATTAT
>N_7939
TTTTCTCAAATACCCGATAACTGTGATAGAAGTAACAGAGC
>N_7940
AACACTACGAAAAATGAAGTCTTTTAACTCTTAATCCATCC
>N_7941
ATACATTGATTACTCATCTACTGGCGAAACATCACGACCTA
>N_7942
CAAAGATGAAACCTCATTCTCATTCGAATTTAGGCTCTGCC
>N_7943
CATTCTCATTCGAATTTAGGCTCTGCCACCACGAAATGGTA
>N_7944
TGCCACCACGAAATGGTATGCAATGACCATTATGAAGATGA
>N_7945
GAAAATCCCCAGAAAATTGGCAAAGAAGCCGAGGTCTTGGT
>N_7946
GTAACACCACACACAATTAACAATATGAGAAGCTTGGTATC
>N_7947
CAAAACTTGTTAAAAATCACCCACCAATCTACACTTTCAAC
>N_7948
TAGTCCAACACAATTAGGTTCATACGTCAGGAACAAGTTTC
>N_7949
AGTAAATAAAGAAAGAGTTGCATCATCATCACATCTATAAG
>N_7950
CCATCTGAGAATGACGTATCCAAGGTAAAGACCGAAAAAAA
>N_7951
GAAAAAAACAAATCAAATCTCTGAGTGTTTTTACCTTTGGA
>N_7952
TCGTTTGGTAATATGGTAAACGACGTCGTTTTACTTCTCAA
>N_7953
TGGTAAACGACGTCGTTTTACTTCTCAAAAAAGGAAAAAAG
>N_7954
TGGGATTCGAGCCCAGGTCTCCACGGCCACAACGTGGAATT
>N_7955
CACGGCCACAACGTGGAATTCTTACCACTAAACTACAGCCA
>N_7956
ACGTTGTCGCTTCCTTTCTTCTTCATCATCCCCGACGAATA
>N_7957
TCCCCGACGAATAAGAGAACCAAATGGTCAAGCTTTGGATC
>N_7958
ACCGGGTCTGGATCCGATGACCCGGTTGCATCTTTGATCCA
>N_7959
GACCCGGTTGCATCTTTGATCCATGTGTTCCCTACCATGGA
>N_7960
TTGATCCATGTGTTCCCTACCATGGATCCTGAGGTTCGTTA
>N_7961
TTATGTTTTGCTACAAAAGTCTTTGGGAGTTTATTGCTAAT
>N_7962
GAGTTTATTGCTAATGTAGTCTTTGTTTTTTGGTGGGATCT
>N_7963
GAGCTAAATGGGTTGATAGACTTGTATCCGAGATGACAAAA
>N_7964
CTTGGGCCTAGATAATATAACAAATAGAGAGCTCCCAATTC
>N_7965
GAATCAACATCAGCGTAGCTCTGAAAACGAAGAGAAGGCCA
>N_7966
AGAAGGCCAAACAAGTACTGCATTTGAGAGGCGTGGTGGGG
>N_7967
AGAGGCGTGGTGGGGCAGTACCAAGAACAAGTTCATAAGCT
>N_7968
AACTCCATCTTCAAAGGTCACAACAACAACAGACTTCTTTC
>N_7969
CTTTCTCAGGGAATTTGCCTCCAGACATCTACTAAAACTAT
>N_7970
CAAATTTATAACCGAAGAAACCGCACAAGGATTAAACCAAA
>N_7971
CGCACAAGGATTAAACCAAACCTGTTATTTAAACCGGAGAA
>N_7972
ACCAAACCTGTTATTTAAACCGGAGAATGTAGAAAACCAGG
>N_7973
CTAAACCGGATCAAGTTTTCCCCGCCAAAGCAATTTTCATT
>N_7974
CCGCCAAAGCAATTTTCATTCCCATTGTTCCAAACAGTTTA
>N_7975
TGTTCCAAACAGTTTAAACCCTAAACTTTTCCCCAATTTTG
>N_7976
TCCTAGGGTTCCGATTATTTCTCAATTAAGATAGTATCCAG
>N_7977
TTCTCAATTAAGATAGTATCCAGCTCGATGACGGAACCAAA
>N_7978
CGAAGATGGTTCCAAGTCGTCTTTCCAGAAAACGGTGAGTG
>N_7979
TATTTGATTCAATCAGTGTTCTAAATCCGCCTTTTTGTTCA
>N_7980
TCTAAATCCGCCTTTTTGTTCATCTGGGTTTTTCGAATAAA
>N_7981
TTTTTCGAATAAAGGTGGTGCTGAGAGATTGGTGGTTGATA
>N_7982
GATTGGTGGTTGATAAAATGCCCAAAGGAATTCGAAGGGAA
>N_7983
CAATTTGGTGTTGCTGGATTCGAAGAGTCCGTCGAGTAAGA
>N_7984
CGAATTTTGCCTTAATAGGACAAGAGCAATGCGTGTGTTTA
>N_7985
CAAAGCTTTGGATGTTTTCACACTCTTAGCATCTGATGGAA
>N_7986
TTCTTAACAAAGAACGCGTTCTTAAAAATGGATTTAACCCT
>N_7987
GTTCTTAAAAATGGATTTAACCCTGAGGTAATCTAAAGATT
>N_7988
TTAACTTGTTGGAACTTGATCTATCTAAGAACTAAGGAAGA
>N_7989
CTTTTGTTCTGTGGTCTGGTCTTGGGAATAGATTTCTCGTG
>N_7990
ATTCATCTTCGGGTTTCCTCCTTGTTGGGAACGAGTTTGTA
>N_7991
GAACGAGTTTGTAACAGTTGCTTTGAAGGAGACTCTTTTGG
>N_7992
TTTGAAGGAGACTCTTTTGGCACTGATGTTAATACCGTCCC
>N_7993
TGTTAATACCGTCCCTTCGACTATCGAGAAAGGTTAGGTCT
>N_7994
TCACCTTGTAAGTACTCTAACAGGAATCTTAAGGATAATCC
>N_7995
AAAAACTGCAAGGAGAAGGTCTCTTCATCTGCAAATAAAAA
>N_7996
AATAAAAAGGATACTTGAATCGAGTAAAGTCCGGAAGACTG
>N_7997
TGGTAGTGAATTTTTGAATACGGCTAAGCGCGGTGATGTAG
>N_7998
GAGGTTATCAATAATGAAGACAGTGAATGGAAACTCGATGA
>N_7999
TGTTGATAAAGTGACAAGTGCAAGTGCTACTGGAGAATCAC
>N_8000
TCCCTGCTTAAAGACTTAGCCAAGAGTAGCAAACCTGAAAA
>N_8001
TGACGACAATGTAGTAGATCCCATGAATTACTCTGGGACGA
>N_8002
AATTACTCTGGGACGAAAGTCAAAAGTGCGGAAAACAAAAG
>N_8003
AAAGTCAAAAGTGCGGAAAACAAAAGGAAAATCGATGCGAG
>N_8004
GAGTAAACTCCAGAGTCCGACTAGTAATGTTGCAGAACATA
>N_8005
TCAATAATGAAGTGATATCACCAGTGAAGGGATTTGGTAAA
>N_8006
AGAATGCTACTAAAGAATCACTGACGTCAGTACAGCGAAAA
>N_8007
GATGTGGAGGTAACCACTTCCCCTTATGCCACCACTTACAT
>N_8008
GGGACAGAAACGGTCAAGATCAGGTTAATAGAGAGTAGAAA
>N_8009
AATAGAGAGTAGAAAATCTTCACTTCCAAAGGGCTCTGTTG
>N_8010
AATGTTTTGCAGGAAGGGTGCTTGTGTCATCACTAGAGTTT
>N_8011
TGATTTCCTTAACACTAGACCAACCATGGGAACAGAGTCTT
>N_8012
TTGCAGGATCGGAACCTTATCCAAGTAAAGGATGGTAGTGA
>N_8013
TAAAGGTTAGTTCTTTAAAGCTGTTTTTTGATGAAAACGGC
>N_8014
ATGGTCTCTGACCCTGTAATCATAATTAATAAGTAGGTTTG
>N_8015
AAGGAAGGAATACATGTAGACATGCAATAGGTTTAATCTCC
>N_8016
ACATGCAATAGGTTTAATCTCCCCTTTCTAACTTGTTTCCA
>N_8017
ACGACCACCACGTCCTCTAGCTCCCCTGCCACCTCTGAAAT
>N_8018
CACCTCTGAAATTACCACCGCCAAAACCACCACCACGAGGA
>N_8019
CAAAACCACCACCACGAGGACGCCCCATAAAACCGCCTCTT
>N_8020
AGGACGCCCCATAAAACCGCCTCTTCCTCTGCCTCTGTGGC
>N_8021
GAGTACAAGGTTCGTGTAATCTACCTATCAGGATATACTTG
>N_8022
CAGGATATACTTGGCCTAACCAAAAAAGCATTTCGTCAATA
[truncated: 165,558 more chars]
