# Supplementary material for: EnDeep4mC predicts DNA N4-methylcytosine sites using a dual-adaptive feature encoding framework in deep ensembles
Source: Genome Res. 2026 Mar;36(3):589–99. doi: 10.1101/gr.280977.125 (PMC12951953; doi:10.1101/gr.280977.125)
Supplement: Supplement 1 [file Supplemental_Code.zip › Supplemental_Code/EnDeep4mC-main/data/4mC/4mC_A.thaliana2/test_neg_cdhit.fasta]

>N_1
CCACGGTGTCTAGAACCGGACGGATTCTTGGTGTTACGGTT
>N_2
GCTGCTTAACTCGCCTAGCTCGGATAGACATGATTTTATCC
>N_3
TGATTTTATCCTCTCTCGATCTGCTGGTGCAGGAAATACCT
>N_5
GACCATTCACAGAATTGGTGCCCCTGCTCAAATGCCAATTT
>N_7
ATTTTATGAGACGAACAGAGCCTGCATTAGCTCTAGCAAAC
>N_8
TAGCAAACAATACAGCTGTTCTAAAATCGCTATCTAAGTTA
>N_10
GAGTAAGTGAAGAGATATATCCATATAGAGTCAGGCAAGAG
>N_14
AATCTCAGTTCCGGTGTTTTCCACACCTATACCACCCAAGA
>N_17
AGCTTTCCTCACATTCTCAACCATAAAGAACCCTTCTAGTA
>N_19
CAAAGACTTGATTTTTGACACCATGAACTCGGTATAGTCCT
>N_21
GCACCACCGGGAAGAATATTCAGATTGGGAGAATTGTTAAT
>N_25
TAAGCACCCAACGAAATTAACCTGTCCGAGTCCTTGCTCCA
>N_34
GAATTTAACGGTGGAGGAATCCACCGTCTCCGCCGCTGCAT
>N_35
CTCCGGCATTTTTTTATTTTCTGAGTAATCGGCAAATTCAG
>N_40
TTTTTACGTTTCATCTGTAGCTTACTAGAAAGGTAAGATCC
>N_44
ACCGAGAAATGAGGAGAAAACCCTTTGGATATCATCTCTTC
>N_64
CCGATTGGGGATTTAGGGTTCGAGACAATCGGTTTTCGAGC
>N_74
AGTATTGTTGGAGATGTGGACATAAAAGACTTGTACTTTTA
>N_85
GTCGTCGGAGCCGCCATCTACGACCTGAATTTCACAGCGCC
>N_99
ATTACGGAACTATTTCCTCACGATTATAATTAAATACTTAG
>N_106
ATATTTCTTATAACAAATTACCTATGTGATTTTCGGATAAA
>N_128
CTTACAAAAGGTTTGAGAAGCAAGAAGCGAAATGTCTTCTT
>N_139
CCGCCCGTCCATTTTGAGAGCTCTATTGTTTTATAAAAATG
>N_169
GATGGCAAGGCGTGTGGTTGCCAAACACAAAGAAAAACATT
>N_170
AAATAATATATTCAGGAGGGCGAGAGAGAGAGAGAGGGATG
>N_215
TAAGGTATATTTCCCTTATACTAATTTTTTCTATCACCACT
>N_260
GCAAATCTGAACCCCCCACCCCACCCCCAAACAAAAAAAGG
>N_346
TGTGGGCTTGGGCCAGTTTGCTCATTATGTAGTTGGTTGGG
>N_365
GTTGGGCCTTTTAATATACACTGGAGGAGCTTTATTGCTCA
>N_391
ATTTTAATTTTAATTTTTTGCTGTTTGGCTCCAATTGGGCT
>N_424
ATAAATGTCGCATCGTTATACACGACAAGGGGTCTCTACCA
>N_511
GGACTCACTTATGCATGGTACAAAATCCAAGTTCTTAAAAG
>N_860
ACAACGATAGTCAATAGAGGCCCAGAAGAAGGTTCAAATAA
>N_960
TAACCTACGTTTCGGAAAGACACAAGGATGGGCGGGGGCGG
>N_964
TTTCATTTGCACCCCCTAATCAATTTTTTTGACTAATCTTT
>N_975
TGATAATAGTTTAAAGAGAACGTAAAATATAACATAATTAA
>N_1088
ACACGGAGAGAAGGTGCTTTCCTTTGGCTCGGGGACACGTG
>N_1307
TCGTTTGTCAAAAAGGGTTACTTCCAAACCGCCCGTGGAGT
>N_1461
AAAGGGTCCAACTCCAATCCCATAAAAAATTACGAACGATG
>N_1915
CATTGTTAGGAGACCCATTCCTCTCCTTCTTCTTTTTTCTC
>N_1952
ACATTCTCATGAAGTAAGTGCAAAGTTGGTTTTTTTTTTTT
>N_1959
TTTTTTTAAATCAAATCGTTCAGAATAACACCTACAGGTGA
>N_2232
CTACACCCGAAAATATTAACCTCGCTAGTGACTAAAGCAAG
>N_2663
AGTATAAACGCTACACAAAACAGAAAAGGGAATAGGAAGCA
>N_2910
ACCCCTAATTACATCAAAAACTCCAACAAAAATTTGAAAAA
>N_3135
AGAAACCCCCACTCCCTAGACATTTTGGGCTTTAAGGGTAT
>N_3685
TTAAAGACTACATGGGAGTTCCTTTGGTGATGGAACCAAAC
>N_4838
AGCGAAGGCTGTAATAGCTGCAATTTATGTGGAAGGACCAT
>N_4869
AGCACAATAATGGGTTGGTACAAATATTATGAGGTGGTGCT
>N_4884
TCAGACGGTAAATAATTTCACTTTAACATGCCTTACAACTA
>N_5678
CTGAGAATTTTGAGGGTGGACTTGGGTTGAAAAGTGGAGGA
>N_6414
CCCCAATCCCCTGTTCCTCACCCACTTGTCGTACCCGGACC
>N_6994
GTTTGATTTGCCATCTGACCCCACCACCGACAATATGGATT
>N_8632
CCTCTCCGTTACCACCGCCTCCGGGAGGTTCTCCGGGAGAA
>N_8764
TAACCGTTATTGTGGTCTATCTCAACCCCCACCCGGTCAAA
>N_9277
TGGGTCAATCTGGTGAAACTCAAGGTGTGTGTGATTATGAG
>N_10124
GGAGCGTGGAAAATCACTAACGTTAATAATTGGAGTCAAAT
