# Supplementary material for: EnDeep4mC predicts DNA N4-methylcytosine sites using a dual-adaptive feature encoding framework in deep ensembles
Source: Genome Res. 2026 Mar;36(3):589–99. doi: 10.1101/gr.280977.125 (PMC12951953; doi:10.1101/gr.280977.125)
Supplement: Supplement 1 [file Supplemental_Code.zip › Supplemental_Code/EnDeep4mC-main/data/4mC/4mC_A.thaliana2/test_neg_cdhit.fasta.clstr]

>Cluster 0
0	41aa, >N_1... *
1	41aa, >N_4... at 51.22%
2	41aa, >N_33... at 56.10%
3	41aa, >N_55... at 58.54%
4	41aa, >N_58... at 51.22%
5	41aa, >N_63... at 53.66%
6	41aa, >N_91... at 60.98%
7	41aa, >N_92... at 51.22%
8	41aa, >N_93... at 56.10%
9	41aa, >N_95... at 53.66%
10	41aa, >N_103... at 53.66%
11	41aa, >N_130... at 53.66%
12	41aa, >N_146... at 51.22%
13	41aa, >N_166... at 51.22%
14	41aa, >N_174... at 56.10%
15	41aa, >N_196... at 53.66%
16	41aa, >N_205... at 53.66%
17	41aa, >N_218... at 56.10%
18	41aa, >N_224... at 60.98%
19	41aa, >N_269... at 51.22%
20	41aa, >N_270... at 51.22%
21	41aa, >N_306... at 51.22%
22	41aa, >N_341... at 51.22%
23	41aa, >N_343... at 56.10%
24	41aa, >N_417... at 51.22%
25	41aa, >N_432... at 51.22%
26	41aa, >N_475... at 51.22%
27	41aa, >N_484... at 53.66%
28	41aa, >N_494... at 53.66%
29	41aa, >N_530... at 51.22%
30	41aa, >N_564... at 51.22%
31	41aa, >N_570... at 58.54%
32	41aa, >N_608... at 53.66%
33	41aa, >N_640... at 51.22%
34	41aa, >N_653... at 51.22%
35	41aa, >N_671... at 56.10%
36	41aa, >N_672... at 56.10%
37	41aa, >N_748... at 51.22%
38	41aa, >N_772... at 51.22%
39	41aa, >N_778... at 53.66%
40	41aa, >N_779... at 51.22%
41	41aa, >N_814... at 56.10%
42	41aa, >N_825... at 53.66%
43	41aa, >N_830... at 60.98%
44	41aa, >N_836... at 51.22%
45	41aa, >N_885... at 51.22%
46	41aa, >N_887... at 51.22%
47	41aa, >N_917... at 53.66%
48	41aa, >N_919... at 53.66%
49	41aa, >N_925... at 53.66%
50	41aa, >N_938... at 51.22%
51	41aa, >N_1013... at 53.66%
52	41aa, >N_1051... at 53.66%
53	41aa, >N_1075... at 51.22%
54	41aa, >N_1094... at 53.66%
55	41aa, >N_1123... at 51.22%
56	41aa, >N_1128... at 56.10%
57	41aa, >N_1145... at 51.22%
58	41aa, >N_1152... at 53.66%
59	41aa, >N_1178... at 53.66%
60	41aa, >N_1180... at 56.10%
61	41aa, >N_1194... at 51.22%
62	41aa, >N_1200... at 51.22%
63	41aa, >N_1211... at 53.66%
64	41aa, >N_1275... at 53.66%
65	41aa, >N_1288... at 51.22%
66	41aa, >N_1294... at 56.10%
67	41aa, >N_1315... at 53.66%
68	41aa, >N_1322... at 58.54%
69	41aa, >N_1342... at 51.22%
70	41aa, >N_1356... at 51.22%
71	41aa, >N_1404... at 51.22%
72	41aa, >N_1409... at 51.22%
73	41aa, >N_1422... at 51.22%
74	41aa, >N_1449... at 51.22%
75	41aa, >N_1506... at 51.22%
76	41aa, >N_1508... at 53.66%
77	41aa, >N_1552... at 53.66%
78	41aa, >N_1573... at 51.22%
79	41aa, >N_1578... at 58.54%
80	41aa, >N_1596... at 51.22%
81	41aa, >N_1606... at 53.66%
82	41aa, >N_1617... at 53.66%
83	41aa, >N_1628... at 53.66%
84	41aa, >N_1662... at 56.10%
85	41aa, >N_1673... at 53.66%
86	41aa, >N_1681... at 51.22%
87	41aa, >N_1686... at 53.66%
88	41aa, >N_1687... at 51.22%
89	41aa, >N_1737... at 51.22%
90	41aa, >N_1746... at 51.22%
91	41aa, >N_1762... at 51.22%
92	41aa, >N_1775... at 51.22%
93	41aa, >N_1897... at 53.66%
94	41aa, >N_1898... at 58.54%
95	41aa, >N_1940... at 51.22%
96	41aa, >N_1970... at 53.66%
97	41aa, >N_2025... at 53.66%
98	41aa, >N_2041... at 51.22%
99	41aa, >N_2072... at 53.66%
100	41aa, >N_2115... at 51.22%
101	41aa, >N_2118... at 53.66%
102	41aa, >N_2188... at 51.22%
103	41aa, >N_2250... at 56.10%
104	41aa, >N_2270... at 53.66%
105	41aa, >N_2306... at 56.10%
106	41aa, >N_2326... at 51.22%
107	41aa, >N_2511... at 51.22%
108	41aa, >N_2521... at 53.66%
109	41aa, >N_2528... at 51.22%
110	41aa, >N_2579... at 60.98%
111	41aa, >N_2604... at 53.66%
112	41aa, >N_2613... at 51.22%
113	41aa, >N_2629... at 51.22%
114	41aa, >N_2637... at 51.22%
115	41aa, >N_2668... at 60.98%
116	41aa, >N_2741... at 51.22%
117	41aa, >N_2742... at 53.66%
118	41aa, >N_2743... at 53.66%
119	41aa, >N_2784... at 51.22%
120	41aa, >N_2807... at 63.41%
121	41aa, >N_2933... at 58.54%
122	41aa, >N_2940... at 51.22%
123	41aa, >N_2949... at 63.41%
124	41aa, >N_2964... at 56.10%
125	41aa, >N_3023... at 56.10%
126	41aa, >N_3055... at 56.10%
127	41aa, >N_3074... at 63.41%
128	41aa, >N_3124... at 51.22%
129	41aa, >N_3169... at 53.66%
130	41aa, >N_3187... at 51.22%
131	41aa, >N_3190... at 51.22%
132	41aa, >N_3203... at 51.22%
133	41aa, >N_3214... at 51.22%
134	41aa, >N_3241... at 51.22%
135	41aa, >N_3281... at 63.41%
136	41aa, >N_3335... at 51.22%
137	41aa, >N_3345... at 51.22%
138	41aa, >N_3348... at 51.22%
139	41aa, >N_3435... at 53.66%
140	41aa, >N_3442... at 51.22%
141	41aa, >N_3521... at 53.66%
142	41aa, >N_3524... at 53.66%
143	41aa, >N_3570... at 51.22%
144	41aa, >N_3579... at 51.22%
145	41aa, >N_3581... at 51.22%
146	41aa, >N_3601... at 51.22%
147	41aa, >N_3643... at 56.10%
148	41aa, >N_3645... at 51.22%
149	41aa, >N_3682... at 51.22%
150	41aa, >N_3695... at 53.66%
151	41aa, >N_3749... at 51.22%
152	41aa, >N_3774... at 53.66%
153	41aa, >N_3775... at 51.22%
154	41aa, >N_3780... at 51.22%
155	41aa, >N_3802... at 51.22%
156	41aa, >N_3822... at 53.66%
157	41aa, >N_3844... at 56.10%
158	41aa, >N_3855... at 53.66%
159	41aa, >N_3867... at 53.66%
160	41aa, >N_3939... at 56.10%
161	41aa, >N_3977... at 51.22%
162	41aa, >N_3985... at 53.66%
163	41aa, >N_4036... at 53.66%
164	41aa, >N_4081... at 51.22%
165	41aa, >N_4142... at 51.22%
166	41aa, >N_4158... at 53.66%
167	41aa, >N_4172... at 51.22%
168	41aa, >N_4197... at 51.22%
169	41aa, >N_4206... at 53.66%
170	41aa, >N_4234... at 51.22%
171	41aa, >N_4245... at 53.66%
172	41aa, >N_4260... at 58.54%
173	41aa, >N_4324... at 51.22%
174	41aa, >N_4348... at 56.10%
175	41aa, >N_4421... at 51.22%
176	41aa, >N_4436... at 58.54%
177	41aa, >N_4483... at 53.66%
178	41aa, >N_4505... at 53.66%
179	41aa, >N_4527... at 65.85%
180	41aa, >N_4552... at 53.66%
181	41aa, >N_4556... at 51.22%
182	41aa, >N_4574... at 51.22%
183	41aa, >N_4657... at 56.10%
184	41aa, >N_4658... at 53.66%
185	41aa, >N_4681... at 51.22%
186	41aa, >N_4696... at 53.66%
187	41aa, >N_4752... at 51.22%
188	41aa, >N_4791... at 51.22%
189	41aa, >N_4795... at 51.22%
190	41aa, >N_4826... at 51.22%
191	41aa, >N_4854... at 53.66%
192	41aa, >N_4913... at 53.66%
193	41aa, >N_4918... at 51.22%
194	41aa, >N_4940... at 60.98%
195	41aa, >N_4947... at 51.22%
196	41aa, >N_4996... at 51.22%
197	41aa, >N_5015... at 58.54%
198	41aa, >N_5018... at 51.22%
199	41aa, >N_5083... at 60.98%
200	41aa, >N_5086... at 51.22%
201	41aa, >N_5127... at 56.10%
202	41aa, >N_5137... at 51.22%
203	41aa, >N_5158... at 53.66%
204	41aa, >N_5210... at 53.66%
205	41aa, >N_5231... at 53.66%
206	41aa, >N_5251... at 56.10%
207	41aa, >N_5268... at 51.22%
208	41aa, >N_5270... at 53.66%
209	41aa, >N_5273... at 53.66%
210	41aa, >N_5291... at 56.10%
211	41aa, >N_5294... at 51.22%
212	41aa, >N_5306... at 51.22%
213	41aa, >N_5320... at 51.22%
214	41aa, >N_5333... at 56.10%
215	41aa, >N_5339... at 53.66%
216	41aa, >N_5428... at 53.66%
217	41aa, >N_5484... at 60.98%
218	41aa, >N_5506... at 51.22%
219	41aa, >N_5516... at 51.22%
220	41aa, >N_5538... at 56.10%
221	41aa, >N_5542... at 53.66%
222	41aa, >N_5564... at 53.66%
223	41aa, >N_5567... at 53.66%
224	41aa, >N_5587... at 53.66%
225	41aa, >N_5592... at 53.66%
226	41aa, >N_5603... at 56.10%
227	41aa, >N_5628... at 51.22%
228	41aa, >N_5633... at 51.22%
229	41aa, >N_5703... at 51.22%
230	41aa, >N_5744... at 51.22%
231	41aa, >N_5761... at 60.98%
232	41aa, >N_5808... at 56.10%
233	41aa, >N_5856... at 56.10%
234	41aa, >N_5876... at 51.22%
235	41aa, >N_5879... at 53.66%
236	41aa, >N_5880... at 56.10%
237	41aa, >N_5902... at 60.98%
238	41aa, >N_5903... at 56.10%
239	41aa, >N_5970... at 51.22%
240	41aa, >N_5974... at 58.54%
241	41aa, >N_5990... at 56.10%
242	41aa, >N_5991... at 58.54%
243	41aa, >N_5993... at 51.22%
244	41aa, >N_5995... at 58.54%
245	41aa, >N_6006... at 51.22%
246	41aa, >N_6007... at 51.22%
247	41aa, >N_6016... at 51.22%
248	41aa, >N_6031... at 51.22%
249	41aa, >N_6081... at 51.22%
250	41aa, >N_6103... at 53.66%
251	41aa, >N_6109... at 51.22%
252	41aa, >N_6139... at 56.10%
253	41aa, >N_6166... at 58.54%
254	41aa, >N_6193... at 51.22%
255	41aa, >N_6214... at 56.10%
256	41aa, >N_6219... at 51.22%
257	41aa, >N_6241... at 53.66%
258	41aa, >N_6253... at 53.66%
259	41aa, >N_6254... at 53.66%
260	41aa, >N_6273... at 53.66%
261	41aa, >N_6289... at 58.54%
262	41aa, >N_6290... at 53.66%
263	41aa, >N_6315... at 51.22%
264	41aa, >N_6320... at 53.66%
265	41aa, >N_6341... at 51.22%
266	41aa, >N_6358... at 51.22%
267	41aa, >N_6360... at 51.22%
268	41aa, >N_6409... at 56.10%
269	41aa, >N_6411... at 53.66%
270	41aa, >N_6415... at 51.22%
271	41aa, >N_6419... at 56.10%
272	41aa, >N_6422... at 56.10%
273	41aa, >N_6423... at 51.22%
274	41aa, >N_6438... at 60.98%
275	41aa, >N_6444... at 51.22%
276	41aa, >N_6445... at 56.10%
277	41aa, >N_6451... at 53.66%
278	41aa, >N_6452... at 51.22%
279	41aa, >N_6488... at 51.22%
280	41aa, >N_6501... at 53.66%
281	41aa, >N_6517... at 53.66%
282	41aa, >N_6533... at 60.98%
283	41aa, >N_6572... at 56.10%
284	41aa, >N_6581... at 53.66%
285	41aa, >N_6585... at 53.66%
286	41aa, >N_6612... at 51.22%
287	41aa, >N_6617... at 53.66%
288	41aa, >N_6625... at 56.10%
289	41aa, >N_6636... at 53.66%
290	41aa, >N_6638... at 53.66%
291	41aa, >N_6667... at 51.22%
292	41aa, >N_6671... at 56.10%
293	41aa, >N_6685... at 58.54%
294	41aa, >N_6733... at 53.66%
295	41aa, >N_6734... at 53.66%
296	41aa, >N_6749... at 56.10%
297	41aa, >N_6762... at 51.22%
298	41aa, >N_6786... at 53.66%
299	41aa, >N_6787... at 53.66%
300	41aa, >N_6849... at 51.22%
301	41aa, >N_6857... at 56.10%
302	41aa, >N_6926... at 53.66%
303	41aa, >N_6930... at 56.10%
304	41aa, >N_6933... at 60.98%
305	41aa, >N_6940... at 53.66%
306	41aa, >N_6942... at 53.66%
307	41aa, >N_6950... at 51.22%
308	41aa, >N_6968... at 53.66%
309	41aa, >N_7027... at 53.66%
310	41aa, >N_7064... at 51.22%
311	41aa, >N_7083... at 51.22%
312	41aa, >N_7085... at 53.66%
313	41aa, >N_7098... at 53.66%
314	41aa, >N_7132... at 53.66%
315	41aa, >N_7173... at 53.66%
316	41aa, >N_7185... at 51.22%
317	41aa, >N_7199... at 53.66%
318	41aa, >N_7250... at 60.98%
319	41aa, >N_7260... at 53.66%
320	41aa, >N_7262... at 53.66%
321	41aa, >N_7276... at 58.54%
322	41aa, >N_7290... at 58.54%
323	41aa, >N_7298... at 53.66%
324	41aa, >N_7349... at 51.22%
325	41aa, >N_7373... at 56.10%
326	41aa, >N_7379... at 53.66%
327	41aa, >N_7394... at 53.66%
328	41aa, >N_7397... at 56.10%
329	41aa, >N_7404... at 56.10%
330	41aa, >N_7415... at 63.41%
331	41aa, >N_7467... at 51.22%
332	41aa, >N_7537... at 51.22%
333	41aa, >N_7551... at 53.66%
334	41aa, >N_7552... at 58.54%
335	41aa, >N_7554... at 51.22%
336	41aa, >N_7555... at 51.22%
337	41aa, >N_7590... at 53.66%
338	41aa, >N_7661... at 51.22%
339	41aa, >N_7688... at 51.22%
340	41aa, >N_7722... at 53.66%
341	41aa, >N_7772... at 53.66%
342	41aa, >N_7777... at 58.54%
343	41aa, >N_7798... at 56.10%
344	41aa, >N_7821... at 53.66%
345	41aa, >N_7884... at 51.22%
346	41aa, >N_7889... at 53.66%
347	41aa, >N_7899... at 58.54%
348	41aa, >N_7900... at 51.22%
349	41aa, >N_7901... at 51.22%
350	41aa, >N_7902... at 56.10%
351	41aa, >N_7904... at 51.22%
352	41aa, >N_7911... at 56.10%
353	41aa, >N_7927... at 51.22%
354	41aa, >N_7958... at 63.41%
355	41aa, >N_7959... at 51.22%
356	41aa, >N_7960... at 58.54%
357	41aa, >N_7988... at 51.22%
358	41aa, >N_7994... at 51.22%
359	41aa, >N_8043... at 60.98%
360	41aa, >N_8045... at 51.22%
361	41aa, >N_8063... at 53.66%
362	41aa, >N_8077... at 56.10%
363	41aa, >N_8101... at 56.10%
364	41aa, >N_8110... at 51.22%
365	41aa, >N_8127... at 51.22%
366	41aa, >N_8145... at 58.54%
367	41aa, >N_8146... at 60.98%
368	41aa, >N_8160... at 51.22%
369	41aa, >N_8179... at 53.66%
370	41aa, >N_8218... at 51.22%
371	41aa, >N_8248... at 53.66%
372	41aa, >N_8315... at 51.22%
373	41aa, >N_8323... at 58.54%
374	41aa, >N_8325... at 51.22%
375	41aa, >N_8356... at 60.98%
376	41aa, >N_8359... at 58.54%
377	41aa, >N_8374... at 58.54%
378	41aa, >N_8410... at 53.66%
379	41aa, >N_8448... at 51.22%
380	41aa, >N_8457... at 53.66%
381	41aa, >N_8506... at 53.66%
382	41aa, >N_8510... at 51.22%
383	41aa, >N_8512... at 51.22%
384	41aa, >N_8533... at 51.22%
385	41aa, >N_8544... at 51.22%
386	41aa, >N_8566... at 51.22%
387	41aa, >N_8573... at 53.66%
388	41aa, >N_8586... at 51.22%
389	41aa, >N_8609... at 51.22%
390	41aa, >N_8630... at 51.22%
391	41aa, >N_8666... at 56.10%
392	41aa, >N_8684... at 56.10%
393	41aa, >N_8686... at 53.66%
394	41aa, >N_8736... at 53.66%
395	41aa, >N_8747... at 53.66%
396	41aa, >N_8763... at 53.66%
397	41aa, >N_8770... at 51.22%
398	41aa, >N_8801... at 53.66%
399	41aa, >N_8807... at 56.10%
400	41aa, >N_8880... at 51.22%
401	41aa, >N_8886... at 53.66%
402	41aa, >N_8895... at 58.54%
403	41aa, >N_8996... at 53.66%
404	41aa, >N_9038... at 51.22%
405	41aa, >N_9054... at 51.22%
406	41aa, >N_9075... at 53.66%
407	41aa, >N_9159... at 53.66%
408	41aa, >N_9194... at 51.22%
409	41aa, >N_9221... at 51.22%
410	41aa, >N_9225... at 51.22%
411	41aa, >N_9226... at 53.66%
412	41aa, >N_9238... at 51.22%
413	41aa, >N_9240... at 51.22%
414	41aa, >N_9241... at 53.66%
415	41aa, >N_9249... at 51.22%
416	41aa, >N_9261... at 51.22%
417	41aa, >N_9263... at 56.10%
418	41aa, >N_9269... at 56.10%
419	41aa, >N_9272... at 56.10%
420	41aa, >N_9306... at 53.66%
421	41aa, >N_9311... at 51.22%
422	41aa, >N_9338... at 51.22%
423	41aa, >N_9365... at 56.10%
424	41aa, >N_9401... at 51.22%
425	41aa, >N_9403... at 53.66%
426	41aa, >N_9415... at 58.54%
427	41aa, >N_9425... at 60.98%
428	41aa, >N_9452... at 51.22%
429	41aa, >N_9481... at 58.54%
430	41aa, >N_9552... at 56.10%
431	41aa, >N_9609... at 51.22%
432	41aa, >N_9617... at 56.10%
433	41aa, >N_9644... at 51.22%
434	41aa, >N_9663... at 51.22%
435	41aa, >N_9665... at 58.54%
436	41aa, >N_9699... at 53.66%
437	41aa, >N_9705... at 53.66%
438	41aa, >N_9733... at 53.66%
439	41aa, >N_9743... at 58.54%
440	41aa, >N_9799... at 53.66%
441	41aa, >N_9805... at 53.66%
442	41aa, >N_9835... at 53.66%
443	41aa, >N_9868... at 53.66%
444	41aa, >N_9896... at 56.10%
445	41aa, >N_9897... at 53.66%
446	41aa, >N_9903... at 53.66%
447	41aa, >N_9905... at 51.22%
448	41aa, >N_9909... at 51.22%
449	41aa, >N_9939... at 58.54%
450	41aa, >N_9940... at 58.54%
451	41aa, >N_9947... at 51.22%
452	41aa, >N_9948... at 56.10%
453	41aa, >N_10044... at 58.54%
454	41aa, >N_10061... at 56.10%
455	41aa, >N_10072... at 58.54%
456	41aa, >N_10088... at 56.10%
457	41aa, >N_10101... at 53.66%
458	41aa, >N_10114... at 60.98%
459	41aa, >N_10132... at 53.66%
460	41aa, >N_10152... at 51.22%
461	41aa, >N_10157... at 53.66%
462	41aa, >N_10162... at 58.54%
463	41aa, >N_10179... at 65.85%
464	41aa, >N_10183... at 51.22%
465	41aa, >N_10190... at 51.22%
466	41aa, >N_10216... at 51.22%
467	41aa, >N_10231... at 51.22%
468	41aa, >N_10255... at 56.10%
469	41aa, >N_10272... at 53.66%
470	41aa, >N_10296... at 56.10%
471	41aa, >N_10299... at 53.66%
472	41aa, >N_10384... at 53.66%
473	41aa, >N_10428... at 51.22%
474	41aa, >N_10434... at 58.54%
475	41aa, >N_10436... at 51.22%
476	41aa, >N_10454... at 53.66%
477	41aa, >N_10463... at 53.66%
478	41aa, >N_10486... at 56.10%
479	41aa, >N_10498... at 51.22%
480	41aa, >N_10499... at 63.41%
481	41aa, >N_10505... at 53.66%
482	41aa, >N_10514... at 56.10%
483	41aa, >N_10643... at 51.22%
484	41aa, >N_10651... at 51.22%
485	41aa, >N_10719... at 51.22%
486	41aa, >N_10727... at 60.98%
487	41aa, >N_10730... at 63.41%
488	41aa, >N_10738... at 56.10%
489	41aa, >N_10739... at 65.85%
490	41aa, >N_10749... at 58.54%
491	41aa, >N_10764... at 51.22%
492	41aa, >N_10767... at 60.98%
493	41aa, >N_10843... at 60.98%
494	41aa, >N_10852... at 56.10%
495	41aa, >N_10855... at 53.66%
496	41aa, >N_10860... at 51.22%
497	41aa, >N_10887... at 51.22%
498	41aa, >N_10897... at 53.66%
499	41aa, >N_10904... at 58.54%
500	41aa, >N_10937... at 51.22%
501	41aa, >N_10938... at 51.22%
502	41aa, >N_10960... at 51.22%
503	41aa, >N_10963... at 51.22%
504	41aa, >N_10973... at 53.66%
505	41aa, >N_11003... at 56.10%
506	41aa, >N_11009... at 51.22%
507	41aa, >N_11040... at 51.22%
508	41aa, >N_11049... at 53.66%
509	41aa, >N_11054... at 51.22%
510	41aa, >N_11089... at 53.66%
511	41aa, >N_11135... at 53.66%
512	41aa, >N_11185... at 51.22%
513	41aa, >N_11201... at 58.54%
514	41aa, >N_11221... at 58.54%
515	41aa, >N_11230... at 53.66%
516	41aa, >N_11269... at 51.22%
517	41aa, >N_11277... at 51.22%
518	41aa, >N_11280... at 51.22%
519	41aa, >N_11282... at 56.10%
520	41aa, >N_11300... at 53.66%
>Cluster 1
0	41aa, >N_2... *
1	41aa, >N_9... at 51.22%
2	41aa, >N_30... at 53.66%
3	41aa, >N_39... at 51.22%
4	41aa, >N_83... at 53.66%
5	41aa, >N_88... at 56.10%
6	41aa, >N_90... at 51.22%
7	41aa, >N_116... at 51.22%
8	41aa, >N_181... at 56.10%
9	41aa, >N_225... at 51.22%
10	41aa, >N_258... at 53.66%
11	41aa, >N_305... at 51.22%
12	41aa, >N_352... at 51.22%
13	41aa, >N_354... at 51.22%
14	41aa, >N_381... at 58.54%
15	41aa, >N_480... at 51.22%
16	41aa, >N_547... at 53.66%
17	41aa, >N_627... at 53.66%
18	41aa, >N_678... at 53.66%
19	41aa, >N_688... at 53.66%
20	41aa, >N_721... at 53.66%
21	41aa, >N_738... at 51.22%
22	41aa, >N_743... at 56.10%
23	41aa, >N_784... at 53.66%
24	41aa, >N_787... at 53.66%
25	41aa, >N_793... at 60.98%
26	41aa, >N_840... at 53.66%
27	41aa, >N_898... at 53.66%
28	41aa, >N_940... at 51.22%
29	41aa, >N_969... at 51.22%
30	41aa, >N_976... at 56.10%
31	41aa, >N_1020... at 63.41%
32	41aa, >N_1030... at 60.98%
33	41aa, >N_1040... at 53.66%
34	41aa, >N_1048... at 58.54%
35	41aa, >N_1053... at 56.10%
36	41aa, >N_1096... at 63.41%
37	41aa, >N_1122... at 63.41%
38	41aa, >N_1135... at 56.10%
39	41aa, >N_1141... at 51.22%
40	41aa, >N_1227... at 56.10%
41	41aa, >N_1242... at 56.10%
42	41aa, >N_1265... at 53.66%
43	41aa, >N_1302... at 51.22%
44	41aa, >N_1313... at 51.22%
45	41aa, >N_1314... at 51.22%
46	41aa, >N_1371... at 51.22%
47	41aa, >N_1382... at 56.10%
48	41aa, >N_1387... at 51.22%
49	41aa, >N_1444... at 51.22%
50	41aa, >N_1450... at 53.66%
51	41aa, >N_1453... at 51.22%
52	41aa, >N_1482... at 53.66%
53	41aa, >N_1502... at 51.22%
54	41aa, >N_1525... at 53.66%
55	41aa, >N_1541... at 56.10%
56	41aa, >N_1553... at 51.22%
57	41aa, >N_1576... at 51.22%
58	41aa, >N_1598... at 53.66%
59	41aa, >N_1634... at 56.10%
60	41aa, >N_1637... at 53.66%
61	41aa, >N_1643... at 56.10%
62	41aa, >N_1655... at 51.22%
63	41aa, >N_1701... at 53.66%
64	41aa, >N_1725... at 51.22%
65	41aa, >N_1730... at 56.10%
66	41aa, >N_1750... at 53.66%
67	41aa, >N_1780... at 51.22%
68	41aa, >N_1812... at 51.22%
69	41aa, >N_1841... at 51.22%
70	41aa, >N_1847... at 51.22%
71	41aa, >N_1869... at 51.22%
72	41aa, >N_1870... at 56.10%
73	41aa, >N_1883... at 51.22%
74	41aa, >N_1911... at 56.10%
75	41aa, >N_1913... at 53.66%
76	41aa, >N_1914... at 51.22%
77	41aa, >N_1956... at 53.66%
78	41aa, >N_1960... at 56.10%
79	41aa, >N_1984... at 51.22%
80	41aa, >N_2021... at 53.66%
81	41aa, >N_2093... at 56.10%
82	41aa, >N_2135... at 51.22%
83	41aa, >N_2151... at 51.22%
84	41aa, >N_2155... at 51.22%
85	41aa, >N_2192... at 51.22%
86	41aa, >N_2199... at 56.10%
87	41aa, >N_2238... at 53.66%
88	41aa, >N_2239... at 53.66%
89	41aa, >N_2251... at 56.10%
90	41aa, >N_2253... at 56.10%
91	41aa, >N_2263... at 51.22%
92	41aa, >N_2274... at 53.66%
93	41aa, >N_2293... at 58.54%
94	41aa, >N_2331... at 53.66%
95	41aa, >N_2343... at 56.10%
96	41aa, >N_2347... at 51.22%
97	41aa, >N_2363... at 53.66%
98	41aa, >N_2382... at 53.66%
99	41aa, >N_2386... at 56.10%
100	41aa, >N_2390... at 51.22%
101	41aa, >N_2417... at 51.22%
102	41aa, >N_2423... at 58.54%
103	41aa, >N_2449... at 53.66%
104	41aa, >N_2539... at 53.66%
105	41aa, >N_2546... at 53.66%
106	41aa, >N_2550... at 53.66%
107	41aa, >N_2563... at 53.66%
108	41aa, >N_2587... at 51.22%
109	41aa, >N_2622... at 53.66%
110	41aa, >N_2700... at 51.22%
111	41aa, >N_2703... at 53.66%
112	41aa, >N_2706... at 51.22%
113	41aa, >N_2758... at 51.22%
114	41aa, >N_2771... at 56.10%
115	41aa, >N_2774... at 51.22%
116	41aa, >N_2801... at 53.66%
117	41aa, >N_2804... at 53.66%
118	41aa, >N_2828... at 51.22%
119	41aa, >N_2867... at 51.22%
120	41aa, >N_2869... at 51.22%
121	41aa, >N_2926... at 60.98%
122	41aa, >N_2937... at 53.66%
123	41aa, >N_2974... at 53.66%
124	41aa, >N_3015... at 51.22%
125	41aa, >N_3020... at 51.22%
126	41aa, >N_3035... at 60.98%
127	41aa, >N_3075... at 56.10%
128	41aa, >N_3082... at 53.66%
129	41aa, >N_3106... at 51.22%
130	41aa, >N_3109... at 51.22%
131	41aa, >N_3149... at 56.10%
132	41aa, >N_3150... at 51.22%
133	41aa, >N_3188... at 56.10%
134	41aa, >N_3240... at 51.22%
135	41aa, >N_3250... at 51.22%
136	41aa, >N_3276... at 51.22%
137	41aa, >N_3282... at 58.54%
138	41aa, >N_3321... at 53.66%
139	41aa, >N_3330... at 56.10%
140	41aa, >N_3340... at 51.22%
141	41aa, >N_3463... at 56.10%
142	41aa, >N_3495... at 51.22%
143	41aa, >N_3517... at 56.10%
144	41aa, >N_3523... at 51.22%
145	41aa, >N_3560... at 53.66%
146	41aa, >N_3569... at 51.22%
147	41aa, >N_3616... at 56.10%
148	41aa, >N_3699... at 53.66%
149	41aa, >N_3755... at 51.22%
150	41aa, >N_3786... at 60.98%
151	41aa, >N_3790... at 51.22%
152	41aa, >N_3801... at 53.66%
153	41aa, >N_3833... at 53.66%
154	41aa, >N_3836... at 53.66%
155	41aa, >N_3848... at 51.22%
156	41aa, >N_3859... at 53.66%
157	41aa, >N_3862... at 51.22%
158	41aa, >N_3872... at 58.54%
159	41aa, >N_3920... at 53.66%
160	41aa, >N_3937... at 51.22%
161	41aa, >N_3958... at 51.22%
162	41aa, >N_3987... at 56.10%
163	41aa, >N_4001... at 51.22%
164	41aa, >N_4075... at 51.22%
165	41aa, >N_4116... at 53.66%
166	41aa, >N_4140... at 51.22%
167	41aa, >N_4148... at 53.66%
168	41aa, >N_4186... at 51.22%
169	41aa, >N_4213... at 58.54%
170	41aa, >N_4238... at 51.22%
171	41aa, >N_4371... at 51.22%
172	41aa, >N_4437... at 53.66%
173	41aa, >N_4451... at 51.22%
174	41aa, >N_4461... at 51.22%
175	41aa, >N_4484... at 53.66%
176	41aa, >N_4498... at 53.66%
177	41aa, >N_4636... at 53.66%
178	41aa, >N_4656... at 53.66%
179	41aa, >N_4679... at 51.22%
180	41aa, >N_4687... at 51.22%
181	41aa, >N_4688... at 51.22%
182	41aa, >N_4717... at 53.66%
183	41aa, >N_4719... at 53.66%
184	41aa, >N_4753... at 56.10%
185	41aa, >N_4774... at 56.10%
186	41aa, >N_4787... at 58.54%
187	41aa, >N_4818... at 51.22%
188	41aa, >N_4859... at 53.66%
189	41aa, >N_4887... at 56.10%
190	41aa, >N_4895... at 51.22%
191	41aa, >N_4942... at 51.22%
192	41aa, >N_4958... at 51.22%
193	41aa, >N_4969... at 53.66%
194	41aa, >N_4988... at 53.66%
195	41aa, >N_4997... at 58.54%
196	41aa, >N_5006... at 51.22%
197	41aa, >N_5029... at 56.10%
198	41aa, >N_5117... at 51.22%
199	41aa, >N_5173... at 51.22%
200	41aa, >N_5228... at 56.10%
201	41aa, >N_5255... at 51.22%
202	41aa, >N_5265... at 56.10%
203	41aa, >N_5323... at 51.22%
204	41aa, >N_5340... at 53.66%
205	41aa, >N_5376... at 51.22%
206	41aa, >N_5448... at 51.22%
207	41aa, >N_5450... at 53.66%
208	41aa, >N_5464... at 51.22%
209	41aa, >N_5486... at 53.66%
210	41aa, >N_5507... at 51.22%
211	41aa, >N_5573... at 51.22%
212	41aa, >N_5590... at 51.22%
213	41aa, >N_5611... at 56.10%
214	41aa, >N_5626... at 51.22%
215	41aa, >N_5682... at 51.22%
216	41aa, >N_5689... at 51.22%
217	41aa, >N_5771... at 51.22%
218	41aa, >N_5799... at 56.10%
219	41aa, >N_5860... at 53.66%
220	41aa, >N_5872... at 53.66%
221	41aa, >N_5875... at 53.66%
222	41aa, >N_5877... at 51.22%
223	41aa, >N_5885... at 51.22%
224	41aa, >N_5930... at 51.22%
225	41aa, >N_5966... at 58.54%
226	41aa, >N_5976... at 56.10%
227	41aa, >N_5985... at 53.66%
228	41aa, >N_6040... at 56.10%
229	41aa, >N_6044... at 56.10%
230	41aa, >N_6085... at 51.22%
231	41aa, >N_6129... at 53.66%
232	41aa, >N_6148... at 56.10%
233	41aa, >N_6174... at 53.66%
234	41aa, >N_6181... at 56.10%
235	41aa, >N_6199... at 51.22%
236	41aa, >N_6221... at 53.66%
237	41aa, >N_6231... at 53.66%
238	41aa, >N_6250... at 53.66%
239	41aa, >N_6272... at 56.10%
240	41aa, >N_6282... at 53.66%
241	41aa, >N_6297... at 53.66%
242	41aa, >N_6311... at 56.10%
243	41aa, >N_6356... at 51.22%
244	41aa, >N_6376... at 51.22%
245	41aa, >N_6379... at 56.10%
246	41aa, >N_6387... at 58.54%
247	41aa, >N_6450... at 51.22%
248	41aa, >N_6453... at 56.10%
249	41aa, >N_6456... at 51.22%
250	41aa, >N_6518... at 53.66%
251	41aa, >N_6571... at 53.66%
252	41aa, >N_6591... at 53.66%
253	41aa, >N_6594... at 53.66%
254	41aa, >N_6616... at 56.10%
255	41aa, >N_6655... at 51.22%
256	41aa, >N_6684... at 58.54%
257	41aa, >N_6695... at 51.22%
258	41aa, >N_6767... at 51.22%
259	41aa, >N_6808... at 51.22%
260	41aa, >N_6818... at 56.10%
261	41aa, >N_6844... at 53.66%
262	41aa, >N_6845... at 51.22%
263	41aa, >N_6869... at 51.22%
264	41aa, >N_6899... at 51.22%
265	41aa, >N_6959... at 53.66%
266	41aa, >N_6992... at 60.98%
267	41aa, >N_7020... at 56.10%
268	41aa, >N_7023... at 51.22%
269	41aa, >N_7028... at 53.66%
270	41aa, >N_7048... at 58.54%
271	41aa, >N_7072... at 56.10%
272	41aa, >N_7111... at 51.22%
273	41aa, >N_7156... at 53.66%
274	41aa, >N_7186... at 51.22%
275	41aa, >N_7211... at 53.66%
276	41aa, >N_7213... at 56.10%
277	41aa, >N_7306... at 51.22%
278	41aa, >N_7351... at 53.66%
279	41aa, >N_7408... at 53.66%
280	41aa, >N_7425... at 53.66%
281	41aa, >N_7429... at 53.66%
282	41aa, >N_7444... at 51.22%
283	41aa, >N_7546... at 53.66%
284	41aa, >N_7587... at 58.54%
285	41aa, >N_7608... at 53.66%
286	41aa, >N_7611... at 51.22%
287	41aa, >N_7714... at 51.22%
288	41aa, >N_7743... at 51.22%
289	41aa, >N_7781... at 51.22%
290	41aa, >N_7831... at 56.10%
291	41aa, >N_7894... at 53.66%
292	41aa, >N_7897... at 56.10%
293	41aa, >N_7990... at 53.66%
294	41aa, >N_8053... at 51.22%
295	41aa, >N_8054... at 53.66%
296	41aa, >N_8059... at 51.22%
297	41aa, >N_8069... at 51.22%
298	41aa, >N_8073... at 51.22%
299	41aa, >N_8079... at 53.66%
300	41aa, >N_8124... at 53.66%
301	41aa, >N_8190... at 53.66%
302	41aa, >N_8305... at 51.22%
303	41aa, >N_8316... at 51.22%
304	41aa, >N_8319... at 53.66%
305	41aa, >N_8320... at 53.66%
306	41aa, >N_8324... at 53.66%
307	41aa, >N_8352... at 53.66%
308	41aa, >N_8357... at 51.22%
309	41aa, >N_8379... at 51.22%
310	41aa, >N_8402... at 53.66%
311	41aa, >N_8424... at 60.98%
312	41aa, >N_8465... at 53.66%
313	41aa, >N_8494... at 53.66%
314	41aa, >N_8540... at 51.22%
315	41aa, >N_8650... at 51.22%
316	41aa, >N_8737... at 53.66%
317	41aa, >N_8750... at 51.22%
318	41aa, >N_8762... at 53.66%
319	41aa, >N_8785... at 51.22%
320	41aa, >N_8848... at 51.22%
321	41aa, >N_8851... at 51.22%
322	41aa, >N_8890... at 58.54%
323	41aa, >N_8913... at 56.10%
324	41aa, >N_8943... at 53.66%
325	41aa, >N_8945... at 58.54%
326	41aa, >N_8972... at 56.10%
327	41aa, >N_8992... at 53.66%
328	41aa, >N_8997... at 53.66%
329	41aa, >N_9007... at 73.17%
330	41aa, >N_9021... at 56.10%
331	41aa, >N_9022... at 56.10%
332	41aa, >N_9100... at 56.10%
333	41aa, >N_9104... at 51.22%
334	41aa, >N_9157... at 56.10%
335	41aa, >N_9199... at 53.66%
336	41aa, >N_9204... at 56.10%
337	41aa, >N_9237... at 51.22%
338	41aa, >N_9260... at 53.66%
339	41aa, >N_9292... at 58.54%
340	41aa, >N_9323... at 53.66%
341	41aa, >N_9330... at 53.66%
342	41aa, >N_9362... at 51.22%
343	41aa, >N_9369... at 58.54%
344	41aa, >N_9442... at 51.22%
345	41aa, >N_9475... at 51.22%
346	41aa, >N_9486... at 56.10%
347	41aa, >N_9496... at 56.10%
348	41aa, >N_9518... at 51.22%
349	41aa, >N_9534... at 51.22%
350	41aa, >N_9546... at 53.66%
351	41aa, >N_9553... at 53.66%
352	41aa, >N_9569... at 60.98%
353	41aa, >N_9574... at 51.22%
354	41aa, >N_9620... at 51.22%
355	41aa, >N_9624... at 51.22%
356	41aa, >N_9634... at 53.66%
357	41aa, >N_9651... at 53.66%
358	41aa, >N_9669... at 51.22%
359	41aa, >N_9676... at 53.66%
360	41aa, >N_9689... at 56.10%
361	41aa, >N_9696... at 53.66%
362	41aa, >N_9813... at 60.98%
363	41aa, >N_9942... at 53.66%
364	41aa, >N_9943... at 51.22%
365	41aa, >N_9949... at 53.66%
366	41aa, >N_9958... at 58.54%
367	41aa, >N_10092... at 51.22%
368	41aa, >N_10121... at 51.22%
369	41aa, >N_10136... at 56.10%
370	41aa, >N_10138... at 58.54%
371	41aa, >N_10148... at 51.22%
372	41aa, >N_10181... at 51.22%
373	41aa, >N_10341... at 51.22%
374	41aa, >N_10345... at 53.66%
375	41aa, >N_10348... at 51.22%
376	41aa, >N_10361... at 51.22%
377	41aa, >N_10398... at 60.98%
378	41aa, >N_10438... at 51.22%
379	41aa, >N_10462... at 51.22%
380	41aa, >N_10474... at 53.66%
381	41aa, >N_10487... at 53.66%
382	41aa, >N_10535... at 51.22%
383	41aa, >N_10541... at 51.22%
384	41aa, >N_10633... at 53.66%
385	41aa, >N_10753... at 58.54%
386	41aa, >N_10775... at 56.10%
387	41aa, >N_10789... at 51.22%
388	41aa, >N_10800... at 53.66%
389	41aa, >N_10808... at 51.22%
390	41aa, >N_10814... at 56.10%
391	41aa, >N_10819... at 51.22%
392	41aa, >N_10899... at 51.22%
393	41aa, >N_10909... at 51.22%
394	41aa, >N_11001... at 51.22%
395	41aa, >N_11012... at 51.22%
396	41aa, >N_11018... at 58.54%
397	41aa, >N_11029... at 51.22%
398	41aa, >N_11053... at 51.22%
399	41aa, >N_11057... at 51.22%
400	41aa, >N_11127... at 51.22%
401	41aa, >N_11151... at 53.66%
402	41aa, >N_11155... at 68.29%
403	41aa, >N_11168... at 53.66%
404	41aa, >N_11169... at 56.10%
405	41aa, >N_11184... at 51.22%
406	41aa, >N_11189... at 53.66%
407	41aa, >N_11197... at 58.54%
408	41aa, >N_11210... at 53.66%
409	41aa, >N_11229... at 51.22%
410	41aa, >N_11235... at 56.10%
411	41aa, >N_11240... at 51.22%
412	41aa, >N_11249... at 51.22%
413	41aa, >N_11252... at 58.54%
414	41aa, >N_11288... at 56.10%
>Cluster 2
0	41aa, >N_3... *
1	41aa, >N_16... at 53.66%
2	41aa, >N_22... at 51.22%
3	41aa, >N_29... at 56.10%
4	41aa, >N_45... at 51.22%
5	41aa, >N_48... at 51.22%
6	41aa, >N_67... at 53.66%
7	41aa, >N_76... at 51.22%
8	41aa, >N_84... at 58.54%
9	41aa, >N_86... at 56.10%
10	41aa, >N_94... at 53.66%
11	41aa, >N_105... at 56.10%
12	41aa, >N_115... at 51.22%
13	41aa, >N_131... at 51.22%
14	41aa, >N_136... at 51.22%
15	41aa, >N_151... at 51.22%
16	41aa, >N_154... at 56.10%
17	41aa, >N_157... at 53.66%
18	41aa, >N_159... at 51.22%
19	41aa, >N_186... at 58.54%
20	41aa, >N_194... at 53.66%
21	41aa, >N_204... at 51.22%
22	41aa, >N_223... at 53.66%
23	41aa, >N_229... at 51.22%
24	41aa, >N_234... at 51.22%
25	41aa, >N_239... at 53.66%
26	41aa, >N_263... at 56.10%
27	41aa, >N_266... at 51.22%
28	41aa, >N_268... at 51.22%
29	41aa, >N_275... at 51.22%
30	41aa, >N_280... at 51.22%
31	41aa, >N_283... at 51.22%
32	41aa, >N_285... at 58.54%
33	41aa, >N_286... at 53.66%
34	41aa, >N_315... at 51.22%
35	41aa, >N_319... at 51.22%
36	41aa, >N_326... at 51.22%
37	41aa, >N_345... at 51.22%
38	41aa, >N_358... at 53.66%
39	41aa, >N_398... at 51.22%
40	41aa, >N_403... at 51.22%
41	41aa, >N_415... at 56.10%
42	41aa, >N_421... at 63.41%
43	41aa, >N_423... at 56.10%
44	41aa, >N_426... at 53.66%
45	41aa, >N_433... at 58.54%
46	41aa, >N_435... at 51.22%
47	41aa, >N_436... at 53.66%
48	41aa, >N_443... at 51.22%
49	41aa, >N_491... at 53.66%
50	41aa, >N_496... at 56.10%
51	41aa, >N_501... at 51.22%
52	41aa, >N_503... at 51.22%
53	41aa, >N_504... at 51.22%
54	41aa, >N_509... at 51.22%
55	41aa, >N_510... at 65.85%
56	41aa, >N_551... at 53.66%
57	41aa, >N_554... at 56.10%
58	41aa, >N_565... at 53.66%
59	41aa, >N_575... at 60.98%
60	41aa, >N_592... at 53.66%
61	41aa, >N_603... at 51.22%
62	41aa, >N_614... at 56.10%
63	41aa, >N_620... at 51.22%
64	41aa, >N_625... at 58.54%
65	41aa, >N_630... at 56.10%
66	41aa, >N_634... at 51.22%
67	41aa, >N_638... at 51.22%
68	41aa, >N_649... at 51.22%
69	41aa, >N_713... at 53.66%
70	41aa, >N_758... at 51.22%
71	41aa, >N_777... at 56.10%
72	41aa, >N_782... at 51.22%
73	41aa, >N_795... at 51.22%
74	41aa, >N_815... at 51.22%
75	41aa, >N_842... at 53.66%
76	41aa, >N_844... at 51.22%
77	41aa, >N_847... at 56.10%
78	41aa, >N_855... at 53.66%
79	41aa, >N_872... at 51.22%
80	41aa, >N_875... at 51.22%
81	41aa, >N_876... at 51.22%
82	41aa, >N_881... at 51.22%
83	41aa, >N_913... at 56.10%
84	41aa, >N_914... at 56.10%
85	41aa, >N_924... at 51.22%
86	41aa, >N_934... at 53.66%
87	41aa, >N_946... at 53.66%
88	41aa, >N_956... at 53.66%
89	41aa, >N_959... at 56.10%
90	41aa, >N_974... at 53.66%
91	41aa, >N_985... at 63.41%
92	41aa, >N_995... at 53.66%
93	41aa, >N_997... at 53.66%
94	41aa, >N_1010... at 51.22%
95	41aa, >N_1012... at 53.66%
96	41aa, >N_1014... at 58.54%
97	41aa, >N_1018... at 51.22%
98	41aa, >N_1033... at 51.22%
99	41aa, >N_1034... at 51.22%
100	41aa, >N_1060... at 53.66%
101	41aa, >N_1061... at 51.22%
102	41aa, >N_1071... at 51.22%
103	41aa, >N_1073... at 56.10%
104	41aa, >N_1078... at 56.10%
105	41aa, >N_1083... at 51.22%
106	41aa, >N_1103... at 51.22%
107	41aa, >N_1114... at 51.22%
108	41aa, >N_1131... at 51.22%
109	41aa, >N_1136... at 51.22%
110	41aa, >N_1153... at 58.54%
111	41aa, >N_1158... at 51.22%
112	41aa, >N_1162... at 58.54%
113	41aa, >N_1195... at 51.22%
114	41aa, >N_1197... at 51.22%
115	41aa, >N_1203... at 56.10%
116	41aa, >N_1213... at 58.54%
117	41aa, >N_1239... at 58.54%
118	41aa, >N_1258... at 51.22%
119	41aa, >N_1270... at 53.66%
120	41aa, >N_1348... at 51.22%
121	41aa, >N_1369... at 51.22%
122	41aa, >N_1372... at 51.22%
123	41aa, >N_1378... at 51.22%
124	41aa, >N_1381... at 51.22%
125	41aa, >N_1386... at 51.22%
126	41aa, >N_1400... at 56.10%
127	41aa, >N_1405... at 51.22%
128	41aa, >N_1407... at 51.22%
129	41aa, >N_1414... at 58.54%
130	41aa, >N_1431... at 51.22%
131	41aa, >N_1457... at 53.66%
132	41aa, >N_1460... at 51.22%
133	41aa, >N_1463... at 51.22%
134	41aa, >N_1466... at 51.22%
135	41aa, >N_1479... at 63.41%
136	41aa, >N_1484... at 53.66%
137	41aa, >N_1519... at 51.22%
138	41aa, >N_1526... at 53.66%
139	41aa, >N_1529... at 51.22%
140	41aa, >N_1538... at 51.22%
141	41aa, >N_1562... at 56.10%
142	41aa, >N_1570... at 51.22%
143	41aa, >N_1572... at 51.22%
144	41aa, >N_1575... at 51.22%
145	41aa, >N_1602... at 51.22%
146	41aa, >N_1607... at 51.22%
147	41aa, >N_1647... at 53.66%
148	41aa, >N_1648... at 53.66%
149	41aa, >N_1656... at 56.10%
150	41aa, >N_1667... at 56.10%
151	41aa, >N_1700... at 51.22%
152	41aa, >N_1703... at 53.66%
153	41aa, >N_1711... at 56.10%
154	41aa, >N_1763... at 51.22%
155	41aa, >N_1807... at 51.22%
156	41aa, >N_1826... at 51.22%
157	41aa, >N_1838... at 56.10%
158	41aa, >N_1842... at 53.66%
159	41aa, >N_1845... at 51.22%
160	41aa, >N_1851... at 51.22%
161	41aa, >N_1855... at 51.22%
162	41aa, >N_1871... at 53.66%
163	41aa, >N_1873... at 53.66%
164	41aa, >N_1880... at 58.54%
165	41aa, >N_1891... at 58.54%
166	41aa, >N_1903... at 53.66%
167	41aa, >N_1928... at 51.22%
168	41aa, >N_1931... at 51.22%
169	41aa, >N_1946... at 58.54%
170	41aa, >N_1953... at 51.22%
171	41aa, >N_1963... at 53.66%
172	41aa, >N_1987... at 51.22%
173	41aa, >N_2059... at 51.22%
174	41aa, >N_2073... at 51.22%
175	41aa, >N_2095... at 51.22%
176	41aa, >N_2100... at 51.22%
177	41aa, >N_2110... at 60.98%
178	41aa, >N_2114... at 51.22%
179	41aa, >N_2128... at 51.22%
180	41aa, >N_2145... at 58.54%
181	41aa, >N_2147... at 51.22%
182	41aa, >N_2158... at 60.98%
183	41aa, >N_2163... at 53.66%
184	41aa, >N_2168... at 56.10%
185	41aa, >N_2171... at 53.66%
186	41aa, >N_2177... at 58.54%
187	41aa, >N_2190... at 53.66%
188	41aa, >N_2201... at 51.22%
189	41aa, >N_2207... at 51.22%
190	41aa, >N_2208... at 58.54%
191	41aa, >N_2212... at 56.10%
192	41aa, >N_2228... at 53.66%
193	41aa, >N_2233... at 53.66%
194	41aa, >N_2246... at 56.10%
195	41aa, >N_2252... at 53.66%
196	41aa, >N_2275... at 53.66%
197	41aa, >N_2291... at 53.66%
198	41aa, >N_2295... at 51.22%
199	41aa, >N_2296... at 51.22%
200	41aa, >N_2310... at 51.22%
201	41aa, >N_2325... at 51.22%
202	41aa, >N_2342... at 53.66%
203	41aa, >N_2349... at 51.22%
204	41aa, >N_2357... at 53.66%
205	41aa, >N_2378... at 51.22%
206	41aa, >N_2397... at 60.98%
207	41aa, >N_2406... at 51.22%
208	41aa, >N_2419... at 51.22%
209	41aa, >N_2425... at 51.22%
210	41aa, >N_2427... at 51.22%
211	41aa, >N_2441... at 51.22%
212	41aa, >N_2444... at 51.22%
213	41aa, >N_2448... at 51.22%
214	41aa, >N_2451... at 51.22%
215	41aa, >N_2456... at 51.22%
216	41aa, >N_2467... at 51.22%
217	41aa, >N_2478... at 51.22%
218	41aa, >N_2523... at 51.22%
219	41aa, >N_2531... at 51.22%
220	41aa, >N_2534... at 53.66%
221	41aa, >N_2535... at 53.66%
222	41aa, >N_2547... at 51.22%
223	41aa, >N_2557... at 56.10%
224	41aa, >N_2562... at 56.10%
225	41aa, >N_2598... at 51.22%
226	41aa, >N_2640... at 51.22%
227	41aa, >N_2651... at 51.22%
228	41aa, >N_2655... at 56.10%
229	41aa, >N_2659... at 51.22%
230	41aa, >N_2691... at 51.22%
231	41aa, >N_2693... at 53.66%
232	41aa, >N_2722... at 51.22%
233	41aa, >N_2740... at 53.66%
234	41aa, >N_2769... at 56.10%
235	41aa, >N_2779... at 51.22%
236	41aa, >N_2783... at 51.22%
237	41aa, >N_2785... at 51.22%
238	41aa, >N_2788... at 56.10%
239	41aa, >N_2792... at 51.22%
240	41aa, >N_2795... at 51.22%
241	41aa, >N_2803... at 56.10%
242	41aa, >N_2812... at 53.66%
243	41aa, >N_2813... at 51.22%
244	41aa, >N_2818... at 51.22%
245	41aa, >N_2820... at 53.66%
246	41aa, >N_2835... at 51.22%
247	41aa, >N_2850... at 51.22%
248	41aa, >N_2854... at 53.66%
249	41aa, >N_2880... at 51.22%
250	41aa, >N_2898... at 51.22%
251	41aa, >N_2906... at 51.22%
252	41aa, >N_2912... at 51.22%
253	41aa, >N_2916... at 53.66%
254	41aa, >N_2920... at 51.22%
255	41aa, >N_2923... at 51.22%
256	41aa, >N_2927... at 51.22%
257	41aa, >N_2928... at 51.22%
258	41aa, >N_2947... at 53.66%
259	41aa, >N_2952... at 58.54%
260	41aa, >N_2975... at 51.22%
261	41aa, >N_2985... at 56.10%
262	41aa, >N_2989... at 51.22%
263	41aa, >N_2990... at 56.10%
264	41aa, >N_2999... at 51.22%
265	41aa, >N_3003... at 56.10%
266	41aa, >N_3013... at 51.22%
267	41aa, >N_3028... at 53.66%
268	41aa, >N_3040... at 51.22%
269	41aa, >N_3068... at 53.66%
270	41aa, >N_3081... at 51.22%
271	41aa, >N_3084... at 53.66%
272	41aa, >N_3089... at 51.22%
273	41aa, >N_3092... at 56.10%
274	41aa, >N_3093... at 53.66%
275	41aa, >N_3097... at 53.66%
276	41aa, >N_3105... at 51.22%
277	41aa, >N_3108... at 51.22%
278	41aa, >N_3141... at 58.54%
279	41aa, >N_3152... at 53.66%
280	41aa, >N_3160... at 51.22%
281	41aa, >N_3176... at 56.10%
282	41aa, >N_3216... at 51.22%
283	41aa, >N_3247... at 51.22%
284	41aa, >N_3249... at 53.66%
285	41aa, >N_3261... at 58.54%
286	41aa, >N_3295... at 51.22%
287	41aa, >N_3320... at 53.66%
288	41aa, >N_3350... at 51.22%
289	41aa, >N_3351... at 51.22%
290	41aa, >N_3357... at 51.22%
291	41aa, >N_3363... at 53.66%
292	41aa, >N_3368... at 51.22%
293	41aa, >N_3374... at 51.22%
294	41aa, >N_3381... at 56.10%
295	41aa, >N_3389... at 51.22%
296	41aa, >N_3401... at 51.22%
297	41aa, >N_3411... at 51.22%
298	41aa, >N_3412... at 53.66%
299	41aa, >N_3413... at 51.22%
300	41aa, >N_3415... at 53.66%
301	41aa, >N_3426... at 53.66%
302	41aa, >N_3432... at 51.22%
303	41aa, >N_3461... at 51.22%
304	41aa, >N_3476... at 53.66%
305	41aa, >N_3480... at 53.66%
306	41aa, >N_3494... at 53.66%
307	41aa, >N_3512... at 56.10%
308	41aa, >N_3518... at 53.66%
309	41aa, >N_3522... at 51.22%
310	41aa, >N_3526... at 53.66%
311	41aa, >N_3546... at 51.22%
312	41aa, >N_3554... at 60.98%
313	41aa, >N_3562... at 51.22%
314	41aa, >N_3564... at 51.22%
315	41aa, >N_3567... at 53.66%
316	41aa, >N_3585... at 51.22%
317	41aa, >N_3589... at 51.22%
318	41aa, >N_3605... at 51.22%
319	41aa, >N_3611... at 53.66%
320	41aa, >N_3613... at 51.22%
321	41aa, >N_3617... at 51.22%
322	41aa, >N_3618... at 51.22%
323	41aa, >N_3628... at 51.22%
324	41aa, >N_3631... at 51.22%
325	41aa, >N_3698... at 56.10%
326	41aa, >N_3716... at 56.10%
327	41aa, >N_3747... at 51.22%
328	41aa, >N_3752... at 53.66%
329	41aa, >N_3758... at 56.10%
330	41aa, >N_3781... at 53.66%
331	41aa, >N_3794... at 51.22%
332	41aa, >N_3800... at 53.66%
333	41aa, >N_3816... at 51.22%
334	41aa, >N_3831... at 51.22%
335	41aa, >N_3832... at 51.22%
336	41aa, >N_3873... at 56.10%
337	41aa, >N_3880... at 51.22%
338	41aa, >N_3897... at 53.66%
339	41aa, >N_3907... at 51.22%
340	41aa, >N_3911... at 53.66%
341	41aa, >N_3916... at 51.22%
342	41aa, >N_3932... at 51.22%
343	41aa, >N_3934... at 58.54%
344	41aa, >N_3943... at 51.22%
345	41aa, >N_3948... at 53.66%
346	41aa, >N_3968... at 56.10%
347	41aa, >N_3994... at 60.98%
348	41aa, >N_3998... at 51.22%
349	41aa, >N_4002... at 53.66%
350	41aa, >N_4010... at 53.66%
351	41aa, >N_4027... at 53.66%
352	41aa, >N_4033... at 56.10%
353	41aa, >N_4045... at 53.66%
354	41aa, >N_4048... at 63.41%
355	41aa, >N_4051... at 53.66%
356	41aa, >N_4054... at 51.22%
357	41aa, >N_4056... at 56.10%
358	41aa, >N_4061... at 51.22%
359	41aa, >N_4082... at 51.22%
360	41aa, >N_4086... at 56.10%
361	41aa, >N_4099... at 53.66%
362	41aa, >N_4100... at 51.22%
363	41aa, >N_4109... at 53.66%
364	41aa, >N_4130... at 58.54%
365	41aa, >N_4144... at 51.22%
366	41aa, >N_4149... at 56.10%
367	41aa, >N_4166... at 56.10%
368	41aa, >N_4175... at 56.10%
369	41aa, >N_4178... at 51.22%
370	41aa, >N_4195... at 51.22%
371	41aa, >N_4198... at 58.54%
372	41aa, >N_4243... at 51.22%
373	41aa, >N_4249... at 51.22%
374	41aa, >N_4256... at 56.10%
375	41aa, >N_4269... at 53.66%
376	41aa, >N_4275... at 51.22%
377	41aa, >N_4286... at 53.66%
378	41aa, >N_4290... at 51.22%
379	41aa, >N_4298... at 51.22%
380	41aa, >N_4305... at 51.22%
381	41aa, >N_4326... at 56.10%
382	41aa, >N_4360... at 60.98%
383	41aa, >N_4390... at 51.22%
384	41aa, >N_4398... at 51.22%
385	41aa, >N_4412... at 60.98%
386	41aa, >N_4417... at 51.22%
387	41aa, >N_4438... at 51.22%
388	41aa, >N_4448... at 56.10%
389	41aa, >N_4474... at 51.22%
390	41aa, >N_4475... at 56.10%
391	41aa, >N_4490... at 51.22%
392	41aa, >N_4491... at 53.66%
393	41aa, >N_4501... at 58.54%
394	41aa, >N_4503... at 53.66%
395	41aa, >N_4504... at 53.66%
396	41aa, >N_4511... at 56.10%
397	41aa, >N_4516... at 51.22%
398	41aa, >N_4536... at 53.66%
399	41aa, >N_4549... at 53.66%
400	41aa, >N_4566... at 51.22%
401	41aa, >N_4572... at 51.22%
402	41aa, >N_4579... at 51.22%
403	41aa, >N_4585... at 58.54%
404	41aa, >N_4587... at 56.10%
405	41aa, >N_4594... at 53.66%
406	41aa, >N_4597... at 51.22%
407	41aa, >N_4599... at 60.98%
408	41aa, >N_4605... at 53.66%
409	41aa, >N_4620... at 51.22%
410	41aa, >N_4621... at 56.10%
411	41aa, >N_4622... at 53.66%
412	41aa, >N_4640... at 56.10%
413	41aa, >N_4650... at 53.66%
414	41aa, >N_4655... at 53.66%
415	41aa, >N_4670... at 56.10%
416	41aa, >N_4703... at 56.10%
417	41aa, >N_4705... at 51.22%
418	41aa, >N_4732... at 51.22%
419	41aa, >N_4744... at 51.22%
420	41aa, >N_4759... at 51.22%
421	41aa, >N_4771... at 63.41%
422	41aa, >N_4777... at 51.22%
423	41aa, >N_4783... at 51.22%
424	41aa, >N_4784... at 53.66%
425	41aa, >N_4796... at 58.54%
426	41aa, >N_4816... at 51.22%
427	41aa, >N_4820... at 56.10%
428	41aa, >N_4834... at 51.22%
429	41aa, >N_4844... at 53.66%
430	41aa, >N_4845... at 56.10%
431	41aa, >N_4853... at 56.10%
432	41aa, >N_4857... at 56.10%
433	41aa, >N_4860... at 51.22%
434	41aa, >N_4882... at 51.22%
435	41aa, >N_4889... at 51.22%
436	41aa, >N_4896... at 53.66%
437	41aa, >N_4897... at 51.22%
438	41aa, >N_4906... at 51.22%
439	41aa, >N_4911... at 58.54%
440	41aa, >N_4929... at 51.22%
441	41aa, >N_4939... at 58.54%
442	41aa, >N_4945... at 51.22%
443	41aa, >N_4961... at 53.66%
444	41aa, >N_4989... at 60.98%
445	41aa, >N_5004... at 51.22%
446	41aa, >N_5010... at 58.54%
447	41aa, >N_5014... at 53.66%
448	41aa, >N_5027... at 53.66%
449	41aa, >N_5028... at 51.22%
450	41aa, >N_5036... at 53.66%
451	41aa, >N_5049... at 56.10%
452	41aa, >N_5050... at 53.66%
453	41aa, >N_5060... at 51.22%
454	41aa, >N_5064... at 51.22%
455	41aa, >N_5103... at 51.22%
456	41aa, >N_5109... at 51.22%
457	41aa, >N_5112... at 53.66%
458	41aa, >N_5114... at 51.22%
459	41aa, >N_5118... at 53.66%
460	41aa, >N_5123... at 51.22%
461	41aa, >N_5129... at 53.66%
462	41aa, >N_5135... at 51.22%
463	41aa, >N_5200... at 58.54%
464	41aa, >N_5201... at 51.22%
465	41aa, >N_5208... at 53.66%
466	41aa, >N_5209... at 51.22%
467	41aa, >N_5217... at 53.66%
468	41aa, >N_5235... at 53.66%
469	41aa, >N_5246... at 51.22%
470	41aa, >N_5256... at 51.22%
471	41aa, >N_5274... at 63.41%
472	41aa, >N_5285... at 51.22%
473	41aa, >N_5309... at 51.22%
474	41aa, >N_5310... at 51.22%
475	41aa, >N_5314... at 51.22%
476	41aa, >N_5316... at 51.22%
477	41aa, >N_5319... at 51.22%
478	41aa, >N_5325... at 51.22%
479	41aa, >N_5328... at 53.66%
480	41aa, >N_5370... at 51.22%
481	41aa, >N_5380... at 53.66%
482	41aa, >N_5387... at 51.22%
483	41aa, >N_5388... at 53.66%
484	41aa, >N_5389... at 51.22%
485	41aa, >N_5401... at 51.22%
486	41aa, >N_5405... at 51.22%
487	41aa, >N_5406... at 51.22%
488	41aa, >N_5429... at 51.22%
489	41aa, >N_5434... at 51.22%
490	41aa, >N_5438... at 51.22%
491	41aa, >N_5444... at 51.22%
492	41aa, >N_5447... at 51.22%
493	41aa, >N_5460... at 51.22%
494	41aa, >N_5469... at 58.54%
495	41aa, >N_5481... at 56.10%
496	41aa, >N_5483... at 51.22%
497	41aa, >N_5502... at 51.22%
498	41aa, >N_5511... at 51.22%
499	41aa, >N_5522... at 51.22%
500	41aa, >N_5526... at 51.22%
501	41aa, >N_5531... at 58.54%
502	41aa, >N_5532... at 51.22%
503	41aa, >N_5550... at 51.22%
504	41aa, >N_5553... at 60.98%
505	41aa, >N_5557... at 51.22%
506	41aa, >N_5596... at 51.22%
507	41aa, >N_5598... at 53.66%
508	41aa, >N_5600... at 51.22%
509	41aa, >N_5614... at 53.66%
510	41aa, >N_5635... at 58.54%
511	41aa, >N_5643... at 51.22%
512	41aa, >N_5648... at 53.66%
513	41aa, >N_5652... at 51.22%
514	41aa, >N_5673... at 51.22%
515	41aa, >N_5693... at 53.66%
516	41aa, >N_5695... at 58.54%
517	41aa, >N_5712... at 53.66%
518	41aa, >N_5722... at 53.66%
519	41aa, >N_5725... at 53.66%
520	41aa, >N_5729... at 51.22%
521	41aa, >N_5731... at 53.66%
522	41aa, >N_5734... at 60.98%
523	41aa, >N_5745... at 53.66%
524	41aa, >N_5748... at 51.22%
525	41aa, >N_5778... at 51.22%
526	41aa, >N_5784... at 51.22%
527	41aa, >N_5793... at 56.10%
528	41aa, >N_5800... at 51.22%
529	41aa, >N_5809... at 53.66%
530	41aa, >N_5837... at 51.22%
531	41aa, >N_5839... at 53.66%
532	41aa, >N_5850... at 53.66%
533	41aa, >N_5851... at 51.22%
534	41aa, >N_5858... at 53.66%
535	41aa, >N_5871... at 51.22%
536	41aa, >N_5884... at 53.66%
537	41aa, >N_5891... at 53.66%
538	41aa, >N_5908... at 51.22%
539	41aa, >N_5913... at 51.22%
540	41aa, >N_5921... at 51.22%
541	41aa, >N_5942... at 53.66%
542	41aa, >N_5945... at 51.22%
543	41aa, >N_5946... at 56.10%
544	41aa, >N_5949... at 51.22%
545	41aa, >N_5961... at 53.66%
546	41aa, >N_5973... at 51.22%
547	41aa, >N_5982... at 53.66%
548	41aa, >N_6008... at 58.54%
549	41aa, >N_6010... at 53.66%
550	41aa, >N_6017... at 56.10%
551	41aa, >N_6018... at 56.10%
552	41aa, >N_6020... at 53.66%
553	41aa, >N_6022... at 58.54%
554	41aa, >N_6033... at 53.66%
555	41aa, >N_6059... at 51.22%
556	41aa, >N_6062... at 58.54%
557	41aa, >N_6087... at 56.10%
558	41aa, >N_6100... at 60.98%
559	41aa, >N_6107... at 51.22%
560	41aa, >N_6118... at 58.54%
561	41aa, >N_6152... at 53.66%
562	41aa, >N_6167... at 60.98%
563	41aa, >N_6184... at 53.66%
564	41aa, >N_6192... at 51.22%
565	41aa, >N_6196... at 51.22%
566	41aa, >N_6210... at 51.22%
567	41aa, >N_6225... at 51.22%
568	41aa, >N_6239... at 56.10%
569	41aa, >N_6262... at 53.66%
570	41aa, >N_6326... at 51.22%
571	41aa, >N_6327... at 53.66%
572	41aa, >N_6337... at 56.10%
573	41aa, >N_6350... at 51.22%
574	41aa, >N_6363... at 56.10%
575	41aa, >N_6374... at 51.22%
576	41aa, >N_6378... at 56.10%
577	41aa, >N_6390... at 51.22%
578	41aa, >N_6391... at 53.66%
579	41aa, >N_6393... at 53.66%
580	41aa, >N_6398... at 56.10%
581	41aa, >N_6416... at 53.66%
582	41aa, >N_6427... at 63.41%
583	41aa, >N_6430... at 53.66%
584	41aa, >N_6434... at 58.54%
585	41aa, >N_6459... at 56.10%
586	41aa, >N_6470... at 51.22%
587	41aa, >N_6485... at 56.10%
588	41aa, >N_6492... at 53.66%
589	41aa, >N_6495... at 58.54%
590	41aa, >N_6496... at 56.10%
591	41aa, >N_6507... at 53.66%
592	41aa, >N_6509... at 51.22%
593	41aa, >N_6516... at 56.10%
594	41aa, >N_6524... at 53.66%
595	41aa, >N_6526... at 53.66%
596	41aa, >N_6531... at 51.22%
597	41aa, >N_6563... at 51.22%
598	41aa, >N_6576... at 51.22%
599	41aa, >N_6579... at 56.10%
600	41aa, >N_6582... at 58.54%
601	41aa, >N_6605... at 51.22%
602	41aa, >N_6615... at 51.22%
603	41aa, >N_6633... at 53.66%
604	41aa, >N_6641... at 51.22%
605	41aa, >N_6644... at 56.10%
606	41aa, >N_6660... at 56.10%
607	41aa, >N_6674... at 60.98%
608	41aa, >N_6686... at 53.66%
609	41aa, >N_6707... at 53.66%
610	41aa, >N_6713... at 53.66%
611	41aa, >N_6719... at 53.66%
612	41aa, >N_6735... at 53.66%
613	41aa, >N_6743... at 51.22%
614	41aa, >N_6754... at 53.66%
615	41aa, >N_6770... at 53.66%
616	41aa, >N_6771... at 58.54%
617	41aa, >N_6775... at 51.22%
618	41aa, >N_6792... at 51.22%
619	41aa, >N_6804... at 56.10%
620	41aa, >N_6812... at 51.22%
621	41aa, >N_6823... at 51.22%
622	41aa, >N_6834... at 51.22%
623	41aa, >N_6852... at 58.54%
624	41aa, >N_6862... at 51.22%
625	41aa, >N_6870... at 51.22%
626	41aa, >N_6872... at 53.66%
627	41aa, >N_6875... at 56.10%
628	41aa, >N_6884... at 51.22%
629	41aa, >N_6891... at 51.22%
630	41aa, >N_6896... at 51.22%
631	41aa, >N_6897... at 51.22%
632	41aa, >N_6902... at 51.22%
633	41aa, >N_6904... at 53.66%
634	41aa, >N_6908... at 53.66%
635	41aa, >N_6909... at 53.66%
636	41aa, >N_6913... at 56.10%
637	41aa, >N_6922... at 56.10%
638	41aa, >N_6935... at 56.10%
639	41aa, >N_6936... at 53.66%
640	41aa, >N_6938... at 51.22%
641	41aa, >N_6953... at 51.22%
642	41aa, >N_6960... at 51.22%
643	41aa, >N_6969... at 51.22%
644	41aa, >N_6975... at 51.22%
645	41aa, >N_6977... at 51.22%
646	41aa, >N_7004... at 51.22%
647	41aa, >N_7010... at 56.10%
648	41aa, >N_7013... at 51.22%
649	41aa, >N_7022... at 53.66%
650	41aa, >N_7024... at 51.22%
651	41aa, >N_7036... at 53.66%
652	41aa, >N_7037... at 51.22%
653	41aa, >N_7041... at 56.10%
654	41aa, >N_7055... at 53.66%
655	41aa, >N_7061... at 53.66%
656	41aa, >N_7069... at 51.22%
657	41aa, >N_7081... at 53.66%
658	41aa, >N_7092... at 53.66%
659	41aa, >N_7137... at 51.22%
660	41aa, >N_7152... at 58.54%
661	41aa, >N_7159... at 51.22%
662	41aa, >N_7165... at 53.66%
663	41aa, >N_7175... at 60.98%
664	41aa, >N_7176... at 53.66%
665	41aa, >N_7184... at 53.66%
666	41aa, >N_7187... at 56.10%
667	41aa, >N_7202... at 51.22%
668	41aa, >N_7214... at 58.54%
669	41aa, >N_7221... at 58.54%
670	41aa, >N_7226... at 56.10%
671	41aa, >N_7288... at 51.22%
672	41aa, >N_7304... at 53.66%
673	41aa, >N_7322... at 53.66%
674	41aa, >N_7350... at 51.22%
675	41aa, >N_7353... at 56.10%
676	41aa, >N_7354... at 60.98%
677	41aa, >N_7361... at 53.66%
678	41aa, >N_7381... at 58.54%
679	41aa, >N_7388... at 60.98%
680	41aa, >N_7396... at 51.22%
681	41aa, >N_7398... at 53.66%
682	41aa, >N_7400... at 51.22%
683	41aa, >N_7406... at 58.54%
684	41aa, >N_7432... at 51.22%
685	41aa, >N_7440... at 56.10%
686	41aa, >N_7442... at 53.66%
687	41aa, >N_7462... at 51.22%
688	41aa, >N_7474... at 53.66%
689	41aa, >N_7482... at 53.66%
690	41aa, >N_7504... at 51.22%
691	41aa, >N_7518... at 53.66%
692	41aa, >N_7520... at 51.22%
693	41aa, >N_7533... at 51.22%
694	41aa, >N_7538... at 51.22%
695	41aa, >N_7540... at 51.22%
696	41aa, >N_7543... at 51.22%
697	41aa, >N_7545... at 60.98%
698	41aa, >N_7559... at 58.54%
699	41aa, >N_7595... at 53.66%
700	41aa, >N_7602... at 51.22%
701	41aa, >N_7621... at 51.22%
702	41aa, >N_7623... at 51.22%
703	41aa, >N_7631... at 56.10%
704	41aa, >N_7662... at 53.66%
705	41aa, >N_7677... at 53.66%
706	41aa, >N_7682... at 53.66%
707	41aa, >N_7709... at 51.22%
708	41aa, >N_7720... at 53.66%
709	41aa, >N_7733... at 51.22%
710	41aa, >N_7738... at 51.22%
711	41aa, >N_7751... at 51.22%
712	41aa, >N_7754... at 58.54%
713	41aa, >N_7767... at 51.22%
714	41aa, >N_7773... at 51.22%
715	41aa, >N_7796... at 58.54%
716	41aa, >N_7811... at 53.66%
717	41aa, >N_7815... at 56.10%
718	41aa, >N_7823... at 53.66%
719	41aa, >N_7833... at 53.66%
720	41aa, >N_7836... at 51.22%
721	41aa, >N_7838... at 53.66%
722	41aa, >N_7849... at 51.22%
723	41aa, >N_7852... at 51.22%
724	41aa, >N_7853... at 58.54%
725	41aa, >N_7879... at 56.10%
726	41aa, >N_7886... at 51.22%
727	41aa, >N_7898... at 51.22%
728	41aa, >N_7918... at 51.22%
729	41aa, >N_7929... at 51.22%
730	41aa, >N_7939... at 56.10%
731	41aa, >N_7941... at 56.10%
732	41aa, >N_7943... at 51.22%
733	41aa, >N_7951... at 51.22%
734	41aa, >N_7965... at 51.22%
735	41aa, >N_7977... at 51.22%
736	41aa, >N_7989... at 51.22%
737	41aa, >N_7993... at 53.66%
738	41aa, >N_8004... at 53.66%
739	41aa, >N_8030... at 51.22%
740	41aa, >N_8041... at 51.22%
741	41aa, >N_8061... at 53.66%
742	41aa, >N_8066... at 51.22%
743	41aa, >N_8093... at 53.66%
744	41aa, >N_8094... at 51.22%
745	41aa, >N_8102... at 51.22%
746	41aa, >N_8113... at 51.22%
747	41aa, >N_8122... at 51.22%
748	41aa, >N_8133... at 51.22%
749	41aa, >N_8161... at 53.66%
750	41aa, >N_8176... at 51.22%
751	41aa, >N_8183... at 56.10%
752	41aa, >N_8188... at 53.66%
753	41aa, >N_8197... at 51.22%
754	41aa, >N_8198... at 56.10%
755	41aa, >N_8217... at 51.22%
756	41aa, >N_8221... at 53.66%
757	41aa, >N_8227... at 51.22%
758	41aa, >N_8230... at 53.66%
759	41aa, >N_8234... at 51.22%
760	41aa, >N_8239... at 51.22%
761	41aa, >N_8242... at 51.22%
762	41aa, >N_8243... at 51.22%
763	41aa, >N_8251... at 51.22%
764	41aa, >N_8276... at 56.10%
765	41aa, >N_8290... at 51.22%
766	41aa, >N_8294... at 51.22%
767	41aa, >N_8295... at 58.54%
768	41aa, >N_8302... at 51.22%
769	41aa, >N_8303... at 58.54%
770	41aa, >N_8304... at 51.22%
771	41aa, >N_8306... at 51.22%
772	41aa, >N_8307... at 53.66%
773	41aa, >N_8318... at 53.66%
774	41aa, >N_8326... at 51.22%
775	41aa, >N_8333... at 51.22%
776	41aa, >N_8335... at 58.54%
777	41aa, >N_8360... at 53.66%
778	41aa, >N_8364... at 53.66%
779	41aa, >N_8380... at 51.22%
780	41aa, >N_8396... at 51.22%
781	41aa, >N_8409... at 51.22%
782	41aa, >N_8418... at 53.66%
783	41aa, >N_8422... at 51.22%
784	41aa, >N_8427... at 51.22%
785	41aa, >N_8435... at 56.10%
786	41aa, >N_8443... at 58.54%
787	41aa, >N_8473... at 58.54%
788	41aa, >N_8489... at 51.22%
789	41aa, >N_8513... at 56.10%
790	41aa, >N_8515... at 53.66%
791	41aa, >N_8535... at 53.66%
792	41aa, >N_8543... at 51.22%
793	41aa, >N_8584... at 51.22%
794	41aa, >N_8638... at 53.66%
795	41aa, >N_8662... at 60.98%
796	41aa, >N_8663... at 56.10%
797	41aa, >N_8671... at 51.22%
798	41aa, >N_8682... at 56.10%
799	41aa, >N_8690... at 53.66%
800	41aa, >N_8701... at 51.22%
801	41aa, >N_8704... at 51.22%
802	41aa, >N_8710... at 53.66%
803	41aa, >N_8719... at 51.22%
804	41aa, >N_8735... at 53.66%
805	41aa, >N_8758... at 53.66%
806	41aa, >N_8766... at 53.66%
807	41aa, >N_8774... at 53.66%
808	41aa, >N_8776... at 51.22%
809	41aa, >N_8781... at 53.66%
810	41aa, >N_8797... at 53.66%
811	41aa, >N_8804... at 51.22%
812	41aa, >N_8835... at 51.22%
813	41aa, >N_8843... at 51.22%
814	41aa, >N_8850... at 51.22%
815	41aa, >N_8861... at 53.66%
816	41aa, >N_8869... at 56.10%
817	41aa, >N_8870... at 51.22%
818	41aa, >N_8882... at 51.22%
819	41aa, >N_8896... at 51.22%
820	41aa, >N_8919... at 51.22%
821	41aa, >N_8920... at 51.22%
822	41aa, >N_8927... at 51.22%
823	41aa, >N_8939... at 58.54%
824	41aa, >N_8946... at 53.66%
825	41aa, >N_8952... at 53.66%
826	41aa, >N_8953... at 51.22%
827	41aa, >N_8994... at 51.22%
828	41aa, >N_9002... at 51.22%
829	41aa, >N_9014... at 51.22%
830	41aa, >N_9019... at 51.22%
831	41aa, >N_9020... at 56.10%
832	41aa, >N_9059... at 51.22%
833	41aa, >N_9071... at 51.22%
834	41aa, >N_9090... at 53.66%
835	41aa, >N_9094... at 58.54%
836	41aa, >N_9099... at 51.22%
837	41aa, >N_9102... at 51.22%
838	41aa, >N_9106... at 53.66%
839	41aa, >N_9109... at 51.22%
840	41aa, >N_9113... at 53.66%
841	41aa, >N_9115... at 51.22%
842	41aa, >N_9135... at 53.66%
843	41aa, >N_9136... at 51.22%
844	41aa, >N_9139... at 51.22%
845	41aa, >N_9144... at 53.66%
846	41aa, >N_9149... at 56.10%
847	41aa, >N_9155... at 51.22%
848	41aa, >N_9161... at 51.22%
849	41aa, >N_9163... at 51.22%
850	41aa, >N_9164... at 53.66%
851	41aa, >N_9170... at 51.22%
852	41aa, >N_9175... at 51.22%
853	41aa, >N_9192... at 51.22%
854	41aa, >N_9200... at 51.22%
855	41aa, >N_9205... at 51.22%
856	41aa, >N_9206... at 56.10%
857	41aa, >N_9229... at 51.22%
858	41aa, >N_9230... at 53.66%
859	41aa, >N_9242... at 51.22%
860	41aa, >N_9244... at 56.10%
861	41aa, >N_9252... at 53.66%
862	41aa, >N_9284... at 60.98%
863	41aa, >N_9294... at 51.22%
864	41aa, >N_9300... at 56.10%
865	41aa, >N_9318... at 56.10%
866	41aa, >N_9321... at 51.22%
867	41aa, >N_9334... at 53.66%
868	41aa, >N_9339... at 60.98%
869	41aa, >N_9341... at 53.66%
870	41aa, >N_9345... at 51.22%
871	41aa, >N_9348... at 51.22%
872	41aa, >N_9349... at 51.22%
873	41aa, >N_9354... at 51.22%
874	41aa, >N_9356... at 53.66%
875	41aa, >N_9374... at 51.22%
876	41aa, >N_9389... at 51.22%
877	41aa, >N_9400... at 51.22%
878	41aa, >N_9411... at 53.66%
879	41aa, >N_9428... at 53.66%
880	41aa, >N_9434... at 51.22%
881	41aa, >N_9463... at 51.22%
882	41aa, >N_9472... at 51.22%
883	41aa, >N_9473... at 56.10%
884	41aa, >N_9477... at 51.22%
885	41aa, >N_9491... at 51.22%
886	41aa, >N_9497... at 51.22%
887	41aa, >N_9502... at 51.22%
888	41aa, >N_9503... at 53.66%
889	41aa, >N_9505... at 58.54%
890	41aa, >N_9508... at 53.66%
891	41aa, >N_9531... at 51.22%
892	41aa, >N_9539... at 51.22%
893	41aa, >N_9551... at 51.22%
894	41aa, >N_9556... at 51.22%
895	41aa, >N_9593... at 53.66%
896	41aa, >N_9599... at 58.54%
897	41aa, >N_9610... at 51.22%
898	41aa, >N_9612... at 63.41%
899	41aa, >N_9613... at 51.22%
900	41aa, >N_9623... at 56.10%
901	41aa, >N_9633... at 51.22%
902	41aa, >N_9653... at 51.22%
903	41aa, >N_9657... at 53.66%
904	41aa, >N_9661... at 56.10%
905	41aa, >N_9672... at 56.10%
906	41aa, >N_9713... at 51.22%
907	41aa, >N_9729... at 51.22%
908	41aa, >N_9769... at 51.22%
909	41aa, >N_9771... at 58.54%
910	41aa, >N_9775... at 51.22%
911	41aa, >N_9777... at 51.22%
912	41aa, >N_9778... at 51.22%
913	41aa, >N_9807... at 53.66%
914	41aa, >N_9809... at 56.10%
915	41aa, >N_9825... at 53.66%
916	41aa, >N_9827... at 51.22%
917	41aa, >N_9831... at 53.66%
918	41aa, >N_9847... at 53.66%
919	41aa, >N_9856... at 56.10%
920	41aa, >N_9857... at 60.98%
921	41aa, >N_9871... at 58.54%
922	41aa, >N_9881... at 56.10%
923	41aa, >N_9890... at 51.22%
924	41aa, >N_9898... at 56.10%
925	41aa, >N_9907... at 56.10%
926	41aa, >N_9913... at 53.66%
927	41aa, >N_9951... at 53.66%
928	41aa, >N_9964... at 56.10%
929	41aa, >N_9966... at 51.22%
930	41aa, >N_10002... at 51.22%
931	41aa, >N_10007... at 51.22%
932	41aa, >N_10032... at 63.41%
933	41aa, >N_10040... at 53.66%
934	41aa, >N_10041... at 51.22%
935	41aa, >N_10057... at 58.54%
936	41aa, >N_10087... at 60.98%
937	41aa, >N_10093... at 51.22%
938	41aa, >N_10094... at 53.66%
939	41aa, >N_10109... at 51.22%
940	41aa, >N_10128... at 51.22%
941	41aa, >N_10131... at 60.98%
942	41aa, >N_10139... at 53.66%
943	41aa, >N_10140... at 51.22%
944	41aa, >N_10153... at 56.10%
945	41aa, >N_10159... at 58.54%
946	41aa, >N_10163... at 56.10%
947	41aa, >N_10170... at 53.66%
948	41aa, >N_10182... at 51.22%
949	41aa, >N_10185... at 56.10%
950	41aa, >N_10187... at 53.66%
951	41aa, >N_10195... at 53.66%
952	41aa, >N_10199... at 56.10%
953	41aa, >N_10213... at 51.22%
954	41aa, >N_10227... at 53.66%
955	41aa, >N_10230... at 56.10%
956	41aa, >N_10241... at 53.66%
957	41aa, >N_10242... at 51.22%
958	41aa, >N_10247... at 51.22%
959	41aa, >N_10261... at 51.22%
960	41aa, >N_10262... at 56.10%
961	41aa, >N_10267... at 51.22%
962	41aa, >N_10271... at 60.98%
963	41aa, >N_10277... at 53.66%
964	41aa, >N_10281... at 51.22%
965	41aa, >N_10297... at 53.66%
966	41aa, >N_10316... at 51.22%
967	41aa, >N_10349... at 56.10%
968	41aa, >N_10350... at 51.22%
969	41aa, >N_10365... at 56.10%
970	41aa, >N_10366... at 58.54%
971	41aa, >N_10369... at 51.22%
972	41aa, >N_10370... at 51.22%
973	41aa, >N_10375... at 51.22%
974	41aa, >N_10390... at 51.22%
975	41aa, >N_10417... at 58.54%
976	41aa, >N_10447... at 51.22%
977	41aa, >N_10450... at 53.66%
978	41aa, >N_10495... at 51.22%
979	41aa, >N_10500... at 53.66%
980	41aa, >N_10508... at 53.66%
981	41aa, >N_10515... at 51.22%
982	41aa, >N_10518... at 51.22%
983	41aa, >N_10519... at 53.66%
984	41aa, >N_10521... at 53.66%
985	41aa, >N_10527... at 51.22%
986	41aa, >N_10538... at 53.66%
987	41aa, >N_10539... at 53.66%
988	41aa, >N_10549... at 51.22%
989	41aa, >N_10564... at 53.66%
990	41aa, >N_10597... at 51.22%
991	41aa, >N_10628... at 53.66%
992	41aa, >N_10634... at 51.22%
993	41aa, >N_10660... at 56.10%
994	41aa, >N_10674... at 51.22%
995	41aa, >N_10677... at 51.22%
996	41aa, >N_10696... at 56.10%
997	41aa, >N_10702... at 51.22%
998	41aa, >N_10706... at 51.22%
999	41aa, >N_10720... at 51.22%
1000	41aa, >N_10728... at 58.54%
1001	41aa, >N_10735... at 51.22%
1002	41aa, >N_10744... at 58.54%
1003	41aa, >N_10786... at 51.22%
1004	41aa, >N_10794... at 53.66%
1005	41aa, >N_10848... at 58.54%
1006	41aa, >N_10849... at 60.98%
1007	41aa, >N_10856... at 51.22%
1008	41aa, >N_10861... at 56.10%
1009	41aa, >N_10868... at 51.22%
1010	41aa, >N_10879... at 63.41%
1011	41aa, >N_10884... at 51.22%
1012	41aa, >N_10886... at 63.41%
1013	41aa, >N_10930... at 51.22%
1014	41aa, >N_10931... at 53.66%
1015	41aa, >N_10935... at 51.22%
1016	41aa, >N_10946... at 51.22%
1017	41aa, >N_10947... at 56.10%
1018	41aa, >N_10955... at 53.66%
1019	41aa, >N_10958... at 51.22%
1020	41aa, >N_10967... at 58.54%
1021	41aa, >N_10977... at 53.66%
1022	41aa, >N_10987... at 51.22%
1023	41aa, >N_11031... at 58.54%
1024	41aa, >N_11038... at 51.22%
1025	41aa, >N_11039... at 56.10%
1026	41aa, >N_11045... at 53.66%
1027	41aa, >N_11050... at 56.10%
1028	41aa, >N_11051... at 51.22%
1029	41aa, >N_11078... at 51.22%
1030	41aa, >N_11080... at 51.22%
1031	41aa, >N_11087... at 53.66%
1032	41aa, >N_11095... at 51.22%
1033	41aa, >N_11116... at 51.22%
1034	41aa, >N_11126... at 53.66%
1035	41aa, >N_11130... at 63.41%
1036	41aa, >N_11163... at 56.10%
1037	41aa, >N_11165... at 51.22%
1038	41aa, >N_11171... at 51.22%
1039	41aa, >N_11172... at 56.10%
1040	41aa, >N_11180... at 53.66%
1041	41aa, >N_11195... at 51.22%
1042	41aa, >N_11196... at 51.22%
1043	41aa, >N_11199... at 53.66%
1044	41aa, >N_11223... at 53.66%
1045	41aa, >N_11244... at 51.22%
1046	41aa, >N_11254... at 58.54%
1047	41aa, >N_11271... at 51.22%
1048	41aa, >N_11274... at 53.66%
1049	41aa, >N_11304... at 53.66%
>Cluster 3
0	41aa, >N_5... *
1	41aa, >N_6... at 65.85%
2	41aa, >N_23... at 51.22%
3	41aa, >N_27... at 58.54%
4	41aa, >N_28... at 60.98%
5	41aa, >N_36... at 51.22%
6	41aa, >N_59... at 53.66%
7	41aa, >N_68... at 51.22%
8	41aa, >N_70... at 51.22%
9	41aa, >N_72... at 53.66%
[truncated: 9,364 more rows]
