# Supplementary material for: EnDeep4mC predicts DNA N4-methylcytosine sites using a dual-adaptive feature encoding framework in deep ensembles
Source: Genome Res. 2026 Mar;36(3):589–99. doi: 10.1101/gr.280977.125 (PMC12951953; doi:10.1101/gr.280977.125)
Supplement: Supplement 1 [file Supplemental_Code.zip › Supplemental_Code/EnDeep4mC-main/data/4mC/4mC_A.thaliana2/test_pos.txt]

>P_1
AAAACTCTAACATTATGCAGCAGCAACCACTTCAAGGATCA
>P_2
TATGATTTTGCAAATCACGGCGGTCAGTGGCTGAGTGACTA
>P_3
TGATCACCGGCCCAAAAAACCTGTGTCTGGGGTTTTGCCTG
>P_4
TTAACACTCTCACTGAGAAACATGACTTTGATACGAAATCT
>P_5
AGGTGGTTGAGTTATATCCGCCCGCACAGAGTAACAGACCA
>P_6
ACCAAGAATCTAATCAAGTGCGCGATTAAGCATACGGCTAT
>P_7
AGAAAAAACTTTACTGAGTACTGTGTCATAGTTTGAATATT
>P_8
GGGCATATGAGTAACCCATTCGAGTTCGGGTAGAACCCGTT
>P_9
AGAAAGTGAGTGGTGGAAACCGCGAATGCGATGTCAAGGCA
>P_10
TGCTGGCATACATTCAGTCTCGTGGCCGGGCAAGAAAGCCT
>P_11
ATCGTTGTTGTTGTGGGAAGCCCCACCGTGAGAGTGAGAGT
>P_12
GAAAGAGGGCTCAGTGGATGCAGTTACGTATACTTAAGGTA
>P_13
AAGAGGTTAGATGGTTCCATCGTTACCTGAAAATAAGGGCC
>P_14
ACCTAGGAGGACATGTGGGTCCCTAATCACGAAATTAAACT
>P_15
TTCATTCTATTATATAAAACCGTGATGTCCTTTGACCGACT
>P_16
GGAGATAGGGAATTTCGACGCAGCACCTGATTGATTCTCCA
>P_17
CAAAATGAAGCAAAAAATTTCCCGATTTATAATAAACCATA
>P_18
AAAAAATAATATACAGAAATCAGTGGGAAGGATTTTCCCTA
>P_19
AGCGTCCTTGTTGGGAGACGCGGTTTCTTATATAAACGAGC
>P_20
CCTCGGTGTCGGCACTCCGGCGAGATATGTTTACATGGTGC
>P_21
GCCGCCGGTTTATTAGGACTCGGTAAAGGTAAATTATCGTT
>P_22
CACAGTTGCAGCTATTGGCTCGGTGATCATGTGCGGTGGGG
>P_23
GCAACAGCAAACAAAAATTACATGCGTGTCCTGAGTAACTT
>P_24
GTACCATAAAGCTCCAAACACCTGAATAAGTAAGTTTAACA
>P_25
CATATTGTCAAGGAATTGCTCAGGGTTAAACCTCGGGAGAT
>P_26
TCAATATCCCCAAAGAAATGCCTAAGCGCAAAGCTCTCGCC
>P_27
GTCTTTCTCTCCGAGAATCACAGCCACGTCAGTATCTCCGT
>P_28
AAACGCAGCAGCAGAAAACGCGGCAGAAACTACACCGCCTT
>P_29
AGGATGGAGATCGAAAAAAGCAATAACGGTGGTTCGAACCC
>P_30
GCACAGCTGAGAAGAACAAACCCGACCTGTTTACGTAAGAG
>P_31
TAATACCTTAAGATTTGGTACGCGGACAATTTGAAGAACCG
>P_32
GTGACGGCGCGTGGCGGCTCCTACAACGCCGGCGTCGGTCA
>P_33
CCATCACCATTCGATGTCCGCATGGTTTCTATGGGGGGTTC
>P_34
TTTTCTCTCAGATAAATGGTCGACAGCATCGGAAGCAACAT
>P_35
ACACCCATTCAATCAAAATGCCGTAATAGCCTAGCGGAGCG
>P_36
CAAACTCTGTATTCTGGAGTCGCGCCTTGAATATTCCTCTT
>P_37
TTTTCTGATGGGTAGAAATTCAGGCTCAACCTGCGCCATCT
>P_38
CCGGTGTCTCTTGCCAAAATCGGTCCTAAATCATGGGTTTT
>P_39
CCTAAAGCCCCGGAGAAAGGCTCGAATTGCCTCATCAAATT
>P_40
ATTACTTCATCTCAACTGGTCGAGGAGATTGAAAAAGTCAA
>P_41
CTTCCAAACAAATCGATTTCCGGTGGTTTAGGGTTTTCTTT
>P_42
GGATGTTACCAGTAAAGAGGCCGTTTTGGAATTGTTAAGGC
>P_43
GAGATAGAGAGGAGCAAAGTCGGGATCGTGTGTAGTTACTT
>P_44
CATATCTTTTCATCATGGGACGGTAGTTTCGCCCAACACGT
>P_45
GTGTTACTTTCGAGATTTTTCGGTCGGAGGTAAATGTCGAC
>P_46
ACTCGCTCTCACCCGCTGAACCCGCTCTGTTTCTGAGAGTC
>P_47
TTTTCGCATCTTAGAACCAGCCCGGATAGTTTTGAGGAGAG
>P_48
CTCTTCTTCCTCTGAAATTGCGGCTTTGTTTACATCATTAT
>P_49
CAATTTAACGCCGGAATTAGCGGCGATGGCATCATGTGATT
>P_50
CATATATGCAACGGAAGTAGCGGAAACTTATACGGAAAAGA
>P_51
CGTTGCCAAAAATGGTGTCGCCGGAAAATCCAAGACGTTAT
>P_52
TTTTGCATAGCGAGGAGGCTCGGGGATGCGGATAAGTTGGT
>P_53
CTCTTGGGAAAAATCGAACACTGCCTCTGTTTTTATAAATA
>P_54
CGTCCTTAAACCAACGACAACGGCTGTTAGGCCATGTTTTG
>P_55
CTTACTCTTTATCTTTTTTCCGGTTTTATGGTTAATGACTC
>P_56
TAGGTCGGTCCGCAAAAAATCGAGACTCCGAAAATATGCTC
>P_57
ATACTGGAGAACTGATCACTCATGATGAAGCTAATGAGCGT
>P_58
TGTGTTTTTGTCAACATACACATGTGCATTCATTGATAGAC
>P_59
GTCCAAGGCAGCTAAAGATGCTGCACTCAAAAATTTTAAAG
>P_60
CGATTTTGTCTGAAAATTTCCGGGAAAATTGGGATTTTCCG
>P_61
TCTTGGCAATCTTCATTTTGCGAGCTCTGGAACGAGAGTGA
>P_62
CTAAGAGCCGCAGCCGCAGCCGTGGACGAAGCGTGAGCCGA
>P_63
ATACGCTTTCGTATAAAAAGCCGTACTTAATACCTATAATT
>P_64
GCAGAAGCAACTGAAAAATGCCCGCTTTGCCGTGAGGTTAG
>P_65
GAAAGGAGGAAAGTAAAATACCTTGTTGGGCTTGGGAAGCA
>P_66
AAGTTGAAGGGCCTAAAAACCTTACTCGATCACCTAAGAAT
>P_67
ACCATCACCGCCTCTAATTGCCTGAACCAGTCTTGGTACGG
>P_68
AAATTATCGCCAATATCTTCCCCGCCTAACCTAGCCTGAAA
>P_69
CTATGAACTGCAAGAAGGTACGGGAAACCTGACTGAAGTTA
>P_70
CTTAAGTAGAAATTTTTTTACGGCACCTCATCAAATCACAA
>P_71
ATCATTCCATCCATTTCTGGCGGAAGCGACATCTTTAAAAT
>P_72
TTTTCGCATTGGGAATATCCCACGCTCATGTACAAGCTGCT
>P_73
TGTTGGGCACTTGTCATGCGCGTCTTTGATGAACCGCCAGC
>P_74
CCTTGTCAGGATTGAACTGGCCCGATGGGGTTGTTACAACA
>P_75
CATTTTAACTAATTTTGCTTCGGTGTTTCCACTGCTTTTAG
>P_76
GTGCGATTTTAGAGTTGAAGCGGCCGGATTGAGCATGAATG
>P_77
AAGCTTTATAAATGTTTTTACTGCCTCTATATAGATCTGTG
>P_78
CATGCGTTGATAACATTAATCAGCATCGAGTTATCACTAGA
>P_79
ACCAACTGTCTCCATTTTTCCTATTCTTGCTATGGGAACCA
>P_80
CGATTAGTTCTGGTAAAAAGCTACGTCGAAGAGCATCTCTT
>P_81
AGAAGGCTCTCGTCTCGCCGCATGACATTGGTAGCCGCCAT
>P_82
ATAATGACACACTATTTAGGCGAGCTCAGCTTAAAGCCCTT
>P_83
CCGTGTTTGTTGGAAGATAACGAGGATGCAGAAGTGATTGG
>P_84
CTGTCTCGATTATGCACAGGCACGCTTCATGTCCCTACTTT
>P_85
ATAATGCAAGGAGACGGCGGCGGGAAAACCTAAAAAATATG
>P_86
ATCTTTTCTGGCATGGGAGGCCCGTGCAGCGATGGCTGCTC
>P_87
CTCTTCCCCTGGTTGTTACCCGTGACCACAATACCCGTGCT
>P_88
AGCGGACGGAGAGGTTTACGCAGTTTTAGCAAGTGTTGCCA
>P_89
CGAGGAAGGTATCGATGTGCCGTTATTAGAAATTCCAGGTG
>P_90
AAACTGTGGTTAGAGGAAGGCGAGGAGGTATCATCCCTCTA
>P_91
GGTTCCCTGCAATGCCCTGCCGTTACCTTGGTTAGGTGAAA
>P_92
GCCCCACGAGGCATGTGGGCCGGGGTGAGCGTAACACGCAA
>P_93
AACTCTTTGCCGCAACTTTCCATGGCTTATTAGTGTGTAAT
>P_94
TCGCCGTTGAGTAGTCCAAGCGATATCGGATTTCTTCGATA
>P_95
TGTGCTTGCATTTGGAACTGCGGGTTCGCTGGAGACTGTGG
>P_96
GAAAACCGTCCATTTGAGGACGCGGACCACCCATTTGAGGA
>P_97
GTTCACTAGTAATAGAATTCCGGTTTTGCTTTTCATGTTGA
>P_98
CCTGATTAATACCCTTGCGTCCCTGTTGAGTGAAAATGCAA
>P_99
CAATGGGATCAATCATTTTGCAGGGTCCACACCATGGTGCC
>P_100
TAAAGACGCTTTTGGTAGTTCGGCTTCAGAGAATCATGTAT
>P_101
CCGATCCTCCCTGGAAAAACCGAGGTATGCAAATTCTCGTA
>P_102
AATCCATGCGCTTGTGGAAGCCCGCTTAAGCAATCAGAGTG
>P_103
AGAGACGGGTCAATTATACGCGTGGTACACTTTTGGAAGTG
>P_104
CTCTGGAACAGGGATTGGGTCCCTGTGATCAAAGCCATTGT
>P_105
AGAACTGTCGCAGCTATTGTCATAAATTATTAAACTTTCAT
>P_106
TTTCTCCACAATGAACTTAGCCCGTTCAGCTTCCTGAGCAG
>P_107
CTCGATAGCTGCGGTGAACTCTTTGCCGAATGTCAGAGTCG
>P_108
ATATGTAGCAAACTAAAACGCCGCAGGGATAAATTCGTTTG
>P_109
ATGGAACGTAAACGCAAACGCGGCACTCTACGTGACAAACG
>P_110
GCGTTATATATACTGAAATCCGGACGCATTAATAATAGGGA
>P_111
CGCCTCGAGGATTCGAATTCCGGTGATCTTTTCGCAGCTTG
>P_112
ATCCGGCAACTTCTACTACTCGTGATCGCTCGGCATCAAGA
>P_113
GAAATGGTACCAACCAAAAGCAAGAACATACTCAGAATTGT
>P_114
CAATCCGCATCTCTAAGTGGCCCGCGCTTGGCTGTGACACG
>P_115
GCCCGCGCTTGGCTGTGACACGGTATTCATATTTACACCAA
>P_116
TTTATTTGTACACCATAAGTCGCTGTCATCTTTCGGTATAT
>P_117
AAAGTTTGCCGATCATGAGGCTCGGGTGGGGGCAATGGACA
>P_118
TTGTACACGCTGTTTCTGACCTCCGCTGAGATTTATACCTC
>P_119
TGTAAAATGGCTGTTAATTCCTAGGGCATGGAAAGACTTAT
>P_120
AAACTTTGAACTTCAGGCACCGAGAATTTCAAAAGGAGGGA
>P_121
GATTGACAACTCTGCATCCTCTCGATCTAAACTTGATGCCT
>P_122
TGTTTCAAGTACAATAAGCTCCCGAGTTATTGCTGGATTCC
>P_123
AGCTAACTCTATTTTAAAAGCCTTAAAGAGAGGTTCTCAAT
>P_124
ATGGAACATCGTATCTGTCGCATTACAAGATATGAAAGAAA
>P_125
GGTTGATCACCTGGAAAATTCCCCAATTCTCTGCAGCGGCT
>P_126
CTGTTGAGAAAACTGAACAGCGGCGGTTCGGATCAAGTTTA
>P_127
GTCGAACCACTTAGTAAACACTTAGTCAATATCCATTTAGG
>P_128
ACGGACTTCTTCTTCTTGAGCTCGATCGGGTACTAAGACCG
>P_129
CACCAGTGGAGGTATTGTTTCCCGCTCCAATAAATATAAAC
>P_130
ATTTGAATCCTACTATGGGGCAGCATTCACTAATCATCGAA
>P_131
GCATGTTTATTTCCAATGGGCGGTAACCTTTGTTAATATGT
>P_132
TTCAGGTATACCTTTGGTCACCCGACCTCGTTTGAGAATCC
>P_133
AAATTCAATATTCTCTCCGTCGCTAAAATTTTATTGTCCAC
>P_134
GTAGAAATGACTACCGGAAGCGATAAAATCCACCAGAAGAT
>P_135
CCTTTTCTTGTGTTAACTTGCGGTTGAAGCAAGCAAACCCG
>P_136
AAGGGAGTCACAGGTTAGTTCTTGATCGCTTATAAAGCATT
>P_137
TAAAGATTTCTGGAGAGAAGCTCGGATATTGGCGAATCTTC
>P_138
GAGAAACAAGAGAATGGTCTCGGTCAGAGTTTAGTTACCTT
>P_139
ACATATGTATATTAAATTTACCTGAACATGCTTCGCTCGGA
>P_140
ACTTACTGAACTATCTTCATCAGGGTCGTTACGGAATACAT
>P_141
TTATTTCTGCCTTTATTGATCCCGATCTCTTATAAACTGTA
>P_142
ACTCAGGAGCTAGCTTTTTGCAGTGTCCACACCTTGGGAGG
>P_143
CTTCTCTCCATCCTTTTTGGCGAGCTCTCTCTTCCCACCTA
>P_144
ACGACGTTATTTAGAAAAATCGGTGCTAGAGATTTTGACAC
>P_145
CCAAGTATTGCTAGAATTTGCACCAATTATCTTGAACACAC
>P_146
AATAAGTTTACTATGGTTTCCTATGTGTATCTCACATGCTT
>P_147
ACTGGAGCAGCAGTCAAACGCCTGAGACGCTTGTGTTCCTC
>P_148
TACTCCCACAACCATGTTATCGGTAAGCGTCCTAAAAGTCA
>P_149
GTATGAGGACACAAGTAAAGCATCGATCATACTACCCCACA
>P_150
TGGGGTTTCGTATGTAAAATCGGTTTTGAGAAACTTACCTT
>P_151
ATCTCGATCAGGGAGAGGTTCACGAGCACCGAGTTTCAAGG
>P_152
GGAGAAAGAAGAGAAAAACTCTGCCCCAATTACAATCCTTT
>P_153
GTGCACGCCACGAGATCGCGCTTGAGCCTATCCCAAAGACG
>P_154
TGACATACAATTGAAATTTCCCTGCGAAAGATATGAGTTAA
>P_155
TAACCATTTTGAACTTTAACCTGCAATGATTCAGTTTAAAT
>P_156
GGAAATGTGAGTACTAAGCGCAGCGTTGAACTACAAGGTCT
>P_157
GACCTTTTTTATTGACAACTCAATGTGTATGGTTAGTGTTA
>P_158
CTGATACTAAAGAATATCTTCAATGTCCGAGGTTTGTTACT
>P_159
GTTTATTGTTACCCAGACATCGTTAACCACATTAGGACTAA
>P_160
TTTTAAGATTATGATTAAGTCGGCTTTGTTGTTTTGTTTTA
>P_161
GTTTTATAACTTGATTTACTCAAGCTCTGCGATTTTTGTCT
>P_162
GGGTTTGTCTCCTCTACGAACGATGTCATGGTTTCCCCTCA
>P_163
TGAATTTGTTGTGGAAGACGCGTCAACTCAACATTTAGTGG
>P_164
CCTTTACATCCCTTATGGTTCGGGAAACGGCATTGTAAATC
>P_165
GATTTTGATATCCCAAGTTGCGCCACTGTGCAATGGTCATT
>P_166
TGGGTTCACGTGACCTTGCGCCGGAAACGTTACCAGTAGAA
>P_167
ATAGTTCTCAGCAAATTTCGCGTGGAAGACCACAAACCCTC
>P_168
CGCGTGGAAGACCACAAACCCTCGACCAGTTCCTCTATACT
>P_169
TTGCTCGCCATTTCCATTGGCGATTTTTGCCTCAAACATTG
>P_170
CGGTTAGACGAGGTAAAAGCCGGTGATGAGCTCTTGTGACT
>P_171
ATAAAAAAACTTCGATGCAGCCCGAATATCCCCTCGCTTGC
>P_172
ATTTACCAATTCTGAAAAAGCCGAAATTTTCCTTCAACTTG
>P_173
TCCTTGCAATTATTTGCAGGCGGCCTAAACTTGATGGTGAT
>P_174
GATGAAGCTCCAGAGATGTTCATGCCCGGTTTAGTCATTCA
>P_175
CAGTTAGTCCTTTTTTTACTCAAGAATAGTAACTGTGATGA
>P_176
CTGATAGGTCTGCTGTGCGTCGGAGCTGACACGAAAGATGT
>P_177
TTTATTCTTTACGGAAAACGCGATGTCCCTAAGATGTTTAT
>P_178
AGTACACACACCCTAGGATGCTTGAGGTGTTACATCGCTGT
>P_179
GGCCATGGCCTCAAAATTTTCAGGGGTATTGTCGGTAGAAG
>P_180
GACTGGTCTGTCCTGATACACTTGGACGAGATATGTGGTTT
>P_181
AAGAGTTCCAAGAAGCACGACGGAAAAAATATTGTGTGCCT
>P_182
TATGGCGTTTTGTATGAACACGCGGACAGGAGAGAAAACAA
>P_183
AGAACGAGTAAACTTGAAGCCATGTTCGACCATTGAAAAAT
>P_184
TTTTTCTTGGTTTTTAATTCCCTTCAGAATTGGTTTGGTGG
>P_185
TCTTATTTATAAAACAGATGCAGCATATATATCTCTATTAA
>P_186
GCCGCCTTCGTCGGAAAACTCGGGGACGATGAGTTTGGCCA
>P_187
TATGTAGAACACACAAACCACCCGAGCTACACACCAATGGA
>P_188
TGTCAAACCATTATTAGCCACCCCCAACATACCTTGTATAT
>P_189
CAGGCAGATGCTACGAGAATCGATACTTCCAAATCAATGTA
>P_190
TGGGGCAAAACAATCTGTTTCAGTATGTCTATCTAAATGTT
>P_191
GAAAAAAGGATAAAGTGGCGCATCATTAATAAAACGCATAT
>P_192
TGGTCATATCATTTCCACTACTATTGGAGGCAAAAACGGCG
>P_193
GTTGTTGGAACAGGTTCATTCGGGATTGTTTTTCAGGTATT
>P_194
CTGATCAAGTCTGAAATTTACGATTTTAGGCGAAATGCTTG
>P_195
TGTTGCGTGCCTTGTCACGTCGTAAATAAGCAAAGCACCAA
>P_196
ACACAAAGTTAGACTATTTTCGATAACCATATTACATGGTA
>P_197
GAGCCAGTGGCAGTCAAAAGCGGTCACTACATAGTAGAAGT
>P_198
TTAATTAATTAGAAAAAATCCGAGAAAAAAGGAAACTCAGG
>P_199
ACCATGCCATCATTTTCACTCGCGGTGAAGCACTCCAGACC
>P_200
ACTCGCTATCCACCTTGTGACGGCGATACTACAGGGACATC
>P_201
GAAACTATTGGGAGAACTGTCGGCTACAAGGTAAGGGGTCT
>P_202
AAGTTTTTAATCGCCCCCCTCGTGGTTGTCGCAAAATTGTA
>P_203
AGAGGGCAGGCCGAGCAGGCCGTTGCCAAGCTGGCATCTGT
>P_204
ACTGTTATATGTTTTCGAAACAAATTACCTTCCTAAAAGAG
>P_205
TCCAATAGCTGTTATCACCCCAAGACCAGACTCCGATCCCA
>P_206
TGTTATTGGATAGATCGCTGCAGTATTTTCATCAGAAGATA
>P_207
CAAGGGATGAATTGGTTTTTCGAGGGGAGATGTAAAGAGTT
>P_208
AAATTTGTTTTCAAAAGTTCCATACTCGACGAATCTTTAAA
>P_209
CGTCGCTCCTATTCAAATAACAGGAACTACGTTATAAGTTT
>P_210
TTTGATTCGTTGGGCTTTTTCAGCAATTGTCCTACTTTGGA
>P_211
CGCTATTCGCTTCATATACTCCTGAGCTAGCCTCAGCGAGC
>P_212
ATTTTTTATTAGAAAAAAATCAGCAATTCCCTAATATCGCT
>P_213
ACCAGAGTCCGATCCAAACCCTAGTTTAGCCGGCGGTTTCA
>P_214
GAACGGAGATGTGGGAGACGCGGCGGAAGGAGAAGTAGAAG
>P_215
TCAGACAATCTCATCTGATCCGGGAACTCAGCTTTTTCCAC
>P_216
TTGGTTTCTTCGCGTGGAGTCGGTTTTGCATCCGCAGATAA
>P_217
CTCACTGTGCGGTTAGTCACCGATGCCGTAAGATCCTCCAT
>P_218
TTCTGTAGAGCAGCGGTTTGCGAGGCTGATGTATTAGCGTC
>P_219
AGCCAGAGAAAGACTCGAACCGGCCTTGAGAACAGCGGCTA
>P_220
TAGTATCACCACTCGAAACGCAGCATTCGCTTTTGCCCTCT
>P_221
ATGTATCACTGCAACGAAATCAATCCCACACCAGTCTTATC
>P_222
ATTGTTTGGGTAACTTAACGCATCTTCGAACTCTTGATCTA
>P_223
AATAATTGTCTCCTATGGCTCGTGACATGGCTAAAACGCCT
>P_224
GACTTTACTTCTCGTGGCTACGCTAATTTTTGGGGCAAGAC
>P_225
TTGATAAAGCTTTATTACGGCCTGGCCGGTTTGATCGCCAG
>P_226
ACATGAAGGAGCAACAGTTACAATGGCGCACTTTGACTCTG
>P_227
TTCCTCGTGGCACAGCAGCGCTCGGATTTGCCCAGTATGTT
>P_228
GTAATAATTATATAGAACAGCGACAATAAATAAACACAAGA
>P_229
AAATGAAGGATATTTGGATCCGATAGTAACGATTGATATAC
>P_230
GAAATAAATCTAGTTATATACAGAGTTATTAATTCCCAATA
>P_231
GAAATTTTGGTAGGTGGAGCCGTGAAGAACATTTTCCATTT
>P_232
AGAAAACCCCCCCATTAACACATTGTTAACAAAAGAATAAA
>P_233
CGCGCCGCCGCATTCGAAAGCACGACTTCATTTTCGTCAAT
>P_234
ACTTCGTCTATCAAAATTACCGGCAGCGACACAGCCAGCAC
>P_235
GTATTGTAAATATGAAAATGCTTCTTCGGAGTTTTTTGTTC
>P_236
ACCACTGATGTCTGAACCACCACGACCGCTAAGGAGATGAA
>P_237
GCTTACGGTTTGTTTCAGTTCCCGAGCGGGGTTAGGCCCGG
>P_238
TTTCTCTGCTGTGTCAAGTGCGGTTTCGCCTGATCGGTTAA
>P_239
TTTAGAAAAGAAGGCTTTCTCGAGGCCAAGAAAATATTTTG
>P_240
CTGGCTATGGCTGTCTCATTCGGGCTCCACTTTGTGATACT
>P_241
AAAATCTTAACGGGTTCACGCGGGATAAGTTGCATCACGTG
>P_242
TACAAAACAAAGTCACCAGCCCCTGCCACGCTTTTACAGTG
>P_243
CAGCACACCCTCTGACACAGCGGGTTCGAACACGATAGACG
>P_244
TGAAAAAGTACCTGAAAAGTCGCTCCATTGTGGATGATGTC
>P_245
GTCTTACGTACCAACTTCTCCGTGACTTGAAGCAGCACTCG
>P_246
TGAGAATTTCAATCTTGGATCAAGAACTGCAGCCATCGCAA
>P_247
CCCATTAGGATATTTTTGTCCTCTATCGAAGTTTTTCCAGC
>P_248
ACTACTTTTACCTCTCTCAACTGTCCCTGAAGAAGCAGTGT
>P_249
GGTCTTTAGACCATATACCCCGTTTTCATTACGGGCCGACC
>P_250
AACAACATATCAAATAAACGCCATAATAGGAATATGGAGAG
>P_251
TCGGGAAGATAAGCAAGAGTCGTTCCCGTATCAATTATCGT
>P_252
TAGACTCTATCGTGGACCTCCGCGAGTACGATGTACCTTAT
>P_253
ACTCTTGTAGATCCTGTACGCAAGACATATAAATCACATAG
>P_254
ACTTTGAAAGGTATCTCCAACCCGAACATAGCAGGGAAAAC
>P_255
CTTATTTAGTAGCAAAAATCCCCTACCAAACCAAGAACCCT
>P_256
AGAAGAAGACTCAGGTTTTGCGAGAGGAGAGATAGAGAGAC
>P_257
GTAAAAAGCATTATTCCAGGCGAGGTATATATCTTAAATCC
>P_258
GGCGTTTTGGTCCCCTTCTCCGGTGGAGGCGGCGATAATTG
>P_259
ATAATGGTCAAGCCCTTCCGCGAGATTTCTCCACAAGTCCA
>P_260
GAAGCAACATAACAAACGCGCCGCGAATCCATTTTTAAGGG
>P_261
TTCTTGATCTCACTCAACAACGGCCACGATGGCACAGGTTT
>P_262
GGTACCTAAGCTCATTCATCCGTTACCTCCAGCACTTTCAT
>P_263
CTCAACAAGCCCAGAAACGTCGGGGGAAAGCTGGCAGGGCG
>P_264
AGTAGTGACTATTGTTCCCACACACAAAAATTATTCTTAGT
>P_265
TGGCATATTGGGGCATCTAGCGGTTTCGGACAATGGAATTG
>P_266
AAATATTTTCGAAATGGTCACAGGAAGGGTGCAGAGGGCTT
>P_267
GATTCCGGAGGAAATCTTCTCATGTCCGACTTTAGTTCGTG
>P_268
ATGTTGTTATTCGCTAACATCGATAACGTTTATTCACTAAC
>P_269
TAAACGTGACATCCCCTTTCCTTGATCGTTTACTTGCCGTT
>P_270
GAGGACGCCCCTGTATTCTACCCGAGCGAAGAGGTCTTGTT
>P_271
TCACTATTCGAAATTAAATCCGGCATAATGCATGTTGTTGA
>P_272
CATAATTAACCATAATTTGGCAGTCCTAATCAAAGGAATAA
>P_273
TTCGGTTTTGATTTTGTTGGCAGCATCTATTCTAAGCGAAA
>P_274
ACTTATTTATTTTTCATTTTCCCTGTAATGCAATGGACAGG
>P_275
TGTCTTTTCAATTATATTATCGCGGGTGCAGCATGAGTAAA
>P_276
CCAAATCTCACATTGACGAGCGGCGCCGGATTAAAATGGCC
>P_277
GGTCGGTGATTTTGGGTTGTCTCGCTTAAAGCACAATACTT
>P_278
AGCCTCATGGGTCCAAGCTGCGTTAGTCACTAACTTATCGC
>P_279
AGCTTCAAAAGATGACGGTTCAACACCATGAAGATGGACGT
>P_280
AGAAACTTTTTTATTTTTAACATGGGACAATCAGATCTCTC
>P_281
TGTGATGAGCGCGTGAAGCGCGTGGGGGACTATTGGGTCTA
>P_282
AGGTATTTTTTATTTTCTGGCCTTAGAGATATTTGGGTACA
>P_283
CAAAAAGCAGGTCACCGAGTCGGGGCCCTCTTGGTGGTTCA
>P_284
TATGTATATGATCTTTGGCTCGGGAACTAATTCAAAGAGTT
>P_285
TGCCTGCCTGTGCAGGAGCTCAATGCCGCGATTCCATGGTT
>P_286
TATTAAGCATCGGTCTACCCCTCGAGCAGAAACTAATTATC
>P_287
TATGAAGGCTGAGCTAGCTGCGTTAGAAGCTATCTTTCCCA
>P_288
TATGATAGTAATCAGAAAAACAGTAAATTCCACAGCAGTAA
>P_289
ACAGAGACATCTTGGTTAAGCTCTACCCCGACACAAATAAA
>P_290
TATCTCGAAATCGAAAAATGCCATAACACAGTTTTGCATGC
>P_291
TCTATAAAATTTTAGAGATTCACAGACCAAACGTTCGGGCT
>P_292
GTATTTTAGAATCTAATTTGCATGGCGATTTAATTGACATT
>P_293
TCAGTTAGCGGTTCGCAAAGCTCGGGTGGATAAGAAGACGA
>P_294
ACAGAAGAAAGGGGAAAAAGCATGATCTGGTTTCAAAATTA
>P_295
AAACATGAACATACATGAAGCGGCAATTAGAAAGACACTAT
>P_296
TTAACTCCTCAGGAACATGCCAGCAACGGTCTTTTTCAAGG
>P_297
AGGATTGATAATGGATCTGACCCGGATAGCAAGCGGTAGAA
>P_298
GAGAAGGCATTCATTGGCCTCTCCGCCTCTAAATATTACTA
>P_299
AGCCCATTACTATCAGTGGGCGGATTTATAAGGCCGAGACA
>P_300
ACCGGTATCTCCATCTCCAACACGCTTGTGGTCCTGAGCAG
>P_301
AAGGTTTCCTCGAAATCAGACTGAGCAATCCAAAGGTTACT
>P_302
ACCCGATCATCTGGCACAGGCATGTACCTTTGCCTGTCATC
>P_303
CGCATACAGCATGTAAACCCCGTGGATCCCGTGCCTCGCTA
>P_304
ATTAACCACCATTGTAAAGTCGATCTCAGGAAAAAAAGTGC
>P_305
CTATTAAAAAGAGCTTTTAGCAGGAAAATAATATCTCAAGG
>P_306
AAGCTTCCCCATCTTTCCAGCACCAACTACCAACATCCTAG
>P_307
CCTATTGTTCATCGGAAGAGCACGTATCCCAATTACATCCA
>P_308
CATGTGTTTGTTTGGACTCACTAGTGTCTTCTGGCGTGGAA
>P_309
AAAAAAGATGAGGTTAGACACTAGGAAACATATAAGAACAA
>P_310
AGCTTTCAGACCTGCCTTCTCGAGGTGTGTTTTTCACTTGG
>P_311
TTAGCTAATGGTGAGTGGTTCGCGGTCTTTCCCTCTGCTCT
>P_312
CACTCTGATTCCAAAGGTAACAGGGGCAGATCGTCTAACTC
>P_313
TGAAAGATTTTAATTATTTTCGGTTTTAACGTGGATTATTG
>P_314
GTCGTCTACAACTTGGTAGCCACGAGTATCGTCCACGAATT
>P_315
CGAGTATCATTCCTACGTCGCAGTCATTATTGTAACATGAT
>P_316
TTCCAATCTGAATGTGAAGTCGAGAAGCACTGAATTGGTTT
>P_317
CGGATTCCAGATGGTAGAGGCGATAAAATTCAGCTTTCCAG
>P_318
TCCGCGAACATACTTTTTCTCCCGCACATGTGATTACTTGC
>P_319
GCACATGTGATTACTTGCACCACTATCGAGGTACCACTTAT
>P_320
TTTTTGAGAAGGCAGGACGTCGTGAGGAGATTGAGAAAATT
>P_321
CTCAGATTCGATGAAGCAGGCGGCGTCTCTCCTCGCCGACG
>P_322
TCAGACTCATTGTCAAAGTACGGTTCCGGTGGTCACAGCCG
>P_323
AGAAGATTGTTACAAGAACACGCGAGTGAGAAATATTATAT
>P_324
GTATTCACACCGTTAAGTAACGGTAGCGGACGTGTTTCCCT
>P_325
CCAAACGCAGAACCAGTCTGCCCGGTCGAAGGGGTTGAATT
>P_326
TGAGCTCACACCAGAAGAAGCGAGAAGCTATGCGATATCCC
>P_327
ATGCGATATCCCAATTGCCTCGGGAAATCTCAAAGCACATT
>P_328
GAAGAAGAATATGCATAGCGCTTTACCGGTGATACTAACGC
>P_329
AGACAGCTTCTGGGTCAAACCGTAAACATCCAATATCCCCG
>P_330
AATCTGAAACAGGAAAATGGCGGGAAAATGCAGACCTTAAT
>P_331
TAAGAAGCCGTAGTTTGTGTCGATCGATAAATTGCTTTATT
>P_332
CTACTGACAAAATTCCGCCGCGTGAACCTACTCTTTCCGGC
>P_333
GCATTCTACTCCGTATGACGCGGGACGAATGCGTCAAGGCG
>P_334
AAAAGCAGAGCCCTTGTCATCGGAGGCGGAATTGCCAACTT
>P_335
GACTTTTGATCTGTGAACCACATTTGTTAGGGTTGTTAATT
>P_336
CGAGTTGGTGGTGAGGTTTGCCGGAATATCCCATGACTTCT
>P_337
ATAAAAATAACTCCCCCAAGCCCTATTAGACCCACCTTGAA
>P_338
TTAACATATGGTATGTGTACCAGTGGCTTCTGTCCTCTTAA
>P_339
TTTCTTTTACAACATTTTTTCGAGAGCATTATATCTTCATA
>P_340
TTTAAAACTTAGAGATTACCCGCGGTTTTTCTAACGTATTA
>P_341
TTGTTTGATCAGATGAAGCGCGATGGTCTGAAACCAGATGT
>P_342
GGTGGAATGTACTCAAGAAGCGGGGGTATGACTTACTCGAC
>P_343
CCTATGGTGAGCAGCATGTGCACGAATGCCGACAATGTGAA
>P_344
AATGCCGACAATGTGAATCCCGCCACCGTCTTCTTCACCAA
>P_345
GGAAAGGGAAACTTAGACCACGGAAAATCCGGTAAACACGG
>P_346
CCTGCAGCTTTGGTTCTCCACACGCTCGTCCTCTTAGCCCG
>P_347
AGCCGAAACCAGTGGTTTCTCAGCCGGAGGCAGATTCTCGG
>P_348
TGATTGAGCCAAAAAAAATGCAGTTACGTTATTCGTGATGT
>P_349
AGGCTATAAATACCTCCTCCCCCTCTCAAATGTTGCAATGT
>P_350
ACTACCAAAAGAGTTGTGGGCGGAAGCGGTCGCGTGTGCGG
>P_351
GCTTGGAGCGGAAGAAAGCCCGGTGTTTCTCATTTAAGAGT
>P_352
TACAAGCTTGTTGGATATAGCGATAGCGATTGGGGTGGAGA
>P_353
AAGACACATGATCAAGTAGCCGATTTTTTTACCAAGCCTCT
>P_354
TACTATGCAATGGGTTCATGCAGGATTTATTCGTATTTGTT
>P_355
TTCAATGTGCTCTATTGAGTCTTTACAAGAGTAGAGATGTT
>P_356
ACAATATCCTTATTATTTTGCAGGGACGCACTTGATGCACT
>P_357
AAGAAATGTACATTAAAAAACGGTAAATCGCTAATCCTAGG
>P_358
ATTTGAGGAGATGATGGAGTCGACAAAAGATAGGATGATCC
>P_359
ACTGCTTATAGAATTTCTTCCGTTTCTTATAAAGCAGGCTC
>P_360
AAAGTACAGCACAGTGAATGCGGCCATTGCAGCGGCACCTC
>P_361
CAACACAGCCAAAAGAGATTCGTCATCTATATAAAGACAGG
>P_362
CAATGTCATAACCGCTCAGTCACGCGCATTTAAGGACATTT
>P_363
ATCAAGTCTCATACATGTCTCTCGACTAGATTTCACCACTG
>P_364
TGTTGCGAACGTGTCTGGTGCATTGACGAAGGATGAGTTAT
>P_365
ACACTGCAACCGAGTCAGAACGGGAATGCATAGCTAGAAAT
>P_366
GTTTCCTTTTGTTCCCAGGGCGATATCGGCGTGGTACGATG
>P_367
GCCAAGACAAAGACGTTTTTCGCTACCGCTGTTTCCTTGTG
>P_368
CCTCCTTGGCTTGTTCAACGCGTTCTCGACTGAACATTTGG
>P_369
TGACTTTGAATGAAGTTATACAGCAACGGAATCCTTCCTTT
>P_370
CATAGTGTTCATCGGGGATGCAGTTGCGTCGCTTCTGTTTC
>P_371
AAAACGTAAGAATACAATGTCGGTAAGTGACAGTTACTACA
>P_372
TCCTGGACAACCCTAGATTCCGGTGAGAGACAGTGAGGCGA
>P_373
GGACTGACGTTTGGTCGGTACAGTAACACACTCTTCATCCG
>P_374
AAGCGTAATGTGGGAAGCAGCACGACCCATAAGTCTTACAA
>P_375
ATTTTATCCCATCTCAAAAGCAGGAGAGTAAGGTCCCCCCA
>P_376
CTAAATGGATGTGGGATCTTCTACGAAAGCTAAAAGTATAT
>P_377
ACCCAATGCTTAAAAATCCGCATTTCTAGGATTCAGTTCCC
>P_378
GAAACTCTCCTTTTGAAACGCCTGCGAATGCGATTTATCAC
>P_379
CTCCATCTTGAGTCAACTCGCTTGAACTCGTACACGGACAC
>P_380
CGCTTCCGCTGCTGCTAGCGCACGGAGGGCGTGCACGCGCC
>P_381
CGGTTCCGGTTCGGGATTCCCAAAAACATGGGAAATTCCCC
>P_382
TTCTTTGCATCTATGCATCACGCGAAGAACTGCGGACTTAT
>P_383
AGGAAAATGGGAACCCGTGACACGACCAATCTGCGCATGCC
>P_384
CCTCAGAGTATGGTATGTCGCTGGAATACCCATGATGTACG
>P_385
GAGTTTTCCCCCTTTAAGTACGGTATCTTTTATTTTTGCTA
>P_386
TGGTAAACTCAAGCCGGGTACGGCAAGAAGGCTGCAGTGCT
>P_387
ATAATTGGACACAAAATTCTCGGTGATCTGTTCCTATGATA
>P_388
TTCGTTACCCGATCCAGTGACGGCGACCCGAGACGGTACCC
>P_389
GTAATTTTATTCTTAAGATACAATATAATTTTATACTCGTA
>P_390
CGGAGATATTTACCAGATGGCGGTTATCCTGCAGGAACAAA
>P_391
TAACGATCTTGAATCATGCTCGGTCTTAGATCTTGCCACGT
>P_392
CATTTCGCAAAGTTTGCGATCCCGCGAGCAACTTGTGCAAG
>P_393
AGCTAAAATATCTTCCATAGCACGGACCATAATTCCACGAT
>P_394
CCACTGGCGTCTTCGATTGACTCTAGCGGTGTGATAATTGG
>P_395
TCTACACCTAAGAATTTTCCCGGGAACCAGCTCAAGCTATG
>P_396
TTGTGGCGGTCTTTGTGATACTGATCTAAAATTCATGTTTG
>P_397
ACTCTACCCAGAGATTTTCGCGCGAAATCCATAACTTTTTT
>P_398
ATATTAATTTCACTAAAACCCTAACGAGGTTATACCATTTT
>P_399
ACCTGACGGCCTTCATGGTTCACGACTGACGGTTTTCCTAT
>P_400
GAACTATCTTTGGCAGCAACCGGAATTTTTCTGTAATGATA
>P_401
CGCTTCCACCAAATCGGGTTCTTGGTCGCATATATATGAAG
>P_402
AATGGGGGTAATGTCAATCGCATGTTCATTACCAATATGCT
>P_403
CGACCCGGCGACCCAAAAAGCATTGATGGAGTATCTTGGAG
>P_404
GACCTTTATAGGCCAAACCGCTGCAATCTCGGCCATGGCAG
>P_405
TTAAATGTGTTAAATCCAAGCTTTGAGTATGGTAGCTAGGC
>P_406
TCAGTCTGCACCAATTGACACACGAAGAGCTTTATATAAGG
>P_407
TCATCAACTCCTGAGTTTTTCGCGGTATGCAAACTAGTTTA
>P_408
TTCTGTAAGCACACGGATGTCTGTAAAAGATTTCGAGAGAC
>P_409
CACGTTTGGACTCGACGCATCAACAATGTACTTATCACAAT
>P_410
TCTATTAAGCTCTCACGATCCGCTGTCACCGAGTTCTTAGC
>P_411
CAGAAGTCTCCCATCTTCGTCGCGCACAATAACCGACATTC
>P_412
TTTCTACATACAACTTGAAACATCGACAGGGTTACCATGGA
>P_413
TTCTGCTGCTGCATCGATCTCTATGATAACTCTAAGGAACC
>P_414
ATACCGAGATTCAAAAACCACTTGCGTGGGCCTAAATTTAA
>P_415
ATTATAGGATGAACATTTTGCATTGTTCACATACCTTTTAA
>P_416
AATAGATAATAGACCAAGCACGGTCACTTCCAGGGGCTAAG
>P_417
GTTATTATATTAGTGAGAACCTGTAACAAACTAAACTTTTG
>P_418
GAACTTATTAGGTTCAAAGGCAGTGTAAAAGTTTTTTTATT
>P_419
TAAAACCATCAACTTGCAGGCTTGACCATCCCTGTCGAGCC
>P_420
GAACCTTGAATCCTCAACCGCGCGAGAATAAAGTTATTGAT
>P_421
CTTAAGACCGTTCTACATCGCATCTACGGTAAATTTATGGT
>P_422
TAATTTTGTTTGTGTCGGTACGTGTTCTATATAAACCACCC
>P_423
GGTATAGATGTTGCAAGATGCGTTAGATCCAATATCACAGA
>P_424
TGTGGCATTTAATTCAAAGGCGTGCTCACATGACGAACAGA
>P_425
CACAAGGTAAGATTAAATCACTAGGACCAGTTAAACCGTGT
>P_426
TGAACCATAAAACCAGAGCACTGTGATCGGTTGGTTGTGCT
>P_427
TATTATTATAGGATAAAAAACAGGATTTATCAATTAGTTTG
>P_428
AGATAGTGAATAATTAATTTCATACGGAATAATTTTCCCAA
>P_429
TTAGAAGCTACGAGATGCTTCACAAGCGTTGCGGGCCTGGC
>P_430
TGTTAATGGATTGGTTCGACCGGTTCTCGCGGAGGCTGAGT
>P_431
TCCCTTTCAGGTGCTTCTGTCCTGAACACGGATAAAACAAC
>P_432
CCAATGCAAACATTAAAATTCTAGACTGTCCTACCGAGGAT
>P_433
TTGAGAAATGTGGGTGATGTCATGTACAGTAAGTCAATAAT
>P_434
GTAGATTGGGCAACACCGTACCTTGGCGATAAGCGAAAGCT
>P_435
GAAACACTCACTGTAAAACTCAGTGGTTATAGTATTCCTTT
>P_436
GACCACATCACAATTCAAGGCGGCCGAAAGAATTCTCGCGG
>P_437
CACGCGGCTCATTTTCGATTCAGTGACATTCCCTAATGTCT
>P_438
AAAAACTGGGTGTGTAGAGGCGGCTTCTATGCCAAAATTCA
>P_439
AAGGAGGGAGGGATAAGTTACGGGAAAAAGTAGCAAATGAA
>P_440
TTTGACCAGTTCTGGGTTCACAGCATCAGAATAAAAGAGTT
>P_441
AAATTTCTGAGCAGCCTCTTCTCGAGCATCGTCCTCAGTTC
>P_442
ATATGGCTGTTCTCAAAATACAATCCCAATTAACAAGCCGA
>P_443
GGATGGCTCCTCCTCCACCACCCGAGGAGGCTCCACCACCT
>P_444
AGTAATTTGGGAAATGAACACGCGGTTCTAAACCCCTCCAG
>P_445
AAGTAAGTTTCAAGTTTCCTCACTGTCGACTGTTTTACACT
>P_446
AGAGAGCTTTTTGACAAACCCGGTATCGTCTCTTTTCCTCT
>P_447
GAACAGCTCCGTTTGGTGGGCGGTGAGACGGAGTGGGCAAG
>P_448
AGGGTAGTGTTTAGGTGGGCCGGTTGGGTGACGGATGTGCT
>P_449
ATCACTAGAAGAACAATTTGCATGCAGGGAATAACGGTTAT
>P_450
TAGCTTTTGATGCTTTACGTCTTGGTCGCTCTACTCAACAG
>P_451
AACACAGAATCAGTAGAAATCGGGTTCGACGTGTGTTATTA
>P_452
AGTATCACTTTATTAACACACCCTGTTAACAAATATGGCTC
>P_453
GAACCTCGACTTTTAAAAATCATAAAAAAAAAGTCTCAAGT
>P_454
ACAAAACATAGTGCACGACTCGGGAAATGACATCAAAGAAG
>P_455
TGCATAATGCGTCCTTTTTGCGAAAAATTCAATAGCTCCTC
>P_456
TGTACTTCGAATTGCGAAGGCGATTTGGATGCATAACGAAT
>P_457
TTGGAGTCACTATGGGACCTCATACTTAGCATTTGCCGTTT
>P_458
TCCCATTGAGCCTGTTAGCTCCTGGTCGTATCACACGGCCC
>P_459
GGAGATTGACATGATTCAGGCGGGAGAGAACATGTGGCATT
>P_460
TGGGGAAATAACTTGTTGCTCCCCAGCAAGCTATCATACGT
>P_461
CAAGGCAACAATGGAGCACACGGTGATCCCATCCATAGAAG
>P_462
GCAGGTACTGCTAGTGCAGGCGGTAAACGTGGTGATGCTCG
>P_463
GTCACTCCAATTGTTTCAAGCAGTACCGCAGAAGCAACAGC
>P_464
CTGAAATCCACTACAATTTGCGTGTTTCAGAGGTAATTCCT
>P_465
CAATGGTTTTTATTGATTTGCAGCAACGAGGTGATGGAGTA
>P_466
AATTAATCGGTACAAGTTATCTATGGAAAACAGTTCAACTA
>P_467
ATTACAAAACGGGTTTGCAGCAATATCACCGTCCTGCTGCG
>P_468
GAAATGGCAGCAGTACCTGGCGCTGTTAACTTTTTGTCATT
>P_469
TGCATATTCCCGATGAGAAGCGCGAAAAGAAGAAGCCCAGC
>P_470
CAGATTGCATCAGGTTGCTCCGTTGACAGAAAACCGTGTGG
>P_471
TGTTATTCTGGTGTTTTTTACAGGAATTTTGTATAGCAGCG
>P_472
AGATTGCCACATTAGTTTTTCCCAGACGATAAAGTCCCTGA
>P_473
ACCCTTCCAAGGTTCTGGAGCAATACCGTCAAATCTGTGAA
>P_474
ACGTCATAGCCTGAAGCACGCCATTTCGGCAAGCCTCCATC
>P_475
TATATCAATCGAGTACAGCGCGGGCCCTTCGTTTTTGTCGA
>P_476
CTTAAGTCAATTACTGTATACCCGATCAAGTCATGTGCTGG
>P_477
CCCACTCTGTAGCCCATCGACCCGAAGAACCAGTCTCCATT
>P_478
AAGAACCAGTCTCCATTGCACCCGCTTTAAGCGACATTAGT
>P_479
AATTATAATTATTTATTTCTCTGAATGAAACAAAAAACCAA
>P_480
TAGGAGAGCCCGGCCTCCGGCGATGGGGAGAATCAGGTGAT
>P_481
ATTGTCTCTGTGCAGCTAGACGGCGCGAACTACAACCAGTG
>P_482
AAAGGACGAAGCACATCGAGCGGGACTACCATCATATTAGA
>P_483
CGGTTAGGGGACAGTTGACGCGTAAAGCTGATATATACAGC
>P_484
GTACAAGGCCTTCCTTTACCCCTCATCGTCGTTTCACCGAC
>P_485
TATCCAACTGGGGAAGAACGCTGCATTGCCTGCAAACTCTG
>P_486
ATCTTCTGGTGCATGCGTCGCAATGCCGTTCTCCAGTTTGT
>P_487
AAGGAAGCGAGCAAGTGTCTCCCGATTTTGTACGATGGTTA
>P_488
CCTCCCATGTAGATAAGTCGCTGCCTCGATACTGATACGGT
>P_489
CATGGAATAGACTCAAGTTTCTTGGACAAAGTAAAGTCAGA
>P_490
CCTAGCCAAAGGTAACATAACGGCGCCAGTGATCTTCGCGC
>P_491
GCAGATGAAATAAGTCGAATCGAGCTTGAGAATACATCTGG
>P_492
TCGTGATTCATATGAAGCAGCACGATCACCAACCTCACTTC
>P_493
AGACGACTTTGATTTCTAGCCGGTCCAGAAGGGCACCCATT
>P_494
CTGATAATGCCAGTCCATGACCTGTCCAGTCAACACTGCCA
>P_495
GAATAAAGTTAGAGAGACGGCAGCAACGACGTAACGCTTGT
>P_496
AGGCGTTGCTGTGGCAGATGCAGTCGAAGTTCGTGCTCCAC
>P_497
CCAACTTACTAGTCTGATTACATAGTCTAGAGCATTCTTTA
>P_498
CAACAGTATCGTGTGAATCGCGTTTTTCCCACTTTCCTATA
>P_499
AAAAAACTAAAAAAATTACACTTGAACGTTCCGGGGGTACG
>P_500
AAAAGCATAGTTAGCTAACCCATCCGCGAGACGATTAGCTT
>P_501
CTAATCGCCACTCAAACTTGCATGAAGTTTGAAAACCCAAC
>P_502
AAGCAACTACAAGATTCATCCGGGAAGTATTAATTTAGATT
>P_503
GGTAGAAGGAATGGACAACACGGAAATTATTATAGCCATTT
>P_504
TTTAAGGCCTATTGGTTTGGCGCCAATTGGTAGCTCAACTA
>P_505
AAAGTTTATGTTCATAAAAGCGATGGCGAGTTTCGTCGCAG
>P_506
AAGGTCTCCACTTCAAAATCCGATTGTGGTAATTGTTCGTC
>P_507
GAAAATACAGGCAAGTCACCCGCGAAGACAAAATAATCTGA
>P_508
ATTTTAAAAGTTTTCTCATACTCGATTTTTTCTTTTTGGAA
>P_509
CCTTTCCCTTATAGTTCAAGCAGTGGCGACCGAATAGAGAA
>P_510
CTACCTGTCAGCCCAGAAGGCGGTTTATTTACTTCAGTCAT
>P_511
TGATATCTAGTTTATGTGCTCAAAACGTAAATATTCTTAGG
>P_512
ATAGCTTCTGCTTCAGTATTCTGTTTCTGGAAAGCAGTGGC
>P_513
TACATCTTGCCTGTAATTCGCGGCCGTGGAGGCGGACTAAC
>P_514
CGCAGAGAGAGTGAAGAATCCGGTTGTGGTAAATAAAAAAA
>P_515
AACTGGATTTGAGGATTCGTCAGGTTAAATTAGGGTTCGTC
>P_516
CCCATTCTCTATTCTTTTTCCCTGGTTGAAAAATCAAGCAC
>P_517
TTCGTTCTCTGCTGCTCCACCAATGTCGAAGAATCATCCCG
>P_518
GAAACAAACCTATCCTCTGCCGTGAACCTCAATTTATAGGA
>P_519
CACATACATCCCTTATTTGGCGTTTGCGAGTTTCTTGCAAT
>P_520
TTTTGGCGCCAAAAAATCGGCGGGAAAAATAATTTTGGCGC
>P_521
AACAGTACAAAGGAAAATTCCCCTTCTGGCTTAGTCCCCGC
>P_522
CGGTACACACTCCTTTTACGCGGTGTGATTGTTTTACAAGT
>P_523
GGTGGATAAGAGAAGAATTCCGGCGATAATATCTTCCGATT
>P_524
TGATCCAATCGTTCAATCGCCATCGTCGAGCGGAATTCACA
>P_525
AGCCATGTCTCTTTCACTAGCGGCGTTGACAATACATGTAG
>P_526
ATATGAGTTTTCCGGGAACGCGGTCCGGGTCCGTTTGACCC
>P_527
TATTCCAAAAATAGATTTGGCGATCACATCATTCGGTGACA
>P_528
TAGACCTTGTTTTAGCAAAGCTATCTCAGGGAAAGAGCATG
>P_529
CATTACAGCCATTCTTGACCCGCGGATCAAAACAGAGTACA
>P_530
AACAGAGCAACTCTGTTTTGCACCAATACCAAAAGGGAAGA
>P_531
AGGAAAGATGATGTTTCAAGCCCGGATAACCGAGAGTTACC
>P_532
AACTCGGGTGTTGAACATTGCGAGGAGGACCAGTGGAATCC
>P_533
CGATTGTTGATTTAGATTTTCGTTAGGGTGATTTATTTGTC
>P_534
GGCTTTCGTGTTGGCTTCCTCGATTCTGTACCACGTCTCCC
>P_535
CTTTTTGGCAACTCTTGACGCCTGAAAAATCTTTTGATCGG
>P_536
GGGTGCAAACCGTGTGGCAGCTATGCTGATTACGCAGTCGA
>P_537
AATATACACACCGAAATTTTCGGGATTGGAAATTTGTTACA
>P_538
TTAATCCTCCAGGCCCGAAACAAGAGCATGTAAACTCCAGA
>P_539
AGGTTACATCGGAAAATACACGGGTATAAAACGGAAAAAGA
>P_540
ATTTCCCACCAAAAAAAAAACGGTTTCAATTAATTGGAGAT
>P_541
CCCTCTTTCCATTTGATAGGCGTGGCTGTGATTTTGGTTGT
>P_542
GTTGGATCTTATGTAAATTCCCCGAAAATCACCATTATCAT
>P_543
TGCTAACTTAGGTATCCCCACTAATCTATTCATCTCACTTA
>P_544
TCAGCACAAGTTCATTTTTCCTCTTCATTGTTATTTTAGGA
>P_545
CAAGAAGATATAGAAGATTCCCCCACTTCTTTGTGTTCATT
>P_546
CTCATGGACGCTTGAAAATGCTATTGAAGCACTTCAGGAAA
>P_547
AATAATGCTCTAGAGATTATCAAGGACAAACATTCACCCCT
>P_548
GATGGGAATTCTTGTGTGTACTCGGATGATGAAAATTGTGT
>P_549
ATACCACTATGGTTGGTAATCTCGGTCGTGCTAAGCAATTT
>P_550
CAAAAAGAACAAAACATTTTCAGGAAAAAAATGATAGATTT
>P_551
CCTTCTATTTCCTTTTATCTCTCTATCCTGTTGGGCCTTAA
>P_552
TCATTGATCGAACAGACCATCGCGGACTATTCTGAGCCGAG
>P_553
AAACTTGGAATGTTTCAGATCGTTAATGGTTATAGTTCCCG
>P_554
GATCGTTAATGGTTATAGTTCCCGAAATTGTCTCTGAAGAT
>P_555
TTGTCCTGATATGCGAGAGACATTGTCTCGAGACCAGATCG
>P_556
ATATTTCAGGAAAAAGGAAGCGGGAGAGGGGAGCCCAGTAC
>P_557
TTTTTGATTGCCTACAAAATCGGCTTCGGGACTAAAATTAG
>P_558
CACTTGATGAGAACACGTGTCGAGAGTGTTTGGTTAATGCT
>P_559
TACGAGATTAGCAATTGCTGCGATTTCGTTGTCGATTCTTA
>P_560
ATACGAGATGCTTGAGAAAGCGACCGAGTCTTTCCATGACT
>P_561
AAACTAGGCCAAGGAGGGGCCGGTTCTGTATACAAAGGGAT
>P_562
AAACCAACCTAAGGAGTCATCGGTGAGCATGTAAATCTCGG
>P_563
TTGTTTACGGGGACCGCAATCGGGAAAAAGTGTGATCTTTT
>P_564
GGTAGGTTAAAAGATGAGAGCGCGGACGGGAGCTGAGGAGT
>P_565
ACGGATGCAATTATTAAACGCGAGGGACATATCATATCAAA
>P_566
TTTAGAACTTATTTTTAAAGCATGTTAAATAAAAACTTTGA
>P_567
AATGCTTCACTGACTCCATGCATGTGTATTTCCCTATCAGG
>P_568
CAACAATTCTTTCCCCTTGCCTTTGCATATTCATTAAGGTA
>P_569
ATCGAGGAATTTATCGAATGCGTCTACGAGAATCCGCCAGA
>P_570
TTGGCCCAGTAAAAAATAAACTTTTACCAAATTTTCAAAAA
>P_571
GCAGCTTCTAATGCTAAGTGCATCAGCAAACAAGTTAGCAA
>P_572
AAAAGTTAAGACGGATGGACCGGTCAAGATATTATTTTATA
>P_573
ACAAAGTCTTATAATGTGAACCCCAACGAGTATTTCCAGGT
>P_574
TCTTTATCTGAAGCATCAGCCGATTCATCTACAAGCAAGCC
>P_575
AAATTAATATCAGGTGGTGGCGGAGATTTTCTTTTCAGAAA
>P_576
AGCCATGGGTATTATAAAGTCGGAAATTTGAAAGAAGCCTT
>P_577
TTGGAAAGAAGTGGAAGGTTCGGTTCATCGCAAACGACATC
>P_578
TCTGCCACGCGATCAAGCAGCTCGATTGATGGAATTGTAGG
>P_579
ATCCCGCTGAGAACAAAAGCCGAGGACCCGCAGTACGAACA
>P_580
GCTGACAAAAGTAGGAAACCCGCGCTCAAGAGCGACCTGTG
>P_581
GCGGAGTTGATTCGTGCGTGCGAAGCCGAGAATTGGGACCG
>P_582
CAGTAGGCTCGAGGGTGGCTCTGGCTCTAAAGTTTCTGGTT
>P_583
TAAAGTTCGTAATTGTTTAACACTAATAAGGGGTACGGTGA
>P_584
TAAACACACACATGCAGAAGCAGGAAAATATAATTTTATTA
>P_585
ATTTCTCGACACTTGAAGCTCGCTGTTACGCTTAGCCAAAG
>P_586
TAATAATTCTGGTTTTAAGTCGGAAACAAATAAAAATACTA
>P_587
TTATATCTTGAAAAGTGGAACAATGTCAATCAGTTCCGCAG
>P_588
GTTAATTTTGAAGGAAAAAGCGTGTTTTGTGGATTTTTAAA
>P_589
TATACAGAAAGTTTTAAGCGCAGGATAAGAGCATGCACACT
>P_590
CCATTTGAGGAAATAGGTGCCGTGGTTACTACTCCGTTGGC
>P_591
GCCTCACCGGTACCAATTTCCTGTTTCGGGCTTGATGTTAT
>P_592
AGTTAATCTAACATTTAAAACATATTTATTAAGAGGATATG
>P_593
TTGCAGTCCCGGAAGCTACACCATAGTAGGAAGCATTCTCC
>P_594
ATGTTCATATCGGTTTTAGTCACGCTCGTTTTTTTCTTAGT
>P_595
AACTTCTTCCAACGTAAGTTCCCCAACGCGCTTAAGAGTTT
>P_596
ACTCGACGAATAACTAACGTCTCGATCAGAGGAGCCCAAAA
>P_597
CCGAGAATTGCCGTTTCCTGCAGGGCCTCCTGATGGCCAAG
>P_598
AATTACCTCGGCTGACGATCCGGCAGCCAAAAGACAGCGAA
>P_599
AAACGGAAAGGCTATCGCCGCGGAACCAGTCGTGGTTAGAC
>P_600
AAGAACGGAAAGTGGCGCGTCTGTGTCGATTATACCGACCT
>P_601
CCGATTGGCGAGTAGAAATTCGCGATTACCTCTCCGATGGA
>P_602
GATTACTTCACGAAGTGGGTCGAAGCCGAATCATACGCGAC
>P_603
CTTGGTTGGTCCCAGATAGTCAGCCGAGCCGGGCTTAGGGC
>P_604
GTCCTAAGTGATTGTAGAGTCTCGACATACCTGTTTTCCTC
>P_605
GCGTAATTACTCGGAGCCGGCGGTGGAGGAGGCGGCGTTAT
>P_606
TATGAACAGTGGGCATAACACCCGATTGTTCTGCTCTTTGT
>P_607
AAAGGGACATAATCAAGAAACACTCACGACTCACCTAAGAT
>P_608
CCTCCATGAGAGTTCTTTTCCAGTTCCGAATGTGAGAACTT
>P_609
TACAACAGAACCCGTAAACTCAGGAAAATCTATACATTTGA
>P_610
AAAGAACAGGAGGCGAGAAGCTAATATATCAGAGAGGGAAA
>P_611
CCTCCTTACTCAGAAAAAACCTATAGAGCAAAGTGGAACAA
>P_612
AATCAAATTCGTCCTGGGCGCCTCCTCTTGGTTCTGCAACC
>P_613
TGCTCAGTTTCACGCCAACGCATGCAGAGTTTTTCCATCAA
>P_614
AAAAAAGAGAAAATGAGCTTCGAGAGTATAAGAGCATCTTC
>P_615
TACAAGTTCTCAGCGAAGCTCGAAGGCGAGAATATCCAGAA
>P_616
TCACCTTTAGTAGAATTCGCCGGCAATTACGAGGAAATGAG
>P_617
GAACCGGGGAAGAATCAACGCGACAACGAGACACAAAACTA
>P_618
CGTCCATGCATGCTCATGACCGCGGATGTGTGAAGCGGATC
>P_619
TTTACTTCCGAAATAAAAAACGACAAAAGAAATAAAAAGTC
>P_620
TAGGAGACTGTTGTGCATGTCCTGAATAAAGATAGTTTAAC
>P_621
GGAAAATTCTGGTCTTTGTTCAGTCGCAGGAAAAATGTGAT
>P_622
CTTTGCTGAGATTCGTTTTGCTGGCTCGTACTCCAGCATTT
>P_623
ATGAGACTGGAGTGTACACTCAAGGGCAACATGAGAGTGCT
>P_624
ATACGGTTTCAATGTTTTTCCCTGGATTCTCCTGGCACCTC
>P_625
ATAATCAGAATGTGAATTTTCCCTCCCATCGTAATACTGCG
>P_626
CTTGGCGTGCTGAACTATGGCGGTGTAGGTTGGTTTGGTCA
>P_627
TAATTCGGATTCCTTAGCGCCGTCACTGGGAGAGGTTGCAA
>P_628
AAGCCACTTGTCTGAAACCACTCGAACAAAATACTGAGGTG
>P_629
TCTTTTGCAAGGGCATCAGGCGCTAAGCCATACAACGTTGG
>P_630
CAGTTTCGTCCTTCAAACGCCGGGCTTCCTCGTTAATACTT
>P_631
AGATTGGAGAAGCATTGTCCCATGCCAAGGCAAACTCTTCA
>P_632
TGGTTACAGGTAAATTTACTCAAGCGCGTACTCGAGGAGGT
>P_633
TTCGCTAAAGGGACTTACTACTGGAGTAATCTAGGTAATTT
>P_634
GAAGGGAAGACAGTAGAATTCATCGATGGAAACACCAAAAA
>P_635
ATTGGAGGGCTAAGAATCATCGGTCTAAGACTCGAGCAACT
>P_636
CACATGGTCAAAAGCTTAAACCCAAAGCTTGTCACGGTCGT
>P_637
GGCTGCGGGAAAATGGAGAGCAAGGATGATGATGGCTGGAT
>P_638
CCATTTGATCGATACTTGGGCATAGTCGATAACATTCTGGA
>P_639
ACTCTTCCCGGTTCTCGGGTCCCTAACATCAACTTCCGCGA
>P_640
GGGAACCAAACCTGAAAACGCGCTCCCCTGAAAACCAGAAA
>P_641
GAAAAAGATACATTTATTGTCGACACCACATTCAATAGTCC
>P_642
AACTTCTGTTGTGTAGACAACGTAGACGACAAAGGCTTGGC
>P_643
ATGTCTTACTTTGGGGATCCCGGTGTGGTACAGAGACTACA
>P_644
CCACCAGAATCACTGGAAGACGGGGTTGAGTGACTGTCAGG
>P_645
CAAATCTTCTGGAAATTTTGCAGGAACAAGTGCCATTGCCT
>P_646
CTAACCAGCAACCCAAAAAACGGCGACGAAAAGATTCAGCA
>P_647
TTCACCTCGAACGAAAGATACGAGGAGGTATGTTTTTTGTG
>P_648
TGTAGAACCACACTCTTTTCCTGTAAGTAGTAAAAACCACC
>P_649
TTTTGTAACCAATTAGATAGCAGTACTTTAATATCTGAGGC
>P_650
AGAAGGATCAAATACGTGTTCTCGAGCAACAAATTATTGAG
>P_651
ACCAGACTCTGCAATGAAAACGCGAAACTCAGCAGGTGAAA
>P_652
AACTGAGAGACGAAGAATTACAGCCTCAACTAACACAATTG
>P_653
CAACTAACACAATTGATTCACGGGTATAAATTGATCTCAAT
>P_654
AAAGCAGAGTATGTGTCACACGATTTCGAGAAACGGTTGAA
>P_655
TGTTTTAGGTTGGGATTTTCCCTAAACTATCTGGCTCCGAG
>P_656
CCAAGTCCTGCTTTTGACGGCGGTACGAAGGTTCGAACCAG
>P_657
CGAAATTTCCTTGCCATGCGCTGTAGTATTGTAATCCTCCA
>P_658
TGAAGTCACATGACATGTCTCCTGCTCAACGCTCTTATTTT
>P_659
AAGAGCCTTTACACATGTGACACGCTCGTTTGTTTAACTCT
>P_660
ATCGTTGGTAATAGATTCCCCTGCATTAAAAGAATTGCACT
>P_661
TATCACACGCAGGTTGCATGCTGTAACGCCATCAAGTTCTC
>P_662
GTGCCAGTGAGCTTGAAACACTGAAAAATAGGTGCAGTGAT
>P_663
TATATTATTATTTTTCAACGCTTAAACCACAAGTTTGTGAT
>P_664
AAAAGTTATTTCGAATTTTTCGAGCTCTTTAATCCAAGCCA
>P_665
TCCGGGAGTTTTTAATTACTCGCCGGCTTTAGTCTCTGGAA
>P_666
TTAGTTCTATGTTGGCGAGTCGGGCTTATTCCAAAACAGGT
>P_667
TCACTCATGTTGTTTTGGTTCGAGCTTGAGCTACTTCCTTG
>P_668
TTTGCGTCTAATATATTTCTCGGGCGATTACCTTCTCAAGG
>P_669
ATTCTTGATTACTGGTTATGCAATTTTTCTGATGAATAACT
>P_670
CTTTTACCTTTTATCAAAAGCCCTTCCAACGATTCATCCGC
>P_671
AATACTTATCAGTTTGTGCTCAGTAGTTTTTGATTAAATAA
>P_672
ATGGTGGAGGCAAGAATTGGCAGTCTTTGATGGCGGAGATA
>P_673
AACTAACCGCAATATAAACACGAGCTCTGATGACGAGTGGA
>P_674
TAGATACTCATTATAAATTCCTATTCCGCGATTATACAATT
>P_675
ACTTAAGAGGTTCACTCACACCTGAAAATATATATATATAT
>P_676
TGCAGCAGCTATGCTACTGTCAGGGTCGATCTTAGGTGTAT
>P_677
AAAAGCCAATCCTCCCGTGGCACGATTGCCTTCAGCGATAC
>P_678
ACCACTTTTGCTATAATATACGGTCCATGTTTAAACTGGTC
>P_679
TCTAGACACCGAATTGAATGCATCTTCGAGTCAGCTACGCG
>P_680
TCGTCTCGGTAAGAGTTTGCCGCGATCAGAATCGTCGATCT
>P_681
ACTGTTCAGACGTTCAAAGGCCTTGACGCATGCATTGTCTG
>P_682
ATTTCGCCGCCAGCCGATCGCCGTAAATCGCCACTCACTTT
>P_683
GGTTGATCAACCATCTCGTGCGGTTCCGCTTGGCCTTGATG
>P_684
GAGGAGTGCTTGTGTGGATGCTACTCCGGTGATCGACGGGA
>P_685
AGAGGCTGCTCTCAATAACGCGGCTAAAGGGTTTGTGAGGG
>P_686
TATTGGTAGTTGCTCAACTCCGGCACCTTGGATATCGATTA
>P_687
TCTCTGCCCCAGCTAATGACCGTGAGAATGAAAGCACCCAC
>P_688
GTGAGAATGAAAGCACCCACCGGGATTTACTCAAGGAACTT
>P_689
TCAATGACGACGACGGAGAGCGTTAGAAAGGTACCGCAAGT
>P_690
ACCGCAAGTTTTAACAGTGGCGGGATCAGATTCCGGCGCCG
>P_691
TTGTCATTGGCAGTGGGATGCAAGGACCTTTTGACCATTTT
>P_692
GGGAGAAAGAAGCCGAAACACGGGAGTTTCTTGAAGAAGCA
>P_693
GTTAGTTTGCTGATAAACGACAGGATCGACATTGCCCTTGC
>P_694
CTCGGTGGAGTACTGGAAGGCCTGTTCTAGCCTTCCAGCTT
>P_695
AGTAAGGTGTAACAGCGAACCCCGATCTCCGCATATCTCCA
>P_696
AATTAACAATTTTCCGGTCCCTTAAATGTAATTAGGTGCTT
>P_697
TTTTTGATTTTCTCTTTGATCAAAATCAAAAAACGCCGATC
>P_698
GACTTATAGCATGGCAATTGCATGTGACTTCTCCCGCGGTT
>P_699
TAAGAACAGATTCATAAACTCCGGAAGATATAGAAGAGGCT
>P_700
GCCCTCGAATGTCATTTCGGCCCGGCCTATAACCGGTTTTG
>P_701
TCGCCATATTGGCTGTTAGACCCGACTAAACAAAATTACTG
>P_702
CCACAAGAATGGCTTGATGGCACGAATGCTATCATCACGAA
>P_703
CAGCGTGTTGACGTGTCCGGCGAGGATCTGCGTGACGGCGC
>P_704
AACGGAAGCCCTGCAGCTTGCGCAAAATCGATGTTTTTAGG
>P_705
ATGGGAGACTTGTTATTCGTCGGCTGAGGCGGAATGGAAGA
>P_706
CTTTAATATTGCAGGGATTGCAGTTCTTGTAGCGGCAGTTT
>P_707
ATGACCCGCATGATCGGCACCGGAACCTTGCGAAACTCATG
>P_708
TAATGGTGTGTTTAAAAAAGCGAGAAAATACCACTTGTTAC
>P_709
GTATGTAGTCCCACATGAGTCGGTTTGGGTTCTTCCTGCCC
>P_710
GTTTCCATCAGCTGGTGAAGCGCGAAAGAGGAGAAAATCGC
>P_711
AAAACTGGTTACAGGCAAGGCGACAGAGTCTACAAATGCCC
>P_712
ATCATGCTTTGGAGTCCATCCGGGAAACTATTCATCTCATG
>P_713
TTCATATTAGAATAAGTGAGCTAGGCCGTCATTGGAGGTAG
>P_714
GGCCGTCATTGGAGGTAGGTCGGCAGGTAGGTAACGAGCCG
>P_715
TCGGCAGGTAGGTAACGAGCCGGCAGATGTGCGACGAGCTG
>P_716
ACCATCATCAACATGCTTCTCTACAACGCGTGACAACATTT
>P_717
CCATTGACAACAAACCAACACTCTCTCGCCAATTCTGTCTT
>P_718
GTTTGAATTACCCAAATCGGCGGCGTCACAATCGCCGGTTG
>P_719
CTGAAACGAAAGTTAAAGATCTCGGTCCCCATATTTTCTAA
>P_720
ACCCGTTAACCCCAAAAGTTCCCCAATTCTAAAAATCTCCA
>P_721
TTTTTAAAATTAACCTAAAGCTTATACATTTGCCATTCTTC
>P_722
ACTTTTCTATCGAAGAGGAGCTATTAGAGTAGGATACATAT
>P_723
AGATCATTTGAATGGTAAGTCAACAAAATAAGAGCCCAATC
>P_724
AAAACCAATTGGCGACTAAACCGCGTCTTTATCACAGGAAT
>P_725
GCAGTTGACTTAACTCAGGGCCCAAATGAACAGAACCTGGT
>P_726
TAACATCAGAAGGACCAAAACTGTATCTGTCTTAACAACCT
>P_727
TTTATTAAAACAGGATTTATCGTCTTTGAAGATTTTGTTTG
>P_728
AATTACTTAGGATCAAATATCGGTAAAAAGGCTTCATATTT
>P_729
TCCCACTCCTCTGAGAGACTCGGTGTATGACTATGTGGCGA
>P_730
GACAGCAAAGACATGCGTGCCGGCCTTTAGCTCGGTTACCT
>P_731
TCCCCATTTCAACATTTTCACGATATTTATAAACTCAGCTT
>P_732
AGGTCTGAAGGGAAGCGATGCGTGCTTAACCGAAGGACTAA
>P_733
GGCATCTGATGTCCTACCAGCGGCGCCATCCCTCTCCGAAT
>P_734
GGAGACGGACCAGAAAAAATCGATCTTAACTTAATCCTCAG
>P_735
GAGAGTAGGAAAGGGAAAAGCAGTAATTTCCTTGGACAGTT
>P_736
ATTGCATGTATTTGTCAAAACCCTAATCAAATACAACATTG
>P_737
TTTTTTTGGCAGAAACAAAACTTTTCGTCGAGGTGTTTTTC
>P_738
ATGCGTGCACTGAAAGTAGGCATACCGATCCTACAAAGAGA
>P_739
CTCTTGGAACTCTACAAACTCGTTCATAATCATTAATATTC
>P_740
TTACTGCGCACTAATTTATTCTGCAACATTATCAGGGCTGG
>P_741
CGAACCTGAGCATGCAGCGCCCCGACTCCTTTAAGTGTAAT
>P_742
GAGCACCGATCAATTAATCACTAAAAAAGAAAACCCCCACA
>P_743
ATGTTATGTGTGGAACAATTCGATTCTATTAAAGATTAGAG
>P_744
CGATGCGGGACGTTATTTTTCGCCAATTGGTTAATATATGT
>P_745
ATCATATCAGGAAATGTTATCGGTGAGGAACTCTATCATTG
>P_746
CTGCAGAGGATAACATCAGTCGGCTTACTGAGGAGAATAGA
>P_747
TGATATAAAGCTACCTTTTTCTGGAGTGACATTTTACATTG
>P_748
TTAAGTGGTTGGGAGTTAGACCCTGCCAGATAGATTCCAAT
>P_749
TGGTGAGAAAAATGGAGGTCCGAGAAGAAGTGATTTAGATT
>P_750
ACTTGGAGTAGAGGCAAACACGGAACCAACATATCAGTGGC
>P_751
CAGCAGCCCTTAGGCAAATGCATGTACATTAAGTTTAACTA
>P_752
AGGTTTTAGATTGCTTTGAACTCGAACAAGATTACGACACA
>P_753
TGTCGGCCTTGGATCTTGTTCGCGATGGGTCAAATCAAGAA
>P_754
ATTGAGAGACTGGCACAAAGCGGACGAGATAAACTTAAAGA
>P_755
GATAAAAACAAATGTGCTTGCGATAGTGGCATCAGTGTTAA
>P_756
TGACTTTTTCTAGTCTACATCGTTAGCTACTATAGCCGCCT
>P_757
AGGAAAGGATTCAAGAGTCTCTTGATCGTCTAACCGGTGAG
>P_758
TGAAGATTAATATGGAGTTCCTGCAGCGTTGTATTTTCCCT
>P_759
AACCTTTGCACGTGCAAGCTCCCGGTCAAGAGTTTTCCGCT
>P_760
GGTCAAGGATATAAGTGGCGCTGGATTGATGAGGAAATCGC
>P_761
TTAGCCGGTTTTCTCTAATCCGGTTCCGGTTGAACCACGTA
>P_762
CCTCTTCTCGCTGAATGTTTCTGCAATTTTTTTTTTGAATC
>P_763
ACTGGTTTCTTGCCAATGAACAGGGTCGACATCTCAGGAAC
>P_764
ATGAAGCTTAGTGGGGAGTACGGGTTCAGTTAATATTCACT
>P_765
AACGGGATTGCACAGACTTGCGGTTTAGCAAGATATGCTAA
>P_766
CAACTCATTAGCATTGGAGCCACCATAATCATCTGTTAAGA
>P_767
ATGTTGGACCGTTGCGAGCTCAGCCTCAAGTTTTGGAGCCA
>P_768
ACTTCGACAGCAAGCTTCGGCCCTTTATTGCATGGACTTCC
>P_769
GCAAACACTAACCATTAGTTCGATAGCGCTGCTCCAATATT
>P_770
GTTGCTATTGCCTCCTCCATCGCGAAAGTGATCGCCTCTAT
>P_771
AACCTGGATAGCCCAAAATCCGCGACTTTTACTCCGAAATT
>P_772
AGAATATTATTTTTCTCGCTCGCGAATTCCTCTTTCTCACC
>P_773
TGAGGCTGAAGTGCGAATAGCAGCAGCGGGAAAAGTGACCA
>P_774
CAGTTAGGTATAGGATTTTTCGATGACAAGCTCGGAGCCCT
>P_775
TCCTTCAGGTCTACTCTATCCGCGAAGCTGCAGCAAACAAC
>P_776
AAGCGGTCGTCAAAACTTCACGGGCTCGCGAGCTACGATGT
>P_777
ATGTGGACATTCGACATTAACGTACTCGATAATTCCACCAT
>P_778
GATACGAGTAGATAGTGTTACAATTGTAGTAAAAATGAGAG
>P_779
TAAATACGCTGTGAAGATGTCTGGACCGTGGAGCTATCAAG
>P_780
CACATCGCTCTGACTAAGTACGGCATCATTTCGCAAATAGG
>P_781
GTCAGCATCAGCTATTTCATCGGCCCCTGTATGGGTACCAA
>P_782
AATAAATCTATTTTGTGTAACTAGAAGACAATAGTATAGTT
>P_783
GAACTAATGTCAGGTAGTGACCCGCTCGCAGTAGAAGGCAA
>P_784
GATTTTCGAGGAGGCGAAGGCGGGGATACAACTGACGATGG
>P_785
AATAAATTTAGCTAAATTGGCAGGGTCGATTCTCAAGTCCT
>P_786
AGCAGGTAGTTTTATAGTTACACGGTCATAAATTTTGGATA
>P_787
CATGAAAAGGATATTTGACGCAATCCCAAAGAGAGGTCTTT
>P_788
GTTCTCGTGGTGAATTAATCCGTGATGTATAAAAAGACCAA
>P_789
AGTTCCGTGGGATTATGGATCTCGAACTATTTATTCGGGGA
>P_790
AGTTTTTTGAAGTTAGGGCTCGAGAACCTCTTGTTTTTCGT
>P_791
CAGGAAACTAATGTTGAGAGCGACCGCGATTACAAAGCAAG
>P_792
ATTATACCCGCTGGTTGTGGCGTGCTCTAAGAAAGGTTTTG
>P_793
GCGGTATGGGTCTAACACGGCGCGAATTAACAATGTTGGTT
>P_794
TTAGACTTAAAAGAATTTTCCAGCCTTTGTTTTTCATGTGG
>P_795
CTCCCCTTCACATCTCTACCCTCGGACGCGTCCCCATTTGA
>P_796
TCGCTCAGCTCAGCTCACCTCATGATGAACTTGGATCTTTT
>P_797
AATAAGCTTAAGAGATACCTCGGGCTAGTGCTCGTACAATT
>P_798
TGCGTTGTGCGGATCAAACTCGGTGAATGGACATGGAAACG
>P_799
ATATTCATGGATGTAGGCCTCGGCTTTTATGTGGAGTTCAC
>P_800
CAATTGTCCAAGATTTGAGTCAGCAACGCCAAACCCTCCTT
>P_801
TGCAAATCCTTTTTTTTACGCGGGGTAAAACATCGATAAAA
>P_802
AAATGTGGCAGCTTGACTCGCCCGCAACTCCTGGAAACACA
>P_803
AGAGTGTGCACTTAAACTGGCGGCATATATAAAATTCTGAT
>P_804
TATTGCAAGGTTTTACTTCCCGGCTTATAGTCCCCTTTGCC
>P_805
TTTGTTATGGACTTTTAAGTCATGGTGGTGCTCAACAATGC
>P_806
AGTCCCACTTTAGCTAGTGGCTCTACTTACAAACAAACATA
>P_807
TATGTATCTCTCTCATGTCACGCGGACCCACACATGCCCTT
>P_808
AATATCATCATGAGCTTGACCAGGGATAAGGAAGAAGATCC
>P_809
CTTTATGGTACCAAGAACACCAATAACAGCGGGAACACCTC
>P_810
ACTGTTGGTCATCTCAAGAGCAATACTGTCTCCTTTACCAA
>P_811
GTCTAAAGAAAAATGCCGCACTCGATTACGATCTTCCAAAT
>P_812
AAATTCTATACTTTGGTATTCGGTATTTAAAAAACCCACAA
>P_813
TCACTTAGACAAGTAAAAAGCCTTAGTAGAAAGGAAACCTA
>P_814
TCCGATGACGAACTTGGGATCCCTAACACAGATTTTGGCGA
>P_815
ATCCCTAACACAGATTTTGGCGAGAGTAATTATGAAAAGGC
>P_816
AACCTAAACCGTTCATCGAACCCGCTTGCTAAGACAAGTTC
>P_817
AAAGTTCGTAGAATAAATTGCTTTAACAACCCAATTTTCAT
>P_818
TAGAAGAAGTTCCCACTCGCCGCGAGGGGATTTTTGTTATG
>P_819
AATCTACCTCAAGCTCCAGCCGCGTTATACCCTTCTCCCAA
>P_820
TAGGTTGGAGCAAGAATCAGCATGAAAACAACCGGAAAAAC
>P_821
TTTATAAATTGCTTACGCTACGGTGCTACCGTTCGCAACCG
>P_822
AAAAAGGATTGTTGGTGCTGCTTCGAACCTTTAGTTCACAA
>P_823
AACTGTTTCACTACGATTTGCGTGGCCTCGTTGTGGGACGA
>P_824
GCTAAGAGAACCATCATTCTCAAGGATAAGGCAACCATCCC
>P_825
GCAACTTCATCCATTTCAGTCAAAATCCTACCTAGGGAAGA
>P_826
CTAAATTTGGGCCCTCGGCTCGTCCTCTATCAAGTCCAAAC
>P_827
AAGTCCAAACCCAGGTGCAGCGCGATAAGAAGAAGGCCCAC
>P_828
AGAGTCCCGTTCAGAGGTTGCACGGACATTGCTAACCACAG
>P_829
GGTTTTTGGTTTTTAGCTTACTACACTACTCCAAGAAGAAA
>P_830
GTTGTCCCTCGGATGAAAACCAGCGGCTGCAACAGATGCAC
>P_831
TTGAATAACAACAGATTTTACATGACAATTTAAATCACTAA
>P_832
TTTCTCTCCCCAGAACGCCTCGGCAACCTCTGGTGGCAACA
>P_833
TACCTCAAGAAGCCGGGTGTCGAGGGTTTTCGGGTCAAGAT
>P_834
ACCTCTCAGATCTTCGGCAGCATGAGGAAATTCATCACAAA
>P_835
AACAGCCAGAGAAAAATATTCTATAACGGATCTATGACCCA
>P_836
TTAACTATCGGGGCCATTAGCTACTGCGACCGCCCGTATCT
>P_837
ATCCAAGTGTCGAATGAACTCACGGGTGGCAAAGACGTAAA
>P_838
GGAAAAGTCACTCTTCGGCTCGTAAACCCTACCATCTTCTG
>P_839
TCCGGCTATGTTTCTGACATCGGTGGTTTAATCAACATTGG
>P_840
GGCTCTGGCTTCGGATTTAGCGGTCTTTCGGTAATGATAGG
>P_841
TTTTCTTTTTCCGACTATTTCGATTTTTAATGATGGAACAA
>P_842
ATTCTACCCCGTACTACGTACGGGGACAAGTTAAGATTGAG
>P_843
AAAAAATTTTTTCTGTTTTGCACGATCTCAATTTTGTTTTG
>P_844
GCAACTCTAGAAAGATAAGACGACAGGGTGTTTTTACGTAA
>P_845
GGCACTATTTAATGGAGAGCCATCCGTGTTTCCTAGGCCTG
>P_846
CTCATCAACCTTGTTTAATGCAATCTCGCTTAAAGCTGGAA
>P_847
TAATGCAATCTCGCTTAAAGCTGGAATAAGAAAGTTTGAGA
>P_848
ATAAGAAAGTTTGAGATCGCCGTGGACGAGACCGTCATCGT
>P_849
ACCCTAAAATTTTTACAAGTCTGGGCTTATTAATTGTGGGT
>P_850
TTCGAAAAATATTTTTTAAGCTATAACCGACGTCCGAACCG
>P_851
GAATAACCCGACCCGAATAACCCAGTTTAACCGAACTCCCA
>P_852
TAGGGTTCTTCTCTATTTTTCCCAAACGTTTGATCTTTCCA
>P_853
ACCTACTCTTATACAGGATGCACTGCCGATAGCCGTTATTG
>P_854
CAGGATGCACTGCCGATAGCCGTTATTGATTGGTATGTTTC
>P_855
ATACTCCTCAGTTGAAGCTGCATCAGTTACACATTTTGACA
>P_856
CAGGTTGAAATAAAAAGTGGCAGAGGGACATCCTTTTGTTA
>P_857
GACATCCTTTTGTTATGATACATGGTCCTCTTTGGGGAACT
>P_858
AATAAAGTGGAAGAGGTCATCAGGAAAACAAGGGTGAGGAG
>P_859
TCATCACTTGGCTTGCAATACATGATAGACTAACAACGGGT
>P_860
ACACAAGTGTGGGAGAATCTCACGATAGGCCTACTTCAAGG
>P_861
TATAGAGAGAAAGGAATAATCGCCGACACGGAGAGGAGAAC
>P_862
TGATTGTTAAGTCAATTTTCCCCTATCATTCGGATTTGGAT
>P_863
TTGGTGCCAAAAAAGTTTTGCGACGGTCATCCGTCAAAAGC
>P_864
AAAGTCTGGAAGTTTCCAGCCCTGATAATGGTGCAAACTAA
>P_865
GAGGCATATGTTTAAAAGTGCATGTATGATGATTTTATCTG
>P_866
CGCTGAATCAAATTCGAACGCAGAGCCTTAGCAGAGTCAAG
>P_867
GTTAGCGTAGTAGACCTTTGCATTATTGGGACGGAGATCGA
>P_868
GTAAATATAGGTACCAAGCCCAATAACAGCAACAAAAAATA
>P_869
TTGTCTGTCTGTTCCTCTCGCGAGGTATGATCTTTGGTTGA
>P_870
AACAACGCACTGTTTTCACGCAGCAAGTCTTAGCAAAGGCC
>P_871
TGGTCCCTTTAGAGCAACTCCAATGAGGGTTTTTTAACTAA
>P_872
ACTAGAAGCTACCTCACCAACTCAATTAGTGTCAAATTAAT
>P_873
AGAGCTTATGGATGAAAATGCTGTAGTTATGCAATCCAAGA
>P_874
GGCGCAGTTGCTGTGGCAAACGCCAACGAAGCTTCACTGGT
>P_875
AAGAAGTTTGACCCTCCATACAGCAATACATATGGTCCTAC
>P_876
GACGTAAGCACTCCTGAATGCGCGGAGGTGTGTTACATTAG
>P_877
TTCGCTCCAAATTAATTACTCGCTGTCAAATACACTCTAGA
>P_878
TGCGCCAACATCAACCAACGCTCCAATGACATCTAGATGAT
>P_879
CGGAGCAAGGCGACGATCAACGGTGGCCTCAATACGGTTAT
>P_880
CCCCTCCATCTCACGGATAGCAAGAACAAGCGATTCGAAAG
>P_881
ATTATACACTTGGTAAGCCTCAGCTGCGGTAACTACCCCAT
>P_882
TGGAATCCCTTTGCCCTTCGCAGCGTGTACCGTAACCCAAT
>P_883
TGGTTGTCTCTTCTTCCCGGCAACAACGATGGCAAGTTGTA
>P_884
AAATTCACACCAAGAGCCATCGCGAGAATAATGCACGGAGT
>P_885
AATAGCTACCTTTTCTACGTCGCGCTTGATCACATTAGGAA
>P_886
TTCACCTAGCTCGCCAGACGCAGCCGTATTCACAAACAATG
>P_887
TTGCTGACAAAAACGATCAACGCGATCATAAGAGATCATTT
>P_888
GTCGGTGCTTCGGTAAGAAGCGGCCATAGAAAAAATCAGCC
>P_889
TTTGCTGCCGCGGAAGACTTCGGGGGAAGCGGTGGAAACGC
>P_890
CAAAAAAAATTTCAAAAATACGGTAGTTAGAAAAGAACCCA
>P_891
TTTACAGCGGATTGTAAGTCCGAGAAACCCGATACTTTTTC
>P_892
ACCTTGACCGACTTGTAGCACCTGATCGACCATGCAGCGAG
>P_893
TCTTGTGAAGGCTGCGACTGCTCGAGCATTCATCCCCAAGG
>P_894
TGGAACCCTCCTACATCATGCGCGTATGTTGATTCTCCCCT
>P_895
AAGGCTCGAAAAAATCGGCACGCGTTCGTATATCACCAGCA
>P_896
CAAAGCTTCAAAAACAAAGTCCCTGTGGTGAATTATGACGA
>P_897
TTGGAAAGGAAGACATTTTTCTACAGCATGCTTGTGCCTAT
>P_898
TCATGACTCTGGATTTAAATCCTGAATTGATAAACGGCAAA
>P_899
GAGAGATCTGAACGATGCTGCGGCGATCACGATCGGCGATT
>P_900
AAAAACCCACATGCGGTCCACCCAATTGACAGTTCTAATCA
>P_901
GGGTCTCAGAAGCCGTTGTTCGAGCGATACATTCACGCTAC
>P_902
CTACTAGTGAAGTGAATGAACGTCAGCGTGCTATACTGGAA
>P_903
ATCATCAAATTCTTAGGTTTCGAGAATTCCAGTATTACCCT
>P_904
TCTTCTTCTACCTTGTCAAGCAGAAACGGTAAGTAGTCTAG
>P_905
AATAATGAGATAATATGTGGCCGCAACGATTTTTGTGCTTG
>P_906
ACAAATTTTGTTCTAAACCGCGGCCGCCGAGCTCATGTTTA
>P_907
TATAGATAACATGTTGAACTCGATAGTGTTAAAAAACCTGC
>P_908
TCATTATGCAAAACAAATCACATGCGCGACCGCACCGCCAT
>P_909
TAACGGCAAGCCTTTAACGGCTCGGTCAACAAAACTTAGCT
>P_910
GTTCTTTGAACGATAACAATCACGGGTTGTTCTTCTTCATT
>P_911
AACGACGACAGAATATTCTTCGGGCACAGCAGATTGCAGGT
>P_912
AACGGATTGCAGATATGCTTCCCGGTCTTCAACAAGGACAG
>P_913
GTGGTGTTTTGTTTAGGCAGCAGCGGCATAGCAAAGAAAAA
>P_914
ATGTAAATGATAACCCTTTGCTAAGTTTACACTTTCCAATT
>P_915
CTGTTTAGGCATCCGAAACGCGGTCCGTGCCGATGACGGCA
>P_916
TATAAAGAATCAAAGCAAAGCGCGGTTACAGATTCATTCGA
>P_917
CTGGATTTGAAATTTACCTTCACGAACGGGCATCTGCTAGG
>P_918
CATAAAAATACAGTGGTTGGCGGCGTGGATGCCGTAATTGA
>P_919
AAACCACTACTTGTTTTTCTCGAGGTAAAGCATAAATGATT
>P_920
TAGCGCTTGGGGTCCGAGTGCCCTGGCCATGATGAGCTTTC
>P_921
GAGATAGTAACTAGGAAACGCCCGGTTGATCCAGAACTTGG
>P_922
ACCACAGAGCACACAAAATGCAGCAGTACAGGAAATTTTAT
>P_923
ATATGTGTGAATTATCATTGCGGCGCCGACAATTATCAAAT
>P_924
GCATCTCTTTGCAATCTAGACAAGAAACGAAATAAACCCTG
>P_925
CTTACCAAGAAATTTTTGTTCACTAGTCAACATTTTTCCCT
>P_926
TCTTGAACTCCATCGGAGACCAAGATTGAGTCTTTCTCAGA
>P_927
TGTAGCACGTATAACAGGCACTCGACATATGTGAAGTTCAT
>P_928
CTTGCAGAACAATGGAAGCCCGCGGATGGCTTGAACTCGTA
>P_929
GTGACTCATTTCCTAAAGCGCTGGAACGGTTGACATGAGCG
>P_930
AACGGTGAGAAAGTGAGTTCCTATAACTACCACAAGCATGG
>P_931
AAAACCAACTGTCCTTTCCTCGGTCTTGCAATCTGGACTTA
>P_932
ATTGCCAAGACTGGAGGTTTCGATGGTTTCAGTCCCAATAG
>P_933
TGAGGGTCACAGAAAACTACCCATCCATGAGAAGTTCCGAG
>P_934
CTTCCTTTAACAAGACTGTACCCGAATATCGCGACCAAAGA
>P_935
CATATGTCTGGTTAGAATTACGTACCCGAGAAAGACAACAT
>P_936
GACCGCGATGCTGAATCTCTCGATATATGAGAAGAACAAGA
>P_937
GGCGGGAAAATGCAGCGATGCGGTCTGGCGTTTACGGGTTT
>P_938
TCCAGCAAAAATATAAAAAGCCTGATTGCATTTTAAAAAGA
>P_939
GTTTGGATCTGACTCTGTTTCTGCATCGTCTCCTCCGGAAG
>P_940
TTAGAACCCTCTTTCTCTCTCAGTGTCTTTTCACTAGGGTA
>P_941
CAAAGATTATGGTTAAGCGGCTGCAACCTTTTCTCCCTGAT
>P_942
AGTGGCTAGGCAGGTATGAGCGTTATCGGGAGTCCCCACCC
>P_943
GCTTCTCTTATAGCTCAAAGCGTGGTCAAGGATGGAAGGCT
>P_944
ATTGGTAACAGTGTATAATACTATAAATATATAATATTTAA
>P_945
TTTCTGTTGCAGTGTCAGCGCCTGAGGTATAATGTAAAGAA
>P_946
ACCAAAATAAACATTAATGTCGACGTTAATAGTGGTGAATA
>P_947
TAGTTAGTACATGAACTTTCCGTTGAAATAAAGACCAAACA
>P_948
CAAAAGTTGAACAAATAATCCATTAGAGGTAAAAAGCGACG
>P_949
TTTACGCGGGTACGCAGACCCTCGAGCATCGTCAGATAAAC
>P_950
ACTCCAACTGAGGTATCCGTCTCGCCCACGCAAAATATAGG
>P_951
TCTCTTACGGCGGCGAAAGTCGGCACATCGCCGGGATTTAA
>P_952
CTCCTAACTTCCAAAACCGGCAGTGACGGGTAGAACAATTC
>P_953
TCCGCAAGAACTACAACAAGCTATTTAAGATCAAACCTGTT
>P_954
TCAGATTCGGGAGAAGAAAGCGATGGAGAGAGTAAAAGGAG
>P_955
GCTATAATATGGGTTCTGACCTACGCTAATTTTCCTTATGA
>P_956
GCCAATAATTATAGGAACCACACGGTTCATGTTAGTGAAGT
>P_957
TCTTTATTTTTAATATTCCTCGGTAGGACTTCTACGCACAT
>P_958
TTATGGGGTTTCTGGCATGCCGGAAACGAATATTCGCCTGC
>P_959
TTAGCAACCACACTTATCATCCCGGTTGGATGAATTTCCTC
>P_960
TTTCGTATATTTCCTCATCGCAGGAATTCGTTAGAGCCTAC
>P_961
ACATGAGTTTTTTAATAGACCTAATCTAAAGCATGACACCG
>P_962
TGAAATCTCTCAGCGAATGACAATAGCGTAATACTATGAAA
>P_963
AACGATAAGATGAATCAGTACGTAAGGAGCCCAAAGGATAA
>P_964
CCTAACTTTGCTTACTAATGCGACATTTGACACTCTACTTT
>P_965
GAAACATTTTCTGACTATCGCCCCATTGCATTATGTAATGT
>P_966
GAGGTGGAAAATATCTTAGGCTCCCGGAGCAATTTGGGCGG
>P_967
GGCTCCCGGAGCAATTTGGGCGGAAAAAACGAGACATGTTC
>P_968
GAGTGCGAAATATTTATCACCGGCAGGAAAAGAAATTATGT
>P_969
AGAGGAAGCTTCCGATTTAACACGATCATCGCACAGGGCAA
>P_970
TGCAACTTCAATGCGGGTTTCACGGGTAATAATACTCAGAG
>P_971
TTCACTTTCACAAATAGACTCTGTAATAATACTGCTCACCT
>P_972
ATAAATCACGACACTCGTCCCGGTCCATCCTTCTCTTAGCC
>P_973
GGGTCATAAACTTGACCTCTCGGGGATACAAAGAACGGCCA
>P_974
CCTACACATGATCCTCATCTCTATTGTAATGTGCTGCGACG
>P_975
GTATTAAGAATTATTATAACCAAGTATTAATTTCTTAATTA
>P_976
GGCGAAAAGGATACCCCTATCGCGGGTGTCTGATCCCGCTG
>P_977
AGTGTACCTTTCATTCAACACCCGAGATACTCGAACCCATC
>P_978
CACATCTTTTCTTCTTCTTTCAGGGATAATTTTTGCTAAGG
>P_979
AATGAGTCAAGAAACCAGCGCTGGACCGATACTCGCAGACC
>P_980
TCCACTTGGACCTAATGTTGCGGCTGTGATTGTGAAGACAG
>P_981
TTATTTTGATTCATGTAGAGCTTGTTGTACTGCTAGCACCA
>P_982
TTTATATTTAGGGAAATTTGCAAGAATAACTAACAAAAACT
>P_983
TATGATAATTAAGTAAAAAGCCTGAGTATGTTGCAGTGATA
>P_984
TGGACGATTATCCCTAACCTCGGTAGCTCAGTAAGCAAATT
>P_985
GAAGTTTACCTGTTCAAAGCCGATATATAAGCATCAACTAC
>P_986
CAATCCATTATTTGGAAAAACGAGAATTGCGAAACTATTTT
>P_987
AGAGCCGTTCACCAACAGCACTCGCTCAACAAGGGATAACA
>P_988
AGCAATCCAAACTTTGGACACGGCATAAGCAAGGGCATGCT
>P_989
CATCAAGGACCAGGTGCCCTCGTCACCTTTAGCTTTGGGGA
>P_990
CGCCGAAAATATTTTGGAGGCAATAGCGGCTTCAATCTGCA
>P_991
GGGGCTGGTGAAACGAAAAACTCGATTTACTTCCAAATCTT
>P_992
GAATGAACCCCCAACTGATGCGATACCGTTACCGAGATTCC
>P_993
GACATTGTTGGAAGATGGCGCGGAGTTGAGAAGCTCAAGGC
>P_994
GGTGTTAGATTGTGGGTTCTCGGAACCGAGGTTTTCTGAGG
>P_995
CGGGTCTGAGGCGCTTCCTTCTTGCTCGATCGAGCACTCTC
>P_996
GTTCTGCAATACATCAAAGGCACGGTTGGTCTAGGTCTCTT
>P_997
ATCACCGCCATCCCATTTGGCCGTAGAAAGAAAATGCTAGG
>P_998
TTTGACAAGGATTAGAAAGTCAGAAACAAAAAAATGATCTT
>P_999
TCTGTAATATTTTTTTTTATCAACGCCATGTATTACGTCTA
>P_1000
TGAAATGTTACCAGATAACGCTGGAACATCTCTAGCCGCCT
>P_1001
AGTGTTCAGCCCATGAGACGCAAGGGAAATGGAGCTTTGGG
>P_1002
TAAGAAAGTTTTTTTTTGGGCGGTAAGGGAAAATACAAGTC
>P_1003
GTATCCTATGTAACAATGCGCTTGAATCTCGGGACCATCTA
>P_1004
ATGTTTGGCGGGTGGGATTTCGGTTGAGATCAACTTTGGTA
>P_1005
CTCTGATTGTAAGAAAAATGCGGAAACTTACTAAAGAAGGA
>P_1006
CTCAAGGCTGACATAAATCGCATTGATAACTAATGTGTGTT
>P_1007
AACTACAGAAAGGCAACCATCAATACACATGAATAAGGGTT
>P_1008
TTATGGCAATTCTTCGGATTCATTACCGATAAAATTTTAGA
>P_1009
CATTTGCTCCTTTCTGAGAACTCGCTCAGCGGCTCCTGTGC
>P_1010
AGGTGGGAACCCGTTTCCACCGTCATCAAGCTTTGGGGATT
>P_1011
ATTACTCGTAAAAGATTTCTCACGAGGAGCGAGGTACACCG
>P_1012
CTAGAAGATGAGGTAGGAGGCGAGTGTGGCAAATACGGTAC
>P_1013
TGAAACACCTAAGCATACACCGCGAACATCTGATTTATCAA
>P_1014
TATGTGTTCAGAATATAGTTCTCGAACGACTTAAAGAGGAT
>P_1015
TTACTAAACAGAGTAAGTTTCGGGATTTTGCAAAGATAGCA
>P_1016
TGGAAAGAAGGTAAAAGCGACGAGGCCGTACATACGGTTGA
>P_1017
CAGATGAAGAAGGTCTGCAGCCCTAACCTAGTCACTTGCAA
>P_1018
GGATTTCTGCGTTTATATTTCGGGGTATATGAAGAAAAGAG
>P_1019
AATATTTATACTTTAGGTAGCGAGAAGATGATTTCCCGACG
>P_1020
CCTTACGGGAAGATGAGACTCGGTTTTATGTTGCGCAGACA
>P_1021
TAATCATTCGCGTTACGCTGCGATATTTTCAGATTTTTTGT
>P_1022
TATCGGTGGCGCGATTTACTCGGTAAAAGAAGAGCTACTAC
>P_1023
GAAGGTTGAAAGAAAAATTACGGTGGAGGGTATAGAGCTAG
>P_1024
CTGTTCTTCGGTATGGGATTCGAGGACTTGTTATAGATCCT
>P_1025
TATAGGTTTAGATGATGACGCGTATTGGCTATCGCTTACCG
>P_1026
CAGGTCAGGATCCGAAGCGGCGGCCACGACTTCGAAGGACT
>P_1027
CTTATCCTGTTGTTGGGGCTCAATAACACTCTTATGCAGAT
>P_1028
TTGACGAAAAATAAATTTTGCGGTTCCGGCGGGAAAATATG
>P_1029
ACATATCATGTGCCGAAATTCAGCGGTAACAGAGAGAAAGC
>P_1030
TAGGTGCAATTTATGTGGCTCGTCAATAAAAAAAATTATTA
>P_1031
CCCCTGAATTCTGCACGACCCGGTAAGCCTGGACTCCCTCA
>P_1032
GATGAAAATGTTTGTTGGACCGTTACTAATCGAATGTTGAT
>P_1033
TTCTTCAAACGCTATTGACGCGAGCTCAAAAGTAAGTGCTT
>P_1034
GTTATTAACGAAGCTAGCTTCCATTAGAGAAGTGGTGATGG
>P_1035
TAATACTGCTCCTTCTTGTTCTTGGTCTCCAACCGCACCGC
>P_1036
TTTAAAAACCAGTCGAAACACTTGATCTCCAAAATATGGTA
>P_1037
GAAACTCAACATTCCATCGGCTTTAATAGACTTTTCTTTCG
>P_1038
GTAAAGCAACAGAGGAAAAGCCCTAGAAAGAATGTTCTATA
>P_1039
ACTAATTTGTCCGCGCATAACGCTGGCCGTAAACTAGTTCT
>P_1040
AGTGATAATATTACGAACCTCTCGGTCGATGAAGTGAAAAA
>P_1041
GAAAACAAGTTTCCAGATTACAGCCGAGAAGACACAATACA
>P_1042
CGAAGTAGCCTGAGAATGTTCAGCAGGGCATAAAACCTGAT
>P_1043
GTAAAACGGTAGAGGTAACGCGGACAGAGAGGATAATAGTC
>P_1044
AATTTTCCGGATATTCGCTTCGTGCCCAGGCCTAGTGTTCA
>P_1045
TTATCTTTTCTTATTCCAATCATGGGAGACATTAAAACATA
>P_1046
ACGGCTAAGCTTTATATATGCGCGAAGATCACCTGTTTCGG
>P_1047
ACGGACAAGCTGCATCGCAGCATTATCGACATACATATGTG
>P_1048
AATGGATGGGAGTAATTACTCGGTCCGACTAATAAATTAAG
>P_1049
GTAAACAAACTCGCAACTTACGGTATTTGGTGAAGCTATTA
>P_1050
TCCCTAATACTCTTGTTTCGCAGGAATCTTACTTATCACAA
>P_1051
CTGCAGTGCTCTGATTTAGGCTGGACGTTATGTCTTTCGGT
>P_1052
AATGTACTTTAGACGGTGTACGGCGTTTCCGAGAGATGCTA
>P_1053
ATGGAGCGGACTGTAGAACGCCTGATTCTCCATCATGTTCT
>P_1054
TATGTTTGCTATATCTGACACATGGTTTTTCTTCAGATTTT
>P_1055
CATCGAACTAGGAAGACCCTCTAAATCAAGGAGAAGTATCA
>P_1056
AGGTTGGATACCGTTTACTTCATGGGCCGGCTTCTGAAGGT
>P_1057
TTTTAATAATATGATATAAGCAGCAACATGAATCACGTGAA
>P_1058
AGAACAAATCAATGGAAATTCAAAAACAAGATAACCGGGAT
>P_1059
ATATTATTCACCGTGAAAACCTTTACGTGCTTAGCTGTTCT
>P_1060
GGCTATATCCAACAAGCTATCGAGAGTGGAGCACAACCTTA
>P_1061
CTGTGAGAGGCAAGAAAACGCCTTCTCGGAAAGATGAGTAT
>P_1062
TCTTTTGCCTCCGAACATACCGTGCTTGCCACGCTTGTACT
>P_1063
CATGGTTTGTACTTGTAGGACGATTATTTGTTTTCAAAAAG
>P_1064
ATGGATCTGCTGGATAAGATCGTTGTCGTTATCGACGCCAT
>P_1065
TTTGACAAGGCTTAAGATTCCGGTTAATGAATCAAATCCCT
>P_1066
CCCAATGTTTTCAGCGGTTGCATCAGCTGTGTAATTCGTCA
>P_1067
TATTTTAAATGCTTCGAACTCGATACATTCTTTCAAGCTAC
>P_1068
AATAACCCGACTTCTCGACCCGGTTTCGTCTCTGTTCTCAT
>P_1069
GGGTGAGGCGGCTAGCGTTCCGGTAAGTGATTTTGTTCTGT
>P_1070
TGTAGTGTAGATTTGAAACACACACGCATACAGGCGCGTGG
>P_1071
AAGCGTCTATACCTTGAACCCGAGGTTGAAGCATTTTTCGG
>P_1072
TTTATTAGCTGGGGTATGAGCTATACACCTATTTTACATTT
>P_1073
TGGCAGATCTTCTACTTTATCGGATTCGGTCTCTTCTGCTT
>P_1074
AACTAGTGCCGACTCTATCGCGGTCGATAAATAAACCATGG
>P_1075
CAAATTGCCATCTGTTTTTCCTATAGACCCATTGTCCTCCT
>P_1076
GCTGCTAAGCCACCAAAAGGCGGGAACCCTGATTCCAACAC
>P_1077
ATGTTCTTCAAGTGGAAAATCACGAGGGGCTTTAACCGGAG
>P_1078
GGGATCTCCGGCAACAAACGCGCCGGAGTCAAGATTTTGTC
>P_1079
AGAATTGAACAAGACACCATCTATTTCTGGTTCTCCTTCTG
>P_1080
CGTCGCTATCATGCCAGTGTCGGCTACAGGTGTTCCAGGCC
>P_1081
CCTCCTTACCCGTTATGGGACCCGGATTCCTTGATCAGGAT
>P_1082
GACTTAGTGGTTGTATTTTCCATGTCTTGTATAAACCGGTA
>P_1083
CCCTAAGAAATTCTAAAATGCCTAAACAGTTTCTGCCTACT
>P_1084
TATGGACGGAAGTTTACTTACGGGAATGATGATACATGGGA
>P_1085
CGGTTGAATCAGACTTGCTGCTAGACCGCCACTGTAGTAAT
>P_1086
CTAGAGCCGGCCAAAAAGTGCGGGTTGTGACTCGGTACGTT
>P_1087
GTTGTGGGGTAAAGGAAGTGCGGTTCATGATTATGTGAGTG
>P_1088
ATGTTCAAGAGATCGTTAACCTTTGTTATGCAAAACGATTC
>P_1089
GTCCATTCGAGTGCTGAGATCGCTGATGTCCCTGTCCCTGT
>P_1090
CCAATGAGAAAGAATTCATCCGACAGCTTTAGAAGTGCAAA
>P_1091
TAAGAGGCTTGTTCGTTTGGCAGCGACTGTCAAACGAACAA
>P_1092
CCCTTTTCTTCGTTTGGTTGCGCTGGCATTTGCTGGAACCG
>P_1093
AGCAACTGGGACACCAGTGACAGGGGCGGCTTGGCGGTTGA
>P_1094
CCCCACAACATAGATCCAAGCCCGACCAGTTTCATCACAAG
>P_1095
TTTTTCAGGCAATGGTTGCTCGTGGAGATCTTGGAGCTGAA
>P_1096
CCCATCTGCAACAATTTTCGCCTTCACAAACCAGTAAGTGT
>P_1097
TCCCCGTGGGCTTGAAATATCGGTATCTCGGTGTTCCAACA
>P_1098
GGTGTCGATCATATATTTTCCTCCGCTTTGGTTTATATTCT
>P_1099
AATACAATGATAGGTTTACACGGTCAAACGACCCATAAAAT
>P_1100
CTGAAAAGGGTGATATTCGGCAGCACCGACACCAATTCCAA
>P_1101
GGCCCACGGTCTTCGCTGAGCGAGGAGGAGAATACGAGCGA
>P_1102
TCGTGATATACAACCCATCTCGGCAATACCTACAACACGCA
>P_1103
TGAGCTGATATCTATTTCCACCCTTTCGAGAAGTCCCTCCA
>P_1104
CCCTGGACTTGTTCTTCCAGCACGACCAGCTCGTTGAGTTG
>P_1105
CACCCATCTCTTGAGCCACACGGGCAGCAACACTCATAGCT
>P_1106
TGGATCACTAGCAAATCGCTCGTTGTCGACTCACCTGTATC
>P_1107
CCCCCGGTTTGCTACAAACACACGACCTATTCAGAGCACAA
>P_1108
TCCCATGGCGAGTTCAAGAGCGTAATCGTCTCTTTCCTGCA
>P_1109
TACGCTTTCAATACATTCTCCGGTAGTTTTTTTTTCTGATT
>P_1110
TATGACAGAATGTGAAATCTCGGGGTGTAGGATGACAAAAT
>P_1111
GCCTTTACCCTTCCCGGTCGCCGGAACCGGAACCGGAGAAA
>P_1112
AAAGACGGTCCGCAGTTAGTCCGCAGCGATTTTCTTTTATT
>P_1113
ATTTATTATTCCGGGATTCTCGGGAAAAAAGTACCAGAGAG
>P_1114
TAAGTTTCTCCACCTATAACCAGTGTCGTGCCTAAGGTTAT
>P_1115
TCCAGTATGGTTTAAAGAAACGGTAGAATGAAAACTAGAAG
>P_1116
AACATTGGTGGATATTCATTCAATAGATACTAATAATATTT
>P_1117
TTGAGGTGGTCAATGGACCACGACAATATGTAACAGTAAAT
>P_1118
TTTAATCTCAGTTTACATCGCTGTAATTTACAGGTGGCGTC
>P_1119
AGTAATTTTAATAGTAATTCCAATAATTTACCTTTTTAACA
>P_1120
AAAAAGAACTTACGACTGCTCTGTCCTTGGGTGATTTCTTC
>P_1121
ACTATTAGTGTCACTTCAACCTGCAAAGATAAACAAAATTC
>P_1122
CTCTAGTGCCAAACTTTTCACCCAACTTCTGAACCGATGAT
>P_1123
CAAAGTGACTGACCCTAATTCGGTGAAGATGTCAGCAGCCA
>P_1124
AGATACAGTATTTAACATTACTGTAACTTTTTCAACGGTTG
>P_1125
CATCATTGCCAATAATTTTCCTTTTCTTACTCTGTGCCTAT
>P_1126
CAAAATCCTGTCAAGCTTCTCGCTATCAGATATTTTGTTAT
>P_1127
ACTTGAGAGGTGGCGCACCGCGTGCTCGCATAGCGATATAC
>P_1128
AAGTAGACAACTTTCTGAATCAGTAAATATCTTTTGGCTGG
>P_1129
GTAGCTGATCCGTTTGATTACGGTGGAGGCATTGTGAACCC
>P_1130
GATTCTCCTCTGAGCAGTCCCCTGAGCACTTAAATTAGCCG
>P_1131
CTAACGTCTTGCCCAAATTACGGTCTTTGGCACGAGAAGTT
>P_1132
CACATTGCCTCACAATTAATCTAGTATATTGATTCTTTAAA
>P_1133
AAACTTAGAGACACAAGCTGCAGTAAACTTCATAGGAGATC
>P_1134
CGAGAATCCAGTGGTGTGGCCGTCAATCACCAACTTCTGTA
>P_1135
GGTAGGGGAAACCCCGAAGGCGCCAAATTTGCAACAATCGT
>P_1136
GATGCGAAACGTTTCAGAAACGGGAATCAATTTTTTATTAA
>P_1137
TTTTTGATTTTGTGAAATCACAGTAAAACAAAAAACGAAGC
>P_1138
TTCATATATTTTTAAAATGCCGTCGACAAAACCTTTTCCTA
>P_1139
ATCCCTCGCAAACAGCCATACGCGAGGGACTTGCGAGGAAA
>P_1140
TTTGCGCTAACCGGTCTTGTCTGTGTCGAGGAACCTCATCG
>P_1141
TTGGAGGCGATGGTGGATGGCGTGAACCTTGAACCCCTGAA
>P_1142
TTTCACCAAATTATATTACGCGTGGGTTCAAAACCAAGTGT
>P_1143
TTTTTCTTAAGATCTCCAAACTATACCGTCTGATAGATACT
>P_1144
GAAAATGAAATTCGAAAACTCGGAGACAGAGATTAGAAAGC
>P_1145
TTAAATAACTACATCTAATACAGCGACATGGTAGAAAGGAG
>P_1146
GCTAAGATACTAAGATGGAACAGGGACGCAACAGGGGTCTG
>P_1147
GTGCGGTGTATGTCACCATTCATGACCTTAGTCTCTTCAAA
>P_1148
AGCTTTTTAAGCTTCTCCGGCGGCGTTGTCACCGGCCGTCA
>P_1149
TCATCAGATCGAAATAACCTCGGCCTTTTGATACCAAACCT
>P_1150
GGTACCACTTCTAAATAAGCCCCGACTAATATTCCCAGCAC
>P_1151
CATCAATTGGTTTTGGAGCTCCTGTTCGTGCCAACATGGCT
>P_1152
AACTTCATCTTTGCTAGAATCGGTAAACACTACATAGTTTT
>P_1153
CCAATTTCATCACAGCTCAACTACACCGTCTGGGATCGAAC
>P_1154
ATATCCAAGGATGAGATTCGCGCGTGAGTAATTCCGGGTCT
>P_1155
TTCCTGTCGGATTTTGATGACTCGAGTGAGCATCCCAATTA
>P_1156
TCTCTTGGCAGTGGCAAGAACGGCGACACGGCGTGGTTGGG
>P_1157
CACCTCTGCATGAGAATTTTCTATGTCACAGCGGGAACCAC
>P_1158
TCCAGCTCCCTGTGAAAAAGCAGTAATTCTTAAACCTACAT
>P_1159
TGCGAGGTTCATTATTACTGCACCAATGATGGAGATAGGAT
>P_1160
TCTCCACTATATGCTTCACACAAGGTCTGTGTTCAGCATTT
>P_1161
ACCCGAGTCATTTTATTTCCCGGGGTAAGATAGTATAACGT
>P_1162
ACTTGGTATTTGGTAAGGTGCCTGTCACGGTGGCTGGTCTA
>P_1163
ACGGATACTACTAATCACTGCCACATGCAAATGGATCGGTC
>P_1164
TTTTCGTTCCACCGGAGCTGCCACGTGTGATCCTGATGACG
>P_1165
TGATTGGAAGCTAGCAGGGACCTACTACTATGATTCCATCG
>P_1166
TATAATCTTGAGGGTAAGCGCCATAGAATAATCATACCGTG
>P_1167
GGGACCGCCATGTATAATTTCGTGATTGATAAAAACATCAT
>P_1168
AGACGAGAATCTCACATCGCCGGAGAATAATACCTACGACT
>P_1169
TGCCAAGTCCTCTGTTGTATCACGGTCTGTATCATCCCTGT
>P_1170
AAACCTATAACGCAATAAATCATGAGGAAAGATTTACACAT
>P_1171
TATTTTTCCCCCGCATTTTCCGTTTTCGTCTAACAATCCTC
>P_1172
AAATATAAATAAACGCGTGACAGTGGCATTTGCAAAAAAAA
>P_1173
CTCGGTCGCGCTATAGTAGTCAGGAAACAACATTGGCGATG
>P_1174
GAGGATTCTGATGCGAAATTCGTTAGTACACACCACAATTT
>P_1175
CGCCACTGCTTTTGGATTACCTAGGACGAGAAATATCCTTT
>P_1176
CAAAACAAACATCGAACATACGTTAACATTGAATTTCTGAT
>P_1177
AATCACACATTTCCATAATCCATTATCTTTTCATAGAATTT
>P_1178
ATTGAGCGAACATTTGGAGTCTGGAAGGCTAAGTGGAGGAT
>P_1179
GTATGCCTTAAATTTTGCAGCGGAGACAGGCTTAGTCGGTT
>P_1180
CGACGAATCCTGGAACCGGACGGTCGGGTGGTCGACGAATC
>P_1181
TGGGCATCGATTCCACCCGTCTCGGTTGGATGGCCGTGCTT
>P_1182
GTTAAGAGGACTCACACCATCGGGGGTGACAATTTTGGTGT
>P_1183
AAATAAGCTTGAAACGGAGTCGCGAAAAAAACAGGGTTTAC
>P_1184
TTTTTAATTAAAGAAAGCTGCAATAGCGAAGTTCTTGCTTA
>P_1185
CACCTCTTATGGAATTCATACGTCAAAAACGTGCCACTGTG
>P_1186
CATCACGTTACTCACGTAAGCTTAACGATGAAATTTGTCAG
>P_1187
CGGGTACCCGAATGCCCACGCCCTAAATTACATACTACATG
>P_1188
GGGTAAAAGTAAATCAGTCACCCGAATCTTGAACCAGCATG
>P_1189
CTGAGGAGGAAAAGTGGTGGCGTCGACGAGAAAGCGAACAT
>P_1190
TGAAGATGCAGATAGTGTCGCTGTACCGGATTATCCCGTGG
>P_1191
GGACTCAATACCTTCAACGCCAGCCTCTGCGTGTGAGGGTC
>P_1192
ATTGTCGAGGAGCATAATGCCGCGGGTGAATCCGACAAGAA
>P_1193
ACTAAAGGGATCTCCTTGTTCGAGGACGCTGCTGGTTTTCT
>P_1194
AGCTCCAGCAAAGACTTTAACTGTAGCGTTTATCAAGACCG
>P_1195
AATTTCATATTTTTTTCATACTTAATTCATCAAGTGATATA
>P_1196
TACTGGGTACCAGTGGCCATCGGTTCCGAGTACTTCTTATG
>P_1197
TATCTTACTAGATTTTAACCCGCGATACACTTTAACCCTCG
>P_1198
GACATTGAACTTATTGTTCACAGCGTCCAAGAATTTGTCGT
>P_1199
AACGAATACGATGACATCCCCTGCAACCAATTTTTTTGATG
>P_1200
TCATTTCTATGAGTAGGTGTCCCGGTCTAGCACTATGCCTG
>P_1201
CAAGAGCCAAGAGTTTGAAACGGTGGCTAAAGCACGTCTTT
>P_1202
GACTTCTCTCTAAAGGGCCACCATACTGTATGTCCCACATT
>P_1203
GTGTGTACTTCGATTTTGGGCGAAAATTGTGGATTTAGATT
>P_1204
AGATACAAAATACGGAAACACGTTTTTGACGGAGAAGCAAA
>P_1205
AAGAGGCGCGAACTTGAGTACACGGTCGCCGGACGCCGAGA
>P_1206
CGATCCGTCCTGCCTAAGTCCGGGCGAGATCTCCCGACCCA
>P_1207
ACACAGCGGTGTTCTACAAGCTCGGCCATACAACGCCTCAT
>P_1208
TGTATCACCCATTTCTTCAACTAGAACGCCGCTTGAGCAAA
>P_1209
ACCGGTTATACTATATGTTCCGCTAACACTTCCGCACAAAT
>P_1210
ATACAAATGGGGAAAAATGTCTGAAAAAAGCGCTAACTTTC
>P_1211
TGAAGAGGACAGCGTTTTTACAGCGGTGGTGGCCAGTGAGA
>P_1212
TACCATTGTCGTAATCTTCGCATGTACAGTAATATCGAATA
>P_1213
ACCGAACAAATATAATTAATCTAAACCGGCCTATGTACTCC
>P_1214
ATATATTGCTTGAGATGAATCTCGATCATGTCTTTTATAAC
>P_1215
GAGAGAGGGAAGTTATATGACGGTATTGTTATTTTTAGTTT
>P_1216
TTTCTAAGAGTAAATTGTTGCACGATAGGGATACAGACAAA
>P_1217
AGGCAAAGCTCAGCTGGTCCCGGGGAGTGAAGCGTTCCACT
>P_1218
TTCTGAGGTTCTTGAGGAAGCGATTCTAACAGATGGCTGTC
>P_1219
TTTACTAGACCAAACAGAACCGCGCTTACCAACAGTTTGGT
>P_1220
TAATATCGAATCGGGCAATACGGGACAAGCGGATTGAATAG
>P_1221
GGTAAGGGAAATTTTGTTGTCGCACTCAGCTTTTGGCGTCT
>P_1222
GACCCCGGTTGGAGTAACGACGACCACGTCATGAATTCATC
>P_1223
GCCTGCCGCGTAGAAGTCATCGGGATCGTCGCACATGCTGA
>P_1224
AGACGTGTACGTTTTACTGACGGTTTCAGTGTACGTCCACA
>P_1225
GAATTTGGTTGGGGCAATTACGGTTGAAATGAATGTCATAC
>P_1226
GGTACCAACTAAGCCAGGTTCAGCAACATCCTTTGGTCCAT
>P_1227
AATCGAACACCAACTAAAGTCTTAAGTGACTTATCTCCCTT
>P_1228
TTGATCCCCCCACGAAGTATCGTGAGCTGGAAGTACAAAAG
>P_1229
TCAAACATGGAATGGATCTTCGGGAGTATGGAGATTGCTTA
>P_1230
GGCAGCGGAGTCTTTGATCACGCTATATATGTGAATGGGGC
>P_1231
TTCAAAGTAAAGCTTGATTGCACCAATTATTAATATATTTT
>P_1232
AGTATACGTTCAGCCTTCCCCTCGGATAATGATCGGTGGCG
>P_1233
CCTTCCCCTCGGATAATGATCGGTGGCGAAGAGTCTATTTG
>P_1234
CGACGGATTGGGAGCAGTGGCGATGTGGAGATACAGTAAAT
>P_1235
TCATGTGAAAACCTAACATTCGATCTCTACGTTTTCACGTC
>P_1236
TTTGGAGTTGGTTCACAAACCCTTATGAGGAGCTTTAACCG
>P_1237
ATTGTAGGTTTTGTAATTTACCAGGGTATCTCTAACTCCAG
>P_1238
TGACACAATGGGTTCGGGAACTTTGAGCAATGATGAGGCTG
>P_1239
TGAAACTAGCTAATCGCCAACGTTGCCGGACTGAAGTTCTG
>P_1240
GCCGCGTCTGCATCCCTCGCCCCAAAGTAGACTAGTACTCA
>P_1241
AGACTTTCTTGGAAACAACGCGTTGTTCTTGTTGGGGTCGA
>P_1242
TCTGAACATGTAGTCAATGACGTTGACGTGGAGGGAGAGAC
>P_1243
GAATGGAAATCACATATAGGCAGAGTTAGAAGAAAGGGACG
>P_1244
CCATTGATTACCATGGAGATCTTTAGCAAGAAGTTCTTGTG
>P_1245
TCTATTTTTCATTATTTTTGCGATTCTCCTTTACCGGAAAG
>P_1246
ACAGGCTAAACCGAGATACACGGTTTGACTTAATTATCAGC
>P_1247
ACGGACCTTACCGGAAAAGACGTCAAAAAGTTGGCCGGAGC
>P_1248
CACCGCTCCCCTGTGACCTCCGTCACCGCCTCCGTAACCAC
>P_1249
ACCTTCCTCACAGCGGCCACCGGTATATGCCTTTTCGTATC
>P_1250
TTCCTGAACGTTGATTTGGCCGGTTTTGTGGAGTTAATTAA
>P_1251
GATGAGTGCGATGAGTAGAACGACGGCGAAGAGGGTGACGG
>P_1252
CTTGGTGAGTGTGTATTTGGCAGGGCTGAGAACTGATACAC
>P_1253
GTTGGGTTGTCATGTGGAGTCAGCAGGGTTAACTAAAGTGG
>P_1254
ACCCTCTAGCTTACATTAGTCGCCAACTTAAAGGGAAGCAG
>P_1255
ACAATGCAAGAGTGATAATGCGGCTTATCCCGGGTTGCTTC
>P_1256
AGTGACAGGGATGTTCTGTTCACTAGCGACTTTTGGAAGGA
>P_1257
CGATCGGAGATTAGTCGAATCGCGTCCAACAGTTTAGCCAC
>P_1258
AACTTAAGCATTTTTGGTGGCGCTCCTTGCATAATGGCTTG
>P_1259
ATCTGCTACACGATTTCCGACGTCAGCGTTGAGTTTGGCGG
>P_1260
GAAGGTGCATCACTAAGGCGCGATCTGAGACAGGGGAATCC
>P_1261
GGAGGTGCCATCGATATGCCCGGTGAGAGAGAAACTAAGGC
>P_1262
GGTACCCATTTAATATGGTTCACTACCTATTGGGAAGGGAC
>P_1263
ACAAGTCCTTTATGCAACAACACGCGCACGCTGCCGGGCCA
>P_1264
GCTGCCGGGCCAAGCCGGGCCGCGCTTGGGCTTGGGCTCTT
>P_1265
TTGAGGTTTGTGGACTGCTTCGGAAATTTTAATGCTCGTGG
>P_1266
ATTTATGAATACCAGTAGACCGCGATCACATCTCAATTTAC
>P_1267
GTTTGGTGGTGATGTTGTTCCCCTACCATTTTTTTTAAAGG
>P_1268
ACACCACTACACCAGCTAATCAAAGTGAATTGAGATTAGTA
>P_1269
CAATATCATCAAATTCTTCTCGAGCCCTTTAATTTTTAACT
>P_1270
CCTTAAGCTTGTTGTCGCCGCTTCAACGGAATGATCGGTTG
>P_1271
CCTTCGCCGGCGTCGGGAACCATGTTCGAAGAGTGTCTCTC
>P_1272
AATGATGCAAATTCATCCCACTGCACCTGCAAAATTAAAGT
>P_1273
ATGATTCACCGTTTCGTATGCTAGAGATATGGGTGTCAAAA
>P_1274
GTTAGGTAAAATAGTATTTGCGGCGCCTTCTAGGCCTCTTG
>P_1275
TATTATGATTGGGGAAAATTCATAAACAAGGAAGTAGAGGC
>P_1276
ACATTAAAAACGGCATTTCGCCTGATTACCCGTCCAGCCTA
>P_1277
GAGAGCCGGTGCGGGTGACGCGTGATTTTTATGACTCGGGG
>P_1278
CTCAATTTTACCAGGACAAGCATCAGGGATGATGTTGGATA
>P_1279
AACCGATACGAAAGTTGAATCTGTATCGAACGGACAAGTTA
>P_1280
ATATATTATGGTAAAGTTGGCGGCCGAAGGATTGAAGTTCA
>P_1281
ACCATTTTTTTCTGATGAAGCGCTAACAGAGGACAAGTGGC
>P_1282
TGACAGTGATGATGATGACGCGATCGAGTAGATTTGTTGAT
>P_1283
AGGAGTAGTAGGATTGAACCCATAAACGATTTGAAAAGGCG
>P_1284
AGATTTTATATGCTCAAAACCAAGTAACTTAGCATCAAGAG
>P_1285
CTTCTTATCCTGCATTAAGACAACACCAATTCCTACCCCGG
>P_1286
AAAATCAGGAAGTGATAAAACAGGGGCATGAGTAAGCTTCT
>P_1287
GTCAATTTGGTGCTCAATGCCTCTAATGGGTGGTAAGCCTA
>P_1288
GAGTAACTTAGTCATTGTTGCAGTGAGAGCAACAAGCATTA
>P_1289
GTTGAATACTGTGGAATTAGCTTGCTCGATTTATGGATCAA
>P_1290
ATCGGGTGAGACAAAAGGAGCTGTCCGTCTGGAGCAGAATG
>P_1291
GGGTATGTAATGAACTTGGTCGGAACCGTCTCGGGAGCAAA
>P_1292
GCGGTGGTGAAACGAACAGACTAATATATAAAAACATATAC
>P_1293
GGTCTCATTCCAACAACTTTCGAGGGCATGATAGCGCTGAC
>P_1294
ATGAGGGTCTGATAAATACCCTGCATCTGCAAAACCAACTA
>P_1295
GAGATTTTTTAATGAAGACGCAAGGGCAGATTTCATTATTC
>P_1296
TAAAATATCGAAATGGCCCGCACGGTGGGTGAATTGGCCCA
>P_1297
TCTAGCGGAGTCTTTTATTTCGAGAGAGGAGAAGTACTTTT
>P_1298
AGTGCAAGAGGGAAGCATGTCGAGGGGAGAAACTATGACGA
>P_1299
TTCACATGCCGATGGATTTGCGTTAGGAGTCCGATTGCGAG
>P_1300
TTAGCGCTGGGTGCCGAAGACGATATCGAGTTAACATATCA
>P_1301
CCTGACTGGAGACGCGCTAACCCGATCGATATATTGGACGA
>P_1302
AACAAGAGCTGTTTGGGGTACGGCGTTAACAAGAATGTTGC
>P_1303
ACTCAAATTGACGCAACAAACGTGGGCGACACTGGTAAAAC
>P_1304
CCATTTTATCTACGCGAAATCAGGACCGAACATCGTGGCGG
>P_1305
CCGAACATCGTGGCGGCTGTCTGCGTCAGCGACACATGTCC
>P_1306
CCTAAGCATGGCCCAACTGCCGTTAGTTTTAGGATATTCTT
>P_1307
TCCGGGGGAGAGGTCATCCTCGACGGCGTCGCCGTTAGAGA
>P_1308
GGATGACGGGACAGTGGAATCTTGGAAAAAACTTGTAAAGA
>P_1309
TGGAAAGATAGGCGGGAACTCGTGAGTTCCGACACTAGGTG
>P_1310
CGCTGTCTGAAAACAATGGGCGTGAGTTGGAAATTGTGTAT
>P_1311
CGTATCTATTGCATTAAATGCGGCGACAGTGTTATATACGG
>P_1312
CCTCGATATCGCCGAATCTGCAGTCATGGAACGTAAGACGT
>P_1313
GCCGCCGAGAGAGTTTTTTTCGGTGAGAAAAAAAAAACTCT
>P_1314
TACCAATGCTCCAAGCATAGCACGACCGGTCAAGCCATCCC
>P_1315
ACTGATAGGCCTAATAAACTCTGTACCATCCATGCCAAACT
>P_1316
CTACTAATCTGTTATTAAGGCGATACTTAATATGGGACACA
>P_1317
ACTCTAAGCTCAGCACCAACCTCTACAATTTTAACACCAAA
>P_1318
AACCAATGAAGGATATCCTCCGGGATCAGGAACAATACTCC
>P_1319
AGTGCAGTGGAAAGGGCTCCCTGCAACAGAATCTACTTGGG
>P_1320
GAATCTATATATGACATTTGCCTGGGGGAGAGAAGAGTAAA
>P_1321
TAAATCCAACAACATAGTCTCCCTTTCTATACATCATATGT
>P_1322
GAGTAGCAAATGTAGACTCTCAGTTTATGGCCTGGCTCACT
>P_1323
CTTAACGTCGCCTCTAGTGGCATTGCCTCTTTGTTGTTAGA
>P_1324
CGAGCCTAACGACGGTGTGGCTACAATAGATATTCCAGAAG
>P_1325
GATTAATTGACTCATTAGTTCTATGACAGCGAGGACAAGTT
>P_1326
GTAGCAACGTTGAATAAAGTCATGGTCGCTTGGATTGACAT
>P_1327
TATCTTTCGGAAGTGTGTAGCGGTCTCGGAGGGTAAGAATC
>P_1328
ATAATACCTAGCCTTCATGACTCGTGCGAACAAGGAATCTG
>P_1329
ATACAAACTCCCTGTAGTTCCCCGCTTGCTGCTTTTCTTTT
>P_1330
TGAGTAGTGAACTGATTTTACGGCCACCATGATCCAGCTTA
>P_1331
TCATTATCAATAAAATCTTTCGTGAGTTCTAGATTAGCCGT
>P_1332
GAATGTCTTTCCTCAACCCACGTGAACGGATCCCCTCTTGA
>P_1333
ACTTATAAATACGTAAAAGACGAGAAAGCCGTGACTGAGTC
>P_1334
GAGTCGTTCAACATTGAGGTCTGTGTCCTCGAAGGCTCTTA
>P_1335
GCATCCAGTAATTGAAACTCCACGGACCGCGGCTAAGCACA
>P_1336
AAGATTATATAGAGTCGTTGCCATGGCGGTTTAAATTGGTA
>P_1337
GGGCGTATCGCCCAGAAAATCGCCTTCAGAAAAGCTAAAGA
>P_1338
GAAATTTTAAAATAGACCCACGCGACTTTTAATAAATTTTT
>P_1339
CCTTTCTAGAAACCATAGGTCGCTGTTTACGAATAAGCTGA
>P_1340
GCAATCAGACATGACAGAAGCTGCAACATCCTTTTTCCTTT
>P_1341
TTCGATTTGTAAACTGCGGTCGTTAGCGGAATGGCATGTTT
>P_1342
AAACTCCAAACCTATTCACTCTAGGCCATAGAATCTTCCCT
>P_1343
TGGTGATTGAGAAAAAGCCTCACGATTGGAACAACTAAATA
>P_1344
ATAAAAAGTCTTCGATTGAGCAGGACCAATTTAGGGTATAT
>P_1345
ATGGAGGAATTGCTTACGTCCCCGACGATACGGTAACTCTT
>P_1346
CAAAGGTGGTGGTGGAGAAGCGATGGTGGACAATCCGAGAA
>P_1347
TGGGTAGTTTTAAGTTCTGACAGAAGCAAATCAGGTTGTTG
>P_1348
AAACAAAGGTTGTGTGTTGGCAGGAAAGGGATTGGTATTCT
>P_1349
TTTTTGGGCCTGGTATAAGGCCCTGTCTGTTGTTTAACGGA
>P_1350
CAAATGCTGCGCTTTCAGCGCATTGTCCGCTCTGATGAAGG
>P_1351
ACGTTGGCTTACAGTTGTTGCGGGAAAACGTGATTTTTAAT
>P_1352
TTACGGTTGTGGCGGAAAAACGTAATTTTAATATTTAAACC
>P_1353
CCGAATAGTCATATAATCCGCACGGATAATAAACTTCCTCA
>P_1354
GTGGATGCTTATGGTTCGCACGGCTAAGACAGAATTGGCGA
>P_1355
TACACCCTTTAGAAGCTTGGCGGCATCGTAGCATAAGTCTC
>P_1356
AAGGAGTCATCACTCTAAGTCGGTGAAAAGATATTCCTTAG
>P_1357
CATAGATTTTGTGTAAAACACATAATCGAGAACTTGAAGAA
>P_1358
GCCGCCTCTTTTTCCATGGGCGCTAATATTTTGGTATAAAA
>P_1359
CTTCTTGGTGTAGATGGAGGCGTTAGTTCACCACTACCCAT
>P_1360
TATCTCGGGATCCTCTTCCCCGGCCTCTTCCACGTCCATTA
>P_1361
TGGATCCACTAAAACTCCCTCTGCAGAAACAATGTGACCCA
>P_1362
GATCGTGATGGTGGCAATCCCTGCAACGATTGAAACACATC
>P_1363
GAAGACTCCTTCCTCTGACTCAGGCTCAGGCTCAATAGTCT
>P_1364
AGAAGAGGAGGTTACATTTTCTCGGTTAATGGGTTAGGATA
>P_1365
CTTTATATATTGTGTAGAGTCGACATTTAGAGGCCCAGTTG
>P_1366
CGCTCAAGGCGAGTCAATTGCTCGAACAGACCAAACGAAGC
>P_1367
GGCAATAGCGGGTGCTTACTCAAGGGCGTACAATGAAACTT
>P_1368
AGGACCAATGTGAGCTCATGCGGCTTCTAGCTGCAATGAAC
>P_1369
ACTATCTTGTTGCATAACAACATCATAACCTAGGCCGACTA
>P_1370
ATCTTCCATGCGTTGTCCACCCCGATAACATTCCATATGCC
>P_1371
GCGCCGTACACAGAAAATTGCTGCAACAAAAACATGGATTC
>P_1372
TCTACCTTGTTTTTCTTTGACAGCGACATACAAAAAATAAA
>P_1373
CTCGCTTGCAGCAACAGTACCAAGACTGCTGATTTTGAGAG
>P_1374
ACCATAATGGAGAAGATCCTCCATAATCTTCCTAAGGATGC
>P_1375
ATAATGATGGTGATACTCGACCTGTTGGTAGAGTGATTCGC
>P_1376
GCAGCAGTTAGCACATATTGCAGCGGCACCGCAGGGTTACA
>P_1377
TTTTTGCCCACCCCTAGGTACGTGCGGGAGAAATATATTTG
>P_1378
TTCCTGGAAACGGATTTTAGCGCTGATGGAACGACTCTCGT
>P_1379
AGAGGAGGGAATCGGAGGCACTTGAACTACGTAACTGGTTT
>P_1380
CCAACAACCAACCGAGAAGGCACGGTGGGCCAGAAGCCACC
>P_1381
GAAGAAAGAAAAAAGAAATGCTGCAGTATGTCAAGGATAAA
>P_1382
GGAACTCTCTCCGTTTCGGTCGCGATCTGTTACGAACTAAC
>P_1383
CCATCATTGATCCTATCTCTCGCCAATGGGATGAGACTAAA
>P_1384
GGAGATATTGTACCATTGTCCCCGAATATAGCCGTCTTGTT
>P_1385
TGTTCAATCTATCGATCTGTCGCGAAGAGAAGTCGGAGAAA
>P_1386
GAACCAATTCCGACCATAATCCCGACCGTAGTGGAAGAAGG
>P_1387
AACCAATTGTTTAGGTACAACTATGCCTAGTTAGACCAGTA
>P_1388
TTAGACCAGTATTATTTTCGCGGCAAGAACAAAGATTGGAT
>P_1389
TTAATAATAAAGAAAAAGCGCGCCGTCTCAAGGTTGAGGGA
>P_1390
AAACCTTGAGGTCAAGGTTTCTCGAACGAGGGAGATTTGAT
>P_1391
ATCTCACACTGAGGAATACACAGAAACAAACGAATCTTCGT
>P_1392
TTGCTGGAGCGTCTGAATCTCGCGACTGAGGAGGAGTTTGC
>P_1393
ATTGACGATACCCTCATACTCGAGTTCTATAATATCTGTTA
>P_1394
GATGACCATGAGGAAGAAATCTACGGTGACAATCAAACCAG
>P_1395
CCTAAATTGCGCATTAACTTCTCGGTTTGGTAATGTGAAGT
>P_1396
TACAATTTTTCGTGTTGTCGCAGGCGAGTCGTAAATCCGTC
>P_1397
ATGCTACTTTTAACAAGCCTCACGCTTGAAAGAGATGCGGC
>P_1398
CTAGAGGTGCGTCCACCACTCGTGATAGGCGGACGTTCGTA
>P_1399
AAATTCCACCTATACAAAATCATGTTCGAATTCTCCACCCA
>P_1400
ACAACACCGAAGTATTAACACGTGTTCGACAGATCATTAAA
>P_1401
GAATAATTCGACCTGTTTAACCCGATCATTGGCGTAATATA
>P_1402
AAAAAATTATATGTAAGGTACATGTTTATGCAAAGGTTATG
>P_1403
TTTATGTTTCTGGTGTGGGTCGAGAAAGATAATATTTTGGA
>P_1404
CACTCGATTCAACAAACGCACTCGACCGCTGCACCACCTTC
>P_1405
ATGCCTTCGAGGAGATATGACGCGCCCGAGCCAAGTCGGCG
>P_1406
AACTGGATTTGCCTGATGACCCCGAGCCGCCTCTCGTCTGG
>P_1407
GGCGACAATGCCGATTGAGTCGGCGTCTACTGAGGCTCGGA
>P_1408
ATACAGAACCCGAAGGATTACGCCACTGCTCATGCTATCAC
>P_1409
TTGAAATTTCAGTTGCTGGACTCGACCATTCAGCTGGATCC
>P_1410
TATCCTCAGCTCAGGCTACTCGATGACGCCACTCGACCCCC
>P_1411
CTTGACTAAGTCTCCCTCCACCCGAACTGAGGGTAGATTGG
>P_1412
GAGTTTTGAGGTATTATTTTCCCGGACAGCCTTTCCGCAAA
>P_1413
TGCATTACGCCATTCTTTCTCTCGAATGGCTTGATTATAAG
>P_1414
TCGTTGACATCAATAATAGCCGGGAGAGGATTCGTAGCGGG
>P_1415
CCATGCCTCTTTGCTAACGCCTGGAATGTCAGAAAATTCTG
>P_1416
AGGTAGTTTTTGATGATTTGCAGAGGTCGAACGACAATCTT
>P_1417
GGGAATGAGCGCTAATCGCCCAACAAGTCCTAGCTCCCTCT
>P_1418
TTATTTAAGATTGTGTTGTGCGGTTTCCAAAAATGGAAAGT
>P_1419
AATCTGAAATAAAATATAAGCATGAAACGGATGGAGGTTTC
>P_1420
AATTTTTAGATTAAAAATAGCGATTTTTAGAAATTAGTATC
>P_1421
ATCTATTGGGGATGGACCATCCCGGATGGTAAACCACAAAA
>P_1422
TGTAAAAGCCAATATAAGCGCACGGGAAGTGTGGATGTCAG
>P_1423
TGGGTCGACTTATGCACTCACCCGAACGATATTGCGAGTCT
>P_1424
TAAATCTACATATCAGAAGCCGGTTTAGCAATCTACAAGCT
>P_1425
TACGGCACCGTATCAGATTCCACGAAGGGCCACGCTAGTCC
>P_1426
TACTGGGTAAAGACATTACTCGAGATCGAAAGAAAGGCATT
>P_1427
AGGTTCAAGGTTTATCCAACCCCGAGCATGGTCTGAGCAGC
>P_1428
AAAATGCAACTAGTTTTGTGCGTCGGCGGAAAAAAGAACCG
>P_1429
AACGTCGCCGGACGCCGAGACGTCCGGGACGGGGTCTCACA
>P_1430
ATCAACAAATGACCCGTCCGCTCGAGTATGTGTTTTCATAA
>P_1431
GACCCCTTGTAGACTTTTGGCGTCATTAGATCGAGGAGACA
>P_1432
CAAAATTCACCACTAAAAATCGCGAGTATCAAATGAGTCCG
>P_1433
TCTTGGTTTTACATCGGTTGCACGCTTTGCTTTACAAAAGC
>P_1434
AATAAGGCCGTGCAACGCACCGGCCGAAGACACTAGTTTCT
>P_1435
ATCTACTCAGACGCGAACTCCATTAGCGTCTATAGGAACAA
>P_1436
AAATTTAACAATGAAATCGACGGTTATGTGGGGCAGGAGTC
>P_1437
TATTACGGTACCTCGAGCTACGAGGATTATGCTTTGTATGC
>P_1438
TTGAAACTGAGAAGGTTGCCCATGAAGAGGTTTGTGTGATC
>P_1439
CTCGCTACCAAGCATTGATCCGGCTACATTGATACCAGGTC
>P_1440
AGCGGAAGCAACAGAAGAATCAGCAGTACTAAGACACATAC
>P_1441
TTAGGGATTCAAAGTCAAGGCGGTGGTGGAAAGTACCTTGG
>P_1442
CTTTACCAACCCAAACGCATCCCGACTTTTAAAACGGACTA
>P_1443
TCTGGCGTACAACATGTTATCAGGATCGACAACCCACGGTA
>P_1444
GTTTACTCGGGACACAAACTCACGACTTGTTAGGAATATCA
>P_1445
AAACGTGGTAGAGAAAAATTCGATGACGTAAGTTTCAAAAT
>P_1446
ATCGGGAGTCTGGTATCAATCCTGCTCTGTCAATCTCGGTC
>P_1447
ATCCTCCACAAGTTGATTGTCGACCGCGTTAAGCTTAGCCA
>P_1448
GATTTTAGGGTTTTTGGATTCTCGAGCACGTCTGTTGCCGC
>P_1449
AACACGTGCTTAGCACTGGACTCGAACTTGTCTCACAGTAA
>P_1450
CAGTGAATGAAGAAAGGGGTCGTGAGCGGCGACCTTTTAAT
>P_1451
GACTTACCAGTCATGATAGGCGTGGTCGAGGTACCTACAGA
>P_1452
AAACAAGTACATACTGGTCGCAATAGACTATGTATCAAAAT
>P_1453
AAAGATTGGTCTGCTAAGCTCAATGACACACTATGGGCTTA
>P_1454
ACTTATGGATCTCCTTCTGTCTAGGTCTGCTGCATAATTAG
>P_1455
GAGACAAAATCTACGAGATGCACGCTTGGCTTACCGAACAT
>P_1456
AAACAAAACGGATCTCAAGTCTCGAACCACGAAACCACTGT
>P_1457
TGTACATTTTAACATTTATGCTATAGTTCTATTGTATTGCT
>P_1458
TGAGAAGCATGAGACAAATCCGTGGTAATTAATAAATTGAA
>P_1459
GAAATTCAAGCAATAAAATACTCGACCAACATAGCTCTTTG
>P_1460
TGCAAATAAGTATTGTTTTGCGACCGCAACTATAGCGTCAG
>P_1461
GCATTGCTCGTATGCTACCGCATGGAGAGGGAAAAGACAAC
>P_1462
ACTTTTCTTAAGACCGTATACGGCGGTAAGCTAGTTTTCGC
>P_1463
AACAGCTTCGAACGTCAATACAGCGTCATTGGCGAAGGTGG
>P_1464
TGTTTGTGTTAATGTAGGAGCTCGATCGTATGGAAATAAGG
>P_1465
TTAAACTTCTTGTTGAGTGCCGCGAGAGCCTTGTCGTGGAA
>P_1466
CCTTTCTCTTGCAAATAGCGCACTAGCCAAGGACCTATGAA
>P_1467
TAGAGTGCTTACTCGACCTTCGGGATCGAGTATTTCCAGCA
>P_1468
TCGGGATCGAGTATTTCCAGCAGGAGAGCTGAAAGTCTCCT
>P_1469
AGAAGGTCCTCGAGCTGCTGCATGCGAAGAAGGTGTTGGGT
>P_1470
GAGCTGCTTATGACGCCAGCCGTGAGCTGTATACAACCGTC
>P_1471
CTCACATTTCTTTTTTTTCTCTACGGCATGTCATGTAAATT
>P_1472
GGGGGATTCAACTCAAATTGCTGCACCTGCCACCCAGCAAT
>P_1473
CCCGAGACCATGGAGAGACTCGGCATCTATGATGATGTAGA
>P_1474
AGGCAATGAGAACGATTAAGCGATAACGATAAAACAGAGAA
>P_1475
TTGCCGGAGAGGGATAAGTTCGTCACCGTCCTCTCTCCCAT
>P_1476
AATGAAAGGCATGGTTAGCACTGTAAGAACTAGTCGAAAGA
>P_1477
AGGTCCTCACATACACTTCTCAGGGTCTAAGTCATATCATC
>P_1478
ACCAGGGTCTCCTGGCTTTTCTGGGACATCGTTCTCCTGTA
>P_1479
GATTAGCAACGTTGGTGCTGCGGTAGGAGAGGTTGGGGTTG
>P_1480
AGGCTGCCCGACAGATAACTCGTCTGCAACCGAGAAAACTT
>P_1481
GTGAGTAAGGGATCGTCGACCGTTATCGAGGAATTTTGCCC
>P_1482
GTGAATGGTCGAGTGAATTGCCCTGCTGCTTCCCTCCTGGT
>P_1483
CAGACAAATCACGATCTTGGCACGCTTATGGTCTTTGCCTC
>P_1484
GAATGGAGCTTATTTAGGGGCGGCAGGGGTGAGTCAGCCAG
>P_1485
TAACAACTTTTATAATGATGCAAGGTCCGAGGAGCTGAGAA
>P_1486
AGTCTAAGCCCTCAGTTGAGCATCGGCGGAGACTAAACCCG
>P_1487
AAAGGCTTGTGAAGTAAATTCTCCAGCATTATCAAGCCTGA
>P_1488
AGATTCAAAGTAGAGAGTGGCGAGAAGAAACGGCCATTGCA
>P_1489
GACAATTTGAGCTATATCAGCTAGGGCGGTAGGGAACCGTT
>P_1490
GGCGTTTGAGGAGGCTGAACCGGCAAATGTAAATGATGGAA
>P_1491
TACTATTGGTTGGCATTTTACGAAAACGGGTAAATATACGG
>P_1492
GGTAGCTACTCTAGAACTCGCATTAAGAACAATCAAGATGA
>P_1493
TCCGACACGTAACTCCGCAGCGACGTCGACCCACCCATGAA
>P_1494
GTTTGAAGCAAAGCTAAAGTCTAGGATGTCTGATCAAGTGT
>P_1495
ACAAAAATCCACCATTAACTCGCGACCCAGTGAACCGGTTG
>P_1496
CAATCAGCAATCTATTTATGCGGAAACGACGTCGTTTATGC
>P_1497
TGTGCCTACTGGTTCCTTCACGCGACCACGACGCCCGCATT
>P_1498
TCAATTACAAAAGACAAAAACATAAATTTAACGCAGTTAAT
>P_1499
GGGTAGTGAAAATGAATTTTCGATTTTTAACAAAACAGTTT
>P_1500
AGTACAAAGTTAGACGAATGCTCACAACTAATACCATCTTT
>P_1501
GCAAACCCGATCCATATTATCGATGACGAAGACATGACGTT
>P_1502
GCTAAAGGGAAGGAACGTGTCTTGGACGATGAGAGCATTAA
>P_1503
ATGTCTTCCCACGCAGCTTGCGTTATCCATCTAATGAGGAA
>P_1504
ACCTATATTTTATGGTGCTGCATGACATGTAACATAATTGA
>P_1505
ATCCTCTGCAAACAATCGGACACGGTCAGACTCACCTATCC
>P_1506
CAACAATGCTGATAGAACTGCAACAAAGATTCGGGTAATTG
>P_1507
GTTAGTTTCCCGCCGGAAGCCGGGGGTCGAGTAGAAAAATC
>P_1508
GACACCCTGACCTTCTTCACCACTGGCGGGGGACCGGTTAA
>P_1509
CAACTCCCATGACAGCGTCGCCCTAAAACCATCACATCATT
>P_1510
CCGCCGCACGAATGACGGACCGGTACATCAACCGAGTTGTA
>P_1511
CAACCATGTTAAGTCTTCCGCGGGATTCATCCAGGAATCCG
>P_1512
GCCGAAAACGCCGGTTTATTCGGGAAATCTAAAAGCCCCCC
>P_1513
ATCCACCGGCTCCAAAGGGACGGTGCTTACGGGACGGTGCT
>P_1514
CTTCGACTTTCTTCGGGTTACGGTGTCTCTTCAGTTTTTTC
>P_1515
AACCGGTTACTAATTTGTTACCCGATAATAGTGTGAATACC
>P_1516
TCTGTAGGATTTTTCAGTGCCGTTGGGATGAAATCGACTCT
>P_1517
TAAAATCGCCTGGGTCACCGCCCGCTTAATGTCTAGCGCTT
>P_1518
GTTAAAATTGTTTCACCCCACAGCCACAGATAAAAACTTAA
>P_1519
AAGATACACATTCCTACACTCGCTAGCAAAGTCAGGATATA
>P_1520
CTCGTAGAGTGGTTGATTTACAGCATCTAACATATCGTAAA
>P_1521
TTACGATATTATCAATGTGGCGGGAACCGGTGTTCGTCAAA
>P_1522
AATTTATTTTGGAAAAAATTCTCGCCTTTCTCTGAGTTTTG
>P_1523
TGAGAGTTCTTAAAGAGTCTCAGCCCCCTGTAGTATCCAAT
>P_1524
TGGTACAGCTCAATGTGACGCAGCGACAAACAAGAAATGGT
>P_1525
CCTCCCCAATCCTAGACACACATCCGCAACATATCCTCAAG
>P_1526
TCCTCTAGCTGCTTCTTTAGCTCTGCCATCTCTGCTGGAGC
>P_1527
ACCGGTTCTATACCACCCATCGATGTCTAAGTTATTGGTAT
>P_1528
TTATCTGACGCTTGGCTCTACAGGCAAAAGAAATATTTTCA
>P_1529
AGAGATTCTCCAATGAAGTCCCATACTTTAAACAAAGAAGA
>P_1530
ACCGAGTCGCAAACGAGTCGCATGAAGTAGTTGAAAACGTG
>P_1531
GGATATTGAGAAATTTTGTTCTCGGCCAGGCTTACATATTG
>P_1532
CAAAACCCTAAATCTCTAAACAATGGCGAGAACCCGCGGCG
>P_1533
CATATATTTAATTGATGACGCTGTGACAAAGTGAACAACGT
>P_1534
CTTACATCTCCGACTAACGCCGGTATAAGACGGTTTGCTAC
>P_1535
TTAGTGGATGATTGGTTCATCTGTAACTGTAGATTTATTGC
>P_1536
TTATTACTCAAAGAAATTGGCTGTAGAAATAAAATTTTTGT
>P_1537
ATATTAAAATTTAATTTTTACGAGAAACAAAAGATATGGTA
>P_1538
TGAGGGTGGTATTTGCGAAGCATGGTATCATTTTCTTTTGT
>P_1539
GACCGGTTATGTAATTGAAACGGTCGGTATGTGTTGGAGCT
>P_1540
CAATATAACTCTCAAGGTTTCAGTGAAGATCTAGCCCTCCT
>P_1541
CGGCCAAGACCCGAGTGGTGCAGCGCCGACTTTCCCATTTT
>P_1542
GAGTGGTCTTATGATGAGAACATAACCAATGCAACCAAACC
>P_1543
CACCAAGACCAACTACAGCCCGGGAAAGCCAAGTTATCAAA
>P_1544
AAGAAAGATGGGAGTTGGCGCATGTGCGTGGATTGCCGAGC
>P_1545
TGGGATGCTAGAAGACTTACCGAAAAAGATTGGATTAGTAG
>P_1546
AGCCATATTGCCGATCAAACCATTATCGACGCCCTTAAGAT
>P_1547
TCCACATGAGATATAACTTGCGGCATTGTCATCCCCACCGA
>P_1548
TGAATCTGAGCCTGCAAATTCTCTGGCGGTGAAGTTCTCTA
>P_1549
TTCAGAGTCAACTGTTATTTCTGTGGGGTCTACAACCTCTA
>P_1550
AAAATACAAAAATGTGGAAACTGGACCGGCTCCAAGCCTTG
>P_1551
CAAGTCAGGATATTAGGCCGCGCGAGATTTATTTCGTCCTA
>P_1552
TGGGTTCATTGGAACATTGTCGTTAGTGGCAGATATATTGT
>P_1553
TGAGCAGCTTCATGCCGTTCCTCTAGCGTCCATAACTAGAA
>P_1554
TCGGTTCCGGTTTTTTTGCCCAGCGCTAGCCATAATGCCAG
>P_1555
TCGGTAATATTATAGCCTCTCGCGCCCGAGTTCCTGATCGG
>P_1556
TTTAAAACTCTATGTGGACGCCCTAAGAAGCAAATAGCCTC
>P_1557
AGTTGACGTTGTGACTAATTCGGCGTTGTCAACGAACGTTA
>P_1558
CTGGTGCTCGACGATTAAAACCCGCTCTTTGTGAATTTGGC
>P_1559
GATGGGTGAAGGTTGGACCGCTCGGTCCCTTATAACCTCTC
>P_1560
ATAAAACATGGGGTTTCATACATGAGCGGAGTAAGAGGTGT
>P_1561
GTCCGGTGGTTCCAGTTTAGCAGGAAAATCAGGCAGCAACA
>P_1562
CTTTAGTGACTGCTGGAAAGCTCGAGAGAGTTGAGACTGAA
>P_1563
CCGTCGTCGTTCCAAACCGCCGACGTTCCAAATTGTAAGTG
>P_1564
AGTTCGAGTGAAAGTGAAGACAAGAGGGTCACGATCATCCG
>P_1565
TCCGTGAAGCGGATATGAACCGTGAAGAAGTTGCAGCCGAG
>P_1566
GCTTTTTTGTGCAAGGTGATCGCGGCCAAGTCAAAGGTTGA
>P_1567
TATGTTCCGGATGTTCCAATCGGTATGGTTTGTTTTGTCAA
>P_1568
GCAAAAGCACTGCTCGTGAACTACAAGATCCCAACCCTTGT
>P_1569
GAGAAATGTCTTCTTTTGATCGCCAATAAGACGCTCTACAA
>P_1570
GAGACCATCTAATATCCATTCGGTCCCCACAAAGTTTTGGG
>P_1571
CGCCAATGACGCTGTATTGACGTTCGAAGCTGTTAAGCTCG
>P_1572
AGGAAGTATTTCCTTGCACGCTCAAACGTACTGTTCAATGA
>P_1573
GCCGACATCGTAACATGAGTCGCTGTGGATCTGACGCTATA
>P_1574
GACGAAATCGGAGCTCAAGTCGCCGGTGGCGAAGTCGGAGA
>P_1575
AGGAGAGAGATGTAATTGCACATGCTCGAGTGGTACTCAGA
>P_1576
GTGACATGAACATCATGATACGACGTCCTGTTGTTGACGAA
>P_1577
TTTATTTATATGGTGACTGTCAAGAACCAACCAAACCAAGG
>P_1578
AACTGGAAGGTTAGGGTTCTCTACACTATATAAGGCTACAA
>P_1579
AAAAAATTAAGTATCTTTAGCGGCCGAATAACGCTATCTAA
>P_1580
CCTCAGATCCAACGCTCCGACGAAAAAATTGTATCCATTTC
>P_1581
CAACTGAGATATAGAAACGGCGACAGATCTAAGAGACGGTG
>P_1582
ATTTTCAAGTTTCAATTGCACCGCCTCAGTTACAACGCGCT
>P_1583
TTCAAGGCTTCCCCCGCCTTCAAGCTTGGTAATCAACTCAT
>P_1584
AGAATACATGAGACTCCCAACTGCACTTCGATAGGGGACTG
>P_1585
TCTCTGATTCTCTTCTGATTCTGTGTCTACATGACCTGTAG
>P_1586
TTGTCTTTGTTTCATAGCTCCGCACAATAATCCCCATACAA
>P_1587
CCATACAATGCCTTAGGGCGCGCATAGGAAACTGAGAAAGG
>P_1588
GAGCTCAGTGAAACGCGTCACATCCGCTGAAAATTCGAGAA
>P_1589
GTAGAAATACGATTGCATTGCATGTACAAACAGATGCGATC
>P_1590
TCTAGGCATAGTGAGTAGCACGGCAAATCACTGGTTACTCA
>P_1591
ATTTCCCTTAAGGTTTCATGCGGCTTACATTTTGGTATTTA
>P_1592
GAGGTTGTCTGATACTCCCCCTCAAACGCGGTGTGGGTGGC
>P_1593
GGAATATAGGTAGTGATTGGCGACAACAAAAAAACGGTATT
>P_1594
ATTTACCCTTGTTGTCTTTTCGGTGGGAACATTTGTGTTTT
>P_1595
GAGAGACCGCCTAGTATGTACTCGATTTGATCTTCATGTGG
>P_1596
TCAAATCCAAATTCTCAACACAACAACCAGAAAATGCAAAA
>P_1597
ACAAAATAGATAAGTCGGCGCAGGAGCGTTCGGCCCTAGGC
>P_1598
CGTGTGCTCCACTCGGCCTCCAACCGAGTACATAGGCCGAG
>P_1599
TAGGTCCCCCGAACTCGAGTCTGTCCATCCCTTGTGCTAGA
>P_1600
CCCTATGCAAGTGCAAAATGCAACAACCTATATGATAACAT
>P_1601
TGTTAGATACATCTTGAACCCTCCCCCTAACTTAAATTACA
>P_1602
GCCGAGTATAGGCTTCCTGCCAGCTTCTTCTTCATTCCACT
>P_1603
TGCCACGGCTCGAGCAGAGGCTCTCCTTCTTGATTCCTCGG
>P_1604
CATGATCTTGGGATGATTTACTGCAGGTAGTCACCACAAAA
>P_1605
CTCGACGCGCGTGTCGAGTACAGTGTTGGGCCTGATGGGCT
>P_1606
ACTCGGCTTCGGGCCGAGTGCTGCATCTTGTTGGGCCTTTG
>P_1607
CTACAGCCGAGTAGTACGGTCGAGTGTGACCTGAAATTCTC
>P_1608
CCCTTCTTGAATCCCACTGTCCGCAGTGGCAGAAGTACTCA
>P_1609
GAGTCTTGTGCTGAAGTTTGCTGTGGCTGCTGGGTGAAGCC
>P_1610
GCCTTCTTGAATCCGTGGTGCGGGCACTGAGTGCTATATCC
>P_1611
CGTGGTGCGGGCACTGAGTGCTATATCCTTTAAAACGCTCC
>P_1612
TTAGCATTCACCTCATTAGCCATCACTACTGGGTTTGAAGT
>P_1613
GGCTTGTTGTTCCCTGAGTTCACGCTGAATCCTGTCGATGT
>P_1614
ATAGGTTTGGTGTGTTTCTACAAAAACCTAAGCAACAAGTT
>P_1615
GAACTCTGAAGAACACTACTCAAGAACACTGAAGAACATCA
>P_1616
ACTTGAAACTAAACTAAATGCATAAAAAACAAGGGCTTAAA
>P_1617
TCTTGCTATTTCCTCTTGAGCAGCCGCAGAACGACCCATAG
>P_1618
TGGGTTGCTCGGGTCATATGCTCGTTCGACAAGCAAAGCAA
>P_1619
GAAAAAGAGCATCAATCATTCGCCACCGGTTTTAGCTGTTG
>P_1620
TGACTATTTATTAGTCCACACTCTATAGTAGTTGTTACATT
>P_1621
ATTATGCAGCACTCCAAATGCATGTTCGATGTCCTTCCGAC
>P_1622
CCACCAAAACCACCTTACTCCGGCGATGAAAACCTTAAAGA
>P_1623
CGCTTAGTCCGTCTTAATAGCGCCAACCATAAGGCAAAACA
>P_1624
CTGTAGTTGCGTGTGTTTTGCGAGGAAAACAGTTTTTCGCA
>P_1625
GGTTCTCGAGGCTGATCTGCCTGTAGGTACGAGTTTCGTTA
>P_1626
CCAGCCGGAGGTGAATCCGGCGGCTGAGTTGCTCGTGAGCG
>P_1627
AATCCGGCGGCTGAGTTGCTCGTGAGCGACCAGGGGGTCGC
>P_1628
AAGAAGGAAAGACCCTCATCCGGGAGCTGACGTCGAGTGTG
>P_1629
GGCTTGTGGTATCGCCAGGTCGCGAATAAAACCTTCGTTTC
>P_1630
TTGCTTTTTAATTCTGAGGGCGAGGGTACGTCCACTAAAGT
>P_1631
TGAGGGCGAGGGTACGTCCACTAAAGTGGCTACCACATTGT
>P_1632
ACTTCTCTTATCGATCCGATCTTGAGCGATCGATCGACCTC
>P_1633
TTCGTCCTCAGCTGCCTCTTCTTTTGCAAAGAAGATATGCT
>P_1634
CTTAGTCTGTCAGGTACGCTCGTGTTATAGCGAAACGGAAG
>P_1635
GTCTCCCGACGTCTCGGAGGCGAAAACGAGCGATCCTATCC
>P_1636
GGGTTATCTCCGTTTGGAGGCTGTATCGTGACGTTTCGTTC
>P_1637
ACTTGGTGGACTTTTGTGGGCTGGCTTGGTATTTTCGCAGG
>P_1638
GAAGATTCGTCCCCAATTGTCAGTCGGTGAAATTAAAGAGG
>P_1639
TATGGGCTAAGGAAATCGACCTCTATTCGACTAATCAGGAT
>P_1640
AATCTGAATACTCGTGATGCCGTTACACCCGATCTATGATA
>P_1641
ATTTCGTATCCGGCCCAATACGCGGTCTGAGCCCAGCAGAG
>P_1642
TGGAGCCACAAGTGATTCTTCGAGGGTTTTTTTTTCTGTGA
>P_1643
GCCCAAAATGGCCAAGTCAACGATATTTAACAATTTTTATT
>P_1644
TATGGCGCCGGGATCAGGATCTCGAACGAACTCAAATTCAA
>P_1645
GCTGGCGAGGCATTATTAAACCCAGTTTATATGCATAAAGT
>P_1646
ATCCAGATAAGCTTTAGAGCCAGCACCTTATTCCAAGCCAC
>P_1647
AAGAGTCAGGAAGCTTACCGCGAACTCTAAAAACAGTCTCT
>P_1648
CCACCAAGTTATAGTTTAGTCGCCAAGTAGTAGTATCATAG
>P_1649
TTGGAAATATCTCCACTCCGCTGCATCTGAAGGATGATTCA
>P_1650
CCAATCTCGATAAAAACCGCCACTACCGCCATAATTGTAGT
>P_1651
CGCCAGAACCAGGAGAATTTCTTTACCGCCGGAGTCGGCAG
>P_1652
AATTGCAAGTTCAACAGACTCCGGGTTTCGGTTTGTATCCC
>P_1653
GACCATTCGGTTGGAAAATACACTGTCGTTATATCATTTCT
>P_1654
AATAACCATCTAGTCGTGTGCTCGAATAAAAACTAGATTTG
>P_1655
GGTAGATTTGGCGGACTATGCGGTCACTAAACAAATTAGAC
>P_1656
GGAGACGGCTAGATCTCAAGCTGTTTTAGCGGCGGATGCGA
>P_1657
GTTTTCATTTTACTAAATCTCAGGATCACGGAAATAATGTG
>P_1658
CACACGCCAATAATTAAACGCTTAACGAAAAATAAACTTTC
>P_1659
AAAATATTTGCCTTTCCATACTCTACCGGATACATAGTTAG
>P_1660
TTCTCGGCACCTTTCTTTTGCGGGAAGACTGCAGCTTCTCA
>P_1661
TGTACCTCCAAAGTCTGTGGCGATCTTGGTTTGCGTGACTT
>P_1662
ATACTTTTCACAACTGCGGGCTCGCTCTGGGTGTCGTGGGT
>P_1663
AGTTTCCCGGGTTTTGATATCCCGATTGTCGATAAAACAAT
>P_1664
TCCGACTCCGTAGATGAACGCGAGACACCACGCTGCTTCTT
>P_1665
CGCAGAAACTGACTTATGGTCGCTCCCTGTGACAATAATGT
>P_1666
GACGGCGTTTCCGGCGAACTCGCGGGTGGTGATTGGAGGCG
>P_1667
GGAGACTGAAGACAGAGGACCGGTGTGGGCATTCTGTTGAT
>P_1668
TAATTGAGCTCCAAACTTTTCATTAAGAGAATAATGGAGAG
>P_1669
TAATTCTACACACTCCGTCTCAATGATATTTGAATTCTAAA
>P_1670
AAAAAACGTCACTAATAACACGGTTTTTAGTCCATTTTAGC
>P_1671
TAGCATCCGGCCGAGGTCTTCTCGATCAAAACAACAAGATA
>P_1672
TAATAATCCAAAAAGCATCCCCCCAGAGACTTGAACCCGGG
>P_1673
ACTGATCCTTCTCTCATCCTCAGAAAGAATGGCTCAAACCA
>P_1674
CCAATCGAGATTAGTCATTTCGCTAATTAATATTTATGAAA
>P_1675
CATTTTTACACCGAGTGCGGCGATAATTTAAAGGACAATAA
>P_1676
TGATTCAATGTGAGTTTTTACTATAAAGAGATTTTTCTTAA
>P_1677
AACCCTCTTTTGTTTAAAAGCTCTAGCGGTTTCCGGTAGTT
>P_1678
TAGGTAAACAAATCAATTTCCTTAAGCGCTTTTCATGTACA
>P_1679
GAAATGGCGGGAGAAAATTCCGATAACGAGCCGTCTTCACC
>P_1680
AATCTCCATACGATTTGAAACTAAGGATTTCATTGAGCCGT
>P_1681
CCAAACTAGGAAACTTAAAACGGAAACGTACATAGTGCCTT
>P_1682
ATACTCTGGATTTGGTACCTCAATAGTAAGACCATCGATGT
>P_1683
AGGAGGAGGCTTGAGTGACCCATTGACAAAGCCTAGAAGGT
>P_1684
GGAAAAAATGGCGGAAAGCACTTGGTCGACCAATGTTTGCC
>P_1685
TCACAAGAATCCAGTTTTGACTACAGCGGGGGGACTCATAC
>P_1686
TGGTGTGGAGGATTTGCTCTCAATATCGGTGTTTGTTCAGC
>P_1687
TGTTTGTTCAGCTCCTTTAGCGGAACTGTGGGGAGTTTACT
>P_1688
ACCAATCTGAAATTATGCAACTCTTACTACCATTTACGACT
>P_1689
GCCAAGGATGATTCAAAACGCGTAAAAATTCACTCATCTCT
>P_1690
GGAAAATGAATCGGTGTTTCCGGGGATTGCAGTGTGGATAT
>P_1691
AATCTTGGGACCGTCGGGATCGATGAAAGAGCCCATATCTG
>P_1692
CTTAATTCCGTCATTCGAGTCGGTCGTTCCGTTTTTGGGAT
>P_1693
TAAGGATAAGAAAATAACCTCGGCGCTTGGAACCGTTGCCT
>P_1694
CAAATAAATCAAGAGGAAAACGAGAAATTGAGAGACGAAGA
>P_1695
TAGTCTCCCTAAAATTGACACGGGGTTTGCCCACAGTCGCA
>P_1696
AAGAAATAAAGAAAAAAATTCCCCAAAAATTAATTACCCCT
>P_1697
GTGTATAGTGATTTAGTTTTCGAAAATTTTTTGTTTCCGCA
>P_1698
TTTTTAAGTTGAGAAATTTACTAAAAATATAAAAACTACTA
>P_1699
ACAAAGGAAAGAAACTTTTGCAGCTTGTGTCGAGAGAATGG
>P_1700
CAAAATGTTCGGGCGTTGCTCTGTAGACGTAATTGGCTGCG
>P_1701
TTCTTGGTAAGATATATTTGCGAGAACCTACCATTGAGCGA
>P_1702
TCACCATGCATAAACTAAACCAAGGATTAGGATAAGCACAA
>P_1703
CTAAATTATAACCAAACATCCCCGATCGTTTCTATTCTCAC
>P_1704
GCAAATCTGCTAATAAATCGCAATAGCTGGGACTCTAATTC
>P_1705
TTTGATGGCTTTAACGATCTCGACAGGTATAATTCCATATC
>P_1706
AGGTAACAACTTAATGGGTTCTGCAATTAGTTCAAGTTCTA
>P_1707
GTGGCCAAAACTGTAGAAAGCGGCGTTGGAATTAGAAGAAA
>P_1708
AAATAGAAAAATAAGAGATTCAAGGCCGAAAAATAAGAAAA
>P_1709
TCGGAAATAACGATGTTTCACGGTAGGGTATAATTCTGATT
>P_1710
AAAAAAGGTAGTACAATATTCGATGACATTGTTTGTAACAA
>P_1711
TTGTTTGTCCATATTCAGGTCAGGAAAATTCAACGTGGGCA
>P_1712
CACGCTAGTGTACATATGGCCAAAAACATTGAGACACAACT
>P_1713
AGAAAACTTCGGTTCGGGTTCTTCGGTTCCAATCGGGTTCG
>P_1714
AAAAACCAAAATTGGAGATTCCATGGCGATATCTGATTTCG
>P_1715
GCGTCGCGAGTTTTCTGAGTCGGTGGCCAGATTCGGAGAGA
>P_1716
TGGAGAAGTTAATGGTGACTCGCTGGGGAGTGCATCATGTT
>P_1717
TCGGGCAAGTGATATTTACGCGTGGGCGATTTCTCTCTCAA
>P_1718
GGGGAGAAGATTATGCGAGACACTGTCGGTAAGAGCTATAT
>P_1719
ATGTATAATGCACAGTATCCCGATTTCAGCGATTCAAGAAG
>P_1720
TACATAAACCCGAAAAAGCTCGGGAATTTGGCGAAACCGTG
>P_1721
ACTGCAATCATCTACAAAGACGCGGACTCTGCTACGCCTGT
>P_1722
CTATACCTTTCCAGAAAAGGCAAGCTCGCATACCGTCCTGT
>P_1723
GCTCCACTGATTATGTTTTTCGATGGCGAATAAGAGACGCG
>P_1724
TTAAGGTCGTTAAGCGGATTCGATTTCGAGATGGCTGGAAC
>P_1725
CTTCTCTGTGGCATAGTAGGCTCGGTCACATGAGTCAAAAA
>P_1726
TACAGATCAAGGTGGAGCTACTGTGACAGATACATATCAAG
>P_1727
ATGGATCTTTACCAGAAAGACAGGAATACAAGGAGTGGAAG
>P_1728
TTGGTAATTTCGGTGTTCCTCTGCAATTCTTTATCTTCTTC
>P_1729
TCATTTAAATTCAAGTATCTCTTCAACAGATACGATCCAAT
>P_1730
TTATCGGTTGTAATAAAGCTCGAGGATATAGACAGTTAATA
>P_1731
TCCAAAGTCACCTGCAGAGTCATGGTCTTGGAGGAAGCCTA
>P_1732
ATGTGTTCTCGAACAATACTCACTGTCAGCCCTAAAATTTG
>P_1733
GAATAGAGCTTCATCGGGAGCTTCAACGTAAATATTAAACT
>P_1734
AACCTGGTGTAAAGAGGTCGCCTGGCCGACTTCCTAAATCA
>P_1735
TGGGATCTCAAAACAGGACACGAGACTTTCCTTTGTTCTTG
>P_1736
AAAAATTCCCTTAAATCTTTCGGTTTTCCTTTTTTTCTCGA
>P_1737
ACATTCATCTGTAATTGGCACTGTCTCATCTAACATGTTCT
>P_1738
ATGAATTATGCAAGTCAATCCTACAATCTCAAAAGTCACCC
>P_1739
CAAACCTTGAAAATCAAAGGCATTGGAATGATCCACCCATA
>P_1740
AATTTTACTTTTTTAGACTCCGAGAATAGAATAATTCATGA
>P_1741
GTTTTTTCAACTTCGGTTTCCTTTACTCACCCCAGACATTA
>P_1742
TTACCAGAGGGATATGCTGACAGTAAGGGGGACTCTCTCCC
>P_1743
CACATTGAGGTGGATTGTCACACCGTCAGAGAAAAGTTAGA
>P_1744
AAGGGGTAGTGTGGAAAGGACATTCTGAGCAATTATTCAAT
>P_1745
AGGGTGGACTGCCATGATTTCGATCGGGTTTAACGCTGCGA
>P_1746
TGGTTCTAAGCATTTAGATTCGGTGATTATGGATTTAATCA
>P_1747
CTTTGTTTCTTCAAAATATACAGGCTCGTGAATTCGCGAAT
>P_1748
GTTTGACTACTATATTGAATCAGCAACTAGAATCTTTTCAT
>P_1749
CCCCCGGCTGCAGCTTTACCCGGGTTCTCCTGTGACGCCCT
>P_1750
ACCCGGGTTCTCCTGTGACGCCCTGTCAGAGTTAATTTTCA
>P_1751
AGCTCTCCACCCTTGCGGTACCCGATTGTGCATCTCTGAGC
>P_1752
GATCCTTCAGAAACTTAACTCTATTCCGACATCTACCATTG
>P_1753
CCAAAGTTTAAATTCTCTTTCGGGTTCGATGCTTCAAATGT
>P_1754
GGAGGTCGGGGAGTTACAAACGGTATCAGAGCCAAACCCAG
>P_1755
ACAAGTTGAGGAATTGAACCCGCAACCTGTGAGATATAACA
>P_1756
GCCGTTTGGTCGAAATTTGGCGGAAAAGTCACCGGAAAGGT
>P_1757
ACCACTTGATATTCCCTCGTCACTTCCTTTTAAGGTAATTC
>P_1758
TCACTTTCCATTGAAAGGTGCGGTTTACATCCACAGGGCTA
>P_1759
TTTCGTAATTTAAATAGCTCCCCGAATTTCATTGGTCCGGC
>P_1760
CCAATATCGCAAATCTCCCACAGTGTAAGATCTCGCCGCCA
>P_1761
TCTCCCACAGTGTAAGATCTCGCCGCCATGGAGACCATTTT
>P_1762
CTCAACAGGTGGAGATATGTCTGCAGAAACTTATAACCTTC
>P_1763
CATATTAGCTTTGTCGGAAGCAATCGCGGCTACGTTGTCCT
>P_1764
CACATCAACATCTCGTCCCCCGCTAATTTACTAAATATAGT
>P_1765
TAATTTACTAAATATAGTCTCTCCGTCTGATACTCTTCTCG
>P_1766
TCAACGTCCACTATACCTACCCCTGGCAGGCTTTGTCCACG
>P_1767
CCAGACAATAAATTTTACCTCCTCCGCAATAAATGGCCGTG
>P_1768
AGAACGAAAAACCAAAAATGCAGAACGGAGAACCGAAAGTA
>P_1769
GAAAGTACATAACGGAAAATCAGGAAATATATAATGGAGAA
>P_1770
TAAAAGAGGCTCAATCGTGGCAGGAAGCTCAAGTCGAGCTC
>P_1771
GAAAAACCCTCCCCTAATTTCAGAGAAATTTTTTAAGAAAA
>P_1772
CTGCCCATACAAGTTAATGGCTTGATCGATAGCTGAGTAAA
>P_1773
GTACAGTATTTCCTCAGGAGCATGGTCGATTACGGAGATTC
>P_1774
ATTTTCCCAATAAAACGAAGCAGCCGCATTAGGAGGAAGAA
>P_1775
TAAGGGCCAGAGATAGAGTTCGGCCTGAAGATAACTTCATA
>P_1776
GAAACAGTACAACGCCACTCCGGCCAGCTGATTCTTGTGGA
>P_1777
GCTTTTTCAGATAAATGTCACGGCCGAGTTTATTCTCTACC
>P_1778
AAATAACGAACTGGAGGGAACGGTGTATATGCACTCAGAGA
>P_1779
TGAGTACTTCGATGTCTGAACTTGGTCGTCACATCGAGCTG
>P_1780
AGGGCCGTCACGGCGTAACGCATCCTCTTCCTCCTCCTCCT
>P_1781
AAAATTAACCTCTTGTGTGTCTCGACTGTTGGTGACCGGCT
>P_1782
TAAAAGAAGATGCAAAATCACGAGAAAAATAAGTTCTTTAT
>P_1783
CAGGATCAGCAGGTAAATTCCGAAAATTCTCACGCAGCCAC
>P_1784
GACTCGGCCTAATTAACCACCGTTAAAAATCCTTCTAACAG
>P_1785
GTCTTTATATCACCGTCTTTCGATGAAAATATATATAAACT
>P_1786
AAAGTATGCCATAAAAAAATCTGTCGCAGTTAAACAAGTCT
>P_1787
CTTAAAATTCTCTCTCTCACCCCAAATAGTATCATAACCGG
>P_1788
AATGAGTCGCCAAACATCACCGAGAGTACGATCAGCCGCTG
>P_1789
TTCAAAAGTTTTTCTGAAATCGCCAATTCTGAGGAGGCTCC
>P_1790
TGAAAATTCTTCACCCTTTGCACCTCCAACACCACCGCCTC
>P_1791
GTAATCCAAACTAGCTCCCGCAATGTGGCGGTTTTATGAGC
>P_1792
CAAACCACGAGAATATTACTCGTTAATAATGTAACAAAAGT
>P_1793
CGCCCAGCTACGCCACGCGGCGGGGGTAGAGCACAATCATC
>P_1794
AGGGTTTAGTAAATCAAACTCAGTAGAAATAAGACCTACTC
>P_1795
TGGTTGGAAAACATCGCTCACCCGAATAGTTCCACGAGTAG
>P_1796
CAAAATCATCTATGGATATGCGGTCCCGCAGATGTACTGGA
>P_1797
TATCGGCAGAATGCAAGACTCCTGACTGACGTAGTTGTACA
>P_1798
CCAACTAATTTTTAATTTTTCATTATCGTTGCAGTCAAATA
>P_1799
CACATTAAGAGATGATATCTCCGAAACTGGAGTGAAAATGT
>P_1800
TTTCTGGCCAACTCGTTTTTCAGGAATGGTTGATTTTATTT
>P_1801
CAAGTTCTTGAGAATAAATACGGGGCCAATTATACACACGA
>P_1802
ATAATCCTCCAAGAAATGGGCTCGGACAGGGTATGTAAAAC
>P_1803
ATAGTAGCACCCTAACTTGACGTCGACAAGATCAACAATGC
>P_1804
GCAAATAAAATTTGGTCTTCCGCTCTGGCCCATAATTAACC
>P_1805
GTACGACTAGTAGTAGTTAACTGCACCCTAAGAGCATGACG
>P_1806
AGGATAATCGCTTGACGTGCCGTTGCTATCTTGATCCTCCT
>P_1807
ATCACTCAAGCTACTCACCACGGTTCGAACACACTCAAAAA
>P_1808
GAGTTTTCTATCATACATTCCGGTTCTCTAACTTCAGGACA
>P_1809
GGAACCATTTGCTGGATGAGCTTGAACGTTATATCGAGGTT
>P_1810
TTAGAACAACGGCTGAGAAACAAAATCAAACTCAAACTATG
>P_1811
TGTCTTGTAACGCTTTTGTTCTTTTACCAAATTCGATCTTC
>P_1812
CTTCAAGTAATACTGATCCCCGGTGGCGCGGTGTAGCCAAG
>P_1813
ACAATATCGCTGCCTATTATCGGGAGGAACCTGAGGTCAAG
>P_1814
TGTTCGAAACCTATTTAAGTCGCCATCCCCGAAAAAACGAA
>P_1815
CGAGTATATTGATGAAGCACCGAGAAAAACACGTGTAGCCT
>P_1816
TTGAGTTTCTTATGACGAATCATGGCATAGTAGCTAGTAGT
>P_1817
TAAAACGCGATGTCTGAATTCAGTAAACTCGGCGACGGTAT
>P_1818
GGTTCCTATGCTTCACGATTCCCGCTTGTAAGTGCTTAACG
>P_1819
TGAAATGACGGGGAATTTGTCAGCAGAATACGTCGCAGGAG
>P_1820
CGAGAACTTTGCAGAAAAGTCACGTTCAAATTCTTAAGCAG
>P_1821
CCCTACGAAGCAGAATTGGGCGGTCCTGTCCAATATAGGTG
>P_1822
CGCCGGTCCTCCTTTACAGGCAACGGCAGCTCATGTTCGGA
>P_1823
ATTGTAAAGTTTTGTTTTCTCAGGAAGGTTTCAATCATTAT
>P_1824
AGTCTTAAAAATAGTGACAACGTAGTCGTAAATTTTAACGA
>P_1825
GCAGCGAGAAGCTAAAGAGGCGAGCGACATCAAAAGGTAGG
>P_1826
GGTTTGCCTCATCATCGGATCGTGGGCAATAATCAGAGGAC
>P_1827
GGGTTTGATTTGTTTTCTTTCTTCAACGCCGAATATTGTCC
>P_1828
GTGATGAAAGCAACATTTTACGGTGCTTGTGACTATGTTGT
>P_1829
CGTATTGCTCCTGAAGAGCACCCGGTTCTACTTACCGAGGC
>P_1830
CTATCTCTATTTTTTTTACTCTAAAATAGAGCGTAGTAAAA
>P_1831
GGAATTTGGTACAGAGGTTGCTAGGTTTACAGGGGAAGTTG
>P_1832
ACTGCTTTGCAAGCTGTGGGCGGTCCTTACATGTGGGACAA
>P_1833
ATCATACGTTTTATTAGCAACGGGGGTATCCTTAATGGTGA
>P_1834
AAGATATACCAGGAATAAGACCCGAACCTCAGGTTTTACAT
>P_1835
TCACTTGTGGGCAAAAATTTCATGTGTTACCCATTGCAGAT
>P_1836
GTACAGGGACAGTCCGTATTCGCGGCTGAAAATAAGCTCTG
>P_1837
CCAGCAACGACGACTTTTAACCCGAACAGAAGCAGCAATAT
>P_1838
AACAATAATATATAAAAATGCACCAATCACATACCCGCCGG
>P_1839
CAAAAGTTCCGCCATATAACCCCGCTCGGCAATATAATATA
>P_1840
GAGAACAGGGGAACCCATAGCATCGAGGTCACACACATTAT
>P_1841
TTCATTTTTTTAATTACTAGCAAGGACGTCATGAGAACTAT
>P_1842
ACACATGGCAACAAATTCGTCACGTACGTTAATTGGTATAA
>P_1843
GAGCGTGAAGGAATGTTTCCCGGCCATGTGGTTGTATAGCG
>P_1844
TAATTTTCTGAAATATTAAGCACAACCGACCTTAGCTCAGT
>P_1845
ATACTCATTGACACGAAAGGCGGTGACTTCGAGAACGAAAT
>P_1846
TTTAGAGTTTGGTGTTGGGGCATGAACCGGTTCAAGAATTG
>P_1847
ATGGTTTCGGACTCGGACCTCGTGACCCAGCTCCGGGAAAT
>P_1848
TCCTGAGGCGACTCAGGAATCGGTCTCAAAGCTTTCTAACT
>P_1849
AATTTGGCACAAAAGCGAATCGGGAAGCACCTTTCCTGTTC
>P_1850
GGACATTGGGTGACACAAGACGAGGCCTACGCTGCGGTTAA
>P_1851
GCTCTTTACCACTCAAGACGCGAAGGCGGTGAACTGGATCG
>P_1852
CCAAACCTCTATATGTTGCTCTTGCGCAGCGGAAAGAAGAC
>P_1853
AAAACTCTTGGTGTTGTCTTCTCGATCTACATCCAAAAATT
>P_1854
GGCTCAGGATGAATTGGAAACTTGAGCAGAGTCTAGAAGAT
>P_1855
GCTAGTGAAAAAGCATGTTTCGGGATTGGAGAAGGAAGTTC
>P_1856
TTGGTTTACCTTTTTTTTTTCCCTAGATTGGTTTACATTTT
>P_1857
ATACATTCGTAATACATCCACAATAAAAAGTAGTATTTACT
>P_1858
TATGTATGTTTGGGGAAACGCAAGAAAGTTAATGTACTAGC
>P_1859
AATATCCTAGAGGTTTCCTTCTCGACCGTGACCTGAAATTT
>P_1860
CAGCTAACCTAGACTTTTCGCGCGATCCCCAGCCATTTGCC
>P_1861
CACCGGATAAACATTATCTCCGGCGTCTTCACCACTGGAAA
>P_1862
TACTGTTCATTTTGTGTCTACTCGAGCATTAACCCATGATT
>P_1863
TCTAAGTAATGAATACACACCATTACAAGAAGAAAGAGTCC
>P_1864
ATTTAAAAGATAGTAAAATGCAAGACCCGCAATCGATGCTT
>P_1865
ATATTATTTACACCTACCTTCGGCAAGTAAGGCACGCATCC
>P_1866
AGTTGTAACTATAACTCACCCGGTAATTGGGTCGGAGAGTA
>P_1867
AACAGCTTTAATGACCACTGCCGTCCCCGTGCAAAAAACTT
>P_1868
TAAAGACTTTTTTTATTAAGCTAAAGTGGCCGTTCTTTGTT
>P_1869
GCTCTAGACAACCACTGCGTCGAGTCTGGAAAATAGACTAT
>P_1870
CAACAGGGGAACTTGTGTATCTCGAGCAAGTGCTCGCACCA
>P_1871
GATCTTGAGGGAGCTCAAATCGAGGGAGGGAAGTTGCCAGA
>P_1872
CCCAATTGACACCACTCTGACGGGATCGGGGTAGACCTAAA
>P_1873
ATAAGATAGACTCTAAAACACGGTTGCAACTTTCTGGTTTT
>P_1874
GTACAGGCTTTTTATAAATACATCGGCGAGGCTTCTGTTTT
>P_1875
ACATTTATTTCGACCTTTTACGTTGCCGTTTCAGGAAGCTT
>P_1876
GATCTTTCTTGGAATGTTGTCGTGGGTTAAAAAAAAACTCA
>P_1877
ACTGCCTTTGATACTTGTCTCTCGACCCAAACATATACACA
>P_1878
AAAAGTTGTCTAATTTTTGGCTTCAGGAGTGGGGTGACCCC
>P_1879
CTTTCTGTTTTAATATACCACGGCGGTAACAGGACCAAAGA
>P_1880
GATGTTGTTTTCTCTAAATCCACGCTTAGAAGTTGCGTTGC
>P_1881
AAAGGCTTTACATGCAGAGGCAGTAGAAGCATTTAAGCCAA
>P_1882
GAAACTTGACCTCCAAATGTCGAGAAAAGAGGCAAAAATAT
>P_1883
TTTATTGAAAAGGAGGAAAACGGGTCCGATTCACAAGGTGT
>P_1884
AAGGGACCCCTGTTCTAGTGCATGCTGGTCCTTTTGCAAAT
>P_1885
AACTGGTGTTAGAAGTTTCCCGAGGACAGGTATGCTGCCGC
>P_1886
ATTAATTTATGTTTGGACCGCGAGGAGTACATTTATAGTAA
>P_1887
AAAATTATAGTATAAATAGGCGGGCTTTATGTGGATCACCA
>P_1888
CTTCTGGTGGCAGACGAAGCCGGCCGGAGACTCCTTTATTG
>P_1889
AAGCAGAACTGGAGGAAGCACATGCTCGCATAGAAGATCTC
>P_1890
AGATCCGTCTAAAATATCCACCGGAACGAATCAACCACCAC
>P_1891
CTCACACTTATAGATATCCTCGCTCTCCTTTACCGGAAACC
>P_1892
CCAATCTAGGGCCACAACCACATTAGCGGGGAAACACCACA
>P_1893
CTGGATCACTTGCGAGAAGACTTTGTCGACGTTAAGAGCAG
>P_1894
CTACAAGCGAGAGAGAAATACACGGTTTACGAGGCAACAAT
>P_1895
CCATGACACTTGAAAAACTACGGTGACTTAGTATAGGGGTT
>P_1896
AAATCGTTTACCATCAAAAGCAATAGAAGATGATGTGACGC
>P_1897
GTGGTTATTCGCTTGAAGCGCTTACAAGTGACCCAAAAGTT
>P_1898
AAAATAGTCTTTTTAGGACACGATTCGGTCGCGTGTGAGCA
>P_1899
AGAGTCGATCTTCAAGGAGTCGGCGATGCTGATTTTATGCT
>P_1900
TAGTAGAGTTATTCCCAAGTCCTTTATCGTTATTCTCCAGT
>P_1901
CCTAAATGGTTTAAATGTAGCTAGTTGCTACTGCAAGAGTT
>P_1902
ATCCAAAGACCGGAGATTTACGCGAATCCTTGAAGTACATC
>P_1903
AGGTTTCAAGTCTCTGTAAGCGATCCCCATGGTATGAAGGT
>P_1904
GGATATGGAGAACCGAAAATCGGTATTGGGATATGGAGAAC
>P_1905
ACTATTTGCTGATTTCACGCCGCGGATCTCGCCTTATTTAC
>P_1906
CTTTAATGCGCAGTTTAAGTCGCGATCCTTCCGTTTCTGTA
>P_1907
AGATTTTCAATTCAGAAAAACGAGGATTTTCAGTTCTCGCC
>P_1908
TATTCGTTTTGGTGACGTCGCGCTGTTTGTCATGCCTCCGA
>P_1909
AAACGCTACTCAAGATGAAGCGATAGCGATCAACGAAAGGG
>P_1910
ATCGTGGCTATGTTCCCGGTCGATGTTGAAAAAGAGTCCGA
>P_1911
AGGTATCTGATTAGAAACCTCGGGATTATCAGTTATGGGCA
>P_1912
AGGTAACTTGAGGCGAACTCCGGCTCCAGAGCCTTGTTTTG
>P_1913
CTTGAGACTTCAGACTTGTCCGCGCACGAAATTCGAGGTCG
>P_1914
CATCATCGGGTATCTTGTTTCGGCGTCAGAAAAGGATTTGC
>P_1915
GAACCTGTTCAAGGCAGCTACTCGACCGGTCAAACGCCGGA
>P_1916
CGTGCTGATCCCGGTCATTTCGCCAACGCTCGAGACGAAAG
>P_1917
AGGTGGGGAGGCTTTTGGTGCAGCGTTAAACTTCGTAGCCA
>P_1918
TGCATCTTCTTCATGTGGCTCAAGCGGGACTCGACCTGCGA
>P_1919
AACCGGGGAGTTTGAAATCTCGGAAATCGCGAATACGAAGC
>P_1920
AGAATTCGGGAGTCTGATGGCGGGATCCAGTGGAGCCGGCG
>P_1921
GCGGGATCCAGTGGAGCCGGCGCCCGAGCTATTGTCTCATC
>P_1922
GGAAAAAGTCATTAATTTGGCGGGAAATTGTTGTAAAATGG
>P_1923
AGGACTACAACTCTCAAGTCCCTCAACAACCAATAATGGGG
>P_1924
CTGCGGTTTCTTTGGAAGCGCTGCCACAATGAACATGTGTT
>P_1925
AAATCCTTGTTGTTTTGACGCAAGAGCGTTTTTCATGCTCT
>P_1926
CATCCTTTTACGATTAAGCGCGTGGTTTAAAGTTTTAACAA
>P_1927
TCCTTCCCATAATCACCATACAATGCATCAATGAATCTCAT
>P_1928
GTCTTTAGAAATAAAGAAGGCTGTGAACTTTTTGTACGACG
>P_1929
CTACCCAATAAGGAAATTTCCTAAAATTTTAACCCGCCCTA
>P_1930
TCCCTTTTCCAGAAAAACCGCACGAACTGAACAGTCAAGTA
>P_1931
GCCGTAACGGGTCTTGGTGGCCTGGACAGACTTTGGTTCAT
>P_1932
ATTCTTACATGACAAAAATTCAGGGTATAACTTTAAATCTG
>P_1933
GATTAGATACTTACGTTTTGCGGTGAGACTGAAGTTGTAAC
>P_1934
TAAGACCTTAGCCCTGAATGCCTCGTCGAGCAAAATATTGC
>P_1935
GTCAAAGGCGGCGACCATTCCGGCGACTTCAATGTTCCTAG
>P_1936
AGTGTTATACATCATAGTATCAGTTACCACACCTTTCTCAT
>P_1937
TTTTTTCTCGTCCAAAAACGCTTTGGTACGATTCATGTGGA
>P_1938
GGTCTCTGCGCTAGTCATGTCACAGGGAGCAGATGATGCAT
>P_1939
GAAATTGGTTGTGCCTTCATCGCGAACCGTTTTATCGCTTC
>P_1940
ACTTCCAATACCACTAGCACCATCGTTAGTTCCGCCGTTTC
>P_1941
AGAGATGGGTGCAAAATACGCCCCAACAGAATTGAGATGAG
>P_1942
CCTTTCGATGTTTTGAAACTCAAGGACGTAATGACCAAAAC
>P_1943
AAGAAGTTGCAAGCAGAGAACGAAAAACTTAAGGCTGAATG
>P_1944
TGTTACAGATTGAGACATTACGCGAAGATTGTAACCGATTG
>P_1945
TTATCTCAGATGGATAAATGCTTGCTTAAGATATGAGCTAA
>P_1946
TATAAGCCGTTATTCAAGAACAAGGATAGATAGATAGAGAC
>P_1947
TACCATCATCCCAAAGGTTACCTGAAGCACCATTCTTAGGA
>P_1948
CCTTTAAATAATAATGTTATCGCTTCGCATATATATCAGTC
>P_1949
CCGAAGCAAGATCCAAGGTTCGGTTTGGGCTAGATACTTCC
>P_1950
AACTGCTGCTGCTAGATACGCATCAATGTTGTTGTCAGCCC
>P_1951
AATCAGCGATGAGAATGATTCTATAAACGCACCCTTGTAGG
>P_1952
AAAATTCAGACTCAAAAACACTCGGTTAAATTCATCTTTTA
>P_1953
CGAGAACAGCTGAGTTTTATCGAAGATGAGAATGTTCAAGC
>P_1954
GCCATTGTTGGAGTCAATGGCTGTGGCGTAAACAGTGTAGA
>P_1955
CCACAGCCCACATACATCGACCAGAGGGTGAAGCTGTAAAT
>P_1956
GATAGAGAGAGAAAGTCAAACAGTAGTTTTTTCTGACACCT
>P_1957
CACCCAATTAAATTATGCCACGTCATCGCACCTTATACACC
>P_1958
AATGATAGATTAGTCTAAGTCAGTCTAAGAAATTCTCTATT
>P_1959
TCAAGACAAAATCTGTGAATCAAGGATTACTAATAATGGAA
>P_1960
GTGAGTGTTACTACAGCACTCGGTCCAATGATTTTATGATG
>P_1961
GCTTTGATGCAATTGCAGGTCACGGTCAAACGAGCTTCACA
>P_1962
GAGTGCTGATGTCCAAGTTGCGGCTACAGAAGTAGCTCAGA
>P_1963
TACGGGATACTTTGTGTGGTCTTTGATGGACAACTTTGAGT
>P_1964
GATGGGTACAAGGCGAGGTTCGGACTTTACTACATCGATTT
>P_1965
TGATGAGTTAGCTTTTGTAGCGGGGATTCCTTCTTCACTCA
>P_1966
CTAGGGAACTAAGTAAGTCGCTCAAGATGCAACTGTAGACT
>P_1967
AAAGGCCAAGTCAGACAGACCAACCAGCAAGAAAGGTTTCA
>P_1968
AGATGCTTAACCGGAAAATGCATCACCCAGTCTCGAACACT
>P_1969
TGAAGCGACTAATAAGTTTCCTATGACTCACTTAGTCATTT
>P_1970
AAGAATGTCAGATAATCTCGCGGATCCTCTCCCTCAAGTCC
>P_1971
AGGCGGGATGATAATATCTCCGAGTTCTCTCATTTTAACCA
>P_1972
ATCGCAGCGCCAGTGAAATTCGGTTGATGGAAGTCATCGTG
>P_1973
TTCCACCATCATCAGGGTTACGAGGACACAAAATACAGTTC
>P_1974
TGATCAACTTCGTAGATTGTCGCGTGCAATCTTCCATGTAA
>P_1975
AAACGGACCACCACCACCAGCGCGACCACATTTTCGCCCGC
>P_1976
ATTAAGGAGAATATGCTACTCGGTCCTTCTATTCCCACGTA
>P_1977
CGCGACGTAATTGTTAATCGCCCGAAACTCGCCGGAATAAG
>P_1978
TTCTTGGTCTCCCTCTTTTGCGTGGAGGAGGTAATTGTACT
>P_1979
TTCTGCATCACGGTTGTGTTCGTTGATGACAAAGATTGCAT
>P_1980
TGCCAAACTGTTGTTTATCACACGCTTTAGGAATTGTCACG
>P_1981
TCTTCACCACTATTAAAGTTCTGCAACATCCAAAGGTAAGG
>P_1982
CCTAATCCCATCATCTTTGTCGGCGCCGATAACTCTTGTTG
>P_1983
GAAATTTGGTGAAAACGAATCGATTTTGGGGAAAACGAACG
>P_1984
CGATTCCTCAACATCTCAACCGTTGTCGAATACGGTGGTAT
>P_1985
GTCCGAGTGTTTGATTTCTACACTGGCGAAGAGATTGGTAA
>P_1986
AAAAGATTTTAGGAAAAATTCTCGAAACAAACCCGAACTAT
>P_1987
CTAGCAGATTTTAAATAGTTCGGGTTTTTTTTGGAAATTTT
>P_1988
AAAACCTCAAACCAGGAGAGCCCGAATGGGACTTAACCAGA
>P_1989
ATATATATATACACTGCAACCGTGTTTGAGCTGCGCTCAAA
>P_1990
CATTCGAATCCTCTAACTGCCAGGCTTAACGACATGACACT
>P_1991
CATCTTTGCCTAGATTAGATCCTAACCGTCCTCCGGGAACT
>P_1992
TTTTTGTAGCAAGTGTATAACTGGGACGCTGCAATAAATGA
>P_1993
GCTAAACAAAACAGTAATTACGCTAATTAGTAAACTCAGTG
>P_1994
TGCGACACCTGTTTAAATTGCTACCGTTGTTGTCCCTCGCA
>P_1995
ACTGTTAACCATTTGCGAGACGCGTTTTGCGAGGAACTGCT
>P_1996
TGAAACCCCGTACGTATGTGCGGGTCAAGCTATAGTTGTTT
>P_1997
TCAGGGGATGGGTTCCTCGGCGTGCGGATTCTTTTGAGAAG
>P_1998
GAGTTTTTCGCCACGGCAGGCGTCAACAAAAAGATCAAGAT
>P_1999
CAAGATATTCGAATGCGAGTCGATAATAAAAGATGGCCGGG
>P_2000
TAGTGCTGGTTTCAAGATTTCGCGGTCAAAGCTAGTTGATT
>P_2001
ACCAATTTACCCTTTACAAACGTGAGAAGGAAAAAAAACTG
>P_2002
CTTTTTTTTAGAATATGAGACAATATCGTTGACACAAGCAA
>P_2003
CATCTAATGACTCACGGGGTCGTTTCATTTCAATACACAAG
>P_2004
AAAACTACCCCAAACTCCGGCGAGACCAAACCAGAGACGTC
>P_2005
TTTAGTCTTTGGTTTTTTTGCTTGAATCGAGTAAAGAGTCT
>P_2006
TTTGCTACATGGGATTTTCTCGACACATACGTGTATGGCTA
>P_2007
AAATTTATATTCCCCCTTTTCTTATACACCCAAATTTTGTA
>P_2008
TCTTTTTGTGCTCTTCAGAGCAATACCGAGATTCAGGTGCG
>P_2009
CGGCTCCGTACCATGAGCAACAGGAATCAAAACCTAAAGAA
>P_2010
TTACATCGCCAAGAATCACACGGTATGGCTCAGTTGTAGGA
>P_2011
AGACTTATAGTAGCTTAGGGCGGCGACTATTCGACATTTAT
>P_2012
GCCTGAGCTTCAAAAAAATACGGTTCCTCCTCTGTCGTCAA
>P_2013
GTGAAGAACAACCTCAAAAGCCTCAGCAACGTCTTCGCAGT
>P_2014
ACTTAGGGTTAAGGGTTAAGCGGTGTATGATTGACGAGTTG
>P_2015
TCCTCGGATCAATCTGAAGGCAGTAAACCAAAAGGATGTTG
>P_2016
TTATATGGGAGAGGCCAAAGCAGTGTTTGGGGTGATGAAAA
>P_2017
AAAGAGGTTTGTCCTAATTCCTACACTTTCAGTAGTGTCCT
>P_2018
TTATAAATCCAATGAAATTCCATAAATTTTAAACTTGCGTT
>P_2019
TTGGCCGTTTTGGTTACTTGCGGCGGTGGAAGCAAAGGTGA
>P_2020
GGTTGTACTCTCTGCTGCTGCGGTGGAGGCGGAGGGCGTCG
>P_2021
CAGCTGAATAACACACACACCGGTGGAGACATTTTGTACAA
>P_2022
TTTGAGTATACCGAAAAACGCCGAAACTTGGGAATGAATGC
>P_2023
GAAAACACACCTGTGAGTCGCCCTCGAGACCATGTCTGTAT
>P_2024
GTGGAAGGAGTTTTCCACGACGGTTATTATGGAGACGGTGA
>P_2025
GGTCAGTCTCTCTTATTTCTCTAAACACTTTTGCATGATAA
>P_2026
TGTCTATAGAAGGAAAAAGGCTTGACCAGTTTTTCAGAGTA
>P_2027
CGTTTGATTCCCGACTTCATCGTTAACATAACAAAACTACT
>P_2028
CCGCAACACGATATATTCGTCACGGAAAACCCTAATTAGTC
>P_2029
TATGACTGTGAATTTAATGGCGATCGCTGAATCAAAGCCGT
>P_2030
GGATATTCCTATGTACAGCCCGTTGATGGAGCTTGACACCG
>P_2031
CCAAGTTCAACGGGTGGGTTCTGCAAACCGATTGTAGCTTA
>P_2032
GGTTTTGGTTTGTAAATCTGCTGTAACGTTGAGGGTGTAAA
>P_2033
TATCTCAATATACGACCTACCTCCAACGATGACCTAGCTCA
>P_2034
CCCGATCGATACTGTCAGCGCTGAAATATTCCTTTGCTAAA
>P_2035
ATTTCGTGGAGTTAAAACAGCTGTACCTTTAAGGTTCTCCA
>P_2036
TGCTAACAGGTGTACAAGCGCAGTTATGACGTGTGCATGCA
>P_2037
AACGGAGGAGACATAAAAAACGGGGGCAACTATAGTTTCAT
>P_2038
TGAGTAGATGGGTTGAGTGGCGATCGAGTGGTGTTAATTTG
>P_2039
TCCAAACTATCTTTTTTTTGCAGTAGTTTGTGAAATGAAGA
>P_2040
TAAAATATTTCAGAAAAGAACGCGGATAAAACAGGTAATCT
>P_2041
TCCACGATAAATGGATGACGCATTTTCGAGATAAGCTCCAT
>P_2042
CAATTTAAATTGTTTGGTATCGCGAGTAACTTCCGTGATAT
>P_2043
TCTAATATAGGCAGCAACGGCTGTAGCGGTGACCTATCAAA
>P_2044
GGCACCATTGTAAGTTCTCGCGGGTTTTTTTTTCCGCCTCT
>P_2045
CTCAGCTGAATGAGAACCGACCCGACCAACTTTCCGGCCAG
>P_2046
TAACAAAGAGAATCAAGACTCATCGGCGACAATAACAACTA
>P_2047
TGGTCGGGCCAGAGATTTTACGTGGATACAATCCTTAGGTC
>P_2048
TCGATAACCAAGCTAGCTGACGCGCTCACGAAGTCTTTTCG
>P_2049
CTGAAGCGAAAGAGCCAAAGCGCGATTTAACTAACAAGGTA
>P_2050
TATAGTTATAATTGTTGGGCCGGGGCTGTCCACTGCGACAT
>P_2051
CCATTAGTTTGTATTTTACTCGGTAGGAGCAGAGCATCTTT
>P_2052
GGAGGAATTGCCTTGTTGGTCTAGGTTAGGGATCGATTCTC
>P_2053
ACCCTATCATAATTCAAATACGGTGGTAGTAATGTGTGTGT
>P_2054
GACCCAGAGAGGTCCACCTTCGAGAAAACTTACTTTTGGGT
>P_2055
TGGACAAAGAAACAACGGTGCGAGAGGAGGGTTCAAGGGAA
>P_2056
GATTACAGAGGGTCAAGTTCCTCAGCTAGTAGATCAAGAGG
>P_2057
TTTAACGACTGGTAACGTCGCGTTGTTTTTATCATGTCAAC
>P_2058
TTACATCCAGTTTATCGACACGTGAGTTTGGATAAATGCTT
>P_2059
CTATGACTGTAGAAGTACGTCTTAGACTGATATTGCACTTT
>P_2060
ACAGTTGCCAAGATTATTCGCGAAACTTAGAATCTCGTTAT
>P_2061
AAAATAACATCGTGTGTATTCTATAAATCATAGACTTTTTT
>P_2062
GAAAAATATTTTACATTGTACGGGTAAAACGAAATATATAA
>P_2063
TAAACAACATAAAATGAGGTCGATGTTAGAAGGCTGGGTGA
>P_2064
TTGATACTACGTCAGTTTTTCGGGAATGCACTTTCCAAAGG
>P_2065
CTTCTGCCAAAAAATTAGCTCGCGAAAACCCGTTTGTTGCA
>P_2066
ACAAAACATGGCCTAACAGCCGTTATCGTTGGTTTAAGGAC
>P_2067
ACATTTTGAATGCAGAGATCCGCGAGGGTTTGGGTTCGTTC
>P_2068
TAGAAAATTTCTGTAAAAAGCCTCACTACGAAAGCCCATAA
>P_2069
GAGAGAGCCATCTGACAATACGGGCACTACAAAGCTTCAAG
>P_2070
ACGCCATCACTATCTGATCTCCCGAATGCATCAACATCTAT
>P_2071
ATAGCTGATACAGCAGCACCCGCAAACGGAGGATAAATTAT
>P_2072
GGTTATGAATAACCTTCAGGCCTTCACAATGGTTTATCAAG
>P_2073
TTTCGAGGTTTGAAATGTTACCCGATAATATTTTATGAACT
>P_2074
TAACCGTCGAAAGCAAGATTCATTACAGGAGTTCTAAACGG
>P_2075
GATGGTATTGTCAGATGTGTCAGAAACAATGCCGAGACGAG
>P_2076
GATAGTCTCTTCTGTTTAATCTGCATCGGGGGCAACCTTTA
>P_2077
AGCATTGTAACCGAATTTCACGTTATCGTTGGAAAGCACCT
>P_2078
ATATGGTCAGTATGGTAGCACGGTGAGGTCTGGTATGGGTT
>P_2079
CAATTTAGAAGGACCAGAATCACCAACAGTATTTTTTTTAT
>P_2080
CTGTTGTGACAATTGAGAGGCACGGATAGAAGGTATTGGCT
>P_2081
CCCCAGAATACAGTATGACTCAGTCCATAAGAAAAGATCTC
>P_2082
CCGAAGGCTGTTATCTTGAGCTACAGCGATATAACTCCCTT
>P_2083
AATAAATTATTGTTTTGACGCACGAACATAACCATCGTATC
>P_2084
CCAACCAACTTTTAAATAAACTCGATCGTTTGACATTACTG
>P_2085
TTGTTTCCGAGGTTAAGATTCTGTAACCAGACGCAGGCGGT
>P_2086
TTGCGGGGAAATTACAAAAGCAATAGAGAACACATTTTTAA
>P_2087
GACTCCATTTCCTTGAGCAACGCGCACGCCTCTTTGAATTT
>P_2088
TTTCCCCGCCATACAAAACCCGCGGATCATCGAATTGTATG
>P_2089
TGATAATTTTTATTCAAATACGAAGCGAAAAAGCACTCACT
>P_2090
GACATCGTGCTTAGAAGTTGCCCAAACCAAATTCCTCAACT
>P_2091
AGCCAAACCTTGATAGAAAGCGGCGCCAATGGGAAATTTTG
>P_2092
TGGCCCATAGGATGAGGTTGCGGTGGCTGCTGCGGTGGCGC
>P_2093
ATTGGCTGAGGTATTTTTTGCGAGAGAGTCAGATGAATGAG
>P_2094
CTCTCTTTTGCAGTTTCAATCAAAGGTACAATTCCAACATT
>P_2095
CCGACTTATTTATGGAAAAACATGGAAATCTATGTTTATCA
>P_2096
TGTTAGAGATAAAGGATACGCATGTTCGAGAGGTGATGACT
>P_2097
CAAGAAAAACCAATTTTTCACGCGCTTCATTGTAGCAAGGT
>P_2098
TTTATCAACACAAAAAGGGACGGAGAACCTTCAAGATAGAA
>P_2099
CGACAGGTTGTGTTTCTGCGCGGCTTTTATTACATTGAGAT
>P_2100
AGAAAATAATACGAGTTATACAATGGCGTAAGGCCATCTCC
>P_2101
GACTAAAGGTTTGGAACTTTCGCGGTTAAAAAAAGAGGCTA
>P_2102
GGAGAATGAAAGCACTCAAGCGTGCGAAAGAACAGGCTGCG
>P_2103
TTTATTTGAAGGGTAATAATCGGGAGTATTTGAAAGGTGAG
>P_2104
AGGCGGTTGCGACCTTTGCCCGCGAATGGGAACACTTTGAT
>P_2105
TAAATTGTAGATGATTTATACGTCAACTTCACATATGACTA
>P_2106
TTTTATTTTAACAAGATCCACCCGATAAGTGAAAATAATTT
>P_2107
GTCAGGACGTTACTTAATAACAATTGTAAACTATAAAATAA
>P_2108
AAAAAAAACTTACAAAAATGCGAAAATGCCAAAGACAACAC
>P_2109
CTTATGCACCAGGGAAATTACGATATTGTGCCATCAACTCA
>P_2110
ACTTGGTGGTTCGTCAAAAACTATAAATATAATATCAGCAT
>P_2111
ATTGTCTACTTATTTACTCACAGGAAATTTCAAACGAGCGA
>P_2112
CGTTCTGGACATAGTGGAAACCTTATCGAGTTTCCTCGTGG
>P_2113
ACACATAAAATTGGGATGAGCCGTATCAGTCTATGAGACTT
>P_2114
AAAGCAGACACTGGGAAAGTCCTGGACAGACCAGTTGGTGT
>P_2115
CTTGATCTTTCCGACCTCCACCTGTGCAATGACCTCGGTGG
>P_2116
GCACGCTAATTCGACATGTACCCGAATCTGATGTTATTTGA
>P_2117
AGGCTTCGAATACTCTGACCCAGACAGAAATGATGATTTTA
>P_2118
CCATAAGTTGGATAGTTTTTCGCTGACGCTTAATGACGAAA
>P_2119
TGGTTATGAATCTGATAAGGCCTTGAGTTACAATTCTCCTT
>P_2120
AAATAATACACTTTCAACGGCTACGGTGAGAAGTTGAGATG
>P_2121
AGTATTTGTGATCCGATTTGCTATATCGGAATAATTAGTTT
>P_2122
ATAAACGGTTATATGGTGGTCGACAATTAAACATACCGAAA
>P_2123
TATATGGGTTAAGATCTAAGCAGTAAAAAAGAGAGCAGAAT
>P_2124
ATATTTTTTTAATTTAATTACGTGGTTGACAAAAATGGATA
>P_2125
TGTCGCTATACAAATCTGACCCTCGCCTTTTTTTACGACAA
>P_2126
TCAAGGTACAAGTTCAAGTACAATATATTTCTCACTCTAAT
>P_2127
CTCGAAATTATAATATCCGACTATGGATATGTTTGGTACCA
>P_2128
CCGCATACTAATTTTTTATCCGGCAATATTTCTCGGAATTT
>P_2129
AGAGAACCCAGATTTGGAGGCGGCGGCTATGGTGGAGATGT
>P_2130
TTATTTTTAAAAGATGACAACGACGTCGTTTAAAGGTGGCT
>P_2131
ATGAAGCAATGATCCTAGCACTTGAAGTACTTTATTCACTT
>P_2132
TAAAAAGGGTTAATTTTTTTCGTTAGAAAAATTTATTCTTT
>P_2133
TGTAATAATATAGGTGATAGCTGTTAGAATAGAATAGAAAT
>P_2134
TTGAATGTCAACCATGATTCCGCAAACAAGATGATCAAGGT
>P_2135
AGAACATAAACTTGCAAGAGCATGTATTCCAAAATTTACCT
>P_2136
ACCAATCTTTGCCTTTTCCTCTGCATAGGAAAAGTTTTACC
>P_2137
AGACAAAAGAGCAAGTTTCACCCGGTCCACATTTTGCTTGA
>P_2138
TTTAGGAAGATTGATGAGCCCGATGTCGGCAAGTAATGTGC
>P_2139
GATATGTTCAGAAACTTGATCGGATTCGGGTTTTGTAGTTT
>P_2140
GTTTTTTCCGCCACCGTTCTCACGAGCGAAAGGTAACCAAG
>P_2141
AAGATGATTCTAGAAAATTTCTAGAATCTTTTAAGGAGGTG
>P_2142
TGGCATACACATGACGTAGCCGCTACATACTCCGCTTCACA
>P_2143
CATGTAACGACTAACAACTCCGACCGCATATAAAATATCGG
>P_2144
AACCGTTTCTAGACGAGCAACGGGAGCAAATACCTCGTCAT
>P_2145
TGCTTTATACACCCACTTCACGCCAATTGCCTTGTGTCCAT
>P_2146
GACTCTTAAATGAGAAACACCGGGCTTTCTTCCGCTCCAAG
>P_2147
TAATAGATAAACCGCACACGCGACCGCTTCCGCCCACAACT
>P_2148
CGTTAATTGTCTTCGAATGCCGTTGTCTTCACAATACTTAA
>P_2149
CTTTTACCAAGTGATTTCGGCTTGATCGGACCACACACATC
>P_2150
TATTAGTAACCGTCAACACTCTTGAGAAGTAATCGGAGACG
>P_2151
TGCTTCTTTCGCCGACGTAGCTTCAACGACCTTCTCGAACG
>P_2152
GACGTAGCTTCAACGACCTTCTCGAACGTATCTTCATCTAA
>P_2153
TAGTTGCTCTTTGTGAGCACCGGGACTTGGAAGGGAACATT
>P_2154
TATTATAAACGCTGTTTTTGCCCCAACTTTTTGGCAAATGA
>P_2155
AAGACCCCATGTAGCAAATGCAAGAATCCCAACCGCTGGAA
>P_2156
CGATTTAGTGTTAGTGGCAGCAGCAGGAACAATCTTTACTG
>P_2157
TCCCACCGCTAAAGATAATGCACGATTAGCTGCCATTTGTG
>P_2158
AATTGGGTGTGAGTGGGTGGCGATGTGAAAGATTAATGGCT
>P_2159
ATTGATTATGAGAGATTGAACGCGCTTGAAAGAAAAATAGA
>P_2160
TGCTGTGCCCAGACTCGAAACGTTATTTGCAAACACATGTG
>P_2161
ATAGCTTCACAACACTTACACTTGACGATAGAATTGTTAGT
>P_2162
TCGATATATAATCTCAATACCAGGCATCTCCTCACGGATAG
>P_2163
AACATTGTAAATGCGTCAACCTATGAATATATTGATTATAA
>P_2164
ATATTCTTGGACTTAGTTTCCGAAAATATCTTGTCATCCTT
>P_2165
GTGGGACAGAGGTGAACCCACATGCCCGAAAGAAGACGTGG
>P_2166
ATCAGACAGAGGTAAAACTACGGAAACGAGAGAAAAACGTG
>P_2167
GTGTCCGTTACATCGGATCACCCGAGTTGTCAAAATAAAAA
>P_2168
GACTAAATCTTCATAAAAGTCTGTCCATATGTAAATTTTTT
>P_2169
GGCATAGAAACAAACAATTTCGAGGATAACTATTTACCCCT
>P_2170
CTGAAAACCATGAACAAATACGACGATTTTTAGTTCACGGG
>P_2171
ACGCCTGAGGCCCTTTTGTGCGCGCTCTGGTTTAAGATATC
>P_2172
CAAAACTACAGTTGAAAATACTAGAATTAGGAAGACGTGTT
>P_2173
ATAAGTGCAGATGAATTAAGCTATCTACTGTATTAACCTAA
>P_2174
ATAGCCTAATAGGACGTATTCTGTAGCTAGATTTCAAATAC
>P_2175
CGAGATGTTGGAGATGTCTACATAGAGGAGCTGGTGAGGAG
>P_2176
AATCATCAACTAACCAAACGCTGTCACGACAGGGAATCTAT
>P_2177
CCAAAGTCGCTGGAACAGAACAACATCAAGATAAATCTTTC
>P_2178
AATGAGAGAAACCCTAAACCCAACAACGTGATTACTAAGAC
>P_2179
GCAAAGACCTGCATTATATGCACTATCGCACCAGAAGAGGT
>P_2180
TTCCCGTTCCTTTGTGGTTGCTCGGTCAAATAATTATTCAG
>P_2181
CCTAATTCCTTTAGAAAACCCTTTTAACAATCAAAATAGTA
>P_2182
AAGATACTCTAGAAAGAAGGCGGCGACAATTCGCACTGAAA
>P_2183
TACATGGCGCCTTTATATGACCCGAGTGCAAATCCTCCTGC
>P_2184
ATACACTGTTTAAAAAAATTCATGAAATAAAACATATGCAT
>P_2185
CAATAGCTTTGGAGCTTTGTCGTGAGTTTGAAGACAAATTT
>P_2186
ACCTTTTTATAGTCCCATAGCTAGCATTTTGTCGCACAAGT
>P_2187
GACAATGAGTACCTTCCACGCGTTGGTTGCAAGTTCCAAGA
>P_2188
AATGATAAATTTTCCTTAGGCAGTAGGAGTAAAAACAGAGC
>P_2189
TCTTCTAGAAGAATCTCCGGCGGTTGAAACTCCGTTCAACG
>P_2190
CTTCCTGTTGTTACTACCACCCCGACTAAGCTCCCATCAAT
>P_2191
CGGTCTCTAAAGACTAGAGACAACACTAATACAAACCACTA
>P_2192
ACGGTGCGGACCAGTTCTCTCAGTCGCATCCTAAACAATCT
>P_2193
AGAACACTTTACATATTTTGCGCTAATGTTGACCCCCATAT
>P_2194
ATGCGTTTCAAGATGAGATTCGAGGGGGAAGAAGCTCCCGA
>P_2195
TATTAGCCTCTTGTATCGCTCGCTCTTTCTTTGAAGATCAA
>P_2196
CATCACAAGTAGAGAGACGCCGCGAATACAATGTCTCTTTT
>P_2197
GTCAATACCTCGACGTCCGGCACGACCACTCATCTGTATGT
>P_2198
TGTCTCCACAGCGTCTTTCTCATCATCGCTGTTCAAAACCA
>P_2199
TTCTTGTCACTCTCATTAGTCGGAACCAGTGCGTTGAGAGA
>P_2200
GGCGGGGAAATAAATTTTGGCGGAAAATTTCAGTTTCTAAT
>P_2201
GGTGAGGGATATAGGTTTCACGAGGGTTTATAGAAGTAAAT
>P_2202
GCATTAGACCCGAGTTTACGCGTGATGCTGCTCAGCTTGAG
>P_2203
TGACATGAGAGAATCTGTGTCTACTGATGTAGGGTGGAGAG
>P_2204
AAGGAGAGCCAGTATGAGATCACGGCCAAAGGTACCGAAGA
>P_2205
CATTCACAACTCCTGGATGCCTGATACCGGGACTATCTCCT
>P_2206
CTATCTCCTGGATTAGTAGGCGCAAAATCATTTGTAAATTT
>P_2207
GTAGGTTTGTCCGAATGAAACTGTATATATAGAGTTTATTG
>P_2208
CTAGATTTTTTAAAATGTTGCTGAGAATAACCGAAATATAA
>P_2209
TGCGAGGAGAGAAAAGGACGCTGGTATATTCCCGGAAGCCG
>P_2210
ATTCAGTCTTCTTATTTTTGCAGGAGTTCACTAACAATAGT
>P_2211
AGTTGCGAGCAAGAAAATTTCGAGGTTTATAAAGAGAATGG
>P_2212
ACAAGCGAAGTTGCAGACTCCGGCGACATTGTCAACGAATC
>P_2213
AGACATTTATTTTACAACTACAACATTTATGAAGGTTATAC
>P_2214
TCCGCCAAAGCTTCACCAAGCGGTTCCTCCGTCTGGTACCT
>P_2215
GATCTCCCCGTCCCACATCTCGGCGACAGATTTGATGGGAC
>P_2216
CGTTTTTCCCCGGGAAGCCACGGTGGCCGAAACGGAAACGA
>P_2217
AGGGTAATTCGAGTCCAACGCCTTCGAAATCAAGAATTCCT
>P_2218
CCGGAAATATTCAAGGGCTTCGGAACTGACTTTACAGATTT
>P_2219
GTTGTGGCGTTGTTGGGTTCCATGGAGTGTTGTCCAATGAT
>P_2220
TTCTCACATGGCGCAAGCCACTCGCTCAAAGAAACTTTTCC
>P_2221
CGCTTCCAATAGCTGCCTGTCCCGATAGGATTCTTAAGGCA
>P_2222
TGGTGGTAGGATCTTCCGCACGTAAACAGCTTTTGACATGG
>P_2223
ATCAATGTAGTTGACTCGTGCGTGATCACGTTAGTTAGCAA
>P_2224
AAAATCGAAAACTCAAACCGCTCCAACCTTATAAAATTAAG
>P_2225
GCAGCTAGAGCGTAAAAAAGCGATCCTGACATTAGGTCCGG
>P_2226
TACTGTATATCTTGCAATTGCAGTTTTTACGTAGTCATTAT
>P_2227
AAACAGAATTACACAAACCTCGGCAATTAGGGTTCGGTTCG
>P_2228
TAATTTTCTCGAGACTGTCCCTTAAATAAAGAATTTTAGGG
>P_2229
GAGTCATTTGGAGATTATTTCAGAAAGATGCCCTGGCTCGC
>P_2230
CCTGATGGAAAAACCCGTCACTCGAATGTCGCTGAAGCTAT
>P_2231
ATTCCCTCATTCGTAATGGGCAGCAAGCAAGGAAGAATAAC
>P_2232
GGATAAATACATCGGGTTTACGGAAATCTCAGGGGCCATTT
>P_2233
GTTGCTAACACCTTATAAGGCGTTAGGCATAGATCAAGATT
>P_2234
TCTTGTAATTTGTAAAATAGCCCTAGCGAACGTTGTTTTGA
>P_2235
CAGCGGCTAAGGTTCCTGTCCGGCTTTTCCAAGTAAAACAC
>P_2236
ACTCTTGCCGTTGAGTGAGCCACTGAGGTTCAAATTCTCAA
>P_2237
CCACGTTTTCCATCTTCAGGCGCCGTCGCATAGCAGGGTGA
>P_2238
AATTGGTATTTAAGTTACTTCGGGGTCTATACTACTATATA
>P_2239
GTTCTTATCGACCCATTTCGCCCAAGTAATGAGAGCTCGTT
>P_2240
AATCCCGTATCCGCCTCTTCCGAGAATGTTCTTCGAGTTGA
>P_2241
CAAAAAATATTTGCTTGTTACGGCGATATCTCCACCAAAGA
>P_2242
CCTGGACCATCTTGTGGAAGCGTGAGAGGCTCGGGAACAGC
>P_2243
TCACAACATTCACCAAGTTACCTGCACCCAAATGACACACC
>P_2244
GCCCTTAACCGCATGAGCTTCGAGCTCGATTTCCTGGGAAA
>P_2245
CTAAATGGAAAGAAGCTACGCAATATCGTACCAAAATGAAG
>P_2246
TCTTTCACTAAAGTCAGAAGCACGAACTTCCCGCGGAGGCA
>P_2247
TCAGAAGCACGAACTTCCCGCGGAGGCACTGGTGTGATTTT
>P_2248
TGTAGTCGCAGGCAACTAGGCATGCTCGGCGAGTCTATGTT
>P_2249
CTACCAGCACGACCACATTCCTTGTATGAGAAAAAATACAT
>P_2250
AAATTAAGCCTACAAAGGCTCTAGTCACCAGTCACAACAAA
>P_2251
AATTTAATTGCAATGGTGACCAAAATTCAGAGACAGGAAAT
>P_2252
TGCCAAAGTTTGTACAGTTACAGGAGCGATGTTTTCAATTG
>P_2253
GAAAGAGCTACATTACTACGCAGGAAATTTTTTCAAACTAT
>P_2254
CAAAACATCAATGCTTTTGGCCTGAGAAACATTTTATTTTC
>P_2255
ATAAAGGCTTTCAAAATTGGCAGTGGTTTGGTTATGAAGGA
>P_2256
AACAATCAAAGGGACATGAGCAGCGACAACGACAGATGGAA
>P_2257
GGTGAAAGTGATTAAAAGTTCACGGCCTAATGCTTCAAATA
>P_2258
GATCATCAGCAAGAATTCCACCCGAACAGGGGAAGCCACTT
>P_2259
CAAAAGTTCCATTCTCCTTTCGGGTCCAAATCATCTTAGTT
>P_2260
CATATATGAGTATCCTTTTTCAATATCTGTTTGATAGGAGA
>P_2261
TTTTATTATCCTGAAAACTGCATGAATAATTATTAGGCCGG
>P_2262
GTTAAAAAGGCTGTTCAAAACGGAAATGTCGAGGATGCGAT
>P_2263
TTGGCATCGGGATCTAGTGACGCGAATCTAAAGATTTGGGA
>P_2264
AGGTTAGATTTTTCTGTAAGCTTTAGATAGAGGAATCAGAT
>P_2265
ACTTACGATCTCGCTACTCGCTGCGTTAACGTCTCCTTCAG
>P_2266
ATCGATCAGCATAAAGAACTCTCTATCGTCATGGAAGGAGA
>P_2267
GTTCAGCTCTCTCTCTGGTACAATAATGCAATATGTTCCTT
>P_2268
CTGTTTAAAATAGAAAATAACAAAAAAAGGTTTCTAGAAAA
>P_2269
ATCCTTCGCTTGGAGAAAATCGCGCATTTATCCCGTGGAAA
>P_2270
TAGGGGATCAAGTTGACACACCCGATTTACCAATATTCAGT
>P_2271
GTTAACCCGTGACCCGAACACGTTTCCGGTTTGGGTTTAGT
>P_2272
GGGGAAGAACAAGCTACCGGCCGTACTGTGAAACTTTTGAT
>P_2273
CTTCTTGCCTTGTTAAAAACCTACAGAAGCCATTATCATGA
>P_2274
TCCACCGCTACATCGTCCACCGGTTCTGGTTTAGAGGATGT
>P_2275
TGAAGGACTATTCTCTTTCTCTCGAGCAGGAGGATCCTCCG
>P_2276
ATCTTCTTCAACTTTTTTACCATTAGTTGAAGAACCACCGG
>P_2277
CATTCATGGAACGAAGTTGGCTCTAGCGGTGTGTCTTAGAG
>P_2278
ATGAGGTACGTATTAGAGATCGGGATTCTCTCACTATGTGT
>P_2279
CATTATTGTTGTGATGCAGGCTATAGCGACGGTTAAGCGAA
>P_2280
ATATTAAAACCGGAGGAAACCGATACAAAAAAATACATGAG
>P_2281
TGCTATAGGCACATGTGTGACAGTATTTACCATCTTGATGC
>P_2282
AACCTAGAGGACTAGCGAAGCGGTGGAGTTCTACACCCTAG
>P_2283
GTAAAAAAAAAAAAATGTCACACTCACACGCAAAATTGAAA
>P_2284
GCAAAGGCGATTCAAATATACCGAACCAAATATCAAGTAAC
>P_2285
TGGAAAAAACATTATCACAACTACAGAGAAAATAACAAATT
>P_2286
CCTAAGAAATGATTTCTACGCGCTGTTTCTTGCTACTGAAG
>P_2287
GGAGTTCCAATGAAGAAACTCGCAATAGAGACTCCCATAAA
>P_2288
CATCTTATGACTGTTGGTTGCGGCGTACACAAGATCGTGAT
>P_2289
ATATACAATCGAGAAGAAAACAAGAATGACTCAAATAAAAA
>P_2290
ATATGGCCTCTAACCACAAACTATCCCGGAAAATTGAACGA
>P_2291
AAACCGTTTGGCCTTTGACCCGATACCGTTTGAGTTACAGG
>P_2292
TTCGGATCCGGGTACGGGTACGGAGTTGGATTGTTTGACAC
>P_2293
TTAAAAAAAAAGTAATAAGTCTATAGATATGTCAAAAGTGA
>P_2294
TCGTTTTACAACCCGGGAAGCGATGCGGAGATCTCACCAGC
>P_2295
ATTTGTGCCCTTTTCTTTCACTACAGCGTTTGACAACCCTT
>P_2296
TTTCTAAGTTGTATTTTATTCGCCATTGAAGGAAATAAAAA
>P_2297
AGATACAACTTCCTTCAAACCTTTTGTATCCAATGAGAAGA
>P_2298
TGAATAAAAGAAACTTTTGGCAATGGAGCCTATGAGAGCTT
>P_2299
TCACCAAAGTCCTGCGATTACGGTTTTTGTCAAGCAAGGTT
>P_2300
AGTACAAACGCCAAAATATACAACATAGATAATTTTCTTCT
>P_2301
CATAACTCGACGAAACTTCCCGGCGTCCGAATCAGCGAATT
>P_2302
ATGGGTAGCCGCGGTTTTGGCAGGTAGGGTTTCACTCCCCT
>P_2303
CAACTCACAGCTTTTACCCTCAAGGATGATGCAAGTGTTTT
>P_2304
AGAGTCCATCTAACAAAATGCTGTATGTCATTATATCAGGA
>P_2305
GCCACATATTTATAAAGAGGCCGTAGTATATTCACCATCGT
>P_2306
AACGAATCTCGTAAAAAAACCCAATGGCGCCTTCCTTATCA
>P_2307
CTGATACGTATATTGAGCGGCCTGGTTACAGTAATCTATGG
>P_2308
TAGCCAGCTCCTAAATAGTACTTACCGCAATTCGTTGATCA
>P_2309
GAGAACCAATTTTATGTTTTCTTCGATGTCACGCAGATTGA
>P_2310
GAGACGTTAATCACCGAGCCCCCACGCTTAGCGTCACGCAT
>P_2311
CCTGAGCTTTATCAACATCGCCTGCTTGAAAAAACCCTTGG
>P_2312
ACTCCTATTTTTGACTTGACCGGTAATTCGTTTAGTGGGAG
>P_2313
TGATCAACGGTCTTTGTATGCACGGTCGGGTAGATGAGGCC
>P_2314
TGGAAACGTACCAGAAGGGTCTCGAACATGATCCTAATAAC
>P_2315
CTCAATCGCTACCTTGATGACGGGATCAGGGAAGTCCATTC
>P_2316
TGGAAAATGCATATGTAACGCTAAATTATCCTTCATTAGAT
>P_2317
TGTATGCACGATCGTTTAGACGAGGCCAAGCACATGTTTGA
>P_2318
GAGAGTAAGGGTGATTAGCGCGGGTCTTCACGTAATAATCA
>P_2319
GAGACAGATAATTTAATTGGCAGCACATACATATTTCCAAA
>P_2320
TACGGGTTTATTATCGAGTACGCGAAGTTTATAACCCCGAA
>P_2321
TGAGGCTACAAAATAGATCCCACCCATCTTCCACCTTCCCT
>P_2322
CTTGCCAAGAATTGCTAAAGCAAGTGAGAGTTGAGAGCGTC
>P_2323
TTTCCAGTGACCGGAATTTCCGAGGATGAGTTACTGTACTA
>P_2324
TTTATGAATCCAAGCAAAAGCACTAAGTGTCAGCACACAAA
>P_2325
TGCTATACTTTCGTTTGGTTCGCGAAGTGTTGGTGCGGGAA
>P_2326
TGCAAAATTTGGGAATTTCACATAATCTTTACACATACAGT
>P_2327
ACGATATCGACTACTTTGCTCGGCCTGTATTTCTCCACCCA
>P_2328
TGAAAACAATTTGTTTAACGCAGCCACATGGCCATCTGCTA
>P_2329
TTATTGGAAAGAAGGTAGTGCTGCTTCGTATTCTTAAACCA
>P_2330
TCTGCGGTTAAGTGGTTAAGCGAGAAGCCATTGAGAAAGTT
>P_2331
GACAATGGAATGGAGATTTTCTGTGAGATGCATCGAAGAGG
>P_2332
CTCGGCTAACGTGGTTTTGTCTCTACCGGTTTCTCGAACCG
>P_2333
AGCATTTTGTTAGATGGACTCTGTAATAACGGGAAGCTAGA
>P_2334
TTCGAATAAAACCCTACCAGCCAAAACCGCGGCTACCCATT
>P_2335
GGTCACTTCGCCTTTCGTGTCGAGAAATGGGAAGTAATATT
>P_2336
AATGTTTAGTAAGTTATATGCAGCATTGAACAATCACCCGG
>P_2337
ATTCAGAGAGGTAATAATTGCCTGATAGATCCAAAACAGCT
>P_2338
GATGATGGCTATTGAGTTAGCTGTTTATAAGATCAGAGTGA
>P_2339
ATGTAGGATAATCATCAGTTCACAGGTTCGAACCCCGCCTC
>P_2340
TAAAAAACCATAGTGAGATACTTGAAAGACAAAAAAACACT
>P_2341
CTACGGCACACTATTTCCATCAGTAAAAATAAGGAAAGTTT
>P_2342
TTCGTGCAGAAATATATCCGCTTCATCGATAAAAGGGTTTC
>P_2343
GGACCGATCCCTGCAGAGATCGGGAGTTTGTCCGGCATCAT
>P_2344
GACTTTTCATACAACTTTTTCGTGGGAAATATTCCAAAATG
>P_2345
TTAAAAACTCAAATTCGATACGAGAAGAACAAGATTCGCGC
>P_2346
AAACCTGACAGTTTCAATGACGGTGTAGGTAAATTGCATTG
>P_2347
CTTAAAGATCCTCGTACTTGCTGTAATAACCTTTTTTCGAT
>P_2348
ACATTGTTCATGAGCTTTTGCCTGGTTTGGTCTATGGAGAT
>P_2349
AAAGAGAGACACTCAAACCGCCTGTTCGACTTTTGGATCCA
>P_2350
CTGACATTATACAAAGAGCCCGAGGTCTTTTTTGTGAAAAA
>P_2351
AAATGCAGTGTAACATACTCCGAGCTCGTAAAGACTGCATC
>P_2352
TTGTACCATCATATCTAACTCGGCAAGGGTATAACGATATT
>P_2353
ACCTGTAATACTGTGTAGACCGGGACTTTATTTTCTTGTAA
>P_2354
AGATCGGGTAGGGTTTTTCGCATGACCTACAGAAAAATCAA
>P_2355
AAGAACAGTGAGTGAAATTGCAATTCTAGGGTTTTTAGTAA
>P_2356
CTCTCTAGCTCATTAGATGTCGTTTTTTTGCGACAATAAGA
>P_2357
TTGGAGGGTCAATTTTCAAGCGACGACGGGACTGAACTAAT
>P_2358
AGGAAAATGAGAGAGGAAAGCTAAAGACCATTTATCTTCTT
>P_2359
TGGAGCTACTACTCTCTTGCCGAGCTCGCATGAGGGACAAA
>P_2360
CGTCTCCCCCGCTTTTTAAGCGGCCGCAAACCGCGTCAGGG
>P_2361
AAATGATCACCTTTTGATCACGTGGTTCAGGAAGAGCAACC
>P_2362
GCGAAACTCGTTACAGAGCCCAATAATTTGTTCCGTAGGAG
>P_2363
TGTATGCTGGCCGGCTTATGCAGTAAGAAAGAATTACGAAA
>P_2364
TACAATAATCCAACGATTTTCGTGCGTAACATTAGGTGATT
>P_2365
TACTAACCTGTCTTTTGGCTCGGTTTTCCCCATTTTCACTG
>P_2366
ACTGCCCCGCAAAATTGAATCGGTTTCCACGTCGACACCTC
>P_2367
ATTGAGAGCTGTAGCACCCACGGTTCTGTTCATTAGTCCAA
>P_2368
TCTTTTGAAGTGATGCTTGGCCCACTCTGTGTTTGCAAAAT
>P_2369
ACCCTAAAGAGTATATTTTGCTGCACCAATTTCATAAGCAT
>P_2370
GTTCTTATCATAACTACCATCGGAAAAACTGGCTTTAAGCG
>P_2371
GCACTAGCCTGACGAAGAACCTCAAGGGCGTTTCCTTGGGT
>P_2372
GAATGAGTCCTATCAGTACCCGGGGGAGGGCACGACTCAAT
>P_2373
CTTGTGAACAAGAGTTGCGGCAACAGTAGAGTCTACACCTC
>P_2374
TCCTGACAAGGCGCAAATGACATGTTCGTCAGATGCAACGG
>P_2375
GACATGTTCGTCAGATGCAACGGTTTTGTTAATCACTTTGA
>P_2376
GATTCAACCCGTTTCTTGCGCCTAAACACCGGTGACTCCGG
>P_2377
TAATCTAGGCTTCAAGAGAACAATGCTATCCAAATCATCAG
>P_2378
AAACCCTAAACTGAGATTTTCATTATAAAAAAAACTTCTCA
>P_2379
TAGGATGATCAGAAATAACTCGTTGTTTAATTTGGTACGAA
>P_2380
AAAAATTGATTTAACCTCCACGTTAACGTCGTAGATATAGA
>P_2381
ACACAAGCGAGTTCCCATGGCGGTAAGTAGAACCGTAACAG
>P_2382
TCCAATAGCTCGACCTAACGCCGTCGTTTTCAAAGTTCCTT
>P_2383
GGTAGTGGTGTTGTAGAGATCAATTCTATTTCAGCTATTTT
>P_2384
ATTTCTTGAACGTATTTATACGTCATCGTAGAGTTTCCAAA
>P_2385
ATTGGTGTCGAATCATTTGACTCGAACGGGTTAGGGTCCTC
>P_2386
CGGGGGACAGACGGAGATGTCGCTGCTGAATATGTGGGTGA
>P_2387
TCCCAGTTTCCGATTAAACGCATCAATGATACTCTCCTTAT
>P_2388
ATGTTAGATTTTTGATGTTTCAAGAGCGTATCCGTAGGCAC
>P_2389
CCGTTCTCAGGAAACTCCGGCGAGAGTGTCCGTGGATCTTT
>P_2390
TTGCAAAACCCCTTACATTTCGGTAAAAAAAATCGAGCACA
>P_2391
TCCTTTAATGTATCTACAATCCCGAATGGCGTGCATATAAG
>P_2392
AGGGAAATACCTGCGGAGTTCGTGCACAGAGCTATAGGAGA
>P_2393
AATATGTTGGTTTTATGTGTCGCAAACGCATAAACGGTTGC
>P_2394
CTATTCCAAATAGCCTCAACCTATTAAGTTTAAAATAGGTG
>P_2395
CAAGACTTGTTTGCATTTGTCGGGCTATTTACCTTGGCTAG
>P_2396
CCTGGTAAAATGTAATTTTGCGGAAACCTTCTGCTTCACAC
>P_2397
GGTAAAAAGGTGCCCTCACGCAGGATCGAACTACGGACCTT
>P_2398
GTATAAGTTTTTGCAGTCTTCGCGAATCGATTTTTTCGCAA
>P_2399
ATCTTAGTCATAAAAATCTCCTCGAATCCCCCATCTCTGAG
>P_2400
ATTATCAAGACTGTCATACACGAAAAATCTAGTGCCTACAT
>P_2401
TCCCGCATTTCTTAAAATACCATTTCAAGTAAAACTGAACC
>P_2402
TAAGTTCACACAAGCTTCTTCTTCCTCATGCAGCCCATCCA
>P_2403
CAATAGATCACATGATAAATCGTAAAGGACACACCAAGCTC
>P_2404
CAGGTTTTGGCGTTACTAGACAGTAGAGATATATTAACAGG
>P_2405
TTACATGTACAAAACTGGACCATAAAATATGGGCCATTTGC
>P_2406
CCTTTATACAATAGTAAAAACTCTAACTAAAACACATATTA
>P_2407
GGAAAGAACAGAGTCAAGAGCCTGCTCGGCTAAGAGTCACC
>P_2408
TTCATTAAATATTTGTGTTTCCGTAATTATTTTTCGTTGAT
>P_2409
TAGTCCGGAATGAAATTTTTCTGTGATTTGGTGGTTAGGGG
>P_2410
AACACATAAGATACTGGATGCATGGTCCTTTAGAGCATCCC
>P_2411
TTGTGTACCCAATAAATACACAACACCTGTCCACTTCTTAA
>P_2412
TCGTGACCCGACCCAGATTTCTAAGCCGCCTTTTGACCGGT
>P_2413
GTACAGCTTGGAATGTACGTCGGTGAATTTGTGGTCTTCTC
>P_2414
TGTAGGTTCCCAGATAAAATCGGTGGGCACTTGCCAGGGGT
>P_2415
ATTGTTGGTGGTGGCTACATCGGCATGGAGGTTGCTGCTGC
>P_2416
TGTTAAGCCATCAATTATCTCGTGAAGTGCAAACTCATCAT
>P_2417
GTGGAGGTTGGGAACTTTGACCCGAAAATCGCTACCTTCTG
>P_2418
AAGAAATTTCCAAAGAACCACAGGAGAAAATAACAAGTACA
>P_2419
CAAAAAGAGATGGGAGAGTGCGAAAATGGCTACATTTGGCC
>P_2420
GGATTTAAATCCGGGTTTGTCTCGGGTGGTCTTCTGGGGGC
>P_2421
TGGTCTTCTGGGGGCCAAGTCGGGCAAAAAGAAATTAAAAG
>P_2422
CAGAAATGGTAATGGTAAGACTGTTTTGTCTCATAGATTCA
>P_2423
ATTGGGTTCACTATATGACTCGGTGTGTATGTTCTCAATTG
>P_2424
CGTCATAGAATCCGTATATACGGTTTATAGAAGCACACTCA
>P_2425
TATCTTCCATCAAAATCAATCAATCACTACGAAACCTAACA
>P_2426
CAAGCAAACACCTGAGAATCCACCAGTGGCATATTTGGAAA
>P_2427
TAAGAGGATTTCCAAAGTTCCGGTGAGAACTTTATCAACCA
>P_2428
ACCATCAATTCAGCGACTGGCGAGAATGCATTTTTCGGTAT
>P_2429
CTTAGTTTTCCATTATGCGACGCTGGCGATGTATTGAAAAG
>P_2430
CCACATATCCTCAGAAAGCTCGGAAATTTCCATGAACCGGT
>P_2431
ACTATATTGGGCCTCAATCGCGTTATTTTTCTTCTAGAAGC
>P_2432
AGTTTCCGCCGGAAAAACCGCCGTCGGAAGTGCATCAACTT
>P_2433
TAAGGGACCTGAAGGAATCACTGGGATTTTAATGGTCATTT
>P_2434
GAACAGGGGTAGAAGAAGTGCCTGCATCAATTACGCATTGC
>P_2435
TCTAGCACTCTTTGTGCATTCGGGAACCGCACATCTCTTAC
>P_2436
GATATTGTCCGGATTTTTTTCCTGTTTCTTCACTTTAAAGT
>P_2437
GCTCTAAGACAAATGTAAATCTAATATATCCGGCGCAGAAA
>P_2438
GGAGACTGGGAGGTTTCCTTCGACGGCGGCTCGATCTAGGG
>P_2439
CACACCGAAGGTTACTTCCACGCGAAAATCTCGGGTTTCGG
>P_2440
TCAGATCTCCGGTTTGGAATCGGTTTTGAAAGAGAAAGGGG
>P_2441
ATGAGTCTTGGTTTCAGTTTCGGGATAACCGGAGAAGATGT
>P_2442
GGTTGAAATATAGTTTTCGTCGTCATCGTTCTTTCAACAAT
>P_2443
AACTGATGAGTCAAATCTAGCTTAGGTCAGTTTTGTACGCT
>P_2444
ATAAAAGATCCCTCTAGTCCCCTAACCATCGTTTCTATACA
>P_2445
AGCAGCCGCCATGGCCGCCGCATCAATTGTTTTCCGCCGAT
>P_2446
TGCAGCTTCTGGTCCAGTGGCTATAGTTCAGAAGATAACTA
>P_2447
GGGTTGAGAGGTTCCAAACGCTTGATCCTATACCAGAGGCC
>P_2448
TTGGCCCCATATATTCTGGTCTCAATCGATAAGATGACTTC
>P_2449
TTGTATTTATGGGATTTTTTCGTTAGGGCCTCTGTGACTGT
>P_2450
TTTGTGCAACATTAAGTTTGCCCGCTTGACAATAACCGTGG
>P_2451
TACCAAATATATGGTAGAAGCGGCAGTTCCCTGTCATAGAA
>P_2452
AGCTTCGCTTAATTTAGTTGCTATATATGTCCACATCATTC
>P_2453
ATCAATGGCTCTGCGGATCGCGGGCTCATCTGGTCTGTTTC
>P_2454
AAAAATAACCCCCAAAAAAGCGTTACGTTCCAAACATTTAG
>P_2455
GCCAATGTTTTTTGTGTGGGCTTATATAGTCCACCCAAAAC
>P_2456
TGGGTCAAGATTGGATCACTCGAAAAACTGAGGAAAAAAAG
>P_2457
AAAATGGGTAAAAATAAATGCGATTTATGAAAAAATGGGTA
>P_2458
TTTAACATAGAGGAAAAGAGCGATGACGTCATAATGGTGGA
>P_2459
GAAGTATCAACTTCATCAATCGCGATCAAACGCAGAGCAGT
>P_2460
AACTGCGATGTCGAAGCCCTCTGTTTTACTTCCAAATCTCG
>P_2461
ATCTATTTTCTTAAATGTTGCAGGAATCTGGGAAAGTAATC
>P_2462
ACGAAATTAATGAGGAAATTCACAGTGAAAGCATGCGGATA
>P_2463
TAAGTGAAGATGTGCTTAGTCATGTGGAAGTTGTGCGCTTG
>P_2464
TTTTTAGTTCATGTCCCTTTCGTTTTCGAGGGGATCTATGT
>P_2465
ACCAAATTTAGACCGATTTTCACCAATAATCAAATCAAACA
>P_2466
AGAATCTTCATTACGTAGAGCGGCATGAGGAGCACACCATT
>P_2467
GGAAGTAGAGGAACAAGACGCGCAAAAGATGCCGTATCTAA
>P_2468
AAAGATGATGCCGTTCGGAGCGGGTAGAAGGATTTGTCCAG
>P_2469
TGCTTCTTATACGAGATGTTCGCGCTTTCCAGTTTAACACG
>P_2470
TGGCAAATAAAGGATTTACTCACTACCGAAGATGCACGTAA
>P_2471
GGACCTTGTTTCATCAACAACGACAGCGAAGAAAGTTCATA
>P_2472
GTCCAATCTTACACGTGTTACCATATATAAATTTGCGGGAA
>P_2473
CTCATTTGTAAATGTAAACACAATCGCGAACGCAAACAAAT
>P_2474
GCTTGTTTTCTGAATAGAGACACGGTCGACTTTTGACCTTT
>P_2475
GGATATCTTATGACCCCAGACTTTAGTTACCGTCTGGGGCA
>P_2476
AGGATCTTGCACGTGAGGCCCTTAAACGACGAAAGTCTTTT
>P_2477
GTGGGGCATCTTATTAAAGGCGGCGAAGAAGATGTTGAGAA
>P_2478
GGCAGCAACCGAGGTTAAACCTGAACCTAAAAGAGATGAGT
>P_2479
AGAAATGCTAGAGAAGGACGCGGAGACACTACAGCGTGGAC
>P_2480
AGAAGTTCAGCTGCTCAAACCTAAGTTCTAGGTCTACTATA
>P_2481
TCTTCATCCAAAGAGAAAACCGAGAAGGACGAGTGGGTAGG
>P_2482
TTGAAGGAAACTTGTTTTGACGATAAATGTATCCAATTCCA
>P_2483
CATCAGTCAAATGCACTTTTCATTAGCTAGAAACACCCGAA
>P_2484
AGTTTGGGGGAGTTGCAAGACTGTAGAAAGACCTTGATCTC
>P_2485
ATCCTTATTAACCGAGAAACCCCGCCCATCAAAAGTTCCAT
>P_2486
TATGCTATTATTCATAATGGCGGCATAAAACTTGTGCAATT
>P_2487
ACACAGACCTGTCCAGGAGTCGCCAGCGGTTGCCAATCTTG
>P_2488
AACACCGACTCCTCTTCTAACCTGTACAATTGATAATGACG
>P_2489
CTACGTCGTAACTTCTCCTTCGAAGAAGCGCTCGTGAAGCC
>P_2490
ATGATTGGTAATGGTATGGACGCAAAAAACGCTCCAAATTT
>P_2491
ATCAAGCATGGATCCACCCACGTTATCGAAGTAGATATCTA
>P_2492
AGAAATAGTGTGAACAAATTCTCGAATGCTCGCTCTTAGGT
>P_2493
AGGTAGCGGAGCAAAGATCGCCGGCGTTTTGCCGTTGTTTA
>P_2494
GTTGTTTATGCTATTCATCGCCGGAACAATCTCCGCCTTTG
>P_2495
TGTGTATATATAGTTATGCTCGGCGACGAGGGATCCATGTC
>P_2496
CCCAAGTTGAGTTGCATAAGCCCTCCTGAAAATTTTCTCCA
>P_2497
CCCTGGAACAAGGGGTGGCACCTGGATCCAATAGTTCACCA
>P_2498
TATTTGGACGTTACCAAGCTCTATCCTTGCCTTGGCTGGTG
>P_2499
TATATCTTCACCAAGATTCACGGTGTAGGATTATCCATAGA
>P_2500
TATACAAAATACTAGAATAACTTATATATCAAAAGATTAAT
>P_2501
CCCTACGCTTATCGTTCTCCCGGTCTTTCTTGATACTAAAG
>P_2502
CCCATTTCCCAACCAATAATCGCGCTTAATGTGCTTAAATA
>P_2503
GATGATCAAAGCAAGAATCGCAAACCCGAGAAAGCTTGCTT
>P_2504
ATCAGCATGTCCTAACCGTCCTTTATCGCCATCTCCCCAAG
>P_2505
GTAGAATTTCCGGTCGTTCGCGGTTTCCACTATAGCAGCCG
>P_2506
CTCAACGCGTTTCGGATGGTCGATATCGATGTTAACTTTAA
>P_2507
TCAACTAAGAAAAAAAATGACGTGATAAGAATCTCTTCTCG
>P_2508
GAATTCGATACCGAAAGACGCTGCGTATCAGATCATAAAAG
>P_2509
GGCTATGTCTTACCAAATGCCGATATCGGTCAGGGCTCTTC
>P_2510
AACAAATACCACTAAATAACCATGATTTGTGTTTTTTTCTT
>P_2511
CCATCTACTACCCAAATTTGCAGCCACAGTACTATAGTTCC
>P_2512
AGTGTCCTTCACTCATTTCTCTGTAATATCGAAAAACCTGA
>P_2513
AGGTGTCCTCTACTTCTTTTCTCGATCGTTTTTTTTCGAAC
>P_2514
AAGATTCAAATACTCAATGGCTCTAATCATCTCACTCCCCA
>P_2515
AGATTAGCATGCGGTAAAGCCATTGTCAAGCAAATGATGAC
>P_2516
CCGCGGGGCACTTCCTCTCGCGGTTCCTTGAGCTAGACTGA
>P_2517
AATGCCACAAAATATGTGGTCTGAGTAAGATGTCAACTTAA
>P_2518
AATAATCCGGTAGGTTTCTTCGAGATCCACTAAAATTATTA
>P_2519
TTGACGCACCACTAGAACGTCGATTTTCACATAGTTTGATG
>P_2520
TCGGCTCCTGCTTTATCAGACCAGATAATGCCCCAGTGCAT
>P_2521
CTGCAAAAGGCTTTTATTCGCATGCATACGGTTCGTTATTC
>P_2522
GGCATCCCCTAAAGTTATGTCATGTATGCTCAGTGTTTCCT
>P_2523
ATTCCACAACAAACAAATTCCGCTATCTGATAATTCCCGAA
>P_2524
AATTCCGCTATCTGATAATTCCCGAAAATATGTTCCAAAAA
>P_2525
CAATGTCATTGCACATTACCCTGCAACGATGATAACCGCGG
>P_2526
CCACTGGCTTCTTTCCACCTCGCCCACCGCTTTTATTCCCT
>P_2527
CATTCGGATTAAACTTTTTCCCCACACAAAAGTTAAACTCA
>P_2528
ACAAAGGCAGGGTTAGGAAGCAATAAAAGAATTCTATATTA
>P_2529
GACGTGTGCATGCCCGGGGTCGAAAACTACCAAATCGCTCT
>P_2530
AAACCCGTATCACTAGACAACATAAGAGATGTTCTGTCTGA
>P_2531
TGTCGGAGTTATTCCTAGGACGGCAGATACTAAACCTTGTG
>P_2532
AGTAATTACCATGTAAAAAGCGTTCGAGGCTGCCACCAGAC
>P_2533
GTTTTAGCATGTTTTGGTCTCTAAACCCAAAGAATGGGCCG
>P_2534
ATAGACTAAAGGGTTACAATCTTGAAAATATATTGCTAAAT
>P_2535
CGTTTTACAAGTAGATCGCACGGCACTCAGAGATGTTAATG
>P_2536
GAAAGGATCAGGAGAAAAAACGAGAATTGTGTTTAAACTAA
>P_2537
TGCATACATGCATGGAATAGCCACAACTGAAACGTGTCCAT
>P_2538
AAGCTAAACTCTCATTGACTCGTTCCATATGTAATAAACAA
>P_2539
CATATGTAATAAACAAAGTTCATGAGTTTCTAACTCAAAAA
>P_2540
CTTTTTGCTTTGCCATTTTTCACGCGAAATTACATTATTTA
>P_2541
TAAGCTCAATACTATTTTGGCCCTATCTACCTATTTTGCAA
>P_2542
ATATCCCCAATACTCCCCCGCACGACAAACGTGTTACGCAA
>P_2543
ACTAAAATTACCTTGAATTGCAGAACCAAGGTCACCATTTG
>P_2544
CCCTGAACCGGTGCAAATTTCCCGCTCAGCCTAACCGATTT
>P_2545
CATCACCTACAGAAAAATTGCCTTAAGATTTCAAAATCATA
>P_2546
AAATTTAGGGTATAAAAAGGCACGATCGAAATCATACAGTT
>P_2547
GAGAATTTCTCTAGAGAACTCGGGGATGGTGGCTTCGGTAC
>P_2548
TAATAAAGTGAGATCTCAAACGGTGAGAGGGACAATCTTGG
>P_2549
ACAATCTTGGTAAAAAATTGCATCAAATTCTTTTGTCGCTA
>P_2550
TGTAAAGTATATGAGAAGAACATGAGGAGCATATATAGGAG
>P_2551
GTATTGGCTACTTTTTTTGGCTTTAATAGGCTCCAAAGAGG
>P_2552
AACAATAATACACACTCACACGAATAGTTCTGTTCTAGTTT
>P_2553
AGTACTTATGAGCGTTAAGACGCCACCGGGGTTAACAGGTA
>P_2554
TAACCAAAAGGAAAGTTTAACTCGATGAATGCTTACGCACC
>P_2555
AATTAGCTACGAAAATTTATCACTACGTATGTTTTATTTAT
>P_2556
ACCTCCGATTGCTCAAGACGCAAGAGCAAAAATGGACTTTA
>P_2557
AGCAGCTCTACCTTTTAATCCGGTAAATGATTTCGATGCTT
>P_2558
CGTTCGAGAAGGACATAACGCCTAATTAACGATTAATTGAA
>P_2559
ATTATATCCGCCGTGAGCCGCCGCATCTCCTCACCAATTTC
>P_2560
GTGTAATAAAATAGAAAATGCATTGTAGGCATGTCCGGTCC
>P_2561
CTAGAGATAAAACACATTGGCGAAAGCGGTTGAAAAGTTCG
>P_2562
ACTGGTTTAAAATTGAGACTCGGTGAAGCCCAGATATAAAT
>P_2563
TATTAAATAATTACAACCGTCGAGGAAGGTTTGCCTTGCTA
>P_2564
AGAGGCATGTGCATCAATTGCCCACAGGAGTTTTTGATGAG
>P_2565
GCTACAAGAGTCTGTGGAGGCCTGGTTGAGGATAAAGAATA
>P_2566
AGTTCCAACAACTAAGTACGCAGGATTTAGCTGAACCCGAG
>P_2567
GCGTGCTTATAAACTAACCGCAGTTTCACCAAGTGGAAGAG
>P_2568
CACAATCTCACTTACTGCCACTCGGTTTTTAACTGACATAT
>P_2569
ACATGAATTGGATTGTCTTTCCAGATCAGATTAGCAACCAA
>P_2570
TCTTAGATGGAAGCCACTATCGGCAGCAAAATTAGTGCCAT
>P_2571
CTTCTTGACACAGTATGTGGCAGGATTTCATCTAAGAATGA
>P_2572
GACCTGAATCCAGTACCTCCCGAGAAGGTCTGAACTCTTGG
>P_2573
CACAAGAATGCGATAAATTCCGATGGTGCCATTAATTCTAA
>P_2574
CCTTTAAACCGGCAAGAAGTCCCGCACAAATGTTAGTCAAG
>P_2575
CTGCGGCATGATCCGGAATACGTGAGGATACAAATGCAGAA
>P_2576
TCAGAAAACCGTTTGTTGGCCATTGTCGATACACAAGACAA
>P_2577
GTCGAATAGATTAGTATAGTCGATGTCGTTTGGCATATTTT
>P_2578
GATTCGACTTGGGAAGATCTCAGGGAGGAGTAAACCTGGTA
>P_2579
CATGTTTGCAGTTCCTTCCGCGGGACAAAAGCAAAGAGTTC
>P_2580
GATCGTTCTCTTCTGGTGCACGGGACGGAGATCCATTCGAC
>P_2581
CAAAGCTCGCAACCCTCTTCCTACGTCGATACGATTTAGTA
>P_2582
ACCGCATCGAGGATTAGAGTCGGAATCGGCGCTCTTGGAAT
>P_2583
AGGTAACCACCTTCAGAAACCGGCAGTAGCGATACATTTCG
>P_2584
CGTCCGAGGTGGGGTTGTTTCGCTAGCGCCTTCAACGGGAA
>P_2585
CCAATACAGCAAGAAATTATCCCGACTTCCAGGCTGCAATA
>P_2586
TAAGTCGAAGTTATGGTTCTCAACTTCTCATGGTTATGTAG
>P_2587
TGATCTGTTTCGAAACAGAGCATTTAACAGACAAAAGAAAC
>P_2588
ATGTCAAGGTCACGAGGTGACAATTGGCAGGGACGGTAGTG
>P_2589
TGCTGGACACGAAATGGAAGCACGGTTTTCCGTGTGATGAG
>P_2590
AATACCCTAAGCTTACTGCTCTCGGTCATCGAATTTGACCA
>P_2591
ACATATGGTTACATTGGTCGCAGTGTGTAACATGGGCATAT
>P_2592
TACCTGGAAATTGTCAAAGGCACGAGCGGGGATGTTGTCAT
>P_2593
TTGTTTAAACACGTTTGACTCGGTAAATTTCACATTCATTG
>P_2594
ATCCTGGAGAGTTACGGATGCGTGATCAGGGTTATATCACC
>P_2595
ATCAGACTGTCGATAATGCGCATACCTTGTTTTACCCGTCT
>P_2596
ATGATTCGGCACTTTTTCAACGGCCGAGAGTTCCTCCCGCT
>P_2597
TAATGTGGGTTAAGTAATTTCTGCAGCGAACCGCAATGTAG
>P_2598
TCGAAGGTAAACTCCCACGGCTCGACATAGGGAATATCGAG
>P_2599
GACTCACCAACGTTTGGACGCATGAACCGACAAATCCCACG
>P_2600
AAGTCGGGGAACTTATTGAACGGTATGGTCGAAAAGGCAGG
>P_2601
ATTATTTGACAAGTTTTTGGCTGTGTTTAAAAAAAAAAAAA
>P_2602
AAAAATGCGTTAAGAAAATACATTGGTAGCCAAAATTTAAT
>P_2603
ATAACATCGTCCCGGTCATGCTCGATCTCAAGCCTTCTCCA
>P_2604
ACATCAGGATCCACTTCACGCGGCTTCGCACTAGGGTGGTC
>P_2605
GTCTTTGTCGCTGTTAGGCACCTAAATGATTTAACACCTCA
>P_2606
AATAATATGATGGAGTCATGCGAATATCATAATATAGAATC
>P_2607
GCGGCGGGTAATGGTGAAGTCTCACTCTACATTTGGGCAGC
>P_2608
TATTCAAGAACTTTCCATGGCTCAACCGGCTCATCAATGGC
>P_2609
TTCAGATAATACAAATTTGCCGAGACATTAAATTTTGGGGT
>P_2610
GCAATCACAAGCCCCGAACACGGCAATGCTCTTTCATTATC
>P_2611
ATTTAAAAAATACCAAAATACGTTGTTATCAAATCTTTCGG
>P_2612
CCATCAATTTGAGAATCTGTCCTATCTGGCTGATTTAGTTA
>P_2613
GCCTCATCCCTGACAAGTGTCTCAAAAGGAATAAAATTTTC
>P_2614
CTCCACCACTCGCAGTAACGCGTTCCCTCCTGAATCATGAT
>P_2615
AAATTACAATCTCCGACATTCATGGCCGTCGCTGTTAAACG
>P_2616
AGCCCAACACCGTTATTTCACGGCGTCATGTTTATATGATA
>P_2617
CGTTTCCTTGTTTCCACCAGCAGGAACATTTGGAGTTGGAG
>P_2618
ACCGGCCGACGTCAAGGAAACGATGTCGGCCGGAAACAGTA
>P_2619
CACTTCACGCGCATTGAGAGCGAGAGAGAGAGAGACCCAAG
>P_2620
AATTTCTTAAGGTGCCGATGCATGTTCAGACAGTAGCTTTC
>P_2621
ACCATCGTCACAAGATTTTCCACCACCGTCCGATGTAGCCA
>P_2622
CCACTCAAATTGGGTAATCTCAGTGATCTGGAATTTTGGTG
>P_2623
AACTGATGGGATTTACGTCACATGAAGATGCTATGGGTTCT
>P_2624
ACCACCAGCTCCAAAAGTTGCACCAGTAATCAGCCCCGCAA
>P_2625
GTATTATTCATTTTGGACAGCAGGAAAAAATCGTATTATTC
>P_2626
TGATTTTGTTAACTAGTCGACGATAACATTTCAAAAAAAAA
>P_2627
TGATATTTTGTTAGCTTTGGCGGTAGTCAAAACTGTCGTAG
>P_2628
AGAGATCGACCGGACTAGAGCGGCAGTTATATATTGATTGG
>P_2629
AGCAATCAAGAAGGTAATGCCAGAAAAAAGATTCAATAATT
>P_2630
CAAGTACAAAGCCATAAAAGCGATGGTGTAACAACTGGCCA
>P_2631
GATTTTTTCCCCCTTTTATGCGTGAAGAAGTATCAGAACCA
>P_2632
AGAATGCAGCACTGATTGCTCGGTGGGCACAGCAGCATGGA
>P_2633
GAGGATTGTGATACAAATATCTCGCTCGTATTCGGGGAGAA
>P_2634
GCGTATGCGTTAATGAAAAGCTCCACTTATGCACGCCGAGT
>P_2635
GCGCAATTTGGAAGGGCCGTCGAGACTATTCAGTTGTTTGA
>P_2636
ACAACTAGACCTCAAATTTGCTAACACATGGTATTTGTGAA
>P_2637
ACTCAACAAATATCTTGGTCCATCAGTTACGTTTTTTTAAT
>P_2638
AAAGCTGGGAGTAGTTCAAGCGGTAACTTGCAAACATCTGC
>P_2639
TCTTAATAGACACTAAAATTCAAGGTTATGGAATCATCACA
>P_2640
GTGAACGGGTCTTTAAAAGCCGCTGGCGAGCACATATTGCA
>P_2641
AGATTTTAAGAAGTAAAACTCGGAAAATTATTGCACCCACA
>P_2642
GTACAACATATTTTAGGCGTCATAATCAATCATAAAGCAAC
>P_2643
GAACTTTCATTCCATGTTTTCAAGATGACTGGGAATATGCA
>P_2644
ATATTTACCATCTGCATCTTCTTCGCCATAGCGTAAAGAGA
>P_2645
AATTCCACATACCGAATTCACCACACCAATAAGAGAAGTGC
>P_2646
TGGGGCCGAACATATGAGCCCATTGTGACCAAATACGATAA
>P_2647
CTTTGTGACACCTCTTATTGCAGCGTTGAGAAATCTTGGTT
>P_2648
TAATTCTTCTCCTGGGAATTCGCGAGGAACACCTTCAAACT
>P_2649
GTTAAATCCCCTGTTCAAGCCCCGGTTCAGAAACCTAAATA
>P_2650
CCCTCTTAATCTAAAACCATCGGTTTTTAGTTTAAGGCTGA
>P_2651
TCATCATCATCAAGCGGCGGCGATGATAACAACTAAGGTTT
>P_2652
CACTTGACAAAAACATGGACCTTTAGGAGTAGTAGAAAGAA
>P_2653
AGGTCCAATATATAGTCAAACTCTACTATATAGGGTAACGC
>P_2654
GATTTCACGGGATTCATAAGCAATGGCGTAAACAGTTTGGA
>P_2655
GTCTAAGGGAGGAGAAATCGCAGCGACGTAACTGAAGCATC
>P_2656
TTAATTATAGACACAACCGGCCCTATCTGCGATTTCTACAA
>P_2657
ACATTTTGATTCAGTCTGCGCAGACTCAAACATTAGTGGAT
>P_2658
CGAGAAGGTAACAGAATTCGCAGGACTATTGAACTACGATT
>P_2659
GAGATTGGTGTTGGTACTGGCCCTAATCTGAAGTACTTTGC
>P_2660
AAATATTTTGTCGTAGAAAGCGGCCCCGCGGATTACGGCTA
>P_2661
TAAAACTTGGGGTGAAATCGCCTTGTTACTTGAACAAAAAA
>P_2662
GTTGGGGACGGTGTGATCATCATCGATCATGAACAAGACTG
>P_2663
GTGATTTTTAACGGTTGATTCGCTAAGAAGAATCTCGTACT
>P_2664
TAAAGTCAACTAGTCCACGTCGATCTTATGAAGTAGCAGCT
>P_2665
CAATGACAATGGTTTGGTGCCTCGAACAATTCGTCTTCTTA
>P_2666
AATCCAACATTGCCTTTAATCAAGAAACAGTAATAAAACCG
>P_2667
AGAACGAGAATCCCACAAATCCATAACATCTGATTAAAACA
>P_2668
CGCGGCTCCAACCGCAGCTGCGGCTAGCCCCGCAGCAGCAA
>P_2669
TCAAACTTTAAACGAGAAATCAGGAAATTTGGAGGAATCGA
>P_2670
TGCGAAAGCGTGTTTCAGAGCCTCAACAAGTCGATGAACCC
>P_2671
AGGGTCATCTGCAACTACTGCCCTATCGTCCCAGTTTAGAC
>P_2672
AGTAACGTCACCCGGTAAATCGGTTTCAATTGATACAATGT
>P_2673
ATATGCAAAAAAATAAATCACTCGGCCATGAAATAGTCGAC
>P_2674
ACCACACCTGACGAAAGAGCCGAAACCAAACAAGCTGTTTC
>P_2675
TCATCAGCCGCCAGCTCATCCTCGATTAAGTTTAACGCAAA
>P_2676
TGTTACCAACTCAGTTTTACCATGTATCTGAGAACAAAACA
>P_2677
AACCGCGTTTTCTGAAAATGCGGTTGCGTTTTCCGATGAAA
>P_2678
AACGAGGAATTTTGGGAAGGCGAGAGGGGTCTATATCTGGA
>P_2679
AGAGTTCTCCTTTACGTCTACAGTACCCAAGAAGACGAACT
>P_2680
GAGATTTATATCGGAAACTGCTCCTTTGTTGTTGAAACTCC
>P_2681
AGCTGGATCGACACTCTAGGCGATAACTACCCCCCTCCCCT
>P_2682
TTCAAATCCTGAGTGTCAGTCTTTGAATGTTGGTTCTAAAT
>P_2683
AGACGCGTACCATCAAAGCGCCGTCATCATGGATAGGTCGT
>P_2684
ATCTGCTGCAGCATAATACGCGGTTTTCTCAGAACGTGGAA
>P_2685
TTTCATTTATAAAAAAAAAGCAAGACTGAATTTGAGTCAGA
>P_2686
GGGCGATTGGAACCCATGCGCCTTCGAGGAATTTGATTAAG
>P_2687
ATGGAAAATGTTGTAAACACCGATGGCGCTGATACACATTA
>P_2688
CTCATTCTCAGTACTAGATGCACGAATAGAAAACGGCACTT
>P_2689
TCATTCGGGCTATTGCGTGGCGGGTATGACCATGAACACCT
>P_2690
ATATATGTGATGTATAATTGCGGGATATATGTGATTGATAT
>P_2691
GGGCCCTTTCAATGACAACACGGGTGCGAGCTGCAAGTGCA
>P_2692
CTGATGATTCAAAAAGGTGACGATAGAGTGTTCTGCTTTTA
>P_2693
TGGAACTCCATTTTTACATTCGATGATGTCGAGAATTGAAG
>P_2694
TTGGCTTTTGTTTGGTTTTGCAGCACCGATAAACCGACCAA
>P_2695
CGGGTGGTCTCTTCGGGAAACGGCGGTCCTTTGTCGGCGAT
>P_2696
GGTCTAGCTAAAACCCAAAACGCTGAGATCGCTAGACCAGG
>P_2697
GCACATTTTTGGATAAAAGTCAGTCTCTTGCTTCAACCTTT
>P_2698
GAAAATGATCAATTTTTATGCTGGAATGTTAAAAAATTTAA
>P_2699
CTTCCACGGGAGAGTCTCCCCGAGATCGTTTTGCAAGACTT
>P_2700
CTTGGCTAAAACAGGATTTCCTGTAACAACGATAACATTAA
>P_2701
CAATTATTAGATTTTTGCTACGGAACTTAGCGTGATAAAAC
>P_2702
AATGTTTAGCCCATATGTCACGGTTTTAACAAATTTTGTTT
>P_2703
TGCTTAGGGGTCACCTGGATCGTGATCAAAAAGCTCTTGTA
>P_2704
GCTTAAGGAGTGAACAATCGCAAACCCAAGTTCCTTACTAT
>P_2705
ACTTCGATAAAACCCAAATTCGAGACTAAATTTATTCCCAT
>P_2706
TCTACAGTTGTCTCAACGATCCCAACCAAACTAGATGCCTC
>P_2707
TAAGTAAGAGTAAAAATAGGCAGTATAGTACAATTGGACCA
>P_2708
AGGTTCATCATAAAACAAGTCGTCAAAACCGAGCTGGATTC
>P_2709
GAGCGGAAAGAACTAGTTCTCGGGATCATCGACTTCATGAG
>P_2710
GAATTAATAGCTTTCTATCTCGTTCTTTACACACCCTTTTC
>P_2711
CTAAGTCCCTTGGGAAGGAGCGAGCGAGTGAACACTCTTTT
>P_2712
TTCAATATATGCGGAATTTGCCTGATGATCCTATCAAACTA
>P_2713
AATTGCGTCGAGGAGTTCATCGGTAAGAAGGGGAAGCCTAT
>P_2714
CTCGTGCTTCATGTTTAAAGCCGTGAAATTCCCTAGATGAA
>P_2715
CCCTAGATGAACCCACGTATCAGTTGGGTAAACCAAGGTCC
>P_2716
CGCCAAAGGTCCGACGAAGGCGGCGTTTATATAAGTCGCCG
>P_2717
CAAGATTGACCAAGATGAGGCATTGACGATTTACCGGATCT
>P_2718
TTTATAATATTTACCATCTTCAGGGTTAGCGAAATTGACGT
>P_2719
GACAACTGATGATGAGTCTTCGGGCAAATTCGGCTTATCTG
>P_2720
TATGCAAGTTGCCCATCATACGTGCGAAGAAAATTCCCAGG
>P_2721
AGAAAACCATTTATGAACTGCGGGATAATTTCATTTCTATC
>P_2722
TTGTACTTACATGAAGTGAGCCCGAAAGCTTTAATTCAAGA
>P_2723
GGATTTTTAAACTATGGTTACGAGACTTCAAATGGCGAAGA
>P_2724
ACAAAGAGCTTTCGATCTCGCTCGGCTAGCTAACGACGACG
>P_2725
CCGTTCAAAATGGTTTTTAGCGGTTTATTGTGTCTTTTGCA
>P_2726
TCAAACAACTTCGAATCAAACAACACTATTTTCGAATAAAT
>P_2727
CTATAATCCTCTCTTGGGGTCCCGATCCCCGACCCTATAAT
>P_2728
CACTTGATGCAAGAAAAAAGCGAAACCAATTAAATTCCCGT
>P_2729
CTTCTCCACAGAACAAAGGACATGGTCGAGGGTGCGTTCCT
>P_2730
AAATTAGAATGAATTTTAATCCTCATGGGAAAAAAAATTGT
>P_2731
AGTAAATTGTCTAGTTATGACATAAGTTTTGAAAACCAATA
>P_2732
AGCATTAACCGGGGTTAAACCACCAGTAGAGTCTGAACAAA
>P_2733
TACCTCTTAATTGACGAATTCGATTCCGGTGAGAGGAAGTC
>P_2734
TTCATAGTTAATAAGACCACCTCGGGCAATATTTACAAGAA
>P_2735
CTTCAACCGTTTAGCCAGCTCTATTCCGATGTTTCCATATC
>P_2736
TTTGGGTGAACTAGCACGCACCTTATCACCACCACTGCCAC
>P_2737
GAGAATCAGCAAAATAATTGCAAGAAGATTTTATACCAACA
>P_2738
AGTAGCATTGGGTTTGATTTCAGGAAAAGTTGTATTAGGGT
>P_2739
TTACCGCATTTTGCTTCTGGCGCGTGCTATCTTTTTGGAGG
>P_2740
TCTTTTGGAGAAGGCAGCCACACGCTTGATATTTATATCAT
>P_2741
GAACGGCAACTTAGTAAACTCGGTCATTAAGAAAATGCTAT
>P_2742
ATGGTTACCAGTTTGAAAAGCACTGGCGTCTGGGATTCAAT
>P_2743
ATCCAGAAATATGTATCTTCCGGCGGAGAGATTGAGAATCG
>P_2744
AAAAAGACATGTTGCATGCGCAAGAAAATTTAGTTCGAATT
>P_2745
CATACCTTACTCCGCAAAGGCTCGACCTTTGGAAATTCAAT
>P_2746
CCCAGATCCTGTTTTCATGGCCTCCTCGGTCATAGACTCTC
>P_2747
TTCGGTGGAAAAGTCTGCTTCTCGACCGGTCCAAAACGAAG
>P_2748
ATGACGTTGATAGGCTGGCACGGCAGCCAAATTCTATTGTT
>P_2749
CAAAGATGACCTCTCTTAGGCCCTCCTCATGTTTTACGTGC
>P_2750
GATTGTATACCGCTTTGGGGCACGGTTTCCATTCAAGGGAA
>P_2751
ACCGGAAGTGACATTCATGCCTCGGTCAAGAGAAGACGAGT
>P_2752
GCTTGTGAGAGAAAGTTTATCGTTTTTAGATAAGTTATCAA
>P_2753
CTTCACCATCGATTATTGATCGAAGAAGTCGTGTATCTAAC
>P_2754
CCTGGGGTCCAAGTTTTACGCCCGAACCCTTCATCTTCTTC
>P_2755
ATGGGATTCTGTTCCAAAGCCTGAAGCACACAAGGAAACTC
>P_2756
TGAGTAGGGAGATGCTTACGCTGCACCGTCAAGAATAAGGA
>P_2757
ACAACGCATGATGGATGTGCCGGCATGTCTATTAGTATTTA
>P_2758
CTGTAATTAATCTAATTTTCCGGTTTCTGGGCCACAAAAGG
>P_2759
GCTTTCCCCCTAAAGATCTGCACTACCGGTTTCTTTCTCAA
>P_2760
TCTGATATGGAAAAAAAATGCAGGGCCATGGCAGGTGATGC
>P_2761
ATATGCGTAGGCGTACATTGCGCCAATACTCCTTTTGATGG
>P_2762
AAGAAAAACAACCGTCGTGTCAGTAGAGTCGATCAGAGCTA
>P_2763
CCCTAATTAGCTAACAATGGCGAGGGGAGAATCGGAGGGAG
>P_2764
CTTGGCTCTTGCTATAGAAACCCTAGCAAGTCGCTGAGCTC
>P_2765
CTTCCCATGTGGAAAGGTCTCTCGATTGGAAAAGTGTGTGA
>P_2766
TATTCAACTTGCACCAATCCCTTTTACTTAGAAAACAAGCT
>P_2767
ACAAATACCCAATAATCTCACCAGTTCTGAAAGTAACCAAA
>P_2768
GCGCAAGCAATGTTCAACCTCGGTTACATGCATGAGCATGG
>P_2769
AGAAGATAGGGGACTTGGTGCATGCGTTACGTTATTCGACT
>P_2770
AAGAAAGTCTTCGACAAGTTCGATGCCAACGGCGACGGGAA
>P_2771
TGTGCAAATAGTTCATTCCACGAGCCTGAATACAAGTAATA
>P_2772
AGAATTTTTAGTATCGAACACGTTGGTGTATTACATATATG
>P_2773
ACTTCGAGAGTTGGACACTGCCCGAGCTATTTTGAGACAAA
>P_2774
TCTCGGAGGATCTGAAACAACTGTGTCAATGGAGCCTCCGA
>P_2775
TCAGGAAGCAGCTGAAACAGCGAGAGAGTCACTGGAGCTGG
>P_2776
GCGTACCGGAACCTCATCGGCGGCGTCGAAGAAATCTGTGA
>P_2777
ATGAAGATTACCGTATAGCACGGAACCGGTCTTTAAATCTT
>P_2778
GGTGCTGATTAAACACCCATCTCTAAGATCACAAAAGCAGA
>P_2779
TATAGAACTAGAGATCAACGCGGTGAACCATTGGCAACAAC
>P_2780
GTGGAGGTAGGTTTTATTTTCGTCCTCTCTAAAATCTCTCT
>P_2781
TATGTCTTGTACGTAAGATACAGGATCGAAGAAAATAGCAC
>P_2782
ATAAATAGTGAAGGCATTTGCCCTAACAGGAACGACCGTTG
>P_2783
AGACCCGTTGACAACAACCTCGGGAAGTAAAAACCTTACTG
>P_2784
TGCGGGATGTCGTTTATTCACTCGGACATTCTCTTTTCTCT
>P_2785
TCATGGGATTGGAGACATTGCCCGGTTCTCCATTGGGTAGA
>P_2786
GAACCAGCTCCATGGAAACACGCTGATAGAAACCGAGTTTT
>P_2787
CCCATGATATATGGAACTTACGTGCGGAGGTATATCCCCAG
>P_2788
TGCAAGCAACGCCCTTCCATCGACAGCAATCGCTCGTTGTA
>P_2789
TCTCTATCTTGGAATCGACGCGTGCTTTAAATCCAGGGTAT
>P_2790
GTAAAAGACAGCATAAGTCACAGTGAGGGTAAAACCAATGT
>P_2791
TCACGTGGGTTAAAAAAACTCGGTAAAATCACAAAGATATC
>P_2792
AAAGAAAAGGTTTTGTCGCGCATTGATTTTCTTTTTATATA
>P_2793
CTCTGAAACTGGGGAATGGACGGTCATCCCGAGCATGAACA
>P_2794
CCCGAGAGGTGCTAAAAATCCCTCTCCTACATTATAATACT
>P_2795
TGAAGACAACAATTGCAAAGCAGGGATATGGATTTGATGAC
>P_2796
GTGAGTGTCGTAACAAGATGCCGTATCTATTAAAACGTTAA
>P_2797
TTGAAACTTTCCGGAAACTGCGTTTGGGTTTCTCAAACTCA
>P_2798
ATCATTTTTTCTTAGTGGATCGAGACCGAGTGCTGCTGATG
>P_2799
TGCAAGAGGCTGGTTGTGAGCCTGACCGTGTAACTTACTGT
>P_2800
GTCAGGTCTAAAAGAAGAGGCTGGCTCGGTATGGGAAGTGG
>P_2801
TAAAATAACTTCACGAAGTACATCGCTTCTACTTCCTATTT
>P_2802
TTGGCGTGTTTACGAAGGCCCGGATCTTTTCCATCCTGAGT
>P_2803
TTTCTCTCAGTTGGCATCGACTTGGACGATGTTTTTACAGA
>P_2804
AGGTATACAAGTTCTACTTACAGCACCAATAAAAAAGTCCA
>P_2805
GAAGGTTTCTGATCCCGATTCTGCAACGATATTTACAGGTA
>P_2806
TCGTTGCTTTCGATATATTGCGAGCTCGGCGCGTGGCGTGG
>P_2807
TTCTTTAAATTAGGTCCTGGCCCGAAGAAGCTGTGTTGCAT
>P_2808
TCTGAGAAAGACAAGAAAGACGGTGAGGTTCATATTCGCCG
>P_2809
CAAATTCTGTCCATAAATTGCCTTGCCAACGCCACTCAAAT
>P_2810
TAACATAGTTTGGCAAAAGGCATTCCCAACAACTATATCTG
>P_2811
AAGTGGCGAACCGTTTCTGGCAAAAGAGACGATTCTTAGCA
>P_2812
CTAAATCCACACCATCAAGACGGGCTCGGCGTTCACCTGGG
>P_2813
TCACCGACGGTTGATAATCGCCGGCGTTGTAAACTCAACAG
>P_2814
ATGGTCACTATCTAATGACGCGTTGGAAGATTTAATGATTT
>P_2815
GTTATACGGATATCTTTATGCAAGACAAAAATTATGTACAC
>P_2816
ATTTATATACAACAAAAAAGCAAAGAAAAATATACGGCCTG
>P_2817
TACCATCCCCCTCTCTCTCTCTACACACATGTTGTGGTGGT
>P_2818
AATTATAGACCCTACGTTAGCTTTGGTAAAAAAGTCGTAAC
>P_2819
ACCACCAATAAAACTCGCCGCCTCACCAATAAAGAAATAGA
>P_2820
ACAGGATGGTTCAGATACGTCGCGCGCACCACAAATCTCCT
>P_2821
TATACAATACTACAAAGTGGCTGGCCAAGTTATTTCTTTTT
>P_2822
GTACAAATAGTAGTGTACGACGATAATGTAAGAAGTAATGT
>P_2823
ATCCCTCTCTTGTCAATTTCCCCGAATTGAATCACCCAATG
>P_2824
AGCCAGCTCCTTACCAAAACCGAGGTGGGTACCAACCTCGT
>P_2825
ATAGTAGTAGCAGAAGTCGGCTAGAATGAAGGTTTGGACGA
>P_2826
TGTCCAGGCTCGAGTAAACACGTTTTTGAACATACGTACCC
>P_2827
GAACAGTAAAAGGCAAGCGTCGAGGTCCTCCTGTCATAAGA
>P_2828
GAGGAGGACCATCATAACCACGGCGACCCTGAGGACCATCG
>P_2829
GAAACTGTAGGTTTCCGCTGCCCGAGAAGAGGTTCCCGGAA
>P_2830
GTTTCAGTTCCCCTACAAAACATCAACACATAAAATCAAAC
>P_2831
TTTTCTGCTTTGCAAACATTCGGGGTGGTGGGGAGTATGGT
>P_2832
ACCTTGGTTCTTAATTAACGCGTAACCATTTTTTTTCTCTT
>P_2833
TAAAAACAACAATAAAAAGGCAGCAAATTTGGGAATACGGT
>P_2834
CCTCCATATACTTCACCAGACGCGACATATATATGAACATC
>P_2835
TTGGTCCAAGAGATTGAGTGCCTCCTCGAAATTCGCATCAT
>P_2836
AGGATTTTATTGTGACCTTTCGGCAAAGCCACTTTTGAAGA
>P_2837
AGTAGAAAGATAGCAGGTGTCGGCGGTGGCACGTGTGTGTA
>P_2838
TTCTTTTACCCTAACCCCTACACAACCCTATAATATTCATT
>P_2839
GTTTTGAATAGGTAGAATCTCGGTTTTAAAGAAAATGATGA
>P_2840
TAGGGTTCGATAGCAGCCGGCGAAATGGAAGGACGCCGGCG
>P_2841
CCTCTTCATCCGCATGGATCCGGTTTCTTTGTTTGTGATCT
>P_2842
GAGCATTTACCATTTTGAGGCGACAATAACCCATCTCCCGA
>P_2843
TTCCTCCTCAGTATAATTTCCTTCAGTATTTAGCTGCCTTT
>P_2844
CCCCAACCACGACCTTCACACTTGATCAACTTTGTTTTGGC
>P_2845
CAGGGAAGTACCAGCAATTGCGTGTTCAAGGCCCTTTTAAA
>P_2846
CAAAGTTGCAACGCGGAAAACCCGAGTTAGCAGCCATAGCT
>P_2847
CCATAGCTACATACTCGGCCCGCGACCTCTCTTTACCTCCA
>P_2848
GCCTCTTCCCTTGCGGAAGGCGGAACTGTGCCTGGACAGCC
>P_2849
AGCCCGATATCATTGTCCCGCGCTCTATTCTCGACGAATCG
>P_2850
TATATTAAGAAGTTAAAAACCATGAAAAGGGACAGACAACA
>P_2851
TTTTTTTTTTCAAGAAATCTCTAGGCCTCTATCGTCATCAA
>P_2852
TATAACGAAAGAATAATCATCGTAATATTATTATAAAGTAA
>P_2853
ACAGGCCTGGGCGGTGAATGCATGACCGGAACAGGCGGAGA
>P_2854
ACGCGGTATGGTAGACATGACGATAGAGAGAAACGCTTGAA
>P_2855
GAACTCCTTCCAGCGGAAAACCCGCACATAACTCTCTACTA
>P_2856
CATATTCAATTAGGAATTGCCCCTCTCGTACATCCTCGAGC
>P_2857
ACCATTATTCATACTCAAAGCGGCCACGGCACTTTCACTTG
>P_2858
ATTCCCCTCCAGGAAAATCTCGGCCAAATGTTTCGGCAAAA
>P_2859
CCCACGCTAGTGACAAAACTCCCGAACCTATCACTGCCGTT
>P_2860
TGAGCAGCACGAAGAAAGCGCCTAACCACATTTTTAAAGTC
>P_2861
TTTACTGCCAAATACAACGTCTCGGGCGAAAGCCTATACTC
>P_2862
CATTGAGTCTGCAGAAAATGCGGTATCTGCCCTCGCAAATC
>P_2863
ACTTAGCTCAAGTTTTAACCCAAGCTCCTTTTTATCCAGGT
>P_2864
GTTATATAGCCAGATGGATACCGTCTTTACTTCTTGTGAAT
>P_2865
GCAAGGAAGTGGAGCACCAACACGGCCAACGGATGTGTCCT
>P_2866
AGGAAAGTAACAAAAAGTTCCGGTTGCTGAAAAAATAACCT
>P_2867
TACCACATACCTGCAAGATACGTGGGTAAGAAAGTGTGAGA
>P_2868
TTTAACCTTCATCCAAACGTCACAAACAACGTGTTGGAATG
>P_2869
GATGGTCAAAGGAAAAACCGCAGGGGCAACCTCATCTATTG
>P_2870
ACCGATAATGCTTCCTTGCCCTCGATAGATTCAGCAGCGTC
>P_2871
CTGAGGCTCCAATTCACTGCCTCGGCCAAATAGATGTGTAA
>P_2872
TATATCGCCTTGAACTTTTGCGGTTTCCACATAGCGTGCAT
>P_2873
ACCAAGAACTCGGTGTTCGGCTGTGGGGTCATCATGGGCCA
>P_2874
AAATAAAATTTGAAACGATGCATGTTTGTTGAATTTGTTTG
>P_2875
GCACTTACAAAAGTTGTACGCATGAAATTGAATCTTATTAG
>P_2876
TCACTTTTTTTTTTTTTTGTCATCATCTTCTTATTGATTTA
>P_2877
GCCAAAATGTACCTTGGATCCGTTAATTAGGTTAAACAGCA
>P_2878
GATCCGTTAATTAGGTTAAACAGCATCTTGTTATCTCCTTC
>P_2879
GCAAACAAACCCACTAAATTCAGTAAAATGGAACCCACCAA
>P_2880
GCACTTCATAACTTGGGTTTCGCGGTAGATGCCAACTCATT
>P_2881
ATCTAGAAAATTTTATAATCCGAGACATAGGGAATTATAGG
>P_2882
CATGTGAATAATAAGAAGTACAATGTTGAAGGCTATGGTAA
>P_2883
ACAAATTACTGCATTTGTTACGGAAAGAAAAAAATCAACAA
>P_2884
GACGATCAGCGCGTTGATGGCGGCTTCCACGCGTCATTACT
>P_2885
GGGGGAATTAACGGTTAAAGCAAGGGTTTCATGAAAATTGC
>P_2886
TCTCGCGCAGATTAGTTCAGCCTCAGCGATCCCGCTCGCTG
>P_2887
CGACATATTCAAGGGAGATGCGGCGTCATCTAATGTTGAAA
>P_2888
TTTTATAAACCGCGGTTGTTCGGTGTGTGTTCTTGTGGTTT
>P_2889
CTCCTTGACTAATAGTAATTCGAGACATAGCTGAAGCAGTG
>P_2890
CCACTTGTACACGCCAACCACGATAAGGTTAAAATTGTGTC
>P_2891
TCTTTCTTACTCGATATTAGCAGCACTGTATTTCCTACATT
>P_2892
TCAATTAACGAAGAAAAAGTCAATAATTTGGGCCCATTGTG
>P_2893
AGAGTTTATGGAGAAAGTCTCCGCCGCCGTTGATGGCGATG
>P_2894
AAGAACAAAGGGAATTTTGTCGCGACGGTCAAAACGACGAC
>P_2895
AAAAAACAATGGATCTGAACCGGGCTTCGAAAAACAGTTTT
>P_2896
ACCAATGATTTGGATAGAAGCACGAATCATGAACGTAGCAT
>P_2897
ATTTAGAGGGAAATAAATAACGGTATTTTTTTGAAACATTG
>P_2898
AAACAAATAACGGTATTTCGCCCGAAACGTTATCTTATGTT
>P_2899
TAGGTTTTTTGAAAATTTTACATGTTTAGGTATAAATCAAC
>P_2900
GTGTAGGTGCAGAGTTTTCACGGCTTCAAATGGCAATCTTC
>P_2901
TTCATGTATGGAACCTTTTTCGCGGTAAGGGGTCTAGTGGC
>P_2902
CGATATCTTTCGAGGACACTCGGGATAGGCGTTCTTTGTCA
>P_2903
CATTGACTCTTCTTCTTGCTCCGAGATGTGGCGTTACATTT
>P_2904
ACCACTTATTTGTTTGCTCACAGAATACTAATACCAATATA
>P_2905
CTGCGAAAAGATCTAATCATCATAGTTTGCAGACTTATGTT
>P_2906
CTCAATAATCGTTTAAACTTCGATAGCTAAATGTCTGCGGG
>P_2907
TAGGGCGTTGTCTTGGTTTGCGGTGGGTTGTTACTACTATT
>P_2908
TCAATAGAATACCTCAGCTTCCGTAGCATCAATGGCATCGC
>P_2909
AACCAAATCACCTCAAAATGCATTGTCTCGAGACGAGGTAG
>P_2910
GCTGCTAATGGTTCTGTCGTCGGGACTATCATTAACACGTT
>P_2911
TTTTTTTTTAATGTGAATTCCAGGAATCACAATCGCTGAAT
>P_2912
GGAAAGTTGAGCAGGGAATTCCCGAGGATGATCCTCGAAAT
>P_2913
TTTGGGCCAACAATATCCGGCGCCAACATCGAGAACAGCAG
>P_2914
GTTTGACTTTGACTTGTTCTCGTGACTTTGACCGGTGAAAT
>P_2915
TGGTCGGAACTCCGGTTCCACCTGAACACATAATGCGATAA
>P_2916
CATTGTCAACGGGAGAAACGCGTGAAGGTCCTAAACCAGCA
>P_2917
GCCCGCCACAAGAACCACCACGCGAGCATGATTTAAGGAGA
>P_2918
GGATTTGGTTTTGATAAAAGCATTTATAACCTTGCGTGGTG
>P_2919
TAGAAGCTCTATTGGCATTTCGCGGACAATGGCTTTTGCAG
>P_2920
TGCGTTGTTGAAATTATTAGCCCGGATAAGCTCGGAAGCTC
>P_2921
CATGGGGCTCGTTGTTCGACCGTGCACGCTGTTGAAGGTCC
>P_2922
CATCAGAGTCCAGTATTTGCCGGCCGTACCAATTTGGTAAC
>P_2923
TTATTGTTGGGAAATGGGGGCCCACTTATCATTTTTCACCC
>P_2924
CACCGCAACACTTTCACCGGCGGCTAATGATGCGAGGAAGA
>P_2925
GTAAATTACTAGTGTTCGGACGAGAAGAACGAGACGACGGA
>P_2926
GCAAAACTAAGTAAATAACACTAAAGAGGGATAAAAAGTCA
>P_2927
TTAGAAGGAAAGATAAGTTGCATGCATCATAAGGATGCCAA
>P_2928
AAATCTGATTTGACATTTATCAATTCCTCTGTTTACATATT
>P_2929
ACACTCGATATAGTACTTACCCCGATTGAGTGAACTCTTGC
>P_2930
TTTCGATTCTTCTTGGATGACTGCAAGATGCGTGGGAAGAA
>P_2931
TTCAATTTTAGCATCTGACGCCTCAATATTAATGATATTCT
>P_2932
AGGAAACAAGATGAGATTTCCAGGAAAGTGGATTATGCTTG
>P_2933
AAACAAACCGTGTTTATATACCTAACGGTGGATTCTCCGAC
>P_2934
GAAGTTTCAAATCCATATTACGTGAAAATATCTCCGAACTT
>P_2935
AATCTCTTGTGAGGCTTAAACTATATTACGCCACGATGATT
>P_2936
TGCCAATGGTGTAGTAGATACCTGATCGACTCTCCTACAGC
>P_2937
TAGCCGAGCAATAAATAACACGTGCTTGGGGGATCTTATCC
>P_2938
CTTAGCGAAGACAATAGTTCCGAGGCCACCACCAATTCCGT
>P_2939
GGATCCAAAATATCAAATTGCCCGATCTGTCGAGTAAGGAT
>P_2940
ATGTTAAACTTCTGGGACCGCTAGACTGATAAAATGTCCCT
>P_2941
GGATACTTCTGTCAGAAAAGCGGTCTATTAGTCTATTTAGA
>P_2942
GGTGATCTCCTAGGCGATGGCCTTTCCAGTAATTTCCCACC
>P_2943
TGTACCTTGGAAACAAGTAGCCTAGTTGACTCTAGTATCAC
>P_2944
TGTGCAAGATCCCTGTATGCCTTGAGAATCGAACCGGATTC
>P_2945
ATTAATTGTGATATGTTGTACCTGAATTTCGTTTTCGCTAT
>P_2946
GTAACTGAAGATTTAATTTACCCCGTCGCTAGCAAGAATAA
>P_2947
ATTCCGGGGTAAGTTCCCCTCGGCATCCATCTGAGATAGGA
>P_2948
GGAACATCAATGGTTATGCTCAAGAACGTCCAAGAGGCAAA
>P_2949
ACATACATCCCAGAGGTATTCGCGAACCCAAGTGTAAGAGA
>P_2950
CAGACAGCAAGAACCCGAGGCCCGAACAGGATTCTTCTTCC
>P_2951
GATCACTTTAAAGCTTTACGCAATCACATGTACATTTATAA
>P_2952
ATGCAAGCCAGCAATAGTGGCAGCATCGAGAACAGCCCTAC
>P_2953
ACTAATATCTAGTTCCATATCATGTGCATTTTTCTCTCACT
>P_2954
GCTGAGGCTTAGCACGAGTTCGTGAGCGGTTGCTGGACGTG
>P_2955
ATGGAAGGTCCCTGGGTTACCTGTGCCGATTGAAAATATGA
>P_2956
CATAACCACATGGGCAAATGCGGGACCCACCTTTCACTCTT
>P_2957
ATTAATCGCATGATGATATCCGTATAACCTTCACAAAATCA
>P_2958
GGCTGTGTTAATTAAATTCGCCGTCGGAGGGATTTTACGGA
>P_2959
TTAAACCAGAGATGGTCACACGGCGACAGCTGGTTAAGGCA
>P_2960
ACATTGGTTTGACTGTGTTACAAAGTCAAAGTAAAATCCCA
>P_2961
TCACTTTCTGCATTTCTCTCCATGCGAAGCGACGTCAGGAA
>P_2962
ATCTTTATTTTGACTAGTAGCGGCGCCGGTTTATTTAATTT
>P_2963
GAGATTTTCAACAGAGGAAGCATGTTCGCTCTTTCCAAGGT
>P_2964
GGCAACGAAGAAACTAACAGCGAGACAAGCATCGCAACCAT
>P_2965
TAGCCCCACCTCTGCCACCACGGGAAGCTGGACCGGTCCGT
>P_2966
CCTCCCTTAACGTTCTCCTTCCCCAGCGGCTCAAGCGCCTC
>P_2967
GTTACTGTCTTTAAAAAATGCGCTGTTACTATCTATGTAAA
>P_2968
ATCTACTTTCTGATTTTTTTCCCCCAGTTCTTGGTTTGAAT
>P_2969
TTGTTTGCCTTGCTTAATCTCGGTTCTCGGATTTCGAGAGA
>P_2970
TAAAGGTTCTGAAAAAAAGGCGAGGATAAAATTTAAGACTA
>P_2971
AAAAATGAAAGACCTAGATACGTTACTTGCCATGAAGAAGA
>P_2972
CTTCATAAGCCCACATGAGACCCGTTCGACCCAAACCACAT
>P_2973
TGAGAGGGGACGCGTCGACTCTATTCTTCGGTTCGGAGTGG
>P_2974
GGAATTCCACTATTTAGATGCTACGGTATCATGAGTTGGAA
>P_2975
AATCAGAGGCTTGTTAAGCTCAGGGCCATGGAAGAGGAACA
>P_2976
CTCATATTGTGTGGAAAATGCGCGAGTAGTGATTGGAGCTG
>P_2977
CCAGGTTGGGAATGCTGTGGCAGTTCCTGTAGGGGTTGCAT
>P_2978
TTCTCATAGAGAAAGACGAGCTGGACCGAGTTTATAAACAA
>P_2979
AGGTAAGGCAGAGGTGTGACCGCCACCAGCCCAAGAAAATA
>P_2980
CCCCATATGCAATTGAGTTCCACTTCTGTTTTATGTTAATA
>P_2981
ACTGAGATTTTGATAAAGTTCGGTAGCCAAATTTGTGCATG
>P_2982
TATGTTTCCAATATGTTTTTCTTAAACAAAATTGGGACTAA
>P_2983
ACACATAAAAGAATCCAAGGCCATAACATTCATCATTGGTT
>P_2984
TTTATTCACATTTAAGCAATCATTATCCGAGACAAATTTCA
>P_2985
TCCCATGCCACACTGAAGCGCTCATACGGATATTTTAATAT
>P_2986
TTTTGAGTTAATTGAACGTTCGGCGTATGAGTGGTGATCGG
>P_2987
GTGACTCGAAGTGATTCAGTCCCGCCAAAGCTCATCCGTCC
>P_2988
AGTTGAACCTTGGGATGGGTCGGCCGGTCCGCCTTTGGTGT
>P_2989
CGCCTTTGGTGTGCATTGGTCGGCTTGTCCCTTCGGTCGGC
>P_2990
GTCCTAGTCTCAACCATAAACGATGCCGACCAGGGATCAGC
>P_2991
CTCCTACCGATTGAATGATCCGGTGAAGTGTTCGGATCGCG
>P_2992
GAACCAAAGATCACCACTCTCGGTGGGCCGGTTTCTTAGCC
>P_2993
AGACGGAGTGTGGGCGGATGCTGTGCTGCGAACTGAAGTCT
>P_2994
AAGGATTCCCTTAGTAACGGCGAGCGAACCGGGAAGAGCCC
>P_2995
ATTGTAGTCTGGAGAAGCGTCCTCAGCGACGGACCGGGCCT
>P_2996
ACCGACGCGGATTACGGTGGCGGCCTAAGCCCGGGCTTTTG
>P_2997
AGCTGATTGGCGGGATCCCTCGCGGGTGCACCGCCGACCGA
>P_2998
GATCCCTCGCGGGTGCACCGCCGACCGACCTTGATCTTCTG
>P_2999
GGTAAGCAGAACTGGCGATGCGGGATGAACCGGAAGCCGGG
>P_3000
ATGAACCGGAAGCCGGGTTACGGTGCCCAACTGCGCGCTAA
>P_3001
CCCGTCTGATAGCGCTTAAGCGCGAACTTCGAAAGGGGATT
>P_3002
GACGGCAACGTTAGGGAGTCCGGAGACGTCGGCGGGGGCCT
>P_3003
TGCCCACCCTGGAAACGGCTCAGCCGGAGGTAGGGTCCAGC
>P_3004
TGGAAGAGCACCGCACGTCGCGTGGTGTCCGGTGCGCCCCC
>P_3005
ACGTCGCGTGGTGTCCGGTGCGCCCCCGGCGGCCCTTGAAA
>P_3006
ACAATGTAGGCAAGGGAAGTCGGCAAAATGGATCCGTAACT
>P_3007
TTGGCTCTGAGGGCTGGGCTCGGGGGTCCCAGTTCCGAACC
>P_3008
GCTCTCTCGGGAGCTTTACCCGGGCGTCGAACAGTCAGCTC
>P_3009
CTCAACGAGAACAGAAATCTCGTGTGGAACAAAAGGGTAAA
>P_3010
TACCCTACTGATGCCCGCGTCGCGATAGTAATTCAACCTAG
>P_3011
GATAGTAATTCAACCTAGTACGAGAGGAACCGTTGATTCGC
>P_3012
AATCCGGGCTAGAAGCGACGCATGCGCCCGCCGCCCGATTG
>P_3013
GCCGCCCGATTGCCGACCCTCAGTAGGAGCTTAGGCTCCCA
>P_3014
CTTTGCAGACGACTTAAATACGCGACGGGGTATTGTAAGTG
>P_3015
CTTTACACGAGCTCGTCTCTCGAGGTTAAATGTTATTACTT
>P_3016
GAATTCAGAGAGGGGAAGATCGCGCATCAGTCCGGCCGATT
>P_3017
GCAGGTCAGTTAAGACCCGCCGGTCCTCCGCCGAGCCGCGT
>P_3018
CTTGTGTAGGATGCACATGACCCGGATACTACTCAGCCCTC
>P_3019
CACCTTTCCGAAGAGTTGCGCCCTTCCGAAGAGTTGCACCT
>P_3020
AACCCGGGAGGTATATCTTCCACGCTTTCTTCTTGATCACT
>P_3021
ACGCATGCCCTCAACATGTCCTCGAGGGTTTGAATCGTTCG
>P_3022
ATTTCTGCTCCATCCTTATCCGAGATCGCCATGAAGTGCGC
>P_3023
ATTGTTCGAGGTTTGGTACTCGGTCTTATTGTTTAGTGCCC
>P_3024
GTCCACTTGGCTCCGTTCCGCCTCAACTTCCGAGCGCCTCC
>P_3025
GCATCAGTCTGGCCGATTCTCGGCAGGTCAGTTAAGACCCG
>P_3026
AGGGGGCGAATGGATGCTTTCCGAATCAACACATCCGTTCC
>P_3027
CATTCGGTCCATGATCCGTACTGGCCATGCTTCCACCGTCA
>P_3028
CGTTCGGACTGTCCGTCCGTCTGTTGGTGGTAGGCAGTACT
>P_3029
AAGGCATTCACATGCAATGTCCCCATCATGTTAACCAAGTC
>P_3030
TCCTAGTCCCACTATTGATGCGTCCGTATAAACCGTATATG
>P_3031
AATGCGGTGTCTTTTCCGGTCAGTCGAGACAAGGGTTGGGC
>P_3032
CGTATTTTCTCCGGATCAACCGATACTCCTTGGTCCGAGAT
>P_3033
CCGGAAAGCCGTTTTCCTCACGTCCGTTGGCTCTATGGGAA
>P_3034
TGTGCACCTCCAAGTTGATCCATCAACTCATCTATCCGGGG
>P_3035
GTTACTACGTCACCTACTCTCAAGGTCCCTACACATTCCCT
>P_3036
TTTCTGGCATCGTTAGCTTCCTCCGACAACTCATAAACTCG
>P_3037
GCATGGTCCTTGCTTCCACACCGGCCACATGCACCTATGGC
>P_3038
TCTCGTGCCCAGCTTTGAGACATGTTCGAGAAGACTCAGAT
>P_3039
TTGGTCAATGTGGCTAGTTGCGCCATCATTCCCTTCATCAA
>P_3040
CTCATTTATGGACTTCTTCCCGGCCTCAGGTCCGGCCGAGT
>P_3041
GTCAACATGGCCTTTAACTCCAGGAAGCTTTTCTCGCACTC
>P_3042
TCCTCGTCCCGTTCCTGAGCCAGCCGGATCCTGCTAAGCAG
>P_3043
TGGTACACCACTAACGGCCACAAACACGTCCGAGAACTCGT
>P_3044
GTCCCCTCTGCGTTTCTCGACGGTTAACCACCAATTATGGG
>P_3045
TCCCTTGCACCACTACTCTCCGGTGCTTCCTCATTCATGGA
>P_3046
TGGTTTTTATTTTGATTATACCTCGTAGTTAAGAGGAGTGT
>P_3047
TGTCGTCAATCTGATCATTACCTTTAAAGTTGTGAAGAAAA
>P_3048
CAAGCTGGAGAAACCGTACACCCTGAGTTTTGACGGGAGCT
>P_3049
GGGATACAGAAACTCATAGACCGAACTTGATCTATCTTCAG
>P_3050
GCCCATAGAGTAAGTTTATACTAGTAGTGATGATGGGTGTT
>P_3051
TCTATTCATTCACTCACCGTCTTACATTGATTTTTCAGGAA
>P_3052
CAGTTGTGCATGGAACACCACCTACTATTCTCCAAAATGGT
>P_3053
GACGGTTTTGTTGACAACGCCGATATTTCCAAAGGCCTAAG
>P_3054
AAGTAATGTCTATGAAAAATCCCGACACGTATGTAACAACA
>P_3055
GACAGAAATCATAGAGATTACGGAAACAGATAAAAGCACAC
>P_3056
ATTACGGAAACAGATAAAAGCACACTCCAGAAAATTAGAGA
>P_3057
AAGAATGTTCCCAAAATTCGCCCCTTCGACGGTGGTTTGTA
>P_3058
TCTATTTCTAGCCTAGCGACCGGGAACTCTGGCAAGTGCCC
>P_3059
GTGAGCAACCCAATGGTTGGCTTGGAGCTTACCCCTTCCAT
>P_3060
AGCCCGTAATTCCCCTGGTTCGAAACCACGACATGTAATAT
>P_3061
TTAATTTGATACGTAAAATTCGTGTTCAACCGCAACATATT
>P_3062
TGCGAATCGAACTATGGCCCCGCTACTAGAGATGTTCCCAA
>P_3063
ATCCAAGGTGTCACCATCCACGACGGTGAATGGGACTCCCA
>P_3064
TTAGACCCAAGATGTGCCGGCGCTAAACCGGACGAACCAAA
>P_3065
ATAAGTAGAATGTGCAACCACATCGTCGGGTTCATAACATG
>P_3066
TCTCTCTTTATTTCATCCGCCGAGAGACTATAGAACGAATC
>P_3067
AATAGAATGACTCCTCTTACCAATGGTTAACTAGAATGACT
>P_3068
TTAACATTGGATCGAAAACGCAGTGCCACATTGCCGCTAAC
>P_3069
TGAATCAAAAGTGAATCTAACTCTACAAATATAATTACATA
>P_3070
AATTTTTTAATTTTTAATTACATGCAAAGAGTGTATCTAGC
>P_3071
ACTGTTCCTAGCCGTATTTCCCCTGGTAATACGATCTTACC
>P_3072
ATCGGCTATATAACGGTTCTCATAAATCATAATTTGCAATA
>P_3073
CATTGGTCGAGAAGATGAGGCGAGAGCATTGAAGCGAGCAG
>P_3074
AACCGTCGTGTCTCTGGGATCGCGAAAGAGCTGAGGAAACT
>P_3075
GAACACGACTAACTCCATAACGGTAGTGGCGGTTCTGTTTG
>P_3076
CGCGACATCTCTGTTTATATCGTTAGCGGTTGTGGTAGTTC
>P_3077
ATTTTTGGCGATTGCATTTGCGGTTGTTGGAAAGGGGAACT
>P_3078
TGAATAGTCTGTAAAAAATGCTACTTCTTGGTTGTCGGCAC
>P_3079
GATATAGTTATTGTTTCCCTCGGGAAGGGCGAGTAGACACC
>P_3080
CTTTTCCCGTAGTCCTTTTTCAGTCATGGCGATAACCGCAT
>P_3081
CCAGACTTTTTCAATACTGGCTACGGTATCGTCGTCGAGGC
>P_3082
GTCCAGTCTAACGGTTTTCGCCCTTCCTCTTTCCAGTGGAA
>P_3083
CCCGAAACTTTGGCGGTATTCCATAAAAATCGTTGTTAGAC
>P_3084
ACGTGCTTCCAATATGAGGCCGGCTTATGAAATTTATCTGA
>P_3085
TGCATTGGTGATATCATACACATGCACAACTATTGCTTGGT
>P_3086
TCTTCGCAAAACCCATCAACCCCGAACGCCAAAAATCGATC
>P_3087
CATTTGTAAATAATATCCCTCAGGATTGGTTTACTTGAGCT
>P_3088
GCATACTTTGTGAGTTTGTCCGCTGCCAAGTTTCTCTCCCG
>P_3089
GTTCGTTAGCTCCAGATTGTCGCCTTCAAACCACACATAAC
>P_3090
ATACGCCCATTTATAAGAGTCTCTAGCGGCATAGTTAGAGA
>P_3091
ATTGGGCCACGAGCAGGTCGCGGGGGAAGTGTTGGAAGCCA
>P_3092
TAAGCCCAAATATTTACCTCCTCCCCTAACGTTATCGATTC
>P_3093
TTATTAACTTCAGCTTTACGCAGCATATTACTCAAGACTTC
>P_3094
CATCAGTGATTGCCTTGATCCTATTGCGAGATTTCCGAAGC
>P_3095
TTTAGTGCACACTTCTTCTGCAATGTCGATTATGACAGGGG
>P_3096
TTCTGCAATGTCGATTATGACAGGGGCATGATCTGATCCAG
>P_3097
CTTCAAACCCCATCTTAACGCCCAAATCCCTTGTGTAGTTG
>P_3098
CACAGGTCCCAGAATATCACCTGTCGCATTAGCAAAAGAAG
>P_3099
ACCATCGGCATTGTCATCATCGCCATCAGAATCATGGAGAG
>P_3100
AATAGCCTGAGGGAGAGCAACGGGAGTTTCGTCGATACCGA
>P_3101
GGAGAAGAGGAACCGCCCCACTCCGGCGTAAAAAACTGTCA
>P_3102
AACTATTTCGGGTTTAAGTACTACTTACCCAAATTTTGTTC
>P_3103
ACTCTAATATGGTATCATAGCCCGATCCGTACATACTCAAC
>P_3104
TGAATATTTTCGCTTAATTTCGAATAATTTAACCATTTTGT
>P_3105
ACGTTTACATCCAACTATCGCGTGTTGTTGTTGTTGGAGTT
>P_3106
ATAAAAGACGAAAAAATTTGCGCCGATATTATTCGCGGGGA
>P_3107
CGTTAAGACGGACTGCTTAACCCGCTATTCTAAACCTTTAT
>P_3108
AAATTCTTAAACATTTTTAGCCCATTTATAATTAAAAATCA
>P_3109
GACAATTATCCATCACATTGCGATAACCCTAAATCAAACAA
>P_3110
ACATTAATACTCTTAACCAACGGTAGCCGGAAATCCCACTC
>P_3111
AATTATATCAGAAGGAGATGCAAACACTAACCCGTGGAAGC
>P_3112
GAGATACACTCACAAAAAGGCTTGATCTCTCTTATCTGGCA
>P_3113
CTTCTACTTGTTCTTCTACTCGAGGGGATAAAAAATTACGG
>P_3114
TGAAAAGAACCCTCAAGTATCGGTAGATCCATTTTATACCT
>P_3115
GCAATCCCTCAGTTGGGTTTCCCGACTTAAAGTACGCATCC
>P_3116
CATTATATTGTAAGTAAACACAGTCGGTCTCGCACCAGCAC
>P_3117
AGAACATGCAGCAGAACTTGCGAGGGGTTTACCTGATGATA
>P_3118
CAGGGTACAAGTGACGAATCCAGGTTCTATCACTTTTTTCA
>P_3119
TTAGCGCTAGTCCAAATCCTCTCAAATCATATTTCTCTTTT
>P_3120
CTGAATGCTTCTTTACCCCACGGTTGGGCTGTGTACATCTC
>P_3121
AACAGGTTCACATTGAATTCCTGTATGAACAAAAGACAGTG
>P_3122
CTTTTTTGGTACGCGACATCCATATTGAAAAATGTCTGTCT
>P_3123
CCTAACTAAAACTAATGAATCTTTAACGTGCATGAGATGGT
>P_3124
AGCAAAAGCAAACCTAGTGGCGTCAAGGTATCTCTTCTGTT
>P_3125
TTGCCTGAAACCGAGTTACTCGTTGTCCCTCACCAAACCCG
>P_3126
AGAACAAAGATTAGAAACCGCTTGGTTACAAACCGCTGATA
>P_3127
TGATAAAGACACACCTGGATCGATAATACGGGTAAAACCCG
>P_3128
CAAGTCGAAACGGTCACCAACGGTCTTGCAGTTCACATCAA
>P_3129
TTCCCATAGGGTTTTTCTGTCGAGAGTTTTCACCACAAGCG
>P_3130
ACAACAACAATAATAGAGCACATTATCAATCAAAGAGACCA
>P_3131
CCAGATCGTGTACACCGATGCATGATGGGAAAGCCTAAGAA
>P_3132
GGGCCGAGCTTCGGAAAGCCCATGAAGAGGATAAAAGAGTT
>P_3133
GATTTTTCAGAATTCACAGACGATAATTTTCTGGAGATGTG
>P_3134
AATCTACAATGCGATAATGTCCCGCTTGACAAATCAAGATC
>P_3135
TTCAAGCATGTTGTGGATGACGGGCTCGAGCTGAGGAAAGC
>P_3136
TAGTTTCGTCTCAAGCGTCACTCGAATTTCGCCAATTGAGC
>P_3137
AAGGTTTGAATCCCTAAACGCGATCGATAAATGCTGGCGAG
>P_3138
TGATATCAGAGAATGAAATTCCCTACCACAGAAACAAACAT
>P_3139
TAGAGGCAATCTTGCAAACTCGGTTTTTCGGTCCATACCAT
>P_3140
TTTGCTCATATTCGACCAGTCGGCATATACTTAACCAGACA
>P_3141
GTGGGGTTTTGAGAAAATTACGATTCTGCCCTTTGTTTGCT
>P_3142
GAAATACAAAAAGCAACAAACTGCATCACATTCATCTGCAG
>P_3143
AGGTTAACTCTGTCTAGATCCGAGGTTCACTAAGTAATGCT
>P_3144
TTGGCCAGCCTTGTAAAGGGCGCAAATGACTTAGGACGAAC
>P_3145
TCGTGACGCTCCAATTTCGTCTATCTTTATATAACGGGATA
>P_3146
TCCCGCCATGCAGGCAAATACAGTAAAATTGCTCAAAGCCC
>P_3147
TGCCCAACCAAATTGAACTCCAGCGGCAACTGTACAACTAA
>P_3148
CAAAAAGCACGTGTTGAACGCGGCTATGACCCAAATAAAAG
>P_3149
GCTCATAAAAGAAAAAAATACTATATATTTCTAGTTAATTT
>P_3150
AGCAGCTGAGCGACAGAATGCGGCCCCGCTTGCACTTGAAG
>P_3151
CTTACATACAATTTGGGAGCCTGTGGGAGACGAATACAACT
>P_3152
ATTTGAATGTTAAGAGTTTTCTTGAATCAAGCTGCTGTTTG
>P_3153
TGGATCACGATGTAAATATACGCGAATTTATAGCCTCAAGG
>P_3154
TTCTCCTCCCAATAAAGTTCCTACACCTACCTCGTTACTTG
>P_3155
ATGCTGTGCCAGAAGACGTTCGTGAGAAGCTTACAACAGCT
>P_3156
AATGCTAAGAGAGATGTTGTCCCGGGTAGAAGACAAAAGTA
>P_3157
AAGGCCTTTGCAGGGGGCATCACGGTCGTTCTACTAATTCA
>P_3158
AGCGCGAACATGACAGAGAACGAGAGCGTCAGAGGGAACGA
>P_3159
TAAGAGAATAAGCAAAAGATCATCAAAAAAAAACTGAGACT
>P_3160
GCTTAAATCGTCTAAAATCGCTTAAATCAAATTAGACATTT
>P_3161
GCGATAGCCGCAGTCGAAGTCGCGATATCGGAGGCCAAACG
>P_3162
ATTCTCGGGCTTTGTGATTTCGGAATCAGTGTTTCTTATCG
>P_3163
TCAGGCAACATTTTTCAACTCAGCCGTAACGTCTGGCTGAG
>P_3164
GTCCGGATATACCGAATTGGCCGTGATGAAAAGCGGGATAA
>P_3165
ATATATAACGATCACCAACGCAGCTGCTGCCACCGAATAAA
>P_3166
TATCTGAAACAGAGACAAAGCATTAACCATATCCTACATAT
>P_3167
ATTCAAGTTGCTATTCTTCTCGGTAAGTGTGATCCTGAGGC
>P_3168
AAAAAAAAGGGAAATAACAACATGAGGAAAACAAATTTTGG
>P_3169
TATAACAAGTGTCTTGAAATCGGGATGTCAGATTGGCAACC
>P_3170
TCATTAAGACTAAGCTAATTCGGTGTAACACTTTAGCCATT
>P_3171
CTGCTGACTCCGTTCAGGTTCATATATTCACATTTCTTTCA
>P_3172
TTATCTTTTTTTTTTAAAATCTGTATTATTTAATCTTGGGT
>P_3173
TCAATGGAGTCGTCAGTTCGCGGTGGAAAAATAAGATTCGA
>P_3174
ATAATCTTTAATCTCTTTATCAAGGACGATATGTGAATCTA
>P_3175
AACGACTGTAGTTGTAACGGCGGTTATTGTGAAACTGAGGT
>P_3176
TGATATATTCTCTAACTTGTCAGTAGTTTATTCTCTAAAGC
>P_3177
CATCTTACCAATGTCTGATTCACGGGCAATCTGGACATAGG
>P_3178
AGTTGTTCTTGTCTATTCCTCGGAAATTTGGATCAACATGA
>P_3179
CTTCACTCTCTCTCTTCTTCCTCCATCGGAAATTGTGAATG
>P_3180
CAGTCATGCCGCCTAAGACGCGTGGAGGAGGTCAAGGGAAA
>P_3181
TTGATCTCTGGTTTCAACTGCAAGGCCTATCCAGCTAATTA
>P_3182
GCATGATATTTCCCCCTTAGCGCTGTCGAGTATGATACTTT
>P_3183
CTAATGTAGGTGCTAAAACACAATAACCCAAATCTAATTGG
>P_3184
TGGTTTAGCACTGCTGACTGCCCGCACATTTCTCTCAACCA
>P_3185
AGGTTCTGCATAGGTTAGTGCAGGGCCGGCCCAAGTGTTTT
>P_3186
AGAAGAATGCAATGATATGCCGCCAATTGTGCAAGCAGAAA
>P_3187
TTCCAAACATTTTAACCACCCATGCGAGACAATGTTGTATT
>P_3188
ATCGTTACCTTTTTTCGTCTCGAGTTTATTGATTAGTTGGA
>P_3189
TCCACAAATGCAAGTTTTTGCTTCATCATGGAGGGTCGTCT
>P_3190
TACAAGTGATTCGGTTCAGACGCTACCCATCCTTATGGAGT
>P_3191
CATCTCTCCAGTTTTAATTTCGCCATCTATTAATTGCCCTT
>P_3192
CATTTGGTGATTTTTAAGATCGGTAACAAGTCTTTAAAGCC
>P_3193
GTGGAGTCAAGAAGGCTCACCTTATAGGGGGTGACAGTCTT
>P_3194
GGTGCGCAACGAGGACGTTGCGATCTATTACCCTGGGTGAA
>P_3195
GCCAACTCAAACTCAAGTTCCACGAAAGAGAGGCAAAACTT
>P_3196
TATAATCCGTCTGTAATTTGCATGCATACTTGGTTTTACTA
>P_3197
AAATATAGATACTAGTGGCACACGAATATACTATATTATAA
>P_3198
ATGGAAGCTGTGACAAAAGCCAATATTATGGCTTGCACAGC
>P_3199
AACGTTTGTGAAGGAGGTTGCAAGAGCGACGCCGGAGAGCT
>P_3200
TCCAAATCCCAAAAGATCGACCACAACTGGTTCACTTCCCA
>P_3201
TGTGATGAACGGACCACCCGCGGTTCTATCAAAGTTGGTAT
>P_3202
TTGCCCTTCTTTATAAGATTCGGCCACATCTAAATTTGACA
>P_3203
ATCTTTCTTGTTTCCCAAGCCTATTCATTTCTTATTTTTCG
>P_3204
GCCACCCCCTAAAGCCACGGCCCGACCCTTTTCCACCCTCC
>P_3205
AGCATAAGTTTTTGAAATTTCGGTGTGGTGGAGAGGTCGAT
>P_3206
CGGGATAGACGAGAAAAATACTTTCTCGAGTTTGCGGTATA
>P_3207
AAAATACTTTCTCGAGTTTGCGGTATAATTTTCCTTCCTCT
>P_3208
TTAGCACGATAAGTACTAGTCGAGAGTGCCCTAAATGGATC
>P_3209
GAGTAAGATATATTCCAAGGCTCGCTTGTCTGACCGTAATG
>P_3210
AAACGGTAGCGCTAAACTGTCGTTAATTGGTCACTATTTAG
>P_3211
CTACGTTGCGACTAATATTGCAGTCGTAAAAACCGTGTTTT
>P_3212
TGTGGCTGAATGTTTAAGCACACGGGGAATACAACATGACA
>P_3213
GAGATGCGTTTACGCCAATTCGAGATCGAACAGGGGCTGAG
>P_3214
CACGAGATCATCGTGGAAAGCTCGACCTCCGGGCCTAAAGA
>P_3215
TTTATAGACCTAATTGGGGTCTAAATTAGATTATCTTTGAT
>P_3216
TGGAGTCTCGAAAAAAATTTCGGGAGTTGAGAGAACCCGGT
>P_3217
AAATTTGGGGATTCAAAGAACTGTAGCGAATTTGGGGACTC
>P_3218
AATGTTTTTAGTTTTGTACTCACCATTTCATATGAAAATTT
>P_3219
CTCTATCAATACAAATGCTACGCCAACCATGGGAAGCAGAG
>P_3220
AGAACTCGCCAGCTGACATTCGCCAACAAAGCATCATTGAA
>P_3221
TAACAAGATTCTGGCCGAGGCGATCGAATTTTCTGACGATC
>P_3222
AACTCAACATCAACTTGAGGCAATAGTGGAGGATCACAGGA
>P_3223
AGGTATGAAAGTATCATACTCGACAGCGCTAAGGGGGAAAT
>P_3224
TTACACGAATAGTTTTCACACGTTACTAGATCTTGCACGGG
>P_3225
TGGTGACTGAATGTTTGGGACGACACCGTTAAAATGATCCA
>P_3226
AATTGGACTAGCCCTTTCTCCAGTCTTAGTAGGCACGACAA
>P_3227
TGGAATACTTACCACATTTGCGATGTCCTCGTCTATGGTCC
>P_3228
GCTATCAAGACTGATGAGATCAAGGTCGACAAAGAGACTCT
>P_3229
TCAGCGTCATAGGAGCAACCCCCTACCAAGTTTTTGCAGGT
>P_3230
ACCAGTTGCGCAAGCTGTCACAGCAGCATGATTTGGCCCCT
>P_3231
GAATCATTCGACTGTTCTCTCTTTGCCGGCGAATATTCCAA
>P_3232
TTCATCGACCACAGAAGAGTCTCTAATTCCGCATGAAGTGG
>P_3233
TAGGAAGAAGATGAAAAACACAGAAAGTAGGAAAACATTTC
>P_3234
TATTAAGTGTTTACTCAGGTCGGTCACCTGCTCTGATACCA
>P_3235
AAAAAAAAAAAATCTGCGGGCAATAGCTGTAAACTAGTCTA
>P_3236
TTAAGAACCCGGATCCTCTCCGTGGTCTCCTGAACATAATC
>P_3237
TTCGTAACTACTACAATATACCCGAAAATACTTGATACTAA
>P_3238
GATCTCGTAAATCAGAAATGCTCAGGCGGCTCCTTGATAAT
>P_3239
CACGCATGTTAAGTTATTTGCATGGATTTGAAATATCACCA
>P_3240
GACTCACGGAGTAGTCAACGCGATATCGTGGGGTTTTCTCC
>P_3241
TGAAAAACTTGTTCCACATACGGTAGCTTCGCAGTCGGAAG
>P_3242
CACTCCAAGGGCTTCGCCATCTCGGACATCAAGATTTTCCA
>P_3243
TCATCGACGGCGGCTGGGAACCCTAATTTCAGTTGTTGTCG
>P_3244
CATCACCTCAAATAACGTTTCGGCAACCTCTAATCGATTAG
>P_3245
CTATTTTCACCGAAAATTATCGGCAGTAATGACTCTTTTGA
>P_3246
TCGGGATAACTCCCAAACTTCTATCTCTCCCCATTTCGAGC
>P_3247
TGATTTATGGTTGATAGTTTCGGCAAACACATTAGGGTTAT
>P_3248
GGGAATTAGCGATCACTTGTCGGAACCGAGTGATTACGAAA
>P_3249
ATGTCGAAAACGTAAATTTTCTGCAACCCCAATCGCTCTTG
>P_3250
GAACGGAATCCGCTTAAGGTCTTGGTCTGTATGATTTGGAT
>P_3251
GTGTTGATGAAATGGTGTGACGTGTTCGTGATTCAGTTTTG
>P_3252
GAAATGGTTAAATGCAGTCACTGTATCACCAGTCAGATGGA
>P_3253
GCGAGCCAAATCTAGCTGAGCGGTTTTGGTTAATCATATTC
>P_3254
GTGACAACGAAAAAGAATGCCCCGAGTGTGCTCCCGAGTAC
>P_3255
TGTCTGTTGGTTGGTGGAGGCGATCGAGTTGTTGGTGGCGA
>P_3256
GGAATTGGTTGCTCGGTATACGGGAAAGCTCGAACTTTGTG
>P_3257
AACCTGAACCCGATCAAGTACCCGAACATATCCAAAATATA
>P_3258
TTTTTGTTGGAAGGTAAATACACGAAGTAATAAAACCGTGC
>P_3259
ATTATTGCTATTTTAATACTCACGATCTCATAACAAAAATA
>P_3260
AGGCGCATGAGAGGGAGGCGCATGGGATGGAGGCGTGTAAT
>P_3261
CTTTTCAGTGACATTTAGTGCTTAAACGTTTGAATAACGTT
>P_3262
GTCTGGGGCTGGATTCAATCCAGCAATCCACTATGAATCAA
>P_3263
ACTAACTGATTAAACCAAGTCGACATCAGGCTAAACCAGAA
>P_3264
AAACTTTTCACGGGAATGTACTTGGTCAACATATCAGCAGG
>P_3265
CTTTGATTTTGAATAACCACCTGCAACTGATAACCTTTCTG
>P_3266
AAATCCAAAATCTTTGATTTCTTTACCGTTCAATAGACCCT
>P_3267
AGAGATTCATTTAGCTCTCTCTCCAACGACTTAACAGAGGA
>P_3268
AGGATAACAGAGATTATCAGCCTTACCAAAAAAAACTCAGA
>P_3269
GAATTTCGGTTACCCGGAATCCATTCCGGTATAATACCGGC
>P_3270
TGGTGGTTTCCCGAAGCCGGCGGCGGAGCTGTGTCAACTCG
>P_3271
GATTGCATCGATAATGGGGTCGTAAACATAGAAGTTAAGGA
>P_3272
TACGTGCTGCTCTACAGTCCCAGGACCGAAACGAAGAAGGC
>P_3273
GAACAATACTCCCAAGAAGGCTGCAACTGGTAGTCTTCCTG
>P_3274
AGACGGAGAGTTACCTTCTCCGATGACACAAAAAATGATGA
>P_3275
TGGCTATATGCCTGGAACGTCGTGCTATTGAAATCATGGAT
>P_3276
GTAACCGCTATCTCCCCATCCGACCCTCCCTCCTGGGTTAT
>P_3277
GAGGATTTAAAGAAGTTTTGCCCTCCATATAATAATACTTA
>P_3278
ATAATAAATACACTCCAATTCGGCGTATAGGTTTATATAGA
>P_3279
TTAAAACGACTACCATAAGTCGTGTTCCTGTTATTTCTGAT
>P_3280
CTGAAATTGACCCTCTGGAGCCTACTCGTTCAATAAGTCTT
>P_3281
GATCCATTCGATGTAATTTTCGATAATACCTCCCTTTAAAG
>P_3282
TTCTTTCTCTCTATTTCTCGCACGAAGATAAAAACCGGTGA
>P_3283
TTATAAATCTTTTGAAAACACTCTAATAGATTCGGACAGAT
>P_3284
CTCACAAGCTTGCACTGACTCGGTGTTTAGGTTTCAGTGCC
>P_3285
TTTGATTTAGAATTTCAGCTCTATGCCTGCGACGTCGGCGT
>P_3286
CAGGATACTTTAGCTTTACGCGGGTTTAAATCTTGACCAGA
>P_3287
TTCTAACAGAGGAGCATAATCTGTAGCAGTGAGCCGCTTAG
>P_3288
ATCTGATAACACCATGAGATCGTCCGCAAAGCTAAGGTGGG
>P_3289
GTAAGCTTTATTATTCTGGTCCCCAACCTACAACCAGTGAA
>P_3290
TGAAGCTTAGCCTTCTGTTTCAGGAACTTTTCTTCTAGACC
>P_3291
AACTGGTTCTGAAGCAACTGCGGGAATGGTTACAAAATCAC
>P_3292
AGGATATGAATATGTAATAACAGCATCGAGCTCTCCTTCTT
>P_3293
GAGATGTGGATTGTATTCGGCGGTCATCCAATTAGATTTGG
>P_3294
ATTTGACAGCCAACGCTTACCAACACAAGTATGACATTCAT
>P_3295
AATCGCCCCAAGGAACGCCGCTGCAACCCTTGCATGCGCAA
>P_3296
TGCAATCGATGAATTCATGACGTGGCCGTCGTTACTCCAAC
>P_3297
TATCGTACATTGGGAAATTGCGTACACAACATAAGTATAAA
>P_3298
TTTTTTACCATGTTAACATTCGGTAACTAATAGATTAGCAA
>P_3299
TCTCTATGTTTTGGGTAATTCAGGGGCGTAACCACTAGATC
>P_3300
GTTTGGTCTTTTGTCAAAAACGGAAATAATGTTTTTGTCAA
>P_3301
ACACTTTTGTCACTGCTTTGCCCTGGCGCTTGACCATCTGC
>P_3302
CACTTCCTCACAACAAAGATCACTGCCAATAACTCTTTTTC
>P_3303
GTGTCCTTCTTGCATTAACACTGCACCAATGCCATGACCAC
>P_3304
ACAACACCTCCAAACCTACACCCGACTGCATAAAAGAGTGA
>P_3305
AAATCAATCTTACCCAAACGCGTCAAGTTACCATAATTGTT
>P_3306
GGTTGATGGTATCTTGGTGCCGCTACCCTCTTCATAATCAG
>P_3307
TATCTCCGTAACGAAATATGCCCCGACGTGCTACCATAGTG
>P_3308
CAATAACTAGCAGTATGGCCCGTGCTATGCACGGACATAGT
>P_3309
TTCTGAAAGGCAATTTGACTCATTCGAAAGCTGCCCCTGAA
>P_3310
GCGAAATAAGATTTAGGAAGCGTTAACTGGTTTTATCTATT
>P_3311
GTTTGTTGGACAAAGTATTGCACGCTCCCTGAAGAAAGTTT
>P_3312
CAAACCGGGAATGCGCTGTTCGTCCGCCATCCAGCAGTAGT
>P_3313
TCTCCTCTTGAACGAATGTACGTAGACAATGTTTTCCACAA
>P_3314
GGTGTTGACAAACTTTCAGACGTTAGAAGCTGGGCAAATAA
>P_3315
ATATGAGTTGATCAAGACACCGCTAACGCATCTTCCGCTAA
>P_3316
CCATATAAACTTGTCAACGTCTGCGGTAGTTGGAATTTTGG
>P_3317
TAGGGAAACAAAAGAGGATACTGCAATGGTAGTTACGCTGG
>P_3318
ATACATCTACTGAAATTTTGCAGGATCACCATCACAGGGAA
>P_3319
AGAGCTTGAGCCTTCATTCTCTGTATTACAATTTTAGGCAA
>P_3320
AATGAGTAATTAATTTTAGTCGGCTGGGATGTTAAAAAAAA
>P_3321
TTTTCTTTCTTTATCTCAGCCTTGGACAACAATTTAGGCTT
>P_3322
GCTTATTCAGTAGCAAACCTCGCTGGTAGTTGAGTTTGAAA
>P_3323
TGAAATTTTGAAAGTAATTGCGATCTGATGGAGGCTTGTAT
>P_3324
GAAACCGGTGTTATTTCCAGCGGCATTTTTTTCTTCCAATA
>P_3325
AGCAGGCAAGAGCCAAAATGCAGGGGTTAGACCAAGAGAGA
>P_3326
CACATTACAGCATAGGAAAGCACGCTCGACCACCTGAAACA
>P_3327
TTATATACTACAAGAAAACACGGTATTAGCGACTTATTCGG
>P_3328
CACGGTATTAGCGACTTATTCGGCGACGGATTAAGTAGTCG
>P_3329
GTTGGGGGACTAGCCACGACCGTCGTCGAAGTTCCGAAGTT
>P_3330
TGTGCTGTCCGAAATTCTTACGGCAAAGTCGCATTTCTAGT
>P_3331
CTAAGTTAGATGAACTTAGGCGAGGCTTAGTAGTGTGCAGA
>P_3332
AAAGAAAAGAGGAAGAAAGGCAGCGGCGCTTCCTCCTGCTC
>P_3333
TTATCACAAGAAGTTTGAGTCGATACTCCAACTCGTTTGCT
>P_3334
GGATTGTCAGGGTGTTAAAGCGGTGATTGCAAAGAGTTTTG
>P_3335
GCCACTACGGATACTTTTCTCGCTGTCAGACTGTTTTTGCT
>P_3336
CATCAGACAGTGTAATAGCGCGCCCATCAAATGTAGAAGCA
>P_3337
TTATGGGAACATGGTGTAGACGCGTTCGATGTTTCAGCCCA
>P_3338
CGGTTTGTGGTGGTGTCGGGCACGATACTGTTGATGGATAT
>P_3339
CGTATCCCATATATTGTACTCGTGGTTATGCTTTTAAGATT
>P_3340
CGAAAATATTTCCCTCACCACGGCGAGCTTCTTCTCAGGGA
>P_3341
CCTTTGGTTCTCCTCTTTCGCCTCACTTCTCAGCCAAGATA
>P_3342
AGTCCCTCCTCATCTCCGTACAACAGCGGCGGCACCCAAGA
>P_3343
TTTTTATTTTCTGTATACGGCATTGGCGGAGCCAGAAAAAT
>P_3344
AAAAACCTTGATGGAGGATGCACGGGTACATGAGTACCATC
>P_3345
CCTTAAATGATTATGGACCGCCCAAACGCTCTTTTTCGGCA
>P_3346
AGAACGGTTCAGGGGTGTTACAGCAGTGTTCACAAACAAAA
>P_3347
ACTTTGATCGTTTTTTGGACCATTGCCAATATTAGATGTTG
>P_3348
GGAGCTTTGTCCGGATTAAGCGAGAAAAGAGCGCGCTTAAC
>P_3349
GAACTCTCCGCCCCGTAACTCCACAACTACGTCTTCCCACC
>P_3350
TCTCTGTTTTCTTGTCAACACTAGGCCGCCTGTCACTGTTG
>P_3351
GAGTCATGCCCTTGTAGCTGCGATAAGCATGTTGACCCAGT
>P_3352
AGTTGCATGGAGAGCTTTCACGACGGCGACGGAGAGTTTAA
>P_3353
TGAGTTCGTCGGACTAACTGCTGCAGGACCGAGAGAGTTCT
>P_3354
CGGAATAAGGTTTTTGGGTTCCCGCTCATTAAAACTCTATC
>P_3355
ATTCTTCACCGCTTTATGTTCTTCACCGTTCAATCCGCTGT
>P_3356
CCAGGGGATTTGTCAAAAAGCGCGACATGTAATGTTTTTTT
>P_3357
ATGAATGGTGAAAAAAGATGCGGTAAGATACAAATGTTTGA
>P_3358
GGTAAAGCCTCTTGCGAAGTCTATCCCGATTAAATTCAGGG
>P_3359
GCACTTTTATAACCGCTTGTCCCACATTACCCAAACCGCAC
>P_3360
TTTACCAATCAAACCTTATTCTGTACCGCTTATTTTGTACT
>P_3361
AGAGAAATGAAGCGAAAATGCGATCACATCCATGATTCATT
>P_3362
GTACCTAAACCCGCACCAGTCCCGCTTAAGTTTTTCAGGTA
>P_3363
GAGTTGTTGCCCTGACAGAACCCGAGTTCTCAACAACTCCA
>P_3364
AATACTTACATGTTCGTCGGCGAGAATCAAACCCATAACCT
>P_3365
TGATTCATAGTCGGTTTCAACTTGGCGACAAACAAATAAAA
>P_3366
AAGTCTCTTTTCACAAGTTCCGGGAGAGGGTGAACACTTGT
>P_3367
GTTTCCTTGAGGAATTGTTGCATCAACACGGTTATTCTGAA
>P_3368
CCAAAAGAAGAAAGTAGGTCCACTGGGAAAAACCCTAGTTT
>P_3369
ATCTCCGGTGATTGGAAGATCGGCGGGAACAGTCGCTGGCC
>P_3370
CCGACGCCGGCAAGCAAAAGCTTCACCGGCGTCGGAAAAAT
>P_3371
ATTAATCAGTAGACCCGGTTCGATCCCGACTAACGCCTACC
>P_3372
CTTTTACCCCCAAACAAAACCGAGAAACTTGGGTAGTTGAG
>P_3373
GATTGCGTTGTTAACACACGCGTAGGCAAGATAAGGTAAGG
>P_3374
CTTCTCGAGACTTCAAAACTCCATAGCGTTAGACTTCTTAT
>P_3375
AGGACGAAGAGAAAAACGACCTAGCCGAGCCCTTCTCTTCC
>P_3376
GGACAAGCTACTGAGGCTGGCTGCGACGTGAGACTAAAGGA
>P_3377
TACAGAGTGGAGCTAAAAGTCAAAAACACTAAATGTTTACA
>P_3378
AGCAAACTTCTCAAAAATTGCAAGAGTTCCCTGTATGGATT
>P_3379
TATCTTCTTTTGTGAGAGAGCGCTAACAAGAAAGAATTAAT
>P_3380
AATGATTAAATCGGTAGCTGCTGCGTTGCCTACTTATGTAA
>P_3381
GAAAACGAATAAGCGATATGCAGGATCGTCAAACTGGACCG
>P_3382
TATCCATTCGCGGTGTACCGCGGCTTAATATCTTATACGTT
>P_3383
AGCAATGTGTAGAGAATGTACGGTGGTTGAAAGGCCGATGC
>P_3384
TTTCCCTACGCCGCACAAACCTCGAATCAAAATGTTAAACG
>P_3385
TTAGAAAATACAGTGAATTTCGGTTGGGTAGCGTTGAATCC
>P_3386
GCGAGTCATTCTTCAGGGGACTGTACCATCAAAACTTACTC
>P_3387
GCACTGAAACCACAACTCCGCAGGATGGGGAAATGGTTGTA
>P_3388
ACCATATATTTTCACGAAATCGTGATCTTCATCTGTGAGGT
>P_3389
CGATCGACCGGAGGGATGGTCTCGATCGACACCAATTCTCT
>P_3390
GCCGCCTAGAAAAGAAGGCCCGGCCCCGCCAAACCTTGGCC
>P_3391
CATCATGGTTCGATAGGATCCGATCGCAGCGGGACTTCGCA
>P_3392
TCAAGGCCTTCACATGGAACCGCTCTCTAAATCTCTAAGGT
>P_3393
AAAACAGACAGAATCGAAGACATAGCAAAGCAATGATTGAA
>P_3394
TTGTTAAACAAAAATAGTTTCGCCGGCGTTGAAAGAACGAT
>P_3395
GGATCCTCCTCGAGACCTCGCGGAAACGTATCTTTGTTGCT
>P_3396
AGGTTTCTCTACGGTTAGGTCGACAGCAGCCTTCACGATTT
>P_3397
GGGGCGACCTCCTGATCAATCACGATCAGCTCAGCTGTCAG
>P_3398
GGTCTAAGCCCCTCTTTATTCAATAACGTTAAATATATCAA
>P_3399
GGCTCAGGAAGTGTGTGTTGCATTGTGTATATTTTTGAGTC
>P_3400
TTTATTCTAGCAGAAGAGAACGAGACGATGGAGAAAACCGA
>P_3401
GTCTTTCTCCTTTCAATTTGCAGCAATCCGGTGAGGACCAA
>P_3402
TTCCGAAACCCCAAAGATTTCGACAGCGCAAGATGATGAGG
>P_3403
ATTTTATCCAACCCAAGGGTCTCGTTCCTCTCCTTTCAAAA
>P_3404
ATCACCTTGTTCTCGCCACACTCGACCGTTTCTGCGCCGCC
>P_3405
AGGTTTTTAAGGATGGGTTACAGTAGTGTAGAATTCTCAGT
>P_3406
CAGGGCGCTCTGTAAGTGGTCGTCCTCTGCTAGTTCTTCTA
>P_3407
CATGAGTCTGACATTAAGGACGCTATCGTACTTTTACAGCA
>P_3408
CCTTTTCGTATCCTGAGTGTCGTGGTATTCGAACGCCTCCT
>P_3409
CCCATATCTACAAGATTTCGCTTGGTTATTAATTACATACT
>P_3410
ATGTTGTTAATTTAAAATTACTTAAACGAGGAAAAACACTA
>P_3411
ATCGAGTGGAGCAGATCAAGCGGTCCTGGTGAATCAAGTAG
>P_3412
CAAGAATGCTTTTTGTCGGCCGCGCAGGGATAGTGGGAATC
>P_3413
AAAAGACGGACGATTTGATGCGCTGATATGTAATGGATCAC
>P_3414
TGAGTTCTTAGATAGCATTACGGCAGGAGGCTTTGTTGTGG
>P_3415
TTTATAATCGATTTTATAGTCGATTTTATAGTCGATTTTAT
>P_3416
AAATCTTTCACTATCTCATGCAGCAGAGAGTGAAAACAAAA
>P_3417
AAAACCTGTAATAATAGTCTCTACACTGTCTTTTGTTCATA
>P_3418
TACACTGTCTTTTGTTCATACAGGAATTCAATGTGAACCTG
>P_3419
AATCATTTGAAGATTCAATCCGAGAGCCAAACACACAGTAT
>P_3420
AACTGTTCTTCCCTAAAAGACTGTTCCAACCAGGCAGCGAA
>P_3421
TTGACGCCACCTGTAAATTACAGCTATGTAAACTGAGATTA
>P_3422
AAGTTGTGCTTCACTGCAAACATCCGCAACGTGAATACCAT
>P_3423
TGAGCGCCAAAAGACTTAGGCGAAAAATTGGTGAAAATGAT
>P_3424
AATTTGATATTTCATGATTGCAGGGCCGGTCCGACGTATAC
>P_3425
GATCAATGTCGATTTTGTGGCGCGAAAAGATGGAAGCCTAA
>P_3426
TTTCATTCTAGAATGAAAGACGGGGTTGGCACAAAGAAACG
>P_3427
GGCATGTGTTTTCCAGATTTCATTAGTGGTGAGTGCTCTAG
>P_3428
GCTCCCATACGTTCTAAAATCACTGACGAAGACCCACTACC
>P_3429
CTAGTTGATGACTACTCACACTCGATTTGGACATATCTTAT
>P_3430
AGTTCAATTCGGACGGTACGCTAGAACGTCACAAAGCTCGT
>P_3431
CTCAACCTTCCCGCAATCCTCGTGGTTTACCCGCTTCATCT
>P_3432
TGCGCAGTTAGTGTGGAGTCCGACACCGTTTGCAAGACACT
>P_3433
TGGCAGCTCAAGGCAAATCACGTGAGGGGATACTTCTCCCC
>P_3434
TGTCGGTAGGTCTCTAACGGCGACACCGTCAAGGACGACCT
>P_3435
TGAAGAGGTTAGCAGTTATTCGTTAGCGGAATAATTGTCAT
>P_3436
AGTAAAAGGCTCCGTACTCTCTCTCTAGCAAGTTAGATGGT
>P_3437
AAAATTAACGGCAGCTGGGCCATTCTTAGTCTAACTATTAG
>P_3438
ATGGCAGCATCCATCACTTTCCGCGCCAAAAAACGTCCTTG
>P_3439
TAGCTGCAACTAAGTATCCGCCATATCGTCCTCGTAAGTGA
>P_3440
TGGTGCTCCTGACCTCGAACCGGTCGCTATCTGGCAGCTTA
>P_3441
TATATGATCTGTAAATCAACCCTGATATAAGCAAAGTTATC
>P_3442
ATAGCCTCAAACAAGCTACCCGTTGTTGGTTCGCCAAGTTA
>P_3443
TTACACAGTGTTCTCTCTACCTCTATTATTTATCGTTGGGA
>P_3444
AGTTAAGAGGAAGAGTTCTTCACGATCTAGTTATGGTTCAG
>P_3445
GTTCGGAAAGTTTTCTAGGTCTCAAGCGAAACTCCTCGATC
>P_3446
CTCCACTGCCCCATCAGCTTCGGCTTCAAGACTCAGCCAAC
>P_3447
TATACAATTCATGGCATTTGCGGCAAACTAACCAGTAACCA
>P_3448
GTCAACAAACGGGGCAGACACTTCTTCGACGACTCCACCCA
>P_3449
CCATGAAAAGAAATTCTGCCCAGGATTAGTAAAAGAGAAGG
>P_3450
GGTCTCTACAAAAATCGAGCCTCCAGTGACAGTTGGGGATT
>P_3451
CTCAACAGACCACTTGACCCCCTGGTCGAGTACCACCATGA
>P_3452
GATATCATGTTTTCATCCTGCTATGACGTCTGAGTAGTGAC
>P_3453
ATTTTAGAATTCTCAGTATGCTAGGTCGTTGAGTTTGATTT
>P_3454
AACCTACATAAGACTCAGTTCGGGCGAGGCATCGGCTGAGG
>P_3455
AACGAGGAGTTTTATACCTACTATTGGAGCGTCAACGACTT
>P_3456
AAAGTGAAACTCACGGACCGCGTTTCCAAAGATCCATCGAG
>P_3457
AAAACAAGGAAGTCGCCATACGATCTCGATCCAAATTAGGA
>P_3458
CGCCCAAACACGCTTAACTGCGGATATCTGACGGGATCCGG
>P_3459
GCCATCAGATCTATGAAACACGGGAAGACGCAGCGGGCGAG
>P_3460
TGAAACACGGGAAGACGCAGCGGGCGAGAGGGCAAATCAGT
>P_3461
GAAATGTTACTACATTATGGCTCTGATTGGTGATGACAAAA
>P_3462
TTCCATGAGGAATAGAATGTCGGGAAATATCGATTTACGAA
>P_3463
TTGAGAGAGCCGATTAAGGGCGGCAAAAGGAGAAGCGATTT
>P_3464
ATAATCCTCTTCCCGCGGAGCCTCCTTTCTTCTCGGTCCGC
>P_3465
GAGCCTCCTTTCTTCTCGGTCCGCAGAGACAAAATGTAGGA
>P_3466
CGCCAATTTGGGATCCAATTCGGAATTTTCCTTGAGGGATA
>P_3467
TGCAACTACGTTGCAACTCTCGCGATTTTATTTATATATTC
>P_3468
AAACTGATCGCCCTTAAATACAGTGAGGACAAGTTTATCTC
>P_3469
AATTTTAGCGGGATGTGTACCACTAACGGACAATCTATGAA
>P_3470
GGCTAGTTTCAGTTCATTTTCCCGACAAAGGAATCCATGGA
>P_3471
TATCAATTCCTCAACCGTGGCGTCGTCGAACACATTGGTCG
>P_3472
TTTCAACTCAACATGGATCGCTTGGATAATGAAGTGTATCT
>P_3473
ACTCGTGGAATCCGACAAGGCGATCCATTATCTCCCTATAT
>P_3474
GCAACTAATATCGGGTGTCTCAGTCACCATTCGATTCATTT
>P_3475
GTGTTATCAATAAAGCATTACTCGGTCGACTCTTGCCTTCT
>P_3476
TAGGGCGACTGAATTTAGCTCGTGTTGGTTTATTGGACTGC
>P_3477
AATAGGAGGAGAATCAACACCGAGATCTGTAGGTAAGTAAG
>P_3478
CAACGACGCGGTCCGTACCCCTCCACCGTAGCCGCCGCGCC
>P_3479
GTCTGTCCCAATGTAGGCGTCGTTTCTCTGTTTTGAGTGGC
>P_3480
CCCGAGTTTGGATCAAGCTTCCCGACTACAAGCTTTGTGTG
>P_3481
AAAAGAACTGTTTATTTTGGCATAAGTAAGAAAAGTAGGGA
>P_3482
TCGTCTTACACTTGGCAACGCGGCTCCAGTTGCTGACGTGG
>P_3483
TTCTTACCCATATACAAAGGCGAAGACGAGGTGGCGCACTA
>P_3484
CGTCCAAGCGACTTCAATCGCATCTTCGCCGAGGTAAGGGC
>P_3485
TCGTAGCTGAATGTTGGAATCGAGGATGGTAATCTTATGTG
>P_3486
CGTCTTATTCGTATTGGAGGCGCCGCCAGACGGATCAGTCG
>P_3487
AGGAGGACCTTTCGGATTATCGGGATCAACAACCAAATTTT
>P_3488
AGATATGTGTGATATAGTTGCTGGGTTTATTTTAGAGTTAA
>P_3489
GGAAATTTGCGTGATTGCCACAAGACCGAAGTATTGGAGTC
>P_3490
GGGATAATGTGTGGATTCCTCGTCAATCCCGTCTCCTAGCT
>P_3491
GTTTTTTTAGATGGAAGAAACAATAGAGTCCTTCAACACCG
>P_3492
CTTTCCTTAGTAGTTCAGATCAGTCCCACCCCGTACTTTGA
>P_3493
TAAATCCCTTTTGCTATTTCCCCTAACCCAAGACAGCCCCA
>P_3494
TTTGATTACATTCTCGAACACTCAGTTCGGAAAGATACTCT
>P_3495
TTGAAGGCCTGGATTCAAGCCGGTCGGGAAGGCACTGAAGC
>P_3496
ATTAATATATATTTTAACCACATGTTCGCTATCATGGATCG
>P_3497
GGAAAAATCACATACCGTTTCATCCGCAACGATTACCCTTA
>P_3498
TTTCCACTAGATATATGTTCCGCGCTTTATTTTTGGTTTTA
>P_3499
TGTGTCCAACCCCTTTGCAACGCGAACATCTTATTTGGTTT
>P_3500
CAGAAGCTTAAATCAACCTTCGTACTCGTTGAAATTCCAAA
>P_3501
AAGCTTAACCGGAGATGAGTCGAGATTAAGCTTGGAACCAA
>P_3502
GTTTAGATGTTGTTTAAAGGCATGACTTGTGTATTCCCCTC
>P_3503
AGATCATTATGTTTTGGGGGCGGGCAAAAGACGCTTTAAAC
>P_3504
GATTGGTATTAGTCTCGATACAACAAAATAATTCTATTAGG
>P_3505
AGTATTCTCTTACTTATTATCTGTGTCTACTAGTTAGGCAG
>P_3506
CTATAAATATTCCAAAAAGGCTATATATATTGACCGAAAAA
>P_3507
GAGACGAAATGGGATTAGGACCCTCCATGGCATCAGGTAAC
>P_3508
CCTCCATGGCATCAGGTAACCATACAAGAAGAGGAAATTGT
>P_3509
ACTAACATCATATTCCTGTTCGAGATCAGAAATATCTTCTT
>P_3510
CTTTTTCCCCCCATTTTGTGCCCTATCACTTTACTCCCGAT
>P_3511
GGGTACGCACCTAGTAGCTGCGAGCCTAAGATTAAAGGCAA
>P_3512
GGCAAGTTCCCTTGGTTCGGCACGCTTTCACTCAGTATGAT
>P_3513
ATCGATATCGCACAGAAATCCTGGATCTATCAAAAAAGCCC
>P_3514
AGGGGTTTATTGCACAAAAACGGCCGGGACGCAGGCTCCCG
>P_3515
TTATCTAGTAAGCTTTTAGTCGGTCCTGATCGGTTACCACT
>P_3516
GTGAGCGAGCATCTTATTTGCCCGGATGGAATAGAGGTTTA
>P_3517
CAAGGGATATCACCATCCCCCGCACCTCTTATTGGTGGAAG
>P_3518
GTCCTCTCATTTACTATTTGCGTAAGTTAGTTTTTTATATA
>P_3519
CACGTTAGCTGCATCTCTTCCGAGACCAGGCCCTTTTCTCA
>P_3520
ATAGGAATCACTATTATGTCCCCGAATAGAATGTATGTCAC
>P_3521
AGCTGCTAACCGGTATTCCTCGGTGGTTCCGTCCTTTAAGC
>P_3522
GAAAACACCCGGAACCAGAGCATGAAATAACCTTTCTTTTT
>P_3523
ATCAAAGAAACAAAAAAGGCCATGAATGAAGAAGTTGGGCC
>P_3524
CTTAAAGGAAAGGTTTGGGGCAGGAGTATCGACGACAAGTC
>P_3525
GGAATGGAATGCCGTGAACCCAGGATTAGGCCTCGTTAGCT
>P_3526
TGACAAATCCATTCGCTTGGCAGGAGAGACAGGATGCAACA
>P_3527
GTGAAACACAGCAAACAACCCGGGAAGGATCTATACACTAA
>P_3528
TCTGTATCCGAACGAAAAGACCTTCCTGATGTTCTTGCCCT
>P_3529
GTAGTTTTTGCGCCCGTTTTCTAGGATCAGAAGGAAGCGCT
>P_3530
AAAGTATTCCTCAAGAAAGGCGGCCCTGGGGGGGACCCTAT
>P_3531
TTTCTTCGACGACGTGGACACGGGGAGGGAGCAGGCGAAGC
>P_3532
TAGTTTTGCTACAGATGATACACGAGGAATCTTTTTATGGT
>P_3533
GCTGCAGATTTTGCCCTGCGCGGATTCTGGAGCTTCTTCTT
>P_3534
CGCGGATTCTGGAGCTTCTTCTTTAGTCTAGGATTTCAAAT
>P_3535
CTTTCTTTCAGAAGGGCTTGCGGTTCATTACACCAAAGGCT
>P_3536
TAGGGCCTTGAGTTGGGATACGGTTCTAGTTCCAAACCCCT
>P_3537
CCTGTTGGTGCTTAAACTTTCAGCAGCCCAAAAAACACTCA
>P_3538
GTTGTGTCAAGTTTGGATTGCTGTGTTGGGGGGATTCGTGG
>P_3539
GTTGCTTCCAGTGGAGGAACCCCTGTTCATGCATGGCGGGG
>P_3540
GAACCCCTGTTCATGCATGGCGGGGCCCGGGATCCCTTGCT
>P_3541
AGAGGAGTACCGAGAAAAAGCAGCAGTGTGCTGTACAGAGA
>P_3542
TCGGAAACTGGGAATAGGTTCGGGGTCTAGCTATTTACCAT
>P_3543
GATCTATATCTAGCTTTGGCCGGCCGGGCCAACCCACCTAT
>P_3544
TCTCTGTAAATCTTTATTTGCTGTAGGATACTTGTGGATGG
>P_3545
TCCCACTGAGCTTGTTCAGGCGATAATCCACCCGGCTCCCA
>P_3546
CATGTCCGAGGTCTAGAACACAAGGGCAAAGTAGGAGATCG
>P_3547
CCCTTCGTGAGTTCGAAAGGCAGTTTTCTTCACGTCTGTGG
>P_3548
TGAAAAGGAGAGGATAGGAGCGCTAGTGGACACGGGGAGGG
>P_3549
TATTCATTGGATTAAAGGAGCGGTCTGTATAACATGAGAGA
>P_3550
TTCCAACTCCAAGTTGAACGCAGGAAACTCTACCTACAACC
>P_3551
GATAGGGTTAGTCCCTGCGGCAGGCATTATCCGGGAACGAT
>P_3552
AAGTATCCGGATCCTTCAGACTTTTGCAGCATTGTAGGTGC
>P_3553
CTGGGCAGGATGTACATCCACGAGGAGGTCTACAACTGGAT
>P_3554
AGGGGCACTTTCAATCAACCCGGTGGGCGCTCAGTGACTCG
>P_3555
ATATCTTTTACTAGTGAAAGCGGCATCCCAACTGTCGAATG
>P_3556
GTTATCACAGACGGAGATGCCAGTGAGAATACTGAACAGAC
>P_3557
TTAAGGCGCTGGCCATTCACCGTGAAGTGTTCACCATTGAC
>P_3558
CGTCCTATATGCCCATAGCGCATCGTCAAGCTTGGTGGACC
>P_3559
TTTGTTGATGAAGTGAGATCCCCCATCACTAATAACCACTC
>P_3560
CATGAGAAGATGGTTTTTTTCATGAAATAGATGCCCCACAC
>P_3561
TACCATGGAAGGTCATCTTCCATGCTTTCCAAAATCATAAC
>P_3562
AGCATGATGAGCCCAAGTTACGGCAGCTCCGGATGAAGGGA
>P_3563
CAAGAAAGTAATATACCACACCCAAACAACTTTTAGTGCCA
>P_3564
ATAGTTAGAGGTCCGAAAAACGAGAGGGAAGAACTCGACTA
>P_3565
TGTGTGCTGACGACTAAATGCAGCACTGTGCTAGAGGAGAA
>P_3566
AACTAACAGAATAGATAGAGCGGCAACCAATGCTATTAGGA
>P_3567
TCGCCTGCTTCACGTGGTCACGGTATGGGCGAAAGGGTCTA
>P_3568
GTAGTCCGGTCCGTAAATTCCAGCCTTTATTAAGCCGCTGA
>P_3569
GCAAGTCAACGGATAGATGGCCTGCTTTCTCACTTTCATTT
>P_3570
AAGGGGAGAGTGGTCAAAAGCGGCAGACTGTAAATCTGTTG
>P_3571
TGCAGTTCCTTTTCGGGCGGCTGTAGGACGGACGGCCGCCT
>P_3572
TTAGTACCGTACCCCCAAACCAGCAGCCTTCGCGCCAAGCA
>P_3573
GGGGGCCAGGCGGCGGCGGGCGCGGGAGGAAAAAACCTAAG
>P_3574
CAGTGCAACATAGGAAAGCGCCCTCTTTTTGTCATTTCTGC
>P_3575
ACGAAGGGAGGGAGATGCGGCGGGGTAAGGAAAAGGCTTTC
>P_3576
CTGGCCTATTGGGATAGCAGCCTGCGGCCTTTGCCTGCCCA
>P_3577
CATTACTATGTTCTCATACGCAGGAATACCCCCGTTAGCCG
>P_3578
TAAGTTTGGAGGACCGAAGGCAGTTCTCCGTGCACCGGACA
>P_3579
ATGATTATACCGTTCGCAGGCATTCCTGGTCAAACTGACTG
>P_3580
TCAAACTGACTGGCTTGGGGCCTGGGGGGGAAGAATATTAG
>P_3581
CCCTCACCCGGAAACCAGCACCTGAAAGGCGCGCCACAGTA
>P_3582
TATCATCGTATATAAGATCACGGCTGCATTTAGGATTAACT
>P_3583
TGCTCTTATTCCGCTAATGCCGGGAGAGCGTCTAAAAGGAT
>P_3584
TGAGTGCGCGAGTGATTTTTCGAGATGAAGGAGAACTCAAA
>P_3585
TATTCCCTGTTTGATAGTGGCTTTTCCAGACATTGTTGGGA
>P_3586
CGGATCAAGTCCTTTTAAGGCGATCCCGCGAAGCAGGTCTA
>P_3587
CCGATTGATAGAATCTTACGCCCCAAATTCCCATCTCTTTT
>P_3588
TGCTTTGGCCCTTGACGACGCGGCGGAGGCTCTCTTCCCCA
>P_3589
TACAGTTATCCTTAAACTTCCGTGCTTGGTGGAGAAGAAGC
>P_3590
TTTGAATTCCCAAGATTCGGCAGGCTTAGCTACCTCTTCCA
>P_3591
GTGCCACCGCCTTCTTTTTGCCCCAGTAGGTAATGACTCAG
>P_3592
TAAGCAGGCAGCAGAACTCGCATGTTGGCGCAAAGCCATAG
>P_3593
AAACCACACTCGCCACAGCACCTGGTTATGGAATAGAGCTC
>P_3594
CCGGGCCTTAAGGTGAAGGGCCGCCTCTCTAAGAAAAGAAG
>P_3595
CCCTATAGGCAGGCTAAAAGCGCTGTCCGTCTTCATGGCCT
>P_3596
GATACGCGAGAAGTGTGAGGCATTAACGCAAGATCCCGAAA
>P_3597
GTTACTTCGCAAGGACGCCGCATGTGCAGTTCCTCAGTCTT
>P_3598
GTATAGTGATCTGATAGCTGCTCCCAGTCCGACACCTCTTC
>P_3599
GATCCCGCGAAGCCGGTCCCCGGTGTCTAAGATCCTATCTG
>P_3600
ATTTCTTTCACTATTAGATTCAGTATTAGAAAGGTCTGGGT
>P_3601
TTCGTTCCCCAATTCAAACTCGGGCAAAGTTGTCCAGGTGG
>P_3602
CCGGATTGTACGGCGAAACTCGCTAATAGATAGAGAAATTT
>P_3603
TTGGGGAAAGTTTCCTACGGCGAGCTCGAGCAGAAGGCGCA
>P_3604
GGCTGCTTCTAGGCAAACCTCCTTGGCTGTCTCTGCACCCC
>P_3605
ATTTGAATGTAAGTAAAACACGGGATGGAAGAGGAGGCCTG
>P_3606
AAGGGCGCTAGCGCATACCCCGGGGTGATCATCATCACCTG
>P_3607
ATCTATAGCCTAACAGAAGGCAGCGTCGAGGGGCTTTAGGA
>P_3608
TGAATTGCGAGGTACCATTACGAGCTCAATATATACGAGTG
>P_3609
GGAATTCTATGAAAGAGTCTCGGGAGCCAGGATGCATGCCA
>P_3610
GGAACGGACTCCGCGAACGTCCCGCGCCCCGGAAAGAAAGT
>P_3611
AGGATAACTAAGCTGACACGCCGGAGTTGGCTGCTGGCACA
>P_3612
ACGCTGACGCGATGGGAAACCGGCCACTAGTTACAAAGCTC
>P_3613
GTTATAGCGGCCCATAGGCGCGAGATGTACCTTGTGGGGGG
>P_3614
CAGGCAGTGGCCGTTTAGTCCATGGTCCATTAGATGGGAGG
>P_3615
ATCTCATATTGCAAGAAATCCAAGAATTTCTGGGGGCACTA
>P_3616
CCACGCATCTAACCAGCTCGCGTGGTTCACCGGTTCCACCG
>P_3617
TGCTACCCATATGCGAGGCGCCGTCTTAGCCTTCCCTGACC
>P_3618
CTCCTGGAAAGAACAATGTGCATGGACCAGGTGAGTAGGGA
>P_3619
TAACACAAGTACTCTTCGCCCGTTGTGGAATCATGCAAAAA
>P_3620
CCTCTCACAACAAGAGCTAACCGTAGCAGTCTAAGGCCGAG
>P_3621
GTATTCTGATGGGCGGGGCTCGGGATTTGATAGTAAGCATG
>P_3622
GTCGCCTATATTTAGATTGGCTTTATTCTCTCTGAAATTAG
>P_3623
CAAAGCTCCCACTGCAAAAGCGGTAACCCCATTTACCAAAC
>P_3624
CAACCCAAATTGGTTTCTCGCAAGAAGGATAAACAGGTCTA
>P_3625
AGATAGGATAAGAGCTGCTACGGTGGGGGAACCTCACCCAG
>P_3626
TTTCTTGGCAGAGTTTTAGGCGGCAAGATACTTTAGGGCTT
>P_3627
CTGTCGTGTGACCCGTTGGTCCTAAGCAATGTCTTGCGCGA
>P_3628
TGGCAAATACAAGAAGAGTTCGGCAACGCAAAAGCGGGCTT
>P_3629
AACAAAGCTACCTGAAAAGGCAAGGTGCACCTTGGGATTGA
>P_3630
AATCGACGAATTGCGTTTTGCCCGAGAGATTTATTTAGAAA
>P_3631
TAAGTGCTGCGTACAAGTTCCGGCCAGGATAATTGGGAAAG
>P_3632
GAGAGTCCAGACTAAAAATACATGCATAGATAGTGATCTAA
>P_3633
TCATGTAGAGGCACCTACGGCAGGATCCGTCATCTTGGCAG
>P_3634
GCTTGGGATGATTTTAGGTGCGGCCTATTCCCTTTGGCTAT
>P_3635
ACGAGCCAATAACTCGAACGCGTTCGGTCTGTTTTTTGAGC
>P_3636
ATGAGACTTTTTGGTAGTACCTGTGAACCAGATGGCCGCGG
>P_3637
TAGTATCTCTCTAGATCCGGCAAAAGCGAAAGACCCCCTAG
>P_3638
TATTTTAGGGCCCTAGAACGCAAAAAAAAGGTGGGTGAACA
>P_3639
TACTCGTGTTTAGGAAAAACCGGAAACAAGTTTTGGATGGA
>P_3640
AGGCTTGACTCATTATTTTGCTAGGTATAGGTCCTCTCCTT
>P_3641
TAGGGCATTAGCCTCAGAGGCAGGGGTTTGAAGTCAGGAAT
>P_3642
CAGAGGCAGGGGTTTGAAGTCAGGAATTTCCCACTCCCACT
>P_3643
AATAGAGTCAATCGTCAAGTCGGGATATCCAATAGGTTTTT
>P_3644
CCACAGTGCTATTACGACGGCGGGTCACCGGGAGTGAAGTA
>P_3645
ATTTAGAGCCAGGGTTCCTCCGGGGGTCACAACCAGAGACC
>P_3646
ATATTGGTAATAGCTCTACACGAGAGAATTGAAACTCCACC
>P_3647
GATATATTTAGTATTAAAGACATGCGAGTGCTCCGTTCGTC
>P_3648
AGGGTGCGTTTCGTCTTTGTCAGGAAGAAAAAAGTGGCAAG
>P_3649
CAAAACATTCTCGCTGGACACCTGGTAAGGAATATTTGTAT
>P_3650
ACGCCAACGTTATGGAAGTTCCTGGATCGTGTGAAATAAGA
>P_3651
CTAACCGCCAAGGCAAGTCCCATGGATAAGCCCCAGCCTCC
>P_3652
CTTCAAAAATCAAAAAGGGTCCCTCTCCCCCTTTTTTTATT
>P_3653
CTTCCTTTGACTGTCGATCTCAGTGTGGGTGGCTTAACGAG
>P_3654
GGGTGCTCCCAGAACAAGCCCAGCATTTCCTCCCAGTGGAG
>P_3655
CGGGGTTTACTCTAAAAAAACGTCAAAATATTGTACGGGAT
>P_3656
GATGTTAATGACTTATGGCTCCTGTCTTATTTTTCTGATAG
>P_3657
ACACAAACAGTCTATCTCGGCAGGAGCAGAGCGGCTACGCA
>P_3658
GAACCTTTTCTTGCATGGTGCTGCAACGGGACATTCTGGTA
>P_3659
CTAATTTATATAAAAAAGACCGGGAAAACGTGAATCTATCC
>P_3660
GAGATTGATTCAATGAAAGTCCCTAGCGCAGGTGAGACCTA
>P_3661
TTCCCGGTAGAAAACGACCTCTGTGGCGGGATTTACCAGGT
>P_3662
CAGACTCCCTCATTGCTTGGCTATCGAAGTGGACTTGTACC
>P_3663
ATATACCGATCCTGTTAAGTCTTGAATTTACTTCTGATGTC
>P_3664
CAGCTAACTAACAATCGATTCCCCATAAACAAATAGTTATG
>P_3665
GGGAACTCGAGCATTTATTGCGAGAGGGAAAGCTTAGAGTT
>P_3666
GATAGGATATAATTAGTGCGCTTGAAAGAGATTTGGCTTAG
>P_3667
AATAGAGAAGGATTTGCTGCCGCTACTGAATCAGAGTCCAC
>P_3668
GAATACCTACAGATTGCTCGCCTTAACCTTAAGATTGCTAG
>P_3669
CGGCTCCGATAACGAAATTCCGGGAGGAGTCGGTAGTTGGG
>P_3670
TGATTATGCCGGGCATGCTCCCCGAACCCCACCCAATTAAT
>P_3671
AACGCAACTGTTGCAAAAACCGGGATTTTAGTAGTAGGCGG
>P_3672
TGTGTATCCAAGGGCAAATGCAATCTCTGAATCTGTTACAG
>P_3673
TCAGTGGTCCAATACGCGCGCTGTAGGGCGCTGACACTTGG
>P_3674
AGAGTAGTCCTATATGGGCTCGCGAAGCCGGTCTCCGGTGG
>P_3675
CACTACACTCCATCATTGAGCTATGTGGGAAATATCGGCTA
>P_3676
GCCATTGCTATAGATTTCAGCAGCACCTCCTTTCCCCCCTG
>P_3677
ATCCGGGAAGAGGGAACTGGCAGTAAGGGTATTACACTTCA
>P_3678
GGAAATAGGCTCGCTCGATTCGATGGTTTAGAGTCCCGTAT
>P_3679
CTTAGATAGACTTGAATACGCAATTCCTGCCAATCTCGCAC
>P_3680
TTAGCTGAAGTAGGACGAAGCGGTATGAGATAAGAGGTCTC
>P_3681
GGAGCGGGGAGCCCGTTGCGCGTTTTTTTGTTTGACCGGCC
>P_3682
AAAGCAATTACAGTGAGACGCGAGGTGTAGCGCAGTCTGGT
>P_3683
TCTTAGCGCGACGGAGAAGCCAGCACTGAGAGAAGACCTCC
>P_3684
GATTCATCAATCCCGGGGTTCGAGGGAGACTTTAGAACCCC
>P_3685
TGTATTCGAGCTGCTGAGGGCCGGAGCTCGTATGGATACAT
>P_3686
CTTTATATTATATAATAAAGCGCGCTCCTTGCATGACTCCA
>P_3687
CTAACCTTCAAATCGATAAACGGGAATGCGTTACCTAATAA
>P_3688
AGAACTGGTGCCGGGAAGTCCTCGATCTTGAATGCGCTTTT
>P_3689
ACCAAATGATGCGATACTAACTTCGTCAGGAGTGAAGTTGG
>P_3690
TTAAAACATTGTACAGACCACAATAGTTAACTAGATGTCAA
>P_3691
TTTTATCTTGTAAGTACTGTCATACTCCACTAGCACTTCGA
>P_3692
TGCCTCCGCCCCCTCCATGGCGGTGTGTAAACTGAACCGGT
>P_3693
TTTATGCGTGTAGACTTGTTCAACAACAGGTGGAAAGTCAA
>P_3694
ATTGCACTCATTACATGGACCGGTATGGTTGACAAAACCGC
>P_3695
CGGATCCCCATTACAGACCACCTTAGCGTGGATATATTAGC
>P_3696
TTGTAGGTTTGGAGAAATGGCTCGAACAAAGAACGCAGGTG
>P_3697
AAAGAAAGGCAAGGGAAAGGCTGCTGCAGCTCTGACTAGTC
>P_3698
AGAGTGAATATGACTTGATGCCATGTGTAAGATTCATTATA
>P_3699
GGCTACACCATGAAAGCTTTCAGAAAGGTTGGTTACATATT
>P_3700
CCAAAACAATAACAAACCTTCTTCTTCCTTCTCAAAGCTTT
>P_3701
TATATCCCTGCTAATCACCGCTAAAACAACAGATGATGGAT
>P_3702
TGACTTTTTACTGTTTTCTGCAACAACACTAGGACTGTTAG
>P_3703
TCATGATCTGTCTTCTTGGCCTGTGTTTAGCTATCTGATAG
>P_3704
CTCTATTTAAAGTCTCCACTCTATGCCGTCTACCTCTGTGA
>P_3705
TGATAACCAACCTTTCCCTCCATTGCCGCCTTATTGATCAT
>P_3706
TTTGGCGAGATAAGCTCCGGCAAGTAGAAGCTTCAACCTAT
>P_3707
AATCGCAGTCGTGAAATCATCGCCAATGACTAACCATGCCG
>P_3708
CCATGCCGATTTAAAAAATTCACTCGTATAGCCGTCTGGAC
>P_3709
AAAGAGAACCTGCCTAACTTCTGCAGCAGTGACTTCCTTTT
>P_3710
TTCTTCATAATCCAAAGGTACATGGCCTAAGAAATCCGAGA
>P_3711
TTCTGTTTCGTCCTGTGATGCTGCATCAGTCGGACAAGACA
>P_3712
GATTGCAAAAGGGGTTGAAACTCTGGCATCGTAGCGTTTGA
>P_3713
TTTAGAAGTTTTATTAAATCCGCGCACATTCCATGAAAAAC
>P_3714
TTTACGGTGTGACTTCTTGCCTGCAACTTTTGGAACTGAGT
>P_3715
CATTTGCCTCTTCCGTAGCGCTATTCTTTACATTGTTTCCC
>P_3716
CACTATTACTATTTCTGATGCTGGAGCAGAGACAGTTTCAT
>P_3717
CAGGATACAAATCGTACTACCTACAACAGATGGTTCCCAAA
>P_3718
TTTGATTTTAAGGCAGAGATCTCGCCCGCCTGAATGATTAC
>P_3719
CCGCGCGGATGGATGATTCTCGGCAGGGTCACTTCGGAGCT
>P_3720
TCGGCAGGGTCACTTCGGAGCTCGGACGTTGGGAGATTCCT
>P_3721
GAGGTCATACCTTGGTAGAGCTGTACTCGCAGCGTGGAGAG
>P_3722
CGCCAAGCGTTTTTGTAAGGCTTAAGCGATTTCAAAGGAGT
>P_3723
CCAAGCCTCCCTGGCATTCACTGGGATGGACTAATCCTCCT
>P_3724
TAAGCAGAAGGCAATGCACTCTCCGACTAAGTATCCTTCAG
>P_3725
CCTTCTTGCGGTGCCTTCCTCGACAGTGTTATCAAACCATG
>P_3726
CTTGCATTGCTATAATGCCCCTGCAATTCCTCTACAATCCT
>P_3727
AGCATGTCAGGGATTAACGTCAATAGCAGATCAAAGTAGCT
>P_3728
GGGTTGCCTCCCACTAAGCGCTTGTTTAGAGTCAATAGCTT
>P_3729
AACACTACATCTCATTTAAACAGGAATGCCACTTGGATCTC
>P_3730
CAAGACTACTATGCTTAAGTCTGTACTAGCCTCGATGCCTA
>P_3731
ATCACAAATTCTGGTAAGTTCGGAAACATACTTTTTATCTT
>P_3732
GAAGAACCCAAACTTTGACTCGCCAGCAAAGGAGACGCAGA
>P_3733
ATACATTCTCCGATCCTCAACAGCAGCGCAATAGTAAGGCA
>P_3734
ATAATTCTCGAATTTTATGGCCTTCCCGGTTGTTGTCGAGG
>P_3735
ACTCTCTCAAAAGAAGAATCCGTCGTCGAACTGCTTTCTTC
>P_3736
ATATCATGGCGATCAAGACGCTGGAATCCATGTTTGGGTTT
>P_3737
TAATGTCGGGGCGGAGAACACGTCAGCGTCGTGCTGAACAA
>P_3738
AAACGAGAATTTCCTCATCGCGGTTTAGCAAATCCCTAATT
>P_3739
TAAGGACAATGGAGCGACGGCTGGGGCGGTAGGATTCGCTT
>P_3740
AAGGAGGCTAGATTTCGTATCGTCACCGTTAAATGGAAGGA
>P_3741
GTTGTAGAAGACGACTCGGGCGACATCATCCTCTTCAGTTT
>P_3742
TTTGCCGGTTAGTAGGTGTGCGATGTCTGGTAAGCTTATGC
>P_3743
TAGAGAGTCTTTTTTGAAGACTGTAGTAGGAATGAGACCCG
>P_3744
AAACTTGGTAGAATTAACGACGTCAACACATCTTATTGCAG
>P_3745
ATTAACAAAAAATTTCTCAACCCGAACGCTTTCGAACTACG
>P_3746
ACACATGTATTTACTATTACCTGTCCCAGGAAATTGCACAC
>P_3747
TGAGGCTAGGGTTCTGTTCTCTCGACCTGATAGGCGCCATT
>P_3748
ATCCAGACTGTTGGCTCATCCATTAATTTTACAACGAATAT
>P_3749
ATTGGTTATATCTGATTGGTCTGGGGTGTGTGGATAGACAT
>P_3750
AGTCCCTGGTGTAACATAAGCAGTATAAATGAAAAACCTAA
>P_3751
CTTCAAGGTTGAGAAACATGCTCTAGCGGGAGGGCCGAAGT
>P_3752
GTTTCCCGCGAATTCAACAGCGGTGCTTGACGTCTCGGCCC
>P_3753
ACACACATTAAAAATTAGGTCAGTAAATAGGAGAAGGTAAA
>P_3754
ATAGGCCGCTCTGTGATTGGCTCGGGCGGAGGAACAAATAA
>P_3755
AAACTTTGCGGATGATGTTGCGGCTGCGGTGACCGAGCTTG
>P_3756
TTCAAATTTGGAAGCGATGTCGTTAATCTTATATTCTTCAT
>P_3757
GAAGTAATGAAGATTTAAACCTAAGATAATTAGAAGTTTAT
>P_3758
AAATAACCCGTTTAAAAACACGCGGATCCTTTTGGCCCGGG
>P_3759
TGGGTTAACTTTGGGAAGTTCGGGATCTTTTCACAAGAGGC
>P_3760
GAACGTACGTGTTTGCACCGCAGGCCCGATATCAACCGTCT
>P_3761
AAGCTAGATGCTAAGCAGTACGGGTATTGGTAGGTTTTTAT
>P_3762
GTAAAACTGAGAATTGATGGCACCAATAAGTAGAGATGTTC
>P_3763
CGGATGGATTTTGGATCCCTCTTGAAGCTTAAGTCTGTAAG
>P_3764
TTCTTGTATGAAACTAGAGGCGACATCAGCAGCAGTAAACG
>P_3765
TCAGGGATAGGTAGTGGTTGCAGCAACCCCGCCGGAGACCG
>P_3766
TGAGCTAAAGTTGGTTCACCCGACAATGTTATCTATCTGCC
>P_3767
GTTGCTGATGGGTGGAAACGCGAGTCCTGAGACTTGGGGGG
>P_3768
CTTCATTTTTGTCTTTATGGCGGGAAACTGTGTTGTTCCAT
>P_3769
GAATGGATGGCGGACAGTTGCGGGCTTGGCCAAAAGGTTGG
>P_3770
CGTGTGAGCTATCAATGTGGCTTTTCCGGGTTGCCCTTGGC
>P_3771
TGATGCTGGTGTCATTTACCCTATCTCTGATAGTACCTGGG
>P_3772
CTAGTAGTCGGTGAAAGACTCGAGGGGACGCGCGGGTTCAA
>P_3773
TACAATTATGGCGGTACTGGCGGTTTCTATCGAGATTGGGT
>P_3774
GGAAGTATCATGAGTAACTACAGTGGCGAATCCTCTATGGA
>P_3775
TTCAAGGAAGACGAAAGGTTCGGTAAATTACATGTCACGGC
>P_3776
AAGAGTAAGAAGGACAAGGGCATTGTCGAGGAGACTTTGGT
>P_3777
GATGTTCGATGGGACAGACTCGGCCGGACCTGAGGCCGGGA
>P_3778
AAGTGAATCCACAACCGAATCATGGGCGGAAAAGGGGAGAC
>P_3779
CACTTCATGGGCAGTACGGACCCGATTGTGGCCGATGAGTG
>P_3780
AACGCAGAGGGGACGAGGTCCGGTCCTTTGCGGATTTCGAA
>P_3781
CTCAACTGCGCCGATTTATCCGTGGACTAAGGATAGAGATC
>P_3782
CCATGCGATCCAAAGTTGCCCGAAAATGGAACCAGGACAGT
>P_3783
CGATTATGGAATGGTACGAGCGGCCGGCGGACAGGCAATGT
>P_3784
TTAGTGGTGTACCACCGGACCGGTCAGACCCGTTCACGATA
>P_3785
CGGTTGATCCGGAGAAAATACGGTCGATAAAGGAGTGGCCA
>P_3786
AAGGTTCGTAATGAGTTTTGCGAGCATGGCCCAACCCTTGA
>P_3787
CTTGGATATAGCGTACCATCCGGGCAAGGCCAACCAAGTCG
>P_3788
GCCAGATGGGTGGCCAAGTGCCCGACTTGTCAACTGGTCAA
>P_3789
TAAGTCTGCGCACTTCATGGCGATCTCGGATAAGGATGGAG
>P_3790
CATGCTACAACCCGAGGAAACTACATATACTTAACAAAATA
>P_3791
CTCCCCCACAACTTAATCTCCCCCAGCATCAACGGAGTCCG
>P_3792
CCCAGGTGAGAGCTCATACTCCCGATTGCGCACCAAGACTT
>P_3793
AACCGTTCGAATCAGTCCTGCCTGCTTTATAAACTCCCTAG
>P_3794
ACAGTCAAGTACTGAAGACTCTCGATCATCCCCTGATACAT
>P_3795
AGAACTCGGTAGTTTCATAGCAGCCACAACGCTATTAACTT
>P_3796
TCCACCCCTGTCAACCCAGTCTCGCTCTAACGTGAAGGTTA
>P_3797
TTGTTTATATTCATCTTCCACGTTTGTAGGATGTGGTGTGC
>P_3798
GCGATTTCAACAAATCGAGGCGGTGGTGGTCTGAAGAGCGC
>P_3799
TGGTAAACTATTAGATTAGGCGGGGGTTTTCTCAAAAATTG
>P_3800
AACACCTCCTTATTTTCCTACTCCAACAGGTAATGAAACTG
>P_3801
ATTGCTCATTTGATCCTCCCCGTGATGGAGAAGCATTCAGA
>P_3802
GTTGAAGACTTATCAAACAGCGACAACTATTTCACCCAACG
>P_3803
TTTTACGTGTTAGTGAGATGCGAGGGTTTCCCGGGATTATT
>P_3804
CTGTAGAAAGGCCATTTGGACGGCTGCAAAACGGCGTTAAC
>P_3805
TGAAATAACCATATCCAACCCTTACCAGCTATTACCTGACT
>P_3806
AGAAGTTTAATGGCACGTGGCGGCGTTGGAGCTGATAATCT
>P_3807
AAGAACCAATCCTCCCTGTACGCGATCTGTGGGTTCTGAAA
>P_3808
ATTCGTCAGGATGCATCAGACGGCAAGGGAGTCTAGGGTTT
>P_3809
CATGATAAGACGGGCAAATCCGGGTACAGTCGCGCGTCTTC
>P_3810
TCAGTTGTCAGAGGTAGGTTCCTGCTCGTTGATGCCGTGAT
>P_3811
AGCTACGTTGCCGAAGATGTCGTGGATGCTTTGAAACCCTT
>P_3812
TCCCAGTGGCGGTTAAGTCGCTGCATAAACATTGTTCCCAA
>P_3813
TCAACTGAAATCACAATGTCCTCTGGCGGTCTTGTTAGTGA
>P_3814
GTATCGGAAACGTTTTAGATCGGGGACGTTTCTCAAACTTG
>P_3815
GGAACAAACATGATCTAGAGCGTCAACAACTGTGAAACAAC
>P_3816
TCAGGTTGTTCGCTATGTTGCTCGAATTTGACTTGTTGCTC
>P_3817
ATCCTTTCCCCTGAGATAATCGAGGTCGAGGTACTTAGGGT
>P_3818
TTTAACCAAAAGTAGTGAAGCTGGATTTCTCTCCAGTGAGA
>P_3819
CCTCCAATATTATGAATGCCCAAGGTCGATTTAATCTCTGC
>P_3820
CGTACGGAGTTAATTCTCTCCGCCAATGAGAAATAGCGCCT
>P_3821
GCCTCTTAATCAATATGCCTCGTCAATAGAGCAAAAGGACT
>P_3822
GTAGGAGGAGCAAACAAAAACGGCAAAAATGTCCTAGTAAA
>P_3823
CAAATCCATCACGTACGAATCGTTTTTGGACTTGTAAACAC
>P_3824
AAGATAATCCCTTTATGACTCTGCTTTGCCATTTAAATTTT
>P_3825
TAATGAGGGTGCTGCAAAGTCGGCGCCTTTGTGTCTATGCT
>P_3826
GCATCCTCTATCGGTGTAGGCGCGGATCATGTGGTTGTACC
>P_3827
AAGCGCCGGCGGTGGTGGTGCGCGGCCGTGGCTGAGAGGAA
>P_3828
AGGTGGGAGAAACGGTGGCTCTAATTAGAAGAGTGGTTTCT
>P_3829
CCTACACCCGACCCATCTCTCCCAAACGGATACTCAAGTTT
>P_3830
AACCATCTTGAGTCTTCTCACTCTGGCAGAAGAAGATGAAT
>P_3831
CCGGAGCTCGTCAAAAAGCTCCCGCTTCATCCGGAAAAGGT
>P_3832
AGTTATATAGGAGTAGGCTGCAGCTTCAACCCACTTCGAGA
>P_3833
GCAGTAGTAGCCAACGGGAGCTCGATCAGGAAATCCGCGAG
>P_3834
GTTATTGCGGTCTGCTGTCGCTCCGTCTTGTCGGAGAGCTC
>P_3835
CCCTGGCCGAGTTTTCAACACGACGGTGTAGCATTTTGGTA
>P_3836
TGGTGAAGTTGGAGACGAAGCGTTCGATAAGTATGCGGGCG
>P_3837
ACGTGAAGAGCCATCAGACACAACAGAAGCAGCCGCCTCTA
>P_3838
TTTCTTACAATGTTTATTCCCGCGGATATAAAATCATGAGA
>P_3839
TAGAGGACCTACGCAGCTGACGAAATGACCTAGGAACTGAC
>P_3840
GATTGCATAGCTAATTCACTCAGGTGCGATAAATGCCAATG
>P_3841
ATAACCAAGGTGGTACGTGACGGCGTCTATAAGCTCGTAAA
>P_3842
GTGTTTCGAGCCGCGGCCACCGCGGTCGACAGATCCCCAGC
>P_3843
TGCAAAAAAAAAACTGTTCGCAACGTGAACTAATTGCTAAC
>P_3844
TTAGGTTATCCTGATTAAATCTATTCTCACGAGATTTTATT
>P_3845
TCCAACTTCACTTTTTGTTCCAGTGTAAGAACACTCTCGTC
>P_3846
CTTTACGTAACGCAATTGGTCCCCGGCAACGAACTAATGCT
>P_3847
CGGTTCAATCTGGTCTAGCTCGGTTCATTGGTGGCGTAAGA
>P_3848
TGAAATCGCGAAGTTGCTGCCTGGATCGATCGATCGGCTCT
>P_3849
ATCAACCTCGTATTGCAAAGCGGAAAGAATTTTCCAAGTAG
>P_3850
ATAAGTTTTTTATATAGTTTCAGGCTTTATAAACCGATTAA
>P_3851
AACTGAACTCACAAAGCATTCAGCATATAAGTAGGCCTAAA
>P_3852
TGTTGCCCAAGTTCATTGACCTCGACTATCTCAAGGGGAGG
>P_3853
GCTGATTATGAGGAGCAAATCGAGTTTGAACAACATGTTGA
>P_3854
ATCGGACAGAACGAGCAATACCCTCCCGCCTCAACTTCAGC
>P_3855
AGGTTGTTAGTTCTCTGTTGCATAACCGATTGTATCTCTGA
>P_3856
AGGGTCAAGAAGATATTGGTCAGCAAGAGGAAGCCAGGCAG
>P_3857
GGAAGCCAGGCAGACCAACACGGCGTAAGGCAAGCCCTAAG
>P_3858
CTGGGGTCAAATCAAAGAAGCAGCACCGGCTCAACCAAGCC
>P_3859
TTTCTTTTCACACTCAATCTCAATCTCCAAATAAGTTCTCA
>P_3860
CCAACATTACAAAGGCTGATCGGCCTTAACTCTGTCATCCG
>P_3861
TAACCGATTGTTGCTTTATTCCCCAGCGCTTGACAATTTCA
>P_3862
GTTAGCTGTTCTGTTTCAGTCGCGATTTAGACCAGCGTGTG
>P_3863
ACGACGGTTTCCATCACTTTCGCCGGCGTAGTGGGTGGTTT
>P_3864
AATTGATTTTGATGTAGAGGCTGTGGCGCGGGTGGATTTTG
>P_3865
GATGCAACCACAGTGAGAGGCGCGCTGGGCCCTGAACCACC
>P_3866
TCCAACATGAGGACAACCTGCTGGAACTGTCGAGGTTTAGG
>P_3867
TCATAGCCCATGAGATTTTCCACGCTCTAAAGGTCAGAAAA
>P_3868
TCGGCGATTTCTTTTGGAAGCAGGGTCAAAGCTCAAGTTAA
>P_3869
TTATTTGGAAATCTTTGCTTCAGGGGCGCGACCTAATCAAA
>P_3870
TTTTGGCTTGCATACTAACTCTAGGATACCATTTGAGAGTG
>P_3871
AAATTAAACTGCGTCCACACCGTCAGCGTGTGCCTTGAATC
>P_3872
GATTTGGTTGGTGCACTCATCGAGGTCGGATGTCTGAGAAA
>P_3873
TGGTTTAACATCCGGACCAACGTCACCAAGATAGTCCCTGT
>P_3874
GATACTCCAACTCGAATTTGCTACGGTATTGTTGGCCTACC
>P_3875
TATCACTACTCCTTCCGGATCACGGTCTATGACTCAGCCTT
>P_3876
TTCCGATCTTGAGGATGATTCTGTAGTACGTGACCTCATAC
>P_3877
CGAGCCATGAAGTTAAGTTGCGGCGTATCCTGTTCCTCCAG
>P_3878
CTGTCGCCTGGTGCGTGGTGCGACATGCAGAAGGGAGGGAT
>P_3879
ATCCACAGACTCTGCAACTCCTCGATCAGTGGCTGGAGATA
>P_3880
TTCCGTTTTTACAACGCGCACAAGGAAATAAAATAGTATTT
>P_3881
CAAATTCGTAGCTTTATAGTCACGATTTAGCCAGGAACTAG
>P_3882
ATGAACCACCTTTTAATCATCATATGATTATTCTCAATAGG
>P_3883
TTAATAAAATTAAAATTAGACATGAGCCTAGCCCAACCAAG
>P_3884
ATTGAGCAAAAGGTTTTTACCTATGTTCCCGTATTACAGAT
>P_3885
TATTCTCTTCATATCGCAAGCAGTATCGCGATTTACGTAAG
>P_3886
ACTACGATACGACTAATTCCCGATGTCGTAAGATTTGTCGT
>P_3887
CGATTGGTCCGGAAATTGCCCGTTACCCAAAAAGAGTATTC
>P_3888
CATATATACGAGACATCAGGCTGTGACGAAGCAGAATCGAG
>P_3889
CGAGCGACACCAATACCTAACAGCAATTTCGAAACGCAACT
>P_3890
CGTGGATAAGTATTCTCCGACGATGGCATCTTGCAAAAAAA
>P_3891
ATTAGGTTTAGGGTTTGAGGCGACAGGTTTGAGCTCCGCTC
>P_3892
ATAATTTTATTGTTAACGCCCGTGGATATGAGACAGAGGAT
>P_3893
AACACTGTGAGGAAAAAAATCGGGGGTTTTGAACTCTGGCT
>P_3894
GCTGGTTCTGGTGCGATACTCTATATCGTACTCTCTTAGTT
>P_3895
GTTTCTCTGCGAAGAAACGGCAGTGACCTGTTTTGTTTTCT
>P_3896
AGCGGTTCCCAAAGCGTTTTCTCGATCGGCTCGGACTGCGT
>P_3897
TGTCCAAGTAATTAAATTAGCGGTGTGGTTTACATTGAGTT
>P_3898
GACCTTCTCCTTTGGCAGATCGGCACTTGTGGTTTGCAGTC
>P_3899
GTATACCATTTTTCTTTTGGCGCGCTCCAGGATTTCTTCTT
>P_3900
TGTGTTATATTTGCAAATTTCCCTATTCTTTTTTTTTGTTT
>P_3901
CCCCATGCTCTTGGTAAAGCCGAGATCACAGCGTGAAGGTT
>P_3902
AACCATTATTAGTATAAGCCCAGCAGTGAAAATCTTCACAA
>P_3903
AAGCAAGTGATTCACAGACACCCCATCCGGTTGAAACTTAA
>P_3904
AAGGATCACCCTATCTTATGCCCCTGCCAGGCACAATACGA
>P_3905
TTTCAAGAAACTCCATTCCACTCTATCATATGCTTTAGACA
>P_3906
CCAAATAAGAGAGCAAACTGCTTGGTCTAGTCGAAGTAAAG
>P_3907
AAAACCATTCCCTGAACTTCCCAACTCAAACATCATACAAG
>P_3908
TCTACTCTCTTACCTTGGTCCAGTAAATTCCTTGATATCGC
>P_3909
GATTCTTATCATGTGTTAGGCGTTGACACTGAAAGCATCGC
>P_3910
GAAAAAAGCAGAGAACCAATCGACGTCGTGACCAATCCAAA
>P_3911
AACACTTGGAGTGGAAGAGTCATCAGAGGAAACCTTGGCAT
>P_3912
CATGGTAGACACATAAAGGACGGGAATTCCCCTTACTTGAA
>P_3913
TACACATCTCATCAAATATGCGGCCATGGACCCTAGTTGCT
>P_3914
CATGGACCCTAGTTGCTAGACCCCAACTGCGAGGTACATCT
>P_3915
CAAGGCAATAAGATTAGATACGGGAAAACAAAATTATAAAA
>P_3916
TGTCTGTAATCTTTCTGAAACTGTAATTGCCCCCTTAATGC
>P_3917
AGGTAACCCTAAATATTTTCCTCTACCACCCTCTAAATCAA
>P_3918
TCACGATCTTGGTTTTTACACGGAACCAAATTCCCAATCTT
>P_3919
TTTATGCATACTGGTAGAACCTGGAGGGAGAAGTGGAGGTT
>P_3920
CATTAGTGTTTGGAAACACTCGGCTGATACTAATTCTCATA
>P_3921
TATCGCCAACGTTTTCAGAGCATTGACAGGGAAAGAGCTGT
>P_3922
TGGGAAGACATGATGACGACCTACACCTCCTTGAGTAGAAG
>P_3923
GGTAGTGACAAAGTTTAAAGCAGGAGCAGGCTCCCATCTTT
>P_3924
CTCTGGATGACTATCAATTGCAACAGTAGCTGATAGAGGAT
>P_3925
AGATCCGACTACATCAAGTTCGGTGTCGTCCGTGATGGAGC
>P_3926
TTTAGGCTTGAACTGGAGACCGGCAAATGGGAAGGGACTTA
>P_3927
GGTGTTCGGCGTGATGCATGCAGGGGTGTCCAATTACCTGA
>P_3928
CGGAGAATACTTTACTCATCCGCTGTCAGATCTTTCACCAC
>P_3929
TGAATGCACGCCTCAAGATGCATTTTCGATATTAGGCGAAA
>P_3930
TATGGTAAACTCCGCGAAGCCGAGGATAGGTGGAAATAAAG
>P_3931
GGAGATGACCGGATACGAATCGGCCGAAGATCCGGAACCCT
>P_3932
AGACCGGCCATGATCATGCCCGCGGGCGTTACAGTCACTAA
>P_3933
GTTTGTGTGGTATACTTCATCCTCGTCAATTATAAATTAAC
>P_3934
ATAAACAACCAATGTGGGTGCTCTAAAAGTTTTTAAAACCA
>P_3935
CCAAAAATGGCCAATCAATACGTCAATTTTGTAGGAGGCCA
>P_3936
TCATGCTTGCTTTTGGTACTCCCAAAAATAAATCTTGATCG
>P_3937
ATAATCCGCCTCATAAATTGCAGGGGTTTTGCGAGGAAAAC
>P_3938
CCAAAGCGCCCACCGTGGGGCACGAACACTTACTTTTTTGT
>P_3939
CTCATCAAAATGTACTGTTGCCCCAACACTGTTAACTTTAT
>P_3940
TCGGCTTTAATCCTTATTGGCGGTTACTAGCTAACTGATGT
>P_3941
GGTCCCACCCTCTCAACAATCTTGAACTGACCCATGTACCT
>P_3942
CTCCTGGAATGAATGGAAAACATGTTCGCATGAGCCTCACT
>P_3943
TCTCTTTAACCCTAATTTTGCAGTCTCTTGTTAACAATTAT
>P_3944
AATTAACACTCGCTACCAATCAGCCCCTACGTTTGACAAAA
>P_3945
TGGATGAACAAACCACACGTCGTGGGAGGGGAAGAGGCTGT
>P_3946
TTTGTTTCCACTAAGATTATCAGGGTCGGCCCAGACCTAAA
>P_3947
AGGCTGCTAAACCGAATTAACCCGATCGGTTCGATTACCGA
>P_3948
TGCACCAAAAGCCAGAAACGCATACTTAAACTTATTAGCAG
>P_3949
ATGAATATTTGTAAATAACTCGGTCAAATGCAAAGCCAAGT
>P_3950
GCCATAACCATATTGCAGGGCGAAAACATTGATTTCAAGCC
>P_3951
TTATCTCTACATTGAGAGCGCTCCACCGACTGATGACAACG
>P_3952
GTTATGAGAAGCCGAGATAGCGTGGATAGCGTGGTCAAGGA
>P_3953
ACAGAAGGCTGAGTGGTTAGCGTTGGAGACGATGGTGGATG
>P_3954
TTTTTTTTTATAGGAAAGATCCCGGGTACGTTAAAAGAACC
>P_3955
ATACCAGATATGATCTAATACCCAAAGAAGAGCTTGCTGAA
>P_3956
ACTTTTCGTACAAGATTATTCGATGCCAAATAAGGAAAGGG
>P_3957
TATGATGAAGGAGGTTTTTTCCTGGTCGTCTTTATGCATCG
>P_3958
TCGCTTTTTAGTAGTCGGTTCGGCTGTTCCCTTGAGCTCGG
>P_3959
TTCGGCTGTTCCCTTGAGCTCGGCGTCCTTTAATTGCTATA
>P_3960
GCCGCTCCTCCCAGATAGATCGGCAATTTAATTGTTCCGTT
>P_3961
TGTCATCATTGTGTTCCCGTCGAAACCTGTTAAGGGGCGGA
>P_3962
GGCTGGCTGAGCAACTGGGTCTGCCTCGCTTACGAGATACG
>P_3963
CCCTCGGGAAGAGGAAAGAGCTCGGGCAGTAAAAGCCAAAG
>P_3964
AGAGCTCCTTGACAAGAATACAGTCTTGGAAGAAAGACTCA
>P_3965
GGCCGGAGCCAGCCAATCCGCGCCGACCATTGGCCGTAGTC
>P_3966
CATATCGCACAACTCCTAGGCGTTCGACCGGAGAAACCCCG
>P_3967
GGAGCGTCCTCTGTCTGGTACGTTCGGAATGTCCTCATCAA
>P_3968
TTTAAAGCCGGAGTGATTCGCGGAAGTATTCACGTCGCTTT
>P_3969
TGGATGAAATAGTAGAGGTGCAGTAGTTATTGTGACAACTA
>P_3970
GCCATAGACCACACTAAACTCGTGTTCAGAAAAAACTCCAA
>P_3971
ATGATAATTGGTCACAGCTACGGCAACTGGTTGATGTTACA
>P_3972
CACCAGATTCAATCGAGTTTCGGATCCGGCGAATGATCAAT
>P_3973
AATTTTTTTTACCGAATAGACCCAAATTAAAATTCGGTTCG
>P_3974
ACAATCAATTCAGATACTAGCAGTGATGATGAAAACATGGC
>P_3975
TTGCGGGAAAGAAATTTTGGCGGGAAGAAAAATTTTTATGG
>P_3976
GCATCATTGGCTTCTATAAGCGGCGTTGGCCAGTTTTGCTG
>P_3977
AAATTGGTGTAGGTGTCGATCGACACCACCCCTGGTGTCAT
>P_3978
TAACCCGAAAGCGATCATGGCGGCATTTAAAACGTTTAACA
>P_3979
AAGCCTTCTTTAATAATTTACGGTAAATCCATGAAGGAAGA
>P_3980
TTATAAATTTTTTTTGACCCCGGTAAAATTTATTTATGGGT
>P_3981
CTTCATGACCATTTTTTAAACTGCTCCTTCTAGTGCGGAAA
>P_3982
TCTATCGCCAGATCCGATGACGACGACGAACAATCGCCAGA
>P_3983
CTTTTCTTAACTTACAAGTACTGCAGCAGTTGGATGTTTGT
>P_3984
GGCTGTAAAGATGGGTACGTCGAGGACTGCTAAAACCCCTG
>P_3985
GTAAAGCTCCGTGAGAGAGACACGTTCGCTAAAGTGGTTGA
>P_3986
TGATGGGGCCAGATTGGCAGCGGGCAAACCCAATCCATATT
>P_3987
AAAAAGGGTTTTATCACCAACGGCAGAGCCAACGAAAACCC
>P_3988
CATCAACCAAAAATATATTCCACTACGTACTCAAGACGCAT
>P_3989
GATTTTTCAATTTCTTGTTTCTGTAATGTATGACTTTTATA
>P_3990
TATTGATACACTGAGACTTACACTGTCGACTCAACGTGAAA
>P_3991
TTCACGTGTTTGGTTTCTCTCTGCAGCGGCGACTTTTTACG
>P_3992
GTTCGTATCGGTTAAGTTGACGGCGTAAACCAAACCCTACA
>P_3993
TTCCGAGACGAAGATGAACGCGTACTCTAAACCGGAGTACA
>P_3994
ACTCTTCCCAACGATTTACTCTCAAAGATAGCTAAGAACCT
>P_3995
CTTGTGAATGAAATAACTGCCGGCACAAGAAATGGGTTTAG
>P_3996
CTCTCCCCCACAATTTCTGTCTCCAATTATTTAATGACAAG
>P_3997
GCGTTGCAATCTGATATTGGCGCTAATGTCTCTAAATCAAA
>P_3998
AAGAACTACCCGATGAGGAGCAGCGATGAGGTAATATCGTA
>P_3999
ACCACAACAACAATTTGCCTCAGACTAAATGATCTCTCAAA
>P_4000
TCTGGCCAAACCATAACTGGCGGTTTCATATGCAATAATAA
>P_4001
GAGAACAAAAGAGTCATGTGCTAGAAGTAGAAACCGCGTTG
>P_4002
TGGACTTATTTGTTAAATTCCGAAAATCTCACTAAAATAAA
>P_4003
ACATTGGGAGAATATGTATACTATATACGTTACTAAATCTC
>P_4004
AAACCAGGCTGTTATTATTCCTGCAATAGTGAAGAATAGAG
>P_4005
TTACCAAGAGCAGCTGGAATCAACAATGATAGACCCAACCT
>P_4006
GGACCGGATAAGGCAACGTGCATGCAGTTGGTCCTCCAAAT
>P_4007
ATATAAGAGAATTCAATCTGCCTTGACAAGATTTTGGTGGG
>P_4008
TTCCGTCGATCTGGTTTTCGCAGCAAAGGATCAGCATCGGA
>P_4009
AGAAAATAAACCAGATCAACCAGAAAAAACCCGGGTTTTAA
>P_4010
ATAAAAGTGACTTACTCTTGCAGCTGAGGTTTCACCAACTT
>P_4011
GTGTTCCATATTTCTTGGTCCGTGACTTAACCCAAACCTTT
>P_4012
CGGAAGGTTTAATCGGTGGCCGGAATAATGAGTTCGTCGGA
>P_4013
ATGAAGAGAGAAACCAAATACGCGAATGCCAAAAATAATAA
>P_4014
CGGGGGGCCTGATACCCCCACAGCCCCCATGAGGATCGAAT
>P_4015
CGGTCCAATCACAGCAAAGGCGGCTCTGAGCTGTGGCGAAG
>P_4016
AGGCGATGGTCTTTTCTAGGCTGTAAGTTAAAGTGCAGAAA
>P_4017
TAACACTGACTTCGCAATAACAGCCGCAACATTACGTCCAA
>P_4018
TGAGTGTCTTACAATGGTCTCTGCAAATTCAGGCTTGACAG
>P_4019
CTCCTGAATCGATACTAATGCTTCAACAAACTCCTCTTCTG
>P_4020
CTAATCTACTTATAGCGACTCTAGGTCTTTTTGGCAGCAAT
>P_4021
CATCAACGTAGACACAATGACGTCAGACACATTCTTCTCCA
>P_4022
GTGATATCCATGGGAAAACACCGCAACAATCTGACATGGCG
>P_4023
GAAGGTTTAAAGCCGTGTTACGCGGTTGAAGACGTCGTGAA
>P_4024
GTTTACAAATCGTTTTAAAGCGTAAGTGACATAGATCTATC
>P_4025
TCGGAGCCAAAAAAGTCAAACGCGAAGATGAAAACCACAAA
>P_4026
TACTCTCGCGGAACTACCTTCCAGTCCAGAGTTACTATATC
>P_4027
GAACAAAACTGAAACGACTACGACGACGGCATGAGAGCTAC
>P_4028
GCATTAATTTTGAGTAAAGACGACGAGGAGATTATGCAAAA
>P_4029
TTTCTGTAATATTATTTTTTCTGCAAAGGAAAACAGGGATA
>P_4030
AGGGTAAAAACGTAAAACCGCAGGGGAGACCCTAGGTCAGC
>P_4031
CTTATCTCTATTATAAAAGCCCCGATCAAAGTGCAGATATC
>P_4032
GGGTGTATATATTTTTGTTGCAATATCTTTTATGTAATGCA
>P_4033
ATTGGTTAAGCACCCACAATCGCTAATGATCTTTCATGTTA
>P_4034
GTCACTATAACAGCTCCCGGCGATAGTCCCAACACCGACGG
>P_4035
AGAAAGCCAACGTGGAGGACCGGAAGCGACGTACGACTGAA
>P_4036
CGAACAACACCCTTGAAACTCTATGGCTACGCATACTATCA
>P_4037
TTCACCCAACCTTCAGGTGGCGGTTCCCAGCTGTGAGTAAA
>P_4038
AGATCTGTATTTTAGAGCCGCTAAAACACTCAGGGAGTCCC
>P_4039
AACCCACCTAGAATGAAAACCAAGAGCAACGAGCAAGGCTT
>P_4040
TGTTACCCTTGGCTGAAAACCGGCAAACAAGTCAGCAAAAT
>P_4041
GATTAGAAACTGGAAAATGCCGAAACCAGTTTTTGTTGCCA
>P_4042
GAAGAAGGAGAGATAATGTTCGGTTTCGAGTTGCGCAGGTA
>P_4043
TCAAATCTTCTCACGGATTGCAGCGGCATCATCATCAAAAG
>P_4044
CATGAGTCGAATAGGAATTGCCCGAGTACGCTGTGAGCGTT
>P_4045
GTTTTAGGGCTAAAAGGTATCTTGAACGATGAGCAGCTGCT
>P_4046
CCTGAAACCCTCCCAGGTTGCGGCGACTGAGAAGCCCTGAC
>P_4047
TAATAGAACATTTAGGGAAGCAATATCGGAAATCTGAAGAA
>P_4048
CCGTGGCTATCGCTCTCTTCCCCTGTCGCTCCAATGGGGCC
>P_4049
CTGCCAGAATACGAGAAATGCATTCTCAGTCTTCACCCAAG
>P_4050
CATCAGGATTAGGTGGTGGTCGACTCTCGCCTTGGCTTTTT
>P_4051
TTTGGACAATCTGGTCTTCCCGAAACCAACTGATCTTCAAT
>P_4052
TGCTTACCTCCTTGCGATTACTCGAGCAAAGGAATGGCAAT
>P_4053
GCACAATAGCGAAGCTGATGCCTTGGCAAAAGATGCCCTCC
>P_4054
CCGTGATACCATTGGAATTTCGGCCGGGGACAAATATAACC
>P_4055
GAAATAGTGGTAGAGTCGATCGGTTCCAACTGAGCTTCTTC
>P_4056
ACCTCTAGGTTCATTAAGCCCGGCAACCATTGTAGATTCTT
>P_4057
CCTTAAGAAAGATCATGGAGCTTTGATAAATCCTTTAAACT
>P_4058
ATATCTGCTACTTGATCTTCCGTGCGAACGTGTAACAACTT
>P_4059
CCATACTAACTCGCAAGTAGCAAGAGCGAGAGCTCTATATT
>P_4060
TTCTGTAAATCCTGACTCAACTGTACTGCTGCTGCCTCATT
>P_4061
TAAGATAATACCCTTTCTCTCAGCATATCCTTCAGGTAACT
>P_4062
CTATTATAGAAAGAACACATCGGTCTCCCCTTATTAGGACA
>P_4063
TGTCACCATTGGATCTTGAGCTTGAGCAATGGAGAAGACGA
>P_4064
GAAGCAACTCCATGTAAACACCCGATTAACGATTTCAAACC
>P_4065
GATAGTCCTGATGAAATTTACGCGGCCGTGTTAGTTTCCCT
>P_4066
CATAAGTAATCCGAAAAAAGCAGCAGAGGTGTTTTCGTCAT
>P_4067
GATATCGGTAACATCCAACACAAGTGCAACAAATATTTCCG
>P_4068
TCGTAATATGGTATCAGAGCCATCAACGCTCAAACTCCATT
>P_4069
AGGATTTTCAAATGTGGTTGCTCGACCAGCTGCTTTCCAAG
>P_4070
GACTCGCCGGAAAACAATTACGCCACCGGAAAAGTAGATTC
>P_4071
AACTACAAAGAAACAGGTTTCGAGAAAGCCAAAGTTGAATC
>P_4072
GCCGGTATTTCCAAAAAAGTCGGTGAAAAAAAAAAAGCAAT
>P_4073
AGAGCGATTGAATGGTTTGGCGCTGATATCTGTATAACAAG
>P_4074
ACCCTACGCGCCTACTAGCGCCTGGTTTGACCTTTTACATC
>P_4075
TATTTTAAATATTTAAAGGGCTGTAATACGAATTTAGAATT
>P_4076
CATCCCTTCCCATCTATACTCTTTACCGTGTCAAAATAAAA
>P_4077
GCTTTCCCGGTTTTAATCAACGGCCACAAAAAATCAACAAA
>P_4078
CATTCCCACAATGAGGAGTACTCGGACACCACTTCACCATT
>P_4079
TCCTTCCCCAGGGATATTTACAGGAGAAATCAAGGTTCTTC
>P_4080
CCACGAAACTAAACCGCCTCCGTCAGTTTTTCGTTCCAGAG
>P_4081
TGAAATGCTCATTGCTTTCACCTAAATGATAATCTCTCTAT
>P_4082
CCGGTACACCGACTGGTTAACTCCAGCGTTGCCTAGCATTG
>P_4083
CCTTTCTCTAGTGATAATAGCGGGCAAAACGATGCTTGGAT
>P_4084
GCTTGGATTCTGTGTATTCGCGGGGCTAATTTGAGGGAGCA
>P_4085
TAGAGGTGAGAATAGAAGTGCGTTGGAGTAAAATTTACTCT
>P_4086
AAGAAGATGAAGCCAATGCCCGGGCTTTAGGTGCAGGACCG
>P_4087
TCAACCTCTCACCTATTGTTCGCGGATGACAGTCTTTTCTT
>P_4088
AACAAACACGACAAAAAAATCGGCCGATGGTATACAGAAAG
>P_4089
TTAACGGATAAGATACCACGCGGAAAACAAAGTTTTAGGTT
>P_4090
CGTTAACACCATTGGTGTTTCTTACAAGGCCATTCATATGA
>P_4091
TCACCTCTGGTCATCCAAGTCCATACTAGTTTATACTTTCA
>P_4092
CACCATCCTCGAAGTGCGGTCCTGTACGACAAGGAAGCGAT
>P_4093
TTGCCAACAAGGATCCTCAGCAGCAACAAAAGCCAAAAAAT
>P_4094
ACATTCACCTACTTCAACCACTCGAGGAACATTTGCACCAA
>P_4095
AATAAACAAAGGAGGATCCTCTCTTCCTAACTCTAACTGTT
>P_4096
CTTAGCGATCTCAGCAGCACCGTTATTACACTGAGTTGATT
>P_4097
CCCACCTTCTAGATGAATACCAGAACGATTCTTGATCCACC
>P_4098
AGAATATGAATAAGAGCTTCCGTACAAAGCACAAACAGAAA
>P_4099
TATTCTGATTTTCTTGTTGACATAAGGGCAATCAGCTTTAT
>P_4100
CATTTTTTTGTTCTCAAACTCGATAGTTAGGTTTGGTAGAT
>P_4101
CCTAAGCTCAAGATTCAAATCTGGGCCTATTTTTTCTTCAA
>P_4102
ACAATATTCACCTATTGTTGCTTGAAATGTGGTGGTATTAA
>P_4103
AATATCATAAAGAATTAAAACACGAAGATGAAATATGTAGA
>P_4104
GAATTTGTATGTACACTAAGCGAGACTTTCAGTTTGAAGTC
>P_4105
TGCACTCAAGGTACACAAGGCATGGGAGATCATTGAGACAG
>P_4106
TACCCGTCAAGAAACTGAGTCGCGCATCGTTGGATGATTAG
>P_4107
GGTATTTTCCAACCGAAACACATGAGTCTGACATTACTGAT
>P_4108
CAATAGCCACACCAAGAACACCCCAATGCTTCACCATCACA
>P_4109
GTGATCATCGTTTTTAAAATCGTGAATTTGTTTTTCTTCCG
>P_4110
CCTGAACGGGACAGTGGTCACTGGGTTTCACCCGGGGCTTT
>P_4111
TCACAAATGCTAACACGACTCGCTACCTCAGCCTGGTCTCC
>P_4112
AGCTGAACACGTAAGGAACTCGTTGCTGGAAATAACCCGGA
>P_4113
TCCGACCTGCTTATCATACCCGGCTTCATTGAAATAAGGCT
>P_4114
TCTAAAAATGTAGAGGTTTCCCCGCTCAAAATATTCTTGGC
>P_4115
AGCCAGTCGAGTCACAAATTCGATTGCAGCCAGAGGAAGAG
>P_4116
AACGTGAACGGTGATGCGATCTCGACCGCTTAGAACGCCGA
>P_4117
GGGTCTCAGTGGTGGTTTACCGGTCTCGCCACCCAGTGCCG
>P_4118
TAATCACAGGAAATAAGAAGCGAGGATGTCCAGACCGAAGT
>P_4119
TTTTGCTAGAGCAAAAATGGCAGCATCCGTTAGATTAGGAA
>P_4120
GCTTCGTGTTCTTCTACACGCATGAGGAATCCTTGGTGGTG
>P_4121
AAAAAGGATTGTATCTTGGCCTTACACTGACTTGGTGGGAC
>P_4122
CTGGTTTCTCTACTACTTTCCCCAAATAGGTTTCCACCAAT
>P_4123
AAAAGAAAAACGGAAATTGGCTACATCCTTCGTTCGTTCTA
>P_4124
TCTAGTACAATCATCAACTACAGTTAGAAAGTACTTATATC
>P_4125
TCGTCTCCAAGAATGGAAATCTGCACCAGAGGTTAATCGAT
>P_4126
CCCACTACCTCTTTCGAAAACAGGAAGGGCAAGTGAACCAC
>P_4127
AGGAGAAGAAGGCACAAAACCTCGAACCATATGAACGGTGT
>P_4128
ACACTAGTGAGCTCGAGACACGTTTTGTCTAGGACGAAACG
>P_4129
TAAGTTCCCCCGGGTCGGGTCGGGTCTTATTTCGGATCTTT
>P_4130
ATTACTGTCCACCAGTTTCACGGTATATTTGCTCACCAAAC
>P_4131
CTCTGCCTCTAAGTAATTTCCTGTGACACTGAAAGCTACTT
>P_4132
AGCAGTTGACATGTCAACCGCGATTCTTGGTCTATCCGAAA
>P_4133
AGCTGGACCAACAGCGGTTGCGGTGATTGATTCGGAGGAGA
>P_4134
GGTACAATCATCTCTAACCCCGCAGATGTGGTTCTTTCGTC
>P_4135
AAGGTCAGTTTGTAGTTATACTCAATCTTCTATTGTCTCTG
>P_4136
GGGGACTGTAAAAAAAGACTCGGTCATTTTCAAAGGTACCG
>P_4137
TAGACACTTTTCTCTTTCCTCTCTATTTAGTAAATGATTTA
>P_4138
CGGCTAAAAATGGTAACAATCGCCACTCCCTTTGCTTTTGG
>P_4139
TGTTTTGATGCTTCAGTTCACCCTCCCGCCTGCCATGAATA
>P_4140
TAGTCAGGGAGTCTGTCAATCGGCTACAAGAAATTAATTAC
>P_4141
TATAAGAATGTTCAGAGATTCGAGAAATTTGACGAAGAGGA
>P_4142
AAGATAGAAAAAATCATCGCCCATTAAAAAAAATAGATATT
>P_4143
GATTATTTGCACCGTGAACTCGGTATGATTCACTCCGACTT
>P_4144
TAACACCGATACTAGAAAAGCCCGAGGGGAACCAAAACGGT
>P_4145
TTTTAAACTTGGTATGAAAGCGGGAAATAGATATTGTATCT
>P_4146
TATTTTGGTCTGTAAAATTACAGTGTTACTCTTATTCTTCC
>P_4147
CTACAAAATAAATTTCAAATCGGAAACAATAACTCCCACGG
>P_4148
TGTTCTAGAGATGGTAAAGGCCTGGCTTCTTTACTTAATAG
>P_4149
AGTCACTACTAAATCCCGAGCGAGACATATACACAGAGCCA
>P_4150
GACACCGTTGCCTATCACAGCGGTCTCACCAATGACCACTC
>P_4151
CTATTCGCTAACGTAAGCAACAGACTACCATGCGCCGTCCT
>P_4152
TCGCAGATATGGAAGAAATACCCACCCATCCTCTACATGAC
>P_4153
CAAATTTTAACCACCAATTCCCTGAATTTGGATCCTATAAT
>P_4154
ACTAGCAAAAGAAGGAATTGCAGCAAACTCATTCTCAATGT
>P_4155
AGAAAGAGAGGGGCGAGCTTCGTGACCTTGTAATATGACTT
>P_4156
ATCTAACTTGATTGCAACTGCACTGTCGGGGTTTTTGGTGT
>P_4157
TCCCCAGGAGTCATCATTTCCTTCAAAATTCTATTAAGGTT
>P_4158
GGAGTATGATATTAACTAGTCAATGTTTACTTCAGCCCAAA
>P_4159
TATGTTAAGAAAGATCAAGTCACTTCCAATAACAGAACACG
>P_4160
GAACCGGGAAGAAACATACTCATAAGAGAAAAAATGTTTGT
>P_4161
TTAAGCAGCCAATTAAAGCTCTTGGGCCGTTTAAAATTCTT
>P_4162
TAATAACAATTTAAAAAATGCATTGTCTGCTCAGAAGCTAG
>P_4163
GGTTACGCAGCCGAGCTCTGCCCGCCTAGAATCCAGAAACA
>P_4164
TGTCTTTAACACATTTTTCACGGTAGCTGAAATTGTGGAAA
>P_4165
GAAACTACTGCTGCATTCTTCGAAAATTTTGTGGGATACCA
>P_4166
AAGACTCCACCCGAAACAAGCGGCTCCTAAACTACCTACGA
>P_4167
TTCGGGTTCGGGTATTATGCCCAGGCCTGACCAAACTGATT
>P_4168
AGAATATCATGTTGATCAATCGGGGATAAACTTTTCACCCA
>P_4169
GGGAAAAGAACAAAAAAATACGGTTAACTTTCAACGCAAGC
>P_4170
AAGAAAACTGAGAGATGAAACAGGAACACCTATGACGCAGA
>P_4171
ATCCGCTGGGCTTTGCGGGCCGAGCTTGGACACTGATAATT
>P_4172
GACACTGATAATTTTGTCCGCGGTCCTAAACAAGCCAACCC
>P_4173
CATTCATGATGACTTGTTCGCTTGAGGAAACAAATTTTTTT
>P_4174
TTAACAATAGTAAGAAAAAGCTTGAAAAATCAAATTTTGTA
>P_4175
TTTTAATTGTTCACTCACGTCGTCCGGGTCAAGTTGCAAGA
>P_4176
CAAATTTCCAACAAAAGCTTCTCGATTAACCCCGCCGAGTG
>P_4177
GGAAGAAGAGCAAAAAGACGCGGCCTTTGCCTGAAAAGAAA
>P_4178
TGCACTATTAGCAGCCGGGGCGGTGATCCTTACACTAAACG
>P_4179
TGGACAACTCACATGTTACGCGGGACTTGGCTATCGAGTAA
>P_4180
TTGGTAGCTAATGGAAGACACGGTGCAGACCCTTCTCAGTC
>P_4181
AAGAAACCATTAAAGTCTCACCCACACAACACAAAGTTCCT
>P_4182
AACGCCAAACGTGAAAATCCCATCAACGCGAAAACTCTGTT
>P_4183
ATCCAGGGAGAGAGCAACCGCTGTCACCACAACCTATTACC
>P_4184
CATGACCTATTAGTCTATGTCGGTTCATAAATCCAATGGAT
>P_4185
AAGTATCTCCACGAGGAATACGCGACTTAGCGAGGTTAAAT
>P_4186
CGCGTTTCATGGTTAATTTCCGGCGATAGAGAGAGGCGGTG
>P_4187
GAACCCCAAAACTGAGCCGTCCTGGTCAGAAGAAGCCACCG
>P_4188
CCAACCAATCCTTTTTGCACCGGGAACACTCTCAAGAACAC
>P_4189
GGTCAGCCTGAGGCTTTCGACTCGAATAGCAAACAGAAGTC
>P_4190
TAATATTAGTTTCGTTGTCACTCAAACCGGCGACCTCTAAA
>P_4191
TTCTAGACAGCGTCCTCACTCGTTATCAGCTATATCTTATG
>P_4192
GAAAAAAAAAAAGTCTTTTGCTTTTCCTATAGCCATAAATA
>P_4193
GCGGTTCGCCTTTGATGTAGCTATGACGTTTTCTACTTGAT
>P_4194
AATAGTCTGTTATGTGCCTTCGGCTGCGATGTGTGTCCCAA
>P_4195
TGGGATAATATTCGCCAAATCAGCTTCAGACAACAGACATC
>P_4196
GCATTTGTTAGGAAGGACCACTGGACCGAGTCAAACGCTTT
>P_4197
GAGAAATTTTTCTTCTAGTCCTGCAACATGTTCCCATCTGT
>P_4198
TCCGTAAGAGAACAATAATTCACCATCGATCTAAAGTCACG
>P_4199
TCGCAACTGAGTTTTCTTGGCTGCAGTTTCCTGCACTTTCA
>P_4200
AACAAAAACCCATAAAATCTCAAGAACCTCATGTCACACAG
>P_4201
ATTGAAGTTGATACCAAAGGCGGGAAGACTGTTGGATACGT
>P_4202
TCCAACCTCACTAGCTTGGGCAGCCTCGTCAATGACAACCA
>P_4203
CATCTCCCCATCAATAAAACCACGGTCGAGGACACGTGAAA
>P_4204
TGTGGCTCCTTTGGAATTTGCAGTGACAAGTCTGAGCCTTT
>P_4205
AGGAGGAGGAGGTTTTGGTTCAGTGTTCAAAGGTGCTTTAC
>P_4206
TTTATTTATCTATTTGGCTACATCTTTGGTAAATCATTGGG
>P_4207
GGTGGTGAATAAATGGGTGGCACGATCTTTAATCTTTACTT
>P_4208
AAATACATGCCTGAAGATATCACGCTCGAGTTAATTAAGAA
>P_4209
TAACCGGGTGCAAGAATATCCGGTTTAAGAAGATCAGCATC
>P_4210
CTCGCTTGAACAATGAAGTTCACTGTCAGGGATTCGGGGAA
>P_4211
ACAATGACGGCGGAGTTTTGCGACAATGTATGTTCGACAGC
>P_4212
GAAGTGAGGTATATAAATTGCGTGAAGTGGAGAAACCCTAA
>P_4213
CCCCGGTACCGCATAACTTTCGATGCCAAGGATCCTCGAGA
>P_4214
AGTGGATAAAAAGGATACAACTGTCAATGCTTCGGATGGTA
>P_4215
TTTACATACTTTGATTTGCTCGGCTCCGGCTCCATGAGAAC
>P_4216
ATAAATGTTTTTACAAAAATCCCCAATGAGAAACTAGCCAA
>P_4217
AGAATCTGGGGTAACATGCTCCCGACCATATTTCTTTATGC
>P_4218
ATATACTTCCCGTGCTTGCGCAGCAAGATACCAAAGGTGAG
>P_4219
AATAAGCATTCAAAAATATACCTGGACGCTTCTCAGAATTG
>P_4220
AAGAGCCGCTCCCAATTTTGCGGCCAAGGCGAAACTTGTTC
>P_4221
ACATAAATTTTTAAAAAACGCGTTTCCGTTACGTTTTTCAT
>P_4222
GATTTTTATAGGCTTTTACTCGACGGTGGCCATTCACAGAA
>P_4223
CACCAAAAATAGAAATTGTCCTAGATTCTGCGAATATGCGG
>P_4224
ACCGTCGAGCAAGTTAATACCTTATATTTCTTATTCATATT
>P_4225
TGATTTGAGTCAATATTTTTCCCTAGTAATCTTAGTAATAG
>P_4226
TTGTGCAATGGTCATGCTTCCTGTGATTGTTTCACCCTCGC
>P_4227
CCTGCAACTATAGAGAAGTGCAGTGAATTGTCTAAACAATT
>P_4228
AAATGTGCAAGTTGAATTTGCATTACTCGCGAGTAGGTAGC
>P_4229
AGGTTTTTTTTGCTAAATTTCGTGTACATGAAGAAGGTGCT
>P_4230
TAATTTGTCCCTCTTCTGATCGGTCGAGGTGACGATTGATC
>P_4231
TAATATTAGTGGGCTTATATCAATCTAATGAAATTTGAAGA
>P_4232
TCATCAAGAGATCTAAATGACGTTGACGGCGACCATTAACA
>P_4233
CGACCATTAACAAAGCAAAACGACGACAGTAGATGTAAAAC
>P_4234
TGTTGCGATACGGTTTTGGTCACCATTCACAGCCTAAATTT
>P_4235
AAAATAGGTGAGCCAAACGTCCTTAGCCAACAAGAATTGAA
>P_4236
GCGGGTGGTAGATACACTAACCCGGATGTCGTTGTCGCAGT
>P_4237
TTGGAGTTTCATGAGTAAATCATTAGAATCAATATTCAAGA
>P_4238
TTTCAAAATTTTGAATTTTGCTTGCTCCTCTGAATCACACG
>P_4239
TTTCTTATGCTACATATTGACCGAAGGATGAGGTTCTATGT
>P_4240
CATTGGGAAGAAATTTGGCTCACTGGCGACAACCGAAAAAA
>P_4241
TCACTGGATGCTGTAGAACCCGTGCGTATGAAGTAGCATTT
>P_4242
AGAATATCTTCATATACTTCCTTTAAAGTACCTTGCCATAT
>P_4243
AGGCCCTGAAGAAGATGTCTCGTCAGTGGAAACAGAACTTT
>P_4244
TATCAACTCGGATCTTGATCCACGATTTCACAAGGTTACCA
>P_4245
TTTTGTTATTTGCTTTGATTCGAAAATTTCTAGATATCCGA
>P_4246
TGTTCTCCTCCGTCTGTCAACTTTAACGAAACGATGCCGCA
>P_4247
CTTGAGGAACTTGAAATTCGCGGTTACTAATAGCTTCCCAT
>P_4248
GGAGATGTTAAGGTTATTCTCGCGACAAACAGGATCGAGAG
>P_4249
GTAGTGACCTAAATCTAATTCGCGGGAGACCTCATTTTCAT
>P_4250
CAATACCTAGATCCAAACTACTTGAACGAAGGGCTGCAGGA
>P_4251
TTCAGCTATGCGAGGAAGTACACGGGCAGCTTTGCAGTTAC
>P_4252
ACGCATTGACCAGTCTTTCTCTGGGACGAGTGTTGCAGCAA
>P_4253
CGATGGTTTCAACCCCGAAACCCGAACTTGACGAAGAGGAA
>P_4254
CTGTCGAAGTGGAGTGGCCCCGGTTCCACCAGATTTCAGAC
>P_4255
TGCATTTTTCTTTGAATGGTCGAGAGGGATGGTTCGGAACT
>P_4256
TGGCATTGCGTCTTAAATGCCAGCGACGATGACGGTGATGA
>P_4257
CTCTGCAACCCTTGATTGTGCGGAATCGGTTGCCTGATTCT
>P_4258
GGCGTGGTGTCAGCAATCTGCGTGAGGATAACCGGCCCACT
>P_4259
TAGAGAAGTTACCTAGAAGACTAGAATTGTTTCGTACTACT
>P_4260
CTGTATAGATCCATCTCCTACACCACCGGCGATACGCTTTC
>P_4261
CGCAAGGGTGGTCCTAACTTCGGTTCTACTGTCAGTGAAAA
>P_4262
GTCTATGCTTGTGGTTGAGTCGAGCCCATGGAATGCTAATG
>P_4263
TGCAATCGCCGGTGCAAAAGCAGCGGCGACACAATTTTCTA
>P_4264
TGAGAAAACACCTCGCGAAGCTCCAGCGGTCTGAGAACGAG
>P_4265
TATCAAGCATACAAAAAAATCCCCATTGGTTTTTACAAGCA
>P_4266
GGAAGCAGAAAATGATATACCCTACATTTTATTGTAGATTT
>P_4267
TGAGACAGGAGAATCATATGCATTGATTGTATTAAAGAATA
>P_4268
CGGTACTTGTTTAACGGTGACGGAGTTTAACGCAGAGGAGT
>P_4269
TTATGCGTTGTGAGGCTGACCAGGGGCTTCATTTGGACTGG
>P_4270
TGACCAGCTGTAACATAACCCGAGACCGCAACCTATCCCAA
>P_4271
CACTGAGGCTTCGCTGTGGTCCTCAGCAGCAAGACTGTCCC
>P_4272
CGCAAGATCGAGCCTTCAAGCAATGTCGATTCGCTGCCAGT
>P_4273
AAGCAATGTCGATTCGCTGCCAGTTTCGCCTTCTCTCGCTC
>P_4274
AGCATAGGCCACGCACACCGCAACACCGCTCTGCACACCAA
>P_4275
CTGAACGCTGTTCTCAAGTTCCTGAAATAGAAAAACATCCC
>P_4276
CCTTTTTTGGGGGGTATTTGCAGGATTGTCATTGAAATCTC
>P_4277
TGAATGGACCAGAAGGAAAGCTGTAAAGGATGGGTGATAGC
>P_4278
CGGTAAGGATGGATAAAATTCGGGTGCAATCTTGCGGCCAT
>P_4279
TGATAATGTGCATACCATCGCGGAGTTGTGCTTGCTGCTCC
>P_4280
GAGGAGTAGACAGGCGCCGGCGGTAAGACCGAAAGCACAGG
>P_4281
CATGTTCTGTGTATTTTCACCTATTGATTGAATCGATCAAG
>P_4282
TGCTTTCCCAGGTTCAGTCGCGCGTGCTGCAAGAAATGCAG
>P_4283
AACCCTGAGATTAACATTATCATAAATGATTCAGCTCCTAA
>P_4284
AAAACGGAGGATAGATTTTGCGACAACCGGAGATATCCCAA
>P_4285
AAACTGGCAGACGTTTAACGCATCCTTTACTTATTCTGTTC
>P_4286
CCTAGTGTGTCATTCTGTGGCGTGATCAAGGGGCCACCAAC
>P_4287
TCAAAAAAATATTGTGTATTCTCGTTTGTTAAATAAAGTAA
>P_4288
GTTATAGACCCATTATTCGGCGACAACGAGTGTAAATGACA
>P_4289
GCATGGAAGATGTGTGGCCTCGACAACAACACTTCCATATG
>P_4290
AAGCACTTGATTAGAGAGAGCATATGGTAGAGTAATCTAAA
>P_4291
ATTTCGAGTGTCTTGAGATACCTGAGTTTGTGGTCGAGAAG
>P_4292
ATGTTTTTTTCCGTGTCATACAGGATGACCGTGAAGCTGCA
>P_4293
ACCATCCGGTGTCACAAGCACAGCTCCGGTGTAAGACTGTC
>P_4294
CGATATTGAAATGGCACACCCTAAGATGTGATTCAGTGATA
>P_4295
GGCTAAGAATAATGTATAGACCAGAATATTCGTGTTCAAAC
>P_4296
TCGCACCGAGACAGAAAATTCAGTGATGGTCCAGCTCAGTG
>P_4297
GACGGGAATAATTAAAATTACCTGCTTAAAATTTGGAGCAA
>P_4298
AAATCAGTGTCGCTGTTTTGCAGCCACAAGCCAGAGCGTTT
>P_4299
ATGAGTAGTAAATAGGGACACATAAAAAACAAATGATCCCT
>P_4300
ATTATACCTACCCTTAGCCACTATGCTTGTATGGTGGACCT
>P_4301
ATTGCCATTACTCTTCATAACGGCATTAGTAATTCTCGGTC
>P_4302
AATGGTCGGTAAATTTTAAACTATACAGAAATGATGACAAC
>P_4303
GATCTATCAATGTCTAAATGCATGCTTTTTGAATTATCGGA
>P_4304
GTTCTGTGGGACCAATTGCGCAGTGGAAATAAAAAAGGAGA
>P_4305
AAGGAAGCAAAGCGGGAAATCGCTAATTCTAATGGTATTCC
>P_4306
GCAATCATAGCGAAGATATACGTGCTTGTGTTGAAAGTGCG
>P_4307
TGCAACAATGAAGGCTGTTCCAGTGCTCTCAAATCTTGTGA
>P_4308
ACAAACTCAAGCTCAGCAGGCGCGGTTACTAGCAACTTTGG
>P_4309
TTCAAGAGTATATACCAGTGCACACTCGTAAAATCGAACAC
>P_4310
CTGGAAAATTCTTAAAGACTCGGGAGGAGACTGAAATTGGC
>P_4311
AGTGATTTGTCACAATTGAGCGAGAAGATTAGTTTACTACT
>P_4312
TTGCACAAAGCGCTTCGGAGCGATAACTCCTGTTTTCTTCT
>P_4313
AGTCGAGAAAGATCAAAATTCGGCATACGAAAATGGACCCA
>P_4314
ATATCATTTGATGCGTTTTCCTCTGACGAAGAATTAAAATG
>P_4315
GGATTTGGCGGAGGAAGTGGCGATAGCGAATGCTTTTGTGA
>P_4316
TCGCTTGGGGGAGGGGAGCTCGGCGGGTTGAATTAGAAGTA
>P_4317
AATCTTAAACTTCAAAGAAGCGGTTTTCGGAATGGAGAAAG
>P_4318
GTTATAGAAGTTATCCCAGACCCGATTTTGAAACGAGACGA
>P_4319
TTATTTTAGAGGTGAAAATGCGCCAAACCTCTTCTTGTCTT
>P_4320
ATTTCGGAGGACCATAGGTTCTGGAATGCTGACTCGCGTAT
>P_4321
ATGGATTCCCACTATCCTAGCGCGGCCTGCAAAGAGCATTC
>P_4322
ACAGATTTGGGCTTTATCGCCTATTCCTACCTCAGGGAATA
>P_4323
TGAGCGGGCATGGTTGGGTACTTGTTCGACAAGACTTGGTC
>P_4324
GAGACTGGTTGAGTTTACTGCGGTTGCGCCTATACCGACAA
>P_4325
GAAGCGTGATACAATACAGTCTGAATTCGTTTCATGTTGAA
>P_4326
GGAGCAGCAAAAGTATGGGGCCCGAGTTGATTGGTTGTTGG
>P_4327
CAGAAGCATGGCACTCACTCCAAGACCGAGTAAGAGAACAG
>P_4328
CCCAAAAAGAGTTGACAGCTCGATTTCGACTTATAAGTCAA
>P_4329
GGAAAGAAACGTTGATGGGACGGGAATTTGGCACTAATACA
>P_4330
AGGAAGGATCGCCCTGACCTCAGGATCGCCGCTCCCACTCT
>P_4331
GAAACGCTGCATCGCAATCGCCCGAGTGAACGTTTAACAAA
>P_4332
GGTTACGTTGTTTCAAAACTCCGGCGTGAAACCGGTACTAA
>P_4333
GCTTGTGAAATCAATTTTTGCGTTAAAAACAAAAATAAGGT
>P_4334
CAGGTGTACGAAATTTAAGCCGAGGACAAAGGAGCGTGCGA
>P_4335
CCTCTCTTATCATTTTAACGCCGGAATTCATAGTACTATGA
>P_4336
GCAGTAGCAATGGAGTTGGTCCTGGTCGGTCAGCGACCAAT
>P_4337
ACTTTTTTACAAATCATTTGCAGTTCCGGCTTGAAGGTTTT
>P_4338
CCGGTACTCGTCCCTGTATACGGCGATTTTTACGTCCCTTC
>P_4339
TGCTGACGCCACATGTTATACACTTACCAGTTTGAAAGTAT
>P_4340
ATATTTATATCCAAAAGACGCGATATAGTCTCTTCTTGGGT
>P_4341
GAGCAAGGTTTTGCTATTGGCGGTGAGGAGAGAATTAGCCG
>P_4342
AGGACATATTATCGCTTGCGCGGCTTTGTTCCCTTTCTTTG
>P_4343
CCGCGGACTGGTTTGTGAGACGCGGGTTTCAGGAATGTCCA
>P_4344
GATTGGAGACAAATAAATTGCAAGAGTTCTCATAAGTCCGG
>P_4345
CGGTATGTACCGGTTCGGGGCGCGCTTGATGACTGTCCATT
>P_4346
TGCCTGAAGGAGGACGCATTCGCGCTCACACGAAAGGAGCT
>P_4347
AATACGAAATAACATTTGGCCAATGGCCTCCAATTCTCTAA
>P_4348
TCTAACCAAAAATATTCTAACGCTAATTTCACCCCAAAAAA
>P_4349
ATAAAATGCAGCCCAAACGGCCGGAAAACCGCCGGGATCGA
>P_4350
TTTCACCGAACTTAGTTTAGCTCGAACACTCTATTTTACCT
>P_4351
TTGCCAGATACTTCAAGGGTCCCGAGCTTTTAGTTGATCTA
>P_4352
TTGAATTTCCGAATGGTAGTCGTTAATACTTTGCTGTTGCT
>P_4353
TTTCGGATGCTTCGCCTCCGCGTGCTCCCTGCATTTCACTT
>P_4354
CGAGTCTCTCTGATGGACGTCGCCAAAATTGACCACGGGTA
>P_4355
CTGATTTATGGTTTAAACCTCAGCATTTAGTCTTCACGTTT
>P_4356
TTACCTCCGTGGTCCTTCAGCGAGGCTTAATTTTCCGGAGC
>P_4357
ACCCCTGGAATCGGCGTCGGCGGCGGTGGAGACGGAGTCAC
>P_4358
CCGTCACCGATGAGAAGTTGCGCGAGTTGTTTGCCGAATTT
>P_4359
CGACTAAACTTTTTAAAAATCTAGGACGTACAAGCTAACTG
>P_4360
TTGTGGCTGACAAGATAGAGCTGGAACATCGCGTGAAAAGT
>P_4361
AGTGAGGAAAGGTCGAGTCACACGGATGCTGGTCTAAAAGA
>P_4362
GGAGGTCTTCCAATACATGACGTGCTCGGAAAATAAAGCTT
>P_4363
TATTAATCAATAGATTTACGCTATACAAGTTTTCCGAATTA
>P_4364
CTAGGACTCCTTCCCAGTGTCGCTAGTTACTTCTTGGAGCG
>P_4365
AGACAAGATGACGGCCTAGCCGTTATCGAGGAGGAGGAGGA
>P_4366
GAGAGGAGCTCCGCGAGCGACGAGGACGTCAATGTGGAAAA
>P_4367
AAGTGACCCGCACTGTCAGACCCGAGCGGACTTTGACCCAA
>P_4368
GCTGAAGACCACATACGGCTCGAGCTCAGAGCCCATCCAAT
>P_4369
TGAGTTAGAATTTCATTACTCGACAAGATAATTACCTTTCC
>P_4370
TGTTGTTGGGCCGAGCTCGGCCCTTAAACTGATAAAAAAAC
>P_4371
GGTCAAGGTCGCGTCTTTTACGGTTTCGATGAATGTGTGAC
>P_4372
CTCAAGGCAGCAAAACTTTGCGGTGAGCAAGGTGTACAAGT
>P_4373
TTTGCAGAATGGAATTCGCGCGAAACTAGAAGTTTTTAGAA
>P_4374
TTAAGCGATGCCACCAAACGCGTGACACAAAATATGCATTA
>P_4375
TAGCTCTTTGATAGATACTTCGGAAAACAAAATTGTCTAAT
>P_4376
TTTGTTATAACTACTTTACGCGGGAGCATTTCAAATAATAT
>P_4377
TTAACCGTCTTTGTTTCTTTCGATACCAAATGAACCCGAGA
>P_4378
TTTACCATTAAAAAAAAATGCTGTACAGTCTATTAATTATG
>P_4379
GAAGTACCTATTGTTTCTAGCGACACCGGACTCGGAGTTTG
>P_4380
AAGATCTTCTGGAAACACAGCGCGCGAAACACCGAGTCCAA
>P_4381
TACAATTATTACATTATATGCGTGTTCAATTTTTGGCGGAT
>P_4382
ATTAAGCTAAGCGGCAAAATCATTGGCGTCCCGAAAAAAGT
>P_4383
TAATTTTAGGATTTTACATGCGCTATACCATTCCAAATTAA
>P_4384
ATCATGTGAGTGCCGTCCAGCGAGTGCACAAAGTTGGGAGG
>P_4385
AACTCTACCTTTTTTTTAGTCATTTTTATTTCTACTCTCTT
>P_4386
TAATGTTCGGATGAAATTTGCAAGCGAACATATACTTGTTA
>P_4387
GATGTAAAAAAAAAAAATTCCCTTGACATTTTTTATTATTT
>P_4388
CTCTTCTTCATCCTAATATGCGAGCTTTTCCACTGTCTCCA
>P_4389
TAGTTTCGTCTCAAACATCACTCAAACCGAGGAAAAGAATT
>P_4390
GAATGCGATTACCTATTCACCGGTCCCTCAACCAATAGATT
>P_4391
CATCTCAGACTTTTTATCGCCGCGGCCGTAAACATACATCA
>P_4392
GTCTAAATCCATAAGCAACACTCTACCGACGAGAAAGTTTC
>P_4393
AATGGCGTACAGGCTTCAAACCCGGGTGGCCAATAAGAGCA
>P_4394
TAACACAAATGCTACAAATCCGGTATACATGTTAGAGATTG
>P_4395
TGTGTTATACTCCCTCTGTTCCTAAAAGTTTGATGTTTTGA
>P_4396
GTCCATAGCCTGTGTGGGTACTGTACTGGTCCCTACTAATA
>P_4397
TTCAACTTCAAATAATTTGGCCTGATCCTCTATTTTACTCA
>P_4398
GAGCATAGTAGATATTTTTGCGATGGCTAATACATTAGCAA
>P_4399
TCGAGTGTAGTATTTTTGCGCGGGGAGGACATTGTTGACGT
>P_4400
TAAACCATCATGACAAGCGTCTGGATTTTTGGATCTAGAAG
>P_4401
GTCACTATGGCGGCTGCCGCCGGGTAAAGGCAGCGAACTCG
>P_4402
GATATATTCTCGACCGGCGTCGTGCTTGGAGGTTACCAGGC
>P_4403
GTAAAGAAACTTACTCTTCACACCATCGATTCAAAGCTCTA
>P_4404
CTATATGTACATGAGCTCAACCCGACTCTCTCGCCTGTATT
>P_4405
ACTCTCTCGCCTGTATTACTCGAAAATCAATACCATTAACC
>P_4406
TGATCTCTAACGTACGCCGCCATGCCGATTCCAAACGACGA
>P_4407
CACCACATCTCTCCCAAACTCCCCTCCAAGAAAATCAATCA
>P_4408
ATATCAATGATAATGAACTACTGGGAGGGTAGTATTAAAAA
>P_4409
GTAGCTGATATTCTTGTAATCAGTTTAATAGGTATTTTTTT
>P_4410
TAGCTTTAAAGGAGTCATTACAGTAAACTTCTTCCCCAAGA
>P_4411
ATTTATCGACCGTAAGCCATCCATAACTCCATTTGTAAGGA
>P_4412
GCTCTTGGTTTTTCTCAATACGGTCCAAGACTTCGCAAGAC
>P_4413
TCTCTATCGCAGAATTATGACGCGGTTGTGGGAGATACGAC
>P_4414
GAATATACTCTAATTAGACTCAGCATGTAGTATAAAGAAGG
>P_4415
GATCAAGGAAACAAGTACAACAGAAGTGGAAGTCTGTCTCT
>P_4416
CTCAGGCAATTGTAAAACCGCGGGATGTGTTTCGGACGTGA
>P_4417
TCGTGAAATCCAGAAGAATCCAACGACAAGCAAACAAACAA
>P_4418
GTCGAGTGAAATAAATCAGCCGCCAATAGCTGGTTTACGAT
>P_4419
GCCACGTCATCACTTCAAAACGGCGTCGGCTGTAATAATCC
>P_4420
TCCGGATGTTAAACCAAAATCAGTCGGAATAATCATCACTA
>P_4421
TCTTCTCTTTAATAGACCCGCGTCAACTCGTCAAGACTACT
>P_4422
GTCGCCGTTGAGACTAAACGCCCTAGGAAGGAACACGCATG
>P_4423
CCAGCGCAACTTTCACCATGCGTGGCCGACGTACCGGATGA
>P_4424
GACGCAGTTTAATTTGGTGGCTAGAACGTTGTACCGGGACA
>P_4425
AGACACAACATATATTAACTCAGCCATACCGTATGATTAAC
>P_4426
GCCATAGCGTATGATTAACTCAGCCACAACATTACCAGTAT
>P_4427
ACAGAAACCTCGGACTTGGCCGCGCTTAACTCACTGTCGAA
>P_4428
TAATTTTTAGCTGGGAAATTCGGAGACGAAAAGCAAGAAGG
>P_4429
ATTATTTTGAATATTAACTGCGGGCGTGAGTACCTGTGCAT
>P_4430
TTATTCAGCCAATACAAATACGCCGTCGTTTGGTTAGTACA
>P_4431
CCACGGGTCTAGAATCATGACGCGTTCGCTGTAGTATGGGG
>P_4432
TTAATCAATGAGCTCCCATCCGGGGCCAGCTTAACAGTTTT
>P_4433
CATTTGGGGATGGTGGCTTCCTAGAGCGTAAACGGCGATTG
>P_4434
ACGGCGATTGAGAGGAGAAACAGTCTCAACGAAATCCACAT
>P_4435
ATCAAGTTGGACACCACATCCACGAGCGACTGCTGGTCTCC
>P_4436
TTAGATGTCGAATGTGACTTCGCGCTTACGTAAATGCGACT
>P_4437
TGAATTTCGGCCGGAACAGACGAGAAAAGAGCAAAACGGCG
>P_4438
ACACAAAGGCCCTAAGTACGCGCCACATCCAAAACCATATG
>P_4439
TTATCTCTAGACAAGTTGCGCGAGTGCTACCTAGAGGTATG
>P_4440
AATATTTTGACAATCACACGCAGGATTTTTTCAAAAAACAT
>P_4441
CAAGAATAGGATTCAAATTTCTGTTCCTTTCCTCACATCCC
>P_4442
TTAACAGTGGTTACGGGAAGCGCCGGCGTCGGAATGAACAC
>P_4443
AGTTTTGGACTATAAAATGGCAGCTTTGCACTAATCCATTT
>P_4444
TTAATGACTAATGCATTAGCCGTTTTATAGAAATTATAATT
>P_4445
TCAGACATGTATCAAAACGACGATAAAAGGAAAAAGGTCGT
>P_4446
CAAAGGGAAAGGTTTCAAAACGTATTCTACCTTGAGCGGAA
>P_4447
ATGGGTTTAGTAAAGTTATGCGGTTACACGAATGAGAAGAT
>P_4448
GTAACTTGAAGAAAATAACGCTTCACCAACTGCTAAGTGCT
>P_4449
ACGAAAGAAGCGACCGCCATCGTGTTCGATTTCCAACTTAA
>P_4450
CCCCAACAATGGGGCAAGACCGGTGAAGCAAATGATTGAGA
>P_4451
TTAAATATGAAAGTGGAGCACCCGACTAACCTGCTCACACC
>P_4452
TCTCAACTTTAGGTCGGGCACGTCGACCTGATTTCCCACCA
>P_4453
GTGCCGATTCCAATAGGCTACGTGAGTCAGGGCTTCGAGGA
>P_4454
GTGCACCCCGAGGTAGGTCCCGTGAAATCAGAATGAGGACC
>P_4455
CGCTAGAGCCTTGGCAAGCTCGGTCTTACCAACACCTGTTG
>P_4456
TTAGGATATGCAAGATTAGGCGGAGATTAATTGGAAATAAA
>P_4457
CTGCTTCTTTACAAAAAACGCATCATTATAAAAAGGCTTTC
>P_4458
AGTTTGGTCATCATCAACAGCAAGAACTCTCATTCCTACAG
>P_4459
AAAAGGAGTTAGGAAGATTGCAGGGTTTACATAACCAGCTT
>P_4460
TCCCATTTGGATTCCTGACACAGAAAAAAATCCTTTTAATG
>P_4461
TCAAATACTTTGGCCAAATACGGTAAGTGCATTTCCATGCT
>P_4462
AATCTATAGTTAAGAATACCCGGCAGTCATTAAAAGAGTTT
>P_4463
GCCATTGGTGGAAGCTGAGGCGGTGTAGTCGGGTAAAGTGT
>P_4464
AAGTGACTTGCGTAATTCCTCCCGAGTTACATTCTCAGTGG
>P_4465
CAATTGGTGCCACAGGGCCGCCCTGTCAATATTTGCATGTT
>P_4466
GCAGTTTGAGAATCTCGGTTCGATGCCATCTTCTTGTCACA
>P_4467
GACAGTGCCGGTAAAAAAAGCTTTAGCATCTCCTTCTCTCC
>P_4468
ATTGTGCTTTGAGAATTAGGCATAATCTATAAGGCCGTGAG
>P_4469
AAACCCACTAAAGAAATCTACACGGACACTAATAAGCCAAA
>P_4470
CTACTGATGGGATCATTAGACATAGACAACGGTTTCACTTT
>P_4471
GTTTTTAGCAAATGATTTTGCGGGGGCGAGGAAATTTGCCT
>P_4472
TCATGCTACACCGACCGGGTCACGAAAAGATGAGGTTGTGC
>P_4473
AGAAACCTGCCAGAGTTATGCACCATCGTTGCTGAAACTGA
>P_4474
GAACAGGCGATGTCTGGGCTCTGTATCGGAAATGGTCCCCT
>P_4475
CATAGTGGGAAAGAATTTTGCTGTCTTAACCACTCGACGAT
>P_4476
ACTCGCTTGACCAGTGATTACCTCAGCGATATATTTGGACA
>P_4477
ATTAGTATGAAATGCTGGGGCAGTTTAGTGATGAGTGGGAG
>P_4478
ACACGGTAAAGTGAAAAAAGCGTTGTATACTATAGATATAT
>P_4479
TCGTTGAGATGTATGCGTTACCCGGATTTTTAGATGAGGCT
>P_4480
TAAAGGTGTGATCTTTTTTGCAGGAATAAAGTAAACTATCA
>P_4481
GGTGGTATATGTACAGTTGGCCTGGTCATCAAAATCTACAG
>P_4482
GGGCGAACTGCGCTGGTAAGCCCGGATTTCCTTTGTATATA
>P_4483
CCCATAGAAGGCACTTGGACCAGCCTCAGAATTCAGAAGGC
>P_4484
ACCTGGGAAGCAAGCTGCGGCGAGAAAACCGACTTTACAGA
>P_4485
GTTTTTTTGAGTCTGAACCTCTATGACGCGCTGTCAATGCT
>P_4486
GCTTTCATACTTGTGAGATGCACGAACACCTTCATCTTTGG
>P_4487
TTAAAAAGGACAGCTGGTTTCCTGGGTAAGAGTTTTCAATT
>P_4488
CAATATTGAAGGGCTCATCTCAGGAAAAATTATGTTTATCA
>P_4489
AAGGTAATGTACGAATTTTTCAGCATCAAGATTTTATAGTA
>P_4490
GAAATTCAAATTTGAAGGTTCTACATCTATAAAGACGGGAT
>P_4491
TTCGTCCTCGTCCTCATCATCTATGCTTTCGGGGGAGCTAG
>P_4492
TTATACCGCTAAACAATTCGCCCTACAATAAAAGTATTGTG
>P_4493
GGGGTTGAGAATGCTAGTGTCGGTTTGTTTACTTATCCTGA
>P_4494
ACATTGTCAATTTTCATTTTCAGCCGCGGTGGTTCGCTCTT
>P_4495
CCGGTGACCACATTTTTAATCGGTTGCAGGAAGTGATGGAG
>P_4496
TGAGAGAATTTTCTTAGTTCCGTGATTTTACTGATAAACTT
>P_4497
TATTCTCCCAGTAAAAAATTCGAGAACACACTGAGGACACG
>P_4498
AGCGGTCACGATGATTTTTTCGTGGGTCCCAAACAGGAAAG
>P_4499
AATTTCTGACTTTGGTTTGGCATGGTCTACAGCAGAGGGCA
>P_4500
TTCGTGAACTATGGTTTTGGCGGGAAAATGATGGGAGTGAT
>P_4501
GGTTTACAAACCAATTGAGGCTTGAATGTTACTATACCAAA
>P_4502
CAAATATCTGCACCAAAACCCGTTTCCACATAAACACTACC
>P_4503
ACGAACCTGGCGCATGAGAACTCGAACTTCTTCTTTCTCTT
>P_4504
TCATGCCCAGAACAAGATGCCGCGAGGATTAAATATTAAGA
>P_4505
AATCAGGACCAATTCTTAGGCAGTAAATAGCTTAAGGCAAG
>P_4506
CATGTCGGCAGAGGTCAACACCCTCACAGTCAAAACCGATA
>P_4507
AAACTCGTGTAGGAAGGTAGCGGCAACAAAATGAGCATGAG
>P_4508
AGGTGGAAGACCGGTAGGTGCGGTGGGATCAACTGAAGCAG
>P_4509
AGAAGTAAGGAGTGTTAAAACTAGAACCTCGTTTGGTTGTC
>P_4510
TTTCATATTTTCATAATCCTCGTGTTCAATTTTTGTGTCGA
>P_4511
GCGGCCAGGTGTAGGTAATGCGCGCGGTCTTGGGACACATC
>P_4512
ACACCAATGTCTGGAAAAGGCTAAGCCTAATTGCAAATTTT
>P_4513
TCCAACCACCTCCCAAAATCCAATAACTAAATTGATGGACC
>P_4514
GTAGTACTGTATTGGTCACCCGTTAACAATATTATCCCCCA
>P_4515
ATGAGATGGTTTGAAGCCGCCGCGATGTAACATAACTTATT
>P_4516
TGCCTTTCTTCTTCAAACAGCGGTCACTCTTCAACGGTATG
>P_4517
ATCTACGAATTGCAGTTTTACTAGAAAATTTTGAAATATTT
>P_4518
CCCCATTGTGGGTTTTGGTGCGAGTGCGAATCGCTTCATAG
>P_4519
GGGACAGGCCAAGACATTGTCGGTCCATGGAAACCATAATC
>P_4520
CTATGCAAAGTATCAACGGTCGGTCATGACAATCTGGGGTC
>P_4521
ATAAACTCAACAAAGAATTACAGTCACGGATAAAGAGAGGA
>P_4522
GAGGAAAACAATCTGAAACACTAGCTCTCAAATACCTGGTC
>P_4523
TTTAACCTCTATCAAATTTACGCTAAAAATTTCTAATTCTA
>P_4524
ACGCTCGGATATAATTTTAACTTAGCAATATTTTATATGAT
>P_4525
ATATATAGGACTAGCAAAAACGGTTTTGATTATTGTTTCTA
>P_4526
CACGCGAACTGGTCATGAATCGGCGCTGGGTCCAAGCTACA
>P_4527
CCCCAAATTTGGAATCACGCCGATAAAGCCAAAATTAGCCC
>P_4528
GAGAAAGATGAGAAATTTTGCAGTTTGGGGTAATCGGAGAG
>P_4529
GGAGTTATATTACCAGAACACGGCGCCGGATAGAGTGGACA
>P_4530
AGTGAGCCGTGAAGTGCGAGCATACTCGGGGTCTATGTAAC
>P_4531
AAGGAGGAGGATTATGCGGTCGGCAAGCTGCTATTAAGACC
>P_4532
GGACAGATTACTGGTTGAACCGATAAATCAAAGGCAACCAA
>P_4533
CCTATGAAAACATAACGAACCCCGGATGCACGTTTCGATAT
>P_4534
GATTAGTCTAAGTTTCGGTCCCATAATAATTGAAGCAAAAT
>P_4535
GGTCCCATAATGAATTGAGCCGGGACTGGATAGGACCAAGT
>P_4536
TGTATGCTTACACGCACCGTCAATACTACAGAAGTTGTGTG
>P_4537
GGGTTTGCTGCAAACAAAACCTGTAAGTCAATTTCGTTTAC
>P_4538
CCAACGGAAGGGATATATGACCCGAAAACCGATTTGCATTA
>P_4539
CCGGTCCATCTTCTCTCTCGCTATACACGGATTCAGGACAA
>P_4540
GAGTGGCCAAGACTGTTTTCCTTGGCCGTCTAGTGTACCGG
>P_4541
ATGTCGTTAGGATTTGCAGGCGCTAATAATGTTCCATCGAT
>P_4542
AAATTCATATATGCATATGTCGGTGTACCTGGTAGAGCACA
>P_4543
AAGAAACATCCATCAAGTGACGCGACTTACGCTTTCTGTTC
>P_4544
CTTGCTCCCACCTCCGAAACCGCGCTATTGTCAAGCCGTCC
>P_4545
AAATTTTGAAACAATTAAGGCATCAATGAGACCTTATTGCA
>P_4546
TGTGTTTTACACCCTAAATACTCTACGAGTACATGGAAATT
>P_4547
TAGAGTTAAAAGATTAGACTCGTCAATTTTTATATAGCAAA
>P_4548
TTATAAGAAAAAAGAAAAGTCGCGAGTTTCCTAATGCAAGT
>P_4549
CCTCCCCTCATATGCCACAGCAGCGACAAGTTTTGGGACAT
>P_4550
ATTATACATGGAATTTTATGCATGGACAACAGAGCCACCAA
>P_4551
CAAAGGCTCGCCAAAACTCACGCCAATTTAGAAGTAGCTTT
>P_4552
ACAATGGAGGAATTTGTTGTCCCGGGTGCAGCTCTAAAAGC
>P_4553
TGCTTTTGTGCAAGCAAGAACCCGAGCGCTGAACTCTGCGG
>P_4554
CACATTCTATAGAAATGGTACGCGAAGTGGACTCGCCGAAA
>P_4555
AATGCAACCGCTGCACAGCCCGTTGTTTCCATAGAAAGATT
>P_4556
ACCCCCTACCAGTTGGCATCCTGCAGCGAGCATAGAGATAA
>P_4557
AGTGGAAATAACAAAAAAAACTGTAGAAAAGGTATACCTCC
>P_4558
TAATCATTTTTGATAAAAGACTATCCTCTTATGAAGGACGT
>P_4559
GAAAAAAATATTAGATAAGGCGAGATTAGATTTCCGACACT
>P_4560
TCCCGCCAAAAAAAAATATTCCCGCTATTTAGAACAAGGTT
>P_4561
AACATGCTTCTTTACGAATTCGATGACCTGCAGAGCGACAC
>P_4562
AAATTTTTGTTGGAAAAATTCGTTTTTGGTGAGAAGTTACA
>P_4563
GGCTCGGTGGCAAATTGAAACCATCCTTTGGTTTCTTGAAG
>P_4564
TTTAGGATTCATGCAAAACGCTTTAGTAACATATTTCTTCA
>P_4565
TTTAGACAAAAGGGTAACTTCCTGAACTTAGATATTCACTA
>P_4566
AGAATTTGTAAAAAAAAACTCGGAAAAAATAGGTTTTTGAT
>P_4567
TAGTTGGTGAAAATGGATATCTACAATTACCTTCTAGCTAG
>P_4568
CTGTATTTGGACTTTTCAAGCATGCGTGACCAAATATCAAG
>P_4569
TGATGGTATAACGACTCAATCTAAAATACTAAAAAGATAAG
>P_4570
TTGAGCTCTGGCCCCACCATCGTTAAGGTTAAATCTGCGTA
>P_4571
TGCGTATCATTTCATCCTGGCGCGGCCACAGCAAAGGGGTT
>P_4572
ATTTGGCCCCTGGAAATTTGCATTAGAGAAAAAAAGGGGCA
>P_4573
CCGGTGTTAGACTCCAAACGCGTTCTTTTAAAGGTTGAGAT
>P_4574
AGGTTCATCCGATGTTTTACCCCGAACCAGTAGGTGATGTT
>P_4575
ATGATGGAGAAGTCAGGTTCCGTGACATGGAACATACTCAT
>P_4576
CAACTTTTTCATTTGATCAACAGCGTCGGGTGAGCCGCCAT
>P_4577
TCAAACACAATCTCCACGAACGCGGACACGACTTGATGACC
>P_4578
GTGGTTGGCTTTGTTGGGTACCCGAATGTGGGGAAGAGTTC
>P_4579
TACTCCAATTAACTTTTTTCCGGGAAGATCTCACCGGAGAA
>P_4580
GCCGTGTTAGTTATGGGACACCCGAAAGTGCAACAGCAGCT
>P_4581
TGAATATTCGGAAGTTTAATCCCGAAGATACAACGACTTCC
>P_4582
AATAGATGTCCTCCAATGGACGTTCGAACCCAATACCTCTA
>P_4583
GTTAACCTAATAAATATTACCGAGATTTTTGTTATCGTGTT
>P_4584
CTTCTCCAATATGCTTAGGCCTGCGTCACAACCACATTGTT
>P_4585
GAAGACATCAGTTCGAAACGCTCGCTTGGAAGCGACGACTT
>P_4586
CCGCCTCGCATTTTCCAAGTCGAGGTAACATTTCTGCCTAA
>P_4587
GTCATTTTTAGAAATAAAAACTTTACAAAGTTAACATCAAT
>P_4588
AATGGATATTTTCCGTCTCACGATTTTTATAAAAGTTCACA
>P_4589
TGTTTATCTGTGTTTCTGATCCCGAGGAAGAACTAGATGAG
>P_4590
AAATTTTCCACTTGGATGCTCTGTAGCCTATTTGACGTTAT
>P_4591
AACACCGACTTACAGCCCTCCAGTAAAATCACCTCCCGTTC
>P_4592
TTATAGCCCTCCCATAAAACCACCACCGGTACAAGTGCCTC
>P_4593
TGCTTATGTTGTGATTTTGTCATGACTTTGGAGATAGGGTG
>P_4594
TACTCCGTAATCCCCTTCTCCGGTTTCATGAAGAAGGTGTT
>P_4595
CACCAAAACTAGTGTTTATCCGAGGAGGACGAGACGATGCT
>P_4596
ATTTCTCTGCTTCCAAGTTACGTAGACGACGGAATGAACAA
>P_4597
AATCCATTTAGCAAGACGTACGTCGTCGTTAAAGGTGACGT
>P_4598
TGACGTTGTTTCACGTGGGCCATGTTCGAAAAATAGATGTG
>P_4599
TATGTTAAAACATATGATATCTGTTAAGAAAATATACAATT
>P_4600
AATTTGTTTGGACAAATTACCATGATCGCCGTCTGTGGGGA
>P_4601
ATGGCCCGTGAAAGTGCTCCCTCGATTATTTTTGTTGATGA
>P_4602
TTAATTTTTTGTTAACAGATCTGTTAATTTAAAACGTTATT
>P_4603
TTAGTAGAGTATCTTCTCCACACAAACCATGGAAAGAACTT
>P_4604
CAATAAATGCAGATGGGTCACGAGGTCTATTAACTCTTACA
>P_4605
TTTTTGGTATCAAATTGGGTCCCCAAAGAAACTTCCATATT
>P_4606
GCAGCACCGAGCTTCCTTATCGCGATATGGTAAGAGCAATT
>P_4607
GATATGGTAAGAGCAATTCTCATGCGTAAACCTCGGCTGTT
>P_4608
GACTCTTTCTCCATTAATTCCAGTAGCTCCGATTGGCAAAG
>P_4609
TGACCAGAGGCAGACCGGTCCAGTCTGGATATAAATTCCTC
>P_4610
CAGTCACAAAGTCTAATGAGCAAACCTGAATGCGGTTGCGA
>P_4611
CCCCAGATCAGAAAAATGCTCGCTCTGAAAAGGGCCGAGAT
>P_4612
AAAGGGCCGAGATCCTCACTCGAGTTATGTGACCCAACATG
>P_4613
ACTCTGGGTGGGAGACCATCCACCAAGTTCATTCTCACCCA
>P_4614
GATATTTCATCTGACCACGACTCTTAAAGCCGCGTTGCACT
>P_4615
AAGAAAAAAAAATCAGATTCCCGATCACACTTATGAAGCGA
>P_4616
TTGACACGTATCATGCTTCCCAAAGTTGGTTTTTTTCTTTT
>P_4617
CAGATTCATATCAAAATCTCCAATAAGAGTAATGTAATCCA
>P_4618
TATCGGATAATTTTAAAAAACTCTAAAAGATGATCCAAACG
>P_4619
CTTGGTGAAACCAAATTTGTCAGTCCATATGGATTTGGCTT
>P_4620
AACACGCATACACTTGGGAGCTCGGTCACAAAAGAGCTGAC
>P_4621
GTTCTCGCCTGTTACTTTGGCGAGGACTGGATTTTGACCTT
>P_4622
ATAATTAGAAAATATTCTTTCGGAAAAATATCAGCGGCTTT
>P_4623
AACATCATTGGCATGCATATCTACATCGACCAAGTCTGCTG
>P_4624
AATGAGAAATCCGGACAATTCAGTCCCTTGAATATATACCG
>P_4625
ATGTCATAATAACCCCCTCCCCTCCTCCCCCACAATTCTGC
>P_4626
TTTTTCAAATGCTGGATTCCCGTGCCCGATAATGCAAAGTC
>P_4627
ATCAAAAAAAAAATGATGTCCTGAATAGAAGCCAACGACAC
>P_4628
AAGCTCAAGAAAGGCGTCTTCTATTCTAGGGAAGCAACAAC
>P_4629
AATAGATGAATGGTTCATGCCAAGGTCACGCAAGAGTCTTG
>P_4630
GGATGTTCTTAATATTCCCGCTATCTCGCCAGATCATTAAA
>P_4631
TTTTTCCCTTTCAATTGACGCGTTATTATATAATTAAGCTG
>P_4632
CTAAACGCCAAGGAAAGAGGCGTGGCCAACCTTTACCTGCA
>P_4633
TTAATGGTTATAATTTTTTTCTCGAGCAGTTCAAAAGAGGG
>P_4634
ATTTGTAGTGAAGGAGAAAGCACGAGCGAGTTTAAAGCTCT
>P_4635
CGCACGGCAGGAGACGAAGGCGATTTATGCCCCAAGCTGCT
>P_4636
ACTGTTTGGAATAACCGGTTCGGGTTTGACATCAAGCATTG
>P_4637
GAAGAAGTGAGCAGGACTTACACTATCGTCTCTATCGAGAG
>P_4638
GTTCAAATTGTTCGCCAAAGCTGCAACATCGTAGTCCCTGT
>P_4639
GACGATCATTTCAAGTAAATCGCTATCAGCCAAGTATCGCA
>P_4640
GGCCGCACCGTAAGATAAAGCAGCGATACTTACTTTTATAT
>P_4641
ACCTTGCCGAAGTAGCCTGCCAGCAACGCACTATGAGGACG
>P_4642
GCATTTTCTCATGTAAAAAACACGAGTACCTTCAAGTATGA
>P_4643
CTGAGAAACTTTGACCTTTTCGGCACGGGTTTTTTACCTTG
>P_4644
TCACCAACGGATCCAGATTTCAGTCGGATATATTTGACCCG
>P_4645
TAAACAGAGGACGTGAAATTCGGCAAATGTTATATCCATTT
>P_4646
TTGGGGCAATCCACAGGCTCCTCGACTGCTGTCACACCCGC
>P_4647
TAGTGAACCAAAACTACCTTCCGAGTATAAGGAAGAATTAC
>P_4648
TTTTTGTTAATTTTAATCCACCCTATATTGAAACAGCGAGT
>P_4649
TGTCGGTTTGAATTTATAAACGGGATTATAACTAAAAAAAA
>P_4650
ATGTATTTTTTCAGAGGTTTCAAGGTCGCACGTACGGGGTT
>P_4651
GCAGAATGTACATAGTGCCGCGAAAAATTCTCCTCCAAATG
>P_4652
GAACCTTATAAGCTCGGTTACGGGAAGAATCTTGGGTGTTA
>P_4653
GACGAATCTTCGTCCTTCTACGCGATTATCGGTGGAGAAAA
>P_4654
TTATTAATCAAAAACAGATACGAGAGAGCTACGTCGTTATA
>P_4655
ACAAAATCAACCTCGAGATTCGTGATTTCACCGGTGACGAA
>P_4656
AGAAATGTATATGTCGTGTACATAGTTGTTTTACATTAAAT
>P_4657
AATAATGCGCTTAAATTACGCGTTTTTAATGCCTTATTATT
>P_4658
AGTGAAGATGAATTATAGTTCGAGAAAGGAAAGCGGAAACA
>P_4659
GATATAATCTCCACTAGACTCGGGATTCACTTACCTTTCGC
>P_4660
CTGTATAGTTCAAACAAGTACTCTATTATTAGTCAATAGCA
>P_4661
TATAGAAATAGCTTCTCTAGCTACTTTTTCGGAAACACCAC
>P_4662
TCTAGCTACTTTTTCGGAAACACCACCCATTTCATAAATGA
>P_4663
AGGGATCGCGCCTGAGGCAGCAATGGCGACTCGGTTATGAT
>P_4664
AAAAAATTAAAAGAAAATCGCACGGATCAACCAAATACCGT
>P_4665
GACTGAGCCAGGCTCACAGACACGACCGAGATCATTCCTTA
>P_4666
TCATTTATGTTTCTTCGACGCAGGGATGTAGATTTGCACCG
>P_4667
AAAAATCGTTTACAAAAAAACCGTAACATCATTAAGGGACT
>P_4668
TTAAAGCCGCCGTGTTCACACCATAGCCTTGGCTGTATAAG
>P_4669
CACGCCTAAAAACGCTAGTGCACCGCTAATCATAACTTGGA
>P_4670
CAACCTGCAGGTAGACGATACGCTGACATCCAAAAATTCGC
>P_4671
CCCTTAATTTCCTCACTAGTCTGCAACGTTTCAGCATTTGG
>P_4672
AACTCCTCTGCAATTGTTTCCTGCGACGGATTCGCCAAAGT
>P_4673
GATGTGCTCTCCACCACCATCGCCGTCGACATGATGGGGGA
>P_4674
CTGCAAAGCCATTCTCCTCTCTGCATATAAGAAAAGAACCA
>P_4675
GCCGCTAAAAAGCCCTCCGGCAGCACTAACAGAACCATCAA
>P_4676
GCAGATCTCCTTCTAGGTCGCGATCACCTCCTGTTCTTCAT
>P_4677
TCTTTACCTCATCGTTATGTCCGTACAGATTGTGGGAGGTT
>P_4678
TTTTGCTGACCATTAGGAATCGGCAACTGGTTTACTACAAG
>P_4679
TAGCTTACGAGCATAAATTGCGAGATCTATCTTACTTCCCC
>P_4680
CTAATGCTGGAAAAAGAGCTCTTAAGCGATGAAAAACAATG
>P_4681
TTATTTGTTGGTTAGTGTTGCTAAAATAAAACCTTATCATT
>P_4682
TTTAGTTGGATCAAGCGGTGCGGGAAAAACTACGTTGATGG
>P_4683
AAGCTTTCAAGGGATGGTGGCTCTACCGCAGAATCCGCCAC
>P_4684
TTGCTGGCGAAGTGGCGAGACGTGCGGATTCTGTTGTTTTC
>P_4685
CCGAAGATATGTCTAAAATGCGGGGTTATACGATAACAAAA
>P_4686
GATACTTCGATTTTCAGTCGCCGAAATTTTATTGCATGTAT
>P_4687
GACTAGGGCTTTGTATCGACCGATAGTAGCCATGCTTCCAA
>P_4688
GCTCCTTATCTTGTAGACATCGACAAAATTAACGGAAAGAC
>P_4689
AACTGCCTCAAACGGAAAAACATTCTCTAAAAGTGCTTAAT
>P_4690
AGATGGCAAGTGTATCGAAGCAGGAAAAAGTATTTAATAAT
>P_4691
GACATGTATGTATTTAGAGACTGTACGAGTGCCTCAACTTA
>P_4692
TGGTGGCGATATTCTCAGTCCAGCGTTATGGTACGCATAGA
>P_4693
GGTCTATTCGAATCTTGTGACGGGAGTTCCAGCTGTTTTCG
>P_4694
AACATATCATTTTGGCGGTACAATCTCTTAAATGTAGTCTA
>P_4695
TCCGGTTTCTTTGGGTGGCTCGTGGGGGCGAGTTAAAGCTT
>P_4696
CGAGGAGCTGTTGCGAAAAGCGGTTCGTCTAATGTAAACAT
>P_4697
AATTGCACCGGTGGAACGGGCGGAAAATCCGTTGTGAAGAT
>P_4698
GAGAACAAGAACACTTACCGCAGGGACTCCGTTATTGGCAC
>P_4699
ACTACGAAGTAGTAAAAAGTCATTACAGAAGTAATTGTTGC
>P_4700
GGGTTTTCTGTTACACCAGACGATGATGTGTCCTCAGTTGA
>P_4701
GTTGTTTGCTAGCCACCAAGCATTAACAAGGATTTTGCTTT
>P_4702
AATGATGAAGAAAACATAGACTGATGATGTGAAGAAAAAAA
>P_4703
CGTTTTTTTACCGAATAACGCATAAATTAGATTCAATACGG
>P_4704
CGTACGATTCGTCTTGCATACTGTGACGAAATATGTAAATT
>P_4705
TATGTGACCTTCCAATTGATCGCGAAGTGATAAGATGTATT
>P_4706
GAACATGGAAGCTTAAAATGCGGGAGCTCTAGCCGATGCCA
>P_4707
TAAGAAGTAGAACCGGGCTTCGGTCCTTGTGTGCAACTGGA
>P_4708
GTAAGTTCGCCGGTAATTTGCTACAGTGAAGTAACTCTCTG
>P_4709
GTTTCCCGACATAATCAGCTCGTTATTTGTCATTTCATCAC
>P_4710
TGCTACCAACCAAGCAATGGCGATGATTACGCGGTTGCAGG
>P_4711
AAACACCACATTTTTGCAGTCGTTAATTGCGTTGACGTTAT
>P_4712
CACCAACTGTCATTTGGTGTCCCGAAATAATTAGCGCAGCT
>P_4713
TGGTTGGGAACAATCAGAAGCTGCGGTATCGATAACACTTG
>P_4714
ATAAAATAGAAGCCATTAGTCGTTCCCGCAAAATGTACATT
>P_4715
TTTCTCATTGAGCCAACGCTCCTGGAGCTGAAGGATGCTGA
>P_4716
AGAACATCACACTTCGTAAACACGGCTGACCAAGTACAAAG
>P_4717
TTGGAAACTAATTTTAGGCGCCTTCTTAGGTTTAGGAAGGG
>P_4718
CGGTCACCGATTTGGGGACTCCCGAAAGCAAATACTGTGAC
>P_4719
AAAAAAATAAAAAATAAAAACGTGGATAACAAAAGAATTTT
>P_4720
TAGTCGCTGCTCTGTGAAACCAGCCTCACGCATTACCCTCC
>P_4721
AATTTTTAGAGAAGTGCAGGCCCTGTTAAACTAATATCAAT
>P_4722
ATCTATTTTTCTACTATGGGCATTTCCAGTTTCGGCTATTT
>P_4723
GTTTCTATTATTAACGCCGGCGGCCGTATCCCGTATATTCA
>P_4724
GCTCTTCAATATATCAATCGCTTCCTCGTATTTACCCAAAG
>P_4725
TTAACACTCTCTGAGACAATCGGTTCTGCTCCAACGCCTTG
>P_4726
CACACCGAGTAGCCTCCGATCCTGCGCAACCTCAGCTGAAT
>P_4727
CCCTTCTAACACGAAAATTGCTGCAGAATGAAAACGCCTGA
>P_4728
ACTTTTAACAGGGAAATGATCAGGAGCAATACGATTCTAAA
>P_4729
CTTCTGTAGCATTGCCTACGCCGGAAAAACCACTTGAGAAC
>P_4730
TCTTCGGAAAGTGTTTCGGGCTAGACTTGCGGATTTTGTTA
>P_4731
GGCTTTCACAAAGAAAATCGCGCGAAGTATTAACGGACGGA
>P_4732
AAAGCCAACTATTCTTGAAGCTATTTCGATATCCTGCAGAG
>P_4733
TCGGATCATTAATAGGTCGGCGGGTTCGGGTTACTTTTTGA
>P_4734
TAACACTCCTAATCGAATTTCGTTTCTGCGTTTCCCAGAAA
>P_4735
ATTTTCAGAGGAAGCGACGGCGCTACGTTTCGCGGCAGGAG
>P_4736
TGCAAATATTTCCTCTACTTCGATCCATGCATATTTAACAT
>P_4737
GGCGAACAAATTTAAAAACACTAGGATCACTAACAACCCAT
>P_4738
ACCACAGAGTTGGGATTAAGCAGTAAAAAATAACAGAAACA
>P_4739
TCAACCGAAAAAAAAAATTCCCTCAACAAACTTTAGAACCA
>P_4740
TTGTGGTCTGTTAGAGAATCCGAGAGAAGCAAACTACCCTC
>P_4741
TATTGTGACTGGTGTTTTCGCTCGAAGGGGATACAATATCC
>P_4742
GAGATGTGGTTGGCTGTTTGCGCGACTGTTATCGGCGGCAC
>P_4743
GGATTCACCGCGGCACGCACCGGCACCTTGAATACGTCAAG
>P_4744
TCCTCGAACAATACCTTTCTCGCGGTATAGTATCTTCCCGG
>P_4745
ATTTCTAAAGCAACTTTCTTCTCGACCAGAGCAACATCCAC
>P_4746
TTTCGTTGCAGGCGGTTTCGCGCCTTTGTAGGATGGGGTTC
>P_4747
GTGGTAGGTTGACCATTTGTCGGTCTGTCACAGAAGTCGCG
>P_4748
GAAGGCAGAAGAGTGATGCACGCGAAATGCAAAGTTTCTAT
>P_4749
TGGACAAACTTTTTGGAACGCGTGAAATGTGGCAGCGAAGA
>P_4750
TCAATGTTTGAGGCAAAGATCGCTAACGGAAATGGGGAGCA
>P_4751
TAGACTCAATGGTAGTGGAACGGGCTCGTGGTGAGTCACAA
>P_4752
GTAACAGGCTTCATTCATGCCGGTTCTTGTGTTAGCAGCGA
>P_4753
AAAAAACATGGACGAAGTTCCATGCTCGCTGAAGACATCGA
>P_4754
GTACCTGCTGCATTCACTCTCCTTACAAAGTTGACTATATG
>P_4755
CTCACCAAATCTCTCAATCGCTGCAACGTCTTATAGACCTT
>P_4756
TATAACCGTTGTATGTTTTCCGGTTTTTGTTTGTGCAGACA
>P_4757
ATGTCTACGCATTATTTTCGCAATCGCACGATAACCATCTC
>P_4758
AGGTGAGGAGAAGAAAAATACTTCATCGTTGTTTTTGCAGG
>P_4759
CCTATCTGTATCTATACTCGCACGGAGATGTAAAGTTGGCT
>P_4760
TAATAAATAGTAGTAACGATCGATCGAGTCAGTAATTCTAT
>P_4761
TAAGGTAACAGAGAGCCAGTCTGTGGCGAGCCATACGTATT
>P_4762
GCATTTCTCGGTGACGACGGCGGCAAAGGGCCATGAAGATC
>P_4763
CCGAGTTGAGTTGCACGATGCGGTATCTCATCTGAAACAGT
>P_4764
GAGACTAAAGGATCAGGACGCAGCCTTTTTGATGGTTGAGA
>P_4765
ATCCTTTTGTAAGAAAAAGTCGTTGTCACACTATTTTTACC
>P_4766
CTTTTTCCCTTCTGTTCATGCCTTGTTTTGCTGATAAACAA
>P_4767
TTTCAAATAATATCAAATGGCTAGGATCAGAAAAAGAATCC
>P_4768
GTAAACCCTCAGAAGAAAATCGAAAACTAAGAGGACTTATG
>P_4769
ACCAAAAATCAAATTAGTGGCATGAGGGGAAAATTAAAAAA
>P_4770
CTGAAAAGGCAAGTGAGATGCTCGCTTATGCTCATGAGACA
>P_4771
TTTCTGAGTCATACAATCCACATGTTCGCTATGGTGCGGCT
>P_4772
CAAGGGTAAAATGGGAAACTCAATAAGTAAAAATGGACCAA
>P_4773
GGCTCTTACCATTGGAGATGCTCTAACGTTTCACATTACAT
>P_4774
ATTATATTAAAATTAACTTGCGGTTACAACAACAACACTAA
>P_4775
GTCAAAAGAATTTAGAATACCGGTAGAAATGGAAATCAAAC
>P_4776
TGGACAACATGCCAAAGAGTCGGCCTTAGAAATGTGTGAAT
>P_4777
CCTATTAGAAGGACCTAGTGCATGGGGCGTTACTTTGGGAA
>P_4778
TAATTTTAAATTCCATGTTACGGTGTGTTGCCTTAACCCTC
>P_4779
AGTGACTATCCCTTTTCAATCGGTCTAGCCGTACATAAAGA
>P_4780
AATATAATTGTGCTGATTTGCTATTGTGGTAGTGATCATTC
>P_4781
TCAATATGCTCCTGACAGCACGAAAAACCTGAAAATATGAA
>P_4782
ACCAAGCTTGCCACTGTTTCCGCCAACGAATTCCATAACGG
>P_4783
TTGTACGGTCCAGTCAGAGGCGGTGTGTGAGGCTCGTTTTC
>P_4784
ACATACGTAGAAGAAAATTTCAAGAAACTGGACAAGAGAAT
>P_4785
CTGCGTCGGTACATTAATCGCTTGCACATATTTATTCGTTT
>P_4786
GATAGAGCTCGTGGGTGGGTCCTTAACGCCGCTTTATTAAT
>P_4787
TAAGGCGCCATAATCACTGGCGGCTTTCATTAGCAACTCTG
>P_4788
TAAATGGCTGCCAAAGTCCACGGGAGTTCTCAGCTCGGCCT
>P_4789
CAAATGAGAAAATTTTGTTTCCCACCTGTGCTATGTCATGT
>P_4790
GACTGTTGACAGATAAAAGGCGGTATTTTTCCTGAAAGTTG
>P_4791
TGGAAAAGCTGAAGTTGGCGCATAGACGTAAGATTCTGGAA
>P_4792
GGGACCCCGATAACTTTTTTCGTAAACATTTTGGCATAAGT
>P_4793
TATATTGGAAATTTTCTTCTCGTGGATAAGAATGAGAGGAT
>P_4794
GCTTGGTCGAGTTTTAGCCTCCGGTTTTGGATCCGGTTCGA
>P_4795
GCAACAGCAGATATTTTTTGCGAGACAGATACGTAATGACT
>P_4796
GATTTGGACGATTCCTCTCGCGATTTTGGGAACAACGATGA
>P_4797
ACCGGAAGGTATGGACCAGACGATTTTTCTGTTTCCGGTCT
>P_4798
TCCCTAGCGTCTGGTTAGCACGGTCAGATTATGGCATGTCT
>P_4799
TTCCTTTATAGGACAAAAGGCACGAACATTGCTTTAACTAT
>P_4800
AGGACCCAGTTCCTCGTCAACGGCAGCTATTATACAACAAA
>P_4801
TATGGATGCGCCTTTTAGGACGCCACCGGCAAGGCAGACCA
>P_4802
ATTCGATGAGTCTGTTGACCCGTGTGCGCTTCGGTTATGTC
>P_4803
TGGTCCACTGACAAGTAAACCGTTACCGAACAAGCCTCTCT
>P_4804
TGTGGGACAAATGGGACTGTCGTCACCCGTATTACCGCGTG
>P_4805
AACATAACCCTGCTTAAATGCTGATGTTCCTAAACTCAACC
>P_4806
CTCACCACCGCATCTGTATCCCCAGATAACACAAACGAAAT
>P_4807
TTTGTGGTCCTTAACATGGGCATGGCAACAAGATGCGCCTG
>P_4808
GTACAAGGATCTGACCTGATCCATTTTTGCAGTGTGAGAAT
>P_4809
AAACATTCAGGAACATAAACCCTCCCAAATTGCTCCCGAAG
>P_4810
TGATCAACCACAAAATAAACCGGGGTGGTGTCATAGCATCG
>P_4811
GTGTGGAAATAAAAAAAATGCAAGGTGGGTATAGAGCTGGA
>P_4812
TTTGACAATCTTGTCGTCGACCTGGATGCTACGTGTGGCAA
>P_4813
AGTATTCCCACTTCAATCCTCTCGAGTATACAATCGCCAAT
>P_4814
AAAGATAAGAAAAAGGGAACCTAAGCTTACCAACAAAGCCT
>P_4815
GTCTTGATATATCTCGACCGCGTTGTATAGATTTTTTCTTC
>P_4816
AGGTCGCTCAGCTCAAATCTCGGTTCCAATCTGTGAAAAAG
>P_4817
TGATCTATCTCCACTTGCTCCGCCGCCACCCAAAAAGCCTT
>P_4818
CATTTAGGACACTTAAACTGCCCTTTATATATCTTTGTATA
>P_4819
TTATATGTTCTATCCATACGCAATGTCAACTTTGGAATACA
>P_4820
CTGAAGCGAAAGATCGCGAGCGGGAAAACGTACTCAAACAG
>P_4821
CAGCTCACCACAGATGTTCGCGCGAGTTTAGTTCCAAAAGT
>P_4822
TTGACTGCCCAGAAATCGATCGGGAATTTGTGTCTCAAATG
>P_4823
TTTGAATATCTCTCTAACATCTGATTCTTGGTTGCGTTTGA
>P_4824
GTTTCCAGTGAAGCTTTTTCCATTGCCATTATTACGCCCTA
>P_4825
TGTAATGTCTATATGAGAGCCAGGATGAGACTGAGGCGTGA
>P_4826
TTTATTATTCTGGGTTCTGGCGTGGCTGCGATTTATCCGCC
>P_4827
AACTAGATGCAGCTATGCTCCGGCGTCTAGAGAAACGAGTA
>P_4828
TTGAGAATCAAAACAAGAGTCGATTTTATCATCAAAAACCC
>P_4829
TGGTTCCGGAAATCACAGCTCCTGGGAGCGGTATGACTACA
>P_4830
AGCTCCTGGGAGCGGTATGACTACAGCGTAGTTACTTTTGT
>P_4831
TAGTTGCACCCTTTATTTCGCATGGAGTACCATCTGAATTA
>P_4832
ATCTTAGCATCTGTTACTTTCGGGGGTGCTGGGGTTTCAAT
>P_4833
TTTAATTTATTTTGAGCAACCGAGAGAAACTACCATGGGAA
>P_4834
GCTAAATTTTAGCAGCATAACTAAAACATTCAGGGAAAGAA
>P_4835
AGAAAAAACTACACGTCAAACAAGAACCCCCTATAGTAGAC
>P_4836
ATTAGAAATTTAGAATATTGCGTCAAGAATAAATGATTTGG
>P_4837
CAATAGATTCCGAACTTCGTCCTGAAGGAACCTGTGGTCGG
>P_4838
CACTGAGCGTTGTTTCGGCACGCGAGTTAGAGAAAGTAAAA
>P_4839
ATCATGCTGCCACCAACTTGCCCTATTGAGCTATTCTCCAA
>P_4840
GGGAATTTCAGTGCGAAGAGCTAGGTCGGTTGAAACTGGAG
>P_4841
CACAGCTCTAATCGCAACGACACTATCTACCTCTTGAATGT
>P_4842
ATATTAATTTCAGTGGAAATCGGCCTCTAAAGCTCGGGAGA
>P_4843
ACAGATGATGAAAGTGTCGTCCCGACTTCTGGAGAGTTGAA
>P_4844
TAAACTCTGGTTTCATGAAGCGATTACGAGAGCTTGACTCA
>P_4845
AAACTCGAAATCCCATTTTTCGCCATTAGCGTGACGCCCGC
>P_4846
AGAAAAAACCTGGAATGGAACGGTAAAACGCATCAGCTACA
>P_4847
GATTTTGAAAGCTTCAATGGCAAGGACCCATAGGCGGTGGT
>P_4848
GTTTTTCATGGAGGGAGAAGCGTGGATGAGCGATACGGATG
>P_4849
TTCAAGAACAGCACCAGAGGCTTCAGCGAGGAGGTCATCAA
>P_4850
AAGATATCCGACCTGAGATTCTAGAGCGCCAAACCCGCCTT
>P_4851
ACCTCATCCCGGAATAACGTCACGACTAAGTTTTCCTTTAG
>P_4852
GGTTGATTGTAATGACATGTCGGTTGGGTTAACCGAAGGAG
>P_4853
TCGTCTTCAAGTTCAAACTACGGCGTATTCCTGGACAACCC
>P_4854
CCAATTCCTCCAAAGAGCTGCGGTTGCACAAACGGCTGCTC
>P_4855
CAACCATCTCCTACCGGTTACCCGAATATGTTCTCTCCGAG
>P_4856
AACGAATGGCCATTGCAAGGCTTGTGCGGCTGCACACTCTT
>P_4857
TTTGGAGCCATTAAAAGACTCAGCATAAGTTCCATTTAACA
>P_4858
TGTAACGCCTATCTCTAAGGCTTCAGCGACTCAACGAACTG
>P_4859
AGATGACAAAACCCTAAGAACTAATTGAGGCGGAACACAAA
>P_4860
TAGATACGTCGGCGTTTTTGCGGCGGGAGGAAAGGATAGAC
>P_4861
CCCAGAGACGCCATTGTCAGCAATACCTCACGTAAACCCAC
>P_4862
TGGGTCCTTCCAAGGTGAGTCCCGAACTCTCGTGCCTACTC
>P_4863
ATGATGGCAGCCGTCCCTTTCGAGGGTGTCAAAAGTTTCAG
>P_4864
GATGCCACATAACCATGAGGCGGCGGCATAGGAGAATATGC
>P_4865
TAGCTTGATGGGAGCTTCATCGAGGTCGTGTAAATATGTTT
>P_4866
GCTGCTAAAAGAACCCTGGGCCTGATTGATCTCACGTAGGA
>P_4867
GACAATAGTTGTGCTGCGACCCCGACCCGCTTTGCAGTGAA
>P_4868
CGCCGTCTTATAATAAATGTCGCTATTTATTATACTTGGCG
>P_4869
AGGTATGTTTTATTGACAATCCCGAGCAACCTAATGTATGA
>P_4870
GGCGTTTCCACTTGATTTTCCTTGGTCGTTGGCCGCAATAA
>P_4871
CCATGGAACTGTGCCCATACCGGGCGCGTACACAATGATGT
>P_4872
CACCGTGGAGACTCTGGCAGCGTTAGCATGAGGCAGAACTG
>P_4873
GTTGGTTACATGGACGAAGGCAAGGTTGATGAGATAAGATA
>P_4874
GATCGATATCGCGGAATGTGCAGGAAGGGGAGGGATTGGTG
>P_4875
TCTACATCTCTGCGGAGTCCCGGGAAGTTTAGCGGGTTTTT
>P_4876
ATTTAGTGATTGTCTAGAGGCGCGAAAGGTAACAAACAATC
>P_4877
ATTTTCTACTAATCATACTACGCGATCTCCTTCCTCGACGC
>P_4878
TGGAGTTGGTCTGACACAGGCGGCCCTAGGTTCTAGAACGG
>P_4879
ACTTTGAGTACTATATATTACTGGGGGCAACTGCCCCCACA
>P_4880
GGGCAACTGCCCCCACAAGCCATAACGTGGGTCCACCCCTG
>P_4881
ATTAGATTGGGCTTTAGACTCGGGGATAACGAGAGCTGCCT
>P_4882
CATGGACAACGAGTTCTTGGCCCGAAGGAAAAAGACACCAA
>P_4883
AGTTTTGGTGTAGCCTACCTCGGCCACCGAAAACAAGTAAT
>P_4884
CAGCAGCGGCAGCAAAATCACGAGGTGTAGGTAAGTCGCCG
>P_4885
ATGAAAATGCCATCCACATGCTTGGTCGATAGTCTAACCGA
>P_4886
GTCATGCATTGGTAGATCCGCATGGATACCCCATCTGGTAT
>P_4887
CAACCGGCTAGATGACTCCGCGGAGTTTTTCACCTCTGTAA
>P_4888
AAAAATTGAGATGCATAACGCGATTCTGCGAAGAAGACGGA
>P_4889
AGCCGACAAATGAGGAATTCCAATAGCAAAAACCGCACAAA
>P_4890
TTTACCGTAAATGAATCCCGCAAGGTCTCTATAGCGAATGT
>P_4891
CAAAGACTCTCCCAAAATCGCATCAAAATAGAAGGTGTCAG
>P_4892
GGAAGAGCTTAAATCAGGGACAACATCAATGGCGCTTTGAA
>P_4893
AACGAAAAGGGTTTGTGTCACCTGCTCAACAAATCCCTCAC
>P_4894
TCTAGTTATGTCCTTTGTCACGATGTCTTTTCCAGCAGTGG
>P_4895
GAATGTAGCACCAGTTTCTGCAGCATTTATGACAGCACGAC
>P_4896
ATATCAGCACGAGCTTTACACTCGATCAACATGGGGGTGGT
>P_4897
AGGGACTCACCTTATGATCTCGGGAAACTGCCCAAACTCTC
>P_4898
AATCACAGAAAAATTGGTGCCACAAACAAGATAACATCTTA
>P_4899
CAATAACAACCAAAACAACCCACGAGTAGCCATAGAGCTGC
>P_4900
CTTTTCCCAAGAACGTTTTCCATGTAAAAAGGTCAATCAAC
>P_4901
AGTAAGAGGCGTTGTACAAACGGCAAAAAATGAAAGAACAC
>P_4902
ACAAAACTCACCCTTTTCCGCCCTTTCGGCTTGCTTAAAAA
>P_4903
TTTAATCTCCATAATCAAAGCAGTTGCTTGTCTCTGCGCGG
>P_4904
AAAAGATGCTTATCATTGTGCTAAAATTTAATAATTCATTG
>P_4905
CCCCCAGAGATATGGAACCGCAACTGTCATCGTTAGCTTCT
>P_4906
ACGCCGATGCTGCCACGTGCCCCGACTTTTGTTTTTCTTTT
>P_4907
CAGACGAGAGACTTGTGGCGCCGTCCTGGAATTAGCCGCAG
>P_4908
AAGAATAGCGATAGCAAGAGCGATGTTGAAGAACCCGGCGA
>P_4909
GGAGGACAGAAACAGAGGATCGCGATCGCACGTGCCCTCGT
>P_4910
CGCAAAGAAAGAGGCTCCGTCCGCCGGAGTTAACGAAGCAA
>P_4911
GGAAGAGACATTACAAATTCCATAAACCAGTAGAGTGAAGA
>P_4912
CGCTTGTAGTAGGTAATCATCGGTGACTAAAGTCTTATTCT
>P_4913
AAAATTCATGGTCTCTGCCACCTGTTATACTGCAAATGTTT
>P_4914
ACTACATTGCCAATCGAAAGCAGGGTCGATGACAGACCGCC
>P_4915
CGCCCCTAGCTGTTCTGTCGCATTTTCGGCTCTCTTCCCGC
>P_4916
TTCACGGAAGGATCATGGGACGGCCCCGAAACCCCCGGATT
>P_4917
AAATTCTTGAATGCAGAAGACGTTAAAATGAATGCGTAACC
>P_4918
GATATACTCCTGAACCTTACCGGTGAGAGCTTGAAACCCTC
>P_4919
GTTTGGTGCAGCCGATATGCCGGGGTGGTTGAAGTGGGGGT
>P_4920
TGGAGATTTGGCTTCAGATGCTGCATTACTAGTATTATCAA
>P_4921
ACCGAGCTTTGGAAATCTTTCGCGCATCAACTCTTCAAAGA
>P_4922
AATTGTAACAACTATTAATGCTATTGGGTACTCAAATATGC
>P_4923
TTTACAAGTGTCACAAAACTCTTTGTCAAACATATTTACCT
>P_4924
CTCTTCTTCTCACCGGGGATCGTGATCGGCTGACCATAAGG
>P_4925
CCGCCATCATCTCCCCTTCGCGGGCTTCACCTGAAATACCA
>P_4926
TCGACAGCCATATGTTCAAGCATGGACCACGTTCACAAATC
>P_4927
TCAACACTGTGTATATAATCCCTTGACATAGATACGGCCTG
>P_4928
TCCTTTTTCTTATCAAAAAGCCCTCCAAACCATGATGATGA
>P_4929
TGCAAGGTGATTAGAACTTCCGTGACTTAGTATCCAGATTA
>P_4930
GTATGCATTGTGCCGGCGGTCGAAGGGTGATATTGAAAATG
>P_4931
CCGACGTGCCTGTTAGGTCGCCCGCATTATTTCAATTAATT
>P_4932
CATTTTACAAACAACGGTGGCGGAAAAAACGGCAGAACGTT
>P_4933
TACAAAAAATTACCAAAAAACGGTTCCATCTTCCAGAAAAC
>P_4934
ATACCTCTGCAATGGAGAAGCAGCCGCTGCTACACAACGAT
>P_4935
GAAATATTTTCCACAAGCCACCGGAATATTCCCAAGAAAAT
>P_4936
CACAAGAATAGATGGATTTCCCGGAACACACCATCTCGGAT
>P_4937
CTACATACCGCAAAAAAATACGTGTATGATAAAAAGTAAAA
>P_4938
CACCTGGGCCGCTATCGTAACAGTTGCAGTTGCTGCAGCCT
>P_4939
CCTCTTCTCTGCATATGGTACGGAAAGTATGCTCAATACCC
>P_4940
GTTGATTTCTTGGCCAAAGGCGAGAAATAAAGAGCTCAAAT
>P_4941
CAGCAGGCAAAATAGCAAGCCAACACCCAACCTTCAAGTCA
>P_4942
ATTGAATAACTTCACCTAGGCATAGGCATAATATCCGGAAC
>P_4943
TAGGAGGCTCCTTGGAAAGGCATTAACAAGGTATCGAAAAT
>P_4944
TTGGTCATCCTTCCCAAACGCGGTGTTCCCTATCCTTTCCC
>P_4945
GCTGACGGTTGCAAAAAAAACGGTGGTAAGAAAAAAAAAAC
>P_4946
AATGAATTATGGTGTGTAAACTGCACTGCAGTACTCAAGCG
>P_4947
TTACATATAAGGGGACGACGCTGAAAATCAAGCTGAATGAT
>P_4948
AAAATTTAGAAAATTTTGGTCCGTAACATAAAATGCAATGG
>P_4949
GAACCCAATAACATTAATGACACGTAACCCCATAACGTGTA
>P_4950
GAGACCGCCTAGCCGACTTCCTAATTCGAAGAAAAAGAAGT
>P_4951
TTCTTCCACACTCTCAAAAGCACTAGCACTAGCAACAGGGG
>P_4952
CCATACAAGGAGGCTTGTGGCGGCCGAGAGGTTGGTGTTTA
>P_4953
TCCGACGATCGCTGTAGCGACGGTGAGGTAATTAACCTTGA
>P_4954
CGTTGAAGAAGATGATGACCCGTCAACAACATCGTATGTCA
>P_4955
TTCTCTGACCGCCATTTTCGCAGCGCCTCTTCTGCTTCGAT
>P_4956
CTCTTGTAAGCAAAGAAAAGCCCAAACGAAGCAAAACAAGA
>P_4957
AGAGAAGCTTCAGGAAAATGCTGCAATGGTTGGATCCTATC
>P_4958
CGCACCAGCCACCATGGAGTCGGAAACAGAAACAGACGATG
>P_4959
GTATTTTTGATCCAAAAATACTACAACATCGTATAAAGAAT
>P_4960
AAAATTCTAAAAGTAAAACGCACGGATTGTTGGTTTAGTGT
>P_4961
AATTCCACACAGAAACATTTCGGTTCCTGAATGTTAGAAAC
>P_4962
AGGCAGAGCAGTTAACTAAGCGGGAAAATGATATGAGGGAA
>P_4963
TTCATTTCCTGCACAAGCTGCGAGAAACAGCTCCCAACGCG
>P_4964
TTTTGGGGGCTTCCATTCATCCCGTTTAACTCTTCCAGTAA
>P_4965
CCATCTACAGTTGTAAAAATCAATGACGATATCAGAGCAAC
>P_4966
GAAGAAAAAGGAACAACTTGCGGGACTGCGGGACGAAGAAA
>P_4967
GCGGAATAAATAAAAAATAGCGGGGACATGAATGATAATTA
>P_4968
AGATAGGATGAATAACTACTCTTCAAAAATCATATAAAGTA
>P_4969
GCGCGATCGGATGGATTCCTCCCGCGCAAAGCATGAACGCA
>P_4970
AATATTTATGTATATATAATCGGGAAAAAACCCGAAAAAAC
>P_4971
AGAGGGACATGTCGATGGATCCCGATCTGATGACGTGGTCG
>P_4972
GTAGTAATGTGTAATGGTATCTCTATAATTGTTTACAAATT
>P_4973
TTTATCATGGACCGACCAAACTGAGCAAGAAAAGCGCCGGA
>P_4974
CCCCAGCGGATGGTAAGTCTCTGGCCGCCTCCGTTGCCAAT
>P_4975
ACTTTCTTCCACACTATCTGCCTCACGATATCCTCGGCTCC
>P_4976
AATTCTGTTTGCATCGTAGTCGATGTCATCCCTAACCTTTG
>P_4977
CATTTTGAAGGAAGCTCACGCACGATTTTCCTATATCCGGG
>P_4978
AAAGCTCATCACTGAAAATTCAGCTGCAACAAGGAAGATTC
>P_4979
AGTGAAGCTGGTTTGTTGGTCGAGGCTGCGGTTATTGTAGT
>P_4980
ATGCTAGTGTTGCAACCATACGCGAATAGTATGCTAGCAAC
>P_4981
GAACCTTCCCAAAATCGCTTCGTGGGTTTGTTGAGAGGGCT
>P_4982
AAAATTCAATAAATGTGACGCCGTAGTTCTGAAACCATTTA
>P_4983
CTCTCATGCCTCCCAGATCGCGGTTATAGGCGGGACCGGGA
>P_4984
GAAGATCTTGGAGTCTTACGCGTTTCTTTCTCCCTTTTCTC
>P_4985
TTTCTCGCTTTCCCTTATCTCTCGCTCATGTAATGTTAGAG
>P_4986
ATTTGTTGACATTACTTCCACATCCAAAAGAAAGATTAGAG
>P_4987
CTGGGCAGGTCTGAATTTGGCGAGTACAATATCTTGTGCCA
>P_4988
AAAACTCTTGTCCCGTGATGCACGATCTTGAAGGTAACTGC
>P_4989
TTTTTTATTAACGATAAAAACATGAAACATTAATGGCCCAA
>P_4990
TGAAGAAAATACAGTTAACACGTGCTTTGAGTTTGCAGATT
>P_4991
TATAATAGTCTTGGAAAAACCATCAACAATTGTTTTACGAG
>P_4992
ATTGTCTTCGCCTGCGAGCGCTAAAATTATCTCCGAGCATT
>P_4993
AGTTACTGCTGCTAATATTGCGAGATTTAAATCAGAGAGAG
>P_4994
TGGTCACAGAGCTACAATACCCCGAATCCACCACATTGGCC
>P_4995
GGACGAGGTAAACTTTTACTCAGTAAAACACCACAATCAAA
>P_4996
CATCTTTTTCCATTTTAAGGCGCGAACATAGCCCCCAATTA
>P_4997
ACACAGGGAGTTAAAAATTACAGTAGGTGCAATCTTAATCT
>P_4998
TGGCTTGGATATAACAAACGCCTTGTCGCAAATGCTGCCGC
>P_4999
TGCCGCCATAGCAGGCACACCACGCTCAAGAGCAAATTGAA
>P_5000
TATCATTCATCAATTATAGTCCGCAGTGGTCTGGACTTAAA
>P_5001
GTCCTGCTTATCTCAAAATGCTTGAAGGTCAATATGTCGTG
>P_5002
TGGTCTTGCGTTGGTCTGGTCGTGATGGTGTATCAGAATTG
>P_5003
AATCGATCAAAAGTCTCGCGCTTGCTTGTGCCCTTCTCGCT
>P_5004
AAATGTTGCCGATAGTTTTGCCGGAGTTAAAAGATGGAATC
>P_5005
TCATCGATGCGTAAGGATCGCGATGATATTAGACCTCTTAT
>P_5006
TAAATAGTAGAACCACTTGTCGTTAACGTCTGCGAGTGTTA
>P_5007
TTTTTCTACAACCAATTACACCCGCCTAGTAAATTCGAGAC
>P_5008
AAGTTTAATTCGCCTTTATACGTAATAGTCTTTTTCCTTAT
>P_5009
GACTTTTCATACCGAAAATCCCTCAACAACTATTTGATGAA
>P_5010
CCATTTATTGAAATATTGACCGGGCTTGATATATGGGTCTC
>P_5011
AACATCCCACATAGCAATAACGATAAATGCGATTTACTAGT
>P_5012
TTAACGGATTCTATGAGTTTCCCGGTTATCATTTCGAATAA
>P_5013
ATAGAACACCAAATAAATTACCTGCTCTGTCAGAAACTCGC
>P_5014
TGTGGTCCCGGACATGGGATCAGTGTTGGAAGTTTAGGGAA
>P_5015
CAGCTACATCTCGTGTTCCACGAGACTTCCGTTTCCTGGGC
>P_5016
AATACCACTCCCCGTGTTTCCCCGGATGCCATCACTGTTGA
>P_5017
TTATTTCAGAGCTTACACAACGGTTCCAGGTATATCCATTC
>P_5018
AAGAATCAATGAGATTTATGCGGCTATGTGACTAGGTACCA
>P_5019
TCCAGGAACTACTCTTGCCGCTTTCGGGACGCACGCAGTGG
>P_5020
AACTAAACCAAGTATATACACTCTAATACTCCCCCTCAAGA
>P_5021
TTATTTCTCTAACTAAAAAACCAGTGATTAGATCAATGTTA
>P_5022
GACCATCTGTTCAAAAAAAGCATCATTTTGGTTAAGGCCTG
>P_5023
AACTTAAGCAAATTGCAAAACTATGAGGTTTATATATAATA
>P_5024
AGCGAAAAGTTCGTTACCAACGGCATCTTATCATATGTGTA
>P_5025
CTCTTTCAGGACTCTTACGGCGCTGATCCTGTAAAAGAGGA
>P_5026
AATTTGGCGTTTATTTGCAGCACCAACGTCTCTGTGGAGTA
>P_5027
TGGCTTGTTTATTATTTTTGCGGTTTATTTATATGCATCTC
>P_5028
AAGCTGAAAAACCGAAGACGCTGCCACGAATTGCTATGTAT
>P_5029
ATTGAGGTAAAAGATAAACGCTTTTTTCTTAGGTTTCATAC
>P_5030
GACATGGAAACTAGAAAAAACGTTAAGATTGTCTAAGAAGG
>P_5031
GAAGTCATTTTGAGAAAAATCAGCAACTCTGGAGAGAGCGT
>P_5032
GATTATCTCCACATATTTTTCTATCCACTTTTTTTAGATGA
>P_5033
GATGAAACTGGAAGTTGGATCGGTTCTATGGTTGGAGGAGT
>P_5034
TACGCGGGTCACTCCGAGCTCAGTGGGAAGCCTGAACCTAC
>P_5035
AACCATTTCACAAATGCAGGCGATTCTGGCCAAAAGGATCC
>P_5036
CTTTTATCAAGTACCAACTTCGAGGTTATATATATGCTCTG
>P_5037
AACTTCATTGAGAAAATCGGCTTTAGCGGTGAGTTTGATTC
>P_5038
GTATCCATAGTTGTGGACGACGAGAGAGCAAATGACCCTGT
>P_5039
AGGAACTGCGTGCACGTTTCCCCGGTCTTCCTGGTGATCTT
>P_5040
AAGCATTAGCATCAGCACCACCGGAATTCCCATCAATATCA
>P_5041
TCTTTTTTCCGATAGTTTTTCAGTATGGTGGTACATATATG
>P_5042
TTGTACACATAATTTTGTGGCGGTAAAAAGGTGAAACGTGC
>P_5043
GGAAATAATTTTATATGGAGCACAATTATAAAAAATCAATA
>P_5044
GAACTTGGGTTAATGTGGGGCACCATTAAGTAAAATACCAC
>P_5045
AATTGAGTATCGGGCACATGCCCCACCCAAGACCAACGTGT
>P_5046
TTCGATTTTTACAATTTTTGCGGAAAATTTCTTTAAAATCA
>P_5047
ACAGCAATAACAGCCTCCGTCGAAAACACCACCGCAAATTT
>P_5048
AAAATAATCTGGTTTACCGTCACGCTCGGATTTAAAAACAT
>P_5049
ACTTAAATCTACCCAAAATACCCGATTATCAGTAAATATAT
>P_5050
GCGTAAAATCATAGGAATGACGCGGTTTATGGTCCATCATA
>P_5051
GGTTCAATGGCTCCTAAGCGCCGTAGTTACATATCCTCCCA
>P_5052
ACCAGTGCGGAGATCCCAAACTCGTGCGAGTGAATCAAGCC
>P_5053
TGGCAAGTATCTTTCCATCGCGTGAGAAGGAGCAGCCGGTA
>P_5054
GGCAGAGAAACCTGAAGTTACAGTAAAAGTGAAACATAAAT
>P_5055
ACTCAGCACCTCCCAAGAGTCGGGCCTGATTCACATACACA
>P_5056
AAGTAGACAGAAATCCAGTACATGCGCGAAGTAATCGTTCG
>P_5057
CTCTTTCGCAACCTGCATATCGGGAATTAGCACCAAACGAA
>P_5058
TCTGAACGGCTTCCCTAACACCCGGACGTACTGGATCCTTG
>P_5059
TAGGGAGAAAGGAAAAATTGCAGTGACTTTCTTTGAAGATT
>P_5060
CAAGTGTAACATTGGAATAGCTTGGTCTAAAAAGCATCAAA
>P_5061
CTTTGACTCCGGGGAAACTGCAACAATAAGATTTCAGTATG
>P_5062
GTATTCTTCAACGCTCGTCGCCTCAGCAGGGAACACATCCT
>P_5063
TTTGGACAAAAATATTTTTGCCTGCTTGCATCGGATTACCG
>P_5064
CACCTTTAGATATGAATTTGCACTAGCAGTCGCTGGAATAA
>P_5065
ACAAGTACCGTTGTGTAACACGGTGTATCCTAAACTCCCAT
>P_5066
AATTTTTGGCGTATTAGAGGCTCGAACTCGATCCCTGCACT
>P_5067
CCGAGACCTCATGCTCACCACGGTCGTAGTTCACAGACACA
>P_5068
TGCTCCCATTGTTGGCGTCTCTCCAATTGCTGATGTACAGT
>P_5069
TGATATCAGGATAGATATCCCTCGCTCTACTCCTAGATCCG
>P_5070
ACATAATACCTTTAAGGGATCTTTATCGACATTGTCAAAAA
>P_5071
TCCTAAGTTGCAAAAAAGCGCAGTTAAACAGAATTCAGGGG
>P_5072
AAGGACTGAATGAAAACTGTCGGGAGCGTAATACCAGATAT
>P_5073
GGGATATCCTCGGGTATTTTCGGTCTCATTTTGTATAATGA
>P_5074
CTTGATTTTACGCCTTAAGACGATGACAGATTGCTTCACGT
>P_5075
GAGATATGTGTGAGTATGCGCACGGTGTGTTTGAATGCTGG
>P_5076
TGGTTCAGCGGTTCCTTCGCCTAGATCGAATGCTGATTATG
>P_5077
GATCTATATGTCGCCTGAGTCGATCTCTCACGGGGAGATAG
>P_5078
TGTAATAGTTTTTGGTATATCATTGACTCTTATAATAGTTG
>P_5079
CTGTGATATAAATCAAACGCCGCGCCTGACGTATGGCATCA
>P_5080
TAGATTGGAGTCACTGTTTTCACAGATACCTCCCCTTTACA
>P_5081
TCTCTTGCTTCAAACAATCGCAGCAAGAATGTTAATCCCCG
>P_5082
TCCAAAAGCAGTTCGGAATACATAGTCGACATCAAAGTCCT
>P_5083
ATTTGCTTCCAATACAAAGGCCCGACAATAACACGACATAT
>P_5084
ATTTCAGCTGAATATCAGGGCGGGAAAGAAGAGTTATGTAT
>P_5085
GCTGGGAAGACCAATGTTGCCGTGCTCACCATACTGCACCA
>P_5086
AACAAGAGAGAGTTTGGTCACGAGAATGATATTTCATACCA
>P_5087
AGTGAGAGAAAATTATTGGGCGTGCTCATATATTGTCAGTG
>P_5088
AGAAAAACACTGAAATCACGCACTCGAGGCTTTTTTAAAAA
>P_5089
CGGGGAAAACTTCGATTTCTCGGGATGAATTTGCAGAAGAC
>P_5090
GCAGCGTGTTGGTATAAGCTCGGTTTGTGGGAGAAATCTGT
>P_5091
ATGGTAAGAAGGAAATAAAACCCGCTCGGTTCGGTAGCTGA
>P_5092
TTTAATACCCCTGGTGATTGCAATAAAACTTGGAATTCTGC
>P_5093
CTCCAATGAATGGATTTTAGCAGTAAGTAAGGATATAGACG
>P_5094
ACTTTGACAAAATGCAAATCCGTTAATGAAAAATTTATGTG
>P_5095
GTATTTGTGACTTTTTAAGTCCGTCCTAGAATTTGTTCTTA
>P_5096
AGGAATATCAACAGCAGTGTCGAGGATTCTGAGTTAAGCGC
>P_5097
TACCATGATGATGGTCAAGACGCCAATGATCACGTATGTTT
>P_5098
CTCCGTAAGCCTGTAAACCACGTTACCGTCCAATTCTGTGG
>P_5099
AGCTTGGCTTCTGTAATTGTCGAGGTCTTGACAACGGCCAC
>P_5100
CCTTTGGCCCCCATTGCTCGCTTGAATTACGAATCAGATAT
>P_5101
ACCAGATTCTTTCCATAGCGCAGGAAGTAGTTCAACGGCGT
>P_5102
CCGCCGTAGCCTCCGTTTGGCCGTCCTAGAGAAAAACCTGT
>P_5103
GGCTTTGGGGACTCATTTTCCGCCGTTGCCAATCCTGATCC
>P_5104
AAAAGCACATACAGAGTACTCGTTGGGAGGAAATATGCGAT
>P_5105
AGCGAGCCCAGCAATGAACTCTCGGGCATCTTCACTACAAA
>P_5106
CTTCTAGGGAAAGTATTTTTCTATCGATAGTAGCTCTGGCT
>P_5107
GTCATAGAAGACAAGATTCGCTTGCTTAGAAACTGCCACGG
>P_5108
GCTCGGGGAAGCAGATCACACCTTGGCAAGTCATCGAGGGT
>P_5109
TACGCTTACGGCTAAAAAAGCGGTGGGAATAATAATTCGCG
>P_5110
GGAACTTACTGCTGTGTTTTCACGGCCGCAGTATATATTTG
>P_5111
GAAGACTTTCAGCCCCAATACGCGATAAGTGGGAAAATATA
>P_5112
AAAACCTGCGTCCCTCATATCTATCCACAAACATGATACAG
>P_5113
GGAAGCCGTTGTGGGAAACGCGAGGAAGACAATAGCGAGTC
>P_5114
GCTAGGGTAAGAATTAGCTGCGGCCATGAAGGTGTCGTGAG
>P_5115
ATTGTGTGTTGCTGCTCTGGCAGTAGTTACGTGTTGCTCCG
>P_5116
ATTATTGCATATTCCTAATGCTAACTAATGACTTTCCATCT
>P_5117
TGATTTGGATTGGACCGCGGCCGTAGTAGTCTTTTCCCGGT
>P_5118
ATGCAGGCGGCCTGACTACCCCCTGGCATTAGTCGGAAAGC
>P_5119
CACCAAATGAATGCAAGGCTCGGGGATTTTGGGTTGGCTAA
>P_5120
TTTATGCTAGAAGTCTCTTGCGGTAGGAGGCTGATAGAGCG
>P_5121
TCGATTGATGACAAAGGAGTCAGAAAGGACACTTGACCATC
>P_5122
CATACGGTCTGAGCTACCGGCAGTAACTTTTGTACCATCAG
>P_5123
ATATTCTTACCTGTTTAGGGCAAGGTTTATGAAGACAGTAG
>P_5124
TTGCATATAAGAGGAAAATACGGAGCCACCAAAATAGTGCA
>P_5125
TATGTCCGTTCTTTTTCAGCCAGTTCCGACCTTATTATCCC
>P_5126
GCATTTTAGACCCCCAAAGTCGTCAAAAATGTCTCACCCTT
>P_5127
GTGCCCATAGAGGTCTCACGCCCGGTTCAAAGGCACAGAAG
>P_5128
TTAATGACAGCTTTAATTTTCTTGAACGACGCAACAACATG
>P_5129
CATTGGGAAAGCAGAGATCGCGGACTCGATCAAGCTTGACA
>P_5130
TTAAACGAGGTAGAGAACAGCGTAAGCGGGAAGCAAGCTGC
>P_5131
ACTATAGATTTAACAAAAAGCGATTTCTAAGAAAAGTTAAC
>P_5132
CACGCTCGACAAATGGCATACGGTCCTACCCATGACCCAGC
>P_5133
TTGGTTTTATTAATGATTGGCGATGGAATCGGTGATTTGAA
>P_5134
CCGCCGGTGGATTATCTTCTCCTTTGGAGCGGCAAATCTAC
>P_5135
TTAATCTGTCGATCAATAGACTAACGTAAATGAAATTACGT
>P_5136
CCTTTTTATCAGGTGAATACCAGCACCGGTGCAATCTTGCC
>P_5137
CCAAGAGAACTTAGAAGTAGCAGTGTGGGTAAAAAGAAGGC
>P_5138
AATTGGAATTGTTATAAACTCCGTAGCAAAATAAAAGGGGG
>P_5139
CTCTGAGTGCAGAATCTCCTCTCCATATAACTCTTTGGTCC
>P_5140
CGATCTTACCCGAGTAGATGCTCGCGTGGACCTACCCTCAG
>P_5141
CCGCAGCAAAACCGCAAGCCCTTTGTCGAGTATTATGTAGA
>P_5142
GTCATACCCCACTCTCACCTCTCGGGCGATTTCACAACCAC
>P_5143
TCGCCTCTTTCAAAAAAAGCCTCGAGTGTGTGATTTCAGTG
>P_5144
GCTGTCCCCGTTCTCTGTGGCTCGTGCATCGCAGAACACTG
>P_5145
CTAGCACTAGAGTATCTCCACATGCTCGGTGTTGTTTACAG
>P_5146
AGCAGCCAAATTAGCTAAAGCACGAGCAGCCTGGAAAATAA
>P_5147
GTGGGTCCAATGTCGGTCCTCGAGACATCCAAACCGGTTAA
>P_5148
TTCATTTTCGTCCTAAAAGTCAATAACAAACGTTAACATTT
>P_5149
CAGAAACTTCAAGAATTATTCGGGGGTGGAAAAATAGGAGA
>P_5150
ATATAGTTGTGCTTACCTCGCATCAGTGGACTCACGTTTAT
>P_5151
AGGACCTACCGAAACCAGGCCGTTATCAACCCAAAACTTAA
>P_5152
GCCGCGGGGAAAAGAAACCTCGTGAAGAAAATAGAAACGCG
>P_5153
GTACGACTCCGACTTAATAACATTGTCGAAAACAAAAACCT
>P_5154
GGGTGACTTGTATGTTGTGTCGCCGCTAGTGTTCGTACATA
>P_5155
GAGGAAAACTCAGCAAGTTACCTGAATGAAGTTGGCGAATG
>P_5156
TTAAATAAGACAAATAAAGTCGAAAACAAGAAAGTAATGAG
>P_5157
TGGCTGTTCCACGAGCCAAACCCGATTGGAATCAACACTGC
>P_5158
TTTGGCTCAGCTTGGAGTTTCGAGGCCGGTTTTTAGGTTAC
>P_5159
ACCAGGACCCCTGGACTTGTCGGTTTAGTTTGACTTTCCCC
>P_5160
AAATAATAAGAAATTGGGCCCAGGAATTACCAGCTAAAATT
>P_5161
GCATCGATGGCTTGTAATCGCAGCCTCTCCTGGGAAGCACT
>P_5162
GAGCGCATCAGCAGCCAAGGCACGATCATCAACGACAAGGG
>P_5163
TCTTTTGGTTTCCCGAAGAGCGACATCGACGTTTGCCTTGC
>P_5164
TATACGCACCTTACACATCACTATACGCCCATTTATACACA
>P_5165
TCTTTTAATGAACGCAGCGTCAGCGACAACAAAGAAGAAAA
>P_5166
TCGCATGTTTGCTTAAAAAGCGGCTGTGTCAACACGTGGCC
>P_5167
ACAAATGTATCCAAAAATCGCGTTGCCTCTAAGCTGCTTAC
>P_5168
ATGAACTACCGGTTGTTACGCCTGAGCTTGAGCTCGGAGCC
>P_5169
GGCTAGGCCCAACTATTCGACCCCACCATTCCCTACCCACT
>P_5170
GGATAATGTTGTAATTTTCGCAGCCACCAACTTTTGCCTAC
>P_5171
ACCAATTTGACATCTCTTCACTATAGCGGAAATCCCCCGTA
>P_5172
GAAACCAGTGGCAACAATCGCGTGTGAGGTACTTGAATGCG
>P_5173
CCCCTCGTTAACACGAAAAGCTGTGATGGCCATTGGCATTG
>P_5174
GGAAAGCCATCTTCGTACGCCGAGAAGCACCTACTCTTTGT
>P_5175
ACGCAACTCCATGGGAAAGGCCTTGTCTCTGACAATAATTT
>P_5176
AACTTCCATAATGTATCAGACTAAACATCAAGTAAGGGTTG
>P_5177
GGTCTATATCCATGACACCGCGAGAGAAATTTAGTCTTTCA
>P_5178
AAACATGTTTAGGTAAGATTCAGTAAAAGAGTTGAACTTTC
>P_5179
TCCGGAGGCGGATCAAATTCCGGGGTCGTTGCTTTCTTCCC
>P_5180
TGGCAACTTTGCTTCGTCTCCGGGCTCTATGCAAATGCCTC
>P_5181
AATTATCTCACTCAGTTCCGCGAGAACCCACAAGCCTCTTA
>P_5182
AAGACAAGATCAGAGTGATTCGTCCTCGAGACTAAGGAGTG
>P_5183
GCGGGAAACATAAAAAAAATCGAAATTTTAAGGAAGTTTTT
>P_5184
AAGCCCCAACGAAACCGTTTCTTGAGCGTCTTGATCAAATT
>P_5185
TTCCGCTCCTCTGATTAAAGCAAGGTGAATGAGAGAGAATA
>P_5186
CGAAAGATCCAATCTAGACTCTTTAAGAGCGGCATTAGTTG
>P_5187
GCTCCGCCGCGTCCCATGGTCTCTCGTGGCTTTCTTTCCTC
>P_5188
TAGTGTACCTGGACTTGAAGCGAGAGGAATGCGCAGGACTA
>P_5189
TGGTAAATAAAGAGGAAAAGCGTGGGTATTAAGAGTGTTGC
>P_5190
TAATTTATCAGTAGAAGCTCCAATACAAGATTCTGGTTCTG
>P_5191
AGCGTTTGAGCCGTCTCTGCCGGCATTTTCCATCCATGAAA
>P_5192
CCTCCCGTACCTTCGCTTGACCTGACCGGAGAATTCCCACT
>P_5193
TATATATATACAACAAACCGCAATAATCCCTAAAATCCCAA
>P_5194
TGATTCGATTGATAGTTGCTCCTGAGTAAACCATTTTCTCA
>P_5195
GTTGCTTCCCGTAAGATCATCGAGAGGAACTGGACGGCTAA
>P_5196
GATACATGTTGCATTTGATACGGCAACCGAAATATTCTTCG
>P_5197
CATTCCTCTAGGGTTTCACACGGCACCGGAGAGAAAGGACG
>P_5198
ACTAATTTGACTAATTTACTCGGTTTAGCACTTAGTTAAAA
>P_5199
GTTTCAAGTCTGAGTCTTCGCGGCTTGATGTAAATAGAAAA
>P_5200
TAGAATTTGTACGACAATCGCCTTTGCATCATCCTCCGGGT
>P_5201
CTTTTTCTCGAATTTGGAAACAATACTTTTCTTTTGTACTT
>P_5202
CAAAGGAAAACAGTTCAGCCCAGTATAGGCCCAATATCAAC
>P_5203
TTGTGTTTTTAATTTCGGTTCGGTTTACATGGTTTTGAAAA
>P_5204
TTGTTTGATGAAAAAATTCGCCTTTTATACGTGAGTCCCAT
>P_5205
ATAATCTCTTATTTAAATATCGGTAGTTGCCTAGTTGGATC
>P_5206
AACTTTAATATAAATTTATGCGCCAATTGTGTCAAGTAAAA
>P_5207
CTCCGTTCCAGGGTAACTGCCGGTTGGAGTTTAACCACGAT
>P_5208
GCAAAACCTCTCTCTAGAGGCCCGGACATGAATCCGTTTAA
>P_5209
ACATGAATCCGTTTAAGGGTCCCGAACCACCACGAGGGAGC
>P_5210
CGTCTGATCCGTGAATTTTACTTGAGCACAGTCAGATATAT
>P_5211
TTGTTTGAAGGTTAATATCGCCGTAATAATCGCCCATCACT
>P_5212
TTAAAGGCATGAATCTCCGTCAGCGTGGCACAAGGTTTTGT
>P_5213
TAACTCGTTGAGGTTTAAGTCGAGGATGCTCACAAACGGCT
>P_5214
GATAGTGAGCCTTCTTTTTTCCCGAACTAACTTCCACGATT
>P_5215
GAACCATATGATATTACACGCGATAGAGAGCGCAAGCGGGC
>P_5216
GGCTGGAACTAAAGGAAAGACGGTCCCCAAGAAGACACTTC
>P_5217
GAATGGTCCTCTCTCGATGTCCTTACATTGGTTAGAGAGCG
>P_5218
TGAATCTCTGTTAAAAAAAGCGAACGCGACTTTGGATTACG
>P_5219
ACATTTTCTTTCTATTGGCCCCTGCGAACGAACCTTTGGCC
>P_5220
CAGTATTTACCAGAGGAACGCCCGAAACTTCAATAACAGAG
>P_5221
CAGAGCCGCGCTTCTAGAAACGGTCAGGTGTTTTCCAGATT
>P_5222
GGATGCACCAGATCGGAGCTCGATCGAGCTCATCTATTGCT
>P_5223
TAAACATGAGAAAAAAAAAGCGAGGATCTGTTTATTTAAAA
>P_5224
TTATCGAATGCATATCGATCCGTGCTCTTTATAAAGAAACC
>P_5225
AATGAAACATGTTGATCTCGCGGTGTGCAGGTAGTACGAGC
>P_5226
ATCGACATGGAATTCAAAACCGTGATTATAGATATATATGT
>P_5227
CTGTTCTATCAGATAAAAAGCCTGAGGATGTGCCCAAAGTA
>P_5228
TCTAATCTAAGGAGTTCTGTCATGCGAAGGTTAGAGCAGCT
>P_5229
TTGTTTCCCATAAAAAAACACCAGGTCTCTTAAGTCTCAAG
>P_5230
CCTCACCAGATATCGGTTCGCCTAAAAAAAAAAAAAATTTA
>P_5231
TGAAGCCAAACCGGGAATCGCCTTTGTGGAGTTTGCTGATG
>P_5232
AAACGCCAACAAACTGATGTCTGCAATAGTAAAGTTCCAAA
>P_5233
TTTTGTTGTAGGTGTGATGACTGTAGCTGTAAGTTTTATTG
>P_5234
TGGGCCTTTTGGAGTAGTCACGGGGAAAAATCTGAATCCGC
>P_5235
GTGCAGAGAGCGAGCAAATACAATGCCGATGAAATTCCCAA
>P_5236
ACTTAATGCCCACCATGGCACCTGAAATACGTAAGGATACA
>P_5237
CTTGTAAGTTTCATCATCCTCGAGATCGGGTTCCACCAAGA
>P_5238
GCAATAAACCTGGAAAGAAGCACGGGTGGGTTCAAAAGCAA
>P_5239
CCAGTTATAATCCGATCTGGCGGGGGTATCCACAACTATCT
>P_5240
CAAACACACTCGGTTCACAGCGAGAAACCACCCAAAGACAA
>P_5241
GGGTCTACTACTGACGAGGACTCGACAAACTTGATCAGACT
>P_5242
CCACCACCACTTGAAATTTGCATGGTTAATGAGTATGTCTG
>P_5243
CTCCCCATGTTTATGTGTTGCTCGATTTAAAACTGTATCGC
>P_5244
AATACTAAGAATTTTAAGCTCTTAGCGGTAGGGTAGGTTGT
>P_5245
CCTTCCCAGCTGTAAAGCAACTGAATTAAGCTCATTAATGT
>P_5246
TCTTATGGTTAACCCGATCTCTGATTAATATCAGGAGCATG
>P_5247
GAGCAGTAGTTTATCTACTTCTGGAGGTGATGACTCGTCTG
>P_5248
AAGATCTTAGCAGCTACTGGCGTTGACGTACCAAGGCTTCC
>P_5249
TGGACCCAGAAAGTGAAGCGCTGGAGCGACTTTCTTATCTT
>P_5250
GGCTTAACCTAACATGATGGCTAACAGAGTGTTAGATATCA
>P_5251
AGCATGTTTACAGTTTTTGGCATGTTCTCAGTCTCCTGCTT
>P_5252
AGTAAAGCAAGAACCGGAGGCGAGATTGGGAGTGTATAGGA
>P_5253
AGTTATGACCATCAAGAACGCGTAAGTGCCTTTTAACCATC
>P_5254
AATGAAAGACCAGAGCGACTCCTTTGTCTCCGTCTTCTCAG
>P_5255
GGAGGTTGACGAAGATACGGCCAATTCAATCATCGCCGAGG
>P_5256
AAAAGAGTTATCTAAAAAAGCCTGCGTGTCACTAGACGAAT
>P_5257
CTGAGGACCTCTTCAAGATCCGGTCGCCCTGTGCCTAACAT
>P_5258
AAGCTATCCAAGTAATGGCTCGGTAAATCCACGTAGGAGAA
>P_5259
TTATTCGTCACATCTGCAAGCGCCACAACCCCAAGAATAAC
>P_5260
GGTTCAACCTGAAAGAGCGTCCTGGGTGGTTCCACGCCCAT
>P_5261
GGGCTTCCGTTACTTGACGGCGAGGTGAGTTATCGGAACGG
>P_5262
CAATAATAACACGCGCATCGCTAGAGCTTACGTTTGACGCG
>P_5263
GGAGAGATTCATCAAGGTTACAGTATCGAAGGACGTTCATG
>P_5264
ACTCCAGTAAATCACTTGTGCGAGGGAAAAAATGGAAGAGA
>P_5265
ATAGTACGGTCTTTCAGAAACAGTTTCGATCTTGTTGACCA
>P_5266
AGTTCAACCAGTTCTTCGAGCGGTGTGAGAGTATTACTGGT
>P_5267
AAACAATCCATTTTCCATGACCCGTTCGAGAACTTCCACAC
>P_5268
CCCGAAAGACTCAGTTTTTCCAATTGTGGTACTTTGGCGTC
>P_5269
ACAGTTATTAGTGATCAAACCGGTAAAAAACGATACACCCA
>P_5270
TGCTATACTTGCAAAATTCCCGGTTCCGAAGAAAGCAACAT
>P_5271
AGCAGCCTGAATATTGATCTCTCTATATATATATTAAGAAT
>P_5272
AGTTGCACGATCGAAATCCCCGCTAGTATAAGACACACGCC
>P_5273
CCCCGCTAGTATAAGACACACGCCAATTATGGACCCCTCTA
>P_5274
AGCGACTGTCGTACTGGCGGCGAGAGGAGCAAACTGTGGCC
>P_5275
CCAAAAGGTGGGGAAAATGTCAAGGACGAAGTTTTCGGTGA
>P_5276
GAAAAATTCAAGTCGTTATACGAGGCTGAGGTTTGTCTTCT
>P_5277
TTTTTCTATGAGAATAGTTGCAGTATCGGGGTGCTATTATT
>P_5278
CTTAATGTAAAGTCTAGTGCCGGCAAAGATGTAGCTGAAAT
>P_5279
CAAAACTTGTAGGTTGGTTGCGAGGCCTGGATTAAGACAGG
>P_5280
ACCAGAGTCGCCACCACGACCACGGCCGCCGGAAGGAGGTC
>P_5281
ACGTTGAAGATGCAAAAATCCAGGAATCAAGTAACCCAAAG
>P_5282
AGGGCACTCCAAATAATTTGCAAGGACCTCAAAGAAGTGGC
>P_5283
TGATCCCACTGCTCAATCGCCCGCTCCAGTCCCTATGCAGC
>P_5284
AACATGGTTCACTCAAAACACACGCTTTATGTAGTCTTGGT
>P_5285
GGCAGTATCTAGATCTCCTACACGACCAAGAAGATCAACTA
>P_5286
CAGCAACATGATGGAAAATTCCTCAATTGATCTGTGAGCCA
>P_5287
CACAACTTAAGATTAAACTCCAAGCTCACATGATGTTGAAA
>P_5288
GGCAGAAAATGAAGAGAAATCGTGCCAGACATGTTCAATTT
>P_5289
CAAGAAGTGTCGATACCGAACACGGGCGGCTAAGTCCGCAA
>P_5290
AGTTGGCACGAACCACAAAGCATAAAGTTCAAAAACCGTCT
>P_5291
CAAGAAGAAACGGTTTGGGTCGGTGCGGTCACGGTCGAGCT
>P_5292
GTAAATACCCCAAGAATCCTCGGGCGTCTTATATGGACAAT
>P_5293
GATAATGGAACAGTGTGTGGCTCGGCTAGATGTTGCTATGT
>P_5294
TGAGCCACTGCTATAGCAACCGGTCTTGGGTACGCATAGTC
>P_5295
CTGTACAATATGGATTTTGGCAGGGTTTTTCTTTTATTCCA
>P_5296
CGTGGCATCAGGTGTATTGTCAACAATTTCCACATTTAGTG
>P_5297
TAGCTTCTCTTTGCCTATGGCGGCCACCGGATTTCACACGC
>P_5298
TTAAAAGTGAGCACATTTTGCAGCCATGTCATGTGTAATAT
>P_5299
CAGCCATCTCTGGTGACCTGCGCGATCAATTAAAAAAATAA
>P_5300
AAGGACATTCAACGGGAAGACGGGGACTTTGAGAATCAGCT
>P_5301
GATTGACATAAATATAAATCCCCGGCTACCCTCGGAGTATG
>P_5302
GGTCAGATACCGGGTAGCCTCGGGAAGAAGATGGCAGCTTT
>P_5303
CCTCCACGACCAATGCGTCCCACGGGTGCTTCACCGAGATG
>P_5304
GACGACCACCCACCACGCCACGTGGAAAAGGGCATCAAGTG
>P_5305
GGAGAAAACGATGTCGTTTACACAAACAATCATCATGTTGG
>P_5306
AGTCGGTTTTACAATCTTCGCGGGGCTACAAGTATATCCCG
>P_5307
GGCGCTGTTGCTGTAGATGTCGATGATGATGAAATGTACGA
>P_5308
GTTTGTTTGACTTTTTAAGCCCTGAAGGATGGCTTAGCCTT
>P_5309
CAATTCCTTGATCATAGGCTCAGTAGCTTCACCATCTAACC
>P_5310
CTATCAGCAAATTAATCAGCCTGTAGCGCCTAGGTGAGCTT
>P_5311
TGAAAGCAACAACATTTCCTCACGAGTGGCGAGCGCAATAT
>P_5312
AATTTTCATAATTAATGTTACGGCATTGCCTGCACTGATAA
>P_5313
CATGTTTATCAGTGACAGGTCGGCTGCATCGAGGACATTGC
>P_5314
TTCTCCAACTGCAAGGCGACCCCGAACACTAACACTCAGGA
>P_5315
AATATCACTCTCATTATATCCTCGACCGTGAAGCACTTGAG
>P_5316
TAGGGGTAAACCCACAAAATCATGCCTATTTTACATCTACT
>P_5317
CTCCATTAACCCCATAAAAGCAGTGAGATTTCGATAAAAAA
>P_5318
TCCGCTCACTCGTCTCAAGACGGGAGAAGGGTTCAAGTCAT
>P_5319
TGTTTTTGTCCGCGTTTACACGTGAGTTTTCATTGTCTAAT
>P_5320
TTTTGACGCCTCCTTGATCTCATCACCGCCCGCCTCATCCT
>P_5321
GCGTTTCACCGAGTAATTGTCGAAAATGCCGGCAAGCTGAG
>P_5322
GATAGTCACATTACCAGTCCCAGTCTAAAGATTTGTGTCTA
>P_5323
GTTAAATGCAGCACGAAGTGCAAGGACAACAGTCTCACGAT
>P_5324
GTAAAATCTGAACAAATTTGCCCTAAATTCGTCCAGAGTCC
>P_5325
TTTGAAATTGACCCTGATGGCACGATCTTGGGCCTGGCTGA
>P_5326
CTCGTGCTCTACAGATGAGACAGTGGTAGCGGATTCTGAAG
>P_5327
TTCGGTGATGCCAGAGAATACGATAGCTGGGACGTGACAGA
>P_5328
TACGCCGCCTCGAGGTTTGGCAAGAAAGATAGCAGGGGAAA
>P_5329
TGGAATTTTCTTAGCTATAACTAGAAGATTGCGTAATTGTC
>P_5330
GATTTCTGTCGAGTGTTTCTCGGGGTTTCCATTTCGTTAGG
>P_5331
TCCATTGGCCTCCCCTTACGCCCGGTAAGCTCAAAGACTTG
>P_5332
GCCTTGAGACTATCAATGGCCTGTCCAAACGTTACATTACG
>P_5333
TATAGGCACTGTCTATATCTCTTGGGAAATATGTTTTGCCA
>P_5334
TTCTCTGTCTCTGACCTTGGCGGTTGCGCAGAAATCAGTTT
>P_5335
CAACTAGAGTTACAATCAACCCTGAGTAATGTGTGGAGCAA
>P_5336
GGAACAAGCGCTCACTTAGCCGCGGTTATCCAAGGGCTGCT
>P_5337
AAGTTCTCGAATTCCCCTTACCTGGAGAAGAAGAGCGGTTC
>P_5338
AGTAGGCTCTTAAGTGGTCTCGGTCTCCCATTGATTTATGG
>P_5339
GCAATGCATTCCTCCTTTGCCGGTGGTGATACTCGTTATTC
>P_5340
CCTTTGCCGGTGGTGATACTCGTTATTCAGATTATGACCCT
>P_5341
AAGACCGCAAAACCAGAACCCATGTTCATGGGCGTGACATG
>P_5342
TCTCGACCCTTTGATCTTCACAGCAGCTATATCACCGGACC
>P_5343
TCCGCGAGTTCTAGGTCGCGCTCGGTCATAGTATCTTTGGG
>P_5344
CTCCATAAACTTTTAAAAATCAATCTCTATATAGGTACCTT
>P_5345
ACGGTCAACCATAATTGTGGCGAAAAAGAAAACATCCGGAG
>P_5346
GTATACCCTTATCGCAGCACCGGCTGCAGTTTCCAGTTGAA
>P_5347
GCAACTACGTTTCATGCGCTCTAAACAAAACGTCATCGTCA
>P_5348
GTACGGAAGGAGACATTAGTCGAGAGTTATTAAGTATGTGA
>P_5349
AGAGGCGGAGATTACAGAGGCAGGGAATAGGGTGATGGTGG
>P_5350
GTTTTTAGGTACAATTCATTCTATTCAAAACAATTTTGACG
>P_5351
CTTTTAACGCTCTGCCAAAGCGATAGGAGTAAATACAGAGA
>P_5352
CCGTCTCCGCCGTGTAATCACGGTAAATACGACGAGCCAAG
>P_5353
GAGAACATCTCCGGTGGTTTCTTTGCTTCTTGCGTTCACGT
>P_5354
TACCATTGGACTATAATCTGCAGTAAATGAGGTTGCATATC
>P_5355
AGTTTGGGAGGATTGAGAAACGATACCGTACCTTTTCGGCT
>P_5356
CATTGCTTGGATAAATTCTTCGGCTTTTGAAATCTTCTGTG
>P_5357
ATTTTAACGTCAGAGATATACGATAAATTTTACCCGAGTTA
>P_5358
AAGATTTGCTGAAAGCCGCCCGGTGAGTTTGTTGTGTGAAA
>P_5359
TGAGCTGCTTATCGCTTTTTCGAGGAGGCATTTTATATGTA
>P_5360
CATAAGCCATTATCCCTGCGCAAGCGCGAGTCTACAATAAG
>P_5361
TTGTCCTAGCCAAGAAAACCCATGTTTGCGACCGATCATTT
>P_5362
AAGCAGATAGGCTTAATGAGCTATGTCGAGGACCAAGGAGT
>P_5363
TTCTCGGTCTTCTTTTAGGTCACGATTGCAAGAAACGAGGA
>P_5364
GGCGTCGAAGAAATCGACGGCGAAAAATTAACAGAGAAACA
>P_5365
TCATAAACTAAAAATCAAGTCGGCAAAACAGAATCGCCTTT
>P_5366
AAACGAGGATGGGAGCTCCACCATACTTGAGCATTCTCTAA
>P_5367
AGGCAAAAGAACTCACGTGTCGAGGATTACATCGGCAAGGA
>P_5368
GCTATATTCCTAGTGCATCACGTCACCGTCCATTTAATTAT
>P_5369
CTGGCTCTTCAGGCTCAGACCGCGGACTCTCATTAGATTGT
>P_5370
TATTAGAAGTGTGATGAGAGCACGACCAGCCGCCCAGACAG
>P_5371
GCTTTTTTTACCCTACGAGACGTGAAGGCCATGGATGAGTT
>P_5372
CAATCAAAACGACAAGAGAGCAATAAAAGTTTGTGAGGCAT
>P_5373
GAAAGAAGAATTTGTGGAGGCGGTAGTATCGCAGACTCCAC
>P_5374
TTAATAAGGCTTTTTTTGTTCCTGCTCTAAAAAGATGGCCA
>P_5375
TTTTGACATGATAACAAGTTCAGTGGGATAAATTCAGATCA
>P_5376
TGTGGAGTTAATATAATACACCGTACCAAGAAGAAGAACAA
>P_5377
AATGACTCGTGATGTCGCACCCCGGTTAGGCTATAGCAAGC
>P_5378
CCCGGTTAGGCTATAGCAAGCCCGCCCTGATTGAGTCAACA
>P_5379
TATATGAACGAGAATGAAATCTCGGTTGATCAGAAGCCTGG
>P_5380
GCTAACTATACCAAAAAATACGCTAAAAAGGATCTAACTTT
>P_5381
ACAAGAGCCGCCGTGTCAAACAATTCCGGCATCTGAATCAC
>P_5382
TTATAAAGGCAAATGCGTCTCGGTATTTATCTGAAGGGGTA
>P_5383
CAAAATTAGTTAGAAAAATTCGTGGTGGAGAGGATTACCCG
>P_5384
CCGCGTAATATGTTCGAGCGCGGCCATCACACTAAGAACAT
>P_5385
GCACATACCCCATATAAACGCGGCTGGAGGAGCAGCATGGT
>P_5386
TATCAAACTAACCATAGTGACGCGGTCTGGCTTGACCTTCT
>P_5387
GATGCATTTTGAAGTAGAATCAGGACCGTCGACAGTGTCAG
>P_5388
TTTATCCTCCTCCTTCACAGCCTGAACAACACACAACAACG
>P_5389
CTGGAGAATCCTGCGGATTACAGTGAGAATCTAACTCATTA
>P_5390
TGTTTTGTCCTAGCTAATCACGTTAATGAAAACGCTCTACC
>P_5391
TTTACACGGCCGTTCAATTTCGGTTTTGGTGTAGAGGGAGG
>P_5392
CTGGCCTAAACCCAACTGGACGCGACCTGAACCGAATATTT
>P_5393
CGCTGGCGCAGAGTGAAGATCAGTCTCAAGGAAGGTTTATG
>P_5394
GTAAACCTAACTAACAAATTCTCGATCTCACAGTTTCCTCA
>P_5395
TTTCCTCTTCTTTTTGGGTGCCCGATTCTTCTGTGGAGCTG
>P_5396
AAAGAGTCTGGACTGAGAGGCGTGCTCAATTTATAAGGCTG
>P_5397
TGCCATTGCAACACAGACAGCGGGTTTTTTTCCAATATAAA
>P_5398
GGAACACTTTCAATGATTGCCGCGATAAATAAAACACTAAA
>P_5399
TGATATGATCTTAGCAAGCTCGGGAAAATGCCATCCATACC
>P_5400
GAACCTTGGGCAGGTGGGCGCGATGTATTCGAGTTCTTAGC
>P_5401
CGACCTCTTATAGTCAGAGGCGATGATATGGAATTCAGCAA
>P_5402
ATTCTGAGACGTTTAACGAGCCCTAGCGGCATAGGCAAAAG
>P_5403
GTCGGTGTGATGGAATCCTTCTGCAAAAGGTAATTGTTTTA
>P_5404
AGAAAGATGCTGGCGATAATCAGGATCGATCTCTCTCCAGC
>P_5405
AATGTTACCTGCGAATTTGACGGTGGTATGGCCTGGATCTG
>P_5406
TTTGTCCAACAGGTAAAATACCTGATTGCTGGATATGTGAG
>P_5407
GGAATCGTAAGGTCTAAGTTCGATCCCTGCGTTTTTCAAAT
>P_5408
AGAAAATCTCAGTCTAAGCACTGTGGCAGCTCCATTTTCGA
>P_5409
GATTCTCTGAGAGATTTTTACATGAAGAGCGGGAGAAACTT
>P_5410
GGCTTCCTACAGATTTGGCTCGGCCATTAGCAGTTGGGAAC
>P_5411
AGGGCTAGGGCTATTGGGAACCCTAACACACCTCAATTCTC
>P_5412
AAAGTCTAGGTGTTACTTGTCAATCAAATAAATTAAAAGGA
>P_5413
AACTTGGTAACGCGCAAACGCCGTCCTTAGTGATCTGTGAT
>P_5414
CCATATGTAACCTATTTTGGCCCGGTTCACTCGCCTTCCTC
>P_5415
TATTCCCATCTGGCCGGAGGCCCGCTAGAGGAATAGCTTCA
>P_5416
TAGATTTTCCCGAGAAAATGCGGGAAACACAAAGGGGGGAA
>P_5417
CTTTTCTCGATATTAAAATTCTAGATACATCAATGTGCGAA
>P_5418
ATGTCACCCAAGAGCAAAGGCGGGGACGAAGTAGCAAACCT
>P_5419
GCCGCAATGCATGGAGATGGCGCGAATGATGCATATATGGC
>P_5420
ATTTCCAATGGTGCGAAGAGCGGGAGTGATAACTGAAGGCG
>P_5421
TTCGAAGGGTAAAGTGAAGCCGCCCTCTGTATCTGCACATG
>P_5422
CCCATGATCATAAAATTCCCCATAGTCGGGAAAAAAAAAAG
>P_5423
AGATACAATAAGTTAAAACGCCTTTCGTGTGTCCTACAACT
>P_5424
TCCTACATTCACCGATGTATCGGCGTATGTCATCGAGACAT
>P_5425
ATGGTGGTCCGGAATCCAAACCTGCTCATTGCAACATTTTA
>P_5426
CAAAGATTAAATTTAATATTCTCTATTACTAATCTAGTTTT
>P_5427
TGTATAAGTTCCTGATTGTGCGGCCGCCTGAAACATCGGCA
>P_5428
CAATCAACAATGGCAACTTCCATGATCCCTATATTCGTCAC
>P_5429
TAACTAGCACAAGGGTTCCGCGGCTTCATAGAGATGATTAA
>P_5430
TTGTAACGTTGGAGCCAACGCGGTTTATTGTGTTTCCGGCG
>P_5431
AAGAGTCTTCCAATGATCAACATGACGAGGTTAACGGCTCC
>P_5432
GAGACCATCTGCGTAATCGGCGGTTGTATTGACGATCCCCC
>P_5433
TTCAGACGTAGCCAGAATTCCGAGCTCACCGCGGTTCGAAC
>P_5434
AAATTTTAAACAAAAGAGGACCCCCCACAAGAAGTCAGGAG
>P_5435
CGCTGGTAACCCCTGAACCGCCGGCATATTCCCCATCGGAC
>P_5436
GAGAGAGAGAAGTAAAGTCGCTGCTTCAATTTATTAGCCAG
>P_5437
TTGCTTGGTACAAAAAAAAACTATGTTGAAGATCCACAAAG
>P_5438
CCCGTCCTAACCTTAAAACCCGTCCGCGTAGCATAAGAGTT
>P_5439
GACCCTGATTAATTTGGAGACCCGAGTGCAGAGAGGCAAGC
>P_5440
AAATATTCCATTGTATTTTGCAGGATTGGCATTGGTCGTAT
>P_5441
CCTTGATCTAAAGGAAATGGCATAAACGACCTTTTTCTTTT
>P_5442
TGTAGCAGGTGGAGACGTGGCTCGACTATGTTCACCATGAT
>P_5443
CAAGTGTTTGACTCATCCTTCGGCATCGGACAGAAAACACA
>P_5444
ACCTAAAGAGCCTAGAATTCCGCGCATGCCCCAGTTGTGAG
>P_5445
TTTTATGTCGAGTCCCCGGGCAGCAACGTCAGTAGCTATCA
>P_5446
GTGGGAGCTATAACCAAAGGCTTGGCCAAGAACACTCATGG
>P_5447
CCATATGGGCTCTTTGATATCGGGGCTGTTACCATTAGTAA
>P_5448
GGGGTATATCCTGATGGTCTCTACCGCGTGTTGTTGATGTT
>P_5449
TGACCGATCCCATGATCTTGCCCGAACTCTTCGGCAATCAT
>P_5450
AGACCCGTTGAGTCGCGTGGCTCGAACCCTTCTCATATGGC
>P_5451
TTTTGGCGCGGCGGTGACCGCGTTGAGGTGGAACGACTAGT
>P_5452
TTATATAACCAATATTGTTGCAATTTAGTTGTAGGAAGCTG
>P_5453
TTCAAAAACGCCAGGAATTTCCCAAACGATGATAACAACAA
>P_5454
CTAGCAAACCCTGGACGTCTCCCCAACAGTTTAGCGCATCG
>P_5455
AGGGAGTTTCACATCAGTTGCGCGGACTGGGTTGAAGTCAA
>P_5456
TGTGCTAGCACCACTTGACGCTGCGTCGTCCCTGTGGTCAG
>P_5457
GTTCTGTCCAACTGCTTCTGCAGCAGAGTACCCATAAACCT
>P_5458
GATGATATTGTCAATAGTTCCAGCTGTGTCACCAATTTTAA
>P_5459
TACCTTCTGCAGATTTGCGTCGTCCACGTGATCCTGACCCT
>P_5460
ATACTGATGAGATATTTGTCCGCGACATAAGAGTACCGACA
>P_5461
GGTACAAGCTGGTCACTCACCGAGCTCTATACCTGTAGAAG
>P_5462
CTGATCACAACGGCCCCAATCCCGGATCTGAATGATCAACT
>P_5463
TACAAGATTTCTTTTAAAAACTCTAAAATAATTCTTAAACA
>P_5464
AAGAGTGCCCCTTACAGCCACTTGTGCAACCTAAATTGTAC
>P_5465
ATGAATATTATAAAAAAAAACGGCTGCAAACACTACGGACG
>P_5466
TAAATAACACAGCTCAGAAGCAGGAGTGATTTAATATGAAT
>P_5467
TTTTCGCCACATATTTCGGTCCCAAACAACTTTTATAAAAA
>P_5468
TGCTTCTGCCGGTGAAAGAGCGCGAAATACAGGGGTTCAAG
>P_5469
TTTGGATTGATGTAGGAACGCAGCGTCTCCCGCGTCTTGTT
>P_5470
GGTAAGTGCCGTCATCGACGCCTTAATCACGGTCTTCTCCT
>P_5471
TATTCCTTCTGCCTTCTAACCGGTGTCTCTATACATTCACG
>P_5472
ACACGTGCTTACAATATTGTCATTGACGGTTTCTGCAAGTG
>P_5473
TGGTTAGAAAATACTATTTACCTTATCGTCGAGCATGAAAT
>P_5474
CATACCACAGCTTTGCATCTCGGGAATAGCCAGTCATGTGG
>P_5475
GATATACTGAAGGTCAACCCCATCAATAGACTCATCAGCGC
>P_5476
TCGCTGAGAGTGTAGTTTTCCCTGAACCGCCCATCCCAACC
>P_5477
ACGCACGCCAAATTTTGGCGCAGCTACGATAACCGTGGATG
>P_5478
GTTAAAATCTTCAGTCAAGCCTTGAACGTTACTGGGAGGAG
>P_5479
GGACCACGTGGCAGATTTTCCGTGAGAAACTCCGTCTTAAA
>P_5480
CAGGACGCGCTATGTTCACGCGCGGATCTTCAATGCGGGTC
>P_5481
TGGTCTATTGCAGGAAAAATCCTTAGTACGCTCTTACACAG
>P_5482
ATCATGTAATCAAATTTAGTCAGAGGATCAAAGGTTATCGG
>P_5483
TCGGCTTTGATGTCCTATACCGCGAACAAGCATAGGTGTAC
>P_5484
AGTTTTTCCTCGATGTTTTGCCCTGCCGGTTTTGAGCTCAT
>P_5485
CGCCTGAATAAGATTCATGCCAGCATTATCAAAACACCGAT
>P_5486
AGCTTTAACCCTGCCAAAGTCAATGGCGAGGTCAAAGAGAA
>P_5487
CAGCAGTAAGGTTCTTGACGCCTGCTGTTGAAAAGTCTTGC
>P_5488
TTGAGAAATTAAATACAACTCGAAACCAACCTTGTGACTAC
>P_5489
AGATGCAGTTTCTGTATCTGCGTTGTTGCCCAATTGTCAGT
>P_5490
AATCTTCCCTTTGTACAGGTCGTTATTCTCCGGCGCCGGCA
>P_5491
GTAGTAGAGAAAAAAAAATGCCAGATTAAGATCAGACCGAG
>P_5492
AAATAATGACGTGGCAAATTCGGTGCAGGCCACAATTCTAT
>P_5493
CGTAGCAGCCGATCACCAATCGTTCTCAACTCGAACGTTCT
>P_5494
TGTTCAATAAAAGCAAAGATCGTGACCGACATAGGAGACTA
>P_5495
CCCAATATTTTTTAAAAATACAGTAAAGATCCAATTTTGTT
>P_5496
GGTGGAGACATCGCAGCTGACGGTGACATTGCCGGAGAATC
>P_5497
TCTGTTAAGTTCGTTTTTTCCGGGTTTGGAAATTGCCCCCA
>P_5498
CATCACTGTCAGGACCTGAGCGGTAGAACTGAGCATAGTAG
>P_5499
GACAGCTGGTCCCTCTTTGCCGTTGTGGACCAAGTTGATGT
>P_5500
CTGCCCGCACCTAGAAAAAGCCCGAAAATTGCTGCGCTGCT
>P_5501
TTAAAAGGTGATTGCAGACGCGGGGAGTGATATCAGACTTG
>P_5502
GTATCACCAACTAAAGACCGCGTGCTACTCAGTATCATCTC
>P_5503
AAGCCAGTGAGGGCAGAGGGCTCCATATTTTAATGACTTAA
>P_5504
TTAAACTATTTTTAGAACCTCGGGAAGTTTCATAAGCAAAA
>P_5505
AAAGACGTTACCTTAAACTGCGCAAACGATGCAGCATGTGC
>P_5506
TTCTTATAGAAGATATTAAACACGATCGATTAAAAGGCGAG
>P_5507
ACTGAGACCCAAGGAAAAGGCCGTTTTGGTGGTAATGGGCA
>P_5508
AGCTTAGGTTACAGAGCACCCGAGGCCATAGAAACACGGAA
>P_5509
GAAACTGCAATTCTAATCGCCCCAAACGCAATGTTTGGACT
>P_5510
ATTTCCTCCAAAGATGAACACGCTCGCGGCGGAAACACTGG
>P_5511
CTTCCCATATGTTTCCTTGCCACGACCGGTGCGGGTTCTCT
>P_5512
TGTAAAATCCACACTTTTCTCCCAAATTATAGATTTCAAAA
>P_5513
TTTAGCTAATGCAAACATAGCTCGGACGCACTGCGAATAAA
>P_5514
TGAAGAAATCAAATCGGTGGCCCGATCTTACCGGGTTTACT
>P_5515
GCCGACATAAATATTGGAAGCGAGACCTAGTTTAATAGCCT
>P_5516
TTGCCTATAAAGCTATTTGTCCCCCTCAACCAAAATCCTAT
>P_5517
GACATCATAAATGTGAATTGCGCGGCCCTTTCCACCAGAAG
>P_5518
CACTTCGGCATTGTAGGTAGCCAGAGCAATTTCTCTAACAC
>P_5519
TTCTCTAACACCATCTTTGTCGATATCAAATAGAAGAGGAC
>P_5520
TTCCCGCCATAGAAGAAAGTCATCAACTTCCGAAGATCTTC
>P_5521
AAGCAGGCTCCCGTTTAAGGCCTTGTCGAGTCAAACGCGAA
>P_5522
ATGTGGAGGCAGCTAAAATCCGTGATAAACTAAAAGAGCTT
>P_5523
CTAGACATGGCAGACAAAACCGAGGACCCTTATTTGCGCAT
>P_5524
CGGAAAACGCTAGTTAACCACCGGAAAAACACTCGTACAAA
>P_5525
AATATCGGGAAATACTTAAACGGCGCCGTACTCTCGGTAAT
>P_5526
TCTCGCAGTGGAGGAAGATTCGCTGACGGATGGGGTTCTTG
>P_5527
CGCAACCCCACTTGTGTCGGCTGCAACTCGAGGGCATTCAG
>P_5528
ATTCCGGATGCCGTAATCCGCAAGAGTACGATTATCCTCGG
>P_5529
GCAACACCTACCGGAACTTGCGGTGTCTGTGTTCTTGGTGG
>P_5530
GTCATGGGAGCAACCAATCGCCCCAACAGTATCGACCCAGC
>P_5531
AATTCTTGCTCTTTGGTGCCCGTGAAGGCCAAGACTGGGGA
>P_5532
ACAAGAAAATCATTCCACGGCGGTGGAGAAAAAACAAAAGA
>P_5533
TTTTGGGTTGTTCAAAAAAGCCCAAACAAAACATGCTATAA
>P_5534
AGTATCTTTACCTGAGAAGGCGACAACAGCAACAATCTTTC
>P_5535
GGAAGCTTGAGAGGCGAGAGCAAGGACGAGAGAAACCCTAG
>P_5536
CCTCCGGGTATGAACCACCGCCCGAATCAAGAAAATATAGC
>P_5537
GAAATCATGAGGTGGTAAGGCGGTTATTCCATCGGGTTTCA
>P_5538
GAGTTGTGGTACTGTGAAGGCGGGGATTTGAGGCTTTCATT
>P_5539
ACAAAGAGTAAAATTCGACCCGCTTTCGAAAACAAATCTAA
>P_5540
CAGTAATGAACATGGTTACACGCTCCATGTTTTCCCGAATC
>P_5541
TTGGTGAAAATGCAAATTTTCATGGTTCGCATTATTTATAA
>P_5542
GTTCAACCTGGACAATGTGTCGGCAACATCGGCAGCAGTGT
>P_5543
GTTGCAGTGGGAGCTTCAGGCGATGATTACGATATATTAGC
>P_5544
TTCCAAGAGCGTGGGAATTCCAACCTCGAGATTCCTCATCC
>P_5545
CCCTTTGAGAAGGCGTTCTGCCCGGTTAAAATCTCAAGAAC
>P_5546
GGCCTTCGGACTAATTGGGTCATGCACGAGTATCGCCTTGT
>P_5547
AAAACGAGGAAACACTCAAACGCGAGCAGATGGAAGAAGAG
>P_5548
ATTCTCAAAACTGCTGGGGCCCCTACCTGCAGACCCAAGTA
>P_5549
TTGATTTTACTGCAAGTGGTCGGCATATGTTAGCTGGTGGT
>P_5550
TTGAAACATCGAAACAGAGACGGGAGAAGGAAGTCCATTCG
>P_5551
GTTTCTAGAACCGGGAGAATCGGTTCTAATGATATCAGCAG
>P_5552
AGAAGGCATTCCATCTGCTTCGGTCTCGTTTCCCATGTCAG
>P_5553
AGTTTTTTCTCCACCATTGGCACGGACAGAAAGTGGGCTCT
>P_5554
CTGTCACATGAAGGGAGTACCGTGCTCTGCGAGATTGGATT
>P_5555
ATAAACCAACTCTGTTCAGACGCGAACGCCGGAAGCTACTC
>P_5556
GGTTTGATTTACCTCGCCGGCGGTGGCTCTCTTTTTCCGGG
>P_5557
GTTCGGAGTTAAAAAAAAAGCAAGAAAAAAGAGAGATAGTG
>P_5558
TTATTCAGGCCAAGGTTTTTCGAGCGTGAACCTGTGATGGT
>P_5559
CTTGGTTGTGGAAAAAAGCCCAGGACTAGCCCAAACCAGAT
>P_5560
TGGAAAATAACAAAGTTAATCTCGATATACGACAAGAAAGT
>P_5561
GAGCCAGTAGGCATTGAAGCCATTAGCGTAAAATGGTTTCC
>P_5562
TGGATTTTCATAATTACACGCGTGACATCCATAGTAAATAA
>P_5563
CCGTGGCAGCCGCTAAACGTCCCAAATTTGCGTTTGCGTTT
>P_5564
CACATTGTCTGCTTTTCTCCCTCAGCCGGCGAAAATGGTGA
>P_5565
GCCGGCGAAAATGGTGAGTGCATCTTCTGTTTCGTGTGCCT
>P_5566
ACGAAGAAGGCTAGAATTGTCGGAAAATATGGTGAGTATTC
>P_5567
AAGATGGAAGTGAGTCAACACAACAAGTACTTCTGTGAGTT
>P_5568
CTGTTAGGAGTACCATCAGGCGGTTGAGAGAGCAAACCGAG
>P_5569
GAGAAAGAAGAGGTTAAAAGCGATGTTGCTCTGACTCCACC
>P_5570
TATAAGACATCGAAACGTGTCATGTGTACACTGAAGTCGCA
>P_5571
AGTAAGTGGTACATGAGGTCCTAGTCCAGACGAGTGAGGCG
>P_5572
GATATTTACTGTGTCAAATGCGGCTCTTATGTTGGATGGAA
>P_5573
ATTGATCCTTTCACATGGCGCAGGAGTTACAGTTTCCACAT
>P_5574
ATCCAATCGAACTTTTCACGCGTGGGGATATAAATTTACCG
>P_5575
AATACCGGTATTTTCGGATTCGACTTAGATTTTTTGGATTA
>P_5576
TTCGGGTTCAAGTTTAATTTCGAACCCAATATAATAAATCT
>P_5577
CACCCATTCATTTTGTGACTCGGCCCCTCCCCATTTTGTAC
>P_5578
AGAAACACACTAGCCTGGCCCGTTGTGGTAAAAGCTGTCGT
>P_5579
AGTAACTAACCCTCCACCGTCCCGACTAATAAGGAATTGGG
>P_5580
GGGGCGCCTTCTGGAAAATTCGTTATAAAACTTCGTTTTGT
>P_5581
CTCCAGGACCTGGAGGTGCACACAAACATTTCAACGGCGAT
>P_5582
TCTTACCTCCGTTTAAACCGCTCGGTTTGTAATTGTCGTCA
>P_5583
CGGGAACATTTTACATTTTCCTTCACTTATTTATGTGATGA
>P_5584
CATAATATGCTAATATAGAACAGTAAAGTCTGTTATTCTAT
>P_5585
CAGTTGGCTGAGATGTGAGTCGAAAATTTTCTTGTCATTTC
>P_5586
TTTATACCACGTTTCAAGGACGTGAATCTGAAACCTATCCA
>P_5587
AAAACTCATTAACATTGATCCGCCACCGATAATGACAATTA
>P_5588
GACAGGTAAAAAGGAAAACCCGTGTATATGAATTTCTTACC
>P_5589
AAACTTGAACCGCCACGTGGCCGTCGTGTCTCTTTAGAAGA
>P_5590
TTTTTCACACCGCAAGGAGTCGAAGCTGAGCTCAAACGAGC
>P_5591
AAGAAAGTAAACGTTAACCACGTTAATAACGATCGCCGTTA
>P_5592
GTCCCTGCCTGAATGTCCTCCTACACCCGACCCATGTAACC
>P_5593
ACGAACTTACGTAAGAAGGGCTTGAATATGAAATTCATGAG
>P_5594
CGAAATGGAGGTAAAGCAGTCGGTTCAATGAATATATCAGG
>P_5595
ACCGAGGAAAATCAATTTTCCCTAACCGTGTAAGATTATTA
>P_5596
CATCATCTCCTTATGTTGCTCAGCGACCGTCGTTTCTAACC
>P_5597
AGGATCAAAATCGAGAAAAGCAGGGTTAAAGGGTGCTGATT
>P_5598
ATATATTTTTAGTACAAAAGCTTAAACACTGTTTGAGAGAG
>P_5599
TTCTAACAGAAGGTTAACCCCGGAAATTTAACAACGTGCCC
>P_5600
ACCGGCGCCGGAAAATCTCACTGCAGTTACTAAAAACTTAA
>P_5601
CACATTACGAGGACGATGTTCGGGAGAAGCTCCGTTCCCTC
>P_5602
CTCTAAAGAAATCGAAAACACGGCGGCGAGCTTCCGTCAGG
>P_5603
GGAACTAATGCAGTCAGCGACCCGAGCAAGAAATCAGGATA
>P_5604
CTCTCTGAAGAATGGACCTTCGCGATCTTGGGCTCATTACC
>P_5605
TTGTATGACAATGGGACTTTCGGTTTCGGGTTTCTTCGAGA
>P_5606
CCAACGCCAATACTTTAACCCGCGATCACAAGACAGCGCTT
>P_5607
CACCCGCCCGTCATTAGTATCGAGCTCGTTAGCCTCTCCTC
>P_5608
AGCAGCATCGACTCCAAATGCTGTGACGACATGAGAGTTAA
>P_5609
TGACATTATAATGTTCTTATCAGTAACTACTCAAATTCACA
>P_5610
GAGCCCAATTAAAAAAGGCCCATGGGAAATAAAATCGCAAC
>P_5611
CTCTGGTAATTCCAAAAAAGCGATGAGGGTATTAACGTAAA
>P_5612
CAATTATGGTTAGATAGACACTGGAACGCCAGAAACAAATG
>P_5613
CAATAACCCAATAGATTTTACAGTAAAACGCAACATTGCAC
>P_5614
TCAACTAGAACATGTCATCGCCTCAACATAGTGGAGATCAA
>P_5615
ACAAACGTCTCTGCAGAATACGTTAAAGTTATTGCGGAGTT
>P_5616
TTAGATTTCCGAAGTTTTGACGTTCGCGTAGAATCTACTCT
>P_5617
TTTGTAAATTCAGGTAAATGCGAGCTCTCAATTCTGTGGTG
>P_5618
AGACCTCGATTAGTTCAAAACATTGACGGTGCTTTGTGCCA
>P_5619
CCCCCCCCCCCCAAATTTCGCATTAGCTCTGCAAACAATCG
>P_5620
CATCCACAGATGCCCATTGCCTTTGGCTTAAATTCTATAAA
>P_5621
GAGAAAATGTGTGTCAAGGACTTCCACAAAGTTGGAATGGC
>P_5622
AACATGTCATTTGCTAAACGCTGGAATACTATAAACCATGG
>P_5623
GACCCTTCCTTCATTTTCCTCGGGGTCTATGGAGCAAGTAC
>P_5624
TTTTCATACCGTTAGAGATGCGGTGAAGCTCTTTGACGCTG
>P_5625
TCAAGCATCAGTGGAATCTACAGTAAAACACAAATATGGTT
>P_5626
AAGTAAAAGACTAGAAGTTGCGTTAGGGAGAATGATTGAGA
>P_5627
CAGCCAACTTTGATTTCTTCCTATGCCGGCGTTGTGATGAT
>P_5628
GGCTTTCGGCCCATTACACGCATGGGAAGATTCAATTATGT
>P_5629
TGATGGGACCACACAAGAAGCAGTGAACAAGCGTGTTGTAC
>P_5630
ATGGCTGCAGGCATCATCGACCCGACAAAGGTCAGTTTCTC
>P_5631
CTTATGCTCCAAGTTTAGTGCAGTTACAAATCAACTAGCCG
>P_5632
TTGTCGGCGTATCCAAAAAACTCCAAGTATTATATTATGTT
>P_5633
TACGTAGCCTTCCAATGCTGCTAATCACCAATCATATTGCT
>P_5634
CTCCTACCTAACAGAAAGTGCATCGATGATCGAATGGGGAG
>P_5635
CAGGTCTAGCGTTTAGAACACCCGAACCTGACAGTACTCCA
>P_5636
CAGAGGAAAAAGATTCTCCGCGGGCACTTTTTCATCAAATA
>P_5637
ATCGTGATCTACGACCACGGCGAGGAGGAGGAGACCGAGAG
>P_5638
ACTCTTGTTTTCCTCAGATACCCGAACTTAAAAAGTGTGAA
>P_5639
GTGGTTTTTGAATTGAAAGGCATGGATTGTGCATGGTCGTA
>P_5640
GTCAATGATCCATTTTTTAGCGTTAGCACGAATTGCAACGG
>P_5641
CATTTTCCCTAATTTCAAACCCTCATTGAGGAAACATATAT
>P_5642
CTTGGTCCACGAGACAACACCGGGATCAATCTTATTCGTAA
>P_5643
GTCATGCTCCACAATAAACGCGGTTTTCTTTGCGTGCAGGA
>P_5644
ACCAACCCAAGGACTTGCCCCGGCCGTGGAATTGGAAGCCT
>P_5645
TATTGGCACAACTCTGTAAACGGTAGAAACCCTAGCTCCGT
>P_5646
TTATAATCTTGGATTTTTGGCCTTAATGTGTCTAAAACTAT
>P_5647
ATAGAATAGAAAAAACTCTCCTCGGTTGATGCTACTCTCGT
>P_5648
AGAAATGGACTTATAAGGTACAGACACAAAGATCACAACAC
>P_5649
TGCTTAAATGAAAGCAGACGCAACAGCAATCAAAAGACTGT
>P_5650
TTAACCCACTTGCTATAGGTCATGGCTTTGCGATTCATATA
>P_5651
TGCTTGTGGGTTGGTCAACGCGTTGGAACCAAGTTATGCTT
>P_5652
TACGAAGATGACGACGACGTCCTGCCGAAAGATAATTTTTT
>P_5653
AAGAACCGTAACCACAAATTCTTGAGGAAGTTTTTGGATGA
>P_5654
GAGTCCAATGCAGTATCATGCATGGACCAAGTTCTTCACAA
>P_5655
AATAGTGTCATCACGGGTAACGGTAACCTAGTTTAAAGAAT
>P_5656
TAAACCATGAAGCACAGAAGCAGTATTAAGGAAATTCACCT
>P_5657
AGCACTGGTTCTAAATTTTCCAGTGGCGTCTGCAATTACCC
>P_5658
TTGGTTCCAAACAAATGATTCAAGAGCGTACTCTTCCCTGC
>P_5659
AAGACGGGGTTTGGAACCCTCGCCATCGACATTTTCAGTTG
>P_5660
CTTTTTTTATTTTTCTTTTACATAGTCGAAGAGTTAAAACT
>P_5661
ACATATTTTACGGTCATCCGCTATGATAGAAAAACCGATGA
>P_5662
CCCGCCCGGCTCAGCAGATCCGAGACTGTTGAACTCGCTGG
>P_5663
TCTGAACTACAGAACTTATTCGGCCGGGATTACCATCTTGA
>P_5664
ATCGTGTGCGAAATCTATAACGGTAGTTTACAAACTTTTGA
>P_5665
GTTGCACTATCTTTTTCTTACTAAAACAAAAACTATTCTGC
>P_5666
TTTTAATTTTTTTCAAAAAACCTGAAAATCAAAGGGGGAAA
>P_5667
TGGCATAGATGCCTGAGATGCCCGCGACTTAACGGCTTCCC
>P_5668
AGTATATACGGTCTCTTAGCCGGTGTAAAAAATGGGGAGCT
>P_5669
AATCTCGAGTGTTACTAAAACTATTCTTTGGATTCAATTGA
>P_5670
GTACCAGAGTTAACTTTAGTCGGCAAAACTGATACACTATT
>P_5671
ACTATTGCCATTAAAGGGCTCGTTACCGTTGTATCGCAACT
>P_5672
ATACACTCCTTTGATGGAATCGGGAAGTTTTCCGACCACCG
>P_5673
AGAATTTGCAAGGATTGAAACGGTACACCTCTAGAGTTGTT
>P_5674
TCTTCTTAGTGTCCCCAGGTCCTGCACATTGCTAAATGCAG
>P_5675
TATGGTCCTGCTGGAGCCGCCGCGGTTGCAGTAGCAGCACA
>P_5676
ATGAAAGAAAACAGAGATTCCAATAGGAAATATTGTTGAGT
>P_5677
TGGGAACTTACAATAACAAACAACGGCGAGGCAAACATTGA
>P_5678
TTCCTTGATACGATCCAGAGCGGTACTGCCATAGATCTTAG
>P_5679
CATCTCCACCGAAAGATTGACTTTACCGTATAAATGATTCA
>P_5680
TGTAAACGCGGTTTTTGGCGCGGTTGGATAGATCTGATTAG
>P_5681
TCTGAACTTGGAGCTAAAAACATTGGACTGTTTAGCGGAGT
>P_5682
CATAAGGAATCTCCTCAAACCAAGGACAAAAGAAAGGGCAC
>P_5683
GATGGCCAACCAGGTTCTTCCTTGGTTATTGTTTTCTCATG
>P_5684
AGAGAATCGGGGACATGGGTCATTGTTGGTTTCTATAGACC
>P_5685
ATCCTTTTAATGGTGTTATGCACGAACCTCGTCTTTCAAGG
>P_5686
TAATTCCTCTCGGTAATTGCCGGTAAAACCGAAACGATCCT
>P_5687
GCAGAATAACACATATCTGGCGGTAGCGAATGTCTCGATGG
>P_5688
TGTTTAGAACTACTTCGCCGCGAGATTTCTTTAATGCAACT
>P_5689
GGGCAGGACTATATGACCCACCAAATTGAGCGGCGGAGGAG
>P_5690
CTAATGTGGGATCCAACTGTCGCGAGAGGCATAACTCCAAA
>P_5691
ATCCCGACTTCCCTTTGAGACGAGGTGAATGTTGCCCATCT
>P_5692
TCGGTTTGTGTAGTCAATGGCCTGAATCTAGAAAACGCAAG
>P_5693
TGTACAGGACATTGAGTTGGCGGTAAAAGGAAAATTTGATG
>P_5694
CGTACCTCAAATGAGACTTCCCTCAGCGATATATAGGTTCC
>P_5695
TAGTCTGCTCCGAGGAATTACAAGGGCGAGTGATACACGAA
>P_5696
GTGGAGTGAGATGATTGCAGCCCTATCGTCGACTGATGGTA
>P_5697
AGCAAGGGAACCGATCAGCGCTCGAACCACAAGAGTTTTCC
>P_5698
AGGGGATATATAAACCTCCGCGAGATTTGCGTTGCTATCTT
>P_5699
CTTAGTGGACTATATATGTGCGATATTACACACTTTCTATA
>P_5700
AGGACTAGCAGCAACATATGCTGCAATCCTCTTCCAAAAGG
>P_5701
TCATATTGGAAAGGAAAATGCGGGGTTTTCCAGATTTAATA
>P_5702
TTTGAACAGGCAAACTAAGGCGGTCTTGGCCTTCAATTAGT
>P_5703
TGTCTGCCATTGTTCGATTCCGTAAATAGCGTAGATCTGAG
>P_5704
AAGGAAGTATGGTTTATTGTCAATGGCGTACCGATCCGGTA
>P_5705
GAATTCCAGGAACCATTGGTCTTGGTCGGGAAACGGAGGTT
>P_5706
TCGGAACAAAAAAGGTGGGGCCCGCAAACTCTTTGCACACA
>P_5707
TCTCATGACTTTAAATCCTTCAATGGCAGCCCCCAAAGCGA
>P_5708
TGCTTCACACAGCTATACCACGTTTCTTAGGTATACCTAGA
>P_5709
CTCGGTGGCCAATTTCCAATCGAGGTTAGATAATATTCCAT
>P_5710
ATCGCACCCTGGAAACCCCGCGATCGCAGAGTTTGATTGGA
>P_5711
TCAAAATACCTTCAAACTCCCGTTCGATCTCATCTAGCATA
>P_5712
TTTCAGAAACTGAAAAAACGCGTTGGGGACGTGTTCTTCCC
>P_5713
GCTGCTAAGACAAGAACATTCACCCACAAATTGTAAAGCAA
>P_5714
TTATATCCTCGTATGAAAAACTAGGTCGTAATGATTCTGCG
>P_5715
ATCTTTTCGAGGAGATGAAACGAGCAGGTTGTTCACCAACA
>P_5716
TTGTGATCTTTCCCGATCACCGGATATCTGTAAAAGTTGCT
>P_5717
CTTCAGAGAGGGATTATTCTCGGCGAAATCAGATGTGTTCA
>P_5718
GACGTTGTGTCCATGATATACGGTGATGGAAACAACGCTCT
>P_5719
TTAAATTGTCTTTTAAAATTCAATATCGTATATTTACGTTT
>P_5720
ATTTGGGTTTAAAGCTCAGGCGGGAAGGCTTGATGGAGAGC
>P_5721
CTCCAGCCAGTGGCAAGTTCCCTGAATCACGTTATAGATAG
>P_5722
GTCTCTAGGTTAACACTATGCATAGAATTTGGTGAGAAACA
>P_5723
CGAATAGTGATCCCCGGTTCCTGTATCGTAGTTATCCTCGA
>P_5724
GCTTCAAAAAGAATAGCAACCATTATCGATGAGGTCCCTTG
>P_5725
AAGAAATTGGTGATGAAGGCCGGCTTTTACGTGCTTGTCGT
>P_5726
TCTCACATCCATGCTGATCACCATACGGGTCTTGCAAGAAT
>P_5727
TGAGAATGCATTATAGAACACTCTAAAAATAATTCAAATGA
>P_5728
TTAACCTCACCCTTAAAAACCAGTGTCTGTTTAGCACCCCT
>P_5729
CATGGAGATAATGAAAGATTCAACATTATGTAATTGTCAAT
>P_5730
TACTACTGTTTGTAATTTTGCATGGAGTATGTTCAGGTCTC
>P_5731
TTATTATTATTATTCTTCGGCGGCACTTGTGTAGTCGGACA
>P_5732
GTTTTTTCCGGGGGTTGTTTCGTCGATGGTCGGGAGATAGA
>P_5733
TAAACCAAACCAAGTAAACACCCAAAAGCCCAAAAAAATAA
>P_5734
ACCAAAGCTCAAGGTTGCATCACGGACACCTAATAGGATTT
>P_5735
TCAATCAGATGAGTTCTCGTCGTGCGCCTCCAGATATTAGG
>P_5736
TGCTTCGATAGAAACTCCAACGTACGTAGAACTAAATTATA
>P_5737
TATCTGACCACAAAAATAAGCGGGAAGGACATTGATTATTA
>P_5738
AGAGTGAAAGTTGTAAATTTCAGTCTCATAAACTGGGTGAA
>P_5739
ATATGGTGATACTAAATCTGCAAGGTCTATAATGTATACTG
>P_5740
GCTCTATGATAATGTTGGTTCTCGGGTTGATTATGACGCAC
>P_5741
CGATTTACGCGTTTATATTTCGGCCGTCTGATTTGTCCAAC
>P_5742
GACTTGCATAACGTGTAAAACTTGGACGTCTCATTTGGCTC
>P_5743
GTATTCCATTTTCGCTCGCACGGAAACGGTCGATTGACTGT
>P_5744
GCAGCATTCTCAAGATGCTCCGTCACCTGGAATAAGGGAAA
>P_5745
GACGAGTTAATTAATTTTTTCATGCATGAGCTGGATCCACG
>P_5746
AAACTAATAAAGTTTTACGTCGGTTTTATTTACAATCAATG
>P_5747
AAATACGCTTTCATATGTAGCTCGATCGCTTAACAGGCAGT
>P_5748
ACAATTATCGATCTATTTGTCGCGATTTTTTCAGTCAAAAG
>P_5749
AAAAATGCGAATGGAAAATACGGAAAAATGGACCTTGCAAG
>P_5750
TTAAAGACAACATAAAATATCAATGGCGCGATTAGCTGAGC
>P_5751
AAACCCTTTCACTGAAAAAACGGTGTTGTAAACAGCACATA
>P_5752
TGAAATTACTCAAGAAAATGCACTGTCAGAGTCGTCAAGGA
>P_5753
CTTTTAGATGGATTCCAAGACGGTCCAATGCAATTTCCGCA
>P_5754
TGCCTTACATCTAAAAGATGCTCGATCACCTTTACTAGCGT
>P_5755
TAGAATAAATGGGTAGCACACGGGTACGGACAAAAGATGCC
>P_5756
GGAGCTTTACAAAGAAGCACCGTGCTCAAGCCAAAGCAGCA
>P_5757
GAAGGGTTTGACATTGAACCCTATTACCAGCTTGTATTACA
>P_5758
ATTCCCAATATAATATACTTCGCGCCTAATCAAATTATCAG
>P_5759
TCCCCATTTGTCCCAGAGCGCAGTCATCCCACACTTAACCG
>P_5760
TTAATCATGGTTCTTGCACCCGGGGATAACCATCTTGGTAT
>P_5761
ACTTCTTGTAGCAGCAACCTCAAGTTCTGTGACACAACTCT
>P_5762
TGTGGGTTGATTACAGAACACAGCATAGGCCTATTCACGAT
>P_5763
TGACAATTCTCAGAGAGTTCCAGGGTCAGGTTCTCTGAGGT
>P_5764
TCAAAATTACTTTTCCCCTCCAATAGCGGCGAAAAACATCA
>P_5765
CTTTTTCAGAACCTGTGGAGCAAGGCCAACGTTAAACACAA
>P_5766
AACTAACGCAGTTTCCATGTCGATGCCGGGTTTCCAGTCTC
>P_5767
GAATCTATAATATTTATCTACGCGGTCTCTGCGTGATGGAT
>P_5768
GAAAAGGCGAGGAGATATCTCGGCAATATGAGGAGAAAACC
>P_5769
GAGAATGGATCACATAATCACGATATCGAGAACAGATCCAT
>P_5770
GTTCTCGAGAGACACAGAGGCGCCATCAGCGTCATACGTTA
>P_5771
GGGGAATGCTTGTCTCCAAACGGGAATGGTTTATGCCCTGT
>P_5772
TCGCTAAACTCTGCTGCACCCGCTCTTAATTCCAGCCTCTT
>P_5773
TCAGAGTTTTTAAATTTTCGCGAGGGAAAATAATCAGGGTT
>P_5774
ATGGAACAACAACCATCAGGCCCGGTCCGAAGAGACACCAC
>P_5775
TTATAGAACTCTGCTTCAGGCGAGAACTCTTGTTCTGAATT
>P_5776
GTCTCATTCCCCATCTCGATCAGGCTCGGGTTCGGGGACAG
>P_5777
TAGTGACAGAGGGGTTTTTGCAGCCGCATCTAGAGCGGGTA
>P_5778
GCACAACAACTTTCCCCTTCCGCTCAGGTGATTCACTGAGA
>P_5779
CTTACCGGTCCTTCCTTCGTCGGAAATGTCCGCGATCCGTC
>P_5780
TAACTGTTTCAGTTTAATTACGTTATCATGGCAAAATTCAT
>P_5781
TGTTCCACGACCAAGTTCATCGATAATTATCAGTGACTTAT
>P_5782
GATAATTATCAGTGACTTATCACTAGCGCCTTTCAATATCG
>P_5783
CGTCCACGACACTAAAGCCACCGTTCCGACAAGAAATCCGG
>P_5784
TATCCCACAATTCTGATATTCCTTTACAACTTCAAGTCATG
>P_5785
GAAGAAGATGGTGAAAAAAGCTGCCGGAATCTTTTGACTTT
>P_5786
TAGTGTAGAGGTTAGACGCGCGGCCTCCGAACAGATCCATA
>P_5787
CATGCATTTGGCCTATCATTCGATACATTCGCATGCCCTTC
>P_5788
CAAAGTTTATCACTTTCAGGCAGGGATAAAAAAACAGACCA
>P_5789
AGTTAGAACCAGTTAGCTGCCGGTGTGCAACTATGAAGTCC
>P_5790
GTTCGTTTTATCATTAAACCCACATACCATACAAATTACAT
>P_5791
AGAATCTCCCCTTTGCATATCGGCAGCAAATTGTTGAATTT
>P_5792
AAGAAAAGAAGCTTCCTCATCGGTGAGAGCCGCTGCGGAAT
>P_5793
GATACCACAGAGCTTTGGGCCGGTGAAAATTTGCTCTCTCT
>P_5794
CAGCGACAGCGACCAACGACCAGCGACAGCAACCAGCGACA
>P_5795
AAAGAGAAGCTTTCTGAGCTCAAGGGTGGCGTATCTGATCT
>P_5796
TCGTTTGGATAACCGAACGTCAGGACTAGTGAATCCAAAAA
>P_5797
TCAGTTACTCCGAGTAAATGCCTCAACAAACTGGGTGAAAG
>P_5798
TTCGGACACACCTTTCAAACCAATACCGAACTGGGGCTGCA
>P_5799
CCCATTGACACTGCGAACTGCGGCGGAGGGAATCCTCAAAC
>P_5800
GAGGTGCAATTGCCGCGCTACGCGAACTGCTCAGACAGGGC
>P_5801
AATGCACTTTCCATCAGCTACTCGCTCTATATGCTTCAGTG
>P_5802
ACCTCAAGAAGGGGATTCGTCGGGGAGAGAATTGTTTCCTG
>P_5803
TTCTGGGTGGTATGATGACGCGTCCTTAAGAATTGTAGAAG
>P_5804
GGCGCAATTGGAAATAAAAGCAGCAGCAAGAGCTTTCTCTG
>P_5805
TATCCTGACCTGGAGTTCCGCGGATATCAGTATTAACAGGT
>P_5806
CATGAATCATCGACCTTGGGCGGGGAGAAGGAGATGTCCTT
>P_5807
GGAGAAGCTTCTGGACTCAGCGATGATGGAGACGAACCTGA
>P_5808
TATAACAGGAAGTTGTTGGGCGTTTTCCGCGATTGGAGCGG
>P_5809
TGCCACAGGTTTACTCCCTTCCTTAATGTGGTGACCAGCGC
>P_5810
GTAGATCAGCCTGGGATGATCGGTAAAGTTGCTAGCATCTT
>P_5811
CAGTCCTACTTCTAAGCATTCGCTACTTGCGCTTATGAAAG
>P_5812
TGTGTGGGCACAACTTTGTACCCGCACAAGCTATTTGTTGC
>P_5813
GGGTATTTAGGTATAAAATACTCGAACCTAAAGGATATCTG
>P_5814
ACATAGTCGCTCGAATAACACTTGAATGAATAAGGGGAAAA
>P_5815
AAGTTGTGAGAGGTCTTTCGCCGTCACGATCCAGAGCAAGG
>P_5816
GCTTAAAGAAAAAACTCAATCGAGAATCCCATTACTAATTT
>P_5817
AATAAATGCCAACTAGAGGCCGAAACCTACGTACCTTCTGT
>P_5818
GCGATCCTCAAGAGCTTTCACCCGCCCCTTATAAAATTAAC
>P_5819
AGAAATTAACCCACAGCCAGCGGCCTCAGGGTAAAAGAGCA
>P_5820
CCTTCAACGAGAAATTTTTCCATTACAATCATTTAGTCATG
>P_5821
AAAAGCTGTGAAGGTGGTCTCAGGAATGGGAAATGAACCAA
>P_5822
AAATTGAGTTGGTGTGCATACGAGACCAAAAGTTTTAAAAA
>P_5823
TCTACATCCATCGTATTGGGCGGTCTGGTCGATTCGGGCGT
>P_5824
AAAAACTACAAATTTTGGTTCGTCCGCGCTGGATTTGGTTA
>P_5825
ACCAGAACCCTAGCATGATCCCAGCTCCATGTCCTACATAC
>P_5826
AGCAAAGAAATATGATTACTCGGTTAGGACTGTTTGTCAAT
>P_5827
TTAGGAACCAGAGACCCAGACTCGATCTCTGTATTGCAGAG
>P_5828
ACTAGGCGTACCTAATTATTCTCGGTTTATGCTACTGGAAT
>P_5829
TTCCCATATTCTTGGAAATTCAAGGACATACAAAAAGAATG
>P_5830
GCACGAATAAAGAGTATTTGCAAGAAGGTGAATCCAAGTCG
>P_5831
AGTGAGGATTCACCATATAGCGGGCACGGTGTTTTTGTTGA
>P_5832
TACTTGGCTGCTCTTGGAGGCGGAAGCGGGATCGAATATGA
>P_5833
GGATGGAGAGTTTCCAGAGCCGGCAGATAATTTACTCTGTT
>P_5834
TCTTGGAGATGAGAAACTTGCGGCGTTATTTCAGTGCGGGG
>P_5835
ATGCGTTACCCGACAAAAAGCAAAAATTTCTTGAAGTAAAA
>P_5836
TTCAGCGATGGCCAATTGTTCGCGAGAGCCCAAGGTTGTAG
>P_5837
TTTTGGTAACAAAGGGGGCACGGCACCTCAACTTTCCAAGA
>P_5838
CTATGATCATAGTATGATGGCGGTTGAGCAAGTATGCCCCC
>P_5839
TCTCTCTTTCAAGGAGGCAGCAGGGATTCGACTTCCCCTGG
>P_5840
TGTTTAGTTACTTTTTTTTCCATAAAAAATTCCGATCTTGA
>P_5841
TTCATATTTTTGTCACCAAACTATTGTTACCATAACATCAT
>P_5842
CCAATTTTTGGTTTAAGCACCGGTTTTGCCCTTCTTTACAG
>P_5843
GATGCATCTTTATATTTCTGCATGCTTTTGGAAATAGGGCT
>P_5844
CATTAGAGCATAAGTGCGCTCCTGCACGTGAATAAGATATT
>P_5845
ATCCGACTGCTTTCTTTTTCCCCGAGAGATAGAAGGTTGAT
>P_5846
TTGAGATTTCGTAAAAATTCCCCGCCTAGCGCACAATCCAT
>P_5847
AATTTTCGTCGGGATATTTACCGCCGCAGAAAATAATTATT
>P_5848
GGAAGTTAACACTACCACAGCTGTTATAGTTGACAAGAGCA
>P_5849
CAGATGGTGGAGGGACTGGTCGCACCTATCCACCCGGAGAC
>P_5850
CAGATCTTAATAACCGAAAACCCGAAGTCCTTCTCACACTT
>P_5851
TGCAAACTTTGTCTTTAGTCCGATCTTGTTCTTGATCTTAG
>P_5852
CGAGATATGAGATACTTTTGCGCGATCGGGAATCAAAACTT
>P_5853
TGCCTCATCATATTAGAAATCGGTCTCGAGTCGTAATTTAG
>P_5854
CCGTACTTGTCTAGTAAAACCGCGGTTATAGCAAATGCCGG
>P_5855
TGCCTACGTTGAGGCTTAGTCCGTAGTATACAATAGAGACT
>P_5856
AATTCCTACAAGACTCAGACCGCTACTTGGTAATCACGTCC
>P_5857
TGCGATAACGACAAAATTTACGATAGAGTCCAATCAATGTT
>P_5858
TGCTTCAGTCCATACTTCGTCCCGGATAAAACTGTAAGAAG
>P_5859
GAATGATATGCTTCAAAAGGCGCGGAGAAGGCTGCTCCACA
>P_5860
TAGCGGTTATTAGCGGTTGGCACCAATCATAGAAACCGCTA
>P_5861
AACACCCTGAAAATATCACACCGGAGCAGCAAGAGAAGCAT
>P_5862
AAGATGTATTTAGTTCACGACAGGAATTTTTAGGCTCTTCT
>P_5863
TAGAAAAGTCGAGATGTCCACTTGGGCGGTTCTTCCTCGTC
>P_5864
TTCCAGAATATCTTTAAAGTCAGGGTTATTCTTCATAAAGC
>P_5865
TCTTTCTTTTTCACAAAAGGCGATAGTACGCAAGATTCAAG
>P_5866
AGGGCTAAGATTGCATCCGCCGGCGTCTATCTCGGTAAGGA
>P_5867
ACAAGAAACCATATCAAGTCCGTGATCGTGGTAAATGCTCC
>P_5868
ATCCGAATAACTCGCAAGCGCATAAATATCAAATATTCTTG
>P_5869
TTTAATTAAACTTTATATATCAGTAATTTTGTAACGTGTAT
>P_5870
AAAGTAGAGACTGATAAAAGCAGGAAGTAGAAGAATTTTGT
>P_5871
GTAGACAGTAGCTCTCTCAGCGGTTTCGAGAAGATGGCATT
>P_5872
TTTCCCCATTGCTCTGAAGGCCCGTGCGGGTGCTTTGCAAT
>P_5873
TGAAACGGCCACCGGATTTACGGCTATGAGTCCTCAACCGC
>P_5874
ATAGTTCCAAACTAAGAATTCATGAGAGTCAAAATTTTTGT
>P_5875
AAGTAGAATCGAATCATGTACCTGAACAACTTTCGTGGCTG
>P_5876
ATCATCAAGCAGGTAAACATCGGCGTCTGCATAGACAGCAC
>P_5877
ATTTCTCCGAGTACTGCATGCAACAGCGATGATTTTCCTGC
>P_5878
CATACGATATGCATCCACCGCGATATAATTCACAATCTCTC
>P_5879
CAGACTGTTTAACCCAACACCAAGAAAAATGAAGCTAGTAA
>P_5880
ATGGCATCCAACAGAAAACTCGATAGCTTGCGCCGCTGCCA
>P_5881
TGGGGTAAGTTAAGTACGTACGTTTCAGTCTACGCGTTAAT
>P_5882
TTGCGTTGTGCAGTTAGCGCCACCACCTCCACCCCCACCCT
>P_5883
TTAAGATCTGAAGGTTGGCACGGGCTTTATAAAGGCATTGT
>P_5884
TTCCGGAGCTTTGGGAGTGGCCTTTTCGATGTCTCAACTAC
>P_5885
CAAAAGTTCCAGTCAATTTCCTATTGTTCCCTATGAGATTT
>P_5886
CCGCAGAGGAGTGTATTTTCCGGGATGGGTTCCTTTGATTT
>P_5887
TCACCACCCCACACTGGCCGCAGAGACAGTTCTAGGTCAAG
>P_5888
AGATATAGACCTGAGTGTAACTACCGTGGACAAAGAAAACG
>P_5889
TTGGCGTTGCAAGTAAAAGACGGGAATTTTCTAGCTTGCCT
>P_5890
ACTAGTCTCTCTAATCATTCCACAATTAGATTGCAGCCTAC
>P_5891
CATCCCAATACTTGACGAGGCGGTCTTTCCCAATGCTGAAC
>P_5892
TGCACTGACTGTGACAAACCCGCTATCGTTTGGAATAGGTG
>P_5893
TATTAATTCACAAAATTTTGCTATAGTGATCATTTATATAA
>P_5894
CCTTTTCTCCTAACAATGTTCTTTGTCGTCGTTCTGAACTC
>P_5895
GTAAACTGTCAAGTGTTAAACTGTTGTACTTGTTGGTTTTG
>P_5896
TTTCTTCAGGATGGATGGCTCCTGCTTGACAACATAGTTCC
>P_5897
GTCCCTGATAAACCAGACTCCGATGACACCAAACCACATTT
>P_5898
AAGAAATCGATTTAACCGGACCTTTAATTTTATACAGTCCG
>P_5899
TTGAGGTTCCAAGTCAGGAACCGTGTTTACCAAAATGCCCT
>P_5900
TTGATCTTAATATTATTACACGGCATGTCGAGATCTCTTTG
>P_5901
ATCGTATACGATGTATATCACATAAATTCTGATTTTTTTTA
>P_5902
AAGCTTCCCAAATGTTGCAACGATAAACAAGGAGGAAGATT
>P_5903
TCCCCTTATTTCCTGATAACCGAGCCCAATCATGTGCATAT
>P_5904
AACTTTGACTTTTTCATCAGCCCTCCCTATCCCTCGCCGAA
>P_5905
CAAACAAGACTATGGAATTTCCCTAATAGACTTGAACTGAC
>P_5906
TTTGGATAAGATTCCAATCGCAGAACCGGCGTTTCCAATGG
>P_5907
GGAGTACCAATAGGCGGCGGCGCGATTGGTGACTTTGCGAT
>P_5908
CACCGCTTCAATATGTACTGCGAGGGGATGGAAGAAAGATG
>P_5909
ATACATGCCAAAGAAAAAGGCAATGCCGTGTATTGGGGAAG
>P_5910
GCAACAAGCCATCACATGCACTCGACCTTTGATGATAAGGT
>P_5911
TGGCGATAAAGAGGGAAATGCCCGCTGAGCTTTTACGTGCG
>P_5912
TAAACGTGAGCCATATGATTCACGATCTATCATTTGGGCCG
>P_5913
GAGAGGAAGACTTGGAAAAGCAGCACATCTGGAAAAATGGG
>P_5914
TTTAAAAGAACAGAAACACTCGTAATCTCATGGAGAGGAAA
>P_5915
GAAAGGTGCTGTTGCAAAGGCGGAGGAGATTTTGGCGAAAA
>P_5916
CGTTAAATTTCCGTTAACAGCGTTAATTTTCTATTAAAAAA
>P_5917
ATCTTAAATCAAAAAATAAACTAATTACCGTAGCTTGTAAA
>P_5918
TAAGGGTCAACGCCACAGATCTCTGGCAGTCGACGAGCTTG
>P_5919
ATCATCGAAAAGCTCAATTGCTCGCTCAGCGTTTCCTGCCA
>P_5920
CTTATGATTGTCTTTAAAAACAGTATTAAGTGTAACCTTAA
>P_5921
ATTGAAAAGGCTATAAAATTCTGCATTGGTTCACAGGAGGA
>P_5922
CGTGGTGGCATGCGAAGACGCTGCCTTGACTTTGAGATGCC
>P_5923
ATAATTCAAGCATTTGGTCACTCGAACCACGACTAGTTCTC
>P_5924
GATCTAATTCTTAATAATTCCATTAGCGAAGGAGTAGCCGA
>P_5925
TATAAACGTCACACTACACACTATTAGTATTTTAATTACAC
>P_5926
ACATGGCATCACTGGTCTCCCGATGTCGCCCGGACTGCCCG
>P_5927
TCCCGATGTCGCCCGGACTGCCCGATCTTTGCTTTCACAAC
>P_5928
AAATATTTTCGGGTTCAGATCGGATTCGGTTTTTTTACTCA
>P_5929
AATTTAGAAACCAAAAATTGCGAGATTATAAATCGAGTTTG
>P_5930
TGTTGTGGGACGAAAAATTGCCTTCAAAGTGACTACAAAAG
>P_5931
GGAACAAAGAAGGGGTCTTCCTCGAGCATTTCCCAATGGCT
>P_5932
CCATTCGGTTTTACATTTTTCGCGATCCTTTTCGGTTTCAG
>P_5933
GATCCTTGTTCTGAAGTTCGCGTGGTGGAATAGACAAATTG
>P_5934
AGCGGCGGCAGCAGCGGACGCGATGTCACCGTCAGCTTTAC
>P_5935
GATATCTTTAACTTGGAGCGCATTATTGAAACTTTCTTGTA
>P_5936
TAGGCAGCTCCAAGGCTTGGCGACAGCAATGGTCAGGTTAT
>P_5937
TCCAGCACCACTCCTAATCCCTACACTCTCAACACATGCTG
>P_5938
TACCGCTAATCATCTGAAGGCGATGCTTAAGGATACTTTGC
>P_5939
GATATACCCTGTGACAATGCCACGAGCTGTCCACAAATCCG
>P_5940
CGTTTGTTAGAGTTATATACCGTTGTAGCCGCTTGAGTAGA
>P_5941
ATTAAGATAACTTAATAGGTCGTCATCGTCTTTAAGAAACA
>P_5942
AACAAAGGTTCCTCGGGGTGCAGCGATGTAGGTATGGGGAC
>P_5943
CGAATTGGTTTTCACTTAAACAAATATCGACTAACGAAGGA
>P_5944
AAATCTCTTTTTCAAAAATGCAGGAATACATTTGTAATCCT
>P_5945
CCTCAAAATGTTGAGACTTGCTTTGTCAATGTTTTTTTGAT
>P_5946
GTTTAGGTTACCGATTGAAGCAGGAACTTCACCTACTAAGT
>P_5947
TCTGTGATTTCATCATGTTTCGATTGCGATACAAAAACGAT
>P_5948
TTTCGATTGCGATACAAAAACGATAACTTGGTTATTTATAA
>P_5949
AGACCATGTCGTTGCTCCTTCGGTTTCGACGTAGACCCTCC
>P_5950
GACAAAATGATTTGCAAAGTCTTGAAATACCTTATCACCAT
>P_5951
TTAAATACAATTTGTTTTGGCGAGAAAAACAAGTTTGACCC
>P_5952
TTTGGCTTTGGAAGTTGAGGCCTTATCATCCTTCGGTCTGC
>P_5953
AGCGGGAGCATCGTCTTCCGCGGGAATAACGGTTTTATACT
>P_5954
GATGGCTGGTTGAGATCCCTCGCCGTTGGTCGTATCTCTAA
>P_5955
GGGTGCGATACGTGTGAACGCGTTGGTCAACAAATACTATC
>P_5956
GACTAACCATGGAGACTCTCCGAGGTCGTTGTTCATCTACA
>P_5957
GGTTCCGGCTAAATATTTGGCACGATTGCGATCAACATCGA
>P_5958
TTGTAGTATTTGGCATACCGCAGCGATTGTCGAGGTTATGG
>P_5959
ATAATATTGCAGGTGTGAAGCGTTCTCGACTTACCCGAGGA
>P_5960
GATCGTATACTTCGTCCAAGCGGTTTCATACTCATAAGGGA
>P_5961
GTATCTTGATATTTGGTTTGCGATCGAGTTAAGTGGAAGCG
>P_5962
AGCTTCGATATGCTTACTATCGGTTCCGGAAAGCGGAAATG
>P_5963
AAAAAAAAAACTTTATTTACCGGTTCCAGGCATCTGCCTTC
>P_5964
AGGATTTGCATTCCGGATCTCATTGGCGATCCAGATGTGCC
>P_5965
AGGGACAGAAGCAAGAAACGCTTTACCAACTTCAAACTCCA
>P_5966
TCCAGTTTACCGGATTCAGACATGCGCGCATTCAACGAAAG
>P_5967
AGATAAGGATTATCTATGGGCTGCACCTCCCTCAAAGATTA
>P_5968
CTGAAACTGTCGGGAAGCCTCGGGATATCAAACGGAGGAAT
>P_5969
TAGCGATTGCGATTGAAACGCGCCATATGATAATTAATGAA
>P_5970
ATTTAATCACTAAAATTGTACCATATATATTTTTTATTTGC
>P_5971
TCCATCCTTAAGGTTTAGCCCGTTTTATTTTAAAGGCGGAC
>P_5972
TTTTGGAATCTCGAATCCCTCGTTAGTCGGTACTTATAAAT
>P_5973
AGAGAGATATGAAGGGGATGCGAAAATTCTCAAATTTGGAT
>P_5974
GAGAACAAAGCCTTTTTCGACGGTAAATAAACGGTCGCAAA
>P_5975
ACGGTTTTGTTATCTTTAGGCCGGGATGGTAATAGCACAAA
>P_5976
CTTTACTTTGGAAAAATAACCAGTTACTCGTGAAGCTTTTT
>P_5977
AGTCCACAAAAGAAGTATAACTTTAGATAATAAAATATATC
>P_5978
GATGTGGATGGCTACAAAAACAAAGACGGGGATGGCTGAAT
>P_5979
GAATTGAACACCATTAAGGTCGGTCCTCTACCTGTTTGTCC
>P_5980
AGTTTAGCAACAACAAAAATCTTTTAAAAGTTTCATAAGAG
>P_5981
TATTGCAGGAGGGAGTTCTCCGGCAACGCTTCCTTTACCTC
>P_5982
AAATTTGGGTAAAATAATTTCGTGCAAAATTAGGGCAAAAC
>P_5983
TTGGCATGATCTTGTCAGTACACAGTATTTCCTTTATCTTA
>P_5984
CAAATAAAACTGTGGATTCGCAGCTCCAGGAGTATTTGACC
>P_5985
GCAGCTCCAGGAGTATTTGACCCGCTTGAAGATATGTCAAA
>P_5986
GACAACTACTGGAAGAAACACTGTAGAGGAAAACATCATCA
>P_5987
GTTTTTGTGTTTTTATTTCTCTAAAATGACTATTCCTCTTC
>P_5988
GCTGTTCAATCCAAAACTTTCGTGAGTAAACCAAAGGGGAG
>P_5989
GAATATAACAGCCTTGGAACCGGCTTTGCCGAGTAGTATTA
>P_5990
TGAGAGCTTTACAAACGTGGCAACACTATCTTTGGCCTAAG
>P_5991
AGTTCGTCATTCACACCGATCATGAGTCCCTAATGCATCTC
>P_5992
TAGCTGGACACTGCACAGCCCGCGAACCTCAACAAAGACCC
>P_5993
CCCATGAATATCATAGAACGCATCATCTCACCTGATCTACC
>P_5994
TACCTGTCTCAGAGAAACCGCAGCAAAATTCTTCCCTTCAT
>P_5995
CGCCGCCTGCTTTTTAACTCCGCGACAAAGGATTCAGAATC
>P_5996
TCTCGGGGCACTCGATCTTTCGGTTGCAAGATTCACACGGA
>P_5997
GTCTTTTCCATTGAGAAAATCCCTATTGTCGTTAAGACCAT
>P_5998
AAAACGGTCCAATTTGGTTGCGGTTTAATCCATTTCATTTT
>P_5999
TTTTTTTTTTTTTGTCCGGACTACTGCGGATTATAATTGAT
>P_6000
AAAACGGTCTGATTCGTTGACGGTTTTGTCCATCCCAACCG
>P_6001
TACCCTCAGATGATGGTGACCTCGACCGTCTTCCACTACGA
>P_6002
TGACTTCTTGGGCGACGAAACGGTGGTGAATAGGTTGGAGA
>P_6003
ATTTTCGTTTTTATGATGGGCGGCGATGACAAACAAACTAG
>P_6004
CTAAGGAGACAAGGAAGAGGCTATATGCTTTGGTGGATATC
>P_6005
AGGGCTATTAAGAATGGTTCCATTAGCTATGTATATTTAGT
>P_6006
ACATAACAATCCAAATTTTACGGTCAAATTTGAAATGGGGG
>P_6007
GTTCAAGGGAGGAAGCAAAACCCGCACAAACATACAACTAT
>P_6008
GCAAATAGGACGACATCTGCCACGAATTCCTCCCCATGGGA
>P_6009
AGGAATATTAGGCTTTTGCGCCCGACTGCCAGTGGCAATCA
>P_6010
CGAATAGTAACTATGTTTTGCGATATAAAGAAAATGCGATG
>P_6011
TTGGGCCATTGGGTAAAAACCGTTGCCATGCTGTGTAGTTT
>P_6012
TACCACCAGTTTTGCGTAGACGCGATTTCCATCGCTTAGCT
>P_6013
AAAGATTGAAACTTTAACAACAGTAGTTTCTCAAAACTAGG
>P_6014
CCACGGGTTGCCCATATGGACATGGTCTTTATTGGGCATGG
>P_6015
CCCATATGTCACGCAAAACACAATAATTTAACTTCTCCTTA
>P_6016
AGAATTGGTTACATTAACGGCGTTAAAAATCAGGTGTATTT
>P_6017
AAGATACACTTTTAGTAGTACTATTATCTTAAGATTTATCA
>P_6018
CACGTAAACTATAAATTACACTGCACATACCACTAGTGGTT
>P_6019
GACACCTCTCCTTTGCGGGTCGTCTACAACTCATTAGTTCG
>P_6020
TTTGTGAAGCACGACATTCACAATGGCAGCAATACATCGTT
>P_6021
CACACAATCGCTGCCCATGGCTCTACGACGGAGCAACCTGC
>P_6022
GAGACTTTCAGTTATGCTTTCAGCATCGGATGTCACGCCAG
>P_6023
GCTTTCAGCATCGGATGTCACGCCAGCATTTGCTCTATAAA
>P_6024
GACCCCCTTCCCCAAACTCTCCCCAGCGGCACGTCCCTGCA
>P_6025
TAAATCGACCTTTACGGGAGCGTGCTGGTGTTGGCCCCTGA
>P_6026
CTTATATAAGCCTTAAAACTCAAGGAGGCGCCTCATGACGC
>P_6027
TTTGTAAATAAGGAACTCTTCTGGGACAAGTTCAAGAAGCT
>P_6028
ACAACAGAGCGAATGGTTCGCAGGACCTCTTTAGATATGAA
>P_6029
GCAGCCCAAGCTAGTAGATTCGCAATGAGGAATATCAGACC
>P_6030
GAGGTGACACGTGGGTGAGACGCGAATTCCTTGGTGAGAGG
>P_6031
TTTCCGCCCATGTTTGGTCCCGTCAGTAACAATGACCGAGG
>P_6032
AACAGGCAATTGACCATCGGCTGCAACTGCAAATGGATGCC
>P_6033
CAAAAAGGGGAAATCTACGGCGGTTCCGGTGATTAACACGA
>P_6034
TAAAAATAGCTTTTGTATATCTAGTGCGTCATGAGTTAAAA
>P_6035
TGTACAAAGAAGGTATCCCGCGGTTGTTGGAATTGGATCGT
>P_6036
AAAGTGCGGCATTATGATCCCGTCACCAAGGTGCGGTGATT
>P_6037
ACATTCTTAATCTCCATAGTCAAAGACATTATGCGAGAGAG
>P_6038
AACCAAGGAAGTACACAATACCCAAACAAGGGAAACCAAAG
>P_6039
AAGAAAGGGAAACAAAGACCCTAAAACCACAAAGCAGCAAA
>P_6040
CAAACACCTGCCCAAAAACACCTCAAGCTACTCTTCTCTAA
>P_6041
AGAGATTCTATCTGGGACTTCGAAAACTTGAAAAAAAATTA
>P_6042
AACTGGAACCCCCAACCTCACATATTCATCACCATCGTATC
>P_6043
GAAGCTGAAGCCAATACCGGCCAGAAAGAGAACAGTTTCAA
>P_6044
AGATTCTTTACCGGATTCTACAAGGACCTGAAATCCGCAGT
>P_6045
AGTATACATGGGAGCTAGAGCTTGGCAATCTCTCCCTTATA
>P_6046
TGATTTTTCTGTGGACAGGTCATCAACATAAATGGTAACTA
>P_6047
CTTTTCAATATACATATTGGCTTGAACTTGAAGGATTGCTA
>P_6048
TGCTGTGAATGATTTGAAGACAAGGGAGAAACAAATGGTTT
>P_6049
TGGTACTATTTGCTTGGGATCCCGACCATCGTTCTTGAAGA
>P_6050
AATGGTTTAGACTGCAGATTCGTGCTCGTGGTAGTCCCCAC
>P_6051
ACTGACAAGTCAAAGCAACTCGATGGCAAATTTGTGCGGCA
>P_6052
AAATTTATCATTGTCCGTTTCAAAATTAGAGTGATCTAATC
>P_6053
ACTATGACGATCAAAGCGTGCTTAAGTGGTTTGGTTTTAGA
>P_6054
ACAGCTTTGGTCTCCAAAATCCCCAACGAGATCCAATCCCC
>P_6055
CCTCTCCAATGACAATAACTCTCTGGCGGTTACGTTCATCA
>P_6056
TTAGGACCTCCTGTAAACACCGATAATATGTCAGTTCCGAG
>P_6057
ATTACCATATCCGTTGAAATCGGTCCGGCCATATCCTCCTC
>P_6058
AATACCGTTGGTTCTTACCTCGATAGCGCTTTGCATGGAAC
>P_6059
AACGGCTCACCACCAAAAATCCCGGGTATGTTATGTTATGA
>P_6060
ATATAACTAGCCTTGTTGGGCGCGATCCACATATGTATTAT
>P_6061
CAAAAGTCACACCCCGTCTTCGCGAGAGAGTTTGATGTTAA
>P_6062
AATCTGAATTTTCTAAAAAGCATGAAGAAACCTATTGCAGC
>P_6063
GCTAGGTGTTGCCCCAAAAGCTATTAAAACGAACTTTTAAT
>P_6064
AAAACTCGAACTCAAAAATGCGAGACAAAAACCCAAATGTT
>P_6065
TTTGAAGACCAACAGGAAGACCCGAGGGACCACCTTCGACT
>P_6066
ATCTTTCGTTCATTACAATGCAGGAAACCAACTACAACAAG
>P_6067
CTCTTTAATCTTCTTAACCGCCGTCGCATCGAACGGTGGAC
>P_6068
TAAGATAATGGCGAAGGAGGCGACAAAGAACAGTCTGTGGA
>P_6069
GATAGAAGAAGCGTTAAAGGCGGTTATAGAGAAGTGTGTTC
>P_6070
AATTTTCTTCTTCACAAGCTCAGTTTCAGCGACAGACTAAG
>P_6071
ACCTGCAAATTAGAGAAAATCTCGATCAGTCAACGGTTCTG
>P_6072
CGATATGTTTTATGTTTAGTCGAGACTTAAGTTTGAAAAAT
>P_6073
GGAATTGGAAATGTCTCTTGCGGCTGAGACCTTTAGCAGAG
>P_6074
TTCCATTTCTCCAAAAAATACTATAGCTTCCCCATTTAAAA
>P_6075
TTTCTCGGATGCGGATTGGGCTACGTGTAAGGATACCAGAA
>P_6076
ACAAACAAACTCTACACCGGCGATCTCAAGAAACGCGTGGG
>P_6077
GATGTGATTTTGGTGCACCACGCTAGCGTTGGAGATGAAAC
>P_6078
AGAAAAAAAGAATGTTAAAACGTTAACATGCATAAACTTTA
>P_6079
CCGCACGCAAAATGGTCATTCGGTAGAGATAGTGAGGGTTG
>P_6080
GATGGTCATGGATGTCCCGACAAAGCCAAGATCGTTGATCG
>P_6081
ATGATGGAACCAAAATCTTTCGGCTTCACGTTTACGATCAT
>P_6082
ACCACTTTTCGGATACCAGCCGGGGACTCTCCAAAGATATC
>P_6083
CCCAAAAATAGCACTTATCGCAGAAATAGCCAAAACCACCT
>P_6084
TTCCGATCTGAGAAAGCACGCAAGGCTTCTACATCCAGGAG
>P_6085
TAAGTTGTACACAGTTTCCTCAGACCTAATAAAACGTGTTT
>P_6086
TACGAAGCCTGATTTAGTGGCGAGCGCGTGGATCTGCTGAC
>P_6087
AGAGCAAGCGCTTAACAAGCCGGTGTAAGTATAAATGTCGG
>P_6088
CATTAAAACCCTAAGCGACGCTGTTAACACTTGCGAATTCA
>P_6089
AGCTCACCTTGACTACTTGTCGGTTGCGCGCCACCACCCGC
>P_6090
GCTGGGCTGCAATCTCGTCCCGAGGGTCGATCAAAACCATT
>P_6091
ATTGGAGCTCCGGTTTTCGACACGGTTAAGATCTTCCCACC
>P_6092
TCCTGTTCTGATATCCATGGCTTTACCTTCGTGCTTAAAGA
>P_6093
GAAATAGAATATACAACAACCGGTCCACAAACCAAATTAAC
>P_6094
CCTAATTCGACTGTCGCGATCCCCATCGTCATACCGGGACA
>P_6095
ATTCGGCCATTCTATAGACGCTGAAATTTTCAACGTCTCAA
>P_6096
GGGTTTCTCATAAGTTCTGTCATTGCCCATGTCATTGTTAT
>P_6097
TTGTTTAGGACTGAAAAGCTCTTGCACACACATCCTCCTCA
>P_6098
GCCTCTTCCATCACATGTTCCGCGGTGATTGGAGCCACGGG
>P_6099
GTAATAATGGTAATGTAGCTCGCCAACGTCGTCTCCAGAGA
>P_6100
CACCAAACAGATAATAAAGACTATTCTTATTCCAGGAAACA
>P_6101
GGTTGCGTGGTTTTGTGGTGCGATTTTTTTGGGTGCGGAAT
>P_6102
GCAGAGATAATGATGGTGACCGTGGTCGAGACCGTGGATAT
>P_6103
GTCGAGACCGTGGATATGATCGTGATCGCAGTCGTCCCTCT
>P_6104
ATATCTTTTTTTGCTTTTTCCAGTGAAATGGATCCCAATAA
>P_6105
AGAGCAGGCCGGTACAAAAACACAGCCGACAACCTCAGCAC
>P_6106
GCGCACAAGTCGGGGAAAGGCGGGAAATTGAGTGTTGATCC
>P_6107
TGCAAGAAAAACTTCATAATCTATGGCGCTAGTCTCGAGTT
>P_6108
TGACGGCTGATATACACACGCCCTGTGGTTGGAAGTAAGCA
>P_6109
CCAATCATGACCAGCAGTCTCTGTAACATCTGTAATCCTTA
>P_6110
TTGCTAGTATGACCCTCTTGCTTTTACCATCAGATTTCAGT
>P_6111
TGTTTTGCAGTTTTTGGACACGGAAAATAAAATTCCAAAAA
>P_6112
GCTAGCAACATTTTAGAGAGCGGCGGTTCAAGAGGAAACTC
>P_6113
ATGGGGATAAACTAAAATGCCTACTACAAGCAAAACTAACC
>P_6114
TACTACAAGCAAAACTAACCCGGGAAGATAGATTTTTGTTT
>P_6115
GAATAAATGCCCACTACTAGCAAAACTAAGCCCACAAAATA
>P_6116
AGCGAATAGTAGGAGGATTACGGAAACGAAAGGGTTGCTTT
>P_6117
CACGTGTATATATGTATCCGCAGGGAGGATTAGGGGTCGTC
>P_6118
CCCTATTTTCCTTTTTCTTCCCTATATATTCCAAACATTAT
>P_6119
AGAGAGGCGATAACGTGGCGCATTCTGATTGATCGAGTTTT
>P_6120
AACCTGAGTCCAAATTGACGCAGCAAACTCGCAAGTCAAAA
>P_6121
AAAGAACTCAGAGGAATAGCCGTCAGGGCCGCTAGCTTTGT
>P_6122
GGCCTCCAACTCAAGTGTAGCATGAACAACAGAAGGGTTGG
>P_6123
AAGAACAATCCACGACCTGCCAACAACAACCGGAGATAAGG
>P_6124
CACAAACCAAGAAGGAGAATCAGGAAGAAGAAGCTCACATG
>P_6125
AGAGAGGTTCTTCATAAGTTCACTGTCGATCTTCCGAAAAA
>P_6126
TTGGGTTGAGCTCAACCTTACTCGATTAACAAAAAATCTGA
>P_6127
CCACGGGATACTGCAAAACACGTGCTTGCATTTACAGCTTC
>P_6128
GTGAAGTGCCTTCTGCATCACTATGGAAGCTATGACTTTCT
>P_6129
AAGAACAACAACACCAATGGCACCAACCGTCAAAGAGCCCG
>P_6130
TCTTTAGTCGGGTTTTCAAACCTGACCCGACCCGTATTCAT
>P_6131
GCACGGCCACGCGGCTAAAGCGTTAGAGTTATTCCCTGCTA
>P_6132
TGGTACAAGATTGAAAGATACAGTAGGCAAAAGGTTTTCAT
>P_6133
CACACTATTAAAAAAAAATGCTTTCTAAATCGAATGCAAAA
>P_6134
AGAAGATTTTCCATCCCAGGCTCGCACGATGCTCGGGAAAG
>P_6135
TTATGGACACCAATATCTGACGGCAATTCGATTTCGAGTCT
>P_6136
GTTGACGATTCTGATTCCGGCGCCAGATACATGGCCAAACA
>P_6137
GGTCAAACGTGACGCAGACGCGGAAGCCTCATCGTTCGATC
>P_6138
TCCTTGAGAAGCGCCTCGGACGGGGATGTAATAGTTTCGAA
>P_6139
AATCTAACATTGGTAAACCGCGGCCACGTTGAGCGATATCA
>P_6140
TATATTTCTTACCTGTGAAGCAGGGACTTGAAACCCATTGA
>P_6141
CGGCGGTGCTGGAGCTTCAACGCGACCCATTGGTTGTGAGC
>P_6142
ATAAAAATCAGATACCGGCGCAATGAAACGCAGCGTTTTTT
>P_6143
ATTACACCACATATTAAATGCATCATTTTTGAGATCTTTCA
>P_6144
TCAGACGGTGAAGAATAAGTCAGCAATCGTAGAAAACTGGA
>P_6145
TCTGACCCGTAATTGATCCACTGACCTAGAAATTGGGGGGA
>P_6146
AAAATCCCGATTTCCCGCTGCGGTATATTGTTTTCTGAAAG
>P_6147
ACTTTTTTGGTGTCACGTGGCACTAATTATGTAAATATCCT
>P_6148
AAGAATTTGATGATGGAGCTCCTTACGTATTCTTCACCCTC
>P_6149
CATGTGTGATTATTATGAGGCGAAAAAAACAAGTTTTCGTG
>P_6150
GTTGCAGCTTATTAATGGATCACGACCGAGCAATTCGTCGC
>P_6151
AAAAATTATCAGAATTGTTACCCGAGCATAGTTGTGGAATG
>P_6152
GCACGGTTTGCATCTCCAGACCCGGTTGCTTCACCTGCGCA
>P_6153
CTAGACCACCAGGCAGCGAACCCGCTCGTTCCAGGCCGAAG
>P_6154
AACTTTAAAGCGGTTTTTTACCTGCGAGCAAAGGCATCGAG
>P_6155
TATATCGGTGCTATACTCGTCGTAAATGGAGACAGAGGCAA
>P_6156
ACATTGTCTCCAAGAATGGACCTTCCCGTCCAATCAAGTCG
>P_6157
ACCTTCCCGTCCAATCAAGTCGTGAAACAAACGGTGCCATC
>P_6158
AACCCATCTTAAGAATCAGTCAACACCTTCTTCCTGAAACA
>P_6159
ATGTCACAAACAAATAGTTCCTTGGATCTGAAAATGCAAGA
>P_6160
AAAAATGCTATCGGAGGGCGCAAAGGTCGAATCTATGTAGT
>P_6161
ATCCGATAAGCTTTTTAGGTCGAACTCAAGTTTTGCAGCCA
>P_6162
CAACTCGCTGGCTTACGAGGCGGAAGCACGACTTAAAGATC
>P_6163
GACTGGAGAACTACCTGGTGCGGCATTACTATGTCTATCTT
>P_6164
AATCACTGAAAGCTTTTATGCGGCGTTGGATGAGAGCGAAT
>P_6165
CGTTTCTGTGCTTAGTTTGGCGGTGGAAAGTGGTTTCAGGA
>P_6166
TAAACAATAAAACGCACTCGCAGCAAATCAAAGACATAGTT
>P_6167
TTCAAGTTGCGAAATTTGTGCTCGAACAGTATTGGACTTAG
>P_6168
TCGAACAGTATTGGACTTAGCGATAATTTTGTTTATAATAG
>P_6169
GTTATAGGATTCTCGATTTTCGATGTGGCGAGTGCCGGAGA
>P_6170
AGTACAGTTTTACCACTTCCCGTTGGCGCAGAAATAATCAT
>P_6171
AAACTATTTAAAAAAATATTCGGCTTCGCAATACGAGGTTG
>P_6172
AACGGGAATGCGGTTGTTATCGGCGGTGGCTATATCGGTAT
>P_6173
TGTAATATTAGAAAAAAAGTCGTTACTCGTTTAGACATAAA
>P_6174
TTTCTGAGGTGGCTGAAATGCATTGAGAGTAAACTCGGGTT
>P_6175
TCACAAGAAGAGCTTTCTCTCTTTCCGAGAATCAATACAAT
>P_6176
TGCCTAGGAGCTTTTTAAGTCACCAAGACTAGAAAAAAAAA
>P_6177
ACCTTTCACGAAACTCCACACCCTAACACTTGGATCATAGA
>P_6178
TTGAATTGGACGACCAGTTGCAGCAGAACTAATTTCTCTTC
>P_6179
GGTACATTCAAGCCAATTCGCCCTACCCGTAGAGTTTCTAA
>P_6180
CGATATGCTACACATCGCGCCGGCTTTAGGGTATTGTAATA
>P_6181
GTAACACATTGCTTGTACCGCAGGGAAATACCAAAAAACAT
>P_6182
CCAAGTGTGTTGCAGTTCCGCCTCAATGACGATATTACAGG
>P_6183
CGGGTCGTTGGATCTATGCGCGAGGGTTTGCATAACGGATG
>P_6184
ATGATAATAATGGTAATTGGCGTTAGCAAAGAATATTGTGA
>P_6185
AAGGAGGGATTAAGGGTTCTCGTGCAAAACCCAGAAATTGA
>P_6186
TTGCTTATATAAGTTTTATACGATGATGGAAGAAACTAGAG
>P_6187
AGAGCCATTTGCGTTTCATTCCTCAAGAGTAGGCGTTTTAG
>P_6188
CATTTTACAAAAAGGAAACGCGAAAATAATAGAGTTACTTA
>P_6189
TAGAGGAGGAAATTCGAGTTCTCGACCAAGAATTCGTAAGT
>P_6190
AAAGGAATCATCTCAGGTGCCTCGACTGATGACACCGAAGA
>P_6191
ATATAGTCAGAGTATTATTGCGCTAATGGTGTTGTTATAAA
>P_6192
TTTCAGAAAAAGAGAAAACGCCTCTTCTATTAAACCGCAAA
>P_6193
AATTTTTCACTAATAAGAGGCCCTAGTAATTATTGTTTTGC
>P_6194
TCAAATTTTGACACTGTGGGCTGGGCATTTCATTTCTTAGC
>P_6195
TGTACGTACGGACCGCGTCGCTGGAATCCAAGAGAACCGGG
>P_6196
TGTAGATATAAATGTAAGCTCTTTGATCTGTTTTGTTAAAT
>P_6197
ACCCTCGACCCTACAGTAGACGGTAGTGAAGGTAGTGGCGG
>P_6198
GCTCTAACCCTCAGATTTGTCACCGTCAACCTAAGAATCCT
>P_6199
GGGATACAACAAGGTGATCACGATAGTTGTTGTAGCAAAGC
>P_6200
TAAATAGACTTGCTAACTTTCTCAGAAAAATTTAAAATGAA
>P_6201
GCAATTTTTCTTGTGGACGTCACCAGCGACTACTCGATTTA
>P_6202
CCGATGCCAACATTGCGAGGCGGAAAATTTGGAAGTCCTGA
>P_6203
GCTCGTCCTTCCAACCATTACACGCTCGAGCGCGTCCTGCA
>P_6204
CTCGTAAATGATGGCACAAGCGGTTGATTATCATTAGGGAT
>P_6205
ACAAGCCACATAAACCAAAGCTACAGCATTCTGTTAATTAC
>P_6206
TCAATATATGTGGAAGAGTTCTAGAGCGACAAGGAAAAATT
>P_6207
AAGGAAAAATTCACAAGTTTCCCTATATTTTTAAATTCTCG
>P_6208
ACGTTCCAGGAAGTTTTCAACTCGAGCAGTGTGTATAACCG
>P_6209
GCAGAGCAAGGTTACTTTGTCAGGTTTATTAAACTCCATTG
>P_6210
GCAAGAGGGTGACACAAACGCTGCCACGGAGGCTAGACTCA
>P_6211
CTACAGCCGTTCGAATCACTCGAGGTATATTAGCCACCTGC
>P_6212
TTCCAGATTATTGCTCGACGCGTGGACGAGCTTGTTCGCGG
>P_6213
TGGTTTATGTATCATAGTTTCGGGGTGGACCAATCTCAGTA
>P_6214
TGTCTCTCACAATTTTGACTCAGTTTTGATAATTTGACTTC
>P_6215
TTGTGATGTCAAACAAAAAGCCCGACTTAATCGGGACGAAA
>P_6216
GACTTAATCGGGACGAAAAACCCAACTTCATTGGAACGACT
>P_6217
AAAGTGGTTCAGGACAGGTGCGTTTAATTAAAACCATCCTC
>P_6218
CAGCCTTGGCCTTCATGTCTCGGTCGTAATCTACTTGGTCT
>P_6219
AATATTGGCGGTCATAGGGTCCCCAAGAGAATTTTAGCTTC
>P_6220
CCCCAAGAGAATTTTAGCTTCCCGCTTAGTTAATTTTTGAT
>P_6221
AGAGACGTCCAAAGATGTTTCGACATTCATAATGAACCTCG
>P_6222
ATGAAGAAAGCTGTGATGTTCGGGTTATACTAAAAAGCCTC
>P_6223
TGCACCATCTTTACCATAGGCGATGTTGTCGAAGATCGTTG
>P_6224
GCAAGAGGGTCGTAAAACCGCTCGATCATCGCAATTACAGA
>P_6225
ATGGTCGTCATCTTCACTCGCAGGAGGAATTTCGTGAGCCG
>P_6226
TGTGGGAGCGGGCCTCTATGCTTCGGCAGCTCCCTCACTTC
>P_6227
CATTATATAATATTTTTATCCGTTAAATGAAAACACAAAAT
>P_6228
AAGGTTGTAGGAGACAAAGCCGCGTTCTATGGATGTGGGTT
>P_6229
ATTAAGACATAAGCCGCCATCGTTAATAGTTAGGTATAAGG
>P_6230
CTTTTTCAAAGGCTTTTATGCGTTATTCATGCAAGCCGTCT
>P_6231
CTTCCCAACAATATTTTTCGCACCAAAAAAAATTCGAAAAT
>P_6232
TGTTTTTTTAAGTGAAGCCGCGAAATCGAACGGAGAAAAAT
>P_6233
CCATAGAGTTGGCATAATGACAAAGGCGACGGTCGCCATGA
>P_6234
AACAAGCTAGTGTCCTTATTCGGTCCTAAAATACTGCGCAT
>P_6235
AAAACAACCAAAAAGTACCTCGATAAAGTCACACCAGCGGT
>P_6236
GGGCGAAACCCGCGCCAAGTCGCGGGTTTTTTTTTAATGTA
>P_6237
CGCAAAATCATTCATCTCTACTCGGACAACGGTGGCGAGTT
>P_6238
CCACACACGCCCGAGCACAACGGTATATCCGAACGAAAGCA
>P_6239
ACCTGCAGCCATTCCACTCCCGTCGCCACCGCTCATACAGC
>P_6240
ATATCAACAACGCTTTCTTGCAAGGTCGCCTCACGGACGAT
>P_6241
TATCTAGCTGGGACACCATCCGCTGGTATTTTTCTTCGTGC
>P_6242
TTTTGGTTCAAATAAAAATGCGTAAAAATCGAGCCCCGAAT
>P_6243
TTTCCCAACACATGTTAGTTCGAGAAGGAAGAGAGAGCGGA
>P_6244
GGTTCACCCCTCCTAAGTTTCGTTCTATCCTGATAATACGT
>P_6245
AAACTAGGACTCAAAACCCACGCGATATTGAGGGGGAAAAT
>P_6246
CCCATCACTATTTCTCAACACGCCACCTGCACATGCTAGGT
>P_6247
CGCATATAACGAACTCACATCGGTGGAGTCTAGTGTGATCA
>P_6248
GAAGCAATTGGTGGTCCAAACGGTTTCACCAAGACGCCAAG
>P_6249
TTCACAAGGAGTGTTGGGATCAGTAAATCCGCGAGATGAGC
>P_6250
GAAAGATACATTTCAGAGATCACGGATCAAACTTTGTGCGA
>P_6251
ATACATGACTGCTGCATAAGCATGTTCAGATGGAATGCCTG
>P_6252
AATTGTGGCATTAAACGATTCAGTTGCATTGTTGTCCACAT
>P_6253
TCTCGTGCATAAACCAAGCTCTACACCAATTCTTTGGTTCC
>P_6254
CGAAGCCTCGAGACAAGAAGCGGTTTAGCTACCATTATACT
>P_6255
TCCGGAAGAATTTCTTGAGACAGCAACTTAATACTTTTGAA
>P_6256
TAGAGCTTGTAGTTCACCTTCGAGAGCGTTATCAACACACT
>P_6257
AATACAAGGATAAGGGATCTCCCTGGCGAATTCCTCGTTGT
>P_6258
CCATCGTTAAATAGATGTCGCAACATAACTGCTGAAGAGGC
>P_6259
ACTCCAGAGTTTTTCAAGGTCGTAAACCTTGTAAATGATGT
>P_6260
GTTGCCCTTGATGTATCTGACAAGAATTATATGATATGGGC
>P_6261
CGTTTGATGGTGTAAAACCGCAGGGGTATTTTCGTCACTCC
>P_6262
TGCAACAACAATATAGGTTGCGTGGATATACCAAATTCTCA
>P_6263
CCTAATCAAGAATCACATGTCCCGACCTACCGGATCAAAGG
>P_6264
ATGTCATAAATAAATCGACGCTTGCTTGAAATTTCCTAAGT
>P_6265
TAGGTAGTAAAGACGAAGGTCTCGAGTGTCCTATATGCTGG
>P_6266
AATCCCAACCCTACTTGTCACCCGAACCAGATTCCAAGCTA
>P_6267
TTTAAACCCTTCTGGGGTTTCCCGCCCTCCGATAAGAACAC
>P_6268
GTTGGTAAAATTTCATTGGTCGAGGGCTAACACACATGTCG
>P_6269
AATGCCCGGACAATGAAATTCCGCAATCAATCTCGAGGGTT
>P_6270
TGTATGAGACTCCACAAGCACCCGAAATATACTGTGTTTGT
>P_6271
CAACTGTTGTATTAAGAGGGCGTGGTTCAGGAAGCCTTGAG
>P_6272
TAATCAATCCTTGGAAAACTCACCAACAACAAATAACGTTA
>P_6273
CCCCTGCCTTAAACCTCTTTCGGGAACTATCAGTCCTCGGG
>P_6274
ACATTGCCTCCTACTAGATACGGGAAAGAAGATTGCAAGAT
>P_6275
AACAGTAGATAAATACCTCGCACAAACAAGAAAACGGTCTG
>P_6276
AAACTAAACCCGTAAACGTACACGATTATGTTGAGCTCCAA
>P_6277
CATTGCCCAGAGTAAAGCTTCGACTTCTATATGGAGAGGAA
>P_6278
GCGGGTGTTACACTTAGATTCTTGTAAAGTAAGTGACAAAA
>P_6279
CTAGATTTCCCATTGAAGAACGGTGGAGAGAACTAAAACCC
>P_6280
ATTCTCAAAGGATCATTTTCCGGAAAAAATAGGATCATTTC
>P_6281
TATAACATATTAGATTGGAACGCCATTGACGATGAACCACG
>P_6282
TTCTTCCTTTCAATGCGCGCCGTGCGAAAAAGGAGCATCCA
>P_6283
AACACCGTTGTGTTGGACGCCTGTGGGCGAACGTCGGTTGT
>P_6284
AACCGAACACAATCTCTAAACACGCTCTATTGTCGTCTTGG
>P_6285
ACTTCCACCATCGCCGGCCACTCGCTCGTTTCTGCTTTCTC
>P_6286
TTGGTGGAATCAAATCCAGTCGTTAACGGGCGTTACGGAAT
>P_6287
GCTAACTTATTCTCCTTACTCGGGTTTGATACCCCTAACTC
>P_6288
ATAAGGACCTCCGTTTTTGTCAGGGCCTACTCTGTCTCAAT
>P_6289
CGAGCTAACTTATCATCAGGCGTGGGAGGCTCGTGAGTATG
>P_6290
TACAGATCAAATTAGGTGATCAGAAATTTACTCCGGTGAGA
>P_6291
AACTATGCTCATTCCAGGACCTACTGCGCCGAGTAACAACA
>P_6292
CATACATTTAGCAAGGGAAGCACGATTGGGTGGCCCTGTTC
>P_6293
TTCTTGAAGCTTTGTTTGGTCTGTCTCAATTTTAAAAGTGA
>P_6294
ATGAATGTACTTGCTTTGGTCACAGACCTTGCTAACGTAAA
>P_6295
ATAACGTTTGCCGTACTCGACAGTGAGAATGATGCTAGTTG
>P_6296
AATACTATTTGAGAAATTGGCACTACCAAAACCTTAGAAAA
>P_6297
AAGGGTAAATCCTTTCATCTCGATCCTCTTGAAATTCACCT
>P_6298
TTCTCTGTCTTCGCCGGCGCCGACGCTTCTATCTCATTTCT
>P_6299
AGTTAGTTGCAGGGCTCACTCGAGCGATCTAGATCACGTTT
>P_6300
TGATAATAGGTCGATGACTTCTAATAGCAGTTTTAAGTAGT
>P_6301
AAGTACCAATTCTACTTAATCTAGACATTTGCGCCAATTCA
>P_6302
GTCTAGAAAACCCACAATCGCGGAATTTAGAGCTCAAAGGT
>P_6303
CAAGACACAATTACCACTTACGGCAACATTCCAATTGAGCA
>P_6304
TCCGGTTGAGCAAAACAGACCTATGACGACGACGGTGCGCT
>P_6305
CGATAATAATGGGTTTAGGCCCCGAAATTAAGAAGCCCACA
>P_6306
GTTAATTAGCGACTAAGCAACGACAAAATTATCCCTTCAAT
>P_6307
CATGTTGACCATGCTCATCCCTGGACCAACAGCCCCCAGTA
>P_6308
GCGTCAAAAGGGACTAGATGCGAGTCCTGTCATATCATCCT
>P_6309
AACCAGCATATAAGATTCGTCGTGTACCACTAGGACCTAAC
>P_6310
GATGCTTCAGGGACGGGAATCGGGGTTGTGCTATCACAAGA
>P_6311
TGAAAAATAAACTGCTTTAGCAAAAAAGCGAAGCATTTTTT
>P_6312
GTTGTTTATCTTGCTTATATCTATCACAAACTAAGTTTATA
>P_6313
GCAACCGTTTTTTCAAAGCCCAATGATGTGTATGTTGAAAA
>P_6314
TGGTCTCGGAAGTTGAAGGGCAGCAAAGGGTAGTGGTACCT
>P_6315
ACAAAGTTGCGTGAAGAGAACGTTGGCGTTAAATCAGGAAT
>P_6316
GGCGCCTCCTGTAATCAACCCGCCGCCTGTAATTTCAACGA
>P_6317
TGGCAGGCATCATTACGTGTCGTTCGCTATCTCAAAGCTGA
>P_6318
TTGATACACGGAGATCTCTGCGGCCCCATCACACCTCCTAC
>P_6319
AACGTCTTCAAGACGAATTGCTTGATCGAGAAGCTACCACC
>P_6320
CCCACTATGATGAGAAGATACTCGATCGTTTCAAGCATTAC
>P_6321
AGTTAATTTTCGTTTATGCTCTCGAAGGTCTGTCTAGCTAG
>P_6322
TGCGGGTTGTCGGGACGTCCCGTCGTCGGCTCAAGGGCTGT
>P_6323
CGAGGTGGGAAGAGATTGAGCTTGATTCATAACTACTTGAG
>P_6324
ATAAAGCCATAGCATAACCGCGCTAGGAATGATAATGGGTG
>P_6325
ACCCCCCCCCCCCCCCCCCGCCCGCAGCTGCTAGACCCGAT
>P_6326
GAAGTTTAAGTGGAAGAGGTCGCCAGTGCGGAGGGCTTTGG
>P_6327
TTCAAAATCCAAGCTTCATTCGAGAAAAAGACAGATGCAAT
>P_6328
CTCTTGAATTCCGCCAGCACCGTGTTCAAGATCAATAACAA
>P_6329
AGTTACTCAACAACATAACTCTCGAACTTAAGGATGATCTG
>P_6330
CAGGTCGTGGTCGCGGAGCACAAGGACAAAGGGCTGCAGGT
>P_6331
GGCTATGAAATTGGAGTTTTCGAGTTCAAACGAACAAAAAT
>P_6332
ACATCGACTAACCACCACAACAGAAGGATCTTGTCCAGACA
>P_6333
CAGCGGACCAAAGCATGAGACGCTGAGATAATTTAACTCTC
>P_6334
TTTGAGGGTACTTGAGAAGACTATAATACGCTTGACGTGTT
>P_6335
TACGAATACACGAAATTTATCGTTTACTTGTAAGCATCCAC
>P_6336
CCATGGTGGACAAGGTAGAGCTCGACCCGCGGGGTTTGGTC
>P_6337
ATTTTTCCGAGATCTATGTTCGAAATTTTACAGACAAGTCG
>P_6338
GAACGGTATAGAAACAAGTCCGGCTAAGATAAAAGCGGTGC
>P_6339
GTTTGGACAGAGTTACGCAACATCAACTACCTGATTTGCTC
>P_6340
AGCCGACGGTTCTCTTGATACCCGGACAGAAAGAGAGGCGG
>P_6341
ACACCGCCATACCTTCGAAGCAGTAGATCGAACATTGAGAG
>P_6342
ACAAACCACCCCGCGCAACGCGCGGGTCTCCTCCCTAGTAA
>P_6343
AGACCTACCTCAGGGAGTCTCGTCATCTCACTAGTGCAGGC
>P_6344
TGCATAAGTCAGTAACGAACCGTTAGAAACGTGATCCACCG
>P_6345
GGGAAATGAGGGTGGAGTGTCGAGGTTTAAAGCTGAGTGCT
>P_6346
ATTGCTCCTCCGATGGAGTCCACGACCATTGAGTATGTAAT
>P_6347
ATTTGGATTTAGGGCCCACTCAGGGAAACCCTAATCTTGCA
>P_6348
CTAAGAAGAGAGTCGTCTTGCGCCGACGACGTCTCCCCTTG
>P_6349
TCTTGGTGGTGGGATCCCAACGCGGGCGACCAAGAGCCCCG
>P_6350
CGGGCGACCAAGAGCCCCGCCACCGGCGTCGAAAAACTTGA
>P_6351
ATTCCCCATAGAGAACCCCACCAGGGCAACACGCAAAGAGA
>P_6352
ACGACTAAAAAAAACCTCACCGAGAACTCCGACGAGGCAGT
>P_6353
TCAAAGCCGTCCTCAAATTCCATCACCTCCTCTGCCATCAA
>P_6354
GGTGTCGAGCCACACCAATACTTGACGACAATTCAAAGACA
>P_6355
AAGAACAAATCCGAATGCATCACGGTTGACTCCCGCAGCCG
>P_6356
AATGCATCACGGTTGACTCCCGCAGCCGGCAAACCCAGGTT
>P_6357
GCAACCCGTACCGCGATACGCGAGTTATGATAGTCGGCGAC
>P_6358
GAGGTCTCCACACTCCTAGACACGACAGTCTAAAAGAGATT
>P_6359
TACTACAACGTCATGTACCGCTTGCCCGGGCATGACCTGGT
>P_6360
TCGCCTAACAATAGTTAACCCCCTATTGCTATACATCATTA
>P_6361
GTCCGACAGCATAACGGTTACTCTAACAAACGGGCAGCATA
>P_6362
CCAATCCGTGTGTTACTTCACACGGCTCGGTTACTCACCCC
>P_6363
CTCTTTCGGGACGATTTGCTCGCTCCCGACGCTCAGATTCT
>P_6364
TGGAGAGGTGTGAGCTAGTTCCGGTGGCGCATCTCCAGCCA
>P_6365
CTGCTTGATCGGAAGCTGATCAGTGACGTGCCCAATCGTCG
>P_6366
GGGCCGATCCTGCATCGTCCCTGATCGTCTGAATATCTATG
>P_6367
CCTAAAATACTTCGGCTCATCGCCAACAATTATTCTCTTTG
>P_6368
CTGCTCCAAACCTTCGTAAGCCATAACGTTACGGAGTTTCA
>P_6369
TAATAAACAATAGTCTATTGCGTGATCCGAGAACTTTTTGG
>P_6370
ATGGTTGAGTTATGAGAAAACGGCTGACTTATAGTACAACT
>P_6371
GCCTAAAAAGGTGCCTCCTACTGTGCCAAAGATTACAATAA
>P_6372
TAACCTAGGGTATTAGAATGCCCTATATACGTTTGGATTAA
>P_6373
GAAGTTTATGGTGGAAATTTCAGGAGCAAAAAGTGTGTGGA
>P_6374
ATTCCTGAAAGACTTTAAGTCGACCGAAGATATTGGCCATA
>P_6375
CAAACTATATCAACGTTAGACAATAGCTCTAAATATACTCC
>P_6376
TGCAAAGTTGCTCACGCCTTCGCTAATAACCTCCCAAAACA
>P_6377
ATTTTTTGTATTTTTTAATGCAGAAAATTTATCCAAAACTA
>P_6378
ATCGATCAGTTAAAAAGGGACGTGGTCCATCTATGTTTGCT
>P_6379
AAACTATCACTTGATAGACGCGTTGAAACCAAAACCTGGCG
>P_6380
CTTCAAAAAGAAAGAAGAAGCAAAAAGATGTTAGTATGAGG
>P_6381
AGAGATACTGGTCGTTTCATCAAGAAGAATAAGTATCCTTG
>P_6382
GTGTAACCGTCTCTCTAGAGCCTCATCGAAAAGAAGTTGTC
>P_6383
TGCCTGACGAAGACAGGATTCAGTTATGTTTACAAGAGCTG
>P_6384
TGTTTAAATGTTGCGTCAAGCGGCATTGCATCTCTGTTATT
>P_6385
TTGGAACCGTCATCCACACACGGCCTCTTGTTGGAACCTGA
>P_6386
TGATCCAAATCCATCATTCTCGGTTCTAACCTTGGTTCCTT
>P_6387
ATCGCTAAAGGGATTTAGGTCAGTGTCTAGCTTTACTTGAG
>P_6388
TCAAATGATTGGTTAGAACTCAAGGAGAGGTCAAATTGGCA
>P_6389
ATTACAAAAAGTCTAGAACACAAGGTCTGCGGAAATAAAAA
>P_6390
TGCTTAATCGAGTGAACCGGCGATGACGAGCTTTCGTGGGG
>P_6391
TTGGTCTGTTGCATGGAGGACATGGGCGTCAGCGGCGGGTC
>P_6392
GTAAAAGTTTTGAATTTTTACTCTACCTTCACGTTACCCCT
>P_6393
AGTGGCATCACTCCTTCAATCTCGTCCAACTGCTTCGCTGC
>P_6394
ATTGAGCTAGATGCTTGTCCCTGTAGCAGCTGCTGGACCAT
>P_6395
GTAGTAGGTATAAGAAAACTCGATCGCTTGATCTAGGGCCT
>P_6396
ATCGATGCACATCCACCAAACTCTGACCACGTGGTTTACAT
>P_6397
AAGGGAAACGTGAAAACGACCGTGAAAAGCTACAGGAGGTT
>P_6398
TTTTGTCAAACAAATAATCACAGTCGAAAGAATAGAACACC
>P_6399
GACTGAACACCCAAATGTTGCAGGAAAACATGGACTTCATC
>P_6400
ATGTTGCAGGAAAACATGGACTTCATCGACGAACGCAGAGA
>P_6401
AGACACGATCGGACGTGCCCCTCTGTCGAAGAACGCAGGTG
>P_6402
GGAGTTGCACCTTGTTGAAACAGTGATGCGATAGTCTCTGC
>P_6403
GCATCATCATAGAAGTTTTTCAAAAACGCAACCTTGATGGT
>P_6404
AAGACTCTGCCCCCAGACTCCGTCAACTCATGGGACGATTG
>P_6405
ATGATATTACAGGTATCTCTCCCGACTTGTGTATGCATAGG
>P_6406
CATTCCTTTGGGAAAAAATGCAGCCATTGTGAAGATTGTCA
>P_6407
GATATTGGCCTTTGATTTGTCTGTTTCGTCTCCTTTTCGAT
>P_6408
AACAGATGCCGTAGTTGAATCGGGGTTGCCCATTGATTTGC
>P_6409
TTCGGTGTCACCTTTACTGACTGCATCGAATACGTTGTTCC
>P_6410
TTTTGCCCAGCGAAGTCGCTCTTGTTCGATGATAGTGTATA
>P_6411
AATTTTGGTGACTGTCCTGGCAGTGGTAGCAATGATCCAAT
>P_6412
CTGGATAATGGTTGGGGTGTCGTTGAGGACTCACCTGTAAG
>P_6413
GACAGAAGGATTGCTTTTCGCCTACACCTTGCTTCTCTACA
>P_6414
TAGTCGCAATTTTTTTGTCCCGCTAATGCCTCGCAAACTTT
>P_6415
TAATCATATCCGTTTACACACACTGCCAATTTGCAAACCAA
>P_6416
ACAGATAACCCGCCTGAACCCGTGCTCTCTGTAGTGTCGCC
>P_6417
GATCTACAATGAAAATCAACCGGAAACAAGAAACCCTAATT
>P_6418
CCAAGCTGTAAGGTTACACGCTTGCGAGGAAGTTGCGTGTA
>P_6419
ACACCATTCAACCTTATCTACGGGAAGTCTTGTCACCTACC
>P_6420
TTGTGTCTTTCGCTGAAACGCTGTAGAGACCTTGGACTTGG
>P_6421
CATGATGTGTGTGGTCAAAACGGCAAGGGGGATTGGTAGAG
>P_6422
TGGGATTCAGTTCCTCATCGCAGTCAGAATCCGTGTCACTC
>P_6423
TCTTATTTTCAAAGAAGGCCCAGACGTTTTTAGGACTTATA
>P_6424
TGCATAAGCAACACTTAACCCTTTACCGAGCCTCTTGAGCC
>P_6425
ATGTCCTTCTTGATAACTTCCGTAAGCGGGGCGGCAATGGT
>P_6426
ATAGGGTGGCGATACTTAACCGTGATATTGTTGATGGCTCG
>P_6427
GGCACACGGACTCATGCTTTCTCGAATATGACCTTTGTCCA
>P_6428
TTAAGCCATTGGAGCGAATACGGTCTCGGGTGTTTAAGCAC
>P_6429
GACCATGTTCCTACTCGCAACGTTAGTACAACTTCCACCAT
>P_6430
TTCCCTTTGCGCTTGTTCCTCGGCCTTAGTTAGAACACTCA
>P_6431
CTAGACGGTCTTGGATTTCTCGGTTAAGACCTCCCATGAAT
>P_6432
CGATCGGATAGTCTCGGGTACGTCTTCGGCTAGTGACAAGT
>P_6433
TAGGTGGTGGTCTCTCTCGTCGATGCCTACGTTGGCTACTG
>P_6434
ACGGCGACAAAGAGCCACGGCGACGGTGACAGACGGGACGC
>P_6435
ATCCATAGTAGGATCCTCAGCGTCAGTAGCAGCAGTATCAT
>P_6436
GCAGTATAATATCCACCACTCAGCCATAATAAGACACAACA
>P_6437
TCTCAAATGGGTACATCCAACGGAAATGAACTGGTCCACAT
>P_6438
ACAGTTTGTTGAAGAACGCACATAAGCGTCCAATAGCTATC
>P_6439
GCTATTTGGCCATAATTCCTCACGAACTTCCGATAGTACCC
>P_6440
CAATCCGGCCTTTTTTAGCACTCGGATAATGTCTTTGGATC
>P_6441
TGGATCTGGATCATCATTCTCTTGATCGATCTCTTTAAATA
>P_6442
TCTTTTTCCTTGGCCACGATCACGACCTCTCCCACGACCAC
>P_6443
CGTTAACAGGTAATCATGTCCCCTAATGCATTATATATTAC
>P_6444
TACGTGAGTTCTCTCTCAGGCCCTAATATCGAGAAGCTCTC
>P_6445
AAAGCTTAAACTTATTGACTCTTGATCGACGGTGTGCTTGG
>P_6446
TTCCTTCTTTTATAGGCACACGCTAGGGTTTCCAATTAACC
>P_6447
TAACTGGCAAACATCGCACTCTGCAACCCAATTAGCAACAT
>P_6448
ATAGACTCCGGCATAGATATCGTCACCAGGTAAGCCTCGCA
>P_6449
ATATATCAGATGGAGAAAAGCGTCAGAGGGACATTCTTAGG
>P_6450
GCCAAACCCGTAAAATCACGCTTTTCCGCCAAAATCGTAAA
>P_6451
GGATAGTCCTTTTTGAAAGTCCTGTGAAAGTAATTCAACGT
>P_6452
GAACAATTAAAGAGGCAATGCGGTTACGAATTCTGCGGTTA
>P_6453
TTTGGTCCTTATTAAAGATGCGACGACGACCAGGAATCGGA
>P_6454
AAACAAAGTGGTGCAGCCCGCTGCAACCCTTAACCGATGGG
>P_6455
TATAGGGCTTCTCAGAAAGGCTCTAGCGATAGCTATCCTCT
>P_6456
AGGATAGAGAGTGGCTGTACCGCGATCATTACCAACGCGAG
>P_6457
AGAAGATTTAGTGAGTTCGGCGATTTGGAGATAAGTGAAAT
>P_6458
TTGGTGGAGGTGTCTAATCACGGGATTATGGATTGAAGAAC
>P_6459
TGGATTGAAGAACTCTTGCTCTTGGTTGGCGAGAAGGGCTT
>P_6460
TTCAGTTGGAATATCAAAGGCAACGACTATTTGGTCAACTT
>P_6461
CATGTCTTCGCGTTTCATAACAGTATTTTTGAAATGCTTCT
>P_6462
TGGATAGAGGCCGAATCTTACGCCAGCATAAAGGACGCTCA
>P_6463
TTGTAGGAACATATATTCAACGTTTACCATACAAATAATAC
>P_6464
TTGGCTTTCTCTATTTTTTTCCATTTTTATATATACTAGGT
>P_6465
ATGATGGATTCAGTATCTTGCTACAAATAATAGACGATGGA
>P_6466
TGCAGAAATAATCTGCGATACTGCACCTTTAAATGCGAACA
>P_6467
AGAAGCAATTCCGCTAGACGCGACGTTCACAGAAATTAAAC
>P_6468
TTTTCTCTTCTGTAATGAAACGGTTTGAATGATCGGTACCT
>P_6469
TATACCTGTATAAGATTGTGCTACAATTTTCCCTGTAGGAC
>P_6470
TTCCTTATCTGAGAGAGATTCATCAATTACGAAAAGAATTT
>P_6471
AATTGTACAAAGGACCTTCACCCTACCAACCTAAGATTAGA
>P_6472
GTAGGTAACTCAGCAACTTCCGACTTTGGTTTAGACTCAAT
>P_6473
GTCTTTAAATTCCAGGATCTCAGGGATATCAGTATTGATCA
>P_6474
CTCACAACACGGGTTTGAGCCATGAATCCCATTTTGTAACG
>P_6475
TATTTAGTTGCTAGTAAATGCGGTATTTGAGTGATGGATTG
>P_6476
GGTGTTCATACGTTTGATTACTCGAGCAAACAAAATTTCAA
>P_6477
GGGAGGATATATGGATTGCGCGGGTTCATGTACCAAGCAAC
>P_6478
ATGTCGGTTTTGCGGGAAGCCGAGATATCAGCCTACTGGTC
>P_6479
GTTCTTAAGTATTCTAGTGCCAGGCCCGAAGCATCCGAAGC
>P_6480
AATCATGTTGGTTTGATTGTCATCGTCGGTTTCTTTTCATG
>P_6481
CTTGAACAGGTCCAAGATGTCTCTGACGAAGAGGTTGAGAT
>P_6482
TTCTCCGGCGAATCCAAACGCTTCTCCGGTGGATCCAATCT
>P_6483
TCCAAGATAATCGCCAAGCCCACCCTCGCCATTCCCGTCGA
>P_6484
TGGATGAGTTACTCGTTAGTCCTGTTCGTGAGCATTTAAAA
>P_6485
TTTAGTAAATGCTTGTTAAACTAGTTAAGTTTAAACTTGTT
>P_6486
TGGTCAGATGTTAGTTTTGTCTGTCTCTGTCAGTAAATGAT
>P_6487
CTGGGGCAGATCTATAAATGCAAGAGTTAGAAGTGAGTTTG
>P_6488
GAGTATCAACAGTCGTAAAGCGAGGTATCATGATCCTGATG
>P_6489
CTTTTGCAGTCTGAAAAAACCGGTGAACTAACTCCTGATTT
>P_6490
TAGTGGGTCTGGTGGGCTGTCGATTCATACAAAGAACAAGA
>P_6491
AGTTCACAGATTTTTATTGCCCTTCATATTTAATTGGCTGA
>P_6492
TCTGAAAACGAGTCAAGGGCCACCAACACAGAAGCTAACCG
>P_6493
GCAATGAAAAGTTTTCGTCGCAAGCGTTGCGACGGATTAGC
>P_6494
TCATCTCCCCAATCAAAATGCAGAAAATCTAATGTAATAAG
>P_6495
ATCTGCTTCATGGCAGCACACAAGCTCAGGAACCCCGTCAC
>P_6496
TTTGAATATACCTGGATATTCTGCAGCGGAAAGATGAACCA
>P_6497
TGCGTTTCTCGTTTATATGGCCCAAACGACAATGCCAGAGA
>P_6498
GAGCCCATTCTCTAATGGAGCGCTACCATAAAACATATCAT
>P_6499
AAAGACAACGAATATGTTCCCACGGCCAATGCAGAGACTTT
>P_6500
TCGGACACAATTGGTTGGTTCAGAAAGTTCACAATGTCATT
>P_6501
AGTTTTGGTTGACAATGCTACGGTACAAGACACATATCTTT
>P_6502
ATCTTCAGGAGGAAAATCTGCACCAACAGCTCTACAACAAT
>P_6503
AATATTTCCTGAGAATTTCCCTAAACCCGACGTCTTAATCA
>P_6504
CAAGAATATTAAAAAAAACCCATTAATGATGACCTTCCATA
>P_6505
AAATAGTAAAAACAGGGTTCCAATAAAGGGAACCCATGGAC
>P_6506
TTTGTATATAGCTAGAACGGCCCTCACATATTGCGAATACT
>P_6507
CGTCATATATTTAATCCCACCTAGATATGTTTCCATGCGAG
>P_6508
TGGACCAATTTGTTAACATGCCGCCGAGCCATTTTTTATTA
>P_6509
ACCAAGCCCGTATTGTAGCCCGCGACACTAAATCAGCTGCT
>P_6510
TTGTTATACACTTGTTCGAACTCTTAATCCGTTTTTCTAAG
>P_6511
TAAATGTAACTAATGTATCCCCTTCGTAAAGAATTTCGCTA
>P_6512
GGGTAGCTGTTCCTAAGGGTCCCAACAAATTTTCAATGGTA
>P_6513
GGTAATTAGAGTTTTTTTTTCTTATTAAATTATTTATCACA
>P_6514
TCCTTATTTTGATTTAAGAACATGTGAATAGTTCCGTGATT
>P_6515
TATTGTTGAAGAATGCCAGACTTTGGCGAAATCGAATAAAA
>P_6516
GATCTAGGTTCTTTTGCTTGCGCGATGGCACCATTGTCATC
>P_6517
CACCCAATCTCCGAATCTATCGGGTTCGTGACGGCTCCTTT
>P_6518
GTCAACAAACACTTTGTTGTCAGTAGGGTGGTAAAAGTAAT
>P_6519
GGCTAAATTTTTCTCCAACTCCAGAACTGCCAGACTCCGGA
>P_6520
GCCTCTAGTAGACTGTCTTGCGCTGATATCGGACTCACACA
>P_6521
ATAAAGCTGTTGAAATTTTGCATAATCGCCAGGTTTTGGTT
>P_6522
ATTAGTAAAGGAAAATGATGCTTGTACTATAAGGTTTATGA
>P_6523
TGCCATCGTTCTTTATGCTGCAGGCTCTCCAAAAGGTATGT
>P_6524
AAATATCCACATTCTTATCACGAGAGAAACGCTATAAAATA
>P_6525
ATTCATTTTTTTCTAAGGGGCGGTAATTGACATATTTTCAG
>P_6526
CTTTAGGGGACCCTGTAGTGCCCGAAATGCTGTTGAAGATA
>P_6527
GGCTCTGGCTGTGATTGTGACAGCGACGGTAAAAACCACGG
>P_6528
TGAAAAACAAAAAGCCACACCGCGATTAGTAGCAGATGTGT
>P_6529
GGAAGCATCATCAAGGGAGTCGCGGATGTGTTCCCGAAGGC
>P_6530
GTGAATTCGCAGATGCATAGCATGGCCTCCTCGGCCTCCAT
>P_6531
CAATCCGAGACGCCCTGCTTCGCGCTTTGTATTACGTCGCC
>P_6532
ATGTCACTCGACCTCCCCGCCGCCGTCACCATTTCATTCCC
>P_6533
CAGAAGAAAAGCTGAGATAGCCCGAGGGAAGAGAGCGATGA
>P_6534
AAGTGATCCGATCCTTAATCCGATTTTAGGGTCCATTCCTT
>P_6535
GTAATTTCCTCTCCAAGACGCCCTGGAGAGCTTTAGTGAGT
>P_6536
TTTTATCATGTCCCACTGCTCTTGGGCCGATGATGTTGCAT
>P_6537
ATCGTCGACCAGGTCCGAGACTTCATCGACCGGGTCCGAGG
>P_6538
ATTTTGCCCGCACGCGCGCGCGCGAATAAGAATAAGAATAA
>P_6539
TGGGTGGCGGTATAGTCGTCCTGCGCACGAAATACCGAGAT
>P_6540
AGTTTGAGGCAATAACAGGTCTGTGATGCCCTTAGATGTTC
>P_6541
TGGTCATGGAAGTCGAAATCCGCTAAGGAGTGTGTAACAAC
>P_6542
GGTCGCTGCAAAACCTAGGGCGCGAGCCCGGGCGGAGCGGC
>P_6543
AACCGGGACGTGGCGGTTGACGGCAACGTTAGGGAGTCCGG
>P_6544
TTCCATTAGATATACAGTTACCTGGATAGACTGCTGAGTGG
>P_6545
CCCAGCAGTTAATTATTTGGCCCAAACAGAGACAAAATCCC
>P_6546
AATTGTCACTGACTCAAAGTCAATAGCGCAAGCAATGGTGG
>P_6547
TGGAGTAATTACAGGATTGGCGAGTGAGTCCGAATCTGTTG
>P_6548
TGGAATATCAATAAGTGCCTCTCCATCATTAGGCTCATTAA
>P_6549
AAGTACTTGTCTAAAATCACCGCCAAAAACAACTACCTTTC
>P_6550
CTGACCATACGTGCTCGGGTCTTGCGAGAGAATCTGATAGA
>P_6551
CCTCCAAACAGCTTCCGACGCGGATACGTACCTAAACATAA
>P_6552
TAAATCTTACAGGCAACTGTCTTTCCCAGCATTTTCCCATC
>P_6553
TTCATTCATAGAGGTAGTTCCAGCTTCAGAGGCCTTTTTCA
>P_6554
ATGACCTGTAGTCTTTTCTTCAAGGACTATATCTCGGTCGA
>P_6555
TTTCTTCAAGGACTATATCTCGGTCGAACATCGATGGCTGA
>P_6556
TCTGCTTAGCGCATCATCACCGGTAAGAAGGTTGTTTATAA
>P_6557
CTGCTTCTTATTTATACGCTCAGCAAACCACATCAACGCCC
>P_6558
GGGAATCTGTCTTTTTCTGTCTGCAAAGTAGTCTGTTTGTG
>P_6559
CATTGAAGCAAGTCCAGAAACAACAGTGGACCCTAACATTT
>P_6560
AATTTTAAAATCTGTCGTACCGTGATTAGTTGGCTACATCT
>P_6561
CTTTATTAAGGCACAAATCGCATGAAATAGATGTCCATGTT
>P_6562
CCAATCAAGTTTTTAACTGGCTCTGGCAAATTCTCAGGGTC
>P_6563
AACTGGCTCTGGCAAATTCTCAGGGTCCACAACCTAATTAC
>P_6564
TACCTCATCGAGTGATCCGTCGAGAACAGATGTGGCTGACT
>P_6565
AAATAAGAGAAACTTTGCCTCGCCGGTATTGTCCATAACAT
>P_6566
TACAGGATCAGATCCCATCACAGTGGTTCCGTTAGTAAAAG
>P_6567
TTGTAAAGATGATTCGTTGGCCAGAATTGACCGCCAGCATA
>P_6568
CGTTGGCCAGAATTGACCGCCAGCATAGTTGAGAGTAAAAA
>P_6569
AAGGGAAGGGTTAAAATCACCGGAAATTTCGTACGCATATA
>P_6570
ATGACGCATTTAGGAAGACCCCTTGTTGAAAATATCTTACT
>P_6571
GAACAAAGTTTTATCGGGAGCTCGAAGACATTAATTGAATA
>P_6572
AGGACATTGCATAGACTAATCGATCGGAAATCCTTCATTGT
>P_6573
ACATCATCCGGGTTCTTTGTCTCGAGCAAAAAGAGTAAGTC
>P_6574
AACCTGCTACCTAATTTTGTCGAGGGTGTCGATCGATACCA
>P_6575
ATTTTTTGCTTAGCTTGGTTCGTTTTCCGGCTAAGATCGGA
>P_6576
GCTGACGAAGCCTTGAGTCTCGCGGTTGCAAATTGTGTTTC
>P_6577
AAGACAAGGGATAGTGCCACCACCAGTTCAGAACAACAACT
>P_6578
GTGCCACCACCAGTTCAGAACAACAACTTTGAAATCAAGAG
>P_6579
TCTTGACGACTATGTTTTTCCTTTGTTGAGTGGAATCGATA
>P_6580
GAAGAGGAGGAAACAATTCCCGATGGTGTGATCGACACCCA
>P_6581
TGAATCGACAAGAAATTGGTCACCAACCGAGAATTGCGCCA
>P_6582
AGGTTCCTGATATACTATTACATTGTCACAGCTCTAGCTAT
>P_6583
AGATCCGCCACCCTGTTCTGCGATATTTGGTTAGGTTGATT
>P_6584
ATGCCGCACCACGCACCAGGCGACAGAGAGGTTCTGCTTTA
>P_6585
GAGACTGATATTGAAAAACTCAAGAATGGTTGCAAGCAACA
>P_6586
TTAAAGGAATTATCATCCAGCGATGACAATGTCGAAGATCC
>P_6587
TACAATTACCGTAAGGGTTACGCTGTCGACCTCAACGAGCA
>P_6588
CTGAATAGCATCTGCCTCTTCACTCTCACCCTAATTGCCTA
>P_6589
TTTGTCTCTTAGCTTAAGCCCGAAACCATGTGAGTTCATAA
>P_6590
CTGTTTTGGAGTTCAGTCCACGGAAAAACTGGACGTATAGA
>P_6591
GACTCGCACCGCATCCGTTGCGCGCTTACGCGGAACAAAGT
>P_6592
TAGCCACTCGATTCAATTTACCCGCTTTATGTCGTATAGAT
>P_6593
TGTTTCCTGAATAGTCTGCTCGAGGTGGCCAGGTCGCAAGG
>P_6594
ATAGTAGTTTGGCATAAATCCTCTATTATAAAGATGGTTCT
>P_6595
CTGTATAGCTTGCAAATACGCGGAGATGTTCCCACAGGTAT
>P_6596
GCTTGAAGAAGCTAGCGAGGCGGCGGTAACAAATCCTGCGC
>P_6597
CAGATACCTTTAAACCAAAGCTGCAGAGGACTTGGAGACCT
>P_6598
CTCCGGTTGTTTCCATTTTCCTTGGGCGACAAAGCACACAT
>P_6599
CCTGTTACTCGATCATTTTACTCGACCAGTTTGTGTTTTTG
>P_6600
TTTAAGATCCTCTTTCAGCTCGGCGATAAAGCGGTTGAGGT
>P_6601
CCCAAAATTCTCCATCTCGTCAGAACCGACCCAAGGAGGTC
>P_6602
ATGAAGTGGCTGAAGGATGTCGATGTTGTGTATGATCCGAT
>P_6603
TGAGACCTAGAGACAGTATTCCCGAACGCCTTCACGGTAGT
>P_6604
TCCCTTAATTACACCTCTCTCTCACGAAAGAAAAACGTATT
>P_6605
TTCGTCGTGCGAATTTCGTGCAGTTTCAGATCCGTGCAAAA
>P_6606
CAGAGTGTTGCGTCATCAGGCGGCTGGTACAGTTACAGATT
>P_6607
TAGCCAGTGGCAGCAGTGGGCTGGGACACGCTAAGAAGAAC
>P_6608
AAGATGGCTAATAGTTCTGTCAGTCAGGTTGCTGGAATCGG
>P_6609
ACTGTCAGAGATACCCCACACCAGAATGGTGTAGCTGAACG
>P_6610
CCTGGAAAGAAAGATCACGTCTGTAAGTTGAACAAGTCTCT
>P_6611
AGCTATATGATGGAGCTGGGCTACAACAGAAGTCCGTATGA
>P_6612
GGTAGGGACTGTTGATAACCCTGCAGATATGTTCACTAAGC
>P_6613
ACCCAAAAACCGGTTCAGGGCGGGTACGGACATTATACATA
>P_6614
GTACACGATCGAGTTTTATCCGAGCCCATCCTGTATACCCG
>P_6615
GCTTCAAAAGGAACGACCTGCGGTGGCTCCTTACCATACAC
>P_6616
GAACCACATGTTCAGCCACACTGGAACTGTATACCAAAATA
>P_6617
TTCCCCTTATACATAAACTGCCATACCGTGACTTCAAGTCA
>P_6618
CACCAAACCTCAAAAACAATCGTTGACGAAACCCAGGCCAA
>P_6619
GGACGCGGTCAAGAAGTGGTCACGGTCGTGGAGGAGGTTGT
>P_6620
TGGAAAGTAGCAGAGAGTTACACGATCGCTGAGTATGAGGA
>P_6621
GTAAAGAGAAAAGAATTATGCATTGTCGTCAATGTGGGCAT
>P_6622
AGAAGTTGATATCTAGTATACCCGCTCAAGTGACAACACAG
>P_6623
TGTGCCAGTACTTCCTCCAACGACGGTAGCAGGCAGAATGA
>P_6624
CACATTTTTCTTTACTTTCGCTTTGTCGTTGCAAGTCCCTT
>P_6625
TACAGTTTAACTTTAGTATGCGGGGAAAAAACGTATTTACA
>P_6626
TTGAAGACCTGTTGGAGTTTCGATGCTCTGTTTCAGAACAT
>P_6627
AATTACGGAGACGTCAAACACGGCGTTAGCAAAGGTTAACG
>P_6628
CACACGAAAGGCAAAAACTGCTTGGTTGGAGGTTTGTAAAC
>P_6629
GGTTTAATTGGGAGGTTGATCGGTGTGAGTTTTGTTCTTGA
>P_6630
ACTTGGAGAGCGGCGGCCGTCAGTGGGCTTCAAATGAGAGA
>P_6631
CTACTCGTTTCGGCGCGAGGCAACTTCAGGATCGACGAGCA
>P_6632
AGGTCAACCCTGTGGCCAATCCCGAGCAGGCAGCCCCCGCG
>P_6633
GAACCCCGTCACTGAATCGACAGCCGACGCGAATCATAAGA
>P_6634
GATCCGGTAGTCTTAATCTGCCTTGACGACGAAAAGCCCGA
>P_6635
AAAAGAGGAAAAAATTGGGTCGGGAGCGAGCAGAAGCCGTG
>P_6636
GCAATGCACCTAAGGAAGTACTATTACTAAATCCAAGGTGA
>P_6637
TATCTTTTATGCCTGCTCGGCAACAGTGCGCTATACAAATA
>P_6638
AACTTTCCCGACGAGATCTTCAAGGAAAGCGTCTTCCAGAG
>P_6639
CATGGATTTAATGTGATATGCGGTTTTAGAATGGATAGAGT
>P_6640
ATCCCTTGAATCTGTCCTAACAGTGATGCATTGATGGCAGC
>P_6641
AATAGTTCCGCGGTTGCAAGCTGCAAGGTATATGGAGGAAG
>P_6642
ATTTTTTTAGTTTTCTGACACGTGTTTGGTGAGAAACTGAA
>P_6643
AGTGTTTATGAAATAAGACACGTGGTTTAAGTTTATTGGTT
>P_6644
CTTCAACCTCTTCAAAAATACCTCAGCAGTCGTTTTGATAT
>P_6645
TTTCTAGATATTTTCTTGGGCGCACTTATCAATTCTTATAT
>P_6646
TTTTTCTTTTAGTAGATCAACGGAAGAAAATTTCCCAAAAA
>P_6647
TAGCACAGTAACACAATCAACAGGAACAACCTTCAAAGAAT
>P_6648
GGATAGCGGATGCAAAGCATCTATCGTTGTCTTGAGAAACC
>P_6649
ATAATACACCACCACAACTCCGCCAACGGTGCCGAGCATCA
>P_6650
AAATTCCTAGCAATAAAGCTCAGTTCCTAGCAAATCCCTCG
>P_6651
GGTATCTGTCTCAGCAGCAGCAACAACAACCAGTGTCTCCT
>P_6652
TCTTTTTAACTTTTATTAAGCACGAACAGTGGATCAGGAAA
>P_6653
TCCTTTGAGTCTTTACTTTGCCTTGGCGCGGAGTACTTCTC
>P_6654
TGAACGATAGGGGCAGACACCAACGCTTCTTTTATCGAATG
>P_6655
AATGAATACCCAATTTCTTTCATATACTTTCTAAGCTCTTT
>P_6656
AGCTCTTTTAACAACTGATGCACTTGTTCATCACTTAATCC
>P_6657
TCAGGAAGTTTCATTTGAGGCATTGCCGAGTAGCATCCTAA
>P_6658
TAGCAATGTTTTGCCGGATCCGAGCCCATGGTGCGGGATCC
>P_6659
CCCACTTCCCAAACTGGACTCTGCAGCGAGCCAATTGCTGA
>P_6660
CAAAAGAGACAAGACGAGGGCCCGGACTGACCGCTCTCCTC
>P_6661
ATTGCAGCTTAAGTACAAAGCGGTGGCCAACTATCAGGACG
>P_6662
CGAAGTGCCTATCGCGCCGACGCCAATTCTGGAGGCGGTAA
>P_6663
AGTCAGTTCGATTTATTTCGCGGGCTCTGAGCCTTTACTAT
>P_6664
TGTGTCGGGCTGCAAAAAATCGCTAACTTTCTCTCCGTACA
>P_6665
TTAGATACTGGTATATCAGACGATGACTCTGAAAGAATATG
>P_6666
GAAACCGTCAAGACATGTGTCCTGGTTAGAAAGTGCGGCGC
>P_6667
GAAGCTTTGTTATTGGCAAACCTGATGAGACAATTGACACA
>P_6668
ACCAGCAGATACGAAATGTTCGGCAAGGACAGACCATATTC
>P_6669
GTTACGCAAACGAGTTGCTGCAGTAAATTCAGCGATCTTTC
>P_6670
TGACATAGTGGTAGAGGTGGCGAGGGAAGAGTCGTTTCAAA
>P_6671
TTCCATTGGGATTGTAACACCCCGACCATCATACTTAGTGG
>P_6672
GGGTGAGGCGATCTTGTGCACCCCAGCGAGCGACCTATCCC
>P_6673
AAGCGACGACGTATTATTTTCACGCACGTTTTAAATTCTTG
>P_6674
AAGCTCCATCGGCTTAATATCTACGTTGATGTTCTTTGGAG
>P_6675
AGGATTCTCTAGTTAAAAACCTGTGGACTTATTTCTTGAAG
>P_6676
CCTTACGCTTCGTACCATATCGGCTATGAGCGGCGAACGGC
>P_6677
TCAATCCAAGCCGGTTCTAACGCCAATGGGAATACATTTTA
>P_6678
ATGAGTCCTCTTCATCAGAGCTGGAGTACTCTATTGTCTCC
>P_6679
AGGGAGAAGGGCATTTTAAGCGCGACTGCCCTAATTCTTCC
>P_6680
TTTGTATGCAAATTTATTTGCGGACCCCACCTTTTTTGTTC
>P_6681
CCGGGGACACTGAGGATCTGCGGATTCAATATCTTCGCAGA
>P_6682
AAAGTTTAAAGTTCATACCGCTCTATCGTCGTTAGAGATTA
>P_6683
GAGAGTCTACGGTGGAGTGACGCTAACAAATAGCGAGATTC
>P_6684
TCGCCGCTTGAAGCAGAAGTCGAGGCCTTAAAATTAGCTAT
>P_6685
ATGATTTACTTGGGGACTTCCACGGGCAACCCGGATTCCTA
>P_6686
CCGGATGTCCCGGGAAATGTCTTCACCAATAATATCCCCGT
>P_6687
GTTGCGATTGCTCTGTCAAACGGCAAAGCCAACTCCTGGAA
>P_6688
TATACCTCATCACCACGGAGCCTTGTCGATAAGGCTGGAGT
>P_6689
ACCCTGAGCCTATCAATGCTCTCCCGCAGGAGATTGATCTT
>P_6690
TCGCCAACCTTTGTGTTTCACTATGCCTTCGTGAATGAAGC
>P_6691
AGATGAGGCGCTCTCCCAAGCTGCCGCGCCGAAAATAGCGA
>P_6692
GGAGCTGCGGTTCGTTTCCTCTCGCTCGATTCGTTTCCCGA
>P_6693
CAAGGATCGATTTGCCTGTTCTTAATCGTTCACCTTCTTCT
>P_6694
TCTGTCGTAAACCCTCGCAGCGGCAGGTGACAAGTTACTTG
>P_6695
CAGATGCGGAATGGCATCGACTACAGCAAATGAGTGACTTT
>P_6696
AGGTGTGGACCAAGTCCAGACGAGGTCGAAGGGTGTTTGAC
>P_6697
TCTGAGGAAATCAACCTGATCTGCAACGCCTCATTGATGCA
>P_6698
CTTTTCCGGCTAGCAAACGTCGCCGTCTGGTCGATGAGCCC
>P_6699
CAAATTGCTGTTGTAGCATTCTGCAGTGATGAGAAATCGAG
>P_6700
GGTTTATCGGCACTGTTATTCGACAGAAAAGGAGAGAAGAA
>P_6701
CTTGGAGATAAGGTCTACTTCGGAGGAAACGACAACGTTTC
>P_6702
TGTCATCACGTGACGAAGCTCAGCCGCCGAGATGAAACCGT
>P_6703
CAACTTCAGATTTTGTAACGCAAGAGTTCCGAGTATAACTT
>P_6704
TTTTTTCTGTTCAAATGGCTCGATCTCTGACTACGGCTTCT
>P_6705
CGGACAGGAGATGTGTGAGGCCATAATTTGCTCATCCTATT
>P_6706
CTAATTGTCTCTCCCAGGCACAGAAACCAAGGAGCCGCTTC
>P_6707
AACTCTACCTCTTATTGAGGCGGCTCCCCTATCTTTACCTT
>P_6708
TGTGAGGATATTACTTGTTTCACGGACGCGGCTTGAAACGC
>P_6709
GATTAAATCGGCGCTGACTGCAGCGTTGCGAATGGAATTCA
>P_6710
CTAGCCTTCGAGGAAAATGGCCCTGACAATGAGGATGAGGG
>P_6711
AACTCCTTTCAACCAGGGATCGCCCTCAGACTCAGTCCTAT
>P_6712
ATTGTACAACCACGCGGAGGCTGCAGAGGAATCAGCAGTAC
>P_6713
CATCATCAACACGGAAGGAGCGGCTACATTCCCCTATGCAG
>P_6714
GAAGGGAGGATCCGCAGAGGCGATAAGGAGATAGGAATACA
>P_6715
CCTGTTTCTCAAATTGATTTCGCCGATTTCAAATCATTAGT
>P_6716
CACAAAAGACTTCACGGACACATAAATTTTCAACGCGGTGT
>P_6717
CTATGCAACAAGCTTGGGTTCGGGGGTACAGGAGAGTACAA
>P_6718
ATTAATATAAATTCAGTTTGCAATTAAAAAAAAAATCTTTG
>P_6719
AGTGTCTCCAGATGACACTTCTCGAACAAATGCTGTACGTC
>P_6720
CAGCTCTTCTCTGATTATGTCAGTCTGTAGAGCGTTCGAGT
>P_6721
AAAACCTCCGGGAAATCCCACAATCTTCTGTAAACTTGATA
>P_6722
ACCTCATTTATACACTTGCCCAGTGGTCAGTGCAGAAAAAG
>P_6723
GATAAATGGACATCTCAGCGCTGGGATGAGGAATTTAGCAA
>P_6724
TGGCAGAATGTTGTAATCCACTTTGACCAGCTCATTGTTGT
>P_6725
CTTGAAATCGTGTCCACCTCCAGTGAAAAATGGACACGGTG
>P_6726
TCGTGGAATTGCTTTATGAGCTCGAGCGCCGCAAGATCGTC
>P_6727
TTTCATAAATGCATCTAACGCATGGTGGACAGAACAAGAGT
>P_6728
GAACACCACCAAACGTTGCACAGTGGGGAACACAACCAAAT
>P_6729
CGTAGTTGAACCGTACCGCACTGTAATAACGCTTTTCCCAC
>P_6730
TTTATAACACGTTATCAGCACGAGTCCTACCTAGCTGAGTA
>P_6731
TAATTTGGACTTTATCTATTCGTTGGTATATACAAGGAGAT
>P_6732
TACCAAAATTCTTCTTTACCCACGATCTACAAAAGAGCGTC
>P_6733
TAGATTTTATTATCCGCTTACTCGATCGCTCACCATCACAC
>P_6734
GGGGAGAGAAAACATATTGTCACGCTTGGATTTTGTGGTTC
>P_6735
CGCGGTCAAAACATCGGTGTCTGTGATATTAACCGCTGGAG
>P_6736
AGGGAATGTTAAGGAAGAACCCCGAGTATCGGCCAAACGTA
>P_6737
GAAAAGCCTCTCAATTCTCGCGAGGGTCGGAGGAGTATGGC
>P_6738
GGATCTCTTCAATCTACACACAACATTAGGTGGAAGAGAGT
>P_6739
AGTGAAATTGAATTCTTGAGCATTGTCAGACCTAACCCCCT
>P_6740
CAAACGGATGAGCAGCGGAACGAGAACGAGCAGCGAGAGGC
>P_6741
GCACACTCGTAATTCACGCTCCTTCGTATTGCTGATGTTCA
>P_6742
GGGTTTAATTCGAGTTTGGACTGGGCTGGTTTTTTTACCCA
>P_6743
GGCCATGTGGTTTGGGACACCGGGGTCAAGATCATTGCCCG
>P_6744
GCCGTTATCACCATATTTTCCTACTTCCCACATACATTTTT
>P_6745
CTCGTCTTCTTCTTATGTGACAAGAACGAACAATCCTCCAC
>P_6746
AAAAAAACAAAATAATCTCACGGTTTACCGCAGATTAAAAT
>P_6747
TAAGATTCCTAATAAATATGCGCTTTTTGGTGTGCAGGCAT
>P_6748
CACAGATCTTTTCCTCTGGGCTATTGTATTTCATGCCGGAA
>P_6749
GAAATCGTTCGTCGGACCTCCGTGGCTGCTGGTATCGTTGT
>P_6750
ATACCCTAAAAAGTACAAAACTCGAGTATTTTTTACCCGAA
>P_6751
TCTCGAACCACTGTTTTGATCCGTGTGTCTATTTTGATGTT
>P_6752
ATGGTTTTTTGCGCTAATATCATTAGATGGCTAGCAGTAGA
>P_6753
GCGTTCGACCAACTGGACGCCACGGGTAGGTTAGGGTTGAT
>P_6754
CACGTGGCATCCCGTTGGCGCTGTAGCGCATCGACCCTAAC
>P_6755
AGCTTTAGCCTTGGGCCGGGCCTGATCCTACTCTTCCTCTC
>P_6756
GCAAGCCGGTAGTAAGAGGGCGGCATCGGATGTTCAACAAA
>P_6757
ATTTTCCAGTTATTTTGACGCGAGATTCTTTTTGTTTTGCA
>P_6758
TAACATGGGTCTAAACCCGTCCCGCTATATCCCTAAACGGA
>P_6759
GATCAAAGTTGTTTTTTGCACTTTAAATTGTTTGAAACTAG
>P_6760
TCAAAATATTAATTATTTTTCGAAAAAATCAAATTCCTTAA
>P_6761
TATAGAGATAATCGTAGTGCCATTAATTGGAAGCAAATAAA
>P_6762
TGCATTTTCCAATAACAAAACATGATGTCCAAATCTGACTC
>P_6763
TATATAGCCTGCCTTTTTAACTACGAATCAACAACCAAAGT
>P_6764
TTTAGTCTCTCTATCACTTTCCCTGACAACCTGCACAGATT
>P_6765
TATTCAGTACGCGGATGGAGCGGCGCAATCGGCAATTCAAT
>P_6766
ATGACGGAGACAACTTGGGGCGTGAACTACCGAGCTCTACG
>P_6767
ACTTGGAGAACAACTCTAAGCGGTAACCTATCGTTATGGGA
>P_6768
TAACCTATCGTTATGGGAAGCATGAGCGCAAGCGTCTATAG
>P_6769
TCGGCTTCCTCTCCTACTACCCCGACCATTCTTTTTGTTAG
>P_6770
CCTAGCGGACTGATCTGTCGCACTTTATCAAAAACTAATGC
>P_6771
GCTACCAATATCTACTTTCGCATGAAGTTTCAAAAAAAATA
>P_6772
TTCTCTGTGGCTGTGTTTTGCAGGGACATCGACAAACGCCT
>P_6773
GAAGGCAAAAGTATCTGAGACTGAGTTATGACAATCACAGT
>P_6774
CAGAGGAGCAAAGAAGGACACGATCCCGATCACAACGGGCA
>P_6775
GGTAATTTCTTCTCCAAACGCCTTAATTTGTTTAAGAAACC
>P_6776
ACAATTTTATTACTATTTGGCTCAAACAGTACAAAAAATAT
>P_6777
AATGGTGAGAGCGGCTGGTCCTTGGTTGACCATGTCGCTAA
>P_6778
CTAACGACATTTGGTAACATCGTTAAAATTGTACTCAACCT
>P_6779
GGCGGCCAGGTATAAAGACGCTATTTTGATGATTTGTCCAA
>P_6780
AATAAAATTGGGTGACCGGGCGGTTTGCGTCGGACGATTTG
>P_6781
ATTTTCAATTGAGAAGAATCCAATTTCGTGAAAAGTATCAA
>P_6782
GAATGTTCCAGCTCAAAAGGCGGAAACTTTACACGGGGTAA
>P_6783
TTTTAAGGAATTTCGTAATACATTTATTACTATTCGATGTA
>P_6784
GCAGCGACAGTTCCATTCCACGTAGACAACAAAGAAGCGGG
>P_6785
TCCAGCAAATGGAGATAAGGCTCGGTCATTGAACCCAGATG
>P_6786
GAAGTTATTGTACAAAGGATCGCTACCGACGCTGAGAGGAC
>P_6787
TCTTAAGTCATCCACACTCCCGGCGTGGCTAGTTGCGCCAT
>P_6788
GAACGAGATGTTTGTCAGCTCGTTTGCATAGATAATCCTGT
>P_6789
GATTTCGATGCTATCTTATACAGGATTGAAGATCGGCAGAA
>P_6790
CAGGCGATTTGTGTTTCACACACGAGCAAGGAGAATACGGT
>P_6791
GGGTACTGACCTAGTTAACTCTCTAATAAGTAAACCATATG
>P_6792
GACACGTATGGTGTCAATTGCCCGAAGGTACAGTATTAGTT
>P_6793
GAATTTACCAAGTTTGAGCGCATTTACGACTATGATGTGTA
>P_6794
TATTAAATTATGTAAGTGTACTTCCGCTTGGTGGTTTAGTA
>P_6795
AAGATGAATTTAGCCAAGCGCGGAATAACAAAGAATTTAAA
>P_6796
CTAGAAAGTTTGGTAGCCAACGGTGACGGTGCATTTTGAGC
>P_6797
AAGGCACTGAAAGCATGAGACAGCTTCGTAAGCAAGACCGG
>P_6798
GACGACCTCTAGACGAACGCCTAGAATCTTTACTAATTGAG
>P_6799
ATATTGGTTACATAAGATAACTCGGTTAGAGTTGGAGGTTA
>P_6800
TTGCGCTTGTTCCAGCAAATCCTGGATGATGGTTATATGCT
>P_6801
CCTGCGTGCGTCTCAAACACCGCCAACAAATCTGTCTTGTA
>P_6802
TTCCACGGGCCCCCAGTAAGCGCTGCCAGATACTCCTCTTC
>P_6803
CGTGTACAGAATGAAAATGTCGCATTGGCAATGCAGAAAAC
>P_6804
GTAGAGCGAAGAAGTTCATGCGGTGTGAATTTTGGGGAATT
>P_6805
CATAGATACTAGCAACTCCGCAGAGTCTATGAACGCAGTGT
>P_6806
CACACATCGCAAAGATTCCGCGTCTGCATCGAACACAAGGC
>P_6807
GTCGGACCTGCTGGTTCGGTCGGAACCAAGTCGGCGGCATC
>P_6808
TCCAGTTGCAGCCGAAAACCCGACAAAAGCTTTTCGATCCG
>P_6809
TCCATCAAAGGTAGATGATGCGGTGCAGATGATATGGCAAG
>P_6810
TCACATTTTCTCCTGCAATACCCGAGAAGAGGAACCAAGTT
>P_6811
ACTTCCTCGGATAAGAATTCCCTTCCCAATTTTGGATCTCT
>P_6812
TTTCTTTTGCACTGGTAACTCGGGTTCAAATGGTCGCCTTC
>P_6813
AACAAAGACGGCACCGTCATCGGAAACGATATTCCGGGACG
>P_6814
TTGTTTCTGCTTAAACTCCACCCGAGTATGTATTGGTAGCT
>P_6815
AGGCATGGGGGAAACAGATGCAGCGTCATCTATGCCTAGAG
>P_6816
GGGAACCCATTATTAATTAGCGATACGTAGATATTTTATAA
>P_6817
TTATATATTAATTTTAAACCCACGCGTTGCGTAGGACATCT
>P_6818
GGGCTTTAATGGTTTAAACGCAGCGGTTGTGGTTGCGGTTG
>P_6819
TCGACTAACCGGAAGCGTCGCGAAATCATTGTTGGTTCTTT
>P_6820
GAAGAACATATCAGCAGTTTCAGGTACACCATTAAAATTTC
>P_6821
GGTTCGACCGGATCCTTTATCTGTAACCGCGTAAGCGAAGA
>P_6822
GAGGAATTCATATTATCTTGCGGTTGGGGGTTCTGATGAAT
>P_6823
ATACCGTTACTTGCATCCTGCGGGATTGAAAAGAGCGTTAA
>P_6824
TAATAAATTCTAAAAAAACACATGTTCACAATTTGGAGCTA
>P_6825
CGGGAAAGCACCTCACACCGCTCCAACGAGTTGGGATAGGC
>P_6826
GTGATCCAGTTGATTGGAGCCGAGACATCCAGGTTTCTCCT
>P_6827
TATCGGGCAGTTGTCCCAGTCTGCATTACACCAGCCAGTGA
>P_6828
TACGACCCTTGGGTCTATCACCCCACCACTCTGGATACCCG
>P_6829
GTCTTCCTCCCGATCTGCCTCTTGAGCAGCACCAAGATTGC
>P_6830
GTGATATAGAGTGGATTTCTCTCGATCCGTGTAGAAATGGA
>P_6831
ATCGGAAGATCTAAAAGATGCGTTGTCGACGTTTCAACAAA
>P_6832
GGTTACACTTCCAAAGAAGTCGTCGGCAGAAACTGGTAAAA
>P_6833
CCGGTTGGTGATGTAACTGTCTCGAAGAGAAAGGGAAAGAA
>P_6834
GATTCACAAGTGAATCAAGTCGTGAGTGGGGCCTTGGATCG
>P_6835
GGGAGTTAGGTAGCTCTACTCACGATCGATGGAAGTAAGGA
>P_6836
CCCCTGAGCTTCTAATATGTCGAAAATTTGCTTAACAGCTC
>P_6837
GCTGCAGCATAGAGATCCTACGTGCGCGTTTGGATCAAGAA
>P_6838
GCTTTTAAACTCGACCGATTCGAGCAGATCAGATGTGGTCC
>P_6839
TAACTAAGATTTATGAAAAACGATGATAGGAAAAAAATTCA
>P_6840
CTTAAAACCCACATCTGACGCAGTGATTCCAATTCGCTTGA
>P_6841
TACCCACGAGATGATCATACCTCGACCAGCGTGATCTCCTT
>P_6842
GGAGATTGAAATTCAAAATACATGAAGATTGAAAACATATG
>P_6843
TCGACCTAACCCGTGAAGAGCAGCAAAAATCTTCATTTGTT
>P_6844
GTGCCTGGTAGTAGTTCAAGCAGTAAGAGTAATCTCGGGTT
>P_6845
GCTTTGTGTTGTATAAGAAGCGGAAACGTGGCCAAGACGGT
>P_6846
ACATATAAAATCATATCTTTCAAAATTTTTAATAAAAAAAA
>P_6847
TTATTATCTACCTAAAAACACGGTTCTTTCAGTATAAAAAT
>P_6848
AATACTGTAAAGAATGAATACCCGGCTGATGAAAACCCCGT
>P_6849
GATGTGAAGGTTCGTGCTTTCGAGGACGCAGACCATCGTAC
>P_6850
GTGATTTTTAATTTTAAACACGGACACGTATTACCCAATTG
>P_6851
TCAGAGCGGGTAGAAGAGACCGGGCGAAGACTAAAGAGGTT
>P_6852
GTCTATTCTTTTTGTCTGGTCGAGGACCCAAAAGATTAAGA
>P_6853
CTTTATTTGAATTCTCAAACCAGTAAGACATAATTTGAACT
>P_6854
CCAGTAAGACATAATTTGAACTCGAACACAAATTTCTCTCA
>P_6855
AAGAGGCCGGAAACACGACCCCTCGTTTGCCTCTTGGCTAC
>P_6856
AGTAACAGTTGATTATCATTCGTTCTATGATGATATCTACC
>P_6857
ATCTATTATGCATATGAAAGCTGGAACATTTTCAAGACTGT
>P_6858
GATCGCTCCATAGTGCAAGTCGGCGTAAGGTTCTTCACCGG
>P_6859
TCCTAGTTCTCGCAATTCCTCAAGGTCGCTGTCCTTTATAA
>P_6860
AGTAATGGAGTCATGTATAACATGTAAGTCAATCTCACCTT
>P_6861
GTCTGAGGTGAAAAATTACTCGAGGTCCAAGTAGTTGCGAC
>P_6862
GTTGGAAGGTCCCTTCAGAACGATTCCGAGTAAATTGTCTA
>P_6863
AGCTGTGGAGCGATCAATAGCGGTATCTCTATAACCTCGCT
>P_6864
GGATCTTAGCCATACACACTCGCGGCTAGCTTCATGAATTA
>P_6865
CAAAGTGTGTGTGCCTAAAGCCAGCCCATAATCCATTGTAC
>P_6866
CTCATACTGCATCTGTATTGCTACACTTGTACTCTTTTCGA
>P_6867
CTTTTAGCTTTTTCTTCTAACTAGAAGCTTACTTTTCGTTT
>P_6868
ATGGATTGAATTGAAAAGTGCAATGGCCTTCTTATTTCAAG
>P_6869
GACCGACCCGCGCATTCTGGCAATGGCGGCTGCAGAACGTC
>P_6870
TTTCATAAAGAAGCAATGAACAGTATTTTCATTTGAAAAAA
>P_6871
AAATTTCTGGATGGTTGCGGCGGCTGCGGCTGCAGGTGGTG
>P_6872
ATTATGGTCCGAATGGTAACCTCGGTTTTTAATATGTGAGA
>P_6873
TTTTTCCGTATCACAAAATACAGTCATCATTCGAACCGCAA
>P_6874
ATAATTAATCAATGGAATCGCACCAGCAAACTCAGGATTAG
>P_6875
TTTCCCGAAAACAGCCAGCGCCCGCACGTAGAGATTTACTG
>P_6876
ATATCCCACACATGTCTCCTCGTGATCGGGTCCATGCCTGT
>P_6877
ACCTTCTACTCGGTTGCCACCTTTGCCGGTCCAGTACCCAG
>P_6878
CATCACAATCAAAATCTACTCTGAGTTCTTTCTCCTGAAGA
>P_6879
TTCCTCAGCATTTTCAAAGGCTGTGACAGCATCAGGTACGT
>P_6880
GCCTGCTATAAACCAAAAGGCGGTGACTCGATTTGTTCCTT
>P_6881
AGCGTAGCCATTTCACTTATCGGGAATCCTAAGGTACAACA
>P_6882
AAGAATATGAAAGCAAAAGGCGTGATCAAAGAGCCCGGATG
>P_6883
GATTTCTTGTCCTGAAGCCCCTGCATAAGAGCGGATAATGT
>P_6884
TTCATTATCGACCCATACACCGTTATCGTCTAAGATGCCTA
>P_6885
TTTCCCACACCCACCAGCTTCGCGATCACAAGCTAGTTGAT
>P_6886
GGACATTTCACGTTTAAACGCAGCCACTGGTCTATGCACTC
>P_6887
TTGTCTACATCCATATGACTCGCGAGGGCAGCACCTGCTGT
>P_6888
AACGGATAGCGATTTCACGGCGGTCCATAACAAGCTCTCCA
>P_6889
TTAGGCCTTTGGGACACTGCCGGTAAGTAACATTTCTGTAT
>P_6890
CTTCTTTTCCACATAAATTGCCTGTTTTAGCATGCTCGCTC
>P_6891
TTCCTCTCAGGCAGCATGAGCTGAACCAATTTTTCAACTCC
>P_6892
GGACAAAGTTATAGGTTTTCCGCCATCGAGGTTTACTGAGT
>P_6893
AATTGAAAAAGGGATTGTGACACGTTTAGGCACTTTTAAAG
>P_6894
ACCTTGTCAACATGTGGATGCGATGCCAGTGGAGCACCTGC
>P_6895
AGGGCTGAGACAGGGTTTTGCGAGAAAAACAGTGGTCAACA
>P_6896
GTAATAAGTTGGCAAAATGTCGAGGCTGCTTAGGGACTTTT
>P_6897
TGGTAAGAACACCGTACTATCTAGGTCGTTGTTTTTAATTC
>P_6898
TGTGCTACCACTATCGGAGCCTGTAAAGTCAGTTTCTAGTG
>P_6899
TTGTCAAAATCGAAGGACAACGCTGGTAAAGTCACCGAAGA
>P_6900
ATCTCTGTTTTGTTAGTTTACGGTAAAATGCTGTCATAGGG
>P_6901
GCGCCATAAATTCAGGAGTTCCTTAAACAATTTCAAACACA
>P_6902
TGACTTTCACAAGGAAAAATCTCGAAGAACTAAACATTAAA
>P_6903
CCCTACAACCCGGATTTGGTCGAAAACTATGGAAGCAGTGA
>P_6904
TGCAAATTTTAAGCGAAACCCGGGCGGGCATTTCAAGATAC
>P_6905
AATGATAAACTTACAAAATACGGCATATCTTCGACGTTGAA
>P_6906
ATCCGGAATTTCACATCTACCTAGGACGACGAAACCCAATA
>P_6907
TGTTTTTGATAAATTAAAAACTATGTAGGGCTTCATTCATA
>P_6908
AACCTGGCCAGCCGCCGATGCGTGGTTTGTGTTTAGTATGG
>P_6909
AGCCTCAAGCTTACCCGTGACACGATCATCAAACCTTACCC
>P_6910
GGGTAAAGCCCTGTTCTTTTCATTGTCGCTGCATCAGCGAT
>P_6911
ATTGTCGCTGCATCAGCGATCGGCGACCAAGAATTATAACT
>P_6912
TTTCACACTTTCACTGCGTACTATGTAACTAGTGGAGTCAG
>P_6913
GGCACAAGATGGTCGATCTGCGGGCGAGAGTGGATCGAAGC
>P_6914
AAATCCCTTGGAATCGCCATCTAGAAAGCTTCTTCCAGGTT
>P_6915
TATTTATCTTCCGTGAAGTTCAAAATTAAATCGTCCCAAAT
>P_6916
AAGAATACTTTGGAATCACACCTGACTTAACAACTCTTGGG
>P_6917
TTTTTTAAAAACGTAATCGCCATAATAGTTTAAAAGACCAA
>P_6918
GTTGCTTGTTCAGAGAATAACTTAAAAAATTGATCACGAGA
>P_6919
TGATTCCTCAAAAAAAAAAACCCTTACTGAATCTATTACAC
>P_6920
CCCAATATTTCCACAACTCGCAGTAATCTTCAATAGACGGA
>P_6921
CAGCCTTGAGCTCTATTTCACGGTCACGATGAGAACCAGCC
>P_6922
TTCGAGGTCTTCTTTGCAAACACGCTCATCACTTGCCTCCC
>P_6923
CACATTATCGTCTTCAAGTTCTTCACCAACATTATAAACAG
>P_6924
GGTTGTGAAGACAGCAGTGCCGGTAGATGGAAGATTCGAAC
>P_6925
CGGGATCAGCTGAGAGATCCCGTAGTCGTTGATTTTGGTGA
>P_6926
TGCGTTCACTTCCTTTACTGCGTTCTCGTGATCGATCCGGA
>P_6927
TTCAGCTTTTTCGAGCTGATCCGGAATCTGTAGGTTAACTA
>P_6928
TATGAGACAATGTATCACATCGTCACCGGCTATTATTTTCT
>P_6929
AAACCCATTAACCTATGATACAATTGTGTCCAATAATAATT
>P_6930
GGTTTACCCGACCCTACACTCAACACTACTTACCTCCAAAC
>P_6931
GCAATGACTCAATCTTTGCTCCTGCGCAAAGCCTGAGGTCA
>P_6932
CATTGCAGACGGGTTGATTGCACGAGAGCCCGAGTTTAACC
>P_6933
CCTGCAATCATCTACCGAACCATCCGCAGAACATTTCGCAT
>P_6934
AGTTGTTGGTCGTAAGTTTACAAGCAGAGCTGATCTTAGCC
>P_6935
GTTTGAGGTTGGAGCTTGCGCTGTAAAATCTAAGATGAGAC
>P_6936
TCTGTTGAAAAAATAGAAGACTGCAGTGGCTACAATGCCTG
>P_6937
TCACCAAGACCTGTGCCACACGTTAATATAGGGTCAATGTG
>P_6938
AATTGCAAGAAAGCACGCAGCGGCGTCAAAGGGAGCAACAG
>P_6939
CGTTGCCTTATCCTACTCCACGCGGATTTTCCCATCCCGGC
>P_6940
GGAGGTCCACTCTGAGTCAGCACGCACGGCGTCTAGACGGA
>P_6941
ATCTTGGATAGTTTCACTGCCGTTGTATAACTTACGAGTCC
>P_6942
ATCCAGCTGGACGCCAATTCCAAGAGGGAGGCGAAATAGTA
>P_6943
AAGGTTTCCAGGTGACAATGCCACACCAAGGCATGATAGAA
>P_6944
ACTTTCCATATGGAAACGCTCCCGGACTTTGAACCAATTGC
>P_6945
TGATTACAGGTTGAAACCTCCGGCGACATCTGGTCCCAAGA
>P_6946
TCAGGGTTCCTCCTGAATTACGAGGTTATTGTGATGCCAAT
>P_6947
AAGACAGGTCATACCACCCGCGTTTACTAACATATATTGAA
>P_6948
GATTTCCGGCTTCCATTAAGCGGTGGAACCAAGCCACAAAA
>P_6949
TGTTCAGACGAACTTCGACGCAGCGGTGGAGCCGTTGGATA
>P_6950
TTCTAAAACATCGCCATTTGCAATGACGGGAATGGATAATG
>P_6951
AGACGAATCTTGCAAGTAACCGGTACGTCTAAGTTCCTCTT
>P_6952
AAAAGTGTTTACCATTGAGTCGGCGTTCGCATTTAACAAGC
>P_6953
AAAAAGTATGATAGACGTGGCTCGAACACAAGGGTTTCAGG
>P_6954
TATAGTTACCTGATTTTCGGCAAGACCCATTTGAATAATCC
>P_6955
TAGAATGCCGGAACTTAATGCGGTATCTTTCAATTGTATGA
>P_6956
ATCAAAGGTTATGCGCAGCACGGGCATGGAACAGAAGCTTT
>P_6957
GTCCAGCACGCTGCAATAGCCGTGTTCGCTGGGCTTCTTTA
>P_6958
GTGGCGTTACCTCTAAATTCCGTTGTTGGATAGCGGTCAAA
>P_6959
ACACGGTGAAGGAGAGAACGCGGTTAATACCTACAAGACAA
>P_6960
AGTGCTGAGGGGCTAAAACGCATGGCCCATTATACTTCTAA
>P_6961
GTTTGTATTTATGTTGGGAGCGTGGTCAGGATTTTGGACTG
>P_6962
CCGATTAACTCGGTTCAAACCAAAAATACACCAAAATGATA
>P_6963
AATACACCAAAATGATATGACTGAATTGTGAAATCAGTCCA
>P_6964
ATTTGGTCCTGACGGAAAGTCGATCTTGATGTATATAGAGG
>P_6965
TGAAGCTGCCCATATTTTTGCAAAAGCGGCGATGAAAGCTG
>P_6966
CGGGACAATCATTAAATTTACCAGAACGACAAGATCCCAAT
>P_6967
CAACGTCCGATCAGAAACGCCGTCGTTTCAGACTCCGGAAG
>P_6968
TCAGCCGTTATGTTTAACGGCGGTGAGAGAGTTAATTCGTT
>P_6969
TGATTATTTCTTGGAATCTCCGTCGTTATGTTTTTTTTTTA
>P_6970
CATCGTAGATCGTCTTTTTCCAACTACAATAACCTTAGGAA
>P_6971
TTTGGGATATTTTCTCGATTCTCAAATGATATTTCTAACAA
>P_6972
CAAATCGTCCCACAAATCGCCGGACGAATTAAAATCTAGTT
>P_6973
TGAACAAAACCAATACATGTCGCTCTATTTGGTTTTGTACA
>P_6974
AAATGGACTAAAAAAAAACGCTCGATTTTTCTCTTAAGTTT
>P_6975
CATAAATAACTTAAATGACACACGTTTAGTTTCAAAAACTG
>P_6976
ATCGCCGCCGTCGCCGGAACCACCACCGCCATCTTCGCTGG
>P_6977
AACCTTTTTAAGGGCAAGAGCGAGAGAAATCATGATAGAAA
>P_6978
TTACAGTCAGTCGACCACGTCGGCGTCTCTAAACCCATCCA
>P_6979
TAACAAACTTTCGCAAGTTGCGGCTCTTAAATTTTCATAAA
>P_6980
AGCATACATGGGGTTGGGGTCCCTGTCCCTCTAAAGATAAG
>P_6981
AAACCTTGTCTCCATGGAGACGGCGACGAGGACGAGAGCTT
>P_6982
GAGGGGCCATATAAAACTTGCTCGAATGTTTCAAGTTATAT
>P_6983
AATAATAGGGTTTAGGACGGCAAGTGAGGCGTGTTGCGAAA
>P_6984
GTTCGCCATTTGCTTGCAGGCTTTATCGAAAACACTTACGG
>P_6985
TTTTTTTTATATATTTAAACCGATCTCACCAATGCAAACAC
>P_6986
GTTAGCCCTTTATGAAAATGCTCAATCCCTAATTTTTGGGC
>P_6987
TGTGACTGTGTGGTGTGAGTCAGCCACATTAATATTTGCCA
>P_6988
TTCAATGGCAAGAAACACCCCGGGGATATGTCGCAGGGATA
>P_6989
GGAACTTCTTTTATCAAAGGCACCAGCGAGTAAGCAAGAGG
>P_6990
TTTGGTACGAATGAAAATATCTTTACCGCTCTTCCCGTGGT
>P_6991
GCGTGGACGCCAGTTTGGGACGGTTCTACCTCTCTCCACAT
>P_6992
CAAAATAGCAAAAAACCTCTCGGCATAAGCTTTTAAGGAGA
>P_6993
TAGTCAAACGCTTGTTTTTGCTGGATATATAATTACATAAA
>P_6994
TGACCCCCCCAAAAAAAGGACGGTTTACACATATATAGAAA
>P_6995
TCAACGTACACCGAAAAATGCTTTAACTATTCTATTTAAAT
>P_6996
TCTCCTCCGTTTAGAAAACTCCCGAGCCACGACAGTAAAAT
>P_6997
CCTAGAGGACAAGGAGGTAGCGTTATCGTGACCACAAGGTC
>P_6998
GCTGAGAGTCCAAATGAATACAAAAACGGTGAAGTCAATGG
>P_6999
ACGTGATATTCCCTAAAGATCAACATATACATTTTTACAGC
>P_7000
ATTGTGGAGTTCAGAAAACGCCGCAGTGGAGAGCAGGACCA
>P_7001
TTGGGCCTTATACAAAAACACTTCAACAGTTTGAGCCTTGA
>P_7002
AAAACAGATTTAGGAAGCCTCTCGACCGTTCCAGCTTCAAC
>P_7003
CGGCCAGAATCGTGTGGAGACGGTTTTAGTTCTTGGGGAAG
>P_7004
TTTTTCATGAACGACACAAACTCGAGGAGTTCTTTTGTTGC
>P_7005
GACGTCAGTACCCCAAGTTACGGGTGCGTAGTTCATGGGAG
>P_7006
TGAGAGTAATGGGCAAACGGCGGGAGGCACGGGGTTTACTA
>P_7007
TCAGGGACGAAGATGAACGGCCCAAAGTCGCTTACAATGTG
>P_7008
AAATAAATCCAGTGATGATTCTTTCTGATTGGCTGGAAGGT
>P_7009
AATTTTAGAGGTTTAAATAGCGGCAACGTGATTTTTGTTAA
>P_7010
GATATACACAAATTATAAAACTTTGGCGCCGCTAATCTGGA
>P_7011
AGCGGTAGGTCCTGTGAAACCGTTAGTATCATTACCTGAAA
>P_7012
TTAACTATACGGTTAACCGACGGTTTTGATACGGTTACGGT
>P_7013
GCACTCCACTGCCTGCACGGCGATTCTTCCGGCAAAGACAG
>P_7014
CGCTTAAAGAAACTAACAATCTTGGACGCAGCGTAAGCAAA
>P_7015
TTAGTTTGCTCTGGTAATCCCGTGAATTTTATGGTCTAGAT
>P_7016
TTTTTCCCCACTTTGATGGGCTGCAACCACATATTCTTCTT
>P_7017
GACTCAACTAGAAAACGAGTCATGTGCAATAATAAAAAAAA
>P_7018
TCCTCCAAAATGTCCCTTTGCCTTTGTGTAAATAATGATCG
>P_7019
CGGAGACCATCTGAGGGGCACTTAAGCGCTTCTTGAAGGAG
>P_7020
AATGTCGCGAAAGTCTAATCCACACCAGATTCTAACATTTT
>P_7021
GTTTGATTAGTAGAATAGATCACAAGCAAAATGTATCTTGT
>P_7022
CCTAGAGTGAAAATCATACACAAATACTTACAGAAAGACAA
>P_7023
AAAAAAGAACCTGAAAATTCCAAGAGAGGCTTCGAGAACGC
>P_7024
AAATTCTTGTTGTCAAAAATCTAAAATAATTCTCATAGTAC
>P_7025
TTCCTCATAAATGGATTTTGCACGACCGTGGAGATCGCCAT
>P_7026
ATTTCTCCCATCCCATGTGGCGGTAAATTCCATTATCCATT
>P_7027
ATTGAGTAGCCTGTTAATCGCGATTGCGGATTACGCAGAAG
>P_7028
ATAAGTCGCATCTCAACGCGCGAAAATTCCGAAATTATAGA
>P_7029
TCATCCTCTTTAAGGAAACTCGGCTTCCATGTTGGATTATT
>P_7030
TTGGGGGCTGTTGATTCCAGCGATCGGAAGATTGAGGTTCT
>P_7031
ATTATGTATCTAGTAAGTAACAGGAATAAAAGCTATAAAGG
>P_7032
CCATATCATAAAGGAAAAAGCGTGCGTGTTGATTCCGTAAG
>P_7033
ATGATCCATAAAATATCACGCATCAAATTCATACAAACCGT
>P_7034
GTTTATCTGTTTGGAAATTGCATTGTTCTTAAATAACAATG
>P_7035
TTGTACCGTTGATCCAATGGCGGGGAGGTTGAAAGTGATAA
>P_7036
CCCTCCTCTCCTTAAAAATCCATCAGTCAAGCTAGAGGTAC
>P_7037
CATAATGCGCCTTGTTTGTACTGTACCATGGCGTGTGCATC
>P_7038
TACGGTCAACCTCCCTCACACACAAAAAATTTATACTTTTC
>P_7039
TTATACAACTCGTCAAGTCACAGTGTTTGTTTGTTAATTTG
>P_7040
ATGTTGTTAGCGCCCAAAAGCCCAAATGATTACTTTTTAGA
>P_7041
CTCCTTTACGAGCTTTTATACGGGAAAACACCATTCAAAGG
>P_7042
TCATTGGACTGGAGGTAGAGCCCAATGATGATTCGCCTAGC
>P_7043
CCGTGTAATCCACTTAATGTCTGCATAGTCCGCCAAATCTT
>P_7044
TCCTCACCGCCTAATAGAATCGATTTTAAGAAAGTCGAAGC
>P_7045
GAAGCATCATGTGAATATTACTTGGACGACGTAGAGAGAAA
>P_7046
TCCTTGGATCAACTCTGGTCCCCGCTCTATAAAACCTTCGC
>P_7047
ACTTTTGTTGGTATTCAAAACCTTAAGAAGAAGATCAATCT
>P_7048
GTTCTCTCGAATTCCAATCACCCTCGCAGCGATTTTCGGAA
>P_7049
GCTGCAGGCAGGCAACCCATCGGCGGTAGCGATATCACTCC
>P_7050
CATTTTCAAGATCCCGCTTTCTCGAACCACTTGTATAGACA
>P_7051
TCCTGTATTTCCTCTCCACTCAAAGAGCTTTCCTGCAGAAA
>P_7052
TATTTCGGACATGTAAATTTCTATTTTTGGAAAGTGACACA
>P_7053
TGATTCAGATTGGTATCCGGCGAGCTTGCTCTCAAACTTTA
>P_7054
TTGTTGTCATCGCGTTTTTGCGTTAGTTTGCGGAGAAGCTG
>P_7055
GCTTGGAGAGCAAGTTAACTCGTGATAGGCAAACATTTCCT
>P_7056
GAATCCAACCCTTAAGAAATCGATTGCACATTCCGGGATCG
>P_7057
AAAAACAACTTTGTTAAAGGCCTTGTCTGGAAATTTAGAAA
>P_7058
CAGGAGGCTGATTTTCACGGCGGTTGGAACTTGTCCCAGCG
>P_7059
AGGCTAGATTCAAGAACTTCCCCATTTAAAGTAATATCACC
>P_7060
ATAGTTACCCCGTGGATCTACCCGAATCAATTTTTGTGATA
>P_7061
TCAAAACTCATGCTCACTTACAGGGTCAGTTACCGAGGTGA
>P_7062
AAATCATGACAGTACTACTACCCCAACAAACACTGCCCTGA
>P_7063
CCGATTTTAAAGAAAATCTGCATTACAGATTATTCGGGAGA
>P_7064
ACCTAGGATAACTTCTGGTGCGCGGTAATGTCTTGTGGATA
>P_7065
TTACCCTTCCCTGATACTCTCGGCTTGTAGCTACAATAGGA
>P_7066
CCGGTTAACTTGGCAGATTTCAGACCAACCCGGTCAAATCC
>P_7067
AGTTTTCCGGCGAGCGTGCTCCGTGTAAGTAACGGCGTCAC
>P_7068
CGTCCCACTTAGCTCAAAGGCTCGACACTAAATCCATTAAT
>P_7069
GCAAAAGCAGTTAGTTGCGGCGCGCGACATAGTGCGGTTTT
>P_7070
TCATTCTTTGTATAAATTTTCGGTGTAATAGCGGCTGGCTT
>P_7071
GGATTTTTCTAAAGCCAAGGCGAGATCTCATCACTAACCAA
>P_7072
AAGTTCTCGCTTTGAAGGTGCGGGACATGCTTGGAGATGGA
>P_7073
TATTCAACTCAGCTTCCTGGCCCTAACTATCACTGTCGAGA
>P_7074
TGATGAATTCCATCATCGAACGCTGGGGATTCATCCGTTGA
>P_7075
AAAAAAAAAAACAGTAGTGGCGCCGGCCATTTGAATGGAGC
>P_7076
AAAATTGAGGATTTAAATCACAAGGTCCAGAGTTTATGCTT
>P_7077
ATTGTGAGACAGGTAGTTATCCCGACTTGGAAGTTGAGATT
>P_7078
GAAACTCGTACATCAAATTTCGTCAATTGCGTTTCTTTATC
>P_7079
GGTCAGGGTTTGGGGAAAGACGGGAGCGGAATGAAAGAACC
>P_7080
AATTTTACTGTCATCAGCACCAAAAGTAACAATCTATGATA
>P_7081
TGAAAGTTACATAAATTACGCGTCCCTAGCTTAGATGCTCT
>P_7082
CTTTGCGCCCATCCGATGAGCACGACTGATGACTTGCTCTT
>P_7083
TCTTGAATAAAAGAGTACTCCTCCGTCCAAAGATCCAGATC
>P_7084
TAATCTGAATATTAGAAACGCGATAGTTCCCACCGGCTACT
>P_7085
TTTTACAGTTGAAACTTTCCCGGTCAGCACTTATCTGTTTT
>P_7086
TAAACCGGTGTATTATTGTCCCCAGTTTACATTCATAATTA
>P_7087
TCTAGTCTACCCTATTTTTCCGGGGTGGGCAGAAACAAAGC
>P_7088
CTACAATGCCCCCAACAAAGCGATTTCGTGACATGGAACAG
>P_7089
GTAGAATCATTTATAAAAAGCTAGTTTGACCAAAAAAAAAA
>P_7090
AGATCAAATTGTACGTCACACAGTGTTGTTTACTTTAATTT
>P_7091
CATCCCGAGCCAGCTACTTTCGATGATGATGAACGGTTAGA
>P_7092
GGAGTAATAGCACCACAACGCCCGATGTGAACACGATTTTC
>P_7093
GACAAAGGACACCGGAAATACGGGGGTATCGAGATACCTTT
>P_7094
TAACTAAAGTGGTCGTGGAGCGGTGGAGGTAAAACATTACT
>P_7095
TAAGGTCCATAATACTTAGGCGCCAGTTTCTGATTCGATCT
>P_7096
TCCAATACCAGTTTTAAGTGCTGCAAATGCTCCTTCTTTGA
>P_7097
AAACTTCGAGAAGATCACTGCCCCACCCAACTCATCCATAA
>P_7098
CCAATGTACACCCAAAACTGCATCAATTCCTTTCAAAGGAA
>P_7099
CAGCTCAGCAATAGGATCCTCTCCAACCATCTCAAACCTCT
>P_7100
TCGTAGTCATGCAATTCTTACGGTGTGCTTCCTTAGGATAT
>P_7101
ATTTTGCGAAGTGTGAAACTCGAGAAATTATGCAAGGTATG
>P_7102
ATGTATATATCTCTACACACCTATAAAACCCCATAAACGAT
>P_7103
TGATGTTGTAAACTCAACCGCGTTAATACGATGTAATAACA
>P_7104
GAGAGAGTCAGAAACCGAGTCGTCATTAAGCCTTGACACCA
>P_7105
GACAACATTCCCCGAGTCTTCCCGGACGGTTTGGGTGCTGT
>P_7106
AATTAAACCATAAGTTAGAGCAGTCTCGATGATGACGCCAC
>P_7107
AATGTTTGGAAGAAGGAAGGCGATATAACACAAACTAAACA
>P_7108
ATAATGTTCAGCTAGTGAAACATTAGCGGCGATATCTGAGC
>P_7109
GGATATCAAGGCCTCGGACACCTGCGTAAGTTAGCAAAACG
>P_7110
CCTTGAAGGAGGGTAATGGTCTTGCTTTACTTAAGCAATTG
>P_7111
TGAAACCACGTCCAATAAAACGGTATTCGATCTCGGTTGAC
>P_7112
AAGACAAAACCCTCTAATCCCCCGCTCAATCCAACGGTCCA
>P_7113
GAAGGTGCAAGTAGCTGAGGCAGGGACACAAGAGAGTGTGA
>P_7114
GAGTCTTTACTCCGTTTTGCCGTGAGAAGCCAAACCGCCGG
>P_7115
TATGGGCGACAAAGTTTTTGCTATCCACGTCTAGAACTAGA
>P_7116
TTGGAAAATGTAGCAAAATACGGAAAGAATTTTCCCTAAGC
>P_7117
CCTAGCTTATACTGCTTTTCCAGCGACGTACGGACCCGGAG
>P_7118
GGTCCATTTCATTTGAAAACCTGTAGACGATGACCTCATGT
>P_7119
TCAATATATGCATTTGCCATCTCGAACAACAGGTTAGGACT
>P_7120
AAAGATCATACCGGGAAAAGCGGCTAAGTGTACGAGAGAGC
>P_7121
GTGGACTGCGGTTTCGATAACCCGATTTTTGCAGCCATTGA
>P_7122
AGTGGAGTTTTGGTTTGCGCCGAGAATTTTGTTATTTACAT
>P_7123
CACACATATAGAGGATGCGACGGGAATGGTGTCGAAGTATT
>P_7124
CCAATACCCAAACCAAAAAACGGGGTTAGGGCGGGTTTAAA
>P_7125
ACTCCGAGCGCAACAGATAGCTATATCGAAAAATTGGACAC
>P_7126
AAACCGGGGAGAGATTGAAGCTCGATTTATCATCAACGCAG
>P_7127
GTTGCTAGCACTGCTGAGCGCGCTATAACACCCACCCGCAA
>P_7128
CATACATCGTCAAAAATTTGCAATAACAAACCAGCAGAGAC
>P_7129
AATTATCAAACCTAAAGAATCAGCGGAGACATTGGCACGTT
>P_7130
AAAATATTCCTTGAAGATTGCGGGGTCTAGCACACGAGCTC
>P_7131
TAAGAAACCTATAGTGTTGGCGAGATGTGCATTGACGATTT
>P_7132
TTCGTTCCATATTGACAAGGCTCGAACAGGCATACTGTGGG
>P_7133
GACACCAGCACGAACCAAAGCGTTGTTAAGATTCCTCATCG
>P_7134
GTTAAACCGGCCAATGTTGACCCGCTTAAGGTTAAGGATAC
>P_7135
TTTCTCATGACGAAGGGGGTCTCGCTCTATCATAGTCTGAA
>P_7136
ACCCTTACCCAACTTAGAGTCTCTATCGTGTTTTTGGCCGC
>P_7137
ATCAATTCCCCTACTACTCCCGAAAACGGCGATATCGACTC
>P_7138
GACGGTAAGTTGAAGAAGAGCGGCGATTAGGTTTTAGAGAG
>P_7139
GCTACAAATTCGTCTGAACCCGGGAGCTTTCCTTTGTATAC
>P_7140
AATTAAATTCGAAACCGGGACAAGGACAACAATTTTTCACA
>P_7141
CTTCCTTTCAAACTAAAGACCACGAACTAATGCCTCCTCTT
>P_7142
ACCTTCAAGGGTGATAAATTCAATAACAGACGTGTGACTGA
>P_7143
TAGAAAAACGTGACATTTTCCGGTCTTGCCTAACTATATAT
>P_7144
ATAATACGTACGTCATAGTACGTTGGCAACATTAATACGAA
>P_7145
ATAAATATATTGGCTAAGTACACGGACAAATGAATCGATTT
>P_7146
TGATAGTTTGGATGAATCTTCAACGCATGGAGTTAGCGAAG
>P_7147
ATAAAAGCAGCGTCTAAAATCGAGCTCAATCTTCGGAGATT
>P_7148
GGCAGCCTCAGGGTGAGCTCCTGCAGCGGTTTCTCCACTAA
>P_7149
CCTAAATTACTTGAAACAAACATTACCGCCACTAGGCATCC
>P_7150
GAGCCGAAAAAAGTAAATTTCATGGGAGTAGTTAGACTTAA
>P_7151
TCTCAAACCATTCAGGCATGCGGAACCGATCATAAAGTGTC
>P_7152
TAAGCCTCTGAAAACGGCTGCGTGCACCATCGCTGCAGGAA
>P_7153
TTCAACGGTGGTGGGAGATTCGGAAGCCCTATCAAGCAACT
>P_7154
TAAAAACTAGTCGATTACTGCTGCAACAACTTAACTTGTTG
>P_7155
TTCTCAGGCGTGAGACCCAGCAAGAGCAAAGGAGATCGAAA
>P_7156
ACCAACGATGTTGCTGAAACCGGTATGCTTGAAATGAGCTC
>P_7157
AACATGCCGCGAATTAAGCCCATCACTGAAGATCCTACCTG
>P_7158
CAAAGGAAGCAGCCGTGAGTCGAGGAGGTAGTTCTTTTGGT
>P_7159
CACTGATCTCGAGCAGGCGGCGGAAATTCTTGCTAATCACT
>P_7160
GAAGTTGGAAACAGTTGGCGCACAACCGATGACATCAACGA
>P_7161
GATTTATCCAAATGCAACTGCGGTTTGTCTCCGATCTCTTC
>P_7162
TGAGGTGGGTTACTTGTAAACATGCTACTTAAGAAGGCTGT
>P_7163
GGGATTGATCGTGAACCTTGCGCGAAGGTATAAACCCTATT
>P_7164
GGTGACGGCGGGACCAATCGCGTCGACGATTCCGGAGTAAT
>P_7165
GGGATTGTCGATGAGGAAGTCGTGGTCCACGGACTCCCTTG
>P_7166
AGATAGGAGAGAAGATGACTCGGGACATATGCAGAGGGGAA
>P_7167
GCACATTCGGAATCATTTATCGGCAATCAAATAGTGTGGAG
>P_7168
TCCATCTTTCCTGGAATTTGCGGCATAATTGCGGGTTCCTT
>P_7169
CAGTTTGTCCCCACGACGAACGTGGATGGCATCATAATCAC
>P_7170
TTACCATGCAAGAGGACTTGCGGTTCGGTTAATGATCAAGA
>P_7171
GATGGACCTAGTCCGAGTTCCTGTCAACAACAAAACAACAC
>P_7172
GATAGGGAGCGATATGGGATCCCGAAGGACGGTTTATCTTG
>P_7173
CTTACTGTTATCCATTCCATCGGACTTGACCTCCTTTTGTA
>P_7174
TCTCGCCTTGAAAGAAAACTCCCGTGATCCTCCAGGACCGA
>P_7175
ATAGCATCAAACCTTTCCCGCGCTACTCCCGACAGCTACTT
>P_7176
ACTACGGGAGAAATACGGTACATGGAAAGTGTGTTTTGCGG
>P_7177
TGGGTATGGCAGCAGAATCGCAGTTTCATGTTTTAGCTGTT
>P_7178
ACTGGATGATTTGCTTTTTCCTCCCTCGTGCTGCAACCTGT
>P_7179
CAAGAAGTGTTGTGATTTTGCTTGTTCAGGTAAAAATTGTC
>P_7180
TGTTTTCATTGGCAAAACCACAGTATTTGAAATTGTAATAC
>P_7181
TATTTTATTTTAATATCAGCCATAAATGATGTTACCATCAA
>P_7182
GATCGCGACCAAGTCAATCGCAGGGGAGGCATCCGTCGACG
>P_7183
CAAAGGAGGCCTCTGAAACACAGCTCCAGTGAGCGATTCAA
>P_7184
CGTAGAGGATTCAATTTTCGCCCTCTGGAAGAACAAAGAAG
>P_7185
TGATTCGACATCAGGCATTACCCGAGAATCATCTCAGGAAA
>P_7186
AGGTTTCAAAGACGAATAGGCGGGCATTTTCAAGAAATTCA
>P_7187
CTTGAGAGCTGCCCAAGATGCGGTGTCTAAGCAGAAGCAAA
>P_7188
GATGGTTCTCTCAAAGGCTGCACGATCAATGAAACTTCTTT
>P_7189
AATTTCAAACACGTTATGCTCGTGGACGCTAAAACCTCCTT
>P_7190
GTCTATAGATTCCACCTGACCATCAGCGATACTAAAATAGG
>P_7191
CGTAAAGGTCTGAGTTTTTCCGAGAGGACAAAATGACCACG
>P_7192
CTAGGCCAAACCGATCGTTGCCCGAAATGGATATACGGATT
>P_7193
TTCTCTATGTGATTTTATATCATAGGTGTTAAGGTTGTGTT
>P_7194
AAATATAATGGCATTAGATTCTGCAACAAGAAAAGCTTACT
>P_7195
CTCCCAGGTGATGTTGGGATCTTCGTCAGGGTTTAATCTAA
>P_7196
GTTCTGCCACCAGGTTTTTCCGTTGCCATTAATAATTCCCG
>P_7197
CACACAGCCAAAGGCCAACACGGTTTTTCTCTCTTGATCCC
>P_7198
CTATACCAATTACAGTTTAACGGGAAGGATGTTTTAGCCTA
>P_7199
CTAATGTGAAAGACAAAATACGAGAGGGATGGGTTTATGAA
>P_7200
TACCAAAGTTTCAGAATTGGCAGCGATGGAAATCTCCAAGG
>P_7201
TTCCACATGGGATTAATAGTCCTGCTCTGCGATACTCTAGT
>P_7202
TTGTTCGCAGCAACAGCCGTCGATTTATGCCATCACAGGCA
>P_7203
GTTCTCCCTTCCTCTCAGCGCGAACGCAAGCTCCGTCGGCA
>P_7204
GAATCGCATTCTGAGGCTGCCGGCCGTTTCAATGAACGTTT
>P_7205
AAAGCGGATGTCGAGAAAAGCAGTGGCAGCGACGGTAACTT
>P_7206
TTTGGATTTGTCGAAGGAGCCGGTTCTCACCTGTTGTGGTC
>P_7207
TGTTCAATCACAAATTGAGTCGGAAAGTTTTTGGACATGAT
>P_7208
TTTTGGTGAATTGGAAAAAGCTTGATCTGAAAGAATAATAA
>P_7209
CCTAAAAAACTTTTTTTTTTCTTGAATTATAAAACAAAACC
>P_7210
TGAAAACAGCATTTGTCCCTCGTGACTTGATACTCTGCCAT
>P_7211
CCAGCAACCTCCATTCATGGCGATAGAACACAACAGGTTCG
>P_7212
CCGGCGGAGGCGGAGGAAGTCGGTCCTTTGGAGCCAGAGGT
>P_7213
GTAGTGACGGTCGTTAACGGCGTTAGCCACCTCTTGCCAGT
>P_7214
GGCTCGGAAGGAAAGATGTTCGGGACTTCAGACGAGATATA
>P_7215
AAAGGGTTTTTGTAAAATCACCGTAATCAGATCCACGCATT
>P_7216
GCCAAAGGGAAGTCGAAACCCGATGTTGAGAAACCTATGCA
>P_7217
TATAATACCTTTGATATTTGCCTGCACGTCCCCAAACAAGT
>P_7218
GGATTAAACAAGGACACAAACAGACTTACTCTATTGACAGA
>P_7219
GTTTTTTTATAACTTTTGCTCGGGGGTCATAGTTTTTGTAA
>P_7220
TCTAATTAATCAAGAATTTCCTACAATGTATACATCTAATG
>P_7221
GTGGTTTAGTGGAGACGTCACTTTACTCAAGTGGATCTCCC
>P_7222
TCACAGCATAGAGAGAGCACCGGAAGCAATAGACATTTTTG
>P_7223
AGCTGGCACTGCCTGCCAACCGCGACCCTCATCACTTTTAA
>P_7224
AGAGGTCCGGGAAAATTCTGCGAGGGAAACATGTTAATTGC
>P_7225
CAAATGAATCGTACCTGTGACTTAGTCGTATATCAAGACCT
>P_7226
ACAAGACTGGGCCTCCGCCACAGTGTCGAAAAATCAGGTAT
>P_7227
GCAAAAGATAATTAATCGAGCATCCCCAATAAAGATGAAAA
>P_7228
TTCCTCCTCTGCGATGATGTCACGCTCGGGAATGTTATCCA
>P_7229
AAGACTACAGCGAACGATTTCGCCAGCAACATATAATTAAT
>P_7230
TTATCGATTGAAACTAACCTCGTCAATTGCCCCTGCTTTAA
>P_7231
GTGGAAACATATGTGCCACGCGGAAACATACATTCGGCCAT
>P_7232
GCGGATTACCTAGGAGCATTCACGGGTAGTTTGATTGCATT
>P_7233
AGATATCTCTCCCCGAAGCTCGGGAAAACAACCTGAAAAAC
>P_7234
CACAATCGTGATTTTAAAAGCCTGATTTATTTTTGAATTAA
>P_7235
TTCGATCCAAGGAATCAGCGCAGTTAAAACGTATCACCCCA
>P_7236
AGCCCAATATTCTTAAAAGGCACGGACAACCATCTATTCCA
>P_7237
TATCCTTTGCCCCCTGGCATCGGGAGTGGAAACCTATACAT
>P_7238
CAAACGCAAACCGCTGCTATCGCTACCATCGAAAGCATTGC
>P_7239
GTATATAAACATACCTTGTGCCAGGTCGACGGAGATTGATG
>P_7240
TTCCGGAACCAATAGACCCACGGTATTCTCGCTCGGCTAGT
>P_7241
GGAGGCTATATGTATACAAGCGGTTCTCTAGTTTTTATGGG
>P_7242
TCTCCAATTACAAATATTCGCATGCCTTCTGTGCAGACACC
>P_7243
GAGGAATGGGTAGAAATACCCCCGACTTAGAAAGGTGGCAA
>P_7244
GCATGCATCCAGAAGTTGCTCGGGTATAATCAAGATCCACA
>P_7245
TCTGTGTAAACTAATGAGTACGATAGGAGTTATGATCGATC
>P_7246
CAAGTCCTGTTACTCACGGACGGTCAAGTCCTCAAGAGCGG
>P_7247
TTTTCGAGAGGGGGGAGTGGCGCGATATTGTCATCTGCCTA
>P_7248
AACGAACTTCCAGTCAAAAACTCGACTTATAAGGAGAGGTT
>P_7249
TCTGGGATTCGAGCTCTCTCCGAGACTTGTGCTAACATAGA
>P_7250
TTCCTCCACAATCCGCAGAGCGTTACCAGGATTAAAAGAAA
>P_7251
AATCTTCCTACAATAGTCGCCGCTAATTTCAAGCAGACTCC
>P_7252
CAACTTTAATAAATGACGCTCTTGAAAATTAGTTTATGCAC
>P_7253
AGAGGCATTGGATTTAACCTCGAAGACGGGTCCTTTTGATT
>P_7254
GTGCCACTAAAACCGTGTGCCATGAATTATATATGCCGTGA
>P_7255
ATTTTTTTTAAAACTAAACGCACGGCTATTTGACCGGGCAA
>P_7256
TGACCGGGCAACTATTTAACCGGCGGCTACTTGATCGAGTG
>P_7257
CTTTATCAAAACTAAATTTTCGTTACTTCTGGTAGTAAGGA
>P_7258
GTATGTAAGAATTGCATACTCTATATTTGACGGTTTGGGTT
>P_7259
CCTATTTATTGGGCTGGGGCCGTTATTTGAGCATCAGTATG
>P_7260
AGGATAAAATTCAAATTTTGCGGAAAAATATATAAGGCCCG
>P_7261
GCGTCATCATTCTTATGAAGCCTCACTAGAAACCAACCAAC
>P_7262
AATGGGAAAGAAAAAATTAGCATTCTCGCACGCAAACCATA
>P_7263
GGTTCCGAAAGGTCACTCGGCGGTTTACATCGGTAAAAAAG
>P_7264
AAGTTATAAGGCTGAAAATGCGTTATTTCCCGTTTGAAAAT
>P_7265
AACCGTGGGAAAGAGAAAGCCGGAACCTATAAAGGAAGATA
>P_7266
AACCTGAAGGTAAGAGTTCACCCGAGAAGATAGGGAAAAAT
>P_7267
GAGAAATAGCTCCACAAAAGCATTGCCAGCTGCACCAAGAT
>P_7268
TATAGGTGATAAGCATCGGGCGAGAGAGATACTCGGTTGGA
>P_7269
CGAAATTGGAGTGTTTTTTCCAATGATTGTTCTTAGAGTCG
>P_7270
CTGATGCTCTAGCTATCGAGCAGCGCCGGGCTTACAAACTC
>P_7271
GGTGTCAGCTTTAAAAGAAGCGGCGAAAACAACTTGCCCAG
>P_7272
TATAAGAAAAAAACTTCACGCGTGCGTCAGAAGGAATTGCA
>P_7273
GTTCACGAAGATCACTGAAGCAAGGAGGTTGAAACAGGGGA
>P_7274
ACACATAGGAAGATCAAGATCGGGATTTATGTTTATACGCG
>P_7275
ACTGTGGCAATCCCCACAGACGCGAAGGTTCTTGATGATCC
>P_7276
ATTTTTTTCCTATTTTTAGACAGTAAAAAACTGTAAGAACT
>P_7277
AAAAGAAAGAGGAGAAAATCCATTGACGCCCTAACAAAAGA
>P_7278
ACAAAAGAACCAAATCCTTACGGATGCGACTTCGTACAGAA
>P_7279
CCCTTTTTCGTCTCAAGACCCGGGGATTGTAAAAATGCGGT
>P_7280
ACCCGGGGATTGTAAAAATGCGGTACGAGCGGTTAAGGAGT
>P_7281
CTCAATAATTCGTGCAAGGGCACGACTAGTAAGATCAACCA
>P_7282
AAACAGCAAACCTTGTTTCGCCCGTGTGAGAGCCTCTGCAA
>P_7283
AATAATGTCATTGGTGCCATCGCGCTGGATCCCGTGGTCCT
>P_7284
TTATCCCGACCCTGGAGGATCGCGCTTGGATTCAAATTCAG
>P_7285
AGACTCAGAAGCCCTTAACCCTCGAGTATGTTTAGTTAAAT
>P_7286
TTACATATCTGAGTTTTGCACCCGAAGGACTCAAACAAGTG
>P_7287
GTGACTACAAACACTTATGGCCCCAACTCCAAAAAGAAGAA
>P_7288
AATCTACATCGAGAAACACACTTCCACTTTCCAAAAACATC
>P_7289
TAGGCATATTTTTGCCAGGACCCGCTCTAGCCCTGAGCTTA
>P_7290
AATGAGTAAGAACTAACTCGCAGTAGAATGATTATTATCAT
>P_7291
CGGATATGAGACATAATACGCTTGAGTGTACTTATAAGAAA
>P_7292
TTCTACGCAATGCCTATGATCTAAAGATCACCGATTCAAAA
>P_7293
TCCACCCTGCCCCAGTGGCTCTCGATCTCTAAACCCCGGTA
>P_7294
AAGATTCGGAGACGACGGCACGGTTTCCTTGAATTCTCGTT
>P_7295
ACCACTGTATCTGTGTATAGCCTTAGCCTTATCATACACTA
>P_7296
GTCGAATCGTGGAGTTGAATCGGAAACTTTTGACAGTCTCT
>P_7297
AACGGAATGGAAGAAAAAGTCGGCAAAAATGGGCACCTCTA
>P_7298
TAAAAGTACCAATCGTTTTGCGGCGTCGTTCCAATCTTACA
>P_7299
AGAAGCATAACAGAGAATTGCTCGGTTAGGTACTAACCACT
>P_7300
AGTGGAGCATAAGGCTAAGACCTGGGCGATTTTTTACCATT
>P_7301
GAAGCGTTGAGTATGGGAGACTACCGCGACATACTGAGTCT
>P_7302
CTTGAGTCTCAAGAGACTCGCGCTTTCGATGTTCCCAAGAA
>P_7303
TCATTCTAGTTTTTTTTTTGCATGCATTAGGGTTTGTATCA
>P_7304
GATATCTCACGGCTGGCTGTCTTGGACGAATATCGAGTCGA
>P_7305
GAGCTTGTTGTTGTGGATTGCGGTGGTCGTGTGCTTGCTAT
>P_7306
GGGCTGTGGCAAGCAAATTTCTGTGTCGAAGGTTTCAATCC
>P_7307
TTAAGTTGCGGTCATATCTGCGGGTTCATTACTCAGTTGAG
>P_7308
CTGCCAACTCGCCACAAACGCTATGACCAAACCCGCGGTTA
>P_7309
ATCACGCTTGAGATTAGAATCCCGAATATCGGAAGAATAAC
>P_7310
AATAGATGCTTGTCCTGGGCCTCGATTAATCACTGGCCATC
>P_7311
AGACTCAGATAAACGAAGAGCGGCATGAACTGCAAGATTAT
>P_7312
CATCGGTAAACTCATTTCGACGATGATGATGGGTTTAAAGG
>P_7313
ACTCTTGGATGCAGACCAAACCACAAGGCCCTATAACTCGA
>P_7314
ATCAACAGCATGTGAAATTACATTAATAACCCAAATGAATA
>P_7315
CTGGATGTAACCCTCTCAGTCGATAATTTCCATTAATATCG
>P_7316
CACTGAATTACCGTCAACTACGCGACCCCCAATGGAGAATC
>P_7317
TGGCTCGCCGGCCAAAATGTCCGTCGCATTCTGGTACCCAG
>P_7318
ACGGCTTCAACTGTCAAGGGCTCTAGCGATGGGGCCAGCAT
>P_7319
TGATAAGGAAAACATTGAGGCATGGTCGTTTAAAGATGAGA
>P_7320
AGTAAAACAGACCAAAGACTCGAACTCAATGCTTCATTTTT
>P_7321
TCGAAAGTAAGGAGATCACGCGATAGATAACACCATCTGGT
>P_7322
CGCACTCGCAAAAAATATCGCCTGCACAACGATAGTAACTC
>P_7323
CTTCCGGTTATCGAAGGCCTCTCTGTCGGCGAGCTTCAGCT
>P_7324
CCTCCTGGAAATCCCGGGCTCAGCAACGGTTTCGTCCTTGT
>P_7325
CTCTTCGCCTGCTGGAGGGGCGGCATAAACGACGACGGAGC
>P_7326
CGTACCCTCGAGGGGGATTCCACGGACGCTCATTTTCTCCG
>P_7327
TATAAATAGAGGCGAATGGGCGGCAAACCTACGAGGTCATC
>P_7328
TAAAAGAAAAGAACCCGAGTCTCCAACAGTGTCGCCAAAGG
>P_7329
CCCTTGGTTTACTATTCCATCGCGAAGAACAATTACTAGGG
>P_7330
GCCTATACAAAAAATAGTCTCTCGACTTTGCTCCAAGCTCT
>P_7331
CTTGCATTTCCTCGCCAATCCCTTTGTAAGATTGTGTCAGA
>P_7332
GAGCAAATTTCAAAGCATGTCGCCAACCACAACTCTTTTTT
>P_7333
TTGCCGTAGAATTATTATCTCTTGACGTGGAATTGTAGCAA
>P_7334
ATGGTAACTATTTGTTTATGCTTGCTCCGTCAACCAATGAA
>P_7335
TGTGCTTTTCGATTGGCCCTCTCGAAGGGCTTACTAGGGTT
>P_7336
CCGTCCATTTTCCGGAGCTTCGTCCGAATAGGAAAGAAGCA
>P_7337
CCACTGAACGACGCCGTCTGCTTCTTCTTCATCAAACGGCT
>P_7338
TTCTTTTTTGGAATGAGAGCCAGTATAGTGGTGTTCACTCC
>P_7339
AACAATTTTTATGTTGAGTTCGAAGAAAAAGAACACACACA
>P_7340
CCCATCTCAACATCCGGAAACGATCCCGAATACACCTTTAT
>P_7341
GGACCGTTGTCGTGTACCTTCCCGATAGAGAACAGGAACAC
>P_7342
TTTTTTTTATATTGCAGGTCCACGATATCATGACAGACACA
>P_7343
TGGAGTCGAAGGTGGAATTGCCCTGGCCAAGACTTTATCAG
>P_7344
CTAAATAAAAATAGAAGTGGCAGTAATCAAGTCTCGAGAAT
>P_7345
TCCGTCTGGTCAATCTCGCTCACTGCTAAGACCTTCGTTTG
>P_7346
TACGAGTTCCGAGCTTCAGTCGCTATTTCTACGCTCTTTTT
>P_7347
TTCAAACCCCTGAATCGTGGCCTGTTCAGAATTATCATCAA
>P_7348
TCAAAGTAAACCTAAAAATCCTAGGGTTTATTCACACCCAA
>P_7349
ATAGAGTAGAAGGCCATGCACCACACCTTAGTAAATGTTGC
>P_7350
TCTTTGGTGTCCAGTAAACTCGCGCACAGGTGACATTATAT
>P_7351
GGGAAAGTGAAAGAAAAACTCGAAAATTTTGGCAACGAACT
>P_7352
AACAAATTAAATTTATACCGCGGGATAAAAACTAGTATTAT
>P_7353
ACAATTTGCATCCATACGTACGGCAACCTTTTGTGTCCACT
>P_7354
TTTCTAATTATTTAAAATTGCAGGAGTGGTATGTCTTGGAG
>P_7355
TCCTTAAAACAAATCTAACTCAAAATAATGCATATTATAAT
>P_7356
TGAAAAGTTACGATAAAAAACACTAACAAAAAATAACCGTA
>P_7357
GTTTAAACATTATTAATGTTCGGCTTCTAAGTTCTCACAAG
>P_7358
ATATTTGGTATATTGGAATACTAAATATATGTGTGTGTTAA
>P_7359
GTGGTGGATCTCCAGAAAGTCCTTGGCATATTACACCCATA
>P_7360
TTTCTATATGCAAATTGATTCGATATTATTCATTTATGCTT
>P_7361
TTATTTATCTGTTTGTTACGCAGCAAAACCGATAAGCCGGA
>P_7362
GTTTTCATGTACGCTAACTACGGTAATTTAGCGAAAGCACT
>P_7363
TCACCCATAGAGAAAGGCCGCGAGAATTGCATTGACAGACC
>P_7364
TGAGCTGCTATAGTTGTTGGCGCCACCATTGCAGCACTGCA
>P_7365
AAGTGGGACATTCGTGTTCGCCACTCTCTCGCCTGTCACGC
>P_7366
CGACGGCGCCTAAACGTGGACGGCCACGTGGTTCGGGAAAG
>P_7367
CACATGCGTGGCTCCTGAATCAGTATCTGGAGCTAATCTTG
>P_7368
ATATGTGATAAGGTGTGTTTCCCGCTTGAGCTTTCTTTGGC
>P_7369
CGGACACGGCGGTTTTGGGGCGGTGTTTAAGGGAACATTAC
>P_7370
ATATATACTTATACACAGGTCGGCTCATATTATTTTTGGAC
>P_7371
GTGGATCCAGTGCTTTAGCACTGCCTCTAAGCCGAGCCTGC
>P_7372
TGTATTTCTAGAAATTTAATCGGTTTGTATCATTAATTTCT
>P_7373
ACTTTCTGAACTAGATCATACGCGATCAGGAAATGGTGAGT
>P_7374
CATATGTAGCTTGTTATGTTCTATTTATATCAGGCAATGGA
>P_7375
ATAATCAGCGAATAGCTTTTCACACTTTAACACAACAGTTA
>P_7376
TGAACGGCTTGTTACTGAGCCTCTGCTACCTAGGTAAGTGG
>P_7377
ATCTGCTCCAACCCATTGTCCTGTGAAAAGCCCTTAGCTAA
>P_7378
CTACATGGCAAGGAAAAAGACATATTATTATGTTCACAGTA
>P_7379
GGTACAGAGAGGCCAACAAGCGGGACATATGATCTCGTTGA
>P_7380
GATCAGCCGATTGGGAAAGTCCGCATTAGACTCTCGACTCT
>P_7381
ACGGTGACACACCCCAACCACGCGATGTAAGTAGTTCAGCG
>P_7382
CAAGCAAACCAACCGAAACACGGTCTACTTAAAAATACACT
>P_7383
TTAAGGTTTAAGCTCTTTGGCGAGATCGGTGAATATCTTAT
>P_7384
GCAATACGCAGAGAGCATAACTATGGCGATGAGTCAAGCAT
>P_7385
TGCCTTAATAGCTCCGAGCGCTCGCTCAGGCTTGTTTATTC
>P_7386
TTATAAGGATGATAAGAAATCGGTAAGTAGCGATCAGGTGT
>P_7387
ACTTAGATTGTTTGTGAAAGCAAGAACATAAAAGATTTACC
>P_7388
TAGTTAGGGGACAAGGAAACCGTGGTCCAAGATGTCGTGGC
>P_7389
GAAAAAACACATCCCAAAATCATGGTTTAATGGGCCGGCCC
>P_7390
TTCCTAACCGGAATCTCCGGCGAGATTGTCGATTATTAAAC
>P_7391
GATGGTAGGTCAGCGAAACTCGGGTTCATGATCTTTTTACT
>P_7392
GCGACTGTGTAAGGAGTCGCCGTGAAGTTCGTTCCCCACGA
>P_7393
TTCCGGTATCCCCAATGCCGCGGTTAAGAAGATGGAGATTA
>P_7394
GTTTGTCGGCTTGCTAGGTACGGGAGCTGACAACGGCGTGC
>P_7395
ACAACAGAATATTAAAGAACCATCAAGAAGGAACTATAAAA
>P_7396
CCTAGAACGGGTATGAGCATCCTAAAGGTGTGCCAGGTCAG
>P_7397
AGGTCAGTCAGAGTTCTGCTCGACAACGTGCTGGTCGTGCT
>P_7398
TAAAGGTATGATTCTGAGCTCCCGGTTAATTTTTTTGTTGT
>P_7399
TTATAGCATCTGGTTCCATGCCCGCTTCAAGCATCACACTG
>P_7400
AGCCGCGATCCCTTCTTCGCCTCGCCCAAACATGGCATAAC
>P_7401
GGTTGCAAACTTGCAACTTGCAAAGATAGCTAACAATAATT
>P_7402
AGTAGAAAACAATGAGCTGACGGTTGTAACGAGGCTCACTT
>P_7403
TTAAAGATTATTATATGAATCTAGATATGGGTTTTTTTGGG
>P_7404
AGTAGAGGAACCGGGAGTCTCGGCCACGGCTCCTCTCCCAA
>P_7405
TAAGCTCCGGCTACCTGAGTCCCGGTCTGACTGTGAATCAC
>P_7406
AGTTTCTTCTTCCGCACTATCGCGCCTGTGCTGCCACCACC
>P_7407
CAACTTTCGTGATCGAGTCTCGGCATGGGTTCAACAAAGTA
>P_7408
TTTGGAAACTTTGTGAATTGCGAGAGAGCGAGGAGGCATGA
>P_7409
TAAATTTTAATTGTGGTTAGCGATTCCGTTACCACTGTTAA
>P_7410
TATTTTTGGGAACATTAAATCTCTTTATAAAAAATAGTTGT
>P_7411
CATGAAGTTGCCTACCAATACGGTGGAAGAAGAAAAGGAAG
>P_7412
TGACTGCTTACGGTTAAGCACTACAAATATATTAATCGTAA
>P_7413
GGCGAGAAAAACAAGTTCCACGAGAACTTACCTGGCAGGAG
>P_7414
GAATCTCTGCTAGTTGCTCCCCATAGTCCTGGTGGTGGGGG
>P_7415
GGTCAGTCATAGCTGCAACCCTACAACCTTGCATCTCAGAT
>P_7416
CTCCTATCACCCCTATGGGCCCTCCTCCTGCATCATCACAC
>P_7417
AACAAGAACAAGGTTTATATCTATATACACGTTTTTAGTAA
>P_7418
CCGAGAAACTCATCATCATTCGGGGTTAAGTGAGGAGCTTG
>P_7419
AAGAAGTCGACTCTAAAGTACTTTGGCGTAAAACAAAAAAA
>P_7420
TTTTTGGGTGGCAATTACGTCGCTGGTGTAGCCTTAGGCCG
>P_7421
GAAGCAGAACTCGCAGACCTCAATAAATTTAACCAAACTCT
>P_7422
TTTTTTCCCAAAAACGAATTCCCGCTCTTGTACCCAAAAAG
>P_7423
CATTGTCAATTCAGCATACTCGATAATCAGAGGCTCAAGGC
>P_7424
TTTAGTAAGCATCTTGGATTCGATCGGTAAATCTTCCACCC
>P_7425
AAACCTGATTGTCTATTCGACGTGATTCATGCCGCTCTGTC
>P_7426
AGGACAAATTACCTCAAAAACTGGAATCAAAAACAGGGTTC
>P_7427
GAGATTTCTCGATCTTTCCACAAGGACGATATTTGGTGGGC
>P_7428
GTGACAGTATCTCTATTCATCAGAATCTGGCTGATAAGTTT
>P_7429
TGAATGGTAATACGGTACAACTTTAACAGTTATCAATCACA
>P_7430
TAACAGGTAAAAAACTTGTACAGCTTTTGATTACCAATCAG
>P_7431
ACCTTTACACTTTTTCATGGCGCCGTTGAAAACAGCCTCAG
>P_7432
GGCCGCCGGAAATTAAAATCCGGGGAGTGTCCTTTAGCGTA
>P_7433
GAATGTGGCCACGTCATAAGCGTTACATGTAAAATTTGTTA
>P_7434
GCAATAGACTTCTTGCTCGACGAGGTGGTTACACCTAAAGC
>P_7435
CAGAAAGGCTACTCAGTCGTCACAAGTAACATCGCAGCCGT
>P_7436
CGTAACTTAGGACTAAATCCCGGCATTTTGGTGAGTCTCCA
>P_7437
TTTAATGACTAAGCTAGGCACCTGGTCAATCACAAGGGCTG
>P_7438
GACCCACATCCCAAACCTCTCCCACTCTATATATTTGGTCT
>P_7439
AGAACAGGATGCTACTCTGGCACGGTTCACGTCTCACTAAC
>P_7440
TGCTTCACCTGCTAGAAACACTGGAGCCATAACAGAGACCG
>P_7441
GTACTCCGCGTCTAACAAAACGTTGCTGGCTTTGATGTCGC
>P_7442
ATTTTGTTTTATTGGTCCTCCAATGATATAGTGCCACGTCA
>P_7443
TCAAACGGTGACGTTTACTGCGTTTTAGATGGAAGGATTTC
>P_7444
TCGTAGTCTAAAGTGTTTTCCGGGAGGAGCACTTGGATTCT
>P_7445
AAAAACAGATAAATATATTTCTCGACCGAGCCAGGATAGAG
>P_7446
GCCTCCGTGTGAAGTTTTTGCGGCTTTTGCAAAGGTTGGGT
>P_7447
ATACTGGTCCTTGGAAAAGCCGGGGTGGGAAAAAGTGCTAC
>P_7448
GGCTTTACCATAAAATTTTGCGAGGCTTGGAACCTGTTGCA
>P_7449
ATTTCCACAAGTATATGATGCGCGCTCTAGAGGATGATTTC
>P_7450
TACAGTACACTGCCTCTTTACGCCATCGTCTCACAGGTAAC
>P_7451
GTTTATGTAGACTACTGTAACGGGAACCGAAAAATTCGGAA
>P_7452
CTCACATTTCCCACCAGGCGCCCGAAACGCGGTATTCCTAT
>P_7453
AGGAAACGCCACTCCACCCGCGTACTCTAGCATATCCCCAG
>P_7454
GTGAAGAAAAACCTGCGGCGCGATATCGGTAAGGATAAACC
>P_7455
TTAATACCCTTTACTATATTCAGTTACCATTTTGTCCTTCA
>P_7456
AGAAGTGAATCCAAAAAATACCCTATTTCTCTCTGGATATC
>P_7457
TGCCGCGCCTCATCGATTTTCCCGCTCTGTGCATAACCAGT
>P_7458
CCATTAAAGCCCAACATATGCCTTCCAAAATTACGTTATAG
>P_7459
CATTCAAATTTTGGTATAGGCTTGTTCGTGTTTATTCGGCC
>P_7460
GTGACGTAAATGGGAAACGGCGAGAAAAAGGACTTCTCCCT
>P_7461
TGATTACGGATCTATTGCAACACGAGTTTTAACATGTTATA
>P_7462
CGTAGTTCCATCTCGACAAGCTCCAAGAGCTCAGGGTCATC
>P_7463
GAGTTTTGTGTTTGATGTGGCTGGGCCGTGGGTTGCGGCCC
>P_7464
ATTAGAACTTATAGCAAAGGCGGTGGCTATAAGACGGCAAA
>P_7465
ATATCTTTTCAGCTCCCGGACCCGGTTATCGATTTCTCTAA
>P_7466
ACACCATTACTTCTAACCCACCCGAAATTTAAAATGCGGAT
>P_7467
GGCGTTTGGTCTTAAACCCTCGATACTATCGTTCTCTGTAG
>P_7468
AGATTCGTCCTCCATAAAATCATCAATTAAGCAAAACAAAT
>P_7469
GAACCGGGTCGACCCATAAGCCCGAATATGTTTTTTGTTTT
>P_7470
AGTTAATGCAGTGGAAAACGCCCCGGCGAATGCGCCTGATG
>P_7471
GTTAGATTTTCTCATAGACGCTATTCCGCTAAAAAACTATG
>P_7472
AAAACAAGTATGATTCGACTCGCGGACTCTAGAAAAATATA
>P_7473
CTAGCTAATGTGTACCTCGACGGTTTTAGCATTACCAAGGA
>P_7474
AGATTCTTCTCTTGCTTCCTCTTAAATCTGCAGCACAAGCT
>P_7475
AGGGCCTACGTGAACTCACTCGGCTTCGAGTATTAGATTTG
>P_7476
TTTATCTTCCACTTTAATGTCATGTTATATAAACTTCTGCG
>P_7477
ATGGTGCTATATGAAACTTTCTAAGGGGACACAGGTCGTTC
>P_7478
TCCGGTCCCTATAATCGACTCGTTGATATGAATAAATGCTT
>P_7479
CAACCCGTCTTGTAACGTACCGTTACTGCAATATTCGTAGA
>P_7480
AAACTTTTTCCTAATTTAAGCGGTGGGACCAAAACCTGCAA
>P_7481
GCTTGCATACCACCCAAAAGCAGGACATGGATAATCACAGT
>P_7482
AGTCGGTTCAGAGGTAAAGGCGGTGGGATATGTAGTGGGCT
>P_7483
TTTCAAGGCTAAGTGCAGAGCGGTATTTCCATCTATATCCT
>P_7484
ATCCACCAACGAGCACGAATCAAAGACAAGTTAATAACCAA
>P_7485
GACAGTACGGACACCAACGCCGCGCTTGGGGTGATCCTGAA
>P_7486
TGTATGACTTCGATTTAGGTCCTCCGCGATAATAACCTCTC
>P_7487
TAGACCATCTCTTCCCTGTACTCGCGAAAGTTTTTTATACC
>P_7488
AAGTATCAGTGTGTGAAATCCACTACTTCAATGTTGGAATG
>P_7489
TAAAACGGTTATGCTAATTTCTAGGTCTAATTCTAGTCAGG
>P_7490
ATCGGATATAACATATAGATCGGAAAGTACTAGGAGAGGAT
>P_7491
CATCAAGCGGCATTGCATCTCTGTTATTAGAAGGGTGGCCG
>P_7492
AATTCTTCATGTCATCGTTGCAGCCGGTAGGGAACTGATTG
>P_7493
AAATTGTTTCGCGAAACCTCCGATTGCAACACATTCCATAA
>P_7494
TTAAATGCTATATATTACTCCGGTTCTTGATTTCCTCAATT
>P_7495
CATAAGGGATCCGTTTAAGTCGGCCTATATAAACGATAAAT
>P_7496
GGCTCGATTTGGCCTTGGCGCTTTAACCTTGGGTGTGCCGA
>P_7497
TCACGATGATCTTCTCGGGACGGTTCTGACGAGATGGGGAA
>P_7498
CTACCTGCGAGCGACATGGCCGCGGGTAAGCGTGTTCGGAC
>P_7499
GCTTGGACTGTGTAAGATGGCGCGGAGTGGCATGGATCCCA
>P_7500
GTGCTGCCATGAAGTAGATGCGACCATTTTTCTGATTTCCC
>P_7501
CCATGGTGTGCCGATAATTGCGTTGTACACGGTCGGCTGGT
>P_7502
CATTTGGCCCATTAAATGGCCGCGCCTAGTTATGATTTGCG
>P_7503
TAAAACTGTGAAGATTCTTCCCCGAGCAGCTTCTGGCTCAT
>P_7504
TTATCGATGCGAGGCGTTTTCTTGGACGGTTCGTGTCTTTT
>P_7505
GCAGCTCGGACCGTGATATTCGAGGATGCGTTCCCGAGGCA
>P_7506
AATAGGTGTGGAGGAGATAACGAGGTCGAGTAAGTGATAGG
>P_7507
CATTTCCAAATGAGTGAACTCAGCGTTACAAACACGCTCTT
>P_7508
CGTAAATTTACCGCAGTTTGCGAGGCTTTATCGTACAGCAA
>P_7509
GTGGGTTTAGTAGTTTCAACCTATAAAGGAAAAATAAAAAC
>P_7510
AGATAATGATTATGGCGGGACGTTTCTGCTTGTGACGAGTT
>P_7511
AGCCGGTCGATCTAATGGGTCGATTTTCTGATGGGCCTTTC
>P_7512
CTCTAGTTGTTGATAGGATCCGATAGCGAGCTTGTAGCTGG
>P_7513
CAAACAACGACTACAGAAAGCGACAACAGATGTAGTCGTCG
>P_7514
GTCGTTTTTGGCGACTACGTCACGTCCGTTTTACGACGCAT
>P_7515
GCGGTTGTTAGTCGCCCAATCGGCGACTAACATACGACACA
>P_7516
TAAGCCCATAACCTAATTTACGTGGTGACGATTCGGCGACT
>P_7517
ACGATTCGGCGACTATGGGGCGACAACTTTGTAAGTTATTG
>P_7518
GGCGGCGACGGTTCAAGTTTCTGCATCGATTCCGCCTCAAG
>P_7519
ATTCCGCCTCAAGGAGCCGGCGCTGGCGCCTCATCCTCTGC
>P_7520
GTGTGTTGTCTCCCATTCCCCGGCCAAAAACCGAATGGTAA
>P_7521
CTAAAAGACACTCTAGGCAGCGCCAACCGCCATCACTCCGG
>P_7522
ATACGACTGTTATATGACTACGAGAATTATTTCCTTACATT
>P_7523
ATGATAGACTTTTGTAAAATCGCTAGAAATTTTTTTAAAGA
>P_7524
GACTTTCTCTCTTCTGAAGACTCCACCGGTATTTCCCCCAA
>P_7525
AAAAGACAGCTGACAACTGACCCTATCAAGAGTTTGGTGAG
>P_7526
CCTTCGACGAATCAACACGTCATTATTACAGTTTACATCGT
>P_7527
TAACTTCTATAACTTTTCGTCTGCGTTGTCAACAGAGGAAG
>P_7528
GTTGGGTGTTTTCATCATCACCCAGATAGCTCCCATACTGT
>P_7529
GTTTACGACCTTGAAAAACTCTGGAGTAGTAGTGCTTTTCC
>P_7530
CCCGGTCTCTGAAAAGGGTACAGTCGCAAGTTAAGCGAGAA
>P_7531
TATTCCACCGAGGAGTGTCGCGCCGTTAAAAAATTAATCGC
>P_7532
AGAAAACACCTCTGCGGACGCCTTGGCAGCTCTCGCCTACA
>P_7533
CGCGGCTAGAGCCCTTGCAGCGGCCGCAGAGGCAGGTGCAG
>P_7534
GAGGGGAGATTGATGAAACGCAGCGTCGTAGGTCCCTATAT
>P_7535
GTAATCTTACGATACCTAAACCCCAACACCCGAACGTTGGC
>P_7536
AAATCAACGAAGTGTCAACACTCGAACGAAAGACAAAAAAT
>P_7537
CTGAAACAAAACGCAAAATCCTAAAACAAGCAAGGCGCGAA
>P_7538
TTCTGAAGTGGAGCTGGAGTCAGGAGGAACTGAACAAATAG
>P_7539
CCAGGTCCTTGTTATCCTCGCAGGATCGAAACTGCCGATTG
>P_7540
GTTAGAGGTTAAAACTTCAACACGCGCAATAAATTTCAACA
>P_7541
CGTTATGACTATACGTAAGTCGGGGAAATAATAGTCGCATA
>P_7542
CATCTTTGCTTGAAATTTCCCACGAGCAGCGGCGTGAAAAC
>P_7543
AGCATAAAGGACACTCAAATCGAGAACTTCGTGTGGAAACA
>P_7544
TCGACTTAGCAAGTCAACACCGCGATATTCCCAAGGAAACG
>P_7545
GGAGAGCGCCTCATCTCTTTCTCGCTCGACAGCTTGGATCC
>P_7546
ATTTGAGTCGCTGGAATCAACGAGAGAAGCGCTCGGGATCG
>P_7547
ACTGGAACTCATTTTTGGCTCAGGGACGATCGATGAGATGA
>P_7548
AGGTGGGTCTTAAGACGCCTCGGGAGCGCATCATTTGACTA
>P_7549
AGAAAAGGCAAAAAATCTTGCGAGAGTTGAGGGGTCGATAG
>P_7550
CTTCCCCGCCTCTACTGTCCCACGAACAAGGTAATGTCTCC
>P_7551
TCTAGGACTAAAAACGAATCCGGAAGCGTTACTTTTGATGC
>P_7552
TTACTACCCCGTCGGGTAGTCCCAAGTGGTAGCGAACCATT
>P_7553
AAAAGTATGGAATATTAAAACGGGGCCAAAAATCAAGATGT
>P_7554
TGACTGGAGCTCAAGATTCTCTGGAACAAAGATGTATTGCA
>P_7555
GCTTGGCAAATAACACTTCGCAGTGTGGAAAACAAGAAGAA
>P_7556
CGAAGATGTACTCCATCCGTCGCTCCCAATCCATGTACACC
>P_7557
GCTTAATCAAGCTCGTCACTCGGTGGAAAAAAAAAACCTTA
>P_7558
TTCGGACACATAAGGTTAGTCGTAAATAAGCGACTGATTTG
>P_7559
AGAATGAAAGGTATTTGTGACATTACCGCAAAATTTCTGAA
>P_7560
GAGTGAGAACGAGCAGGAGTCGGGGTTTGTGTCGTTTGGGG
>P_7561
ACTTCACACTTCAGCAGTCTCAGTTCCAAGCATCATATCAT
>P_7562
ACTAGAGTAGGGAACTTTCTCAGAACCTACTCTTTCATCAT
>P_7563
GATAAGAAGTATTGTTTACCCGAGATAGATGGAGTAACATT
>P_7564
GTTTTAATCTCGACCTTCATCGTCATTACCATCGAGCGAAT
>P_7565
CCAAATGAATGGTCACCGTGCGCCGTCGACGCCTCCTTCAA
>P_7566
CTGTTTCTCCTTGATTGTCACGGTGGTTAACCCTAGAAAGC
>P_7567
TAGAAAGCAGAACCTCCTGGCGGTTGCGGGATAGATGCCTA
>P_7568
TGTCGTGGCAGGATAATGGGCAACAACAAAGTTCTTTTCAT
>P_7569
CAGAATAGGCAATGGAGTCCCAGCGATTACTCACCTACAAT
>P_7570
ACAAAATACCTTATTGTCTACACGCTTGATAATATCCGAAA
>P_7571
CTACACCACCATTTAAAACTCGAGGTATTTATCTAAACTCC
>P_7572
GGGGCACTTCTATATCGTGACGTTCTCAGAAACAGACACTA
>P_7573
GTATGCAATGCAAACAAGCTCGCGGATTTGGTTAGTAAAAA
>P_7574
GCAATGAACCCGGGAAGCATCGGTTTCAACACTGGAGAGCC
>P_7575
GTTAGTGAGCGTGGTGGCCACCCGGTTATAAGAAAGGTACT
>P_7576
TGAGGGATTGGCTATTTGCACGGCAGCGTTACTGGGGTGAA
>P_7577
CATGGCTGAAGAGCTTTGGTCGCGGTTAGGCCATCCAAATT
>P_7578
GTGCTAGCTGTTAAGGAGTGCTTTAACAGACGCGGTTTCAA
>P_7579
TTTAACAAGTCAAGTAATTGCAGTAAAACCAGGTTTTTTTC
>P_7580
GGTGCATGGGCGCTTAGTTTCAGGGACAGAATTAAGTTTGC
>P_7581
TCCCTGGGTTTTTGACCGTACACGTTCTACAATATATTGAA
>P_7582
CATTGGTGATCACACAAGCTCCGGAGTCATGGGTTAACATA
>P_7583
TAGGCGAGATCTTGTAATTACGAGAGAGGGAAGTTGACAAA
>P_7584
TTTAAGGCTACCAAAGAAGACGGCGACGAAGGGTTCAAGAG
>P_7585
ACTCTTATTGTGAAACGGCACGCGAGCTATGGGAGACACTC
>P_7586
TAAAACTCTTGTTATAGATTCGGGCGCATCTCACCATATGA
>P_7587
CTTGTATTACAACAATAAGGCGGTAGCTCACCCTATACAAG
>P_7588
ACCCGTCGCCAAGCTTCACACGGTGAGAGTTGTTCTCTCTC
>P_7589
AGTGTATATGACTCCACCACCGGGACTAGAAGATTCCATTG
>P_7590
AAATTACTGTCATGTGCGTACGGCAGGCTCAGATCCTGTTC
>P_7591
TTTACACAAGATCTAAACTACTTTAGCTTGTCACCAGAGAT
>P_7592
TAAAAGAAGCGTTGTGGATGCAGGGTCTGTTGAAGGATATG
>P_7593
AAACCATTACATATTATTGACAAGGCAGGCCCAAAGTGCAT
>P_7594
GCTTTAGATCAGGGGCGATCCTGATTACTGATCAACTCATC
>P_7595
CTTTTGCATTGATGATTTTGCGCTAGTAACCGGTCTAAACT
>P_7596
AATACAAAGACCCGCTAACTCGGTTTCGCCTAGCTTTGCTG
>P_7597
CCCCTAATGTTTTGTTGGGCCTACCGCAAGAAACTGTGGCT
>P_7598
ATTAAAGACCGGTGGGGCGTCTCGACCGAATAGATTAGGAT
>P_7599
AAATTCAAACAAGTCTCCCACATAAACAGTGAACACTGCTC
>P_7600
GTAGACATACGATGTGTCTGCGTTACAAACATGTCCATGAA
>P_7601
GGAAGTAAAATTGCATGGCCCGCTGACAAGATAATATTGGA
>P_7602
TAGACCTCTGGGACATGGTGCTGCAGCCATTAAGATCGTGT
>P_7603
CTGACCTACGATGACGAGCACAGAAATAGCGCTTAACGAAA
>P_7604
TTCAACAACCAATAACAAGTCGCTACGTCAGGATCCCTTAA
>P_7605
TTTATATGGTCCTATATACACATGTACAATACATACATATT
>P_7606
ATGTGAGCCTTGCACGAAAGCGGTTTTACCGGGTCAGCACG
>P_7607
GTGCTGCCACTTCTCATCATCGCGCAAAATTCTTCAAAGTT
>P_7608
ATTTCTTTTCCGTAACTTCGCCTTAATACTTCTGGAGCAAC
>P_7609
CCCTGTCAATGCTCTGAAACCGTTGGCGGTAAGGACAGTAG
>P_7610
AAACACATATAGAAGTTGGACAATATCGCCAAAGTCATCTT
>P_7611
TTAATACCATGCAAGCTGCACAATGGAAAGCACCAAAAATG
>P_7612
ATGTTAGAGAGTGCGACTTACATTGTCGGTGTCAACTTCGG
>P_7613
CGCTGTCAGATATAGAAGGCCATGGCTCACGTACAAAATCA
>P_7614
ACGCCCGGGTCTAATAAACACAGGACCGGAGAACGCGAGAC
>P_7615
TATGATGGAATTGGAAATTTCGAAAAGTTGTGAATTCTGAG
>P_7616
GGAACAGCCGTTGCTTGGCGCAGTTTAGCCATTTTAGGCAT
>P_7617
CAACAAAACGCCCCAATTCGCAGCGATTATCTGTCGTTGCC
>P_7618
GTAGAGATATTTTGTAGTGGCGTTGACTTGACACGACTCCA
>P_7619
TCAATCAACATGGGAGCGGGCGATCGCTGAGAGGTATGTAA
>P_7620
AAGATGGGTTCTGGGAATGCCGGTCAAGGATATACTTATGA
>P_7621
AGGAAAATTTACCATTTACACGGTGGTAGACAATTTTAACC
>P_7622
CAGATCGGAAGCGTAATAGGCGAGGATCACCATCATTTGTG
>P_7623
AGGAGGGGTTGTGGAAGTTGCGGTTAAGCGGATTTCGCAGG
>P_7624
GGATGGGAACTCAGATTGCCCCTGAGGCACGCCGTTCGTAC
>P_7625
GTCATCCGGATGTATTTGATCGGTTTTGGTTTGTGCCTCGG
>P_7626
GACCAACAGAAAAAAAGATACTTCCCAATGAATCTGATAAA
>P_7627
CCAACCGGTCCATCGGATCACGTGGGGGTTAATGGCAAGTT
>P_7628
ACGCCGGACTTCCCGTCAACCGTTGTATCCACGTCTTTGTC
>P_7629
CAATAAGGTGTAGGAAAAAACATTAATATATAGTATGTATA
>P_7630
GCCAACTGAGAGTGGGGACGCGTGGGGACAAAGCAGCATGT
>P_7631
GAAACGGAACTCTGGTTCAGCTGGAATGCTTGCTCCAGGTG
>P_7632
ATTGCGCTAAACTGGAATTGCAGTGTTTCTGTTGACGTAAT
>P_7633
TGAAACGGCGTCGTTTTAGGCATTAAAGAAAACTAATTAAC
>P_7634
AACTAAGGGATCATTTAGATCGGCCTCAAGATGGTGATTAT
>P_7635
GATATGAAACAGAACCAACCCTACAGGGGTACAACTCTCAA
>P_7636
GTAGACTATCAATAATTCCGCTGTAGCACACATGCTAAATG
>P_7637
ACCACAAAAACTCGAGAGCGCGTCACATATGCCATTGTGGG
>P_7638
TTGATGCAATCGAATAAAGGCGAACGTTATGAGGTGCACCA
>P_7639
CCCCGATACACGTGTGAACGCAGTTGCACCCGGTTTTGTGC
>P_7640
GCCGCCTCGTCAACTACAAGCATGTCTATGGACCCTGCCCG
>P_7641
CCTAATGACGTCAGCTGTTGCGCTAATATGGTTAACAAATT
>P_7642
ACGAATCTAGCTTCACCCTTCCACTCCGAGGGACTCCGTGC
>P_7643
AGGGCTGTCCACATTAAACGCGCGGCTTATCTGGATACAGC
>P_7644
GAACAAAACAGGGAAGCGCACTCGAACACCACAAACTCTAT
>P_7645
TTTGGAATTCAGTCGTCCACCTCTACCGTCGGCTTCAGGAG
>P_7646
GGCTTCAACAAGTACAAGCCCTACAATATATCCTTGATCCT
>P_7647
TGTTCCCCATCCTTGGTTTGCGAGGGGGGAGAATTTGTTCT
>P_7648
AGAGCTGGATGACCTAGAGGCGCGGTGCAAGTCGAAGGAGG
>P_7649
AAGATTAACCGAATGTTACTCAGAGTCACCGCGATAACAAG
>P_7650
CATACCGGACTGTATGATGTCGAACCTCGACCTCGCTGGTC
>P_7651
CCATTTCCTTGTGGAAATCGCGGGGTGTAATAACTGACTTT
>P_7652
GTGTGAAATAAGCTTTGGTCCGTTGTCTTTGACTGACTCAT
>P_7653
TGATTTTTTGGTTGCTCCGACGCACAAAGTACTAGTAGTTC
>P_7654
CCAAAACTTGGGCCTTCATGCTAACTCGGCTTTTGTACTCT
>P_7655
ATTATGGCTTCTTTTATTTCCCCGGTTAGATTAGATCCAAT
>P_7656
TGATTGCACTGATACCATATCGGCAAAGTTTGGAGCCTCCA
>P_7657
TAAAATTTAACAATAGAATTCACGGGTATGCAAAAATTAAA
>P_7658
CTCACCTTCTTCTTCCCGTTCGTCAACGCCCACTTCCTGTA
>P_7659
GATCCGCTACTATCAGCGCTCAGTAGCGAATGTTCTGTACC
>P_7660
CAAATTCGAGCACTCCCTGACCCGAACAGCCAACATTTTGC
>P_7661
TAGTGACCGAGTAGTCCCACCAGTCCATGCAAGGCATTCAT
>P_7662
TCAACTCTTTGCTTTTATTTCCCGGACTGCGGTCTGAACCA
>P_7663
AAAAGTCAAGAATTAAGTGGCTGCAGGAAGGGGATGCTAAT
>P_7664
CACGGTCAAGTTCTCTCGACCACAGGCGACCAATTTCTAGT
>P_7665
CGGACTTGCGCGACTACACACGATTTTCACTGTGACCTGGG
>P_7666
GTTGGTTTGCGAGGTGAATGCAGCATCGAAGTCAGAACTAC
>P_7667
TGTAGCCAACTTCGAAGTGTCGAGGATCCTCATTGATACTG
>P_7668
AAGGAAGTACAACGACTAACCGGTCGGATTGCAACATTGAA
>P_7669
CAAGCTAGGAAAATGAGAATCGTTAGCGCGAAATTTTGTCT
>P_7670
CGCTCAGATACGCAGTTCTACTCGACCGAAATATCTGTCGG
>P_7671
AGCTTTCGTGGGGATGAGAGCAGCGGCGTTGGAAACGATGG
>P_7672
GTTATTAACTGTAAAGCAGACGAGTTCGGGACACCTCTATA
>P_7673
TACCCTACCTCGTTGCTAAACGCTACCAAAGAGTGAGTCGG
>P_7674
GAGTGAGTCGGATCGAGTCGCAACCGAAACAATTTTCACTA
>P_7675
CAAGTACGATCCAGACTGATCGGTGACCCCCACCTAATCCG
>P_7676
TGATCAGTTGTGGATTAGCCCACGCTTGGGACAAATACATA
>P_7677
TCATAATAGCTCGGAGAACGCGCCAAGTAGCTAAAATGATT
>P_7678
GTATCACCCACCTCAGCAGGCTCCGACGCGGCAGGCAAAAC
>P_7679
TGAGAGAGGGCTATCTGATACGCGGTCGCGTACTCTAGGAC
>P_7680
CCAAAGAAGTTGATAAAACGCGTCAAAGGCGCGTGAGCTCG
>P_7681
GTCGGATCAAAATTATTAGGCGGTCAAGGGTAGAATTTTAT
>P_7682
TGGGGAGACCTTAAGGGGAGCACGGACGTTGGGGAACCGGT
>P_7683
ATGACTAGGAATCCGTCGTACGGTCGCGAACGTAGAAATAC
>P_7684
ATCTATACAAGCCAAAAAGCCTCTGCCGACTAATGTCTTAA
>P_7685
GTCTAAAAGACAAAATAGTACTATTAATACCTCCGACTGCC
>P_7686
TTAATACCTCCGACTGCCTGCCCGGATATAAGAGCAACCAA
>P_7687
GGATTAGCCAACGATTCGACCACGACCTCTATGACAATTTT
>P_7688
GCCCACTTAATCAACAAGTACACGAGAGAGAAATGATCTCA
>P_7689
ACTATGAGCTTTTGGCAGCTCACAATTTCCATGGGACTCGA
>P_7690
TGAATTCGGGCAAGCTTTCTCGGTTTCGGACGAGTTAACGA
>P_7691
TTTCGTAAGGGATCCCGTGGCGCCATAGAATGTGCTTCCAA
>P_7692
ATTTCACGGAAACTCTAGAGCGCGACTTTCAAGCTGATTTA
>P_7693
TGAATAACCAAAAAAATATACATGAAATATACACAAATCTC
>P_7694
TGCAAGCAAATGGAGATCCTCGCGATCACATATATTAGGTA
>P_7695
GAATCCAGACAATAGATATCCCCGACATAGGTATCTGTAGT
>P_7696
CTATATAAACGATTTTATCGCCCTAATCCCCTTCTCTTCAC
>P_7697
ATCGTAAGGCAGAGGAATTGCGGGTAAAAGTTGAGCAAGCA
>P_7698
TCCCGTACCATCCCATCCGGCACGATTCATTTTGCCCAACT
>P_7699
CCATGACTCTGGCTCATACTCAGTTTTGATGTCCTCATCAA
>P_7700
AATACCGTTCTTTTCTTTCGCAGTTATGGCCTTCAACCTCC
>P_7701
GACTTCCATCCAATTATTCGCTCGAAATAGTGCGTCTTGAA
>P_7702
AAGTAATCTTCAGGAATTCACTCGATCAAACGGTGGTGATG
>P_7703
TCCAATAAGAAATGGCTCCTCTACGTCGATGGCTCCTCCAA
>P_7704
TGGGTAGTCCCAATTAGGAGCTCGAACAACAGGAGAAGATA
>P_7705
AGTGAACCCCAATCTTATGGCAACAGAGAGTGGCATGAGAC
>P_7706
TTGATTTCCCGCCCAAATTACGCGATTGCATTGATCTCGAA
>P_7707
TTTCTCTAACACCCGGAACACGGAACCAATCACCCAATTCA
>P_7708
TTCAACAGAAGGTAAACGATCAAGAACAAGCAAATCGGTCC
>P_7709
CACAAGACCCGTCCGCAGAACGGCACCGGAAATCGGACGGG
>P_7710
TCGGCACCCCATGGCTAAATCAGTTCCGAGCTGTCGCCTCG
>P_7711
GGGAAGACGATGGAAGTCTACATCGACGACATGTTGGTAAA
>P_7712
CGAGGCGTCCTAGGTCGGGTCGGGGATTACTTTATGGGACT
>P_7713
GTCAAACTTCTGTTGCATGTCACCGACTATTTTTGAGGAGT
>P_7714
GCGGATCTTTTTTCTTTTGCCGAGCCCACGCGCTTGAACGC
>P_7715
CGCATTTTGAATGTTTAATGCGGATCCGACGCGCCTTTGAA
>P_7716
CTGTTTCTTCATCGAATTCCCCCAAGCAGACGACTCCCTTC
>P_7717
GCTCGGGAAGACACCAACGCCGACATCGCTCGGGAGTTGGA
>P_7718
CTCATGCCGACGGTTAAGATCGAGGATTTTCTTTACTTCGG
>P_7719
GTGCCAAAATCCGAAGCGGACCGGTACTACATTTCCCCGCT
>P_7720
TTAATTTCGTTCTCTAATTGCAGTTTTCCTTTTGCAGAACG
>P_7721
GATTCCAGACGATTTTCTTTCGGCTTTTCACGCGTTGTCGG
>P_7722
TGGGAATTTTATTTCCGATGCTATCGCGCCGCAGACTGCTC
>P_7723
TGCCGGGCCGGTTGACGTGACGACCGCTGAGGCTCAGGGAG
>P_7724
GAAGGCATCTGGTTTCGAGGCGGAGAAAATACTCCCCATCT
>P_7725
ATCTTTGAAGATCGTACTGCCTCGGCTAATCTGCTCGGGGG
>P_7726
ATCTCGGAAGTATGCCGAGACTTCATCTCATTTTCTGCGGG
>P_7727
CGAGGCACTCTCCGAAGCTGCTGCAGCGAAGCTGGAAAAGG
>P_7728
ATGGGGGGGGTAGCTGAACTCGTCCGAAGACGAGCTGCCTA
>P_7729
ATGCGACCAAAGCACGCCTTCGAGTTCGTCGGACCACGAGC
>P_7730
ATCGAGGATCGTTTTGTTTGCGGCCTCGGCTTGGCCGTTCC
>P_7731
AGAGAAATAGTCGGTTAGAACGAGGACTAACTTTTTTTGCT
>P_7732
GAGGACGTGGTCTTCTTCGCCGAGCTCAATACTTGGTTTTT
>P_7733
GGAGGTTGAGGCCAGAGCAACTAGGGCGTCGGCCGATGAAT
>P_7734
GAGCTGGGAATCGCAAAAAGCGTGGATTTTTTCAATCTTTA
>P_7735
GATTTTTTCAATCTTTAACCCCCGAGCTAGATTAAGTCCGG
>P_7736
ATTCGCGTCGGCCGTCGATTCAGTGACGGGGTTCCTAAGCT
>P_7737
GTTTCCCCAGATGGTTTTCACGCCGTCGTTTGTGGGAAATT
>P_7738
AGCACAGGTCGTGGAGTTGGCACGATTTGCGTCATATCGAT
>P_7739
TGGTTCATCGTCGTCTGTTTCGCGATTACCCCGGCCTCTTT
>P_7740
CTGCTCGGTTTTACCCTTTTCTGCCTCTAAGTCCTCGATGG
>P_7741
CCACAGAATTTCCTTCGAGTCTCGAGAACCAGTCCAGGGCT
>P_7742
ATCCGCTGCCGCCCGTCGATCGTGAATGTGCCTCGCGCCGA
>P_7743
GAGGAGATGGTGGAGGTTTTCGTGGATGATTTTTCGGTCTA
>P_7744
TGGTATCTGCTCCGGTTGTTCGAGCGCCTAATTGGGACTAA
>P_7745
AAGTCCGGGCACGTTAAGTTCGGCCGAAACCACTGCTTCCA
>P_7746
ATCCAAGTCGACCCGTCCTGCGGCGATTAGAAAAGCTTCGA
>P_7747
TTCTTGAGAATCAATGGGCACGAGTGCGGGAACTTGTTCCG
>P_7748
TTGTTTTTGAATCTGTCTCTCGCGGCCTAGAAATGGTAGCT
>P_7749
GAATAAGCTAGGAGATCTAACGAGAAAGACAAAGGACGCGT
>P_7750
TTTTACACCAAAAACCTTCGCGATTCTTGTCGTTCGTCCTA
>P_7751
AGTTCTTTGCTTGGATGATGCGGGACCAGAGCACACGACGA
>P_7752
TGCCCCTTGTGCGGTGACTTCGTTGACGGCGCCCGACAAAT
>P_7753
GCTCTTCTTTGATCTTTGCTCACTAATCTCTTATTTAGCAC
>P_7754
TGGTCCACAGATTAGTTGAGCATTATTGTCTTCACTGACCC
>P_7755
GTGTGCCTAGACAAATTTTGCATGGGAAGTTGTCCAAGCAT
>P_7756
AGTGATGATCCAATCCTATTCGGTCGAGACGCCCCACCAGT
>P_7757
AGGGAGACCTTGTGCTCACGCAATAGCAGCTGCTGCTCGGC
>P_7758
CGGCATTGGCTCGTTGAACACGAAGACTTGGTCGCCTTATT
>P_7759
AACACGATTTCGCAAGTACGCACTATCTTTAAATTTGCTTT
>P_7760
GTTTACAGTTGCTCATTAGTCGCTAAATTCACTACACAAAC
>P_7761
TAGTCGCTAAACAGCGACTACAAGTACGACCCGCCGTAGTA
>P_7762
GTACGACCCGCCGTAGTAGTCGCAAAAAAGCGACTATTTTA
>P_7763
AGAGAAGTTGAGAAAAATCTCGTGAGTATCAACCTCTAGCT
>P_7764
CAGCTAACAGTTCTAAGATGCGAGGTGATCGACTTCTACTC
>P_7765
CATATCTGCTTGAGTGTACTCAGCAGGCATGACCGGTTCTT
>P_7766
CAGCGAGACTCTTGCTTTCTCGTGAAGGGGGCTTGTGTTCT
>P_7767
CATTGGCCATTGCCCACCCTCTGTAGCTGCATAAGTGATTG
>P_7768
AAGCCCTTCTTCTCTTAACTCAACAGCTGACAACCCCTCAA
>P_7769
GAAGTGATGGCCTGATTTCGCCCACTCCATGTACTCGATCA
>P_7770
CCAATCTCTCCTGGTGATCCCGACAGTTTTCTCTAGAATTG
>P_7771
AAAATCTCAACCTCCAAAATCGGGTTCTGGGGTATCTCATT
>P_7772
ATCACACTTTGAAATGAACTCTTGAGCGTCTTTGAACATGG
>P_7773
AAGAACTTCTTTCTTTCGTACCCTGACAAATTCGGAGGCTC
>P_7774
TGGAGCAGCAAAATCCATCTCAGCAACCTTGGCTTGGTATC
>P_7775
AAGTGACATTTTTCCCAGTTCAGCACTAGGTTTGTTTCTTC
>P_7776
CTCACCTTGCGATCGAGTGACGTGATTGAGTGGGTCGTTGG
>P_7777
CTCTGGGACCACACTGTCCTCAGTGTTGGGGTTTGGCTCTC
>P_7778
CCTAATACCTCTACCCTAAGCAGCATCGACGGATACTAATA
>P_7779
TTGAGCTGAATAGTCGATCTCAGCAACAGAGACTTCAATCT
>P_7780
ACAAACGGTTTGGGTTGGTTCTGCTGCAGCTGCTGTTGAAG
>P_7781
ATGACAGATTTGGGTTGGGTCTGTAATTGTTGTACCCTTTG
>P_7782
CACTGCGGCTATCAAAGTTGCGAAAATGTAAAAGCGAAATA
>P_7783
TGACCTCGTGAGACGAGTGTCGTGCGGGTTCTTGCGGGACA
>P_7784
TTGATCCTTTAATTTCGTGTCATGGGCTACAATTGGACACA
>P_7785
GTTTTTCCTTCTATTGGTGGCCTTGTCGGAAATTTGTTGAT
>P_7786
CTCAACTCCATCTATCATTACTGGTACGTTCTCTAGAATGC
>P_7787
TTGAATAATCCTCTCACCAGCGGCTTGATGCATAATGACAT
>P_7788
TACGGGATTAGGAACTTGACCGCGAACGCGGAGGTACATCC
>P_7789
CATCAATTGTGACCAACGATCATTTATCCCAATTCATCCGA
>P_7790
AATCTCGTTAACACCAATGTCATAAACAAGATTCAGGGGGA
>P_7791
AATTCTTACTCCTTTAAGATCCCCTTGCCGTTTAAGTCCTT
>P_7792
CTTAGGCTTTTAGGATAAGACTCCGGTTTAAGTTCTTATAC
>P_7793
ATGGTTTCGCCGAAGTCCATCTGAGTCTTTATCTTTGTATC
>P_7794
ATACGAAACTGGACTCAAAACGATGATGAATGGACACTGAA
>P_7795
GGTTAACTAACGCAATCAAGCTATCCGTAGACAACAGGTTC
>P_7796
TGTGGGCTAGCGGAGAATTACTTGGTGGTCAGGATTTGATT
>P_7797
TCGACCAATGTACTCGATCTCTAGGCTCTCTGTAGAGTAAA
>P_7798
AATCTCGTCCAGCTGCTTCGCTGCAACAGACTTGTATTTCT
>P_7799
CTGAAGTACTCGAGCCCATACTCGACCGTGATACTCGACCA
>P_7800
GTCTGACTTGGAGGAGAAGGCTGCTATAATCGAGAGGATGG
>P_7801
ATATATCAGGATTCAGATGACGAAGACGATGTCATTATGCA
>P_7802
ACAGAACCTCAGAAACTACTCTATCGCAACCCTGTCTCTCA
>P_7803
CTTCTTCAAGTATTGTGTTTCACGGCCAATTAAGCTTGGTC
>P_7804
TTGACCCTATTACCTTCTTGCACGGCTGGCTTATGTACGGC
>P_7805
CGTGTTTCTTTAGACGATGACGTGAAAATGGACTTATTCTC
>P_7806
AAACGGAAACGACTTCGGGGCGGGAAGGATGTTGAGGAAAG
>P_7807
CGTCGATAGGGTTTCTCTGTCGATTCCGGCGACAGTGAGAC
>P_7808
TATGCGCAATTCTAGGGCGGCGGCTTCGATTAGGTTTTCTT
>P_7809
GCTACTGATTTCGAAAAGTTCTGCAAGTATCCATGGGCGCA
>P_7810
AACACCCATAAACTCTGACACTAAAGAGAGAAGCATGGTTT
>P_7811
TTTAAAGCGTAAGTAAGTGGCATGGATCTATCACGAAAGCA
>P_7812
GCGAAAATGGGATGCAACGGCGACAAACTAAACTATTTCCG
>P_7813
GAATTATTCAAAAACAAATTCCCGCCTAAATTTTTTCCGTA
>P_7814
AGCATCAACAGATCTGAACGCATGTTCAAGTGATTTCTACA
>P_7815
TTTAGTTTATGGTATAATGGCGGGAAACTTCAATAATGGCG
>P_7816
TTTCACAGAATAATTCAATACCCACTCAAATTTTATACTCT
>P_7817
TTTTCAAATACTATTTTATTCCTTACTTTCCAAATATACCA
>P_7818
AAATGCACAAGTAGTTAACGCTTTATTTACTACAGTAAAAC
>P_7819
TATGATAGTCTTTTAAAATGCAATATCTAGTGGATAATGTG
>P_7820
TCTTCGGTACGGGCGTGTACCGTGAGCGAGCGGAATGAATG
>P_7821
GGGATGAAGACACTCGACCTCGGGGTCGACTGATGTGGTGA
>P_7822
TGTTCGTAAGGAACGATATTCGCGGATGAGCTGACTTTGGT
>P_7823
CAAGTCAGCAACTGGCAAAACGGTGAAAACAACGAAACACG
>P_7824
CAGGACGCTCGCATATATCACGAAGGCGAGTCAGGACACTA
>P_7825
TTATAGGGTGTTAAGATTACCGGCCAGAGTGAGTATTTGCG
>P_7826
CTTCTCCCATTTTTTTTTTCCGGGAATTTTTATATTTTGAA
>P_7827
CCCATTTTTGTTCTCTGTGGCGGTGCTCTAGGCACATATAC
>P_7828
TATAATACAACCCTCAGCAACGGTTGCATCAGTACCAGCCC
>P_7829
AGAGCCGGTTAAGGCCACTCCGGTTCCGACCCGGAGGGTCA
>P_7830
TATATATCATCGTTTTTTGACGAGAAGGAAAAATAAAGAAA
>P_7831
TCCAAAAACAACTCCAAAAGCTACAACTATTCAAGGCCTTA
>P_7832
GGAGTGTAGGCATATTCGAGCTGCATCGGGATTCTCACCTC
>P_7833
CAGATACTTGGAAGGCCAATCAGCATCTACCTCTACACCAA
>P_7834
CAATCTACCGCTAAACTCGGCGCGGTCTAAGAGCAACCAAA
>P_7835
GCGCTTGAAGATCTTTATTTCGAGGGTAGTCCGCCAACCGA
>P_7836
TTACAAAATCTACCAAGTCTCGTTTTACGAATAACAAACTC
>P_7837
AGGATTTGCACCCTACGTGACGAGCTCGACTCTCTGATTCG
>P_7838
GATTGAGTCACTGAATTAGTCGCGTTCGAAGAATAAGGGTT
>P_7839
TTTAACCATTTCTTGAAGTTCCAGAATGGTGTTGTTGAACT
>P_7840
ATCATTGGGTTAAAATGAAGCGAGAGGTTGCTGACTGGGAG
>P_7841
GGTACTTCAGAAGGTAGTTTCAGCAAGTAGTTCAGCCGGTC
>P_7842
CGATCATGCACAAAGAGAATCGAAGGTGTATAATTTGGTCA
>P_7843
ATACAAAGATAATTAAATGCCACGATTTATAAACTATTTTG
>P_7844
TAAATATTATCTTGTTGATTCAGGATATGGTTTACATCGTG
>P_7845
CCTAACTAAAAACTCCAACGCACGAGGACTACCCTTATCGA
>P_7846
CTGCAGTCCAAGAGACTGGGCGGCGTCTAACTGCGTTTGCC
>P_7847
GCTAGGACGCCTTATTGGCTCAGGAATTGAAACTCCTCTTT
>P_7848
TGGCTAAAGAGGCCTTAAGTCTCTGCTTTGTACCCTAATTT
>P_7849
CTCTTGAAGACTAATGGTTACGTCACCATAGAGGAACACGG
>P_7850
AGGGGAACGGGAAATAAAGTCGAAGAGAAATTTTGATATCA
>P_7851
CTACGATCTCAGTTAAAATCCTCGCTGGTCCTAATTCGCGT
>P_7852
CACTTCTGCATCTTTGGAGTCGAGAGGACTGAAGTGAAACG
>P_7853
GGATCAGACAATCTCATTTGCTACAACAACAACATTAACCA
>P_7854
TTCTTTCACCAAAATCGAAGCTCTGACGGGAAAGTTGAAGT
>P_7855
CAAATTGAAGGTACTTGTGACCCGACTTGCCTTGTACAAGT
>P_7856
TAGTTGATCAATTACGTGCACGACAACGAAAAAAAGAGACA
>P_7857
ACATTTTACGCAGTGTCATTCCCGATAGAGGTGCTGCGATT
>P_7858
AGCTAAGAGCATCAAAATTGCTATGGCTAGAATCTCCGTCA
>P_7859
ATATTGCAGTATAATCGGGGCGATTTTTATCGTCTTCGGGC
>P_7860
TCGATTCGGGTTGTTGGTTTCGGGTTTTTTTCCCAGCCCTA
>P_7861
AACCTTCGGGACGCCAACTTCGATATCAACGAGCGTTTCTT
>P_7862
TTTACATAAGCCTTTTTGTACTGTAACAGGTTTACCCCATG
>P_7863
CCACAATGCTTACCGAGATACTGCAACACTAACCATTTAAA
>P_7864
AAATCGTTCTTCTGTGTCGACAAGGTCGTTGCCTTTATTGA
>P_7865
TGGGAACATTGAACCTAGCGCATGAAACAACACAACTTTGG
>P_7866
CTCGGAATCGTGAATCACGTCAGCCTCGGCTAGTTGATCTT
>P_7867
TAGTTTTATGATTATTGTGCCCCGCACAAGATGCAGATAAT
>P_7868
TATAAACATAAATTATCATGCAGTGTATTCAGGGCTGGTCC
>P_7869
CAACACTCCACCACGAGAAGCGGCAAACTTATCTGGTAGTA
>P_7870
TGGTATGAAAAACAACTTTTCAGGAAAAAAGACCATGACTT
>P_7871
AATGAATAATTAATAGTTTTCCCCGTTATTATTGGTTTTGG
>P_7872
TATGTATGCAGGGAAAAAGACTCCAACAATTATGTACGAAG
>P_7873
CAAAGAAAACATGTTTCTTACCAAAACAACTTGTATACAAA
>P_7874
AAAACGCCTAAGATCATGAACTAGGTGGTGTGCCAGACATA
>P_7875
ATTTAGTACCGGTGATGTTACCCCCTTTATTCCACCATCAT
>P_7876
GTACAAAAGAAAATAAGTGTCGTGGATTAGTTAATCGATGT
>P_7877
CTTCCAATAGCAGGTCGAGACACGAACGAAGTAGAATTTCT
>P_7878
AGCCCACTTGACTCTCCAATCTGGGCAACTTTGACCTCGAT
>P_7879
TCAAAAAACCCAAACCTGAACCCGACCCGAATAGGTACCTA
>P_7880
TGAAACCGAATAACCGAACGCCCAACCCTTTTGTACATACT
>P_7881
GTCTTTACGCCTTCGGTCGCCTTTCGCCTTTAAAAACCAAG
>P_7882
GATGGGAGCTCAACAAAGCTCAAGAAGGGTAGAAAAATCCA
>P_7883
AATTTACTAGCTTCGAAAATCGGTTTCATATTTATTGTTAC
>P_7884
TAGGACTCACTTTTCAAGACCGCGGTCGTCTGCGGTCCGGT
>P_7885
AAAAGCGAGCATGTTGCGGTCGGTCCGTTCGGTCGCGGGCA
>P_7886
TACTTGATTGTTTTGAGGTACGCCAATTTTTTTGTTTCAAG
>P_7887
CCAATAACTATGTATTGTTTCTGGAACAAGCTAAAAATTTT
>P_7888
CCGCATATTGCAACATCCTACAGTAGCACATAATACCGGCA
>P_7889
GATGCGACGATACAGAGGGTCGAGGATGAGGAAGTGGTCGT
>P_7890
TAATATGTTTTAATAACTCACCTGAATTCTATCTTCCCACC
>P_7891
TTCCAAGTTAATCTAACTCCCGTCAATTCAAAAAACTTTGT
>P_7892
AACATCCATCCGGCTATCCACATGCTCCCTATCTTCAATAA
>P_7893
ATCACGTCGGAGAGTAGGTTCGCGATTTTGGGGGATGAACG
>P_7894
AATTGCAGGCAACTAATTTTCAGCAATCATGTCCGGGACTA
>P_7895
ATCTTCCTTACTGTTGGCGACGCGGTCGCAGTTTGTTCTAC
>P_7896
AAAATTCACATCTTCAACTTCTTCGTCGCTCAACTCTGAAA
>P_7897
CTTGGTGTGATAATGATCAACGAGAACAGATCATAATGTAC
>P_7898
CCAGTATTCGTGTTTTCCTCCTGCAATGTCCGGTTGAATGC
>P_7899
CTAAAATTACCAAAGGAGTGCGAGGTCTCATTGATCGTCCA
>P_7900
CTCAGTGGAGGGTTTTTAGTCTGTAATACACAAAGTGAAAT
>P_7901
CATCACATTCACATCAATGGCAGTTTGATTGGAACTAAAAA
>P_7902
AGATGAGACTGATAACATTTCGGGATATACAAAATCCTTGG
>P_7903
GTCTTCCCTTTTGTTTCTTGCAGGAGCAGGTTTGTTCTCCT
>P_7904
GGTTTCTTACTGTTCATCGGCGGAAAAAAAAACTCTCTCTT
>P_7905
TAGGGAACGAACTCTTCACCCTATTCCGTCGCAGTTTTCGC
>P_7906
TGAGCTATGCCAAAAAATTTCGTGGTTTGACCGAGTTATGA
>P_7907
TTCATTGATTCCGCTATATTCGTAGTCATTAAATTGTATCT
>P_7908
GTCATGTACTTCATCGGCTCCAGCGTCAACGCAGAGCTCCG
>P_7909
GAGGGACGAACGACGAGAATCGCGAAGATTTTAAAGAAAAT
>P_7910
GTCGGAGAGGAGAGAAAACCCGGCGCCGGCAAGCAGGAGCC
>P_7911
TTCAAAGTAATCTCTCGTCTCTAGGTCAACTGATGGCGCCG
>P_7912
CGTAAGTTAAATTTTAATTACACGAATAAAACAAATACGGC
>P_7913
AATCGTAAATCCGCATATTCCGCTAAAATCGCAAAACCCTT
>P_7914
TCGCAAAACCCTTTTTAAGCCAATATCGGAAAATTGCGTTT
>P_7915
AAGCCAATATCGGAAAATTGCGTTTTATATTACCAAAAATA
>P_7916
AACCGTTCACCGATGTTTTCCAGCCGAAACTATAAACTGAT
>P_7917
CCTTATCTTGTTTTAGAAGTCTTATAACACGTGGACAAAGA
>P_7918
ATTCCCTTTTTTTAGGACCACTTGCAAGATAACAAAAAAAA
>P_7919
AAAAAAAGGAATGATTACCACACGATTAACTATTTTATTTA
>P_7920
CCCATGAAGGCAATGAGCATCGCGACCATCTTAACCTCAGT
>P_7921
AATCCTAACCCTAATGCCGCCGAAAACAATGCCGCCTCTAA
>P_7922
GAAATCAACGACGGAGGAGACTGCGACGGCAACGAAGGAGA
>P_7923
TATGGATGAGGAGACATCAACTGCAGTGGAAATTCCGGCGG
>P_7924
GATCGACGAGGAAACAGAAGCAGTACCACCCTTGAGTATGT
>P_7925
ATCATAGCGCCTATCAAGACCGGAGATAAGGCACCTCAAGT
>P_7926
TCACGTTCTGTAGGAATTTTCAGTGGGGGAGGTATTCTTTC
>P_7927
ATGTTAGGAACCATCTCACACACGGTGAATCATTTTAATGG
>P_7928
GGTTTGATGAGCTCTACCAGCAGGATATTCAAGCCCTGCAG
>P_7929
TCAAGCCCTGCAGATCATCGCAGGTCCAAAGATTCCGGGTG
>P_7930
CATCGCAGGTCCAAAGATTCCGGGTGCGGAGGATATTCCCG
>P_7931
GTTGTTCAGTTGAGAGAAGTCTATCACTATTAAATTCTAAA
>P_7932
ATATTCGTTCCCTTCAACTCCCCGGACATTGTACTCGAGCC
>P_7933
TTTGGGATAAATGCCAAACACAATACCCGTGATGAGCCGCA
>P_7934
AAATACCAATTCTGGAGTATCGGGTACAACACTTAGCAGCT
>P_7935
TTCTTGTCGCAAAGTCAAACCGATACCGTCTTCCCATTCTT
>P_7936
GTTGGTTTATCTTGCTATTACTCGACCGGACCATTGCTATG
>P_7937
TCGATTTTCTTACCAAAACCCTTGGTCGAAAACAGTTGCAG
>P_7938
TTTAGGACATGCTTTCTCCACGGCAGCCTTCATTTTGTCGA
>P_7939
GGAGCCAATGGCAGTTAAATCGGTTAATATAAATCCTTCAG
>P_7940
TTATCAGCGTAATGATGTGACGGAAAAAGTGTTATCGATCA
>P_7941
CGAACCAAACCCTTTAATTACCAGATCATGTATTAAATTTC
>P_7942
TTCCCACAAACGTTTGTGGGCGGTAGCGGTTAGATTTTTTT
>P_7943
CTGCGGCAAAGATGAAATATCATGGACAACATACAACTATA
>P_7944
TTTAATTCGATCCCTAAGTGCTGCAACTGGCCTCTTAATTT
>P_7945
TTCCGCCAAAACAATTCACGCCCAAATTTGCATTTAAAAAT
>P_7946
GGCAGAGTTGGTGTAAAAGGCAGCAAAAGGGATTACTGATT
>P_7947
AATTTGGGTTTTAAGTCGCTCTAAGTTTATAAGTTGGTAAA
>P_7948
TAATTAATATGATTCTGTTGCTGAAAAAGGAATTCGATTAA
>P_7949
GAATCACTTAACGTACGTCTCAAATAATAGTGTAGATCAAT
>P_7950
AGCATTGATATGAACTTCTTCTTCGTCGTGAGAAACTTACT
>P_7951
TTGCTATGTATAAAAAAAAACTATATGGTTAAAACTACAGG
>P_7952
TAACACCAAAGTACCCGCCTCTCAATTTCTTGGTCGTATCT
>P_7953
CAAGCAACAACAACTCGCCTCGTTAATAGAATTTGGGGAGA
>P_7954
CGCACCGTTCCGCTCAATCACGGTGAGAGACACAATCGGCG
>P_7955
CTGAACCATAGTGTTGTTGCCGCGCGAAAAGGACAAAGTCT
>P_7956
GATTATTACCTCTTGCTCAGCTTTAGCGAGATTCATGATGA
>P_7957
TTTGCAAATCTCCCAAAATTCTGTAAGGGTTTAGGTTTAAT
>P_7958
CATTGTGTAGGTACGAAGGACGCGGATTAGTGATCGGATAA
>P_7959
TGCTCTATAAGCAGAAACGTCGTGTTCAGGGAAGATGTAAT
>P_7960
GCTAAGACCACACGCATCATCGTGAGAGTCTTGTGGAATAA
>P_7961
CACCAAAGCTTCCTCTGCTACCAGACCACAGAGGCTTGGGC
>P_7962
AGAGTCGCCAGCGATTGTCTCAGCGACAGATCTAAACGACG
>P_7963
AACGATGACGACAGAGGTGTCGTTGGAGAGAGAGAGAGGTG
>P_7964
GATAAGAGAAACGATGACGTCGGGGTCATGCTAGGAGTCCG
>P_7965
GACAAAATAACGAAAAAAGGCGAGGGAAAGAAGTGTTTACT
>P_7966
GAACAGACTCAGCCTAATTGCTAGACCGTTGAATCCGCGAG
>P_7967
TTCAGCACCTATCACGACCTCTACCGCGGCCTCGACCACGC
>P_7968
GCTCTGTTAACCAAATCTTGCACGGCCTCCTTAGAAACAAA
>P_7969
ACTGAAAACGAGCCAAAAGGCGGTGGTTGCGCTTGCTGAAC
>P_7970
AAAATTTCGAATTTGAGATACGGTGAACTGAGTCGACCCAC
>P_7971
TTAAACTTGTGAATCAGGTTCGCGGGTAAGCTTAGAACAAG
>P_7972
AAAACCAAAAAATCAAGTCTCGTTGGTTTTTAGAACCGAAT
>P_7973
TTGTGTGGAGGTCAAGAAATCCCAAACTGTATTTTTGGAGA
>P_7974
CCCGAAGAATAGGCTTCAGACGATTTGTGATGCGTGTTTTA
>P_7975
CAGGAGGGATCTCGAGAGAGCGGAAAGAATGACTTTACAAG
>P_7976
ATTTGGACTTATTTATAATTCACTGCCATTAGCATTAAATC
>P_7977
AGAATACAACTGAGGAGTTGCCTGATTTACGCCGGGTAGAG
>P_7978
TTTACCAGGAGGTCCACCACCTCGAGGAGGAACCCATCCCC
>P_7979
ATTTTCTCGTAACAGAAATTCATTATCTTTTGTAATATATA
>P_7980
AGTTTAATTTACCCAATGACCGGCATCTTCCAAGACATGCA
>P_7981
ATTACATCAACCCGTTTTTGCGTTGATTAAATGACGACACT
>P_7982
CCGGAGTGTAAATAAGATTTCGTGGGAAAAGAATAGTGTTT
>P_7983
CTCAATCATGAAGATATATACGCGAGCATGGAGAGACCTGC
>P_7984
GTGGGCAAGTGGACGTTATCCTAAATCTGTGAATAATGGGT
>P_7985
TCACCAGAGGTTGACTACAGCTACGGCGAGCCAGTTGAGAT
>P_7986
AGGCTTGTAAGGAGCTCATTCAGGAGCGGGTCCATGTTGGT
>P_7987
TCAGATGGTATCAGAGCCTTCGATCTTGGTTAAAAACGTAC
>P_7988
CGATTATCAACCCAATTTTACTAGGATATTTACAGATTTTG
>P_7989
CCCTCATGATTTCAATGTTTCACGATTAATCTGAGTCCCGT
>P_7990
TTTTCAAGGGTAGTTTGTTACGCTCACGAATGTTCCGAGCA
>P_7991
TCAAAGGCTTACACGCTCAACGGAATTGCTTTGTTCTTGGG
>P_7992
TGTTTTATAGTAACAATTTACATAAGTTTGAATATTTTTTT
>P_7993
AATATCTTTTTAAAGTAAAACGTTTTCGGGTTAGTCTAATT
>P_7994
ACTGCAAGAGGCGGTGCTCCCGGTGTTCATATAGCTGTTTA
>P_7995
CGATACTCTGCACAATGTAGCCATTCCAGTTTCTGTAAGAA
>P_7996
GCTAAAAACGCCTCCAAACACGAAAACAGGGATATCGATTC
>P_7997
CCAATTTTGTCTTAAATGCGCGTGGTGCAACTGAGTTCCTT
>P_7998
GATACCGTTATGTTTCTTTTCCCGCAAAATCTAGGTACTTT
>P_7999
TTCGTTTATATGAAAAAAGTCTAGGAGAGCATTACGGGCGT
>P_8000
GTACAGAACTCTTCGAACGTCGTACACTATAAAATCCTACA
>P_8001
TAACCGTGCTAGTTTGAGTTCCCCAACTATATCATCCGGGA
>P_8002
AAGTAGGAGAGGCCAAGTGGCTAACCCAAAAAAAAACGGAC
>P_8003
GTTTGCAAACAGGACATCCACGCGCTCGTCAGGCCTGGTAG
>P_8004
TTACTAAGCTGCATGAAGATCGATAATGTATTTCCTCACCT
>P_8005
CATCATAGCGTCAGCCATGTCGAGCTCGTAATGCACGTATT
>P_8006
TGTGAGAACCAGACTGAAGACGGCAATCCTCTTTAGTTAAA
>P_8007
TCTCAGGTCTCGGGAAATTACCCGACCCGGAAACACCAAAC
>P_8008
AGTGGTTCTCGATTATCTTACGGTTCATCCGGAAGACCCTT
>P_8009
CAGGGGATTCTTTCAGGTTCCTAAAGTATAGTTTAAGAAAG
>P_8010
AAATATTATGAAATGAGTTTCCTTAACTATGGTTGGCAACT
>P_8011
TGACAGAACCCTTAATTTTGCCTGTTGTATACTAGAGGTTT
>P_8012
ATTTCTAAAGTTCTCAAACGCAACGTTTTGCTGAGATCAAG
>P_8013
ATCAGGAGGTGCGGGTAATGCACGGTCGTTTTGGCTGTAGT
>P_8014
GTTTGAGAGAGCTGTTGCGGCAGTTTGTACTCATAGATTCC
>P_8015
GAACCTGGTGGAAGGAGAGGCGTTCTCCGTGTTCAGCCGCG
>P_8016
GGAATATGGTGTGGTTGTGACGAATATACGAGAGTTACAGT
>P_8017
TAAGAATTATGTGGATCTTCCAGTGTGCACTTGTGGTCGTT
>P_8018
GCAAATATGCTCAAAATTTGCTTGAAGATGTAGGGCTTTCT
>P_8019
GCCGGTGTTAATAGTGGAGGCAGCAGAAGCTTGGATGCCTA
>P_8020
TACTCCTTTGCATCATGTGGCTCGAATAGGAGATGCGGAAT
>P_8021
AAGAGGCAGCCACCAACCACCAGTAGGGCAAAGATGCCCAA
>P_8022
AAGTAGGGCAAGGATGCCAACAAAATCAGGTAGAATTGTCC
[truncated: 165,558 more chars]
