# Supplementary material for: EnDeep4mC predicts DNA N4-methylcytosine sites using a dual-adaptive feature encoding framework in deep ensembles
Source: Genome Res. 2026 Mar;36(3):589–99. doi: 10.1101/gr.280977.125 (PMC12951953; doi:10.1101/gr.280977.125)
Supplement: Supplement 1 [file Supplemental_Code.zip › Supplemental_Code/EnDeep4mC-main/data/4mC/4mC_A.thaliana2/test_pos_cdhit.fasta]

>P_1
AAAACTCTAACATTATGCAGCAGCAACCACTTCAAGGATCA
>P_2
TATGATTTTGCAAATCACGGCGGTCAGTGGCTGAGTGACTA
>P_3
TGATCACCGGCCCAAAAAACCTGTGTCTGGGGTTTTGCCTG
>P_4
TTAACACTCTCACTGAGAAACATGACTTTGATACGAAATCT
>P_5
AGGTGGTTGAGTTATATCCGCCCGCACAGAGTAACAGACCA
>P_8
GGGCATATGAGTAACCCATTCGAGTTCGGGTAGAACCCGTT
>P_14
ACCTAGGAGGACATGTGGGTCCCTAATCACGAAATTAAACT
>P_17
CAAAATGAAGCAAAAAATTTCCCGATTTATAATAAACCATA
>P_19
AGCGTCCTTGTTGGGAGACGCGGTTTCTTATATAAACGAGC
>P_22
CACAGTTGCAGCTATTGGCTCGGTGATCATGTGCGGTGGGG
>P_29
AGGATGGAGATCGAAAAAAGCAATAACGGTGGTTCGAACCC
>P_47
TTTTCGCATCTTAGAACCAGCCCGGATAGTTTTGAGGAGAG
>P_48
CTCTTCTTCCTCTGAAATTGCGGCTTTGTTTACATCATTAT
>P_54
CGTCCTTAAACCAACGACAACGGCTGTTAGGCCATGTTTTG
>P_59
GTCCAAGGCAGCTAAAGATGCTGCACTCAAAAATTTTAAAG
>P_68
AAATTATCGCCAATATCTTCCCCGCCTAACCTAGCCTGAAA
>P_77
AAGCTTTATAAATGTTTTTACTGCCTCTATATAGATCTGTG
>P_80
CGATTAGTTCTGGTAAAAAGCTACGTCGAAGAGCATCTCTT
>P_116
TTTATTTGTACACCATAAGTCGCTGTCATCTTTCGGTATAT
>P_146
AATAAGTTTACTATGGTTTCCTATGTGTATCTCACATGCTT
>P_207
CAAGGGATGAATTGGTTTTTCGAGGGGAGATGTAAAGAGTT
>P_212
ATTTTTTATTAGAAAAAAATCAGCAATTCCCTAATATCGCT
>P_285
TGCCTGCCTGTGCAGGAGCTCAATGCCGCGATTCCATGGTT
>P_286
TATTAAGCATCGGTCTACCCCTCGAGCAGAAACTAATTATC
>P_436
GACCACATCACAATTCAAGGCGGCCGAAAGAATTCTCGCGG
>P_484
GTACAAGGCCTTCCTTTACCCCTCATCGTCGTTTCACCGAC
>P_499
AAAAAACTAAAAAAATTACACTTGAACGTTCCGGGGGTACG
>P_516
CCCATTCTCTATTCTTTTTCCCTGGTTGAAAAATCAAGCAC
>P_530
AACAGAGCAACTCTGTTTTGCACCAATACCAAAAGGGAAGA
>P_689
TCAATGACGACGACGGAGAGCGTTAGAAAGGTACCGCAAGT
>P_722
ACTTTTCTATCGAAGAGGAGCTATTAGAGTAGGATACATAT
>P_1135
GGTAGGGGAAACCCCGAAGGCGCCAAATTTGCAACAATCGT
>P_1285
CTTCTTATCCTGCATTAAGACAACACCAATTCCTACCCCGG
>P_1377
TTTTTGCCCACCCCTAGGTACGTGCGGGAGAAATATATTTG
>P_1624
CTGTAGTTGCGTGTGTTTTGCGAGGAAAACAGTTTTTCGCA
>P_1698
TTTTTAAGTTGAGAAATTTACTAAAAATATAAAAACTACTA
>P_2419
CAAAAAGAGATGGGAGAGTGCGAAAATGGCTACATTTGGCC
>P_3141
GTGGGGTTTTGAGAAAATTACGATTCTGCCCTTTGTTTGCT
>P_3385
TTAGAAAATACAGTGAATTTCGGTTGGGTAGCGTTGAATCC
>P_3676
GCCATTGCTATAGATTTCAGCAGCACCTCCTTTCCCCCCTG
>P_3969
TGGATGAAATAGTAGAGGTGCAGTAGTTATTGTGACAACTA
>P_4103
AATATCATAAAGAATTAAAACACGAAGATGAAATATGTAGA
>P_4333
GCTTGTGAAATCAATTTTTGCGTTAAAAACAAAAATAAGGT
>P_4792
GGGACCCCGATAACTTTTTTCGTAAACATTTTGGCATAAGT
>P_6354
GGTGTCGAGCCACACCAATACTTGACGACAATTCAAAGACA
>P_7417
AACAAGAACAAGGTTTATATCTATATACACGTTTTTAGTAA
>P_7614
ACGCCCGGGTCTAATAAACACAGGACCGGAGAACGCGAGAC
>P_9218
CCACGCATAGGGGGAGGTGGCGGCGGTGGGGCTCCTCCACG
>P_9637
ATTGATTGATGGATTTGTTCCCCCATCCAGCAGCGTAGCTC
>P_9740
ACATCTACTTAGGATGGATCCGGTGGAGGACAAAGAAGGGT
>P_10428
AAATTCACCCCCAACTTTTACAAGAAAGTGATCTTTCTCAT
