# Supplementary material for: EnDeep4mC predicts DNA N4-methylcytosine sites using a dual-adaptive feature encoding framework in deep ensembles
Source: Genome Res. 2026 Mar;36(3):589–99. doi: 10.1101/gr.280977.125 (PMC12951953; doi:10.1101/gr.280977.125)
Supplement: Supplement 1 [file Supplemental_Code.zip › Supplemental_Code/EnDeep4mC-main/data/4mC/4mC_A.thaliana2/test_pos_cdhit.fasta.clstr]

>Cluster 0
0	41aa, >P_1... *
1	41aa, >P_18... at 53.66%
2	41aa, >P_28... at 51.22%
3	41aa, >P_31... at 51.22%
4	41aa, >P_36... at 53.66%
5	41aa, >P_49... at 51.22%
6	41aa, >P_50... at 51.22%
7	41aa, >P_62... at 51.22%
8	41aa, >P_75... at 51.22%
9	41aa, >P_82... at 51.22%
10	41aa, >P_84... at 58.54%
11	41aa, >P_93... at 51.22%
12	41aa, >P_96... at 63.41%
13	41aa, >P_100... at 51.22%
14	41aa, >P_102... at 53.66%
15	41aa, >P_120... at 58.54%
16	41aa, >P_121... at 53.66%
17	41aa, >P_127... at 51.22%
18	41aa, >P_132... at 53.66%
19	41aa, >P_134... at 53.66%
20	41aa, >P_148... at 58.54%
21	41aa, >P_151... at 53.66%
22	41aa, >P_155... at 56.10%
23	41aa, >P_156... at 58.54%
24	41aa, >P_159... at 56.10%
25	41aa, >P_165... at 53.66%
26	41aa, >P_166... at 51.22%
27	41aa, >P_171... at 51.22%
28	41aa, >P_174... at 51.22%
29	41aa, >P_183... at 56.10%
30	41aa, >P_187... at 53.66%
31	41aa, >P_188... at 51.22%
32	41aa, >P_199... at 58.54%
33	41aa, >P_200... at 56.10%
34	41aa, >P_209... at 51.22%
35	41aa, >P_217... at 51.22%
36	41aa, >P_221... at 56.10%
37	41aa, >P_227... at 53.66%
38	41aa, >P_232... at 56.10%
39	41aa, >P_234... at 58.54%
40	41aa, >P_241... at 51.22%
41	41aa, >P_260... at 58.54%
42	41aa, >P_262... at 51.22%
43	41aa, >P_272... at 56.10%
44	41aa, >P_276... at 51.22%
45	41aa, >P_279... at 51.22%
46	41aa, >P_280... at 53.66%
47	41aa, >P_283... at 51.22%
48	41aa, >P_284... at 51.22%
49	41aa, >P_289... at 51.22%
50	41aa, >P_291... at 53.66%
51	41aa, >P_295... at 58.54%
52	41aa, >P_296... at 63.41%
53	41aa, >P_302... at 53.66%
54	41aa, >P_306... at 56.10%
55	41aa, >P_309... at 56.10%
56	41aa, >P_313... at 51.22%
57	41aa, >P_321... at 51.22%
58	41aa, >P_327... at 51.22%
59	41aa, >P_330... at 51.22%
60	41aa, >P_332... at 56.10%
61	41aa, >P_340... at 53.66%
62	41aa, >P_353... at 51.22%
63	41aa, >P_357... at 51.22%
64	41aa, >P_360... at 51.22%
65	41aa, >P_369... at 53.66%
66	41aa, >P_373... at 51.22%
67	41aa, >P_377... at 53.66%
68	41aa, >P_378... at 51.22%
69	41aa, >P_379... at 56.10%
70	41aa, >P_382... at 53.66%
71	41aa, >P_386... at 51.22%
72	41aa, >P_387... at 53.66%
73	41aa, >P_388... at 51.22%
74	41aa, >P_390... at 53.66%
75	41aa, >P_392... at 56.10%
76	41aa, >P_393... at 58.54%
77	41aa, >P_395... at 56.10%
78	41aa, >P_400... at 53.66%
79	41aa, >P_404... at 51.22%
80	41aa, >P_412... at 51.22%
81	41aa, >P_416... at 51.22%
82	41aa, >P_419... at 53.66%
83	41aa, >P_429... at 51.22%
84	41aa, >P_432... at 51.22%
85	41aa, >P_441... at 58.54%
86	41aa, >P_449... at 53.66%
87	41aa, >P_454... at 56.10%
88	41aa, >P_459... at 51.22%
89	41aa, >P_463... at 56.10%
90	41aa, >P_465... at 51.22%
91	41aa, >P_473... at 53.66%
92	41aa, >P_474... at 53.66%
93	41aa, >P_478... at 53.66%
94	41aa, >P_492... at 56.10%
95	41aa, >P_495... at 53.66%
96	41aa, >P_507... at 51.22%
97	41aa, >P_511... at 53.66%
98	41aa, >P_517... at 53.66%
99	41aa, >P_518... at 53.66%
100	41aa, >P_535... at 51.22%
101	41aa, >P_543... at 53.66%
102	41aa, >P_546... at 51.22%
103	41aa, >P_562... at 51.22%
104	41aa, >P_571... at 53.66%
105	41aa, >P_573... at 56.10%
106	41aa, >P_574... at 51.22%
107	41aa, >P_579... at 56.10%
108	41aa, >P_584... at 51.22%
109	41aa, >P_585... at 53.66%
110	41aa, >P_586... at 51.22%
111	41aa, >P_592... at 53.66%
112	41aa, >P_595... at 53.66%
113	41aa, >P_599... at 58.54%
114	41aa, >P_610... at 51.22%
115	41aa, >P_629... at 51.22%
116	41aa, >P_634... at 51.22%
117	41aa, >P_639... at 51.22%
118	41aa, >P_641... at 56.10%
119	41aa, >P_645... at 60.98%
120	41aa, >P_651... at 53.66%
121	41aa, >P_653... at 53.66%
122	41aa, >P_658... at 58.54%
123	41aa, >P_661... at 56.10%
124	41aa, >P_667... at 51.22%
125	41aa, >P_670... at 56.10%
126	41aa, >P_671... at 53.66%
127	41aa, >P_676... at 53.66%
128	41aa, >P_677... at 51.22%
129	41aa, >P_680... at 56.10%
130	41aa, >P_707... at 51.22%
131	41aa, >P_711... at 56.10%
132	41aa, >P_721... at 51.22%
133	41aa, >P_728... at 51.22%
134	41aa, >P_738... at 51.22%
135	41aa, >P_741... at 53.66%
136	41aa, >P_742... at 51.22%
137	41aa, >P_747... at 51.22%
138	41aa, >P_759... at 51.22%
139	41aa, >P_766... at 56.10%
140	41aa, >P_768... at 51.22%
141	41aa, >P_769... at 60.98%
142	41aa, >P_779... at 53.66%
143	41aa, >P_781... at 51.22%
144	41aa, >P_782... at 51.22%
145	41aa, >P_783... at 56.10%
146	41aa, >P_807... at 51.22%
147	41aa, >P_808... at 51.22%
148	41aa, >P_812... at 53.66%
149	41aa, >P_817... at 53.66%
150	41aa, >P_819... at 51.22%
151	41aa, >P_821... at 53.66%
152	41aa, >P_827... at 51.22%
153	41aa, >P_832... at 53.66%
154	41aa, >P_834... at 51.22%
155	41aa, >P_836... at 53.66%
156	41aa, >P_838... at 53.66%
157	41aa, >P_846... at 51.22%
158	41aa, >P_851... at 51.22%
159	41aa, >P_853... at 51.22%
160	41aa, >P_855... at 51.22%
161	41aa, >P_860... at 51.22%
162	41aa, >P_864... at 51.22%
163	41aa, >P_870... at 58.54%
164	41aa, >P_873... at 51.22%
165	41aa, >P_875... at 53.66%
166	41aa, >P_877... at 51.22%
167	41aa, >P_878... at 58.54%
168	41aa, >P_886... at 51.22%
169	41aa, >P_893... at 51.22%
170	41aa, >P_899... at 58.54%
171	41aa, >P_900... at 53.66%
172	41aa, >P_905... at 53.66%
173	41aa, >P_912... at 51.22%
174	41aa, >P_915... at 51.22%
175	41aa, >P_916... at 51.22%
176	41aa, >P_919... at 51.22%
177	41aa, >P_921... at 51.22%
178	41aa, >P_922... at 51.22%
179	41aa, >P_923... at 56.10%
180	41aa, >P_929... at 51.22%
181	41aa, >P_934... at 53.66%
182	41aa, >P_940... at 51.22%
183	41aa, >P_941... at 58.54%
184	41aa, >P_949... at 51.22%
185	41aa, >P_950... at 53.66%
186	41aa, >P_956... at 53.66%
187	41aa, >P_962... at 53.66%
188	41aa, >P_963... at 53.66%
189	41aa, >P_964... at 51.22%
190	41aa, >P_977... at 51.22%
191	41aa, >P_987... at 56.10%
192	41aa, >P_990... at 53.66%
193	41aa, >P_992... at 51.22%
194	41aa, >P_998... at 51.22%
195	41aa, >P_1003... at 51.22%
196	41aa, >P_1007... at 58.54%
197	41aa, >P_1013... at 56.10%
198	41aa, >P_1014... at 51.22%
199	41aa, >P_1015... at 51.22%
200	41aa, >P_1019... at 51.22%
201	41aa, >P_1026... at 51.22%
202	41aa, >P_1037... at 58.54%
203	41aa, >P_1041... at 53.66%
204	41aa, >P_1057... at 51.22%
205	41aa, >P_1080... at 51.22%
206	41aa, >P_1099... at 56.10%
207	41aa, >P_1100... at 58.54%
208	41aa, >P_1112... at 51.22%
209	41aa, >P_1124... at 51.22%
210	41aa, >P_1130... at 53.66%
211	41aa, >P_1133... at 56.10%
212	41aa, >P_1134... at 51.22%
213	41aa, >P_1139... at 51.22%
214	41aa, >P_1145... at 51.22%
215	41aa, >P_1146... at 56.10%
216	41aa, >P_1153... at 53.66%
217	41aa, >P_1157... at 51.22%
218	41aa, >P_1160... at 51.22%
219	41aa, >P_1165... at 56.10%
220	41aa, >P_1173... at 56.10%
221	41aa, >P_1178... at 51.22%
222	41aa, >P_1179... at 53.66%
223	41aa, >P_1188... at 51.22%
224	41aa, >P_1191... at 53.66%
225	41aa, >P_1192... at 51.22%
226	41aa, >P_1194... at 51.22%
227	41aa, >P_1195... at 53.66%
228	41aa, >P_1197... at 51.22%
229	41aa, >P_1199... at 56.10%
230	41aa, >P_1209... at 51.22%
231	41aa, >P_1222... at 51.22%
232	41aa, >P_1235... at 56.10%
233	41aa, >P_1246... at 51.22%
234	41aa, >P_1254... at 51.22%
235	41aa, >P_1258... at 53.66%
236	41aa, >P_1263... at 60.98%
237	41aa, >P_1268... at 56.10%
238	41aa, >P_1274... at 53.66%
239	41aa, >P_1278... at 51.22%
240	41aa, >P_1288... at 53.66%
241	41aa, >P_1300... at 51.22%
242	41aa, >P_1303... at 51.22%
243	41aa, >P_1304... at 53.66%
244	41aa, >P_1308... at 51.22%
245	41aa, >P_1314... at 53.66%
246	41aa, >P_1317... at 58.54%
247	41aa, >P_1319... at 51.22%
248	41aa, >P_1321... at 53.66%
249	41aa, >P_1324... at 51.22%
250	41aa, >P_1328... at 58.54%
251	41aa, >P_1334... at 51.22%
252	41aa, >P_1340... at 51.22%
253	41aa, >P_1342... at 51.22%
254	41aa, >P_1344... at 58.54%
255	41aa, >P_1353... at 53.66%
256	41aa, >P_1362... at 53.66%
257	41aa, >P_1365... at 56.10%
258	41aa, >P_1368... at 53.66%
259	41aa, >P_1374... at 63.41%
260	41aa, >P_1376... at 58.54%
261	41aa, >P_1381... at 56.10%
262	41aa, >P_1388... at 53.66%
263	41aa, >P_1399... at 51.22%
264	41aa, >P_1419... at 51.22%
265	41aa, >P_1423... at 53.66%
266	41aa, >P_1424... at 51.22%
267	41aa, >P_1432... at 51.22%
268	41aa, >P_1435... at 51.22%
269	41aa, >P_1439... at 56.10%
270	41aa, >P_1443... at 51.22%
271	41aa, >P_1452... at 53.66%
272	41aa, >P_1453... at 51.22%
273	41aa, >P_1455... at 56.10%
274	41aa, >P_1456... at 53.66%
275	41aa, >P_1457... at 53.66%
276	41aa, >P_1460... at 53.66%
277	41aa, >P_1468... at 51.22%
278	41aa, >P_1472... at 51.22%
279	41aa, >P_1477... at 53.66%
280	41aa, >P_1495... at 53.66%
281	41aa, >P_1496... at 51.22%
282	41aa, >P_1504... at 56.10%
283	41aa, >P_1505... at 51.22%
284	41aa, >P_1509... at 53.66%
285	41aa, >P_1517... at 51.22%
286	41aa, >P_1521... at 51.22%
287	41aa, >P_1524... at 53.66%
288	41aa, >P_1532... at 53.66%
289	41aa, >P_1550... at 53.66%
290	41aa, >P_1556... at 56.10%
291	41aa, >P_1570... at 51.22%
292	41aa, >P_1578... at 56.10%
293	41aa, >P_1579... at 53.66%
294	41aa, >P_1582... at 51.22%
295	41aa, >P_1589... at 53.66%
296	41aa, >P_1590... at 56.10%
297	41aa, >P_1600... at 53.66%
298	41aa, >P_1615... at 65.85%
299	41aa, >P_1616... at 56.10%
300	41aa, >P_1621... at 53.66%
301	41aa, >P_1675... at 51.22%
302	41aa, >P_1678... at 53.66%
303	41aa, >P_1680... at 56.10%
304	41aa, >P_1688... at 60.98%
305	41aa, >P_1703... at 53.66%
306	41aa, >P_1704... at 56.10%
307	41aa, >P_1705... at 53.66%
308	41aa, >P_1706... at 56.10%
309	41aa, >P_1708... at 51.22%
310	41aa, >P_1727... at 51.22%
311	41aa, >P_1731... at 51.22%
312	41aa, >P_1734... at 53.66%
313	41aa, >P_1738... at 51.22%
314	41aa, >P_1739... at 53.66%
315	41aa, >P_1748... at 51.22%
316	41aa, >P_1752... at 53.66%
317	41aa, >P_1753... at 53.66%
318	41aa, >P_1755... at 53.66%
319	41aa, >P_1762... at 51.22%
320	41aa, >P_1763... at 51.22%
321	41aa, >P_1767... at 51.22%
322	41aa, >P_1768... at 51.22%
323	41aa, >P_1770... at 51.22%
324	41aa, >P_1771... at 51.22%
325	41aa, >P_1778... at 51.22%
326	41aa, >P_1787... at 51.22%
327	41aa, >P_1790... at 60.98%
328	41aa, >P_1796... at 56.10%
329	41aa, >P_1808... at 58.54%
330	41aa, >P_1813... at 51.22%
331	41aa, >P_1815... at 53.66%
332	41aa, >P_1817... at 51.22%
333	41aa, >P_1824... at 53.66%
334	41aa, >P_1844... at 58.54%
335	41aa, >P_1849... at 51.22%
336	41aa, >P_1852... at 56.10%
337	41aa, >P_1863... at 53.66%
338	41aa, >P_1868... at 51.22%
339	41aa, >P_1887... at 51.22%
340	41aa, >P_1889... at 51.22%
341	41aa, >P_1890... at 58.54%
342	41aa, >P_1906... at 53.66%
343	41aa, >P_1909... at 60.98%
344	41aa, >P_1913... at 56.10%
345	41aa, >P_1923... at 51.22%
346	41aa, >P_1924... at 51.22%
347	41aa, >P_1930... at 51.22%
348	41aa, >P_1932... at 58.54%
349	41aa, >P_1935... at 51.22%
350	41aa, >P_1936... at 53.66%
351	41aa, >P_1947... at 53.66%
352	41aa, >P_1948... at 53.66%
353	41aa, >P_1952... at 51.22%
354	41aa, >P_1953... at 56.10%
355	41aa, >P_1957... at 53.66%
356	41aa, >P_1961... at 53.66%
357	41aa, >P_1967... at 53.66%
358	41aa, >P_1968... at 53.66%
359	41aa, >P_1969... at 51.22%
360	41aa, >P_1970... at 56.10%
361	41aa, >P_1975... at 56.10%
362	41aa, >P_1980... at 51.22%
363	41aa, >P_1986... at 51.22%
364	41aa, >P_1989... at 53.66%
365	41aa, >P_1990... at 51.22%
366	41aa, >P_1991... at 51.22%
367	41aa, >P_1995... at 53.66%
368	41aa, >P_1998... at 51.22%
369	41aa, >P_2004... at 53.66%
370	41aa, >P_2013... at 51.22%
371	41aa, >P_2015... at 58.54%
372	41aa, >P_2029... at 51.22%
373	41aa, >P_2036... at 53.66%
374	41aa, >P_2043... at 53.66%
375	41aa, >P_2045... at 53.66%
376	41aa, >P_2060... at 53.66%
377	41aa, >P_2066... at 51.22%
378	41aa, >P_2069... at 56.10%
379	41aa, >P_2071... at 58.54%
380	41aa, >P_2081... at 51.22%
381	41aa, >P_2082... at 51.22%
382	41aa, >P_2083... at 51.22%
383	41aa, >P_2094... at 51.22%
384	41aa, >P_2108... at 58.54%
385	41aa, >P_2109... at 51.22%
386	41aa, >P_2111... at 53.66%
387	41aa, >P_2113... at 51.22%
388	41aa, >P_2130... at 51.22%
389	41aa, >P_2131... at 51.22%
390	41aa, >P_2134... at 56.10%
391	41aa, >P_2135... at 53.66%
392	41aa, >P_2146... at 53.66%
393	41aa, >P_2156... at 56.10%
394	41aa, >P_2157... at 51.22%
395	41aa, >P_2163... at 53.66%
396	41aa, >P_2174... at 58.54%
397	41aa, >P_2176... at 53.66%
398	41aa, >P_2177... at 56.10%
399	41aa, >P_2179... at 53.66%
400	41aa, >P_2182... at 53.66%
401	41aa, >P_2198... at 53.66%
402	41aa, >P_2212... at 53.66%
403	41aa, >P_2220... at 56.10%
404	41aa, >P_2224... at 58.54%
405	41aa, >P_2227... at 53.66%
406	41aa, >P_2231... at 56.10%
407	41aa, >P_2236... at 53.66%
408	41aa, >P_2244... at 51.22%
409	41aa, >P_2246... at 56.10%
410	41aa, >P_2251... at 53.66%
411	41aa, >P_2252... at 51.22%
412	41aa, >P_2253... at 51.22%
413	41aa, >P_2254... at 58.54%
414	41aa, >P_2256... at 63.41%
415	41aa, >P_2281... at 56.10%
416	41aa, >P_2284... at 53.66%
417	41aa, >P_2285... at 51.22%
418	41aa, >P_2291... at 56.10%
419	41aa, >P_2304... at 53.66%
420	41aa, >P_2315... at 53.66%
421	41aa, >P_2316... at 51.22%
422	41aa, >P_2321... at 53.66%
423	41aa, >P_2328... at 56.10%
424	41aa, >P_2334... at 51.22%
425	41aa, >P_2344... at 51.22%
426	41aa, >P_2345... at 51.22%
427	41aa, >P_2351... at 53.66%
428	41aa, >P_2354... at 53.66%
429	41aa, >P_2359... at 53.66%
430	41aa, >P_2360... at 53.66%
431	41aa, >P_2363... at 51.22%
432	41aa, >P_2369... at 53.66%
433	41aa, >P_2377... at 58.54%
434	41aa, >P_2378... at 58.54%
435	41aa, >P_2382... at 51.22%
436	41aa, >P_2390... at 58.54%
437	41aa, >P_2393... at 51.22%
438	41aa, >P_2401... at 51.22%
439	41aa, >P_2403... at 53.66%
440	41aa, >P_2410... at 58.54%
441	41aa, >P_2424... at 53.66%
442	41aa, >P_2435... at 53.66%
443	41aa, >P_2439... at 51.22%
444	41aa, >P_2450... at 51.22%
445	41aa, >P_2465... at 53.66%
446	41aa, >P_2468... at 51.22%
447	41aa, >P_2471... at 51.22%
448	41aa, >P_2479... at 51.22%
449	41aa, >P_2486... at 51.22%
450	41aa, >P_2490... at 56.10%
451	41aa, >P_2492... at 53.66%
452	41aa, >P_2515... at 58.54%
453	41aa, >P_2521... at 56.10%
454	41aa, >P_2525... at 51.22%
455	41aa, >P_2537... at 53.66%
456	41aa, >P_2542... at 51.22%
457	41aa, >P_2545... at 51.22%
458	41aa, >P_2557... at 51.22%
459	41aa, >P_2571... at 58.54%
460	41aa, >P_2599... at 51.22%
461	41aa, >P_2603... at 51.22%
462	41aa, >P_2608... at 51.22%
463	41aa, >P_2610... at 51.22%
464	41aa, >P_2614... at 53.66%
465	41aa, >P_2624... at 56.10%
466	41aa, >P_2629... at 56.10%
467	41aa, >P_2638... at 56.10%
468	41aa, >P_2639... at 53.66%
469	41aa, >P_2646... at 51.22%
470	41aa, >P_2648... at 53.66%
471	41aa, >P_2658... at 56.10%
472	41aa, >P_2666... at 51.22%
473	41aa, >P_2669... at 58.54%
474	41aa, >P_2679... at 53.66%
475	41aa, >P_2683... at 51.22%
476	41aa, >P_2693... at 51.22%
477	41aa, >P_2706... at 53.66%
478	41aa, >P_2707... at 53.66%
479	41aa, >P_2709... at 53.66%
480	41aa, >P_2717... at 53.66%
481	41aa, >P_2722... at 51.22%
482	41aa, >P_2736... at 51.22%
483	41aa, >P_2742... at 53.66%
484	41aa, >P_2745... at 53.66%
485	41aa, >P_2750... at 53.66%
486	41aa, >P_2754... at 51.22%
487	41aa, >P_2758... at 51.22%
488	41aa, >P_2762... at 51.22%
489	41aa, >P_2777... at 51.22%
490	41aa, >P_2796... at 51.22%
491	41aa, >P_2801... at 51.22%
492	41aa, >P_2804... at 51.22%
493	41aa, >P_2815... at 56.10%
494	41aa, >P_2818... at 51.22%
495	41aa, >P_2827... at 51.22%
496	41aa, >P_2828... at 53.66%
497	41aa, >P_2829... at 56.10%
498	41aa, >P_2833... at 53.66%
499	41aa, >P_2834... at 51.22%
500	41aa, >P_2836... at 53.66%
501	41aa, >P_2838... at 51.22%
502	41aa, >P_2848... at 53.66%
503	41aa, >P_2862... at 51.22%
504	41aa, >P_2875... at 51.22%
505	41aa, >P_2890... at 51.22%
506	41aa, >P_2905... at 60.98%
507	41aa, >P_2913... at 56.10%
508	41aa, >P_2917... at 53.66%
509	41aa, >P_2922... at 51.22%
510	41aa, >P_2924... at 51.22%
511	41aa, >P_2938... at 53.66%
512	41aa, >P_2948... at 56.10%
513	41aa, >P_2951... at 56.10%
514	41aa, >P_2956... at 51.22%
515	41aa, >P_2957... at 58.54%
516	41aa, >P_2959... at 56.10%
517	41aa, >P_2961... at 51.22%
518	41aa, >P_2964... at 56.10%
519	41aa, >P_2967... at 53.66%
520	41aa, >P_2970... at 51.22%
521	41aa, >P_2983... at 53.66%
522	41aa, >P_2984... at 56.10%
523	41aa, >P_2987... at 53.66%
524	41aa, >P_2990... at 56.10%
525	41aa, >P_2991... at 56.10%
526	41aa, >P_3034... at 51.22%
527	41aa, >P_3041... at 51.22%
528	41aa, >P_3043... at 51.22%
529	41aa, >P_3060... at 51.22%
530	41aa, >P_3065... at 51.22%
531	41aa, >P_3075... at 51.22%
532	41aa, >P_3082... at 53.66%
533	41aa, >P_3093... at 58.54%
534	41aa, >P_3103... at 51.22%
535	41aa, >P_3106... at 53.66%
536	41aa, >P_3108... at 51.22%
537	41aa, >P_3114... at 58.54%
538	41aa, >P_3123... at 51.22%
539	41aa, >P_3124... at 53.66%
540	41aa, >P_3128... at 56.10%
541	41aa, >P_3130... at 51.22%
542	41aa, >P_3134... at 53.66%
543	41aa, >P_3150... at 56.10%
544	41aa, >P_3158... at 51.22%
545	41aa, >P_3163... at 58.54%
546	41aa, >P_3165... at 56.10%
547	41aa, >P_3166... at 51.22%
548	41aa, >P_3170... at 53.66%
549	41aa, >P_3176... at 51.22%
550	41aa, >P_3186... at 56.10%
551	41aa, >P_3218... at 53.66%
552	41aa, >P_3219... at 56.10%
553	41aa, >P_3220... at 58.54%
554	41aa, >P_3222... at 58.54%
555	41aa, >P_3235... at 56.10%
556	41aa, >P_3237... at 51.22%
557	41aa, >P_3244... at 51.22%
558	41aa, >P_3249... at 53.66%
559	41aa, >P_3257... at 51.22%
560	41aa, >P_3273... at 51.22%
561	41aa, >P_3274... at 51.22%
562	41aa, >P_3279... at 53.66%
563	41aa, >P_3286... at 53.66%
564	41aa, >P_3287... at 56.10%
565	41aa, >P_3288... at 53.66%
566	41aa, >P_3289... at 58.54%
567	41aa, >P_3290... at 60.98%
568	41aa, >P_3291... at 51.22%
569	41aa, >P_3295... at 56.10%
570	41aa, >P_3297... at 51.22%
571	41aa, >P_3299... at 58.54%
572	41aa, >P_3305... at 51.22%
573	41aa, >P_3307... at 51.22%
574	41aa, >P_3308... at 56.10%
575	41aa, >P_3318... at 63.41%
576	41aa, >P_3322... at 51.22%
577	41aa, >P_3324... at 51.22%
578	41aa, >P_3360... at 51.22%
579	41aa, >P_3361... at 51.22%
580	41aa, >P_3378... at 53.66%
581	41aa, >P_3381... at 58.54%
582	41aa, >P_3384... at 51.22%
583	41aa, >P_3396... at 56.10%
584	41aa, >P_3402... at 53.66%
585	41aa, >P_3407... at 56.10%
586	41aa, >P_3413... at 56.10%
587	41aa, >P_3416... at 53.66%
588	41aa, >P_3417... at 53.66%
589	41aa, >P_3419... at 56.10%
590	41aa, >P_3422... at 53.66%
591	41aa, >P_3428... at 56.10%
592	41aa, >P_3431... at 51.22%
593	41aa, >P_3437... at 53.66%
594	41aa, >P_3439... at 51.22%
595	41aa, >P_3446... at 56.10%
596	41aa, >P_3447... at 53.66%
597	41aa, >P_3448... at 56.10%
598	41aa, >P_3450... at 51.22%
599	41aa, >P_3451... at 51.22%
600	41aa, >P_3460... at 51.22%
601	41aa, >P_3464... at 53.66%
602	41aa, >P_3465... at 53.66%
603	41aa, >P_3468... at 51.22%
604	41aa, >P_3469... at 51.22%
605	41aa, >P_3474... at 51.22%
606	41aa, >P_3487... at 53.66%
607	41aa, >P_3489... at 51.22%
608	41aa, >P_3492... at 53.66%
609	41aa, >P_3497... at 51.22%
610	41aa, >P_3511... at 53.66%
611	41aa, >P_3517... at 51.22%
612	41aa, >P_3527... at 56.10%
613	41aa, >P_3537... at 51.22%
614	41aa, >P_3544... at 53.66%
615	41aa, >P_3550... at 53.66%
616	41aa, >P_3553... at 53.66%
617	41aa, >P_3558... at 51.22%
618	41aa, >P_3563... at 53.66%
619	41aa, >P_3566... at 53.66%
620	41aa, >P_3572... at 53.66%
621	41aa, >P_3579... at 56.10%
622	41aa, >P_3583... at 53.66%
623	41aa, >P_3590... at 58.54%
624	41aa, >P_3596... at 51.22%
625	41aa, >P_3600... at 51.22%
626	41aa, >P_3607... at 51.22%
627	41aa, >P_3612... at 53.66%
628	41aa, >P_3615... at 51.22%
629	41aa, >P_3620... at 53.66%
630	41aa, >P_3623... at 60.98%
631	41aa, >P_3664... at 56.10%
632	41aa, >P_3665... at 51.22%
633	41aa, >P_3666... at 51.22%
634	41aa, >P_3683... at 53.66%
635	41aa, >P_3690... at 53.66%
636	41aa, >P_3693... at 51.22%
637	41aa, >P_3700... at 53.66%
638	41aa, >P_3701... at 51.22%
639	41aa, >P_3702... at 51.22%
640	41aa, >P_3704... at 51.22%
641	41aa, >P_3709... at 56.10%
642	41aa, >P_3714... at 53.66%
643	41aa, >P_3716... at 51.22%
644	41aa, >P_3718... at 53.66%
645	41aa, >P_3719... at 53.66%
646	41aa, >P_3729... at 60.98%
647	41aa, >P_3730... at 51.22%
648	41aa, >P_3732... at 51.22%
649	41aa, >P_3733... at 53.66%
650	41aa, >P_3738... at 51.22%
651	41aa, >P_3744... at 56.10%
652	41aa, >P_3755... at 53.66%
653	41aa, >P_3760... at 51.22%
654	41aa, >P_3762... at 58.54%
655	41aa, >P_3779... at 53.66%
656	41aa, >P_3781... at 51.22%
657	41aa, >P_3786... at 51.22%
658	41aa, >P_3795... at 53.66%
659	41aa, >P_3796... at 51.22%
660	41aa, >P_3799... at 53.66%
661	41aa, >P_3802... at 58.54%
662	41aa, >P_3808... at 53.66%
663	41aa, >P_3815... at 53.66%
664	41aa, >P_3818... at 51.22%
665	41aa, >P_3819... at 53.66%
666	41aa, >P_3824... at 51.22%
667	41aa, >P_3832... at 60.98%
668	41aa, >P_3843... at 51.22%
669	41aa, >P_3845... at 51.22%
670	41aa, >P_3849... at 51.22%
671	41aa, >P_3851... at 58.54%
672	41aa, >P_3860... at 51.22%
673	41aa, >P_3861... at 58.54%
674	41aa, >P_3866... at 58.54%
675	41aa, >P_3873... at 51.22%
676	41aa, >P_3881... at 53.66%
677	41aa, >P_3883... at 51.22%
678	41aa, >P_3885... at 56.10%
679	41aa, >P_3902... at 53.66%
680	41aa, >P_3904... at 53.66%
681	41aa, >P_3909... at 56.10%
682	41aa, >P_3917... at 56.10%
683	41aa, >P_3921... at 56.10%
684	41aa, >P_3924... at 53.66%
685	41aa, >P_3926... at 51.22%
686	41aa, >P_3940... at 51.22%
687	41aa, >P_3950... at 53.66%
688	41aa, >P_3951... at 51.22%
689	41aa, >P_3961... at 56.10%
690	41aa, >P_3979... at 56.10%
691	41aa, >P_3986... at 51.22%
692	41aa, >P_3998... at 51.22%
693	41aa, >P_3999... at 53.66%
694	41aa, >P_4004... at 56.10%
695	41aa, >P_4005... at 51.22%
696	41aa, >P_4008... at 53.66%
697	41aa, >P_4017... at 56.10%
698	41aa, >P_4018... at 53.66%
699	41aa, >P_4029... at 56.10%
700	41aa, >P_4031... at 51.22%
701	41aa, >P_4035... at 51.22%
702	41aa, >P_4038... at 58.54%
703	41aa, >P_4043... at 58.54%
704	41aa, >P_4056... at 65.85%
705	41aa, >P_4061... at 53.66%
706	41aa, >P_4064... at 56.10%
707	41aa, >P_4067... at 53.66%
708	41aa, >P_4068... at 53.66%
709	41aa, >P_4069... at 51.22%
710	41aa, >P_4081... at 51.22%
711	41aa, >P_4083... at 51.22%
712	41aa, >P_4087... at 53.66%
713	41aa, >P_4091... at 53.66%
714	41aa, >P_4094... at 53.66%
715	41aa, >P_4096... at 56.10%
716	41aa, >P_4099... at 51.22%
717	41aa, >P_4108... at 51.22%
718	41aa, >P_4111... at 53.66%
719	41aa, >P_4114... at 51.22%
720	41aa, >P_4145... at 51.22%
721	41aa, >P_4146... at 51.22%
722	41aa, >P_4149... at 51.22%
723	41aa, >P_4151... at 58.54%
724	41aa, >P_4158... at 51.22%
725	41aa, >P_4164... at 51.22%
726	41aa, >P_4170... at 51.22%
727	41aa, >P_4172... at 53.66%
728	41aa, >P_4176... at 53.66%
729	41aa, >P_4179... at 51.22%
730	41aa, >P_4181... at 53.66%
731	41aa, >P_4188... at 56.10%
732	41aa, >P_4197... at 51.22%
733	41aa, >P_4202... at 53.66%
734	41aa, >P_4203... at 53.66%
735	41aa, >P_4209... at 53.66%
736	41aa, >P_4210... at 51.22%
737	41aa, >P_4215... at 53.66%
738	41aa, >P_4218... at 53.66%
739	41aa, >P_4220... at 51.22%
740	41aa, >P_4232... at 51.22%
741	41aa, >P_4233... at 53.66%
742	41aa, >P_4244... at 51.22%
743	41aa, >P_4248... at 51.22%
744	41aa, >P_4256... at 53.66%
745	41aa, >P_4269... at 51.22%
746	41aa, >P_4270... at 56.10%
747	41aa, >P_4272... at 53.66%
748	41aa, >P_4285... at 53.66%
749	41aa, >P_4286... at 56.10%
750	41aa, >P_4293... at 51.22%
751	41aa, >P_4308... at 51.22%
752	41aa, >P_4314... at 51.22%
753	41aa, >P_4321... at 58.54%
754	41aa, >P_4325... at 51.22%
755	41aa, >P_4331... at 53.66%
756	41aa, >P_4335... at 51.22%
757	41aa, >P_4347... at 56.10%
758	41aa, >P_4349... at 51.22%
759	41aa, >P_4366... at 51.22%
760	41aa, >P_4372... at 51.22%
761	41aa, >P_4378... at 51.22%
762	41aa, >P_4383... at 51.22%
763	41aa, >P_4391... at 51.22%
764	41aa, >P_4392... at 51.22%
765	41aa, >P_4403... at 58.54%
766	41aa, >P_4406... at 51.22%
767	41aa, >P_4407... at 53.66%
768	41aa, >P_4410... at 51.22%
769	41aa, >P_4414... at 56.10%
770	41aa, >P_4417... at 51.22%
771	41aa, >P_4423... at 51.22%
772	41aa, >P_4427... at 56.10%
773	41aa, >P_4439... at 51.22%
774	41aa, >P_4440... at 53.66%
775	41aa, >P_4442... at 53.66%
776	41aa, >P_4448... at 51.22%
777	41aa, >P_4452... at 58.54%
778	41aa, >P_4458... at 58.54%
779	41aa, >P_4462... at 51.22%
780	41aa, >P_4475... at 51.22%
781	41aa, >P_4476... at 53.66%
782	41aa, >P_4480... at 56.10%
783	41aa, >P_4484... at 58.54%
784	41aa, >P_4489... at 51.22%
785	41aa, >P_4504... at 51.22%
786	41aa, >P_4505... at 51.22%
787	41aa, >P_4506... at 51.22%
788	41aa, >P_4507... at 58.54%
789	41aa, >P_4516... at 51.22%
790	41aa, >P_4523... at 51.22%
791	41aa, >P_4524... at 51.22%
792	41aa, >P_4526... at 51.22%
793	41aa, >P_4531... at 56.10%
794	41aa, >P_4534... at 51.22%
795	41aa, >P_4542... at 51.22%
796	41aa, >P_4549... at 56.10%
797	41aa, >P_4550... at 56.10%
798	41aa, >P_4556... at 53.66%
799	41aa, >P_4577... at 56.10%
800	41aa, >P_4581... at 53.66%
801	41aa, >P_4584... at 53.66%
802	41aa, >P_4585... at 51.22%
803	41aa, >P_4586... at 53.66%
804	41aa, >P_4590... at 51.22%
805	41aa, >P_4591... at 53.66%
806	41aa, >P_4592... at 53.66%
807	41aa, >P_4597... at 51.22%
808	41aa, >P_4603... at 56.10%
809	41aa, >P_4608... at 51.22%
810	41aa, >P_4617... at 51.22%
811	41aa, >P_4620... at 51.22%
812	41aa, >P_4623... at 53.66%
813	41aa, >P_4630... at 53.66%
814	41aa, >P_4641... at 60.98%
815	41aa, >P_4642... at 53.66%
816	41aa, >P_4662... at 56.10%
817	41aa, >P_4664... at 56.10%
818	41aa, >P_4669... at 56.10%
819	41aa, >P_4676... at 51.22%
820	41aa, >P_4677... at 51.22%
821	41aa, >P_4678... at 56.10%
822	41aa, >P_4689... at 51.22%
823	41aa, >P_4694... at 58.54%
824	41aa, >P_4698... at 56.10%
825	41aa, >P_4701... at 51.22%
826	41aa, >P_4711... at 51.22%
827	41aa, >P_4716... at 60.98%
828	41aa, >P_4721... at 53.66%
829	41aa, >P_4726... at 56.10%
830	41aa, >P_4727... at 53.66%
831	41aa, >P_4728... at 56.10%
832	41aa, >P_4729... at 58.54%
833	41aa, >P_4738... at 51.22%
834	41aa, >P_4748... at 51.22%
835	41aa, >P_4757... at 56.10%
836	41aa, >P_4764... at 53.66%
837	41aa, >P_4768... at 56.10%
838	41aa, >P_4774... at 51.22%
839	41aa, >P_4781... at 51.22%
840	41aa, >P_4782... at 56.10%
841	41aa, >P_4784... at 51.22%
842	41aa, >P_4789... at 53.66%
843	41aa, >P_4833... at 51.22%
844	41aa, >P_4834... at 56.10%
845	41aa, >P_4836... at 51.22%
846	41aa, >P_4841... at 58.54%
847	41aa, >P_4844... at 53.66%
848	41aa, >P_4845... at 53.66%
849	41aa, >P_4858... at 58.54%
850	41aa, >P_4863... at 51.22%
851	41aa, >P_4891... at 63.41%
852	41aa, >P_4899... at 51.22%
853	41aa, >P_4903... at 51.22%
854	41aa, >P_4904... at 53.66%
855	41aa, >P_4905... at 51.22%
856	41aa, >P_4908... at 51.22%
857	41aa, >P_4911... at 56.10%
858	41aa, >P_4915... at 51.22%
859	41aa, >P_4917... at 51.22%
860	41aa, >P_4921... at 53.66%
861	41aa, >P_4926... at 56.10%
862	41aa, >P_4928... at 53.66%
863	41aa, >P_4934... at 58.54%
864	41aa, >P_4949... at 58.54%
865	41aa, >P_4955... at 58.54%
866	41aa, >P_4960... at 56.10%
867	41aa, >P_4977... at 53.66%
868	41aa, >P_4978... at 65.85%
869	41aa, >P_4982... at 51.22%
870	41aa, >P_4986... at 51.22%
871	41aa, >P_4988... at 58.54%
872	41aa, >P_4995... at 56.10%
873	41aa, >P_4999... at 51.22%
874	41aa, >P_5009... at 53.66%
875	41aa, >P_5012... at 56.10%
876	41aa, >P_5021... at 53.66%
877	41aa, >P_5026... at 53.66%
878	41aa, >P_5028... at 51.22%
879	41aa, >P_5035... at 56.10%
880	41aa, >P_5040... at 63.41%
881	41aa, >P_5043... at 53.66%
882	41aa, >P_5044... at 51.22%
883	41aa, >P_5062... at 51.22%
884	41aa, >P_5079... at 51.22%
885	41aa, >P_5081... at 51.22%
886	41aa, >P_5088... at 51.22%
887	41aa, >P_5094... at 51.22%
888	41aa, >P_5097... at 51.22%
889	41aa, >P_5099... at 53.66%
890	41aa, >P_5101... at 58.54%
891	41aa, >P_5121... at 51.22%
892	41aa, >P_5122... at 56.10%
893	41aa, >P_5123... at 51.22%
894	41aa, >P_5129... at 51.22%
895	41aa, >P_5155... at 51.22%
896	41aa, >P_5164... at 53.66%
897	41aa, >P_5165... at 51.22%
898	41aa, >P_5171... at 51.22%
899	41aa, >P_5174... at 51.22%
900	41aa, >P_5176... at 51.22%
901	41aa, >P_5181... at 56.10%
902	41aa, >P_5190... at 53.66%
903	41aa, >P_5193... at 51.22%
904	41aa, >P_5202... at 53.66%
905	41aa, >P_5205... at 51.22%
906	41aa, >P_5206... at 56.10%
907	41aa, >P_5218... at 51.22%
908	41aa, >P_5229... at 51.22%
909	41aa, >P_5239... at 51.22%
910	41aa, >P_5240... at 60.98%
911	41aa, >P_5249... at 51.22%
912	41aa, >P_5250... at 53.66%
913	41aa, >P_5253... at 51.22%
914	41aa, >P_5258... at 56.10%
915	41aa, >P_5259... at 60.98%
916	41aa, >P_5267... at 56.10%
917	41aa, >P_5273... at 51.22%
918	41aa, >P_5276... at 51.22%
919	41aa, >P_5287... at 58.54%
920	41aa, >P_5297... at 53.66%
921	41aa, >P_5298... at 53.66%
922	41aa, >P_5305... at 53.66%
923	41aa, >P_5309... at 51.22%
924	41aa, >P_5313... at 51.22%
925	41aa, >P_5315... at 53.66%
926	41aa, >P_5341... at 51.22%
927	41aa, >P_5342... at 56.10%
928	41aa, >P_5346... at 56.10%
929	41aa, >P_5370... at 51.22%
930	41aa, >P_5375... at 53.66%
931	41aa, >P_5380... at 51.22%
932	41aa, >P_5384... at 56.10%
933	41aa, >P_5388... at 51.22%
934	41aa, >P_5394... at 56.10%
935	41aa, >P_5404... at 51.22%
936	41aa, >P_5412... at 53.66%
937	41aa, >P_5428... at 51.22%
938	41aa, >P_5431... at 51.22%
939	41aa, >P_5433... at 53.66%
940	41aa, >P_5434... at 56.10%
941	41aa, >P_5446... at 51.22%
942	41aa, >P_5449... at 51.22%
943	41aa, >P_5452... at 51.22%
944	41aa, >P_5457... at 53.66%
945	41aa, >P_5462... at 51.22%
946	41aa, >P_5465... at 60.98%
947	41aa, >P_5472... at 51.22%
948	41aa, >P_5477... at 53.66%
949	41aa, >P_5485... at 60.98%
950	41aa, >P_5486... at 58.54%
951	41aa, >P_5505... at 51.22%
952	41aa, >P_5509... at 53.66%
953	41aa, >P_5518... at 51.22%
954	41aa, >P_5524... at 58.54%
955	41aa, >P_5527... at 53.66%
956	41aa, >P_5532... at 51.22%
957	41aa, >P_5548... at 53.66%
958	41aa, >P_5554... at 53.66%
959	41aa, >P_5567... at 53.66%
960	41aa, >P_5573... at 53.66%
961	41aa, >P_5581... at 56.10%
962	41aa, >P_5583... at 53.66%
963	41aa, >P_5587... at 60.98%
964	41aa, >P_5596... at 53.66%
965	41aa, >P_5597... at 51.22%
966	41aa, >P_5600... at 51.22%
967	41aa, >P_5602... at 51.22%
968	41aa, >P_5603... at 58.54%
969	41aa, >P_5609... at 56.10%
970	41aa, >P_5613... at 56.10%
971	41aa, >P_5614... at 58.54%
972	41aa, >P_5624... at 51.22%
973	41aa, >P_5631... at 53.66%
974	41aa, >P_5645... at 51.22%
975	41aa, >P_5649... at 51.22%
976	41aa, >P_5654... at 51.22%
977	41aa, >P_5656... at 53.66%
978	41aa, >P_5657... at 58.54%
979	41aa, >P_5666... at 51.22%
980	41aa, >P_5667... at 53.66%
981	41aa, >P_5685... at 56.10%
982	41aa, >P_5700... at 68.29%
983	41aa, >P_5707... at 53.66%
984	41aa, >P_5713... at 53.66%
985	41aa, >P_5722... at 53.66%
986	41aa, >P_5726... at 65.85%
987	41aa, >P_5733... at 51.22%
988	41aa, >P_5734... at 53.66%
989	41aa, >P_5746... at 51.22%
990	41aa, >P_5747... at 60.98%
991	41aa, >P_5749... at 53.66%
992	41aa, >P_5752... at 56.10%
993	41aa, >P_5756... at 51.22%
994	41aa, >P_5757... at 53.66%
995	41aa, >P_5758... at 53.66%
996	41aa, >P_5761... at 56.10%
997	41aa, >P_5766... at 51.22%
998	41aa, >P_5769... at 51.22%
999	41aa, >P_5772... at 56.10%
1000	41aa, >P_5784... at 56.10%
1001	41aa, >P_5788... at 51.22%
1002	41aa, >P_5791... at 56.10%
1003	41aa, >P_5794... at 51.22%
1004	41aa, >P_5804... at 51.22%
1005	41aa, >P_5811... at 53.66%
1006	41aa, >P_5815... at 51.22%
1007	41aa, >P_5819... at 51.22%
1008	41aa, >P_5825... at 58.54%
1009	41aa, >P_5839... at 51.22%
1010	41aa, >P_5851... at 51.22%
1011	41aa, >P_5856... at 56.10%
1012	41aa, >P_5857... at 53.66%
1013	41aa, >P_5861... at 51.22%
1014	41aa, >P_5875... at 53.66%
1015	41aa, >P_5882... at 53.66%
1016	41aa, >P_5887... at 63.41%
1017	41aa, >P_5893... at 51.22%
1018	41aa, >P_5902... at 51.22%
1019	41aa, >P_5904... at 53.66%
1020	41aa, >P_5910... at 58.54%
1021	41aa, >P_5921... at 56.10%
1022	41aa, >P_5923... at 56.10%
1023	41aa, >P_5932... at 51.22%
1024	41aa, >P_5935... at 51.22%
1025	41aa, >P_5936... at 51.22%
1026	41aa, >P_5939... at 51.22%
1027	41aa, >P_5941... at 53.66%
1028	41aa, >P_5943... at 53.66%
1029	41aa, >P_5958... at 53.66%
1030	41aa, >P_5959... at 53.66%
1031	41aa, >P_5966... at 56.10%
1032	41aa, >P_5967... at 58.54%
1033	41aa, >P_5985... at 51.22%
1034	41aa, >P_5986... at 63.41%
1035	41aa, >P_5992... at 58.54%
1036	41aa, >P_5994... at 53.66%
1037	41aa, >P_5998... at 51.22%
1038	41aa, >P_6001... at 56.10%
1039	41aa, >P_6013... at 53.66%
1040	41aa, >P_6016... at 53.66%
1041	41aa, >P_6018... at 60.98%
1042	41aa, >P_6020... at 51.22%
1043	41aa, >P_6032... at 58.54%
1044	41aa, >P_6036... at 53.66%
1045	41aa, >P_6042... at 51.22%
1046	41aa, >P_6047... at 56.10%
1047	41aa, >P_6052... at 58.54%
1048	41aa, >P_6060... at 53.66%
1049	41aa, >P_6064... at 60.98%
1050	41aa, >P_6066... at 58.54%
1051	41aa, >P_6076... at 51.22%
1052	41aa, >P_6082... at 51.22%
1053	41aa, >P_6088... at 51.22%
1054	41aa, >P_6095... at 53.66%
1055	41aa, >P_6100... at 53.66%
1056	41aa, >P_6109... at 51.22%
1057	41aa, >P_6112... at 56.10%
1058	41aa, >P_6120... at 58.54%
1059	41aa, >P_6122... at 53.66%
1060	41aa, >P_6123... at 56.10%
1061	41aa, >P_6129... at 58.54%
1062	41aa, >P_6137... at 56.10%
1063	41aa, >P_6139... at 60.98%
1064	41aa, >P_6140... at 53.66%
1065	41aa, >P_6143... at 53.66%
1066	41aa, >P_6153... at 56.10%
1067	41aa, >P_6158... at 53.66%
1068	41aa, >P_6162... at 63.41%
1069	41aa, >P_6163... at 51.22%
1070	41aa, >P_6166... at 51.22%
1071	41aa, >P_6171... at 56.10%
1072	41aa, >P_6177... at 56.10%
1073	41aa, >P_6179... at 51.22%
1074	41aa, >P_6194... at 53.66%
1075	41aa, >P_6198... at 56.10%
1076	41aa, >P_6200... at 53.66%
1077	41aa, >P_6204... at 53.66%
1078	41aa, >P_6216... at 51.22%
1079	41aa, >P_6231... at 51.22%
1080	41aa, >P_6239... at 53.66%
1081	41aa, >P_6251... at 51.22%
1082	41aa, >P_6253... at 56.10%
1083	41aa, >P_6258... at 51.22%
1084	41aa, >P_6259... at 51.22%
1085	41aa, >P_6269... at 53.66%
1086	41aa, >P_6280... at 51.22%
1087	41aa, >P_6282... at 51.22%
1088	41aa, >P_6289... at 53.66%
1089	41aa, >P_6291... at 51.22%
1090	41aa, >P_6297... at 51.22%
1091	41aa, >P_6318... at 53.66%
1092	41aa, >P_6324... at 56.10%
1093	41aa, >P_6327... at 51.22%
1094	41aa, >P_6328... at 60.98%
1095	41aa, >P_6329... at 56.10%
1096	41aa, >P_6332... at 53.66%
1097	41aa, >P_6339... at 56.10%
1098	41aa, >P_6367... at 51.22%
1099	41aa, >P_6375... at 56.10%
1100	41aa, >P_6379... at 58.54%
1101	41aa, >P_6380... at 51.22%
1102	41aa, >P_6399... at 53.66%
1103	41aa, >P_6419... at 53.66%
1104	41aa, >P_6423... at 51.22%
1105	41aa, >P_6435... at 51.22%
1106	41aa, >P_6442... at 53.66%
1107	41aa, >P_6447... at 58.54%
1108	41aa, >P_6452... at 51.22%
1109	41aa, >P_6454... at 53.66%
1110	41aa, >P_6460... at 51.22%
1111	41aa, >P_6462... at 51.22%
1112	41aa, >P_6463... at 51.22%
1113	41aa, >P_6466... at 51.22%
1114	41aa, >P_6469... at 56.10%
1115	41aa, >P_6472... at 51.22%
1116	41aa, >P_6495... at 60.98%
1117	41aa, >P_6498... at 53.66%
1118	41aa, >P_6502... at 53.66%
1119	41aa, >P_6503... at 53.66%
1120	41aa, >P_6508... at 51.22%
1121	41aa, >P_6520... at 51.22%
1122	41aa, >P_6521... at 56.10%
1123	41aa, >P_6527... at 56.10%
1124	41aa, >P_6532... at 51.22%
1125	41aa, >P_6549... at 56.10%
1126	41aa, >P_6557... at 60.98%
1127	41aa, >P_6572... at 51.22%
1128	41aa, >P_6573... at 51.22%
1129	41aa, >P_6574... at 53.66%
1130	41aa, >P_6577... at 58.54%
1131	41aa, >P_6578... at 56.10%
1132	41aa, >P_6586... at 51.22%
1133	41aa, >P_6587... at 53.66%
1134	41aa, >P_6589... at 53.66%
1135	41aa, >P_6591... at 53.66%
1136	41aa, >P_6597... at 56.10%
1137	41aa, >P_6601... at 63.41%
1138	41aa, >P_6603... at 58.54%
1139	41aa, >P_6606... at 51.22%
1140	41aa, >P_6617... at 56.10%
1141	41aa, >P_6618... at 53.66%
1142	41aa, >P_6625... at 56.10%
1143	41aa, >P_6644... at 51.22%
1144	41aa, >P_6647... at 65.85%
1145	41aa, >P_6649... at 56.10%
1146	41aa, >P_6650... at 51.22%
1147	41aa, >P_6651... at 56.10%
1148	41aa, >P_6652... at 56.10%
1149	41aa, >P_6669... at 56.10%
1150	41aa, >P_6682... at 51.22%
1151	41aa, >P_6697... at 56.10%
1152	41aa, >P_6703... at 58.54%
1153	41aa, >P_6706... at 56.10%
1154	41aa, >P_6707... at 51.22%
1155	41aa, >P_6721... at 56.10%
1156	41aa, >P_6726... at 51.22%
1157	41aa, >P_6738... at 56.10%
1158	41aa, >P_6747... at 53.66%
1159	41aa, >P_6755... at 51.22%
1160	41aa, >P_6768... at 58.54%
1161	41aa, >P_6771... at 51.22%
1162	41aa, >P_6776... at 56.10%
1163	41aa, >P_6781... at 53.66%
1164	41aa, >P_6794... at 51.22%
1165	41aa, >P_6796... at 51.22%
1166	41aa, >P_6797... at 51.22%
1167	41aa, >P_6801... at 51.22%
1168	41aa, >P_6806... at 53.66%
1169	41aa, >P_6812... at 51.22%
1170	41aa, >P_6820... at 56.10%
1171	41aa, >P_6824... at 53.66%
1172	41aa, >P_6825... at 51.22%
1173	41aa, >P_6831... at 51.22%
1174	41aa, >P_6838... at 53.66%
1175	41aa, >P_6840... at 56.10%
1176	41aa, >P_6843... at 53.66%
1177	41aa, >P_6845... at 51.22%
1178	41aa, >P_6856... at 51.22%
1179	41aa, >P_6858... at 53.66%
1180	41aa, >P_6871... at 51.22%
1181	41aa, >P_6874... at 51.22%
1182	41aa, >P_6879... at 51.22%
1183	41aa, >P_6885... at 51.22%
1184	41aa, >P_6886... at 51.22%
1185	41aa, >P_6888... at 53.66%
1186	41aa, >P_6901... at 53.66%
1187	41aa, >P_6904... at 51.22%
1188	41aa, >P_6905... at 51.22%
1189	41aa, >P_6907... at 51.22%
1190	41aa, >P_6914... at 58.54%
1191	41aa, >P_6930... at 51.22%
1192	41aa, >P_6931... at 51.22%
1193	41aa, >P_6938... at 51.22%
1194	41aa, >P_6950... at 53.66%
1195	41aa, >P_6951... at 56.10%
1196	41aa, >P_6952... at 51.22%
1197	41aa, >P_6953... at 56.10%
1198	41aa, >P_6955... at 51.22%
1199	41aa, >P_6956... at 58.54%
1200	41aa, >P_6963... at 51.22%
1201	41aa, >P_6965... at 53.66%
1202	41aa, >P_6981... at 53.66%
1203	41aa, >P_6997... at 51.22%
1204	41aa, >P_7010... at 53.66%
1205	41aa, >P_7013... at 51.22%
1206	41aa, >P_7016... at 51.22%
1207	41aa, >P_7033... at 53.66%
1208	41aa, >P_7035... at 51.22%
1209	41aa, >P_7050... at 51.22%
1210	41aa, >P_7053... at 51.22%
1211	41aa, >P_7056... at 56.10%
1212	41aa, >P_7062... at 58.54%
1213	41aa, >P_7064... at 56.10%
1214	41aa, >P_7066... at 58.54%
1215	41aa, >P_7073... at 53.66%
1216	41aa, >P_7075... at 60.98%
1217	41aa, >P_7078... at 51.22%
1218	41aa, >P_7080... at 51.22%
1219	41aa, >P_7086... at 53.66%
1220	41aa, >P_7095... at 53.66%
1221	41aa, >P_7097... at 51.22%
1222	41aa, >P_7099... at 58.54%
1223	41aa, >P_7102... at 51.22%
1224	41aa, >P_7112... at 53.66%
1225	41aa, >P_7128... at 60.98%
1226	41aa, >P_7129... at 51.22%
1227	41aa, >P_7134... at 51.22%
1228	41aa, >P_7150... at 53.66%
1229	41aa, >P_7151... at 63.41%
1230	41aa, >P_7152... at 56.10%
1231	41aa, >P_7154... at 51.22%
1232	41aa, >P_7156... at 53.66%
1233	41aa, >P_7157... at 51.22%
1234	41aa, >P_7159... at 51.22%
1235	41aa, >P_7160... at 60.98%
1236	41aa, >P_7170... at 53.66%
1237	41aa, >P_7188... at 51.22%
1238	41aa, >P_7189... at 53.66%
1239	41aa, >P_7191... at 53.66%
1240	41aa, >P_7194... at 53.66%
1241	41aa, >P_7200... at 56.10%
1242	41aa, >P_7204... at 56.10%
1243	41aa, >P_7211... at 51.22%
1244	41aa, >P_7223... at 51.22%
1245	41aa, >P_7227... at 56.10%
1246	41aa, >P_7229... at 58.54%
1247	41aa, >P_7236... at 51.22%
1248	41aa, >P_7238... at 53.66%
1249	41aa, >P_7246... at 51.22%
1250	41aa, >P_7250... at 58.54%
1251	41aa, >P_7251... at 63.41%
1252	41aa, >P_7266... at 51.22%
1253	41aa, >P_7270... at 56.10%
1254	41aa, >P_7271... at 53.66%
1255	41aa, >P_7275... at 53.66%
1256	41aa, >P_7281... at 58.54%
1257	41aa, >P_7282... at 51.22%
1258	41aa, >P_7286... at 51.22%
1259	41aa, >P_7287... at 60.98%
1260	41aa, >P_7288... at 58.54%
1261	41aa, >P_7299... at 51.22%
1262	41aa, >P_7311... at 51.22%
1263	41aa, >P_7313... at 53.66%
1264	41aa, >P_7316... at 53.66%
1265	41aa, >P_7319... at 53.66%
1266	41aa, >P_7325... at 53.66%
1267	41aa, >P_7327... at 58.54%
1268	41aa, >P_7329... at 51.22%
1269	41aa, >P_7334... at 53.66%
1270	41aa, >P_7342... at 51.22%
1271	41aa, >P_7349... at 51.22%
1272	41aa, >P_7352... at 53.66%
1273	41aa, >P_7353... at 51.22%
1274	41aa, >P_7357... at 51.22%
1275	41aa, >P_7377... at 51.22%
1276	41aa, >P_7381... at 51.22%
1277	41aa, >P_7384... at 51.22%
1278	41aa, >P_7387... at 51.22%
1279	41aa, >P_7399... at 53.66%
1280	41aa, >P_7412... at 56.10%
1281	41aa, >P_7415... at 51.22%
1282	41aa, >P_7423... at 53.66%
1283	41aa, >P_7429... at 51.22%
1284	41aa, >P_7437... at 56.10%
1285	41aa, >P_7439... at 51.22%
1286	41aa, >P_7443... at 51.22%
1287	41aa, >P_7448... at 53.66%
1288	41aa, >P_7454... at 51.22%
1289	41aa, >P_7462... at 51.22%
1290	41aa, >P_7468... at 51.22%
1291	41aa, >P_7480... at 51.22%
1292	41aa, >P_7484... at 53.66%
1293	41aa, >P_7490... at 53.66%
1294	41aa, >P_7500... at 51.22%
1295	41aa, >P_7503... at 65.85%
1296	41aa, >P_7518... at 51.22%
1297	41aa, >P_7521... at 58.54%
1298	41aa, >P_7525... at 53.66%
1299	41aa, >P_7537... at 51.22%
1300	41aa, >P_7549... at 51.22%
1301	41aa, >P_7561... at 58.54%
1302	41aa, >P_7579... at 53.66%
1303	41aa, >P_7585... at 53.66%
1304	41aa, >P_7586... at 53.66%
1305	41aa, >P_7590... at 53.66%
1306	41aa, >P_7592... at 53.66%
1307	41aa, >P_7594... at 51.22%
1308	41aa, >P_7599... at 53.66%
1309	41aa, >P_7602... at 60.98%
1310	41aa, >P_7607... at 51.22%
1311	41aa, >P_7609... at 56.10%
1312	41aa, >P_7610... at 53.66%
1313	41aa, >P_7611... at 56.10%
1314	41aa, >P_7619... at 53.66%
1315	41aa, >P_7621... at 53.66%
1316	41aa, >P_7634... at 51.22%
1317	41aa, >P_7635... at 53.66%
1318	41aa, >P_7636... at 53.66%
1319	41aa, >P_7650... at 53.66%
1320	41aa, >P_7657... at 51.22%
1321	41aa, >P_7663... at 56.10%
1322	41aa, >P_7692... at 56.10%
1323	41aa, >P_7693... at 53.66%
1324	41aa, >P_7705... at 53.66%
1325	41aa, >P_7707... at 51.22%
1326	41aa, >P_7713... at 53.66%
1327	41aa, >P_7727... at 51.22%
1328	41aa, >P_7729... at 51.22%
1329	41aa, >P_7745... at 53.66%
1330	41aa, >P_7746... at 51.22%
1331	41aa, >P_7755... at 51.22%
1332	41aa, >P_7759... at 53.66%
1333	41aa, >P_7768... at 53.66%
1334	41aa, >P_7769... at 53.66%
1335	41aa, >P_7773... at 58.54%
1336	41aa, >P_7778... at 56.10%
1337	41aa, >P_7779... at 58.54%
1338	41aa, >P_7780... at 51.22%
1339	41aa, >P_7786... at 51.22%
1340	41aa, >P_7790... at 60.98%
1341	41aa, >P_7800... at 51.22%
1342	41aa, >P_7802... at 51.22%
1343	41aa, >P_7803... at 51.22%
1344	41aa, >P_7806... at 51.22%
1345	41aa, >P_7809... at 53.66%
1346	41aa, >P_7815... at 56.10%
1347	41aa, >P_7831... at 58.54%
1348	41aa, >P_7833... at 51.22%
1349	41aa, >P_7863... at 56.10%
1350	41aa, >P_7865... at 51.22%
1351	41aa, >P_7869... at 58.54%
1352	41aa, >P_7870... at 51.22%
1353	41aa, >P_7874... at 51.22%
1354	41aa, >P_7878... at 51.22%
1355	41aa, >P_7885... at 51.22%
1356	41aa, >P_7888... at 51.22%
1357	41aa, >P_7894... at 51.22%
1358	41aa, >P_7921... at 53.66%
1359	41aa, >P_7925... at 51.22%
1360	41aa, >P_7941... at 51.22%
1361	41aa, >P_7943... at 53.66%
1362	41aa, >P_7948... at 53.66%
1363	41aa, >P_7955... at 53.66%
1364	41aa, >P_7956... at 51.22%
1365	41aa, >P_7959... at 53.66%
1366	41aa, >P_7961... at 51.22%
1367	41aa, >P_7968... at 51.22%
1368	41aa, >P_7976... at 51.22%
1369	41aa, >P_8012... at 58.54%
1370	41aa, >P_8021... at 58.54%
1371	41aa, >P_8024... at 51.22%
1372	41aa, >P_8030... at 51.22%
1373	41aa, >P_8033... at 53.66%
1374	41aa, >P_8037... at 51.22%
1375	41aa, >P_8045... at 53.66%
1376	41aa, >P_8048... at 51.22%
1377	41aa, >P_8049... at 51.22%
1378	41aa, >P_8050... at 53.66%
1379	41aa, >P_8058... at 53.66%
1380	41aa, >P_8069... at 51.22%
1381	41aa, >P_8076... at 65.85%
1382	41aa, >P_8079... at 51.22%
1383	41aa, >P_8080... at 58.54%
1384	41aa, >P_8081... at 56.10%
1385	41aa, >P_8088... at 53.66%
1386	41aa, >P_8091... at 53.66%
1387	41aa, >P_8111... at 51.22%
1388	41aa, >P_8112... at 56.10%
1389	41aa, >P_8113... at 51.22%
1390	41aa, >P_8117... at 51.22%
1391	41aa, >P_8118... at 51.22%
1392	41aa, >P_8125... at 53.66%
1393	41aa, >P_8126... at 51.22%
1394	41aa, >P_8134... at 51.22%
1395	41aa, >P_8144... at 51.22%
1396	41aa, >P_8148... at 60.98%
1397	41aa, >P_8149... at 58.54%
1398	41aa, >P_8177... at 51.22%
1399	41aa, >P_8179... at 53.66%
1400	41aa, >P_8184... at 51.22%
1401	41aa, >P_8198... at 56.10%
1402	41aa, >P_8199... at 53.66%
1403	41aa, >P_8209... at 56.10%
1404	41aa, >P_8219... at 56.10%
1405	41aa, >P_8221... at 53.66%
1406	41aa, >P_8225... at 58.54%
1407	41aa, >P_8231... at 51.22%
1408	41aa, >P_8234... at 53.66%
1409	41aa, >P_8245... at 56.10%
1410	41aa, >P_8249... at 58.54%
1411	41aa, >P_8251... at 51.22%
1412	41aa, >P_8257... at 51.22%
1413	41aa, >P_8258... at 51.22%
1414	41aa, >P_8262... at 53.66%
1415	41aa, >P_8266... at 60.98%
1416	41aa, >P_8267... at 56.10%
1417	41aa, >P_8283... at 51.22%
1418	41aa, >P_8284... at 51.22%
1419	41aa, >P_8285... at 53.66%
1420	41aa, >P_8288... at 51.22%
1421	41aa, >P_8306... at 51.22%
1422	41aa, >P_8307... at 58.54%
1423	41aa, >P_8332... at 51.22%
1424	41aa, >P_8334... at 51.22%
1425	41aa, >P_8344... at 56.10%
1426	41aa, >P_8356... at 51.22%
1427	41aa, >P_8368... at 51.22%
1428	41aa, >P_8375... at 51.22%
1429	41aa, >P_8382... at 56.10%
1430	41aa, >P_8386... at 56.10%
1431	41aa, >P_8391... at 51.22%
1432	41aa, >P_8396... at 53.66%
1433	41aa, >P_8402... at 53.66%
1434	41aa, >P_8404... at 51.22%
1435	41aa, >P_8407... at 51.22%
1436	41aa, >P_8408... at 56.10%
1437	41aa, >P_8415... at 53.66%
1438	41aa, >P_8418... at 51.22%
1439	41aa, >P_8419... at 56.10%
1440	41aa, >P_8425... at 51.22%
1441	41aa, >P_8430... at 51.22%
1442	41aa, >P_8432... at 53.66%
1443	41aa, >P_8447... at 51.22%
1444	41aa, >P_8448... at 51.22%
1445	41aa, >P_8466... at 53.66%
1446	41aa, >P_8470... at 58.54%
1447	41aa, >P_8471... at 53.66%
1448	41aa, >P_8475... at 51.22%
1449	41aa, >P_8484... at 53.66%
1450	41aa, >P_8486... at 53.66%
1451	41aa, >P_8494... at 51.22%
1452	41aa, >P_8498... at 56.10%
1453	41aa, >P_8506... at 53.66%
1454	41aa, >P_8517... at 53.66%
1455	41aa, >P_8531... at 51.22%
1456	41aa, >P_8533... at 51.22%
1457	41aa, >P_8538... at 53.66%
1458	41aa, >P_8540... at 51.22%
1459	41aa, >P_8543... at 58.54%
1460	41aa, >P_8545... at 51.22%
1461	41aa, >P_8550... at 56.10%
1462	41aa, >P_8551... at 53.66%
1463	41aa, >P_8557... at 65.85%
1464	41aa, >P_8563... at 53.66%
1465	41aa, >P_8571... at 51.22%
1466	41aa, >P_8585... at 53.66%
1467	41aa, >P_8588... at 53.66%
1468	41aa, >P_8590... at 58.54%
1469	41aa, >P_8592... at 51.22%
1470	41aa, >P_8603... at 51.22%
1471	41aa, >P_8604... at 51.22%
1472	41aa, >P_8612... at 51.22%
1473	41aa, >P_8615... at 53.66%
1474	41aa, >P_8616... at 60.98%
1475	41aa, >P_8618... at 56.10%
1476	41aa, >P_8623... at 51.22%
1477	41aa, >P_8625... at 56.10%
1478	41aa, >P_8634... at 53.66%
1479	41aa, >P_8636... at 53.66%
1480	41aa, >P_8648... at 56.10%
1481	41aa, >P_8649... at 53.66%
1482	41aa, >P_8652... at 51.22%
1483	41aa, >P_8653... at 51.22%
1484	41aa, >P_8657... at 51.22%
1485	41aa, >P_8658... at 51.22%
1486	41aa, >P_8659... at 51.22%
1487	41aa, >P_8665... at 51.22%
1488	41aa, >P_8674... at 53.66%
1489	41aa, >P_8677... at 51.22%
1490	41aa, >P_8679... at 51.22%
1491	41aa, >P_8682... at 56.10%
1492	41aa, >P_8695... at 60.98%
1493	41aa, >P_8699... at 53.66%
1494	41aa, >P_8703... at 53.66%
1495	41aa, >P_8705... at 53.66%
1496	41aa, >P_8711... at 53.66%
1497	41aa, >P_8713... at 53.66%
1498	41aa, >P_8726... at 53.66%
1499	41aa, >P_8727... at 51.22%
1500	41aa, >P_8729... at 51.22%
1501	41aa, >P_8733... at 60.98%
1502	41aa, >P_8741... at 53.66%
1503	41aa, >P_8752... at 51.22%
1504	41aa, >P_8757... at 51.22%
1505	41aa, >P_8762... at 51.22%
1506	41aa, >P_8766... at 51.22%
1507	41aa, >P_8768... at 51.22%
1508	41aa, >P_8773... at 53.66%
1509	41aa, >P_8779... at 56.10%
1510	41aa, >P_8783... at 56.10%
1511	41aa, >P_8784... at 53.66%
1512	41aa, >P_8797... at 51.22%
1513	41aa, >P_8798... at 58.54%
1514	41aa, >P_8804... at 53.66%
1515	41aa, >P_8809... at 51.22%
1516	41aa, >P_8813... at 51.22%
1517	41aa, >P_8816... at 51.22%
1518	41aa, >P_8818... at 51.22%
1519	41aa, >P_8820... at 53.66%
1520	41aa, >P_8822... at 51.22%
1521	41aa, >P_8826... at 56.10%
1522	41aa, >P_8829... at 53.66%
1523	41aa, >P_8835... at 51.22%
1524	41aa, >P_8836... at 56.10%
1525	41aa, >P_8840... at 53.66%
1526	41aa, >P_8845... at 56.10%
1527	41aa, >P_8853... at 53.66%
1528	41aa, >P_8864... at 60.98%
1529	41aa, >P_8865... at 51.22%
1530	41aa, >P_8866... at 63.41%
1531	41aa, >P_8871... at 51.22%
1532	41aa, >P_8878... at 53.66%
1533	41aa, >P_8882... at 53.66%
1534	41aa, >P_8885... at 56.10%
1535	41aa, >P_8893... at 53.66%
1536	41aa, >P_8899... at 53.66%
1537	41aa, >P_8906... at 58.54%
1538	41aa, >P_8915... at 53.66%
1539	41aa, >P_8919... at 51.22%
1540	41aa, >P_8937... at 53.66%
1541	41aa, >P_8941... at 53.66%
1542	41aa, >P_8945... at 53.66%
1543	41aa, >P_8946... at 56.10%
1544	41aa, >P_8977... at 51.22%
1545	41aa, >P_8998... at 53.66%
1546	41aa, >P_9009... at 51.22%
1547	41aa, >P_9016... at 51.22%
1548	41aa, >P_9022... at 56.10%
1549	41aa, >P_9023... at 51.22%
1550	41aa, >P_9027... at 51.22%
1551	41aa, >P_9031... at 51.22%
1552	41aa, >P_9037... at 51.22%
1553	41aa, >P_9046... at 58.54%
1554	41aa, >P_9047... at 56.10%
1555	41aa, >P_9048... at 51.22%
1556	41aa, >P_9050... at 56.10%
1557	41aa, >P_9080... at 56.10%
1558	41aa, >P_9081... at 58.54%
1559	41aa, >P_9088... at 51.22%
1560	41aa, >P_9089... at 51.22%
1561	41aa, >P_9093... at 56.10%
1562	41aa, >P_9096... at 53.66%
1563	41aa, >P_9097... at 51.22%
1564	41aa, >P_9099... at 51.22%
1565	41aa, >P_9104... at 53.66%
1566	41aa, >P_9107... at 51.22%
1567	41aa, >P_9108... at 51.22%
1568	41aa, >P_9109... at 56.10%
1569	41aa, >P_9113... at 56.10%
1570	41aa, >P_9116... at 53.66%
1571	41aa, >P_9118... at 60.98%
1572	41aa, >P_9125... at 56.10%
1573	41aa, >P_9128... at 51.22%
1574	41aa, >P_9137... at 53.66%
1575	41aa, >P_9144... at 51.22%
1576	41aa, >P_9149... at 53.66%
1577	41aa, >P_9152... at 56.10%
1578	41aa, >P_9153... at 56.10%
1579	41aa, >P_9154... at 56.10%
1580	41aa, >P_9162... at 51.22%
1581	41aa, >P_9174... at 51.22%
1582	41aa, >P_9181... at 51.22%
1583	41aa, >P_9189... at 53.66%
1584	41aa, >P_9191... at 56.10%
1585	41aa, >P_9192... at 53.66%
1586	41aa, >P_9199... at 56.10%
1587	41aa, >P_9203... at 53.66%
1588	41aa, >P_9213... at 51.22%
1589	41aa, >P_9215... at 53.66%
1590	41aa, >P_9217... at 51.22%
1591	41aa, >P_9238... at 53.66%
1592	41aa, >P_9253... at 53.66%
1593	41aa, >P_9254... at 51.22%
1594	41aa, >P_9258... at 53.66%
1595	41aa, >P_9282... at 53.66%
1596	41aa, >P_9287... at 53.66%
1597	41aa, >P_9294... at 51.22%
1598	41aa, >P_9299... at 53.66%
1599	41aa, >P_9303... at 51.22%
1600	41aa, >P_9305... at 51.22%
1601	41aa, >P_9310... at 51.22%
1602	41aa, >P_9315... at 56.10%
1603	41aa, >P_9347... at 53.66%
1604	41aa, >P_9351... at 51.22%
1605	41aa, >P_9383... at 51.22%
1606	41aa, >P_9389... at 53.66%
1607	41aa, >P_9394... at 53.66%
1608	41aa, >P_9395... at 51.22%
1609	41aa, >P_9412... at 51.22%
1610	41aa, >P_9423... at 51.22%
1611	41aa, >P_9425... at 53.66%
1612	41aa, >P_9435... at 53.66%
1613	41aa, >P_9442... at 58.54%
1614	41aa, >P_9444... at 51.22%
1615	41aa, >P_9446... at 58.54%
1616	41aa, >P_9449... at 58.54%
1617	41aa, >P_9450... at 51.22%
1618	41aa, >P_9476... at 63.41%
1619	41aa, >P_9485... at 56.10%
1620	41aa, >P_9493... at 56.10%
1621	41aa, >P_9496... at 51.22%
1622	41aa, >P_9500... at 51.22%
1623	41aa, >P_9502... at 53.66%
1624	41aa, >P_9504... at 56.10%
1625	41aa, >P_9508... at 53.66%
1626	41aa, >P_9512... at 53.66%
1627	41aa, >P_9520... at 53.66%
1628	41aa, >P_9526... at 51.22%
1629	41aa, >P_9537... at 53.66%
1630	41aa, >P_9550... at 53.66%
1631	41aa, >P_9553... at 53.66%
1632	41aa, >P_9559... at 56.10%
1633	41aa, >P_9560... at 53.66%
1634	41aa, >P_9563... at 53.66%
1635	41aa, >P_9565... at 53.66%
1636	41aa, >P_9566... at 51.22%
1637	41aa, >P_9577... at 51.22%
1638	41aa, >P_9581... at 58.54%
1639	41aa, >P_9583... at 51.22%
1640	41aa, >P_9586... at 56.10%
1641	41aa, >P_9587... at 53.66%
1642	41aa, >P_9588... at 51.22%
1643	41aa, >P_9591... at 51.22%
1644	41aa, >P_9599... at 53.66%
1645	41aa, >P_9613... at 58.54%
1646	41aa, >P_9614... at 53.66%
1647	41aa, >P_9618... at 51.22%
1648	41aa, >P_9619... at 51.22%
1649	41aa, >P_9627... at 58.54%
1650	41aa, >P_9636... at 56.10%
1651	41aa, >P_9647... at 51.22%
1652	41aa, >P_9650... at 53.66%
1653	41aa, >P_9651... at 51.22%
1654	41aa, >P_9654... at 56.10%
1655	41aa, >P_9663... at 56.10%
1656	41aa, >P_9689... at 51.22%
1657	41aa, >P_9693... at 56.10%
1658	41aa, >P_9697... at 51.22%
1659	41aa, >P_9700... at 58.54%
1660	41aa, >P_9702... at 53.66%
1661	41aa, >P_9705... at 51.22%
1662	41aa, >P_9714... at 53.66%
1663	41aa, >P_9717... at 51.22%
1664	41aa, >P_9721... at 51.22%
1665	41aa, >P_9722... at 51.22%
1666	41aa, >P_9723... at 51.22%
1667	41aa, >P_9726... at 58.54%
1668	41aa, >P_9727... at 53.66%
1669	41aa, >P_9744... at 58.54%
1670	41aa, >P_9754... at 51.22%
1671	41aa, >P_9758... at 56.10%
1672	41aa, >P_9761... at 56.10%
1673	41aa, >P_9773... at 51.22%
1674	41aa, >P_9774... at 51.22%
1675	41aa, >P_9775... at 56.10%
1676	41aa, >P_9779... at 51.22%
1677	41aa, >P_9780... at 51.22%
1678	41aa, >P_9791... at 51.22%
1679	41aa, >P_9803... at 51.22%
1680	41aa, >P_9812... at 58.54%
1681	41aa, >P_9813... at 53.66%
1682	41aa, >P_9816... at 51.22%
1683	41aa, >P_9819... at 53.66%
1684	41aa, >P_9825... at 53.66%
1685	41aa, >P_9827... at 51.22%
1686	41aa, >P_9842... at 51.22%
1687	41aa, >P_9849... at 51.22%
1688	41aa, >P_9857... at 51.22%
1689	41aa, >P_9860... at 60.98%
1690	41aa, >P_9864... at 53.66%
1691	41aa, >P_9869... at 53.66%
1692	41aa, >P_9872... at 56.10%
1693	41aa, >P_9878... at 51.22%
1694	41aa, >P_9896... at 56.10%
1695	41aa, >P_9898... at 58.54%
1696	41aa, >P_9911... at 51.22%
1697	41aa, >P_9935... at 56.10%
1698	41aa, >P_9940... at 51.22%
1699	41aa, >P_9941... at 58.54%
1700	41aa, >P_9944... at 53.66%
1701	41aa, >P_9945... at 51.22%
1702	41aa, >P_9950... at 58.54%
1703	41aa, >P_9952... at 51.22%
1704	41aa, >P_9955... at 56.10%
1705	41aa, >P_9961... at 53.66%
1706	41aa, >P_9964... at 51.22%
1707	41aa, >P_9974... at 51.22%
1708	41aa, >P_9978... at 60.98%
1709	41aa, >P_9982... at 53.66%
1710	41aa, >P_9984... at 51.22%
1711	41aa, >P_9992... at 53.66%
1712	41aa, >P_9995... at 53.66%
1713	41aa, >P_10002... at 53.66%
1714	41aa, >P_10003... at 51.22%
1715	41aa, >P_10009... at 53.66%
1716	41aa, >P_10017... at 53.66%
1717	41aa, >P_10020... at 56.10%
1718	41aa, >P_10031... at 53.66%
1719	41aa, >P_10033... at 56.10%
1720	41aa, >P_10034... at 56.10%
1721	41aa, >P_10038... at 53.66%
1722	41aa, >P_10044... at 56.10%
1723	41aa, >P_10051... at 56.10%
1724	41aa, >P_10054... at 51.22%
1725	41aa, >P_10056... at 51.22%
1726	41aa, >P_10062... at 53.66%
1727	41aa, >P_10073... at 51.22%
1728	41aa, >P_10076... at 53.66%
1729	41aa, >P_10077... at 56.10%
1730	41aa, >P_10090... at 51.22%
1731	41aa, >P_10093... at 56.10%
1732	41aa, >P_10096... at 53.66%
1733	41aa, >P_10097... at 58.54%
1734	41aa, >P_10098... at 51.22%
1735	41aa, >P_10106... at 51.22%
1736	41aa, >P_10108... at 56.10%
1737	41aa, >P_10110... at 53.66%
1738	41aa, >P_10114... at 53.66%
1739	41aa, >P_10116... at 56.10%
1740	41aa, >P_10118... at 51.22%
1741	41aa, >P_10123... at 51.22%
1742	41aa, >P_10135... at 51.22%
1743	41aa, >P_10138... at 56.10%
1744	41aa, >P_10139... at 51.22%
1745	41aa, >P_10141... at 53.66%
1746	41aa, >P_10142... at 51.22%
1747	41aa, >P_10151... at 58.54%
1748	41aa, >P_10158... at 56.10%
1749	41aa, >P_10162... at 53.66%
1750	41aa, >P_10167... at 53.66%
1751	41aa, >P_10193... at 51.22%
1752	41aa, >P_10202... at 53.66%
1753	41aa, >P_10203... at 53.66%
1754	41aa, >P_10217... at 53.66%
1755	41aa, >P_10224... at 51.22%
1756	41aa, >P_10225... at 53.66%
1757	41aa, >P_10248... at 53.66%
1758	41aa, >P_10256... at 53.66%
1759	41aa, >P_10262... at 51.22%
1760	41aa, >P_10266... at 58.54%
1761	41aa, >P_10270... at 56.10%
1762	41aa, >P_10271... at 51.22%
1763	41aa, >P_10274... at 56.10%
1764	41aa, >P_10294... at 58.54%
1765	41aa, >P_10295... at 56.10%
1766	41aa, >P_10296... at 53.66%
1767	41aa, >P_10305... at 53.66%
1768	41aa, >P_10307... at 58.54%
1769	41aa, >P_10309... at 51.22%
1770	41aa, >P_10321... at 56.10%
1771	41aa, >P_10324... at 56.10%
1772	41aa, >P_10325... at 53.66%
1773	41aa, >P_10347... at 51.22%
1774	41aa, >P_10355... at 53.66%
1775	41aa, >P_10361... at 58.54%
1776	41aa, >P_10363... at 56.10%
1777	41aa, >P_10376... at 53.66%
1778	41aa, >P_10383... at 53.66%
1779	41aa, >P_10407... at 51.22%
1780	41aa, >P_10412... at 51.22%
1781	41aa, >P_10413... at 51.22%
1782	41aa, >P_10417... at 51.22%
1783	41aa, >P_10420... at 51.22%
1784	41aa, >P_10425... at 51.22%
1785	41aa, >P_10435... at 51.22%
1786	41aa, >P_10437... at 60.98%
1787	41aa, >P_10438... at 51.22%
1788	41aa, >P_10440... at 53.66%
1789	41aa, >P_10442... at 56.10%
1790	41aa, >P_10444... at 53.66%
1791	41aa, >P_10448... at 51.22%
1792	41aa, >P_10452... at 58.54%
1793	41aa, >P_10461... at 53.66%
1794	41aa, >P_10465... at 60.98%
1795	41aa, >P_10477... at 56.10%
1796	41aa, >P_10480... at 53.66%
1797	41aa, >P_10482... at 58.54%
1798	41aa, >P_10483... at 51.22%
1799	41aa, >P_10486... at 53.66%
1800	41aa, >P_10494... at 56.10%
1801	41aa, >P_10513... at 51.22%
1802	41aa, >P_10514... at 51.22%
1803	41aa, >P_10520... at 60.98%
1804	41aa, >P_10528... at 60.98%
1805	41aa, >P_10536... at 51.22%
1806	41aa, >P_10543... at 51.22%
1807	41aa, >P_10544... at 51.22%
1808	41aa, >P_10548... at 51.22%
1809	41aa, >P_10551... at 56.10%
1810	41aa, >P_10556... at 51.22%
1811	41aa, >P_10561... at 53.66%
1812	41aa, >P_10569... at 51.22%
1813	41aa, >P_10570... at 56.10%
1814	41aa, >P_10574... at 56.10%
1815	41aa, >P_10575... at 56.10%
1816	41aa, >P_10583... at 51.22%
1817	41aa, >P_10584... at 53.66%
1818	41aa, >P_10591... at 53.66%
1819	41aa, >P_10593... at 53.66%
1820	41aa, >P_10612... at 51.22%
1821	41aa, >P_10633... at 51.22%
1822	41aa, >P_10650... at 51.22%
1823	41aa, >P_10651... at 53.66%
1824	41aa, >P_10662... at 53.66%
1825	41aa, >P_10665... at 51.22%
1826	41aa, >P_10670... at 51.22%
1827	41aa, >P_10682... at 51.22%
1828	41aa, >P_10695... at 53.66%
1829	41aa, >P_10703... at 51.22%
1830	41aa, >P_10707... at 58.54%
1831	41aa, >P_10709... at 51.22%
1832	41aa, >P_10710... at 53.66%
1833	41aa, >P_10715... at 53.66%
1834	41aa, >P_10723... at 51.22%
1835	41aa, >P_10724... at 53.66%
1836	41aa, >P_10733... at 63.41%
1837	41aa, >P_10740... at 53.66%
1838	41aa, >P_10742... at 53.66%
1839	41aa, >P_10753... at 56.10%
1840	41aa, >P_10760... at 58.54%
1841	41aa, >P_10768... at 56.10%
1842	41aa, >P_10773... at 51.22%
1843	41aa, >P_10774... at 51.22%
1844	41aa, >P_10775... at 51.22%
1845	41aa, >P_10776... at 51.22%
1846	41aa, >P_10782... at 53.66%
1847	41aa, >P_10784... at 56.10%
1848	41aa, >P_10786... at 51.22%
1849	41aa, >P_10794... at 53.66%
1850	41aa, >P_10801... at 51.22%
1851	41aa, >P_10802... at 53.66%
1852	41aa, >P_10804... at 53.66%
1853	41aa, >P_10809... at 53.66%
1854	41aa, >P_10812... at 53.66%
1855	41aa, >P_10815... at 51.22%
1856	41aa, >P_10816... at 51.22%
1857	41aa, >P_10835... at 51.22%
1858	41aa, >P_10842... at 53.66%
1859	41aa, >P_10847... at 51.22%
1860	41aa, >P_10848... at 58.54%
1861	41aa, >P_10856... at 53.66%
1862	41aa, >P_10859... at 51.22%
1863	41aa, >P_10860... at 53.66%
1864	41aa, >P_10861... at 53.66%
1865	41aa, >P_10862... at 53.66%
1866	41aa, >P_10866... at 51.22%
1867	41aa, >P_10891... at 51.22%
1868	41aa, >P_10899... at 53.66%
1869	41aa, >P_10913... at 51.22%
1870	41aa, >P_10925... at 51.22%
1871	41aa, >P_10933... at 53.66%
1872	41aa, >P_10934... at 51.22%
1873	41aa, >P_10936... at 51.22%
1874	41aa, >P_10941... at 56.10%
1875	41aa, >P_10942... at 53.66%
1876	41aa, >P_10943... at 51.22%
1877	41aa, >P_10948... at 53.66%
1878	41aa, >P_10957... at 51.22%
1879	41aa, >P_10968... at 53.66%
1880	41aa, >P_10971... at 51.22%
1881	41aa, >P_10977... at 51.22%
1882	41aa, >P_10982... at 53.66%
1883	41aa, >P_10983... at 56.10%
1884	41aa, >P_10988... at 58.54%
1885	41aa, >P_10994... at 56.10%
1886	41aa, >P_10996... at 51.22%
1887	41aa, >P_11000... at 53.66%
1888	41aa, >P_11005... at 51.22%
1889	41aa, >P_11016... at 53.66%
1890	41aa, >P_11017... at 56.10%
1891	41aa, >P_11019... at 51.22%
1892	41aa, >P_11022... at 53.66%
1893	41aa, >P_11029... at 51.22%
1894	41aa, >P_11033... at 51.22%
1895	41aa, >P_11041... at 51.22%
1896	41aa, >P_11044... at 65.85%
1897	41aa, >P_11048... at 56.10%
1898	41aa, >P_11050... at 51.22%
1899	41aa, >P_11068... at 53.66%
1900	41aa, >P_11086... at 53.66%
1901	41aa, >P_11090... at 53.66%
1902	41aa, >P_11096... at 53.66%
1903	41aa, >P_11102... at 51.22%
1904	41aa, >P_11105... at 51.22%
1905	41aa, >P_11107... at 51.22%
1906	41aa, >P_11109... at 51.22%
1907	41aa, >P_11122... at 56.10%
1908	41aa, >P_11123... at 51.22%
1909	41aa, >P_11126... at 51.22%
1910	41aa, >P_11129... at 53.66%
1911	41aa, >P_11135... at 51.22%
1912	41aa, >P_11136... at 51.22%
1913	41aa, >P_11145... at 53.66%
1914	41aa, >P_11160... at 56.10%
1915	41aa, >P_11162... at 51.22%
1916	41aa, >P_11166... at 51.22%
1917	41aa, >P_11184... at 51.22%
1918	41aa, >P_11187... at 51.22%
1919	41aa, >P_11188... at 53.66%
1920	41aa, >P_11193... at 53.66%
1921	41aa, >P_11198... at 51.22%
1922	41aa, >P_11199... at 53.66%
1923	41aa, >P_11206... at 56.10%
1924	41aa, >P_11220... at 53.66%
1925	41aa, >P_11225... at 51.22%
1926	41aa, >P_11231... at 53.66%
1927	41aa, >P_11250... at 51.22%
1928	41aa, >P_11252... at 51.22%
1929	41aa, >P_11255... at 53.66%
1930	41aa, >P_11263... at 56.10%
1931	41aa, >P_11264... at 53.66%
1932	41aa, >P_11271... at 51.22%
1933	41aa, >P_11273... at 51.22%
1934	41aa, >P_11276... at 51.22%
1935	41aa, >P_11282... at 51.22%
1936	41aa, >P_11284... at 51.22%
1937	41aa, >P_11290... at 51.22%
1938	41aa, >P_11296... at 58.54%
1939	41aa, >P_11303... at 56.10%
1940	41aa, >P_11307... at 51.22%
>Cluster 1
0	41aa, >P_2... *
1	41aa, >P_6... at 51.22%
2	41aa, >P_9... at 53.66%
3	41aa, >P_10... at 56.10%
4	41aa, >P_12... at 53.66%
5	41aa, >P_16... at 56.10%
6	41aa, >P_23... at 53.66%
7	41aa, >P_27... at 53.66%
8	41aa, >P_37... at 60.98%
9	41aa, >P_43... at 56.10%
10	41aa, >P_45... at 53.66%
11	41aa, >P_56... at 51.22%
12	41aa, >P_60... at 53.66%
13	41aa, >P_69... at 56.10%
14	41aa, >P_71... at 53.66%
15	41aa, >P_72... at 53.66%
16	41aa, >P_91... at 53.66%
17	41aa, >P_98... at 53.66%
18	41aa, >P_108... at 53.66%
19	41aa, >P_109... at 51.22%
20	41aa, >P_114... at 51.22%
21	41aa, >P_117... at 56.10%
22	41aa, >P_119... at 51.22%
23	41aa, >P_125... at 51.22%
24	41aa, >P_137... at 53.66%
25	41aa, >P_144... at 51.22%
26	41aa, >P_154... at 51.22%
27	41aa, >P_157... at 58.54%
28	41aa, >P_170... at 53.66%
29	41aa, >P_173... at 51.22%
30	41aa, >P_177... at 58.54%
31	41aa, >P_181... at 56.10%
32	41aa, >P_182... at 63.41%
33	41aa, >P_186... at 53.66%
34	41aa, >P_194... at 51.22%
35	41aa, >P_202... at 56.10%
36	41aa, >P_211... at 51.22%
37	41aa, >P_223... at 58.54%
38	41aa, >P_225... at 56.10%
39	41aa, >P_237... at 51.22%
40	41aa, >P_239... at 53.66%
41	41aa, >P_244... at 51.22%
42	41aa, >P_246... at 56.10%
43	41aa, >P_258... at 51.22%
44	41aa, >P_265... at 51.22%
45	41aa, >P_266... at 56.10%
46	41aa, >P_267... at 51.22%
47	41aa, >P_273... at 51.22%
48	41aa, >P_275... at 60.98%
49	41aa, >P_277... at 53.66%
50	41aa, >P_293... at 56.10%
51	41aa, >P_301... at 53.66%
52	41aa, >P_303... at 53.66%
53	41aa, >P_308... at 53.66%
54	41aa, >P_312... at 56.10%
55	41aa, >P_322... at 53.66%
56	41aa, >P_323... at 58.54%
[truncated: 9,358 more rows]
