# Supplementary material for: EnDeep4mC predicts DNA N4-methylcytosine sites using a dual-adaptive feature encoding framework in deep ensembles
Source: Genome Res. 2026 Mar;36(3):589–99. doi: 10.1101/gr.280977.125 (PMC12951953; doi:10.1101/gr.280977.125)
Supplement: Supplement 1 [file Supplemental_Code.zip › Supplemental_Code/EnDeep4mC-main/data/4mC/4mC_A.thaliana2/train_neg_cdhit.fasta]

>N_1
CTAATTCCCTAAACCCGAAACCGGTTTCTCTGGTTGAAAAT
>N_2
TTATCGTTTTTATGTAATTGCTTATTGTTGTGTGTAGATTT
>N_4
ACAAGCTTTGCTACGATCTACATTTGGGAATGTGAGTCTCT
>N_6
TGTTTGTTCTATCAATTTATCTTTTGTGGGAAAATTATTTA
>N_7
TTTAGTTGTAGGGATGAAGTCTTTCTTCGTTGTTGTTACGC
>N_8
CTATTTCTATCCTTGTAGCACACATTTTGGCACTCAAAAAA
>N_11
GTTATTCCCACAATCATATGCTTTCTAAAAGCAAAAGTATA
>N_13
GCAGAAAGTGGCAACACCCCCCACCTCCCCCCCCCCCCCCC
>N_14
CCCCCCCCCCCCCCACCCCCCAAATTGAGAAGTCAATTTTA
>N_18
AAGGGAAGTCCCCAATTGGTCAACATGTGAAAGCACGTGTC
>N_21
AGTTTTGGTCCTGAATGTGGCCAAGGTTCCGTCATTTGGAG
>N_24
CTCAGCATAAAAAATATTAACCATGTATTCATAGTAAAATG
>N_26
ATGTGATATCAAACCAGCGACAACAAAAGTATTATTCCCCT
>N_32
TAAAACTTCACTTAGGAAGACTTGAACCTACCACACGTTAG
>N_34
CCCACACTAGTACTAATTTTCTAGGGATATTAGAGTTTTCT
>N_45
ATCGAAGGAAACACTAGCCGCGACGTTGAAGTAGCCATCAG
>N_61
TCTCACACGCTGAATTTTGGCTTTTAACAGATTTTCGAAGA
>N_71
TGGGGTTGCAGGTGATATGTCTATAGAAAAACGGGTGGGAA
>N_99
CAAAGAAAACAATTAAAGAACCAAAAACCAAAATTGGAAAG
>N_101
CCCGGAGAGTATTGAATGAACAATGACTTTACCCTAAAACC
>N_104
GAATACGGAGCAATTAGAGTCCGGGTCTGGGCTACTGTTTT
>N_119
TCATTTTCATAATTTTAATACCTCCGTACTTTTCACTAATA
>N_154
GAAGAAGATCGTTTTTTCTTCCTCTCACTAGCTAGAATCTA
>N_158
TTTCCCGCCGTAGAAGGAGGCGGAGGAAGCGGCGGTAACAT
>N_182
TACTAATTATTGTTGGTTAGCACTAATTAAAACAATTTGAA
>N_198
GTGTCAACAAATTGTGTGGTCCAAAATTTCCTACACATACA
>N_224
GGTTGGATTTAAAGGGGAAGCAAACATAAATGAGAAGGTGA
>N_248
AGATATAAATTTGGTGTGTGCAGTGATACACAACTTTTATT
>N_286
TAGACCGGGCCCGGTTTAGGCTGGGGCGGCGGCCGAACCGA
>N_389
ATTTATGTTTGCTTGAGAAACTTTTTATCTTATATTGGTGG
>N_395
CTGACAATACGTCTATGGAACCCATAAAAGGGATCAACTGG
>N_399
TCTCGGGACTAATGAGAGAACTCTTGGTGGGGACAGAAGGG
>N_422
TGAAGAGCAAAAACCTGTTTCCGAGGAAAACAGCGATGTGT
>N_441
TTTAATAGAAAGTGGGTAAACAAATCAATTTTGGGCTTTAT
>N_442
GATGTGTGAAAGAAGGAGGACCGGCTCATGCAAAGAGATTT
>N_500
GGTAATCATCCTGTGAATGACAAGCTGGAAACGCTTGATGA
>N_545
AAGTATGCAATCTGACTTATCATCTCACCGGGAACTCCCCG
>N_691
TCTATAAGTCTCACATTCAACCAAGGTTGGACCTTCTCCTC
>N_735
AATAAAAAAAATGATTTATACAATTTGTTTAGAATCTCGAT
>N_850
AAAAAAGATGGAATAATATTCGAATTTAATGATGGGTGGTT
>N_1116
TTCGGTTAAGGTTAAGTGGTCTCCTCCTCCCCATGATTGGT
>N_1242
CCGTAGGAACGGCACGTTTACCAACGGAGAGATCGGCTTTG
>N_1512
GAGACTTTTTCCGGGGCTCTCTGATCTCAGAAACCCATTTT
>N_1551
GATAAGGGATAGATGGGGGGCATTATTAAGGTTTGGGAAAA
>N_1749
CCGACCATCTTCCTCCTAGTCATCCTCTTGGTGACCGCCGG
>N_1988
TACAGGGTGACGAGTCCTAACATTATAATAAGAACCAAAAC
>N_3327
ACCCAGAGAGATTAGGGAAACTCTATATAGTTCATGCCCCC
>N_3921
TTTTGGATCCGCGGGGGTATCTTTGATGGAACCGGTACACC
>N_4175
CACTTGGTCCCCGTCCCTAACGCTATCACTTTCGGGTCTGC
>N_4835
GAACTCGTCGAGGGTAAAATCGTCATTTGCTTAAGAGGAGC
>N_5247
AATTGCAATGGAGAGGTTATCAGAACAGCCAATAGTCACAA
>N_6150
CGTAACTTGTTTTTTAGTTTCGTGCCTCAAAATTTTCCTTA
>N_6501
CATTGGGGGCGCAACGCCCTCGACCTATTCTCAAACTTTAA
>N_6538
TGAAATACCACTACTTTTAACGTTATTTTACTTACTCCGTG
>N_6557
GATTCGACCCTCCCCTAAATCACTCCAAAAAAAACAATCCC
>N_6570
GCACTCTGCAACCCAATTAGCTACATCCCTCTTCATCACGA
>N_8339
GGGTTAAACATTGGCAAAAGCCAAAGGCCATATGTATATTA
>N_10908
TCGGGTGTAGACCCAAATAACAAGTGTTAGATATTAAATAA
>N_16242
ACCCTTCTTATTGTGGGGGACAAAGGCTAATTTTAATGGTC
>N_17790
CCGAGGACGGGAAAACGTGACTGGTGAGTATTATTATTAGA
>N_18210
AGAGATAGCTATTTTTAAAACCGAGTTGAAGGAAAAGAGAC
>N_22066
CTAAAAAGAGCACACCATCACCCCCATTAGTGCAGGTAGAG
>N_25993
GAAATGTTAATATGATGAAACTAAAGCTGCACCAAAGAAAA
>N_26380
GTACCAAATAAAGATAAATTCATCGGGCGGTCCCTATATAT
>N_27499
TGCAGAAGGGTGGGAGGGTTCACGCGTGTACTGGGTTCACG
>N_33773
AGAGAAAGAGAAGCAGAAAGCATTCCTCTGTAATAAAAAAA
>N_35279
GGAGCTCAGATGGGGACAATCTACACACACACAAAAAAACT
>N_37493
TTCTCACTTATCCTGTCCCCCAGCCAGTGAGACAAGGGACA
>N_40626
CTTATTGCACATTTCTTACTCAAGCAAATAATCTCTGTCCC
>N_42334
CTCTTTAAAGAATTTTTTGACCTCCTGGAGAGAGGAGAGAG
>N_48345
TTAACGTCTATAATTAAGAGCGATTTCTCAGTACCCGCCAA
>N_53947
AGACAAGCGCAAAAGCAAAGCAGTGGGATTCGAGGGGGATG
