# Supplementary material for: EnDeep4mC predicts DNA N4-methylcytosine sites using a dual-adaptive feature encoding framework in deep ensembles
Source: Genome Res. 2026 Mar;36(3):589–99. doi: 10.1101/gr.280977.125 (PMC12951953; doi:10.1101/gr.280977.125)
Supplement: Supplement 1 [file Supplemental_Code.zip › Supplemental_Code/EnDeep4mC-main/data/4mC/4mC_A.thaliana2/train_neg_cdhit.fasta.clstr]

>Cluster 0
0	41aa, >N_1... *
1	41aa, >N_27... at 51.22%
2	41aa, >N_31... at 53.66%
3	41aa, >N_41... at 51.22%
4	41aa, >N_44... at 53.66%
5	41aa, >N_48... at 53.66%
6	41aa, >N_55... at 51.22%
7	41aa, >N_58... at 51.22%
8	41aa, >N_59... at 51.22%
9	41aa, >N_72... at 51.22%
10	41aa, >N_79... at 53.66%
11	41aa, >N_82... at 51.22%
12	41aa, >N_95... at 56.10%
13	41aa, >N_152... at 51.22%
14	41aa, >N_160... at 58.54%
15	41aa, >N_161... at 51.22%
16	41aa, >N_163... at 53.66%
17	41aa, >N_166... at 51.22%
18	41aa, >N_173... at 56.10%
19	41aa, >N_177... at 58.54%
20	41aa, >N_186... at 51.22%
21	41aa, >N_199... at 53.66%
22	41aa, >N_200... at 51.22%
23	41aa, >N_218... at 51.22%
24	41aa, >N_237... at 51.22%
25	41aa, >N_239... at 51.22%
26	41aa, >N_243... at 51.22%
27	41aa, >N_254... at 58.54%
28	41aa, >N_255... at 53.66%
29	41aa, >N_264... at 51.22%
30	41aa, >N_301... at 51.22%
31	41aa, >N_303... at 56.10%
32	41aa, >N_304... at 51.22%
33	41aa, >N_315... at 56.10%
34	41aa, >N_328... at 51.22%
35	41aa, >N_340... at 53.66%
36	41aa, >N_347... at 56.10%
37	41aa, >N_357... at 51.22%
38	41aa, >N_363... at 53.66%
39	41aa, >N_391... at 51.22%
40	41aa, >N_404... at 51.22%
41	41aa, >N_421... at 51.22%
42	41aa, >N_427... at 56.10%
43	41aa, >N_432... at 58.54%
44	41aa, >N_456... at 51.22%
45	41aa, >N_461... at 56.10%
46	41aa, >N_479... at 56.10%
47	41aa, >N_486... at 53.66%
48	41aa, >N_536... at 63.41%
49	41aa, >N_558... at 56.10%
50	41aa, >N_560... at 51.22%
51	41aa, >N_569... at 51.22%
52	41aa, >N_573... at 53.66%
53	41aa, >N_574... at 51.22%
54	41aa, >N_586... at 51.22%
55	41aa, >N_591... at 51.22%
56	41aa, >N_592... at 53.66%
57	41aa, >N_594... at 53.66%
58	41aa, >N_630... at 51.22%
59	41aa, >N_642... at 51.22%
60	41aa, >N_658... at 51.22%
61	41aa, >N_663... at 56.10%
62	41aa, >N_679... at 51.22%
63	41aa, >N_688... at 56.10%
64	41aa, >N_692... at 53.66%
65	41aa, >N_702... at 51.22%
66	41aa, >N_710... at 53.66%
67	41aa, >N_738... at 53.66%
68	41aa, >N_739... at 53.66%
69	41aa, >N_761... at 53.66%
70	41aa, >N_780... at 58.54%
71	41aa, >N_806... at 53.66%
72	41aa, >N_823... at 51.22%
73	41aa, >N_826... at 58.54%
74	41aa, >N_837... at 56.10%
75	41aa, >N_845... at 51.22%
76	41aa, >N_889... at 56.10%
77	41aa, >N_890... at 51.22%
78	41aa, >N_902... at 51.22%
79	41aa, >N_907... at 53.66%
80	41aa, >N_913... at 53.66%
81	41aa, >N_916... at 56.10%
82	41aa, >N_917... at 58.54%
83	41aa, >N_927... at 51.22%
84	41aa, >N_945... at 51.22%
85	41aa, >N_950... at 51.22%
86	41aa, >N_970... at 51.22%
87	41aa, >N_1008... at 51.22%
88	41aa, >N_1011... at 56.10%
89	41aa, >N_1015... at 56.10%
90	41aa, >N_1022... at 53.66%
91	41aa, >N_1024... at 51.22%
92	41aa, >N_1034... at 51.22%
93	41aa, >N_1052... at 56.10%
94	41aa, >N_1055... at 53.66%
95	41aa, >N_1065... at 58.54%
96	41aa, >N_1075... at 56.10%
97	41aa, >N_1089... at 51.22%
98	41aa, >N_1110... at 51.22%
99	41aa, >N_1126... at 51.22%
100	41aa, >N_1133... at 53.66%
101	41aa, >N_1141... at 53.66%
102	41aa, >N_1152... at 53.66%
103	41aa, >N_1174... at 51.22%
104	41aa, >N_1178... at 51.22%
105	41aa, >N_1183... at 53.66%
106	41aa, >N_1201... at 51.22%
107	41aa, >N_1205... at 51.22%
108	41aa, >N_1206... at 51.22%
109	41aa, >N_1232... at 51.22%
110	41aa, >N_1236... at 51.22%
111	41aa, >N_1241... at 51.22%
112	41aa, >N_1243... at 53.66%
113	41aa, >N_1283... at 51.22%
114	41aa, >N_1284... at 56.10%
115	41aa, >N_1310... at 51.22%
116	41aa, >N_1317... at 51.22%
117	41aa, >N_1319... at 51.22%
118	41aa, >N_1320... at 51.22%
119	41aa, >N_1338... at 53.66%
120	41aa, >N_1343... at 53.66%
121	41aa, >N_1348... at 51.22%
122	41aa, >N_1366... at 60.98%
123	41aa, >N_1367... at 51.22%
124	41aa, >N_1378... at 53.66%
125	41aa, >N_1379... at 51.22%
126	41aa, >N_1390... at 51.22%
127	41aa, >N_1394... at 56.10%
128	41aa, >N_1404... at 51.22%
129	41aa, >N_1406... at 53.66%
130	41aa, >N_1418... at 51.22%
131	41aa, >N_1421... at 51.22%
132	41aa, >N_1438... at 56.10%
133	41aa, >N_1443... at 58.54%
134	41aa, >N_1452... at 51.22%
135	41aa, >N_1455... at 51.22%
136	41aa, >N_1458... at 53.66%
137	41aa, >N_1470... at 56.10%
138	41aa, >N_1475... at 60.98%
139	41aa, >N_1476... at 51.22%
140	41aa, >N_1503... at 53.66%
141	41aa, >N_1540... at 51.22%
142	41aa, >N_1545... at 53.66%
143	41aa, >N_1548... at 53.66%
144	41aa, >N_1552... at 53.66%
145	41aa, >N_1567... at 58.54%
146	41aa, >N_1582... at 56.10%
147	41aa, >N_1585... at 53.66%
148	41aa, >N_1594... at 56.10%
149	41aa, >N_1614... at 56.10%
150	41aa, >N_1618... at 51.22%
151	41aa, >N_1639... at 60.98%
152	41aa, >N_1678... at 51.22%
153	41aa, >N_1700... at 51.22%
154	41aa, >N_1709... at 60.98%
155	41aa, >N_1717... at 60.98%
156	41aa, >N_1719... at 53.66%
157	41aa, >N_1723... at 58.54%
158	41aa, >N_1728... at 51.22%
159	41aa, >N_1733... at 53.66%
160	41aa, >N_1739... at 53.66%
161	41aa, >N_1745... at 53.66%
162	41aa, >N_1776... at 53.66%
163	41aa, >N_1778... at 51.22%
164	41aa, >N_1785... at 51.22%
165	41aa, >N_1786... at 51.22%
166	41aa, >N_1791... at 56.10%
167	41aa, >N_1803... at 53.66%
168	41aa, >N_1805... at 51.22%
169	41aa, >N_1806... at 53.66%
170	41aa, >N_1807... at 53.66%
171	41aa, >N_1810... at 53.66%
172	41aa, >N_1817... at 51.22%
173	41aa, >N_1819... at 51.22%
174	41aa, >N_1820... at 51.22%
175	41aa, >N_1835... at 51.22%
176	41aa, >N_1842... at 53.66%
177	41aa, >N_1850... at 56.10%
178	41aa, >N_1851... at 56.10%
179	41aa, >N_1853... at 51.22%
180	41aa, >N_1862... at 53.66%
181	41aa, >N_1866... at 60.98%
182	41aa, >N_1868... at 53.66%
183	41aa, >N_1887... at 51.22%
184	41aa, >N_1890... at 53.66%
185	41aa, >N_1896... at 51.22%
186	41aa, >N_1899... at 51.22%
187	41aa, >N_1902... at 51.22%
188	41aa, >N_1907... at 53.66%
189	41aa, >N_1956... at 51.22%
190	41aa, >N_1968... at 60.98%
191	41aa, >N_1985... at 58.54%
192	41aa, >N_1990... at 51.22%
193	41aa, >N_2005... at 51.22%
194	41aa, >N_2007... at 51.22%
195	41aa, >N_2013... at 53.66%
196	41aa, >N_2032... at 53.66%
197	41aa, >N_2035... at 53.66%
198	41aa, >N_2049... at 51.22%
199	41aa, >N_2053... at 58.54%
200	41aa, >N_2057... at 53.66%
201	41aa, >N_2059... at 56.10%
202	41aa, >N_2061... at 53.66%
203	41aa, >N_2065... at 51.22%
204	41aa, >N_2082... at 51.22%
205	41aa, >N_2090... at 53.66%
206	41aa, >N_2102... at 56.10%
207	41aa, >N_2106... at 56.10%
208	41aa, >N_2120... at 51.22%
209	41aa, >N_2121... at 51.22%
210	41aa, >N_2135... at 53.66%
211	41aa, >N_2142... at 51.22%
212	41aa, >N_2146... at 51.22%
213	41aa, >N_2150... at 56.10%
214	41aa, >N_2159... at 53.66%
215	41aa, >N_2162... at 51.22%
216	41aa, >N_2174... at 53.66%
217	41aa, >N_2183... at 51.22%
218	41aa, >N_2202... at 51.22%
219	41aa, >N_2217... at 51.22%
220	41aa, >N_2249... at 58.54%
221	41aa, >N_2272... at 51.22%
222	41aa, >N_2289... at 56.10%
223	41aa, >N_2300... at 56.10%
224	41aa, >N_2304... at 53.66%
225	41aa, >N_2315... at 51.22%
226	41aa, >N_2327... at 51.22%
227	41aa, >N_2338... at 51.22%
228	41aa, >N_2342... at 51.22%
229	41aa, >N_2363... at 53.66%
230	41aa, >N_2379... at 51.22%
231	41aa, >N_2382... at 51.22%
232	41aa, >N_2387... at 53.66%
233	41aa, >N_2403... at 53.66%
234	41aa, >N_2406... at 51.22%
235	41aa, >N_2414... at 51.22%
236	41aa, >N_2438... at 51.22%
237	41aa, >N_2443... at 53.66%
238	41aa, >N_2451... at 51.22%
239	41aa, >N_2454... at 53.66%
240	41aa, >N_2455... at 53.66%
241	41aa, >N_2467... at 51.22%
242	41aa, >N_2478... at 51.22%
243	41aa, >N_2491... at 51.22%
244	41aa, >N_2503... at 58.54%
245	41aa, >N_2515... at 53.66%
246	41aa, >N_2517... at 51.22%
247	41aa, >N_2527... at 51.22%
248	41aa, >N_2528... at 58.54%
249	41aa, >N_2539... at 51.22%
250	41aa, >N_2549... at 51.22%
251	41aa, >N_2577... at 53.66%
252	41aa, >N_2578... at 53.66%
253	41aa, >N_2585... at 51.22%
254	41aa, >N_2615... at 58.54%
255	41aa, >N_2621... at 58.54%
256	41aa, >N_2632... at 53.66%
257	41aa, >N_2655... at 51.22%
258	41aa, >N_2659... at 56.10%
259	41aa, >N_2661... at 53.66%
260	41aa, >N_2680... at 51.22%
261	41aa, >N_2683... at 51.22%
262	41aa, >N_2687... at 53.66%
263	41aa, >N_2698... at 51.22%
264	41aa, >N_2709... at 51.22%
265	41aa, >N_2723... at 51.22%
266	41aa, >N_2724... at 53.66%
267	41aa, >N_2732... at 51.22%
268	41aa, >N_2747... at 51.22%
269	41aa, >N_2758... at 58.54%
270	41aa, >N_2767... at 53.66%
271	41aa, >N_2783... at 51.22%
272	41aa, >N_2798... at 51.22%
273	41aa, >N_2800... at 56.10%
274	41aa, >N_2809... at 53.66%
275	41aa, >N_2819... at 51.22%
276	41aa, >N_2833... at 51.22%
277	41aa, >N_2844... at 51.22%
278	41aa, >N_2882... at 53.66%
279	41aa, >N_2884... at 51.22%
280	41aa, >N_2914... at 51.22%
281	41aa, >N_2919... at 51.22%
282	41aa, >N_2924... at 51.22%
283	41aa, >N_2932... at 51.22%
284	41aa, >N_2934... at 56.10%
285	41aa, >N_2947... at 58.54%
286	41aa, >N_2963... at 51.22%
287	41aa, >N_2976... at 56.10%
288	41aa, >N_2984... at 56.10%
289	41aa, >N_2996... at 56.10%
290	41aa, >N_3002... at 53.66%
291	41aa, >N_3008... at 58.54%
292	41aa, >N_3036... at 51.22%
293	41aa, >N_3049... at 53.66%
294	41aa, >N_3062... at 58.54%
295	41aa, >N_3076... at 56.10%
296	41aa, >N_3091... at 53.66%
297	41aa, >N_3101... at 51.22%
298	41aa, >N_3106... at 53.66%
299	41aa, >N_3108... at 56.10%
300	41aa, >N_3111... at 51.22%
301	41aa, >N_3112... at 51.22%
302	41aa, >N_3135... at 51.22%
303	41aa, >N_3148... at 51.22%
304	41aa, >N_3156... at 58.54%
305	41aa, >N_3194... at 56.10%
306	41aa, >N_3198... at 56.10%
307	41aa, >N_3205... at 51.22%
308	41aa, >N_3228... at 51.22%
309	41aa, >N_3231... at 51.22%
310	41aa, >N_3249... at 56.10%
311	41aa, >N_3258... at 51.22%
312	41aa, >N_3275... at 51.22%
313	41aa, >N_3292... at 53.66%
314	41aa, >N_3309... at 51.22%
315	41aa, >N_3322... at 53.66%
316	41aa, >N_3325... at 58.54%
317	41aa, >N_3332... at 51.22%
318	41aa, >N_3340... at 53.66%
319	41aa, >N_3386... at 51.22%
320	41aa, >N_3387... at 56.10%
321	41aa, >N_3394... at 53.66%
322	41aa, >N_3396... at 56.10%
323	41aa, >N_3406... at 58.54%
324	41aa, >N_3414... at 53.66%
325	41aa, >N_3447... at 51.22%
326	41aa, >N_3461... at 56.10%
327	41aa, >N_3462... at 51.22%
328	41aa, >N_3468... at 53.66%
329	41aa, >N_3471... at 51.22%
330	41aa, >N_3499... at 56.10%
331	41aa, >N_3507... at 51.22%
332	41aa, >N_3514... at 51.22%
333	41aa, >N_3538... at 53.66%
334	41aa, >N_3567... at 51.22%
335	41aa, >N_3569... at 53.66%
336	41aa, >N_3579... at 51.22%
337	41aa, >N_3606... at 56.10%
338	41aa, >N_3610... at 51.22%
339	41aa, >N_3632... at 51.22%
340	41aa, >N_3641... at 51.22%
341	41aa, >N_3699... at 53.66%
342	41aa, >N_3711... at 53.66%
343	41aa, >N_3715... at 51.22%
344	41aa, >N_3723... at 51.22%
345	41aa, >N_3729... at 51.22%
346	41aa, >N_3739... at 53.66%
347	41aa, >N_3754... at 51.22%
348	41aa, >N_3780... at 56.10%
349	41aa, >N_3783... at 53.66%
350	41aa, >N_3817... at 51.22%
351	41aa, >N_3821... at 51.22%
352	41aa, >N_3831... at 51.22%
353	41aa, >N_3853... at 51.22%
354	41aa, >N_3858... at 56.10%
355	41aa, >N_3862... at 56.10%
356	41aa, >N_3865... at 56.10%
357	41aa, >N_3872... at 53.66%
358	41aa, >N_3878... at 51.22%
359	41aa, >N_3879... at 51.22%
360	41aa, >N_3882... at 58.54%
361	41aa, >N_3895... at 51.22%
362	41aa, >N_3902... at 51.22%
363	41aa, >N_3922... at 53.66%
364	41aa, >N_3924... at 56.10%
365	41aa, >N_3936... at 51.22%
366	41aa, >N_3955... at 53.66%
367	41aa, >N_3969... at 51.22%
368	41aa, >N_3972... at 56.10%
369	41aa, >N_3974... at 53.66%
370	41aa, >N_4000... at 51.22%
371	41aa, >N_4012... at 51.22%
372	41aa, >N_4014... at 51.22%
373	41aa, >N_4043... at 58.54%
374	41aa, >N_4051... at 53.66%
375	41aa, >N_4054... at 51.22%
376	41aa, >N_4061... at 56.10%
377	41aa, >N_4071... at 51.22%
378	41aa, >N_4089... at 51.22%
379	41aa, >N_4094... at 51.22%
380	41aa, >N_4110... at 56.10%
381	41aa, >N_4113... at 51.22%
382	41aa, >N_4116... at 53.66%
383	41aa, >N_4162... at 51.22%
384	41aa, >N_4176... at 51.22%
385	41aa, >N_4183... at 53.66%
386	41aa, >N_4196... at 51.22%
387	41aa, >N_4201... at 51.22%
388	41aa, >N_4212... at 56.10%
389	41aa, >N_4228... at 53.66%
390	41aa, >N_4232... at 51.22%
391	41aa, >N_4234... at 51.22%
392	41aa, >N_4258... at 56.10%
393	41aa, >N_4267... at 53.66%
394	41aa, >N_4282... at 56.10%
395	41aa, >N_4289... at 51.22%
396	41aa, >N_4314... at 56.10%
397	41aa, >N_4317... at 60.98%
398	41aa, >N_4355... at 58.54%
399	41aa, >N_4386... at 53.66%
400	41aa, >N_4401... at 58.54%
401	41aa, >N_4404... at 51.22%
402	41aa, >N_4416... at 53.66%
403	41aa, >N_4419... at 56.10%
404	41aa, >N_4424... at 53.66%
405	41aa, >N_4425... at 51.22%
406	41aa, >N_4435... at 63.41%
407	41aa, >N_4449... at 53.66%
408	41aa, >N_4464... at 53.66%
409	41aa, >N_4498... at 63.41%
410	41aa, >N_4511... at 51.22%
411	41aa, >N_4527... at 53.66%
412	41aa, >N_4528... at 51.22%
413	41aa, >N_4530... at 56.10%
414	41aa, >N_4544... at 58.54%
415	41aa, >N_4558... at 51.22%
416	41aa, >N_4571... at 51.22%
417	41aa, >N_4573... at 51.22%
418	41aa, >N_4577... at 53.66%
419	41aa, >N_4583... at 51.22%
420	41aa, >N_4587... at 51.22%
421	41aa, >N_4592... at 53.66%
422	41aa, >N_4593... at 51.22%
423	41aa, >N_4597... at 51.22%
424	41aa, >N_4599... at 53.66%
425	41aa, >N_4615... at 51.22%
426	41aa, >N_4629... at 51.22%
427	41aa, >N_4688... at 56.10%
428	41aa, >N_4705... at 51.22%
429	41aa, >N_4708... at 51.22%
430	41aa, >N_4709... at 51.22%
431	41aa, >N_4722... at 51.22%
432	41aa, >N_4735... at 51.22%
433	41aa, >N_4754... at 56.10%
434	41aa, >N_4759... at 56.10%
435	41aa, >N_4762... at 51.22%
436	41aa, >N_4764... at 51.22%
437	41aa, >N_4777... at 51.22%
438	41aa, >N_4784... at 53.66%
439	41aa, >N_4807... at 51.22%
440	41aa, >N_4813... at 51.22%
441	41aa, >N_4829... at 51.22%
442	41aa, >N_4834... at 51.22%
443	41aa, >N_4839... at 51.22%
444	41aa, >N_4844... at 58.54%
445	41aa, >N_4853... at 51.22%
446	41aa, >N_4866... at 51.22%
447	41aa, >N_4886... at 56.10%
448	41aa, >N_4901... at 51.22%
449	41aa, >N_4903... at 51.22%
450	41aa, >N_4904... at 53.66%
451	41aa, >N_4928... at 53.66%
452	41aa, >N_4934... at 51.22%
453	41aa, >N_4941... at 53.66%
454	41aa, >N_4977... at 51.22%
455	41aa, >N_4995... at 51.22%
456	41aa, >N_4998... at 51.22%
457	41aa, >N_5000... at 53.66%
458	41aa, >N_5001... at 53.66%
459	41aa, >N_5005... at 56.10%
460	41aa, >N_5010... at 51.22%
461	41aa, >N_5018... at 53.66%
462	41aa, >N_5043... at 51.22%
463	41aa, >N_5075... at 51.22%
464	41aa, >N_5084... at 56.10%
465	41aa, >N_5087... at 51.22%
466	41aa, >N_5096... at 51.22%
467	41aa, >N_5100... at 51.22%
468	41aa, >N_5136... at 51.22%
469	41aa, >N_5150... at 51.22%
470	41aa, >N_5162... at 51.22%
471	41aa, >N_5172... at 51.22%
472	41aa, >N_5203... at 51.22%
473	41aa, >N_5211... at 63.41%
474	41aa, >N_5235... at 51.22%
475	41aa, >N_5266... at 51.22%
476	41aa, >N_5281... at 51.22%
477	41aa, >N_5283... at 53.66%
478	41aa, >N_5290... at 51.22%
479	41aa, >N_5295... at 51.22%
480	41aa, >N_5308... at 51.22%
481	41aa, >N_5317... at 51.22%
482	41aa, >N_5334... at 56.10%
483	41aa, >N_5340... at 51.22%
484	41aa, >N_5345... at 56.10%
485	41aa, >N_5360... at 51.22%
486	41aa, >N_5372... at 51.22%
487	41aa, >N_5373... at 51.22%
488	41aa, >N_5377... at 51.22%
489	41aa, >N_5381... at 51.22%
490	41aa, >N_5385... at 53.66%
491	41aa, >N_5387... at 56.10%
492	41aa, >N_5394... at 51.22%
493	41aa, >N_5397... at 51.22%
494	41aa, >N_5427... at 51.22%
495	41aa, >N_5432... at 53.66%
496	41aa, >N_5452... at 60.98%
497	41aa, >N_5459... at 56.10%
498	41aa, >N_5472... at 53.66%
499	41aa, >N_5478... at 53.66%
500	41aa, >N_5490... at 56.10%
501	41aa, >N_5496... at 58.54%
502	41aa, >N_5497... at 51.22%
503	41aa, >N_5502... at 53.66%
504	41aa, >N_5539... at 51.22%
505	41aa, >N_5546... at 56.10%
506	41aa, >N_5554... at 53.66%
507	41aa, >N_5555... at 56.10%
508	41aa, >N_5563... at 53.66%
509	41aa, >N_5565... at 51.22%
510	41aa, >N_5589... at 51.22%
511	41aa, >N_5599... at 51.22%
512	41aa, >N_5602... at 51.22%
513	41aa, >N_5608... at 51.22%
514	41aa, >N_5614... at 51.22%
515	41aa, >N_5620... at 53.66%
516	41aa, >N_5621... at 53.66%
517	41aa, >N_5625... at 53.66%
518	41aa, >N_5658... at 51.22%
519	41aa, >N_5681... at 51.22%
520	41aa, >N_5683... at 51.22%
521	41aa, >N_5713... at 60.98%
522	41aa, >N_5718... at 53.66%
523	41aa, >N_5724... at 53.66%
524	41aa, >N_5738... at 51.22%
525	41aa, >N_5767... at 56.10%
526	41aa, >N_5777... at 56.10%
527	41aa, >N_5792... at 60.98%
528	41aa, >N_5814... at 51.22%
529	41aa, >N_5821... at 51.22%
530	41aa, >N_5824... at 53.66%
531	41aa, >N_5836... at 60.98%
532	41aa, >N_5842... at 51.22%
533	41aa, >N_5844... at 56.10%
534	41aa, >N_5864... at 51.22%
535	41aa, >N_5869... at 53.66%
536	41aa, >N_5888... at 56.10%
537	41aa, >N_5890... at 51.22%
538	41aa, >N_5894... at 53.66%
539	41aa, >N_5895... at 51.22%
540	41aa, >N_5896... at 51.22%
541	41aa, >N_5908... at 51.22%
542	41aa, >N_5911... at 51.22%
543	41aa, >N_5938... at 56.10%
544	41aa, >N_5958... at 53.66%
545	41aa, >N_5983... at 53.66%
546	41aa, >N_5985... at 51.22%
547	41aa, >N_5993... at 56.10%
548	41aa, >N_6007... at 51.22%
549	41aa, >N_6011... at 51.22%
550	41aa, >N_6020... at 51.22%
551	41aa, >N_6021... at 56.10%
552	41aa, >N_6022... at 51.22%
553	41aa, >N_6041... at 51.22%
554	41aa, >N_6046... at 53.66%
555	41aa, >N_6070... at 51.22%
556	41aa, >N_6073... at 53.66%
557	41aa, >N_6081... at 51.22%
558	41aa, >N_6098... at 51.22%
559	41aa, >N_6100... at 60.98%
560	41aa, >N_6102... at 51.22%
561	41aa, >N_6114... at 51.22%
562	41aa, >N_6118... at 51.22%
563	41aa, >N_6140... at 58.54%
564	41aa, >N_6148... at 53.66%
565	41aa, >N_6154... at 51.22%
566	41aa, >N_6157... at 51.22%
567	41aa, >N_6160... at 53.66%
568	41aa, >N_6162... at 53.66%
569	41aa, >N_6163... at 53.66%
570	41aa, >N_6181... at 51.22%
571	41aa, >N_6187... at 56.10%
572	41aa, >N_6188... at 58.54%
573	41aa, >N_6191... at 53.66%
574	41aa, >N_6192... at 51.22%
575	41aa, >N_6195... at 51.22%
576	41aa, >N_6207... at 51.22%
577	41aa, >N_6213... at 51.22%
578	41aa, >N_6224... at 51.22%
579	41aa, >N_6225... at 51.22%
580	41aa, >N_6234... at 53.66%
581	41aa, >N_6245... at 53.66%
582	41aa, >N_6271... at 51.22%
583	41aa, >N_6276... at 51.22%
584	41aa, >N_6277... at 56.10%
585	41aa, >N_6279... at 51.22%
586	41aa, >N_6283... at 56.10%
587	41aa, >N_6326... at 53.66%
588	41aa, >N_6346... at 51.22%
589	41aa, >N_6358... at 56.10%
590	41aa, >N_6362... at 51.22%
591	41aa, >N_6387... at 60.98%
592	41aa, >N_6400... at 56.10%
593	41aa, >N_6403... at 51.22%
594	41aa, >N_6416... at 51.22%
595	41aa, >N_6418... at 53.66%
596	41aa, >N_6431... at 58.54%
597	41aa, >N_6435... at 53.66%
598	41aa, >N_6437... at 51.22%
599	41aa, >N_6456... at 53.66%
600	41aa, >N_6458... at 51.22%
601	41aa, >N_6466... at 53.66%
602	41aa, >N_6472... at 56.10%
603	41aa, >N_6475... at 53.66%
604	41aa, >N_6490... at 51.22%
605	41aa, >N_6505... at 56.10%
606	41aa, >N_6561... at 56.10%
607	41aa, >N_6572... at 53.66%
608	41aa, >N_6583... at 53.66%
609	41aa, >N_6592... at 60.98%
610	41aa, >N_6597... at 56.10%
611	41aa, >N_6606... at 51.22%
612	41aa, >N_6617... at 51.22%
613	41aa, >N_6619... at 51.22%
614	41aa, >N_6621... at 51.22%
615	41aa, >N_6623... at 51.22%
616	41aa, >N_6628... at 51.22%
617	41aa, >N_6637... at 58.54%
618	41aa, >N_6638... at 51.22%
619	41aa, >N_6640... at 51.22%
620	41aa, >N_6644... at 51.22%
621	41aa, >N_6647... at 51.22%
622	41aa, >N_6651... at 53.66%
623	41aa, >N_6652... at 51.22%
624	41aa, >N_6658... at 51.22%
625	41aa, >N_6660... at 53.66%
626	41aa, >N_6669... at 53.66%
627	41aa, >N_6679... at 53.66%
628	41aa, >N_6684... at 51.22%
629	41aa, >N_6696... at 53.66%
630	41aa, >N_6716... at 51.22%
631	41aa, >N_6717... at 51.22%
632	41aa, >N_6729... at 58.54%
633	41aa, >N_6731... at 51.22%
634	41aa, >N_6751... at 53.66%
635	41aa, >N_6761... at 51.22%
636	41aa, >N_6766... at 51.22%
637	41aa, >N_6772... at 53.66%
638	41aa, >N_6791... at 51.22%
639	41aa, >N_6794... at 51.22%
640	41aa, >N_6798... at 51.22%
641	41aa, >N_6801... at 53.66%
642	41aa, >N_6803... at 51.22%
643	41aa, >N_6810... at 51.22%
644	41aa, >N_6823... at 53.66%
645	41aa, >N_6855... at 56.10%
646	41aa, >N_6856... at 51.22%
647	41aa, >N_6862... at 56.10%
648	41aa, >N_6891... at 51.22%
649	41aa, >N_6903... at 51.22%
650	41aa, >N_6912... at 53.66%
651	41aa, >N_6919... at 51.22%
652	41aa, >N_6932... at 51.22%
653	41aa, >N_6940... at 51.22%
654	41aa, >N_6950... at 51.22%
655	41aa, >N_6970... at 53.66%
656	41aa, >N_6975... at 51.22%
657	41aa, >N_6992... at 51.22%
658	41aa, >N_6995... at 51.22%
659	41aa, >N_7006... at 51.22%
660	41aa, >N_7012... at 53.66%
661	41aa, >N_7020... at 51.22%
662	41aa, >N_7025... at 53.66%
663	41aa, >N_7030... at 53.66%
664	41aa, >N_7033... at 53.66%
665	41aa, >N_7054... at 60.98%
666	41aa, >N_7057... at 51.22%
667	41aa, >N_7060... at 58.54%
668	41aa, >N_7077... at 53.66%
669	41aa, >N_7078... at 51.22%
670	41aa, >N_7089... at 53.66%
671	41aa, >N_7091... at 51.22%
672	41aa, >N_7094... at 51.22%
673	41aa, >N_7095... at 51.22%
674	41aa, >N_7099... at 63.41%
675	41aa, >N_7105... at 51.22%
676	41aa, >N_7106... at 53.66%
677	41aa, >N_7110... at 56.10%
678	41aa, >N_7114... at 53.66%
679	41aa, >N_7124... at 53.66%
680	41aa, >N_7130... at 53.66%
681	41aa, >N_7143... at 53.66%
682	41aa, >N_7150... at 51.22%
683	41aa, >N_7157... at 53.66%
684	41aa, >N_7158... at 53.66%
685	41aa, >N_7181... at 51.22%
686	41aa, >N_7197... at 56.10%
687	41aa, >N_7219... at 51.22%
688	41aa, >N_7223... at 56.10%
689	41aa, >N_7236... at 53.66%
690	41aa, >N_7238... at 53.66%
691	41aa, >N_7267... at 51.22%
692	41aa, >N_7305... at 51.22%
693	41aa, >N_7307... at 53.66%
694	41aa, >N_7321... at 51.22%
695	41aa, >N_7324... at 51.22%
696	41aa, >N_7345... at 51.22%
697	41aa, >N_7347... at 51.22%
698	41aa, >N_7350... at 51.22%
699	41aa, >N_7351... at 51.22%
700	41aa, >N_7353... at 51.22%
701	41aa, >N_7374... at 56.10%
702	41aa, >N_7384... at 53.66%
703	41aa, >N_7397... at 53.66%
704	41aa, >N_7401... at 51.22%
705	41aa, >N_7403... at 51.22%
706	41aa, >N_7406... at 51.22%
707	41aa, >N_7407... at 51.22%
708	41aa, >N_7408... at 51.22%
709	41aa, >N_7411... at 53.66%
710	41aa, >N_7464... at 58.54%
711	41aa, >N_7465... at 58.54%
712	41aa, >N_7479... at 51.22%
713	41aa, >N_7491... at 58.54%
714	41aa, >N_7513... at 58.54%
715	41aa, >N_7521... at 58.54%
716	41aa, >N_7526... at 53.66%
717	41aa, >N_7546... at 51.22%
718	41aa, >N_7557... at 58.54%
719	41aa, >N_7561... at 51.22%
720	41aa, >N_7614... at 53.66%
721	41aa, >N_7631... at 53.66%
722	41aa, >N_7633... at 51.22%
723	41aa, >N_7637... at 53.66%
724	41aa, >N_7644... at 51.22%
725	41aa, >N_7652... at 51.22%
726	41aa, >N_7653... at 51.22%
727	41aa, >N_7655... at 58.54%
728	41aa, >N_7656... at 53.66%
729	41aa, >N_7668... at 53.66%
730	41aa, >N_7682... at 51.22%
731	41aa, >N_7692... at 58.54%
732	41aa, >N_7693... at 53.66%
733	41aa, >N_7696... at 51.22%
734	41aa, >N_7723... at 53.66%
735	41aa, >N_7729... at 51.22%
736	41aa, >N_7745... at 51.22%
737	41aa, >N_7749... at 56.10%
738	41aa, >N_7753... at 51.22%
739	41aa, >N_7757... at 51.22%
740	41aa, >N_7774... at 53.66%
741	41aa, >N_7804... at 53.66%
742	41aa, >N_7807... at 63.41%
743	41aa, >N_7811... at 53.66%
744	41aa, >N_7816... at 51.22%
745	41aa, >N_7868... at 51.22%
746	41aa, >N_7894... at 53.66%
747	41aa, >N_7900... at 53.66%
748	41aa, >N_7901... at 51.22%
749	41aa, >N_7907... at 56.10%
750	41aa, >N_7917... at 51.22%
751	41aa, >N_7921... at 56.10%
752	41aa, >N_7955... at 53.66%
753	41aa, >N_7958... at 53.66%
754	41aa, >N_7998... at 51.22%
755	41aa, >N_8002... at 51.22%
756	41aa, >N_8022... at 53.66%
757	41aa, >N_8043... at 51.22%
758	41aa, >N_8045... at 51.22%
759	41aa, >N_8070... at 51.22%
760	41aa, >N_8106... at 53.66%
761	41aa, >N_8125... at 56.10%
762	41aa, >N_8136... at 51.22%
763	41aa, >N_8137... at 56.10%
764	41aa, >N_8144... at 53.66%
765	41aa, >N_8152... at 51.22%
766	41aa, >N_8170... at 51.22%
767	41aa, >N_8174... at 58.54%
768	41aa, >N_8181... at 53.66%
769	41aa, >N_8186... at 53.66%
770	41aa, >N_8193... at 51.22%
771	41aa, >N_8201... at 51.22%
772	41aa, >N_8209... at 51.22%
773	41aa, >N_8210... at 56.10%
774	41aa, >N_8218... at 58.54%
775	41aa, >N_8253... at 58.54%
776	41aa, >N_8269... at 51.22%
777	41aa, >N_8275... at 51.22%
778	41aa, >N_8281... at 51.22%
779	41aa, >N_8283... at 53.66%
780	41aa, >N_8297... at 51.22%
781	41aa, >N_8298... at 51.22%
782	41aa, >N_8311... at 56.10%
783	41aa, >N_8383... at 51.22%
784	41aa, >N_8401... at 51.22%
785	41aa, >N_8407... at 51.22%
786	41aa, >N_8410... at 53.66%
787	41aa, >N_8424... at 51.22%
788	41aa, >N_8431... at 51.22%
789	41aa, >N_8443... at 63.41%
790	41aa, >N_8481... at 51.22%
791	41aa, >N_8483... at 56.10%
792	41aa, >N_8489... at 56.10%
793	41aa, >N_8493... at 51.22%
794	41aa, >N_8513... at 53.66%
795	41aa, >N_8517... at 56.10%
796	41aa, >N_8518... at 53.66%
797	41aa, >N_8541... at 51.22%
798	41aa, >N_8564... at 53.66%
799	41aa, >N_8570... at 51.22%
800	41aa, >N_8584... at 58.54%
801	41aa, >N_8612... at 53.66%
802	41aa, >N_8628... at 51.22%
803	41aa, >N_8638... at 51.22%
804	41aa, >N_8642... at 51.22%
805	41aa, >N_8651... at 51.22%
806	41aa, >N_8686... at 53.66%
807	41aa, >N_8713... at 53.66%
808	41aa, >N_8722... at 53.66%
809	41aa, >N_8742... at 56.10%
810	41aa, >N_8751... at 51.22%
811	41aa, >N_8760... at 53.66%
812	41aa, >N_8761... at 51.22%
813	41aa, >N_8784... at 53.66%
814	41aa, >N_8795... at 58.54%
815	41aa, >N_8807... at 51.22%
816	41aa, >N_8840... at 60.98%
817	41aa, >N_8853... at 51.22%
818	41aa, >N_8864... at 51.22%
819	41aa, >N_8872... at 53.66%
820	41aa, >N_8878... at 53.66%
821	41aa, >N_8913... at 56.10%
822	41aa, >N_8919... at 53.66%
823	41aa, >N_8926... at 51.22%
824	41aa, >N_8954... at 51.22%
825	41aa, >N_8959... at 51.22%
826	41aa, >N_8962... at 53.66%
827	41aa, >N_8965... at 51.22%
828	41aa, >N_8971... at 51.22%
829	41aa, >N_8994... at 56.10%
830	41aa, >N_8995... at 51.22%
831	41aa, >N_9007... at 53.66%
832	41aa, >N_9018... at 53.66%
833	41aa, >N_9023... at 51.22%
834	41aa, >N_9027... at 53.66%
835	41aa, >N_9028... at 51.22%
836	41aa, >N_9043... at 51.22%
837	41aa, >N_9048... at 53.66%
838	41aa, >N_9050... at 51.22%
839	41aa, >N_9052... at 51.22%
840	41aa, >N_9077... at 51.22%
841	41aa, >N_9087... at 56.10%
842	41aa, >N_9094... at 51.22%
843	41aa, >N_9096... at 51.22%
844	41aa, >N_9100... at 51.22%
845	41aa, >N_9112... at 53.66%
846	41aa, >N_9140... at 51.22%
847	41aa, >N_9141... at 53.66%
848	41aa, >N_9145... at 53.66%
849	41aa, >N_9149... at 53.66%
850	41aa, >N_9151... at 51.22%
851	41aa, >N_9152... at 53.66%
852	41aa, >N_9170... at 51.22%
853	41aa, >N_9181... at 53.66%
854	41aa, >N_9184... at 51.22%
855	41aa, >N_9187... at 51.22%
856	41aa, >N_9195... at 51.22%
857	41aa, >N_9196... at 53.66%
858	41aa, >N_9202... at 51.22%
859	41aa, >N_9205... at 51.22%
860	41aa, >N_9210... at 51.22%
861	41aa, >N_9211... at 56.10%
862	41aa, >N_9245... at 51.22%
863	41aa, >N_9279... at 51.22%
864	41aa, >N_9281... at 56.10%
865	41aa, >N_9293... at 53.66%
866	41aa, >N_9294... at 51.22%
867	41aa, >N_9318... at 53.66%
868	41aa, >N_9325... at 53.66%
869	41aa, >N_9336... at 53.66%
870	41aa, >N_9338... at 51.22%
871	41aa, >N_9340... at 53.66%
872	41aa, >N_9343... at 51.22%
873	41aa, >N_9345... at 53.66%
874	41aa, >N_9349... at 53.66%
875	41aa, >N_9351... at 51.22%
876	41aa, >N_9360... at 58.54%
877	41aa, >N_9368... at 51.22%
878	41aa, >N_9374... at 51.22%
879	41aa, >N_9378... at 51.22%
880	41aa, >N_9381... at 53.66%
881	41aa, >N_9387... at 56.10%
882	41aa, >N_9392... at 56.10%
883	41aa, >N_9409... at 53.66%
884	41aa, >N_9452... at 51.22%
885	41aa, >N_9459... at 53.66%
886	41aa, >N_9462... at 53.66%
887	41aa, >N_9465... at 51.22%
888	41aa, >N_9473... at 51.22%
889	41aa, >N_9484... at 53.66%
890	41aa, >N_9504... at 51.22%
891	41aa, >N_9508... at 53.66%
892	41aa, >N_9519... at 60.98%
893	41aa, >N_9546... at 51.22%
894	41aa, >N_9550... at 56.10%
895	41aa, >N_9551... at 51.22%
896	41aa, >N_9562... at 51.22%
897	41aa, >N_9565... at 53.66%
898	41aa, >N_9575... at 53.66%
899	41aa, >N_9588... at 51.22%
900	41aa, >N_9590... at 51.22%
901	41aa, >N_9603... at 51.22%
902	41aa, >N_9610... at 51.22%
903	41aa, >N_9613... at 51.22%
904	41aa, >N_9620... at 51.22%
905	41aa, >N_9622... at 51.22%
906	41aa, >N_9629... at 51.22%
907	41aa, >N_9632... at 51.22%
908	41aa, >N_9639... at 51.22%
909	41aa, >N_9657... at 51.22%
910	41aa, >N_9660... at 51.22%
911	41aa, >N_9670... at 58.54%
912	41aa, >N_9678... at 51.22%
913	41aa, >N_9687... at 60.98%
914	41aa, >N_9697... at 51.22%
915	41aa, >N_9704... at 51.22%
916	41aa, >N_9705... at 51.22%
917	41aa, >N_9709... at 58.54%
918	41aa, >N_9725... at 56.10%
919	41aa, >N_9782... at 51.22%
920	41aa, >N_9785... at 51.22%
921	41aa, >N_9786... at 51.22%
922	41aa, >N_9791... at 53.66%
923	41aa, >N_9815... at 53.66%
924	41aa, >N_9861... at 51.22%
925	41aa, >N_9862... at 51.22%
926	41aa, >N_9864... at 51.22%
927	41aa, >N_9889... at 51.22%
928	41aa, >N_9891... at 60.98%
929	41aa, >N_9905... at 56.10%
930	41aa, >N_9927... at 53.66%
931	41aa, >N_9930... at 51.22%
932	41aa, >N_9932... at 56.10%
933	41aa, >N_9965... at 53.66%
934	41aa, >N_9970... at 51.22%
935	41aa, >N_9975... at 53.66%
936	41aa, >N_9976... at 53.66%
937	41aa, >N_9984... at 53.66%
938	41aa, >N_9988... at 51.22%
939	41aa, >N_9991... at 51.22%
940	41aa, >N_10038... at 51.22%
941	41aa, >N_10059... at 51.22%
942	41aa, >N_10083... at 53.66%
943	41aa, >N_10089... at 53.66%
944	41aa, >N_10101... at 51.22%
945	41aa, >N_10112... at 53.66%
946	41aa, >N_10115... at 51.22%
947	41aa, >N_10116... at 53.66%
948	41aa, >N_10121... at 58.54%
949	41aa, >N_10127... at 51.22%
950	41aa, >N_10134... at 51.22%
951	41aa, >N_10166... at 51.22%
952	41aa, >N_10200... at 53.66%
953	41aa, >N_10203... at 53.66%
954	41aa, >N_10204... at 56.10%
955	41aa, >N_10217... at 51.22%
956	41aa, >N_10230... at 51.22%
957	41aa, >N_10232... at 51.22%
958	41aa, >N_10235... at 51.22%
959	41aa, >N_10240... at 53.66%
960	41aa, >N_10243... at 51.22%
961	41aa, >N_10244... at 51.22%
962	41aa, >N_10254... at 58.54%
963	41aa, >N_10255... at 53.66%
964	41aa, >N_10256... at 53.66%
965	41aa, >N_10261... at 53.66%
966	41aa, >N_10263... at 63.41%
967	41aa, >N_10264... at 51.22%
968	41aa, >N_10267... at 51.22%
969	41aa, >N_10268... at 56.10%
970	41aa, >N_10272... at 51.22%
971	41aa, >N_10280... at 56.10%
972	41aa, >N_10282... at 53.66%
973	41aa, >N_10298... at 53.66%
974	41aa, >N_10299... at 53.66%
975	41aa, >N_10300... at 53.66%
976	41aa, >N_10302... at 51.22%
977	41aa, >N_10319... at 51.22%
978	41aa, >N_10322... at 51.22%
979	41aa, >N_10326... at 51.22%
980	41aa, >N_10364... at 51.22%
981	41aa, >N_10378... at 51.22%
982	41aa, >N_10379... at 51.22%
983	41aa, >N_10401... at 51.22%
984	41aa, >N_10402... at 53.66%
985	41aa, >N_10413... at 51.22%
986	41aa, >N_10421... at 51.22%
987	41aa, >N_10437... at 51.22%
988	41aa, >N_10448... at 53.66%
989	41aa, >N_10450... at 51.22%
990	41aa, >N_10453... at 53.66%
991	41aa, >N_10489... at 53.66%
992	41aa, >N_10500... at 51.22%
993	41aa, >N_10516... at 51.22%
994	41aa, >N_10541... at 56.10%
995	41aa, >N_10550... at 51.22%
996	41aa, >N_10564... at 51.22%
997	41aa, >N_10575... at 51.22%
998	41aa, >N_10592... at 53.66%
999	41aa, >N_10651... at 53.66%
1000	41aa, >N_10652... at 58.54%
1001	41aa, >N_10666... at 53.66%
1002	41aa, >N_10721... at 53.66%
1003	41aa, >N_10722... at 51.22%
1004	41aa, >N_10725... at 51.22%
1005	41aa, >N_10730... at 51.22%
1006	41aa, >N_10732... at 53.66%
1007	41aa, >N_10737... at 51.22%
1008	41aa, >N_10741... at 51.22%
1009	41aa, >N_10746... at 58.54%
1010	41aa, >N_10750... at 51.22%
1011	41aa, >N_10752... at 56.10%
1012	41aa, >N_10756... at 51.22%
1013	41aa, >N_10759... at 58.54%
1014	41aa, >N_10760... at 51.22%
1015	41aa, >N_10763... at 51.22%
1016	41aa, >N_10773... at 51.22%
1017	41aa, >N_10796... at 51.22%
1018	41aa, >N_10807... at 51.22%
1019	41aa, >N_10819... at 53.66%
1020	41aa, >N_10823... at 56.10%
1021	41aa, >N_10858... at 53.66%
1022	41aa, >N_10863... at 51.22%
1023	41aa, >N_10869... at 51.22%
1024	41aa, >N_10883... at 53.66%
1025	41aa, >N_10888... at 51.22%
1026	41aa, >N_10891... at 51.22%
1027	41aa, >N_10904... at 53.66%
1028	41aa, >N_10928... at 63.41%
1029	41aa, >N_10941... at 53.66%
1030	41aa, >N_10969... at 51.22%
1031	41aa, >N_10974... at 56.10%
1032	41aa, >N_10980... at 51.22%
1033	41aa, >N_10983... at 53.66%
1034	41aa, >N_10992... at 51.22%
1035	41aa, >N_11001... at 51.22%
1036	41aa, >N_11017... at 51.22%
1037	41aa, >N_11041... at 60.98%
1038	41aa, >N_11057... at 51.22%
1039	41aa, >N_11071... at 51.22%
1040	41aa, >N_11072... at 56.10%
1041	41aa, >N_11104... at 56.10%
1042	41aa, >N_11119... at 60.98%
1043	41aa, >N_11122... at 51.22%
1044	41aa, >N_11151... at 51.22%
1045	41aa, >N_11156... at 56.10%
1046	41aa, >N_11158... at 51.22%
1047	41aa, >N_11162... at 56.10%
1048	41aa, >N_11164... at 51.22%
1049	41aa, >N_11169... at 51.22%
1050	41aa, >N_11193... at 53.66%
1051	41aa, >N_11195... at 51.22%
1052	41aa, >N_11215... at 53.66%
1053	41aa, >N_11222... at 58.54%
1054	41aa, >N_11224... at 56.10%
1055	41aa, >N_11235... at 58.54%
1056	41aa, >N_11257... at 56.10%
1057	41aa, >N_11270... at 51.22%
1058	41aa, >N_11279... at 58.54%
1059	41aa, >N_11281... at 53.66%
1060	41aa, >N_11304... at 60.98%
1061	41aa, >N_11310... at 51.22%
1062	41aa, >N_11311... at 58.54%
1063	41aa, >N_11336... at 53.66%
1064	41aa, >N_11341... at 51.22%
1065	41aa, >N_11360... at 53.66%
1066	41aa, >N_11364... at 53.66%
1067	41aa, >N_11381... at 51.22%
1068	41aa, >N_11445... at 51.22%
1069	41aa, >N_11449... at 51.22%
1070	41aa, >N_11454... at 56.10%
1071	41aa, >N_11474... at 53.66%
1072	41aa, >N_11497... at 51.22%
1073	41aa, >N_11509... at 53.66%
1074	41aa, >N_11522... at 51.22%
1075	41aa, >N_11524... at 51.22%
1076	41aa, >N_11547... at 51.22%
1077	41aa, >N_11550... at 56.10%
1078	41aa, >N_11570... at 53.66%
1079	41aa, >N_11581... at 51.22%
1080	41aa, >N_11593... at 56.10%
1081	41aa, >N_11596... at 53.66%
1082	41aa, >N_11602... at 51.22%
1083	41aa, >N_11608... at 53.66%
1084	41aa, >N_11623... at 51.22%
1085	41aa, >N_11632... at 56.10%
1086	41aa, >N_11657... at 51.22%
1087	41aa, >N_11669... at 51.22%
1088	41aa, >N_11680... at 53.66%
1089	41aa, >N_11698... at 51.22%
1090	41aa, >N_11719... at 51.22%
1091	41aa, >N_11743... at 51.22%
1092	41aa, >N_11763... at 51.22%
1093	41aa, >N_11767... at 51.22%
1094	41aa, >N_11768... at 51.22%
1095	41aa, >N_11769... at 51.22%
1096	41aa, >N_11775... at 51.22%
1097	41aa, >N_11783... at 51.22%
1098	41aa, >N_11785... at 51.22%
1099	41aa, >N_11804... at 53.66%
1100	41aa, >N_11814... at 53.66%
1101	41aa, >N_11817... at 51.22%
1102	41aa, >N_11818... at 51.22%
1103	41aa, >N_11819... at 51.22%
1104	41aa, >N_11848... at 56.10%
1105	41aa, >N_11863... at 51.22%
1106	41aa, >N_11878... at 51.22%
1107	41aa, >N_11905... at 53.66%
1108	41aa, >N_11912... at 51.22%
1109	41aa, >N_11914... at 56.10%
1110	41aa, >N_11916... at 51.22%
1111	41aa, >N_11960... at 51.22%
1112	41aa, >N_11977... at 56.10%
1113	41aa, >N_12004... at 51.22%
1114	41aa, >N_12005... at 51.22%
1115	41aa, >N_12008... at 53.66%
1116	41aa, >N_12010... at 53.66%
1117	41aa, >N_12020... at 51.22%
1118	41aa, >N_12033... at 53.66%
1119	41aa, >N_12040... at 51.22%
1120	41aa, >N_12045... at 51.22%
1121	41aa, >N_12051... at 51.22%
1122	41aa, >N_12055... at 51.22%
1123	41aa, >N_12060... at 51.22%
1124	41aa, >N_12086... at 51.22%
1125	41aa, >N_12105... at 53.66%
1126	41aa, >N_12107... at 51.22%
1127	41aa, >N_12109... at 51.22%
1128	41aa, >N_12117... at 56.10%
1129	41aa, >N_12122... at 51.22%
1130	41aa, >N_12132... at 53.66%
1131	41aa, >N_12136... at 51.22%
1132	41aa, >N_12138... at 51.22%
1133	41aa, >N_12167... at 56.10%
1134	41aa, >N_12189... at 51.22%
1135	41aa, >N_12207... at 51.22%
1136	41aa, >N_12210... at 51.22%
1137	41aa, >N_12218... at 53.66%
1138	41aa, >N_12220... at 56.10%
1139	41aa, >N_12269... at 53.66%
1140	41aa, >N_12274... at 53.66%
1141	41aa, >N_12275... at 53.66%
1142	41aa, >N_12281... at 53.66%
1143	41aa, >N_12286... at 53.66%
1144	41aa, >N_12297... at 53.66%
1145	41aa, >N_12308... at 53.66%
1146	41aa, >N_12328... at 53.66%
1147	41aa, >N_12334... at 51.22%
1148	41aa, >N_12339... at 53.66%
1149	41aa, >N_12356... at 51.22%
1150	41aa, >N_12359... at 58.54%
1151	41aa, >N_12368... at 56.10%
1152	41aa, >N_12371... at 51.22%
1153	41aa, >N_12377... at 51.22%
1154	41aa, >N_12385... at 53.66%
1155	41aa, >N_12388... at 51.22%
1156	41aa, >N_12393... at 56.10%
1157	41aa, >N_12395... at 51.22%
1158	41aa, >N_12397... at 51.22%
1159	41aa, >N_12402... at 51.22%
1160	41aa, >N_12405... at 51.22%
1161	41aa, >N_12431... at 51.22%
1162	41aa, >N_12439... at 51.22%
1163	41aa, >N_12442... at 53.66%
1164	41aa, >N_12445... at 53.66%
1165	41aa, >N_12450... at 51.22%
1166	41aa, >N_12453... at 53.66%
1167	41aa, >N_12454... at 51.22%
1168	41aa, >N_12456... at 53.66%
1169	41aa, >N_12463... at 51.22%
1170	41aa, >N_12475... at 51.22%
1171	41aa, >N_12487... at 53.66%
1172	41aa, >N_12492... at 53.66%
1173	41aa, >N_12495... at 58.54%
1174	41aa, >N_12496... at 51.22%
1175	41aa, >N_12504... at 53.66%
1176	41aa, >N_12512... at 51.22%
1177	41aa, >N_12513... at 51.22%
1178	41aa, >N_12520... at 51.22%
1179	41aa, >N_12530... at 53.66%
1180	41aa, >N_12542... at 51.22%
1181	41aa, >N_12558... at 53.66%
1182	41aa, >N_12563... at 51.22%
1183	41aa, >N_12574... at 51.22%
1184	41aa, >N_12591... at 51.22%
1185	41aa, >N_12597... at 51.22%
1186	41aa, >N_12601... at 51.22%
1187	41aa, >N_12608... at 53.66%
1188	41aa, >N_12625... at 51.22%
1189	41aa, >N_12626... at 53.66%
1190	41aa, >N_12630... at 53.66%
1191	41aa, >N_12633... at 56.10%
1192	41aa, >N_12646... at 53.66%
1193	41aa, >N_12660... at 53.66%
1194	41aa, >N_12665... at 51.22%
1195	41aa, >N_12678... at 56.10%
1196	41aa, >N_12702... at 56.10%
1197	41aa, >N_12708... at 51.22%
1198	41aa, >N_12710... at 51.22%
1199	41aa, >N_12719... at 51.22%
1200	41aa, >N_12721... at 51.22%
1201	41aa, >N_12730... at 56.10%
1202	41aa, >N_12754... at 53.66%
1203	41aa, >N_12777... at 51.22%
1204	41aa, >N_12790... at 53.66%
1205	41aa, >N_12793... at 51.22%
1206	41aa, >N_12805... at 53.66%
1207	41aa, >N_12813... at 58.54%
1208	41aa, >N_12815... at 53.66%
1209	41aa, >N_12819... at 53.66%
1210	41aa, >N_12825... at 60.98%
1211	41aa, >N_12826... at 51.22%
1212	41aa, >N_12841... at 51.22%
1213	41aa, >N_12845... at 53.66%
1214	41aa, >N_12846... at 56.10%
1215	41aa, >N_12851... at 51.22%
1216	41aa, >N_12863... at 53.66%
1217	41aa, >N_12867... at 51.22%
1218	41aa, >N_12869... at 56.10%
1219	41aa, >N_12891... at 56.10%
1220	41aa, >N_12928... at 58.54%
1221	41aa, >N_12942... at 51.22%
1222	41aa, >N_12959... at 53.66%
1223	41aa, >N_12968... at 51.22%
1224	41aa, >N_12977... at 53.66%
1225	41aa, >N_12978... at 51.22%
1226	41aa, >N_12982... at 53.66%
1227	41aa, >N_13006... at 53.66%
1228	41aa, >N_13014... at 53.66%
1229	41aa, >N_13027... at 51.22%
1230	41aa, >N_13036... at 56.10%
1231	41aa, >N_13045... at 51.22%
1232	41aa, >N_13048... at 51.22%
1233	41aa, >N_13074... at 58.54%
1234	41aa, >N_13077... at 56.10%
1235	41aa, >N_13082... at 51.22%
1236	41aa, >N_13098... at 51.22%
1237	41aa, >N_13099... at 53.66%
1238	41aa, >N_13100... at 53.66%
1239	41aa, >N_13110... at 51.22%
1240	41aa, >N_13111... at 53.66%
1241	41aa, >N_13112... at 51.22%
1242	41aa, >N_13123... at 51.22%
1243	41aa, >N_13126... at 53.66%
1244	41aa, >N_13146... at 58.54%
1245	41aa, >N_13148... at 51.22%
1246	41aa, >N_13152... at 53.66%
1247	41aa, >N_13154... at 51.22%
1248	41aa, >N_13157... at 53.66%
1249	41aa, >N_13192... at 51.22%
1250	41aa, >N_13208... at 53.66%
1251	41aa, >N_13210... at 58.54%
1252	41aa, >N_13273... at 51.22%
1253	41aa, >N_13286... at 51.22%
1254	41aa, >N_13317... at 56.10%
1255	41aa, >N_13324... at 53.66%
1256	41aa, >N_13330... at 51.22%
1257	41aa, >N_13333... at 51.22%
1258	41aa, >N_13334... at 51.22%
1259	41aa, >N_13347... at 58.54%
1260	41aa, >N_13355... at 56.10%
1261	41aa, >N_13358... at 56.10%
1262	41aa, >N_13366... at 51.22%
1263	41aa, >N_13369... at 51.22%
1264	41aa, >N_13372... at 58.54%
1265	41aa, >N_13376... at 51.22%
1266	41aa, >N_13390... at 53.66%
1267	41aa, >N_13435... at 51.22%
1268	41aa, >N_13447... at 53.66%
1269	41aa, >N_13459... at 58.54%
1270	41aa, >N_13472... at 56.10%
1271	41aa, >N_13473... at 51.22%
1272	41aa, >N_13474... at 51.22%
1273	41aa, >N_13482... at 56.10%
1274	41aa, >N_13486... at 51.22%
1275	41aa, >N_13488... at 51.22%
1276	41aa, >N_13494... at 56.10%
1277	41aa, >N_13500... at 51.22%
1278	41aa, >N_13516... at 53.66%
1279	41aa, >N_13535... at 51.22%
1280	41aa, >N_13536... at 56.10%
1281	41aa, >N_13542... at 51.22%
1282	41aa, >N_13544... at 53.66%
1283	41aa, >N_13545... at 51.22%
1284	41aa, >N_13553... at 60.98%
1285	41aa, >N_13585... at 53.66%
1286	41aa, >N_13586... at 53.66%
1287	41aa, >N_13596... at 51.22%
1288	41aa, >N_13599... at 51.22%
1289	41aa, >N_13603... at 56.10%
1290	41aa, >N_13617... at 51.22%
1291	41aa, >N_13621... at 60.98%
1292	41aa, >N_13650... at 56.10%
1293	41aa, >N_13657... at 51.22%
1294	41aa, >N_13658... at 51.22%
1295	41aa, >N_13660... at 58.54%
1296	41aa, >N_13673... at 51.22%
1297	41aa, >N_13678... at 53.66%
1298	41aa, >N_13679... at 56.10%
1299	41aa, >N_13680... at 56.10%
1300	41aa, >N_13688... at 58.54%
1301	41aa, >N_13689... at 51.22%
1302	41aa, >N_13694... at 51.22%
1303	41aa, >N_13695... at 56.10%
1304	41aa, >N_13720... at 53.66%
1305	41aa, >N_13723... at 53.66%
1306	41aa, >N_13725... at 51.22%
1307	41aa, >N_13746... at 56.10%
1308	41aa, >N_13760... at 56.10%
1309	41aa, >N_13761... at 58.54%
1310	41aa, >N_13764... at 51.22%
1311	41aa, >N_13769... at 53.66%
1312	41aa, >N_13784... at 51.22%
1313	41aa, >N_13789... at 56.10%
1314	41aa, >N_13819... at 53.66%
1315	41aa, >N_13832... at 53.66%
1316	41aa, >N_13845... at 53.66%
1317	41aa, >N_13850... at 58.54%
1318	41aa, >N_13873... at 51.22%
1319	41aa, >N_13887... at 51.22%
1320	41aa, >N_13891... at 56.10%
1321	41aa, >N_13904... at 51.22%
1322	41aa, >N_13905... at 51.22%
1323	41aa, >N_13936... at 56.10%
1324	41aa, >N_13938... at 51.22%
1325	41aa, >N_13944... at 51.22%
1326	41aa, >N_13958... at 58.54%
1327	41aa, >N_13967... at 51.22%
1328	41aa, >N_13974... at 56.10%
1329	41aa, >N_13979... at 56.10%
1330	41aa, >N_13981... at 51.22%
1331	41aa, >N_13992... at 56.10%
1332	41aa, >N_13995... at 51.22%
1333	41aa, >N_14003... at 60.98%
1334	41aa, >N_14020... at 60.98%
1335	41aa, >N_14027... at 51.22%
1336	41aa, >N_14029... at 53.66%
1337	41aa, >N_14032... at 58.54%
1338	41aa, >N_14035... at 51.22%
1339	41aa, >N_14038... at 51.22%
1340	41aa, >N_14048... at 53.66%
1341	41aa, >N_14076... at 51.22%
1342	41aa, >N_14079... at 56.10%
1343	41aa, >N_14083... at 58.54%
1344	41aa, >N_14087... at 51.22%
1345	41aa, >N_14102... at 53.66%
1346	41aa, >N_14107... at 56.10%
1347	41aa, >N_14108... at 53.66%
1348	41aa, >N_14112... at 53.66%
1349	41aa, >N_14115... at 53.66%
1350	41aa, >N_14120... at 58.54%
1351	41aa, >N_14126... at 60.98%
1352	41aa, >N_14127... at 53.66%
1353	41aa, >N_14128... at 51.22%
1354	41aa, >N_14140... at 51.22%
1355	41aa, >N_14148... at 56.10%
1356	41aa, >N_14152... at 51.22%
1357	41aa, >N_14154... at 53.66%
1358	41aa, >N_14164... at 63.41%
1359	41aa, >N_14166... at 53.66%
1360	41aa, >N_14167... at 51.22%
1361	41aa, >N_14168... at 56.10%
1362	41aa, >N_14172... at 51.22%
1363	41aa, >N_14173... at 53.66%
1364	41aa, >N_14175... at 53.66%
1365	41aa, >N_14179... at 51.22%
1366	41aa, >N_14195... at 53.66%
1367	41aa, >N_14200... at 51.22%
1368	41aa, >N_14215... at 53.66%
1369	41aa, >N_14217... at 51.22%
1370	41aa, >N_14221... at 51.22%
1371	41aa, >N_14225... at 56.10%
1372	41aa, >N_14249... at 51.22%
1373	41aa, >N_14251... at 51.22%
1374	41aa, >N_14264... at 56.10%
1375	41aa, >N_14267... at 56.10%
1376	41aa, >N_14277... at 51.22%
1377	41aa, >N_14282... at 53.66%
1378	41aa, >N_14293... at 65.85%
1379	41aa, >N_14295... at 51.22%
1380	41aa, >N_14298... at 51.22%
1381	41aa, >N_14302... at 51.22%
1382	41aa, >N_14304... at 51.22%
1383	41aa, >N_14328... at 63.41%
1384	41aa, >N_14330... at 51.22%
1385	41aa, >N_14352... at 53.66%
1386	41aa, >N_14366... at 56.10%
1387	41aa, >N_14368... at 51.22%
1388	41aa, >N_14371... at 53.66%
1389	41aa, >N_14388... at 53.66%
1390	41aa, >N_14406... at 51.22%
1391	41aa, >N_14429... at 51.22%
1392	41aa, >N_14431... at 51.22%
1393	41aa, >N_14432... at 51.22%
1394	41aa, >N_14451... at 51.22%
1395	41aa, >N_14456... at 60.98%
1396	41aa, >N_14460... at 53.66%
1397	41aa, >N_14480... at 51.22%
1398	41aa, >N_14482... at 51.22%
1399	41aa, >N_14506... at 56.10%
1400	41aa, >N_14524... at 51.22%
1401	41aa, >N_14526... at 56.10%
1402	41aa, >N_14529... at 51.22%
1403	41aa, >N_14538... at 60.98%
1404	41aa, >N_14542... at 51.22%
1405	41aa, >N_14549... at 53.66%
1406	41aa, >N_14562... at 53.66%
1407	41aa, >N_14565... at 58.54%
1408	41aa, >N_14572... at 53.66%
1409	41aa, >N_14580... at 51.22%
1410	41aa, >N_14611... at 51.22%
1411	41aa, >N_14622... at 51.22%
1412	41aa, >N_14647... at 51.22%
1413	41aa, >N_14659... at 51.22%
1414	41aa, >N_14662... at 58.54%
1415	41aa, >N_14664... at 51.22%
1416	41aa, >N_14668... at 51.22%
1417	41aa, >N_14677... at 51.22%
1418	41aa, >N_14683... at 51.22%
1419	41aa, >N_14686... at 51.22%
1420	41aa, >N_14703... at 51.22%
1421	41aa, >N_14723... at 58.54%
1422	41aa, >N_14727... at 51.22%
1423	41aa, >N_14728... at 53.66%
1424	41aa, >N_14731... at 53.66%
1425	41aa, >N_14736... at 56.10%
1426	41aa, >N_14748... at 53.66%
1427	41aa, >N_14754... at 53.66%
1428	41aa, >N_14781... at 53.66%
1429	41aa, >N_14782... at 53.66%
1430	41aa, >N_14785... at 51.22%
1431	41aa, >N_14787... at 53.66%
1432	41aa, >N_14790... at 56.10%
1433	41aa, >N_14792... at 51.22%
1434	41aa, >N_14804... at 53.66%
1435	41aa, >N_14811... at 51.22%
1436	41aa, >N_14831... at 51.22%
1437	41aa, >N_14838... at 51.22%
1438	41aa, >N_14848... at 53.66%
1439	41aa, >N_14849... at 53.66%
1440	41aa, >N_14850... at 53.66%
1441	41aa, >N_14852... at 51.22%
1442	41aa, >N_14860... at 58.54%
1443	41aa, >N_14870... at 51.22%
1444	41aa, >N_14902... at 51.22%
1445	41aa, >N_14908... at 53.66%
1446	41aa, >N_14948... at 56.10%
1447	41aa, >N_14955... at 51.22%
1448	41aa, >N_14963... at 53.66%
1449	41aa, >N_14969... at 53.66%
1450	41aa, >N_14983... at 51.22%
1451	41aa, >N_14993... at 51.22%
1452	41aa, >N_14999... at 51.22%
1453	41aa, >N_15002... at 53.66%
1454	41aa, >N_15006... at 56.10%
1455	41aa, >N_15008... at 53.66%
1456	41aa, >N_15009... at 56.10%
1457	41aa, >N_15010... at 56.10%
1458	41aa, >N_15017... at 51.22%
1459	41aa, >N_15025... at 53.66%
1460	41aa, >N_15027... at 56.10%
1461	41aa, >N_15028... at 53.66%
1462	41aa, >N_15030... at 53.66%
1463	41aa, >N_15034... at 56.10%
1464	41aa, >N_15036... at 53.66%
1465	41aa, >N_15058... at 58.54%
1466	41aa, >N_15065... at 51.22%
1467	41aa, >N_15071... at 53.66%
1468	41aa, >N_15079... at 51.22%
1469	41aa, >N_15087... at 56.10%
1470	41aa, >N_15100... at 65.85%
1471	41aa, >N_15103... at 51.22%
1472	41aa, >N_15109... at 60.98%
1473	41aa, >N_15124... at 51.22%
1474	41aa, >N_15128... at 56.10%
1475	41aa, >N_15135... at 53.66%
1476	41aa, >N_15151... at 51.22%
1477	41aa, >N_15174... at 51.22%
1478	41aa, >N_15178... at 53.66%
1479	41aa, >N_15187... at 51.22%
1480	41aa, >N_15192... at 51.22%
1481	41aa, >N_15194... at 53.66%
1482	41aa, >N_15234... at 53.66%
1483	41aa, >N_15245... at 58.54%
1484	41aa, >N_15252... at 51.22%
1485	41aa, >N_15260... at 51.22%
1486	41aa, >N_15277... at 51.22%
1487	41aa, >N_15284... at 51.22%
1488	41aa, >N_15294... at 58.54%
1489	41aa, >N_15295... at 58.54%
1490	41aa, >N_15305... at 51.22%
1491	41aa, >N_15319... at 51.22%
1492	41aa, >N_15324... at 53.66%
1493	41aa, >N_15332... at 56.10%
1494	41aa, >N_15337... at 51.22%
1495	41aa, >N_15355... at 51.22%
1496	41aa, >N_15360... at 53.66%
1497	41aa, >N_15363... at 53.66%
1498	41aa, >N_15372... at 56.10%
1499	41aa, >N_15410... at 53.66%
1500	41aa, >N_15421... at 51.22%
1501	41aa, >N_15425... at 63.41%
1502	41aa, >N_15438... at 53.66%
1503	41aa, >N_15518... at 51.22%
1504	41aa, >N_15540... at 53.66%
1505	41aa, >N_15541... at 51.22%
1506	41aa, >N_15557... at 53.66%
1507	41aa, >N_15580... at 53.66%
1508	41aa, >N_15597... at 53.66%
1509	41aa, >N_15601... at 56.10%
1510	41aa, >N_15602... at 51.22%
1511	41aa, >N_15605... at 53.66%
1512	41aa, >N_15617... at 56.10%
1513	41aa, >N_15632... at 51.22%
1514	41aa, >N_15637... at 60.98%
1515	41aa, >N_15651... at 56.10%
1516	41aa, >N_15655... at 53.66%
1517	41aa, >N_15656... at 53.66%
1518	41aa, >N_15662... at 51.22%
1519	41aa, >N_15685... at 51.22%
1520	41aa, >N_15715... at 58.54%
1521	41aa, >N_15734... at 53.66%
1522	41aa, >N_15735... at 53.66%
1523	41aa, >N_15738... at 53.66%
1524	41aa, >N_15742... at 51.22%
1525	41aa, >N_15748... at 53.66%
1526	41aa, >N_15767... at 51.22%
1527	41aa, >N_15779... at 58.54%
1528	41aa, >N_15781... at 53.66%
1529	41aa, >N_15787... at 53.66%
1530	41aa, >N_15790... at 58.54%
1531	41aa, >N_15797... at 58.54%
1532	41aa, >N_15799... at 53.66%
1533	41aa, >N_15806... at 53.66%
1534	41aa, >N_15809... at 60.98%
1535	41aa, >N_15814... at 53.66%
1536	41aa, >N_15818... at 51.22%
1537	41aa, >N_15821... at 51.22%
1538	41aa, >N_15843... at 56.10%
1539	41aa, >N_15859... at 53.66%
1540	41aa, >N_15860... at 53.66%
1541	41aa, >N_15866... at 53.66%
1542	41aa, >N_15919... at 53.66%
1543	41aa, >N_15920... at 60.98%
1544	41aa, >N_15928... at 56.10%
1545	41aa, >N_15944... at 51.22%
1546	41aa, >N_15949... at 51.22%
1547	41aa, >N_15950... at 51.22%
1548	41aa, >N_15953... at 53.66%
1549	41aa, >N_15957... at 53.66%
1550	41aa, >N_15968... at 51.22%
1551	41aa, >N_15988... at 56.10%
1552	41aa, >N_15994... at 51.22%
1553	41aa, >N_16001... at 51.22%
1554	41aa, >N_16006... at 53.66%
1555	41aa, >N_16030... at 51.22%
1556	41aa, >N_16042... at 51.22%
1557	41aa, >N_16055... at 53.66%
1558	41aa, >N_16062... at 51.22%
1559	41aa, >N_16065... at 51.22%
1560	41aa, >N_16067... at 51.22%
1561	41aa, >N_16072... at 51.22%
1562	41aa, >N_16077... at 58.54%
1563	41aa, >N_16080... at 53.66%
1564	41aa, >N_16083... at 53.66%
1565	41aa, >N_16094... at 56.10%
1566	41aa, >N_16099... at 51.22%
1567	41aa, >N_16112... at 53.66%
1568	41aa, >N_16113... at 51.22%
1569	41aa, >N_16114... at 56.10%
1570	41aa, >N_16116... at 53.66%
1571	41aa, >N_16127... at 53.66%
1572	41aa, >N_16135... at 51.22%
1573	41aa, >N_16136... at 51.22%
1574	41aa, >N_16146... at 51.22%
1575	41aa, >N_16155... at 53.66%
1576	41aa, >N_16164... at 51.22%
1577	41aa, >N_16179... at 51.22%
1578	41aa, >N_16187... at 56.10%
1579	41aa, >N_16193... at 51.22%
1580	41aa, >N_16195... at 51.22%
1581	41aa, >N_16201... at 51.22%
1582	41aa, >N_16205... at 58.54%
1583	41aa, >N_16230... at 51.22%
1584	41aa, >N_16235... at 51.22%
1585	41aa, >N_16243... at 51.22%
1586	41aa, >N_16249... at 56.10%
1587	41aa, >N_16253... at 51.22%
1588	41aa, >N_16265... at 53.66%
1589	41aa, >N_16270... at 51.22%
1590	41aa, >N_16276... at 53.66%
1591	41aa, >N_16281... at 51.22%
1592	41aa, >N_16290... at 51.22%
1593	41aa, >N_16355... at 53.66%
1594	41aa, >N_16367... at 51.22%
1595	41aa, >N_16382... at 51.22%
1596	41aa, >N_16384... at 60.98%
1597	41aa, >N_16389... at 53.66%
1598	41aa, >N_16399... at 51.22%
1599	41aa, >N_16410... at 51.22%
1600	41aa, >N_16415... at 56.10%
1601	41aa, >N_16416... at 51.22%
1602	41aa, >N_16422... at 53.66%
1603	41aa, >N_16428... at 56.10%
1604	41aa, >N_16435... at 51.22%
1605	41aa, >N_16446... at 51.22%
1606	41aa, >N_16457... at 51.22%
1607	41aa, >N_16469... at 53.66%
1608	41aa, >N_16492... at 51.22%
1609	41aa, >N_16493... at 51.22%
1610	41aa, >N_16494... at 53.66%
1611	41aa, >N_16506... at 51.22%
1612	41aa, >N_16511... at 56.10%
1613	41aa, >N_16516... at 51.22%
1614	41aa, >N_16536... at 51.22%
1615	41aa, >N_16551... at 58.54%
1616	41aa, >N_16554... at 53.66%
1617	41aa, >N_16563... at 53.66%
1618	41aa, >N_16576... at 53.66%
1619	41aa, >N_16588... at 53.66%
1620	41aa, >N_16596... at 58.54%
1621	41aa, >N_16600... at 51.22%
1622	41aa, >N_16603... at 56.10%
1623	41aa, >N_16654... at 53.66%
1624	41aa, >N_16664... at 51.22%
1625	41aa, >N_16705... at 51.22%
1626	41aa, >N_16712... at 51.22%
1627	41aa, >N_16731... at 51.22%
1628	41aa, >N_16735... at 51.22%
1629	41aa, >N_16749... at 58.54%
1630	41aa, >N_16750... at 51.22%
1631	41aa, >N_16761... at 51.22%
1632	41aa, >N_16763... at 58.54%
1633	41aa, >N_16775... at 53.66%
1634	41aa, >N_16785... at 51.22%
1635	41aa, >N_16786... at 53.66%
1636	41aa, >N_16793... at 53.66%
1637	41aa, >N_16801... at 56.10%
1638	41aa, >N_16803... at 60.98%
1639	41aa, >N_16811... at 51.22%
1640	41aa, >N_16823... at 53.66%
1641	41aa, >N_16826... at 56.10%
1642	41aa, >N_16830... at 56.10%
1643	41aa, >N_16837... at 51.22%
1644	41aa, >N_16844... at 56.10%
1645	41aa, >N_16887... at 53.66%
1646	41aa, >N_16905... at 56.10%
1647	41aa, >N_16912... at 51.22%
1648	41aa, >N_16921... at 53.66%
1649	41aa, >N_16939... at 51.22%
1650	41aa, >N_16952... at 51.22%
1651	41aa, >N_16963... at 58.54%
1652	41aa, >N_16980... at 51.22%
1653	41aa, >N_16994... at 51.22%
1654	41aa, >N_16999... at 58.54%
1655	41aa, >N_17001... at 51.22%
1656	41aa, >N_17003... at 51.22%
1657	41aa, >N_17013... at 51.22%
1658	41aa, >N_17029... at 56.10%
1659	41aa, >N_17032... at 51.22%
1660	41aa, >N_17040... at 51.22%
1661	41aa, >N_17055... at 51.22%
1662	41aa, >N_17056... at 56.10%
1663	41aa, >N_17057... at 53.66%
1664	41aa, >N_17074... at 51.22%
1665	41aa, >N_17092... at 53.66%
1666	41aa, >N_17095... at 56.10%
1667	41aa, >N_17098... at 56.10%
1668	41aa, >N_17099... at 56.10%
1669	41aa, >N_17110... at 51.22%
1670	41aa, >N_17114... at 51.22%
1671	41aa, >N_17123... at 60.98%
1672	41aa, >N_17133... at 51.22%
1673	41aa, >N_17151... at 51.22%
1674	41aa, >N_17152... at 51.22%
1675	41aa, >N_17176... at 53.66%
1676	41aa, >N_17199... at 53.66%
1677	41aa, >N_17201... at 51.22%
1678	41aa, >N_17219... at 51.22%
1679	41aa, >N_17230... at 51.22%
1680	41aa, >N_17237... at 51.22%
1681	41aa, >N_17238... at 56.10%
1682	41aa, >N_17264... at 53.66%
1683	41aa, >N_17271... at 51.22%
1684	41aa, >N_17294... at 53.66%
1685	41aa, >N_17310... at 51.22%
1686	41aa, >N_17324... at 51.22%
1687	41aa, >N_17349... at 53.66%
1688	41aa, >N_17351... at 51.22%
1689	41aa, >N_17365... at 51.22%
1690	41aa, >N_17374... at 53.66%
1691	41aa, >N_17375... at 51.22%
1692	41aa, >N_17377... at 51.22%
1693	41aa, >N_17380... at 51.22%
1694	41aa, >N_17381... at 53.66%
1695	41aa, >N_17392... at 51.22%
1696	41aa, >N_17423... at 58.54%
1697	41aa, >N_17426... at 51.22%
1698	41aa, >N_17430... at 51.22%
1699	41aa, >N_17442... at 53.66%
1700	41aa, >N_17446... at 53.66%
1701	41aa, >N_17456... at 53.66%
1702	41aa, >N_17458... at 51.22%
1703	41aa, >N_17476... at 51.22%
1704	41aa, >N_17485... at 51.22%
1705	41aa, >N_17500... at 51.22%
1706	41aa, >N_17518... at 56.10%
1707	41aa, >N_17525... at 53.66%
1708	41aa, >N_17526... at 56.10%
1709	41aa, >N_17527... at 51.22%
1710	41aa, >N_17539... at 51.22%
1711	41aa, >N_17545... at 51.22%
1712	41aa, >N_17570... at 51.22%
1713	41aa, >N_17576... at 51.22%
1714	41aa, >N_17583... at 51.22%
1715	41aa, >N_17589... at 51.22%
1716	41aa, >N_17595... at 51.22%
1717	41aa, >N_17596... at 51.22%
1718	41aa, >N_17599... at 53.66%
1719	41aa, >N_17622... at 53.66%
1720	41aa, >N_17631... at 53.66%
1721	41aa, >N_17637... at 53.66%
1722	41aa, >N_17641... at 56.10%
1723	41aa, >N_17652... at 53.66%
1724	41aa, >N_17656... at 53.66%
1725	41aa, >N_17659... at 51.22%
1726	41aa, >N_17668... at 53.66%
1727	41aa, >N_17688... at 51.22%
1728	41aa, >N_17689... at 51.22%
1729	41aa, >N_17706... at 51.22%
1730	41aa, >N_17708... at 51.22%
1731	41aa, >N_17713... at 53.66%
1732	41aa, >N_17728... at 51.22%
1733	41aa, >N_17741... at 51.22%
1734	41aa, >N_17762... at 51.22%
1735	41aa, >N_17781... at 51.22%
1736	41aa, >N_17801... at 51.22%
1737	41aa, >N_17806... at 56.10%
1738	41aa, >N_17822... at 51.22%
1739	41aa, >N_17857... at 53.66%
1740	41aa, >N_17870... at 56.10%
1741	41aa, >N_17873... at 51.22%
1742	41aa, >N_17883... at 56.10%
1743	41aa, >N_17886... at 51.22%
1744	41aa, >N_17889... at 51.22%
1745	41aa, >N_17895... at 56.10%
1746	41aa, >N_17900... at 51.22%
1747	41aa, >N_17908... at 51.22%
1748	41aa, >N_17927... at 51.22%
1749	41aa, >N_17951... at 58.54%
1750	41aa, >N_17953... at 53.66%
1751	41aa, >N_17965... at 53.66%
1752	41aa, >N_17971... at 56.10%
1753	41aa, >N_17981... at 56.10%
1754	41aa, >N_18011... at 51.22%
1755	41aa, >N_18046... at 53.66%
1756	41aa, >N_18066... at 51.22%
1757	41aa, >N_18079... at 56.10%
1758	41aa, >N_18104... at 51.22%
1759	41aa, >N_18111... at 51.22%
1760	41aa, >N_18120... at 53.66%
1761	41aa, >N_18125... at 51.22%
1762	41aa, >N_18132... at 51.22%
1763	41aa, >N_18143... at 53.66%
1764	41aa, >N_18152... at 53.66%
1765	41aa, >N_18153... at 51.22%
1766	41aa, >N_18169... at 58.54%
1767	41aa, >N_18170... at 51.22%
1768	41aa, >N_18178... at 53.66%
1769	41aa, >N_18180... at 51.22%
1770	41aa, >N_18182... at 56.10%
1771	41aa, >N_18199... at 53.66%
1772	41aa, >N_18227... at 56.10%
1773	41aa, >N_18239... at 51.22%
1774	41aa, >N_18243... at 51.22%
1775	41aa, >N_18250... at 60.98%
1776	41aa, >N_18257... at 56.10%
1777	41aa, >N_18265... at 51.22%
1778	41aa, >N_18266... at 51.22%
1779	41aa, >N_18274... at 53.66%
1780	41aa, >N_18278... at 53.66%
1781	41aa, >N_18291... at 51.22%
1782	41aa, >N_18304... at 53.66%
1783	41aa, >N_18314... at 53.66%
1784	41aa, >N_18320... at 53.66%
1785	41aa, >N_18330... at 56.10%
1786	41aa, >N_18333... at 53.66%
1787	41aa, >N_18339... at 53.66%
1788	41aa, >N_18342... at 56.10%
1789	41aa, >N_18348... at 51.22%
1790	41aa, >N_18357... at 56.10%
1791	41aa, >N_18373... at 51.22%
1792	41aa, >N_18374... at 53.66%
1793	41aa, >N_18375... at 51.22%
1794	41aa, >N_18401... at 51.22%
1795	41aa, >N_18406... at 53.66%
1796	41aa, >N_18420... at 51.22%
1797	41aa, >N_18425... at 51.22%
1798	41aa, >N_18429... at 51.22%
1799	41aa, >N_18443... at 51.22%
1800	41aa, >N_18458... at 58.54%
1801	41aa, >N_18461... at 51.22%
1802	41aa, >N_18464... at 51.22%
1803	41aa, >N_18466... at 56.10%
1804	41aa, >N_18475... at 58.54%
1805	41aa, >N_18481... at 58.54%
1806	41aa, >N_18485... at 51.22%
1807	41aa, >N_18488... at 51.22%
1808	41aa, >N_18493... at 53.66%
1809	41aa, >N_18514... at 53.66%
1810	41aa, >N_18515... at 56.10%
1811	41aa, >N_18517... at 51.22%
1812	41aa, >N_18529... at 63.41%
1813	41aa, >N_18534... at 56.10%
1814	41aa, >N_18540... at 53.66%
1815	41aa, >N_18571... at 58.54%
1816	41aa, >N_18573... at 58.54%
1817	41aa, >N_18583... at 51.22%
1818	41aa, >N_18597... at 53.66%
1819	41aa, >N_18650... at 56.10%
1820	41aa, >N_18652... at 51.22%
1821	41aa, >N_18655... at 53.66%
1822	41aa, >N_18656... at 56.10%
1823	41aa, >N_18659... at 51.22%
1824	41aa, >N_18661... at 51.22%
1825	41aa, >N_18667... at 53.66%
1826	41aa, >N_18680... at 53.66%
1827	41aa, >N_18702... at 51.22%
1828	41aa, >N_18713... at 51.22%
1829	41aa, >N_18728... at 53.66%
1830	41aa, >N_18742... at 51.22%
1831	41aa, >N_18773... at 58.54%
1832	41aa, >N_18781... at 51.22%
1833	41aa, >N_18786... at 53.66%
1834	41aa, >N_18797... at 51.22%
1835	41aa, >N_18810... at 51.22%
1836	41aa, >N_18816... at 53.66%
1837	41aa, >N_18835... at 56.10%
1838	41aa, >N_18839... at 51.22%
1839	41aa, >N_18868... at 51.22%
1840	41aa, >N_18869... at 56.10%
1841	41aa, >N_18874... at 53.66%
1842	41aa, >N_18875... at 51.22%
1843	41aa, >N_18886... at 51.22%
1844	41aa, >N_18889... at 51.22%
1845	41aa, >N_18890... at 53.66%
1846	41aa, >N_18893... at 51.22%
1847	41aa, >N_18897... at 51.22%
1848	41aa, >N_18907... at 51.22%
1849	41aa, >N_18920... at 56.10%
1850	41aa, >N_18923... at 51.22%
1851	41aa, >N_18944... at 56.10%
1852	41aa, >N_18953... at 53.66%
1853	41aa, >N_18971... at 56.10%
1854	41aa, >N_18991... at 56.10%
1855	41aa, >N_19023... at 51.22%
1856	41aa, >N_19032... at 51.22%
1857	41aa, >N_19052... at 53.66%
1858	41aa, >N_19062... at 51.22%
1859	41aa, >N_19072... at 51.22%
1860	41aa, >N_19096... at 53.66%
1861	41aa, >N_19101... at 53.66%
1862	41aa, >N_19104... at 56.10%
1863	41aa, >N_19135... at 53.66%
1864	41aa, >N_19146... at 51.22%
1865	41aa, >N_19153... at 51.22%
1866	41aa, >N_19167... at 51.22%
1867	41aa, >N_19170... at 51.22%
1868	41aa, >N_19173... at 56.10%
1869	41aa, >N_19180... at 53.66%
1870	41aa, >N_19182... at 51.22%
1871	41aa, >N_19187... at 51.22%
1872	41aa, >N_19197... at 56.10%
1873	41aa, >N_19204... at 53.66%
1874	41aa, >N_19218... at 56.10%
1875	41aa, >N_19224... at 51.22%
1876	41aa, >N_19230... at 56.10%
1877	41aa, >N_19235... at 51.22%
1878	41aa, >N_19271... at 51.22%
1879	41aa, >N_19281... at 53.66%
1880	41aa, >N_19283... at 53.66%
1881	41aa, >N_19291... at 51.22%
1882	41aa, >N_19292... at 51.22%
1883	41aa, >N_19298... at 53.66%
1884	41aa, >N_19322... at 56.10%
1885	41aa, >N_19327... at 51.22%
1886	41aa, >N_19333... at 60.98%
1887	41aa, >N_19340... at 58.54%
1888	41aa, >N_19346... at 53.66%
1889	41aa, >N_19353... at 53.66%
1890	41aa, >N_19355... at 51.22%
1891	41aa, >N_19366... at 51.22%
1892	41aa, >N_19381... at 51.22%
1893	41aa, >N_19403... at 58.54%
1894	41aa, >N_19405... at 51.22%
1895	41aa, >N_19416... at 56.10%
1896	41aa, >N_19418... at 53.66%
1897	41aa, >N_19420... at 53.66%
1898	41aa, >N_19424... at 51.22%
1899	41aa, >N_19429... at 53.66%
1900	41aa, >N_19434... at 51.22%
1901	41aa, >N_19452... at 60.98%
1902	41aa, >N_19456... at 51.22%
1903	41aa, >N_19459... at 56.10%
1904	41aa, >N_19492... at 51.22%
1905	41aa, >N_19498... at 51.22%
1906	41aa, >N_19515... at 51.22%
1907	41aa, >N_19518... at 56.10%
1908	41aa, >N_19519... at 51.22%
1909	41aa, >N_19525... at 53.66%
1910	41aa, >N_19540... at 58.54%
1911	41aa, >N_19541... at 51.22%
1912	41aa, >N_19543... at 51.22%
1913	41aa, >N_19553... at 53.66%
1914	41aa, >N_19557... at 51.22%
1915	41aa, >N_19560... at 58.54%
1916	41aa, >N_19570... at 51.22%
1917	41aa, >N_19582... at 56.10%
1918	41aa, >N_19587... at 51.22%
1919	41aa, >N_19608... at 51.22%
1920	41aa, >N_19613... at 51.22%
1921	41aa, >N_19622... at 51.22%
1922	41aa, >N_19625... at 51.22%
1923	41aa, >N_19639... at 51.22%
1924	41aa, >N_19654... at 56.10%
1925	41aa, >N_19657... at 56.10%
1926	41aa, >N_19664... at 58.54%
1927	41aa, >N_19674... at 53.66%
1928	41aa, >N_19678... at 53.66%
1929	41aa, >N_19686... at 51.22%
1930	41aa, >N_19695... at 53.66%
1931	41aa, >N_19707... at 58.54%
1932	41aa, >N_19715... at 51.22%
1933	41aa, >N_19716... at 53.66%
1934	41aa, >N_19726... at 51.22%
1935	41aa, >N_19738... at 51.22%
1936	41aa, >N_19741... at 51.22%
1937	41aa, >N_19745... at 51.22%
1938	41aa, >N_19752... at 53.66%
1939	41aa, >N_19757... at 51.22%
1940	41aa, >N_19773... at 51.22%
1941	41aa, >N_19783... at 60.98%
1942	41aa, >N_19785... at 56.10%
1943	41aa, >N_19790... at 56.10%
1944	41aa, >N_19792... at 51.22%
1945	41aa, >N_19796... at 53.66%
1946	41aa, >N_19799... at 53.66%
1947	41aa, >N_19801... at 51.22%
1948	41aa, >N_19804... at 56.10%
1949	41aa, >N_19805... at 53.66%
1950	41aa, >N_19853... at 53.66%
1951	41aa, >N_19858... at 51.22%
1952	41aa, >N_19860... at 53.66%
1953	41aa, >N_19864... at 56.10%
1954	41aa, >N_19881... at 56.10%
1955	41aa, >N_19885... at 60.98%
1956	41aa, >N_19888... at 56.10%
1957	41aa, >N_19896... at 51.22%
1958	41aa, >N_19911... at 51.22%
1959	41aa, >N_19917... at 51.22%
1960	41aa, >N_19922... at 51.22%
1961	41aa, >N_19927... at 51.22%
1962	41aa, >N_19939... at 56.10%
1963	41aa, >N_19943... at 56.10%
1964	41aa, >N_19947... at 53.66%
1965	41aa, >N_19956... at 51.22%
1966	41aa, >N_19976... at 51.22%
1967	41aa, >N_19982... at 60.98%
1968	41aa, >N_19992... at 51.22%
1969	41aa, >N_19998... at 51.22%
1970	41aa, >N_20000... at 60.98%
1971	41aa, >N_20001... at 56.10%
1972	41aa, >N_20003... at 53.66%
1973	41aa, >N_20011... at 51.22%
1974	41aa, >N_20021... at 53.66%
1975	41aa, >N_20023... at 51.22%
1976	41aa, >N_20042... at 51.22%
1977	41aa, >N_20044... at 56.10%
1978	41aa, >N_20054... at 53.66%
1979	41aa, >N_20062... at 53.66%
1980	41aa, >N_20063... at 51.22%
1981	41aa, >N_20065... at 60.98%
1982	41aa, >N_20069... at 60.98%
1983	41aa, >N_20080... at 53.66%
1984	41aa, >N_20095... at 51.22%
1985	41aa, >N_20104... at 51.22%
1986	41aa, >N_20135... at 53.66%
1987	41aa, >N_20141... at 51.22%
1988	41aa, >N_20157... at 53.66%
1989	41aa, >N_20174... at 51.22%
1990	41aa, >N_20202... at 56.10%
1991	41aa, >N_20204... at 53.66%
1992	41aa, >N_20230... at 51.22%
1993	41aa, >N_20287... at 53.66%
1994	41aa, >N_20288... at 51.22%
1995	41aa, >N_20292... at 51.22%
1996	41aa, >N_20308... at 56.10%
1997	41aa, >N_20313... at 58.54%
1998	41aa, >N_20322... at 51.22%
[truncated: 61,792 more rows]
