# Supplementary material for: EnDeep4mC predicts DNA N4-methylcytosine sites using a dual-adaptive feature encoding framework in deep ensembles
Source: Genome Res. 2026 Mar;36(3):589–99. doi: 10.1101/gr.280977.125 (PMC12951953; doi:10.1101/gr.280977.125)
Supplement: Supplement 1 [file Supplemental_Code.zip › Supplemental_Code/EnDeep4mC-main/data/4mC/4mC_A.thaliana2/train_pos.txt]

>P_1
GACACATCATATCAAAAAAGCTATCGCCTCGACGATGCTCT
>P_2
TGATTCAAGACTTCTCGGTACTGCAAAGTTCTTCCGCCTGA
>P_3
TGATTAATTATCCATTTTACCTTTGTCGTAGATATTAGGTA
>P_4
TTTGGGTTCCGTCCGAACGACGAGGAGCTCGTTGGTCACTA
>P_5
AATGTAACTCTATTTAGGTTCAGCAGCTATTTTAGGCTTAG
>P_6
ACAGATTTTCGAAGACACTTCGAGCTCCACTGATAGTGTTG
>P_7
GTGATAAGTTCGCAGAAAAGCGAATGCGAGTGGAAAATGGC
>P_8
GCCTTTGGTTGCTTTCTCGCCATGGTAGTAGCATTCTCCGG
>P_9
CAACAACAAAAAACAATTTGCATTGAGAACATTTTGAAGGT
>P_10
GCTTCTATCTATGATGAGTTCAGGGCTTTTCAAATAAGTTT
>P_11
TATAAAACAAAAGGATACAACAGTCTAGAAGAAGATAGGCG
>P_12
AACAAAAAAAAAAAAAATTCCTTGTTCGTGAAGCATGATCT
>P_13
TGTGAGATCTACACAAGATACCTGATTTGATAAAAATGGCT
>P_14
ATGAACATCAAGAAACATGTCGGAAAAAAAAATCATAACCA
>P_15
GCTGGGTGTTATAATAGGAACGTTGGTGATTTCCGATGTTT
>P_16
TTGTTAGTTAGTAACTGACCCGGGAATCAGGATATGTATTT
>P_17
ACTATTGGTTCAAGTTTTCCCGTCAAAATAAATAAAAGTCA
>P_18
CTTGAATACAAAGGGGACCTCTCTACGTATTAATCTCTCAC
>P_19
TTGCAAAAAAATAATATCATCGTTATAAAAAAATAATTAGA
>P_20
AAAATTTATAATCTTATATACTACAATAATTAATAACATAT
>P_21
ATAATTCTAAATATTCGGTTCGGGTCGCGTCCAGTTGGGTT
>P_22
TGGATGAAAAGTTTCAGGCCCTAAAAATACTCAAAAAATAG
>P_23
AAATACTCAAAAAATAGAAACGGGTATTTTGTATGTAGATA
>P_24
TTTGTATGTAGATAGTGCGTCTCCAAACAAAAAAAAACTTT
>P_25
GGGTTCTGCTAAAGAGACGGCGCTCTTGTCATTTTAAGTCG
>P_26
TACGGCGCTATTTAATTTTCCGAAAATTTTGAAAGAGACTT
>P_27
ACAGGAAACAATGAATTGGTCACGAAAAAATGTTGTATTAC
>P_28
TCTTATTGGCTAGATGCTTGCGAGGACATCTCTTGTGATCT
>P_29
CGAGACCAAGTTGGATTCTACGGTTTGTACTATAAAAGATC
>P_30
GATTGCAGCTGTTGAAGAAGCGGCACAAGCAAGTTCAAGGA
>P_31
TGCTGCTGAAAAAGTCGCGGCGGAAGTTGGCAAACCAGAAA
>P_32
CATGGTTAGCTTGAATTCCGCGGTTGGTCTTGTACATTTCT
>P_33
ATCTAAAATGGGTTGTTAGTCGTTTTCTGTTTCTCAAGTAT
>P_34
CGAGCTGCAGCGGTTAACAACGAGAATTTTGCTCGCGTTGC
>P_35
CGAGAATTTTGCTCGCGTTGCGGTTAAACATAAACTCCACT
>P_36
TACTTTTTGTTTTTCAGATTCGGGAATTTGTGAAGGAGGTT
>P_37
TCAAACCGAGTCATCGAAACCGGGGTTTAACTCTTTTGGTT
>P_38
ACAAATTAAACCAAAAATTTCAATGCCAAGAAAGGGTCTTT
>P_39
TACCAATCTCAAGATCATGCCATGGATGAGCAGCTACGGAT
>P_40
GTTGATGAATCACCAGAATTCCCGACACTCGCATAAGGCCA
>P_41
ACTTGTTCACAGTAGAAACACCCGAGCAATTCTCATCTTGA
>P_42
TCATGTCCTGTCCTATAGGGCAAGGAGGTTTGGTTTCCATA
>P_43
TATTATTCACAAAAGCCTCACCCAAACGAATCCACCGCAGC
>P_44
GAGAGCACATTGAAATGCCGCGAAAATTGACATAAGACAAG
>P_45
ATTATTGGCCTTGTCTTGATCGTTGTTGTTGTGGGAAGCCC
>P_46
CATCAAAGTTTATAAAAATGCGACGTATAGCTAAGAAAAGA
>P_47
CAGTAGTGCTTTTTAAAAATCTAGATTAATATATATTATCA
>P_48
CCAAGCAAAAAGAAAAACTGCATCAAACTCGCCCTGTCAAT
>P_49
GTTGGTTTGACATAATTTTTCAGAAACAAGTGTCTAAGCCT
>P_50
AACTTTGGCAAATGAAAACTCAGTCGGAAACTAAATGTTTG
>P_51
TATGCTTATCAGTATCAGCCCACTGATATTTGTGATACCAG
>P_52
TTCCCGGGCTCTTACTGTTCCATCAAGAGAAGCAATGGCGA
>P_53
TCCATCAAGAGAAGCAATGGCGATTTTGGCAGAGTTTATAG
>P_54
GTCTGAGGATTTCGCGATACCTGCAACATCATTTCCAAGCA
>P_55
TATTACACACGTAGAGCTCGCAAGGTCTCGGTTTCTTTACT
>P_56
GAATTGCATTGTGAGACGATCGAGAAGAAGAAGATAAGGGA
>P_57
AATCTGCTATGTTTGAACTCCCTCAGAGGTTTGAAGCTATA
>P_58
TTGTTTAGAGTGTAATCACCCGAGGTTGCAAAATAATTATC
>P_59
GAATATATTCATGTTAATATCGATGCCAACAAAATAAATTA
>P_60
GAGTACAGAGTCAGCTAAAGCGAGGATCCGGTCTCATAGTG
>P_61
GAGCTTAAAAGGTAAAAAAGCTGCAACTTTGCTACTCGAAA
>P_62
ACTTTTTTTAGAAAAAAATACAGGTTTAAAATGGACTGGGT
>P_63
GGTTTAAAATGGACTGGGTACCCAAATAAATAAAACCCATA
>P_64
TCTCGAAACGCCATCTCCGCCGTTAATCTCTCTCGATCCAT
>P_65
ATCCCACATGCATACAAACTCCTTAATATGGGCCATGGTAA
>P_66
CATATTCTTGGCTATATATCCAGCATTATGTATTTTGTAGT
>P_67
TTTTTGCTTTTGTTCTTCAACGGCTGCATCAGTATTCCAGA
>P_68
AAAATATACCTTGTGAAACTCGAGGGTATCATCGCCGGTTT
>P_69
CCAAAATAATCAGGTACCGGCCGTATTCATGAAAATCTAAA
>P_70
TACGGTAATAGGGTTGGGTTCGAGAATACGCTTGATGACTC
>P_71
CCCTATCTAAAACCCAAACACAAACTCAGTTTTGCTCATAA
>P_72
TCCGAGTAAAGACTAAAATTCGAGAAAAAATAAATTAAAGG
>P_73
TGCATTTGACATGTTCAAAACATGATTCTACTTATTATTGA
>P_74
TCATTCTCAGAAATCTTGACCATGAAGGAGGATCGTCGTCT
>P_75
CCTAAGACGATCGTCGAAGTCGGGAGTTTTCTCGGCGCGTC
>P_76
CGGGAGTTTTCTCGGCGCGTCGGCGATACACATGGCGAATC
>P_77
TAATAAAGGGACAAGATTTGCGATCTCAAAAACTGTTGCGA
>P_78
TGGTGAGATTGGAGGTGCTGCGCGGGTTTTTGAGAGATGAA
>P_79
TGATCTAATTGGAGCTGTTACGCGACTGCCGTCTTGGCCTT
>P_80
CTTGGAGCTCATCTTATTGCCAAGAGCGTGACAATGGAGGA
>P_81
AGAGCGTGACAATGGAGGATCGCCGCCAATCGTATGTAGCA
>P_82
CAACCGGGTTTCCTTTTTGGCTGAAACATCTTTTTGAGAAA
>P_83
CAATAAATGGTGATCAGAGGCAATAACATGTTGGGGGGGAT
>P_84
TTTGTAACTAATCCACGAATCGGTAAGAAAATCTACAAAAT
>P_85
ATTTTATGTACAATGAAATCCCCACTTAAAACTATACGCAT
>P_86
TTGATCATAGCCGTTAGATACGTGAGTGATGGAAGGTCTGA
>P_87
AAACGCCATGAGCCGCTTGGCGTTACTCATCTCAGCCACAG
>P_88
TATCACTCAAAATTTCAACACGAGCACGAAGCTTGTTCCTT
>P_89
ATATAACCTCTCTTGACCGGCGGTGTCCCAGATCTGAGCTT
>P_90
ATATAGCTGTGGCTTGTGGGCATGGACCGACATAATTGAAA
>P_91
AAATCAATATAGTGATACAACATGAAACCCACGATTTGTCT
>P_92
TAATAGCAAAAGCCCAAAGGCCCAAATATGAAAAGCTCGCT
>P_93
ATCTTGTGTCAGATGATTTGCAGTTTTTGCATTTTGGAACA
>P_94
TAGTTGTTGGTATTCACATCCCGAGCGAAGATCTTGGAACT
>P_95
TGAAATGCTGAAGTTAGCGTCGTGGTTGATGGGTTTAGATG
>P_96
GTCAAAAGGCCCCGGAAAATCAGTACGTTGGTAGCATTTGG
>P_97
TCTAACTGTTTGATATAATGCGGTGACTTGTAAATTGGCAT
>P_98
TCTAGAGAACTCTGTATACGCGATAATGTGTATAAACAAGA
>P_99
GTTCTCGTTGTTGCCAAGTTCCCCAACATGCACAAGGTACG
>P_100
AAAATTTTGGTAAATTTACTCGATCCCATTGCGAAATCTTA
>P_101
TAGCCGTTATTTTTAAAACACGTGTTGTATTAAATATCTTA
>P_102
TCAGATGAGACCATACACGGCTTTACTATCAGTTTTGTCTC
>P_103
GTTTAAACACGTGAATCACGCGGTCCCCACTTTTTGCTGTG
>P_104
TGATTTTGAGGAGAAAATCTCGGTGGAAGAGACTTGATTCA
>P_105
TGGGAAGAGAAGAAGAAACGCATCAGACTATGAGAAAGAGA
>P_106
AATTCGGGTTCTGATTATTGCGTTAGATCGTTTCTTGCTAA
>P_107
AGACAGTTTAGAGAGAAACTCACGGTTAGAAAAATGGATGA
>P_108
TAGTTAGCCCAAAAGAAGCCCAAGAGTTTTTGCACATAACT
>P_109
CTAGAATCCGAATTTGAATCCGGATCCGACTCCGAGTCTTC
>P_110
GCGCCACGACCCGGTGGATTCAGCAGCTCAGTCGTCTCTGG
>P_111
ATCCGACCCGATATTCGACCCGAGAAAATCCAAGACCTATG
>P_112
CACAAAACCTCATCAAAAACCATGGGAAAGCCAAGAAGCGT
>P_113
CTTCTTCTGATATGTATATACCTTCCCGATGGATGCTCGCC
>P_114
CCTTCCCGATGGATGCTCGCCGTTGCTTCATCCTGCGACCA
>P_115
TTGTGGCTCGGTTGAAACGTCGCTAGATGTAATTGGATTAC
>P_116
GCCTTTGCTGGCTATAGACGCGTCTGGCTTAGGAGTACCAT
>P_117
CCAAAACAAAAAACGAGCATCGGGAAAAGAACCTGGATATG
>P_118
GACTAACCACATCTGTTTTCCGGAAAGGTGCAGGAGAATCC
>P_119
GCCTTGATGGCTCTGAAAGTCGCGACATCAACAAAGAGGTT
>P_120
TCATCCTCAACAGGGAGAGGCGGAAACGCTGCTGGTGACTG
>P_121
GGTGACTGCGCCGCAGTAGGCGGGATGAGCCATGTGTTAGC
>P_122
GCAACAAAAAGAAATCACAACGGTCTCACGAATTAAAGAAA
>P_123
TGGCAGATAAATAGAAACGGCAGCGTTTAGGTTTTCTAAGT
>P_124
GAATAATAAACATATGAAACCTATACCTAACATACGGCAAA
>P_125
TGACGACAAAAGATGATACACATGTTTTCCATATAAACATT
>P_126
TGATTTCACCAACGAATTTGCTAGTTTGGAGATTCTGTCCC
>P_127
ATCAAAAGATCCGAAACTCACATGACTGGCTAACATATAGA
>P_128
AATGTGAATAATGTAAAAGGCATCGATGAGCGTACGAAGCA
>P_129
GATAAAATTGTTGTTTGACTCAGTGCAAACAAATTTACAAG
>P_130
TGGGTTTAGAAGAGAACAAACAATCTCGAGCGAGAAAGCTG
>P_131
AAAGATTCGGAACCTATTGGCCGGCAAAAAAGTTATCCAAA
>P_132
CACTATAAATTTTCGAAAAGCTCGAATTTCGAATTTGGTGA
>P_133
TAAATTGACAAAATTTAATTCGATTTGTAATAGATTGGACT
>P_134
GGGAACATCGGAAAGATCGGCGGGAGGGAGAAATACGGAGG
>P_135
GAGATTATGACTCATGAACGCGGCTATGATTTGGCGTCACA
>P_136
GTCTTGTCGAGTGACGATAACGGTTGCGTCATACTCAAGAA
>P_137
GTTCGGTCATATTGTTCTTCCCTTGGCAGTAATGGCATCCG
>P_138
TGTGCTCACTACTCTGCTTTCGGTTTCTTGGTCGTCTCCCT
>P_139
GACTTGACGACCTGTTTCCGCGGCTCACTAGAAATGCTTGA
>P_140
GATACAGCATGGACAATTTTCGTTTCCTGGTGTATTCTTGG
>P_141
TGAGGATAGGGTGGACGAGGCGGCATCTGATTAGGGTAATG
>P_142
GGTTTTGCTTGTTTAAACTGCAACAGAAATAATAATCCTTG
>P_143
GAGGATGGATGTGACGGAGTCGGCGGTGGCGGAGATATTGA
>P_144
CTCGCTACACGAAGCCCATTCACTTCCTGATTCCGATGGTT
>P_145
GCCTAAGCGCAAAGCTCTCGCCTAACCAGGTAATCTCCTTG
>P_146
GAACCGGTTGCAGAAATCCTCGGTCACCAAATACTCTCTCC
>P_147
TGAATGCTGTCCTTGAACACCATTAACGCTCTTATGCTTCC
>P_148
GATGAAAACTAGAACAATGGCTGCATTAATATCTGATCCCA
>P_149
GTAAATGATGCATGTCATCGCCGTCACGTTTAAATACGTGA
>P_150
TTAAGAAAATACCTTGTTTTCAAAGAAAACGGTTATAAAAA
>P_151
TTATGAACTAGGTCTAGTCACGTGGTCGACGCGTGAGAGTT
>P_152
GACAGGTGTCGAGATAATCCCGGTTCCTTGTTCAAGCTCCG
>P_153
TTTCAATGACTCGGTCGTGTCTTGCGCAAGAAAAATGTCAA
>P_154
GGATCCACGGTTCCAATAACCGTCAATTTCTTCTCCTTCAT
>P_155
ATGACCAACATTGTATATAACAGGAGCATGGAAAAATGATT
>P_156
TCAGCCACACACAAAAAAATCATTAAAAATAAAAAGAAGAG
>P_157
GTTTGGAGTCTCGTCTCCGTCCGTCGAGGTTTATATAGCTG
>P_158
TGCCTTGGCTCTGCTGATCGCGCTGTCGATTCGACTCTCGC
>P_159
GAACAATCACCTAGCAAACACGAGAAATTAGCAATAGTGGA
>P_160
CACGTTTCTCAAAATACTGCCGTAAAACCTGAAGGAAGACG
>P_161
TCTGTCCTTACAGAAAATGGCCCGAAATTGAAAAACCCTAC
>P_162
TAACAATTTTGCTTGAGATTCCTGACTTTGTGATATTCATA
>P_163
TTCATAACATTAAATCCAAACGGCAGTGTTGGAGCAGAAGT
>P_164
TTGTTGTGTCTTATAACACGCCCTAAAGAGTGGTCAAGTAA
>P_165
AGAATCTACTTTTAAAAAAGCCCAAATACCACATATCATAA
>P_166
TCGCCGGAAAAATCGAAAGCCGAGAGCCGATTTCGCCTCCG
>P_167
GTTCGTTACTATAGGATGCTCGTGTATGACTTTGTCGACAA
>P_168
GATAATCACTGGAAGAAACCCGGTTGATTATAGTCGGCCTC
>P_169
GAAAAGTCATTATAGAAAATCATTAACAAATACGAAAAAAA
>P_170
TCTCCCCAAGGTGAAAAACTCGGCCAAAGGGAAAGTCTTGA
>P_171
ATTTTGTATGGCGATAATCTCGGCACTCACATAGATCTTAG
>P_172
TACACTCAAGTCAAATATGTCGTTAGTAGTTTTCGTACGTG
>P_173
CAATCGTATTTTTGAAATTTCGAGCTTATGTTTTAACAGCA
>P_174
TTTTATCGAAGATTTTAAAGCGGTACGTATATTATATGTGG
>P_175
AAATATACGTCTACACGCATCGGCGTACAAACTCAATGATT
>P_176
ACCTCTATGCGTGCCAAGCTCGGCAAATCGATATACTATGG
>P_177
CCAGATCAAAGCCTTCGTCACCCGAGAAGAGAAAACATCAG
>P_178
TCACCCAATCGATCAAAACTCGGAAAAGTACACTTGGGCTT
>P_179
TAACATTTGAGGAATTTCATCAGTAAAAATCGAAAAGATAT
>P_180
TAAACCGAGGAATTAAGCTCCGGTTCTGTCCGATTCTTGCA
>P_181
CCGTTTGGTTTACCTGAAGGCGGCGATCTCGGAGACGCTCA
>P_182
GAGTTGCCTCATGCGGGCTGCGTCAGCGACACGGTCTCGGG
>P_183
ACTGGATATGCAAAATGAAACGAGAGAGGAGAGAGATAGAG
>P_184
TGAAATCGTGATCGGAGGTGCGGTCACCGAGGCCAAGATCC
>P_185
AACATTAAAGTCGACGGCCGCCTGACCAAGTTAATTATATG
>P_186
TAATAATTAAGGGATTAAGACGGTTTTCTTTTTCTTTGTCC
>P_187
TCAATGGTATATTAATAAAACGGTAAAATAGTTGGGAGTTG
>P_188
GAGATGCGATGAAATGGTTACGGCATACGTCTTGCAGATAT
>P_189
CTGATTTACATTGATATCCGCATTTGCGCATCATTTCATAC
>P_190
TAATGAAAAAATCTTGGGATCACGAGTGTTTCTTCTAGTAT
>P_191
AATTGTACGAAATTTTGAGCCAGCAATCACCTTTAGCAGCT
>P_192
TGATTTATACGAAGAATTACCTATAGCGTTACTTTTGACTA
>P_193
AGTAATTTTTTAAAAAGTACCGGTTTTCAAATAATAAATTT
>P_194
AATTCATTGATGTTTTGGGTCGGTTCACCCTAATACATTTT
>P_195
TTTGGGCTTAGCTTCTCTTCCCCGACTAAGTTAGACTTTGT
>P_196
GATTAGCTTAATTAATTGATCGTTGTGGTGTTGAAAGGTTT
>P_197
GTATTTTCAGCTTTAAACCGCCTGACACATTCTTCGTAAGC
>P_198
ATAACTTATCAAATGCGACGCATGTAATCACTTTTCTAGCC
>P_199
TTTTCTAGCCTTTAAAAACACATTAGAAAATGGCAAACATC
>P_200
ACACATTAGAAAATGGCAAACATCTAGCCACGGAAAATCAT
>P_201
ATTGAACAAATGAGAATCGCCTATAGAACACCAGCACAAGA
>P_202
GGATGAGTACGCTGAACCTGCATGTTCGAACCGTCCCTCCC
>P_203
CACAGAGCTGCAACCATTTGCATCATTTAGATAAGTATTAC
>P_204
GGATCGTCGTCATTCAAAGCCTTTGCCATGGATTCTCCACT
>P_205
CTCTGCCTCGTAGGTGAAACCATCAGCAGCCACATGAGGAT
>P_206
ATCCCTTTGCAACAAAATTGCAAGGAGGTTTCGGACCATTT
>P_207
TCTTGGCTAGCTTGAGGACGCCTGAACCAAGGGTTCGGGTT
>P_208
AATAGGCTAAGGAAAACTTTCCTGAGCAGCGCGGTCCAGTA
>P_209
AACCAAACAACCACAATTTCCGAGAAAGTAGGTCAAACATT
>P_210
CAGTGAAATCCGAAAGCACTCGTACGCAGGTACTGGGTTGC
>P_211
TCAACCATAAATGATAAATGCAAGAACCAATAATACGTTCA
>P_212
ATTTGTTCTATAAACAAAAGCGATGATACAATGACCAATCA
>P_213
GATCATTTCTTTCTCGAGCGCATGACTTCAATATCTCAAAA
>P_214
CTCTGACCAGCTTCTATATCCGGCATTGATCAGCAACATAC
>P_215
TCTCTTCTCCGGCTTTTCGCCGTTGTTGTTGATACTCTCTG
>P_216
GAACCTTTTATAAATTAATACTCTATAAATTAATAACCTCT
>P_217
TATAAATTAATAAATTCTTCCAGTTTCGAATTGAGACCAAT
>P_218
CCTATGTAAATATATAGTCCCATCAATATCATAAATTAATA
>P_219
TATTTCTTTCAGGCCTCAGCCATTCTTTTCGTTTTGCGGAA
>P_220
GACGACGACAATCCCTACGCCATGCTTCCTGATTTCCCGAG
>P_221
ATGGGGGGTTCGTTCCGTTGCAGTTTATCTTCTGAAGACGC
>P_222
CGGCGCTTTCATGTCGCTCGCCTCAGCGTTCTCCGAGACTT
>P_223
AAAAGTCCACACTTTAAACTCTTGAACTCATTAATATGTTT
>P_224
GCCAGATCCATTTTTAAACCCTAAACTATGTTTTTAGTAAA
>P_225
TGTATTTAGCGCAAAAACCACATGATGTTCTTTAAAACTGT
>P_226
CTTAAAATAATCCAAGGAGTCATGCTTAAATAAATCCAACC
>P_227
CTATCGAAGCTGTTGCAACACAACAATATTTGTCACAAAAA
>P_228
TTTCTTGGGTGGTTTTGGCACTGCTTTACGCTTGCATGAAC
>P_229
ATAACTAAATGTTAAATTCTCCCCACTAATATTATTCCCGG
>P_230
GAGTATGCTGCTATTGATGGCCATAGCAGCTTTATGGATTT
>P_231
TCTTAGATTCTGTCCAAAAACAGTAGCTGCAAATCTCAAAA
>P_232
CTCCTCCAGAGGTTTCAGAACATGTTCGATGATAAGCAAAA
>P_233
TTATCGGTGCCCGGAAAAAACTTGAACAATGTGGACCGTCC
>P_234
TATAATTTGATTCTTGTTTGCAGGCTCAGGTTTCCGGACCA
>P_235
ACTGTTGATTTTCTCAAGGTCGTCCACAGTTTACACTCCTA
>P_236
GAGTGTATACTCATAAATTCCATTAAGTATTTCTTAAAAAA
>P_237
TTTGTGGTGTTGGTTTGAACCCTCACCGGAGAAAAGGGGTG
>P_238
AATTGGCTACAAAACCCCATCGAACCATAAGAAATTGATTT
>P_239
TGCTGCTACTTCATCTCTTCCAGCACAAGCTCCTCCGCTTC
>P_240
GATCTTCGCCCTCACGTTCTCGAGGTTGGACCATAATTGTG
>P_241
AATGGATCCTTCGGTAAGTGCGATTTGAGATTCCTTCTCCA
>P_242
CATCACTGTCTGAAAATTGTCCCTCCAAGCAGGAATCGGTT
>P_243
CATGCCATACCAGGAATTGGCGAGGATCAGGCCAGGCAGTT
>P_244
TAGGTCGTACCTTGTCAAGTCGCTACCATTCTAGTGAGCCA
>P_245
ACCATTCTAGTGAGCCAACTCGGCGGCTAGTGACAGCGAGA
>P_246
TTCTCGATATCAATAAGAGGCTTTAAAAAACACTCCAGAAG
>P_247
CCTCAACTCCCCAATGATGTCCGGAACAAACTTCACCACAT
>P_248
CTTTCAATCTTTTTAAGGCTCGGGATCATCTTTTGGCGGTC
>P_249
CAATGGTGAGGCGTTCTTGTCGTTTCCTGTTTCGTGATTAA
>P_250
GATGTAGTAGCATTTTTTGGCCCCATCGTCGCTTGAAATGA
>P_251
AGCTTGAAGGCGACAAGCAACGGCACTGAATCTTGGCAGTC
>P_252
GAAAATGCCAAAGGTTAGCTCGAGAGTTCTTACTAAACTAA
>P_253
GTTGCACATAGCCGGGCTGGCGATAAAGGAAACGACATAAA
>P_254
TAGCAATGATGTCTGGTTGGCGAGAAACTCAAAAAGGAGGA
>P_255
CAGATCAGTTCGTTGAAAGCCGAGGAGGATGTTACCAATAT
>P_256
CAAGTACGAAGCCACTGATCCGGCAAGTGCAGAAACTTCCC
>P_257
GATTGGTCCGTATGGTCTTTCGATAATCCGTAATGTGCACG
>P_258
TTTTTTTTTTAATGCAATTACGCTACCAGTTGGTTGAACAG
>P_259
TGGGCTTGCTGCAGTCAAAGCAGCAGTGGCTATTACTGCAA
>P_260
ATAATATCTGCAATTCGGGTCGGTCTACTATTGGCCCCAGG
>P_261
AATGCGTAGCAATCGATTCTCGGCGGCAGTAATAACAAATG
>P_262
AAGAAAAAAACTATATGTAGCATAAACGAAGGCAAACGAAA
>P_263
TCGAAAAAACTAAAAAATTCCGATTTTGGTGTTAAAAGAGC
>P_264
AGAACCGATAACACAATCAGCGGCGACTAAGTTTCTTTAAG
>P_265
TTCCACCAGAGGCTCTCAATCCTTATCGTCCCTGCTAACGT
>P_266
CCCTCCACCGTCGTTTCAGCCACCAACGACAAATCTCAGTC
>P_267
TCTGAATTCTCTTTCAACGCCTTCGTCGACTATGCAAAATC
>P_268
CTCTTGCACACTTACACCATCCATGCTAACGTCAAATCTCC
>P_269
AGTTTGCCTGTGCGCGTTCTCGTGACGCAAAATTGTTATTG
>P_270
GTAATTGATCATAATGAAGCCGGAAACTAAGAGAAGCACCG
>P_271
GCAAAGCAACAATAACATTACCTTTCCGAGCAGAACAAGCG
>P_272
TTCCCGTCTTTCTTCAGTTCCCGTCGAATCCTTCCTTCCGC
>P_273
CATATCTCTGGATTCACCGACGGGATTAGATTTCTCAGTGC
>P_274
CGTAGCTTCACCGAGAACGCCGGTCTTGATCAAAACCCCAC
>P_275
ATCTTCTGTGTTTTTGAAAACCTGAAGAGAAAAATCAAAAC
>P_276
GAGAAGTCAATAGGAAGTCTCTGTCTCTCTATTCATTAGAC
>P_277
CAAGATTTTACAGAATTATGCAGTATGATCTTTAGGCGAGT
>P_278
ATTACGTGGCCACTGTGCCACGTGTTGTGTAGAATTTTGAA
>P_279
TTTTATAAATTGTAGATTTCCAGTAGAGAGATTCTTTTGTG
>P_280
TCCCAGTGCAGTTTGAAAACCATGAGATCCACTAGCATTCC
>P_281
GTATCAGGAGTTCCCCAAGACATTGACGATCCATCTCCTGC
>P_282
TGCAACCACTATCACAACCGCAGTGCTCACAAGAGGACTTA
>P_283
TTTCCGCTTCAAACCGAGGCCAGACTCGATATGTGACATAT
>P_284
GGGAAAGCCATCTTACCACACATTCCCTAACCCATTCAGAA
>P_285
TAATTGGTGTCTCGCTGAGGCCTGCGGGTAAAATAGTGAAA
>P_286
GTCTTAGATGAAAATTTGCACCTCATAAGACTAGACTTGTT
>P_287
TTATTTCCCTTTAGCGACAACCGTCCCATGATGTTCTTCAG
>P_288
TCTTCGGACGTCATCATCGGCCTTGTGGACACTGGGATCTC
>P_289
CATTTTCGTGTCTTGCTCTGCGGGTAATTCAGGACCAACTG
>P_290
TTTCCGGCGATTGTCCGGATCGGGAACCGTAAAAGCTTGGT
>P_291
GATCGGAGATAGAGGCGCCGCGGGAGCTGAATCGGCGGCCA
>P_292
GCGGTCAACCTCGTTAATGGCGCGAATTTGAAAACGGTGAG
>P_293
TGTAGAAAGCAAGTGAGTTCCAAGAATATGGCGAGGAAAGA
>P_294
AGCAAATAAATAGGCACCTTCGTCGTCGTATAGTACTTGGT
>P_295
TTCATAGAGAGACAAGAACTCGGGGATGCAGACACAAACGA
>P_296
CATCCTCCATGCCAAACATACGGCTCATCTGCATTACCAAT
>P_297
GAATTTGACAAGCTTAAAGACATGCCTGAGTCATCAAGCCA
>P_298
CTATCATGTAACGACAATTTCATGGGTTTCTTCATTTTCTG
>P_299
AGTACAAGTCTTCGCACTATCTTACCCGAAGTTTTGATTAT
>P_300
TTACCTGAGCCTTCTTTTCTCGGGCTTTGCGTAGTTTCTTC
>P_301
CACACATACATCATTAACTCCGGGATAGAGCTCAACCTAAA
>P_302
CCATAACTCTTTCACAATCACCCGATTTGGCAGCTTCATGT
>P_303
AGTTGACGTACCAGTAACTCCATCCTCGATATCCTCTTCTA
>P_304
GTTGATAATCATCGAGGAGGCGGCCAATGTTTCCACCCGTT
>P_305
TCCATCTGTCCAAAATCACGCCGTCCTTGGAACTCTTATCC
>P_306
TTTTTGCCCAATACTTGACGCCGTATTGCAATCTCGCCAAC
>P_307
TCAGGTACATGTCAAGAGGTCGGTGGTGGAGAACGAGTTTC
>P_308
TTTCCCTCCATGAGAAAAGTCTAGGATACTTATTTCCTTAC
>P_309
CTAGGATACTTATTTCCTTACGGGAGTGCTCATTACCACCA
>P_310
ACGTAATGGAGAGGTACTTGCCCGCGGAACTCTGATTTTCT
>P_311
AGAGTTGCCGCTGGTGCGATCGCCAATCTCGCAATGAACGG
>P_312
TCATGTGTTTAGTTTTTTTACGGGGTAACAGAAGTGAGTCA
>P_313
TGCAGCCACCACTAGCGGAGCCCGCGCTGTTAGCTCTTTCT
>P_314
CCGACTTGACATTGTCAACACGGGATAAAACCATCTGTGAG
>P_315
CTCCATGTTCATATCGTCACCACGCCTAGGAACAACAATAT
>P_316
TTGAGAAAAGCTGCTATTTCCTCTGGCGAGTCCCCCACCTT
>P_317
AGATTTCTATCAACAATTTCCAGCATTTTTGCCGAATAAGG
>P_318
ACAAACACCGGCGGGAAATCCGTGAGTGCCGTGAGTTTTGC
>P_319
AACTTCGCCGAGAGTAGCGCCGGCTCCAACCCAAGCAGAGC
>P_320
GGTTAGAGATGTAGGAAACGCCGTCGTAGTCATGGCCGCCG
>P_321
TAATATGCTTTCACTAAACTCCCCATTTCTCTCTTTCTCTG
>P_322
ATCGAACCCATTTTCGATTTCGCCAACAGATTTCGCCCGTC
>P_323
TTAGTAATAGCTGTTTTGTTCGATAACATAATAAATAGTAC
>P_324
CGCGGCGACGGCGTTCTAGGCCTCGACAACTTCAACGATTA
>P_325
CCACGCATTGGTGCTTTACGCGAGGTTTTTCTCTTCTATGC
>P_326
TTTGAACCATTATGTTTTTCCTCGAATATTAATAGACAATG
>P_327
TGTAGATCGCTCCTATCATACACGAATGGACCTATGATGCT
>P_328
CAGGAGCTGCTTGAGAAACTCGTGAAAGGCGATCTATCTAA
>P_329
TCTAAGGGCAGAGCTAATTGCGAGGTAGTCTAAGTTGAGAT
>P_330
GTCCCAGCCTAGGTCTGCGGCTGCAATGGAGAGAGCGGCAA
>P_331
GGCTGCAATGGAGAGAGCGGCAATGGCGTGGCCGACGTCGT
>P_332
GGCAATGGCGTGGCCGACGTCGTGGTTACAGTAACGAAACG
>P_333
TAGTATGTAACTGAAAATTTCAATACTTTGTTGATTAGAAA
>P_334
ATCACGTTCTGTGTCCCCGGCAAGAACTGCTGAACCGCATA
>P_335
AACACAGTGTATCGCGTCTTCACGGTTGTCGTTTTGCCTAA
>P_336
GGCTCGGGATCCGGATCTTCCTACAACTTCCTCATCCCCAA
>P_337
GAGGTCTCGACCAGGTGAGTCAGGGATGGCGAACTCGCTGA
>P_338
AAGCTTGTACCTTCGTGTGGCCGTCTTAGGCGACGTAACTC
>P_339
CGGTAGGCTCCGCAAACTGGCCGTAGTAGTTGCTACAATAA
>P_340
CTTGTATATATATGTTAGGCCGTGATGTTTAAAGTAATTAT
>P_341
TATTACTATCATTTACGTGGCATCTCCTGATTGGTCGCATT
>P_342
TAAGTTAGCAGTCAAAAAAGCAGTAAATGTAATTAGAAAGA
>P_343
AGAGCTGTTCTTCCTTGTCCCAGTCACTATTCTGACCAGTT
>P_344
CACACATCAAAGTATTTCTCCTCGACTGGTCTTTGGTGATA
>P_345
CTGCCTATAACCTCATACAGCGTGAAGTGGTTTCTGCTATT
>P_346
CCATCGTTATCAACTACTTCCGTTGATGTTTCTGTCAATCC
>P_347
GTGATAAGTGTACTTTTTTTCAGCAAATTTTTCTCTTCTTA
>P_348
TAAAGTCGAGTTCTGAAGAGCGTTCTCTTCTTAAAAATTTA
>P_349
GTTCTGGAGCCATGCCAAAACAGTATTGCTTATCAACCTCC
>P_350
AGAATTCCGTCAGTTTTATACCCGAATCCCTCCGTCCAAAA
>P_351
CCGAATCCCTCCGTCCAAAACCTGGACACCTCTCCCTGTCT
>P_352
TTCAACATCCTTGGCAAAAGCAGTCGACCCAAACTTCACAC
>P_353
AGCAGTCGACCCAAACTTCACACGGTTTATCTGCTGCATCA
>P_354
CGCTCGGATGGACATGGTCTCCCGGCCATCAGATATTTCTG
>P_355
TATGGTTTGGCAGGTGTCCACGCTATTTAAAAACTGGTATC
>P_356
GGTTGGCCATATGTTCAGCGCCTGCTGGTGGACTTGCTTCA
>P_357
AAATGCTGAACTCGGAGGACCGGTTTGTGCCTTTTTCTCTT
>P_358
GAGGGAGTGTGAGAAATCGGCAGGGATTGTCATCATATAGT
>P_359
ACATGTTTCGGTCAGAATTCCGATGGTGGGATCTAGTCGAT
>P_360
ACTAACAGCCGTTGTGATTGCGTTCCTTGTTTGTTTTTAAT
>P_361
TTCCACCCCTTCTTCTGCTTCCTTACGATGTTTTTTGTCCA
>P_362
GATATAGAAGGCAAAAAATCCTGGATCTAAGGGAAGAAGAA
>P_363
GTTAAAATAGGAAAAGGAGGCCCAAACCAAAACACACCTCA
>P_364
GAGATCGGCCGGGCTGAGCTCGACCGCAGCTTCAGCAAGCT
>P_365
ATATTTGTTGTCTGCAGAGACGGTGTATCATTCAAGCAGTG
>P_366
GAAGGAGTTAAGATTGAGCACGAGAAGAAGCTGTCTGCGCT
>P_367
ATCGTGCAACAAGTCCGTGGCCTGATCAACCAAACAGAGAG
>P_368
GCCTTATGCAGATTATTTTACGGTAGAGGTAGGGGAAATTT
>P_369
TCAATTTCTCTCATATATCACACGAACGCACACTCTCTGCA
>P_370
TGCAGACATTGCCATGAAAGCCTGTTCTACGTTTGTAGCAT
>P_371
TTGAGAGACTTGAGCTGCGGCGAGGTTTCCCTCCCATTGTC
>P_372
TGCTCTCTCGAAGAAGACGGCAGCAATCGTGTGCTCCATCT
>P_373
TGGGCCGGACGGATAAAAGGCCCGATATTGAATATATAAGT
>P_374
GGCGGCGGCGTACCCTAGCGCGGCTCGGATATCTGATTCTC
>P_375
GATTAAAACACATACACAGGCGCTGTCGAAGATCACGTCTA
>P_376
CAAGTACCTTTGGATGGCGTCGAGGCCCGGAGCTCTTACGG
>P_377
TGCGGCGGTAGTATAAATCACAGCGCCACCATGAGTCCATC
>P_378
TATACGTATATAAATTGTGGCGGTGGGAGATGGAGTTACTA
>P_379
AATCCGGTTAGATTTCACAACGTCATATTAATTTAGTATTT
>P_380
ACATGTTGGATTTATGGAATCGCTAATGACCACGGTTCAAT
>P_381
TAATGACCACGGTTCAATGGCGGGATCCAAAATCCGGTTAG
>P_382
CAATGGCGGGATCCAAAATCCGGTTAGATTTCACAACGTCA
>P_383
GTCGTCGTCTTCACTAATCTCATGAGAACGGTGAAATTAGG
>P_384
GATGCATCAAATTTAACGCGCCGCATTTACTTTTCAACGAA
>P_385
AACGTTGGTTGATACACGTGCATTACCCAATCGGATTTGGA
>P_386
ATAATTATTAAAAAAAAAAACCTAAATCAGAAATCAGCCTA
>P_387
AGCATCCTCGATTTGAGCATCATCCTCATCATTCATCAGCC
>P_388
ACTGGCCTACCATACCAAAACGAGAAAACGCTAAAATCAGA
>P_389
AGAGCTGTCAATTAGACAGGCGGCTCATGAACTTGCCCAGT
>P_390
GCATATGGACGAACTATATTCTGGACCATAAAACAAATGGT
>P_391
TTGACCATATGGACAATGGGCTGCCCATGGGCATGAATTGA
>P_392
TTACGATTCTACCGTTTTGGCGAAAAAAAACAATTTCATAA
>P_393
ATACGTGACATGATGCGGTACGGTACGAATCTTTCGTGCCA
>P_394
CCGCTTTTACATTTGCACTACGAGAAATTAAAGATAAAGAG
>P_395
TCCTCCAAATACACTGAAAACGCCGGCCATTCGGTTGGAGA
>P_396
AGCTACGTTCTGATTATCTGCTCCAATCATGCACTTCATCG
>P_397
TTATCTGCTCCAATCATGCACTTCATCGCCCAAAGAAGAGC
>P_398
TAGACTTCTACGAACGTTGGCGGCTCCCATGGTTGGCGACT
>P_399
ATCTTGTGATACATCCCTCACCCGAATTCGACTATCTATAG
>P_400
CCATGTTTTTCACTATGGAGCTCGACTTGAGCTTCCTGCCA
>P_401
TCGACTTGAGCTTCCTGCCACGATTGAGCCTCTTTTACCGA
>P_402
TCCATATATACCAAATTATCCATGGGTAAGAAGCCGAATCG
>P_403
CACTTATCATGTGACAGTTACGCTGTTAATCCCACATTTTT
>P_404
AGTTTGGAATTGAAAAATTACCTGATTAGGAAACAAGGACG
>P_405
TCACGATTTCCTCTTTTGCGCATGACAGTCATTGTTTTTCC
>P_406
TATAATTTTTTATAAAAAGGCTGTGACGGGAGTAAGTGACG
>P_407
TTATGGGAGTTATTATGTCACGTTACTACCAAAAAAAAAAA
>P_408
CAATTTATGCTCACCAATCTCAGTCCCTTGTGCATCATTAT
>P_409
GAGCCGCGGTAATTGCGGTCCACGACATGTTTAAACCCATA
>P_410
GGTAATACCAACAATCATCGCAGGAAAAACACCAAGAAGAA
>P_411
CCCAAGAAAAGTAAAGGCATCGTCCTCGGCTATGGAAGCTT
>P_412
GACATGTAAGAGCTGAGCAACACGGTCTCCAAAATCGTTAA
>P_413
CATAAGATTGCCTTTTAATACGGCATCCTACTAACAACGAC
>P_414
TTTTCTTATTTGAGAACGTTCGAGAAATCTGGACCGTCTAT
>P_415
GATCTGTGTTTATGTAATCACCCGAGGATGCAAACAATTAA
>P_416
ACCATTTGGAAGAGCCTGAACCGAGAGCAGGTAAGCAACTT
>P_417
TTCGAAAACACAAACCTTTTCGTCCTTATCGTTCTTGCTGC
>P_418
TCCGCTGTTCTCTGCATAGACTACCGCGATTGCAGAATCCT
>P_419
AGTTTCGTAGGAAAGTTCATCGGGAGGGGAAAATTGAGCAT
>P_420
TACTGACCCTTTGATTAACTCGAGAGCTTGGTGATTGACAT
>P_421
CCTAATCACAACGGAGAATCCGAGAAACCGACTTAAGCACC
>P_422
AGCTCCAACAAGGCAAATAACTAGAGAGCGAAAACCCTTGG
>P_423
AGAATTTGATGCTAGAACCGCTTGGTCACAGTGCACCAGTA
>P_424
CGTGGCGGTACTTTAAGCACCACGGTGTAGTCACTGAAGAG
>P_425
TTTCAGTTTACTAGATTGGTCGGCGATAAGCTGAGCAGTAG
>P_426
TTGAATGTAAGCATGACACGCATGTGGAATGGAGCTATCAT
>P_427
TTTTCCGATGCTAGATTGCGCCGTAGAAGATAAAGCTGGGA
>P_428
CTCTCCGTCGGCTAAAATCACAAGCGAAACATTTAATATGG
>P_429
AAATGCCGACAAAACCGACGCGGGAGATTTCCCATTGTTCT
>P_430
GTTTTAGTGAAAAGCTTATTCGCTGTTGTGATAAATCCAAC
>P_431
ATTATTAATATACAAAACCACCCGGAAAAAAAAGTATATGA
>P_432
GGGAATGAAATATTAGTAAACGGTGGTAATGGCCAATTTAA
>P_433
CATTCCAAATCCTAATGTCGCCGGAAGAAAATAAGGATTCA
>P_434
TTCGAAATATTAAAGAAATTCTATAGACTTCACCATCTAGG
>P_435
GTCTTGTCGAGAACCGAAACCTTGTCCGTCTGAAAACCGTA
>P_436
ATCAGTTTCAGAATGTTCATCAGGGACAACAACCAATAAAT
>P_437
GATCTCCCAATTGGTAAATTCGTTATTATGAAAGGCTTACA
>P_438
TTTGGGATCTTATGTTTTGTCGCCAAAATTCCCATATACAA
>P_439
TGAAATCTGAGCCAAAAATGCAGCCACTTCGAGTCGTTGTG
>P_440
TATATGTTCCTATTTCAGAGCCGAAACAAATTACAACACTT
>P_441
GGTATTACTGTCAGAAAAGACGATCTCTTTCGCTGTGCTAA
>P_442
TGTTAGAGTTTGATTGAGTCCATTGTTGATGAAATTTCAGA
>P_443
TTGCTTAAAACAGTTTGTCCCTAAACTAAGTAATAAATGTG
>P_444
CTCTTCAATTGAGTTTTTTTCCCAACTAAACTCAAAATTGT
>P_445
CACTTTGTGTATTTCGAAAGCTAGAATACAATAACATGTAA
>P_446
AGCCGAACTAAATATCGACGCGTACGTGTACTTTTCAGATT
>P_447
ACCCTAAACCATTGATTTTCCACGATGGTCGTTTAGCCGTT
>P_448
TCTTATTTTATTCTCCCCCCCCCCCCCCCCCACATTATGAC
>P_449
GAGAAGATTACTTTAAATTCCCCCATTTGTCAACCGTATGG
>P_450
TCTTGAACCTACTTTAATTTCTTGAATCATATTATAATAGC
>P_451
AAATTCTCTTTTTAAAAAATCCCTAATTTGGTGGCATATAG
>P_452
GTTCCTGTAGAAGAAGAAGGCGATGACGCAGAAACTGTTTT
>P_453
TCTGTTTTTCCGTGTTTTATCGTTGGCAAATGATTTGGGAC
>P_454
TCTCCGGTTTTGAGTTTGTGCATTATTGATGATTTTCCGGC
>P_455
TTCTTCTTGGTGGAAAAAACCGGCAAATGGCTTTCCCAGAG
>P_456
TTGGAGCTAGCGAATAAGCACGATGAGGTTAATAACTTGTT
>P_457
CTTAGAAAAAGACTAAAACACCCTGTCCCCACCTCTTTTAC
>P_458
AAAAAAACTGAAGTTTTGACCCCTATTAAAACAGCATATTA
>P_459
TATTGATTCAAATACATCCACCATATAACCCAATTCCAAAA
>P_460
AACCCAATTCCAAAATAAAACACGTTCTGTAATTTCTTTAG
>P_461
TGATTTAACCCATATTGAAACGGTGGATTAATTATATTTTA
>P_462
ATGTTGATTCAAAAACTCGTCCCTCCATGTTGACTCTGAAT
>P_463
TCTTAAATCTATTTTTCACCCGTTATAATATTATTTCATGT
>P_464
TTTAAAAATTCAAATTATAGCATCTGCAAAAAAACTCTAAT
>P_465
TATGCCTAACATACCAAGTACATGCATACAGTATTTAAGTG
>P_466
TATATCAACGTCGTATGATCCGGAGCCAATCGATACACAAT
>P_467
TTTTATTCTAAATAAAGACACGTTAAATATATTAAAAGCCG
>P_468
CCACTTTGAAAGTCTTTTTCCGGTGGATATGTATATAGGAC
>P_469
TCTATCTCACACTATCAAGGCCCTTTCTAGAATTATCGTTA
>P_470
TTAAATGGTCTTCACGAAAGCAGCAAAACGTTCCAATCCTC
>P_471
TTTGTAATGGTTGTTAGGAGCGCTATTAAGAAGTGTTAACG
>P_472
ACGACAATTTCAAGAGTTTACGGTTAATTTGACCATTTTTT
>P_473
GAGTTTACGGTTAATTTGACCATTTTTTGAAAGTTCAGGTA
>P_474
ACATTTTTCCCAAAAAAATACCTCAACAGATGACAAAAATG
>P_475
AGTTAAGGTAATAAGAAAAACAGTCTGTGACATTCAGCTTG
>P_476
TAAAAGATGAAACAAATTTGCAAGAAAAAAGGAAAAGCATT
>P_477
AGGAAAGATAAGACTAAAAACTTTAGCAACCACAAGAACTC
>P_478
ATATAACAAGTCGGACCAATCGGTCCCCAATAGTCAGAAAA
>P_479
ATTGTCCGTGACACCTGTCGCGCCATTGGATTTGTCTCTGA
>P_480
CAACATTGAGCAACAGAGCCCAGACATTGCTCAAGGAGTTC
>P_481
ACGGTCACTTCACCAAATGTCCTGAAGAAATTGGAGCCGGT
>P_482
GGAGCCGGTGACCAAGGGCACATGTTTGGTTATGCCACTGA
>P_483
GAAACCCCTGAGTTAATGCCCCTGAGCCATGTTCTTGCCAC
>P_484
TTGAACCCTTCAGGCCGATTCGTCATCGGTGGACCCCATGG
>P_485
CATGGAGACGCTGGTCTCACCGGGCGTAAGATCATCATCGA
>P_486
TTCTCAGGTAAAGACCCAACCAAGGTCGACAGAAGCGGAGC
>P_487
CCAACCAAGGTCGACAGAAGCGGAGCCTACATTGTGAGACA
>P_488
ACTTAGAACGTGACTCACGACGCGGTTGAGTAGATAATCAA
>P_489
TCTCAAGCAATTATCGCAAACCCCAAGAAACAAGAGTTGCA
>P_490
AACCATCAACATCTAAAAGTCCTAAAGAAGGAGAAGAGACG
>P_491
AAAAGGTTATACCGGTGGCGCTGTGATCAACGTGATCATCA
>P_492
GGGTTAGATACAATGGTAGGCGAGCACGGTACTCAGCTCTC
>P_493
GAGAGCTATTCTTAAAGATCCGCGGATTTTGCTTCTGGATG
>P_494
GAATGTTCTTGGTTTAACCACAGGACTAGACCTCGGCAGCC
>P_495
TCTGGATGAAGCAACAAGCGCGCTCGATACAGAATCCGAAA
>P_496
GATCTTACAGGTGTTTTTCGCGTTAACCATGGCAGCTATTG
>P_497
TAGAAGGTTTTTTTTAATCTCCCTAACTAACTATGTATTAA
>P_498
CAGCCATCGTAAATAAGTCTCAACTACAGGATTTATTTCAC
>P_499
ATAGACGTGGCTGCCAATTACAGTCTTAATGCTTTTATATA
>P_500
ATGCTGATGTGGTTTAGAGTCGTGGTTAAGCCTGTGGTTGA
>P_501
TACGTGGAGGAGAGGTGGTCCGAGAGAGCCGTTGTGGCAGT
>P_502
TGGATGATCTGGTCGTGCGGCGTGCTCTCGCCAAGTACCTC
>P_503
ATACGTCGATCAATAACTTTCCTGCTTATTTAATTTTTGTT
>P_504
TTTGTGGAATCGTTAATGACCACGGTTAAATGGCGGGATCC
>P_505
GAGCAAACCCTAGTTCCTCTCATGAAATTGCGTTTATTATT
>P_506
CAAAGCTGCTTCACCACCGGCAGCAGCTTCAATCTTCTTAA
>P_507
AAATTCTGTTTTTCCTGTCACAAGGTCAACCTCCACCTGCA
>P_508
TCAATTTAATTAGAGTCACGCCGTAAAAGATGTACCCATAT
>P_509
CGAACCACTTACCACAAATGCATGTATGTGAAAAGAATCCT
>P_510
AAGAGGAATCATTCAATAAGCTGGACTATGTTTTCAAAATC
>P_511
AAAAAAATAAATCTAGAATTCGATATTTACCTTGATGGTTC
>P_512
GTAACAGAGTAGATTATTAGCATACCCGAAGCTGGCCACTT
>P_513
GGTTTTTATCTGCCTTTATTCACGGTTTTGTTTTTCAAATT
>P_514
ATACTCAACCAGAAAAGATTCGATCTATACTTGTTCTAACA
>P_515
GTTAGGGAACACTGCGGCGGCGATACCACGTCTAGGAATCA
>P_516
GCAGCTCAACAAGGAATCGTCCTACTCAAAAATCACGGCTC
>P_517
CAGTCTATTGAAGCGGAGTTCAAGGACAGAAACAGTTTGCT
>P_518
TACTCACAACATAGCCGACGCGCCAAAAGTGATTCCTATAG
>P_519
TTTTGAGAGAGTACACGTGGCGGTTGGGGAGAAGAAGCGTG
>P_520
GACCCGAGTTTGTGTTGACCCGACCGTAACTGATTCGGATC
>P_521
CCACAACCAATCACCGAATCCGAGATCGTATCGCAAATGCT
>P_522
GCCTTCGCCTATAAATCCGCCGGCCGAATCGCGGATTCCAT
>P_523
TGTCCGGTACAGAGAAATCCCGGGAAAATTATGTGTATTGA
>P_524
GATCCAGAAGGGATATTACGCCGTATTGAGTGACATTGAAA
>P_525
GAAACAACCCAAGTAAAAGTCAGTATTTTTCTTCACCTACT
>P_526
GCCACAAGGCGGCTAAACCTCTGCAACGACTTTCTTCCTGT
>P_527
CTGCATCATCCCGGAGAAATCCTGACCGTTGATTTGGCCGT
>P_528
CGATCTGTCGCTGAGAATGTCGAGAGGATGCGGGGTGTTCA
>P_529
TCATCCGAATCTTCAATATCCGGCGATTCAAAATCACTAGT
>P_530
AGAAGACGCAGGTACTTCGCCTCGAACGAGTAACATGAGGT
>P_531
CGATCGGCTTTCTCGAATCGCCGGAATCAACCAAAACGGCG
>P_532
CCTGATGATGATGATTCAGTCGGCGGTGAAGTTCAAGGTAC
>P_533
TCATTGCTGAAGCTGCTGAGCAGCCTCTAGATTTGATTATA
>P_534
CTTTGTCCATTGCCTTTGGGCTTTGGCGGTGACTGCAGTGC
>P_535
GCGGTGACTGCAGTGCGCATCGAAAATGTCCCAGCTGTCCT
>P_536
TTTCTGCAGGTATATTCAGGCTGGGACATTGATGAATAACT
>P_537
CCATGGCGTCACAGCCAGGGCAGGATTTCTCCTCGTCTCTC
>P_538
TGTTTCAGGCAGGCATTATTCGGCCTCTGATTAACCTGCTT
>P_539
CCTTTTAGTTTTCAGTTTTGCTTTATCTCTACGATTTGATT
>P_540
CAAGTAGGATACTCAAATAGCTATAGTTGTGCCATTACTTT
>P_541
ACTGTGCAGTCTTAACGACGCCGTATTTAAATGGTCTATGA
>P_542
GCCATAAAAAGTAATCTAAACGTGGTTATCTTTTTTAGAGC
>P_543
TTTATCTGTAGATTTTTTTGCAGTAAAAAAAAGAAAAAACA
>P_544
ACACAATAATCGACAACAAACCTGACCACACAAACACTATG
>P_545
TTCATCATGGCTTTTGGTCTCCTCAGCGATATCTTGACTTT
>P_546
CTATCGCCACCACGATCAAGCATGAAGCACATTCCTTCTCT
>P_547
AACACCGTCTGATGATCCGGCGTAGGTGGGATATGAACAGT
>P_548
GATCATTATTCCTTCTGATGCACTGGTAATTTTATATACTA
>P_549
CCATCCACATTTGGAGAACGCGGAAGTTGCACAAGCTGCTC
>P_550
ACTCTGAATATCCACAAAAGCAGCAAGATATCCATCGAGAC
>P_551
AAAAGCAGCAAGATATCCATCGAGACAAGAATATGCAAAAC
>P_552
TAGATCCGTCTCGGCGGCGGCGTTAGGGCTTCCCATCTCAA
>P_553
AACGAACCTCAGAATTTTGTCCGTATAAGTGTTCTCTGTTC
>P_554
TTGAGTAGTCTCTCATTCGGCGGCAGCATATCGTCCTTGGT
>P_555
TTCAGCTTGGACAGATCGCTCTGCACCAACAACAGTTGAGA
>P_556
CCTTCACCTAAATGAAAAAGCAATAATAAAAATAATAAAAA
>P_557
ATTAATAATAAATCACTTAGCAAGAAGAGAAATTTTCGTTC
>P_558
AGTCTTCTCCCTAGCCTTCTCAGCCTTTGACTTGTGGATAC
>P_559
TACCTATTTAATCATAAACACAGGAAAAAAGGCAAGAGTAA
>P_560
CGCTAATCATTCTTCAAAATCACGATTAAATAGAGGGATTT
>P_561
GGAATTGGCCATGGAGATGTCGGAGCTTTCGTTGGGATCGA
>P_562
ATGATTCTATGTAATAATTTCATCAAGGTTGAAAAGCTACA
>P_563
TATAAATTGAGGTTTAGAAACACGGCTTTGGTTTACAAAAA
>P_564
TGACGGTCACTTTGCTCTTGCATGGACCGGCGAAAATGACT
>P_565
TATCCATGTGTTCAAAAACGCCTGCATGAATGTTATTGGAT
>P_566
TGTAAACCAACAATTAAATGCGGTTTAAGCTTAGTTAAAGT
>P_567
AGCAAGATAAGCCAAAGCTCCAACAAGTGGAGCGTTAATGT
>P_568
TCCACCTGAAGCATATATCACATGAATCAATTAATTAAGCA
>P_569
TTCTGGTCTCTCCCAACAAGCATGGTCCATGTTAGGATCAC
>P_570
AGTGGCTTTGAGGAGAAAGTCAGTAGCCCAACGAATAGCGT
>P_571
CTCTGTTTTAACCTAAAAAGCATAATAACAAAATTAGGGTT
>P_572
ACAAATGTGAGAGTTGTGGGCATTGTGTCCAAACTAATAAC
>P_573
AATCATTTGTCTCGAAATTCCGTGTTATGATGCACTAATGT
>P_574
CGAAACCGTTAACGACACGTCAGCAAAAACCTCTTTCAAAC
>P_575
TACCGTGAGCCAAGACGGAACAGGAAATTTCACCAACATCA
>P_576
GTTGGTTGGAGAGAATGGAACGGTGATTTTGCGTTAAGTAC
>P_577
TCCACTGATGCAGCTAATTTCACGGTCACTGGTTTATTTAT
>P_578
CGATGGTCCACTCTTTAACACGTGAGCATTAAGCTCATCAA
>P_579
ATCTAACGCCGTTTTGGCTGCGGCGGCAAACCCTCGTCTGA
>P_580
TAATAAAGATCCGTCCTAAGCAGGAAAAATATAGACCAAGT
>P_581
TTTTGTAGGTGGAATTGGCGCATGGTGGGAGGCGTTCATCA
>P_582
CGACACAGAGTTTCGAAATGCGTTTTCGAATGGATATGTCC
>P_583
TACATCAAGATCTCCTGGCCCCCGCTCGAAGTCAAGGTCAC
>P_584
ACCAGGCAACATTACTTAGTCGGTAGATTTTCCTGTGAAGT
>P_585
TCGCGCTGAGTTTCTTGATTCGGTTTTTGTAAGGATTTTAC
>P_586
TAAAATGCAAGGGTTTAATGCATCACTATTACACCATTCAA
>P_587
ATCCAAGTCAATTATAAGAGCATCTCCATGAGTAGTCTCTC
>P_588
GTTGCAACCGAATGCTGCATCGAGTTTAGCTTCCTGTCTCG
>P_589
TTAGCAATAGGATCATCAGTCGGTGGCTCTACAGGTGGAGG
>P_590
CCTGAATCATATGGTCGGTACGAGCTCGGATACCAAGCAAA
>P_591
TTGTAAACTATATATTGAACCGATGACGCGTCTTAGGGGTT
>P_592
CCTGTTTCGAATGGCCAAAGCGTCTTCATTAGGGAAGAAGA
>P_593
GCTGCTCTACACAGAAAATTCGAAACCAATTTTAGAATAAC
>P_594
ATCAGAGCCTAGGTATCAATCGGCAAAGCAAAAGCCCTAAA
>P_595
TATATAGCTGTGGCATTGCTCGGTTTTCGGCTTGAGCCACA
>P_596
CTTTTCTTTTTCAAGAATCTCTCGGATAGGAAGATGTGCCG
>P_597
AATATTGATAAAGTTTGCCCCAGCCTCGGTTGCTACAGCTT
>P_598
ATTGTCTTCCCCGTACCAGGCGGTCCAAACAATAGTATACC
>P_599
TTCATTAATGGCAAGTTTATCAGCATCGTCACTGGAAGAAC
>P_600
GATATTAGCACGAAAATTACCAGTACAAAAAAAACCATGGT
>P_601
CGATCTATCAAATCTAACCCCGATTTTTGAAGATCCATTGC
>P_602
TTTCCTTGAAAACCTGTTGCCGGTCCCCTAGACAGAATAAT
>P_603
TCTTTGGTAGTATCTGCTTCCTTGGGTGTTGAACCCTGAAG
>P_604
GATGGACGTTCATATTCTTTCGGCATTTCCCTCACTTCCCT
>P_605
ACTTCCCTTCGTTCATCCACCAGTATTTTGGAAATGCTACC
>P_606
AGCAGGATCAGGAATATTTCCAGCCTCAGGTTCTTGAAAAG
>P_607
AGTACTCCATTCCCTATTATCTCCAGCGATGCAACTGATGG
>P_608
GTAAACATCCCTTGACATGGCAGCAGACTAAAGTGGACCCA
>P_609
GAGATTTTCACTGCAAAAGTCGGTTTTATCTTAAATAATAA
>P_610
AACATGTTGCGAATTTTTGCCATGATTAATGAATACCTTTT
>P_611
AATTATTAAGATAGTGTTCTCCTGATTAGCAACTTGGCCAA
>P_612
ATTTATTAGTAAACAATGATCGTTGGCATCGACCGAGATCA
>P_613
AGTCTCACCGAATCAAAACGCGTTTCTCACTCTCACCGGCC
>P_614
AACTTACTCTACCCGATCTGCGGACTCGACCATCTAACCGC
>P_615
GGGCTACAACCGATTGAGCCCGTGTATCAAAATCTTCCTAT
>P_616
AAACCTTTTTTCTCGATTTCCGGTGTTTTGCGTTCACCCCA
>P_617
AGGCTAATTCACACTCCAGGCAGTAAAAAGTAGAAAAAGAA
>P_618
GCTGCACAAGTTCAACAACGCGGTTGGTTGACAGGCGTAGA
>P_619
TTGACAGGCGTAGAGGCAACCGGGAAAGAGTTTCGTCTCGA
>P_620
CAACCGGGAAAGAGTTTCGTCTCGAGTTATTTGAACCATTT
>P_621
AATTTTCTAACGCCACGAAACGGTGCTCGTACTTCACTGAT
>P_622
TGATAAGTTTCAGATCTCTCCGGAAATTATCGCCAATATCT
>P_623
TGCGCGAAAGGATGCTAAATCAGGATCGTTAAGAATCGTGG
>P_624
ACATGGTTCGAGGTTCTTACCGGTAAGCATGACAACATGCT
>P_625
TCTCTTAAAGAGATCAAGACCAGTATTGACGCACAACTCTG
>P_626
AAGCCTGTGTTCGTAAACATCGAGGACCTTGGCTAGCTTAG
>P_627
CAAAGGCTTTAAGACTTGCTCCCAAACAAGCTTTGAACCAA
>P_628
TTCAATGCCCATGGCTATGCCCGCAATGTCCTTGGAGCCAA
>P_629
AATAAACAAAAAACAAACGGCGCCACCAAGCTTGAATACTC
>P_630
CCCACCGGCGCACGCTTGGCCGGTTTACAAACATTCTCTTT
>P_631
TTGATGGATTGTTCCCAGGTCAGTGTTGATGTGAGTGGATC
>P_632
TCTAATTAGGTAGGATATAGCGTTGAACCAAAAAATAAAAT
>P_633
TAAACCCAAAGAAGAAAACACGATAAATCAAAAAACACTTT
>P_634
TTGGAAGTTAGATGAATTTCCCTTATGAGTAAATTTCCGAC
>P_635
TCGACTCAGCAACAGAAACACCCTGCCTGTTTTCTGATCTT
>P_636
ATATGTACCTATGAGTTTTTCGAGCTTTGTTTGAAGTAGTA
>P_637
AATATTAAACCGAAATATACCGCGGATCAATCTCTAGTTAA
>P_638
AAGCTCGAAACGAGAAAAGACTAGAGCGCGCAAATTTTGAA
>P_639
TGGTAAATCTTCGGCATTTCCTGTAACACAATTCTGGTAAA
>P_640
TTTAGTTATTCTGATATCTTCCGTAGCTAAAAAGGAAATTT
>P_641
CACCGTTACATCACCGGGATCCCTAGCATAATTTAGCGCAC
>P_642
CAAATTGGTGCTGGACATTTCAGTCGGGTATTTAAGGTGTT
>P_643
CCCTGTTTGCAAGCTAAGCTCAGTGTAGCCTTAAACCGTTT
>P_644
TATATTAATAATAAAAAAATCTATAATACCTTTTTTATCAT
>P_645
ATTGACCTACACGATAAATTCATGGTCTACGTCGATGAGTG
>P_646
GCGTAGTTTACGTTTTTCGACTGCAACACCCAAAAACAAAA
>P_647
GATAACATGGTTTCCGGTTACGCTAGGGGATGATCTCACAG
>P_648
TTGGACAAAGCAAACTTTTCCGCTGTTAATGTGTGGTTTGA
>P_649
TTGCTGTATCAGGTTTCTGTCGAGAAGAAAAATGACTACCA
>P_650
TACTATAAGCCTCACCATCTCGGCATCTTTTTAACGTCTCA
>P_651
CCCAAATCCTTACACAAACTCGGAGAGGACAGTGTAGAAGG
>P_652
CTTTCTGTCATCACGTTCGCCATGCGAGGAAGCCTTAGCAA
>P_653
TTTGTTGGATCCAGGTTGATCTACAGCGGAAAATCGTGATT
>P_654
TTTTTAACACTGTTGAAACTCTCGCCCAATGCATTTTCTTC
>P_655
ACTACATTATCTTCTAGTTCCGGCTTTGAACCCATCAAAGC
>P_656
CTCCACATTAGAATCTGATACGTTATCAATCTCTTTTGCCG
>P_657
CTTCTGAGAGGCAATTCACCCGCGATGCTGATGGTAGCATA
>P_658
AGAAAACTTACCCAAATTTTCAGCAGAAACTCCACCTTCAA
>P_659
GAGCAACATCTGGGTCAACGCAAGAAACATAAGAATGTGTA
>P_660
ATACTCTACAACGACTGAATCGGGATCATCTTCTTCTGTAG
>P_661
GCTCATCAAAGAAGATCACACAAGGTCGCGCTGACCTTGCC
>P_662
AGAGGTAGTTGAACTGTGTCCAATATCGATGTCTTCACATC
>P_663
TTTCTTTACTTTATAGAGTACGAGGTCTAAAACCATCATGA
>P_664
CTTAGCTAAAATGGATTATGCGACAACGATTTGGAAAACGG
>P_665
AGCAACCCTGAGTTTTGAGGCGAGTGCTGATGGGCAGAGAG
>P_666
TAAAATATATATAGTCGTCGCTTTCGGAGCACAACCTTTGA
>P_667
CACCGTCTTTATTCAGAACTCGGTCGCCGTCGGCAGAGCTG
>P_668
GTTATATTTAGAAAACTTTGCATTAGATATATATTCCATAT
>P_669
ATAAATTTTAGTGGACAAAGCAGTATGTAGAAAAATTAAAT
>P_670
TTGAAAGAGACAATCTTCCCCAGTATTTTGAATTCCATCAT
>P_671
CAGGATCATGTAGATCAGATCTAGAACGAAGAATCGGTCTG
>P_672
ATACGCACTAGATTTTAACCCGCGGTACACCGCGGAGACAA
>P_673
AAAGCTTTTGTTGCTTTCAGCATTCTCACAAATTTATATCA
>P_674
ATTTTATTCCTAAGCATTTGCGATTGCATTTAAAACACAAA
>P_675
ATACACTGTTGAATTCGCACCGTAACCAGATATAAGCGACT
>P_676
CCCAACTTGCTTTTGTTTTTCGGAAATTTATTTCTATTTTT
>P_677
ATGAGGAGAAAATGAAAAAGCACTGGTAAGCTGTTTAATAT
>P_678
AAAAATTCAACGCCTAGAAGCGGTAGTCAACGGCCTTTTAA
>P_679
CAATGCAACGTGTTGAAAACCGGCATATCTCAACTGGTGTG
>P_680
TCCAATAAGCAATTTGTTCGCAGTAAACTGTGTATGCTAGT
>P_681
ATGGTCTATCCAAATTAGTGCAAGAAAAAAAAGAGAGGCAA
>P_682
GTTGGATGAACAAAAATCTACGGTGGAGGATTCATCTCTGG
>P_683
CCTCAATTGTGATGATTCTCCATGGGAGGGAAGCAAGCAAA
>P_684
TTAACGGTAGGTACAAGTTCCTGCAACGACCTGATCCGTTC
>P_685
CTTACTTTGTGGTTTATTTTCGGTTTTGCCCTTGTTCTTAT
>P_686
AGAAGAACAGGATCAAGCTGCGGCAGATCTCTCCACGGCTA
>P_687
GGTCAGGTCACAACCGATCGCCGAGATGAAAACAGAGCAGA
>P_688
AGCCAAGCGAAAGATATTGTCGTGAATAGAGCGAAGAGCTC
>P_689
CGTGAATAGAGCGAAGAGCTCCCTCGAGACTTTTGAAGGTG
>P_690
AGATAATTAATTGCAATTTTCGAGAAGAAGCTGTCCTCAAT
>P_691
GGTAGAAGAAGAGTTTTTGGCAGAAATTTTGTTGCAGGTTT
>P_692
ATACAGATTCAGATGGGGCTCTGTAAATACTAATATGCCCA
>P_693
CGCAAGGACAGTTCCAGCAGCGGTTACAATTTCCCCAGTAA
>P_694
TGAGGATGAACTCACGAACACTACCTCTAGCCCAAGGAGGT
>P_695
ATAATGAAATTTTGGAACCTCGGGGTCATCCCAGCTCTCAT
>P_696
TGAGATCACTGTATCCACGTCCTGCTAAGGTATTGAGATGC
>P_697
ATCACATACAGACAGAATTCCCCTATTAAGAAGATTCCATC
>P_698
CATGCCTTTTATCCTAACACCGGGAAATTTTGCTGAGCCAG
>P_699
GGATAGTAGATCCTCCTCTCCGATAGTTATCAAAAACGAGG
>P_700
CCATAAAATCTAATACAGCACTCGCTCCAGCAGAACAAGGC
>P_701
GCTTCCTTGTGAGCCGCTATCGTCAGCATCATTTATATGCT
>P_702
AAATTCTGCACGTCTGCAAGCAGTAGAAAATTGAGGGCACA
>P_703
TGCCACAAGACTAGCACTCACCTGAGAAAGATTTCCAGACT
>P_704
TGGTGGGCTAGCATTGATTGCATGATCAACCTGTCATAAGT
>P_705
ATTCGCGCAACAATGAGCTTCGTGACTTCACTTCAGGTGGG
>P_706
TGCATTGAAACCAAATTTTCCAGGAAACCAAGTAAAGCAAT
>P_707
GAGTGAAAAATTTCCAGACGCACGGATGAACTCCGAGCATG
>P_708
TAAAACGGAAAGACCAAAAGCGATAGGGATCATAAAATTGA
>P_709
GTTGACTCTGATGTTAAAAACGGGGGAACCACCACTTCAAG
>P_710
ATCTATAGTTTTCCACGTGGCTCGAGAATATCTTGAACATT
>P_711
AAAGTTTTGTGATGAAAAATCAGCATTTTCCGTACTGTTTG
>P_712
CATAAGTTTCCTGATAACCACGTTCTTTATCACGGAAATCT
>P_713
CTCAGGCAGTCTGCATAATTCACTGGCGTACCAGATGGTGC
>P_714
CAGTGACCTTGTCTTGCTGCCGATCTTCAACTTTTCAATAT
>P_715
TATGTGTTTCTACTAACCTGCGATTAAAATAAATTTCTCAA
>P_716
CATAGTAACTAACTGATCTACATTAGCGTGCCGCTTCACTA
>P_717
AAAATTAAAGTTAATTTTTACCTTTCTTAGTTTTTACTTTT
>P_718
TGAGGCAGCGATTTTGACAACAGTAGTGGTGCTTTCCTTAA
>P_719
ATATGATGAGCAATCAGAAACCTGATCGAGTACGATATCTT
>P_720
TCTGGCAGAGAGTAGTTCGGCATTCGATTTCTCTAGCACAA
>P_721
TGGGTCTCATCCCGCGAAAACGAGAGCTGCTGACACTGAGA
>P_722
AGAGAGTTTCTTGCTGTTTTCTGTAGCACTCTGCAGACGGG
>P_723
AGAATGAAGGCCTGATTTCTCTTCAGCAAGTGACATAGAAG
>P_724
TTCAGCTTCGGCTCTGTTGGCTCGCTCATCTACTTCTCCAG
>P_725
TCGGATAGGTGGATAACTGTCAGGCGTTTGTGGATCAAAAC
>P_726
AGGCGTTTGTGGATCAAAACCATCGGTGGAAGAACCGAGAG
>P_727
ACGATATGCTCGATAAAACTCCTCAACCAGTTTCATAAGCT
>P_728
TAACTTTTATTTAAACTTTGCAAGAAAAAAGTATATACGAT
>P_729
TGTGAAATCTGCAGACGAAGCGGTACGGATTGGCCCGCCCT
>P_730
ACGGATTGGCCCGCCCTCGGCTAGACTTAGTTACCTCAGCG
>P_731
GTTTGGTTTACTCTCATTCGCTATTCCGTACTGAATCCATG
>P_732
GGGGTCCTCAATCATTATCGCCCTGTTGCAGTCTCACCATC
>P_733
CTAGAATGGAATAATGAATGCGAGGGAACTGGCTCTAACCT
>P_734
GTAACACGAGCAGGAAAGTGCGATTTTAGAGTTGAAGCGGC
>P_735
TTGGTAGTCAAGGTCCTTGTCGAAAACGAAGCCAAAGTAGA
>P_736
ATCAACCATTCGCTGGCTTACGCGAAACCTGAACTAATAAG
>P_737
ATCTCCACAACTTCATTAGCCCGGGAAAAAAACCCGCCTCT
>P_738
TTCACATAAATCTCTTCCGTCGGCTGCAGAACACCGCGTTC
>P_739
AATAGAAACCACTCGAGTTTCGGGATTATCGTGTTCTTTAA
>P_740
TGTTCAGCTTTTCGGGTTGTCCCAAACAACAAACAACCCGC
>P_741
CGCCAAAGCAACGTTCAACACCTGAGTATTAGGCTTCATCG
>P_742
TTGTTAACAACAGATTTTCGCGGAAACCCTTCCATTTGCAT
>P_743
TTGTTGTCGTCAATTTTCCACGGTGGTTCAATCTTCACCGG
>P_744
TTATTTCACATCCTTCACCGCATGCAGAGATTCCAAATCCA
>P_745
AGAGTCTAATGAAAATGAGTCGCCGACCCAAGTCACAGTTA
>P_746
GTCACAGTTACTGACATATGCGCTATCCCGAATTCGTCTCT
>P_747
CGATCCATGTCATCAACATGCGGCAAAGACAAGTGTGGAGT
>P_748
CAAGAGATCAGGACAACACACGGCCACATGATCAATACGGC
>P_749
GACGATGGGATCCGTAGACACGGTTACGATTGGGGAGGCTT
>P_750
CATGTGATCACGTAAAATTCCTCTACTTGTGCTTTACGGAG
>P_751
TGAAGGAGAGAGACTTGGGACGGTGGCTTGATGAGAAGAGG
>P_752
ACACAACAAAGCAGAAAACACAGTAAGACTAGCTTTCGCTC
>P_753
CACGAAACCTCATAAAATTTCAGTGTAAGAAAGTATACATT
>P_754
CAACAGCTTCTTATAAAACACAAGGATCTTATCCTCATCGC
>P_755
TTCTGCTCGATCTCAGACCGCTTGAAGAACTTCTTACCACC
>P_756
ATATCAAGGCTCAAATTTTTCTGTCTTTCAGTGTTTGTAGT
>P_757
TCAAATGGTTGGGTTTTACCCGGTTTAACTCTGTTCGGATC
>P_758
AATAATATGTGTACAATGTCCCACATCGCTTAGAAAAATTG
>P_759
AGGAAGCTTGATTTATCAAGCGTCCAAAATTAAAATAGTTA
>P_760
TTTGGGTTGATAAGAATTTGCGATAGAACTAGGAGTTAAAA
>P_761
TATACAATTAAATACTACCACGGGTGAAATCCTAGAATTGA
>P_762
GATAGAATTAGGAGTGAAATCTTAGAATGACAATTAAAATA
>P_763
TAATATGGGATGATGTACTACGGGTGAAATCCGAGAAACAA
>P_764
TGAGTTATAAAATTTCTTCTCGCGGTGAATTATACATTTAA
>P_765
TCTCGATCAGAAACATTTCGCATGAATCCGCCGATCAGACT
>P_766
AGACTCTTGATTTGGTCGACCGTGCTTTAGCTAAATCGGTT
>P_767
AGAAAATGTGATATTGTATCCGGTGTCCGCACGGTCTGCTC
>P_768
GTTCAAAGGGGAAAAATCGGCCTCAGTAGCAGCTACATCCA
>P_769
AACGATTGGAACAAGATATTCGAGAAGTGGTGAGCTTCAAG
>P_770
GATGCGTTGGCTCAACAGCTCGAAGACGCTATGCAAAAAGA
>P_771
ACAATCTTAGTATAAGTTTCCATGGAGAGTAATTCTCAGCA
>P_772
TTGATGCTACACCTTTATCTCAATCCTACTTCCTGAATAAA
>P_773
TGAAGAAGAAGAAAAGAATCCGAAAATGTCCTTTAGGAAGC
>P_774
CTAGTTAGAAAATTTCTGAGCGGTTCATTTCATTCCACTCA
>P_775
CTACCTTTAAAGATAAAAAGCATGGTTCTAGTTCCCTTGGT
>P_776
AAACTAATTTGAACGGAATCCGAGAGATATGAAACATAAAA
>P_777
ATTTTTTTTGTCAAACTATTCGTTACTAAGTTATTTGATAA
>P_778
TATCAGAAGAAAAATAGTTTCGTGGTTATGAATTTATGGAT
>P_779
TGCAAATTTTAGAAAAAAACCAGCATTGTTGAAACAATTCC
>P_780
ATCGAAGCTTCCATTATCACCTGTAAGTTTTCTCCTGTTAT
>P_781
GGATGGTGCCCTTACTTTCTCGCGAGGCATATGATTCAGTT
>P_782
GCGAGGCATATGATTCAGTTCGCCAACGTTATTGTTTACAG
>P_783
AACGTGTGTATTGAAGCACTCAGCGTCAGTGTGAGGAGGGT
>P_784
TGCGTCTCTGGCGATCAAACCGGTGTTTGATCGTTTCCAGT
>P_785
GAGCAAGATTGGAGTATTTGCACGATACATTTCAAATAAAA
>P_786
AATGTGTAGGGCGAGTAATCCGGTCAAAGGCTGATTATGGG
>P_787
AAACTTGCAGATACAGCCGTCATGATAAGCGGTCCAAACTA
>P_788
TACCTGGTTGGATACTTTCGCATCTGCGTGATGCACACTTG
>P_789
CATAAAGAATCAACAATTTTCCTGGTTTTTGTTTTTTTTGC
>P_790
CCTGGTTTTTGTTTTTTTTGCAGTTTCTTCGGAAAATGGCT
>P_791
CTTCTACCCAGATCACTGATCAACCGTGAATTTTACTCTAC
>P_792
TCCCGCCATTTAACCTTGGTCATTAGCGATTCCACAAATCC
>P_793
TCATTTAAACAAATTGGACGCAACATCAAAACTCCTAAGAG
>P_794
ATAAAGTCAAACAAAAATGGCGGAGAAAAAGAGAGTCAAGT
>P_795
ATGTCTTAGTGTGATTTTGGCTATGATGAAAATTCAGGCTC
>P_796
TGTATCCATTAATAAATACTCGTTTTTTAAGTAACGGATAG
>P_797
AACGGATAGTTTCATATTTTCACGCTTGAGGAGTAATCCAA
>P_798
GAAGAAAACAATTAGTACAGCCATATTTTACATATGATATT
>P_799
ATCAATAAAATATACTACCGCTTTATCTTTAAGTATCTTAA
>P_800
GAAAGGCACCCCCACGCCCACCTGGGTATTCTATGACCCAC
>P_801
GTGACGGCGATTCAAATCGTCGAGAAAACAGTTCCGATCAA
>P_802
CGTGACGCGCCTAGGATACGCCGTGCCGGAGATTGAGCTTG
>P_803
CAAATTTGGGTTTAGTTCCACGTTATTGGGCCGTCAAACTA
>P_804
TATTTAAGCCAAAACAGAGTCAGTGTAAGAGTGGAAGAAGC
>P_805
ACAAAAGAAAAACTAAAACACAGTAAACAAAGACCGGTGCC
>P_806
AAGGTAGGGATGAAAATTAACCTGACCGAATGGGATGATAC
>P_807
ATTGTCTCTGTAGAATTATCCGTCTTTCACACGCTACGATA
>P_808
AATTATCCGTCTTTCACACGCTACGATATCACAGATGAAAA
>P_809
GATAAAAAAACAAAAAAAAACAGAAACAGAGATAAGGAAAA
>P_810
TGGGTCTTGAACCTTGAGCTCAAGAACATCTCCTTCACCAC
>P_811
TGCATTAGCAAAAAAAAACTCATTAGCTACAAGTATATCAA
>P_812
AACCTTTAGATGAAGAAATACAGGAAAATCACATCTCAAGT
>P_813
GAAAAAGGCACTCACTTGTCCGGCCAGGCTCTCAAGGGCCT
>P_814
TAGATCCGGTGGTGGCTCTGCGATCGGGAGTACGGAAGCGT
>P_815
ACTTCTAAACCTAGTAATCTCAGTATAAATGATAAGTGATA
>P_816
AACTACCGTGAGTACAGAAGCAGGAACCGCCACAATTGTGA
>P_817
ACGGGGTCATAGCCGAATCCCGGTCTACTTAGGGAATCCGA
>P_818
ATCTCTGTTAGTTACTTATACGGTGATTGATCTGTTTTCAG
>P_819
TGCCGCTGTGGTGCTAGACGCGCTGGCAAGGTTTGTGTGCA
>P_820
AAGACTTGGCAAAAGATTTGCAGTTGCACGCCAAGCAACTT
>P_821
CGTGACCACCGGAAAGAGGTCGGTGCAGATACTATGCTCTT
>P_822
CTTCACACCCACTCGTATTGCTGTCTCGATTATGCACAGGC
>P_823
CTTATACTTTGTTAAACTTGCAGTTCTTCTTTTTTACAGAT
>P_824
GAGAATTTGAGTATGAAATGCAGGTTCAAATGAAACCTCTG
>P_825
CCCTTGCCCATTGGTTGTTGCATGGACCTAGCCGAGAAAGC
>P_826
ATGGAATCAAGCAGAAAATGCTGTATCGAAGCTGGTCGATT
>P_827
CGATTCAACTCCTGGGGATACTATGACAACTACACAGCAAG
>P_828
TTAAGTTGTGTCCACTGGTGCCGAGGTCCGAAAAGCTGGAC
>P_829
CATACCAACCGCGGACCATTCGCGGATATCTTCTTTAGCCT
>P_830
CTTTGCTGGAGTTTCCTCTGCATCAGCAGCAAAACTGTTCA
>P_831
CATTTTATTTATCACAACGCCGGTTCTCCATCTGTGTTTGT
>P_832
CTTTGTTTAAACAATGGCTGCGTGGTCACCATCAGTTGGGA
>P_833
AAATGATGCCAAAAGAAGTACGGTTCCCACATTGGAAGCGA
>P_834
TTACTGTTTTGTTACATTTCCAGTAAGAATATATTCAGTTA
>P_835
AATAGGCTGCTCCAATAAACCCTAAATTCCCAATTCTTAGA
>P_836
CCTTTCATATCACCATTTTCCTCCAACAATTTCTCCATCTC
>P_837
CTCATCAATCGCATGTCCCACCGTACCAAGCGATCCCTGAG
>P_838
CTGGATGTTCATGCTCTTCGCTGTGTTTCGGTGAATCGGAT
>P_839
TAAAGGGGACATGGAACTTCCGAGGTCGATGGTGAGTTGCT
>P_840
TCTTTCATTCATGAATTTATCGGTTTCGACTTTTGTAGCTG
>P_841
AAGCAGCTTATTGATTTAGGCTACACCGATGACGAAGTTCT
>P_842
GTCTTATTAAGGAGGTCAGGCCGTCCCTATCAACAGTTGAA
>P_843
AAAAAGAGATAGCAATGCTTCGGCAAAAATCATGTGTGGAA
>P_844
GGATTTTGCGTTGAAAAATGCGACCAGCCAGTTGGAAAAAG
>P_845
ATCACTGAAGGATATTCACTCGTGGGAAGGGCAAAAAATTA
>P_846
AAAAATCGCCAGAATCAAATCGAGGTTAGCCACTTTTGTAG
>P_847
ATCATTGCACTGAAGAAAGGCAGCAGTGAGTCAAAGGCAAC
>P_848
TCTCCAATTTTGAATTTTCTCCCGATTTGTCTGGCTTTCTC
>P_849
CCATTTCATATTCTTTCTTGCGGTCTCTCATTGTTAGCGTG
>P_850
CTTGCCTCAATGGGGAGTCCCATTGTCGTCATGACTCTCAG
>P_851
GTAGAAATGAACATTTGTTACGATAATATCTATATAGACTT
>P_852
ACAGAGATAAGCGGATATCACGTTACAGAGGAGAAGTAACA
>P_853
TCTTCATTTATCATGAACAACACCATAAATTGACATATGAG
>P_854
GACGCTGCGTTTCAACCTTGCGAGGGTGAGGAGCCTACCCG
>P_855
TTGCGAGGGTGAGGAGCCTACCCGACTACCAGCTTCATCCT
>P_856
GCTGAACTCCCGGACTAACGCGTTGGAGCATATCTTAGTCT
>P_857
CTTTGAGGTAAAGGTTACCTCGGGGATGCTACCAGTGTGGC
>P_858
ATGCTATCACACATCCGCAACGGGATCTCATCAAGTTAATG
>P_859
ACTCTCTACACTCAAAGAAACCCGGATCACAAATGGTTTTA
>P_860
AACGGTGAGAAAGGAAATATCGGTGTGCTTGTTTATGCCTA
>P_861
AGCCACAAGCCCTTTCACGCCGGTTTTTGTCTCGTCGAAAG
>P_862
GTAAGGCAAGCTATCTTCTCCGGCATTGGAGTGGTGTGGTT
>P_863
AGGTCAGAGGCTTGGAAATGCGTGGTCGTTTTGCGAGGTTG
>P_864
ATATCTTTCAAGGAATGTTGCGATGTTCAGAACCGTGAAGG
>P_865
CATGGTTGGTATATGTGAATCAGTAGCGAATCATTATTTGA
>P_866
CGGCGTCTCTCCCTCCGTCGCTTCAATACCTCTCACTCGCT
>P_867
GACGGGAATACAGATTAGCCCGGCGGCGGAAATCCCGGTGA
>P_868
AATTTCTTCGATCGTAACTGCCCTCCCAATTCCGCCATGGA
>P_869
CTTCGAACCCATAGGACTCGCCCTGGTAACGTACAGAACAA
>P_870
ACTTGAAGACTGGGATGTTTCAGCAACTAGCAAATCGTCGA
>P_871
GATTGCCAGACGGGTTCAATCTGTCCCATGAAAATGGTCCA
>P_872
TCCCATGAAAATGGTCCACGCGTGTCCAATGCCCATGTATC
>P_873
CGTAGAAACATAAATGAAAACATTGTTGGAAGATATATACA
>P_874
TCTCAAAACCCTAAAAATTTCGAAAAATCGGGAGTAAAATC
>P_875
GGAATTGTTGACGAAAACCGCCGTGAGAGTATGGCCGCATC
>P_876
AAAACAAGGAGAGAAAAATCCTCCAATTTTCTGGAAAAAAA
>P_877
TCCAATTTTCTGGAAAAAAACTACAATCAAACATTCTTAAA
>P_878
TTGAAACGTAGCCGCGAGTTCTTGATCCTCGAATTCCCGAG
>P_879
ACTAAACCTTCTGTTTGAAGCGAGGAAGGTATCGATGTGCC
>P_880
GACCGCTTGTTCTTTAGACTCGTACTTTAGAAACAGACAGC
>P_881
CACAGAAAAATCGAAAGAAGCAAGGATATATATATACACCA
>P_882
GACATACATCTATAGTGGACCAATGTGGTTTCTTGGGTTTG
>P_883
CTTCATCATCTCAGAATTTCCATTACCTTCACTGTAAACGA
>P_884
GTTTAGTATTCTTCTGTCTTCGGACTTGAGAGTTCAGAGTC
>P_885
CCAAGTTGAATTCGACATATCGCCCTCGTCGCAACTGTTGC
>P_886
AAATAGCGATAATTGAAATGCAGGGTTGGGGCAAAAGGGTT
>P_887
CAGACACGAAATTAAAATTGCGGTTTAATTTGGTCGAACCG
>P_888
AAATCCGGTTGGGCCCATCACGTTGTCTATATATTCATGAT
>P_889
CACGTAAACAATCCTTTGTTCAATAACAACGAGTGGTACTA
>P_890
AACGTCAACGAGTTTGGACTCGTTAACCATCAGGCTCATCA
>P_891
CCAGAAGAGGCTGAATTAACCGGTTTTGCTAATGATGACCT
>P_892
TGCTAGATGGAGAATAATCTCGCGAAGTTACTCAACAACAA
>P_893
TGGTTGTGGAGGTTGGGGCACATGAGAGCGTTTTTTTGACC
>P_894
GATTTGCTAGGAGAAAAATGCGTCATGGCTGCTTCAGATGC
>P_895
TTCTCAGAGTCCAGAGACGGCAGCAATGGAGTTGAGATTGG
>P_896
CATAACAAGTCTATCCGTTCCACCAACGCTTTTCATATTGT
>P_897
TCATTGAATAATCTCAGAAGCGCGGGTAAGTTTATAATCAT
>P_898
ATGTCATCCGGTGTTACTTTCGCCAATTCCATTTCTTGAAA
>P_899
ACCATCCTCCTGGTGCAAACCGGTGTGTCCGTCCCAATAGC
>P_900
TGAAAGAATTTGGAAGTGATCGCCGTTGAGTAGTCCAAGCG
>P_901
TATGACTATCGCCTTTTGTTCCCGATATTAAATAAGCTAAT
>P_902
GGGAATCAACAATCCAAAGGCGAAAGCAATGGCTTTTAGTC
>P_903
CTTCTTATTTTCCTCTTTGTCGCTCTCGTCCTCATCACTCT
>P_904
TTTCTTCATAGTGCACGCATCAAGGTCGATTTTGTAGCTTC
>P_905
TAGACAGAAAGGTTACGTACCCCGACTGCAGCATTAGTAGT
>P_906
ATGTTCATGAAATGACGAATCGTTAAAGAATGTAAAACTTA
>P_907
AAGACACGGGTTTATTTACTCATGGCTTCTTGAAAAACTTA
>P_908
TCTGATCGTTTAGGTAAAAACAGTAACCTTCTCCTTTGATC
>P_909
TGAATTAAAGGAAAAAACTCCGGCCAATTCTTCTCTTCAAT
>P_910
TGAATATCGCCCAAGAGACTCGGTTACTAGAAATCACCTGC
>P_911
AAATTACATAAAACATTATTCGTGAGAAACTTTAAAACTTA
>P_912
GATACCATATAAAAAAAAGACGTTATTTGGCCAAAAATTCC
>P_913
TGAGAACAGAGTGTTGGAGTCGGTGCAAGTTGATTTGATCT
>P_914
CCGGACAAACATAGCCCAGTCGACAACGCCCTGAAGCAAGC
>P_915
CATGTCCCAAAGCTTTAACGCCTCCTCGTTTCTATGTTCTT
>P_916
TCTCTTAAACAGGGCTATCGCTTCATCGACTTTCCGATGCT
>P_917
TCTCGGCTTCATCTACTCTGCCCGCTTTTCCTAAACCATCA
>P_918
TGATAGCCAATCCGTCAAACCGGCAAGTATGGAAATAGTCC
>P_919
ATAGTTTGATAAGAAACTTACGGCAGAAACCATCTAGATTC
>P_920
GTCCTTGAGCTCGATAAAGGCGAGCACTTTGAATCATCCGA
>P_921
CTAAAAGATTTCACAACTTTCGGTTTTGTCTCTAGGTGTAT
>P_922
CTCTGAGTCCATTCTGCCGTCGAGAAACAAACACACAACTG
>P_923
ACGAGCCTAGCTGCTGATGCCCGGCTTGTAGCTGATGCTAC
>P_924
AAAACAAAGGTTGGAATCATCAGTACAAGAAATTCATCTTG
>P_925
CTTCTAGGCTATCGGATTTGCTTGCACGAGTTCCTATGGGT
>P_926
AATCTTGGTCAATGATGATGCATGGACCGTGAGCTGAAAAC
>P_927
TTTTCTTTCCTTTTTTCACACTGGGCCAATCAAAGACGATT
>P_928
GTATATCAAAGATACGTCGGCAGTGATCAGTAAAGTAAGGA
>P_929
AGAGGAAGATGAAAAAACTGCAGTCAGGCCTTCTTCTCCAT
>P_930
GACTAGTGTGTTTAATTACGCCTAATTTATGTATTTTGGTC
>P_931
AGAAAAAGTTTTGACTTCCCCGGGAAAATCTCTATCCTTTC
>P_932
ATTTCATAATTCATATAATACGAGGGAGACAAGAGAGTTGA
>P_933
TTGCTGCACAAAAAACAAAACATGAATTTAAAGCCTTTTAG
>P_934
CTATTGGAGCGTGTGAAGAGCCCTCCTATCCATGATCTTGT
>P_935
TGACCGCTGCCATCGCGGCTCTTTGTTGCCTTTTTCTCGCC
>P_936
ACAATGTATATGCAAGATTGCAGTGGTGTCGTTGATTACTC
>P_937
TCCAAAAAGAGGTATGTTTTCACCATTAGTAATGATTTCCA
>P_938
TGCACAGACAGTTACAGCCACGCCGCCGGCAAACGAAGCAT
>P_939
CGCCGGCAAACGAAGCATCGCCGGAGCAAAAGAAGACTGAG
>P_940
TGGCATGTGATCATGGCTTGCAGGAACTTTCTCAAGGCCGA
>P_941
AAGCAATTCGTTGAAAATTTCCGGAGAACAGAACAACCACT
>P_942
TGTTCTTGTCTGCAATGCCGCGGTTTACCAACCAACTGCTA
>P_943
GTTGAGATGGGGACATGAATCGTTACTGTTGTTGAGACACG
>P_944
AATCGTTACTGTTGTTGAGACACGACCAACGAACTGCATCG
>P_945
TACAAAACGGTTAACACCGGCGAGAATTGGTGGGATATCAT
>P_946
ATTTAAAGTACAAAAGAATGCGGTTTGGTGGATTATGTCGT
>P_947
CGGTGAGCGTGGATCGAACACGCGACCTTCAGATCTTCAGT
>P_948
CAAAAACATGTTTTAAAAAGCAGATTCAGAAATTTTATCAT
>P_949
TTGACTCCAACGCAAAAAGTCGATGATTCAAAGGTTGGGTT
>P_950
CAATTAGTTTACACAAAATTCAAAAATTTAACACTTATCCA
>P_951
AGAGAATTTGGCCTTGAAAGCGAGAGGAGCAAAGTCGGGAT
>P_952
TAAAACCACAATTACAAACTCGTGAGATACAAAAACTGTTA
>P_953
AGCTTTCTTTGTCAGAAGTGCATCACCCAGTTGTGCCCATA
>P_954
GACAACTTTCGACTTACCAGCTATGGCAGCAACGTGAAAGA
>P_955
TATAAAGAACACTTGGCGTACAAGGTTGAACAAACATAGAA
>P_956
ATTTGATAATCCTAAAACTTCAGGAATATTAGACGACATAA
>P_957
TAAATAACTTTAAATTAATGCAGCATAAGAAAAAGTGAGAA
>P_958
GTTTGTAGAACTTGAACTGGCCGGCGTACTTTTGCGCGAGT
>P_959
CTGGCCGGCGTACTTTTGCGCGAGTTCGTTGACAATGGGAT
>P_960
ATCGTTGACCACTGGAACTGCATGGATCATATAGCAAAAAA
>P_961
TCATAGACACTAAGAGAGAGCCCCATTAGAGTTAACCCATA
>P_962
AGAGTGAAGATAGAGAAACGCGAGTCCTCAATCCGCTCGAT
>P_963
GGAGTGGCGGAAATGGGGTCCGGTGTCTCCATTTCCATCCG
>P_964
TACTTGTGTGACAACTATCACAGGGACCGTTTGGTGCATAC
>P_965
GCTCAGGAAAAAGCCAAGTCCGTTGCCTCTATCCCAACCAC
>P_966
CAACTCGGAAGTAACTTTCTCGGTTAAAGACGCTTTTGGTA
>P_967
TACAGGCTGATCATATCTCACATGGATTTCATCTTTTCCCC
>P_968
GCCAATATGCGGTCAAGTTCCGAGATTTTGCGATCAGATAA
>P_969
GATCCCAAATCCAGTGATGTCGATACGGTTGAGCCCGAGGT
>P_970
TGGAGTTTCGTCGATACACGCGCTATTACCACGAGAGCAAG
>P_971
CTTCTTAGCAGTTGCGGCTTCACGCTTAATCTCATTAGGTA
>P_972
TTTGCCACCAATGGATGGCTCGTTTTTCCCCATTTCCTACA
>P_973
CAAAGAACACAAACTTCCACCGCCAACCAAAAATCTCTACT
>P_974
TGAACCTAGAGAATAAATTTCGTTTCCATTATTACGCATCA
>P_975
TTCAGTTTTAAAAAAAGTTACGAAAAATTTGTGTAAAACTT
>P_976
TAGCTACTAGAAATATGGATCGATCCCTAACAACAACATAT
>P_977
AAAAGAAGAAAAGAAAAAAACGAAAAAAGAAAAAGGACAAA
>P_978
TAAATACTAATGACGAAACGCGATTTCTGTTTATACCATTT
>P_979
GGCCAAAGTTTTGATTTTTCCGGTTCGAATCACTCTTTCTG
>P_980
TTCCTCTCGGATTGATTCGTCGAGGAGGATTGATGATTGGA
>P_981
TCTTCATAACAAGATTGTTGCGCTAAAAAAAGTCCGGTTTG
>P_982
CGGCTTGATCATCCTAATGTCCTGAAATTGGAAGGATTGAT
>P_983
ACTCTATGACGAGAATATCACACGAGAGAAAATTTGTACCA
>P_984
GAACGGCAAGATCAACCAGTCACGAACCAAAGAAGAAGAGA
>P_985
AGAAACCCTAAACCTAAAAGCATGTTTGGAAACAAATAATA
>P_986
GAAGCCCTGTGGTAGTTTTCCGTCATCATCATCGTTGCGAG
>P_987
CGTCTCATGACTTGCAAGCGCAAGATAGATCATTTCGGTAT
>P_988
GAGTTTCAAGGCGAGCTATTCGGGATTTCAAATCTGTTCCG
>P_989
TACGATTGATCCAGTAAAAGCCTGCACGAGTTGGATCAGAA
>P_990
GTTTTCGAAAATAAAAATTGCCTTGTCTGTAACAAATTTAT
>P_991
TTTTGATATTTTGCCTTTTACGAAAAAAAAAATCTAAACTA
>P_992
CCTTTTACGAAAAAAAAAATCTAAACTAAGTATGTGATATC
>P_993
TAATCGGATAATATACGTCTCTTCAAAAACGTATATTGTAT
>P_994
TCAGGCTTGCCAACTTTTCTCATTACCCTGTTTTTACATAG
>P_995
CTGTGATGGAATGTCTCCACCGGTTTTGCCGAGAGTGCATT
>P_996
TTAGGGAGTCTAATGTAAAGCTTGTTCTGTATTATATTAAC
>P_997
TTGTTCAGGAATTGAATTTTCGTCAAGATGATGAAGCTCGT
>P_998
AGATCACGACGTAGTGGTGGCGGCTCCAGAAGAAGAAGGAA
>P_999
GTAATGGCACAGAGCAGACGCATCAGAGGGACAGCAGAGTA
>P_1000
GAGTATATTTTCAAGCTAGGCATTACTAATGTTACATACCA
>P_1001
GTCTCTGCATGCTGGTTAGCCCTTGCCATTGTTTGAAGATG
>P_1002
GTTTGAAGATGAAATTCCTGCGACAGTAAGAAATGAGATCC
>P_1003
TTACCTTCTTGTTCACAGGTCGAGCTTTAAACTTGGGAATC
>P_1004
TCGTTGGGACGTCACAAATTCGGGTTCCTTTGGTCTTGTCA
>P_1005
GTTGATTGTAAGAAAAAAACCTTGAGCGTCTCTTCTTCAGC
>P_1006
TCTGATCAGATTCCATCTGGCAAGCTATACTATACAAAACC
>P_1007
CAAGCTATACTATACAAAACCCTAAATACAGATTCTGGTGA
>P_1008
CAAAACCAGTGTTCTATTTGCCGTCGAAACAATATTAGTTA
>P_1009
ACGTGTTTTGTATTTAATCTCGTGCATATCCTTTCTGTGTT
>P_1010
ATTTATTCAGACAAATTATGCGATTGTATTATTGTATCAAG
>P_1011
TTTGTTTTGTCCTCCAAAAGCACGAATCAACCAATAGAAGT
>P_1012
CTTTTCTCCGCCGTCATTCACGGCCAGGGCCTTAGTTACAT
>P_1013
GCCGTCTTTCACGGCCACGGCCGTAGTGACATTCTCTTTTT
>P_1014
CACGTGGATTGACTGACGCGCCGCCTTAAAGAGAAAACAGT
>P_1015
GAGAAAACAGTTTTATGACGCCTTTTTATGTTTTAACCTAA
>P_1016
TTCGTAAAAGTTCGTTGACGCAGCAGCCAATTTCATCTCCT
>P_1017
CTCCGTATCAATGCCAAACGCGGGTTCGACATTAAAAACCT
>P_1018
ACCTTCAAACGCTTTACTCGCTGCATCGGTGTTGCTTCATC
>P_1019
CTCTTTCAAGTCCTTCAATTCGGCTCTTAGCTCGGTCGATT
>P_1020
CCTCGATACGGCTCTTAGCTCGGTCAATTTCAATGCATCTC
>P_1021
CTGAAGTTTGTTCTCGTTGTCCCGGGCTGCTTCAGCTTCCA
>P_1022
ACAGATTCATATTTCTCATTCAGGAGCGACATTTGAAGCCT
>P_1023
GAATCTCACCTTTAATTCCGCACGCGTAGAGGCCAATTGCT
>P_1024
GCCAAATGGTTAAGCTACTGCGTTCGAATATAAGCCCTAAC
>P_1025
CCAAAGTCCCCTCATACTTACGTTTCCACTCAGAAGCCTCA
>P_1026
TACTTTCCAGGTCATTAATCCGGTTTTTGAATTGATCTGAA
>P_1027
CATCAATGGCACTCTCGTAACGCTTCTGATATTCCTTGTTC
>P_1028
TAGAAAGATAACCTCCAACGCCTTTGCAAAGAAACTCCAAA
>P_1029
GTATTTCTGTTTTACTTCGACGTTTCCAATGGAAGATTCAC
>P_1030
AAACATGGGAGAGAACTGCCCAAGCTCGAAAAATGTATTGT
>P_1031
ATAGATAAAACAATACTAACCGGTATACTCTTTGCGTCTTC
>P_1032
ACTCTTTGCGTCTTCCAATTCGACATCGAGTAACACTAAAC
>P_1033
TGAACTTCAAATCCAATGCTCCTGCTAAGAAGCTACAGATC
>P_1034
TACACCAACCCCAAGAAAATCCCGAGTTTGCCCTCCTCCTC
>P_1035
TTAATAATTGTGAAAAAATTCATGTTTGTGGAATTGAGTAT
>P_1036
TTGACCAATCCAATAAATTTCGGTCAAATTGATATCGACAT
>P_1037
GCATTCGGGCTCGCAAAAAGCATGTTAGAAAAAGTTGGTGA
>P_1038
TACTATCTTAGTCGGCAAGTCATTGTTAGGGTTTTCCATAT
>P_1039
TTATCATTGCGTGAATTTGACATGGTATCAGAGTGAAAGTT
>P_1040
TAACCAAAGATAAGCAACTACAAAAATCGGTAGAGATCTTA
>P_1041
TCCAAAATAAAGATCTATAACTAAACTTATGATTATTTATT
>P_1042
TATGTGTGAAAGATAAATTTCGAACTCATTGTCGGAACTCA
>P_1043
TGACGTCACCGGAAAATTCGCCGGAGTTTCGTCACCCCCAT
>P_1044
CAATGTCAAAGTTAGAAGCCCGCTCTGTCAGAATCTTGCGT
>P_1045
AACCCTTTCGCTGTAGTTCTCGCCAAGGGTTCGGTAAATCT
>P_1046
CTCTACAAGGTAAGGTCGTGCACGAACGTCATAGATGATTG
>P_1047
ATTAGTAAGGGCATAGACACCGAGCCCACCAATAACGCTGA
>P_1048
CTTCTTAGTGGAGCCGGAGTCATCGGTAACCCCACCGGATT
>P_1049
CATGTCGACAACATAAACTGCGAGAGGACGTTGTTGCCTCA
>P_1050
ATTACCAACACCATGAAATCCCGTACATGAATTCAACATAG
>P_1051
CTGAGTTGCATGGGCTATATCGGGCTTAGACACTGCTTTTG
>P_1052
CTTTTGTCGTTTTTGTTCCCCGTTGTCTGTTTTTCGATGCC
>P_1053
GCACCCCAGCTCCGTTGCTCCGGCTTTGCCTTTGAGCGTTT
>P_1054
ATATATCTTGCAATTTTAATCGTTTTTAATTAAAAAATATA
>P_1055
CAGGTCAACACACTCGCGGGCCGTACCTCAGTCATGAGAGG
>P_1056
GCCAAATCAACAGCCTCGCGCCCGCTCAGGCGACGAAGTTC
>P_1057
ATTGTCATTGTTCTTGATGTCACCAACAGAGAAAACCAGCT
>P_1058
CTCGTAAAGCTTTCAAAAGTCCGCAACGATCACACACGTCT
>P_1059
CCGCCGCGAACCACATCCGGCGGATACAAGTGCGGCGAATG
>P_1060
GTAGTCCCTTATCTTCTTTCCATTTCTCATGCTTTTGTGAG
>P_1061
CTCCGTTCTGAAATCAAACTCGTGAAGAAGAAGAAGAAGCC
>P_1062
TTAAGCACTTTGGTTTAACGCGCAGACAGAGGTTGAAAAGG
>P_1063
AGGCATTGTTAGCTAGAGAACGTGCTCGGGCTGAGTTCCAT
>P_1064
GGTTCAGATGATTTGGATATCGAGCTCAGTGAACCGTACAT
>P_1065
TTAAAGATATGGAAGAGCTTCGCGATGATATCAAGATGTAT
>P_1066
AGATGTATCTGGATTTGGATCGGGCAACTCCAACACGTGTA
>P_1067
TGGATCGGGCAACTCCAACACGTGTACAATATTGGGAGGTA
>P_1068
AACTTCTCGATGGGAAGACCCACGCGGAGCTTGTAGAACTG
>P_1069
GGGAAGCAGTTCTTAAACGCCTCGAAATATACAAGGCAAAG
>P_1070
CTATATTGATGTTCAACAGGCTTGCTTGAAGGAAATACACG
>P_1071
AGGCTTGCTTGAAGGAAATACACGCTGAGATGCTGAGACGT
>P_1072
GGTTCGTTTTCGCCAGAGCTCATGCACGGTGATGATCGTGA
>P_1073
GGAAAACACATTTGAAGTTCCCTGAAGAATCAAGGCTATCA
>P_1074
CACTATATAAAATTTATTTGCACCAACAACAAAAAAAGGTA
>P_1075
GCTAAAATTGACAATCGGGGCGGGCCCTAGAAGAAAATATG
>P_1076
TTCCAGCTCTGGTTCTAGTTCACGGACACGGGTAGTTTATG
>P_1077
GAATCATACAACTGCAAACCCGGGCTTAACTGCAGGAGCTT
>P_1078
GAGACTCGCGAGAACCGGTTCTCGGGTGCAGTAGAGGCTTT
>P_1079
CGCTCGGCATCAAGAAACTCCGTTGATGGGCCTTTGTCTAA
>P_1080
GAGAGCAATTCCGTCAAGCTCTCGACCAAGTTCCGCAGGTG
>P_1081
GAGTCGGAACAGTAAGTAACCGCGCATCAACAAGCCAGAGA
>P_1082
TTGGTTGTGTGTACTTGAGGCGATTCCTGCAATCCACATTG
>P_1083
TCCAAAACCGCTCCAAATGTCCTGCGCCTACCTCGCCTGGG
>P_1084
GGATAGAGCCCGGAAATGTACCTGGTTTGTCAAATCCTCTG
>P_1085
CGATTCCTGAAGCCAAAACACGAAAAGGTGGAAAATTTCAT
>P_1086
AATGATACAAAAGAAAAATCCGGTGGAATTAAACCTCTGGG
>P_1087
GGTCTTTTTGTGATTCTTCTCCCGCTTTTCTCCAACCGCGT
>P_1088
TACGAAAATATATTAAAGTTCGAGGGTTTATCACATATGTA
>P_1089
TGACACTGATTGAAATTTTCCGTGCAGGTTCAAATGCGTAG
>P_1090
CTGTGGGGTCTTGATATAAGCATGAACCTGGAAGTAAAGCA
>P_1091
AACATTTGACCACATATTTGCGGAAATCATCAATGGTGCTC
>P_1092
GGAAAGCTTCGACTTTTGCTCCTGAAGAATGAGCTAAACAG
>P_1093
ACTAGCTAAGCCACAAAAAGCTGGCTCAGACTGTGTCTGAA
>P_1094
GTCTGAAAATAAGAAATCAGCCCGAAAAATCCTTCCATAGT
>P_1095
TGAAGCATGCTCAGATCTCTCACCAACAACTAAACTTGTAA
>P_1096
AACAACTAAACTTGTAAAAACAGCAAGGGGTTTAGGGTTTT
>P_1097
GTAGATTTTTTTAAAAAAATCGATGAGGCTAATTTTATTGT
>P_1098
AAAAAAAACAATTATTGACACCTGAAAAAGAAAAGGCTGTC
>P_1099
TTCGAACAACTTTTTTCAACCAGCAAGAACTTTTCCATGTT
>P_1100
GCAATTCTAGCAAAGTCGGGCCTTAGGGTGGTAGTTATCGA
>P_1101
TGGCAGGTTCCGGTTCATGGCAGGATCAACAGTCGGTGGTG
>P_1102
TGGCTCTGTGGTAAACTGGGCAGCGTCCTTAAAAACACCTG
>P_1103
TTCTAGTGAGAAATATAAGGCGGCGATGGGTATTGTCTGCA
>P_1104
TGAAGAATTCAAACATCAGTCGCGGTCTCCATATCCACCCT
>P_1105
TTACTTAACATGAATAACTTCGGCCATACCAAGGCATCACC
>P_1106
GTACAAAAGAGGAGCATCTACCTCAACAACAAACCCTAAAT
>P_1107
TTGTAGTTAAAAAAAAAAAACTCTACATTGTTTTCATATGG
>P_1108
TCTGCCATTGCGGAAAATTACCTTGACACGAGGGAACCTTC
>P_1109
GCAGCACCCCCAGAAAAATGCGTCCAGAATGTGTTATCACC
>P_1110
ATACTATAGAAGGGCCGCCACGGAGTTTTAAAGCAGTTTCA
>P_1111
TAGCTGCGTCGACGCAAATCCCGGAATGATTATACCCGATA
>P_1112
CGATAGCTTCGAGTAGTCGCCGTGAAACTCGGTCTCATCCT
>P_1113
TCTCATCCTCCACCGCAGTTCGGCCACCGCAAATCAAGAAA
>P_1114
GGCGTTTATTCACATTTTCTCCCGCTTAATCAAATCATAAA
>P_1115
GTTAGGCCACTGGAGAAATGCTGCATTACTCTAGGGGAAGA
>P_1116
AACGAGAAGTCTGGACATCGCGTTTCCAGAGCCGAGCCCTT
>P_1117
TCAAGATGGACCAAAAACCGCAAGACTCAGAGCAGAAACTA
>P_1118
TTTGCTTCTTTTAGATATCTCACTCTCTATTTTTTCTTTTG
>P_1119
GATGAGCTTGGTGCAGAAAGCAGCAACAATGTCAATGACCA
>P_1120
CAAAAGACATTTCAATTTCCCTACACATATGTAACATAGTT
>P_1121
CGCTAGACCTTGAGAATTTTCGGGACTATGGGTTGCTTTTC
>P_1122
TTCGGTGGACGGAAGAATCGCCGGCGTCAGAGACGCAGAGA
>P_1123
CCTCTATGTATACCTTAACACCCGAGAAACTCAAGTCTACC
>P_1124
AGCAAGTACAGAGAGGTACGCATAAACCAGTAAAAACACTC
>P_1125
AAAATTCAGTCAGTGAGATGCAGGATTGATATTACTCAGTC
>P_1126
AGAGTCATTATCGTTGAAGTCAATGCCATAATCCTGAGAAT
>P_1127
GAATATACAATCATTTTCATCGGTATAGAAACTTCTCAGCC
>P_1128
GTCTCGACTTGAACTGGAATCTCGATCAAGTTTGCATCAAG
>P_1129
GCATTCCTCTTTGCACCACTCGGTTACCGCATCTCTTAGTG
>P_1130
ATCTCGCATTCAGGAACAACCACCAACGGCATCGAAATGCC
>P_1131
CAACTGCACCACTTTCATCACCCGCCTTACTCATGTCACAT
>P_1132
CGCCTTACTCATGTCACATACGGTTTCTGTTTCAAGCAACT
>P_1133
ATTCGTTGTTTCTCCAGTTGCAGGCGCGAAACTTAGACAAA
>P_1134
GTTTCCATAGGATGAGCTGGCAATAGAACCATTGGTGGTAC
>P_1135
CACCGAAAACAAAATAAACACAGGCTATATAATATGACCAA
>P_1136
CTAAAAGCTTCATCGCGTCACAGGCTTTCTTAATCCTAAGA
>P_1137
CTTCAAAGATTTGAGAAACGCAGCGTTTGGGAGTCGTCATT
>P_1138
TGGGGTTCCGAGAAGACTCGCCTGCTCAAAATCTATCTCGC
>P_1139
CATAAGTCGCTGTCATCTTTCGGTATATTTTTTCTAACTTT
>P_1140
GCAAGTCCTCTCGTTTGTGGCGGAAAGATCTGATGGAATTA
>P_1141
CTGTTCCCTTTTTTGGTGCTCGTTACTTCTCTGGTTTAAAA
>P_1142
AGCTGAAACACGGCCTCTGTCGGAACTAAGGAGTGCTGAGG
>P_1143
TGGTGATGCTTCTGAAAGTGCAGCATCTGAGTCCGGTGAAA
>P_1144
GAAAGTGCAGCATCTGAGTCCGGTGAAAAGGCAGATGAAGG
>P_1145
TGGGGTTTAACTCTCTTATACGTGAACGTACAAGTGTTTTG
>P_1146
ACTCATTTTGTTTTTGTTTTCGTGATGGAGTATGTAGTGAT
>P_1147
TGTGAAGTCCATTAAAAAAGCGGAAGATCAACATGTTAAAC
>P_1148
TAGCGCAGATGATTTTCTCGCATCAGATAGGACGAAAATGG
>P_1149
TGATCTAACTCAGTTAAACTCCTCAGAAGAAAAAAAGGAAA
>P_1150
CTTCTGTCCATTTAACGGACCAGCAACCTTAAAACTAGGAC
>P_1151
AGTATTGGCCAACACGTCTGCGATTGGGAACATTTCACTCT
>P_1152
TACCACTATAACAACAAAGGCATGCATCTGGATTAGGGTTT
>P_1153
GGATCCACCAACTGTTGAGGCGGTGTGAGTCCCGTGTCCCG
>P_1154
AACCCAAAGTTTTTTAAGCGCGGAGATTTTGGCATCCTTTC
>P_1155
GTAGAAAGAAGCGAAAAAGACCCGGGAAAAAGAGAGGACTT
>P_1156
GTTGCAGGCCACGAGGAAGGCGGGCGGAAATCTTCTATAAT
>P_1157
CAGTTATTCAGAGGAAAAATCGAAAATAGATTTACCTGCAT
>P_1158
CCGATTCAAAATTCTTCCTGCAGGAGTGGAATCAAAGAATG
>P_1159
GGAGTGGAATCAAAGAATGACATTGGCGCTCGGAACACACT
>P_1160
AAAAGTTGCAACCAGAGCAGCTCGAACAAATATGAACACAG
>P_1161
ACAAATATGAACACAGAGCTCCCGAAAGCTAAAGCCGTATA
>P_1162
AGCAGAAAGAACACCTCCAGCGGTAAGTTGAGTGCCTAGAA
>P_1163
AGTGGAATCGTGACAAGAATCGAGATTATTGTAGCAACCAA
>P_1164
GGTATATCCTTAAGCTCAAGCGGTCTTTTTGAACCAGCCGA
>P_1165
CTCAAGCGGTCTTTTTGAACCAGCCGAGAGAAGTGGATCCA
>P_1166
GGTTTCAATGCTTCAAAAGGCGGTGTATCGAGCTGCTAAGG
>P_1167
TCAATGCGCTTTATGTCCCTCCTTAGCGCTCTAAACATGTT
>P_1168
AAAAATGGGCTCCCATCTCACTGCAACGATAAACACACACA
>P_1169
GGAGAAATATTATATAGCATCACGATCATCTAAGATCGTAC
>P_1170
CTCCTTCATGTTGAGTGTTACGAGAGGAACGACCTTCTGCT
>P_1171
CTAAACCAGATCCTGCGAAGCGGGACTGTAGAATTCGGTCC
>P_1172
AATAACATTAGATATTAAAGCAGTAGATATAACGCAAAGGA
>P_1173
TCCCTGCTCTCTCACTGGTTCGCTAGTGGTTCCACACGACG
>P_1174
AGATGGGTCGGGATTATTTACGGTGAAGAGCTACGAAGATA
>P_1175
GTCTAAAGAAGCTAAGCCCTCGCGACGGAAGTTTCCTCCTA
>P_1176
CGGAAATCACGTTAACCAGTCGGAAAAAATTAGCTTTGCTC
>P_1177
ACTCTCCTTCTCTTCCAACGCTGGAACCCAAAACCCTAACC
>P_1178
GGTGGAGGACCCCGATGAAGCATGGTTAGATGGTGAAGTTG
>P_1179
TCACGTGTTTGCCAGGTGTCCGATCCCGAAAGAAACTATCA
>P_1180
GCCTTTAGGATGCAATTTTCCGTGTTGTGGCTTCCATTCTG
>P_1181
TTGAGAACCAAAACGTTCTACAGCAATTGCGTTGCGGGGTG
>P_1182
CAAGAAGCTTCTTGATAAGGCGGGACTTGAAGGATATCAGG
>P_1183
TGAAATCTTGGGAAGATCGGCGAGCATTATCCAAAGAAAAG
>P_1184
GCATTATCCAAAGAAAAGTGCGATCATATCTTGCGCAGAAA
>P_1185
GCTAGAAGTATATACGAAGGCATGCGCAGGGAAGCTGCTGC
>P_1186
GGTGTCGCGTATACTTGGCTCGGCTGCATTACCGAAAACTA
>P_1187
CCTGCACGTAATCAAAATTGCTAAACTACCCTCTCTTCATT
>P_1188
TAGACTAAAGCAAGCGTTGGCGGCAGAATCTAAAGTAGCGA
>P_1189
TTGATGTTAAACTTTTTGGTCCTGTTTGCAGAATCTGGAAA
>P_1190
CTTAATTTGTTATAAACTTGCCCCAACTCTTTTCAGTGATT
>P_1191
ACACTTGCATTTGTGGTTCGCCTTCCCATTGAAATGAGAAG
>P_1192
GCAGTGGTTAAGGCAAAATTCATGATAAATAATTAATCATG
>P_1193
GTGAAGAATATTTCTCAGAGCGGCGATGTGTTTGGGTCAAC
>P_1194
TCAGAAGCTAGATATCGACGCTGTGGTTCTCGCCACCGGTT
>P_1195
GAAAATGCGAGGGAGAATCTCATGTGCGCCGATATCCAGAG
>P_1196
CATTTCAAATGCAGCCAAAGCCTGAGATACAATCATCACAG
>P_1197
GGGCCTCAAATTTGTAAATACAGTAAAAAAGATTCGGCCAC
>P_1198
AATTAATCTCAGATTTAGATCGAGAGAGACCAAATTGAGAG
>P_1199
CCTTCAACGCCGCGAAAAACCGGTGGTGATGATGTTTCGGT
>P_1200
ATGTTGATCTTTTTCTATTGCCTTTCCGACTTTCCGTTCAA
>P_1201
AGCATAACCTTTCTAAACTTCGGGTATGGCTTTAGATTCAT
>P_1202
GCTTTATAAGAGTGATGTCACGTTAAAATCTTAGCCAGATA
>P_1203
AATTCATCATCAACAATTGCCGGTCTTGGCGAGGTGAAGGC
>P_1204
GGTTCCGAGAGTGATTCTACCATTAGTAGCGTTTTAAGTTT
>P_1205
TTACGTTTTCTCTATTTCCACGTGGATGCAGGCTCCCACCG
>P_1206
TAACCCATTAAATATGTCAACGGGAATCTCTTCCATCAGTA
>P_1207
TCAGTAGATGCTTTTCGGCTCGAAAATCAAGTAAGAGGTGG
>P_1208
AAATGCCATAAACTATCTACCGATATTACTAATTTATCGCG
>P_1209
TATCGAAAGAACCCGAAAGGCAGTGTCTGGTACAAACTACC
>P_1210
TTTATTTGCACCTGTTTGACCGGGAACCAAGACGACTTGGC
>P_1211
GTATGGTAGTTGATGCTTGTCGTCCTCATGATATCAGAGAA
>P_1212
TTCCGCTTAGGTCTCACTTGCACGGGTGCTGTATTGCCCAT
>P_1213
TGAGGTTGCTTTTGTTTTCGCAGGAAGTGGATATCTGGTCA
>P_1214
ATTCATTGAATAAATAATTACCTGAAGAAGCTGTTTAGCGA
>P_1215
AATATCCTTAGGATTCACTCCGGTTTTCTCAAGCACTGCGT
>P_1216
CTTTCCTTGCTTCAGACATACAAGGATTAGGCGGGACACGT
>P_1217
GTTTGTTGAACTGCTACGCGCAGGAGGAAATATGTGTTATT
>P_1218
AAAGCTAACGGAATAAAACCCATGAAGATGCATTGAATTCA
>P_1219
ATTTAATTATAACGTAAGCTCTTCAACATTCAACTACTCAA
>P_1220
TACTGGGGACTCTTATACGCCGAGAAAGTCAGAAACGTAAC
>P_1221
TAGGGTTTTAATGCCACCACCACGGTCAAGGTTTGCATCAA
>P_1222
ATCCATTTCTTCAAGAATTGCAGGAGAAGATAAAAAGAAAA
>P_1223
CAGTAGAAGATCTCAAGCCACCGTATCAACCGTACACGTGT
>P_1224
TTTTATTATATGGGATAATGCGACAGTGGAATCAAACTCCA
>P_1225
AAGTACACCTGGTCCTCACACGTTCTTATCTTGCAAGTTCA
>P_1226
GTTTCCTGCCAAAAATCAAGCGGTGGCCCGGAGGCGGCGGC
>P_1227
TTATTGTTTCGGTTAAAATTCGAGCTTTATTTTTGTTTATG
>P_1228
ACATTACTTCTCTTTAATTTCAGTCTCTTAATAGTCAGTTA
>P_1229
TCAGAAACAAGGCTATTGTACATTCAGGATAGACAAGAGAT
>P_1230
ATGGAATTTAATCATGAACTCGAGAATCAGAAATGTATCAA
>P_1231
ATGACTATGGGTCTCAATTCCACTAGCTATGTCAACTCACA
>P_1232
GCTTGGATCCGGATAAAGCTCGTAAATGGATTCTGCATCCG
>P_1233
CAAAGACTACAAAATATTTTCGAAAATGTGAAAACTTGATG
>P_1234
TAGGTATGCATATATAAAGTCATGGATATGGAACAATCAAT
>P_1235
TTTCCTCTCAATCAAAGGGGCGATTTTGACATCTTTATACC
>P_1236
TAAGTTACCACCACAAACCTCATCAATACTTTACAAATGCA
>P_1237
GGAAGTTACATCGAGAAAAGCAGCATCAAGGTATGAAACAT
>P_1238
GGTCCACGTGCCATGTAATGCAATCCTTCCTCTCCGAAACT
>P_1239
GAACCCTCCCAACAGGAATACGATTTCGAGAACCCTCTGGC
>P_1240
GGTTGATCATCTGTTTCACTCGCTAAACTGTGGGCATCAGT
>P_1241
CCGAAACAAACTTACTTGTTCGGCGACTTCTGGTTTCGGAA
>P_1242
TGTTCGGCGACTTCTGGTTTCGGAAATTCAAGGAATTCCCT
>P_1243
GTAGGACCCATTGGTTACCCCCGATCGGATAGAATCATTAG
>P_1244
TGGAGGATGAATTTCCAAGGCATCAGTATCCCAAAGAACAG
>P_1245
GTTTTGGTTTTGGTTTTCCTCGAGATCCTTTGCATGTGTTG
>P_1246
CAACCACGCTTCCTCTTCCTCACGAATAAGTTCTTCCTGCC
>P_1247
AAGAACAAAAACAAAATTTTCAATACAAGTAACTTTCTAGT
>P_1248
CGCCTAGAGTTTTGGTCCATCCCTAACCAGAAAACACCGAA
>P_1249
ATAGCAATGCACTATGATCGCATTTCCGAAATCTGGAGGAG
>P_1250
CTCCACATTTTGGAAATACACCCTAACAAGTTCTCTCCTAT
>P_1251
CATGCTCTTTCTTCCAAAACCGGTGCAGTGTATCTGTAAGA
>P_1252
CGATCGGGGAAAATCAAAATCGGTGTGGTATCAAAATGAAA
>P_1253
CTTTTGCACTACATTCCCCTCCCCCCCTTCCTGACGTCAAT
>P_1254
CCCATTGTTTATATCTCCGGCATTGTTTACAAGCTGTACAA
>P_1255
GCTCATCATCTGCTCGAACGCAGCCTTGGCTTGATTAGCTC
>P_1256
TTCAGAGCAACAATAGCCCACACGACTTGTTTCACCTTTCA
>P_1257
TGGAGCTAACTCTTTAGCTGCTGGACCACCGTCAGTTCCAA
>P_1258
AGGGGATACTTATAAAGCCTCTACACATATGACTAGTAAAC
>P_1259
CGGAGAGACGGATCCTTTCTCGGTGTTAGCTTAAACTTCGG
>P_1260
ACCGAATTGAACCGAAGTATCTAAATTAAAATTTAAACCGA
>P_1261
GACATACGTTTTTGATCAAGCTAGAGCAGAATCAATTGATC
>P_1262
TGCTCACATCACTGAGATTCCTCGAATTTTCTGTCTCCCTC
>P_1263
ATTCTTCTCCAGGACCAAATCGGTGGTCTTCAAATCTTTCA
>P_1264
GTGGATGGCGGCGGAGGCGGCGGCGGAAAAACAAGATTGTT
>P_1265
TTAGGAGTTTTTTTTTTTTCCTCGATCTATGTGACTTGTTT
>P_1266
AAGTGGCTCCCGATGAAAATCCGTAATCACGATTGTCAAAA
>P_1267
TCTGTTCCATTGGAACTCCGCTGTAATTGATCGAAGATTAT
>P_1268
GGTTTGTTTGTTCATAGACTCGGTTTATCCAAAATAAAACA
>P_1269
CGGTTTTGAGAGTCAACCCACGTGGGCACTAACGAAGTCCC
>P_1270
CTCCAATCAACTCTTTTATTCAGTACACATCATATTTTTGG
>P_1271
GCTCTAATTAATATAACTACCAGCATGTACAAGTACATTGT
>P_1272
AGAACCATATACTTTAAAGGCATTAATTTTTGTTTTCCGTC
>P_1273
TCATACTCGAGCTGAAAAAGCATGCGATTGAAATCCTCGGT
>P_1274
ATGATAGGTACTGCAAAATCCGAGGTAGGTTTCTTGTCGTC
>P_1275
GGAGAAGGTCATGCGAAAAACGAGAAGCGTTACAGACTATA
>P_1276
TTTTCTTCACTCTTCAAACGCGGAAACGGTTTTAACAAAAT
>P_1277
CTCATCGAGCTCACCTGAGTCACGAAGCTGATGATAAATAG
>P_1278
GGAGGCAGTAGCATTGGACACCTGACCGCGATAATAACTTT
>P_1279
GGATTTCCTTAAGTGTGGTGCATAACCGATCTTTCAAATTT
>P_1280
GGATAAATGACAGGGTAACTCGGGCCCTCGATGATATGTAT
>P_1281
CCACTTACCCATGGTCCGAACGGTAGCCTTTACTAGGGACT
>P_1282
CTTCTCTTTCTCATCACAAACCCTAACAAGCCAACAACCAA
>P_1283
CCTGAAGCCAAGATTGAGAGCGTGATAAAGACGGTGGTGAA
>P_1284
CGTCGGAGAAGATGAACAGACGGGAGAAACGATGAAGAGAT
>P_1285
ATATAATTATCATTTGAACCCCCTATATAGCAATCATCTCT
>P_1286
TAGTAGCTCACGAGCTGTGTCGATGTCTACAATGGGTTTCG
>P_1287
ATTGTCCAAGCGATCAAGCTCGTGGCCATCGGGGATACTCC
>P_1288
ATGACTCAACAACGATTGCTCGTGAGTAAACGGGAAGTTGA
>P_1289
GGAAGTTGAAACATATATACCGAGAATACTCTCTTAAACCG
>P_1290
CTCTAGTTAACAACGCATTGCTCGGTTTCTCGGCCTCATTC
>P_1291
GATTAACTGTTACAAAAAAACAGCACTGCAAATAACGGGGA
>P_1292
TTCTTAACATCAGACACTGGCACGCTCAACCTCTCAGAGAT
>P_1293
GAATGTGTGAGCAAGAGAGTCGTAAACTAGAACCCAATAGA
>P_1294
ACCTTTAAGAAGAGGGAAAGCAGCATCGATCAACTCCATCT
>P_1295
ACATTGACTTGCTTCAAATACACTGGTAACATCGCCTTATT
>P_1296
TTTTTCAGTCCAGGCCAGATCGATACGTACCACTCTTCGGT
>P_1297
ACAGCTTGCTAGTTAGATGTCGGTATGAAGGTAAATCTTTC
>P_1298
TTCCCCTCTTGGAGGCGGCTCGTTGTCTGGGAAATACTTGG
>P_1299
GTTTTGATATGACGGATATACAGAACTCCCATGTAATGACG
>P_1300
CATTTAAAATTTTTTTAACTCAGGCACTTATTCTTTTTACT
>P_1301
GGCGAGAAAATTTCTTTTCCCGGTGGAGGCACTCATTTCCA
>P_1302
TGCTGATAAATACATTGCATCGATCGCAAATGTAAGAGTCT
>P_1303
TGACGAAGGGAGATTAAGAACGGTTCTTGATGTCGGATGCG
>P_1304
TCAGAACCAAATCCAGTTTGCGTTAGAAAGAGGAATCCCTG
>P_1305
TGTATGCCATATGTCACAGTCATGCTTTGTTTTTTTTAAAT
>P_1306
TTGACTTGCAATGTTTTTGGCAGTATTTTTGAATTCAAAGA
>P_1307
CATCGTATTTTCTCTATGTGCGTTCACTACGGTTTGAAGAC
>P_1308
CTCAGTAGCCACAAAAGCTGCACCAACGAGAGCCGCTCGTG
>P_1309
CCATAAAGGATCTCCTCATGCGCCGGCGATGAGTCCGACCA
>P_1310
GTGAAAGGCCTTCTTAAAGGCCTTCGCTACATTACTCAGAT
>P_1311
GACAAGGCGTAAATCCGAGACGGTCTCACAAAACGGTTCTC
>P_1312
TAGCAAAGAACTCGCAAAATCGTGTTTGGATCCGACCTGTT
>P_1313
TGGATTTTTTTCGATTAGGGCGTGGAGGTACCTCTGGTAAC
>P_1314
GGATAACCACTGGTTTAATCCGGTTATGATGGTTAAGCACA
>P_1315
CAAGGGCATAAAAACAGATTCGAGGACAAACAATAAACATT
>P_1316
AAAATGTAATAAGAAAAATGCCAGCGTGGCAATTGACGTTA
>P_1317
TATTTATTTTATGGAAATTTCGAGGGGAAAAAAAATGTTAC
>P_1318
ACGTGATGCTTAGTTAAATTCGGAAACTACAAATTTCATAT
>P_1319
GGTTTCTCTCGATAAAAATTCGTTACAGTGATAGTTTTAGC
>P_1320
AAAGGCAGTTGCCTGCAGCCCCCGAAGTTGCCACATCGAAT
>P_1321
AGTCCGCATCTGGGGATGTTCCGAGGATGGGAACTATACCT
>P_1322
ACACTGAAAGATCATTCTGCCGAGGTAAGGATGTAACTGAA
>P_1323
ACAGATGCTTCCGAAAACGACGTGAATTACACGGCTGCTGC
>P_1324
GGAACCCAATCAAGACTCTTCCCGATCTGTCCGGTACAGGT
>P_1325
GTAGCTATATCCTCAATTCTCGCGATTTTTGTTGTATCTTT
>P_1326
CTCACAATCACATATACACACCTGAGCTCTCTCCCTTTCTT
>P_1327
TTTCTCAGTCAACAATTTTCCTGTAACAACATCGTACCTTA
>P_1328
TTCCGTTATTGGTTAAATTTCCTAAACATGTTTTTGGTATC
>P_1329
GTTATTTACCAAAAAAAAAGCATCAATCTTTTCTGAATTTG
>P_1330
TTTATCTTTATTTATGAACGCCGTACAATTGAAATTAATAA
>P_1331
GTATATCAACATTTCAATTTCGGTTTAAGTATTTGTGTACT
>P_1332
CACACGCCTCCTAATAAACTCGTTGTCTTTCTCACATACAC
>P_1333
ACCTCATTCCTCCTAATCGCCGTCCAGGATACAGAACCAGC
>P_1334
ACCAATCCGTAATCTCAAGGCCTGAGCTCCGTCGTACGAAG
>P_1335
TAATAGACAACCAGCGAGTGCAATAGTGAGCAGTGAATCTG
>P_1336
TAACGGAGTTGGATCAACTCCTATGAGATCCAACATCATCG
>P_1337
TAATCTTGTTCGACAACAATCATGGTCTAAGGAAAAAGTTG
>P_1338
AAAAAGAAGTTCTAGATACTCGGTGGTTAATCACTTGTCCT
>P_1339
TGAATTGCTTCCTTAAGATTCGATATCTGTTTCTTGACGCT
>P_1340
CTTTATGCAGCAGCAAGTTGCGCTAAAATTATAAATCTAAG
>P_1341
GTTCTGCTCGGAAGGTTTGTCTTACACACTTTGATGTCAAA
>P_1342
ACTAAGAGTTAGAAGAAAGACGAGAAAGTTGATAGAGATGC
>P_1343
CGAGAAAGTTGATAGAGATGCAGGAATTATTTCGGTGGTGG
>P_1344
CACAAGAGCAATTATTTGTCCGGCAGATATAGTAACTTCAT
>P_1345
GATCCCTTTAAGTAACCTCACAGCTTCATATAAAACACTGT
>P_1346
GGTGCAGCGACAAAGATTTCCAGCAATGGACTTCTCTGCTG
>P_1347
CCAAATTACGATATCTCATTCGTGTCCGGTGAAAAAGAGTA
>P_1348
GTATCAACTGTCCGTACGTCCCCATCGTGTTCCCTTGTCCC
>P_1349
TGTTTTTGGCAGTACAAAAGCGAGACTTGGAGAGCAGAAAG
>P_1350
GAAACTTAGAGATTCCAAGTCAGTAACCAAACATTAGAGTG
>P_1351
GCTGAAATAGAAGCTAACGGCGCCGTTAGATTTCTTGTTGC
>P_1352
TGATACTGTTACAATTAGCCCATTAATAAAAAAAATTGGCC
>P_1353
TCTATTAGATCCGTTGAAAGCGAGATAGATAAACCGGATCG
>P_1354
TAACGAGGGAGTGAGCCAGGCGATCTTGGTGAGTGGGGAAA
>P_1355
TCATTTTCACGGATAATTTGCAGTTTTGAACAATTTTGTAT
>P_1356
TTCTTAGGCACTCGTAGGTTCGTTAGAGAAAAAAATCAATG
>P_1357
CTCGCTGATGAAAACAAAGACCTGAATGTTAGTTTTCCGTA
>P_1358
CATGCAGTCTTCTCCTCGAACGGGAATACTGCACAGTCAAC
>P_1359
GAAAAAGCCCGGTTACAAACCGGTTTTGTCTTTGGTCAGAA
>P_1360
TGAGCACATACAACATTTTTCGTTAAAAATCATTCCCTCCA
>P_1361
TCTCTCTTTCTTATACATAGCTATATTTGAGTCATCCATGT
>P_1362
CTTAAATAATAAAAATATTTCGGTTCTTTCACTACTTCAAA
>P_1363
TGTGAATCTTTTCTCATTTACGGGAATTCCTAACATGTATG
>P_1364
ATGGAGTCACAGTCACCGATCCCTAATTATCAACTTTGTAT
>P_1365
TGTTACCAACATATTTTCAACTATTATGAGAAAGTCATAAA
>P_1366
ATTATCTAAAAGAAAAATTTCGGCTTAGCATAAAGTAGTTT
>P_1367
TGTTTTTGTATGTCTAATGTCTTGGATGACTATTACGTGAA
>P_1368
CAACTTTTATATATATGATTCTGAGAAAGCACAAGCAAAAT
>P_1369
GTTAACGTCAAATATTTTTTCATTAATATGCATATGAGCTA
>P_1370
CTAAATGATTCCCACGTTGGCAGCAACCTGACATCAAATTT
>P_1371
GAAGGTCTAGAGGATTTTGGCGGCGATGTTCTCCATGCTGG
>P_1372
CTCTGTTTTCTAAAACAGAGCAGTATCTAATAGTCTGTGTT
>P_1373
GTCCCCGGAATCATAAAGTTCGGCAAAGGCAAAGTTGAGCT
>P_1374
ACCAAACTTAGCAGCATCGTCTGCCTTAACAGTTTCTGTCA
>P_1375
TTAAAAACGGCTTTCAGCTGCAATTGCAGAGCAACACAGTA
>P_1376
GTCTAGTCCATCTCGTGTTCCGTTGTCCACTATTAATCAAA
>P_1377
ACATGGATAGATGGAAAAATCTACAGCATGGTCGATAAATG
>P_1378
TGTAGTAGGTGTCGCATAGCCCGCACTGACTGCAAACCCAT
>P_1379
AACAAGATTGTCGATTAAATCGGTTTTAATTTAAGGACTAA
>P_1380
TCTAACCGGATTTTGGATCCCGCCATTTAACCATGGTCATT
>P_1381
TGATTTGGTTCGATTTCACTCGGTAAGCTTTTTCGAATATT
>P_1382
GGCGGACCATCCTGAAGCAGCGGCATATCCTTCACACTCGC
>P_1383
TCTTTAAATAGTAAGAAATGCATAAATATTCTGTTTATTGA
>P_1384
GCCCCAAAAATCTTATAGTCCGTTGTCGACAACTTAACCTC
>P_1385
GTATCCAAACGCAGTAACCGCGTGGTGTACCAAAGCCCAGT
>P_1386
CTCTTTGTCTGCTAATATGTCGAGAAGCCATTGCAGCTTTG
>P_1387
TCTTCCTCTTGAGACTCCTCCATGGACATAACAGACATGTT
>P_1388
TTGTACCTTAATAGCAAAAGCAAGAAAGTAGTGTGAGCAAT
>P_1389
CTCTCTCTAGGCTTTAGCTTCCCGCTCTTTACATTTCGCCT
>P_1390
AATTGAAACCCATATCAAATCCTTAACAAAATTATTAAAAA
>P_1391
AAATTACGAATCATATGTGTCAGTGTGTAGTAGATGGCTGA
>P_1392
TAATTATTCCTTAATTAAAACCCTAACCAACAAATACTCTC
>P_1393
ATCATGACAAGTTACAACCACATGGGAAATTAAAGCTAAAA
>P_1394
GTTGTTAGAGATGGTAATCGCGGTTGAGCCCATGACTGCGT
>P_1395
AATGATAAAGTTAAAAATCACGAGAAGATTTTGGTACTTAC
>P_1396
GACCTCTCCTAAGTGAAAAACAGCAAGAACCCATTATTCGA
>P_1397
GCAAAAAAAGATGAAAAATGCATGTGAGATCTACCTAAGAT
>P_1398
ATCAGATCTTGAATAATTTGCAAAAACTCAAAATTTCTTAC
>P_1399
CCAAGATCTTCTGGGGTGGTCCTGGTCCTAACGATAAGGGT
>P_1400
CCACTTGCATCTGGTGTGCTCACTGGTAAATACAACAAGGG
>P_1401
TTGTTTCATCATTTAAAAAACGGTCTTATTTGTTACTTGTT
>P_1402
AAGAAAGAAATAGATAAAAACGTTCCCTCAAAAACCTCCAC
>P_1403
AAAAACGTTCCCTCAAAAACCTCCACATGCAATTTATGAAT
>P_1404
TCGGGGGAAGGATCTTACAGCGGCCTGGTGATGGCAAGCTT
>P_1405
GAAGTTCCTAATAGTTGGATCAATCGCGATAATAATCCCGA
>P_1406
CGAAAATTATCTTGATTGTTCGAGGGAAAAATTTAATGGTT
>P_1407
GAGACAGGAACCTATGATTCCGAGACATGTAAGCATAATTA
>P_1408
CTTTAGATTAGAAATTCTGGCTGTCTTGGTGTGTGTCAGGT
>P_1409
CTGGTATTTTTTTCATATTGCAGGAAAAGTACAAGAAAAGC
>P_1410
CAAGTTGTATGAGTAAAGTGCTGTATTTATTAGTCTCACTG
>P_1411
TAATCCATGGAAATCAAAAACGAAAAATTCTCCATAAACAT
>P_1412
AATTCTAGCCAATTAAGTGACGGTGCTGGAGCTGTTCTCCT
>P_1413
AAGGCAGCTGGTTTAGAACTCAATGACGTCGACTTGTTTGA
>P_1414
CATAATCTTTCCTTGACTTCCTAAACCTGTTTTTACCAGAC
>P_1415
TTCAACAGATGAAGACATACCGGTCTAAGAGTTGGGGGAGA
>P_1416
ATGCAGCAAATCAGAAGTTCCAAGACCGTCCAAGCAGCTGA
>P_1417
AAGCGTCATTAGATCGTTCTCGTTTCATTTTTCTCGTGGTG
>P_1418
AATCTGAAAGAGAAAGAAGGCGGGTCTTAGCTTATCAGAAG
>P_1419
GTCTTGATAGTGGTGCTGTTCGGCGGTCCTTCTTCGAGGAA
>P_1420
ATACAAGAATACCTCAACAACGCGATATCCACAATGCTTAG
>P_1421
TCAGCTATGAACTCAAAAAGCATGTTCATCTTTGTGTGTGA
>P_1422
GCTCAGTTACGAACAAAAGGCTTAAACATAAAAACAAATGT
>P_1423
GAGCCACCGTGGTGTAAAAACATGAAGATACTATTATTAAT
>P_1424
TCCACTGCTAAAGCCAACAGCTTGAACAAAGAATTCGGGTA
>P_1425
AATTTCACTATCTAATAAAACGGTAACCGAGAGAAACAAGA
>P_1426
ACAAGGAAACCCCACAAAAGCGATCCATATGCCAGAAATGC
>P_1427
AAAAGTGTTCGGCTTTAGTCCGGTCTTGTTACGTACCGTCA
>P_1428
GAGGAGGAGGAAGACGGCGGCGACAACATCAACCGCCTAAG
>P_1429
CAACCGCCTAAGAGACACGGCGGGAGAAGCTGCACTGCCGT
>P_1430
AATGTTCCCGAAGGTAGTTTCGTGGTCATAAGCTCTCTCAA
>P_1431
ACAGCCTGAGTAACATCGATCCCGGGTCTGAAAATGCTTGT
>P_1432
GGATAATAGTTTCTTGAGACCGGCATAATCCCTTGTGACAA
>P_1433
TCAAGAAGGAGCAGACCAAGCACGAATGAAGCTAATCAGCT
>P_1434
TCATAGGGATGAGAGTAACACACGCGGAATTTGTAGTTCTG
>P_1435
AGACTTGATGTGCGTGAAACCGGTGTAGTTGAAAGAGAAAG
>P_1436
AAAGTAGACAACAGCGACGGCGGAAAAATGGATTTACTACT
>P_1437
CTCCTGAAGTAAGGGTCTTCCGGGGTCCCAGACGTGTTGAA
>P_1438
CCCGTGAATTACAAGAACAGCTGTACCGAGAAGAGTCGTTG
>P_1439
CAAACATGAAAGAGTTCTTTCGTAAACTTGCACTTAAAAAG
>P_1440
TACAGATCGCAGCAAATCCACGTGGGAGAAGTCGCCTGGAA
>P_1441
GTATCTTATTGATAGAATTTCGTCATTATCTTACTATGATT
>P_1442
CTTGATAGTTCAACCATTTCCGGTGCAGAGATGATTACGAA
>P_1443
ACCATTTTACCCTTCCAAACCGGTCGATCTCTGGAATCATT
>P_1444
TGCTATTCTCAGATCAAAGGCAGTCGAGTCAAGTGAGGTGG
>P_1445
CAGGGCGGAGCAGGTGGTGGCGGGAGTCCTTATTCCGAAGG
>P_1446
GGGGGTGCTTTATATGCTCTCGGCCTTATTCATGCAAACCA
>P_1447
AGGGAATCAAGCAATTTCTTCGTGATAGTCTACGCAGCACT
>P_1448
GCTGTTGCTGGTGAAGCTGCCGGCATAAGCATGGGTCTATT
>P_1449
AGGCACTGGTCTGAGTGAGGCGATATCTTTGTTGGAGCCAC
>P_1450
CATTTAGGTTAGTGAAGTTCCGATCTCTTCATCAATTGGAG
>P_1451
TTTTCACCCACCGCCTTCATCGGTTTGAACTACGATCTCAA
>P_1452
ATGCCAGGTTGATAGCACAGCTACAACGGTGGAGAAGAAGG
>P_1453
AGATTCTAGTCAATCCTGCGCGTGTAGTCCCTTCACAGGAG
>P_1454
ACTGGGGCATAGGAGGAAAGCATGAAGTGGATTCTTGGGTA
>P_1455
TATCAGCAAGCTTTCTGATACGGTCTAAGCACAGGTCAACA
>P_1456
TCCCAATGGTGTAATGACCACGGGCGAAATTGTTAGCTGCA
>P_1457
CTCGTCGATCACAGTTGGCTCAAGATCAACAAAGACAGCAC
>P_1458
CTTCATATTCGACGTGAAATCCCCAGCGATTAGCCTCCTCC
>P_1459
CCTTGTGCGCTTTGCAAGCACGATAGAGTGCAGCCCATGTT
>P_1460
TTCTTCGAACACTTGGAAGGCATGTTTTAATTGTCCGGTTT
>P_1461
GAAATTCTTCAAAGTCGCGGCATGAAGAGCCCTACCCAACC
>P_1462
TCCTCCTTGAACCCTTTTTCCCCGATTTCCAAAAGATTAAT
>P_1463
CTTGCCAATCCTAATTCGCTCCTGAACCAAATACTAACGTG
>P_1464
TTGAGATAAGAACTAAAAACCGAGATTTGGAATGCAATTAT
>P_1465
TAATTAACACCAATCAGCGGCGAACACATGAAATAGACTCG
>P_1466
TGCATGAATAAAACTCGATTCCTGAGAAAGAAAAGCCAAGG
>P_1467
TGATACATATAATGAAATTTCATGACTCCAAAATATAATAA
>P_1468
AAACACCTCTCTACAGACACCGGTAAATCCGAATCATCGAT
>P_1469
TCATAGACTTTTGAGGAATGCCCGCACTCCATACAACTAAC
>P_1470
TAATGGCTCCCTGAATAAAGCATGGTCTAGCAGATGGACTC
>P_1471
TGCAGCCTTTCCAAGGAAGTCATGAAAAGCCTAGGGTCTGC
>P_1472
CAAAAAAGAGGGAATTTTTGCGCCGGCAACGTATATTAGCC
>P_1473
TTACGTAATATGATTTTTTTCAGCATAGAGTTTTGGAAACT
>P_1474
CTATGAGACCAGTGAAATTCCAATAGTGCGTATCTAAACAC
>P_1475
AAAATCATGTAGACAAGGCACGTGAGGATGTATACTGTCAG
>P_1476
CTCAATCTCTCAGAGTTTTTCGATGGTTCAGATTTACCTAC
>P_1477
TTACTCTACATGAGATGCATCATGATCTTTGTTTGGCTAGT
>P_1478
ATACGAAATTGGTGGTGGATCGGGCACATGTGCCAAGGGTG
>P_1479
ATAAACTGTTATGAAACATGCTGCAATTATATTAACTGCAT
>P_1480
TTCAATTTCCTGTTGCTATGCTAGAATTCGGTATTTGGTTG
>P_1481
TGTTGAACATGAAGATGATCCGGTTTCAAAACCAAAAGAAA
>P_1482
GGTGATGCTGATATATTTTTCCCAACCGATTTCTGGCTTCT
>P_1483
GAAGATGGAAAAAGACGGGACACCATCGAAAAAAGGAAGGA
>P_1484
TCAGGGGTCAGTGGACACTTCCCGATAGCCCGTCTTTCGTT
>P_1485
ATAAAGACAACCAATTTCTTCGCTGTCACTTCAACAAGAAC
>P_1486
GACATCTCTTTATGCTTGTACCTGAAAAGCTTTTATCTTCT
>P_1487
AAGCGAGTTAATTCATCAAGCGGCATAGAAGTGGAAATCGC
>P_1488
TGCGGATGTCTCATACGGCACGCGGCTATACGTGTAAGGTA
>P_1489
AGAAAGAATCCTCTAACTAGCACGGATGCAAATAGGTGAGT
>P_1490
ATATGTAAAGAGTAAATAAGCAAGAGAGCATACATGTAAAC
>P_1491
AGACTGAGAGTACTTAAGCACTCGAGCTTGCAGACCTCGGA
>P_1492
GCACTCCTTCAATAGCCAGCCAGTGACAAACAATTTCAGTA
>P_1493
GTCATCAGTGTAGAACAAATCGCGATGTCCAATAGCTTTTC
>P_1494
GCTTTTCTAAAACGAAATGGCCCTCCTGAGGCAAATCCATA
>P_1495
AGGTAACCTGCATGATCTCTCGGACACGATACTCAACATCA
>P_1496
GAGCAAAAGAAAATGAAATACCTGAGCAGCAAGGAGTGCAC
>P_1497
CCCGTTGAGCTAATAAGATGCATGGACCATTGGTTTCGTCA
>P_1498
ACAGTCTTTCCGGAAACAAACCCGAGGATCAAAGTGGTTCC
>P_1499
CAATGAGATACCTCTTCCAACGGTCACTAGTATCACACAAG
>P_1500
TACTTTCATCTTCCTAAAGGCATCTACAAGATCATCATAAC
>P_1501
CAGAAAACGTAAATAAAACTCATCAAGAGATCAAAATTCCG
>P_1502
GTGTCTGACATGGGGGTTCGCATGTAAGGAAAGACGATGAT
>P_1503
GGACGGATCCATTACAAAGACATGTGCAAGAGATTTTCTTA
>P_1504
AGTCTCGTACTCCTTTCGGTCGGTTTCTCCAACAAATGGGC
>P_1505
TAATTTATCCAATTAAAGTCCAGTGTGGGACACTAAACATT
>P_1506
CCCTCATGAGTTACCATTCGCCTTTCCTGAAGAGATGGGTA
>P_1507
CGACGAGTACCAACGATTTGCAGCAGCGAAAGCTAGAGTTT
>P_1508
TCTTTACCTTTCTCTGGAATCAATAATACTATTTCGAGAAA
>P_1509
AGCATAAAGGTAGATAATTACGTATATATATAAAGTAAACT
>P_1510
TTTTTATTAGTTGAAAAAGACATGCTAGATGTGTGAAGAGT
>P_1511
CATGTCCATATGGGCAAGCCCATGTATAGCCCATTTTATTA
>P_1512
ATTGTATTTTTCCCTCAATTCATGCCCATGGGCAGCCCATT
>P_1513
ATCATCTAACCCGAACGGTACTATCGCCATCGAGTTATTAC
>P_1514
GTACCGTCTCTGTAATTTTCCGGTGAGGAAGCAATCGAGAC
>P_1515
CTTATACCTTACAGAGCCAACGGGGACTTTCTACTGCAAAT
>P_1516
TACTCTCCTTTGTTTCAGATCTGTAGCAAGAAGGCGACGAG
>P_1517
CGAAAAAGAAGAAGAAATGGCAGCGTACATGGAAGAGATTC
>P_1518
AGCGTACATGGAAGAGATTCCGTGAGAACAAAAATTGTTCG
>P_1519
AAGGATTGATCATTGTCAGTCGTAAGAGAGTAGTACGAGGA
>P_1520
TGGCCATTATAGCCATCCGGCTTGGTCTGAAATCCATTTCC
>P_1521
CCAAAATTTACATAAACAACCCTTACTTATTATAACGTTCA
>P_1522
CACTCATGAACCCTCAGCCACGGAAAATCTTGGCTTTCATA
>P_1523
AATTCATTAGCTGTTGACGCCAAAACCGAATTCTCAGATTC
>P_1524
TCTCAGATTCCGGTAAATCCCATCTGCAATAAAAATCGACA
>P_1525
GCTCTTTTTGACTTTTAACCCGAGGTTGCAAAAAAGAGACC
>P_1526
CAATTTCCCGTTACTTATACCTAACCCAATCAAAATCGTAT
>P_1527
CTTAGGTCATTGAAAAGCCGCGAGAGCTTCCTATAAGTTCG
>P_1528
AGAATTCTTGCCGACGACGGCGAGGGAGAGACTTCTGAGTC
>P_1529
GAATATACAAGTTTGAGGTGCAGTTTTAGTAAATACATTTT
>P_1530
ATATCAGTTTCATACCTACGCGTGAGTGTTAAGAAGATTTT
>P_1531
TGTTGATTGTTTGGTGATGACGCTAACAATCAAGCTCCTCT
>P_1532
CAGAAATTTGTCTATAATCCCGAGGATCTCCCATGGTCATG
>P_1533
GAAGATCCAGAGTTGATCATCGAGGAAATAAAAGACCTTCC
>P_1534
TCTTAATGAGTCTTTTCTTACAACATCATAAAACAAATTTT
>P_1535
CAGTACAGAAGAAAAACCCTCTGAATCTAGGCGGGATTAAT
>P_1536
CATGAAATCTACCAAATTTCCGTGCTTGCACTTTCCCATAC
>P_1537
CGAGACAAATACGGAACTCCCGGTCGGAACAGAAACAAATA
>P_1538
AACGGCCACCGTTTCCGCCGCCACTTGTCACGAATCCGGCG
>P_1539
CGAATCCGGCGAAACACTCGCCGTAAAATCCGCCGAGTTTC
>P_1540
CAAAGAGAAGCCAAGATTCTCTCCTCATTAAACTCTCCGTA
>P_1541
GCAGACCCATCTCTTTCAACCATGAACCTAATTTCTTCTCT
>P_1542
AGCTTTGGTAGTCCAATCCACAGTCAGTAGTTTCGAGCATG
>P_1543
GGTGACTTTTCCCAGGGACGCGGAGAAACCAATCAAACAAG
>P_1544
AAAATACTTACAACGTAGTCCTCGGCCGGATCGTGGCAGAG
>P_1545
GTTCTCATCAACCAAGTTAGCATTAGCGCCACTAGAATTGG
>P_1546
ATAGTTATTCATTAATGTCCCAGCCTCAATATACCTGCACA
>P_1547
TATGCACATTGCACCTTCGACGGCATTATGTTTCTCCTATA
>P_1548
ACTATGTTCTATAAAGTGGTCGGTTCTATTTTTCCATTTTT
>P_1549
CACCGCCAACACCTCCCCCTCCGCCCCCACCAGCTCCCCCT
>P_1550
GAAATATCGATTCGATCAAACTCGAACCAGTTGTTATAGGA
>P_1551
CCTAAAAGACAAATCATTTTCGTTAATTATTAGCCTAAATA
>P_1552
GAATAATTGGCTATGATCCACTCGAATTTTGCGCTTTCAAT
>P_1553
AAAAATGTATATACTATTTTCTTGGATAAGATAGACCTAGC
>P_1554
ATCTAATTCCGGTTCTGATTCGGTTTCTAAAGTTGTTGATG
>P_1555
TACAGGTCTCCAAAGAAGCGCATCAAAAGCAACTCTTTTCC
>P_1556
TTTTGTCGGAATGTCCACCGCATAAAGGAGCAATCACAGCG
>P_1557
TCTTCCCGACCCTGAATCATCGAGAAGCGCGAGGATTTTCT
>P_1558
TTGCATCATGCAATTCAACCCGGTTTGTCAGTTTGAGTGCT
>P_1559
TTTGAGTGCTTCCTTAAGCGCTCGTTTAGCTTCTTCGGTCT
>P_1560
TAAATCACAATGAGCATCTGCGTAATCCGGTTTCAAGTATA
>P_1561
GACAAGAGCCGCCATCTCTTCACGGTTAAGCCCACCATCAT
>P_1562
TGTCAGGGTGTGGTGTGTGCCTGTGTGGGCTTATTCTCTCC
>P_1563
GGTATGAGGCAGATACATCACTGGACATTCGGGGTTGCTCC
>P_1564
CACCCTGCCAATATGAATCTCAATGAATATGTCAACATAAC
>P_1565
TAGCCAGATCATTTCCCGGGCATAGATGGCTTCCAGCACCA
>P_1566
TTCAAAATGAATTCAGATTTCTATGGTTCGAACAATGTAAG
>P_1567
TCTTGGATCTGGAAAGACTTCAGGGTCGATGTGGACATCCC
>P_1568
ATAACGTTTTCTTCAATGTACGGTATATAAGTAGAGAGGGC
>P_1569
CATCGTCTGTCAGCACACGCCGGCAAGTGTCTGATGTTGTT
>P_1570
TTAGGTCCATACCTTCACATCATTGACAACAAAATTAAGTC
>P_1571
AGATACAAAGGGACACACGGCTAGCTCCTAAGGATTAACCG
>P_1572
TGCAGATTCCGCTGCAGCTCCAGTCGAATGATGCTACACAG
>P_1573
ATCCCAACGACCATCAAAAACCGTCTCTGTTCCTGAGGTTG
>P_1574
GGCTACTTCTCCAAACAAAGCCTGAGGATCTCTTTTGACTT
>P_1575
ACATTATTTCCTCTCAAAAGCAATGCCTAAAAAAGCTATAA
>P_1576
CATTTGCCATAATAACCCTACACCACCCAATTCAAATTGTC
>P_1577
CTTGATGACTTCTTGAGATGCGATTCCTCCAACAAAGGCAG
>P_1578
GTCGGTAAGAAGACTCAAGGCAGTAGTTTTTAATCGAGAAA
>P_1579
AGGAAACTTGTTATAGTTGGCAGCAAATCTGTCCGCAGCTC
>P_1580
AAAATCCCATTGCACCACTGCGACAGTAACAATATTTAAGT
>P_1581
AAATTCGCACCTGTAATCCTCGTCCGCTAAATACTTTTGAA
>P_1582
TACAGAAGGATTTCTGAACTCGTCCTCTACCATACGATATC
>P_1583
TTCCTCAATGACAAGAAAATCAGCCTCGGCTTTGGCTAAAT
>P_1584
AATAGACTGAGGGTGAATTTCAGTGCCATAGAGGCAAGTGC
>P_1585
AAGGGGTGCCTCTCCACCACCTTCATTTAAAACAAACTCCT
>P_1586
AAGAATACTGTGATTTGACCCGTGACAGAGCTTTCTGTTAG
>P_1587
ATATCTACTTACTGATTCCTCGAGGAGCAAAAACTTTGAAA
>P_1588
ATGTGCTTATGTGCAGCGGCCGGCTCTGATACATTCAGATC
>P_1589
AACATTGAATCTTCCACCAGCTGCAACCAATCAATGTCGAA
>P_1590
ATTTCTATCTCCCAAAAATGCTGACCTAAAACAAAGGGGAA
>P_1591
TTCCCGATTAAGTATGTTTTCAAGTCGAATCTTTTAAAGGC
>P_1592
CTCTTACACTTCATTATTTTCAGTTCTTACTTGCACATGTA
>P_1593
TTATAATCTCAATTTTGATTCAGGTTGGGCATTGTTTATTT
>P_1594
TTCTTCTTCTTCTTTGCGGCCATTAAGACAGAGGCCAAGCT
>P_1595
CTGATCATCAACTCGAGCTACACGGCCAGTCTCACTTCGAT
>P_1596
TTCAAGACGGTACCTTTGCTCGGAACTATCTAATCAACGAG
>P_1597
AGTACCTTTCTGCTCTGCAACGCGGTCCCAACGCTGGCGGT
>P_1598
GGACTCTTCCTTATCTGTGGCATCACTTGCTTCATGGCACT
>P_1599
AGGCGAAGTGTCTGAGCCATCTCGATCAGGGAGAGGTTCAC
>P_1600
TCTCTTTGGAGGTTCCAGGTCGAGGTATTTGAATGGCTCTG
>P_1601
CTATTGTTAAATAAAAAAGACGAGAAACTGGTTTAGCGGGA
>P_1602
GTGACAGGGGAAGTCAAATTCCCGAACCTCGTAAAACCATC
>P_1603
ATCATATAATGGCGTAAAAGCGAGAAGAATATATTTAGTGA
>P_1604
ATTATAACAATAGTTCAAAACCCGGTGTAACTCACATTTAC
>P_1605
AAGAAGAGAAACACAGTTTCCGGTATCCCTCCCGTTAGCAA
>P_1606
GAACATCTTTTCTTATACTCCGGAAACTGAAAGCAAACCCT
>P_1607
GTTATACGTACGTACGTATGCGATAGGGTGGCGAATAGTTT
>P_1608
TAAGGACTAATAAAAAAATTCCCCAAACTACATCTTCTCCA
>P_1609
CCGCAGGGATGGACGCATCTCGAAATTGAACGATGCATTGC
>P_1610
TTTTAACCGTGAAAAACAAACATAAATATTAATTCATAGTA
>P_1611
GTTGAAATACAAGAGGAGCTCGAGGAGGACATTGCATGGCC
>P_1612
TTTTTTTGTTTGTTTAGAATCCACATATATATATATCAGTT
>P_1613
GATCATTCATCTGCAATTTCCGTGAAAACGAACATAAATCA
>P_1614
TCCATGAGAGTTGGAAATTCCTTGCTCATTTCTTGAATCAC
>P_1615
TTCTCGAGTTCCTCAGCGCCCGGCAAGAAGACAGCTTGAAA
>P_1616
CTCTTTAACGTAATCTGCTTCGAGAAATACAAAATTAATGA
>P_1617
TTTCAGAATAAGCAAAAGGGCTAGAACCGTGTATAAGTACT
>P_1618
GATTATTACTAAATCAAAAACCCTAACTCCATTTCTGGCAA
>P_1619
TTCTGACACAGCCAAAAACACGTTATTTCCCCAAAAAGGTT
>P_1620
CTCGCCGCCATCATCATCCGCTCCACCGCCATCGCCGCCGC
>P_1621
CACTCTCGCAGTCCAATTTCCATTATGTTGCCACCAGTTGA
>P_1622
TGCCTTCTGGGAGCCTTCAACTACCGCATTCAAAACATTTA
>P_1623
CTCTAATCTCATGAATTTTGCGAGGCGATGTAACAGGATCG
>P_1624
GCATGTAGAAAGTGACAGGTCGTTGGCAAGGATCACGATGA
>P_1625
ATGTGGTGTAGTGACACCAACGGTCTCGTTGAATGTGATGT
>P_1626
AAAATTCTTAAACGAAAAAGCGAGTTTTTTTTTATTAACAA
>P_1627
GTTTGGTTCGGTGAAAATGCCGAGCCCTTGCTACAATAGAC
>P_1628
GATATTTATCCATTTAAACACGATACAGATCATATATACAG
>P_1629
AGCTGTTGCCAAACATGACACTGCAATTATCCCTAACACGA
>P_1630
TGAATTGTTCAAAAAAAAAGCACTATTTACATATGGGTCCG
>P_1631
GGCGAATACGGTGGTGGATCCGTCTTCGGAAATGGCAGAAA
>P_1632
GGTTTTTTTCTGAATTTGTCCAAAGTGATTAAAAAAATCAT
>P_1633
ACCCGCCAGGACCAAAAAACCATGGACCTTAAAATTTTAAT
>P_1634
ACAATAGGCAAATGAAAATTCAGTGACATATTCTCAACATG
>P_1635
CAAAATCGCAGCGACCATCGCGATAAAGCCTGTGAACGGAA
>P_1636
CCTTTCAGACACGGTGACGTCAGCTTCTCGTAACCTTCAGG
>P_1637
GTCGTCTCCGGTTTAAGCGACGGGAAGAACTTGCCTAGTAA
>P_1638
CATAACGCCGATAACTCCGGCGGCCAGAACGGAAGGAATTG
>P_1639
CAGAACGGAAGGAATTGCGGCGATCTTGTATTTTTTTGCTC
>P_1640
ATAATTCAAAGAAGAAAATACATGAAAAATCACTAGGCCCG
>P_1641
TACATGAAAAATCACTAGGCCCGTATTTGTTTTTGTCCCTC
>P_1642
ACTATCTAAAACACAATTTCCCTTCTCTCTTTACTTAAGCA
>P_1643
GTTGAAGTTGTTCCAGCCTTCGGGTGCGATAACATCGGTCA
>P_1644
TAACCAAACCGAGAAAAAGCCGAGAGAGGAAATATCAAACC
>P_1645
TCACTATGCAAAAAGAAATACAGCAAAAAAAACGTAAGTTA
>P_1646
AAGTCGGTTTATGAGAACCGCGTGGAGGATAGAACATTAAT
>P_1647
TAAAACGAAATATTCAAAATCAGGACTACAAAGATTTAAAT
>P_1648
AATGTAAGATCAAAAATGCTCGATGGTGAAGTAAGAACTGT
>P_1649
GACTTGTTTGTCAAGCTGGACGTGAAGGTTTCAAAGCCTTG
>P_1650
AGATTCTCAACATGTGATCGCAGCTGCAAAGCCCAAACACA
>P_1651
GCAGCTGCAAAGCCCAAACACATTTTCAGGAGAATTCATAA
>P_1652
CCATATCACATCCAACAAAACGGGAACCTGATTTTGGTCGC
>P_1653
AACTTTAGGGTTTATAGTTGCGGCATTGAAAATTCTGTAAT
>P_1654
AGGAGATGAAACAGTTTTTGCATCAAGATTGATTATTAATG
>P_1655
TTGGAGACATGTTCTGGTGACGATAACGGATTCATTGCTAA
>P_1656
TCATTCTTTGGGTTTCATCTCATTGTCAACATTTTATCTTT
>P_1657
AAGTAATGTCAATCTCTAACCCTTACGTATGTCGTCTTTTT
>P_1658
GAAACTGAACGAACGAATCTCGTGGTTTCTCACTTTTGCTG
>P_1659
GACTCTCGCCGGAAGAAAATCGCCGGAGATTGGAAGAAAGA
>P_1660
ACATGGGACATATCAAAACCCGAGAAAAAAGCAACGAAACG
>P_1661
CAATGCCAAGAGAAGATCTCCATGAAAGGCAAGACCTTAAC
>P_1662
CTGTTACAGAACTTCTCCTGCAACATTCATTAACCCAATAA
>P_1663
TTGGTCCTAACATTCAAAAACATGGATTATATCATTGACGA
>P_1664
GACATATCAACAGACTCAGTCTAAGACAGCCTAACAGTAAC
>P_1665
ATTTTTTTCTATATCAGTCACGCGAATTTACATAACGTACA
>P_1666
TCTTTATTCTTCTGAATATCCAGTAAAATTTGAGATAATCC
>P_1667
AAGCAATAAGAAAACAAAGGCATGCAGAGATAAAAAGCTGG
>P_1668
GAGGAAATGAAGAAAAAGCCCGTGAACAAATAGTTGAATGG
>P_1669
GATCATTATTTAGATGTTGCCATGTTGGGTTATGTATTCTA
>P_1670
CAAAGGAAAAAAAAAAAACACGACAACCAAAAGCTAAAACA
>P_1671
AACGAAGTCCGACAAATATTCCTGAATTCTGATTTTCTGAT
>P_1672
TGGAAAAATAAAAAAAAGTTCCGTTTTGGTTTCCTCATCTT
>P_1673
TCGGCCGCCGGGGAAACCGGCGACAGTGGATTCTCTAAACT
>P_1674
ATTCTTAAAGGATTCATCGCCGATAACTTTTATACCTCCTT
>P_1675
GATTTGATCTCGGATTTTGACGGGATTAAGATTAAAGGTCC
>P_1676
GTCAGAAGAGAGCGACATGTCGAGGAAGTCAAAAAGGAAGA
>P_1677
CAAGGAAGGCAAAGAAGACCCGGTCTGAGATGACAAAGAAA
>P_1678
TGAAATAGAAGGTGGCTACTCGTGGTCTCTTATACATAGGG
>P_1679
AGATACAAATTCCCAAATGTCGGCACAAAGGATCGAAAATA
>P_1680
GTAGAGGGTGATGAGTTTGTCGCTGATGCTGCAAACTGCTA
>P_1681
AGAAGTCAAGAGTGAACAAACCTCATCGAATTTAGACGGGG
>P_1682
TCTGAAACAGGTAGGAAATGCATGGTTTCGTGTTCCCTTGA
>P_1683
CCTTTTTGGCGTCACATCGCCTGCAGTAGTATTCAGTATCC
>P_1684
ATGTCCACATATGTGACCCTCGGAAACCACAGCTTCACATT
>P_1685
CAAGGCATAGCAGGTAAAGTCTCGGCTTCGCACTGTGGCAT
>P_1686
ATCCGCTTCAGGGAAGTGTACACGAATATATCGTTGGAGCG
>P_1687
AGCAGCTTCAATAAGAACAACATGAAGGAACATTAATCAAA
>P_1688
GATACACTACTGATATAGCTCAGTTCCTATACACACAAGAG
>P_1689
CTCTCAGTCACCACTTTTGGCGGGTTCTCGTCGACAGAGAT
>P_1690
CGACAAAAACTCGTAAATTACCCTCTTATTGTATTTAATTA
>P_1691
CTCCGCTGCCGGGATAATTACGATACTGCCACTAGGCTTCT
>P_1692
AATGATACGATTGAGAAAGTCGAGAGAGGCGTGGGTTTTTG
>P_1693
ATCGTCTTTGTCCACGGCTACAATATCATTGGGGGTAATAA
>P_1694
AAAAATAACTATCTGAATGTCGAGTTTATCGTTGCTCCTTA
>P_1695
AGTCCCCCACTATTTTTTTTCCTGGGTACGAAGGTAAAATG
>P_1696
GTTGAGCTCTTTTCTGTTTGCGAGTTTGCGTTTTGCTAGCA
>P_1697
AAGTTTTGAAATAACTGGCGCAGGAATGCTCTCTGTTGCTT
>P_1698
TGCCTAAGCATTTGCATAGGCCTTAGAATTAACAACTAAGA
>P_1699
CAAACAAATTTAACATTTTGCCCAAATTTGCACACCTTAAT
>P_1700
AAAAGATAAAAGAGTATCTACCTGCTCGGGTTTTGAGGCTA
>P_1701
ACTATATTAAAACTGTAAGGCAGTGGAAGAATAAATTTAGA
>P_1702
TGGTTACCTCAGTTACTCGGCCTGATAACACGGTGATCGAA
>P_1703
GTCGTTGTTGTTGTTGTGCTCGATGTCATTGATTTCTCCGA
>P_1704
TCCCAACGGTCCTCTGATCTCGGCAGTTTTTGTGTTATGTA
>P_1705
GTTTCTAAGAACCGATGGAGCGGTTGTTTTTTTATGATGTG
>P_1706
AAGCCAAATTCGAGAAATTACCTTAATATCCTTTTCCACTA
>P_1707
TTGTTGTGGGGCTCTTAAATCGTTAACCGGAACCGGTATGG
>P_1708
CTTCTGATCCTGAAGGTACTCGCGAACTTTTTACTGCAACT
>P_1709
TGCAACTTCTAGTTCTAACTCCAAAACATTTTGTTCAGAAT
>P_1710
TTCTTTACGTTCATATTTTACCTGATTCTTGTTAAAATAAT
>P_1711
TTCTTCTTTTTCATTTTTTCCGCCATTGTTGTTCCACCCAT
>P_1712
CCATTCACCATTCTCATTCGCACCACCATTGTTGAGCTCTC
>P_1713
CAGGAAGCCCAGACAATAGGCTCTATCGAACTCGTTGTGTT
>P_1714
TGGATCCCATAGAAAACCATCGGAAATTCTTTGTTTGGAAG
>P_1715
TGTCAAGCAGAGATTTGATACAGCAATCATGTTTTCAGGCT
>P_1716
TCTTTCAAGTCTGAATCTTTCGAAGGCGGTTTCAATATCGA
>P_1717
GTTTCTTGAAAAGCTCACGGCCTTGTAGATGTTGTTACACC
>P_1718
ACTATTGGGATATGTAACCACTAAAACTACCAAAAACTTGT
>P_1719
GTTTATTACAATTAACAAAGCGTTGTTGTGAATGTGATCAA
>P_1720
GAGAAATGAAGAAAAAGTTACCGTAAAAAGCAGAAAAAATG
>P_1721
TTTCTAGAAGAAGCTGAGCTCGGTGTATCCACGGGAGTAAG
>P_1722
CTTCCTCTGAACTCTTAACGCGCGGAAACCTCGTTTTCTTC
>P_1723
TAGGCCTTCTAGAGTAATCACTAGGCCTATGACTGCTGCTG
>P_1724
TCGGGGTCTGAAAAGACCGTCTGTGGAAGAAAGTAGAGTTC
>P_1725
TCTTAAGAAAATGCAAAAATCAGTATGTACGTCTCGATTCA
>P_1726
GTAATAATAAAAGTAAAAGTCGATAATTTTTTTTTTTGTAT
>P_1727
AGGGTGAACGACCTGTGTGTCCCTCGGAAGTTTCATATAAC
>P_1728
AAATTCAAACCTAAAACACACATAAACATGGTTTATAATCG
>P_1729
AGCCACATTGCAAATCATCTCAGCCACAACCACACGATAAA
>P_1730
TTTCTCAAGACACTTTCAGTCAAGGATAAATAAGATTAGAA
>P_1731
AACGATTCACCAAAATGAGACAACAATGAGATTCCAAATCG
>P_1732
ACGATGTCATGGTTTCCCCTCAGGACTTGCTTTATTTCCAG
>P_1733
CTATTTGTGTAGACCAAGATCGAGGTTGGAATTCTGTGTAG
>P_1734
CTGCATCAAAAGTCCCAGCGCCGCCGAGTTCTCTTTCCCAG
>P_1735
TGAAAAAAGCTCGTTGCCGCCGATGTCGTTAGATTTAGTGA
>P_1736
GCTTGTTAACAGCCTGAAGACGCTGCCAGCTCCGGGACTTC
>P_1737
CAGGTGCCAAGAGCAAAACTCGGGTAAGTCCTCTCATTTAA
>P_1738
AACCTCCATGGTTGACACGGCAGCTTCAGCCGTACAAAGCT
>P_1739
CAAATGTAAGACACTTGAGGCATTTTGGTGAGCGACGACTG
>P_1740
GCAACTTTCAGTGTTTCACACTTGAACAATCAACTACAAAT
>P_1741
TCTTGGTACAGGGAAACGATCACGAATGATCATCTGCGCAT
>P_1742
TGACAAATAAAGAGGTCAGACGAGACATGTAAGGCTCATAT
>P_1743
CAGACGAGACATGTAAGGCTCATATTCGAGAAAATCCAAGG
>P_1744
TGGCTGAATCATAACAGCTGCGTTCGAAATATTTTCTCGGT
>P_1745
TATACCCAAACCCAGAATTGCATGAAGAGCATACCTTGTCA
>P_1746
AACTCACTTGAAACAAAGGCCGAGAGACTCTTCGCCATCTT
>P_1747
CTCTTCGCCATCTTCAAATACTCGCTTAAAAGAATCCTTAA
>P_1748
TTGGTTAACCAGTTGGTTTGCGAGCGCATCATAAAATTTCT
>P_1749
CTCCGGAAGCAACCCGATCGCCTGCTTAAGCGCAGATTTCG
>P_1750
CTGCTTAAGCGCAGATTTCGCGTATCCAAACTCCTCTTCAA
>P_1751
TAAGAGCAGCGGTACAAATGCGACAACGAAGAGGAGCATAT
>P_1752
TTTTAGAATATGTGAGATCACTTGGCCAATCCAAATCTTCT
>P_1753
TTAAATGCAACAAATTTAAACGGGGATCACAATAACGTTAG
>P_1754
TGATTAGCTTCGATGAAATCCGATAGAGCTTTATCGCCATT
>P_1755
TTAATTATAGTTAGAACCTCCATTAAGTACCAAAATTTAAA
>P_1756
AACCAAATATTATTTTCCGCCACGAATTGAGTCTACGAGAG
>P_1757
GCCAACTGAGTGTGTGCAGGCCCGGTCGTGACCACGGTTGG
>P_1758
TGCCAAAGGATTGAAAATGTCGCTGATACGTACGGAACGAT
>P_1759
ATCTCCAATTTTGCAGCCGGCCGGCAAAATTTTCTTAACCC
>P_1760
AAAGTGTTGATGAGAATTTTCGGTTTGGTTTCTTTTATGAG
>P_1761
CACAAGTGACGAAAGTGACACGTGCGCCGGTTCTTTTGATG
>P_1762
CACATAACTTGTGACGTCTGCGATGACGCTCACTAGATAAA
>P_1763
TAGCAACAGGTAATTGAGACCATTATCAACAATGAATGATT
>P_1764
AGGAGGGACACCAATTCCTCCTCGGTTATAAATCCATTTGT
>P_1765
TTTGTTCCAGTCTGTCCAGTCATCAACAATCTTTTGCCACT
>P_1766
GTAGTAATGTGTTTTTGTCCCGAGCTGAAACGTGAAAAAGA
>P_1767
ACGGAAGCAAGTTGTAACTGCATCAGCACAAACTCAATCAA
>P_1768
ACTCAATCCTTCTTCAAGCCCACTAAGTACTAGATATAACC
>P_1769
GTGTCCTAGCCTATAAAGGTCGCGACTCAAAGTTTGCTCGC
>P_1770
TAAGCATATTATATGTGATTCATTAGCGACACATGTTAGAC
>P_1771
ACCTGATTCATGTCTATCGTCTGCAACCCTTCTCCACGGGT
>P_1772
TATCGTCTGCAACCCTTCTCCACGGGTAAATATGATAGCAT
>P_1773
TGCTTCTTCACTGGTTAACTCGAGAGCCTTGTAGCCTTTTA
>P_1774
TCCATCGTGACTGGAACCTACGAGAAGGAAAGCATGTTGCG
>P_1775
GAAGTTGACTGAAATATTTGCGCTGTTGATGAAGAGGGGTC
>P_1776
CTCAGTTATTTCCTTAAATTCATGCTAAACTTAGCAGAGAA
>P_1777
CACTAATCAAGTCCTCTTCTCGGAAACTACTGATTATTTTG
>P_1778
AGCAACGCAGAAAGCATGTTCGGGGATAAGTAGATAAGAAT
>P_1779
CTGTACGCATAAGTAACTGCCATGACTACAACCCATACTGC
>P_1780
TTCCTGTAATGCACAAAAAACTAGATTGAGAAAAAATAATA
>P_1781
CATTCAAGTCCAACAAAATACATACCTTTGGTTGTTGGTCA
>P_1782
TTCAAAGGTTGAATAACATTCAGTACAGACAAAAACTCTTT
>P_1783
CAACGAAGTCCCCCAAAAACCAGTAAAGTAGCCGACGATGT
>P_1784
CTGCAATTTCTGGCGATTTCCTTACACGGTTTTAATATAAA
>P_1785
CTCAAGTTGAAGCAAAATTTCAGTGTCTGACCTGTGAGTGA
>P_1786
CTTTACACAGCTCACATCGGCGTTAGGACTTGGGAGTGACT
>P_1787
AATCAGAAGACAAAAAAAGGCATAAACAAATCCCGAAAATT
>P_1788
CATAAATAAAGAGGTGATTACGGTAGTCACGATCTTTACTA
>P_1789
CATGTTACGTATGATGTGGTCGTGCGGAATGGAGAGACCGA
>P_1790
GAGAGACCGAACAGGAACGCCCCGGTTATGGAGTGGACCCC
>P_1791
CACACAATCTTTCCAAAACGCGATTCTTCAATATCATAGTT
>P_1792
CAGGATTCTCCTCTGTTTGGCCATAGAGGTGTTTTGCTCGA
>P_1793
TCTAATTTCGATCCAAGAAACCTGGTTTACCTCATAAATAT
>P_1794
CTCTACAATCACTTCATCAGCGATTCTTGTTCTCATTCCAA
>P_1795
TAAGTGTTAAATCTATATTACGCGAAAACCATATTGGACTT
>P_1796
ATTGTGTCTTTTTCACATGTCATACCACTTAGATTTTTTAG
>P_1797
GAAGAAATCTTGAGAAAAGTCGTTACACATTCATTACTTAA
>P_1798
GCAGGAGCTGTTCGCCGAGTCGCCACTAGAAGTGCAGGAGC
>P_1799
CTTGGCTGCACACTTGGAGGCGGTTAATCGCAGAAACGCAG
>P_1800
TTTTCGATTGATGGTCTTTTCCCGAGGACAAAATCTAAGTA
>P_1801
CTGAGTTTATGTTGTTTGCTCCTTAAATTTGTATTTAACAT
>P_1802
CAAGGGACTTCATTTCACAGCGATCCTTCGATTGGCTCAGA
>P_1803
AGAACTTAGGTGGTTCACGTCGTTACCCAACAGATATTACC
>P_1804
ACTAGACCAAGAACTGAAGACTCGGTTAGACGAGGTAAAAG
>P_1805
GCTTCCGGTGAATGTGACCCCGGTGGAGTGCTGAACGTGGA
>P_1806
AAGATTCTCTAAGTAAAATCCAAGATATACAATTCTGGACT
>P_1807
AAAAGAAACAAAAAAAATGGCATGCTTAGAAGATTCGGATA
>P_1808
GAGAGTTATACAATATAAAGCAGTCCTGAAAAATAGAGACA
>P_1809
TTTTTTAGCAAATGATAAATCAGTAAGATTGTGAACCTGCA
>P_1810
TGGCAGAGCAGCAAAATCCTCCTGAACTGCTGCCGGTAGCT
>P_1811
GACAATAGTGGGTTGAAGCCCTTTGCCGAGCATCTCCTTCA
>P_1812
CAAAACATCTGGTGTAATATCCCGAGAGTGCATCTCATAAA
>P_1813
CTACCATAAATATAAGAATTCGGCTTCAGCCCTTTCCGTTT
>P_1814
ATACACGAGGATCCGAACCCCAGTCCTTGTAAGTGTATACT
>P_1815
GCTCTGTTTCAGACCCGCCGCTAGTTCTATCAGTTGATCTT
>P_1816
CCAAGGCTGCGTGAAAAACACGGCACCGCTCAAACCATAAC
>P_1817
CCAACCTTCCACACATCCTGCATGAACTTAGCATTCGTGGG
>P_1818
TCCCCAAATATTTTTGATGTCACTCATTATTACAAAGGAAC
>P_1819
TATCAGAAATCTGTTTTGTTCTAAATTAAATTAAATTCCAA
>P_1820
TTATATTTTCACCGGCTAGTCGGTAAAGATAATGTGCTTAT
>P_1821
TTCTCCCACTTAAACGACGGCGTTTTTGCTTAACGTTTATG
>P_1822
TGGTAATTGAGCTCATTTTCCGGGCTTACTGATCAATATTA
>P_1823
CCATGGAGTTCCTTGTGAAGCAGTCTACATGTTCATTAGGT
>P_1824
TCTCTATTTGATATATTCAGCAGCATTTGCATTGTGTCTCG
>P_1825
GGCAATATTTGGGATACCGTCTTGCTCAGCAATGGGTCGAG
>P_1826
AAAATTTACACTATTGGAGGCAGGAACTTATCATCAAGCGG
>P_1827
ATCTCTATTTTTTACACACGCAATCTCTACCTCTGCGTCTG
>P_1828
TCTCTTTCCTTTTCTCACGCCGAGATTTCTGCGACTGCTCT
>P_1829
GTCTTCGGTACAACAAATTGCATGGTAATGATCCGTCCATC
>P_1830
TTGGAGAACGTATTTCAGCTCTTCAACAAATAGTTTCCCCT
>P_1831
TTAAGTTGATGAATCAAACCCGGAAAATTGATCAATTGCAG
>P_1832
AATACAATGATCGATGGGTACATGAGAAGTGGTCAAGTCGA
>P_1833
TAGTCTACTTCAGGAAAATGCAAGAGAAAGGCTTTAAACCT
>P_1834
TCCAAGCTATGTGGCCTTGGCGGCCGTCTCCTCGTGCTAAT
>P_1835
AGGATTGATTCAGCGAAATGCATAGGCAGTACAACATCTAT
>P_1836
GTATACAAACACTTTCAGCCCAGTACAATTTTTGACTCTGT
>P_1837
AATTGTAGTACAAAAAAAACCGTTAAAATTAAACAAAAACC
>P_1838
TGCTAACGATCAAATGACTACGTCAAATAACGAGATCCAAA
>P_1839
CCAAATTGAACTTGTGAAATCGCTAACGATCAAATGACGGA
>P_1840
TTGTAAATCTAGTCTAAAAACGAAAAAAATAAAATGCTAAA
>P_1841
CTAATATTTGTACGTTGGCCCATTATCGGCATTATCTTGGA
>P_1842
TCACTGTTTGCTTTGTTGCGCTGGCACAATGCTTTACGGGA
>P_1843
TATATAAGCTTGTTTGGTGTCGATGATTTTGTTTGTTGTTG
>P_1844
ATCTGATGTTTCAAGTCACGCATGCTTTCTCTTTCTTCTGA
>P_1845
AAGTCACTAATTGTTTAGCCCCTTGATGCAATTCTTAACAG
>P_1846
CAATTCTTAACAGCATTGTACTCGATAACGAATTCTCATCA
>P_1847
TTTCATATGGATCAATCCGCCGGCTCCAAGTAGCAGCAATC
>P_1848
TATGGCCTCAGAGGATAATCCCGTGTCTCAGTTTATGGAAA
>P_1849
CTTCAAAGAAATTATGGTTTCTCCATCAATGTTCCTTGATC
>P_1850
GCTTTATTTAGAATCAAACTCAAGAACCCTCACTGCAGCTT
>P_1851
CTGCAAACACTTGAATTAGTCATGCGAACAATAAAAGACAG
>P_1852
CAGGATTCAGTCTTATGTCGCAGCAGGGCATCCTCATTGGT
>P_1853
TTAATTTTTACATTCATTTGCAGTAAATTAATTCTTAGCTT
>P_1854
TATAGAAGAGAAGCATGAGGCGTGAACAGAAATTATAAGAT
>P_1855
GTGACGTTTCGTGGCACTGTCACCAACCATGAGTGGTTAGC
>P_1856
GCTTCTAGCTTACGACATAGCGGAACTCGGTATGAACCAGA
>P_1857
AGCTGTTCTTGCTACACTCACGTGGGAGTCGAACTCACCCT
>P_1858
ATTTCTTGTGTCCATGACCTCGAGACTTACATCACTCTAGT
>P_1859
TTATTTTATTTTGCATGTCACAGTCGTAGCTAATTATCCGT
>P_1860
CAGAGATCATCGCTTCCCGGCGGCGGAGGACTGATCCGTTA
>P_1861
TACCATTTGATCCCTAACCACGTGCTTGAAAATACAGCAAA
>P_1862
TCAGACACTTCAATGAACTACATGGATAACTTCATGCAGCT
>P_1863
TGCAAAATCCGGGCCAAACGCGGCTGCGCCACCCATCCTAG
>P_1864
CCAAAGACCAAAGTGAATCTCGTTGATCATATAATGAATTA
>P_1865
TTATATTTCTGCAGGAGATGCAGTAAATGTGGCCAGAAGAA
>P_1866
CTTCTCTGTTGTGCATTTTTCTATGACATCTTTTGGGTATT
>P_1867
TGAGCGGCTTGCAGGAATCACGGTCATTCTAGGGTTGGTGA
>P_1868
TGTGCATACACATGTAGTCTCGAGCCCACCAAAACGTATAT
>P_1869
GCTATGTGGCCAGCAATTATCGTGGATGAGTCTGTTATTGT
>P_1870
ATAATTCCTGTGTTAAATTGCTGTAACTTACCTCATCCAGG
>P_1871
GTCCTGTCGCTCTTGATATTCCTCCTCGATGTTGTCTTTGT
>P_1872
AGTAAGAATTATTTTGATGGCAAGAAAAAGCTGAATCATTG
>P_1873
GTATATTGTTGGCGGATACTCTCGACATGAATTTTCAACCT
>P_1874
ATGATTTCTCTGGCTCGAGCCCTGAACATTCTCTTAGCATT
>P_1875
CTTGATATCTTCGCTAACGGCGTTATTTCATGGTGAGGAAT
>P_1876
CCGTGTTCTCTCCTCTTCCGCCGGAAACTGTGTGGTTAACG
>P_1877
GTGAACTTTTAGAGCAGGCTCCTGCGAGGTTATCTAATAAA
>P_1878
CTGCCAAAAGTCGGGCCACGCTTGGACAAAGTGTCGTTCTT
>P_1879
CCAGTTTCCGACAAAGATGTCGTGAGCTGAGGGCTGAGCTC
>P_1880
CTGAAGCAGCTCTCTAGATGCTACAGAGACCATTACTGGGC
>P_1881
TCTTTCATAATAGCCTAACGCGGAACCACTATGAGAATGTG
>P_1882
ATAGTTTAAACTTTAAAATTCAGTTTATCCGCGTGTCCTCC
>P_1883
AAGAATCATGGCTGTATGCACATGACATGCACACCACCTTG
>P_1884
ATGATGAGGCTGAAAGGAGGCGAGAGATGGCAAAAAATTCG
>P_1885
GAGAGATGGCAAAAAATTCGCTAGAGAGATACACTCATTAC
>P_1886
AGCCCTGAGATATTTTGTCGCGCCAGTAACTAAAGCAGACC
>P_1887
TTCTCCATGGCCCAGTTCGGCCGTAATTAATAAATAACGTC
>P_1888
AAAACAAATAAATTTTATTACCTGAATTTGATGAAACACAA
>P_1889
TGTTGTTATCGTTTTAATTTCGATAAGAAACTTACTGTTTC
>P_1890
TTAGGAGGAGGCCCAAATTGCATGGTCGCTCATACTTGTAC
>P_1891
ATAGACGGAGCTTTACGCCGCCCTGGCAGATTCGATCGGGA
>P_1892
AATTCAAATTCCAATGGATACGGCTACTCTGCTGCAGCGTG
>P_1893
TTACAATGGAGATGATTACGCTGGAGCGAGAATTGTCAGTA
>P_1894
GATAGAATCTTGAGTAACGTCCCCAGAAGAAAAAAGACTAC
>P_1895
TGGCACTGCAGAACTAAGACCCTTGTTGTGATTTTTGAGTG
>P_1896
AGTCTTGGAAGGCCCAAAGTCAATAGTTATGAATCATGATT
>P_1897
CCATTCATTAGGCAAATTCACTGCACTGATTCCTGATTTTC
>P_1898
ATATAACTGAAGCACTGAAACGGTAAAATACGCCAGCACCA
>P_1899
GAGGCTAAAAGGGACCATCCCGGTGAGCACCAAACATACGC
>P_1900
GAGATTCTTGAAGGTTACGCCTCGGGTATGTCTCGTTACAG
>P_1901
TGCATCTACTTTGTTGCTTTCGATATCATCACATACAGCTT
>P_1902
ACAAATTCGGTATCTCCTCGCCTGAAAAAGCACAATAAACT
>P_1903
TCCTCTGTCGGACAAGAATCCGTGGTCTTCGTGACTGGTAA
>P_1904
AGAGACTGTATAATAACATCCACCACTAACAAAATTACATC
>P_1905
CAAATACAAAACAAAAGTTGCAGTAAAAGAATTCATTTACT
>P_1906
CCACTGGCTATCTACTAACGCCATAACTAGATAAGAACAGA
>P_1907
GTAATCTCCACTGTCAAAAGCAGTCAGAAGCGGTTCCAAAA
>P_1908
ACTTATAGATGATGCATTTCCAATGGTCGTAAAAACAAGTG
>P_1909
AACCATGTCTCAAAAAAATGCTAAAATGTACCTGTAAACTT
>P_1910
TACCTGTAAACTTATAAAGTCGACAAGAGTATTGCAACCCA
>P_1911
CATAATGGAAAACTGAAACACATGAGAATAAAATTGAGAGA
>P_1912
TCGTAAAGGATTCCTAGACGCATACTCACACAGCTTGCCGA
>P_1913
AAGGAAAAAAGACCTGATTACGAGGGAAGATTTCAGCGAGC
>P_1914
ATTACGAGGGAAGATTTCAGCGAGCATTTTCTTGTAGCGTT
>P_1915
TACCACAGGCGGGCAAAACCCGTCTGGACATAACCCCCATT
>P_1916
CATAACCCCCATTTTCTTCTCCGCCTAATATCCCCCCCTGC
>P_1917
AAAGGGAAATTTAGAATTTTCGATCCCGGAAAGGAAATAAA
>P_1918
GCATGAACGAATTTTCAGCACTATGCTTACGAGCAAGCCGC
>P_1919
CTATGCTTACGAGCAAGCCGCTTGACTCTCCTGGCCTTGTC
>P_1920
CTCTCTAGGAACTTCTCATACGCTACTTCTTCCGGAGTCGC
>P_1921
TAATTCAAGAATGTAAATTCCAGGGTATTTGTCGCAGTTGT
>P_1922
CGTGGAGCCCTCACCATTATCTTTTCTTCCTCCACACGCAA
>P_1923
GATCCGACAGAGCTAAAACGCGTGTTCCAAATGTTCGACAA
>P_1924
TTTTATGTATGGATTTGGATCGAGATTTGTGTGTTGCTCCA
>P_1925
GTAGAAAAATATTTGAACCGCGTGTGTAATGTATCGACCAC
>P_1926
GGAGTTCACCTTCTTAGCTGCGTCTCTCACCGCCCATATGA
>P_1927
CACACTGCTTTTCTCCAACGCCGCCGCTAAAGCAGCTGTTT
>P_1928
TAAAGCAGCTGTTTGCTCCGCCGTGAGCCGGATCTGGCTTC
>P_1929
TCCAAAACCGACGTATACGACGGAGTTATCCTCGGGGCACG
>P_1930
TCTAACCAAGCCGAGACTTTCGCCGGCGGGATTGAGCTTTG
>P_1931
CCGGCGGGATTGAGCTTTGTCCGCCACGGTCAACGCCAGCT
>P_1932
AAAGGGGAGCAACGGTCCGACGGTCCATATACGGTGGTGAT
>P_1933
CCCGTAGCTTTCCGTTGTGGCAGTCTCGAGATCGTTGAAGA
>P_1934
CTTCTATCTTCTTGAGCCCACATGACGGAGATCGAATGAGC
>P_1935
AATGGACTTAATAGAGAAAGCATCAGCTACTTTGTTAATCC
>P_1936
TATATGATAAAGTTGCTAAGCGAAATTTTCTTTTCTCTTCT
>P_1937
ATTCAATTGAACCTGTAAAGCTGTATCACTACATTTTTTTT
>P_1938
CGAATGGCATCATCCACCGGCGAGAAAGGTCTCATCGTGAG
>P_1939
GAGATGCTCATTGACTTCGTCCCTACCGTATCCGGCGTCTC
>P_1940
GAACTGTTATTTCATATTTGCTGCTCCACCAAATTTTCCTT
>P_1941
ATGATGAGACAGCTATGTCTCTGTGGCATCCTAATTTGAAG
>P_1942
TTTGTTAGCGGCGTGAATCTCGATGTCGCATTGAGGACAGA
>P_1943
TATGCTCGAATTTCAAGTCTCGTGAACTTTTACGATTTCAA
>P_1944
AATCACACAGATCGCTTGCTCTCCAACAGCTTTTCTAACAA
>P_1945
ACCATCATTACTTCTCGCGCCGGCTTCGAGTGGAACAATAT
>P_1946
AATCTTAAAATGATTCTCTGCGTGTGCAGCACCGAAGCTCT
>P_1947
AAGGGAGTTTCACGATCAGGCGATGTCACACTCTCTTTCTG
>P_1948
TCATTGACAATGTTTATTTGCATTGATAGTAAAGAGATGAA
>P_1949
TTGTACTCGCAGTTTAAGCTCATTGTTTTCAACACCCAGGC
>P_1950
AAATGATACAACATGTCACGCATCTTATACAAATTCATTAC
>P_1951
GGCTCACCCATTTGAGAAGTCGATGTAGCAGAAGAATTGAA
>P_1952
ACTATCAAAGCTTAAGTCATCAGGAAGAGTAAGAATCTCTG
>P_1953
TTCTTAGGTGGATTATCCGGCATTCGGCTAATATCATGGCT
>P_1954
GAAAACGCAGAGTAACGACCCGATGGTGGAGGAAGACCTCC
>P_1955
TGTTATTTAGCTAGTTAAAGCATAAACGAGAAGCAAGACCA
>P_1956
CCAACGATTTATGAATATCGCTACAACGTAATAAAACCGCG
>P_1957
CTCACCGGAGCTTCAAAGTCCCTAAATGGCTCGAGTATTTC
>P_1958
AAGAAGTATCATTTTCATCGCAGTATAGAACATATGAAACA
>P_1959
CAAATGGAAATCGGATTATACATGATCAATTTTATACTACT
>P_1960
GTCTAATCTACTCGAGAAACCGAGGTCGCGCATGAAACTTT
>P_1961
TGATGAATTAAGAGAAAAATCTTTACTTTAAGGTAGTCTCA
>P_1962
CTTGTTCGCTTTCTTTCTCTCGGTTGCTTTTGTCGGCTCTG
>P_1963
CAGTGAGTTAATACAAAATTCGAGGGTACACATTAAAGAAG
>P_1964
ATTGGCTCCGTTTAACTACACATGGGAAGCTTTCCGGTTTG
>P_1965
AAACAAATAATAACAAAATTCGAGGGTTCATCAAAGTAGAA
>P_1966
GAAAATGATTCCATCAGAAGCGATAACACATGTGTGGTATT
>P_1967
AGAACCTAATCAACTAATCACAGGGCCAAGGGAAATACAGA
>P_1968
AGATCCGCCTACCTTTGCACCATACCTGTCTTTTAATTCCA
>P_1969
TGACGTGAAGCTGTCTCACGCAAGGCCTCACACATGGCTGA
>P_1970
AAACCAAATAATCAGGGAGGCGTGGTCTAATGATTATTAAG
>P_1971
CAAAAAAGAATAGCTAATCTCATCAACTAGTTTTGGCAAAT
>P_1972
GTCTTGCTTCTTTACAATCGCATGAGAAGGCATTGTGATGG
>P_1973
GACATTTGTTTCGCTTTTGTCGGCCTGTAGCCATTCCGGAA
>P_1974
CAATCTGCTACTGAAGTCGGCTAGAACATTTTGCTATGGAT
>P_1975
ACAAAACATATCCATGTTTTCTCGCCTTGTTTCTCAGTGGT
>P_1976
TTGTTCTTCTTGGGAATTTCCAGGGACGTCGGAAACTGGTC
>P_1977
CTGCTTGAAGATATTTCACGCCTGACATTACCATCACCATT
>P_1978
TTGGAAGGTATTTTTGGCTGCAGGAAAATTATACAACGAAT
>P_1979
TTGAGAAAACAAATTTAACTCGTGAAATATCTAACGATCAA
>P_1980
CGAAATCCAAAATTAGATCCCGTTAATTTTTATATCGTTTG
>P_1981
TAAATAAACTTATTTGTCTGCTGTGTCAAGTTTCTATTTGA
>P_1982
TAAATGGTTAAATTTGAACTCGTGACTTCTTTTACAACTGA
>P_1983
CAAATATTGCTACATAAACTCTGTTCTGTCGAGTTGTTGCT
>P_1984
CATGTTTCTTGGTTTCAGCCCGACGTCAACCGTTACTTTGG
>P_1985
AAACGGCCGTGGGGGAAATTCGCGGCCGAGATAAGAGACTC
>P_1986
AGAGTCAACAATAAGTTCAACGAGACATATGTTAAGCAGTT
>P_1987
TTATAAATAAGATAAAAAGGCTTTATTTGTATTATTTCCTT
>P_1988
GAAATTTTAGATTTTTTGGTCCTATATTCTTTGAAACCAGA
>P_1989
TTGACAACCCTTTTAGTCCCCGTGACTTTGCTATGCCTCTA
>P_1990
CCCTGAAGTGACAAGATTTCCGGTGCGATCTTGTTTGTCAA
>P_1991
CGCTTTGCCTGTTGTTTCCCCGGTAACCATGCTTATTAAGT
>P_1992
AGGATTTCTCCTATAGCCGCCAGAACTTGCTCGGCACACAA
>P_1993
AAGCAGAAGTCTATAAAACTCAAGAGAATCATTTCATCGAA
>P_1994
ACATCGCCATGAACAGACTTCAGGAGCAGAGAAGAGAGATT
>P_1995
AAAGGTTCTTCATTATGACGCCTTGTGGCCTTTAGCCAATT
>P_1996
ATTTTCCAGGATTTGTTTTTCCTCAGTAATAAAAGAATGAC
>P_1997
CAAATTTTCTTGATAAATGGCGTTTTATGGAGGCAATTTTC
>P_1998
TGTTATCTCAGCCTCGTCGCCGCCGTTGTCGAACTGGTGGT
>P_1999
ATCTCTAATAAACTTCGTCGCAGGTTTGTTCGCTCCTCTCT
>P_2000
GTTTCATAGAGCTTGGAAGGCGAAAATGGATTACACGCTCG
>P_2001
GAGCATTAGAGGAGATTACTCGCCAATGGGTTAAATAAAAT
>P_2002
CTTTTTGTCAATTTTTTTCCCCCAACAGGTTGACAGGCTCA
>P_2003
GAAACTACTGTTTACAAACCCGGCCCTTGCTAATTACTCTT
>P_2004
GATAAACCAGGTCAATGGCACAAACCTATCTAGATATAAGT
>P_2005
ACAAATCGAAGTGGACGTGGCGGCAACCACTTATACTTATT
>P_2006
CCGGTGGTCCTGACCCGAGGCATCACTGACACTGACCATAG
>P_2007
TGAATCAGAAACCCTAATTTCGTGGGTCTTGTGCAGTCTCT
>P_2008
TCAATCGAGAGCAATTAAGGCGTGAAATTAGGGTTTCTGAA
>P_2009
GAGTAACAAGAAATCAAAATCGAGTTCAAAGAAGCAAGGAG
>P_2010
GGTTTACTTGATTATTACACCATTATCGAGCACCCTATGGA
>P_2011
TGTCCATCTCATGGCGGTTACGCTATTACAGATCTTTGAGG
>P_2012
ACCGGGCAGACTGGAGTAATCGCCAACCAACTACAACACCT
>P_2013
GTTGTTTTTTTCCTTAATTGCAGGCTCCAGCACCAGCGGCA
>P_2014
TTGATCCTAAACAAATTTTGCAGTATCAGAAACCAAGAGTT
>P_2015
ATCAGAAATCAAGGAAAATGCGGTATGAAATTATGTTTTTA
>P_2016
GAGCGTGGTGTAAGTGAAGACACGGGTAAATGTGGTATTGC
>P_2017
TAATCCCGACTTTCTACAAACTCGATCATCTCAATGGCTTT
>P_2018
ATGCATACAAAAAGAAAAACCTAGGTCTACATAGTTCAGAG
>P_2019
TAAAGTTTTTTGGAACAAAGCGTCACCATGAAAAGTGGCTG
>P_2020
AATGAATTGAAGATGATTTACGTGAAGAGAACACCGGAGAC
>P_2021
CTATTATTTCTAAGGAATGTCGAGAAGCTGTCGGAGGGCAA
>P_2022
TTCAAGGGAGAGGAGAAAGTCGAGAATTCTCTTTCCTCCTG
>P_2023
GAACATCTCTTGTAATTTGTCCCTGCCAGAAAAGTGTGTTT
>P_2024
ACATTTTCGGGATATTTTTACACGAAATTCAAATTTTAGCT
>P_2025
CCTCGCCGATGACTCAAACGCGTGATGGTTGTTGTGCCAAC
>P_2026
ACATAGTTATCAATATTAATCGGTATTAACCTGAAGAGCAA
>P_2027
CCAGCACATGTTTTCACTCTCCTCAGCGTTGAAATAAGTTT
>P_2028
AATATTAGAGATTGGAGACACGAAAAAGTAGAACCACAAGT
>P_2029
TGCTTAGCGTTCTACAGATCCGATAATATCGATTAAACTTA
>P_2030
ATTTGTAGACTTGATAATTCCCGCAATGAAAAAAAGTGTGA
>P_2031
GCAGCGTCGATTTTCGCCGGCAGTCGGGGAAGCGCGAAGAG
>P_2032
GAAAAAAAAAAGAAAAAAATCGTAAACCCTATAATTTTTGC
>P_2033
ATCTGGTCGCCGAAGATCCGCCGGAGCTCTGTTTGATCATC
>P_2034
GATCGAAAAAGCTTGTGAATCAGCTTTGTTCTTCGTTGGTA
>P_2035
AGGTTCTTGGTACTCCAACTCGTGAAGAAATTCGATGTATG
>P_2036
TTTTTATAATCGAAAGTAGTCGTCAGTGATAACTCTTTTTG
>P_2037
ACGTAGAGACAAAAGAAAAACGAGGTGATAATATTAAACCA
>P_2038
AGGATTTTCAATAAAGTAAGCAGGAAAAAAAAAGCAAGAGA
>P_2039
GTTCACCACACGCTCAAAAGCGTCCCCTGTTTCGACACGTG
>P_2040
TCCACACATCGCATCGCACACGGCATCACGCGTCCTCACGT
>P_2041
TCCCCTCATCTGAGATATACCGGTCTCTTCCTGTTCGGGAG
>P_2042
TCGGGAGGAGATACTTAAGGCGTTACTAAACAGCGACCTTA
>P_2043
CGTCACTTCCTTACTTGCTGCAGTCGGATGTTGGGTCTAGA
>P_2044
TACATTGGGCTGGAGTATTACGGGAGGACTGTGGGAATCAA
>P_2045
TGTGGGAATCAAGATCATGCCAGTGGGGATCAACATGGGTC
>P_2046
CAACATGGGTCGGATTCAATCGGTGATGAGATATTCAGAAG
>P_2047
AAGACAGTGTTGCTTGGTATCGATGACATGGATATTTTCAA
>P_2048
TTCTGGTTCAGATTGTAAATCCCGCTAGGGGTAAAGGTATT
>P_2049
TCCTAATTTTAGAAAGCTTTCAATACCGTGCATTGTGTCAG
>P_2050
CAAAAGGGCGAAAAGCAGAGCGATACTGTTGGATTATGATG
>P_2051
CGGCTTTTTCGTTTACTGTGCGATCGCTTCGAGTGTCCCCC
>P_2052
AGATACCTGCTTAGCCAAACCGGTGATCTGTTGCAAGTCAC
>P_2053
ATATTGCAGTCTTTCCACGGCGGCCGGCCAATATGGCAGCC
>P_2054
CGCTTTCAAATTTCTTATTCCCCGAGTGAACCTTGAGTATA
>P_2055
TTTGGCTTTTTTGAAAAGATCGCGGACCCTTGATGCACCAA
>P_2056
CACCCTCCATTTCTCAACCGCGGCCTCAAATTCCAGTCTTT
>P_2057
AAGATGTGAGGATACTTTCGCAGGAAAGAAGCAGCGCCACG
>P_2058
AGAATTAAAATGGTATGATGCGATTTCTATAATTAGTGTCA
>P_2059
AAGGATCGAAGCTTTGGTGCCTGCATCAACTTTTTGACAGA
>P_2060
GCTGCAGTTCTGAGGCATAACACAAATAAGAGATCCATTAG
>P_2061
AACTTTCTTCCTTGAAATTCCGAGGCAAGAGAGCTGTCCAT
>P_2062
AACTAGTGCTGTAACCGTCACAATAGCGGGAGTTGTCAAAG
>P_2063
ACTCTGTGCAAAACAGGTTGCAGTGTTTTACTTCCATGACG
>P_2064
ACAAAACAGAGGAAGAGAAGCAGTTACAAGCTCCAAGTCAG
>P_2065
TTAGAGGATCTAATTTTTGGCCTAACTTAAAATTAGTCTAT
>P_2066
TGATAGGGCTGACGAAAAAACGGACCCGATAACCAACCCAA
>P_2067
ATATGTCAATTAATTTTGGACCTAAATATCCAAAACAACTA
>P_2068
TTTTTGGGTATTTTTAGGGCCTGAAACTTTTTATCAAAACT
>P_2069
CTGACCCGAATCCAACTGGACCCGACCCGAACCAGAACCGA
>P_2070
GATTACTCATATGCCCAGCCCTATTCTCTGATTTAATTATC
>P_2071
TTATTCGAAAAATTTTACATCCTCTTCTGCCAAAATCATTT
>P_2072
TGTTAATTTTAGAGTTTCACCTGTAGTATACCATCTTGTAT
>P_2073
TATTAATATCGATCTAAACCCGTCCATTCTAGAATTTTCCA
>P_2074
TTTCCCGGGGAAAAAAAATCCCGGAAAATCTCGTAAAGGAG
>P_2075
CAATGTAATTTAGATTAAGGCGGCAATTCTTGCTGTCTGCA
>P_2076
AGGGATCTCGAGAATTATGTCGAGGTAAATTTGTGTACTTC
>P_2077
CGTTTGTGAGAAAAGGAAGTCAGGAGAAACAAAAATGGAAA
>P_2078
GGGTTGGGAGTTGGCTTCACCGGTCGTTATACGACTATGCT
>P_2079
TTAATTGATAAGATAGTGTACGCCAACAAGTTTCGGTTTGT
>P_2080
TTGAGTAATGCAGGACGAAACGGTGGACGAAAAAGACATTG
>P_2081
TACCTTTTGGTAACAGATTCCAATAGCATTAGACATGGCTA
>P_2082
GTTCATATGTAAAAAGTTTGCCTCATTTTCTATGCAAGAAA
>P_2083
CCAAAAACTCGTCCATGAAACATGCTTTGTCATTCTACCTG
>P_2084
ACTTTTGACTGTTAAAGAATCCGCAATAAATATCCCTCAAA
>P_2085
TGTTCTACTCGCTCTGCGATCGCTAATATTCCTCACTATTT
>P_2086
GAAATTGGTGAAGGAAAACCCGAGAATCAAAACCATGCCAT
>P_2087
ACGTTTACCGACTTGGACGCCGGTTTGATTTTTACAGGATG
>P_2088
GTCGAGGTTTTGTTGTTTTCCATGCGAAGTTTGCAGAAAAC
>P_2089
ACTGTATTATTTGTCGTCTGCGGCCTCACGATCTCGGATCT
>P_2090
TTTAATCAAGCCTTCAGTCGCGGTCTGCAGATCTCTATGAT
>P_2091
CACTCTATTCTTCTTTTTTTCGTTGTCTCTTTTATATGATT
>P_2092
TTGGATTGTTTGTTTTCGCTCTAGGGTACGCCAAAGAGGAC
>P_2093
TGGGGAAGGGCAGAGAAAGGCGGACGAGAAGATGGTGGAGG
>P_2094
AAGCCCGAATCTACTGAAGACGGGGTCGAAAATGACCACAC
>P_2095
TAAGTAACCGCGGTCAAGGGCTTGCCCAGCGAAGTGGTGAG
>P_2096
AGTGGTGAGGAAAACTGGGTCGAGGAGGGTCCTATGGTTGC
>P_2097
CTCTCCACCAGCACTTGCGGCAAGCTCGTGAACACAACTTT
>P_2098
CTCTTGTATGTTCGAAAATTCGATGATAATTTATCCTTTTT
>P_2099
TACGAGAATCAGAGAAAAGTCGAAACCTTTTTCCAATAAAA
>P_2100
GAAAAGTCGAAACCTTTTTCCAATAAAAAGAAAAATCGAAA
>P_2101
TAGAGACCGAAGTTGCACGGCTGCAGCATGAACTGATCACG
>P_2102
CTTGGCGGTTTCAGCAGAGGCCATAACAGTTTGTTTCGCTT
>P_2103
ACCTTATTTAATCATCGCTGCATGAGTTTGAGTCTCAAGCA
>P_2104
GTTTGTAAGTATGTTAGATGCGATCTCGGTTCTAAGCAGAC
>P_2105
ATATTCTGCAAGCTTAAAGACCTGAGTTTCAAATTATTCGA
>P_2106
ATCTGTTACTTCTAGAAGATCCGAGGCTGACAAATCATGTG
>P_2107
CTTTATTAAGTTCTAATTCGCACGAGTTAACATGTACACAT
>P_2108
TAAGTAGGCGGAGGAGAAGGCATGAAGTCGAATCCTCCAAT
>P_2109
TGGCAAGAATTCGGATTTTTCGGTATCTTCTGCTTTGTAAC
>P_2110
GGAGGTGAGTAGGTAAGAGGCGTGAACCATGTTTCCGGTGG
>P_2111
AATCCGACGAGCTTGAATCCCGGCGACGACGCAGCGCCGTC
>P_2112
GATGGTGAACCCTTAACTCGCTATCTCTAAGGTGTCTCATA
>P_2113
TGGGAAGAAACCTTTACTTACCAAAACATTAAGAACTTTTT
>P_2114
TGTTTCTTAGCCTCTAAAAGCTGCCCCTCTTTCCCATACAC
>P_2115
ATGTTTCAAAACATCCAGCGCAGTATTCACTTGTCCCTTTT
>P_2116
GTCTGTTTACCGTCCCAACACGGTTTTGGGGTTTGAGCTGT
>P_2117
TTGTTTCACAAAGAAAGAGACGTTATGTAAAATGTCAATTG
>P_2118
GCTTCTTCCCTCTCATCAAGCCGTCCCAACTTGTCATATAC
>P_2119
TTGCTTCAAAGATGTAAGCTCGAGCACGCAACTCCAAACCT
>P_2120
TCCAAGACCAAGCCAAAGCTCGGCCAGAGTGAGAGTAGCTG
>P_2121
AGCAACAATACTTTTGATTTCGATACGGTTAAGAACTTTTC
>P_2122
AGAGCTTTCAGAAGAAAAGTCGCTGATTAGGTGTGCCCCTA
>P_2123
TCATAAACCTAAACATCGTGCAGGAATTCGTCAAACACGCC
>P_2124
AGTCACATGCAAACAATAAACGATTTCGGCAGTAATATTAT
>P_2125
AGAGAATGAACTTGAACTTCCATGGCTGACATCAAATTACA
>P_2126
TAGAGCGCTCGCTTAGCATGCGAGAGGTACGGGGATCGATA
>P_2127
ATTTTTACGCCCCCATTATTCATTAGTGTGTCTTAAAGATT
>P_2128
AGAGATGCAATCAACTGGCTCCCTGACGAGATTCTGGGCAA
>P_2129
GAGACCACCATCAGAGATTACGCTACTTACTTCAATGGCAA
>P_2130
GGTCCCGTCACTGTCACAAGCGGTTGTTTTTGTCTATAAAC
>P_2131
TAGATTATCAATGAGATTTACGGTTAATACCTTTGAGGGAA
>P_2132
CACAAGTAAAAGGAAAAAAGCGTTAGATTCTCAGCATAGAC
>P_2133
AAAGCTGACAAATCATTCTGCGAGTCCTGTGCTTTCTGAAG
>P_2134
ATCATATACAAAATTCAGCTCAAGGATCAAACAGGGCATTG
>P_2135
CAGAGGCTAAAGCTGTTCTGCACGACTTATTTACTCGCTAT
>P_2136
TTCAAAACATTGTAAAAAATCGAGTTTAAGTGTTGTGGAAT
>P_2137
GCAAAACAAAAGAGAAATTGCTTGATGATCGGTTTTTTGCA
>P_2138
AGTGATCATCTTGCCACTGTCGCGGCTTTTCAGTGCTGGAA
>P_2139
TTGTTTTTGATGAGATCACTCGAGGAGATTGGGGTGTGGTG
>P_2140
AAAGTAGGAAATGTAGGAGACGCGATGGACATAGATAAAGA
>P_2141
AGAGAAAATAATGCTTGGGCCGGAAAATTCAGTAAAAGTAG
>P_2142
CAGTAAAAGTAGTAGTGGATCGGTGGCTGCCTTTCAAGGTT
>P_2143
GAAAATTTGCCGCCTCATCTCGGTGCTTCTATGTATGCAAT
>P_2144
AATGAGCTTCGGGAGCATGACCCGAACACTACTCCAATGGG
>P_2145
GTGAGCATTCCTTCTAATCTCGTCAATGGAAATGAGCAACA
>P_2146
CGCTCCAGCAAACTCTTTGGCTTGTTCTGCGTTCTTGGCTC
>P_2147
AAGTTAGTGAAGAAACCTGGCACTATTATGCTACCTTTTGA
>P_2148
GCAGGATTAGAGGAGAAAATCGACAGGTTTATAACAGTGAG
>P_2149
TTTACTTGTTCAATATAGACCGTCAACAATCCTTGGGTCCT
>P_2150
CCTCATATTGCCAGCAAATACGGCCAGAAGAAAACAATACT
>P_2151
CGTTAAAAAGGCCTAGAAAGCATGAATCTAGAGACCACACA
>P_2152
GAAAAAATCTTCTCGTTTTCCGGTCAATGGTGGTCATATTT
>P_2153
TTTCAATACAAAGCATGCATCGATTGCATACTACTACTCAT
>P_2154
AACATATTCATAGGAAAAACCGGAAAAGACATGATTTCTGA
>P_2155
AAGATAAGCATGGATAAGAGCGGTATATGTGACGACGTTAG
>P_2156
AATCTGTTGCAGGAATTCTTCGGGAACTTTTTCGTCATCAT
>P_2157
AGAGTAACCAAGAAAAGTTTCAGTATTTCAAAAATTTGGGG
>P_2158
CATCTTCATTTTCATTTGCACCCGATTCCAAGTTCTCATGG
>P_2159
ATCACCAGTGGTAAATCGATCACGAATGCTCTCACATACTT
>P_2160
ATAATCCCCTGGTTCACCATCGGCTGAATCGGAAGCAGAGT
>P_2161
GACAGTAGTGGTGAATGAAGCAAGAAGAATACAAACTAATG
>P_2162
GACTCACTGTCAGAACCTTCCGGCAAAGAGTGATACGCATC
>P_2163
AGGATCAGTTAAAGCAGTCACCCCAGCTACAATGAAGTCAC
>P_2164
CGGGGAAACTGGAGATGTCGCGGTGGTCGAGAAACCTATAG
>P_2165
CCTCCTTCTCGTGGAGAACGCAAGGCCCTCATGGACGAACT
>P_2166
TAGGTGGAGGCTCTAACTGGCATCAGGAACCCTGTTAAAGC
>P_2167
CATCAGGAACCCTGTTAAAGCAGGACAAGAAATTCTGAGGA
>P_2168
ATGTGGAGACAGTTTTGTGGCTGCAATTGCATTAGGTTATA
>P_2169
TGGTCATGACTACAATTCCGCCTTCGAACAACTTCTCGATA
>P_2170
ACCTTTTTTGGGAGGCTGCGCATTGTCTCACAGTTCTCGAG
>P_2171
GATCCAAAACAAGTCTCCTGCTCGATGGGCATCATCATACT
>P_2172
TAGGCTCTACTGCACTAACGCGCTGGAAGGCTCTCCAAAGG
>P_2173
AGGAACGGGCTTAGCCTTAGCCTTCGCGGTCACTTTCTTAG
>P_2174
TCTTAAGAGCAACACATGTACAAGGTCATCCGAGAGGCAAT
>P_2175
AGCACAATCCCCCGATGATGCATGAAGAAGCTCTGAATCTA
>P_2176
TGACATTTGTTTTGATTTTCCATTGCCGATTGTCTTCTTGC
>P_2177
AATCAGATTACAAGTCATTGCGGTCCATGTTGATTAGTTTA
>P_2178
AGTCGTGTCTTTAACAATTGCCCTGCCATCGCTACCAAACT
>P_2179
CAGAAGAACAAGTTCAGGCGCAGAAAAATCAAGCAGCGTAT
>P_2180
AATCACGCACGCTTCTATCTCCCGGATATATTCCCGGGTTT
>P_2181
CTATCTCCCGGATATATTCCCGGGTTTGAACAAGATGGTAC
>P_2182
TATCTTGTCTATGTAATGGGCGTAAACCTAACAATGGTTTT
>P_2183
GTGGACATTGAGATCTGTCTCCTCAAAGGCTTTTGACTTGT
>P_2184
GTCATTGTCTCAGAGAGATCCGCTGTCTTGGCTACATGAGA
>P_2185
TAACGCCTAAAAGGAAAACACACGCTCTTATTATCTACTCA
>P_2186
ACATTAAGAACAGTGAACATCGGTGGGTAGTCTTTGCTGAT
>P_2187
TACTCATAAACCAGCATCTGCACGCTTAACAATACAAGCAA
>P_2188
GATCTGTAAGGAACAAAGTCCGAGAAACCAGGACTTTTCAA
>P_2189
AAAATTCATAAGGGGGTGGGCAGTCAGAACAAATTGTAGTA
>P_2190
ACAAACGTTGTTAAATGATACCCGAAAAGTGGACACTAATC
>P_2191
GTCATACACGATAATACTCTCGGTTGAATTCAGCTCTCTTT
>P_2192
TGACTTAGGTCCCTGGAATTCATGTCCGACAACCAGAAATA
>P_2193
TTAATTCGCCTTCGCTAAGGCTTGCACGACTATATAAGGAA
>P_2194
AAGCTGCAGTTCCTAAGACTCCTGCCCGTGGGCATACGACA
>P_2195
GCATTAATAGAAGATGACAGCCCTTCCAGCCTCACACATCA
>P_2196
TTGATCACTCGCAAAGCCCTCACTAAAACCAAAAAAAACAT
>P_2197
CTACAGGCGCATTATATGCTCGAGGATTTCTTAAAACAAAA
>P_2198
AATCACAGCCACTAGAATACCGAGAATGTTGCGCCAGTCGA
>P_2199
GAATACCGAGAATGTTGCGCCAGTCGAATGGGTCTCGCAGC
>P_2200
CGTTAAGCGAGGGCCACACTCGACAACATAACCAAGCTGCT
>P_2201
TCTCGTTGATTGAGCTTCTTCAGGCTCGATTTGATAGTAAA
>P_2202
TGCAGGTTAAAATTCAAAACCATGATTATACCCGAGGAAAG
>P_2203
TATATAATTCTGTCAAAAGGCAGTTCTTCACACTGGCATAT
>P_2204
ACACATATGCTAGAGACGAGCGGTTGATTCCATCATCCCCA
>P_2205
AGATGTGCTAGGTAGTCTTCCGGCTTCTTCACATAGGCAGA
>P_2206
GAATGAATATAAAGATTTTCCAAGAATCACAGCCAGATCAT
>P_2207
CAATTTGATCCGGAACAGAGCCTTCGGGGTAAATATCTGGA
>P_2208
ACCCAATGAATCCGATTCCGCCGCAAATGCCTTCTGATGAT
>P_2209
CTTCCATCGCTTCGTTTTCGCCTCTGTAATCGGAAGAAAAT
>P_2210
GTACTGATTTCTCTAAAAAGCCCAAACATTGCTTGGTTGAT
>P_2211
GCTATACTCGAAGGGATTTTCATGGAGATTGAGGATGGTAT
>P_2212
TCTGACCAGCCCGCTGCACTCGGTGGGAATTAGTATTGTGT
>P_2213
GATTCAGATGGAGAAATGGGCGATGACATTGAAAGGATTAA
>P_2214
AATTTCGAGTTGAGATGAGACGTGAAGAGCGCCGTCATTGA
>P_2215
GTCGGTTCGGTTTCGAAATCCCTGATTGAAAGATAAAATTA
>P_2216
TGGGATTGTCTGGTAGACTTCGGTTTCATCGAATTCACCAG
>P_2217
GAGATCTATTCTGTCCCTGTCGGGAAGGTCATCTTTGAGAG
>P_2218
TTTCTCAGCGAGTTCCTTGTCGGGTCTTGTCTTTCTGAGCG
>P_2219
GCTCCTTTGCTGAATCAGTACGGTTCTCGGCTGCTCTTGCT
>P_2220
AACTCTTAACCTTAATAAAGCAGCAACATTGTCATCGCTCA
>P_2221
CAGCGTTAGCAAGTCTTTTACGGTAAGACTTGGACGTAACA
>P_2222
TTCTCTACGACTACTTTTCTCGTATGCTCTCTAAACAGGTC
>P_2223
CTCTACCAACTAATTTTAACCGTTCGGCATACAGCTGCTTT
>P_2224
AAATTGACAATTAAATGAAGCACTCACCTATCAGCGATCTT
>P_2225
TCTTCTTGGCTCTTAGGGCTCGCTAAATTTTCTCAGGGCTG
>P_2226
TGCTCGTGACAGGTATTTCGCGGTTCCTCGTAGTTTGCCTC
>P_2227
CTACACATGGCGAAACGTCGCAGTGATCTTCATCGAAGGCC
>P_2228
TTTACTTCTGTTGATCTTCACAGCAACCGTTAAATTAGTCT
>P_2229
CTCTTTTTTTGTTGGTAACGCGTGTATTATAAATATTCAAA
>P_2230
TTTGGAGATTCTTCTTCCGGCGAGGAGTGTCCTTTCTCCGC
>P_2231
GATGCTTCCTCGTTTGAGCTCGGATTCAGGAGACAAGATCA
>P_2232
ACATCCTGATAACTGCAAGTCCGTTATTAAATTTACAAAAA
>P_2233
ATCAGGGGACAAGTAATCCACAGGACCACATCAATACTTAT
>P_2234
AGATTCTACCAAGATATATACGTTAACATAACAACCACATA
>P_2235
TAACGTATCAATGTTCCCGGCTATTCTTGTATTCGGGGATT
>P_2236
CTCCTTACGGCTGCAATTTCCCCGGCCACAACGCTACCGGA
>P_2237
AATTTCTTACATCAAAAAAGCAATACATGAACAAATCAATG
>P_2238
ATACATGAACAAATCAATGTCGAAAAGGTGATTCCACCGAT
>P_2239
GCGTTACGGCTTTAATCCAACGGTCGATTTCGTCTTCAAGA
>P_2240
CATGGATCTCAAGTCTCCGGCAATCGCAAGTAGCTCATCAA
>P_2241
CGCCGCGGGATGGGGTGGGTCGAGGATCTCCGCCGCGGTTT
>P_2242
AAGTCTTCGGAGATTAAACGCGGGAACCATGTCTGACTTAG
>P_2243
ACTTCGTTACGTTGAATTTTCGGCGTCCAGTACACTTGGGC
>P_2244
AGTCTGGAGCCGACTTTACTCAAGAGAGACTTCTGAGCTTG
>P_2245
TATTGGTTCTTGACTCGTCGCGTTTCATGTCTTTCTTACAT
>P_2246
AGGTTCTTGTTAGACGGGGCCGTGATTGTGAGTGAAAAGCT
>P_2247
AGTCACCCTTTTGGCGCAATCCCAGACGCCTTTGTAGTTAC
>P_2248
CCGAACCCATTTTGGTGCCTCAGCTTCGCCATATCAACAGG
>P_2249
CCAGGAAATCACGTGCACCACGGGGTTGTTTGGATTCCCGG
>P_2250
ACCACGGGGTTGTTTGGATTCCCGGTAGACAAGAAATTCTT
>P_2251
CCTTTTGTCTTTTTTTCAGGCAGTGTTTGAATCGACATTGA
>P_2252
TAATAGAACTACTAGTGAAGCGGTCACATCCACACACACCC
>P_2253
GCGGTCACATCCACACACACCCTGCACATTAACACAGATGA
>P_2254
AAACCAAATAACCACTCTTCCTACAACGGTAGCTCTATACT
>P_2255
TTAGGGATTGGGGCGTAGATCGGGAGGCACTTGGTACTCGG
>P_2256
AACTCTATTGCTATAAATTTCGAGACTTTAATTGGTTGACC
>P_2257
GACACTCCTGAAGAAAGATTCAGCAGCAACCTGGCCAAGTG
>P_2258
CTCCATCCATAGGTGCGTCGCCGTTTAATTCATTTTCCAAG
>P_2259
AGCAAACTTTAAAGAAGACACGATATAAATGAAAATACCTG
>P_2260
CAACAGGGCATTTTCAGACGCCTACGTAAAAACTCATCAAA
>P_2261
ATCACCGAGAAGAGCAAAAGCACGAGCGAAGAATTCAAGTA
>P_2262
TTTCCAGAGAGAAATTTGAGCGGTGTTTCGAATTTTCAATG
>P_2263
GATTTTGCTTGTTATAGTCACGAGCTCTACGTTTACCAATT
>P_2264
GTTGGTTGATTGTTTTTTTGCAGGGATCTCGAGTTCGAGTG
>P_2265
ATCTTCGTCGCCTAAAGTCTCGGTGGGCCTGTACTACGAGT
>P_2266
TAAAATAAAAGAACAAAAAACGATCGGGATCCGATGCCTAT
>P_2267
AAACTAAACGTAGTTTCTAACGGTGGCTCTCGGTCCCAACT
>P_2268
CATTGATCTCGTCCAGGGCACGCCATTGCACCTAAGATGAA
>P_2269
CTGGGATAAACAAAATCAATCGATATTAGCGTATGATTAAG
>P_2270
GATTCCAAATCAACCAAGTACGGAACTGACTGATCCCTTGA
>P_2271
AAATATTGGTGCAAGAAATGCAGTGGAATGACATTATCCTA
>P_2272
TGTCAATATAGAAACAAGTACGAGATAGAGCCTATTTAATT
>P_2273
GATGAAATAGCCATGTGAAACGCCAATTTAATTTTACAGAA
>P_2274
AATAGAAACTGCTAACCAAGCATGCTTTCCGCAGAAGAATA
>P_2275
TTTTCATCAACATATTCCGTCGAACTCGTGTGCTATTAGTT
>P_2276
ACAATGCAAGATATAGAAACCAGGAACTTACATCTAAACCG
>P_2277
GGACAGAAACTTATAAAACTCAGTTTTAAGAACCAAGCCTT
>P_2278
CGCTGCTGCGGCAACAGCTCCTGCAGCGGCTGGCATTGAAT
>P_2279
GAGGAATCAGGAACAACGATCGTCATTTCCTATGGGTGAGA
>P_2280
AACCAGAAGCTGAAAGAGATCGTGGATTCTCTGCATTGTCC
>P_2281
ATTCTCTGCATTGTCCGCCGCATAAACAAGGTACGAGTTTG
>P_2282
AAAAGTAGAAGAACAAAGTACCTCAGCAGATTTTGGATCAG
>P_2283
ATCAGGATTAATGCTGACATCAGGAATTCCACGTACAGTAG
>P_2284
TTCTCCAAACTGAGTAATACCGTGATCAGGAGGAACAACGA
>P_2285
ACCTACCTGTCCAATCAGTCCTGTGTCGAGCATCCACTCCC
>P_2286
GGAAGTGGTGGAGGTGGTGGCGGCTTTGTTGCTGTAGACTG
>P_2287
CTCGAAGATTCATGCTGCCGCTTGATCTATGTGATCCTGCC
>P_2288
CTCCGCCGCGTTTCCAGTCACGGCTGCGGCTACTACTGCTG
>P_2289
AAGACTAGCATCGACTAACACAAGAGAGCAAAGTAGATTGG
>P_2290
AAGAAGGCCAGCAGTGTCAGCGGCATCTTTGCTCTCTTCTT
>P_2291
ACACAAGCCATTACAAAATTCGGTTTCATACTCACTCTCAA
>P_2292
GACACTTTTCTAGGAAATCACGGCCGATTTCCGACAACTTC
>P_2293
ATCCTTGAGAGTGTACGTGGCGGAGAGCAGAGACAAGACAC
>P_2294
ACCGTTGGTTTTGCTGATCGCCGTACTAACTGCACCGAAAC
>P_2295
TGCCTGCGGTTATAAAAAAGCTAAAAATGTTAAATCCCCAT
>P_2296
TATTACCCATCTTCAAATCGCAATTCATACTAATTAAGCAA
>P_2297
ACCGGTATATCAAGCGTCGTCGGTCGTTTCCTCTTCAGAAT
>P_2298
CCAAACCCTAGTTTAGCCGGCGGTTTCAGGAGACGGAGGCA
>P_2299
AGAAATATGGATTCAAAAAACGATAGTAGTTTGTTGTTACT
>P_2300
GGAAGTTTTCTGGAGAAACACCGTCCCTCTGTGTTTGCCAA
>P_2301
ACCACTGAAACAATGAAACACAAGATTTATATAGTGATGTA
>P_2302
GTTTGGAGTATTATTTGCTTCTCTCGATTGAAGAAGAGTAC
>P_2303
CAGACCACTTCTTCGTCTGTCGGAAACGTGTTCAGAAACCC
>P_2304
TCCAATGTCACAACAGAAAGCTTGTTCTGTTTTTTTCCCTC
>P_2305
TAATAGTAGATAGCTAAACTCGAGGAGGGAGTTTTCTTGTG
>P_2306
GGAAATTGCTATGGCTCGATCTTGGACATCAACATACATCA
>P_2307
TTTCAGAGGAAATTTAATTGCCTTGTCACACTAATAGAAGA
>P_2308
TCGTTTCATCTATTGATCGGCGTGGAAAGCATCGTTTCTAT
>P_2309
TTGTTCTCCCTTCTTCTTCGCCCGATGATAATGATGACCAT
>P_2310
GCTAACTCATCGAAATCAACCGGTTTGAACGTCACTTTTCC
>P_2311
TGGTTTCCTAGATAACTCACCGGTTACGTAATCCACCACTG
>P_2312
AAGACTTCAGAAAGAGTCATCGCCACTTTCTTCTTCCCCAC
>P_2313
AAAGAAGAGTTTAGAGTCACCAGCATCGGTTTCTCCCTCGT
>P_2314
GGTTTTGGCTTTGAGATTGGCGGATTCAGCAGTTTAGGCGT
>P_2315
GTTAATGGAAATAGCAAAAGCATTACCTCGATTTGGGATAA
>P_2316
CTAATACTTCTCCAATCCTCCGGGAATTTTCATCGAAACCA
>P_2317
AGCTAAAAGAGCAGAAACTGCATGAAGAGACGTCGTCTGCG
>P_2318
GTCACCGGCGTCGGCATCGCCGGCAAAAAAAAAGTCAGAAT
>P_2319
AGAATCAAAAGTAGAAACTTCACCAACGCCTTTTCTCCAAT
>P_2320
ATTCGACAATTGATCTTTGTCTCCCTTAAATAATTCTTCTT
>P_2321
AAGTTAAAATGGCCTATTTTCGGTCATTTGTATTTTAAGAC
>P_2322
TCCTTTTCTAATACGTAAGCCCTGAATGATTATCTTTGATT
>P_2323
AAATTGTTTTTGTTTGTTTGCTACCCCGAATCCAAAATTTG
>P_2324
CCCATCGTCTCTAGAAGCCTCGCCACCAACGCCAACGAAGG
>P_2325
GATAAGCGCGATTTCAATGGCTATAATAGATCAGGAGGGTC
>P_2326
CATACAATCAAACATCATGTCGACATCAGGAACCATCCCTG
>P_2327
TGTTGGTTCCAAGTTATGTCCGGCCAGAGTTTTTGTCTGAG
>P_2328
AGCGATAGTTTCACTTCCGGCAGTTTCTCTGTTAGACGTCA
>P_2329
ATCAAAACTAATGGGGTTAACATGAACAAAGTCATGTCACT
>P_2330
GGAGATCAGAAAGGTAGGGACCCGAACACCCAATCGGTCAA
>P_2331
GAAAACTCCGAACTCGTTCGCTAACTCGGTGTAAACCGGTA
>P_2332
GAGGGGATTTGACTCTTTGCCGGTTAATCCGTCGATTTCGG
>P_2333
TCGGGTCGATTTGAGCCAACCGAGGATGTGATCGAAGGAGC
>P_2334
TCCTCTTTGGATCTAACATTCCTTTTCTAAACATAAAAACT
>P_2335
ACTTGTTGTACTACTTTCTCCATGGACAGTGATTTTCCAGT
>P_2336
CCGTCAATTCTAGGATTTTCCAGCTTGTATTAAAAATTGAA
>P_2337
TCAGTCGGCAGCACAAAATCCTATGGCTATTTTCTAATTTA
>P_2338
ACATCTTTTGTCGGTGGTGGCGGCGGGAACAATATACCACC
>P_2339
GACAGAGCTTCTTTACCAAACGGGATTGTCTCAGGAGCCTG
>P_2340
CGCCGCACACTTGTGAAATTCAACAACTTTTTGCCATCCTC
>P_2341
ACTCCGTAGCTAGACAATCGCGAGCCCATAGGTGGAGCTTG
>P_2342
GGACGTGGCGGAGGATGCTGCGGTGGAGGGATTGGTCTGTC
>P_2343
CACTGACTCGCGGTGAAGTTCGTGGTGGTGGAATTAAACCT
>P_2344
TACGTGAGTAGGATCTGGACCGGTCCCTCCGCCTGTAGTAA
>P_2345
GAGAGTAGAATCTGCGTCGTCGATAGAAGGGTGAGTACGAG
>P_2346
GCTTGGAGAATAAGATCTGCCCCGATCAGATGAGTAGCTTC
>P_2347
GCATATATCAATATCAGCTTCGGCCAGATCATATTCTTTAT
>P_2348
AGATTCTCTAGTCCATGGGTCCAGGACAAGGTGAACATCAG
>P_2349
GACATTAGCGCATTCAAAAGCAGCAAACATCAAGTCACGAC
>P_2350
GAAAGAAGCTTCGGGAAAGTCGGACGCGATTGAATTTTAAA
>P_2351
TCGGGTGATATAGCAGAGACCGCGGTTGGAGACGGTGCAGG
>P_2352
GATTTTAACTAGGGCAAAGTCGGTTTTGGATTCGCGTGTTT
>P_2353
AACCCCTGGTGATGCAGACTCGGGAATTCTCCATTCCACAG
>P_2354
AGATCATCGTCGTCATAAACCGGGGTCCAAGTCTTGTCCTT
>P_2355
TTGTCCTTCTGCTCTAGTCTCTCCACCAGTGTAAACGTCCC
>P_2356
CTCTCCACCAGTGTAAACGTCCCTGTCATGAACATAGTATC
>P_2357
GGAGATCCGGCGGTTGAGGCCCCGGTTGAACAGGCATATCA
>P_2358
CTCTTCAGAGTAAGATCTTTCAGCAGTATTCTGTTCATACC
>P_2359
AGAAGTTCACCAAAAAATTCCCTGAGCACACCGAACTGAGA
>P_2360
AAAAAAAAAAAAATGAAATCCGGAAATTCAGTTCAGCTAAT
>P_2361
TGTGAAATAAGGGTAGGGCGCGTGAGTTTGATTCTGTAATT
>P_2362
TGGTGCAGGTTTAAGTACGGCGAAACTGAAAACACTAGATC
>P_2363
ATGGGTTCACAAATTTAGATCATGGCCGAGGTAAGACATAT
>P_2364
CTTGGCAGCACAATGCTCGGCTTTCTCGTGCATCAGCGTGA
>P_2365
AGCTAGATGGAAGTATCCCTCCTGCGCTAGCCGATCTCAAC
>P_2366
AGACGCTAGGATTTGAGAAGCAATGGCGAATAGAATAGATC
>P_2367
ACCTAGACAGTGACACATTCCGGCTTCCTTTTCTGTTTGTT
>P_2368
CATGCGCACCATCGTACACGCTGCCTCGTTCGTCACTACGT
>P_2369
CGCTTCTTCTTGCACTAACTCGTGAAGTCTCTCTTTACACC
>P_2370
GCGTCGTACGTGAGAACAGCCATGGCCGTCGTAAACACCAA
>P_2371
TGTTCCACCGGTTACAAGTACGGTCTTGGCCTTAAGGCTCC
>P_2372
TTTTTGGACAAGAGAAGTTGCAGTGACCCAAGGAGCTACAG
>P_2373
GATGTGCCAGAGACAACCCCCGTTACCGAGGAAATAAACAC
>P_2374
TTATTAAGGTATCCCAAACGCCCATTTATCCTTTTTTTTTT
>P_2375
CACTATTGCATACCTAAAGTCAAGCTCAACCTCAAATCTCT
>P_2376
TCTCGCGGTAGAATTTGACACAGTAAAGTCCAACGAGTTTC
>P_2377
AATGTATGTAGGATTCTCGGCATCCACAGGAAACATTACGA
>P_2378
TCCAGATCCTCCTTCAGATTCAGCAACCGTAAAGCCTAATC
>P_2379
TACAACAACGACAACAAGCGCTGTGTATATCCATGTTATCG
>P_2380
AGGATGTCGTCAACAAAGTTCGTGAGGAGTTCATTAACAAC
>P_2381
ATTGCAGCCACCGCCTTCTCCGTGGACTAATCCTAGACTTG
>P_2382
GATATTTTAAGTCGACTATACCTGAAATATCTTTAAATGGA
>P_2383
CTCCGTATAACCTATGTTGGCGATAGAAAGATCCCACGAGA
>P_2384
CCCACGAGATTTGATTGGCTCATCATCGAAGATTCCCCAAG
>P_2385
GTGGTTATATACTTCTTCGACGAGTTTAGAAATCAGTAACT
>P_2386
TAAATCCCTTCTCACCACCTCTCATAGATATTGAACTATAT
>P_2387
TTGGACGACCTAGAAAGTGGCGAGGATATGAACACACAACA
>P_2388
CTACCTTTTCAGGCAACAGGCGAGTTCGACTTCTGATCTTG
>P_2389
CCATCAACCTGAGGAATCTTCGATGATGAGCTGAAGAAGTC
>P_2390
GGATTTGTCCACGGAGAAGGCGGTGGCTGCAATAAAGAAAA
>P_2391
TAGGATTAATTATTGGAACTCCTGCTCAAAGTTTTACACCT
>P_2392
AGCGCCGCAGAATCTCGAGGCGGCCGTCAATCAGGTGGATG
>P_2393
TGATTTAAGCCGTGCTTTCGCTAACCCTAGATTGCGTCGGT
>P_2394
GAGTTCAAAAACAAGCTCCTCGAGGCTGGTTTAGTGGATCA
>P_2395
GGTGGACTGGGAGGTTTAGGCGGACCTGGTGGGAAGGCTGG
>P_2396
GATATATTTTAAAGATGTTGCGGGATGCGAGGAGGCTAAAC
>P_2397
GATCGATGCGATTGGCCGTGCGAGGGGACGTGGAGGTTTCT
>P_2398
CCACTCTATCTACTCCTTCACATGCTATCACATTCATCACT
>P_2399
TTGACCACACCTGAGTAATTCGATTCCATCATCCAAAAAAA
>P_2400
AACAACGCTTCTCTGAACCTCGTGACAAAGAATGGCGCGTT
>P_2401
TTCCCATTTCTGAGCAATTGCGTTGTACTCAAACGGAACAT
>P_2402
CTTCCGCTGGTCTAAAACCGCGCTGAGGAAGCTCTATACCG
>P_2403
GCTCCATTTGACTGTGCGGTCACGACTTTAGCGGATTCTGT
>P_2404
AAAACCTGAACCGTAAACCGCACTATTACCACCACCACCAC
>P_2405
TTCTGGTCTTGTAATATTTTCATGAAAAACAAACACGGTTC
>P_2406
CGGCAAGATTCAAAATGTTCCGGGGATGGAGTATATAAAGC
>P_2407
GGAGTATATAAAGCCATACACGGTTTTGAGATATTTTCCAG
>P_2408
ATGTTTACTTATGGAAACTACGATAATCTTAACACACACCC
>P_2409
GGCGGAAATCATTCACATACCAAGGTCAACTTCTTTGCAGA
>P_2410
AGACTGTTAAGAACAAGTCTCACGGTCAACACTTCTGATGA
>P_2411
ACTAAACATAGCTGTTGATGCAGCGTCAGGTTCGTCATTTT
>P_2412
CAATTGTAAATTGAGAAATACGTTGTTATGATTTTTTATTT
>P_2413
AGTAGTTCCTATATAATCGACGGGAGAACATGGCATACTCT
>P_2414
CTTCCGCTCTATCAAGGTTCCCTACTCGAGCAAACGCTTCG
>P_2415
CTTATGACATTCCACGTTCTCGCTAGCTCTTTTTCTTTCCC
>P_2416
ACACCTCATTTGGCTCAACTCCCGCTTTCTTCATACCATCA
>P_2417
TTTAACATTAACATATAAGGCCCGATAAGAATATGGTTGAC
>P_2418
AGAGTTGATACGCAACACAACGGTCACGTCTTTATTCCAAC
>P_2419
CAGTATCATATTTGTCATATCAGTATCATCTGACGTGGTTT
>P_2420
TGGCATCCCAACAAGGCCAACGTCGGCGATGCTCTTGAGTT
>P_2421
CTGAGATGGAATCTCACCCTCCTGAAGATGAATCACTGTCC
>P_2422
CCTATCTCTCATTCTAGTCTCCTGCACCACAACAACAAGAC
>P_2423
ATATCGAACAGGAACAATCGCCCGGATTAGCCACATCAACT
>P_2424
ATTAACGGTTTCTAAAATTGCGCTGGTAAAGTATGTGAACA
>P_2425
AATAGTAATGATCACAACTGCCCCAACCAAAGTAAATGAAT
>P_2426
ATGAATTGCTAGAGATACCACAAGGTGAACGAAGACGGTAT
>P_2427
CATCATCAATCAATTAACGTCCGTCTATATCCAACCGCTTA
>P_2428
ATTATATATTCGATAAAATTCAGTCTAAAGAGTATACAAAT
>P_2429
AGTGGTGTGGGAATCTGATTCCTTGTCAATTAATGGCACCG
>P_2430
AATTAATGGCACCGTCCCCCCCTCCCCTCCCCTCCAGCTTT
>P_2431
CATAGTGATTGGTATCTAATCCTTGTCAAGAAATAACTGGA
>P_2432
GGGTTAACCGTTGAGAAGCTCGGATCCGACAGCAACTCTTG
>P_2433
TTTCCTACAAAAGAAGATCACCCACACAAAGATTCTGAGCA
>P_2434
TAATTCCGCAGATGCAAATTCGAGAGAAACAACATACCAAA
>P_2435
AAACAAAAGAAGTGTTGCTGCAGCGACAGGTACCCCCACTT
>P_2436
ATATACCGGAGGTTTGAAATCTGCCACAAGAAAATACGGTC
>P_2437
CAGATTCCGTAGTAAGTCAACGATAAAGGAGAGACTCGAGC
>P_2438
ATCATTGTCCATGAAGTTCCCGGTGCTGCTCAACGCCCAGC
>P_2439
AGAAGCACCTTTGGGTTCGTCATCAGCCTGATATGTTATTT
>P_2440
GAAGGTTTCAATTTTTTAATCAAGAACAAGGATTTGCTTCA
>P_2441
ATCAGTTTTCTATGATGAGTCGTTTTTGTACAGAGAGCTGG
>P_2442
AATAAACTTACGAAGTAACTCGGTTACAGTCATGGCTAGGA
>P_2443
AAATTCTCTTACATATCAGTCAGGTTCTTGAGCAATCCAAG
>P_2444
GAATAGAGCGAAAGTAAACGCGCTATTATCTATTGAATCGT
>P_2445
CCTCACTTCCCAATTTCAAACCATACCAAACAACCATCATC
>P_2446
ATTTGCAAATCATAGAGATGCACACACATATACAGACGAGA
>P_2447
CCCCATTCTTTATCTTCCGGCTTGCTCACTGCCTCCGCACC
>P_2448
CCACCGCTCTCTGCACAACGCAGCATCTCACTGGTTTATCA
>P_2449
CTGGTGAAGCGGTGTGAACGCTATCGTGGTTTGCCCGCTCT
>P_2450
GAGAATACGTATTTCTCTCACAGGATAAAGAGATTGAATCT
>P_2451
CAGTGGCACAATACCAAACACCTGAGCCAAGAATGGGACGT
>P_2452
ATAGTCGCAAGGGTTTGAGTCGAACGAGAAAGTCTGAGAGC
>P_2453
GAGAAACAAAATGATTTTTGCACACCATATAGCGGAAGAGG
>P_2454
ATCTTCATCTGCTTCAAATACGCCAATTTCACGGCAGATTG
>P_2455
AAAGAGGGGACAGTGGTTTTCTCGACTAATAACATGCAAGA
>P_2456
AAGAACCAAAGCAGAAGTCACTTGATTTCCCAGGTTCGACC
>P_2457
CCATAACTCCCATTGATTTCCGGTCACGGTCAAACTCAAGG
>P_2458
TTTCCGGTCACGGTCAAACTCAAGGGTGGCAATCCGTTGTT
>P_2459
CAAACTCAAGGGTGGCAATCCGTTGTTCTAGTTCACTCCAT
>P_2460
ATTAGCATCGTTGCAAATGGCAGCAATTTTTGCAATCATCT
>P_2461
TTTCCATCTCGAGGATCAAACGAGGTCCCCTCAACATTGAA
>P_2462
GATCGAAGAGTTCCGATCCTCGAACCCATAGCAACGAGCTT
>P_2463
AGTTTTGTCAGAGCATATCACGGTGGTGCATCCAAGAGTCT
>P_2464
TGGCAGACCTTCTGGAATTGCAGCAACCGCCAGTGCAACAG
>P_2465
AGTCAGAACTTCCCCAAACTCGTTAAGTTTTTTCTTCAGAG
>P_2466
AAACATATGCAGTTCCCATTCACGACAGTGGTTCCTGCAAA
>P_2467
TATAAATTAACCTACGTTCACGAATTAGGAGAACCGGGGTG
>P_2468
GGGAAGACTTGCACGACGAACAAGCACGACAAAGTCTAGAC
>P_2469
ACTACTGTTGGTGGAGGCAACGGTGGAAACAACGGTTTCGT
>P_2470
TTTTGTCGGAACATTGATTTCGTTAAGATTTGTTTTTCCTG
>P_2471
TGTTATGTCTTTTGAATTTGCGATGTGTACATATTGATTAT
>P_2472
GTCGATTCCGAGTCTTGGTTCGCGGCTAAATTTGGCAGTAA
>P_2473
CTAAATTTGGCAGTAAATAGCGGATCCGGAAATATTGGACA
>P_2474
AGGATCTCCGCAGGTTCTTTCGATGCTGGGAAATTCTTACC
>P_2475
GCCCCAGCTCTGCGGGCAGTCAAGGACAATTGGGTAAGTAA
>P_2476
TCCTCCATACCAGTGCTTCACCCGCATCAACTCATTGAATC
>P_2477
CGTCGTAATCATTATAGTTGCCCCGATAGCAGTCACCCAAA
>P_2478
GTGTCTTCTACATACTGCCCCGGGACAGTGAAAATTGCTGC
>P_2479
TCGGGCTGCAATGTGCAACGCTGTGTTTCCCTTTGTGTCGG
>P_2480
ACCATTGCTCTTGGCAATTCCAGCAAGGCTGCTTCCCAGTT
>P_2481
TTTGATAGATCCACCGTCATCGCTAACTCCGAATGAGCCTC
>P_2482
AGGCCAAGAAAATATTTTGGCAGTCCAAGATCTTTGAAGCT
>P_2483
TCGAAAAACGGATTCAAAATCGATTTTGGTGGGTATTGATT
>P_2484
AAAACATACCACAAGCTACTCGCTGACGTGTTTCCAAACCG
>P_2485
TCGCTGACGTGTTTCCAAACCGGTGTAACGTCATCCTCGCC
>P_2486
TACCGGTCTTGAAGTTAATCCCTGCTTTAACCCCTGCCTTT
>P_2487
TGTTCGTCAAGAGAACAGCGCAGCCACCAGAGCGGAACAAA
>P_2488
TCATGGACCGGTTGTTTCCGCTGTACCAGTTAGGACTAAGT
>P_2489
ATCTATGGAGATAACACTCGCGCTACATCCCATCGCCGTCA
>P_2490
TAGTTTTCTCGCTATGGACGCTTGGATCTCGTCTCTCAGGT
>P_2491
TGAATCACCGGGGAGCGACGCTATCACATCCCCCCAGGCCA
>P_2492
ATCATTGCATTCACCGATTCCGATAGCTTCTCTAGAGATTC
>P_2493
GAAGATGAAGAGGTTTAACGCGCTCTGTAGCGTTATGTCAA
>P_2494
ATCTGATGAAGAATCCGAAGCGGTTCCACTTGATCTCGAAG
>P_2495
CAGGTTGTATGGATAAAACACATGCATGTATACATCATTGT
>P_2496
GTTACTAACAGGGAGGTTTGCACCATTGGGCTTAGCGAATG
>P_2497
GCAAGTTACCCGAACTAGCACCCGGTAAGAGACCAGAACTG
>P_2498
CTCAAGAACTCTTTTCCCATCACCACCAACCACCTGGACTC
>P_2499
AGCTTTCAATTCCTTACACGCGAGGTTGATCAGATCAACGA
>P_2500
AAACCCATTATACAAAAACGCATGGATCGCAATAAAGTAGA
>P_2501
AAAACTTTTATAGAAAAAAACGAACCTTGAAGAACATAAGC
>P_2502
GAAGCAACCCATGTTACTCGCCTCAATAATTTAAATAGATT
>P_2503
AAATGCACAGATTTACTCATCATGAATATTTATTTCAATGG
>P_2504
CCTTTTCGAGATTAAAAAAGCATTAATTTGTAGAAACCTGT
>P_2505
GGTGAGAGCAAAATAAAAATCGATAAGAATGTAGAGAACCT
>P_2506
AATTTCCTGTTCTGAGCATACCCGACTCTCGAAAAAGACAC
>P_2507
ACTGATCTTAGAATAAAGCTCACTATTAACAAAACAACACA
>P_2508
AAAAACCGCCGCTGAGAGACCGGTGGAAGAGAACAAGGCTG
>P_2509
GTTTGTGCCTTCGATTTTCGCGGCGGTTATGGTCACTGCTT
>P_2510
CACTCAGGGAGGTCGACGCTCGCGCGTAGAGATTCTGGTAG
>P_2511
GAATCCGGGTTTAGCTGCTGCAGGAGGAGTATTACGAGATC
>P_2512
GAATATAGGGAGATGTTCGGCACCAATGGCGGAATTATGGG
>P_2513
TTGAATAAAAACGGGGGGCTCTTTGCCGCCCGGTCACTTAC
>P_2514
GAGACTCTTGGATGCACCACCGTGATATGCTCTGACAAAAC
>P_2515
TGGTTGAGAAAATGGGATTTCCCGAAGGATTGAATGAAGCT
>P_2516
ACATTATTGAAGGTTGTTGTCGGCTATGGAGTGAACTAGAA
>P_2517
GGTTCTTGCATGTTATTAGTCGATAAAACCATTGTCCCCTC
>P_2518
TGGAGACAACAAGAGCACAGCGGAAGCGATCTGCCGTGAAA
>P_2519
GGTGTGGCTATGGGCATTTCCGGCACAGAGGTACTGTTTCT
>P_2520
AGGTACATGATCTCTTCCAACATCGGCGAGGTTGCATCGAT
>P_2521
GGAATCCCAGAAGGCATGATCCCGGTTCAGCTTCTGTGGGT
>P_2522
AGCAGGCTCTCAGACTTTCTCGTTCGACTCAAACCCTTGCG
>P_2523
GGCGTTGGTTATTTAATTTTCTAAAACGATAATTTTTGGTT
>P_2524
AGAAAAACATGTTGATGACTCAGCGTCAGATGCTTCAGGCT
>P_2525
ATAAGTAGAATTGACGACTTCGAGAACAAACTGTTTGCTTC
>P_2526
GGTGAAAAGCCAAGAAGCTTCGGCCGTAATAAAAGGGGAGG
>P_2527
CTGACATGAGACTCGTTTCTCACGGCCATGGATTTCTCAAG
>P_2528
TGAAAATATGAGTCTTGTTTCAGTAAAGATTATTATGAGTC
>P_2529
TGATTCCTTGAACCCCATTACGATCAAGTTGCTTGATTGCA
>P_2530
GACTTAACCAAAAACAGACACGGCAAGATACCAAAGGCTCA
>P_2531
TACTATTTTGATATTTGTTTCAGTAAATTTATAATAAGCAC
>P_2532
AAGTGGTAAACATACAAAAGCGAGATTATTCTCAAGTCTCA
>P_2533
ATTTAAGAACTGGGTAATTTCAGACTCGTTGAAATCAAAGT
>P_2534
CAGAGAGATGCGTTTTGGCACCGTACTTCCCTCCAACGGAT
>P_2535
TAATCAATTGACAGAAAAAGCTAGCTCATAATATAAGTCAT
>P_2536
ACAGCGATTCAGGATTTAGGCGTTACCACAAAGAGATGAGG
>P_2537
AGTCTATGGTTCATCAAGTGCGAGAAGAGCTAAAAACAATA
>P_2538
ACATTGTGGACAGCGGAAGGCGTTACTGCGAAAGAGGCCAA
>P_2539
AAGTATGGGGGGAGACATTACCGGAACGAAAATTAGTAAAA
>P_2540
GAAACAAAATCCACTCGCATCAATCGCGCGTAGAGCGCGTT
>P_2541
GTTCAGCGAAAATGCGTGGTCTAATAACCCACCAAAACCGC
>P_2542
GTCTGACGGCCTCTTGGGCTCGTTGATCTGGTCAAGAGCCT
>P_2543
CTTGACACCAAGGGTGAAAGCAAGTAGAGCGTGCTCACGGG
>P_2544
AAAACCACCAGTGGTGGAGTCAATGATAAGGACAGCACAAT
>P_2545
GTCCACTAACCTCGAGGGGTCGCTCTTGTTTCATAAGTCAA
>P_2546
ACAACCCAGTTTTGAAACAACAGTAAAAATTAGATTTTGGA
>P_2547
GTGATGTCAGTCTCCACTCTCTGTAACAACGCCTTTTGCTT
>P_2548
AGATCAATTTGTAAAGCTAGCCCTGTCGAATAACAAAGCTC
>P_2549
GATAAAGGAGAAGGATACTGCGTGGTTCGTAAAGTTTTGTG
>P_2550
GCAAATCCAGCTTTCTTAATCGTCAGTGTCGGAATCAACAA
>P_2551
TAGCCTGTACAAGATTAGCGCGTAATTGGTGAAGAAGAGCA
>P_2552
TCTCCTTTCTTTGGGGGAGTCGTAAATTTCTGAGCGCCAGG
>P_2553
CTCCCAACTGTTGGTGGAGGCGTACGCATCTTCCCAGCCGA
>P_2554
TGATGGTGTATTGGGACAAGCGGCTCCAATGACTGTGCAGG
>P_2555
AACGTCCTGTCAAACCCGTCCAGTAAAAAAAACCATTTATT
>P_2556
TCTTTCCCATTCCTCCAACGCGGCCTCTGCTTTAAGTTTCT
>P_2557
AAATCAAAAGAAAGAAAAAACAATGCCAAGTTCCAATACAG
>P_2558
ACAATCAAGCACAGTAACTACGGTTTCATCAAACACACATG
>P_2559
TCCGGAGGTTCAGGCAAATGCAGCAGAAACATTATGTGCAA
>P_2560
GAAGACTCGCATTCAAAATCCGGTCTAGTTCATTCACTTTC
>P_2561
GGTGCCATGCTGCCCAAACTCAGTAAGTTGGATCCTATGAT
>P_2562
AGTGTTCTGCAGGACCGCAACACGGTTGAAAATGTCAACAG
>P_2563
TGGAAACCCAAAAGACAACGCGTTGAACACAACTGAAACCA
>P_2564
GAGTGTTGGAATGAAAAAGTCGTTACCTTGTACAGTGTCAT
>P_2565
GGGAATCCGCACACGAGCGGCGCCCTTGGGACAAGAGGTGA
>P_2566
CAAGTTAAAAAATTCAATTACGAGGTTTCACTAATGACACA
>P_2567
CCCGGGGTTGACTTCTCGGGCTTTCGGGGTTCAGAGGGGAA
>P_2568
CCAAAAGCTGAATTCAAAAACAGCTTCATGTCCAGTTAAAT
>P_2569
ACATACAACATGCTGTCTAGCCTCCTCTGCAAAATTTAAAA
>P_2570
ATAGGATCCCGAACTATTGTCATCACCGAAGTTCTCTCCCT
>P_2571
TATGTTCTGCCTCCAGTTCGCGGAACGTGGAGAAAGAAGAG
>P_2572
CCCAAGAGACAGCTTCCAAACAGAGTTCATTTGCATTGTGC
>P_2573
TCAAAATTACATTATTGAGTCGAGATCATTCATTCAGATAT
>P_2574
GAATACAAAAATACATCAACCGGTGAAAAAGAGACGTAAAA
>P_2575
ATTTACCTCCGGTGCATCGTCCCCATCGGATTGCACAATTC
>P_2576
TATAGAGGATATTTTCAGGCCCTGCTCATGAATGCACTCGA
>P_2577
GCCCTGCTCATGAATGCACTCGATTTCAACAACTTGTTCAA
>P_2578
TCATACAAGCAAATCGCGCACCTGCCCTGCAAATTTTCAAA
>P_2579
GGCCACAAACGATAAAATTGCGTCAACCCTAAACCAAAACT
>P_2580
GGCGCAGGCTGATTTCCAGTCGGTGAAGATAGCAAAGGACA
>P_2581
TTGCACAGGCATCGCTAACTCGTCAGGAATCTCTTGGTCAA
>P_2582
CTCAGGCACAGTGATAGAAGCGTGCTCATTGGACTGGCTCT
>P_2583
GAACTTGTTGAGTGCTGCCACCCGACATGGTTCCTAATGTG
>P_2584
GAAAGCTAATTCAGAATTTGCACGGACCAGAGATTCTTTGT
>P_2585
GTGATTTTCAATAACATATTCGAGAAAATTTCCGACCATGC
>P_2586
ATCACAGAAGTATATGGACACGACAGCGGAAACATCTATTA
>P_2587
TGGCAAAGTTTTGCCATCTTCGGCTTTAAAACAGTGTGGAG
>P_2588
GTGATTCATCCGGTATTTTCCCCCAATCTTGACTAGCTAAC
>P_2589
CGCCCCCCACATGAGCAGTGCGTGCGTGAGAGAGCGGTTTA
>P_2590
TGCATCAAGCACTATCTTCTCGGTCTCCGTAACTGATTTCA
>P_2591
CATCATTGCCTGCAGGTATGCGGCGAGAACAACCAACAACT
>P_2592
GGTTTCTTGTTCAACTGAGGCAGGAATTGAAGCTGCTAGGG
>P_2593
TTCAGGCCATGCAATCCTCGCGGTGTTTGGGGTTTCGGAAA
>P_2594
TAGCACCGGCGTTTCTCGAGCGAGCGATTTTTGATTTTACG
>P_2595
CAAATCACATTTTCAGAACACGGTGGAGTTGTAAGTGATCC
>P_2596
AAGATTATGATCAATCAAGACTCTTTTGTCCGTAAGATCAA
>P_2597
TTCCGTGGATGGAATTTATCCCCGATGATGAACTCATGGAC
>P_2598
ATGGACCACAGAATCTATTTCGATAGAGCTGCAACCAGGAA
>P_2599
GGCTCCAAGGTGTGCACAAGCAGGAAGAATACTTAGCATTG
>P_2600
AATCTTTCGAACAAACCACACGCTGTCTCCAATTCACCACA
>P_2601
TTGAAGTTCATATTCAAAACCATTGATCTTAATAGTTCCTG
>P_2602
TATAATCTGGGAATAGAAGGCAGGGTGTGAATCAAAGCCTA
>P_2603
CAAACAAGACATTGGAAACGCCGGAGTTGCCTCTGTCTCTG
>P_2604
GCCCTTCTTCAGTTGTGAAGCGCGAAGTCGAGAAAAAGACG
>P_2605
ACATTTAAAGTCTGGAAACGCCGGGGCAGATTTAGAATCTT
>P_2606
CAATGGTCTGAAAATTTGTCCAAGACCATTAAAGACCATTG
>P_2607
ATATACAATGCATTTTCACACAATCTCGTTAAAAGCTCTAT
>P_2608
TACCAACGTCTTGAAATCCACGAAACCAGTTTCTAGTACAT
>P_2609
GCACATTAGTAGGTAAAAGGCAGCTTCTATATTTGTTAAGC
>P_2610
CAATATTTATCATATTTCTCCGTCATATCTTCCACCATTTC
>P_2611
CGTCATATCTTCCACCATTTCACGAATAGCCCTATCATGAG
>P_2612
CATGAGAATCATCATGATCTCCCAGCCAACATTTAATCGCC
>P_2613
TTCTGCTCTTTCCCACTCCACAGCAGATGGGAAACTCTTAT
>P_2614
TAAAAACTTTCTTCTCAATTCCCCAATCTTTCAACAGCTCA
>P_2615
AGTATTTCTGCTCCAAAATTCTATAGAAGGGTTAACATATG
>P_2616
GAAGTTTTTCCAGCATGCAGCACGAAATCTACTTACACTAC
>P_2617
TATCTGATCCATTTCTGGATCTTCATCGTCCATTTCTTGAT
>P_2618
AGCTAAGATTCTTTCAGAAACACTAACAATTGAAATTTGGA
>P_2619
AGAGAGATGTCGAGCTTGGTCGTCGCCGAGAGAGAGCTTTG
>P_2620
TTTGTCGCCGGGAGAGAGAGCGTCGTTGCCGAGAGAGAGAG
>P_2621
AGATAAAATCTGGTTATCGTCGATCCAAACCGGAACCGAGC
>P_2622
GATTCCTCTGCCTCTATTTGCGATTTGGTTGATCATGACCT
>P_2623
CACCCTCTTATGGCATTCTCCGGTTGGGACTTTCGTCTCAC
>P_2624
CATCAACGTACCTTGGATCTCGGTATGGTTTTGACTTCAAA
>P_2625
TAGGTGTAGAGAAATCACAACATGCGTGGGTCAAATTGCTA
>P_2626
GACATTCACATTTTTACGGGCTCGAGTGCTCAAAATCTGGA
>P_2627
TATGCAGTCAGACAAAAAGACGGTTGACTGAATCTCAATTG
>P_2628
CAAAGAGGGGTAAAAAAATGCCCTCGTTGAAGCTATCGAAT
>P_2629
GCGGTCCGAAGAATAAGAAGCGGCTCCAATAAAGATAAGAT
>P_2630
TTATATTATTCGAACATCCCCAATGACATGCGGATATTTGA
>P_2631
CCGTAATTACGTACAAGCATCATGGAGGTGAACTTGGGGAT
>P_2632
AGAGGGTACTCCCAAAAATCCATTCCCTTAGATCCGGAAGC
>P_2633
TATAAATATAGGGATTGTCTCGTCCAGGTGTTGTCTTTGTT
>P_2634
CAAAATTTGATTAAAAAAATCGTGAAGTTTATATCATCATA
>P_2635
CTCAGATCCATCAGAAACCGCCTTATCGATATATGTCACCT
>P_2636
ATTTGTTATCGCCAAAGCTTCTCTATCGTCTTTTCCACCGT
>P_2637
GGGCATTTTAAAAGCATACGCGGTTATGGTGGTAACAACGA
>P_2638
GTTAAAAAAAGTGAAGCAGGCGAAAGCAATCCCAAAAATCG
>P_2639
ACTTTTGGCCTAGTATCATCCGGGAATAAAATGTGCTGGAT
>P_2640
TGCCAAAGGTTCCGAAGTTGCCCGGTCAAAGAGAAAGACAC
>P_2641
TGAAACATGTTTGGACTGGCCGCTAATTATCTGATCGCTAA
>P_2642
CCTTTTATAGAAAAAAAACTCTAGACTAGTGAAAATTCGGA
>P_2643
TTACATTTATTGAAAAACCGCGAGGAAGCCCCAGGCCTGAG
>P_2644
GGGAACATCAGTTAAAATTGCGTCGATTAAATCAGACCAGC
>P_2645
GATGGTGAGAAGGAATTTAGCAGCACCACTACTCTATCGCG
>P_2646
TCCAGGGAAATGCCCAGAGGCCTGAAATACGCATTGTATCA
>P_2647
GGCTTTTGCAACATGGATTCCACGAGAAAGCCCTAGCAGCT
>P_2648
GGAAAGAAAATATGCTGAAGCGGCATCTTTATGCCCCAAAT
>P_2649
AGCTTGCATGAGGCGATTCGCGGAAAGGTATACCAGATTTT
>P_2650
TCTGAAGGCTGGCAAAAATCCACAAGTTCTGAAAGCTGGCA
>P_2651
AGTAACTGCTCTTTTTTCCGCAACCCCTTGTACACTCTAAT
>P_2652
AGTTTGTTTCTCTTCCTTCTCTTTACGCTTAGTTTCTAAGC
>P_2653
GATAAGCAATGAATGAAACTCACGATCATCAAAAGGACAGC
>P_2654
TAGTAATAAGAACCACGTGACACGAACGAATATCTACTTGA
>P_2655
AACAAGACTTCATATAACAACAATAACTGCATTAGTATATA
>P_2656
GAATGGACTATAAGCTTCGTCGGGAAGATAAGCAAGAGTCG
>P_2657
CAATGCGAGAATACTCGTGGCGCGAGTCCTTGCACAGCAAG
>P_2658
TGTCGCAGCAAGTAAAAGCACGGCGGCGATGATAATAACTC
>P_2659
AGAGTAGACTTTTCTGTACCCGGTGAGAAGGTTCAGAACTT
>P_2660
TAATCTTTAATAAACTCAAACATTCTCGAAATCAGAGTATA
>P_2661
AATGTTATCAAATATCTCTGCGGTTTGATGATTATAATTGA
>P_2662
TCAAATTTTGGAAAAATCTGCGTGATATATGGGATTGAAAT
>P_2663
TAATAATTAAAAGCCAGTGACAGCCATTGTAAATAAGTTTC
>P_2664
CCGCAAGAACGATGTAAACTCCTGAACCTCGGCAAGCGCGT
>P_2665
CCGCCGAGAGAGTTCTCCACCGGTAAAACAGCACGATCTGC
>P_2666
ACTCTTTCACTCACTTTCTCCGGCATCCACGAAGCCCTACC
>P_2667
AATGATCCATATAAGATTATCCCGCTTGTTTAATTGATTTC
>P_2668
TAGAAGATCTGGAATATACACCAAAACCAGAATTTGAAGGG
>P_2669
TTTTAAAGCAGAATTTATAACCTGATCGTCTTGTGAATTAT
>P_2670
GAGGGGCCTCTTATTTATCACCTTGATGTCGCAGCCATGTA
>P_2671
CATTCAGGCAATGATTATTCCTGCATCGAAAGAAGAAGGAA
>P_2672
ATCAAGCACAATGAGCAAATCGTTAGCAGATTATGGTGAGC
>P_2673
GCAGTGACCACAGCAAAACGCCTGGCTGAATTTCTTGGTGT
>P_2674
TGGTCGTATTACAAGCAGCGCCTTAGTTCAGCTATCCAAAA
>P_2675
CAAAGGGCCAAAGCCAATTGCGCGTTCCTATGAAGTCAATA
>P_2676
CACGAGATAAATCAAAAAGTCGGTCAGGGAAGAGGAGGTGT
>P_2677
AGGGTTGATGCTTAAGATCCCATTGTCGATCCCAAGGGTGT
>P_2678
TTTTTTTTTTGTGCTACTGTCGAGGTGATAAACTGACATGC
>P_2679
CCATAACTTGGCTGTTAATGCCCTTCTGAAAAGCAACCTGG
>P_2680
GTGAATGAAATGGAAGGAGGCGGTTTTATGGGATTTGAACA
>P_2681
AAAACTTAGACCCCTAAATCCTAGACAATAAATACTTGACT
>P_2682
GGGTTTATAGAAATAAATTCCTTCAATCATAAAATTGAATA
>P_2683
TTCTTTCTCATCTATCACGGCGGCGTCGATGAAACGATCCG
>P_2684
CTTACCTTCCACAGTCTCCCCGGTGTATCTAACAACATTCT
>P_2685
TACAATACCAAAGCTTTCCGCAGTTTTTCTCATGGGTCCTC
>P_2686
TTTAAGTGCATATAGACCGGCGAAGACAAAATTCATCATTA
>P_2687
CCGGCGAAGACAAAATTCATCATTACATATCAAAACAACAA
>P_2688
CCCTAAAACAATATTAACCGCGCAAAATTTCCGAATGGTAG
>P_2689
GCCTCCGCGTACGGTGGAAGCGGCAATGGAAACGGAGGGTA
>P_2690
TTCCCTCATCCACAATTTGGCGGCGGCGCTAATGTAGAACT
>P_2691
AGATCGTATTGACTGAACTGCATCAGAAGTATCGCATCCTC
>P_2692
CTGAAAAAGGATAAAAGTTGCGCCCCTTGTCGCCTCCAGTC
>P_2693
GTCGCCTCCAGTCCCGAATTCGTGTACATGTTTTCGTCTAA
>P_2694
ATTGTACAGGCACAAGGTCCCGAGCGAATATGCCAAACCCG
>P_2695
AAGGTCCCGAGCGAATATGCCAAACCCGACGAAGAGTTGCT
>P_2696
AAACCCGACGAAGAGTTGCTCAACGCCAGTGACTCTTGCTC
>P_2697
AGCGACTTGCGCCATAACCGCCGTCGCATCTTCAACGATCC
>P_2698
TCGGTTCATCGGATACAGAGCGATCGCGAAGAGTGCCTTGA
>P_2699
GAGGTTGAGGAGAGTCGCGGCGGCGTTTTCCTGAGAAGAGT
>P_2700
GTGAAAAACATCGGCTTTCGCTGCCACGGCTTTTAATCGGA
>P_2701
ATATTCCATGTCAAATATTGCAGCTCCTACGTACATTCGAT
>P_2702
GTAATTAACTACTCTAAAATCGCTATCAGCTTTTGAGTTGA
>P_2703
TTGTTAAGGAAAGCTCACGTCATGAAGATTTGAGAGAGAGA
>P_2704
TCTCTCTCTCTTTGTAACCGCCTGTTTGTGCTTATTGGCTC
>P_2705
TTATTCATCGTATTCACGTACATGCCTATATCAAAATACGT
>P_2706
TCTTAGCAGCATGGATCATGCATGAAGTTATTTTTTCTAAG
>P_2707
TTCGGTAGAAGTATATAACTCACGGTTAAGCTTTTATAGAA
>P_2708
ACAAGCCGAGAGGCCCAAAACCCTAATATTCAAAACTTCGT
>P_2709
TGCCATCGGAGCAAGTGATGCAGTGTGAGTCAGATGAGGAT
>P_2710
AACCTTGCTTTAGTCTTTGCCCCCAACATGTCTCAGGTCAG
>P_2711
AGAAAGGGAAGCTTCCTCTTCTGTGGTTGACAGAAGATGTA
>P_2712
CATGTTTCACATTTTTCCTACTATGACCGTTTCAATCTATA
>P_2713
TGTTTGGATAGAAAAGAACGCAGTACAGTATAAGAATACGT
>P_2714
AATTCTGTGGTGGAATTTCTCGGGGGTTTCTTTTAACAGCG
>P_2715
TCGGGGGTTTCTTTTAACAGCGGATGGGGGTTGAAACTCTA
>P_2716
TCAATCACCTGTTTATTTCCCTCGAATTGGCTATGGAAAGA
>P_2717
ATTGTATGGGTAGAGAAAACCGGTGAAGGCCAATGCAAATA
>P_2718
GCTGATAGGATGAAACGACGCCCGGGAGTACTTATTCATTC
>P_2719
TTCCTTTGCTTTACTTTACACAGGAAAATTCCCAACTCTTG
>P_2720
AGCAAGTGGACCTTACCAATCATCAGCGATTCCTCACCAAC
>P_2721
CCAACCCACCATTGCTCCTCCTGTAGCGGCAGCAGCACCTC
>P_2722
ATCCTAATAATGCGAGTCACCAGCAGCGGTCATATGGTACT
>P_2723
CCAACTCCACCACCATCACTCGCTCCTGCACCCACTGGTCC
>P_2724
CGCTCCTGCACCCACTGGTCCGGTTATCAGCAGAGACAAAG
>P_2725
GGTGGTGATGGATGATCCTCCGAGGCCTATCACCGTCGATG
>P_2726
GTGGACAAAGAGAGAGATTTCGAGGATGTGTTATCAATCAA
>P_2727
GATCAGCCGAGTCGGATCGGCGGGTAAAATGGACTACAGCT
>P_2728
AAGATGCTTTGTTCTCAGCTCCGGGACGCTAAACCGACGCC
>P_2729
GTTGTTGGTGTCTACCAAGTCCGTACTGGGCAGATACCTCT
>P_2730
CAGCCTAAGAATCTCTCGCACACGAGGGAAAAATGCACCAG
>P_2731
TCGCACACGAGGGAAAAATGCACCAGGACGAACACAATAAG
>P_2732
AATGGCCGGTAGAGATAGACCATGGTCTATCAACCTCCAAG
>P_2733
CTTGTACATATCTATAAGCCCAGGAAAAACTTTTTTCTCTA
>P_2734
CAAGAGATGAGAGAAAAGCTCGGTGATCTGCGATAATCTGT
>P_2735
CGGAAAGTGAGGTTGAGATCCAGGAAACGGCGTGCTTCGTG
>P_2736
ATAGAGGAGGCTTTACACGCCAGTAGTCTTCAAGTACCTCG
>P_2737
TCAAATGGTAAAAGCTGATGCTGTAGTTGATAAAATGCATG
>P_2738
AAAGAGCAATGGAGACAACCCGATAACTTGCAGAAGACAGA
>P_2739
AAACCTATGAGCGTCAGTCCCGCCCGCCTCATGCTGCAGAG
>P_2740
CTTCGGTTGAGCTGACTAGGCGGTGTAGGCATGCTGCTGCT
>P_2741
TATTTATCTACGGTGGTTTACGTGGAGGTAAAGAGCTGGCA
>P_2742
TGAATCAGCTGCTGATGGCGCTGTGGTGCTGGGAAGCCCTG
>P_2743
AAATGCATTACTTCCAGGAACTCGGTTAGCTAACTTCCCTA
>P_2744
TGTGGAGTATCTTGTTGAAGCATCAGCAGCGGAAGCTGAGG
>P_2745
ATCAATTTGAAAATGAGGGACGGCGTGTCAGTTATGGGACA
>P_2746
CAGTTTGGGGATCTTATGCGCCTTTTTGATGAATATGGTTC
>P_2747
TCTTAGGGGACTATGTTGATCGGGGTCAACACAGTCTAGAA
>P_2748
GTCGATATGATGTGATTTGGCATCGATGCTGTCATTGGCTC
>P_2749
AGGAATAACGTGAATAAAATCGAGAATTCGATTGAACCGGG
>P_2750
GCTCGCCAGAAGATTTAGGTCGACAGTCAAGATCGCCATAG
>P_2751
CCATAGGCGGCTTCTCAGGTCGTGTAAAGGGAAAACTTCCA
>P_2752
GCCCTCTAAGAGGATCATGACCAACCTAAGACAAGAGACTA
>P_2753
GACTACTATTACAGAGCAAACTCTAGCTTTTTATTCAAGCA
>P_2754
TGGAGCCCAAGTGTTGAGGGCACTAATCTTGTCGATTACAG
>P_2755
TGAAATCTCGAAGTGCAACGCACCACTAATTTTTTATAAAT
>P_2756
TAGAGTAGGGAATGAAGACCCGAGAAGAATTATTCATGCTT
>P_2757
GATATTCATATTGACGTTCGCGCTGATATCGTTGTCGGGGT
>P_2758
GATTATAGAGACGAGACCATCGGTATATAACATATTCGGGT
>P_2759
TGGAATTTTAATAGAAATTTCGGAAATAAATTAAGAGAACA
>P_2760
TGAATGTTGAAAAGTTTTAACAATATATTTTCTCCGTGGTG
>P_2761
GATGATTCAGTACTAAACTGCATAAACCATTCTTTTTAAAG
>P_2762
TTGCAATTACTACACACTTGCAAGATCAAAAAACTTCTTTG
>P_2763
TCCTTGGAGGAAGGATGTCCCAGTCTGTGTACATACTGCCA
>P_2764
TTCTCTCTCTTTATTATCCACCAGAACGCTGTAAGAAGCGT
>P_2765
TAACTTCAAATATCGAAAGGCAGTAGACTTGCGAACTCCAT
>P_2766
GGATAACGAAATCCAAAAAGCTCCAATCTAAAACAGTACAA
>P_2767
TAAACTCAAAGGAAACAGCTCCTGATCAGATTTAGGGCTCT
>P_2768
CATAAATAATGGAGATGTCGCACGAGTCTGATTAGGAACAA
>P_2769
CTCTATTTACCTCTTGCATTCCGTACATAGTATTTAAAGTT
>P_2770
TTTATTTTCATGTGGCAGCACCGGAGAAAAGACAACGTGTT
>P_2771
TTCGGTCGTGTATTAATTTGCAGTGATCGTTATCAAGATTC
>P_2772
ATAGATTTGTTGTTTAAGCCCAGCAATTAGTATCGAATCGA
>P_2773
ACGAAATGGTCACAAAGACTCGATTGCAATCACAAGACTCA
>P_2774
ATCTTGTAAGTTTTGAAATCCGGGAACTTGGAAATGGAGCT
>P_2775
GGATCGACCTTCCATTTTTTCGGTAGACCAGTTTTATTTAT
>P_2776
AGTGATAGGTTATCATTTTTCGAAAATTACACCAGATTCAC
>P_2777
TGCCAGCGCAACGATGAAGGCGTCAACGTCATCCTTTGTGT
>P_2778
GTTGTAAAAGTAGAGGCTGGCGCGTGCACTTGCATTCACTC
>P_2779
ACCTAGTTATCAACAGAGTCCAGGCTCGTGTTCACACATGA
>P_2780
GATGGTGGCGGAGGAAGCGGCGGCGGCGGAACAAACGGATA
>P_2781
GCGAAGAGGAGCAACGAACGCGGGAGAAGCTCCGGTGGCCG
>P_2782
GAGATGGCGTTAGGGAACGACGGGAGTTTCATAGCCACACC
>P_2783
GAATTCGTAATGATACACGACACCCATTTCCCATTAAGCAA
>P_2784
TCAGGAATCTTTGACAATCTCCTTGTCAGTTTATTCATCAT
>P_2785
GGTTTCTCCAGTATTACAGTCCCGAACTAGCCAATCACGAC
>P_2786
TATATCTCGTACTGTAAAAGCAGTATCAACTGAAAAAACGA
>P_2787
GTAGTTATAGCAGCAAGAAGCATGCTCCAGTCAGGTAACTG
>P_2788
GTTGATGAAAGTTCTCGGCGCAGGGTGTGATGAGGTCTCGG
>P_2789
GTGTTGAGAGAAAAATAGGGCGAGAAAATTCTATAAGGTGG
>P_2790
TCGTAGAGGCACTGCAAAAACAGTCATGGCGCGAGGGCTTC
>P_2791
TTTATATTTGACGCTGAGGGCGGTCTGGTGGATGAGAAACT
>P_2792
ATTATGTAAGAAGGCAGATGCAGTGATTAAAAATGCGGGTG
>P_2793
GTCGGTATAATCCCGGTTTGCAGTAAACCCTACTCTAATGT
>P_2794
AGTTACGGCAGATACACCGGCCTGAACCGAATAAAAGAAAA
>P_2795
CACGGTAAAAGGAGTTTGCTCGTGTTTTGTTTTGACCATTT
>P_2796
GATAAACAAATCAGCTAAAGCGGTTCAAGCAGCTGAAGCTG
>P_2797
TGGGGTTATAGAATCTCAACCCTTGTTCTGATCTTAGATTT
>P_2798
CACACTTTTGTTGGGACGTGCAGCTAAACACAACAAGGGTT
>P_2799
ACTTCTCACAAGCGATGAAGCAGTAGTTGTAGCAGCAGCAG
>P_2800
CAACACGAACCTATTAACTTCGTCAACGGCCGACAAACGCT
>P_2801
TCCGTCTGTGAAGACTGGTTCGAGCCCTAAAAAGAAACGTC
>P_2802
ACCTCCCTTTTTCTACATCGCGTCTGAGACATCACAAACAC
>P_2803
CAACATTCGACTCGTTATTTCGATTGCAAAGAATTATCAAG
>P_2804
GTCCAGGTTTGAGCTTTTCTCTCCTTATTTTTTTTTGTAAT
>P_2805
CTTATTTTTTTTTGTAATAACACATCTGTAAGCAGTAGTGA
>P_2806
GAAGTCTCTCTCTGATCAGTCCAGAATGATAAGATTGCCTG
>P_2807
AAATTTTAAGGGATGATTGGCAGTTTCACATGGTGGAAGCA
>P_2808
CATATAGGGTGAAAGAGGCACGAAAGCAACTGTACAGTGAA
>P_2809
AAGCAACTGTACAGTGAAACCGGTAAGCACCCAAAGAACGA
>P_2810
TGCCTGTGCAGCCAATGTCGCGTGCCTTCAGACCTGCAATA
>P_2811
TTCAACATCTCGGACTTTAACGGGAAGTGGTACATTACAAG
>P_2812
CTTGAATCCAACCTTTGATGCCTTCGACTGCCAGCTGCATG
>P_2813
ACTATATATTTGTATACTACCGTGGGCGAAACGATGCTTGG
>P_2814
TTGGTCTCTAAACTTGAAATCAGTTTTTATTTTTCTTGTAA
>P_2815
ATAAAATGTACATCATATCTCTATAAACTTAATAATACCCA
>P_2816
AATATATAGATTACGTAACGCTTGTTTTACATTAAAACAAA
>P_2817
ACGTTTGTTCTACTTATTGTCGTGAATCGATCGAAAACTTG
>P_2818
GGTGGAGAGAGTGAGACCCACGTGGGTGATGTGTTGGCAAA
>P_2819
TTTTCGATTATAAATTTTCTCGTGAAGCTAATTTTTCCTGA
>P_2820
GTTTTCGGAGATTCTCAAGACGAGAGCTTCAGAAGATCATC
>P_2821
TCCATGTTCTCCCTTTTTTCCGATTCTACCGTGGCTCTCAG
>P_2822
ATTGAGAAACCTCTATCATCCGTTAGAAGAAATGGGTTTAC
>P_2823
CATATAATTAATAATTAATGCATGCATTATCATTCACATAT
>P_2824
GATATCGATCTCCAAAAAGTCTATACACTCACGAGAATATG
>P_2825
CACACGAATATAAACAAATTCGGTTACGGACTTAGGGCTAC
>P_2826
ACTCAACCTAGCTCGACCGCCAAGGATGATATAACTAACCT
>P_2827
CGCTTGGGGACCTTCAATCTCAGTTGCACAAAAATGCCATA
>P_2828
AGAAGAGTTTGGGAAATTGACGCGCCTTCAGTACCTTGATT
>P_2829
ATATATTCTGCAAGAAACCTCGGGAGGAATGGCCATGGAGA
>P_2830
CTTGGAAGAAGTGATCGACGCGAGCATCGCCGGAGATTGTA
>P_2831
AACAACCATTTCACTCGCCACTGCAGAGGTGGAAAGTTGTA
>P_2832
AAGATGAACAAATTCTGTCCCGGCGTGATGATGAGTTGGAT
>P_2833
TTACATCTGTTAATTTTCGTCGCTCCAAGAAAAAAAGCATT
>P_2834
AAGTTGCTGAATTTTTGGCCCGCTGTTATGCCATAATCATG
>P_2835
ATTTAAGACTACTCACAACTCCTGCCTTACCCTTTATGAGC
>P_2836
TACTTCAACTTCGTTTGAAACGGAAAAGACGCAAGAAAAGA
>P_2837
GGTTCTTTCTTGTGTTAAAGCGGCATTTGGGGCTTGTGGTG
>P_2838
GCTTGTGGTGCCAGGGGTTTCGTTGGTTTGAAGGAATAATC
>P_2839
TCAAGTCTGGTGATAAAGGTCTTGGTTGCATTCTAGCACAT
>P_2840
GCATACTACTAATGGTTAATCGTTATTTGTTAATTACTGGC
>P_2841
ATATTTTATTCTTGCAATTCCTAAACCTATGTGGCTGCAGG
>P_2842
GCTGCTAACCGTGTGATCATCGTCGATGGTTCATGGAATCC
>P_2843
GATAAGCAAGCAAAATGAAGCGGGACATAGCAATCTGGTGG
>P_2844
CAAAGAAGGCCACTTTATCTCGTGTTGGTGGCGACAAATTG
>P_2845
TGGAGAACTTACTACAGAGACACGGCCCCAAGTAAGTTTCA
>P_2846
CGTTTTGTAAACCGCAACTGCACTAGAATCGCGCACCAGCT
>P_2847
GTGATCACATCAGGAGGGCTCCCACTCAAACTCATATCTTC
>P_2848
AATTTCTATGCAATATTTTTCGGTAAATTTTTGTTCTCTAT
>P_2849
ACAGAATTGTGATGTGAAGCCAGCTCTTCCAAAGGGTGTGG
>P_2850
GAAGACACTTTAAATTATATCGCTAAAATAAGACCGGAGGC
>P_2851
GAAAAGTATGGAATCTGTCGCATTGTTCCTCCTCCTTCCTG
>P_2852
GTACCGAGTTCTACTTCGCACGCGGAAGTTAATGCGGAGGC
>P_2853
GAAAATCATGGTGCAGCCGGCGAGCAATTTTTCCTAAAGGT
>P_2854
TTTTGAAATGTTTGGATATTCGTCACCCGCAATCGTACAGG
>P_2855
CAGGCTATCGAAGCATTAGACGTGAATCGAGTTTGCACAGA
>P_2856
TGGGAAATCTCCAGCTAAACCCTGGACACCATATATCGCCT
>P_2857
AGGAAGAGATCCAGAACCGTCGCTGATTTGATTCAAAGGGG
>P_2858
ACGCACCATGTTGGTCTCCACGGCTGCAACATTTACTCTAA
>P_2859
GCTTCAATGGCCTCCAAGTCCATGGTCCCGTCTTCTTCATT
>P_2860
GTCTAGCCGTTGGGTCATATCCGAGGACGTCATCATCCACC
>P_2861
TCCGAGGACGTCATCATCCACCTCTGCGTTACACATTGCTT
>P_2862
AGTGCCACGTGGATAATTTACGTGACATACATTAGGCCACC
>P_2863
AAAAAACGTATATGAAAACACCCAAACGAGTTGTTTAATGA
>P_2864
TCTTGTTACATCATCAAAAGCCTGGTTGACTGATATCACTT
>P_2865
TATGGAGTAGCCCATGTACTCGATGCCATTTAAGAACCCAG
>P_2866
GGAGCATCCATAAAATAACGCTTGGACACATTTATATCACA
>P_2867
ACAAAAGACATGAACTGCAGCGGTTTGTATTCAACATTACG
>P_2868
GAAGGTACACACACTCATGTCATGAGAAATACACAACGACC
>P_2869
GCACGTATCACAATCCTGCTCTGTAACACCTTTCCGAGGGG
>P_2870
GTTGTAAACTTTATAGGCAACAGTAAGAAGCTCATCCACGA
>P_2871
ATGATTCTTCGACTTTAAAGCCACCGAAGAGAAGTGGAAAA
>P_2872
AATATTTTATCTTAACAAATCTGGATCTGTTGAGAATGTTT
>P_2873
GGAACTCCACCGTTTTACGGCGAGACAGCTGAAGAGATATT
>P_2874
TTTTGTTTGTCGAAGAATCGCACCAGTAAATTCTAAAGATT
>P_2875
TAATCATGTTACGAGCTGCACCACGAACAACTAGTCGGAAA
>P_2876
CCTACGTACTTGGCATACTTCTGCAACATAGTTCAACATGA
>P_2877
TCAAGACCATGTCGAAGTGTCGGTAAACTCAAAGAAATCAG
>P_2878
CAGCGCATTTATGAAACTGCCGTGGGTGAAAAGGAGGCTTC
>P_2879
CGACTAAAACCCAAAGTTTCCTCCAATTTTAACGAATTACT
>P_2880
CCAATTTTAACGAATTACTTCGTGGGTCAATCTCATAATCT
>P_2881
ATGAGAGTTTTCTATTTCAGCGCGCCCGAGAAATATATTTG
>P_2882
ATATGCAGGCGCAAATGATGCGGACAAGCCTTCGAAAGATA
>P_2883
TATCATTCTTACTCCCAAAGCCCTCCTTACGATTATCAGTA
>P_2884
ATTTCAACCTTCAATAGCACCCCGATCTCCACCTGTGAATC
>P_2885
ACAGACATACTCATTTACCCCGGCAAATTCGTTTGCTGGAA
>P_2886
TTTTAGCAGCCGTGGAATGCCTTTCCCGACTCTATTGAGGC
>P_2887
TGGACAGCAGTAGGAATATTCACCAACAGGTAGATGGAGCA
>P_2888
TTTGCAGTTTTCCCTTATATCCTTATCGACCTCCCTCCTTT
>P_2889
AATTCTATATTTGACTTTGTCGTGGTTGTAATTAATGCCAG
>P_2890
TCGTTACAAGGGGCACTGCCCGATATCCAGACACCACAAGC
>P_2891
ACCTTGAATATAGCTCACGACAAGAAACATGAAAACACAAG
>P_2892
CATCATCAAGTTTGTTGTCACCCCAACAACAAAGGGCTCCA
>P_2893
AAGGGCTCCATCAATAGTCGCGTCAAGAAGTAAAAAACAAC
>P_2894
CTTCTGCTCGTCCATGATTTCCCTAACCACATCGTCTCTGC
>P_2895
TTTTTTGTACTCGGATTTTCCAGTTTTGGTTTATAGTTTTT
>P_2896
ATAATGACTTCAAGGTACGCCGAGCTTGATAAGAGCCGAAT
>P_2897
TTTTTTTGGTTGTTGTTGCACCTGCTTGGTTTTATACAGCT
>P_2898
AGCTTTTATAGAAAGTTTTGCCGTTTTTACACTGCCTACAT
>P_2899
CTGCTGGAACGGTGAGAACGCAGAACCCTTAAATCTCTTTA
>P_2900
GATTAAGGTCCACGAATTGGCGCGAATTCCATGGGAAGAAG
>P_2901
GGATTGATTTTGAATTTTTCCGAAAAAAATCTGTAACCGAT
>P_2902
CTGTAACTAGTAACTATTGGCCTGGTTGATGCAGCTGCAAC
>P_2903
GATATGCTTGAAAAGAAAGTCGAGGAACTCACATACCGTGT
>P_2904
TTGAAACTTAAGAGTTCATTCGAAGAAATGCGGAAGAAAGT
>P_2905
GAAAGTTGATGAAACAAATGCGTTGCTTCTGAAGGAACGTG
>P_2906
TCGTTCTGGGAACTAGGTACCGGTCACAAATTTCTTCGGTT
>P_2907
TTTTTGGTTACTAGGCTCCACGGAGAAGCACATCGAGTGAG
>P_2908
TTCACTCCCTCCATCTCTTTCGAGGATGGGACAGGTATGGC
>P_2909
GGAAGCTATAAAAGCGGCATCGGAAAAGCAGAAATTGGCAG
>P_2910
ATCGGAAAAGCAGAAATTGGCAGCCTCATGGGTCCAAGCTG
>P_2911
CTTGTATATATGAAAATTGGCGGTCAATTTCTTCTGTATAA
>P_2912
TCCCATCATCCCATATTCCACATGGACTCTTTGAAATCCAA
>P_2913
CCGCCGTACGGTTATGGCGGCGCTGGTGGTGGAGGAGTCGG
>P_2914
GGCGCTGGTGGTGGAGGAGTCGGTCCTTCTTCCACTTCCAA
>P_2915
CTCGCCATTGTTTTCCTCGGCCTTATTTACCATCCGATGTC
>P_2916
AGTAGAATCATAAACTGATGCAATAGAAGAAAAACAAAGTT
>P_2917
TTCTTGTTATTTTCCAAATTCGAGGTCCTAACACCAACAAA
>P_2918
AGCCTCCATTTGGAATGACGCCTTCTCTTCCTGCAACCTCG
>P_2919
GCTTGGTCAGTGTCCCTCTCCTTTGAAATCTCAACAGAGGT
>P_2920
ATCATTGAGACAGATAAGCTCAGTCTCCTCCAATAAGGAGG
>P_2921
AATGAATTGATCTCTTCCTCCTTGAACACCTTCTCTGATGT
>P_2922
CTCTTGCAACTGAACTTCCTCTCGGTCATTTCGAGTCACGA
>P_2923
TGGTTCAGTATCTGAAAACACAGCCTCTGATTCAGTATCTG
>P_2924
AACCAACAATCTGTAAGTTTCAGCATTGGACTTATTGGTTG
>P_2925
GATCCAACTAAATATAAGCGCTGTTATAGAAAAATCTAACC
>P_2926
AAAAACTCAAAAGGCAGACCCAGCAAGGACTGCACGTAGTC
>P_2927
GTGAATGATCATTCCTTCTTCATGAGGAGTAAAGTTTCCAC
>P_2928
ATCTCAGTCTACAACTTTTGCTGCATCTCAATAACCCTTTT
>P_2929
AGTCAAGTGCGCAGAAAGTGCCCGATAACATAGGCAATGAA
>P_2930
ATTAGTTGTTGCCTTAATCGCCCTTCCATCATCCGCATCCT
>P_2931
AGGTGAGTCAGAGGGCGGTACGAGCGTGACCCTGAGTTTGT
>P_2932
CCGGAGCAGATACCTTCTCTCTTGAACAACTACACTAAACT
>P_2933
CATGCAACAGTTTATCACATCGGCCTAAGAACGTCGGTGCA
>P_2934
TCACATCGGCCTAAGAACGTCGGTGCAAGAAATTCAAGCAT
>P_2935
CCGTCACCATAAACAAACCACCGCACTAACTCGTCGACGAC
>P_2936
TCAGATCACATAGATCTTCCCGAGCCCTAGCGATTTCGATT
>P_2937
TATTTCCATATTGAATCTCTCAGTCTGGATCGGTTTGTAAT
>P_2938
AGCTGTTTTGCATCAAATTTCGCTACTCTCTCAAATTTGAT
>P_2939
CTCTCTCAAATTTGATTTTGCAGTCTTAGTTGTATAGTACA
>P_2940
TAGTTTCATCTTAGTAGATACGGCAACCTGGTTTTGTAACA
>P_2941
CAACAATGATGCTGAAACTACAGGAAAAAAACAGAGGTATG
>P_2942
ATGCTTACCTGCACCAGTGGCGGTAGTTGATAGTGGTCACC
>P_2943
GCAACTTTCTCGAACTTCTTCGTGTACAGCCTCGTCTCTAC
>P_2944
CTCCAAGGAAGACGTAATCGCTTGGATAAAGAAACCTAAGG
>P_2945
ATCGCCAAGTAAGGAAAAATCCTTAACTTTGTACCCCAGTA
>P_2946
AAAATGTAAATATTTGACTTCGAGCATTATTAATCATAGAA
>P_2947
CATCCAGATGGCGACAGTTCCGGCATATGTTTGGGTTCTAG
>P_2948
GAGCATACCCGTAACATCGGCGGCAGTTGCTGGGTTGTTGA
>P_2949
TCTGAGCCTCTCATCTAGCACGGTTCGCCTTGGGCAACCAA
>P_2950
CAATTAAGAAATTGTTTTGACGGTCCACGTCACACTTGCCA
>P_2951
TGGACAATGAGTAACTTTTACATGAAAACCACATTGCTACC
>P_2952
ATTAAGGCCAACTTTACCTCCAATACAAGGAAATAGCTATC
>P_2953
ACTTGATCTAATAGTTCAAGCAAGGCCTACAAAAAGAGGCA
>P_2954
ACAAGCTCCGCTGCACGTTACAGTACAAGGAAGCTGAACAT
>P_2955
TTCTTTGGTGTAGAAGACTACGTGGATGACGACACAAGCCG
>P_2956
GGGAGACTTGAGGAAATTGGCCGTACTGAAGTCATACTTAA
>P_2957
CTTTAGGGTTTTGCTCTTCTCTATATGTATAGGCTACTAAG
>P_2958
ACACATCTAACACAAAAATGCTTTATTTCGACAGTATTTAA
>P_2959
TTGAAGATATTCAACAATCACTAGGCCAACTTTCATAAATC
>P_2960
TTTTGTAAAAAAAATTCACACCCCACTTAAAACTTGGTTAC
>P_2961
TCTTCACCGGAAACTTTTTCCATTGGCGAACATTAGCTCTT
>P_2962
TGATATGTTTATTTTTTATTCCTGAATCTCCTAGATGGCTG
>P_2963
GTCCCCTGCACAGCAAAGACCAGTGCCATCTTACATTGCAC
>P_2964
CTGCTAACACTGAGAATTGGCGCCCACAAAGCCGGATGCGA
>P_2965
TTCCCAATACATTCTTTGCGCCGTTCTTACAAACTTGAACA
>P_2966
TTGCAAATCTTAAAATGAGTCAGTAAAAGGAGGCTAGACAT
>P_2967
CATGTGAAGCAAAAACACGGCGTTCGAGGATCAACAGACCC
>P_2968
ACAACAAAAAATTCATACGCCAGTCCAATTACAAATTACAC
>P_2969
TTGATGAAGGACCAAAATCGCGGGTTATGGATTTGTTTCAG
>P_2970
CTTTTCATATGTAAATATTTCGTGGATGATAAAAATAAGGG
>P_2971
AGATTGTTACTTGGAATCGGCGTTGGTATATTTAGCTACGT
>P_2972
TTGATTGATAATATGAAAGTCAGTGATTTTGCGTTTTAAAA
>P_2973
GTCAGCCGGTAACATCGACGCAGGGGCTTACGCGACCACAC
>P_2974
CCGGGAAGAAAATGAGAGCCCTCATATCAACCCAAAGCGGC
>P_2975
GAGCGGAGAGTACACTTTCGCGATACACCACAGTGAAGAAG
>P_2976
ATCAATTTTCAGGAATTTTTCGGCTTTATGGAACGGTAAAT
>P_2977
CCTCCTTAAACTGCCTCCGGCGCTCCTTGGCCTAACCGTTC
>P_2978
CATGCTTGTTGGACTTGGATCGGCCTTGGTGATGCAAACAG
>P_2979
CGTTTCAACCTGATCATATGCGTGAAGTCTGCACATTGAAT
>P_2980
TGAAGATGTCCGTATGATCTCGGCTGAGGCGCCTGTCGTGT
>P_2981
GCTGCTGCTGTGACTAGAACCGATATTTTTGATTTCCTTGT
>P_2982
CAATGTGGCAACAACAGGCACCTGACCAACCTGACCAGGAA
>P_2983
GGATTGGTTAAGGACACACTCGGCAGCTACTTCTACAGCTC
>P_2984
CTCGGCAGCTACTTCTACAGCTCCAGTAGTTTCATCTCTCT
>P_2985
TTTCTAATATATTACATAGGCATAACCAAAGTTTAGACATG
>P_2986
ACGAGAAGATCGACCATTGCCGGTCCGTGAAATCTGAACTG
>P_2987
GGGGCTACACGAAAATCTTCCGGTTTCGGTATCATTGGTAG
>P_2988
GAATATGATGATAGTAAAAACCCTATCAGAGACCGATTGTT
>P_2989
AAATGCGATTTGAATGATTTCGTCCACGTTAACGACAACAA
>P_2990
CTCCCTAAGATGGAAGGTTCCGAAGCTGACGTGGACGTCGT
>P_2991
ATAAGGCAATCTGGATCAACCAAGGACATGATTCTCCTCCA
>P_2992
TTCAAGATCGGGTCATACAACGGGGGAGACCAAGGATTTCT
>P_2993
GGTGACATGTGTAACTTTGGCAGTTTGAATTATTCACTTGT
>P_2994
GTTATGTAACAAACATGAAACATGAATAGTCTCAACCAAAA
>P_2995
GCTTTCGGATACTTGAATTCCGATATTTTCACAACTTTCTT
>P_2996
GTAGAATTGACCTCTGAGACCAGTCCATGGATTTTGGTTCT
>P_2997
AACACCAGTAAAGGCTAAAACGGTTAAGATCCCAAATTTAC
>P_2998
TGATACTGGAACACCTCTTCCATCAACATCGCCAGTGATCC
>P_2999
TGATAGTATCCAATTGCCACCACGGATGAAGATCGGCTCTC
>P_3000
ATGCTCTACTAAACAGACACCGTTTTCGAGTTCGGCTGTTA
>P_3001
GATGGATAGAGGTTTACCTTCGAGAGTATATGTCAATAAGC
>P_3002
GCTTAAGTGTCTGATAAAGGCATAAATTTCGAAAGGAATTA
>P_3003
GAAAAAGAAACCAAACCTTGCCCGATTCTGGGAGCAGCTCA
>P_3004
GAGAAAGCTCCAAATCAACCCCCGACATCCTAGGAACAGCT
>P_3005
GTGCTCATCGTGCCGCCATTCCCCATCAACAAAAAACTTAT
>P_3006
GCAAGGAAATTTGCAATTTTCAGCCACAGTCATACAAATAT
>P_3007
GATAGATACTATACAGAGCACATACTCTACACAAACCCCGA
>P_3008
GTTCAAGCTCAGTCATCTCACCTGGTGAAAGATCCGCTTAG
>P_3009
GAAGCTGCCCTGAGGCAGCGCTGTTTCCACGGCTGCTATCC
>P_3010
TATTCTCTTGTGTTTTGAAGCAGGGTAAATAAATAAAGTAA
>P_3011
GATAGTCCATAACTCTTTGTCCGTAAGTATAATTTCGATGA
>P_3012
AAATATTCGCGCTCATGGTTCCCGAGGCATCGCTGCCTGCC
>P_3013
AAATATCATTGTTCTAGCCACTGTAACAGATCCATCAATGG
>P_3014
TATTCTAAGTCTAAATTACACGTTATTTGCTTGCAAGAAGA
>P_3015
GTGAAGATGCCTACCCACGGCGTCAGCATAGTTATCGAGGC
>P_3016
CTATAGCAGAATCGTTTATACCTGTTTGGTGATTGTGGCTT
>P_3017
TTCCTATGATGTTGAAAATGCAGTTCTTTTGTGCTTGTTCA
>P_3018
TCCTGTTGCTTTGGATGATTCGTCATATTCTTTTCTCATCG
>P_3019
TCTTTAAGAGCCAAAAAAAGCCGTTGCTCTGCCAAGATCAG
>P_3020
GCAAAGATCGAATCTTGAGGCTGTTCCTGTGATACCGTCCA
>P_3021
TTTACTCAGGTGAAGAATTTCATGGAGAACAAAGGAATAGG
>P_3022
GGTAAAGAAAAAGAAGATCTCACGGTTCCTACATCAACACC
>P_3023
TGGAGAAGGGGATTACAATTCCCTCACATCGGCTGGCATAA
>P_3024
GCCCGTTGCAATGATATATTCTGGGGCGCTGTATGGCCGCG
>P_3025
ACAACCAAGAGAATGAAAAGCACGACTAAACCAGAACCGAG
>P_3026
GATCAGGTCTGATTATGAATCTGGGTCAGTGGTTCTACGGA
>P_3027
ATGATGTCTGCATCCAAGCGCGCTGTGTTTCTTTCCAATCC
>P_3028
TCTACATGTTCTTTTCTCGTCGGTCTACCTGTCCAAGTAAT
>P_3029
GGACAAGGAAATGGAGATGGCAATGTTGACATGAACCAATC
>P_3030
GTGGATGACCCAATGCGGTTCACGATTGTTGATACGAGTGT
>P_3031
CACAGAGGAGAAGATAGAAGCAGTTTTACAAAGAAATCACC
>P_3032
AAGAACAATCCTTCATACAACGGGCGTGACACCTGAAACCA
>P_3033
GAGTAATGTACCATGTCACGCATGTTGTAGTGAATACCAGT
>P_3034
ACTCCTCGGAAGCACTTGGGCTCGGCCAGTCCTTTAACTTC
>P_3035
ATCATGTTCTCTCAGTTTCTCGTCCGAAAGCTCGTCTATAT
>P_3036
CCTGAAAGCAGAATTAGCCGCCCGCTTCTTTGCTTGGATGT
>P_3037
AAATTGGTAGCTTATACACTCCTGCTCGAATTTGAGAGAGA
>P_3038
TCTTTTCTTTATTTTTGTTTCAGTGTGGTGTTTTTTGATTC
>P_3039
CATACGGTTACCCGCAACAGCAAGCTCATGGTAAACCGCAG
>P_3040
TATCATAGCACTTATTTCCTCAGGGCTAAACAATTTCTCTT
>P_3041
TGGGTTATTTTGTGTTGGCGCGCTCCTTACTTTTTACACAC
>P_3042
TTACATAGTATACAAAACAGCGTGAATAATGTAATTGTAGT
>P_3043
GAATACATAGAAAATCACAGCAAGACTTGTCTAAGTGCATG
>P_3044
GATCCTGCCTCTAGCTTCTTCAGTGGGGTGCGGAAACTCGA
>P_3045
TTCAGTGGGGTGCGGAAACTCGATTTTACGATCCAAACGAC
>P_3046
CGATTTTACGATCCAAACGACCAGAACGCATAAGGGCAGGA
>P_3047
ACATTGTCCTTTGTACCTCACGGTCTCCACTAACTTCGCTG
>P_3048
TGTGCTGCACAAGCTCGGGCCATCAACGTCTTTCCGGTTCC
>P_3049
GTTGGCTAAGAGACGAGAAGCTCTACCGATGTCATCAGTAG
>P_3050
AAGTATGATTCTCCTAATCGCATGTTCACATTTACCAAGTG
>P_3051
GAATTCCTCTGAAGGAACCACGTCCGCAATAATCTTTTCTT
>P_3052
AAAGCAACATCAAAAAATTACAGTGCCCAAACTTACCCTGT
>P_3053
TCAATGGTGAGCCATAGAAGCGGCCAGAATGCAGTCGAAGT
>P_3054
AGGAGCTCTCAGAATTAAGTCAGTCTGTGTGCAATAACTAG
>P_3055
AGAATTCGCGGCAATAGAAGCGAGCGTGGAGAGGAAAGGAT
>P_3056
AGATTGATACGTAATAAATTCACCGTCGCTGGAAAAAAGTT
>P_3057
TATAGCTACAGCTTGGACCACGGCTCCGACTCCTGCTTCTA
>P_3058
GGTATACTATGAAACAAAAGCAGTCTAAGGCATAAGTCCAG
>P_3059
TCCTGCCACGAAGCAGAAGGCGGTAATCCGGTCACAAGCAC
>P_3060
GATTACTGGAAAAATAATTTCGAGAAAGAAGAAGAAGAAGA
>P_3061
CCGTCCAAGACCATTTTCCGCCGTGACACCGTCCACGGTCT
>P_3062
GCCAGTGGTATGAATAAAAACAGTATTTCCCTGGGTTGCAT
>P_3063
AACATGCATTACCTCAACGACGGTCTCTGGAAGGTACCAAT
>P_3064
ACTCATCTTTTAGTTGGTCCCGGCCCTCACTTTTAGGGGTT
>P_3065
ACAAAATATACGATATTTTCCCTGAAAGCTTCTCGATCTTG
>P_3066
CACCTCCACTAGCAGTTATGCGTTCTCTTTCTTCAACATTC
>P_3067
CCATCAATTATAACAAAAGTCACGGTTGTTCCTGAAGTTTC
>P_3068
GTAGTCCTCTCCTTTCTTAGCGAGAGCTGCTTGACCATACT
>P_3069
TGCAAATGCTTGCCTAAAACCATGAGGAATGATCATAAGAT
>P_3070
TTTGCGTTTGTATTGTTTTGCAATGCCAAACGTGGTTGGTT
>P_3071
GGTCCTAATAACAAAGGTATCGGCAACAAAAGAATCAATTT
>P_3072
GAGAGACATTACTTTTGGGACAGCACCAGGTTTAACTCTGT
>P_3073
CAAGTTTCATCGGCTTTTTTCAAGCTCGAAGAATCCACACC
>P_3074
CTCCGCATCAATTTACCAGTCCCCATTACCCACGTGTTTTT
>P_3075
GGCCAGTAGACTTTCTAAGGCGGTTCTTTTTCATCAACGTT
>P_3076
TTCTGCTAGCTTTACATCTCCGTGGCTACGACAAGCACTGA
>P_3077
TATGAGCAACATGCCAAAACCCCCAAAAATGTCGCTTCATT
>P_3078
CGCCTCATCAGGGTCAAAACCTTGATCAATCATTTCGCAGA
>P_3079
ATAGATCTCCTGGAAAATCACTGTACTATCAAACCTACTGA
>P_3080
CTGATCTTCTCTTGAAAAATCCCTCCCTTCGAATCAGCTCT
>P_3081
CTTCTTCACTCCTCCGGTGGCCGGAGCAGATTTCCTCGCCG
>P_3082
ATTTCGCTTTTCTTTTTCAGCGGGATTAGATCTGGATCGTT
>P_3083
AACACAGAAAAAGGAGAATGCCGTCTTAGATTATCTATTCC
>P_3084
AGCCTTGAGAGGAAGAAAAACGTTGACCAGGATATAGATAC
>P_3085
AGTATGAACCTTCTTTGAGTCGGTGTCTGGGATCTCCTTAG
>P_3086
TGTTCGTCCCAGTCCTCAGGCTGTACAAATAAATAAAAGGA
>P_3087
AGCGTCACCAGACCAATTTCCCGCAGTGTGCTTCCACTCCC
>P_3088
CGCAGTGTGCTTCCACTCCCCAGCAGTGTTATCATCCTTCT
>P_3089
AAAAGTCGACTAAACAAACTCAAGAGCGGGCTTCACTGAAC
>P_3090
CCTGGAGCTTATATATACCGCGAGGAGAGGAGCTAGCAAGT
>P_3091
AAAGATATTAGCGGTTGGTGCGGTGATATAAACAAAAAACA
>P_3092
ATTCCGTGAATTGCAAACGCCGAGATCATCGTTGTCCACGA
>P_3093
GAGTTTTGGAGCTATCGGTTCGCCAGAAAGAATCTGCCCAG
>P_3094
ATTAATCGTGTAGTTAAGGTCGAGAGATTTTAAGAAGATTG
>P_3095
AACTAAACCGGGACCAAGCTCGTTTCTAATTAGAACTTTAT
>P_3096
CAAAGGAGAGAATTTGTTGGCGGAAAATTGTCCACAACATT
>P_3097
AAAATAAAACCACATGAATTCTACCGCAACCACTTGAAACA
>P_3098
AACAAAATGCCAACTAATGTCGATTCCAAAAATTGTTTAAC
>P_3099
TTAGAGAAGCAAACAAAAACCCTCTTCGACAAAATTTAATT
>P_3100
TCATGCTCACCATTAATTCTCAGCAATAAAAACAAAGAATG
>P_3101
AACGTTTGGTCACCCAAACACATCTTCAAACCACCATGAGA
>P_3102
ATTGCCGCCAAATCAGCTTTCGAGATTATTAATTATGCGTG
>P_3103
TTGCGTCAGGAACATCAGATCATACTCGGGTTGTAATCGAA
>P_3104
CTTACATCTGCTAGTGATGACGTTCGAGAGCAGGTTTGCCA
>P_3105
ACTAACTAGCTAGATAACTGCGTGCTTCCATTTTGTATATG
>P_3106
AGCCTGCGTTGCCAATTCTTCGGCAGCTTATCTATCTGAAT
>P_3107
AAAAAAAGAAGCTTGTTGGACTATCTCGAATATTACTGCTG
>P_3108
GCTAAAAGCAATTTTTTAATCAGTTTATATATTTGAAACAA
>P_3109
ACAATAGGCTGTGGTTGGCGCTGGAATAATCCTCCCTCTTG
>P_3110
GTCATCTCTATTCTGAAGCGCATTTGCAAACAACTAACTTC
>P_3111
TCTGATGGGTTGGACAAAGTCGAAAACCTTCAATCCCATGA
>P_3112
TTCATCTCCAACAATGGCCACGGTGTGAAACCCGAGCACAA
>P_3113
CCACTGTCCAGCCTGTTTCACTCGGTTTATCAAAATCTGAT
>P_3114
CCTCCCTTTAAAGCTAGACGCGTTCTGCCTAAATCCATGCA
>P_3115
GAAAGATGCTAGATATATACCGGTGATCAAACACAAAGTTC
>P_3116
ATAGTCTAAGAACCTCGACACAATGACAAAAAATTCATCCA
>P_3117
AAATCCGCAAATGAAAGTTACCTGTTTCCTGCAAGGCATCA
>P_3118
AAGAGATGCAGTTTCTTGCGCGGAATCTAGTTCGGAGAGTA
>P_3119
GCTGTTTTAAGTGATGAACGCGGTTTATGCATGTTCATGCC
>P_3120
TATCCGATAAGCAAATTACCCGAGGTAGCTTATATTTCTTC
>P_3121
GCTCAGCGAATGGCGTAAGTCTCGACAATTATTCCATGAAT
>P_3122
CTCAGGTTCAATCCTGTAGTCGGTGGTGGTTCAAATGCCAG
>P_3123
TAGTTTTTTTTGGTGACCTTCGCTCGATTTCACAATTATGT
>P_3124
ATTTTACATTATGGTCTTGTCGGTTTTTTCAAATTTCTTGT
>P_3125
CCAGCCGTCATTGTAAAATGCATTAATCTTGTCACCAACAG
>P_3126
CGACTTTGGGAAGAAGAAGGCATTCCCTTTCCGTGATCAGG
>P_3127
GACTAAATACAGATTTGACCCGTGCTTGGTTATGCCCGCTA
>P_3128
ACAATGGATACCAGATTTTGCAGTAGTCTCTTGATCAAGAA
>P_3129
ATATCTATCGATTACAGGTACATGAACCGAGATAAACCTTG
>P_3130
CGAAACCCTCTGTTTCAAGGCACTATTTTACATTTTGGGTC
>P_3131
AGTATATGTATGTGGACTTACGGCATAAAGGGCGGATATGA
>P_3132
TTAATTAAGTAATTAAGTTACCTGGATAATGAACCAAGCGG
>P_3133
TATGTCAATAAATTAAAAAGCTTGATTTTTGAAACTTTTGG
>P_3134
AGTAATAAATTTAGGTGACGCAAGAAAGTTCAAAGACGTAA
>P_3135
TAATCCAAAGAAAAGTGGGTCCCACTTACCAACATGGGAAG
>P_3136
GCGGATTCATTCTCCAAAGGCCTTTCTTACTCCCGGGTCGT
>P_3137
CAGGACCATTAGGTTGTCTGCCTCAGAAACTTTCAATGGTT
>P_3138
TTCTCTTGTATAACCTCCGGCGACAATGAACGTTCCATTAA
>P_3139
CTGGCAGAAGAAGATGCCGCCGTGAGAGTGAACAGCGTCAA
>P_3140
ATCACTCATCTCTCTCGTATCGGCAAGATTCATGAAGCTCG
>P_3141
GGCAAACGGTGATCAAAATTCACGAAAGAAACGGTTTTGAA
>P_3142
ACAATGTACATTAAATGCGGCGAGCTTGTGAAGTCTAAACT
>P_3143
TCATATCTGGTTATGCCTCACACGGTCTTGGAGAGGAAGCA
>P_3144
TGTTTATTCCAATATTTTCTCGGTATAGGTTTCCAGGAACA
>P_3145
TTACCTGTGTTTAATGAGGCCAGTGCCAACTCTTACAAGGA
>P_3146
TGGCCAAGGATGACATCACGCGGGTCTATCTTGCGAATTGA
>P_3147
ATTTCGGATATCTTCACCATCGAGACTTATCGGAGGTTCCA
>P_3148
TATGGCTGTGCACTATGTCCCGTATTATTCCATATCCATCA
>P_3149
TCAGAAAACCTTAAAAAAAGCAGTAGGAAATTAGAAAATAA
>P_3150
AAGGTTTCTCAACTATTATTCGAGTCCAGCCTCGTGGTGCC
>P_3151
TCGAGTCCAGCCTCGTGGTGCCTGAGCGTTATCTCCAATGG
>P_3152
GTTTCATTCTCTCGGCAAGTCGGGACATCCCATCCCTGTTA
>P_3153
CCGCTATAATACAACGCAAACAATGCCGGGAAAATCTTCCC
>P_3154
GTTTCAAACCACAGAATCTCCGGCAGAGATTCGAGCCTCCT
>P_3155
CTCTTCTGGTCCCGCCGAGTCGGCGTCATCGTTGAGTTGGT
>P_3156
GATATGCTATTTGGGAAACGCGGGAAAAGTGGTTTGGTAGC
>P_3157
TTTTGATGTGCGTACATTTTCGGTCTTTGTATGGTGTTCTA
>P_3158
AGACCCGCAATCAATTTTTCCGGTGGAAACTCATTGGATTG
>P_3159
TGTGCCACTACTGATCCTGACGGGCGTAAACGAGCTCTTCT
>P_3160
GACCCACGAAATTTCTCCCGCCTTCCCGGTCCACAACTTCG
>P_3161
ACTTCAGTTTTCCGGCTCATCCCGAGCTGCGATGAGAACTT
>P_3162
GTTTTAATAACGTTATTATGCAGTCGGAAACTTACCGAAAA
>P_3163
CAAAACACGAAAGAGAACTACGATCACTAAAGAAGCGAATG
>P_3164
GGAAGAACAATATTCAAACGCGTAGATGATAAAAATGAGAG
>P_3165
AGTGAACCAGCCTCCTGTCACATCAACACCTATAATACCAA
>P_3166
CCTATAATACCAACAGGAGGCGGGATAATCGGGTAATAAGA
>P_3167
GGAGGTTTAGCGGGTGGTTACGGTTTTGATGGTTCGCCAAA
>P_3168
ACCATCCCGCAGAAAAGCAGCTCGATTGGTATTGGATTCAA
>P_3169
TTTGCAGATTTGTTCGAGTTCGTGATTTCTCCAGAGGAGGA
>P_3170
TAAGTAAGTCACCTTGAAGGCTTGAAGTGTGTTTTGACGTA
>P_3171
GCAACCAACTCTGAACTTTTCGGTAGAGCTAATTGTGGATT
>P_3172
GGTTTATTTGTTCGTTTTGACGCCGCTACGATAATTTTCAT
>P_3173
TATTAGTTTTCTGAAAAATGCAGAAACGATTTTAAATACAA
>P_3174
GTCATTTGGCATATTAATCGCAGTTTTTTAATTTTAACGCT
>P_3175
TTCGCCGCATAACATTGCGTCGGCCGCAGCGTTTTGCCGCA
>P_3176
TCGGCCGCAGCGTTTTGCCGCAGCTATCTGCGGTAGTGAAA
>P_3177
GGTAGTGAAATGAACAGTTTCATCTGCGTCTACCGCAGCTG
>P_3178
TATGTATAGTAGTAATTACTCATCAATCATCTTAAAAACCT
>P_3179
GTAACGCTAGGTGATGATGTCGTCAAGTCAATTGGTACAAG
>P_3180
AAACAGAACATCTTCTTGCACTAGACGGTGCAAAAGAAAAA
>P_3181
CTTCACAGTTCCAAAGATTCCTACACATAGTAAACGATCGA
>P_3182
AGAGTGCTTTATCGACGAAGCGAGAGCCGTTTTCGTCGACG
>P_3183
TCATTTTATTTGAGTTTTGGCCTAACATATAGCAACTAGAT
>P_3184
ATTATATTTCAAATGTACTTCCCAAATAATATAGTAGGATC
>P_3185
CTATACCACATACTATATCCCATGATTAAAAAAAATCTCAA
>P_3186
AAGAAAGGAAGCAGGTCCATCTCGAACGGGTTTGGGTTCAA
>P_3187
ATAGGATCAACGAGAAGATGCGTGCCCTGCAAGAACTCATT
>P_3188
GGGTATGGGGCATTACCCGGCAGCAGCTGCTGCAATGGCAA
>P_3189
CGGACCACAGTTCCAAGTCTCGGGGATGCAACAACAACCAG
>P_3190
TTTTTTTTCTTTTTTTGGGCCAGGACTATTGAACTAGTGAA
>P_3191
AGACAAATTAATGAATTACACGAGGTTTAGATCGAAACTTG
>P_3192
ACTAACTCAATCCACAATAACTCAACTAATTAGAAAAGCAT
>P_3193
CCATCAACATCGTTGTAGAGCGTTATTAAAAATTGTACACT
>P_3194
TTGATTTAAAAAAATGGGAACCCTAAGAGAACATAATAGGG
>P_3195
ACGACGGCTCGCTGATTTTTCTGGGTTGAAAGATTTTAAAA
>P_3196
ATTAAGAGAGAAAAAAAACACATGCACATCATCATTAGCAA
>P_3197
AAGAATTGCTGAGGTCACGCCGGTTTTGGCTGTGTAGAGTG
>P_3198
TCTATAAAAGAAATAATTTTCGGTGATTGTTTGAAATTAAT
>P_3199
TGGAGCTCTGTCCCTAAACTCGCTGGTAACATTTCTTCCTT
>P_3200
CTTCACTCTGCTCGATGATTCCGCCGCAGTTTAGCCCCGGG
>P_3201
GAAACTTATGTTTTTTTGGCCGGCGTCGGAATATTCTTTTG
>P_3202
GGCGTCGGAATATTCTTTTGCAGTAGAAAATTCCCAATAGC
>P_3203
AATTGTTTTCCAACATCAAACCTACCAAGTTTTGCAACAAA
>P_3204
TAAAGAATGACCTCCAGATACATCAACGCTTCATTTACAAA
>P_3205
GCTTAGTAATCCTAAAAATGCCAACTCTTTCTCCATTAAGG
>P_3206
GGCACTGACCCATCCAGACACACTGCCACAAAAATTTAATT
>P_3207
AGGCTTTTAACACTAAAAAGCCCAAACCAACGGTATCGGGT
>P_3208
AGCATGTTGCTTGCTTTTTCCCTCAACGAGAAAAGTCACCC
>P_3209
TGGCTTCCCTTGCAAAGACGCAGCTACAGTCACATCAGCCG
>P_3210
ACTAAAGACAGGTAAGAAGTCGAGGTTGATCTAATCTAAAA
>P_3211
TTTCTGCCATTATGATAAACCATGGACCGTAAACATTAGCT
>P_3212
GCTTTCAAGATCCGAATCATCGAGGATCTTGCTTAGTTGCT
>P_3213
GTTGCTTCTGACATAACGCGCTAGTTTGCAAAATCCGTCTT
>P_3214
GCATCAAGTTTCTTCGACCACGATACTCAATTGGAACTTGA
>P_3215
CCATCCCACATACCGAATCCCCGAGAGATAGAGCCCTAGGA
>P_3216
CATCACGCATCAGCATATCGCACAAGAGTGTCTGCGTGCGC
>P_3217
AGAGGAAATGGAACAAACCTCGGAGTCGTATTGTGACAAAC
>P_3218
ATCCCCTTCTCCATCTTCCTCGTTAACTACAACCGCCATAA
>P_3219
CAGCCCAGGTTTTGTAACCTCGGAGACAACCTCACCGTGAT
>P_3220
GCCATCACCCTGTCATACCCCGTGAGTTCAAAAACCTCTTG
>P_3221
AGGCTTCACGGGTTCAAAGTCGATGATGATGCTCCCTGTAA
>P_3222
TCTGCGCAATGATCCTAGCGCTGTGCCTTGATCGCCTTGAG
>P_3223
ATCTTGTGACTAGTCACACTCGTCAGAGGCTTTTTGTTATA
>P_3224
TATAAAAAGGGTAAAAAAATCGTTATTAAGGTTTTATTTTT
>P_3225
CAAATGTTGTCCTAGCAACACAGTATCATCCATTAGACATA
>P_3226
TTCATTACCATGTGTTTTCTCGGTTTTTAATGTGTGTATTT
>P_3227
GGTTCTTTACACCAAAACTTCCGTATTAAAAAGAACATTTA
>P_3228
TGAATACCCTTTTTTTTTTGCCGTAATATCAGTAATTAGCT
>P_3229
GATCTCTGTTATGTTCAACACTTGCTCGAGAGACAGATAGA
>P_3230
TTGTTGATACCCATTGATGCCAAGAAGGATGATGAGTCCGA
>P_3231
TAACAAAAAGCTCTTATATGCTTGAATGAACACTGACACGT
>P_3232
CAACGGTCTTTTGTCCAACGCGGAACAGCCCAATTGTCAAG
>P_3233
TCTTCAAGACCAAGTTGCCGCCTGATCAAGTCCTTGTTACT
>P_3234
GCATATGTAGATGGAGGTCCCGTTCTTAAAGAGGATTCGAC
>P_3235
AATTCTTCAATAGACTGGCGCAGGGTTCTGAAATTTCCAGT
>P_3236
CCACGTGGCCAGTTACGATTCGCCATTAGTGCAGTGTGGTT
>P_3237
CATCTTTGATAGGCATTCCTCAGCAATTTTCCGCCATTCTG
>P_3238
AATTCCGGAATGTTGATGATCGGTATGATTTCAGTGGGCAA
>P_3239
AAGGTTGAGCGCAGCTCTCTCAGTAAGGATGAAGACCTCAG
>P_3240
CGAGAGAATCGTCTGAAAAGCCTTTTCTACGTTTAATGCCT
>P_3241
GTAACTTCGCAGCTAAATTCCACAAACAACCCAGTAAGAAA
>P_3242
CTCAATACAGATTTTAAAAACCCTACTTCTTCATCATCATC
>P_3243
AGCGAAGACAGTTCACACAGCGTCAGCAATCAGGTAATCCA
>P_3244
TGATAAGAATGTACCATCGGCTTCAGGAGTGATTCCAGGAA
>P_3245
CCAGCCCACTGGGGAAGGACCGCGAAATGGAGAAGCTCTCT
>P_3246
GCCAATAATGAAACAAAAGGCTCGGGTTCTAATAGGTTAGA
>P_3247
CGAGTGGGTGACATTGGAATCAGCACTCAGTCACATGTAAA
>P_3248
AAACTAAGCTTCTAAAAATACATCAGTACGTTCATTTCTAA
>P_3249
TCTCTCTCTCATCTCATTTTCGATATTTTCTATTTTTGTGT
>P_3250
TACTTAGCAACAAAAAAAAACGGCCGGGTTAAATGGTGTAG
>P_3251
CTATGCTTTCTGTTTGTTAGCTGTTCTACACATGTATACTT
>P_3252
TCCGGTGATCTTTTGAAGCTCTATCTAGCTCATTGACTATT
>P_3253
TCAGCTACAATACCTATCTCCGGTTTCTGTATATAACGCTT
>P_3254
TGTGATGTCATCTGGAACAACCCCTATATTAAGCATGGCAT
>P_3255
ATACGTCACAACACTAGGAACATGCCCATCGCTCTGCATTT
>P_3256
GGACCTTTCTGATAGAGGGGCAGTCAGTGAACGAAGAGAAC
>P_3257
TTTCAAATCTGAAACAGGATCACGAACCACGCTACTGCATA
>P_3258
GAAGGAGGTTCCAGATTTGGCGTTGTCTCAATTTTCTCTGT
>P_3259
CCTCCTTTAACCCGTTCATGCATGAAGAAGGTTCCAGATTT
>P_3260
GCACTGATACAATGGAATCGCGTAATTCATCTTTTGAGCGT
>P_3261
GTTGGCAATACACATAAATCCGATAAGACAGAAGACACTTT
>P_3262
CTAGACAAATACAGAATGCCCCCTAACGTATTCTCACAGCT
>P_3263
ATAAAGATTTGTGTGAAGGGCCTTCTTTAACGATCTCATAA
>P_3264
CTGGTTTCAAAATTAAAACCCGGAAAAAACAACCCATGAAT
>P_3265
TTTTTATGGCTAACTTTATTCACTAGTAATCCCTTTGTTAT
>P_3266
TCAGGAACCATCAGAGTCTCCTTGGTCGTCAAGAGGGATGA
>P_3267
TCTCTTGCCTAGGAAAGTTCCAGTAGTTCGGACTGCAGTTC
>P_3268
CGAAGTTTCAGATAACAAATCAGTCTCGTCTTCCTTCTGCA
>P_3269
AAGCAAAGTCATTTCGATTCCTTGATCGTCTTGCGTCTGTG
>P_3270
CATTACTAACTTCCCGTGACCGGTTTTCAAGGAGTTCAAAT
>P_3271
AAATGGAATCTATGTTTTTCCTCCGTTTGAATCTGATTCTT
>P_3272
AACCCAAAAATAGTTCACAGCAACACATGCCAGAGTATACG
>P_3273
ACCAAAACTAAATATGAACCCAGTGTTAGTTTTCTTAGGAT
>P_3274
TTAGAAAGACACTATCTGTTCGGCAAACAAGCGAAATCGCT
>P_3275
ATATCTTTTGGCAACCACATCGTTGCCAAACAAATTCTGGC
>P_3276
CGTTGCCAAACAAATTCTGGCAGTAGTTTTTTAAGCCATTG
>P_3277
ATAACATTGAAATCAAGACACGGTCAGACATAGGAGATCCA
>P_3278
TACAGAAACATTGATTGGCTCAGTGTATGTGTTGTATTCAT
>P_3279
TACGTGGTCCGAGCCAAACTCGGCACTCCTCCACAGCTAAT
>P_3280
CCAAATTTCTCCTTCGGCTGCATCAACTCCGCCTCAGGCAA
>P_3281
TTCAAAACAGATGCCTCGAGCAGTAAATAGTTTACAGGTTC
>P_3282
CGTCTGAGAATTGATAATTGCAGCCTGGAACATCATGGAAA
>P_3283
AAGTCTGGTTTATATTTATGCCCTAAATACAAAAAACTTTA
>P_3284
TGATTTTAGCTTGTGAATCACATAAAGGCGATAATTTGCCT
>P_3285
TCTCAAAAGTAAAGAATCCACAGTAAGAAAAAGGTACTATT
>P_3286
AATTGGCCCAGTCGGTTAGGCCCATAAGTGTATCCCGATAT
>P_3287
TTCTACTCCACTACTTCAATCAGGGTGGGCTCATAGTCAGA
>P_3288
GCAGCTACATTTGCAAGCCCCGGTGTTTCCAGATCTTTACG
>P_3289
TTGAAGTGTGGTGCAAGACGCGCGAACCAGAGAAATAACTC
>P_3290
GCTAGAGGCATCAGAAGAGACTACAAAGCAAATTTCTCTTT
>P_3291
AGAGACTACAAAGCAAATTTCTCTTTCTGTCTGTATAAATA
>P_3292
TTTGCTTTCTTGGGTTTTTGCAAGGTTTCATTTTTTGATCC
>P_3293
CTTAAATGATTTTTCACTCTCAGTATCTCTTAGCAACGCAT
>P_3294
TCTTGTTATTTGTTCTTCTGCGGTTTTCCTTGACATTGCTA
>P_3295
AATACTCGAAATTGATCCGCCCGTACATCACTATTTCCAGT
>P_3296
AACGTGCTGTAACTACATAGCAGCGGTGGCGTCTCCTTCTA
>P_3297
GATCTGACCCGGATAGCAAGCGGTAGAAGTATCTACAATGA
>P_3298
CTCCTGGGCCTTATATCTGGCATGATAATTACTTGGGACAC
>P_3299
ATGCTCGATTAATCAAATTTCGGTTTAGCTTTCATTTGGTA
>P_3300
TTCATAGTCAGTCTGAAAGTCAGGGAGGTTATACATCTCTC
>P_3301
GACGAGTCTTTGCATTGGCTCTCGGACCACATTTCAATTCA
>P_3302
ATTGGGAGGAAGTCTACCAGCACCATTGAAATTTCCAAGAG
>P_3303
AACAATTGCTTCCTTTTGGTCGATCTCCACGCAAAGTCGAA
>P_3304
ATCTCCACGCAAAGTCGAATCAGCATAGACATCTGAGCTGT
>P_3305
CATCTGAGCTGTTTTTGTCACGGTGATTTCCCTATGAAAAT
>P_3306
GAAGTACAGAACAAAAAATGCGCTAGCATTTAAGGATACAA
>P_3307
GGTAGTCAGCAATAAACAGCCATTTAGATTCATCACTTCCT
>P_3308
ACAAAGTTGAATGATTTACGCCTTCACATGTATTATCAACA
>P_3309
TCGATGTTTCTAGTTTCAGGCGATAATGTTAAAACCTTGGT
>P_3310
ATCTCATAGGTTATTCGGTTCGGGACTAGACCTTTCTCTAA
>P_3311
TCTAACATCTCATTCAAAAGCATGTTTGCATCCTCCAACTT
>P_3312
TGTTTGCATCCTCCAACTTTCCCTTTTGAGAATATCCTTGC
>P_3313
TCTTTCTCCATCTGTGTCCTCATGTTCGTTGCTGCCTTCAG
>P_3314
GAGACTCCTTTTGTTAAATTCGAGTTTTTTCTACTTACGGC
>P_3315
GGGTTTGTGAATTTTGCACCCACTGGCATCTCTCTCTTTCG
>P_3316
TTAGGCAAACCGGATTTCTTCTCGATCATGAGACCCGCAAA
>P_3317
TTCTTCTCCCTCGAGAAACTCCTCAACGACCACCTGACATC
>P_3318
AGAATCAACAGCTTCAAAAGCCTCCTCTAGTTCCATGGCAA
>P_3319
CACTTCAGGGCCAACAACCACTAAACCAACATTCCATTTCT
>P_3320
TCAGATATAAAGTTGACAATCTGCACCTGTCTGCTACGTAA
>P_3321
ACCAAAAATGAGTTCTGGAGCACGATAGTATCTAGAACAGA
>P_3322
TCAAAGTTAATTTCAGAATCCAATTTTAACAACTAGCTTTC
>P_3323
ACCCTAGTTCAACAACAACTCAGAAAAAAAGCACATTGAGA
>P_3324
TCTGCCTCAATCATTTTGTTCGGCAATTTTTCAACGCCAAA
>P_3325
GTATAATAAGAGAAAGTATGCGAGTAATATAGTGATTGAAC
>P_3326
GTTTCCTTGATCTTTGACATCACTAACTTACACAAGTCTCT
>P_3327
GCAGGGAATATTCTCTGGCCCGTGTTCGACATCATTGGATC
>P_3328
CTTCCCTTTCTTAAACCTCTCGCTGTCGCCTTTTAACTCCT
>P_3329
ATTAGGGGTTCCAGCAAAGGCAGGGCCACCAAAAAAGTCAG
>P_3330
CAGATCAGGGTTTCGATGTTCGTCATCACCTCTCCACCGTC
>P_3331
AGGCCGTAATAGAGCATTCGCTGTCACTAGCGAAAACCGTG
>P_3332
CTGAGCATTTCTTTCCTTTACATGGTCTATGATTGCAGAGC
>P_3333
TTTCATCTAACTACTAAACGCAAACTCAATTTTAGCTCGAT
>P_3334
TAATATCTCTATACAAATTTCAGGGTTGTGATGGAAAAGAT
>P_3335
GTCTGCAGAAAGATCGTTCACCCGAACCTGCAAAAAGATTA
>P_3336
CGAACTGAAATCTGATCTGCCATGTTGTACCTTTATATCCT
>P_3337
AGGCTCATACACTAAGTCTCCTAAGCTAATCTTTGAGCCTG
>P_3338
ATGAAAAGCTATTTAAGAATCTTGATTAGTAAAAATATGTA
>P_3339
ACATGTGAAGAGAAGAGAAACATGATGAAATCAGCGGATTT
>P_3340
GAAAGAAAGAAAGAAAGAGTCCTTGTTTTATATTATGACAA
>P_3341
TTACGATCCTCGCGTAGAGGCATGAAACAAAACTCGTTCTA
>P_3342
TAGAGGCATGAAACAAAACTCGTTCTAGGGGTTAAGCATAA
>P_3343
ATATTTTATGATATAAATTACTCAATGGTTTTGTTTTTTTC
>P_3344
ATCCATATTGCTTTTCTTTTCCCAACAATATTTAGCCTACT
>P_3345
GTTCGGCTTCTTGAAAGTGACACCACTCAATATTTCGTTGT
>P_3346
CTCTCTATTTTTCATATTTTCTTATATCTATACCAAAAACA
>P_3347
TCTCCTTCACTAAACTTTGGCACTAGATCTTCCCCTGTGTA
>P_3348
TTACACATCAAAGCCGCCAGCTGTTCCTGATCCTCCCCAAA
>P_3349
TCGACTTGTTCTGGTTTCTGCGGCTTCTAAGGTTGAGAGTT
>P_3350
ATTTGGAGAGAATGGTTTCTCGTGGTTGTTATCCAGACATT
>P_3351
AGCAGTGTTGAGTTCAGTTTCTCGCACATCCAAGCAGTAAG
>P_3352
ACGCTCCTCTACTTCCTTCTCGTCCACGCGCCACATTACAA
>P_3353
AGGATCGTCGTGGTTCGATACAGTGAGACGAACCTGCTCCA
>P_3354
AATTTAGACATCTTTTTGCTCTACTTTATGAATAATCAGAA
>P_3355
TTGAAATGGATAAATAAATGCAAGACTAACCAAATGAAGGG
>P_3356
AAATTAATGTATTTTTCTAACAAGATATATGCTAATGTTAT
>P_3357
CAACGCATTTCTATCTTTCTCAGCTTCTACATTGTGCAACG
>P_3358
TAACTGAAGATAGTTGTCGTCAAAAACATGTCGAAATATTT
>P_3359
AACCCGTGTACCGTCTATTTCAGCGACGCAGGACCCGACAT
>P_3360
AAGGGGTTTATAAATAATCTCAACGCCAGGCGGCATCTCAT
>P_3361
CCTTGTTGTACAATAGAAAACGATGCTGACAGATTTCTGAA
>P_3362
AAATAAATAACATATGTCAGCATTTACCATTAGTGATAAGA
>P_3363
TCGGTTGCAGGTACTGAGTACAGCAGCTTCTTCAATATGAT
>P_3364
GAAAAGCAGAGAAATTCGTACGGTCAATAGCAGAAGTCTTG
>P_3365
TAAATACTACACATTATCATCCGGGAAAAAAATCTGAGAGG
>P_3366
GGATCCGCCACGCTTTGTTGCACGAGGGCGAAATCTCGCAT
>P_3367
CCGACTTAAGACTCGAGATCCGGTCTTTCTGGTGGCGCGTG
>P_3368
AGTGAAAACGTTGTCCCCGGCGAGGGAAACGGAGGCGAATT
>P_3369
ACTTTTCAACTCGTTGCTTACGCGGCCACGTTTTCGTCACA
>P_3370
TACGTTTTGGTAAATTGGCGCCATCGTGTTATACGTTTAAA
>P_3371
CACTATATACCCTCTTTTAACGTGCCCACTTTTCATTATTT
>P_3372
GTCCCTTCTTTGTTTCTGGTCGGTGGCTTATCGTTGAGTCA
>P_3373
AGAGAATGATAATCGCAGAACCCGAGTTGCAAATGGCTACT
>P_3374
TGTTTTTCTTGGAATCACTTCTGTGCTCATGGAGAAACTTT
>P_3375
GATGGAACACTTAATGTGATCCTTGTCGAAAATTCGTGCAA
>P_3376
GCGGGACGAGTTTGGCAGGACGTTACTTAATAACAATTGTA
>P_3377
CTTAACAATAACCGGTTTACCGGGAAGATTCCTAGCTCCAT
>P_3378
TCTGTCTAACAACAGATTATCAGGTCGTATCCCTCTGAGTT
>P_3379
GCTAGTCACAGGGAAAAAACCGATAGAGGCAGAGTTTGGAG
>P_3380
TATGCATGTCTTGTATTGCCCGGTTGTTTATCTGCACATTA
>P_3381
TTCGACGGTGAAGTTCAGCGCGGGTGGATGCAACTTGTGCA
>P_3382
CACATCATTCAGCTTCAACCCAGTCGAGACTCTTTTGTGTG
>P_3383
TCGATCTTTAGTCCAGATATCGCGAAGATATTCCAAGATTT
>P_3384
AAAACTGCAACAAAAAATGGCCTCAAAGCAATTTCATCAAC
>P_3385
TTTCATCAACAAAGAATACTCGTCAAAGGTTCCTTTGCTTG
>P_3386
ATCGTCTCGGCCCTTGCCGCCGTAGGATCCATCATTGGCTT
>P_3387
GCGCATCTAACCAAGAGATGCATCCCCTAATCCTGGTCATT
>P_3388
TTCGAATCTGTAACCTAGACCATCAGTGGCTCCACCGCGTT
>P_3389
CAGGTACAGTCTCCGGGACGCAGTATAAGCCATGACCCAGG
>P_3390
AACGACTTGAGGACTACATTCAGGCTCGCCGTCAAACTGAA
>P_3391
ACCAGATAGATCCAACGGTACGGAGACTTTCGCCAGAAGAC
>P_3392
GGGATTGCGGCGGTTTGCGGCGGGAAGTTTTTGAGTTTGAT
>P_3393
TTGATTCAGCATAACATACACAGCATTATCTTATTAAACAC
>P_3394
AATCCAGCGATTCTTGCTTTCGGTTCCTCTATCGAGCATTT
>P_3395
CGAGCATTTATCACCAATGTCGTCACTATTATGTGGAAGCT
>P_3396
CGTTTTCGATATCAAATATGCCTGATCGTGTTGTTCTCTAT
>P_3397
CTGCAGGAAACCGAAAAAAACACTGACGCTTCCAATGTCTT
>P_3398
AAGTCCGTCACCATCCATTGCGAAAGCGATAATCAGTTTGA
>P_3399
GTTATGCAGGTTCGTAAACGCAATGTTTGCCTCAAGTTCTC
>P_3400
TGCTCCACGGATCGTTCTATCGAGATCGACTAGACTCTGAT
>P_3401
ATTCAAGGACATATAACCAGCCCCGTCGGTCACATCGTTCG
>P_3402
CTTAGCCGTTACGGCAACATCGAGCTCAACCCTGCTGCTGG
>P_3403
TTACAATCTAATGATGATTACTTACTTAGAGACATAACTCG
>P_3404
GTACAACGCACAAGCTGCATCGGCTTTGCGAGAAGAGCGTA
>P_3405
TCTCCAGTTGGTAACTACTTCAAGGTATATACAATACTCTT
>P_3406
TTGAAACCAACTTAGTTTCTCAAAGACCAGAGTCAGAAAAA
>P_3407
TGATCAGGTAGTAGAGAAGGCAGTTCATGTGGATGAAGTAA
>P_3408
AGTTTTTTGCACCGGAACTGCTGTAGTAGTTGCTCCCGTGG
>P_3409
AGGTAAAGCTTCAGATAGATCATGAGAACAGCTGGTAACTT
>P_3410
GAATTGGTGAAACCCAGGAGCCCGAACAAAAGTAGTCTTGG
>P_3411
ACACAGAATTTAATTGTTCTCAGTTTTTTACTGCGCTTAAA
>P_3412
TTGAAAAGAATTTGTGGCTGCAGGTCCACAAAGGACGCATG
>P_3413
AAGAAGCATTTATGACAGAACACAGGGGAAGTGTTATGGTG
>P_3414
CAGTCTGTGAATGAAGCCATCACGGTAGACCATTAGGTGCG
>P_3415
GAAAACCACAGCATCCAGACCAGCAGCAGCCAACATCTCTT
>P_3416
ACGAGCCAACTAGGAGAGGGCGCGAACCTCTCATACCAACG
>P_3417
GGCTGTTTAACAATTCACAGCAGAAACTTAGGTCGTCAAAA
>P_3418
TAAAACAGCGATTACTTAGACAAGGGATGAAAAAACTAAAA
>P_3419
ACTAAAAACCTAAAACTTTCCATGTTCGGAACAACCAAAGA
>P_3420
AGTTAACAACAGTTTTTGCCCGGGAAAATTAAAAAAGGTCG
>P_3421
CTCTCTTGAGCAATTGTGTTCAGTACACACTTCACTTTCTC
>P_3422
TTCAAATTTGGTATCCGGAACGGTCATAGAAGAATCTAGAA
>P_3423
TGTTGTCCAAACCACTGTCGCCATGATAGCTTACCAAGAGA
>P_3424
AGCTTACCTTCCAGATTTTGCGTGCCTCAGTTTTATCATAA
>P_3425
AATCACGTCAACTGAATATGCGGCCCTTACTCTGCGATAAT
>P_3426
AAAACAGATTGGCTATGCTTCATGACGTCACTCTCGGGAAT
>P_3427
GATATTCTTAATCTGAGACTCATCACATGCGTTTCCATGGG
>P_3428
CTGAAGCGCTAGCAGAAACACATGTTTGGCATCTTTACATA
>P_3429
ACCATACTCCGTGGCTGATTCTCTACGAAGACACGCACTGG
>P_3430
AAACTTGCAAACTATTATTTCAATGTGAAGTTATGGGGGAT
>P_3431
CAGCCCTAAACCATCAAAAGCTTTAGTCTTTCCTAATTCTA
>P_3432
CACTACACATTCATTAGAGGCGGAAACGTAAAAGTAAATTA
>P_3433
GAAGATCCTGCGACCACGCTCGCGGACTACTTATGTGGACC
>P_3434
GATTGGTTAGTATTCATTTTCGGTTACATGCGAAAAAAGTG
>P_3435
AGTGGTATTAGTAGAAAAATCATGGTCCATAAGCCATATCT
>P_3436
TCCATAAGCCATATCTATGACTTGTAGTTACCTCCTTTTTT
>P_3437
GAACCTTAACTGTTTTAGCGCTGTGATGATTGTAATTTTTG
>P_3438
CCGGAAATTGCAGGTGAAAGCTGTTCCGTGGAAAAAGATGT
>P_3439
CATTACCATCTGTCGAGACGCTTGGGTGCACTACTGTAATT
>P_3440
TCAATTGTTTTTAGATTTCGCGGAGTTCTTTCTCAATGATT
>P_3441
TTCCTCTAACTGCTGCTGGCCGTGCAGAGCTTGAGTCGAGG
>P_3442
CTCTTTTCTTCTCCAAAGTTCGAGTTATAGTCATTTATGAG
>P_3443
ATCTTCATCTATCCCGAAATCGGTGGTTCTCCGGGATGATG
>P_3444
AAAAAATACGAATGTCAAAGCCTGAATTGTACGGTTAGTCA
>P_3445
GAGTAATGGGTGGACTGAGGCTATTGCAACTACATTGGCAG
>P_3446
TTTAAAAAAGACTATCCCTCCGGGGCTAATGAAGTGGCTCT
>P_3447
GGTCCAAACCAAAAAGAAGGCGTTCGAGATCAAAGAAGCGC
>P_3448
TCCACCTCGGATTGTTGACCCGTTGATTCCCATTTCTCAGC
>P_3449
AGGTTTCGTCGATGGCAGGGCCGGTGACGGTCCTTCTTCTC
>P_3450
GAGGCTTAAATAGCCGTAATCGTCAACGAGTTGTGCGAAGC
>P_3451
ACGGATCAGATTATGTTTTGCAGCATTAAGATTCCTTCTCT
>P_3452
GCGGTTGCTTTTGTTTATGGCAGGAATTCTGAGTTAGATAG
>P_3453
AGATTTTAATCAGATAGCCGCTGCTTCGGAACATTATTCTA
>P_3454
ACTCTTAACAGGCTCCGTTTCAGCAATATTCAACAAAGGAC
>P_3455
CTGCTTTAGAGTCATTCTTTCGACAAAAATCCAGAATAAGA
>P_3456
TATGCCCCGTAACAAAGCACCGGGTCCAGATGGGTTTCCAG
>P_3457
CAGGTGGATATATCTAAAGCCTATGATAATGTCAACTGGGA
>P_3458
TTTATCCATTGGATTTGGGTCTGTATATCCTCAGCCTCCTA
>P_3459
TGTATATCCTCAGCCTCCTACAGCATAGCGTTTAATGGAGA
>P_3460
TCCAAGGAAAAAAGGGCATTCGGCAAGGAGATCCAATGTCT
>P_3461
GCATCACTCATGGCTCTCTCCCCGTCCGTTATCTGGGAGTG
>P_3462
CTGTCTTCATCTTCCCCAATCAGTGCCTGCAAAAACTTGAG
>P_3463
GTCGCTGGGATTCAGGTTCTCGGTTTTTTCTTGTTCTGTTA
>P_3464
GTTGGGCCTGCGTGCCTTCTCTGGGCCTGCGTGCCTGTTGT
>P_3465
TCTCGTTTATCCTTCTGCATCGGGCAGAAGATATGGACCTT
>P_3466
TTCTCTGCCCGAGGGGGATACGGTTTCCGCTCGATTCAACA
>P_3467
TGGCCACAAGGCTGAGGAATCGGGCATGGAAGCTGACAGCT
>P_3468
TGGATGTTGACCCACACCGGCATTTCTGGTTAACTTGGACT
>P_3469
TTAACTTGGACTAAACAAGGCGGGCAATCACCTGCATGGCA
>P_3470
CTCTACTGGGCAGTAAGTCACAGTCCCCGCAAGGTCCAGGA
>P_3471
AACTAAGAAGCTTATCGCAACGCTGCCCACAAACAAGATCA
>P_3472
CTATCATCGCTCCTATCTCGCCTGACTTGAAAGCTCATATT
>P_3473
AACTAGATCAAAGAAGAGGGCGAGACCTGAAACGGTAAAGA
>P_3474
TAAATGAGTGCGTCTAATCGCGTTAGTCCTTCCCTAGAGTA
>P_3475
AAGTGATCTTGGTAAAAGTTCGTCAAGTATTGTAAACGCAG
>P_3476
TCATATAGTTGCAATATCCTCGTTAGTACACTCTCACCAAA
>P_3477
TTCAATTCAGCTACACAAATCGAGGGTTGTTTAGCGATCCT
>P_3478
CAGATCCTGCACAAGAATCCCCTGAGAAGAAATATGTTTCC
>P_3479
TCAATCCAAGACGTAAAATTCGAGGGCTACTGATTCTTAAT
>P_3480
GAGTCTCACTGTCTCAGACACGGTTGCCGAAAGAAGCACGA
>P_3481
TTTTGTCATACCTTTTTCGCCATGAAGAAGTAAGTCTACAC
>P_3482
GAGGGTAATATTGGGATTCTCGAAACCTAAGAATTTGATGA
>P_3483
CGGCCAAAATCCAACTTCCTCTGCAGCATTACCAAATTGCA
>P_3484
AAATTAAATCAAATAACTTACAGTAAAACCGGTTTGGAGGA
>P_3485
CAATTCTTATTATCAGTAATCAGTATAAATATATCAAAACA
>P_3486
ATTGTATAATATATAGAGAACAGTAACATGGTTATGAAGAT
>P_3487
TAAAACCTTGATGATCTTGACAGCAGGTTTGTTGATAGTCC
>P_3488
TTGATAGTCCTTAGTCTCTTCTCGATTTCTAAATCTTCAAC
>P_3489
GATCTGTTTTTGGTAATTTACCTTCGAAGCTTTTCTCAAGA
>P_3490
GTTAGCAACAAAACTAAAAACTGTACTACAAAAAGAAAAGG
>P_3491
TAAAGATATGCGATTTTGGACTAGCGCGTGCGAGCAACACC
>P_3492
GATGTTTGGTCTGTTGGTTGCATTTTCGCCGAGCTTCTTGG
>P_3493
AAGCTCATTGTCAACATTCTCGGAAGCCAAAGAGAAGAAGA
>P_3494
TGATTTTGTTTCGGTACCGTCGTTCTTTTGGTATTCTCGCT
>P_3495
TTGATCGGTTTTCTACAAACCGGTTCCAAATCAATATGATC
>P_3496
AAGATTTTGTTGACGAGTTCCGATGGCGAGTCTTTCGAGAT
>P_3497
AACCCAATACACTTTTCTTCCTCCATCGAGTTTTGTGTGGT
>P_3498
TGCGTGAGATTCCATGGGGGCGCCAGTTTTTAGGCTGATGT
>P_3499
TAAACCCTATAAAATAAATGCTTGAACAATTACTGCATAGA
>P_3500
CCAGTCGTTGTACCGCTCCCCAAGACCGGCATTAAACCAGG
>P_3501
CACGATCTCAAATTTTCATCCCGTAGAAGCACACAACCGAA
>P_3502
TGCAAATGTACTATAGAACTCGTAAGCAGTATCATGTGTAA
>P_3503
CTAATTCAATTCGAATTTTCCGAGCTAAGCACATTTTGGAT
>P_3504
TCTCACCGATTCATCAAGCTCCGCGAACATACTTTTTCTCC
>P_3505
AATCCCTTCTTGTTTCTTTTCCTGATAAACTTTTCTCCACA
>P_3506
CTACGGGTGGTTGCTGATTTCGGTGCAAGAGTCTTTGGTGA
>P_3507
GCAATCTTGGTCTCAGCAATCGGGGTGGTCAAGTCCTTCAG
>P_3508
GGTGGTCAAGTCCTTCAGGTCATCAGCAATCATGGACTAAT
>P_3509
AACAATTGGCTAATCAGACGCCTGGCCAGCAGCAACAGTGG
>P_3510
GAATAATGGTCACCAGCAACCGTGGGCTAATCAGAACACTG
>P_3511
ACTAGATTAGCTCTGCAGGTCGGCAGAAGCAAAACTCTTAC
>P_3512
AAACTCTTACATACAAAAGGCTTGACCATTACGATCATCTC
>P_3513
GAAACCTCTTCTTCCAAGCGCCCTGCCACTTTCCTCAACGT
>P_3514
GGCATCTGAAATTTCATCATCCCGAGCCCTGAAGATTGCAA
>P_3515
CAAGTTTTGAAGGAAATTTCCCCAACCGTATCAAGCAGCTT
>P_3516
AGAATGGAAAGACAACGTCGCGAGGAAGAGCTGAAAGGGCG
>P_3517
ATGCACTATTGAAGAAATCCCCGAGGACGAAGTAGAAAAGT
>P_3518
TTATTATTGAAACATTTTTCCTATAGAAGGCTCAGTTTATG
>P_3519
TCTTGTTATATAGTTATGCACGGCAGCTAGAATTTGTCGAG
>P_3520
TATTGAAGCATGGTGATTCTCTGTACCGATGCAAGTGCTTA
>P_3521
TCCTTCGATTGATCCAAACACTCGAACTCTCTTGATCTGTG
>P_3522
TGAATTGTGTAGCATCACCGCGTTGGCTCATATCCGAGCTG
>P_3523
AAGATGAAATCGAAAAAGATCGGTGATCACTTGAACAGGTT
>P_3524
GTGACCCCTCTTGGCCAGCTCGAGAGCTAGGGCTCTTCCCA
>P_3525
GCTCTTCCCAGACCTTTGCTCACTCCCGTTATCAGAACGGT
>P_3526
GAAGCTTGTCTTCACGAGTGCTGTCCTGAGTATCACCATGA
>P_3527
GAGTATCACCATGATATTTACGGCTCCTATAAGAAGGCGTA
>P_3528
CATTAGCATGATCATGGTCCCTCGATCTAGATCTTCTTGAA
>P_3529
GAAGGTCCACTAGACGAAATCGTTAATCACATTTTTCAATG
>P_3530
ACCTTAAACGCCGTTGTTTTCCCCACTAAGGATTTCCCTCT
>P_3531
AATGTTGTGTCAGTAAATTTCGGTCAAATCACTTCTGTTGA
>P_3532
GGCGTCGTTTTTTTGTTCGTCGGCGGCGTCTTTCTATTAGC
>P_3533
ACCGGATTCGCCGAAAAACTCAGCAAAGATATCTTCAGCAT
>P_3534
GTTGTTTATATTTACATTTGCGTTTCCATTCACATACTTAT
>P_3535
TGCACCGATCAGCTTCACGTCGCTGCTTGCCATTTTCTCTT
>P_3536
AACAAACATGTCATGCATCACAGGACCACACGAAATGTGAA
>P_3537
GTTTTCTTTCCATGACGACACCGTTTTTACGCTCCTTGACT
>P_3538
ATAGTGTAAAATTTATCAAACAGGGATCTTAACCTATAATA
>P_3539
TGCTGTACCCAAATTTGCCGCCTTGTCCTTCGCATTTTCCA
>P_3540
ATTTTTTTTGAAAATGGAAGCGAGAGAAAGAGGATCAATGT
>P_3541
TCAATGTCGTCTAGCATCGGCAATTCCGCTGAACTCGAAGG
>P_3542
CGTCTTAAGGTTTTCAAAGGCTCAACTTTCGATCCCGACGC
>P_3543
CATCTAAGGAGATTTCAGCTCTTGAAGGACAACTTCTTTCT
>P_3544
TTTTGTTGAAACACTTTAGGCCGGGCGTGGAACAAGCACTG
>P_3545
TAATCAGATTGTCGTAGCTTCGGCATAAGAGCCTCGATATC
>P_3546
TACCCAAGTACCTAGCACCTCATTAGCGTAATCATTTCGCA
>P_3547
TTGTCATGTAATGGAGCAGTCGGGCGTTGTTCCTTTGGAAG
>P_3548
GCAGAAACGCCATACGATTGCCCGAAGTTGCCTTGACCAAA
>P_3549
GATAATGTCAGTGACTTGGTCGAGCGACGTACCTGCTTGAT
>P_3550
AGCAGGCTACAGAAATAATGCGAGATTTGAAGGCCAAAATT
>P_3551
CAAACTATGAAGAGAACAGGCATCACCAAAAGAAATGAAAA
>P_3552
CAGGTGTACCTTTATCTCCTCGCTGGTAATCTTCCCACCTC
>P_3553
AGTTGGTGCATAAGGCACAGCTCGACTGCCCCCTTGTTGAC
>P_3554
GGCGTGCTTGATGCACCAAACGAGGGTGTGCTTGTGGCGCC
>P_3555
CTTGTGGCGCCAAAAGAAGGCGTGCTTGGAGCGCCAAAGGC
>P_3556
CCTATTAAATAAATATGGTGCACTCCTATGTTATTAGCTAA
>P_3557
GCAAGACGGATTTGGAGGGACGGGTTTTTGAATCAACATTA
>P_3558
CAGTTTTTTAACAATTGTCTCATGGATTTATGGTATAGCGT
>P_3559
TAAATCGTCCCGCGATATACCGCGGGTTAAAATCTAGTATT
>P_3560
CAAGAACACAGATCTTGAGTCTGTCTATGAATGTTTCAAAC
>P_3561
AGCCTGCATCAGTTTTTTCTCCGGACCACTCAAATGGAGAT
>P_3562
TCTCTGCGCCAAAATAAACACGGATTCAATACAAAGAGCCT
>P_3563
AGAATCCAGCTTTCAGTTTACCCGAATGCTTTCTTGAAAAT
>P_3564
CAGAAAGGAACCTGAGAACCCGCTATCGGTCTCTTCAGCTG
>P_3565
CATTTTTCTCCATGTTTTTCCAATGTGTGTTATATACAATA
>P_3566
TATTCCATAATCACAAGACTCAGTTTAATTATGTAAGGATT
>P_3567
AGTTATGTGTCTAATAAAATCAGTCTTTAAAAAAACAAAAT
>P_3568
TTCACATATCCCTAGTTTCACATGAATTAACTAACAAAGGA
>P_3569
TGGAAAATAGTCATTTTTAGCAGTAATTTCTCGTCATTTTT
>P_3570
TATTACATCACATATGTGGTCGATAATTTCCACGGCTAATA
>P_3571
ATTTACTGAACCAATGTCGTCGGTTTTTCAATACCTGCAAA
>P_3572
TGATATTTAGTTCTTCTACGCGAAGGAAATAACAACACAGC
>P_3573
GATATTATATTATCCTTGCTCTGCAGTTCTGTTTCATGGCA
>P_3574
TTTAGCATCACCGCTGATTCCATGAAAAGAAACTCACCTAT
>P_3575
CTTCTTTGTGGAAAAAAAATCAATGTCAACGAGAGGAAAAT
>P_3576
ATGGTTCTTCCAGAGTCACACAGATGCAACTCATTAAAAAA
>P_3577
AGTTGTGTTGTACATTTAGGCTGTCACACCATACTGGAAGT
>P_3578
CCAACGAATGGTTAAAGTTCCAAGGATCTAAAGACTAGAAT
>P_3579
CTTTTCATTTTGCCAAGTTTCCGTCTAAATCTCTCTACTTT
>P_3580
GTGGATTTCAAAGACGCTATCGGTTTCGTCACCAAGATTAA
>P_3581
ACCTAATTGTCCAGAATCAGCTCCCTCGACAAAGAATGCAG
>P_3582
AACAGTCAGTGGTTTGTATCCGGTTCTGAGGTCCATGTTAA
>P_3583
AGTATGAAGAAAGCTTGTTTCGGTGTGAGGATGACAGGTAT
>P_3584
GCCATTAAACAGGTGGAAATCCTTCTCGAAAAGATGAACAA
>P_3585
AAGATATCAGTGAGAAAAAGCATCAAGAAGATCTGCTTCAA
>P_3586
GTGTCAAAGTTGAAAAACAACCGAGAATTGCAAGATGCATG
>P_3587
AAATGCAAGGAAGTTCTTCTCGGGAAGATGTCTCAGCCAAT
>P_3588
GAATCATATGGTTAACGCAGCATCGGTGGAAAAGCATGAGC
>P_3589
AATGTTGTAACTACCACAATCATGCCTAAAAAACTAAAAAA
>P_3590
AAGTTATTAATAATATACGACACGCGTAGACCAATACCTAG
>P_3591
GTCAAAGTCAGAGATGTTGACAGTGTTGACGATTTTTACAC
>P_3592
TTTAGCCTTCAAGACTTTTGCGGATCCTAGCAACATCCTGG
>P_3593
CGGATCTTTGCAAAGTTTGCCGTTGAGGAAGATTTGTTGGT
>P_3594
CAATACATAAGAAAAAAACGCATATTCAAGTCTCGTTATCA
>P_3595
ACATCTATAAAATTTGACGGCGTCAAGTCAACGTGCAATTA
>P_3596
TCAGTCGAAACAGTCAACGGCGGCGACGATTCAGGCGAGAT
>P_3597
AACGGCGGCGACGATTCAGGCGAGATAGTCAACGGAGGTGA
>P_3598
CGATTCCTGTTTCAGATGACCGGAAAATTCAACATTGTTAC
>P_3599
AGTTTTTTTTTATTCTTAGTCGTTAATTATTATTTGCGAAG
>P_3600
ATTAATAGGGAAGGTGGGGTCCCTCTTTGGATACACTTAAT
>P_3601
TGTAAAGTTGTTTGATACTTCGATGGCAATATAATATATAC
>P_3602
GAAGACATTGAGATAAATTACAAGAAAGCTTCAATTCATGC
>P_3603
TCATCAGCGGCAGTCGTACGCCGGAAATCACGACGGCGGAA
>P_3604
GAAATCACGACGGCGGAAAGCGTGAGCTCGTCCACAAACAC
>P_3605
AAAAAAACTTTATTAGATGGCTTTACTAGAAAATTCTCGAT
>P_3606
TTGTATATTAAATTAATTTGCGTGATTGGAATGATAAGCTT
>P_3607
TCATCACATTTTGTCAAAATCGGTGGTCAAGTCTAACCCAA
>P_3608
GATATTTGCAAAAGTTGAAGCGTTGAAATTTTGTTATTAAA
>P_3609
CTCTGATTGCTAGTCGTGGGCGTGGAAAATCTGCTGCACTT
>P_3610
GTACTCTAATATTTACGTAACAGCACCGAGCCCAGATAACT
>P_3611
GTTTTCTTATCATCTACTGTCAGTGGGTATGTGAAACAGGA
>P_3612
AGAACTAATGTTCTCTCACGCAGGGCCTACTACTTTCATAT
>P_3613
ACTATCTAGTTGATGTGATTCGTTATCTTGGGGAACTCCGT
>P_3614
AGAGCATACACTGCCAATCTCGTTGACTTCAATCTGGTTAG
>P_3615
TTATTTTCAAGAGAAGCTCCCAGTCTCGCTGTCGTATGTTC
>P_3616
ATGGAATCGCAACAAAAGAGCTCGAATCCACCTTACCTCGG
>P_3617
AGAAGTCTCAGTTCAAGAATCGGCAGCTAAGTAGTATATAA
>P_3618
TCTTTTTAAGAATTCTCAGACATCACCAACGAAAGTTATCA
>P_3619
GTTATACCGAGATGCATTTTCGTGTGCAGGGAAAGTGGCTT
>P_3620
TCCCTAAGTTTTCCTTGCGTCCATATCGAGCTATTTGTTCT
>P_3621
AGATAATGCAATTATTACGACGGTCAGTGCCAAAAACCCTT
>P_3622
GAGATATAACAATACAATCTCGGTTTTGGACTTGCGGGCAA
>P_3623
AAATACGGGTAAAAAAAAAGCGCTACTTCGTTTATCAATAC
>P_3624
CCACATCGGTGTACAAACCACCCGATTTGAACAGAAATATC
>P_3625
CTTATCCTGGTCAGGAGCTACGGCGCCGTATCGATTTTAAG
>P_3626
CTCTCAACGAAAGGGAATTGCCTGGAGGTCCACAAGCCGCC
>P_3627
CAACTCTGTTTCAGTAGTTTCAAGAATTGTACCAACGTATG
>P_3628
TTACACGTCTACTACCAACGCGTGTTACAGCCAACAAGCCG
>P_3629
AAAATGTGATTCTTGATTTCCTTCACCGACCTTTTGAGGAT
>P_3630
TTAGTTTGTTTCTAAATTTTCGAATTATCATAATCACCATT
>P_3631
AGCCTCAAGGAGATCCACGTCGGCTTCCAAAAGCTCAAGTT
>P_3632
TCTTTCCGGCTATGAACCCGCCGTCTCTGTGCGATCCCTCA
>P_3633
CACCTCTGGACAAGGGACTTCGGGATCGAAAGACGTGTCTC
>P_3634
TAGAGAAAAATAATGTGTGGCGGTCGCTGCCAAGATTAAGC
>P_3635
CACGGAGAGACTTATCATCGCTCGACGTGACAAATCTTCTG
>P_3636
CGTAAAATAGTCAACAGCCACGGTAGACAAAAATGAATTCC
>P_3637
GACTTTGAACTATTTTTTGGCCGTAAAGCTGACATATTTCA
>P_3638
TATATATTTTATTTAACAACCTATAACAAACATTTCACTTC
>P_3639
CTCATCACCAACTAAGCATTCGGCAATCCGCATCTGACGTG
>P_3640
ACTTTGTTTTGCTTCAAATCCCTTTATGGCCGTTTTCAAGC
>P_3641
ACGGAGGAGACCCTTGACTGCCGGAATTTTCCTGAGACGGT
>P_3642
GGTTGAGCAGCTGTTGCCGGCGGGGGAGATGTTTGTGTGTC
>P_3643
TGAAATTCACGAAAGAAATTCGGAAACAAAATCCAGGCATA
>P_3644
CTCTCTATATAAAACCAGGTCAGTAAAAAGGTAACATTAAA
>P_3645
GCCAAGCTTATCAGTAATCTCAGCAGCATTCATAGCGTTTG
>P_3646
AATCTACATCTTTTTACTTGCGAAAAATCCGTTAACACACA
>P_3647
CCAATGCTGATCCCGTGACCCGGTCCACAGTTCACATTGTG
>P_3648
AACTGAGTAAGTAAATGAGTCAGGGGTGATGATACACTGAA
>P_3649
TTAGTTACACGATTACGAGACGGTAAAAAACAATGTTCATA
>P_3650
CAAAGCTGGCTCTGGTTCTCCCTAAACAAGGTTTCGTTGTG
>P_3651
CAGACTCATTGTACTTTGCTCTGTAGTGCCAATTCTGAGCT
>P_3652
GTTGTTACTAATGCTTTCGGCTTCCCTTCCTCTTTTGTTAG
>P_3653
GTGTATGTATTCGACTTTCTCGGTTGAATTAGAGTACTAAC
>P_3654
AAAAAAAGAGGTTAAGAAATCGAGAGAGACAAACCGATGAT
>P_3655
CGCAAGTCACAAGAACCACACCCTAATCTTCTAAATTTGCG
>P_3656
CGGATATGTTCGAAGATCGCCGAGGTTTGCGAAAAGGATAT
>P_3657
TATTTTATTTCAAAGATCTACACGATTTCATGAGTAGGAAA
>P_3658
GGTACATCTCTTGGAAATTCCGTTGTTGAGGTTACTACCTT
>P_3659
TAGACCTTCAGAAGCACCCGCCCGAAAAACAGCGGGGTTTT
>P_3660
TTTCTGATTGCGCCAAATGGCCCACTCAAAATCTTCTTAAC
>P_3661
TATACATGTTTTGCAGGTGGCCATACCAATTTCTTGATCTT
>P_3662
TGAAGAATTACTTGCTGCAGCAGCGTCACAACTCGTGATAG
>P_3663
AAGAAGAGTAATCTCCAACACTACAACACATTAATTTAGGT
>P_3664
GTTTATGATTAAACAAGTCTCCTCAATAATGAAGTGTCATA
>P_3665
GCAACTATAAATGGTAAATTCGGTCCTTAAGATTAGAAGAC
>P_3666
TGGAAATTTTAGAGTTTGTTCGTTCTCTCTCGTATCTCATT
>P_3667
GAGTGTGGAGGAATTGAGATCGAGGAGAACTGGGACAAGGT
>P_3668
GAAAAGGTAACTTAAGAAACCTCGAACGTCTATCAGATTCA
>P_3669
AAAAGGGACTTGCTAAAATGCGAGCCCTTGGAGATGATATC
>P_3670
CGAGCCCTTGGAGATGATATCGGTGTCCCCATCGAGGTCTA
>P_3671
AATCCTTTCTCCATCAAAATCGATCCGTACCTATTAAAACA
>P_3672
TATAAAAGAAATGATGAAAGCAGTCACAACAAGACCTAAAT
>P_3673
TGTGGAAATGTCAGGAGCCGCCTGACCAAGAGACCTATACA
>P_3674
TAGACATTAGACACATCACACATGAAACTTAATAATAGACA
>P_3675
GTAACTGAAACCAGCGACAGCGACCAAAAGTTGTTTGTTTG
>P_3676
ACCAAAAGTTGTTTGTTTGCCTATCGCTGATTCAGCGACAA
>P_3677
CGACAAAAATTAGCGACAGTCGCCAGCGACTGCAATTTTTA
>P_3678
TCGCTGAAATTTTTAGCGATCAGTCGTTGGTTTCAGCGATT
>P_3679
ATTTTCTGTCAAAATATTTACGGTTATTTTTTCTGGTTAGT
>P_3680
ATTTATAATATTTTTCTCTGCGATATCACGAAGGGTTTGAG
>P_3681
CGCTGGTTGCTGTCGCTAGTCGCTGTTGCTGGATCCAGCGA
>P_3682
CTAGTCGCTGTTGCTGGATCCAGCGATAAGAAAACGAACAG
>P_3683
ACTAAATTAAGGATTATCGGCCCTCCCAAGTACAACGCACC
>P_3684
AAAGAATATCAGTATAAACTCGAAAACTTCCAAAATCTTGG
>P_3685
GAAGAGTACTAAACCAGATTCGAGGATTACGACTAGATGAA
>P_3686
AAAACGGTTTCTAGGTCCGGCGGAGAGAAGTAATCTCTAGT
>P_3687
CGCGTCCTACCGTATAACCCCGTCATGTGAAATTAAACATC
>P_3688
ATTTGTACTTAGTGTAAATACACGCCCATTAACAAACGTGA
>P_3689
CTCATACCTAGACGATATCGCCTTTGCACATCTCATTAGCA
>P_3690
GACGCTGAAGGAAGGCACGTCGTGATTGTTGATGATTTGGT
>P_3691
ATAAGCGCATATGTAACACACGGGATCTTCCCCAGGAGTTC
>P_3692
ATGTGATTCGAGAAGAAATCCAGCCGCAAGTAATTTTTGGG
>P_3693
ACACTTTTTTTCTTTCAAAACAAGAATTTTAACACAACACA
>P_3694
TCCCATACGAAAAAGACTTGCATCATGCAGGAGTTTGAAAA
>P_3695
AGGATTCTTCAGAAATTTACCGGTGGACGATCGGTTTTGCT
>P_3696
GGTGGACGATCGGTTTTGCTCGGTTTGTTCACTATCCATCT
>P_3697
TCTTCGACGGTTTCTCTCCACATTGTCGACGAATTGAACCG
>P_3698
GAAGATTTTCTTAGATTTTGCTATATTACATTTCCTTTTCA
>P_3699
GGAATCGGAGACGATGACGCCGCCGACGACGACGAAGACAA
>P_3700
CCGGTTGCTTATGATAATGGCGTGACCTACATGTTTGTACA
>P_3701
GATCTTATGACGTATAGACTCAGTACTCAGGTTTTAGAATG
>P_3702
TGTAAGAACATCTCTCGGGTCGGCCGCATATGCTCCTGAGA
>P_3703
AATGGAAGATATATATTTTACAGTACAACAAATCGAGAGGA
>P_3704
CCATTGGCTCATCTGAAAGACGCGGAGGAAGAGCATCGGGT
>P_3705
CTGGTAGTTCCATTGAATGCCCCGGATAACGATGTCACACT
>P_3706
GCGAGTTGGAGAGAAGTCATCATCCACAACTTAATCATCTT
>P_3707
ACCCAGAAAGGAAGAAAATTCGAAAACTTTGAATTTCCCCG
>P_3708
CTGAATCATGCCATGTGTAACGGTGGTGACCTCTCCCTCAA
>P_3709
TGAAGTGGGCTGGATCGGCGCTGGAAGGTTCGTTCATAGAA
>P_3710
ATTAGTACATTATCGGTAGGCAAATTATGTGGAATATGGAT
>P_3711
ATTGCAACACCTGTCAAGTGCATGAAAGATCTAATGCCAGC
>P_3712
TATAACCTAAAGAATTTTTTCACGAGAAAATATGAATCCCT
>P_3713
TCCAAAAGGACTCGAATTTACGATTTCGCCACCGTATTGGA
>P_3714
CTTTAGTTACAGTGTATGACCGGCAATCGTAGTTTATCTAA
>P_3715
CATACCAAAAATTCGAATTTCGAATTTATAAACACTCCGGA
>P_3716
GTGATGTAATAAAACACAGTCTATGATGTCTCCATCGGGGC
>P_3717
GATGAAACTCAGAGACCGACCGGGATATGCTCCTACAAGAG
>P_3718
AATGACGAATGCGTAATCCGCATTGATGACTTCTTGGACCA
>P_3719
CAGCCCAGATTCGAAATATGCAGGAACAACAACAGATGATT
>P_3720
AGTTGAGAGTGTCTAAGATACCTGATTCGCCTTTTCGGAGA
>P_3721
ACTACTAAAACAGATAAATACGGGAAAGTAAGAATCCAATA
>P_3722
AGAAGATCTCAGCTCGAATTCCCGAAATATAGGTAAAAAGG
>P_3723
AAGTTTTTACCTTTCCATTTCTTGCTCGAACAGAAACATGA
>P_3724
CAAGATCCAAGATATTCAGCCGATGGTTGCAGAATTTCAAG
>P_3725
AATTGCCATCCCTGAAAAAGCAGTAGAATAGCATCATGCAT
>P_3726
ACTGTAACTTTTCAGTATATCGGCATTACGTCATCTTGGTA
>P_3727
CACGATCATAACTTAAGAGTCGCTCTTTGGTTATGCCATTA
>P_3728
GTTGCCCGACATCTCCTTCACCTCCTCGACCTACAGTAGAC
>P_3729
ACTGGCAAAGAGTTTGGTGGCAGTATATCTGAAGGTGGGTC
>P_3730
CTCCCGTAGCTCCGTCCGGGCGGCTTCATACTCCTCCTATT
>P_3731
GGATATACTTACCAGTAAATCGATATTTCCGTCAAGACTAA
>P_3732
TTTCAATGAACCCGTCCACACATGCACCGTAATCAGACACA
>P_3733
CCTCCAAAGCTTGGATGGTTCGGTGCGTGGCTTTTCTAGGG
>P_3734
GACTCCGCGACTTGACCAGCCATGAGAAAGATCAATACGGC
>P_3735
GTTCTTTAAGAATTTGGTTTCAGGGACACGAATCCAGCTAC
>P_3736
AGAAGCAAGTTACTCAGATTCGGGCATGCACGAAGAGCATG
>P_3737
GAGGGCTCATCATTAAAACACCCCAAAGCTTCAAAATCTCC
>P_3738
AACTTAATTAACGGACTATTCGCGGGGGGAGGGGGGGGGGT
>P_3739
CTGGCTATTCCCTCGTCGATCGGTGTCTGAATTCAAAGCTG
>P_3740
GAGAATCAGAGCTACAATCGCAAGAGTACCATCCATTACAC
>P_3741
CCAACGAAACCATTCATTTTCGGTTTCGGTTTTCTTGACTG
>P_3742
GGTTTGTCTGAAGCCTGTGCCTCGACTATAAGAAGAGCCCA
>P_3743
GGAGCTTTATCTGTGAAACTCAGTATCGAAGAGATGGCCGA
>P_3744
TGTCACTATACTAATTTAAGCCTCAACAAGAAGATTACAGC
>P_3745
TTGAATCTCATGTTCTGAAGCGGTGTCTGCAGTTGATAAAC
>P_3746
GTTGATAAACATTGCCATGTCGTCCACGGAAATACTGCCAC
>P_3747
AGATCATCATTAATTGAAACCGGTAGAGCCGGCATCCGACT
>P_3748
TCAGTCTGTCAATCTTCTCGCACAACTAGCCACAAAGGATT
>P_3749
CTCGTCAGTCATTGAAAAATCGATCACAAACTTTATTGATT
>P_3750
AACGTAAATGAGGCACCTACCTCCATCGACTTATTAACTGG
>P_3751
CCTAGTGCTAATGTTCTTAGCGGCATTATTATCCTCTCGTT
>P_3752
GAAACCCACCTCAGATTTGGCATCAACAAAGAAGATAGAGT
>P_3753
GAACTCCAATGGGAGAAAATCGAGAGAGAGAGAGAGAGAAA
>P_3754
ATATGCCCCAACCGTTAACGCAGTGATTGCAAGATATGGCA
>P_3755
GGATCAAGATACATACTTCTCGCCAGTAAAGTTTCCACCTC
>P_3756
GCTATTCTCTTGTAAAAGGCCAGGACCATAATATTCCTCAA
>P_3757
CTCAAATCGGTTTATCTTAACGATAACAACTTCTCCGGCGA
>P_3758
GTAAAATGATCAATCATCCCCGTGAAGATACATTTCACAAC
>P_3759
AGCATGCGACAATGCTGATCCGTCTTCGCTGCAAAAAGCCA
>P_3760
TCCTTAGAGATCATACCAGTCATCGTCAAGGTGAAGTAGTC
>P_3761
AAGATTTAACGATGCCCAATCGGGCTCAGGAGCATTGCACT
>P_3762
ATTATGTCGAATTTGATCCCCGGAGACGACAGCATTAGCAG
>P_3763
AAATTCAGACTAAGTAAGCCCGGTGACTTGCAACCTAGTCT
>P_3764
CCGGTGACTTGCAACCTAGTCTATAGCGAGTAAACTGGGTA
>P_3765
AGCTGCCCTCAGTGAGCGAACCTGATCGATTATGTCTTGCC
>P_3766
ACCTGATCGATTATGTCTTGCCCGAAATCGACCAAAAACTC
>P_3767
GGTCTCTCATGGAAATGAGGCAGGAAAAAGAGGTTTGCACG
>P_3768
GCAGGAAAAAGAGGTTTGCACGCGTACCATTGATTTATTAC
>P_3769
TACCCCTGTTTAATTACCTGCATCAGTACAAAGGAACTCTG
>P_3770
GTGTTGCAGGTAGTAAAAAACAGTAATAAGCCAGATTTAAG
>P_3771
TGTCAAATAGTATTAAGTAACGACAACATCTACATCTTGGC
>P_3772
CTTTAAAGACACAAACTTTTCGCGCGACTACAAGCAGATAA
>P_3773
TCACAATTTATAACAAAAACCCTGAATCTGAAATCCGCAGA
>P_3774
CAGAGAGGCTTTAGAAGGAGCATTAACAAACACTTGATCTC
>P_3775
ATTTTCTAAGTTGAGAAATACCTACAAGTTTTATATATTTG
>P_3776
TGCTCGTCGATATAACACGGCGGTCGGCAGTGATCCTTAAA
>P_3777
GGCTCTTGAGTGAACTCCGGCGAGGTATGAACGTAGATGGA
>P_3778
GCGTTGGTTAAGGTAAAAAGCAAGGAGGATGACGAGAGAGG
>P_3779
AATTTAATAAGCCCAAAAGGCTTCAATGTTTAATAAGCCCA
>P_3780
AACAACAACGCCGCGATTCTCGAGGGTAAGTAGTCATACGA
>P_3781
TAATGTTCAGGCGAAAAAGTCGTTCTATTTCTCCTAGGCGC
>P_3782
TCACTGTATTTGCTACCAGGCGACAGCGTGAAGCAGAACTG
>P_3783
AAGAGACTTAATGAAGAAGTCGCGGCTCAACTTGAGGAGGA
>P_3784
TTGACCCATCCCAGATTTGTCGCTACCAAACAGCTTACATC
>P_3785
AATAAGTAACCTTGCAGTTCCAGGAAGAATAAGATCAACTT
>P_3786
TCTGATGTGAGGACCCGGTGCAGTATTCACGGAATTGGGTT
>P_3787
TCACTCTAAACCAATACTATCGGTAAAGACGAGAAAAAGTC
>P_3788
TTTCATATTTTTTCGTCCCACGGCTACGTAATCCAAAAAAG
>P_3789
TTCTCAAAAAGTAAGATTTTCTAGGATGCACTAAGAATCAT
>P_3790
ACGGTTCTTATCTTGTCCCTCGCTTTGGCCTGAGCCAGAAA
>P_3791
CTTTGAATTTGTGTTGTTGCCCCCATTGCACCAAGTTCCAT
>P_3792
TTAGAAACACAATTAAATCGCACTAATGCAAAAAAATGATT
>P_3793
TCGCTGAATAAATAAAAAAGCCCGACCACTAAAATATTGTT
>P_3794
CTAGATTACAATTAAAAACGCGGGGATACTTTGGTAAAAGA
>P_3795
ATAACTTGGATTGAAAAATTCATTCTGTCCTTGAAGACCTA
>P_3796
AAGACCTATCTCTTATGAGTCAGCAATTTGCTACAACTAGG
>P_3797
AGTTTTCTTGTTTCAGATGGCTATGCCAACAGCATCATGAT
>P_3798
GCATTGCTCGTTAAGTAATGCGAGATAATGAAAAATTTGCA
>P_3799
GCGAGATAATGAAAAATTTGCATTAACCAGACCCGATTTAT
>P_3800
CCCGATTTATGAAAAACTTGCAGGAACTTTGCTCGTCCTTG
>P_3801
TCTCGATACATTTCGCAGCCCGATAAAAAGGAATTGCTTCT
>P_3802
CAAAAACATATAGTTTTTGTCGATAGTAATCATATTTCTCC
>P_3803
ATATGCACTTACATAGTCGCCATAACCGTAATATAAAACAC
>P_3804
GTTTTCCTTAATAAATTTGTCGATGTCTTCCAGACACTTTT
>P_3805
TGTTGCTGTAGCTGTTAAAGCTAACACGGGAATGTTGGGAA
>P_3806
CAAACCGAGCAAGCAAACCACGAGAATTTAAGTTTTCCAGA
>P_3807
AGGCCATAATATATCCTACCCGAGGCTAGTAATATGAGGAA
>P_3808
GAAGATATATATAGAATCGCCGGGGGTAGCTGCAGTGTTCA
>P_3809
GCTATCACAGGCATATCTGCCTTGGTCACTTACATGTGCTC
>P_3810
AACTTTAACAGCAAAGAAAACGGGAACAAAACTGATTGGGA
>P_3811
AAAAAAGAAGAAGAGAAAAGCGGTGCTCATACCTTTATTCC
>P_3812
GTGTTCCATCACTATTTGGTCGACGTCAATATTCTGTATCA
>P_3813
AATATTACCTTTGAAATTTGCGGGTGCGCCAAAGTATGCAC
>P_3814
CAGTTTGGTGGTATGAAAGTCGAGCCATGTAAAAGCTGAAG
>P_3815
CTAAAGGATTAATCTTTACCCATGCGAAACGAAATCCCTAA
>P_3816
GTGAATTGGCGACAAATATACGGGAAAGGAGATTTTTACAA
>P_3817
CATTGACGAATAGGATGTGGCGAAAGCGAGATATGCAGATA
>P_3818
CCTTGCCATCATATTCTCTTCGAGAAAGGACCTCAGGTGCA
>P_3819
TTTGTGTGAAGACTTTAACTCCTGATTTTTGAAATGATATT
>P_3820
CGCTCGCGGCGGCCGCGTCACGGCCATGGCTACCTACAAGG
>P_3821
CATCCTTTTATAAGATCAATCAATAATAACAAATTTCAATG
>P_3822
AAGAAGCAAGCCATTATGGTCGCTGATTTGTTCCTGAACTG
>P_3823
ATGATTGAGTGCGACACAATCCCGAGCTCCAATATCTGCAA
>P_3824
AACAGCAATCTCTTCACTACCAGCAGCGGCTTCAGTAGCAG
>P_3825
AGCAACCATTGCAAAGAACCCGGGAAAGGGAAACTTAGACC
>P_3826
TGCAAGCATATGGACAAAGCCGGTGGCGAGTATGACACCAG
>P_3827
TATGACACCAGCTGCAAAGGCTTTAGCAGCTACAAAGAGAT
>P_3828
TTCCCTCGGTTTGAAGAAACCGGCGGTTCCTGCCAATGAGA
>P_3829
GGTAAGTGTTCGATGAAATACCTGAGAGAGAGTCTCTTCCT
>P_3830
CAATTAGGAATCGGTTCGCTCCGTGGCAGTTGAACACTGAT
>P_3831
AAATGGATCTTTATAAATGGCTTTTCTGCAACTTTCAACAA
>P_3832
CATAAGACACCAATAAGAAGCATCTTCAATGTTATGCCACC
>P_3833
AGTATTGATTTGTTAATCCACGGTCTCCATCTGGCGGACAA
>P_3834
GATCTCAATTCTCAGAAACGCATACCTAATTCCAACAATGC
>P_3835
CTTTCCAAATCTGTAAATGGCGCGTTCAACGAGAAAGCAAA
>P_3836
AGAAAAAAGCTCATGGAATGCTGTACCAAGTAGAAACCAAA
>P_3837
CCCCGAAGCTGGATGCAGAGCACGAAGGAAGACTGAAAATG
>P_3838
AATTATGGTATGAGGTGATGCAATGCTACTGGTTTTTCAGT
>P_3839
ATATTATAAACCTTTATGCCCAAGAACAATCTTTCAACACC
>P_3840
TTCTTGAGAAAGCAGAACGGCGGTTGGAAGAAGCGGAGGAA
>P_3841
AATTTCCGTCTCCCAAATCTCGCTACTTCAATCTCTTGTCT
>P_3842
TACATGTCTAATGGAAATCTCGATGATCACTTGTTTCCTCG
>P_3843
AGAGCGAGAGTTGCGGATTTCGGTTTAGCTAAACAGAGTAG
>P_3844
AAAAGCGATGTGTATAGCTTCGGGGTTGTTATATTGGAGAT
>P_3845
TATTAGATGCATTGAAAATGCTTGAAGGAGACATCGAGGTT
>P_3846
CCGCCGTAAGCCGGGGATTCCGAGGACCCTATCGGACTCTC
>P_3847
AATTGATTCGTTGGTTGAGTCGATAAGAAGTCCTAGATGGA
>P_3848
CCAATTCATTTTCATGACTCCAGGGTCAAGACGAGCACTTT
>P_3849
TAGCTATATAACTGAAACAACGAGGCCTGAGCTAAGTACAA
>P_3850
AGAGATTACTTGTTGACTTTCTTTACAGTGGTGTATGACTT
>P_3851
TTAATTGTCTTAATTGCGGGCGGTTTGCAATTGCATTATGT
>P_3852
TGTGACAATCAGTTCAGATACATACTCGACCGTTGGCTCTA
>P_3853
TCGACCGTTGGCTCTATCTCCACGAGGAATGGGAGTGTATC
>P_3854
CATAATCCATTTAGATTTCTCGCCAACATCAATGTCGGGTT
>P_3855
TTTGGAGAGTTTGCACCCCCCGAGGAAAGCGAAGATCCTTT
>P_3856
TCCAAGTGGGCAGTAGTGTCCGTAAACCAAAAGAAGTCTAG
>P_3857
ACACTCTTTTGTCTTTAACCCTACAGCGGGGGTGGTGATTC
>P_3858
TTGTATGTTCAGGCATTTCACATGACTCTGAACATGATCCC
>P_3859
TTGAAGCTGTAAGGAAAAGTCGGCAAAAATTTATTAAATAG
>P_3860
CTGTATGCAAAATGAAATGCCCTCCACAACGTTTTAGCCCA
>P_3861
CTGGCTGGAGCGCTTCCAGTCGCGCCTTTACTTCCTCCTCC
>P_3862
GGTGTTTGCCCTTTTAAAGGCTGTAACAAAGTTTATAACAA
>P_3863
GAGAAACGCCGAGAAAAAGGCGAGAGAGCTGCTTGGTTTGA
>P_3864
TCGCTGCTGAAATTGCACGTCCTGGTTATGATCCTATGAGT
>P_3865
GACGAAAATCGATGAAAATGCGTTACCACACTTGAAGTAAA
>P_3866
AACAAAAACATTGGATGGGACATGGATTAGATGAATTCCAA
>P_3867
TCCAAAAGCAAACGAAAAAGCAGCACAGTGAGTAACGCCAG
>P_3868
GAGCTCTGATTCACATCATTCATTACTGTCGCGGGACTCTG
>P_3869
TGCAAGTCTGCATGAAAATTCATGTTTCCCTTGTTTGACTC
>P_3870
AAAGGAGACCACATTGCCACCGTAGTCAGAATAACAAGTCG
>P_3871
TCCACAACTTATGCAGCTGGCGTTTCTGGAAGAATTGGAAA
>P_3872
TTACTTCTGTGTTTATAGCGCCGTTCCATCATAAATACGTG
>P_3873
ACATTTATTGTCGATATTTGCATGTTTTGATACCAGAGTTT
>P_3874
CGCCTGTGGTTGATCCTCCTCCCGCTACTCACCGTGCTCCT
>P_3875
TTTCTTTTGTTGCAGTTTCTCGGGAGCCTATGGTTAAGCCT
>P_3876
AACAACCACCGAGGCAGTTCCAGTCCAATGATACTGCTTCA
>P_3877
CACCGCAATGCTTCACAACACAAGCACTCCCCGGCTCCACC
>P_3878
CTACTCTTTACCATATATGGCGCGAGAGGAATGCTAGACGA
>P_3879
GAGAGGAATGCTAGACGACACGGCGAGATACCTACCACAAC
>P_3880
ACCATCGTTACAAGGATGGCCTGCAGCTTTGGTTCTCCACA
>P_3881
GAACCAGTGATTTGCCGGGACGGTGTTGATATGGGATGGTC
>P_3882
AAACTGAAAGAGTTCTTTCACGAGAAAAACCTGGCGATGAA
>P_3883
GTTCTTAAGCACTCTTCAATCGAGGTTGACAAAGTTACAAG
>P_3884
GTTTCAGCTCCACGGATTGTCGGCGTTGATCTTCATGCAAA
>P_3885
TAGTTCTCTTTGTAATATTACCATAAGGTTCAGAAGTAAAT
>P_3886
ATTTTCTATCATTTACAAACCGGTATGAATGTTGTAGGGAG
>P_3887
TGAAGAGGATTGCGTCGTGTCGGTGAAGCCGTGAAGGTGCT
>P_3888
TACATGTACTTCAGAGGAAGCGGAAAAGCGGATGATATGAG
>P_3889
TAATCTATGGCCTTAAGGGGCGGCAAGGGGCAAAAACGTCT
>P_3890
CCTAATACAAGAATCAACCTCGTGGATGATCTAAAAGCCGA
>P_3891
ATCTGTTTTACTGGAAGAAACCTAATGAACAGAGAGCCATT
>P_3892
TCCCAGATGAATTCAAAGGGCGAGAAATCCACCATTCGTTT
>P_3893
CATAAGCCTCTTACAAAGTTCATGTGCGTCAAAGGGATAGT
>P_3894
CATAAGATGTTTTAGGGGTTCCCGCCTTATAATATTTCACC
>P_3895
GCCTTATAATATTTCACCGCCACGAATTAGACCATTAAGGT
>P_3896
TTCTTCACCTTCACTAGCGGCGGAGGTGGCGGCGGCAGAGA
>P_3897
ATTTCATAATAAAAATTATCCCTGACGGCAGAAACCCACTA
>P_3898
AGAAGAGCAATACGAAATTCCAATTTTAGTTAATATATTAC
>P_3899
AGCTCTTCCAATTTGTTACGCGTTGTTCATATGCAAGATTC
>P_3900
AGTCAACGGCGTTGATTTTCCCTCCTCAGTTATCATGTTCC
>P_3901
TTAAACCGGTTATAATCGGTCATTGTCGTCGATATAGCGTG
>P_3902
TAAATGGTTTTTTTACGGGACGGGTTTGGCGGGACGGGTTT
>P_3903
AGGTAATATACGAATTCATGCAGCATAAGAGGACGTGGCCT
>P_3904
GACTGCAACTTATGTGTTACCTACATATATTATATATACCA
>P_3905
TCCTCCGATCGGAAACGAAGCGGTTCAGGTCAAAAATTAGG
>P_3906
AAAGCAGACGAGCAAACAATCGATAACTTGATAGCGAGCGG
>P_3907
TTCTAGAAATTTTCTAGAATCATCTTCCACCTCCTTAAACA
>P_3908
CTAGAATCATCTTCCACCTCCTTAAACATAAAAATCTAGAT
>P_3909
AGATCTTATGTAAGAACTCTCTAGACTTAGGATTAAAATAT
>P_3910
GATATTTTGTAGTTTGGAGGCTATAAATACCTCCTCCCCCT
>P_3911
TCTAAGAGGAGAATTTGAAGCACTACAAATGAAGGAAGGTG
>P_3912
CAATCTCATTACCAAGGTGCCAATGTCGAAAAATAGAATGT
>P_3913
GTTACAAAGAGGAGTCTTGGCTATGGCATCTTCGATTCGGA
>P_3914
ACCAAGTGAAGAGCCTACTACACCACCAACTTCACCAACAA
>P_3915
AAAGGTTATAGTCAAAGAGTCGGAATTGACTATGACGAGGT
>P_3916
TGTAGATGACTTGATATTCACGGGTAACAATCCAAGCATAT
>P_3917
GAAGTAAACACATTGACACACGCTATCACTACATTAGAGAG
>P_3918
CGATATTCGGTGAGTAAACACAGTAGATGCATATCAGACCT
>P_3919
AAGAGCACTACTATGTTATTCGGTGTCTCACCATTTTGTTT
>P_3920
TTTTTCTATTTTTGTACTCTCTGTAGCAAGAAATAATTTTT
>P_3921
GCATCTGCATAATAAAGTCCCATGCTTCATTCAACCGTCCA
>P_3922
CCGAGTGTGACAACTACAGGCGATGTGGCGAATTCGCTACT
>P_3923
CGTGCAGTGGCTATATGGCACCTGAATATGCAATGGGAGGA
>P_3924
GACGTTAGGGTCACAAGTTCCGGCAACCGAGTGTGACATTT
>P_3925
AATACACTACCTGCAATCCTCGGAAAAACCCGCATTGTTCT
>P_3926
GTGCTGATAGGTTTTTGAAGCTGCAGCGAATGAAAATGCCT
>P_3927
GTTCTTGTATAGCTTTTGCTCATGGATTAGGATATGGCTGC
>P_3928
TTTCAAAGAAAATGAAATGGCTCGCTTACCGTACTCCAGGC
>P_3929
AAAAAGATCGAAAAAACGAGCGGTGAAGGATACAAGTATTG
>P_3930
ATCCTGTTTCAAAAGAAAACCGATGTCACTTTTGTGCGACT
>P_3931
ATTGGTCAAGAGGAATAGCACAGCGACAAACCAGATAACCG
>P_3932
GTTACCGGGAGCAAAATGCGCCTGAAATATGTAGAATGTTA
>P_3933
TATATATAAATATAGAAACACACGAAGAGAAAGAGAGACAC
>P_3934
TAAATTTGTTTGGTAAAAACCTTTCTCATAGTTTAAAAAAA
>P_3935
TTTTTTTTTAGGGAAAATTACCTGAAGGACAAGAAATTGCA
>P_3936
ACAACAAACATTACGAAATTCGGTTTTATTCAAATATTGTT
>P_3937
AGATTTTTGGAATTAACTAACCTGGATGAAGAAACTGAACC
>P_3938
AACTCACAATGTTCCGACGACCCTACTTGTGCATCCTTCCA
>P_3939
AAGATCAAATAAAGGTAACTCCCGGTTTCTCGCCTTGTCTT
>P_3940
CACACTTGCATCTGATGTGTCGGGAATCTTCATGCGCTTTA
>P_3941
CACCCCGCTCCACCTATGCCCGGTCCATGACCCCATACGCC
>P_3942
CTCTGGAAGGTTTGAGTTCTCGCTACTTAGCATCCAAATCA
>P_3943
CAAATCACCGTTGCAACGCTCGGCCTATCATTTGCGTGATC
>P_3944
CCTCTAATGCACATGCAAGGCGGAGTCGACCCGGGATTGAA
>P_3945
GATCTTAAACGGAATATCCGCCTCAACCAAAGGCTGAGCAA
>P_3946
GATTTCACTTTTTGTAATCTCCGTACTAAATCTTGCAGATG
>P_3947
GAACTCAAAGCACAATGAAGCATCGACATCTGTATGTGTGC
>P_3948
GTTTCAACAGAGTACAAAGTCATGGAGGTTCAAGAGTGGCA
>P_3949
AATTCTCAGGTCTAGGGACGCTTTAGGAGTAATGATTCTAT
>P_3950
AATGATAGGATAGGATTCAACAGTTACTTAGACAAGCTATT
>P_3951
AACTTTATTAGTTATAAACGCTAGAGAGCCTAAAAGTTGGA
>P_3952
ATATATACCAAGTTTAAACGCTAGTGGAACGTCTATATATC
>P_3953
AATATCTTACGTGGCAACAGCTGTACCGTTAATAATGACAG
>P_3954
GATATCATCAAAGAGAAAAGCCCTAATTAAATCTCTCATCA
>P_3955
GTGGCCTCCATAGCAATCTGCATTGGTGTCAACATCGGCTT
>P_3956
ATCTGCATTGGTGTCAACATCGGCTTATGGCAATTGATTTG
>P_3957
TTTATAACGGAAACCAACCGCGTAAATACAATCTATGTAGT
>P_3958
GCAGTCCGGCCATCTCTACGCGCAACCGCCTTGAAAAAGTC
>P_3959
AAAAGTCAAGTAAGTTCTCTCGGTCATTCTTTGCAAGTTCT
>P_3960
CTCAAATGTGAAGCTTCCCTCGCGAGATCAACTTGAGACAA
>P_3961
CAAACAAGCTATATAAAAAGCCCTCCCAATCAAGATAAAAC
>P_3962
GTACTCTCCGGAAACCCATTCGGATTCGACCTGGATATACT
>P_3963
TATGCTACTAGCTTGGTCTTCGGTTAATGGAACATGCTTTC
>P_3964
TTTGGCTTTGAAGATATAATCTCCACCGTCTAGATTCCTAA
>P_3965
AACAGCAGAAGACTGCTTCCCGAGACCTAAACCCAGAGCAG
>P_3966
ATTTACTGACTTTAATCAGTCATTGTCAACTTTATATTCAC
>P_3967
TGACTATTGTTTCTAAGTTTCAGTTCTCTGTAAATTTGTGT
>P_3968
GTTCAACCTTTGAGAAAAATCCGGAACAGGTTGTGACTGAT
>P_3969
TTGGAGATCTCCTGGTGACCCGGGTTCTGGAAACATTACAT
>P_3970
TTATGGAGTGTTAGATGCTTCGGTTACAACAAGAATGGTGC
>P_3971
TCAAGTTGATATCGAAGCTGCAGCATCGAAATCTCGTGAGG
>P_3972
CCGAAGATTGCGGATTTCGGCCTGGCTAGAATCTTCGGAGG
>P_3973
AACCATTATTGTGTGTTTTGCATGGTTTTCCTCAGCATTAG
>P_3974
ATTCCGTTAAAGGAGCCAAACGGTGTTCATTGAGCTGCGTC
>P_3975
ACTCTTCTCCCCGTAAGCCACCTGAATCGTTTCTCTACACT
>P_3976
CAGAGCATTAGATTGGGACTCCTGACTAGAAATTTCTTGGT
>P_3977
TTGTTTATTTAGGTAATGTTCGGTTTTGGTTTGGTTTGATT
>P_3978
CACTACTGGAGAGAAAATGCCCCGTCCATTATGTTCTAAGC
>P_3979
TCTAAGCCTTTTCTAGATAACTTACTGAATCTAAAAATAGC
>P_3980
TTATTTTTTCTCACTAAACTCAGTTACATCATCTCTCCGAC
>P_3981
CATTTCATCAGTGGTTTGCTCGGGTTTGTCTTCTCACAATT
>P_3982
GAAGATAAAAGATCTAAAGACCCAAGCAGGAATGATAAAAG
>P_3983
CTAGAGGCTCTTCCTCACAACAACAGCGATCACAACACCAA
>P_3984
GCTATACAGTGTGATTGGATCAGTAGGGACAATAATAGGTC
>P_3985
AGCACACTCACGTTAAAGACCAGTCATAAATATTCAGATTC
>P_3986
TCAGATTCAAATTGTGCAAGCAGTTTGTATAATTCATACTT
>P_3987
TTTGTAGCCTGTTGCTAAAACAGTAAGAATTTAAGGTCTAG
>P_3988
AAACAGTAAGAATTTAAGGTCTAGAAAAAATAAAGACCAAT
>P_3989
AGAATGGAAAGCTAAGGTATCGGTGTCTCATGGAACGTGTG
>P_3990
TGTGATAAAAGCCAATGTATCGGTGTCTCATGCATTTCTAC
>P_3991
TAAGTTATTTACTTTTTTGGCGAATATTGTGAGAATGCTCT
>P_3992
ACATTTTTTCCTAAAATTTACGTCTTATTGTTAACAGGGAA
>P_3993
GATGTTAAAGATTGGATCATCGATGATAGATTTGTGATCGG
>P_3994
TATCTTCAGATGAAAATTCTCTGTTTCAATAACCACTACAA
>P_3995
AGTGATAGGACAAGCAATGTCGACGGTATCAGTGACATGGG
>P_3996
TATGTAAATGTATGTAGGTCCACGATCATAACACTAATTAA
>P_3997
TATTATCGAGATGAATGTCTCCTGGATGCTTTTATTATCAT
>P_3998
AACCTTTTGTATACAAAACGCAAGTACAACAGAATCGTCCA
>P_3999
CCAAAGAAGAATGAAGAACACAGTGTAATCATATCTGGCTT
>P_4000
AACCCGTTCTACCTATCTGTCGGTTGATCCAATTTGTGATG
>P_4001
CCAATTGAATTCCCCCAAGGCGCTCTATCAAAAACAGGTCG
>P_4002
CGAATTATCACTACTAATTGCAATCATGAGTTTTCCCATAC
>P_4003
CTTGTTTGCTCTTATTTTCACGAGCTCTCTGTAATCTTCAA
>P_4004
ATGTTAGATCTCTCTTTTCACAACAACACCCGAATATGACC
>P_4005
ATGACCGCTCATTCAATCGTCGCACACGTTGATAGCGTCCT
>P_4006
GCGTCCTTCCCAAGAAATCTCGTGAGATCGACCGTCGCCGC
>P_4007
ATAGTAGGAAGAGGAAAATGCATGGCAAGGAAGAGAAGAAA
>P_4008
GATTGTGGCTCATTTCACTGCATTATGGTGTATTCCTTCTG
>P_4009
AGCTGTTTTCATTTCGAGACCGGCGATGATTGTCATTATCG
>P_4010
TCTCTGTTGTGGTAGAGACGCATGCAGGGAATGGATCCTTC
>P_4011
TAAAAGAATGACCCTAGTGGCCCGGACAATAACAAAGTTAG
>P_4012
AATAAAGCCAATTCCGTGTACTACATATAAGACCACATCTT
>P_4013
GTGCAATGATAATGAAAAAGCATGTGCAAAGAAAAGGAAAT
>P_4014
TGTGGTGGCAAAAGACGGCACCGGAAAGTTCAAAACAGTGA
>P_4015
GTTCAAAACAGTGAATGAGGCAGTGGCGGCAGCACCGGAGA
>P_4016
AGTATTTCAACTAAATTACTCTAAGACAATTTTTCTTCAAT
>P_4017
TTTGTATATAAGACCACCATCGCTCCATCCTCTTTCATCAG
>P_4018
CAGTTAAGATAATATATATTCAGTAATTAAGAGAGAAGAAA
>P_4019
TGAAGACCTCATTTCTAGGGCAAGAATAGCTTTGGCTCTCT
>P_4020
TCAAGATTTAACCATCATCACGAGCAATTTAAGTGCTAGCA
>P_4021
GTAGACATGTGCTTCCGAAACACGGCCGGGCCGGCAAAAGG
>P_4022
TATAGAGAGTGCTTTATTACCGGCACTGTAGATTTCATTTG
>P_4023
CGCATTTAAGGACATTTACTCGGGCTTCACGATTCAAAAAT
>P_4024
TCAAAAATGCAACATTACTGCAAGCTCGGATCTAGACACGA
>P_4025
TGCAAGCTCGGATCTAGACACGACAACCGTTAAAACGTATC
>P_4026
TGGAAAAAGTGTTGTCAAGGCTGTAGTTGGAGTGAGGAAGA
>P_4027
GACACAGCTCCAGGTAACTCCACTATCGATATTGTACGCTG
>P_4028
CCTGTAGGCGCCTGGAAATACGGTGAGGAGACTTATATTCC
>P_4029
TACCTCGGAATATTTTGGAGCCGTGTTAGAAAGTGATAGGT
>P_4030
AAGAGAAGTCTCTTGTTTCACCAGAACGGAGAGCAACCAAG
>P_4031
CGAAGGAGGTTGGAATCCGGCAGTGGTGTTGATTTCACGAG
>P_4032
TTCAGCCTATATAAATCTCACGTAAATTCCAAAACACACAG
>P_4033
AGAAAAATGGTTGCTTACGTCGATAAAAACTTTTCATTGGC
>P_4034
TCAAATTTGTGCTTAATTATCAGGCTCAAAATATTTCGGAT
>P_4035
CACACACACATCATCAAAAGCAGTGAGGCAGCCTTTGGCGT
>P_4036
GTTTTCAGGGTTTATGGGGGCGATGATATCAAATTTGGCGT
>P_4037
TGGGTTGATGGTTGGCAAAACGATGTCTCCAAATCGGACCA
>P_4038
ATCTAATAAAGTTGATGATACGAGACCTACTAATATATCAT
>P_4039
TGTATTCTTTCACAAAATTGCATGTTATAAGTTTCCGATGT
>P_4040
TAACTAAACAACAAAAAAGTCTATAGCTAAGAAGAAGACTT
>P_4041
ATGTTTAGTGTTGGGAAATGCGCTATAAACTCGGCGGAGTA
>P_4042
TGCAACGACGCTTGAATGGGCGTTATTTCATCTAGTGACTG
>P_4043
TGGACATTTAAATTCCACCCCAAGTATGTTGGGGCTAGCTA
>P_4044
ACTTTCGTTGTTACATAAGTCCCGAGTAACAAGTAAGATAC
>P_4045
GCCAAAGCCGGGACATAGTCCCCGATTGGGAACTCGCGTAA
>P_4046
GAGTAGATTGAGAATGCAGACACTCTTCATCCAAAGCCACA
>P_4047
ACCAAAAACCACATCACGCCCACCATTCATAAGTCCATGAA
>P_4048
AGTTACTTACTTTTATAAGTCGATTCTTATGTAATTACTTT
>P_4049
TTCTCCTTTTGGAGTTTGGGCGGTGTGTTGTATATGTGTGA
>P_4050
CAAATAACACAACTGTGGGTCTTAAGCTCCTATTATATATT
>P_4051
AGATTGTGCATGTGAAAATACCCGCTGGAAAGCGCTGTGGA
>P_4052
TGTGGATTCGTTCAGTTTTCCGAGAAGTAAGTCTGCTGCTA
>P_4053
CAAACTCGTAAATTAAAATGCTAAAGTAGTAAATGTTATCT
>P_4054
AAACTTATTATTCAAACGCTCATCAAAATGGTTAGAGATCA
>P_4055
TACATTGTGTTTATCGATATCGGTCACTGTGATACACAAGT
>P_4056
CAATGCTCAGTCCAGTTTTTCGAGTTAGAGATTATGAGGTA
>P_4057
TGATAAAGGTCCCATAAACACACCATCGAATGAATTGCTCT
>P_4058
GATTGTCACGATTGATTCAGCTACGGTGAGTACAATCTCAT
>P_4059
CAAGGCCGAGATAGAAAAAGCTGTGATTAAATTCTGAAACA
>P_4060
GAATCTGAAAATGCGTACATCGAGAAGTTGAATGATGTCAA
>P_4061
TATGTTTCTGAGCAGCTCATCGATCCTATTGAAAACCGGTT
>P_4062
TAGACCAATCGTACACAAAACAGTACAAATAAAAAGTGGAA
>P_4063
AGGTGAATAATTTCCAACGGCAATATTTAATAACGTCAACA
>P_4064
GAAAAGAATTCTATAATTCTCGTGATCTATAATAATAATAA
>P_4065
ATCACTTTTGGATTTAGGACCGAGGTCTTTCAATCTATTGT
>P_4066
AGTTTTGTTTGACGTTGATCCACTAACAGAAAAAAGAATAT
>P_4067
AAAACCTTAAAAAGTTCCTACAGGGTTACGAAGAAAAAACT
>P_4068
TTATGCTATTATATTATTACCTCTAGCATAAAAAAAAATGT
>P_4069
AAAAAAAAATGTTCTTAAAACGTTTTCATTTATTTATTACC
>P_4070
TAGAGAATCCAAAGCAAGTTCAGGGTCTTTAAGAAGTCCGG
>P_4071
GAGTAAAGTCATTGGAAGTCCGGTTATGACAAGAACAATCG
>P_4072
GTATCTATGAGCTCCATGCGCTTGCCCACATAATGTCTCCA
>P_4073
ATGACGTAGACAAAGATCGCCGGAGCCGCCAAGTGGAAAAG
>P_4074
GAGTAGGTGTAATATAAAGGCGATTTTGCCGTGTCTGCTAT
>P_4075
ATTAATTTACTTTTAAATTTCCTGCTCTCGTTACTAGTTAC
>P_4076
AATAAAAGATTTCCAAGAATCATGAACTCATAAGAGAACTT
>P_4077
GGCGTTAGTGAAGGACCACTCCTGCTTGCTCTTGGCCTTGG
>P_4078
AAAGCATATACCATCAACGCCGTTGGTTTTACTTTTGTTGT
>P_4079
CAAGTAGATGTTTACTGGGTCGAGAAGTTCGTGATCAGCTT
>P_4080
GCTCTGTTTGCAGGACAACACACGAGCTCTATCACTTCCAC
>P_4081
ACGAGCTCTATCACTTCCACCTGGACCGGTGCTTATCTGAT
>P_4082
GAGATGGATGTTCTCTACCGCTGCATTAAGGAAGCGTTGAG
>P_4083
GTTAACTCGATTATCTAACACGATAAATTGCAGATGGAGAG
>P_4084
ACTAATTGTGGGAAAATTTTCAAGAACCTGCTATGCGTATA
>P_4085
TTCCTGGTACGTTGCTTTCACGTTGCTAAGAAATTCTCGAA
>P_4086
GGACATTGTAACTTACAACACGCTGTTGAACGAGTCTCTCA
>P_4087
ATGAGATGAGTTTCAGACTTCGGTGATTGAGAAGTGTGGTG
>P_4088
ATCGATTTCTAACCATCAGACATGTTTGGCTTTCAGATTGC
>P_4089
CGTTTGGACAAGAAAACAACCGATGATGATGATTTGTTAGA
>P_4090
GGAAATAGAAACGCTTGCAGCGGAAAATTTGGCGAGAGGTG
>P_4091
TGATAGAGCACAAGCAAAGGCGGAGACTCAGAAGAGACGTG
>P_4092
GAAAACTTCAGGAGGATAGGCGGTTAAAAGAGGAAGTTATG
>P_4093
TTTCTGCTATCCCAGAAAGACGTGGTTTACACCGAGCCTCT
>P_4094
GATATATGGGATCCATATAACGATAACTTTATTCCCGTAAG
>P_4095
TACATTCTTCTCATGGTGACCGGGCTCGGCTTGTTCTAACC
>P_4096
CCGCACACCAAAACAAGCCTCGGGTTTATGTTGGTTGCATG
>P_4097
AATGATGGGACATGTTTGCGCGGCGTCGTTCGACTGGAAAT
>P_4098
ATAATCTATGAATATATAAGCATGACCAAACAAACAAATAC
>P_4099
TAAAATATGCATTTACAAAACCGTCTAAACAAGTTAAAATA
>P_4100
TTGACCGGAAAAGTTCCCGCCGGGAACTTGGTGGTAAGCAG
>P_4101
CTCTGCTCCCGCCTCTGCGGCCGTAACGGTTCTGACACACT
>P_4102
GAGTATGGCTCTTGAATTCTCCTTGTCAATACCAATATACC
>P_4103
GCTGCACTGACTCAAAAGCTCTCCAATAATCTCTCCTTTAG
>P_4104
GTGAATCACAAACCAAAAATCGATCTCTGAAACTCTGCTCT
>P_4105
CGCAACATCCTTTTCAATCTCCTGGGAAAGAAAAACAAAAA
>P_4106
GTTTCTAACTTTTCTTGTCACGGTTTTGTTGTGAGTGTTCA
>P_4107
AACTTAACACTAACTAGGCACGCTATTGAGTCGAGTCTTCA
>P_4108
AGAGAATCTAGAATCAAACCCGGTAGAGGATGAATGAACAG
>P_4109
ATTTAAAGGAAAAAAGACGTCGTTGTTATTCAGGAACAGTC
>P_4110
ATCCAACTGAAAACTCGAAGCGGTGGTCATGACTACGAAGG
>P_4111
TACGTCACCGACGCCAAAATCGTTGATGTTAATGGACAGGT
>P_4112
TTACGGAGGGATAATGAGTACGGTGGCTACAACGAAGACAC
>P_4113
CAAATTTTTTTGCTCGAAAGCAGGAGAATTCAGGCAATTCA
>P_4114
TGGACGAAATTCCTCTCCGTCAGGCATTGCAATGGCGGCAT
>P_4115
TTGGTAAGATCATCCTGAACCAATACCTTGTTTTCTTTAGC
>P_4116
AAAAATTGAACATTTGAACCCTGCATTTCTAGTTTTTGGCC
>P_4117
ACCATTACCCTTGCAACCGTCGTCATCATCGCATCCACCAT
>P_4118
CCGCAATTGACACACGACCACTGCAACCACCAACACAAATA
>P_4119
TTTCTTGTGTTACAAACTCTCGCCAATTGCAGGGGATACCA
>P_4120
GATAAAGCAGTATTACCGATCGAGAATTCAGTAGGTGGTAG
>P_4121
TGGTAAGATCGACGTAGGAGCAATCGCGAGTGTACGGGCTG
>P_4122
CTAACCGTTTCTGCAATGCCCGGTTACCGGACAACATTGGG
>P_4123
CATATGTAAAACCCAAATCACCTGGTTTCAAAACCTCCCAA
>P_4124
CTTTCCACCAATTCGACTTGCGGAAAATATCATATATCTCA
>P_4125
GAGACTCCTTGAAGTAGCTTCACCCGCGGCAACTTCAGTCG
>P_4126
TGGCTCAAACAAACAGTTATCGAGCGGAACCACACCTTTGT
>P_4127
TTAAAGTAAGCTTGAGAAGGCGGGAAAGTATCGAGCATGAT
>P_4128
AGATAAAGACGACGAATTCGCTGCACATAGAAAGCTAGTTA
>P_4129
AGATGTGGTTTAGTTTGTGTCGTGCTATGTGTGTGTGCTCG
>P_4130
TCTGCTTGGAACAAAAAATGCATAAGGGGTCAAAATTACCC
>P_4131
AAAGCAATCTTGGAGAAGTCCGAGGGTAAGGTAAGGCTTAC
>P_4132
CAGAACTCCCTCAACTCTTGCGTTGACGAAGGCATTTTGCT
>P_4133
ACATCCTACTTTCTCGATTTCGAGCAGAGGTCTTTACCGAG
>P_4134
GTAAGAAACTAACTTTTAAACCCGATTTCCTCTTACCAGAG
>P_4135
TTGACATTGAAGCATGGATGCCCGGTTTAGGACGATTTGGC
>P_4136
AAGTTTGTCCACACTCTAAACGCGACTGCGTGTGCCGTCCC
>P_4137
ACCCCAGACAAAGTGCAGGCCGGTCACTAGCCTAGGCCACT
>P_4138
AGTTTCTGTGCCTCTATACACATGGGCTGGATGCTCTCTAT
>P_4139
TACTTATACTGAAACAGTCACCTCAATGTCAAATCTTTTAC
>P_4140
TTCTCGGTGGCTTGAAACCCCAGCGATATGAAGAGCTCAGG
>P_4141
GCACCAAGGCCTCACTTCATCACGCGTATGTCCATGGCAGA
>P_4142
AGCATACTACCGAAAAAATCCGGAGTTTGAATTGCAGCAAT
>P_4143
ATGTATAACTTACATAAGCACGCCGTTTCTGATATAAAGCT
>P_4144
TGACGAATAAAATATGGACGCCGGATTGAAACAGAAGATAA
>P_4145
AGAAACTGTACCAAGACACTCGTACGCAACGAAACATCGCC
>P_4146
GTCTTCCTCCTTTTCTGGGTCAAGAACAAGCTATGGTAAAA
>P_4147
TCAGACAATCGATTAAAGCTCGGTAGACATAAACCGATGGT
>P_4148
TGAGCTTGGATCGTTCCAAGCGTGGTCGTGGACCGGTGGTG
>P_4149
TTACGTCCCTTCGGAAAAGGCAAGAGCAGCTGGACTCTGAG
>P_4150
CATCTCACATGCAGAACACGCAGCATCTCCAACACCATTAG
>P_4151
AGCATCATTACTAAAAAAACCAGCAATTGCTCCAGTGCCGT
>P_4152
CTTTTCTTGCTTGGATTCGACGCGTGCTGCAAGCCGATTTT
>P_4153
TCAGCAAAGGCAGAGAAACACAGGAGGAATGACACAATGAG
>P_4154
TTTAATTGGTCTCTCTCAATCAGCCACGAAGCAATAGCGTG
>P_4155
TCTTCTCAATCAACTAAAAACGATCACAACTATAATCGATA
>P_4156
GGATAATGCTAAATTAACCGCGCTGTCTCCTAAATGGACAA
>P_4157
AATTTTAAAAAGATTAAAAGCATGGTCACACTCACACTCTT
>P_4158
TCGGGCTGCTCCGTACCCGCCCCGACTTACCCGGTTTACAA
>P_4159
AATGAATAATAAATTTGGGACCCTAATATATTTGCGTATTT
>P_4160
CGTGGCGGATTCTACTATGTCGGCGGCGGCGATTGATGGTG
>P_4161
CTTTTCTTAAAGCTATCTTACATGATCGTATTCACCAAAAC
>P_4162
CCAAAACTTTCAGCTAAATTCGGCGTGGAACCCTCGGGATG
>P_4163
TAAATTCGGCGTGGAACCCTCGGGATGCGTAGGACTGGCGA
>P_4164
TTGAGTTTTCTTTTATGCTCCACGGTTAAGAAATATGACTG
>P_4165
GTATTCTTGAAATGGTAATGCGGAAATGAACTCATCGCAGT
>P_4166
TGGAGTTTTAGTTTCATCCTCGGAAACAGAAGAAGAGCTCG
>P_4167
TCGGAAACAGAAGAAGAGCTCGGTTCTGCAGCTTCGCCATG
>P_4168
CACTAGAGTGCAAACATGTGCAGCAGTTGCAAGTTCCTCGG
>P_4169
GACAATTGTTACATAAATTTCGATGGGACTTCAGTAAAGAA
>P_4170
TAACAGCAGGCGTATTTATCCGGGACTGACGTTTGGTCGGT
>P_4171
GCATGATAATTGATCTGTCCCGGGTTCATTGCTTCTTCTCT
>P_4172
GATTACGCTTCCGAGGAAGACATTGATGAGATTAAAGATAT
>P_4173
CCAAAACACTTCTCGTGCCTCGGGAGCCCATTCAGTTAACC
>P_4174
TCTGTGCACTAACCGCAGCACCCCACCGTGTTTTAAACGAG
>P_4175
AACTTTCTTTCCCCATAGCCCGAGAAAACCCGTCTAGTTTC
>P_4176
TTACCGTGAACTGATCAGGGCGCCGTTGCTCGTTCTGGAGA
>P_4177
GGCTCAGGCATCTTTAGAGCCGCGGGCATCCAGTTCAAGAA
>P_4178
CTCTTATAGAGAAGCTTAAACAGTATTCACCAACTCTTCAG
>P_4179
GAGAAATGTATAACTCACGACGCTACCGATTTCTTCAAGAT
>P_4180
TTAATTAAAGTTCAATACATCGTTACAAATGTAAAAACCTC
>P_4181
TCTTATATGTTGAAGAAACACGAGAGGAATCAACTTAATCG
>P_4182
TAGTCGAGAGACTATTGAGCCCCGAGTTCAAGAAGTAGAGT
>P_4183
AGCATTGGTGTTGGAATCATCTCCACCGATAACCACCAACC
>P_4184
TGCAGATCATGTCAAAACCACCCTGTTGAGACCAAAAAAAG
>P_4185
GTAAAATGTGCTACCTTTCGCACGCTCTTGCAGGTAATCTA
>P_4186
GGTGAGATCTCGTGTAACGGCGAGAGCAGGGGCCATTGCTC
>P_4187
ATTTGTTTTATTATTTGCGCCTATAAATAGCTAGCGACCCT
>P_4188
GGTTTTTGTTTAACAAATAGCAGAATCCGGTTCTAGTATCA
>P_4189
CTGAGTCCTTGATGAACCGGCGAGGGAAATCAATCTGGCCG
>P_4190
CTGTATTGAAATATGAAAGGCCCAACTCAAAGTCAGAGATA
>P_4191
CAAAGCCTAAGAAGAAGATGCTACTGCAACACATAACAAGT
>P_4192
TCATTTGTTAAAAAAACACACCCTGGTTTTAGTCTTTGCAA
>P_4193
ATGCGATTTATCACGGATGCCTACGGCCAAACCAGGAATAA
>P_4194
CTCAAACAAGCTTCCAGATGCGACGGCGACGACGACTCAAG
>P_4195
TTCTCAAACATCACCAATCTCAAGAAGGAGCTCGACGAAAG
>P_4196
AACTCGTGTAGCAGCTAAAGCAGTCACAGTGGAAAAGAGGC
>P_4197
CCTAAACCTTTGTTTAATGGCAAAACTAGGTTTAAGCAAAA
>P_4198
CTTTCCAACTAATTAATTTTCGTTGGTAATTTGTAGTTGTT
>P_4199
GTGTAGAGATTTTTTTGACGCATGCTTTCAAAACAAATTGT
>P_4200
GGATTTTCATACTATTACTTCGCGCTAGAGGTTTTCTCATC
>P_4201
ATGTCACTAATTGAAAATTTCCGTAAAAAAAAAGAAGGCCA
>P_4202
TAGATCAATCCCGTTTAGCTCGAAAAAAATCCATTGTTCTA
>P_4203
GCGGACTTATGTTCCGTGGGCCTGAGAATGCGATAAACCCA
>P_4204
TTTTGCTTTCTTCCAGAGGTCAGGGCCATCCACAAGGAAAC
>P_4205
GAGATGGTAAGCATCTGATGCCTCAGTTATGTGGATTTGTT
>P_4206
TATAGCTAGGGATATTCAGGCGTGGGAGTATGTACCTCTTG
>P_4207
AACATTAATAAAAAAAATCCCGTCACCTGAATTGTTTACAG
>P_4208
ATAGAGCTATGGCTATTTTTCCTGCTTAGCCCTTGTCCCTT
>P_4209
CACAAGTCAATACTTAACGTCCCAAATCTGTTTATTGCAAA
>P_4210
TGATATATATGAACAAAATCCGTTATAGCCATCGTCCGACC
>P_4211
TTGTTTGTATAAGTATTTGACGGCATTTAATTTGTTTGTAT
>P_4212
TATAAGAGTATAGAGAATCACCCTGTCTCTTTAAAACAAGA
>P_4213
ATATAGATACAGAAAATTTGCGATTTATAAGTTCTTAATTA
>P_4214
GTACTGCGCGTAACCAAAATCAGGAAAAAATATGATGTAAA
>P_4215
CGTTTTTGGCGGGAAAATCTCGGGTTTACGTTTTTGGCGGA
>P_4216
TTGCAACTTGGCTTTCCACCCCCACACATGATTTTTGTTAT
>P_4217
TGGAATCCAACAGAATTTTTCCACAGCTCTCTTCATATCTT
>P_4218
GTTCTCGTCTAACTCATCCGCATGTATTCTTGTTTTAGCCA
>P_4219
GGATTTCAAGTCAAATATCTCGGTTTATAAAAAAGTAAATT
>P_4220
TTATAATGACCAGAAAAATCCTAGATTTTCTCATTTATCTA
>P_4221
AACATTTTATTTTATATCCGCGAGTGATTTGTCAAGGGTGA
>P_4222
ACACTTTAGTAAATTAACGGCATGCAAAAAAGCATAGGTAT
>P_4223
GAGAACATGAGTTCGATTATCGTTAAAAATGATTATCAAAA
>P_4224
TTAGTGACGAAATCAAGACGCCGTAACCGATAATTCTAACA
>P_4225
AAAGAGAACCATTGAAGTTGCGAGACTTCCAATTATATATA
>P_4226
TTCAATTTTGTAACAAAGACCTAGATTGTTGACAAACAAAA
>P_4227
AGCAAGTGGAATACAACTGACGGTCCTATACTTAGCCTTAT
>P_4228
CTATACTTAGCCTTATACCTCACCGCTCTAGGAACGGGAGG
>P_4229
TATATTTTTTCCTTAAAATCCTATGTGTGTGTGCATGTGTA
>P_4230
AAAGAGTATCTTCATCATTGCGGAAAATTAAATACACCAAT
>P_4231
ATATTTATATTCCCCTGACTCGTGAGTTTTCCCCCTTTAAG
>P_4232
CTTCGAGATCCCTCCAGCATCGATGGCAGTCTTCTACGTCG
>P_4233
ACCTGTTAATAAACTTAACCCTACAGTAATTAAATATTAAT
>P_4234
TCCAAAAATCGACCAAAGAACAATGACAGAATCCGTGATCC
>P_4235
TCCGTGATCCAACTGAAGATCGTCCACCTCAAAAAGTTCCT
>P_4236
CTCAAAAAGTTCCTTATACACGTGAAAAAGTTCAAATGGTA
>P_4237
TGCAGCAACTGTCAACAAGTCGGACACAACAAACGTTCATG
>P_4238
GGATGAAGAGAACCCTATCACTCAGCCAATACAATCTTCTC
>P_4239
AGAATTTTTTTTTCTAATGCCCTTTTCATACTACCCCTTTT
>P_4240
AAAAATTTCGGAAAAATTTTCTCGCCAAAAAATTTCGAAAA
>P_4241
TTTCCCGCCAAAAAAAATTTCGAAAACAATTTTCCCGTATT
>P_4242
TAAATCCCTTGTAAATCATTCTATGCCACTTACTTATGCTT
>P_4243
CTAGATAGATCAATTAAATCCATTAATCCTGCATATGGACA
>P_4244
ATTCAACAACCCTTAAAAATCGGGAGTAAATTTTAAAGCGT
>P_4245
TATAAGAGGAAAAGTAAAAGCATCAACTTCATGACGAACAT
>P_4246
CCAAAGCAGGTGGGTCGCTTCAGTTTTATCGGGTCGGGTTA
>P_4247
ATCGGGTCGGGTTAAACTTCCCTCGGAGGAGCAAATGATGG
>P_4248
ATCTCCATGTCATTAAATTGCTAACACTCGTTTTTAGTTGG
>P_4249
AGCCGCCGGACTCGTAGCTGCAAGAGAGCTCCGCCGCGAGA
>P_4250
GGTAGTGATAGGAAATTTTGCGAGTGGAGCTGATATCAGCA
>P_4251
TTGTCTTCTTCACACTGACGCTGCAACTCCCTCTCACATCA
>P_4252
TTTGATGTCGTGATATGGGTCGTGGTGTCTAAAAACGCAAC
>P_4253
AATTTTGAAAAGATACTTGGCAGTCCCGAATGCGTTGAACT
>P_4254
CTGCTTACTCAGATCAACTTCAGCGAAAAAAATGCCACTCT
>P_4255
TGGGTTTGTTTTTATACTGTCTTGAGTCACTTGTTAGGAAA
>P_4256
GACACAAATGGCATTATCCGCAAGGTAGTTACTACACCATA
>P_4257
TATTAAATCGGGAGAAGATCCTGGTTTGGCCTTGGTCAAAA
>P_4258
AAAGATTCACCCGCCATTCCCGATGATGAAAAATACTCATT
>P_4259
GAACGGCGTTTCATTTTCAGCCTGAGCAAAATTGGATGAAC
>P_4260
AGATAATAAAATTGTAGAAACAGTATTCATAAGAAAGAATT
>P_4261
AAATGCAGTGCTGGTCCGATCGGTTCTAACCAGAAGTGACC
>P_4262
GTGTTGATGATCAATCAACTCCGATCCAGGAGTGGCCCAAA
>P_4263
TTCCGGTGGCTTTCCAAAACCCTGCTTTTGTTGCTCTATTG
>P_4264
AAAAAACACTCTAAAAATCTCTGCACTTTTGTCATTCCATA
>P_4265
AGCTAAAGCTAAAGGAAACGCTGCTTTCTCTTCCGGTGACT
>P_4266
ATGTTAAGTTTAGGCCACCGCCGCCTCAGGGAGATGAGGCT
>P_4267
AGGTCTTCTACAATGATTTTCTATTCCGACTGTTTGAGCAA
>P_4268
CAATACTCCGGATGATTCTTCCTGAACTCCTCTAAGTACTA
>P_4269
AACTTGATATATTTGATATCCCTGAAATACTCTTAAGTCTC
>P_4270
TTTCGGTACCTCACGTAATCCAACACCGACTTGCACAATAC
>P_4271
CCTTTTGCATGCCATGGTCTCGCCAATGACATTAAGTGCCA
>P_4272
GAGACACAACCTTTGAAGCTCAGCGTCATTAGTGGTAAGCA
>P_4273
TTCATTGAATTTATTCTCGACGGTCGAGACATTCGTAAGCC
>P_4274
TGCATTCGAGCTACAAATTACCTCAACCTCCATGGCAACTC
>P_4275
TCACTTTGGAAATTCCCAAGCAGCACAAGAACCTGATAAAA
>P_4276
GGCATAGACCTGAAGAATTCCCCGGAGATATTTACCAGATG
>P_4277
TTTCATCTCCATCAATGAATCCCTCGCATATCCAATAATCT
>P_4278
TTTTTCTATTAAATCATCTTCGGGAAACAGAGAGCAATATA
>P_4279
TGTGGAAGAAAAGAAATTTGCTGGAAAAAATTGTTTGAATG
>P_4280
AAAAATTACTGGAACTGGCTCAGCCACCACAAAAGCATCAA
>P_4281
AAAAGAAGGTTAACTTTAATCAAAAATTAAGCTATTGAATA
>P_4282
GAAGAATCTATGTAATGGTCCGTTGTCCGTTTGTCGAGCTC
>P_4283
AGCTTACGTAGAGTTGTTGGCGGTGAACGCTTGTTCTTTTG
>P_4284
GTCAGAGTCAGTAGGCAACGCTATAGTAGAGAGGTAGATAA
>P_4285
CATCTCCTTGTGCAGTTCTTCGGCCTCTCGAAGCTTTCCCT
>P_4286
AGGACGAGAGTGAATCATGTCTCGGAACAGATCAATAGCAT
>P_4287
TAGAGACAAAAGAAACAACACCCGAAACGTACCAAATAAAC
>P_4288
AAGATCTTTAAATCATTTCGCAATCTTTTTACTTTCCACTT
>P_4289
ACCAACTAAATGAAAATTTTCTAAACTTAACTACTATTAAC
>P_4290
AATAGTACTCTAATTACCTCCGTTAATTCATAACAAGTGCA
>P_4291
TAAAGTTGATAGTATTGGGGCTAAACCTAAAAACTAGACAA
>P_4292
AAGAAGCAGAACACAAGAAACGTGAGAAACTTTGAGAAGAC
>P_4293
GAATAATCTATCAGATCAATCATGAATCTAAAATCATATGC
>P_4294
TTTGTCTAGATTTTGATTTCCGGTTAAGAGATAAACATTGC
>P_4295
TTAATTTTGATCATCATTCTCGGTAAACTATGAGTTGAAAA
>P_4296
CACTATAAGCTGGTTTTTTGCGGTTGCGACTATTATAAGCT
>P_4297
GTTTTACACAGATAAATTTTCTATGTCAAGCTTATACGAAA
>P_4298
AGGAACAGTGGCAAAAGGAGCATGTTCTGTTACCTTTTCCT
>P_4299
AAAAACAGAGCAACACCAAGCAGCGACGGTGGTTCTTCCGC
>P_4300
CAAAACTACTTGGATTGAACCGGTTTTTATGGCAGGCTTTC
>P_4301
CTGTGTTTGTGCATTTTAGTCCCGTTTATATTGGTCCACAT
>P_4302
TACAGGGTTTCATAACCGATCATGAGCGAGCTTTAGAGGAT
>P_4303
AACTTCTCGAAAAGGCGATGCGTGCTTGAATGTGATGGCTT
>P_4304
CTACAGTCTTTGCTTCGTTGCGGGTACCAATCATTATTCTC
>P_4305
TTGGACGTTACAGGAATTCCCAGCAGTACGATACCGAGCTG
>P_4306
AAATTTTCCTCAAACTGAAACATGCGAGCTACTCATCCTTG
>P_4307
AGCCGTGAAGGTAAGTTACGCCTGTTGATGATCCTCGCAAC
>P_4308
CTCATCTGATGACATGACCGCTGTAAATAATATGAGCTTAC
>P_4309
CGATGCTAAAAAGAATACCCCGGGAGGTTTCACTTTGAAAT
>P_4310
TTTCCCATGTATGAACGACCCAAGCCCAAGTTTCCACGGAT
>P_4311
GTAATCCTCGGTTCCACGAGCCTGGACGATCCTCCACAGTT
>P_4312
CCAGATCTCAAATCAAATCCCTGTCTTTGTTCTCTTTTGTC
>P_4313
TACCGTATCTTCCCAAAAACCGGCCTCTCTTTCCATCCCTA
>P_4314
GCATGAAACCGTGCATTTTCCCTTGATAAACCATCTCTAAC
>P_4315
TCTTTACAACGCCGGATTTCCCGTAAAGGAGAGAAATCAGT
>P_4316
ATCGAACAGATTGAAAACGACGGCCACCGGCGCGTTGGTTC
>P_4317
CAAAAAATGGTCAAATTAACCGTGAATTTTTGAAATGACCG
>P_4318
CCTATAAATTATCGTTGATTCGGCCAAATCGACTCACCGTT
>P_4319
GCGCTATTAAGAAATGTTAACGGTGAGTTGATTTGGTCGGG
>P_4320
TCCAAATAATATATTTTAGTCCCTAATAATTTAATTTAATT
>P_4321
AATTAATCACGAGATAGTTGCGCTAAGATTATTTATTTCAA
>P_4322
TATAACAAATATCGTACTGTCGAGATTTTTTTTTTTTTGGT
>P_4323
ATTCATAGCCGTAAAAAAATCATGGGTAAATCACACATCTT
>P_4324
GTTAAAATTAAATTGAAACCCGTTAATCAGGTTTTGCTCTT
>P_4325
TGAATTTCCGATGAAAAAAGCGAGTGGGATCATTACACTAT
>P_4326
TGCTTATATGTATGAATGATCAATGAATTCTAAAGTCTAAT
>P_4327
AATGAGATTTCAAGATTGGTCCCTAAATGCATATATTAACT
>P_4328
ACTGTATCAAACGTAAATTGCTTGATTTACAATCTTGTACG
>P_4329
GGCGTAAATGGTACGTACTTCGGGAAATAACGAATTCGATT
>P_4330
TTACATCAACCCTTACGACTCTGCGTCGAGAATAAACTCAG
>P_4331
AGCTTTATTCTGGGTTAAAGCCTCAATCTGCAAGTTTGTTC
>P_4332
CTCAATCTGCAAGTTTGTTCCTTTTCCTCTTAATATGTCCG
>P_4333
CAATTTGTTTCCGTTTAAGTCAGTGACATGAAAAACTGCAG
>P_4334
TATACGCGCTTCTTCAAAGTCCGTACTTGTCTCGAAACAAA
>P_4335
TCTAAATACAGTGCAACCTACCCTAACCTAATATCCATTGG
>P_4336
GACTATTATTGGATTTTGTCCGTTGATGACCATGTAAATGT
>P_4337
TGATGACCATGTAAATGTGTCTCTAACATATTCAAACGCTT
>P_4338
ACGAAGCAGAAGGCTAAAAGCACACACAAGTAATTAGGAGT
>P_4339
CGGTTTACCGGATATCAACACGGAGACGTCTAAGTTCAGTG
>P_4340
TCTCCTTATGGCTGCAGTTTCGGTTTTGGCGTTTTGTACAA
>P_4341
AAGTAAATATGACTTGGTTTCGTGACCAAAAAATAAATGAT
>P_4342
GATTGCAGAAAGAAAACCTTCGGCAGCCAGATTTGCTACCA
>P_4343
TCAGCAGTAAGACTCAATTGCAGTAGTTGAGAATGCAATGT
>P_4344
AATTGCAGTAGTTGAGAATGCAATGTCGCTATTTCCCCTTC
>P_4345
CTCTCCAAGGGCAAGTCTTTCAGCAGCAAGCTTTTTCTGAT
>P_4346
CTCAGAAATTTGGTTATGCGCCTCTACGGTTATTCTTTCGA
>P_4347
AATAACTAAGGAGGTTCTTGCAGTGCCTGTTGAGATAATAG
>P_4348
ATTAGCAGCAAACCGGTGAGCTTCTCCGAGTTGCAGTAGTT
>P_4349
AACACAATCAGCAAAATCTGCATCAGCAATCAATTCTTCAC
>P_4350
GATTTCGTTCAATCACTGGGCACTATCACCTAAACATCTCT
>P_4351
CAGAAAACAGAGAGCCAAACCACCAACATCACGAGACTTGA
>P_4352
TGAGGAAGACGATCCAGATCCGAGGACGCCTTGAGTGATTT
>P_4353
ATAAAGTCGAAGAGTAAATGCGTCATTTGTCAACACTTAAG
>P_4354
ATCTAACGGTTTAATTTTCTCGAGAAACCGAAGGAAAACAA
>P_4355
TTGGGCCGTCGGACCAACTGCGCCAACTTCAATTTCATATG
>P_4356
TAGCGTATCTTAAAATTAAGCATAAGTATTGAAAATCATCG
>P_4357
AACCCGTTTACTATATGAGCCATGTCTTGCACACCAGTCTC
>P_4358
AAAAGTTCTCACCTTTAGCTCAATCCCAAGAAAAATCAACG
>P_4359
TCTCGCCGGAACCTTAGCTCCGGGATTGTCAAATCTAAAGT
>P_4360
CAAGCTGAATGGAAGTATCCCGGGAAGTATTGGGAAGATGG
>P_4361
CAAACATAAAGATTCTTGATCTGCATCGAAACCGTCTGAAC
>P_4362
GCAGGTACAAAAGCTTTGCTCGACAAGGAAAATATAATCGG
>P_4363
TACCTCTTATCCACAAAACGCTGCCGTTTCGGTTGTTATGG
>P_4364
CATAAAAAAATTAGATATAACGGCTTATAGTTTAGCTCTTT
>P_4365
TTTCTGTGATTGACGAAGGACGAGATATGTGGAAGGTTTAC
>P_4366
ATTACTGCAATGATGCGTTACTCGAGCGGACCTCATGCAAA
>P_4367
ATCAAATATCTTGAGTTTTGCGTCCACCGTCTGCATAACGA
>P_4368
GGAAAAGTATATGACCACCACGCCACTGAGAACCTGCAAAA
>P_4369
TGCATAGTCGCCTCTTCCCTCCCGAAAGCCATTGCCCGTAG
>P_4370
AATAAGGACCCATGAAAACACACCAAATGGCGGGATGGAGG
>P_4371
CCATTTAATACTGATTAAATCCTAGATGTCAGGTTGCTTCA
>P_4372
ATTAGCCTAACATTAACATTCCAGAACACACCAAAAATTAA
>P_4373
GTGGGTTCCGGGTGACAAACCGGTAAAGTTGGCTTCGATTC
>P_4374
AACACTGTTAAAAGAAAATTCCTTGTTGCCTTACATAAACT
>P_4375
GGAGCAAGGAAAGAAAAACACACGATGTGCAATGCGAAGAC
>P_4376
GTCAGGGCTTCATGATGCATCATGGATCTACAAATCACAAA
>P_4377
GATGAAAGTCAGACCTAATCCTGACCCCAATATCTATTCCC
>P_4378
CACATTTTAAATGTAAGTTGCATGTTTTGCGTAACAATATA
>P_4379
GAGATCTATTACTCATCCATCATCAAGAGGAGAATTTTCAA
>P_4380
AATTTTCTACCAATAAATCGCTTGCTTTTGTTTAGAAGACA
>P_4381
CTCCCGGTAACAAGTTGACACGGCATTTTTATTTGAAAGAA
>P_4382
CTGAAATAGATGGAAAAGTTCGAGGTACCTCTTTCGCTTTT
>P_4383
CAGCGTTACCGCTTTTCTCGCCGTCGTTATCTACTCCCCAA
>P_4384
TAACATAGCAGATATGTACTCGTGGACAGGGTATTTTCTTC
>P_4385
ACCCGAACCAAAACCCAAATCCACATCATCTCCCGCACAAG
>P_4386
CATTTGTCACCGTTCCTCCGCCTTATGCCTCTGTAAACTGG
>P_4387
CTTAAACACTCTCCTTCCCGCACGCTTCTTAGGCCTCATCT
>P_4388
CTCAAAGTACCAAAAATTCGCCGGAAAACAAAAAGAGACTC
>P_4389
CGGAAAACAAAAAGAGACTCCGGTTAACTTAAATTACTGTT
>P_4390
TAAAATAAACGAAGAAGTTTCCTGAATTCAACATGACACAA
>P_4391
GCCATTACGACAAAGACCGACTATTACAGAATTACGTGTTT
>P_4392
TGAACATGATAATTGACACACTACAAAAAAAAAGTATTTTG
>P_4393
GTCTCTTTTTTTCATGGGAGCGATGTGGGACTTTGACAAAT
>P_4394
ATCATAAACAGAAGCATTTTCCTCAAGACAAAAAGGCCTGA
>P_4395
GCGGAAGAGTTCCAAACCATCGTCAATCAGATTAGCCTTAC
>P_4396
TTCATTGAAAAGGTTGAATGCATTGTCGAGGCTCCCGTCTT
>P_4397
CCAAAAATGTGTCTTTTATTCAGTTTTTCCTTTAACCGGCT
>P_4398
TAGTATCAGAAGACTACTTACAGTGACGGAGCCACGTGCTG
>P_4399
AAGTAATACTTCCAACGAGCCGTGAATCCAGCCATGTATTG
>P_4400
ATACAGAGCCATGCAAATCGCAGCTTGCAAAATAGCTCGGA
>P_4401
AATGGCTACCACAACAAAGGCAGTAACCAAAGTACTCAATC
>P_4402
GTCCATGACAAATTTTGTGGCGGTCTTTGTGATACTGATCT
>P_4403
AACTGTTTAATGTTTTTAAGCATTTAGTGTTTCATAATTCA
>P_4404
TCATCACACAAATACTACAGCCTGGTTTGTTTTTCAAAATT
>P_4405
GTACATGCTAGGTTAATGCGCGATTTTGTGCCATAAACATA
>P_4406
ATACCAATTTTTTACCGCATCTAACATACCAATAAATAGCT
>P_4407
ATGGAATTAGATTTAATTACCAACCATTGTCACAGAAAAAT
>P_4408
CTCTATGATTACGGAGAAAACGAGAGAGCAAATGCAGTTAT
>P_4409
AGTTGTTCAAAGGAATATTTCGCTATCTCTCTACGCCTCGA
>P_4410
CGAAATCCATAACTTTTTTTCCGGAAAAAAGAAAGAATGCT
>P_4411
AACAGCATCTGTTGGAAGCTCAAGATCGACCATGAGATCAC
>P_4412
GATGACATTAGGGACGATTTCCCTACTCACCATATCCTTCA
>P_4413
TCCATCTTTCTGAGCAAATCCAAGGCCAAAGAAGTATCTCC
>P_4414
CAAATGATCCTGTTTTCAATCGGAAATCAATTACCAACCAA
>P_4415
GGCCTCGTCAACGCAAAGTTCATGTTTTATTTGTTAGTCAA
>P_4416
GGGTAAAAAAAGTAGAATTGCATGGTTTGTTGCATAAATCC
>P_4417
ATGAGACAATTCTGAGAAACCGGGAAGATGCAGACTCTGGA
>P_4418
GGTATGATTTAATAAAGGAACAATATATAACATTCTCAATG
>P_4419
AGGGAATATAACTCGAACGCCTGGATTACAGTTTCCAAATG
>P_4420
TTTTCCGAGACTGTAATAATCTTGAACACCCTAATAAGTGA
>P_4421
CGGGTTATATTTTGATCTAGCACGGGCACCGTACTGAGAAG
>P_4422
AGAGAATGCTTCCGCCAAATCCCGAAATCAGATAGATGAGC
>P_4423
TATCATTTCTAGCTCAAAAACACCATCACTATTAAAATTGG
>P_4424
TTGATTTGGGGAACAAACCACGGAAATTTGGGAAGGGTAAG
>P_4425
GCAATTGTTGTTGGCACTCCCGGGAGAATTGCAGAGATAAG
>P_4426
TAAAAGCTGGAGTCACGAGCCGGTTCTTGTCCAAGCCAACA
>P_4427
TGGTCTACAAACTCGAAGCTCGTGGTATGAATTCAGCTGAG
>P_4428
GCTGAGATGCACGGAGATCTCGGGAAGCTAGGGAGATCAAC
>P_4429
TGCTCAAGGAGATGATGCAACGAGGTATAGCTCCTAATACT
>P_4430
CTTGGATAAAGGAGGAAAAGCGAGAGAGACATTACGGTCCA
>P_4431
ATCAATCTACCAAACGTTTTCACGATGCAGTTTGGTGTTAC
>P_4432
GACTCATCATTCAAATTTCGCAGTAATCAAATCAAAACACA
>P_4433
CTCTTGTACTCTGTTTCCAGCTCGAGCAAGCAGTTTGTATT
>P_4434
ATAAAACGTTCACATTTTTTCGCTAAGGAAGCCGCAACAGT
>P_4435
AGCCGCAACAGTATTCAACTCTTTAGCGGTCTGTTAGATGT
>P_4436
TGAAACGTTGGAGCAAGACCCGGACTCAAGAAGAAACGACT
>P_4437
AACTACAGATTCTAAAGCTTCAGTAAGAGGATCAGGCTGCA
>P_4438
GATGCAGCATTTCACAACATCCCCAACACGAAGCTTAGCCA
>P_4439
ACTTCCTCTTCATTTTCTCTCGGCCTCATTGAAAATATAAG
>P_4440
CTTCCTTGAATTTCGATTTGCCATAACAACATTCACTTTGA
>P_4441
ACCCCAAGGTTTTGTCGATACGGTGATGGATCTACACCTTT
>P_4442
TTATTAGCTCAACATCTGCTCGTAATTCTGTTTTAACTAGA
>P_4443
CAATGGAATCTCTTCAACTTCAGGAATTTTACCTTTGTTCT
>P_4444
GCTACTATCTGTATAAATTTCACCATTAACATCATCAGCAC
>P_4445
CTAACCCTAGAAGGAAACGACAGGAATTTTCCGGCGAGAGA
>P_4446
ACGTCGTTTTTTGAAATTTGCTTTAACGTCAAATCTTTTCA
>P_4447
ATGTATTCAGCCAAAAGTTGCACCAAAAAGAGAATCCATCG
>P_4448
ACCTAACGCCCACAGTTTTTCCCCATCTATAAAATATATGT
>P_4449
CACATAGAGCATTCCTTTGTCAGTGTCCCCCGCAAAAGCTA
>P_4450
ATGTGGTCAGGTTTGTGTGGCTCGAGAATGCATAGCCTGAA
>P_4451
TCAACCTCAGCTCCTCAAGTCCCACACGGCTTCTAGCCAAA
>P_4452
TCCAACATCGCCGATTACGCCACTCTCAACCTCTTCAGCTG
>P_4453
TTCTGCTCCAATCGTTTCCTCGGTGGAAGAATTCAGATTCT
>P_4454
GATATTAAACCGGCTCAATGCTACAGTCGTACCGGTTTGTT
>P_4455
CTTTTGTTGATTGGTGGACTCAAGGTTTGTGTGGGATGAAG
>P_4456
CAGAAGTTTGAGGAGAAAGTCAGGAACCAAGTAAAACCAAA
>P_4457
ATTCTGAAGTAAATGAGAAGCGGTGGAGACTTCGGCAACTA
>P_4458
ACCTTCAGAGTTTAAAAATACGGCTAGAGCTCTCGCCTGAC
>P_4459
CCTCCACTCTTATCACTTTCCCTCAAGGATTTCAACACCGG
>P_4460
CGGATCTATGCTTCTGAAAGCTGTGACGGACTTTTCTGCAT
>P_4461
TCCGATAGCATGCTGTTATTCATAAATCATAATAAACCATA
>P_4462
TTATCTCCTTCTCTTTTCGACATGCACAAAGCATTATCCAG
>P_4463
TCTGTGAACCAATAAAGCGTCCCGTTTACAGATGCTGGCTT
>P_4464
CGTGGCATCAGAATGAGACGCATTAGAATTATAAAACCACA
>P_4465
AAAATAAAAACACACATAATCGGTAAAAAATACAATGAGTT
>P_4466
TTGTCCTTGTATATCGCCACCGGTGTGGATGACTCAACCAA
>P_4467
GTAGATGGGATGATGGAATCCGCGAGGGAAATTGAAAAGAG
>P_4468
AGTTTGAACCTATATGAATTCGGTTTTCAGCAGTCTTGTTT
>P_4469
CTTTTTTTGAATTGAAAAATCATCCTCTGTACTATCATTTG
>P_4470
GGCTACCTTTATCTTGGCCTCGGTCACCCCTTTCCTGTATC
>P_4471
AATCATACATCAATAAGAGTCAGTGCTAAGCTTTGCATCTT
>P_4472
GACACGGTTCGGGTATTGCTCGAGGAGGCTAGTGATGGCGA
>P_4473
CATCTTTATGCCACATTTTCCCTCACTGTATCGATCTGAAA
>P_4474
TCGACTCTTAATGTTTGAAGCAGTTCCATATTCATCACCAA
>P_4475
GACTTACAGCAACGGTCTGGCGTTACTTGGAAAAACAGAGA
>P_4476
GTAGAAATGTATCTTTCACACGAGTTCTGTCATTCTGTCTG
>P_4477
GAAAACCCAATGGGAAAAACCATGGTTAAGGGAAAAAGAGT
>P_4478
TTTAGAACTTATACTGAACACAGAGACGTAACGAAGAGAAA
>P_4479
CAAACAATCTTAGATTCAATCGCGGTGCTTACAATCTAACT
>P_4480
TTTGGTTTTTTCAACTAATCCGGTTTTGAGAATTTATCACC
>P_4481
TCCAATATAATATGGTTGTACATAACGTAAACCGAATGTAT
>P_4482
GTTCTCTCTTTCTAAAAAATCTGTAACTTGTTATGTCATCA
>P_4483
CGAGAAGAGCCAGAAGAATCCGGTTCCGATTTTTTAGTCAA
>P_4484
ATTTTAACAGGAAATAAAAACGGTCTAATAAGAATAAAAAT
>P_4485
AACTTCGGATACGGATTACTCAATCTCGAAAGGCTATCGAT
>P_4486
CGTTCTCTAAGGTATCTCGACGCACACATGAACGAAATCCA
>P_4487
GGTTAACCAAAGCGCTGAAGCAGTTCGAGAGTTCATGAGGA
>P_4488
AGTTTGGACGTTTGACTTGACTGTATTTCAATGGGCCTTTA
>P_4489
TGAAAAAAGTCACAAAATAACTAATAAAATATCTTATCTGT
>P_4490
AAACACATATGACGCAAACGCAGCCATTACAACGCTATTTC
>P_4491
TAAAAAACAAGCTTCTGATACATGAAATACATATATGTCTC
>P_4492
ACTAACGTTCGTACAAAAGGCAGTGTTTGTCTCTGTCTTCT
>P_4493
GAAATACAAAAAAAAAATTGCGTTTTTTTTTGTATCAACTG
>P_4494
ACTTTATTATCATCTATGATCCTGAATATTTAGTGGTTGAT
>P_4495
GACCTATCCAACACAAGTCACGATGATGATCCACTGGCTTT
>P_4496
TTAAGGATGTCTAAATGGGCCATGATGAGTGTTAAAAGTAA
>P_4497
CCGAGAGACTCGTGGTGGGGCCCGAGTAAACCGTTATGCTG
>P_4498
TTGAATTTTGTCTGATTTTCCGGGATAAAAGAGCGTCGTCG
>P_4499
TTGAGATGGTGCGATGAGATCCCGAAGATACTTCATCTGCG
>P_4500
AACAGCAGGCTGCGATATCTCTAGACCGTGTTTCTTTATAA
>P_4501
CTCTTCTACATCGAAGTTTTCAAGGCCGAGGTCTTCATCCC
>P_4502
TGGCACGCTCACGTGTATTGCGCGTTTGGACCATTCTAATT
>P_4503
ACCAAAACCGACAGTAAACGCAATGAGATACTTTGGCTTCA
>P_4504
AACTATTCCTACGAATGTCGCTATAATGAGTCTCATTCCAT
>P_4505
CCTGAGATCGAAATCTGATGCGATTCATTAGCAAATCAAAT
>P_4506
GTTACGAACAATAAATGAGACGAGAGAAGCAACGGAGAAAC
>P_4507
AGATATATAGCCTTTCCAAGCTGTACTGCGTGAATCCATGG
>P_4508
GACTCATCGATTGATCCAGCCCGTGAATGTGGTCTTTCTGA
>P_4509
CCTGACTTTGTCGTCCAGCTCACGGATCAGTAAGTCTAGGT
>P_4510
CTCAGGTGCAATGGCTGCCTCCTTCTCGAGTTTCTTCCGTA
>P_4511
AATTAACATTCAACCCATGGCAGCAACATAGAATTGACGGA
>P_4512
CTAGCTGCTCCAAATGGACTCGGCTTACTCGTCTTCACAGC
>P_4513
GTCGCAGCCTCTTTCAGACTCGGGAAACTCTGTGAATCTGC
>P_4514
TTTTACGAGGAAGTTAATGGCTTGAACGTTGTGCCGTTGTG
>P_4515
AAGGAGAGCCAGAAATTTTACCCGAAAAGAGGAAACCTCGG
>P_4516
TTTACCCGAAAAGAGGAAACCTCGGGTGTCCAAGATGATGT
>P_4517
AGTGTCTCTGCTTCAGCGGGCTGTGTCGTAGCATCTTCATT
>P_4518
GCCGTTTCGCCTTTTTACGTCGGGCACTTCTGCTAGGTGTC
>P_4519
TTGTTCATTCTAATTCCTTGCAACAACTAAGTAAACTCAAA
>P_4520
ATTCTGTAGGGCGTCAAACACGAGGAAGGCTTACAGGCTCT
>P_4521
TGAAAATAAAGACTCGGGGACGCCACCAGACTGAGCCACCT
>P_4522
ACAAATCCAAGCAAGAAAAGCAGTGTGGACTTCAGCTACGT
>P_4523
TGAAGAAGCTTCCGAGTTAGCAAGGAGATCAATCTACCATG
>P_4524
TGCCATACAGTGAGTATTGGCGGGAAATGCGAAAACTCGCG
>P_4525
GACCGAGCTCGTTAAAAAACCCTTAGTGATGAAGAGAGCTC
>P_4526
TGTAGCCGACCAGAGACGGCCGGGACTAGAAAGATCTCTTA
>P_4527
GTAAAGTGATGAAGAAAGTGCAAGAAGAGATTAGGACAACA
>P_4528
AGTATATAAAAATAAAATCTCACTGTCTATATATGTCTCTC
>P_4529
GGACATCAACTTGGAAGAAACAGGATCAATCATTATTAGCA
>P_4530
AGCATTGCCAACGCGGATATCGGTCTGTAATTACCATTAGA
>P_4531
ATAGAGTCCAGAAGATAATCCAATAAATGAACGTATCAAAG
>P_4532
TGCTAGCATTTGAGCCTCTGCGCGAGCTTTTTCTTGACGTA
>P_4533
TTGCGATTTAATTTTATGTTCGCGTTGGACTGCAGTCAGAT
>P_4534
AAAACAGCAAAAGAAAAACTCATTAAGAATTTGGAGACAAT
>P_4535
GTATTCCTGAAACTAGAATGCTAGGAAGAATAGCTTACACT
>P_4536
TGAGACATGCATTACAAATCCTCCACCTCTCCTTCCCATCC
>P_4537
AGGATCAATGCTAATCCCATCAACACTTTTAGGACAAGGAG
>P_4538
AGAATTGAAACAGAAAATCTCAGTAAAATCCCAAAAAGAAC
>P_4539
GTAAAGGAAGAACAATTTTACGACAGAGACATTTACTCCTC
>P_4540
TTTACTCCTCAACCCTCTCTCTATAAATAAGACTGTTGTCA
>P_4541
AGACTGTTGTCAAATCGATTCTCCAACACACAAAAGAACAA
>P_4542
AACGGTCTACGGGTAAAGCTCGTGTGTGCGAACTGGCCATC
>P_4543
TAAAGAACACGTCGTCAACTCGTGAAGGGAAAATGACATAT
>P_4544
GAAAACTCGTCTTCGAGCTCCATTGGTATTCTTTCAGTGAC
>P_4545
CCTGAGACCTTTCTCATACCCGATGTCGAAGAACTTCAGGG
>P_4546
TGCTGGTTGGAGAATCCCCTCGCTGTCTCAAGATTTCTCTT
>P_4547
ATCCACAATCATCTTGTCGACGAACCCGTGCACGACCCCAA
>P_4548
AGGCAGATGATGTCAAACGTCAAGCGCAGGAACACGTCTTG
>P_4549
TGAAAGGAATGCTCTACAAACCCGGTTGAATGCATTTCGGT
>P_4550
TTACCCGAAGCAACTCGCGGCGTTTCCAGCTCAATTAACTG
>P_4551
AGTTTTGTATAATATTTTTCCCTGTTTGATGTTAGGCAAAC
>P_4552
CAGCAGCAGTTCAATCTTGCCACGATGGGGTATAGAAACAT
>P_4553
CACGTCCTGAGGTGCGATTTCGAGTTTTTTCACATCAAGGG
>P_4554
ATGTGGTTTATTGAAAATTGCGTTCTGTTATCTCAGATCAA
>P_4555
CGCTTCTGGTTAAAAAAGATCGTGGCCGTCCTGGAGCTACC
>P_4556
GATTCGGAAAATGAGGAAATCGAAAGCGAAGAAGAGGATGG
>P_4557
CAGTATAGCTACTTTCTCCCCGGTTCTGTTGTCTTGCACAA
>P_4558
TATCACATAACAACAAACCGCCTACTTGAAGAATAAACCAC
>P_4559
TGGATACTGCGGGATCCTAGCGGGAATTTGCAGACGGTCTG
>P_4560
TCCAGAGAATTGTAAAAGTTCGAGATAAAGAGGTTCATATC
>P_4561
TCGAGCCCTAAATGATGATTCGATGATTTCGCTACGACGGG
>P_4562
TTGATACAAATTTGATTTTGCTTCGAATATGGTTGTTTTGT
>P_4563
GAGTCGTCTGGAAAACATGTCGGCAAGAGATGCTTACAGCA
>P_4564
AATTGAGTATCACATATCTGCGTTAACGAATTTAGTAATTT
>P_4565
TCTAGGGCAAAATAAAAATTCAGGACCTTATATTCATGTTA
>P_4566
CACGTGAATCTCTGATTTTCCGGGAAAATCAATTTTCTCTC
>P_4567
CTTGTCGGAAACTCAACTTCCGTTGACGGAAGGCGCGAGAA
>P_4568
CAACTTCCGTTGACGGAAGGCGCGAGAAAGAAGCAAGCTTA
>P_4569
CACCAACATTAGACAATTTCCGAGCTTTGTGGGATTTAGCA
>P_4570
TGGCCTGTATGCTGAAATCGCTTGAAAAGAATATAGGAATA
>P_4571
TTCTTTAATCCAGAGATATACAGCAATGACTTCACAACTAC
>P_4572
TATAGCTTGTTGTATAAACGCACTAAAAAAACATGTAAAAG
>P_4573
TTGATCCAACGTTCATGGGTCGGGGTGCTGGTTATGGAGGG
>P_4574
AGGGATGAATGGAGTTCATGCAGCAGCGATGTGGAGTGAGG
>P_4575
CATCATTCCCATTGTAAATACCCGCAATGTCTCAATCGAAA
>P_4576
CCAGCAATAGCCGGATTAATCTTAGGCAGCAACCGGAATGT
>P_4577
AAATCTTAAAAAGATCTCCTCTAGCACGTCGTTTGGTAATG
>P_4578
GCAATGGCTATATCGCTAGACATAACCGCTTGCATTCCTTC
>P_4579
CAGAGATTTCGAAAAAATGTCAGAAACTATGAAACAAACAC
>P_4580
ACACTGCACACAAAAAAAAGCAAGATTCCACAAATTCAATA
>P_4581
TAATCGGGGACTTCAAAATTCTTGAAGCCGTTGTGTTGTCA
>P_4582
GCTCTGGTTGCTAGTGTAAACGGGAGATCTTCAGACGTGGA
>P_4583
AAGATTTACTCTGCCGAAAGCAAGCTCGCAGAGGCAACTAG
>P_4584
GATTGAAGGAAGTGGAGACTCGTGAAAGTGTCCTGCAACAA
>P_4585
GAATAGAAAGGTTGATTTGTCTATGTCGAAGTCTAAAGAAA
>P_4586
AGGTATTAGGTTCCAAAATGCTGGAATTTGAACTGGAATGT
>P_4587
TCTGAAGAAAAAGAAAAGTTCGAGAGGTTTCAACTACTGGA
>P_4588
AACATGAACGATCAGCGTTACAGGAAAAAGTCAAACTTGAG
>P_4589
CGTTACAGGAAAAAGTCAAACTTGAGCAATCTAAGGTGATT
>P_4590
AGTGAAGAAATTGCAAAGCACAAGGACAAACTAAAAGAGCA
>P_4591
AGTGGGGGATCTAGAAGGCCCAGCATGTCGATACTGCAGAA
>P_4592
GGAAACAAAAGGTGAAAAGCCTCTGCCAGTTGATCTACGTC
>P_4593
CTCTTGTATTAGTTTAGTCTCGGTAGGTGAAAATTATTAGT
>P_4594
AAAGGACACTGTCGAAGAAACTGTGGTGGAGACTCTTCGAG
>P_4595
CTTTCAAAATCGGAAAACGGCTGATTATAGAATATAATTAT
>P_4596
AAACTCTTATGAAATATCCTCAATGAAGATGGTCTAATATT
>P_4597
AAAGGTATGTTCCGCGAGGCCGGGAAAAAGATTGAATTCTT
>P_4598
CCTATGCTCCACCGGCTCAACATCTCCGGCGAAAACGAGCA
>P_4599
AATAAATGGATCAAATATTGCCGTATTTAGAAGTAGTTGAA
>P_4600
TTATGAAAATACTTGGAAAACTATAGAAATTAAATTGTAAA
>P_4601
ATATGGTGTCTTAAAATTGTCGGTCCGTGAATACGTATAAA
>P_4602
TAATTATCTGCAGTCCGAAGCAGTAAAAGAAATCTACAAAA
>P_4603
TCTTGTTTGGCTCCAATTGGCGTGGTTTACGTGTGAACAGA
>P_4604
GTAATTGTTAACCGATAAGGCGATAACCACTTGACATCATC
>P_4605
AAAAAGAACTACTTATAAAGCGTTTTGTATATTCTATAGTT
>P_4606
AATTTATATTATCGGTGTCACAGGGTTAATGTGAAATTTCC
>P_4607
GCGGACCAATAACAACTCGTCCGTACTAATAATATCTATTT
>P_4608
GACTAGGACGTTGTTAACGTCGGGGTTGAGTAATGATGGTG
>P_4609
CTATTATACAATTAAAAATGCCCACGCAATTTTACGTATAC
>P_4610
GAGATGCTTTCTCGGAGCTCCGGTCACTTCCTCTTCTTTAT
>P_4611
TCTCTTGTATCATAAAAATGCAATCTTGAAAAAAGAATTCA
>P_4612
AGCGGGGATATAATCAACATCGATGTCACGGTTTACTTGGA
>P_4613
GGAGCAAGCTTCAAGAAAATCGGGAAAAGAATCAGGTTGCA
>P_4614
AATTTCCAACAGTGAGCATGCGGAAAAGTTCGGCTACAACG
>P_4615
TGCATATGAACCTGGACTTACGGTTGAGGAATTTTAATCCA
>P_4616
ATCCAAGAGCTTAACGTCTACGAGTTCAACGAAGGTGATCG
>P_4617
CAAGGACCTTATCTCACTTACGAGGACACGTTTCTTGCTAT
>P_4618
TTCCACCGGCTTTCCTATGTCGTTAAAATTTTGAGTATTTT
>P_4619
TCAAGTTCGATGAGATTTTGCCGTTTTGGATTTCAGAAAGC
>P_4620
TAATCAAAGACAAATTGACTCAATAATCACAAAAATAGATC
>P_4621
ATCATCATGATTAAAAAGTTCAGCAATATGGATTACAACCA
>P_4622
GCCCTCGAAGAGGAACGTCGCAAGATTCATGTATTTCAACG
>P_4623
GCAAGATTCATGTATTTCAACGTGAACTTCCTCTTTGCTTA
>P_4624
GACGACCGGAGAATGTGGGCCGGTCTTGGAGCAGTTTCTAA
>P_4625
TGGCTTAAGTCTGTTCAACTCTGGAATCAACCCGACCACCC
>P_4626
TTTTTAGTAAATGAATTTTGCAGTAGCTACGCCAAAGCAAA
>P_4627
ATTCATGGGACGAATATGCTCGAATCCAAAAAGCATAACTT
>P_4628
TATTATTTGAAGGTCATATTCACTACCTTAAGACATCAGAA
>P_4629
GAACTTTTCGAGGGAAGTTCCTAGGTCAATAATTCTCCGTA
>P_4630
AAGTATCGTTTACAAAATCTCATGAGAACCAAACACAATTC
>P_4631
CCCATTACTGGAGCGAGAAGCGATACTGCACGAAGAATCGT
>P_4632
TAGGTAAGCTTAGCAAACACCGACAGTATTTTGGTCCTTTG
>P_4633
AATGTGCTGGATAGCGAGTTCAGGGTTTAAAATGCGACAAA
>P_4634
CGAGTTCAGGGTTTAAAATGCGACAAAACTTGGTAACTTTT
>P_4635
CTGCGAGAAATTGACAATCACAGGAAGAATGTGTGCAACAC
>P_4636
CCATATATTGATCTTAGCTCCGTCTTTAGCACATCTGGGGC
>P_4637
GTGTTCAGTAATGCTTAAGTCGGTTTCACATTACGAGCACC
>P_4638
CATAGCCAAAAGCACCTCATCGTCATCGTCATTGTTCTCAC
>P_4639
TCACCAAAACTCAAATCACTCCCTACCTTCAATCAAACACA
>P_4640
ATTGAATACGATGAAGATGTCGGTCTAAGTTTCCAGGCATA
>P_4641
GAATATAGTATTTGTTGAATCGAGAACTTGCTTACTTTGGG
>P_4642
GCGAGATCTTTGCCAAAACGCGAAATCAAAACATTACGAAT
>P_4643
CTGATATACTTGTATAGTTGCATGCACGTGATAATAATGTG
>P_4644
TTCAGCTTTTGTGTCTTTTGCCCGCACCACGGTAGAGAAGA
>P_4645
TGCATCATCCCAATTATCGTCGAGTCCACTCCTTACAATAG
>P_4646
GGCGACTTCACCATCTACGGCATCAATATCCAACCCAGCTT
>P_4647
TGCGTTCTCCTCCTGCTTTCCTCGATTAAATTTAGCTCTTC
>P_4648
CTTCCTCATCACGATGATGACGGTGGCCATGCCTGCGATGG
>P_4649
AAAACGACCGTCGGTGTTTGCGGTGGTTTGATTCTACATGC
>P_4650
TTAGGTTCGATTTTGTCGCGCGCTCTCTCTCAATTTGTGTA
>P_4651
ATACTAATCTAGCAAATTACCCTTACAAAATATTTAACTTT
>P_4652
CATCGGGTTAAAAAAAAAAGCGAGGGAGAGCCAAACGCTTT
>P_4653
GAACCTCACAAAGTAAATTACGTGGTCCCCCACCAACGTTC
>P_4654
ATTTTCACCAAAAAAAAAAACTATATAGGCATACAATTTTG
>P_4655
TCCTCCGTGTGATTTTCTCGCGGATTGCTTCGTACGAGCCA
>P_4656
GGTATGCGTTCTTGGTCGCTCCTGCTATTACACAAGCTTCT
>P_4657
GCTAAGGGTCTTCCAAAACACATGCATTTGGTAACACTCAT
>P_4658
AGTTAAAGTGAAAAAACACACACGAGCAGTGAGTGTCGTTA
>P_4659
TTAATGCAAATCTTTAAACTCTTGAACAATTATGGTTACTT
>P_4660
ACAAGAATAACAAGATTTCACGGTATCACGTATACTGAAAC
>P_4661
CAAAAAGTGACAGTAAAATTCATCACTAATGTTAGCCACGA
>P_4662
TGAAATCCAAAATCTCACTTCCTGAATTCGATTCACATAAT
>P_4663
AGTTATTAAGTTTAAAAAAACAGCGGTAAGTGACAATTATT
>P_4664
ACAGTTATTATATGTGAATTCGACAGTGACTTGAGAAAAGA
>P_4665
TTCAATCAAATAGAAAGCCCCGAGGGCGCCATATTCTAGGA
>P_4666
GGTGTGCATCTATCTATATTCTAGAGCATACCAATTCAAGT
>P_4667
ATTAGAATAGGCTGCATCTGCTGTTCCTAAACAATGACACC
>P_4668
ATTCCATGAGATGAAAAATTCCGGAATTAGTCCGGACAAGG
>P_4669
GTTTTATGTGCCTGTAAACACATGGGTTTGGTTGAAGATGG
>P_4670
TTTAGTGAAGTTTTATTCTTCGGGAGAGAAGCATCCTCGAA
>P_4671
ATGACTACTGAAATGGACAACAATATCGGCGAGTTAACAAA
>P_4672
ATCATAATTGCTGAATTTATCGGGTTTAAATTTCAAAATCC
>P_4673
GTTTAAATTTCAAAATCCGGCAGTAGAAAACCACTTTTTAG
>P_4674
AGTTTCGAATTGCTAGAAATCGTTTCATGCCACCAACTTCG
>P_4675
TGTAGCGGAGTTAACTTATGCGGTCCCTTATGGGAAAATGT
>P_4676
TTTTAGTTGAACGGAAAAGCCACAAAACTAACTCAATTATC
>P_4677
CCAATATACACTCGAGTTTTCAGCCACAAGAAACCGATATA
>P_4678
GGAAGAGGAAGATAGCGGAACTGTAGACAAGATCTTGGAAC
>P_4679
AACCACACACAAACTCTCGCCGGTGTAAGCTTAGGCCTTTG
>P_4680
ACCGATTCTTCCGAAACCTTCACGAAGATTCAAAACTCAGC
>P_4681
TCAAAGTATATGTTAAAATTCGATTCTAAGAGAAAGAAAAA
>P_4682
CTGTCTTCCTCCTTTTCACGCTGTCTCAAAGGAGAAAAGTA
>P_4683
AGATTCAAGCTATAATGAGACAAGTTGCTTCCAGCATAACT
>P_4684
TCGAACACACTCATTTCATACAAGAACAATAAAAGGGATGA
>P_4685
AGTTCCCTAAGGGCATGTCTCGGTCAAGACAGCGAATAATC
>P_4686
GAAACTGCCTGTGAATTCTACGGCACAGTCATGTTTACTAT
>P_4687
AAAAACCATAATCACAGTTACGTTCTCTGAATCCAAATCAA
>P_4688
TCGTATAATAGTGTTACGGTCGGCAATTAAAATCTGGAATT
>P_4689
GTGTTGTCAGCTTGAAAATTCTGTAAAAATTACTAATTCAA
>P_4690
GTTTTTTTTTGGAAGAAGAACTTGAATGTGAATTTTTGTAA
>P_4691
TTTTTTCTGTTTCTGAGTTTCGTGAGTGAATAAAGAAGAAG
>P_4692
AAAAGTAGTGATAATGGCGCCAGTAAATCGGGTAATTCTCA
>P_4693
AAATCGGGTAATTCTCAAACCCAGAACGCTCCTCCTGTAAA
>P_4694
TATTCTTCCAATCATATTCCCTGCATTGGAGAGAAACACTC
>P_4695
ATCCAAAAATATTCAAAACCCCACAACTTATAGTATAGTCC
>P_4696
AGTAAAATGTTAGGAAATTGCGTGGAAATAGAACTTGCTTT
>P_4697
CTTGTGGCTGCAGCCAAATACAAGAGAGAAAATATTTATCT
>P_4698
GATGAGATTTTTTTTATGAGCGTTAGCAAAAAAAACTTTAG
>P_4699
GAAAGGGACATACCATTTTCCTACCACAACGCTTGTATTAA
>P_4700
CATTGATTAAAAAAAAAACACAAGAAAAAGTCAAAAACTGA
>P_4701
TCTTTTGGTTTGACTTTATGCCTGAATCTATAATGCAGAGT
>P_4702
ATTTGTATAATGTGAAGATTCGAGGTTGAATGAAACCAGGG
>P_4703
TGTATGAGAGCTTTATAACACATGAATTTGCATAAAGCTCT
>P_4704
AAATCAGGAAGCTCATAGCGCAGCTTTGCGTCAACTATGCC
>P_4705
CGTCATTATCATTAAGAAAGCATTTGCAGATTCGTTGCGTG
>P_4706
TCCCATCTTTGTTCAAGAGTCATGCTGTAGTACATCGATCT
>P_4707
GCGCCTGTCATTACCAGTTCCGGTTCTGTAAGTCACAGTCA
>P_4708
AAAGATGTGAATTTAGGCCGCTAAACTATTAATCTTGGCTT
>P_4709
TGTAGGCTGTGATTCTTCGTCTTGAATCACCAATACGCCGG
>P_4710
CGTCTTGAATCACCAATACGCCGGAGTTTGGACCTTCCGTT
>P_4711
GAACAAAACTAGAGCAAAAGCAGCAGGAGACTATATCGTCC
>P_4712
GTTTTGGACTTGGAGAAAAACTTGATCCTATATTATAGAGT
>P_4713
TCTTCCAATGCGATGAACCGCCTTCGAACCGATCCAATCTC
>P_4714
ATCCAATCTCTTAACCGTCACTCGGTTTCCGTCTACCTTCT
>P_4715
AACAACGCTTATATCAAGACCGGGAAGCTTAGAACGAAGCT
>P_4716
GGTTAAATCTAATGCAGAAGCAGCATGTAACTCTCTCCACC
>P_4717
TTCCGATACTCTGATAAACGCCTTGTTACATACATGATAGT
>P_4718
TTTCTTTAGGGTTTAAAATGCGAGACACTGATATACAGAAC
>P_4719
AAATCCAGCCAGCCAATTTTCGAGGTACAAGATAAGGTTAA
>P_4720
AATACAACATTGGTTTAGAGCGGGCAAAATAACTGAATAGT
>P_4721
AAGAACCGATGAAGTTTGTGCGGAAAATTTAAAGAAAGAAA
>P_4722
TAGGAGATTACCATAGCTAACGCTAACACCATGCTCCCGTT
>P_4723
TAACGCTAACACCATGCTCCCGTTTCTTGATCGAACGACTT
>P_4724
ATAGACTCACTTGAATGCAACGGTTGGTATAACAGCAAAAG
>P_4725
GGTTGGTATAACAGCAAAAGCGATCATCATGTATAGCACTG
>P_4726
AAAGAAAAGTATAAGAAAATCGCTAAAACATTTATGGATGT
>P_4727
CGAACTGAGACAGTGACTTTCGAGATTTGGGTAGATTCTGA
>P_4728
GCTGAGCTCGAGGAGAGACACGTGGATACCTGAGCAATTCG
>P_4729
TTTCAACACATGCAAAATCACATCAATGCTCATTAACATGC
>P_4730
ACAACTACAGTTTCATGTCTCCTGAATCAGTTATGTTCCAT
>P_4731
GATTTGGATGGTGCGAAAACCGATTTTTATTACAGTAAACC
>P_4732
AAGAATGAACGAAAAGCTTGCGATTCTTTCAGCTCCACTAT
>P_4733
TAAAATTTTCTATTCTTGGGCCAGTATCGGTCCAAATGTAC
>P_4734
TTTTTTTTGATAAAAACTTTCAGCAACATATTGGTACAAAC
>P_4735
ATATATATCTCTACCAATTGCATGACATATATAAATTTAAA
>P_4736
ATGAATCAACAGTCTCCAAACGCTAATTATGTATTTTATCC
>P_4737
GCCAGAGAGAGGTCTCGATTCCCAAACATGTTTAATCTATT
>P_4738
GCTATTTTTTTCTTCTTGGTCTTCATCGTCATAGTTTATCA
>P_4739
CGTAGGACTACAGAAAAAATCGATTTTTGTCGTCACCAGTA
>P_4740
CGTAATGTGTCTCTATCCGTCCGTATTTATATAATGGAGGA
>P_4741
CTATTAATGCACTAATAGTTCAGTGATTTGTATAGAATGGC
>P_4742
AAAATTAAGAGTAAAACTTTCTATAATGCTTTTGATAGAGT
>P_4743
ACTACTAATGAAATATTATACGTCAACGAAATTTAGTATAT
>P_4744
GTAACATATACTTACATATGCGTTATTTAATGAAAACATTG
>P_4745
GTTTGAAATCACTACATTCGCCTTTTTCTTAATTACTTTCC
>P_4746
AACAAACTATCAAGAAGTTACAGTAAAAAATCTGGCGATAT
>P_4747
ACACAAACGGTTGATCACCGCGCTATAGTCCCTAATGGAAA
>P_4748
TACTTTGAATAACTCTAACGCCTCCTCAATGCAACCAGACT
>P_4749
AGAACCAACTAGACAGAGTCCATTGATGAGTATATTGTGAC
>P_4750
TCGTTCTTATCCTTGATTTCCTTGTACACATCCCACATCTT
>P_4751
AAACCAACAATGTGGAAAAACTCGAATGACGAAACGCATAG
>P_4752
CCAACTTAGGTGTAATTAGGCATTAACTTAAAAACTCCATT
>P_4753
TTTTGAGTTCCTTGCCATGTCGGGGATGTTAATGGACTATA
>P_4754
AGAGATTGCATCAAATAAAGCAATAATGTTACAAGAGAGTA
>P_4755
ATAGTCGACAATGCCAAATGCATAACCAAGGCAAGTTTCAA
>P_4756
GCAAGTTTCAAGCCTTTTTCCGATTTTTAGAAATAGCCTAT
>P_4757
TGAAAAAAAGAAAGTAATTTCGTGAATTATGTACTAAAAAA
>P_4758
AGTGGTTAATCTCTTGGCTTCGATACACAACATTTCTAGTT
>P_4759
TAGAACCCTGAGACAAGCCTCTCGAATCATCGGAAGCTCTC
>P_4760
AAAGGTCAAAGAGCTTTCCTCAGTAGGAAAGTTAAACGCAA
>P_4761
AACGACGCTTTTTTAACTCTCAGCATAAAGTATGGAGCCAT
>P_4762
TATTTTTTCTTTGTCAATTTCATTAATCATTGTATTAACCG
>P_4763
AAAATTACAAAAAAAAACTACAGTAAAATTTGAAAGAAGTA
>P_4764
CTTTCCATTAAACTATTACACCTTAACATATATCCTAACAT
>P_4765
AATTTGTAACTTGAAGGTAACCTGAATCTCTTAACTAGTGT
>P_4766
GCATGTCGGAGGATATTGGGCAGCAGATGGTTCATACCATG
>P_4767
TTGCAAGTGGAGAATATATGCATCAATAACCAGTCGTTCAG
>P_4768
TGTCAGCTGGCCAAATAATGCAGAGGTTGTATCTAAATGGT
>P_4769
TGTTGAAGAGCTGAGAAAGACTAATCCAGGTTCAACAGTTA
>P_4770
GACAACTTGGTCATCAAGTCCGGTGTTTGGCTAGCTACCAA
>P_4771
CTAAAGAGACTGAACCAGCGCATGGAGATTAATTAGCATCA
>P_4772
CATTTTATGTCTGTTGTTCGCCTTGTTCGTGACGTAACTGT
>P_4773
ATAAAATCCATAAACCAAACCGCGAGAGGAATGTCTCCGGC
>P_4774
AAGAAAGAGATGACACGTGGCGGCGGTAAGAAGCTAACCAG
>P_4775
TACCACATGTATAAGATTTGCATTACATATTATTGAATTTG
>P_4776
TAAAACGAAAGCTTTGGTTTCGGTAAACCATTTCAAGACAG
>P_4777
TAAACCTGTCAAGCTTAGACCCCGCTTGTTTATCCATAAAC
>P_4778
GATAGCATTGGCTTTGGATTCGCCGGTTGCTACTACGACAA
>P_4779
GGATTCGCCGGTTGCTACTACGACAACGTTAGCAGCTGAGT
>P_4780
TCTTACGTCTTGTCGAAAAGCAAGAATTGTGGATAACTTCG
>P_4781
AATAATGGAGAATTTTTTTGCAGTATTTTGTTTTATTTATT
>P_4782
ATAGACACATTCATTGAGGGCTATAACTAGTTTAGGTCCAT
>P_4783
TTAACAAAAGCATCTAAATTCGGCTTTTAGAAAAGTATCGT
>P_4784
AATGGAGCCAATCTAAGATCCGAGCCCATGATGCTCACATC
>P_4785
GGACCACATGTTGACCATAGCTATGGTTCCAGCAGGGACAA
>P_4786
TCTAACACCCTCAAAACTCGCGATTCTTCTTGGACTGAAAA
>P_4787
TGACCCGGTCCAGGCCCATGCGAGCCCACCTGGTGAGAGCA
>P_4788
AAACAATTCAAGGAAAACTTCCCTCCTTACCATAAATAATA
>P_4789
GAAGCTAACAAGAAAGAAGTCGAGGAGGTTATTCCTCAAGT
>P_4790
AGTGAAGAAACCAGAAAGAGCTGTAGCAAATGGACATCCCA
>P_4791
CTCTTTTACAAAAACTTGTGCAAAAAAATTAAAAAGAAAAG
>P_4792
CGTTCAGGCAGCTCTCTCGGCGGCCACTTGCCTCCTCTCAG
>P_4793
TCTCTAGACATAGATAAATACCCGAGAGATCTGTTACGAGG
>P_4794
CGGAGCTAGACAACAAAAATCAGCAAGGTAGATTTCAATAC
>P_4795
GCAGGATGTTCATCGAACAGCGGAAGCCAGGGAACAGAGAG
>P_4796
TGGAAGAATAACCGAGAACACGGTGAGCGAGGAATATCAGC
>P_4797
TGTTGGACAGAGTTTTGTCCCGGGAAAGGAGAAGATTTGAA
>P_4798
GCACCGCACATGCTGTTACGCGCGAAGGTCAATGTTCCAGC
>P_4799
ACGTTCTCCTCCTTTAACGCCCCACTCAACAACAGGTTCAG
>P_4800
GAAGAGAATGGTTATAATTACGTTAGATCCAAGAACTGTTG
>P_4801
CTATCCTACAAAGTGAAAGTCGCCAGTATCTCTTTGTACTC
>P_4802
TACTAGATTATCATAATTTTCGGGTAAAGAATCGGCTCAAG
>P_4803
ATTGGTGACGCGATTAGCCGCGGGATTCGAGTTTTAGATGT
>P_4804
TGCCTTGTCTCAAATTCATGCATCTTCGAGAAGTTCGATGG
>P_4805
TCCCGTGTAGAGGCTGCGTTCCCGAGCTCCTTGTTACAGTT
>P_4806
CCAGCCTTTCTTGAGAGCTTCCCGAATCTGAAACACTTAAT
>P_4807
TCCTAGTATATTGAAAATTTCGGTTAACTCGGTAATGAAAA
>P_4808
TTTGTTACATAGATCGAAAGCGTGATTACCAGTTTGATGAC
>P_4809
TATATGAGGAAGTATCTCCGCCCTCGAGAAAGACCACGTCC
>P_4810
AATCATACCCTGCCAAAAGACCTTGCCTAGTTTCTGGTGCG
>P_4811
GAGTGACTATAACGATTTTGCAGGAAGAACTGAATGAAGAA
>P_4812
CGCAGCATCAGGATCCACCCCACTCTCGATCATTTGATCAA
>P_4813
AACTAAAATTTCAAAAAACTCCCGGGCTTTTCTCACATTAT
>P_4814
CTTTTCTCACATTATTAACTCGACACCAAGCACCAATTAAC
>P_4815
CTTTCCATACATGCTCTTCTCAGGTTCGACTCCAAGTTTCC
>P_4816
TTTGCTGATATAATCTTTCTCGGCGCAAAGACTAGTGAATA
>P_4817
TTCAATCATCAAATCAAAGGCATCAGAACATTTACCTTGTA
>P_4818
GTCCTAGAGAATAGTAAGCTCGGAAGAAAATATCAATAGCT
>P_4819
GTTAACAGCTAGTAATTTCGCGCGTGCTATCGGATTTTCGC
>P_4820
TGAGAGAGTTTAAACCGAAGCATTGGCATGAAGATTGCAAG
>P_4821
CTCCTCATCAATCCCATGCCCGGTGAGTAACATGAAGTGAC
>P_4822
TTTAGGGTAGGTTTATAAAGCTGTCCCTATCACAAAACATA
>P_4823
GGAGTGATTTTTTAAGCAGACGGTCTATATTTTCCTCGAAG
>P_4824
AGATCCGTCGATGTTGAGGGCGATCCATAAAATAAAACTAG
>P_4825
ACACGAGCAGCAAGTGTACGCGCCATCTCTATCACTCCAAG
>P_4826
TTACTATAAATGTTGCTTGGCGGTACTCGCGTAGTTGAAGT
>P_4827
GTACACCAAATCAACAAAACCTGCAACCAAATTTCTCAGAT
>P_4828
AACATTACCAGAGAAAAATTCGGGAGTGTTGTCGACAGGTT
>P_4829
GAATCTTCTGTATGTAAATGCATTATTTAAGAAAATCTCAA
>P_4830
GTTGATATGGATAAAGATCTCAGTCGGGTAAAACTTTTTTT
>P_4831
AAAGAAGACTAAAAATATCACAGGACCTATGATCACACCAG
>P_4832
ATGTTGATGAGCTTAACTCTCGTGTTCAAGGAGCTAATCAA
>P_4833
TCATTTTACTGGGCGAATTCCAGCAGAGCTGGGAACATTAC
>P_4834
CGATCAGGTAAAGAAACTCTCAAGCTCAACACCAGAGGAGC
>P_4835
GGAGCCAGACCACAACAAGCCAGTCGAAGGAACCGAAACAG
>P_4836
GTCACATTTAAGTTCAAATCCCTCACAAACTTCCTCTCCGA
>P_4837
TAGCCAGTCCCAGCGACTTTCGATTTTGATGAAGTGGAACA
>P_4838
ACCTGAGTTTAGAGATTTTCCGTAGTCACGAATATGGCCTT
>P_4839
ACTCCCCATTACGCAAGTCACGGGAGTGGCCATAAGCAAAT
>P_4840
ATCTTTCTTCTGATTTTCGTCGGTCTAACCTCGGACACTTC
>P_4841
AAAACAGATGAGTTCTAACGCCGACGAGTCAAAATAGGATC
>P_4842
TTACTATATTTTTGGCAAATCTAGAAGGGATAAAAAAAAAA
>P_4843
AGGGATAAAAAAAAAAAAAACTATGATGATGTGTCATCTTT
>P_4844
TCCAACTATACTATATATGTCGTAAATCTACATTCATTATC
>P_4845
AAAAAAACTGTTTTAAAATACCCTCTCGTCTTTAACGTCCA
>P_4846
TTTTGAAATGTTAAAAATGACATATTCATAAAATTTTAGTA
>P_4847
AAACATTGATCTCTATATGACCGGAGAAAACATTGATCTCT
>P_4848
TATCAGATCACGTGATCGAACGGTGGAGAAACGCTCTCTAC
>P_4849
GGTGCCACATCCGAAAAATCCTGTTCTTATGACCTTATATG
>P_4850
AACCTCCTCAAAACACTAAGCGAGGTAACAAAGATAACACC
>P_4851
AATGGGAGTTCGATAAATAACAATCGCGGGAGTTCTGAATT
>P_4852
AGCAGCAACAGATCCAAAAGCTGTAGTAACAACATATGAAG
>P_4853
CATTGTTTGTTAGTTAAAAGCGTTGGAATTTGTCCGTGATT
>P_4854
TTTGGGAGATTTTTCAAGTACCTGAATTGTTAATCCCAAAT
>P_4855
ACTTTCTCCATTTCATCTTCCATGAATCTCTGCAAAAACCA
>P_4856
GATATAGAGAATGTTGCTTACGGTTTCCATCGATTTGGCTG
>P_4857
GAGTTATTTACTTCACGTGTCGCCATTTATGGGAAACAATC
>P_4858
AGAAGAAAACTTGTTAGAAGCGAGGCCACCATTTCTCACCC
>P_4859
CTAGAATTGACGGTTTAGATCGATATTAATACAAGATGGAA
>P_4860
ATTAAATTTTTATCAAATCTCTGTGTTATATAAGTTTTGAT
>P_4861
CGGGTCATATGGTACATTCTCCTATTAAATAAATATGGTGC
>P_4862
GGAAATTGCTGCTGTTTTAGCGGTTATGAGAAGAAATGTAA
>P_4863
GTCCCATGTTGTATCTTCAGCCCTTTCTTGATGTGATACGG
>P_4864
ATAAAGAGCCATAGATTTGGCGATTTGTTAAATATAGGTCT
>P_4865
TGGCCCTGGAAGCAGAAAGCCGGCTTCTCCATATGATTTGC
>P_4866
ACCATTGCTGCCATATCAGTCGTTTTTGACCATGCAGAACA
>P_4867
TGAATCTTTGTTGCAGCTTGCGCGTGCTCTCATTTGGGCTG
>P_4868
TAATCACATCAGGTCTCAGGCGGGTTGGAGAACAATCACAT
>P_4869
CGCGTGGGACAGTCCGAACGCTCTATCCGTGCCCTTGATCT
>P_4870
TGCTTTGACAAAGTAATCTTCACGGTTTTGGATGACTTACT
>P_4871
AGGAGAGTTGTTAAATTTTGCCTCCACGAGTTTTTTTCTTT
>P_4872
CACCACCTACACCTCAGACGCTGGAACGTAATCTCGGATCC
>P_4873
AAACCACTCTAATCACATCGCTCTATCGATCAAAATCGAAA
>P_4874
AGCCTATTGGAGAGGAACACCGGTAGCTGTGAAACGTATTC
>P_4875
CAATACCTCAAGGAGAAGGGCGGTCTTACTCCAACAACTGC
>P_4876
GTTTTGTTGTCATTACCTGTCGCGGAGATAGAACATCTCAT
>P_4877
AAAACATTCCTTCAAAAACTCTGCAATCTCTTTAAGAGGCT
>P_4878
TCTGCAATCTCTTTAAGAGGCTATGTTACATTTCAAGCTAG
>P_4879
CATTTCAAGCTAGTCTTGCTCTGTAGTATGTTAAAGCCTAG
>P_4880
CTTCAAGAGTAAAGAAAAAGCGAAAAACTTACTTCGACTTG
>P_4881
ATTGCATTATACTGAAATCGCCGGAAGAAGAAATTGAAGGG
>P_4882
GATCGGAGAGTAATATTACTCAGGCGCGAAGCGATAAGCTT
>P_4883
AAAGACAGTACAAGTAAGAGCTCGAACATATATACCTCTTC
>P_4884
TAGACAGTGTTTGGAGCATACCTGCTCACCTGCTTTAACAT
>P_4885
AGATTCTCTGCTGAGCCAAGCATCAATGAATGAAGATTATT
>P_4886
GTTGACGGGATCGATGAGGTCGGGGCCGATTCTTGTGAACA
>P_4887
CTAATATATACTACTGGAGGCGATATCGAGTAAACTATTCC
>P_4888
GGTTGGGGAGACTTCAGACACAGAAAAAGCACTTGCAAAGA
>P_4889
ACATTACCTGAGTCCACAAGCTTTGTTGCATTAATATTCCA
>P_4890
GAAGAATCATACCATTAACTCGACAACAATCCCATCACATC
>P_4891
CCGTCTTCTACCACCTGGCTCGGTATCTTTTTCACCCGACA
>P_4892
CAAACTAAATATTTCCAGCACGTGATGGACCAAATCGTAGC
>P_4893
AAAGCTTCACGACCAAAAGGCCCTGGCAGAGATGTACCTCT
>P_4894
ACACCAAAGAAGTTCAAATCCCCTAATCCACCATGTGGCCG
>P_4895
TCAACTCCACTTTGATCCCGCCGCATCTGTATCTTCATATT
>P_4896
ACATCAAAGGCCTTCATTTCCCTCTTCGTATCAAACTTTGG
>P_4897
TCTCATCTCATTACATAAACCACGAACCACTCTGCGATATG
>P_4898
CCAACGGCCTTTAACAGATCCATGACACTGAATCCGCGTCC
>P_4899
ATGAGATTATCGGGTTCGCCCGGGAAAGTGCAGGAACCACG
>P_4900
GCTTCAACAAGGAATCTCCGCGCTGTTACGGAACAATGTTG
>P_4901
GATAAAGTCACTTGGCTCGTCGTGAAATCCAACCTTTACTT
>P_4902
AAGAAGCCCGAAACTTAAAGCTGTCTTGGTCACATCTCTGC
>P_4903
CGATGAACTTGTGACAAGCACAAGGTCTACATTTGGATATG
>P_4904
AAACCCACCATGTGTTAGGGCCATGTCGATGGAGCCTTGTT
>P_4905
ACGTGATTAGCAAATAAGCCCCTGAACTATTAATTATCTTT
>P_4906
AACTCGTATGCATGTATATTCGAGCGGGATGACTGGAATAG
>P_4907
AATGGTTTGGAGATAAGGCTCAGGATCAAGTACAAGTGGCG
>P_4908
GCTGTTTTCTGGCTCCATAGCGCTACCATCTTAAAATGCCA
>P_4909
CCATATCGTAGCCATGTCCCCGAGGTTGATAGCAAGCGTGT
>P_4910
TTTGGGCAACGATTTCCACGCGCCAAATTTCGATTTAATAC
>P_4911
TCGATTGGTCCCGAGTACCTCGGTTTCAGGCCTTGGCTCAC
>P_4912
CCCCTCGTGAGCTAAATACACGGTGGCTGTTGCTGCAGATG
>P_4913
AGAAATGGCGTTTGCAACCACGAAAAACCTATAAAACAGAG
>P_4914
ACTATAAACTTGTCAAAGTTCAGGCCCAGATAAGTCCGCGG
>P_4915
CCACCTTTTCCAATGAGACACCCGATTTGGGAACTCGATAC
>P_4916
TTAGCAATCTCGCCGCCTTTCCCGATAATGCTCCCGGTCTT
>P_4917
GTATACAGTGTCTTCTGAAGCAATAACATTTTGATCTGTTT
>P_4918
GATAATTTACCGGTTTATTCCGGTTTACAGACTCAATTATG
>P_4919
CAAATCAAACAACATTGTCCCGAGGCTTAAACCGCTTTATG
>P_4920
CGTTGTTGGAGGCGGAACTGCGGGGTGTTCCTTAGCTGCTA
>P_4921
CACACGCAAGGGACAAAAATCGGTGGAAGCATATACGATCA
>P_4922
TAGAGGCGAGGTTATACTCGCGGCTGGGGCTTTAGGTAGTC
>P_4923
TTCTCTTAAGCGGTATTGGACCCGAGAATCATCTAAAGGAT
>P_4924
TTCGATACCCGGTGCAAATCCGATCGCGCATTTGATCGCAT
>P_4925
GTTATAATTAGGCCATAGACCGTGGATACCAAAATCTGCAG
>P_4926
GGAAGCCTTTCACCGGTAGGCCGAGAACACTGAGCCGTCAA
>P_4927
AAGTTATAGGTCTGGAGCGGCCGTTTTGAACTTCTGATTAT
>P_4928
TGTAAGCTCCGGTACAGCGTCCTTATCGACGCAGGGAGTTC
>P_4929
TACCATAAGTCGTTAGGACGCTAAAATCCTAAAAAACTAAC
>P_4930
CGCTATAAAAAGCCATTTTCCATTAGCTTGATTTCCGGGCC
>P_4931
GTGAGTAGCAAAATAACTCCCGAGTTCCAGAAACCGTGTAT
>P_4932
CCATTGGGGTAATGAGATTGCGGGTTTGTGCATATGATAAT
>P_4933
AAGAGAGACCATGAAGAATCCGCGAAACACGGTCTCCTCCA
>P_4934
TAAAACAACACCTGTTAACGCAATAGCACCAACAGCACCAA
>P_4935
GAATATGACAGCAAGTACCACCGCGGTTGTTAGGCTGCCAA
>P_4936
TCAACGTCGATTCCTAAAAACGGTATGACTGCCATCTCGGT
>P_4937
GCAAAGCTCGAAGAATTCCTCGGAAACTCCTAGTCTTCGGT
>P_4938
GTAGAGAAGAAGAAGAACATCAAGAAAAACTCTAGTTGCAA
>P_4939
CGAGTCCCGTCAAAAAGAACCGGTCTTTTCAGATTCCTCGA
>P_4940
GAAACAAGAAGGAGGATCAGCAGTAGTTCTGTTTCTCACAC
>P_4941
ACACAAATAGTGAGAAATTCCAAGACTATCTATAACGGTCT
>P_4942
ATCCTAAGCAAATGTACATCCCTGAATACACCCAATACACC
>P_4943
ACTTTTCATCTTGTTTTTTCCGAGGTTTTTAAATTCTCATC
>P_4944
ACCTGGAAACAGGGAAACGTCGATGCCATCGAGTGGCGGGA
>P_4945
TCAGCTCTTTCGGGCAATCTCCCTAAAGTAAACCATTTCTT
>P_4946
TTCACAACCGCAACAAGAGGCGGCGCCTCTGCTGCTGCCGG
>P_4947
ATGAATGTAACACCTGAAGGCATTGTAGGCAAATTCATCCA
>P_4948
GAATCTTCTGGTTGTGGATACATGTATGGCCACTTTGATTC
>P_4949
TAACTATGAATTTAAAATTCCGTTACCTTTCAACGATATTT
>P_4950
TTGGTTTTGCATGAAAAATACATAAATAGCAATTCACTGCA
>P_4951
TAGCATTATGCTCAACGAAGCGAGTTCAACGCTGGAGAAGC
>P_4952
CCACGGCGTATCAGCTGCAGCGGTGGCTAGAGTATCTCAAC
>P_4953
ATTATTCAAGTTCAAAATAGCGTCAATTATCTTTAATTTAT
>P_4954
TTTTTCCTTTTTCTGTGAATCATAGGCGAATCTAGAGTAAT
>P_4955
ATATAAAGCATAAATATACACCGTAAAGATAGATGGCTCAC
>P_4956
AAACGTTTATATTTTAAATGCCGGAAAAAATAAAAAATAGT
>P_4957
GGCTGGACCAAGATTGACCTCACTGTTTATCTTTTTCTTTT
>P_4958
ATAAAAACTACAATTAAATTCGATAGTTTAGTTGATGAATT
>P_4959
AGTTTAGTTGATGAATTTTACGAGAAAACATAAAAGTGAAG
>P_4960
AGAAAACATAAAAGTGAAGGCCTTCAAAGAGTTCAAACAAC
>P_4961
AATAAAGCAGGTAAAAAACTCGAGAGTTTTCAGTGACGAAA
>P_4962
ATCAGTACACCGCGAAAATCCGAGAATGAAACTCCTATTGC
>P_4963
TGGTAAGACAATCCACCGAACACCATCGACACACATCCCCA
>P_4964
TACCTTGCGGTAATGGAATCCTGGGTTGCGTTTGTGAATCC
>P_4965
TCTGTAAACCAAGTCAAAGACGGTTTACTACATTTCCACAG
>P_4966
CAAAGATTATGATCAAAGTTCCTGAATGCAGATTTGCCTAC
>P_4967
ATTGATGCTCTAAATTGACACCTCACCTGGAATCATTTTGG
>P_4968
CTATAAATTTCCAATAATTGCAAACGCATCACCAACCAGGA
>P_4969
TTCATGTATGAATTTAATATCATGAATACTAATAACTTGAG
>P_4970
TGCTAACATTCTACTCGACGCTGTAATAAACCCGAGCATAT
>P_4971
AGATTTCGGATTGGCAAAAGCAGGTCCTACTGGTGATAATA
>P_4972
CCCATTTATCTCAGTCTTCGCTTGGGCAAACCTCGGAGAGG
>P_4973
CAAGCTCATCCAGTGAATTTCACCAGCAAAGAAACAAGCCA
>P_4974
TTGTCCTTCCTTCTAAAAGTCGGAAACAAGATCAATGACCT
>P_4975
GATAAGTGATAACCTTTTTTCTAAAACAATACTAACAATCA
>P_4976
AATTTAGGCGGTAATAAACTCGGTCCTGAAGTTGTTCCTTC
>P_4977
GATATATGTTCCTGTTATGGCCCTAAGATTCATCATCTATT
>P_4978
TCCTCCATAGTTAGGCGAAGCGTTGTTCACACGGCTTGTCT
>P_4979
ACACAAGTAAACATCACCTACGAGCTCCATCTATAGATATA
>P_4980
GACATCGCTTTGTGTTTGTTCCCTCTCAGTCAATGTAGTGT
>P_4981
ATCGCATCGCCAGCAGTTGTCTATCGGGTTATAAGCTAGGC
>P_4982
GTACAGAGAGCACTGCGAGTCTTGATCACACATTTCACCAG
>P_4983
ACTTACACTACGTTACGACACGTGGTGCTCTTCCGGTTCTT
>P_4984
TACGACACGTGGTGCTCTTCCGGTTCTTTAAACGCTTCCGG
>P_4985
GGTTCTTTAATCCAAACCGGCGGTTATGGCAACGGCGAAAG
>P_4986
CTAATTCGGGCTCGATCGATCAGTCTTTATTGAAGCAATAT
>P_4987
ATAAACTAAAAATTACTTGGCGTCAAAAATTAAGTGCACTA
>P_4988
GTTTGGTAGCGATCTAGATGCGGTGGTTACGCCATCTTCCT
>P_4989
CTTCTTTTCTATGGAAGTTCCTGTGGCAATTGCAAGCTGAG
>P_4990
TCAGCTTTGCTTATATAAACCGAAAAAAAATGCATGTAGTA
>P_4991
AAAGGAGCTCACCAAAAATACGATCTTGCACAACATTCACT
>P_4992
CCATGAGCATATAGAAGCTGCTTCAATGTCTTTGAATGACA
>P_4993
CTCAGAAAGAAGTTTCAAAGCATGCTTTAGTCTCTCCAAAT
>P_4994
AGGAAGTGGTTCCAGGATCGCGTAAACCTTTAGAAGCAACT
>P_4995
AAACCTTTAGAAGCAACTTTCCTGATATGAGTAAGCTCCTT
>P_4996
GAAGCTATATATATATGTCTCGAGAGCTCACTGTATCTCTT
>P_4997
ATATCTGGATACACTAGAATCGGGGATATGAGTTCGGCTAG
>P_4998
TTACAGTCCATTGCATCTCGCTGTGGAAAAGGAACAAAGCG
>P_4999
AAGGGATTTTGACTTCAACACGGCCTTGCACCTTGCAGCAT
>P_5000
TGAAACTATTACTAAAATGCCGGTTGGTGGAGCCGAACCTA
>P_5001
ACCTTTTGTCTCATACCACTCGGTCAGTTGTTTACGATATG
>P_5002
AGATGGATTTGTGGTCAGTACGGCGATGGAGCTTTGGCGTT
>P_5003
CCACCACCTCCAGAGACCGGCGGCGATTGTCCCTCCTCTTC
>P_5004
ACTAGTGGCGACGAAGTAAACAGTTCCGGCGGCAACGAGAG
>P_5005
TTACTAACTGTAAGCTGTCTCAATCCCATTAAAACTACGCA
>P_5006
ACACGCACCACAAACAGCACCTTGCTCGTCATCTTCATCCT
>P_5007
TGCATTGCCAGTTACAACCTCGAAAATGGTTGGGAGATCAT
>P_5008
AGCTCTACGACCACGAAAGTCGCTAAAAACCTCTTCGACAG
>P_5009
ATTTATGTGCGCTTTTTTTTCCTGAGGCATGTTCTACAACG
>P_5010
ATCAAACTACCACCGTCCAACTCGATCATACAATCCAGTTT
>P_5011
AAGACCATTGTGTTTGCAGTCGAGGGGAGCTGCGGAACCAA
>P_5012
CAATTTTAAGTCGAGATTCACGGTTTCTGTTGTCTCTAATT
>P_5013
ATCTGCTGCATCGTCAAACGCATCAAAGCACATCTAGACCA
>P_5014
ATAGAGTGCATTAAAAAAATCAATCTCTGTGTAAAATGATC
>P_5015
AGGAAATTCAATAAGAAGCTCAGGCCCACAGGTCCACCAAG
>P_5016
CAAATCGTGATGGATTTCTGCTGTACTCCGTCACTATACTA
>P_5017
TGACTGACCTGAGAGAGCGACGAGGTCTCTTGTGTTGAGTC
>P_5018
GTCTGCGATAGCCCTAAACGCGTTGGTGGAATCTCTTCGAC
>P_5019
TTAAAACCGTTACGCTTACGCGGAATTTTGAAAATTGACTT
>P_5020
TTCAAATGTTTACTGAATCTCGCGGACAACTAATCAATAGG
>P_5021
TCCGGTGCATCAACTGACGGCATTGTGTCGGAATATAGCAA
>P_5022
AGCCTCTAGTCGCTCATCGTCAGCCCCATAAATTTCCTGAA
>P_5023
CCAATTTGCCCCTAAAAATCCTTGATAGTGATAATATTCTT
>P_5024
TGTCATAGGCCCATTAGAGTCAGCATCTCCGACATATTTAA
>P_5025
TCCCAGGATAAATGGCTTCTCGTCAACCTCCAATCTACCAC
>P_5026
CTCATAGCTAAATCGAGATACTTGGGCGAATGATGCTGTTT
>P_5027
AGTAGCAGTTGAAGCAGTTACATCCGCGGTCCTGCCAACAT
>P_5028
TTCGGTAACAATCCAAATTCCGGTTTCACCCCTCTAGCTGC
>P_5029
TGGGCTTAACAGAGCCGCGGCGGCCCTGCCCAATACATATT
>P_5030
AATGAACAATAAAATTTACCCGATAACTATATGAAATTCCT
>P_5031
TACGTGCAAAATATTAACTCCTCGATATATACTGCGAATAT
>P_5032
TAATAAAATATTTCAAAAAACAGGAAGAGAAAAACTTTCTC
>P_5033
GAAAGGAGCCACCTTCGCCGCCGGAATTGATAAGGTCTGCC
>P_5034
AGATATTCAAAACAAATTTGCAGGAAAGATATAATTCTATG
>P_5035
TCTATGACATAAAATTAGGGCGGTGTCTCCAAGGCAAAATA
>P_5036
ACATCCTGATCATGATATCCCGGGAATCTGAGTCTTGAAGC
>P_5037
TAAAACCGTGGAAACGGGTTCCTGAACCACATCACATCAGC
>P_5038
CTGGATCCCCTATACATCTGCAGTATAATCAAAACAATGAA
>P_5039
CCAACCTTTTGACTTCATTCCCCTAATTTCCTTTTTGCATT
>P_5040
CTACATATTCAACAAAAATACATATGCAAGAATTCCAACAA
>P_5041
CGACCAAAATGAGAAAGTTGCATACATAACATTCTAAAAAT
>P_5042
ATTCTAAAAATCTAACCAAGCCGTAATACTAAAATCAACTG
>P_5043
ATACAAAGCCAATTTGGAGTCCTGACCAGCCTAATAATTAA
>P_5044
TATCTTAGCAAGCTTGTTTGCGTTGTCTTCTTTTATATTCG
>P_5045
TATATTGTGTTGGCTGCATCCGAGAACTCAAATGCATCTAG
>P_5046
CATCATTGCAAATCTGACGGCGTTCCACAGTTTATTACACC
>P_5047
CAGAAGGAGCTTGTTAGGGACGGTGCAATGGATAGTACCTG
>P_5048
TACCTGAGCAGTGTAAGAGACGAGCGCAAACCGAAGAGCGT
>P_5049
GACGAGCGCAAACCGAAGAGCGTCAGTGCCACATTCAGGGA
>P_5050
CAAGAGATTTTGACATTTTACGCCCATGTGCATCACGTATC
>P_5051
CAGAGCTTCAACAACTGCCTCACGAGCTGCAAAGCGTGGCA
>P_5052
TAAATTTACAGGCCGAAACACATCCGTAAGATGGATAGCCC
>P_5053
TCGAGAGAAGCTCCTAGTCGCCGTAGCTGTGTTAGAATTGT
>P_5054
GCTATACCAGCATGGTCAACCCCGGGTACCCACAAAGCATT
>P_5055
AGTATTAAGCCGTTGATCATCGGGAGGAACAATAGACAGCT
>P_5056
CATTACACATACATATGAAGCAGGAACCCGAAATGAATAAT
>P_5057
GAAGTGCCAAACAGGTTTGTCACTAGTAGCTCCAAATGGCT
>P_5058
TATATAATGACCTATAATAGCAGCATTTTCCCAAAAGTAAC
>P_5059
CTTCCTATCGTTATTCTTGTCAGCCTCTGTAATTCTAGGAG
>P_5060
CATTCCGCAACATAAAAAAGCAGTCTTTGAATCACACAACT
>P_5061
AAAAAGCAGTCTTTGAATCACACAACTATACTTTTCCCCCC
>P_5062
CGTCTCTCGTTCAACGGCGCCGAGGACAAACCAGATAACGA
>P_5063
AGAAAAATCCTCAATTTCGTCGAGAAACTCTTTCGAACCAT
>P_5064
GTTTGTCAGCATTTTCTGGTCCGGGACAAAAGATCAGCAAT
>P_5065
TCTTAAAGGACAACATGTCGCTTGCTCATTACAATGTGGGA
>P_5066
CCAGCTTTAGAGTAAAAAAACATGATCATGCGACTTTGCAG
>P_5067
CTGAAGCTGGTGATACACAACCCGACCTTCAGGCTCAATTT
>P_5068
TTCTAAGCCTTTGGAAGCTCCGGAACCTGAGAAGTATACAG
>P_5069
TGTGGCACGGAATGGGAAATCGTTTCTAACGGGATTGTCGA
>P_5070
TGTTGAGTCGATAGATTTTGCGGACGAGGAAGATGAAGAGT
>P_5071
AAAACATAGTCGGGTTGGCCCGCCTGCGTCCTGATATCTTT
>P_5072
CTGGTCCAGCTGCTCTTCCACCTCCTCGACCAGGTGTCCCA
>P_5073
ACCAAGGCCACTAGGTGTTCCGATGATGCAGCCCATGCATC
>P_5074
ATGCCAGGGCCACCAGGACACCCGCAGATGATGATGAACCG
>P_5075
TATGCATGTGCCACCTCCACCGGGATCTCAGTTTGCTCATC
>P_5076
GACATGATTGTGTATTTTTACGAGAAGGGAAACAAAGACAA
>P_5077
TCTTTGGTTCCAAGTTAACGCGTTTTTGGCTTAGAGAGCGA
>P_5078
GTTTCGCCAATGGCCAAACTCCTGAAGCTTGAGCGATCTTT
>P_5079
AGGGTCAAGACTTCCAGCTTCGTACCCATCGTGAGGATTAA
>P_5080
ATTTTCAAAAGCTTTTAAAGCAGTCTTCATCATTTCAAACT
>P_5081
AATCTCTAACTACCTATTCTCGGTTTGTAAAACGCACAAAC
>P_5082
ACTCACTTTTACAGATAGAGCGAGCGACAGCGAAACAGCAC
>P_5083
GGTATCGGCTAAAACATCGTCTGCAGTATTTTGTTTGTAAA
>P_5084
AATAATTGAAAAACCACAACCGATACCCTGAATAATCCAAA
>P_5085
AATTGAAGCTCACTTAATCACAGTCGAAAATGTTGAAGCTA
>P_5086
AAGGACCGTGTGATCGAGATCAGTGCTAGAATGGATCCTCA
>P_5087
TTACTCGTTTTGGGTGGTATCGCGGGTAAAAACAGCAAAGC
>P_5088
GTCACACAATTGCTTTTTTGCTAAACCTCTTAAAAGAAAGC
>P_5089
TATAACAAAAAAACATGAGTCTGTCCTTACTCTGACTGTGA
>P_5090
AGAGGTACCAACTTTAAGAGCCTGCCCAAAGATAACCTAAA
>P_5091
TCAAGAAGGCAGGCTTAAGTCGTGGGTGGGGGGGGGGGGGC
>P_5092
TCTCATAAACCACTTTGGCCCGAAGACAGTATATGTGTTAT
>P_5093
CTCCCCCCAAAGATAAAATACTGTGGCACATGTAACACATA
>P_5094
CAAACACAAAACGTTACACACCCTAACCTAATCGAACCTCT
>P_5095
CTTGTTTACTGTGATCCGGGCGCGTTCTGCATGCTTGAGGT
>P_5096
CATGTCCACCTCTTCCGGCACTATACCGGGTTTCATCCTAA
>P_5097
GCACGCAGATAACCAGCGGTCAATCCTATCGATTATTTCTT
>P_5098
TAACCTGTTCAATTGTTTCACTAGAGAGGATATTTGGCTCA
>P_5099
GAACCTTCCTTTGCTTTCATCTGTAACCATAAAAACACATT
>P_5100
ATACTTGTAGAAAAACAGGTCAAAAGAAGTCTCAGAAACTA
>P_5101
AATATCTAAAAAAGATCAACCGTTAAGGGAAAACGAAGATC
>P_5102
TATATTTTGTTTTTAAAATGCGATTTTAGAAAGAATTTGTG
>P_5103
GTCGACACAACTCCGTTCGTCGATAAATACTTTATTCAACC
>P_5104
GTTTACCGTTACTGCCATCGCATTCCCCTTCACCAAATCCG
>P_5105
AGCAGTGGCCAGACAGGCGGCCCGGTTGGTACACCACCTGG
>P_5106
TGCTGATTTGGCGATCTGCTCGGCGGTGGTCCCCAGTTAGA
>P_5107
GAGAGAGCCTTTGTAGTCGCCGGGATTTTCAGAGACAATGA
>P_5108
TTGATACTATCATCATCAGGCGGCGTATCAGCTATAGGAAG
>P_5109
GCTTCTCTCTTTATCAAACACAAGTCATAGCTTTCTTCAAA
>P_5110
GATTTCAACGAGATCATACACTAGAACTTGGGAATTAACGG
>P_5111
TAGTTCATTATACATTTATACTGTACTAATCAAAATTGTTT
>P_5112
ACCTAGTTAAGTTTCAAAGTCATGAGGAGCTTTGGGAGATT
>P_5113
AGATTTGTGCTTTCTAAAATCAGTGGAAGAAAAAAACAATT
>P_5114
CGTTGCTCCGACACGTGAGGCGGTGAGGGTAGCATCATCGA
>P_5115
ACGAGTGGTTAGGACTTAGGCTGTAACGTTTGACACCACGT
>P_5116
TAGGTTATTCAATCAAAATTCACGAGCTTATTCTTGTCTCT
>P_5117
ATGGGCCTTCATTTTCAAAGCCTGATACATAGTGATATGTA
>P_5118
ATTGCAATTCTAGAAAAAGGCAATAGAAGGTAGGGCCAAAG
>P_5119
ATAAACCATCGCTTTGGATACTTCAACATTTTAAAACGTCA
>P_5120
GCTGCAACGGTTAGCTCTCTCGGTGGGTCGGGAATTTCTGG
>P_5121
TGTTGTTGGAACAGATCTTGCATTCACAATCATCAACAGGC
>P_5122
TACTTTTGTCATTAAAAATTCGGCAAGTTCGAGCATAATAA
>P_5123
GCGCTTTGAATTCCTCATCGCGATCTCCTTCATTTTTTCTC
>P_5124
ACAAACGCGTTACGTAAACGCAGTACAATAAATCGTGAGTA
>P_5125
GATTAAATACAGTGAAGTTGCAGCAGGGATTTCATCACTTG
>P_5126
CATGATACTCCATTGCGAGTCGGTCATACCAGCACAGAGGG
>P_5127
CACTTCCAGCATACATTCTCCGGTCTTGTTCGGGAGCTCGA
>P_5128
GACGAAAAAGCTTTATTGGGCCTGGTCCATTAATATGTCTA
>P_5129
AAATGGAATGATTGAAAATTCGAAACTAGGAACAAAAAAAA
>P_5130
CGTCGGTGACCGGAAAAATACCGTCGGGAAATTTCAACGCG
>P_5131
CCTAGACAACACAAGAACTACGGTTGGGGAAAAGATCACTG
>P_5132
TATACCACCACTAAGAATCTCAGCCTCAGTCTTAATCCCAT
>P_5133
GACTTAAAACAATAAAAGCTCGAAAAAAACACGAATCAAGC
>P_5134
GGTCCGGTGATGATGAATCGCCTTCCCGGCCTCATGGGATC
>P_5135
ATCGCCTATGACAATCCCATCGCGAAGAACAGAATATATCC
>P_5136
CGATTAGAAACATTCACCTCCGGTCCAGAGAAATAGACTCT
>P_5137
TCCACTTCTTGTACTCATCGCGAAGCCAATGAGCAGGCTCA
>P_5138
CCTTTAAACTACTATAAAATCATCATCTCCCATCACCCCCA
>P_5139
CACATTTCCGCCAAGTTTTGCGTGAAGGCATAATCTTCAAT
>P_5140
ATCACTATGGGATGATGTCGCCGCAACCTTTCGTGCCCATC
>P_5141
AATGAGGGGTGCAATCCATCCCCCAACATGCCCCATGGAGC
>P_5142
TTCTTCCCCAGAAGCTCAAACATCAACAGTTATTCACTAAA
>P_5143
GCATCAGCAAACGATGAACGCGTGCTCAAAACCCTTAATCT
>P_5144
TCACTTCGCAACATGAAACCCCCCGACGTGTGCCATCCAAG
>P_5145
CCAACTCTTTTTGGCTAATTCGCGAAGAGACGTTGAAAAGT
>P_5146
TCATATTGGGCCAAAATTAACAATGGCAACGATGTGTAAAA
>P_5147
TCTGCAGCAACCGCTTAATGCGAGAGAGAGAGAGATTTCCA
>P_5148
CATAAGAAGCAAAGTGAGAGCGGGTTCAAATTCAGAGAAGC
>P_5149
TTAATTGAGCATTGGAAATTCAGTTCTAACGATTTTTATTG
>P_5150
AGTTTCCTGAAGAACTCAACCGTGAGGTAGCTAGATTCCAT
>P_5151
GCTATATCGCTTGCTAGAGTCGGGAAACGCTTCAGTTCCTG
>P_5152
GCAAACATCTATGAAAAGGTCATTGATGTAATTTTTTTACT
>P_5153
AGACTCCAAGTTGATCATCACAGTCGCAATGTAATAGTACA
>P_5154
CTCTACCAAATGATAAAATACATAAACAATAATGACATCTA
>P_5155
TTGTGGTTCAAAGGAAAATTCGATCTCGGTCCATTTATTAG
>P_5156
CTCCTAAAAATAAGTAAAAGCAGCAATTCCTCAGTTAGGAG
>P_5157
CTGAGCTTCAGATTTTGCAGCTCGGTCAGCTATGGCAAGTT
>P_5158
TCTGTTTGCATTTACCTTCGCACGGGCCAATTCCCGTTCAA
>P_5159
GTAATCTCTCACTGCGTTTGCGGCTGCACCACCAGCAAGAA
>P_5160
TGTGTTACACTTTTAAGTTCCGAGGAGACCTCCATGGCCAT
>P_5161
TTGGGCAACCTTCACGTAGTCGCGGGCTAATATCGTCAACT
>P_5162
ACGTAGTCGCGGGCTAATATCGTCAACTGTTCCCCTGCCAT
>P_5163
TCTGAGCCAGTATAATACTGCGGCACCCATAGTATCAGAAT
>P_5164
CTTCTAGATCTTAAGAATTTCTCCAACGATCGAATCTTGCT
>P_5165
AGCACCTGAGAAAATGGGCTCGGCTTCTTGAACAACTTGGC
>P_5166
CTGCTTCGCCTACTCCAAAGCGGGTGAAAAAATCTTCTAGA
>P_5167
AGACACAACTTCTCGTAAAGCCCGAGAACTCCTTGAACTTG
>P_5168
GTCGTCGTTCTGAGTTCTACCGGCTACAGATGCGGCCCCAA
>P_5169
TCAGACAGTTTGGAGTCTGGCGGTGGTTGTTGAAACCACTG
>P_5170
CTGCAGTAAGGCACACTTTACGACAACGTTTATTCCAGCCA
>P_5171
CACGTCCAGCCATGAAAATACGCCCTTTATTGGTACATGTA
>P_5172
TCACCAACCTCAATCAACGGCGGCCACTGCAACAAAGCCAA
>P_5173
TTCTAGATCGAGCTGCGATGCGGCTTCTCGGCCAATGCGGT
>P_5174
TCCAAAACCACAATAAAATACGCGGATTTTTAAACAGAGAA
>P_5175
TTTACGGTAAGAAAAAAAAGCAAGATCCACGTTTTGTCCAG
>P_5176
CATATACGTCGTGGGTTACTCGAACGGAATGATCAATGAAA
>P_5177
AAGAGTGATTACAATTTTTGCAGTCAGAAAAGCAATCACAG
>P_5178
TGTATTTTTGTATGAATATGCACTAACAAAAAAAAAGGGTG
>P_5179
TCAGTTTTATTAAAAGTCGTCTTATAACGTTCATTAATGTT
>P_5180
GTACAATGTTAATAATCACGCGTGCAGATATTTTCTTCTCG
>P_5181
CGAATCTCCACATACTCCATCCATAACTTGGTGAGTCCCAT
>P_5182
CGCCGTCCAAGATAATCCGGCAAGGCTAGCTAAACTCGCAA
>P_5183
CTAGCTAAACTCGCAATCGGCGTTTCTCTCTCCCGCGCAAA
>P_5184
ACCACCGTCGTCCCGGAGATCCGGCGTTTAGGTTTCAGATG
>P_5185
AACTAAAGATTCCGAAATTGCATAAGTACCGATTAATTCAG
>P_5186
GTGTTTTGCGGTTCTGAAACCGGGACTACTGGAAATTCCCC
>P_5187
CACTGGAAATTCCCCAAACGCGGTGGTGTTTGGCGGTTCTG
>P_5188
CTTGCTTGCCCAAAACTAAACGGCGAAGAATCAACTGGAAA
>P_5189
GATCACCATCCCTCAGAAGCCGGTGTATAACTAGCAGTGCT
>P_5190
TTATTCATCACGTGATCAGCCGCCAACAAAAGCAAATGTCG
>P_5191
TGATATTCGATGTAGGGACACGTGCGTATGGCCTCACACCA
>P_5192
GAATAATTAACATTCTAAAGCTATAAAATTACTTACTTAGA
>P_5193
ATCGGAGCGATGAGAAAAGTCGCTACTTACTTCGCCGAAGC
>P_5194
TAATATTTGAAAAACAAACACCTTAATAGAAAGTTGAACTA
>P_5195
GTGAAGATAGTTTGTAAAAGCTGGATTAAGTTTCGACTCGG
>P_5196
TCCATGTCAGCAGCCAAGCTCGTGACGAACTTCATGTACTT
>P_5197
GAAAAATATTACAATATTTGCGATAAAAGCTTAACCCATGA
>P_5198
AGTAAAGGGGAAAAAAAAGACCTGAGCGAAAGAGACGGACA
>P_5199
ATGCTGTTGTTTTGTTCTTCCGGCACATACAATCAGGACAA
>P_5200
GTTTAAAACTTTTCCATCTGCCGTAATATCAGAAACAACCA
>P_5201
CACAGAAACGTATTTCCCGGCGTTGTTTGCACTAAGACCCT
>P_5202
ATCTAAATCTCTGGACAGCTCGAGGAGCATCAAACGAAAGT
>P_5203
TGAGTTTCATACACATTTTTCAGTTTTTGGTTAGAAAGATG
>P_5204
TTTAACTTACTCGTTCTCGCCGAGCTTGACCTGTGTACCAC
>P_5205
CCTCACTCATTAAAAAAAACCAGTCGCATTTGTGTTTGTCT
>P_5206
GGTGGTAACCAAAGTTTTTCCCCGGATTGTTGCTTTGCTAT
>P_5207
GTTACACATTTAAAAATTCACATGTTATACAAGACAAAACA
>P_5208
ACGCCGCTCTCGTGGAGTTCCTTGAACAAAACCCAAGCTTC
>P_5209
TTCACTGGAGAGAGCTACGCCGGGAAGTACGTTCCAGCCAT
>P_5210
TGATTTCTCAATACAAGAAACGAAAAAACGTGAAGAATTCG
>P_5211
ATGGTAACAATAATGAAAGGCGAGAGATTCAATAGGACTTC
>P_5212
GCGGATTGTAATTATACTTCCGGTTCTTCTGCTGCGTCCTC
>P_5213
CTGACCTTGCCTCTAGATTTCCCGAGCTGAAGACGCTAAGA
>P_5214
CCCAATTTACAAAATACCCACAGGACCGACACTCAAGGATC
>P_5215
GGTGGCTCGGGCCACCAGCTCGCGAACTCTCTCTTCCAAGC
>P_5216
AAAAAAGATCGAGGTTGTCGCCGGAGTTGAGCTCTCTTGTC
>P_5217
TTATGTTAGTATACCTTCCACAGCCGCAGGGGGGCAGATCA
>P_5218
TGTTTGTGGCCATTGTGCATCTGGAATTGTTATAGGCCAAG
>P_5219
TACTGGTCCGATTTTTTTTCCTTACCCGAAAAAAATCAATC
>P_5220
TAATGTTAACGGGGCCTATTCAGTTTGGAGATATAATTATT
>P_5221
AAAAACATAACCAAAATTCACAGTGTTGATGAATTGAGTTT
>P_5222
CAGCCAGCCACCGTAGATCTCTCAGATACCATCGGATCTTC
>P_5223
CTATACACATTATTGTGTTCCTTTACTTTCACCTTTTATTA
>P_5224
GTATCTCTCTATTTATCACACACGCTTATTCTTCTGTTTAA
>P_5225
TAAAGACGAATCTGGTGAAACATGAATTAATTTTGTCAAAT
>P_5226
TAATCCTTTATCTGAAAACACTAGATTTATGATAAATACGA
>P_5227
TAATTTGAATGGTTAATACGCGGTTCAAATAAAGTTGGCAA
>P_5228
TAAGCGCATCATTATTGTTGCAGCAGAGACGAGAGAGAAAT
>P_5229
ATTACCACCATTCAATTTTTCTGTCTTTAATTATTGGTTCC
>P_5230
TTTTGCTACTTGAGTAATTGCATGGCCTAATAACAAGATAT
>P_5231
CCTTTCTTTGGTCCAATTGTCGTAGACAATGCGTCAAACAA
>P_5232
GTGAGATGTATGGCCCGCGGCGGCTGCATTAGACTGAATCT
>P_5233
GACTTTGGTTGCTCCTCCGGCCCCAACACCGTAATTGCTGT
>P_5234
TCCATTATGCAATACATAAGCAAGGATGTACCTTTTATCTA
>P_5235
GGTTTCTACTAGGAGTGAAACACGATCTCCGGTAGAAGCTA
>P_5236
ACTTTCCAAACACACACTCGCAGCTTCCAAAAGTGATAGAG
>P_5237
GCCTAACTCGAGTTAGTTCGCTAGCTTGCTGTAATCTCTCC
>P_5238
CTCCGCCTGAGTTCTAATTACATCATCGACCATCTCAGTGT
>P_5239
CTTGCATCCAAAATATCAGTCATGTTCATTGGCTTAACCAT
>P_5240
GTGATCTTCTATGAAAACGGCGTGCAGTCTAATTTAGTGGT
>P_5241
ACAAGCATTGAAGTTATCTCCTGCAACAATACAAATCGAAA
>P_5242
CTGTTTAGCCCTTGCAAAAGCAGCCTATACAACACATTATG
>P_5243
CCTTTCCACCCATCATCTGGCTGTGATAATACCGGCACAAC
>P_5244
GACCTTTCATACATGAAACTCTATTTCAGTATTACAACATC
>P_5245
CGGATACAACGGAAGCGACGCGGTTATTTCGGGATAAACGG
>P_5246
TCCGTTACAATGTTTTGCCACGTGGATGATCAAAATATCAT
>P_5247
GTACATTATCAATGAACACTCCCTACCGTTGAGCCAAATTT
>P_5248
CTCACAAGCCATGCAAGACGCGGAGAGAACCACCAATGATC
>P_5249
ACCATGGAGATATTCGAGGGCGTTAGAGAGTTTATCAAATA
>P_5250
AATTGGATGCATTTTGAACTCTAGGCCCGTGAAGCGAGGGA
>P_5251
GTAACACAGTAGTTGCGAGTCAGGAAATAGATGTGGGAGCT
>P_5252
CCAAACTTCGATAGTTGGCGCCCAAACGCATGAACACGATG
>P_5253
CGAACACAAGGCTTGAATCCCGGGTTTACTCCGAGGTCTTG
>P_5254
TTCAACTCAGGATTAACTGTCCCCAAGAAGATTACCAATTA
>P_5255
CAGAGCTGGAGATACTACGGCGGCGGTGGATACGACACGGC
>P_5256
TTGGGTCTCTATGTGACCGTCGGCGGTAGAAAAGGGCGGTC
>P_5257
CCGTCGGCGGTAGAAAAGGGCGGTCCGATTGGTTCGGTATT
>P_5258
TTCGATACCACTAGCAATCGCGGCTGCAGCAAGGTTAGAGC
>P_5259
ACAGAAATCTAAAAACAAAGCAAGAAGGAGCGATCACACTT
>P_5260
CGGGTGAGGGGAAGTCAGCGCAGGATAAACATGGGAGGGAG
>P_5261
TGAGTTAGGTGCTGGAAACTCTCGAGCAGCTAATATTGTGG
>P_5262
TTGAGTACTTCTCTATTAGTCGGCAGGAATGTTTTCGGCCA
>P_5263
ATCTAGCATTATAGGAAGCGCGGAAAAAAACTAAAACCCAA
>P_5264
CAATCGTCTCGTGGAAGATTCGACGGCACTGGCAAAGTCAC
>P_5265
CCTCAGTCGTTCACTTTCTTCACGAGCCTTTTCCTCCGCCT
>P_5266
CCGGCAAGAGCCAACAAAAGCGTGGTCTTCCCGGAAGACGG
>P_5267
TTTCTGGGTTCGACAACCGACACGATGAGTGGGTAAACGTC
>P_5268
GTAACTGCGTGTTTCTTGTTCGCTACGAGCTTGACAATACA
>P_5269
CACTACTAAGTACCTACCGGCCCTAGGATTCTATGTTAGTT
>P_5270
AAATGCTTAACCAGTTAACACCCTATGTAATGTTCAACATA
>P_5271
TCCTAAACCTAGCCAATCCTCGGTAAACTATTGCTTCTTTA
>P_5272
TCCATTGCTTTCTATGGACACTCGATCTTCCCGATCGTGGA
>P_5273
GAAGAAAAATCTTGGTGTTTCACGGATACACCATCCACTTG
>P_5274
GATTTCGACATTTTGAGGAGCTTCACCGACGGCTAAAAGTG
>P_5275
TTGCTCAGAAGCTTTTGCAGCTACAACGAATTTCAGGATCA
>P_5276
AGAAACCGCAAAGAGAATGGCGGGCTAAAAGTGGGTACTCA
>P_5277
TGACAAAGCATCCAAAAAGGCAGCAACAATCCAGCATTTCT
>P_5278
TTCTTAATGGGCTTCATGGGCCTGGTTCTGATATTACCTCG
>P_5279
CGTTATCTGTTGTGACACGGCTGTGGCAGATACAACACACC
>P_5280
CTGAAGATAGAGATGTGACACCCTACTACTCGATTCTTGAC
>P_5281
TGGAACATATTAATGCACAACCTTTACAAAACCTTTACAAA
>P_5282
CACAGTCGTTATATTTAATGCGCGAAATAACAAAATAAAAT
>P_5283
CTAATGGGTCTCAAAACTCTCGTGAGAAAATGCCACACCTC
>P_5284
CGCTTCTCCTCCATTTTATCCTTCAGCGCCGTCCAGTAATG
>P_5285
CTCCACACAAATGAAAGTGTCACGCCTTCTGGGAAGAAGTA
>P_5286
AAGAATTAAGAATTAGATATCGTGCGTATTGGTTGCTGAAT
>P_5287
TGGTCAAACCCATGGAAAGTCCTGGTTAGTCGTATTGCAAA
>P_5288
GTGAGCTTTTGAAGTTAACTCGAACCTACTCTGTCAAATTG
>P_5289
ATGATTAGTTTAAGAATGCGCGCAAATTGAGGCAAGATAGA
>P_5290
AGCCACATTGATATATGTGGCAGCAGTATTTGGGTGAGATA
>P_5291
GAAGTGAAGAAGAAACAACGCCCGGTTCACATATCTATAAC
>P_5292
TTTGAACCATAAAATCGAAGCAGCCGTAGATAAATAACAGA
>P_5293
TCTAAACCAACCTGTAAAAGCATGAAATCAATAGAGAACTC
>P_5294
TCTGAGACAGTACTCTTCACCGGGGATTCTATCGCACCCTT
>P_5295
ACATGCATGACTACTAAATGCACTGTGGATGATTACAGCTC
>P_5296
GATCGAGCCAGCAGGTAAGTCAGTAGTCCCACTTGTTTGTT
>P_5297
CATATGCCTGCATCAATCCCCAGTACAATATAAAGTTAGTT
>P_5298
CTCATGCAATTCGACCGAGACGAGGTGATGGTTCAGATTCG
>P_5299
CAACAACAACATTTAGAAGGCGGTGAGTCAAATTCCAGTCT
>P_5300
GAAGGCGGTGAGTCAAATTCCAGTCTTTATCAACAAAGTGT
>P_5301
ATTTCAGCACTAATTCCAGGCAGCATCGAGAAAAGCTACAC
>P_5302
TTCGAGTACACATGAAGACTCAGTAGCTACAAGATACTTAC
>P_5303
GTAGCTACAAGATACTTACGCGCTAAGAGCACCACCTCCCT
>P_5304
AAAATTACCATGATCAGAGCCTGCAACATCAACCATGAACA
>P_5305
TTTCTTGAACCTATCAACTCCCTCAACAGCAATTTTCACAG
>P_5306
ATTAGCATTTTTCCTGTCAGCATTAGCACATTATGCTATCA
>P_5307
TTTGACGAACAAGTGAGACCCTTTGATAGAGTTTTCCAAGG
>P_5308
ATGTTGTGGTTTTTCCAGCACCTAAACATAGTCAAAAACTC
>P_5309
ACAGAGTTCCTTGAAGATAGCCTGAAAGAGAATCATGATCA
>P_5310
TAATGTTTTGCATCAATTCACATCCGCAATCTCAGAAAGAA
>P_5311
CCAGGCCACTGGATCGGAGCCGGTGGTTCCATGATCATGGA
>P_5312
TAATTTGACCTCCAAGAAAGCCCTAACCGTTAAATTCCCAT
>P_5313
ATTGAACATAAACCCTAAACCATGAGAAACAAAAGAAACTA
>P_5314
TTATCCTTTCCCACCCAACGCTCCCGTGTCTGATTCCAAAG
>P_5315
GAGACACTCGGTTTCTTACACGGTCGAGCAATGGAATTGGA
>P_5316
ACAACCTTATAAACACCATTCCCCAGCAATAAAATTAGGGT
>P_5317
TTCAGATGTTTTCTCTTTTGCATCCTCAGGTTTGACTACCA
>P_5318
GAACTCACCCGACATCAAAACTTCATCAGGTTTTAAATTAC
>P_5319
TCATAAACCCGTTAAATTCGCGGTTAGGAAACTTTTGCCTT
>P_5320
AAGCCACCACCAAATTAGCACCTCAAAAACAAAAATGTATA
>P_5321
CTCTCTCTATAATAAACTAGCGAGCGAGGACGTCAAATGTA
>P_5322
ACATTTTTCATATATAACCGCCCCAATTTCACTGATTTCAC
>P_5323
AGGAAACCCTTTGCATCTCACGTCACTGAACCATGTCTCTG
>P_5324
AGTTGTGAATTATGGAAATGCAGTGTGAGAGTATGGGAGTA
>P_5325
ATGATCGAGATTTGCAACTGCGATAGCCTCCCCGTAGTCCC
>P_5326
CCCTCGTAGGAGAAATGGCTCGGTCCTGCTCAAGAGTCAAA
>P_5327
TAAGCATTGGAGATTGAACTCGTTAACTCACCGCCCACTAT
>P_5328
GGTGTCGTAGCCGTTTAATGCGGCGGTGAAACGGCCCTCCC
>P_5329
TTAATGCGGCGGTGAAACGGCCCTCCCCCTCGGCGGGTCCA
>P_5330
GCCATCGGAAGGGACTTGAACGTTGTTTGATTTTTCTCAAA
>P_5331
CACTTAATCAGATAATTCGCCAAGAAGGAAGAAGAATCACC
>P_5332
AAAAAAAAAAAAGTAAAAACCATTACTGTTATTGATGATTA
>P_5333
CCTTGCCATGCCACCGTCTTCAGTCCTCTTGCATATGGACG
>P_5334
TTTGCTTAGGCAGGCCAACACAGTGGGGATTATCGGAGGCG
>P_5335
CAAGCCACTTGAAACCTCTACGGCAGTATGAATAGTTGAAA
>P_5336
CAGTATGAATAGTTGAAACCCGTGATTCGATGAGCTGCACA
>P_5337
GTTTTTACCTCTTTTATTTGCTAGAAAAGTAATTGCACGTA
>P_5338
TCTGCTGAGAATGTAGTTTTCAGTGGGATTATGTTCATGCT
>P_5339
CAAGGAAAGAGGGAAAATGCCGGTTTCTAGCAACAGAAATA
>P_5340
AACAAGAAACAAAAAGAAGTCGAGGCGTCGTCGTCACCTGT
>P_5341
TCCGTGAGCCTTGCAGATTTCCTGCACATAAAAAGACAACA
>P_5342
AGGCTATCTTCGTTCAAACGCATACTTAGAGCAAGTGCTCT
>P_5343
GGCAGATCGTAACCCAGATTCCCTCTCGACTGTTTATCAAT
>P_5344
GATTATGGGATATCTGAAACCGGCGCAGAAGAACCTGAAAA
>P_5345
ACGGTCAGTCATGACCCGACCTCCAGCGATATCTCTCCGCC
>P_5346
ATCTGCCCATCTAGCGTACTCGAGGCTAATTGCTTCCCATC
>P_5347
AGTCACGGCATTGGTATGCTCGGTGAATGTAATGAAACATG
>P_5348
TCCCTGATGATAGTCGCAAGCGGTCACCTTTGCTGATGCCT
>P_5349
AGTATTCTTAGTGATGACTGCGTTCCCGCCTCTGTAAGGAG
>P_5350
GGGGATTTCCTCGTACTCAGCGGCATCGAGTTCTCGGAGAT
>P_5351
TATCTGCAACAGTGTGAACGCAGCCATTGACTTGTAAGGAA
>P_5352
CATCAATGCGGGTATAAATGCCGCAAATATGTAACCCGGAG
>P_5353
GCCAAAGGTGAAAATGAGGCCGAGAAGTCCGTTTGTATAGA
>P_5354
CTTTTTCATAGTTTTGACAACGAAATTAGCAGTAACAAATC
>P_5355
CAGACAAAGGAGTTAACATGCAATAACTCGGAAATTTGAGG
>P_5356
AAAACTATTCAATCCTCACGCGATTGAGGAGTGACTGACCA
>P_5357
ATCTTGGCTTTTGGAAAGATCGATAAAGTCAAAGATGCAGA
>P_5358
TAAAGTCAAAGATGCAGAGGCGGTTTTTGAGAAGGTGTTGA
>P_5359
GGACTTCAATGGCACAAGGGCGTCTTCGGCCCCAGCAATGA
>P_5360
TGATGCTGGCTTTTGGTGACCATACTCAACACTTTTCTGTC
>P_5361
AAATATTTTTAATGTGAAAACGGTAAATTTTGGTGCAAGAT
>P_5362
TGTTTGAAAATGGATGATTTCGCCAACATAGTTTTTGGAAG
>P_5363
GCGGTGTCGCCTAAGATTTTCGGTGTGGAGGTTACGACTCT
>P_5364
TGGTATGACACCGCTACTCGCAGCAGTGTACGTTGGTGCCC
>P_5365
AGTGCCAAGTACAGCTTGTTCGATCCTTGCAAAGAAATGGC
>P_5366
AACCCATTGGGGAAATCAGGCGGTGCTCTAATCCAGCAGTT
>P_5367
AACGCAGATGTACTTAAATGCTGGGTCATGGCGTGAAGCTG
>P_5368
TATGAATATAATTTTCTGCCCGATAAGGCCATAGACACTTA
>P_5369
TTGAGGCCTTGATATTCCTCCGGCAAATGAAAATGACGTTG
>P_5370
TTAGCAGCTTGTGCTAGAATCGGGGCTCTGATGTGTGGGAA
>P_5371
AGTAAAGGGTAAAGTTCACGCCTTTCTTAGCGATGACAAGT
>P_5372
ATTTGGGTAACAAAGAATCTCAGTATGTGTGAAAATTGCCA
>P_5373
TCCATGCAACTGGGCAAAGCCAGTAGTACCATTCCCACCAC
>P_5374
ACCAGTGCTTGCCTCAGCGGCGTTAACTCCACCAGCTCCAT
>P_5375
CGAGTTCTTCGTAGCTGAAACGGTGAGGCCAAAACTCTAAC
>P_5376
GACATTTGTGTAGATTTTTCCGGTGAGAGGAGAAATGTGAA
>P_5377
CAATTACTAACTAAAATTATCGTCGCCAAAACGTATTAATT
>P_5378
GCTTTTTGATGAGTTTTTTTCATCACCGCAATGAAAGAAGA
>P_5379
ACAGTGTGGACCCAAACCATCACGATTAAACAGCCGAGAAG
>P_5380
AAACCATCACGATTAAACAGCCGAGAAGAACGCGCTTTCTC
>P_5381
AACACCCTTCAATGATCTTTCGAACACGTGTTGATACTTCG
>P_5382
TGGTTGATGCTATATGTTCTCAGCTTATTGAGATAAAATTA
>P_5383
TTATTTCATACATCAAAAATCAGGAAAAAAAAATGCAACAA
>P_5384
ATATTAGAGCAGAAAATTTCCGATCTATCGAGAAGACAATC
>P_5385
TCCTATGTCATCGTAGGTCTCTACAGATGTTCTTATGCGAT
>P_5386
ACATTATATCAATTGCTTCCCATAGCCGTCTTCTCAATAAC
>P_5387
GGGATTTATTGCAAATTTGTCGATGTTGAAAGGTTTTCTCA
>P_5388
CTAAGACTCTAAGACTTCTTCAAGGCTGTGTTTTATCGTGG
>P_5389
AAACATGGGGAAGGAAAATGCTGTGTCTCGGCCATTCACTC
>P_5390
AGATAAAGAAAGGACGCGGTCATGGATTGGCGAGTACATCC
>P_5391
CGATGCAAAAGTTGAAGTTGCATCAAATACAGCAGGAAACC
>P_5392
AGTAAATCTCTTCTCAAAAGCTAAACTAAACTTATACTGCA
>P_5393
GAGGAAATCTCTGCTCCACGCATTGAGGAGTTTTGCTTCAT
>P_5394
TCTCAGAGCAGCTCAAGCCTCTCGCCTGGTATGCATTTCGC
>P_5395
TCCATATTTGATTGCTGATTCGGCAGAGCCCAAGCCTTGAA
>P_5396
TTCCGTTGTTGCTGCTTCAGCGGTTTTTCTCGCCAAGTGGA
>P_5397
CGGATCTGAAAGCATCTGTTCATGCCTTACAAGATCTGCAG
>P_5398
TGCCCCTTGAGCGCTATACGCATGAAGTATAGGCAAGAGAA
>P_5399
TGTTTTGGATCATTAGTTGCCTTGATAAGTAAAGACTAAAA
>P_5400
AACTTTTGGTCCGTTCGAGACTGTTCTTTCTCCGGTACGAA
>P_5401
TAGCCGTAGTTCGGTGATTTCGAGTCCAAGATTATTACTCT
>P_5402
CGAACACGTGTTACTCAAGGCTAAGACAAGTTATTATATTA
>P_5403
AATTGGTGTTTACTCAAAAACGAGGTATAATAAACAACACT
>P_5404
TGTTGTTGTTGTTTAATTTTCATGGTTTGATGGTGTGTGCA
>P_5405
CAGATCATTTGACCTATTAACAATTTAACTTGTCCAAAACA
>P_5406
TGAACTTTTCATTTGATCGGCAAGAAATAGGAAAAACCAAA
>P_5407
GATCCATACACAAATGAAAGCATTTGTAATTCAATCGAGTT
>P_5408
ATCCTCTATTCCTGAAATGGCCGGCAAAACTGAAACTAAAG
>P_5409
TGACTTCAATCAATCTCGATCGGGTTCGGTTAAGGGCACTA
>P_5410
ATCCTCAGTTATACCGGTTGCTGTATTGCCACACTCCCTAT
>P_5411
TTAATTATTTGTTTTAAAGGCATTAGAAACCGAAACCGATA
>P_5412
AATAATTTAGTTGGAAATGTCTATTTTTGTATTTTATTGTA
>P_5413
ATGGACGAGCTTGTGAACCGCATGTACAAGTATCCATTCCT
>P_5414
GTGCCGGAGTGGTTATCGGGCATGACTAGAAATCATGTGGG
>P_5415
AAAGAAGACCGGGATTAGACCGTAAGCGAAAAAGCTTTTCT
>P_5416
AAGAGAACCCGCCATCAAGGCGCCCTCGCAGACCAGGAATT
>P_5417
GAAAGTGGGGCAAATAGAAACACTGGCGACAGGGAAAATGA
>P_5418
CATGTACACTTCAATAATTACGGCAAAAAGGTAACGTTAAT
>P_5419
GAAAAATATATACATTTACCCGAGTAGATTATCCTAACAAA
>P_5420
ATTAACAAATTGAGTTTTGTCATGATGAAACAGTAAATAGA
>P_5421
TTGGTCAGTCGAGGAAATGGCGGGGTTCTACGGATGCAAGA
>P_5422
TGATCTTAGCCTGTCTCGCTCGGTTATAAGCCATCGTCAGA
>P_5423
CAAACGTCAGAGATAATTTACATCCCAAGGCTTCGATGCTT
>P_5424
TCTGATCGCTCAAAATTGAGCAGGAATTTCCGAATCATGAA
>P_5425
TAAAGTCTCTTGAGGCATTTCGGGACTGTGCAATCCAGGTA
>P_5426
GTTGAAATCTCTGGAGTTGTCTGATACCGAAGTAGGAAGCA
>P_5427
GTTACTGATGCTGGTCTTTCCGCGCTCACAAGTAAGTCCTT
>P_5428
ATACAGACCTGAAGAAACTGCAGTCACTTGAAATATGTGGT
>P_5429
TCTCTGACCTTGGAGTCCTGCAAGCTCTCTGCTAATGACAT
>P_5430
TGCCAAACTTGGTCAACTTCCGTCCTGAATAAAATAATATG
>P_5431
TGGTGCACCGCTAGCCGACCCGTTCTCAGCCGGTGGAGCGA
>P_5432
TCCCCATTTACCTTCAGACTCGAGCGGTTCGAATATGTGCA
>P_5433
GAAGGGTTGACCCGGCAACGCAGCCGTAGATTTGCAGAGCT
>P_5434
AAAAAAAAAATGGTCTAAGGCGGGAACCTGTGCATCTGCTC
>P_5435
AAAACAAGGTACAGCTTCCTCGGGATTGGTTTCAGCAACAT
>P_5436
CTGTCGCCTACACGGAAAATCGAGATGTAGAGATCAGTGAC
>P_5437
CAGGTGCATCATAGTCAACTCGGGAACCCATATTATCATAC
>P_5438
TGAAAATATGAACTTGATGACAGGAAAAATACAACACATCA
>P_5439
TTGCTATGCATAGGCACCTGCAAGGGCATTGAACATTTACT
>P_5440
CGTCTTCTGTACTAATCTTTCGCGAGAACCAACTTCCCACA
>P_5441
AGAACCAACTTCCCACAGCCCGATATCACCTACATTTGTAC
>P_5442
AACCCAGATTCTTGTTCAAGCCTGAACATGACAAAGCAATA
>P_5443
CGAAATATGATTTATAAACTCGGTTTATCACGATTTATACG
>P_5444
TTTTTCTTTAAGTTAAAAAGCTATCCGGCCAAAAGCAAAGC
>P_5445
TAATTGTCTTATTTTCGAAGCGATGTTTAGTTTTTTAGTAA
>P_5446
AACTTTTTAGTTATAAAATACAAGAGTGACCCATACACAAA
>P_5447
ATTTGAAAAAATGAATAACCCACTGATATTAAATCAATATT
>P_5448
TTTAAGTTTTCTATTTCACACAGTAAAGGCTAAAAATCGAG
>P_5449
GTTACGGTAAGAAGATAACGCAGTTTCTAATAAAGGGTTTC
>P_5450
GAAGTTTGCTCGACTCGGTACGGAAAATCTATGGTTCTATT
>P_5451
TGCTTGTACCTGGTTTCGACCGGGAGTTTATCTAGAAGAGA
>P_5452
AACCATGCTTACAACAGATCCGATGTCACTTACTGCAGAAG
>P_5453
AAAAATTGGAAATTTACTTACGGCTCTAATAAGGCGTTCAA
>P_5454
ATAGGCAGCTCAGTAGCACTCGGTTTTCCAGATGTAATTGT
>P_5455
CTGAACTACACCTTGCATGCCGGTTGCTTGTTGGCGTGCAA
>P_5456
GTTGAAGAGGATAATTCGCACGCTGACCCTGCATAGAATGT
>P_5457
GATGCTAAGAATTATAAAAACGAAAATATGTTCAGCATCAT
>P_5458
GATGAATGCAGTTGATTAGGCTGCAGCACATTTTGCTGCTG
>P_5459
TGCCTTTGGGGTCCTGAAAACATGTTCGAGGAAAGGCCATG
>P_5460
ACATCAAATAGCCAATCCCACCGGAACGAGAATCCAGGAAC
>P_5461
CTTTATCTTCTTTGGAATCCCGATCAAAAGAGAAAACTCTA
>P_5462
TCAAAATATTTTAGTCGTTGCGTGACATTGAACCCACACAT
>P_5463
ATTGTAAATAAGTTCAAATACATGATTTGTTTATTTAAACA
>P_5464
GACAGCAATTCTCATGAGCTCGTCAATTCCTTCTTTCCCAG
>P_5465
ATTGCCAAATTGTGGAGTCACTGCCTCAGAAGAAAAACAGA
>P_5466
CCTAAAACACACTGCGTGAACGGGGGTAATCTCGTCATTGA
>P_5467
TTGAATTCAGCGAACAGTTTCAGGAACCAAGCATCGTGACG
>P_5468
CAAAGTCCGGCTCATAAACACCGTCGCGGTTTTTCCCGGCG
>P_5469
TTTTGAGGACAAGGGTCAATCGGGAAATTCCATTGACCGCA
>P_5470
ATATCTCTAAAATTCGATTCCGGTTTAGATAAAAAGTTGGG
>P_5471
GGTGGTGATGGAACCAAAGGCGGTGGAGACGGCATAAGCGG
>P_5472
GGACACATAAACTCAGAAAGCAGTTGCATATTACCGGCTGA
>P_5473
CAAAGCTATATTTTCTTAAGCAGCCGCAAGTTTCTCAGCTC
>P_5474
GAAATGCGGAGAACAGCTTTCGAGGGTAACATTCTCAGATT
>P_5475
GTAACATTCTCAGATTAATTCGTTTGGAGATTCAGTCCGAG
>P_5476
ATTCGTTTGGAGATTCAGTCCGAGCTTGATCACTCGCCTAT
>P_5477
AACTTCAAGACTCGGTTTATCGATTTTTGGAGGAAAGAGGT
>P_5478
CTCCCACAAATAAAAAGTTACAAGATGAGAGAAACAGATGG
>P_5479
TGGTTTTAACCATCCAATTGCAGGGTGAGATATAGGATAAA
>P_5480
AAAGTCCTCAAGAAGTGAAGCATGCTCTTGTTTTGCTCTAA
>P_5481
AATATTCAAATGGTATGAGTCAGGAAAGGAACAGTACCTGT
>P_5482
AGTGGTGGCAGAGAAAATTCCTGCGCCTAAGGTGGAGAAGA
>P_5483
AGATTTTAGGAAGACTAGGTCTTCACAGGGGATGGAAACAA
>P_5484
AAAGTGAAAATGCATGATGTCATACGCGAGATGGCTCTTTG
>P_5485
ATATATCAACTTATCAACAACAGGGATAAAATGGTTGCCAG
>P_5486
TTGAGGACTATTCTGAAACACCCTACCGCCTTTTACGCGAC
>P_5487
CCATTCAAGCATGAAGGAACCGGGGATGGAGCAGAGGTAGG
>P_5488
GGATTTCATATGTTTTCCACCCCCAATGCTGTTTTCTCTTG
>P_5489
TTCTTCATCAGTACAAAAGGCCCTACATCCACCAATGAGGG
>P_5490
GTGCTAGAGGTGGAACTCGTCGAGCGAATGGAGATGAAAAA
>P_5491
ATCGAGGATAAATCTTCAGCCAGTGAGGTGAAAATTTCTTA
>P_5492
AGGTGACTCAAGCTATGCACCGGAAAATCGAAAAAGATTGT
>P_5493
GAGAGGAGCCAAATGCAGAACCCGAAACTGATGGAAAAGAG
>P_5494
CCGAAACTGATGGAAAAGAGCATAAATCATTGAAGGAGCCA
>P_5495
CTACGAGGCTCTTAAGGCGGCGATTGATGGTTGCGACGGCG
>P_5496
AGTTTCTAACTAATTAATGTCAGTCACTTAAATATTTACTA
>P_5497
AATTTTCATCACATTTGAAACGAAAAAACTAATTTAAATTG
>P_5498
GCTACTCTATTAGGTAACTGCATGTTGGCAATATCTTCTCT
>P_5499
TATTACCACAAGTGAATTGGCGTGTGAGCCCATTTTGGTTT
>P_5500
GTTCGGATTTAGGATTAAACCTGTGACAACACCAAGATTTG
>P_5501
CAACTCCACAAGGAAGTACGCGTGGTTACGACTTATGACAA
>P_5502
AGTATAGCCCTTCCATTTCTCGAGTTTATAAGAAAAGAGTT
>P_5503
ATTCAATTCAGCTACAGCGACTGGATCGAAGTCCATAAAAA
>P_5504
AACATCCTTCATCTAAATTTCATGGACACTGAGAAGTTAAA
>P_5505
ACTAGCTCCTTGTCTCAATTCAGTCCCATTTGATTCAACTA
>P_5506
CCAAGCACACCTTTTACGACCATCAGCGAAGCAATCACCAG
>P_5507
ACCAAGAACTGATCGGAACTCTCGCTCATCGGAATTTACGG
>P_5508
AGGAGGAACCGACATTGACCCGATTCTCACAAAAAACTGCT
>P_5509
TGCTGTGTTCACGAGAAAAGCAAGGTTAGAAACAATGAGCA
>P_5510
TTTCCCCATTCTTTAAAACGCCGCCGTTTTCTACCTCCAAA
>P_5511
CAATGCCAGGGGATTCAAGCCGGTCTTTGTGATTCCACATG
>P_5512
TGCGATTCAACTAGCTAATGCGCGAGACAAACCATGGTGAA
>P_5513
TGAATAGCGACGCCAAGCAGCTTGGATGAAGCAAGAAGCCC
>P_5514
ATGACAATGAGTTGCCCCCGCCTTACCTGAGATTTTGAAGA
>P_5515
ACAATTGCTCTTAAGAAGCTCAGGGACTGTTTTGATCCATT
>P_5516
TGACAACATGTACCAAAACGCTCCAGTTATCTGTCAAAATG
>P_5517
ACCTGGCTGATTGAAGAAGTCTATCTCAAAGTTCATCCCAA
>P_5518
CCTGCTCTTTAGTCTACGCACACGCTCCAAGTTTAGTGTAC
>P_5519
TCAAAAGCATTGTCAAAACTCCTGCTCCTCCTCCTACTCAA
>P_5520
AATATTTCAAGAGGGTGGGGCGGTGAGAATGCTTACCATAT
>P_5521
AGTTTGTAGACAAGTTAAAACATAATTACAAGAAAACTCAT
>P_5522
ACCATTTCTCTTTATAGTTTCCTTATAAAACAAAAACAAAA
>P_5523
CGGTAATGGAAGACATCACACGGCAGAGCAAAAAAACTTCG
>P_5524
CGTAGCTCCGTCCATAGAGGCGTCACAAGGTTAACATGAGA
>P_5525
CAAATTAGTCCAACCAAAACCATGAGAGGCCACAACATCGT
>P_5526
TTATGATAACGCAGAAGCTGCATGGATATACTAAATGTGTT
>P_5527
ACTTGCAGCAGCTGCTGCCGCGGAAAAAGGACTAACCTTTG
>P_5528
TTATTCACTCTCAGAGAAGGCGATTGCGGAAGGGCAACCGG
>P_5529
AAGCGATGTCTTTGGGCTAACCCGAATCAAGAATCCGGTAA
>P_5530
GGGAGCCCATTCTTCCTCACCGGCCGTAATACTTTAGTAGC
>P_5531
AATACTTTAGTAGCAGTTGGCTGTAACAACAATGCCTCGAT
>P_5532
CAGAGAGGACGGAACAGAAGCTGCAACGGCTATAGATGTTG
>P_5533
TCAATTACCGAGGGTACAAGCGGTTGGAGTTACAGTAACTA
>P_5534
AATCATTGATGCATTCTTCGCCTAAGTAGATATTGATGAGT
>P_5535
TAGTGAAGGACCCCAAAACTCGCTCCCGGTTTTGAATGTCA
>P_5536
ACCCATAAGTTGTAAAAATGCGTCAGATACAACACCGTACA
>P_5537
TTCAGCACTGTTGCTTTTCGCCTTCGGAATCTTCGGGTTGT
>P_5538
AAAAACCAATGTCACGTGTCCGGTCTGAAGAAGGCATAGGT
>P_5539
TATCTATATATACATTTTTGCAGCCATCTTGTGAAATAAAT
>P_5540
CCAACATTTGAACTAGATTTCGACAACTATTTAAAACAAAA
>P_5541
AGCACTTTCGTACCTACACTCGGCTGCATCTTTTCCTATAT
>P_5542
AATGGAGATATGTTCAAGCGCCTTCATGATGAATCCGACGA
>P_5543
TCACCTGACAACAATGGTTGCAGGAACTTTTGGGTACATGG
>P_5544
CAAGCTTGACCAACTGATGGCAGTGGCGAAACTCGCTCGAA
>P_5545
TTCCCAAATATACAGAAACGCATGAGCTCTAATAAGAGCGC
>P_5546
TTCTTTAGACATTGTTGTCTCCTTGACGGTGAAGATACAAG
>P_5547
TAACCTATTCTTTTGCAGGTCGGTGGAAGCATTTTACCAGC
>P_5548
AACCCAGTCTATTGCTGTGCCGGCTTCAAATTCTACTCCCG
>P_5549
TGAGTTCCCATTGCAAGGCACGGTTTTTTTTTTCTTTCCCA
>P_5550
GAATTTCTTCAGTTACTAAACGAGCCCTACGAAGGATCTGA
>P_5551
TCAACCTGATCAAGAAATGCCCCACTCAGTCAACGTTACCC
>P_5552
GGTGGGAAATATTGGTGACTCGAGAGCCGTTCTAGCCACAA
>P_5553
AGGAGGAACCGTGGAAGTTTCGGAAACCGTTAATCATTCTC
>P_5554
GAAGGATGATGAAGAGTGGTCGGCGTTGGAAGGATTGACTA
>P_5555
AAATGTTGAGTCTGTAGTCGCCGGAATCACCGTGAATCGGA
>P_5556
TGTGAAAGTGGAAGCTTTTGCTGTAATACTCACTGCACAGA
>P_5557
GGCTACTGCAAGGACCTCTTCTCGATCACATTCCTCCTTGA
>P_5558
GATGCGAGCATCGAGAATTTCATGAAGTCTGTCATTTCTCA
>P_5559
TGAAGGAAGGATGTTTGTTGCTGCAACAACAAACCTCCATT
>P_5560
TTCACTGTACTCCATTAATTCGGGAGGAGTAAACAAGGACC
>P_5561
CATCTCCGCCGTCTATTTTTCATCAACATCGATAGATGTAC
>P_5562
CTGTCCCACAAGGATTTACGCCTGATCAAACGGGTCTCTCG
>P_5563
ACGCCTGATCAAACGGGTCTCTCGAATGCAAATGTCCGACC
>P_5564
CACGAGTTTGGAAATAAACTCGGGCATATCCATTCAGCACC
>P_5565
CACTCTCCAGTATCCACAATCGATCTCATCCAGCTCGTATG
>P_5566
ATCATTATGAATGACGATCTCGAGGAGCTAAAGGAGCTTGG
>P_5567
TTGGTATCTGGTGGTGTACGCGGAACCTTACCATGGATGGC
>P_5568
GCTTATTTTCTTTCCCATCTCGGTTTCGGTTCTGGTGTCTT
>P_5569
AACAGTAGGAATGTCCAATCCACGGCTGGCAACATCAGTCG
>P_5570
GAGCAACGCAAATTCAAACACGAACCCAAAGCCTTAAACTG
>P_5571
GGATTTTTGCGGGATTTAGACATGATGGTGATTCCCCCTTC
>P_5572
GTTTCTAATGTATTTTTCGCCAGGAATATCTTATAACTGTT
>P_5573
ATTTCTGCACCTTCAGCGGACGCGCCCATGTTTGTTGTTGG
>P_5574
TACCCAAAGACTAAAATATGCGTGGGTCTTGTAATGTTACA
>P_5575
TTTCTCTTTCTCACAACTTCCCCTAGAAACACTTTTTTCGG
>P_5576
CAAGGGTGTGCCTAGAGTTCCATGGGAAGCTAAAGGAGAGT
>P_5577
CCAGCCGTTGATCCAAGGCTCAAGGTTTTGTTTTTGATGAA
>P_5578
GTCTCTCTTACCTCGATTTCCAAGAATATCATCTCTACTTA
>P_5579
AATTCCATCGACACCAACAGCTACGGCGGTTCTTGCTATGC
>P_5580
TGCTATGCATGGTATTAATTCGCGAAGGCCACCACTAGCAA
>P_5581
CCCTCATCCATTCCAAATTTCGTGGATCTACTATTAAATCA
>P_5582
CTAAAACTCAAAATACCTGACTCGACTCATGAACGTCAGTA
>P_5583
TGATCTTGACAAGATTGAGGCGGTTTTGGAAGATAAGCAGA
>P_5584
ATCTTAAGCTGCGATTTCCGCTGTTTTGTTGTTAGTATTTA
>P_5585
CAAACTTTCCACCTTGGTCGCAGCGTTTACTTTAGTTAGTT
>P_5586
TGAAAATAAAAATTGGAATGCACCAATAGCACATGCTCAAA
>P_5587
TCTTCCGAAAATGGGCTTTTCGTAGGATTTTAGTTGTTATG
>P_5588
GTTCTTGTGAATACCTTACTCGGTGGGGCATCAGGGGTGCT
>P_5589
GTTTTCCGCTTCTTCGGGAGCGGTATGAGGTGCATAAGGTA
>P_5590
GTAAACCGGAAGGACAAACTCGTGAATCGGGTAACTCAACC
>P_5591
TATCGCATGTTTCAACTTTGCCGGAACCCACACCATCACCA
>P_5592
ATGTCCCACCTCATGTTGCCCGTCAAGATACCACCCTTGGG
>P_5593
TTCGTTAACAAAATAAAACACATGGTTTTGGTTTGTGGCTA
>P_5594
GAGACGCAGATTTGGCAGACCGGCCTCAACTTTTCATCATG
>P_5595
TTAAGGAGAAGGACGCCTGACCTGACATTCCCTACCGGTCT
>P_5596
ATCAGAGCTGAAGCAAACCGCGATTTTTTCAGGATTTGCAT
>P_5597
CAAGTGTTTCACAGAAGACGCTGCAAGGTTAGTATACAAAC
>P_5598
GCCGTCGATTGGTGGACGTTCGGGATATTCATCTACGAGCT
>P_5599
AATTTTATCCTCTACGTTGGCGCGCTCATACTCGTTACCTA
>P_5600
TTTTACTTTTTTCCTCGTTTCAGGACTAGAGGATGTTTTTG
>P_5601
GTTGAACCGACCGTTAGCTCCAGTTCTTGTTTTCATGTTCA
>P_5602
ACATAAATAAAAAACGACCACGGTGGGACTCGAACCCACAA
>P_5603
CAGACGATAAAGTCCCTGACCAGTAAAATAAAGAGGAATCA
>P_5604
CAAAATACAAGCTGTTACACCGGTTCCACATGAGGCCGCAA
>P_5605
CGGACTGTCCAGAGATATGTCTGCAGATAAACGGATAAGTA
>P_5606
GGTAAGCCCTTCAAGTTAGACGGTGGCTTACTAGGGGAAAA
>P_5607
CTACCGGGTATATGACCACTCGGTAAACCCTTCCAAGGTTC
>P_5608
ATTCATAACTCACCACCATACACGAGCTGCACTAAAGAGCC
>P_5609
GAAAAGAGTCCAGATTTTTGCGTCAAAGAAACAACAATATG
>P_5610
TGCTTTTGAATTTCCTTACTCGGGGTTTAATTCAAATCATT
>P_5611
ACACAGATGCAATGTTCAATCGCCGGTTCTAATCCAAAATC
>P_5612
CCCGCATTTGCTATACATGTCTGCAGCAGCGTTAAAGATAA
>P_5613
ATGAAGTTGTTGGCCTTCCTCTAGGACGGCTAGCTTCGCAG
>P_5614
CCGTTAAATAGGTCCTGACTCGAGCTTAAATCACCACATTT
>P_5615
GCTTAAATCACCACATTTGGCGTACATAGTGATAAGCGAAT
>P_5616
AGTTTGAAAAGCCGCCAGGGCCTTGTCGGGATCTTCGTCCT
>P_5617
CAGGGCCTTGTCGGGATCTTCGTCCTCAGCATAGCCACCAA
>P_5618
CACATAGTTCACTGATTTTCCGGAACTTATCATTGAACAAA
>P_5619
ACAAGTACAATGAAATGAATCCGTAGTACATTTTCTGTTTA
>P_5620
AGTTTAAGAATGCATGCACGCATTGTTTGATATATTTTGGC
>P_5621
TCACTCATAAGGTCCAAACACAGGACTCATAAATTTATATA
>P_5622
CACATTACATATGCATGACGCATCGTTAATTATTATTATTT
>P_5623
TTAATTTTTGTATTAAAAACCCTTACCGATCTCGCCTTTAA
>P_5624
AAAATCGACAAAAAAATAAACGATATTTTAATTTTTCAAAA
>P_5625
AAGACGAAGTGCATTAAATACATGGTTCATCAATGCGTGTA
>P_5626
ATGGTTTTATTTTGTAGGTTCGATTTCTGTAAATGATAGAT
>P_5627
ATACAAACTCGGTGCTTGTCCGTTAATTACCATTTCGTCCT
>P_5628
TAATTGGCCGCCAAAAACCGCGTTTCAATTTCTGCAGTTTC
>P_5629
GGATATAAAAGACATCGAGGCAGAAACAAAACATCGACCAA
>P_5630
GAAATCTGATGAAAGAAAAACCTGAAACCTAAAAAACATAT
>P_5631
GAAAGTTAGATTAAAATCTCCCTGAGCTTGTTGTGTATCAC
>P_5632
CTTCTGCAACAACTTACAGGCAATCGGACAATTCCAGAGCT
>P_5633
ACAATTCCAGAGCTAAAAAACCCTAATCTTCTCGGGCTTGT
>P_5634
TTCTTTTCCAGCTCGTACACCGCGGATGGATGGTAAAGAAT
>P_5635
GCTCAACGCCCAGAAGCAAACCCGAGAGGTAAAATTTGTCG
>P_5636
TGCACTTCTATAAGTTTTTACGAAAACCATGCAATTATATA
>P_5637
TTGGCCCACTTATAAATTCTCAGGTTTTTTATTCATTTATA
>P_5638
GTGTATGTCATTGTGTAATACGTTTATGTGTATGTGTATGT
>P_5639
AAGAGGAAGACGACGTGTAACACAGAGCCTCGAATCATGCA
>P_5640
TCTTACCCACATACAGAGCACCTTCTCTCTGTTTTCTGCAA
>P_5641
TTATATTTGGCAACATCAGCCTATGATTTCCCAGCTACAAC
>P_5642
ATTTTGAAGTTCATATCAAGCTGTCCCAGTCCAGCAAAGAC
>P_5643
AGCATTTCTGTTGTTAAGATCTCTGATATTGTTTTCATTTT
>P_5644
TGGATGGTTCAGGGTCTGACCGGTGAAATTCTTACCCAAAA
>P_5645
ATGAGGAAACTAGAATCAATCGTTGGTTCACCAATGCCATT
>P_5646
GGTTCACCAATGCCATTGGTCGACAATGCAAGTTGCTACGG
>P_5647
GTCGACAATGCAAGTTGCTACGGTATTCTAGCTCTACTTCC
>P_5648
CAGAAGACGAGGATTACAAACGGGCTCATGAAAAACTCAAT
>P_5649
CAATCATTTCACAGTAAGTCCATGGATCCACACAAGATTCA
>P_5650
GATAAACATAAGTAATGAAGCTGGACTAGTGAAGAAATCCA
>P_5651
TTTGGAACGCTTTTGAGATACGAGATTGATGAGAAAAGACA
>P_5652
GTAACTTTGCCCGCTTGACTCGGCAAGTGCTTCTGCTCAAC
>P_5653
GTTTATCGATGAGATTGATGCGATTGGATCAAAGAGGGAAA
>P_5654
CTATTCGGACATTGTTTCAGCGTGCCCGGACATGTTCGCCA
>P_5655
TGGGAATCTTCTATATGTACCCCTCCCTAACGCCGATGAAC
>P_5656
TTAGTTTAAATTATAAGACACGTGGTCTTCTCTTTCGTCGT
>P_5657
GAGACTGAACGGGAAACTCTCGGTCAAGCCCCAGTCAAGTA
>P_5658
TCAACCTAGCAATGCATTTCCATGGTTGGCTTTCCTTTTTC
>P_5659
AGTTGAATGTCGTTTACAGGCTGGAACATGATTGTGTGTGT
>P_5660
GAAGGCTACTTCGATGCTCACTCGATCTGGCACGCTGCCAC
>P_5661
CATGAATCTGCAATTTGAGACACGACCTGCATAGACCAGAC
>P_5662
ATCAGGGGTCCTGAAAAATTCACATTCTAGTATTCACTATC
>P_5663
AAAATTCACATTCTAGTATTCACTATCACGGAAGGATGATG
>P_5664
AATTAATTCATGAACAAACCCCAGACGGATCTATATAACTT
>P_5665
CTTAAAAACTTGTTATGAATCAGTCTTAGCTATGCATCTGT
>P_5666
ACTTACAGCTCGATCCATCGCAATTTCGACATGTATAACTT
>P_5667
CCAAAGTTGCCTAATAATAACATGAAACCAAGCCATGTTAT
>P_5668
GGGTTTAATGGGCTAGCCCACACGGTTTATGGTTGGCCCAT
>P_5669
TCTCTCCCGGCGACAAAGCTCTCTCTCGGCGACGACCAAGC
>P_5670
AGCTCTCTCTCGGCGACGACCAAGCTCGACCTCTCTCTCAA
>P_5671
ACTACCTCATGAAACTGCTTCTTCAGGGACAGCTGAGAGAG
>P_5672
GGTCTTTAGAGAAATGATTGCAGTGGCTTTAGTTCAACATA
>P_5673
GCGTTTTAAAGAATTGTCATCGATGGCATGTGATATCTTAA
>P_5674
GCCTTTTACCTACTAATGTGCAAGCCCTCCTATGTACTAGA
>P_5675
GGCCTTGTAGAATAGAAAAGCAGTGATTGGTCAAAAGGTGG
>P_5676
AAACAAGTGCCCAGATGTTCCAATGACGATTACATGCCGTG
>P_5677
CGATTTGGTTTCATAAAATCCGAAAATGGTTAAAGCTGTGG
>P_5678
TCGTCGCAACACTCGCAAGACAGGAAGCTCATCACGCGCAG
>P_5679
GCAAGACAGGAAGCTCATCACGCGCAGGAAGCACCTCTCGA
>P_5680
ATTCATTGATGGCTCTTGCCCTCGCCCTGAAGAAGGTAACC
>P_5681
TTTGATGATGCTGCTCAGATCTGGAACGATTTACACAATCG
>P_5682
CGTTTTCACATGACAAATCTCCCTAGAACCTTTCAGCTTGT
>P_5683
ATGGTGCAGAAGCTAGTGTACCCTGCCATTGTTGCAAGAAA
>P_5684
CCTGGTGCGTTGGCTTCGTCCTCTAACATGCCTCAACCTGG
>P_5685
CTGGAAAGTCTCATTGGGAACATGAGCAAGGATCAGATACA
>P_5686
AAGGGGTCAACGATTGGAAGCGGTAGAAGAGTTGGAAATCT
>P_5687
CTTGCTGGATGTTGAAGATTCAGTGTCTGAAGACGTTGTAT
>P_5688
AGATGTCTGGGGACCTTTCTCTGAACCAACACAGGAGGGGT
>P_5689
CATTACTTCTTAACCATCGTCGATGACCACACACGTGTGAC
>P_5690
GTATGACACAAAGGTCAAGGCAGTACGGTCTGATAATGCTC
>P_5691
GGGAGACTGCATACTTACTGCAGTTTTCATTATCAACAGGA
>P_5692
ATGCTAGTACTTCTCCAAAACAGCGTCACAAATTTGAAGAC
>P_5693
GTTTCCCTTCAAGACCAAACCTGCAGAGAATGAAGAGTCTT
>P_5694
GCCACTGCCAGTCCAAGAAACATCAGCGTCGAATGTGCCTG
>P_5695
CAGAACCACACACATATGCTCAAGCACGACAAATAAAAGAG
>P_5696
TGGAACTTGGGTTGTTTGCTCTTTACCAGTGGGTAAGAAGG
>P_5697
TTTACCAGTGGGTAAGAAGGCTGTAGGATGCAAATGGGTTT
>P_5698
AGATACAAAGCCAGATTGGTCGCCAAAGGATACACTCAAAC
>P_5699
GTTACTCATTGCAGTTGCTGCTGCAAAAGGATGGTCTCTTA
>P_5700
AGGCTGAAGAAGTCTCTATACGGTCTAAAGCAGGCTTCTCG
>P_5701
AATTGCTGAGAGACGCATTGCAGCGTTCCTCTAAGCTCAGG
>P_5702
TTGCAGCGTTCCTCTAAGCTCAGGGATTTGGGAACCCTCAG
>P_5703
TCAATCTGCCAAAGGAAGTACACGCTTGAGTTGTTGGCTGA
>P_5704
CAGACCTGATATCACTTATGCGGTTCATAGGCTCTGTCAGT
>P_5705
AGTGATCTCCATGTCTTCGGCAGAGGCAGAATACAAGGCAA
>P_5706
CAAAAGCTCTATTTTCAGGTCAGTTTAAACGACTTCTAAGC
>P_5707
TATAATGTCTTGTATTCACTCTTTAATAAGATAACAGAAAT
>P_5708
ATAATCGTAGAAAAGAAAATCATGTTGGATTTTTTTGACGA
>P_5709
GGATTTGAAAGTGAGAGGACCTGTGGCGACGAAGACAGAGC
>P_5710
TGATTTTCGTCAGTTTGGGTCGATGCCATAATTGAGAGAAT
>P_5711
ACCGTCCGCAACCGCAAACGCTTGCGGGAAGGTGCTTTTGA
>P_5712
AAGGTGCTTTTGAAATCTGGCGATTTCGAGCGGTCCAAAGC
>P_5713
ACGGGTGGTGGTTCTTATGGCGACAATGTATGCAATGTACT
>P_5714
TAAGTCGTCCACTAAGCCAGCATCATCGTCAACTGTTGTCA
>P_5715
CAAAATAGAAACAGATTCAGCGGATGAGATGAAACGAATTC
>P_5716
ATACCACGAGCTTTTGTTTGCGCTGAGGGAAAAGTCTTTGA
>P_5717
TCTGGGATTTTGAATCTGCGCGATTTCTGTTGTTTCTTTCC
>P_5718
ATGTTTTTGTCTTTTTTTTTCCTGGGTATTGTTCCTCTATG
>P_5719
ATATGGCTGCTGGCGTTAGACCCGACATGCAATCAAAGCCG
>P_5720
CGACATGCAATCAAAGCCGTCGGGTGCGGCCAACAGCTCTG
>P_5721
AACAACAATTTCAGCAACCGCCTAATCGATTTCAGCAACAA
>P_5722
GTCAATGGCCTTCCAAGTCTCAGGAAAATACTCTAATGTCT
>P_5723
ATTTGCAACCTTCATTAAAGCGGTTGAAGGTGGAGCAATCT
>P_5724
TTCCCTGTTATAATGAATCCCGAGGAGACACTATTCTCGCT
>P_5725
CAAGAAGCTAGAAGTTAAATCTCGATTTCTTGAAATTTTTC
>P_5726
TTTACATCCTCCAATTTGCTCCTGGTCTACACAGGTACTTA
>P_5727
ATCAGTATGATACACTGAGGCGGGCAAAACATTCTTCCATG
>P_5728
ATATGCAGCTCAGGAAAATGCTCGATCTTCTGGTGCATGCG
>P_5729
TATCCCTTTGGGGGATGTGGCAGGAATGTAATATATATACA
>P_5730
ATTTCGACCAAGAGTGTTCTCAATGACAGTCTAGCATGCAA
>P_5731
AAATGCAGGTTATGTTTTCACCCGAGGAGGATATGTTGAGT
>P_5732
ACCACTCTTGACAGGTATTGCGCGATTTCGTATCAACTTAC
>P_5733
AAGCTTGGAGAAAGGTTTGGCGAGAGAGCTGAAAAACGAAG
>P_5734
GAAGGCCTATCACGCGCCCTCGGCCATCTCACTTTCTAAAT
>P_5735
GCCCTCGGCCATCTCACTTTCTAAATTATGCGAAAAAGCCC
>P_5736
TAACATTTAAGAAAATTTTCCTCCAAATACTTAACTAATGA
>P_5737
GGAAAACGAGAGAGCAAAAGCGAAAACAGCCTTGGAAGCTG
>P_5738
TTTCTTTCTCGTTTCACGGGCTTAACCAACATTTTTACTGA
>P_5739
TTCCCTCAAAGCTGAAGATGCGACAATGGCGACACATCGAC
>P_5740
ATCAAGAACATCAGTGATCTCACGGACACTTTCTGGCTGCA
>P_5741
TCAGTGATGACAAAAGGTTCCAGGCCCGACAAAATCATACA
>P_5742
AACACTAGTACATGCAAATGCAATTTCGGGTTTGCAAACGT
>P_5743
TCCGGTTCTACAGATGAAGACTCGACCCATGCTGTTGCTTC
>P_5744
TTAAAACTTGTGTGAAATTACCTGAACCATTTCTGGAGGTC
>P_5745
AACTGACAAGAATTAAGCCCCGGAAAATTTCTCTGTATTAA
>P_5746
AATCGAAGAAATTCCCAACTCCGACGGAACTAATCTCTCAC
>P_5747
AACTTATTGTCGTAGAAATGCATAGACGGGAATCGACAAAT
>P_5748
ATCTTTGGCGTCTAAACTTTCCTGGTTTATGTTTGCACGCT
>P_5749
GTACGGGAATATCCTTTATGCACGACAAAGCTTGAAACTCG
>P_5750
ACGACAAAGCTTGAAACTCGCGAATTTGGGATGTAATGTTG
>P_5751
CATTTGCCTTGGGAACAAGGCGTGAGATTTGTTCTGCTAAT
>P_5752
GGTAAAACCAAGGTTCACCACGACGACTTTCAAATAATACC
>P_5753
ACCAAGCAATCATTACAGGTCGTTACGTACGTCATCTGGGT
>P_5754
ATTCTCAGCAAACGCAAGCTCGTGTATGTTGTCGATTGACT
>P_5755
GGTTAGCGGGTTTTTTCGTTCAGGAGAGCCGCAAAAGGCGG
>P_5756
TTCAGGAGAGCCGCAAAAGGCGGTTGATCTGTTCAATAAGA
>P_5757
TGTCGAGGAGGAGCACCTCGCGCTGCCATTAAGATGTATAA
>P_5758
ATACAGTAGCTATTAAGGGGCTTGTGCGTGCGAAAAGGATC
>P_5759
ATTATCAACATATCAAAAACCTGCCACTAGTTAAATCATAT
>P_5760
AGGGACCCAATAAGACGCACCAGGAACAAAAGGGAGCCAAT
>P_5761
ATGGTTTAGACTTTTATATCCTAGGGGCGTATTCAATCTAA
>P_5762
TGTATTATGAGTTCTAAAATCCCTAATGCAAAAACACAATA
>P_5763
CTTTTCTTTCACAGCTTCCGCCGTATCACTCACCACTTCTG
>P_5764
ATATTTTCACCGGCTCCCATCGGCGCATCATTCTTTCCGGT
>P_5765
ACAAAGAGGAAGAAAAAGATCGAGAATATGCATAATAGGTT
>P_5766
ATAAACAACTATTAAAGTTTCCCTAAAAAAAAAAACTATTA
>P_5767
AACCTGGTTACCGCAAAAATCGCTGGTAGAAACTTAGAGAT
>P_5768
GCTGCTAGCCTTGTAGTTGTCGGCATAGGTCTTTGATGCTG
>P_5769
TTAAATCACCAAAATGGGTTCGAGATACCCATCTCATCAGC
>P_5770
AGATACCCATCTCATCAGCTCAGCAATGGGCTATTTGTGTC
>P_5771
TACTGTTGTCCACAACCAGGCGGTAACTACCCTTGGTCCAG
>P_5772
TGAGTATCGTGGATGGGGTTCGAAACCAGCCAATTCTTCCC
>P_5773
CTCAGAGCCTTAGTCAAAACCGGAAGCGGTGCAAAGGTAAC
>P_5774
AACTCCGCACAATAAATATGCAGTTCCGCAATTTCTTCCCA
>P_5775
TTCAAGGTCGTCTCCACCGGCGGCTCCAAACTCTCCTTCCT
>P_5776
CGATGAACGTGATCTAAACTCGGGAAAAGTGTTCCCACGGC
>P_5777
ATTCAATTTGGCATTCCCGGCGGCGATTCTTAAACCGTACT
>P_5778
TGATTTTGAAGAATGGAAAGCAAGAAGGAAGTGCTGCTGAT
>P_5779
ATCATCGATCCACCGTACTTCGCTAATGTAGTGGGGCACAA
>P_5780
ATGTAGTGGGGCACAAAAAACGATGATGGGTATCGATGCCA
>P_5781
CAAAAAACGATGATGGGTATCGATGCCATTCACTTCCCACA
>P_5782
CTGTCACCAGAAGACTTTCACGTGAGCTATACTTTTCCCGG
>P_5783
GACTGCACCAGCGATAAATGCTTGCTTGAATCTCTTAACCA
>P_5784
AATGGCCAGCCAAGAATCACCCCGACAACCGAAACTGCAAC
>P_5785
AGGTTAAACCATTGTAAGCTCAATCTATATAAAGAGCCGAG
>P_5786
ATTGTTGTTGATTACATCCACGGTCGGGAATTGCATTAAAA
>P_5787
TGTCAACACCTCTGCAAATGCGTCCTCCACATTGGTAGCTT
>P_5788
TTTAGACTCTAGATTGAACTCGTTTTTAGTGAATCTGGAAA
>P_5789
CCAAATCTACACTCACTCGTCATGGTGAGTTTTCATTTGCT
>P_5790
TTGCCCAATTGTAGTTCACACGGTGTCCAAAGAATACTATA
>P_5791
AGTAGTCGCTCTTGAAACAGCGTGAGTTTCCAATTAAAACA
>P_5792
ATTTTATGAAGTTTAGGTGGCAAGCTCTTATGTGCTGATGT
>P_5793
AAGTGTTTCATCTCTGGTTTCACGAAGCTCGTTTTCATCCA
>P_5794
TCAAAAGCAATTCTTTCTTGCCTCGTCGATATCTCTAATAT
>P_5795
TTGCATTATAGCTCCAGTGTCCGTACAGATATATGATCTTT
>P_5796
GTTACAGAATATTACCAACACAGGGATCAGATGACAGACCA
>P_5797
CACTATAAAGGGAATTCTCCCGAGAATCTGAGACAATACCA
>P_5798
ATGTATTAGTGAATAAGAGTCATTGTTGGAAATATGATCAG
>P_5799
AAACAAAGCTGTCAATAAGCCAGTGGTTGTTTTGAATAAAA
>P_5800
AAAGAGGACCGGGGAAAATTCTTGGTCTCTGGAAATGAGTC
>P_5801
ATGAGTCCTGGTGGTTTAGTCAGTGGTCTTCTAGGTGAGTC
>P_5802
CAGTACTACAATGGTTATTGCAATGGTATCTTGTGGCCAAT
>P_5803
TGATGAAGTTGAAAAAGATGCAGTCTCTAAATCTCTGGCTG
>P_5804
GAATTTAAACTCTAAAAATGCCATACATGGTTACGTATCAT
>P_5805
GAGTCCACTGCTCTGAAATGCATGTTATATGTAAACCTTAT
>P_5806
GCGACTCCAAATGGTAACCACAAGAAAAATTAATATGATGA
>P_5807
GCAAAGAATATGGATTTTTCCAGGCAAAATCTCAAACTTCA
>P_5808
GTTGTTTGATGATGTTGATTCGGTTCAAAGTATGAGGATGA
>P_5809
TCTTACTTCTCTGTTTTAGGCCTTAATTCCGCATTTACGCT
>P_5810
GATGGTAAGTTTCTAATCCGCATTTTAGCAACCAAAACCGG
>P_5811
GTTTTACTCTGTTTCTGAAACGCATACGCAGAAAATAACCA
>P_5812
ATCTTTCATGACGCACAAGACGCTAAAATCGCCAGATTTTA
>P_5813
TCTATTCCGGATGCTCCCACCACGGGTAAAGAAATCAAATT
>P_5814
TCAAATTAAACTCACACCTGCCTCAAATAAAATAGAACACT
>P_5815
GATTGTTGGTGCAGAAAATCCGGTTTTGATATCTGCTGCTG
>P_5816
ATAACGGCGCCAGTGATCTTCGCGCTAGAGAATGAGCCAAG
>P_5817
CACGCCATTGGCGAATCTCTCGGGCTTAAACTCTTTCACAT
>P_5818
ATGCGTGAATAGAGAAAATACTGTAGAAAAGAAATGTGATA
>P_5819
GATATATATGTAATAAATCGCTGTATGTGCAACTGGCAATG
>P_5820
ATAGACCTAACGGCTACGGGCGTTGTTGGTTTATTATTATA
>P_5821
ACAAAGTGTTCCTAAAATCTCATGACTTTATATTACTGTTT
>P_5822
ATTATTTATAAAGCCCAAGTCGGTTAATCCTTTCCCTCCGA
>P_5823
TTCCCTCCGATTATACACGGCGACGTCGGCGATTTGCAGTC
>P_5824
ACGGCGACGTCGGCGATTTGCAGTCGTAAATCCAAAAACCT
>P_5825
GCCTTATAGCCAACTAGTCTCGGAGGTAGTGTTACCTGCTG
>P_5826
TCCTGGTTTCTCCCTGTAATCGATTCTCCTTCCAAACATCA
>P_5827
ATAAGACAAAATTGCAAAAGCAAGAGGAGAATTGTGTAATG
>P_5828
TCAACAAGCACAAATATCCTCATGAGAGCAATCTTGGCCAC
>P_5829
ATATTATTTTTTTGGGTCTGCGGTGGAGAAGATTTTTCAAC
>P_5830
AAATGAGATTGAACAATTTGCCCTGATACCAAAGAAACAGA
>P_5831
GACTCTGTGTTCTTGTGATCCGCTCTCGGTTTGAAGCGGTT
>P_5832
GATCCGCTCTCGGTTTGAAGCGGTTAACAGGTTTCCTCTGT
>P_5833
GTTGAGAGTATCCAAGTGAACTATGACGGCGTAAAGCATAT
>P_5834
GCTAGCAGAAAGTGGACCTCCGGATTCTCTTAGCATCATTA
>P_5835
TCTAAGGTCGAAGCAAAAGTCAGGGACGCTCACTTGATACT
>P_5836
TCAGGGACGCTCACTTGATACTGCAGCGACTTGCCCCTTCT
>P_5837
TCTGACTCCCAAATTGTTTTCGTGTTTGTGACTTTCCTGCA
>P_5838
ACCAGGTTTAAATTCAAGCACAGTTTTGACTTTTGGCAAGT
>P_5839
TATGTGACTCGTCTTGTTATCGCCACCAGCAGAAGCAGCTT
>P_5840
ACATTTATGGGTCAAAATGTCAGCAACTTTCATCGGCAAGA
>P_5841
AACTGTAACCCCACATGTAGCAGTCACGGAATCAGATCTCT
>P_5842
ACCTCTATCCGCATTAACCACGGTCTCAGCTCTTAAAGCTT
>P_5843
AACTCGGAAGATGGATAGCCCTGCATTTACAAATACCAATA
>P_5844
GAATATCAGTAAAAAAAAATCGAAAGCAATTATAAAAATCA
>P_5845
TGTATTATTGTGTTTATCGTCGTTGTGGGGTTTACTCATTC
>P_5846
ATGGGGAGTCCCACTAGTTCCGTGGTTGCCATCGTTTTCAA
>P_5847
ATGTGTGAGAGAACAAGAGACAGTAATCTTCAAATGAGAAA
>P_5848
TCACCTTAAAATTCAGTTCACGGCCTTAAAAAATCAGTTTC
>P_5849
GATAAAAATACATGGAATTGCTAAAATGGCAAAATCCCTCA
>P_5850
GCCAACCATTTGCTGACGTTCGGCAAGAACAGCAATTGCAC
>P_5851
TTACTAACCAAACAAATTACCTGCATCGAAAGCCATATTGC
>P_5852
CAGCTAAATAGAGAAAAAGGCTGTTCATACAACCCCATGGC
>P_5853
GATGCATGTAGCTCCTATGGCGGTTTCTGTCATAGAGCCAC
>P_5854
AGTCGAATCATACAAAATTACCGGAGCCAAATTATCCTGAA
>P_5855
ATCTCCCCTATGGACTGAAACGTCAGCTCCGTGTATTTCTG
>P_5856
AGTCTCTGTGTTGAGTACTTCCTCACCGTCATTTATGCTGC
>P_5857
CTTCATGCGCATCAGAACCTCGGGTACGCTTTGAAGGCCCT
>P_5858
CATTAACCTCGTCACCGTCACGGTCGACAACAGTGCCTTCA
>P_5859
GTTTACGAGTACTAGGCCCTCGTGATTCATATGAAGCAGCA
>P_5860
TTGGCATTTATAGCAGCAAACGGAACCGGCCGAGAAGTGGT
>P_5861
CAGTAACAAGAACTGACCTTCGGGAGGATTCAACGAATCTT
>P_5862
CTCCTCTATCCCATGTTCTACACGAACGCACTGATAATGCC
>P_5863
TTGGCCTTATCGGAAATCCGCGAAAATTCCAGGCATAGAAG
>P_5864
AGCTGAGAAGTTGGAAATTCCGAAACCGGGTAACAAAGAGG
>P_5865
AAGCCTATGGTAGCTCCACCCGTAAAGAAATCACCCATCTT
>P_5866
GCACCGTAATAAAAAAAATGCATCAGCTAGTCCAAGACGAA
>P_5867
TCAAGATTAGTGCTAAGTAGCGTTGTCAGCTAATCTCCCTT
>P_5868
GTACGAGCTTTATTTGATCACAGTGGGGAACGAGTTGATGA
>P_5869
TCTCTTCCCTTGATGTGGCGCGGGAGATGGCAGAGGCACGT
>P_5870
GGCGCGGGAGATGGCAGAGGCACGTGCGGTATCACTACGAG
>P_5871
TGGGTTGAATAATTGAATTGCCTGAAAAGGAAACCTCTGTA
>P_5872
TGACTCCAATGGCTATCTCGCAAGCTGGAATCAGTTGGATT
>P_5873
AGGGCAGGACGGAATGGATTCTCGGGTGTGATTCCGTCTGA
>P_5874
GGGAAGATACCTCCTTTAATCGGTTTCTATAGCAATTTTTC
>P_5875
CATCGAACTTTGCTGGAAACCATGGTTTGTGTAACTCTCAG
>P_5876
CTGTAAAGAAGCTGAATTCTCGCGGTGAAGGAGCTAGTTCT
>P_5877
GTATAGAATCGCCCTCGGTGCTGCAGAGGGTTTGTGTTATC
>P_5878
TCGCTATGATTACAGAAGCTCGGGGATCAAGTAGCCTTTCT
>P_5879
AGTTCTGTTTTAGCAGATCGCTTTCGTAACAATCTATTAGG
>P_5880
AAGTTAAGTGTTGATTTTTGCTAAAACAAAATCTTCTGTAT
>P_5881
ACTCTGCAACTGGGAAAACTCGAGCTCTGTTAAGCCTCCTC
>P_5882
AAGAGAAAGCGGGACTGTACCGTTGATGTTATTGATATGGA
>P_5883
CAATTGTAGGCCATATATGTCGGTGTTTCACTGAACCTGTG
>P_5884
TATGAAGTTTGGTTCTTCGCCTCGACAGAGATACTCATCGC
>P_5885
CATAAACAAAGCAATAAGTGCGTTACCTGAGAGTCATCTTC
>P_5886
TCCTCATCAACATAACAAGGCTGTGGCGACGAGACGTAACA
>P_5887
TTTTCCAACGATTCCGAGCTCGCGACAAGATTTCATCGATC
>P_5888
TTACTATAGTCTTACGACGTCGTTTTCGTGCTAAAGAGAAA
>P_5889
CCCCAAAATCAAAATCGAAACCCTAATTGCTTCAATTCGTT
>P_5890
AGAAGACGGAGCACAAGATGCAGCTAAAGCAACGCCGGAAG
>P_5891
TGGCCGAAGTTCGTTCTCCACTTAGGCGAAGTAAACGAAGG
>P_5892
CTCCACTTAGGCGAAGTAAACGAAGGCAAATCAGATTGGAA
>P_5893
TCAGATTGGAAGAAGAAGCTCACGATGCAGTTGAACCAGTG
>P_5894
GAAGAAGCTTGAGGTCAGTCCGTTGATGTGGCAGATGCAAC
>P_5895
CAGTTGAAGAATCAACTCGTCGTGAAATTGGACAAGAGGAA
>P_5896
GTTCAACATAGAGACAGTTGCAGGAGCAGTGATTGGAAGCA
>P_5897
GGGACAGCCACGACATTGAGCTACAACGTCTATTTTGGAAG
>P_5898
TTTTGGAAGATAGCACGCAGCTACACCGTAGAAGAGTTCAA
>P_5899
ATATCCAAGCCTACACGTCTCTCCAACTTACTAGTCTGATT
>P_5900
GAACCATTAGACAAGCTAGGCGGAAACCACTGTTAGATCTT
>P_5901
ACCTCTTCATACATACAATCCTCCACCCATTTGAACAAATG
>P_5902
TTAACAGGAAACCCACGGCTCTTGAAACCTCCAGCTTCAGC
>P_5903
TCGAAATCATTCCTGAATTGCAGCCTCCACTTTCACCACTC
>P_5904
AGTCTGTTGATAGCACAAAACGTCGTCGTATCACCTTAACG
>P_5905
CTTTTTGTTGAAAGTTAAAACGGCCATTTCACGAGTTCACG
>P_5906
AAGGAGAGATTATACGAAAACCAGGTCGAGGTTTGTTGCAT
>P_5907
ATAGCTTTCGAAATGCTGGGCTGTCACAAGTAAGAACATTG
>P_5908
CGAGAGATGACTTAGCCAACCGTTGTTTCTCAATTACAGTA
>P_5909
CCTGGTGGCTTGTAAGGATACTCGGGAGGAAACTTGATCTT
>P_5910
GATAGGGAAGGCTTACGCCACTCGAGAATGTCATTTGGGGA
>P_5911
ATAACAGTAGGCAGAAATCACGTGCTCTAATCACATGACCA
>P_5912
TTCTATATGCTTCAAAAATGCATCCTCAGATCCGTAAAAAA
>P_5913
TCATAAACGGCTAAAAGACTCGAGATTACGGATTATGGATT
>P_5914
TCAGTTCTGATTCGATTGAGCGTGCTTGGAAGATTCTGGAC
>P_5915
GGAAGATTCTGGACCAAATTCCCGGGAGAGCGACTGGTGCT
>P_5916
GGTTTAGTTCTTTTAGCAGACGAGGTTTATCAAGAGAATGT
>P_5917
CCATTCCTTCAAGAAAGTAGCCCGCTCTATGGGCTACGGTG
>P_5918
AAAGTAGCCCGCTCTATGGGCTACGGTGAGAAGGATCTTGC
>P_5919
TTTCTGAAATTGGAGAATTACGCTAATACCTCCAAATTCCC
>P_5920
CGTTATGACGGCGATTTTTGCGCCCGTGAGAACGCTCAATT
>P_5921
CCCGAATTTCTCTTTGACTCCGGTGGTCAACGTCGAGCCGA
>P_5922
TATTTGGAAAGAGTTTGCTTCGTACACAAGGAAATTTTGTT
>P_5923
TGGAACTCCTTCTTAACACGCGAGATCAGAAAGATCCTGCA
>P_5924
GTTCCTGCGGGTCAGAAAATCCCGATAACATCAGTTGTGCA
>P_5925
ACGCCCACGGATTGGTTTCTCTCGGGCATCAGCTGCGTACA
>P_5926
GATCACATCTTCAGCTTCCTCTCGGTTATGCGCAATGAAGA
>P_5927
CTCATACGTAACTAAGTTCACGCCGGCAGAAGACATATTTG
>P_5928
GTATCTGAGGTCTCAAAGTGCGAGGATCTCCATGTGGTTTA
>P_5929
TCCCTTTCATTTCCATGCCTCGGTGATCCATATGAACAACT
>P_5930
TTCTTAATTTCTCGTTGACTCGTTGTGCTTCTACACTGCTC
>P_5931
GGGACAGTCAGAAGATAACTCGTGGCAAGCTTTTGTTTTTG
>P_5932
CTCTCTTTAGACAAAACCTTCGGCTTTAGATGAAAACATAA
>P_5933
CACAATCATCAGTCATGTTTCCTTATCGCCATTCGCGCTCT
>P_5934
CATGTTTCCTTATCGCCATTCGCGCTCTCGGTCAGCTCATA
>P_5935
GATGAACGTCAATCAAAAGGCAGGAAGAAAGAGCTGTTTCC
>P_5936
TGGAGCTCAAACTTGCAACACGCGTTCTCTTATCCGCATGA
>P_5937
GCAGGAGCTGGTGGAGGAAGCGGGTTTGAAGCTGTTCCTGC
>P_5938
AAGTGGCTCCCTTTGTCGCCCAGTTGCAACGTATCTGCCTG
>P_5939
CTACAATGCAGAAGTGTTTCCCTGGACTAGCTTTGAGAGTG
>P_5940
AATAAAGATTTCAGAACCGACGGCAAACGTTATTAAACGGC
>P_5941
CGACGGCAAACGTTATTAAACGGCGTATGTCACAAATTCGT
>P_5942
TTAGTTAACAAACTTAACGGCGGTGCGAATTGAATAGTAAG
>P_5943
GAAGTTTTTTGATTAAAACACGTGGTTTAAATAGAACAGAC
>P_5944
CAATCTGTACGACGCACTAGCAACAGTATCGTGTGAATCGC
>P_5945
TGTGACACCGCGCTCCCAAGCGATATTTAAACCGTAATATG
>P_5946
GCTCCCCATAGTTCCGCAAGCGGAGCCGAACAAATTCCAAT
>P_5947
CACCCTTGGCGGAGACCACGCAATCAATCTCTCCTCCCTAG
>P_5948
TCCCATTTTGTGCACATGCGCCTTCCAAACATCCAACGCAC
>P_5949
ACGCACGATCCTTAATAAAACGAACCCGATCCCGACACTTC
>P_5950
GCCTGCGAAAAAGTGACCGCCCATGGACAACCATTAATCTC
>P_5951
GCATAGATCCATTCTAACAGCGATTTCGAAAAGAAAGAAGA
>P_5952
AAAAGAAAGAAGAGAGTCTCCGTACTGGTAACAAGCGGGTC
>P_5953
CTATCTAAAGGAAGATTTTTCATGAGCTCTCTATTCACATC
>P_5954
GAGAAGAAGCAGAGGAAGTGCTTGTTCTGTTATGATCCCCA
>P_5955
GAACGTCACGGCTTTGATCTCGGCTCATACACAGTGGAGCC
>P_5956
TTTTTCACTTTTATTTTGTTCGGTCAGATATTAATTAGTAA
>P_5957
CACATTTGAGTTTGCAAAGTCAAGAATTGTGTTTGGCAACA
>P_5958
CGGCGACAAGGAGACAGAGGCGAGAAGGAGGAGGAACAATA
>P_5959
TTTTTTTTTTTTTTATAACTCAGTGTCCAGACCACACAGTG
>P_5960
CCTGGTGGCCAGGAATCGAACCCGGGTGGCGGGCGCCTCAG
>P_5961
CGGGTGGCGGGCGCCTCAGTCGAGGTTCCTTTACCACCAGA
>P_5962
GCTTTTTAACATTGAGGAATCGTTCCCGTTTATCGGGAAAA
>P_5963
GAGGAATCGTTCCCGTTTATCGGGAAAACTTCCATTTGTAC
>P_5964
GTTCACGAATCCTTCAAAATCATTGTCAGTAATTAGATAAG
>P_5965
TTCTACTTTTAGTTTAATTTCATGGACCAGTTTAACGTGCT
>P_5966
CCATGTCCATTAGCCCAGTCCAATAATGTCCATTTCGATAT
>P_5967
CACGGGCAGCCCACGGGCCGCCCGTCCATTTTGACAGCTAT
>P_5968
ACTTTATAATTAGAAAAAGGCGATGGTCAACATTCTCCGGT
>P_5969
AAATCCGGCGTCGTTGCAGCCATCAGCGAGGATTTGGTCAA
>P_5970
TTCCATGCAATTCTTGGGTTCAGTCTCAAAAAGATCACCCT
>P_5971
CTAGACGTTGTCGTACTGGTCGCCAATCAACAGTTTCTGGT
>P_5972
CATTACCTATGTATGTGCCACGAGACGAGCAATTTGAAGAG
>P_5973
GAAGCAGGACACTTTTGCTGCAGGGAGGCTAAAAGCAGTCT
>P_5974
GAGGACTTTGCAGACTTCGGCGAGATCGATCGTCTTTATAA
>P_5975
TCCCCTAATTGAGTAATTTCCAAGAATTTTACATTATTTTA
>P_5976
TTTACTTAACTCATTCATAGCCGTAACTTGCTTTTTAGTTA
>P_5977
ACCGACCACCGTTGATGCGGCGGTTAATCCCCGACGAGTCG
>P_5978
CAGACTTCGAAGTTTATGGCCGTGGTTGATACTTTGTCGAC
>P_5979
AAGCACACTCTCTCTATCGCCACACCCACACCTTCTCTGCA
>P_5980
AGGTAATGTATGAGAAAAATCGGCAGGAGCTTCTTGAGCTA
>P_5981
GAGTTGAAGAGGGAAAATCACCTGCGAAACCAGATCCTGTA
>P_5982
TACCACCTGGTGTTGTTGTACCCGATTGTGTAGCCTCTGGT
>P_5983
GGCCAGATTTTACAATTACACGGTAAATCTGTCAAATTTAA
>P_5984
GCATCACGGTACCAAGAACACGGCGAACTAGTCCATCAAAG
>P_5985
GAATTGTAACCTTGTGAACGCTATTCCCAGCGACATGCTCT
>P_5986
TACTTGGGATATCAATAAGACTGTGGACTTCTTCAATGCTC
>P_5987
GACGATAATGACCAGATCGTCGAGATGTATCTTTAACTTGA
>P_5988
GAATCCGTTCCGCCAATTGCCGGGGATAAATATCTAACAAG
>P_5989
CACGATCTGAGGCCCAAGAGCGGAAACGAAAAACCTAGAAG
>P_5990
GAATAAAGTCATGCCGAATACGTGGACGAAAATCAAGAGAC
>P_5991
GAGAAGCCATTTATGTAGCTCGGCTCTTACAACAAACTTCT
>P_5992
ACCTCGGAGCTTCTCATTCGCGAAGATCCTCAAATCGAGTC
>P_5993
GTATCTCTCTCTGCAAAAAGCGTGATTCAGAGTAAATACAG
>P_5994
ATTATACATGTTGAATCACTCCTGTTTGAGCCTTTGTCGGT
>P_5995
GGTATTTATTGGGTTACTTGCAATGTCGGAGGTCTGAGCAG
>P_5996
CAATCCAGGCTTCTTTCAGTCGGAAACTGCAGGACCGTATA
>P_5997
AGGGTAACCTGAATCTAAGCCCACCTCAGTTGAGCAATGAT
>P_5998
CTACTAAGAATTCACTTTCACATAAATGAAACGCAGCGTTT
>P_5999
CTCTCTTCGCCGGAGATCGCCCTTCACCAATTCCACTGTGA
>P_6000
AAATCGAGGCCGAGATGGCTCGGACTCAGAAGAATAAAGCT
>P_6001
CTTTGCAGTGTCGGAAAGTCCACGCTTTTGACTATGTTAAC
>P_6002
TGCATCCCTGGTGTAATTCACTACAACGACACAAAGATTCA
>P_6003
GCTTGCGACTAAACAAAACTCCTCCGCAGGTAAAGCTTGTC
>P_6004
TTTGAGTACGTGTGATTCATCAGGATCGAGGTGGCTGCACA
>P_6005
AGATTCACATACGAGGAAAGCACGAAAAGCAGCCTGGATTC
>P_6006
ATCAGCCTTCTGTTCTTCACCGGGAACATGTGTAACCTCTA
>P_6007
TGTTGCATCTACTTCCTTTTCAGTTTCAACTTTTGATGGCT
>P_6008
AATCTCCCATCCGTGTGATGCAGCAAGGTCAATAAGAAGTC
>P_6009
GATAGTTTCAATTCGTGCTACTGGGGCAAAGACTTCTTCAA
>P_6010
TCCATATTGTTGTACATACCCTTTGGCAACAAGTCGAGCTT
>P_6011
TAGTCTGCTTTCCAAGTAAGCATGAACTGCAGATTTCTTTC
>P_6012
CTTCTTGCAGTTTAAGTAGTCTGTCTGGGCATTGAGAGGCA
>P_6013
AGGTGTCTCTTCCCCCGTTTCGTCCACGACCTCTTCCTCTG
>P_6014
TTCAATGTTAACTCCAAGGGCTGCAGATTTTGTAGATATTT
>P_6015
TCTAGCCTCTTTAACCCTTTCTGCACCTACGTTTCTAGTCT
>P_6016
TGAGTCCCATACTTCTTTTGCGGTTTGCAGGTTCCCAATCT
>P_6017
CTTATCGAAATCATCAGAACCAGGATCTATTGTTTCCCATA
>P_6018
GCCCAAACCGTGTAGTTGTTCGAGTTCAGCATAGGACATGT
>P_6019
GTATAGGTCAATGTTGTGCACGGGAAAAGGAAGTACATAAT
>P_6020
AGAATCAGTCCATTTAATCACACGATTTATCATTTATCTGC
>P_6021
TGGAGAAAGACGGCTTTTTCCCTGCTGATTTGCTCTTGTTG
>P_6022
GAGACTATGAATTTAGATGGCGAGACAAACTTGAAAGTGAA
>P_6023
TTGGCAATCTTGAGTATGAGCGCCAGATATTTCCACTGGAT
>P_6024
GTGAGAGTGGGGTTCCAGCCCACGCACGCACATCGAATCTA
>P_6025
CCTATAAAGGGGTTTGGTTTCGAGGATATTAGGCTAATGGA
>P_6026
ATATGTCACACAGCTATTCCCGAGCTTAACGAGGAGACTGG
>P_6027
CAAGTGATTTTTCTATCGCCCAGTTCCGGTTTCTTGAAAGA
>P_6028
AACATTAAAAAAAAAAAAAGCAGGAATGAGGAAACAACACA
>P_6029
AAAAATCGAACCCAAAGATTCTTGAACTAAATCCGACGTAC
>P_6030
GTCTCTCAAGCAGCGTCGATCATGGGGAGAAAATCTCACTT
>P_6031
CATGATTGAAAGAGAGGACTCAGGAATCAATGAACTTTATT
>P_6032
AATGAAAGTATCATTACCGGCTGCAGCAGTCATGTGATAGT
>P_6033
ATCTCGATGTACTAGCGGCTCGGGTTTGGCCTGATGAAGGA
>P_6034
CTCCAGCCTTTCAGTTTCGGCGGTAGCTCTAGGTCCTAGAA
>P_6035
CTCAACAGCCCATTTCAAAGCGTGTTGGCTGTTCTTATCTT
>P_6036
CATTATCCTGAATGATGATGCGGTTCCCACAACACAAGTCC
>P_6037
CAAGGCGCTCGTGTTTCTGGCGTTCTTGCCATGTCCAGGTC
>P_6038
CGTAATGAGTAACCAAGAAGCTTGCGATTTTGCGAGGAGGC
>P_6039
TTTTTTGAAACTCTCCACCGCGATAAGAGAGAGAGATTACC
>P_6040
TCTTGATGTTACCCACCTCGCAGTCGTTTTGGTAAATTTGT
>P_6041
TTAGGCGTGTGATGGTTACACCTGAAGAGATTATCACGAGA
>P_6042
ATCTAATTGCAAGTTTGTGGCGGGTTTGTTCCATGCGCTTC
>P_6043
AAAATTTTCTTCCATTGGGTCACGGTTCAAGGTATTGCATG
>P_6044
TTTCTATGCTTGGTTAATTGCAGGCGAAATTGCCCGGGCAG
>P_6045
AATTTACATCTTTGCAGATGCAGGAAAACAGCGATGTACTA
>P_6046
AACAGGTTCCAAGGACACCGCGGTCTGGTTTAGTAAAAGGA
>P_6047
GATATATGATATAAACAACACCGGAATGGAGTGTATGAATC
>P_6048
AGAATCACAGCCGTGTGCATCGAGAAATTGGAGAGACAAGG
>P_6049
ACCATTGTTGAAAAATCAATCAAGGTCGTCTAAAAGGTTTG
>P_6050
AACCAATTGATCTACGAACGCTTGAGGCTTTGACAGAGTCC
>P_6051
TCATTGTAATAATTGAGTTTCAAGAGAAACGTTCACTCACT
>P_6052
AGTCTTCCTCACAAAACACCCTTTGGATGTGGAAAAAGTCT
>P_6053
CTCCAAGAGCTAGTGATGATCATGGATGTCGAAAAGAAGGG
>P_6054
GGGTTGATAAAAAAAAGGCTCATGAGTCAGAAAGTTCTACT
>P_6055
ACTGTAATTAGGTAATAATGCGAGGGAGGTGACCACTAGTA
>P_6056
TTGAATATTTCCGGCAAATGCAGTTTTCCAAAGTATTGGCT
>P_6057
GAGAAAGCTCTAAGTATGTTCGATCGAATGATAAGTTCTGG
>P_6058
CAGGGCTGGTTGAAAAGGGACGCGAAATTTTCTATTCCATG
>P_6059
TTGAAGAAAGTTTCTGGAAGCAGTTGGATTGAAGTGAAGAA
>P_6060
CGAGTTTGAGACCATCTACCCGGTTCTTGAAGATTTGGTTA
>P_6061
AGTCATATGTTGAAAAAAGGCCCTACACATGATGGGAACAA
>P_6062
ACCACCATAACCATAAAAACCAGCAGGGTTAACCATGGAGT
>P_6063
TACCTGTTTGTCACCGAGCTCGTGAACTTTTCCATCGGAGA
>P_6064
AGATAAAGCCTAAGAAACCACGAACCCAGGAGAAGACATGG
>P_6065
GTGTTTTTTCTCGAAAAAAGCCTCACTATGTACGATACTCA
>P_6066
ATATAATTGACACATCATCACTTTAACATTTGCCATGTGTC
>P_6067
GGTTCGATCCCCGGCAACGGCGAATTTTTTTGTGAGGAATT
>P_6068
CTCGTTTCCGACGAGTTTCACGGTGAAGAACTCCAATTCGG
>P_6069
TAAGTGGGTTTGGCGGCGGACGGTAATATCCCTATATCTAA
>P_6070
GAGAAGGTGTTAGCGATTTACGAGAAAGATTACACGATGCC
>P_6071
GTACCTGGAGCATATCAAAACGAGAAAAAAGTGCAGTGGAC
>P_6072
TAAAGCATGATCTTTCGGCTCCCTACAAAAAACTGTTCTCT
>P_6073
CAATCAAGCTCCCAAATTTACGTGATAACAATAAGGTCTTT
>P_6074
GTCCACTTGGGTTATGGAGGCTGCATCAAATCTTTCATAAA
>P_6075
AGATTCAACCAAAAGTGTTACGGTACAAATTTAACATCAAA
>P_6076
CACTAGTAACAAAAAAGACGCCCGAAATCCATTTACTATAA
>P_6077
AATTAAAGTCAGTCATGACTCATGACTCATGTGGATGTGTT
>P_6078
GCCGCCCTTGGAAGCAAATGCTAGACCTCGGTTCCTTCAAC
>P_6079
TTGTCATTCTCCTCTCCTTCCTCTGATGACATAATTTCGTT
>P_6080
TCCATCGGTCCAATCTCTAACGGTAGCCTTAACCAACATGG
>P_6081
TGACTAATCAAATCCCAAACCGGGAAATTCTTCCTTGGCAT
>P_6082
GATGGATGAACAAAACAAACCATGAGAGAGTTCCAAGGCAT
>P_6083
GTCAAAATCGAAGACGATCACGATGTTGTTATTCTTAGCCA
>P_6084
GAATATTCCACCTATTTATGCGTTTTCGTCATTATTTTCAT
>P_6085
TCCTTGAGACGCTCCAAATACGCGGAATAGATTGCTGGTTC
>P_6086
TGTTGCTACCCTCAATCCATCGCCACTCAGACAACACTCAA
>P_6087
GGAACCGAATGATTTCCAACCTTGAGCGTCATGTAATCGCG
>P_6088
AACCTTGAGCGTCATGTAATCGCGACTAAGTATGTATCTCC
>P_6089
CACTGTAACAATTAAGGGAACGATTCATTACCACAAGGAAC
>P_6090
TCTAGCCACAAGGTTAGTCTCCTGGCTGGTAACCTATATAT
>P_6091
AAAGTAAAAAAAAGTTGCGTCGAGTACAACTACCACAGGCA
>P_6092
TCCTTTCAAAAAGAACTACTCGGCCCCCACGGTCACCAGTT
>P_6093
GTCTCCACTTTTATCAAATTCGATGGCTGAAATGATGTCAA
>P_6094
TTCAGGGGTCAAAATTAACTCATGAGAATACCCAAGCGGTA
>P_6095
GACGCTGTTGTTGCTCGACTCGATACCCAGGCTAAGATGGC
>P_6096
ATGGAAGTCCAAGCTGAGTTCATGGATAATGCAATGGCTGG
>P_6097
TGAATAAAGTTGAAAAAATTCGTGAGGAAAAGTCCGAATCT
>P_6098
GATAACAGATTCTCAACCGTCGGATCTGACTCTGATGAATA
>P_6099
CACCGAGAAACTGGGAGAAGCCGGCGTGAATCTCCTCAGGG
>P_6100
TTACTGCAAAAAGTAAAAGTCGGGGCCCTGAATTTTGGGGC
>P_6101
GTTTAGATATCAATTTATAACTACAATACTAATTTTGATTG
>P_6102
AGTTTAGGAGATTGTTAAGACCATATTACCTTTAATGATTT
>P_6103
GGAATTGTCGTCAGTCAAAGCATCAATATACGATCGAGACA
>P_6104
CCTGCACATGCCTTTAACTCCGGCCACCAAAAAGGTCTTCA
>P_6105
GATATACCAATGAGTTTAGGCCTGAATCGAAGCTTAGAGGA
>P_6106
CTACGCTATGGCTTAGACCTCAGTGCGAACGTATTTACGGG
>P_6107
GAGAGGCTTCACAAATTTGCCAATCTCAGTATATTTTAGCC
>P_6108
TGAGCCATAAAATATATATACTTGAACATAAACTATAAGCA
>P_6109
GAGACACACCGCGGGTTGGACCCGAGGGATCGTTTTGACTT
>P_6110
AACTTTTGACGAAGAAGCTACACTACCTGTCAGCCCAGAAG
>P_6111
TTAGTACTTACTAGATGTATCATTAGTAGCTATTTGAGCTA
>P_6112
TCTTTCATTCTCTGCTCAACCTACAACAAGGTTGTCATAGT
>P_6113
ACAAATGAAGAGTTTAAGTGCATCAATAGCCAAAACACCCC
>P_6114
ATCACAAAAGTCTCATGGGTCCTGGTTAACTTAAACAACTA
>P_6115
AGCATAGTCATACCATACATCGGGATAGTGATATAAACACA
>P_6116
GCAAGAGCATCTCACTGACTCTTCGCATACCTGTTCATAGG
>P_6117
TCATAGGCATATATAATCCGCTTAGTTGACGAGGCCGTGTC
>P_6118
TTGTTATATTTAGAAGGACTCGTTAAACAATTCTATGCATA
>P_6119
TTAATATCATAAATCTTAATCGGCAAAACACAGAGACGGAA
>P_6120
ATAAAAGTCTTACCATTAGGCGTAAACCGAAAAAATCAAAA
>P_6121
TCTACCAAGGGACCAATTAACTGTTGCGATATATTAAAATC
>P_6122
ATGCATCAAAACTGCACCTGCGTGCAGAGAAACGGTGACCT
>P_6123
TGCGGTGGATCTTGTCCTTGCCCCGACCATTGCCCAACCCG
>P_6124
AGGAAAAAGGGAATGTTGGTCGGTTCATGAATCACAGTTGT
>P_6125
AATTACAGCTTCAGGTTCCACAGGGATTGTCATAGATTCTT
>P_6126
TGGGTCGGTTCTGGCTTGAGCTCCACTTATGTTTCTTCGTC
>P_6127
GTGTTGTGCTTGTTTCTAGCCAACGCCGTGACCTATGCCCG
>P_6128
GTGCTCAAAACGTAAATATTCTTAGGTTATATATTTTCTGT
>P_6129
TTGTGATCGTTTTCTTGATTCAGCCACATGAATGGAGCGGC
>P_6130
AGAAGATGCGAGATCGAATTCGATATCCGGCATGCTCGTGA
>P_6131
CCTTGGCTGCAACCTTGTATCGGTTATGCCTTGTTGCAGAT
>P_6132
CTAGAAATGAGCAAGTTCAACGCTAATGTTCCTTCATCCAT
>P_6133
CATGATGTGAATAGGTTTTCCTGTCTTCACGATTTGATCGC
>P_6134
CTCCAGATAGATGTAAAACACCTGGTTTCCCTTGTATAAGG
>P_6135
AACTTCAACTACAATTCAAACGGTCTCGATTGAAAGTTGGT
>P_6136
CAGGAGATACATAAATCCCGCAGCTTCAGCGGATAAGACGG
>P_6137
AGCTTCAGCGGATAAGACGGCGAGAATTCCCAGGAAAAATC
>P_6138
AATGTGGTGAGAGAAGGAAGCAAAAGGAGGAGAAAGATTCG
>P_6139
AATGTTGACCCTTTCTTCGGCTGTAACGACGAACCAATTTA
>P_6140
AACAAAAAAAACTTCCTTCTCATAAAGCCAAAAACAAGCCT
>P_6141
CTAATTCTCTTTATTTTCCACGGGTTCAAGCAGAAGGAAAC
>P_6142
GAACATTAAGCTGTTTCAGCCACGAATCAGCTGCACTGCGA
>P_6143
TCCTACTACACCGAAAATTACCGGAAAAAAAAACATAATGT
>P_6144
TGGAATCCAGGTGATTTCTCCGACCACTTTCATCATAGACT
>P_6145
GACCGGTCTAAGTCTGGGAGCACTAATGCAGTCTGAACAGC
>P_6146
ATAAGAAGATGAAACAGAAGCGATAATGCAACTCACAAGAA
>P_6147
ACCCAAAAGACCAGCGAAAGCGAGCGGATCAACTGGAACAC
>P_6148
ATTAGCTTAAATCCTGAGATCAAAGAACATCAAAGTTAAAG
>P_6149
AGTGAAGAGGAAGAAGAAGACGAGGACCTGATTTGCTGTCA
>P_6150
AAAGTTAGAGACCTTAGGATCGATGAAGAACATTTAAGAGC
>P_6151
AAAGAACGTATTCAACCCCACTTGACTGTCAATGTAGACAG
>P_6152
CTTAGCACACAGAACTCACGCGTTGTTACCAATGGTGAAAG
>P_6153
AATGACATAAGAAGAAATTTCGAGGTGATTACACATAAATA
>P_6154
TTTCCTGGGAGGAACTTCTCCGGGGATAACTTGGCACAGCC
>P_6155
CTAAGCACACCTCTCTCCTGCAAAGACAAAACCAAAAACAT
>P_6156
GGAGACGTGCTTATCTTGCTCGTAAAGGACGGGCATGGTCC
>P_6157
TCTTGCTCGTAAAGGACGGGCATGGTCCTCAACGCGTGGTT
>P_6158
ATCTTCAGACTACGAAGCTTCGGCGAGTGGAAGTTGATACT
>P_6159
AAATTACCTTGAAGTAGGCGCAGAGGCGTTGAATGCTTCGG
>P_6160
TTTCCATGGGAAGTAGGAGGCGGTTCATACATAGACAAAGT
>P_6161
TTTTGAGAAACAATCTGTGACTACAAAATGATCAAGCTAAA
>P_6162
TGATTCCACATCTAAAAATGCAATAAGAAGGAGTTGATAAA
>P_6163
GATAAAGTAAAAACCCAGCTCACGAGTTATCTGCCATTACT
>P_6164
ATACCATCTTCACAATTCAACGTGACTAGATAATCTACACG
>P_6165
CACCATTAGCTGTCCATCGGCCTCATTCTAACAAGATCTTG
>P_6166
TCGTTCGCGGTTAGAAACGTCGCGGTTGTCTTTCACGGTCA
>P_6167
CACGGTCACCGTCCAGTGGTCGGGAATGCTTTAATAACGCT
>P_6168
TTTATTGTTGATTTAATTTGCGGTTATGTAAAATTTCATAA
>P_6169
AAATGCAACTATAGATTTTGCAATCTAAATGTTCGTTCTTT
>P_6170
TAGTAGCACACTGGAATTTCCTATTCCTGGCATCAGACACT
>P_6171
GGTCAACTTCCCTTTTATAGCTACAACACTAAAGTGACTTG
>P_6172
ACAATCCGTCATCTCCACGCCGCCGACGATGATCCGCCGCT
>P_6173
CCATTGGTTTTGCCTAGAGACGTGAAGCTCAATCTGCGAAT
>P_6174
CTTACTTGATTATCGGTTTTCGCTGTTGTACTGAAGGTCTA
>P_6175
CCAACAGATGGATTTGGACTCCCGCCTTCACAATTCTCTAC
>P_6176
AATTTCTGTGCTCTGAACGGCGATTGCTGTCCCATGTTCCT
>P_6177
CCGGGATGTGTCTTGAAAATCATGGGGATGAGGGTGGCAAT
>P_6178
AAGCATTTTAAAATGTCTCTCGATCTAAGATTACAATGCAA
>P_6179
TCACCTTCAGTGTGAGCTGGCGGAGGCGTGACTCAACCCAG
>P_6180
CGGAGAACAAAGAAAAATGGCGTTCGGCCAATTCCATTGAT
>P_6181
TTTATACCACCAAGAAATCCCGAGACCTAGCAATTGTCAGA
>P_6182
ATTTGTGCAAGTTTATCAATCGGCGTAAGTTTTGCGAAAGC
>P_6183
ACAGACAAGCCATTGATGTGCAAGAACATGTATGGAGGTCA
>P_6184
TATACAGACTACCCTTTCCTCGAGACCACAGATACAACAAC
>P_6185
CTATATAAAATCATCATCGTCCGCAACAAACTATAAGTTCC
>P_6186
AAGCAATTTATCCACAGGAGCGCTCTCGCATTCAAAAGGTT
>P_6187
ATTTTAAGAAGGTAATGATCCGGTGGCTTCCCACTTTATAT
>P_6188
CCTGTTTGGAGGTCGCTCAGCGAGGATGGTAAAATCTAATG
>P_6189
TAAAGAACGTAGAGACGGTGCAGGGACAAATTGATACTCTA
>P_6190
GGCGAATATGCAGGCAACGGCCCAAACATCAACTGCAGCAC
>P_6191
GCATTTGGAAACAGAGCTCACATGGATTCTATTGTAATTTT
>P_6192
TCGCATCTGGCTAGATGAAGCCCGATCTTTGACCTCTTGCT
>P_6193
CAATCTGTCATCAAGTTCGTCGGGATCTACAGGACCTCGTG
>P_6194
ACCACGCCTCACATGTATGTCGGAACTGTCGTCGGCTCCTT
>P_6195
GTCATTAGGAAGCAATGCGACGACAACGACACCAGAAAGCT
>P_6196
ACGACAACGACACCAGAAAGCTGTACCGCCACTTCTACCTC
>P_6197
TGAGACAGAACTTAAGAGCTCGGTAACCTTTCCAACAGCAA
>P_6198
TACGAACTCTCAAATTCTCACCCGGTCCTGCACGCTTAACT
>P_6199
TCCTGCACGCTTAACTTTATCCTCATCGCAATATATAGCAA
>P_6200
AATCACCTATATCAGAGAGGCGTGGGTAGGGAAGTTAATAA
>P_6201
TATAAGCTGACTAACCAGCACACCAATGTCCGCTTGAGATG
>P_6202
AAAAAATTGAAGCCAGAAGTCAGCCATTATAAACTTAAAAG
>P_6203
GGATTATGGACTGGATGAAGCATTACTTCATCATGATCCTC
>P_6204
CTGTAAGTAAAGATAAAATACATGGTTATTCTCTTTGTCAA
>P_6205
CTTCATAATCGAAGTTAACACAGTAAAACGCAAAAATTCAA
>P_6206
GTAAAAAGACACTAGATTTTCAACCGCGGGGACTAATTATA
>P_6207
CGAGAAATCATTCTCAAAAACAGTCTCTCCAAATCCGAACT
>P_6208
TTTACTTATGCTTTTTTACTCTAGACTGGAAAAACAAAACA
>P_6209
TTCCAGCTCTTTCACGGAAGCAGTTTCAGTTTTTCAGCACG
>P_6210
CAAGTGGTTACCCGACCCAGCAATCCCTCACTTATTCCGGA
>P_6211
GATATACAGCAATGCACACGCACGGACACACATGAGATGTT
>P_6212
TTAATTATGTGTTAGAAACTCATTGATATTTATCTATCTAT
>P_6213
TCCCTCGCATAACTAATAAGCTATGGCAAAAAAACTGTAAT
>P_6214
TATAAATAACTAGATAAGACCCGCCTAAATAGGCGGGTGTA
>P_6215
TATAAAATGTTGAAAAAATACCTTAGATATATTTCCCAATA
>P_6216
CAAAATTAAAAACAAGGTCTCCCTCCCTGAAACTCCAAAGT
>P_6217
CACCAATGTCGAAGAATCATCCCGATGAGGATGAAACAAAC
>P_6218
ATAGTAAATTACCGTCTCAACGGCAGAGCCGGTCTGTCATG
>P_6219
GTCTCAACGGCAGAGCCGGTCTGTCATGCAAAAATGCCTTA
>P_6220
TTTTAAAACCCTTTTAAAATCCCTTGTAAATTTATTTCTAG
>P_6221
GCGGAAAAAAAAATTTTTGGCGCCAAAAAATCGGCGGGAAA
>P_6222
AAAAATTGGCGGAAAAAATTCAGTTTCCAATTACATGTTCC
>P_6223
CACTACAACTACATACTAGTCGTGGGTGATGAAGAGGCTAG
>P_6224
GACAGTGAATAAACCAAACTCCTGGATTATCCGCATTTATC
>P_6225
TTCTCGATGTTTAAGAAACTCGTTCCCTGAAACACGATCTC
>P_6226
AAAATGTATATATATTCAATCACCAACTATATAATTCGATA
>P_6227
TGGAACATGATCTAATTATTCACGGTTGATAATCCTTCTGA
>P_6228
ATAATATGGAAATTTGAAGTCCACATTAGTGATATATAGAT
>P_6229
AGAGAGAAACAAAAAAATTACATGGAGATCGATGTTTTTAT
>P_6230
AATTCAAGCTTTGAAATTGGCTGTGTTGTTGGTTCACGCTC
>P_6231
GACACTCCAGATATCAATCGCAGGGGTATACTGAAATATAA
>P_6232
ACTCACAGTCCAAAATATAGCGGTTGGGGCATCGTTAAAAG
>P_6233
TGGGGCATCGTTAAAAGAAACGCGAGCCAGCCCAAAATCAC
>P_6234
AATGTTCTTCGGTTTCAAATCCCGATGAAACACATTAGCTG
>P_6235
TAAAACCAGAAACTAACCTGCGTGAACATATTTCAGACCAC
>P_6236
ATCGGAGACATGCTCAAACACATCGTTGATCTTCTTGATCG
>P_6237
GTCTTTCTCGCCGCGTCTCTCGGTTTTGTCCTTCGGAGTTG
>P_6238
CCTTTGGAATATTTCGACGACCCGGTTTGTCTATACCGGTT
>P_6239
TGGTTAAGCTCTGTTACTCACAGGAAAAGCCCTTCTTCTTC
>P_6240
TTGGGTCGGAATCTGGGATGCAGGGTTTGGGTTCTAGTAGT
>P_6241
TACAGCTTGAAAGCAACCCTCCGTAGCATGGTTCTGCCCCT
>P_6242
CTCTAACTATTGGATTGGCTCGTCATCGTGCCTTGTTATTC
>P_6243
GTTTTGTGTGATAGTGTCGGCGTTCCTTGTCGAATAGTCAA
>P_6244
GGTGACTTTCAAATTAAATTCAATCGCTGTGTAATTTTAAC
>P_6245
GATCTCATGGGAGATCCAGGCACGCTTATCCCCGCTGATGC
>P_6246
TCGTTCTAGGACCAAGGGTTCCCGGGAGGAAAACCAATCTG
>P_6247
CCCAATGCAAGTGGTTGGCGCGGTTGGTTTTCAACATCGAC
>P_6248
ACCCGGCGGTTTGGAATCGGCGCGGGTCTTGCCTGGGCGGG
>P_6249
TACAGAACTTCTTCTGGACTCACGACCATCCCTTTTTCCTA
>P_6250
CTTTATAGTCTTATCGCCCACGCGAACATTCCGGTAAGCAA
>P_6251
TTTCAACGAGGACTAGTTGCCTTATTTAATAATCACATTTG
>P_6252
TATTAATTCCCATGTAAAACCGGTTGCAGCGAATATGTATC
>P_6253
GATATTAGCAAAGGTTAACACGCGACATAAAGCAACCCGAT
>P_6254
GTTTAGAGTTTTTGTTAAATCCTAAACATTTTTCTTGTCCA
>P_6255
TCCACTTGGACCATTTTTTTCATGGGTTTTATTGGTTGGTC
>P_6256
CCAGTCTTGAAACGTTCATGCAAGGGTGGTGTTTGTGTCCT
>P_6257
GTTTCTTCAATAAGAAAAACCGAGCTATTAATCTAAAAGCT
>P_6258
CCGAGCTATTAATCTAAAAGCTGCAGTCTAAAAGCCATATA
>P_6259
GAGTGGCCGGAGGTTCACCGCCGGCACCGTTGCAGGAGAGA
>P_6260
CATTTTTATTCATACATGGGCGAGATTGAAGCAAAGACTAA
>P_6261
GCGAGAGCAAGTGTGACTGGCAATCTCGCGGCTGCATCGCT
>P_6262
TCTTATACGAGGTAAACTCACCCGGCCATAGTAATATGCAT
>P_6263
CATGCACATGCTTCTTTCGCCGTATTTATCGAGGATCCAGG
>P_6264
ATCAACAACTCAAGCTTTTCCGGCAGAGCCAAAGAGACGGA
>P_6265
CAAAAGAAAAAATTTCCCGCCGATTTTATTAGTTTTCTATT
>P_6266
ACTTTTTCCCGTGATGAGTTCACGACTGCTCATAATTAGAG
>P_6267
TCCTCTGAAGGGAACTTTTCCCTGATTCTGAAAGTTTGAAA
>P_6268
ATATATGGAGTGGAACTTTACGGGATGAACCTTCTCGGGTA
>P_6269
AACTTTACGGGATGAACCTTCTCGGGTAACAATTCCCTACA
>P_6270
GCTGATGCGATATGAACTCCCGCAAGCAATTGATTGACCAT
>P_6271
TCAAAAATAATAAAATTAGGCATGTCCAGGTTATGATGTGA
>P_6272
AAGTCCCGCAGACTTAAGTGCTTCATCGGTACCTGAAGCCA
>P_6273
ATTATGATCCCAATATGACTCGTGACGAGGAAATAGGCAGT
>P_6274
CTTAGAAGTTGTAGTGATCACGAGAAGGTTATTCTGGAAAG
>P_6275
AGAAATGACGCATACAGTCTCCTACACAATAATTCTGAGAT
>P_6276
TTAATTCCGAATAATTGAACCCCGATCAATATGATATTTCC
>P_6277
TACAGTCAACAAACCAATTTCATATGCATCTCTCTGTCTCT
>P_6278
TAATTTAGCCTAATGTCACGCCGTTTTTATTTCTTATATAT
>P_6279
TAATTCGTCTTCAACACCGCCGGCAACCCCGAAAACTCCTC
>P_6280
AATGTAATTAATAATAATTCCCTGATTTAAATATGTTGACG
>P_6281
TCGTATTTGTCGCCCATCTTCGAGAACATCCCCTCCACCAA
>P_6282
GATTTGCAGCGTTACGATCACGCTGGCTATCGTCAAGTCGT
>P_6283
GTTACCAATTTTAAAAAATTCGTGTTCAATAGAAAGATCGT
>P_6284
GAATCTTTTGATCCTTGCTTCGTGATCAAACCTCCCCATTT
>P_6285
GAGATAGCAAACTTCCTCGGCGATTAAGGCAAACCTAGCTG
>P_6286
TCCGACGACCCCTACTAAATCTCCGTCGATACTTTTGTACC
>P_6287
CAGTTTGGAGAGGAAATATTCACGCGAAGATTTGTAGTGAT
>P_6288
AGTAAAGGGCTTTGTAAAGTCAGCGTCACCGGAAACTGGGT
>P_6289
TGTTTAGTCAGATCAATAGGCGAGGAGGCGTAAATCAGCCA
>P_6290
TCCGCGACAAGGACAATCTTCCCGAAAAGAGTAATGCTTGA
>P_6291
TATGTGTTCTGCAGCAAAGTCAAGACTTAGGTTCTTCAGAA
>P_6292
TTTAGGAAGTTGTACAAAACCGCGGGAGTGCAAATCGGTTG
>P_6293
TATCCTACTGAACACTCACCCGAGGCTGGGGATGAAGATGT
>P_6294
TTGTAATATCACGGTACATGCTGTACCAAACTTTGATAATT
>P_6295
AGCACCAAGTCTAAGGATCTCGTTACCGGTTCTTGCTCGGA
>P_6296
GGTTCTTGCTCGGATAAATCCAGTGTAGACTAGCGGGTCAG
>P_6297
ATGCAGAAACAGGGCAATCCCGGGTTTTCCGCAATTACCTT
>P_6298
TTCCATGTAGATTTGATCGGCTTGGTCACCTTTGAACAGTA
>P_6299
ATTTGCTTCCAACTCAAGCACCTGCGTAAGTTCAAAACTGA
>P_6300
TCTTTCTTGCTCTCTCATTCCGGTTTAGCGTTTTGTTCTCC
>P_6301
CCTGCTAAGTCCACAAAGTTCTGCAATACATTCACACACAC
>P_6302
TTATTAGCCATCAAAAACCGCAGGACTTGAAGAGTTGGAAA
>P_6303
ATCTTCGAAACCGGAGTTCCCGGTGTTTTTATAGTCATTTC
>P_6304
CGGTGTTTTTATAGTCATTTCCCTACAAAATATTCCCAATT
>P_6305
ATATTGGAAGCATAAAATCGCAGTGGAATTTTCAAGAAAAA
>P_6306
GGACTGTAATTAATAAAAGTCGTCACCGATCATTTTGACCA
>P_6307
TCATTCGTCATTCAAACTCTCCTGCGAGGGTGATCAAAACC
>P_6308
CTTTACAATTGTTCCGATCACCTGCTGGAGGATTTTAGGAC
>P_6309
CCTAAACTTCATGATACTTGCACGAATGGTAACCACTTGTG
>P_6310
TGTTTCCTATGGATAAAACGCACGTATCTACCGCTCCACAA
>P_6311
GGAACTCCGGGATATGTCGACCCGGATTACCACTTATGCTA
>P_6312
AACCTCTCGAACATGGCAGTCGTTAAAATCCAGAACCACGA
>P_6313
ACAGTAAGTAAAATTAGTCGCACGGCCACTAACATTGTATG
>P_6314
GACCGTAACATACAAAACTTCGTGATTGGGCCTGACCGGAC
>P_6315
CCGGTATGTTTTGATCGAGTCGGTTCTACAAAGATTTATTC
>P_6316
ACTGGAAGAGGCAAGTTGCGCAAGGTTTGGTAACGAAGAGG
>P_6317
TGGAACCAAAGAGACTTTGTCGGTGTAAATTAACAAAAACA
>P_6318
CGGTTTAGGTCTGCGATTTTCAGTCACCAATATATATGTTT
>P_6319
ATGTAGATTTCCATACAGCGCAGAACCAGTCTTCAAGTCCT
>P_6320
AGGTTTTATATCTGAAAATACCTCAGCTGCAAGAATTAAAA
>P_6321
TTAATTTTTTTGATTAGTCCCAAGAACACACCAATCCAACA
>P_6322
GACTTCGTGATAGTTTGCGGCAGCATCTCCAAGTTCAAGCA
>P_6323
CGAGATTTTGTTCAAGCTCTCGGTTTTTCGCTTTAAGGCTT
>P_6324
AAGTGGAAAGATGCAAAAAGCGTTACCTTTATCCGTCGAAG
>P_6325
ACTACGGGGAGTTGAACCTCCATGAGAGCTGCCTGATTGAT
>P_6326
CTCCAAACCTGGGAAAATCGCAAGGAGAAGACCAAGTCCTA
>P_6327
GAATGTATCGCCAAGTTCCACGTCCTCTGAATCTTCATCTG
>P_6328
ATTAAAGGATGTTTTGGTTACGGCATGGGAGATGGGAACAG
>P_6329
CCCGAGGAAGATGATATTCTCGGCGAAGATGGGTTTGGCTC
>P_6330
AGGCTGCAGAGGATAGAAGACGAGAATTTCGTAATGAGCTT
>P_6331
TAGCCGGATCTCTATTACGCCGGGAAGTATGTTACAGCCAC
>P_6332
GTCTCGAAGGCTTGATGTCTCAGTGTTTATCATCATCGTCA
>P_6333
TTGTTTTCCTTTATCATAGGCGTTATTGGAAATATACCGAT
>P_6334
AAATCATATGCTTGACAGGGCGGCAGAGCTAATGTTTGAAA
>P_6335
ACACTTTATTGTATTTCTAGCGGTGGAGGATCCACAACCAT
>P_6336
GTCCAGGTACACCATTTGAGCACGATAAATTCAACAGAAGA
>P_6337
TTATCTTGAGCGTTTTGAGCCTCGAATTATTTATCAAAGGT
>P_6338
CTGAGATGATTCCTTCCGTTCGTGGGTTACCACACATGGTA
>P_6339
ACTTGATCGAAGTATTGTGTCCTAAACTCTTTTCCTCTGTC
>P_6340
AAATCCGAAACTACAAAAAGCAGCTTCATAAGTTTTCTTTT
>P_6341
GCTTCTCTTGACACTTTTGCCCGGAAAGTCCAATGTTCTTG
>P_6342
ATGTTTTCCTAGGGAACTTTCGTGGTTTAGTTTCAAGAGAT
>P_6343
TCACAGTTTAGGCGGTGCCGCGGTTCTGATGTATGTAATCA
>P_6344
CGAGACTGATCCTTCTTTCGCCTGCTGGGTTTCACTATGAC
>P_6345
TTTTGGCGTATGTGATGTCGCGGTTACTTCTCGTGGAGCCA
>P_6346
TGTTTTTTGTTCACGAAAGTCGGCTTTAAACAATTTATGTA
>P_6347
AGGTTTCCTACAGAAAAATACATACACGTATACACCTATAC
>P_6348
ACTGGAATGTTTGTCTGGAGCATCAACCACAAATCCTACTC
>P_6349
AGTGTAACATGATCAAGTATCTTTACCTGCAGAGAACACGG
>P_6350
ATTTTGCAGTCTTTCATATTCCTGCTGGCTGAATTTTGTGA
>P_6351
CTTGATGAAAATCTAAAATACAATCCCGGACCAGCTTCCCC
>P_6352
CTGATACTGGTAGAAGATGACCCGGTTTCTCGGGCACGTGA
>P_6353
ATGACCCGGTTTCTCGGGCACGTGAGCTTCTATGGATTACT
>P_6354
AGGTCCTCAAATTCAAAATCCCCAAATTATGAAATCAGGGA
>P_6355
CCTAGCGGAATCTGCAAAAGCATTCCCAAGCTCATCTCTTC
>P_6356
TTCGTTGATTACTCCGTCTCCGGCATCTTCCTGCCCCAAGA
>P_6357
TTAAAGGAGGAAGATATGCGCCTGCTTATTGTAGAGGAGGG
>P_6358
GGTGTTTGTAATGATAAAGCCATTAGGATTGATGTTGGCAT
>P_6359
TCTTGGAATGCTTTGATTGGCGGCCATGCTCAGAGCAATGA
>P_6360
ATTATCACACAAGATAAAGGCGTCCCCGGTTCTCTTCCAGG
>P_6361
AGGAAAAACTTGACATCGCTCGTCAGCTAGCTAAACTTGGT
>P_6362
AGCAGAGGTCATCGAAATCGCTAGGAGTATGGTTAGATTCG
>P_6363
CAGTTTATTTTCTGCTTACGCTGCAATGGGATATATAATCC
>P_6364
ATAACTCACCAGTGGGTCATCGCTTATTGAAAACCTTTTTC
>P_6365
AAAACTCCGCCACAAAAATCCCTTCCCAAAAAAACAGAGTC
>P_6366
GCCCTCTTTCTCGTTTGTCTCAGCCTCGCCATTTCCAGGTC
>P_6367
GAAAATCTCCTAGATGTCACCAGGGTATAAAATGGTTGTGT
>P_6368
TGTAATTTTCCCAACAATCTCGTACTCAATAAATTCTTATT
>P_6369
TATGTTTCTTAGGACAATGTCATGTTTTTGTTTCACCACAA
>P_6370
CTCAAATGAAAATTAAAAACCAATCGAAGAAGAAGATGGAT
>P_6371
TGTGATTGTCATGTATATTCCTATAGAATACAGATGTTAGA
>P_6372
AATATGTTTCTTGCCTTCCACAAGCGCGTTAATGCAACTAC
>P_6373
CTCTTCTGATAAGTCAAATTCGGTTCCCCCTAAACGGAAGA
>P_6374
ATTCACACAAGAGTTAAACGCGTCCACAGAGCTATCTGATG
>P_6375
GGCAACTGGAAACTACCCATCGATGCTTCATCTCGTTGGAG
>P_6376
GACTCGGTGATTAGGAAAAACGAGGATGCTCTAGAGAACAG
>P_6377
TTGGATTCATTTCACAAGACCACTAACGATATGTGCACGAA
>P_6378
ATGTGCACGAACAAGGATCTCACGGTTGGTCTAGCACTGCT
>P_6379
ATTCCAGAGACGATTAATCTCGAGAGCTATATAGATGAAGC
>P_6380
GGTAAACAGTGGAAGATACCCGCGACTTTCCAACATGGCTC
>P_6381
CGCGACTTTCCAACATGGCTCGGGATTTCCTTGCGGTTCAG
>P_6382
GTGTTCCGGACCTGCCGGCGCCGTATTATAATTCTTCAATA
>P_6383
AATCCGATTATAAAAAATTGCGTTAAGGAATCATAATGAGC
>P_6384
CTAATGTACTGCGATAATTTCGTTGGTAATAACAACGTTGA
>P_6385
ATACATTTGTATTTCAGGTACGGTAATTAATTTGATCGTTT
>P_6386
AATATTTATATTTTTTGACACCGTATTTTAACAAGAGAAAA
>P_6387
GTTTTTTCGCTTTAAATCTGCATTCTATATATATAGGACTA
>P_6388
CCACACAATTGTAAAACCGTCGGCCTTTGTAAATGTGTCGA
>P_6389
AAGTCCAAACTCGAAAAAATCGAAAAGAAAGAATTTCCAAA
>P_6390
ACTTGTAGCGGAAGATGAGGCGGTGGCCGGTGGATCACCGG
>P_6391
TGGGCAATTGGTTGCTGAGGCATTACCAAAGAGCCTCCACT
>P_6392
TTTTCCACATAGTGACGAATCGAGTGAGCTACAAAGCTATG
>P_6393
CAAATAATAGCCTCACCAGTCACCACCAACCTACTTATCTA
>P_6394
TCACGAGTTAGCATCTTCGTCGCCATCAGAATTTGAGAAGA
>P_6395
TGCAGCTACCCAAAAACCGGCACGACTTGGCTCAAAGCCTT
>P_6396
GGAGAGATCACAACAAGGACCAGTGGTTAGCATTGAGGAAG
>P_6397
TGTCAAGGTTTATCAGCTTACGGTCCTTATCTTGATCATGT
>P_6398
GAAAATTCGTGGGTTTTTCGCGAGCGCTTTAGGGAACAAAG
>P_6399
TAAAAGGGCGCGAGTGGAGCCGTGAATGCCATCATGCTGCT
>P_6400
CCGTGAATGCCATCATGCTGCTCGATATCTTCCTGCACCCA
>P_6401
ACCTACCAAATAATGTAATACACGATCATTTCTCTTATAGT
>P_6402
ACGAAGGAGAGTTGCGGAACCGCTAGCAGCACTTGCCAACA
>P_6403
TAACAATTTTCAAAATAAACCCACGCGTAACATGAGTACTC
>P_6404
TTCTACTTACAGACAGGTTGCGGCAAATCCCCTTTAATTCA
>P_6405
ACTCTAATCATTTTTGTTTCCGGTTAATAGGTCTTGGATAC
>P_6406
AGCAATTGAAGATAAAATGCCAAGAACAAAGTCATGCAAGT
>P_6407
GTTAGCAGTAATGGATTGAGCGAGAAACTAACGAGGCTATC
>P_6408
GAGGCTATCAACCGAATGTTCGAGGGTTTCTTTCTCATCAT
>P_6409
ATCCCGTTACTATGTTGATTCTCGCGGAAAGTCGAAATCCG
>P_6410
AAGTTTCAGGTAGCCCGAAACGGCCTCCTAGTGTTGTTGCC
>P_6411
CAGATTCTGCAACTTCTAAGCATGATTCAATAGACCTGAGA
>P_6412
CAAAGTTGCAGCAGATGAAGCCTGAGCATGACAAGCGTTCT
>P_6413
GAGAACAGTGATCCTGACACCGATCACAGATACATTTCCGA
>P_6414
ATTTCCGAGATTCTTTTAGCCTCGGGTCTTCTCCTCAGAGA
>P_6415
TCGATGCTGTTAATGAAATGCTCGGGAAGAAGCTAGCTTTT
>P_6416
CTGGTGAAAGAGATTGTGCACGGTGAGATTGATCGGCTGCA
>P_6417
GCTCGTGGTGGATTTGGTCGCGGTGGATTTGGTGGTGGTGG
>P_6418
TCCACTTCTTGACGTAGGTTCGTTCTCATCAAATCCCAGAA
>P_6419
GTGTTAGGGTTAAAGCAAGGCCCGGTCTGGTGAATGGGTCC
>P_6420
AAGTGATGCCTAATTCGATGCGTAAAACCCATGGAATGGCT
>P_6421
GCCTCTTTCAGTCAATGGATCGCGGTGGGTTTATATGGTTG
>P_6422
TTTATGACTCCAAGAACATGCGCTGTCAGGTAAATTATATT
>P_6423
TATCTCAATTTCACAAAATTCTTAAATGATCTTAGACTGTA
>P_6424
TATGACCACTTTATCCACAGCAGTAGTACTGTTTGCGCTCA
>P_6425
CAGAAAGATTGGAACTACTTCGGCTTCAGGATACTGGAGAG
>P_6426
AAAAAAACTAATACTTGACTCGTTTGACTCGTTACTTGTCA
>P_6427
TAATAAGTAATTTTAAGTAACTCGAAAGTGTTACTTGCAAG
>P_6428
GCAAGTAGCAAGTAATAACTCGTAAGTACGTGTAAGTAACT
>P_6429
TGAAAAATCAGAAAACTGCGCTGTAATTGTCATATTCTCAA
>P_6430
AAGATTTAGACAACAAGGGCCCTGAGAATTCGATTTTCTCA
>P_6431
TGTCCCGATGCATCACACCTCGTGCGTGACAGTGATCAAGT
>P_6432
AATGTTTAAGGCGAAATCTACGGCAAGATTTTTTGGATCGA
>P_6433
GAGATTTAAATAGAATAGCCCCTTTTTAGAGTAAGATAAAT
>P_6434
AACCATTGCAATTTCCGAAGCGTTTGCAGACTATGTTACCG
>P_6435
ATGTCGACCAGGTACGATGTCAGCATTAGCCCAGCACTTGT
>P_6436
TCGCCTTTCCATCGAAGAAACGAGGTCTCTCTTCTCCGTTA
>P_6437
AGAATTTTGGGTTTTTGAACCGGGAAGGTAAATTAAATTCG
>P_6438
AAAAATCTGAAGTTTCAGAGCGGTGTAGTTCAGAGAGGGAG
>P_6439
ATTGATTACTGTAGACTCCACGGGATAGAGATTGTGTATAA
>P_6440
TGAGGCCGATGATCAATCGGCGTTGATATATCTCTTGCTTT
>P_6441
CATGCGATGTTAGAGCTTGGCGATGTTCAACTTGTGACCTA
>P_6442
ACGTACGCTATGTATAAATCCACGAATTTGTTTTTTTTTTA
>P_6443
AACACTATTCAGTATCCACACATGTGCGGGAATATATGAAT
>P_6444
TTCCTTGCTTTCAAATCCTCCAGTGTTAATAAAAAGTTTAA
>P_6445
GGAATCGACCCTATGACCCACGAGCCCATCATCAAACACCT
>P_6446
AATTAAACCAACTAAAATCTCTAAACCAATGCCAATTTAAG
>P_6447
ACGTAAACCCGTGATTTTCCCACCAAAAACGTAAACTCGTG
>P_6448
AATTTATGAAGGATCGACATCGGCCGCGATCGGTGAGGGCT
>P_6449
GTATGGGCACATGGAAAACGCGTTTCGGTATCGCTTTGCGT
>P_6450
TGATTGTAATACATGCAACGCATTTTGTTTATTTTTCTTGA
>P_6451
TTTCTACCTTGGCATTCACACGCGCTTGAAAACCGGGATAT
>P_6452
ATTCACACGCGCTTGAAAACCGGGATATGGTTCATACCCGA
>P_6453
ACTCCATGGCCAACGAACTGCCCGGTCCAACATAACAGCTG
>P_6454
GACAATTGCAGAACAAACTGCAATAACTACTAATCATGAAT
>P_6455
AAAAAATCTAACCTTTAAGGCAAGAGAAGATCCTAGTCGAA
>P_6456
TTCCCTTATCCACACATTTTCTGCCTCAAAAAATCTAATCT
>P_6457
AATTGTGTATTGTGTTGTAGCCGAAGCAGAATTCAGGACCG
>P_6458
AAGCTTATGTGTAAGAAAGGCATTGCCACATGATTTGCCAT
>P_6459
TACTCCTCCATGTGTCTCAGCATGCGATAAACCTCCCTAAA
>P_6460
CATCCTATTGATAGATCAATCATGCTTAGTAAGTTTGAGCC
>P_6461
GTCTGATGAGGAACAATTAGCGGGAAATACGCTTCTGCACG
>P_6462
TGACTCATCAACAGTCGTCTCCGGAAGTAGTAGCCACCACG
>P_6463
GATGTCTGTAACGCCATCCGCGACGGTATCGAACAGATCCG
>P_6464
TTCAGTTGTTGGACGAACATCGATAGAATAGAAAACACTGA
>P_6465
TTTTTGAATATCAAGAGATTCTGGGCCGAAGCTCTTAATCC
>P_6466
AAACAAGAGCATGTAAACTCCAGAAACTATCAGATTTAATT
>P_6467
ATAGGGAAGACTAAAACGAACGGTTCTGCTTGCAGCATTCT
>P_6468
TATTAACCAACCCAAAATGACGTTATTAGCTCATTTGATCC
>P_6469
CGTTACGAATGAGAATACATCGGCAAATATGCAATACAAGA
>P_6470
AAAGAATACTATAGAAAATACGAAAATTAGAATAATTATCC
>P_6471
ACTCATCGTCAAATTCATGTCCGCAAGGTAAAGTCATAACT
>P_6472
ATTACAAAGAAGGTTTGACCCGATATTGTTAACAAAGAGCG
>P_6473
GAAAATACACGGATACAAAACGGAAAAAGACTCATGCGACG
>P_6474
GAAAAAGACTCATGCGACGGCATCAAACTAGTTCATTGATA
>P_6475
TATTTTTCATTTTTAAAATACATAAATCTGATTTGCCTTTC
>P_6476
TCGACTCTCTCTCTCTCTGGCGATGGCTATCAAACCGGAGA
>P_6477
AACGTTTAATACCCAATTCGCGGCATCTCTTCTTCAAAAGA
>P_6478
AGACACTCATAGGCGTAGGTCGTTCTGAAACATTTGAGTCT
>P_6479
CCTGCTACAAGACGAATTTCCGAGTTCAAGTTGGGCCATAC
>P_6480
GTATTTTTGTCATTTAGAGCCGGGAATTTCATATGTTTCTT
>P_6481
AATAGGTAATGAAATCTTCTCTTGCGCATGAAAATCCGCTT
>P_6482
TTTACAGGAGTTTTTTGGGTCGGTATGGACGGTTTTGACCC
>P_6483
TTTTGACCCCAGAGCAGGGACCGTAACATCTAAACCCACCA
>P_6484
CATTTTCCGTTGCTTATTTTCATTGTGGTTGTTAATCCTCA
>P_6485
CCGTTTGATAAAGGAAGAATCTAGCTTAACTTTATATAGAT
>P_6486
CTGATGGTACAGTAATTTTACATGCAAGCCAAATGAACATT
>P_6487
TCGAATTTCTAAATTTGAAGCTGCATTAGAAAATGGAGAGA
>P_6488
GGACAAACGTGATTTTGGTGCAGCGTTAAAAATACAGGTAA
>P_6489
TCACGGGAAGGCAAAATGTGCGGTGAAATGGTGAAATTTAT
>P_6490
ATGATTTGAAATGTGGGCCGCTGTGTTTTAAATTAAATTAC
>P_6491
TCATTCATCATATAGATCGGCGTTAATGTAAGTAGTTGAAT
>P_6492
AGAATACTCACAAACAACCTCCGTGTCAACTTCCCTCCGGT
>P_6493
GTAGCCGCCAATATTAGCGGCATGATTCTTCTGACACTCAA
>P_6494
TTTGTTTCTCACCAACCGTGCCCTACTCGTGAAGTTGCCAA
>P_6495
CCAGAAACGTACAGATTTCTCAGGATTTTAAACATGCATGA
>P_6496
TTATATTATAGTAAAAATGTCAGCATTTGTTGTATTTGTTG
>P_6497
GCCTTGTAGCCTCAGCTTTGCTTTAGCGGATTTAGTCGCCT
>P_6498
ATTACCACTCTCTTGAAACTCGGCGGTTTGAGTAGCAGTAA
>P_6499
CTCAGAAACTTGTATCTCGTCGTCCGAAACATCTTCATGTT
>P_6500
TTAGCCGTTTGATTTTGCGGCAAGGTCTCGTGAGTGTTCAT
>P_6501
CGTGAGTGTTCATAAAGGAACGGTTTTTATTATCCGGCTCT
>P_6502
CTCTGAAATCCCAACTTTCTCACCAATTTTCTCAAGAAACT
>P_6503
AATATCAAAATTCCACTGCTCCACAATACATTAATTATATT
>P_6504
TTTGCCATTTGAAAAACAACCAGTCGTCTCATTTGTTGTTA
>P_6505
GGAAAATCGAAGACTAAAGTCATCATTGAGTAAAATCAAGA
>P_6506
AAGGATTGATTAAAAAAAATCACGAGTCTCGAAGTTATGTG
>P_6507
CATGATCTAAATGTTAAGAACGGTATTCTATAACTACATAT
>P_6508
TTAATTATTAAACAATCACACAGTCGATATTAAATTACATT
>P_6509
AACATATATTAACCAATAGGCGAAAAATGTGTGGGTTCAAT
>P_6510
TAAAAAATCAAAAATCGAAACATTAGCGACTTATATTCTCT
>P_6511
TTCGTGAAATGGAGATAGAGCGCGACTTACTAACCAGGTCA
>P_6512
TATTGGCACAATATATGATTCTTAAACAACTCTTCTTAGCT
>P_6513
CGGGTGCTTCCGGTTTGGCTCTCGGCCGCCTTATTCTACCT
>P_6514
TCTCGATGCCTTTCTCCAGTCAGTTCCAGCTTTCATCATCG
>P_6515
AACCTTGTCAGTGTCAACTTCACGCATGATGTCGCTTAGAA
>P_6516
GTCGCTTAGAACACTGGCGTCTGGCTCGCCTAACTCATCCG
>P_6517
CGATCTCGATTGGGTTTTTTCGGCTTTGAAGATGGTTTTGA
>P_6518
TGGGAGGGGGAGAGAAAACGCGGGTTCAGGTGAGGAAAAGT
>P_6519
GGATTAACTCTTGCATTTTTCAGTGGTTTTATAAACAAACA
>P_6520
ATATCACCTGGAGAATTCTGCAGGGACATCAATAATCATAA
>P_6521
TAATTTTGCAGAATGATACGCGCTAAGCATATTAGTAACCT
>P_6522
ATGAAAATTGTGTCTCGAAACGTCAGCAACTTAGGAAGGAA
>P_6523
TTACCGTGACATGCAAAACGCTGGGTTTGAGCCTGACAAAG
>P_6524
AACTGCAGTCACCGCGCTGTCTAGGACGCTTGCTTGGTTCC
>P_6525
ATTATGCGACATCTGAAAAGCTTGCGCGTTGCTGTCAGTTT
>P_6526
ATTATGCCAAAGATGGATACCATGAACCAAAATGTGTCCTG
>P_6527
ACAAAACAATATGAGCCGATCGATGATTATAGTATAGATCG
>P_6528
AATGATTCTACAAAGAAAATCGTTAAAGAAGAGAATCATGC
>P_6529
ATTATTTTACCTAAATTTTGCACGAATTCATATTACCCTAA
>P_6530
AACTTAAATCGAGTGTTTTTCAAAGGCTAAAAAAAAAAAAA
>P_6531
ATTAAAGTACAAGAGTATTTCAGTGTTTATTTATAATAACC
>P_6532
CATTATTATTGGTTTTGGGTCAGAAACCAAATAGTTTTCAT
>P_6533
GAATTTAGCGTTGTAATTGCCAGACGCATTTGCTGACCCAA
>P_6534
TAATGGAATCAAAAGCAAATCGACGTCGTAATATATTTGCA
>P_6535
TGACAATAAGAGACGGAACACTGGATATGACATTTATATGA
>P_6536
TCATCTAAAAGATTCATGAGCAGCAGAAGAATGGGGTTGTA
>P_6537
TACCAATTCATGAAGATAGCCGCGAGTGTGTATGGCTAAGA
>P_6538
ACACACGATCTACAAAAGAGCGGCGATGTACGAGTTCTACA
>P_6539
GGCTGACTTATTCACCAAGGCGCTACCTACTGCTACTTTCA
>P_6540
TGGTAAGGTTTTTAATGAGGCAGCATTTCAAATACTTTACG
>P_6541
TGCCATTTTTCTCTAAAGTGCTGCAGTTACTTTTGGTTTAT
>P_6542
TAATTGGTCACCGTTTATATCGGGAAATAAGGAAAGCAGAG
>P_6543
TTATGACCTTGTTGGAAATTCATGCCCGTGGTTCTTCCTTT
>P_6544
GAGGTAGAATTTCAAAGTGACGATGACATTTATGGGGAAGC
>P_6545
GATCAAGATCAAATGATTTTCGGCCAGGCCTGAGACGAAGT
>P_6546
CAACAATATGAGTTCTCAGACTCGGACAAAGAAGCAACAGG
>P_6547
ATATTGTGAGCTTCAAAGCTCATGAAACTACATACCTTCAA
>P_6548
TGGAAAGCCATTGATGGAAGCAGAAGCTTTGAGATCGCCAA
>P_6549
AAGCAGAAGCTTTGAGATCGCCAACGCAGAAGTCTTGTAAA
>P_6550
GAATATGTAAAATATTTTTTCGAGAAAATATCAAAATAAAA
>P_6551
GTGAGAATAGAATCCGTGGACTATAACCCTCTTTTTTGGGC
>P_6552
TATTAAAAGGAGCTCCAGCGCGTGGGTCGGGATTCTCTTTT
>P_6553
CCCAAAAATACTCAAATAATCGGGGTATATTAATCAAGTGA
>P_6554
GAGAATCACCATAAATCCCCCAAGAGAAAGAAATGAATCTT
>P_6555
TTTGTTCACAGTAACATCATCAGTCCTAAACGTTTTGGTCA
>P_6556
CACAACTCCTGCTTCGGTTGCACGCGGATGCGAGTGAGGAG
>P_6557
GGAGAAGAAGAAGTCAGAAGCGGAGACGGATGATTTGCAAG
>P_6558
GATAACTATGTTTTCTAAAGCGGTCTATTGATTTCGTCGTA
>P_6559
TCTAACTCCATATACAAATCCATCAACGACTTGCGATCCAA
>P_6560
TTCCTTTCCAATCTCCTTTTCCTACTTTCTGCAACCCAATC
>P_6561
CATAAATAAAACACTTTTTCCGATTTTGCCCTTTGCGTCGC
>P_6562
CTTTTTCTTCTTCACGACTTCGGTCGGGAAAAAATTCCCTT
>P_6563
TGCGTGAGGACTCTAGCAACCACGAGAGATCAGTTGTGGCT
>P_6564
ATCGTCCGACTTTTCTATACCTTGACTAATCCCAAAGCACA
>P_6565
TCATTGGTTATATCCGTCGCCGGCGTTAGAGGGCCGTGATG
>P_6566
GTTTTATCAGTCGGTTTTCGCCTGATGATCCTTTCTGGAAG
>P_6567
ATGTGTATACACCAAAACCTCGCCGGTATTGGAAAAACTGA
>P_6568
AGAAGCTGGCACAATCAACGCATGTGTAACCATGGTCACGA
>P_6569
TGATTGCTTAAGTATTTTTGCGTTAATTCTCGGAGAAGCTA
>P_6570
AAAAAAATTTTACACCAAGTCTCAGGTTCGATTTTGCAGAT
>P_6571
TGTCGTGTATCCGAGTGTTGCGAGAAGAGCTGAATGGTAGA
>P_6572
AAAAGAATGTAGTAACTAACCATTGTTAATTTGTATGTGAG
>P_6573
CCTAGAAATATATATAATTTCGGAAATAAAAGTCTTAAATA
>P_6574
ATAATTTCGGAAATAAAAGTCTTAAATATGATATACAGTCC
>P_6575
TGATGATAGACCAATACTTCCGGGAGAAGAGCATCCTAAGC
>P_6576
TTTACATCTGCTAGCTTCACCGGTTTCAACAAGAATTCCTC
>P_6577
AATCCTGTTATGATGAAAATCACAAACAAAATCAAATCTTA
>P_6578
AACAGTCAAATCTCCACCGGCGGGAATCTCCATCCTCATGA
>P_6579
ACATTGTATTTTGTATTTTCCTATACACGTGATTCGTTTAT
>P_6580
CACCTAACACTTACGAAAAACATTATTTTGAAAAAAAAAAA
>P_6581
TGAAAGGAAAAGGAAAAAACCATCAATATGTTTCACATTTT
>P_6582
CACATATACAAATACATCCGCGAGTATGATCAAAATCCAGG
>P_6583
ACTGCTTAAAAAGAAGAGAACAAAAAAAAAGTGTTGTTAAT
>P_6584
TAGGTTTTGCAGAGTAGCATCGAGAGAGAAAATTTTCTGCA
>P_6585
TAATGGATATATCATATTTTCCTTTCTGATATGATTTTTGT
>P_6586
TGCATACGTCGATCTTAGATCGCGATGTCCATACTTTTATG
>P_6587
TATAACATGTCAAAATGATGCAATGGCAACATATTATGGTC
>P_6588
ATCAGTTATGCCATATGATCCAGTTACGTTCAAAATTGATC
>P_6589
CATTTGAAAAGAAAAAAATACGCGTCCAATCACAAAATAAC
>P_6590
ATAATCTTTGTCTTTGCTCACCCGATGAGAGTAAAAAGTAC
>P_6591
ACAAACTTCTAATGCTAACGCTATTAATACGGATAATTTGA
>P_6592
GGATCAAATACCAATGAACTCGGGAGGAGGATGGTTCGTTT
>P_6593
GTTTGGGTTTGCTCATGGTTCCCGACGGTCCTCAGCCTACG
>P_6594
TGAGAAAGGTAAAAGCAGTTCAAGAAATTCGATTTGTTCAT
>P_6595
TTTGCCGATGGAGATGCTCTCAGTTTCTGTGTGTTTGGTAA
>P_6596
TGGAAAGCCAAATTCTGGCACTGCAAAAGCTTATTTAAACA
>P_6597
AGTTAGTCAAAAAAAAATTCCCTAAATTAAGACAAATGCAA
>P_6598
ATTTTTCTTATCTCCTTTTACGACAAAGTACCTAATCCACC
>P_6599
CAAAGTACCTAATCCACCTTCTCCACCCACTCGCCGTTGTG
>P_6600
AAGCTTTGGGTCGTTTCTTCCATCACCGATGTATCTCCACC
>P_6601
TTCCAGTGGCAGAATCGTTGCAGTCAAAAAGCTCTTCTTTA
>P_6602
ATCGTTGCAGTCAAAAAGCTCTTCTTTAACACACGTGAATG
>P_6603
AAAAGCTCTTCTTTAACACACGTGAATGGGCAGATCAATTC
>P_6604
CTTGTGAGACTACTTGGTTGCAGCATTGAAGGTCCCAAAAG
>P_6605
TCCTTTTCAGTAAGTTGCAGCATCTTCTATAAACTTAAGTC
>P_6606
TCAAAACCAGCAATATTCTCCTTGATCGAAACCTAAGTCCC
>P_6607
ATCATCGAGATAGTAACTGGCAAGAAAAATAACGCATTCAC
>P_6608
ATTCACGCAAGGAACTAGCTCGGTTTTATACTCTGTAAGTA
>P_6609
ATTGTTGTGTGTTCAATCTTCTGTAGAGTTGAGACCGTCAA
>P_6610
TTAGGATTGTTAATGTTCTTCTGTAAATGCTCAAAAATGGA
>P_6611
AGATTCTAAAAGTTTTGATTCGTTTACATCATTATTCATTT
>P_6612
CCTCTCCGCCTCGGATTCCGCCCTATCTCCCTTTCACCGCC
>P_6613
ATGATGCTGTGATTGCTAAACCCGAGCGTGGCACTATGCTT
>P_6614
CATACCTGACACGTACAGGCCATGATAGAATAGTTGTTCCC
>P_6615
GAGTTTAATGCTTCAGCTGGCGAGTTCAAGACATTGCAAGA
>P_6616
TGCGTTTATCACAAAAACCGCCTTATTATGGTGAGTTTTGA
>P_6617
TGATTCTGTTGCAAGTGCAGCGTTAAAAAGAAAGGTTGGGA
>P_6618
TAAATACGTAGAAACTTCCTCTGCACTTAAAAAAACACTCT
>P_6619
GGAAAGATGGCGGAGGATTTCGCTAGAGCGGTAGACGATGG
>P_6620
GTAGACGATGGGCTTAAACTCGCGAAACGGATTTATTTCGG
>P_6621
TACAGCACCTATGGTTTACGCCGTTATACCCGACCCGGGAA
>P_6622
AAGATACCGAGGAAAGTTCCCCGAGAATGTGATAGCCAAAG
>P_6623
GCTAAACTAAGCATCCAAACCGGCGTACTATCCGAGTATAC
>P_6624
GTTAAATTATAAAAAAAAATCGGTTTTGAATTCGAGTGTAA
>P_6625
ATTACTCTCTTCCGTATACTCAGGCTCAGAAAGCAGAGAAG
>P_6626
TGAAAAGTGAACTCAAAGTACAGTTACAACCTTTGTATGAT
>P_6627
CCTCAGCTTTAAGCAGAGCCCCGTCTTGAGAAAAATGAACA
>P_6628
AGACAAGAGCTTTGAACTTACAGTAAGGGGTTCACCCAAAT
>P_6629
GACAAGAATTCTACGGAAGCCGTGACTTATGTCTGATCAGA
>P_6630
AAATCTCAATTCTAACTTGGCATGAGTTCAGGTTTGTTGTT
>P_6631
CCCAACAATCGAAGGAGACACACCAACATCCCTTGAACCAG
>P_6632
CGCATTCGACTCATAAAACTCTGACCAAGTGTTTTATAGAC
>P_6633
TGAATACTACAAGCCTCGGCCGGCATTTCAATGAACTTACC
>P_6634
ATGAACTTACCAAACTTTTCCGTCCTCACATCGAACCTCAC
>P_6635
CACGGAAAGCAAACATGACACGTGACTCACGAGTAGAGGCT
>P_6636
GTGACTCACGAGTAGAGGCTCGAGATTGGTATAAGTTGATG
>P_6637
TTATCGCTAACATTACAATGCGTGACTCACCGTTCTGGACT
>P_6638
ACGACATTTGAATGTTTTTTCAGTTCATTGTCATTTGTGTA
>P_6639
TCGCGGATCTGTATTCCTTCCCAACCACTACGTACACGCAT
>P_6640
ACATATCCGATAAAAAAAAACAGCACCAAAATCACGACGAG
>P_6641
AGACGTGTAGTCGATTGAGTCAGTATCTAAAAGAGAACGGT
>P_6642
ACAAGAGCCAATCCAATCCTCCCCAACACCATTGACAGAAC
>P_6643
TTCAGCCACCGATTGCATCGCTGTCTCAGTAGAATACCGTC
>P_6644
CTAAACAAACACGCCGATTTCAGTAAAGTCTTTCTCGCCGG
>P_6645
CTTCGCCGGTGACTCCTCGGCGATTTCTATCGGTTTTCTCC
>P_6646
CTCAAGCGCAGCGACGATACCTAAACCAATTCCACCGCCAT
>P_6647
CCCTTATTGATTTTAATGGGCCTGAAGTATTATTGTTGGGC
>P_6648
GCGCGTTTGTACTTAAAACGCCGCAAAGTGTCAGGGGAATG
>P_6649
TTGAAATGTTGAATATTTCGCTGCGTCTAGAGGATACTGGT
>P_6650
TACAGATAGATTTTTCAGGTCTGGAACGTACTCCCAAGGAT
>P_6651
ATCACCAACTAGTAAAATATCGTTTTCGTGATCGGTGTAGA
>P_6652
ATCAGAGGTTAGCGGATCTTCGAGCTGTCCTTCGATGCCAA
>P_6653
GATTCCTGAATCATTGATGCCGCCAACCTCATTTGAACATC
>P_6654
GCCAACCTCATTTGAACATCCGGGCTTAAAGGGAATGCTGG
>P_6655
CATCAGGACAGTACGTCGTTCCCGCTGTGGATACATCGATT
>P_6656
AAGGTTAGTATCCGGAAACTCAGTCAAAGATCTATGGGAAA
>P_6657
CGATTTCCCATATGGATACTCGGCTTGGCCTATCTCCAGCT
>P_6658
ATGACCGATGAGGAAAGAGTCGGAGTTTGTCTATTTGCACG
>P_6659
AAGAGTCTTGCAAAAAAACTCAGTAGGTTGTCTGTTTAGCT
>P_6660
ATTCAGAATTTCACAAAAGTCCTGATTAGTTCATCTTCTTG
>P_6661
TTACTAAAATAACTAAAACACAAGAAAAATGTATGTGCACG
>P_6662
TGAAATTCTATCAAAACCTACACGTTCGATTTTATTATTAT
>P_6663
CCCAATAATAATTTAAAGCCCAATAGCATCGTTTGAGTCTT
>P_6664
GGCGTCTGTTGATTCTCGGGCGAGATCGGTGGATTTGGTAA
>P_6665
AGATCTTGAACGTCAGACGGCGGTGACTTTGGGGATTCTGA
>P_6666
CCCGGATTATAAACTCGAGTCCAGAACAATTTGTCTTGATC
>P_6667
TCGAGTCCAGAACAATTTGTCTTGATCGCTTCTGCCTTCAA
>P_6668
CGACCAAAATTACTAGTAGACGGTCCATATGGAGCTCCAGC
>P_6669
CCAGCACAGGACTACAGAAGCTATGATGTCTTGCTCCTCAT
>P_6670
AGTAAGTCCAATTCAGTGCACCAGAAAAGTTAGTCTTTTCT
>P_6671
TTGATATTCTATCCGGAACACGGGTAAGAATTGATGCAGGG
>P_6672
CAAAAAACAACCACACGGTTCGAGTTCCATAAGGAGCATTT
>P_6673
CTTCTCAGTAATTTAGAAGCCCAGCGTCGAACCCGTCTCTT
>P_6674
CATGGTCTCTAGGTTTTGAGCTATAACACAAAATCTGCCCT
>P_6675
CCGGATCATCCCTTTATCCGCTTCCTCAAAGAAATTCTCCG
>P_6676
CTTCTTGTCTTTGTTACATGCATGTTTGGTGTGGTCCTAAC
>P_6677
CAGAATTCACCTCATCAAAGCGGTCATTAAACTCTTGAAGT
>P_6678
TGGTTATACCGGTCTTTTTCCTTGGTCTTCTAGAATCAACA
>P_6679
GAAAACAACTCCTCAAGACGCAACAAAGTCTTATAATGTGA
>P_6680
CACTTTTTGCCGATGGATTTCCCGGATCTTATCTTTTCTTT
>P_6681
ATCTTTTCTTTTGCAAGAAGCTCCAACAACATTTAGCAAAA
>P_6682
AGAAATCATATAAAAAAACTCTCCAACTTCAACATGTTTTT
>P_6683
AGAAGCTAAATTGTTTTTGGCTACCACGACACATGTTCAAT
>P_6684
TAATTCTTCATTGGCTCCGTCCCTGTGTGTTGGGTAGGCAC
>P_6685
AATTTGATCAGTAACTGAATCGTTAAATAATAAAACACAGA
>P_6686
TCCGTGGTCACCGTAACTTCCGCGAGTGTATAAAGAAGAAA
>P_6687
TGCATAAATCAACAAATTTCCTTTCCATATCTTTTTTCACC
>P_6688
ACAATTAATTGAAACAACAACGGTTTAAACAGTTAATTAGT
>P_6689
ATATTATCCAATAAATATTGCATGAAAAATTTAAAAGATTA
>P_6690
AGACATAGACCGTGCAATTGCATTGTCGCTTTTAGAAGAGA
>P_6691
TACTTTGTAGCCACGGAATACGAGATATGTTGAACTTAACG
>P_6692
TGTATTCCTCTGTTAAAATCCATCAGAATCAGATTCAGTGT
>P_6693
AAAATGGTTCACATCTTGTCCAGGGCTAGAAATTACCAACA
>P_6694
TGAAGCGGAACAAATATTTTCTCGGATGAACGATTGGAGCT
>P_6695
AAATTTGAAAGAAGCCTTTGCGGTTAAAGAGTATATGGAAA
>P_6696
AGAGTTTCTTGAGGCCAGTGCTACGACGTGTCTTAAAACAC
>P_6697
ACACATACACGATCCTAATTCACGGATGTGCTATTGCTGGT
>P_6698
GATATAAACAAAGCCTTTACCCTGAGGGATGAGATGGCTCT
>P_6699
GCAAGTTGGGTAATGTAGATCGTGCTCAGAGGCTTTTACAT
>P_6700
GAAAAAATGATTGAGAAAGGCTTGGTTAGAGGGTCCGATAA
>P_6701
ATTAACCGGTTTAATCAAACCGGCAAAAACCAATAAAAACG
>P_6702
GCTTCAGCCTTTTGATGACACATTAAATAAAATATAGAAAC
>P_6703
GCAGTTTACAAGCCAACTCACAGCACATATTTTCCCATGTT
>P_6704
TCAAGTGATGGTCTTGTTGTCCTTGTCGACCCGTGTGCCGC
>P_6705
ACATTCCCGAACCGCGCACTCGCCATCGGAGCAGCAAAACC
>P_6706
CTTCTTCACTACTGCAATCGCCGTAAAAGCTCTGAATCTGC
>P_6707
CAATTGGTTCTTCTTAGACACAGTTCGTATCACCAACCGTT
>P_6708
TGCACAACAACAGCCATTCTCTGCCTCTATGGTGCCAACCT
>P_6709
TCGATTGATGGAATTGTAGGCCTCAAATAGAAAAACCCGGA
>P_6710
ACCCTAATCTCCAACTAACACATCACCAAGAAGAATTTCTA
>P_6711
CTTTAGAGGTTTATGTAGTACCTGGTTGCTTGACTTCGAAA
>P_6712
CGGAGCTCTTGAACTCGGGTCGTTAGCTCCAACTGACCGGT
>P_6713
CTCTGCTTCAAGAACACGAGCGGTCTACTCGATGGAATAAC
>P_6714
TCAGTTAAAACCGTGAGCTTCCCGCTTAAATCAGTCGCCAA
>P_6715
AGATGAATACGAAACCATAGCAGTAACCGGAGAATCAACAG
>P_6716
GGCCACAGTGAAGCAACGCCCTCGATTATTCAAAACACATT
>P_6717
GATATATATGGTCTAAAACGCAGGCAAGTCATCCTTGGCTA
>P_6718
TATCCTACACACAGATGTATCAGTGTTGACTACCAATCTCT
>P_6719
ACTGTTTGATTCACATCACACCCAAATACAAACGGTTTAAA
>P_6720
GTGATAAATTGGAGAGCTTGCAGCAGAGTGCAAATACGAAA
>P_6721
AGCAACTCCTTTGAAATTTGCAGTGCTTGTCACAAAATTTA
>P_6722
CCAGGCTGCATCTGGGTTTTCGTTGTCCTCGCAAAGAGGTG
>P_6723
TGTCTATAACTCTGAAGCCTCCCTATTAACCCATCATTATC
>P_6724
TACAGGGAGAACCGGGGTTTCGTTGTCGAAAGATCTAATGG
>P_6725
GAAAGATCTAATGGCGATTGCAGGGGAAACTCTCAAAACCA
>P_6726
CAGCTTTCACCAGTTCATGTCGAGGCTTCGAGGATGACTCT
>P_6727
TCCTAGATTGAAATGATATACCTGAACAACGCCAACTCCAA
>P_6728
GCGACGGATGGAAAATCTCCCGGTAAAGGTAAATTGTCGCA
>P_6729
TTTGTTTCTCTCTGCGGCGGCGAAAATTTGGTTGTACCTGA
>P_6730
CCAACTATTTGTGGAATGCGCTTATGGTTGATAAAGTATTT
>P_6731
CTCTGTTTCAAAATTAGGTACGGGAAAACTGTTGAAGTTGA
>P_6732
CCCAAGGTTTTGTGTAATTACGCTAAAAAATTATTTCTACT
>P_6733
CAAAGCAGTGGAAAAAGACACGAGAAATCGGACTCCACACT
>P_6734
CATAGTCCAGTTCCAGACATCCCGATCGTATTGAAGAAACC
>P_6735
GTTATCCGACCTGCATCCGACATTGACGGCCATGGAGGTTC
>P_6736
GAAGAATCATCGATATGGTGCCCGTTTGAAAAAGTACCTCT
>P_6737
GAGTTTAAGATTTGCAAGGTCGGTTTTGAGAGTTGCTCAGA
>P_6738
CAAACTTATTTAGAAAAATGCACTCACGCCGCCTAACTTTG
>P_6739
TCAATGCAGTATGCATCAGACGGTCCACTGAGCTTTGAAGC
>P_6740
GATGATTTTTAACATAAATTCAGTGAGAAGGTGCAAGTCGC
>P_6741
ACCATTAACAAAATGTAGGCCAGTCTAAAAAAACAGAGCAT
>P_6742
TTATGTTTTGGTTTATGTAACGATGATAGCTTTCAGTTTAT
>P_6743
TCCGGCCTTTCTCCCGGAGCCGGTTGTTGATATTTTGGTGA
>P_6744
AGCTCAGAAATTAAGAATTGCAAAATCAAAAGCTTAATGCA
>P_6745
GCTTTCTCTCTTTTTTTCTGCGCAGGCGATGTGAACACCGT
>P_6746
TCTTATCCACTTTTCAGATGCCCTAACAGATTATAAATGTT
>P_6747
AGGAAATTGCTTTTATCTCTCAGTCAGCAACAAACTACTCA
>P_6748
CCATTAAATGTGATTGAGTTCGAGAAGGTTCTACGCAAGAA
>P_6749
TCTAATGTGAACTGATTTTTCAGGGGTATGTTTTCTGGCCG
>P_6750
CATGTGCGTATGCAAAAATCCATGTGCGCCTATGTTGCTAG
>P_6751
CGCCTATGTTGCTAGGCAAGCATGAAGAATAAAGATCCAAA
>P_6752
CGCAAGCCTTATAAAACTTACGGTAAACAGATCAAAAATCC
>P_6753
AAATTTGAAAGTTTTAACTACAATTACTAAATGACCCACGT
>P_6754
CTATTTGTTACACTCAATGACACGAGTGAATAAAACTTAAA
>P_6755
AATGTTTGATGCACAAAATGCGATGTTAAATTACTTAATAC
>P_6756
CGATGTTAAATTACTTAATACGTTGATTTTGCACTTCTCAT
>P_6757
TCTTTACTCGATCAAATTCCCGGTGATCGCGGTGGCTCCAT
>P_6758
GGATCTGTCATCCGTGCTCTCGGTGGAGAAGTAACCCCAGA
>P_6759
CTTTAGCAAAATCCAAACCACGGAAAAAAAGGAACCAGATC
>P_6760
CGCGTTTCAAGCGGTTAAGGCGGTTGAGGAGAGTAGTTATA
>P_6761
TACATTCACCGAGCTAGCGGCGTCGATGATCGTGTTCACTA
>P_6762
GGCAAAACGGCAGCGTTTCTCAGTTGCAAAACAGCGATGTT
>P_6763
ACCCTTTTTTGATCTTATATCCTTTCAAATCAGAAAACAAA
>P_6764
TTGTTCTTCCTGTTGACCGACCAGGACAATGACATGTTTTA
>P_6765
TCTTTATTGAAATTGAAAAGCAGCAATTAAAATGATTAATA
>P_6766
TTCTGTAACGAGTGAGTGGGCCGTTGATCTTTTTTTGCTCC
>P_6767
TGCCCTACATTCTCACGACTCACGAGTGGCCATGATTAACT
>P_6768
GTTTTAGAGGAAAATCTAGGCTACAATATATTGAGTTCTAA
>P_6769
ATATTAACAAGTAAGTTAATCGGTATCCACACGCAGTTAAT
>P_6770
TGACTTTGAGTTTTAATCCGCGCGCAAAAGTCATAAAGTAA
>P_6771
GCTGCCAAGTAATTTTCGGACGCGAATAGATTGCCAAATGA
>P_6772
ATGTTCCAAATACCAAAAAACCTTACCGAATAAGTTGGCTT
>P_6773
GTCCATTGGATTGGATGAGCCGTTAAAAGAAATTATACCTG
>P_6774
TAGTGGGCCTTGCCTACAAGCAGTAACCAAAAAAAATCCAT
>P_6775
AGCAGTAACCAAAAAAAATCCATAAACCCTCTCTTCACAAC
>P_6776
AAGATGCAGACGAAGATTCACTGTAGCAGCCTGAGACTTGT
>P_6777
AGGCCCATTTAAATATCTACCGGTCCAAGCTTTATGACTCG
>P_6778
AACATTTTGTTATGTTTGTTCAGTAAAAAAAAAAAAAAAAT
>P_6779
ATGGTTTTGTGGTGATATTCCCCGGCCAACGTTTCTCGATC
>P_6780
TCGTCGGTTGCTGATAATGGCCGGAAAAAGTTGATTCTCCT
>P_6781
TTTCTTCGATCATCGGTTTCCACAGACGAACTCTCGCGTTT
>P_6782
AATTTGTTCCTTTATTGCGTCGCGAAGAGCACGAAAATGGC
>P_6783
CCGATAATTGTTGTAGAAGCCATTCCCACCATTACCAGCAT
>P_6784
GAAGGATCAGATTGACCCAACAAGATCATTTCTTTGCTCTT
>P_6785
TTTGCTCTTCACACTCATCTCATCCACATGAAACGGTGACG
>P_6786
ACTTGAATTTTTAAAAACTACCTGAGGGAGAGAATCAAAGT
>P_6787
CGATTGTTACTGTGTAAACCCTAGGATGTGATTCTAAGCTG
>P_6788
AGTCGAAGTGAAAAACGTCCCGGTTTCTTCACCGTATGGCC
>P_6789
TCACCTCCCCACGGTCCAGGCCCGCTCGGTGTTGGTTCTTT
>P_6790
ATCATGTTTGAATCCTCCCACGCCACCATGTTTGCTTCCCC
>P_6791
TGATTCCACCGGTTCCGCCCCATGGTCCATATGTTTTCGCG
>P_6792
CACAAGATAACAAAAATACGCACTAATGAACCTTTGGTCAA
>P_6793
TCAACTTCCGTAGTTAGTTACAAGGATTGGAATTTAGCTTT
>P_6794
GACTTCAATCCAGCTCTGCCCGAGAGGTTTCTTCAACAGGT
>P_6795
CTCGAAAGCGTTCCCCTGTTCGGCGTAATCCCCTGTGTCTT
>P_6796
AGTAAACAAACCAAACCGAGCATGAAGGATACGACCCAAAT
>P_6797
TCTGGATTCTAAGTAAAATGCGTGAAATGAGCACCAAGGAA
>P_6798
TGAAAGATGTGTTCCCATCGCAGCCATAGTTAAATCGGTAT
>P_6799
CGCGACTGCTCATTAATTTGCTGCCACAATAAAGAATCTGA
>P_6800
AACTTCCACACAGCAATCTGCATCAACACCACCAAGAATCA
>P_6801
TTACGTTAAACAATCCAAAACATGATCGCTTCTTCATTCCC
>P_6802
GTTGAACGGAGTTGCCACCGCAGTGTAAAGGGAAGAAGGGT
>P_6803
TTTGTTGTGATCTCTCCCTCCTAGATAGAACAATCCAGCCA
>P_6804
TTAGCATCTTTTATTTTTGTCGGCAATTGCTTCATTTGGCT
>P_6805
TTTGAGAATGATTTCAGTTCCGGTGGAGCCATATTGGCTCC
>P_6806
GTTACCAAGTATCACTGTCACGTGACCACCACCATTCCTCT
>P_6807
TTGATTAATTGATCAGGTCACCGGAAACTTTTTGTCTCGAT
>P_6808
AGAATATGTTATTTTGGATTCTTGAATATTAATTTTGCAGA
>P_6809
TGTCCTACGAGGGTACGAGCCTGTCTCATCGTCTCGAGCCG
>P_6810
TGGCATTCCGAGACAAAAATCCTTGTCGAATCGTAGTGACC
>P_6811
TATCAAACAAAACAAAAAACCTCGACAAATAATTTGTATTG
>P_6812
TATAATTACAAATAATATCACCCGACTATAAATCATGAATT
>P_6813
CAATTCTTGTGTTATTACCTCGACAATGGTAACTTTTTCCT
>P_6814
TTGCAACGATCTCGAAAGCGCGTCATTCTCAGCACCACACC
>P_6815
AATGAGATCTGGATATAACTCGGCTTCTTCCCATTTTCCTG
>P_6816
CATGGCCAACTCTTACGATCCATCTTCATAATCAACAAACA
>P_6817
GAAAAATAATTAAGAACTTTCCGAAACGAAGTGGTGAAGTC
>P_6818
ATATAAAGCCAAACAAATGGCAGACGAAGAAAAAAATACCT
>P_6819
TAAATGAACTAATAACAGAGCATGATATATACAGTTCTCCG
>P_6820
AGTTTTTGATTGTTTTATCTCGAAATTTTTGTGAATATAAT
>P_6821
TATTTATTCTTAGCTTCGCTCGCCCGTAACAACACCAAGTA
>P_6822
GTGTGTGGATCGATTATACGCTTTATCTCAATAATCATAAT
>P_6823
ATCATAATAACATTTTACGGCAATCCCTATAAATAAGACAT
>P_6824
GTGGTAAATTATCATTTTTCCTATAAGTTACAATCGAAGTA
>P_6825
AATCCCTGGAATGCCCATTCCACCAGTAGTAGACACTTCTT
>P_6826
TGACTTTTCACATTTTTGGGCGGTTTTATCATTTATACGTT
>P_6827
AATATAATATAATTAAGTGTCTCTAATCTTATTTTTGTCGT
>P_6828
AAATTAAATTACTTAATCCGCCGCATATATTCGAATTCGTA
>P_6829
ATTAGAGGTTTTGATTGAGTCGTGAAGTACGTCAATGGCCA
>P_6830
TATCTTACTATCTCTGATTCCCCCAAATGATTTCAGATGAA
>P_6831
TTATTATTATTAAAAATTGGCGGTGGGTCAAGATCCATAGA
>P_6832
TTGTATGTTCTTTAATCTCTCCCACTCTGTTTTTGTCATGT
>P_6833
TTCTCTAGATCTTGTTAGCTCCTGTTCAAAAGGTTTGATTT
>P_6834
ACTTATACGTGTTCCTGATTCCGCGAATGGGATTATGCCAT
>P_6835
CTCATCATGGCAGAAAATTGCGACACCCCGCGTCCGAACCT
>P_6836
GCAGGTTCAAAAAACCGGGTCAGTCGGGAGATCAATTGATG
>P_6837
GAATGAATCAGTAGTTGAGACAGTCTTAGAAATCTTGTGAT
>P_6838
GTGGTATGCTAATTCTGCATCAGTCTCTGTCAAATCTCATT
>P_6839
TAACCGAGATGTTGAACTGGCGGCGTCTCTTGTCTATCCCC
>P_6840
GTTGGAGGAGACTGAACCTGCACTGCCACGATTTGCAACAA
>P_6841
CTTTGGAGGAATAGATGATGCGCCAGGATAAAATGCTTCAA
>P_6842
CCCTGCAACCACTTTCCATTCCCGATCTAGCAGAATCTGCA
>P_6843
CAAATACGCTAGTTAAGAGTCAGGAATCACTACACACAAAA
>P_6844
TTTTTCCAGGAAAATTGATTCAGGAAGGTCCAATTACCCTT
>P_6845
ACCACTCTTTTCGGATTTTCCCTTTCTTGCTTTCACTGAAG
>P_6846
TTCCTCAAACTTCGACTGTGCGGCAATGAAAGAAGGATTGC
>P_6847
GTTTTCTAGAAGTTTTTGTGCAGCTGCATTTGGTTCCGACT
>P_6848
CGAAACATAATTCAGCGAAACGTTACCGAGGTTGCTGAAAC
>P_6849
TCAGATTCTTCCGGCTCAACCTTACTAGCCATTTCAACCTC
>P_6850
AGGAGTAGTTTCAGAAACTACACTAGTAATCAACCCTCGCT
>P_6851
AATATAAATCATTATTAATTCAGTAAGTAACTAACTATAGG
>P_6852
GATCCTTTCCCGTCATAGACCTCGAGCTGCAGACAAAGTAA
>P_6853
CCAATTATTATTCTCTGAGGCGAACACTTGAGAAGTGAGAA
>P_6854
CCCAGAGCGAGACAAAAACCCATTAGTAACCACGTCATCTA
>P_6855
TTTGAATAATTAAAAAACCGCTATAACATGAGAGACACTAT
>P_6856
ATAAAATAATTTACATTCAACTACAATGATATGCACCAGAG
>P_6857
CATTCAACTACAATGATATGCACCAGAGAAGAATAAGAAAA
>P_6858
GTCATTCTTAATCCAACAGACGGTTTGGAGTATTTGGACTA
>P_6859
TTATTTGAGATTAATTAGTTCGGTAGACTGCAGAGAACGAA
>P_6860
TTGGGTTAGCTAATTTTAAGCCCGGTTTAGATTCACGCGCC
>P_6861
GCCGCCGCTCTCGTTTTCTCCTGTACCATCTGATTTCTCCA
>P_6862
CTCTTTTGCACGAGAAGGATCGAAAAACGCCATCTTCTTCT
>P_6863
TCAGTTGGACCAGCATAGTGCATCGGTGACGGAAAGATCGA
>P_6864
AGCCCAACCTTCACTAATCACATGAACCCACTCAAGATCAA
>P_6865
GCACAGGTCAAGTCTCGTGGCGGTTGGTTCTAATATCTATA
>P_6866
CCACTTCCTGTAAGATTTTTCGGTCATTTGAATACATGTTT
>P_6867
TTCAGCCATATGTTGCAAAGCATGAAAATGAAATCGACCGC
>P_6868
TTCTCGGCATCATGTTTCGTCACTGTCAACGAAGGTCGGTC
>P_6869
CCTAATGCAGTCAGTAACCGCCCTCGCGTATCCAACACCTA
>P_6870
GAAACAGGACCAGCTTGAGTCGCTTCTCAAAGACAAGAAGA
>P_6871
CTCTCTGATGTTCGAAATTACGAGGATCAACTCTCTCTGGT
>P_6872
GAAGTCTCGTGGGTTCACACCGGTTTTAACTCGATGCACCA
>P_6873
AAAGCGTAGCAATGGAAATACGGTGGGATCTCATATATCTA
>P_6874
AGAAACGTTTCGTATTTAACCGGTTTCTTCTTTAAACCGCT
>P_6875
TTCTTTAAACCGCTAAATTTCGGTCCGGTTCAGTGGAATGA
>P_6876
CCACATTTGTTGAGTCAGCTCAGGAACGGTGAGTGAGATGT
>P_6877
GAATGGGATTAGGTTCACCGCGAGTTTCCTGAGGTCAGAGT
>P_6878
AACTTTTTACTACAAAATTCCAAGAAATCTATATGATGTAG
>P_6879
TGGAACCAATCTGGTTACCGCATTGACCACCTTGAATGTGA
>P_6880
ACAGGTACAGACCAAAAGAGCCTTACACTGGAAAATGCCTT
>P_6881
GCTCTACCAAGAGGCACACACACGCTAACTCTTCTTCTGGT
>P_6882
TTCAAACAAATGCGATTACACAGTGTGGCCGGGAATTCTAT
>P_6883
GATGTCAGTCTCGTCGACGGCTACAATGTCCAGATGCTGGT
>P_6884
AGTCTTAATACAAACTAGGCCAATACCCGCACGTTTATAAC
>P_6885
AATATTTAAGTTTTTCTTTGCTAATATATACAGCCAGGATT
>P_6886
ATTCCGCATAATGATGTGCTCTCGCTCATTTTTATCCTGGG
>P_6887
CTTTTCCCTTTCATGAAATCCTCCAACAAAGGTTGAACCAT
>P_6888
TTGAACCATTTTATCATACACATCGTTCTACAAACAGCAAA
>P_6889
GGTTTGATCGAAAACCTAGGCATGGGCAAACTACTCGGTGG
>P_6890
CGGAGATAATAACATGATCGCTGGACCGGGGTAGCCATCGA
>P_6891
GGTTCTTGAATGGTCTCAAACCCGAAACTTGTTTACCCGGT
>P_6892
TGAAGATTGCATACCAATTGCGCGATAGAGCACAAGTCCCG
>P_6893
ATGGACGTTTCATAGTGAGTCCGTACATAACGCTCTTGAAA
>P_6894
ATCCTTGTTGGGACAAAACTCGGTAATCACACACTTTCCCT
>P_6895
GTAGCCAGCTTTTGCAATCGCATTGATCAATTCAACCAAAA
>P_6896
AACAACCAGATACCCATATACGTGGGTAACATCATTCAACC
>P_6897
GAATGAAGATACAAAATATTCATGCTTGATGCTTCTATATA
>P_6898
GAATATGAGTTTAATTTTGGCAGCAACTATATGAATCAGGA
>P_6899
GAAATTTGGCTAAATAAAAGCTGTATCTCATTTGGATTAGT
>P_6900
CAAAAGTGGACGACTAAAACCAAAAATAATAAAAACAGAGT
>P_6901
AAACTTCTCACCCTCAGACACAGTCGCACAGGCATCAGCTT
>P_6902
ACCGAAGCCAGCACCACCGCCAGAACCAAAGCCAGCGCCAC
>P_6903
CACATGGTCCACCTCCAAAACCTGCTCCAGCACCAACGCCT
>P_6904
TGGCGATTCAGTCTTTGACACAGGAAATAACAATAATCTAG
>P_6905
CAATCCTACTACATCCGAAGCAGCGGTAAGTTCGAATCACT
>P_6906
ATGTGTTAAGAAAACTAAAGCGGTGAGTTTTAGACTATAAT
>P_6907
TTAATACGGCACAAAAATTGCATGTCCAATTCCAAACAGAG
>P_6908
TTCAAAGATGGCAAATTCCGCGGCAAGTTTTGTTATGGTAC
>P_6909
TTTCTTAAAAATAGTGAACTCGCTACCGGCGTTTGTTTTGC
>P_6910
ACTTCTCACATTGTACATTCCGTTAGACCATGTTATAGATC
>P_6911
ATGCTACATTTGTCACTGTTCTGCTTACCCTTCTGCTTTCT
>P_6912
ACAGTTGACTTGGGTTAACTCTAGCTGATCAATCATCCGTA
>P_6913
TGATTGTTGCAATTGGTTCTCTACAATATGGATTATGATAT
>P_6914
TGTTGTTATAAGACCTTTGTCGTTGTTTGTTTGAGTCGCTG
>P_6915
GGGTCAGGAAAAACTGAAACCACTCCCGGTTTCTTGGCTAT
>P_6916
GAGTCTGAAACATTCAAATACAATACACTTCATATAATCAT
>P_6917
GTCACCAACATATGAAAAATCGTGGACTGCAAAGTCTGCAA
>P_6918
GATTTTAATGGTATGCATCGCCTGGAGATGATAGCATTTCA
>P_6919
TTCTTAAAATGCGAAAATCTCCCAAACACAATTAAACGAAG
>P_6920
AGCAATTCTTGAGTTGAACGCAGTTTGTGGCTCATTCGTCG
>P_6921
TGTAGCATCAATAGCTCCGTCGCGTATGGCCTTTGCCACGA
>P_6922
CTGAAGAAGGCTCTCTTTTGCGTCCGTATATTCGAGCTGAA
>P_6923
CTGAATAGTACGAATCTTCCCGAGATAGAAAAGGTACCTAC
>P_6924
CCTGACCCAGCTCATCGTGTCTTAGCGTTGCAGAATGATGC
>P_6925
AACCTCCTTCGTGTAAGACCCAGTATCGATGAGTGCTGCAA
>P_6926
TAGACACAAAACAACAAAATCCCCAATAAGAGAATAGACGA
>P_6927
CATGCTCGTATACTCAAATCCGGAGCTCAAAACGATGGCTA
>P_6928
TTATGAGAACCAGGTTGAAACCCGATTTCATCAGCTTTACC
>P_6929
ATTCTTGCATGGTAAACCTTCTTGGACGCGCAGGCAAGTTG
>P_6930
CAATATATAGTAGGAGAAGGCCCGAGCAGGAGCCAAAAATG
>P_6931
CAAAATGTGTTTCTGTTTCGCTTTATTATGTGTTTTGATGT
>P_6932
TAAACAGGTTTCATTAGCGTCGTGAGATCACTTTTTGAGCT
>P_6933
CATTTATTTTAGAAATATCTCCGTCCCAAAAAAATAATAAT
>P_6934
TAGGAGATGGATCAACGAGACGTGGTCAGGTCTTGGAGGTT
>P_6935
TGGCCGCATATTTAACGGCTCGGGAAAGCCAATTGATAATG
>P_6936
GTCAGGCTGGACTTGTGAAGCGGTTGGAAAAGACTGAGAAC
>P_6937
AGACAGCTCAGTTTTTCAAGCGTGATTTTGAAGAAAATGGA
>P_6938
ATCCCTATCCTGACTATGCCCAATGACGGTAATTTTTTTTA
>P_6939
GGAGAAGAAGCTCTGTCTTCCGAGGATCTGGTACCTCTCTC
>P_6940
GAAGTTTGTGATGCAAGGCGCATACGATACAAGGAACATCT
>P_6941
GAAAGGAAACAGTTTACTGTCCTGCCCAATGAAAAAAAAAG
>P_6942
CAGAAAAGCAATGCATCACCCATTCTCGGCTTTACGGAAAG
>P_6943
AAAACTCCGAAAGCCAAAAGCATTAAGAGAACAATCGTTAA
>P_6944
TCCTCCCTCTCATTCTCTGGCGCCGACGGCAATATTTGGTA
>P_6945
GTTAGATTCAGGTTGTGCGCCGAATGCGATTACTTTTAACA
>P_6946
CTACTTTTAAAAAAAAATCACGGGACGGGTAAAGAAATGAC
>P_6947
ATCCTCCGCCTTAAATTTCTCCGTCGTAACCCACTCGTACG
>P_6948
ACTTTTAATAATAATAAATGCCTAGACAAAGTAAATGGAAA
>P_6949
ATTTTATCTTCTGATTTTTACATTGTTGTCTAATTTAAATT
>P_6950
AATTGATACTTCTGTTGGCACGGGTTAAATTTTCCAATTTT
>P_6951
AATTAATCATAACTTCAGGGCGAGACATAAGACTACATATA
>P_6952
TCACAGTACAACAACAATCACGGTCCATTCGATTCAACACT
>P_6953
GCGAGACCCCATTTGAGATTCCCGAGTAATGTGTAAACTGA
>P_6954
ATATAAAACATCCCAAGACGCCCCACTTACGAGCCTATTAA
>P_6955
GAGTAAAATTGAATTGAAGACGTTAAAGAAAACACGATGGA
>P_6956
GTATAATCCAACTTCTGGCGCCATCGGTACATTTATTCTCA
>P_6957
CATGGATCCAAAGCAAAAACCGGGATTAGATACACATACCT
>P_6958
TGCATGAGAGAGTGTCTACGCATGCACAAGGAAAAGGTGAC
>P_6959
ATGCTCTTATGGAAGTTTTGCTTGAAATCATTCTACCCGAA
>P_6960
CAAACGATGGCTAAGTAGGTCAATAACGTAAAAAGATACCA
>P_6961
AGGTTTTAGAGGAAGCAACACTTTACTTCCATTTGTTAAGC
>P_6962
ACGCAAAAGATGGTAACTATCTAAACATAAGACTTCTCTGT
>P_6963
AAATAAGGAATAGAAAGTCTCGGGAGAAGGGACGTTTTTCG
>P_6964
CCAACGTAGAAACCCCCCCGCTGCCGGGTTCCAGCTCGCAA
>P_6965
ACGGACCAGGAGGAACGACGCGTTACTGACGGAACCTATGT
>P_6966
CCCGGAGGACTACTCCAGAACATCCTCGACCACTTAAGTCG
>P_6967
AAGAGCGGCGGAATAACAATCGAATGCGACCGACCCCCGAT
>P_6968
ACCCCGCACAACGACCCGCTCGTTGTCGAGTTGATCATAAG
>P_6969
CCAGTCTCAAAACCTCTCGCCGGTTTCGATGGAGATTTCGT
>P_6970
GATTTCGTCATGACAATAGGCACGATTAAACTACCAATCTT
>P_6971
GCGGTCTACAACGTTATCCTCGGCACCCCCTGGATTCACCA
>P_6972
TTCATGGACGCTTTCTCAGGCTACAACCAGATCCTGATGCA
>P_6973
GACCAGATCGGGAGAACCGTCGAGGTGTACATCGACGACAT
>P_6974
ATCCTGGTAAAGCCCGAAGTCGGCGAAACTTTGTATCTCTA
>P_6975
GCGAATACGACATCGATTTTCGACCACGCCCCGCAATGAAA
>P_6976
GGTGAAGAGTGGAGTCTGTACGTGGACGGTTCATCTTCAGC
>P_6977
TCTCCCCAACCGCCGAGGTGCTAGAACAGTCCTTTCGTCTC
>P_6978
ATTGCCGGGCTCCGCCTCGCCGCGGGGATGCAGATAACCAC
>P_6979
GCCTTAGCGTTAACTTCCGACTCCGACTTGCGACGAATCAT
>P_6980
CTCCTTAAGGTCAGCGCGTTCGGAGCAATGCTGAACTGCCT
>P_6981
CTGAACTGCCTCCACGGAACCGAGATCAATGAAATAATGAA
>P_6982
GAAATAATGAAGGAAACTCACGAAGGAGCAGCCGGAAACCA
>P_6983
ACAAACAAGACAATTCTCTCCGGTCTGAAGAAAAGACTAGA
>P_6984
AACGGATCAAACTCCATTCGCACACGCATACGGAATGGAGG
>P_6985
ATTCAGAACTACCAACTCGCCGCCGCCAAACACTATAACCA
>P_6986
TACGAACTCCTAACAATGAGCGGCACCGCGGTGCCTCGCAC
>P_6987
GACTTCAGCCGATCCTCCAGCTCGACCGTTTTCTCCCTCTC
>P_6988
AACTCCCCACGAAGATCCTGCGAGCCCAGCACTTCCATGTT
>P_6989
GGATCGCCTACGATGGGGGTCGTTGGCGGGACCAGGATGAA
>P_6990
CAGAACCTTCCAGCTGCTTTCCCTGCCGAGCCGTAGCCAGC
>P_6991
TGAGTAACTCCCGACCTCTTCGGTATTCATCTTCATCTTCC
>P_6992
GCACGGACGAATAATCACCTCGGACGAAAGCGCGTACCTGG
>P_6993
CGCCGCAGCACCTGTTTCAGCCCGGTCAACTAGAGGAGAAG
>P_6994
CAACTAGAGGAGAAGAAATGCGGCGCCGTAGCTCGGCCACA
>P_6995
CATCGAAAAGGACGAAGCCACAGGCGCGTCAGTTTCGCTGA
>P_6996
AGCCACAGGCGCGTCAGTTTCGCTGATCTGTTAAATCCGAC
>P_6997
TAACCAATGTATAATCTTTTCACGGTCCAGTGGACTTCGTC
>P_6998
ACCTGCTTCTCCGCTTCTCCCTCGCGCATCATTGCCCAACA
>P_6999
ATTGTTCAGACGGTAACTGGCGAGAATTCTGAACCTCGATC
>P_7000
TACCTTTTCAAATGAATTCTCGGAAATACAGTTTGATCCAT
>P_7001
TGTTTTCCTCCTCTTACTTTCATGCGTTGTTTCAGAAGCAC
>P_7002
TTTGAATAATTGGAGGAAAGCGGCTTCTATCAAATTAGTAG
>P_7003
AAAACTAAATCAAACCGATTCAGCCACAACAAAGTTAATGA
>P_7004
GCCGGAAGAGTCAATCGATGCTTGATGAAGAAGATCGCTTT
>P_7005
ATTCTCGAAGAATCCAGAAGCAACAGCGGTTAAAGCCTTCG
>P_7006
CCCCTCTTATTTCTTGAAGTCGGTAGATGAATATCATGATA
>P_7007
AAACTAATATTAGATAATCGCATAGTCATGTACTTTTATCA
>P_7008
AATATATCAAAGAAAAGCAGCAGCAATTTGCTCTAAACGGT
>P_7009
CTCTAAACGGTCACATCTCACATGCTCTATTGTCACCACCA
>P_7010
GTAAGTTCTCTTCTTAAAATCTTGCCCGAAGGATTTTTGGG
>P_7011
ACCTCCCGACTAGTTTCACGCGGTCACCGTAACTTTGCGAA
>P_7012
CTCTAGTTCAGCTGGAGGCACCTGCTTATCATATATTAACC
>P_7013
TATTTCTCTAGGAAGCTATCCATAACCTCCTTGCTCAACGG
>P_7014
CAACGTAAGCTGTTAAATTCCGGTGAGACGAGATCACTCCT
>P_7015
CTCAACGGCGCTCCACCACACCTCACCGTTTTCAGTGAGCT
>P_7016
CCAAAGCCAGAGCTGTGGCTCGGTGCTTCTCCACCGCATCC
>P_7017
ATCCGATATGAATCTAGCCACGTGAGCTGTTAAATTCCGGT
>P_7018
CATACTTGCCGACAATTTCCCAGCGGTACCGTATCTCCGAC
>P_7019
CGAATCGATATTCACACACGCTTGAACTGAATCACCCGGGT
>P_7020
ACTCTGGTCTGAATCAGTCGCCGGAAAATACACTCCAACTC
>P_7021
CATGCATGAACCAAGCCAGCCAGTGTTTGTAATTATCTGAA
>P_7022
TTGAACCGCTTAAGAGATCGCAATTCGTACCTTCACCTTCC
>P_7023
TCGTACCTTCACCTTCCTCACAATCCGAATCGAACTTGGGA
>P_7024
ACATTTTACCAAATTTAAAACAGTAAAAGCGCAATTACATT
>P_7025
TTTTTTCAGAACTCAAAACTCACGATTAGCTTCAAACACAA
>P_7026
CAATTGAACATGCTCATGTACGCGGTGTTGATTACAATCCC
>P_7027
CAACTTGTATAGCTTTTTCGCATTCGGTCTAATTGTTGGTT
>P_7028
AGCATTTCTCATTGCATTTTCTCGGTACACGCATTCTGCGA
>P_7029
GTCTTTAACTTGTATTTCCTCGAGCCCTAAATGATTCACGC
>P_7030
CTCTTCCATCTTGAAAATCACATGAGCTGGTGGCGGTGCAG
>P_7031
CCGGTTATAAAAGACACCTTCCCGGGAAGCGGTTTCTGCTC
>P_7032
GGCGCATTGATGATCATATTCAATATCGTCGGCGCACCTCC
>P_7033
CATTTTCATAGATTTTATCGCCGGAAAAGTAGTACAGTAGT
>P_7034
AAGTTCATTAAATTTGGTTACCTGAATGATTATGTTCAACT
>P_7035
CGCAACACCGCAAGTTCGTGCATCAATTTCCATTCATTCAT
>P_7036
CCCCTGCAACACCTTTTCGGCAGCGAGAACATTTTTTTCTT
>P_7037
TTCAGACAAGGATAAGTCTGCAATGCTTCTAAAGCTATTCT
>P_7038
GATTTTGGACCCAGCACCCTCGTCAACAGATAGCTTTTCTC
>P_7039
CTCGTATCTCACTTTTAGCGCGGAAAGTTTGTTCCTTTCGG
>P_7040
GATTAAGAATCCTTGAAATTCATGCTGTATAAAACCCTAGA
>P_7041
GACGTTTTTGAAAAACAGAGCAGTATTTTTACAGAGTTAAA
>P_7042
AGTTGCCTAGTTCATATCAGCTGTTGGATTAATGCCACGTG
>P_7043
ATAAAAAAATTAACGAGTTACTATAACGTGCAAAATATGAA
>P_7044
ATAGCCCGTGAAGTAATTTGCCTAAACATTATCGTCAACGT
>P_7045
ACTGAGATATAGAGTCTAAGCTGAGATCTTGTTCGTGAAGC
>P_7046
CCGGTTATTGTCCGTTTCTCCACCGTTGTCCACGAACGTGC
>P_7047
TTGATGTGACCAAGATCTGGCCTGAGGATATTTTGCCTCTG
>P_7048
CAGGTCAGAACAAAAAAACACTCGGTCAAATTTCTACGTCC
>P_7049
TTACTTCTGCTGATTTTCTTCGAGGACCTGGTGTTCAGACT
>P_7050
TTCGTTTCTCAACTGTCATCCATGAGCGTGGCAGTCCCGAG
>P_7051
AACAACTTCCCTGTATTCTTCGTCCGTGATGGAATGAAATT
>P_7052
GTCCGTGATGGAATGAAATTCCCTGACATGGTCCATGCATT
>P_7053
TCATTTCTCTTTGATGATCTCGGTATCCCACAGGACTACAG
>P_7054
AGATCTCTATGACTCGATCGCAGCCGGGAACTATCCGCAGT
>P_7055
TACGCTGATAGTCAGAGACACCGTCTTGGACCAAACTATCT
>P_7056
GCGCTTTCGGAGCCTCGTGTCACGCACGAAATCCGCAGCAT
>P_7057
TTGGGGTCTAATGTCAGACGCACGATCTTGATAAAAAAGTT
>P_7058
CGATTCGCTTTGGTCATCACCAGCATAATAAAATGTTGAAG
>P_7059
ACTCCTGATGTTAGGTTTTTCAAGAGCGAGGAGTATCCGAG
>P_7060
GGACTGCGATGTCCGTGGAACGCTGGCGATTCCGGTGTTTG
>P_7061
TGTCAACAGCAAAACAAAAGCGGGTGCCGTCACAACGATGA
>P_7062
TCGCCTGCGGTGCATCCACACGGGCTCTGCTGATTTCGTCT
>P_7063
TGGTGGTTTCAGTATGATGGCCGAGAAAAAGCGTACAAAAG
>P_7064
CAAGACCACGCCTCCTCCTCCGCCGCCAGTGCAGCTTGCAA
>P_7065
AGTGAAACCCAACTAAACAGCGGTGCAACAACCGATCCTCC
>P_7066
CAGATTACGGATGCGGAATTCGCGCAGGTTAAGAGATCTAT
>P_7067
AGTTTTTACAAGTCTCGTCGCGGCGTTCTTGAAATCTCTGG
>P_7068
AGTTTCGCCAATCCGAAATCCGAGAGTTTTGGACTGAACTC
>P_7069
ATTCCTCGAGCTGCACCAACCGCGATTTTCATTCGAGTATT
>P_7070
AAAAATACTATAAACAAAAACGAAAACTTTTGAGGTAAAAA
>P_7071
GAAATTATTGAATCGGCCGGCGATAGATTGCAGGAAGACAG
>P_7072
AGGTGAACAATAGCTTCGGGCGTGACGAAGATATGGTGAAG
>P_7073
CTGGCTATTGAAAACGACGTCGTTGGTGATTTTATCTATAA
>P_7074
ATCGATTTCTGGATTCAAGACACGAGCAGGTGGTGGTGTGG
>P_7075
TAAATAAGGAAAACAGAGGTCAGACTCTTGTTTCTCTATAC
>P_7076
TGTTTTAACTCGTCTTCAAGCGTTGTCAAAACCGATGGTTC
>P_7077
TTGCCAACTCTTGTATAGCCCGTGCCTATAAGCCAAATTAC
>P_7078
ACATCTCTCTGCAAAAAGAACAGGAGGCGAGAAGCTAATAT
>P_7079
CCTTAAATCTGCACCCTACACTACATGTATCTTCACTGGTT
>P_7080
AGCACTTAGCAGTTATAAAGCCTTACAAATCTTATAACTGA
>P_7081
GGAAAAAGGGATTGAATTTGCTACCGTATGATAATCAGATC
>P_7082
CAACAAAAAATGAATGGGGGCTGTGGCATTCATATGTGGAC
>P_7083
GATAAAGAATCTCTCAAGCGCGTGGGGTAGGTGGGAGAAGA
>P_7084
TGGAACAACAAGTACGACAGCATTGGTTGTGAAACGCACTA
>P_7085
CGTTGTTACCTTCTCAAAAGCGTTGACACCACATTGTATTT
>P_7086
AAGCAGAGTTCATTAACGATCGATGTTACATTTTCGGCTCA
>P_7087
GATATCAGGGACGAAAAAAGCAATCTCAGTTTACACACTAC
>P_7088
GGTCATTATCCTTAGCTTTGCGGGGTAGATGGATTAAGCAT
>P_7089
GAAAGAGAGCATCAGCAGACCAGTAGTTATCAACAAGCGAA
>P_7090
CTCGAGTCAGGCGGATGATGCGGCCGTGACAACAACTGAGG
>P_7091
TATGATTGTGTGAGGGAGACCTTGAACAAGTTTTTTTTTAC
>P_7092
AGTTGCTACTACAGACGACTCGGTTCCAAGAGGAGATTTTC
>P_7093
ACTTTAGGACAATTATCAAGCATTAGATATCTATTAAGAAA
>P_7094
TGATGGCACCATAATCAAACCTATGCCGGATACATCGTCCT
>P_7095
GAGTCTCAGTTTTAATAGGCCCTGCTTTCTTAGCTCTTCTA
>P_7096
CTTCCAATTATTTTATTCTTCCCGCGTATAGAATCATAATA
>P_7097
CCTCCTCTTGGTTCTGCAACCATGGACACTTATTTGAGATT
>P_7098
AAAGTAGAGCATTGCATTCACGATACACAAAAATAATGCAT
>P_7099
GACCCAGTGACTAAAAATGACCGGTACCTGGAATGAATATG
>P_7100
GAAGACGTTGTGGTTTTAAACAAGACTTATATAACAGGCCG
>P_7101
AAAAATTTGGTGGGTTATCACGAGGTCTATATCTAACCACA
>P_7102
CTCATGGAGAATAAGAAAACCAAGAATATAAATACAGTAAA
>P_7103
GAAAACCAAGAATATAAATACAGTAAAAAATTTGGAAGTAA
>P_7104
TTTCTCCACATTTGTAGATGCAGGAGTATCTATTCACAGAT
>P_7105
GAGACTCGAGCAACGCGTGGCAGTGACCGTCTCTCTGGGCA
>P_7106
TAAATAGATACACATAGACACGGCTTCTGGTGGTTAGTGAA
>P_7107
GTTCATTTCAAGACTCTTAGCGGTTGATTAAAGACTACTAA
>P_7108
AGATTTGTGGAATTTCCTGTCAAGCTTTGTCCTGAAAGAAT
>P_7109
ACAGCATTGGTTGTGAAACGCACCAAGGAAGTGTTGTTCTT
>P_7110
AAAACATGTGAATTAACACTCATGTTCAAAGGTGACTCTGC
>P_7111
GATCTGCTAAGAAAGAACGGCAATACTTTCGCTCCATTGAC
>P_7112
CCGAAGCTGTTGGATTTTTTCAAGGATCTGGTTTGTCTAAG
>P_7113
AGCAACCAGGGATGGGTGCGCGGCCAATCACTCCAACGACT
>P_7114
GTTCTTCTATGTGCATTTTCCCTTACTAGGCTTATCTAAAC
>P_7115
AACAACTTATGTGGAATTTGCTATGTTGTGACTTACAGGCT
>P_7116
AGCACTCCACTCTCAAGATTCGGGAACTCTCCACCTCGGTT
>P_7117
AACACCAGTGAAGCAGGCGCCGGGTTTTCTTCGCAGCCCGA
>P_7118
TCCGAGAGAATGATGATTTGCGGTTGGCTTCCATAAAGCTT
>P_7119
GAGACAGATCGCTGAGAACGCGTTGAAACACATTGATAAGA
>P_7120
TATAGTAGTATACTATACCTCTCTGTCTATCCATCCAGATT
>P_7121
ATATCTAAGAAATCGTGGTGCCTGGATGAACTAGAATCGCC
>P_7122
TTAACCGCTTGACTAAAAGCCCATCTCGAGTTTTTTTATGT
>P_7123
TAACAATTGTCCCGTAGACTCATGATATACTATTACTTAAT
>P_7124
AGTGTTCCGACAATACTGAGCCGTAACGACGTAGAGCAGAA
>P_7125
CAATTTCCAACAGGAATCTCCTGTGGTAATCTCGAATTGAT
>P_7126
CAAAGGATCTTAAACTTTTCCGGCAAATATGTTTACTAATA
>P_7127
TAAAGTCATTGTCGTAAAACCGCGAATGTGGCTTAGAGCAA
>P_7128
AATGTGGCTTAGAGCAATTTCGTGCCCACAAATTGGTTGAA
>P_7129
CTTACAAAACTTGAGATTACCAATTCATACATTAAAAGTTG
>P_7130
GAGTATAAGAGCATCTTCATCAGTAGTCTATCACATAGTTT
>P_7131
GTTTACTTGGTTATAAAGTTCGGTTTATGTATAAAACTATA
>P_7132
CCATTGATTCTCTCCAATTCCATTCTCTCTGCAATCTCCAG
>P_7133
CGGTACTGCTTTGCTTCCTCCTTGGGTGATTCATTTCTGAA
>P_7134
AGCTCCAAATCTCTTAACTACGAGGACCCATTCAACAACCC
>P_7135
AAGTTTTATCTTACCTGCTGCAGTATTTGAATGCCGACACC
>P_7136
TAGAGATGATCGAGCCACGGCGAGATTCAGCTCCATCTTCT
>P_7137
AGCAAGGTACGATTGATTCTCGTGGGTTCCATAAAGCCGCA
>P_7138
TTGAAGAACTCGCTTAGCCTCGTCCATTCTTCCTTTACTAA
>P_7139
AGACTCGGGCAAATAAAACACCGTGAGAAACAAATAAAGAA
>P_7140
TTAGTTTTTTTTTTCTATATCGCGAGTTGGAAACCTTATGA
>P_7141
TATATTTTGTTGATTTTTTCCCTGCATAAGAAATAACAATC
>P_7142
TGGAAAAAAAAATTAGTTCTCATTTTTGTGTTTTGTTATAT
>P_7143
TGCATTTGATCAGCATCTTACAGTGTCTTCGTTTTTTCTCT
>P_7144
ACGGCAGAGCTAACCAAAATCCCCAACCCTTGCATCGAAAA
>P_7145
TACCTAAACCAAGAAAGAACCGGAAAAAACCGAGGCTAACC
>P_7146
CCGGATATTCATCTCGAACACCCGAGAATGTCTCTTGATAT
>P_7147
GTCTCTTGATATTTTTTTCGCCTCTTGTAGTTGATCCCTCC
>P_7148
AGATTCGTCGGGAAAAAATGCGTGAACTGAGGAAACTTTCC
>P_7149
CCATGGATTAGAACCAAAGACGGAAACTTTGATGAAGTATG
>P_7150
AGAAACAGAAAAAGTGAGATCGGCCCCAAAGAAACCTAATA
>P_7151
AGTTGTTCTTCACCCTGGGTCCCACTCGAAATCATCTAGTA
>P_7152
TATATACTCTTCTTTGAGTGCGGTGTGGTAAGGTAAGGTAT
>P_7153
ATACCAGAAGTTATAAAACGCGCGAAATCGAATTGACTTAC
>P_7154
AGAAATACGGGCAAAAGACGCGAAAGTAAGTTAGATAGATT
>P_7155
GGCGGCTTCGTTCTCAAATGCGGTTTTCGAGAGACTACCGA
>P_7156
AAATTATTATACATATTGATCAATATATACGTTTTGTGCAT
>P_7157
AATTTGTCTCAACTCTCAACCAACACTTCAAATACATATTC
>P_7158
GTTTGTTGTTTGTGTTTTTGCAGCCCTGAAAAAACCGTTTA
>P_7159
ACTTCATAGCCACCTAGGTTCACGACTGCTCGCCAAAGCCT
>P_7160
ACCACTTTTCCAACAACTCACTTGAGAATGTTTAAAGGCTG
>P_7161
AAGTTTATCTTTAAAAAATGCTTTAAATATTTATAATTTTA
>P_7162
AAAAATCTTAAAAATTGGGTCGATATTGTATTTTTTTAAGT
>P_7163
TTGTGTTTAATTTCACGGGACGGGGTTATATGGTGTGACGG
>P_7164
AATTATACATTTAAATCAAACAATAGCATAAATTTATTAAA
>P_7165
ATAGAAAAGCTTGTAAAACACGTAAAATATCTAAAAGCTTA
>P_7166
ATTCTGAATCAGACAATTCGCTGTGGATCTTCGGGGCGGGC
>P_7167
AGAGTGATGATGATGTCAAGCGTGACTTGAAACGTAGAAGA
>P_7168
TGCATTGGGGTTGCAAAAACCGGTTCAGGTAAAACCCTTGG
>P_7169
TGCACAAGCAGTGGGAAAATCACTAATCTGCGAAGAGTCAC
>P_7170
CTCGTATTATTCAGAACATTCGACCGGAACGCCAAACTGTG
>P_7171
CTCAGTCCTTTAATGTAAGTCGAGAATTCTAGTCCAATTTA
>P_7172
TTTTACAGACTTGAACTTGTCGTGATTAGAGACATGGTCTC
>P_7173
AGGTTGTTGGTGGCCAAAGTCGATTTGTGTGACCGCACCTT
>P_7174
CATCATCATCACGTCTCACACGATTTCAATGTTTTTCGTAT
>P_7175
GACAAGGTTGGGACTTGGGGCAAGGTCAAACAAAGAGTGTG
>P_7176
CCTCTTTCTCTTCAGCTTATCGCGCTTGCGGTTGGGTTAAA
>P_7177
GTTTGGTTACATCCGAACCGCTTTACCAGTTTGTTCTTCTG
>P_7178
AGATAAGAGATCAAGTCCAGCCTCGTCGAGGTTTGGCACAG
>P_7179
TCCATTGCGGGTATTCATGCCAGTCCTTGAGTTTGCTTACT
>P_7180
CAAGGGTTGACACCAAAACTCCCCAACTGTTAGCTTCCATG
>P_7181
GTTGATCTCGAATCCGTATACGTTTTCCATCTCGAGTATGC
>P_7182
TTCCCGGTGACATATAATCGCATGAAGAGACCAAAGGATGG
>P_7183
TGTGAGCTTAGATGCTGCAACCTCCTCGCCCAGTATCACCT
>P_7184
TCTCTTGCAACATGAAAGTTCAGGAAGAAATAGCTTTTACC
>P_7185
AAGCTCGGTAATGATGTGCGCATCAGGAACTTGAGCAGTTT
>P_7186
AAAGGCTGGCCTAAGGTATGCGGGAAAGCACGAGCCATGGT
>P_7187
TAGTTTTAAGGAAAAACTATCGGTGACTCAATAAGCCAGTA
>P_7188
GATTTTTATGAGACATGATTCAAGAAAGCAGTTTTCATATA
>P_7189
CCAAGTTCGTAACACAAAAACTACAACCATGTACAGAATCT
>P_7190
AAATCATTCTTCCATGCGATCTCCAGCGCCGGATCCTTTGA
>P_7191
AGTCCATGTAAGATAATCCACGGCATCTTGCTTGTTCTCTA
>P_7192
TTCTTGTAATACTCCTTCCGCGGTGCATGACAAAAGATCAC
>P_7193
GTCAAGAAGTGGTCGGCTAGCACGCCCCATCATCTGAAGCA
>P_7194
TCCCTCCCATCGTAATACTGCGTTCCCATTACGACCACCAA
>P_7195
GGGTCCAGTTCTTCCAGCTTCCCTAACAAGAAATCAGGACT
>P_7196
ACATATTTTCTCTGTTTCCACCTGCGGGAAAGAGCATCCCA
>P_7197
GCGAATAAGCTCTCCTAGCTCCTGTGCGGATAGATCATAGT
>P_7198
CTGGGCTCCTCCAAAGTTTCCTTGATCGGAATTGGGACACG
>P_7199
AAAAAGAGTCTCAACAATCTCACGATCACCCCTTGATAACC
>P_7200
TCATTCATCAACTGGAACCTCTGCAACGGTTTCTTCACACT
>P_7201
TGCTTTCAAGCACAGGCCCTCGATTGTCATGAAGGAGATGA
>P_7202
TCTCCAGGTCCAGCATCTGACGCTGACCCTTCACCCACCCA
>P_7203
TGGGCCTAACCCCCTCATCTCCTCCTCGATTCTATTCCTCT
>P_7204
ATCAATCTGCTGTTCATACGCTTGAGAGATCTTTCTCTGGA
>P_7205
AAGACCTCGGATCGATTTTCCCCCACAGAGTTTCCGGTTCT
>P_7206
CATAACAACATGACAAAGTACAAGAAAAACTCACTCCATCA
>P_7207
ATGTATTTTTGTTTAATATTCTAAAACAAAACTGTTTTTTT
>P_7208
AACTCTCGTCCGCCTAAATTCGGTTTAAACATCCATGTAAG
>P_7209
TAAATTTTAATCAAGTTAGGCAGTAAAAAATAAATAATGAA
>P_7210
TCACGCGCTACTTTATCCGACCCGATCCAACCTGATCCGGA
>P_7211
AAGAAGCTCCTTTAATTTTCCCTTCGGAGTTAAATTATCCT
>P_7212
AACGAGAATGTAGAAAAGCACCCTGTTGACTCAGATGAAGT
>P_7213
GATGATAAAGTAGCCTCGACCGGTGAAGTTTCTGTACTTGA
>P_7214
ATCTGCATTTAGTTACTACCCGTTCTCTCTCTACTTTGATT
>P_7215
GAACTAGACGCACTCAGAAACGATCTATCAAAAGCCGAAGA
>P_7216
ACCTACAGGATTTGAAGAAACAACAACGAGAAAAGGTACCC
>P_7217
AATATGTGGAACAATGACGACGAGTTCCGTAAATACTATGT
>P_7218
ATTTGAAACAAAAAAAATTCCCGTAAAGATAATCGTTATAT
>P_7219
TGAGGTAGGAGCTCAAGTGGCTGCTCCGATGTTTATACATC
>P_7220
AACAATATTGGAAGTTTAGCCAGGAAAAATATGGATCACCC
>P_7221
TGGCTATAAGTTAAGCAACTCTTGATTATTATTTTTTAAAA
>P_7222
TGCTCGGAGGCCATTCACGGCGGCGTCTTTGGCACAAACGG
>P_7223
GATTTAGTTCTTAAAACTTGCATGTTTGGCTTCTACTAAGA
>P_7224
TGCGTTCTACTGTTTAAACGCCTCTTCTCTTTTGCTTCTTT
>P_7225
AATGTTATTTGTGGAAATAACGATATTGTCCTTTGGTTGTT
>P_7226
TGTTATTGCTTATAAAATTTCATTAGTTATAATAATGTTTT
>P_7227
CAAAAATAATTTATATAAGGCGGTAATCACATATTTTCAGT
>P_7228
CACGAAAGCTGCTAGAAAAACGTGAGAAGTAATATTTTCAT
>P_7229
ATTATACTCTACCAAAGAGGCAAGGATAGTCGTAGTCTCAC
>P_7230
CATGCATGGAGAATAAAAGGCACTATTTAAGAGATAACAAG
>P_7231
AATCAAAACCGCACCCAAAACCGTACTGCAACAGTGTTGTA
>P_7232
CAGTTTTATAAAAAAAGAGGCCGTATTGGTATCATATGATG
>P_7233
TAAAATAGCAAATCCTCCGACATGACTTGCAAATTTCCGAC
>P_7234
ACATCTCCATCCATGAAAAACCCACAAAGTTTCTCAAACAA
>P_7235
AAATGAAACTAATAAAGTTGCATGCACCTATTGATTTTTCT
>P_7236
GATACACAATTTTCAAATTGCATGGATCGGTTAAACTATAG
>P_7237
TATGGATGGTGTTAAATTGTCCCCACTTACCTAGTTGTTAT
>P_7238
AAACAAGCTTAGTTTCTAATCAGTTTTTACCCAAATCCGAG
>P_7239
CTACCATTATCAAGCTTCTCCGGCCTCTGAATGTTCCTCTT
>P_7240
CAACCCCCATTTGCATTTTCCTCGAACAAACCTTGTGATGA
>P_7241
CAACCGTGCCAGAAACACCTCGGTTTTAAAGGTTTTGATCT
>P_7242
GTTTTCGCCATCAAGAAAGTCGAAAACTTGTAATGTCAAAC
>P_7243
AATGTTTGGATGTCAACTCACGTGAGCTACAATCATATTAT
>P_7244
ACTCAGCAACTCGAATGATCCGATCGAGTATTTCTTCTGCA
>P_7245
GAGAGAAGTGGAGAAAACGGCAGTGCAAGCACAAATGAAAC
>P_7246
ACTGGAATCATGCTCAATTTCGATATCTATTGAAATCAAAC
>P_7247
TCGTCATATATAGGTTGAGGCGGTCCTTAAGAATCTGAGCA
>P_7248
AAAAAAAAGCCAACACTCAGCAGCAAATTCGTAATTGTCTG
>P_7249
TAGGGAAACTAATCAAATCTCGTGGGTGGGTACCCCCAAAA
>P_7250
ACTTTTCAGCTAAGAACTCACTGAAAATTACAAAACTTTAA
>P_7251
AATTTTCAATAACTTCAAGTCTTGAACCATTGTGGACCTAA
>P_7252
CTCTTGATCGCTCTTTTCCACCAGAACATTGGGTGAACATT
>P_7253
TGAGTCGGTGCGAGAGGCTGCGGCGTAGAGAGTGTCAAAGA
>P_7254
GAGAACCATAGGAAAGGCGGCGGCGTTGGCAAGTCTCACGG
>P_7255
GCGGTCCAACAAGACCGGAGCCCCAGGGTTACGGGGTGTAG
>P_7256
AAAATCATGCAATATTAGACCACTACTTATTAAAATCACAC
>P_7257
AATATTTGGATACTTAGAAGCAACAACACCAAGAGTGTTAC
>P_7258
TGGTAAACTTCAAGAGCCTTCTTCACAACCGCAATGGTAAA
>P_7259
CGTTGGATTAACATATACTTCATTGGTCTGTTACGTTATGC
>P_7260
ATATGCATGTCTATATCCATCATTATCATTATAAAAGGCAC
>P_7261
TGTATACGGCTCTAATTGCGCTGGATCAAAGAATCTATAGT
>P_7262
GTCCGTTTATCAACAAGGAGCTGTATTAACTAATCCATGTT
>P_7263
TTTTATTTACTAGAAAAATGCTTTCACAGTTTACGTGTTCT
>P_7264
CCGTTAGTGGTGATGATGCTCCCCATATATTAATCGTCGAC
>P_7265
CGCCGGAGCTTGTAGCATGGCTATCGGAGAGTTTGTCTCCG
>P_7266
CGTGGCGGCGGTGACATTGGCGTTAGTGATGTTTGGGTGGT
>P_7267
AGTAATATCCATAAAAAATGCATACATGTGTATTTCTATAA
>P_7268
ATTTTTTTGGCTGAAAAAATCGGAGACAAAATTTTACCAAT
>P_7269
CATTGGAACAACTTAAATTTCCGCTCCATTGCTGATTCACT
>P_7270
AGTATCCGAGGTCGAAAACCCGATAGAACTGAAAAACATGA
>P_7271
TCAAAAATTCTCCAACTTTGCAATAATCAAAATTCACCGGA
>P_7272
TTTGCAATAATCAAAATTCACCGGAAAAATCAGGTTCTCAA
>P_7273
GTTATTCTTAATTGATGAGACGCGCCCAATGTCCATAAACA
>P_7274
TCCTTTTTAGAAGTATCTTTCGGCCGGGTAGTATCATCCAC
>P_7275
TTTCTCGCTCTTCCTCTATACGGCGCTCCTCTTCCTCTTTC
>P_7276
TGAGATAAGGGGGAGACCATCACCCCCACCCCACGCACTCG
>P_7277
ATTTCGATCGAAGAAGAAAGCTTGAGTAAGGAGAATTTATA
>P_7278
CTATCAGAAGCCTCCTTCCGCTAATTCCCGTAAGCCAGTCA
>P_7279
CTCTCGTTTGTGCTGCTCACCTCTACCGTCATTCGAATACC
>P_7280
CGTCATTCGAATACCTTAGTCTATCTCGGGGAACACTGTAT
>P_7281
GTGTACATTTGATCATGAAGCAAGGATGGAAATTTTGCGCA
>P_7282
CCAACCATTAGAAGAGTCAGCGAGGAGAGAAAAGGATGCTT
>P_7283
TCATTCTTTGGAAGAAATTGCTGGGATGATACGCAATACCA
>P_7284
CTAGATATCTGTGATTCCAGCTAGACCGTACCCTAGGATTT
>P_7285
ACCACAATTGGGTCAAAGCCCGTTAATTTAGTACTAAGAAT
>P_7286
GATACTGAAGCCATATTTGACGGTTGATGCAACCGAGTCTC
>P_7287
TTCATTCTCTCCTAAAGTTTCGATCTTTAATATTCCCCTAA
>P_7288
GCAGAAGCAGTGGATGGAGTCGCGGACTCTCCAGCTAGAAG
>P_7289
TAAAAAGCATGTTATGTTTGCCTGCTTTAGGTCCATCTCAT
>P_7290
TTAATAGTCAGATCATATCGCTTTGACAACGACACGTCAGT
>P_7291
ATCCTAAATTCTTCATCTCCCGGTCGACTTCATCATCGATT
>P_7292
TTGGATAATTTATCTTTCTCCCCCAATAACAAGTTTACTTT
>P_7293
ACCGAAAAAACACCGAGCTGCGACAACAATTCTTCGAGCAA
>P_7294
ACGTAACTCCAAAAGAACAACTTGACATTTTTTTTTTTTTT
>P_7295
CATGTTGATACAGCGACTTTCAGGAGCAGGGTTGTCAAACA
>P_7296
CAACTCGAGAAGAAAAAACACTAGAATTTAAAGTAGGCGTC
>P_7297
AGAAGGAGAAGATGAAGTTGCAAGAGGGTCTGATCTTGGTG
>P_7298
ATTATATGACAAAATGGGAGCGGGCCTGCGAAAATGAGTGA
>P_7299
AAAGCATAAAAAGTTAAAATCACGGACCTGCAAATTCCTAA
>P_7300
AATATACTATTTACTTTTTACCTGAGGAAAAAAGGTCACAA
>P_7301
ATTGTTAGTAGTTTTTTAGGCAGTCACACACACCTCTTATT
>P_7302
CTCTCATGAAAGGATAATTTCGTTAAGGTAAGGGTCCATTT
>P_7303
GAATTATAATATATATTTTGCTTTAACAGAAATTTTTGAAA
>P_7304
AAAAGATATAAATATTTTGACATCAACATACAAAATGATTA
>P_7305
ATAACATAATTAGCTCTTTTCTCTTATTCCATGGAGGATTT
>P_7306
CCACGGCGGCACGTCGGCACCAAGGTCCATCGTCTACTTTT
>P_7307
TGTTCGCTATTCATATGTTTCAATAAAATAAAAATATTACT
>P_7308
CCTGTGGGCGTCAGAAAATGCTGGGGTAAAAACATCATTTC
>P_7309
GTAGTTAAGAGGATATTTTCCAGTGTAAGATCTCTTGGAAT
>P_7310
TCTGTATAAATACAAACTTACATGAATTAGTAACGTATTAT
>P_7311
TGGCCAGAAGCATGAAGTTTCTTGAATTATGCATGCACATA
>P_7312
TCTCTATATCCCACAAAAGGCCGAAATATATCTAGACTTCA
>P_7313
AAAAAACGAAGAAGAGACCACGTGAATAAGGATTATACCAT
>P_7314
TGTGGTTGCGGGTGTGGCGGCGCTAGTGGTGGCTTCTTGAT
>P_7315
ACTTTCAGTGGTGTTGGTTTCGGACCCATGTTTCCTCTTGA
>P_7316
GTGTTCATTAGGGACAAAGGCCTGAACTTCCAAGCGAGACG
>P_7317
GTCACTGTTTTGTCCTTAAGCAGTAGTTAAGCTCTTCATTT
>P_7318
TTTTTTACAGTTAGCTGAATCGCTACATAACAAAATTAATC
>P_7319
TTGGACACAACAGCTACCAGCAGCACCAGTTTCCGTTGCCG
>P_7320
GAGAGGAGATCTTCGAGTTCCAGGGTTTACTCGATGACAAA
>P_7321
CAGATTAAAGATACACTCACCAGTAGAGACGGATACAGTTC
>P_7322
CCTTGTTTTTTATGTTTTTCCAGCGACGCGCATATCACAGT
>P_7323
ATTTTTGGTTTAAGCCAAAACTATTTTATTACTTTCATCAA
>P_7324
TTTATACGTTTTCAATTTTTCGGTTTATATATGTATATCCA
>P_7325
CATGGGTTGTGCTCAAATTTCCTTTTTAATGGTTGTCGAGA
>P_7326
ACAGAACATAACAGTAAAGCCTTTTGCTTTCGAATTTTGCG
>P_7327
TCGTTCAGCAATGGGATTTCCGGAATCAAGATTTTTCTACT
>P_7328
CTTTGATAAGTACGACATTGCTCGACCAAGTCAACTATAAG
>P_7329
TACCCTGAGTTCATTATAGGCATTGTAGTACTGAGGGAATC
>P_7330
ATCGCAAACCACGGTAAACGCGTTTCCCAAACGCAGGAAAT
>P_7331
ACGCAGGAAATGAAGACGCGCGTTTGGATGGAACAACAACT
>P_7332
GCGTGTTTCATTACTTTATTCCGTTGCAGATTTCAAGGGAA
>P_7333
ACCAAAAACTACCAAAGTTCCGATGCGGTATTATTTATATG
>P_7334
AGAAATGATAGAGTTCCACGCGTCAACTCTTTTCTATTTTT
>P_7335
GGTTTAAAGGCGTTTCAATCCGGTTAATCATTCCCAATTTT
>P_7336
TCACGCCGGATTGAATTTTGCGGCCGTAATGGAAGCTCCGG
>P_7337
GTCGGATGTGGAAATTCTGGCATGGAGATTGCTTATGATCT
>P_7338
GAGAATGGGATGCCGAAACGCGAGTTCCCGGATCACTGGAA
>P_7339
AAAGGAAGCATCAGCTCCTGCCTGCACATTTTTCCAATCTG
>P_7340
CGGATAAACCGATCTGACGCCGCGAGGGTTTTGCCCTATTT
>P_7341
ATTTCCTTATCAGTCAAGACCAGTTCTTGGATGTTCCATGG
>P_7342
CATGGTGGAAGGTCTAGCTGCAAGAATGGCCGCTTCAGGAA
>P_7343
GAAGAACGGATAGAGAGATACGAGGCTGCGGGAAAATGGAG
>P_7344
AAATAATTAGAGTTTTGGTTCTAAACCTATTTGCTAAGTGT
>P_7345
TATAGTATCAATTGCAGTGTCCCTAATGCACATCCAAACCC
>P_7346
TAAGGTTAATGGATCAACGTCGGTAGATGAGTTGATTATTG
>P_7347
TATAGCTTTCATTGTTTCCTCGGTAAACCGCTCAAACAACA
>P_7348
GCTCTTTGCCCCGAGATTCACCGTAAAGCTGCGGCCTTCCT
>P_7349
ATCCATTCTTCCTTTTTTTTCCCAAATCATATTCACTGTGC
>P_7350
AAGAAGGCACTTACACTCAACGTTCGGGGACACATTTTAAT
>P_7351
AAATCAAGTTCACAAAAAAACTGTACTCAAATGTATCATTC
>P_7352
GCTGGAAATGTCTAACTTTGCGTTGAAGCTCCCATAGAATC
>P_7353
TTTAACCGCACTGCAGGGTGCGGAATCTGGACCGTACACAA
>P_7354
CAAACAAACATCTAATCTTCCGACCTCGGGCTATCATTCCT
>P_7355
TCTCTATCTGAAAGACAAGCCGGGAAGAAGTTCTTAAATCT
>P_7356
ATTCTGGAAAGGCAGCTCGGCGTGGTCAGATAAAAGAACCG
>P_7357
AAGTGTCCATGATGATTCCCCACGAGGAGCGAGGCAGAACT
>P_7358
TTTAGTCATAGCATCATCGACGTTTCCTGGTATGATTATAT
>P_7359
CGGGAGTGAGGATAATAGAGCGGTTGATAAATGTTGACCAG
>P_7360
AGCGGTTGATAAATGTTGACCAGGATCTAAACAAGTGAGCT
>P_7361
TGTGATTAACGCTTTAAACGCGGTATTATTATCGAGTACAT
>P_7362
ATAGTCACGAAATATTTGTTCGATAGTAAATTACAACCTTT
>P_7363
GTAATAAGATTGTGAAAACACAGTAGAGAATTATATTCATA
>P_7364
CAATACCTTGGCCTGAACTCCGGTCACGGTCGGGTCTTTCT
>P_7365
AACAGCCCGGTCCATTTAGCCCGTTTTGATTTGAGAAGAGT
>P_7366
GTGCGGATTGGATTTTTAATCATCGACACAAACACTTAAGA
>P_7367
ACAGATCTAAACTATCTTTCCTTACACAAGAAGAGACCGTC
>P_7368
ATTGATAAACTTATTCGGGACAGGGATAGGATGAAACCGGT
>P_7369
AGTTTTTGAATTTTGGTTGGCGGGTATGATGAAGCAGCCGT
>P_7370
ACTCTCTCTTTTTTTTCCCTCATGAAGAAGATCTGGACTCT
>P_7371
TTTTTTTTTTTTTTTTTTGTCTATGTTATTTTGGATCCGAA
>P_7372
AGGCTTGACATATTAGCTCTCGTGGGCCTAAAATGTTTCCT
>P_7373
TAACGTTTCTGCTGTTTTGGCGTTCAAAATGTTTTGTTTCA
>P_7374
GTTCAGACCACACCATATACCTGTATATATATATGCTTGGT
>P_7375
TGTAATATGATTTAGTTAAGCGTTAATTAAAAATGTTTCTA
>P_7376
ATAGGGTTTAACTATTTCCACGGTAACTTATTATCAAATCA
>P_7377
TTTTTTCTACCTTTACCTTTCGGCCGTTAGATAATTTATTA
>P_7378
TCCTGAAAGATCACTTTCCTCGGAACCATGTACTTAGGTAA
>P_7379
AGTATCCCAACATGACTGAGCTGCCTCTGAAAACAATCTCT
>P_7380
TGATTCTGGACTTCAAATCACAGTCGACCAAAATGATCTAA
>P_7381
TTTCGTACAAGAAATTGACTCCGGAACTAGATATAGTCGAT
>P_7382
CTTACTCCTTGTCTTGATTTCAGTCTTGCTCTTTCCAATGG
>P_7383
ACGCAGGAGGACAGAGAGTGCATGTGCGTCCAAACGAGGGT
>P_7384
AGAGTGCATGTGCGTCCAAACGAGGGTTGATGTTGTTTAAG
>P_7385
CGGGACGTTGGGACCTACGACGGAGACAACTTGGCCTCGGT
>P_7386
AACTTGGCCTCGGTTTATGCCGAGAGAGGAAGAAGTGAGAG
>P_7387
ATTTAGTAGATATTTATCACCGGCCACATCCACATACATAC
>P_7388
ATAATGGTGGATATGACAAGCGGGAGTTTAAAGCAGTGTTT
>P_7389
AACTCCCAACACAATAATGGCGACGCTAGCGAGAAGGAGAA
>P_7390
ATTCCACAGACTTCAAAAAGCAGTACCTTGACTCTTTGCGT
>P_7391
TCCTCCTTCGCCTCTGCCGCCACGACCACCACCTCTTGAGT
>P_7392
GAATACCATTGGCTCAGACTCGGAAAGGATGTTGTGAAGTG
>P_7393
CTTTCTCATTTGCCAACACACGAGTTCGTTTCTTTGGATCT
>P_7394
ATCAGATGTCTTCAATGTGTCCCCACCAGAATGTGGAAAAT
>P_7395
TGTTTTAACAAGTGAAGAAGCATTATCTACATCAACCATAT
>P_7396
CATATTGTCAGCCGTTTCTGCAGCAACATTAAGAGGCGTAG
>P_7397
ATACCACCGATATCTGACTTCGCCAACACCTTATCACCAGG
>P_7398
TCATCCATCTCCATGACCTTCGGCAAAAGCGCTTCGCCTGC
>P_7399
CCTGCATTACAATCAGTGCTCGTTCTGTCCAACACATCTTC
>P_7400
GGTAAGTTTGACTTTGCTGTCCTGAACGACACCATTAACAA
>P_7401
ATAGTAATCATCCTTTTTCTCGGGATAGAGAGTCCTCCCTT
>P_7402
ATTCTGATTTTAACTGACCACGGGCTTGATAATTCCCCTCT
>P_7403
GATAAAAATAGTATAATACACACGAATCAATTTAGTTCTCG
>P_7404
TTAGTATCTCGTGAATTTTTCCTCTTCGATGTAAACATTGG
>P_7405
ACATTTCACGATCATAGATTCATCAGGAACAATTGCTTGCC
>P_7406
TGATCACCATTACAGCTAGACGATCGAGATAAATTTCCAGG
>P_7407
CAAGTTCTAACTAGTCCACTCAACAACAGTCAACACCATCC
>P_7408
CGGGATTTCAGTGTTAAAGGCGCGAAAAGACCGTCCGTTCT
>P_7409
GGCAGTCTTGCTACTACTGCCTTAACTAATGTCTGTAGGGT
>P_7410
CTTACACCAACAATCTACGTCCCTGCTAGGAAAATCTCCCC
>P_7411
TTGCAAATTGCAATGGATGTCCGTAATGACTAATAACGAAG
>P_7412
TGCACCCAAAATAAATCTTGCTGCAACACCTTCTCCACAGC
>P_7413
ATGCCATCTGATTGGCTCAGCGGCAGAAGTGTTGGTCCCTC
>P_7414
TCTTTTCAGTTACTTCCACGCAGCCAAAACAACATCCTACG
>P_7415
TCGGTTACTACTGGAACTGTCGCGGGCCCTGAGATCACACA
>P_7416
GTGAGAGCATGTTCACCTCTCCTGGTCAATCTGTGGCACCA
>P_7417
TGGCGTAACTTAAAAACTTGCGTGGCTGCCTTTCATTTTTT
>P_7418
TATATTCCTGTGATCAGTGGCAGGAGTGGTTTACCATGTCT
>P_7419
CTCATTTACTAGAGGAAACTCAGTATTGTATTTTTGGCTAG
>P_7420
CAACGATGCTTTCTCTCTATCCCGCACAGACTCGATGCGCA
>P_7421
GATTAATTCCCTTCGGATTCCGGTTTCGGAGAAACGATGTC
>P_7422
TTGAAGGCTGTGAAATCCCGCGATACATCAAACTTGCCTTG
>P_7423
AATTTCCCTTGGGAAAATTACAGTGGTGCAAATTCCAATTG
>P_7424
TCAGATTGTTGATAAAGATTCGATAAGAAGACTTGCGGAGA
>P_7425
AGTTTTCAAATGGAAATGTGCATGCGTCTGATAACACCAAC
>P_7426
TAGTGATAACTTAAGTCGCGCTGTAGGATCCCATTCGGTTC
>P_7427
AACTTGTTCAAAGGAGCCGTCCCTCCCGTTGTTTCATTTAA
>P_7428
TGAACGAGATTGTTGTTGATCGAGGATCCAACCCATACCTT
>P_7429
AGGAGGTTCCATGGTAAGTACTGCTTACTTTCAACTCTGCA
>P_7430
CTTCCAGATTCTGCAAAACTCGAGTTAAAGGTAAAGACTTT
>P_7431
GTCAACAAATCTGATCAAACCGGTGATTGGTTTAGAAGCTT
>P_7432
AACTTAAATTAGTCACCCGACAGCATCGTTTGGGAGTTGAT
>P_7433
GCCATTTTTTGAAGAAAAAGCAATGGTGGAACCACAGAGAA
>P_7434
TTACCTGGTTATCAATTCTCCGAGACTCATGCAATGAAGTC
>P_7435
TATAAAATCAGCTTCCCTGGCAGCATACTGAATGAAGGAAA
>P_7436
TTTTACTATAAAAAAAAAAACCCGCCAAAGTCTTACATCAC
>P_7437
TAATAAGTGGATACCTTGCCCATGGATCATTTTCGTCCCAT
>P_7438
AGCAGCAACTGGATATCGTGCGGCATTTTCGTTAGCCTGTT
>P_7439
CAACTGAAAGGCCTAAGAAGCGGTGAACACGACCCATCCAT
>P_7440
GAAATGCACCCAAGAAATAGCATGGACTAAAACTTGAGGGT
>P_7441
TCAAGAAACTAGTGGATTACCTGTACATTGATGGTTTTGTC
>P_7442
GATGAAGTGAAGTGCATTTGCAAAGGTATATTGTCATCTTA
>P_7443
CCATTTTTTCACGCAAGATCCGTGATTTTCCAGGGATTGAT
>P_7444
TTGACTCCTTTTTTAGCGCTCGGTCCAGCAGTGTACCGAAA
>P_7445
CTGGAAAAGAAGGAAACATGCGTGCGCTGTTATCTTCCTTG
>P_7446
AAACAATAACAACTTCATCGCGGTGGCTACAAGGAGGCCTG
>P_7447
AACGTTACAAGTTAAAATTCCACGACTGATTGCCACGTGTA
>P_7448
ACCGTCTCGAGTCCAAGTTCCGTTGTTATCCCGCTTTGATC
>P_7449
TTATGAAGATGGGACACCGGCATGGGCCCCTCGGTTCATCC
>P_7450
GTGACTTGGAAGGTTTGAGGCGGGGGCGGGAAAATCCAGAA
>P_7451
TCCATATCACAAGGTGATCTCCGTAGGGCCATCACATATCT
>P_7452
TATCATTACAATGTGAAATACATGATCGAATCAAAATAATT
>P_7453
ATCTATATCCAATATTGACACCGTAAAAGGAGTAATGTGTT
>P_7454
CAAAATAAATCAACTACCTACAGTAATTCTCATCAGCAACT
>P_7455
AGTTTTTTTTACAATTAAAGCATGTTGGTGTCGCAGATTAG
>P_7456
CTATCGTCCTCAGATAAAACCGAGAGGGATTCATGGGCACA
>P_7457
GGGCACAGGACGCAGCAACTCGAGGTCCAACAGCTGATGCC
>P_7458
GCTCTCAGATATAATCGATTCATGGATCAGAGATATCTCTA
>P_7459
AGCGCATATGAAATCTGCATCGGAAAAAAGTTCACAAACCA
>P_7460
ACGAATTCTGATGTCCAAGTCAGGGCTGTCACCATCCAAAC
>P_7461
ATAGATGTTAAAGCAGCAGACGGCACATTGACCTCGCCATT
>P_7462
GCACCACTTGCCTTTCAAGTCGATCTACTGTGTTTGGTGCA
>P_7463
GTGTTTCAGACTATAGAAAGCAGTCCACATGGAAAGGGAGA
>P_7464
TGCAGTCAACACTAAGTGGTCATGGACGAGTGTCAGTAAGT
>P_7465
ACGCACAACACACTGAAATTCGCTCAGAGGTGCAAGCATGT
>P_7466
ATCTGTGAATTTAAAAAATGCATTCCCCAGAAATAACATGC
>P_7467
TGGTTCCTACAGCTAGCATACTTGCCCGATAGAAGACGGGA
>P_7468
AGCGGCTATTAAGTCTATTCCGGAAAAAACTGTTGCTGGAG
>P_7469
TGAACACCATATCCTGTGGTCGGTTCGTAGGTTTTAAAGTG
>P_7470
TCCAATTCTTTTAATATATACAGATGTAAAATGGTGTTGTG
>P_7471
GGTGGCCAATTTGTTAGGTTCGGTTTTTAAGAGTCAATTAA
>P_7472
CTCCATGACCAATGATAAAGCGGTTCTAGTAGTTTCTCTTA
>P_7473
CAAATCCATCCGAGTAACGTCGATTCCAACATCAACTATAC
>P_7474
ACGAAGGAGAAGGAGAAGATCAGCATTTGCATTTATCATCT
>P_7475
TAGTAGTCTATCTGCATTGTCGGTTCATGCCACTAGAGATC
>P_7476
GCTCAAAGGTAATGTTTTTACATGTTCTGTTTGTATCTGTG
>P_7477
TCTCAATTCTTTTACTATTCCTACATTTATATATTTTCGTT
>P_7478
CAATCATGGAGAGCAAGGTTCGATCTCTCAGGGCAAACACC
>P_7479
TGATCTTCGGATGGAGAGGGCGAGAGTGAGAATGAGAAACG
>P_7480
GTTCTTGCTAAGATTGATGCCAGTGAGGAAACAAACAGAGA
>P_7481
TGGCCATTGCTGAGAAATTGCGCTCTGAGTTAGATTTCGCA
>P_7482
CTTCTTTGCATTCAGGATTTCGATGGTGAAGCTCTGGAGAA
>P_7483
GTAAAAGCTTCAAGAATCCTCAGTCTCTGCAATATTTTGAT
>P_7484
AAGGTTGTTGTTTCTGACAGCCTTGACGACATTGTCTTAAA
>P_7485
AGGAAACTCAAGCAGATCGTCGAGGAGATCAAACGTTACTT
>P_7486
CTTCGTGTCTCCAACGTTGGCCCCAATCGTAGATTCTACAT
>P_7487
TTGTTCGTTCATGGATTTCTCGTGACCCTATATTTGTTAAT
>P_7488
CATTCTGGTCACCCGAGATTCGGCTTGTGTTTTCGATTCAT
>P_7489
ACAGATTGATTAGATGATAGCGATGATGATGTTTTAGCCAA
>P_7490
GACAATGTTCTTATCAGCCGCATCCTCGAGCTTTTGCTTCA
>P_7491
AAAAACCACAAGAGAAAATGCTTTCACTATAAAATGCTAAC
>P_7492
TAAAATGCTAACTCCAGAAGCAGGATCAGAAAAGGAGTGAC
>P_7493
GAAAAGGAGTGACTAATTACCAGCAACAGCATCTTCTGCAA
>P_7494
CATATTATTTGGTCCAAGCCCATTAGTTTAGATATTTCAAG
>P_7495
GTCATTACTTACAAAAAAACCTTCCACATAATTCTTCTTCA
>P_7496
TTTCTAAACATAACGTTATGCCTGAATATAGATTTCAACAT
>P_7497
ACATAACCGGTGTTTGAAAGCGGCGAAAAATTCTACTCCTG
>P_7498
CCTCAGTTTTGTTAATTCCACGAAAAAAATTTCGATGTTTT
>P_7499
TGAAACAATACTTGATGGCTCGTGCTTGGTCAAAAGACCAG
>P_7500
TAGGAGAGTGTAATCATCGGCCGGAGTGGGGAAGGGGACGG
>P_7501
AGTCGACCACGAATAAATTACGGGAAAAATGTCGTAAAAGT
>P_7502
GGTCTCTTCAACCTCGATGTCCCGGTAAGTTCTTTTTAAAC
>P_7503
GGTATCTTGCCAGGTAATCCCGCTAATGGTCCAGCCGGTAG
>P_7504
AACAACAATTGTTTATTTTCCGCGCATTAAAAACTCCTATG
>P_7505
GACAAGAGAGACTCCACGCGCGCGTGTGAGAGTGTGGGAGG
>P_7506
TTATTTTTTATAAGAAAATGCAAAAATAGCAAAAGGTTAAG
>P_7507
AAATCTGAACTACTTTTTCCCGAGGTCTCTTCATAATTCAT
>P_7508
TTCTTTAGTGATTTAGGATTCGGCGTCCATGGGCTTTGGTT
>P_7509
TTGGGCTTCAAAAAGAGGCTCGGCATAATTCGGTTCATTTA
>P_7510
GTTTAGTTACTTTTTTGCACCACTGCCAAAAAGTTGTATCC
>P_7511
TGAAAATTGAAAAATATTGGCGGCGGTGACAGAGTTATCAT
>P_7512
ATATATTTTGATGACTAATCCTAAAAACATAAGAGCAACTT
>P_7513
AGAAAATGATTTCAAATTTGCCTTTTCTAGTGAACCAATTC
>P_7514
CCTCTCACGAAATAGTAATACACACCACTTCCGTTACACTT
>P_7515
GTCATAACCAATTTCTCCGGCGAGAGTACACTAACCGCTGC
>P_7516
TGGATCGAACCTGAATACTTCAGAAATTTCAATTTGAGAAA
>P_7517
GAAGTCTAGACTCTTAAAGACGTTAATTGCGAGTCGAGAGA
>P_7518
ATTATAGGTTAAAAAGACCACACACTTTAGGAAACAACCTG
>P_7519
TTTGCTTGTACCAGGCGGCACAGGCAAAAGGTATCTTTCTT
>P_7520
TGGAAGATTAATTGAAAATACGCGACAACATCCATATATTA
>P_7521
AGAGCAACGAGTCAGGATCACCCTAATGAAACTCAAGCACC
>P_7522
ATTTTTGAAAGATGGAAAAACATGAAGAATTTTGGATAGAG
>P_7523
CAATTTTGATACGTCGCACGCGTTCGTTGCACGTGTGAACT
>P_7524
ATATTTGTGGACAATTAAGTCGGTATTTCGCTAAGAATGTT
>P_7525
AAAGTACACGAACCTATAGCCTATAGGATGATGTATGTCTA
>P_7526
GGTGGGTTTCCACATGGATCCGGGAAGTATCTATGGAAAGA
>P_7527
GCAAACATGCTTCGATTGTTCGTGATCTTAAACAGACTGAT
>P_7528
CAGAATGAAAAATTCATGCGCGGTTGTCGCTTCCTAGAGGC
>P_7529
AGCAAAAGCTGAACGAATGGCCCGGAGAAGCGATTTTGATC
>P_7530
GGAGCCAGTTATCCATCACACGGTGAGATGTACGAAGTTGT
>P_7531
GGGTTTGGATTAGGAAAATTCGATTTAATAAAAGGAGGATG
>P_7532
TTGCAAGACATTGGATGTTGCGTAGGTGGTCATTCTTGTAT
>P_7533
GTGATCCACTTCAACGCGCACCTTGACAGTCTCCAGACATT
>P_7534
ATCTCTAGCTACTCTTTGGGCATGCATAGATCAAATGTTTG
>P_7535
CATACAGCTAAATGCATCATCAGTCAAGGCAATATTTGCAT
>P_7536
CAATCTTGTCCAAACAATGGCGTTATGTCTGGCTGATGCTG
>P_7537
TGGCTGATGCTGCCTAAACTCGAGTTCAAAGACGAAGGCAG
>P_7538
GATACCAGGACTTCGAGTGTCTCTCACTTTCCTGGAACCAG
>P_7539
ATAATACTACTTTTTAAAAACCTCAATTGCTAGGTTACCTA
>P_7540
TTTAGAGATGATGGAATTCTCAGTAGCAGCAGATATCCAGA
>P_7541
AGTGAATCTGAAAAAGTCTTCTATAGAAAAAATATTTCAAT
>P_7542
TATGAAGAAGAAATATTTGACGGTGTTAAAAGCTGAGGCGG
>P_7543
GACGGTGTTAAAAGCTGAGGCGGAAATTACAGTTGAGAAAC
>P_7544
GAAACACTGAAAAATAGGTGCAGTGATCTCACTCAGAAGCT
>P_7545
GAAGGCCGACTATAAAGCCCCACTAACTCCACAGCAGGAGT
>P_7546
TGATAAACGTGAGAAAACCACGGCTTATGACATGATGAAGG
>P_7547
GGATGACAATAATACAACTGCAGTCTCTTCAGGCGAACCAT
>P_7548
GTTTGGAACAGGAGCTGATACAGTTGCGTGAGGTTATAGAT
>P_7549
CCAACAATTTCCCTCCTCCTCAGCAGGTGGGCAATCCCATA
>P_7550
TCACCTAGATTTTTATTAGTCTATAAAACTATAATAGTCAA
>P_7551
AAGAAATGAACTCTTTGAGTCTTGACTAACAAAACAAATTA
>P_7552
AGCCGAGTTGTTGAGGAGGACGATGAGGTTGTTGGTGATAA
>P_7553
TTTTCACTGGTCTTTTGATGCCCGGTGAACGAATTATGGGA
>P_7554
AAGGTGTATGAGAAAGTTTGCGAGATGTGCCATATCACGGT
>P_7555
AACAAAGTGGCCATTTTCAGCGAAAACGGTGTTATTTCCCC
>P_7556
AGCTTTTGCTACTCAGTTTGCAATGCCTGCCTTTGACATGT
>P_7557
ATTTTGATTAGTTTTAGTTTCGGCCTTAAGCCTACCGGCGA
>P_7558
GAACAAACATCTTCCAACGGCTTGAACTATCAAAAACTGAA
>P_7559
CCTCGTCGCGTAAAGCACGCCGCGAAAACCACTGAACCCGT
>P_7560
ATACTTTTAATGAAAAAAACCTTCAACTTTAGCCAGATCCA
>P_7561
ATATTAATTTCCAAAAAAAACAACAACGAGACATTTGTATT
>P_7562
TTTGAATTTATTACAAAAAACGTTTTAAATTATTTTGAATT
>P_7563
AGTTGTAGATATAATAAATGCAAGAGGGAGAAGAAATAAAT
>P_7564
TCTCACAAATGTTTAAATTTCATTATTAAGAGAATACTAGT
>P_7565
GTATTTTTAATTTTAATTATCAGGATTATAAATCCGGGAAG
>P_7566
AATTATCAGGATTATAAATCCGGGAAGTATTTGTTAAGATA
>P_7567
TTACTCGCCGGCTTTAGTCTCTGGAAAAATTGTTTCCTTGC
>P_7568
TACGAAAGATCTCTAGATTCCTCCACTCCTCAATTTCTCAT
>P_7569
AAGTTATAGATATATAAAGTCATCAGAAGCTTTGCCCATTT
>P_7570
ACAAAAAGAGCGGTAATTTTCTCTACCTTGTTATACTGTTT
>P_7571
CTCTGTTTCCATTTACACTGCTCGATTGAATAGTACCCTGA
>P_7572
TAGCACCTTTTTTTACCCGTCGAGCACAGGAAATAACATCC
>P_7573
AGAGCTTCTGAGTGAGATCACTGCACCTATTTTTCAGTGTT
>P_7574
CAGCAAAGATTTTAATTGCTCGACCTCAGGAGCACATAAGC
>P_7575
ATTACGAGAGTCATTGAAGGCAGTCAGTACCTCAAAATGAT
>P_7576
TGCATTTTAATTTCTAGTTCCTGCCTCAAGTTTCTTTCAAG
>P_7577
GTTTCTTTCAAGTCTCAACTCGTGGTCAAACGTTTTCTTTA
>P_7578
AAACGTTTTCTTTAAATTTTCAAGCTCACGCACAAGACCCA
>P_7579
CATTTTATCCATGACCGATTCGGTTTCCAACTGCAGTCTCC
>P_7580
GAGATTCTGCTGTAGATTTCCATTTGCAGTAGCCAAATCAT
>P_7581
CAGCAATAGAATAATTCAAGCGGGCCCTTTTAAGTGCTGCC
>P_7582
TGTTTCTCAGCGTTTAGGCTCCCTGATGTGTTTGAAGAGAC
>P_7583
AATCCTGCAACGAGAAGATTCGTCAGGACTGCTATGGTCAG
>P_7584
TAGTTTCATAGATAGGATCCCCCCACTTGCAAGTTCCATTT
>P_7585
CATCAACATCTTATTGAACTCCTCAGAAGTAAATAGTTGCA
>P_7586
AAGGGCACGTGGGTTTCGAGCGGTCTCTTTTTCTCCCGGTC
>P_7587
AAAACTGAGATATATATTTTCTGCATCCAAAGATTGAAGTT
>P_7588
GTTAACCTGGTTAGAATTTCCATAGTCGTTTCTATAGCATC
>P_7589
AGTCGTTTCTATAGCATCCACAAGAGAAAGAAAAAAAATGG
>P_7590
TTTAATTAGGACCAAACACACATAAATAAGGAATTTAAGGG
>P_7591
AATTAGATTATTTAGAAATACATTTTTTAAATAACTAAGAG
>P_7592
TATTAAAGCCAAACCAAAAGCCCCACTTATTTTACGTATTT
>P_7593
AGCTATATTTAAAATCGTTACTAAAAAATATATTTAACCAA
>P_7594
TCGGTAGTAATCTCGTGGTACAAATATCAATTATCCATTTT
>P_7595
ATGTTAAAAAATAAAAATTACCGGAATATTCCCCTCAAGCA
>P_7596
GAGTGAGTTATTGTTTATTCCTGGATCATGCTTTAGAATGA
>P_7597
TGAGTCTGTGAATCACGGGGCTCCAATGGCTTCAGCCATGG
>P_7598
GAGTTTTGTGAACCAGGTAACGCTAAGTGTATTTGCTTTGT
>P_7599
CAAGACTCATATGGAAAAGGCAGCAGAGTACTTCATGTAAA
>P_7600
TGAAAAGATCTGGGGTAAATCAGTAAATGTAAAAGCCCTTA
>P_7601
AGATCTTTCAGGTTCTAGTTCATGAAGAGCGTCTTGGCAGT
>P_7602
GTACACGTGAATCGCTCCCTCGATGTTATATCTATCGAGCT
>P_7603
ATCTGCACGTAAACCATCATCGGTCTTGATGATATCTTTGA
>P_7604
TGCAACAACACAAAAAAATTCCCAAATCATCACAAGACTCA
>P_7605
AATTAGTTTTACAAAAAAATCATTAACGCAATGGTCAAATC
>P_7606
AAATAAAAATGGTTTTCAAACACGAAATAATTGAATGCAAA
>P_7607
ATGCAAAAAGATTAAAAAATCGATAATAAATTTACCTGTAA
>P_7608
AGATTAAAAGATGAACGTTACGCGAACTTTTGTTCTCTTAT
>P_7609
AGGATGTTTAACCAAGTCGGCCGTTCCTCTCTCGCTTGCTG
>P_7610
GAAAAGTGTTCAAATTTTTTCGAAGTTAACTCTCTGTTACT
>P_7611
CTCTGTTACTGATTACCATGCATGGAGAGTCTTGATAATGT
>P_7612
TATAAAACTTTTGAAAAACGCATTTTACTCTATATGTTTTG
>P_7613
AAATGCATAGTTACACATGCCATGGATTGTATATATATATA
>P_7614
AAAATTCAAGGAACAAAAAACATGTGCGTTAAAAAAAGTAA
>P_7615
TGAACTAAAATATACCTTTTCTTCGGTAAGAAAAGCGACCG
>P_7616
ATTTTATAATTTTGGTAACCCAGGCAAAGATTGGTCCAAAA
>P_7617
ACAAAATTATAGAATATTGTCGGTTTTAGAAAATTATAATG
>P_7618
ACACAAGTGGAAACGAAATACAGTAAAACCTCTATAAATTA
>P_7619
TGATCAACTTGTGTCTCCGCCGTCACTCCCGGAATATCACT
>P_7620
TAAGGCCGAGGATGAATACGCCTGAGCCCACTCAGGGAACA
>P_7621
ATACGGGCGTCTATTCTGGTCAGGAAAGTATAGAGCACTGA
>P_7622
CTTAAATCACCTGAAACACACATAAATAGACAACATCAATA
>P_7623
AGGCTCATGCAAGAAAAGCTCACGACCATTCATTGGAACAC
>P_7624
TGATAGATTACAAATATACACCGGCGTAAACACAAGATTTT
>P_7625
CTCAACCAACCATTGCTACTCAAGACCTCTACATATTACAA
>P_7626
GATAATATGCGGCTACCCGTCGATTCTTATGGAGAGGCAAA
>P_7627
ATTTCTTATTCTTAGGGGTGCTAATGGCGTTTTTTGGCAAC
>P_7628
AAAGAAAACCGATATCATCGCGGTTCTTTCTTCCGTAATCA
>P_7629
TTTGTAACAGGAAGCTGTAGCGATAGGAAGAACATTTGCAG
>P_7630
GCAATGAAAGACTACCAAATCGATGGTAACAAAGAGATGGT
>P_7631
GGTTCTTTCTCAAGATCCGCCGTCAACTTTATGGCCGGATG
>P_7632
ATCTTCAAGATCGATAAGCTCGATTTTGTTGCTTGTATGGG
>P_7633
GACAATTCGTGTTGACTCCGCGATTTACTTCTCCAACTCCA
>P_7634
TTAGACGTCTAAGCGTTAGACGGTCGTTATCTAGATATCAA
>P_7635
AAAGAAGAAGAAAAAAAAAGCAATAATAACGAATAAAATAA
>P_7636
ATGACGTGTCGTAATTAAAACGGGAATAGAATCGATCAGAC
>P_7637
AAATAGAAAGTTGACAAAAACAAGAAATATAAATCGTCTAA
>P_7638
CATGGAGAATCTTTATGGAACGAGAAGAATCTTTTTACTGG
>P_7639
ATGCTTGCTATGATTCAACACCGTCGTAAGAAGGTACCGAT
>P_7640
GATGTAGGTATGGAGAATTACAAGGTCTTAACAAGCAAGAA
>P_7641
TACAGACAGAAGCTAGAGGACGATAGTGAAGTACTCTGTGC
>P_7642
GCTGAGAGACACGTGACGCGCGATTGAGAACACCTTTTCAA
>P_7643
TAAACTATATTATAAGTTTTCAATAATAATGAATCATCAAA
>P_7644
AATGTCTAGGATGACTATTACGTGAAAAAATTATATATCAA
>P_7645
TTTATTATCTAAATAAAAGTCTAAACCACTCATTAACATGA
>P_7646
AATTCCCTCCTCTCAGAAATCTACACAGAGGTTTTTTATTT
>P_7647
CCCTTCCAACGATTCATCCGCGTTTGCGTTCTCTCTACCCG
>P_7648
AAAACTTAGCTGAGACGACGCAGAAACAGGTGAGATCAACG
>P_7649
AACGAACAGACCTTAATTGGCGATAGATCATAGTAGAAGAA
>P_7650
TATTGTATTCTGGTGAACATCGGTGTATATGCTTGGTACCA
>P_7651
TTTTGTTGTTAGTGAAGGAACGTCAGTATACCTGGTCGATT
>P_7652
CAATGAGATCAGAGATGACACATGAAAATGAAAAATTTCAA
>P_7653
CTTTTAATAATGTCATGTCGCTGCACCATACAAACGAACAG
>P_7654
AATTGGATCCAAAACCAAAACAGGGGAGATCAAATGAACTT
>P_7655
CTCTATGCGCATGCCATCGTCTATAAATTGGCTTTGAATTA
>P_7656
TAAAATATATCTTACAGATGCGAGAAGTTGTAAAGGAAGTG
>P_7657
GGATGAGTATGAGACACGCGCCGTCTCTTAAACTTAAGAGT
>P_7658
ATCAGTAAGCTCTCTAGCAGCGGCGGTGGAGTACGTCAGAA
>P_7659
GCCTCCGCGACTTCGATTTTCGATGTTTTGGTGCGTTTCCT
>P_7660
AATAATTTCCGCGAAGTTTCCGAAAATAAAGATGATATGTA
>P_7661
TGAATTTCAGTTTTGACCAGCGATTCTTGCGAATATATATA
>P_7662
AGATGGAAGTGCTTTAGATGCTCTGGTTATTTTCAGTGAAG
>P_7663
CCAGAGAGCCGTCCTCAGATCGTGCGCGAACTCATCTCTGT
>P_7664
AAAAAATATATTAAGAAAATCAACATATGGTTACATTTATT
>P_7665
GTCTACTATTCTACATGAACCGGTGGGGGATAATAACTCAC
>P_7666
CCTTTGTGATTCTTCTCAGGCCTCAGTGATCACTCCACTTG
>P_7667
CTCTTTCAGTTCGTTTTCAGCCTGAATCTGACTTTGTCTCA
>P_7668
GAATGTTCCTCTTGAATGGTCAGCAGTTGCCTCTTTGATTC
>P_7669
GTTGCCAGTAGCTCCTTGTCCTGCAGTGGGATTCATATTTG
>P_7670
CAGCTACTCTAAATAACTCGCCCTGGAGATTATCAAATGAT
>P_7671
GCAAGATCTCTGTCTTTTTGCAGCAACATTATGTGAGTATC
>P_7672
CTAATCTTAAAGACATGTCTCGCATTTGCTGGTTTAAAGAG
>P_7673
GGTCAGATTGAAATGTAGCTCGTTGATAATCAATCGCAGCC
>P_7674
AGCTTGAAAATGTGGCCACGCAGTAGATGGGAAAAAGCAAT
>P_7675
TAAGAGAAGCGAGCATATAACGGTGAGGACAGAAAATTATG
>P_7676
TCAATGCAAAATGGAAAAATCAGTAAGTAGCTTAACTTATA
>P_7677
CATTCCCAGTACGAAAAAAGCAAGACTTGTCTTAGGTTATT
>P_7678
TACTGTTGAAGCTCATTAGTCGTTGTCGGTAGGCTTTTCGT
>P_7679
CTTTTCGTCATTTCTGAATTCGATAGAGTCGCCAAATTCTC
>P_7680
CTGAGAAGCGACGCGACTTGCGTTTGTTCTTCACGGGAAGA
>P_7681
TCGCTCTTAGCTTTTCGGTTCGGTTTTGTACAATTTTCAAT
>P_7682
ATTCAAACCATTTTTTTTATCGGTGTATATCATCACAACCA
>P_7683
AGACTCCCACCGATGAAATGCGCCGTTACTTTGATCAGTTC
>P_7684
CTTTAATTGGAGATATTATACGCCAATTTTTCTATCGTCAT
>P_7685
TGAGATTGATGATAAAAACACGTTTTTGCGTATATGTTCGG
>P_7686
AAAAGAAACGAGTAACACATCTATAGGCCTCTAGGGTCTAC
>P_7687
ATCCATAAGTTCTCTAACCACCGTCTCGACCTCCTCTCTCT
>P_7688
GACACCTAGTTCCTCGGCTGCGTCAAGAGTAAAACTCATCA
>P_7689
GCTCCTTGAACGGAGCGAGGCAGTTCTTCATGGTGGACACA
>P_7690
CTCGCAAAGAGTAGGGATGTCCTGAGTGACGTCCACGTCAG
>P_7691
TTCTCTTGAGGACACCAACTCGCTAGCATACTGCGGTCTTT
>P_7692
TTTAGTCTCCATTAAAAAGTCCGGCGGAACCATAGCCTCCT
>P_7693
AACCTCCGGGACTCCAAGCTCCTCCGCAACATCAAGAGTAA
>P_7694
AAAACCCACGCCTAAATACACCGTGACAAAGAAGAAAGATA
>P_7695
TGTAATGTAAAGAGTACATGCACCAAAAAAGTCATGAGCTA
>P_7696
GCCGCAAACATGAGATGAAGCGTCAGAAATTCAGAATAAAA
>P_7697
CTTTATTTAATCCAATAAGCCGTTGTTTATCAAATACGTTA
>P_7698
ATATAAGACCACGACCAACGCCGTGTTTATATTTATAAAGA
>P_7699
TATATTGGTTTGGCAGGTACCGTGAACTAGCTAACCGTGTT
>P_7700
CACGCTGCTGGATTAACGCTCGATCATCCCATAATGCAAAC
>P_7701
ATAGGACCCGCGAAAAATTACGCGCGAAATTCAAAACTTTC
>P_7702
TGAAATCCCCGTTGATAAAGCGGCTTTGCTCAGCTGCGGTG
>P_7703
CTCTTGTTTTCCATTGACCACGTCCCCAATGTAAACCACGT
>P_7704
AATAAAAAATAAAGATACGTCCTCCCCAACCCCTTTCTCAT
>P_7705
TAGGATTCTAGGTCATGAAGCAGTCGGGTGAATCTTCATTT
>P_7706
GTATGCGGCACTTTATTTGGCGGTTTGAAACCCAAACTTGA
>P_7707
TGTCCGGAGAGATAGTTTTCCGGTGACCAAGAAACCGACGA
>P_7708
ACGAGAATCGGATTTCGCGGCTCGGATCACTTTATATTCAT
>P_7709
CTTAACCACCTTTGTTAATCCATCAATGCCTTTTGGGAGCT
>P_7710
TGATCTTCATCAAAAACATCCGAGAATTTGCTGTTATAGAC
>P_7711
CACATATCTGTAAAATTTTGCAATGGAAGAAGAATGATTCA
>P_7712
AGAGTACTACTCCATACTTACCCCAGCGCGCATTTGGTTAA
>P_7713
AGAAGAAGGGCTTGTAGACACATGAGGAGGAACTAGCTCGG
>P_7714
AACTTATCCACACAATTTGCCAGGAAAAAACAAAAATAAAA
>P_7715
TATTTTTTGCTGGTGAACTCCGCTACAAAAAAAATTTAAAC
>P_7716
GACGTCGTGGTGGAGATAGACATTACTTTTATAAGGGTCAC
>P_7717
AAATTTTTATGCTTTTTTTTCCATGCTATCATTTGATGTTT
>P_7718
AATAAGAAAGATTGAGAAACCGAGAGAGGGAGAGAGAAGGA
>P_7719
GCCCACTAAAGGAAACTAAGCATGGTATTAGTTATATGAAG
>P_7720
GGGGGTCGTCTAGTTACACTCATGTTCTATTATTTTACTTT
>P_7721
AATATGTGAACATAAAACTGCAGGACAAACTTTTCATGATG
>P_7722
GAGATTCCAAAATGAATTTACGGCAACAAAAAAAACACGTT
>P_7723
TTTGAACGGTTTGATCAAGACGGTCGGTTGGACCGGAGACC
>P_7724
ACGGTTGTAAGTTTCAACATCATGAAGAACCTCAGAAACTG
>P_7725
TCGTTTCCATTTTTCCGACTCGATTCTTCTACCTTTCCGAT
>P_7726
CCGGTTCTTAGAGACAATCACGGTGTAGCTTGCCTCATTGC
>P_7727
TGCTTGGCTCAAATTGAGCTCCGTAGCTCACGTCCGCACCC
>P_7728
TCCTTCAAGATCTTCTGAGACTAGGTCGTCGATCTTGTTCT
>P_7729
GGTCTCTGCGACGATCGGAGCCGGAGCGGCCAAGATCTCTT
>P_7730
GCCGTCACCTCTGTTTCAGGCACCGCCACCTCAGACACAAC
>P_7731
GATTTAACATACAATCAAACCGGAAATAATTTAATTGAGGG
>P_7732
TAAAACTTTCTAGAAATCTTCTATATGTGGTCTTGAATTAA
>P_7733
AGGAATCCCAAACCCAAACGCCCAATTAACATTTTCTTGAA
>P_7734
TGTAGTACGTGTATAACTTGCGTTCTCTGAAATCATTCATT
>P_7735
AAAGGTGTGGGAGGAGCTGGCACGGGGGATCCTAGCAAACA
>P_7736
CGTTTGTTTTATATTTTTTTCATTGTTGACGACAGTAAAAC
>P_7737
ACTTTGATGCAAAAAATTTACCGTATTAAACTCTATTATAT
>P_7738
CATAATTTTCCCGCCAAAAACGTAAACCCGTAATTTTCCCG
>P_7739
ATTTATAATGAAATGAATTACAGTAAAAATTATTATTTTTG
>P_7740
ACAATTATTCACTCCAGAGGCCGTGCTAACATTATGTTCTC
>P_7741
GGATAATGTCAAAGTGATCACTATAGCTCTCATAAATACAA
>P_7742
GGATTGCCACATATCCACCGCATCGGTAAAAACCTTCCGGC
>P_7743
CCTATGAGCCTTCTTTGTGGCCCTCTCGTTTACCTTTCCCC
>P_7744
ATTGCATCGCATATAAGTTCCCCTGGCGTCGCGTGGTGTTC
>P_7745
AAACCACTCTACTAAAGTTTCGGCTTATTACTTCTTTTAGT
>P_7746
TAGGGTAAGGACATGACAAGCTGTACTGTAGATTTCATGAT
>P_7747
ACGATCTCGTTGAGCAGATGCATTACCTCTACGTTAGCGTC
>P_7748
GGCAAGAGGTTGGGAAAATGCCTGATCCACGGTGGTTTAAT
>P_7749
GATGGCACAGTATGGAAGACCGTTGTTGCCCAAAATGCATT
>P_7750
TCGTAGGCGATCTGGCGACTCAAGGGGAGAGAATTCAAGCT
>P_7751
CGTCTTCGCATTGATCTGGGCCGTGTTTATCTATGTCACAC
>P_7752
ATATTGCTTTGGGTTTGTCCCTTCTTACATATATCTACACA
>P_7753
GGAAGATATCTCCTTGATGACGGTCGGACTTAGAAAGCCAG
>P_7754
AAATCGTTGACTCTCTCAGTCGAGGTTACTCCTTTCTCACT
>P_7755
CAAACGATGTCAGCTTCTTCCGCGAGAAGTCGTCTCTGAAA
>P_7756
AGAAAGGTAACAAATAGCTCCAGTGTGTAAAATAATATATA
>P_7757
AAAGGGCTATATATATTTTACAGTAAAAAACGGAGACAATC
>P_7758
AGGGCATCAGAAAATCGAAACGGTCACCATGAATTTGTCAT
>P_7759
CACCTTGATCGAATAGGCTGCGTCAGATACGAATTCCATAC
>P_7760
ATATACATCCAATCTGTCGCCGTTTTGTAACCAAAACTAAA
>P_7761
AATCTTTTATTCCTATCACTCCCTACTAGATAAAACCTCTG
>P_7762
GGTTTCAGGCGATCATTTTGCGATCGGAAAAGTGTTCGGAA
>P_7763
AAAGGAGCAATTGAATGTCCCGGTTGCAAGGTACTAATTTG
>P_7764
TTGCATGTAAAAATAAAAATCATTAATAAATTATATTTTCG
>P_7765
GGGAACCTTCGATTCCAATTCCATATCGATCAGTGTACCTC
>P_7766
GGACTAAAATACGTATGGGGCGTGTGAGACAAAAACATTTA
>P_7767
GCGACTAATTTATCTAATCGCCTGTTATAGCGACGTTATTC
>P_7768
ATCGAATATTTTGAAGGTTCCGGTTAAAGCAACAAAACAAA
>P_7769
TATCATATGGACACTAATTACATAACCAAATTTAAATTAAT
>P_7770
GCCGGATGACAAATTTTAACCGGCATCTCTCCGACCAACTC
>P_7771
CGGAGCCACTCTTCCAATCGCGCTCTCGCCAAAGTCAGCAT
>P_7772
AAAGTCAGCATTGATAGAGTCGGTTTCCTTGATCGGGTCGT
>P_7773
GGTGATTGGAGCGTGGCGTTCACGCGAAGAAAACGACATCG
>P_7774
CAGAACGCTGCCGTAAATCGCTGCATCGGAAAAAGCACGAT
>P_7775
TCGCTGCATCGGAAAAAGCACGATGATACTAAAAACCATGA
>P_7776
TTCCGTAACCTTAATCGTTCCCTTACCGTCGCGTCTCGCAT
>P_7777
TTACTGGTTCTCGACGAACGCGGCGATGACGAATGTTGGAG
>P_7778
GACAAAGAACGGAAAATTTTCGATCGGCTTCTTAGTACTCT
>P_7779
CATTTTTGGATGATCCTTTGCGAGTTCTCCGGGCTGTTCGC
>P_7780
GTGGAGCTTACTTAAAACACCTCGGCCAGGAAAGTTCAGTG
>P_7781
AATCTGAGTTTAGTTGTCTACCCGAATCAACCTTGCGCCCT
>P_7782
CTACCCGAATCAACCTTGCGCCCTTTTTCAGATTCCTGTTG
>P_7783
AACCACATTTTTAAATTCTCCATGAAGAGGAAGACCAGTGA
>P_7784
GAAGAGGAAGACCAGTGACGCTGAAACAGTGAGTTCTGATT
>P_7785
GGACCCTTAAACAAAAAAAACGGTTTCTCCATATGTTCAAT
>P_7786
TGTTCGTCACTAGGCAAACTCAGCCTTAATGATTTTAACTA
>P_7787
ATTGTAGATTAATTTAAACTCAGTTTTGACAAATTTTATCG
>P_7788
TCTGTATTAGGAGGAACCAACATGACTTCCATTTCCTCCGA
>P_7789
TTTATACCGTCCGAGTCTCCCCCCACTAAAAAAAAGTTCCC
>P_7790
CTTGAAACCGCTTCTCTGCGCGTTTCTGACTTTGTACTCAA
>P_7791
AGATTGTGGGCATGCATGCGCAAGGAGATGCAGTAAGACAT
>P_7792
GCGAATATCGCTATGGCTCGCGTTTTCGGCGGTTTGTCAAG
>P_7793
GTTAATTTAACCTTTTAAAACAGTAAAAGTATGTGTTTTTT
>P_7794
TTCGTTTACAATAATTAGCTCGGAAACATGTACAAATGTCG
>P_7795
AGATTCGAACTAGTATGGTCCGAGAAACATAAGGTTTTTGG
>P_7796
TAGTAAAGAATATTTCAAAACAGGGTCTATATAGATAGACA
>P_7797
TTCTCTTTCTGCTTATGTCACGATGATTTTAATTCAGTTAG
>P_7798
ACCTGTCACGCGGATCAAGCCGGTCATAGAAATCATGGATC
>P_7799
GTTTGTTTGGTGAGTCAAACCGAAAGCAATGACGATCGAGG
>P_7800
AGATAAGTAGCAATTATTTCCTAGAATAGCTTATGTATTAT
>P_7801
CTTTTTTGAGTATTGTTTGGCATAAACAATATGGTACCAAT
>P_7802
TCATTGGCCAAGTGGGATTGCGGTCTCCACCACTTTTGCTA
>P_7803
AACTTCACGACAAAAGATGCCGTGAAGAATTTGGCTCAAGG
>P_7804
AATTAAATTTCAAGTAACATCCCTAAATAAAAAGATCGTTG
>P_7805
GCTAGTTGCAATAAAAAAAGCTCGATCTCCAGACAGCAGCC
>P_7806
TTAACATCAACATTTGATGGCCCTGATCCTGAGAGTCGATG
>P_7807
AACATGCCACCGCCATTTTGCTCGAAGAATATTTGTCGGAG
>P_7808
TTTCTAACTTTTAATAAATTCGAGGATGGTATACAAAACTG
>P_7809
AATATTAGGACGTCCATTTGCAAGCTCCTTACACTCGTCAA
>P_7810
TTGCTTCATCGCCGGCGTCGCTGTATCACTCTCCGGCCGAG
>P_7811
GTTAAATCAGACTCCCGAGGCAGGCTCAAGTGTGGGCGAGA
>P_7812
AGGAATTGAGACAAACTCGCCGGGATCCACAGTGAAGGAAG
>P_7813
CTTAAAAGCTGGACAAACCCCACGGACCACGAGTCTTCCAG
>P_7814
GTTTTTGTGTACAAATATCACAGGGTTGGCAAAACATCGTT
>P_7815
CACGTGACCCAATGGCATTCCCTTTTATACTTCTTGGTAAT
>P_7816
TGTACTTAACTTTTTTGGGTCACGACTTGAAAAACCACATA
>P_7817
TATCTAAGTTTGATCAAATACTAGAATTGATCTACCTACAT
>P_7818
TCCGAATATCAGAGATCGCTCGCTAAATGTTTGCTCACGAT
>P_7819
ATAAACGGATGTGTTTTACACACTACTGTAATATTTTGTTA
>P_7820
CACATATCTGAACTATACGACGTCATGTAGTTAACACCACA
>P_7821
ACAGACATGCAATTCCGGTACACTAATAAATTTACTCCGTT
>P_7822
TTCAATACCTCTTCCATCCCCGGTCGTGGTAGCCGATCAAA
>P_7823
CATGCTTTCGAACCGTGACCCAAGCACGCGATTGAGCGGCA
>P_7824
ACTTCATCAGACGTCAAGAGCGTGCTCGTGATGAAAACACC
>P_7825
CACTGAAGCAGCGGCTTCGGCGGTTGAGAAGATGAATGGAA
>P_7826
ACCCGCCAGGTGGACCAATGCCCGGTCCACCTCAACACATG
>P_7827
CTTCAAAGACAACCTCAGACCGGTCCTCGTATGGGATTCAG
>P_7828
TGTACCCACTTGTGGAAAGGCACGAACCACTTCACGTGGCT
>P_7829
GCTTCTATGTGTTCATGCGCCGGCCTCCTTCTTTTATTTTG
>P_7830
ACTGCTACGCTGACAGCGGTCGCTGTCCCTGCACTTCTTCT
>P_7831
TAGTTTTAAGGTTGTGCTTCCTCGAATCCCTAGATCAGAAT
>P_7832
TCTTCTTGGACTCTTAGAAGCACCACCGTCGTGGGCTCCAG
>P_7833
TTTCCGCATACTCTCACAGCCGGCACTGCTTTTTCCTCCGC
>P_7834
TGGTTTGATCCCTTTAAATTCTTCGGCGGTTGATCTTCCCG
>P_7835
TCTTCCCGAAATCATAGTTGCTACCCCACTGCAACCTCCTA
>P_7836
AATATCTTCCACGGGGGAGTCCTTCGGAAGCATGCTTGATG
>P_7837
GCTCTCTTTTTAGAATCATGCGCTGGTGTGGAATTAGCTTC
>P_7838
CCTCACAGCTGATAGACTCGCAGGGTTCTATTGTGGTACAC
>P_7839
TTACTAATCCAATTAAGTCGCTCGACTTCATACACTGATCA
>P_7840
GCCTCAATAGACTGGAAAGCCGATATCCAAAACTGTTTAAA
>P_7841
AGTTTCTCGACACTGCGGCTCGGGAACTCGGCTGTACTATA
>P_7842
CTATTAAGAACCGAGTTTCCCGCGGTTGCGCTGCTTCCTTC
>P_7843
CTTCAGTTGTTTTGGTGGCGCTTCCGCGGGACTTGAGACCC
>P_7844
CACATGTGCGTAGTGCCCGGCAAACTCACTACATATATATA
>P_7845
AGGTACTCTTTTGTTTGATGCATGCTCGCCATTGAGAGAGC
>P_7846
TTAAGAGATTACTACGTGGTCGCGGTTAGTTTATCTCTCTC
>P_7847
GCACTTTGGCTCACATGGAGCGGGAAGGAGGGATTAGTCCT
>P_7848
GGGAAGGAGGGATTAGTCCTCGGCTATCACCTTTGGCACAG
>P_7849
ACAGAGGACGGCACTATACCCGCTACTTTTCAGGTCTGTCC
>P_7850
TGGAGAGAACATTCGTCTCACCCGCAGGCCAAACGAAGAGG
>P_7851
GGTTCAGCCACCGTATCCTTCACGGATCTCCAAAAGCAATT
>P_7852
GCAGTGAAAAACACAAAAGTCGATTCAAACTCCACCGATGA
>P_7853
TATGATTAATGGTTTAAAGGCATGCTCACACATTGGAGCGT
>P_7854
GCATTCTCCCTCTTTTTGCTCGGGTGGGAAACCTGCAACAT
>P_7855
TGTTTAATCCTGTGGAACTCCCTTGTCGATATGTATGCAAA
>P_7856
CGTTCTTGGTGGGAATTTGGCTGTAATGTGTGCTGAGGCTC
>P_7857
CCTAATACATAAGGCACAAACTTCACAGACGTCAACCCGTA
>P_7858
ATTTTCACCAATCGCTTTATCAATGGCGAGGAACTTCTTGT
>P_7859
CTAACTTAAGGATGCGCTCTCGGGCAAAATATCTAGCAATT
>P_7860
AAGTTTTTCCTTTTATCATGCGGGATCCTAATCGCTGGTCT
>P_7861
CTCGGGTTCATCATCATCGTCAAGGCCAGGTAAAAATTCAC
>P_7862
TCAAAGTCAGTAACAGGCCGCGACTTCAAACGAGATGTTCT
>P_7863
TCAAGACGAAGGACTCGTTTCGCTAATAATTAAAAATAATA
>P_7864
CTGGAACTATGTTTTTGAACCCTGCGTATTTAGTGTCTGCT
>P_7865
GTTGAATTCACTTCAGAACACGTACTTCCCCTGATTATACC
>P_7866
TTCTCAGGTATACCTCCGACCAATCCTGTCCTGTTTCCAAG
>P_7867
TGAGACTCGGATAAACGCAGCAGGAACACCAACAACTCCGA
>P_7868
CAATGTGAAGTTCAATTTCCCGATGGCGTTCACCACAACCA
>P_7869
TCCTGGAGCTCTTTGGAGTACGGTAAGAAGATGGGACCCGA
>P_7870
CACATTTCTTTCGCAGCGAGCAGTACTAAACAAAGACAACA
>P_7871
GTCCGTTCCAATTCTCTGGGCTGTAACGGCGGATTCCAATC
>P_7872
ATCTTATGTGGTGTAATTAACCCTTTTTCGAGACGACTAAT
>P_7873
ACAAAAATGCATACAAACCCCGAGAAGGAGATTCTGAGCAT
>P_7874
AGGTCCCTCAGTCACCGGGGCGTCAACAATAAGAACCGCAC
>P_7875
AGAAAAGGTGTAGCCATGTTCGTTATTTGTAACATATGTGA
>P_7876
GACAGTTATCTTTGCACTATCCCGAGTTATCTTCGCGAGTT
>P_7877
TATTGGATCTAAAGACGGGTCATCAAAGATTTCCTAAACTG
>P_7878
GTCATCAAAGATTTCCTAAACTGAAGCAAAATATACTAAAT
>P_7879
TATCTATCAAAACCGACTATCGTTTCTTATCTCTATATTAT
>P_7880
TTATCTCTATATTATTTTTGCAAGATTTTTTTGGTGGATTT
>P_7881
CGAAAACAAGTGTGGAGATACGGTCGGAGAGGGAACGTGTG
>P_7882
ATTACCGTTTGAGCAGCTTGCGATGCTACTTGAATCGCTGA
>P_7883
TGCCACACCAAGGAGAAAGGCTACGCCGAGTACTCTGAGGA
>P_7884
AGATCTCAGTTGGACTTATTCGATAAGGCTTGGTGCTCCTT
>P_7885
CAGTCTGTGTCTAGTTCCAGCAGCAGAAGTAAAGATAGCAT
>P_7886
GGCATAGGTCGCATAGCAATCATGAAACCCTTTTTGCAAGG
>P_7887
CATTATGCTGATTTGTAAAACATAAACGGCTTTGGTCCCTT
>P_7888
AACCTTTCTGCTTGTGGTGCCCTGGACATAAAGTTAATCCT
>P_7889
GTTTCTTGAAGAAGCAAAAGCATGCATTGATATATGCCGGT
>P_7890
CACCCCTCGAAAATACAGCTCCCCGCCAGAGAATTGTTTAC
>P_7891
TAGATCTCTCCATGCAGACGCTGCAAAATCAGATTAACAAC
>P_7892
AACTTTTACCCGAACTCGCTCAGTATCAGGGGAATATCGGA
>P_7893
GAACTCAACCTCTCGTGACTCGTGGTCTTTCTCCAAATGTT
>P_7894
CGAACGCCTCTCTTTTTCATCTCGGTGGAGTACTGGAAGGC
>P_7895
AGAGAAGCCTCTACAAACTTCCCCATCTTGATGTATCCATG
>P_7896
TAGAGAATCGAAAGAGGAAGCGTGAGAGGTTATTGTTGTTG
>P_7897
CATCTCTCCCTCCCGTGCGTCGGCGATCAAACATCTCCCGG
>P_7898
ACGGTTAAAACCGTTAAATTCGGTTCTTTGCTCAACTTTCC
>P_7899
TTCGCAGCTTCCCGCAAGCTCCCGAAAAGCCGTCTGAAGAA
>P_7900
ACATGCTTCCCAAACCACTCCCGAGAGCTGCGGAATAGACG
>P_7901
ATCCTTCATGATAACCGAAACCTGAGAAATAGCACTGCCAA
>P_7902
TAAATCAGTTACTGCTCCACCGGTTCCGCTGGTCGGTACAA
>P_7903
ATCAGGAGATAACCAAATTGCAAGAGAAATATAGCAGTTTT
>P_7904
CAATCACCACCTCCAAACTTCCCTATATAAGACACGACACC
>P_7905
GACGGATGCGAACGCAAAATCAAGAACGCTGTTTCCTCCAT
>P_7906
TCAACTTGAAACACTAATCACGGCATTTCACGAAATAAGAG
>P_7907
GGCTATGAGAATGAGAACCGCCGGGAAAATGAGCACTGGTG
>P_7908
CCGTTAAACAACGTCAACGGCGTCACTAATCACAACCTCAC
>P_7909
TTCATGAGATCCGGTTGGTGCGGTCGAAACATTTGTAGATG
>P_7910
TCCCCAGCAACTCCGAAACACGGTGGAATTCCTACGGTTGT
>P_7911
GGCTATGTCTACCATTGTCACGTAAGTAGGATTTCAAAATA
>P_7912
ATTGAGAGGTCGGAAGAATTCTTGAACGCGCATATTAAGGT
>P_7913
TATCAGAACGCACCACGTCACATAAAAGATTTAGACAAAAA
>P_7914
ATTTTTCCTCCTATCAAAAACAGTAAATAATTCTTTAACCA
>P_7915
TGGTTCAGAGACTCTCAAGCCGGTCAACAGAGGATCGAAGG
>P_7916
TGTTGCAACGCAGGAAAACGCAATCACATGTGTTCTCAACC
>P_7917
TGTTGTCTCTTATATAATCTCTCGATAACGAACAAGGAATA
>P_7918
GTGGTTTGATTCATCCGATACAGTAAATTGCCTCAAACTCG
>P_7919
CGTGTAGTTTATCAGAAAGTCGATGATTCCTATAACAAGCA
>P_7920
ATGGTTGGTTAATAATTTTTCTAGCTAGGATTATATATGTT
>P_7921
AAAACTTAAATTTGTAATAACAATTTTGAGGTGGAAAAGGA
>P_7922
AACATTTGTTTTTTTCTTAGCTAAGCTTTGGCATATAATTT
>P_7923
TATTATTATTATTTAATTTGCCCAAATTAGTAACTAGCTAA
>P_7924
CTCTCTTTTTAATAGCAAAGCCTGCATGTTCTTCGATACAA
>P_7925
ATTTACTCATTATATTGACACGGTAAGACATATATATGCAT
>P_7926
ACGTCAATAACGTCACTTTTCGTGGGTGAGTTCATAGATAG
>P_7927
CCTTCTTTATGTACATTTCACGTAATAGTCATCCAAGACAT
>P_7928
GGGTTTTGCACAAAAAATCTCAGTCTTGAGTTATTTTCAAA
>P_7929
CTTATGTTCGTGCTGTTTCTCGCGGTCTGGTCGCTTGTCTT
>P_7930
AGTTTCACTTCCGTCTTGCTCGTTTCGGCTGTGATTTTACC
>P_7931
ACCGTAATAACAAAGCAACGCGATACCGAAGCCTTGCCACC
>P_7932
TTGCCACCAAGTCGCAAACACGATAGCCTTAAAGCTAATGA
>P_7933
CCCAAGACATATGGATCACACAAGAATTTCCAAAATGAATT
>P_7934
GTCCGCGGTTTCGCCGACACCCATCACCTGTAATTTATCTC
>P_7935
TATCTAACTTAACTTAACTCCTCCACTTATGCTATTCATTG
>P_7936
CATGAGGTGAGGGAGTGGGCCGAGAGAATAATAGAGGCAAT
>P_7937
ACTCACACTTCAACATATATCATGATGTATGTATGGCTATA
>P_7938
ATTTTTTCAACTTTCGTTTGCATCGACACAAAATCAGTGAT
>P_7939
AACAAATTATGATCTTTTTACGTCACCTAAAAAAGGGTCAT
>P_7940
CGCGTTTTGAGTGCAAAGCGCCTAACCCACTTCTGAATGGT
>P_7941
AGCTCTAACTTGGCAAAGTTCTTAACACAATTCTGCTCATG
>P_7942
GATTCTAGATCAATTTTATTCTCGGAGACTAAACATGGCCT
>P_7943
AAGAGAGAGCGACGCAACGGCCTCAGCGACGGTTAAGAAGA
>P_7944
TTCTTTTTTTTCTTTTTTTGCATAGACAATAAAAAGGTTTT
>P_7945
CTACTCCAAAACAATTAGTTCGTTATTTATGGCGGGAAGAA
>P_7946
GTTTCCAAAATTTTAAAATGCAAGAACCTCAGTACAACGTT
>P_7947
GACAACCCAAAAGACAATTGCAATCCCTTAAAATGAGCAAA
>P_7948
GTAATATGCATGGCAAAAACCTACAATTTTAACCTACATAT
>P_7949
ATGTTTCAGACATGACATGACACATGAATCTCTTGGCTTTC
>P_7950
ACACATTGAGCTTTTGATCGCGTGTTGCTTTGTTATCATCT
>P_7951
CAGAGCAGGGAATCTAATTCCGGTTTCGGTTAAGGAAGGAG
>P_7952
ACCTGTTCGATGTAATTCCTCTAAGAGTGAAATTTATCAGT
>P_7953
CAAGAAGCGTACCGCGAATGCTGCAACAGATTGGCCTTAAG
>P_7954
AAGCAATGGCCGTAAAAACTCGAAAAGAATTGTTGGAGAAG
>P_7955
AAGAAGAAAGAAGGAAATTTCACGGACAAGACAGAGGCAGT
>P_7956
TACTTCAGAGTCAACTTCTTCCGAAGGACCACCACACTGTA
>P_7957
GACCACCACACTGTATGTCCCGAGATTGGAATGCTTTCCGA
>P_7958
CATTTCTCCTTCAAAAATCGCTTGAACCAGTAACATTGATC
>P_7959
TGATTTTTTTTACAATAGGCCGACCAGTAAGTTTATGACAA
>P_7960
AAATAGGTTTATACTTGTGGCAGTACTCGTATCATTTGTGT
>P_7961
GAATCCGTACGAGGAAATAACACCACCACTAATAGGAGGAT
>P_7962
CAAGACTCTGTTTTCTCATTCGGTTCTTGCAAAGAAGGCTG
>P_7963
TATATTGAACTCGGATGTGACCTTACAAGTGAATAAATACA
>P_7964
GAGTTTAACCTCTGATCTCTCCGAAAAATCCAGTGATAAAA
>P_7965
TGGTGGGCCTCATCCTGAAGCGGCAGACACCATTGAACAAA
>P_7966
CCGTTCACCACCACCGCCACCGGCACCACCACTTTCCATTT
>P_7967
AAAACCGGCGGATCAAGCGGCGGCGACGAAGAATGGTGTCA
>P_7968
GTGGGCTCACAACTTGTTACCGGTGGTCAGTAGCAAGAGTT
>P_7969
GATCTTGTCCAACCCGAAGGCCCGGACCATACTTGTAAATG
>P_7970
ATGTCTTGGTACAGAAAATCCCTTATTAGCCAAGGAAGCGG
>P_7971
CTTATTAGCCAAGGAAGCGGCTGCAATCACTATCTGGGCTC
>P_7972
CCACATAGGAGGAGGTTATTCGTGAGTGGATTTTTACTTAT
>P_7973
TTTTTACTTATTGACGTTTCCGGTTTGTGGGTCAACAGGAG
>P_7974
ACTAATATTCTTTTATATCTCTCGGCCAATGATTCATTACT
>P_7975
AGGGAGGTAATGGTGTAAGCCAGTCCCTATACAAAGACGCA
>P_7976
GGGAAACTCTCCAGTGGTGGCTGCATCAAAAGTATAGCTAC
>P_7977
ATTCACCGAGACAGTTATGACAGCATTGAAGAACTGAAGTG
>P_7978
GAGGAGTTTTTTTCAAAGCTCAAAAGTTGTTGTAGTTGAGA
>P_7979
TGGCCAATCTAGCCCTTAGCCGCTCGACTCACAAGATTCTG
>P_7980
TCCAAGGTGTGTTTATTTTCCAAGGTTGATTATTATACATT
>P_7981
AGAAACGCAATCTCTGTCATCGAGTTTGGTATAATCAGTAA
>P_7982
TGAGGTAACTCTGTACAAAACGATCCCGAGCCTCGTGGAAC
>P_7983
ATCACCAGAAACGAAAGAAGCAGCGGTTTTAGAACTGAACA
>P_7984
TCAGTATTGTACAACTTAACCATGGACAGTGAGAACCACAC
>P_7985
CTTGATGTCGTTGCAAAAAGCTTGAATTTGAAGTTCTTTGA
>P_7986
GAAAAGGATGCTTCAAAAACCGGCCGAGAATCCCAGGAAGC
>P_7987
AGCTCATTCACTTACATTTCCAACACTCACATTCGTATTTA
>P_7988
ATTACGTATAATCGGATAGACAAAAAAAAAAGACATTAAAA
>P_7989
GAACAAAATGACCAAATTACCCTCATCTAATAGAAACATGT
>P_7990
AGCCTAAATTATTGGATAGACAAAAATCTGAAAATCTTAAA
>P_7991
GAGTATAAAAATACGTTCCTCAATTCAAAGTACAAACCAAA
>P_7992
TCAATCGTGTTTGAAAAACGCGATCCAGTATACTCCAAAAT
>P_7993
TGACCAAACTAATCAAAAATCAGGAATTTGTCTTTTGGACT
>P_7994
TTTGTCTTTTGGACTTTGGTCGGCTGCTTTACGCTTAACAC
>P_7995
CGTTTCCGCTGCTGAGGCGTCGTTAAGCCAAGGTGTTCAAG
>P_7996
AAGCCAAGGTGTTCAAGCAGCAGCGGCAACGGCTGGTTCTT
>P_7997
CTCAAACCCGTTACTCATGCCGAGATTTTCCAGTACATGAT
>P_7998
TTCTTGAGATTCTGAACTATCGGTTGCTGCCACTCTACAGG
>P_7999
TTGCTATCACTATCAAAACACGTGGTATCGCAGACCCTGAT
>P_8000
TTCTCTCACCATCTGCTGAACCCGCTTACGTTTCAACATAC
>P_8001
GCTAACATATACACTTTGGTCGATGTTTTGCTTCACCACGT
>P_8002
GCATCGTAATATTTTTTAGGCAGTTCTAGACAAGGCAGGCG
>P_8003
GCCTCTCTTCTGCTTAATCTCGTAAACAATGTTATACCTCC
>P_8004
TTATACATGTCAGCAACTGTCGTGTCTGTTGATTCAAGCTT
>P_8005
TAACACAAGCCATGTTTATCCGGGTCTGGAACCTCACAGTC
>P_8006
CTCGGAAACAAATCGAATCACTACAACAACATAAAAACCCC
>P_8007
ATATTTCAGTAGGGTAAATGCCTTTCTTCAAACGTTCCATC
>P_8008
AACTCAAAAGAAACATCTTTCTAATTGCCCTTTACTACGTA
>P_8009
TTGAGTCAAAAAATTTAACTCATTAGGGTTCATGGGTTGAG
>P_8010
TGAGTTGAGTTGAGTTGGCCCATGAATTTTGACCCATTTTG
>P_8011
ACCTAAATCCATCAGAGCACCTTCATCGGTGACACACACAT
>P_8012
TGGCTTCTAAGAGCTTGAGACAGTAGAAAACGTCTGGCACT
>P_8013
TTCAATCCAGGGATGATGATCACGAGCATGTAAGCTTATAT
>P_8014
TGAACTTCCTTGCTGAACGGCGAACCCATTTCCATCAAAAC
>P_8015
ATCACGCCGTTGAATGAACTCAGCAACCTCTTTCCTAACTC
>P_8016
TTCGTTTTACTATTTAGGCTCAAGCCGGAGATTGAAGTCTG
>P_8017
GCGGTTGGAACGGACAAAACCGTCAACGGATCAGACCGCTT
>P_8018
ACCGCTTTTTATTTACCATTCATCAATTATAGTTTGCAGTG
>P_8019
CTGTAGCGATTTATTGTCCGCCCCAAAAATAAGATGAACTA
>P_8020
ATACCCCAACCACGCAAACGCTGCAACAACAACCAGAACCG
>P_8021
CATCCAATACTCTTGAAACGCCGTAGGATCTCCTCTGCAAA
>P_8022
TTCTACTTTTTACGGGTTTACGTTTTCGGCGAGAAAATTAC
[truncated: 2,838,621 more chars]
