# Supplementary material for: EnDeep4mC predicts DNA N4-methylcytosine sites using a dual-adaptive feature encoding framework in deep ensembles
Source: Genome Res. 2026 Mar;36(3):589–99. doi: 10.1101/gr.280977.125 (PMC12951953; doi:10.1101/gr.280977.125)
Supplement: Supplement 1 [file Supplemental_Code.zip › Supplemental_Code/EnDeep4mC-main/data/4mC/4mC_A.thaliana2/train_pos_cdhit.fasta]

>P_1
GACACATCATATCAAAAAAGCTATCGCCTCGACGATGCTCT
>P_2
TGATTCAAGACTTCTCGGTACTGCAAAGTTCTTCCGCCTGA
>P_3
TGATTAATTATCCATTTTACCTTTGTCGTAGATATTAGGTA
>P_4
TTTGGGTTCCGTCCGAACGACGAGGAGCTCGTTGGTCACTA
>P_9
CAACAACAAAAAACAATTTGCATTGAGAACATTTTGAAGGT
>P_10
GCTTCTATCTATGATGAGTTCAGGGCTTTTCAAATAAGTTT
>P_11
TATAAAACAAAAGGATACAACAGTCTAGAAGAAGATAGGCG
>P_16
TTGTTAGTTAGTAACTGACCCGGGAATCAGGATATGTATTT
>P_31
TGCTGCTGAAAAAGTCGCGGCGGAAGTTGGCAAACCAGAAA
>P_44
GAGAGCACATTGAAATGCCGCGAAAATTGACATAAGACAAG
>P_47
CAGTAGTGCTTTTTAAAAATCTAGATTAATATATATTATCA
>P_52
TTCCCGGGCTCTTACTGTTCCATCAAGAGAAGCAATGGCGA
>P_68
AAAATATACCTTGTGAAACTCGAGGGTATCATCGCCGGTTT
>P_82
CAACCGGGTTTCCTTTTTGGCTGAAACATCTTTTTGAGAAA
>P_103
GTTTAAACACGTGAATCACGCGGTCCCCACTTTTTGCTGTG
>P_166
TCGCCGGAAAAATCGAAAGCCGAGAGCCGATTTCGCCTCCG
>P_187
TCAATGGTATATTAATAAAACGGTAAAATAGTTGGGAGTTG
>P_226
CTTAAAATAATCCAAGGAGTCATGCTTAAATAAATCCAACC
>P_250
GATGTAGTAGCATTTTTTGGCCCCATCGTCGCTTGAAATGA
>P_284
GGGAAAGCCATCTTACCACACATTCCCTAACCCATTCAGAA
>P_285
TAATTGGTGTCTCGCTGAGGCCTGCGGGTAAAATAGTGAAA
>P_346
CCATCGTTATCAACTACTTCCGTTGATGTTTCTGTCAATCC
>P_407
TTATGGGAGTTATTATGTCACGTTACTACCAAAAAAAAAAA
>P_448
TCTTATTTTATTCTCCCCCCCCCCCCCCCCCACATTATGAC
>P_567
AGCAAGATAAGCCAAAGCTCCAACAAGTGGAGCGTTAATGT
>P_581
TTTTGTAGGTGGAATTGGCGCATGGTGGGAGGCGTTCATCA
>P_665
AGCAACCCTGAGTTTTGAGGCGAGTGCTGATGGGCAGAGAG
>P_762
GATAGAATTAGGAGTGAAATCTTAGAATGACAATTAAAATA
>P_950
CAATTAGTTTACACAAAATTCAAAAATTTAACACTTATCCA
>P_1106
GTACAAAAGAGGAGCATCTACCTCAACAACAAACCCTAAAT
>P_1131
CAACTGCACCACTTTCATCACCCGCCTTACTCATGTCACAT
>P_1177
ACTCTCCTTCTCTTCCAACGCTGGAACCCAAAACCCTAACC
>P_1179
TCACGTGTTTGCCAGGTGTCCGATCCCGAAAGAAACTATCA
>P_1379
AACAAGATTGTCGATTAAATCGGTTTTAATTTAAGGACTAA
>P_1843
TATATAAGCTTGTTTGGTGTCGATGATTTTGTTTGTTGTTG
>P_1931
CCGGCGGGATTGAGCTTTGTCCGCCACGGTCAACGCCAGCT
>P_1940
GAACTGTTATTTCATATTTGCTGCTCCACCAAATTTTCCTT
>P_2396
GATATATTTTAAAGATGTTGCGGGATGCGAGGAGGCTAAAC
>P_2849
ACAGAATTGTGATGTGAAGCCAGCTCTTCCAAAGGGTGTGG
>P_2914
GGCGCTGGTGGTGGAGGAGTCGGTCCTTCTTCCACTTCCAA
>P_3360
AAGGGGTTTATAAATAATCTCAACGCCAGGCGGCATCTCAT
>P_3810
AACTTTAACAGCAAAGAAAACGGGAACAAAACTGATTGGGA
>P_3935
TTTTTTTTTAGGGAAAATTACCTGAAGGACAAGAAATTGCA
>P_3962
GTACTCTCCGGAAACCCATTCGGATTCGACCTGGATATACT
>P_5356
AAAACTATTCAATCCTCACGCGATTGAGGAGTGACTGACCA
>P_5549
TGAGTTCCCATTGCAAGGCACGGTTTTTTTTTTCTTTCCCA
>P_6518
TGGGAGGGGGAGAGAAAACGCGGGTTCAGGTGAGGAAAAGT
>P_7874
AGGTCCCTCAGTCACCGGGGCGTCAACAATAAGAACCGCAC
>P_8302
CTCTTCTTCGGTATCAGGTGCGATAAAAGCAAGAGGTTCGA
>P_8389
CTCAAGATTCTTATAGAGGGCAGTTTCGTTTTGATAAGAGG
>P_8845
ATGAGAATGAAAAAAATATACTATTGTGAATAAAACCCCAC
>P_10103
AGAAGTAATAGAGAGTTGACCAGTATTATTTATTTGTGCCT
>P_10770
GATTCTCACATAAATTTTTACAGTAACTTTCCCGGGGAAAA
>P_11354
AAAGCAGAGAGAGAACAATACAAGCTTCTCTTACCCAACCT
>P_19714
TGGAGCATCGGGCTATCAGTCGAAAGTGTAAGTTTAATAGC
>P_21062
TTTTACCACCCCACAAAAATCGTTATGGTTTTCTTTTTGTC
>P_25784
TGAGGAGAAAAAAAAAAAATCACGACATAAATGTTTTTTAC
>P_26647
TGTGGGGGGGGGGGGGGCGGCGGTCCCCTGGACATAGTCGT
>P_32923
TTTAAGGCCCAATATCAGCCCATCAATGTGTTAAAGAGAAA
>P_39573
CTAGGAAATGACCAAACTCCCCCGCCTATTATGTGGGATAT
>P_41825
TCCCCTTATCCACTAGCAAACTAAATCTCTTATTCTTATTT
>P_45693
AGGAGAACACCATTTGGGGGCAGGACCGAGTTCAGGTATGA
>P_58773
GGGTTGTTGCCTGGAACCGTCTGCATACTCGTGATAGATTG
