# Supplementary material for: EnDeep4mC predicts DNA N4-methylcytosine sites using a dual-adaptive feature encoding framework in deep ensembles
Source: Genome Res. 2026 Mar;36(3):589–99. doi: 10.1101/gr.280977.125 (PMC12951953; doi:10.1101/gr.280977.125)
Supplement: Supplement 1 [file Supplemental_Code.zip › Supplemental_Code/EnDeep4mC-main/data/4mC/4mC_A.thaliana2/train_pos_cdhit.fasta.clstr]

>Cluster 0
0	41aa, >P_1... *
1	41aa, >P_6... at 58.54%
2	41aa, >P_7... at 53.66%
3	41aa, >P_12... at 51.22%
4	41aa, >P_38... at 58.54%
5	41aa, >P_41... at 53.66%
6	41aa, >P_43... at 58.54%
7	41aa, >P_46... at 51.22%
8	41aa, >P_53... at 51.22%
9	41aa, >P_55... at 51.22%
10	41aa, >P_61... at 56.10%
11	41aa, >P_65... at 51.22%
12	41aa, >P_85... at 51.22%
13	41aa, >P_88... at 51.22%
14	41aa, >P_100... at 51.22%
15	41aa, >P_102... at 51.22%
16	41aa, >P_112... at 53.66%
17	41aa, >P_117... at 53.66%
18	41aa, >P_118... at 51.22%
19	41aa, >P_123... at 53.66%
20	41aa, >P_128... at 51.22%
21	41aa, >P_139... at 51.22%
22	41aa, >P_145... at 51.22%
23	41aa, >P_155... at 53.66%
24	41aa, >P_160... at 58.54%
25	41aa, >P_161... at 53.66%
26	41aa, >P_168... at 53.66%
27	41aa, >P_172... at 56.10%
28	41aa, >P_180... at 51.22%
29	41aa, >P_184... at 51.22%
30	41aa, >P_200... at 53.66%
31	41aa, >P_201... at 51.22%
32	41aa, >P_204... at 56.10%
33	41aa, >P_210... at 51.22%
34	41aa, >P_212... at 51.22%
35	41aa, >P_216... at 51.22%
36	41aa, >P_231... at 56.10%
37	41aa, >P_239... at 51.22%
38	41aa, >P_242... at 56.10%
39	41aa, >P_255... at 51.22%
40	41aa, >P_259... at 51.22%
41	41aa, >P_267... at 56.10%
42	41aa, >P_268... at 51.22%
43	41aa, >P_301... at 53.66%
44	41aa, >P_305... at 58.54%
45	41aa, >P_327... at 63.41%
46	41aa, >P_341... at 53.66%
47	41aa, >P_344... at 65.85%
48	41aa, >P_349... at 56.10%
49	41aa, >P_352... at 53.66%
50	41aa, >P_372... at 53.66%
51	41aa, >P_375... at 56.10%
52	41aa, >P_384... at 51.22%
53	41aa, >P_388... at 51.22%
54	41aa, >P_395... at 51.22%
55	41aa, >P_402... at 53.66%
56	41aa, >P_410... at 51.22%
57	41aa, >P_411... at 60.98%
58	41aa, >P_414... at 51.22%
59	41aa, >P_422... at 53.66%
60	41aa, >P_434... at 51.22%
61	41aa, >P_439... at 56.10%
62	41aa, >P_441... at 56.10%
63	41aa, >P_446... at 53.66%
64	41aa, >P_462... at 58.54%
65	41aa, >P_470... at 53.66%
66	41aa, >P_472... at 51.22%
67	41aa, >P_474... at 58.54%
68	41aa, >P_477... at 60.98%
69	41aa, >P_479... at 51.22%
70	41aa, >P_480... at 56.10%
71	41aa, >P_490... at 53.66%
72	41aa, >P_493... at 53.66%
73	41aa, >P_498... at 58.54%
74	41aa, >P_509... at 53.66%
75	41aa, >P_510... at 56.10%
76	41aa, >P_514... at 65.85%
77	41aa, >P_516... at 51.22%
78	41aa, >P_521... at 58.54%
79	41aa, >P_525... at 51.22%
80	41aa, >P_527... at 51.22%
81	41aa, >P_533... at 56.10%
82	41aa, >P_540... at 53.66%
83	41aa, >P_551... at 51.22%
84	41aa, >P_564... at 51.22%
85	41aa, >P_565... at 53.66%
86	41aa, >P_573... at 53.66%
87	41aa, >P_582... at 58.54%
88	41aa, >P_587... at 60.98%
89	41aa, >P_596... at 53.66%
90	41aa, >P_597... at 51.22%
91	41aa, >P_601... at 53.66%
92	41aa, >P_604... at 53.66%
93	41aa, >P_606... at 51.22%
94	41aa, >P_613... at 53.66%
95	41aa, >P_619... at 51.22%
96	41aa, >P_622... at 51.22%
97	41aa, >P_625... at 56.10%
98	41aa, >P_629... at 53.66%
99	41aa, >P_635... at 56.10%
100	41aa, >P_637... at 53.66%
101	41aa, >P_638... at 53.66%
102	41aa, >P_645... at 56.10%
103	41aa, >P_661... at 60.98%
104	41aa, >P_668... at 51.22%
105	41aa, >P_678... at 51.22%
106	41aa, >P_682... at 60.98%
107	41aa, >P_687... at 51.22%
108	41aa, >P_697... at 53.66%
109	41aa, >P_709... at 51.22%
110	41aa, >P_719... at 53.66%
111	41aa, >P_721... at 51.22%
112	41aa, >P_727... at 51.22%
113	41aa, >P_729... at 51.22%
114	41aa, >P_750... at 51.22%
115	41aa, >P_752... at 58.54%
116	41aa, >P_771... at 51.22%
117	41aa, >P_779... at 53.66%
118	41aa, >P_799... at 53.66%
119	41aa, >P_805... at 53.66%
120	41aa, >P_821... at 51.22%
121	41aa, >P_822... at 53.66%
122	41aa, >P_826... at 51.22%
123	41aa, >P_833... at 51.22%
124	41aa, >P_837... at 58.54%
125	41aa, >P_841... at 60.98%
126	41aa, >P_859... at 51.22%
127	41aa, >P_860... at 51.22%
128	41aa, >P_861... at 51.22%
129	41aa, >P_873... at 53.66%
130	41aa, >P_877... at 53.66%
131	41aa, >P_881... at 53.66%
132	41aa, >P_883... at 51.22%
133	41aa, >P_894... at 51.22%
134	41aa, >P_902... at 56.10%
135	41aa, >P_908... at 51.22%
136	41aa, >P_909... at 51.22%
137	41aa, >P_912... at 56.10%
138	41aa, >P_914... at 56.10%
139	41aa, >P_915... at 63.41%
140	41aa, >P_916... at 60.98%
141	41aa, >P_921... at 53.66%
142	41aa, >P_934... at 51.22%
143	41aa, >P_936... at 58.54%
144	41aa, >P_938... at 51.22%
145	41aa, >P_939... at 51.22%
146	41aa, >P_949... at 56.10%
147	41aa, >P_954... at 51.22%
148	41aa, >P_962... at 53.66%
149	41aa, >P_967... at 51.22%
150	41aa, >P_970... at 53.66%
151	41aa, >P_974... at 51.22%
152	41aa, >P_1001... at 51.22%
153	41aa, >P_1006... at 56.10%
154	41aa, >P_1017... at 51.22%
155	41aa, >P_1018... at 56.10%
156	41aa, >P_1019... at 51.22%
157	41aa, >P_1022... at 51.22%
158	41aa, >P_1025... at 53.66%
159	41aa, >P_1033... at 58.54%
160	41aa, >P_1044... at 53.66%
161	41aa, >P_1045... at 51.22%
162	41aa, >P_1049... at 56.10%
163	41aa, >P_1056... at 58.54%
164	41aa, >P_1069... at 51.22%
165	41aa, >P_1072... at 51.22%
166	41aa, >P_1077... at 51.22%
167	41aa, >P_1080... at 51.22%
168	41aa, >P_1083... at 51.22%
169	41aa, >P_1086... at 53.66%
170	41aa, >P_1088... at 51.22%
171	41aa, >P_1091... at 51.22%
172	41aa, >P_1093... at 56.10%
173	41aa, >P_1097... at 51.22%
174	41aa, >P_1103... at 51.22%
175	41aa, >P_1110... at 53.66%
176	41aa, >P_1137... at 51.22%
177	41aa, >P_1147... at 53.66%
178	41aa, >P_1152... at 58.54%
179	41aa, >P_1166... at 53.66%
180	41aa, >P_1169... at 56.10%
181	41aa, >P_1175... at 51.22%
182	41aa, >P_1176... at 51.22%
183	41aa, >P_1187... at 53.66%
184	41aa, >P_1194... at 51.22%
185	41aa, >P_1196... at 53.66%
186	41aa, >P_1201... at 51.22%
187	41aa, >P_1214... at 51.22%
188	41aa, >P_1218... at 51.22%
189	41aa, >P_1233... at 53.66%
190	41aa, >P_1234... at 53.66%
191	41aa, >P_1237... at 56.10%
192	41aa, >P_1238... at 53.66%
193	41aa, >P_1249... at 51.22%
194	41aa, >P_1252... at 51.22%
195	41aa, >P_1261... at 53.66%
196	41aa, >P_1273... at 53.66%
197	41aa, >P_1275... at 53.66%
198	41aa, >P_1280... at 53.66%
199	41aa, >P_1282... at 53.66%
200	41aa, >P_1287... at 56.10%
201	41aa, >P_1289... at 51.22%
202	41aa, >P_1295... at 53.66%
203	41aa, >P_1308... at 58.54%
204	41aa, >P_1316... at 53.66%
205	41aa, >P_1323... at 53.66%
206	41aa, >P_1329... at 51.22%
207	41aa, >P_1332... at 56.10%
208	41aa, >P_1360... at 60.98%
209	41aa, >P_1366... at 51.22%
210	41aa, >P_1372... at 53.66%
211	41aa, >P_1374... at 56.10%
212	41aa, >P_1377... at 53.66%
213	41aa, >P_1396... at 51.22%
214	41aa, >P_1397... at 53.66%
215	41aa, >P_1403... at 53.66%
216	41aa, >P_1410... at 51.22%
217	41aa, >P_1411... at 51.22%
218	41aa, >P_1416... at 53.66%
219	41aa, >P_1425... at 53.66%
220	41aa, >P_1426... at 58.54%
221	41aa, >P_1431... at 53.66%
222	41aa, >P_1439... at 53.66%
223	41aa, >P_1458... at 51.22%
224	41aa, >P_1467... at 51.22%
225	41aa, >P_1468... at 51.22%
226	41aa, >P_1470... at 58.54%
227	41aa, >P_1475... at 53.66%
228	41aa, >P_1486... at 53.66%
229	41aa, >P_1491... at 53.66%
230	41aa, >P_1493... at 53.66%
231	41aa, >P_1496... at 56.10%
232	41aa, >P_1500... at 53.66%
233	41aa, >P_1503... at 56.10%
234	41aa, >P_1517... at 53.66%
235	41aa, >P_1520... at 51.22%
236	41aa, >P_1530... at 51.22%
237	41aa, >P_1555... at 56.10%
238	41aa, >P_1557... at 51.22%
239	41aa, >P_1567... at 51.22%
240	41aa, >P_1571... at 51.22%
241	41aa, >P_1573... at 51.22%
242	41aa, >P_1579... at 56.10%
243	41aa, >P_1583... at 51.22%
244	41aa, >P_1602... at 51.22%
245	41aa, >P_1605... at 53.66%
246	41aa, >P_1606... at 51.22%
247	41aa, >P_1617... at 51.22%
248	41aa, >P_1618... at 53.66%
249	41aa, >P_1619... at 56.10%
250	41aa, >P_1633... at 51.22%
251	41aa, >P_1634... at 53.66%
252	41aa, >P_1640... at 51.22%
253	41aa, >P_1648... at 51.22%
254	41aa, >P_1652... at 58.54%
255	41aa, >P_1660... at 56.10%
256	41aa, >P_1666... at 51.22%
257	41aa, >P_1681... at 56.10%
258	41aa, >P_1685... at 56.10%
259	41aa, >P_1688... at 51.22%
260	41aa, >P_1694... at 58.54%
261	41aa, >P_1700... at 51.22%
262	41aa, >P_1717... at 53.66%
263	41aa, >P_1729... at 56.10%
264	41aa, >P_1732... at 56.10%
265	41aa, >P_1734... at 58.54%
266	41aa, >P_1735... at 53.66%
267	41aa, >P_1740... at 51.22%
268	41aa, >P_1744... at 58.54%
269	41aa, >P_1746... at 53.66%
270	41aa, >P_1761... at 51.22%
271	41aa, >P_1762... at 51.22%
272	41aa, >P_1769... at 58.54%
273	41aa, >P_1781... at 51.22%
274	41aa, >P_1783... at 51.22%
275	41aa, >P_1786... at 51.22%
276	41aa, >P_1787... at 51.22%
277	41aa, >P_1791... at 53.66%
278	41aa, >P_1802... at 60.98%
279	41aa, >P_1810... at 51.22%
280	41aa, >P_1812... at 51.22%
281	41aa, >P_1828... at 51.22%
282	41aa, >P_1836... at 58.54%
283	41aa, >P_1838... at 51.22%
284	41aa, >P_1849... at 53.66%
285	41aa, >P_1852... at 51.22%
286	41aa, >P_1861... at 53.66%
287	41aa, >P_1871... at 53.66%
288	41aa, >P_1885... at 53.66%
289	41aa, >P_1909... at 53.66%
290	41aa, >P_1919... at 53.66%
291	41aa, >P_1922... at 51.22%
292	41aa, >P_1927... at 56.10%
293	41aa, >P_1954... at 51.22%
294	41aa, >P_1957... at 56.10%
295	41aa, >P_1960... at 56.10%
296	41aa, >P_1961... at 53.66%
297	41aa, >P_1965... at 53.66%
298	41aa, >P_1969... at 51.22%
299	41aa, >P_1971... at 53.66%
300	41aa, >P_1975... at 56.10%
301	41aa, >P_1983... at 53.66%
302	41aa, >P_1999... at 53.66%
303	41aa, >P_2003... at 56.10%
304	41aa, >P_2009... at 53.66%
305	41aa, >P_2019... at 51.22%
306	41aa, >P_2032... at 51.22%
307	41aa, >P_2036... at 51.22%
308	41aa, >P_2039... at 56.10%
309	41aa, >P_2040... at 56.10%
310	41aa, >P_2049... at 53.66%
311	41aa, >P_2050... at 51.22%
312	41aa, >P_2052... at 56.10%
313	41aa, >P_2057... at 51.22%
314	41aa, >P_2064... at 51.22%
315	41aa, >P_2082... at 56.10%
316	41aa, >P_2114... at 53.66%
317	41aa, >P_2115... at 53.66%
318	41aa, >P_2124... at 56.10%
319	41aa, >P_2130... at 53.66%
320	41aa, >P_2132... at 56.10%
321	41aa, >P_2134... at 58.54%
322	41aa, >P_2137... at 56.10%
323	41aa, >P_2153... at 51.22%
324	41aa, >P_2154... at 56.10%
325	41aa, >P_2155... at 51.22%
326	41aa, >P_2159... at 51.22%
327	41aa, >P_2162... at 56.10%
328	41aa, >P_2171... at 51.22%
329	41aa, >P_2183... at 51.22%
330	41aa, >P_2208... at 51.22%
331	41aa, >P_2210... at 51.22%
332	41aa, >P_2220... at 51.22%
333	41aa, >P_2224... at 53.66%
334	41aa, >P_2227... at 51.22%
335	41aa, >P_2237... at 56.10%
336	41aa, >P_2238... at 58.54%
337	41aa, >P_2257... at 53.66%
338	41aa, >P_2266... at 65.85%
339	41aa, >P_2270... at 53.66%
340	41aa, >P_2271... at 51.22%
341	41aa, >P_2276... at 51.22%
342	41aa, >P_2277... at 51.22%
343	41aa, >P_2282... at 51.22%
344	41aa, >P_2291... at 53.66%
345	41aa, >P_2297... at 58.54%
346	41aa, >P_2299... at 56.10%
347	41aa, >P_2304... at 51.22%
348	41aa, >P_2305... at 53.66%
349	41aa, >P_2312... at 56.10%
350	41aa, >P_2315... at 53.66%
351	41aa, >P_2319... at 53.66%
352	41aa, >P_2322... at 51.22%
353	41aa, >P_2325... at 51.22%
354	41aa, >P_2326... at 58.54%
355	41aa, >P_2339... at 58.54%
356	41aa, >P_2346... at 51.22%
357	41aa, >P_2366... at 56.10%
358	41aa, >P_2370... at 53.66%
359	41aa, >P_2375... at 53.66%
360	41aa, >P_2394... at 56.10%
361	41aa, >P_2403... at 51.22%
362	41aa, >P_2404... at 51.22%
363	41aa, >P_2409... at 51.22%
364	41aa, >P_2419... at 60.98%
365	41aa, >P_2451... at 53.66%
366	41aa, >P_2454... at 51.22%
367	41aa, >P_2458... at 51.22%
368	41aa, >P_2459... at 51.22%
369	41aa, >P_2460... at 51.22%
370	41aa, >P_2463... at 53.66%
371	41aa, >P_2494... at 53.66%
372	41aa, >P_2500... at 58.54%
373	41aa, >P_2504... at 56.10%
374	41aa, >P_2507... at 51.22%
375	41aa, >P_2540... at 51.22%
376	41aa, >P_2548... at 63.41%
377	41aa, >P_2557... at 51.22%
378	41aa, >P_2558... at 53.66%
379	41aa, >P_2564... at 51.22%
380	41aa, >P_2568... at 53.66%
381	41aa, >P_2579... at 53.66%
382	41aa, >P_2582... at 53.66%
383	41aa, >P_2585... at 56.10%
384	41aa, >P_2595... at 53.66%
385	41aa, >P_2596... at 51.22%
386	41aa, >P_2603... at 58.54%
387	41aa, >P_2609... at 53.66%
388	41aa, >P_2614... at 53.66%
389	41aa, >P_2626... at 51.22%
390	41aa, >P_2627... at 56.10%
391	41aa, >P_2633... at 53.66%
392	41aa, >P_2635... at 53.66%
393	41aa, >P_2636... at 53.66%
394	41aa, >P_2642... at 51.22%
395	41aa, >P_2643... at 53.66%
396	41aa, >P_2644... at 53.66%
397	41aa, >P_2658... at 60.98%
398	41aa, >P_2661... at 53.66%
399	41aa, >P_2664... at 53.66%
400	41aa, >P_2666... at 51.22%
401	41aa, >P_2676... at 51.22%
402	41aa, >P_2681... at 51.22%
403	41aa, >P_2683... at 51.22%
404	41aa, >P_2692... at 51.22%
405	41aa, >P_2695... at 51.22%
406	41aa, >P_2696... at 53.66%
407	41aa, >P_2698... at 60.98%
408	41aa, >P_2701... at 53.66%
409	41aa, >P_2702... at 51.22%
410	41aa, >P_2709... at 53.66%
411	41aa, >P_2729... at 51.22%
412	41aa, >P_2730... at 53.66%
413	41aa, >P_2731... at 51.22%
414	41aa, >P_2734... at 51.22%
415	41aa, >P_2739... at 51.22%
416	41aa, >P_2748... at 56.10%
417	41aa, >P_2765... at 60.98%
418	41aa, >P_2767... at 53.66%
419	41aa, >P_2773... at 53.66%
420	41aa, >P_2776... at 53.66%
421	41aa, >P_2796... at 56.10%
422	41aa, >P_2800... at 58.54%
423	41aa, >P_2815... at 51.22%
424	41aa, >P_2824... at 65.85%
425	41aa, >P_2825... at 51.22%
426	41aa, >P_2829... at 51.22%
427	41aa, >P_2863... at 51.22%
428	41aa, >P_2864... at 53.66%
429	41aa, >P_2868... at 56.10%
430	41aa, >P_2870... at 56.10%
431	41aa, >P_2872... at 51.22%
432	41aa, >P_2875... at 53.66%
433	41aa, >P_2883... at 53.66%
434	41aa, >P_2892... at 53.66%
435	41aa, >P_2898... at 51.22%
436	41aa, >P_2903... at 53.66%
437	41aa, >P_2905... at 51.22%
438	41aa, >P_2923... at 58.54%
439	41aa, >P_2935... at 56.10%
440	41aa, >P_2938... at 51.22%
441	41aa, >P_2953... at 51.22%
442	41aa, >P_2958... at 60.98%
443	41aa, >P_2963... at 60.98%
444	41aa, >P_2970... at 51.22%
445	41aa, >P_2978... at 51.22%
446	41aa, >P_2980... at 51.22%
447	41aa, >P_2983... at 51.22%
448	41aa, >P_2988... at 56.10%
449	41aa, >P_2994... at 51.22%
450	41aa, >P_2999... at 53.66%
451	41aa, >P_3029... at 53.66%
452	41aa, >P_3032... at 51.22%
453	41aa, >P_3036... at 51.22%
454	41aa, >P_3040... at 53.66%
455	41aa, >P_3052... at 51.22%
456	41aa, >P_3062... at 53.66%
457	41aa, >P_3065... at 51.22%
458	41aa, >P_3067... at 56.10%
459	41aa, >P_3071... at 53.66%
460	41aa, >P_3076... at 51.22%
461	41aa, >P_3078... at 56.10%
462	41aa, >P_3080... at 60.98%
463	41aa, >P_3083... at 53.66%
464	41aa, >P_3089... at 53.66%
465	41aa, >P_3098... at 51.22%
466	41aa, >P_3102... at 51.22%
467	41aa, >P_3107... at 51.22%
468	41aa, >P_3112... at 53.66%
469	41aa, >P_3114... at 53.66%
470	41aa, >P_3117... at 53.66%
471	41aa, >P_3126... at 53.66%
472	41aa, >P_3136... at 51.22%
473	41aa, >P_3140... at 58.54%
474	41aa, >P_3146... at 51.22%
475	41aa, >P_3153... at 53.66%
476	41aa, >P_3154... at 51.22%
477	41aa, >P_3159... at 53.66%
478	41aa, >P_3160... at 51.22%
479	41aa, >P_3168... at 56.10%
480	41aa, >P_3177... at 53.66%
481	41aa, >P_3182... at 56.10%
482	41aa, >P_3191... at 56.10%
483	41aa, >P_3207... at 51.22%
484	41aa, >P_3216... at 58.54%
485	41aa, >P_3220... at 51.22%
486	41aa, >P_3221... at 51.22%
487	41aa, >P_3233... at 51.22%
488	41aa, >P_3240... at 58.54%
489	41aa, >P_3242... at 53.66%
490	41aa, >P_3257... at 51.22%
491	41aa, >P_3262... at 53.66%
492	41aa, >P_3268... at 51.22%
493	41aa, >P_3269... at 51.22%
494	41aa, >P_3272... at 51.22%
495	41aa, >P_3280... at 51.22%
496	41aa, >P_3306... at 58.54%
497	41aa, >P_3307... at 51.22%
498	41aa, >P_3311... at 53.66%
499	41aa, >P_3313... at 51.22%
500	41aa, >P_3314... at 51.22%
501	41aa, >P_3318... at 51.22%
502	41aa, >P_3319... at 53.66%
503	41aa, >P_3337... at 56.10%
504	41aa, >P_3348... at 58.54%
505	41aa, >P_3356... at 51.22%
506	41aa, >P_3396... at 58.54%
507	41aa, >P_3397... at 58.54%
508	41aa, >P_3400... at 53.66%
509	41aa, >P_3414... at 53.66%
510	41aa, >P_3415... at 58.54%
511	41aa, >P_3417... at 51.22%
512	41aa, >P_3426... at 53.66%
513	41aa, >P_3429... at 53.66%
514	41aa, >P_3431... at 53.66%
515	41aa, >P_3443... at 56.10%
516	41aa, >P_3446... at 53.66%
517	41aa, >P_3456... at 53.66%
518	41aa, >P_3460... at 53.66%
519	41aa, >P_3465... at 51.22%
520	41aa, >P_3467... at 51.22%
521	41aa, >P_3471... at 53.66%
522	41aa, >P_3472... at 53.66%
523	41aa, >P_3477... at 53.66%
524	41aa, >P_3490... at 51.22%
525	41aa, >P_3501... at 51.22%
526	41aa, >P_3508... at 51.22%
527	41aa, >P_3512... at 60.98%
528	41aa, >P_3513... at 53.66%
529	41aa, >P_3517... at 51.22%
530	41aa, >P_3521... at 51.22%
531	41aa, >P_3523... at 58.54%
532	41aa, >P_3538... at 51.22%
533	41aa, >P_3542... at 51.22%
534	41aa, >P_3580... at 51.22%
535	41aa, >P_3583... at 51.22%
536	41aa, >P_3585... at 60.98%
537	41aa, >P_3587... at 51.22%
538	41aa, >P_3591... at 53.66%
539	41aa, >P_3593... at 51.22%
540	41aa, >P_3594... at 51.22%
541	41aa, >P_3595... at 53.66%
542	41aa, >P_3596... at 56.10%
543	41aa, >P_3602... at 53.66%
544	41aa, >P_3615... at 60.98%
545	41aa, >P_3616... at 56.10%
546	41aa, >P_3623... at 51.22%
547	41aa, >P_3633... at 51.22%
548	41aa, >P_3634... at 51.22%
549	41aa, >P_3638... at 53.66%
550	41aa, >P_3645... at 51.22%
551	41aa, >P_3654... at 51.22%
552	41aa, >P_3658... at 56.10%
553	41aa, >P_3668... at 51.22%
554	41aa, >P_3669... at 53.66%
555	41aa, >P_3674... at 51.22%
556	41aa, >P_3677... at 53.66%
557	41aa, >P_3689... at 51.22%
558	41aa, >P_3695... at 51.22%
559	41aa, >P_3696... at 51.22%
560	41aa, >P_3711... at 53.66%
561	41aa, >P_3715... at 51.22%
562	41aa, >P_3716... at 53.66%
563	41aa, >P_3719... at 53.66%
564	41aa, >P_3725... at 51.22%
565	41aa, >P_3728... at 51.22%
566	41aa, >P_3737... at 60.98%
567	41aa, >P_3740... at 53.66%
568	41aa, >P_3745... at 51.22%
569	41aa, >P_3749... at 51.22%
570	41aa, >P_3750... at 56.10%
571	41aa, >P_3752... at 51.22%
572	41aa, >P_3755... at 51.22%
573	41aa, >P_3757... at 51.22%
574	41aa, >P_3758... at 51.22%
575	41aa, >P_3759... at 53.66%
576	41aa, >P_3763... at 51.22%
577	41aa, >P_3771... at 51.22%
578	41aa, >P_3773... at 51.22%
579	41aa, >P_3787... at 56.10%
580	41aa, >P_3793... at 56.10%
581	41aa, >P_3795... at 51.22%
582	41aa, >P_3809... at 53.66%
583	41aa, >P_3826... at 56.10%
584	41aa, >P_3827... at 56.10%
585	41aa, >P_3832... at 53.66%
586	41aa, >P_3834... at 58.54%
587	41aa, >P_3848... at 53.66%
588	41aa, >P_3868... at 60.98%
589	41aa, >P_3869... at 51.22%
590	41aa, >P_3880... at 51.22%
591	41aa, >P_3890... at 53.66%
592	41aa, >P_3897... at 56.10%
593	41aa, >P_3915... at 58.54%
594	41aa, >P_3937... at 51.22%
595	41aa, >P_3939... at 58.54%
596	41aa, >P_3945... at 53.66%
597	41aa, >P_3947... at 56.10%
598	41aa, >P_3952... at 58.54%
599	41aa, >P_3954... at 51.22%
600	41aa, >P_3958... at 53.66%
601	41aa, >P_3961... at 53.66%
602	41aa, >P_3971... at 56.10%
603	41aa, >P_3975... at 53.66%
604	41aa, >P_3990... at 53.66%
605	41aa, >P_4006... at 56.10%
606	41aa, >P_4016... at 51.22%
607	41aa, >P_4019... at 58.54%
608	41aa, >P_4035... at 60.98%
609	41aa, >P_4040... at 58.54%
610	41aa, >P_4051... at 51.22%
611	41aa, >P_4053... at 58.54%
612	41aa, >P_4054... at 51.22%
613	41aa, >P_4057... at 63.41%
614	41aa, >P_4074... at 53.66%
615	41aa, >P_4084... at 51.22%
616	41aa, >P_4091... at 51.22%
617	41aa, >P_4096... at 51.22%
618	41aa, >P_4104... at 63.41%
619	41aa, >P_4108... at 51.22%
620	41aa, >P_4114... at 51.22%
621	41aa, >P_4121... at 53.66%
622	41aa, >P_4135... at 51.22%
623	41aa, >P_4138... at 51.22%
624	41aa, >P_4143... at 51.22%
625	41aa, >P_4144... at 53.66%
626	41aa, >P_4147... at 53.66%
627	41aa, >P_4149... at 53.66%
628	41aa, >P_4151... at 56.10%
629	41aa, >P_4155... at 58.54%
630	41aa, >P_4156... at 51.22%
631	41aa, >P_4161... at 51.22%
632	41aa, >P_4162... at 51.22%
633	41aa, >P_4168... at 51.22%
634	41aa, >P_4179... at 56.10%
635	41aa, >P_4194... at 51.22%
636	41aa, >P_4207... at 51.22%
637	41aa, >P_4210... at 58.54%
638	41aa, >P_4224... at 51.22%
639	41aa, >P_4242... at 56.10%
640	41aa, >P_4243... at 51.22%
641	41aa, >P_4248... at 51.22%
642	41aa, >P_4249... at 53.66%
643	41aa, >P_4256... at 53.66%
644	41aa, >P_4264... at 53.66%
645	41aa, >P_4265... at 51.22%
646	41aa, >P_4269... at 58.54%
647	41aa, >P_4274... at 51.22%
648	41aa, >P_4282... at 58.54%
649	41aa, >P_4285... at 53.66%
650	41aa, >P_4297... at 51.22%
651	41aa, >P_4299... at 56.10%
652	41aa, >P_4303... at 51.22%
653	41aa, >P_4312... at 60.98%
654	41aa, >P_4314... at 53.66%
655	41aa, >P_4316... at 51.22%
656	41aa, >P_4319... at 53.66%
657	41aa, >P_4325... at 58.54%
658	41aa, >P_4329... at 53.66%
659	41aa, >P_4330... at 51.22%
660	41aa, >P_4346... at 51.22%
661	41aa, >P_4349... at 60.98%
662	41aa, >P_4350... at 58.54%
663	41aa, >P_4361... at 56.10%
664	41aa, >P_4362... at 53.66%
665	41aa, >P_4363... at 63.41%
666	41aa, >P_4364... at 51.22%
667	41aa, >P_4369... at 51.22%
668	41aa, >P_4374... at 58.54%
669	41aa, >P_4376... at 53.66%
670	41aa, >P_4377... at 51.22%
671	41aa, >P_4380... at 51.22%
672	41aa, >P_4387... at 51.22%
673	41aa, >P_4388... at 53.66%
674	41aa, >P_4396... at 51.22%
675	41aa, >P_4398... at 53.66%
676	41aa, >P_4404... at 51.22%
677	41aa, >P_4412... at 51.22%
678	41aa, >P_4423... at 51.22%
679	41aa, >P_4437... at 56.10%
680	41aa, >P_4458... at 58.54%
681	41aa, >P_4463... at 58.54%
682	41aa, >P_4471... at 53.66%
683	41aa, >P_4490... at 58.54%
684	41aa, >P_4492... at 53.66%
685	41aa, >P_4493... at 51.22%
686	41aa, >P_4507... at 53.66%
687	41aa, >P_4522... at 60.98%
688	41aa, >P_4523... at 51.22%
689	41aa, >P_4525... at 56.10%
690	41aa, >P_4535... at 51.22%
691	41aa, >P_4536... at 56.10%
692	41aa, >P_4548... at 51.22%
693	41aa, >P_4552... at 53.66%
694	41aa, >P_4555... at 51.22%
695	41aa, >P_4558... at 53.66%
696	41aa, >P_4561... at 51.22%
697	41aa, >P_4562... at 53.66%
698	41aa, >P_4563... at 56.10%
699	41aa, >P_4577... at 56.10%
700	41aa, >P_4579... at 51.22%
701	41aa, >P_4580... at 56.10%
702	41aa, >P_4589... at 51.22%
703	41aa, >P_4592... at 53.66%
704	41aa, >P_4594... at 53.66%
705	41aa, >P_4596... at 58.54%
706	41aa, >P_4601... at 51.22%
707	41aa, >P_4609... at 51.22%
708	41aa, >P_4614... at 53.66%
709	41aa, >P_4627... at 53.66%
710	41aa, >P_4638... at 63.41%
711	41aa, >P_4639... at 51.22%
712	41aa, >P_4642... at 51.22%
713	41aa, >P_4652... at 51.22%
714	41aa, >P_4654... at 53.66%
715	41aa, >P_4662... at 53.66%
716	41aa, >P_4665... at 51.22%
717	41aa, >P_4676... at 51.22%
718	41aa, >P_4677... at 51.22%
719	41aa, >P_4684... at 56.10%
720	41aa, >P_4699... at 51.22%
721	41aa, >P_4704... at 56.10%
722	41aa, >P_4705... at 56.10%
723	41aa, >P_4706... at 58.54%
724	41aa, >P_4711... at 51.22%
725	41aa, >P_4716... at 51.22%
726	41aa, >P_4725... at 56.10%
727	41aa, >P_4726... at 53.66%
728	41aa, >P_4729... at 56.10%
729	41aa, >P_4746... at 53.66%
730	41aa, >P_4747... at 53.66%
731	41aa, >P_4751... at 51.22%
732	41aa, >P_4754... at 51.22%
733	41aa, >P_4773... at 51.22%
734	41aa, >P_4780... at 53.66%
735	41aa, >P_4784... at 56.10%
736	41aa, >P_4790... at 58.54%
737	41aa, >P_4794... at 51.22%
738	41aa, >P_4801... at 53.66%
739	41aa, >P_4802... at 51.22%
740	41aa, >P_4806... at 51.22%
741	41aa, >P_4808... at 53.66%
742	41aa, >P_4810... at 56.10%
743	41aa, >P_4813... at 53.66%
744	41aa, >P_4820... at 53.66%
745	41aa, >P_4827... at 53.66%
746	41aa, >P_4834... at 51.22%
747	41aa, >P_4836... at 53.66%
748	41aa, >P_4841... at 51.22%
749	41aa, >P_4843... at 58.54%
750	41aa, >P_4850... at 51.22%
751	41aa, >P_4851... at 51.22%
752	41aa, >P_4852... at 56.10%
753	41aa, >P_4865... at 53.66%
754	41aa, >P_4877... at 56.10%
755	41aa, >P_4880... at 51.22%
756	41aa, >P_4888... at 53.66%
757	41aa, >P_4893... at 53.66%
758	41aa, >P_4896... at 53.66%
759	41aa, >P_4897... at 53.66%
760	41aa, >P_4902... at 51.22%
761	41aa, >P_4904... at 53.66%
762	41aa, >P_4905... at 60.98%
763	41aa, >P_4909... at 51.22%
764	41aa, >P_4914... at 51.22%
765	41aa, >P_4919... at 53.66%
766	41aa, >P_4934... at 51.22%
767	41aa, >P_4939... at 51.22%
768	41aa, >P_4941... at 51.22%
769	41aa, >P_4960... at 53.66%
770	41aa, >P_4972... at 51.22%
771	41aa, >P_4977... at 51.22%
772	41aa, >P_4979... at 51.22%
773	41aa, >P_4991... at 56.10%
774	41aa, >P_5000... at 51.22%
775	41aa, >P_5006... at 51.22%
776	41aa, >P_5008... at 51.22%
777	41aa, >P_5014... at 58.54%
778	41aa, >P_5015... at 53.66%
779	41aa, >P_5016... at 53.66%
780	41aa, >P_5025... at 51.22%
781	41aa, >P_5026... at 56.10%
782	41aa, >P_5031... at 53.66%
783	41aa, >P_5036... at 53.66%
784	41aa, >P_5046... at 51.22%
785	41aa, >P_5056... at 53.66%
786	41aa, >P_5061... at 51.22%
787	41aa, >P_5066... at 53.66%
788	41aa, >P_5071... at 53.66%
789	41aa, >P_5078... at 51.22%
790	41aa, >P_5082... at 53.66%
791	41aa, >P_5086... at 51.22%
792	41aa, >P_5089... at 51.22%
793	41aa, >P_5094... at 56.10%
794	41aa, >P_5101... at 51.22%
795	41aa, >P_5103... at 53.66%
796	41aa, >P_5108... at 53.66%
797	41aa, >P_5127... at 53.66%
798	41aa, >P_5132... at 53.66%
799	41aa, >P_5136... at 51.22%
800	41aa, >P_5137... at 51.22%
801	41aa, >P_5139... at 51.22%
802	41aa, >P_5144... at 56.10%
803	41aa, >P_5146... at 51.22%
804	41aa, >P_5157... at 51.22%
805	41aa, >P_5167... at 56.10%
806	41aa, >P_5193... at 56.10%
807	41aa, >P_5194... at 53.66%
808	41aa, >P_5201... at 53.66%
809	41aa, >P_5205... at 58.54%
810	41aa, >P_5209... at 53.66%
811	41aa, >P_5214... at 53.66%
812	41aa, >P_5216... at 53.66%
813	41aa, >P_5239... at 51.22%
814	41aa, >P_5241... at 56.10%
815	41aa, >P_5247... at 51.22%
816	41aa, >P_5259... at 58.54%
817	41aa, >P_5265... at 53.66%
818	41aa, >P_5269... at 51.22%
819	41aa, >P_5274... at 56.10%
820	41aa, >P_5277... at 60.98%
821	41aa, >P_5302... at 51.22%
822	41aa, >P_5309... at 53.66%
823	41aa, >P_5323... at 53.66%
824	41aa, >P_5331... at 53.66%
825	41aa, >P_5340... at 51.22%
826	41aa, >P_5344... at 51.22%
827	41aa, >P_5348... at 51.22%
828	41aa, >P_5359... at 53.66%
829	41aa, >P_5380... at 51.22%
830	41aa, >P_5385... at 53.66%
831	41aa, >P_5389... at 60.98%
832	41aa, >P_5390... at 53.66%
833	41aa, >P_5392... at 56.10%
834	41aa, >P_5407... at 51.22%
835	41aa, >P_5410... at 51.22%
836	41aa, >P_5417... at 51.22%
837	41aa, >P_5444... at 56.10%
838	41aa, >P_5460... at 51.22%
839	41aa, >P_5472... at 56.10%
840	41aa, >P_5480... at 51.22%
841	41aa, >P_5485... at 51.22%
842	41aa, >P_5486... at 51.22%
843	41aa, >P_5494... at 53.66%
844	41aa, >P_5504... at 53.66%
845	41aa, >P_5516... at 56.10%
846	41aa, >P_5517... at 51.22%
847	41aa, >P_5519... at 58.54%
848	41aa, >P_5526... at 51.22%
849	41aa, >P_5534... at 51.22%
850	41aa, >P_5550... at 51.22%
851	41aa, >P_5551... at 56.10%
852	41aa, >P_5554... at 53.66%
853	41aa, >P_5563... at 51.22%
854	41aa, >P_5566... at 56.10%
855	41aa, >P_5578... at 51.22%
856	41aa, >P_5580... at 51.22%
857	41aa, >P_5581... at 51.22%
858	41aa, >P_5582... at 53.66%
859	41aa, >P_5586... at 51.22%
860	41aa, >P_5608... at 51.22%
861	41aa, >P_5611... at 51.22%
862	41aa, >P_5619... at 51.22%
863	41aa, >P_5623... at 51.22%
864	41aa, >P_5633... at 53.66%
865	41aa, >P_5642... at 56.10%
866	41aa, >P_5646... at 53.66%
867	41aa, >P_5649... at 60.98%
868	41aa, >P_5663... at 53.66%
869	41aa, >P_5667... at 51.22%
870	41aa, >P_5671... at 51.22%
871	41aa, >P_5677... at 51.22%
872	41aa, >P_5679... at 51.22%
873	41aa, >P_5690... at 63.41%
874	41aa, >P_5693... at 51.22%
875	41aa, >P_5694... at 56.10%
876	41aa, >P_5698... at 53.66%
877	41aa, >P_5699... at 53.66%
878	41aa, >P_5711... at 53.66%
879	41aa, >P_5720... at 56.10%
880	41aa, >P_5722... at 51.22%
881	41aa, >P_5723... at 51.22%
882	41aa, >P_5728... at 60.98%
883	41aa, >P_5737... at 56.10%
884	41aa, >P_5746... at 51.22%
885	41aa, >P_5753... at 58.54%
886	41aa, >P_5758... at 51.22%
887	41aa, >P_5759... at 51.22%
888	41aa, >P_5773... at 51.22%
889	41aa, >P_5794... at 60.98%
890	41aa, >P_5799... at 51.22%
891	41aa, >P_5800... at 51.22%
892	41aa, >P_5803... at 51.22%
893	41aa, >P_5821... at 51.22%
894	41aa, >P_5823... at 51.22%
895	41aa, >P_5835... at 51.22%
896	41aa, >P_5836... at 53.66%
897	41aa, >P_5839... at 56.10%
898	41aa, >P_5840... at 51.22%
899	41aa, >P_5844... at 56.10%
900	41aa, >P_5848... at 51.22%
901	41aa, >P_5851... at 53.66%
902	41aa, >P_5854... at 53.66%
903	41aa, >P_5860... at 58.54%
904	41aa, >P_5866... at 56.10%
905	41aa, >P_5885... at 51.22%
906	41aa, >P_5890... at 51.22%
907	41aa, >P_5898... at 53.66%
908	41aa, >P_5913... at 51.22%
909	41aa, >P_5914... at 53.66%
910	41aa, >P_5917... at 51.22%
911	41aa, >P_5926... at 53.66%
912	41aa, >P_5932... at 51.22%
913	41aa, >P_5935... at 56.10%
914	41aa, >P_5939... at 53.66%
915	41aa, >P_5948... at 51.22%
916	41aa, >P_5949... at 51.22%
917	41aa, >P_5968... at 58.54%
918	41aa, >P_5978... at 51.22%
919	41aa, >P_5979... at 51.22%
920	41aa, >P_5980... at 51.22%
921	41aa, >P_5986... at 60.98%
922	41aa, >P_5989... at 53.66%
923	41aa, >P_5991... at 56.10%
924	41aa, >P_6001... at 53.66%
925	41aa, >P_6003... at 51.22%
926	41aa, >P_6005... at 53.66%
927	41aa, >P_6012... at 51.22%
928	41aa, >P_6025... at 51.22%
929	41aa, >P_6035... at 53.66%
930	41aa, >P_6047... at 53.66%
931	41aa, >P_6049... at 56.10%
932	41aa, >P_6054... at 53.66%
933	41aa, >P_6062... at 60.98%
934	41aa, >P_6065... at 58.54%
935	41aa, >P_6070... at 51.22%
936	41aa, >P_6071... at 51.22%
937	41aa, >P_6073... at 51.22%
938	41aa, >P_6076... at 56.10%
939	41aa, >P_6083... at 51.22%
940	41aa, >P_6085... at 51.22%
941	41aa, >P_6092... at 63.41%
942	41aa, >P_6093... at 51.22%
943	41aa, >P_6103... at 51.22%
944	41aa, >P_6105... at 51.22%
945	41aa, >P_6130... at 56.10%
946	41aa, >P_6132... at 51.22%
947	41aa, >P_6135... at 56.10%
948	41aa, >P_6147... at 56.10%
949	41aa, >P_6156... at 51.22%
950	41aa, >P_6158... at 56.10%
951	41aa, >P_6162... at 53.66%
952	41aa, >P_6163... at 51.22%
953	41aa, >P_6178... at 53.66%
954	41aa, >P_6180... at 53.66%
955	41aa, >P_6185... at 51.22%
956	41aa, >P_6186... at 51.22%
957	41aa, >P_6192... at 51.22%
958	41aa, >P_6196... at 60.98%
959	41aa, >P_6207... at 56.10%
960	41aa, >P_6213... at 53.66%
961	41aa, >P_6216... at 53.66%
962	41aa, >P_6217... at 56.10%
963	41aa, >P_6229... at 53.66%
964	41aa, >P_6231... at 51.22%
965	41aa, >P_6233... at 51.22%
966	41aa, >P_6236... at 51.22%
967	41aa, >P_6245... at 53.66%
968	41aa, >P_6252... at 51.22%
969	41aa, >P_6277... at 51.22%
970	41aa, >P_6279... at 53.66%
971	41aa, >P_6296... at 51.22%
972	41aa, >P_6306... at 56.10%
973	41aa, >P_6307... at 51.22%
974	41aa, >P_6313... at 51.22%
975	41aa, >P_6314... at 56.10%
976	41aa, >P_6329... at 51.22%
977	41aa, >P_6331... at 51.22%
978	41aa, >P_6355... at 53.66%
979	41aa, >P_6360... at 53.66%
980	41aa, >P_6370... at 53.66%
981	41aa, >P_6373... at 51.22%
982	41aa, >P_6374... at 51.22%
983	41aa, >P_6379... at 51.22%
984	41aa, >P_6380... at 51.22%
985	41aa, >P_6383... at 53.66%
986	41aa, >P_6395... at 53.66%
987	41aa, >P_6401... at 51.22%
988	41aa, >P_6410... at 51.22%
989	41aa, >P_6412... at 53.66%
990	41aa, >P_6425... at 51.22%
991	41aa, >P_6429... at 53.66%
992	41aa, >P_6448... at 53.66%
993	41aa, >P_6449... at 53.66%
994	41aa, >P_6454... at 56.10%
995	41aa, >P_6456... at 51.22%
996	41aa, >P_6458... at 51.22%
997	41aa, >P_6468... at 51.22%
998	41aa, >P_6506... at 51.22%
999	41aa, >P_6510... at 51.22%
1000	41aa, >P_6517... at 51.22%
1001	41aa, >P_6523... at 56.10%
1002	41aa, >P_6525... at 51.22%
1003	41aa, >P_6527... at 53.66%
1004	41aa, >P_6534... at 51.22%
1005	41aa, >P_6538... at 65.85%
1006	41aa, >P_6539... at 51.22%
1007	41aa, >P_6545... at 53.66%
1008	41aa, >P_6559... at 56.10%
1009	41aa, >P_6566... at 56.10%
1010	41aa, >P_6578... at 56.10%
1011	41aa, >P_6582... at 58.54%
1012	41aa, >P_6586... at 51.22%
1013	41aa, >P_6587... at 60.98%
1014	41aa, >P_6591... at 53.66%
1015	41aa, >P_6592... at 51.22%
1016	41aa, >P_6602... at 53.66%
1017	41aa, >P_6606... at 53.66%
1018	41aa, >P_6616... at 53.66%
1019	41aa, >P_6619... at 53.66%
1020	41aa, >P_6624... at 53.66%
1021	41aa, >P_6626... at 53.66%
1022	41aa, >P_6627... at 51.22%
1023	41aa, >P_6635... at 56.10%
1024	41aa, >P_6640... at 58.54%
1025	41aa, >P_6644... at 51.22%
1026	41aa, >P_6649... at 51.22%
1027	41aa, >P_6655... at 51.22%
1028	41aa, >P_6660... at 53.66%
1029	41aa, >P_6662... at 51.22%
1030	41aa, >P_6663... at 53.66%
1031	41aa, >P_6669... at 51.22%
1032	41aa, >P_6675... at 53.66%
1033	41aa, >P_6677... at 51.22%
1034	41aa, >P_6682... at 65.85%
1035	41aa, >P_6683... at 51.22%
1036	41aa, >P_6689... at 51.22%
1037	41aa, >P_6694... at 51.22%
1038	41aa, >P_6698... at 58.54%
1039	41aa, >P_6699... at 51.22%
1040	41aa, >P_6706... at 53.66%
1041	41aa, >P_6717... at 51.22%
1042	41aa, >P_6719... at 51.22%
1043	41aa, >P_6734... at 53.66%
1044	41aa, >P_6738... at 53.66%
1045	41aa, >P_6750... at 56.10%
1046	41aa, >P_6761... at 58.54%
1047	41aa, >P_6772... at 58.54%
1048	41aa, >P_6777... at 51.22%
1049	41aa, >P_6792... at 53.66%
1050	41aa, >P_6801... at 58.54%
1051	41aa, >P_6806... at 51.22%
1052	41aa, >P_6810... at 53.66%
1053	41aa, >P_6811... at 51.22%
1054	41aa, >P_6812... at 58.54%
1055	41aa, >P_6835... at 60.98%
1056	41aa, >P_6848... at 58.54%
1057	41aa, >P_6854... at 51.22%
1058	41aa, >P_6865... at 51.22%
1059	41aa, >P_6874... at 51.22%
1060	41aa, >P_6880... at 60.98%
1061	41aa, >P_6884... at 51.22%
1062	41aa, >P_6888... at 53.66%
1063	41aa, >P_6892... at 51.22%
1064	41aa, >P_6893... at 51.22%
1065	41aa, >P_6897... at 56.10%
1066	41aa, >P_6903... at 58.54%
1067	41aa, >P_6906... at 51.22%
1068	41aa, >P_6910... at 51.22%
1069	41aa, >P_6917... at 58.54%
1070	41aa, >P_6926... at 53.66%
1071	41aa, >P_6927... at 53.66%
1072	41aa, >P_6937... at 51.22%
1073	41aa, >P_6954... at 56.10%
1074	41aa, >P_6962... at 53.66%
1075	41aa, >P_6969... at 53.66%
1076	41aa, >P_6970... at 53.66%
1077	41aa, >P_6992... at 53.66%
1078	41aa, >P_6994... at 51.22%
1079	41aa, >P_6995... at 53.66%
1080	41aa, >P_7004... at 53.66%
1081	41aa, >P_7007... at 58.54%
1082	41aa, >P_7008... at 53.66%
1083	41aa, >P_7010... at 51.22%
1084	41aa, >P_7030... at 51.22%
1085	41aa, >P_7048... at 56.10%
1086	41aa, >P_7052... at 51.22%
1087	41aa, >P_7061... at 60.98%
1088	41aa, >P_7065... at 53.66%
1089	41aa, >P_7076... at 51.22%
1090	41aa, >P_7078... at 51.22%
1091	41aa, >P_7081... at 51.22%
1092	41aa, >P_7087... at 51.22%
1093	41aa, >P_7094... at 58.54%
1094	41aa, >P_7099... at 51.22%
1095	41aa, >P_7121... at 53.66%
1096	41aa, >P_7122... at 51.22%
1097	41aa, >P_7148... at 53.66%
1098	41aa, >P_7149... at 51.22%
1099	41aa, >P_7150... at 53.66%
1100	41aa, >P_7153... at 51.22%
1101	41aa, >P_7176... at 53.66%
1102	41aa, >P_7178... at 56.10%
1103	41aa, >P_7188... at 51.22%
1104	41aa, >P_7189... at 53.66%
1105	41aa, >P_7190... at 60.98%
1106	41aa, >P_7191... at 51.22%
1107	41aa, >P_7215... at 51.22%
1108	41aa, >P_7219... at 53.66%
1109	41aa, >P_7229... at 58.54%
1110	41aa, >P_7232... at 53.66%
1111	41aa, >P_7236... at 56.10%
1112	41aa, >P_7239... at 51.22%
1113	41aa, >P_7254... at 53.66%
1114	41aa, >P_7260... at 51.22%
1115	41aa, >P_7263... at 53.66%
1116	41aa, >P_7269... at 51.22%
1117	41aa, >P_7281... at 51.22%
1118	41aa, >P_7298... at 58.54%
1119	41aa, >P_7306... at 53.66%
1120	41aa, >P_7321... at 53.66%
1121	41aa, >P_7326... at 63.41%
1122	41aa, >P_7334... at 51.22%
1123	41aa, >P_7340... at 51.22%
1124	41aa, >P_7351... at 51.22%
1125	41aa, >P_7354... at 51.22%
1126	41aa, >P_7355... at 53.66%
1127	41aa, >P_7372... at 51.22%
1128	41aa, >P_7379... at 53.66%
1129	41aa, >P_7380... at 56.10%
1130	41aa, >P_7390... at 53.66%
1131	41aa, >P_7421... at 51.22%
1132	41aa, >P_7427... at 51.22%
1133	41aa, >P_7431... at 53.66%
1134	41aa, >P_7440... at 58.54%
1135	41aa, >P_7446... at 53.66%
1136	41aa, >P_7451... at 51.22%
1137	41aa, >P_7456... at 51.22%
1138	41aa, >P_7461... at 51.22%
1139	41aa, >P_7466... at 51.22%
1140	41aa, >P_7469... at 51.22%
1141	41aa, >P_7478... at 53.66%
1142	41aa, >P_7483... at 51.22%
1143	41aa, >P_7491... at 56.10%
1144	41aa, >P_7536... at 51.22%
1145	41aa, >P_7539... at 56.10%
1146	41aa, >P_7560... at 51.22%
1147	41aa, >P_7568... at 51.22%
1148	41aa, >P_7570... at 51.22%
1149	41aa, >P_7599... at 53.66%
1150	41aa, >P_7603... at 53.66%
1151	41aa, >P_7604... at 53.66%
1152	41aa, >P_7605... at 51.22%
1153	41aa, >P_7612... at 56.10%
1154	41aa, >P_7623... at 53.66%
1155	41aa, >P_7636... at 53.66%
1156	41aa, >P_7658... at 53.66%
1157	41aa, >P_7670... at 51.22%
1158	41aa, >P_7672... at 51.22%
1159	41aa, >P_7677... at 53.66%
1160	41aa, >P_7679... at 53.66%
1161	41aa, >P_7685... at 53.66%
1162	41aa, >P_7686... at 51.22%
1163	41aa, >P_7688... at 51.22%
1164	41aa, >P_7710... at 60.98%
1165	41aa, >P_7728... at 56.10%
1166	41aa, >P_7732... at 51.22%
1167	41aa, >P_7741... at 53.66%
1168	41aa, >P_7747... at 58.54%
1169	41aa, >P_7749... at 56.10%
1170	41aa, >P_7755... at 53.66%
1171	41aa, >P_7770... at 56.10%
1172	41aa, >P_7771... at 51.22%
1173	41aa, >P_7778... at 51.22%
1174	41aa, >P_7796... at 51.22%
1175	41aa, >P_7803... at 51.22%
1176	41aa, >P_7805... at 63.41%
1177	41aa, >P_7832... at 53.66%
1178	41aa, >P_7835... at 51.22%
1179	41aa, >P_7836... at 51.22%
1180	41aa, >P_7839... at 58.54%
1181	41aa, >P_7852... at 53.66%
1182	41aa, >P_7867... at 51.22%
1183	41aa, >P_7876... at 56.10%
1184	41aa, >P_7879... at 58.54%
1185	41aa, >P_7883... at 65.85%
1186	41aa, >P_7889... at 53.66%
1187	41aa, >P_7905... at 53.66%
1188	41aa, >P_7910... at 51.22%
1189	41aa, >P_7931... at 56.10%
1190	41aa, >P_7932... at 53.66%
1191	41aa, >P_7942... at 51.22%
1192	41aa, >P_7948... at 51.22%
1193	41aa, >P_7950... at 53.66%
1194	41aa, >P_7958... at 53.66%
1195	41aa, >P_7967... at 51.22%
1196	41aa, >P_7971... at 51.22%
1197	41aa, >P_7979... at 53.66%
1198	41aa, >P_7982... at 53.66%
1199	41aa, >P_7985... at 56.10%
1200	41aa, >P_7989... at 51.22%
1201	41aa, >P_7993... at 53.66%
1202	41aa, >P_7999... at 51.22%
1203	41aa, >P_8007... at 56.10%
1204	41aa, >P_8017... at 51.22%
1205	41aa, >P_8021... at 53.66%
1206	41aa, >P_8030... at 51.22%
1207	41aa, >P_8035... at 53.66%
1208	41aa, >P_8038... at 60.98%
1209	41aa, >P_8043... at 56.10%
1210	41aa, >P_8061... at 56.10%
1211	41aa, >P_8072... at 53.66%
1212	41aa, >P_8074... at 51.22%
1213	41aa, >P_8093... at 53.66%
1214	41aa, >P_8102... at 53.66%
1215	41aa, >P_8114... at 60.98%
1216	41aa, >P_8116... at 56.10%
1217	41aa, >P_8126... at 58.54%
1218	41aa, >P_8136... at 53.66%
1219	41aa, >P_8142... at 51.22%
1220	41aa, >P_8169... at 53.66%
1221	41aa, >P_8173... at 51.22%
1222	41aa, >P_8177... at 51.22%
1223	41aa, >P_8185... at 51.22%
1224	41aa, >P_8186... at 56.10%
1225	41aa, >P_8187... at 60.98%
1226	41aa, >P_8188... at 51.22%
1227	41aa, >P_8206... at 53.66%
1228	41aa, >P_8210... at 56.10%
1229	41aa, >P_8218... at 56.10%
1230	41aa, >P_8220... at 58.54%
1231	41aa, >P_8221... at 53.66%
1232	41aa, >P_8234... at 58.54%
1233	41aa, >P_8251... at 56.10%
1234	41aa, >P_8253... at 51.22%
1235	41aa, >P_8261... at 51.22%
1236	41aa, >P_8264... at 53.66%
1237	41aa, >P_8269... at 51.22%
1238	41aa, >P_8272... at 53.66%
1239	41aa, >P_8282... at 51.22%
1240	41aa, >P_8288... at 56.10%
1241	41aa, >P_8296... at 51.22%
1242	41aa, >P_8298... at 56.10%
1243	41aa, >P_8311... at 51.22%
1244	41aa, >P_8315... at 51.22%
1245	41aa, >P_8327... at 53.66%
1246	41aa, >P_8337... at 51.22%
1247	41aa, >P_8343... at 53.66%
1248	41aa, >P_8347... at 58.54%
1249	41aa, >P_8348... at 51.22%
1250	41aa, >P_8364... at 51.22%
1251	41aa, >P_8372... at 58.54%
1252	41aa, >P_8377... at 58.54%
1253	41aa, >P_8390... at 51.22%
1254	41aa, >P_8391... at 51.22%
1255	41aa, >P_8399... at 58.54%
1256	41aa, >P_8403... at 51.22%
1257	41aa, >P_8405... at 53.66%
1258	41aa, >P_8407... at 51.22%
1259	41aa, >P_8417... at 53.66%
1260	41aa, >P_8419... at 51.22%
1261	41aa, >P_8435... at 51.22%
1262	41aa, >P_8439... at 51.22%
1263	41aa, >P_8443... at 51.22%
1264	41aa, >P_8453... at 53.66%
1265	41aa, >P_8454... at 53.66%
1266	41aa, >P_8457... at 51.22%
1267	41aa, >P_8484... at 56.10%
1268	41aa, >P_8486... at 56.10%
1269	41aa, >P_8488... at 51.22%
1270	41aa, >P_8490... at 51.22%
1271	41aa, >P_8492... at 58.54%
1272	41aa, >P_8507... at 51.22%
1273	41aa, >P_8508... at 58.54%
1274	41aa, >P_8519... at 51.22%
1275	41aa, >P_8520... at 51.22%
1276	41aa, >P_8523... at 51.22%
1277	41aa, >P_8560... at 51.22%
1278	41aa, >P_8563... at 60.98%
1279	41aa, >P_8568... at 51.22%
1280	41aa, >P_8573... at 58.54%
1281	41aa, >P_8574... at 51.22%
1282	41aa, >P_8575... at 58.54%
1283	41aa, >P_8576... at 56.10%
1284	41aa, >P_8585... at 56.10%
1285	41aa, >P_8615... at 51.22%
1286	41aa, >P_8637... at 60.98%
1287	41aa, >P_8639... at 53.66%
1288	41aa, >P_8641... at 53.66%
1289	41aa, >P_8647... at 60.98%
1290	41aa, >P_8654... at 53.66%
1291	41aa, >P_8664... at 51.22%
1292	41aa, >P_8676... at 56.10%
1293	41aa, >P_8680... at 56.10%
1294	41aa, >P_8683... at 53.66%
1295	41aa, >P_8684... at 51.22%
1296	41aa, >P_8686... at 53.66%
1297	41aa, >P_8690... at 51.22%
1298	41aa, >P_8714... at 56.10%
1299	41aa, >P_8715... at 53.66%
1300	41aa, >P_8716... at 53.66%
1301	41aa, >P_8729... at 51.22%
1302	41aa, >P_8730... at 51.22%
1303	41aa, >P_8734... at 51.22%
1304	41aa, >P_8742... at 53.66%
1305	41aa, >P_8753... at 51.22%
1306	41aa, >P_8757... at 51.22%
1307	41aa, >P_8758... at 51.22%
1308	41aa, >P_8762... at 51.22%
1309	41aa, >P_8769... at 56.10%
1310	41aa, >P_8788... at 56.10%
1311	41aa, >P_8789... at 60.98%
1312	41aa, >P_8797... at 56.10%
1313	41aa, >P_8801... at 58.54%
1314	41aa, >P_8802... at 58.54%
1315	41aa, >P_8804... at 53.66%
1316	41aa, >P_8806... at 56.10%
1317	41aa, >P_8818... at 51.22%
1318	41aa, >P_8824... at 51.22%
1319	41aa, >P_8835... at 53.66%
1320	41aa, >P_8838... at 51.22%
1321	41aa, >P_8841... at 60.98%
1322	41aa, >P_8851... at 53.66%
1323	41aa, >P_8853... at 53.66%
1324	41aa, >P_8859... at 51.22%
1325	41aa, >P_8862... at 53.66%
1326	41aa, >P_8877... at 56.10%
1327	41aa, >P_8879... at 51.22%
1328	41aa, >P_8888... at 58.54%
1329	41aa, >P_8891... at 53.66%
1330	41aa, >P_8898... at 53.66%
1331	41aa, >P_8903... at 58.54%
1332	41aa, >P_8905... at 56.10%
1333	41aa, >P_8911... at 51.22%
1334	41aa, >P_8923... at 58.54%
1335	41aa, >P_8934... at 51.22%
1336	41aa, >P_8935... at 51.22%
1337	41aa, >P_8944... at 51.22%
1338	41aa, >P_8951... at 51.22%
1339	41aa, >P_8952... at 53.66%
1340	41aa, >P_8977... at 51.22%
1341	41aa, >P_8984... at 58.54%
1342	41aa, >P_8994... at 51.22%
1343	41aa, >P_9008... at 51.22%
1344	41aa, >P_9016... at 53.66%
1345	41aa, >P_9017... at 51.22%
1346	41aa, >P_9018... at 51.22%
1347	41aa, >P_9022... at 53.66%
1348	41aa, >P_9024... at 53.66%
1349	41aa, >P_9043... at 51.22%
1350	41aa, >P_9050... at 51.22%
1351	41aa, >P_9059... at 51.22%
1352	41aa, >P_9063... at 51.22%
1353	41aa, >P_9066... at 51.22%
1354	41aa, >P_9095... at 51.22%
1355	41aa, >P_9097... at 51.22%
1356	41aa, >P_9108... at 51.22%
1357	41aa, >P_9111... at 51.22%
1358	41aa, >P_9118... at 56.10%
1359	41aa, >P_9120... at 58.54%
1360	41aa, >P_9133... at 56.10%
1361	41aa, >P_9137... at 53.66%
1362	41aa, >P_9139... at 51.22%
1363	41aa, >P_9140... at 51.22%
1364	41aa, >P_9155... at 53.66%
1365	41aa, >P_9175... at 56.10%
1366	41aa, >P_9189... at 53.66%
1367	41aa, >P_9191... at 56.10%
1368	41aa, >P_9192... at 53.66%
1369	41aa, >P_9199... at 51.22%
1370	41aa, >P_9201... at 51.22%
1371	41aa, >P_9202... at 53.66%
1372	41aa, >P_9216... at 53.66%
1373	41aa, >P_9247... at 58.54%
1374	41aa, >P_9250... at 53.66%
1375	41aa, >P_9259... at 51.22%
1376	41aa, >P_9260... at 51.22%
1377	41aa, >P_9266... at 51.22%
1378	41aa, >P_9268... at 56.10%
1379	41aa, >P_9282... at 56.10%
1380	41aa, >P_9284... at 51.22%
1381	41aa, >P_9288... at 53.66%
1382	41aa, >P_9290... at 51.22%
1383	41aa, >P_9297... at 53.66%
1384	41aa, >P_9299... at 53.66%
1385	41aa, >P_9303... at 53.66%
1386	41aa, >P_9309... at 56.10%
1387	41aa, >P_9325... at 51.22%
1388	41aa, >P_9331... at 63.41%
1389	41aa, >P_9332... at 51.22%
1390	41aa, >P_9333... at 56.10%
1391	41aa, >P_9350... at 53.66%
1392	41aa, >P_9354... at 51.22%
1393	41aa, >P_9355... at 56.10%
1394	41aa, >P_9359... at 51.22%
1395	41aa, >P_9371... at 51.22%
1396	41aa, >P_9382... at 56.10%
1397	41aa, >P_9383... at 56.10%
1398	41aa, >P_9392... at 56.10%
1399	41aa, >P_9394... at 51.22%
1400	41aa, >P_9401... at 51.22%
1401	41aa, >P_9427... at 56.10%
1402	41aa, >P_9433... at 51.22%
1403	41aa, >P_9434... at 51.22%
1404	41aa, >P_9437... at 51.22%
1405	41aa, >P_9456... at 53.66%
1406	41aa, >P_9458... at 56.10%
1407	41aa, >P_9465... at 53.66%
1408	41aa, >P_9467... at 56.10%
1409	41aa, >P_9476... at 53.66%
1410	41aa, >P_9477... at 51.22%
1411	41aa, >P_9482... at 51.22%
1412	41aa, >P_9497... at 53.66%
1413	41aa, >P_9509... at 53.66%
1414	41aa, >P_9519... at 56.10%
1415	41aa, >P_9524... at 51.22%
1416	41aa, >P_9545... at 56.10%
1417	41aa, >P_9557... at 56.10%
1418	41aa, >P_9561... at 51.22%
1419	41aa, >P_9567... at 53.66%
1420	41aa, >P_9571... at 51.22%
1421	41aa, >P_9583... at 53.66%
1422	41aa, >P_9590... at 60.98%
1423	41aa, >P_9596... at 51.22%
1424	41aa, >P_9597... at 53.66%
1425	41aa, >P_9598... at 51.22%
1426	41aa, >P_9635... at 53.66%
1427	41aa, >P_9641... at 51.22%
1428	41aa, >P_9649... at 60.98%
1429	41aa, >P_9658... at 51.22%
1430	41aa, >P_9663... at 53.66%
1431	41aa, >P_9678... at 51.22%
1432	41aa, >P_9679... at 56.10%
1433	41aa, >P_9680... at 53.66%
1434	41aa, >P_9692... at 51.22%
1435	41aa, >P_9696... at 56.10%
1436	41aa, >P_9699... at 51.22%
1437	41aa, >P_9703... at 58.54%
1438	41aa, >P_9704... at 51.22%
1439	41aa, >P_9705... at 56.10%
1440	41aa, >P_9706... at 51.22%
1441	41aa, >P_9716... at 51.22%
1442	41aa, >P_9721... at 51.22%
1443	41aa, >P_9723... at 63.41%
1444	41aa, >P_9726... at 58.54%
1445	41aa, >P_9727... at 56.10%
1446	41aa, >P_9728... at 51.22%
1447	41aa, >P_9732... at 51.22%
1448	41aa, >P_9746... at 51.22%
1449	41aa, >P_9747... at 53.66%
1450	41aa, >P_9763... at 53.66%
1451	41aa, >P_9770... at 56.10%
1452	41aa, >P_9773... at 58.54%
1453	41aa, >P_9791... at 51.22%
1454	41aa, >P_9810... at 53.66%
1455	41aa, >P_9817... at 53.66%
1456	41aa, >P_9821... at 51.22%
1457	41aa, >P_9824... at 51.22%
1458	41aa, >P_9827... at 58.54%
1459	41aa, >P_9828... at 58.54%
1460	41aa, >P_9835... at 51.22%
1461	41aa, >P_9836... at 51.22%
1462	41aa, >P_9852... at 51.22%
1463	41aa, >P_9860... at 58.54%
1464	41aa, >P_9896... at 58.54%
1465	41aa, >P_9901... at 51.22%
1466	41aa, >P_9904... at 56.10%
1467	41aa, >P_9907... at 53.66%
1468	41aa, >P_9919... at 53.66%
1469	41aa, >P_9922... at 56.10%
1470	41aa, >P_9925... at 51.22%
1471	41aa, >P_9928... at 58.54%
1472	41aa, >P_9936... at 58.54%
1473	41aa, >P_9947... at 51.22%
1474	41aa, >P_9953... at 51.22%
1475	41aa, >P_9964... at 51.22%
1476	41aa, >P_9967... at 53.66%
1477	41aa, >P_9968... at 56.10%
1478	41aa, >P_9971... at 53.66%
1479	41aa, >P_9973... at 51.22%
1480	41aa, >P_9974... at 53.66%
1481	41aa, >P_9979... at 51.22%
1482	41aa, >P_9994... at 51.22%
1483	41aa, >P_9999... at 51.22%
1484	41aa, >P_10007... at 51.22%
1485	41aa, >P_10010... at 53.66%
1486	41aa, >P_10015... at 51.22%
1487	41aa, >P_10027... at 51.22%
1488	41aa, >P_10031... at 53.66%
1489	41aa, >P_10037... at 51.22%
1490	41aa, >P_10041... at 58.54%
1491	41aa, >P_10044... at 53.66%
1492	41aa, >P_10060... at 56.10%
1493	41aa, >P_10062... at 56.10%
1494	41aa, >P_10064... at 58.54%
1495	41aa, >P_10067... at 53.66%
1496	41aa, >P_10072... at 60.98%
1497	41aa, >P_10079... at 51.22%
1498	41aa, >P_10092... at 58.54%
1499	41aa, >P_10093... at 51.22%
1500	41aa, >P_10099... at 56.10%
1501	41aa, >P_10108... at 51.22%
1502	41aa, >P_10113... at 51.22%
1503	41aa, >P_10116... at 51.22%
1504	41aa, >P_10149... at 51.22%
1505	41aa, >P_10164... at 53.66%
1506	41aa, >P_10166... at 51.22%
1507	41aa, >P_10167... at 51.22%
1508	41aa, >P_10168... at 51.22%
1509	41aa, >P_10169... at 58.54%
1510	41aa, >P_10171... at 58.54%
1511	41aa, >P_10184... at 51.22%
1512	41aa, >P_10189... at 53.66%
1513	41aa, >P_10191... at 51.22%
1514	41aa, >P_10199... at 51.22%
1515	41aa, >P_10200... at 56.10%
1516	41aa, >P_10202... at 51.22%
1517	41aa, >P_10213... at 51.22%
1518	41aa, >P_10214... at 51.22%
1519	41aa, >P_10217... at 51.22%
1520	41aa, >P_10230... at 53.66%
1521	41aa, >P_10238... at 53.66%
1522	41aa, >P_10252... at 51.22%
1523	41aa, >P_10265... at 53.66%
1524	41aa, >P_10268... at 51.22%
1525	41aa, >P_10285... at 51.22%
1526	41aa, >P_10289... at 51.22%
1527	41aa, >P_10300... at 51.22%
1528	41aa, >P_10310... at 53.66%
1529	41aa, >P_10316... at 51.22%
1530	41aa, >P_10324... at 53.66%
1531	41aa, >P_10332... at 58.54%
1532	41aa, >P_10338... at 51.22%
1533	41aa, >P_10345... at 53.66%
1534	41aa, >P_10347... at 58.54%
1535	41aa, >P_10355... at 51.22%
1536	41aa, >P_10384... at 53.66%
1537	41aa, >P_10385... at 53.66%
1538	41aa, >P_10387... at 56.10%
1539	41aa, >P_10391... at 53.66%
1540	41aa, >P_10401... at 51.22%
1541	41aa, >P_10404... at 51.22%
1542	41aa, >P_10412... at 51.22%
1543	41aa, >P_10415... at 51.22%
1544	41aa, >P_10417... at 60.98%
1545	41aa, >P_10426... at 53.66%
1546	41aa, >P_10436... at 53.66%
1547	41aa, >P_10454... at 51.22%
1548	41aa, >P_10461... at 51.22%
1549	41aa, >P_10470... at 51.22%
1550	41aa, >P_10480... at 51.22%
1551	41aa, >P_10505... at 53.66%
1552	41aa, >P_10509... at 53.66%
1553	41aa, >P_10538... at 56.10%
1554	41aa, >P_10542... at 53.66%
1555	41aa, >P_10548... at 51.22%
1556	41aa, >P_10552... at 58.54%
1557	41aa, >P_10554... at 51.22%
1558	41aa, >P_10560... at 51.22%
1559	41aa, >P_10564... at 56.10%
1560	41aa, >P_10565... at 51.22%
1561	41aa, >P_10580... at 51.22%
1562	41aa, >P_10593... at 58.54%
1563	41aa, >P_10608... at 53.66%
1564	41aa, >P_10609... at 51.22%
1565	41aa, >P_10637... at 51.22%
1566	41aa, >P_10660... at 51.22%
1567	41aa, >P_10662... at 51.22%
1568	41aa, >P_10678... at 56.10%
1569	41aa, >P_10686... at 53.66%
1570	41aa, >P_10688... at 60.98%
1571	41aa, >P_10694... at 51.22%
1572	41aa, >P_10695... at 51.22%
1573	41aa, >P_10696... at 51.22%
1574	41aa, >P_10700... at 56.10%
1575	41aa, >P_10709... at 56.10%
1576	41aa, >P_10730... at 51.22%
1577	41aa, >P_10742... at 51.22%
1578	41aa, >P_10746... at 56.10%
1579	41aa, >P_10748... at 53.66%
1580	41aa, >P_10758... at 51.22%
1581	41aa, >P_10760... at 58.54%
1582	41aa, >P_10769... at 53.66%
1583	41aa, >P_10773... at 51.22%
1584	41aa, >P_10786... at 51.22%
1585	41aa, >P_10792... at 53.66%
1586	41aa, >P_10793... at 58.54%
1587	41aa, >P_10810... at 51.22%
1588	41aa, >P_10815... at 53.66%
1589	41aa, >P_10826... at 56.10%
1590	41aa, >P_10830... at 51.22%
1591	41aa, >P_10838... at 51.22%
1592	41aa, >P_10846... at 51.22%
1593	41aa, >P_10854... at 53.66%
1594	41aa, >P_10863... at 58.54%
1595	41aa, >P_10866... at 51.22%
1596	41aa, >P_10877... at 51.22%
1597	41aa, >P_10880... at 51.22%
1598	41aa, >P_10892... at 51.22%
1599	41aa, >P_10905... at 51.22%
1600	41aa, >P_10910... at 53.66%
1601	41aa, >P_10920... at 60.98%
1602	41aa, >P_10929... at 53.66%
1603	41aa, >P_10932... at 53.66%
1604	41aa, >P_10937... at 53.66%
1605	41aa, >P_10947... at 51.22%
1606	41aa, >P_10954... at 51.22%
1607	41aa, >P_10956... at 53.66%
1608	41aa, >P_10958... at 60.98%
1609	41aa, >P_10962... at 56.10%
1610	41aa, >P_10963... at 51.22%
1611	41aa, >P_10967... at 58.54%
1612	41aa, >P_10970... at 53.66%
1613	41aa, >P_10985... at 51.22%
1614	41aa, >P_10996... at 56.10%
1615	41aa, >P_10998... at 56.10%
1616	41aa, >P_11001... at 51.22%
1617	41aa, >P_11006... at 53.66%
1618	41aa, >P_11024... at 51.22%
1619	41aa, >P_11037... at 53.66%
1620	41aa, >P_11046... at 53.66%
1621	41aa, >P_11052... at 53.66%
1622	41aa, >P_11053... at 53.66%
1623	41aa, >P_11056... at 51.22%
1624	41aa, >P_11060... at 51.22%
1625	41aa, >P_11064... at 58.54%
1626	41aa, >P_11065... at 60.98%
1627	41aa, >P_11069... at 56.10%
1628	41aa, >P_11072... at 51.22%
1629	41aa, >P_11073... at 51.22%
1630	41aa, >P_11085... at 53.66%
1631	41aa, >P_11098... at 60.98%
1632	41aa, >P_11102... at 53.66%
1633	41aa, >P_11112... at 51.22%
1634	41aa, >P_11115... at 53.66%
1635	41aa, >P_11117... at 53.66%
1636	41aa, >P_11121... at 51.22%
1637	41aa, >P_11122... at 58.54%
1638	41aa, >P_11123... at 53.66%
1639	41aa, >P_11127... at 51.22%
1640	41aa, >P_11128... at 58.54%
1641	41aa, >P_11133... at 51.22%
1642	41aa, >P_11143... at 56.10%
1643	41aa, >P_11149... at 51.22%
1644	41aa, >P_11153... at 53.66%
1645	41aa, >P_11167... at 60.98%
1646	41aa, >P_11170... at 56.10%
1647	41aa, >P_11174... at 53.66%
1648	41aa, >P_11178... at 53.66%
1649	41aa, >P_11191... at 51.22%
1650	41aa, >P_11192... at 58.54%
1651	41aa, >P_11202... at 53.66%
1652	41aa, >P_11211... at 51.22%
1653	41aa, >P_11221... at 51.22%
1654	41aa, >P_11222... at 56.10%
1655	41aa, >P_11236... at 53.66%
1656	41aa, >P_11238... at 53.66%
1657	41aa, >P_11246... at 56.10%
1658	41aa, >P_11253... at 51.22%
1659	41aa, >P_11259... at 51.22%
1660	41aa, >P_11260... at 51.22%
1661	41aa, >P_11262... at 53.66%
1662	41aa, >P_11266... at 60.98%
1663	41aa, >P_11278... at 58.54%
1664	41aa, >P_11281... at 58.54%
1665	41aa, >P_11297... at 58.54%
1666	41aa, >P_11309... at 51.22%
1667	41aa, >P_11318... at 56.10%
1668	41aa, >P_11323... at 56.10%
1669	41aa, >P_11335... at 51.22%
1670	41aa, >P_11336... at 53.66%
1671	41aa, >P_11351... at 51.22%
1672	41aa, >P_11366... at 56.10%
1673	41aa, >P_11369... at 65.85%
1674	41aa, >P_11380... at 51.22%
1675	41aa, >P_11400... at 58.54%
1676	41aa, >P_11404... at 53.66%
1677	41aa, >P_11410... at 51.22%
1678	41aa, >P_11413... at 58.54%
1679	41aa, >P_11423... at 58.54%
1680	41aa, >P_11433... at 51.22%
1681	41aa, >P_11434... at 53.66%
1682	41aa, >P_11437... at 51.22%
1683	41aa, >P_11442... at 58.54%
1684	41aa, >P_11450... at 53.66%
1685	41aa, >P_11461... at 51.22%
1686	41aa, >P_11462... at 51.22%
1687	41aa, >P_11478... at 51.22%
1688	41aa, >P_11481... at 58.54%
1689	41aa, >P_11485... at 51.22%
1690	41aa, >P_11487... at 56.10%
1691	41aa, >P_11490... at 51.22%
1692	41aa, >P_11494... at 53.66%
1693	41aa, >P_11503... at 63.41%
1694	41aa, >P_11504... at 51.22%
1695	41aa, >P_11508... at 51.22%
1696	41aa, >P_11514... at 51.22%
1697	41aa, >P_11529... at 51.22%
1698	41aa, >P_11553... at 51.22%
1699	41aa, >P_11575... at 58.54%
1700	41aa, >P_11577... at 56.10%
1701	41aa, >P_11578... at 51.22%
1702	41aa, >P_11589... at 56.10%
1703	41aa, >P_11599... at 58.54%
1704	41aa, >P_11610... at 58.54%
1705	41aa, >P_11616... at 56.10%
1706	41aa, >P_11627... at 51.22%
1707	41aa, >P_11628... at 51.22%
1708	41aa, >P_11630... at 56.10%
1709	41aa, >P_11631... at 51.22%
1710	41aa, >P_11634... at 53.66%
1711	41aa, >P_11640... at 56.10%
1712	41aa, >P_11643... at 56.10%
1713	41aa, >P_11649... at 53.66%
1714	41aa, >P_11659... at 51.22%
1715	41aa, >P_11666... at 51.22%
1716	41aa, >P_11669... at 53.66%
1717	41aa, >P_11673... at 58.54%
1718	41aa, >P_11676... at 58.54%
1719	41aa, >P_11701... at 51.22%
1720	41aa, >P_11739... at 51.22%
1721	41aa, >P_11764... at 56.10%
1722	41aa, >P_11773... at 56.10%
1723	41aa, >P_11774... at 58.54%
1724	41aa, >P_11778... at 51.22%
1725	41aa, >P_11786... at 53.66%
1726	41aa, >P_11788... at 53.66%
1727	41aa, >P_11789... at 51.22%
1728	41aa, >P_11795... at 53.66%
1729	41aa, >P_11797... at 53.66%
1730	41aa, >P_11807... at 56.10%
1731	41aa, >P_11810... at 53.66%
1732	41aa, >P_11815... at 53.66%
1733	41aa, >P_11824... at 51.22%
1734	41aa, >P_11826... at 51.22%
1735	41aa, >P_11834... at 51.22%
1736	41aa, >P_11836... at 53.66%
1737	41aa, >P_11848... at 51.22%
1738	41aa, >P_11863... at 53.66%
1739	41aa, >P_11872... at 56.10%
1740	41aa, >P_11874... at 51.22%
1741	41aa, >P_11878... at 51.22%
1742	41aa, >P_11879... at 56.10%
1743	41aa, >P_11882... at 53.66%
1744	41aa, >P_11883... at 56.10%
1745	41aa, >P_11896... at 51.22%
1746	41aa, >P_11912... at 53.66%
1747	41aa, >P_11919... at 53.66%
1748	41aa, >P_11921... at 51.22%
1749	41aa, >P_11923... at 53.66%
1750	41aa, >P_11931... at 51.22%
1751	41aa, >P_11934... at 56.10%
1752	41aa, >P_11941... at 53.66%
1753	41aa, >P_11962... at 53.66%
1754	41aa, >P_11963... at 51.22%
1755	41aa, >P_11964... at 53.66%
1756	41aa, >P_11973... at 53.66%
1757	41aa, >P_11979... at 51.22%
1758	41aa, >P_11994... at 53.66%
1759	41aa, >P_12000... at 53.66%
1760	41aa, >P_12018... at 53.66%
1761	41aa, >P_12023... at 53.66%
1762	41aa, >P_12026... at 51.22%
1763	41aa, >P_12034... at 51.22%
1764	41aa, >P_12043... at 51.22%
1765	41aa, >P_12049... at 56.10%
1766	41aa, >P_12054... at 51.22%
1767	41aa, >P_12055... at 51.22%
1768	41aa, >P_12061... at 51.22%
1769	41aa, >P_12066... at 53.66%
1770	41aa, >P_12105... at 51.22%
1771	41aa, >P_12132... at 51.22%
1772	41aa, >P_12138... at 60.98%
1773	41aa, >P_12150... at 53.66%
1774	41aa, >P_12152... at 51.22%
1775	41aa, >P_12155... at 51.22%
1776	41aa, >P_12158... at 51.22%
1777	41aa, >P_12164... at 56.10%
1778	41aa, >P_12169... at 53.66%
1779	41aa, >P_12173... at 51.22%
1780	41aa, >P_12212... at 51.22%
1781	41aa, >P_12220... at 51.22%
1782	41aa, >P_12222... at 51.22%
1783	41aa, >P_12230... at 53.66%
1784	41aa, >P_12237... at 56.10%
1785	41aa, >P_12242... at 56.10%
1786	41aa, >P_12245... at 51.22%
1787	41aa, >P_12246... at 51.22%
1788	41aa, >P_12253... at 51.22%
1789	41aa, >P_12255... at 51.22%
1790	41aa, >P_12260... at 60.98%
1791	41aa, >P_12268... at 51.22%
1792	41aa, >P_12287... at 56.10%
1793	41aa, >P_12289... at 53.66%
1794	41aa, >P_12291... at 51.22%
1795	41aa, >P_12301... at 58.54%
1796	41aa, >P_12310... at 51.22%
1797	41aa, >P_12314... at 51.22%
1798	41aa, >P_12324... at 51.22%
1799	41aa, >P_12326... at 53.66%
1800	41aa, >P_12328... at 56.10%
1801	41aa, >P_12329... at 53.66%
1802	41aa, >P_12331... at 53.66%
1803	41aa, >P_12340... at 51.22%
1804	41aa, >P_12348... at 51.22%
1805	41aa, >P_12349... at 56.10%
1806	41aa, >P_12357... at 58.54%
1807	41aa, >P_12381... at 51.22%
1808	41aa, >P_12388... at 56.10%
1809	41aa, >P_12394... at 53.66%
1810	41aa, >P_12404... at 53.66%
1811	41aa, >P_12405... at 51.22%
1812	41aa, >P_12419... at 51.22%
1813	41aa, >P_12421... at 56.10%
1814	41aa, >P_12423... at 53.66%
1815	41aa, >P_12427... at 56.10%
1816	41aa, >P_12444... at 56.10%
1817	41aa, >P_12451... at 58.54%
1818	41aa, >P_12467... at 53.66%
1819	41aa, >P_12476... at 58.54%
1820	41aa, >P_12481... at 53.66%
1821	41aa, >P_12489... at 51.22%
1822	41aa, >P_12490... at 53.66%
1823	41aa, >P_12491... at 51.22%
1824	41aa, >P_12496... at 51.22%
1825	41aa, >P_12498... at 53.66%
1826	41aa, >P_12510... at 53.66%
1827	41aa, >P_12522... at 51.22%
1828	41aa, >P_12541... at 51.22%
1829	41aa, >P_12551... at 51.22%
1830	41aa, >P_12554... at 58.54%
1831	41aa, >P_12564... at 51.22%
1832	41aa, >P_12566... at 60.98%
1833	41aa, >P_12567... at 56.10%
1834	41aa, >P_12580... at 51.22%
1835	41aa, >P_12582... at 51.22%
1836	41aa, >P_12596... at 51.22%
1837	41aa, >P_12641... at 51.22%
1838	41aa, >P_12645... at 53.66%
1839	41aa, >P_12648... at 51.22%
1840	41aa, >P_12658... at 56.10%
1841	41aa, >P_12661... at 51.22%
1842	41aa, >P_12673... at 56.10%
1843	41aa, >P_12677... at 56.10%
1844	41aa, >P_12693... at 58.54%
1845	41aa, >P_12702... at 56.10%
1846	41aa, >P_12703... at 60.98%
1847	41aa, >P_12707... at 53.66%
1848	41aa, >P_12715... at 53.66%
1849	41aa, >P_12727... at 51.22%
1850	41aa, >P_12735... at 51.22%
1851	41aa, >P_12743... at 51.22%
1852	41aa, >P_12754... at 51.22%
1853	41aa, >P_12757... at 56.10%
1854	41aa, >P_12762... at 51.22%
1855	41aa, >P_12764... at 53.66%
1856	41aa, >P_12772... at 53.66%
1857	41aa, >P_12783... at 51.22%
1858	41aa, >P_12787... at 56.10%
1859	41aa, >P_12796... at 56.10%
1860	41aa, >P_12807... at 53.66%
1861	41aa, >P_12813... at 51.22%
1862	41aa, >P_12817... at 56.10%
1863	41aa, >P_12818... at 53.66%
1864	41aa, >P_12845... at 51.22%
1865	41aa, >P_12847... at 51.22%
1866	41aa, >P_12850... at 53.66%
1867	41aa, >P_12851... at 51.22%
1868	41aa, >P_12853... at 56.10%
1869	41aa, >P_12854... at 51.22%
1870	41aa, >P_12855... at 53.66%
1871	41aa, >P_12861... at 51.22%
1872	41aa, >P_12873... at 51.22%
1873	41aa, >P_12880... at 51.22%
1874	41aa, >P_12885... at 51.22%
1875	41aa, >P_12894... at 53.66%
1876	41aa, >P_12900... at 51.22%
1877	41aa, >P_12917... at 51.22%
1878	41aa, >P_12921... at 53.66%
1879	41aa, >P_12924... at 51.22%
1880	41aa, >P_12932... at 51.22%
1881	41aa, >P_12962... at 56.10%
1882	41aa, >P_12963... at 51.22%
1883	41aa, >P_12984... at 51.22%
1884	41aa, >P_12987... at 51.22%
1885	41aa, >P_12990... at 53.66%
1886	41aa, >P_12993... at 53.66%
1887	41aa, >P_13002... at 53.66%
1888	41aa, >P_13009... at 51.22%
1889	41aa, >P_13016... at 53.66%
1890	41aa, >P_13021... at 56.10%
1891	41aa, >P_13025... at 53.66%
1892	41aa, >P_13027... at 51.22%
1893	41aa, >P_13037... at 58.54%
1894	41aa, >P_13040... at 53.66%
1895	41aa, >P_13045... at 56.10%
1896	41aa, >P_13046... at 53.66%
1897	41aa, >P_13059... at 51.22%
1898	41aa, >P_13064... at 53.66%
1899	41aa, >P_13089... at 51.22%
1900	41aa, >P_13101... at 51.22%
1901	41aa, >P_13110... at 56.10%
1902	41aa, >P_13114... at 51.22%
1903	41aa, >P_13115... at 56.10%
1904	41aa, >P_13146... at 53.66%
1905	41aa, >P_13152... at 51.22%
1906	41aa, >P_13159... at 51.22%
1907	41aa, >P_13164... at 53.66%
1908	41aa, >P_13168... at 51.22%
1909	41aa, >P_13169... at 51.22%
1910	41aa, >P_13172... at 51.22%
1911	41aa, >P_13176... at 51.22%
1912	41aa, >P_13178... at 56.10%
1913	41aa, >P_13184... at 51.22%
1914	41aa, >P_13187... at 51.22%
1915	41aa, >P_13192... at 51.22%
1916	41aa, >P_13197... at 53.66%
1917	41aa, >P_13201... at 51.22%
1918	41aa, >P_13206... at 58.54%
1919	41aa, >P_13217... at 53.66%
1920	41aa, >P_13219... at 51.22%
1921	41aa, >P_13222... at 53.66%
1922	41aa, >P_13231... at 60.98%
1923	41aa, >P_13233... at 51.22%
1924	41aa, >P_13235... at 56.10%
1925	41aa, >P_13247... at 53.66%
1926	41aa, >P_13255... at 51.22%
1927	41aa, >P_13257... at 51.22%
1928	41aa, >P_13265... at 53.66%
1929	41aa, >P_13282... at 53.66%
1930	41aa, >P_13293... at 51.22%
1931	41aa, >P_13297... at 51.22%
1932	41aa, >P_13299... at 56.10%
1933	41aa, >P_13300... at 53.66%
1934	41aa, >P_13301... at 51.22%
1935	41aa, >P_13317... at 51.22%
1936	41aa, >P_13321... at 51.22%
1937	41aa, >P_13342... at 56.10%
1938	41aa, >P_13344... at 51.22%
1939	41aa, >P_13345... at 51.22%
1940	41aa, >P_13346... at 56.10%
1941	41aa, >P_13347... at 53.66%
1942	41aa, >P_13360... at 51.22%
1943	41aa, >P_13363... at 51.22%
1944	41aa, >P_13365... at 58.54%
1945	41aa, >P_13372... at 51.22%
1946	41aa, >P_13374... at 53.66%
1947	41aa, >P_13379... at 53.66%
1948	41aa, >P_13396... at 53.66%
1949	41aa, >P_13404... at 53.66%
1950	41aa, >P_13406... at 56.10%
1951	41aa, >P_13408... at 56.10%
1952	41aa, >P_13415... at 51.22%
1953	41aa, >P_13418... at 51.22%
1954	41aa, >P_13421... at 51.22%
1955	41aa, >P_13423... at 56.10%
1956	41aa, >P_13434... at 51.22%
1957	41aa, >P_13443... at 51.22%
1958	41aa, >P_13452... at 51.22%
1959	41aa, >P_13456... at 56.10%
1960	41aa, >P_13464... at 53.66%
1961	41aa, >P_13467... at 51.22%
1962	41aa, >P_13468... at 51.22%
1963	41aa, >P_13469... at 53.66%
1964	41aa, >P_13478... at 53.66%
1965	41aa, >P_13481... at 51.22%
1966	41aa, >P_13489... at 58.54%
1967	41aa, >P_13502... at 56.10%
1968	41aa, >P_13504... at 51.22%
1969	41aa, >P_13533... at 60.98%
1970	41aa, >P_13542... at 53.66%
1971	41aa, >P_13548... at 58.54%
1972	41aa, >P_13550... at 51.22%
1973	41aa, >P_13554... at 53.66%
1974	41aa, >P_13569... at 53.66%
1975	41aa, >P_13572... at 53.66%
1976	41aa, >P_13578... at 51.22%
1977	41aa, >P_13580... at 53.66%
1978	41aa, >P_13582... at 53.66%
1979	41aa, >P_13585... at 51.22%
1980	41aa, >P_13590... at 53.66%
1981	41aa, >P_13594... at 51.22%
1982	41aa, >P_13605... at 51.22%
1983	41aa, >P_13608... at 58.54%
1984	41aa, >P_13643... at 51.22%
1985	41aa, >P_13645... at 53.66%
1986	41aa, >P_13652... at 53.66%
1987	41aa, >P_13655... at 53.66%
1988	41aa, >P_13657... at 51.22%
1989	41aa, >P_13662... at 53.66%
1990	41aa, >P_13680... at 63.41%
1991	41aa, >P_13685... at 53.66%
1992	41aa, >P_13686... at 51.22%
1993	41aa, >P_13688... at 51.22%
1994	41aa, >P_13693... at 51.22%
1995	41aa, >P_13694... at 53.66%
1996	41aa, >P_13705... at 56.10%
1997	41aa, >P_13713... at 53.66%
1998	41aa, >P_13715... at 51.22%
[truncated: 61,783 more rows]
