# Supplementary material for: EnDeep4mC predicts DNA N4-methylcytosine sites using a dual-adaptive feature encoding framework in deep ensembles
Source: Genome Res. 2026 Mar;36(3):589–99. doi: 10.1101/gr.280977.125 (PMC12951953; doi:10.1101/gr.280977.125)
Supplement: Supplement 1 [file Supplemental_Code.zip › Supplemental_Code/EnDeep4mC-main/data/4mC/4mC_C.elegans/test_neg.txt]

>N_1
GGATCATGAGGCGAATGGGGCGGACAGGGTAAGGCGTAACA
>N_2
AACTCAATATACGAACGAGACTGGCGCGTGCAAACGTCATC
>N_3
GAATTTATTAGCTGGGCACGCTAAAACGCAGTATGGAGGGT
>N_4
TAAATATAAGTACAATTAAACGAAATTGGCGCTCTGATACG
>N_5
CCGTGGCCAAGAGGCTGGAGCCAATTTGATTTTATAACAAC
>N_6
GGTGGACTCGAAGGAGCACGCCAGGCTGACGTCGGTGGTCT
>N_7
GCTTCCCCCACGCCCATTGTCAACTCCACGGCTTTGCCCCG
>N_8
CGGGTTCGTCGAACTCCGCACAGAGCGCCGTGGCTGTGAAA
>N_9
AGCAAGGCAAGATCCTTGGTCATCAATACAATACATCTCCT
>N_10
TTAATAGTGCTGACTAACCCCCCCTGGCGATTCCGCAATGA
>N_11
GGAAGAAAAACCAAATTAGGCCTTAGACACACTTGTCCCGC
>N_12
CAAGCTCTCCTTGTATGGAGCAATAAGTACTCTTACGGTAT
>N_13
ATCTTTGATTTCACTGTGGGCTGCAATTATACAAGAGCACT
>N_14
CTTAGCCTTGGTCTTTTGTGCCTTGGGGGGATCAATCCAAT
>N_15
GAACAGAATTACGGCTTGGACGGTTAAACATATTTGTCTTC
>N_16
TTCTAGCACTAAGCTCACAGCGGAGGGGAGACAAATTACAA
>N_17
TTTTAGGGGAACAACGCCCCCTGCTTTCAAGGGCCAGGGTG
>N_18
GGCCCCGGAGAGACATGAAGCCGAATTACAGCCTCCGAATG
>N_19
AAGCGCATAAAATGAGGTGTCCAAACAATACTGAATCAAGG
>N_20
CGCTCATTGAGCCCTTGGGTCACTGGCGAGGACATGGATCT
>N_21
ACGCGGAGTTCAGGGATATACCCTGTCGTAGGCAAAGATTT
>N_22
GCCTAATACAACAATGGACACTTGGCTTCTGTGAAAGGCCC
>N_23
TATCGGATCTCATATATGTGCGCGCAGCGAAGCTGACATAG
>N_24
TTTGTGCCCCAGCAAATCTTCGTAGTAGCTTTAGATGCTGA
>N_25
TATTAATTACGGTTCGAGTTCTAGACGGTCAGACTTATGGG
>N_26
CCGCGACCTGATAGTAGCTTCTACTTGGGGGACTAAAACGT
>N_27
GGCAGGATGTTTCTCATGCTCATATTGAACTTGTTAAAAGC
>N_28
AGGATAGCTAAAGAGCGAACCTGTGTCCGGGACGTGTTGCA
>N_29
CGTAACCCTCGAGCACTCCGCAGGAACAAACAAATAAAAAC
>N_30
ACCCCTTTATCGCTCTCTTGCAAGGCGTGCTAGCTAATCCG
>N_31
TAGCATGCCTTCATTGAACACGCCATGCTATCCCCGGTAAT
>N_32
TATCGAGAAACGGAGGATGGCAAGAGAGTCCCTTATGTTGT
>N_33
CGCGGCGGGGTGGAGAGACACGGAGAGTTCTTCGCGTCCAG
>N_34
ATCATAACCAGTAGGCGAGACTGAGCCCCCGGCGAGGAGTA
>N_35
CAGGCAGTCTGTTATTAAATCAAACGAACTAAGCGTAGATT
>N_36
ACGGGAGGCCACCTCGCTGACTCTCGGTTCTGATAACGCCC
>N_37
CCAATCTCCACACCTTTACCCCACCCTGTGTTCCTCTCTAA
>N_38
TCGTCCCCAAATTCAGTTATCACCACCTGCCACATGGGATT
>N_39
GCGATCTGGTTATGGGCCCTCCATTTACCGGCGACCATAAC
>N_40
AACCAGGAAGTTAGTCCGCCCGGCGACTACATCCCACAGCG
>N_41
GCTCGGATTTTCAGAAGACTCTGGCCGGGTATGATCGTTAC
>N_42
CCTTCTCTTAACGAACCGTGCTAGATTAGAGTCTTGGCGCC
>N_43
GATATTTCATTTAGGGCTGGCAGTTGCCCTTCAATAGTGGG
>N_44
TTACAATTGGCACGACAGCACTCAGCGTTCAAAAGTATATG
>N_45
GACCTTAAACCTCCTCTTCGCGGAGAGTTATAGACTAATGA
>N_46
GAAGTCTTGCAATTTTTTAACCCAAACTCCGACCCATGCCT
>N_47
TCCTTTACGCACCCTAGGTACAAAGACCCTCCATGAGCAGA
>N_48
TTGTTGTGGAAGATGGTTCCCTTCGGTATGTAACTTATCGT
>N_49
CAGAGAAGTTTTCCTAGGTCCAACTCTCCAGTTCCAGCACT
>N_50
CTCTTTTCCACTCTTAGAGCCAGACCCATTCAGCGCATCGC
>N_51
TGCGCCCCGAGTCTTTTAAGCCCAGGATGTCGAGGAAACGA
>N_52
GGTTTCTTTATTGGGCCCCACTAGCTCAATGGCCTGCAACT
>N_53
CCCGCCTCATCCGTCCCCGGCTGAACACTCGATCAAGCGCA
>N_54
TCAGGGCTGTCTGCTTCAAACAACGGCAAAACGCTTCTTTG
>N_55
TGGATTCCGTACGCACCAGACCATGTTCATTACAACGAAAA
>N_56
CTCCCCCAAACCGACATAATCAGGCCCCGAATTAAGACTAC
>N_57
TCTAGTAGGGGAGTGGGTGTCAGGAGCGCTTCCGCCGGTGT
>N_58
GGAGTCCACCACCGCCGCATCATAGGTCAAACTCCCCCAGA
>N_59
GCATAGCCCGCAATTAGTCTCAAAAGGGACCAAATCTTAAT
>N_60
AATAGGCTACTACCCTTGCACGTCTAAGCTAGCCATATACG
>N_61
AAAACCAAGTGCTATTCACACCCGCAATAATTATAGAGATG
>N_62
ATATGCACTGTCTTAGGACCCGAGTTGCTGTAATTTTAAAG
>N_63
TTAAGTCTCGCACTGGACACCATCGGCCTTTGGATTACATT
>N_64
CCTTATACGAACCGGATGACCCTTACGCGGGACCTTGGAGG
>N_65
TCGTTATCTAGTCAAGAGACCGTTTGAACTTGGAGGCGCCC
>N_66
TGACGTAAGTGTGTTATAATCCGTTTGGTAGGGGGTGAAAT
>N_67
GCAAGTTTTATAATATTGCCCTATAATTTACTGTACCACAG
>N_68
CTTTTTGGGGAGTTCTAGGACTCTGAGCACAACCCGATATG
>N_69
CAAGGTATGTAGAAACAAGGCTTAAGACTGAGCGGTTTTCA
>N_70
TCAATGCTCTTGGTGCTTATCTTTATGTGACAGGATAGATC
>N_71
ACCAAAGATTGATGTCCGTGCCGCAATTAACGGACGTGCGA
>N_72
GACATGACTATATCTTATCGCGTTTGTTAGACTGTGGTAGA
>N_73
TGAGTATTCCCTTTCCTGTTCTCAGTATAAATCTATCCGAT
>N_74
GACCAGACGTACAAGCAACCCAGAAGCTTGTTATTTTTGAT
>N_75
GAAAATCGATCCCCCTTATACGCCCAGGCAACCCCACAAAG
>N_76
GAGGAAGTGCCCGGGAATGTCCTATGTAAAGGCGCCCCGCG
>N_77
ACGGGCAATTGACAGTGGAGCAGGTTGGTCACATGTGTGCT
>N_78
GACCTTACGTCGAACCGATACAGGCAATCGACGCTCACTAA
>N_79
TAACATCCATACACCGCCCCCTCCTCAATTCCATTTCGTAG
>N_80
ACGCGGGAGCCCAGCTGTACCAGAGAAAGTAGTCACGAATA
>N_81
AGATTACACACAGTCCTCCTCCATTCTCGCCCCGCTACGGA
>N_82
GCTAGAACTACGGTCAAATGCTGTTTTCCTTCTGTTTCCCA
>N_83
ACCTATTTGCGGAAAATACCCTATCGGCAAATATTACCCTC
>N_84
AGTTTGGTGAGTTGTGTTCACAAATGGTCCACGCAAAGGCA
>N_85
TCTGAAGTCGGACCAATTAACTGTACGCTGCAGGAGCTGCC
>N_86
GCGCAAAGCCGGCCTGTATACACAAGGTCTCTCCGCCATTC
>N_87
CCCATATACACAGGCTAGTGCTATGGTTCATGAATCCGGCT
>N_88
ATATCAGGGAGAGGGTTCGCCTATGAATGGGCCCTGTGATT
>N_89
AGAATACCAATTGCACCGTTCACAGTGAGGGGTGACGCGAA
>N_90
TCTGGAAGCGTCTTTGATAACAGACGCCTAGGTGCCTCTGG
>N_91
GAATTTCCCACACACCCATACACCTCCTATACTATCAGGGT
>N_92
GGCTCTTAACAGTATAGTACCCTACGCGATAGACTAGGAAC
>N_93
TCAGGGGGGGTTCGGAGTCACGATGTTAAAAACAACGAACA
>N_94
CGTCTTGGGCTGAGAACTCACGGGGCTGGCTGTATCCCGCA
>N_95
GACTCCGCCACAAGCCTGTACGGGATGATTCTTAGTCCGCT
>N_96
CAAATGAAAGTCTATCTCTTCTCTCCGGCGTCGAGGACATC
>N_97
GCTAGGATAAATTAGAGCAGCTTGGATCGAGCATCATTAAC
>N_98
ATTAATAAAGTGCGTTACTTCGGCATGTGGCCAAGCAACCA
>N_99
ATATACCGACCCGAAGGGGACCGGGAGATTGCCCCGAGTCA
>N_100
CGGGTGCGTAAAAAGGCTCACTATGAGTGGCAGATGTTACA
>N_101
CTTACTTCACAAAAGGAAAACACCAAAGACAGGGGTTTCAA
>N_102
CAGTGGTTTGGTTAGTTCTCCACGAATGGCAATTACCGAAG
>N_103
TAGTTGTACCGAGAAGGGCGCCTCCCATGTGCGAGTTTATT
>N_104
CCTCCTTATCCAGCGTCTCGCGCATCGAATGGGCTGGTGTA
>N_105
GTAACTGTCGCACCCATCTACACCCCCCATGTGGCGCTGCT
>N_106
CAGCGGTGCTAACCTGACTTCCGGATGTCCCCTCCCAACTA
>N_107
GGTTAGTCGGAATATCGTTTCGGGTGCAGTTTCCCATCCGA
>N_108
CAGTCCCCCTCTCGCGCGGTCCCACGCGTATGATCTCCATC
>N_109
TATGCCCACTTATGCCCCTACGAAAGATCTTAGTCTGCTAA
>N_110
GAACGCGCTGTACAGTACGTCCTTGTTCACCGTAAAAATGC
>N_111
TAAAAGGCTCTGCCCCTATTCCATCAGGGGTTAAAACCTTC
>N_112
TTCTCCACTCGGGTGTATACCTATCGGGGGTTATAATCTGA
>N_113
CGAAAAGATATAACGGTGAACCCCACCGCGCTAATTACCTA
>N_114
ATATCTTACCGCTGATTCCTCCTAATCCAACCTCTAACCGT
>N_115
AGTTTGGCAAGAACGGAGGGCCATAAACGTTGGCTGGATCT
>N_116
CCAAAAAAAGATATGATAGTCCGCTAATAGTTAAACGCCTT
>N_117
TGACGTGATGAAAACGTAAGCAAGAAGAGAGGTTGTTGGGT
>N_118
GCGATATTTAGTCTCGCAGGCAGTGTGGTGTCCAAGGAGGG
>N_119
GCAAGTCCGAGGCAAACCGGCTGGGCAAACTTCCGAGTTCC
>N_120
GGCTGATAATTTTTAGTCAACTGCGAGCGGGCTAGAGGGGG
>N_121
AAGTAGCCGAGCTACTAGACCCTAGCTCCGGCGAACTTAAA
>N_122
GGCGCCAATCTACGAACTAGCTATTATTTAATCAGTTACTG
>N_123
CGAAGTTGTAGGTATGTTTCCAGGGAGGGGAGACGAGGAAG
>N_124
ATATCATTGTCCCTCGGGATCAAGGGAAGCTGTAACATATA
>N_125
TTGCATTGCTGCTGGTTGAACGACGATATTTAATAGCGGGT
>N_126
TGGATAATTAAAGAAAGCGGCGTAGATTATAATGGAGGGGG
>N_127
GTTCACGAAGGAAGTGTTTACTGTCGCTAAGTATCCCTCCG
>N_128
GAAAACTGGGATGGATAGGGCTTTAAGCCCCATCTACCCCC
>N_129
AGGATGTTGCAACAAGCTAACCCCATGACCAATATCGACTG
>N_130
GGCAGTCGGGCTCAACACCGCGAGAACGTTAGGGGTTAGTT
>N_131
CCCCCGCATGAGATACTAATCAGTAGAGCTCAAAAATTTTT
>N_132
CGGTTCGGTGCTGCCCAATACAGTTGATCTCCCCCGCTAGG
>N_133
GGGGAATCTAAACGGGTCACCTCTGTGCTTTGTGATCTCTT
>N_134
AATGAATTATGAGCTTATGCCTGAGACATAACAGGTTTAAG
>N_135
AGACCAGCGCCGGGCGGTTTCCCGGCACATATGTCGTGTAT
>N_136
ATGCGATTTCCTTTACTATCCCAAAAGAAGCCCTAAGAGAG
>N_137
TCCTGCAAAATACGCCGGTACCTCGCACTTGGTCTTAATAA
>N_138
GGAGTGCACTCTTATAAAGGCCTACTGGACACATAAACCCA
>N_139
GCCCGGAGCGCCGCGAAGGTCGACAATAATCATCATCTCCG
>N_140
AAAGCCATACAAATGGCGTACGGCACAGAAGATCAATTGGC
>N_141
GTCGCTAACAATTGACGGAGCAGGGATTTGGACGGAACCAA
>N_142
ACAAATCGACCCCGATCAACCGCTGCTAGTCCATTATTTCC
>N_143
CATCTGGTACTACATGAGAACCAACGTTGTTAAAGGCCTTT
>N_144
ATCCCGTGGCCGGTTCAATACTCGGTTGTGAAACTAAAGAA
>N_145
CTTCACCATGAAGTGACCGTCACAAGGGCTGTTTTACGCGT
>N_146
AACACTACGGGGTTATAGTCCAGCGAAGGGGCGAGCAAAGG
>N_147
CCCTTAAAAGGTCACTCAATCGATCCATTATAACATAACGG
>N_148
CACAAATTGATGTGTCTTTTCTCGGGAAATTATCCCAATAG
>N_149
GACGGCGGTCGCAAGGGTCCCCATTGTTTAGGTCGCATGTA
>N_150
AAAGAGCTATTATTTGTTCCCTTTTGCGGGTAACGGACTGA
>N_151
TCTCCATACTAATGGATCGCCGGTATAGTAACGGGCTGTCC
>N_152
GTTGCTGAAAGTTTCAGCGTCTCCGACCCTAAAGATTAGCT
>N_153
TCCGATCTTCCCTGGCCAAGCGAAAAGAGTTCCGTAGCCGG
>N_154
GTCCCGAAGCTCCCTAGGAGCTACGGGAATAAAAAGCGAAT
>N_155
CAGGAGTGCCGTTTAGATCCCAAATGAGAATGTGTGGCGGA
>N_156
CAGTGCTCAGTAATTAACACCCTGGAGCATTTTGCCCTACC
>N_157
TGATTTGGATAGACCTCCGCCAGCACCGAATATGTCTTTCG
>N_158
TATATGCTCTCCATCGGATACAATTAGGAACCTCGGGCTGG
>N_159
CTTGGATATTTCCCTGTCTTCGAAGAGACAACTATGAATTC
>N_160
CAACACTTCCAAACGACGTGCGTCCACGCGCTTGTATAATC
>N_161
TACAAGACCCGACGGGTAACCAGAAGCCCCCCATAAGCGGA
>N_162
AATGAACTGAAGGAGTGGAACTTGCAAATCTTACTATGCAA
>N_163
TCACAAGACTCCGCTAACATCCAAACCAGCAACCTTATCAT
>N_164
AGGGCACGCAACTCACGGTACTGGGTCTGATTCAGCCTTTT
>N_165
TCAAGGGAGAGTGTAAAATACGTTAGCACGGATCAACCGCG
>N_166
GTACGGGAGACGAAAGGAGGCCCTGACCACAATGTCGGTAG
>N_167
CATCGATATCTGTCAGGTTACGGTAATTATAGACACAAAGA
>N_168
AGAGCGAACGAAAATACTCCCTCACTGGGCAGTTGAGACTA
>N_169
TTGTATCGGCTTATGAGAAGCAACGGTGCCCACATTTTGGG
>N_170
ACAGACACTGAAAATATTAGCAACCCTCAAACAAGGTCCTT
>N_171
CCATTGCCCGCAAGCGCCATCTCAACTGATCCCGGTTCTGA
>N_172
GATGTGCGGACCGAGCTAGGCACACCAGATTTTCCCGGATT
>N_173
GCGCCCACTATCGCATCAGGCATATGAAGTTGGCCTCTGGT
>N_174
TGCATACTTGAAAGGTACAGCGTCCCTCAATATAACACTCC
>N_175
GGACTAACTACAGATCATCACGGTAGGGGCGGGGGCCGCGT
>N_176
TAACTTAGCCCGCCAGTTAACCGGCCTCCAGAGAGCCTGAT
>N_177
TACCAAACTCGTATGCAGGACCTGGCCTATGTATTATCCCT
>N_178
ATTGTTTTATGGTGCTTAGTCTGCGAAGCGAAGGGGAGGTA
>N_179
AAGACATTCGATGAACGTCCCATAGCTACACCATTTTATTG
>N_180
GGGTCAAGCTGTGGAGTAATCGCGAGGTTATAGAAATACCC
>N_181
TTTTATCCTACGCTTATCTCCCATGTTGCTAATTTTCAGTG
>N_182
ACTCGAACATATTGCCGACGCACAACAAAACTATGAAATCT
>N_183
TATTATCGGTTTTATAGGTGCTTGCAGGAGAGTGTGTCCGC
>N_184
TTAGCTTCCGAGCTTGTTGGCGTATGTATGGGACTTGAAGC
>N_185
TGACACCGTCACTTATACGACCCTTTGTATAGCGGTGGGCA
>N_186
TCCCAATACATAATTTACTACCCCCCAGCGTTGACACTAAC
>N_187
TGTAAAGCTAAGGGGGAAGCCATCTCAGAGTGCATAAAGAG
>N_188
ACGTTAGAATATCGATAGACCTTTTGGCCCGTGGAGGTGGG
>N_189
GGCTGTCCCACGTCCACTAGCATGAGGAGGCACTGGGTTCC
>N_190
ACCGACCCACTCTCATTATGCTGCGATTCACACATACAGAA
>N_191
CATACCATCGCTCCTTCCTTCGCCGGGCAGGCCGGTGGAAA
>N_192
TCGTATGGGGGGGGGAAAAACCGCTCTACTCACGGTACGGA
>N_193
ATCCATGGGATCCTCCATAACTCCTCAGACCCATTTTATTC
>N_194
CAGATAACCGTTGTGGATATCCCATGTCTGGATGGATCTAT
>N_195
AAGAGAGCTACGGTTGAGTTCGTCAGATACCCTACTCGCAT
>N_196
GGGGATTTAGGCTTATTGAACAAGGGGGCCCTCGGTCAAGT
>N_197
TCAATACCACACGGAGATATCTAGTCGAAGGGGAATAAGCG
>N_198
TCCATATTCGGCGGGGTTCCCCCCCACAGTTACCCACATTT
>N_199
GGAGGTGCAATGGTTCCCGCCATGGTGCATAAATTGTTCTG
>N_200
TGTCAAGCGGGCTTTGGGCACCGGACACACGCTGGACGGAT
>N_201
TTAGAGGCAGAACCCGATTGCGGCATGTGGTTTGCTTTAAT
>N_202
GTTTCGATTCTCTAGATCTCCGCTTGTTAGTAGTAGCTAGG
>N_203
AACGTATTCCTTCGGCGAGACGGGCGATTCAGGAGACATAG
>N_204
TCCCCCTAAATAACAGTTAGCTAGAAAAAATGCTTGCAATG
>N_205
GTGTCAGAGCTTGATCCAATCAACCCTCTGATAAGTACATG
>N_206
GAAGTGGATGGTAAGTCCCACAACAGTTCCGCTCCGATACA
>N_207
GTCAGGCAACAATGGAATCTCCGTGAATCATACAAAATATA
>N_208
GAGGAAGTGTCCTGATGCGCCGCGGTGAGGTTCACAAACAG
>N_209
GGCGATGATAGCCCTGCTGTCTACAGCACAACAAGATTAGG
>N_210
TCAACATTAAATTACACGACCCCCAGCGCGCGTAAAGTGTT
>N_211
AGGGTCCTGCTATCACGTTCCAGATGCTGTAGAATACTATT
>N_212
TTCGTAACCGTAGGGATCCTCGAGCGTTACTCTTAGAATTT
>N_213
ACCCCTGGTCACTCTTAACCCCAAAATCTGAAGCAGAAAGA
>N_214
ACTGCGCTCTCATGAGTGGACACAAACGGACATCGTCACGA
>N_215
TATTTATTTACCCGAAAAATCTGGCACCCTGAATGGTACTT
>N_216
CAATCGCAAGCACCCTGAGACAACACGGGGTAATGTATCTC
>N_217
CGAATGGATAAGATCGAACACTATACCTCGGTCTGAGAGCC
>N_218
CCTACACAGACCCTTCCGGCCGCAGTTTGCAACCCAGTTGC
>N_219
GCGGGCGTGCGTTTAACCGTCTTCTGTCAAGTAGAAATTTG
>N_220
GGAACAGTGGTATAGGGATACTTAAGTAGACGAGGCGAAGA
>N_221
ATGAGGTAATTACGCTGATTCACCGCGGGGTGTTTGGTTCT
>N_222
GGGAGCGCACTACCACCCGTCTTGTAGTACTTCGCGGGAGA
>N_223
ACCTACCAATGACCCGGCGCCGTTATAGGCGTGACTGAAGA
>N_224
GATCCGTGCCCTTAACATTTCACGTATAAATTGTGGATTCT
>N_225
CGCAGGGCTCCTGTTTGGTTCTCTGAGTGGAAGAACCTTTT
>N_226
AGACGTTTTTATGGGTGCCCCGCAAATGATTAAGGGGGTTC
>N_227
ATAACAGATTTGTGGCTTAGCCCCTCGTTGGCGAGAGGTGG
>N_228
ACTGCCCATCAGTTCTTTAGCGGAAGCATGGCGGTTTGCAC
>N_229
TAATATACGGCTTTGCGAGGCAAGCAGCAGAATATGCCTCA
>N_230
GGCATTAGGGCGAGTCGGCACTTGGCATTTCGCGAAGCCTA
>N_231
AGTAGGGCATGTCAAGACGTCACGAACTGTGGGAACAGCCG
>N_232
TCTAAGTAGGCACCCGGACACATTTGTGAAGCGTAAAAAGA
>N_233
CGCTGTGGGTGGTTACTGCCCCCGTACGGGAAATATGGTAG
>N_234
CCTCTCCTGTTTTTTCAAATCTGAGTGATTTTCTTATTAAT
>N_235
TTCGACGTCCGCCCAACGTACCGTTATAACCCGCGCCAATC
>N_236
GTGACAAGGGGTGATGTCCCCCGATTTTCAGCGGGTGCGTA
>N_237
ACCCGTATCCCCTGTGTTAACCTTTATCTTTCGGCGAATAA
>N_238
TGAGGGTCTCTAGGAATAATCCGCATGCAGCTGTGCTAACT
>N_239
ACAGTACGCCTAAACCGAATCTGATGACTAAACTCAAAGAC
>N_240
CGACGCTCTCGCTTAGGATGCTTGGTTTCAGGCTCAAGGTG
>N_241
GCAGGGCCGTAGGCCAGTGACTAGGCTTCAATTACAATAGG
>N_242
TGTATCACGGATGAAGCGGCCCACTCCGACTGCCATCATAG
>N_243
ATTAGGGAATGAACGAAGTTCCGATTATTTCCAAACACGTG
>N_244
GGCCGTAGGTGGAATCGGGCCGGTGGCATAGCGGACCATTA
>N_245
CCGTCGGGCGCGACAAGTAACTGCTGGTGAAGTACGGACTC
>N_246
GGTTCCCCGACCCAGTAGGGCCCGAAAGCACCAAGTCTATA
>N_247
ATTCACTTTCCGGTCGTCAGCGTTAGGGCATTTGTAGAACT
>N_248
TTCAATTCGGTAGTCCCTGCCTCGGAGCATGCGACCCCGCC
>N_249
TCCCGACGCTGTCAGCGTACCACTCAGCGAAGTCCTGGGTT
>N_250
AAAGTCAAAGGTGCTGCCGGCCCGTATATCCCCACCCTTGA
>N_251
CCGTGTTTCAGCGCCCAGGGCGTCACCTATTAATAATTAAA
>N_252
ACGGCCAAAGTACCTTTTCACGTAAGGTCCCGCCCTATCGG
>N_253
TAACTCTACACATCAACAGGCCCGAAGCCGGGCCGTGTTCA
>N_254
CACCAAGGGGGTATTCTAGTCGCAGCCCTGCTATACCAAAA
>N_255
TGGACGCAAGCTCATTAGTTCTCTGCGCCCTTAAACGGAAC
>N_256
GGGCCAGTTGATGTCTACAGCCAAGACATAACACGTCTGGC
>N_257
GCGAATTATCGCTTTAGAGTCGATAACATAAATATCAAAAT
>N_258
ACATCTCCCGAAATAACGCACAATCACCAAACCGCGTAACT
>N_259
ATGTTCGAGAAGCAGGCCTACCAACAGGTGCCACCAGGGTA
>N_260
AAAGCACTCCCTCCAAGATGCGTTTTCCATTTCTTTAGTTC
>N_261
ATGGCGGGTTGAGTGTGAAACTCTTGAGAAGACGTTTGAAT
>N_262
AAACACTGGAAAAACTTGCTCACTGCTGGGCATGATCGGGG
>N_263
CGGGTTAGGTATTGGGGTTGCCTTTTGATGTCCTAGTAGCG
>N_264
GGCGCGTAGTGTTCAGTTTGCTGGGGAAAGAGCGAGGCTCC
>N_265
AGAAGGTAAAACGTCCCATTCCGCAGATATACTGTGTTCGT
>N_266
TACTTGGAACTTTAAGCGCACAAGAAATAGATGATCGGCGA
>N_267
TGTCGATTGCGCTGAGCCAACGGGGGTATGACCTTCTAAGG
>N_268
TAGTATGCGGGTAGTCCGTCCCAGCACCATGCCAGCAAAAG
>N_269
AATTAATTTCGGCATTGAGTCGCCAATTGCCGCCTGACATG
>N_270
GGTGGGATGATCGCCAATAGCCTGAACACGTTAACTAATAT
>N_271
ATTGTGATAGGTTAAAACAACGACAAGGGTGTCTTGCCGAT
>N_272
GGCCTATATTACCATCCACACGTTTTACGCTAGCAGCAAAT
>N_273
CCTCTAACATCCGCAACAACCGGTTGGGTGGTGGCCCGGGC
>N_274
AGCTGACAGGTAACAGAAATCTGATACCAAGATGGTAAAGG
>N_275
AGATGAAACCAGGTTCAGCCCCGACGAAACAACATTATGAG
>N_276
GCTTAGGAACGGAGCATTCCCATATGTGCCCGCGTGCGTTC
>N_277
ACTGGTATTGAACCAGCAAACGAAGCGCAACCATAGCGAAA
>N_278
GACGGGTTCGATGCCCCAAACGTTACGCGATGGCCTTTCCT
>N_279
CGGGGTATCACTCGTGAAGGCTAGACTCGGTGCGCTCAGAG
>N_280
CAGCCGTACGCAAAGTCGTGCGGGATCCCCCTTCTAGGCCT
>N_281
TGATTATGTTTGGAGGCTGCCCCTCGATTCAGTCCGAAAAC
>N_282
ATATTCCAATCTGAACCACTCAAGCGCCTCTAATTAATTCG
>N_283
TAGCTTGCTTATAATCCTCGCGATCTGAGCAAAGATGACGC
>N_284
TGACGGAACTCGTAAGCTTGCAGAACCTAAGAAGTCAGCAA
>N_285
TTATTCGCCATTGGCGTATACTCCGCAAAGTTCATTTGCGG
>N_286
GGGGGGCCCTTTATTTTATCCGATTCGGTGGCATGCAAGTA
>N_287
GCAGATATCCTTCCGTTCAACGAAGGAAAATAGGCCATCTA
>N_288
TATTGGACGGGGCTTTGTACCAGTACATGTTGATGTTCATA
>N_289
GAGGCAATCCGATACACAATCTTAGGTACCGGTGGGAATAA
>N_290
TAAGTAACTTTTTGGAAAAGCCCGGTAATTGCGGGGGTCTG
>N_291
CGCTGTCTGTTCAGCGGAGTCGCAGATGTGGGGAACCCTAT
>N_292
GAAACATTAACGACGTACCCCACCTACCCGAGCCTAAATGG
>N_293
CGGCCAATAGTACGAGTCCTCCCCCAGGTGCAAGCAAGTCA
>N_294
AGTCTACTATTTACGTACGTCAGAGTCCAATGGGAAGCAAT
>N_295
ACCAGGCTCAGGAGAATTTACGGATGAGTGAACTAGAAACA
>N_296
GCAAGGATCGCCCCGGCTCCCTGTATTCCTCGCGTTTAATG
>N_297
ACTCATATAATTATGGTCACCCGCCTGGCTGTATTGGCTTT
>N_298
CGGTCTCACTAGGAGACAACCGGGGACGGGGACATCTTCAC
>N_299
AGAGCTCGTGGAGACATATCCTCCGCGCCACGGGCCCCCTA
>N_300
AATGAAAGAAATGTTAGTGTCTGCGTCCGTAGACCCCGGAC
>N_301
CGCCTGACAGCTGTTTGGTTCCCGCGTTCGTAGACCGATAA
>N_302
TTCTTTGTGAGTGACAGTGACGACAAATAGCCTGCCAGTGG
>N_303
CGCTGCGGTTATCGACTGGCCTAGGGCGCAAATATGGTTTT
>N_304
CAATTGACCAGAGGAAATGGCTGGGGTGCCAAAAACTACCG
>N_305
GGACACGGTATGCGTGGGGACGAATAACTATAGCAAAAGAG
>N_306
GGGCTGGGGCAGCGGCCTAACGATCCATAAGACTGACCTGT
>N_307
TAATCGCAGGAGGAGGCTCCCCACAGTGCGAAGTTAAGTAG
>N_308
TTTCGCAAATCCGGCCTCACCACGGCGGTATTAATGTACAT
>N_309
TTGCCACGTCTACTCTCTGCCAAGGGCAAGGAGGTGACTAA
>N_310
CTCTACGGGCATCGGATGGTCAGCTCTATTACTCGGCGCGT
>N_311
GTACCGCGGGCGTTGGGTTACTCTGTATAACGCGTGTTCTT
>N_312
AGTAACGAACATATTTGGCTCCTAGACCGAAGGATTTCATA
>N_313
GTTTCGCAGGCAGTTTACTACTGAGGGGTTTCGCTTCTAAC
>N_314
CTAGCGTCAGGGCTTAAATTCTCGAGTAATAATTGACGAGA
>N_315
ATCTAGATCACGATCTGGGACGGGCCTTTTAGAATCTCTTG
>N_316
GGGGACAAGTCGGTATGATGCAAGTCCGCGATCCCCACGTA
>N_317
CCCTTCGCGCAAGTTGTAGTCGTGAAGGCAACATCGAGACA
>N_318
GACTTGACTGTTGGGGATTTCAACGATAATCCGACTTGAGC
>N_319
TGGCACAAAAGCCAGTTCCTCCTTTTATTTTGGTCGGCAGG
>N_320
CTATCCAACGTAGACCGGGGCGCGGATAGGAACCCCACGTT
>N_321
TCTTTTTAAATGGTACCAATCATAAGAACGTAAAAAAACTG
>N_322
CATAATATATTGTGACATGTCACCCAATTGATCACAGGTAA
>N_323
ACTGAATAAAAAAAACATTCCGACTAATAAGCCGCATGATA
>N_324
CCTGTGCACGCAATGTTCTACCGGTTAGGTAAAACAGGCCT
>N_325
GTGCGGGCCTCCCACGGGACCAATTATGATCGACGTGTACA
>N_326
CTAGGGACGAACGAGTGTGTCAGCGTACTCTCCTCCCCAAA
>N_327
AAGACCTTTATATCTTCCGGCTACTGGCCTAGGGACATGCA
>N_328
GGGCTCCCTGTGAAGCCCCTCGAGAGATAAAACGGCCCAAA
>N_329
CCTGTAGCTTGAGAATGGAACATCTGTTCTCGTCCTGGAAC
>N_330
GAGTGTTTGGGGATTGGCTACTTGAGGACTGGTGGAGCGGA
>N_331
CTCAATTTAATTCCCGGGCCCTCGCTGCGATGTACTAATAG
>N_332
TTCTACCTGCAACGCGGCCCCTATAAGCGGGGGACCCAGTG
>N_333
ATGAAGGACAGAGGGTTAATCATGGTCGTCCCCGGGGACGG
>N_334
GTCATCCTTTGTTATAGTTCCAGTTGTCCTTTGAAAGCTTA
>N_335
TGGTTACCGCTCCATAAGCGCAGGGTGCCATCTTTGATAGA
>N_336
ACGAAGTCTGTTATAATAGTCGGGGATATGGATACCTATCG
>N_337
TAGTCTGACTTGTTGATAGGCTATCCGGAACTGTGAGCTAT
>N_338
ATAACGCACCTATACTTTTTCTGTGTTAAGGGTTTAGAAGG
>N_339
GGTCCTCAGACCCAATCTTGCATGATCCTTTTAGCTTGAAA
>N_340
GAGGGGTCAATGAGTGTGGCCAAGACCATGGATCGAAAAAG
>N_341
GGAACATCATAGTGGAGTGTCTGAATAACCCTGTTATTGTG
>N_342
GGACAGCTCATTGGTGTTAGCTACAACCGACTGAACGTGCG
>N_343
GGACAGTATGTGACTCACCACTAGCGACACAGATGGACATA
>N_344
GGTTTAGGTGCACTGGCAGACGTAGGTCGTCCGATTACAAC
>N_345
GCTTCTGGGCATGAGTCTTCCGGGGACATAGAGTACCGCTC
>N_346
AGGATGCTGCTACCATATTCCCTTGTATCTCTCACCGGAGG
>N_347
AAACAGAGCTCCCCGGACCTCATCAACCTGCACCTAGTAAC
>N_348
TGTTAAGACTTATATAGATTCCCTTTCTGTAGAAGGGATCC
>N_349
AACGTGTGTCGTTCATACTACGGAATCGTTGGAATGGGCGT
>N_350
CATATGGCCATACCAGTCGTCAATTGGGGTATAGGTAGACC
>N_351
TAAACGCTCAACCACTTCATCTGCTTTTGCGTCGGTAAAGC
>N_352
GGTTGCGAGGCCGTCTCAACCTCCAAGGTCCTTTAGGGTTA
>N_353
ACACCGTAGTGATATTGCGGCCCCGCCGCGAAGTCATAAAT
>N_354
TTCGGAAACGTCGTAAGAAACAAGGGGAGTTTGTGGCTTTG
>N_355
TATTAAACCTTATGCACTTACAAACATCAGCCGTATATAAG
>N_356
GTGTCCATGGGGGGGGTAGACATGATTGGAGAATGCTCACA
>N_357
AGGAGGGGATGAGTCTGTACCTTCGCTGTTGCATCGTGAAT
>N_358
ACATGACCTAGCGACAAAGCCCTATGTGAAGGTAAGAAACC
>N_359
CTTCTCTCGGTATAGATTTACAGGTAATTCTGGAATACTAG
>N_360
TCGGCCCACCTAGAGGTGTGCTTATAAACTTCCAGCAGCCG
>N_361
GTGGAAGGTGTAAAAATACTCGTGGTCTAATATATAGTTAG
>N_362
TTTAGATGAACCGACATCAACCAGACTCTCGGGATATCAGG
>N_363
GGGTCCCCTGAAGTGCCGCGCGCAATATATGGAATCATGAG
>N_364
CGAACAATGAGTCGTAAAATCCAGGGGTGGGGTCAGCATAC
>N_365
TCCCCTCAGTTATGAGAGTACCACGGCGGGATTTCCCCCGC
>N_366
TTTATGTTTACTGTAGAACGCACGTCCCCCCGTCACGAGAT
>N_367
TGTGTCCCCTAGCTGGAGATCGTTGTGATCGCGCGGTCCAA
>N_368
GGATCGATGTGCTATAGACTCGGATGGAACCTCATTGAGAC
>N_369
CTGATCCGAAAGTACGGGTTCTTATGCCGATACCGAGATAC
>N_370
GCTTGACACTAGAGGATTGTCATCCTAAGACGTCGTCATTA
>N_371
TTTCCCCAACCGGCTGGAGTCGACTGAATCCATAGTGGGCC
>N_372
CCCCGCAAGGCCAGTCGTTACCAAGACCCCTTCTCTTCACC
>N_373
ATTTAAATCAAATCGTTACACTTGTGCGGGGTGGAAATCCA
>N_374
GAAGGCCATGATGTGATAAGCGGACCTTGCTACGCGGGGTT
>N_375
AGAGTAACATAGCCCGTGGCCAAAAAAGTTTTATACCGTGA
>N_376
AAAGTAACGCGCAGAAGGGTCGAGTCCTAAAGTTCATTTAA
>N_377
AAAGTCTATCCAATAGCTAGCGGCTCGATGTCCACACACCC
>N_378
TACACATAGTCGGCGGGAATCTTTAACTAGGGCCGACTCTC
>N_379
TATGGGGTCGTGTTAGGTCTCCCCGGCCCGCTTTGGATCCG
>N_380
TGGTGTATACACCTAAATTCCCTTGGATAAATTGGCTAGTG
>N_381
TGCTGAAATTTCTTCACGCTCCAATCCCAAACTAGGTGCAC
>N_382
TTTTGCGTCAGGCAGTAGAGCACAGTAGGTCTCTGCTTCGT
>N_383
GTGTATCATAACCTAATAGCCAGAGCTATTCACCCGCCTGT
>N_384
CTGATTGACCGGTCTAAGGGCTATCCCGTGAGATTGCTCCA
>N_385
AGCTCTTAGCCTAGTTATATCGTATTATTTGACAGGTATGT
>N_386
CTCGCTGGCCCGTACTACCCCCCATATAGGGGTAATGTAAT
>N_387
ATCTGGATCGTTTTAATCAACATTACGAATACCCGATCCGT
>N_388
CCAGAATCCCTATTCAAAATCGAGATGGCTGGCGGTGCGTG
>N_389
GCGTTGAGGTATCGTTCAGGCATTAAAGTTCGTTTAAACCA
>N_390
GATAATATGTAACACAAGAACTAGGTCTAAAGGGCGTTTGC
>N_391
CTTGGTTCCTATAGACAGTCCGGACTTATTGATTGAGATCC
>N_392
GCTGGGCCAGTCCTATTGTCCAGGAAAAATATAGAACGGAT
>N_393
TTGTATAGCACAGCTTGGCCCCATAATAACATCGGACCAGG
>N_394
TCGACATCGTCCGAAGCAAACGCCCGGGCCCCCTCAACACC
>N_395
CACTCCACGACCAACATGCACATGGGCCTATATGCTGTATA
>N_396
CTTGGCTTTATCTGTGAAAACACGAGCGGTTTTAGAGTAGA
>N_397
CAGGGCAAACGACAAGGATACGGGAGGGCTACTATGGCCAG
>N_398
GCAGTCCAGGTTCAAGTTTCCGAGCTGCAGCAGACTTCGAT
>N_399
GGGAGGTTCACTGTTTGAATCTCTCCAGTTATTAAAGGGGA
>N_400
GCCGACGTGTGCAGGGTGCGCTGTAAACCTTCCCGCTCCTC
>N_401
TAAAACGGCCCGCCCCCTGTCGAAGACTTGTACCTTCACCT
>N_402
GCCGGTCACTATGGTCCAGCCACAGTCGGCGGGAAGCAACC
>N_403
ACACATCTACCAGAAGGGGACGAGGACTTTACTAATCCAAT
>N_404
TACCCCCGACCCGCTACTATCCCAAACCTGTGTTAGCCAAA
>N_405
CCATTCAACGTATAGCCCCGCAGACTGCTGAGGTGTGGTAT
>N_406
AGAGAGTGAAAGTGGTCGATCTGATGCGGTGGCTCCATCTA
>N_407
CGTGGTCGCGCCATCGTGTGCGACTACAACGCAGGGAAGAG
>N_408
ACCTGATATATGCGTCTAAGCTGGCCCCCCGCTAAATCCTT
>N_409
AATCCTCTGTTTCTACCCTACACTCTGGGTACGAGGGAACT
>N_410
ACTCCCATAAGAGGGATTATCACAATCCTGCCTCGACCATT
>N_411
CAATTCGGTCCGGCGAGTCCCCGAACTTAAGAGAGCCTAAG
>N_412
ATTCAGACTTTTAATCTGAGCGCAAAGCCCCGGAGGGACTG
>N_413
TTTGGTTTTTCGGGGTGTTCCAGTTCCGATTACGTTTTACA
>N_414
TTACAAACACGAAATATTACCTAATCTCTGAAACGATGGGG
>N_415
ATTTCCCAAGTCACTACATCCAGAGGCGGTGCAGGGGTAGT
>N_416
AACTACAGTGCCGTCAGGTGCGTAGCGGGAAGGGCGGTTGG
>N_417
ATTGAGTCTACCACAAGCGGCTATGAATGAAAGCCGTAACA
>N_418
CATCATTCACGTCCCGCCGACGTTCTTACCGTCGCTTTGAA
>N_419
GATATCGATGGGAGTCAGAACGACGCCCAGTTGGTATACGC
>N_420
GCACAAGGATTAAACAAGCTCCATTAGTGTTTTTAGATTGA
>N_421
TACACCGTCGTCAGCATGCGCTACACCTCTCCGCTAATGAG
>N_422
GACGTGAACACCGCGCTCTCCTGTTGGTGCTATCTCTAACA
>N_423
GTGACTTTACATATGACTTTCCTTTTAGGCCGGATACTCCA
>N_424
TGCTGGGAGGAAGGTCGATGCATTACGAAACGAGCATTATA
>N_425
CGGGCATTGAACGCCGATCACCCAGGGGGATGCGTTGGTGA
>N_426
GATAAAAACGGACCGTAGGCCGGTGCACTGCTCCTACGCGA
>N_427
TCCACTTCGATGCCGGTTCACGGGAAAACGGCCAACTAGAG
>N_428
ACAAATTGTATAGCGCTCTTCATCTTTAGTGAGTTGTACGA
>N_429
GAATCTACTATTGTCTATAACCAGCAAGTTTCTTTCGACGG
>N_430
GCAGGGTGGAAATCTATTAACAAACCCCATGTAAATTCCGT
>N_431
TTGTTGTTCTAAGAAATCACCACAGTTGGTTGATTAGAAAC
>N_432
TGTACGAACTCCCGTAATTTCGCGGTTGCCGGGGAGGGACC
>N_433
TAATATGCACCTGGCTCAGTCAATTGATGGTGTGATAACAT
>N_434
TATGTGCTTCCAGCTGAACACATTTGGGTGGCTTGGGGGGA
>N_435
CTATGGTAGGTGCGCGTGTACCGTAAGCTTGCGGCTTTTTA
>N_436
TTTGGGTTTGTGCGTGGCAACGGGTGAGACCGCAGAGGATG
>N_437
ATCTCTATGCAAGTTATGGTCGGTCACAAACCACCAAAATA
>N_438
CCCCTCTAAACACAAAACAGCCAGCGCTGTTGTGAGGGATA
>N_439
TCTGACCCCATACTCAGATCCCGTAAAACCGGGGCACTGGG
>N_440
GTATGGGCCACTCTATCCTGCAGTCAACTCTCTACCGAAGG
>N_441
GGTTCTTTGAGGACTTGATTCTTTTTTTTGGTATTAATCAC
>N_442
CTTAATATTCGTCGAGGAGTCGTTCAGGTCACAATTTCAAA
>N_443
TATAGTAGGGCTCCGCAATGCTGTTGTCACGACTCATCTTT
>N_444
TTCCAGCGGGCGGGACCGTACTCGGTGGTTCGCCGCAATCT
>N_445
ATTGAAGCTACCGTTATGGGCTGCCTCATCCATAGAGCATT
>N_446
CCAATTACTGGTTATCAATCCCTCCACCACACATGTCAACC
>N_447
GTGTTATCGCTTAAATAAGACACCTGCGCGTTCCTTGTATT
>N_448
TTACAAAACTGAATCAGTTACTGATAAGGATGGGGTACGAT
>N_449
GTGCTTGATATTTAGTTAATCAGCACCCCCTGCAAGAAGGT
>N_450
AACGCCCGTTCTGGTACGTACTCCGAGCACTAATGAATAAA
>N_451
CCTAGACACCGGAACGGAGACGGAAACAGTGGTCAAGTCCA
>N_452
GGAGCCTACCAAGTCACGAACACATGCATACCCGTCTGTTT
>N_453
TAGCAGGGCGCCATAGTTTTCTCTCTTTACTTTCGAAGCTT
>N_454
GGAAATTAATGGGGCGCGTACAATATAATACGAATTAGCTC
>N_455
GCGTAACATATGTTTTAAGGCTTGCGCCCTCCAAAGAGTCC
>N_456
GGCGACCTGATAAACAAACACGGAGGTCTAAGTCTACATTC
>N_457
AGCGTGTGCAAGTCAAGGAACTTACGCCTTATAACCTATTC
>N_458
TTAGCCCATGGCTTATTACGCGGAATTAACGTTTCATCCGT
>N_459
AGGCGCAAAGATAATTCCATCATCCAGTTAAACCCGATTGA
>N_460
TTGAAAATGGATGATCAATACTACTTTACAGCGGTTGCCAG
>N_461
TTGTAATCTCTAAGAGACGTCTTTTGTTAGAATGCTGTTCG
>N_462
GCGCACTTATTAAATTGGTGCTCAGCGCGTTTAGTAAGATG
>N_463
ATAATGCACCCGTTTCACCTCATAACGTAAGTACAGCTCAG
>N_464
GCCAGAAGCCAACTTTTAGCCCCTCCCGTGCGCCCGTACCT
>N_465
CATTGTTTTATTATATTAATCACCTCTTAGGCGGGCCTTCG
>N_466
TGGATAATTTGGTGTCTTTACTATTTAGTGGATCTGGGGCT
>N_467
AAGTCCTTTATGAGTCATGGCGATAAGGTTGGCTTCAATCA
>N_468
TGGGAGGGCACTCGCTCCCCCCTGCGACTCGGATGGATGAG
>N_469
TCCATCCAGCCTAGGTAACTCTAGACCCCTCAGAGCCATGC
>N_470
GCTAATTGTTTACCCGTAGACCGCCGCTAGACTACTTGTCG
>N_471
CGCTGAATCTGAGTCTAAGCCCCGTCCCATGTGTAGAGCCT
>N_472
AGATATGGCAACCTAACAATCATACACGAGGCTACGCTCGT
>N_473
ACGCATGATGCTCTATTCTTCGTTTCTCCCCTATAATCAAC
>N_474
GATTAGGATTGGGCGAATGGCAAGTATTAGTACGGGCAGGC
>N_475
ACTCCGGATAGTGCTATGATCCGAATTTGCCGGCCGATTGG
>N_476
CCATATATTAGCACACGGGGCTCGACCCAAAGATGAGGGGG
>N_477
TTTAATTGGTGGTTCTTCAACTGCTTTGCGGGGTTGGAATC
>N_478
AGCCGGTCATCAAGTAGAGGCTGGGTGACTATGCCGGATCG
>N_479
TTGCCCCGATGAGCGTGAATCTGCCCCTGAGGTCGGGACGT
>N_480
TCACTAAAGGTTGGGAGAGACGGTATACTTGGCGACCTGTA
>N_481
TTACGTATTGAATTGCCGGCCGATTAACCATCAGCCAGATC
>N_482
ACAGAGGATTCGCGCTCGTACAAATGAAGAACCTACCAAAA
>N_483
CTCATTTTAACTTGAATTCCCCCCACCGGTTGGACAATATC
>N_484
TAGTGTAAAACAGGGTGCGACTCGTCTCACCCTATCTTGGA
>N_485
CGTACAGTTATGTGGACGCCCCCCACGCACCGAATGTCGTA
>N_486
TAACCAAATTAAACAAAGCTCGCAAGGGTCTGAGATGAAAA
>N_487
CTCCTGACGTCATTAGGGCACTGGATCTCAAGATAACTGGG
>N_488
TGTTACATACATTACCTCCCCGAAACGCTTACACGCGCCGC
>N_489
GGCAATCACAAGGCTGGTTGCCGCCTCGTGTGTTTTCACAC
>N_490
CAAAAAGGGCTGAGCGGGCGCGCAGCTAGACCCCAGAACTT
>N_491
GGGGTTATCATATGGACCCTCAGAGTCAATCAGACACCGGA
>N_492
GAGGGTCACGCTGCAAAAAGCAAAATCCTTGCAGCACGCAG
>N_493
TATGCTTAAACAGATGGGTGCAGTAGATCCTGACAAGGACA
>N_494
TACCCCCCCCTTCCAGCGGCCTAGGGCTGAGCTCCACTCAA
>N_495
CACCATCCTTTTTCTGGACCCTACTCGTAATAAGTGGAGAA
>N_496
ACGACCCGAAGCCAAATGGTCACGAGCCATCTCGTCCCGTT
>N_497
TCCACCGGAAAAGCAAACTTCGAAATCATGAGGAGTGTGGG
>N_498
TCACCACCACGTGATTCGGTCGATAAACTAAATATTAAATG
>N_499
AAGGACCACTATCGGAAAGACCCAACCTCCATTTGCGAGGG
>N_500
TAAATTTGCGGATCACTTCTCGTCCCGTGGCACTTACAGCG
>N_501
TGCGACTAGATAACCCATAACATAAGGGTCATTTCTACCGT
>N_502
TTTAGTTGGACTGACTGTTTCATTTCGTATATGTCCATATC
>N_503
CCCCTGGTGGTGGATGTCCTCAGAAGAATGAGTTATCACAG
>N_504
CAACTTGAAAGTAGTGCATTCCCGCCCGTGCACCAACCTCC
>N_505
ATTAGTTTCTCCGCTCAATGCCACTAAAGGGGTACGAGGAA
>N_506
GACGATTTGATTTCCATTAACGGGTATCTGCGCTTTCGTGG
>N_507
TGCTGTTGAGTGAGACATGTCGACGACGTACCCAACTGACC
>N_508
TCTGTACACCGAGATGTAGTCCGGAGAAAGACATCTATCAA
>N_509
AGGTGCAGAAGCTTGACACGCCCTTTACCCCCCCTTTAAGT
>N_510
TAAGAGGGGCATCGCCCTGACGTTGACATGTACATAATATA
>N_511
CCGACGACTACGTAACGGGACAGAATAATTTAGGAATGCAC
>N_512
TGTACCAGGATCTTTCTCTCCAGGAAGTCGCAGGAAGTACT
>N_513
CAACCTACGCGGGAATCTGCCCGTGGTTACCGGCCGGCTCT
>N_514
AATGGGAAGCTAAATTAGCCCCCCTCGGACTTTCACTTCTC
>N_515
CAAAATTCTTTACATCGAAGCACCTCTTGAGGCCGAAAGGG
>N_516
GGGCAACAGCGGGGGGAAACCTAAGTGTGTAACCATGTACT
>N_517
ACTGCCCCAGATAGAATAATCCGTTTCAATTTCACAGGTCG
>N_518
AAGCACCGCTAACAGAGCAACTGGTTGGATCGGTGTCCAAG
>N_519
TCTACGCTGCTGGAGACATGCTATGCAAACGATACAAGAAA
>N_520
TCTATAGAAAGGAGTGGAAACCCGTATATCGTGAAGGTGAT
>N_521
TGCTTCGGAACCCGAGTTTCCCAGGAGTCCAAGAGAAGTAG
>N_522
TTGGCGCTAATAGGGGCTAACGCGTATTTTCAGCCCGTAAA
>N_523
TACACCATAAAGGCTACTCGCAACTTATTAGCGTTGCACGT
>N_524
AACAACAGACACGACCGGGCCTATGACCGGGCAATATAGTG
>N_525
GATCACAGGGGAATCACTTCCGGCCGGTACCTGCATTTCTG
>N_526
GAATCCGACAGGGTCAAAACCCTGCAACATGGATCACGCTA
>N_527
TGTTGTAGCGGTACGCTGATCGTAAATTCGTATTTATCAGG
>N_528
CTCACAAGAGTCCCCTAGGCCCTTTCCATGCATTGGTGTAA
>N_529
AAATTACTGCGAGAAGGCATCGGGTATTACGCTGCCAAACC
>N_530
TTTCGGCTTCCAAATATTGGCACGCGAAATTAACGATGTGG
>N_531
TAATATCTGGCTAAGCCACTCAATTTTGTGTGCCTTTCTCA
>N_532
GTTGAGGCGGTGCATTACGTCGAGTCAGGCCAAACCGCCTC
>N_533
TTGAACGGAGTGAGCATGAGCATGTTTATGCGTTCACCAAA
>N_534
CTGTGAGTGACCAGAGTGTGCTATTTCACCGGCGCTGGTAA
>N_535
TAAGTAAACAGGTCGTTAAACCCATTAGTAAAACTAGTGAG
>N_536
ATTTTGGGGGGCGTGGCGGACGATAACAATGGGAATCGTGT
>N_537
GGGGCTTAGATAATCGACTTCACGCGTCTGTCTAAAACGAT
>N_538
TGCTCAGCCCCTCCTGAAGTCACACCTCCCATAGGAATCAG
>N_539
ATTTCTATATTCCCCCAACTCCGCGAGACCGAAGGAGTTAA
>N_540
GGGGAATGCGTCATTCGAGTCAGGATTCCCAACTAGTTATA
>N_541
AAAAGTCGCAGGGGTTCCCACCCTGTGCGGGTAACACGGAC
>N_542
TGCGTGATTATCCCTGGTTACGTAGATGTATCTGGTCAAAG
>N_543
TTGGTCTAACAACATGATCCCCACTTGTGTCTACATCTCAT
>N_544
GGGGAAAGGACGTGTTCAAGCGGTCTGAGAACTTACGGAAT
>N_545
TTATCCCAAGCAGTGTTACACCCCGGCGGGTTTACGGAAAG
>N_546
GTGACCATCGTGCCAAGATTCGCGAAGTAGGGCATGTCCTG
>N_547
ACCATGGGAACTGGGGCTACCGGTCATCTGATTATGTTGGC
>N_548
AAGTCAGTGGCGATGGAGTGCGGCCAGCTCATTTGAAATAG
>N_549
GGTTGACCTATTGATCCCTCCCCTCCTACTACTTCTATCAA
>N_550
TCGGACGAAGGATTTGTCCCCTCCGCGAGCGGTCGCACAGC
>N_551
CATAGTAAACTCGCTGAAATCGAGTAGTCCCCATTAACGAT
>N_552
TAGGGTTATGCTAGCTCCATCACTCGCCACTTTGTGACTCT
>N_553
ATTGCAGCGGCGAGCCAATTCTAAAGTGGTTTAGACTCTGC
>N_554
TTTCAGTGTGAAAGGTAGTCCTAAAGGTTGTCTTGGTGACT
>N_555
TTTCTTAATCTGGACAGGAGCTTTTACTACCTCCTTTATAA
>N_556
GCAAGCCAGCCATCAAAACCCCTATTTGCTCGGATTTTCAA
>N_557
AGCGATTGGGGGGATGCCTACCCGTCGTATAATCCGGTGGC
>N_558
GGAGCTTGTAATAGGAAGCACAAACTGAGCCGAAAAAGGAA
>N_559
GTTCAAGGGATGCAGTCCTCCCCAGATGAACCTTTCCCAAG
>N_560
GATTTTGACCTACCAAGATGCGCGAAGCTCTACCGAAAAGG
>N_561
TGAGCGGGGGGATCTAACACCCCCGCAGACCAAGTAATCGG
>N_562
CAAACTTGGTTTACCTGTGGCTCATTGCGGTTTTTCGCTCG
>N_563
GGAGGGGCGCACCTTCTAAACCACGTGCCGACGGGCCGCGT
>N_564
GTGAAAGGCCCCCTTGTGTCCGTTCGGACGCATTTTAATTG
>N_565
AATGGGTTGACATGAAGACGCTAACAACGTACGGTAAACCA
>N_566
AGTGACCGAGGATCTTGCCGCGGATCTTATGAGTGGCTAAC
>N_567
TAAACCTTGCGCCACCGTCTCAAGAATTTTGTGTTGCGTGG
>N_568
GGAGTAAACCCAAGGAATCGCACCTATATTTGATGCTTCTT
>N_569
TCCATCAGCTATCGTGAGTCCTTATGATATACCATTTGCAT
>N_570
AGCGATCCCCGGTATATAGGCGTGGACGTACATCTGGACGG
>N_571
GGTGATTAAAGGCTATCTTACCAACCGACCCGTTGAGGACC
>N_572
ACGTAAAACGTGTGTGTTCGCTCCCATTTGCTTCGGCGCCT
>N_573
TAAGTTAAAAAACTCAGATCCGGTAGCCAAGGACAGAGCGG
>N_574
TTTAAAATCAGGTCCTTATCCTCTTTTTCGATCGCAGTCCG
>N_575
CGTGGGACGACCACGAGTGCCGGAAGCGAGACATACAATAC
>N_576
AGGCGGGGCACCGGCTCGGACAACGGGCAGCCCGTAAAGGT
>N_577
GGTCCGCATCCTGGACTTGCCTGGCTTACCGCGCACGAACT
>N_578
TGAGTAGGGTTCAGGTGTTGCATTATTCCCGCATTGTCTGC
>N_579
ACAGTGGGGTGTTTGAAACTCTCTTAGCAAAGTCTGAGCAA
>N_580
AGCTTTGTCACAGTCTTAGGCGTTGCCCCTAAAGCACTGTT
>N_581
TGCGCCTATTCGACCCCCTTCTAGGATGGAGACGAAAGCTA
>N_582
TCATTGTCCTCTCTTGCTGGCCGGTAATTTTATGACTTAGC
>N_583
ACGTGGACTTGCCCTTTGCACTTTGCGTGATAGTTTACTTC
>N_584
ACTAGGTATATTTTTTAATGCAGGAGGAATAAATTTGATAG
>N_585
TATTGCACCACCGGACACGGCTTGGTCTACAATTCAACGGG
>N_586
TATTTCAAACTGGAGCCCCGCCGGGAACAATGGCGTATGCT
>N_587
AAAAATGCTGATTTTTAGGGCTCATTCGGGGACCAATTTCG
>N_588
ATCAGCATAAAGGCACGCACCAATCTACGAGGGGTGGGCGG
>N_589
GATGACAAATAGGGGTTGTACAATTAATGGGGCCCCCCAAG
>N_590
GCGCGAGGTACCCCAGATGGCCTGCGAGGTGCGTTCTTATT
>N_591
TGGACCATTTACAGAGACCTCTATAGGAGAATCTTGGCAAG
>N_592
TTCGGGGGCGGTAGACTAAGCTTTACATCTAGTTCTGTCAG
>N_593
GTGTCTTCGGCCCCGGCCAACGAAGGGACACTTCAGGGGGG
>N_594
TACGGAGGGGGTCATTTGATCGGTTATATCGCCCGAGGGTT
>N_595
GCCAGCAAAGTGAGAAAACCCCCCGCAAGCAAGCGACGAAT
>N_596
GGCGAGCCCCCTGACCGGCTCATACACACTTGGGAAAGCGA
>N_597
TGCGTTCTACACGAAACCTCCAACCCGATCATGGCCTTTCC
>N_598
ACTTATATTAAAAGTAAAAACGTCGACGGTTACAAGCTGGG
>N_599
AGGTGCACTTTGCAATAACACAAGGCTTTCCCGCCGTCGCT
>N_600
AAGGCTCTTGCGATGAGTACCTTAGATCACAGAGGCTAAGG
>N_601
ATTAGTATCATCGGACCTTACGCGGCTATGGCGCGGGTACT
>N_602
GCCCTTAGTTTTCCCTGGCACGTGGTCAACGCCTACAAACA
>N_603
CTGTGTGCGCTCACCCGTATCGATAACCTAATGTCCAAACT
>N_604
TTACCACTGCAACTAGTCGACTGGAAATTAAACGTTGGCGC
>N_605
ATTTATCACCAAGGCCATTACAAGAACAGGTTGAGCAGGGC
>N_606
GTCCAGGGCGATCCGCTTAACGAGCCATGTTCCCCCCAGAT
>N_607
CGGAAATAAGACACACCGCGCTTTCCCTATATACAAAATTC
>N_608
GCGGCTGTGCTTGTGAGATCCATTACTAAAAGTGGGAGCCG
>N_609
GATCATTCCCAATGGTAGCCCCTTACGCTCCTACCTTACAT
>N_610
GGTTGTACCCATAAGTAAGACTTGCAGCACAAAAAAGATGA
>N_611
GTCAGTTTCTATTTACATCACACATAAGCTCCCCCGAGCGT
>N_612
AGGGTAGATGCTGGGTCACACTTAGGTGCGGGGGAACCAAG
>N_613
TGCGTTCGGTTGTGAACTAACCTTAGTCCGATTTATACCCC
>N_614
TCGGCGAGTTGTCGCACAAGCAAATTTTAGTCTGGAATTTC
>N_615
TGGTTATAGAATGGAGAGTGCTGGTTAGGACGTGCCGTCCT
>N_616
TCTTATTTAGGACCGCCCGCCCCGCTATATCTACGTTGATA
>N_617
GTGCTCAATAACTAGGCTCCCTACGTCAGATGCTAGCGCTG
>N_618
TGCAGTCTCGGAGGAGGCGTCCCGCCGGAGTCTGCACGCTG
>N_619
GGACGAATAAACGCCCATCCCCTGATTTACCACGAATCCGG
>N_620
TTGGTTATGTATCTGACTCGCGGCACGACAGGGACCCCCTA
>N_621
CAACCGGGGTTAAAATGATCCGTGTCCGGAGACTACGGCGG
>N_622
CAGAACCGGTTCATCAATGGCCTAACGCTTTACGTCCCGAA
>N_623
GAGGGAAGTTAGAATCACCACAATCCAAGGCCTAGGAAAGG
>N_624
ACGGGTTACGACGAGGGGTTCTTAATTTCGATTTGTTTAAT
>N_625
AATACGGACCACCCCAGTGTCAAGCGCGTATCAGCTCAAGG
>N_626
CGTCGAGTTGGCAAAGAGGTCGGCAAAGGCGCGGTACCTTC
>N_627
GACGGACAAGGCAAGGCGCTCTTAATTAGCCATGCTATAGT
>N_628
CTAGGGTAGGCGCCCCGCACCACGACTTAAAAGTCTGTTCT
>N_629
CCCTTAACTTATCATCTCCTCTCAACTCGGGTCGTTTTTTT
>N_630
GGGCGGCACCCAGGCGGGATCGCACGAGCCATTCAAAAGTT
>N_631
AACCCCAAAGACTTACACCCCTAAAGGTCATATTTTGTGCT
>N_632
GAGAAATTTTAGGAGCGTTGCACTCACCATGTAGTCATAAC
>N_633
TAGGGCAGATTGCGTGCTGGCCGCGTGTGGGAGTTTTTCGG
>N_634
CGGGTAATTTAACAGGAGGTCGGATGAGGAGGGGCTCGATC
>N_635
TTCTTAGCGGGAAATGTTTGCTGCCTCTTAGGTTGGCATAT
>N_636
CGGGAAACGACGGTAGGAAACTGAACGGGCGGCCTAGCATT
>N_637
GCATATTGATAACTTCCCCACGGTAGGTATATTCGCTCGCA
>N_638
ACAAGCGTGTGGCTAACGTTCCTTAAACAAAGATGGTCTAA
>N_639
TAGGGCATTATAAGAAGTAACGCCACTCGCAAAACAATACA
>N_640
GCGAATGACCCATAGCCATGCCGTCTCGAGGCAGCGGGCCA
>N_641
TCGTCGGTTGCATTAATCTCCAGGCACTCACTCCGGAGGGC
>N_642
TGCCCGGGAGTTTACACTTCCGTGCGAGAACTATCTAAAAA
>N_643
ATGTGTTTCCATATTACGAGCAAAGTAGTGTTATGTTCTTC
>N_644
CAATTAAACACCTAAGGGAACTAACCGCTATTGAGTGAGAT
>N_645
CTCGTACCCTAACCTCAAAACACTTAGCTAGCGGCCGACTA
>N_646
TATACCTATGCTATCTGGGCCTGGGCAGTGCTAATTACATC
>N_647
TCCTCAGTCACAGACCGCATCCGTTTCGCCCGGCCGGCGTC
>N_648
AATATCAAATTTTGTAAGCACCGCTATTTATATACTACAAA
>N_649
TTATCCGATTAAGATTCTAACCACTTCTCGCAGGCATAGAT
>N_650
CCAGGTTAGCGCGGAAATATCTTATGCCAAGTCTTGAGTGA
>N_651
CTTGCTTTTATCTTAGGCTTCTGTAGTTGATGCCTCTCGGA
>N_652
TAGACCTTGGGGTAGGCTACCGTCACACTAGTGAAAGAGTA
>N_653
CTATCCTTGTGGACCCCGGTCCGCACGGGTCTATAACATTT
>N_654
AATGCCCTTCATTTGTTTTACCGCACCTGCTCGCCCCTAGA
>N_655
ATGGTGTTGCGCCTGTCGAACCCCCGACACGGGTGGAATAA
>N_656
TCCCTGCAAGAGTGAGACTACCGCCCCTCGACTCTGGCTCG
>N_657
TCCCTCTTACTTAGATGCTACGACCATATGGGCACGTTATT
>N_658
GCGGCATGTGTTTTTTGAGCCGAACAGCCAGGTATAACTTC
>N_659
GTGTCCGTGGTAGTTAGACCCCCGCATCAACCCGCAGCGTT
>N_660
GTAAGAGGAGCGGAACCTCTCACGCGTGGCATGCGTTCCTA
>N_661
CCACTTACAAAGGAATTGCCCGCATGGCACACATTCGCATT
>N_662
TACCTCATTCATAATGAAAACATCGCAGACAAGCATTTGAG
>N_663
CGGAAACATAAGTTCCACACCTAAAATGCCGAGCAGGCAAA
>N_664
CCCGCCAGGATCTTAGTGTACCTTGGCTGGAGATCGGACCG
>N_665
TATGGCACAGTCCATTTATACATACGCGTTATGAAATGCGC
>N_666
CGCTCGGGGAGAAAGCGCCGCGCTATTTACCCAGATTTATG
>N_667
GATGCGGCTGTAATAGACGGCTGGGTACTTATGGCAGCTAT
>N_668
CAGCGCGGGGTCACTCAACGCCAACATCGTCCCTACCCAAT
>N_669
ATACCTATAAGGGGTCGTCGCGGTTGTGCCTTATGTCCGAT
>N_670
CCATTAAATAAGATTCGTTACGACAATTAGGTCAGCATAGC
>N_671
TGCAGAGCCTGTACATTTCCCCGAGGTGAATTAAGATCGAT
>N_672
CTTTGCCATGAGGCATACTCCATTTATTCCAAAATCTCCTG
>N_673
CTGAGTATCAGAGGATGCTTCTGTAATGCAAGGACCCGTAT
>N_674
AGGTTGAAACAGAGTGTTCGCCGTCCCCGGGCGTCGCACAC
>N_675
CTGTATAGGCGCCCGACAATCAAGGCCCTAGTGTTAACCAC
>N_676
AGCGGGACAGTCAGGTTTAACGCTAAATCGACGGGTCACAA
>N_677
AAACACAAGCGGTCAACGGGCCAGCCGGTTAGTCGAGGCTT
>N_678
GAGTCCCGTAAAAAACGAAGCGGTTTATCGTATTTAAGTAT
>N_679
TAAACCTTTTGAGATGACCTCACAGGATTGGTCGACTTAGA
>N_680
ACATGTACGACCGCTGACAGCCTACGTCACACACTTAGTTA
>N_681
CGAGGAGACACCTTCATTCGCAACTCCAAACATACCCGTTT
>N_682
TTAGGACTCCTTTAATCTCCCGGGCGGTTGTGGGTACTCGG
>N_683
TTGGGTTTTGAACCCTAGACCCCGCCATATATATTGACGGC
>N_684
AATATTCGATATCGCATGCCCTTCTCTGTCGTCCATACCGC
>N_685
TGCCGGAGATGGTAAAAATCCCAAATAATCGTGGTGACCAA
>N_686
AAGATAGTGGAAGTCACAAGCGTGGTACAAGGTACCTGGGG
>N_687
GCAGTCCTTCATTCGTTAGGCACACGGAACCAGTGAATGTG
>N_688
TAAACTAGTATTCGTGTGACCAAGCGGTAAAAGGTTAGCGC
>N_689
GGATTATAACGCAATGCACACATTGCCCAAAACCTCCTTTA
>N_690
TTACTACGAGTTTCCCGACGCGAGAGCAAGAGCCGGCCATT
>N_691
AACCCTAAAGTTCCTGAATACATAGGGCATGAACAGAAGTG
>N_692
CGGGCACATGAGGGGGACATCAAATAGGGAGATTAGGGGAT
>N_693
AACGCATTCACTTTCTCCTCCTAGGCTTATGCAATAGGCTA
>N_694
ATGATTACTCCCTCACCGCACATGAGCTTGGGACACTATTG
>N_695
CGTTTGTAAAAAAGCCCAAGCATTGCGTAATCGTGGGGCGC
>N_696
GGTGCCGTGCCACGACAGTTCCTCAAAGAAAAGAATATAGA
>N_697
CCGTAGATAAGCATTCTAATCTAACTACCATACGCGGAGGT
>N_698
GAGGATACCGATACATTGGGCTTTTTGTCGCGACAAGCTCA
>N_699
TAAAACCTAGTTCCTCGCTTCTTTGAGTTGTCGACCACCGG
>N_700
ACTTAGGACTGCCAGGGGAGCGTATTACTGAGTGCCATATT
>N_701
TGTGTCTGGAATGGGTCGTTCCATTCGGCTATATAGATTAA
>N_702
ACACCACTTAAATTTACAAGCTAAATTGTGCGCCAGCCATG
>N_703
GGCAGGAGAATTTAACATGCCAAGGGCGGGGAAGACCGCAT
>N_704
TACTTTCTCAGCCATAATAGCTTGGATCACACACACTTACG
>N_705
TCCTCCGGTCGCAGTATATTCCTAGTCCATGGCGGAATTCA
>N_706
GGCGAGGGTGCCTACTTAAACAGAAGGCGTCAATATGTAAT
>N_707
GATTATCTCCCGTTCTTAGGCCGATACTTAGGTGGCACATT
>N_708
TGCCCTGATCATTTAATAGACGGCTGATTTTCCAGGACCTT
>N_709
GGGTGGAGTAAAGAACAAGACTAAGTCCTGCATTTTAAGTT
>N_710
CTTTACATAGACAAAGGATTCTTTTATGGAGATTTGTCAAA
>N_711
TATGTTAGCCGGGGGTTTCTCTGGAGTTCATCCGTTAAGTG
>N_712
CCCACACATGCGCGCCGCAACCGCTGGCTGGTACTCTACTT
>N_713
CCTGGCTCAGAGTATGTGTCCATCCTTAGGTTGAGACGAAC
>N_714
CCGACCGCTCGCCTAGTAGCCATTAAGCGTGACAGGAGTCG
>N_715
TCTACCTCCGGTCTGCAGTGCCGAATGAGTGTAGCAGATGC
>N_716
TTGATATCAACGCCGGTTGGCAACAGAATGCTGGAAATAAA
>N_717
TGTAGCCGGGAAGCCGTGAACGGAATTACCCATTGTAAACC
>N_718
TTGCTGTATGGCCTGCCGTTCGGAACATCTTCCGCTCGCTT
>N_719
GATAAGCCTGCTGAGTCCCACACTTTCCTTAGACTCTTGTA
>N_720
AGCATGGTGGCAAGTTTGACCACAGGTAACTGGACTCCAAC
>N_721
TGCTATCCACAGCAAAGTTTCATCGCTACCAAGCTTAACCC
>N_722
GGACATGATCGGAAGACCACCTAGGAGAATTTGCAGCCATC
>N_723
CTGGGTTCCTAAAAGCTTATCTTACTGATAAGCAGGAGCGG
>N_724
ACAGCGTTGCGACTACTAGCCACCAAATTAATGCGACCCGT
>N_725
CTCTAAATTGTGCTGACTATCTTGTCGGCCATAGGTTTCCG
>N_726
GTAGTTTCGCGGGTACATGACGCGACATCCCCCCACCCAAA
>N_727
CTTCCATGGAATTGCAACCACTAAATTTTTTAAAGACACTG
>N_728
CCCACTTTTTCTAGACCCTACGATGCATTGCGCCCCGATTG
>N_729
GAGATGCGCAATAGGCAGCACTCACGAGTAGTTAGGAGGTA
>N_730
CTACTCTCAAAACAGTAACCCAGCCCTGTTCTGTTACTAGC
>N_731
ACTATGTGCGAGATGTTGTTCCCATCAAAGTGTGCGCCGTG
>N_732
TATAGTAACATAGCCCGTAACGGATATGCTTACCTGAGCGA
>N_733
GACCAAGCAGGCTTGGATTTCAACCCGAGACTAGGAGCCAT
>N_734
TAGAAGTTGGAATTGGCATACGAGGTCCCCAACTTTGGGAA
>N_735
TATTATCGGCACAAGCGTAACCACTATTCGTGGAGAGCGTT
>N_736
AATAACAATGCCGCACGAGTCGGTGCCCTGGAATGGTGGAG
>N_737
TCTATGCTCGACAAGTTCTGCTCATTTGGAAAACCCCGTTG
>N_738
AGGTCGGACCCCATTTGTCTCGGTGAGCTCCTCTCCCCGGC
>N_739
GCAGTGAAACCTCGTCATTACTGCTCTCTAGTTGCGGCCCA
>N_740
CCGCCGATCCGCCGATGTTCCTGCAATTTGGCCGAGGAGGT
>N_741
GATTTTAGTTGAAGTATGTGCCGTATCAACGAACAACTCGG
>N_742
TGCAAGGACATCAAGTTTGACATAGAATTCTGCCTAGATGT
>N_743
CTCTTTCTTTAACGGGAATTCGTCTGTGGCGAACCTAGGGA
>N_744
TCCCCCGTTAAAGCTCTAGCCTCTTTGCGCTAACCCTAATG
>N_745
TTTTAGCGGGAGTGTTTTCTCGATTGCAACCATAGTTAATT
>N_746
CCTGTCAACCAATCAGGGCACCCCCCTGGACCTCGTATTAA
>N_747
TGTATAACCAACCTAAGCACCATCAGTCGGGGATAAACAGA
>N_748
GCCAGATCCGCACCATTAGTCCAAAGTCTAATTAATCCCTA
>N_749
TCCATTCTTGGGAATAACCTCCTGCGCAGTCACGCAGACCA
>N_750
ATGACACCCCCTTAAGATATCTCCAGCTTCCCCGCCGAGTT
>N_751
GCGACTTGTATTCCCTACGCCCAATTAGCGTCGGAAATTTT
>N_752
GGTTCGAAAGCCCTACTGATCGCCCCACGTTTTCACTGAAA
>N_753
ATAACCAGACAATATGGCCTCGCTTGTCAGTCCAAACGGGC
>N_754
GGTCAAGAGTGGTTGGGAGACTCTGGGGAGCGATCGAGCAA
>N_755
CACCCAGGTGTAGCGGCAGGCGCTAACCTATGAGGTACCCG
>N_756
TGATAATACTAGTGATCAACCCTTGAAATGTGATTCCCTAT
>N_757
AATTGGCCGCGTAGGCTCTACGCGTGCTGCGTTAACCAAGG
>N_758
GTTATGGACTGTTAAACTAGCCAAATACACTCTGTATTAAT
>N_759
AGTACAATATTTACGTGCATCTTAGTTGGGAGATCAGTCGA
>N_760
CGTTGACTCGTTCATAAAGCCAGGCATCTCAAATCCGTGCA
>N_761
GTGCTGGATGAGGGACTACCCCCACATTCTACGAAAGAACT
>N_762
CCCAGAAAAAGTATCGATCCCTTTATTGCCTGTCGGCGTCC
>N_763
CCATAAGGGGGATTTCGATGCGTAATTTTAACATCGTAGCC
>N_764
GAGGGTAGAGGGTGCAACCACATGAATGGGTTGGGGGTCTG
>N_765
GGAAAGTTGCGTGGCGATAACTACTTCTCCAGGGGCGGTTA
>N_766
CAACGACTGCCGCCGTTATGCGAAAAGGCCGCCTGGCCGTT
>N_767
ACCCTTGTGACCAACGCTTTCTATGATGGAGCGCTCGGGAA
>N_768
CGGCTGAACACAAACGGGGCCGGCCCAATCACAACGGAGAA
>N_769
CAACTTCACCGAGATGGGGTCTTTTTGGCCCGGCGAGACCC
>N_770
TTTTTTTACGCCCCGAATGACATGACGTATACGCCTTGATC
>N_771
GTAGTTTTCCCCCTCATGATCCAGTAGAAATCACCAAAACG
>N_772
ACAACTATGTACCGAGTAATCTTGGAGAGCCCGGTCGATAT
>N_773
GCAATATGCCCGAACTTCTTCGTGTTTTTTTCTAGTACGCA
>N_774
GACGGCATGAAAGGCCCTAGCAGCAGGTTTGGAATAGCAAC
>N_775
CTAGTAACCGCCTCACTCGTCCGGGGTTGTTATGCATTAGA
>N_776
AGTTCATATAAACAATTCGCCAGGTCATGTGGGGTTGTTTG
>N_777
CTTGAGGCTAACCTGAGAGGCTATGTAGAGTCGACCAGGGA
>N_778
GTATACAGGGCTCTGTTCGTCTAATAATACATTAATTATAG
>N_779
TGACAAACTTAGGTCTTATGCAAAGCATGTTACTAAACTGG
>N_780
CCTAACTAGGTAATATGCACCGCCAGGAGCGGTTTCCACTT
>N_781
ACCCACTCACAGCGCGCCCACAATCAACTTAGCCCGTTGGC
>N_782
TAAACTCGCGATATAAGTAACATAGCTTGCGCAATCGCGGG
>N_783
GGCTTCAGTCCCTAATTTATCGGGTTAATTCGTGATGGGTA
>N_784
AATGTAATTACCCAAGCGCACACATTGTCTTCACACATTGC
>N_785
ATGAGCCGGGGGAATTCGGCCCCCGACGGGGAATTTGCAGT
>N_786
GTCAACTGGGGAGAAATGATCGGGACAACTGCACAGCTAGG
>N_787
CCGACAAGTGAGGCAGTCTACAGGGTTCCTTCTAGCTATGA
>N_788
GGGAAGTCACATGCTCACTGCACCGCTATAGTCGGCTAATG
>N_789
TTAATCCGGGTAAGTTTAACCCCGTTCGGCATAAAACGGTG
>N_790
CAAGCAAAAGGGGTTCATGTCGCCCAAAGTTCGTGCATAAA
>N_791
AGGCGGCTTCTCGAAATCAACCTAGGCCTCTAGAATATGGG
>N_792
CCGAGCCGGTGCGAAAACAACTCACCAAAGCGCCCTTCGGC
>N_793
GATGGTTTGTACGTTTTTTGCGCGTAGGTATGGGTCGCCCC
>N_794
AATAGGATTGAGGTATTCTTCCCACTAACACCCGATCCCTT
>N_795
TACAAAAGCACATGCCACCTCACGAATAAGTCTGACAGGAA
>N_796
GGACGCATCCACGACCGCCGCCGTTATACGGTACAAGGCAT
>N_797
GCACCACCGTGATATGTGAACCTTTAATGTCAGCCACGGCC
>N_798
GACTGTTTCATTGTCGTCCGCGAGTGCTAGAAATTCTGTAG
>N_799
ACCCGCATTTGCATACGATTCAGTGTAGGTCCCGTAATTAA
>N_800
CCCATTGGCGCGATACGGCACAGGTTATTAGCTCCGAAACG
>N_801
CTCTATATACTCCTTCGAAGCGACGTGAGGGGGAGTTTGAA
>N_802
ACTTGCGATTGAGAGGTTCTCCGGGGTGGGGACCTTTCTGA
>N_803
ATTTTTGTTAATACCCACGTCCGAGGCTCGTTTAGCCGGGA
>N_804
TTTAACCGAATTCACGGCGACCAAATAAACTAGTCGGGGTA
>N_805
GGAGAGGGGGCCTGGTGTGTCGCCATAAGTACAATCCTACG
>N_806
AGTCAGTGAATCATGCGTGACGAATTATGTGTGCTGGAGGG
>N_807
ATATCAACGCGTTAAGCCGTCATTCCTTTTTCGCAAGGAAA
>N_808
CACTCCCCCCCAAGTATAGACCCCGGTGCAGACTTATATAG
>N_809
GTGAGATTTCCTGACAACAACATTAATGCGTACACGAGGAA
>N_810
ACTGTCTTTCTTCACCTGTACTGAGAAAAATGACGCCGTTG
>N_811
ATTTATTCCCCAGCCAGCCGCCTGTATTAACGAATATATAG
>N_812
GTGACTACTTAGTACTCCCCCGAACCAAAGCCACCAAAGGT
>N_813
GCGGTGCCAGACCCCCCACACCCTGGGATGTTAGATCTTTA
>N_814
AGGCCGAAAAAATAGACCAGCTACCCATTTCTGGGCTTCAT
>N_815
GTCCAGCGATCTACTATGCACATCTCAATGAGGAGAACGCG
>N_816
GTGAAATGAGTTCATAGGGACAAGAACCGGGTCTCTTAAGG
>N_817
GTAAGGGCTTTAGAACCAGACAGGGACAAAACTACGTCAAA
>N_818
GTAGATAAACTCGGCCCAACCGAGTCATATATTATTGTGAT
>N_819
TAGCGAGCAATTCCTTATAACCTGGCCGTATTCAAAGTTAA
>N_820
AGGACGTAATGTGAATTAGTCACCAACAGAGTCTCCGAGCG
>N_821
GGCTCCTTGTGCGCGTCGGTCTGGAAAAGCTCCTTACTTAT
>N_822
GTACAAGCACAAGTTAATAACCCAGGTACTCACATTAGTTG
>N_823
CTCCCCCTTGCTATGTTAGACCGCTCTTGCACGGGAATAGT
>N_824
TTCAGCAGCGTGGAGAGAGACTACGATTGTTAGCACCCGTG
>N_825
TATCAAGGAAACCCAGTGTGCTTGGAGGGAAACCATCACAT
>N_826
CACGCATGGGTTAAAGATGACTATATTGGGAGAATCCACAG
>N_827
GCGACGGGAACACCCCTTAACGATATGCTGAGACGGCGAGT
>N_828
AATCTTCAATTCTTTGAGGTCGGACTACCGGCTGACCCCTT
>N_829
TATGGAGCCTGATTCGGGAGCTATTCCTGTCACTCTTTGGG
>N_830
TACCGACGGGGACATCCACACAGGTTTTGGAGATTGCAACT
>N_831
CGTCACTTAAAACCCCGAACCGCATTCTTTCGTGCGTGTTC
>N_832
CTTAAAAGAGACTCCTCACCCAAACGCTAAGATTGCGCAGT
>N_833
TCTATCCGAACTCGCGCGCGCGGCAGGATCCGGGCCGCTCT
>N_834
ATAACGCCTAACGTTTGGTTCATCGAAAATATAATGGTGTC
>N_835
ACTTTGAGATTAAATCATTGCCACGATGTACCGTCTTGTAT
>N_836
AACCGCGTTTAGACGTCTAACCTTTTCAAAGGGTAACTACT
>N_837
TTCCGTATACCTCAACCGCACAAGCTCGCGGCCCGTGCCAG
>N_838
GCTTATGTCCCGGCGACAGGCTGGGTGTCAGAGGGGTCTTG
>N_839
AAGAAGTTTACGGGACCCCGCTCGCGCGGTTTGAGCTTGCG
>N_840
GCCGCGTTAAACAGATCTCGCTCCTCCGGATTGCGCAACTG
>N_841
GAGGAGAGATTTGTCAGAGACCAGCAAGCGCGCGCATTCTT
>N_842
GCCGCCGGGTCCTTCCGTTCCCCGTAATATATGAGATATTG
>N_843
GAAAGACAACAGATTCAGCCCACTCTCGCAATTGAATCCCG
>N_844
GTATCTCCCCCGATATTAGACGCTATACACACTGAGCCATA
>N_845
CCAACCTTGGATGCGGGACTCAGGTTAATCCGTCTTCTCGT
>N_846
AAGCGGTCCATCATGAAAGACTTCTTGTAGCCTGAGCGAAC
>N_847
GTACCCTTCCCGATCAGGGACCGGGGGGACACGCATCAACA
>N_848
CAATGTATCCCCAATACCTACATCCGGAAGTGAGGGACTCC
>N_849
ACCGACCATACGTAAACGTGCGTCAGGTCCGTAGATAGAGT
>N_850
TTTGTATTTGGTGTATCCAGCATGGGCCCCGTAACCCAAGG
>N_851
TGAAGTTTGTTCCATTTCATCGTACCCCATTGAACCAGTAT
>N_852
ATAAAATCGACCTGTTCCTTCACAGGAGCCTATTGCTGTGT
>N_853
CTTCCGGCAGAGTTTCGTGGCCATGGTAAGAAACAGCGCGC
>N_854
AAAGTAAAACTCAGTTTCAGCCATATCGTTTCTCAGAGAGG
>N_855
GCATCCGTATAACCCGGAAACACGGACCAGCAATTGGTGAT
>N_856
TTTATCTACTGCCAACAGGGCGTATTTGACTATAACATATC
>N_857
TGCGTGGTTGCTTTTCTTTACCAGAAGCCGTGATAGTTGAT
>N_858
TCCTTGATTTGGCTAGGAGGCTAAAAAGGGATTGGCAGTAA
>N_859
CGGAGAATGTTCCCAAAAAGCCTTCTAGACGCCGCAACGAG
>N_860
CGGACCGTGTGATTTGAAAACGGTCGCGCCCTTTTCGTCTT
>N_861
TCTAATTAAGTCTACTTTTTCTTGCAATAGTGGGAAGGGAG
>N_862
CTTCCTTCAAAAGGGTCGTTCGGCAACCTAGTAATGCTTAT
>N_863
GCGTATGTCTCGAATCGTTACAACCCAGATCCCCCAGCGAG
>N_864
CTAAAGGATATGAAACACTTCCCATCCGCCCGTCCGGGGGA
>N_865
CTTAGGTTAATGGAAAACTACAGTTATCAGATCAGTGATTA
>N_866
CTAAAATTAAAGATTCGGTTCATACCGTGGCGGTATATTTT
>N_867
GAAAATCGACAACCGCTTTTCCCCCGATTAGCGGACGTAGC
>N_868
CTTGGCTGGTATATGATGCCCGTATTGGGGGTCTACGCTAT
>N_869
TAGCCCGTTTATACTATTATCTGACACTCACTCCACCCGAG
>N_870
CCAGAGAGGAGGGCATTTTTCATCGTTCCCCGGCTTCCAAG
>N_871
TTGGGATCTAGTGCCATAGGCTACAGGCCCGCTGTTTTAAG
>N_872
AATGTGGTGCAGTCAATATTCACATTCAACCAGAAGGGGGG
>N_873
CTATAATTATTTACCCGGCTCTGGCATAATATCATTAGGTG
>N_874
CTCCCGGGCTGCGCCGAGTGCGTAAGTTATAAGGTTCAACC
>N_875
ACTGTGTGCAGCTTTCAGCACTACCTGCAGGGAAACGGAGT
>N_876
GGGGAGTCAATTTAAGGACGCCTCTATAGTATTTCCTTTAG
>N_877
TATCCGCCCGGAGTGATCATCATCTATAGCTCCTGATACTG
>N_878
GGACGTCGTTTCTGTCTGCACTGCGACTCATCCCCTCCGAT
>N_879
CTCAGTCGAGCCTAAAATACCCCAGATGTCAATTTCAGGAA
>N_880
TTAATAGTAGATTACCATGTCGGGTGCCGCAAGAGTGGTCC
>N_881
CTTTGAATCTAAGGTGCTCGCGGGATGGTTATAGCCACAAA
>N_882
CCTATCTTTTGTCAAAATGCCGAAAAACGCACAACGAGTAC
>N_883
CCTACTGGGCAATGCTAGTTCAAAAATCACCCATTCGGCGT
>N_884
CGCATCAAACTGAGCCCAAGCGGGATGCCGTTTATTGATAT
>N_885
TGTGTTATCAAGGGGAAAACCTTGGAGGCTAGTTTTTCTGG
>N_886
TAGTAACAGTTGCGGTTTTTCGTTATGGCACAGGCGCCTAA
>N_887
GAAATAACCTCTTAAGATAACTATTGCATAGATCATGTCAA
>N_888
CATACAGGCGACAATGCAGACCAGTGTTAATAGCGATAAAG
>N_889
AGCCCATAACATAAATTTGACCCCCACTATGTCTGGTTAAC
>N_890
AAGAGCACCGGAAGAAATTTCATGGGGAAGTTGCTGAGCTT
>N_891
AGCGCAGTACCTTACGGCTTCGGTGGTATTTAACCAAATAC
>N_892
GGCAGAAGTAACGCCCGAGTCGTTAGGAAGACGTAAAACCC
>N_893
GGCTACAAGTAAAGGCGGTTCTAACAGTCATGCTGGTGGCA
>N_894
TCCTAGGCGTGGGAGCGTATCGATGCTGGCGAGAGCCTGTA
>N_895
GGTGGCGGGACTGCTGCTTGCGCGAGATTGCCAACATCTCC
>N_896
GGGTGGGGCGACCCATGAATCACTTTATCACGGGGGACTGT
>N_897
AGGTATTTCGCTAGCCGGGGCGCACCAACGAGAGGATCTCC
>N_898
GTCGAAAGTTTGCCCGTATACACCCACCGTCCCGAACTTTA
>N_899
CTGTGTTGCGTAAGTGGTCTCGGTGGTAAAACTGGTAGAGA
>N_900
GTTGAGCAACGAGTCCCGGACCCATTGCTACATTGCGCTTA
>N_901
TTAAGTGCGACCAAGATAAACCGACCCCCCAAGAGTAAATT
>N_902
GCAACACCCAACCCTCACCACAAAGTCCAGTACATTTAAAT
>N_903
AAAGGACTCTAACCTTATTGCTTCCCCGCTGCCAATCGGTC
>N_904
ATTAGAAGAGTATATGTGATCCAGGCGCCCTGGATTGGGGT
>N_905
GACGTTAAAAAACCAGAAAACTGCGATGCCGTCTAGCGGCC
>N_906
ATTAATATTAGACGTCTCCGCACCCCAGAATGTACCGATGT
>N_907
CATGTAGGGACATTTCGTGGCGGGGGGTCACCCCCAATGCG
>N_908
GAACGCATACTTCTTGACACCAATAGTAATGCACAGAACTA
>N_909
GTCCTCTTCCAGAAAGTACTCATATGCAGTGCTTGAACGCG
>N_910
AATGACAGCTTGATCGTAGTCCGAGATATAAGGATCTTACG
>N_911
GCTCCGCTACAGTTTGCCCCCCCCTCAATTGTGCTTTGGAC
>N_912
GGTCTACTAACCATAAGTCTCTTCGACTCGGCATGACTTTT
>N_913
TGAGAGTGGCCAAGACCGATCGAACTGAACTAAGGAGAACA
>N_914
GTACGTCAAAGGTTGGACCACCTCCTGAGCCTAACCACCTT
>N_915
CTGCTAATCGAATAGATTGACAATGTCCCCCCTGTGTGAAA
>N_916
GGAGGCCGTGAGATCGGCCGCGGGTTCAATAATAAGAGGAG
>N_917
AAGTCCAGCATTAAACGGGTCTCTACCCTCATCCAGGTGAG
>N_918
ATCTACTGGTGCAAGTTGGACGACTCGGGCTAGCTCGCAGA
>N_919
CTGGGCGATTATCATCTGCGCTTGTTCGCAGCGTACCGTGT
>N_920
AAGAAGGCTAGTATGGGCGCCAATAACCGACTATAAACTTA
>N_921
GGGACCCGTCAACCATTTTCCACGGAAGCCTGAAAGATCCC
>N_922
GTAACACCTGCCATTGTCGACAACTCATCTCTTCTAAAACT
>N_923
ATCGCCGGCTAACATGGTTTCTGGCCGCAACCTCGCCATTA
>N_924
AACACGCCAGTTCTCAATGGCTGCAGTCTTACGGGCCCCCA
>N_925
GTCCCCATCACTAACAGTAACAGTGGAGAAGTCTAAAGATG
>N_926
AATCTTTCCGTAAAACATTCCGTTGATTAGGAGAACCTAAG
>N_927
GGGGAGAGTTATTGAGCCGTCAGCAGTTGCTGGGACCTGGG
>N_928
GATGCAGGTGCGGTGTGTTACAATATCAAATATACAGAGTA
>N_929
AGGAGTACCATCATGTGCGACATCCTCACTGTATAGTAGGA
>N_930
TAAGCGCCAATGGTTTATGGCCGCAACTGATAACAATCTAA
>N_931
ATTGACGCCCCATACTTTACCGGGACACGGGGGCGCATGAG
>N_932
GGTCCTTTCACAGGCACGTTCACTTTTAAAATTCAATTTTA
>N_933
GCTCTGCGCCTGAAATTCCCCGTTATTTTAAACTGATAGAT
>N_934
CAATAATGTAGGGGGTGGAGCTAAATGGAGCCCTATGTCGG
>N_935
GTCGGGTAGGTGGGGCTGAGCGATTAATATATAATTAACCT
>N_936
AAACATATAACAACACGCACCTTAGAGCGGGTCCGCCTCCA
>N_937
TCAACCCAGGCGAATCGGAACACGCTCTTGACTATAGAGGT
>N_938
TGATCTAAGGTGGTTTTCTCCTAGATTCGGGCCGTACCCGG
>N_939
GAACGTGAGTGTAGGAACAGCAATGTGAAGACTTACAAATC
>N_940
TTCGTATGGGCCCTTTAATTCCTCGCATTAGGATGGTCAGG
>N_941
GAGATCGTAGACCAAGGGACCAGTTATCCGGCTAATACAAC
>N_942
ATATGAAGTGCCCCAAAGTTCATCTCATCAGGCGACACACT
>N_943
GGCTTGTGTTAATGTGTAACCCGTACCCACCCGGATTAACG
>N_944
CGTATTAAAATTCTTCTTATCAACCGGTCAAGATCATCGCC
>N_945
TGTAGTGTTGGCGACTCGTCCTATGGGCTATTTAAAATGTT
>N_946
TTCCACCAAGACCGACTGTCCATATACGATATGTGCGCTTT
>N_947
GATGAAGTTTTTCAGCACCGCGCGGGACGGAGCGCGCTTAA
>N_948
AACGCGACTCCTTAGGGATTCTTACAGGGGAGGCATGCAAC
>N_949
TTTGGGGTTAGCTAACCAACCACGCGGATAAATACGTGGGT
>N_950
CCCCCCCCTTTGCGCACTGACAGCGCAAAACAGATTCCATT
>N_951
ATCTTGGGAATCTCTTTAGCCAACCATTCGCGTCTGATCTG
>N_952
TGACTAGTGTAGAATTCCGACGTAGTGTGTTTGGATTATTG
>N_953
TATACTAGCCCCTCGAAGTGCTACAAGAACGGCGCTGTGCC
>N_954
GGAAAGAAAGAGGGTAACCTCCCTTCAGGGTCCGTTATTTG
>N_955
TGCGGAGGGGTAGTAGGATGCTACAATAGACGAATTTTTCC
>N_956
TTAGTCCGGAATCGAATATACAGACGCTTAGCGTCCGTTTC
>N_957
CTGGCATTCTGGGTATAATACAGTAAAATAAAAGGAGCAGG
>N_958
TACGTTTCCTTATCAAGAACCCAGAATCCCGGATTAAAGTG
>N_959
CCCCTCGGCTAAGAGCCACTCTAGATGGTGCATAATTACGC
>N_960
TCTCGCTTAATCCCCTTACTCGGTACCGCTTGAAAGCCTAT
>N_961
TGTCTCTGTTCCAGCCCCCTCTGGAATACCATCCTTACATG
>N_962
GGAAAGTCCGGTATTGTCCCCCAGCTGGCATGGGCCCTCAG
>N_963
AAATAGGCCGAGCGTTGGGTCGTTTGAAGCTCCCATGATGG
>N_964
AGTCTATCACGAATGGAGTGCGTTATCGAGGAGCCTGAACT
>N_965
GTACCTCACTCTTCACTGCACGACTGTGCATCCCAAATCCA
>N_966
AGGCATCGATGTTCCTATTTCCCCTTGCCTCGTCACACCTA
>N_967
TCCTACACACATAATACTCCCACGCGGCCGTGTGGTACATT
>N_968
AGGCTGTAATTTGTTGTTATCAGATGGGGCCGAAACTAGTG
>N_969
TTCCTTCACATAGCTCGTCTCGTACGAACCCGAAGCGCACC
>N_970
TATAAGACTAAATCGAAACGCCCGCTTGTTGCAAGCGGGGG
>N_971
GTAGATGCCCGAACAACATACTGAGGAGCATGGTGTCCCCC
>N_972
TGCCGGTGTCCACCTCTTTCCGTGATACCGTAACAGATATT
>N_973
ACGTTTGTGTTATAATAGATCTCGGTTAATGAATCGGAGGG
>N_974
GTGGCCCCGTTTCGGACCCGCTAGGTCCGGGATGACCCAAT
>N_975
AGTATAGGCGAACTTGTGATCCATGGTGCAGGAAGATAAAG
>N_976
AAGCTTAAAGCAAAGGGCGACCTAAACAGATATAAGAATAT
>N_977
TTGGAGAACCATGTTGGGGGCACCGAACCCTGGCTAACCTC
>N_978
CGGTCAATGTTTAACGGGAACCGAGGGCGGTGCTGAAGGCG
>N_979
ATTGAACCTTGCAGGATAGGCACCAGGAAAGAGTATTCTAG
>N_980
GATCACAAACTCAAGTGTGTCAGGGGCCCTGTGCATTTAAA
>N_981
CCCTTGTTCAATCGCGAGCGCGTCGCCTACCCGGACCCAGG
>N_982
GGATTTCAGCCATTTCTTAGCCTGCAATACTTTTTTTCGTA
>N_983
GCCGCCTGTAGGGTGGAGGACATAATTTAATTTGACCCAGA
>N_984
AGGGCAGCACGGTATTCCTTCATGCGCTTGTGCTATGTCCC
>N_985
GTATGGGGACCCCCACACTACATTATGGGACATTCGAGGGA
>N_986
CTCCGCGTTATTTTACATTTCATGTTGACAGACATCTGGGG
>N_987
GACGGCACACCCTCGATGCGCTAGTACTGGGTTTGTTTTCG
>N_988
CTGTACCCGCCGAGATTTTGCGTCCAGCACGGGAACTCTGT
>N_989
GGCCAGAAGGCAGTTTGGGTCACCATACATGCCGTGAGTAC
>N_990
CCTTCCCGGACAAAAGAGTACAACTTGCATGCCACAAATCG
>N_991
TTAGTCTCATACACTAGAACCGAGAAATCCAACCTCCTCTC
>N_992
GAAGGCGCTCATGGAGTTACCTTAGAGGTTCACCCGTGCCT
>N_993
TTTATAAGTTAGCGATGAAGCTTTTTGGGCAAGTTCTGTAC
>N_994
CAGAAAAAACATCCCACTTCCGTGCTGCGCGAGTTCTTTTA
>N_995
CCGGCTGCTGACTGGCGCTTCACACCTGAGTTTTCAGGATA
>N_996
GCAATGAGACGCGCAACTCCCCCGTTATAAGATCAGCCCGT
>N_997
CACTTCCCATCGCCTTTATGCCCGTTGGCCTCTGAACCACA
>N_998
GGCCTGCCGCGTCTTATATACTCCCGGGTATGTGACTAACA
>N_999
ACTAAAAGACGTGGAGTGCGCATGGGTCAACACCGTGCACC
>N_1000
TACGGGGCCCCAGGAGGTGCCTCAATATCCCCAGAAGGAAT
>N_1001
AGTCCCCCCAAAGAGTGGGACATGGATGCCACTTGGAACTT
>N_1002
CTAAATATTAGCTCCAATTCCCGATCGCTTACGTGGGGGGA
>N_1003
CCTCTACGTGCAAGATGTCTCCTCCCTTTTTTCGCTTTTCC
>N_1004
CTGGGATGGGTGTAAATTAACTGCGAACAATCAAGGTTTCG
>N_1005
CAGGCTACGCATTCTGACAGCATTAAAATGAAGGAGGTTTT
>N_1006
TCCACAAGATGAATTAACAACGCAATCGGATTCACAAGTGT
>N_1007
TAAACAAAAACATGTGGGCTCTTGGCTCCCCCTCTGAAGTT
>N_1008
ACTACATGTCTCTTTGTTGTCGACCCGAGGCCGACTTTCCA
>N_1009
CTCCGCGAAGGGAAGGGACGCAGGCCAATAAAGCGTACCAC
>N_1010
GGGCATCTTACCAAGGTCTTCGGGACCTGTCGAAAATAGAG
>N_1011
GTTTACGGAGAAACCCCTCGCCTGGATGGCCGGTCCCTCCG
>N_1012
TGGTGTCACCAGGACTGGTCCTGTGAAACATCTCACTGAAA
>N_1013
TATGGGCTTTTTTTTGCAAACATAGGTAAAGGCATGCAATG
>N_1014
GGTAAAACATTTTCGTTAGCCGAAGAAGGCCTAGTGGGGTA
>N_1015
TTTCGTAAATGTTGACCTAGCGATTACCCCCAATGGTCTCG
>N_1016
AAGCTCCCACAGTTTTAACTCTCTTGTTGTCCAAGAGAAGG
>N_1017
CTCATTATTATCGCGTATTTCGTCTGCATGACTTAGTCTGG
>N_1018
TGCTATTTTTTTCCGGCGTACCTTTCCCTTACGTATTTCAA
>N_1019
GGGGAAAGCGATCATTTATGCGGATGATATGTTGGTAAAGA
>N_1020
CTACATGAAGCTGAACGCATCAAAAGGGTCCATATCTTCCG
>N_1021
TGCGCGAAGCTTACGGCTGGCGAGGGCGCGTCAAAATATTC
>N_1022
CTGGCCTCTTTTGCTGTGGGCCTTAGTTTGGGCCTAGTCTT
>N_1023
TCAGGGGTGTTAATGTACTACTTACCTACGACTCGCGGGGA
>N_1024
CACAAAGGCTTCAATACTCACGTGTACCAACCGCCCCAGCG
>N_1025
TCCCAGTTTGCTCGACAAAACTGGTTCGTATTAACTGGTTT
>N_1026
TGCCCCTCATCACAAGTTTTCCTAGCTATGCATTAGAGCAA
>N_1027
CAGTAAAAAAGGGAGCGATTCAGCGTAGGACAGGGCTGGTT
>N_1028
AGGGTTGGGCAAGCAATTAACTAGTAGTCGTTACACGTTTC
>N_1029
CATGCGGGCAACTCACGGCACCGGGATTCTAAACGCTTGAT
>N_1030
GCTGGACTACGAGTTAGTCCCTAGCCTGTATAGGGCTACAC
>N_1031
ACCCGACGAATGCTTATCAGCAAACACAGAAGGGTCAAGCA
>N_1032
CGTAGAAAATGTTAGGTCGGCAGAGGAACCTTCAAATCAAT
>N_1033
TGGCCAAACTCATTAGCCATCAACCAGTTGAAGGGTCAACG
>N_1034
AGGTGACATAGTCTGCCGCACACACAGGGAGTATGAGACCT
>N_1035
TCAGGGTCCTTCTACACCCCCGGCCTCTATCCCTTGATCGT
>N_1036
GGTTGCCTCATCATTTGACCCCAGTAACCATAGCGATGATC
>N_1037
AGAAAGTAAAGGAATAAGAGCCAGCAATCGATTATGCAGGA
>N_1038
CTCCATATCAGCTCGCATTGCGAAGCAAGTCTAATATGGTG
>N_1039
CTGATATACATTCTGGAAACCGAGATCCAATAACAAGAGCG
>N_1040
AAAACCAGAGAGAGACGCGACCCCACTTTGAGGCTGAGACA
>N_1041
TTGGAAACGGGGGCTATTCGCGCTTCGTGATATGAAAATAG
>N_1042
TAATTGCGATTCCACAGCTACTCTAATCTAGAATAGGTGTT
>N_1043
TAGTGGGAGTCCCACAATTCCCGAGGCGAGTAAATCAAGGA
>N_1044
AATGTGGGTGGTCATACGCCCGATCGGATACGAAAGGCTAC
>N_1045
TTAAGCAACGGAATCCAGATCGACTTGCTATTTCTCGGGAC
>N_1046
CGGCCCCGAGGAACGTTTCTCAAGATTTGCTGGTAATCCCA
>N_1047
AAACGGGGGCCCCGTTATTCCTTTTCTCGCTCCTTCTTTAT
>N_1048
TTCCGAGGTAAAAGGGGGGACTACTGTCAATAAATAGCCCC
>N_1049
CCTAAGAGAGCCCATCGGCCCTAAACGAGGACTTAGTGTGT
>N_1050
GAATGGAGGGGAGGATAAGGCCAACGTGGTCCACGCTCAGT
>N_1051
CTAATTTAAGTCGTGGTGAACCTACCGCATTGCAACCCGGA
>N_1052
CTATAACACACTCAGATTAACGGTCTCCAGTTAAGATCTGA
>N_1053
GGAAGACGGGGACTTAAAGTCTGCCACCCCTTTCCGGAAGG
>N_1054
CCGGGAGATTAGTCTCCGAACTCGTGTTAATGTCAATAAAT
>N_1055
GCAGGGTCGGAGAAAGAATGCTATGATTGGGATTTCGACTT
>N_1056
GAGTAAAATTCGGATAATGTCTAAGAAATTTGCATGAGTGC
>N_1057
GTAGTGAACAGAATCTTCGACGGAACCCTAGACGCTATCAA
>N_1058
CTCCCAGTGACGTGTTTTCCCCAATTTTGGAGACACTCTGA
>N_1059
CCATCACCGGAGTCACTCGACAATGTGTGTAGACTACGGGC
>N_1060
TGATGTACCGTATTGCGCGACTCGCGCACTGATGATGTTAA
>N_1061
GCACTTATTTTCCAACACCTCAAGATGCACTAGCGTGGGCA
>N_1062
ATTTCGTGTCGCGCAGTATGCGTATTTCTATGGTCCTATCT
>N_1063
GGGCTTAAAAATTCTTATCCCGATATGCCAAGCTAATTATC
>N_1064
GGATAGAACAAGGACAACTCCGTGAAGCTATCCCTAGGTTT
>N_1065
CGTATCACTAAAGATTGTGTCTAGTCCCAGGGCGATGCGAA
>N_1066
ACTGATCTAGGGCGGAGTGCCTCTGAAAGGAATCTCCGTAC
>N_1067
CAAAGCCGCATTTCAGGTGGCGGAGGCCCCCGCCGCCCGTA
>N_1068
TTTATCGAGCTTAGGTCCACCAAGTTTGAATAAAGTCTGGC
>N_1069
TTACCCCGGGGTCCTTGTCTCTGTCATCGTGTCGTTGCGGG
>N_1070
AGAACGACGCCTGGGACGTGCTTTCGACAGCACCTACTTAA
>N_1071
ACAGGGGGGGTCGAAGCGTACCAACCCCATATCGCACGGAA
>N_1072
CCAACTGTTACCACCGACATCGATTTGAGACCGGGGAAAAT
>N_1073
AATTCTCGTATAATACCCGGCGTTACTTTACGGCCTGAGAT
>N_1074
TTAAGGAACCGCTCGTCCTCCAAGCTGCTCGCTCGTGACGG
>N_1075
GTAAAATCTCCATCGGGGATCAGCCGAGGAGAGAAAGCGGA
>N_1076
TAATCGCGATGTTCCAATCCCTAGGGACGCATACCGTATGG
>N_1077
AAGCGAGACCACAAATAGATCTCCGCGGCAATTGCGATTTT
>N_1078
GGCCCTGCACCAAAGATCCGCACGGTGGGAGTTAGGGGCTA
>N_1079
GGAAGCCAGATTGTGACTATCTGAGAATACTTAGACAAAGT
>N_1080
AGTGAAGCTCCCGGTGGATTCGAGGTACGTATAGCCCCAAT
>N_1081
AGCCATTAGATGCCTATCAACGTGTCTATAAGAATCGATGT
>N_1082
ACATACTGTGCCTTGTGGATCTTTTCTCACATGAAAACAAG
>N_1083
CCGGGAGGAGCTGCAATGTCCGGCGAGGATCTCTAAATAGA
>N_1084
GTAACCTTAAGCTCTTCCGGCCTCATTAGATCCTTTAGACT
>N_1085
TGATGAGGTATAAGCGATATCGTAGTAGCCGGCTATAATCG
>N_1086
CAGTTGTCAAGGCCAGCCGACAGAGCAAGATAGGACGATTA
>N_1087
AGATCGCTTCTTTTTTTTAACGAAGGCGAGTGGGTCTGCCA
>N_1088
ATGAAATATTGCGGGCTTAACAGGGTTTGACGCCGTAATAC
>N_1089
GGAAGTTCAAATTAACACTCCAATTAATAAGGAGCGTCCGA
>N_1090
GGAAAGGCCGATTTCATATGCTTCTTGTACGGTTGGAAACG
>N_1091
TATACTACCCACTGCAATTACGGGTCAAAATACTAACTCGG
>N_1092
GGTAAACTTCCCCCAGAAGCCAGGCCTGTACGTCGAGTTTT
>N_1093
CACTCCTAGAATATCAGGAGCCGATCAATTCTTACTTTCAA
>N_1094
GCGCCAATTGTATCTAGAATCCTTTTCCCGTTTAACCTGTT
>N_1095
ATGCCCAGCGCCGGACGTTTCGGCATTGACACGCCATGGTG
>N_1096
ATACACGTCGAGAAATTCAGCATTAAGTCGGCGGCATCAAC
>N_1097
GCGGCAACTGAACACAACGGCCTAATTGAGCTGGGTAATGA
>N_1098
GCCCCCGCGTCACTACTTTCCAAGAAACTCCAGATCTTTTT
>N_1099
CAATCCGTAATGTTCGACAACAAGTGGAAGTTGGGGCGGCA
>N_1100
TCAGAAGGGAGCCAACCAATCGTTTCCGACCGAACGTAAGC
>N_1101
CGTCTGGGGCACACGCGGGGCATGATGTTACCGCATGAGAC
>N_1102
AGGACGCTATGACGCGGATTCGTAGAGGAGCGCGTCCGGTG
>N_1103
TATGCCGTAACGCGCGGTAGCATCGCCTCTGACATCACGCC
>N_1104
CTCTCCCCGAACGGGCAGGTCGGAGACAGAGGGGCGATCAA
>N_1105
ACTTATCGCCTGAGCTGGTCCCGTTTTCTTATGACACGTGG
>N_1106
ATATTAGATTATCGTAATTGCAACAGACAAGATGGCTGCAA
>N_1107
TTATAATGGCCATGTAATTGCTTATCAAGGGACGGGACGTT
>N_1108
TACAATCACTAATCGACAGCCCATTGCGGTCGAAAGGCATA
>N_1109
GTTATACCATTACGGTTATCCCGTGGTCACTTTTGGTGTTT
>N_1110
GACACCCGACACGCCGGACTCTTCTAGTAACACACTCAAGG
>N_1111
CCTCGCAGTACAGAACGAAACGGAAGGCGCACGTCAAATCC
>N_1112
GGATCGGCTATTGGAGCACGCTCTTGAACAAGGCCCTTTTT
>N_1113
AGCCGAGCCGAAAAGCCTTGCAATCCTCTCATCGAATTTAA
>N_1114
GCCCTGCTGAGGTTGGCCCTCGTGTGGATTTAATTTTCGCT
>N_1115
AGGCTGCCCGATAATAATTTCGAGGTATAGATAAGTGAACT
>N_1116
GGGGGGGGCGGCTCCGTACTCCATCTATTGGCCGGATCTTC
>N_1117
CCTAGCCGAGAGGGGTTTAACACTTCATAACACCGGTTGCA
>N_1118
ATATAAAGGTCTGGTACACTCTTGTTGACCCCTAAGAGGAC
>N_1119
CCCGTCTTTTTGGGGACTCTCGGTCAGTTCCCCGGGGATCG
>N_1120
CAGAAAGCGGAGACCTCCCGCTTGATACATGTCCGATCGTT
>N_1121
GCTCCACTGTATTAAACGCCCTCACCAGCATAGTGTTCAAC
>N_1122
CGCAACCCGTTTGGAGGACGCTTACGGGCTAAATAAAAGTG
>N_1123
GTAATTCCTGTAAGGAGCAACACATACGGGCGCCCGCCGGC
>N_1124
TCACGCGCCTAGTGTTATTCCACCACCCAGGAGGCCGTATT
>N_1125
ATTTAACACCTACGACGGATCTACAGCCCGTCTGCAATCCA
>N_1126
GCAACCACTAGCTAAACCAACTTTGGTAAGCTTATAGTCCA
>N_1127
TACTTGCCCATTTCAAGTGACCATGCCTCGGGAGGGGTAAC
>N_1128
AAAGGTCATGCTTATCTTAACAAACACAAACGGAGCAACGA
>N_1129
CAGGTGCCCGTGCGATTACACAACCTATCGTTATACACGAA
>N_1130
ACAATCTTCCGGCTGAAACGCACAGGTACTACACGAATGTG
>N_1131
AAATAACTCATTTGGTAGCGCGAGTTAGAGTTCGCACACCA
>N_1132
AAGTCGTATGATAATTACCCCAGATGCGGCCGTGGTCCCTA
>N_1133
AACAGCACCCGGTTCTCGGGCTGTCTAAACCCGGAAACTAC
>N_1134
GAGCGAACCTGGCTGTATAACCGATTAGAAATATCCATATT
>N_1135
AGCCCTCAGCGGTGTCTTGGCTCTGCCCGCCAGCGCAAGAG
>N_1136
CCTCAAAAGAATTATTCGATCCGGGATATTTCGTCTAGAAT
>N_1137
CGGGGACTCGTTTTTTACGGCTTATCGGCAGCTCAGAGAAG
>N_1138
TCGCCGAATTAGCAAACCGGCGGGTATGCAACGAGTCACAA
>N_1139
CAGAAAGTTTTTCTTCTAAACGTATGGTCATTAAAAGTAAC
>N_1140
CTTATATCCGGGGGTGTTGGCTTAAATTGTCTGATATCTAG
>N_1141
TTGATGAATCAAACCCAGGCCCTACAAGGACCGGAAACATC
>N_1142
GGTGAGAGATTTGCGCGCTACGTTTTGGAATACATCGACAT
>N_1143
AGGAGGTTAGCCTGTGGGAGCAAAGTGGGAAGGGGCGAGTT
>N_1144
GAAAGTACTGGGGACCGTAACGTGTTAACTCACAATCTTCT
>N_1145
CGCAGGAACTCCCGCTTCCCCAGTAGTTTGACGGAAGGGTA
>N_1146
GGAAATGTGACTCCTTTTGACCTTTCTGTGGCCCAAAGATT
>N_1147
AGAGACCTTTTTGTGTGTGCCTATGACATGGCACGGCACGC
>N_1148
GGAGCTCTCAATTAAATCCACTATTTGGGCACTATGGCATT
>N_1149
AAACGTTACTAGGAGGCTAGCGCCAGTCCTAAGGGGGGGAG
>N_1150
CCACCAAAACGGAGTTCATCCAACGGAAGAATCGACCGGTT
>N_1151
TTGCCACTCGGACTCCGAGCCCGGGCTCTTAGTACCCCGCT
>N_1152
TAACAAGAACGATTGGTTATCTGTACGATCTTTCCGAGCCG
>N_1153
ACCGGTTCGCATCCCGATATCATAGTAACGGTATATGGATC
>N_1154
AGACCTATACCAACCTAAAACGTGTTATGTACTGGTTTTAC
>N_1155
AAACGCCCAGGGGAGATAAACGCGCCCCTCTCGGTTGGTGA
>N_1156
ATTTAACATTACGGGTGTGTCCAAAAAGAGCTAACATATTA
>N_1157
ATCGAGGGCGGGTCCCTTATCGTACGGAAAAAAGCCTAGCG
>N_1158
TAGGAGAAGCCATAGGAAAGCACCCAATAACACGGTAATAT
>N_1159
TTCCACCGTGTGTATTAATACTTGTCTGATCCCTCTCGTGA
>N_1160
ACTTGTGTCCTGTGATGTTGCGTAGCCTCGCACCGTCTTGG
>N_1161
TATAAAGTTTTTCATAGCTGCGACGTTTCATGACTATGGGC
>N_1162
GGGTTGGAAACCGATTCCCGCATTCGGGAGAACCAATAATA
>N_1163
GAGGCCCGATCACAAACGAACGTCGACATTAGTCGATGCAC
>N_1164
AGTGAGCATAACACTAAAACCCGCTAGAAATTTGTACATCC
>N_1165
AATTGGCATTCAGATATTTACCGCTAAATCGCTCTTTAGGT
>N_1166
TGCGGTTCACTCCGGCGAAACTGGGGTTCTCGTAGTGGGGA
>N_1167
TTTTTTCACATAAGAGGAGGCTGATATAGAGACAGGTCTCG
>N_1168
ATGCCATAACCAGTGTACGGCTAAACTTAATCCGCCTTGGC
>N_1169
GTTCAGGAGGTAAATAAACTCAGGCGGTTAAAGACCTCGGG
>N_1170
GGGGTCTTGCATACTCCTCTCCAGGAAGACTGTTGGTGAAC
>N_1171
CTGAGAACGTCCTCTGTTGACCCTAAGCGGTAAGTCCTCTT
>N_1172
TTGTGCGTAAAGATTTTCCTCCGTTTACGATCTAATTTTCG
>N_1173
CCCGGTCAGCTTCAGCCTATCGGCCTTTATTATATCCGGAC
>N_1174
TGGTTTACCCTTCCCCCATCCGACTATCTTTTTTAAGAGGG
>N_1175
AATAATTATATAATTCGGGGCCATTGAGACGTTGTTTGTAA
>N_1176
TTGAGGTGATGTGATAGGATCAAAAGAGATAATTACCTCGT
>N_1177
AATATTACTGAGACCTAATTCAGTTGACACCGAGTTAAATT
>N_1178
TCTCCACAGAGTCTATTTAGCTGAGAGTAAAGCACTAATAT
>N_1179
ATCATTAATGCTAACCTCGGCATGTGTCAAGTGGATTACGT
>N_1180
CTCCAAATTGCAACAGTCGACAAAGGAGGGTGTGCAGTCCG
>N_1181
GCACTCTGTAGCTATGTTCGCACGCCTGTCGAGAGGCCAAA
>N_1182
ACCGATAGGGACTCAATGGACGGTCTTACTTAACTGCCCAC
>N_1183
ATCGGCGTGCCAGGTTAGGGCAACTAAACCGAACGTTGTTA
>N_1184
ACTGCCTCATTCAGTCTTCTCTATGAAAACGAAGAGGATTA
>N_1185
GACCCGGCGTTGCTTCTACACAATGAACAATGGCCAAACTA
>N_1186
TGCGCAAGGAGTGCACGGAGCCCGGGAACGTGAACAGATTA
>N_1187
TTAGAACAGTCGCTCTAGGGCTGGCGAACTACAAACCGTTC
>N_1188
TGTTGGGTTGCCTACATTGACTGCGCAGTGCTTGGGCAAGG
>N_1189
GAACTGCTATGCGCGTAGATCGAATGTGCGAGAGTACACTG
>N_1190
GTTTGGTTCCTCTCGTGGCCCCTGTGAGAAACTGGCCGCAG
>N_1191
ATAGAGGGGGGGGTTCAATGCGGAACCAATGCGATATACCA
>N_1192
TCAGCTACGTCTACCAGCCGCTAAATGGTTCCCGGGCAATT
>N_1193
GAGCCTTTTTAGACGCCCAACAACGTAACGTGGGTACGAAT
>N_1194
AATACAACAGGCGCGCAAATCGTCGGTAGTCGAGGGGACGA
>N_1195
AGGAACTAGACTCATCCGAGCGACCCTTTTTGAAGCGAGCC
>N_1196
TACTGGGCCTTGAGGCACACCGACCCCCTCTGAGAACATAT
>N_1197
ATTCATCTTCATGCGGCCCGCATAGTACGCTGAGTCGGTTG
>N_1198
CACCTAAGAAAGGACTTGTGCAGGTGCTCAAGAAAATGGCG
>N_1199
ATGATTAGAGCAGGGTCACTCTTTTGAGATCCTAAGCTGGT
>N_1200
ACGTTCAAATACACCGTATCCAAAGGTGCATGACGTTACAT
>N_1201
ATTGGTGATGTCAAGGTTTCCTTTCCGCATCTGGCCGCTTT
>N_1202
TAGAGATCATACCCAACCTACACGTGTCATACCATAATTCA
>N_1203
TGCTGGGGTAGCTCCCACAGCCAGTCCTTGCTGATTACACT
>N_1204
TCCACATAAATTATGGTTTCCAGGGCCCTTTGATGCGTTCG
>N_1205
GGGCACTAACAGACCCGATTCGTTCCCATGCGGCGTGCCGG
>N_1206
GGTTTAGACGGACGTGTATTCTCGTACGTCTATAATAGGAA
>N_1207
GTGCGGAAAAGAAACTAGAACTAGTGGACCGCTTCGTCAAC
>N_1208
TGGTGGCTTCAGGCGTGACACGTCGGTATAGGGATCCACAC
>N_1209
GTTCAGCCACACGTCGAGTGCGGAGAGTTTTAGCGGAGTAT
>N_1210
ATGAAGGCTTCGCCCTTTCGCGTCACTGCCAAATTGTTCCT
>N_1211
CCCCTATTAAGATGATGTTCCGAATGCAATTCCACCCCAGC
>N_1212
GGATTTTTAACGCGGCCAAACGCTAAGGTTTTAAGTACAAT
>N_1213
GTGACATGCGGATTAGCAGGCCCTTTCTAGGCGACTCCACT
>N_1214
AGCATGACGTTTTAACTGAGCTGTAAGAAACGACCTCGAAG
>N_1215
ATCCGCTGTTTACAAAATACCCTGAGGCAATGACACAATTG
>N_1216
TCGCCCCGATTCATGGGCAACACAAAATGGTCAGTTATTCA
>N_1217
GAGCCGCTCCGATACGGGGGCACCCGTTATGATTATAGAGG
>N_1218
GATGTGGGGATTTCGTTAATCTGTAACGCCCCGGTAGGTCC
>N_1219
CGGCCCAGAAGGCGGGCGTTCTTGCGTACATCGTCAGGAGG
>N_1220
AGATCAGGATATCTCCGCGCCAACTACATCCCGCTGAGATG
>N_1221
ACTAATGATGAGGGCGAAGCCACCGTCTGTAGAGTGCTAAT
>N_1222
AGAATAGAAGGCCAGGTTATCAGTTTTGGGTTCGCTCCTAA
>N_1223
GACAAAGTCATATATCTTCCCAACCGGACCATGAACGCGGA
>N_1224
GGGCACCCACCGCGTGTTTGCATTCTATTACTCACTATTGC
>N_1225
GTTAAAAATGCTCCATCGCGCGTTGGGGTAAACGGTGAGGA
>N_1226
GTATTATTCCACGCAAGTTACAAATGGGACACGACAATACA
>N_1227
GAGTTGGGTTTGCGACGTACCAATTGTGGAGCCTCCATATG
>N_1228
GGAACCGCGAGTCGGTACACCGTATACCACTATCTTAAGGA
>N_1229
AATAATTTCCAAGAGAGGCCCCCATGGGTTTTCGAATTTCT
>N_1230
TAAAGACCTCACGGTTTGCTCCAATTTACTGGTTTTTCAAG
>N_1231
TAGTGGAAGATACTCAGTTACTCTTATATCCAATGGTTTCC
>N_1232
TAAAAGATGTCTTACTAACGCAATAGGTTGGAAAATAGCCG
>N_1233
CCTGTTTGCCTGAGCGGGCTCGAAAACCTCTGTGTTATAGT
>N_1234
TAATAAAACTTGTCCTCGCTCGCCTAAACAGGTGAGCAAAT
>N_1235
TTTTGGTTGCCCTAGCACCTCGGCAACAACGGTCTTCGGAG
>N_1236
GTAGTGAGTTGTTATCCCCACGTGCGAGGGAATTCCGGAGA
>N_1237
CCGGCAAGGGAGGCATAGATCCTACAGTCCAAACCATCGCC
>N_1238
CCCCCAAACGGACTTTTTCACACGCTGGCGATCACCACTGG
>N_1239
TGTGTAGGAGATCCTCCTCACCTTTTTCTTCGCCCCATTAT
>N_1240
TAAACGACTTTATCAAACACCGAGGGCGCATTGTTGTTGTG
>N_1241
CCCTTCTAAGCCCTTTCTCACGTGGCTATCCTACGCCAGGG
>N_1242
GTGTTGCGAACACCGCTAAACCACTGGTATAAGTACCCCCT
>N_1243
TATTGACTCCTGTCCGAAAACTGCAATAACAGCTGGCTTTA
>N_1244
GGTGCCGCTTGGGGGGACTGCTTATTTAGGTGAGATACTCT
>N_1245
ATATTTTGATATGGAATCCGCCACAGGGCGGATGATAGGAA
>N_1246
TTTAGCATGAGGTGACTGTACGTAAGGCATACCGTCTCCGA
>N_1247
CGTAGTGCTTCCATACAACACCCAAATCAGATGTAGAGTGT
>N_1248
TACATGTTTCTGGCCCCCCACCGAGTGCCATGCCTTGAGAT
>N_1249
TGAGCTGGGCAACACTAACACCGAGTTTATTAAGCGTTCTG
>N_1250
ATTGGGTTTAAGGCTGTCTCCGCTACTCGCTATCTGCCAAC
>N_1251
ACTAGCCTGAAGCAAACCGACATCCCTCAAAAGCTTCCCAT
>N_1252
CCGTAGACGTGGTCAAATGGCGCGCTTAACAGTGCCCTCTA
>N_1253
AAGTGATACATTCTTATATCCTGGGAGTCCCCGATTGCCTC
>N_1254
TTATGAAGCAATCCCTTTGTCGGAAAAGAACGTGGACTATA
>N_1255
TTAAAACCCAAGCATCAGGTCAGCCACGGGAATCTACGTGA
>N_1256
GACGTATAACCGGAAGCGCACTAATTAAGGAGAAGCGGCTG
>N_1257
TTCCTAGGTGACGTACTCTCCAGTAAGGAGCCAGGATGACC
>N_1258
CGCGTAGGAAGGATGCCCCTCTGGGTTGACTTCAACTATTT
>N_1259
GGTTAGAATATAGTGTAGCACTTGAGACATCCTCGGAGGGA
>N_1260
CACTATCCGGCGCGGTGGTTCGGAGTCTGCACCGGGATATA
>N_1261
AAGGCAGGGTAGGTCACAACCACAGAATGCTTAAACTTCCC
>N_1262
AGATGTCCATTAAAGGATGGCCAGGCAGCTTGAGAGTACTC
>N_1263
CTACAAGACCAGATTCGGTGCTACCTCTATCACACACCCTG
>N_1264
CGCGGGCACATCGTGGGATTCTCACCCTACGCACCGCCAAC
>N_1265
GGGATTAGGGCTTCGATTTTCTTCTCTCACGCTTTCGCTCC
>N_1266
GTCGTTCTAGTGGTTAAATTCATACCTACACACGTTAGTCT
>N_1267
TATGAGGCGTATGGTAGTGCCTGGCCCCTTGTTATTCTGGA
>N_1268
ACGGCGGGCGGCTTGGTAGACACGTGCGGGCTCACAGTCTA
>N_1269
ACGACGGAAGTCCGATGTTACCTAATGACTTCTCCATTTGT
>N_1270
TACTGTTGTGCTAAGCCACGCTACAACTTAGAATTATATAC
>N_1271
GGATCTATGAAGTAGTTTGCCAGTCCGTAAGAGTGCTAGAC
>N_1272
CGCTAGTGACCAAATCATCACTGAGTAACTTCCGGTTGGAA
>N_1273
CGCAAGACGAAACGAAGTTACTTTGGCACTATGGGAGAGGC
>N_1274
AGATTGAGTTTAAAGAGACACAATCCTAGTCGGATGGTGTA
>N_1275
GGATCTACCGCGGCAAGAAGCTTGACAATAAGCTCATACTA
>N_1276
GGTTTACTACCATGTAGTAGCTCAACCCCCGTCTCTTGGAT
>N_1277
AGGGGGTTGTCGATAGGAAGCGATAACAAGAATATAGAACA
>N_1278
TCTCCGGCTATGTACAATAGCAAAACGTTGATACCTACGTG
>N_1279
GAGCGGACCGTTTGACTTTACTAATGGGTTGAGGTGCCCGT
>N_1280
GTATAGCACGATGTGACCACCCATTTCCAGTTATGTAGTCG
>N_1281
GCCCAGGTCAACGCGATTTTCACGTACACGTAACGAGTATC
>N_1282
TAGTATTTATATATTAATACCCCCATCTCCGGCGTCCCTCG
>N_1283
AAGATATTAATCGCGCATCACCACGTTCAGATACGTTATAA
>N_1284
CGAACTCAGCTGAGAACTCGCGCGAGCAATTGCATTTTTAT
>N_1285
AACGCCCGGCGGACCGTTGACTTGTTGACTCGGCAAGAGTC
>N_1286
AATTACTGTACCGTTATATTCAGTCGCTATGACCAAAACTG
>N_1287
TAGATATACCCAGTGCCGGGCTGCGTTCAACCAGTGGTAAG
>N_1288
TGCCGACACACTCATGCTTACGGCGGCGAACCAGGCGATAT
>N_1289
GCTTCGAGAGATTTCGCGGACCCCGCAAAAAAGAGAAATTT
>N_1290
ATGGGGACCTCACAAGAATCCGGCACCTTACATCAGCGCTA
>N_1291
TAAAATACGCATGCGGGAATCATCTCACGGGATGACCTAAT
>N_1292
TTTCATACTGACCGGATGTGCTCCCAGCTCGGTAACTACAT
>N_1293
GAATTGAACGGTACCGACAGCAAGATCGCCCAAGTTAGTTT
>N_1294
AATGCAGCAGGACGGCTAGGCAACGGGGATCCTCTCAATCA
>N_1295
CTTTCATTGGATTTTGCATACTTACCAAGAATCTGAAACCC
>N_1296
TACCTTCCGGTGGAAGGATGCTGGAGATCCCAGATGGTACG
>N_1297
GGTTTACAGTAGTTTTAGTTCCCGGTGGGGTGGTCGATAGG
>N_1298
GACAATATCACGTAACTCCGCTTGTGCCGACGTTGTTTATT
>N_1299
TTCTAATGGACTAGATTAGACTGCCCACTAAGTAGATCCCG
>N_1300
TAATTCAGACCTTGTGCATGCTGGAAGAGGTAGTGTCGCAG
>N_1301
AGGGGAATTCTGGAAGGCGACCGACTGGCCCCGTTGGCGTA
>N_1302
GTGCCTTCAACAATATAATTCCGTGGAACAAGCACATCAAT
>N_1303
GTGCAGAGTGTAGCCAGAACCAGATAAAGGTTGCCAACAAC
>N_1304
AAATTACGTCCGAAACTTACCAGATAACGGCCGTGCTGTCT
>N_1305
CTACACGTAAACCCCTATGGCCCGGAATTACCGGTTAAGGC
>N_1306
AACTGCCGAGGCGACAGGGCCGAAATCTTCCGCGGCGAGGG
>N_1307
ATAATAGGGTCGTCCGGCACCCGGAAGCTTTGGTAGAGTTT
>N_1308
TGGGGGTAGGGGAGGCTTACCTATCTTGGGGCGCCATCAGT
>N_1309
ATCGCCCACCCTTACAGGCACGTTGTATTTGTCAAGGACAT
>N_1310
CCGTTCACATCTACTTTGGGCAACAGGCGCGGTCAGTCAGA
>N_1311
TAGAATTCAAAAATAATATACTGGGTTGGCCGTCAACTTTA
>N_1312
GCCCGGGGCCAAGGGAAATTCGTCGGCTGAATACTGACGGT
>N_1313
TACATAAAACCCGCGTTGAGCGCACTATGTAATTTTAAAAG
>N_1314
TGGTGGGCAACCGGGGCCCCCATTATTGGCAGCGGGCTGGG
>N_1315
CCTGTTACCGATGGACAGTACCTATTACGCATTGTATCTAA
>N_1316
TAGATTTGTCCCTATCCGTTCATGCATGACTTCGCGTTAGA
>N_1317
GAGCGGGCTACCACGTGTGGCGTATTCACTAGTTAGGGCGC
>N_1318
TCAAACATTTAAAATTCTTGCGGGTGTAGGCCCACGATTCT
>N_1319
GGAAATCGTCCGTATCAACTCTTTTCAACTCAGCAAGGGTG
>N_1320
CCAAATATACATCTAGTAGGCCTGAATTGTTTAAGATTCTG
>N_1321
TCGGTCCTTCTTAGTGGCATCCTTAATTGAATTCTATTACC
>N_1322
TGCGTGTGGGCAGATCTAGCCCACGGCCCTTTGTGTCATAT
>N_1323
GTTGCCAACTTCGTCATAGGCCTTTGTGAAATTGAGGGTTT
>N_1324
TGGGAGACGCATCTCAGAGCCATCACCGCTTGGCTGAATAA
>N_1325
AACGGACTAAGGGAAATGGGCTTCGCCACTTCTCAATCTCT
>N_1326
AAACCCATATTTCCTGTTTCCTTAACAGATTCGAGGAGGGA
>N_1327
AAACCAATTAATGTTATCGGCGAATCCATCATGGCATTGCG
>N_1328
TACGGACTTTATGATAGTCACTGACCAGCCAGTCGAAATCG
>N_1329
CAACACCACCGCTATACATTCTATCAGATCTCAATCGGCTC
>N_1330
TTCTGGGCTTGCCACATGGGCTGTTCACATGTCCACTGAAG
>N_1331
CTGTTCACGGCTAAGGTTTACCGACGTAGCACCGGGCAGAG
>N_1332
TCTCCAGCGCGGCACTGGCGCCCACCTTCTCATCTCTCGAC
>N_1333
CTGTAGGGGGGGTCGAGGAGCGAGCCATTTCCTTGCAATAC
>N_1334
TTCGGGCGTTTGTGAGCTCTCTCAGCACCAGGGCCCTCCGC
>N_1335
TTCGTCAAGAAAATAGGGGTCCTACAGCCCCTTGATTGATG
>N_1336
TTAAGTTCACGGATGATAGTCCCAAACGGCCCCGTAATCGC
>N_1337
TCGACCCACAATGGTTAACCCTTGCACCCAAAAGGAGAATA
>N_1338
TTGTGCGACGTATCCGAGCACAAAGAAAGCGCGTGTATACC
>N_1339
ATGGGCCGCCTTAAACACAGCCCAAAAATTTAGGAGAAGTC
>N_1340
GCTATGGGGGGAAACCTGGTCGGTGACCCCAGCGGCACGTG
>N_1341
CTAACGCGCGAGCCCGGGGGCCGGAGTGGAAAATTGAGGTA
>N_1342
GAGACCCCCAATACATCAGCCAGAGTGGTTTTGTGCGACCG
>N_1343
AATTAGGTACTGGAGCAAATCTGACCTTGAGAAATTTAAAG
>N_1344
CGTAGTACCGAAACTGCAATCACGATATCACTAGCCCATAG
>N_1345
ATTATAAATATCCCAACCTCCGTACTAGTGTCAGGTAGATC
>N_1346
AGCAAGATATCCGTTGACGGCAGCCGATCTATTTTTTGTAC
>N_1347
CACATTACGCTAACCGGATTCACTCTCTCTGTTCTAGGTGA
>N_1348
CCTGGCGTGGCCCCATTTTTCGGGTCCCCTGCCGGGGTCCC
>N_1349
ATCCTTAGTTCTAGAGTTATCATTAATACTCCTGTCCTAGT
>N_1350
TTGTATAATTCGTTGTGCTGCGAGACCGGCCATCTGTGACT
>N_1351
GACACTTCCGGTTGTTTATTCGCTCCTGTGACCCCATCAGC
>N_1352
AAAAAAGAAAGCCGCGAATGCAGACCGGATTTGTTCTTATA
>N_1353
AAAACCCTGCCGGCTCTCTCCAAGGAGACAATCTACCCCTT
>N_1354
GGCACTCTAAGACGGGGATACCAAGGCACCGCCGCGCGTAT
>N_1355
CATTAACGTAGCTAAAACCACAAATGTGGGTACCGAGAATG
>N_1356
TCAAGGTCATGACGGGGAACCTGGCACTGACATGGATGCGT
>N_1357
TGTAAGGACCAGGCTTTCTCCGTATGTAGGGATAATTTCAC
>N_1358
TCGGTTCCAAAGTTGGCCTACTCAATATGGACGAGGTGGAG
>N_1359
AGCACTTTATACCAATGTTGCAGATACCCTATACAGGGTCA
>N_1360
AATCATTCTGTAACTCCAAACTAGCGCCCGCTGAAGCGTGC
>N_1361
CGCCCCGACTGACTCTAAGACTATTGGCGAAATAAGTCGGG
>N_1362
CCAGCTACCCTTCGGTATTGCGGATGCTCAGGCCGCGAGGT
>N_1363
AGGACCAATCGTAAAATGGTCGTCTTCCGCGCATTTGGTGC
>N_1364
CCGAGAGTCGAAGGGTCAAACTGGCGGACAGCCAGCTCATT
>N_1365
ACTACTACATCTGGTGGAAGCACACTCTCTTACTCAGTGGG
>N_1366
AACCTAATGAAAAGTTAATACGGAGCAGCTGTCCATAGTGC
>N_1367
GTTCCCCCCGCGCAGTAATTCCACACCTTTAAGTACGGATG
>N_1368
TATGCGGTCCTGGGTTTTTCCTGTAATTTGAGGTTTGAAAC
>N_1369
ATGATTCAGGCCCCTCAACCCGGGACTGCCACAACAATAAG
>N_1370
CTAAGCGCCCCCGTAGATAGCCAACTCTTACTAACCTAGTT
>N_1371
GCAGTTATAAACCCCCACAACGTCTATTACCTTTCTAGCGA
>N_1372
TGAAGGCCAAAACCCGAAATCTGGCTTTGGTTTGATACTGT
>N_1373
GGGTTTTGGAGCGGGTAGAGCAATGCAAAAGGTCCGGACCG
>N_1374
AAGTTTTCCCCTTGAGAAACCCATTAGATCAAATGGCCTAC
>N_1375
GTATACAACGCGTAAAAGGTCACACCCGTCGTGCGGATTTA
>N_1376
ACGATCACGGAACTAGCCTACGTAAGGAGGAAAAGCGCTTA
>N_1377
GGTAGTTGCGCTTCAGTTGGCGGACCAGTAGTACTTTATGC
>N_1378
TGATATGAACATCCAAAAAGCTCGTGCTCAACGGGCCTTCT
>N_1379
TCCGCCTTAAACTCTAGGTTCTAACTTACCGGGTCGGAGTA
>N_1380
CAAGACTATCCCGGTCTTAACATATTTTCAAATGATACCTT
>N_1381
GTCCTTTTATGCCTAAGAGACGCCCAATATTCAGGTCACCC
>N_1382
GATCAGGAGAGCCGCGTAGACCCTGTAAGGTAGAGGGCACT
>N_1383
CTCATGACCAACTCCCAAAACAGGTGGTCGGCCAGGTCGGA
>N_1384
ACCGTTGAGGGGGACCAATCCGCCATGTCCGGCTTTTAATA
>N_1385
CCCCTTTCGTTAGGTCGGAACGCGACGGAAAACCTACTTTA
>N_1386
TTGACCAAACGCCCACCAAACGTGAAGTCTGCTGTGAGTGG
>N_1387
AGGGCTAAATTACTGGGTCCCAAAAGCAACGCGTTCCGCCA
>N_1388
CAGGTTATAGGGCTTATTTGCGTATTAGGTCAGGACGCTTG
>N_1389
ACGGGTCATTATGTAGGGCTCTTTGGTTCTGCGTCAAGCTC
>N_1390
CGCGATGACGAGACCGTTCTCCCCGTATCTGGACTTGGTAT
>N_1391
ACCCTCGTACATTTGATTCCCCCGGGTATAACCTGCGCCTG
>N_1392
CGCTTATCCCCTTAACGGTTCGATAGTAAATTTTACCCCGG
>N_1393
CATCCGGTCTCCGTGTAGGACTGTATAAGCTCATCTTCTGC
>N_1394
TGTGTTACCCCATCTTCTATCGTGGATGGCGCCTGCTAGCG
>N_1395
GGGACAGTAAGGCGGACAACCCTGCTTTGAGGTTTCCACAC
>N_1396
TCCAAGGCTGTCATGGCCGACGGGTGTCCCTTTGAACATGC
>N_1397
GCAATGCAAAGAGGCGCTAGCCTGCCTAATATAGGGGACGT
>N_1398
AATTCAATCTTTATTTTATACGAGAATGGGAGTGTCTAATA
>N_1399
TCGAGAACCCCTCGTATCACCTCCTAAACGCATTTTGGCCG
>N_1400
TCTGAGGGGGTCGAGTATAGCGTTGCACAACACGTTAAGGG
>N_1401
TAAAAGATTGGTGTATTAGACGTAGAACGATATCGTCTGCT
>N_1402
CTTAAATTAGGTCGCTTATTCTAATTTCATGGACCGCACTA
>N_1403
TTCCCCTTAAACCACCCATACAAGTACATTCAGGCAAGCGC
>N_1404
CCAAGCATTCGTATTACTAACGGAGCTCCCATGGGTCCGCT
>N_1405
AAATGTAAAGCGTCTATAACCAAGTGGACTCCTCGCAACCG
>N_1406
TGTGAAAGCGGTCCGCAATTCGTTGCCACAAGTAATTATTA
>N_1407
ACCGGCCCACCAAGAACCCGCCGAAAAGATAAGACGCCCCT
>N_1408
AATACTTAAACCTGATTCGGCAAGTAGGTGTACTAGGGGTT
>N_1409
GTGTCGGAACTCAAAACAAGCGAATTACCAATCAAGTTATG
>N_1410
CTAGAGGGCCGGAAGTAGTTCTGGTCCTCAAAACAAGTTCC
>N_1411
CTGAAAGGCTCGAGGTATTTCGTTAGGCCCCAGCAGGTTGG
>N_1412
GATGGGATTATGTTATGGCGCGATGTCCGACATCGTGACGG
>N_1413
CAATCTATCGGCATCATCCTCTGCGAAACTTGACATATGGG
>N_1414
CTTTAACTATAATGTCCGGGCTTATAGCATGGGGGTGTAGT
>N_1415
TGTTCAAGAGAGTGTAGGGTCGGTCAGCCCCCTGTGTGTTT
>N_1416
CTCCACGTACAATGATAAATCGTTATAAACGGATATCGGAG
>N_1417
GCTCATTTAGCCTTTGCCCTCCTCGGTGGCCCTCGGGCTAG
>N_1418
AAGTAAAGTGCGAATGCGATCATGTACCACGGATAACCGCG
>N_1419
GAGGAACAGAGCAAGCATGACTTGCTGTGCAACCTATCGGA
>N_1420
AGCAATCCCTTACGTGGCGACGGGGCGCCCGCACAATCAAA
>N_1421
TGAGCACTTGCGTCGGTCCGCTGTGTTAATGGGTCCCCCCA
>N_1422
TTGTCAAGGTATTACACAGTCTACCCCCAACGTTCAGATAA
>N_1423
GGCGTCACCCTTCTTTACACCCTAGAGGACGGACCTTCGCT
>N_1424
TGGGGGAAGCATGGGTAGCTCTAAGTGCTAAACCGGCGGTT
>N_1425
TTGTAGAACCGAATGCACACCGATGGAATCGGAGGGGCCCT
>N_1426
GGCCTCTGCTGTATGTTGCCCAAGGGGTGGGCTTATCAAGC
>N_1427
CATCTACTATAGTCACAGGCCGGGCGCTGCCGACGTCTCCT
>N_1428
ACTATTCCAAAATCCGCCTTCTTTCGCGACAGTCATGGTGG
>N_1429
TTAACTTAATGGAAGGTATTCTGATGCTTTTGGACCGTAAA
>N_1430
GGAACCAGATTATTTCTTATCGCGTTGGGAGGGTAGACGGC
>N_1431
CCCGTCTTAACCTTTCATCCCGTATCGGAAGCCTTTTACCA
>N_1432
GCTGGAGGTACTGAAGTTGTCGCTGGAACGATCTCTCCTCT
>N_1433
TAACGTCTCTGGACGCCCAACTTTTGTGCGAGACCCGGCAG
>N_1434
GGTAGAGCGGAAATTAGTTTCTGTTGGCCATCTAGAGGACG
>N_1435
GGGAAACCTTTAAGTCCGGTCCTGTAGCCCCATCAATACAT
>N_1436
CCCACCACCCAGGCCGCAATCGTTCGTGGATGTGACCAGGA
>N_1437
GTGTATCTCTCCGACTACAACGAGGGCGCATATTCACATAT
>N_1438
GCAGGCGTCTATGATCAGTCCAATTAAAAGTACTAGGGTGG
>N_1439
TAACCTGGACGGCAGGTGTACGTTTGAGTTACTACGAGCCC
>N_1440
ATATAACATCTATAACTCCACAAAAGCCATCATGGCTTTTT
>N_1441
TCTAAGGACGTATCGGAAGTCACTATATTTACGCACTTAGA
>N_1442
CGCTTTGTGAAGTTAGCGTCCGTTCGGGTGGAGTCATTAGG
>N_1443
GGGAATCCATTTTGCATACCCCTCGGGGAGACATATAAGAA
>N_1444
CATGGCTGGTATATTAGAATCGTGGTGTCCCCAACTTCCCT
>N_1445
AGCGGAAGAAAGCCGACAGTCGAGACCCGTAAAACACCCAT
>N_1446
GTAACACGAGAACGAACGTCCGTTGGGGGAATATTCAGCTG
>N_1447
GTCATTCTGGGTGATGAGGACGTAAAGTCAATGGTGTACAA
>N_1448
GCGTCAGGCCGATGTCCAAGCCAAGGATATCATAGGGGGCA
>N_1449
AGGGGTGAGCAATATTAAAACCGGACGGGTGCGCCTCCCTG
>N_1450
AAGCGGAGCCAGAGGACCCTCCTCATCTTGTTAAAGGGCCA
>N_1451
CGCGTGGGACGGCTTTGAAACAGGGCTCGGGCTACTGCATA
>N_1452
ACACATGTGAGGAGGGTTATCTTTGAAATACCTGCTATTGC
>N_1453
ATTGCAAACTTTTGTCGGGCCTGATAACGTGAGTGACAATG
>N_1454
GCGTTATCCGAGGCAAAAAGCGGATAGGACTAATCACGATA
>N_1455
TCCAACGGCAGTTCGGAGAGCGGCTCTTAGGGGGGGGAAAC
>N_1456
GAGATCATGAGACTATTGCTCTCTCCGTATCTGCGAGGCGG
>N_1457
GACTCACAGACCGGATCTATCTAGCTCGGGGTGATACCTTC
>N_1458
ATCGTCAGAAAAACGTGCCGCTTGAGTTTGGGGTACAGGGC
>N_1459
TGGTCGCTACGAACGTTGGACTGCCTGACATAAATCCCTCG
>N_1460
TGGCTCGAGGAGTTTGTAAGCAGGGCACACACCCAGTTGTT
>N_1461
TATAAGAGGTCAAAACGACACCATGCCGAGGCGGCATACAA
>N_1462
ATAACTAGTGGGACTTTTAGCTAGAGGCAAAAATCTAAATC
>N_1463
GAATACACTGAGTGATGATACCACGAGGTGCAATGTGGGAC
>N_1464
GATCAACTTGGCGAGCCAGCCTACGGGAGAATTACACTTGA
>N_1465
TTAAGAGTCGGGCCTTCTAGCGAGTGTTCTGTGTGGCGGTG
>N_1466
TAGGCTTCTGTGGAATGGAGCCCGCCGGAGCTCATTCAACC
>N_1467
TGGTTCCCTGGTCCAAAGTCCCAAGGGATAAATAGGACGGG
>N_1468
CACTGTGTGTGAAATTGAAGCAGCCACTAATTCCTCCGGTT
>N_1469
GCAAGCGTCCGAGGGGGTCACGGCCCTTCCCGTACATTCTG
>N_1470
CCTATTCGGCCCCAGTCATACAATGGAGACGGTCTGGGTCG
>N_1471
CTCTTGTCGGAGCTCATATCCTAGTTCTTTGATTATGGAGT
>N_1472
CATGTATCTCGTAAGGCCGACTAGATATTTCTACCTACACT
>N_1473
ACGATACCGGGGATAAGAAGCAAATGGGCTGACTCAGATAG
>N_1474
GGACCGTGAGCTTTCGGGCTCTCTGCCGAACCGTTATATTA
>N_1475
GTATATATGTAATCATAGTACGTCAATCCAGCAACCCCCAA
>N_1476
GTACGCAAGCATACTCGAGCCGTAACACATATTGCGAAGTT
>N_1477
CAGATGTAAATATTAAGGATCTCGCATAAGAAGCCTTCATA
>N_1478
CAACGTGTGAATGTCAAATGCCTCGTTCGGCACGCAGGTGC
>N_1479
GTTTTAAGCAAATCACGTCGCATGCGGCACATGCCTAGGAG
>N_1480
GGGCCCGTTATCATTCGAGGCATGGCACTCCAGAGAAAGGA
>N_1481
TAATAGATTGTCTTCCGCCGCTCATTAGCTTCCTAAAAGGG
>N_1482
TGTGATACGGCCCTTAATACCGTGTCTGCAAATAGCAGCCA
>N_1483
CGCATTAACCCCGCCGTACGCAGCCCAGCGCGGTAATATTT
>N_1484
CAGGGTATCAGAGCATTCCACAATGCACTTGAAAGTTTTTT
>N_1485
GGGGTCCAGTAAACCACGCCCGCGGCCATTGCGCCCCTCAT
>N_1486
CGGGGACTGCCATACGGTGTCGCCAGGCTGTTTTCAATAAT
>N_1487
CAAGCCGAGAGTTCGTGATCCCTGACTTTGTTAAGATCACA
>N_1488
CGGCTGGCAATCAGAGTCACCGCGGCCATTATGTCGGTGTA
>N_1489
TTTGACACAGCGGGTTTACGCTAGATGAGGGGGATTGAGCG
>N_1490
ATTCTTATATAGGCCCAGAACAGTCATGTTATTTAGAAATG
>N_1491
TTACCGCCACATTAGTTTATCTCATAGACGTAAGAACTAAC
>N_1492
CCATAGTTCTGCAGGTTTAACGCGTCCGAAGCAAATTTTAT
>N_1493
TGTTCAAAATATCTAAGGCGCCACGCCTAAACATTCTCAAG
>N_1494
CCTCATGATTGGCACACTAACAGCACACCGCAGTGGAAGGA
>N_1495
AATCGGCTTCAATGAATTGGCAAGGATCTGCTCCCGCCGGT
>N_1496
ATTAGGTCCTCCATCCCTTCCAGATAGGTAAATAACGCTCT
>N_1497
ACCAACACCCACTGTGAACACCTGCTGGAAAGGTTGACGCG
>N_1498
CAAAGCGCTGATTTGCCGAACTGAAAAACTGGGACAACCTT
>N_1499
GCCCCCTATTTTACTCGTTCCATCAAAATCGTTGAAAGCTC
>N_1500
GCCGACCAGTCCATGGACGGCGGTAGTGCTCTGATCAGATT
>N_1501
GACTCTAAGCCTCAAACCTACGACGGTTCCCAGAACTCCAG
>N_1502
TAGCCCACGTAACTGCGTTACGGTATCCAAGCTGCAGAAGC
>N_1503
AACAGTTAGGTCACGAACTACTTCCGGGAAATCGCTGAGGG
>N_1504
TTGTCGGATTTCCCTGTAAACCTTTGATCCCCATACTGTTA
>N_1505
TGTAAAAGTACTGCTCTCTTCAAGTGGCGGATTGAAGCAAA
>N_1506
ATATCTTATGTCCTCATGACCAGCTGTTCATCATGGTCCCG
>N_1507
AAGGCGTTAAATTGCTTTTACGAAGATCAGACACGTGGGTG
>N_1508
ATTACCAGCGGGGTCTTCGACCACGGTCTACAGAAACACCT
>N_1509
TCTCTGGAGGCCGAGCACAACTAAAAGAACGGACTACGATC
>N_1510
GCTTGCACGTCGCACAAAATCGTAAAAGTAGTTATCAGAGA
>N_1511
GTTCATGCCTACGCAGCTTCCGTGTCTGGGGGCCGTAGAAA
>N_1512
GGTCGGCACGAGCTAAGACTCGGACCAAAATAGGGCATACG
>N_1513
TTATAAGAATTGAGGCGACGCCAATAGAGTGCCTAGTTCCA
>N_1514
TCGCCTCGCAACTAATGGATCGAAGTGAGACTACAGGATGG
>N_1515
TACTCGGGGATCACACCACGCGAATAAGACCACTTCGCGCA
>N_1516
CTTTTAACACCGGCGCCTTGCGTCTTCATTCCGGGAGAGAG
>N_1517
TAAGCCGTACCTAATTCCGCCGACAACTTTCTTATCCACTC
>N_1518
ATTGGCTTAACATTATGACCCAGAGTCTCATATTCTGCCAA
>N_1519
CAAAAATTCGATAAGGGATACTTAATAGAACACTTGTGATA
>N_1520
CTGACTATATATGCGAAACACCCGCACAGCCGTGCGAACGG
>N_1521
AATTCATAAGGAGGCTTCTTCTAATCTCAACTCATGGAGCT
>N_1522
GGCGCAGCAGGCGGGTTAACCCACGACCAGTGGCGCAGCGA
>N_1523
AATCTTATATGCGGCTGTGGCAATATAGGGCCCTTAGAATT
>N_1524
TCGGCTTCAGCCCAACATTGCATACCGCCCCCCTTCTGGCG
>N_1525
ATGTGCATATTGCATACAATCCAACCAAAATTATCGTATCC
>N_1526
ATCCCAACAGACTGTGAAACCAGGGGGTTTGGCCGTTTCAC
>N_1527
GACCTCAACTAGTGATCCGACAGTAACGCCAAAGTGGACGG
>N_1528
TGAGCTGCTAGCCGGAACATCAAGGATCATGAAAACACGTA
>N_1529
TCGCCCACGCGTGTTAAAAGCGCCTAACCGGTGGACCTATG
>N_1530
AACTGTCTGAGGTGTCTCTGCGTGATGTCATAACGCGGGCC
>N_1531
GATATGACGAAATGAGGCCTCGAAGCCGGTGACAAATGAGA
>N_1532
TATTTCTTACGATCACAATTCAAACGGAGAATTTATACTAG
>N_1533
GAACTGCTGCGCTGATATCTCGCGTGACACATGGGTCTCGT
>N_1534
TATTGGCTGAAAAGCTTTCCCAGCCTTCGTAGCTCAGATGG
>N_1535
GTACAAGAAGTTCTAAGTAGCACACAAAGACGGACGCCAAA
>N_1536
TGAAAAGTTGCGCAACTCACCGCCGGGTAAGTTTTACTATT
>N_1537
TAATACCGGGACAACAGTCTCAATTAGATTGAGACGTTTTG
>N_1538
TTTTGATCGAGGGGGCGGTTCATGCCTAATGAGGAACAACT
>N_1539
GGGAAACCCCGGCTACATGACCGGCGGGGCTAATTACGCCT
>N_1540
TATTAACGGGTCGTACTGGGCCGAAATTTCTCTTATAGTTG
>N_1541
AAACGGACGACCGCCCCGTGCTCCATTGGGAGCAACTCCTG
>N_1542
TAAGGGACAGATTCGTCCGCCGTATCTCCGATGACGTAAGA
>N_1543
GGCCACCGGGCAACTGTCAGCATTGGGGATCCTGCTCAAAG
>N_1544
AACGTTGGAAATCGCGTATCCATTTCAAACTAAGTTCGGAG
>N_1545
GACCGTCTACTTTCCGGCAACACCCCAATTTTACTAAGATG
>N_1546
ACCACGTCAATACACATAGTCGAAGGTTCTCCTAGACCGGT
>N_1547
GAAGCGAGGAAAGATGGGCACATGGGTTAATCTTGACTCCT
>N_1548
CATACAATAAACCACCTTAACCATCACATTAGGCTGGCGGG
>N_1549
AGGGGAGTAGGATGTGAAGACAAATCCCTACAACTGTTTGC
>N_1550
TGATAGCCACACTACCGCGTCTTGTCATATAACTATGACCA
>N_1551
TCGAAATCTAGAGGGCCGTCCCGACTGTGTCCGCTTCAAGG
>N_1552
CTGCTTTCCTGTACTGGCTCCTTTGATGAGAAACGCTACTG
>N_1553
GCCGCCCGGACATTAGGCAGCCCGTTAAGATCCTGAGGGTT
>N_1554
GCCCTGGAGCGGGTCTGGACCACACCCGTGTGGGCGAGGAC
>N_1555
CAGAGGGTCTCCTATGGGGTCTCAGTGCCTCTTGTTCATGA
>N_1556
TATAGTATAAACTGCCTACTCGCGGGGCAGTAAGTTTCTAA
>N_1557
TGTGTCCATCATAAGGCCTGCAAAGATTCTACGACGACAAC
>N_1558
GGGGTATTCTAGGGAAAGGTCGTCGTACTTCAAAGGAAAAT
>N_1559
GAGCTCTTGGTAACCGTTGCCTCAACAGTTCGATCGTGCGG
>N_1560
CAGTTAAACGTACAAAGGCACCAATTCGCCATGCCAGTACA
>N_1561
AAAAGAGATGACTCCAGAGGCATCCATAATCCCGCAGGATA
>N_1562
GCGGCCCCACGGCGAAGGACCGTGTTCGTACACAGTCGGCG
>N_1563
GCCTTTACAATGGGGAAGCACGAAGGTGGGAAGCGACTAGC
>N_1564
CAAAGATATCCCCGGTAGAACGGATTTTTCTATCCATCCGG
>N_1565
ATATCCCCAAATCCAGTGTCCTGTACTGAGAAGAGTAACGC
>N_1566
CCAAAGCCTAATACGCATCACCGAGAGTGCGCCAGAATAAT
>N_1567
ACAGGGCTAATAATTCCAATCAGGTGGAGAAGCCGATGGTG
>N_1568
AGTAGTGTTATTATACGGCCCGGGGCTTTTTTGTAGGTAAG
>N_1569
TATGGCTCCCGGCTTGCTAACTCTCTCTGCGCCCCACTACC
>N_1570
AGGGGGTTTCCCAAGCTGTGCGCCTGAGTTTCTTTAAGTAT
>N_1571
CATGGAAACCGCACTGGTACCGGGTTATGGAGTAATAGGCC
>N_1572
AGTTTCCGGCGGGTATTATCCAAAAGAGCCTCCCCACTTGA
>N_1573
AAAACACCCAACAACACGCACCTATGTTAAATCGCACTACG
>N_1574
GCATCTGTTATGGGCCCGACCAAGTTAAAGAATTGTGTTTA
>N_1575
GAGCGTAACCCAGTGAGGGGCTGGTCGGGATACAGAGCGCT
>N_1576
TAAACGAAAGTGGCGCACACCCTAGTGTTGCTAACCCTATG
>N_1577
CGAGTTCGCTGTATCCCAGGCCTTGATTGGGTTTGAGCCTT
>N_1578
CGTGGTTTAGGGGGTTATGTCCTGGTTTGGTCGGTAAGCTT
>N_1579
AAGCGGGGAGATATAAGGAGCTAGCAATCGGCAATTTGATG
>N_1580
GGGGTTGAGGAAGCGAAAGTCCAGAATGTAATTCCTGCGGG
>N_1581
GGGTCATATATTGAGCGTGACTACCGTTTGATCTGGAACGT
>N_1582
TACTAGTTAGCGAACCTATCCATTATTTGAAGGGGGGTGAA
>N_1583
GGCTCACGGCTTAAAGGGCTCCGAATTCCATCGGGGTAGCA
>N_1584
CCTTTTTTGTCGGTCGCAACCTCAGTATTAAGCTAATAAAG
>N_1585
TGGGTTGAATGGGGTTACCACTCAATGATTCTTCGCGGTGC
>N_1586
TGAGTAAAACGACCCGAGCCCTCTATACATTGGGTGTTATT
>N_1587
GAAGACCCGTGGCGTTGTTTCACTGTGCCCATCACTCAAAG
>N_1588
ACATTCTTTTCACCGGCGCACTAGTGCTTCCCCCCATGATA
>N_1589
TGGCAAAAGATAAATTGAGGCTGTGTGAAATTGAACGCATA
>N_1590
GGCGCAGGTGCTGGCGCTACCATGAACAATTAACGTGTAAG
>N_1591
GATTCCGGGACCAATTATAGCTAGTGCAGGCCCTACCTCGA
>N_1592
ACAGAACCTGGCGCCGATTTCGTTTAAGAGGCGACCCCGTC
>N_1593
ATGCCTAAAAGGACCGCCTGCCGACTTCTCTCGTGCTGGGT
>N_1594
AAAGGACCTGACGCCTATTGCTTAGAGGGGCAATATGTTTC
>N_1595
GGCCCCGCCGATCAATCAATCTCACTTGGAATCCCACCAAG
>N_1596
CATTATCCCCCATCCCGGTTCACTAGACTTGGATCCTACTA
>N_1597
TTGCATCAACCGTCTGGGGGCGGGGAATGTCGCAGCTTCAC
>N_1598
CCAACGTTATGGGATTCGTTCTGACTACGATTCACCCCCAC
>N_1599
TTACAATACGGGGGACAAATCGTTTTAGGGCATCGAATGGG
>N_1600
GGAGGGTTACATTTGATGCACAAGGGAGCCTCGGGACTTAG
>N_1601
GCGCTGCCCCCCAATTACTGCTAGAGCGGCCAGACACCTGA
>N_1602
TTGTACGCGAATTTGACCAACACATGATGACTATTAGGCTA
>N_1603
AGAAGCTGCATCCAGACCGCCCGCGTTGTCCGGCGTTTTTC
>N_1604
GGTGAGTATCCCTATACCCCCAATAGATCGGCACAGTAACG
>N_1605
AGGTGAAGCCCGAAAAGCAGCTAGACTTAATTTTATACCCC
>N_1606
TGCCGCTCCTAGTATTTCAACGATCGAGGAGTTAAACATTC
>N_1607
TATTCCGTATCTGGACTATACGTTGGTCCGGGGCAGAGCGC
>N_1608
AAACGTAATGTTCACCGTCACAGAACTGTGTACCGGCTTGG
>N_1609
GGTTGGGCAACCACGGTTTTCCGCAGGCGATCTCACTGGAC
>N_1610
GCTCTTGAGTTGTACAGAAACGGTTTTTATACGGGTACTGA
>N_1611
CATTCTGAAATCGTAGTGCACTCGAGTTGCAAGGTGGCAAT
>N_1612
GCGCAATTTGGGCTATCCTTCGGACTAAAGGGTAAACACAT
>N_1613
GGGCGCCTTAGCTAGATGCACTCAACGCGGACTAGTTTTGT
>N_1614
TTGCCGCGGTACCCGAGGGACATAGGGGCGCGGACAGCTCT
>N_1615
CCCCCCCACCTGGCCTGATCCAGAATGCTCATCTAAAGGAC
>N_1616
CGGGGGGAACCCACGGAGCCCGTTGTGGCATGGGTTGGTCG
>N_1617
CTCGCTTTTTGCGGAAGGTGCTCGACTGATTAGCTACGACT
>N_1618
TGCCTATGAAAGCACGTGTACGAGGTGAGTCCTCGGGGGCC
>N_1619
CTCAGACTGCCCAAGTGGGACCCACGGACCCCCCAGCAAGA
>N_1620
GCGCCATAAAGGCCTTAAAACAGGCTAGACAGAAGGGCGGT
>N_1621
GAGGAAGCGGAATAGGATGGCACTCAACGACAAACCCCTTC
>N_1622
TCACGAGCGATTTTACCTAACGTGGGTTCAACTGGAGTTAT
>N_1623
AAAAAATCGAATAACCCGCGCTAATCTGAACGGAGGTACAT
>N_1624
CTGCCTTTCACGCCCTACAGCGACACATACGGAACCAACTG
>N_1625
CGGGCTCATGAAAGATGTATCAAGTCGCATATGGCAGAGTA
>N_1626
CTCTACCTTTAGCATCGCGTCGGTGAGGGATCGGCCACCTT
>N_1627
CACTGAGCACGCAAGCAGGTCCACGGTCTCACAAGTCCCGG
>N_1628
TATGCAGTATCAGTGGTATACGGTCGGTTCCCATGCCTAAT
>N_1629
GTTTCTTTTTCAAGATGTTACGTCGGGGTCTGTTTTTGACG
>N_1630
AGCTGTACGGGGGGTTGGAACCCATCTATTGGTAAGAGCCT
>N_1631
AAGGCTATTAGTCGCATAGCCCAGACTGACAGAGACACTGC
>N_1632
CCCGCCCAAAACATGAGATACGGCGGGTTTAAGGGCGCACG
>N_1633
ATTGTTACCTTCGAGTGAAACCCAGAAATGGCTCCCGGCAT
>N_1634
GCCAGATTTAGTCTATTCCCCACGGGGTACAATCGCCAGTA
>N_1635
CTCACTCAATAGGAATGTACCATGGGGATGCCCAGCTTCCG
>N_1636
CATCCATACTGGGTCTGTCACAGAATTCACGCTATGTTAAT
>N_1637
TTCTTTTGGGGCTAAGGTCCCGAGTTCCGGAGATAGACATC
>N_1638
GCGACTTACAAAGGCTGAAGCGTATAAGAGATACGGGTTTG
>N_1639
CTGTTGGTTACGATACTCTGCGAATTAGTGGGAAGGTAGCA
>N_1640
ACAACTATTTTGGGTTTAACCAGTGGATGTACCCATGTAGA
>N_1641
ATTGTGGGATCACTTAGATTCGTTTCGGTCACGAAAATATA
>N_1642
GGGGCTTCAGAGCGGAATCACTGTGTACGTGCGGCCCTTGA
>N_1643
TGATCCATAAGCTGTTGTAGCCTTTAGAAAAACCAACGACG
>N_1644
TCGTTACGCTCCCGGTTTAGCAGAAGGGGCTTCTGTTGAAT
>N_1645
TTTGGAAATTCGATCCGAGCCGCGGAACGACTAAACAGAAA
>N_1646
TGTGGAGACACTATAGTGTGCTAATGCAGGGTGTACCAATG
>N_1647
AGAATAGTCCTAACAGCAACCTTTTGAAGCCGCCCCGAAAC
>N_1648
GTAAGATTTGCACTCCTGTCCCGGCTGCTACCCCAACTCCG
>N_1649
GACGGTTGGACCTATAAAACCACAGTTTACGGCCGTGGGCA
>N_1650
CTCGTATTGGGTAAGAAGTCCTTCTTCCATCAAATAACATA
>N_1651
ATTTAGCTCCAGCCATGAAACCCCATAGGTGACAGCATCTA
>N_1652
GATGCAATACGTATAGGGCACCTTAAGATGTCATACGCGGG
>N_1653
CTAGTGCACCTCCTTCCTCTCGGCGCACGTGTTAACACCTT
>N_1654
TCCAAACATAAGGCTCGTGCCATTTTAAGGTCCAAGTTAAT
>N_1655
AGCGCAGTGTTACCGTTAACCTAAGCATGACATTTTATTAA
>N_1656
GGGGTGGGAAGCGATACACCCAGTCGGAAAGAACCCGACTT
>N_1657
ACACTGAGATTTGCTATATCCCGATGTTACCACTTCCGGAC
>N_1658
TCATCCTGAGGCGGAGGATACTATGCCCATCCGGCGAAGGA
>N_1659
TACTTTATGGGTAATTCACGCGCTAATTCTTACGAACACGT
>N_1660
CCCTTTTGGATAGCCCGAGACTAAACCGCGTGTTAAAAAAT
>N_1661
GATTGGGGCGGCCATGGGAGCCAATGTGTCTACATTCAAAT
>N_1662
AGGCCCCCACAGTTCCCAGCCCCCAAACGCTAGCTTAGTCG
>N_1663
TTGGCCCAACTAGTGTGAAACCCTCGCAGGCCCCCGATGAT
>N_1664
TAGTACGCAACTGAATTTACCTAATGAGGAAGTTTCGACCA
>N_1665
GTCTCATCGATACAATCCGCCAATTTCATGCGTGGATTTAT
>N_1666
GTCCTTCTAGTGCGACCATGCCAGGGAGGATCACACTCTAT
>N_1667
ACAGACTTAAATAGGGTTTTCTGGGGGAGACCCTGGCAAGC
>N_1668
TTCATCTCTTCTCAAGTATTCCTGCTATCCCCAGAGGTACC
>N_1669
GTTGTTTTGAGATAAGGCTGCAGGGATCCCATCTGAGCCGT
>N_1670
GGGTGCTCATTGCATCGGCGCAGTGAAAAATCACACCGGAG
>N_1671
AGGATAGTGTCTACCAGAATCTTTAAATCCTGCCCACCTTA
>N_1672
ACATGGAGCATATTCAACTCCTAGACCGTCGATGGGGTCAG
>N_1673
TTCCTAAACAAGAAATTAGCCAAAATTAACCTGAGGTATTG
>N_1674
CAAATCCGGATGTCTCCATCCGCAGGATTACCTTCAGAAGA
>N_1675
AACTATTTAAGTGTTATCCCCCAAATATCTCGCTGGAAACG
>N_1676
GGACCGTAATGTTATGGGCACTCCGAGTGTAACTATGGTCT
>N_1677
CCCATCACCAGAGATGCTCTCTTTATGAGCAGATAAGTTTA
>N_1678
AGGTTGTATCAGGACACTACCGGAGGGAAGCACCCCTCGAT
>N_1679
GGGACTCCCTGCTTATTAACCTATGAGAAACTTGAAATACC
>N_1680
GCTGCAAAGGACACCTACAACGTGGGACTCAAATATAATGG
>N_1681
ATACTTGGGTCGTAAGACATCCAGGTAAAAGTGGTTTTACC
>N_1682
AATATCTCCTGGAGTTTGCACGTGTGATTGGGGCCGCACCG
>N_1683
TCTAGAAAAAGCTAAATTCTCGGTAACGCGAACTATAACTT
>N_1684
CGTACTGGTAAATCCCCCCACGGTCAGAGCCATCTGTTTTG
>N_1685
GGAGAATAGGCCTTGGTTCACAAGCTAAGAGGGGGGAGTCC
>N_1686
CTAACATATTTAATTAAGGACCTATGCGACACACTTGGTAT
>N_1687
GACCCAGCAGTGGGATATGACATAGATTCGCTACCACTCTT
>N_1688
AGTGTACGTCGTGGTGAACCCCATAGTCCGCTAAAGGGGTG
>N_1689
GGGTGGTAGGAGGTTGTGAGCCTCACAGCCGCAAACGGTGC
>N_1690
GAGCAACACCATCCTTGCTCCCTGTTGTAACCTATAATAAG
>N_1691
CTATACTCTACGAGGCAAAGCGGTGGATTCAACGTGTTTAA
>N_1692
GTCTAAACCCCTCAGTCGGTCCTGCTCTCTTAAGAAAGTCT
>N_1693
GGGTGCCTCTAATATGGAGGCACCGCCCTTCAAGGACTACT
>N_1694
TGACCGAGTAATTTGGTTACCCGACACGCCAAGATCCGGAA
>N_1695
TCATAGGAATATTAATGGCTCTCCTTCCGGACCTCTCCTCA
>N_1696
AAAAAACCAGGGTCCCGGGACTCCGATTGAACGCACTCCTC
>N_1697
TACCCTCCCACAGCCGGCATCAACCTGCACCCAGACGCCGT
>N_1698
CCCCCCTAAAACATGGAGAGCTTTTCAAGTGACAAAGGGCC
>N_1699
ATACCCGTATGAACTTCAGTCTTGCAACCCCACCACCCGAC
>N_1700
GTGTAAAAAATCGCCTAATACCCCCATGTTCACTGAAGCTG
>N_1701
CCCATGCAAGACATTTGTAACGGCTAAAATTCATAGCCCGT
>N_1702
ACGAATCCGGGCTCTTGAGGCTCAACTCCCATTACTTTGCT
>N_1703
TGAATTCTAAATTGAATATGCCGGCCCTGGGAACCTGCTTT
>N_1704
GAGGCATAAAACACAGCTATCAAAAGGGGGTACGTGACCGT
>N_1705
GCTCTTCCTACCATTTCTGGCATATTGAAATACATCCGCCG
>N_1706
TCCATGGTCATTCGTTAGTTCGTTGGGATATGGCATTTCGA
>N_1707
GCAGACGGACAGAGACATCTCTTCCCCTGGGCTGACATGTA
>N_1708
GATCGATTCACCACATGCGCCTAGACCCCGGACCCGAAGGG
>N_1709
ATAGCGACTACTCTCTAACGCCGACCTGTTTCTGGTGACGC
>N_1710
TCCGATGATTCTTCATAGAGCGTGTCGCGCACAAGTACATA
>N_1711
CTAACCTATTAGTCTGTTATCCCTTAAAGATGTCAGTGTGC
>N_1712
TGCCTACATACCCGTGGCAACTTATGTCTGTTTCCTAATAT
>N_1713
GCGACACGCCACTTTCTGTCCGGATGGTGGACAGTAGGCCT
>N_1714
TGGGCACAAGGATATAAAGTCCCAAAACCCACTGAGGGGCA
>N_1715
CTCTCCATGCAGTGTGTTTGCGAAGGGCTTCAGAAAAATAC
>N_1716
GCCCGTCAAAAAGGAGGGTGCTTTTTAAGATTCCCACTGGA
>N_1717
GCGCTTCTGACGCCTAGGGTCGATAGCGTGTCTATAATTCA
>N_1718
ACAACTTAAGGTGCAGAAGGCCGTTTGTCAGGGCGACTCCG
>N_1719
GAGGACCCCCAGCTATGTATCTTTAGTGTCAGGACCAGTTT
>N_1720
ATCCATATTCTCCGGCAGTCCGCCCCTTTGCGCCTAGAGAG
>N_1721
TCAAGACCCTATGGCGCAGACGAGGAACCGTTCCAAAAAAA
>N_1722
GTGCTGTACGTGGTTGATAACTGGAGCCTAACCGAACCATT
>N_1723
CGACCCAGGGTTGAGGCTTACTAATTGTGCCACCAAAATGC
>N_1724
GATAATTAAAACGTCACAGTCTACTCTTTAGAAAGTGGGAG
>N_1725
TTTAGCAGCGTCACGTCTACCATCCATCTCGGTCGAGAGGG
>N_1726
CGACGAGGGGGAGTGGGGAACTCTGCGCGCGTCTGAAAATT
>N_1727
GGCGAGATAGGTACCACCCCCGCGATATGTAAACTGCTTAG
>N_1728
ATGACGCTCCACATATTGGGCACTTGAAAATGTTTTGAGTG
>N_1729
TTAAACCGTTCCCATGGCTTCTGCGGAGCATGTCGGGTGTG
>N_1730
GGAATATCGATATAAGAAGACGGACTCCTACAGCGTCACGG
>N_1731
GGGTAGCTTTTGTGGGCGGACTGATCTGGGTTCCCATAATC
>N_1732
AAGTGTAGAGCAAGGCCTATCAGATTTAACACCCCTGTCAC
>N_1733
ACGCGCAGACTCGACGCATTCGAATTAACCATGAATATAAC
>N_1734
TGAGAGGGGGGTCCATTAAACGACGAAGTGTATTTCAATTT
>N_1735
AAAGAACTTATATTTGAGATCGCGTGGGTGGCTTACTGCTG
>N_1736
CATGAACATGAAAGTGAAGGCTGATGATGGTCCCCGGTGAA
>N_1737
GTACCGCCACTTTATGATAACTAGCGTTCAGCCCTTACTGT
>N_1738
TTGGGCCTTGCCTGTACTTCCAGATTCTCACGTCAGCGATT
>N_1739
GTACTTGTGTACAGGAAACCCAAGATAAAACACCGTCCTCA
>N_1740
TACTCCGTTAAACGACCCTGCGTGGGCATCGTAGAGTAGAT
>N_1741
TGAGGCCCTTTACTGTACGACCGGTGCAAATGATTACGAGG
>N_1742
GGGAACGCGCAGCTCTTACACCGCTCTGTATTCATATTAAG
>N_1743
CTCCGTTCCGCCCCTTTGTTCCAAAAACCGACGGTCACTGT
>N_1744
TATCGTTTGGGCTCCGACGTCTAAGTCCGAACTCAACTTGG
>N_1745
CTCCTGGTCTTTTATGGTAGCGGGCCCAGATTCATTATCAG
>N_1746
GGGACTTAAAAACACGGGTTCAATTACCACTGTTTGTGCAT
>N_1747
TTCTGTAATAAGGTAAGGATCTGGTGAGGTATGACTAACCT
>N_1748
CTGTGGGTCTAGGGAGGTTTCCAGGAATTACGCATAAGCAG
>N_1749
GGCGCACCGATGTGATGAGACACGGGTTTGGGTAGATGGCG
>N_1750
TCGGAGGTCGAGATTGAGCTCGTTAGGACGAGGGTTGTTAG
>N_1751
GGCACACACCCCGTATGTTCCCGCGACGCAGTTCGTGATAT
>N_1752
GTTGAATAGTAATCCTCGGACACTCAGGTGGGTCTAAACCC
>N_1753
GCTATGAAGTGGCCCTTCTCCGAGGGGGCGGTTACCCAAGC
>N_1754
ATAACAAGAGAGGAGGCCAGCTGGGTCTCAATTGCTCCTTA
>N_1755
CATAGAAGGCCTAAGCCGTTCTAGCAAGTACGGGGCACACA
>N_1756
AATTATGGATGGCTTGTAGACTTAGAGTCGCGCCGTTCAAT
>N_1757
GTAATTGTTTCGGCACTCGACCGAAAGGCGGCGGTCGGCTG
>N_1758
TCTAGTCTTACGGAGAGGAGCACTACGTTGCACTTATTTTT
>N_1759
GGCAAATCAGGTCTTTACCCCCTGCCTAAATTTAGGGCTCA
>N_1760
GAGTTCCGAATCATCAACAACGATAACGCACCCGATGGCGT
>N_1761
GTTCTAATAGTCACTTATTTCGGTCTAGTGAGTGAAAATAA
>N_1762
CACTTTTATACGGCCCCGAACTGAGATAGATTAGGTTTGCT
>N_1763
CTCTTGCAAGGTATGTCTCACCACATTCCCAAACTAAAGAG
>N_1764
TCCTTAATAAAGCTGCGGGACATCGTAGCCTTCACCCGATA
>N_1765
TTGATCAGCTGTACCTCGAACATTTAGACCGAAATGGTCGT
>N_1766
TATCCATAGTCCTCAGGCAGCTTTCGCATGCTATAAAACCC
>N_1767
ACAGCCTGACTCTTATGACACGCCGGTACCCCCTCACCTAA
>N_1768
TCACGTTGCGTTCAGTGGTTCACGTCACTCCCCTTTCAGGT
>N_1769
CCAAACCGTCCCCCCACAGCCCTTATGTCCATTCCCCATGA
>N_1770
GCTATGTACACAATCTAACTCGACACAGTCAGAAAAGAACG
>N_1771
GATTACGCGAATAGGCGAAACTAATGAGGATCTATGAGACT
>N_1772
CTTGCGTGGTTTGTATGCCCCGGGATAAACATTGATAGTAA
>N_1773
CAATTCTGTCGGGGCTGGGTCGCGTGAAAGGGAAAGAACAT
>N_1774
TAAAACTAATGACGGTCACGCAGACGTTGCGGGAGGGAGTT
>N_1775
CTGGGTCCGGGCGAGTATTGCGTTATATGTCCTATGTTAAT
>N_1776
TGTGAATTAAAACTGCCAAGCAGCCTAACCGTTCACCGAGA
>N_1777
TAGTTCCTATACGCTGTATGCTGAATGTATAACGAGTGGCA
>N_1778
GTGAATTGAAGGCGGACCTTCCATCACATACTTAACTTTTA
>N_1779
AGGGCAAGATTCAAAGGAGTCGGACGTAGACGTTGCCGAGC
>N_1780
AGCTGCCCGTACCTCAGAGACATTTATGGTCAAGAATTAAA
>N_1781
GTCTAATCTTGCAGAACTCCCTATGCCTATTGATAGAGAGG
>N_1782
GACAGAAAGGTGGCCGCAATCCCGTCCTAGGATATAATTAG
>N_1783
CCCCAACGTGATACCCCTGTCTAGCGCCCAGGCGACACCGT
>N_1784
AGAGTGTGATTAACAGTGAACAACTTGCACCTAAAAATCCT
>N_1785
GACCCGACTATTGCGTGCGGCAACATCCTGTTGCCCGCGGC
>N_1786
ACTAAGGAGGTGAAAACCGGCGGTATATCCTTCTCTTACCG
>N_1787
CCAATCGAAGGGTTTGTATGCTCTTGCAAGCGATGATTTGA
>N_1788
GGAACTTAGAGCGTGGAGAACGAATAGGTTTCCAGCAACTT
>N_1789
GAGTTTTATGAGAATTGTCCCAAGACGTAAAATGAGCATCA
>N_1790
TGGGTTTGGGCTGCTACCAACGGCGGGCGCGCGAGTAAGGC
>N_1791
CATCAAGTGGGTGGTTCTACCAGACGCATTAGGGGTTGGTT
>N_1792
GTCCCACCCGGGTTCTAAGACTCACTCACGATTCTAAAGTC
>N_1793
GGCCCCGAACGGATCTATTGCTAGGTAAGACGCATTGATAG
>N_1794
GGAGTTTAAAAAAGTCCAAGCGTAATTGGAAATCGAAAGCT
>N_1795
TTGGGTACGCGAAAGTTTCTCTGGGAATTTAGACTAAACCA
>N_1796
TTTGATTCGACTTTACCAAACGAAAACGCCAGTCCAGAAGT
>N_1797
AAATTCGTGTTACCAAGTTGCGACTGCGGTATCGTTGCCCG
>N_1798
TTTCAGATATATGAACTCCACATTCCTTTCCGACCAAGCGA
>N_1799
ATACCTGTACGCATGATCAACAGATAAATTGAAAGGGGTAA
>N_1800
AGATAGGCCTCGTCTTTCTGCTTTGTATAGTTCCCACTCAT
>N_1801
CAGAACATTGGGATGGACAACAACATCGCAGGCCAGGGTAC
>N_1802
GTAATGCACCGAGGGGGGTACGTAAACTATGTCGGCTCTCT
>N_1803
TCCGCACCCTGGCGGCTCCACCCTGTCCTAATCCAGGGAAC
>N_1804
AGCAACAATGTCGCTCGAGGCACGCTGAGGAAAGGTAGGCG
>N_1805
GCGAAATGGTCCTTGTTCAACATTAACTCTCTAGCTGCTTT
>N_1806
GTTGCTATAGGGGGCGTAGGCCGGGCATTTCTTAGCCAGTC
>N_1807
GGCTTCGCCCAGGGGTGTTGCAATGGTTCTGTGCTCGTCAG
>N_1808
GAAGTCACTTTAGCGTACCCCTGTGGAGTAGATTCTCGCTA
>N_1809
CAGGGAAAATTCCCTCCAAGCTATAAAAATAGATATCCTAT
>N_1810
AAAATGCTGCGTTTGCGCCTCCTGACCATATATAGCGCCCC
>N_1811
ATGCTCGATACATATCGGAGCACATTGAACGCGGGCACAAG
>N_1812
TTTTACACATCGCTGGACACCCTCGCCATCATTTTACCCGG
>N_1813
AAGTTGGGTATTTGATCGAACCTTTGACAACCATTTCCGTC
>N_1814
AGTGACGATCGTGACTGGTCCGACTCTAGCCGTGGGTAGTC
>N_1815
ATTAGGGGACGCTCGTGTGACCCGTATCTGTATTTACGCCG
>N_1816
TTTAACATACGTTGTCCCCGCCGACGCACTCGAGCTGACGC
>N_1817
AAAAGGGAGAAACAGGTAGTCATTTAAGAATAATGTATAGG
>N_1818
AAAGAACTGTCCATACTCAGCCTTCATGGACACGAGATTTT
>N_1819
CCGGCAAAAGGAGCACAGGGCTGTATGTTCCGCTTTCAAAA
>N_1820
GAGGTAGGGGAGGACAGGATCATTAGGCTAGATCCAGGTTG
>N_1821
CGGACAAAGTGGGGCGTTTGCGAGACGCTGGTGTCCCTCCA
>N_1822
TAAATACAGTTAGTGTATAACTTAGCGTCCTTGGGAAAGGC
>N_1823
GCCCACTTAAACTGCATAATCAAGGAGTAAGCCGTCATTCT
>N_1824
CGAGTACCTGTAGTGAACAGCACCGGCAATAGGCCCTACTG
>N_1825
CAACCACCTCCGCGGAGAATCTTTTGTGTGGCGGATCAGTA
>N_1826
CCCGAAATCCAGCCCTCTTGCGTAAATTTGTAGCCGATTTC
>N_1827
CACTTACCTAGGAGGGGACGCTCCCATATGATAGTTTCTCA
>N_1828
GCCCCGCATTTGATAGCTCCCCGACGTACCTTTTGGTTCGC
>N_1829
AATCGATATCTCAACTGTGACTTTTATGTTTGGAAGTATAA
>N_1830
TTAACGTATGCTCCATCATTCCGATTAAGGAGGTCAACAGG
>N_1831
TTGGCTGCGATTGTTTTGAGCTGGATATATTGATAAGAGGG
>N_1832
GTGGGACTGTACACGTTAATCGACGCTATCTTACCGTTCGA
>N_1833
ACCACGCATAACCGGAGACCCCAACCCGCGATAAGTTAACT
>N_1834
TGGTAGTAGGGAAATAAGTGCGTTGACTTCATCAGGGATTC
>N_1835
CGCATTTTAGCTGGTAACAACTCTGTGTAGGCATGGGTCTT
>N_1836
TAAAAGATAAACGTAACCCCCTTAGTAAATTTTAAGTTTCC
>N_1837
AGTAGGTAATGTCTTACACGCTCGAACCAGTCTTCCCGTCG
>N_1838
ATTCCATAAGATAATAGGCTCTAGACCTTATGGGCTCTACT
>N_1839
GTACATTTTAAATTAATCCCCGGTTTCATTGCACGTCAGTG
>N_1840
CTTGGAGGCCGAAAGTGTCCCAGATTTTACCGGGATGGAGT
>N_1841
CGCCTATGAAACGGGTTGGGCTCCATTCTAGCGTTTGAGAA
>N_1842
GGTGGGGATTGATTATCTATCGTTTCGGATGGGTAGTAATT
>N_1843
AATAACAAGGTCTTATTGTTCTAAAACGGAAATCATGCGAT
>N_1844
AAACCTACGCTCCCGCGATACTGGTAACTCCAAGTATGCGA
>N_1845
GAAATGCTGTCTGGGCTCGACCGATCCCCTCCCGAGTTCGA
>N_1846
ATTATTGCCACCAATAAGTCCTGGAACCTTTTAATCTTTCT
>N_1847
GGTACTTCCTTAGTTGACCCCGTGTGAGTCTTTTATACGAC
>N_1848
AGTCCGTCAAAGTGTTAGGGCAGGAATTGAGGTCTAAGCTT
>N_1849
TAGGGCGGATATACGAAAAGCATAACGCTATTTTACCGAAA
>N_1850
CTGCGGGGTAAAGCTTCACGCTTATCCATTACCTACTATAA
>N_1851
CTAGTCCCCCAATAAATAAACGGCCCCATCTCCCGGAAAAT
>N_1852
AACTAAAGTTCTTAGCGGGTCCGCGAGACTCTATGTAGTGG
>N_1853
GACAAGTCACAGCGGCTCCCCTATGTTTACCTCGCTCCCGA
>N_1854
AAGGTTCAGGGCGTTACTGTCGTTCCCATAATAGAGCAAAG
>N_1855
GGTCTAGTGCCATCCACTTGCGGGTTCAGAGTGAGTCGTAG
>N_1856
AAACGAACCTCGGTTCCACGCGGCTCGAGAGCGCGCTCTCT
>N_1857
TTTTTCCGGGGCTAATGCTACGAGTATTGCTTAATAGCTTT
>N_1858
TTCCTTGTGCCGAAGACTGTCCATCACGTTCGACGTTTAGA
>N_1859
TGAGGCGGAGGGCGTATACACAGTGACCGCCGCGGCGGCCG
>N_1860
CTCGACCCCGAGCTTGGGATCACACAGAATATTAGGGCGAA
>N_1861
CATTACTCTCTAGTGCCAGTCACAGCCCACACGATCACCTC
>N_1862
CTCCAACCTAGGCAATGACCCCGAAGGTATCCCCAGTCTTG
>N_1863
AAGAGGTGATCCAAGCAATCCTTGAGCTGTGGTTCTACGTG
>N_1864
TCTGGGCCCCCTCTACTTTGCTAAACTTAAACCTATCTGGA
>N_1865
GTTAATGGAAATTGGTCGAACGCAAAGAGACATACCCTCAG
>N_1866
GTACAAATCAGAAGCATGGACGAAATCCGGCCAATCATCGG
>N_1867
AGGAGTAAACGATCCGACGGCATTCCGCTAGTGAGCGGTGG
>N_1868
GACCCCTGCTCGGGGCCACTCTTAAACTGGAACCGTTTGCC
>N_1869
CGGAAGATTGAGACCGTTGACAATTGGATCATCCATAGCGC
>N_1870
GGTTGACAGGTCTTAGCCGGCTTGATCGTAATTGGTGTCCG
>N_1871
GCACGTGGGGGCTATGAGAGCGAATGACAGGAGGCTACCTT
>N_1872
AAGTCAGAAAGCCCCCCCCACCCCCTATATATAAGGCAGCT
>N_1873
GCCGTGACGTCTATTTTGTCCTCTTGAATTAAAATGTGATG
>N_1874
CTATGACCTCGCCAAGTGAGCACGACCTATCCAGAAAATCC
>N_1875
AGTACGGTAGTGCTGAACGCCCCTCACATGGCCGTTGCGTG
>N_1876
AAAAGTGAAAGAAGGACTACCGGCTGGTCATGTTGAAATAG
>N_1877
ATCAATGAAGATTAATGGCACCGACGATCCGTTCCCTCGTG
>N_1878
ACCAAACCCACTTATGTCGCCTTAACATAAGACGGAACACG
>N_1879
CAGCAATAGTTTCTAAAGTACTAATGGGAGGTATTTGCGTT
>N_1880
ATCACTAAAAACACGGCCAACTATCTAATCCTCGCTGTCAG
>N_1881
CCTAAAAAAGCTAGTAACCACGTATTACCAGAACTAGACTG
>N_1882
ATACAGAGGCACCGCTGCGGCTCATTAACTTTGTAACCTCC
>N_1883
CTTGTCAGAGAGAGCGCTGCCTCCCTGTTTAGGAGCTGGAA
>N_1884
ACCACAAGGGTGCGGCCCAGCGTATGGCTTGAGACTACTAT
>N_1885
TAGAATACTTAATGACTCTACGAAAAGCACCACTTTTATTC
>N_1886
ACCCATAGTGAGGAGGCACCCAAGGGTTAACCCCTTCCGTC
>N_1887
TCTCCGATCTGAGGGATGCTCTAAAGAACCTCACAAAGCGG
>N_1888
ATCTAATGTGTGCGTCGCGACGTGGATATTTCGAGGGCCTC
>N_1889
CGTAAGTAAGGTACTGTTAACTGTGTTGGCCTTCCGCCCCG
>N_1890
TTATTATGCACTCTTGGGAGCGCACAAACGAAAACCTCTTT
>N_1891
GTCCTATGAAAGCCTCGATTCGTTGGCAATATAGAGTGATA
>N_1892
GTTCAGCTTTGGACACTACCCTTAAAACCCAACACAGTGGC
>N_1893
GCAAATTTCATGAAGAACAGCTCCGCATGCCGTCAATAGAA
>N_1894
ATGCTCTATATCCTGCGTTACTCTAAGTGAACAATCCAAAT
>N_1895
GGCGGCTTCTATTTGCCGAACGAACTGCTGTATCTCAGTTT
>N_1896
TTCAGAGCCCGGATGGGGAGCTACAATGGAGCACGAAATAT
>N_1897
CTTAGTTGAGGTTGGTGTTACCAATCCTTCCACGCTTCCAA
>N_1898
GGCGCTGCCGAAGCGGTCTCCTTATAAAACTGTATAACGCG
>N_1899
AGGTGGTGGACATTTGCAAGCTTCACACACTTTAGGGAGGT
>N_1900
GGTTATGGATAGACGATAGCCTGTAATGGTAGACTAGGGGG
>N_1901
ACCCGCATAGTTAGGAGGCGCCTCGGAGGGCCAGGCTCTTT
>N_1902
GACGCCACTGACGTTGATAACGTTGTCATACGCTGAGTAAT
>N_1903
ATCTTAGTCCACTGCAGGTTCCACTTACGAAGATTATGGGG
>N_1904
ACATCAAATGTAGCCTGGCACGCTAATGATCGTGGCTTTGG
>N_1905
GTAAACTACTCTTGCGCATCCGAGTGGTGTGTAATTGATGG
>N_1906
AATCGTGGACCAAGTGAGTCCTCTGTTAGCTACGAATTGGG
>N_1907
CCCGCTGGTGGGCATGGAGGCGTGATGGGTTGTTCCACACG
>N_1908
AGGCGCGCCAAGCAAGCCGGCCCCCAACCCAGATCGGATTG
>N_1909
TAAGTCGGTTCTGAGTTACCCAGGGATACGTAGTGGTTACG
>N_1910
GCAGGATATACCCATACATGCCATGCGCAGTACACAATGAT
>N_1911
GGCCTAGGTCTTACGTAAACCTTTCGAACTCTAATAGTTGT
>N_1912
TCACGTGACCTCGTCATACACCGCGTTGGGACGAGACGGTA
>N_1913
CATTAACGATTCAGCTCAAACGAGGTCAATATCGGACTTGC
>N_1914
GTGATGCAATTGTGCAAGTTCTACGATTACAAATGACTGGA
>N_1915
ATGTGCGGCCAGTCGTGTTACGCCTCCCACACGAACGCGAT
>N_1916
CCAGAACTCTGAAAGGCTTTCTCCCACGCACATGAATTAAC
>N_1917
TTTAAAAGCCGTGGGAATTCCATTTTTTGATTCATTTGGTC
>N_1918
GTCATTAGCATCGATTAATCCGTGTTCCCCGGTGTCGCCCA
>N_1919
TTAATTTTCGTGCAGTCCGGCCTAAGGGTTGTCATCGTTAC
>N_1920
GGGGGGTCGCGTCTACTCGACCCTTGAACCACGCCACCGCT
>N_1921
TTACTACTGCTCCTTTGAAGCGAGACCCAGTACTGTTAAGT
>N_1922
TTTTGACACTTTAGACTACACGGTTCCGGGGAGGGCGAAGG
>N_1923
AGGCAATTTCTTTGGATAGGCAAGAGTCAATGTCTCAATTG
>N_1924
CTCAACCCCAAGGCGATAATCGCACTTTCCCTAGCCTTTGC
>N_1925
TTACCTGTTGAGAGGACGGTCTCGTTATCCCATAGATTTGT
>N_1926
GAAACCGATTTTTCGAGATTCTGGCGGCTCGCTCAGGAAAA
>N_1927
GGATCAGCTGCGGGTGTTTTCGCACTGTGATGACCATTGTT
>N_1928
ACAGCACTGTCAAGCGATCACTAATAAAATAGATAGCTGAT
>N_1929
GAGGTTGGTTGTATTACTCCCGGGAGGAATTGATTGCGACT
>N_1930
CTCTACATTGGAGGGAACACCCAAACGAACCGTTAAAAACA
>N_1931
CCTCCCCAAAAAATGGCCCTCCGGCAACATATACAACGAAC
>N_1932
TCGGAAAGTAGCGCGATGAACCAAGGGTCTCGAGTCAGCTG
>N_1933
GTTTTCAACTCCGCTGTAATCAGAACGCAACGTGCCAAATT
>N_1934
GCGGCAAGCTTTACTGCAAACGAGTTGCCTGAAGAGGCGAA
>N_1935
ACAAGGGTCTATTTGCGCGCCGAGACTGGCCACGATGTTGG
>N_1936
GATGGCCCTTTACTCATTATCCCGCCAGTAAGGCCCGCTGG
>N_1937
CGAGCTCAGTCTAATAATCTCAGGCCGAAGTTCCTAGGTCC
>N_1938
ATACAGGGAGAAAGTTACAGCGTAAGTCAGTTTTCTCGTAA
>N_1939
AACGTCAGATTGTGTGTCTCCTTTCCCACGGGATGGGGGAC
>N_1940
TTTAGGGAACGACCCTGGGTCGGCCTCAAGATCATCTCATA
>N_1941
AAACCGGATTACAAAAGTCCCGGGCCGTATCGGCCATGCGG
>N_1942
GGGCGCCAACAACGACTCTACAATCTTTGGGTTAGCAGGGA
>N_1943
GAGGCTTTTGTACATCTGTGCTACTTTTGCAAACCACCCGC
>N_1944
GTTCTAGTCGTGACGGGTCGCTGAACCCGCGTTGAGCGTTG
>N_1945
ATTTAGTCCATACCAATCTCCGTAACAGTTCGGACCTGCAA
>N_1946
CGGCGACCACTGCGGATTGCCAACCCCCCAAACCGCAAAAT
>N_1947
GGAGGCGTAGGAGAATTTTGCCTAAAACGCACGATTCTATT
>N_1948
CCCCTTTCCCCCGCCGCTCGCCACGGGAGGCAACACGTTAC
>N_1949
GGAGGCTTTGGACAAGAGAGCACTCATCTTCGCAATATGAC
>N_1950
GGGCTTAATTGGCGGGGTATCTTCAGATCATCATAGCAGTT
>N_1951
ACTCAAAAACGGGATACTCACTTACACTTATGGTAATGTCC
>N_1952
TAAGTTGGACCAGGAAGCAACATGGAAGCATCCAAGTAGCA
>N_1953
TAGGTGACGGACAATAACCTCGTTATCCTTATAGTTTAAAA
>N_1954
GCTATCTAGAGGGCACCATACATAAATCTTCGATAGATCAG
>N_1955
GACATGGGACGCCCCCGGCCCTCGGATGGGGAGGAGTCGGT
>N_1956
GCCATGCACCTTAGTGATGTCGTGTTGCTGACAGAAAGAGC
>N_1957
TATCAGTAATACTCATTCTCCTCCCACGAAGAAATACTGTG
>N_1958
TAAAGATGTCTCGTACTTAGCACGTTCTCCCAGTTAAACGA
>N_1959
CCTAGTACTCATCGTCTTGGCTAGGGGGGGTAAGTTATGAT
>N_1960
CGTCAATATTCAACCGGTTACCTTTTTAACGTGAGTGTGTA
>N_1961
AGTTGTAGCATAAAAGGACACGGAGGGGAAATACAACTCTT
>N_1962
AACCGCCACACTCTCGCCGCCCGTTAGACGAAGGTTTTAAT
>N_1963
ATATCGTCCGACACTCTTAGCGTATCCCACCGTTGTGAGTG
>N_1964
AGCTACTCTGGATAGTTTTTCTGGATTAGCACTCCTAATAT
>N_1965
ACAACGTGGTAACGGTGGAACAGATCCGCCCAAATGCATAC
>N_1966
ACAACCGGTTGGGGATTCTTCTTGGAAATTCGGTCCGTCGG
>N_1967
TGCTTAAGTAGGACCAGCGTCTACTCTTTACTACGTGGTTG
>N_1968
CATAACAAGGACAGAGGACTCTCCTTGTTGGTTCACTAGGA
>N_1969
AGCCCCACTCCTTTGCGCAGCCCTTTGAAGGACACATGAGA
>N_1970
TCGACCACCCCGTCTCTCGGCAACTTTCAATGTGGACCATT
>N_1971
TGGTTTGGGAAAGGATGGCCCTTCCTCTGGGCTGGAAAAAG
>N_1972
GAGCGGTTGTTGAGAATAAACGGAATTCCTCATGAGTCGTG
>N_1973
GTATTCCAACCCGGGGACGCCGCATAGATTCTTGTGGAGAA
>N_1974
ATTCGGACTGATTTTCCCACCGGCTTTGGGCATCTTCTGTT
>N_1975
AGTAACTCGGGGTGTATTAACGGAAAAAGTAACGTGGAGTA
>N_1976
CATATTAAATTACCCCAAAACCGTGAAATTATAAACATGCA
>N_1977
TGGGGCGAGGTCCTGGGTAACACCCCCGGGCGCTACACAAG
>N_1978
GCGCCCCGGGTACAGAGAGGCTGACATCACTTTTACTTATA
>N_1979
GTGGCTGATGCAATAAATGACCGTACTATGTGCTCGTGGAA
>N_1980
TTATGTGTTCACCGGGATCTCTCTCACATAGGATTTTTTTT
>N_1981
CGAAGGAGACGTTGGTGTATCGTCCACAATTGATCAACAAA
>N_1982
GGGTCTAGGCGTAGTACGGTCTTAAGAAGCAAATTGTTCGT
>N_1983
AGTACTTACTACTCCGTCGGCGCTAGCTTTACCAAATTGTT
>N_1984
CACATTCAAACAGCCCGCTGCAGGGAACGAGGGTTTACACG
>N_1985
GGTGGGCTCCATCGTAAAGACACTAAAGTTCCGGTTACGGA
>N_1986
GCGACGTCTGGCCGAAGATCCTTAGCAAGACAGGGCCCCGC
>N_1987
GCTTGTACCGAAAGTGTCTTCCAATTTGGGACGTTCCCGTT
>N_1988
TTGGCCTGCTATAGTCCTGTCTCCCAAGTCTTTACCAGAAG
>N_1989
AGAAGTGTATCGAGCGAGAACCAACCAATCCAAAACTTAAT
>N_1990
CTCACACCCGACCCGATATTCGACCCCCCGTCCGCGGTTGT
>N_1991
GCATTCATTATGCCCTGCTCCCCGTGGACAAGAATTGCAGC
>N_1992
AGTACTTGCGAGAGTTACATCTCTGTCATACTCTAGTGATA
>N_1993
CTACCCATGCTGGCCGGGTCCCTCCTTGCTTAAAAGCGCAC
>N_1994
CCCATACTGACCGTCCTGGTCTTAAGATTGCGGTGGACTTT
>N_1995
ACTTACTTAGTCGTCGTAGTCTCGCGGACCGCGTAGGAGGG
>N_1996
TGGCCGCTTTCTGTGTGGGCCTATCCTAAAAGACCAAGGGA
>N_1997
TTACAGCGACAGACGTTTGACTGTCCCACATCGGTTCGGCA
>N_1998
AATGTATAATACTAATCACTCACTCACGCCCTTTCGTTTGG
>N_1999
TCTACTCTTTAGGCAGGGCCCTGCCTCTCTACCCGAGACTA
>N_2000
TCTCCTCTGCGTTCCCGAATCTGAAACGCGCTCTGTATAAA
>N_2001
TTCACTCAACGACTAGAGGGCCACACCGCTATCATACGGGG
>N_2002
TGCGTGCAATACACACCGCTCAAGGATAATTCCTTATATGT
>N_2003
CTTGTCTCTGAACAATAGAGCTGAGCGGTCCATGTTTGAGT
>N_2004
GGCGTAACGTATCGAGCGGACGAGTGTTATGCGCTCTGTCG
>N_2005
GGTACTAGCGGGTCGCCTAACTTCGTGTGGTATATCAGATA
>N_2006
CCCAAGTACTAAAATTACACCCCAGTGCGGAACGGGGATCA
>N_2007
CAGTCTGGGACATGAATATGCTAATGGCCCGCTTTCACGAT
>N_2008
TTTTAATCCTGTGTTCGTGCCTGTGAAACGCGATGGGGATG
>N_2009
TGGTCCATATAAGCTCCTACCGCGCGTAACCTAACGGTGAT
>N_2010
TCTCGTTTTCTGATACCTGCCAAGGGGTAAATCTCTGCAGT
>N_2011
TGTTCGCCAAACAGTAAAGACTGCCGCGACCGGAGAGAGAG
>N_2012
ATGTACGAGAGGCCGAGTGTCTAGGGTTTACTTCCGCGTGA
>N_2013
TCACCCCGTTACTATCCGTTCCCATGGAACGGATACGGATG
>N_2014
TTCTTTTTTAAACTGACCCCCATCAGCTTAGTAACTCACAC
>N_2015
ATTGATGCAGTTATCATTCCCAAATACCAAGATTGGTAGAT
>N_2016
GCGGTTGAATCAGTACCTAGCGAATGGCAATCACAATATAT
>N_2017
GGGATTGTATATGAATGTTGCCCGCCGCCCAACATGGAACA
>N_2018
CAAGGGTCCACCACTGCTTACTAAATCAGATTCTTATCTAG
>N_2019
CAAGGGTCTCGGGTAATTAACCAGTATATCATAACTATGGC
>N_2020
AAAAGTTTTTGGCCAAGCCACTACTCGTTGGGAAGGCAGAG
>N_2021
GGTTGATAAATGTAATAGAGCGGAGTTTAGGCCCATGGTCT
>N_2022
ACTGTTCCTCATCCAGTTTTCATTGGTATAGCTCGGGTCAG
>N_2023
GGTTTAGATGTACGTTGTACCAGCTGAATGAGTGTGCCAGC
>N_2024
TTTGAACAAGAGGCTCAATGCTAATATCGAGTAGTTTGGAA
>N_2025
CTCTCGTAGAGTGACGGGAGCAGACGTTTATTCGAGAATCG
>N_2026
AACAAGGCGATATTATTTGACCAAACAACGGGGGCACACTA
>N_2027
GTCGCTGTTTATTTGGACGCCAGTGTCAGACCGATCCGATA
>N_2028
CAGGCGATAGAGTTGCGTGACTAATCCATTTCCTATATGTG
>N_2029
TCCTATGTGAGATCAGGACCCAAAAGGACTGATTTTAACAG
>N_2030
GATATGTGAATCCTTGAGACCCTTATAGAAGGGTGGCGGCG
>N_2031
TTAAGTTAGCGAAATGACCCCACCCTTAGGCTATAACGCCG
>N_2032
GCCTGACTATACGGACATCTCCTATGAGGAAGTGTGTTAAG
>N_2033
GCGGCTAGAGCCCCTTTTTTCAACAGATAATGTAGGACGGT
>N_2034
TGTCAAATGATGATTTTGTTCGCACTGGCTCAGGACCGTTA
>N_2035
TTCAGGACCGTTAGCACGCCCTGAGAGAATCATTGTAGGTA
>N_2036
TGGTACTAGGGACCCCGGTCCCATCGGCGATTCTGAGTGTA
>N_2037
AAGCCGAAACCAGTTTTTAGCCGCGCCTGTAGACCGCGTTA
>N_2038
TGTTGTCATGGGGCCATAGTCTGAATTAAGAAGCTTGATTG
>N_2039
GTTAGGTACTCCCCTGGGCCCGCCAAGCAACTGCTAACACC
>N_2040
AACCGGCAGCAGAGTGGGCGCGTGCTAACATAGCAAGTTAT
>N_2041
GTGGCCCCCTTCACTTTATGCCCAATGTTGTCGCAAGAGCT
>N_2042
TTCTCATGTATTTTATCACACTGATCCACATTCGTACACTG
>N_2043
GCTGTAACGGCTTAGCGCACCGAGAAGCGTTGGTCGGGCGC
>N_2044
TTCCTCTTGGGTGGGGAAAACCTAATCATTCTTTGTCCAAC
>N_2045
GCCCCCGGCCGGCGGTCGCGCAGAGACGATGTCATCTACAT
>N_2046
TATATAACGTCGTGCAGGAGCGTTTTGGCCATTTGGAAAGG
>N_2047
CATTTTCCGTCCGTAGCCGCCGGGTTGGAGGGCAATATACG
>N_2048
GCTTCTCGCGGAGCGGTTGCCGTAACTCGTGAGGAACCAGA
>N_2049
AAATCCCGAACAGTAATTTGCGCTGGAAGCCGTTGCCGTCT
>N_2050
CCATTGTACAGGTGGGATAACCCAACTCCAGAACACCAAGT
>N_2051
TGTATTAGTGACGCAGCATACATTACGCCGGGGACCGCTTT
>N_2052
GACACTTATAGTAGTCGCCGCGAGATGCTATAGGGGGTAAA
>N_2053
GAGTATTTTTCCGTACTGGGCCACAACAGTTAGTCCCCCTC
>N_2054
GCTCATAATTCCCTCTGTTCCCTTTTTATTATAGGTTCCGA
>N_2055
CCGCTACGGGTGTGTCTGCGCCAATTAACTTCAAACCTATA
>N_2056
GCCCGAGCCGACAAGGGGATCGATAGTCCTATGTCGCCAGG
>N_2057
GAGAGCAGCGCTAAACTAGACAGGTGCTGAACGCAATGCTT
>N_2058
CGTCCATTATTCCCGGATTGCGGTACATGTATTGGCGACCT
>N_2059
ACATAGAACTCGCCGGGGAACAAGGTCGAAGACACCTTCGC
>N_2060
CTTCCAAAGATCACTGGTGTCTAGGAAAAGAACCGTCTCCG
>N_2061
TCTGCTTATTTGTTGTTAAACTTTAATTGGGTAGCGATCAA
>N_2062
ACCATCAACATTAACTAACACTTGGAACCAATAGGAACTTT
>N_2063
TCAGCCCGTACCGATGGGGACTTGGAATGGATAATCCCGCC
>N_2064
GCGATGCCCACTATGAAGTACGTGCGAGGATAAACCCAACT
>N_2065
GCCCTAACCCAATGGTCGTTCAATGTGAACATTTCAATTAC
>N_2066
GAAGACGCGCTAGGAGACCCCATATTACTCTAGAGTGGCGC
>N_2067
ACGGATCGAAACACCTTTAACAAAACGGTACAAGGTCTTAA
>N_2068
ACCTGAGAAAGATGTGCTATCCAGGTCGTATTAGCCTTCTG
>N_2069
TTACGTGTCCTATTTAGGAACACTGCAGCCCACATGGAAAA
>N_2070
GCAATGACATAGTGGGGGACCCCAATATCCCTGCAACCACG
>N_2071
CGCCCTTAAGCGGCCAGGGCCCCAGGCCTATACAGCTTTGA
>N_2072
CAATACCGAAGATGAGTACCCCAGAACTAAGCGTGAGTGTT
>N_2073
GATTAGATTCCGACGCTTATCACAACACACAGATGGGGATT
>N_2074
CCACGACGTAAAGTCGACAACTCAGTGTTGTTGGTGGGCTT
>N_2075
ATGTAATTGTAGGTTGTGCCCGAGCCTTCCCGGGAGACGGC
>N_2076
TGTTCGGGTGTATTTAGCGGCATCTGATAGAGGGACTCCAA
>N_2077
GTATATCTTCCAGGAAACATCGATCCAAACGCTAAAACTTT
>N_2078
CGGATACACCGGAGTATTACCAAGAACTCCTAACGCTACGA
>N_2079
AGTTGTAAGTTGGTACTATTCGCCGGTGGGCCTGATTATAC
>N_2080
TGTAAATGGATCGATTCAAACCTTTGCCCTGAAGAGTCCGG
>N_2081
TTTCACGTCTCAAATAACCCCTGACTTGATAAGTGGCAGCC
>N_2082
GCCGTCCTTCGACGGCGCCGCAATTTATTATATCCACTATA
>N_2083
AGGCAATAGGTAGACGTGTACAGGACGAAGTTGAACGGCAA
>N_2084
GGTCCCGCCCGAGGAGCGGGCGAAATTAGTAACGTAGGTTA
>N_2085
TACTATCTAACCCACAAATCCAGATGAAAAGATCAGACCAC
>N_2086
TCAAACATTCACATGCAGGTCACCTTGGTCCATTATGACAG
>N_2087
CGAACCCGATACCGCTTAATCGAGGATAGCGCAACCGATTT
>N_2088
AGTGTACTGAACGAGGGAGTCGTCTCTTTTGACTGAACTCA
>N_2089
CGCTCCTGACTCTAGGTAAGCTAAAAAATACCACGCCTCGT
>N_2090
GGTCCCCCCTGAACAGAAGCCGTGGGAAACGAAGCATAGCT
>N_2091
GCGTTAAATTGCCGATAAACCCAACTCCTAGTGACTTTATT
>N_2092
AGTCAAGGCTGCGCAGACGTCTGATGAGGGCTGTCCAACAT
>N_2093
TTAGGTTGCAATGAATCAGTCAATCTAGCATCCGCATAGAC
>N_2094
TGGTCTTCCTTTGTCTTTGGCACATGATGTCGACTGGTGGA
>N_2095
CATTCCAAACGAAGCCCTCGCAAAAAATCTTGGCAACTCAA
>N_2096
CTAATAGCGTTATACTGCAACAATTAACCCATCCGGTGAAC
>N_2097
GGTAAGCAGTACACACGGGTCCCCCGTCTCGGGGTTCGGGG
>N_2098
AAGAGTTTGGGGGAACAGGGCGTGGGTCACATCTGTTCATT
>N_2099
TAATCTCCCCATAATACAGACATTAAGCGTCCCTGTTATGT
>N_2100
TACGGGAACCCTAGCGCAATCGTGCTAACTCCGAGCGTCAT
>N_2101
GCCCGTACCCCCCTGGTATTCTAAATCCTTGTTACAACATG
>N_2102
TAATGGAAACATCAAAAGAGCTAAGAGACGATCTGCCCCTG
>N_2103
CCAGACGGAATGACTGTAGGCCCCAAGGGGTGGGAACCCCG
>N_2104
ACAAAACCTATCGATTGCAACCACGCACGCTGCAACCCCCG
>N_2105
CCCTCCAGTTAAAGTTGTAGCTGATAGGGGATAATGTGGGG
>N_2106
AATTATTCCCTTTAACTCGTCTCGTGTCATTCGGAGACCCT
>N_2107
GGGGAATGAAACGGCACAGTCTGCGGACCCTGTTCGTCATA
>N_2108
GCGCCGGGCCAATGTGGAGGCAGCAGTTCATCTTTGGCTAT
>N_2109
ACCTATTACCCTTACAGTGTCTTTACCAAGATGAGCCTCTC
>N_2110
TTCCTGAAATTCTCATTCCCCTCTTTACCTGGTGCTGAAAT
>N_2111
CAACTCCCCCAGGCGACATGCTGCATGCCAAGAGCGATAAG
>N_2112
TAACAACCGAGACCCATCCACGTCTTGCTGGGCGGTCCGTA
>N_2113
GCCGCTTTCACTACTACTTCCCTAAAGTACTGATATATTAT
>N_2114
TTACTGGGTTCATTAGCCCCCCTCAGTCTTATTCATGCGGT
>N_2115
GAAAACTGTAGATCCTACATCTTACTCCTCGAGCGGATGGG
>N_2116
GAGACTATGACAATATACGGCCCATATACATAGCAAGGACG
>N_2117
TTTCACCATGTACGCCTCGTCTAAAGTCCCTGTGCCGCTTT
>N_2118
GTTTCGGACATTGGTACTATCCCTAAGTCTAGGGGCTTATC
>N_2119
TATGGTTTCTAGTTAGCCAACGACTGAACCTTACTCGCGCA
>N_2120
AGCCCTCTAATCCCGAACCTCCAAAACGGCTCCACGGGCAG
>N_2121
AACCATACTACGGGACAGAACCGGTGGCTGATGCATCATAC
>N_2122
AAGGAGTGCGTAGGGGTTGCCAGGCTATAGCGGGTCTCCTT
>N_2123
ACTGAAGGTACAGTATCGGTCAGTAGCAAGGACCTAGGTGT
>N_2124
CTTTGGGGTACAGTACAGGCCCAGCGTGAAAGGGACCGATG
>N_2125
TTTGGCTACGCAGTCATAGGCGGTATCTAAGACTTAACGCT
>N_2126
TAAATCTCAACGAACAAGGGCAAATAGCGAGGCCCCGTTAC
>N_2127
TTCTCCCACCCCCAGGAGAGCGATTGCCTGGATCATGTGCA
>N_2128
GCATATAGTTGACTCACGCTCTATTTTTAAAAGACGAATGT
>N_2129
TAGGTGTCGAGCGATTAAGGCAAACCGACCTTACGTTTCAT
>N_2130
GTGCTGCAAACTAGAACGGCCAACCTGGGGGAGCCTTATAA
>N_2131
AGCCATCACAGGAAAAGTCTCAAAGATATTTTGTACTGAGG
>N_2132
CATTCGCTGCGCGATCTTTTCCATCTCCCCGATCTTAAAAA
>N_2133
ACACCTAGGAAGCCTTAGGACGTTATAACTAACCCTCACGG
>N_2134
TAGAATACCTATAAATGTATCTCCCCCTCACGCAAGCACTC
>N_2135
GTTGGTTGTTTGCGTTGCCGCTTAAAACCGCTGGATCGACG
>N_2136
CCAAGGGGAACTAAAGCTCGCCGGACCTTCCAGACGGTGGC
>N_2137
GTGAGGTCTGTATTTCTTCGCATGAATGGACGGAGAGTCCT
>N_2138
GAAAATTATAGGAAAGGGAGCGTGGAATCGGAGGTACAGAT
>N_2139
TGCGGCGTATCTCGTTTCTCCTGCTGTAACACTTACTGGCT
>N_2140
AGATTCACCCCGCCCAAGGACCAGTGGAAAGATATATTGAG
>N_2141
CTACGAACGCTTCTTTGTAACCATTATTGGGTGCTTACCCA
>N_2142
ACAAAGGGTGATTCACGCCTCCCTGGGTACGGTGGTCCCAG
>N_2143
CATGGGCCCGTGTTTGTCGACGTCACTTCCTGATCTGAAAA
>N_2144
CGGGTAAACTAAATAGGCGCCATCGCATTTTAGTGTGGAGA
>N_2145
TGCACGATACTCAATGATCTCCTAATTAAAGGGAGACGGGA
>N_2146
ACCAGTCAATATACGCTTGGCCCTGCTCAGTTTGCGCTGCC
>N_2147
GAAACCATCGATAGCAACGACCTTTAAATATCAGGACTTAT
>N_2148
CACATAGGAAATGTTGGAGGCAAATAAGTATATGTCTCACC
>N_2149
TCATAAATCTGGAGGGATTTCCAGGAATCGTGATCAAGGGG
>N_2150
TAGAGCGTTACCCTTGGGGACAAATCTTAATTCTCGTCCTA
>N_2151
CGATAAGTCCACCCGGATAGCGATTCGACAGTGGTGCGATT
>N_2152
TTTATAGTATTAGTGCAAAGCGGACTTTGACCTATTTACGC
>N_2153
CCTTCCAAACATGACAGCAGCGGTATTTTATGCTCTGATTA
>N_2154
GCCGGTTTTATGATTGATACCACAGTTGTCCCCCTATAGGG
>N_2155
AAATCGATCCGTCTTCATGCCCCTATGAGGTAGCTGAGTAC
>N_2156
CTAGCTCAAAGGACAACAGTCTGCGACCGTCATCACTCTGT
>N_2157
CATAAGGGAAGGGAAACGAACTCGGTATAGTCGGCATCTGT
>N_2158
GTCCTTGTATCGCTATTGAACAAGAATCGGGGCCCAAGAGA
>N_2159
GAAGGGTCTCGAGAACTCTACTGCGCATACCTCTCGCTAGA
>N_2160
CTCGGCAAATGATAAACTGGCCCCTTTTTATCTTACTACGC
>N_2161
GCCGGAAGAATCTTAGAAATCGAGTGCCGGAACCAGATAGT
>N_2162
TTAAAATTTTCGAAGTAAAACGTGCCCATTGTTAACAAGGC
>N_2163
TGTTGTAAGACATGCCACAACCATATGCGCCTGGTTTACCT
>N_2164
TAGCCCTTCAAGGTCTCACCCGGGGTCCGAAGTTTATAAAT
>N_2165
CGCCCCGGATGACGGTACTGCTGTCCCCCTCATGTTTATCC
>N_2166
CTCACTTTACAGCGGAGTGACGATGAGGCCTAGTTAGGTCA
>N_2167
AATCCCCCCGAGCCTTCAGGCAACTTGGCACCCCGTCGGCT
>N_2168
GATATTCGGTGTACTTTGAACTTCAAAAGCCCCGGTATCAG
>N_2169
GTGCACAAGTTATTTCCGCGCTTCCCTGGTGTTAGAAGAGC
>N_2170
TTTGTTCCGAATGGTGGTCGCGAGTCACCACCGCACCCTAG
>N_2171
ATTTGCCTCATCGTCCTACGCTAGGCTTCGTAGCCAGATAA
>N_2172
ATAACCCGACGTACTCGACACTGAAACGGTGATACAACCGT
>N_2173
CATTCGAACACCCCCGCACTCTACGAGCAGGCGAGGGACCT
>N_2174
TACCCGCCCGGTTTGTAAGTCCATATCGGTAGCAAGGACTG
>N_2175
ATAGTGCAGACACCCTGGTTCTGGTATTCCTACGATAATAT
>N_2176
ACCAGCCTAGTTGGAAACGGCGTCAACGGAGACCTCGTGGG
>N_2177
CCGCAGCAGGTTTGAGGAATCAGCCTTTTCAAGTCTATAAC
>N_2178
AGCCAGGTGAGCCCCTACTCCCTCATCGCGGCGGGGCGACA
>N_2179
CGACCGTGGTATTGATGAAGCCTCAGCGATCAATCAAATGA
>N_2180
ATGTTTATTCCCTTCGTATGCTGAAGATGGTGCCCACTGGC
>N_2181
GGATGAATCGCACCTCCGGTCTAAGATGACCTCGTGTCAGC
>N_2182
GAGAGGTACCGGCCCTTTATCGTGGATAGGTATCTAGAAGG
>N_2183
CTTCACCCGTATCCTAAAATCAACTCGCGCAGTAGCAGATA
>N_2184
ATCCGGTTTCCCCAATGCCCCTAAGCGTCCAAATCCCCTTT
>N_2185
GGACCACAGGTTGTCAGCCACGGTAGCATCACGTCGAAAAG
>N_2186
ACCGCCAGGAACATTATCGACACACGTAGACTACTTATGGT
>N_2187
AACTGACACACTGGTCAGGGCGGAAAATAAGCTGGCGACCC
>N_2188
GCATTGATGTCTTGCGGCGACGGACCCGGTCCTGTCTGTCG
>N_2189
GAGAAAACAGTAGCTAGCGGCAAAAGGCCCCTAAACTCCTG
>N_2190
AATTTTCATGTTCCATGTACCCCTGGCGAAACTGAGTTAAG
>N_2191
GAGTAAGACCCCGTGGCGAACAAGGAGGGGCTTAGGATATA
>N_2192
GAAGGGATATTTGGATGAACCTCTAGCCACGCACAATGTAC
>N_2193
ACCAAATAAGTCGAAAAGGTCGTCGCGAGTACCATGCCGGG
>N_2194
TATGTTGACGTACAGCAGTACCTTACGGTACCTCGAGCACA
>N_2195
CCAGCGCACTTCGCGGGCCACGTTGTAATCGGCGCTGAGAT
>N_2196
GGGTTTACAAGGTCTTCAATCAAGTTTACGGTAGGGAAGAT
>N_2197
CGTTCCAGATTACAGCTATCCTGAGTTGGACAGGCAGTGAA
>N_2198
CACCCTATAGGTTGAAGGTCCTACCGTTCGGCCTAATGATA
>N_2199
ATACCTAACCTAAGATCTAACTTTCCAAGGGTGGAGATTGA
>N_2200
TTCGCACCGGGTAATCTGAACGTCTGCATTTGCCGCTAATT
>N_2201
TAGTTTCACAGTCCTCACGGCTATCAGCCTTTGCTTGGAAT
>N_2202
GGAACTCAACACTATTCGGTCTCAAGAATGCTACCTGCCTA
>N_2203
GCGGTTGTGCATCGACGGGGCAGATAAAGCTAAGTAGCTTA
>N_2204
GCACTGAGATATAAGTGGGGCTTCCATTATATATCGGAAAG
>N_2205
AGGAGGATCGGAAGACGCAACCATCCTTGGCCGCTAAAAGA
>N_2206
TATAGAAGGCCGGATTGTTCCACAAGACCATCAAAGCTATG
>N_2207
TCCGCGCGAACATATATTCTCGCTAGACACAAATCGGCCGC
>N_2208
CCGCGGTTGAGCGGGAATTTCGCGTATCGGGGCTGGGGTCC
>N_2209
GGAATGGAGGTAAGCCTTGTCTCGGATTATTGAACCGCTTC
>N_2210
TTTATATTGTTAGGGAAGAGCGTAGGATGCAATGTAAGGCA
>N_2211
CGGGCAGCAAGTGCACTCGACAGTAGGATTGGGTGGGATCG
>N_2212
GTCTGGAATCTGGCCGTAAACTGAGACACGGTGTCATGGTT
>N_2213
TCGATATCGGCTTGGTCGTGCCACAATTCCTTATTCTGATC
>N_2214
ATCGAGACTAGTCCTTCTCCCTCATTAGATGAATCACGAAG
>N_2215
GATCGTCCAATTTCCCTGGCCCATGTGTTTTCACATATTTT
>N_2216
CACTCGTGACTGTGTCTTCGCAATTTTAGCACACCTATCTG
>N_2217
GAACCACGTCAAACCAAAGTCTGATGGGGATGCGATTAATA
>N_2218
ACCTCGAGCGCAATCAGGGTCAAATCGTACTGGGCCACGGA
>N_2219
AAATTTGTATAGAACCAGGTCACATCAGCAGCTTCGAAGAG
>N_2220
CTGAATTTGCTGACTCATACCAGGGTGGCTGGAAGCGTGAG
>N_2221
TCGTGGTTCCTAAGGAAATACGTGTAAGGGCTGCCGGAACT
>N_2222
TTTATAAGACGACGGACACTCCTATTCGGGCAGATGAGGCA
>N_2223
CGGAAGCTGCTTAAGCCAGTCTGGGTCGCCAGGCTGGAAAA
>N_2224
CTCCCTTCCCACCCAACGAGCGAGGTGTGCTGAGAGATTCA
>N_2225
AAAGAATGGCTGACGTCTCCCTTATCGCCTCCGTTTTGAGG
>N_2226
TGATAGATATTCTCTTGAGTCGGTCGCTCAAGGTTAATTAA
>N_2227
TCGTGCTTGCCTCTTCCCCCCCTTATAATTAACACATCGTA
>N_2228
CTTATGAGGTATTCATTCCGCCCGCTGTAGACGCTTGCTAA
>N_2229
AACGTCCGGAACAGCATCTCCTGGAACTGAGGAGAGAGAAC
>N_2230
TTCGTGGATAGGTCTCCACGCAAGGGAATACATGTAGCTTT
>N_2231
GCTATCATTGTACGCGCAGACGGTTATGGGGATGGTTACAT
>N_2232
TACCCTTTCCCCGGGTACTTCTCCATTAGGTCTCCGTATAT
>N_2233
TTTGACAACTTGTTGTACGTCCTTGGGCTCAACACTATGGG
>N_2234
TGTTTACCGTTACTGCAACGCACTAGCTGGACAATCCTAGC
>N_2235
TGCTTAATCTAGTCGCGCCGCCTCAAATCCAAGACAGAATG
>N_2236
TCGAGGGTACTAATTACTGGCAGATTTTAACCATAAATATA
>N_2237
GTAGAGAGCGATACTTCGCACAGTTTTGCGACAGACAAACC
>N_2238
ACGGACCTATGACGTTTGTACAATAGATAAAGTCTCACCGT
>N_2239
ATCTACCATGCTATTTGGGGCCATCAGATAAGCATGTGGCA
>N_2240
AGGGCCACACAAGCCCCATCCGGCTACTATCACTACTATCC
>N_2241
CTAACAACACGCCGGGCCGCCCTAAACGTCTCCCAGGGTAC
>N_2242
GAGCCCGCGCCTGTGTGCCTCATTAGCGCAAAACGGGCGTA
>N_2243
GAAACGGGTTAATCAAAAGGCGGTTGAAGAAAAGGCCGCTA
>N_2244
CGCGGCTGAACAGCCCGGCACTTCATTGGCCTTTGAGAAAA
>N_2245
ACTGAGAGACCCCGGTTTCCCGTGCGATCAAGGGTTTTCGG
>N_2246
GTTTCTCACGCAGGTTGTATCAAATTGTATTTCGTCGGCTA
>N_2247
CCCGCGGGTCCGTAGACTGCCAATTTCTACAACCTAAGGGC
>N_2248
GACTATACTTATAGTAAAAGCTCGAAATTGCATGGATAGTA
>N_2249
CGCGTAGTTTGGGCATGAGACAAATGGAAAACTAAATCTAT
>N_2250
CAAAAAAAGACCTCTGCGGTCTCATAAATACCGGCAGAGGT
>N_2251
TTCAATCTCACCCCAGTGTTCCATCCACGGGCACGCCTTAT
>N_2252
ACTAGTATAGCCAGCATTGCCCTAATCTCTCTCATCACATC
>N_2253
TACGACAATCGGGGCTTAGACTGTCCCTTATTCCATATATC
>N_2254
GGAGGGAGGGTGTATGAAAACATACGGCACATCCCGGGAAC
>N_2255
AGTTATATTATATCTAGATGCTACTAAACGATCCAGACCAC
>N_2256
CCTCCCCCCCATGATTAGGTCGGGGTTTGAAAAGTTGTGCC
>N_2257
TATAAGGCTAGAGATTGAAGCGGTTTAGAAAGCGACGGTAT
>N_2258
TGGGCTATAGACGGGGCGACCAAAGCTTGCGGGCCTATAAC
>N_2259
CAGTACAAAATCCTCCGCAACGGGCTAGGGTGCCTTTGGGG
>N_2260
AACTACAGTGTGTCATGCCCCTATGACCCTGTTGATGACGA
>N_2261
TGCGGTGGATGGTAGACGGGCAAAAGCTATCGACGAAATTG
>N_2262
GGCTCCTATGGAGCACCAGCCATATGATCCATTGGGGGTAT
>N_2263
GGCAAATGGGAGTGCTCCGTCGTTGCGCGCGCACCTCCTTA
>N_2264
AATACCACGACGCGGGCAGACTATTCCCAACGACGTAAAAA
>N_2265
TCCCTTCGCACCCGGCACTCCTAGCAGGATAGTGGCAGTGC
>N_2266
ACAGCTCGATTACCATGACTCCGTATAATAAGGCGGTATAC
>N_2267
CGCCATGAAATGCGCTGGAACGCGAGAGAGATGTTCCCAAT
>N_2268
TATATTAGCCCCTCCCCGAGCTTTTAATGGGCCCAAGCAAG
>N_2269
AAAAACATAGAATACCCATACCCCCTGATGCCGGGTCTATA
>N_2270
AAGCGCTACAACGTAATGTGCGCCTGACGGTTATTCCCGCA
>N_2271
CCACAAATCTAGGAGCACCCCGACCTGTCGAGCGGTGCCAA
>N_2272
CCGAGTTACTACCCAAGCGCCAGCCCTCTTTTTCACGATGC
>N_2273
ATGACTAAAGTCTGTTGAGTCGGTTACATGCCTGGTGTGCT
>N_2274
ACGTGGTGGGTCTTATAAATCCTGAAGGCAATATTCGACCG
>N_2275
TTCGAAACAATGATCGTGCTCTCATTGATCGCGGTATGTGT
>N_2276
CACAGGCGCGACGTTTTCCTCAGATCTGTTGGAGAAGGAGA
>N_2277
CCTACTTTCCGCAATTATTGCAAAACGATTTTGGATGGAAC
>N_2278
CCTTAACTGCGGGGGGTTGACATAGCTCGTTTCCACAAGAA
>N_2279
CTCAATGGCGAGAAATTAGTCCATTGACTAGACACTACGAA
>N_2280
TCCGGTGTTACCAAAAGGGCCTGTAGCAGGAAATTTCATAA
>N_2281
TAACCCCTCAAGTAAAGGACCGGAACCAGGGTATCTGTCGT
>N_2282
TGCAATGTTAATAATCAATCCCCGTTTCAAGCGGGAGGCCC
>N_2283
CTACGATATTCTCGACCCCTCGTTGCAAGTGAGAATGGACA
>N_2284
ACAGCCGCACGATTGGCAAACCAAAGAAGGAAGTTTAAGAC
>N_2285
CCATACAGATGTTAGGGGCTCAATAGGCCGTCGTTTTTACG
>N_2286
GTGGTAAGATATTGACTTTTCAATGCAAGAATCATCGAGAA
>N_2287
CCCTTCGCTTTGGGGGGGAGCCCGAATTTAATGAAATTGAA
>N_2288
TAGCGAGGAGCGGAATTACGCAATTCCTCCAACATCCAAGG
>N_2289
GTTGAGCAAGTGTGCCCCAGCCACACCTCTCTAAACTACTT
>N_2290
ACCAATACGAGAAGTGCGGCCCCCCATCAAAATAGGGGTGT
>N_2291
TTAAGCCCTGTCGTTGGTTGCCAGCAGGTTGGCGCAACTAG
>N_2292
GCTAGATGGTTTCTCGGGGTCCGATGGAGGAGATAAGCAGG
>N_2293
ACTCCTCAAAATGGAGCTATCATTAACGTACAAATAATTGC
>N_2294
AAGTACTTAGGATCTTAGAACATTACATGAGTGAAGCGCGG
>N_2295
GGTAAAGAGAGTCTCACCGCCCAAAGAGCTAACGTGTGAAG
>N_2296
TACCAAGTGATAGTGATTCCCGTATCGTGTGGAATTATCAA
>N_2297
ATGACCGTCGGGCAAGTTTTCGAAAGGTTGCGCAGAGAAAC
>N_2298
CTAAGACATGTCTTTCCTATCGTAGCGAGATAAGTGCTTGT
>N_2299
GTGTCATCTCAAGCGACCTGCCCTCTCCCTCTAAATCTTTA
>N_2300
TAAGTTCACAAGGAGAAATCCACGTCGTTATTTGTCCTCGA
>N_2301
TTAACGGATTATATCATATACTTGGAGATAACTCGGTGAGG
>N_2302
CCATTCCATCGCCCTATACTCTTTGCACTGAAGGAAGCCCA
>N_2303
GTAACTGGATTCAGGCAGGTCGTTTGTAACCCTGTGTTACC
>N_2304
CTAAAATGTAACCATCCCTTCTTCCTCGCTAGTATGGCCGT
>N_2305
TTTCCCGGCGAGCGAAAACACACCTAAAGTTTAAGATTTGC
>N_2306
ATGGTGCACACATTTGGAGACAGTGCCAGTATGTTGCACGA
>N_2307
GCCCCCGAGGAGAAGTCCGACGGTTTGGGCTTAGGTGGAAA
>N_2308
ACAGTCTCGGAGCCGGAGTACTTTTCCATTATTCAGCTCCT
>N_2309
CTATGTATCTTTCCTCTTTACTGGATGTGAGATTGAAGTGC
>N_2310
TGTCGAATCGGAGAATAAAACCATCGCTAACCCAAGCCTGG
>N_2311
AGTGGATTAAAGAAACCGATCTCACCTAACTTAGAACTGCT
>N_2312
AGAAATGGTGGCACCGTAGCCCTTGAGGTCGATAAACACGG
>N_2313
ATGCCAACGAGACCCTTTATCGTAAGAGATCACCAGTGTAC
>N_2314
ACAAGGGATCCTACATGTTGCGTCATAAACGTGTGAGGATT
>N_2315
CCGCATCCGAGAAAAGTGAACACTCGTGAAACTTCAACGTA
>N_2316
TGCTGTCGTTCTTGTCAATACGTGGGGAAGATACCTAAGGG
>N_2317
ACGGACACGCCAGACGAAAGCCAGCGCGAGCGCCATTCATT
>N_2318
TCCCGCCCGGAAAAGTGTCCCGGAAAGGTTCCTGGCACACA
>N_2319
TATGTGCAAGTCTAGATCCGCTGTTCACACGTAGAATGTAA
>N_2320
CGCAAGGTGCGGATAATCCCCGCGAAGTCATTTTGGCGGTA
>N_2321
CGTATTGCAGGAAGTCGGCACGACGCGACAAAACCCAACAC
>N_2322
CTTACGATAATATTATTAGTCGGGCACGGACGTGAGCACCT
>N_2323
AGTGGCTGTAGAAGCTTTCGCGATATGACTTTACATTTTCC
>N_2324
GGGACTATACAAGTAGGGTACCTGATGCGAGGGCGGGTATA
>N_2325
GAAAATACAGCCCCACCACCCCTGTATACTTTTATCGACGT
>N_2326
CTTCGTCAGTATCTCTGTTACCCTGTGCGCGGGTCTTACAT
>N_2327
TGACATAGGGGCCGCTATAACTCCTATGCTGGAGGTCTCCT
>N_2328
CCTGCGTGGGTAAGGCGCCGCTATAGCATTTGGGAATCCAC
>N_2329
TTGCCACACGCATACAAATTCGGTCTTAAATGAACTACCGC
>N_2330
TCGCAGTTGTATCGCTGATCCTGAGTTGAAATTATGAACGT
>N_2331
AGGACGGCGGAGGGACACCCCTAATCCGACAGTACTTATGC
>N_2332
CACTCAAGACACGCGGTTAACGTCAAGTTTCTTGACGGGCC
>N_2333
ATGTTACTCTCTAAGTATGTCTATAATCCACAACGCGGAGA
>N_2334
ATAACGAATAAGAGCGGATTCTGTTTTCCTGCTTAATTGCG
>N_2335
GAAAATCAAGGGTGGAGGCTCATCCCTAAAGTCCCGGAGCC
>N_2336
GTCATGCGCACCAATAAGCGCCGATTTGAACCCCTAATCCG
>N_2337
GCATGATGATGGGAGAAGTCCCCCGGCACTATTGAGTTGTG
>N_2338
GCCAAGACCGGGTGAACGGGCCGCGGTCGAAGTACGCTCCG
>N_2339
CTCTAGCCATGCGACTCAACCTTCCCGGTTTAGCAGAATAG
>N_2340
TGATACGGATCATAATACGCCCTACTGCTACACTCCCAGAA
>N_2341
CACCGAGGGTGCTGTAGGAACAAACAGAACGAAACAGTCTT
>N_2342
GCCTGCAATATAATAGACGACATCTAGTGAGTGGCATGCGC
>N_2343
CCTTTCTACGCTGTAACATCCCCGTTTGGCGCATATAGAGA
>N_2344
TTTCCGGCTGGATCAGCTGTCATCGCAGAAGATTGGCAGCG
>N_2345
AGAGACATTGCCATACTAAGCGTCGGCACCTTGGCCGAAGC
>N_2346
TAGGTCACAAACTACTCAGGCATATGATGTTCCGCGAAGGG
>N_2347
GCCAAGCTACTGACTAAGGTCTTGCCCTTTAATTACCCGTG
>N_2348
ATCACAACTTCTTAGGAAAACATTGACCTTGGAAATCGTAA
>N_2349
GTGGGCAAAGCTCACGCGCTCAATAAGGTGGTTACCGCATT
>N_2350
CGGTCACTCATGGTGAGTGTCGATCGCAATAATGTGGGCAG
>N_2351
ATGTCGCCATAAAACAACGCCGGTTTTTTCGAGAGCCCAAG
>N_2352
ATATATAAGTAAAGTTAGGCCTGCTTGGATTTGGCGCAGCC
>N_2353
TAGAAGGATGGCCACCAACGCTCAGCAAGGGAGCGCAGTCA
>N_2354
TACAAGCAGTCAGGTGTTGTCGAGGCGTTTAAGCACTTTCG
>N_2355
CGGGACTCCCGAGTATACAACTTGCAAATACCTGCACAATT
>N_2356
GTAAAATCCGTCCAGGATCTCCCAATAAATATCGGTAGAGT
>N_2357
GTAAAGCAGAAAGGAAGGTGCTTTAGGCTCTTACTTCTGTT
>N_2358
CTGACGGGTCTGGCGCAACCCTTTTTGCTTTAACTCTGGCA
>N_2359
CTCTCATATTAACGTATGCTCTACTGCGTGTTTCCGTCTTC
>N_2360
CAGCTTAAACCGACCGCCGCCCCGATGGCCCAGACAGTTGA
>N_2361
GAGGCACCCATGGAACGGGTCGAGCGGACAATTGTCAATCG
>N_2362
TTTCATCATGGTATAATTAACGTAGGGCGCACCCGGAATCG
>N_2363
TTCTCTCGATAAACTACTGGCCGCTCCCAATGGCGCTATAT
>N_2364
GGCGCCACCATTGACCTGTGCGGTTCTAAACCGAAGCGCCT
>N_2365
CCTCACCACACACATTGTGTCGGACACGATTCCAAACGGAA
>N_2366
GTTGTCTGATGCTTTGCATACGCGCGCCCTCGAACTCGTTT
>N_2367
CCCAATTCCGATCTACCCCTCGAATTTTAAGCTAACAGATT
>N_2368
AGTTCCCCCACATAACTCCCCACACAGTGACCGGTGAGAGT
>N_2369
GGTTGGCCTATCGACCGAATCACCTTCCTCTTGTCAGGTAG
>N_2370
GGAGAGAAATTAATACGGCACTACACCTTCACAGGTTGGCC
>N_2371
TTGATATCTCCTGATCCGTGCCCTTTTGTTCAACAGCGGCA
>N_2372
CACTCTCTAAATCGAAGGTCCCGTTGCTACAACGTGTTCGA
>N_2373
AAATGGGTACGGAATTCAACCCATCCTGGTACGGCATTGAA
>N_2374
GGTTTCTGAATGTCTAAGTCCCATTCCCATTCGCTGGTTTG
>N_2375
ACGGGGACCTATATCTTGTACGTTTAACCGGAGCTAGAGTA
>N_2376
AACTATTAACAGCCGCTAACCGTCGTCTGGACACCCGTGGG
>N_2377
TTTTGTTCACTGTCCTACACCATGGGGATACTCGGCTTGGA
>N_2378
TAAAGATGGTCGTTGATAGGCCAATGCGGCCGGTTGGGGAG
>N_2379
GATACAAAAATATATGTAGGCACCGCTAATCACATGTTAAT
>N_2380
GACGAAGAACTTAAGCACTCCATCCTTTTTTTGTACCTGAG
>N_2381
TTCATGGGCTACAGCCGTTGCCATTATTGAGTCCTAAGGTT
>N_2382
GGACGGGGATGGGACGTTGGCTTAGGCCAGAGCCTAGATGG
>N_2383
TTTATAAGCCGCATTTTTTCCAGTATTCCATACCATCCGCC
>N_2384
GCTAACCCTGGCGCTGAGGGCAAGGTGGGATGTTTAATTGT
>N_2385
AACGTGATACTTTGGAGAAACTAGACAACGCTAGAGGCGGA
>N_2386
GGGAACGCTCTCCGTAATATCATTTACGTCGCGCGTGCCCG
>N_2387
AGTGGTAGTATTCCTACAAACAGGATTTTCCGGATTTGCGA
>N_2388
ATGTCTATTCAAACCAACGGCCAATTCCATGTTTGATGCGC
>N_2389
AAACTGAGCAGCTCTGTTACCCACTCCCTGGCGTCTTGAAC
>N_2390
GGAAGCAATTCTTATACGTTCCCCTGCTTCCAGGCCCATAA
>N_2391
CCATCAGACAAAGTCTGCCACGATATGACCTACTCCTCTGG
>N_2392
TTCCCTCCGGATGTAAATTCCTGACCAAGTCTTATGTCCAA
>N_2393
TTGGAAAAAGCCTATAAGGACAGTTGTACACCCATTCCCAA
>N_2394
TATCTCAGGCACGGATCTCCCCGTACAAGGGACTTAAATGT
>N_2395
TCGGCCATTAGACATATAGACCTGATCTCGGTCAGGTGCGG
>N_2396
TGAGCCTCGAGAAAAGTAATCAGTGGTGTATATATAATAAT
>N_2397
TATAAAAGCCGGCAGGGCGCCCTGAGTGACGATCGGGGAGT
>N_2398
AAGCCCAATGGCGGCCGTTCCGATTGAATGCTGGGCCAGGA
>N_2399
GTGTGACGGGCAACAAGAACCGCATCGTGCGTGAGGGGGTT
>N_2400
TAAGTCGCGAAGGTTCCAGGCGCCCCACAACCAAGGGTCAG
>N_2401
TACCGGCCGGGCGTCTGGGGCTCGCTGAAACTCCGAGCGGA
>N_2402
TGCCCAAAGCCAAATGCCTCCACATAATCTCCGTCCTAAGG
>N_2403
TATCCGACGTCAGGGGGAACCTTTCTCCCGTAGCCGGGAGA
>N_2404
TTGGCCGCGAATTTATTCTGCGATCTAGGGGGATTTAGGGT
>N_2405
CATCTCATTATTCGGAGTTTCCGGTGCGACGAACACCCATA
>N_2406
CTAAGCAGAGGCTGTGTTGTCTACGGCGTGTGTGCTGGACT
>N_2407
TCCCGCCTGGTATATCCTCTCGGAGCGTTAAAGCAGATAAT
>N_2408
ACCGGAAAAACACACGATTACATGCGAAGTTGTCCAACCAT
>N_2409
GTCTCGGAAAACGTGCTACTCGACTTCCGGAAACTCGGACG
>N_2410
GTCAACAAGCGTGGGGAACACCATGCAGGGACAGGTCTAAG
>N_2411
GGCGAAGCGGCGGCCGACGTCTGCTACCCATGGTAGGGAAC
>N_2412
TTTCAGCGTAACGGGTAAGGCTTCACGAAAGCAATGTTTTG
>N_2413
TAAAACCTGAAGTTCTGTAACGTCTTGCGAGAAGATTACCG
>N_2414
GAGTCGTGAAAGACGAACCGCATTGGGCACAAAGGGCCCCA
>N_2415
TGCTTTAATCTTATAATCTTCAGTACAGGGTACCATTCGCC
>N_2416
GGACGCATCATGACTGGGCCCGATAATTTGATTTCATGATT
>N_2417
CAGACGTACCCCCGCTTTTCCGATGTTTTTCCACAGATATA
>N_2418
GAAAGGTATGAAGACTGGGGCTCTCTCTTTAAGAATGAATA
>N_2419
ATTATTCGCCTTTAACAGTGCTGGGGGCCCTGTTGGAGTGG
>N_2420
CGTTCTAAATCATGGAGGCCCAGACATGAGCACGAGTAAAG
>N_2421
GGTGTCGGGAGCGGCTACTACCTGCCTTCGATCTAGGGGGA
>N_2422
GTCTAATAAGCACGGTGAGGCGAGGTCTATTTGCCCCTCGG
>N_2423
CTCACCGATCAAAAACAGTCCGGGGCAGTCAGCCGGGCCCA
>N_2424
GGAAGAGGAACTACATCCTCCACTACAAATCTTGTGCGGAT
>N_2425
AGGTGAAGACTGTCGGTGGTCCGACCTTATGCATTTGTTTT
>N_2426
AGAAACGGACTCCATTGCTTCCCACGATTCTAACAAATAAG
>N_2427
GGGGTTACCGTTGGCAACTACTAGACTGTAAATTGTAACGG
>N_2428
GATGTGATTCCGGGCCACATCTCTCACCCCGCTGACAGGAA
>N_2429
AGATTGTATGAGACAGCGGTCATCGCTGCAGACCCCCAGTG
>N_2430
GTGGGAACAGGACCGCGAGTCCCTAACGCCTACGTTACGTC
>N_2431
AAGAAGAACAATGTGGTTATCACGCACCCCACGGCAATTTT
>N_2432
CTACCTGCGAGTTGCTACATCACTGAACATACGTAATGCCT
>N_2433
AGGATTTTCTGGCTGAACGTCACTAGGGGGAGGAGCTTTGG
>N_2434
GTACTATTACAGAGCGTTAACCCAGTATCCAATGACTCCCT
>N_2435
GTGGCCTCCTTGTTGCGCGACGTGATGTCGCCAAAGGAGCT
>N_2436
AATTCTAAAGTGTAGTGTGACAGGGTTGTGAACTAGGGGAC
>N_2437
GTACGATCTAAACGGCTTGACATAGGGAAGGGACCCTGTTA
>N_2438
TGGAGGTCTTCCGACGGGTACAAACCTATAGTTGTCTCAGT
>N_2439
ACGGCAATAGACATTTAGTCCCGCGTATACAAAGTGGAGTG
>N_2440
CTCATTGTACGTAGATTTGTCGTGAACCACACCGCATATAT
>N_2441
CCCAGATGCGTGTTTTTTAGCGATTGGGGGGTAGGTCACAC
>N_2442
GCCCTAGCGGTGTTCGACGTCATTCTGTCGAAGGTACTTAG
>N_2443
GTCCATCGGGGCGGTCTCTTCGGAAGCACCCCACAATTCTG
>N_2444
CGCCTAAGTTCACACTAATACGAAGTGTATGGATACTCGAG
>N_2445
TAAGGTTCATAGGAGTTAGGCATACTCCGCTGTTGCTTCGA
>N_2446
TGTTAAGAGACTTTAAAGAACACATTTGAGCGTCCAGCAAT
>N_2447
AAGGCGGGAAAATCAAATAACAGAACTCAGGCCAGTGAGAA
>N_2448
GGGCATCAGAATACCCTTGCCGGTTTATTCTTGAGTTTCAA
>N_2449
AGAGACAAGTGTAAAACAGCCGGTTCAGTTGGTCTCTCGAT
>N_2450
GGGGTTGCCGGCTGAAAAGCCTTGGAGCATTGCGTGTCGAA
>N_2451
TGTACCTCGGTCGTTACTGGCAGGACTTTTGACAATAAAAT
>N_2452
AAAGGGACCGGTACTGCGGGCGGAGTCTAGTGAAACGGTTC
>N_2453
GATACTTACCCAAGGTGAGCCCTTTTTCTTCTGTAACTGTA
>N_2454
CGTGACCACATATCTCATATCAAAGGAATATGTTGACGTCA
>N_2455
TCTCGTCGGCGCGCAATGGACTAGAGCTCCGGCTGACAACC
>N_2456
CAGAACCCTTTACACTACTCCTCCGAGATAGGGCACAAGAA
>N_2457
GACTCCTAGTTGTTTGAGGTCATTTGCATCCCTGCGGGAGT
>N_2458
CTATATTTCCCAGTTCGGGACCCAAAAGGAAACCCCACGCC
>N_2459
TCAATGGGTGGCTTGATTAACCGCACGGGAGGTTCATGTTG
>N_2460
CGGTAGGGAGGGTCCGTGATCTTGATGTAAGGAAGCGCGCC
>N_2461
CTGGACCATTGGGCATTCCGCTTTTCCCTTTATTCGTTACT
>N_2462
AAGTAAGTGTTGAATATGGGCGTCTCACTCGAAGGATTTTG
>N_2463
CGCAGGAGGTCCCAAATTCCCCTAATCCGGGCATGGCTCAT
>N_2464
GCCCACTTACGTGGAGTCAGCAGGTTTGGGGCTATAAAAGT
>N_2465
TGAGCATTCTTCCTCCGGGTCATATTTCGCTTGGGGATGGA
>N_2466
GCGTCGAACTGGTGTGGTTACGTCAGGAAGGGTCGGAGCCA
>N_2467
GGTTGTTAAGAGTTTAGAACCACGAGAGCAGGTCGGAGACA
>N_2468
TATATCGTTGGATCACCTGACGATTGCGAGTAGACTTACTC
>N_2469
CCAATAGAGCGAACCTCATTCCCATCGACTAGACTGAATGT
>N_2470
ACTACATGCTATCTTAGTCGCCCGCGAGTTTTACGACATAG
>N_2471
TTTTGGCACATGAAGCGCCGCCCATTTCAAACCGAGAAGAG
>N_2472
AATAGGACAGTCGGGAAGTGCGTCCAATAGCCACGCCCCTA
>N_2473
CGCCCCGGTGTATTATATGGCAGTTGTAGCACATCAGCAGC
>N_2474
GCTAACGTCCTCTGCAGGTACAAATGATAGAGCAGGATAAT
>N_2475
CTCGATGACCTGGTAAGAGACCTTTATGGCCACTCTAACTT
>N_2476
TCTTTCTCATATGCACTACTCCATAGGGTTGCCTCGCAGTC
>N_2477
GAACAATTGTTGACCTAACCCTATGGGTGTGGGGAGTATTT
>N_2478
TGAGGTAATGGGAAACATGCCAGAGGGGTGGCCAACTACCT
>N_2479
TTTACAAAACGCCCGACTCACCCAAGGATTAACACCCCAAA
>N_2480
GTTCCTGTAGGGTCTTGCTACCCCCGAGCCCAGGAGGGCGG
>N_2481
CTAGGTTATTACCCTGGGCCCAAAGGATAGCACTGGAAAGT
>N_2482
TGTATCGTAACAGCAAACTCCGACAGCCGTTCATTATAAAA
>N_2483
CGGAATGACATCTTATGGTGCTGTACTATTACGGATGTAAA
>N_2484
CTGATAAGTGTACAGTCCATCCGTCCTATGTTCTGAACGGG
>N_2485
GTAACCCCCAATATTTCTTGCTACTCACGATTGGGCCCTCT
>N_2486
TGTCGCCTCCACGGTAAATGCATTAGGGCACCTGCTCGACC
>N_2487
TAGAGAGCACAATACTCGCGCAGGCTAATGGCCGGAGGGGC
>N_2488
GTACAGGTCATAAAAGAATACTCTACACGTATACTAAGCAT
>N_2489
TGGATGCCTCTGACTATGCTCGAAGTTGACTGAGACGCGAG
>N_2490
AACGGCGCGAGAGATTTGTGCTTGCAATGGCACTTGTCCAC
>N_2491
GGTCCGCATTGGGTGAGTGACTCACGAAAAAAGACATGATG
>N_2492
CTGCGTGTATCCAACTGATTCCTACTGCCCGGTTGAAAAGA
>N_2493
CAGAGCGCAAGAAGACCAAACCCACAGCCGCTTGTATGACC
>N_2494
AGGAAGAAAATGGGTGTGGACATTGACGTTTTTCTTCCACG
>N_2495
GCCGGAATGTACTCGTCCTACAAACCTCAATATAGCTGGAT
>N_2496
CCGGGCCACCGAGTAGCAGACAAAGAGAATTGAATGGCATC
>N_2497
GTGCGCCAGGGAAAAATGTCCACCCCTCCTGGCTAATAACC
>N_2498
CAGATTACGCGTTTCTATTTCTGGTGTGTGGGTGCTACTAG
>N_2499
TCCACAGGCTGTACCTACATCCCCACCCCAATTCGATAACT
>N_2500
CCTTACCCAATTAATTGATGCAACCCTGACCTAGCGGAGGG
>N_2501
ACTGGTGAGAGGACGTGCAGCTAGGACAATCCTAAACCCCA
>N_2502
TACCAGGAAGCGCGGGGATTCAAGCAAACCTAATCGCTTGT
>N_2503
CTGCTGGACTCCTATCCGGCCGCCTTGGAAGGATAGCAACG
>N_2504
TCATGGTGGCACCCCCACCCCGTACTCTAGATATATTGGGG
>N_2505
GTAAAAAGGTGTGCTCTTAGCATAATGCTTTGGGAAATTAA
>N_2506
CCCCATTAGGTTGTTCTTTACAAAGAACTTGTCTTGAACTC
>N_2507
CCTTTCACGAGATATGCAGCCTTAAAGTGGTCTCGAAATTA
>N_2508
GAAACCAAGTTACCGGGAGACGAACTAAGAAACGAACCCTG
>N_2509
AAGACACACCTCTGCAGCCCCTGGGCTGTCCGTGAGGGGTT
>N_2510
CCCATCACCCGCTAGCATGGCTTTCCTATTGCCCACCCAAT
>N_2511
AGCTGATGCCTAGTCGGCCCCGAGGGGAATAGACATGTATC
>N_2512
ACCAAATTACTATACCGTTACCTTAAAGGGCCTAAGGCTCA
>N_2513
AGATGGTTGCCCATGCCCCCCCAGCTAGTTGAATCAGGGTG
>N_2514
TTCCCGGTGCGTTAAGGTATCTAAGGCGTTTTGCCTCCTAC
>N_2515
AATAGCTATGCTGCGAACAACGGCTAAACCACCGTTCCGCT
>N_2516
TAGCTATCCCGACAGCTACTCGGGGATATTCAAGCCGAAGG
>N_2517
GAGCTCGAAATCGCTGATTACGTGTGTGTTCCCCTCGACAA
>N_2518
ACCCTTGCCTACCTAAAGGCCCACATTGGTTCCGAGCTTAG
>N_2519
TTAGCTACATCAGGAAAACCCCCAAGCCGGTTACGGTTGGT
>N_2520
CTACCGACACCCTAAGTTAACGGTAATAACGCACATCCCTT
>N_2521
ACTCCAGGATCGTTTATCTTCAATGGCCGGAGCCCTTGACG
>N_2522
CTTTTTATATGACCCCGATTCAGGATGTGCTCTTGGAAATT
>N_2523
TATCCGTTTGAGACGTAAGACCACTTGTGGTTTGGGAATAA
>N_2524
GATGATTAAAGGGCGAGGTTCATCCCATTAAACCAAATGTT
>N_2525
AGCCATAAAAAGCTGTAGAACGCAAAGAGCGTATTTTACGG
>N_2526
CACAGGGATACATGATATTGCTAGTAGTTGGGTCAACCGCC
>N_2527
AAAGACGGCCACGATAGGTTCTTTCTAAGGCAATCGAGTAT
>N_2528
ACGCACCTGTGGTTTGAAGCCCCTATTAGATCGTGGATACG
>N_2529
TCATTACCTCCATGCAGTAGCAATGGCCTATTGTCACTCAC
>N_2530
TAATTCCTTTAAGCAGTTACCACAATGGTGGTCAACCTCTA
>N_2531
GCGATGATTGGAATTGCTCCCTGCTTAGAGAGTTAAATTAA
>N_2532
GTCCTGAATCCCCGTTGAATCCAGGAGTACCACGTCTGAAA
>N_2533
ATTTGCGGACGCCATTTGTCCGGTAGATTGGTATAATTTGC
>N_2534
AAAGACGCCGCTATGGTGATCGCATAAGCCAGGAAGCCTTA
>N_2535
CGAAAGAAGCACGAGATCAACAATCGGGGCTAGCCCACCCC
>N_2536
GAACAGAAAATAAGCTATGCCGTCTGACCCACCTGTCATTT
>N_2537
AGCGAGTTTATGGCGCGCTTCTGCTGTAACGGGAATAGGGG
>N_2538
TCTGCCGGCCTTAACCGTTACTTGGCCTACTTAGCGCTACC
>N_2539
GGGCTAAAGAAGCCCAACCTCGGCTTCTTTACCGATCACCG
>N_2540
TTTGGAGAGCTCCCCAGAGACGTGGTATCTACAGTTGCGCA
>N_2541
GCGGTATATCGAGTTTAGAGCTTTTCATCATGGAACAGGGG
>N_2542
CGGATGGCTCTCCTGAAGTCCTCAAAGACTGATTGGATAAG
>N_2543
AGCATCCGGGGACTTAGCGGCACCCCGAGTTGAGATTAATC
>N_2544
TCCCAAGGGCAGGGCCTCCGCTGCTATGGCGCTGGTTCATC
>N_2545
GTCAGAAGCCGGGTCATATACGTTCTCCATGGAAGTTTGTA
>N_2546
CGGCATACGGGAACGGGCTTCCCGGCGATCAGTCTAGGAGA
>N_2547
GAGGAAGGCCGAATGACGGGCTACTGCGAACCCGATCGCCC
>N_2548
TGTTAGAGGCGAATTATGTGCAAATGAGAGGACATGACAGA
>N_2549
TATAAGCAGGCCAAAGAAGTCAGAAAAAATAGCTGCGTCGC
>N_2550
TATTAGGTTAATAGCACGTCCGTTGGTGACGCCCGAAAAAC
>N_2551
ACAGGACGGGCGCGTACCTCCTGCGGAACATTACTACGTCT
>N_2552
CGTTGTTCCATCTATGCTAACGAGAAGATTCGCCAGACTTC
>N_2553
GCGGCCGTTATCGAGCGAGACGGACCGTAGCTAGTCTAGGG
>N_2554
GTGTGTCGTTGGTGTTAACTCTCCGTGTCCCATATATTCCC
>N_2555
TTCTTGGAGTGATGAAGTAGCACAGTATCTCGCAGGACAGC
>N_2556
TCCGGCTCCGCGGCGGCCGCCTAATACAGGAAAGGTCGGAT
>N_2557
TTAAGCAACGATCATTCTTCCCACATTTTTAGATGGTTGGA
>N_2558
TACTATTCCCTCACAAGTCTCAATGAAGGATGTATGTCAAT
>N_2559
GAGGCGCGGTAAGCAACGGGCTCAGACGTTTAAGGACGACA
>N_2560
CCTAACACTATACCGTTAATCATGGGGCATTAATTTAGGTT
>N_2561
CGCCGCTGTGCTGATTCTAGCCCTAGGTTATGGTATCAGCG
>N_2562
AAACAACTGCCCACTAACGTCGTCAACCGGAAGTGTCATTC
>N_2563
GCGTCTGATTTCTCGTCAGCCGATCTTCTGCGAGCGATTCT
>N_2564
ATAGTGATTCAGGAGAACGTCTATGAAATGATCTGTGCCAC
>N_2565
CCCATATAGCTTTCGGTTTCCCTCCCTCAGAAAGGAGGAGA
>N_2566
GTGCGCTTGTGGTCAAGGGGCTTTGGTAGGTAAATCCCTTA
>N_2567
TGTGTTCAGCGCGGTTCAATCTTGCGCGCAATGAGACCCCG
>N_2568
ATCATACATTTCTAGCTTGTCAGCAAGTCTAAGCGGAGTCA
>N_2569
TACACAGAAACGTCGGCACACAAGGGCCACTTCAATTACGA
>N_2570
AAATGACCGGACTGCCAACACCCACACGTTTAGCTACCCAC
>N_2571
TACGGAGCTCGACGTTCCACCAAACATCTCGTCTAACGCCA
>N_2572
TTTATTAATGCGCAAGGAACCCCCCGACGCTCAGCTATTAT
>N_2573
TACCCTACGTTAGGTCTGAGCAGTCACTCTTGTTAGTAAAT
>N_2574
CCCCCTATATGTCGCGTCCCCCACGATTCTCTCCTTATTCA
>N_2575
AGATGTAGTTCTAGGACAATCGCGAAACATGGAACTTTAAG
>N_2576
CTCGGTGTCGTTCACGTAGGCGGTTTGGTGAGTTCAAAATG
>N_2577
GAGATTTTATATGTGCGCGCCAATTTATTTTGTTTCACTGA
>N_2578
CGCCATACTGCCCTTCAGCTCCTGTCAGGGGATCAAGCGTT
>N_2579
CATGAAGCGACGAACTAGGGCGCACTAAATGCTCTAAACGA
>N_2580
ATTGCAAGGGAAATAGAGACCGTTAGGAGACAATACATTCC
>N_2581
TATTGCCGATCGGGATACTTCGTTGAACCCGTAAGACAAGT
>N_2582
GACAACATAGGGTTTTCATGCCTTGCATGGCCACACTCGTG
>N_2583
GGCAGACGAGGATGCGGCAACCGCTCCAATTCAGGGATCGT
>N_2584
GCCGGAAAAGTACCCGTGTACTGGTTCATAAGGGTACTAGC
>N_2585
TGGATTTCGGGGTTCCCCAGCCCCCGAGGGCAATCGTATAA
>N_2586
CTTGTCGACAGATTAAATGCCGCGAAGGGGATTGCTGATAT
>N_2587
TAAGTACTATCGGCGCACGCCTCATTTCCGCCACAGAAGCT
>N_2588
AGTGTGCCCCTTTATTTATTCGGGGCTCATCTTTAGGATCT
>N_2589
GGCATCTGACAATATAAACTCGATCTGGTAGCCCCCCTGGG
>N_2590
TGCTAACCTACATGTGCGGACTACGCTACAAGCCCACTATG
>N_2591
GTTCAGTAACTGGTTAAATGCCGCAGACTCTCTCTGTAAAC
>N_2592
GTGGCGTGGACTGGCTTATGCGACTTATTAAAGATATGTGA
>N_2593
TTGGTAGATATTTTCCGCTGCAAGGACCTCTAGTTGTAGGC
>N_2594
GCTACATAAATTTGATTCTGCTATTTGAGTGGAGAATACAG
>N_2595
GGGCTTTACCGTAAGAGGCCCTCATCTAGCCAACTCTAGAT
>N_2596
TACTACTTAGTTTAAGTGTCCCAGCGTGCATACCTTATGTG
>N_2597
GCATATGTAGCGAATGCCAACGGAGTAACTTTGAAATTTAG
>N_2598
GTCTGTGTAGTAGAGGGGAGCGGAGCGTTAAGAGGACCAGC
>N_2599
TGGTTGACAACGCCAGGTAACTGGGAGTGGCACGCCGTAAC
>N_2600
GCTTGGGGCGTTATCAGGGACTGACGCTTTAGTAAGGTTCA
>N_2601
GTCTTCACGGTGGGTTTATGCTGTAGCCCGAAGGGCCGTGA
>N_2602
AAGCGTCTGTATACTCATAGCAAGAGACCCGCTTACCCCCA
>N_2603
CCCCATTTCCTAACACACTGCGCACTCTCATAATTATTACA
>N_2604
ACCCCTTCGGGCGTTAGATGCGATTCCCGGTCCACACCAGT
>N_2605
CGTCGCCAGGCTCGCCCGGCCGTCCTGTGCAAAGCTCGGTT
>N_2606
TTCAATTTTCTGAACGGCCCCGCCTGACCTTGCCCTACGTC
>N_2607
GTATTGTTGTAGTTGCCACGCTTGGCCCTATACACGGTGAT
>N_2608
GCAGCTGAGCTGAATCCACTCCCCCTAAGGTTGAATAACCT
>N_2609
TATCTGACAGTCCATCTTGACTTTCAAAACAACCTTACGAA
>N_2610
TTGGCGAGTCAATATCTGCACGTGGAGTTTGCCCTTAAATT
>N_2611
TTCGAATGAACACCTAAATACAGGACAGCCCCACCTCATGG
>N_2612
CCTACTACCTATCCCCGGCACCATTCATCCCCATCGATGGC
>N_2613
TGTCAGGACAATGCCCGGTACCCTGGGAAATTGAATTCGAT
>N_2614
CCAGAACGGGGTCTTGTAAACCTTATTGCTCGGCTCGATAG
>N_2615
AGCCCCCGCAAACTCTCCGCCTCGGTGAAACAACTGAATTT
>N_2616
CCGTACTACAGCCAGTTTCTCTTGCGCGGCTTGATCACAAG
>N_2617
ATTCTCGGGTGATACAAACCCCTTAAGGGTTAGAGATGTGT
>N_2618
CTGCTGTACGCGAATAATGTCTGGATGAGAAATCACCTGCA
>N_2619
TTATGTATGCTGGACAGTGACAGGCAGAGACGACCTCATTC
>N_2620
GGGTGAAACCGACTTGAAAGCTTGGTATACGTTGTCGATAA
>N_2621
TATCTCTCCAACCCAGGTGACAACCACTAACCATGAAAGGA
>N_2622
ACCCGGGAGTGAAGGATAATCCGGGTCCACTAAAGCTGCAT
>N_2623
GTATCTGTATATAAAGTGTGCATATATAACACTCGCCCATC
>N_2624
TCAGCACCCAATCCGAATTTCTGTGGAACGTTAAGCGGTCT
>N_2625
GTATCAGTGTATATACGACCCAATCTTGAAATCCATAATCC
>N_2626
AAGCGCTGAGGAAATCCAAACCTGTTGCGAATAAACGCCCA
>N_2627
AAAACATACGCGAGTGGCACCCGAACATAGAGCGACTCCGA
>N_2628
AGAGCGAGTACCGCCACACCCTCTAGGACCACGGGCTGTCC
>N_2629
GACAAGGTCCGAGTTAAAGACTTCGCCGAAGGATATCCCCA
>N_2630
AGAATGCAAACACGCGCACTCTAACGTTGGAAATGGTGCCC
>N_2631
TCATTATTTACGTGCATCTGCAGGCGTGCATACTTGTACGT
>N_2632
ATGCTAGTTGCCGAACGTACCTAAGCGTTGTAACTCAACCA
>N_2633
ACTCCCGGGGAAGCGCACAACGTAATACTAACGTGAGGCAG
>N_2634
GCATACACTCTAGGCTATCTCTCTCGCTCCTCGTTCTAATA
>N_2635
TGCGGCCGTAGGATGAGAACCTGGTCTACCTCCCGATCGAC
>N_2636
ACTGCGAATACTGTACACCCCCCCCTTCTAGCTAAGAACCC
>N_2637
CCTACTATACCTTCCTGCGTCGGTTCCATTGTGAGCAGCCC
>N_2638
TCGAATTACAACCCTCTACCCATTTGTACGAGTGTTTTATT
>N_2639
GGACCGATATCTTTACTGGACTGCCGAGGGACGCGGATTCT
>N_2640
TAGAACTCCGCTACTAAGATCGGACAACCATGCCGACTGGG
>N_2641
AAAGCGGGTATCTTAGCCAGCACAGGCGTGGGTAGATTTGG
>N_2642
GCGTATATAACCTCCATGTGCTTTTAAGCTGTGTGGCAGTT
>N_2643
CCTGATCCCCCCTTTTTAGCCGTCAAATTACCCTAGGAGGT
>N_2644
ACCGAGAAGGTACAAAAGCACCAGGTGGCTATAGTGACTGT
>N_2645
ATCGTCACGCAAAGAAGGTTCAGAGGCTTCCAAATCGACTG
>N_2646
AGTCTCTAAGGGTATTAATTCCTACAAGAAATCGACACTGC
>N_2647
CTGAAAGCAATATTTTACAACGACCGGGATGGAGGATTTAA
>N_2648
CGCCGTGTATTACCCGTTTTCTGGGCACGGAAAGCTCCTAC
>N_2649
TCCTCATAAAATACCTCGACCCGCAGGTATCCCCGGCTGGG
>N_2650
GAGGGGCAGCTAGCTAACCACAAATGTCTTGAAGGATTGGG
>N_2651
CAGCTGGCAACCCAAGTATACAAATAACTTGGTCTAGTGCC
>N_2652
TCGCTTTGGGCGGTTATCCACGACGGCTATTAATGTCTTGT
>N_2653
TCGTGTGTAGGGGAAAAGGCCCGCAGCGTCTATTTTACACA
>N_2654
CTTCTTTGCCATATATAACACCAACACAAAGGATCCCACTT
>N_2655
CCAGACAGCATTCTATAACTCCCTCGCCCCACACAGCCAAA
>N_2656
ACAACCGCGTATACGTTCACCCAATCCCGGTTTACCCCGGG
>N_2657
TAATGGTAGACTTAATCGTGCCTTGACTAGCCTGCTTTTCC
>N_2658
CGGAGATTACCATTTATCTTCCGAGTAACGTTACTGTGGGA
>N_2659
GGCCGATAAATGACGTAATCCTCAAATTAAGTTACGATCGC
>N_2660
GTAGCCGGAACAGGTTAAGGCTGACACCATCGCTATTTATC
>N_2661
ATCCAATATGTGGGACTGCCCGCCCTCCCAATGATGTGGTA
>N_2662
GTCCGCGGGACTGTGTAAGGCTGACGATCCTGGACTCGAGG
>N_2663
CTTAGAACCCCTCCTCGCTTCAGAGGTAAAATCACCCAGTA
>N_2664
TAGGAAAAGACTTTACTGGGCGAGTTTCATCTGTGTGGAAC
>N_2665
ACGGTCCATTCGTATGACAGCTTTTAACTCCCGGTCAATTT
>N_2666
ATGCATCCTGAACCTCAAGTCAGAGCTGTGACAACCTTACT
>N_2667
CCGGGCACTGGGTCGAGCTTCTTATCTTTTTTCCCCCTAAC
>N_2668
TGGCCCATCACTCCTATACCCGTTGTTGCGCCGCAGCATTC
>N_2669
CGATCTGCTAAAGAATCTCCCCACACAATTTCTATCGTTGA
>N_2670
CCCCTTGAATATAACTTTGACAAACCAATTGTCGTGCAGGG
>N_2671
TGATAGAGGTGATAGTTTCTCAACGCTTCAACTATTAAGTC
>N_2672
AGGCGCACGGCTGGAAGGAACAACAGCGAGGACAGGTTAGC
>N_2673
GGCAGATGAGGGTTTCTCGGCGCGGCATCTCCAGCGCCTAT
>N_2674
ATTATCCCTGATTACATATTCCCCTGCACAGAGGGAGGGCG
>N_2675
CGTCTCCCGGCTGCGAATGGCCTCCTACATTTTCCGGATGT
>N_2676
TGAAGAGGACGCGTCGGACGCTTGGGACTGGTCTAGCCCAA
>N_2677
CAGCCGTTATACTACGACACCGGTGAACGGATGGACTGGAA
>N_2678
GCCCTCCGTGGTCATTTCGGCGCCGTGGTTGCTCCAATATA
>N_2679
CTCCTCTTGAAACTGCGATGCGGGACAAGGCGGGTCGATCC
>N_2680
CAGGGGGCAATGGGCTCAAACCAACTCCGTTTCCTCACTTC
>N_2681
CATCGAACTCCTATGGTGGTCTGCGGCGGTAATGGGCCGAC
>N_2682
ATCACCCCGGCCTCAAGGTGCTGGGGGACTTATACTCCCCA
>N_2683
ACTAAATCGTGGCCGGTAACCTTAATCCATGGGACCCCGGA
>N_2684
AATTGAACAATATCTAGCTCCTAACTGATAGGAATCTTCTG
>N_2685
TGCCTGAAGAATGCCACTACCTTACATCGCTAATAAGGGCG
>N_2686
GTCGCCCGATAAAGCCGTCACGTACCGCCCCAACGCCAGTA
>N_2687
GAGTCCGGTAATAAAACACCCACATGGCATGGTAAAGAAAA
>N_2688
CGAACTAAGGTAGTGGATGCCTCCCATTCAGCCCGGACGTC
>N_2689
ATCACTAAAAACACTCAAGGCTCGGAATTGCTCTCACTTAT
>N_2690
GTGGGCAGGCATCGATCCCACAGTCCAGCAATAGCACTGAT
>N_2691
TATAGCCATGTGTGGGAATTCCGATGCACTGATTTAAGCAT
>N_2692
TCCCAGCATTCCCTCGACATCCGAAAGGCTAATATATTTTT
>N_2693
AAGTTTGGGCGCTCGGGAGGCAAAGAGCAACATATACCCTT
>N_2694
TATGAACAAATACTTCCTATCACTGGAAAGTGCCGAGGGGG
>N_2695
TAACTTATCTGTAAAAGCGACCCTTTAACTTTTGGGTCTTT
>N_2696
TACCAAATTACGTCTACGGGCTGAGATAGCCACACTGGGAT
>N_2697
AGGGGTACATAGACCATGCACGAGTTGTGCGTCTGAGTTGG
>N_2698
CTTTAAATATAGCGATAGTGCCCTGATGGCTCTTTGGACGA
>N_2699
TCACCCCAAATCCACCGGTGCTGTTCGACACCCGTTCGAAA
>N_2700
ATAGTTTGCGGAGCCCAAATCTAACCAGTGAGAGGGAAAGA
>N_2701
TGCGGGTAAGCAAATCTAGACGGACGATCCGCACAAACTGT
>N_2702
GCCTTCTGCACAATTAAGGGCTCAAAGAGGCAATTCCCGAG
>N_2703
TAGGGGAAGCGATCGTGCCGCAACTGATGTTGAGTCCCTCG
>N_2704
CGACCTTCGTAGACCACAGACTAAACTGTTCTTTAAAGCCA
>N_2705
ACCCTCTGGCCGATGGCTTACGTTAGACACACTTAGAAGTA
>N_2706
AGACAGGACGATAAAGCGATCTGCAACGCCTCTATTCGAAA
>N_2707
ACTTTAGGAAAAATCTAGAACACTAACTTGTCGACCGGACA
>N_2708
GCACAGGAACCCTTCTGTGACTGGTTGAAAGGTAACGATAT
>N_2709
CTTTCGGATGGTAAGGCGGCCCTTCGGCGTTGGTCCATTAT
>N_2710
GGCAAGGTAATGGGTAAATACTACCTAAAAACCCTGGCGGC
>N_2711
AAAAAAAGGGATGCGGGTTTCGAGAATGTTTGACGCCTCAA
>N_2712
AGTAGTGCTGACTCAGTTAACCTAGATTTTGGTAGGGGATT
>N_2713
ATAATCTAGTAGGTAGATCTCGATTCCAAAGCTGATACTCT
>N_2714
AGCGGAGTCTGTTAAGGGGGCAATGGTGTTCGTCGCCCTTT
>N_2715
GAGTGGAACAGCTTGTACAGCTGCTGGTTGTTTATCTAGTG
>N_2716
CAATTGGAGTGTGGAGGGAGCGACATCGGTAATAAAACACA
>N_2717
AAGTGCACACAGACAAAGGCCTCCCTAAAAATATTGTGTCA
>N_2718
ACAGTTCGGAACCACCCACACTGAGCGCAACAGACCTTTTG
>N_2719
GTGAAAGCGGTTGTCCAGGGCTGCTCCGCGCTGTTTCTCTG
>N_2720
GGAAAAAAAATTTATCCGTACGAGTGTAGGGGGGTGCCGGG
>N_2721
GCAAACGTATTATCTGCCAACAACAGGATTAAGTAATGCAA
>N_2722
GGTCATGTCTCGGGAAATTACCGGAGGTACATCAGGCCTTT
>N_2723
GGCGAATCGGGGATACAATGCAAGTCCCCCAAGGCTGTATT
>N_2724
ATGCTGTATAAGGCTGGAAACCGGACCTCGGAGTTTTTTGT
>N_2725
TCGCGAAGGACCATGCGTTTCAGTTCCTGCCAGTCATGACT
>N_2726
ACTTTTTAACTACAGGACAGCTCATGCGGAGACAACCCCAC
>N_2727
TTTGCCAAATGCACTCTCACCCGGCAGAGAGTTAGCTCTAG
>N_2728
TTGGACGCCGCTTAGCGTGGCATTCATGAGTTTGGGTACTT
>N_2729
CAGTCTCCCCTGAGTAGGTCCGAAATAACCTTTGGTATCCC
>N_2730
TCCAACTGAGATAAAATACTCGTGGGGTACTCATTTAGTTA
>N_2731
ATCGTTCATTTGCAGAAGATCTCCCCATCCCAGTTATAATG
>N_2732
TAACGGCCCCATTCTCTCCACCATCATAGGTTGTGATGCGC
>N_2733
AAGGTCTGACGCGTTGGTTTCGGATAACATATATTGTTTGG
>N_2734
ATGAGTGTGCGGTGAATAAACATGTATCGATCAGTGTTCAA
>N_2735
GCAGATTGTAGGCGTTCCCCCTGTGTGAACTCCGCTACACA
>N_2736
TATCCACCAACAGTGCGGAACTGGCAGACACGCGTTTTAAA
>N_2737
GTCCTTACCCCTAACAAAAGCGGGCCACCCGCAAAACCTTT
>N_2738
CATGTGTCACAGCCGTCTCTCCTAAGGTGGTAATACGAGGT
>N_2739
CTAAAGTACAGAAACATTACCAATGCAGAAAGCGGCAGTTC
>N_2740
CTTAGACTGGTATACAGGGGCCAACGACTTTGCTCTTTTTA
>N_2741
CTTTCGCCAACGGACGTGCTCAAAACGATGTATATGTGGCA
>N_2742
ATTAGGAAGGAAGGATTTGACGGAATCATACCATAGTCGCC
>N_2743
CTCTCAAACTAGGCGATAGTCGCGATCGAAGACTACCACCT
>N_2744
CTCAGGAACCCTATTTGGGCCCTACGGGGCCACGACCTTTG
>N_2745
ACCCGTCTGCCCTTTTAGGTCGTCGACTTACTCAAACCCAA
>N_2746
TCGGAAAAGCCCTCCTACCCCTACATCAGTTCCCCAGATGG
>N_2747
AGGCTCTTAGGTAAAATTCTCATTGTTCACTCGCCGTCGGT
>N_2748
TACCCCAACTTCAGGCCCAGCACGCCCTAGGAAAGCAGAGA
>N_2749
AGCTGTGGAGAGGCTATGAGCCCGGGCACATCGAAATGTCC
>N_2750
TGGTGGGTGGCTCCAATTGACTCAAACCGGTGAGGAACAGG
>N_2751
CGTATAAAATACTCTCGCATCCGTTTCATGTCTCTTGATAA
>N_2752
TGGGGGACAAGTTGATTTGTCGACCGGCCCCTCGGGTGAGT
>N_2753
TTAACCGCGATGTACCCTAACATATCCCCTACAAATGCTAG
>N_2754
CCTATCCAAAGGGCGTAATACTAGAGATATCGGTATGCAAA
>N_2755
TCCACAGTATCTTACTAAAACTGTAGACAGGCCAACGAGGA
>N_2756
ATCAATTAACAGAGTGTGCACCTCGGCTTCGACCGCGAGAG
>N_2757
CATAAGCTAAGTTCAGGGCGCACGTGAACTCACACACTGGA
>N_2758
ATTATATCCAAGTTGATGCGCTTCTGACTAGCTAGGTGCGG
>N_2759
TACATTCTATGATTAATGGTCGATACCTCGCCTTGAAGCGG
>N_2760
ATGGGGATTATAGCTATGAACAAGGCAGCTATATAGAAAGG
>N_2761
TACGTGATATTGGGCCGGGCCCGCACCCCAGGATGCCACAA
>N_2762
TAAGCTCATACTACGCTGATCTGAAACATCCCCCGTGAAAG
>N_2763
GTGACAGTCTTTATTGGTTTCAGATCCAGTCCGTGTCGGTA
>N_2764
CGGCCCTCCGACCGGAAATACGGAGACCCGGTGTTCTTCAG
>N_2765
TACGGAGCAGGGAAAGGATCCAGAATAACCCCGTGTGTGGG
>N_2766
TACTCCCGCCACCGGGGAGACCGAAGCTCAAGGTAGCTCCA
>N_2767
GGCGAGCACTGTCAACAGAACCGTAAACGGGGAGGGGCGGT
>N_2768
GGCCTATATGAGGCCCACATCAAGAGATTATGACTCTGGTT
>N_2769
CTGCCGGTGCTCTGCCAACTCAGCTCGGGCCGGGGTTCGAA
>N_2770
TTATACTATGGGGGCCGTTTCCTGCACACTAGGGGCCAACG
>N_2771
CCGTCCGTCTATATTAATTCCTTGCGCCCACCCTGGGGCCC
>N_2772
GCCAAGTACTACCCTATATTCCACCGACCTAACATTGCTCT
>N_2773
CTTGGTATCCCCTTAGGACGCTGCTTCTGGCACCCACTCCC
>N_2774
TCACCACTGACTGTGATGGACTCGGTCACAGGAGCAGTCGG
>N_2775
ATTCGACCTGTAGGGGACCCCACACTCCAGCGCCCTCGGGC
>N_2776
TTGATGTACCTATCCCTTCTCTCAACTGATTTTGGTCTCGA
>N_2777
GGAAGTGGTTACGGGTTTGGCGGGTAGGCTGGTAAAACCGT
>N_2778
CGTGGGATTGGTAGAAAATTCCTCTTCACTGAATAACCGTT
>N_2779
AGCCCCTGGAAATATGAAACCCAACATCGGCCCAACATACA
>N_2780
TGGTCCCTATCTCAGTTCACCGAGTGGGTTTTCGGCGACTC
>N_2781
CGTTCGCGCCGTCTCCGTGGCCTTTCTAGTTATTAGGCTAT
>N_2782
TGCCTAACCGGCCCTGGAAGCGGTTAATTTAGTCAACGAAG
>N_2783
GGGGGTAAAATATTATCGCACATGTTGTATCATATGCCAGA
>N_2784
TTATTGGTTAATCGTGAGCACCCACTCACCACCCACAAGCC
>N_2785
ATTCGGGGGTCCGGAATCGCCTTTTAGCCCCGCGGCGCGTG
>N_2786
AAAGGAACCCCGATCGAGAACTAGAGGTAGTGGAGGCTAGG
>N_2787
TTCCTGAAGGACACAGCATGCTTTCAAATTTTGACCGATCG
>N_2788
GTGTCTTAGACTCTCTTCCGCCGATGAGTTGTAAAAACCTA
>N_2789
AAGGTATCTTACGGGGTGGGCCAGGTTTGGGAGTTCGTACG
>N_2790
GCGGTCATAATGGCTGCGTCCCGGCTGTTAAGTTCCATAAG
>N_2791
GTGACATCTAAGATATGTCCCATTGAAGGTAACTATTAATT
>N_2792
GTTCCAGTTTTCTAATATGCCTTTAACTTACGTTAAAGACC
>N_2793
TCCCAGAATTATAGCTCCGGCCGGACAACAACATTGGGGTT
>N_2794
TCTTGTGGGCGGAGTCACAACGGGGCGCTGCCAAGTGTTGT
>N_2795
CCAGTTCACCTATTGCCTTCCCTCGTCTCGCGGCAGGACGG
>N_2796
TATAAGTGTGTTCTTTAAGTCGTGCGTCCTCTGTTTTCTGG
>N_2797
GATTATCGACACACTGATTACTATATCCCTTGACTGCGTGA
>N_2798
AAACCCAAGGCAATATGCTTCTAAGGCTAGTTAAAAACGGG
>N_2799
CTTGAGTCAGGACGGATATCCGGTTACGCTACCTAATTAAC
>N_2800
AGATGAAGTGCGCCTTCGTCCCCTTAGGTACATGGGACCAA
>N_2801
ATTATAGGGATTTTCAAATTCTTAGTAATGAGTGCTAGACT
>N_2802
TTTAGCTCCAACATCCCCTGCATTCGACGGCCCCCCGAGCC
>N_2803
TTCTCTCTCGTCTGAATTTTCAAATGGGGTCTTGCGCACGC
>N_2804
AGAACCGTTAACGCATATAGCTGCCCATATATGGACAACTT
>N_2805
GGTTATAACCTTAGGGTCGGCTACCCAACTTCTATCACCGT
>N_2806
CCAAACAATGTAAAAACTGCCTCGCGGTGGGCCGACTTCCG
>N_2807
GACCCCCTGACGAACAGGTGCCGTAGACGTGGTCTCCCTAT
>N_2808
GTAGTCCCGTTCTACAAGGGCATGAGTAATGGTGCCGCCTT
>N_2809
TGAGACAAGAGGCACCGGTGCGTCCTTAAAGTGCGCCTAAC
>N_2810
GTCGCCGCGCGCACTGTCGCCTCGAAGATTACTCCTCATTT
>N_2811
TACTAAGAGAAAACTCTGCACCCCTATCAACTTAACAGCTT
>N_2812
TTAATACGCCTAAACGCCCACGCTGGCCCTACAGATCGATG
>N_2813
CCACGCGGCCCTTGAATGACCCTTACGGAGCGCCAGATGTT
>N_2814
GCTTTCTGTAGATCGTATAACCGGCCAGAGTAATTGCCTGG
>N_2815
TCATAGGGTACTAGGCCGATCTCTTCCTAAAAAACCAACGT
>N_2816
ATTCAGGCCTATTTTGTAAGCCCGCAAATCCGAAGCGCGCG
>N_2817
GTGTACTCTCGTTTGCCGGGCATCGTTACAGATTTCCCGCG
>N_2818
CGATCGTCGTAAACATTGCACTTAAAAAGCCCAACATCTAC
>N_2819
TACCAGGATAACTTCGCCGTCTTTGCCTACAACTTTTGGAG
>N_2820
GTTTTCTACCCCGGGAACCCCTTGCGAGGCGGAGTAGAAAC
>N_2821
AATACTTCGTAGCCTCCGGGCGAAGTGGGACATTTTTGTCG
>N_2822
TATCACACGGGGAGGGGGATCAGTATCGCAGGCAACAGTTT
>N_2823
GTTGTAGATCGAAGGAGGGTCCTTAGGTCCTCTAACACCTA
>N_2824
ACTGGAAGTTTCTTCTAGCGCAGGTTGGACTGCGCTACCTC
>N_2825
TTAGACCGGGATTGTAGAGCCTTGAGAAAGGCCCGCGCTTC
>N_2826
GGAATGATAGAATCGGTGGGCTAGCTGAATAGGACCCTGCG
>N_2827
CGGCAAGGCGATTCCCGTGGCGGGTAAAACGACCTATTCTC
>N_2828
GCTGCCCATGCGTATTTCCCCCGATTTACGTCAAGGAGTTC
>N_2829
GACTTCCGCACGTTGATATACTCTTGTGGTGTCTGAACTAT
>N_2830
AAAAAATGGACTGTATCTACCGGAAATGATTTTAGCTTCTC
>N_2831
CTAACCCCCCAGACCCCGGTCAGTACACAGAAGGAGACGGA
>N_2832
ACCCCCCAGCAGTAGCCAATCAGCGCCGGACTCAACTAAAG
>N_2833
GCTCTCCTTCAGTGCATAAACAAAAAAAATTAGTCTGGACA
>N_2834
TTTAAATCCTCCGGTGAAGTCAACCCGGTGTGGTGTACTCT
>N_2835
ACCACTTGTAGTATTGGTTCCAAGTTAAAGGGAGGGGGTCC
>N_2836
AACACTGATAAACCGGACACCCGTCAGCCCGGCTTTACTTG
>N_2837
CCTTTTTCATATTTGGAATGCGTAAAGTTAGAGCGCAAGGA
>N_2838
GTCTATGAGAAGTCTTCGAACAATCGTGGGAGTCACAGCGT
>N_2839
GGGGTCTGTCCGGACATATTCAGGTGGGGACATGTTCGGTC
>N_2840
CTAACAACCGTTTGACACGCCTGAAGCAGTATGTAGTGTGG
>N_2841
CCACAGATTTTGGAGCAGAACCTTTGAAATGTACATATGGT
>N_2842
GAAATTGCAAGAGTGCGGTACAATAACTTGAGCTCCCTCCG
>N_2843
TTAACACTAACAATATGGATCCCTTTGCTGAACAATTAGCA
>N_2844
CAAGTTGCGCTGGAGATCCTCTGGTCCGGTCCGAGACATAC
>N_2845
CTTATCCTTGCGCTTCGGTTCGTATTGAGGAGGGGGGAACC
>N_2846
TCCCGCAGCAGCGCGGACACCCTGAAGGAGGAATTCCCACC
>N_2847
AATATCTAGGATGCGGATTCCGATTAGGTACCCCCAGTCAC
>N_2848
ACTGAACCAACGTAGTCAACCCCACGTTCGCACCCCCCTTG
>N_2849
GCGCGCGCGCAGCTGGACGCCACCTCATTACTCCCCGGCTA
>N_2850
TAATGTTAGTAGGGTGGTCGCTGGATTTTCAGTCCACTTTG
>N_2851
GGCACTATTAATGGCATACTCTTATTTTCCCCGTGCTGGTG
>N_2852
GGTCCTCGAGCGACTATTCGCGGTCAGAACCAAGGAATTCC
>N_2853
TTCTGCCTCGGCACCCGAGTCTAAAGGGAATCCACTCAGGC
>N_2854
TCTTTCGGGAGTGATTGTAACCCACCCTCTCGGAATCCCTG
>N_2855
CCCTGTTTCCAGCCGCCAGCCTCGGCTCCCGTTACGAGGGC
>N_2856
AACACGCCGTAGGAGGTGCTCAACACGTAGAGACCAGGAAG
>N_2857
CTGTTACGAGTTGCTAAAGTCGTAAGCCTTCCTGGAAGTAC
>N_2858
ACTTGGGTAAAACAAGATGGCGTTTGCACCAAGGTCAAAAT
>N_2859
GCATGATTATACGACTTGCGCACAAACATTTTACTTAGACT
>N_2860
TACAATAACCAGGCGTGAGACAGCGGAGCGGGAACACGAAG
>N_2861
TTTTAGACATTGTAACAAGTCGCACTGTAAGGTCCGTAGTG
>N_2862
CGACGTCCCCCCTACCCCGACGTTGTCCCCCCTCGAACTAA
>N_2863
CATACATAGTGAATCTGCCCCTAACCTAAGGGCGTAGTATC
>N_2864
ATATTACCCGCACCCGACATCGGCCCCTGTGACGCCTGCCT
>N_2865
CAAAACTCTCTGGTGTGATTCGTGGTGACGCTTCGATAAAG
>N_2866
TTATTGTAACCATGGCTCCACGGAGACGGGGTTCCACCTTT
>N_2867
TTCACCCTCGGTGTACTTGACTGATGCGCGGCGGTATATGC
>N_2868
GGTGCTTCCTGGTGCCCGGCCTAAGGACCAACTAAAATCAC
>N_2869
TTTAACAGCGTATCCATATTCTGGGTATTATTTAGCACCAT
>N_2870
AACACGCGACATTCGTATTTCAGCTTATACATCTCTAGGCA
>N_2871
GTCCACAGGGGTAGGGTTCACGTGCACTATAGTAGAAGCAA
>N_2872
CAGTGGCCTGGGCTACCTCCCTACGTGATTCTTTGGGTGGG
>N_2873
AGCTCGGGGCGCAAAAAACGCTAAGTTTGCTGTTAATTCGT
>N_2874
TGGGAGGTTGCCTACTGCGACTGCCCTCTAAGCAGAACGTC
>N_2875
GCACTTCGCGTCGACCGATGCCCATTCGAGTTCCCACTTCG
>N_2876
ATTCCTGTGGATAAACACTGCACGGGGGAGAGCTCACGCGC
>N_2877
GGCCGGGCCTAGATTTGTGCCAAGAGTCCCATAAACACAGT
>N_2878
TAACATAACGATGCGAGCCACTACTAGACCTGCCCCCGATT
>N_2879
TGGGGGATATAATCCCATTCCTTCGTCTAATCCCGACATAA
>N_2880
TGGGGCATTCCCAACCCTGACCCTTTGGAAGTGATACCATG
>N_2881
GCCACGGTTCCGTTAAAATTCGGATTCGATGACATGATAGA
>N_2882
TACCTTTTGAACGAGTGCAGCATAAGTATTAGCGATACAAG
>N_2883
CATTACTAGGTCCTCATGGACCTATGAAATCGGGGGATACT
>N_2884
ACATAGCTCGCAAAGAAACACCGTAGCGTCGCAGCCGCCGT
>N_2885
AGCCTATACAGTCATATATACTGCTCGCCTTATCTGAATGG
>N_2886
CATCAGCGCGTAGTCAAAATCATACTTAACCCGGGGTATCA
>N_2887
CGAACGGCTTATTATCCGGTCGTGGCACTGGTTTCAAATAG
>N_2888
CGGCGCGCACTTAATTAGGCCTTCCCAGTTCGTGTCTATAT
>N_2889
ATTTACGTGCAAAAGAAGAACCTGAAGCAGGCCAGAAAGAG
>N_2890
ATTTATTCACTCTTCCGGAGCAAACACAGTGCACTCGGACC
>N_2891
CTGACTTCAAGGTAAAGCTTCAAATTCCAGGGCGAGTGGTC
>N_2892
GCGAGCGATACCGCAAGTAGCAAGTATGAGGTTGAAGGTTG
>N_2893
TCGTAAGATTAACTAAGTACCGTAGTTCCCTGGAAATCTAG
>N_2894
TGTGGACGGATCGCATCTAACCACCCCTGCGGTCTTAATCA
>N_2895
AGGTCAAAGAGCAAGTTTTACTGTGGAACACGGCCCGGGCC
>N_2896
TAACCAGAAGGCTAGGGCGACGTCTTGGTATAGGCTGTTTA
>N_2897
TAAGGTCATAAATTGTTTACCTTTTCGTACTCTGTGGCACC
>N_2898
GATGCATAGATCGGATCGGTCCAAATTCTCTTCTCGCGGCA
>N_2899
ATAGGACAGAGCTTTAGAACCTTTTTGGGGCAGATGGCAAT
>N_2900
CTGGGCGATTGCAATAGGCGCTTTCTGCTGCTTAGGATTGA
>N_2901
ATTGTTTGAACATACCCAATCATGTTGGGCGCGGAAGAAGT
>N_2902
TCGTCCCAAGCTCGTTTTAACCTGACTAGATTGCTTCACCT
>N_2903
GTAAAGACATCAACTGCTAACATTTTATGTCACCGTCAAAT
>N_2904
CCGCACCATTTGTCGCATAGCCTTGACACAACTGGAATTTA
>N_2905
GAAACAGGCCAGCGTGATTTCGCGGAATAGAGATCGTCTAG
>N_2906
TAATATGATGATAGTCATAGCTTTGGTACATCGCGCCCATA
>N_2907
TACGTGTATTACCATTTTCCCCCGTAATGCGTTCTGAACGT
>N_2908
TATCCCCTTGATTATCTCTTCAGTATAATTACGATACTCGA
>N_2909
GAGGAGTCTTAATGTAAATACGAAATGTACGACGCTCTGCC
>N_2910
TCCATACAATTACTTTCGAACCAGCTCACACCTGGTAATTC
>N_2911
GCTATTCCTGTTCGCCAGGCCGTAGTTCGCCAGGCGCTTGG
>N_2912
ATACTAATGCCATCCCACGGCATACCGGGAGGTAGTAGCTT
>N_2913
GTCTGCTCACCAGTCGCTGACATCACGATGGAAGTTGAGAT
>N_2914
TCATTCCCAACCCATCCACTCCCCGGCCGGGTGAAGTGATG
>N_2915
GATTAACCCAAGGTGGGAGTCGAAGTTGAGAATACACAGGC
>N_2916
AAGTGACGGAATCGCCATTACTGCGCCCCCTCAAGCAATCT
>N_2917
ACGTTATATGGGTGGTTTTACTCATAAAAACTAGGGCCTCA
>N_2918
ATGTTATTAAACTCCTATGTCTGGTAGCAGGACGCAGTTTA
>N_2919
GCCTAAGTGACACCCAAAGACGGGTTCCAGACGCAATTAGG
>N_2920
AAATTTCGCCGGATATCTTGCAGGGGGGGGAGAGCATCCTA
>N_2921
CTTTGGTTTAATTACGGGACCTCCAGTGTCACCAGCGGGGA
>N_2922
AGCAAGGCCGTTGTGCAGGACCCCGTCGGTTGACTATATCA
>N_2923
TCCACCGGTTTAGTGCCGTGCCCGGGAATGCAGACCCATAA
>N_2924
TAGAGACTTTTGGAGCGGGTCAGCGTGCTCCTCCAATTGCT
>N_2925
ATTGATAAATTCGCTCACTCCCTGGAAGATTGCTGTGTCCG
>N_2926
AATACTTTACCAGCAGGGGACCTTGGCCGGCTTCGTCAGAG
>N_2927
TCCGTTCATATGGTTAAACGCGCACCCTCAACACGAAACTA
>N_2928
CGGGGCACCTTATATGGGAACTGTGCTTCGACGTGGTTGCC
>N_2929
TGGATTCCCGCGGTCAGGGTCGGACAATGCTGTAAGAAACA
>N_2930
AGGGATTCCGGAAAAGACGGCAAGGAGAACAATACGGGATA
>N_2931
GGCACGCCGCGTATGCGGGACGACAATCTATCCGATAAAAA
>N_2932
CTACGAAGGGGTCTCCCACCCCAGGGGCCTAAGGTGTGCCT
>N_2933
ACGCGGCCCTAGCCGTCAAACGCTTGTGCTAGGTTTTGGAG
>N_2934
GTAGACCACAATGGTGGAGACATCTCAGTTTGAGGTCAACA
>N_2935
TAAAATTCAGGTTGATGCCCCGTCTCACGCGGAATATTTAG
>N_2936
GAACGTTTGGTAAATTCCAACTTGGTGCCCCCCATACGGAA
>N_2937
GCCAGATAAGTCCTCATTGGCTGAGGTCAACCCGCATGGAT
>N_2938
ATTTGATACGGGATCCTCCACGTCTGACCCCTTATACAAGA
>N_2939
TGAGGTAGGTCATTATCATTCACGGAGGGAAATTAGGGCCG
>N_2940
GATTAAACCCCACACGTTCGCGTTGTGATAGAAGGCTCGAC
>N_2941
CGGAACAGTTACATACCGAACAGGGGAAAGGAGAGATAGCG
>N_2942
GCGGATAGCCCTGACTCGATCATGTATCACATAAAGGAGGG
>N_2943
CTCGACATGCCATACCAAAACTACATTTATGCGATCCTTAG
>N_2944
GCGTGAAGGAGGGATGTAACCAGTTCTAGAATGTCTCAAAG
>N_2945
AAGAGCTGGCGCTGATCGCCCATTTAAGAAAAGTTAATGGT
>N_2946
TATACGGTCCGTTGGAAAGACACTGCACCGCACGTAAACAC
>N_2947
GTCTATAATATCTTATGGCTCAATGCGAGATTGTATACATG
>N_2948
GACAGCTGGCGGATGAATATCAATGGAAAAGAGAAAGGGAC
>N_2949
TACTAAGTTTCCTAGATTACCGGACCCGCCCCGTCACACCA
>N_2950
TGTACGCATCACAACGTCCACGAGGTACCCGTGCTATTGAC
>N_2951
TTACGAGCCACGTCTCACGACGTGCAGGGACTAATTTTCCT
>N_2952
AATTTACAACGCACTAAATCCAACCTCAATCGACTCTGTAG
>N_2953
TATCTTACGTAAGTAATCCGCTTTCAGAATTGGGCGAAGTT
>N_2954
CCCGAGCGCCCAGACTCCTCCCCTTAGGTGTTGATCGTTTA
>N_2955
GAAGCACCCTAGTAGGGACACTTGAGGGTAAACGACACCGT
>N_2956
AGGGTTAATAGAAGTTTTCGCCCCATAGTTCCGCGAGAAAA
>N_2957
GGGGGTGGGGAAAGCGCGTACAATTTACGCCAGCGGCCTAG
>N_2958
GGGAGATGCAAACGAGGGAACCTTAGTTAACCCTCACGGTA
>N_2959
GAGTGGTCGGCACGTAATTACCGGCAACGTTAACTTATATA
>N_2960
GCATCAGCGTGGGCAGAATCCGTCAGGGTAAAAATTGATCA
>N_2961
GCGAACACATGAGAGTGATACGATTCCCTTCTTTTGGAAAA
>N_2962
GGAGATTGAATGACTGGCCCCCATGGGTTCTTAATTAAACC
>N_2963
TAAGCACAATGTGCAAGGGGCGTCTAATTTGAGAGTTCGAC
>N_2964
AGATAAATATATATTTGCATCGGTATGGCCACTCAAGCCCT
>N_2965
TTATGTCGAATGGCATGGACCCTGGGGTCACTGCCAAAACG
>N_2966
CCAATCTACCGGCCGATAAACGGACGAACCGTTGAGAGGGG
>N_2967
GGCATTCACGGGTATGCTTCCACCGGGGTGTATCCTTAAAC
>N_2968
GTAAGTGTCAAGGTGTTCGTCGATGGTTTACTACTAAGGGA
>N_2969
AACTTGTTAAGTCCTCTCCACACCACCGACGCTAAATAAAG
>N_2970
CTCTAACTACCTTTAAGAGACCCGGGTAGAGAGTGTAGTAG
>N_2971
AAGTAGCGCCCAGTCAATATCCGGGGTAAGAGCTTGACTCC
>N_2972
CGTAGGGCGGGCACGTTAGCCTTTAGCGTGATATATCGCGC
>N_2973
TTAAAAAAACGCAAGATTGCCAACTGGTAACGACAACAGAT
>N_2974
TTATACCTCCTCAATGCAAGCTTTGGGGGTGTGAGGCGGCG
>N_2975
GCTGTATTACAACAACGAAGCGCAATGTTAGATCGGTGGCC
>N_2976
GAAGCCATTCCACAAAGTGCCTGCCGCCTCAAATACGTCTT
>N_2977
TTAGCCTTGTTGGGGCTTGGCGATGGCGATGATTAATTGAA
>N_2978
GTTAAAACCCTGGGAGCAACCTCCCATTCGTGTAAGTGTCG
>N_2979
CACGTGAATTAAGTTGTAGACGAGACCAAGTCTTTCTTGTG
>N_2980
TGCAAAGTTCAACCAGAGTGCTCGCGACTCCGAGCAAGCCG
>N_2981
CTGGACATCAGGAATGCAGGCGAACCAGTACTCTTTAGGCT
>N_2982
ACAGCAACTTAGTTGAGTTTCATGCGGCTCGAGAAATCTGC
>N_2983
CATGGAATTGAGACACGTCCCCGAGAAACATAGCCGTTAGT
>N_2984
TGAATTCAATGATTGAGTTCCGCTCGCGCACGCAGCGGATC
>N_2985
CTAGGGACGAAGCCGGACCACAAGGAGAATGAACAACTAAG
>N_2986
GGTTAGGTGGAGCGCCGGGCCGGGGGGGTCCAGCCTGTAGA
>N_2987
CTGACAAGATACGAAATTATCTGTAGTTAATTCCCGACAAT
>N_2988
CAGTATCACGCTTAATATACCATAGCACAGAAATGGGATTG
>N_2989
CTAAATCGTATGATGGCCTCCGGAAACCACATCGGTTGGTG
>N_2990
TAATTTCCCGGGAAATCGTTCGCCGAAAACCGAGCTGATAA
>N_2991
AGTGATTTGAAACGGATCCCCATGGCCGTTTGACTTCTGAC
>N_2992
GCGCATTGCGATCATGGGGTCGGCCGTGATGGAATCGGAGG
>N_2993
GCGGGAGGCTTGTCGTCGCACAGCCTACCGTCCCGATGTTG
>N_2994
CATCAGTTCGCCACTTTCACCTGGGTCAACCATTTGGTCAC
>N_2995
TTTAGAACACTATTGCTACACGCTCGCCTATCAAGCGATCC
>N_2996
TCAAAACGAGCCAGACTGCGCACTAGGATCTTGCATTTACG
>N_2997
ATAATGGTGTTTTACGTACACGGATTATCCAGGCCTCTCGT
>N_2998
AGATATCCTTGTCCGGTGGGCCAGGAGTTTGACAGCACAAG
>N_2999
AATTAAACCGACAAATGGTGCGCTTGAACCCCTAAATGGGC
>N_3000
ACGCGTCTTAGAGCGGTCACCATCATTCAGACTACACTATT
>N_3001
AAACTGTTGGCTACCATCGGCACTTGGCGGGCAAAAGCCGA
>N_3002
AAGGTAGCTCTGGCATACCCCGGGGCCTCCGTGGTCAATCG
>N_3003
GCGTCGGGGTATGCCATACACCATGTTTGATATTTTTCCGA
>N_3004
TAACCCTGAATAACAGGAGTCGAGAGGGAATTATCGAAGCG
>N_3005
CCCGCCCATTGAGTCGCCTCCAAACAAAGCTCTTGCTTTTT
>N_3006
AACGCCTAAGGATTATCTGGCCCCCGATTAATAGCTCTGTC
>N_3007
TCGAGGTGGGGCGGTCTCCTCTTCATTCAAAAGAACTTATT
>N_3008
TAATTTAATTGCCGTGCTAGCAATTGTTTCGCACGACGTTA
>N_3009
TTTATTCTAATAGTAAGCCTCAACAACCAAAGGAAGAAGCA
>N_3010
ATGTATTGCAGCGGTAGAACCGTAACAACTGAAACTACCAT
>N_3011
GAGTTCCGCCCATGCGGATACGTGAAGTGTGAGATAAGGGG
>N_3012
ATATGTCACGTTCACCTCACCTCCCGCTTGACTCCAGCGTG
>N_3013
GGGTACGCTTCTGCAAGCGCCTGATACCTAGGACTTACATA
>N_3014
GAGTGATGAGCAAACTTATGCCTTCTGGGTAATGTACATCA
>N_3015
TTACATAAGTCCCCGGTATGCTGTGCACCCAACAGAGGGTG
>N_3016
CATTGCTATGTCCCGATCGTCGGACCTCTTTGAAGAAGTCG
>N_3017
CATGTTATCGCGGAACGATCCTTGCAGATTTTACTGAACTC
>N_3018
TAGGATACATTCTATGGTGGCGCGCCTAACTCCGTACATCC
>N_3019
TGCTTTATCGTAGGACCTTGCAAGGCGTTCAATACTCCGGG
>N_3020
TTGCCCCGAGCTTTCGAATACGGTTAATTCAACATGATCTA
>N_3021
GCGAGCGACAATTGCACTCACTTATGAGCTATTTTCGGTCT
>N_3022
GCGGATTGGTAGAATCTATGCCGGCCTGTCAGGCTGGGTTA
>N_3023
GTAGACGATTTATGAGGATGCACGGAACCTAACCGCTGAGC
>N_3024
AGAAGCAAGGGGCCTCTATGCTTCCGCCTCCATTGTGAGCG
>N_3025
GCTTCAAGGAATTACCACTTCTTTTGGTCGCTGGAAACCTG
>N_3026
ACACTCCTGGGGGTCAGATTCCGCATTTTACTGAGGGACTA
>N_3027
GACCAAGGGGCTCATTAAGTCTCAGCAGTTGGCGGCCGGTG
>N_3028
CCCCTCCCTCCTCCGTTCACCGGTATCTTAGTACGTCTCGG
>N_3029
GCCATCCTTACGTACATCACCAAACTTATGCATATACCGAG
>N_3030
GTTTCGTGGAGAAGTCTCAGCAAAAAGTTTAGAGGTGGTTA
>N_3031
GCCTCTAAACCGCTCCAAAACAGTTCGTCTTAGCGGGGTTA
>N_3032
AAAAATGTTTTGCGCACGCCCCCTTGGTTATCCATCATTGC
>N_3033
TGTGGCGTATCCTGAACAGTCAGTAAGAGTGTAACTAGCTT
>N_3034
TGCACCAAAACACTTCGAGTCGACGCCTTGATGATCTATCG
>N_3035
TGCTAGCCGGTTACACATCTCAAGGGGAATTAAAGGAAACC
>N_3036
TCTCCAATTAATGAGAAGCTCTGGGTGCGCTATTTTCAGCC
>N_3037
AATAACTCACGATCTCGTTCCTTTTAGTTAGCTTTATGTGG
>N_3038
AAACCTTCCGTTTTTGCGAACGAATTTCGCCTGACCGAGAC
>N_3039
GCTTGAAAGGTCCACACCCACAAGGTTCTTCCCACACACCG
>N_3040
TGACGTCTGGAGAAATGTAACAATCTAAGCCAACGTTCGTA
>N_3041
AAAGGCAGAATTGAGCCATACTCCCGCCATGTTGCAAGCCA
>N_3042
CCGAACGAGTTTATTCACGTCGGGGTTTTGGTCAGTGCAAG
>N_3043
TGAAGGGTCCATCAAGCTTGCTTTAATGGCCAGCACTGGTA
>N_3044
GTATGAAAAAGAGTTTAGAGCGGGGTACCGGCGGCAAGTGA
>N_3045
TCGCCCCCGAACGCGATGCACTTTGGAAAGAAAGCCACCAG
>N_3046
ACAAAAGGAAAACACATCGACGGAAGTGAGCGGGGTCAGTT
>N_3047
GCACCCGCATCGCACGTAAGCTTAAAACCACAAAGAAGAAG
>N_3048
CCGAGTCTGGACCGGTTCTACAAAGACCCCCGTATAGATCT
>N_3049
GAGAGGTCCCCTGAGAAAGGCTATTAGTCAAAAATCAGATG
>N_3050
GCTTCCTTATAATGCCATACCGTTGTGTTAGGGAAATCTTT
>N_3051
GGTCCTCGGGCTTAGACCAACGACCAATAGGAACCCTTGAA
>N_3052
TAGGCTAGCGGGACGTGCTACAGGGTGTCCGGCTGGCTCAT
>N_3053
CTGCTCTCACATAGGGGGATCGTCTCGGATGTCGAATTTTG
>N_3054
GACGCAGTTCTACTTGCTTCCGCTGAGCCTCCGGCCAAATA
>N_3055
TTGTATCTTCTCACCTCGAGCTTCTGGATCGCGTCAAGTTT
>N_3056
TGAAACTGGTTAGGACGGTTCGGTAAGCCAGAGCACTTAGG
>N_3057
GATTCATCACCCTACCCTTACAGGACTAGAGGCCTATTGAA
>N_3058
CCTTGTGCTCCTCCACATTTCTCGCAACGACAACGGTCGGC
>N_3059
CACTATGTTGTGAAGTTAAGCCCCCCGCTCCCCTGCCCCAA
>N_3060
ATCTCCGGGGACATTAATATCATCTGTATATACCCCCCTAG
>N_3061
GGGGGGCAGATAGACTGAGCCCACATACCGCACGAGAAGCG
>N_3062
GTGAGGCTTATATCGTAAAACAACCGGGACGACTCTTAAAT
>N_3063
CTGGGCAGGGGAATAGTGTCCAACACTAGACTTGATAAGAA
>N_3064
TCTGTCGATCCTACTCCCAACGTAGACGGGCATAAATTTTT
>N_3065
TCTAGTAGAACCCTTGTAGGCGTTCTCACGGGAAGCTCGAA
>N_3066
ATGGCAGCCCTTTTTTTGGACCCGCAAATGTCCTTAACCGG
>N_3067
GGATAGCACCCTTTTACGAGCTTCAAGTTCTACCTTCGTCA
>N_3068
AGACCGTGCCGTGCTCATCCCCATAGTGATCTTGGGAACAA
>N_3069
GTCAACTCTAGTTTGGGTTGCGCCGTGAATCTAACTTGAGT
>N_3070
GAATACCCCGGCCTTGTATTCCAGGGTACTAAATGTTCCTC
>N_3071
TGAAACCCGCCAAGTAGCAGCACGGACTTGGGGAGATAGGA
>N_3072
TGTGCGGCCGGAGCGTGAACCACATAGGCACTTGAGAGTTA
>N_3073
CGCGAACAAGGCTTATTGTGCTCGGCCAGTGCCTCTTGGCT
>N_3074
GTATGCGCTCCATTCAGGTACCATAGAATTGTTGTATCAGT
>N_3075
TAAAGTAGAGTCTTCCTATCCTCAATCTCTCTGCCGGGGCG
>N_3076
ATCCTGTAGTTGGAAACAAGCTGGACGCAATAGGCCCTTTC
>N_3077
GAGGATAGACTTAGAAATTACCACTGCTCGGAGTTAACCTC
>N_3078
ATTATCGACGGTTACCGTATCTTCGGGGATAAAAACTAGGA
>N_3079
TGGAAGGTGTATAATGAATACAATCCTCTGTTTGTACCTAG
>N_3080
ATGCCTTCTGTATTACCAGCCATGCCGTACCAGGTGACTGT
>N_3081
TTTACATGTGTTGCAATGATCTGGCGGAGGACCGCAAAGCC
>N_3082
TGTGTCGGTAAAGTATCCCCCTAGGTGGGCACCGAAGGAGG
>N_3083
TAGCACCGCAAAAATGAGGACCGTTTAGCTTCGTCTCAGAG
>N_3084
ACCTTTTCTGGGTTCAATGCCGGGGATCCTCGTAGTGATGA
>N_3085
AGCTTCCTCACAGGTGGTTACGTAAATAGTCATTGTTAGGA
>N_3086
GGCCGTAGCCAAGAACAGCTCGTATCGGATGCGACTGCCCT
>N_3087
TGTACCCTCAAATTATAAGGCGAAGATGACGTACATGGTGG
>N_3088
GTTAGATACCAATATAAACCCTTGCTGCTCGCATATCCTTT
>N_3089
CTACTTTCGAAGTGCGAATCCGCTACACGCTCATTGCTTTA
>N_3090
CGCGACAGCCCTTAGGGGAACAACTCCACTGAGACCTACAA
>N_3091
TTCACGAGGAAAACACCCTCCCTGCATATGACTTCTATGTG
>N_3092
CGGCTTGCCTTAACCATTGACTCTAGAGAATACTAGAGAAC
>N_3093
TACATGACCTAAGCATTTTCCGTCGGGAGAACAGATATATA
>N_3094
CCACACTTTGCCGACGATCGCGTCGTTCTCGATAGTGGTAC
>N_3095
TTTTCTGGCTGAGATGCCCCCCCTCATTATACTATTGAATT
>N_3096
CCAACCCTCGGCGTCTGCAGCCTACCGCTCGCGCCAACTCT
>N_3097
CGTGTGTTTAGAGGATTGATCAGATCATGGGACAGTACCGA
>N_3098
CAACGGTGTTTGAGGGGGAGCTCCGGTAATCACCTGGTTCA
>N_3099
GGGACGCAAGCCGGCAAGGCCTCGTTACCAACGGTCCGCCC
>N_3100
TGAGGAGGGCGTAGTGAGCACTCTCCCATGAGTGCGGTCTG
>N_3101
GGGAGGTGTCGATACGTTATCCTTACCGATTGTATTGCCGT
>N_3102
TAAACCGATGATGTTACTTGCGGGTAAATGTATTGTCTTAG
>N_3103
CTCCCGTTACGGGGAAGTGGCAGAGGGCAACCATAAAGCTC
>N_3104
ACGGTGATAGTGGAGCCGTACTCCACTAGTAACAGGAGACC
>N_3105
TACGCAGAAATGGGGTCGCTCACTAATAGGGCTTCAACAGG
>N_3106
ACGACAACTAGGATAAATCCCGGAGCTTCGTTCCTGGGTGG
>N_3107
TGTTACCTGGGTCATTTTGGCAACTGAAGAATCTACTGAAG
>N_3108
TTTCAGTCCTTCCTGAACTCCTGGGTCGCTGTAGGCACCCG
>N_3109
CGATCTCACTCTTAGGCGACCTGAATATCTTAAGACTAGCA
>N_3110
CTTCGGAATAATAGCATAAACGTGAAGGAAACCGGGCAGGT
>N_3111
CTCTCTCGTAACCAACCCAGCACCTCGCCGGAGTCAGAGGT
>N_3112
ACCGCTGCTGGATCTTTGGGCACATGAATCACCCTGATTTG
>N_3113
TTCATAATCAAGGGGCTGATCGTACTACAAAGAGCCAGTTC
>N_3114
AGGACCGTCCCTTTCTACCACCCTTAAGGCCCCCCGGCCAT
>N_3115
CTAAAAAACAATAGGGTATACGGCGTTGCCCGTTATATCCG
>N_3116
CTACGTGCCTTTATAACGTCCATGGTGCGGTAGGGGCAGGA
>N_3117
AAATAGGTCACCCGTTCGTTCATCGGACCTTGGGCTAACTG
>N_3118
TAACAAGAGACCCGTGATTTCGTCTACCGGGGATCACTTCA
>N_3119
GTTTTTCATGGTGAGGAACCCATAGAACAAGACGTTTAACA
>N_3120
GTTAGCAGTAAAAAGAGTCCCGCTACCACCTGTTCTTATGT
>N_3121
TGGTTTCTTAGTTACTATACCTAGCCGACAGAAGCCCCAAA
>N_3122
AGGATCCATCTCTTGAGACGCCTAATAGACAAGCGCGATGA
>N_3123
CCCCTGATTGCTGAAGGAGCCCTTCGCTTCGTCGCCGTACC
>N_3124
TGTAGCCTTAAAGACGCTGCCCTTCCCACGATGGTTCCATG
>N_3125
CTGTGTATGTGTCCGGTATTCTATAGTGAACACCATCATCG
>N_3126
GTTTCTTAATTTTAGTCGAACCTAGGACGAAACAAAAGAGT
>N_3127
TGTTGTTCTTTGAATATGGGCACCATTTCCACCGCGCTTAC
>N_3128
GACATGAGATCCTCCAAAGGCGGGGGGTCAGCAACGTGCGG
>N_3129
AACGTCACCGTGGGGACTTTCCAAAGCATATGCGGTGGAGT
>N_3130
TATGAGCGGTTTCAGGGGAGCCCGATTTTAACGTTGAGTTG
>N_3131
GTATCGAGCAAGTGTGCGGGCGGAAGTAGCTATAGCTAAGG
>N_3132
ACAGACGTTACGCTGGTGTGCCTAATCGCCTGAGAACAAGA
>N_3133
GGTCTTACCTTATTTGTGACCGATTAAGGCTGCCAACCCTC
>N_3134
CAAACCGCTCGGTTAGCTTGCCCTGCCTTTCTAGGCCTTCA
>N_3135
CTGTGTCTCTCATCTTCCCGCTATACCTACCCCACCACGGG
>N_3136
GTAGTACCGTCCTGAACCATCCGCAAGCCTAACCGAGGCAT
>N_3137
CAACCAGGATCCCAACTTACCATGAGTTAATGACATCGAAG
>N_3138
AGGTCTGGGGAACCGCATCTCAGCCCCCAAGGATCTGGATT
>N_3139
CTCACGCTACTTCCCCGTTTCTATAAAGTCCCCAGGACCAG
>N_3140
ACTTATCTTTAGGTTTAGGGCTTTAGGGATGCAGAGTACGT
>N_3141
TAATTTTGGTTTGGCCTGGCCAAATCGAGTTACTTTTTAAA
>N_3142
CTTGGAGTGTAGTCCACGTACCGAGCACGTAACTAGGAAAC
>N_3143
CCGAACGTTAGGTTTAAACACAGAGGCGTGAAGCGTAGGGA
>N_3144
GTAAAATCATTTGAAGAACCCTCTGTTTCCTTACGTTTTTT
>N_3145
GATACAGATGATTCACAAAGCGGGACCTAGAGATATCAAGA
>N_3146
CTTGAATTCGGATGCCCTTGCGTTTGTAGGGGGGTTTCGGG
>N_3147
AGCTCGCATAGACTTCCACACCAGTGTCCTAGTCTCTAACC
>N_3148
GGACTGAAGGTGTGGGGCCGCTGGTAACGATATAGGTGAAG
>N_3149
CGGGTGGTCAACAGATTATACAACAAAGCGTACCTGAATTG
>N_3150
TCGACCTGCCCGGCCCCAGCCTTCTTTTAAGGCCACCTTTT
>N_3151
TTAGGCTGTGAGTTGAATCACGGTGACGTTGGGAAAGCCTA
>N_3152
CCTAGGGGGACTTCCAGGACCCCCACTCTTACGGCCTGGCC
>N_3153
ATGGCTGGCTCCAAAAGAGCCTTCCGGAATTCGGATCCGAG
>N_3154
CCGACAAAACCCGCCACCACCACTAAGACCACACCGGGGGA
>N_3155
AGCCGGCCCGAAATTAAGAGCGGCGTTGTACACAATGACGT
>N_3156
GGCTAACGCCGCCAACCAATCGTTATCGTGGAAAGATAATA
>N_3157
GAAAGCTGATAAACGCACGCCAAAAAACAATAACCTATCCA
>N_3158
ACGGCACGTCCCGCTGCGATCAGGTTTGGGAGTAAACTTTC
>N_3159
TTACGAACCAGCAGTTTAATCGTCGAGGCGAGGACAGTCTA
>N_3160
AAACAAGCTATACAATGAAACGGTATGTGCGCCGTTTAATA
>N_3161
GACTGACCAGTTATGGGGGTCTTTCCCGTGTTCAAAACGAT
>N_3162
TCTGTCCCAACGGCGTATGTCAGTCCACTGGTTTTTGATAA
>N_3163
AGGAGTGCAGTGTGGCAGTGCAGTCTGAAATAAACTGCGAT
>N_3164
CTCCCCATTCAATAATTGCCCGAAATGCCCGCGACCGAGCA
>N_3165
AGTGCAAGATACTAGTCCTTCGGATCGGCGCGCCTGTATTT
>N_3166
CCCTCATGGTATTTGCAACTCAAGTATAAAGGACCAAACAT
>N_3167
TACGATCTCTAGAGTCGGTACGTAAGTCGGGTATTCCATGT
>N_3168
CTCTCTTAATAAATGTGGTTCAAAATCTTTGAGGTCAGTTT
>N_3169
TCGCTAAGCTTCGAGGCCGCCAATATCTTCAAGTGTTTCCT
>N_3170
GGCAAATGGAAGAGAAGTAACTGGCTGAGCGTTTATACCCG
>N_3171
GCAAACTTAGGTATCTGGTGCTCATGAGTTCACCAGGAAAT
>N_3172
ATTGTAAGGGCCCTACGAGACGCCAGTGAAAGGTTAGCCAT
>N_3173
TATGAAATGGGGGATTAAATCAAACTACCACACTACAATTG
>N_3174
CTTCCGGATAAACGCTGGTTCTGATTAAGATTGCAGCCGAG
>N_3175
CACCTTCGAACAGTGCTTGACCAAGTTGTAAAACCAATGGT
>N_3176
CCCAAAATCGCCGGGGCAAACCTGTTAAGAGATAGATAGCT
>N_3177
TCGTACCATAATCCAATTTCCTATAGGCTTATTGGGGAGTT
>N_3178
AGTAGACTAACTGCCTCAGCCCGAGGATATAATCAGGGATA
>N_3179
AGAAAAAAGCAGACCTCACGCCTGGTTTCTACCCTCTACGA
>N_3180
TTTCTGGACACTCATCCCCTCTCGCACAGGGCTACTTCAAT
>N_3181
TGGGTATTGCTCGATCTAAACATATTTAGGGGGGCAGTATA
>N_3182
CTCTGAGGTGTGTATTTACACATCTTATCGGTGTTACGAAT
>N_3183
TTATTAGTCAGGGGAGCGGACATCATCGTGTGGCATTATAC
>N_3184
AACAATGGACACCGCCCGAGCTGAAGCGAAGTGGTATAAAA
>N_3185
GGCGACACCCCAGCGCCGGACAATGTATTAGAGATGTTAAC
>N_3186
AAACTGCAGGGTAAGCTGCCCTTAACCGAGTTTTGATCGAA
>N_3187
CTAGACCGTTCGACTCGCAACACTGGCTCGTCTAACGGTAG
>N_3188
TGCCAGCCTTACCAGTGAAGCTCTCAGACCAACCACCTTTT
>N_3189
TGATTACAGTATTCGCGAGCCCTTCACCCCCCGCTAGATAA
>N_3190
AGCCCTCCTATACCCACCTACACTTTATTCGTAAGGTCAGC
>N_3191
CGCCATGTGAATGTTGTGGGCTGCTCCATTCACGGTGTGGG
>N_3192
AGAGTATCTCGCAACTGATACGTTTGCGAGACAAGTGGAGG
>N_3193
TGTTGTGGGCGTCCCGAAGCCGCTGGGATGGGATTGACTAA
>N_3194
GACAGGCTGGAACGTTAGTTCGGTTCAAAGTTCGACTTCTC
>N_3195
TGTAGCGCAGTCATACGATCCACCCGGCGTTCCGTATGACG
>N_3196
CATGTGTAGGCTTTCCAAATCTAAGGATTACCAAAATCTTA
>N_3197
TGTTCGAGGTAATATAGAGCCGGGGCCACGGCGTTTGGATT
>N_3198
ATAGGCTACCAATGATTCTGCTCGGCTGATGATGACTATCT
>N_3199
TTCTAACCGGAGAGAAGAGGCAGGAAGGTGATGCGCAGGGA
>N_3200
GAGTTCCCAAACAATGGGATCTCTGGGGCGTTAATCCATAC
>N_3201
ACCCCATTTACCTAGTGCTTCCATAGGGCTGTGTGCGAGCC
>N_3202
CACTACTTGGTCCATTAGGACCGGGGATGGGATGGCAAATC
>N_3203
GCGCCCCTGGAAGCATGGTACGTCTGTCAAGCTGTTTGATT
>N_3204
TCACATCTCAGTTTATTGAGCGTTAAAGTCCGTCGCTACTG
>N_3205
CCCTCTTTCCTTCTTAGGGTCGGGTCATATTGTTATTCGTG
>N_3206
AGCCTCTTGGGCTCGGGTCTCGATGATGGCTAGGATTCCTT
>N_3207
ACCCTTCGCGGTCCTGTTTACGGATGGTTAAATTGGTACGA
>N_3208
GGACTCAGGGCGAAATTTCTCAAGGGCTTCGGAACAGATAA
>N_3209
CAGTTGCGAGGCGTGCGGATCACCCTCAAGTTATATTTTAT
>N_3210
AGCGAATCGGTCGTATTTTGCCGGGGCCTCTAATGAAATGT
>N_3211
TGGATAAGTTTGGGATTCCTCTGACGGGATCAAAGTAGACC
>N_3212
TAAAAAAATATTGGAAGAGTCGGAATATTTAGCCCTGGACT
>N_3213
TGCTTTTTAACGTTAGTCTCCAAGACGTTAGGGGGATAATT
>N_3214
AATAGGATGACATAGGTAAGCGAGTGAAATAATGTGCCGAC
>N_3215
CGTCCCCCCTCCCCGGGGAGCTAGTAGCGCGGGAATAAATT
>N_3216
AACAATGATTCGGGTCGAAACATACCAGACAAGGCGAAATC
>N_3217
CGGGTCACAACCCACATCATCGTGGAGCGCTCATAGCTATT
>N_3218
TTGAAAAGGGTCGAAGATGCCTGTCCAGGAATTCAACACCC
>N_3219
AAGTTGGAGGACGTTAAAAACAGGAGGGAGCTTTTGGGAGG
>N_3220
CGCCAGTGTGGGCCCGGATTCATGAGAATACGCCCCCATCA
>N_3221
GTACAGTAACTATCGCTACGCAGCATACGCTCAAACCAGGT
>N_3222
GCTTGGTGGACGGACCTGAACCTAATAAGCGTCCGGGGTGC
>N_3223
GAACATAGGAAATAATGTCTCTGGTTATCTACCTCCATCCG
>N_3224
TGTGGTTACTAGCCTTTCGGCTCCTCAAAGTCGCAGGACCC
>N_3225
TACGCTGTTACCGCCCCCAACGGGCGTCAACCGCGGTGAAA
>N_3226
TGGTGGATATATTCGGATAACGTTTGAAAATAAGGAAAATA
>N_3227
TTGAAAGTCAAGAACCGAAGCAACGAAAGGGGGTTAGTTAG
>N_3228
GAGCGCTCTATGCGTGGTCCCACTGGTTGCGTTTGATATGG
>N_3229
GGGCAAGCCCCAATTAGGGTCATCAGCTAACAGCCCCGCTC
>N_3230
CTATAATGACGGCTGAAATTCACATCTTAATGACAATGCAC
>N_3231
TCCCAGCCGAATATTGATTTCCGTCTGCACTCCAATCAGCC
>N_3232
AATGCCAGTCGTCGCATGCTCCAAATATTTGATTCTCTCGG
>N_3233
CGTTTTACCCCACGGGTTAGCGTTTCTCTTAGTTAATTCTG
>N_3234
CTCACTCAAATACAATACCACTGGAGTCCATCCCGACTAAA
>N_3235
CGAGCCTCCGAAACTTTTTGCAAAGGTAGGGTTTAACCACC
>N_3236
ATGTATGAAGGACCACCCGCCAGAGATGGGCCAAAGCTTTG
>N_3237
TCCAAAACCACTTTACCACGCGGGGGCCCCCTCTCAGCGCG
>N_3238
ATTCCTGAGCGGGTGTTGGTCAACGCCATAAACTAGGATCA
>N_3239
TGGGCGGCAACGTTTTGATACATGAACGAATTCCCACATCT
>N_3240
TACTTAATTTAGGGCCGCCTCGCATGGTGCAAATAGTTGGG
>N_3241
GTGGCGGTAGGCACAGATTACGCTGGCATGACACACTGATG
>N_3242
TTGAACCGCGCACGAATATCCTTCTGTATGCATCACTCCGC
>N_3243
GTGTGGTCAGGGTGCGAAGGCTTGCTTATGTTATTCTCAAT
>N_3244
GACCGATAGACCTGCGAAGCCTAGATGCGGAATAGAGGAAT
>N_3245
TATACGCTATATCGGGATGCCCTGAGGTTGCCCTAAAGTCT
>N_3246
GTCATGGGCGTGAACGTGTACGCCTCTTAAATAACTTGATT
>N_3247
ACGTCGGGTGGATAAATTCCCTGCTGGTTCGACCCAACGTA
>N_3248
ATCGGACACAATTACCAGCTCAGATGGAACAGTGTGTCCAC
>N_3249
AGCACTAGAAAGCAAGCCCTCTGGCATATCCTTAGTTCCCA
>N_3250
CTGCGTTTAGCGGACAAGATCGTGAGGGGATTATCCGTACA
>N_3251
ATGGCCTCTGAGGAAAGATACAATGATAGGTTCCGGAACTC
>N_3252
CGACAGTGAAGAGGGGGGCTCACCGGTGAATGTGGAATAAG
>N_3253
AATCGGCATCCATCAAACAGCAACAATCCTGTTAAGACTCT
>N_3254
ATATTCATTAATAAGGGGGTCCCCCCCAGCATAATCTGCGC
>N_3255
GCAGGAATGCAAAACGGGCTCGACGGAGCAGCCCTATTTAA
>N_3256
TCTCCTTACTACGAAAAAGACTTTGTACCCGTATATTCCAA
>N_3257
AAGGTGGAGCCAATTTAATCCGCACTTAAGGGCGGGTGATT
>N_3258
GATTTAATAGGTAACGATAACCGGGGAAATCTTGACGACGG
>N_3259
GACCTATTAGAAAAACCGCTCATTTAATCATTCCGCACGGT
>N_3260
ATATTATATACGGCTAGGACCATTCACAGGAGAGGCACCCG
>N_3261
AGTGTTGGATCGCAGTGAAACTAGATAAAGTCACCTAAGTG
>N_3262
TCTTAACGTTCGATGAAGTACTGAAAATACCATAGACCTTT
>N_3263
AACTGGAGGTTTGACGGCCGCGAGGTCCCTGTAAAGTTTTA
>N_3264
CCGCAGCAAGGGTACCGCCACAGAACACCGGCCATGTCAAC
>N_3265
TTTATGCGATTAAAACCCCACGTGTCTTTGTACCGCTCCCT
>N_3266
GTGATTCCCGCCAAATATAGCGCATCAGGATCGGGCATACC
>N_3267
ATGACTGCTGAGTCACTTATCATTCTTCCCAGAACATATAA
>N_3268
TAAACGGATCATTGCTCGTTCTAGCAACGGGGGTAGGGTTT
>N_3269
CCGTCTGATACGGGGAGGCTCATCGTATAATGTTAAATGAT
>N_3270
CCCTCGCTATACCCTGAACCCCGGGCAGGTTGCGTCCTTCT
>N_3271
ACATAGTTGAGAGACAAACTCCAGTACCAGGGTATCATTTT
>N_3272
GGGTGAAAGATAGGACATAGCGTGACTTCCTCAGTATCCTC
>N_3273
ATTAATGAGAACCTGCGAGCCACCCGCCGGAGGCGCCAATA
>N_3274
GCCCTCCCTACGGGGGTGCCCTCCAGCCAGATTGCCAGACC
>N_3275
CATATCCGTTCGAGATAGAACAACGCCTAGCCTTATACCCC
>N_3276
CGAAAAGAGACGTGCGTAACCCATCATGGCCCATTCCCAGA
>N_3277
CAATATAGGTCTCGAATGGGCGTTTATGGAGGGCATTCTGC
>N_3278
TCTACACGTGAAGAGTAAAACAAATAACACGCTTAATTCAG
>N_3279
CCATAAGGCGACGTTTGAATCGAATTTTAAATGAACATCTT
>N_3280
GTCTCTGAAAAACGTGTGAACGAATATACAACGGCGTGTTG
>N_3281
CCCCCACTGGACTTAAGGTTCAAATGACTGCATAAAATTAG
>N_3282
GAGTGAAAAGCGCTTGAAGACTGATGGGCGCAATGACTAAT
>N_3283
AATTTAATATATAGAATAGTCCGCACCTGGCGTGATAGTGA
>N_3284
CTCCGATGGCCCCGGACGCACCGTGCTGTATAATGGCTTGA
>N_3285
TTACAGGCCGAACCCTAGTGCTAATACAAATATGGCTCTCA
>N_3286
GTCCAGGTATAAGTAAGGAACGCTAAAATCCACGTTAGGCT
>N_3287
ACGGTTAGTCTCACCTGGCTCAGGGAATATGGTATTCCAAG
>N_3288
GCGGTTCCCACGGGTCTTTACGACCCGGGTCGGGGACTAAA
>N_3289
AGCACCCCGCGCGGGGTGTCCCTTAAAAGAAATTAGGTGCT
>N_3290
ATCCAAGCGCCACCATACGACTTGTTTGACGTTCTTAAGTT
>N_3291
TCGGGAGTAACCGGCATGATCTTCATACACTACCCAAGTCT
>N_3292
ATCCTTCCCTCTGAGAACTACGACAAGGCTGTGAGACACGA
>N_3293
AGACCACCACGATTCCAGGCCCTTCAACAGCGGGCGAAATT
>N_3294
TTACTCGTGGACCTGGCATCCACTGGCCAATTGATTTTCGG
>N_3295
GGCAGAAGATCAGGATGGTGCGCGTAATCACATCTCGTCAT
>N_3296
TAATCGTGTGCTTAGCTCGGCCTATTACATTAGGTAGGGGC
>N_3297
CGTAATTCTCTGGGAGAGGCCCCCAGGCAAGCTTTAGAATA
>N_3298
CGTTAAGACTATCCGAGCAACAAGACAAAAGCATCCCTCTT
>N_3299
TTTCGGGTCCCCGGTGAAGTCGGGATGCAGCCCGGCGCGGA
>N_3300
ACACGTGTAGCCTCTAACAGCAATAGTTGAAGGGGCACACC
>N_3301
GGGGAGGCAACGTATGTATGCTTGAACGTGCTCGCCTTCGG
>N_3302
ACGTGGCGATAGATGATAGTCTCTTCTGATTTTACACGAGC
>N_3303
CAGTCTCAAGTAGTAATCTTCAAACTGTATGTTGCGCCTTG
>N_3304
GTTAGTGATAGGGCCTTGGCCCCCCGATCGTTTTTCCCGTT
>N_3305
CGTTGCAATTTCCTTGACTGCAGCGTCCTCCGCCAAGACAA
>N_3306
AGGGCTCAGAAGCTAAAATTCTGATCTAAATTAGGAGATCG
>N_3307
ATCCATACTTATAAACAACCCCGTCGGAGTCAAGCCGTTCT
>N_3308
AGGACGGCCACCAAATGCAGCCGCGCTCCCCCCGTCCTCTA
>N_3309
AGCTTGAACCTTCTGGTGGTCTCGGAGTCACCGGGGAAGGT
>N_3310
AAATGTAAGGAGGTTTCGACCGGTCTATGAGGGCGCGACTG
>N_3311
GTGGATCTTACCCGTCTGAACATGCATTACAACGGCGCCAA
>N_3312
AGAAGCAATGTTCAGAGCCACTTAGGAAAAAGGACATCTAC
>N_3313
TCGAAGAGTAAATTTGAATACCCCCTGGTGCACCATGTAAA
>N_3314
GTCTAATAAGGGCAATGAAGCATATGCCTTTAAGTATGTTT
>N_3315
CTACTAAGAGTCTTTATAAACAGGCGTGCTAATAATTTCAC
>N_3316
TGGTGATTCCAAAGTCGACTCATTATCGCCGTTGACCAGCG
>N_3317
TGGTTCTCAACGTAATCCTGCCAACTACCCGTAAATACTGA
>N_3318
ATTTCTTCTGTTCCATCTTCCGGTGGAGGACTGGTTGAATG
>N_3319
ACGCTCATCACCATAAATACCTGTATCGGCCATTTTGGCTT
>N_3320
CCCACCGACGTCGTGGTGCCCCCTCCTGTTCCCAACATTTG
>N_3321
GAGATGGGGCCTATTAAAATCCTTTGAGAAGGTGTGTCGGT
>N_3322
TTCCAACATCTTTACTAAACCAAATGCTCTGTCCGCCCAAG
>N_3323
AACGGGTGCGTTGCAGCAACCATAATCGGTTGGTTGGCTTT
>N_3324
TCATCTTCGGAGCTGTTTTACCTAGGTAACTACTATTGGCG
>N_3325
GAGGTATGTATTACGATAAGCCGGCACAATAAAAAAGTGGC
>N_3326
CACACACGCGTCTTAGGTGGCAGAGTCCCAGGACAAGGGGA
>N_3327
ACTTTTGAAATAAGACCATGCCCATTAGGAGCCACGCTAGG
>N_3328
CCCGTCTAGAACCCACGCAACACAATTATTCGGAAATGGAA
>N_3329
GGAACCGACTTTCTTTCTTGCGGCTAATATTATCTCGGGAA
>N_3330
AAAAGCTTTGTACGCTACCGCATTTTAAATTTAGGCATCTG
>N_3331
AGAGAGAACTGGAGTCGGTGCGTCCTGGGGAAGGATCCCGT
>N_3332
AAAAGAGGATTTTTTTGGGCCACCCTTGACCCGAAGTTGAA
>N_3333
AACCAGTCCAAATCTGTTAGCCCGTAAGTTAATACGTCATT
>N_3334
TACGAGTGGATCAGATAACGCCCAGTCCGACAGCCCACTTA
>N_3335
TGAGTTATAGGTACGAGTAGCTGAAAATAGAACCGTTCACG
>N_3336
TTCCGTTACGTGGGTGGGGTCCCACAGTATCTCATAACCCC
>N_3337
CTGAATGCAGCGAACACTTCCTTGTTCTTGGGCCCCTACAA
>N_3338
GTATCTCATAAGACCAGAACCGGTTTTATGATTAATAAGTA
>N_3339
TCCCCAGCCTTCCCTTTCTACGACGAGTTCCAACCGTCATG
>N_3340
ACGGTCAAGAACATTATCAGCATCACCCCCCGTTATTGGAT
>N_3341
TTCCGTAAAATGACTTCGATCCCCTATTCTCGCACGAGATT
>N_3342
GTCCACTTTTAGCCTGTATGCAGGTCTGGTGGTTTCGCACA
>N_3343
GTATCGTAAGGGGCCTCTTACACGTCCAGGATTCTACCACT
>N_3344
CAGAAAGGTCAGATGGCGTGCAACGGAGGGGAGGCGAATCC
>N_3345
GATGACGACGACAACAATGACGAAATCCGGGCATAACTTAA
>N_3346
GGTTAAGTTTTTTTCAAGATCAGTCGTCGCCTGCAGTTTCA
>N_3347
AACTCTCCTGGGTATCCAAGCCGCAAACCCGTGCTCCCCAT
>N_3348
ATGTAAAAACTAGAATTATTCATTCCCGTGCATCAAAAATA
>N_3349
TAGCTGGTTGGTATGCTACGCGGTGGCCGAGAACGGTTTAA
>N_3350
CCAAAGGTGATCCGTGTATTCATTGTAGCACGTTAGGACCC
>N_3351
TGTGGATTAAAGCAGGACTTCCACTTCATATAGTGAGTTAT
>N_3352
AGGGGGGGAAAACTCTTGACCAGGATAAAGAGCCCTCGTCT
>N_3353
TTCATAGCGCCGATTAAGGACTAATCGAGAATATTCTGCTC
>N_3354
TGTAGATATCGGCCCGGATCCTCGTGGTCTTCCAAAGTGGT
>N_3355
TTTGGTCCCGTGATAGGGCACGCTTATTTGGAGTGCGATTC
>N_3356
TTAGCGGGTGCCAAAATTTACTCGCGGTCTATCAATAGAAG
>N_3357
TGTGACAATCTGGCAAGACTCACCCGCATTGCGGCCTCTCC
>N_3358
CTTTACCGGGCGGGTGTTGACAAACCGCATCACGGAAGCCA
>N_3359
CCTCAACGGAATCACTTTTTCACAAATCACATTGACCAGAA
>N_3360
GGTCGGCTTAATTCTCACCTCCGGCTAGGTCCTCAAGGTCT
>N_3361
AAGGGACGCGAAACTAGTGGCCAAACACATGCAAAATCATC
>N_3362
GACGGGAGATTTTTCGATCCCGAGGTGCGATCGATTTTGAG
>N_3363
TTTTATGGGAAAGACGGTTCCAAAAGAACCTCTACACATTG
>N_3364
CATAACTTCTCCTTTTCGCTCGCAAGTGGAGTCTTTAGCGC
>N_3365
GACGTTACCAGTAATTCTTCCATGCGGGTCAAGAGAGAAAA
>N_3366
AGCGAGAAGGCGGCAGGGGTCTTAATGACTCGCGTACGGAA
>N_3367
GAGCACTGTTAAAACGACAACAGGTTTGGACAAACACAAAG
>N_3368
TAGTGGGATTTCTAGTGAAGCAAAGCCTGTCGTGGACCGTC
>N_3369
CCTTTCTTTTCGGGCTCCTTCCCGAGGGCCCTTACCACCCG
>N_3370
CGCGGAGAGTAAACTGTGCCCAGTTCCTCCAAAGAAACTTT
>N_3371
CGTCCGGAAATTAATGCATGCTTCTTCAATGGTGCCATAGA
>N_3372
GAATAAGCCAACTAGTGTGGCTTGCCACGTGCCCAAACCCA
>N_3373
CGACTCCCGAGGGTTCTCTCCCCTAGCAAAGTAAAACCTTA
>N_3374
CACCAGCGAGATAACTGGCCCCATGTAAGGGGGAGTCCAAA
>N_3375
ATTCCCGAGCTTAAGGGCATCCTGATATGCGTTGTCGTACG
>N_3376
GGGGGCGGTAATTGCATAGGCACAATGAATGCAGTAACAGT
>N_3377
GGGGGACTCTCATTACTTTCCTCCGAACACACACCTCCTGA
>N_3378
AGTCCCTTGCAGGCTGAGGTCAAAATTATCCTTGGGAACAC
>N_3379
CGGAACTGGCTGCACCGATTCGGGGTAAATCGTGCCTCGAT
>N_3380
TTATACAATGTGTGGCGGGTCGGGCGGCGACCTTGAGAACA
>N_3381
CTGCTACAGTATATGCGGTGCCAGGAAACAGGGGGAGACCC
>N_3382
GCTCTATAGTCGGGTGAAGACGGCTTGTACTGAGGAGTTCC
>N_3383
TGCCTTGGAATAACCTTAGTCAGACCACAGCGATTCATATG
>N_3384
GGGGGGCTTGGAGACACTCACCAACGTGCGCAGGCGGGAAT
>N_3385
CCCTACCTGACGCCCCAAGCCGATCGGGTAAAAATAGAGTG
>N_3386
GATGTACCCCTAGATACGGACACTTCAATAACTGGCTCCAC
>N_3387
GGGATTTTGGGGGAAGCTATCATCAAGACTGCCTGCTCAGT
>N_3388
AGAACAGGTACGAAGGGGCACGTGGGGGCCACTAAATAGGA
>N_3389
CGTGTTACCCAATTGTATTTCGCCCACAAGGCCCATATTGG
>N_3390
CCACCATAAGTAGTCGACCGCAAAGGTACAAGGGTTACAAA
>N_3391
TCCTGAATGAGATCCCGGGACCTAGTTTGCTTAATTATGTT
>N_3392
GGCGCCAAACTGGACAGCGTCCGTATGGGCTAGGATATACA
>N_3393
CACACGAACCGGACACAGTTCAGGTTTCGGCGGGGGGTGTG
>N_3394
TAGAAGATGTTCAGATATCGCCAGGCAGGGCAGAAAAACAC
>N_3395
TGCCGAAAAGTCGGGCTAGTCTAGCATAAGGGGGCCATGCG
>N_3396
TTGTATATGGGTCCAAAGGGCGTAGTGTACTTTATAAACCC
>N_3397
AGTGGTAGTTGTTATAAACTCCACTTTTATAACCTGCGAAA
>N_3398
CACCTTATCCCCTAAACGCACTTCGGACTACCGTGATATAG
>N_3399
CGAAAAGGCGACCATGTCCCCGGCACACCTCCGTTTTTCCG
>N_3400
ATGATACGTTCAGACAGAAACAGGTGACCCCTTCAATATAA
>N_3401
AGGACACATTGCGATACTTCCGTATGCCGCCATACCCGACA
>N_3402
ACACGAAGGTCACATGAATTCACACGAAGAAGAAATATGCA
>N_3403
GAGTATAATTACGATTTATCCTAAAGGGTTTGTTGCAGATT
>N_3404
AACGATCCTAAGGAAAGGCACAAAACGAGAGACCCTACACC
>N_3405
GGCCGATTAAGGCGGGTTAACAAAATATGAACGGAGGCGCG
>N_3406
GGATGTCCGTTCCGGGAAGACTTAGGGGCTCAGCACGCATA
>N_3407
GTTAACCCGTTTACTGGTTCCTAGGGTCAGGAATTTACATA
>N_3408
TAGTGGAGAACTATGAAATCCGACTCACGCCTGTATAGCAA
>N_3409
AATTAGTCGGTTTGTTTGGTCATATGGGGGACAGAAGCGAC
>N_3410
ATCCCTGGAAGATGAATGTGCTGATCTCAAACACATGTATG
>N_3411
TAGGTCCAAGGCGACCAAGACCCCTTATCTTGGAAGCTTCT
>N_3412
TCTTTGTTTCAATGCAGTAGCAGCCGCTAACCCGGGCCGTC
>N_3413
CTGTCCACGAAACTGTACAGCTGCGGGGGGGGGCACTGGCT
>N_3414
TTGACCTCGCTTGGGGAAATCATTAGCGGCGCCGGTTAGAT
>N_3415
CCATGCGATACAGGAACTAACCTTGAATAAGCATTTAGTTA
>N_3416
GCCGCCCTGATCTTACACCACATTTTATCCCTCGCGGATAT
>N_3417
AGGAAGCTTGTAACCTTGGACGGTACTTACCTTGAGATACC
>N_3418
TAAAGTTTTCGCATCTCGAGCGATGGACTATTACACTTACC
>N_3419
GTTTAATGAGGCCTCCTCCCCAGCGTGTATCACTCCGCGGC
>N_3420
GCACTTATAAAGTATCGGTACAAAGGCACGGGTGCCCAACA
>N_3421
TCGCGGTTGTAGGGCGGCTGCTTATTGTCATAAACCAAAGT
>N_3422
GTGAAACATCTGTCGCTGTACAGGAGGCTATCCCCAGGGAG
>N_3423
AGTACATCACCCCGATCTATCAGGTTCCTGTGATTCCATGA
>N_3424
CGTCTGCCAGCGGCAATATGCCAATTTTACCCTTACACTGG
>N_3425
AAGCACCTACCTGAGGGACGCTCTCTCCATTGGGGTTGTAA
>N_3426
AACTACCCGTTCTAGAATAGCGATTCATCGTATTAACGTTT
>N_3427
AAAATGGAGCACCCTGGGGGCCACCGCCCCGATAGCAACGT
>N_3428
GACCGAAGCTTACTCTCTCGCTGCAACCCACTGTCCCCGGG
>N_3429
ACCCTTCTATAGGCATCCCCCTAGATAATACTGTATCCGTA
>N_3430
GTTTCTAAGTATGAGGACGCCTCCGACGGCCCCGCCAGAAT
>N_3431
TATAGGAGCTGTAGTGCTCTCCGAATACCACACGGAACCTC
>N_3432
GCCGGGTAAGACGGAATCGCCTGCGAGGGGTTTGGCAAGAT
>N_3433
TAGCGGAGATGCTAACGTGACCCTTGCGTTCCAAGAGGATG
>N_3434
GGCCGCGAGAGTGCCAAGTTCCCTCCGGAAGCCCGCCTTAG
>N_3435
ATAAACAATGCAGTCGAGCCCAGTGTTAATGGATTCCACTA
>N_3436
GGATACGGGCCGTGGTACGACGACCCTGGTCGGTATATAAC
>N_3437
GGATCGTGGGTATTATTGGTCTCATCTTACCAAACTTCGTT
>N_3438
CGAGCGGGCCGTATGTTCTCCTCCTAAAGTGAAAATAGATG
>N_3439
TCAGTTACAATATCTTTCGGCCGAGAGGGCAGGGCCGTCCT
>N_3440
AGCCACCTGAAAAATTGGATCATCATTCCTCTACTTTATTG
>N_3441
AGGGAAGGCTATTGTTCTTCCCTGCCTCCGTGGTTCCTTTT
>N_3442
AGTCGATATAATGGACCGTTCACTGTTACTACGATACTCTT
>N_3443
AGTTTCACACCTTGAGATAGCCTAAGCTCCGGGTCGTGACT
>N_3444
CGTTTTCAAGAGCATCTGGCCAAAAGGAACATTTCGTAGCG
>N_3445
ATTAAAGCTAGGTAAGTTGTCTGACCCTTAGCACCTGGCCC
>N_3446
TGTGTCACAAGAACAGGCTTCCCGTGAGTGCTCAAGGGGTG
>N_3447
GCCTACGGCCAATTACCCTACTTCCCAGGAGCTTTGAGTTT
>N_3448
GTCTTAGGCTGAACGTGTACCAATACACATCCGTTCCGGAT
>N_3449
GTGTCTCTGAAAAAACACCGCTAAAGGACGGGGGGTTCCAC
>N_3450
CGGGATTGAGACTCGCTGAACGTTAAGCCGTTTATGGCTTT
>N_3451
AATAAATAAAATCCGATGGCCTCAATCCGCCTCGCGAATAT
>N_3452
CGGATACTTGAGAGATTAATCTTGATTTTGATTACGCTAGG
>N_3453
CCCGCCTGTCCGCTCCCGGACAATCACGGCAGTGAGCGTCA
>N_3454
TCGGATTGCTCTGTAAAAGTCAGGAGGGGAAGTTAATGGTG
>N_3455
TGGACAAAATCACTCGTCGTCCGCCGATTAGTCCCAAACGG
>N_3456
AAGGCCCATGAGAGTGTTATCTTCGGTCCTCCCAATGTGAA
>N_3457
CCGCTCCCCTACTGTAAAAGCTTATCTACAAGGAACTCTCC
>N_3458
TTTACTATAGCCTATGAATACTGAGACCCCCATCGGATACA
>N_3459
TCTGACTCCGCCAGTCGAGGCATGGAACTAGCCTGTTGACA
>N_3460
TAGGCATCATATCGACTGCCCCGACAGGGACAACATAGGAA
>N_3461
CTAAATAGTCGACCGTATAGCTGTGACGCGTCGGGGGGACA
>N_3462
CAAGAAGGATGTGACAGAGTCATTTGCCCTAAATGTGCGTG
>N_3463
ATATTGAAAGACAGGCGGTTCCACACCATGGGACCCGTTAC
>N_3464
AATCGGCGTGTGCCATCACACTTAGGAGCCGGCGGCATACC
>N_3465
TTTTGAACTAACTTCCGGCACGCGATACCTGGATTGGTAAT
>N_3466
CAGTTCCTTGTATTTCGACACTAGAGGGACACTGGAAATAT
>N_3467
GATCTAAAGGCACTAGTCCACAGAAAACGGAATTTCGTCCT
>N_3468
CTCAGAAATGTTAGCTCCGTCTTGCACATAGCGGATATCGG
>N_3469
CTGTTCGCTGACAAATCTGCCGTTGGATGAATAGGCACTTC
>N_3470
CTATCCTGGGGTATTAGCGACCAGGAGTTTCGAAGCAACTT
>N_3471
AACCTATAATATTGCGTGGTCTAATGAACGACCTTCTATCA
>N_3472
CGATTGGGCCTTTGCGAATTCTGAGCAAATCCGGGAAGATA
>N_3473
CAGGCTCTCAATGCTAAGTTCAAGAGCCAATGCCTCTCCAC
>N_3474
GTCACTTTTTAGGCGGGGCTCCCCGATACACCACATGCGAC
>N_3475
ATTTTTCGTCTCGCCGTGCTCCCTTGCCCACGCATTACAGC
>N_3476
CGCTTCCTGTTGTTACCGCGCTTATCTTCCCATTACAGGCT
>N_3477
ATTTAAGACAACCACATCCTCCCTATCGGCAACGAATCGAG
>N_3478
AGGGACCTTAAAATGCGGGGCTATATTGCTTAAGAGAAAGC
>N_3479
AGAGTCCCTCCAACGCAATGCAAAACAAGAATCAACCTCAC
>N_3480
GGGATTTCTTGCCGTGAAACCTAGCTCCCTAATGTGTTGGT
>N_3481
CCCCCGCTGGGGGGGTAAATCTAAAATTGCTTGACTACTGC
>N_3482
GAGCCCTTGACCTTCACAATCTTCAATCACGTTATTTGGTT
>N_3483
TGGGGAGCCTAGGTTATGGACACATCAATACGTTCTACAGG
>N_3484
CCCCCCTTGGCAAGAGCGCACTATGGAACTATGCATGTGTA
>N_3485
GATGACCAGTTGTACGTGACCTATGGCTTTGAACATCATAA
>N_3486
TAAAAGAAAAATGGTGTTGACGAGCTTCATGCGGCGGAGCG
>N_3487
GGCACAAGAAAGCATAAATACTAGTAGTCCACTACTTATTT
>N_3488
GAACAAGTAACGGTGGGGAGCGGTGAGCGAAATCTAATCTG
>N_3489
AGAAACTGGACTGCGGGTCTCTAGACAGTACCTATAAGAGC
>N_3490
CGACGGCCCCTGGGGCCGACCACACGGGTAAAGCGTTTCTT
>N_3491
GGTCCGAAGAGCTCTATGCGCATGCAGCATACTCGGGATTT
>N_3492
TTAGTTGATTCGTTCCTAAACGACAGTCTGATTGAAGCTAA
>N_3493
ACCAATTACAGGCGGTGTACCGTTTTTGGAACTGATTCGAG
>N_3494
AAGGGTGAGTGTAAGGAATTCTGGTTAAAAATCTATCAAGG
>N_3495
AGTTAGTTGTGGGAGCGTTGCTGCCGCCTCGAATTAACAAC
>N_3496
AGCTTAGAGCGGGCGTAAAGCCTGTGGGAAAATGGAACTCT
>N_3497
TAAAGTCCAATCCTTGTCTTCCGACTACTGGGACTCCTGCA
>N_3498
AGAGAAAGGCGCGCCTATTTCTTTAGTCTGGCATTGGTGGT
>N_3499
GATTTAGGGACCAGTCATGTCTCTTCAAGATCTATTCGAGG
>N_3500
AGTGTGAACGTTTTAGTGGGCTACCAGCAGGAATGCGAATT
>N_3501
TCTTCCCCCCGTTGAAGTTGCCCAAGCTTCATCAGCTACTC
>N_3502
TGTGTTAAGCTCCGAGTAACCGCGAGGTAAGTTCCACGTGT
>N_3503
GGCAAATTGTCTCCCAATATCACACGCGTAGGCCAATTGAG
>N_3504
GACTAACATCCTATTCAGCCCTCCTACGTGGTGTGACGAAA
>N_3505
ACGGTTATCCCCAGTGAGTTCTACAATCAAAGGGTTACTTA
>N_3506
CCTAGGATGTGGTCAATAAACGTTTAGTTGAATCGTTTATC
>N_3507
GTGAGTGTCGGATGATTGGCCGGCGGACAGCAAGCTAATCT
>N_3508
GTAGTTGCTCCTGAATGAGCCAGAAGGAGCGGTCTCGATAC
>N_3509
AAGGCCTAGCCGAGATTCAGCAATACTCTCCTGATTACCTT
>N_3510
CCAAACGCCTAACAGTGGAACATATTTTTCGTCCGAGTGTG
>N_3511
ATTATGGACACCTATCATATCAGGAGAGTGTTGTACGGGGC
>N_3512
AGGGCAAAATTGGCGACGTGCCTTTTTAGCGTTAACCGATA
>N_3513
GAACGAGTTCAGAGCGATAACCCCAGCAAATGCGCAGCGAC
>N_3514
TGGACAAAACTAGGCGCGAACGAAACTTTCCTCCACGTCGT
>N_3515
GATCGGGAAAGCTCTGCACGCCGCACCGACTGCAGATTTAC
>N_3516
GACACTAACTTATTGCCACCCCTATGGGGTTAACGATGCGC
>N_3517
CCTTATTCTTGGTCGAAGGACAGTTTGAGCGCCCGAAAGTT
>N_3518
AGCTGAGAATGGTCACTTTTCTAAATACTCTAGATCCCTCC
>N_3519
CCTGTGCACCCCGCTTGTAACATTCTGTGAAGGAGGTTCAA
>N_3520
TCCCCGTGTTTAACGCCAGACGCAGCCAGACCACTACCGGG
>N_3521
AGGCGACGAGCAGGCCCCCTCGGCAAATACTGGGCAACGTT
>N_3522
AATGTCGAAATAGGAAACGCCGTAAGCTACCCCCCTAGTTC
>N_3523
GAGGGCGTGTATAAAGTAATCCCTGATCGTTTTAGCCTCCG
>N_3524
AGATATAACGGAGGTGACAACTGGCGTTCCTACCCCAGCGA
>N_3525
AGTAATAAGCTCATAGTACACTCGCCCCAAGGTCGATTGGC
>N_3526
CGGGTCCTGCTCGTTGAGCGCTGGGGGCAAGGATCTGCAGT
>N_3527
TATATACTATAGGGGGGAACCCGAGGTTTATACGGTCGAAG
>N_3528
CAGACGGAACATGAAGTTGACTTTCCGGCTAAGTTTTCATT
>N_3529
TGGCCCTCATTGACATAATCCGGATGAAATGAGTTCCCGCT
>N_3530
TCTCCGAAATACAGATGTCACTGTGCCGGATTCAAGTTGTC
>N_3531
ACAGGTTTACTCAAGTATCTCAACCTACCGAACGATCGACG
>N_3532
TAATATGTCGTCCTGCCGTCCGGACGACGGTGCCGAACCCT
>N_3533
GGCGATCAAAATTAGTTTCACCCTTTACGGGAACTTAATGG
>N_3534
AATAGTGAATTAAGGAGTGCCAGTGAGTCCGAAATATTGTG
>N_3535
GCTCCCGATCTTTTTTTTGACGCTTTAGGGTTTTCTTTGTT
>N_3536
GGATTTCCGTTAAGTAAATCCTCAGACCTAGGGGTAAATTG
>N_3537
TAGGGCGACCTCCAAAGGGTCTTAAGGCTTTTGGGTGCATC
>N_3538
TCGTGCTCCGAAGGTGTGAACATATCGGTCGCGGTGTCCGG
>N_3539
GGTAGGGCTTACTAGGTATGCTACGCCGAGCGTCGTTAGAT
>N_3540
GGTCCGGTAAAGTGGTTGACCTGGATTAAAGGTGCACGTCG
>N_3541
CGGTGGAAGTAAGTAAACTGCAATTGCCTGAACTGCTCCTT
>N_3542
TGCAGCCGTTGGGAGGTGTACGAGCTGATCAGCTGCTGCCT
>N_3543
TAGACTAGGTGATGTTGTTGCTTGGGTCTCATATTAGGTAG
>N_3544
GAAGTAATAGCTCAGAACGCCGGACCTTTATAGTTCAGTAT
>N_3545
CGGCGAAATGGCACTCCTTCCACTCTCTACAAGCATACATA
>N_3546
GGTAATTCTTGAGTAGATCCCAGGAAAGATATCGAGACTTA
>N_3547
GAGTGGAACCCGCTGCGGCCCCTTGGGTCAGCACAGGAGGC
>N_3548
GGGGGACTGGGGGAAGTCGCCATACGCTACCGAGGGCTTCC
>N_3549
AGCCAGCCACCGGCATTGCGCGTAACAAGTCCAAGGCCGGA
>N_3550
TAGTCCGGTTCGGGGCCATACTGAGGCTCTCCAAGCCGTGA
>N_3551
AACGCAAGATACGCTGAGAACGCGCTAGTCCCTGTGAAGGC
>N_3552
TGAGTCGGACGCGGGCGCGTCGGTGTAAAATCCACAGAGGG
>N_3553
CCGCAATGGACAAAGCACAACATCATGATCTAAGGTATTGT
>N_3554
GCAGATCTGTGGAGGGTGTGCGACTTTAGAGTGAGGTCGGA
>N_3555
AGGAGGATTAAAATTTCGGACGGACAAAATATAATACGTGG
>N_3556
AAGGTTACTAAACAACCTTTCCCGTTGCGGCGAGGAGTAAG
>N_3557
ACGGACGAAGTGTTTCGGGACGTGGTTGGCGGTGTACCCTT
>N_3558
TGTCGTTTGGTAAAGCCTATCCTGTGTTGGGGTGGAGCGAA
>N_3559
GGGCCCCATACACTAAATACCGGGTTCCCGTCGTCGAGAAA
>N_3560
GTGCATTTTTGGAACGGGAACAGACCTCCTTGGCCGGGCAG
>N_3561
GCCGGGGGACAACGATTACACTGGACCGGGTATTTATGTTA
>N_3562
CAATACGGCAGCCACACTCACTCGTCAGTGTGTACCCCTGG
>N_3563
GTTCCAAGGGCCCCATATTACTAATTTCGAGTGAAGCGCGG
>N_3564
GAATTGGATCGCTGTTAGCCCGCAGATGGGGCAATCATTTA
>N_3565
CCTGTAATTATTCAGCGGGACATCGCAGTGTGACCTAATTA
>N_3566
CGATCGCCAACCCGCCCCGCCCACTTCGCGTATCCCCCAAG
>N_3567
TTTACCTGGAGTTTTGAGACCTGGTATGTATTTCAGCAAGA
>N_3568
CTCACTTTTGGTCCATATCGCGTCGTACCACTTAAGCTCGG
>N_3569
GTAGTTTAAGTTGATGCTGTCAGCATTCACGAAGAAAAAGC
>N_3570
CACAGGGGGGCTTGCGTGGGCTACGCACGGGGCGAATTCGT
>N_3571
TCCCCCTCTTATTGAAATCGCATGGTGAGTCCATACATTAC
>N_3572
AGGTAGCGTGGGCTAGTAACCACAAGGTCTGGGTATTAAAA
>N_3573
AGGGGATATAATCATGTCGGCCTGGACCCATTTGACCAGGG
>N_3574
GAGCCCTGATGATGGTATCACTGAGACCCAACGCTACTGAG
>N_3575
GCCCTCCACCTCTTGAGCTACTTGGGTGGAAATCCAAAGAG
>N_3576
TACCTCAACACCAACCTTATCATCTAATAAGGATGTTCCGA
>N_3577
GTTTTAAGTTGTCGATTTGCCCAAGCCACCAGGCTCAAGTC
>N_3578
GACTTACGACCTCATAATATCACTAACGTTACGCACGAAAA
>N_3579
TCTAGGTCTACTTGACACCTCTGTTAGGGGCAAAACAAATT
>N_3580
AAGATTTGTGCATCGAGCCGCTAAAGGGGCGGGGAGGATTA
>N_3581
TAATTAGGGATGCAAAATAACATATTTTTCTTCGTGCCCGC
>N_3582
GACTATCTGCGCGACGTTGGCTTGAGAGTATGGGGCTGAGA
>N_3583
CCATCATGGAGTTGAAATACCGTCCAATTCACCTGGGCACC
>N_3584
ATTTTCAAGTTTTCCTTATACCGCACAAGCCACATTTTTAC
>N_3585
AGCCGAAACATTCAGCGAAACAGCCGATCTTATTAGCCACG
>N_3586
ACAAAACCCGTAGAGATTAGCGCCTCATTTACTGCGACCGT
>N_3587
CAATCGCCAGTCTGGATGATCTAGGTAGGTCCGGACTTATT
>N_3588
AGTGGATTGTCGAGCGCGGGCTAGTTTACCATTAAAAAAGC
>N_3589
GTCAAAGGAGAGCTAAGATGCAGTGCCTTCAACCAAAGCAA
>N_3590
AGAATAGCGGGGGGTTCGTACAAGTGGGGCACATGGGCTAT
>N_3591
CGTGGGTGGATCTACTGCGGCAATTGAATCGAAGGCATTCT
>N_3592
ACTTAAGTAGACGATCAGCCCGTGGTCATGGGCTGTACTTG
>N_3593
GGGCGCTATGTATAAACCTGCGGCTGTTTAGTGAAGATGGC
>N_3594
ATTATAAACGACATCCTAAACATTATTCCTTCTAAACGAGG
>N_3595
GGTTTCATGAAGGGAGGTCTCATGCTCAAGGATATCTACGG
>N_3596
CATTAAACTTGGGCTAATACCCAGATCCCACTCCAACAATG
>N_3597
GGAGACCCGGGTAATAAGGACGCGGTTTGAGCCCAACTACG
>N_3598
AGGGGGGTGCTCTGCAGGGCCCATTTTCCACATCGCAAACC
>N_3599
GGTGCGTATCATACAAGCGTCCATATAAATGCTGGGAGCGT
>N_3600
TCGGAAGGTAAATCGGGATGCGTGTCCCCGCGTTTAATGGA
>N_3601
ACACAATCACGTAATCTGGGCGGAACGGGTGGGCCCCACCT
>N_3602
AGCGCCACAGGTTGGCTCGGCCCGTGCGTTTAAAACGTCGG
>N_3603
AAAAAATGATAATTGGGAGTCACCGAACAGGGGAACCTATG
>N_3604
GTCCAGGAATGAAGAGATCACTAAACGTACCCCGCTGAACA
>N_3605
CTACACACTAGGGCGCGAACCGCTACTATAGTTATGTTGGC
>N_3606
TGGTCGCCGTCATCAGTAGGCTTTAGACAAGGCCGCATCCT
>N_3607
GGTTATAACCTCCCATGCGACGTTCTTGTGACCTTAAAACA
>N_3608
ACAGGGAGATTTTCGAGCGTCCGACATTATGAGGTTCAGCA
>N_3609
TGTAATTATGAGTAGTGTAACAAATCTTCCTCTACTCGCAG
>N_3610
AGATCTGATTTTAAGGATTACGATTTATACTAATGCCAGCA
>N_3611
GTCGCTCATCTGGACATTGACGAACCCCTGGCACCCCTTTG
>N_3612
AATATAGATCCTGATAAATTCTGTTAGTATTCACACGCTGG
>N_3613
TAACTTACCCGATCGACAACCTCTTGGATCGCTCGGACGCA
>N_3614
ACTCTTATCACGCAAGAGACCGGCTGTATTTACACCACGCA
>N_3615
CGGGATTTTGCAGTTCAGTTCGAAGCTCATACTCCCCGAGA
>N_3616
TACGTTGGCATGTTTAAAAGCTAAGCGCTGTAATACATCGA
>N_3617
CGACTCGCGACATTATGATACATTAACTAGTAGCTTGAACA
>N_3618
GTAACTCTAGAATTCAGACGCTCACAGGGGATAGCGTCTAT
>N_3619
CATGCGGGGAGGGGCTAATCCGTTCCCAAGATATTATATGG
>N_3620
AAAAAAAACGCCCTCTCCGTCCATGAATCGACAACTACCAT
>N_3621
TGAGAAATCAAAGAAATAGCCACCCTTTGGGCCTCATGAGT
>N_3622
TCCCCCGCGAGGGCCTGTCCCGGCGTCGAGGAACCAAGCAT
>N_3623
CCCGGAAGTGAAGACGCCTACCATCGCTACGCTACAGAAGT
>N_3624
TCCGGCCCCTCGGCTACTGTCAAAATTATGAACGAAACTAT
>N_3625
GAGAGTAGTACATCTCAAAGCTAGACCAAACATTCGCGATA
>N_3626
TTTCTATCCATTAAGTATGACCTCCCAGTACAATAATCGGA
>N_3627
AGTATGAATGGAGGCGGTGGCGGTTTCGCGGTTCTTGCCAA
>N_3628
TGCGGGTAAGTGAAAAATCGCTATTCCCTAGTATCATATTC
>N_3629
GCTGGCGAACGGCCATGTGACCTACGCCTTTCCACCAGATG
>N_3630
AAGCTGGAGATAGCCCAGGACCCTACACACCGCACTTCTCA
>N_3631
CGTTCGATCGCGCATCCACTCGCTGCCGGCGGATGGTAGAG
>N_3632
GCATTGGACGTGACACGTTACGGCAGCCAAGATCTTAGGTG
>N_3633
ATACCCCCGAACACTTATCCCATGGTCTTTTACAATCAGAG
>N_3634
TGATCCCAACTCCTTGATTACGCATCTGGTCCTTCACGTGC
>N_3635
TGTTCTGTACTTGATGATAACGGGCCGACCCTTCAGTCGAC
>N_3636
GGTGTTTTCCTTACGGTCAGCTTGCCTTAAGTGGCATATAG
>N_3637
GTGTTACCCAGGTAGATTTCCTGAGCTCACGTTAGACGAAT
>N_3638
TATAAATTAGCCGATGAGAGCATGGGATATTGGCTCATAAC
>N_3639
TTTAGAGGGCGACCCACAACCATCTTCATAGGACGCCGAGG
>N_3640
AAATTCACACTGTTGTATCTCTGCCGTTTTAGGAGGCCTGA
>N_3641
TAATCCCCCATTTTTGTAGGCGATGTCCGCCCGCCAGTCGT
>N_3642
GAAATAGCATCGCAGTAAATCGTAAGCGAAGGTGGGTTTTT
>N_3643
AACGTATTCGGATTTCCTGACGACGACCACGCCATGCCTGA
>N_3644
CTAATTGGTCTCTTTCACTTCGTAATAACTGGCGAGATTTC
>N_3645
TATGGTTATGGAGGGAGAAGCTGGTGGGCCAACAATTGTAT
>N_3646
GGTAGGACCATGCGCGAGTTCGTGGGGCACACACACTAAAC
>N_3647
CCAGCGAATGAAGCCCCGAACTTTTGGCTCTCAGTGGGCGT
>N_3648
GTCGGTTGGGTCCGTAAATACAAGCTTCAAATAAGGGTGCT
>N_3649
CTAGCTACGTCCCAGGAAAACAGTGCTTACGTTTTCTCTCA
>N_3650
ATAGTTCGTGGTCGTAACCGCAGCAAGGAAATTGTGCCGTT
>N_3651
GGAAACCAGGACCTCTACAGCACCGGCTTAAAAAGCACGAG
>N_3652
TGCGCCCAATTCACCCGAGTCATCTCCGTGCAAACCGGACA
>N_3653
TGGGCGCCAGGCCTAGTCATCTATAGGCTATTAAGCTGGTT
>N_3654
GCACCTACTACTCGCAGGCCCAGGCCATTATGAGAATTTAG
>N_3655
GAAGCCGGAGGGGCCAAGCGCCTTACCGGAGCGAACCAGAA
>N_3656
CAAGTACGCCTAAATCGCCTCCGTTCTTACGCCTGCATAAC
>N_3657
GTTTAATGTTACGGGGTGATCCACCCGGGTGTACGAGAAGC
>N_3658
CCTAAACGCAGTGTTGTTAGCAAATCGCCAAGTTTTTGTTT
>N_3659
ACTGGGGTCCATGTGTACGTCCATGCCCACCCGCAGATCTA
>N_3660
GCGAAGAGTGGTAACATGCCCTTATTGCTCACGCGGTGCAA
>N_3661
TGTCCTAAGAGTTGGGCCCGCCCCTACAGCGGGGATTCTAG
>N_3662
GGCAGCCCGCTGTAGTTGTGCTAGGAGGCACGCTGTTGGGA
>N_3663
GCTAATAAAGAACTGTTGGCCGCATCTTTTCAATGTGAACG
>N_3664
TTGGGCTGAACTAAACAAAACAACATTAATGGGGTCGATGG
>N_3665
CCTTGATATTCTCTTTGTTACGTCACCTATGGAAGAGTGTA
>N_3666
ACAGACCGAGGGTTCGCCACCCAGGGACTCCCCTTATTGAG
>N_3667
GGATTTATCGGAGGGCCTATCCCGTAGGGATTAAGACCAGT
>N_3668
AATTCTATACACGGCAAAGACAGAAGATATTGTATTCTCAC
>N_3669
TCTTGTAATCTGCCGGAATTCTACGGCCCAAACTTTTGTGA
>N_3670
ACGATTTCTCTGCATGTAGTCCTAAGAGTAAGAAGGATCAT
>N_3671
CCTAACTGACCGACATTGGCCCGCTCGGTCTACCAGTCAAG
>N_3672
TTTTCCTACACCGAGAATGGCCATTTACACTTCGACTGGCA
>N_3673
AAAGTAAACCTGGCTGTGTACTAGAACATTGGGAATAGGTG
>N_3674
AGTATTGATACACTTCAGATCATGCCCCGCTGTCCAACATT
>N_3675
TCAAAAGAGAAGTCGTTAGGCAAGGAGGAGGTTGACAGCCT
>N_3676
ATCACACCCAGAGCGGCAGGCGGCGCGATAAATCTAGACAC
>N_3677
GGTTGTTTCCCGCTTTCCGACGATAACTTGAGCGCGGCCGA
>N_3678
CTCCGTGTGGTGGTTCGGTACTAATAGTACAATGTATAACG
>N_3679
AGAATTTGTTTAAGTTCTTGCAGGACCTGCGGTTCAGTAGT
>N_3680
CAGTCAACGTGGATTGGTATCTTTCACCGGGACTTAGTACT
>N_3681
CACCTTGGAATTGGCGCCATCTGCAGACAGACAGTGTTAAA
>N_3682
TGGTGTGTGCCCTCCCGCGGCGACTGTTGTTATTAAATAGT
>N_3683
AATTGGCATGCAACCCCCGACTATGGTTTACGGAAAAGTTA
>N_3684
TGAACGATTGAGTCCTTGTGCCCCCTCTAGTGCAGGGTTAT
>N_3685
GTCGCGTCCGCCGAGTTTTCCCCTAATCCCTTAACTGAAAA
>N_3686
ACTTACTGCTAAACTCATAACGTAGGAACGCGAGATGAATA
>N_3687
GGAGAAACTTACTATGGTCTCACGAATACACAAAGGGCTCT
>N_3688
CCCTGTGCGTGCCCGTGTAACGATGAAGGTTGGGCGAAGCC
>N_3689
GTACAAGGAATGGGGGGGAGCTGTAATGCACCGGTCCGCGC
>N_3690
ATCACAAGAACTACTACCAGCTATGGAATGCTAACACGAAT
>N_3691
TCTCTGAGTTAATTCTCTCGCTTATGACGCAAGGCGCCAAT
>N_3692
ACAAAAGATATTACTGTAAACAAAGAGCGGACAGTCTTTTA
>N_3693
CGACCCTACCCCCCGGCATACCAGCCCGCTACTCTGAGACT
>N_3694
TGAGCGCGGAGTATGGATGTCATTGGGCCGATTATCGTAGT
>N_3695
AGGAAGTGAAAATGGCTAACCAGGTACTCACGTGTCAGGAA
>N_3696
GCGATATGGATAATATTCATCTGTCGCCCCGTGGCTAAGTC
>N_3697
CCTGTGTGCTCCTTATTTGGCTCATGATTTACAACCCCACT
>N_3698
ATAATACCCCACCTCCACATCAATGGCACCTAAAGGAGCAC
>N_3699
GCAAACCGTAGCAGTAGAGTCTCATGAGTGTCTCTGTGGCA
>N_3700
TTTAGATTAGTGTACAGGGTCACTACTATTATAACTCACCA
>N_3701
CTTTTCCGCATGAGGCTAATCTGAGGTAGTACTAGGTCCAC
>N_3702
AAAAGGACCCGGAGGAACGTCTGCTTGCATCATACGTGATT
>N_3703
TCTCAGTGAAGACGTCCCGGCAAGTACATTCGTCTGACGGC
>N_3704
CAGGGTAAACTCGACCAGGGCTTCACTGAACCCTGTAAGAT
>N_3705
CTGAAAAGGTAACCATACGTCATAGCGGTTTTCACACCCCC
>N_3706
ACCACGAGGACAGGTGTTGCCGCATGCATAATTACCTAGAG
>N_3707
TCCATAGCCCAACGAGAACCCGGTGAAATGAGCTTTTTAAA
>N_3708
AGTTAGTCGCAGTGGGTGTGCGGAGGAAAAGCGAACGTATT
>N_3709
TCCGACCATAGCTTGTGAAACTTAATCGGACAGCTCCTAGG
>N_3710
TTGCGGGCCGTCAAAAACCTCTTCTGAGTGTTGTGAGGTTA
>N_3711
AATATAGGGCCACAGTTGGTCATGATGTGACGGTCAGAGCC
>N_3712
CGGCCCGGAGAAAGCGTCAACAACCTAACGCTCCTACCCTA
>N_3713
GACTAAGGCCCGCGCGGAGTCAATGATACGGCCTGTGGTCT
>N_3714
TGATCTCATCTATTCACACACAAAACGCCTTGCCCTAACTA
>N_3715
ACCTGGGGCTATCTCGCAGTCCCACAAAAAGTAATCGGTTT
>N_3716
GCTATATTGGCAATATGCCACTGTGGTTTGGGTGGCGGCGG
>N_3717
TATATGGGATGATTTAAATTCTTAGGGACCTTTTCCTTGTG
>N_3718
TCCGGAGAATTCGACGCGTACGGGGTAGTTAATTGAGCTCA
>N_3719
GCAAGTATAGGTGTTGATAGCGCGCGTGACTCACTGCGGGA
>N_3720
GCACTTAAGGTCATGATTGCCCATAATTGGATCTAGGTTGC
>N_3721
AGGGGACACTTCGATATCCTCCTCGCTTTTAGTGTAGTAAG
>N_3722
CGGTTATTAACGGCGGACTTCTGAGGTCCGTGGGTGGACCC
>N_3723
CTTAAACGGGAAGCTAGAGTCGCCAATGAATTGGCACACCC
>N_3724
AAAGAAAGTATGCCTTTAGACTGCACACAAGTACATTCAGG
>N_3725
GGGTCAAAAGCGGTGGAGAGCCAAGGGTATTCCGTACTTTG
>N_3726
TAACTGGTAAAAGCCTACTACAGACGCTATTGGAACTACTG
>N_3727
GACCGCATTAAAAAGTCTGTCCCCCTCCTTTATCGGTCTCT
>N_3728
GCCGGACAGGGGGCAAAAATCCTTCGCCCTTCGTGAGACAA
>N_3729
CCACTATCCCCCTTGGATCCCAAACGTGAGAGAGGGGGGTG
>N_3730
ATTATTTGAGCGCTCATGAACTTGGACACGCAATTTGCGCC
>N_3731
ATCGAATTGGAACACTTGTTCAAAATGCTCCGTTTCCCGTA
>N_3732
TTTCGGTGGTTATTCTATTCCTCGTCCGCATTTAGACATCC
>N_3733
CGTGCTTCACTCATCCTTTTCCGGGAATAATAACGCGGTAT
>N_3734
AATAAAGCGTTGCCTTGACGCATCTGTGTAGCAGGATTATA
>N_3735
CGGTTACTTTGCCGCAGAGCCCCTTCTGAGGCTGATTTTCT
>N_3736
TATAGGGCTTTCTACCCCGACTAACCGCTCCAACCGGAAAA
>N_3737
ATACTAAGAACATTTACTATCAAGTAAAGACTTATCCGGGA
>N_3738
ACCGTAATGCGAGTTGAGATCGAGTAGTACCCCCTTCGAAA
>N_3739
GGTAAAATCGCAGGTATTATCCACTACCCGTTAATTGCGGC
>N_3740
CTAGTGTGTCGTTGATACAGCTCAACTTCCCGCCCGTTGCT
>N_3741
CCTTAAAAACGGCGGGCGGGCGTCTTCGAAGTCCCGATCTT
>N_3742
GCCCTCCGAAAGCCGCATTACAATTAAGTGCTGGCATCCTT
>N_3743
CAATACGATGGATTGCATTGCAGGTCACTTGTGCTTACATA
>N_3744
CCCCCAAGCGATGTGTCTGACTGAATAGTGTAAGGCCGTCA
>N_3745
CCTACGCTATACTAGTGGTTCGTGGACGGTTTGAGAGTGGG
>N_3746
CCAAATGTCCCATACATGGCCTTATAGCAACGATATCCAGC
>N_3747
ACACTTTTAAGCCATCCGGGCCGGATGGCCTATACGGTGTT
>N_3748
ACCGCTATACATTGCCAGCCCCCTGGAACTTAGCCCATACT
>N_3749
GAGTGGGCGAGCAACACAATCACTGGAGGGAGGGGTAGTCT
>N_3750
CCCATATTTGGTAGACCTCTCTTTTAGCCAAAAGCGAAAAA
>N_3751
CTAGCCGGATAATGCTGGTGCAGTATGCTTTTACCCTCAAA
>N_3752
TTCTGCTTGCGGGGAGTTACCCCGGATACCAATGGAATACA
>N_3753
ATACTAAAACCGTCCACAAACGCTGGGAAGATGTCCCTCCG
>N_3754
TTTAGCCGTTAGTGTACTGGCACGGCGATTCGGAATCAACT
>N_3755
TGTTTCATGTGACCAGTACCCTATATTACTAACCCGACCTT
>N_3756
GCAACTGCAGACTCACGTAACTGAACATTATGGTGGGTATA
>N_3757
TGTTTTCTAGCGGATCGCATCGGAATATTATCTAATCTGTT
>N_3758
TATGATGACTGACACGGTGCCCCAAGCTATCTATTCTAAAA
>N_3759
GGGTTAAGGGTTTGCTACCTCCGATGATTCCTGAGACGTTT
>N_3760
GGACCGGAACGCAGAAAGCACAAGAAGACATAGATGCTGTG
>N_3761
GGAATTGATAGTCCCGCGGACTGCAGCACGGTAGAAAGGTT
>N_3762
CAAGGGTAGATAAGGGGTACCTCAAGCTCTTTACAGTGTTG
>N_3763
GAGGCAATGCTGCCCCAAGCCCAAGGCATGGCGGCTCTTTT
>N_3764
CGTAGAGGCTTGGGCATAATCCCGGGCCTGATATAATGAAA
>N_3765
TATTTAAATAAGACTAAGCGCTTGGGAATCCGTCCTTGTGA
>N_3766
CAGTTATGGGCGCGCCAGGGCTCTGTCTGATTGTTATTGCT
>N_3767
ACCTCGATCAGTTACACATGCAAGGGGCAGAAGCTTGGAAG
>N_3768
GAGAATAGTATCCATGTGGCCTCCTCGGAATAACTATCGGG
>N_3769
ATCCCACTAACGGGTCGTTCCCTTAGTAGCTCTAGAGCGTG
>N_3770
GGCGGGGAGCTCGTAAAGACCATTTGATCGGAAGGGGGAGC
>N_3771
GTAGGTACGATAAAGCCTACCACCACTTCTACCGGTGATAT
>N_3772
CGGTTTTCAACTGTTCACAACGGAATCCTCTTGTCTCTCAA
>N_3773
AACGCGGTGAATCCTTCTAGCTTTCTAGTCACAGGGGGTCG
>N_3774
CCAGCTAAAATTCGATGTGACTTCAGTGAAAATACAGAGAC
>N_3775
GGTAACTAAGGCCTAATTGCCAGGCCGCTGAAGACGTCACA
>N_3776
CGTAGATTTCATTATGTAGCCGGGGTTTCGAATGATCAATA
>N_3777
CCGGAAGGACACTCTCATGTCCGAAAATAGGACGAACCATC
>N_3778
TAGTCTTCCAAGTCAACGCGCAGTAACGGAGGGTATGAACT
>N_3779
GATACCGAACTTCTTCTCGGCTTTAGGATTTTACCGGAGGT
>N_3780
AACTTCACAATTAATAGAAACCAGGATATACGGTCCATGGG
>N_3781
AACTGAAACCGAGACCTATTCGAAAGGAATAGATCACCTCT
>N_3782
GGGAAGTGCTAGGCGGACTTCAACTGCTCTGGTTCCCTGCT
>N_3783
CGCATCTGTTTAACATGAGGCCACGTATTCAATTCGGGCGC
>N_3784
AATATGAGTGGCACTTGGGACCAGCGTTTTTACGCAATAGA
>N_3785
TGTTTGGCTAATGGCCAGACCGAGTGGGCCGTGTCATGCTC
>N_3786
CTTTCATACCATAATCGAATCGGAATTCTTGCCTCGATCGG
>N_3787
GAGCCACCTGTCGTTTGATTCTCCTGAATTAATACGTACAA
>N_3788
ATAAGAGCCCCGGTTGGAACCGAGACTAGTACGGATTCCGT
>N_3789
CCGGGTAGCCGCCCGGTGCCCAAGTTGCAGGCGTTCCCTGT
>N_3790
GCACCAGATATCGGGAAGTGCCTAGCCCACAACACTTCTTT
>N_3791
CTAAGCGGGGCTCTTTATGCCCCTTATGCCACTCCTTTATC
>N_3792
GGATGTTTAGTCCAATTAGGCGGGCGTCCTGTTTCCTAAAC
>N_3793
GGTTTAGTCCCCAGGTCGATCGGATTCCGCCATCCCTCCGA
>N_3794
TCCGGACGGCCGCGGCTTCACCTCCTAGGAAATGGTATCTT
>N_3795
AATTCAGAATGCCATCAAAACAATTAAATTTGAACGCATAC
>N_3796
GTGACGTTATTATTGGGGCACAGAGCCGAAAGAGACCGATC
>N_3797
GGGAGACCGCGCGCTCCATCCGGGTATGGGCTGCAAATCTC
>N_3798
GGTAGTATTAGCAAGAGTAGCCCTATCCGTCCAACCTATAC
>N_3799
TTCAGAGAACAAGGCTAATACTCGATTAATACGGGACATAA
>N_3800
TTCGACGCTGAGAATTATTGCCATTTTAACCGAAGCGCAAT
>N_3801
ATAACTCTTCGTAGCCAACCCCTTGATAAAACAGCGAAAAT
>N_3802
CCAAGGACCATATGATAAGTCGTGACGTCTCCGAGAGGCAC
>N_3803
GAAGCAAAATTAGCGACCCTCTTGGTTCCAGCCTGTTGGGT
>N_3804
CACCCTCGTTCCAATTCTGGCTATAGGGTCCCCCACCTATT
>N_3805
GCACACTCCCGATCTTCACACTTGTGCCTAACTGAAGACAA
>N_3806
ACTAACCTCCCCACTTAGCCCTAAAACACACTAGCCAAAAG
>N_3807
ATTGACCATCACCGGGTTATCCAACCTTCCAAAAGAGATAT
>N_3808
GTTTTCTACGATCAGTGGGGCTACTAGTCAACTTAAACTTC
>N_3809
CCTGCCACAAGCCCTGGGAGCATCCAGGCCGTGTGGCCGAG
>N_3810
GTCGTGCAGCGCGCCTCTGGCCTAGGCCTCCTGATGGAAGG
>N_3811
ACTTCACAGGATGTATTGCCCCTCCGTTCCGGACATAAGTT
>N_3812
AGGGGCCCCCAAATGATGTCCAAACTGTTGCCTGTGAAGCT
>N_3813
GTCAGATTACCGCATTATATCATTCAAGCTGCCGTGGAGGG
>N_3814
ACTCTGTCATTGGTGGTTTACAATACTCTCACTTATCAGAG
>N_3815
AGCGGCGCCCTCAAAGCAGCCTGCTCGTACTGCGGGAGGAA
>N_3816
GTTATTATGCTTGCGAGTGTCGTGCTCTTCGGGTAATCTAA
>N_3817
AGCGTTCATATGTATGTTTCCTCCGAAGGGGGGCCTGTGAA
>N_3818
GGTTACACGATACCGACTGTCTGGAAATCAGATACATTTTC
>N_3819
CAAGGTTATAGCCGTCGCTTCGGTTGGTCACCTAGCGTGGG
>N_3820
GTCATGATGCGATAAATCTCCGAGAGATTTCCGAATAACTC
>N_3821
GGTCGTTATTTCATACAATACAATGGTCACGGCTTCCGCTC
>N_3822
GCAAATCAGCCAGTGAGTCTCTCTTAGCTACGGTGTCTCCG
>N_3823
CTTTACAAGTGAGGGTGTCGCTACGCTAATGAAGGATTCCG
>N_3824
CTTGCAACTAAAGCAGGGGACGCCGGTGCAATTTTGGGCTT
>N_3825
TATTCCCCAGATGGTGGACACGTGGTCACGAAAACATCGCT
>N_3826
GGGGATACCGCCAACGCGTTCCCTACAATGTGGGGAGCGAC
>N_3827
GTTGTAGGGCTGACAGGGGACTAGCGACATGGTAGTTACCG
>N_3828
ACTAACAATTTATCGTAAAGCAAGGCGTGCTCGACCGTTCA
>N_3829
ATAGTGCGCCTCGTTGGGTTCTCACCTCGGATATAATATCA
>N_3830
ACTCCTCAACCGGCCCTTATCAAATGGCTTGCGTGATGCCG
>N_3831
TCCACTTGTCGGGTAAGACTCGGAGGTGAAAAATATATGGC
>N_3832
GGCCTCTGGCCTCTTTACATCCAAAAAAGGAGTCAACATGT
>N_3833
CGATCAATGTTTATAACCTTCGGTTGGAAGCTACGCTCTAA
>N_3834
GCAGGCCACACCGGGATGTACGTGGTCAAGTAATCATGGTT
>N_3835
GGGATTCTAGCGCGTTGTTCCAAAACCTCGGTGAACTTTAA
>N_3836
TTAATATTTGTTGAGCGGTACCTGGTAGGTTATCTAGGTCC
>N_3837
ACGTGCCACCAAGAAGACTGCACCGATGAGAGGTTAGTGTT
>N_3838
ACAAATATTTCACTAGGGAACATCCCGGACACTTCGGATGT
>N_3839
GATTACGCCTGGGTTACGGCCCTATTACGGCGAACTACATG
>N_3840
ATTAACATGTCTTCGTGAGGCCGTATCAGCTGGAGCCGGAA
>N_3841
TCACCTCGTAAGAGGATAGACCAGGTTTACGCCGCACTCCC
>N_3842
ATGTCACGCTCTTAGAGAAACGATTCCCTCATCCCCGTGAA
>N_3843
GGATCAGGAGGTAGACTCCACCCCAAAGGGGCAAGTGGACT
>N_3844
TTAACCGTGATGGGAGGCACCTCCGTGTTAAACCAGAGTCA
>N_3845
ACTGTGTCCCAGGAGTGAAACGACGCCAATGCGGGTATTAC
>N_3846
TTAATCCGCTACGAAGAGGACCGTGACCTACGGTTGCCCCC
>N_3847
CAGCCCAGCAGCTCAGTCTGCATTAACCCCTCTGCAAATTT
>N_3848
TCAAGGTACCCATAGGGATACATATTAACACGGGCACATCA
>N_3849
GGCACTAGTCCGAGATAAGACGATTACTAAGAGCGCCATAG
>N_3850
GCGGAGCTTTGCGACGCTGCCGCCCGTTCTAAAAGCATCTA
>N_3851
GAGGAGGAGTTTCCTTATGGCCGGGACCATTGTTGTTCAAA
>N_3852
CCTTCCTGCGTATAGGTATGCAGGATGTAGGGTGTCCGATC
>N_3853
GACGCAGGAAGCAATGAAGACTAAACAGTGGCGGAGAAAAC
>N_3854
GCTATGGAGGAGATGCTATCCGAAACCAAGATAATACATCA
>N_3855
AGCTGCACCTCCACCATCTCCATAGGAATTTTGTGGTAGGC
>N_3856
CGAAGTATCCTGATTGCGTGCTGTTTGAACCCTTTGTCAGA
>N_3857
ATTACTACAGACCGATCCCACCCATTTCCGCAGCGCATTGT
>N_3858
CGCAAGGGGACATTGCTCCCCAGGATAACTAAAAAAGAAGA
>N_3859
AACCTTCAAGACTTGTGTAGCGGTAGGGTCCGACGGTAGTG
>N_3860
TGGGCTATTTGATTCGTGCGCCATAGTGAAAACTAAGGACA
>N_3861
GATGTCGGGGCACGCTAGTCCGCTGATGGTAACAACGGGGG
>N_3862
GGAATGCTCCCTATGACCCTCGCGAAAGGCGCCAGGGAAGG
>N_3863
TTTGGAAGCGCCTATGATGACAGCGCCGCAGTGGGAAACAG
>N_3864
GAGCGGTTGAACTGGCTAAACTAAGGTCGTCTACCCCAGAT
>N_3865
GCGATGTATAGATTTCCCGTCGCGAGTGGTTAGGGGACCAA
>N_3866
TGGATTCGGATGGTGGGATACTTCCACTACGTATATTGCAA
>N_3867
CTGGACTACGCCTTTAACAGCTTCTTTAGAAGTCTCCATGT
>N_3868
ATGCGTCCGTCACGTAAACGCAAGGAGAATTGCTTTATTGG
>N_3869
AACCAGACGTATACAAGTCCCCTTAAACTAGTATCGCTAAC
>N_3870
TTAGAACGTTTTTATGCTGACACGCTCGCCACCTCTAATAA
>N_3871
CTTATTTGGGTTGCTTACAGCGGAACATTGGCAACGTTGCT
>N_3872
GCGCACCCAGTCTGACGTTTCCCTTCCAGGCCTACATGGGG
>N_3873
TCTGCGGGACATTGGACGCACCGGCAATCCAGCGGTCTTAA
>N_3874
TGTTATCCATCACTAGAAGCCGATGGTCATTTACGTTCTGA
>N_3875
AATAATCTGTACGCGTTTTACTCGAAGGGCTAACGCTCCGG
>N_3876
GGGCATGGAACCTGCCAAATCGGTAAGGGCTTAGTTAATAT
>N_3877
AGGGGATTAATCAGAAGCGACCGCTACCTAAAGGTCCATCG
>N_3878
CCCCGAAGTGGATAAACTCCCGGTCTGACCAATGCCTAAAT
>N_3879
TTCCGATTCTTCTACCGCCACCCCTAAGCGTAGCGTATATA
>N_3880
GACTCCCTACTCACCCACCTCAACGTAATCCTCGTATATCA
>N_3881
TGGAAAAGCCGAGCCGCAGACTGGGAAACATGCATGCTCTA
>N_3882
TAACGACCAAAAGTGGCCAACGCACAGGGGTTCTTACATTT
>N_3883
GAAACCTGTAGCGGCAGGGACAGCTCTGAGGCCAGCCTAGT
>N_3884
TCTATCCTGAAGAGCCAACCCTGGACCCGGGGTGGGGACAG
>N_3885
CAGTCATAGCGTCAACCATGCCCACGATTAGTTGAAGTGCT
>N_3886
TCCAGTGCGGGTGGAGTCAACCGACCCGAGACCTAACTAGA
>N_3887
TTACACCACTAAGCCCTGTTCCCGTAGACGCCGCCCCGATT
>N_3888
AGCGGTGTTCTACTGACTTTCCAATGGCGCCCTAGCCACTC
>N_3889
GTTTCCCAATTTCTACTACACTCCGGAACAACTGTTGCATG
>N_3890
ACCATACCAAACACGGGAGACGGGAAAACCGGCTTAGAGGC
>N_3891
ACGAGGGTAAAAATTTCCGTCCATCTATGATACCGCCACGT
>N_3892
TCGTAAAGACGCATGACCCGCCCTTTAAATGCTTTGTGAAG
>N_3893
TTGAAACTGTTAGACCGAGTCAACTTATAATGAGCTCCTTT
>N_3894
GTCTGCTGAATCGTCAGGAACAGGATACGAAGAGTCTAGAT
>N_3895
TTTTAGTAGGATTAGCCAAACGCGTTTTTTCTTCCCAGAAT
>N_3896
ATTGCCGCGACGATGGTGTTCGCGTAGGTGTCCAGACGTCG
>N_3897
CGCTGAAACGGTCGGAGGCCCCATTGAGATCGAAAGCTTGA
>N_3898
CGGCTGAAATGGCCCTCCCACACGACTCTAAGGAATTGAAA
>N_3899
CTACCCAAACTATGTTTCCCCAAAACCCGCATCCCATCGGT
>N_3900
TTGGCGTCTCGGACAGTTCACTCCAGGGGTAGCCTTGCCCG
>N_3901
GTTAAAAGATAAATGCCTGACTCTGGGGCCACGACCCACCC
>N_3902
TGGTATATGATTGTGCGCTGCAAAATATTCCCACTAGGGAC
>N_3903
GTTGGGCTAAAATAATGGCGCCACCAACACTCACGTAAGCT
>N_3904
TACGGTGCGCGCATCATGGACGTTTGGCTCCCTTGAGGATG
>N_3905
CCACCCGCGTAGAGACGCGACTCAACCCCCGGCGCCTGACT
>N_3906
AAGTCCAGAGGCGGAAACTCCTGCGGAGTGAGGCTAACGCC
>N_3907
AGGGTTTATTAGTTCCATCGCTAGGGTGCGTTTAAATCACA
>N_3908
TATAATTGGCGCGGCGCGTACGAACAATTATAAAGAACAGT
>N_3909
CTCCCGGAGAGAGCGCAGCGCCCGGGTCCTCACCAGCAAAG
>N_3910
TAGAGGAAAACTAGTCGGAACAGCTGACAAGCCCCCGCTAT
>N_3911
GCGCCAATGTAACGAAATATCTGTACAGGCTTCCAAACACT
>N_3912
TGAATGTTAGCCCGATGTGTCACCCTCTCAAGCGCCGTGCA
>N_3913
TGCGAGTCTATACCTTTCCCCCAGTTGGTATTAGTTTCAGC
>N_3914
ACGAAGACGGACCCTGAAGGCTACTTCCGTTCAAACCGGTG
>N_3915
CTGAATACATATTCCAAATCCCATTCGGTCGGTTTCCCAAG
>N_3916
TCGGTAGAGGTGGGTTTCCCCTTATCGCTCAGCAGGCTCCT
>N_3917
CTAGGAGGCTGCGTCTATCACGGCTTTAAATTTTACACCTA
>N_3918
CGTTGGTGATTCGTCACGGGCCTCTATGGTAGAGTGGTTTG
>N_3919
GAACCTTGCATGTTGAGGGGCAAAAAAATTTTGCGGGAGCG
>N_3920
CATATGAAACTTACCCCTCTCGTCCAGTCAAGAGAGCCGGG
>N_3921
TCCGTGTAATGGATAAAACCCCAAACAGTATACCTTAAGTT
>N_3922
GCCTACATTCAAATTTAGGTCGTTTCGTACCCCCAGAAGTC
>N_3923
TTGTCGGATTGAAAAATATTCATGTTAACGACGAGTAAGCA
>N_3924
ACCGTCCTTCGTACAATCACCGGGGGGGCGAGAAAGGGTTA
>N_3925
TGGAGGGCCGGGGTCGAGGCCAGGCCTTTGCGCGTGAAGGA
>N_3926
CGACGTCTTCGCTAGTTCAGCTCAATGGCCGCGGTTGCCGG
>N_3927
ATACACTTAAATGGCTACCACGTTCAGACATACTAAAGCCC
>N_3928
TAGCTGATTGTGGGCCACTGCAACTAGGGTTTATCGGGCAT
>N_3929
AGGCCTTTTGACGACACAGGCGGTATTCTATTTCACTAGCA
>N_3930
TAGGATCTGCTTGGTTTTATCCAATGGAATGACCTCTCTGT
>N_3931
ATAACTATAATCATATATCGCAGCATATCGGGCCCCCTTCT
>N_3932
TGACTAATATTTTAGCACTACGAAGCTGCGCTACACGTGAC
>N_3933
CTGTATTTACTATGCGCTTGCTATATAATCACTGGGGGACA
>N_3934
GGAGACAAACCGCTAATCTTCGAAGATGTGAAGGTGCCAAA
>N_3935
CTCCCCCTTCGTTATTAAGCCATTTACCGAGCTGTAATTGC
>N_3936
TCCACACGTTGAGCATCTTTCTCAGCAGATGTAACTAAGAG
>N_3937
AAGATCAGTGGTCGGTACACCGCACGACTAGAACTCCTTAG
>N_3938
CACCATAGACTTGTGGTAACCTGCAGGGTGTGGACAAAGAA
>N_3939
GCATATTTCTTTCATTGTGGCCGCTAACATATAGGCCGTGA
>N_3940
CATCCACGGGATCCGAAATACTTTACTTGGTGCCGCGAGGC
>N_3941
CCCAAACCGAAAAATGGAAGCTATTACTGGCAAGGAGGTAT
>N_3942
TATTGCATCGGGGCACACCGCTGAGCTTATGGCACGCGGTC
>N_3943
TTTATGGACCATCCCGAGGACTGACGCCCCTCCCACACCTC
>N_3944
TCATCAATTACAAGGGCGACCCAATATGGATGTGTCCCGAT
>N_3945
GCAACGATTTTGCTCAATTACGGCATGGTCGAGAGGAAAAC
>N_3946
AACGGCTTTTTAAACTGGCCCCTATACATGGTACACATTTT
>N_3947
TTGTAAAATCCTAAAGCGTCCTAAGTGCCCCCTTCTTAGCG
>N_3948
TGGGGGGTCTATAAGCCGAACAACTTGTAAGGAGGTCCGAA
>N_3949
CTGGGCTGGGGCGTGTTCACCGTAATCACACCAAACAGCCC
>N_3950
CTGGTACGCATTTTGTCAGTCGGGTGCAAGAGGGAATTTGG
>N_3951
ATGATGTGTCCCCACTACCTCCACCATGGGATCCAGGAGTC
>N_3952
TAAATTAAAATTGAAAAAAACGGGTCTCCGTGTAGAGGCAG
>N_3953
GAGGCAAACCGTCAGAGGTCCGCTGTCGTTAAACCAGAAGA
>N_3954
CCTTTCGCATTATTGAACTACGTATTACTGAGGCGGTTCAG
>N_3955
AATTCTGTAACCCGCAATTACCTAGGACATAGAGGAGCAGA
>N_3956
GTTCAGTGAAGACTAAACTCCGGATCAATATAGAACAACAG
>N_3957
ACAGGCTGGTTTACGATATTCGACACTTAGGTTGTTTGTAA
>N_3958
TGCGAGCTAGTGTTTCTGAACGTCTTGGACAAATCGCTTCC
>N_3959
CAACCAAGCCTACGGAGGGGCTTGGCTGAATGTGAAACAGT
>N_3960
AAAGCATAGTCTGGTAGGGGCATGAATCGAGGGCGCTCTCT
>N_3961
GTCTCGAACATAGGAATATACAGAGACTTTTAGTGAATATA
>N_3962
GCTTTTTATTTGATCTGTTACGCACCTTCTCCCCACTTTCG
>N_3963
AATGGGAACCCGCCCTTCAGCACAATAGTCCAACTCGGCAG
>N_3964
TCCCCGATTAGCGACTGTGACGGGGAGATGAGCATTAGTTG
>N_3965
AAATGTACGCCGGTATTAGCCGTTATCAGTAGCAGGTGACC
>N_3966
ACAGGAGGGCAAGTGTAATACAAAATCTTTATACGCTGGGT
>N_3967
TGTTCATTTAGTTCGATCTCCTTGAATAAGTGCGCCTATCG
>N_3968
GGCATGTTTTTGCAGCTTTCCCATGATGGGGGTGATCCTTG
>N_3969
CCCCCACCCGCTCTAGTCTCCTGCGCGCGGTGAGCGCCCCG
>N_3970
TAAGCCGCGGGTCAAAATTACAATTAGAAGCCTAAGGTTGA
>N_3971
ACGTACATAATCGACAAACCCGGGTTCCATGAAGGAAGCAT
>N_3972
ATCCCCCAAGGAGATATCAGCCATCATGAACTGCCGATCGG
>N_3973
CCTTTGCGGATCCTAGTTGACGTGTCTCAGCAATAACGAGG
>N_3974
TTTCAATTCAATACCCCCTGCTAGCCACTCCAATCGTGGAT
>N_3975
GATGGTAAGGAAAAGCAGACCGTAACTTTCAGGGATGACTG
>N_3976
ATTGTGGACGTTCTGAATGACACACGTAGATCCCTGATACC
>N_3977
TGGGACAACATTATAGGAGACCTATCGAGCTTGTAAGTCCG
>N_3978
GAAAACGGGGCTCGATAAAGCGTTACTAAAGCTAGCAGACT
>N_3979
GGTGACACCCGATTAATAACCACCTTACATCAGCCGAACCT
>N_3980
GTCATCGTGCCATCAATCCACGAATTGTCGTAATAGCAGTT
>N_3981
TCACTCGGCCACCTGATTTCCACGACAGAAAGCCCAGCGTG
>N_3982
GCCATATGCCAATAGGGAACCACGTCCTCACCCCTTGCCGG
>N_3983
AGCCATCTCGGGTATGACAACCTGTGGGGTAGCATATCAAT
>N_3984
GAACTCTGCCTCGGGTGGTACAGCAGAGGGGACCACGACGA
>N_3985
TAACGGGCCGCTCTCTCACACCAACAGCTGCAGTTTCCTTC
>N_3986
ACTACGCCTTCCCAATTAGTCAGGGGTACAGGTCAATGCTT
>N_3987
TCGCCCCAGCCCACACGTTGCAACCCCCGAGCTGTAGTATA
>N_3988
GCCATGAGAACTTTTGGAGACGACAGTTTGCCCCAAGGAAT
>N_3989
AGGGTGCGGCACCCCCAGGACTTGTCATAGCCCTGCAGATA
>N_3990
AGTTGCGATTATGTGGGTCACCGCCACACCCTGAGACAGAC
>N_3991
CTGGGAGGCTCAGATCAAGACAGAGCCCTCCTTAGATCACT
>N_3992
AGCATGATGCCCATGACGACCTACCGATCTCACGGAAAACA
>N_3993
GAGCCACATAGATACATATTCTTCGCTGGCATTGCTACGAC
>N_3994
TGGCATTTAGTGAACTTTGACGAGCTGTCAGTACCAGAGGA
>N_3995
CCGTCCACTAGCTTCAGGGGCTAAGTGTTCCAACACGGATG
>N_3996
ATCGGATTGAGACGACCCTACGTTCCGCGATCTCGTGGTTA
>N_3997
GCGTACGTGGAAGGAGGGAACGAAGGCGAAATCAACATCTG
>N_3998
TTATAGTTAGTATCAGTTGCCTGGACTCTGGAGTGCAATAT
>N_3999
GGCTACCAGGGGCCGTTCGTCTTAAATTCGAAGTAAGTCAG
>N_4000
AAGGCGTGGGACAGTAGTGGCACATCCGCAGATTCCCCGAA
>N_4001
GCCCCGCGGAACAAGACTTACTAGAGTAGGACCCTCCGCTT
>N_4002
GACCAGACTAGGGTCTATCTCATTGCGGACCCAAGACCCCA
>N_4003
ATGTTTTAAATCTCCTGGTGCACCTCGTGTTGAAGGGAGCC
>N_4004
ACCGGAGCCGGAGGCCAATACAGCAGACAGAGTTCTGATGG
>N_4005
GGGACACGCGTGAGACCAAACGGGTGGGAAACATACGATTG
>N_4006
ACTGATCCACTTCGCGCCGCCATGAAAAGAGGGACAATCGC
>N_4007
AAATTAAATCAATGCTCTTACTGAGAGTAATAGGGACGAGC
>N_4008
GGTGGTTTGGTTAATCTTCGCCCGCAGAATAGAGGAAATTT
>N_4009
CCTTTTAGAGGCTGTAAGGTCTTTGTTGGGATCGCCGTCTC
>N_4010
TGCGTGCCCTCCCCAAGTAGCGTTTCAACCTTACCGTTAAA
>N_4011
GTTCCTCCAGTATTTACACACCACCGAAGTGGTTCGGGGGC
>N_4012
GGCCACCGCCTGCGGTAAGACTAAAGTGGAGTCGTGATATA
>N_4013
TTATAAACGCCTATTTGAGGCTCCTAGTGTCGTTTGGAGAA
>N_4014
ATGTTCCTTATAACCAAGTCCGTTTTTTGGAGGGATAAGTC
>N_4015
TTTACTGGTCGACTGCTCTTCGGTCTCGAAAAAGCAAATTA
>N_4016
GGAAACTGACTATCTGATCTCGTCGATAGAATATCCTCCCA
>N_4017
ATAAACTAAGTATCCATTCACAGGGCGTCCCGTTTGCCCTG
>N_4018
ATCGGTGGGCCGCCGAAGAACTCGAAGCCCCGTGAACTCCC
>N_4019
TGGCTCAATTAAACAGATTGCAGTTACGCTATGTAACTTGC
>N_4020
TACGCTTCACCGATTGTCACCTTTTTCGTCATGGATCCCTT
>N_4021
ATATTCTTTTCTCAGAGGAGCGTCTGTGGGATCTCTCAGAT
>N_4022
GAAGGCCCGTTTATCCGAACCCTGAAGTCGGCAGAGCGTCC
>N_4023
GTAGATAAAGAACTCTCGAGCAAATCTGGCATTACACGCGT
>N_4024
GGAAGAGCCATCCCACGATACACCAGTCATTAGCAGGTGAA
>N_4025
TTTAGGTGAGTAGCCACGCACTCACCCTCGGGGTACACTAT
>N_4026
CTTTTCCGACGCTGGTTGGACTAATAGCTTCGTGAATGCCT
>N_4027
TGGGTCCTCATCTTACGGCACGATCTTTTACGCCAATCACG
>N_4028
GCCTGCGTCGTTCGTATCCACCTGGTAGTGCCAGCATTAAC
>N_4029
GCCTCCAGGGGCGGTCACTACGGTAGGGTCGTCTACTAAGA
>N_4030
TCCGTCCGCGCAACTTCATACGTAGTAAGACACCTCATTTG
>N_4031
ATTTTGAGGGAAGTGAAAAACAAGTGCACTGACGGTTACCT
>N_4032
GACATTCTCTGCCCGCTATTCGCTCGTAAGATTTAATCACA
>N_4033
TCTCCCTGGCCGTAAGAACACGCAGTTTGAACGCGACTCCA
>N_4034
TGTTGAATGAAACCGGGTAGCCACAAGATCGTTACCTGAAA
>N_4035
GCGTCATCTCTAAAGAGGAGCATTTAAGTCTCCCCCGTTTG
>N_4036
CGAGCTATTCGGTAATTTAGCCTAAGCGAATTATAACAGGT
>N_4037
ACGCACCGCCGGGCGTCGGTCAAGCTGCGAGAATTTTGATT
>N_4038
GCGGGGGTCCCCTCGTAGCACGAGATCGCGGTTTATCGACA
>N_4039
CGGTATATCTATTGAGGGCACGCGCTTATGGGAGGGTTCTA
>N_4040
CGGCCCTCGAGAGGGTTATCCACGCCGGAAAGCTAGGAAGT
>N_4041
GGCACAAGTCCAGGTTAGGACGTGAGGGTATCAAGTACAGA
>N_4042
CAGAAATACATGTTAAGACACTTGTTGTCATGATATTGACT
>N_4043
ACTACACAGTCGATGTACATCTTGGTACAGAAGCGGTAATT
>N_4044
GTGGAAACTCCCGAAAATGTCAACCGACACATGGGGAACGT
>N_4045
GGCATAGGGGCTCCTAAGACCTAAGCATGGTCTGTTCGGAA
>N_4046
ATTAAACAAAGAATAGAAGGCAGCTTTGAGATCTGGCGTGT
>N_4047
TTTAGTTAGTCTATAGTGCGCCCTCTTCCCGTGTGCCCGAA
>N_4048
GATACCTACGATTTGCAATTCGTTTCACTCACACAGTGGCG
>N_4049
ATAACGGCAGGTCCCATCCCCAGCGCCCGCTATTGATGGAG
>N_4050
TTGACCTATGTAAGATTTAGCCGCCGATGAATGGGTCATAT
>N_4051
CCAACACTGTGTCTTTGAGACTAAACGAGGTCTGGGGGTAG
>N_4052
ACCGTCTAACTAGTTTCCGACTAGTGCGCTCCCAGGTCTCC
>N_4053
GGCGGTGGCTGGTGTACCACCCCTAGACCCCTTGCCCAGTA
>N_4054
TGGTTAAACAGAGGACGCCGCTTAATTTACTTTTGCAAAGA
>N_4055
TGGGATTTGGCTTGGTCGGGCCTCGAGAACTTGAGACTTTT
>N_4056
GGGATACCGGTGTCAGTGTTCAGGATTTTCGAGGTGTGAAC
>N_4057
TTTCCCCCTACAGCGTTGATCCAGCGGCCCCTCCCGACCCT
>N_4058
TCATTCAAGTGAAATGGTTTCTCCGGGAGGGGGCCACGACC
>N_4059
AGAACTGTACTTGGGAAAAACAGGGAGGGACAGCCTTCTGG
>N_4060
GTAAGAACCTCAAGTGAGGACAAAGGTGTGGAAATAATTTC
>N_4061
CATTGGTCCGGCGTTAAAGACATATTTCATGGTTTGACGAC
>N_4062
ATTTTACAGGCAGAAATGGACCGCCACAGTTGTGGGATCTA
>N_4063
ACCTGCTTGGATTTCAGGCCCATGCGAGATATACCCGTTAA
>N_4064
GGTGTCTAACACCAATAACACAAGGCGTAGACGTCGGCAGT
>N_4065
AAGAAGTGGGCTGCTTGAGGCAGGCCGCACTAATGCTGACA
>N_4066
CTACGATCTAACACCGGCTTCCAGTGCCGGTGGCTGTCTAC
>N_4067
GGCCCGTTGAGTTTCGTACGCTACTTGGGACGGCTTGGGTG
>N_4068
CTTCCCTTGCCTCCTATCGCCACTCGTCCAGAGGTCGGGCC
>N_4069
TAGATATAAACGTCAAACGACCCCCCCTCTTCTTTCACTCA
>N_4070
GTGATAGGCCAATACCTATCCGCGCGTGACGCGGGCGCGAC
>N_4071
TTTGTGAGAGTTCACTTAGGCAGTTAATGGTTGATTTAGAC
>N_4072
ACTTATCTCTTCATATTACGCACGGTGGCGCCACATAATGG
>N_4073
GGGGAAGGTGTTCGAATTTACAACAAAACGTCAGTTACGTG
>N_4074
TTAATTCACGGTGAGCGTATCCCTGTCCCGGGGGGTCCGTT
>N_4075
GTTGGAGAATGCAATTGAGCCGACAAAGCAATGTTATCCGC
>N_4076
CCAACTTATACAAATAGAGGCTAGCACACCTCACTTATTGA
>N_4077
GCCGAGCAATTAGACCGCACCTGACTCACTGTTGGGGACTT
>N_4078
ACTACGGGAAGCACCGTATCCAAAAAGCCATGCTCGGTTTT
>N_4079
GGTCCTTACATTAGTGGATGCCCAAAAGGAGCGGGTACAAT
>N_4080
ATGCCTTTTTGGTCAATTAGCATAGTTACATCCCGTGGAGC
>N_4081
AATTCGAGTTAGAAGTACCGCCAGCCAAAGCCGTTTAAGGT
>N_4082
GAGCCTTTCGAACCGTGCGACCTATAGTAGCTCCATTACTG
>N_4083
GGTCTTTGACTTACGAACGACGCAACCTTAAGCTAAAAGTA
>N_4084
GTGGTTGAAAGGAACCCTCACGGGCAAAATGCGCTCCCTAC
>N_4085
CGATTGGGCACAGGGACCAGCGTGTCGCATCACCTCGTGGA
>N_4086
GATGCGGTGACAGTACCCGACATTGGCAAGAAGTTGGAGGG
>N_4087
CATTTTGGTATTAGGCAACACGTGTGGTGAGCACGCCGACA
>N_4088
AGGCGGGTACACGATGGCCGCGACTGGGGAGGCTCGGGGCC
>N_4089
TTCCAGATGGGGATCGTCTGCGTTATAAACGTCCAGGGACG
>N_4090
CCCATTCACAATAATTCCCCCAGCTCCGGGTTTGTCAGTTG
>N_4091
TTCTCTATTTGTGATCGTCACCATGGCAAGGGGGTGGCTAT
>N_4092
TGTCCCCATGAGGGACGGGTCGTATGGCACACCGGCCCTTC
>N_4093
GTTGCTATGATCCTTGTGGTCCTTATTGGGCCCGGGAAACC
>N_4094
CATTCGAACATGGCCACCGCCGAGACAACCTACAATAGGTA
>N_4095
GGATTCTTTAGAAAACGAATCAATGGACGGTAAATGTGTAG
>N_4096
TCCTAAGCGAAACTTGTGATCATAACCCGCCGCACATTCAA
>N_4097
ATCCCGGACCATTACTAATACAGCATATACTCTATAGTTTT
>N_4098
AAAACCTGGGATTAGATAACCGAAGATCGATATTGCTGCCG
>N_4099
ACGTGGACGAACGCTTAGAGCGACTTCATTTAAAATTACGT
>N_4100
GTTGGCTTGGGAACATTTGTCGTAGTTGTTTCCGACCGATA
>N_4101
CGCCGCGAGTATTGCTTTAACCGAAGACGGGGCGCATGTTG
>N_4102
TAACGTAGAGAGCAGCTCACCTAGTGAGGATCAGCATCCCG
>N_4103
TTGCGGATATTGGGATATAACTACTAAGAGCGTCAAGAGAA
>N_4104
CATACCATCCGGCAGAAAACCTCGGCGCGTGCCACAGTGTC
>N_4105
ATTAGGAGGAACAGGCACCCCACGGTAAGATCGACCTAGAT
>N_4106
ACTAGCACGACTTGAGAAGACTAGCCCTCTATCAGGTACGT
>N_4107
CCTGCTTAACCCAGACCCGCCACCGTCGACCCACTATTAAC
>N_4108
AACGGCATAGACCCGAGTCTCTTGGGGAAGACACCGAATAA
>N_4109
AAGGAACTGGGGAAGGGGGGCGATAACAAAAAAGCGTGTAC
>N_4110
GTTTGTATCACTGATTGGTTCCTGGATGGTGTAGGAAGTAA
>N_4111
AGTATAACGCTCTCTTACTACAAATAAAGAAGAATGTTTCA
>N_4112
CCACCTGATACTACAACCGCCGCGCCATAGACGATATATGC
>N_4113
CGTTTCCTTTGTCGTCGCTGCTTGAAATACTGACCCAAGAA
>N_4114
TGTAGGGCGGGTTTTCACTGCCTAAACGCATATGACGAGTA
>N_4115
GGATTTCCGGGCCGGACGTCCCACGCAGCAACCTGTTCGGC
>N_4116
GCTCTTTGGTATGTTCTCAACAAAGTAATGGTTAAGCATCG
>N_4117
AAGGCAAAGGTGTACACATCCTAGGCCCCACCAAGGTAATT
>N_4118
ATAATCCCCAACGCCGGCCACTACTGCGCGCCACCTGGTGT
>N_4119
GCACATGTAAGGCGTGCTAGCGGCTCAAATTGGAAGTCATA
>N_4120
TAGAACAGGCTTCTTGTCGACGTACAATATCGCCCGCATAC
>N_4121
CGCGCACTTATTACACGATACACGCACATTCTCTAAGTCCC
>N_4122
TAGGCCACTTTGGTCTACCTCTGACATACCCAAGTAAATGC
>N_4123
CCTCAGTAACCCGGTGGTGACCTAGCATCCATGAGGGTAAT
>N_4124
TTACAACGATCTTCAACTTCCGCTAACGTTCGTTTGGGACC
>N_4125
CAGCCATTTTCCTGGGTAGTCGGGGTGAATAGTATGGTTTA
>N_4126
AGGACATCTATAAGCCTAAACAATGGGGTGTTACCGACTTG
>N_4127
GCTCCTGCCTGACATACCCTCTGCTGTTTAGACTCTATTAA
>N_4128
TTAAACGTAATGGACTGATACATCAGCCCCAAGAGTCTGCT
>N_4129
TGCGGAGGCCCTGTAGGGGCCTCTGCTGGTAAAGCATATCG
>N_4130
AAGAAGGGAAGCATGTCTTCCTCAGGTCAGAAGGGGCGCTC
>N_4131
CAGTGGAACTTTATACCCTTCACAGTAGAGGTGTAGAATAC
>N_4132
CCCCATGGGTCGATCGCTGGCTCTCGGGGAAGTTTATGAGA
>N_4133
TATTGTGTGCGTACGCTACTCTCAGAGGGAAATTATTAGCC
>N_4134
AGCCCACACGTCACGAGAAGCAGTCCTTTTAATTCCCTGCC
>N_4135
TTGATTGCCGACACGCCCAGCCTGACTCAGAATGTCGCGAT
>N_4136
ATATGTAAGCATCGCGCCGTCACATTGCTTTATTAAGATTT
>N_4137
GCTCAAATAACAGTGGTCCCCTCTCCGTGAACAACGGTATG
>N_4138
AGAAGAGGGTCGGAAGGGTCCCCGATATACCCATCTCGCCA
>N_4139
AGCCAAGGCCTTTTGAAAAACCCGATGAAATATTCGCACAC
>N_4140
CGGCCCATCCTATGCCATTTCTCTTGTGGAGTAAAGGATAT
>N_4141
GTAAAGAAGAACGGTCCAGGCAGCACGTCTGTAGTATTAGG
>N_4142
ACAGAGGACATCCACTGGGACGTTCTTCAGCCCGACTAAAC
>N_4143
CTGACTCCTTGGGAATGCCACACCCCCGAATTATTAGTTCT
>N_4144
GTTTCCCCAGTTCGCCAAACCGTGTGACAACTCGAGTTAGA
>N_4145
GGTTAGGCCTAAGTGAGAGCCCTGTACATCCCTGTAAAGTC
>N_4146
TACCCCCTTATTCGACTGTTCGATTTCCCCTGATACTGTGG
>N_4147
ATTAGCGCGGGGCGAACAGCCAAATGGGAAAGCGTATTCCA
>N_4148
CATCTGCAAGGTGCCGGCAACGAACCTATTACGGCACTAAA
>N_4149
TGATTTGATGTTATGCCTCCCGTGGTTGGCCGGCCGTAATA
>N_4150
TATCCTCACCCGATCTCTGGCAATAAAAAAGCTTTTGGTAG
>N_4151
AGTGGGCCGTCGCCTTGTTTCCTCTTGTGGGAGATCACTCG
>N_4152
GACTGATTTATCTTCCCCCGCCGCCTACCGGTATAAGATTG
>N_4153
TCTTGGATATATCTTTGACACCCTGAACACTACAGGGCATG
>N_4154
AACCTATACCCGCTATTGGGCTGTAGGACCAAACTAGGACC
>N_4155
CATCAGTATGTGCAATTCAGCGGAGTTGCTAAAAGATAGGA
>N_4156
AAGAACGTGGCCGACCGGCCCGGATCGTCAAAGCAACCGTT
>N_4157
CTGCTATAGCGGAGACAAAACACTAAAAGAGTCAGCGGGCC
>N_4158
CCGCATGTCTGCGGGTTGCTCATGCGGGTAGGTACCGCCGA
>N_4159
GCATAGGAGTCAAAGTGGTGCCACGGGGATGGTACAAAATT
>N_4160
CAGGAGCTTAAAATACTTTTCTTTATGACGTTGGGTTTAAA
>N_4161
TATGGCAATCCATTAAATACCCCAGTGTCCCCCCAATCGTG
>N_4162
ACTTCCGGTGCGAATAGTCGCGGGCTCACCATCCACAAAGA
>N_4163
GAGCAAAGACTGCTATAAATCCCCGCGCGTTCGTCAGTTTT
>N_4164
CCGTAATGTGAATAGAAACGCTTTTGTAACCTCCGCCATCC
>N_4165
CCGACATTCCAGCAAGATTTCGGTCTGGTGGATTTCGGGGT
>N_4166
ACTGCCGGGTACGTGTTTTTCGACCAGCGTTGATACGTTTA
>N_4167
TACGAGACCGAATGGGTGGGCCTTTTGTCGTACAGTTTACC
>N_4168
CGCGGCGTATTTGCATCAGTCACGGTATTTAAGAAATACGA
>N_4169
ACTGGAGGGCCCTTAGCTACCGTCCCCTGGCGATTAATGGG
>N_4170
ATGTAACTTAAAGGCCCGAGCATGTGTAAAGCTGCATTATG
>N_4171
GGGAATGGGCTCGCCGACCCCCATTAAGGTCTATACCAACG
>N_4172
GCTCCCCTTTCATACTAATCCGTTACAAACCAATGCAGCTT
>N_4173
CATGTGGCATCACGTTATTACAGTTATGAACCAAAATGCCT
>N_4174
GGGCGGCGACTACACCGCTCCGCGGACGTTAGCGCAGATTA
>N_4175
ATCGGAAAAAGGCCTCGACTCTTATGGGGGTGTTGGGTTAT
>N_4176
TTTTATTGCCTTCGGCACTGCGTCGGAAGCACTGCGGTGGG
>N_4177
ATCGGACAATAGAGGAAGAGCACCTTATGTTGGTGCTACCC
>N_4178
TTGAACGCCGCCGCATTAGTCCAATGCAGATACAACGTGTT
>N_4179
AATATGCTCGCAGAGGGGATCTGTAATTTGCTGTTACCACG
>N_4180
TACAATGTACCATCCCAAAACTACAAGGTGGGCTAGTTGCG
>N_4181
TTCAAAGAGGCGTTCGTTAGCGTTAATTTGCGTCACCATGG
>N_4182
TTTTGATCATTAACCCTTGGCGTGGTGACACTAATGTAACG
>N_4183
CTCTGACTTCATTCCCGCAACTGCAATGGAAAAAACACATA
>N_4184
GGATAGTGTTTATTTATGGCCCCATCCAGCATTATGTATCA
>N_4185
GCCGCTCTCCTAATTTTATTCAATGGCGCAGCCTCGGAGAA
>N_4186
CGCACAGGTGGCACCACTCACCTGCAAACGCCTGGTTAGGC
>N_4187
AGCCCGGCGTGCAACGAACACCAGCTAGAGCGTTTGTATTT
>N_4188
TTAAAACAGGGGTCATGATGCCCCCCCAGGGGCACAATCAA
>N_4189
ACTCGGGGCCACCAAATGGGCGTCTCGGTTACGAGGGCGGC
>N_4190
TTGTGGGGGACGGTACAGGGCCCTGAATGCTTCATTAGCCG
>N_4191
AGTATGAGTTTGGTCTAAGACCAGATGTGTTGTAGTCTACG
>N_4192
GGATGACCTAGGGCAAAAATCCAGGGTACAAAGAAGGTTTC
>N_4193
CAGGTGGGGTACGAGATGTGCATAGGTAAAACACATCACTT
>N_4194
TCCCTCCTAAGGTATGTTGGCCACTCTGCCAGAAAAATAAT
>N_4195
AAGAATCCTCCGTCCCGATTCAGAAACAGTCCGGCTTATCT
>N_4196
GATGGCCATCAGCTTGTATACTATGGTTCCCGACGACCAGG
>N_4197
AAAATTTGGTCGCATTTAAACAGTGCAATTAGATGACGTAC
>N_4198
AAAGCTCGGGTGACCTCATCCTGGCCGCAGTTCACTCCGGG
>N_4199
ATTTTGGGAGAAGTGGACAACTCTACCTCTCATCGGGAGAA
>N_4200
AGAACGGACCGACGTCCCGCCTCCCTGTGTCGACGACAATC
>N_4201
TTTAACCTACAGTAAAATATCGGAGTGAACATCTAATAAGT
>N_4202
GAGGGGTCGGTCACATATTGCAACATTAGCTCCTTTACTAG
>N_4203
GTGGCTTCGCGCTCGCAGGGCGACCGTTAGTTTTCCGTTTA
>N_4204
CGACTCAGCATCACGGGCTGCCTTATCCAGGAGGTATATTT
>N_4205
TCAGGAATGCAGTATGGTGTCGTGATTGTCCCATAGACTAA
>N_4206
CAAGCTGTCCCTTTGACAGGCATTTGCTCCTACCTGATCAG
>N_4207
GGCTTTCATGCTAAGGGCCGCTAAAAGAAATAACTCAATCC
>N_4208
ACTATAAGCTTATTATGGAACAGTTTCGAGTATTGGACCAT
>N_4209
TGGGGTCTAACACCGGGCTTCAAAGGCACGCCCGGTTGAAA
>N_4210
CTCCTACCTACTGGGTTCGCCGTATATGTGGTGTATGCTAG
>N_4211
TCAGCTGCCTCCCTCCAGCTCAGGAAGAGGGTAAAGGATGA
>N_4212
CCCACAACGGTGAGAGTAGGCACCAAATGAGTGGGCGTATA
>N_4213
GGAGGTTTCGCGTTCTTACACTAATTCCCAAAATAAAACGT
>N_4214
ACAGCCCCTTTTTGAGCGGCCGTAAGACGAGAGCCTAGAAG
>N_4215
TTCCTCGTACTTCAGCTCTTCTGTTTTAAGAGCAACGTTGA
>N_4216
AAGCCACGCGCAAAGGGTTGCTACAGGTGCGTAGGGAATTA
>N_4217
GGTTACAACCGTAGGTGTTACTCGAGGATGTCCTGTGTGGG
>N_4218
CCTTTGGCTTTGGGGACTTACTACAATGCCCACGTTATTTG
>N_4219
TTGAAAGCCTACGGTAAGGACCGAGCTTGGATGGCATATGT
>N_4220
TCGCTCTGAGGTGCACAAGGCGTTTAATAGTCTAATTCATA
>N_4221
TACCTGCCTTGTGAAAGAACCTGTGACTGTATACTCGCTTA
>N_4222
AAAACTTAGCGGGTTTGTAACTCCCGACCTTCGAGGGCTAC
>N_4223
GTTCTTGAACTCACAATCTACGAGGGGGTCTTTTTACTGCA
>N_4224
CAATTCGGTTATACGAGCACCAACGGGTGATTGCGTTACGA
>N_4225
GGTCCCTGTTATTTGCCTCTCTCTCTCTATTACGGCAATGG
>N_4226
ATCAACCAATATCGCCACTGCGTCTTCAACGAATTGTAGGT
>N_4227
GACCTATGTATGACCAAGACCAAGCTATCGCCACACCCGGT
>N_4228
TAGGTGGGATATCTATTTTGCTTGTGTGTCCCAAGAGCGGG
>N_4229
GACTGTAGACAACCCGCTATCGGTCGAGTTGCAGTGAATCG
>N_4230
TACCTGATACTTTTATTCCACGTTTAGATACCGTCGCTAAA
>N_4231
CTGTCGCCTAGCCAATAGAGCCAGGGGCGATAAATGAAGGC
>N_4232
TGGAATAGGACCATGACGCCCTAACGGGGCACTGTTAAGTC
>N_4233
TTGTCCTGCCCGGATCCGGCCTCAAGAGATCGCGGTATTGT
>N_4234
ATGGCGGGGAATAAAAGACGCGTTTGCCGAATAACCCAGAG
>N_4235
AGCGTTGATTCAGTTGCCTTCTTTGCAATATTACCCGTCTT
>N_4236
CCGTTGTCGAGGCCCACTTACGTGAGTTCAACTCTACAAAG
>N_4237
TATATAATACCGTAAATGGACTTTGGTCTCTGCGACTAACG
>N_4238
AAATCACGTCTATCAAACGCCACTGTGTGACTGTTTGGGAC
>N_4239
AAACAGTGCCATACCGACATCGCACCGGTATGCTTAGGCGA
>N_4240
GCGGCGGGTGCGGAGCAAAGCACGATTGGACAACTAACTAT
>N_4241
CTTGCTTGGGTTGGATAGGACCGCGTCGCCGGCCGGGGTGT
>N_4242
GGACCCCTTCAAGTACGACACTATGGACAAGGACGTTGTAC
>N_4243
TGGTAAGGGTTTGGCAAGCACTGATATAACTCGGACTCTAT
>N_4244
CTGCGCGTGCACTAGGCTCCCAATTCAAGGTCGCGTCGAAG
>N_4245
GACCGCCGTCCTACGCTTGTCCGGATTGACATTGTGGATAT
>N_4246
GCTGTACTCCGTTTTATACACTGTCATCATATTTTAGGGTA
>N_4247
CGCATGAGATCAGCAAAAATCTTATGGAACCGACTCATCTG
>N_4248
CTTCTCGCAAGCAACCATACCTGCTCCGAGCCGGAAGGTGA
>N_4249
GTTATATGAGCCTGGGTACACAGGATGCCAATTACGTACCG
>N_4250
GGGTCCCGAAGACCTTCAATCTTATTCAGGCCATGCAGAGG
>N_4251
CACTTCTCGGTCGTTACAAGCTGAGGGGACCGACTGGCCTT
>N_4252
ATTTCTTTTTGTCGACCGTGCGCGGCCACCCATACTAATTA
>N_4253
GCTTTAGAGTTTGTAAAATACGGCCCTGAATGCCCAATCAT
>N_4254
CTGGGCCAGAGAATGAGCATCGGGCAACAAATGCTTTTATT
>N_4255
AATTCCAGGCTGGGTATTTGCATTACCTGAACCCCTGCTTG
>N_4256
TTGCCTGCATACACGAAAAACAGTATGCTCACGCCCCTTTA
>N_4257
CGGGGTACGAAGCGAGGGTTCGTTGAATCTTTTGCACGGGG
>N_4258
GGGATGTATGTCGCCCCGCCCTTGAAGGAAATGGTGGCAGA
>N_4259
TCTAAATGCCCAGGAAGCTGCCCCCCGGGGGTATTTGTCCA
>N_4260
CTAGACTACGCACCGATAGTCGGGTTATCCCCCTTTTTCAT
>N_4261
AGGGGTGGCAGCGTCTGGTTCCTCGAGGGCCACTAAGCTAT
>N_4262
TAGGCAGAAAAAATTCGCGTCGTGAGTGCGTCCTGGCAAAA
>N_4263
CATCAGATTTGGTCGAGTCCCGGCATGACGCTCTATGGTCA
>N_4264
AAGACCTTTAGGTAAGGTAACACCGTTACGGAGCAGAGAAT
>N_4265
CTTTACGTGTCTGGCAAAGGCTTCTCTTTTGCGGGAAAGGT
>N_4266
ATCTAGATGCTCTCAGCGCGCGTCGGAGCTCACGCCCCAAA
>N_4267
CGCGTGGGAATTCTAGGCGCCCTTCCTACTATTGCTGAACT
>N_4268
GCGGGACAAAGCGTTGCCTCCTCCACCTTTGGACTGGCAAT
>N_4269
GGGACCCGGCTGAATCAGCACAGCCGGCCATTGCCCATTAG
>N_4270
TACGAAGGCGAGCATCGTCCCTAATTCAAAGTGGAGGGCCG
>N_4271
AAAGTAGGTTGGGTGTCTCCCCGGTCGAAGATTTATCTCCA
>N_4272
AGCCTCGGTAAGGCACTGAACAAGACGAAGGCACCCGTCTG
>N_4273
TGTGTAAACCCCTAAATGGGCATACACGCCGACAGAAAAAG
>N_4274
TAATTTCTAGTCCTGTAACCCCGTCTGATTTGGGCGGGAAG
>N_4275
CCGCAACCTCTCTTGTTGGTCAAAAATGCATATGCGGATAT
>N_4276
TTGACCTGCGACGGCATATCCTCAGGGGGTCCCCTTTGCTG
>N_4277
ACCACCAAAGTTTGCGTGGACCCTCTCAATCACTTCGGGTA
>N_4278
TGGGTCTGGGACATCGGAAACTCGACGCGACCTGATTCTTC
>N_4279
GTCTCTAGGGTCTTAGGGGTCAAACCTAAAACGCGGAGAGA
>N_4280
TGCTTCCATACGAACAAATACCTAGGACGGACAGCGGCGTT
>N_4281
TGTACGTTCGGCGCCTCCTACTCCTCGCCTATATTGTAGGG
>N_4282
ATGCCTAGGTGATTGGGAATCTTATGGAAACGGATGGACAT
>N_4283
AATTAGCAAACAGCCGTTCACGTGGTCCTATATTGCCCAGC
>N_4284
AGCTGACAGCGGTGATAACACACTGTGCGCAAGCCCATACA
>N_4285
CAAACCTGTTGCAGACGCATCATACGGTTAATTCTGGTAGC
>N_4286
AACTGTAGCTGACTCTAAATCTAATAATTTCGCCCCACGCG
>N_4287
TTAGAGAGTGGGTTATTTTGCATGCGCTCCGAATGTTCATG
>N_4288
TGATGGCGACGGATTCACTCCTTCTATAAGTAAAGGGGCCA
>N_4289
TGGCACTCTATTCCAAGACGCTAAGTAGTTAATGGAAAGTG
>N_4290
GGATATGTTATGGAGCAAAACGGGGAGTGCCCCAAGGTGCG
>N_4291
TGCCGCTATCTTACCGGTGACTCTACGTTCATAAACCCAGA
>N_4292
CGAAACAGTCCGGATTGAAGCTACATATGCGATTTAACGCC
>N_4293
CGGATAATTCACATCTAATTCGTTAGAGGTGGACCGGCAAG
>N_4294
TTTATAGATCCCTTGTTGCACTAAACAAGGAAATTAGAGTC
>N_4295
CTCCTTCACCAAGTTACGTCCTTTAAGGACAATGTGCCACC
>N_4296
GAATTCCTGCTTCTGGGATACTATTTTGTGTAATAGAGGAG
>N_4297
GCCTCTAGTTGTCGTGGAGCCTAGTCTTTGGGATGGGGATA
>N_4298
CTTACTTCATACCCTCGTGACGGAAGACTATTCCGTACATT
>N_4299
AGGCCCATGCTTATAACGGTCTTGAGTACATTGACGCCTTT
>N_4300
GCACTCAAAACCTTCTCTTCCGTGGGGTCAGATATTAAGAT
>N_4301
GAGGGTACAAAGAGTTTAAACGGTGTATCTTCCCGCGGCCA
>N_4302
GTCCACTTAGTTCCTTCGCGCCTAAGGTTGTATATGGGAGT
>N_4303
TAGAATGCAGGGGTCCCCTGCCGGATAAGAGTTTATTAAGT
>N_4304
TTCTCGTCTGCCGACTCCGTCTACTCCGCAAACGGTAAGAC
>N_4305
TAAACGAGCCCATCATTATGCGGCCCCGTTAGCCCTGTTCG
>N_4306
GTGCCCACCGCATATTTAGTCAGCTCCATTCGGAGCAGTAT
>N_4307
GTCCTAGTCGCCTCCCGCTCCTCATCCCGGCCATCCCGTTC
>N_4308
TAGACGTTTGGACACCTCTACAAGAATATAATTCCAATCAC
>N_4309
AAGAAAATGCCCTACTTCTTCCACTACAACACGCAAGTTGC
>N_4310
CTCATGAGCTAATCGCGGGACTTAACCATGGTGTGAGTGGC
>N_4311
AATTCTTGGATTCAGACGGGCCCTCCTACAAAGGTCAAGCA
>N_4312
CCAAATACCCCCCGCCCATACAACACGATGGAAAAGGGGTT
>N_4313
TTCGTTGTCTGCTGTATGTTCGAGCCCGTTGAAATGCTAGG
>N_4314
CTAGTCTAAGCGGTCGTTAACATTAACAAGGGAGTTAACGG
>N_4315
CAGTTGTCCAGGATAGGTTTCCTTAAGTGCCAGGGTTAAGA
>N_4316
GGCGCCTTGACGGTTCCCCGCGTCTTTAGAGGATTAAAGAG
>N_4317
CATCTTAGTGAATCTAGGCTCTAGACCGGGGCACAACCCAT
>N_4318
AAATACTGTCAACGAGCTATCCGAGCCGACATCCTAGGTTA
>N_4319
GTTGGGGCTCCCTCCAGAGTCATTCGCGCGCAGGACGAACT
>N_4320
GCACACGGGTCCGTTAGGGGCGCTAGCGAATTATACTAATC
>N_4321
GATAATTGGAAATCCTCACGCGTGCCCAACTAGTGAGTTTG
>N_4322
AACCGAGTTATACAGTCTCACTAACTTAGCGCGCGTTGCTG
>N_4323
GGATACGTGACCAATTTGACCGAACAGAAAGTCACGTCGCG
>N_4324
TACAAGCCAGCTACTTGCAGCGACTTCACATCGGGGGGCCT
>N_4325
AACTACAGCTCTTCGGTCGTCGGGTCTAACCGGTTAAATCC
>N_4326
AGACGCGATACCGTCACGTTCAGCACTAAGAAATATACACG
>N_4327
TATAAAGTGACTTTAAGTCTCCCCACTTAAAACGCAGGCCC
>N_4328
CGCCCGCCATGACCCGGGCTCTGAACGTCAAGTGCCCAAGA
>N_4329
CATTGTCGGTTCTCAGGAATCCGGGCTTCCACGAAGTATCG
>N_4330
TATCACAAAGCCGTGCTTGACTTTGGAAGTTGAGAGCGCCG
>N_4331
CGGAGGAACCTAGCATGTTTCGTACGAGCTGCCAACGACTT
>N_4332
TCTATAGCCTATGTTGGTTGCGTAGATTGAGTGTAAACCTG
>N_4333
GGGCCCAAAACGGGGGGAAGCAAGAGACCACAGACGTAATT
>N_4334
CATCCGATAAATAACGGAAACTCAGGGCTTAGACATCAACT
>N_4335
GTAGAGTGGGGGTAAGGAATCAAAAGTATCTGCGAGATAGG
>N_4336
CGGCGTCATTAGACGGTTTGCAATCAAGACGATCAGGGAGC
>N_4337
AGCTCAACTAGGCGCCAAATCAAGCGGTCATTTCGCCCATA
>N_4338
GCAGTCACAGCAGCAGAGTGCGATATTGCCTACATGCTGTT
>N_4339
AACCCGCGGCTATCCAAATGCGGAGACCGGGCGATCACTCG
>N_4340
GGCGTATGTGGTACTGGGGTCGCTGGGGGTCGCCATACCCT
>N_4341
CAGTTCTGAGGATAAGATTGCATGCGCTTCCTAAGCACGTA
>N_4342
GACTTCCTCCCCCGCACCGCCAGGGATGCTTCAAGAGTCAA
>N_4343
AGACGATAGGCAATTGTTGTCGTAACGGAGCACTGGTTGAG
>N_4344
TAAGGGGGGTGTCTGCACGACAACAGGCTCACTCGGAACCA
>N_4345
AAAATAGGGGCCAAAAAATGCCTTTGGGTCCTGTCTTCGGT
>N_4346
TTAGCGTTTTCGCAGGGATACAATGTAGTGCGGTTGAATCA
>N_4347
GCCGTGCCGAGATACCTTAGCCCTTGTATCATCAGGGTTGG
>N_4348
TTTTCACGACGATAGGTTGTCGTATTGTGGGTTCGGGAATT
>N_4349
GCCCATGTGACCCTGGGCGGCCGTCCATCAGGTGTACCCAT
>N_4350
TATTTGCAAACGCATGGACTCGTAATTCCTCCTGGGTCGAA
>N_4351
ATGCCGGCCCCGGGTACATGCCTCACCCGCCCTCAGCGATT
>N_4352
GTGTTTTCGACTACACTAGTCAACGACACGAGAACAATACT
>N_4353
TGAGAACCTATCCGTGCGTGCATTGTTGTTGACCTTTGTTA
>N_4354
CAAATCCCAGTTTAAGGTAGCCCGCTACTGATCCTAAAGGC
>N_4355
TACCGAGTGTAAGCGCTACTCTCAACATTTCTTAGAAGGGA
>N_4356
TGTAAATAGCCCAGGCGGGACAGTCTATACACCCGGTATGT
>N_4357
TAACTGGTATGGCCGACACCCAACGTACAAGCACAAACGGT
>N_4358
TTTGGTAGAACTTAGTATTCCTCACTCGGAAGCTACTAGCC
>N_4359
TATGTGATGACCCGTTTAGGCGGGGAAAGTCAGAGAAGTGG
>N_4360
TTCGCAATCCTTCGAGAGGTCCAAGGCAACCTAGCTGTTTC
>N_4361
GTAACGCCACAGAACTTTCACCCAAGAAGCCGAGTTAAATG
>N_4362
AGTGTATGGGTAAAACGCGGCCTGGGTAAGGATCCCTGGTG
>N_4363
ACTGGCATTCATACTTAACCCCATGAGAGTCATGTTGATGT
>N_4364
CGGACCAAATGAAACCCCGACGATCTACACGTTGCCGGTCA
>N_4365
TCGCGCCGAAGTGCGACGAGCAGAGATATACTTCATGCAAT
>N_4366
ACTTAGGCCCCAAAGAGGTGCCCCACTATACGTGTGGCCCC
>N_4367
ATTTAAACATCGATATAATACAGGATAGGGCGCGTGAAGAT
>N_4368
CCGAATAAAAGATGTAGACGCGGGTACAAGCTCCGGCCTAT
>N_4369
GAAATACGGCGGTACATCAACGGGGATCCTCTCAAACGATC
>N_4370
GAGATTTTCACGAACTATTACATAGTGACGGGCCCCGATAG
>N_4371
CACTCCAAAATTCAGTAAGGCGTGCATCTAAGTATACTACT
>N_4372
GCCGGACATTTCACTGTCTTCGGATGACCCACCCCAGGGTA
>N_4373
CAGGAAAGGGAGGGCTAACCCCGGGACGTTGTTGGTCGGTT
>N_4374
TTGATAACAGATCTCTCGCTCCTGTTACGTTAGTGAGGGGA
>N_4375
GAATGTAACTGTGATAGGTACCTATCAGCAGTCTACTTCTA
>N_4376
CGCATGGGGTCAAGCTCTTGCAAAGTGCACGTTCTAGGGCG
>N_4377
TATTCTTAAAGACACAAAACCTGTGTTGTACTGGCTGCAAT
>N_4378
GCAGCCATTGTCAGACCTTACGCGAGAGAGAATGATAATTT
>N_4379
TCGCTTAGTTTCCGGTCATGCTCTGGTCAAATAAGGCCGTA
>N_4380
TGTCTAGGGCTAACGTAGGCCGGCGACTTAAACCTATTAAA
>N_4381
AGGCTCCTGGATGAGTACCGCTTTGTTAGAACGCCTGTAAA
>N_4382
TAAGACAAAATTTTAGCGGTCGTACGCCGCCCGTCCGTCGT
>N_4383
AATCATTCATTAGCCACTCACTTTCAGAGGGCGCTGCATAT
>N_4384
TTGGACATTGGCTATTGAAACCAGGGCTTTATAACACCCTT
>N_4385
CAGAACCAGCGTTCTTGCAGCTCCTCCGTAGAGAAAGGGTC
>N_4386
ATGTTGAATTCCCCCGTAATCGTCTGTAGCTTGGGGCTATA
>N_4387
CTCCTCCAGTGGTAAGATGCCCCCTTCAAACAGATAATGCT
>N_4388
ACAAGTCCGCCCGTCTTTTACCTTGATGAGGGCTAGGTGTT
>N_4389
GCCCACGGATTGGACCTGCTCCAGAATAATAGCAGGCCATC
>N_4390
ATAACTAGATCGTAACATTTCAGGCGTCGTGGTTAATACAA
>N_4391
TCTTGTATACGGTCGTCCAACCTTGAAGAGTTCTGCGCGAT
>N_4392
TCCCTCGGGGGGTTAGATTGCCCTCCCATTCACGGTGCGCC
>N_4393
CGGATGAAAAAGTCGATATGCCCACTCGCTACAGAGATACT
>N_4394
GTGACAGGGCGCGCACGCCACTTAATTATACTCCAACGGGG
>N_4395
GTTCTTTCTTTTGTGTGGTGCTGCGCAGATTTCCCCCAAAA
>N_4396
TAATGGTTCCCTAGCTAAAACTATACTCCAATAGGGAGGTA
>N_4397
AAGATTCGCAGGAATTTTAGCGATTCTGCGGGGATGTACAC
>N_4398
GAATAAGGTAAAAGGTTGGACAGGGTAGGCCATCATACAAG
>N_4399
ACACATTCTTATTGTGTACACCACGCCAAACGGGTATATAT
>N_4400
TTATTGCTAGGCACAACAACCCCAGTCCATCCTTCTATGTA
>N_4401
TCTTATCTCAGGACTAGGAACCGCAATTAAGCGATTCTCCA
>N_4402
TCCTGGTGTTTTTAAAAGGTCCTAGCACGACGCTAATTGAC
>N_4403
CGCTTCTGGAATCTTGTGGCCCGCGACCGAACATGGTACTT
>N_4404
TACTCGGGCAAAAAGGCAATCGAAAATATGATCTGCATATA
>N_4405
TGTTTCATTTTATAGTAGCTCAATCTGAGACCGTCTTACCC
>N_4406
CCTTCATAAAAAAAAAATTGCTTGTCCCTCAACCGTATAAT
>N_4407
CCATAGTTGACGCTACAACTCTAGCAGCGGGGGGTTACTCT
>N_4408
GAAGGTTATGATGGTCACCACGAGCAGTTACTTTATCTGCA
>N_4409
CTCCCCATAGGTGCATTGCCCCATTATAGAGAAGACGTGTA
>N_4410
TCCATAAATGGGGGATTTTACAGCAACACGTTTGAGAATGG
>N_4411
ATGGCCGCTAAGCTCGGCAACCTCCCAATTACGGTAAATAC
>N_4412
GAGCAAGCTAGGTACTGTAACCCGGGGCAGATTGGAGATAT
>N_4413
GTCTCATGAGGAATTGTTTTCAGATAACCGCCCAACGCGGA
>N_4414
TAAGAAGTCTTGAAGAGTTCCTCGTTGATTCGGACTTACTA
>N_4415
TATGTGTGCCCCCCCAACGACCAATTCGGACTGCTTTACAC
>N_4416
GTGTCTACTTCTAGCTGACCCGAGTACATGGCTCAGTCAGT
>N_4417
TACTTAAGCCCGAGCTAGTCCCGCCACGTTTGATTCGAAAA
>N_4418
GGCGGGAAGGTTTTAAACGACCCCGACGCCCGGGCTGTCCT
>N_4419
CCGTTATGCGCTCACTACTACAACGTGGCCTGACATAAGCG
>N_4420
AACGATCGCAAGAACTCGGCCACAGAATGTGATCCATTGTT
>N_4421
CAATGACACCTAAACGGGGCCCGCTGTACGATGAACGGTTT
>N_4422
GTACGTTGACGGTTGCCACACCATACAGGTCCAACACCGTT
>N_4423
TGTTCACTCTCAACAGGGGTCAAGTGCGGGAGATGGCTCAT
>N_4424
CTAACAGAAGCCTCGTAGAACCTTTATACCAATTCAAATGC
>N_4425
CGGCTCCCTTGAACTCCCTGCGTTGTGGGCTACCTCAACAC
>N_4426
CCCCTCAGGACCACTACACTCCACACCTTTGTTGACTCGCA
>N_4427
GTCGTTAGAGCTAAGGCGGCCGATAGAACCCCCAAATAGGG
>N_4428
TTACATCGTTATGGAATGTGCCCCTGACTAGTGCGCTAGGT
>N_4429
TTAATGCAATAACAGGCCCTCGCGCCTCCCGCTGTGATAGT
>N_4430
TAGCATTTTTCTCTTAACCGCGTCGTCCAGCCTGGGGACAC
>N_4431
GGAAAGAGGCACCCCGCTGGCGCGGTTCCGTCCCGCGACGA
>N_4432
ACCACAGGCAATACTTGGGACCTTAGCTACGAGAAAAACTA
>N_4433
TCTAAGCGTCGTTTGGGGGGCGTGGCAAACGCAATTGAAGG
>N_4434
GGTCGATGCGGTCCAATCGACGTGGTGCGATTCTAAACGAT
>N_4435
AAGGTGTGTGGTATGCCCTCCGAACGTCCCAGTCAACAGGT
>N_4436
TTGTCCGTAATCGCGAGCAGCGTTCCACAAACTTTCTCTCC
>N_4437
TCCACCCAGATTTATTAGTGCCATGGAGCCACACATCTGGA
>N_4438
GCTCCACTCATTACAGCTTACACCCCGCAACTATGCAGGCC
>N_4439
TCCCGATCTTGTGTCTGAACCACTGTGTGGTGTGACCAGTA
>N_4440
AGAACTTAAGCGTAGGCGGTCACATAGGCTTATTCGACCCG
>N_4441
AGGGGGTGAATCCCATTACACGGACTGTAACGGGATCTGTA
>N_4442
AAGGTTCCTAAACCCTGGCGCGGCGGGCCATTGTTGCAAAA
>N_4443
GGAAGGATATGGGCGTTTGACGACAGCTCGTTTTTTAATTG
>N_4444
TACCATCACAAGTCAAAAGACCGAACGTCGTGTTACCCTCG
>N_4445
TAAAGCATCTGACTCGCGTCCAACATAGTCCCTAAGAATAA
>N_4446
CCCGATTGTGATACAAAGGTCTAGGCCTCTCGAATGGCGGT
>N_4447
AAAGGAGCACGAATAACGTCCAAAGTTATCGACCCGTCGCT
>N_4448
AGTTTCCCATTGAGGACAACCTCGTGAAGTGGTACGACTTG
>N_4449
TGCCTCTGTCAACTACAAGCCTAATCGAACTTAAGCGTAAG
>N_4450
CGGCGCACCGTATGAGGTTGCGTTAGATGCAGGGCATCCTA
>N_4451
TAGCGTCAATCAAGGACCCCCAGTTCGAGCACGGCTTCTTT
>N_4452
ATCTAGGAAGACAAATTCAACTCTAAAGAACCGTACTATTC
>N_4453
CCATGTAAGTTGAGTATATTCTAGGGTAAACCCCCTCTTCC
>N_4454
CAACTGGAAATGCAGTACATCGTGCTTCCCCGGGGTGGATA
>N_4455
TTCATACTGTGAGCCTGGTACAATTTATCTGCATTGTGACT
>N_4456
TTCTGCGGTAGACTTGTGAACGCGATCGGCCCCCGTGGGAG
>N_4457
TCAGATACATCACCGAAAGTCCCACGCCGTGGATGTAAGCG
>N_4458
TTGCCAAAGGGGAGTTATGACGGACCGCCTGAATACACTAC
>N_4459
GCAACCCTGGTGTCTTCGATCTTTTGCTACAGTTAATATAT
>N_4460
CAACAGCTCATAAACATAATCCCTTAACCGGCCTAACTACG
>N_4461
ATTTAAGATGAATATCGCGACTGCATTACCCCCAAATGTAG
>N_4462
GCAGATCATCGGATGATAAACTGTCGAACGTCACCGATGGG
>N_4463
GGGGCCCGTTAATTATGAAACTTATTCCCTATCGTGTGCAC
>N_4464
TTGCTTGATAAGATATCTGCCTATGTTTGCATCGTAGCGAC
>N_4465
GCTGTATTTGTACCTCCCGGCAAGAATAAAATCCGTCGCCT
>N_4466
CGTCGAGCGCCTAAAGCCTCCAAAGCGAGTCACCCATTTTG
>N_4467
AAAAATTGCTCCTTACTGTTCCAGCGATGGCGAACGCCCCA
>N_4468
TAGGGGGTCCCACCGCTCTCCCGCTCGGACATAATTAGGTA
>N_4469
TGAAATCGCATGTCCCTTTCCATCAAGCCAGAGTCGCTGGG
>N_4470
AGCGGACCGTCCGCTGCAAGCGACTTAAAGTGCCCGTTTTA
>N_4471
TGGTTATAAAGGGCCCAACGCGGCTCAATCTTCGAGAGAGT
>N_4472
TATCCATGGGTGACCATGGACCCGCTTATTAGCGTGCCATC
>N_4473
AATTTCCGATTGGCCTCGCACACTCCGTCTATGCAAACTGG
>N_4474
CGTGGGCATCGAGAAAAGAACTATGATGTTTCCGTCTTGTT
>N_4475
GTAGAATTGCATAGGCTTCTCAACGGTTATAGACAGTTAGA
>N_4476
TGGTATGTGGCTGAGAAGGACACATGCAATGCCGGACCGGT
>N_4477
TTTTTCGGATACCTGTTTCTCCGATTTTGTAATAACGCCAC
>N_4478
GTGTCAGAATGCGGGCTCCCCAAAAGTTTCGCCAATGTGTT
>N_4479
GGGTAGTTGCAGATAAGTGTCGTAGTGCACAAACCTAGCAT
>N_4480
GACGGGGCGGTTAATAGAGGCTTAGTGTAGAGATTATACTT
>N_4481
TACTAACGGTAGGAATAATGCGGTAAAATATGCATTCTGGC
>N_4482
AATGCCATAGAGATGCTGGTCGAAGCGGTACCGTTGGGTAG
>N_4483
GTTAGAAGTGCCGGGTGAGACTAGTAAAGGTAGCAATGCGG
>N_4484
TGCGAGACCGCCTTTCTGTACCCCATAACACGGCGCGGTTG
>N_4485
AAATTCCAATGTGTAAGGGCCCATACAGTAGTGGTGAGGTT
>N_4486
AGGGATACTTTACACGCTGTCCTGCACTCCGTGGACAATCC
>N_4487
CAAAGTAGTTCCGTGGCACACGTAGGGTGAACGATGAACCA
>N_4488
GGCCCCTTAGATTTATTTTACTTGGATAAGCGGCACTCTTA
>N_4489
AAACACTCCCATGCAGAACGCATTTCTTTCCGGCGCGGGAG
>N_4490
ATTTTTGTGTCAGCAATGTACAGAGAGGGCCGACCTACATT
>N_4491
GGGGGGGAGCCACTATGGCTCAGAAAAATCCGAACAGAGCG
>N_4492
CATTAAAGCGACTTGCATCACTGTCGTCTTTGCCAACCTGC
>N_4493
GTATACCTGCGTCGGGTCTGCAAAAGATACGAACCATGTCG
>N_4494
CACTCCTACTAACAAGGACTCGATTTTGACGCCTTTGCAAA
>N_4495
ATACATACAGAAGGCATCGCCACAGGGTGGCCCTGAATGTA
>N_4496
CCGTTGAAATATCTACAAGCCATTAAGGCGCAAAAGAAGGA
>N_4497
TGTGCGTATCCGTGCCCCTGCGGCCCGCCGGGGACAAACCG
>N_4498
CTTCGTCTTTTTGCCACGCACTTGTACCCATACCCTTCACT
>N_4499
AGGACCGGAAGACCATGATTCGTAAGGGGTTTACTGCTGGG
>N_4500
CCCCCCACTGGAGTCATTTGCAAATGAGGCAAGGCAAAAGC
>N_4501
TATGTGACACCGACGAGTGTCGCGGCATTTGGAGATCGGGA
>N_4502
ACAGTGGCATTGAGCCCCGTCTGTTAAGACAACTCTTATGT
>N_4503
CCGGTTCTACGCAAATAAACCTTCATGTGATCTCTACCGCA
>N_4504
ATCCACCTGATTCCCCGGAACCCACCTACCCCTCTTGTAGA
>N_4505
TTTACTTCAGGTCAAAATCCCCACCGCTTGAGGCTGTAAGG
>N_4506
GTTTCTAATCAGACGGCATGCTAACGGTAGTCCACGAAATG
>N_4507
TCGGTACGTCTTGGTTACATCTCACGGGGCCCTATACCACG
>N_4508
CCCATGGAGGTGAAATAATTCTGGGACCCTCTTTAGGTCTA
>N_4509
TTTATATTGTAAGTGCTGGACTGTAGGGCGAACCAAATTGT
>N_4510
AATCGCGTCAGATTGAATGTCGAGGTCGTCGATGCGCGGCT
>N_4511
ATCCAGTTGAACCCAGCGACCGGAAGGCGGGGGCTCTCTTC
>N_4512
AGTCAGAATATACCATAGAACCTCAAGATGAACAGCCCGCG
>N_4513
GGAGTCCGCGCGTGGGAAGCCCGCAGTTAAATACAGTTTCT
>N_4514
AGGACGGGTTCATCTCCTGTCCAATGTTCATGTCCCAGCAA
>N_4515
TCCAGGCTTGTCCAGTACTCCGCAAAGGACATGCTGTATAT
>N_4516
GGCTGAGAGGGCATCGCGGGCTAAAGCGTACGGCCCTTGTG
>N_4517
TCCAGGCATTACATTTACTGCAGGTATAGGCGGTTGAAATG
>N_4518
AAGGGTTGGTGTATAGTATTCGCGTACGGGGCAGGGAATTG
>N_4519
GGAATCAGCAGCCCTTTAAGCGATACTACACCAAATTAGAA
>N_4520
CAGAGAGAGCTTCACTAGGACGCCCTACAAAAGCAAGGAGA
>N_4521
ACCGAGGTGGGAGCGATCTCCTTTTAGTGACAATCAGATAG
>N_4522
CCGTTCCCAAGAGCGAAGCCCCCTATTGGCTTGGACTCGAC
>N_4523
GTAAAGCTGGCTATATGCGCCTTCGCGCAAAATGGCCATCC
>N_4524
TTGGGTATATTCGGTCATTGCTGAGAGGCCCACTTAGCTGG
>N_4525
AACGCATGGATCTACCCGCTCTTCCCATAGCCATAGCTACA
>N_4526
CCCACCCTTTGGAAATAGGGCTTACGCAATAGCGACTACGC
>N_4527
AAAGCCGACGCAGATGTTCTCTCGAGTCACTATTAGTTACT
>N_4528
ATGGGAGCTTACAGCCTACCCCGTACGACAAGAGAGGAAGG
>N_4529
CTCGCGAATGCCCTCCCCGGCCTGGGTATGCGTGGATGTAG
>N_4530
GCTAGGGTTCTGGTACCACGCCCTGTTATCCATCAGTTTTT
>N_4531
GCGGAGCGTAGGTACTGTATCAGCCCAAGCGCAACCCGATC
>N_4532
TGGGGGAAGTGCGTTAGACTCGGATCTTTCTCAACGTAATG
>N_4533
CCCGGTAAGGGGATGCTGCGCCCAACCACTCCAGCCGTGAG
>N_4534
TAACCAAGCTAAGGAAGCGACTGCGTCTCCACTGAGTAAGG
>N_4535
CCCGCCTTTTTAGGCTGCTGCATGGTATTCACCAAGAAGAC
>N_4536
GTAAGTAAGACTATTCGACACGACCACGTTTGCGCGGCATA
>N_4537
CATATGACGACGTGATCGGGCGATAGCTACTGCCCCGAGTT
>N_4538
TCTGGAACCGGGGGTGGTTCCTAACACTATAGGGGATTAAT
>N_4539
TGCTGCAGTTAGAACACGCTCAAATTATTTTACCCGTTAGT
>N_4540
CCATCCCACTCAAACAAATTCCTGAGGATGAGTCGAAAAAA
>N_4541
CATTACCGATCAATCTTCCACCTCGGTGGTTTAGGGTCTTC
>N_4542
GGGGACGCACTTAGCAAGCCCAAAGTAGTCATTGATAGTAA
>N_4543
TATGGACACTGAACAGTGCCCCACTGGAAGTTGAAAACTTT
>N_4544
CTGTGCCCATACTGATCAGACAGAAATAGTTTAAGTGGGAG
>N_4545
TGTCAAATACTCAGGGCACGCCTTCTGCTGGTCTCTTCGAG
>N_4546
GCTGTTTCTTACCCACTCGACCGCAGAGAGCACTCAGACGT
>N_4547
CTGCACGCTTAGTTTATAGACGAAAGATGTTGTAGGGTTTA
>N_4548
CCTGCCATCAAATAGCAAGGCTGGACGGAAGACAATCAATA
>N_4549
GACGACTTTATCGCGTGGGACAAGACAACTACAGGAAACGG
>N_4550
TTCTCACAGGGAGGAACCTACATTAGGCCCTTGTGACTTTC
>N_4551
CCTCTATTAGCCTTAAGTTTCCAACGCCTCGTGCCGCCTTC
>N_4552
GTAAAGGCTCATCGATAATGCGCAGGCGTCACAAGTAGGCT
>N_4553
GACCCACCTATAGTATAATACAATGGTAGTGCTATGTGGTT
>N_4554
TTCTAGTTAGGATACACCGTCTCACCACGGACGCTTAACGA
>N_4555
CTGAGATATTTCCGTCCGAACTTCATTCAGGCCAAACTATC
>N_4556
AACACTAAACCTTCCCGGAACAAATCGTCTGTACTTGGCAA
>N_4557
CCGCCTTTAAAGAGATCAAGCAACGTATCATATAGTAGAAG
>N_4558
CTCCCAGAGCTCCCGGTAAGCAGCGAAGAGAACCACGATCT
>N_4559
GGCCAGCGTTGTTACTGAGTCCGTTTAGTCCGGTCCGCTAG
>N_4560
AAACAAGCTCACTCATCCTTCGTAATTGGTGATACCCAGTT
>N_4561
CCCATAAACGCCGGTAGTGACTCACTCGCCCATATGGGCTT
>N_4562
CAGAACCGATGGATCTGTCACAAAAGTGGTGTAAAGCGTTG
>N_4563
GTAACCCCTTTTAAAGTCTCCTAGTCATGAAGTGGGTACCC
>N_4564
TAAAGTCGCTACCAAGTCTCCGACAATACCTTCTTCAATTT
>N_4565
AGAAATACGGCTGGTTTTTGCAGTTGCTAGATGGTCGACGA
>N_4566
GTGAGTGCCCGTACTACCATCCCACGCGGTAAAAATGTTCA
>N_4567
CCTCCCCGGACAGAATGACTCCCCCCCCCCGTCAGAGCACG
>N_4568
TTCAAGCCAAGTTTATCAGCCAATATGATCGCAGGTCGGGG
>N_4569
AGATCTACCGTATTAGTAAACAGTTAAGTTCACAAGCTGAT
>N_4570
TAATTGTAGGCTACTCGCCCCCTCACATACATCGAAGTCTC
>N_4571
ATATGAAGTAGTTATGAGGCCACCCCCGGGCGTAAGGCGAT
>N_4572
AGATAGGGTTAATAGTTCCGCACCCTATGTTCGAGTTCTGC
>N_4573
GGGCCGCACTGACTCTTTGGCCATTCCGAATTTTCCATATA
>N_4574
AATCAAGTTGATATCGTTTTCAGTTGGTAGCGAGATCCACA
>N_4575
GCCAAAGATGAGGCCTGAATCGGAGGGGGTTTCACGTCATC
>N_4576
CTACTCAAGGGCTTTGGTACCTCTCATTTAATGGTGTGCGA
>N_4577
TCACCAACGAGTACGGTCCACAAGACAGAGGACACTGATTT
>N_4578
TTGAACCCTGCCCTATAGATCAAGGGAGTCAAGTTGCAACT
>N_4579
CCGCACCCTACTACCCCGACCAATGAATGCCCGACCCCGGA
>N_4580
GTTGTCAGGGATAGTCGTCCCTAGCCCAATTAGGCTGAACT
>N_4581
TTCTCTACCTTTGGCCTCCACTAAGGGGAACAAACCTTATT
>N_4582
TTAAAGCGCTGATAATGCTCCCCGTTCTAAAGGTACCGATG
>N_4583
GCCTCTTTAACTTAAGAATACCAAAGTGGATCTAATGCACT
>N_4584
TTCTATGCTCCATGTTTTAGCGCTTGCCATAACGCGCAATT
>N_4585
CCGAAACATGTGCAAGTGTGCAGAAGTAACAGTTTGGCTCC
>N_4586
CGAAAGTGAGGCTCCAAGACCAAGCGAATAATGATCCCGGT
>N_4587
TCAAGTTGGGTTAATTGGACCTTCAAGCGCACATTACTAAC
>N_4588
GCGCCATTAATCCCCCTGAGCAAAAAAATTGTAGTGGTACT
>N_4589
ACAGATAACAATCACAGAAACAACATCCAAGCGCCATATTA
>N_4590
TTGTCAAACAAACCCGACTCCGACCACTGCACTGCACCCCA
>N_4591
GGGAGTCAGGTTTTCAGGGCCAAGTACGAACCCTCTTCGCT
>N_4592
TCAATTGTCCATTTATTGGTCAGGCTGTTCTAAGCGAACCC
>N_4593
TCACATATTCCCTGACTTCCCAATCTGACTTTCTACGTCGG
>N_4594
ATTACGCTTTAGCGGATACGCTTCACGCGGGACTTTAGTGT
>N_4595
ATAAATGGAATACTTTATAACATGCGTCATATTTATATGCG
>N_4596
CACATTTGCCGTCTGCGGGTCAGAGATACGGTGCCCCTGAG
>N_4597
TCGAAGCGGGGATTTGATAGCAAGATAGGACCCACCTGTTA
>N_4598
ACGCAGCCATTCCACCCCCTCTTTGCCTCCCCCACCCTATA
>N_4599
CAGTGCCAAAAGGGCCTTAGCGAGTGGATCTAAATTGGTGC
>N_4600
AGACACAACAATACGGACATCTGGTTACACACGATAGGTGG
>N_4601
GGACATTTCATGCCTAAGTACCGCGCCGATCGCGGGCTTTA
>N_4602
CTAGGGTGACCAAGGTGTACCTTGCGACTACGTCGGGAAGA
>N_4603
GATGGATTCGCAGGGAAAAACAGACTCTTTGAGGAGAACAA
>N_4604
TCCCGGGCGGGCGTTCATAACCACTCTTCAGCCACTCACCG
>N_4605
CAAGTGTAACCGACTAAGAGCGTACATATGGAACACCCCAC
>N_4606
GTTGAATTGTTAATCGGCAACAGCGTAAAAGTTACTACATA
>N_4607
TGCATGGCTTGAGCAAAAAGCGTAGGATTGGTTGAGGGCCA
>N_4608
CACTTTTTATGGTTATATCGCATGGAGTTAGGGCTACGAGT
>N_4609
TGAGGCCCCAGAGTGGTATCCAGACGGAGCGTATTAGACAC
>N_4610
GAAGGCCAAGTAACGAGGCTCTGGGTGACGGAGGATATTCC
>N_4611
CTCGCGATCCATAACTGGGTCGTTATCTTCCTCACCCGGGC
>N_4612
CCACAACCCGGGCCTAGATCCCGGTCAAAACCGGCCGTGCG
>N_4613
GACAGCAAATGAGCGAGGGACTAATTACGTCACAGATGTAG
>N_4614
AGGAATAACCTGGCTTCGCTCTTAGCTAGCGCCTACTTAGG
>N_4615
GTAAAATTCAGCCGGGCCCACATGGACCCTACGGTTCGGGG
>N_4616
ACAAGAGAAGATTACGATCCCCCAATTGCCAGAAAGTCCCA
>N_4617
CGACCGGCCACGCGCGTTTCCGGCCACGACACCGATAACAG
>N_4618
CGCTTTTTCAGTGGGGCAAGCAGGACTGTGGTGGCATGCTT
>N_4619
TGTATGAAAAAAATATTAACCGGGTCGTAGGTCGATGCATC
>N_4620
CTGACCCCCATTACATTATACACAAAATAGCTGCGAATAGG
>N_4621
AACGAACGAATTCCGGCCCGCCTAGCTGCAGAAGGAGGGGC
>N_4622
GCGCAATCTAACCCGTGAACCGATAAAAGTAACCCGGCAAT
>N_4623
GAGAGCTCCCATTCCCCCTCCCCGGTCATTAGCCACTTGTG
>N_4624
TATTCCGGCGGCTAAATACGCCCATGTTTGTGGTAGGGTCC
>N_4625
CACCATCGGAAATTTGTATGCGACCCACACCTTTAGAAGAC
>N_4626
GGACCCAGAAACATTGGGATCGTGGGCGTTTCCCGGCCTTC
>N_4627
TAACCGTAGGAATAGTTTTCCATTTCATTGTAGCGGAAAGT
>N_4628
GTGTCATTAGGGTATAGAAGCCTGCTGAGTAGGGTCCTAAA
>N_4629
CTTAAAACCCCCTCCTTAACCTGGGGGATATTTGGCGAGCT
>N_4630
GTGTGTGTTCGCATGAATTGCAACCTCGAGACAAACCGGTC
>N_4631
AATGCTGTAAATAGTAGTAACATCAATAAAGCTTTACTGTG
>N_4632
ATGGCACTGTGGATGAAAGCCGCGTGGGTAGTATGGTCATC
>N_4633
CGGAATGCTGAATGAGTGGACAGAGCATTGTCTGGTAAACC
>N_4634
TAAGTTCCCATTTAAAGGCACTTAGCCAGACGTAACTACCG
>N_4635
GATACTCCGTCCGAATCCATCGAAACTTTTAGCATAGGGAC
>N_4636
TAGATAAAAGTTAACTGAACCGCTCACCGGGCTTTTTCGTG
>N_4637
CCCCAGGGCCGCTCCCCCTCCATTTGTTCACGAGATCAGAC
>N_4638
GATGGCGGAACATATGCAATCTCGTGACACTGGGGATAGTG
>N_4639
GTCGTGCACACTCAGGTAGACTTTTCTCGTATTCCGTTGTC
>N_4640
ACCACGGACTGAGTTGTTTACACGTTTGAAATTTGAGGCAC
>N_4641
GCAAGTCCCCTCTTAGTGAGCGCTATAACGCACGTACAAAT
>N_4642
GTGTAGGCTGATATGGCTGACCGTTGATGGTGGTTCCCCAG
>N_4643
GAAGCGATACCGGGCAGCATCACTCGGGTGTGATTGGTTGT
>N_4644
GGAGAGAGACCCATTAGTGGCCTGAAATTACTAGCTGGAAT
>N_4645
TATGTGTAGCAAGTCAGGCTCTGTTTAGGGGCGATCCCATA
>N_4646
TGTCGAAACAATTAAATAACCCTGACTCGCGGGGCAGGAAC
>N_4647
ACAGTCGACCTAAACGGTCGCCCACCGACGGTGCAGGGGGG
>N_4648
GACACACCGTAAAATAGATCCGGCCGCGGAGAAGGCACATA
>N_4649
TTATCAGTAGTTTTAAGGATCGAATTACACTTGCTCTCGCT
>N_4650
GGCCAAGCGCGAGGTCCAGGCAGATTCGATACTATACTGGT
>N_4651
GGTGGGTGGAACAAAAGGGTCACTTCTAAGGCGGGGAAAGC
>N_4652
GAGACGTTAATTCCCCGGAACGAAACCGCTCCAGGCTCACG
>N_4653
GGAGGGCAGCACGATAAGTCCATATCTGTGCTAGCAATCTT
>N_4654
CCAAGCGTGAAGACGGGGGCCCACCTCACCCGCCATTGGTG
>N_4655
GTTTTTGATTGCGGACTGGGCCTTATAAGTTCGGGCACAAC
>N_4656
TTCGATTTGATCTGCACCACCGTATTAAGTGACCGTTATTC
>N_4657
TATCGGAGCAACTAGAGGGGCTTAGAATGAGACGAGCTCTA
>N_4658
CGTGGAGGACAGATATGGGACATTGGTTGACTTTCTTAAAC
>N_4659
CAAGGGGAAGCAGAATGTCCCAGACCAAAGCGATTTATAGA
>N_4660
GGGTCAGCCTCTTGATGAGGCAGTGTTTGAGGGTCTGCCAT
>N_4661
TAGCGAGCAGCAGATTAAAACCTGCGTCCTGCCCAGAGAAA
>N_4662
CTAAACAAAGTCAATTGAATCACTTAGTCACATATCACTGG
>N_4663
AATCAAGGGTGAACACGGTCCTTCCCTATATTGCTGCGTTC
>N_4664
CCTCACTTGTGGTAAATTGGCAACGCGAATGCTCCTTCTAG
>N_4665
TGGTAATTTCTATGCGAGATCTTCGTTCCAGCATTGACAGG
>N_4666
TCCGGCCGGGAACAAGTAGACTAAGGTCGAATATCGTCCTT
>N_4667
ACTGTCTTTCGGTGAAGGATCGACGCAGCGGATCGTAGATG
>N_4668
TTAAATTAACTTTAACGTCGCGGCTGATTTCCGCATTGCAC
>N_4669
ACTCAGGGTTCACCTCTCATCACTATAATACAACGTTTACT
>N_4670
GTCGCTGGTCCGTGCGCATTCGACGCGCGGAATCGCTTATG
>N_4671
CATGTGTTCATAATTGGGGACTGAAGTCCGGTGAGTTTTCG
>N_4672
GGACGGGAGAGGCATCGAGTCATACCCAGTTACTACTTTCG
>N_4673
ATTCATTAGGGATACATTGACTAATGTCGATCATGGGACTC
>N_4674
ACTAAATTATGCTCATAGAGCCCCTTGTCCTGACTTTCGCC
>N_4675
GTCGCCCGAGGTTATGAGCGCACACAAACTGCTGTAAAGAA
>N_4676
GCATCTATTGGGGGCTGAATCGGCGGGTAACTTGTAAAAAT
>N_4677
TTAACTATATCAATACCCCCCGGCTGGGACGAGGCCCTAGA
>N_4678
GCGTCCGATAGGCGAACTTGCTGATTGTCCCCGCGGAATTA
>N_4679
TTTATCTATGCGATATTCAGCTAGGGGTTCTGTAAAACGTG
>N_4680
GAAATTAGAATTTTCTAGTTCAACTCCAGCGTAGCTATTAT
>N_4681
TTTCAGTTAGAGTGCAAAACCTGACCTGCCTACAGCGCGAT
>N_4682
GAATAGACGGTAAGAACAACCCCAGACTTATATATACAGAA
>N_4683
CCCTTTACTCAAGAAGGTTACACGCATGACTTAATCCTTCG
>N_4684
AGCAGTTAAATGCAACCGCTCCGCTATATGGGTCGTAGTTT
>N_4685
ATGCTTCCGCATTATATGTACCTTTGTTTCTGTGAGGTCCT
>N_4686
ATCTTTCCGTGACCTTGGGTCTATTCACTTTTAGGGCAAGA
>N_4687
CCAACCATTAACTAAACGAACTAAAGACCCCATTTATCCCC
>N_4688
TGCCTTCAACGTGTTTTCTTCTTTGGGGCAGGCCACTACAT
>N_4689
TCGTGATATTCTAACGACAGCACACGCAAACCAAACAATAT
>N_4690
TCCCAAGAGCCTAAAAAGACCTATTGCTTATGATGAACCAC
>N_4691
GATATGTAGAGGGCGCTCCCCGGGGGAGTCTTCCCGTTGGA
>N_4692
GTCAGACTCACAACCTACCCCAAGGGGGCTAAGATAGCTAT
>N_4693
TAGATATAACACCCGCAAAACCCCTAAATACGGCGATTGTG
>N_4694
TTTATGAAAGTTTGGGCCCGCCTGGCGAATATCTGGGCTTA
>N_4695
AGTTATGTTCGGCTATGTTGCCATACGCGCAAACTTAACCG
>N_4696
TGCACGGTCTACTTCAGGGACAGATAGCGAGACGGTATGAT
>N_4697
GGGGGGCGTCTCAACACTAACACTAGCTATAGCAATGCTTA
>N_4698
ACACCCACGAAGTTTAGTGTCCTAGGTAAGGGGACCCCAAA
>N_4699
AAGAGAAAGTTTATGAGGACCACCGATGGACACTAAGTTTA
>N_4700
TCTACCTAGGTAAATACCTTCTGGTTCTGAGACATTTGGAG
>N_4701
TTCATAGGCCGTTATAAGCTCTAAGAAATGCAAATGAACCC
>N_4702
GTAACGTGTCACCGCTGATGCTAAAGTGGGTGACCGCACGC
>N_4703
AGGCCACCAGTAATGCCACCCTCAATCAAGGATTTAGCAGC
>N_4704
GGGTGGTTCCTAGCACCTCCCCAGTATTCGGAAAAAAACGG
>N_4705
GGCTATGTTTGTATTTGAATCACCGGTTGGTCAGCGTGCCA
>N_4706
TGTAATCGAACGATGCCAACCGACTCCCTCACCATTTAAAT
>N_4707
GTCCAGAGGGTTGTGTGTTACTCATAAGGCCTAAGAAGTGC
>N_4708
CCTCCACACTCATCCGGTGGCTCCCTCTGGTTCAGTTATAC
>N_4709
AAATGCTCTTCTACAATTAACAAGATGTTGTCGTATTCGGG
>N_4710
TCGAAACGTTTGAACTATGTCTTAGTTCGTCGGCAGGCCTT
>N_4711
CCTGCTCAAACACACGATACCCCCGTGGGTAGAGCAGTTAG
>N_4712
CCCGATAAAAAAGGTAATAGCCCTTTCCCCCCAGGTTGAGT
>N_4713
GGTGTATGGACTCAACTTATCTTAACTCCCCGGCACCCCTT
>N_4714
TAGCAAACCGGCATGGGAGCCCAGAGGCGAACCCCCTTTAT
>N_4715
TCATCCAGATTGGCCTACAGCGGCGATGAGTATGTTGACTG
>N_4716
CCATCTCGCCGCTTGTCTTCCCAAAAAGCAACGAGGGGGAG
>N_4717
TATGTCAAACTCATATTACACGCCGGGCTCGCACCGGGCCG
>N_4718
GAACTACCTTTAGGGGGGAGCCGGCAACGGTTTAGGGTTCC
>N_4719
CACAATCATGTGATTAAGTTCGCTGTTAACTAGGCACTGAA
>N_4720
TGCCTCTTTGGAAATCCTCACTAGAATCGGAGGGAAGTATC
>N_4721
AATACCTCCAATTGCCGTACCCTGACCCTGTTAATAGGGTT
>N_4722
GAAATGGACGGCGCCGTTCGCGGGCTTTTTCCCCATCCTTG
>N_4723
GCAGACGCCCAGGAGCTGGTCTTTGTTGAGAAACCCCTATC
>N_4724
AAACGTTTGTTGTTTCAGCGCCCAGTCCAGGACTTCATAGT
>N_4725
GAGCAGGACGTGGTCCGCCCCACAAAGTTTACCCTGCTATT
>N_4726
TAGGCTAGGCGGAGTCCAGACAATTTAAGATTAATTTATGC
>N_4727
TTAAGGATACCCTATAACCACGTTGGCACACGGAGATATAG
>N_4728
CTAACTGACAATTCCGCGGCCATTGCACCCAAAAGAGACGC
>N_4729
GCATAATTGTACCTCGAGTTCGTGATCTCAGGAACATGGCG
>N_4730
GCGCCAGCAGTATGGTAGGTCATATAGTTAGCTACACGTTA
>N_4731
GTCAGGATCTAGTCTAGACTCGACATGGAGCCAGGTCAGAT
>N_4732
AAATACTATGAACCTGAGGTCAGCCGACCCACACCACGGGA
>N_4733
GAAATGCCGTGTTTCAACTACGGGGTGAAATAGTGTTTACT
>N_4734
CCGGGTTGAACAATTTCTAGCTGTTCGTTGTTTTGATAAAA
>N_4735
GCCCCTCGCAAGTTCAAATTCACCTAGTGGATTTACTCCTT
>N_4736
TTGGTTTGCTGAGTTGTGCACCGTTACGCCGTAGGGAAGGG
>N_4737
CGGGGCAAGAGGCCTAGATCCTCCATGGCGCGCTCAAAATC
>N_4738
TGTTATACGGCAAAGCTAGACGGGCGACAACATCGAATGCC
>N_4739
GAGACGCCTGTAAATAGAATCCGGTGTACTGTAGTCAGGCA
>N_4740
GTACCGCTGCATTATTGTACCGGTCGTCCGTCTTATTGGAT
>N_4741
TTTTCCCCGCATCACCCCCTCATTGGGGGGTTGGGATAAAG
>N_4742
GTTAGGACAATACCAACCATCATTCGTGCGGCTGATCTCAG
>N_4743
CGGTTGTGGGGCGTTGAAATCTCAACTTTTAAAAGGTGTAG
>N_4744
TCTTTAAAAATATTGTGCGACACGCGCTTACGGTTAACACG
>N_4745
GGACACTTGGGCATATGCACCGTTAATTCCACGCCGAATGG
>N_4746
GCTGCTCTATCGGGATGCAGCAGCTCGTCCCGCCATAATGT
>N_4747
TTTTATTGGTGCACAAAGGACGTTGTTTTGACCGGCCTGGA
>N_4748
TGGATTCGCCTCTCGGGGACCTATTAGCACGTAAGAGCCCA
>N_4749
GGTGCCTTTGCGGGCATTGCCTAGAGTATTTCACCCCACAA
>N_4750
TATGATTCCGTACAAGGCGACGCAGGCGGTCTGACTACACA
>N_4751
GCGAGGATGTTACATGACATCACGAGTGTTTCGTGATAATA
>N_4752
CGATAGTACATTGCACGTACCCGGTAGTCCGTTTGAAAGGA
>N_4753
TAGGTCCCAATGGGGCTGGTCAGGATTCGAATCAAGCACAT
>N_4754
CGTTTCGGGGAGGACTTACCCTAGAGATAAGGCCCATCCCG
>N_4755
GCTCCTACAGTCCGTCACCACGGAGGCAAATGGAATACGCC
>N_4756
CCTCGATACACCTTTGTAGTCCTTTCCTAGGTTTAGGTTTG
>N_4757
AGAGCGCGGTTTTCATATCACCCCCCCCCCTTCTTTGACCC
>N_4758
TTTATGCGCTGCATACCGGGCTATCTAAGTAAACAAGTCTG
>N_4759
ACGTCGTGGAGTTTAATAAGCTGCGTCCGTGTCCTTCAGCG
>N_4760
CCCTGAAGTCGTTCCCAATTCCAACGGCAGCCGGACGTATC
>N_4761
CGGGAATACAAATTGTAGACCAGTACCCATTGGAGGGGAAC
>N_4762
CGGTCTGCGAGGCGCTAAATCACTCCTTTCAAATTGGACTT
>N_4763
GAATAATAATTGGAGACTAGCACGCACGTGATGGGGCACCC
>N_4764
ACTTCCGCTCGGGGCAGTCCCCAGTAAATACCCACCGCCGT
>N_4765
CTCTATATCGAAAATGGTCGCACCCGGGGGCTCTCAACCGT
>N_4766
GAGTGCATAAAGGGACACGCCGGGCCTTGGGGGCGTCTTCG
>N_4767
TGGGGGATTAGAGCGTCGTACCACTAAACATAATAACTCCT
>N_4768
GCTCCTATGTATGGCCCAGGCCCTTTCTGTGATTACGGACT
>N_4769
GGGAGATCAGCGATTACATGCATTGTTGGCCCATAACCCAG
>N_4770
TGTTCCGTGGGGACCCGAAGCAGCTTAACATCATACCGTAT
>N_4771
TCCCCTAACTTTGGTTCTGGCTCAGCCTTGCCACGGGCTTG
>N_4772
CGGTTCAGTCTCCCCGTTTACTATGGGGTGCCGGCAGGGTA
>N_4773
CACGTATAGATGGAGCAGATCTATAGAATTTTAGGCCTGGT
>N_4774
CAAGATAAATTAATTTATAGCTTATACTCTACCTGGGCGAC
>N_4775
ACGCTTCGGAGAAAGGGGCTCTCTCGACACAAGAATAATAG
>N_4776
CCTGCGCCCGCGGTTAAATGCAAGCTTATCTGTTTACCACC
>N_4777
GGAAATGGTTGTGGGGGTCCCGTTCTTCGAATACATCGTGT
>N_4778
CAGGCGGTGACCTGTGAGCGCGGCGCAGGGCCCCCGTTTTC
>N_4779
TGGACCCAGATATACTTACGCGGCGTCTACCGGACTAAAGG
>N_4780
ACCACCTAGAGCATTCCCGTCGTGCAAAAACTCAGATTAAC
>N_4781
GAACCTCTGTGAGTATCTAACCCAGATCCCTGAGTGTGAAG
>N_4782
CGTGCAGCCCATATGTACGGCTATATTAGTCACATGAGCCA
>N_4783
CGATGGAAGGCAATTTGTTCCCATGATTGGGTACCGATCCT
>N_4784
TGGAGTCATACTAGAGGAAACCCCTGTATCTTGAGGATCAC
>N_4785
AAGGTGGGAACCTTACGTATCATTTGGTCAAATAGATACCG
>N_4786
ACGGGCGTTCAGTAGCCTAGCCCTAATGTTGTTGGCTCCGG
>N_4787
ATTGAGCCGGCCGAGAGGGACAGATCTCGAGTTGTTACGTA
>N_4788
TACGCCCGAACAGGCAGCAACATACGTAATCGCGATCCCCT
>N_4789
TAAACAGTATGTTGGAGTCGCCCTTCCATCGGACCTCCCCG
>N_4790
AGTGAACTTTGCCGTTTATTCGGGGTATGATGCGGGGAATA
>N_4791
CCAGCGTACCAACGTGCCGCCGATTCATTACATCGAAGTTT
>N_4792
AACAATGCTATCCGCTGCAGCGAAGCGCTGGGGGTGGAAGA
>N_4793
ATAGGGGGGAAAATAACGGGCTGGCAGTTGAATATTTCCTA
>N_4794
AGGCTTCTAGAATTCTCGACCTACAGTTTGGGTATTGGGCA
>N_4795
TTGCGACCTGGGGTGCCGGGCAAAGCCTCTGCGGCTATATG
>N_4796
CCGGAAGTGTGGCGCCCAGGCTAGGCATATGTTTCGAATGA
>N_4797
TAAACTCCGCTCTTTTGAGGCCGCTAAGACGACAGAGCCGG
>N_4798
TCCTCCGACCCTAAACTCTGCTATACTGGTTACATCTGGCC
>N_4799
GACAGACCGTATGTGGACTCCCCCTCTGCAAGGAAAGCACC
>N_4800
TCCCAAAGGGCTAGGAGAAACGCTCGGGATTCAACACTCTA
>N_4801
AAAGGTTCTCGGCTACACGACCATTATCCCTGGTAAGGTCC
>N_4802
GTATCCCGTTCTTTTGATCACTTGGGGCCCACCTCAACCGA
>N_4803
TTAAATTTGGTGCTACAAGACGAGGGCTTAAATGCCCTTGA
>N_4804
GTCGGCGGCTGTCTCGTTCCCTTATCTGGTCAAACGCCTGA
>N_4805
GGACGGTTTACGTACGACCCCATAAACAACACAAAGTCCGT
>N_4806
TGGATACAGCAGAAGGGGTCCTAAAATAGTGCCCAGACAAT
>N_4807
GCCGGGGTCTTGAGGGGAAACCCATGTTGAATTGGTAGGAG
>N_4808
TATCAAAAACAGGTCATTTACTATTTTGTGCAGCTTTTGGG
>N_4809
TCCTCGCGGATTAGTCCCGTCTTTTAGATTTACTAGGACCG
>N_4810
CCAAATACAGACATTTTATCCGGGTGTCAATCGGTGATTTT
>N_4811
GAGGTGCCCCCAACTTGGCCCGCCAAAAGCATTCGTACCAT
>N_4812
TCCGGAGTGAGGTTATGCAGCCTTGACTAGGAGTACATGTG
>N_4813
ACGAAACACGTGCAGAATTCCGGTCGCGCCCCAGGGTTGGG
>N_4814
ATGATAAAACTAACTCCTCACATGCAAATCTAATGCCCTCC
>N_4815
GATTAGGAAATTCAAACCGGCGATTTGATATGGATACGGGA
>N_4816
TTATGCACCGAGCGAACGTACAGCGTCAACGGGGTGGACCC
>N_4817
GATAACGACTGGCAGTGAATCTGCCACATAAGTCACCTTTT
>N_4818
ACGATGGGCGTCCGGATGACCCCAAGTAACGCTATTACAGT
>N_4819
GGTCATAGCCCCAGCCACGCCAAAAGTTCATAACATTTATA
>N_4820
ACGAATTGTCTCTCCTCGGGCCTTGGGTAAGTTGCAAATTC
>N_4821
TTTCTAAATCAGTGTATCGACCTGCTGGCAATCCCCCTCCG
>N_4822
AGCCATAGTTAGGGACGAGGCACGGCCAGATTACTAAACCC
>N_4823
CTCTGACTGTTGACACTCTTCTTTGTCAGGGGTTATCAGGT
>N_4824
TTTCCAGGAGATAATTCATACTTCTGCTGATTCACGGCCCA
>N_4825
AATTTCAAGGTGTCGGAAGCCGAACTGCCCAAGCCCAAGAA
>N_4826
ACACCTAAAAACGTTATAAGCAGATAATGGTCTGTGTCCGG
>N_4827
TTTCACACTTCGTATAGATTCAACGATTATCCGTCGAGGTC
>N_4828
ATTAATAGTATGTCAAAAGTCTCATGAACGTTTGTACCCCC
>N_4829
ATGCTCACACTACCTCGTTGCGGGGCTGGGGGAGTGGAATA
>N_4830
CTTCCTTTCATAATACTTTTCAGCCTCGGTGATCACCTAAA
>N_4831
CGAACTCGGCGGATAAGTGTCTCAGACCCTTGATCAGACTT
>N_4832
CTTTCCACCGGCAGAGTACACTTAATTTACGGCGTTTTTGC
>N_4833
TCGGGAGGAGACGTCATAAGCGGCGGAATTCGTTTCCATCC
>N_4834
CACCTTATCAAAGCTCGTCCCTTATAATTGTGTCATCATAG
>N_4835
GAGATCAAAGAGTCTAACTGCAATTCTTCACAATTATAAGA
>N_4836
CCGATGGGCTGCTTTAAGTCCTAGTTTAAAAGAATACTACT
>N_4837
TCAATCAGGTGTGACACGTACTCAGCCACAAATACTGTAAA
>N_4838
TAATGCGGCCCGAACATGTGCGGTTATCCCCTGCCTACTGC
>N_4839
AGGAGACCCACGCCGTCAAACGTTTTTTTGGGATGAACCCT
>N_4840
CCCTACATGATAAAGGAGATCGATCGGATCACCTTTGTATA
>N_4841
CTTACACTTCTCTGGTAGAACTTGATCACTCATCATAGCGG
>N_4842
GTTCACACTATGTACCCTCCCCCGGCCGGGTTCTGCAGGAA
>N_4843
AGCTATTCGATATCGAGTTCCCTAACTCAGTACACAGTAAA
>N_4844
AAAAATGTACAAGCTCTTTTCCCATACGGTTACCAAGGCTG
>N_4845
GGTGGTTTAAGAAGAGACTACAGAAGATTTAGAAAGCTACA
>N_4846
GGTAGCTTACGAGTATAGTACCGGGATACGCTACGCTCCGG
>N_4847
ATCTCTGATCCGGGACTATGCGAAGTAAGCTGAGGCATTCT
>N_4848
TTATCTGTTCATAAATATCCCGCCCTTCAAAAGAGAAGTAG
>N_4849
ACGTGGGGATATGTTCCAGGCGTAATCGAGCACTACGAGTT
>N_4850
AGCTCAAGGGCTTTGAAGGACCCCTAAAATAGCGCCGGGCT
>N_4851
ATTTATCAGACGCAGGAGTACTCTCTGAGTGGGGGGGCAAA
>N_4852
GGCTCCCAGTAAGGGCATCACCGGGTGCACTATGAGCCTAA
>N_4853
ATGTATGCATTGACTCAAAACCTTGTGGGTCTCGTAGAGCC
>N_4854
TGTAAGATCTTACCACGAATCAATGTTGAATGTCCAACTAT
>N_4855
GTTGTAGGGGGCCGAGTCTTCTTACCTGGAAAGGAGGTTAA
>N_4856
AGAGACCCTCGTCGGTGTTGCATATGTGGTGGACTGCAGGA
>N_4857
ACGATTGGCTTGCGCGTCCCCTAATGTAGGAAGCGAACTTT
>N_4858
ATATTGGGCCCCTCTATCTCCATGAAGCAATATATATCTAT
>N_4859
GAATGGTGCAGTCAATCTGGCACCGGATTATCGCCTTACGA
>N_4860
GGAACTAAGAGTTGATAATACTTGTATTGTCCGTGCCTTGT
>N_4861
GCCGTGCCGGTAGTTACAGTCGTTTTGAGTCGGTGAATTAG
>N_4862
GGACCTCTGGTAAGCAATGACGAGTGTGGGCTACGTGGCAT
>N_4863
TCACATCTCATATGGGCATACGGCCCTGAGCGGACTTTTGG
>N_4864
CATTTACCTATCTTTAAACGCTCATAGGACTTAACACCTAT
>N_4865
GACGATGTCTCTAAAGGCTCCTTAATCACGCGTCCCACAAA
>N_4866
TTCATATTTGCACGTAAGACCAACGCATTGACCCTCATCAG
>N_4867
CGCTCCTGAGCTTTACATTACAACGCCTTTGACGGCAATTA
>N_4868
TTTCCGTTCCACCCTATCAGCGGGCTGATTGTTACAATCCT
>N_4869
ATTGCCCGGACTGAGCAAGTCTGGAATCGCGAGCAGTGTTT
>N_4870
CCAAATGCTACACCGTCATGCATCCCAACAGTAAGTGGTGA
>N_4871
GTAGACCCGTGGTCTTGTCACAATCCCGGCCGAGACTGCCC
>N_4872
CTCGCTTCACCTAAATTGAACGACCGGTGATAAGCGTTAAT
>N_4873
TTTAAATTCCCTATTTTTTTCCCCCCATTTGCCTAGACTAC
>N_4874
TAAACAGGCTATGCAGTTAGCCTTGTGCAGGTCCGAGTACC
>N_4875
CGTTCACAAAAGTAAGGGGACGTAAAGACCTGCGGACGGGT
>N_4876
ACCCGATAGTGTTTGGGAATCGCGGTCTTCAAAAGATGCCT
>N_4877
CATAGAGTTTTCCTATGTATCTGGCACTTTCCTTGTGAAAT
>N_4878
ATATTCTCCTTAGAACCCCCCACTGTACAGCGGACAGTGTA
>N_4879
CAATAGCATTACCTTTTCGTCGTAGTAACCCTCAGGTTCTG
>N_4880
GAATTATCTTGGCCGGCTGGCTCGTGAAGCAAAACGGCCCG
>N_4881
GTAGGAGGTCTCATGAACGACACACGGTGTTTAAAAACGCA
>N_4882
GTCTAGTCAGGAGGCTAAATCTGTGTAGTCTCACAACAACA
>N_4883
GTGTGAGTATTACAAGAAGTCGTGTCATCATTGGACTTCTA
>N_4884
AATCCCCAATCGTTAGGGGGCCGTACATAATGTTGTACCGT
>N_4885
TGCCTTTGCGCGCGAACAGTCGGTATTCAGTTGAAAGAACG
>N_4886
ACACCCTTCTAGAGCAAGCGCCACAAGGCGGTTATAGTCAA
>N_4887
AGTTAGGATCATGAGCGACCCAAAGTTACTGGGAGGCTTGT
>N_4888
ATAACTCTAAACCTTGCGATCGGCTAAACTATCCTACACGA
>N_4889
CGGTTGTCCTCACTTCTGGGCTAGTAAGCCGACGGATGATC
>N_4890
TGGGAATCCTATAGAGAAGACTCGTGGCGTTTATACGAAAA
>N_4891
GTTGGTTAAGTTCATAAGTACCAGGAAAGACATGGGGTGCT
>N_4892
ATCGGTCGTGTTATGCGATGCGTTTTTTGCTGCGTCCTCGA
>N_4893
AGCAATGAACATAGTCTCACCAATGAAAATATTCCCTCGAG
>N_4894
AGGGAACCCAATTAAGTTAACGTTCAAGCTTATCGTCTCGT
>N_4895
CCCACTATCCCAGCAGCGAGCTTGCGGGATAATATAAAGGA
>N_4896
TACCCGTCTCTTGCTTAGGGCTAGTTGTTTGTACAAACCAA
>N_4897
CGAGCAAAGGATATGTGGGTCTCCATTGTCTTTAGATATGT
>N_4898
GCTAAGGTTTGCAGGTCACGCGAATTTTGGCCCAATGCTTT
>N_4899
TGCGTACAGGTAGCCTAAGCCCTCGCGAAAGACGATGCAAG
>N_4900
CGCCTTTACCGAAACTCTCACAAACACTATACCTTCGATAA
>N_4901
GGAGGACGCGCTGAAAGGAGCCATCAATTGCGCCGATGTGT
>N_4902
TTTGAGGTCGTACAGCACAGCATTCTGCCCGAGGAGGCTAG
>N_4903
CACCGCCCCTTAACTACCTACCTTCACAATCCATCTGTCCG
>N_4904
TGTATCTACCAGAATAGTGTCATATACATTTTCGTTTAAGC
>N_4905
CCAATCGGGAGCTTGCCGTTCTGGCTGGCTATAAATCACTA
>N_4906
ACGGTGGAAAAAGGAAGTTTCGGGAAACGAAGTTAATAGGC
>N_4907
AGCGCGAGGCCACGGACAATCCTATACTAAATACTAGTGTG
>N_4908
CATTATCAATTATCGTCTTGCCGAAAGGAGGCATTAAATAC
>N_4909
TCCTATATTCACAATAGCTGCGTCGCGGGAGGTGAAACATC
>N_4910
GAAAACAGGGTGGTTTTATACGTCTAATCAAGAAAGATCAC
>N_4911
TAAGGGGGCCCTCAACAGACCACTGTTTGGGTCTCTTTCAT
>N_4912
TATGAAGATATTGGGGCTCACGAGATTTAAAGAGGCGCAGT
>N_4913
ATGTCAGATCATGGGCGTGCCCTGTCCCCCCACCCCTACTG
>N_4914
ATACCAGTCCGGGATGTTTTCGCAAATATTGTACTACAGCC
>N_4915
GTCAGTGCAGGATATATTTCCAAAGTGCTTAAATTGCAAGA
>N_4916
ATAGCTCGTAATTGTAGATACCTTGAGTTGCTGTGAGATGC
>N_4917
GTCCATGGCGCATATAAATGCATTCGCATTCGTTCTAGAGA
>N_4918
AATCCATTGTGTATTATTTTCTGGGAAAGCATGCGGGGCTG
>N_4919
ACGTATTGAGAAATCACAAACAGCCTGCTCTGCTCTTTAAT
>N_4920
GACTTTTTTCCCGTTTGAGACACCTCCTGGAAGCGCGGCTG
>N_4921
ATGCTGAGACTTGTTTTCGCCGACTGGGCATGATGCAGCAT
>N_4922
TTATGTTGCGTCCCGAAGTTCGTAATGCGTGATATCGAAAT
>N_4923
TAGCGCGGCCCACATTATATCGAGGAAATTTCCACTAGGTT
>N_4924
TCCGGACAACCTGAAACTAGCGGTAGTCAAGTAGTAAGCCA
>N_4925
CTCGAGAACGCCGTGGCCTTCTATTGCCCACCTCACGAGTT
>N_4926
ACCCTTCTAACCTTAAACGCCCTACATATGAAGTGAAGTCA
>N_4927
TCACTGTCGTACTACCTGTGCGTTTCTTGAATAAGCGCTTG
>N_4928
AACCCAGGTTCTTTTAGCATCAGGGCTATATGTGATATCAG
>N_4929
AGCCTAAGCGGAGACTCATGCATCCTGTCCTCTGGAGGGTG
>N_4930
CGAGAGTCCCAGCGGACCAACCACGCCTAGGAGGCGAAGAA
>N_4931
TGGAGTGGCCTTGTCTTCCACGATTCCTCTTCTGGCTCAAA
>N_4932
CTGACTGTGGGGTGGGTGAGCCTATATAATTATCAGCCGCT
>N_4933
TTTGGGGCCAGTTAGTAGCACAGTATTCTATAACATCGACC
>N_4934
ACAAGCCTCACGCTTAAAGACGGTTAGCGTCCTCCAGATGT
>N_4935
AAAACGTCGGACATTCTTAGCTATAATGGGCACAGAAAAAG
>N_4936
CGGATTTCTACATAGGCGTCCTCGAGATTAAGCATATCTAC
>N_4937
ACGCAGCAGTTGTGCTAACCCCACTTTTTAACCACCTGAAG
>N_4938
AATTAGCCTTATCATATGGACGCAAATTCTAAATTCAAACA
>N_4939
AGGAAAATTGGTTCCGGCCTCGAGACTTGGATCTTTTGCAC
>N_4940
AACTATCACGCTAATTTCCACCTTCGCGGATATATCATGCG
>N_4941
ATGATACACAGTTCCAGGGGCCAAATAAGCTAAACATCCGG
>N_4942
TGGGTCTATTCAGGGGGATGCCAAAAGGTATCACTGCGCGT
>N_4943
GGGCGGCAACCATTATACGCCGTTATCTAAATCAACACAGC
>N_4944
TGATCATCTGTCGCTACTGTCCTTGGACCTCAGAGCCCCCA
>N_4945
CGGACAACCGCCTCCGTTTCCAGCCATCGTATTATGTGGTG
>N_4946
CACTGGGCTGTGCAAGAAGTCATGTTTCCCTTAATCTCCCG
>N_4947
TTATTGACGCAAGCGTAGAACCTTTTAGAGGATATATGACC
>N_4948
TGACCCGACTATGTTAGATTCTATGATTCTCCCACCGGGGT
>N_4949
AACATGGTCGGCACCTTACTCATACTGAAGCGGGCCGTGTA
>N_4950
CATCGCAACCTGCCGGTTCGCACGAGTTGTCACGAACTTCC
>N_4951
TTAGTGCACCCACACCGCTGCATGTGCGGACTGCACCGGAT
>N_4952
GCTATATAATGCCGCGGAACCTTGAACCACGTGCCGAGTAG
>N_4953
GCGTGGTTGGGTCTAAACAACATTGCGCAGAGAGCTCATTC
>N_4954
CTCATAGATAACTTATATCTCCGTACGGGAGACCTTTTGGG
>N_4955
TCCCAAGTGGTCAGCAGACGCAAGGTCGAGCGTGGTGGTGA
>N_4956
AGGGAAACTAACTGGATCAACCACCAAGCTTGACACTAGAC
>N_4957
CGAAGCGTAGCCAAGGAAGCCCTAAAATGAGTTTCGTAAAT
>N_4958
GGTCTACGTCAGCCGCCTCTCTCTTCTTCTAGAAAATAAAT
>N_4959
TCCTTAACCGTTTTATTAAACGACGGGCTTGCTCTCCTGCT
>N_4960
GAAAGAATATAAGTGATAAGCCTCGTCAACCTTAGCGACCG
>N_4961
TCATCATCCGGCCCGAGAGCCCGTAACGTGGTCTTTAGAAA
>N_4962
ATAGGCGCCTAAATGATGTTCCCACCAAAGATTAACCAATC
>N_4963
GGTTGCTAAAATAGGTGCTTCAGGTTCCGGTCGTTCAATCC
>N_4964
GTTTGTTCCGTATATTGCTTCTAGGGAAACAAATTTACTCA
>N_4965
TTAGACATACGTGCAATTTTCCAAATATTTACCCGGTATGG
>N_4966
ATTGCCCAGTGAGGGAGTTTCAGGAGTTTTTAATTGTCATA
>N_4967
TAGGAATCAACTTTCCTAAGCTTACTATAGGTGGAATACTT
>N_4968
GCCCGTTGACCCCTCCCAGCCGAGCATGGGGAGCAAAGTGA
>N_4969
GGGGACCATACCCCCAAACCCTCGGGTTAAACCAAAGTTTC
>N_4970
TAATATTTTCCCGCGCCTTTCTACAAGGTTGCTGGGCCCTT
>N_4971
ATCGTGGGGGAGAAAACAGGCGCGGGCGCTTGAAATAAAGA
>N_4972
AGCTCTGAACTCCCCTGTACCCGGTGCCCCAATGCTAGTAT
>N_4973
ATGAGGATAGCCCGAAGCCGCTCCAAGGTTCGCATGCTGTC
>N_4974
GTTGTAAAGTGCTAAAAACACCCCGAGAGTTAAGCCACGTG
>N_4975
AAACCCTAAGGTGGTGTCACCTACGTACTACCCATTTACGG
>N_4976
TGTTACCCATAGCTTTTACGCGCCCTCTTTTTGCCGACCAA
>N_4977
CGCTAGGTATATATTAGGGGCATCTATAATTAGGAGGCGCC
>N_4978
CGCTTGGCGGGATACCCGTCCCGCAGTAAAGTTTGTCACGC
>N_4979
CTCACTCCGAAACGGAAGTACTGGAGAAGCGCCGGAGATAT
>N_4980
CCTCCGATTTTAAGGCATCCCACAATACTATAGGCCAATCC
>N_4981
GCACGCGAGAGACGAAGTCACCCTACTCGACGTTAATCACA
>N_4982
CATCTTGCAGGAAAATAAATCGTATTGGCCTGTCTATGCTG
>N_4983
AACTCACTGCCCCATATTTGCGGCGCACCTTTCTCATCATA
>N_4984
ACCAAATATGGCCAAGGAACCAGGAAGTGCCAACGTAAACT
>N_4985
TGGTGCTATCTGTATCAATACAGACAACGGTAGGGTCTCAC
>N_4986
TAGTAGGCCAAAACCGATGACAATTGCGGCAAGTCACCAAT
>N_4987
TAGGTGTTAATTAGCGCGCACGGGGTAAGGGGCCTGAACCT
>N_4988
AGATGCCGAACTCAGCCTCTCGCGGGGGAAGCGCCGGTAAG
>N_4989
ATCTATACAGTATGTTGGGGCACACGTCTTCGAAGTTTTAC
>N_4990
TAAGCTAGGCGGGCTCTCGCCCACCGGGAGGAACGTTAATG
>N_4991
ATTTCCGCGCCTCTATCGGTCGGTCCAAGCGCTCGAACCTC
>N_4992
TTCCTGCAAAACCAAGCAGCCCAGATGTGCACGGTGTGTTG
>N_4993
GCTGTCCGGGTGAACTAACTCATAAAAGGCCCACACCAGGG
>N_4994
AGTAGAGATTATGCCCCTCCCACCGTAACGCTCCGTCCTTT
>N_4995
TTAACGAGGATTTTTATAGACGCCAAATTGTCGCCTATAGA
>N_4996
TAGACGGCTGTCACGTTGACCACGATGGATAGACTTAATTG
>N_4997
ATTCGCAACTCCTTTGGGATCGGAGTTGGTGCGTATAGATA
>N_4998
CAGGAAGAAAAAATTCACAACTAACACGGCTGTGCCCCCTT
>N_4999
TCCCACAGGTCAAGAGCGTGCGTCGCAGAGGCTATAATAAC
>N_5000
ACCGTACAGGATGTGTGAGTCCAATATTCATTCAATGACGG
>N_5001
TAAAAAGTGCTATTATGAGCCCCCAGTAGTCTGTCCCCTCG
>N_5002
GAAGAGCACCATTAGTGCCGCTGGTTTTACTGACCGGGGGC
>N_5003
ATTCGTTATGACCATCACGGCCAAGTTAACAGAGTCTGTGC
>N_5004
AGGTAGTTTGAACGACAAGACTATATATTCCTAGAACCCCC
>N_5005
GTGTATGTACGCTTTCACAACAAATGCCAGTATCTCGAACG
>N_5006
GGAACTAGTTCTATGAGTAGCACCCGCGTTGTCCGCAAAGG
>N_5007
CGCAGTACGCCATCCCCTCGCGCTTGCCGAGAAATAAGAAC
>N_5008
TAGATTATCGCGCTTGGGTACTATAGTCGTCGCAGGGGTCG
>N_5009
TGTTATCATTTCGGGTCGTCCCGAGGTTATGGCCGGCGCAG
>N_5010
TTGTTCTGGAGCACTATGGTCAAAATTGGGGAGGGATTTAG
>N_5011
GCGTCCCCAACCCCTTTGGTCCACGTGCTAGGCAGCTTAGA
>N_5012
TGTTCTAATTCCCGCGAGATCCATACTTAGCCCTGTGTCTT
>N_5013
TCTCTATTGCCGGGACCGCCCTACACGAAACTCCTCCGTAA
>N_5014
AAAGACAACACGTCGCAGGCCTCGAAAGGGCCAAACGGGAA
>N_5015
AGACAAGGTGAGACCAGTAGCTGACCTAAGACTGGGTGTCT
>N_5016
TCGGGATATCAGTTATTTTCCTGCAAGAGATAAGGTCGCAA
>N_5017
TGCTCGAGGGCGCTTATCCTCTTGTATGAGGTCACGGGAGA
>N_5018
CGTTCTAAGGACACCCATGTCGGAGGGTGGACCCTCGCCTG
>N_5019
TTTAGTAATGTTAACTGCTTCAGAGTTTGGTGTACCCCGTT
>N_5020
GTCCTTTTAGGAAACGGTCCCGTCTCTGAGGGTGATCTTGT
>N_5021
AGATATGGCCCACGACGATACTGTGGTGGTTGAGGTAAATT
>N_5022
TAGGGGCACCCGACTGCGGTCCACAGAGAGAGTGTGTGGGG
>N_5023
TACTCTTCTCCTGCATCGTACTCAACTTGACACATTACGAT
>N_5024
CCGGCCTGAGTGTGCCGGCTCGTTGTTCGTAGTAAAGGCCG
>N_5025
GAACAGCGGTTTAATTAGGCCACCCTCAATCAAGTTAGCTA
>N_5026
TCCTAGGGAGTCATGCACATCCGGCTGCCACGATGGTTGTT
>N_5027
GCGTTGACTTAACAGGGTTTCCGTTGGGCCCAACAGGTACA
>N_5028
ACGATGCCTCCGAAAAAGACCAGACGTCAGAAACAATTACC
>N_5029
TACATCTTATCGACCCGTGACTACTGAGAGTTCCGAATTTT
>N_5030
TAGGTATCCCGCTCAGTACCCGGACCCCGGAGTCCCAAAAA
>N_5031
GACGGGAAACCTCGGGGAAGCGGGGAGGGCCAGCGATCAAT
>N_5032
TTTTAACCTAATGTCACTGTCCGGGATTTTACGTCTAGGTG
>N_5033
GGGGCCACACATTTCCTGTGCCTGTAATGGGGTTTTCAGCA
>N_5034
ACTTCCTGTACTTGATGATCCTCACCTGGGAAAGAGCATGT
>N_5035
ATCGCAACAACAACGACCCTCCCGATATGTGCTGTGTTCGT
>N_5036
AGTTTGACACGGGGCGGTGTCTTGAGGCCGGTTAGAAGTCG
>N_5037
TTACTTTCTCTCGGTTGTGTCGCTAGGGGCGTCCTAAGAGC
>N_5038
TTGATTAGCGCGAGAAGTCACCCCAACCGGAAGAAAGCGTT
>N_5039
ATACTTGTTTCTCCAGGGAGCACTAAAGGTACCGGTCGCCT
>N_5040
CTTACAGTGTTCGGATAAGGCGTTATCCTTCAATTGAAATA
>N_5041
GCGTCCCTGGCACCGCAAAACCACCGCCCTCCCGTGTCCTT
>N_5042
ACTGCCACCGATGAACTGACCGAAGGATCCCAAATGCAGAC
>N_5043
GGTAGGGGTCGGGTTCTCCCCGCTTACATCTTGGTCGGGAC
>N_5044
AACGGGACTGTGCCCATTGTCGATGAGCGGATAAGTAGAGA
>N_5045
CGTGTATGGACCATGTCTGACCGCGACCGCTAGGAGCTTTA
>N_5046
GGCCCCCCCTTACGATCCAACCAAGACACTGCCCAGTTGCC
>N_5047
TATACGGGCCGACTATCCGTCGCATCCTGGTAATCACATTT
>N_5048
GTCCGAAGTTATGTTAAACCCGTAGAGAAGGGCGGTGAGTT
>N_5049
GAAAGCCGCCAGTATTTAAGCAGTCCAAACGCCCAACCGGA
>N_5050
AGCCTCTTGAAGGCTCCGACCCTGGCGTGCTGTTCCTAGTG
>N_5051
AATGTTTGTAAGACGAAAAACAATGAAACAAGGGTAGTGTC
>N_5052
TGAGTTGGTGGCCCACGGGCCACGGCCTTCCTCGAAGAGAT
>N_5053
TGAGCCTGGAGATCACCCCTCCCCAGGGAAGGTCAAGGCTA
>N_5054
CGAACACGGTGTCGATGGTTCATGCTTGAACCCCACACTTT
>N_5055
AATTAAGGTTTCACCAGTTTCGGTAGTGGCCTGGATCGTGC
>N_5056
GTGAGAGCATTTAGTGCGACCGTCGAAATGATAGCCCCCAC
>N_5057
TTCTTATACTGCTCGGCTTCCTTTGGATATAAAATGAGTAG
>N_5058
TCAGAGGTTGCGAGATCTATCTAAAGGGCGTCTCTTCCCTC
>N_5059
GGTGCATCCTGTAGACTATACTGCCAAATTAATGGGAGACA
>N_5060
ACGAATAAGTTTTACGGAGTCGGGCTCAACCCGCCAATAAA
>N_5061
TGAATCGGCACGCTCTGATTCCTACAAGGTAAGCATTACCT
>N_5062
TATGACTCTCGTATGGGACCCGCTTCGTACTCTCATGCTAA
>N_5063
TAGCACCCCGGTTCTTGTAGCCCGGAAAATGAACTTACCAG
>N_5064
CACTTATTTGAGCGCGAATGCGACATCCCCGCTAGACCCAC
>N_5065
CTGGAAGCAGTGAAGGACCACATCTCACAGGAACATTAGGG
>N_5066
TTCTACAGGCGAGGTTGGAACCATTGTTCCGTTGGGTTGTT
>N_5067
ATTCGGGGTGAATAACAGTTCGGGAGTAGCGAGCACATTGA
>N_5068
TGTGCAGCAGGTGACTCGGTCCTTCGATTAATGGCGTTTTT
>N_5069
AGGACGGTGACCCTCAATGCCAGTGTGGCGACTGTTGAGGG
>N_5070
GTTAGCCCTTGTTGGCAAGCCAAGTGTAGCGAAGAGTACAT
>N_5071
ATCAGATGGCTGGGCTCTTGCCCCCATACTCGCGGAGTTAG
>N_5072
AGCCGCTATTTTACAAACTTCTTTAGTAGTGAGGCTTATAT
>N_5073
GTGAGCCTTGTGCTATGGACCGTTCTCTCAATCCGATCGAG
>N_5074
TCCGAGGCCCAGAGGGGGTTCACGAGCGCATACTACTTCCC
>N_5075
CGTGAGCTTGACCACGTGTGCCTTGCATCTATTATGTATGC
>N_5076
AGATCGCTGTTGAGTGTTTTCGTGTCAGACACGACCAGTTT
>N_5077
TATATGTCCTAAGACGTATGCCGTGTGACTTCAATAGTCAT
>N_5078
AAAGTTATTGATCTTCTCAACACTTAAAGTCTCGCAACCGT
>N_5079
CTTAGCCTTCACCCCGGTGGCGACCTACCGCGATTCGCGAT
>N_5080
CACCTCGTAAACCGGACGATCGTGAACGCAAAATGCTTTCT
>N_5081
CTGATCTGTTTCTATCCAAACGATGGGGGGTTGTGAGTTGA
>N_5082
AATTAGGATAAGGTCTCACGCATGGACGGCCGACAGCTCAT
>N_5083
ACCCACCCGGCATAAAGTTACGGAATAAACATTGGTGAAGA
>N_5084
CACCCTTGTACCTAAAGGATCGTATTTACAGGACGCCGCGT
>N_5085
TAGCTTTGTTGCGATACGTACTTGGTCTGTTAAGTCCCATG
>N_5086
TCTCCGTAGTCTTATTAATCCGGGAAAACTATCACCGGTTG
>N_5087
CTTGATTGCAGTCTAGAGGTCTGGGAGCGGTTTTAACTTAC
>N_5088
CAAGGGAATTCTTCATAAGTCGATGTGATGGCCTCAAAGTC
>N_5089
CTGAAAACGAGAAAAGGGTCCCGGGGCTTTAAATTCTCTGT
>N_5090
ACCCTTTCTCCATGTCACACCGCACGCAGGTACAATTCAAT
>N_5091
CCTCATCGAGGTGGAAGGCACCATTGTACTGAGAGCCGCCT
>N_5092
GCTCACGCGATCCCTACATCCAAACATTCCTATTGGCACTT
>N_5093
GTGAGATTTGTGGCATGTGCCCAATCCAATACGCGGGAGAA
>N_5094
TAGTCCGTGAAAGCCGCGGTCAGGTAGAGGAAGGGACCGAC
>N_5095
ATTAAGCCCTGAAGGGTAACCGCTGTTCGTCATTGTAACGA
>N_5096
TCGCCCCCCACAAATAACTGCACAACAATGCAGGTCTAACT
>N_5097
GGTTGCGCGCTGAGACTAATCAACTGACGTGTGAATACCCC
>N_5098
GTCAATACATTCGGGTCGCGCTCTTGGTTGGAACCGACAAA
>N_5099
GCCCTCGTCATCTAACGGGTCGGAGAGATGGTGGTAGGGGC
>N_5100
AAATAGTGCCCGCATCACTTCAGTGAGACAATTTGTGTTAC
>N_5101
TTACTTTATCAAAAAGGAAACTGTGCTTCAAGTCCGTAGTT
>N_5102
GGACAACCCGTCACTTGGCTCGCTTTTGCTACGAAACGCCT
>N_5103
ACGAATTTTCTCCCCACCCTCAGCAGACCCGGAATATTTAT
>N_5104
TATCACAGGTACGGTTACAACTTGGGGATGCTGCGAGACCA
>N_5105
TTGCATTACCCCCGTAACTACCGCTTCTGCTCCACAGTGTA
>N_5106
CTAGTAGCTGGGCCCATAGGCAACTCGAAAGCTCACTTTAA
>N_5107
TGGAGCCACTAGCAACGCGGCTGGGATTTTTGAGTTTCACC
>N_5108
AACCCTTACAATACGGCTACCTATTGAACATTCGAGTCTTG
>N_5109
CATGAGTTATCCTCACTTATCAGTCGGGAGATTCCTTGTTG
>N_5110
AATCAAAGTGGACCTATTAGCGGGCGGCGGCCATGTCGAAT
>N_5111
AGAAGCATGATGGAGGCGGGCATGGTAGCTCAATAGCTATG
>N_5112
ATAGGCAGGTAGTTGTCCCTCCAGATCGGTGCCCCAATCTT
>N_5113
CCAATGCTCGTAAACATAGGCGAATCGATTTCCGGTTATAA
>N_5114
ATAAGGGACAACTCCTTCCGCAGTTCTACAGATCCTAAACT
>N_5115
GAGGGCGGATTTACCTAAGGCTGTCAGGGGCCAATATTGCC
>N_5116
AATCATCTGGCGCCTAGAAGCAAAGTGGGGCGAAGGCCACG
>N_5117
CAGGCACCAGATGATCACCACCGGATCGGTTCTCGCGACAC
>N_5118
TCCAAGCTCGTTAATACCGACAATATTCCCGTAAAACCGAT
>N_5119
CACCAACCGTCTCTTTCGGACAGATGGACCCAACGGTTACA
>N_5120
CTCCTTGACCCTCACTTCTTCGCTTCATATAAGAACCCATC
>N_5121
ATCGATCCCGAAATGTCGCCCCGGAGAATTCCGGGGTGGGG
>N_5122
CGGGAGTGATCGATTGGTCGCGTAAGGGGACTGTGGGTTGT
>N_5123
GTTTAGGCCATGGCAAAGGGCGGTTTTGTCTACACATCGTA
>N_5124
ACCGCGCTATAGTCCCGGGTCCCGGTGGCTTATTAATCAAT
>N_5125
ATAGCAGGCTCCCCGCCGCTCTCCGTAGCCGACAAGAAAAG
>N_5126
CACCAGAGCAATTTGGCGATCAAGTCTCAGCTCAATTTGGT
>N_5127
TTTTTTATGGCGCGCCATATCCATGCGGGGCCATAAAAGGG
>N_5128
TAGGGTGACCTCAGGAGGTCCCGAGGGTTCGCCCTGGGATA
>N_5129
GATATTCAATATCGGGACGACCTCAATCAGACAAAATATCG
>N_5130
TTGAGGATAGATGGCCATATCAGCCACGGCCGATGTCAACT
>N_5131
CTTACAGAGTATTACATTTACAGGTAGAAACCCCACCGCTC
>N_5132
ATGGTTGAAGAACTTTATGACAAAGCTTCGTGCCCTCAACA
>N_5133
GCGCTCCTAGACCCCATCGTCCGTGGTTGCTGATGGGGAGG
>N_5134
GCAGGTATGCAAGGTTTCTCCGTGTTGTCTGCAAGTGCTAA
>N_5135
ATGAGTGTGCATTGATGTCGCGCGCCATAAAATTACAGCAC
>N_5136
GCGGAATTGTCGCGAGGGGCCAAGGTAAACCCGATAAGCAT
>N_5137
AAACCGATATTCGGATGTAGCGTGTTTAGGGACCTCCCTCT
>N_5138
ATGTCAACGGGAACTAAAGTCTATGCCCTATATTAGACCGT
>N_5139
CCTTTAGGTTTTCGGTCGTACTCAAGAGGGGTGTCGATTAC
>N_5140
ACAACCTGTATCCTTAGCTTCGGTGGGTAAGCGGGATTGAT
>N_5141
AACACTGACGCTTACTTGCGCGGTATGTGGAGCATTATCAC
>N_5142
CCGAAAAGAGGACTGGGGACCGGAATCCTTACTCTCTCTCG
>N_5143
GCCTGCTAGAATTCCAAGCTCTGTTTAACCCTTTAGCAAAG
>N_5144
CGGTCGCATCTGTATCTAATCTAAACGAGTAGACCCAGAGA
>N_5145
TGTTGCAATTCTTTCCCCTCCTTTTTTAACTGTGAAGGAGC
>N_5146
CCCGTTATTACCCACAATTCCTGTAAGATATAGACGGACGA
>N_5147
TTTAAGCCTTGTTCCCGCTTCCAGATAGAATTTGACGGAGC
>N_5148
CGCCCTGAAAGCTGGGGGTCCAATTTCGGCGCCTACCTTTT
>N_5149
GACCGACAGCTGCGAAGTATCTACTCTCTGAGCCAGGCCCG
>N_5150
GTAGGGGGACTACGAAGGTGCGCGTAATCGCGCCTAAAGGA
>N_5151
ATGAAGGGAGTGGGTTCGCCCATTCCCATGTCCAGGGAGAA
>N_5152
TCGGCTCGGCTATAGCATAGCGCCCCCGGGAACATATTCAG
>N_5153
CTATCCACATGCGGATTCTACTGTAAATTACCGTATACAAC
>N_5154
AGCGAATATTGCACCCGTATCTCAAGAATCACTGAGACGAG
>N_5155
GCGTAAAGTAGCCATAGTCCCGTAAGATGAATAACTGTTAC
>N_5156
CAGCTCACCGTCAGCGAATACACTGAGAAATGCGCCGCAGT
>N_5157
GGTGTAGCGTTAGCGCAAGTCTTGATTTGTTGATAAACGAG
>N_5158
TAAAGTCGAACTTATGATATCACAACGCACGAGGGCAACCC
>N_5159
GGCTCAATCCGACCTTCTCCCAGCGAGAAATAGAGCCCGCT
>N_5160
GGTCGACGAGCCTCTTTGGGCCGCCTATGAGTCACTTGGTC
>N_5161
AAAGCCTAAATAGATGGCCGCTCTCAAGGGACACCGGGTAC
>N_5162
CCCGAGGGTGTCCTGGGCCGCTGGGAAAAATCTGAGATCAA
>N_5163
GGCACAGGGCTAATTAAGCACGCATGTAGATTGCATCCGCC
>N_5164
ACCCAACTTTCTCCCGGGATCTCGTTCCCACAGAAAGTCAA
>N_5165
AGTGGTTGTAGTCGTGAAAACGAAATAACCCAGGTAAGGAT
>N_5166
TTCTGAAACCCTCGTGTGGTCAAGTGCACCTTCATGTCCAA
>N_5167
GGTCACCTTTGGGAAACGACCGTAGATATTTGGACATGTAT
>N_5168
AAGAGTCTTTCCCATTACAGCCTGACGGGCTTGAGCATCAT
>N_5169
TTACATCTCGCTTTAGGTTACGTGCGGACCGCGCCCCGTCA
>N_5170
AACTTTGATCCTGTGAGCAACACTACCTGGTGGAGCAGAAA
>N_5171
ACACCAGGACTGTGCTGTTGCGTGGGTTCGAGTCTCGGGTA
>N_5172
GCCGCCCTATAGTAAGCTTACGGCGTTGCTGTTGCAACTAA
>N_5173
GAGGTAAGAAACACGGTTATCTCTGTTTCACAGTGCCAACT
>N_5174
CCCCTATGATTCGTGTAATCCGAACAAATCGCACCACAGGA
>N_5175
GGGGGCTGTGTGTCCTTATCCCATTTTATTGAAACCGCTTT
>N_5176
ATGTTGCAAAGAACGTTTGGCGTCCGCGCGCGCTAGAATTT
>N_5177
TAAGCTGAAGTTTTTTGTATCCATATATTGCGCGGGTCTGG
>N_5178
GCGCAAGCGGCCCTGTCCAGCGCGTATCCCTGATTGGTTTT
>N_5179
TTGCCTTCCCACAATTCCGGCTCGTGAGTCACTGAAGGGAA
>N_5180
GGAAAAGAGACGGGGAAGGCCTCATTAGCTATGGGCGGGAC
>N_5181
CGCGCAGGGTCTTGTATCTACCCGTGAGATATTTTTCCCGT
>N_5182
TTTGCATCTCCGACGCGAGGCTGTATTTACCTGTATTGCGA
>N_5183
TTTAAATTACCGGAGTTCGACATTAGGTAATATTAGTTAAC
>N_5184
TTGTCGAGGGCTGTTGTCCACATCCGACAGGGACGCAAAAG
>N_5185
GCTCTAATGGTCACTTTGGCCCATGCCGGGAGCGGTTTAAT
>N_5186
ATTAGTCAGGGTCTTTTTAACGGAACTTTAATTTCAATGAA
>N_5187
TACCGCGTCGGTTAGGCATCCTAGAGTGTTGATGAAGATAT
>N_5188
CTGGGAACCCATTCAATTCACACACTGGCAACCTGGAGGGA
>N_5189
GAATTCAAGGACACGAGAACCACTTAGAAACAGATATATCC
>N_5190
TATGGTGCTAATGTTCCAACCTATTCTTTTGTGTTTCATGA
>N_5191
GAAGAGTTAGGTTGTGTCCACGACACTGGGAAATTCTCCAG
>N_5192
CGTCGGAGCAGTAAGGCCCACGGGCGTTTATGTAGTAACAG
>N_5193
CAACCTTTCCGGCGGTGTCCCGATGTCTCCATTAACGAGGC
>N_5194
CCAATGGGCAATCAATTTGACACAATGTCCCTGACCCATTA
>N_5195
AAGGTTATATGGCAAATTGTCTAGGAACTGGTTCTGCGTGA
>N_5196
GATGGTAGAAAGAAGGTTGTCAACTTTACTGCGCAGGGCTA
>N_5197
TTTCCTACGGCGCAATAAGACGAAATCGGGTCCAAGCATAG
>N_5198
AGGAGTAACTTCTGTAGGGACGGGGATGGGTCACAACAAGG
>N_5199
TGAACGTCCTTCCATAAGCCCGGGGCGCGCACCAGACTGCG
>N_5200
TTGCATGTACCGGTACCTGACGTGAGCCGTACACAAACCAA
>N_5201
CCATGGAGAAACCCAAGGGACTGTGGTTGTCCCTACCGGTC
>N_5202
CACATCACGAGTCCGGAGATCGGTAAATGGTCCCCATGATA
>N_5203
TTTTTAGCTGAATCCCTATGCAGGCTTTAGGCAACGGCGGT
>N_5204
CGCGCCCGACAACCTAGGGACTATTAAATTTTAAAAGCTAT
>N_5205
GCAACCCGAAACCTTTTTAACAGTTCTGTTACTCCGACTTG
>N_5206
GGTTGTTAACCCCTACCCAGCGAGGTGGAACTATGACGGGA
>N_5207
AAGATCTTATAAGAGCGATCCACGTAGATTCTATAACACAC
>N_5208
GTCGTTGCTTTGCAATCTAACAAACAACGGTTAGCATTCGG
>N_5209
TGAAGAAAGCGATAGCATTGCACCGGAAGCGCCACTTTTGT
>N_5210
AGTAAATCTCCAGCGCGGTGCTTTCATTACCTGCCTGGGAC
>N_5211
GCACCACAGGCGAGGTGACTCTAGCCACTCGTTTTCACGCT
>N_5212
GCATTTGAGGTCCACGTTTTCACTTCGGGTGTAGCTCGTAA
>N_5213
CAGCTACCCGGGGGTGTCCCCGAGATTAGGATTAATGACGT
>N_5214
AGCGACGCGTAACATTAACGCTAAATTCCGCTCACTCTATA
>N_5215
TATCACCTCTCCCACGGCCCCACATTACACTGCTGATGTGG
>N_5216
TTAGTAGTTCCTTCTCGATTCCCTAAGCATTAGTCAACGCG
>N_5217
TCGGGTCCATTCTTTGAAACCCGAAGAGTAGCAGGCGGTCC
>N_5218
TAAGTCGTTGAGATAGCAGTCTAGCAAAGAAGAGCGCCTAA
>N_5219
TTTGGTCGTCTAATCTAACACGTTAGTTGGCTTACGCAGTC
>N_5220
TGTAATAACACAAGAAGATGCATTTACTTCAGGTCTTACAT
>N_5221
GACGCTATGGTTGCGAGAATCCATAAGCCCAAGAATCTAAT
>N_5222
CGACCAACTGATTATGGCATCGACGATCTTTAAGAGGAGGG
>N_5223
TGCGATACCGGGATAGGAAACCAAGCTTTATGCATTTACCG
>N_5224
GCACGACTCTCGACTAAACTCTCGTTGCACTCCAGTCACAC
>N_5225
TTCTGGGTCGATATATGTTCCGGATGGGAAATCCCCAACTG
>N_5226
GGGCATGAAGCGGTAGTGGCCGTTGATGCGATCACCTGTAG
>N_5227
TTTAATGGTAGCGGCTATTGCCCCAACGTGATGCGATGCGT
>N_5228
TGAAAACAAATTCTAGTTCGCCAAATTCCCCGACATGGAGA
>N_5229
CGCTTAGTTGTCTGCTAACTCCTCGAAGTTTAACTTACAGA
>N_5230
CAACATTGCCCTCTCACATCCCTTTAAAGTGCTCGCGGAAT
>N_5231
TGCTCTCCACTTATAGCACCCCCACAGATGACGGCAATTCA
>N_5232
ATAGGAAAAAGAGGCTATTCCTGACGACCTCGCTATTAATT
>N_5233
CATTCAGCCGTTTTCTACGACTATGGGAAGTATTCAACATC
>N_5234
CTACGAGGAAGGCGGGCCATCCAACTCCTACCTGACATTAG
>N_5235
CCATTGACGAATTGTAAATCCTACCTAAGAGCTAGGTAGAT
>N_5236
CATGTTTCGATCTTATAAATCCCGAAGTGACAAGAAAGCTA
>N_5237
GATTTAACTTGATCTTGTCGCCGAAATCAATTGCGGAATCA
>N_5238
CTAAACGTGCAATAGAATGGCTGGAGCCTGACCTCGGTGGC
>N_5239
TCGGGCGCTATCTTCCGGCTCAAGGGACCAAGTAGCCATCC
>N_5240
TCTTAAGTCAATCACTATTCCGAGAGTTTGGCGTTATACCA
>N_5241
CTGTTCATGATGGGAGTGTCCAGGGGATATGAGTAAGACGA
>N_5242
CAGCACCGCTCCTCACGTTTCTTAGTTCGACTCCGCTGGAG
>N_5243
CTCATCTAACGTGACTGATTCGAGAATGACTGAAATAATTG
>N_5244
GTGATAATGGCCGCTGCTCGCAGATTATTTATTCAATATCA
>N_5245
CGGAAGGAAAGTCTTAAACACGGCGCGGTAAGCGAGTACTC
>N_5246
TAAGCGGCAAGTAGGAGAGGCTAAAGGATGATGCTAAAAAC
>N_5247
TTCTGCAATCTTATTCGGCGCGCGGTTGGTAGCCAGTGATG
>N_5248
CCACCTACAGGTGCGAGCTCCGGATTTTTTCATCCTCTAGC
>N_5249
AAGGAGAGCATTCGTATTCACCGTCCCAAGTGGGCGACGTT
>N_5250
TGGTCTTTTCCTACCTGCACCGGAAGTTAGGACTGACGAGA
>N_5251
GGTGCGCAAAAAGGCCTTATCGCCACGGGCTCTTTAGCAGA
>N_5252
GGGTTAAAGCCCAGTCAAATCTGTCCCCCATTTTGGCGCCT
>N_5253
TCGAAGCGAATCTCGTAGGTCCCAGTAAAGACTAACACTGG
>N_5254
CCTTTAAGATCTCCTCATCGCGGGTCATGGCCGTATCGGAG
>N_5255
CCCTCCTCCATCCGATCGCACGGAAGTTCAGACCAAAGAGT
>N_5256
GGACCTTTTACCGAACGTCTCCGGGGTTAATTCGACTATTT
>N_5257
GGCTCCGACGGTTCATCAACCGAGTGCCTGATCGTTCTGTG
>N_5258
GCGCCAAATTATATCTTCGGCGTGTTATAGCAAATCCATTG
>N_5259
TGCAGTAAGTTCTCTGTGGACCGCTCACCCGTACGCTTACC
>N_5260
GAGCCCGACAACAAAAGAACCCTATTCGACGCAACTTGTGC
>N_5261
CATTAGTAAATGTAATTACTCGTATGAGCAAACCGAGAGTC
>N_5262
TCTGAATAAGCCATACTCTACGACCCTCCCCCGGTTGCTAC
>N_5263
TTCACCCGTATCCACTGACTCATAGCTCCCCTGAACCAAGA
>N_5264
ACCCAAAAGTCCTTCATACACTTTCAAGAACGAACCATTCC
>N_5265
GAATCTTACACTGAAGCTTGCGGTGTTGTCTTAATATAACC
>N_5266
TGGCACCAAGGAATCGGCTCCCCAAATCATCTACCCAAAAG
>N_5267
GCGAGTCACAGCACTCCAAACCTCACCTACGGCCCTAGCTT
>N_5268
AAGAGAAATTCGTCCTTGGGCTTCAGATACACGCAAGTGTC
>N_5269
GTGCTGGTTAAGTGACAGTACAATATTGCGGCGCCTTCTGA
>N_5270
GTCCGTCAGTACGTCTTATTCTCCAGAGGCTGGGGTAAAAA
>N_5271
CCAGAATTAAAGGGTTAAGCCGAATGACGAACATAGCTATC
>N_5272
TGGAAGACTCTCCAGTCATGCGTGGGCCCTGGGGAGTGGAA
>N_5273
ATCTGCGGTTTTACGTACTTCGACCGGGGCCCGCAGTATAT
>N_5274
AAGGGGACGGGTTCCTCGGCCGTGAACCCTTTAATGCCATT
>N_5275
AGTTAATACCCAGTGTAAAACTTTATTTGCTCTGGTGTGAG
>N_5276
GTGATAGGCCAAAGGATCCACCGATATTAAGCTCGTTTACG
>N_5277
CCTGTAAAGCCGGCCTTATGCTCAGCTAAAGTGGGAGATCC
>N_5278
CATGGTCGCCGTGCTGATAACTTTTATGCAGGACCCTATTA
>N_5279
TTTGGTATGATTAGCCGAAACCAACTTATTCACACGGTGCC
>N_5280
GGTCACACTCTCGTTTCGTGCAAACGCCGCCGGGAGTATTG
>N_5281
GATCAATTAGTATGCGTAGGCAGGTATGTAACTTGGTAATA
>N_5282
AGTGATCCCCGTGCCCGGCCCGTCGCTTGAGCGTCAGTCCC
>N_5283
CTCGAAAATCTGGAAGCGGACACATGGCTTGCGGACGGCCC
>N_5284
CCGCGCTGGCGTACCAACCACCGGTATTCTGGGGATGCAGG
>N_5285
TGCTTTCTTCCCATCTGGTACGTCTCAATTCACATGATTGG
>N_5286
AAAATAATACCGGGTAGGATCATCCCTTGTATACGGAACCC
>N_5287
GATATAAACGAGGGTAACAACATTTTAAGCTAGGTCTACAA
>N_5288
TATCGTGTACCACCCCAATACGAGTTGCACAAGACGAATTA
>N_5289
CATTATCTAGAATAGTCTAACGGCGCACCCCAGGTTTTGAT
>N_5290
TGTAGAAGTTAAATCGCATTCCCGAGATGTACAACACGCTC
>N_5291
TTTAGCCAACTGCTTTCCCACCAAATGCCCCGATCCTGTTA
>N_5292
TCGGGGGCCTCTCCCTTGCCCCGGATGGCGAGGTGTATTAA
>N_5293
TGAAAGTGCGAGGTTAGACCCAAGCTGTGCCATAGCACACG
>N_5294
AGATTCTAGGTCCAGGAATCCGCTATGTCTATGATGTCCGG
>N_5295
AATGTTGATGCTACAATGCTCTCAGCAAGGGACCCACCTTT
>N_5296
GGTCAGTGATAAGGAGAGAACAACTTAATGACTCTGTGTGC
>N_5297
CAGCAAATGAGATAGAGACTCTTTGATCAATGTACAACGGT
>N_5298
TAGGGAACGCATGTTGTTAACCTCGCGACTCACCGTAACGA
>N_5299
CATCGCCAAAGAGTCCGATCCGGCGGGACTAGCGCAACAAA
>N_5300
GTCCCCAGGAAATTGCTGGCCGTTCCGCTTCTCTTTAAGGC
>N_5301
GGCCCATTCCTGAGGAGAAACTCAGGTGGATCTTATGGGTA
>N_5302
GTTGGTCATATCGCTACGCACGATGTATACCAGACTGCTAG
>N_5303
CCCTCGTGCTGCGCTGGCAACGGAAGTACACTCATTATAGG
>N_5304
GAGCCTCACCAGAAGTAGGCCAGCATATAAATCTATCAGGT
>N_5305
AGAGGTATTCTTTTCAATGTCCCGGTTGGCCCGTGTTGCAT
>N_5306
AGGTATGATCGAAGGTGAGTCCGCGGCGCTCCTCGCGCAGA
>N_5307
TGAGAGGTCCGGCCCGGAACCCCGTCACCGTAGTCGTCATT
>N_5308
CGATCCCCGGTTGGTAAACACGTTAGCAGGGCATTTAAAAA
>N_5309
TTAGTCGTAGATGTTATTGTCCGACAATAAGCTCCTAGTCA
>N_5310
GCTATATACAGACGCCCGCACTGCATCGGAACGCCCCTAAT
>N_5311
CTGGAACACAACAGGTAAGGCGCGTGGAAAGGATTTAAGCG
>N_5312
GAGTGAAATATCACGTGGACCTCGACGCGTTCGGGTACGGC
>N_5313
GTAGATTCAAGGGGTGTACTCCTTCATATTAAAATCCTTGT
>N_5314
GGCCGAGAGATCGCGGGTTACAATTAATTACTTAGGATGTT
>N_5315
TGACCCAAAAATGAAAGGCACTACCCTCTGGTGGATAGAAA
>N_5316
TACGCGCCATGGGACCCGTACGGATCTCGTCGAAAGCGGGG
>N_5317
TGTTCTGGAAGTACTGTTGTCTCCTCAAGACCTAACCTTTC
>N_5318
AGTGGTCGACTCCACGAATCCACAACGTGCGTTGTGCATGT
>N_5319
GGTCGAAGCTCGACCCCATACAGGTTCGGCACTTATAACGA
>N_5320
GGAACAGGATGTAAGGGCCTCTATTGTCTCAACAACCAAGT
>N_5321
AAGGAAGGCAGGACGGGAGACGATTCCCTGACGGACACCGA
>N_5322
GCGACACCGGATCTTGCATCCGCCGCATAAGAAATACACCG
>N_5323
TATTTTTTTAGGTGCTGTACCCCAGTGGATCGGCCCTCGCC
>N_5324
TAGGTTTCGTCTTGACGCTCCATAAAAGTTGAGTGCTTATA
>N_5325
AGAACAAATAGTTCGGAAAGCGTGGATGGAAGCATTGCTAG
>N_5326
CGACTAGAAAGAATTATTGGCCGTAAGATTTGATGTTTAAT
>N_5327
AATAATTTATTTTGAAACGGCACCGGCCGCCTGGGTCGTCA
>N_5328
TACAACAGAGAGAACACAATCTTTCGTGCACTGTCGTCCAC
>N_5329
CGAAAGCCGCTGAATTAAGTCAAATTCGCCTTCATTATACT
>N_5330
AAAGCGTACATGAGTCGGGTCGTTCGTGAGGAGGATGCAGC
>N_5331
TTTCCCATATGATGCACCGACCCAGTTCAAGCAGTAACCAA
>N_5332
TCCTTTGTGCTAGGGTTAGTCCTGCGTAGACACATGATAAT
>N_5333
TTTGATAAATGGTGGCTGACCCCGGCGCGCGAGCGCCCAAG
>N_5334
ATAAGGCGTGGAGTCCGTTGCTGCTGGTTCTAATCCTGTTT
>N_5335
AACCAAAGGGATGTTTATGTCCAACATTCGCCTGATGATCG
>N_5336
CCACTTGTGCATACGACAGCCCCGCCAGAGGACGTAAGGGG
>N_5337
GGATTTTGGCTTTGCTTCCGCAGACACGACCTTAAGAATTA
>N_5338
AAGGGGAGCTTCTCTTGAAACTTAGGGAGAAACTAGCGCCA
>N_5339
GCCTTGTAGAAATTCATCTACGGGATCATCTGACTGACAAG
>N_5340
CCCCTCATTTTAGAGCCAGGCCGACAGGGATGGCTCAGTAT
>N_5341
GCATCTGAGTACCAGAAATACTCTAATGGAGTGCCCGCGTT
>N_5342
AAATTTGGACCTTATAAGGCCCCCGCATACACCTGAATTAA
>N_5343
AACCGCCCGCAGGAAACAGTCGGATGATTAGTCGGAAAACT
>N_5344
TGCTATAGGGGTGTTCATAGCCCTCGGAAACCAGGGCCGAA
>N_5345
AGCTAAGGAGGCTTTACATGCGAAATAAGTCCGATCTATCG
>N_5346
TTCATGTTCGGTAATCCCAACATTTGCCGCTCGAGAATAAT
>N_5347
CGTGATAGGCTTATTGTCTCCAAAACCCGAACCGGTCAAGG
>N_5348
CGGGCACCCTAGGGAGAATTCGAGGATCACGTGGACAAGGA
>N_5349
GGAACAAGCTATGTGCTAGGCATAATGGGGTGAGGGCATCC
>N_5350
ACTAATTCAGTCAAACTTGTCTTTAGGTTCCGCTGATGGGG
>N_5351
GTGCGCCGATAATTGTACACCCGTAGCTTGGCATTTTGTCT
>N_5352
CGAGACATTTAGTAGACATTCGGGTGTCATCGGTCGCAGGG
>N_5353
TCCACGGAAGGAAGATAAGTCTTCTGTGGGATTCATGGACG
>N_5354
TAGGGACCATTTAACAACTACAAAATAAAACCAGTTTGACA
>N_5355
GTGGCTATACGAGCTAAAGTCTCAATGCACCACGCATAAAT
>N_5356
GTAAGTGCCCAAGTTTTCCGCTTAAAAGCATTACGCGTAGG
>N_5357
GAACACTAGGAGAGATTTACCCGTTCGGCGCGTCTAACGGA
>N_5358
ATGAGAATGTATTATCCGCTCCTATCCGGCTTGCGAGGAGC
>N_5359
TCTGGAGCGGGTAATCCCTCCGGGTTGTCCTTATAAAGTGT
>N_5360
ATTCAAATCTATAGGCTGTTCTTATAACTCGCGTGTCCTGG
>N_5361
TGCTTTTGACCCTGCCTGTTCGAACGCTTCAGCCTACATAG
>N_5362
ATACAATAGCTTATGCTTTGCTGGTCTAAGTCGGAGTTAAT
>N_5363
CGCCCACAAGAGTGGGTGTACCCTCCTAGTACTTGACAAGC
>N_5364
AGATTAAGCCGTGGTCGAGACTTGGAGCTCGTGCGCCGTAT
>N_5365
GTTCCGCTGTGATATGGAACCCGTGTATTCCGGCTATTTCA
>N_5366
CGATTGAGATAAACGAAACGCATGTGACTTTTGGACCACGA
>N_5367
AGTTGCCTTGGGCCCGCGTACCTCAGCGGTCATGGTGCATG
>N_5368
TTCCTGTCTATACAGTGCCGCGGAAAGAGTGCGGAGTACTG
>N_5369
GCGGAAAAGGGTGGTGAACGCGGCAGCTCTTATTTTATATG
>N_5370
TAAAAACAGGGATTGTTCCCCTCAGGAGAGGGAGCTTCCAA
>N_5371
ATAGTTAACGTTGTAGACGGCTGAAACAGCATGATGGCTGT
>N_5372
CCATCTACAAAATAGAGTCTCGACAGAACTCGAGCTCCCTT
>N_5373
AAGGATCATTATTAAAGAGACGCCCTCATTGTGAGACCGTA
>N_5374
CCCCGAAGCAGACCGATTCCCCGGTAAGTGGGGGTACACCA
>N_5375
CGCCCATGTAGCCTTGGGAACAACTATTTTCCTACGAGACT
>N_5376
TACTTAGGGTTCTCAGAGGCCCGCCGAGAATATACGTAAAT
>N_5377
ACAAAGATCAGATGCCAGGCCGAGGGGATCCCGGTTAATCG
>N_5378
GCTAATAACCCATTTCGGAACGTTCGGATTTACTAAAAGAT
>N_5379
GTCAGGTTCCAGCAAGCGGGCTGGCCGACAATCCTGATACT
>N_5380
CCAATGATTCCTCCCCGACGCGAAGAGTGCTGGGAGCCTTC
>N_5381
CAAGAAGAAATGAGTCAAATCGTTGAATGCGCCGGTATCGA
>N_5382
AAACTTCCTTCGTTCGTAGGCAGTGAGAAGACATTACATCA
>N_5383
TTCCTCCGTCATTGCTCCTACAGCTAGACACGGGCTTCCAG
>N_5384
TTAGGACTATCAACATCCCACCCACCTCGTATGTAGTAACG
>N_5385
CTTGTAACCCCTAAATTTGGCTTCGACCACATGTTGGATAG
>N_5386
CCCGGCAAACGCGCAACTATCTTACGTCGAGGTTCAGCCAG
>N_5387
TTAAGTAGAAGCTACTCATCCTCTGAATTGATACATTGGAC
>N_5388
TTGAACCAGAGTAAGGCCAGCGGGTAAGGGAAGTGGACAAT
>N_5389
GGGGCCCTATAATCAACCTTCGCCATTCCATACTCTGAAAG
>N_5390
CGAGGGGAGCACACGTGTGTCATATCGGATAATCATCGAAC
>N_5391
CGCGTCAATTGAAATACGAACAGGCTCTTACCAGAGGCCAC
>N_5392
GCATCCTTCGAAAAGGATTGCATCCCCGGGTCGCGGGAAAG
>N_5393
TTGGGAGCAGAAGCGTGTCCCAAACCATTAGCTCTATTCCC
>N_5394
AATCCGAGGGGCACGGCAGCCCGTCTCACTCGTAGCTTTTT
>N_5395
GCCGGATTGTCTAGAGAAGGCAATCGGCCCGAAGGTAATCC
>N_5396
AACAAAGGGACTTTTATTGTCCACGGGAGGCCGGTTATAAG
>N_5397
GGATGTGTGTCCCCGTATTCCTCAATGGGTTAGTTCTAGGA
>N_5398
TTCCGTAAGGCTTGCTATGTCCCTAACAGGGACTGGTAGGA
>N_5399
GCGCGGGGTTCGGATGAAAACCAGTAAATGGCTATGAATTT
>N_5400
GGTCTCGTTGAGTCGCGATGCAAAGGCGGGTGCGTGTCACT
>N_5401
GGTAAACCGCATTCTGCGCCCGGATATCCTGATAACCGTTC
>N_5402
TGAATGGCCGCCCAAACTGGCGGTCAATGTCTGTGACTTAG
>N_5403
AATTACAACCCCCGAATGGGCGAAACGTTACCTAGTAGTTA
>N_5404
TTTAACCTGTTCGGCGGTTACAACTACGCGCGTCCATATAC
>N_5405
TATATGGTCGCATTGGAATTCCCACAAAAGGTTTGTAACTT
>N_5406
AAAAGTACGCTCAGACAGGACGGGTTTTGTAGTTATCGGCT
>N_5407
AACTTTGTTAGGCGTAATGACGGCGGTTAGTGTTACTAACT
>N_5408
TGAGATTCCATCCTCACGCCCACGAGGGTACAGTGGCGATG
>N_5409
GAATTCTTTGGCCAGCAGTACGAGTAGCCTGGGACGCCTTT
>N_5410
GCGAGACATTTACCGAATTGCAACGCAACAGACATCCCCTG
>N_5411
GGCTAGATTGTTCTCATGTACCGAATGTCTTACATAACTAA
>N_5412
CAAAGAAAAATCTCGGGGTTCGGGCGCTGGACCTACAGCTT
>N_5413
AAAGACCAAATTAGAGAAAACGAATCGCGTGTCACAGTAGG
>N_5414
GAAGATTACACGTATCGTGCCTAATTTATCGAGGGCCAACA
>N_5415
GTCATTCTCACCCGGCGACACTCTACGAAACGAATAAATTT
>N_5416
AGAGAGGTTAATAGCGGGCCCGCTCCCTGCTGAATCTCGCG
>N_5417
CCAGAAATACTGCCTGAAGACTGAACCATGCCCTCGGCAGG
>N_5418
CCGGCGCAAAAGGCTCGCCTCAACCGAGAGTGTTTAGGGTC
>N_5419
AAATGGATCAAAGACTTTTCCTAAACAGCTTCCTACATTCG
>N_5420
CTACTCCTTTATGCTGAACGCCCCTGGGACCTAGTGAATAG
>N_5421
TATGGTACCCAGGAACCCAACACCCCCCTCAGAATAAAGAC
>N_5422
ATTGCGGACAGCTTCCCAACCAAGATATTGACGGCAACGAG
>N_5423
ACGTTGTGATCGTTCAAGGGCATCAGGCATCGTATAAGTTC
>N_5424
AGCACGCTCAATAACCTTACCAGTATATTAGCCCAGGCGGA
>N_5425
ATCTTACGTCAGCAAAGTGGCCCCCTGGTTAAGGGTATTAT
>N_5426
TTTAATCCACCACATGTAGGCCTGAAGGCGTCTATTTATCG
>N_5427
AAAGTACAATGATCTATACACAGCCATCCTTTTAAGCTGGG
>N_5428
TTTCGCGTCGGCCCTTCAATCGCAATAATCATATGCGACCT
>N_5429
AAACATACTACAGCGGTTGGCCATGGGTCGTAAGTCATGTA
>N_5430
CACGCACCACAGCTCTGAGTCGAGCTCTCAGGGCAATCCCG
>N_5431
GCTTGGTAAGGTGGTCGTGACGTGCTAGTTCTAGTGTTTAA
>N_5432
TAGCCCGGGAAAATTAGCCTCGGTATTGGACCGACAGCGTG
>N_5433
ATGAGCCTCATTGTGTGGAACACATGTCTCCTTCAGGGACG
>N_5434
TCCCTCCAGGGGCCCAATCTCGTATTCGCTTCTCCCTGATT
>N_5435
ACGAGTTTTTTAGTAAAAAACCATCGTCATCATCCGGGACG
>N_5436
AGCAAGTAATACCGCAATAGCCTACAAAACTTAAGCTGTAT
>N_5437
GGGACTACAGACGTCTTTGGCATGCTGGGGTTCCAGTTGTA
>N_5438
AGCTTCTACCAAGGGGAGAGCGTAGTGAAGGTGTTGTGCTC
>N_5439
TCCTCTACAATACGCCCCCTCTTATTCCCAGATTTGTTCTA
>N_5440
ATTCGTCACGTAAAATGGACCTCGGGTATTATACCTCATAA
>N_5441
GTTAGTACGGCCCCAATGAACTTCGTTTGTTGAGGATCATC
>N_5442
TTAGCTCTATCCACGGCACGCCGATGCAATATGCGAGCGGA
>N_5443
CTTTCACACCTCTGTGATCACACATGCCACTCGCGAAGTGA
>N_5444
GGTGCACAGACTTGTGTGGACGAAGAAACGCGAGAGTGTCC
>N_5445
GCGTGGTGTCCTCCATCTAACGGAATTGTTGCGCCATGATA
>N_5446
ACTGAAATTAGAATCAATCTCGGAGGGCGTTCTATTGTTAT
>N_5447
GGGCCAATGACCTGAGTGACCACGAGGAAAGGGCTCTCATG
>N_5448
ATATTCCCACAGGGGGAGGCCTAAACTAAGAAGCGTGAGAC
>N_5449
AAGTGAAGGATGTCCGGTACCCAAAAAGTTCCGCGCCTTGC
>N_5450
GTCCCGAGTCAGACGTAGAACCCTTCTATCAATTACTACAA
>N_5451
GTGAAACTAAAAAAACCAACCGTACAGGCGCTCCCAAGACT
>N_5452
GAAACAAACTGGGAAATACACCATGACGAACCTACCGGAAA
>N_5453
GCCGACGCAAGAGGATATGACTGCTATAGTTTCACCCCTCC
>N_5454
TGAACTTTAGCTTCCGATTACAGAGGGCTTTTTGCTGAGTA
>N_5455
GATTACATACTCCACGGCTACGTGGGACTGTGCTCTCCTCC
>N_5456
CAGTCATTGCATAAGATGTGCTATTATTATAAGTGCCTCCA
>N_5457
GAAATTTTTTACACGGTTCACTCGTTTTAGGTCTACGCTCT
>N_5458
CTCCTACCTATTGATTAGGACGGTTGAGCTCAACAAACGCT
>N_5459
CTATGTTTACTGGATAAGCACTTTGCATCTGAGATAGCACT
>N_5460
CATGGTAGTTAGCAAGAATTCACCCCCACCTCCTTCCGCTT
>N_5461
ACAATGCGATGGAGGGCTATCACTTGCATGGCCACGAGATA
>N_5462
CTACGCAAATGGGCAAATAACATCTTTCCGCTCTTAGATCG
>N_5463
CTGGACCTGGAAATATTGAGCCAGACGCCCTACCCTGGAGC
>N_5464
ATGAACATAATTCCAAAGAACCAATTATAAGTTACCCAGAT
>N_5465
CGCCCTAGCGAACGGTCACTCAGTGGCCACACCGCTGGAGA
>N_5466
GAATAAATAAAGGCAAAGGTCTGCCCCACTCACATGAGGAA
>N_5467
ACCATTTACTAGGTGGAATACCCCCAATGTGACAGGGCTTG
>N_5468
ACGGGGTCCCAGGAGAAAGGCGTTCCCACTTATTCGAGATA
>N_5469
ATAAACGCTGGGTTGGTTCCCATCTACTCGGATGATCAAAA
>N_5470
GCATCATCGTTCTCAATGGACTAAGCCAAATGCTTCAGTTT
>N_5471
TTATATCGCGGACAGCGGCTCCAACTTCGTTGGGGTTAGGG
>N_5472
GATATAACGGGAGACTAAAACCAAAATTGTGTCTGACCATT
>N_5473
CAAAATAGGGGATCCCCAGCCCAAGCTTCGTATTCCTCTTT
>N_5474
GTGCCCCAGGGAGTTTACAACGACATATCGAACGCATTCGC
>N_5475
AAAGGTTAAATTTTTACGTGCCTAGGGGGTACGAGTACGTA
>N_5476
GGGTACAAGTCACCAGGTGCCTGGGGTTTACGGATTTTGCT
>N_5477
CAGTGGGGCGTATCCGACGTCAGGAATGCGAATGTGCGACG
>N_5478
CTTTCTAGAGTAGATGCCCACGATTAAGTAAATCAGAACCG
>N_5479
TAAGCACCTATAGATGAAAACCCTCGATCCGGGACTAAGTC
>N_5480
GCTCCGCACCCCAGGAGGACCAAACCGAAGATCTACAGATT
>N_5481
CTGAGGCCAGAAGTAGCCCTCGGGAAGGCGACACTAACATC
>N_5482
TTCGTTTGCGTAGGAAGTTCCGATGAGGCGCACTACGGGTC
>N_5483
GTTCATACGCTTTATGTTAACGCTAGAATTCAAAGCCTTGC
>N_5484
CTAATCAACATTTGTTTACTCGAGTTCCCTAGCCCCCGCCT
>N_5485
GGCGCGGACACCAAACTAACCTCTGTTCCCTGAACCAAAGA
>N_5486
TTTCAAGCTTAACGATCAAACTCAGTAAATTACTGCACGAA
>N_5487
CTTCGTGTGTGCTTCCGAATCGGGCGAGTGGGGGCTTATGT
>N_5488
ACAGATCAAACTCGGAGTGGCGGGCCAATCCGCGATTGGCC
>N_5489
ATCCCGAGTAAAGGCAGTAGCATGATACTAGCAAACCGGAG
>N_5490
CAGGGGGCTTCACGATTGGGCGCCTAATATAATTCGGGGTA
>N_5491
TGGACGCAGGAGCCATTTGGCTTTCTGGAGGAGATCACGTC
>N_5492
CTGAGGTGACTCAAACGCCTCCCTCTCTAGTTGGTGTTTGA
>N_5493
TAAGGGACAGAGTAGGGTCGCGGAAATCGATTGAGGGTGAT
>N_5494
CCTTCTGGGGGACGTTTTAGCCCTTGCAGACGCCAACGTGG
>N_5495
GTACTCCAAAATATTACTGACTTGAGTTATATATCAGCAAT
>N_5496
TTCACGGGCCGGGCGGTTGCCTTGTGGTACTCTATGAGCTG
>N_5497
TGCCTCGGCCGAGTGAAATTCTGGTCTTTGGAACAACCCCC
>N_5498
GCCGGTTCTGTAAACATTAGCGTACAACGGTTTCATCATCA
>N_5499
GTCTTTCCACATAGGTAACGCTCAGCCTTTTGTTGTCCGAT
>N_5500
ACTAGGACCTCACCGTTGAACACTAAGCATCAAACAAGTTT
>N_5501
TAAAGTCTATGCATTGTGTCCTCTCTCTCCCTCCAGAGATG
>N_5502
TTCACTACCATGGCTCAAGCCTTGGACGATATTGCCGTTCT
>N_5503
AATTTAACTGTTCGCCATTTCACTGGCATTATCGCCGGACC
>N_5504
CCCCCCCTTAGTAATAAGTACATAAGGAGCGAGGTCGGGCA
>N_5505
TCCGTCGCACCTCCCATACACGTTATATGTAGTATGGTGAG
>N_5506
AGAGAAATGCGAAACGACTTCTTTTCGTATTGTTGGCATTA
>N_5507
CCTGAGTCCTCATCCCCCCTCTCAACAGCACACGTGCCCAG
>N_5508
TAAAGAATGAGCCTATAGTGCGGAATCCACTTCAGCTCAAG
>N_5509
CATTGAGGCCCCCCCGAATGCATTACTACGCTAGAGCCCCC
>N_5510
CCTTTCAAATGGGGTCTGCACACATAAGGTTGGGACTAATT
>N_5511
CCGCGGACTGGTCATTTTTACATAGCGATGGCTCTTAAGAA
>N_5512
CAGTATGCCACGCGTATTGTCGACTTTTCGCGACCCAGGAT
>N_5513
GAACATTGATAACACAATACCGTATTAGGACTGCGTTAACC
>N_5514
CATAAATCTACCCCGGGATACAATCTGAGGCGTTAGCCCGC
>N_5515
TAGAGCGTTGTTGGACGCTACCACCTGAGCGCCCCCCTTTG
>N_5516
CCTTATGATTATTTCCGACACCTGTTTATCAGGCCATAAAA
>N_5517
AGGTGGCTTGGGCGCCACAGCGGAAGGACGAGGGGTTCACG
>N_5518
ACCACTTGGGCTCACAGACGCCATTTTGACCAAGCGCGCCA
>N_5519
CACACATTTTGTAGGAGAGGCAACGCACAATAGCTCCTGGT
>N_5520
CGGTGGAAACAACTGGGGTTCAAGAGTGCGAGGAAAGAGTA
>N_5521
TAATATTGGTCAATATTAACCAGAATAATTTCACCATAGCC
>N_5522
ATTCCATTAATGATATGACACATACGTAAGCACAGCTTATA
>N_5523
GGAGGCTTATCTTCCTAGTCCATTCCGGGGACGCAGAGTCA
>N_5524
AGGCCGCTTGAAGAGGAGTTCTCACTGTAACCCTCAGTAAT
>N_5525
TTTAAATGCACTCTGTGCGACAAGTGAACACCACGCGTCCA
>N_5526
GAACGGCGGGGGGGGAACGCCAAGGGCAAATGAGCCGAAGA
>N_5527
TAAACCCAGTGTAATAATGTCTATCTAGGTTTTTATTGTTG
>N_5528
ACAATTTGCGGTCACATGCGCTCTACTAGGGGTAAAAGCAT
>N_5529
GTGTACGGCATTATTCGCGACAGTGCGGACTCGTCCGTATC
>N_5530
AGATATCATGCTCTTTCAGACCTTATGGTCGAAGCCGGCTC
>N_5531
AGATCCTTGGAACCGATTGGCAGGTTAAGAACCCGCCCATC
>N_5532
TATAACTGGCGGGCATGGGCCGAGGATTTACACGGACTCTT
>N_5533
TATGATCTAGGGTTCTCGCGCTTGAGCGGCCTGGACATTTA
>N_5534
AACGCTAATCCTGAAGGAATCGTATTTCACTATCCTAAACT
>N_5535
TTATATGGGAGAAGTGGGCGCAGTTGTCTCTGAGTTCTGTT
>N_5536
TCCATAGTAAATCTTGGGGGCCGCCGCCTCCCCGTGTGAAT
>N_5537
GGTGAATTCTTCGCGGGACGCCTATAATTAATGATGATAAG
>N_5538
TTGCACCTGTGTCTAGTCTCCCTCCTCCAACAGGATAATCA
>N_5539
GGGCCTTATAAACCGCTATTCAACGAATATCAAGCTTCCAC
>N_5540
TTTTGTGGGTGGTTCGCGATCGATATCATGATGGTCACCCT
>N_5541
GGAAATCTTTTGTTGTTGCCCACTCCTGTAGTCTTGACAAG
>N_5542
TTATTCTATTTGGGCGGGACCTCGTCTAGGGTCTGCGCGAT
>N_5543
GGAATTTTTAGCAACTGCGGCAAGGCAGCGACAGCGAACTG
>N_5544
TTCCTAAATTGTCACTCGCCCTTCCACCTGCGCCTGTAGTG
>N_5545
GTCAAGGCGTCAAACTCCTCCTGTGTCCTTGGTGTGGGACG
>N_5546
GAGTAGGACCAACACGAGAGCAGCTTTAACACATGTTAGTG
>N_5547
ATTGTTCCTAGACGGTATTTCCTTCCGGCTCATGCAGTGTT
>N_5548
TACTTGACATAACTATTGTACCCCCATCTGTTATCCCCCTC
>N_5549
GTCGTGGACATGGGCTTAGTCATTATTCTGAGTAATTTGCC
>N_5550
TCTAGTGGTCGGGTTTTTGCCCAAATTTCCCCTCACCCATA
>N_5551
TGCACTTTGAAGAGCTTACCCAGCGGGCCAGATCCTTGCTG
>N_5552
CACCAAGCCACTGTAGTGAACCGTATCAGAATAGGAGAGAA
>N_5553
CAGAGTGTGAGAAAAAATATCTGAGACCCCCAGGGGGCCTA
>N_5554
CCCTATCTTTGGACAACAGACGCACCTTGGGTGACCGACAT
>N_5555
CTTTGTGATATTAGAATGGGCCGTTACCGGATCGTCCGAGT
>N_5556
TCTAGCTCGGATAGTTCGGCCCAATACGAGGTACAAATTGC
>N_5557
CGGAAATGGACGGTTGTCCCCTTGCGGGGAGGCACAGGTTC
>N_5558
CCGCTTAATCGATCACGAATCGAGGAGGAGCCTGTGCGTAA
>N_5559
TTCTTGTGTCTAGCTTCAAGCAGAGATCCCGGGTAATGGGC
>N_5560
TGCGCCCCCGATATTAATGACCGTACGACAGCCAGGTTACA
>N_5561
ATCCTGTTAATTCCGGTCTCCCTCAAACTCTCTAATAGTCC
>N_5562
CCGGCAGTAAACTAGGCCAGCTTTGCAAATTAAAGAGAGAG
>N_5563
GATACTGTCTAGGCTTATCGCTAGAAACGATAATGTTCTGG
>N_5564
CTATTATGTTCGGGGGGCTACAGGAGAGCATCACGGTATAA
>N_5565
TTATACGCCGACCAATTCCGCCTCAGCATTCCACCCGTTAT
>N_5566
AGATTGGGTGCAGGTCTTAACAATCATCAGTTCTATCTTGT
>N_5567
CCCTGCGTTGACTCCAGTTTCGCCCACTTGTTGTTTGGGGA
>N_5568
TACGAATTTAACGGTAGCACCATAACTGCTGGGAGGTCGGT
>N_5569
CTCCTACTACATCCTTACTACTGCCACAGGCAGCTGGGGCC
>N_5570
AGTCCACGACATAGGAAAGACATGGACGAGATGCAGCCTAT
>N_5571
TAGGAAGAGTGCCACTTAAACGGCGCGGCATACGCAAAGCT
>N_5572
CTATAAAAAGCCGACTGGATCGATTCGCCGACCTGCCCTCT
>N_5573
AGGGGATAGGCTTATGTCGGCCATATTTCACGCAAAAAGGA
>N_5574
ACTGTTATTTGAGTAGACCCCGACAACCGGCTCTGTGATAA
>N_5575
TTTGCTCCTAAAGGGCAGCCCTATGGTTAAGTGTTTAGCTT
>N_5576
GTTCACCGGAAACAGGAAGTCTCTAGGTAATTATGACGACA
>N_5577
CTTGCCCGGTCTATAGCTGGCTTGACCATATAAAAAATGGA
>N_5578
GGAGATTGTTTTCCTGCATGCGTAGAAAAAGCCTGAGGCGA
>N_5579
GGTTTACCAACGAAGAGGAGCAGTTGAAACGCCTCGTCGTT
>N_5580
ATCTGCCTGTTTGTTTGTTACATCGAGCAAGCGAGTTTTCC
>N_5581
CCGGCAGCAAAGGGCAAGAACAATATAATTGGAGGTTTTTC
>N_5582
TATGGCTGTTGCATATTGCCCGACCCCCGAGTCATCATCTA
>N_5583
GAAAAAGCATCTTCGAATGTCTCTATGTGATACTAGGGGTG
>N_5584
CTCCCGACAATCACCTAGAACTTTTTGTTGGGCATAGTTAT
>N_5585
CTACTATTCCCTGCTTCCAACTTCTGCTCTCCACCAGCCAG
>N_5586
CCTTGCTGGGGCCAAATCTTCTCGACACCCCATCGGCAGGC
>N_5587
TGGATGACTTTTGACCGTGACACAAGTGGGGACGCCACATG
>N_5588
GTGGGTAACGTCTGTATCATCTCCCCATCCTCGGCTCTTTG
>N_5589
ATTCCCCGCCTTATAAGGGGCGCTTGTGGAAACCCTTCAGC
>N_5590
GGGGCTTGCACTCCGATCCGCATTTCAAACTCAAATAAAAG
>N_5591
TATGGCAAGACCTCGAGGACCAGTATCCTAATTTCAAGGTT
>N_5592
GTCCAGACGAGCTAAGTTAGCGTTCTCTACACCCCCGTCGC
>N_5593
GTGCCATTAGACGCGCTGCGCGTTTGTTACCTCTTACTCTG
>N_5594
ACCTGTATATAATATTAAAACAAACAACTTGGTTGGTTGTC
>N_5595
CATAGAAAAAAGACACTGAGCCCCAGCTTGCAACCTAAGCC
>N_5596
GATTATTAGGGCTGTGTGTGCACTTGTGATTGGTCGTGTAT
>N_5597
TGTCCTCTTTTTTTTGGGAACCTCGATTGACACTACCTTCC
>N_5598
GCCAGGCTTACACCGCGGGTCGGATTTGATTCAAGAGTCCC
>N_5599
AACCTTATGTTTATAGCTTACCGGACCCAGGATTTTCTCGC
>N_5600
GCGCCTACGAGCGACACTAACTGGCCGGAAGGTGTGTATAA
>N_5601
AGCCCGGCGGAGGTATAAGACCTAAGCTCGGTAGTACTGGG
>N_5602
GAACTCCGCGTTTGCATACGCGTTTGCAGGCATTGAGAAGC
>N_5603
AAGTACGCCTCCCATCGCACCCCCCTTGGACTTGTACAGAA
>N_5604
ATCTCTCGCCCTAATCTACACGAGGAGGAGCGACTCTCCAC
>N_5605
CATCAAGGTTGGTGGAGAACCTTGAACGCCAACATTTAAAC
>N_5606
GAAAAGCTATTATTGCGTAGCGTTTTAACGCTGTGGAATTA
>N_5607
TTAATAGCTGGCCTTTTTTCCCAAAGTCACAGTTCTTAGGT
>N_5608
AGAAGAGGCACGATAGAGCACCCCTCGTAAGGGTGATCTTG
>N_5609
TCTTTCTATTCCTTTGATCGCTATGGCCTAGGTTGTGAGAC
>N_5610
CTTGGCACACCGAATTTGAGCTATAGAGCTATCCCAATGAA
>N_5611
GTACGTACGCCGATCTCATCCGAAGTTCTAACTATTTTTTA
>N_5612
TATTACCACTTAAAACTCTACTTCGTGTATATCCTATTCGA
>N_5613
GCCATGATAGTCGTCGTATCCCAAACTTAATCGCGCTGACT
>N_5614
GTACCGGAGAGGAACATTACCGAAAGGACGCTCTCTGGTTT
>N_5615
CAAATCGTGTTGCCATCCTACAAATCAATGAAGGATTACCA
>N_5616
AACAAGCTTTGGGTTGGGGTCTTAACCAAATCCAATTTTGT
>N_5617
GCTGGATAGTGACTGGGCTCCAATCACTGTGAAGGGGAGGC
>N_5618
AGTGGCCCATGGGGACGACGCAGAAAGCAGAGGCAGGGTGG
>N_5619
CTGAAGAGAACTGCACGTTGCTTATCCTCTTATAGAAATTC
>N_5620
GAAGGGTGGCTCTCTTATAGCCCACCCTTGATGGATGGGAC
>N_5621
GGCATGTGGGTATAGGAAGACCCTTTTAGATAACGGGTCCA
>N_5622
TACGTATAAAGCTACATAACCCGCAGAGGGTAACCCGGCCA
>N_5623
AAGGAATACGCACCCGCATGCATAGAGTTCTAGATCCCCAT
>N_5624
CCACCGCCGGGTGTGACATGCCGTAGCAGACCTATAGCGAT
>N_5625
AATTTTCCATGTTCAGTTAACCGAAAATGGGTGGGATAGAG
>N_5626
GCGGAAGCGTTGGTTAACCACCCCGGCGTCCGTCAATACCG
>N_5627
TAATCGCCGCGTGGAGAGCCCAGGGTATACGAGGGACTACC
>N_5628
TGCCTCCCTCAGATTCCCCCCCAACCTCAATCCCCCGCATG
>N_5629
TGCATCGAGGGCACACAAGCCTTTGTTGTATAAAAACAGAC
>N_5630
GTTAGAGTAACGGGAACAGACACGGAAAGGCTACAGTGTGA
>N_5631
TGAATACGGGGTCTATATATCTATGGCGATCTGGCTACATG
>N_5632
GTGTAGACGATCAGTTCCTTCCTTCGTACACCTGGCGCGAC
>N_5633
TCGACTAAGAGAGGTTTGTACAAGCTCGGGTGTTTGTACTT
>N_5634
ATCCGCCTGGTGGAAAGGGGCTATCATTTGACATTGGTGAT
>N_5635
AATTTACTGTTGCACCCAGTCGCGAGATACTACTCCCGACC
>N_5636
ATAGTATGACTAATTTATCGCTTATCCAGCGTAGCGGTATG
>N_5637
AGAGGATCGCCCGCGCTCTCCATCTTCGAAGGGTTCTATTT
>N_5638
TAAGGATAAAAAAGTTACTCCGGTTGTTATTTGCATCTAAT
>N_5639
GGGAGGCCGAGATCCAATATCCAGCATCATTGGGAGGGTCT
>N_5640
GGCACATACTCAGCTAGAACCTGCGCGCTAGGCCGATGAAA
>N_5641
AACCCATGGGCACCCCCCCGCTTGGTGTGACACGGGGGGAC
>N_5642
ATATCCGCGAGGGTACCGCTCTAAAATTAACTATTGGGCTA
>N_5643
TGGTGCCTCTAGACTTTAACCGAAGGCTAGCCTAAATAATT
>N_5644
ACATAACTCGGCACTCCAGACGTAAACCACCGGTTCCTGGA
>N_5645
ATTTTATAAACCAGGCAAGTCAAACTAGATTGGTCGCGCTC
>N_5646
TGCGGGGTAAGATGCCTAAACCGATTCATCAATTCTATCCG
>N_5647
TAGCGAAATGGTTCTACTACCGTTTGAACACCCATGAGACC
>N_5648
GTTTCATATTACTATGTTTCCCATGGTCCGAGTGATAGTGG
>N_5649
TGGGAATGGCGTACCGGCCTCAATTGGCTTGGAAACAGCGT
>N_5650
CGCAAAGTAGTACCCAAGGGCGAGGGAATGTAAAATTGATG
>N_5651
ACATAGGTCAAACTTAGTCCCACCGTTCCCGGGAAGCCCGT
>N_5652
CTGCGGACCCATTATTACATCATGCGCCGGCCTGGCTCGTT
>N_5653
TAATCTACCCTGATCAACGACCTCGATATCGGAAGTAGCGG
>N_5654
TCGCCGTCAATTGTGGACGGCGCGGTGTCTTTTATCTTATA
>N_5655
TAGCTCACAGACGCTTGACCCACCTTACCCCATTAATTAGT
>N_5656
GATAGAGGTAAGGTGGAGAGCAGGATACCTCTCCTTTGGGG
>N_5657
ATAGCCGAAGAGTACAGTCGCCTTCCACAACGTTGTCACAG
>N_5658
GTACCAGACCATGTTCGTCGCCTCAGGCGCCAATCCCTTGT
>N_5659
TCCTCCCTCAGACTAGATATCCCCTACACAACATGTTCTCT
>N_5660
GTTCGAAGACCCAAAAGGGACCTTTTGCCGAAATATTTAGC
>N_5661
GGGCTAGTCTCCCACAATATCGGTAGTCCCTTTAAAAAATT
>N_5662
ATCTTCTATTGGCATGCGTACGGCGGATATCAGTCGAGTCA
>N_5663
CCTCGGACTATTCCTAGTACCTGGGGAAGTGATCATTACCC
>N_5664
TCGACGCCTTAAGGAGGAAACACGAAGTTAGGTCGTGTTGA
>N_5665
ACATTTGGGGAACACGGACGCCCTGCCTGTAAACAGTAAAA
>N_5666
GGGATGCCGGCCTACGCAATCAGGTACCCCATGTTTACAAA
>N_5667
TGGAGGAGATAGGCGCACGACCCAGGACGATGTCCTCCCCG
>N_5668
ATGTCGCCACCGCGCGGCACCGTACTGGACGAGGGTCACAC
>N_5669
GGGCACGAATAACATCCGTACATTGTGAGGCCGGCCCCTGA
>N_5670
GGAACCGTGTTTTGATGACACACTTGCGCAAGACCTAGAGA
>N_5671
CCCTAGAACACTTGAATGGACGGGTCGTGACTCCCATACAC
>N_5672
TGTTAAAAGAGATTCTCCTCCGCACAACAAGTATGTCCCGA
>N_5673
TGGAGGACGTCTCCTGATATCAGGGCCGAACCTCCCCTACT
>N_5674
TATCGTAACACCTCTGTGCCCGTGTAATTACGTCCCGTAAC
>N_5675
ATTTTCCCTGCGTTATGATCCGCGGACCGCGAAGAAATAGG
>N_5676
TGTGATTGAACCCCCCTAACCAAGCCAATGTCTCTGGAGGG
>N_5677
GCTCGTAGCTTTGCTTGATACTGATTTTCCAGGCATTAGGG
>N_5678
GCGGAGTAGTCTATACAAACCTGCATGCAGTCGGACTGTTT
>N_5679
GGCTTATTGTTGGAATGGTACGGTAAACGGCCCCTCGCGGA
>N_5680
TACCCGCATTTTTTATGGCTCCCCAACACTATGAATTACCT
>N_5681
CATGTTGAAGTCTGGCCCTGCACTCTCACTTGTCTATAGAT
>N_5682
TTGGGCTGTCCTATCGTTAACAGCCAGATGTGGACGGGGGA
>N_5683
CAAACACAGGCTCTAAAACCCCACCCCTCAATGCGCCTTTC
>N_5684
GAGGGCACTTATAAAATTATCCCTTGCCCTCAAATCCAGCA
>N_5685
ACGCCTCTGACCAGGAAATCCACATAACCCTGAAGCTTTTG
>N_5686
AAATTTCTGACCCGATTGTTCATTCCATAACATCCCCCCTA
>N_5687
TAACCTTCATCAAAGAGTGTCGTGCGGTGTAAGGACAAATA
>N_5688
TTAGCCCGATCATTTTGTCCCATGGCTATCTTAGGATCCCG
>N_5689
GGACGCCTTCCTCGTTGAAGCTGAGGGGCCGCCGCGTACGT
>N_5690
TACCAGAACTTCACAGGCTACATAGAACCCCTGGTGGGCCT
>N_5691
CGGGTAATTACCGCTTTACTCTCCCCCGCCGGGTCACTTCT
>N_5692
TAACTCTGTATAGTCACATGCGAGTTTAAAGATGCCTTGAT
>N_5693
ACCCATATAAACTTTCTGACCTTCCGGGACTGAAGCCGCCA
>N_5694
CGGCGTGGATGTCTCCTTACCATGCTCTCGAGTGCTTTTTC
>N_5695
GTTACCATACCAACGGCCCGCGGGTATCTAGGCACTTACCT
>N_5696
ACCGTGACGGTGGTGGATCACATGCTAGGAGATCAATTCGT
>N_5697
TCCGTTGCTTGATAAATGGGCATAATTACTAGTGAGCGTAT
>N_5698
ATCTTATTGCATTAACGAGGCCGCGGCTTGGGAGCCTGCTA
>N_5699
TATTGAATCCATTACAATACCGGGTAGGGGTCACGCCCAAG
>N_5700
CGGGTCGTAACCAGCTACCGCAGAAGATAAGCCAAGCATGC
>N_5701
ATTTTGTTGCCGCCTTTATGCGTTGAACGGGTGGTTGCGTA
>N_5702
TAGACGTCGTGGTCAGCTACCACTCTTCATCCTCAGCTTTA
>N_5703
TAGATGACGACTCCAGGGCGCTTTACAAGCGAAGATTAACT
>N_5704
GCTACTTAATCGACGCAATACCAGGATATTTCAAAGGAGCC
>N_5705
GGTACCAGCGCTTAACATTGCCCTATGGGCTTTAATTAGAG
>N_5706
AATATTATGGAACCGGCTGTCTGAATTCTCATTAAAGCACA
>N_5707
GAACGAAAGTCATGAGACGGCGGGTTTTTATCTGCTTTACG
>N_5708
GTTCGAATTATATGGCTTTACGGCCTTAAAAACAGAAGCTA
>N_5709
GATGTTCTTGGATTGTAGAGCCTCTCAGATTCTGTAGAAGT
>N_5710
GCGGATGGGTGCGGTCCCTCCCTCTTTAGTTTAGGTTCCAT
>N_5711
TTTTAAGGACTAAGCTGTATCACAGTGGTCCAAGGGCTGCG
>N_5712
GCGCTAGCTTACCTTATTTCCTTGGGCAGGAACAACTCTTG
>N_5713
TGGAACTCCCGAATGATCGACACTGAGTAGCGGGAGCTGGG
>N_5714
TCTTCACCCTAACAACCTTACTAAGGTATTTCAACAGGTGC
>N_5715
GGCCTACGTTACCCTGGGAGCGTGCTCGCCGCCATTTATGT
>N_5716
AGGATGTCTATGAGGTAACGCTAGCTGATTACGTCGACAAC
>N_5717
GTATATTCCTGGGGGAAGTCCGTGAAGGATGAGGTGATTAC
>N_5718
GTTGCCCGACTGATATGTGCCAACCTCTAAAATCTCTTGGG
>N_5719
GGACCGCGCTAAACCATACGCCACATTTAAGACCGACGGAG
>N_5720
CAGCTTCCGTGTGCGGATACCAGGATGCCTGTCGAAATAAT
>N_5721
GGAAAATACTAGTACGGGTTCACGCCCTCCGGCCGGAAGTA
>N_5722
ACCTGGGCTCCCCTCCTGCCCAAACAAGTTACATGAGGTTT
>N_5723
GGGAGACTATTTAAGGCCCGCGGACCTCACCCCCTCGCAGA
>N_5724
AAACTTCATAAACCTCACCACAGATTAGTTACTTTCGTTGG
>N_5725
CAGGGTGTAATTTTTGACATCATATTCGGGGATACCCAAAA
>N_5726
GTCCCATGAGCTTGCAAGCTCCAACGGATTGATGGGCCGAA
>N_5727
CCTGTGTTAAACATTCCGCTCTAGTTCTAATCACAATTCAT
>N_5728
AGGCGTCTATCCCTTTTAATCGAGAAAAGCCGTGCTTTCTG
>N_5729
ATTGCCAGTCTAGAGGAAGGCCTAGAGCTTGAATCCATGAC
>N_5730
CAATACAACAACGATGCAATCCCAAGGATATTCTACTAAAA
>N_5731
TTTGTAGCGCGTGATGCTGACGGGTTCTGCGGGGGATTTTA
>N_5732
TCATCATTTCGGCATGACGGCCAGATACCCTAAGCTCCGAT
>N_5733
TCAAATAGTTGCTCTTATGACGGGGGAGACTTCCTGCCGGT
>N_5734
AGGGAACCGCTTTTGTAGCACTAAGTCTGCCCCGCAAGAAC
>N_5735
GCGAAACATTAACAACATAACCGGATCCCTCATCCAAGATC
>N_5736
CAGTATTGGAGGCCTACGGCCTGTCATTTGGTTCTGAAGCG
>N_5737
GGGTTTGTGGAACGTAGAACCTTCAACGGCGGCTCCACGCG
>N_5738
GAAATGGAAACCCCGCACGGCCCCCACGGTATTTGTTACTC
>N_5739
CTCCCCAACCATGATATTACCCCCACACGGGAATATCTTCG
>N_5740
CGTTCGTGCCTGAGGGAAGTCTTATGGAAATGAGATTTCCC
>N_5741
TGGCAGTGTTATTTGGCTCACCATATAAGAACCCGCTGGGC
>N_5742
CGTTTTTACGACCAGTTTAGCAGGCAACGTCCTTAAGATTC
>N_5743
CTATCCCCTCTCGACACCCGCTTCTGTTCGTGGTTCCCTGA
>N_5744
CCCAACCCTACTCCGGATAACAAGCGAACACTAAGGGCTTC
>N_5745
GTAGGCCATATCCCCTGACTCAATACACACTCTCTAATCTA
>N_5746
ATTCAAGGCCGAGTTGCTCCCGCGCCGACGATGACTTTTGT
>N_5747
CGAGTAGTCTTTTCAAAAACCCGTCCACATGGGGTACGCAA
>N_5748
AACTACACTGTAGGCGCATACTGTCAGTAATGAATTTTCGT
>N_5749
GGAAACTTGTAACCAGCGTACTGAAGGGATGCTCATCCACC
>N_5750
TGGGTGGAGGGTCGAGTCACCCCAATTTTCAGAATAACAAT
>N_5751
TGTGTGGAGTTGGCCAGGCCCACCATCCCCCCACTAATCGC
>N_5752
TTGAAGAATCATAGGTATGTCGGTCCAGGAGTAGAATGCCT
>N_5753
GGCTCCCCTTTGCCTCGGTCCAAGGTACTTCCGAGTACTAC
>N_5754
CGCCAAATAACTTTGGAAAACACATCCAGGGTTTCCATCGT
>N_5755
TTATCGCTTTGATTCGCGCGCTAAAATTACACCGTTGTCGG
>N_5756
TTATAAAGATATTGATGTAGCCGTTAAATGCACGAGGATAT
>N_5757
CGGCCCTAGTGCCCGGAAATCGTTAATATATGTCCCCAATA
>N_5758
TAGGTAGATCATGTGATTCGCTCTTGAATAAACTCGTTTAC
>N_5759
ATTATGCATAACCGAGGGGACGTTTGTTACCAGGAGATATC
>N_5760
TTCCCTTCCCTGACCGGGTGCTCGCAACAAGCTTTCATCAT
>N_5761
TGCCTCGCTATATTATAGGCCCCAGGCACACACAGCTGTTT
>N_5762
ATTTATAGCAGATATTAACCCAGCCGGGCCCGGCATGAGGA
>N_5763
CTACCTTCTAAAACGATTAACTGTTCGTATGGCCAGGAGCG
>N_5764
AGTGAGGTATCCGCAGGTTACTTTTGCGGTCCGGTTAAAAA
>N_5765
GTTACTACTAGACAATGAAACTAAGTGTTTTAGGACCGAGT
>N_5766
ATCTGGCCTTCATGGTGGGCCTAGCCATCCCCGCCTCGAAA
>N_5767
GGCCGAAGGGAAAATTTGTACGCCCCAGGTCAGTTCAGTCA
>N_5768
TGGTGACATGAAATCACGCCCAGAAATTCTTAACCGCTCAT
>N_5769
AACTCATAGCCCAAATGGAGCTGTACCCGACCTTCTAGCGT
>N_5770
TTTATTCACGATCGCAGATGCGGTCCACATATTTGGCTGGT
>N_5771
GAGGAAACTTGTCTTAGTAGCAGGATCACCGTATTCGTTTG
>N_5772
GCATACAGGCACGGTGGTTGCAGGCCCAGTTACTAAGGCGC
>N_5773
TACTGGTCCTAATAAGTTAGCAGGTGAACGTTCTCGGACAG
>N_5774
TGTTCAGGGCCTCATGACAACTAAGCAAGGAAAGTATGGTT
>N_5775
CACGGTGTCCGGCCGATAATCTGGATTTCAGACAGCAAGTC
>N_5776
TGCTCTTATGCCTAGGATATCGTGATAGCAAGGGCCGTGCA
>N_5777
GCAACCGAGAGCCATTCCCTCTTTAGTGTTGCGACTTCGTT
>N_5778
AGCATGGCTAATGCACTAGTCACCTTCAACCAAAGGTACTC
>N_5779
TAGATCCGGTCCCAATATCACCTCAAGGTCCCCCCTGCAGG
>N_5780
CGCAACCTACACGTAACTTCCAACTTATGCAGCTTGGACCC
>N_5781
CTAGTCGCTTGGGTTAGCTTCTAATCACGAATGCGAAAGCA
>N_5782
GCTTAGGGCGAACATGGTATCATATGCTCCCCCGCATCTCC
>N_5783
CAAGGCAAAGGCACGATGGCCCGTAAATAAACCGGATGGGA
>N_5784
CTCACCTGGAGGTTGTTTCGCTGGAAACAACTCCATGCCAC
>N_5785
TACGCCCTGTTCGCTTTTGACTTGCCACAGCCGTATCTCAG
>N_5786
GAGTAACGATCAGTACAGACCTCATCAGTTGACTCGGGCTA
>N_5787
AAGCGGTATATACTCCATCCCAATTGCGGTATGGCAATTCT
>N_5788
CGGAACTTTCACTCCGAGCTCACCCATGACGACAAGGTGGG
>N_5789
GTCAGTCTTGAATCCACAGTCATCCTGAGCCACGGCGCGGG
>N_5790
ATTCTAATACCATTGAGAAACCGGTCCAAGCCCCCACGTCT
>N_5791
TGGTGGGTGATACACACACGCTCAATCAATGTCCGTAAATT
>N_5792
GGTTCTCAATCCCATTCTTGCCAGCGAGTGCGTCCGTCTGT
>N_5793
TGGCGTTTGGATCAGGTGTCCACTGAAACCTCGCGCTTCAT
>N_5794
AGGGAATGTATAAATGGTCACGGTCTACCACTTTTTCGATA
>N_5795
ACGATTTTGCGAAGAAGCCACTAAAAGCGTGACCCCGATTC
>N_5796
CACAGACGGAGGGGATAATCCCCTTTATATAAGACCGGGAT
>N_5797
CCACAGATCAGGTCATAACCCGATTACGCTCTCGTACTTCC
>N_5798
ACGGTCGTAACGTCCTCTGCCGTATCTTCACTTTCTGTAAT
>N_5799
CGGCATTTTGGCCATTGTTCCTCATATCAATATATCGTATG
>N_5800
AGAGCATTCCGCGGTTTACTCAGTGGTGTGCGCCCGATATA
>N_5801
CTCATTAAACAATCAATACTCAAGATAATGATCCGCCCGGG
>N_5802
CGGTCAACTTGGCATATTGACATGCGATAGGTATGTTCTAG
>N_5803
AGGACCGTGCTTCCACATGTCGTGACGAGTGTCTAGTCCTT
>N_5804
GGTCGTGGAAAAAGGGGGGGCTGAGATACTGGGCCCGTTCA
>N_5805
ATCCCAACACCCCCGCAGGACGGAGGATCGTGGATTATATT
>N_5806
TCATGATTGAGCCTTTTAGGCGAACAGATCGGAACCCATCG
>N_5807
ACTCGAACACGAGAGGATACCGATATGTAACCTAAACCAAT
>N_5808
GAGATAGACATGTTTAAATGCATTAACGGGGAGGGCGACAG
>N_5809
GCCGCGCACTAAACGCTCAGCGACCCCTTAGGGAACTCTTT
>N_5810
TTGGTCTTCTCACCCTCAACCTTACCCATACCCAACGCAGC
>N_5811
TAGAAAGCTGCGACGGGTGGCCTGGGACCTCAGATGAGCCA
>N_5812
CGGTCCAATAGGGGAGGCTTCGTAAGAAGGTTTAAGATGAT
>N_5813
AGGGCCATTATCAGCAGTAACCAGATTGGACCAGCCCAAAG
>N_5814
AGAATTGTACATGAAAAGAACCCATGTGCTTCCTCCAGGAG
>N_5815
GGGGAATGTATCGCCAGAGACGCGAGGATACAATGAACACT
>N_5816
AGTGACGAAGCTCCCGGGAACGGAACTTCTCATTTGATATC
>N_5817
CTTTCTTCGGAGCCTGTCGTCTTGAAGGCGGGAGAAAGAAA
>N_5818
ATATGGCGGTTAACACCACGCGACGGAGTAAGTGTTAGATC
>N_5819
CACGTATACGAGTCGCAAGCCCAGCCCAAATAGACACTAGG
>N_5820
TTTCTATCGCATCGGTCAAACCACCACCCTTCAATGTTATA
>N_5821
TATTCTACGACCAACGTGTACTCAGGTGAAAGATTGACGGG
>N_5822
CTTCCTTTAACCTACTTATCCGCTTCATGGGTTTATACGCC
>N_5823
GCGCACCCGCCCCGAAAATACGTCCAAGACACGTTACGTTT
>N_5824
GAGGTACTCCGGTGTTTGGCCTTTTTGAGACGAGATGTTAG
>N_5825
TCTGTGACCGTGTCCCGTTTCCATCAGCAATTGCGTTAACC
>N_5826
ACGTGCCCTTAATTGAGATGCCCGGGTCAGTGAATGTAGCC
>N_5827
CAGGCGGTGTTGGCTGGTGACAGCGACTGTGGGTGGACAAA
>N_5828
ATGAGGCTTCATAGCAAAAGCGTTGGACCAGGGCCTAATGG
>N_5829
AGAGGAAGGTTTCGAGAGATCACACGGCAGAGACAACTGCA
>N_5830
CTACGAGTTACGTTAATTCCCGTTGTTAAAAATTCAATCTT
>N_5831
TCGAGTTTGAACACTTGAAACGTGCCACTTCACTTCCTTTG
>N_5832
AAAGGGGGGTCTTGGCGGAACAAAACCCACGCGCCCATCAA
>N_5833
TTTCACACCCGTAATCCACCCTCAATACATGTTGCGGTTTG
>N_5834
CTACGGAGCCCTTAGATTCTCTTTAATTGTAGAGTCTGGGA
>N_5835
CAAGCACGGCAAATACGGGCCAAGCACTTTTGACGGACATA
>N_5836
TACCTAAATTATGTTGTACGCGCCATCTTAATATTGTATTG
>N_5837
ATCGTTCGCGGCCTCCCAAACAGGATAGGGTTGCTATCAAC
>N_5838
CCGGGCGCGATCTTGCTCCCCGCGGTTAATTCGAGAAAAGA
>N_5839
TCAGGGGTAGGCTATAGTTACAGGTCCGGGAACGATCCCTT
>N_5840
GCTGTCAGCTACGGCATTTTCTGTTAGGAGTTGATGGACAG
>N_5841
TTAAATAGGTTGTAATCGCACGTAGCTGGAAAGGTCTTTTT
>N_5842
GGAGGCAATATTCATCCTACCTTTAAGCCGGGCATTAAACT
>N_5843
TAATTTGCGTATACCAGATACTGTATCAACAATTCGCGAGT
>N_5844
TCAGGATTCTTAGGTAAAACCAGTTTAACCCTCTCAGTATT
>N_5845
AACACAACAAGGAATTGGTTCGCGGTAACGGTCTCGGACAC
>N_5846
CTCACGCACAGCGGAAAAATCCCGGGAGGCTAATGGCAAGA
>N_5847
GAGCAGGTTTAGACATGTAACGGGCCTGGTTATTGGACGCC
>N_5848
CGGAGTGTAAGCAAAGTGCTCTTCTACTAGCGAATTGGTAA
>N_5849
TCTGATTTCGTAACACTTCTCTATATACTGCGTGGTTCAGA
>N_5850
ACCACTAAGACTTGGCCTGACGCCAGGGATTTGTTAGTCAA
>N_5851
ATACTCACTCGGATCCTTGTCCTTACGTCCTACGTAAGCAA
>N_5852
CTTACGCCCGGCCAACGTAGCCAACAATTGGATGTTGCATC
>N_5853
CATGACCTATCCTTGTGTTACTTGGTTGACTCTCGACAATA
>N_5854
GCCGAGGCCTACTTAACGCACTTGGATGTTCCTTAGCCGTG
>N_5855
CAAGGGTGTGATATCGGGGACATGCGCGCCGGATGGCCCAT
>N_5856
TCTTACGAGGGCCATCTATTCTTAAAGGCCGCCATGTGTCT
>N_5857
TTAGGCTTATACGAAAGGGACCAAGCTCAAGTCAGAGCTCA
>N_5858
TTCCTTCAAGGTAAAAAGACCCGGAGTTGTGCCCCATGATG
>N_5859
AGCTATCACTGAAAACTTTTCAGGAAGAGTTAAGACCGCGC
>N_5860
TTACCTGGTTAGTATCGGTACTAGGAATGTATACTGAGACA
>N_5861
TCTAAACAAGCACGACCCAGCGCAAAGGTCTTATCTTGCGT
>N_5862
TACTTGTGCTGGTGGCACGACGAACGCTCGCCTCAGATGGC
>N_5863
CCGTCCAAGGCGGAGCCACCCTTAAATATATCACTTCGTCC
>N_5864
TCCAGGACCACATCCCTGGGCGAATACAGTGACAGTAAGCT
>N_5865
CAAACACTTTTGCGGCGCGACCGACACGGGGTGAACTAAAG
>N_5866
TTTACGTGAAACTTCGACTTCTGACAACCGTGTGGAGTTGA
>N_5867
TCCGAACTAAGCCTTGTTCCCCTAAATCTAGGTCGTAAGTT
>N_5868
GGTTAACGAAAGTTCAGACTCCTCGTACCTACCCAATGCTG
>N_5869
AGCAATTACCGCATTATTAGCAAGGGGGAGGATGTTTGGCA
>N_5870
CATCAGGGGCTCGATTGTTGCAAGTAAAGTGACTGCATTTA
>N_5871
ATCATGGTAGTCCATTCAGTCGGAAGAGATAGCGGACGTAA
>N_5872
AGGGTATGATCCTTATAGTACCATATGCGCTCTAGGACCGC
>N_5873
CGTTATACGAGCTAGGAATTCTGCGTCCTCGCTACTCAAGA
>N_5874
CCCTAGCCGGCTTCACCACGCGGTTTGTGCCTCATGTTACG
>N_5875
GGGCCCGACACTATCGATGTCTGCTGACAACCCACACATCC
>N_5876
TTGGTTGATCTACAGCGACCCCTACGTTGTCGACCCTTAGC
>N_5877
TTGGGTTAACCGGGCGTTCCCTTATGATCTCATCCTAACCG
>N_5878
CGCCAGAAGCCCTGTGGTTTCCGGGGAAGAAAAATTCAACC
>N_5879
CTAGAAGGGTTGTTGGGGCCCACGATCCATTCGAATGCAAA
>N_5880
GGTAAGTGGGTTAATTTGTTCCATGTTACCGTGTGGTTAAC
>N_5881
CCAATAAGGTAACCTGGTGACGGCTATTGGGGCATGAGGAA
>N_5882
TAGGCGGAGGAAGTACCTTGCGTTTAACGGCCTTGCGATAA
>N_5883
TCCTACGATAACCTCGGGGGCATATCTCTTGTAGGCCGGTC
>N_5884
AATATTGCGGTTCTTCGACTCACTGATGGAAGGGGGAGAGA
>N_5885
TTCATTTTGTTCCTAGTGTCCGAGCGGGCGTAAATGGCCGA
>N_5886
AATATAATAGATCCTATGTTCAGTTGAAGTCTTTAGGGTTC
>N_5887
TGCGTGAACTGAAGGGATAACGCTCGAAATTACAGGGCGCT
>N_5888
GTAATATCTCTCACGTTATTCTCTTGTGTGCAATCCCAGTG
>N_5889
ATGGTCCGAGTAGGGAAGGGCTTCCGGGAGTCCATCCCTTA
>N_5890
AGAAAATAACGTGTTGCAGCCCATGTGAGGGCTTTATTGAT
>N_5891
ACAACCGCGTGTTTTTGTCACGTCGAAAAAGGCATTACGTC
>N_5892
GTGTAGGGGACAATCGTAAGCACACCTCATGTGCTGTGACA
>N_5893
ATTTATGCCGCAAGAAGGACCCAGTATGACCCTACGCGTGA
>N_5894
GGGTAGAGATTTGTTTTTCGCGTGTACTTTATCACATGAAG
>N_5895
TCGCCAAAGGAGTTTTTTAACATTACTTGGGTCACCACCGC
>N_5896
TTTGCGGGGGTGAACAATCACCTCTCATTACACAAACCGTT
>N_5897
CTATCCTGTTCCGGATTAGGCACAGGGTTTAATTCCTTACG
>N_5898
CAGGGAAAGATTTTCGGCTGCAAGACCTGCGCAGGGTTAAC
>N_5899
CAATAATGAAATCGTAGTGCCCCGATACTTTCATAAATAAC
>N_5900
TCGCTGATGAGAAACATCTTCAATTGGCCTTAGCCGGATGA
>N_5901
CCGAGGGGATTATTAATTTTCGCTGGATACAAGACTCAGTT
>N_5902
TTTATTGGTTTGACAGGCCCCCGGGAACAGACCAAGTCCCC
>N_5903
TTTATGCATCTGCTAAAGCTCAAACGGCAGTTTGGTTCTAA
>N_5904
TCGCTCAACTCCCGTTAGGACACGGGTGTTAACCCATTACA
>N_5905
AGATACGCTTGAGAATCCGTCAGAGAGATACTGTCCAAAAA
>N_5906
GTCAGGAATAAACATGGATCCAATGGTACAGGGTATGCTCT
>N_5907
ATAAACATTAATGGTCGACACGAATTAGCCATCACGTGTGT
>N_5908
GATGGCGTCATAAATGACGGCTACCGCACTAAATCCACTGT
>N_5909
TGTTCTGGAGTGTGAGGAGCCTGTGAATCCGCGGGTCCATC
>N_5910
CGGGGCGATTGAAGTTTACACTTCGAAGCCGGGTACCGAGG
>N_5911
TGTAATTGGACCGGTAGACTCTGAGTACTTACAAATGTACT
>N_5912
ATATCGTTCTGAAAAGTAGTCATTTGCGATTGATATTCGTA
>N_5913
GTGAGGGAATACACCGGATGCCAATCGATTGTGTGTATGTA
>N_5914
GCTAAACTGGGCGTTCTTCACCAATGGCGTGACTACGGTAC
>N_5915
TTCGGAAGACGATACATTGACATATACCAACGAAACAGAGG
>N_5916
GTACGCATATCGTATCGTGGCGGACCTAGGGCTAGACCAAT
>N_5917
CCAGAGAGGAGCACCTAAGACACCAGGAAAATAGATAACTT
>N_5918
AAAAACGTTCTAACCGGAGTCGTTGAAGACTACATTTAGCC
>N_5919
CCCATATGGCACCCTCGCCGCACTAAGCACCAACGAGTGGG
>N_5920
GGTAGACACACGCGCTAGAACTAAGAAGGCTGAACCAGGCG
>N_5921
CCTGCCTAGTGGCTAATTTACGTAATTCTAAGGAGACTTCG
>N_5922
GGGCTGGGTTTAGACTGCACCCGCACTACACCTGCAAGTAA
>N_5923
TTACGTATCATATGCCTGCGCCAGAAATCAAAGGCTGGAAG
>N_5924
TGTTCGATCCGGTATAAGAGCGCCCTTCAGCATCATTGGCG
>N_5925
TCTCTGCTATTCTCGCTCGACCGGCATGCTGGAACGTAAAA
>N_5926
GATCTTTCTTTTGTAGGCCTCCACACGAGGAGAAAAATAGC
>N_5927
TTTTTACATTCGCATGTATTCCAATTAACCTTCTCGAGGGT
>N_5928
GGTTTCTGCCCCTACGAGCGCACAAATTACGCCGAGAACCT
>N_5929
AAAGGGACAGCGTCTAATACCATGATGGAACTTGGACAAAC
>N_5930
AAGACGATGTCTCACCTCTGCCTTATGCGTTTAGGGTCTTG
>N_5931
AATAAAGGTAATTCGCATAACTTAAGTCTGGGGCTATACTG
>N_5932
TTAGGCTCTTGTTTCTAGAACTGAAAGTACTCAGCATATGC
>N_5933
AGCACGTACGGAACCGGGAGCCAATTTACGTCGAAGGCAAA
>N_5934
CGATCGTCCCCTAAGCCCCACCGCCCCACCCTAGAGTCAGC
>N_5935
TCGCAAGACCGTAGGCGTTGCATTCACGCAACGATCTGATA
>N_5936
TTTAAGGGGGGGCGAACTATCTATGTCGCTTCATGCATACA
>N_5937
CAGTCTTTTACCGGTAATTTCCGCCCAGCGATAAGAACCTG
>N_5938
TTAGAAACCAACTATATCGGCACACCAGCTAAGTTATGCAG
>N_5939
GAAAGACACTTCCATCGCATCGAAGCGTAGAGGACCAAAAA
>N_5940
CAAATCCCCTACCGTGCTCCCAACGCCTTGGATCACCCCAG
>N_5941
CCGAACGACGACAACAATTACCTAGAGGGAGAGTTCGTAAT
>N_5942
ACGCGCGATATATAAGGCATCTAAAGAAAATTATCGAAGAA
>N_5943
TTTCTCCTTATTAAACTATTCTATAAGTTCGGGTACGCGCC
>N_5944
GCCCGGTAGTAAGGAATGGACTCTGTTCTACGCGTCTACTC
>N_5945
AATGTCTTAATGTATAGTTACACCATTGTTAACCGCTCACT
>N_5946
CCAAACGAAAGTGAGAACGACTGATATCACGAAAAAAGGCA
>N_5947
CCTATGACCGACGGTGGTGGCGGCGCATCTAGAAATTAGGG
>N_5948
GCCGGGGTGACCTAAGCATGCACAAAAGCGGCTTAAATCGC
>N_5949
ACTTGTTGCCGGACAAAAACCATGTGAAAATCGAGTCGAAT
>N_5950
GGTGTTACCGGCCAGGTCGGCCCAAGCACGTCAATAATCAG
>N_5951
TAATACCGGGCACTTGAATTCGGAAGGCGTTTTCCCCGTGA
>N_5952
ATTGGTCTCCCTACTAATCGCTTTAAATAAAATCTCACAGA
>N_5953
GGAGGACGGTGCGTCGTGTGCCTACTAGAGATCTTACGCCG
>N_5954
GGAGAGTCACGCATGGGATCCGTAAATAATCATCCACACCT
>N_5955
AGTCAGGTAGGGGGAAAGCACCCCAACTATGGAAGGCTCCC
>N_5956
CGGGGGGGAAAATCCGTGGTCTTGCTACGTACAGCGATAGC
>N_5957
CCTGCATGGTCCCTGTAAGGCTTGGCTGACCACTAAATTAT
>N_5958
AGAGTAAGCAAAGCCTCCTGCGAAGGCGCCGGGTATTAATT
>N_5959
GATATGCTCTTTTGTAGACACTCCCAGAAATACAAATACCG
>N_5960
GCAGTACGTTAGTGGTGTGGCGCAGAGCTCAATCATTACAC
>N_5961
TAGGTTGATCCACTGTGATCCGGAACACTCGCCAAACAGTA
>N_5962
CGGAGGAGGGAAGCCGCTGACTAAAGCCAATACCGAGCGAG
>N_5963
TACCCAGCGGGGCCCTCTCACGTAATCAAAACCTTGGCAGA
>N_5964
TCTCACTCAGTGAGAGGTAACAGAGTCTGGACCTCTGACGG
>N_5965
ACATATGCTAATACATCTCTCGATTCTCCTCCACCGACGAA
>N_5966
GCCAGAGTACCACTCTAGGACTAATGCGATATCTGAAAGTA
>N_5967
AAGTATTGGCACCATCCGAGCCTAGGAAGGATAATTCGGGA
>N_5968
AAGCACACTTCAGGATTAAGCGGGTGAGCCTTTTGATACGA
>N_5969
CGAACTGGGGAAGAACAAACCGGCGTGGTGAAACGTTCACA
>N_5970
ATGCTGCGTACTGAAGAATACGAATATTAACCAGTATCGCG
>N_5971
GTCGCATGGTCGTGTAACCTCGGAGCTGGGTAATTACTCAC
>N_5972
ACGGCGCAAGCTAGCTGAATCCGCGTTTAAAAAGGGGGCTT
>N_5973
TGCGCTGAACAACCGGAGCTCATGGTGCCAACAACTAATTT
>N_5974
TGGCGCCCGCCTTTACATACCATTAATTCGTTATACGTTCG
>N_5975
GGCCGTGAACTTGACGGCGACACGGTTTTTTCAATCCCCAC
>N_5976
AGGATTTTCCCTCTGGGCGTCTTGACAGAAGCCCTCGCCAT
>N_5977
ATACGTGGGTTGCCGCCCGGCAATAAGAGATCAAAGTAGGA
>N_5978
TCTTCTCCATGGAAGAGTGACGTCTGCCTCTCACTTCGACC
>N_5979
GCTGGCGGCGGGGGGACCGACAAAGAGGCCCGTGATATTTG
>N_5980
GAGGACGGGCTAACGCCGCCCTGAAGAGCTTTCTATATTCG
>N_5981
TTTGCTTTCCATAAACAAACCACCGTGACGTGTCTACTCCG
>N_5982
ACGGGGGCCGGACGTGCGGCCTTTATATGGCCTAAGACTGC
>N_5983
GTGGGTACTTACACCCCTGGCTGATTTGCGGTCGACTGCCT
>N_5984
CAGCATCTGCCATGCCTGCGCTCACAATTATAAATGACAGT
>N_5985
AGTAAAAAGCGTATTCATTTCGACCCCCTGCCCAAGTTGTT
>N_5986
TAGTCTCAGTTAAGTTGGTGCCCAGACAAAATTACACACCA
>N_5987
GGGGCTGGACTTTTAATTGACATGGCAGGTGGTTATCTAAT
>N_5988
AAGTCTATGCGCTTTTTCGGCGATCCGAACCGTGACGGCCG
>N_5989
ATAATCCATTCGTGGCGTGACTGCCGATCCAAGTAGCTTTG
>N_5990
GTAACGCTAGTCGTTTCTATCAGACTATAACTCGAGGTACT
>N_5991
ATACCAGGCCACGGGGCACGCGGGGGGGGAGCAAAGTTACC
>N_5992
GGGCGAAAACGTTGGCGCAACGATTTCCGATTGTTTTGGTT
>N_5993
ATTAAGGATCGCGACCAAACCGCATAGTGACCCTATGACAC
>N_5994
CAAGAATCCGCCGTCTGGGACAATGAATTTTGAATAAGCCA
>N_5995
ACTATCAAGTTCCGAACTTCCTTGGGATGACTTCACGGGGA
>N_5996
CGAAAAGGGCATGCCGGTAGCACCGTCTTCCCGGCGAAATC
>N_5997
CGTCTCACGCACTTGCCCAGCCTTGACGTTTATATGTGTGC
>N_5998
TAACTACGAGAATCCAAGTGCTTATGGCATAGTGGCGGATG
>N_5999
TGGGGCTAAGAACGGAAGTCCTTTTATCCCTCACATCGGCG
>N_6000
GGTGGGGTCGCGGAACGGCACGCCCCGGGGTTGACTCAAAT
>N_6001
CTATGTCGGCGGAACGCGCCCCTTCACTTCTGGTCTCCCTG
>N_6002
TACCGTACTAGGAATGTCCCCGAAGGGGGTTAAACAGACCA
>N_6003
CTTTATAATCGAAGTAGCAACAGAGGAATGAGGCCGATGCC
>N_6004
GAACCCTTTCAAGAACCTTCCTTTTACCCCTACTGTTATGT
>N_6005
ACGAAATGAGTGAGGAGGGACGATAGTAACATTTCTCACAT
>N_6006
AAACTCCTGTGTGGTTAGCCCCTCGGTAAAAGGAATGTGCC
>N_6007
AACGCGCGTGGCGTATGAGGCCCAAGCCAACCTTAAATTAC
>N_6008
AAGCGTACGCCTCTCTTCGCCATATTTGAAAGCATAGCGGC
>N_6009
TTTGAGAACCTACCTTCGGCCACCGGAAAATACACCGGAAT
>N_6010
TACTTCGTAACTATTACACGCGAGTGTGACCAACGACACCT
>N_6011
TGAGTCAGCATAGATGTAGTCTCTCCCGGACTGGAGGGTTT
>N_6012
GGTCCCTACGAAACAAACATCAATGTAAATACGAAGGATTT
>N_6013
GGGAACCCCTATGTGGAGAACCAGGATTCATCACGCTGGTG
>N_6014
TCTCAACTGTTGATGCCGGGCCGTTAATCACCCTTCGGCTG
>N_6015
CCCAACCTCTGGCGTCCACGCGTATGAGTTTAAATGTATGA
>N_6016
GAACATCGGCCAACAGCGTACAAAGACCTAAAGACTCCTCT
>N_6017
CGTGACTGGAAGGTAAAGGGCTTCGCACTAGAGGGTTTCGT
>N_6018
GTCATTTGTCTTCACAGCACCTTAATAGTAGCGTAGCTGCC
>N_6019
GTTTCGGGGTTAGTTCCTAACTACGGGTCTAGACACCTTTT
>N_6020
CTCCAACAAACAGAAGGGCTCAGACTCGTGGAACTCCTAAT
>N_6021
TGTACACAATTATTGTTTGCCAGAGAGGTTCGCACCGTTAG
>N_6022
TATGCCCGTAGATGGGGAGACCTGGACTGTCTGCTCCATCT
>N_6023
AACTATTACTATACAATGTTCGCTAGGGGTTAAGAGATGTG
>N_6024
CGGCAATACGCGAGCGGCAACGAGTGATAAGCGCTAAAGAG
>N_6025
GGATGGATCTACGCACATGTCCAATAGCTTCTTTGTGCCGC
>N_6026
CAGGGAAAGCAGATTAGGAACCCCGGGTAGATTTCGCCCTA
>N_6027
GATGTAATTTATAAGCTACGCACGCGATCTAGGTCTATTTA
>N_6028
ATAATACCCTGCGCCTTTAACTACCATAATTTAGGTCTGTG
>N_6029
CAAAGGGGTCACTATGCCGGCGGCTGTAGAAAATGGGTGGG
>N_6030
CCAAGCCAGTTCACGAACCCCGGTGCTTGAGCAATCATGTT
>N_6031
ATTCGATATTCCGATTGTCTCTGAAGCATTCTCGCCCCACC
>N_6032
GGCAGACCCTCCTCGGATCCCTCCCAGAAGACTGATTCCAC
>N_6033
ATGCGGAAATGGATTCACCTCCCGCGAGACTCATCCGGGAA
>N_6034
CAAAGGGACTAGGTGCGGTCCGCCTTTACGAAAGGAAAAGT
>N_6035
CGCCCGAAACACACCCTGCCCAGCCGTTAGAGACATATCAA
>N_6036
GCAGCTGTTAGAGGGAGGCTCTTCGAAAAGATCTTGCCGCG
>N_6037
AACTCGGATCATTTATAGCACGATACTCCAAAATGGGTCCC
>N_6038
AAAAAGTGAGCGCAGTAGACCGTCCTGCACTGTTCATCGCC
>N_6039
CATATGTCAGAGAAAGGGTCCTTCATAGGAAGAACATATAA
>N_6040
TTGCGGAGATCGGTTGATAGCGCCTCGCCTAGGGAAAAGAG
>N_6041
GGGGCAACTTAGGATAACTTCCGCACTGGTTCAAGAATCGT
>N_6042
GATAGGTAGAGGAGGAAAAACGGGCCATACACTACTTTCAG
>N_6043
CGGAGCCGAAGTCTTGTTTGCGTCTACCAAAAAGTCACACA
>N_6044
CAGTACTAGTGCTCCTTCATCGAGAGAGCAATAAGAAGCAT
>N_6045
GGTGAGGTTACACATCAAACCACTGCGCTGAATACTAAATG
>N_6046
GTATCCAAACCCTCAATGACCTCGAGGGGTTTTGCACTATA
>N_6047
TTGGCACCCAATAGGAGAGACAATCACTTAGAGCTTATTAT
>N_6048
TACTTCCGAATACTCCATTCCTATTTGAGTGAACAACTCTA
>N_6049
GGCCCCCATCAGAACTCAAACAACCAGAATATGGGTTTGCT
>N_6050
AGCTCTAAGCAAGGGAGATCCACGATTTTTGAGTGTGTTTA
>N_6051
GATGTCCTACTTGTAACGCGCCCTTAAGTATACCCCCTCGG
>N_6052
CATACGAATTGTAATTCTAACACCCACCGGAGCTCGTAGAG
>N_6053
AGGATCGGGTCAAAGTGTAACACCGCCTCTAGTCATTGGCG
>N_6054
GCCACTTAACACAAGAGGTACCGGGGCGTGTTTTTAGACTT
>N_6055
TGTGCATTTACTCCTCGTTGCGTACGCACGGGAGGACTGTT
>N_6056
GGTTGACACACCTCCGTAAGCACTCTTCTTTAATAGAGTAA
>N_6057
ACGTTGTCATGCATGGAGCCCAGGCCCTCTACGGGAATAGT
>N_6058
ACGGCATCTGGTGTTTGCCGCGGTGAATAGGAGAGCGTGTT
>N_6059
AAGAGGTGATGTTTCGTCTACGACGGGCCTATGTGCGGGGC
>N_6060
GGTAGCTCGGCCCGGGGTTGCCATTCAACCCCCGTGTTTAC
>N_6061
CACTCAGATTTCAGGGGGGTCATAGACATCAATTAAAACTG
>N_6062
TTCGGGGTCGGAGCTCACCGCGCAATGGTAGTGATATATAG
>N_6063
GTTGTAGAACCCCCGAGTCCCATAACATCAAGAACTTATCC
>N_6064
GAATATATACAAACAGATAACATTAGAACCGGCCGGTCTAC
>N_6065
ATCGAACATATGGGGCACTCCCGACGCGCTTAAGAGGATAA
>N_6066
AAGACCACATACCGGAGCTACAAAAGAAGGGTGTATGAGAA
>N_6067
CCCCAAGCACGTCCTGTAAACATCGTACGCGTCAGTCATTG
>N_6068
CCTTCCGGTTCTCCGCAAGTCTATTTAGGGGCTTGCAAGCG
>N_6069
GGGGGATCCAGTTCTGTTCTCAACCACAGCGGCGTAGTTGA
>N_6070
ATCGTGCTTTACAATTTGACCTCCCGTGTGTATTCAAAAAG
>N_6071
CAATTGGTTTTTATTACTCTCTAAACGCACATGCCATATCC
>N_6072
TCCCTCATCCACAGTATGGACGGTCCGCGGAATCTAGATGG
>N_6073
CTCCATACCTTGGGATTTTACGCTATCGGCGTTGTTCCCGG
>N_6074
GCCATTTTAGAACATGAGGACAGGGAGATGCGCATGGGCAA
>N_6075
TAAGCTATAGGACCGTTGGCCACTCAACCACCGAGCCCGGG
>N_6076
TTGAACCCTGTCACTGGGCGCGCGACCTAGGCGGCTTGTTT
>N_6077
TCCGCCCGTATAGGATTAAACTGAAAATATTCGGGCTGCTG
>N_6078
GATAGAAAACTTACGCAGTCCAGTTGGAACAACGGGAGAAT
>N_6079
TTGGCCATTTGACAGTTTCTCAGTCACCTCGGGCTGTTAAC
>N_6080
CCGCGACAAATCTTGAGGACCCTTCTGCAAGGGTTTTCAAT
>N_6081
GCACACTGAATGCGGTGGCGCTCGCTGTTCGAATGCTTTAA
>N_6082
TTAGGTTGCCGCCTAAACAACACTGAGAAACCATGTTTTAG
>N_6083
TACGCTTTCACGACCATTTCCACCGATACGTCTACATAAAG
>N_6084
ATGGAATATTCAGTCTGGATCGTACGGCTAAGCTTGTTGGG
>N_6085
GCGTCTATTTTCCCCCAGGCCTACCTTATCTACGCCTCCGA
>N_6086
CGGCCTCCAGACATAATCTACCCCCCTCACTAGTTGTAGCA
>N_6087
TGGACCCTCCATAATTAAATCAAAATGTAAATTGTGTGCCA
>N_6088
GTTCCTATAGTGCTCGGGGACTTTAAAAGTTCACACTGGTT
>N_6089
AGGCCAAAAGCTATGGGTGCCAACTTTGTTGGGAGCCCGGA
>N_6090
TACTCCAGGGTGTGAAATGACTTCGGCCGTTTTTCAGCCCC
>N_6091
GGGGTAGTGCTATGATAGCTCCAGACGGGACTTCCTGGGAA
>N_6092
TATTACACGGGCCAAGGAGTCGTATTGATTACCATGCCAAT
>N_6093
ACGCCATCGACCTCACTTAACATGTCTCCCCTAGGTACATT
>N_6094
CCTTACCTCTGCGGGCTCTCCACCGTGTTCTGAAGCGACCG
>N_6095
TTATTACACTGCAGGTTGTTCGGGTTATAAGCCCGTAGCAT
>N_6096
CGCGGAGGACTGGGGGGCCGCAACTCTATATTCCACCATTT
>N_6097
GAAAACACTCTGCGCGTATGCATGGCCATACTCATCGGACG
>N_6098
ACGAGGAAGATTGATGAGGGCCCGATACATGGGCCGCGATA
>N_6099
TTAGTAAATGTACTTCAAGTCCACACGATCCAGAAGCGAGG
>N_6100
GCTACCAGCAGGCACGCCCTCCGCCGGCGTTATATTGGAAT
>N_6101
CAGCACTTTTTAGGTATACACGTTATCCGTCAGTACCCTAC
>N_6102
TTATAACTTAGAATGCATCCCGTTAGCCGCTGTTGATACTA
>N_6103
CTCGGCCATACCTTTCTCGACGGAAAGCTGGACTCCGGGAG
>N_6104
GATTGTAACACTCTACTGTCCCCCAGACCTGGTAAATTACA
>N_6105
GATTTAGGGCCCTTTAGGTTCCAAACTACGCTTTAGATTTA
>N_6106
CTTATGTTCCATTGTCAATTCTCGGTCCCTTCTGTGCCCAA
>N_6107
CACCAAATCAAGGTACGCAGCTTAGGATGCAGTCAATAATT
>N_6108
GATACTTGGAAAGTTCTAGGCTAATATGCTTTTCCCATAGG
>N_6109
GGGTGTGACTCCTCGAGAGACGTGCGAGCTAGGGCCCGGTC
>N_6110
ATATTGGTCCGTACCTGGGACTTCATCCGGTTCGGGTCCTA
>N_6111
ATAAAGCGTTTTAACCCCTTCGAGATTTCAGTAGAGTATAC
>N_6112
ATGTCCCCTAGAACATTTGGCTCTGGCGTTCGCCCAAACTT
>N_6113
TCAAGGTGCACCCTGATGGGCCTACCAAGGGCGATACATCT
>N_6114
AGCCAAACGCAACAACGGGACAAATGGGGCGTCCGACAAAA
>N_6115
CTTTAATTGAATGAATGGGACGCCGGCCCCGAGATGGATGC
>N_6116
CGACGCCCACCGGCGCTAAACACCTGTTGTTACTGAAAACC
>N_6117
TTAAGGATACCAAACTACCACGTCGCCAATATCTCCTTCTA
>N_6118
ATCGCGCTATTTAGGAGCGGCTATGGTGTAACCCCGGTACA
>N_6119
TACTAGGGGCACACCTCTACCGCTAAGATTCCATTGTCGAT
>N_6120
TCCACTATTAATACTGAATTCTGAGGGGTACCCATACACAA
>N_6121
GGATATGCAGCGCTAGCTGACAACTTCCATTTTGAGGGTAA
>N_6122
GTTGTGAGTGTGCCCAAATACAGCCTAAAGCAAGTGGGCGA
>N_6123
AAGAGAGTTCCAAGGGGGGGCTAGAGAATCGTAGGCGGCGA
>N_6124
GACTCTTACAAGACCATAGACCATGCGCTCATCTGTTATAG
>N_6125
TGACAGCATGCTGGAACCTTCGAGGATTCACGAAAATTTTC
>N_6126
AGCCCTGTGCAAGGGCGAGCCCTAATCCATTTTCGAAGATC
>N_6127
GTCTCACCGAGGTGTTGTGGCTAAAGACCGGTTATATTTTA
>N_6128
CGCCAGAAACCTGATACTGTCCATGGATTATCGGCCAGATG
>N_6129
ACAGCCTTACTACTCAAATTCATCGATATGTTCGCACTTGC
>N_6130
ATGCTTAAGGGTGATGCTCACATGCAGAAGTTTCAAATATA
>N_6131
GGATAGTAATTGACGATATTCGAACTGACGCAGTCTATTTG
>N_6132
AGGAGGACAAGGATTTTAAGCGTTATTCCTTCATAAGAGTT
>N_6133
TGGCATGAAGTATTAGAGTTCTCGTTGGGTCCTGTTTGGTA
>N_6134
CCCAAACTGCGTAGATTGGCCAACGCACCGCAACAGAGTTA
>N_6135
CCCCTCATACCTGTTCAGTACATTGGGTTTGTATCTTGGAA
>N_6136
ACCTTTTTTCCCGACTACACCGTATGCGTTATTGATGCGGC
>N_6137
GTTTCCGCCGCATTTGTTCCCGTTAATACAGTTTAGTCGGA
>N_6138
AACGCGGTCGCCTCTAAGCTCTACCATTTTGGATCGCAACT
>N_6139
TCTATGTGTCTACCGCAAGACCTTAGTAAGCCGAGAATTGT
>N_6140
GCTCCATACACAGAAGAGGTCGAAAGGAAACTCCGTATGGC
>N_6141
AACTGATAGATTCTACCCCACATAAAATTCGTTGTCCTGAC
>N_6142
ATTTAAGGCTAAAACTACCCCACATTTGGATGGTGCCAATG
>N_6143
GAAAGAGAATATCGGCGCTTCTTCGTCGGTCGAACCGACTC
>N_6144
TTCGGCTCCCTAGGGGAGAACAATCTACAGGCTCTGAGGAG
>N_6145
TGAATCAAGTCAACTTACTCCGCAAAACTTCATTGGGGAGT
>N_6146
TTTCATAGAATATATATGACCTTTCAGGGCAACAGGCTGCT
>N_6147
TTTGCGCGTCCAAGTGGGAACTTTTTGACCATCGCTGAAGA
>N_6148
AGAATGAAGACTCTCGCACGCCCCTGTGGGAGGAATTACAG
>N_6149
TCCTTTTAGCCGGATCCTACCCTTCCATATACCGAAGTGCG
>N_6150
TAAAATCTAATCTTGCCCTACCAGTAGAATCCTACTTCATG
>N_6151
GTAAAAAGGCTCACCACAATCCGATTTAGCGGCCGTACGAG
>N_6152
TTCCACCAACACAAGGGGAACTGATAAAGAGTTGTGAATTA
>N_6153
CGCTCTTGCTCAGGGATTTCCGATTAGGATGTACCCTCCGT
>N_6154
GGGGTTACAACTACGTCGGGCAGGTAGCAAAACTTCAGAGT
>N_6155
CAATAAGAGTTGAGAATTTCCCCTTGCAACCCCCCCGTCTA
>N_6156
GGCCCCGGGGAACATTGCACCCACAAAAGCGTCTTGGCCAG
>N_6157
CCCTTAATTGTGACGTTTGGCAATAAAAACGGGTCCATCGT
>N_6158
CTAGTTCCGGTGGAGAGCTACAGAAAACTATTGTTGACGCC
>N_6159
GAAAACCTCGAAAGTCGTCCCAAAAAATCCGTAACCCTGTT
>N_6160
TCCACTCATTCAATCCTACCCAAGTTTAACCTTTGAGAGAA
>N_6161
GTGGGAGGGTAACTCCTTTGCTTGGAATGTTTCGACAAGTT
>N_6162
TCGTACTACGAATTCTTATACCCCTTTCTGAGTTGTTCTGT
>N_6163
ATTTAGCTTCCGTAAGTATCCTAAAAGAGAGGGATGGTAGA
>N_6164
AGCTTCAAGCGGGGTCATAGCAATGATAAGCGATACGAGCA
>N_6165
AAGCGCCCTATTAGCATAATCGGGCGCTGAACCCAGGTGAC
>N_6166
GTAGCTCGGGACAGAGCCGGCCATCGAACTGCGGTAAGGTA
>N_6167
CGCCACACTGGCCGTGGGTGCCTTCAATCAACCCAACCCGG
>N_6168
CATACGAGCCTCCATCTCGTCGCGCGACGGGGTATCTGAAG
>N_6169
GACAGAGGAATAATATTATGCCTGGAGTACCAACTGCAAAA
>N_6170
CCACGTACAGTAATTTCGTACCAATTGCAGTTTCCGACGTC
>N_6171
CTACGTTAGATGCGATTGCCCTTTTAGTTCGTCTCACCACC
>N_6172
CACAGGAACTGTGTCCGGATCAGACCCTAGAATCCAGGTTA
>N_6173
CAATCAACAGCCGTCCCCGGCAGTGGCGGAGTGACTTGTCA
>N_6174
AAACTTCGGGAAGGGGAAATCTAACTCCGACCTTCCCTTTT
>N_6175
TTTGAACGCATCTAAAGGCCCACAAGCTATGAGGGTCTCTC
>N_6176
GCGCGCGTGATGAGCCTTTTCTTTTGAAAAATTACAAGAAT
>N_6177
GAATTTCCCGTCTGATCTTTCCTGCCTTCCCGGGGAGCTTG
>N_6178
GCTTGATTGTATGCACCCAGCAAGCTAACGCGGCGGCGACG
>N_6179
GGGACGAAGCTGTTTGCCAGCAAACGCCTTTGCAAGTCGCC
>N_6180
TGGGCGGTACGGGGTTTTTTCCACAGATGGTGTCTGGCACA
>N_6181
TTATTACGGCCAAATTTGTCCATAAGAGAAATAAAACCTCG
>N_6182
ACTGAACAAAGGCGCGGATGCGTACGACATATAGGCGTTGG
>N_6183
GGGGGAGCCGGTGCATTAATCCTAGATAGCCTGGGGAATCA
>N_6184
CCCAGGGCTTACTGTGATATCGCGTAAGCTGCATTAAGCCT
>N_6185
AGGGTAGGGCACGATTAGCGCAAACCATAAAGCAGAATAAA
>N_6186
TCGGCCCACGCCGAATTGAGCTGCGTTGCAGACTTTCAGAG
>N_6187
GTCTTGGGGGGCTCAATTATCAATAGGGGGATATTAATGGC
>N_6188
TAATCCCCTAAGATGATGTTCAAAATCGTGCTGGTCCCGAA
>N_6189
GTCCCTAAAAAGGTGATGCTCATGTAGTTTCCCTTTCGTAT
>N_6190
TTTTTCCAAGCAGATAAGACCTATGAGGATCGGCAACCCCG
>N_6191
ACGGCTTTCAAGGAGTCCCTCAGGACCAAGATGATCTATTT
>N_6192
GAGCTCTGGTATACAAAGCCCCCCCGGCTCGGTCCCTACTT
>N_6193
CGATGTGGTTTTTTTAGGGTCGCATTAGTATGCGAATCGCA
>N_6194
CGCGACATAATACGGAACGTCCTATTTGGCGAACATCAGTA
>N_6195
TTGGCAGCCTACTCCGGATTCCCCCGATCGCTTGCCTATCC
>N_6196
TCGCCCTTAATGACCCGACGCGTACTCCGTACTGGACCCCC
>N_6197
ACACTCGGCAAAGCCTATGTCGGTTTTCCACGCGCTTCGCA
>N_6198
TGAAGATGCTACTGGGTTCTCTAAGTCTGGAGAAAGACACC
>N_6199
CACGTGGTTGCAAAGTGGGTCTACAGAACGCGCATAGGTAC
>N_6200
TAGACGTCTCCAGGAAATTTCCCAGAGCAAGGTTGGTCAGT
>N_6201
GAGTCCCTTAAATTTGGCGTCTGCCCACTCCATTTGCGCTG
>N_6202
GAAGTTTCATGGGCCCAGCGCAACGGTAGGCACAGCTGCGC
>N_6203
TGGGCATCCGATGTTTGCGCCCGGTTGACCTCTTCTAAGGA
>N_6204
GCCGTCGTCACTGTGTACACCAATGCGGGCATAGTATGCTT
>N_6205
GTATCCCGGGGGAAATAGAACGGAATCATATGCTGTGTAGC
>N_6206
CTAAATTAGCAAACGCCTGACTCTAACAACTGTACCCGAGG
>N_6207
TGCGAGTCCAAAAAATCGGCCCTAGAGGACTTGTGGCTGCC
>N_6208
AATAACATATCCCCAAAAGTCACCCGCTTTTTGCTGTCCAC
>N_6209
ACCCGGGTCACGGAAATAGGCAGGTCACATAGGACGAGCTT
>N_6210
TCCTGCTGCAAGGCCGGAATCACTATGCAGGAAATACCCAC
>N_6211
ATTCACGCCACTGAGGAGCTCTATAAGGGGGCTGTATCAAG
>N_6212
GCCTCGTGGCCTTTTGGTGTCGGTTGGTGTGGTGCCAATGA
>N_6213
AGTGAGAGCATGTTTCTCGACCGGGGAGCTTGTTTCATTGG
>N_6214
GCGCGACGATTCCCTTTTAACGTTGGTAATTCGGTTTTACC
>N_6215
ACCCAAACAGTCCGTGTGGACATCGTCACTACCATCTAGAG
>N_6216
AGCTGGTCCGCATCTATGCCCTCTCGTTAAACCAGCTTTTG
>N_6217
CGCAGATAACTCCCAGTAAGCCTGCTCACACCAGTTTACGG
>N_6218
GTATTGTAAAGCACAGGGAACGTATTAGTACATCGCTTCTG
>N_6219
CACTCACTGTCCGTTTTCTACTGTATGTCCTTGGTAGCTGA
>N_6220
AAACACGAACATTACCATCTCCGCCCGAACACACAGGTTAC
>N_6221
AGACGCTGGAAACAGTACCTCTCCCTTAATGGTTTCCTATG
>N_6222
CCTTTCAAGAGGAAGAGGACCTGACGAGTCCTATCGCGGGC
>N_6223
CCAGGGCGGCATTAATGGATCACAATTTGCTTGTCCGTCCA
>N_6224
ACTTATTCATCCTGGGGGAACTCGGAGCCGTCCTAAGACTT
>N_6225
TAGTCACACTCTCTCATTTCCACCAGCCGCGGAGAACGCTA
>N_6226
AAAATAAGTCTACTTGAGAGCTCAGAAGCTTAATGTCCTGC
>N_6227
TTACTGTAGATTCTCCCTCACGCCTAGTTGTATTAGAACTG
>N_6228
CCCATCTAGGCCTTGGCTTCCAATTTGGTCAGTCCGCGGGA
>N_6229
GTGTAGAGCAGCCCAAGGGGCACTTAGCAAAGACGTCCAAA
>N_6230
TTGGGGCATACGAGCCCAGCCGAGTGGCAGAAGATTAGAAA
>N_6231
TAAACGATGCCTCCACACACCCGATATATCGCACCATTACG
>N_6232
CGCAAGAGCCGGGTCGTTAACAAGCAGTGTTTGTGTGTTAA
>N_6233
CTGTAATCATTCCGTCATCGCTGACTATATAGGATTAAACA
>N_6234
TAGTTTGCCCATCACTCAACCAAAGGAAGCGGATCATAAGC
>N_6235
GGGACGGCGAGTCTTTTAAACATTTTTTGGAAAGAGCTGAG
>N_6236
AAGTTGATGTGAGTGAGGATCATCCCAGGCCCTTATCTTAA
>N_6237
CCGGTGTGGCCCTCAATCAGCCGGGCGAGCTCTCCTTTGCT
>N_6238
TATAAACCTGGGGCTGGCTCCAAATTTCCTTTCCGTTTGAG
>N_6239
TAAGGCATTGTCAGGTTAGACCGAACTGCTGTCTGTCCGGG
>N_6240
TATTAACACGAGGGTAAAGACTCGAAACACTGGAATTCTAA
>N_6241
CGCATAGTATTCTAACCAAACTTAAATGCACTGGGTCTGAA
>N_6242
AGAGACATTTGATAAGAAAACGTAAGGGGCTCGCGTGATCA
>N_6243
CTAGAGAATTCCCAGGATGGCAGACACCACTTGGATACTAG
>N_6244
GGTTGCAAGTAGCCTCACTACCAGTTCTCTAAACTCTCTCA
>N_6245
ACCCCCCGCACCTTTAGAAACACATGTGGGTGGTTCGCTAC
>N_6246
AGATACATAGCCGACCGCAACGAAAAAGCTCGATACAAAAT
>N_6247
CATCGGAGGTGTTCCGCCTACTGCGTTAGGGTCATTCTTAA
>N_6248
TAGTATTTGAAGCTGCGCTACCCGCCAATTATATGCGGTTA
>N_6249
TTACTGGTGAAAAAAAGGACCGCGTAGTCAGAAAGAAGATG
>N_6250
GGGCCAATTTTTACCCTTTGCACCTACTGTGGACCCAGACA
>N_6251
CGAAGAAACCTGCAGAACTCCCTGGGTACGGGGCAGAAGCT
>N_6252
AAGTAGATATGTTTCATAGTCGGATGGGTTAGTCCCTCCCG
>N_6253
GCCGAGTTTGTACAACCGCACGGCTGGCGCTCCGATGACGC
>N_6254
CTCACGCGGGGCCCGAATGCCTGTAGCCTGGCTGCAGCATG
>N_6255
GTATAAGGAGCTGCCCGACTCGAACTTTTCCCCCGTTGTGT
>N_6256
GGGTTTTTAACGCGGGAAAACATTGTTCTGCGGATCTTTTG
>N_6257
AAGTAAGTGCAAAGGGACGACATCTAGTTAATCATAGCGGG
>N_6258
TGATCCACAATTATACTCTTCGGCTAATGGTTGATATTATG
>N_6259
CAAAACAGCCTCAGTGTCAACGAACGTGTCAGGGTTGAGGT
>N_6260
CACGAATAATCGGGGTTGGGCATAGAAGGAATTGTTGCCTC
>N_6261
ACAGCGTAGACGCCGTAGGACTGCTCCGCGGACCTTACGAA
>N_6262
GCTGCCCTGCCGTAATAACACTATCATGTAGAACGCACAAT
>N_6263
TTTAATTGGGACGAATAAGCCTATGCCGAACTGCTCCGACC
>N_6264
CCACCGAATTATAGATAAAGCCCCAAGATGTCTGCGGCTAC
>N_6265
CGTGAGTGAATACCTACTGCCGGCAACGGTCACTATCGACA
>N_6266
ACAACTGTGATTACGCCACTCACGATTATTCCACGTAGCTT
>N_6267
AGGTTAAGATTAGAACTGGTCGCCACAGCTTTTATAAGTTT
>N_6268
GATGTCACACCCGAGGACTACGTGGCTATGCGATACGACAG
>N_6269
CAGCCTTGAGAGTCTGGCGACAGGTCCGCCAGTTTAGCAAA
>N_6270
CCCTTTGGTCCACTCCCTGTCTATGGTAGGACTCACTGCCT
>N_6271
GTTGACTTAGGTTGAATCCACTCTTTTCCAGCTGTGTCGGT
>N_6272
AATGCGCGCTGCATGATATACTAGGTCAAGAAGCTTTATGA
>N_6273
GTGGGCAGTCGGTAGACCTTCCGCCATCTCTAAGCTCAAAA
>N_6274
CCTCATTTAAGTGCCAGACTCTGACTGTCGCACATTAGTAA
>N_6275
ACAACTAAATATAGTCCGTGCCGTGGCAGTTTTAATACTCT
>N_6276
TAATAAGAGCTGCGGATACTCTTGTGGCCACCTCACGCCTT
>N_6277
TTCTGAGGGCTTGATACCCCCATACCTAACGTTCGTCTTTG
>N_6278
CCAAAGAACATAGGGGACTCCACCTAGGCAATACTTTTAGG
>N_6279
TTAAAGTCAGTGTAGCGAATCCCGAAGCCAATATAGGATAT
>N_6280
GGTATTTGGAGGCTGAATCCCGAGGCCCACACGGGTGGTCA
>N_6281
TCTTGACTATTTACTAACCCCACAAGATCGCATGAAGCCGG
>N_6282
TCCCAATCATAATAAGACGGCGCGGCTGAGAAAAAATCCAT
>N_6283
CACCCTTGAATTGAGGGTAGCGTATGACCAGCTTGTCATGA
>N_6284
TACTACCAAGGCATCCGGTCCTGTTCATAGATCTGGTACAT
>N_6285
GTAGGTACAAATTCTTATGACCCGTTCCCCGTAGCCCCAAC
>N_6286
AAGGTGGATAGCCGATACATCTCACTCTTTATGACTTCGCT
>N_6287
CGGGTGACTTTGTAGTTTTTCGTTAGGGTCTCCCCGCCGTC
>N_6288
TATTTTGGGTTAAACCTGTACGGTGACTCACAGTAAGAAAT
>N_6289
ATAGGGGGTAGTGTTCTTGGCTTCATTACTATAATACATTC
>N_6290
GGCGGCTACTGGCTCGCAATCGAAAATGACGTGTTGATCTA
>N_6291
GCGGTCTAGTGTCCCGTGAGCATTCATTTGACATAAATCAA
>N_6292
TTCGGCGACTTGCCCGTAAACATGGGTTGCTAGTCCCTCAT
>N_6293
ATAGGAATCATCGTGGGATTCACAGGTCTCATTGATAGAAT
>N_6294
GAATTATGTGGTGGAAACCCCTCGCCATTTTTTAAAGTACC
>N_6295
GATCGACCCACTTAAAATCTCGCCCGGGATTTATAGGAATT
>N_6296
ATTTGCAATCTCACGGAGCCCCGTTCTGTTGCATTTAATAC
>N_6297
CTCCTTGCACCTGCTTACCGCGGTTGACTCAAACAACCAAC
>N_6298
GAGAGTTGTGTGAATTCAAACCGAGTCGGACTCTTGAGCCG
>N_6299
AATATGGCACCCCCACCTAGCCAACTAATCATACCTATTTA
>N_6300
CTATTTAGCAGGAGGCCGGTCCGGGCGGATGGCCCGTTATA
>N_6301
GGGTAAGCAGGTCTGGATAACATGGTCCTGTGTAATAGTGC
>N_6302
TTATAACCGTCATATGGAAACAGGTCATCCCGCAACTCTTC
>N_6303
GGATCTGTACATGATCCGCCCATATTATCATGGCGGTGTCA
>N_6304
CTATAATCTATTCAAATCGGCTGGGGCGCCTTCAAACCCTG
>N_6305
AGTAGTTCGAAAAGTTGTGACGTAGCATCTGGAGGAGCACA
>N_6306
GCGTTTCCTTCGGGGAAGTGCAATATATGACATCGGGCGCG
>N_6307
TTGGATATAAAACGTGCTGTCAAGAGCTACCGCGATAGTCA
>N_6308
TATATAGAAAGAGCCAGGCTCTAATCTCAGGGCGCTCCCGG
>N_6309
GCCCGCTGTGTGCGGGGGCACTAGAAATCCCCCGCCCTGAC
>N_6310
TTTTAGTCAACCAACTAACACTTCCGAAGGAGGAACTGCGT
>N_6311
GGGCATCCCAACCGTAGGCTCGCCTATAATTTTGGCCGGAG
>N_6312
CATTCGTCCCCGGACCTGAACAGTAACACATAGGCGACAAT
>N_6313
ATAATCCTGTGGTTTTATAACACCACCACGGAGTCGCGGAC
>N_6314
TTTTCGCCGGCTGATAGCAACAGAGCCCACACACAATCGAT
>N_6315
TTTGTGGGACCAGTCGACTCCGGCCAGATGGCCCCCATCTA
>N_6316
GTTGCGCCATTGGGTTAAGACCGCTTTTAAATAACGGCCGT
>N_6317
TGTGGGGATGTAATGCCGGGCACGTCGAAAATATGGACGAT
>N_6318
AGGTTGACAGTGCGTCGGAGCTTCCGGCTCAAGTGGACCCT
>N_6319
TGGAGCGAGGCAATATCCCGCGAGGCTTCCTCCATGGCCAT
>N_6320
TGAAGGTGTTATGTATTTCCCAGTAGGCACGACGTCCTCCT
>N_6321
ACCTAAAGGGTTGAAAACTGCTCATTCTACCGAGTTAGTGC
>N_6322
TCCATGGCGACTAAATGCCTCGCTCAGGGGTATGACATCCA
>N_6323
ACCTTATAGACGACCATAGTCTAAAGCGAGACAAATGACGA
>N_6324
GCACGATTGCCCCCGGCATACATGTTTGTCACCGCCCTTGT
>N_6325
GCTCGCACTGTTTAACGAAACCGAATGGTTAACCGCGCTGT
>N_6326
ACGGAGGCGATCAGTCTGGTCGTCAAGGGGACGAGTGAAGG
>N_6327
TCAAATTAGAGCGTTTGAACCCCCCCAGGTGTTCAACAAGG
>N_6328
GTCCGCTTATGGTATATCGTCTGTCCAGGATTTAGGAAGCT
>N_6329
GTTACTACCCGATAGCGTAGCCTAGCTTCCGGAACCCGGGG
>N_6330
ACTATCAGCCGGTTATACTACGTGTATTGGGCTGTCCTGGC
>N_6331
CATAAAACTAAGCCATACCCCAGTAGTGCGTTCAATTTCTA
>N_6332
CTGAAGTAATATGGGTCATTCACCTTTATGGGTGTCGTGCG
>N_6333
TGTAATTCCGCCAAAGACAACTACCTCGGTGGCGTCCTAGC
>N_6334
CTCGGGATACACCTTGGTTTCTTTTACTGTGGAATGGTACT
>N_6335
GCCGTTTATACTTGTGGGTCCGTTTAGCCGTCCTACTTCGT
>N_6336
TACGACCCCCTAAATTGCACCGGAGATAATGATTATCCAAG
>N_6337
GGGTCCCTAGCGATACAACTCCTTGTCCGGGTACTGCAATT
>N_6338
TTGGCTTCTAAGAACGATAACCTACAGCAAGGTGGCGATAA
>N_6339
TCGGTATTTTCAGGTTAATCCCCTTATATCTATCTGGGAGC
>N_6340
TACAATGTTCACAGCTACGCCGGTTCCGTAATTACGTTCAA
>N_6341
CAGGGAGAGCCTCACACACCCCTCCCGAATAGGTGAGAAAC
>N_6342
GAACTGAATAGCCGAAGGTACTACATTTGCGTTATTTGCTG
>N_6343
TTTACGGTACCATGGCCCAGCTGTTGGTATCGCGTAATGAT
>N_6344
AAAAATCCTCTCCCACGCGGCCCGGGTCCCCAGGAGCTCAA
>N_6345
GTGAAGGGGACCCGCCATCCCGCGGTCCCGAAACTCTACCC
>N_6346
ACTAGATCAGACATGATGTCCGGGGACCCCTGCGGTTACAC
>N_6347
GGAGAGGGACCAATTCAATTCGTTAGAGAAACCTGAAGAGA
>N_6348
GAACCTGACGACGACGCACCCAGTTTTGCGGAGTCCCCAAT
>N_6349
GGGGACGCCTAATAGATACCCTTCTTCCTCGCTCATCTCCT
>N_6350
TGGGTATTATGGCCTGGAGCCCCTGGTGACGCATCTTTATT
>N_6351
AAGACGGGGATCCCGCCTGACCTCGCACACGATCTTTGAAA
>N_6352
GCGCAGGACGGGCGTCTAGTCCAGAACTCCTAATGTGATTC
>N_6353
GAACTTTTAAGAAAAGGTACCCTTTATAGGGCCACCTCATG
>N_6354
TCTACGATATAGAGCAGGTCCGTAATCTTGTGGTCAAAACC
>N_6355
CCTAATGCCAGCCATATCTCCCAGATACATTTTACTCGGCG
>N_6356
GACTTTAAGCGGAGTATGCCCATAAGAATAACGAGTCTTAC
>N_6357
ATGAGACCCCCTATGCGGGGCGGCCTGTGCCCGTTTCGCGT
>N_6358
CGCGATTGTTTCGAATAATTCTTTAGGACACCTGTATTATA
>N_6359
CTGTTATGTAGAGTAAGATGCCCGTGAGCACTGTGGAAATT
>N_6360
TGCGCCATTAGACTATAGTGCGCTAGAAAAAAAACCTAGGC
>N_6361
AAACATAACTCTAGGAAGGGCCCGGATCGTTCGTTGACCGT
>N_6362
CACGTCACGGTGATTGTCGACTCCTAAGATACCTAGATCGG
>N_6363
GTAGAACTAATAACATCCGACGCCTTAAAGGCACAGCAAAT
>N_6364
CTGAGGACATTTTAGTGGAACACACCACTCCGTTCGCGCTG
>N_6365
CCTCCCTGGAAAGCCTAGAGCGGGTAAGGATTCGGGATGTA
>N_6366
ATTTACATAATTTCCTAAGGCAGCGCCACGTGCCCCGTTGG
>N_6367
TGGGAAACAGTAACGCGCCCCCCTTAACACTTGCACCTTCG
>N_6368
AGCTTGTTCTGGGGGTTGGACTTGATATACGGAGCGACTTA
>N_6369
CGAGGTGTTGACCCGGGGGACTAAACTGTCCTACGGGCATA
>N_6370
GAGTGTGCCCCCTCGTGAGGCCGGTAAGAATACGGAGAACC
>N_6371
TTAAGTCTCGGCCGGTGAGCCTGTAACTTAGTGTCTGTATT
>N_6372
TCGGCGAACCTTCATACTATCGAATGGACGTGAAGAGTAAT
>N_6373
GCCAATAATACGTCGCATCTCGCTTTGAGAGAATGTGGGTT
>N_6374
ACAAGGCTTGACCTCGCGAGCGTGGAGGAACCACCGCTGAA
>N_6375
AGCGTACTCTCAAGCTTTCTCAGAAGACGCTTGTCCGCTAA
>N_6376
ACATAGACGCCGCCTGTCTGCTGTTGGTTTAGTAGGTTTCA
>N_6377
CATCACCTTACAAAGGTAGTCTCTGGTTTTAGCTGCGCACT
>N_6378
AACAAGAGCTCCATTCCGAACTCAATCCCTTGTGCTTCTGC
>N_6379
TCTGCCATTTTAGAGGAACGCGAACCGCCATAGATCGTACA
>N_6380
GTCCTTCTCGCACTAATCCCCAGGAAATCAATCTCTAGTAA
>N_6381
CACTGAAGAAAAACGGGTAGCGAGCAGTGTGCCGGAAGTCG
>N_6382
GAAATACCGCAAGTTCTTCTCTGAGGGAGGGAAGCGATGAA
>N_6383
TCCCGGGATCCGGTTTCGGTCGGGTAGTTTAAATTCGCCCA
>N_6384
CTTTCCCCAACATTATCGATCTGTATCGATTCCGAGCACAC
>N_6385
ATTGTGCTCCGCTTCCCGCACTCGCCCATAATAGTCGAAAT
>N_6386
GGCAACCCTTCCTGGGCTCTCTATCTTTATTCTTGGAGCTG
>N_6387
AATGCTAGGATGCCACAGTTCTTATTGCGCGAGTGTTTGAC
>N_6388
TCGTACGGGACTGCGCGCTTCGCCTATCGGATACGCCTTCC
>N_6389
CAACCGACAATCCCTTTATTCCTTGTGATTTGTCCGCACGT
>N_6390
AAATTTTCATCGTCCCGTGCCTTACAGCGGTGTCTATTTGA
>N_6391
GTATAAGATTGGACCGTTCTCCAGGGGGATGACTAGAGTTA
>N_6392
CAGTGTCCGGCTATTTGAGTCGTGGCATAATTACACTATCT
>N_6393
TAAAGCGAGCTCTTATTTCTCCAACAAAGCTTGAGACGGCG
>N_6394
AACAATAGCGAGTTTTTGACCCACGAGGCTAAATCCAAGGT
>N_6395
TAGGTACTAGACGCTCTTATCATCGTCGGAGGCCAATTGCT
>N_6396
ACTGGAGCAGGGATATGTTTCACGCTCAACCATTCAAAGAT
>N_6397
GGGGCCAAGATTCGAGAAAGCTCCTGAAGCCTGACCGCCTC
>N_6398
CCAATTAAGCGCAGTGTGTGCTGGTGGTTCCAGAATTACCT
>N_6399
TCCTCAAACGATAAACGGGACTGGAATATAAATCACGCGGC
>N_6400
TGGTATCAATCGCCCAATTTCGAGCACGCAGGCGTTTTGCT
>N_6401
CCCAAGGCGCAAAATTAATTCTGCCGGAGGTGTCTCGCATT
>N_6402
CCTAGGAGGCCATCGAGAAACCTACACGACTGATACCACAA
>N_6403
ACAACGCACTCGTTCTTTTACCATGAGATGCTCGGGTAATC
>N_6404
TAACCGTTCCCACACAATGTCAAACAAATTTCTGCTCCTGA
>N_6405
TCTTAGGCGGTTCTGATCCCCGTCAAAATTCATTGGAGTTA
>N_6406
GGAGAGCGGGGTTCATTTCACCTTTTATGACTGTTGCACGG
>N_6407
GGTGACGCCTACTTACGGAGCGGCGTCCCCCTTGCGGGTTG
>N_6408
GCACCTCTTTATAAGCGCAACAAGTCCGCTACCCGAACTTA
>N_6409
AGAAGAGCGCATTATTCGTTCGGCTACGCCTGGACGTGCAA
>N_6410
TGGCTGTATAACACCAAAAGCCACCATAGACGCGCTTAAAA
>N_6411
CTAGTGCCTCTTGTGACACACATCGCATTTCCCGAAAAGGG
>N_6412
ACAAGATCGTAATGGTCCAACAACGATCTAAAAATGTTGCT
>N_6413
TTTATTCTTATCAAAATGGTCCCTGGTTAGGTATCGAGCTG
>N_6414
CTAATATGATATGTGTGGACCCTTCCTCCTATTCGGTCATG
>N_6415
TAGGGTAGATAAGTAGAGACCGAGAGTGATCCCAGGCGGCC
>N_6416
ATTACATCAATACGGCGGCTCTCACGGCAAAGGTATCTAGT
>N_6417
AGGTTGCGACATTTTAATATCGATCAAGTCCAGAAGACGTA
>N_6418
TCACAAGGGGCTGCCTTATTCGTTTAACACCACGATTACTA
>N_6419
GTCGCACCGGCGAATCCCCGCTAATCCGTAATGGGGGGAAT
>N_6420
CCCTATGCGCTCAACTATCTCAGCCGAGGGCACATAGTAAT
>N_6421
TAGTGAGAACGTTACAGACGCGGCTAGAAAGAGGCACCCTG
>N_6422
AGATACCAACATAGGGTGAACTGCGGTCCTCAGACTATTAT
>N_6423
ACTTGTTCCCGCTGGTCTGCCTTTGAGTGAATAGGGCGAAG
>N_6424
GAAGAGAAGACTTCGTTAACCAATTTCAGAACAGGCGCGCG
>N_6425
GCCGACCTGATTCCCCCAAGCGAGAGAGGTAAAAGGGATTA
>N_6426
GCGCGATCTGCCACGTATAACTACCGATACTCCCGCCTCCG
>N_6427
CGTAGTATCGAACCCCATTACAAGGTCCCGTGGTTAGGAGC
>N_6428
CTACCTGGAACAAGATGAACCGGTCCTTTTTGGGATTCGAA
>N_6429
GAAACAGCCGTTGTATCATACACCGTTAAAACCGGGAAGGA
>N_6430
GCGAGCTGTTGTTACTCTTTCGAGAAAGGCTAAGGCTAATT
>N_6431
GTAAAGCTATTTCTTGTTGACGAATACAATACCGTGCGCCC
>N_6432
ACGGTGGTCACTGTACCTGGCGGCGCCTTTACATACTAGGG
>N_6433
AATAGTAGTTGTCGGGAGTACCCGTCATTACGGCAGAGTTA
>N_6434
TTGCTCGGGAAATTTCAAGACACTCTGACCTGGGAGAAATG
>N_6435
AGTGAGTCTGGGGGTAGTTCCATCCCAGTATGAATTGAATG
>N_6436
GGACTTGCAATTCTCTTGGCCCCGCCCAAATTGCTCTGAGA
>N_6437
TGTCGATTAACCCGGCGCTACCCCAAGGATATCGGTGGGGC
>N_6438
GGATGCCCAAGGCGTTGAAGCTCGTCAAAACACCCCTAACA
>N_6439
TCAGCAGGTCTCGTTTAATCCTAGTAGTTCCGATGGCAGGA
>N_6440
GTTCACCGACGTCCGTTCAGCTTTTCCTGTACACTCTCCCC
>N_6441
TCTATATACCAAGCCCAAGCCGTTAAAGCTGTACACATATG
>N_6442
ACATATTTGTGACCCTGCTGCTAAAATAAGTATGGGCCTGA
>N_6443
AGCATGGAACCTCCTGGCCTCGCCGGGGGTCAAAACAAATT
>N_6444
GTAGCGCCGGCATTCGCGAACGGGAAATTGATTAACTGGAC
>N_6445
ATTGGGCGGGGGTATTGGGACCTCCAGGTTAACTGGATATT
>N_6446
ATGGTGTTCTATGTTCGAGGCATTGTTATTTTACAAACCCT
>N_6447
AATGTGACGATAGGGGAACACTTGAGGAGACGTCCTGTTTG
>N_6448
AGTGTGTACATAAGTAAGGCCTATTGATTATCCTTTTGAGT
>N_6449
GTCTGTGTCCACACGCCTTTCATGTTCGGTCCTAACACTTC
>N_6450
TCAGGCTTTGGCTTCACTAACGATGACCTCAGCGGCCAGCG
>N_6451
GGAGATTCCCCCAATCCGGTCTCTGCCATCCGACATTAAGG
>N_6452
GATGACAGGGAACACAGTTGCCCTTCTGGCGTAATATATAG
>N_6453
TCGATACCATCCCACGTTTACGAGTTTAGTGTACATCCAAA
>N_6454
ACACCCCTATCCGGTCAACTCAGCGCAAAGTCTTCGGGGGG
>N_6455
GCCGGCATGGTATTGCGTCACCGCCCACTCGTAAGACCTCA
>N_6456
GTCGATGTCTATTGATGCGCCAACGGGGCAATTCTAATGTT
>N_6457
GAGTAGTTGGTACACATTCGCTTGGGACATGCCGTTTGAAT
>N_6458
GGCAGGTGTGCCCTAAAGTCCTTCGGTTTAGTCGCTCTTCA
>N_6459
TCCCTCTCAGAGGGGCTCCCCCGATGGCGAGAACCGCGGGG
>N_6460
GTAGTTCGACTTGTTTATGTCTCCGATGCACCTCGTATACA
>N_6461
CGTCTAACCCACTGTCATCACAGAGGGGACCGGATGCCTTG
>N_6462
GGAGGTCCAGGAATGGTAACCTAATCATAGATTGCTGTGCG
>N_6463
CAGGGATGTATGCCTTCTCTCAAATGCATCACATGGTATAA
>N_6464
CTCCTCGGTATGCCCTCGACCAGTTAGGACATCTTTAAATA
>N_6465
AAGCTCCCACATTTGACAACCAGTTAACTCAGAGGCCAGCC
>N_6466
AATACTTCCCTAAAGTATGGCTGATTATGGATCGCAACCGT
>N_6467
CGCACACCCAGGGAGCTCAACGGTTGTGTTTAGGAACTTTA
>N_6468
TTCCGAAGGTGGCGGGGGAACGCCCTAACTATGACACAATG
>N_6469
ATAATTAAGAACATTGGCGGCAAGTATGTCACAATAGGGAT
>N_6470
GGCTTGCAGAATCATGTTGACGTCATGTTGTATGGGTCCCC
>N_6471
TTTAACAAGACTGTTCCCATCGTTATGTGGCCGCCCCGACC
>N_6472
ACCAAGAGCTTTGTGCAGGACTCCATAACATTTTGACCATG
>N_6473
CCGACTGGTTGAAGAAGAAACCCCTGGGAGGTGTGAGGGAA
>N_6474
TAGAGCCTGGCGCGTGGACACCTACTTGGAATTGAGAGTTC
>N_6475
GATTAATCGTTCGCATGTATCGATCGAAGAGGCCCCTCTGT
>N_6476
TAAAGATAGCTTTTTTATCGCGCTCCTCCCGCTGAGTATGA
>N_6477
CAATGGACACATGGACAAGGCTAAGTGATAAGGGGTACTGC
>N_6478
CGGCAATTGGCACCGGCACCCTACCTCGTCTTTCCTCGCAC
>N_6479
AGAGGTCAGCCCGCTAATCACTTTTTTTCATAGGTCTCGGT
>N_6480
CTCAGGAGTGGGTAGACAAGCTAAGCAAGGTACAGAGAATG
>N_6481
ATGTGGAGACCAGGGGGTTTCATACGCAGCCCCGCCGCTTA
>N_6482
TAACGTCCGGGTTTCACAAGCGACTTAGTCTATACACGCCG
>N_6483
GGAAGTTTACTCCACAAGTTCAACATGGGTTGGCACGTGGA
>N_6484
CTTGGATCCCGAGGCTAGAGCATCTCTTAATGTCGAGCTAT
>N_6485
ACAAGACCCAATGCTGATTTCTGAGGAAGATGTTACCTATT
>N_6486
CCCGAGGATGGCGATTGGGTCGCCTAACTTTTGAACACTAC
>N_6487
CATGCCCCGGAACGGACGAGCTTTAGAGAGGGCCTATACGC
>N_6488
AGGAGTGGGATGAGTTCAGACATCTTTAAAACCACGAAACT
>N_6489
GTCAAGCCTCGTCTTATGGCCCGGCAGGAAATTGTGAGCGG
>N_6490
ACTCAGTTTTACGGCCGGGACTGGTTTCACAGCCCCTCACC
>N_6491
GACGCTCGTACGTGGCGTACCCGGCAAATGAGATCACACTA
>N_6492
GGGTAAGCGTACCGCGTGCACACATTAACCCGGAAATCGTA
>N_6493
TATTGGCAGGAGAGCGAGCTCGCGAAGCTTATACCCACATA
>N_6494
GTACTTGGTGTCACAGATCGCGCGTTATGACCGATTAGCAC
>N_6495
TGCAACCATGCTGGACAACACCTTGGCGATTTCACGCGGAG
>N_6496
GCTATGTGGCCCCCCACTCGCGTGGGCAGCTATCGCTGGTA
>N_6497
AATGTCTTCTCATTATTATCCTCTTGAGAATTTACCCCCTT
>N_6498
CCAAAAAAGCTTCGTACGTTCTCGTACCGACCCTCCCAGAA
>N_6499
TTATTTCGTAGCTATTTTAGCTGACTCCTGTGACCTTGCTT
>N_6500
GTTTCGACCTAACCCATCCTCTCCCGGGTCCTCGGCACCAA
>N_6501
TGTATAAAACCCACCCTATCCTTTTGGATGTACTAAGAATG
>N_6502
AATGTCCCTAGCAAGTAGTCCTCTAGCCAAAGGTCCTGGGA
>N_6503
CAATGTGGGCGGGGAAGGTACCGCTATACAGAACCCCTAGT
>N_6504
GGAGATTCATTTACGGGTTACAGAGACACGCAAAGGAGATC
>N_6505
TCCTCTTATCCCCATGATTCCTCGACATTCCCTAAACAAGG
>N_6506
ATGGTAAGCGTGGTAATCGGCAGATAGCAATTCCCTCCGTT
>N_6507
CTAAGATCAGGTGGGCAACCCAGCCCCAGGGCCCTCTCCAA
>N_6508
GTCCCTCCATAGATTGATAACTAGTGTCCACCAAGCATTTG
>N_6509
GACCGACACCCCAAATACAACCATTTTTAAGCCGAACAAGT
>N_6510
GTACAACAGGAGTTTGCCTGCATAGCCTGGGGAAGATAGGA
>N_6511
TTTTGTCAGCGGCGATGGACCAGTGAAAGGTGGCTTGGCCA
>N_6512
GCTAATTCGTGGGTCCTAGACTGCTTATCCATTGAAGTCCT
>N_6513
TAAAGAGGTACTTTGGGCCTCTCGTCACCTTACGCCCTTAG
>N_6514
GGAATCTATGCATTATCCTCCAGGATCGCGCGGAATGGGAA
>N_6515
GCACCTGGCATTCCACAGTGCCTAGGTTACTGACAAGAACT
>N_6516
TAACTAGCTAACAACAGCTACCGAAAGAATGAAAACATAGG
>N_6517
ATTTCCAATTTTTGCCTTACCGCTTGAATCGCGGGACGATA
>N_6518
ACGCTGGAATTACTGAAAAGCAAGTAGGGTGTGTCGCAAAG
>N_6519
CCTTAAATGATAACTCCTCACTTAGTGAGTGGACCCCCTCT
>N_6520
CTGAGGTACGAAGGTGTTGACCAAAATCCCAATTGTTCAGC
>N_6521
GGCTCTTCACCTACCTCGATCGTGTTTCGTATCTCCCATCT
>N_6522
AAGGAACACTTGTTCCATTCCGCTGAACTGGATTAGACATT
>N_6523
ATGACAACGGTTTCACATCCCTCAACCATAAAGAAAGCACA
>N_6524
GACCAGGGGGAAAGTTATTACAGTTATTACTATTAAAAGCC
>N_6525
AAACAAGGCAATAGCAGTGGCGAACAAGCCCACAAATTAAC
>N_6526
TTAACCTGATAAGGTTTTATCGGCGCCTTAATTCCTGTCAA
>N_6527
TATACGAACCCGTTTGCATTCACCTTGGGTAGTATAGAGGA
>N_6528
AACAACTTTTTGGTTTAGAACGACGCCAGGACTCTAAAAGA
>N_6529
TGTTATCAGCTGGGGTTGTACGGGTCGTACGAATGATACTC
>N_6530
ATAGAGAGTTTAGGGTCAGGCTGGGCGTCAACCCGTAAGTT
>N_6531
CGCCCACCGCCAAAATCTTGCCTGGCACTGGGTGCAAGAGG
>N_6532
TAATTGGGAGAGGGGCTGACCACAAGGAAAGCACGAGTCTC
>N_6533
CATGTGGTGGCGTTAATAAACTTGAGCATCTCTGGAGAGAA
>N_6534
AATGCGTGGGGGGTGTTCTACCAACAAACGGGAAGAGCCTT
>N_6535
AGCGAAAGTTTCCCGTACGACCAGTATAGGGAACTGGCCAT
>N_6536
GAGCTTTATTTTAGGAATCTCTTGGCGAATGAACGGTTGTG
>N_6537
CTCGCGCAATCAGTAGAAGCCAGGACCAACCAGCAGTTGGT
>N_6538
GTCACGTAAGAGGCATTGAGCCACAACTGATGCCGAGGTCT
>N_6539
AGGGGCCCGACCCATGTACACTGTAGAAGATGTATTTCGGA
>N_6540
GGTAGCGTGGCGGGGAAGGACGGGGGAAGTAAAACTTAACT
>N_6541
AATCATAGTTCACGCGAGTGCCATTGTGTCTACTGAGTACC
>N_6542
GACCCGATTAGGTTGGCATGCCCCTTGTATTCCGCAACCTT
>N_6543
AATCACTTTGCCATGGCGTCCGGAATTCGTCAAGCGGTTAA
>N_6544
CCAACTTCGGTGGTGGTGCACTGATTCTCGGAAAGAGACCG
>N_6545
CTGACGTCGGGTGGATTGTTCAGGTTTATCCTCATAGATTG
>N_6546
CAACATGCAGGTACCGGTCGCCCTCATTATAAACAAATATT
>N_6547
TGTGAGTGAGCGACGGTGCCCGCCTCGATTCCGTGGTCCAA
>N_6548
GGATGACCTGTTTCGGAATTCGACCCGGTGATATGGTTCCA
>N_6549
TATAGGATTAGCTAGTTCTTCGTGGATGTTCTAATTTAAAT
>N_6550
GTAGAAACTAACAGTAGTACCCTCGGTTACCATATAAACGT
>N_6551
TACTTTGTCACACACTGGATCTAGGGAGAAGGGGTGCGCGG
>N_6552
AGTACTTTGGCTGATGGGTACAACTTGTCCCCAATAGGGGG
>N_6553
TGGACTGGGGGCACAGAGTCCGTGTGAGTAAAGTGAGTTAT
>N_6554
GTGTATACCTGGTTAGTGCCCACCGCAACACGGTCCCGTGC
>N_6555
CCGATGTTGATGCTGCAGACCTAGGACGTGCGTTTTATATC
>N_6556
GCGGGGTTGCGGACCGGGGCCTGGCAGAGGGACTGCACTAA
>N_6557
TGAGCTCCCTACCGTTTAAACAAACCGATTAGGCCCACAAT
>N_6558
CCCGATCGGTTAGATCTTAGCATAAGCGCTTGTACCAAACC
>N_6559
GTCCACCGATGTTGGCCCTACTATCTGTGATATGATTGCGA
>N_6560
CCTGTGCGGCGTTCTGTCTTCCGCCTCTGTGTAAGGATAAA
>N_6561
CCGTGGACGTCATAGCGCCACCGCCCCAAGGGGGTTATTAG
>N_6562
ACCGTGTAGAAGGTAAAGTCCGGAGGAGCGCATGTGACAGC
>N_6563
CACTGTAAGCGTGAAACATCCAGCGAGTGGGGGATTAGCGA
>N_6564
TAACGGCTGATAGACTCGTCCGCTAACTTGGGCGCACACCG
>N_6565
GCCTCGACTGTTAACAAGTTCTGAAGTTACATCTAAGGACT
>N_6566
GTCAACAGCTTTGCGACGCACCAGGCCCTGACAGATGGTAA
>N_6567
GGATTCCCCACGGCTAACCACACGTGCCTACGAACTCCCCG
>N_6568
CACACGGCCGGGGAAGACAGCCAATGGATAACTTGCGATTC
>N_6569
CCTCGTGTTTCCGTTCACACCTGTCTTGGTTACCCGGCCTC
>N_6570
TTTTACGCGCGATTATAATTCGATCGATACTCGCTCCTACA
>N_6571
ATTGCTCGCCGAGCCCCAATCGTAAGATTAGAATGCCACAT
>N_6572
CCGGACGATGTTGTCCAAACCCAACTAGACGCATGCACTCC
>N_6573
TATGCTCCCTACGCGTATATCACTGTAAGTTCCAACGTCAA
>N_6574
GAGCGCTGTGCTTCTACTATCGTGCGCTTAGCTTAGCATAG
>N_6575
GTCATATAGGACTGCGTAAGCAAACATCGAATCGTAGGGGG
>N_6576
GCACAAAGAGGCTTCGGTGTCTTCCTGGGCCTTAAGAACTC
>N_6577
ATTCGTTTCCGTTATGAGCACAGGGACAAGCGATGGGCGAA
>N_6578
TTTACCCCAGAGCTCTCTGCCGTGTCATTGGTAACTTAATT
>N_6579
CTCGCCTCTGGAACCTACATCAATAACTAAACCGCCGCCAA
>N_6580
GTTGATCCCAGACCTTTAACCTAGGGGTTACCTGGGTTTCC
>N_6581
TTCTGGGGGGACACCACAATCTCAAGCATTGTTGCATCCGT
>N_6582
AAAACGCGTTAAAAGTTAATCTCCGCGAAGTAGCCAGTGGA
>N_6583
CCTCACGCAAGGCTGTTGGGCGATTCAAGTGAAAACACCCC
>N_6584
ATGAGCACTTTGAACCTTTGCTCGCGATAGAATTGAGAGGT
>N_6585
GTGGAGTGGGCTACAAGAAACATAAGGGTGGGTCACATAAA
>N_6586
ATAATAGTAAAGATCCAGTCCGAAGCGTCGTTTGAGCATTA
>N_6587
GGGAACGGGCCCTATTATATCGTGAGACGTAATAGCAAAGG
>N_6588
CGGCGGAACCGCGCGTGACACCTTCTGGGACCCCCGCATGA
>N_6589
TGAAACGCCCAAGGTAATCTCGATGCACGCTTGAGGCCTTG
>N_6590
TCTTGAACTCGCCAGGCCGCCTTAGGGGACAAGGAGCGTTG
>N_6591
AGGGTAAACGCCCGCCCGCTCCCCGAGATCAGAATCAATTG
>N_6592
ATCTGGTAGGGTGGGCCGCCCTGGTTTAGTGACGATTTCGT
>N_6593
GGTCATAACGTGGTACCAACCCTGTCGAGTATTGTGTGTGG
>N_6594
CAACCTGCTGAGCGGCTAGACCTTGTACGACAGTTTAGCTT
>N_6595
TAGGGATTACAGAGATGAAGCAACGGTCATTTCTACCCTGC
>N_6596
AGACGTGTACTCGTCGGAATCGCTACGCGCCCTGCCTTAAT
>N_6597
TGAGTGCGATCACCCCATTGCGAACCAGCCCCCAACCCTCG
>N_6598
TTTCGGAAAGCAGCCAGCACCTGTTGGATCTCAATGCAAGG
>N_6599
GGTGGGTAAGCCAATGGCGCCTTGGCGTCCGTAGAGCTTAT
>N_6600
TTGGTTGGTGGCAGCTTGTACTCATGACGGGCACAGACACC
>N_6601
GGGATCTCGTGTGCGGTGAGCGCGCGATCCATTCTTGTTCG
>N_6602
CAGCCGCATAACGCAAGCTGCTAATGGATGCACCTATGATA
>N_6603
ACGAGTGAGATGTTGGTTGTCCGGGACATATGCGCCGGTCT
>N_6604
TCGGCGAAGAGGGGGTAGATCAAGAACTGGGAAAGGTACCT
>N_6605
AACCTCTGAGGAAATTGTCTCAACCTTGTACCGGAACAATA
>N_6606
AAACACGTAAAAAAAAAGTTCAACAGCGTTTCTGTTGTTGA
>N_6607
ATGCTTGAAAAAGTAACGTGCGCCTGGCGGTTCTCGCTTAA
>N_6608
TGATAGCAGTGGGCCCAATCCTGAGGCAATGGATTCCTGAG
>N_6609
GCAACCGGTTTTTTGTTAGCCCCTCAGGGGCGGATCCCAGC
>N_6610
TCGATCTTATCCCATACTTTCGCAACGGCGTGGGCAACCCA
>N_6611
AGGTGAGCGAGTGCGCTATGCACAGGATTCGCAAGTATCGG
>N_6612
CTGGAGCTCCGAAGAGTATCCAAGCCAATACAAATTAGGAA
>N_6613
GAATTTTTGACCGGCGATGTCTTCCGGGGCTCTCAGGGCCT
>N_6614
TTCATTAGCCGCGGATCAAGCGCCACACCTGAGAGGCGCAA
>N_6615
AGATCCTGTTACCGTCTGAGCGCTGAGCAATATGGTGAAAT
>N_6616
ATTATCGTGTTGCAGGTGATCGTGCCATTACTTAAGTAGAC
>N_6617
TCAACGTATTACTACCCCCGCTTATAGTTTGATAAATCGAG
>N_6618
AAATCTGGCACAGGATCGATCGCACCTTTGTGTGTGCTCTC
>N_6619
GGGTAAAAGTTCATCAGTTACCAGGTCAAATAAAACCGCGC
>N_6620
AAATCACCCTGACTCTCGATCAGGGAACCTCCAAGTGGGTT
>N_6621
AACGGCGGCACTAGCACTGACCGCCGCGTGTAATCTCTAGG
>N_6622
CAATAAAAGTCTACTGCAGACATTCCTACGGATAAATAGGG
>N_6623
GTATTTGGCTAAGAATGGGACAGCTCATTCTATCCGCAAAC
>N_6624
GCGCACGTTTAACCATACATCCAACCCGAGTGGAGGCGGTT
>N_6625
GTGTACTTCACACCACTTTCCGCGCCGCTTTTCCAAGCTAA
>N_6626
AGGGAAGTGAATTAGTTGGCCCAAAGGCACGGGTGGACTAT
>N_6627
CCGTCACTTTTGTTAGGCAGCGGGGATTTGCCCATTATAGA
>N_6628
GCCTTCCGCGGCCAAGAGAGCGGAGTACATGGGAACCGAGC
>N_6629
CATAGTAGCCCGGTGGTACACTCTTATGAGACTTGGATCCC
>N_6630
CCTTTTCACGGAATATGTACCAGCCCATTTTCTAGCCCTTA
>N_6631
TTTCGCGCGGGCGTAGCACGCGAACGCTAGGATCGCCGAAT
>N_6632
GTGGTCACCTATAGAAAACCCATGGGGATAAGGGGCCCACA
>N_6633
AACTTTTTCGCCAATTACAACGCTCTCGCCGATAGACGACA
>N_6634
ATAGAATAATATGGTGCAATCAGGGAGTATGGAGCCGTGCC
>N_6635
CAATTAAGGCCCCCGACGTTCGAAGGGTAGCCCCCTGTAAT
>N_6636
TGTCACACTAGCGTCCGTTTCGATTGTACGCCGACCCTCCC
>N_6637
TACCGTTCTATAGCAGATTTCTCGTTACCCCCGATTTTCTC
>N_6638
GGAGTTAAAAGGGAGGCCACCTCGTTGATACACTTGTTTAT
>N_6639
GTCCATCACCGACGTTCTGTCAGGAAAGTATTCCCCGCTGC
>N_6640
TCAAAATTTCGTACATAAGGCCAATATCAAGAGGTGGAATA
>N_6641
ACTGCGTTTTACTGCTGATGCAACACTTGTGCGGCGAGCCT
>N_6642
TAAAAGAAAGCAGAAGTCACCACCGATTCCCTAGACCACGT
>N_6643
GTGTATCCTTGAATAAATGGCATTAACCCCAGAATGTTTCG
>N_6644
TAAATTATCGTTTGCTTTAGCTCTCTCGCAAAGTTCAAGGT
>N_6645
AAGCTGGAAAGATTCGGAGTCAGACCTCCTAGCGAGGGAAG
>N_6646
CCGGGGGTGGAACCGTCTAACATTTTGACAGCTTCATGTCT
>N_6647
AGATCGTGTTGTGTGAAATGCGAGTAACTCCTAAGTAGCCC
>N_6648
CCGCCTTGTCTCCGGTCATGCATGTAGCTTCTTGAATCCAT
>N_6649
CCACACAGCGAGGGCGCAAGCCCCTTGTTTTAATGATGTGT
>N_6650
TTGATATTTCCGGGCGAGGGCGGCCAATAAATACGTAAAAC
>N_6651
TGAAATGCTGGAGGGTGAACCGGACATATAATGGTTTAGAC
>N_6652
ATTGACCATATCCAGGGAGACTCTGTTCATGCAAAGGAGGA
>N_6653
ATTTGAATTGACTCCTCCAACATCTTGGGACGCGCATCCGT
>N_6654
GGTGGTCATGTCTTAGGTTCCCCCCTCTCCGTTCGTGTGAA
>N_6655
AACTACCGCTTGCTGACCCACTAGAACCTTGATATCCCGTC
>N_6656
ATTCTCCGGCGATAAACGGTCGCGACCCTTACAGGGGTCGC
>N_6657
TAGCCCCGAAGGAATACAACCTCTGAATGGTTTTCCTACTT
>N_6658
TCGTGCCTTTTTACTGAGAACACCACCACAATACCAGCAAC
>N_6659
GTGAATAAGCGCCGCATATTCCCGCGGACGAGTCGTGGAGA
>N_6660
TACTTCTGCCACCTAGTGCACGCCCAACTTTACTATTCCGG
>N_6661
TAGATTTTATAAGTTAGACTCGGCCAAGCCAGCCATCGGCG
>N_6662
CATTATAGTACGGCTTTCCCCTAATCGCCAGACATACCTGA
>N_6663
ATGTAGTAAATTTAAGTAAACAGGCCAGTAAGGTCGCACTT
>N_6664
GCAATTCCCAGAGGAGGACACGTGGAACGGGCCAAATATGC
>N_6665
GCGGGGCCATTGATGTTTCACCCGCGACAACGCGCAACGCC
>N_6666
CCGAGCGCGACCCCCTTAAACTCTGGTGGTCGAATTGGTTG
>N_6667
AAATTACCAGGACAAAGCGGCGGATTCACCATCTTATACCG
>N_6668
CCATTGACCCTTATCGTCTCCACATATCTCCAATCCCATAT
>N_6669
CGGGGTATCCACGCTTAATCCATTCTGGCGAGTTTATTTTG
>N_6670
ATTCGTTAGCGCGACCTTTACTTGCGTGTTAAGAAGGTGCC
>N_6671
TGAGTTTTATTATTAACCTTCGTGATTTCTTAGATATGCTC
>N_6672
GGGCCTTAGACTACAACGCACCTGGGAATGTGTGTTGCGTT
>N_6673
TGGGTCCACTATATACTCATCGTGCGTCCTCGGCTTTTTAT
>N_6674
CTATCCGAGGATTCGTCAATCGAGATCGACAGACTGTCTCA
>N_6675
GTCTCTTTCAGGAACTTTCACTCCCCCAACAACCTCAAGAG
>N_6676
CCGGGTTTTCGCCCACTCGGCTCGGAGGTGTGGGAGATGTT
>N_6677
CGCCAGTGTTCGTATCTGAACAAGAGCACACGTACATTTGT
>N_6678
TCTAGCAATGATCTAAGTTACTTTTTGCGGTCAACACAGGT
>N_6679
TCAATTTATTAAGCTCTATCCGGAACCCTCAATGGGAATGT
>N_6680
AATAGATCCAATATCCACGCCCTGAGGAGGGAATAGCAAGC
>N_6681
ATGGGAGGATTCCGCCTGTACGTAAGCCAGATACTCAAATA
>N_6682
GTTAAGTTGGCCCATGTTGTCTAGTGAACGGCCCTTTGGCT
>N_6683
CGTTCCAGACGGGAGCTTTGCGGGATTGAGTTAATTAATAC
>N_6684
CCCTTGTCTCTATCTGCCGGCCAACGATGGAGTTCATACAC
>N_6685
ACAAGTCAGTAACGTCGGGTCTTCTAGGATTGAAATTGGTT
>N_6686
GGGCTGCAATCAGTTAAATGCAATTCCTCTACAAACTCCTC
>N_6687
GTGCCGGGGCACTTTAAGACCGGCCCTACGGGGATGGCCCC
>N_6688
TACGGGCACCCTGCGGGAAACCTGGGTAGTTCCGAGATTGA
>N_6689
ACCGGGCCGGTCAACAAAGTCGAGTGGCAGATCCTCGCTCG
>N_6690
GCTTTGTTTCTTCTACCGGTCATGGGGGAACTGTGAACAGT
>N_6691
GCGGTGCGTCATTAAGGACGCAAGGGCAAAAGTAGTGACGC
>N_6692
TGGCTGAGATGATGTGAAAACGACTGTGACGATTGACCTGC
>N_6693
TTGCGTAAGTATCGCCCCCACCGCTGACAGTCAAAATTGAC
>N_6694
AAGTCGGACTGAACTACGGGCGCAGGCCTATTCCCCTAATA
>N_6695
ATCCCCCCGCGGGGCCGACCCCCCGCTTATCATAATGGTGG
>N_6696
GCCGTCCAACAAAAATCTTGCTTATATGCCCCCCCACAAGA
>N_6697
AATACCAATACAAGAAGACTCTTGGGAGACACGTATAACTC
>N_6698
CCGTAAGAAATACGAATTGTCCGTTCTAGAGGTGTTAATAT
>N_6699
TACGTCACAGAAAAAGAGGTCCCGATTGCTCTAGCGATATC
>N_6700
CGCCCCAAGCCCCTTCCCGACTAGGCAATTTGATTTAGCAA
>N_6701
GCACATTAAAGAACAACAGCCTCCACCTCAGATAGCTGAAC
>N_6702
CGACTGATGAGTAGTAAACCCGATGCACACAGCGCCTTGGA
>N_6703
AGGCTTTTCAAGGAATCAACCAAACCCACCATCGAGAGATG
>N_6704
TGCTCCAATCCACATTAGGACAAACGGTCCGTCCCCGGTTT
>N_6705
AGGAACCATGGAGCTTCGGACGATAACTGAGTTTCTAAACA
>N_6706
GCATCTTAAGGTTATAGGTTCGTGTTTCGCAGAGCGCCAAG
>N_6707
AATGGGGTGGGGTAGCGGCACTTGTCCGAAGGATATTTGAT
>N_6708
ATGAAACGGGACAGCGCTGACGCGCGGATTGGCATAAGCAA
>N_6709
TGAAGTCGTTCCGGTCGAGGCACCCCGATGATAGGGGCCAC
>N_6710
ACGAACGGGATGGCCAGTTACACACACGGTGCCCTTTTTTC
>N_6711
CACTTATTAGTGTCGGGCCACTGCTAGCCCCCGGTGTCTAC
>N_6712
CTGTATATATATTAACCGTCCCGGGTAACGTGTGTTGGGCC
>N_6713
AAAATAGCTTCTGACCGATCCATTTACCTTTCCCTACCACT
>N_6714
GCCAGCGACGATTAGGATTTCGTAACAGAACGCAAATCGTT
>N_6715
GTTAAAAACGCTAAGAGTAGCGCGTACATCCTAAGCCATCT
>N_6716
GTACGCAGGGGACGGACCTACGTATATGGTGTGTCCAGTAA
>N_6717
ATGGTCACGGATCCATAGGCCGGACGGGTCACATGGCGGTA
>N_6718
TATCTTAGCTATCTCGCTCACTGGGCAGTCAATTTAGCTGG
>N_6719
CGAATGTCGATAAATACAAGCCGTGTTTATCGACTAATTGG
>N_6720
AATTTTAGGAAAAAAGCCCGCTGCGGCTCAAGGATGGCGGA
>N_6721
TTTTGGGGGTGTACCCTCTGCCGACAAACCTTTTGAGCCTT
>N_6722
TAAAATCCGCCTGACTTGAACGTGCAAACCGGACACACCCC
>N_6723
ATCTTTTTAGTCCGAGAGCGCTCTTGGGATAGATACGAGGA
>N_6724
TCCGAGATCGGCGCTTTTGACCTCAGATAAGGACTCAAGCC
>N_6725
CCCACGACTCTCCCTTGGGGCCGGTGGGAAAGACTCAGCCA
>N_6726
TTACTTAGCCCGTTACCCTTCTTATGTTCTAATACAGGGCA
>N_6727
GGGACGCGGAATACAGTGATCCAGGATGTCGTATAGCAACT
>N_6728
TCCAGATACGAGCAAAGTGCCCCTAGTCCTTCGGTGTTTAG
>N_6729
TCGCTGCGTACAGATGTGAACGGGCTCTCGTCTTTAGCACA
>N_6730
TAAGAACTTCACGTGCAGTGCCTAGTGGGAAGCCTTGTTCT
>N_6731
TACCCACAAAGGAAGGCTCCCGGAAAGGACGCAACCGTGCA
>N_6732
AGCTTTCGCTGACGATTTGCCATAACAACACTCTTAAGCGT
>N_6733
TTGGGATGGGGCCATATACACGATTATCCTCTGCCAAATTT
>N_6734
CCAATCACTACTTCCAATATCCAATGAGCCCAAATACAATA
>N_6735
ATGATTCCTCGTAAAGCACCCATTTGTTAAATGTAGAAACC
>N_6736
GTTGACGCGGCCCAACCACACTTGAGGCCGAGTGGCATTAT
>N_6737
TCTGCGGCTAGTCTTTTTTTCTTGTACGGTTGGAGGCATAA
>N_6738
AAGGGAGTAAATGGGGGTCACTATATATAAAACGGAGTATA
>N_6739
CACTTAAAATTCCAGCCGTTCATCCACTTCTACGCAACTTA
>N_6740
CACGGTGACACACCCAGACACCCCATGGGGTTATTTAGGAA
>N_6741
TTTAGGCGCCTGATCTGTAGCAACCTGATAAGAGCCGGACA
>N_6742
CGAACGAAGCCCCTACATGTCTAGCCACATATCCTTTTGGG
>N_6743
CCTCGAAACACTACAGCACACTGCTTTAACAATATACTTGG
>N_6744
CCCCCTATGGGGGACTTGTACTGGGGGCCAGATCGGTGTGC
>N_6745
CTCGAATCCAATAGAGGCGCCAATAATCTCATGTCAGACAC
>N_6746
GTCTCATTTCTCCCGAGGTACGACCCGTAACGGTCATTAAT
>N_6747
CCCATTGGGTTGCTAATGGACTAGCCCCTAGCGACCATAAG
>N_6748
CCACAGAGACCCTGGGTGGCCCGATCCTGGAAGCCCTTGGA
>N_6749
GCCTATAACATCTCAGCGATCCCTCAATGCGGATAGCTCGT
>N_6750
TCAACGCAACCCTTCCACGCCTCATCCGTGGTTGCGGGGCT
>N_6751
TTGGCCTGCAGGGGCACTTACGCATCCCCCACGGCCCCTGA
>N_6752
CGGCAAGGGATGATACGTAGCCTGAAGGACCTCGATCTTTG
>N_6753
GAAGCTTGCCCGAGCTTATACTTGGAAAGGAGGTCTCTTGG
>N_6754
TCCGGGGCATGTTGTTCCATCGAATTTCCCTTCCGACCACT
>N_6755
ACCACATCAGGTTAAACACACCCGGGTTTTTGATAGACATT
>N_6756
AAGCTCTGAACCAGCAGTTACATGACCTAAAGTTAGCAACT
>N_6757
TTAGGTCTCACTCGTTTACCCGGACCCGGCCACGCGTATCC
>N_6758
AATGTTAGGCGCCTAAATTTCAGGTACCGTTGGGAATTACT
>N_6759
AAGAACGGACGTCGTCTGCGCTAAAAGCAACGAAGTACCGG
>N_6760
TAAGGGCACGTCCTACTAGACAAACGGGGGTCTTTAGTGAA
>N_6761
ATATCAAGAACGGGCTTAATCACTTGACCCAGGACCCCCAG
>N_6762
TTATTAGCTAGGATACGGAGCGGAGTATCGACACATGTATG
>N_6763
CAGCCGTTGGGGCGATTCGACGGCTATGTAGGAATGATTCC
>N_6764
TATAGGAGGTTGGTTTTTCGCACGCGGTCTTTCGGAGTATG
>N_6765
TATGGGGGTTATGCGGGGCTCAACGAACGCGGGGCTCGCGC
>N_6766
CGACACGTTTTTGAAATCCGCGGTCTGGAATTGCCCTATTC
>N_6767
TATATTTTGGCCGATTACTTCGCAAGGGAATGTGGCCCTAA
>N_6768
CCTTGCCAGAATTGGAGTTCCCCCATGGATGCCCCTTCAAC
>N_6769
CCTTATAGAGTACTGCGAGTCAATTCCAAGAAAGGAGAGCA
>N_6770
GGGGGCTGTCGTAACGGAGTCTATTTGCATCCCACACGTTT
>N_6771
GATACCTCAACCCGTAGTGCCGAAACGCGTGTGCGTGGACG
>N_6772
TTTGGGTCTGGGACTTTGTGCCTGCATGCCGTCCCCATCTT
>N_6773
ACCGCTGAAAACGATACCTACGGTTCACATAAGCAGTTCGA
>N_6774
TCTATACTAACGTCCAATTTCTTATGAGAGACGACTCGAGT
>N_6775
TTCTTTGCTTGACCCCCTCCCGACTCGTCTTCAACTGTCAC
>N_6776
GTAAAGTGAAATAACTCCTTCGTTCCTAATGGGGATTACGA
>N_6777
TGACCGCAGCAGAACCGTTCCGCGCCCCTAAAGAACCCCGA
>N_6778
TACCTTGCTCGATATGGGATCGATAGACATATCTCCCTGTG
>N_6779
GCGGCGCCTCCCCGAATGTCCTGTCCTACATAGTTATAATT
>N_6780
CGATGTATGAGGAGGGATATCGACGCCCCTGTACTGGTCGC
>N_6781
AGTGGTGTCGAACGACAAGGCGTCCAATAGAGTCGCTTGAT
>N_6782
GCCCAACAGGACCATAGCATCGGTGAGCACAAAATAATGAT
>N_6783
TCCCCTGCATTACGAACTCCCCATACCCTCTAGGACATGTT
>N_6784
CTGGCCCTAAAAGTGGTGTTCCGCTCTATCACTTCAAATAT
>N_6785
CACATTTTTGCTAATCTTATCAGGGATACCCGGCATAAGGG
>N_6786
TAAAATAGTGGTACAAGGGGCGATTAACTATAGCACAACCC
>N_6787
TCTTGTCTCTTTACACTCATCCCGTACACGGCCAACTATAA
>N_6788
TCGCCCCCTCCTGCAATATTCTGCTGACATGCTCGGTCGGA
>N_6789
TAATATGTTAGGGTGGTACACCGTCGGTCGCCGTTCATTGA
>N_6790
CTTACAAATATGAATGAACGCATTCGCTCGGGTAAAGGCAC
>N_6791
AATGTTGACTCTACCCTACGCTAACCAATCACACATACGCA
>N_6792
GTCCAGTAGGGATCTGAGTTCCTTAGCGACTATTAGGTAAC
>N_6793
TTATGAGGAGCAGCCAGGGGCGAGACTGGGCCCGGACACCA
>N_6794
GCTTCCCCCCGTGGAATTAGCATCACATATTCGGGACAGGT
>N_6795
GAAGGGATACTTATTGATTGCCTGCTGACGAGACCAGGTAG
>N_6796
TTTACGCAAAAAAAGATTGACGCGACCGCCCTGATCCTACG
>N_6797
ACACAAGACGCGGCCCAAGCCTTGACGGAAGAACCTTCCCT
>N_6798
ATATACCAGTTTGCACGTCCCCCTTAGACAGGGGTACGGTT
>N_6799
TAACACAGATGTCAGGGTCGCTCGAAAAGTCTCGGGTGGGG
>N_6800
AAAGGGCTGGCCGTGTCTAACTAGAAGAGGCACTTATTCTT
>N_6801
GGGACCGTTGAGCTAAGACACAGTTGAATAAGAATATTAAT
>N_6802
CGTCCCACACCACGGCAGATCAGCCCTTTCCAACACATATA
>N_6803
GAAGGTACTAATGGCGGGATCCGCCTACAATGAGTCGCTTT
>N_6804
TTGAAGAGCTGTCATCAAAACGGCGACCTTTCTATCTCCCC
>N_6805
CATACTGAACCGATATCCGGCCTTTTCCCTTTCGGACCAGC
>N_6806
CTACATCGGCGATATGTGGTCAGGGGCTATAGGAAGGGATG
>N_6807
ACCTGAACGTTTTATCAAAGCCTTAGCGAACTGAAGGGGGC
>N_6808
ACATTCGAGACGTCCTCATGCTCAGACTGAGAGGGTATCAC
>N_6809
TGTCTAGAACGACGGCGGGCCGTAAAGTATGATATTTTCAA
>N_6810
AGTTTGCGAAGGGATTCGGACATGACCTCCACAACAATCTT
>N_6811
TGGCTTGCTGTGGCGCGAGGCCGGGCCGAAAGCTAGTGTTA
>N_6812
TACCTAATATCAACTCGGTCCAACTAGTTAGTATATATACA
>N_6813
GGTATATAATTTCCACGTAACGTCGGCCTTCTACGGCTGTG
>N_6814
GACCGCTCGGGGGCCGCTCTCTAGATGCTCCAAAATCCTAA
>N_6815
CGCTGTAGGTATCACCATGTCCCCAAGGGAAGTCCGGTAAT
>N_6816
TTGGTTTATTGCCTATGGATCTCAAACGACCACTGTTTGGG
>N_6817
TAAGCCAGCCCCAGGCGTGGCGGCCGCATAACAGAGTTATT
>N_6818
TACCCGCGGGTTTTGTACAACTTTCTCGTAATCCAAATACA
>N_6819
CCGACCTTAACTCCAACCTGCGAAGCTGTAGCTGGTCTGGG
>N_6820
GCGAGTCAGGTCCCGCCATACAGGACGTCATGTAGTGGCAA
>N_6821
GTAGACTCTCACGCGCAAAACTGACACCGCCGTTTTAGGCC
>N_6822
GCACAAAAAATGTGTGAAAGCGGTAGTTTCTTCAGGCCTCT
>N_6823
TGGACATGTACATTCCTGCGCAAAACTGTATGACTACCCCG
>N_6824
ACACTTACCAGCCTTCGGCGCGTTGTTTATACGCTACATAA
>N_6825
GAAGCACGCGCCTATCCGTGCAGGGGGTTCGGGGTGTTTCA
>N_6826
CCCCAAAGTGACTTATTGTTCTGAGGTATACTAATTCTTTA
>N_6827
GGATTGAGCCCCATTTGGAACCGACCCGGATTAAGTTTGAT
>N_6828
TGAAACTGTCTTTGGCGGCCCTTGCCCTACAAAGTATGTTA
>N_6829
ACGCAGATCCTTACATCCACCGTTATGGGAATGTTTGGAAG
>N_6830
TCCAGAGATTTGAATTAACCCTCGATCCGACGGTAGGGGCC
>N_6831
TCCTCGCTCGGTCGACGACACATAAGATGCATTCCGCAAAA
>N_6832
ATCTAGGAAACATCAATTATCAGAGACCGATGGCGCCCCCT
>N_6833
GTGGCATGTGGAAAGCGGGACAATAAATTTATTTTGGATTC
>N_6834
GCGAAGGGTAGTCATGAGTACGTTGATTTGGTGATCTATTA
>N_6835
TGTATACCGTATATCCCCCTCGCAGGTTTAATTATGTAGAG
>N_6836
CCACCCAGCCTCCCTCATGGCCTTAGTAGCATTACTACCCG
>N_6837
AAACTACGGGCCTATGAAGCCCTGAGAAAGAGGTTAGTTCC
>N_6838
CAGAGAGGCTCACGGACCGGCAAGCTTTGGGGAGTTAGACT
>N_6839
CACTGATTAATGGTGTGAGGCATCTTCAGGGGTCAAGGAAC
>N_6840
ATGCTACAGTCCTCTATCTCCCGTGGTCCTTCAGGTCTAAA
>N_6841
GAATCTAAGCATCTGGCAACCAGTGACTTCTTGGATTGGTG
>N_6842
ATCCGACTCCGCGAAAACGTCCTTTAGAGGGATCCCAACAC
>N_6843
AATCTTTTCAAATGTACACCCCGGGTATGATCTGACACTTA
>N_6844
AATCCAGACAGCGCCAATAGCTTTATGCACCTGTATCGATA
>N_6845
CAGACAGGGCGAGCGCATCTCCCTTTAATACTGTCTACGTT
>N_6846
TGTTTAACAGGGATGCACCCCCAATATTATAACGGCTGGTG
>N_6847
CTGAACCAGGTCTCTCTGCGCTATGTTTCAACTTGAATTCC
>N_6848
GCCTATCCCGGATTCATACACGAAGTGGGTACACAGGATAG
>N_6849
GAGGCTAGTCCTACGTTTATCCCACACACCACCTTCGACAA
>N_6850
AGCCAAACAAACCTTATGATCTCTCGGCCCAAGCACGGGGT
>N_6851
AGAAGCCTTCTAACAGTGGACTTTTCCATATTTACCACATT
>N_6852
GAGGACTTAACACCAATGAACGCAATAATAGGTCAGCGCCC
>N_6853
GTAGTTCTAATGCTATTAATCCCCGGATCACAAAATCTACG
>N_6854
CATCGAAGTTTATACATTTACGGTGAGGCAAAAGACTTATC
>N_6855
TTGTGGTGACCTTCCCCTTCCACAAAGACTCAGGACCTTAG
>N_6856
GGAGAATAGAAGCCGCATAACCCCCTATATCACCAAAATAA
>N_6857
ACGTTGGCAAGGAACCCTAGCCTTTTGATAGCTCAATGTTG
>N_6858
GGGTGCACAACATGTAGCGGCCCGCGTGCGTCCCGCCATTA
>N_6859
CTTTTCCGCAAAGGAATACTCTTGGTCCCACCCCGATCCCT
>N_6860
GGTCAGTTGCCGGGAGGATCCTAGTAAACTCCTTTGTATGT
>N_6861
GACTCGCCTACTACAGTAGGCCCAATTTAGTTGAAGGGTGT
>N_6862
CCTTCGCTACGGGAATGGCACCCAAAAGAGGTGTTCAGCAA
>N_6863
CGCCATAACGGACATGGCAACTTTCAGGAAGGCGATGTCAT
>N_6864
AATTCAAAGTCGACATTAATCACGCTGGAGAAACCCGCAGG
>N_6865
TGCTCCACGTGGCTAAGGACCTACATATTTAGCTAGGGAGG
>N_6866
TTAAGGGGCACCTGCTGCGACCGGCATATCTGAACTTGCGA
>N_6867
GTCCTAGGAACCCCTCGGCACCTGGTCTTTCACAGGAAACC
>N_6868
AACATAATAATTTCCGCCTGCCGGGGTACGGGTAGAGCGTG
>N_6869
GTCCTGAAACTAGGTAGCCGCAAAAAAGCATAAGCGATAAG
>N_6870
CAAGAGTCACATCAATTGTGCGTCCAATTCAGCGGCTTCCC
>N_6871
TTAGCGTATATGGGATCAATCATACTACCGTTTGATTAAGC
>N_6872
GCAATGGGCATAGCCGGTTCCGCCTAGTAGGCACAACGCTA
>N_6873
AACACAGAGTGTGTCAATTACGTGGTCGCGGCTTGGAAACT
>N_6874
TAACGACGGTACGCCTTACTCCTAAAATTATTTGTTGGGAC
>N_6875
GGAGCCGAAAACAGCGGGACCCGAAGCCGGCGGTACTTAGA
>N_6876
AACCAAACGCTAGAAGGTACCCACGTAAATATGCGGCGGTC
>N_6877
ATTTATGGCATTTGCGTTCACCGACAACCAGGGCAATATTA
>N_6878
ATACCAACTGGGGTTGCAATCGTGGAGTGGTATAGAGAAGT
>N_6879
CCGGGTGAGGATTTTACAGTCGGTTTTTCCAATCCGTTGTA
>N_6880
CCACGGGTAACACGGGTTCTCCTCCCACATCTTCGAACTTT
>N_6881
GTCCTGAGGGAGTGATTAGTCTCGTTTGTGTTGCATTCATA
>N_6882
GAGATGTATGATTGCCCTTACCCCCTGGTAGTTTAATCAAT
>N_6883
CTAGGCCGGGCTTCCAGAAACACGCGCTGCTTAAGTTAGGG
>N_6884
CGTGCCCGAAAGTGGGAGGTCAAAAAGGAGAAACCGGGTAA
>N_6885
ATGAGAACCATTAATCACATCTAGACCCTGACGGGCTCGAT
>N_6886
ATTGGGTGTTAGCCCCGGGGCTTGTGTCGTACCCGCGCGCG
>N_6887
ACAGGGGAACGGAAACAAGGCCTTCAGCCCCCCGACACGCC
>N_6888
TAGGGATGAAATTCTCGGGTCTCCCCACGCTATCCACAGGA
>N_6889
TCGCACGGATGGTACCTAATCGTGCGGATTTCTAAAATAAT
>N_6890
TCCAGGAGCCTCTGGGGAAGCCGGTATATTCGAATGTAATA
>N_6891
GGTTAGGTCTTTCAGCTTAACGTTTAGCGGTCTTAAAGCAG
>N_6892
CATTAAACACTCTAGTTAAACACCGGCAGAAATGAGCGGAG
>N_6893
GATGGGACTTGTGTAGACGGCGGTTCGGTTAGAGAGGAGCT
>N_6894
AGTTATACACAGCTTCACACCAGTAGGCCTGCTGTTATAAG
>N_6895
TCCCAATACGCCCCTGTTCACAACCGCAGTGCTTCATAGCG
>N_6896
TCGTTTAGGGAAATAAACCGCGTGGTCGGGAAACACATCTA
>N_6897
GCTTTCAGAGGGACATCGTTCAAATACGCAATACGCTTACC
>N_6898
GTGAGGTTGAATGTAAATAGCAGTTCGCGTGTAAAGAGATA
>N_6899
AAGCTGGAATTTCTCTGCGTCTTAGAATTTGTCGAGACTCC
>N_6900
GTCGGGGGGCAGTGGATATACCTTTCTGCACGTTTGTCACC
>N_6901
AACCGAGTTAGCAATCTGATCGCTTTGTGTTTGCTGGGCGG
>N_6902
TGTACCATGTGATGTAAACGCCCTGATATCGGGGCCGGATA
>N_6903
GGTGCTCGAGAAAATTAAAACTGATCGTGCGGCTCGCGCCA
>N_6904
AGTGTACGTTTTTGCGTTTTCTTAACGGGTGCCTTCTGCTT
>N_6905
GATGATCGCACACCCTGCTCCAGATTTCCTCTCTGAGCTCA
>N_6906
AATGGTCGAGTACCTTGACCCGAAGGTAAGCTAGTGACACC
>N_6907
TTAAGGCCAATCAGTGCAATCCCTGCTAACCGGGTGACTAG
>N_6908
CCCAGAGGAGAGGCTTACAACCGGGAGCAGTTTTTAGCGCA
>N_6909
TCCCCTAACGACACGGGCCCCACAGGATAGTTGAATAAACC
>N_6910
ATCTCGAATGTTACGTTAAACCGGACCCCATGCATAATCTA
>N_6911
CTTGTTAGGAATACTCCCGACCATCGATTCCGTTACCACCC
>N_6912
CTGTATGAGGAGACCTTTCACCCCGGGTAGACGAAATTAAG
>N_6913
GCGAGAAGGAGCAAGGTATTCCCGGTTGTGTCTATCAGATG
>N_6914
ATGAGTTCTGGGGGCGAAAACGTCACTCTATCGCAATGCAT
>N_6915
GTAAGTAACTTTAGAAGACCCCCAAGACATCCCGAGGACCG
>N_6916
AAATTTAAAGCTTGTAAATCCATTGCACGCAGCTGAATGAG
>N_6917
GCTAGCAGCACGGTCTGAAGCAAGTACGAACTTTGTCGATG
>N_6918
TGAGAGGAGTCCCTCCTTAACAAGAGCCGGGTATAACCGAC
>N_6919
TAGCGGAGTTTGGAATGGATCGAGAGCCCCACTCGGTGTTC
>N_6920
CTATCAAACCTCATTTCGAACAGAGGCGTTGGTACTACTAC
>N_6921
CGGTATGATACCGCTTTCGTCTTATAGAAAGCAGCGTACGT
>N_6922
GGTCCCAGGTCGCAACTGGCCGCGCAACACCAGGTGGGAAG
>N_6923
GAGAAATATGTGTAGGCAACCCATAAGCAGGTTTATAAACC
>N_6924
CAATCGGATACAGTAGCTATCACGCGTGCCAGATTGCAAAA
>N_6925
CATTGGGGCCCCGTTCATTACAGCAACAACCCAGTATAATT
>N_6926
CGCGCGCAGTCTCAGATGTGCAGTGCCTTGGCAAATCCATG
>N_6927
AAGCTCCCGTGGTTAACGGTCACCCATGTCCATGGGGAGAA
>N_6928
TGCGTAGTTACCAGGAGACACCATCGAAGTCTTTTGAAATG
>N_6929
GGGCACGTGGGTATTACAGGCAACGTGTGCTTCAGGGCTAA
>N_6930
GTGTAACACTAAGAGAATTACTAAAAGTCGTTTCCCAGATG
>N_6931
AATACATCGCTAGTCTGCCGCTAAAAACCTTCGGGGGGCGG
>N_6932
AGTACACCTGGTCATCTTCGCACAGGTGTCCTGTATCTTAA
>N_6933
GGCGTCGTCCTCTTTTGCATCGGGCCCCGAGATGACAACAC
>N_6934
AACCGGCCGTGGTACAGAAACGGTTTCACCTTGGGGTAGGG
>N_6935
TATTGGACCCCATTTGGTATCAGTGAGGAAACCTTACAATT
>N_6936
GATCACATGATACCCCCCAACTAGCCATCAACAAACTCGAA
>N_6937
TAAAAGCTCCGGCCAAGAGTCCGGTGGAGGGGCTTAGACGG
>N_6938
CGAGGAAGGATCACAAGTTTCGTTTACAGTGGTCACTCGTA
>N_6939
TTACGCTTTCATATACCGTACTGGACTTAAGTGGTGAAAAT
>N_6940
TAGAAGACGTATAATGCTGACAAGGCACCTAGGGGGGAAAG
>N_6941
TTAAACGTCCAGACATTCATCTATTCAAGGGTAACTAGATT
>N_6942
AAAAGCTTAGATCCCACAGGCTGAGAAAGTCCGGTTATGAC
>N_6943
CAGAGTATAAGCGGCTGGATCAGTGACTTCCTCTAAATCTG
>N_6944
CCCAGGCGATCGGCCACTTCCATTTTTGGTAGCGTCTCGCG
>N_6945
TTCGGTCGACGAGGGTACGGCCCCCCATAGGTGAGGGGCAA
>N_6946
GCCCTAAGAACGTTCAAACACAGATACCCGGTTCCCGTACT
>N_6947
GGAGAACTCTACGCGGAGTACACTAACAATTCAGACATCGA
>N_6948
TATCTAAGGCCTGTGGAATACGGCGGAGATTAATAAGAATA
>N_6949
AAACTTGCTGGGTAATTGAGCGAGTGGCCACCTACAAGACC
>N_6950
TGGTCACATAGGGAATAGTACTTTGAACCCATTGGAGGGGA
>N_6951
GGGAGGGACCCGGCGGAAGGCTGGATGGGGGAATAAAACCG
>N_6952
TGGCAAGAGGCAGTGTGGTTCCACGGACGGGGGTGGGCTGT
>N_6953
CCAAAACCCTTAGTACAACCCGAAGATTAAAAAGGAACTAG
>N_6954
CTGCTAAGGCCTCCTGTTTACCTGGGGGTTGAAGTTGTGTT
>N_6955
TAACGTGAGTCTAGTGTCGGCCAATGAAACTTTAGAGTAGG
>N_6956
TATGTGCGATTTGGGACTTTCTGACGCACTCGGATTCTTCA
>N_6957
GGCCCCCTCTTCACTTATGTCTATAAGGCGGATTCTGCACT
>N_6958
ACACGCATGACGGTAGTCAACCTTTAGAGCTTCATTATCGG
>N_6959
GCAAAAGTAGAGCTGGGTCACTATTATAATTAAGGTTGGGG
>N_6960
ACTGGTCTGGTCGTTCGTGCCAGACTACCTGCGGGCGGAAA
>N_6961
GAATGGCCCTCCCATATTGACACATAGGTCACAAGACACCA
>N_6962
GTCGTTCGCTGCCGAGCGAACATGAGGAAACGGGGCTCGCG
>N_6963
GCTTGAAATCTCAGTCGAGACCGCAAAATGTTATGCTAAAT
>N_6964
TAAACATGAAGAGTACAGAACGCTTAGGATAGATCGCTGAG
>N_6965
CGTTCGAACGACCAGTATGACATCTTTACCAGGCATGGTCC
>N_6966
GCACCCCTTGTCAGGACTCGCAGGGAGGCAAGCAAGAAATA
>N_6967
CGCGGGCTATACCATCAGTCCCGTCTGGGTGCCCCGAGATA
>N_6968
ACCTGGCCGAAGGTAATGGACAAGAAGTGCTTTCAAACATA
>N_6969
TTAATGCTGTCTAACACCTGCAACGCTAAAATATATGGGCC
>N_6970
AACTGAGCGTATTATCTTTCCTCTAGAACTCGTGCCCCATC
>N_6971
CGCCTTAAAATAACAGCGCGCCTGATACTATAGTGTAGTAG
>N_6972
GACAGGACTTTTTAACTTCACTGAATACAAATTAGGCAACA
>N_6973
TGCCGTTGCGATAGAACCTCCATCAAATGACCTAGGTGACG
>N_6974
ACACACGTGGCCAACGGAAGCCCAGTGCTTCTAAGTAGCCA
>N_6975
TATTTTGGATTCTGAATGCACTCTCTGCGGGTCGACAGTTA
>N_6976
GTTGTACGGCGAATTCGGTGCGTACCAATTATGCCACCATG
>N_6977
GGGTAAGAAGTGGGTGAACTCCGAACGTACGGCCCAACATT
>N_6978
TCAAAGTGTGCTTTGCCAGGCCCCACCATAGCACCCACGAA
>N_6979
TAGCGCTTAAGAAGGTTTTGCCGGGTGTATTAAGCTACACT
>N_6980
GGACAGAGAAAAGTCAATATCGTTCACGGAATTAAAACTGG
>N_6981
GGGCGCGGGATAACCGGGGGCACCGAGCAAAGTGCCGAAAC
>N_6982
GTCACTGTGGGGTTAACTAACTTTGCTTCTGGATCCTAGAT
>N_6983
GGGCACCCTAATTTATACAGCAAGACGTCAGACGGGGCTAA
>N_6984
GGCACCACTCAGCCACCGGTCACATACCCCATCAACGTGCT
>N_6985
ATCTGTACCCTTGCCGACGGCGATATTGGGGCTGGTCGGTT
>N_6986
TCACATTGGAACATTAAGCGCGGGCGACAAGAGGCTAGGAT
>N_6987
TGTCAGAATTGCTGGGGATGCTCGTTGGTACCGTGGAAGTC
>N_6988
CTATGTAGGGTAATGCAAGCCTACCCAGCGCGCTCCTGTGG
>N_6989
GTGATGCGCAGATCGCAGACCCCAGTTATGCCAGTTGTAAA
>N_6990
AATCTCACCAGTATCGGCGGCGTGAGGGCTGTAACGATAGT
>N_6991
GTAATCCCACGGCGGGTCCACATCATAATACCGGGTGATAA
>N_6992
AGTACCGACATACAGGGAGACGGTATTCGCCGGGACGGTGC
>N_6993
TTCCACAACAAATGGAAGCACTTGTCCGAGTGCGGATCGTC
>N_6994
GCGGGTCCTGGTTGGATGTTCGGCGCAGTGAATGTAATTCA
>N_6995
CACCAATAACGCGATCAATACGGAATGAACGATAAGTGGTG
>N_6996
GTTTGCTCTTTCATTGGACGCGCCAAAGTCGATCTCGCACA
>N_6997
GGTTGTTCCCACAAGTACCCCGGAGGGTTGTTCTTTTCCTC
>N_6998
GTCCAAAGACCTAGATCATGCCGATTGGAAATGCACTCACA
>N_6999
AACGGTGTCCCGGAAAAACCCTGGAGTGGTCGCTTAGGGCC
>N_7000
GGCCAAAAACCCAACTACTACCAAGACGGCCGATTTAGTAA
>N_7001
GGACAAGCGCGTCTTGTGTCCTTTCCCCGAGCACAGTCCGT
>N_7002
TACTTAATCATGATTAAATACTAAGAATAAAGCTCCTGCGA
>N_7003
AAAGTATAGAGGCCTGATATCATAATGCCTGTTTTGGCCCT
>N_7004
GTTGAAATCGGGCGGGAGGTCAAATGACAGGCTACTGGTGT
>N_7005
ATCACGCTAACCCCAGGAACCTAGGGTCCCACTTTTCTTGT
>N_7006
CCACCATGCAATAAGGCAGGCCGTTTGGTCTGATTTCTGCT
>N_7007
ATCCCCAGGTACCCTATGTGCGTGATCCGAGCATATTACTT
>N_7008
ACGCGACTGCTGGGCCCGGCCTAAAATCGTGGGTATTAGCT
>N_7009
AAAACTCACATTTGCCCGTTCCTGTACGTAGAGGTTTCCAC
>N_7010
AGGCCGAATTCAGGCCTAGACACCGTAAGGTATTGCGCGAA
>N_7011
CCATCTATATCCTACGTAATCGCTCGGAGCTTATTTAAAAT
>N_7012
CGGGGGGGGTAATATGGCTACTAGTGGCACAAAGCTCCTTA
>N_7013
TTCTAACCCAAATTCGGACTCTAGCGACCTGTATCATTGTT
>N_7014
GGGACAGCCGCATCTGAGGACTTTAATATATTATATATTAC
>N_7015
GGCAAACACGCATGTGAAAACTTGGTCGGAGTGATATAAAG
>N_7016
GGTCGAACTAGTTGCAGTAACCAGAATTTGGCGTGATCGAT
>N_7017
AACCCTAATTTTATGCGAAGCTAGTCTAGAGCAAGTCAACG
>N_7018
TCTTACAGCAAACCCAGAATCGACTCGCCACGCACGTAAAT
>N_7019
GTATAGAAGAAAGAACAATGCGATCAAGGACTTCGCTCACA
>N_7020
GATATGCCCCGTAGAGTAAGCCATCGGGTGCAATGTCCAGG
>N_7021
TACGACTCATGGGACATATCCCACCAAATTTCTGACAGCAT
>N_7022
GGGAATGCATGGATCCACCCCAGAGCGGTTGCGAGATGTAC
>N_7023
CTTAGATTAGCGGCTCAGCCCCCACCGCCCGAAGAATATAT
>N_7024
ATAGCTTCTCACAGGCGTGGCCTTGTAATTAACCGCAGATC
>N_7025
TATATGGAGACTCCAATTTCCTAGAAGGACGATATTGGGCG
>N_7026
AGACGAAGATGCGTATAAGGCCTGGCCAGTTATCCCCCTAC
>N_7027
CTCCGGTTAAGCCAAATAAGCAGTATAGAGGACATACAGTT
>N_7028
CGGGAGTAGGACATCATATTCAATTACGCACTAGTGCGTGG
>N_7029
GCTGGTGGCTTCACTCAGTACAGATAGCATGTTGGTAGGAG
>N_7030
GTCCCCTATGCGACTACTTCCCGTCTTTACGACTCCTTAGT
>N_7031
GTGTAAAAGCGAACTATTAACCCACACGTGGTTTTTTCTGA
>N_7032
GGGGTTGAATTAACAAATCGCTTAAATATACGACTGCGGAT
>N_7033
ATCCTCGTAGAGGCTTAAGACGGGGTTTGGCAACAATCTCG
>N_7034
ACCGTTATAATAGTAATCATCAGTAAGGCCCGAAGACCTGG
>N_7035
GGATCGGGGTGAACGTTTTCCTGAGGTTACAAGCCGCAACA
>N_7036
GTTTGCGGCCAACGTAGGAACCCTCCAGACAGTTAGTAAAG
>N_7037
ACGCGTTTTTAAAGAGTCGACTATAGGGGGCGTTTTCCGCG
>N_7038
AATAAGTTATTTGTGGCATGCCCCCTCACAGGTTTCCTACG
>N_7039
CATAACCCCTTTCTGGTAAGCAACGATTCGCCGTTTTATAT
>N_7040
GACGAGGGTCAGCTCAAGATCCCTTGAGAAACCTCGTAGCC
>N_7041
GACCCAATACTACGGGTCGGCAGGGTTGTTTTTTGAATCAT
>N_7042
ATAGTTGATATCTTTAACATCGAGGGTCGAGACGCCGGGGA
>N_7043
GTGGTGCTTATCGCAATCACCGGGGTAGAAACATCATTGGG
>N_7044
CAGTTCGGAGTCTACTTTCTCGTTTAACGGTATAGAATCCC
>N_7045
TGCGAAGCGTAATGTCCTAGCGGGGTGCGGCCCTAGACTGT
>N_7046
ATGTCTAAGGCGCAGGTTTTCAGTAAGTAAATAGGTTCCCG
>N_7047
TCCCTACGGTCGGACGCGCACGGAAAGAATAAGGCTCGAGT
>N_7048
CCTCCTTTTAAGTAATGTGCCATAATCGCCCTGCAGGTTTG
>N_7049
CTAATATTATATTAGGGCCGCGTTAAGGAGATCGCCCGCAA
>N_7050
GTTTACACCACCGTCGAGCTCGGGCACATCACAATAACAAC
>N_7051
CACCGACAACACAGACGCTCCGGTGTCTGAATACGTTTACT
>N_7052
CTTTCCCTAGCGGCCCACCGCTAATGTGACTAAAATCCGCG
>N_7053
GTCCACCTGCCCAAGTTACGCTTACGTCGGTTATCCGCAAG
>N_7054
GTCTTTGCAGTGGGGCGAACCAACGCCTTTTCTAAACCGCT
>N_7055
AGCTTCACACGCTGCAGTTTCCCTATCCAAGCGTGTGGGTA
>N_7056
AATTAGAGGTCGATAGTAGCCAACGACAATTTCCCACGTTA
>N_7057
TATATCAGTAATCATTCGGGCCGAGCTTACTTAATAACCCG
>N_7058
GTATAGGTGTGCAAAGGAATCAGGAGACTCTTAAAGAACGC
>N_7059
TCAAGATGAGAGCAAAAATGCCGCTGTCGGAAGGTTGCGAG
>N_7060
TGTTACGGTCCGGAACTTTCCGTCTCGGGGGTCGTCAGGAC
>N_7061
CTGACAAAGGACTAGTGCAACGGGGTGGTAAACCATACAGT
>N_7062
TGTGTCCAGATTATAGGAGCCGAGCCTATGGCTGTGATCCC
>N_7063
TCCTCTAATATTGTGACTTTCTTCGCGCCAGTCAGTCTCTG
>N_7064
GTTCTCGTACGAAATAAAAACAGGTTAGGCGTACTGCCGGA
>N_7065
GATCCCAACTGAAACGGGAACAGCTTCGCTCTACGTTTCAT
>N_7066
CCCAGCGTGTAACCACGCTCCCAGGGTGTTTATAGAGCATG
>N_7067
AGTGGGTGGAAGGGTGAGAACGCACTGGTCAAGGGACCACA
>N_7068
TAAGATAACTAGGCGCGGGGCTGCGGTCTTGCCGGGATTTC
>N_7069
AAGAAGCCGTGACCTGAACGCGGCGAGTTCAGGCTTAACTG
>N_7070
CGTCAAACAAGGGTTATTAGCCAACAAGCAGCCCGGTGGCG
>N_7071
CTAAAAACCTCCTTCTCCTTCATCAAGCGCAAGACGAGGAG
>N_7072
TGGAGGGGAGAGCCAGCAGGCCTGAGTTCAAAAAATCTGAG
>N_7073
ACGTATCGTGGAGCTGGTGACTATGGGCTGATAGTAATCAA
>N_7074
ATCGCCCCTATTTAATTGAACTCGGAGTGAACGGGGGGACC
>N_7075
CAGGACACCTACTGCTACCTCTGAGTCTATATATGGAGATG
>N_7076
CCTCTGTCCTAGCTTGGGTGCATAGTCCCCTAACCCCCTCC
>N_7077
AAAAGAATACTGGATAGCAACAACAATAGACCTACTGTTCT
>N_7078
GGCCAATTCCGCGAGAGAGTCTCTACATTGTTTAAGGATTC
>N_7079
GTTACAGCAAATGGAAGTACCCCGGGGGGCAAGCCCAAACC
>N_7080
ACAATTGACAGTCGGATACCCCCAACACTAAAAACCTAAAT
>N_7081
CACATGGATAGGATCGTGTCCGGATTTGACACCCTTCCCTC
>N_7082
GGGTGAATTAGGTATCACCCCCCCTCCGCCGCGTCGAGAAG
>N_7083
GGCGCCACAAACACTATGGGCTGAAACTCGTCCTTTAGTGT
>N_7084
GAGCACACGCGAATTATTAACAAACCCTAACGAGCCCCTTT
>N_7085
CTGTTGAACCTCATTATCAACAGTATAGACTTTAGACGCGA
>N_7086
ACATTAACTTCGAACCTGTACGCCCTTATCTACGATAAGAG
>N_7087
TAATACTAGCCCCGTACCAACAAGTATTATGTGCAGTTATT
>N_7088
AAATCGGCTCTTCGGAGGCGCTTCGACATGCACCAATTGCT
>N_7089
TTTTGCCACGCTTTCCGGCTCAATAGGAAGTCCGGGGCTCA
>N_7090
GAGTAGGTACCAGGGGTATCCCAAGCGCTTGCCGTTTATTT
>N_7091
CATCAGCAGAATATATGATTCAGCATAACATCCTCCAAATT
>N_7092
TTAGGAGTGGAAATCCAAATCTCTTTGGTTGCATACCCCTT
>N_7093
ATCCAGCGCCAACGTGCTCCCCCAGACCACACACAAGAGTG
>N_7094
AAGCGTAAATGCCCGGCCGCCCTACGACCACAATCGGATAA
>N_7095
ACAGGCCAATCCGCAAAGGCCGCTGTCTGTTATGATCCTCA
>N_7096
CACCTCTCGGCCGCCATGTACGCCCTTATTCATGGCGGTGG
>N_7097
CCTAGTTTTACAGTGTACTCCGAGGGCCCTACATGGCAAAA
>N_7098
CCGGCGGCTTTCTCCAGTACCGTTGCAACTGAGAGCGCCAA
>N_7099
AATAGACCATCTTTGTCTGGCGTATGGTGTCCCACTCCTTT
>N_7100
TTTCTTGAGTAGGAGCGGGACGGCGGTTTGCGGCTATGATA
>N_7101
TTAGTAAGAGAAAATTAACTCCGAGATTGAGCCGGCTAAGC
>N_7102
GATAGATGCTCGTCTGACTACTGAGGGTTAATACATATTTA
>N_7103
ACCAAAGTACATTACGCCACCTTGACAGGCGTTTTAGGGGA
>N_7104
TCTTCTAATAGCTGAATTTACTTCTATAACCTTTAATCTCT
>N_7105
GTAACTGCTATAGCTAAAGCCGGAAAGAAGTAATAGTGGGT
>N_7106
TTAGTGTAATTTGCTTGGCTCATTTGGAGACGGAAGTCGTC
>N_7107
TCGCAACATAAGACTTCGGTCGTGTTCGATACCCTCCAAAA
>N_7108
CTTAATACTGCGATAAGTATCGGAGTCTGGTGGTGTTTGTA
>N_7109
GCGAGCTGAAGGACTTAGTACGGAAATTGGAATCCAAACTT
>N_7110
TGCAGGCGCCGGGGCAGCCACAGTAAAGCTTCCAACCTTCA
>N_7111
CGTTTAGGGTCCGCGTGGGGCGTAATTAGACAACACTTCTC
>N_7112
GTCGCTGAGCAACAGTTCGACTTGCTCTGGATCAGAGATCC
>N_7113
GGCACAACCATAAGTACGTGCGATAGCCGCAGGACGCGATA
>N_7114
ATATGGCAATTGAGCCTCCTCCGGACACAATGAAGTGTTAC
>N_7115
TTGGTCTGTATGGGGCAGCCCGCTGCCCGCTATATATACCA
>N_7116
AGCATAAATAGCTTTGGATCCTTAAGTGATAAGCTGGCAAC
>N_7117
CAAATGATTAGAGAGAAAGGCTCGCAACGCCAGGAAACGGG
>N_7118
GGATTATTTAAATGGTAGCCCTAGCGTAGATTTATCAGAGT
>N_7119
TCGACTCTGAGACGTAAATACGGGGTTCAGACTTATGGCTC
>N_7120
TAGAACGCCTTTCGTCAGATCGGCGTACTTGTAAACCGTTT
>N_7121
TCCAGAAGCGTGGGTAATAACCAACCGGGGACTCGTTTACA
>N_7122
TCTCCTCAGCATATGTCCCCCGAATAATACACAAAAATAAT
>N_7123
CTCAGGAGTAAGTGTGACAGCGTGTTAAGGCCTTGTAACTG
>N_7124
GAGTAGCCGCACCACATTCACCGCGCCAACACTCCCGCGGC
>N_7125
GATCTATTTTTCAAGTGCCGCGGGGGTAACTTCTTGATATA
>N_7126
TTCCACAGTGTGCAGACTTTCGCTACTCCCCCTACGCGACA
>N_7127
ATTCGACCCTCATGAGGAACCTTTGACGGCAGTTCTGTGTA
>N_7128
ATCGGCGCTACGTGTTAGCACAGTGATTTCAAGTTGGACGG
>N_7129
ATTCGAATTGTCTTGCAGCTCACTGCTAGCCACCCTTAGAG
>N_7130
CGATCCAGAATTATAGATATCCAACCGTGCGTTTGAACGAG
>N_7131
GGTATTTGTTCAATCTGTGCCGGGAAAGATGACTCCCTGTG
>N_7132
AGTTCTTTAGTTAATGGGCACCAGAACAACAATGATTATTA
>N_7133
GTTAGTAAGAAATACCGTGACTATTCTCCTGCGACCACTTT
>N_7134
GATGTATGGTACGGGTTCCACTGATGCCGATGTCCCATCGC
>N_7135
ACGATTGTAAAGCAGGCGGCCATCGTTTCGTATGTAATGAT
>N_7136
GGACGTATTTACGACAAAGCCGGCTGAGTGATGCGTTTACG
>N_7137
AAAGATGGAGAGGGAATATCCGAGCTGAATTTGACAGTTTG
>N_7138
TATGTGTTCTCAGTGTGGAACCTGTTTTTGGCGTGTCTTTT
>N_7139
GAGACTCCCGTACAACAAGGCACCCGTTAAGATGTATCCCG
>N_7140
CGGAAAGAGTTAAGATTTAGCTACCACCGGTGTTTTATAGA
>N_7141
GTACGTAGGGCGAACTAATCCTCGTATGTCCGATGTGCGAA
>N_7142
GTTTTGCTATACTAATTCCTCTTCACTTTCCAAGACCCTCT
>N_7143
GTTCTTTCCCATTTTGAATCCTTATAGAATAAGTACGACGC
>N_7144
AAATTAAAGTCCCTGTATACCTTACTCTGGAGCCTTTAGCG
>N_7145
CTCTAAAATGTTAAAATTGACGTGCAATGAGTGCACAAAGG
>N_7146
TAAGCTTTTGGGAATATGGACTATCTGATCGCCCGTAGCGA
>N_7147
TCGTCTCCGTAGGATGTACTCCATTTTTGGTTTGACCGAGA
>N_7148
CTACCTTGTCAATCGTGATCCTAAATTATTTCAGGCTCAGG
>N_7149
CAAACATGCAAAGGGGGCTCCATCGAAATCGGGTATCCTCG
>N_7150
CATTCACAACCTGAGCGCGACTTTCAAAAAAACTGCTTTCG
>N_7151
CCTATTAGAGAGGGGTGATTCCCGGGGGGGGGCTTCAGTCC
>N_7152
CGGCCAACGGCGATCCTTTACGGCCACGTATAACACTCTAA
>N_7153
ACAAAGATAATTATAAATCACGTACTGACTAACGCTCGGCA
>N_7154
CCGTGGTGCTAACTAACCAGCAAATCACCACCCTACTTAGG
>N_7155
GCAATTCAAGTAATTTCGCTCCTTAAAAAAGGAGCACACGG
>N_7156
AGCCCTGGAGGCACAGCAACCAGAACGGGCCGGTAGCCGAT
>N_7157
CTAGTGTTAAAGGTCTTGGGCTGTGGATCAAGTTTTAAGAG
>N_7158
GAACCGACTCCGGTCTCTACCATGGTGATAGTCTCCTTCTC
>N_7159
CGGGCTGACAAATCGTATGGCAACTACGGCAGGGACTTATT
>N_7160
TAAGGAGTTGGTAGCGGGTCCTAACGACCGAGCGACACGTG
>N_7161
ATACACGATGCTCGCCAGGACGATTAAGGAATCCTTTTCAG
>N_7162
TAGCCAGGCCCAATACCGTTCAATAGTGGAAGTTTGACCAC
>N_7163
TCTACGGCCACCCTTTGATCCCCGAGGACCATAGGAAGCAT
>N_7164
ACTTATAAAAACTCGTTAACCTTTGCTAGCAGCAATCCCGG
>N_7165
GATTTTCAGTGGGAACGGACCCCATGCTCACAGGGAATCCA
>N_7166
AGACTGGCCATCATCATAAGCGTAGAATAGAGAGGACCGTT
>N_7167
TAGCTTCAGGTTCTGCCCAACAACTATCTCGGAGGGCAAGC
>N_7168
TTTACCGACCTACTGAGGAGCCTCAATTAGGTCGGAATGCA
>N_7169
CCAGATACCCATGGAATACTCTTACCTTTGTCAGGGAGTTA
>N_7170
GGGTTAGGGAATGATTTGGACGTTGACTAAAGGCAGCGGAC
>N_7171
CGTGACGTAAAGGAGGGTGACTAGCCCCTTCTTGACCGAGG
>N_7172
AGCTCTGGGAGGGTTGCTCGCGGAGCTGCACCACTGTTGTG
>N_7173
GCAGCGGTAAAGAGAGGGATCCAACCCTAGCAATAACCCGA
>N_7174
CTTTAGGTGGATGTGATATACACCTCTCCGTTGATGAAATC
>N_7175
CTCAGAGTCCTACGGGGGATCTATTGCTTCAAAAAACTAGA
>N_7176
ATATGGCATGGCAGGTCGGACGGCATGGCATACCCATCACC
>N_7177
TCCCCGCGAGCGCCTTCTTTCTTTCGGAATGAACCGCAGAA
>N_7178
CCTCTTAAGTATTAAGTTGTCAAGGCCGATAAGTACCCAAT
>N_7179
ATGAAGCCCTTGTCAACGCGCAATACATCATTAACCCCCTC
>N_7180
ACTACTGTCCCGGACGGTATCTTAAGGCGGCGAGAAAGTCG
>N_7181
AGGAAGGGTTTCGACCAGCGCATTGGGCGCCGAACGTTTGA
>N_7182
CCGTGCTTAAGATAGCGTAACTGTTGGGCCAGGTTTGGCTC
>N_7183
TATTTTAACACCGGTAAAAACTTTTGAAACTGCTCTTTCTG
>N_7184
GCCGTACGGCATGTTCTAATCTAAAATTGCCTGAGAAATCA
>N_7185
GTATCCCCTTTAGCGGCGCGCCATGGCGCCCGTGTAAGGGC
>N_7186
GGGATTTTCTAGCCTCGAGCCAATGTTTGCGACATCGAAAA
>N_7187
ATACGACGTTGTTAATATGCCGAAGACGACCGGACGAGAGT
>N_7188
AGGAGTAGGTAGGAGATCTGCATACGTCAGGGCAATGAGTG
>N_7189
TTACAATCGACAAGGTGGGCCTGCCGTATTAAGGTCTGTGC
>N_7190
ACATCGGATGGCGGTACTGGCTGTATAGAGGGTAGTTCCCG
>N_7191
GCGCGACTTGTATTTAATGCCGTCGGGGTGGGGCCCCTATA
>N_7192
TAACGTATTGTGGATGGTCACATGCCAGATGGAAGAACAAA
>N_7193
AATCTGCGAGCTGTAGGAACCTATTTTTGGACTCAATGAAA
>N_7194
TCATCGCTGTCATCTAGTAGCAGTTGATGAAAACGATCTTT
>N_7195
CGCCCCCGACGTCATACGCGCAATTTCAATTTTGATGCTAC
>N_7196
TGAATCATCGTTTTTAAAGTCTCATTTTGTGGGGCTGAAAG
>N_7197
ACTATTAACTGTCATGCAGTCTAAAACAGGAGGGATTTGTA
>N_7198
TAAATGGCTATTTTTCGAAGCAACTTTGAAGTCTGAGTGAA
>N_7199
TTCTATAGCCAGTCATTAGGCAATGCGTCATCGAGGCCTCC
>N_7200
AGCAAGTTGGGAAAAATATTCCCGCGCACTTTCTCTCGGTC
>N_7201
CAACTCTATATGTGATGCGCCGGAACTACGGAAATAGGACT
>N_7202
GGTTAGCAGCAAGGATGCGACAAGGATGCGCAGGAGATTTG
>N_7203
CATGTTGATCTCCTCAGTAGCGTGCGACGACTTAGTATAAA
>N_7204
TGGGCGAATATACTGTAACCCATACAACCGTTTGAAACTGT
>N_7205
GACGTGTACAAGCGGACGGGCCCGCGTTTATAAGTTCTACA
>N_7206
CCAGGGCAGTCCAGGATGCTCGTGAACAATCATGTCCGCGT
>N_7207
TGCCAGAGACTCAAACGAGACAGTGCCAAATAGGTCTCTCC
>N_7208
GAATCACGCTCAGAATCGGACATTACAAAAAGGAGTCACGG
>N_7209
ACATGGGTGTTAACCTAAGACAAGAATGCGTGGCACTGGGG
>N_7210
GAACTAGTGAACCGGACCTGCGGGCCCACAGTTATTGTTTT
>N_7211
CCCTCGTGGCCAAGTCCGTGCGAGTAACACACTAAGAAATT
>N_7212
GGGCGGGATTTTACTCGTGCCCCACCCAGTATTCTTACTCC
>N_7213
GTGTCCAGTTTAGGGGAGGTCAACCGGAATACCAAGTGGTC
>N_7214
AAAGAACGGGTTGTTAATGACCGTTGGAAGTATTGGAGTCA
>N_7215
GCTGCCTATACACTCAAACGCAGCGGAATCGCTCGGGTGCT
>N_7216
GAAAAGGATTCCTCACGCCTCGATTGCATGGTTTAGGTAGC
>N_7217
ATCAAATATATCAGGGGTGCCTAAACCCTCCGTGTAGACGG
>N_7218
GAAACGCTACGTCGAGAAGTCCCGCGCCCTTGGCCTTGTAC
>N_7219
CTTGCACCCTTTGGAGACCCCGGTGACGGAGCCTTAGCATC
>N_7220
GTGCCAAGCCAAAGCATATTCGTCAAAAAACAGATAGCCAG
>N_7221
CCAGCAAACCAAGTAAAAGGCGGAACTGACCATTACAACGG
>N_7222
CGCCTGAAAGCAAACCAAAACACAGAGACTCAGCCGCCTAC
>N_7223
TGGACTCTGTCGGGGAATGGCATCTTCCATTTCAGATAGCA
>N_7224
AACTTAGTGTTGTAGCATTCCTGATGGCCCTCGGATTCGGG
>N_7225
GAACAGCTCTTCCCCGACCACGACGAAATTCTTACCTGCGT
>N_7226
GCCTCATACCCGCTACATAACGAAGAAGGGGAATGCCCACG
>N_7227
CATTCCCGAACTCATACAATCCTTTGGGGCATCGCCGCCGG
>N_7228
ATCTCTCCGCGGCCGGTAACCTAAGTACATATTCGTACCCA
>N_7229
GTAGAGGAATGTTTAGAGGACCTATTTGCCCCAGGCCGGCT
>N_7230
GTCACTACGTAAATATTTTCCTGAGCCCCTGGATACCCGCT
>N_7231
GGTGAGAACTTTTGAAACTACGCCTCTGCATCTCCCTGGTT
>N_7232
AACTTAAAGATAAGGCTCTCCGAACCGGCGAAATATGGGTG
>N_7233
TCATTTCCCGGCGGGTTAAACGACACATTGGCACCGTATCT
>N_7234
AAAGAATTGTCTATAGATTCCGGATAGATCATCGTACGAAA
>N_7235
TCGGCGGTGGCCGGCTGAAACGAATGCGTTGACGATCGATA
>N_7236
TATTGCTTAACTGAAATCATCGACTAAACTCTAGGATTACG
>N_7237
TTCCAGTATATTTATCTCAACAGTTAGCCGCGGAGTATAGG
>N_7238
CCCTAGGCAAACACTCATCGCTAGGATTCTCAGTTAGTGGT
>N_7239
CCGGGTTCTCTGTAGAAAAACGGGAACGGAAAGGCTGGCGC
>N_7240
TCAGCAATATCACCATACGTCCCACATCTCAAATATTCAGA
>N_7241
CTTTACTAAGCAGATGCAGACACATCAGTAGCAGAGGATAG
>N_7242
GCACTTAGGACTTAATGCGTCTCAATTTGGGGCGCGATCTC
>N_7243
TGGGGGGACCGGCCCTAGTGCCTGGACAACTGAATAATACC
>N_7244
CTCATGACCACGTCGCCGTACGGGGATGGAGATTGTTATAC
>N_7245
GGGTGGGCTAACGTGCCGGACGCCATATCTGTATCCCCCAC
>N_7246
TGAACGTCTGTGTACAGTACCAGGGCGCTGCGCGATATCGA
>N_7247
AATCGTGGGTACACCGGCCCCAAAACACGCAATCATTTCAA
>N_7248
AGTTAGTTCATACGCACGAGCTGGATTGCGTTCGGCTAAAC
>N_7249
TCCTAACAGTTGGGGATTATCACTTCTTCCTCAATGAGTGG
>N_7250
GTTGGTCGAAAGATTAATTGCCATACCCGTGCGTGTAACGT
>N_7251
GTCGAGGGTGTCTTTAAGACCAAGTGGAGCTGACAGATTAC
>N_7252
ATGGTTCGCGCCACGACAGTCTCAGCGGTCCACTGAAGGCC
>N_7253
GGGTGTTGAGGTTCGCAGGCCATCTACGAACTGCGAGAGTT
>N_7254
GTTGCGCAACCTGAGCAGGCCGGATGTTCACGAAGAATACG
>N_7255
TCCGATGGATAAGCTTTGGTCAAGGTCCGCTCTCCAGCGTT
>N_7256
CTGGCAGGTGGCATTTAGCGCGTCGTCCTTGATAAACCTTC
>N_7257
TAGTCCTGCTGAAAATATTTCATCGAGAGGAGAGTATAAAA
>N_7258
CAATCACCTTATTTCTCATGCGTCGCGAAGAACAATCCTGG
>N_7259
AGCAACAATTAAATACGCAACTTCAATCTTGGGCGGTGAAC
>N_7260
GATATTGCCCACCCGGGTTACTTTTCAGGGGCGAATATAAT
>N_7261
TATATTATCGTGTCTATATTCGGAGGTTTGTTATCTCATAA
>N_7262
ACCCATATGGTACTAACCCTCAGGTCTTTTTAATTTATGTT
>N_7263
GTCCGAGCTATCTGAATGAGCACAAATATTAACGAACATTA
>N_7264
GCAATGAAGCGCTTAAAGAACACGAGTAAAAATAGGTCATG
>N_7265
CCAACGCAACTATTTATTTCCAGAACGTGAGGGGATCTCTG
>N_7266
CGCAAATAAAACTGGGAGACCGCTGGCGGCAGAAAGGATGC
>N_7267
ACCGCCACCATACTCGGATGCCTATCGAAATCCAAGGGGGC
>N_7268
CCATTTCTCACTCAGGTCTGCCTAGTGTTGTTTGCTAGGCG
>N_7269
TGACAAGCCTCAGCACGGTTCCGACGCGAGGACTATTTTCG
>N_7270
GCAGGCTCAAAAAGATTTTCCCCAGCGGGGTGTATAACGAG
>N_7271
TTAGAAAACATCATAGCGGCCAGTGTGCGGTACCCACGGTG
>N_7272
CTAGAGACCGAGAACCCGAGCTGCGTTAACCCCTCGGATTA
>N_7273
ACGGGCTGCCGTCAATATCGCAATGAGCCTTTGAAAAGGAC
>N_7274
CGAGTACTGGTCTATAAATTCTAACGGCTTCACGGCGAGGA
>N_7275
GAACAGTCAGAAGATTGAGGCAATAGGCATGCCCGAAAGCT
>N_7276
GGCCAATTTACTCCGATACGCAAAGTACTTAGTAACGGATT
>N_7277
CTAGCGATGAGCACATGGAACAGCGTAGATTCGCGAGCAGA
>N_7278
AGCTCAGATCATCCAATTGTCCTGATCTGTTCACCAATTAA
>N_7279
CGTATAATAGACGTACCCTTCCAGCGCATGGGACTAACCCT
>N_7280
GGTCGTAGTAGCTTCCACCCCTGTCAGAACCACACCCCAGT
>N_7281
GGATTAATCGCAAACCCTAACTATCCAAGGCAGCAATAAAC
>N_7282
GCTCGGCGTTCCTTAGCGGTCAGAGGCGGGTTCCACCAGAG
>N_7283
AAGTGAAACCGCCGGTAGGTCCTCCTAAATTTTGAACAGCT
>N_7284
TACTTAGGGAGAAACAGTAACTGACAGAGACTCACTCTTTG
>N_7285
GGGATCCTTCTCCGAGAACTCGATAGAAAAGCAGAATTTAT
>N_7286
CACACGACCAGAGCTTAGACCCCAGGTTCACGAAGTTCGGG
>N_7287
AATAAAAGTGCGCCTTGTCGCGAAGAGGATCGGCTGTGAGG
>N_7288
GATCGGGTGGGTGATGTACACACACGAAGCCAATGTCCTAC
>N_7289
TAAAAAGGTGCAGGAAATGACTGACTGGTGTTGTATCTAGA
>N_7290
ATAATTACCCTATCTATTATCCAATTTGGGCAGTCAGTCCA
>N_7291
CCCCACGTGTTACAAAGTCTCGAATTAACTCACGAATAGGG
>N_7292
TAACCCATGAGAGCACGGTACCAAGCAAACACATGCAGAGG
>N_7293
TTGTGTTGTCGGGACCTACCCATGCTTCCAAAACTGATATG
>N_7294
AGTGTCGATTAAGGAAGGCGCAACCGGGGCCACAATACCAT
>N_7295
GGAGGCAATTCAAAAGTGGACGAAGAATGCATAGGAACCTC
>N_7296
AATATCTAATAAAGCCACTTCTTAAACGCGGCGCCTCACGT
>N_7297
GTCTCACACCTACAGCATTGCAAAACCATCCGAGGAGGTAG
>N_7298
AGATAGAATATTAATCCTTACTCACACGTTGCGGCCCACCC
>N_7299
CCGGCGATTTCGCCATAGGACTTGGGTACTGGACCATAACA
>N_7300
CGAAACTTAAGGCCGTAGTTCTGTAGACCGGGGAAACCGCG
>N_7301
AAACTCTTATCCTACCCGGCCTTGTTACGATTGTACTATCC
>N_7302
ATCACGATCCAAAGATTAGGCAAAAGGTAGCCGAAACTGAT
>N_7303
TAGATTGCGTTGCATCCCATCTGTGAACAAGTGTCTGTGTA
>N_7304
TTATGACCGAAAGAAAAAGTCGTGCATGCACCTAAAGCGTA
>N_7305
TGCATTTACTAGTTATGGCGCCAGTAAGGGTCGAAAGCCGC
>N_7306
AATGATTGGGCGAGGCCGAACACCTAAAGGATGTGGCACTC
>N_7307
CCCTAAGCCCCATGCACTAGCACTGTTTTAGTGAGGGTCGC
>N_7308
GGCCTTCGGACGAGGAGAAGCGTACTGTCACGGAATTACCT
>N_7309
CCATTCCTAAATAGTTACGCCGACTCCAGTAAACGTTCGTT
>N_7310
GGACCCCCCAAAATAGTACGCGACACAAAGCTAATCACTTT
>N_7311
AGGGTCCCTAGGAGCCAAAGCATTTCATGTTTTTGCGTCCA
>N_7312
CTCTGTTTGCATCTTGCGAGCGGTGTTCATAAATGCAACGC
>N_7313
GGGAATTCTCACTGGGGTCACTGTAGACGACGATAGCGTGC
>N_7314
TAGGTGAAGAAGTTCACTTTCCCTCTCTATGGGACATTCTC
>N_7315
ACAGAATCTACAGCACTGTCCGGGATTTAACCATAAACCTT
>N_7316
AGTGTACCCGGACTACCCAGCGATGACAAATGTGGCACAGC
>N_7317
GCGCTTGGGGTCAAAGAGACCATACCCGAATGCATTAACAC
>N_7318
AGGAGCTCTGAGTTCCAGTTCTTTAGGCGCACATACGAAGA
>N_7319
GTTGTATGGGGGGACTCTCACTACCACACAAGCGCGCCCCA
>N_7320
TTTGGTGGAGGCCCTCAGCACAGCCACGGTATACGACATTT
>N_7321
AAACGCTCTTCACTGTTCCTCTACGGACACGTGCGTTGACC
>N_7322
CAACTGCGGGATTAGTGTTGCCGGATTCGAAACCGAAGCCC
>N_7323
TCAGCGCGGACATCGGTTTGCACGGGTACGTTCGGGGTTCA
>N_7324
TAGGGTAGTCGGTATTAGATCCTCATCATCGTTAATTAGGG
>N_7325
ATTGACATAAAGTTATCCGGCGGTATCATCGGTGAATGAAG
>N_7326
TGAACCCCTTCGCATCTCAACGGACGGTAAGAATCTATCTT
>N_7327
GTGTTCTACGGAATGGGGCTCTATCTCCAAATAAGGGGTTA
>N_7328
CTACTGGATTACCACGATCACAATGGCAATTTGCACGTGTG
>N_7329
TTAGGACCATCTGTAATATTCGGCAGATGGCACTCCGACGG
>N_7330
CCAACTAGCGATTAGGGACTCCCTTGTCTGGTGACTCGGTG
>N_7331
TTAGCTATTGTTAAGTAGTTCGAATTGAACGAATATCGAGT
>N_7332
CACCTGTAGACTAGATTTTACGCCAAGGCGAATAACCTAAG
>N_7333
TACCAGGGTGGCTGAGAGGGCCAATCCCGTAAACAGAGCTG
>N_7334
TTCGATGAGAAGCGCCGCGACTCCCAGTACTGTGGTCCGCT
>N_7335
TGCATACGAGTGCGATATTACCAAAGGGCGAGGAGTCCTGT
>N_7336
GCGGGATGAATCCGTGGTTGCAGTTAGATCGTGCTATTGGG
>N_7337
TTACGGATAAAAAATTTTTCCCACAAGGCTCTGATCTCTAC
>N_7338
AAGTGGTTATAATCGAACTCCCTGAACACGAGGGGGACTAG
>N_7339
CTCACTTGTTATACTGGTGACCGAATGCCGAGGAGATATAT
>N_7340
GTCCAATGAATATCCTGAGACTTGTGAGCCGCTAATGGCCC
>N_7341
TTATCATCGTTAGATTGGCCCTTTGGAGCAAACGACAGGAG
>N_7342
TGTGTAAACTCCGCGCCCCGCCGTTCGCTAGCTGGATTAGT
>N_7343
TATTTTTAAGGACACGAGAGCTCACACACACTATAGCAACC
>N_7344
CGGGCCTAAAATATAATGAACTACTGTTCCGTAGATAGGCG
>N_7345
TCGCCAGTTTTTATCTATAACACAGCGTGGCTTTGAGGCGC
>N_7346
AACGACCTGGCAGGGAAGGCCTGTATTGGTGGACCGTACAA
>N_7347
CTAAACCTTTTTTTGCTTTGCTACGTTTACCTCAGAGATCA
>N_7348
AAGGGCGGAGTCCTGTAGCGCCCTGGCTTAACTTACAAATA
>N_7349
CCGGGACTAAGGGGGGAAGTCCATGCGAGGAGGTAAATCAT
>N_7350
ATTTGTTCATAGGTACTTCACGTTTATTTGGAGACCCTACG
>N_7351
AGCGAAAGCACAGCTTCCCTCAACCTCGTAGCCCTGGTTCA
>N_7352
CGACCCCGCTTAACTCTTTCCATTTCGTTTTTTAAAATTAA
>N_7353
GCATAGCGCGTGTGATGTTTCTTAGGAGCATTCCATGTGGA
>N_7354
GGTGCAGATAGGCTGTTTAGCTCACGTAACGGCCTAAGTCC
>N_7355
ACCAGGTAATGTTCCGCAAACCTTAACCTATTAGAACCCAG
>N_7356
CCGGAGTTGTAATGATTGTACCAATGGTTCTAGTGCGGAAG
>N_7357
CTTTACGTAATCCTACCGATCTCGGTTACGCGTTTTACTGG
>N_7358
CGTGGCGCAAGAACGATACCCCAATTAGTATAGTCTGCCCG
>N_7359
ATCATGGTTAGCTTATTCGCCTCCCATTGGGAGTTTTCCGG
>N_7360
GAGCCCGTCCACAGGATTAACCTCAACGAGCATTGCCCTTG
>N_7361
TCCACTGATTAGCTTGCCTGCTCTGAGCGAACACATAGGGG
>N_7362
TTATGTTCTACCGACACACTCTTTTCAATTAGGGCCTTAGC
>N_7363
TCCAGGGGAGCGTTTTTAAGCACGGTAAGTATCTGAGATAT
>N_7364
GTAGCTAAGGCAGAACACCACATAAGGGCATAAAGGAACTC
>N_7365
ACGGAGGCCGTCTGCTTCGTCCACGGTTTTGTAGTTGGGAA
>N_7366
TGCATTCGGAGGCTACAGGACAAAACAATAACGGAGTATAG
>N_7367
TATGATAATTCACCTTGGTACAGAGCTTGGTTAGACTATAT
>N_7368
TTAAGCGTTTTTGTCGGAACCCGACCTATCTTAGTAAAATC
>N_7369
CCCATTTTGGTGCCTGTATTCTGTATCAGATCCCGAGCTGG
>N_7370
TCCGAATGGCACATGAATCACAGACGCGAAATTACGGCGTT
>N_7371
GGAGGTTCCCTCCAAGCGGCCCGATCCAACGGAGTGTCTGC
>N_7372
CAATACACACTAAGTTTAAACTTATGGGACGCCCCCCCGTC
>N_7373
TGCCTTCGGTGAAGTGTGATCAGTAATAACGTGGCCCAGGA
>N_7374
AACGTACAAAGTATGTTAAACTAACTCACATCCCCTCAGGT
>N_7375
TAAATGGGAACAGGCAATTGCCACTGGGGGACACGCATAGA
>N_7376
CGCTAAATTCGCCTCGACAGCAGGAGAGGAAAAGCTGTTCG
>N_7377
CCCATCTCCAACAGAATTGACGCTGGGGCTAGTTGCCGAAT
>N_7378
ACGTGGCGTTCTTAAAAGGCCCTTTAAGTAATCAGAGGAGT
>N_7379
TCCACCGTCGCAAATTTGTACGGGTTCGCAGCAGGGTAGAA
>N_7380
GGCCAGCACTTCCGGGGGAGCAATCTATTGCTACATTAGAG
>N_7381
GGGTATATGGGCTTTACGAACCGACACTGTTGCCTGTGCGT
>N_7382
TAAATGAAAGGTATCGGCAACTGTCCGTTGATACGGATACA
>N_7383
TACACATATGAAGTACGTGGCAATTCTCCATGTGTCCCCCT
>N_7384
TAAAGTGCGGGCGGGACGCTCGAAAGGAGTAGGGGAGTCGA
>N_7385
CGTAGAATGTTACGCTTTACCAGTTTCAACGGGCCCCAGTC
>N_7386
TTTACAAGTCATTGGTCAGGCAGCAGATAAGATGCTATACT
>N_7387
ACTCAGGTACTTCCCTTCAACCACGCAAGGGATGTTTGCCC
>N_7388
TCACCAGGCGGATCGGGCCGCAATATCATTTCATAAATCTT
>N_7389
ACCGAACCGAGACCTATTAACAGACTTCGAGCCGCAAATCG
>N_7390
TAGAGAACAATTAGAGATGGCGGTAGACCGTTCTCGGTTGA
>N_7391
AGCTTATCACTTCCCTAGCGCGTAAGTATTAACCCGTACAA
>N_7392
GGGCGTGCAAGATGGTTACACCTTGGCGCCGTAAATCTATC
>N_7393
TAAACCTTTTTTTAGTAACCCCTGGCGACTCCCACAGACGC
>N_7394
TTGCAAGGACAGACTTAAAACCCATAGGTTAGGCGGTATAA
>N_7395
TACCCTCTTGTAGGATCGCACTGTATCGATATTCAAAACCT
>N_7396
GTTGGGACTGCGCTAAGGTTCAAAGACCGCTGCTGGGACAA
>N_7397
GTTGCCCCTGGATTAGGATTCTGTTACCACATCTGGAACGT
>N_7398
GAATTCGCGATGATAATATACCCGAGTTAGGGCAGCAGTCA
>N_7399
GCCTAACGTCTAGCGGACGTCGAAGATCGTTAATCCCCGGG
>N_7400
TGGTCGATATATGGGTAATGCCATCATGTTATCTCAAACTT
>N_7401
GCCCTACTAAGACCTAAAACCACGCTTGCGCGGCTCACGAG
>N_7402
CCACTCTGACTGAAGAGATACCAAGGTTCTTTCCCTCGAGA
>N_7403
AATAAGCTGGACGACCGCGTCGAAAAAAGTGGCGTCCCACG
>N_7404
TCCCACTTGTAGGTCCAAAACAACCCTCCCAGCTCTCAGGC
>N_7405
TACCATTCATAAACATATCCCCACGGCATTAAGTTATAAAC
>N_7406
GTCCTGCGGGACAAACGACCCATCGTAAGAGGGAACATCAA
>N_7407
GGATGTGGTACCTTACTTTACTGGATGGTTAGAGTCGATCA
>N_7408
GGATGTAAGGGCTCTACTATCACCATAGAGGGTGAGATTCG
>N_7409
TGTTCTTGGGGAGGCCTAACCAATTCAAAAATTTCCGTAAG
>N_7410
TTCAAATGTTTACTTCTTTACACTGAGACCAACCACGTCTG
>N_7411
GTTTGCTTCTCGCGTGTAGCCGGCAAATCATACGCCGTGTG
>N_7412
GCTTGCCGAATAACGAGGTACTCGGGCAAAAACCATATTCA
>N_7413
TTTTGGTGGGCGGATTCTTCCGGGAAACAGCACGATTGTGT
>N_7414
TGGAAGTTGGGAAAGAATCACGAGAGGCCTATCGCGATCGC
>N_7415
TCTAGTGGGCTGACCTTGGCCACCCCGCTCAGCACTTCCCC
>N_7416
TTTCCGATGTTTGAATGTATCGGGTTCTTGTGCTTGACTCA
>N_7417
CACCCCTGACTATGGCTCTCCAACATTCCCAAGTTATCTAC
>N_7418
GGGGGCCAAGACGACTTGTCCGACGTCCTAGGTACCTTTCA
>N_7419
TCGAGCGGTGTCGCACCCACCGTGCTTAAGATCCTGAAAGT
>N_7420
ATCAGGTTGCCGAGGATTGACATAGGGTATGGTGAAGCGTG
>N_7421
ATGTGAGTACTTCTGTGAAACCTTCACTTTCTCTTACAGGG
>N_7422
ACCTTGAGGGATTGCAATCCCATCTTCCTTTGGGGTTTTCG
>N_7423
GAAGGCCGCTGGCCGTCGGACAGATCTTACTCTAGAACCTG
>N_7424
GGGTGCCCTTCGCATTAAAACGTTCCCGCGTCAGAGCCTTT
>N_7425
CTACCGGCAACTGCTTTGAACCGGCGCACGTTTCCAAATTA
>N_7426
GGCGCCGTCCCGGGCGCTGACTATTTATCGACCTGCCCGGA
>N_7427
TACACGCATACAGTGTAAGGCGTACGAACGATACAACGTTC
>N_7428
CGGGTCATAAGACCCGCGCCCGACCGATTTTAGTCAGGGTC
>N_7429
GCTTTCGGTATGTAAGAATGCCTGACATCGAATACGTATTA
>N_7430
TTCCACCATTTGTGTTTCGCCAGGGGTCAACCACTGACGAA
>N_7431
ATGCAGGTTCGGCCAAAAAGCGGCGTGGTGGGCCGGAGTGT
>N_7432
ACACATGGATCCTCCTGTATCCTTCACTTAAATTTATGGGG
>N_7433
ACGGCTGGTTCCAACATCGACGTGGTTCCCGTGTCGCTGGT
>N_7434
GTGCTGTAGGGACAAATGAACTCGGGTCTTACCGATAGAAT
>N_7435
TTTAATGTGTAGTCGAGAAACAAATATTACCTAGAACGCAC
>N_7436
TAAACAACCACGTCGCGAATCACCGGCAACATTACCTACTT
>N_7437
TTCCCGGCTATTTCTAAAAACGGAGTATCTGGGCTGCAGTG
>N_7438
CCGCCCTTTGTTCGGTTACGCCTTTGTAGTAACCTAAACCG
>N_7439
ATACCGACATGCGGAGGATCCATGCGGATCAACCAGGGAGA
>N_7440
CAAAAGCAAAAGAGGGCAACCTTTTTACCACTGGGGATCTC
>N_7441
AATAGAGCCCTAAGACAACCCTATAACCAAACTGATTTTCT
>N_7442
CCATTCTTCATCGCCGATCGCTTTTACCGCCTCCAGTGTGG
>N_7443
TTCCTTAGCACATCGACAAACGAAGTACCAGTCTGTGGCAC
>N_7444
GTGATGAACTCGCGAATGACCCATATAAGACACCATTCCCA
>N_7445
AAATCGCCTGATGCGGGATACTTATATAGCTGAGACATGCG
>N_7446
ACCAAGAGTCCTACTCTATGCATTCTACATTAAGAGATCAG
>N_7447
TATCTCTGTCCCAAGCCATTCCCCCAAATACCCACGGCGCG
>N_7448
GCTTATAACCACACCCGAGCCAGTGCGGTTCATTCCCTGAA
>N_7449
CCCCCTTCTTCATTATTTTGCTTATAACCCCGAAAGCTTCC
>N_7450
CAAAGACAATCACGATTCTACACAAGAACAGTTCGCGCTTC
>N_7451
ACTCCCTCGCTTGGGGAGGTCCGTATCTTTTGAATTCCTCA
>N_7452
GATGCAAGAAATAAGTGTGCCTAGTGGGCATGGAGAACCTG
>N_7453
ATCTTTATTGAGACGATTAGCATAAAAAAATCCTTGACCCT
>N_7454
TATTTCGGCCTAGAATGTGACGCGTCTGAAAACATGAAGTA
>N_7455
AGGGAGTCCTTATTTCCACTCCGGCCCGGATCAGTCGAAGC
>N_7456
CTGGAACAATCCTTAGGGGCCCGACAGTCTGAGGGGACGGG
>N_7457
GCGCTAAAGGGTTAGCGTCGCAGCGGGTGGCTGCCTTCGAG
>N_7458
CTGAGCACACCCCCAACATTCCGATGCTTCAAAAGACTTCC
>N_7459
AACGTACTTCGATTCCACCCCATACGCAGGTCTAGATCAAG
>N_7460
TTGGGATAGAAGCGCTAGGGCAGTAATGCAAGACTAGTATA
>N_7461
CAGTAATTTCCGTTGTCGCACGGTGAAGCAAAAATTCCGGG
>N_7462
TTATGAATGGGTATTCCCTCCTGGATCGCTCAAGCCATATT
>N_7463
TGAAAATAATGGCATTCCGGCGTAGATAGCCTGTTGTCTGA
>N_7464
GGAGAAGCGTTCGTTTCTGTCGTACCTCCGAAGGAGAACTG
>N_7465
GGCTTTTTACATTAGTTCTACCTCTAGACCGCGGGTAGTTA
>N_7466
CCGACGACTGTGTATTACATCACGGGACTGTCATGGGTAAG
>N_7467
TGTAATTAAGCACGTATATTCAACCAGGGGTGATCATATAA
>N_7468
CTTAGACTTCCTCTAGTGTACTATTTTCTGCGAGCGACGGG
>N_7469
ACATGAACGATTTCGCCCTACGAGTAAGGGGTTCCGGCGCG
>N_7470
AGACCGCACTGCCGTTGAGACGGTCATGCCATGAAATACCC
>N_7471
TAAGCAGAGTAATTGAATATCTCGAAGAGAAATACTTACCG
>N_7472
GAACGAGTTAGGAAGTAGTCCAAGGTGGTGCTAGCACGGGT
>N_7473
AGTAGGAAATGCGCAAGACGCTGGAGAACTCTTCGGACCCC
>N_7474
ACTATCACATGCGCATGGGACGTTTCCCGCTCCTTCGTCTG
>N_7475
TTCAATCGTCTGGAATGTTTCGGAGAGATGACGTGGGGCTG
>N_7476
GCAAAAATTTAGTGAGCGGCCGTCTGACTTCAAACGCGGGA
>N_7477
TACTGTCTGTGACGGACAGTCGAGTAACCTAACCCCGAAAC
>N_7478
CGCAGTTTGAGTAGCGATTGCGTGACCATGCAAAGTTAAAC
>N_7479
GAGAGTGTTAATAGTTATGTCATCAAATGGGCGTCCCACAT
>N_7480
ACTAAAAATATCGGGAGGTGCACACACGGGGTAAAGAAGCG
>N_7481
TGGGATAGGCTCGCCTGGGCCTCGAGTGTAGCATCAGGGAG
>N_7482
GGGCCGTTCGATCATGAGGCCCAAATTTAGAGCCCTAACCC
>N_7483
GTCTCATGTTCAAGATTTGTCATAGTGGGCGGAGATACACA
>N_7484
TGACTCGTTTTTTGAACTGCCAATTCACGTACTGGTTGTAA
>N_7485
GTGTTTAGGCCAGCAGGATGCCGAGCCAGTCGACGGGGTTT
>N_7486
GCTTTCGGTGTTGGTATTTACGGACTCGGAGATTAGGTTAG
>N_7487
CGCCCCCTCAAGATTGTGTGCTATGTCTCGATTAAGCATGC
>N_7488
AACACCGATAAACAAATATACCCTCAACGATATAATGTGAG
>N_7489
GATCCATGGTTTCTTAAGAGCTTATGGGTTTCCTCGCTAGG
>N_7490
CAAGACTTGAAAGGGATCATCCGTCCCGTGGTTGTGCGGCT
>N_7491
CTGGCGGGGGTCTATGTCGCCGCCGCGGGAACTTCCCTTAA
>N_7492
AACTGGGAGCAATTTTATGACACTCTGGCGAGCATTCCGGT
>N_7493
GGGGTGCATTGTGAACCTGTCTTCTTGCGTCAATCCGGCCC
>N_7494
CTCCAATGGGTACTTCGGCCCGAGCAGAAGATAATTCCAGG
>N_7495
TTCTCCGGAGTAAGCCTACGCGGGCCCGGATGAATGGGAAA
>N_7496
GGGACAATCATGTGAGAAAGCCTCAGATACAAACCAACCCG
>N_7497
AAGGGAGTCTCCAAAACATGCAAGAAAAAGTCTATCCTATT
>N_7498
AGAAACTCTTATCAAACCAGCTAGGATGCTGCACCGTTGAA
>N_7499
CTGGATGTGCGCGGGTGGCGCCAGACGCCAGGTCGATCGTA
>N_7500
TCGGCAATTTCACACGGATACGCCCAGTGATAGCAGCCTAA
>N_7501
CGTGTGACCATCGGTAAAAACCCCATTTTGCGGCAGTTTAG
>N_7502
CCCTTACTCACGCCAATCAACCTGTCCAGTCCTGGGGGGGG
>N_7503
GCTAGAGCCCTTGATTATCGCACACAGCCTTGGGCGTGAAT
>N_7504
CACGCCGGCATTTAAAAATACCTCTGGGGACGTTATACGAG
>N_7505
ACCCCCACGCGATGATGATACATTGTGTATTTCAATGCTGG
>N_7506
TTCTTATTACTACCGCGCCGCGATGAAGAACAAGCATTGCT
>N_7507
CGGAGACCCTGTGTTTTTGTCAAGTGCAGTATATTTAGTCT
>N_7508
TATAAGGGTGCCATACAACGCGATTCACATTTCCAGATGTT
>N_7509
GGAGCAATGATGTTACGTCCCACTAGGGGCTCATATCGGAG
>N_7510
GAGTCTGATTCTGAATTATTCCATCGTAGGGGCCTTGAAGA
>N_7511
TAGAAGCATCTCCCTGCATGCATAGGCGCTAACGTCGGGTT
>N_7512
TACCCGCAATTATTCGACTTCTCCAGATTATTATATTGCGA
>N_7513
GCCAGCTCGGAAACATCCAGCACCTGGGACATTCTTACGTC
>N_7514
TACGCACATACCGACGTGAGCACGAGCATTCACTTCGCCAG
>N_7515
ATAGGGCTGAAGACCATTAACATGCTCTAGTCTTGGTCTCC
>N_7516
ATAAGACAGCGCCCGTGTAACAAAGCTCGTTCCCAATTTAT
>N_7517
CTCTATTTTTTCAAAGACAACATATTGGTGAAATGTGGTCT
>N_7518
AGTGCAGGGAAGTTTATAGACTCGGGCGATCTGGTGGAAAA
>N_7519
GCGAGTACCACCCAAAGCCGCGAACACCGAGATGATTGTAT
>N_7520
GGCCAAATTGATGTCATTGCCGCCCTGCATCTAGTTATAAC
>N_7521
CATATCACGTTGAAACGCGCCTGGGCCTGCTTTATCTCGCA
>N_7522
GTGATTTAGGCGCGCTTTTTCCCCGACGGTTGCGGGACACT
>N_7523
CCGCGACTAAACCTCGGAATCTCCTAGTGACATCGTGTTCC
>N_7524
GCGCTGAATAAACGATAGCTCCGCCTGGCGCGGAACACGGG
>N_7525
ATTGTATCTACGATTAGGGCCTCGAAGCCGTAAATGGAAGG
>N_7526
GCCGCGTCGACCCCCAGGTTCGGGTTAATTACAGACCTTGG
>N_7527
ATTAGAGCTGGTCACTATTGCTCCCTTTGACACAAGCGGGA
>N_7528
TGATACGGGTCATGTCCACGCGGTCCGTCCATTATCATACA
>N_7529
TGCGTGGGTAAAGAAAGTGTCAAGAGGGTTGTTGACACCCC
>N_7530
CGAGATTCTTTCCTTATAAGCGAGAGTCTTGTGAGGCATTT
>N_7531
GGGCAGGAGGGATGCCCACTCCTATGCTTTATGGTGTAGCT
>N_7532
CCCTTTTCACCTCGATGGTGCCGAGTGAGTCAAAGGAATGG
>N_7533
GTTTGTGTCCGTCCAGTTGGCTACACACAATTGACCGATAG
>N_7534
CCCTACCTTACCAAGGGGCCCCCTAAGTTAATACCAAAACC
>N_7535
CATGCCCTACCGACGGGTAACAACACCATGTTTGAAACTGT
>N_7536
TAGTCTGCGCTCTTCGGCCACGATTTGATTAAACGTTGATC
>N_7537
ATTGGTTACTGGTGTGCTAGCTCGGCTGATCTCGCAAACCA
>N_7538
TTGTAATCCATCATAAGAACCAGACGTTGAGATTCACGTCA
>N_7539
ATTCACATCGGGGTTGTGTGCGTGCAGGCACAGGCTGGTTA
>N_7540
GCTATCATCTCAAAGTCGTGCAGTCACTGCGCACCTAGCAA
>N_7541
ACCGGGGAACGTCTTTGGAGCAAAATAAATCATGGAGCCAT
>N_7542
AGGTACTTACCCAAACGTAACAAGTCTTTAGCATTAGAAAG
>N_7543
TGGTTTTAAATTAATTCAGCCCTCAAAGTTACCGTGGTCTC
>N_7544
GGAAGGCGCGACGTTGAATGCTATGAAGTCCGAACAGAAAT
>N_7545
TCCCTTCTAACTAACGGTCACCATAGAGTGTGAATTCTGTC
>N_7546
AGTGACACCAGGGTTTACTACTGTGAGAATTTCTTAGTGAA
>N_7547
CTCCCCGGCACTTATTTGCCCTATGAGTCTGTCAACCACAA
>N_7548
TTCCAGAAGATGATCTTAAACGCTTTGCGTCAGCTGCATGC
>N_7549
CCGAGGATTGGATATCAAAACTTGAAACCGATTATGCGATA
>N_7550
AGTCGTGTAGCCAACCCACACCCCCCCCTGCGGGGCACTTG
>N_7551
ACGTTAGCAAAGGAGCCGTTCAAAGGCTCGGAGTCCGGGGA
>N_7552
CTTAGAGAGCTGCCGCAACGCGATTTGGTAATTCTACGTGT
>N_7553
GCTCATTAGGACCTGATTCGCAACAGTGTGCGTACTCGCAC
>N_7554
GTCCGGAAAGACAGAAGGTACCCAAAAAGGTTGAGGATGAC
>N_7555
ATAAGGTTTTGGTCCCGTCACCGTGCGAACATGTACGCACA
>N_7556
ATGGGAAATAGTCCTCCGTTCCTATGGGACGAACGCGCCGC
>N_7557
CTACATTCGGCGGGCACGGTCATGGGTTATGGGTATAAATG
>N_7558
TTGGCTAGTTAGCCTCCGCACGTTTCCCGTAGCTTAGTCTC
>N_7559
TCGTCTTGTTGGTCCTTAATCTGGCGGGGACCACATTTTCA
>N_7560
CCGCTTGCTAGGTCCCATATCCTGGCGATAGGCACCGGAAA
>N_7561
CTGTGCGTGAACGCTTGTATCTATAACGTCGTTGTGATTCA
>N_7562
TTAAAGCACGCAGTCGGTCACGCCCACGCCTCGGACAATAG
>N_7563
TTATCGAACAGACCAAGTGGCCACGCACTGCGAGCTGCCGG
>N_7564
AATGGACTTAATCCGAGTACCACTTCGGGCGTTCCACATTT
>N_7565
AAGAGGGGGCCGAGTCGTTCCGATGGGCACCATAAAACTTC
>N_7566
ATAGGTACCGCAATAGAGTACATGGGAGTCTACAACACGGT
>N_7567
AAGGAACCGCGTATAATGAACACTTTGGGTCGGTTATAAGG
>N_7568
CAGCCCCAATCGCGCTAAAACCTTAGACTGAGACCGAAGAA
>N_7569
GAAAGTCACATCATAGCCTTCGGTAGTTCTTACAGGGTCGG
>N_7570
AGTATATAGATAACCCTGCCCCAAGAACGTTGTCCTGAAGT
>N_7571
GACCAGAAGAGGACCTTGGACTCATTTGTTTTATAATCCCA
>N_7572
GGGGATAGCCCGAAAATGGACATGGGGGGATTCTCCGTTGT
>N_7573
TTTAGCACCATTCATGCTGACGTTCTAGAAAGGTATGGTGT
>N_7574
TCTCGAAGGCCCCTCTAAGGCGCCCGATGGCTCTGCCCCCC
>N_7575
CACGCAGGGGGGGGAGATGTCGGATCCGCAGATAGGCAGGA
>N_7576
CGATCGGTATGATTTGCATTCTCGAAGGGATGAACGTGGCG
>N_7577
GAAGTGAAGAACCTCTATTACGGCTACCTCACATCGCACTG
>N_7578
AAGCGTGGGCTGGGCGTACCCACCTGATTCCGCCTTACTTA
>N_7579
ACTCGGGTCTCTATGTGTTCCCCTTATCCGCCCTAACAGCA
>N_7580
GGCACTGCTGCAACTGCTATCCTCCTTTTACAGGTGCACTG
>N_7581
CGCGTGCCCAGTGACAAAGCCCGGGGACTGGTTTTAGGGTG
>N_7582
GGGATCTGGGGATTAATTCGCTAAGGACCTACTCTCTAACT
>N_7583
ATAATAGGTCGCTGATCGTTCGGAGAGTACTGCACAGTTGC
>N_7584
ACTTTACGAACTTCTCGTTCCAGCTCCATGCGGTGGGCAGA
>N_7585
TGGCCAGTGGGGTGGTTTGGCCTCCTGGTGTTCAGACTTAT
>N_7586
TTATGTGCTTCTGCGCCGACCGTCTCCTCGACTACAGCCCT
>N_7587
TGGGACGGCAATAAAATAGCCGGGAGGATGGGTGCTTATGA
>N_7588
ATATTCAATCGACAGATACCCAAAGGAGTTAATGCCGGTAT
>N_7589
ACGCGCACGAAAGGCCACCTCTTTAAGGCGCATATTTCCAG
>N_7590
TACAACTGAGGACGAGGCGGCGGAGTTAATTTTCACCAGCA
>N_7591
GCTTGGGGACGACAAGTATTCGACTCTTAAGATGGAGCAGT
>N_7592
AGGCAAGGGACCGGAGCACTCGGTTCGGGTCAGTTATAGGG
>N_7593
TTGAGTTCTGAGGGGGAGGTCAGGACAGGGGTGAGATATGT
>N_7594
AACCCAGTTAACGGTGCATCCCATCTGGGCATCCTAAACAA
>N_7595
ACCATCGGGCTTTCTAAAACCGATTGTGAGGGGGGGACTGG
>N_7596
TGATACCTTAAGTGTACCATCGGGCCACGTTGAGGAAATAC
>N_7597
AAGCCAAACACCTGTCTACACTTTTTTAAGCGCTGATAGAT
>N_7598
GTAAAACAGCCGCCTGGGATCACAACAAGTAGGGCATGAGA
>N_7599
GGCCATTCACGTATGCAACTCGTATTGTGCGCGCGCTATGC
>N_7600
GCTTGGTCCAGGACGTATCTCGGGAAGATGTTATAAAACTA
>N_7601
TATGAACGCCTCGTTGTATGCGCGCCCTTCTAAGGATCACC
>N_7602
TTGTTTATAAGGAACTACCCCACTTAGGGATGAGAAGTTTG
>N_7603
AATCTTGGGAACCGCGGCTGCTCCCTTGGTGTTGTGTCACC
>N_7604
CTTATAGGACCCAGACTAAGCCGACCCAAATGTGCGTTCAG
>N_7605
GCCAACTCTCCCTAAAGCGTCTGCAACAATCCATTACAGGT
>N_7606
CCCAAATACATGGATCAGTCCAGGGGCCTGCTGGTGAACGC
>N_7607
TAGATTTCGCGTATGCGTTACTCACGAATCCTAGCGAAGAT
>N_7608
TAATGTAAGCCCAACCGCTTCCTTAGTCATTAGCTCGGTTT
>N_7609
TCTGAAAAACGGGGTAAGTCCTCGAATATAGCGTCGGGGGC
>N_7610
AGACTCAAACCCTAGTGCGCCTCACATCTGGGGTGGGGAGC
>N_7611
CATTTCCCATGCCGATGGACCAAAAATTATTGCGCTACACT
>N_7612
GTACGATGAGAGTGATCAGCCTGGAACAATCTCCGTCCACA
>N_7613
TAATTGCGTAATCGAGGTAACTCGATTTGTTCCGTCTCTTC
>N_7614
GTTTAGTTTTTGATCTAGTCCTGATCCCACCAGCTAATTAT
>N_7615
CCGGCGTGTAAACTCCGGGGCCTAACGTGACTTGTCAAAGC
>N_7616
AATGACGGTCCCTGCCGTCCCTCCCCTCAAGGTGGTTTGAG
>N_7617
ATACCAGGGCACATTCCTGGCTTTTTTCCAAATGCCACCAG
>N_7618
GCCACCAGTGAGAATTAGTACCCATGTTATCTTGCCACTCG
>N_7619
ACCTTATTGTCTGCTCAGAACGTAAGTGGACAAGGTCTGCA
>N_7620
GTGGCAATCAGCGTGCAAAGCAGTCACAATCCCAAAAAATT
>N_7621
TATCGAGAAATTTACTTTGACGAGGATTATGTGACACGGCT
>N_7622
TTAGCGCGTTAGGTTCACTACGGAAAAAATGCTTTGTAACA
>N_7623
GAAACTATGCTGTGGGACGTCCACTTTTACCTTAACGTACA
>N_7624
GATGACTAAGGTGTGACACTCCCATCGAATTGCGCTTAAAG
>N_7625
ACCCACCCTCAGAGCGTCGTCAACATCACTACGAGCTGGTT
>N_7626
AATCTAGTACACCCTTATACCCCCATCACTCAATTAGAACA
>N_7627
ATCGGTTAATAAGTTCGTACCAACTGTATTTTGGAAATGCT
>N_7628
GGGTTGATGCTTAATAGGCTCCGGAGTTGTCTATCCTACTT
>N_7629
CACCGTGGCAACATAGTCTGCCGAGGGGATGGATATTCAGG
>N_7630
CCAATCGGGGATTGACTTAGCGAGGCTCATGTACACGAAGG
>N_7631
CAGACCTTCTGTTCATTTAACCTAACCTTACCGACCATAAA
>N_7632
CAGTAAATCCAGCGTAGCGCCTCGGGGAATAAGTCCGGCTA
>N_7633
ATATGGTTGGTGGAAAGTGCCTTTGGGCGCGCGTTGCAACC
>N_7634
GCGCGCTTTTGTAGAGACGACATTGGCGCAGTTCCAGCTAG
>N_7635
AACCGGCGATAGGAATAAGCCGGAACTACCTGAACTGTAGT
>N_7636
CCCATGTTTGCGGTAAAACCCGTGCGAGAATCGTTTGTAGG
>N_7637
AAAAAGACCGGGTTTATACCCAGATGGGCCCAGATTCCGCA
>N_7638
CGAGCTGAGTTCATAAAAGCCATCCAGAGGATGAGACGCTA
>N_7639
CACAGGGCTCTAATTGTGTCCAACGAGAAAATGCCCCGCGT
>N_7640
CCCCACAACTGGCAGCGACTCGAAATGCAAGGCGGAGCAAA
>N_7641
TCATACGTGTTGCAATCGCACGCACTTTTCCGCCGGCGGAC
>N_7642
GAAAATCGCTTTGGTGTTACCGGACAATTTAATAGCTGTTT
>N_7643
ATAACTCAGAACACCTAGATCTCCTCTCCGCCGTGGCGCTT
>N_7644
TTCGCCGATTTTCCCTTCAACGGGACGGGCCTAACCAACTT
>N_7645
GATTTCAGTGCTAAAGGTGCCTGATACGATCCATTCCCTCT
>N_7646
GGTACGGTACAACGTATCATCCTTGCGCCTCCAAATCGGGG
>N_7647
ACTTCATACTGCATCCCGTCCGCTGACTGGAAATAATCTAC
>N_7648
GAGTTCGTGCTTGTAAGCAACTGAAGCGCCTTATAAATTGT
>N_7649
AGTGGAGAACCGCTAGCTCACTTTTTACCCCCAGTGACATG
>N_7650
TGGGGTGTGTCTTTGTCCACCAGTCTTTACGTCCGAACCGT
>N_7651
ACCCTAGTCATTATGTCTGACGGAGGTTCATGCGCCGGTAC
>N_7652
AAATTCGCTATATACTATCCCCGACGCCTGCCACACCTCTT
>N_7653
GCTGGAGGAGCCCTTATTATCCCAGGTGTGCGGGATGTGCG
>N_7654
ATTGGAAAAGCGTAGGAGGTCGGCGCAGTTACGAGTGGGAT
>N_7655
CATTACCCTCGAAGATTGGGCGTTAGACCCTCGCCCTTAGG
>N_7656
CGCCTATAGTATGCTTTGGGCGGTCTCGCGAGGACGTTGAA
>N_7657
TGGTGCAGTACAAGTGGAGTCCAAGTCGGGCTCAACATCTG
>N_7658
AGATGCAAGTTTTAATTCGGCCAGCCAAAAACGCGATTGAG
>N_7659
TCAAAATCGGGCACTCTCAACCACCGACTTTTTCAAGCTAG
>N_7660
TTTATCCACCCACTCGAAGCCGGCCTACAAACACGTAGATT
>N_7661
GATACTCAGTCTGACCACATCCCGAACTTCATTGTACACTG
>N_7662
AGTGAATATGATCCGCTTGCCACACACCAGAACCCCATTGA
>N_7663
CCCAAGGCGAGGCGACGCACCCTCCTGGTAAAAAAACTGAG
>N_7664
ATTTGGCATTTGCCGGGAATCTTTGTCCCCCTGTCATCCCT
>N_7665
TTGTAATAATAGAAAGGGGGCTGAATTGAGGACCCTATTGC
>N_7666
GGAATTTTAGATGTTTTGGGCAATGTCGGGGGTCTGGGTTA
>N_7667
TTTTGACTAATATACAGGTTCCAGATACTCGCGCGCTGCCT
>N_7668
TCAAGTCGCTCTAAAATTTCCAACCTTAACCTCAGCCCGTG
>N_7669
GTATATTGACATTACAAACCCACGACAGTGTATTGGGGTGT
>N_7670
ATCCTGGTACATTTAACTGTCCTTCTCATGCAAAATTGTGG
>N_7671
ACACAAAATATAGGTACTCCCTCAACCGATAGAGTCTGGAC
>N_7672
CGTCCCCACTAGCGAATGTCCGGTACGGGATGTGACTCTTG
>N_7673
CCTTACCCTTGTATAGGTAGCTGTATAATAAACCCAAAATG
>N_7674
TGGAGGGCTTACAACGTATTCGCTGGGTGCACACATCCAAT
>N_7675
GGATAAGATTCCCTGGATTCCTGGTGCAATGATATGGAGGA
>N_7676
AACAAGGTTCGACAGAATGCCTAAAGGAAATTCTAAAGCCC
>N_7677
ATTTGGGTTTGCGGGAGTCCCGGGAGGTTCCCTCTTCGTAC
>N_7678
TCTTGCCGGGTTCCTGGCGGCGGAATACCGAAGCGGGGCGA
>N_7679
CACGGCACGAGCCATCCAGACCTGTGTGGCTTTGAGCCTGT
>N_7680
CTTTGACGCGTTCCCTACTACTGGAGGACAGCGGTCGGAGT
>N_7681
TGTGAACATTTAAAAATTCGCACGAACTATCGGAGTTCATG
>N_7682
GAGGGCTTTGTGGAGTAGTTCTATTTATATCCGAACACCCA
>N_7683
TAGGGACCCGCGCGGACTGGCAAAATTAATCTAGGATCTCG
>N_7684
ACCCCAACAGATGACCAAGTCAGGATTGTCCCACTGGGGCT
>N_7685
TGACGACGAAGAGGTTCTTTCCGAGTCGACAAGTGCAATGG
>N_7686
TGATCTAGAAGAGCCTGGGACTTATTTCTAGCAATGCCCGG
>N_7687
AGGGTGACATCGAAAGGATCCGATAAGTGACCCTGTCGAAA
>N_7688
AGCGTGGCTAGTAAACGTTTCTCCGTGGAACCTGGTCATAA
>N_7689
CCTTCGAATATCTCAAGCACCCATATCCTTCTCGTGCGGGT
>N_7690
AAGCAAGGACACCAGTCTAGCTTCCTATGATGGTCAAAGAC
>N_7691
GGTAGCCGTTACCCGCTGTGCCCAGTCGTGTAGATGGGGCG
>N_7692
TTCGATGTGGGGTCAAATAACCAGACCGGCTTCAACAAGCG
>N_7693
TCCGCGAAGAATGCGTAGAGCATGCCCCACAATCTCACGTT
>N_7694
GTAGCCGATGTGATAATGATCGCATGCACACCAACCTACTT
>N_7695
GTGTCCCCCTCTACCTACGACGGCGAGAAATCCTTTGTGGG
>N_7696
AACTATGAGTATTGGATAACCCTATCCTGGGATAGGGCAGC
>N_7697
TCCTGGCACTTAAGAACAGCCAACCGCTACCAAATAATTAA
>N_7698
CATACGCAGGGCTAGCAGCGCGCTGGCCTTCGGAGGTAATT
>N_7699
GTGTAACAACCACGTCGGTCCGTAAACTTAAAATGCAGGGT
>N_7700
TAGTTGTGCCCCAACGAATGCAGGGTAAGCATACCTTTGAA
>N_7701
TTTACCGAAGAAGGGGATATCCACATAATTTTATGTCTATC
>N_7702
CGCGATTGAGTTTTTAGGGGCAGAGAGCCATATCCACTCCA
>N_7703
ACACGCTTCGAGCGCATGATCTGTCCAGAAGGCTCCTATTT
>N_7704
CCCGTGTCCATACGTGACTTCTTCCATGTGCAGTGGTTAGG
>N_7705
GAGGAAATCTAGCGTATATTCCAATGTAGCGCCTAGCTTGC
>N_7706
AAGCCGCGCAGCGTATGACTCGGAAAGAACATTAGGGTAGA
>N_7707
CCTAGGAGCAGGACCGTTAACAGGTAAAGTCGATCGCATAT
>N_7708
GCCCCACCAATTATCAGTCGCGTAAGGTTTCCTCCGTTACA
>N_7709
GGCCACACATTTGCCGGTGACGGCCTAAGGTTGACAGCTAG
>N_7710
AGGCCGCCAATTCCATGGCCCGGTACAGCGCCTGTGGTTGG
>N_7711
GAAGATAAAAGTGAGCAGCCCTGGACGTATATAGCAATCTA
>N_7712
TACACAATCACGTGTGTGCCCCAAATGAAAAGCCGTTTTTA
>N_7713
ACACACCATCCTTTACCACTCTGTCCCCTCTCCTGGTAGAG
>N_7714
TAGCTCAATTTCGCGCCTCTCGCGAATGCCACCCCTGCCGG
>N_7715
GTCACAGTCGAGATCACTGACTAGAATCTCCCGAAAGGTAT
>N_7716
TGATTTCAGGAGTACTCTATCCGGAATAGAAGGCGGGCTTC
>N_7717
TGGGGTCCTGAAGTGCGGTTCGGAACTGACGTGTTTCAGTG
>N_7718
CAGAATGCCACCACCTTATTCTCCCATCTAACAGAGTGCCG
>N_7719
TGTGCCCTCAGTTTAGTAAACAAACTCTTAACGTTAGTACG
>N_7720
ACAACCCACTAAGACACTATCGCAGCTTCCACTCGAAGTGG
>N_7721
CCAGCGTGATTGGCAATTTTCTAATGAGAACCTACCCGACG
>N_7722
GTCACTATAAAAAGTGTTGTCTAAACGCAACGCTAAGAGTT
>N_7723
TTGCGACACGTTGCGGTCCCCTCAATTTTTGGGCTGCGGGG
>N_7724
GCTCCGCCTAACTGGATTGGCTTTAGCTAGCCTCTAGTGAA
>N_7725
TCCTCTCACGGCGGCTAAGCCGGGGGCATGGCGCCCCTTTA
>N_7726
AGTGCTAACTTTGACGAAGACACCGGTCGCAGGAAAATTAT
>N_7727
CGATACTAACCGGCCATACTCCGCTTATGGGATGCCACGAT
>N_7728
ACGCTTCTCCGGTAACTCTGCAGGGGCAGAGCGCCGATGTT
>N_7729
TGATTTCTTGATCCCCCAGACGACAGCAGATAACTACCACG
>N_7730
GGGGGGGAATTACCTACCTACTAATAACTTTAGAATTTCTT
>N_7731
TAGCAAAGGGCTGCGATATTCATACTGTTCCGCCCCCGTCT
>N_7732
CGAGTGTTTGAACCCCTCCGCTCCCACGCGCCGCTAATGAA
>N_7733
GGAAGATGCTACACAATCAACAGGCCTCGCTCGGTTATGGT
>N_7734
GACGCTCCAGAGTGCCTGCTCGCCCTGCAATTTGCGTTAGA
>N_7735
CAACCATCATAGGAGTGTGCCTGCTTCTCCGTTTTACGTGA
>N_7736
TACACTGGGCTCAGACGATTCTTTAGCTGGTCTAGGTTCCC
>N_7737
AGGGCGAGGGATCTCCCGTACGGGGCCCTGTTTCTCGTCAC
>N_7738
GGTTACTTAAATAATTAGCCCCATGACGTTAGTGCGATTTA
>N_7739
GAGATAAATTCACTCGTTAGCCTCTTTATTTAAGAAGTCCA
>N_7740
AGCCGCCTGTTGAAACTTACCTTGTCGATGTCGCCATAGCA
>N_7741
AACGGGTCCCTAATACAGGGCCCAAGAACCATATTCATCAA
>N_7742
AGGCCAGCGTTATGACGAGACAGAAGTGTTGCGACCATTGT
>N_7743
TTCTTAAATTCCCGCAGGTTCGAAATCATACAAGGTGCTCA
>N_7744
TCGGAGCATAGCCCGGTTGGCTTTCTAGGGCTCATTGGGGA
>N_7745
ATGTGTGAGGACTGGAACTGCCGCCCTAGAATTAGAACCGT
>N_7746
GACATGCCTGATCTTGACTCCACGCTAAAGGATTACAGGAA
>N_7747
GGCTCTCTCCTAGATTCTTCCGACACTGGCCCGAATGATAG
>N_7748
GAAAACCGGGCTGTGTTGGTCAAGCTCCAAAAAATTGAATC
>N_7749
CGTCCTTGCTTGGGGGTCGACATATGACAGAATCCTCGGAT
>N_7750
TGGCGGCGGATGATGAGGGGCGGGCGGGTATTTTTGCGACC
>N_7751
GTAGGTTCCCAAGATGTAACCATAGCAAATTCGGCGGACCC
>N_7752
GCCCCGCGGACGGGATCTTGCGTTTGGCTGGGGGGTGCTGG
>N_7753
AATAAGTGCAAGGACCCTGCCCTCAAAATACTTAGCCCTCA
>N_7754
GCGACTTTTGTACAATTCGTCAATCCGAAATAACCCATTTT
>N_7755
GCCGGTACATAGGAGCACCCCCACGCGCCGAATGTGTGGAA
>N_7756
TTACTTTGCGGGTCAGACACCCCCCTTCCGGGCGAGGGAGA
>N_7757
GAGTGCCGTTTGGGAACCTACCGGGCGACAGGCTTCTGACA
>N_7758
GATCCTTCACGTAATGGTGTCTCGGAGGTAGGTTTTTTTCC
>N_7759
GAAGATCGGAGTTGCAGTGTCTCCCGACGGTGTATTCCGCG
>N_7760
CCGCATGATGTAGCCTCAGGCGGTTGTTTTTACCTGTTACC
>N_7761
TATTCCCTGCCCCGGATATCCCTAATAGAGTTATCTTTGGG
>N_7762
GGGTTAACCAAGCGTTCGCGCTGGATTTTCGCTCTTCGCGG
>N_7763
GGACTTGCCAGCCAAATATCCCCCCCCAGTAGATTACTCAC
>N_7764
CGGGGGAGGAGAAGGAAGAGCTGATGGGCGCGGATAATTGT
>N_7765
ATAAAGCGCTGGGTGGCACTCCATTCGTATATATGGTGGCT
>N_7766
CCTGGCTCATCCCTTGCCGACCGACTCCTATATGGCCGAAA
>N_7767
GTTATGCGCAGAGTCTATCGCAGTATGTCTGTCTGAACCCG
>N_7768
GCAGTATTAAAGAGACTGCTCTGGGTCTTATGAATAAATGT
>N_7769
CATGCGGCCGATCACCAGGCCGGAGGATGTGAGATGGTACA
>N_7770
ATCTAATTACAGACCTGGGACGTGTCCGCGCCAAAATCGTC
>N_7771
TCACTCCCCTGTATCCGAAACGATCAACTTCGTCGCCAAGT
>N_7772
AGATACTTGTACTGTATTAGCCAAGACCTGTTCCACCACCT
>N_7773
TACAGTCCTACTGTGTTAGCCTATTCCCCTTTGGCCAAAAA
>N_7774
TCGGATTTTAGTGTCCATGCCGGCGTCTGCAACAATATGTC
>N_7775
TATAATGGTAATTTCTTTTGCGCTTAAGGTTAATACGGTTG
>N_7776
ATGCATAGGGCGGTGGCAAGCATACGGGCCGCTATATGGTG
>N_7777
CCAATGCTTAGGCCTCCGGGCCCGGCCGAATTGTTCGCTAA
>N_7778
CGTTGTAACTACTGCCGTCCCTCTCTGTGCAAAGTCCATCG
>N_7779
AAACGGAACCACCTCTGGATCCAAGGCCTAGAGCCTAGAAC
>N_7780
TTAGCCGACCGTAAACATGGCCAGATATCCCAGTCAATATT
>N_7781
ATGTACGCAGCATGCATAGACAGTTGTCGGGGTTGGAGCCC
>N_7782
AGCAATGGAGCTTTAGGATGCGCACTACCGACTTGAACGCA
>N_7783
AAGGCATAGATATTTCATTGCGCCATGAAGGTCCAGGTATA
>N_7784
CCTTGAACACTAAGGACTCCCTGTCGCGATGGCCAAGAGGC
>N_7785
CCATCCATTAGTACAAGCAGCGTGGAATCCAAGGTGGGTTA
>N_7786
CGCATTGATATGTAAGTGCGCGTTATTACGAGAGCTGGCCA
>N_7787
TTCGAGATGTGAATTATGTTCTTGGCGGCAGCCGAGGGCAA
>N_7788
GGGCTCCTGTTTGTTATTCTCTCGTATTTGTTTATAACTAC
>N_7789
CTGAACTCAAGTCTGATGGGCTAGGAGGACGGTCTCTCCTT
>N_7790
ACAGCAAATTCCACGTAACCCGGCTGCTTTGGGTTAGTTTT
>N_7791
TCCCATCGATTACGTTGTAACCACGCTCCTGGGAAGATGTT
>N_7792
AGACAGCCATCTTGCGATGGCTGAACGCCCCTCGATCGTTG
>N_7793
GCCTGTCAAGGCCTACGAATCGACAGTCTCCGGTTATTATA
>N_7794
GACTTGAACGCGCGAGATGTCAAAGTAGGCTATCGCAAAGG
>N_7795
GACAGAGTCAAGCACGGTGACATTGGGTCGTCGGCAGATCC
>N_7796
CACAATATCCCTGTAGGGAGCTAGCGGCCGTTGCTAGAATT
>N_7797
TACTAGGCTTGTTAAGAGCACCCGGGCTGGGCCGAATGGTT
>N_7798
AATGTACACTCCGCAACCCGCACGACTCCATGCAAGTTAGG
>N_7799
AACCGGATCTTTGGCACTTGCTTAAATGGGGAGTCTAGTAC
>N_7800
AGAGTCAGAAGCAACCCAAGCTCATCACCCTCATAAAATTC
>N_7801
TCTGATAACTCGCCCCCTTGCGCTATCATCAACGCTCCAGG
>N_7802
GGCGTTTCGACCTTTGACATCGAGGACAGGCTCTTGCCGTA
>N_7803
TTGATGCTCGAGATGGGTCACCGTGATTGGGGAGAACTCCG
>N_7804
CCCATCCGAATAACGAGGTCCCTGACTATACTCGGTTTGGG
>N_7805
TATCGAAGGGGAATACCACACTTCCGAATGTATTAAACGGT
>N_7806
CAAGGAGTACGGAGGTCTCACGGGATTATCCTTTTTTAGGT
>N_7807
GACGATATGGATACACAAATCTGCCTCAGGGCATTTAGATG
>N_7808
CAATTTCTCGGTCTGCCCAGCGAGAAATTCATAAATAATTC
>N_7809
AACACTAGACCGTGGAATAACCTTAATCTAATGGGAATAAT
>N_7810
ACTTCGTCCGACCAATTAGGCTTAAGAAGCTTCAAGTTACA
>N_7811
GCATCCTTATGGAAGGCAGACTTCGGCGGACCTGGCGGGGG
>N_7812
ATCTATCGGAAGTAGCTCGTCAAGGACAGTGGATTCTCAAG
>N_7813
CCCCCCCTAGTTAGTAAGCCCGTCTTACGGTAAGAAGGGTT
>N_7814
GTGTACATCCTAACAGAGTACTTTCGTGGAATCCGTATAGA
>N_7815
TGTAAAGATTCCCCAGTTTGCGTGTGCCGAACTGGAGTACG
>N_7816
GAGGGAGTTAAGGAATGGGACGATAAACGCGGACACACAAG
>N_7817
GAGGTTGACCCGGCGGGTTACAACCCACATGACGGATTGGC
>N_7818
AAGTTGTCCCGTTCTCTCAACTTGATGAAAATATATCTACA
>N_7819
ACGCACTGCCCTTATAAATCCTGGGGAAGTCCTTGACAGAC
>N_7820
ATCTGTTTGCCAACGGGAAACGTGTATTTATGATTGGGCCT
>N_7821
ACAGCGGTCGTATCAAGAATCGTACCTCGCCGCTCAAGAGC
>N_7822
TCCATCCTTGTTGGCGCAAGCCTGAGTTAAAGCCCGTGAAC
>N_7823
TTTCAGGTTAAGGATTGAGCCGACCGATACGCTGGGAAGTA
>N_7824
TGAGAAACGTAGTGGATTCCCGGAGCAATGTGTCCGGCACC
>N_7825
TGTTGGTAACGGTTAACACACTGTGAACTCTACTGTCGACA
>N_7826
CTATTGTGCACGGGCGAGCGCTAGGGGCCCCAAAACATTAT
>N_7827
TAGGCAGAATCCATATGAGGCTTTGGAATGTATGGAGAAAC
>N_7828
AAAAGTCTAGGGGAGCTAAGCTTGCCGCCTATAGGGTGCCT
>N_7829
GAAATCTTAAACAATATTACCGACGCGGCGAGAGCACCACG
>N_7830
GGGAAGCGCGTCATTTTGTGCCAGAAGTTTATAGCCGTGTA
>N_7831
AATTAAATTCATAACGCTAACGACCCCGAACGCGTGATTGT
>N_7832
ACATGCTCTCACCATTTAGACGGTAACTTGTGCTGCCCACA
>N_7833
GACTATAACAGCAATGCGAGCGTAACGTGCATCCCCTCAAA
>N_7834
TTAACATAATTCGTGCGATTCAGAGTGTAACCTTTTCTCTA
>N_7835
CATAATTTTAACAACGTTCACTCCCACAGACATCCCCAGAC
>N_7836
TGTGGAGGCAGTGTCTCCGCCATGATAAACGGAGAGGGGGC
>N_7837
ATAGAGGGGAAGAAATGCAGCGGAACTTTTGCAGTGGTCCT
>N_7838
GCTCACTGATTTGACGGGTCCTTTTAGAATTTTAGTATAAA
>N_7839
AAAGGGCGGAACGGATCGGGCGAGCCACGGCAGGAGTATTG
>N_7840
TAACAATATATCCAACAGACCCTAAGGAGCTTCCGGTATTG
>N_7841
TATGAGAAAAATGGAAGATGCTTCCTAGGCTCTACGTTACG
>N_7842
TCCTAGACCCACATCATTTGCTGGAGGAATGTGATCCACCG
>N_7843
AAGAATGATGTAAACGAAGACCAGTAAGATATCTGAGTACG
>N_7844
TTCTGTGTATATGCTAGCAGCCCAGGAACCGCGAGCTAAAG
>N_7845
AATGCAGTCCTTTAATTTAACGTTCAATACAAACAAGCTTT
>N_7846
TGGACCGAGAGTCAACATGGCTTACACAGTCTCGGGGTGCA
>N_7847
GGGGAAAGACGAGAGATTCGCAGTAGTGAGGGGAATCGCCA
>N_7848
GACGCCCGTTAGGTGCGGTCCCTATGAGGGAGGAAACGATT
>N_7849
AACTATAATCCAGCAAGGGGCAAGGTGCTGAGCCCGCACCC
>N_7850
CCCCATTTGAGGGCACCCATCATTTTTAACACGAAGCGGAG
>N_7851
TGAACTCACTTGGAGAAGACCGCAATGACCTGTATTTGGAA
>N_7852
ATCGAAGCGCTGCTACGTCACTTGATTTATTTCGGCCTTGC
>N_7853
TATATGGCTCGCAAAGATTGCGACCCTTAGGAAGTCCATCG
>N_7854
TACACCAGCTCATTCCTCTGCAGGAGCAAAACTACCGGGCA
>N_7855
TACATCGCCCACTCACGTCTCTAGCGGGTGACGTGCCCGTG
>N_7856
TGAGCATATACAGCGGCAGGCGCAGCGGACCTAAATAAAAC
>N_7857
TGCCAGGGGTTAAGCGTGGCCTATTTGAATCACCAATCTAC
>N_7858
CAAAGCGCTTTATAAGGCGACATGACGAGGGGCATAAAAAA
>N_7859
ATATTTTGGGGTATGTGCGGCATCAATCCCAACTCAATTGT
>N_7860
TCCATGTTAGCATTGATAAGCCGCAACGGGGCGTGTTAATC
>N_7861
GAGTTTCCACGGCGTAGGTGCCCAAAAGATGTAGCGCGAGC
>N_7862
TGCTGATGGCATGGGAATTACCCGTATTTCTACGAAGTCCA
>N_7863
CCCGCCGGTTGTTGTTCGTGCGGACAGCCAAGCCTTCCGCA
>N_7864
CGCATGGTTTGGTTAAAAACCTGTCACCCCGGGCAAAAGCG
>N_7865
TAAAATCTCCGCTAGTAGCGCGTTATAGGTAAACCCAATAA
>N_7866
AGGGCCTACACCCACCAGGGCGTGTCCGCAAACTCTCGCCC
>N_7867
AAACTTTGTATCGGTCGGAGCCTAAGAAACGATCGCTAATG
>N_7868
GGGGACGTCTGACGTGGCCACAACATTATTTCCGTGCTCAA
>N_7869
TAACAATATGGAAGAGCAGACAGGTAACGTTTTATGTTTGG
>N_7870
AGGTCTTCTATTGATTGTAACGTAAATAGGGCAGAAGGGTG
>N_7871
CCGGCCCTGCAAAGAGAGTACGGATCTCGATTGGGACTCTA
>N_7872
CCCGACTAGACGCGTTGGTACTGAGTTAAATTTCCACCGTG
>N_7873
GACAACAACCTCTACCCTCACTAAATAAAGCCACGCGACAG
>N_7874
AGTCCCCCTGGCATGGTACACAGTAGGCACTCCCTCTAGGC
>N_7875
TCATACTCGAGCTAAGACAGCTATCTACGGGGAACCGGGGC
>N_7876
TGGCCCTTAAGGGGGTGAGACCACTAAGATTAAGACATACT
>N_7877
CCCTGCCACAGCAGGCGACTCGCGCCGTAGCTAATCGCGAT
>N_7878
ACTACCAAGGGTAGATCACGCGCCCCGGGCCGATTCTTATC
>N_7879
CTACATACCCCACGAGATTTCCCGTGCGAGATGTTGGTTAA
>N_7880
GTGAAGAGTAGTGTTTAATACGTAATCTAAGCTTGTATGTG
>N_7881
TCGTAATAGTCGGACGGAACCGTCCTTTTTATGCCCAACCT
>N_7882
GAAGGTTTTGTCCTGCATGGCAAGTCCCCACACTCTCGGGG
>N_7883
TCCGCGACGCCGTGGTAATCCGCAAATAGAGGACTCGCCAG
>N_7884
AAAATAAACCGATTAGGGAACTCGTGCTTGCATTACTTACC
>N_7885
ATCCCTATGGATGGTCCACACCAGTTATGTAACCGGGGGGC
>N_7886
GGCGACAGGGTTTTTGCTTACCCCGATTATCATACAAGAGG
>N_7887
AGAGGAGTCCACTAGCACTGCTTAAAAACATCTGGATCGTT
>N_7888
GCCTCGAGAAAGGACGTTATCCCGTTTGAGCGGTCCCCTTA
>N_7889
TCGTTTCGTTTAGAACAGTACTGATTTGAGAGATCGATGAC
>N_7890
GATTACTGACTTGTAACTAACGTGACGAACAACGTCTCGCT
>N_7891
AGTAGGTTAGACGTGCTGGTCCTCCCGAGCCAGTAGGGGTG
>N_7892
AGTGGCTAATGCTGCATACTCATCGGTTAAGGTGTTATCCA
>N_7893
AGTGATTTCTTTCCGGATGGCAGTGATGAGACAGCCTGCGT
>N_7894
CTTTTTCAACAAGGAGGATGCTGCACATCAAGAAGCCAGAC
>N_7895
GCTGACTCTTGCCCCTTTCCCTTTAGGGGGGTATTGCCATA
>N_7896
AATTACTGTCCAACTAATTGCGAGTAAGTTTGGATCTATCC
>N_7897
AAATGCACATTTACGATGCCCGCACAATAATTCGTTGCGCT
>N_7898
ACCCATTGGTCGTGAGAGAGCAAATGAGAACAGCTGGTCTA
>N_7899
TCGGGGCGAGTCGGCCGATCCTAACGGGTCATGGTTTATAT
>N_7900
GCATATGTGAGAATGGTAAACAGTTATTCCGGACACGCGTC
>N_7901
AAGTAAACTGACAGAGGTTGCGGAAGGGTTTGACTCATTCA
>N_7902
GGCGAGGATCGGCCATCACGCGGAGGTGCATCTCTGTCGAA
>N_7903
TGTAGTACACGAATAATTAGCTATAAGCAATCACGCCTGAG
>N_7904
GTATTGCTATCACGGCCTTCCAAGACGCTCCCCTCTAGCGA
>N_7905
GTTTACGGATTCTTACAGAACGCACCCCATGTGTTAATAGC
>N_7906
GAAAAAGTCTCATCGCCCTTCATGTAGAGGTTCGTTTGTAC
>N_7907
CCGCTTAAGGTGTGGTAAGGCCGCCAACTCTTGTAAAAGGT
>N_7908
GCGGACGAGTCCACCAAGGGCGGACCAACTCTGGGACTATA
>N_7909
GTTTCATAGGTCAACATAACCGGGAAGTTTCGACCGTAACT
>N_7910
ATATCGTGGCGCATAGCGGTCGCGGCGTCCACATTCGTGAG
>N_7911
GTTGCCACGCACAAGTTTGGCCTGCATCACGATACATTACA
>N_7912
GTTAACCTGTGGGGATTATCCGTAGACATCGTTGCAGCACA
>N_7913
GAAAATAGAACAGGGTTATGCGTTGAGGCCTGCGACCGTTT
>N_7914
CAAGACTTAACTCTATTTCACATTTATTTCTGGAAATTCGG
>N_7915
GTTGATGTTAAAGTCAAAGGCGTTCAAGTACCCCGTCAGGA
>N_7916
ATAGGACATCACTTGAAATACTTTAGGGAATCGCAACCTGG
>N_7917
TGAGAACGAGAGGTAAATTACGTAGACCAGCTCCGAAGTAA
>N_7918
CCGGCTCACCATTGAGCAATCAAGATGTCTATTTGTCTGCT
>N_7919
TCCGGTCAGGCGCAGGCCTACTTTAGAAATTTACTAATGTG
>N_7920
GCCATCGACGTATCTTCTCACAAGACGCCGTTAGTATTTCC
>N_7921
TGTGGTACCTCAAAAAAAATCTTAATCATCAGTCAAGCGCG
>N_7922
CACCCTGGGTCTGTGATCTTCTGACATGGGAGTTAACCCCT
>N_7923
TGAATTTCATTTATCGAGCTCATTGGCCCCTTAGATACGGT
>N_7924
GTTCCCGGGGGAACATGTCCCCCGTCCCTAAAATGGGCTAA
>N_7925
TTCACTGTTTACTACCCAGGCGTCGGTCTAGACCTTTTTCT
>N_7926
CCGGTAGGTTTGGTAAACGACTGTGGCCGATGCATTGGTTT
>N_7927
GGCGTGATCCCTACTCAGCACTAGCAGACCCAGGGAAAGAA
>N_7928
GCGTGGCCAAAAATGAAGTACGGTGGATCTATTATGATACG
>N_7929
ACATAAGTAAACCAATCAAGCTATTTCTTATTGTAGGGGAG
>N_7930
ACATAGAGGCGTAACCTCCACTAATCTACAGATAGCAGATT
>N_7931
GAGTACTTTACTCAGGGTCTCAGACTCACAGTGGGGGCGAC
>N_7932
TATTGTGTCTCAAAGACTAGCCCTCCAAAACGAGTGGTCAT
>N_7933
AATTGATTACGAAGGGGGAGCTGGATTTTTTACCACCACAT
>N_7934
GATTGCAACGAGTAGTTGTACACGGCCATTCCCCTACGTGT
>N_7935
TGGGGTCTTGGATAATGAACCCTCGAAGCTGAACGTTCTTT
>N_7936
GAAGACGCTCATAACACTGTCTGACGTGCGAGGTTATTCGG
>N_7937
TCAGAGATCCTGATTATTACCTCAGGCTCCATGTTACCAGC
>N_7938
GCTCTCAATCGAAACTTGATCTGTTGCTGGGAAAGTGTGTT
>N_7939
TGACCTCCATTAGAGTATGTCAAGTCTCGTCGTTGAGACGT
>N_7940
CGATAAACCCACCTAATAAACTTGTGTACCCAATAGTCGAA
>N_7941
TGATTAGCTAGGCCCAGATGCCTGCAACAAGTGTTCACGTT
>N_7942
AGTAGCCGCAGTCAGGAGGACGGGACCCAACCTGGTATCAT
>N_7943
ATAGGATAAATTCGGATGACCTCTGTCAGTACACGACGCAC
>N_7944
CGAACGATCAGCTTGGATCACATATGGGAGATGAAGTATAG
>N_7945
TCGCCGTAGACTTTATATTGCATCTCAAATGGTAGCCCGAG
>N_7946
CATTGATAAACAGGATGAACCAACAACTAAACCGGGCGCCT
>N_7947
CGACACAGACCTGCCTACTGCTATCTTCGCCTCTGTGTTAA
>N_7948
CACCCAGGGACAAATAACCACACTTGGCGGCAGTGGTCTGG
>N_7949
TCACGTACCGGGGCCTAAAGCTTTGACCGCCTGGCATGGAT
>N_7950
GCAGATGAAAAAAAGATGCACATGTTTTCGATTGGTAGATG
>N_7951
TTAGAGCCAGGACAGGGAGACATTAAATCCCTCTTGTTAAG
>N_7952
AGCGTGGGCCGTCTTGATTACATCACTGCCCACCCCGAGAA
>N_7953
GGTTTTATGATGAGTGTGTGCTGGTACTGGCAGTTCCACCA
>N_7954
AGAAGGCACAGTGATGGCCGCCCCGTCTCCTGGAGCTGTCG
>N_7955
GCAAATATATTTTCACTCATCAGAAGATGCTCTCTCTTGGC
>N_7956
GGAAGGTTGTAAGGGTCACTCTAAGGGTGTCTATGACTAGG
>N_7957
TATTATTAGTACCATCCCCTCGGTGAGCGCAGGAACCAGAC
>N_7958
GCTTCTGTACCCCCCGCGAACTAGATTAAGTACCCGGGCGG
>N_7959
CGGAATCATCTTCCTTACCGCGGTATTATCAGGGGCCCCGG
>N_7960
GATGGAAGGCCGTAAATTTACAGCGATAGCTAACCCCTTCT
>N_7961
GACACAATCACGAACGATGACCTGCCCCACGACAACCAGTG
>N_7962
ATCCTTTAGTGCGGTTAGTCCCGAACCCGCATTTTTTCCAA
>N_7963
AAGTCCCCTTAAATGTTAGTCTGGTTCGGGTACGAGCAGTG
>N_7964
GAAGGGGCTCTTTTTGGAGTCTCGCTAACTCGACGCTCTGA
>N_7965
AGACCAGTTTAGCCCCCTACCCTAACAATGGGATAGAATTC
>N_7966
CTCGAAGGGAGTGAAGTATCCAAAAGTCACGAGATACATAC
>N_7967
AACTCTAGGTACGAGGGCAACCATTAGCGTTGTATAGCCAC
>N_7968
CGTATTTCGATTACGCGTACCGCCAAAGTTTGAGACTACAA
>N_7969
CATACCGTATATTTAGAGGGCACGGGCACCGTTGCGAGAGG
>N_7970
CCCGGGATGAGTAGGCAGGACCGAATGTGTAGGGAGACGAT
>N_7971
ATTCTTCGAACGGCTACGACCCGAGTGCGAAACATGTCCCG
>N_7972
TAAAACCACGCATGGGTGGTCCTGTTCGCGGACTGCCCGGA
>N_7973
TGGGCTACGATTTATCGACTCCTTTTGAAGTATTCCACCTC
>N_7974
CTCTATAAACCTTCAAAACGCGCGGTCTGGGCAAGACTGAA
>N_7975
TTCTCGGGACCCTTGGCATTCGGGAGATGTACCTCACTGAA
>N_7976
CGCTCTGTTTTCGCCGCAATCGTTTTGAGATAAAGCCCCTC
>N_7977
CACCCAGTCTGCCCTTGGTGCAATCCAAATATTCCTAATTG
>N_7978
CCCGCTATCCGTCGCGGATTCACAGGGTCACTGTAACGCGG
>N_7979
CGTTAAAATTACCTGTTATACATAAACTCTACACAGGTTAC
>N_7980
GATGAGAGGCTACGGGAAACCCGCAGTTTTACTGTGGGAGA
>N_7981
TCAAGAAACTGCGTATTAGACGCGTCTAGAAGTAGTTTTTT
>N_7982
ACCCCCACTCACCTTTGCATCGGTAATCCTGTATGAGGGCC
>N_7983
TATATAGTAAGTAAGGATGCCGGGGGAATGTTATTCGTCGA
>N_7984
GCCTCGGTGACTTGGGTTCGCTGTGGAAGGTGGAGCCTATG
>N_7985
CTAAATTCCCCCCCGGCTAGCCCTAGTAAGAAAGACCCGCG
>N_7986
GTGTCTTATGAACTGGAATGCTACTGCGCGGAAATGGATAC
>N_7987
ACCAAAACCACGCGAGCAAGCACTCTTCTGAGGGCGCCCTA
>N_7988
ATTGGGCCGAGGACGGCAATCGACACGTTCGATAATTGCCC
>N_7989
ACTCGTTTAAAGAGGACGGGCCCTTCAACCAATCCAACCGC
>N_7990
GGCAGTGGGGGGGAATGTGTCGGAAGGGTTAGAACCCTTCA
>N_7991
GAAGTGTTATCTTTTTGGACCGTACAGAGAGACGGACCAAC
>N_7992
ATGGGCCGCTTAAGAGACGCCACGGGAGTTAAATACACACC
>N_7993
CAGCAATACCAGTTCGTAAACATCACTGCATCGACGAAACT
>N_7994
GCTTGTGAAATTCCATAAAACAATCTATCGGCGGGCAATAG
>N_7995
TTGATATTTCCGTCGTATGCCACTCTTTTTTCCAGAGGGAT
>N_7996
TAATGGGACATCACCAAATTCATTCAGTGGCTTTCCGGAGC
>N_7997
ACCCGATCCATGGTACATCACTAAGATAAATAAAAGAATCG
>N_7998
TCTAATACTAGGTGCTGTACCCAATAGAATAGTAACTGTTA
>N_7999
TATCCATCCGGCAGATCAACCAAAGGGTTATATCCCGCCGC
>N_8000
AAATGCACACGGTGGCCCCACGTGAACCCGGAGAGGACCCA
>N_8001
CCTTACTACAGTAATGCTAACCAGTTCCTACCGTTTGAAGG
>N_8002
TGACATCGATTTAATGATGACATCATCGCAGAGGAAACGAT
>N_8003
TATCAGGTAGCAGGGTGCTTCCTAATCGTGAAATAGACCGA
>N_8004
AAACCCATTACTTTGCGTAGCAGATCAATCCATGCTAGCAG
>N_8005
TGTAGGTCCAACAGACCCTGCCCTTATTCTTGTTCTATCTT
>N_8006
GCGATATAGGGGTCATCTCCCCCCAAAGTTTAATATATGCA
>N_8007
TATACTAACTGCACCGGCGTCTAACATCCCTTATAGTTAGT
>N_8008
ATATAAGTTGCGCGGGTCCTCTTTGGCTGAGGCCCCCCCTC
>N_8009
CGGCCATCCTTGACGTGTTACGGAAGGGCTTCCGTTATGGC
>N_8010
AACGGGCCCGACATCACCACCCCCCTTACCCTTGGGTTTTA
>N_8011
ATCAGAAAAGGGAGAAAGAGCAGAGATACGAACTAGCGTTG
>N_8012
TTCATCTGGTCGCGTCGAGTCCGCGCTTGGTGTTAGGTTTA
>N_8013
GCATTTTAAACCTTATCCCACCAGGGTAGAAGCACTAATTT
>N_8014
TGAGAATTGATTAGTTAATTCACTAAAGACCAGGGCTGGTG
>N_8015
ATGGAGCCCTCTGGCTTACCCCTACCTGAACGCGGCGTTAT
>N_8016
TAAAAGCCACGCCTAATTGGCCCACGTATCCCTGCCCAGAT
>N_8017
GTACTGAAAAGTGTTTCCCGCGTCTTGTCCCAAGACTAAGG
>N_8018
TTAGACTCATCTGTCACCAACAGGCGCTTGGGAGAATGAAG
>N_8019
ACGCAGTATATATATGGTGACGGTCGTTTAATGCCACTTTT
>N_8020
AAATAATTATGGCATGCCAGCCTGTTTAAGAGCCGTCCGCA
>N_8021
ACTGCCCCTGAACCGAGGCGCGAACAATAGAGAATTATAAG
>N_8022
GGGGGTGACTGAATTACTTGCACCTGGGTGCGAAAGTTGTT
[truncated: 208,398 more chars]
