# Supplementary material for: EnDeep4mC predicts DNA N4-methylcytosine sites using a dual-adaptive feature encoding framework in deep ensembles
Source: Genome Res. 2026 Mar;36(3):589–99. doi: 10.1101/gr.280977.125 (PMC12951953; doi:10.1101/gr.280977.125)
Supplement: Supplement 1 [file Supplemental_Code.zip › Supplemental_Code/EnDeep4mC-main/data/4mC/4mC_C.elegans/test_pos.txt]

>P_1
ACGTGAGCTGATGACTCACACTTACTAGGCATTCCTCGTTT
>P_2
ACTTTCACACCGACGTCACACACACTAGCGTAACTAAACGC
>P_3
TGGTAACTTTTCTGACACCTCTTACCTGAAACAATCAGGAT
>P_4
TTTGACTCAACACGGGAAAACTCACCCGGTCCGGACACCAT
>P_5
TGATACTTTCGGGTTGATGGCGGACTAGTGATTGTGCTTGC
>P_6
ATTCCTACTGTCCCTAACTACTTTCTAGCGAAACCACAGCC
>P_7
TGCCGAGACGCGAATCTCAGCTCACTAATGTTGCCCGACAA
>P_8
GAACCGGGTAAAAGTCGTAACAAGGTAGCTGTAGGTGAACC
>P_9
TTAAGTTTCAGCTTTGCAACCATACTACCCCCGGAACCGAA
>P_10
GACAGATCAATGGTCTGAAGCTACCATTTGAGAGATTATAA
>P_11
TACGGACTCAGGGAATCCGACTGTCTAATTAAAACAGAGGT
>P_12
AGATTTGCATCTCGATAATACGTACTAGCTTCAGCGATGGA
>P_13
TGGGTCGGACAGTCACTACTCTTGCCAGTTGTTGTGGCATC
>P_14
CTCATGACTCTTCACAATGTCAAACTAGAGTCAAGCTCAAC
>P_15
TACGAGAGGAACAGCGGGTTCAAACATTTGGTTCATAAACT
>P_16
AAGTCAACAGTAGGGTAAAACTAACCTGTCTCACGACGGTC
>P_17
ACTCCCGCCGTTTACCCGCGCTTACTCGAATTACTACGATT
>P_18
AGTCCTTTGCAACTTTCCCTCACGGTACTTGTTCGCTATCG
>P_19
TCTAAACCCAGCTCACGTTCCCTATTAGTGGGTGAACAATC
>P_20
AACCATGGTAGTCCAATAAACTACCATCTAGTTGAAAGGGC
>P_21
GAATCTTCGGGTTCGTATAACTTCTTAGAGGGATAAGCGGT
>P_22
TCTCCGTTACCCGTAACAACCATGGTAGTCCAATAAACTAC
>P_23
ACATCAACTGTCTCCGGTTCCACTCCAGCGATTTCACGTTC
>P_24
ACGTTGACTGTCACTGATTTCTGCCCAGTGCTCTGAATGTT
>P_25
TCGCCGTTACTAAGGGAATCCTTTTTAGTTTCTTTTCCTCC
>P_26
TCGAACTTGAATATTTGCTACTACCATTACGATCTGCACTG
>P_27
ATGTAGGTAAGGGAAGTCGGCAAACTAGATCCGTAACTTCG
>P_28
GAACGCAGCTTGCTGCGTTACTTACCACGAATTGCAGACGC
>P_29
CTTGCTAATCTCAACCTGAACTCAGTCGTGATTACCCGCTG
>P_30
ACGAGCGAGACTCTAGCCTGCTAAATAGTTGGCGAATCTTC
>P_31
ATTCGGCAGGTGAGTTGTTACACACTCCTTAGCGGATACCG
>P_32
ACATACGACACTGCTGGAAACTTACACCTATACGCCACATT
>P_33
CCCGGTGTCGGGAGGCATCTCTATCTCGTGGCAACACGAGA
>P_34
AGAAGAGAGACGGTGCGTGTCTTGCTAATCTCAACCTGAAC
>P_35
CGCCGACGGCGTTGGCTGCTCGTTCTAGCCCGACAGTGTTG
>P_36
ATCATCAAGACTATCGTCAACTAACTTCCTCTCCGCAAAGA
>P_37
GGCCGCTTGCACAAAATTTTCTATCATTTTGAGACTTTGGT
>P_38
ACGCCATTTGGCAGCTCCTCCGATATAAGAGTAGCGCGTCA
>P_39
CGAACCCGAAGATTCGCCAACTATTTAGCAGGCTAGAGTCT
>P_40
CTAGCTCGGTCTTTGAGCGACTAACCAAGTTCGAATGCGTT
>P_41
CAAGCGAACCAACAGTGCCGCTATCCAGAACGGGGCTCGCA
>P_42
CCAAAAATCAGACCCCCTTGCTGCATAGTACGGCTGTTGTG
>P_43
CATACCCTGTAATAAATCTTCATCATAGTGTAACACCCGTG
>P_44
GTAGTGTGTGTCTCGCGGCGCATAGTACTAGTGCCGGCACT
>P_45
ATCAATGAAATTGCGTACGGCTCATTAGAGCAGATATCACC
>P_46
TTTTTAGTCACTATCTCATACTCAACAGTGGATAAGTTTCG
>P_47
TTAAAACATAATGAAAATGTCTAACTACATAATAAGTATCA
>P_48
GTTGAGGAGCGCACGGCACCCATACATGAGAATCTATAATT
>P_49
CTGCCTACCCTCTCACCAGCCTATCATTCGATCTCGCCCCT
>P_50
TAATCGTGAGATGGGACACTCATACAGGGGTTTATTCTCGT
>P_51
TAGTTTTACCCTACTGTTGACTTGTTATTGCGAAAGTAATC
>P_52
GTCCGGCGCAGTTCTGTCTGCTTGATACTTTCGGGTTGATG
>P_53
AGCTGCAGGTTCACCTACAGCTACCTTGTTACGACTTTTAC
>P_54
AGAGGGAGCCTTAGAAACGGCTACCACGTCCAAGGAAGGCA
>P_55
AAAGAAAATCTAGTACCAACCATACCAGATCAAAGTCCAAA
>P_56
TGCATCACATAGACTATTTCCATATATGTATGTACCAGTAG
>P_57
ATTTTTGCCAAGCCCGTTCCCTTGGCTGTGGTTTCGCTAGA
>P_58
ACCTTATTGGTGAATTTTATCATACATCTGGGAGGCGTATA
>P_59
CTTCAAAAGTGCTTTTCATTCTTGCTACTGGTACATACATA
>P_60
CAAGACAGAGCTTCACCGTTCTGTCTTGTAATGTGACGCGC
>P_61
CCGTGAAGACTTTTGGCAATCAGTGTACTGATTCAAATATG
>P_62
ATACTTTAGTGAAAAAATTTCTTAATAGGTTAGTAGGAGTA
>P_63
ATCACAGACCTGTTATCGCTCAATCTCGTGCGGCTAAACAC
>P_64
ATCCTTGATAAAGCATTATTCTAACTAAATGACCAACAGTA
>P_65
CGCTAAGGAGTGTGTAACAACTCACCTGCCGAATCAACTAG
>P_66
AACGCAACCGCCACGACCTTCCTACTCGTTACGACCTGGCG
>P_67
CTTAGATGAAGTTTATCACCCACTTTAGGCTGCACTTTCAA
>P_68
CTAAAAATGCAATTAAAATTCATACATTGTTGTGTACAAAT
>P_69
AGTCCCCACTCTTCTCGAATCAGTTCAGTCCCGGATAGCGA
>P_70
ATTCACTACGACGCCAAGGCCATACATAGGGCATAAGCTCT
>P_71
AGTTTGACATTGTGAAGAGTCATGAGAGGTGTAGCATAGGT
>P_72
TTGATCCTTCGATGTCGGCTCTTCCTATCATTGCGAAGCAG
>P_73
ATATCACCTTATCCGGGATCCTCATATGGATAACTGCGGAA
>P_74
GTGATAAACTTCATCTAAGGCTAAATATCGACTCGATTGCG
>P_75
ATACTCCCTCCCCGCACACTCCTATATGTGTCAGGGGGGTG
>P_76
CTAGAACCGAGGTCCAAGCACACACCAGAAAGCGTCCGCAA
>P_77
TGATTGGGGGACGGGATCCCCGATCTAAATATGATGTTGCC
>P_78
ATGTTTTGTGTATTATTATTCATAATAATGTTTTTAATTTT
>P_79
TTTGTTGACTCTGAATAAAGCAGTTTACTGTCAGTTTCGAC
>P_80
ATTCTTGCTACTGGTACATACATATATGGAAATAGTCTATG
>P_81
GAAAAACCCGCTGACTCCACCAGTGTAGCACGCGTGCAGCC
>P_82
CAAACGTGGAGTTAAGGTGCCTAACTTCTCGCTCATGAGAC
>P_83
ACGGTACTTGTTCGCTATCGCAATCGAGTCGATATTTAGCC
>P_84
GTTACGACTTTTACCCGGTTCAAACCAATGCGATAAAAATG
>P_85
AATTTGGAAATGGTGGACCACATCTTAGTTGATATAGCATA
>P_86
ATGCTTTCGCTGTTGGGCGTCTCACTACGGTCCACGAATTT
>P_87
ATACTATTACAATAAAATTTCATGTTAATGAAAAATAGAAA
>P_88
CAGTAGGAATCTCGTTAATCCATTCATGCGCGTCAACAATT
>P_89
TTGTTATTGCGAAAGTAATCCTGCTTAGTACGAGAGGAACA
>P_90
CCACCAGCACACTCCGGCCGCTGTCTACCCCCTTCACCAGC
>P_91
TGACCGTGAAGCCAGTCGAGCATCTTAAGGTTTGTGGATAT
>P_92
GTTGAGTGTCGAAATGTCAACGTTCCAGTTGAGATGCCACA
>P_93
CACTAAAGAAACTGCAACTTCATATCCATTGAAAGTTTGAG
>P_94
TTGAAGGGCGAACCCAACCTCAAACCAGCAAATTAGAAGTC
>P_95
AAACTCAATCAAAGGATAGTCTCAACAGATCGCAGTATAAA
>P_96
AGGGAGGCTATTAATTTGCACTCAATCGTACCGATATCCGC
>P_97
GGTACTATAGAATAATTTAGCTTAATAGTTTATATTAAAAT
>P_98
GTTCCTTCCGAAGTTTCCCTCAGGATAGCTGGATCTCAGGC
>P_99
TTGTTTTGGAGGTTATTTTACTTACTCTTTTTGTCCTTGTG
>P_100
GGGGCGAAAGACTAATCGAACCATCTAGTAGCTGGTTCCTT
>P_101
CTGTATACATATGGTGAGCTCATACTACACAACCAATTAAA
>P_102
ATTAATCAAAATCTAAATGCCAATACAGATAAAAATATTGT
>P_103
CCAAGGCCTCTAATCATTAGCTTTACCGAATATAACTGCCT
>P_104
TTGTGTTATTCCTTGTGATACTAACATTCGTTTTTGTATTA
>P_105
AAGCGTCTATGGACAAGTCCCATGTCAGTTACAAACCCCCC
>P_106
ATTTGATTATCAATTTTAGCCATTATAATAGAATGTTTTGT
>P_107
GGCACCAGACTTGCCCTCTCCTTGCTACTCGAAGAATCATT
>P_108
TTGTTTAAATATTGGTATTGCATACTATTACAATAAAATTT
>P_109
GTATCATCGGTGGCGAAAAGCTTGCTTTTAGTCCCCGCTTG
>P_110
TATAACTGCCTGAGATCCAGCTATCCTGAGGGAAACTTCGG
>P_111
GGGTTTTCAGCACCATTAGTCTTAATAATATATAATGTATT
>P_112
TATCCCTCTAAGAAGTTATACGAACCCGAAGATTCGCCAAC
>P_113
ACAAGCTTGGTGACTGGTCGCTTAGTTGTGATCGTTGCCGG
>P_114
GGCCGTCTCCGATCCAAGTACTAACTGGACTCAACGTTGCT
>P_115
TTTGTACACACCGCCCGTCGCTATCCGGGACTGAACTGATT
>P_116
TAACCTTAACTGTTAAATTTCTATCTAAATTTATTAATCCG
>P_117
TTGAACGGCCCTTAAAACACCAAGGGAGGCTATTAATTTGC
>P_118
CTCCACTCTTCCTAATGAGTCCTGACAGAATACCGGCAGTA
>P_119
AAGGATATAATTTACTATTTCAGCATAGTTTATTTGCTAGT
>P_120
TATGCGCCGCGAGACACACACTACCATCACCAACACAGCCC
>P_121
TTTGAACCCGCTGTTCCTCTCGTACTAAGCAGGATTACTTT
>P_122
TCATCGATACTCGATGCAACCGATCCATCGCTGAAGCTAGT
>P_123
ATTGTGCTTGCTTGCGGACGCTTTCTGGTGTGTGCTTGGAC
>P_124
GTCAACAATTCTATATTAAACTAACTCTTAAAAACTACGAG
>P_125
AAAAATATGGTAACGTAAATCATTCTAAATATATTACAACA
>P_126
GGAACAATATGAACTGGCCTCATTATAGGGTCAGCTTCAAT
>P_127
TCTCAAATCGTGCCAGTAATCATGGTAGCCATCAGGACCAT
>P_128
CTCCACATTAAATCCTCTAACTAACTCCCTTTCACCTTCAG
>P_129
GGGAAGCAAGAAATTTTCGCCTTGACAAGGCGAGATTCTAA
>P_130
TTGTTCACGAGTCGTCTCAACACAACCGCTATGTGTCTCCT
>P_131
CACCCTCTCTGGTTTATGGCCTCAATCGTAAGGACTTCGGA
>P_132
GACGCTTGCCAACGCCAGATCACTCTGGTTCAATGTCGGGG
>P_133
TTTAAATTACGATCAGTTAACAACATAGTAATAGCCCCTGC
>P_134
CGCCTTGACAAGGCGAGATTCTAACTTAGAGGCGTTCAGTT
>P_135
CCTGCTCTTTTAATTTTTGTCTAACCAGGTACTAATCTGCT
>P_136
CGTATTATCGAGATGCAAATCTCAACAACAAATCACCGCAT
>P_137
GAGAGGGTGCGAGCCCCGTTCTGGATAGCGGCACTGTTGGT
>P_138
TACAGACTTAATTATCCTATCTTACTAAAAACCAATACCAT
>P_139
CGCCTGCTGCCTTCCTTGGACGTGGTAGCCGTTTCTAAGGC
>P_140
CATCTCGCAAGAGAAGGTGTCTTGCTGGCGGTAGTGGGTTC
>P_141
GTTTGCCAACTGCTCAACCTCTGCACAGTCACAAGTGACAC
>P_142
GGTTTGCCCACTCGGTGGCACTACCCATCACAACAGCCGTA
>P_143
CTGCCGGTATTCTGTCAGGACTCATTAGGAAGAGTGGAGAT
>P_144
CTTATGATGTGAAGCTACTGCATCTATGTCAGAATGTGTCG
>P_145
ACAGTCGGATTCCCTGAGTCCGTACCGGTTCCAGTACGGTT
>P_146
ATAATTAAGTCTGTAAGGTTCATACCCTTGAGGTGGTTTTC
>P_147
AAATTAATTCGATATCAACACACACACGAGACTAGACGAAT
>P_148
TGCAATAGAAAATCTAGCTTCTATATACTCTATTAATTGAA
>P_149
TTGGTTAGTCGCTCAAAGACCGAGCTAGAGTTTTCTTCTCT
>P_150
CATTGACCATAAAAAACTCCCACTATAGGAAACCTGTAACT
>P_151
GCAGAACAGCAAACACTTTTCACTCATCATTAAGCCCTGAC
>P_152
TACAGATAGTGGATCTGCTTCTTACCAATCTTCCCGTTACC
>P_153
AGTAAAATATATTATATTATCTTGATAAGGTAAAGTTCCAG
>P_154
ACAGATTGAAAGCTCTTTCTCGATTTGGTGGTTGGTGGTGC
>P_155
CCACTTTCATCGACTCTTTACTTATTCGGTTAAAAGAGAAT
>P_156
TACCGGCAGTATTTTGGGGTCTCATTAGGTCATAGTTTCGT
>P_157
TGAAAGATTAAAACTATACCCAATATACTACCAAAATTTCA
>P_158
TAATTTTTTATTGGTTTTTACTTACTATAATTTTGTTATTT
>P_159
CAAGATTGGATATTATTTTACATGATACTTATTATGTAGTT
>P_160
TCCAGTATAATCAATATTCACTCATTAGGTACACGCAATAA
>P_161
TCCAGTTGGTACGTCTGGTTCAGGGTTGTTTAACTCAATGC
>P_162
ATTTCCATATATGTATGTACCAGTAGCCAGAATGAAAAGCA
>P_163
ATTGGGTGCTTTTCGATGCTCTTTGAAGACAAATCAATGGG
>P_164
AAAGTTTAAATCAAAATAAACTTATTATTAAATCATAACGA
>P_165
ATAATTCAGTTATTACAGCTCATGCTATTTTAATAATTTTT
>P_166
GCACTACCCATCACAACAGCCGTACTATGCAGCAAGGGGGT
>P_167
AAATTGTTAAACCAGACATTCATACTTTTTTTAAACGATAT
>P_168
AATAAATAGGTTTAAAAAGTCATAATAAGGAGATAAAAAGA
>P_169
AAGAAATTCGAAAATCGGTTCATCCATGTTGGAGAACGGTC
>P_170
TGTGTTTGTTTATTGATGATCTTACTAATATAGCTATGATA
>P_171
TGTGAGATAGAATTGTTTATCTTGATAAATATTTATATTTA
>P_172
TTCGAAGCATTAAGCGGAGCCATTTTATGGCACCGTGACTC
>P_173
AAATATTAGTTTTATTGTTTCATACTAAAAATTATATTTAT
>P_174
AACGGTTTACCGATACCTTTCGGCATAGGAAAAACCCGCTG
>P_175
AAGAGTCATGAGAGGTGTAGCATAGGTGGGAGTCTTCGGAC
>P_176
CGCAATAAAGTCCAACACATCACACACCTAAAAAAAATAGC
>P_177
CCGCGGTTTCTGTGGTGTCTCGTGCTCTTTGAACGGCCCTT
>P_178
TTCTTTTCTGAATCTCCACTCTTCCTAATGAGTCCTGACAG
>P_179
CCAGTGATAATAATAAAAACCTTATATGAGTGACTGAAGAA
>P_180
GTTTTTGCCCTGCCGAGGAGCTATCCGGAAACGAAAGTCTT
>P_181
ACAGTCACAAGTGACACGCACAGGGCCGTGGTGCGCTGCAC
>P_182
AACATCGATGTAAAACTTACCTTACTATAAGTACTAGATTA
>P_183
AAACCTTCTATAGCAATATCCTTACCTCAAGCAAAAGAAAT
>P_184
AACATAAAACATAAATAGAACTAACCAATAACTTCATTCAT
>P_185
AGTCCAGAAGCATCACAAGTCAAGACAGAGCTTCACCGTTC
>P_186
ATCCCACAGCGCCAGTTCTGCTTACCAAAAATGGCCCACTT
>P_187
TAAATCTAAAGATTATTGCTCTTGATAATTTTAGTTTTACT
>P_188
GTTCCCTATTAGTGGGTGAACAATCCAACGCTTGGCGAATT
>P_189
CGGACATGGAAGAATTTCAACGGTTTACCGATACCTTTCGG
>P_190
ATCGGTAAACCGTTGAAATTCTTCCATGTCCGGGATAGGGT
>P_191
TATTCAACTTTTAAATTAATCTTTATAAAAAATATCAAGGA
>P_192
ACATAGATGCAGTAGCTTCACATCATAAGACACGCAGTTAA
>P_193
TTTTCCGTTAATAGTTATTTCTATTATTTAATTACTTTTCT
>P_194
AATATTATATAATAGTATTTCACTATATTTAATTTAAAGAA
>P_195
AAAAACAAATTTTTTTTAGTCATTCTAAAAAAATGCAAAAA
>P_196
ATGGTAGTTTATTGGACTACCATGGTTGTTACGGGTAACGG
>P_197
CTAAATCTACTTTACTACAACTTACTCCCCTTTGGGCAATT
>P_198
AATGCCCCCGGTTTGTCCCTCTTAACCATTAAATCAGTTCT
>P_199
ATTTGAAAACTCTTAGAATGCTATTAATTGAAATCGTTAGA
>P_200
TACTCATCCAAAATTTACCTCATACATAATATACTGCACTG
>P_201
TAATTATAGTAATTGCTGAACTTAACCGGGCGCCATTTGAT
>P_202
TATTATTGCCTCTTATGGTTCTATTATTAGAACTGCAGGAC
>P_203
CACACACCTAAAAAAAATAGCAGTCTCTTAATTACACTCGA
>P_204
GCAAAAAAATTATAGATTCTCATGTATGGGTGCCGTGCGCT
>P_205
ACTTCGGAAGGAACCAGCTACTAGATGGTTCGATTAGTCTT
>P_206
AGGGCAATAATTACAATACCCTATCCCGGACATGGAAGAAT
>P_207
CTTAACTAGAGAAGAAAACTCTAGCTCGGTCTTTGAGCGAC
>P_208
AGTTAACTAAAACTAAAATCCATAATATAAAATATTGTAGG
>P_209
GCAAAAATAGAGTAAAGAATCTATCATATTTAAAAATTTCC
>P_210
GTAGATGAGCTGGAGGGCAACATCATATTTAGATCGGGGAT
>P_211
AAAAATAAAATGTTACGATCCTTATTAATAAAGCAATTACC
>P_212
TTCTATTAGAATAATAATCTCTAATTACTAAACGATAACTA
>P_213
ATTTTAACCTTAAAAAATCTCATTCTAAAAAAAAGATTCCT
>P_214
AGTATGAATGTCTGGTTTAACAATTTATTTATTAGTAATAA
>P_215
GGTGGGGGGTTTGTAACTGACATGGCACTTGTCCATAGACG
>P_216
AAAAATCGACCCGACACATCCAGTATAATCAATATTCACTC
>P_217
AGAACATTTTTGACTTTGAGCTTACTAGTTGTTTTGTTTTT
>P_218
GTTAATCAAAAGGTGTACCTCTTAATATAAGAGTTTAGTTT
>P_219
CTAACGATTTCAATTAATAGCATTCTAAGAGTTTTCAAATA
>P_220
AATAATTAAAGTTTAACTCACTATTTAAATAATAAGTACTA
>P_221
AATGTCAAACTAGAGTCAAGCTCAACAGGGTCTTCTTTCCC
>P_222
TTTACTAATAATCTAGAGATCTATCTCTTTTTTGAGCACGT
>P_223
ATTAAACCTATGAAATCAATCTATATAACTAGCAAATAAAC
>P_224
CTCATTAGAGCAGATATCACCTTATCCGGGATCCTCATATG
>P_225
AGATAGAAGTTTTGAACTTACATGCTACAATTAAAATTACA
>P_226
AATATATTAAAAACCAAAAACAAACATGTGAGATACACCGG
>P_227
AAAATAACAAATATCAATATCATAATAAAAAAATGAATTCT
>P_228
CCGGACATCTAAGGGCATCACAGACCTGTTATCGCTCAATC
>P_229
ATTTATATTTATTATCTCATCTACTATTTTAAGATGACTAG
>P_230
ATTTAAGATTTTGGTTATTACCTACATCTATATTATTAATT
>P_231
TTGTAATGTGACGCGCTACTCTTATATCGGAGGAGCTGCCA
>P_232
TAGAGTTTTAGTTTTTAGTACTTATTATTTAAATAGTGAGT
>P_233
TCGTGGACCGTAGTGAGACGCCCAACAGCGAAAGCATTTGC
>P_234
AGAGCTTTCAATCTGTCAGTCCTAATGGTGTCCGGACCGGG
>P_235
CACTACACCATTGCTAGAATCATTCGGGTGTAAACACAGCC
>P_236
CAAAAAGATGCACATCTTTGCGATCTAGTTTAGAAAAAATA
>P_237
CCTTGGGGACGTAATGTCCTCAACCTATTCTCAAACTTTCA
>P_238
AAGAAACATACTTATTTATACTATTATCTCTACAGAAATAA
>P_239
CTGAAAATACAAAAAAGTTGCAAATTTTATAGCTAGGACAC
>P_240
GCACCTTTTCATATTTGAATCAGTACACTGATTGCCAAAAG
>P_241
TTTTGGGTTGATTTGCGGCACTCTACAGATAGTGGATCTGC
>P_242
TGAAAAAAATACTCCCAAAACAATCCAATTAAAAGACTCTG
>P_243
GGCGAAATGAAAGTAAAGGTCAGTCTCGAATTGGCCGACGT
>P_244
GTGTAGACCAGGTTTGGGCGCGTGATAACGAAAAAAGCTTT
>P_245
CCTAAGGTACTGGCGAACGCCTTGTATCATCGGTGGCGAAA
>P_246
ATTTTGATTTAAACTTTTACCAATCTCTTTAATTATATTGT
>P_247
TTTTATGACAAAAATTTGAACATAACAAATCAATAAACCAA
>P_248
GTTTTGTTCTGATTATTGGCCTATTTACTATATTTTTTTCT
>P_249
ATCCATCGCTGAAGCTAGTACGTATTATCGAGATGCAAATC
>P_250
GTCAAGCTCAACAGGGTCTTCTTTCCCCGCTATTTTTGCCA
>P_251
GCAACACGAGAGCTTATGCCCTATGTATGGCCTTGGCGTCG
>P_252
TTTTACGTCTTCTAAAAAATCATTTTAATTATAATCATCAT
>P_253
ATTGTGTAGTATTTTTCCAACTATTATTTTATTAATACAAA
>P_254
AATTTATAAAAAATAATAAACATACTAAAATAAAACAAAAA
>P_255
ATTAATTTTTATTCGTAGTTCATACCCTCGTTATCGTTATG
>P_256
CATCTACACTTATGTTTTACCTTATTGGTGAATTTTATCAT
>P_257
TGATTTTCCCATTGATTTGTCTACAAAGAGCATCGAAAAGC
>P_258
ACCTATTCTTAATTCTAATCCTTGATAAAGCATTATTCTAA
>P_259
AAGAAACTAAAAAGGATTCCCTTAGTAACGGCGAGTGAAAC
>P_260
AAAGAAAAAAAATTGAGTATCAGTTTGGTGAATTATTGTGT
>P_261
GAAAGAAAACACAAATCAACCTATTCAGTTGACAATGGTTT
>P_262
TAACGTTATTAGTCAAAATTCTTAATAATGTTAAAAACAAG
>P_263
TTTATACCAAATAATGTAGCCAATCATCTAAACACTTTAAC
>P_264
ACTGTCAGTTTCGACTGACTCTATCCGGAAAGGGTGTCTGC
>P_265
AGCATGTAAGTTCAAAACTTCTATCTCGTAGAAATGTTGTC
>P_266
TTACTCTCTGTGGCTTCCCACTATTTTTTACTCTCTGTGGC
>P_267
AGTTCTGACCGTAAACGATGCCATCTCGCGATTCGGAGGGT
>P_268
GCCTTGTGGTGCCCTTCCGTCAATTTCTTTAAGTTTCAGCT
>P_269
GTTCTGCTTACCAAAAATGGCCCACTTGGACCTCGCATTCA
>P_270
ATTGAGTGCAAATTAATAGCCTCCCTTGGTGTTTTAAGGGC
>P_271
AGTTTGCCGACTTCCCTTACCTACATTATTCTATCGACTAG
>P_272
GCACAAGTCCGTTGTTGTGCCGTTAAGGGTGAAAATTGGAT
>P_273
AAAACTAACCTGTCTCACGACGGTCTAAACCCAGCTCACGT
>P_274
AGCAATAATCTTTAGATTTACAATCTAACGTTTTAACTTAA
>P_275
AATTGAAAAAATTAACTCCTCTTATTATTTAATATTTTATG
>P_276
TTTTTCCTATATCCTTAATTCTTAATAAAAAATTAATCAAA
>P_277
TTTTTTGTTTCCTTTTCCTACACTCATGTCTTTGCAGAATT
>P_278
TACCCTTGAGGTGGTTTTCTCTTATTAAAAGTTTTAGTATA
>P_279
CCGAAAACGTTTGGTCTGTTCTAATAATTGCACCCCGCCTT
>P_280
GCAATAAAAATTTACCTCGGCAATTTATCGCTTGTAAAATA
>P_281
ATGGGATGTTGGTGACATTGCCATCTAGAAAAACTTTAACA
>P_282
TTCCAAAAACCTGCATCGACCATGACGCGAGCGGAGCGTCG
>P_283
GATGAGTATTTCGAATTTTTCATTTTAATGGGGCCAGGTTA
>P_284
CAAAAATTCGTGACGGGACCCACCAAGAAGTGGGCGGGGCT
>P_285
GATTACCCGCTGAACTTAAGCATATCATTTAGCGGAGGAAA
>P_286
CACTCCTTAGCGGATACCGACTTCCATGGCCACCGTCCTGC
>P_287
TTCGGTTCAAACCGGTGTATCTCACATGTTTGTTTTTGGTT
>P_288
TTTGAATGAAGAAAACAAAACATTCTATTATAATGGCTAAA
>P_289
GCATCTTTTTGGACCGTAACCAAACATAGTAATATCTATTT
>P_290
GAGCAGTTACAGAAAACCTACAGGACCTTTGTGCGTATTTT
>P_291
TAGCTACAGAAACGGTAGTACACTCTTCTGAAAATACAAAA
>P_292
AGCATTCAATTGAACAGTGACTTGCTCGAAAAGTAGGAGCG
>P_293
CTTTAGGTTTATTATTTCTTCTTTGTAGAGGAGGTCTATTA
>P_294
ATGTTTTATTATTTAAATAACAATTTACTTCTTATAAAAAT
>P_295
TCAAAAACAGTTGAGATTTTCTACATACTTAAAAATGTAAT
>P_296
GCAAGACTAATAGGGAGTGCCATACTAATTTTCGAGAGGTC
>P_297
TGAATGATCATACCGTAATCCTCACTTGTCTCCAGTTAGTT
>P_298
CCTAAAAAAAATTAATCTTCCATATTCCCTTAAAAATAATA
>P_299
TAAAATTTAGCCTAAACATTCTACCTACGAAAATTAACAAT
>P_300
GGAAGGCAGCAGGCGCGAAACTTATCCACTGTTGAGTATGA
>P_301
TGGATATCTAGGTACAAAAACTTACCAATAATATTTTAAAA
>P_302
AAACTAATTTACCATATCATCACTCTATGTAAAATCCTCCC
>P_303
CTGAAGCAGCTTAAAAAATTCGGGGCCGTGTTAATCACCTC
>P_304
GCCTTCGAACCTCTGACTTTCGTTCTTGATTAATGAAGACA
>P_305
TCGTTCTTGATTAATGAAGACATTCTTGGCAAATGCTTTCG
>P_306
ATTGACAGCAGGACGGTGGCCATGGAAGTCGGTATCCGCTA
>P_307
TAATCTAAGAGAGGAGAAGGCTTAGTAGTTTAGACTGTTCT
>P_308
TGAAAAATTATTCTGAGTCTCTCACGGGGGAGAGCGAGTGT
>P_309
CCAAAATCGTCTAAAAAACGCGATTTCTATGCAAATTTGGT
>P_310
AATACATACCCCCCCCCCCCCAAATATTCCATACCTCCCCC
>P_311
AATCTCTCAAATGGTAGCTTCAGACCATTGATCTGTCGATC
>P_312
CCATTTCTGACAGGAAATCGCTGGAATCTGGAAAAAACTTG
>P_313
TTGATTTTCTTACGATACCGCTAATTAAAGTTGTATAAACA
>P_314
CTTTTAAACATAATTATTAGCACATTATTAAAAATAATGTA
>P_315
CAAATATGTTGCACTCTACGCATTTCCCAGATATTTGTGTT
>P_316
TGAGCAGAAGACTTCTTGAACAATCCAGTAATCTTCGATTT
>P_317
CAACTGTCACCCCCCTGACACATATAGGAGTGTGCGGGGAG
>P_318
TAACTGCGGAAATACTGGAGCTAATACATGCAACTATACCC
>P_319
CGGAAAGAAGACGGTGATGTCAGTCTTGGCTTTTATGTTTT
>P_320
TCTCTAACTATCAACACTCTCTGTTACCGGTAATATTGTTT
>P_321
GTTTGGTTAGCAAATTAGCGCATATATCTGTTATTCACTAT
>P_322
TAGTTGAAAGGGCAGACACCCTTTCCGGATAGAGTCAGTCG
>P_323
TCCACCAGAGTTTCCTCTGGCTTCATCCTGCTCAGGCATAG
>P_324
CGGTTGTTTAGATGAGCGATCAGGATACTAGAACCGAGGTC
>P_325
GTAGAGCAAAAGGGCAAAAGCTTGCTTGATCTTGACTTTCA
>P_326
ATCTACCGTACTCACGAGTACGTAACTGAAAAGTTTCGCTC
>P_327
TTAAAATTTATGAAAAAGTGCCTGAAACTCAAAATTTTCAT
>P_328
TTTGTTTCATTGATCAAATTCTGAACAGTTCAATACTTGGT
>P_329
CTCGTCAACTTGTCAAGGCTCTTGATAAGACTCTTGATACT
>P_330
AAAATAACTGCGTAAAAACACAATATAATTAAAGAGATTGG
>P_331
TTAACAACATAGTAATAGCCCCTGCTAAAACCGGTAGAGAT
>P_332
CGAATAAACATCAGGGTAATCTAAATATTTACGTGGGAACC
>P_333
TCGAATGGACCGTTCTCCAACATGGATGAACCGATTTTCGA
>P_334
ATTGAGCACTCTGATTTATTCAAGGTAAACCTGCTGGCAGT
>P_335
GCCATGGAAGTCGGTATCCGCTAAGGAGTGTGTAACAACTC
>P_336
TTCAAACCGAGTTGAAAACGCATGATAATTATTGTACACCC
>P_337
AAAAATTTTAAAAAAAAACGCGCTCTAATGAGAAAATTCCA
>P_338
ATAACAAAATATACACGGATCTTAACCAAAAAATTTGTAAT
>P_339
TTAGAATTTCTTTTTATCTCCTTATTATGACTTTTTAAACC
>P_340
CACCGGTGAGGTCTTTGGTTCATAGTAGAACTTTAGTTACA
>P_341
TGATTTTTCATCGAATTTTCCGATTTTGAAGAATTTCCATT
>P_342
ATAGGGCATCGAAAAGCACCCAATATTTAGAGAACAGAAGA
>P_343
TGACCAACTCGCCGCCAATACTAACACCTTGAAGACTGCCA
>P_344
ACATAAACAAAATAGGGTTACTAATATTTGTAACTGAATAA
>P_345
AATTTCCCAGTGAAAAATCGCGAAAATTTCTGGAAAATCTT
>P_346
TTAAAACGCGGATAAAAAATCGATAATCAAGAAAAACAGCA
>P_347
TGAATCGGTAATCTTTGTTTCATGGTATACAAATTTATACC
>P_348
ATTTAAAAAATAAAAAAGTGCATATTTTATGTTTCTCATTA
>P_349
ATTTAAATTTCCATATTCTCCATAATTCTCAGTTTAAAAAG
>P_350
ATTTTTCTATTGAAAAAATGCAATTTATCGATAAAAAGCGC
>P_351
TATTTCAAGAGAAAAATTTTCAGTTTATATAAGAAAACCAG
>P_352
TTTAACAGGTACATTTTTAGCATTTTATTATACGCCCGATA
>P_353
TCCCTATTAGTCTTGCACTCCCTATTAGTATTGCCCCTCGA
>P_354
GTACCCCGACTATATCCCTACACTAACCCCAACTCACTATC
>P_355
GAAATATATTAGATCAGAAGCTTGATAGCAAAAAATAATGG
>P_356
ACGTGGCAGTTATTCCAAAACTACTTTTGTGTCAGGGCTTA
>P_357
ACCGCGAAAGCGTGGCCTATCGATCCTTTTAATCCTGATTG
>P_358
CGCCCCTCTCAGCAGCATGTCAATGTGGTTTGCCCTCTCCA
>P_359
TTTTTGATCTTCAAAAAATGCGGGGTAGATCAAACTGAAAT
>P_360
TGAAAATCTGAAAAATTCAGCGAAAATTTTGAAAAAAGCCA
>P_361
AGAAAATCCCAAAAAAAATTCAGGAATTTTTTAGAACATTC
>P_362
ACTCATCCAAAAGGATGAGTCTTTATATTTTTAGTCACTAT
>P_363
AAGCGCTTGCTTGAATAGCTCATCATGGAATAATGAAACAG
>P_364
GTAACGCAGCAAGCTGCGTTCTTCATCGATACTCGATGCAA
>P_365
TTCCCTTGGCTGTGGTTTCGCTAGAAAGTAGTTAGGGACAG
>P_366
AAAAATTTTAGAGGAAATTTCAATAATCTGCCGAAATCGTT
>P_367
AATAAAGCTTGTGCTAATCCCATAAATGTAACCTTGGTGGG
>P_368
TAGTAATATCTATTTTACATCTTACTTCTCCCAACTGGAAC
>P_369
TATCGCTCAATCTCGTGCGGCTAAACACCGCTTATCCCTCT
>P_370
GTCAAACTCCCCGCTTGACACTGTCTTCGAGGAGAGTCACG
>P_371
AGAGCAGTCCTTTTATACTGCGATCTGTTGAGACTATCCTT
>P_372
GCATATCGCGCTGACAGAATCAATCAGGTATTACGCAGACA
>P_373
GGGACGAGGCAAAAAGGTTTCTTAGGCCATGGCCGAGTCCC
>P_374
CCTGCAATTTCAGAAATTGGCGGTTTTGGAAATTTCCGGCA
>P_375
GCAGACGTGGTAAAATTTTTCGATTTCTACTGAAACGGTAG
>P_376
CCGAAAAAAAATTAATTTTTCAGTTTATCGAAAAGACAAAG
>P_377
CAAACACAAATAAAAATAATCACACTACATCAACAAAATGT
>P_378
GTCGAAAATCCAGAAATTTGCAGTTTTAAGAGAGTGGTTTC
>P_379
AGACATTCATTTGAGAAGTGCACAATAGCGAAGATCTGAAA
>P_380
AATAGCATTCTAAGAGTTTTCAAATATGTGTCTCCTGGTTT
>P_381
TTTTATTTATTTATTTATTACTTTGTATTAATAGTTTTATT
>P_382
AAATTAAATATAGTGAAATACTATTATATAATATTCTGCCC
>P_383
TCTGAAAATCTAAAAATTTTCGATAATCTGATAATTTACCA
>P_384
AAAATCTCAAGTTTAAAACGCAAGGTAATTAATATTTATAC
>P_385
TCATAAAGGATAGGAAAATGCCTGCCTGAGTGCCTGGGCCT
>P_386
AGCTGAGATTCGCGTCTCGGCATACTGATCTTGTCCTAGTC
>P_387
CGATGAAAGTGGTGGTATTTCACTGTCGTCCGAAGACTCCC
>P_388
CGCGCCCCGCCCCATTGGGTCCCGGATGTCTGTCACTCTCT
>P_389
ATTTTGTCAAAAAAAAAATACAGTCTCCATGCATTTTCCTC
>P_390
GATTAAAATAATAATAATCGCATCAATTTAAAATTGGAGTG
>P_391
TGCAATTTTGGGCCATTTTCCGGCAAATCGGTGTTTGCGTA
>P_392
TAATTATCTCCTTGTTGTGGCCTTTTATTGCTCCGACACGA
>P_393
GCACTTTGCACTAAAAATTACCCCAATTATCAATTTTTCAA
>P_394
CCTTTACTCATTTAAACTTCCATACATGTGTAAAAAATTAA
>P_395
TTTTATATAAGAGTCAAATTCTAACCCAGGAATATCTCTAT
>P_396
AACTTTTACAATGTTCCTTTCGTACTAAATGTATTAAATAT
>P_397
GAATTATTTTTTTCTAATAACTATATAATGTTTTTTAGATT
>P_398
AATTTTCAGTCAATTTTTGGCGGGAAATTTGAAAATTCAAA
>P_399
ACCGTTCCAACCACTGGAGCCAATCCTTTTCCCGAAGTTAC
>P_400
GAAAAAACTTTAAAATTTTGCGATTTTCATTAAAAAATGGT
>P_401
ATGGAAGAGTTTTAAGGGCTCTAGGCACGAACGCCCGCAGC
>P_402
ACACTACATCAACAAAATGTCAATATAAAATAGCAAATTCC
>P_403
AGCGCAAAATTGTCCAATTTCTGTGTAGTTAAATAAATGAT
>P_404
CACTGCACTCTGGAAAAATGCATGAAATTTGAAAGTTGTGC
>P_405
AAAGTACCGGTATATAGGCACTTTATAGTTGTTTTGACTTC
>P_406
TAGACAACCCGTTTGGTGGTCTAATTAGAAAAATAGGTGAT
>P_407
CCATTCGTGACGGTTCATGTCGCATGGCCGTACCGGTGTAT
>P_408
AACTGTGATGGTCCTGATGGCTACCATGATTACTGGCACGA
>P_409
GGATATTTCAAAAATAATTGCTGTCTATTCATAATTCTGTT
>P_410
TAGAATTAAGAATAGGTGATCAGTATATTTGATTATCAATT
>P_411
CCCAAAGCTATAAGAGCCCCCACACCGGTGAGGTCTTTGGT
>P_412
AAATGACATATTTTACGACGCATAAATCGTAAAACTGGCAA
>P_413
AAAAAAGTTTGAGAAATTGTCTATTATCTGTATTCGGTACT
>P_414
TGAAATTCGGGGAAAAAATACATGGCTGAGGCTTACACTAC
>P_415
TGGAGAGTCAATGGAAAATCCATAACAGATCATAATCGGTA
>P_416
GAATTTTCGGGTAAAAAATGCGGAAAAATCCGATTTTCACC
>P_417
ACATAAAGCAATCATTTTTCCATAAATCTAATCCGCAGGCC
>P_418
GGAAAAATGACATATTTTTGCTAGAATCTCAAAATTTGTAA
>P_419
TCTGGAAGTTTGGAAGTTTTCATAATAGTTGTCGAAGATGA
>P_420
CACTAAAATTCTGAAAATTGCGGGATAGGAGTTATTTGTCA
>P_421
TTTTCCTGCAAATTGAAACACTATGTGGTTGAATTTGAGAC
>P_422
CGTTCTGAACCGTGCGAAATCAGTCCCGCATTTTTGTAGAT
>P_423
ATTAAGCCGCAAGCTCCACGCCTTGTGGTGCCCTTCCGTCA
>P_424
ATAGCGGCACTGTTGGTTCGCTTGCTCCTTGGAGTCGGGTT
>P_425
AGGATTACGGTATGATCATTCAATCTCATGTTTTGGTCTCA
>P_426
TGAAAAATCTGTTTTTTTCGCGAAAAAATTGTATTTTTTAA
>P_427
ACCATATTTCAACAATTTCTCGTGACAATGTACCAGACTGT
>P_428
TGCAAACTACCAATTTTCAGCGATTTTGTGCAAAATTGCGT
>P_429
CTTTTATACCCGAAATTTGACGGTGATTTCAAAAAAATTGT
>P_430
TAACTTTCGCAATCACGAGGCAATATAAATAAACAAAAAAG
>P_431
CCACTACCGCCAGCAAGACACCTTCTCTTGCGAGATGGGCA
>P_432
TTCTTGAATGGCTTACAATCCATAATAAACTCGTGAGCTAC
>P_433
ATAAAAAGTATAAAAAAGTTCAGTCTCGTGATAATCAGGTC
>P_434
CATGGATCGACTCGACATCTCGTGACTTTAATGTTCATCGT
>P_435
TTTCAGGTAGCTTCAAAAGGCGGTTTATATAAATTCAACGG
>P_436
TCCATTATCAAGTACCGAATCATACCATATCACTTTCGAAT
>P_437
AATTTAAAAACGTGCAAGCGCGCTCCATCGAACGAATCCAA
>P_438
AAGTTTTAAGTAAAAAAATCCATAAATTTGACAATTTTCCA
>P_439
TGAGAGAGCAAGTTTGAGTTCAATTTATGTTAAAGTTTGAA
>P_440
AAGTCTGGAATGTTCCAAAACTTTCTAGAAAAATTGGGAAA
>P_441
TACCAAAATGACCGGAGTCTCATGGTACTCTCCGAAGGACT
>P_442
TGCTCGGCAAACGGCAAATTCAGTAAATATGCCGCACCTAA
>P_443
GAAAAAACACCGAAAAATCGCGAAAGAAAGAAAAATCCAAC
>P_444
TTCTCAAAATCTTCTGTTCTCTAAATATTGGGTGCTTTTCG
>P_445
GGAAAATTGCGTTCCAATCTCGTGACATGGACTTGATTAAT
>P_446
GGAAGAACGCTCAAAAACTGCATGAAAGTTTAATTTTCGGG
>P_447
CTTTCGTTTCCGGATAGCTCCTCGGCAGGGCAAAAACCCTC
>P_448
ATGAATCAAAGCATGCATGGCTTAATCTTTTACTTGAGCAT
>P_449
AGCCCTACCTTACGTAGCCTCTTACTAGTACGGGCTGCTGT
>P_450
TTTGCGTACTTTTGGGGCTACAGTAACCCGGAAATTTGAAT
>P_451
TCAAAAAAGACCTGATCTGGCATAATAGAGCCTAGGGTGCG
>P_452
GATATTATAAGCTTTTTCACCAATATTTTGATCTACTGGCC
>P_453
GTTTTTGAAAATAACTAAGACTATTTAGTGTTTTAATTTGT
>P_454
AAGTTTCACAAAAAAAAATGCCTTCGAGAGATATAACCCGC
>P_455
CTAAAAGTTTTTGCGTTACACATGATAATTACAAATGTTTG
>P_456
TAAAATTTGCCAATTTTACTCGTTTTGTACACTTTTTTCAA
>P_457
AGGAAACTGTTGCCAAGCTTCTTGATACTGTTTCCGGAGTT
>P_458
CCATTTTCCATCATAATTTCCTAACATTGCCATTTTCACAA
>P_459
GTATAACTCTTGTGATGAAGCATGAAGTTGTTGATGGAGTT
>P_460
TGATTTTTAATTAGAAAATTCGGTTATTCTTCAGAAAAATT
>P_461
CTTTTTTCCATTAAAAAACGCGAAAAATCATGCAATTTGCA
>P_462
TTTTCCGTGTTTGCAAGTCACGGTCATCATAGATTTGCAAT
>P_463
TTGCATGTCATCGGACATGTCGGCATTCTTGATCACAGCCT
>P_464
TAGTTTTTCTTCTCGCCGGCCGTGGGATAGAAGCTTCGGCC
>P_465
GGACGATTTTTCGGGCGAATCGGCAATTTGGCGGAATCGAA
>P_466
CCTGAAGAGTAAGTCGGTTTCATAATTGAAAAAAAAAGATT
>P_467
TTTTCGCAAAAAAAAAATCGCAGTTCTACCGAAAATTTCAA
>P_468
CCCGTTTCTGTCATCACCCGCGGGGCTGTGGTCCCAGCTGT
>P_469
ACAATCATCATTCGAACAAGCTTCAAAGATTCCTGATCGAC
>P_470
TGCAAAATTAAAAAAAAAAGCATTTTATACTCAAATTGGCT
>P_471
CACGTAGTTTTCAGTAGATTCTAACCCGTAAGTAGTCACCG
>P_472
GATTGAATCTATAAAAAATGCGCGCATTGTATTAAAAGATT
>P_473
GAAATTTCAATGTAAAAACACCTGAAATGTTCAATTTTCCT
>P_474
CCTCAAGTCTAATAACGAATCATAATAGTACTGATAAGGAC
>P_475
GAAAAAAAAATTTGAAATTCCATTAATTTTAAAAATTTGGT
>P_476
TTCCAGTCTTGCAACAATCACATACATGCAAGTTCAGCTCG
>P_477
TTGGAAAATCTAGGCCGACTCAAGGCGCAACGCGACCGCAA
>P_478
GATTTTCTTCATAATTTTTACGGTTTATTTGACGAGAAAAA
>P_479
CAGCCAGTATTTTGGGGTCTCTCCCTAGTGTTCGGGATTTT
>P_480
TATGTGAAATTGAAGAAAATCGTGGTCTAAAAATCTTTGTT
>P_481
CAGCCACGTCATCAAAAAACCATACATCATCCCTTGTCCGA
>P_482
ACCTGACTTGATCCTTTATACTCACTAGTTCCCATTGCACG
>P_483
CATATTTTATCTCATTCTTTCACACATTTGAATAGAGTAAA
>P_484
TAACATTCGGAGAGCAACAGCATGACATTGATACGGACCAC
>P_485
GATTTCAATAAAATAAAATGCAGTTTTTAACCAAAATTGAT
>P_486
ATATTACCTACTATAACTACCATACCCAGGATTCTTGAAAT
>P_487
TTGGTTGTGTAGTATGAGCTCACCATATGTATACAGTAGGT
>P_488
GATTGATTCTTCGAGTTGCTCACACTATTTGTTCTACTGCC
>P_489
TATGTATACTTTCGGCCGATCTTTCTAGTTGAAAACATTAA
>P_490
CATTGGTCACTTGAAAATTTCATGAAAGCATCCACTGCGGG
>P_491
TTTCAATGTATTAGCTTTTTCCTTCTAGTTAAGAATTATTG
>P_492
GTTTTTGTAGGTAATTTTAGCGATTTAGAAGTCCCAGCGCA
>P_493
TACAGTATTCTTTAAAGGCGCATACTCCTCTCCACGAGGAA
>P_494
GCGCTTGTTCTTCCAGAATCCATACATGTAAGCATTGGAGT
>P_495
TGAAGTAGATTCCAATGGTCCATCATAAGATTCAGACACTG
>P_496
CCCCAACGCAAGGCGGGGTGCAATTATTAGAACAGACCAAA
>P_497
CAATCGAGTCGATATTTAGCCTTAGATGAAGTTTATCACCC
>P_498
CTCACTTTTCAGCTAAAAACCAATAATCTCTACTCGGCCAG
>P_499
AAGCCCGCCGGCAGATGCGTCGGCCATTCTGGAATGGTAAA
>P_500
TGCTCCGATGTAGAGGTTACCTACCATCTGGAATTGGTAAC
>P_501
CATGTCAAAAGAAAGCATCTCATCCTATTGGTATACCAACT
>P_502
GGTGAAAAATCGATAAAAATCGGGATTTCCAAAAAAAAAAA
>P_503
TTCTGGCGGTTCGCAATACTCCTGATAATGGAAATTTTGTA
>P_504
ATGCATGTCGTAGAAAAATACATACATGTAGCAGTGCCAGT
>P_505
AAAATTTCTTCAGTTATTTTCGGTCTATCTTTTTGTCATTA
>P_506
CGCTTGTGTCGATTTACGAGCTCATATGGATTGCAATACTA
>P_507
ATCTCGATTCTCACCGGATGCTATTATCTTGCTGGTGAGAG
>P_508
GTAACCAAAGGATTTCAAAACTTACCCGTTGTAGAAAGAGT
>P_509
CCGTTTGCATAAAAAGAACTCCTGAAAATTACAGTTCATTG
>P_510
GATGTTGCCCTCCAGCTCATCTACACTCTTCAAAAGTGCTT
>P_511
GAAGAACTACCGGAACCAACCACACATGTGTTGAAACCTAC
>P_512
ACAATGGAAAAGAAGAAAATCGGTGTAAGGAAATTTTCAGT
>P_513
AAAACTGATCTTCAAATGATCTATTTAGTTTCTGATCCTAC
>P_514
GTTGTTGCTCATGGCCAACTCTGTTGAGCGGAAAGAAGAAA
>P_515
GCGAGACAGTGGAACGAGTGCAGTAGAGCGAAATTGCTGTA
>P_516
GAAACAACATCTTCCACGTTCTTGACCGCATTTCCGACATC
>P_517
TTTTGTCGTAGGATCCGATGCACGGACGCAAAATTGCGTAC
>P_518
TATTTTCTAAGAAAAAAATGCTAACGGGTGGGTTTATAAAA
>P_519
GTTCCACGATCACTTCATCTCGTGACAGATAGATTCTTTCC
>P_520
CCCTGAAAATTCGATTTTTGCGGGGTAATTTTTTTTTCGAG
>P_521
TTAAAATTCAGCCATCTTCTCGTGACATTGAAAAACAACAC
>P_522
CGGCCATGGCCTAGAAATCGCATTGCCTCGTCCCTCGGGAG
>P_523
CACGTTTTTGGAGAGGCTCGCGGTTTGCTGAAAAAACACGA
>P_524
TTCTACCGAATGGAAAAAACCAATTTAGTAATTTTAACTTT
>P_525
GAGGAAAATACAATTTTTTTCGATTTTCACGATTTTTGGCG
>P_526
AAAACTGGTTTTCCCGCAAGCGTATCTTTTCTTGTTGCCGC
>P_527
TACTGTACTCATTAAAGGCGCACACCCGTTTGTATTTAGCA
>P_528
ATTTCATTCATTTCATTTTCCATTCATTTCAAAAAATCGAA
>P_529
TGAAAATTTAAGAAAAAATTCGGTTTTTCGAAATAAGCGGA
>P_530
AGATCTTTCATACGTGACGTCTTGATCGAAGGATCTTTCAT
>P_531
GATTAATTTTTTTTAGGGTACTTTCTTCTGCTATATTTTTT
>P_532
TAGATTAAAAAATTAGAAACCTTAGTATAATTTTAGTATAT
>P_533
ATTAAATTTTGAAAAAAAAACATACTTGTTGTTTTTTGATT
>P_534
TTCTAGAAACAATTGTTATTCATACTATTGGAAAATAAAAA
>P_535
TACTACTGAAAAAAAATACTCACACTATCTGATGGAGTAGC
>P_536
TTGTGCAAATCTCATGGATGCTAACACGTCTCTAACAGGCG
>P_537
AAGTCCTAAATGTCATTTTTCCTGCTCAAACTTTTGACTGA
>P_538
GGAAATATTCGGATTCTCGGCATTTTTTGGCTATAAAAGCT
>P_539
TAAAAAACGTACCAGAAACTCCTGAAGTACAATTTTACTGG
>P_540
GCCACCTATCCCGCCTCACACAAAGTGTGCGGGGGAAAATC
>P_541
TAATCCGTTTACCCAATACTCTTACTTGTTGATTTTTTGTT
>P_542
TAGATTTTTTTTTCTCTTGCCGGTGTATTGTTAAATTGCAG
>P_543
GGCGTGCCTTCTTAAAGGCGCACGGGTATATTCGGAAGGGT
>P_544
CCGTTGTTTGACGAAAATCGCAAGGGAGGAAAAAAATGAAT
>P_545
GAACTTTTGAATGCTTTTCGCATATTCGCTTCATTCAACGT
>P_546
CGTTACTATGAGGTCTGTCGCGAAAACGTTGAAGCTGCAGA
>P_547
CGTCTTCTCCTCCTCCCCCCCCCCCCCCCTCCAACTTCCTC
>P_548
CATATTCTAAATGAAATTCTCTTACTAGAACACTCTTGGCC
>P_549
GATTATTGTAGATCAAACCACGTGCTTGTTGTGATGATTTA
>P_550
TGTTAGTTTAAAATATTTTGCTAACTATTACAGCTTTTGAG
>P_551
ATTCACCTAAAATAATGACTCAAACCATTCGCCTAAAATAA
>P_552
CTTGCAATTCGAATCAGGTACTTGATAATAAAATTTCAATT
>P_553
CAAAAAAAGCGGTGCAATCGCGGTCTAGTGATAAAAAACTG
>P_554
TTACATCTGCTGATGTTATTCATGCTTGGGCATTAAATTCT
>P_555
CGAAATTTTCCGTCTTTTTTCGGCATTCTTACAAATATTCA
>P_556
CGAATTTCGACTGAAAATTGCGATTTTTAGTTTTTTTCAGT
>P_557
AATTGATGATTTTCTACACGCTAACATTACTCTGAATACCT
>P_558
TTGTGGTGTGCTTGTAATTCCATACCAACCTGTCTGGCAGC
>P_559
TTTGCGGGAGTTTAAAATTACAGTAACCCTTCAAATGCGCA
>P_560
GAATTTCTCGCTAAAATTCGCATTAGAGCTGATTTGCAACA
>P_561
ATGAGTAAAACATGACATGTCACACTCGTGTCCTTGTCATG
>P_562
CGTTAGTTTCAGAATTTATACATACATCTCCAAAATATAGG
>P_563
AAATTTTTTTAAATTTTAATCTTACATCTGATTCAACTGCT
>P_564
CAGGATTTATCGATTTTTTGCGATTTTATAAAGTTTTGGGT
>P_565
GGTGGTCATCGAGTTGGGCACAGTGATCAGAAAATCTTCTG
>P_566
CAATTTTTCACTGAAAAATACGCTATTTAAAAAAAATCGGT
>P_567
TAATAAATTTTAATTGTATTCTATCCAGTGATTTTGCAGAA
>P_568
TAGAAAATTGCGGAAAATTGCGGAAATTTTGGGCAAAAATT
>P_569
ATTTTATTTTTTAATGAAAACTATCTCGAAAAACTTAACGA
>P_570
GCCGAGGTTTATGCAAAACTCGGCCACGTTAGTTTTTAGGA
>P_571
AAGTTTGCTCAATTGTTTCGCTGTCTCCAATACTGTCGTCA
>P_572
GTCCAACCGGCTTCCACATTCAATCCAGGCTCGATTCAGGC
>P_573
CATTTTTACCCGAAAAATCGCCGTAAAGCTATTTCTGCCTA
>P_574
TACAGTTTTCAAGAAGTCGACTATTTAGTTTTTTGTAGTTC
>P_575
AACCCATGAGATGTCGGCGGCCTGATATTGGTTGGTCCCCG
>P_576
ATTTTTTTCAATGTTTAATACATTTTATTTATTTATTTATT
>P_577
GGGGACGCAAATGAAATTCGCGATTTCAAGCTCAAATATAA
>P_578
TCTCAATCAACGAATTTCCGCGGGATAAATTACCAAGATAA
>P_579
TTCTCTCTTTTTCTATGTCTCCCCACATTTCTCTATCGCCT
>P_580
GGCTCTCTAAGTCTAGTCAACATGGTAGATCAAAAATAAAT
>P_581
GCGTTTATTCGGTTCGAGCACGGTCGAGCACACAACCCGGA
>P_582
ATTGTGAGCGTGGGGCTCGGCGGAAGGCAACTGTCGAGCAG
>P_583
TAAAATAAAGTTACGACATACGGGGTAGTGCTGAAAATCGC
>P_584
AATTACCAAATATTTAAAAACTAATTATATAAGTTCCAAAG
>P_585
AATTTTTTTTCGGAAAAATTCCTGAAAATCTGATAAATTAT
>P_586
AACTTGCAGCCTTTTTCAGTCATTGTAGTCTATTTTGGACA
>P_587
AAGTGACGATGCAGCAGCAGCGCAGAAGCTCAAGAAGACGA
>P_588
GATCCACTTCTGAAAAGTTGCAGTTTGTTGAAATCAATCGA
>P_589
ATTTCTACTCGGGATTCTTTCTTGGACGACTGCCAGGCTCA
>P_590
AAAAAAATAATAAAATTTTGCTAAAATCTGAAAATTCAGCT
>P_591
CGACGCGACCGCTTCGCGCGCGGCTTTCATGAATTTTCCAA
>P_592
CTAACAGTTCCACAGAATGACATCATAGTACTATCCATTTT
>P_593
AATATTGCTCAAAAGGACAACTATGTACTGTATTGAAGTCA
>P_594
AACTCAGGTTTTGGCTGAGGCTTACTCGGCATTTGGAGGCA
>P_595
CCCCCCACCACACCGACCCCCTTCCTCGAGACACCGTTTTT
>P_596
CCTTTTGGAATAAAACATGTCTTACCAGTGACTGGACTCTG
>P_597
ATATTTTTTGAAGAAAAAATCGGTTTTTTTAATGTATCGAA
>P_598
ATTCAACAATTTTGAAGATCCATAATATCAAAATTATCAAC
>P_599
AACAAAGATTTTTGAGAGTTCTAACTAATCTCCTAACTAAA
>P_600
GAAATTAACACCAATTTTCGCTAACTTTTGGAAGTTTTCAC
>P_601
TTGGTTTTATTGCCCAGTTTCAGTAATTTGCCTAAATTCAA
>P_602
CCAAAAGTACGTGACACCCGCGGTGTTTGCGTACCAGGCAC
>P_603
TCAAAAATGGCCAAAAAATACGGTAAGCGTGTCAATCTCTA
>P_604
AGAAAATTTTGGTAAAATTGCGAGGTAGACGAGGATACTGT
>P_605
CATCGAATGGTTCTGAAGAGCTTGGGAGTCCTTGGTAGATG
>P_606
GCTGGTAACTACTTTGGATACTCACTCGATTTTTACCATGA
>P_607
GTATTTCTTGATATTAGACGCGGTTTGGATGATTTTCAAAT
>P_608
GTTTTCCAACTGAAAATCTTCGGCCACGTAATGAAAATTCT
>P_609
GCCGATTTTACCGAAATTTTCAGTCTGGCCAATTTTCCGAT
>P_610
TTTATTCTGAACATAAATTCCGGCAATAGAAATTACAACTA
>P_611
AACGAATATTTGTTAGTGTCCAAACATCTACCAAAACACAA
>P_612
GTCTTGCACTCCCTAATAGTCTTGCTTTTACTTTTTTTAAA
>P_613
CAAAACTACCGAATTCTTAACACACATCTGGTTTCTGAATA
>P_614
AGTGATAACAGAACAAAAATCATACATTTGATGAGTCAACA
>P_615
TCCACCTAATGGTCCATTTCCTAACATTGTTTGTTGTGGCA
>P_616
ACGTCTATTTGCTCTTGACTCATATTAGCGCGTCAATTGGA
>P_617
ACTAAAAATCGGAAAATTCGCCGTACAGTCTGTTTCTTTCC
>P_618
TTGACGTTGCCCCACTTTCCCTTGGTATTGAGACCGCTGGA
>P_619
TTTAATTCCCTGAAAGAAAACTTTATAAGATAAAAAACCAT
>P_620
TAAAAATAGAAATTACTGACCTTAATGGTAAAGTATTTGTA
>P_621
CATCTCCACATACGGACAGCCATGCTCCCTCATCTCCACAT
>P_622
TGAGAGTCGCAGAGATTTCTCGTGACATTGATCTTGGATCA
>P_623
ATTATTGTTAGCACAGGATACATATTAGTTTTAGCCACTAC
>P_624
GTTTTTTTAAATACAATTTCCTCACTAGCGCTACTCTGCCA
>P_625
GGGTTCAAAAAAATTTTACTCATGTTTGCTCTAAAAATCTA
>P_626
TGTCTACAGACTAAAAATTGCGGAAATTTTCAAAGCCTAAA
>P_627
ACGAAATTATCGATTTTTTGCGATATCGTTGATTTTTTTCT
>P_628
TTCTTTTTCTTTGCTGATTCCTTGGCAGTAACGTCTTCAGC
>P_629
TAGCTCGCCTATAAAAAACGCTAACATTAAGCAATCGGTGA
>P_630
GAGCTTATTCTGAAATTTTGCAGGATCGGTAATCAACTATT
>P_631
GATATGCCTAAGAATCATTCCATATTATTAATCCCGTGCTC
>P_632
TGTTTTTTGTTATGAAAATGCGATTTTGTGTTTTAAACCGT
>P_633
GTACGTGAACCCGAATTTGGCGGCAATTGCGTCGATCAACC
>P_634
GCAAAAAATCTGAATTTTTGCGGTCCAGTGGAAGCCAAATT
>P_635
TTTGGTCTACAATAAGACTACTATGTAGCGGTTTCAGAATA
>P_636
ATGTGGATCCACTTGGAATTCATACTGGTGAAAGTGTTGTT
>P_637
CCGAGGAGAACGAGAATTTGCAGTTTTTGGAATTTTTTGGC
>P_638
CCGGATTTTACGCAATTTTGCGGAAACGCTCCGAATGCTCT
>P_639
CTTACAGGTTATCACAAATGCTAACATGCCATATATCTCCA
>P_640
CACAGTTTTCAGAAATTTCGCGGAAATATGCAAAATAGGGG
>P_641
GCTAGAAGTCAGAAAAATGGCATTCTAGGGTAAAAAATGAT
>P_642
TGACACTTCGCAGGCCCGAACTGTCTAGTAAAATATCAGCT
>P_643
ATGGCTCTTAACAATTTCCTCATACTCCTCCTTTCAGTTCT
>P_644
AGAAGACGCCGGAGGTGAGCCCTTCTAGTGATTTTTCATAA
>P_645
TCTGTTGTCGAAACAATGGACGGTTTATGGATGCTGAGAGT
>P_646
GAAATAAAATCGCAAAATCTCGTGACACGCACCACTCATTA
>P_647
GATTTGAACGGGTATTTGTCCGGCATATCGACACGAATTCT
>P_648
GATTTTTCTAAATTTTAACACGGTTTTGGCGTATTTTATGC
>P_649
CAGCAAATTTTTAAAATTTACTTACTAGGGAACCATCAGAA
>P_650
CCCTCATTCCATACACGACCCATGACAGGTTCTCCCTGCAT
>P_651
TATTTGGCAAAACGTCGCAACTTCATAGCAAACTCTTGCAA
>P_652
TACCAAAAAATTTTATATTACCTACTATAACTACCATACCC
>P_653
ATTTGTGATATGTTATATTTCATAATTTTCATATTTTAAGA
>P_654
TTATTCTAGATCTAAAAAATCTACTTATAAAATAAATTATA
>P_655
AAATTCTAACCCAGGAATATCTCTATATTCATATCTTCAAT
>P_656
AATCCGAATGCAGCAAAACTCGGCATAAAGAATACTGGCAC
>P_657
TTCGAAATAACTCAAGTTATCTTACTAGAATTTTTCGAACA
>P_658
TGATTTTCCAATTTTTTTTGCATAGACGTTGAAAAAATCGA
>P_659
AAAATTCTGAAAAAAAAACGCTCACTCTAAAAATATTATCA
>P_660
AGAAATCTGTTACGTCATAACATATATGTGATAGATGATGA
>P_661
CAGATAACATAGAGTCATCTCTAATTAGCAAAAAACCATTT
>P_662
GTGGTCTTCCCATCAAAGTCCTACCATGTTCCGGATATCTT
>P_663
CCACCAAGCATTGTTACAGTCACTCTAGTGTCCGCTTTGAT
>P_664
GAACCTCAAAACTTTTTCAGCGGGCTCGTTATGAAAATCAG
>P_665
AAACTACAGTAATCTCGTGGCGGGACCAAAAAAAAAACTTT
>P_666
ATAATTGTCATCTTAATTTACTTATTAGTATATTTAACTAA
>P_667
ATTGGCGGAACAAATGTGCACATGGTAATTGAATTTCCTGC
>P_668
CGACGGGAAAAGACCTCCGTCATAAATGTTTCATTGGATAT
>P_669
AGCTAGATGCTTATAGTTTTCAAACTAGTTAATTAAAATTA
>P_670
CGTCTTGTTCTTGTCTTTGTCTAACATTATGATAGTTGGTG
>P_671
TTCAGGACTCATTTTTGAGGCATAATAGCATGCTACAGACA
>P_672
TATTCCATGGTAGGCAGGCGCGATTTCTTGACGCCTGCCTG
>P_673
AGAAGTTTCATTATGAAATTCGGTGTTTTCAGACAGTTAAA
>P_674
CTTCAAGGTGTCTTCTCTTCCATACATCAGATCATTCAATG
>P_675
ATCACCGTGTTCAACGTCTTCTAACATCTGTGAGCATTTCT
>P_676
AATCGAGAATTTTATTTCCTCAATAACCTAAAAATATCGTG
>P_677
GGTTTAACTGAATTCTCGCGCGTTCTCTCATTTCCCTTCCG
>P_678
TTCTCAAATCTGTTCTCGATCTTACCAGTTACATATACACT
>P_679
TAGAAATTACCCATAAAAAGCGAGAGAGAGAAAACTGGGGA
>P_680
GGAAAGAAGACCCTGTTGAGCTTGACTCTAGTTTGACATTG
>P_681
GCATTTATTAGCAAAAAATACATGCTTGAACAGGAATAACT
>P_682
ACGTTAGATCACCTATTTTTCTAATTAGACCACCAAACGGG
>P_683
ACTTGTTGAATAAGGGTTAACTTACTTTATGTAAATTTTCA
>P_684
TCACAGTATTGGTAGACTGCCATTGTAGATAGAATTGGATT
>P_685
TTTTTTATAATTCAAAAACACATAAATGTTAAAAAATCGAT
>P_686
ATTTTTTTCTGTGAAAATTGCATCTTCGACGAGAATGTCTG
>P_687
GCGAGTGTACCAATTTGGCGCTAACATTGTAAATGTTCAAT
>P_688
AGAAGAAGGACGGAAATGCGCACACACAATTTTACATCTGA
>P_689
CGAATTTTGAACTAAAAATCCGGGATTTTGAGCCTAAAAAC
>P_690
ACATAAACATTTTTTTAAACCTAGAATTTGATTTAAAAAAG
>P_691
GAAAAAAATCAATAAAATTGCGGTTTTCTGGAAATTTCAAA
>P_692
TTTTTTTTCAAAAATCGACCCATAATCTTTTTTTTGGAATT
>P_693
ACGATTGAGTCTTTGAAATGCTGTGTAGAGGATTTTGTGTA
>P_694
ATTCTGAGACTGAAAAACTACATGGTTTTAAATAACTCCCA
>P_695
TTTGCGAAGTAGATCAGCGTCTTCATAGTTACCAGCAGAAC
>P_696
TCACCCTTCAAAAACAATAACTTACCAGTTACATCATAATA
>P_697
AGCAATTTTCCTTATGTTTTCTTACATCTGTTTCTCACATT
>P_698
TCCTGTTGACATATTTGTAGCGATCTATTGCATTTTATTTC
>P_699
AAAATCACGATTTTTCATCGCTATCATTATAGTTTTCGATG
>P_700
ATTGTTGCAAAGAGTACGGTCTTGTTAGTAGTGTTGTCTCC
>P_701
ATTCAGCTCAATATCATGCGCCCAAATTATTGATTTTTTCA
>P_702
AAATCTATCCGCTGAAAATCCATGAAACACATTTACGCGCG
>P_703
AAGTTATAGATGTTGTGATCCATAACAATCAAAAATGTTTT
>P_704
TGCAAACTTCCAAAAAAATTCACGGACGACATTTTGTCTTG
>P_705
TTTATATGCTACGAAAAATGCGGCATATTAAGCGAATAACT
>P_706
GCTCGTGGCCTAGGAAAATCCGCGGTTATCAATTTTTCGTT
>P_707
TATTTGCTTATGCAATTTTGCGTGCTATTCCAAATAAAGTC
>P_708
TTGGGCATTCAAAAAGTCTTCTAGCTATAAAAATTGCTAAT
>P_709
CGAGTCACGTACGCCGTCGGCGATTTTGTCTATTTCGACGA
>P_710
CCATCTAGCGACTGAACCACCGTGAATTACTTTTTTCTTCA
>P_711
TATTTTTCAAGAAGAAAAAGCGAAAATGTTAAAATTCAAGC
>P_712
GTCTGCCTTGACATCTGCGCCGGTCTGGTGGAAACCCTCTC
>P_713
CTAGTTTTCACTAATTTTTGCATGAGAAAAATTGAATTGTG
>P_714
CCTATTTCGGCCTGAAACGGCCCGAATTCAAAAAACTTATA
>P_715
CTTCCAGGTAGGATCAGAAACTAAATAGATCATTTGAAGAT
>P_716
CAATTCCTTTGGTTGAATTCCATACCTGAATATAATGAAAA
>P_717
ACAGAAAATTGTTACGTATTCTCAATAGTGGCAATTTAAAC
>P_718
TTTTGAAATTTTTTTAAAAACTACTTAGAACATTTCAAGAA
>P_719
ATATCCATGAGTGGCTGCGGCGAGGTAGGCCAGAGAAGTTT
>P_720
TGAAATTTCACCAGATTACTCAGTAGACTACTTTAATCAAA
>P_721
TGATTGTCAACCCCCAAGTGCATGGCCTAGGAACCCAGTCA
>P_722
TTTTGGCGCCTTGGCTCGGCCGAAACCGAACCACGATCATC
>P_723
TGAGATTAGCAAGACACGCACCGTCTCTCTTCTCAGCGCCG
>P_724
GTTCACGTGGAACCCTTCTCCACTTCAGTCTTCAAGGATCG
>P_725
TATTATTTAATTTTACAAATCATACATTTACAACACAAAAT
>P_726
CATTTCTGAACGAAAAATAACATTTTAGTAACAAAATACAC
>P_727
TTGATATTTTTTTATGTTGTCAGTTTACTAAATTTTTGGGG
>P_728
ATCTCGGTTTCGACTTGTTTCTTACTCGATAAAACAATTTA
>P_729
GAGTCTCGTTAGGTATTTGGCGGCAAAGTCGTAAATTTGAA
>P_730
TCCCTTTCAATTTCATTTCCCAATACAGTCCTCTGAAATTT
>P_731
GCGCGTCTGAAAATGGATATCTAGGTACAAAAACTTACCAA
>P_732
GATTTTTGGTGAAAAATTGGCCTGAAACGGTTAAAATCCGA
>P_733
ATGGTGGGCCTTTCACAGCTCGATCTCTAACTTATCCACTT
>P_734
TTCAGATATCCATTCTTTTCCTGTCTAGTACTCACTCCGGT
>P_735
CCATGAACAACACTTGGTCGCTTAGTAGAGAAAAAGTGTAA
>P_736
ACTGATGTGGCAGCTAAATACTATATAGGGAAAAAAAACAA
>P_737
CCATTAGTTTTTTACAATGCCATAACCGTGAAATTCCCAAA
>P_738
ATTTTCAAAAAAGTTGAATTCTTTCTAGTCTAGAATTCTCA
>P_739
GTGGTACATCCATGCAAATGCGCTCTACTGATAATTTGAGT
>P_740
AATTCGAATGCGCCTAGATTCTATGTATCGGAGAATATAAT
>P_741
TTTATTTAATATGTAAATCGCCTAATCGATGTATTTTCTGT
>P_742
GGTTTCTGTAGTTTTCGTGGCGGGCCAACTTTTCTCAAATT
>P_743
ACAACATCAGATGAATCTTCCTAAATAGTTGCGAACCAACG
>P_744
TATTCCCTAATTGATCATTGCTAATACGTTGAAAAACGTTG
>P_745
ATTTTTTACTAGAAAATTGGCGAAAATTTGATTTTTCATCT
>P_746
AGATCTATCTCTTTTTTGAGCACGTTAGTACATTATTTTTA
>P_747
ACAAGATCAGGGCTGATGTGCATGCTACTGGAAACGGAAAT
>P_748
TGGCCCTAGAAGGTTACCTGCACAATAGTGTCTACAACCAC
>P_749
GTCCTGCTAACACTTCTGATCATTGTAGTTAATACAACATA
>P_750
CGTTTTCTTCAAAATTATCGCATAAATATTATATTAACCTT
>P_751
TCTAGGGCCACCAGAAATACCAGTTTATGAAAAAGTGGCTC
>P_752
GAACGCTGCACATTTTCTGTCATCATAGTCGCAGTTCTGAA
>P_753
GTCTCTATGCTCAATCAACTCTAATTAGGTGATTTTTAGAC
>P_754
CAAATTTTTCTGATTTTCTGCAGTTTCAAAAAAAAAAAATC
>P_755
TGTTAGTATATAAGAAAAATCGATTTTGTCTACTTTTCAAG
>P_756
TGCTTGCATTGGATCATACTCATGTCCATCATAGTTAGACA
>P_757
CTGAGTTCTAGTAAAAATTCCATCATTGTCAATTTATATAA
>P_758
GGGATGAAGTCGCAATGACTCGTGACAGTATGGTTGAGCTT
>P_759
AAATTACCTTTAAAAGATTACTAACTAGTAAGTTATGCTTC
>P_760
GGAACCACCAGGGGAAAACGCAGTGTTCTTCAAACTCAGAG
>P_761
CGGTGGTCGCCGTCCGACGGCGCATTTTGCCCAGCGGTTCA
>P_762
AGATTTTATCTGACATTCATCATGGTAAGTAATTTCAGTTT
>P_763
GCGTTTCAGTTCAAGGGTATCTTACCCGAGACAGAGTCAGT
>P_764
TGGCACAAAAAGACAAAAACCGGTGTATCTTAAAATTGGAG
>P_765
GTTATTTATAGAGAATTTTCCGTTAAAATCGATAATTCAAT
>P_766
CGGCCTGATATTGGTTGGGTCCCGAATTTCAGTTTTATTAT
>P_767
TTTATCGACACTTGCGTACGCGAGGTATCGATTCAGATTCC
>P_768
CGATTTTTCCTAAAATTACGCAGTTTTCGATTTTTTTTACA
>P_769
AACGGGACAACGGGACATCCCGTTCCCGTGAAAACGCCGCT
>P_770
TATTTTCTATTAAAAAAATCCATGCTAATTTCAAAACACCC
>P_771
TTAGAAACCCAACAAAAATCCTTACCCGATCCTATAAGTCC
>P_772
TCTTCTCCACGAGGAGTACACGAGAGAGCTGCGTAAATCGA
>P_773
TGTGCGCGCGGCAGTAAATACATACACTTGAACTTTTTGTT
>P_774
TCAGATTGACATTCGATTCGCGGCTCCACCACACAAAGGAA
>P_775
TATTTTGTCAGATTCGAAAGCGCGGTTGGACTCTCAACGTG
>P_776
TAATGTACAATGAGAGAGCACAGTGTAAACTATTTTCATAG
>P_777
CGTTCGCACGCGCCAAGGCGCGTGCTCCGTCTGGCTTGAGA
>P_778
CCGAAACCCATGAACATTATCGATTTATTGATTGATGGATC
>P_779
CAATTATTATTTTTCTTTTTCGATCTTTTGATTTTAAATCT
>P_780
ATAGGTAGGCCTGGTAGGCACGATCTCGGTAACCCGGTAGC
>P_781
ATATTTCAGCTTGCCACAACCTAATATCTTGTCCAATGGGA
>P_782
CACACGTTTACATATAATATCTGTATAGTCACTTTCATGAT
>P_783
TCAATATGCCACACAAAATCCATATTACTCAATAAATTTGT
>P_784
GGTTGAGCCAATCATAGCTCCTTACATTGTGAAAACTGGCT
>P_785
GTCAAAAAGTCGGCAGACGGCTAACTCGGCTAATTGGTACC
>P_786
ACGGCACGGCAAACTCATTTCAATCCAGTGAGATTTCAGCC
>P_787
AGTTTCTGGAATTTCTAGGCCACGGACGCGATTTTAACCGA
>P_788
GTGATTTTTTTCGGATTCTTCTTGGTCGAGAAATTCAAAAA
>P_789
ACTGGTCTCGACGCGAATTACGATTTATTGAATTTTTACGA
>P_790
TGCAACATTTTTAGTTTCCGCTAGCTGTTTTCTTTATTTAT
>P_791
AAGCAACTTATTTTTTAGCCCTTTCTAATAAAATCTCTCCC
>P_792
TTGAAATTGGCATGAACTCTCTACCACGTGGAAATAAACCA
>P_793
TTGTTTGGAATGGGTTCCATCTTGACAGATGTTGTTGAGAA
>P_794
CTTCCATGTCGGTTTAAGCGCGGAAACGGTTTTTTAAAGAA
>P_795
CCATTTTCAGTGCAAAAATTCGGTTTTTTCAATTTTTAACC
>P_796
TTTTCCGTGCACAAAAAATTCGGCAACTTTGCCGAGCTCGG
>P_797
GTCGAAACATGCGACATTTCCTTAAATTACCTCAAAAGCTC
>P_798
GGCCTATGAACCTAATAGGCCATGTTACAGTTATTATCTGA
>P_799
GTATTGTTTTACTTTAGTAACTACATAGTTGAACCCATTAG
>P_800
TTAAAATCAAATTCAACTATCTAACATGTTGCTCTTTGAGT
>P_801
CTTGATACTTTGCCAGGTGTCAATCCAGATCAATACGTTGC
>P_802
GAGCAAGCTTAATCTCAAAACTTAACCGAACCCAACGGCCC
>P_803
GAGTTGAATCATGTCACAGTCATGGATTTAAAATGATACGT
>P_804
TTTTATAATCGGTCTAAAAACATGTTAGTCAGTTTTTATAT
>P_805
GTGGTTTCAGTATTGCTTCTCGTGATAGATAACAAGCGCCT
>P_806
ACGAAAAGTGTAAAAAATCTCATGAGGCATCAAAATTTCGA
>P_807
TTCAATTTTCTCTTCCCCCCCCCCCCCCTTCTTATATTTTT
>P_808
CATTAACAAAATTTAATAATCTATTATTAATTTTCAATACT
>P_809
CCGAAAAAATTTAAAAAAAGCGAAAAAAATTCATTTTCCGA
>P_810
ATGGGAGCCGTCGAAAAAATCTTACTCGGTATACATCACTG
>P_811
TTTTCGTTTTTCACAATTCCCATGCTACTCACTATAACCCC
>P_812
TTTTCTGTCTAAAATTTTCGCATGTTAGCTTGAAAAAAAGA
>P_813
ATTGTCGGAATCGAAATTTCCGGCCTATCGGCAAATCAGCA
>P_814
TTCCCTCATCTCATTTATGTCATTCATGTTGAGTTCGCTCA
>P_815
CTGATAAGATGGTGAGGTGGCATGGTAGGGAAGATTTTCAT
>P_816
TGCGATAGACGATGTTAATTCTAACTATATATTTTTCTTTC
>P_817
CTTATTTTCTCTCCCTCTTTCTATCTCTCTCTCTTCCTGTT
>P_818
GCATACTAATATCATGTGTACTACATAGTATCAGGAGTTAA
>P_819
ATTCTAAACGCGAAATTTCGCGTCAGGGTAATTAAAAGCAT
>P_820
TTGTCAAGTTTAAGGTTTTTCTAACTAATAGTTGTAACATC
>P_821
ACCAATTTTGCAAGATTTCCCTTGATAATTGTTGCTTTACT
>P_822
ATTCTGGTTCTGTAAAAGTTCGGTTTATTGATATTAATCAA
>P_823
CGTTGGAAAATGGAAAAAGACAATCTCGTTCATTTTTCAGA
>P_824
CCCCCAAAATTTTGAATTTCCATTGTTAAAAAGTCTGAATT
>P_825
GTTTCTAGTAGTGGCTAAAACTAATATGTATCCTGTGCTAA
>P_826
CGAGCTACCCCCTCAAATTGCTCTATAGAAGGTGTTGGCAC
>P_827
CGTTAACAGTTTTTTTTAAACATTACAGAGAAAAACGAGCT
>P_828
ATCTTGTTATCTAGTGATATCTAACATGTTCTCTAATCGCC
>P_829
AAATTAAATGAGATAAACTACCTAATATGCAATAAAAGATG
>P_830
ATTTTTGAGCGATAAAAATGCGATTTGTTGATAAAATGGAT
>P_831
CAGTTTTTGAACGGAAAAATCGAGAAATGTAGATTTTTGGA
>P_832
AAACTTTCGCCAACTTTCGGCAATTTATGACAACTTTCGGG
>P_833
TTAAACGTTTTGTTTCACTACTTACCCGTAGCTTTCGCATC
>P_834
AATTTATTTTTCAGGGAAACCATACACTAAAAGCTCCAATA
>P_835
TTGGAATCCTTCATTGCCCTCTCACTAGTTGCAGTAAATTT
>P_836
GTTTAAAAACATCTCTCGCTCATGCTGGAGTTTTTCCTTAA
>P_837
AAATAATTTATTTTTAAATTCATACTAACGATTTGAGAGAT
>P_838
TAATTTTCGGCCTAAAAATGCGGTGGCCTAGAAAAATCCCG
>P_839
TTACAAAAAAAGTCAACTGACAATATATTTAAAATTTTTTG
>P_840
GGGTTTCTCATTATTTTTTCCGAAAAAATCGATAAAACGTT
>P_841
GCTGTCAATATCAACCAACACCTTTTATGGGGTCTCATGAG
>P_842
GTTTTAAAGCCGATTTTTTGCAGTTTCAACCCTTTTTGAAA
>P_843
GGATTAGACTAAGAAAATGGCGAGGATTTCGAATTTCATAA
>P_844
TCATAAACTTACCCCCCCCCCCCCCCCCCCCCAATTTTTTG
>P_845
TGCCATCTGATATGGAAGATCATACATTTGTTGAGAAGGTG
>P_846
ATATAAATTCAATTTTAAAGCATTCTCGTCGAGTTTGAATC
>P_847
GATTTCGTAAAAATTCGTAACTAACATCTTGAAAATCTGGA
>P_848
TGAAATTGAGAAAGATTAAACTACATAAATGTTTGGAAAAT
>P_849
ATTTTGTGCTACGCTCTAAACTTACTTGTTGATGGTAACTC
>P_850
AGAGAAAACTCGGCCACAGTCATAAATGTGCTTTTTTGGGA
>P_851
CTGTTTAGAGCCAAATTTCGCGGGAAATCCGATTTTGATCC
>P_852
AGTTCAGCACCTTAAAATTGCCCTAACCCGCAAGTTTCCGG
>P_853
ATTTTTCGTAATTTTTTGCTCCTAAATGATTTTTTTTCACA
>P_854
TAAGATTTCATTAAAAACTGCATGATTCATCGTTTAGGAAG
>P_855
GCCAATTTCAGTCAATTTTTCGGGAATTTCTCTCGATTTTT
>P_856
AAATTTCAACCGATTTTTCTCGGTTTTGCCGTTTTTTTCAA
>P_857
CTAAAATTTGACGATTTACACCTGAAAGTGCGCAAAATTCG
>P_858
GAAAAATAACGCTAAAACGGCGGCGGTGCCGATGCCGACCA
>P_859
CACCGTATCCGTTTCTAGCGCGATTTATGAATTTAAAACCG
>P_860
GGGAAGCAGTGTTCATTTTACCTGAAAGAAGAAAAAAATAG
>P_861
AGTTATTCGTGTGCAAAAAGCAGCAGAACGAGAACATCAAA
>P_862
TTTTCATTATTGATGAATCTCTAACCATTAAAAATCGGCAC
>P_863
ACAACGAAAATTTGAAATTACCGTAATCTTAAAAGACGCAC
>P_864
TCCTGTTTCGGCTCGATTTCCGTTAGAGCAAAACTACCCAA
>P_865
GTTACTGTCGATAAGTTAGGCTATCTAGGGTTACTGTAATA
>P_866
CTTTTTGACTACTCATATCTCGGTTTATTTAAATTTTATCA
>P_867
AAAACTGGAATTCGCTGGCTCAACACAGTGAATTGACACTG
>P_868
CGAAGACAAACCCACGACCGCGTTCTATAGTTGAGTATCAA
>P_869
CATATAGTTGAAGATTAATTCATAACAGGGAAAATAATTGT
>P_870
AATTTTCACCGTTTTCCAGACAATTTATTGATTTTCTCGGT
>P_871
TTAAAAAATCAACAGTTTGTCGATTTAGTATTTAAAACTTC
>P_872
ACCATGAATTTTCTAATTTTCTAACCTGGGTGGTTTTCGTG
>P_873
CCCAAATAGCACAGTTGTACCATAATAGGTGTTACGAACAT
>P_874
ATCTGTAAGACTCAAAAATTCGGTTTTTCTAATTTCAAATT
>P_875
GCTGAGCATGGTTGGGAACTCTATTTAGGGTTTCTTGTTTT
>P_876
CATACTGGGCTTGGAATATACTAAATAGTTGTAAAACGCAT
>P_877
TGTCACAGTGTTCTCTGCGCCATATTATTGTGGGAATGATA
>P_878
TCAATTGTCCGAGAGAAGTACACGGCCGAGAATCACATGAA
>P_879
CTTTACAAAAAGCTCAACAACTTATTAGTTGATGACTTTTT
>P_880
TTTCACCTATGAGCTAAGCTCTTACTAGTATTTTGGTAATC
>P_881
AGATCACTTCAATATTCTAACACACTAGTCTCATTCAGCTT
>P_882
TATCGGCATATTGCATACTTCATACATTATACATGCCTACA
>P_883
TTTTTGCACTTGAAGAATGGCTTACTAGTTAGCTCATTGAA
>P_884
AAAAACATTTTCTAAATTTTCATGACGGGTTTGAATTTCAA
>P_885
GTAAGGAATAGAGAAAATAACTTACTCGAACCATATCGGCC
>P_886
GGTAAAAATTTAGAAAATTTCAGCCTTTCATTTTTAGGACC
>P_887
TTTTCATATTTTAAGACTTTCAAGGTATGCATATAATTTAT
>P_888
CAAAAATGTCTGCTTACACGCAGGGTTGTCGTTTTTTGCCA
>P_889
CACCTTTAAAGGAGGGCTGACGGTTCCGACGATTTTGAACG
>P_890
GTCTTTACTGCAAAATACCACTATTATGCTCCCAAGATGGC
>P_891
ACCTAATTCCGAAATTTTCGCGTTTTTTAGCTAAATTCATC
>P_892
GAGAAAGTGCTCAAAAATGGCACGAAAGTTGAAAATTGGCG
>P_893
AACAAAAAAAATTAAAAATTCACGAAAGCAATTTAAAATTT
>P_894
AAAGCGACATGAAACGATTCCATACATTGGATAATATGTAA
>P_895
AAAAATCCACCTATTTTTGCCTATTAATGGTAGTTTTCATT
>P_896
CCATGTTTCTTCAGAACATCCGTGATAGTTTTGATAAGAGA
>P_897
TGCCAATGCGTGTTTGCGTACACACTCGATCCCACGCGCAA
>P_898
TGATGATATAAGTGAAAAGGCAGTTTAGTTCACATTTGCAG
>P_899
TTTAGAATGAGGTTTGGCTTCTTGGCAGTGGTGATCTTCTC
>P_900
TCATTTTTGCAGTTTTTCAGCATGCTAGTTAATTTTTTGTG
>P_901
TAGAATTCATACATATTTTGCATACTACAGTTAATTGACAA
>P_902
AAATGTTACTTCAATCTCATCTAGATAGTTCAAAAATTCGG
>P_903
AGTGTCCGTGTGATGAGACCCATACCCGTAATAGAGCATCC
>P_904
CTGAGAGTTGCGAAATTTGCCGGTGAGGTTAAACCAGTAAT
>P_905
GCGAATTACCTTCAAAATCACATGGATCTTGCTCCTCACCG
>P_906
CCACAAATCTCATCAATTTCCAAGGGCACATCTGGCGACGC
>P_907
CAAACAACCGATAAAGTAGGCATATATGTAAGTTTAAACAC
>P_908
AGTGTTAATATCTACTTCAACTACATACATAGATTCCAAAA
>P_909
CTTTTCCAAGTTTGAAATTACAGTAATTTTCAAAAAGTTAA
>P_910
TGCAACATTGAATGGTTTTCCTACTCCGAGCTGACGGAGTC
>P_911
CGGGAAGCATGTGCCACGAGCGATTTATGTGGATTTGGAAC
>P_912
TCTATCTGCTCTTCGTTTTACTATCTCTTGCCAAAAACGAT
>P_913
ATAGTCTCTTGCATATTTTTCATGCTTCATCTCTTTACTTT
>P_914
CATCCAGGATTTCAAATAACCTAATATGTTAAAATCTACAC
>P_915
ACACACACACTTAAAAAAATCGGGGCCGAACGACGACACAA
>P_916
CTAATGAAACTTCAGACGGTCAGTCTAATGCAATTTGCTCT
>P_917
AAGTTTGCACCAAATGGGAGCCCTAATTTTAATTTTGAAGA
>P_918
TTGTGCGGCAGATCGTGTGCCGTGGTCGCAATTGTCTACAG
>P_919
AACAATTTATCATGAAAAATCGATGGTGAATATTTGGCAGT
>P_920
ACTACTGGAGACGGAAATTGCCTTCTTCACGCCGCATCGTT
>P_921
TGAATTTTTCCAGAAAAATCCATGTTTTTCTTAAACTTTGA
>P_922
CAATCATTCAAAGATTCTAACATATTAGTCACCGTTGATTT
>P_923
CAACTGGCGGACCCGCAGGGCCCGCTAGTCGATTCTCTTTA
>P_924
GAGCCCCCACCGCCTCTCAGCTTACTTGTGATTTTCCCCCG
>P_925
CGAGTTCTTCGGGTCTCCGGCGCGCGCCGAAAAACTACAAA
>P_926
CTCAACAGTCTCTGCAAAACCATATATCTCATCATCAGAAG
>P_927
TTTTTGGCAAGACGCCAACGCGGCTTATCAACAACGAATAG
>P_928
ATTAAACTGTTAAAAAAAAACATAAATATAAAAAATTGCGG
>P_929
GTGGGCGTACGATCTAAAAACTATTATGTTGTGAACGATTT
>P_930
TTTAAATTCAAAATCTTCATCTTGGTAGTCAGTTGCAACTT
>P_931
TCGGTGCTTCTAAAGACACCCTACATAAGAAAACCACCACT
>P_932
ATCAGCTTCTCCCTTTTTCTCGGTGTGGTCGGGGGAGCACA
>P_933
CTAGAAAACATATAAAATTGCTTCATTTACATGCTAAACCC
>P_934
TATTTTTTGGCCCAAAAAATCAGTAATTTCCTCAGCAAACT
>P_935
ATTTTTTTTCCAGTAAAATTCAGTTTTTCAGATTTTCCTCT
>P_936
GTGGAAGCCGTTGATGGAAGCTTTGTAGTACTTGTTGAAGG
>P_937
CATCACACACTCTCTCTCCTCTCCCTCACTCTCTTACTTCA
>P_938
GTTTTTTTCACTGAAAATCGCAATTTATCGGACTTTTCATG
>P_939
AATTTTAGATTTTCATCGCTCTAAAATCTGATTTTTTGTCG
>P_940
AGCAAATTCAAAGAATTTGCCGTGCTTAACAAACTCCAAAA
>P_941
AATTTCAAGAACATAATAGTCTAAATAGTGTAGAAAAACGG
>P_942
TGTTGTTGAAAAGCCAGATCCATACCAAATCGCTACAACCT
>P_943
CTACTCGTTACGACCTGGCGCTAGACAACGCACATGTCGCA
>P_944
GAGGAATTCGAATTTAAACTCGAAAATGGCCAAAAACCACC
>P_945
ATGGTGCCTACCTATAATGCCTATCTACATCACCTACCTAT
>P_946
ATTTAAAGGCCATTCAGGCTCGGTTTGGTAATTTCAAGCTT
>P_947
CTGTTGGTCCCCAAAGAAATCACACCCAGCTTCGGTAAACT
>P_948
TGATATCAAATTAAAAGTCGCTATTTAGATGAGAACATGAA
>P_949
GCATGGTGAAGGTATGCGGTCTAATTAGTAAATTTTAACAT
>P_950
GGAAATCTGAGCTCAAAATTCATACCTGAACGAGATTGAAA
>P_951
AGCAATCACTACAACTGCCGCGGAACAACCACGGTTGCAAC
>P_952
AAAATGTGGAATATGCCATTCGGATCCGACAGAATATCGAT
>P_953
TATGATACTTCATGGTAGCTCGTGTTAGTGATAATTTATTT
>P_954
CATTAGGAAGAGTGGAGATTCAGAAAAGAAACGACAACCTA
>P_955
TCACATTGACACGTCGAATTCATGATACTTCCACGTTGATT
>P_956
CAAAAATTCAAAAATTGTTTCATACCTGATCAACTGGAATC
>P_957
GACACAATCACAAGAGGCGACATGGTAATACATTTTTCATT
>P_958
AATGCTGCTCCAGAAATGCTCTTCATAGCGTTATCCTGTAA
>P_959
TACCAAAATGAAATAAAGGACGATAATTCTAAAAAAAACCA
>P_960
AAAAAAATGAGTGCACGTGGCCTGAAAGTTGAGATGTACTA
>P_961
CTTCGGGTTTTCTAGCCACCCATACCCCTTTCTTATTCAAA
>P_962
TTTAGCGGCAAATTCAGTTTCATGATAAAACAATTTTGGCG
>P_963
GGCTGAAAATTGTCTTTTCGCATTGTTTATCGCAATTTATG
>P_964
GCTAAAAACCAACTTTTTTTCGATTCTGTGTTTGGTACGGA
>P_965
GGTTTTGTATTCCCGTAATCCATCATTTTACATTGACCACT
>P_966
TCAACACAATATTTTTGTCTCTAACTTTATCTTTCCGTATC
>P_967
TCTGGATTCATAATGATTTCCTACCGTGTAAACCCATGCCT
>P_968
TTGCAAGTTAGAAAAGCAAACTTACATCTTTGTAGGATGAA
>P_969
CCCGCGTTGATTGTAAAGGCCGACATATATCAAAATTTGAC
>P_970
CAAATAATTAGGATTTTACACATGAAAGCTTGTAAAATTTT
>P_971
AAGGGAGTAGGAGACTTGGGCATACTTTATAGAAACAGTTC
>P_972
GCGACGCGACACGCAACGCGCCGTAAATCTACACAAAATCT
>P_973
ATTTTACAGGAACACTTTTCCGGTTTCGCTAAAAATCAATA
>P_974
TTTGTAAAATTTGACAAAAGCTAACCAGTTCGGGCTTAAAA
>P_975
TTCAAGACTGCTCACAATTGCGGTTTAGGAAAATTTGTAGT
>P_976
CCTAATCTAGCTTCTTTTTGCTAAAATCTCCATTTTCGGTC
>P_977
AAAATAACACAAATTAATTTCGATTTATTGTAAAACGACAC
>P_978
CATTGGAATTTGATTTTATGCTAACTACACATTTTTCACAA
>P_979
TTTCAGTTTCATCCATTTCACATGGAGGCTAACAAGCGAGA
>P_980
CTCTGAAATTTTGCGGGAAGCTTACACGTCTCACTGTGAAT
>P_981
TTAAAAATCCCAGTTGTTCCCTATTCACTGTTTTCTATGTG
>P_982
TCAATCCTTATTTTTAATTCCTTATATGTATTTCTTTCAAA
>P_983
ACGAAGAACGTTGTTCGACTCTATCATCTGAATCTTCAGTG
>P_984
GGAGTTTTCTTATACTACAGCAATTTAGAAGACCCTTCTTT
>P_985
CAAAAAATTTGTAAAAATCGCGTTTACGAGGCAAAATTCAC
>P_986
CCTGTCCAAATTTAAAATCGCGTGATCCTTGAAAATTTCGG
>P_987
GAACTCCAAATTTTTGAAATCATGACAGTTCAATTTAGTCT
>P_988
TTTAGTATGAAACAATAAAACTAATATTTACTCTACCCTTT
>P_989
AATAGGAGTGCTAAAAAAAGCGATAGAGGACACACAGAGCG
>P_990
CATTTTTTTAATAAAATTCACGGCCTAGTCTTTCTAAAACT
>P_991
CCACCACCACAGTTAAATCGCGGGGTATACATTGTGTGTTT
>P_992
CTATATTCTCGAACCCAAATCAGTCTAATGGTTTTCAGCAA
>P_993
ACTTTCCAGCCAGCAATTCGCCGTCTCGCTCGTCGTGGTGG
>P_994
CGTGGCAGATTCTCCAACAGCTAACATTTCAGCCGAATGAA
>P_995
GGTGGAGCAATGGGCAGATTCTATACAAAAATGATAGAACG
>P_996
ATTAATTAATATAAAAATCTCATGTTTGTGTTTTAATGAAT
>P_997
GAATGATAGTATATTCTTCGCATGGTAAGATAATTTATCGG
>P_998
TGTCAGTTTTCCGTATCAATCATGCTAGTGATTTCACCGTC
>P_999
GTGTCGCTGATTGGTCGACGCCTGTACGAGAATTTTGGCGG
>P_1000
TTTTTGATTTGATTAGTCTGCTATCATTTGAATTTTCCAAT
>P_1001
CAATTTTCAATTAGAATACTCGTGACAGTTGAATTGTTGTT
>P_1002
CTTTACAATATAACAACTCCCGATCTAGATAAATTTGATAA
>P_1003
GCCAACTCACCAAAAAGCGCCATAGCCGACATTATATTCAT
>P_1004
ATGTCGGAACAGGATCCTCCCGATATAGTGATTTTCTCCTA
>P_1005
CTAATTTTGGCCTATTTCGGCCCAAATTAAAAATTTTTTGA
>P_1006
AATATGAAATTTATCAAGGTCTAGGATGGCCCAAAATGTCC
>P_1007
AAAAATTTCGGTTTAAATCCCTAAAATCTTCTAAAAATCGA
>P_1008
ACTACAGTACTCCCGAAACACCCGATTTTACGCAATTTTCG
>P_1009
TTGAAAAAGTGCTGCCGACTCATACATTTGATTTCAAATAA
>P_1010
CAACTCGTACCCGAAAAGCTCAATCATGTACCATCGTCCGT
>P_1011
AAATTCACCCCCCCCTCCCCCACCCCCTCCCTCTCTTTCTG
>P_1012
CTTACCTCCGACCTCGCGACCCTGGTAGTAAAATTTCAAGT
>P_1013
TTATTACAATTTAAAAAATGCGGTTTAGAAATGTTTGATTA
>P_1014
TTAGTTTTCAATATTGGACACCTGAAATAGATTATGTACGA
>P_1015
TTCAAAGAGGAGGCGGCTCTCTACTATGCCATGTATGCCCG
>P_1016
CTGACGCGCAAGGCGAGTGGCGAGAGAGCGCGTTAGATGAC
>P_1017
CAAGTATTTTATGCATTTTGCATGCGAGCTCCTTTCCCCGT
>P_1018
TGACGTGATGCTGAGAAATGCGGTTGCTTCGTTCCCGTATA
>P_1019
AAAAAAAAACCGAAAAATTTCGATTTTTCCGTTTTTTGGCT
>P_1020
CCTAAATCGAGTTGAAAACGCACGATAATAAACTTATATAT
>P_1021
GAGAAAAAAAAGAATAAACACGGTTTTCCACTTTTTTTCAA
>P_1022
GAAAAATTTTTAAAAAAACGCAGTTAGGCTGTTTTTTGCCT
>P_1023
CTCCTGTCTTTTAAAAAATTCGTTTTTATTCAAAAAATATA
>P_1024
TTGCTGCTAAAAATCAGAATCATAATAGAAAAATTTGAATA
>P_1025
GGAAGTAATTGTTTATAATCCCTGCTAAAGAAAATATGTTC
>P_1026
GTGAAAGCTGGTGGAAAAGTCGGTGAGGCATTTGTTCTCAT
>P_1027
CTATTTACGAATTTCATATTCATTTTAGGTGAATTCTTGTT
>P_1028
ATGAAAAATGGGATGAAAATCGCGGGTGGGAAAAGTCAGTG
>P_1029
GTTTTAATTGTTCCTAGTTTCTACATATTGTATTTCTCGAG
>P_1030
AAAAAAATTTATTTATTCTTCATATTAGTTCAGATTATTAT
>P_1031
ACTTGAGACGATTGATAACTCATACACTTGATGTTATTCGT
>P_1032
ATCAAATTTCGAAAAAATTGCATGATACTGATGTGATACTA
>P_1033
GTGCCGCCTGCTCCAATCTGCATAATACTGAACTCGCATCA
>P_1034
TTTTTCATAGCACAGAGCACCATAAATGTACTTCTCCAGCT
>P_1035
TAGGAATTAGGGGAAAACTGCGATTTTTCCAATTTTCAAAA
>P_1036
ATTTTCCCGGTCAACTCAAGCATTTTAGGTGAAATCTGATG
>P_1037
AAATTCAAGTTTAAAAAATGCCTCACCTGTGCAATAAAAAA
>P_1038
CTACGAACCTGGAAAAACGTCATAAATGGTGAAATTTCAGG
>P_1039
TGCAATTTCGACAAAAAATCCACTATAATTCATTTAGAAAA
>P_1040
GTTCCACTCCAGCGATTTCACGTTCTCTTGAACTCTCTCTT
>P_1041
TTAATCAGTCAAATATTAATCAGTCTAGATAATTGCTAAAG
>P_1042
AGACGACACGTGCATGAGGACTAACTCTATGTATCTGGAAT
>P_1043
TGTAATTTTTATCAATTTTGCAGTGATCGTTGTCAATTGGT
>P_1044
GATAGAATTAGTTTACGAACCTCTATAGTGTTCCGATCGAA
>P_1045
AAGTAGTTGAAGCAGATGATCTCACTAGTGCAACCTCTGTT
>P_1046
AAAAGCTTGCGAGGTAAATTCAGTTTATGCTTCTTAACCGC
>P_1047
ACTGTTCTCTTCCGTTTTTTCGTTCTAGTGCAAAATCAAGT
>P_1048
GAGATGGAATCCATGAACGTCTTGGTCGTTAAGATTTACCA
>P_1049
CATAAAAGAAGAAATTCAAGCAATATAGTTCCACCAGAACC
>P_1050
CAAGTGGATGGGATATCAACCAATCTAATCAATTTTTTTGA
>P_1051
GAGTTATAGGCCGAATTTGCCATACATTTTCGATATTGTGT
>P_1052
CTTCCGATTTATCGATTTTCCGGTAAATCGGAAAAACGAAA
>P_1053
ATTAACTTGCGTTTTCAACTCGATTTAGGTACATTTAAGGT
>P_1054
TATGCTTATTTAAAATTTTCCGTGCTTGTCAAAATCGGCAA
>P_1055
AAAATATTATAAAATATACGCGAAAATTAAGAAAAAACTGG
>P_1056
CAAGATCTATCGGGAAGTCTCATGAAATACCTCACAGGCGA
>P_1057
AAAAAATCGTCGTGTCTCCGCGATTTTCCTCGTTTTCCGTC
>P_1058
CACCCTGGTTATTAGTGCTCCTCACCCGATAAACTCATAAA
>P_1059
AAACTTTTCATGGAGCAAATCATACTTCTTGAAAACTTGTT
>P_1060
CTTGGTAAGCAGCCATGGCACTATCTAGCTCTAACCTTTAT
>P_1061
ATATCGAGTAATTCACTTGGCGGTCTCATGCTTAAAACTTA
>P_1062
TGCCTCAGCTGTCAATTGAGCAATTATGTGCTCATTGAGCA
>P_1063
AATATCAGCACAACAAATTCCTCAAATGAGAAGATCTGCTT
>P_1064
GTGTCTTGTGGTAAAAAAACCATGAATTTATAATTTCCATT
>P_1065
GGGAAAAAATCGTAAAATTTCATATATGATTAATACTTACC
>P_1066
TTTCTTAATTAAATCAATTTCTTACCTGAATAGCCATATCA
>P_1067
AAACTTCGGATTCGAACTTTCGATCCCAAAGTCTTTATCCA
>P_1068
GCTTCACTTCTCCGTTCTCGCAGTTTCGACGTTTTCTGAAA
>P_1069
TGAAAAAATCCAAGAAATTCCGATTTTCTATGAAAAATATA
>P_1070
TTTCTCCGTACTCGTCAACTCGTGACGTACTTTATCGATTA
>P_1071
CCAAAAATGGCCAAAATTCGCCTGAAATGTCCAAAAATGAC
>P_1072
TTGTAAATTTTGATGAAAAACTACATAAAGAAACCTACAAT
>P_1073
ACAATTTGCCGTGCCATCGGCGATCTCTTCACACTCGACAC
>P_1074
GAGCTATCTGCCCCCCCCCCCCCCCCCCCCCAAAAAAAAAA
>P_1075
GGGTGGCCCACTGTTGAAATCGGCCTAGTCACATAACCCTC
>P_1076
GGTATTATTTTCTAATAAATCAGTCTTGTTTTTTTTAAGTC
>P_1077
CGGCGTGTCGCGTCGCGGCTCGGTTTTCAATAGGGGACAAA
>P_1078
TAAGCCTAACCCTAAATCTGCTAACTAAACATCTTTTCAGG
>P_1079
GGGTCTCGTCGCGAAAAGTACAGTAACCTCGAAATTTTCGT
>P_1080
ACAAAATGTAGGAAATTTTGCATAAATTCTGTTTTTCAATA
>P_1081
AATAACTCGAAAACTGTCCACAGTAAGGCAATTTTGAGCCT
>P_1082
GATCGAATTGGTGCTAAAAACGGGAACATTTTCCAGTGATG
>P_1083
CATCATCCCTGGAAAAAATCCATGAATTTTAAATAAGAATT
>P_1084
CGAAAAGCCAGTTTTCCGCGCTGTCTCAAATTTTTCAGCTA
>P_1085
ACATTCCAACAAAAAAAATGCAGTTTCACTAAAAATCTCTT
>P_1086
GGAGCTACCTTACCCGGCTCCATAGTAGGTGTCTGCAAAGG
>P_1087
TCCTCAAAAAACCAAGTAACCTAACATCCTTATCAATAGCT
>P_1088
GAATTCTGGATCTTTCGGCGCGTTGTAGTCAACATCCGACA
>P_1089
TGTCGTGTCGAGACCGGAACCGTACTATTGACGCAAAATTT
>P_1090
AGGCTTTCAGCAGATTTTAACAATCTAATGTAGATCACTTC
>P_1091
TTGGAAAAATTGTTTGAAGACTAAACCGATAAAATTGGCAC
>P_1092
GGAATGACAAAAACGAGATCCACACATCTGTCTCAGCTTTT
>P_1093
TCCCGGATGTCTGGCACTCTCTAACTATCTACACTCTCTGT
>P_1094
TTTTTAACAGTTATAATTGTCATTACGGTTGATTTTTGACT
>P_1095
AACTTTTCGAACCAAAACTTCATGGTATTGTAGGTGACAGA
>P_1096
GTTTTCTCGTTTTCTTTACACATTTTAGTATAAAACACATC
>P_1097
AATTTTGGCCAGTTTTGCGGCCTGAAATTGGCTTTCATTCA
>P_1098
TGACCAAATACATAATTACTCATACAATACTCAGGTCTTCT
>P_1099
AACTAACCAATAACTTCATTCATACTGGAACTCAATAAAAG
>P_1100
CAAAATTTACCGGAAAATTTCGATTCCGTAGTGCTCCGACA
>P_1101
GGGGGGGGGGGGGGGGCATGCGATCTAGAGAAACTCCCATT
>P_1102
TATTGGTAAATATTAGGACGCGGCATACTGATAATAGACTC
>P_1103
AAATCAAAAATGTTTTGGATCCTGATAGTGAATCGAGGTAT
>P_1104
AAACAAAAATGTAAAGTTTGCATGTTAGTCGGTTTCGAAAG
>P_1105
GGCCCCCGATGGAGGCGGTTCTTGGTAGTGACGTCATCGCG
>P_1106
TACAAACAATTTTTGAAAATCATAACAGTGAAAAATGCTAG
>P_1107
TCACGAGTCCAACGTGGAACCATGTTATCGGCAATCAGGCG
>P_1108
TAGGGGTCAATCAAAAATTTCGAGATAGTGGTATACGTGCA
>P_1109
ATTTAAAATTGAGGCAAATTCCCACTAGTGCTATGCCTCTA
>P_1110
CTTGAGACGTACGAAAATGCCTACCTAGCTGCTTACCTGCC
>P_1111
TAGTTGTACATTTTTTGAACCGGTTCACTGAAAAGATTGGA
>P_1112
CATTTTTTGGCAGAAATTTCCGGTTTTTGCCAAAATAAACA
>P_1113
GGTTAGTGGATGGATGTTGTCGGGGTACTGTAATAGTACTG
>P_1114
ATAGCATGTTAAACGCAGCTCATGACAGATAATTGAGTCAA
>P_1115
CTTTTTGTACATTTATGAGCCTAAACAGGCATTTCAATGAA
>P_1116
ATAATAATTTGCGAAAATTCCCGTAACTTGCTCCAACGTGC
>P_1117
TGGTAAAATAAACCAAAATTCGGCCCCGCCCACATATTGGA
>P_1118
CTAGACACTCTAACTGTCTGCGCTCTCGTTATTTGAGAAAA
>P_1119
GAAAATTGGATGATTTTGAGCGGTTTTAGGGGGAGGAACCG
>P_1120
TCCGAAAATGGTAAAAAAAACGTGAATTTTTATTTTAGCAT
>P_1121
GGATTTTTTGGCACTTTTTTCCTTCCGTACAATTTCTCGAA
>P_1122
ATTCTACTCGATTTTTCACGCCTAACCCTTAAACTTCAAAG
>P_1123
TTAAACGCCAATTCGCGGCGCGCACGGCCCTGCAAAAACTG
>P_1124
ATAGATTCCAAAATTCCGATCAAACCAGAGAATTGGCGTAG
>P_1125
TTTCTGATCATTTTCTAGCGCATGTTAGTCAATTTTTCCCG
>P_1126
GGATAAATAGGCAAAAAAAACGTGATAATCAAACAATCGTT
>P_1127
ATGCCAAAATTAAAATTCGTCTATGTAGTATTTCATGATTT
>P_1128
TAGAATCTGAAAATTAAGATCTAACTAAAAAAATAAACATT
>P_1129
TGTACAACTCACTTATACATCATGCTATTGCCCGATGTCAC
>P_1130
TTGTTAATAATTAGCGAAAACAGTCTATTCAAAAATGCAAA
>P_1131
TTTGTGTCGGTCGGTGGGGCCCCGGCTAGTTTGCACTTCGA
>P_1132
AAAATGTGGCACTTATTCGTCTTGCTCGGCCGACTCATAAA
>P_1133
TTGTCGCTAGACTCGGCCAGCTTGGTAAGTTGCTCTACAGT
>P_1134
TAATCCAGAGTTGAAGAAATCTTGGTAGGAGTTTCTGAGTT
>P_1135
TGAAATCGGCAATCGATTCGCTTGGTCTTTCCAAAGTTCTG
>P_1136
CGGCAAGACCATCAACATCTCGTGACATTTCCCAGCATTTC
>P_1137
TGTTTATCTCCCTCTTTTATCAATCCAGTTCAATATCCTCA
>P_1138
TGATTCGTCATAAGAGAGTTCATACCAGTGAAAGACCATTC
>P_1139
TCTGAAAATTCTGAGATGCACGGCCTAGGCCAAAACGGAAT
>P_1140
CAGTAAATTCAGTGGTTATTCATACTCGAATATATTTTTCT
>P_1141
TTGAGACCAAATGTTTCATTCAATTTAGTGATACTGTTTTT
>P_1142
TGTCACTTTCAGTCAACCATCATAATATTCCAATGTCACAA
>P_1143
CACGACCAATGTGAAAAAGTCCTGGATGTCTCGGAGGGTGG
>P_1144
TTTCCAGCGTGTTGCAAGCGCGCTCTATTGAGAAATTTACG
>P_1145
GAGTTCCGTCTTCAACATATCTAAATAGTTGTTTCCGTTAA
>P_1146
TTGCTCGACATAAAAATTTTCTTGCTCGACATATAACTATT
>P_1147
TGTACTCCTCGAGGAGAAGACTTAATAATTAAAATTCTGGA
>P_1148
GACAAAATGCACAGAAATTGCGATTTCGGTGCATTTTTGCG
>P_1149
CCTATAGAAAATGAAAATTCCCTGTTATTCAATATTGCACA
>P_1150
TGGAAAAATCGATAAATTGGCGATTTTGGCCCAAAAACTCT
>P_1151
TTCTAATGTTCACAAAAAATCGGTCTAATTCTCAGTGCAAA
>P_1152
GTAACAGGGGCGCCCAGCCTCTCTACAAACATAGAGAGCGG
>P_1153
GTCAAATACTTTTGCCAATTCTACATAACATTTTTTTATTA
>P_1154
GCAAATTTTCCGTGAATTTTCATTACAGCGCATTTGCAGTT
>P_1155
ATTTTCCACCTTCCGATTATCGGTAGAGCACATTTGCCACC
>P_1156
AGGATATTTCGGAAACCCTACAGTAACCCGACAGAGCCACT
>P_1157
GAAAAGTCTCCAAAACTAGTCAGTACGGGTGTCAAATCTTG
>P_1158
AAATGACACGCAGAAGGGTTCGGTGAGGTGATTTTTGTGAA
>P_1159
GCGTTTCTATCATGAAAATCCTAACATCTAAAATTATAATT
>P_1160
ATAAAACCCCACTTAAAAAGCGTGATTTTTCAATTCCCTCC
>P_1161
TAAGTTTTCAGCCAGTTTTGCTAGCTAGTGCTATAAGCTGG
>P_1162
AACCTTCTCCGTCAAAAATCCGGTTCATTGTTTCGCAAAAA
>P_1163
GTTTCTATGAAAAATGCATCCATTGTAGTAGTCGCTGGCAC
>P_1164
ATTGGGCAGTTCGGGTTTTCCTTTCCCGTGTCCAATTTCCT
>P_1165
GCTGTCAGTGATGAAATGAGCAATATATTGGATTTGGTGAT
>P_1166
CCACGGAATAGAATTGCAGACTTGGTAGTGTCACCCTCCTA
>P_1167
GGTTCCCGACACAAATAACACGGTCTGTAAAAAATGTCATC
>P_1168
GATGCTCACCGCGTGTTGAGCATACCAATTAAAATGGGAAC
>P_1169
GCAAAAATTGCGCTTATCGTCGGTGCGGCGCCCGTGTACGC
>P_1170
GCCTCAAGACCCATTATGCGCGTGTTTGCGAACGAGGACCT
>P_1171
ATAAAACAGAGATTTGATGGCAGTTTATAACAATTTCTTAC
>P_1172
TCATTATGTTTTTTTCTCACCAACATAAACAAAATTTCATA
>P_1173
TGACTTGGATTATTCTTCCGCGGAAAATTTGAAAATTTAAG
>P_1174
TTAACCTCATTGAACATCTCCATATTACACGTATTTTCGTG
>P_1175
GAAACTAAATATGAAATACGCGAGATTGAGATTCAAGACTT
>P_1176
ACACCATTGAAATCCACTGTCTTACCATGCAATCCACGCAA
>P_1177
ATGCCAATGACTTTTACTGGCTTACTAGTGAGCTTACTGAC
>P_1178
TAAAAACTAACAAAAATTTTCAGGGTTATATTTTCACAATA
>P_1179
AAAAATATAAATTTAAATTTCGCGCCTAAGATTTTGGGAAA
>P_1180
TGTCACCTATTCCGCTGCACCATACTTCTTCAATCTCTTCC
>P_1181
CCCAATCGATCAAAAATGGGCTGCCATGGCAAAAAAGGCGA
>P_1182
ACTTCTGCTCCATAAGATCTCGTGACGTAGGGAGAAAGGCG
>P_1183
AAGTTAGCCTGAGGAAAAATCATAATAGATGTTCTTATTTC
>P_1184
TCAAAGTATCAAATAAATTCCTCACTCGGTAATCTCCTCAA
>P_1185
GTTCAAAAAATAAATTTTCACGGTCTAGCGATCATATTCTG
>P_1186
CGCGTGTCCCACTTTTGTCTCTAACATTTCACTTTGATAAA
>P_1187
TCAAATTGTGATTCTGTAGTCATATATCTTATTTTGTTCCA
>P_1188
TCCGAGAACTATTTTCAAAGCTAACATCTGAAATCAAATGC
>P_1189
TAAAATAAATGTATGGTTTTCTAACATCTAAATATTAGTGT
>P_1190
TCTCATTTAGAGTTGTTTTTCATTCTCCATTGATTTTTCTC
>P_1191
TGCCGATTTGCCGGAAAATGCCTACTAGCAAAATTGGTCTA
>P_1192
AGAAAAAAAATATGAAAAATCGGTTTTTTCATAAATTTTTT
>P_1193
CGGCACAAGGCTACAAATTCCGCGGTCGTGCCAATCGTCTT
>P_1194
AATAATCATTTTAGCGGTTTCTTTGTAAAAGAAATCGCTAA
>P_1195
GAAAATGTTCGCTGTACTGGCTAACTTTCAGATAAGTATTG
>P_1196
ATTCCGAATTTTCCGTTTGCCGGTCATCCCTAAATGTAGCC
>P_1197
ACATTTCAAGTCGTTAGGTGCAGTTTAGACAAAAAAAACCA
>P_1198
AAATTAGCGAGGTAATACGACGTTCCCGATGTTCCGAGCGC
>P_1199
GCAAATTATTTGGAATCACTCTTGCGAGCGAAAAATGCGTG
>P_1200
AACAATCATTTTACAACAATCTTACTAGTTAGTTAGAGTCT
>P_1201
ACGCAAACTTACAAATTTCGCGGCTCATGTTTTTTTGGAAA
>P_1202
TTTTTCGAAACTTTGAAACACCGTCTCATTGCGAAATTCAA
>P_1203
CGCAAACACCGAATCTCACGCGATTTTTAGCTAGATCTCTG
>P_1204
TTAAAATGCTTTATTATTCTCAGTTTATTGATTATTTCCAG
>P_1205
AGTCCCTCATGACTCTTCGTCAGTGTATTGAAGTACTCCGT
>P_1206
CAAAATTGTTTTAAATGTTTCATAACAGTCAAAATGAACAA
>P_1207
AGTGGTCAACGGCATCATAGCTTCATAGTCTAGGTCTTCGT
>P_1208
TATTTGATAATTTAACTGCTCTATGTAGTTCAACAAACCAT
>P_1209
TCACACTTATTTCAGCTAACCTTGACAGTGATTTACTAGAT
>P_1210
CTCTGGTACGAAGAGCCTTGCTTACTCGATTCTCTAATAGA
>P_1211
GACAGGAATACTGAAAATTCCCTGCTTAAAAAAACTCACTT
>P_1212
AAATGATATTTGGAGTTAGACTAACTATTGAATTGCTTGTA
>P_1213
TTATTTTGAGTGTATATATTCACACTTGTTAATATCAATCA
>P_1214
GAATACACACAAATTCCATTCTAACATATCACAGCTACTTG
>P_1215
TAATCAAACTGCCAATCCTCCTTGATATTTTTTATAAAGAT
>P_1216
TCTACCGGTTTTAGCAGGGGCTATTACTATGTTGTTAACTG
>P_1217
ATGAATATCATAGCTACAGACACGGTTGTACACTTTTCTAA
>P_1218
AGGTAATTCAACTGAAAACGCCGTCTTCTGATTCAGACGAA
>P_1219
TTTAAGTACGTAGCCGACATCAATATAGATGGTCCAGTAAA
>P_1220
GCGACACACTTACTGATTTCCATGTTAGCGATAACCTCTAT
>P_1221
CGCCTGCCTCGTGCCGTGAGCCGTACCGCGAAAAAACCGCC
>P_1222
CCGAATTTAGAGTTTTCGCACTGTCTCCTCATTTTTAGTAT
>P_1223
TCCATTGTAGACTCACACCTCTAACTCTACTTTGACAGCGT
>P_1224
TCTCGAAGTTGTCTTGCATCCACCATAGAAAAATTGTTTGC
>P_1225
TGCTCTCTAAAGATTTGGCACATAATATTAATTTATCGGCT
>P_1226
CCAAAATATTGGAAATTTTCCAGTCATGCGAAACCTCGTAA
>P_1227
TAACTGGAGACATACGTTGGCAAGGTAGAAGAATTTTGTAC
>P_1228
TTCCTTTGTCATTTTCACTTCATACTCGTAGTATTCCCGAT
>P_1229
ACTCCTCGAAGATCTCGACACAGTCCAGTAATAATTTTCTG
>P_1230
AAATTCACAATATTCAAATTCATATATGTAAAAGTTGTTAT
>P_1231
CAGTGGAATTGTCTTCGTGCCTACCTCGTGCCTGCCTACAT
>P_1232
GCACGCAGGCAGTTGATAGGCATGACGGTTGTTACTCACAA
>P_1233
TTTTTAAAATATCAAAAACACTTACTAGGATCATCCGGAGC
>P_1234
TTGCTCCAGCTTCGTCATATCATAATAGTTGCTCCAGCTTC
>P_1235
TTTTCGGTTTTCCAACTTTTCGGTTTATCGATTTTTTAGGG
>P_1236
AAATGGCGTAAGGTCGACAACGAGGTAGTTGAATTTGCAAA
>P_1237
TTCCCGTTCCTCCCAGGATGCTTATATGTCTTCTTGCTTCA
>P_1238
TAAATTTTCAATTCAAAGCTCAATTTTGTGGCAAAATCCTT
>P_1239
TGATTTTTTATGATTTTTTACCCTGTTGCACATTTTCCTGC
>P_1240
GAAGCCCCTGAACTATTTCGCAATTCTCATCAAAAATTTCG
>P_1241
ATTAAGGTTGCTTGCGTCTTCTAACTAGGGAATACATTACC
>P_1242
AGAAAGATACCCTCGAATTCCGGTCATTTGGGAAATTTTCA
>P_1243
TGATCACAAGTCAGATGACTCATGGTAGAAGGGTTCCGGTT
>P_1244
GAATTTTTACATAGCAAGCTCCTGAACCTGTAATAATGTTT
>P_1245
TCCAACATCAAAATCCGGAACATACCAGTTGGGGAAGTATA
>P_1246
TTGATGAATTAAATAACCAACTAAGAACAATTTTTTCAAGA
>P_1247
CGTTCATATTTAAGTTGAGACATACTACGTAATCTGGGGTA
>P_1248
CTCACAAAAAAAATGTCGCACTAACTAAATTAAATTTCGCG
>P_1249
TTGTCGAAGATCGGTTGAGTCTTAATAAACTATTTGAAAAT
>P_1250
TGGTCGAATCCAACGCTGATCTTACTTGAGAGGATCACTGT
>P_1251
TGTGTCTTGATTTCAAGACTCAGTATAGAAGAAACATTTTT
>P_1252
CATCTTGGATTCAGCCATAGCTTACCCGCTTCACAACGAAT
>P_1253
AACTAGAAAAAAGACGGTCTCATACATCTAATTTTTTATAA
>P_1254
TTTCAATGTAATTAAAAATCCCTAAATGTTATTCTTCTCTA
>P_1255
GCGTGCTCCTTGGAAGCCTTCATAACGGTGACAACGGTGTC
>P_1256
TTATAAAACTGAAAGTATATCACACATCTGATAAACACGGC
>P_1257
TGTTATATATAGAAAAAACTCAGTTTAATGAAATAAACTTT
>P_1258
AAATTTATAGAAAGAAAACTCAATAACTATCTAATTGTGTG
>P_1259
ATTGCCGGAAATCAAAATTGCGGGAAATAAAATTTTGATAC
>P_1260
TACATCACTTTCAAAAATTTCGGTTTAGTTCAAAAAATCAC
>P_1261
TCAAAATTACAGAAAAATCGCATGAAAAACATTTTTTTTCT
>P_1262
GTCAATCAAGCTTTTAGGCGCGCGGCCGCGGAAAAAAAATT
>P_1263
TTTCTGAAAATGTTCGAAACCACTATATTCTAAAAAGGGCT
>P_1264
TTGCCGAATCGATTCCAACTCGTGACAATCTTTTTGAAGTT
>P_1265
AAATAAATCATTGAAAAATTCGAAAATTTTCAATTTTCACA
>P_1266
TATCGAAAAATGTAAAAATGCACGCACGCTCCATTGAACAA
>P_1267
GAAAAACTCAAATCCAGCGGCTGTGACAAAGAAAAGTGTGC
>P_1268
TTAATTTATTTTTTTTTCCTCATACCTATTAATAATGAGCC
>P_1269
GAGATCAGATTTAAAAATCGCCGTTTTTATAATGTAACATT
>P_1270
CAGCAATTAAACATTATGCTCATTTTATTGATTTTTTCTCA
>P_1271
GCCATGGCCGCTGCAAAGCGCGCGAAATTTGAATTTAAATT
>P_1272
AAGACATCGGTATGATGTGCCATACTAATGGGGACTGATTT
>P_1273
CCAATTTCTGTGCGAAAAATCGGTCTAATCGCATTTGGCTT
>P_1274
CCACTGTTGTCAATTGTGTTCTATGTAGTAGCATATAACAA
>P_1275
CCTAACGCTTTTCAAATTTCCAATGTATCATTTCTGCAGGA
>P_1276
AGAAACAAAGATTTGAACCACGGTTTAGTAATAGGAATCCA
>P_1277
ATGAGCAAGAAAAACAAATACGGTCTATTAAAAATTAGCAA
>P_1278
TACGTGGACATAGTGTTCTGCATACATTGGTTCGAGCGAAT
>P_1279
TTCAATTAAATACTATCTGACTTACTAGATTTTCTAAAAAA
>P_1280
TAAAAGACGTACAAAAATTGCCTGAAAGTTGTCAATTGAAA
>P_1281
CAGCGCAAAATAATTCAACTCATGCTAGTGTAGCGACCAAA
>P_1282
TTTTAAAGATTTTTTAACCGCATTTTTCCTTGAAAACCGTC
>P_1283
TGCGCTCTATCGACAATTCGCAATAGAGCGCACAAGCGACA
>P_1284
ACTGGTTTTCTAGTTTTAGTCATGGTATGGTACATCGATCA
>P_1285
ACGGTTTTCGGTGGAAATTCCAGTTTTTCGAATTTTCAATA
>P_1286
GCCGAGTTTTACAAAAAGTTCGGTAGAGCGCACTTGCATTC
>P_1287
TCGAATTTTGCTCCAAAAGTCAGTTTTCCAATGAAGTTTCA
>P_1288
ATTAGAATCGAGCCGTGACGCGGCATAAATCAACCCCCAGT
>P_1289
TATTTGTCTCCTGTTTTGCTCTACATTGGCTTTGTGTAACT
>P_1290
TCATGTCTCGAAAAGGCTCGCGATTTATTGATTTTCTCTCG
>P_1291
AGCAGCCGCGGTAATTCCAGCTCTCCTAGTGTATCTCGTTA
>P_1292
AATTGAATCCAAAAGAGTTGCATAGGTGTGAAATTTTGTAA
>P_1293
AATTTCTAGCACCAGTGAGGCAATAACGAAAATTTAAGCCA
>P_1294
AGAGAGCGAAATTTCTATTTCAATTTAGTATTTAAACCAAA
>P_1295
TTTTAATTTAACATAAAAATCATACATCTGAAAATTATTTG
>P_1296
TGAGAAAAATTTGAATTTCGCGCCAATCTGCCAATCAAAAA
>P_1297
TCGGAAAAAGACGACGGAGACGAGGACCTGAAAATTGAGAG
>P_1298
ACAGTAACCCGATGTCGTGGCGGGACCCTGAAATTTTCGGA
>P_1299
CATGAGTTTTCCTTCGGCTTCTCACTATTGAAATTTACAGT
>P_1300
AATAGACTTGATAGATGTGACTTACCAATCAGAAACTGCCA
>P_1301
AGAATTGCTGGACGGCAATTCTTACCCCTGGTTTGAACAAG
>P_1302
AAGTGATAAATATTTAGCTACATATTATCAATTCAAAGTTT
>P_1303
GTGAAGCGAAAGCTAAAGCCCATGTTACTGTACTTGTGCGC
>P_1304
TTTTTGTGTTGTAGAATTTTCAGTTTATTATTTTTGGAGTT
>P_1305
ATTCGAAGAACTAATTAAAGCAGCCTCGAAAAACGCGAGAA
>P_1306
CAGTCTCCGACCAAATTCAACATTCTATCAGTTTTGGGTCG
>P_1307
TCTTGTAAATAATTTGTTTTCATATTATATGCACGTCGTAA
>P_1308
TCTGACTCATGTTAATATCCCATACATTTTAGAGCTTGATT
>P_1309
TTTTGCAATATCTCTTCGTTCATATTAGACTTATGGCCTAG
>P_1310
CATCGATAGCTGCGCCACGTCATACATTCGGAGCCAGAGAG
>P_1311
TGACAATATTCATTCGAATTCTAACCCGAAGAAACTTGCAG
>P_1312
AATAGGGTTTGAAAAAAATTCACGATAAAGAAATGCAACCT
>P_1313
ACTCGATGCTCCGGAACCCACTTGATATTCCACTAGAGGCA
>P_1314
CTGAAATTTCATATTTTTCGCCTGAAACTTATGAAATTCAA
>P_1315
TATGTCGTGAATTTTCAAATCGGCATAACGGCACATGCTCC
>P_1316
GCTTGAATTTTGATAAATTACGGCCACGTCAATTTTTAGAT
>P_1317
CTTACATCAAAGCTCATTGGCATGTGAGTGAGAAAGCACAT
>P_1318
ACCCCGCCCACTTTTCAAAACATGGTACATAGAAGTTCTGT
>P_1319
AGAAAAAGACCGTTGGGGCGCGATTTCGAAAATTTTAATAA
>P_1320
ACGAAAACGCTCATTGTTAGCACTCTAGTTCATTTGCCAAA
>P_1321
GGTGAAATTTTTTCAAATTCCGATTTATATTTATTTTCGAA
>P_1322
CTTTAAAAATATCCGAAAAGCTAAAATCTCAAATTTTCCAA
>P_1323
GCTAAAAAACTGGTTTTTTGCGGTTTTTACAAGTTTCTCGA
>P_1324
CTGAAAATCGGCGGGTTTCGCGATATAGTATATATTTATGA
>P_1325
TTACCAATAATATTTTAAAACAATCTAGAATCCAAATCTAT
>P_1326
TGAATTACCTCACGGATATGCTCACTAGAGGAAAAATATAC
>P_1327
CACAGGTCTCACCACGCCACCAGTGCATGCCTGCTCGGTCC
>P_1328
TTCTCTCGTCGCAAATCTGCCATACACGACATTTTACTTCA
>P_1329
AAATGGATTCTTGCAAAGTTCGTGAGAGCAATATCGACAGT
>P_1330
TTAAGTCTAAAAATTTACAGCTTACTATTAGCATTTGCCGA
>P_1331
TTATTATTGTTCTGAGAAACCATGCGAAATAACAAATACCC
>P_1332
AAATCGGTATCAAGTTTCGACTTGGGAGTACTTTACGATGA
>P_1333
TAATAGTTTTTTTAAAAAATCAATTTAGTAAAATCAGACGA
>P_1334
ATTGTCGTTCCCCTTTGGAACAGTATAGTTCACAATGTATC
>P_1335
GATGGGAAAATAGTAACAACCATAATATTACGGGTACACTA
>P_1336
CCTTTTTACATTTTAGGACGCTACCCTGTTGAAAATGAGCC
>P_1337
GTGTTTTGCACTGTTTTAGGCCTGAAAATCGTTTTAAACAT
>P_1338
CGAAAAGTATTCTAAATTCGCGGAAAAATCGTTTTTTAAAA
>P_1339
AAATTCGAATGGGCTCACGTCGGGATTCTGAAATTTATGGA
>P_1340
CATAAAGCTCCTCATCATCACTATCATCATCTTCATATCGA
>P_1341
GAATGAGTAATCGACATTTTCGTACTAGCTTCATCCCATAA
>P_1342
CGTGGACTAATGGAACAACTCGTGACATCGCAATGAGACCA
>P_1343
CCCTTTGCCGAGTGATCTTCCACAATAAAGGAACACCGAAA
>P_1344
TCATTTTTCTAAAAAAAAAGCAATACTGAAAACTTAAAAAA
>P_1345
TTTAAGAAGGAATAAATTGGCGATAATGTTGAAAAAGCAAA
>P_1346
GTCCTTGACGCAGTCGAACGCCGCCACGGTACAGTAACCCC
>P_1347
AATTCCCCGTCATTTTCTGCCCCTAACCCTGAATTTTCAGA
>P_1348
TGAACACTTTTAATTATAAACATTCTAGCTGGACTTAATAT
>P_1349
TATTGGACTTCCGGCTGCTGCGGCACGGAGAAATGCAGATT
>P_1350
ATTTGTGCGATTGTATTTTTCGATAATAGCATAAAACAATG
>P_1351
TTTAGAGATGGTGGCGCAGTCGTAAAAGCTTCCGCTACCAA
>P_1352
AGTCGTCGTGACAATTGAGCCATTCTGGTTGGAGCCCTACT
>P_1353
GATGTATTTTTTGTATTTAGCACTCTCGAATAAAACACGTA
>P_1354
GATCTATTTTGCTCACTATTCATACTCCTCAAACCAATATT
>P_1355
AGTGAAATGCCATAATTTGCCAATCCCGAGAAAAAATATAT
>P_1356
GAAAAAGGAGCCGCATTGTGCATGTTATTGATTTTGGATTA
>P_1357
TCCATTCAAATAAAAAAAGGCGGTTTCAAACAAAAAACTAA
>P_1358
CAAGAAACTCGTTCAGTGACCGACATAGTGCAACGTTAACT
>P_1359
GAATGTCATGACTTTTTATGCATCCTAGTGGTTTCATAAAA
>P_1360
ACATACATATTCTGTTCTCCCATACATTTCACAGGACTCGG
>P_1361
TTCTTCAATACGTAGGAGACCATAACAATCAAGGTAAGCTT
>P_1362
TTGCTATATGACCTGCACATCTAACTCGATTCTGGCAATGC
>P_1363
TTTTTACCATGATATTTGGTCATTGTAGTACCCCATAGGAG
>P_1364
AGGTTTTGCCCGAAAAAAGGCGTGGTCTATGACCAATTCAC
>P_1365
TTTGAAACTCCGCAATTTTTCTCACTTGTGCTCAAGTTCAT
>P_1366
AATGATAGTGAAGAAATGCACAATCTAGAGCTTTTTTGTAA
>P_1367
TTTTGGGACTGATATATTTTCATGGGAGTTAAAAAACCCTG
>P_1368
CCTAAAATCTGGAAAAAACGCGAAAAATTGAGAAATTACGG
>P_1369
GATGGAATGGGGAAAAATTGCCGAAATTTTCAAAAAAATAC
>P_1370
CAAATAACGTTGTGAAAATGCGATTTTTTACAGTATTTTTT
>P_1371
AAATTCAATTTGTTTTTGATCTAGGTAGTTTACGTTCATTT
>P_1372
CTCAAAATCTTATTTGAGCTCAAACTAAAACATAACCTATA
>P_1373
CTCCGGAGTTAACAGAAAATCATACCTAATCTAGTACTTAT
>P_1374
TCGTAGAGATGGAAAAAATGCGCTGTATATGATAATAACCT
>P_1375
CATAAAAACCGGGAAAAGCTCGAAAATTTTTTACCGTTTGC
>P_1376
TAATGGATCTTGGGAAAATGCAGTGTATTGAATTTTTATGT
>P_1377
AAAAACTTTGTAATAACTAGCTTACTTTTTCAAAAGGTCCT
>P_1378
CCAAAAAACCCCAAAAATTACAGCATTGACAACGACACTCC
>P_1379
AACTTTCGGCATCACAGAAGCTCACTCGGGTCAACGTTTGT
>P_1380
TTTCAACGACGAAGCAACTGCTTACTATCTCAAGACCATTA
>P_1381
ATCGAACTGAATGGAAACTACATAATAGGAAACTCTAATGC
>P_1382
ACATCAATCTGTTTATCTATCACACATTTGAAAGTAAGTCA
>P_1383
GGAGACTTTATTAGCAATCTCGTGACAGCTATGTCGATGGC
>P_1384
GATGATCCGGATTTCGATGCCAAACCAATGATCCTGCTCGT
>P_1385
CTCTCGAAAATAATAAAATCCAGTATAAACAATATCCTCCA
>P_1386
TTCTTCTTACTAACTTTTGGCAGCATATTGTTCAATCAAGC
>P_1387
GAAAAAAGCGAAAAAAATTGCGATATAGGTTAAAAAAACGC
>P_1388
GAAATGAAAATATAATTTGTCTTACATCTGGTGCTGCACAT
>P_1389
TGCCCAGCCCATCGTTGTTTCATATTATGATTTCATTCCTC
>P_1390
AAAAATCTCTTACTCTCGTTCTTGGTAGATACAACGACTCC
>P_1391
GAACGTGCAGGAAAAAATGTCACTTTATTAAAAAAAACTTA
>P_1392
ATAGTATTTTGTTTTCAAATCTTACATGGTAAATAGTGCAA
>P_1393
GAGGGTTGGCAATAAAATGGCTTGACAGATGTCACACACCA
>P_1394
TTAATCGGCAAACTTGTACGCATCCTATGAATGTACCTACA
>P_1395
AACTTGTTTTTTTTTCAAAACTATTTAGTAATTTGTACGTT
>P_1396
AATTTTTGTTTAAATTCCGGCGGTTTTTAGTTAATTTTAGC
>P_1397
TTTGAAAAAATGAAAAAAATCTATGTTACAAAAAAATTCCA
>P_1398
TTACATGTAATTAATTCTTCCATTCGGGTGCTTTTTTGTTG
>P_1399
CACAACAAAAAAGATTTTTGCTGTCCCTTGAAATAGAGTAA
>P_1400
GCGGAAAATGTGAATAAATACAGTTTTTATGTCATGAATAC
>P_1401
ACGAAAAACAAAAAAAAATTCGGGTTCGGCAATTTGGGCAG
>P_1402
TGATTGGAAAAGGAAAAAAACAGTCGAGTGGGGAAATTGTT
>P_1403
AGAGATATCCCACACAAAACCAATTTATCTTTTTCACCCTT
>P_1404
ACAAGTACTCTTCGGCAATTCTCACTAGGTAAATAAGTATT
>P_1405
CGACACTGCTGGGTGAGTGTCTTACCTGAAAAAAAGGGAAA
>P_1406
ATAAGTGCACAAAGGAAGCCCAGTACACTGTATTTCCTATT
>P_1407
AAGAATAGGTTAAAAAAAAACTATTTACTTCAAAAATGCGA
>P_1408
AAGCGATTGATCACAGAGCTCGTGATAGTAAGTTTCCAGAT
>P_1409
GAGTTGTTGTGTACAAATCTCAATCATTTGATATATTTGAG
>P_1410
ATTATTTGGCTTAGGAAGAACTTATTATTGCCTAAGGTCCT
>P_1411
GAAAAAATGACAAATTAGTGCAGTCATCATAATTTACTCAA
>P_1412
CACAATTGTTAAAAAAAATTCTAGGTGGTGCTATAGACGCT
>P_1413
CAAAAAAAAACACTTTTTCTCATAATAAAAAAAAAACCTCG
>P_1414
TGAAAGAAACCCTAAAATTGCCTTAAAAATCGATAATTTGA
>P_1415
AATTGGAAAATGGTACAGAGCATGAGAGAAAAAACGAGAAG
>P_1416
AAGTCAGAACTTGCAGAAGTCAGTTTTCATTTATTTATCAC
>P_1417
TCGACAAACCGGCAAATTTCCGGTTTTGCCGATTTGCCGGA
>P_1418
ACAAAGCGCTCCTAAAAATCCTAAAATCTAAATCACCGAAC
>P_1419
ACTCACATCCAATCTAATCTCGGTGCAATGCTTCTCATCAG
>P_1420
GAAGATCTCCCAGACAACTTCTTACTCGGTTTTGTAGTCTT
>P_1421
GGGAAAATTCAAACAGGAAACTTACTAGGGAACACGATAAC
>P_1422
TGTACCACATCGGATTTGCACATGCTCCTGGATTTGCTATG
>P_1423
CATTTGTGTGTTCCACGGCTCTAATATGTCCTAATCGATCA
>P_1424
ACTGCAATTTATATCCTCAACTTACTACTTTTTTTCTTGAT
>P_1425
CTGATTTGCAACATGCGTGGCACGATAGTTCAAAGTCTCAA
>P_1426
AGATGGTTCATAAAAGCTCACATGGCAGAGAGTGGAATGTC
>P_1427
TCAAAAAAACTTTTAAAAATCGGTAAATCGAAAATTTGGAA
>P_1428
CTTCACGAGCATCCAACATTCATGATATTCCACTCACAACG
>P_1429
GAGAAGCTGCCAGAGCATGTCATTCCAGTTGTGATCGAGGA
>P_1430
TCAGATCAATGAGAGATTTCCTAACATCTTCAGAGCTTAAC
>P_1431
TGGATTTATGTATCGATGCACCTGAAATTGAAAATATATTA
>P_1432
GGAAATTTAAGTTAAATTTCCGGCAAATAGGCAAAACTGCC
>P_1433
AGAAGAACGAATCTAAAACGCAGTTTTTACGTATTTTCGGC
>P_1434
TTTCCGGCAAATCGGCAAACCAGCATATTGCCGATTTTCCG
>P_1435
CTAAAATTCGCTCAAAAACTCATTTTTGCTTTCTTTTTGTA
>P_1436
GCACACAAAATCTAAAAAGGCCCGAAATCTCAAAATTGGTG
>P_1437
CTCCGTCAAATTGTGGTAATCATACTTTCTCAGCCCATCAT
>P_1438
CCATCAGTTTTCCATCAAAACATACATACAATAAAAGCAAA
>P_1439
ATCAGTTTGGCCTAGGTGTTCATGCTACTACATAAATGAAA
>P_1440
TAATTCGGTGAGGCTCAGCGCGATTTGTAGTTTGTAGTGTG
>P_1441
CCGGTTTTCGCAAAAATTGGCGATTCTGTGCATTTTGTCGT
>P_1442
CCAAATTACCCCTACGCAGGCGGTTTCCACAAAATTTGGAA
>P_1443
CGAAAATTTCAAAATTAACGCTAGATATCCTAGTAAAAGGC
>P_1444
TCGGAGCTCTTCCGATCCGACTATCCAGTGGAAGTGAGAAG
>P_1445
ATTTTAAACCCCCTAAATCTCGGTGAGGCTTACTGCACTAC
>P_1446
TAGGTCTCTCGCTTAAGCGCCATCCATTTTCAGGGCTAGTT
>P_1447
GAAAAAAAGTAAAAATTCGGCCTTTTTTATTTGAAAACTCA
>P_1448
AAGCCCTGAAAACCTGGGGCCCCGCGAGCCAATCCAAATTT
>P_1449
GAGGCAGCGTTGGCGTTCTACAGCAAGGTTAATTCTTCAAA
>P_1450
TCTCCATCTGAAAATTGACGCGAGGGAGTTAAAATTTTGAA
>P_1451
CCTTAAAAAGGCTAAAAATCCGGTGAACTACGGTAGGCGGG
>P_1452
TGAATAATCGTTCAAAATTCCAATTTTTGCTACTTTTCTCA
>P_1453
CAGAAACATGGATTTGTGGGCGGGGCTTATAATTTTTATGA
>P_1454
TCTCAATTTCCGAAAAAAATCGTGCTCTATTTCCACCCTGA
>P_1455
AGGTTTATGGCTACCTAAGCCTACCTTGGGCCTACTTATAG
>P_1456
CCGATGCATGAAGTAAGTTCCGGTGCTGTGAAATTTCAGAA
>P_1457
AATGGGTATTGTATGTTAGCCATACCAGGAAAAAAGAGTGG
>P_1458
GCACGGATCCACTGATGGGTCTTGGTAGTTGAGCTGAAGCC
>P_1459
AGAATTTTTATCAAAAATCGCAGGGTGGCATATAGAAGTTG
>P_1460
ATATAAAAGTGTACTTTCAACACACTAGGAAAATTGTTTAA
>P_1461
GATTAATATTCATTGGCTTACTTACTAGTCGCCTCTCGCTT
>P_1462
TGGATATTCGTTGTTTGGCTCAGTTTACTAATGGATCTGTT
>P_1463
TCAACGCAAACAAATCTTGTCATACCACTGAGAAAATGGCT
>P_1464
TGATCCACGATTCGAAGATACCTGGGATATAAATAGTTAAT
>P_1465
TATGCTAGTTTGAATCTACACAATTTAGTGAGTTTGAATTT
>P_1466
GGTACACACTTCACTGGAACCATATTATTATTATAAAGAGT
>P_1467
AAACATTAAACCTCTAGTATCATGGTGGTTCAATTTCAGAG
>P_1468
CCCCGTAGGATTCTTTTCCACTAATTAGGTTATTCAAATCC
>P_1469
CCCCACCGCCACTCGTACAACTAACATTTGCAGTCCGCGCC
>P_1470
TAAGAATTATCTTTATTGTACATGTTATTGATGAAAGCAGT
>P_1471
GTCAGGGGAATGAATTGGGACTATTTAGCAGAGCTGTGAAA
>P_1472
GTCTGCAAATGCATCAGATTCTAACATTATTTTTGCTGGCA
>P_1473
GATTTTTTTCGTGGAAAAGTCGTTTTTAGGTAATTTAAGCT
>P_1474
TTGCCGGAGTTGATAATTTCCGGCAATTTGTCGATTTGCCG
>P_1475
GGAGAGCGCAACGAGAATTGCTAACACTGAAAGCGATTGAC
>P_1476
TGCAATAACGGTTCGAAAAACATACTCTCTCGCACGTGAGA
>P_1477
CGGAACACGTTGATTCGTCGCGCTCCCGAGGACAATCTTCG
>P_1478
TAATCGTGCTGGATCTGCGACTAACTCCTTTGAATTGAAAA
>P_1479
CCAGACTCTACGTTAGCCGCCGTGGTAGATCAAAATGCGAA
>P_1480
GGCCCGGCTGTAAAAAAATTCGATTTATCTCGGCTGGGGGA
>P_1481
CGAACTCTGGCTGAAAATGGCGGGAAACTCAAATTTCCAGT
>P_1482
GGAATTTTATTATTTTTTGTCAGTTTTGTGGGATTTTCAGC
>P_1483
AAAGTTGTCACCTGCTTCATCCCGAATGCGTTTATCGTCTC
>P_1484
AATAAGAACAATCTGAACACCAATATAACACATTTCAGTTT
>P_1485
CTCCTTTTAATGAAATTTCGCGCGAAAATACCGTTTTTTAA
>P_1486
TGCTAAAAGTACCTGATTATCATAACGAGACCGCTGAAAAA
>P_1487
TTAGAAAAATTCAAAATTTTCTTGAATTTGGAAAATTTCAC
>P_1488
GAAAAGTAAACTTAAATTTCCAATAATCTGTTGGGAATCTC
>P_1489
GCATAGAGACCGCCCTTTTCCTTATATGCTTTTTCAGGCTA
>P_1490
AATATTTTATAGAGTATCGTCATGTTATTAATGTTTCGGCA
>P_1491
GGAGTTGTCGATTCGGAGGACATTCCTCTGAATTTATCCCG
>P_1492
ACAGATTTAGCATGGCTCGTCACACCCGCAAAAGATCTTGT
>P_1493
GCGATTTTTGCTTGAAAATACTAACCCGGTCAAATTTTGGG
>P_1494
AGGAGAAGAACAACTTATTCCATAATAGATGTGCGAAAAGG
>P_1495
GTAAAAAATAATCAAAAATCCGGTTTCCCGCGGGAAAGTCA
>P_1496
ACACACACACTTTACAACGACATGACGGTCGACCGGAATAA
>P_1497
CCATTATTTTTCCTCCAATTCTATTTAGTAGTATTCCTATG
>P_1498
TGCCGCGAAAGAAAAAAATTCGGCCACGCTTAACACATCGG
>P_1499
TAACAACTGCCGAAATTTTTCGGCAAATTGTGGTTTTGCAC
>P_1500
TAAAAATGAGAAAATAATTTCAATATCGCTCAATTTCATTC
>P_1501
AAATTAATAAAGGCTAATTTCATTACCGAAAAACACGGCCA
>P_1502
TTATTACCATTAGTAAAACGCGATTTTGTTTTCCAAACCAA
>P_1503
TTTCCCAAAAGACCATCGTTCATACATTCAATTGTGAGGGA
>P_1504
AGCTGGATCAAATGGAGCTTCCGAGGGAAGCGCCGGAGGAT
>P_1505
CTGAAACAGGCCTAGAACGGCCCAAATCTTGAATTTCGTCA
>P_1506
AAAAATTTCCAGAATTTTGGCAGTATTCGCTATAAATAGTT
>P_1507
GTATTTTCGTTGGAAAATGGCAGTGTAGCGTGATCGGCAAA
>P_1508
CAAGTTTTTAATAAAATTTGCGAGAAACACAATTTAGCAAT
>P_1509
TCGAGAACCTGGGAATTTTTCAGTATTTTCGTATTTCAGCA
>P_1510
TTAAAATATTCGAATTTTCGCGTAAACAATCGTAAATTTCA
>P_1511
CAGTGGATTCCGTCGACTCCCATGGTATTCAAAGACCTTGA
>P_1512
TCAAAGTTTCCAAGAGTTTCCATTCATTAGAATTTCCTGCT
>P_1513
CCAGCTGTGAACTCATATTCCATTTTATTGATTCTTGTAAA
>P_1514
TTCACAGCTGGCGTTTGGAGCATACATCTGCAAATAAGGAA
>P_1515
GAGAAAAATAGCGTTTGGCACAGTGCAGATCCCCTTTTCGT
>P_1516
AGGATTTATGTGTTACAGGTCATACTGGTAGTAGTAACCCG
>P_1517
GTCAAGGTATTGAACATTTGCCTACTAAAGTTTTTTCAGAA
>P_1518
ATTGTTTATGGATTCGGATTCATAATAGTTCACTTTGCTTT
>P_1519
CCGACATCTTACGAGTTTCGCATGCTACCATATTTTCCTCG
>P_1520
AGACCATGAGTTTATAAAAACTAGGCCGTGAATTTCAGAAA
>P_1521
TCACCTGTTTCCCTCTGGCTCATACATCTTTCGTTTTCAAA
>P_1522
GCCGAAAAAAGTAAGGGAGGCAATTATGTTGATTAGCAGGT
>P_1523
AGTAATTTCTAGAAAAAATTCCCTAATGTTTTTTTTTTAAA
>P_1524
GCTTCTTTTATACCCCTGCCCCAGGGGGGCGGAGTTTGAGG
>P_1525
TAGGTCCAAAGACGGCCGCTCACGGTGGAGCGGCCGACATC
>P_1526
AGGAATCTACAAACAAACAACTTACTAGCTCTATACTGACA
>P_1527
ATATCCTGAAATTTGCTAAACAATTCATTGAAATGGTACAA
>P_1528
GCAAAAATGATTGGTCAGTACATCATAGTGCTTATTGCCGT
>P_1529
TATTTTTAATGATATATGCGCGTTTTTGTCGAAAATATTCG
>P_1530
CGATGCATGTCTCGTGTGTCCATGATAGTAATTCTACGATG
>P_1531
CAGATTCTCATTAAAAAAAGCATGAAAGGAGATGAGAGAAA
>P_1532
GAAAAAACCCACCAAAAAAGCAATAATCTTGTCGTCTGATG
>P_1533
AACAGGGATGAATTTTAACCCATAATAAGAAATAATACATC
>P_1534
AAATTCAACCACGAAAAATTCACACTAGTGGTTTCAGCAAA
>P_1535
CTCTTACAAGGAAAGGAAGTCAATCTAGTATCGGACTTTAA
>P_1536
GTGTTGAAAGTAGGCGACTGCTAACAGGTGAATCTTAGCAA
>P_1537
AACAATAGTTTCGAACAAGTCATATTGGTCAATGCTTTGCA
>P_1538
CTTTGTTAGTGTAAAAATTCCAGTACGGTTCAAATATTCTG
>P_1539
CTTTTGTTTCTATTTTGGCCCATCATAGTTTAATAAAGAGT
>P_1540
ACATATATTCTAACATACTTCTATCTTGTTTAGAATACCAT
>P_1541
CACAAAATCAACGATTTTTGCCGTAAATCGACATATGGCCG
>P_1542
GGGCGCGCGTAGTTTTTGAGCTATCATCATGAAATTATACG
>P_1543
AGTACTCAGACAAACGAAACCATACCAGCGCGTACACCCAC
>P_1544
AAGCCAAGTCAATGAAAATGCGCCAAGGTTGATTTGTCTTT
>P_1545
GGACTAAAAATTCTAAATTTCGGGGGTATTTCGGTTGTTTT
>P_1546
ATTTTCCTCCTCCCAGTTGGCGGTTGAGTGCTGTTTTGTCG
>P_1547
AATTTGTTTACCTCTCGACGCATTTTTTATGGAGAGTACCA
>P_1548
GGCAAAATCCCAGAAAAATGCATTTTTGTGGTTTTCATATG
>P_1549
ACTCCAAATTAAAAAAAAAACATTATTACAGGTTCAGGAGC
>P_1550
AAAAAGGCCAAAAGTTAAACCATGTATGGGAACCGAACCCA
>P_1551
GTTTCCAGCTTATGAATTTTCTAACTAAAGAAATAACACAA
>P_1552
CTTGGAATGGACGATTTTTTCTAACTAGCTAGTTTCCGTTT
>P_1553
GATATGCCTCTAGATGTGATCAATGTAGTAATGGGAAAGTT
>P_1554
GTAATTGCTTCGAAAATACTCATATTACTGTAGATGTAGAG
>P_1555
TTGGGGCCCATTCGATCCATCTCATTCGTGAAAATCTTGTA
>P_1556
GATGTGTCTGGATTTTGGCACAGTCTACTGGTCAAATTGAT
>P_1557
TAAAACAAAGTTTTTTTGCTCATAATAGTCTATAAAAGAGG
>P_1558
TTTCCAGGCACCAGTTAATTCACACCTGTTAAAAATCCTCA
>P_1559
TTTTTGTACTGTTATTGGCGCTTACATTATCAGAAATGCAT
>P_1560
ATGTGTATGTGTGTGGCCGGCGGCTTATCGTTCGTCGCGCG
>P_1561
ATGCTAGCATATGGAATGTTCACGAACGAAAAAAATTATGC
>P_1562
AATGTTTCAAAATTCCAACACTACATAGGATAACATAACAT
>P_1563
GTACTATTCAGAATGCTCTTCATATTAGAGTTCATAACGAT
>P_1564
TCCTGCAAGCCTGGATTTTTCATGTTTATTAAATTTTTGTT
>P_1565
CTTTCAGTGGACACGAACTCCATACTACCCATTGGCAAAGG
>P_1566
TGAAAGTAAGCTTTTTGAACCATACATCTTAACTCTTAACT
>P_1567
CATTAGCATCGCCCAAATTGCTATCTCTTTCAAAAATCTGC
>P_1568
ATAATTAGAAAGATAAAATGCTTGGCTGTTCAGAAACCTAA
>P_1569
TCATAAAAATCAAAAAATACCATACCAAGTGTTTCGAAACA
>P_1570
TATTCGTACTGCACCAAAAACTATCCAATGAAACACAGTAT
>P_1571
AGCGGCAGTGGGGATTTTGTCTAACATTTGTAAATTCACTT
>P_1572
GGGAAATCCAGATGTTGCCTCATGACAGTCGCGGGCGATCG
>P_1573
AACACGTTCAAAAGGCGGCGCCTGTTATTGGATTTATGTGT
>P_1574
TCAGAGATGATAAAAAAATTCATTGATAAAAATTATAATAA
>P_1575
CGAATTCAGTTTTTTAAAACCAGTTTCATTCATTTTTGTCT
>P_1576
TGCAGAATTTTGCCAGCTTTCAGTGTATAGAATATTTCCAA
>P_1577
GCAATTTTTATAAGAAATTGCAGTAAATACCTTTTGGCTGG
>P_1578
TCTAAATTCCAATCAAAAATCGATAATTATTAAATACCATA
>P_1579
AGCTTTCTCTTTCTTCTTTTCTTACCAAAGAGAATAATCCC
>P_1580
TCAAATTTGAGGGTTTACTACTTTATATTTGATTTTTTATA
>P_1581
GGCGCATTTTTTGGCGTCTTCATAATAGGAAAAATGCTGGT
>P_1582
TATTTCGCATAACTGTGTCTCATGGAAGTGATTTTCTGTTA
>P_1583
CTATTTAATGAATTTTAATTCAGTATATAATAAAATCCATA
>P_1584
AGCCGGGTACGGTCGTGGACCATACCATTGTGAGCAATGTC
>P_1585
TCAAGGCTACTGTAGAGCAACTTACCAAGCTGGCCGAGTCT
>P_1586
TCTGGTTTGAACTCATCCACCTTGGTAAGCTCCTTCTCGAG
>P_1587
TGCACCAGCGTCAAAGATTACATACTACTATTCTTGGTGCC
>P_1588
ACATTTAAAAATTTCAGGCGCAGTTCCGTGGGACAGTGAGA
>P_1589
ACCTACATATTTTTAAAGTTCGGTACACTGAAAAATTCGAA
>P_1590
GTCGGATCGACTGAAAAACACGGCCATCTTGAAGTGAGTCG
>P_1591
TGCTCATGCTCTCCAAACTTCATTGTAGCAATTGCTTCCCA
>P_1592
TTGAAACATATATAGCGTATCCTACTAGTGAATCACAGTAA
>P_1593
AACTATTTTTTATTCGAACACAGTAAAGCATCAACATGCAA
>P_1594
CCATCACTTGATGGAAATCTCTTGATAGGTGCAAAAACAGA
>P_1595
TATTAACAAGTGCTTCGATTCTTACTGGAGTGAGAACTTGA
>P_1596
AACTTTTTAAAAAGAAAAATCGGTATAATTGCTCCCCCCGC
>P_1597
CAACCGGGTTATTGTCGATTCAATATTCATGTTTTTTTTAC
>P_1598
GGTGAGTGTATTGAATTACGCATACTCCCTGGAAGACACCA
>P_1599
AAAAAACTCGGTTTTTTACGCGAAAATGTGTAAATTTTTGG
>P_1600
GGAGAGTTATCAAAAAGTTGCTAACTAATAAAATGTAGTAA
>P_1601
TCTTTTTACCCTGAAATCGCCGGTTTTTGCGAAATTTGAAA
>P_1602
ACCAGTCGACACGGGCAGTCCATACTTCTGTCAGGTAGCGT
>P_1603
AGACACTCGTAGTCAAAAAGCAATGTAGTCAAAAATCCAGT
>P_1604
CTTAAAGCTCAAACCTATGCCTACCTACCTAGAACTACCTA
>P_1605
CGATTTGGTGGTTGGTGGTGCATGGCCGTTCTTAGTTGGTG
>P_1606
GTCGTTAAACCTCGAAGCGACAGTCCCCACTCTTCTCGAAT
>P_1607
GACGCTTGGCTGCCACAAGCCAGTTATCCCTGTGGTAACTT
>P_1608
GGATCAGTGTTCTCGTGTAACATACTCCGTGACAAATCGAC
>P_1609
GACCCAAGTTTTAAAAATCGCATTTTGTTGGAAATTGTTGG
>P_1610
CAAAATGAATAAGAAAAACGCCCTTTTCGTGAAAAATCTTC
>P_1611
AGACACATTGTTTTTTGGGGCCCCAACCATCTTAATGAATT
>P_1612
AAAAAATCTACTCACCATTGCTAACTATTGTTTAACTGTCA
>P_1613
CTCAATACACAACACTAAGCCTAACTAGGCAGCCCTAGCCC
>P_1614
AAAGTTTTTGAAATCTGTCGCATGTTGTCGAATTTTGGCGA
>P_1615
CTTGACGTGCAGCCGCTTCTCTATCCAGCCTTCTTTGCCTC
>P_1616
AGCTTCGTAATTTCCCCCCCCCCCCCCCCCCAATGTTTAAA
>P_1617
CGTATCTGCTTCATGCCTACCTACCTAATGCCTACCTGCCC
>P_1618
ATGACTCCATATGATTTTCCCATACTATTGAATTTTTGAAA
>P_1619
CTATTTTCGCTGGTTTCACCCATATTATGGCACTTTTTATA
>P_1620
TAAACACGACGCTCCGCTCGCGTCATGGTCGATGCAGGTTT
>P_1621
GAAATAAAACATTTTAAACACATACATTTAAAAAAATGTGA
>P_1622
CAGTTGCTTGCCTCCTGTTACTATTTAGTAAAGAATGAATG
>P_1623
ACTTTTTGACCTAGTCTCCTCAGTCTATTGAATTTTTTGAT
>P_1624
CTCTCATACATAATAACCTCCTACATAGGGAGGCGGAGAAC
>P_1625
AGTTTTGGCAGCTTCTGAACCATTCTCTTGAAAATGACCAA
>P_1626
CGGTTTTTGCCAAAACTTTTCATATTAGTATCTTCAATCTC
>P_1627
CCGGGACCGACACCTTTGTCCATAATACTTCCAGATCCTGG
>P_1628
AAATTCGAATTTTTTAAATTCCCCTACTTCTTTTAAAAAGT
>P_1629
ACGGTTTCCGAGATAATTTCCAAGGTAGTTCAAATGGGATT
>P_1630
AAATCCACCACCATCGTGATCATCATAGTGACGAAATCCGT
>P_1631
TCATCCCTTTAAAATTGAAACATTACGGTGAAAAAATCAAT
>P_1632
TAATTTCGATCTTTGTAACACATGTTGGTAATTGAAGCGGT
>P_1633
GAACAGAAAAGGGCAATTTTCTAACTAATAAAACTGGGACA
>P_1634
ATTAATTGAGTAGTTTGTCACCTGATAGGCACTTCCTGTCT
>P_1635
GCAGATCACATGGTCGGTGGCTGTCTCAAAATTGATGTTTT
>P_1636
TGATATTCCACTAGAGGCATCTAAACAGAACTTTGGGGAAT
>P_1637
AGAAAAATGAGCGAAATTCGCGCCATTTACCTCAAAATCCA
>P_1638
CCAAAAAATTCCAATTTTCTCCCGATTGAGAAAATAAAAAA
>P_1639
AAGTATTTAGGTACTTACCACACACTAGTTAGATGGTCAAT
>P_1640
AAATCAAAAATTTGATGAGACATTATAGTGGTTCGGTAGAG
>P_1641
ATTTGCCAAAATACCAAAAACGAACCCGTAAAATGTCAGCC
>P_1642
GATTTTAGAGCAATTTATTGCATAAATGTTTAATTTTAGAA
>P_1643
GTTTCTAGGGTGTTTTCTCGCTACATAGTACGAAAATCGTG
>P_1644
TTGGGTTACTGTAGCTTTTTCATGAATTTTAAAAGTTTCCA
>P_1645
TAAAATGAACTCAATTTTTGCGGAAAAAATTATTTAAAATT
>P_1646
CGAACTTTTTGCCGAAAAATCGGAAAATTCAAAATTTGGCC
>P_1647
CTAAAATTGTAGCCAATTGTCGATTTAGTGTAATGAAAAAG
>P_1648
TTATTTCAGGAAAAAATTGGCTATAAATCGGTTTTAATGAG
>P_1649
TAGATATCCATTTTCAGACGCGCTACAGGGGTTTTTGTCTT
>P_1650
TCAGGTCCCACCACGAAAATCATGCTCCTTATTTTCTGTAA
>P_1651
CGATTTTCGTTCAAAAATCGCGATATTTTCACAGTATCGAG
>P_1652
GTAAATATGGCTGGAAATTGCGTTTTAGAGGTTTTTTGGGA
>P_1653
CTCTTCGTGATCCTGAGATGCGGTTTCAGATTCGGAAGCAG
>P_1654
TGAAAACGAAAAAAAAATTGCAGTTTCGCCACAAAATACCT
>P_1655
CCGATTATTGTTCGCGGCCACTAGGTGGCGTCGCAAATTTC
>P_1656
TATCCCGAAATCTCAAATTTCATACATTACACATGTGTGCC
>P_1657
TGGATGATAGTTTCAAATTTCTTACCAGTGAACTGCTCTGA
>P_1658
CAGTTTTTAAATTAAATTTCCGTTGTAGATAAATGTCTACC
>P_1659
TGCAATTTATAAAAGTTATACTAACAGGTGATTCAAATGTG
>P_1660
ACGGCGCTAATTGGTCGGCGCCTTCTATCCCGCGAGTTTGT
>P_1661
GCCGCCTATCACATTTGACTCATAATAATTGGTGTCACGAC
>P_1662
TCTTCGTGGTAAGACCAAAACAGGGCCGTGAAAATACACAA
>P_1663
AGATGTCGGGCGCCCCACAACATACTAGATAATGCAGCCGG
>P_1664
TAATTGACGAAAGACCGGGTCGTGATAATCTCTCATATACT
>P_1665
ACTGAAAACATGAAATGAACCTTACCTGACAAAATGACAAC
>P_1666
ACATTTTACTTCAGTTCCAACTTTATAGATGTTCTTCATTT
>P_1667
TTTCCTAGATCAGTTTAGATCAATTTATATAATATGACTGA
>P_1668
GCATAAACTCCATGAAGATACGGCATAGTTCCTTTGGCCAT
>P_1669
GCTTATCTTGTTCAAGCTTTCACACATGCTTCGTACATCAA
>P_1670
CCGGGAGTCACGTAATCACCCATTCTAGTTGATTCTGTAAG
>P_1671
GGGACTTAAAAAATAAATTTCACGGTTGAGTTTTAAGGGAC
>P_1672
ATCCACGATCATTACAATTCCTCACTCGTGACATTCAAAAT
>P_1673
GGACGAAAAATGGTTGAATTCCCACTAGATCCAACTCTGTC
>P_1674
CGTGGCGGGTCCATCCTCGTCGATTTATCTCTTTTCAGCAG
>P_1675
CTCCAGAGCCTCCCCTTATTCATCCTAGTGTGATTGTGTCA
>P_1676
GGCAAGTGAAAAAGTTAGGCCACACTAGTAAAAGTTAGGCC
>P_1677
TTCTGACGCTGCAGCGGCGGCCTGAAAATTGAGAAATTGAG
>P_1678
ACATTTTGACACCACGTGCACGGGTTGTGACTCTTCCACAA
>P_1679
GATATGCAATTTTGGAATTTCAGTTTTGCTAATTTTTCGTG
>P_1680
TTTTTACATGGAATTCAAGTCAATATTCATGTTTTTTAATG
>P_1681
GTGCGATCACTTCCCCCCCCCCCCCCCCCCCCTTCTCCCAT
>P_1682
TACCCCTTGAAGGCGCAAACCTTACCCAATTTAAATTAATA
>P_1683
ACTAGTTTTCTCTGACCGCCCAGTTTTGGGATTTTTTGCAT
>P_1684
GGAACTTAATTTTTATTGAACTAATATCTAATTAATGATTG
>P_1685
TCACTCAGTCAGCTGGGAACCCTACTATATCTATTAAAGAA
>P_1686
CAAAAAACTCCAAAAAATTGCAGGAAAGCTCACAATACCGT
>P_1687
GCTTATGACAAGTTGAAAAACATACTAAACATAAAAAAGTA
>P_1688
CTTGCCCAGAAAAAGTGGTTCGGTCTGGTGTTTCAAAATTA
>P_1689
TCTGAATGTTAACCTACACTCAGTCATCCTAAAAAACATCA
>P_1690
CAAACTGAAAGAAGAAAACCCTCGAGGTGCGGGCGGGCAAA
>P_1691
CGAAAAAGCGGGTTAAAAACCACGATAGAGTTTAGTTAGGG
>P_1692
GTACTGTAGCTTTAAAATTTCGTGGCTGCGGAATTTTCGTT
>P_1693
CGATTTTTGCTTTAAAAATGCGGAAATTCACAAAGAAAAAG
>P_1694
GGTAAAGAAGTGAGAAAATACGATCTCGATAAAAGTTGAAT
>P_1695
CTCGGGCAATTTATTAATAACTATTTGTTAACTTTTTTGGA
>P_1696
ATTCAGACGCCAATTAAGTGCACGATAGTTGATCCAACAGT
>P_1697
ATGAAAGATGTTTCACGGGTCTATGTAGAAAATCCTGCACT
>P_1698
TTTGTTATTCAGTTCTTCAGCTTGTTAGTGAAACATTTTGC
>P_1699
GCCATCCTTAAGCGGCTTCCCTTAGGGGCGGATTTATGTTG
>P_1700
AAGAATGCCTGGAAAAAAGACTTGTTAGTAGTTTTTATGTC
>P_1701
CAGGAAAATCATTTTGAAAACTTACTAGCTCCCTCAACAAC
>P_1702
GGAAAATTATTAAGAAAAAACGGCATGGCTAAAATATGCTT
>P_1703
GTAAAGCTAAATTTCGCTCACAATCCCGTTGTTTTTCGCAA
>P_1704
AAACTTATAAGTATTAAATCCAATCTAGTTAGTTTCAGATC
>P_1705
AACAGGTAGGACATAATTTTCAATTTATTCAATTTGTCTTT
>P_1706
TTTTTTGACCTTCCCACTTTCTGTAAACCTTTCTACCACCT
>P_1707
TGTTTGAAATTTGAAAAAAGCATACGTGGCCGTGGGACAGA
>P_1708
TCCCAAAAAACCAAAAAATCCATATTTCCCAAAAAAACCAC
>P_1709
GATCGAAACTTTCCAGCTACCGTACCTGTGGGTACTGTAGT
>P_1710
CTGTTCTAACACAATTTGCTCATGTTAGTACATAAAAACTT
>P_1711
CTTTATCATAATCACCGTGGCAATATAACCTAGATGTTCTA
>P_1712
TATCATAAGTTTATCTAACACATACCCTGTAATAAATCTTC
>P_1713
TTTTTTCGACGAATATTCGTCATGCTTCTGTTATATTCGTG
>P_1714
AATTGTTTCATTTTTTTTCGCATTTTTTTGGTTAAAATAAC
>P_1715
ATTGGCAAAATGGCATTTTTCGGCCTTTTGTTTCATCACAA
>P_1716
TATTTTGGTTAGTTTGAACTCTAAACATTAGAGCGGAAAAA
>P_1717
TTCGCAGAATTTTGTGTTTCCCTAATACTTCAAATTCTGAG
>P_1718
AAAACTTTACAAAAATTTACCATACTTTTAAAATAAGTATC
>P_1719
CTAATCGCAACTGAGCTTATCATGGTAGCCTTGACAGTGCA
>P_1720
AAATGAGAATTACCGTATTTCACACCTGATGAACTATTATA
>P_1721
TCATTTTCCCACCGAATTCTCTAACTAGGGAACCGTCAGAA
>P_1722
ATAAATTCACCCAAAAATTGCAGTCTCTTTGTTAAATTTTG
>P_1723
CACTCTTAACAATGCGAAATCAGTTTAGAAGTCTGCGTCTA
>P_1724
CAGAAACATGACATTAAATACTAACATGTAAAGTGAGTGAT
>P_1725
AGAATATATTAACAATATTTCAGAAGGTACAAGAAGCTTCA
>P_1726
TTCCATTTACCGGTGGAACTCATACCTCTGAACTTTCTTAC
>P_1727
TTTCGCACTCTGCGTCTCTTCTATCATCTTATTCTCTTGCT
>P_1728
ACCAACCGCGGCATACGACGCATGGACCAAGAAATTTGGCA
>P_1729
GTTCAGTAACGAGTTGTAATCTAACTAATACTAATTTTTTT
>P_1730
ACAATTCTAGTGTAAACTCGCTCACCCGAGTCGTACCCAAG
>P_1731
CTCTCTTTCTCTCGCTATTTCTATCACTTGGAAATACACAT
>P_1732
GTTGGAGAAATACAGAATTACGGTGGAGTTCGAGAAGCATC
>P_1733
CTAAACCGGACATCCAAAGTCATGGTTTTGGATTGTCTCTG
>P_1734
CCAATCTGGTGATCGTAAAACATATTAGTGAAGTTTTCTGG
>P_1735
CAATCTTTATTATAAACGGTCAATTTACATATTTTGTTAAT
>P_1736
ACAATAACAATTGGAGCTGCCATAACAGTAAATAAAAAATG
>P_1737
CATTGCAAAAATGTAGCATTCATACATGCTACACACTATCT
>P_1738
ATAAAAATTTTCGTCGCGGCCATTCTAGATGTGTTTATGTA
>P_1739
GAAAACGGACAAGCCAAACCCCCGAGAGCTCAGTGGCGAGA
>P_1740
CTGCTCATCTACAAAAAATCCTACAACCTGCAAAAACGTAA
>P_1741
TTTGTTCTCGGAGATTGAATCATACTAGGAAAAAGAGCCGA
>P_1742
AGCCTCGAAGATATCCGGAACATGGTAGGACTTTGATGGGA
>P_1743
AATTTTGGAATTCGAAGAATCTTGATAGAGTTTTTCCACAT
>P_1744
GTTCAAGTGAATGAAGTAACCTTACCAGGTTTAATGGATCT
>P_1745
GAAAGTAAAATTGACGTTCCCATGCTATTCCCCGTTATCAA
>P_1746
TTCAAGATCTGACGGAATTCCGATATTCAAGATTTCAGTCA
>P_1747
AGTTTGGGCCAAGTTTTAGGCTTGAATTTTTGAAAAATCTG
>P_1748
CCGCATTTTTATTTTTTTAGCTATTTAGTGCAATTTTGCGT
>P_1749
GCCCCCAAAGCCTGAAATGGCAGTCTACTGAGTTGTTCCAT
>P_1750
TCATACATTGTTCCCACTAACGATATAGTACCATCAAGCTA
>P_1751
CGGCGGATCAAATAGAAATACAGGGATGTGTTATTATGATT
>P_1752
GAAAGCTTCCCAATAACTCACGTGATAGACAAATCTTCTCA
>P_1753
TATTGGGAGATAGCGAAATGCAGGGATGTGTTTCAGAGGTT
>P_1754
GAGTTTTCCCGTTTGTCGCGCGCTCGCGACCCCCGGTCGAG
>P_1755
AAACAGCTTGCAGAGCAGAACAAGGTAGAGGAAATATAGGA
>P_1756
TTCCGCACCCTCATTAGTTCCTCACCCGCTGTCGTCACTAT
>P_1757
TCCTTCATTTGAAAAAAAACCATACTAATAGTCTGCCCTCT
>P_1758
AAGTATGAAATTTTAAAAACCGTGAAAGTCAATTTGTCTTT
>P_1759
TTTGAAATGTCTTTCAGAAACTTTGTAGTAAATCTTAAGCT
>P_1760
TTTAATTTATTTTTCACTTCCTTCTTATTGTTTTCATATAT
>P_1761
TAAAAAATACAGGTTTCTAACTAATATGTGATTTTCCATTT
>P_1762
ATTCGAGACTTTTGATTTTTCAGTCGCGGCCGAACAGCAGC
>P_1763
ACTTTCATCCTAATTTGCTTCAAACATGAAGCGGAAATTGT
>P_1764
CGAAGACGTGTGGAAAAAGACTACATAGAAAAAAACACGGA
>P_1765
ATTTGATTTATAGTGTGTTCCTTACTAATGAATATAACAAT
>P_1766
ATCAGAAAAAGATGTGGGCGCAGTGTAGAGATTCGTAGTAC
>P_1767
ATCTACGAAATTGTTACAAGCAAGGTATTGTTTTTTCATGA
>P_1768
TGGGGACTGGGTTCATTTTTCTGCCACGTGTATCAAGCACT
>P_1769
AATTGTGTGACGTAAAAAATCGGCATAGACAAGTTTGACGA
>P_1770
AAAATGCTCCAGAGAAACTTCATGAACCATTACAAAACCAA
>P_1771
ATTGTAGGTTCGAATCCTGCCGTGGTCGTAACTTTTTTCAA
>P_1772
AGCCGCATCTCTATTACTTTCAATCATTAGCATTTCCTGGT
>P_1773
TTTGAAATACTGGGTTTTGGCTATTTAGAGTCTTTGAAAAA
>P_1774
AATCCTCAGGGATTTTCATTCAGTCATGTAAACTGCACCTC
>P_1775
ACAAAAATAATAAGATAGTTCTTGCTAGAGGCATGTACACA
>P_1776
AGGAAAAATTGTCGTAGAACCTAATTAGTGTTGAATTAAAA
>P_1777
AGATGTTTCACGAACGTTCGCTAAAATGTCTCGGGTATGTT
>P_1778
CAGTCGTAGTTTCTTCAAAACTACATATTGAAAATTTGGTT
>P_1779
TGGCATCCCCCTCCCCCCCCCCCCCCCCCACACACGTATAT
>P_1780
TTTGTCATAAAACATTTATTCATACTATCACAGTTGATCTA
>P_1781
TCTGGTCATTTTTTCAGTTTCTATATAGCAAAAAGTATATC
>P_1782
GTGAAGGATTATTCGAATACCATAATAGGAACGGGAAGTCA
>P_1783
AGAACAATGTGAAATTGAAGCGCGAATCCAAAAAAATTCAA
>P_1784
ACTTCCCTCGTCTCTCCGATCGGTGGAGTCTCTTTTGAAAT
>P_1785
TGGCCGCGAGAGTGCGCCGGCTAGCCACCGCCTCCTATGGT
>P_1786
CTCCGCTTTACACCCGCGCGCCCTGTTTATCAAGGTAGATC
>P_1787
ATTTTTCCGTTAATTTTTTACATAATAAGGTATTTTTTCTA
>P_1788
TACTCTTTTTTATTGCAGGCCCGTCTCGTTAATTTCAGGAT
>P_1789
ACCAGTGGACGAAAAAAGTTCATTTTAGTCATTTTAAATTC
>P_1790
ACTTTTTTTTTTTAAACCTTCAAGACAGTTGAAATTTTTAA
>P_1791
GCGTTGCACCTAACGAGACCCAGTCTATGTGGGCGGACTTA
>P_1792
GACCATAGGTTGTTGAATTGCATACCCGTTGTTTGACGGAG
>P_1793
CGGGCGGCAAACGATTTTTTCGGCAAATCGCCGGAATTGAA
>P_1794
CGAACAAATTTTCGATTTTTCGGTTTTTTTTTTTTGTTGAG
>P_1795
CTCTTTTCACAAACTGGGTACTAACTAGGAAAAGGTATGAG
>P_1796
GTTAAAAAACTAAATTTTTCCTGCACAGTGCAAATTTCTAG
>P_1797
TCTTTATTGTATATTTTGGTCGGTTTTCTAGAAAAATTTCG
>P_1798
AATTGTAATCATTGAAATTGCATCAAGGTTAACATTCCAAA
>P_1799
CGAGCGAATTGATACAAAAACTATCATCTGAAAACATATCG
>P_1800
CCGTTTCACTTCAAATTTTCCATTGTCTTTACTCTTTTACT
>P_1801
AAACAGATCGTAATGTATCTCTTACTATAAGAAAAGTTATT
>P_1802
CTCATCGGATACTTGTTCATCATGACAGTCATTGTGACCAT
>P_1803
ATTGGATCGTGCATAACAGTCTTTCCAGTGAATTCGGCCGC
>P_1804
TTTTCTGGGAATTAAAATGTCATACATTTGGCAAAAGGTAT
>P_1805
CAGAAATTATTCTCACGATTCTGGTCCTATGTCATTTATTC
>P_1806
CCATTGGAACTTCACATCGGCATACATTACAAAAGAGCATT
>P_1807
ACGAAGGATGCCTTCTTGGTCTTGATAGTATTGTTGAAGCT
>P_1808
ACAAAAATCAATTGAAAATGCATTTTATAAAAAAAAAACAT
>P_1809
GGTAAGATGAATAAGAATATCATACTTTTATTTTATTATTT
>P_1810
TCGTGAACTTGAGCTATCACCATATTAGTGACATCGCCTGG
>P_1811
ACTTGAACTAGTGCTAAAGTCTTGCTCAACTTTTGCCCAAG
>P_1812
AATTTTCAGCGAATTTAGCCCGATTTAAATTAGTTTAGGCT
>P_1813
TAACAAAAAGAAAACAAATACATTGTAGTTAGAAATTTGAA
>P_1814
CAGTTTGCCGATTTGATTCTCTAGGCCGGAGCGTACCAAAG
>P_1815
AGGTCCTCAAACAAATCTCGCCGTCTCGTGAAAAAGAGCCT
>P_1816
ATTTTTCCATCAAGATTTCGCAGTTTTTAACTCAAAAATTC
>P_1817
GCACCGGAGTCCTCCGACTTCTCTACAGTAGTCCTGAGTCC
>P_1818
ATTGTTGAGCACAGATCTAGCATATTATGGTTGTCTTGGAG
>P_1819
ATTTTCAGGAATTTTGGAGCCAGGAATTCGAAAAATTCGCA
>P_1820
TTGCGAAATATATTTTTTTGCATGAGAGATGAAAAAACGAC
>P_1821
TTCTTTATATTAAAAATTTGCCGTATAAAATCACGACGGAA
>P_1822
TGTGAAAGTAAAATAGTCTTCATACTACTTGCCAACATATG
>P_1823
GATGAAATTCGGAAAATTTGCGATTTACTCGAAAATTGGCT
>P_1824
ATTGCTTCAGCTGCCCCTGACTTGGTATATATTTGTCGTTC
>P_1825
AATTCCACAGGTAATAGCCACTTACCAGTCATTTTGATAAT
>P_1826
GGAAAAATAGCTGATAGCTGCATAAATGACAAGGAATTCGA
>P_1827
ATATAGGCCTCTACTTGGGCCGGTGTAAGCCGCTTGCTTAC
>P_1828
ACAATATCCGTATGGAGTTACATACATGGATGATACTGGAA
>P_1829
TCGATTTTTCCAAGATTTTTCGCGAAAAATTCAAAAAAAAA
>P_1830
GTTTTAAAATAATAATTCTCCTAACTATCGTCTTAATATAA
>P_1831
TTCTACATGGAGGCTTCACACATGGACCTGGCCTTTCATCA
>P_1832
GTAGGATCTACCGTATTCCTCATATTAGTGCTCTGATATCA
>P_1833
TTGATCTTTGCAATCAATTTCTAACATCTTCTGTATTTTCG
>P_1834
TTTGTACGGCATTGGAAAAACTTACCAGTTGAATTGCTCGT
>P_1835
AAGAAAAATGTATAAAATAACGTACCCGTGCTCATTGGACG
>P_1836
TCAACAGTTTGGTTTGATTACATTATATCGGTTTTTGGTAA
>P_1837
ACAGTCCTCTATCGCCGTTTCATATATGTGCCTTCAGGCCA
>P_1838
CTGGTGAAATGAGCAGATACCATATTATCTGAAAATCCGAG
>P_1839
CAAAAAAACGGAAAAAAACACACACCCGTAGTGGTCAGAAA
>P_1840
AGGTTATCAGCTGATGGAGGCATTTTAGTGAGATTTAAAAA
>P_1841
TTGTCTTTGTCGAGGCGCGGCGGCGCAATTTATCTTGCTTT
>P_1842
ATAATTGTGCAACTTTTAAACTTACAGGTGGTTTCGAGACA
>P_1843
TAATTATTTTCTTTGACTAACTAACATGTACATTAAGGGTT
>P_1844
TGTACGGAAAATTAAAATTGCATGGTTTCTGAGTTTCCAGA
>P_1845
GTGCCGATTCGAATGACGCGCGCGCTCGCACAACGACATAA
>P_1846
GGAAAAAAAACAGAATTTTGCGGGGTTTCTTCAATAATTAA
>P_1847
ACGATTCTTCATTATGATCGCATTCCTGACGTTTTCTCTTC
>P_1848
TCAAATTTTGACAAAAAATCCGGTTTCTGCTCAAAATGGCT
>P_1849
TGAAATTTCCGGCAAAAAAACGGCATATTGCCGGAATTGAA
>P_1850
CATTTTTTAATTAAAAGACGCAGTTTTTCTATTAAAAAGAA
>P_1851
ATTCCACTCGCCGTACGACACATTCCCGCATAAACTAGCTG
>P_1852
AGAAAAAGAGAAAATTCGGCCACGGTCGAAAAAAATTTGTT
>P_1853
ACAATTTTTTTCAGATTTTCCATACATCTGCCAAATGCAAT
>P_1854
AATTTTTTCAAACTTTTCCGCTATAAATGCAAAAATGTTTT
>P_1855
TCCAAATAAGAAACGAAGGTCTTGCTAGGCTAGGCAAGTGC
>P_1856
CATATTCTCCGTCAAAACCACTTGATAACTGATTTTCCGCT
>P_1857
CCCCAGGAAGCTTTAAAATTCATGTTAGTGCTGATTTCGTA
>P_1858
GTTCTCAACAGGAAAAGTCACTAATTAGTCGATTTTCGGCA
>P_1859
CGGAATGTGTCTAGAAACTTCCGAACTGCTGTGGATAGCCA
>P_1860
AAGATTTCACCTGAAAATCGCGCTAAATTAAAGTTAATTAA
>P_1861
TTTGTTAAAAACGGGTACTTCATGTATGCTGAATTCAGAAA
>P_1862
AAATCTCCGTTTTTTTCTGGCCTAAATCTGTTTTCTCCGGG
>P_1863
CGATAGGGTCACATTGAGCTCTTGCTCGGCGAATTCGACGA
>P_1864
GTTTTTTTTTTGGAAATTTTCATTGTTGGAAAAATGTGTCA
>P_1865
TTTGCGGCGAAAGGAAAGTGCGCTCTATTGAGAATTCATCA
>P_1866
ACGAATCTGCGTTGCAAGCGCGCTCTAATGATAATTTTGAA
>P_1867
ATTTGGCACCATATATTTATCGATTTTATTGAAAAATTATT
>P_1868
CAGGAAATTATGGATAGCGGCAGTGATTCCAAGTTGTTCGG
>P_1869
TAAAAAAGTGCTCTTCTGTCCATAATTCTTCTAATTCCATC
>P_1870
ACGTCCGACATGATGAGATGCAATAACCTGAAAATGAGGCA
>P_1871
TCATAGAAGTTGAGGGAAATCTTTCTATTCGATGGCTTTCA
>P_1872
TCTAAAAGTTTTATTTCGAACTCACCTGAATGTGAATGTAA
>P_1873
GTTGTCACCCTCTGGTCATTCATGATAATTAATTTAAAAAA
>P_1874
TTACCTGTAATTAAAACACTCATAATAGATCTTTTTCCCGC
>P_1875
GTTTCACTGCCGTTAAATGCCAAACCCGTGCCAATCCCAAT
>P_1876
GAATTAAATGAAGACACCTACTAACTATACTTATATAGAAA
>P_1877
TACCACTTCACATGACGGAACATGTTAGTTAAAATATTGGC
>P_1878
GATCTTTTCTGATTCATTAACTTGATAGTCAGGAAAGTCTT
>P_1879
GACCTGTTGCCGGCCCGCGGCGGCTTAGTGTCAACTTGACA
>P_1880
CGCGGAAGAGACTATGGAAACATACCCGTGCGGCATTTGGT
>P_1881
GTTTTTGCCTGCATATTTTCCATAACAGTGAAAAAACGGCC
>P_1882
GCTAGTTAGTACAAGAAAGACATACATTGACATGTTGACGT
>P_1883
TCACCGTTATTGAGAAAATTCAGGGATGAACGACTGTTCAA
>P_1884
AAATTGATAAACTGGGAAGTCGGAAATTACAAAAAATAGTT
>P_1885
GATTTCAGAGCGGAAATTTGCCTGAAACTCGTAAAATGTAT
>P_1886
ATTATGTGCCTACCTAGTTGCCTACTATCGCAATAGCCTGT
>P_1887
CGTCGTCGGCTTTATATTTCCTACATAGTTTGATATTTCAG
>P_1888
TTGGTTGAAGACAAAAATCGCGTTTTTGTGGTTTTTTTCTG
>P_1889
CTTCTGGTCGCCCACCACTCCTTTCTGGTAGAGACAAGCGA
>P_1890
GTATGTATATTCAGTGGCGGCCTGCCTGTGTCCCGAGAACT
>P_1891
CTACATTTCGTCTAATTTTGCCTGATACTGGTCCAAAATGG
>P_1892
AAAGTCGCAAAATTGGGTATCATAATATTAAAATCAAAGAA
>P_1893
GCTGAATCCGAATTTTATAGCGGCATATCTCAAAACGTTGT
>P_1894
AAAAAATTAGTTTCCAGCCGCTTGACAAGGTCAAATTTCCG
>P_1895
CAATTTTTGGAGTAATTTTGCAGTCACCTATTTCAACGGCT
>P_1896
CGGCGTGAGAATCTGCAAAACATACATGATTTTTTTTCAGT
>P_1897
CAGTTTTTCCCCGAATTTTCCAGTCTAAAACCATTATGATT
>P_1898
TGGCCTAGAAACCCAAACCTCGGCCACCTATTTTTCACCTA
>P_1899
TTCAGGATTTTAAAAATAAGCTTACTCGACAAAAAGTTGAC
>P_1900
ATGAATTTGCCCGTGTGGAGCAAGGGTGTCAATGTCCCGTA
>P_1901
GAGGTGCCAGCGAGACGAGCCACGAACAGGTTTCCACACTT
>P_1902
TAAATTTTTCCCATTAAAAACGCCAATTTTCGCACAATTCC
>P_1903
ATTTTGGTTCAATTAAAACCCATTTATTATTGAAAACCGAC
>P_1904
ATTTCTCGAGAGCCTAAAAACGGCATAGTTATAAAAGTTTC
>P_1905
CTTAAATGAACGAAATTCCGCCCTAATCTAGCTTCTTTTTG
>P_1906
AGGGTACGAGTCCGCCAGGCCTAACATGCCCTAATCGGAGT
>P_1907
ATTCAATGAATATTCAAAAACTAACATTATAGTTTTGTACC
>P_1908
AAGAACTCGCGTAGAATTTCCAGCATAGCACAAATCATTCG
>P_1909
TAATTTTTGGATTAGTCAGCCATGATGGATAAGTCGTGTTG
>P_1910
CATACTAAAAACGCAATTTTCTAACATTTTTCAATTGAGAA
>P_1911
ACTTTTGGGAATTTGATTTCCTATGTAGTTCCCATTTTTCG
>P_1912
GAATACTGTAATTTTCAATCCTAACTAGTTACAAAGAATCC
>P_1913
TTTTTATAATAAAAAAAACACGGTTTATTAGTTCACGCAAG
>P_1914
CTAGTTGGGTTCAATGTGCACGGTTTAGTTGTTCTGGTGTT
>P_1915
TGTTACAAACTGGTCTTTAACATACCCGAAAGATTTCAAAG
>P_1916
GCATGGTCATCCAGCAGACTCTTGCCTGGAGAAATAAGGTC
>P_1917
CACCCTCACGAATGTCCATCCATTCATCTCTCTCGACACGA
>P_1918
GCCGCGGATTTCTTGAATTACATGGTACGTCTTCTGCCAGC
>P_1919
CAAACGTTCCGCTTCTTCTTCTAACATTAGATTTTTTTAAT
>P_1920
TGACAAGAATTGAGAAAAACCATTTTAATGACGGGAAAGGA
>P_1921
AGAACATATCAAAAACTATACTAATTAGTTAAAATCATGTG
>P_1922
AACAATGAAACGATTTCATTCTTACTAGTGGCAGAATATAT
>P_1923
GACATATGCATCACTGAAATCAGTGTAGTAAATCTGGCCAA
>P_1924
TCGCCTACTATCGCCTACTACTCACTCCTTATACCTCCAAT
>P_1925
AACACTTCCAGAATAGCTTTCTACAATCTAAAAAATATTTA
>P_1926
ATGAAGAGTTTGGAGATCGGCGGCAGGGTGTTTCTAGTGCA
>P_1927
TTTTTTTTTACAAAATTTTGCGGTTCCACTGTGTTTTATAA
>P_1928
ATAAGAATAACCAAAATTTTCGTTAATGTTTCAATGTCTTA
>P_1929
AAAAAGTTTTCTGGAAAAAACATGAATTGGAAAAAAACAGA
>P_1930
ATGAGGTTTATTATAAATTTCGAGATATCCAAAAAAATCTA
>P_1931
AAATATTTTATCTTAAATTTCAGTGTATAGAACTTTAGCGT
>P_1932
CCAATATACTACCAAAATTTCATCTTAATGTTAAAGTTTTT
>P_1933
CCATAACCGGCTTTATAGGCCATTCTACTGAAAGGAACACG
>P_1934
ATCAACAACAATTGGAGCAGCCTCATAGTCATCTGCTGACA
>P_1935
ATCAGCGTGAAATGTGTTTTCTAGGCAGGCAAAAAACGCCT
>P_1936
GAGTCCACATCATAAATCTCCATTATAGGATCCCGCATGTA
>P_1937
ATGGAGGAATGGAGGAACAACTATTTAGATGAAAAAGGCAG
>P_1938
ATCGGCTGCTCAGATATGGGCTTAAACGTCGAGTGGCACCA
>P_1939
GCTGAAACTCGATAAAAACGCCCTGCAACATCGTTTTACTC
>P_1940
GAAACAACTACCGCGCGGCTCATTTTATTGAACTTTTTGGC
>P_1941
CTGATTTTTAGCGGCCACCACTACCTAGTGAACTATCAGTC
>P_1942
TCATTTTCATCACACTATGGCTTACTATTATATTTGGAATC
>P_1943
AGATTCAAAATTGCCAATTACTTACTAGAGTCATGTTCATA
>P_1944
CAACTGCAACGTTAACAATCCATACATTCTCGGACGTGTGA
>P_1945
AATCTAAGAGTTCCAAAAGACTAACCTGTTGATCAGAGAGC
>P_1946
CAAAAAATCAGTGAAATTGGCACCAATTTGAAATTTTTTCA
>P_1947
TAATGAGATTGATGTAAGGTCTACATAAAAGATTTTCAAAA
>P_1948
TTTTCTAGAAAGTTCTGGAACATTCCAGAAATTTCCCGATT
>P_1949
AGTATTTTCATCTTATCAAGCTAACATTAATATTTCTTTCT
>P_1950
GCTAGCTGCTTTTATTGTATCTAACTACTTCAATCGACCAA
>P_1951
ATATTTATATTCACTTCATACATACATATGTATTTACAAAT
>P_1952
TTCAGGCGGCGGTATATTTACATACTAATCAACTGATGATA
>P_1953
CAACTCGAGAACTTCGGCGGCGAGGTACTCCAGAACTGCTG
>P_1954
CAAAATTATTTTGCAATTTCCTACCTCCGTATTTGCATAGT
>P_1955
TTGTTTTTAACCAAAAATTGCCGTCTCGAGATCGGAAACCG
>P_1956
GCTCTTCTCCTCATCAATTCCAGTCTCTTCATTCTTTTCTT
>P_1957
TATAATTTCACGTACTCATGCTAACATGTACTAACATGTGT
>P_1958
GAAAGGTTTCTTTTTTCTACCATTTTATAGTATTTTCTACC
>P_1959
ATCTTATCATCTGGAAAACGCTGCACAGACAATTTGCGCTC
>P_1960
TTTTCCCCGTCTTTCTTTTTCATACTAGCAGTTTTTCTAGA
>P_1961
AATTAAAAGTAATTGTCCACCTACCTAATCCAGCATTTGGA
>P_1962
GTGCTGATCTACAAAAAATGCGGAAATTTTTTGTCCAAAAA
>P_1963
AGGAAGAGTTGAATAAGACACGATACAGATAAATATCAATA
>P_1964
AACCCCTTGAAAGTTGACTACTTACCAGCACCAATTCGAAC
>P_1965
TCCCATGTCTAGCAAACTTACTAACATCAAGATTAGTCCCG
>P_1966
TTTTCCAGGTGCCACTTTATCATACATTTATCTTTTTGAAA
>P_1967
TTATATTTTTCCAATGTATGCTTACTCTTGCTAAGTTTTCA
>P_1968
TCGTAGGAGCTTGAATTGACCATTCTAGTATTCAGTTTTCA
>P_1969
GATTTTTTCGTCAAATTTTTCGGTGGAGCCATATCGTCAAG
>P_1970
TTTTAACAGCACTAAATGCTCATTTTTGCCAATTTTGAACT
>P_1971
TCAATATTCATTTTAAGGAGCTATCTATCATCCCAGTGAAA
>P_1972
CGAATTTCACATGTATTTTGCGAAAATTTGTAGTTTGGGCC
>P_1973
ATATTCATTGGAAAAAAAATCAATAATGTGTTTTTGAAAAA
>P_1974
AGAAACATGATTTTGCCCTACGGTTTAGAGTTTTTCATGTG
>P_1975
CCGAAAAAAGCTATCCAAGACATTTATGTATAAAGTGACAT
>P_1976
AATAAAATACAATAAAATCGCCCCAATGTTGTAATAGAGTT
>P_1977
AGCTTTGTCACGTCGAAAAACGATACAAGAAAAATAAATCC
>P_1978
CGAAAAACTCAATTTTTTCGCAGGAATTCTAGAAAAAAAAT
>P_1979
CCTGACGACATGTTGCAGAGCAGGGTGGTGAGAATAAACTT
>P_1980
ATAGTCGCTCATTTTAGCGCCATGAAGATGATTTTTAAATA
>P_1981
CTTCTTGACGGATGAAACCACCTAGGCTGTGGCGGACAAGG
>P_1982
ATCATCTTTGCGACGACGTGCCTACTAGTTCTCACCACTTT
>P_1983
AGGCTTTTTCATTTCTAATTCATTTTATTGTTTTTTTTTAA
>P_1984
GTAGACAGTTGTTTGTGGGGCATTCTAGTAACTTTTCAATT
>P_1985
TTAGTCCTCCTACATATCAACATACATATAAAAAAATTGTT
>P_1986
ACTTAGTTTTATCTCAAATTCCTAGGGCAATATCAATTATC
>P_1987
TAAATGTGTCGGGGCAAATGCATGCGGCCTCCACGTGGACC
>P_1988
GCAATATAGCACTTTGCGCGCGCGCCATCAATCTCTTCACA
>P_1989
AGCCGTGGCTTCTCCTTCTCCTTACATTGCATGTTCTCTCT
>P_1990
AATCCACAAGACAAAGAACTCATTGTAGTATTTTGAAGCAT
>P_1991
TTTATTTTTAAGACATTTTCCATAACAAGCTAAACAAATTT
>P_1992
CAATACACTCAAGAAAAGTACAAGGACGTTGAATTCCAAGA
>P_1993
GCCGTCGATAGAGTGAAACGCGCGACCCATTTTTTAGACCC
>P_1994
CAAGCGGCAATCTCCCGCGACTCACTTGATGTCGTCACGGC
>P_1995
TTAAATTATAAAGGATGACTCATACATTTTGAATAGGTGGC
>P_1996
TTCAATGAACGGAGAGTGCTCAGTCTACTGTAAAATGACCT
>P_1997
GACCACTGTTTGGTGGATTGCGGGGTGGGCAACTCTCTGTA
>P_1998
AATACTCACACACATAAGCGCTAACTATTGCCTAAATGACG
>P_1999
GAAAATTATCAAAAAAGCAACATATTATTGCCATATTCTAG
>P_2000
AGTTGAAAGTTGTTAGTGTTCATAATAATACAAGGCCTAAA
>P_2001
AATGAGTAGAAAAAATGTTACAGTGTGGTGAAATAGAGCTA
>P_2002
ATTACTGAACCCGACCAGTTCTTGATAATTAAAGATGGAGT
>P_2003
GTGGCAAAACCAAAAAAATGCATACACCTTTCTCCCACCAC
>P_2004
AATTTTTTCCTATTTTTGTTCAATAATATTGTCAATATTGT
>P_2005
TCTGCATTTTGAGCACAGTCCAATTATGTTGTGTTTAGTCC
>P_2006
TATTTTTTTGGGTCTCGAAGCGATATTTTTCAAAAAAATAT
>P_2007
CACTGCCTGGTGGTGCTCCCCTTGGCCCAATAATATAAGCC
>P_2008
CGGCGAAATTCGGCAAATTTCGAGAGAGTGTGAGACGCAGA
>P_2009
TTGGTTTTTATTCCTTCAAACATACTAGTTCAGCCCAACTA
>P_2010
GGTTGATGTAAGTTTCAAACCATACTCCAATTTTGCAACGT
>P_2011
TTCCCGCGTTTTTTGTAGATCTAGGTAGATCAAACCGAAAT
>P_2012
CCACCTTCAAAAAAAAAACGCTAACGAGTGATATGCTGCCT
>P_2013
CAGCACTAATAGAGAATATACGGTATATCTCAATTGCTTTT
>P_2014
CAAAATTTCGGTCAAAAATGCATTTTCTCGGAAAAAATAGC
>P_2015
AAAAAACTGACAAAAAAAAGCGGAAATTTTCAGTTTTGTCT
>P_2016
AAGGGTAGCTGTACCATCCTCTTCATATTGAATAGAGGTTC
>P_2017
AGTCATTAATGCACATAAAACTTAATAAACTTTTAAAATCG
>P_2018
AAGTTCTTATGTCTTCCTGTCATATTAGCTCGAATGTTCCG
>P_2019
TGTCTGAAAACACCGGATTTCATAATAATGGACAGGTTTGG
>P_2020
GAAAATTGCTTTCCAAATATCATAATAAATCTTTTCAAAAC
>P_2021
ATCGTTCTTCAGTTCATCGGCGCGCTTTTCATCGTCACCAG
>P_2022
GATCATGTAAAGGTATTTTTCATTCTAGTTCATTTTTTAAA
>P_2023
AACGAGATTCGATTCATCATCTTGATAGCTTTCCTCGTTGG
>P_2024
TCTTTTCTTCTATTGAAATGCGTTGTAGTAAATACCTTGAA
>P_2025
ATCCAGTGGAAAGAAAGTCTCGTGACGATGAAGCAAAAGGT
>P_2026
CGCCGCAACGGCTATTTTTCCATATTAGTGAAAAAGTCAGA
>P_2027
TCCACGTGTGTTACGCACCACATTCTAGTGTTGTATAGATT
>P_2028
GCCTTCAATTGTTCAGAACTCATGCACATCAGATTAAATGG
>P_2029
AAATTCTCAACAGCAACATTCATCTTAGTGTCTTTGGTTTG
>P_2030
AATATTTTTCTTGAAAAATGCTTGAATGCGCAAGTTGTAGT
>P_2031
GGCTGGAATCGATCCAAACTCAGTCTACTACGTTGAGGCTC
>P_2032
TGTTATGCGACCAATTTTTTCAGTGTAGCATATAATCTCAA
>P_2033
TTTTAACACCGGCTGATGTCCATACATTGCTTTTGAGAATA
>P_2034
TTTGTAATTTTTTTTGATTTCTTACCTGTACACAACATTGT
>P_2035
CAGACCTGCTGCTTTTCATTCGGTCCAGCCGTTTTCGTTTC
>P_2036
GTATTTTTTAATATATCGGACATAGTAGTGTTTTCTGCTGA
>P_2037
TGGTAGGAAATTTTAAAAACCTTAAATGTTGAATATCTACT
>P_2038
TGTTAAGTATCAAGGCCTGTCGGTTCATTGTTAAATTGAAT
>P_2039
AAGTTGAAAAAAATACGAAACATGGACCTGAAAAAGAGCAA
>P_2040
AATTTTAATCTCGGTGGGAACTTTCTAGTACTTCAGTGAAA
>P_2041
TGTAATCACCAAGCTTTTGACTTCATAGTTCAGGAATGAGG
>P_2042
ACTAATCGAGTGGATTATTGCTTGACAATGTCGACGACAAA
>P_2043
ATGAGATATTGTAGAAATCACTTACTTGGTTGTTTCTATAC
>P_2044
CGTTTTCCTAACAATTTTCACGGAAAAATCACAATTTCTGC
>P_2045
GCGATTCCCGGATCATTTTTCATGGTACTATAATATTTCAA
>P_2046
AAATTATCAAAATATAAAAGCATTGTACTAAACCCCGCCCA
>P_2047
CATTAATTTTTCGAGAAAGTCATGGTATGTGAACATTTTCC
>P_2048
AATTATCAGGCACGAACCATCGGTGTAGTGCTCAACGAGCG
>P_2049
ACCTTAAGATGCTCGACTGGCTTCACGGTCAGTTGAGTGTC
>P_2050
GATATTCGGTTATTTTGGCTCATCATAAGTGTATTTAGACA
>P_2051
CTGAAACTCACCTCCAACTACAGTAATTTTTGGATCGATTG
>P_2052
CCCTCTGATCATCCAGGACACCCCACTGCAATTGGAAAATG
>P_2053
AATAACTTCTCGAGTCCCTTCGATTTAGATCAATTTGGAGC
>P_2054
GACGACGAGGACAATTCGCGCGGTGGAGAGAAACTCCTGTT
>P_2055
GAACACCTGACGACAAAATGCACGAATCCCGAAAATTGTCC
>P_2056
GATTTGATTGAGGAATTCGTCCTGTTTGGCAACCTAAATCG
>P_2057
AATTTTTTCGCGGAAAAAATCGATAATTACCCGCTCTTTCC
>P_2058
TTAATTTTGCCTGAAAAAAGCCTGAAGTTTCCTGAGAAGCC
>P_2059
AGGTTTCCAACACCAAAAAACCTACCCGACTTTCTCTCCTG
>P_2060
CTTATTAGCCGATGTAAGCGCCTTTTGGTAGTCTCCGCTGG
>P_2061
CCATTTCAGCACCTTCAACGCAGCTTCAGCATCGCCCATTT
>P_2062
ATTAAGAATATGAAAGAGAGCTATTTAGCGACTATAAAATC
>P_2063
ATTGTAGTTTGAAGTTAACACTAACATGGCTGCAGAAAATA
>P_2064
CAAAATTTTAGAAAAATTGTCAGTAAAGCGAATTTTGAATT
>P_2065
AATCAATCTGCAATTCGTAGCTTGGTATCTCAAATGTTGGC
>P_2066
TCTAGACCCCGAATCGTACCCATATTACTAAAAAAAAATTA
>P_2067
CCGTCATGCAATTTTTGGAACGATATACTTAAAAAGGCGAC
>P_2068
TGTAAATTTTTTGAAAATTGCAGTTCCAACAAATGTTACTT
>P_2069
TGCTTTATTCAAAAAAAAAACAGTCTAGGGAATTGGTTTGT
>P_2070
TGTTTCAATCCCAAATTTTTCATCAATGATAAATAATTTAA
>P_2071
AACCTCTAGATACGGTTTACCTTGGTAGTAACATTCACCGA
>P_2072
TTGGATCGTCGTGAGAAATGCTGCAACCTGTTTTTCAATGC
>P_2073
ACGAGAGCAATCAGAAGAATCTTGATATTAACATCTTGTTG
>P_2074
GTGGAAAACTAATCTAATCGCCTTTTATTAAAAGATGTTGA
>P_2075
ATCTTGCCATAAACGACCACCTAACTAGAAGGTCACATGCC
>P_2076
TGAAAAAAAAAACTTTAAAACTAACTCGTTTGACTTTTTTG
>P_2077
AAAAGTCTTACCCAAAAATGCAGCCACTCCAGAAAACAGTA
>P_2078
ACATTCAACTTCACGTCACTCATACTTTTCATCATCTCAGT
>P_2079
TCATCATTGAAGAGATTGCTCATTCTAGGACTTTTTTACCG
>P_2080
ACTCGATTATCCTCCAATCACGGCATATCACCATTATCTTC
>P_2081
ACACAGAAAAATCCCAAAAACTAACCAGAGTGATGGTTTTT
>P_2082
ATCAACAACCACCTGAATTACAAGGTAAGTAAACCACGATT
>P_2083
TGCCTGTTCACAGCATATTACTTACTTGTCTATCAATTCAA
>P_2084
ACGTTTTGTTAAAGTACATGCTAACATTATAAGTCTCACAT
>P_2085
TCGAGTGCCTAACGAAATTTCTAGACATATAAATTAGGAAT
>P_2086
CTCTTTATCTCCCCCTACTCCTACCCTCTTCTTTCCCCCCG
>P_2087
TTTTGCCCTATACAACAGAGCAATCTAGTAATTCTTGATTA
>P_2088
CCTCAACTAAACAAAGAGCGCGCGGCATTGCCAAATAGGGC
>P_2089
GAAAAGAAGCTTGAAAAGTGCAGTTTATACCTAAATCTGTG
>P_2090
TGGAAAAAATCGAAAAAATTCCCTAATTTTATATTGATTTT
>P_2091
TTAACAATTTTTCGAAAAACCGGTTTTTTAAAATATTGTTC
>P_2092
GAGCTAATTCCAGCAGCGCGCAAACTAATAATCCATACACT
>P_2093
ACGTTTTTATCGAAAAATTACAGTTTATATTAAAGAAAGAA
>P_2094
AAATTTGTCATTTTCCAACTCTTACTAATCTCCGAGTTCGA
>P_2095
ACCTTTTTTCTGGAAAAAAACATTCCCGCCTTTTTTGTAGA
>P_2096
TCGCTATGAGATATTTTGCGCGTCAAATATGTTTTGTGTCC
>P_2097
CTTAGTTCCTCAAAAAAATTCCCCAACAGGCATTACGTCAC
>P_2098
GGCTAAGAGCAGGTTAGTGTCAGCTTAGTAATTTTCGCTCA
>P_2099
CTTGCACCTGACCGTTTGAGCATGGGCCTGAAAAATTGGGA
>P_2100
AGATTTATTTCAACTTTAATCTTGACAGGGAAAAGTCATAT
>P_2101
GTCGTTGAGAAGAAGGAATTCGAGGAGGAAGAATTTGAGGA
>P_2102
GGTTTTTAAAAAGATTTTCGCGAAAAAATGAGGATTTTGAG
>P_2103
ATTTTTTCTGGCTTTTAGCTCAATCTTTAAAAATTCCGGCG
>P_2104
CAATTTTGGTGAAAAAATCGCCGAAAATTATGAAAATAATG
>P_2105
TGCACCTTGTCGTGAAATCCCGTGTTTGCGTACTTTCGAGG
>P_2106
CGCGATTTTTCTCGAAATTTCACGCCTGGGTCCCGCCGCCA
>P_2107
GGAAATTTGAAAAAATTTCACGGTATAAGTTATCTAAAAAA
>P_2108
GCGGTGGCAGGAAATGCAGGCGGCACATGTGGAAAATGTGC
>P_2109
GGTTCACGACTATCAGGATGCATGTATGGCAAAAGTTGTAC
>P_2110
AAGTAGTAAAAAGGAGGTCTCGTGACAAGCATTTTGAAATT
>P_2111
TTCATTCAATATTTTGAGCACTTATTCGTTTGGAATAAGGA
>P_2112
AATCTTCGTACAAGTCTGTACTTGACAGCTCATCATCGACT
>P_2113
GAAAACTTTATACGCATCCCCTAACTGGAACGATTTCGGCA
>P_2114
TTGTCTGACTTATTAAAAGTCTATCACTTGTAAGATTAATG
>P_2115
TGATTCCAGTTGACTTCCACCATACATTTCAATTATCAACT
>P_2116
CAGACTGAAATTCCAACTTTCATTCTATACTAATTCCAATC
>P_2117
CTTCGTGTCGAGCATCTCGACTTGCTCGCTTTTCCACCCAA
>P_2118
TGTAATCAAAATGTTGCGATCTTACATTATGATTTCAGGTT
>P_2119
ATTTTTGAGAAAAATTTGCACTATCATGAATAGAAAATTGT
>P_2120
TTTGCCCACTATGGGAGTAACAATTTAGTGTCTACTCAACC
>P_2121
ATAACTTCAGAATTTAAAGACTAACCCAGTGGCAAAAGCCT
>P_2122
ATAATCTGTTCAGTATTTGGCATAAATGTTGAATCATCTCG
>P_2123
ACAAACCTATCGGAAAAAATCACGGGTGTGCAATTATGAGC
>P_2124
AAAACGCATTCACTAGGCGCCTTTATAGTAGAATCAACAAA
>P_2125
ATTCAGTTTTTATAGCTGAGCTAACTATTATAACTTAGCAC
>P_2126
GATTCTCATTCACTGATCTTCATGCTACTGATATTTTTGAT
>P_2127
AGCGACGGCGCATCACGAGGCATGCTTCATCTTTTTTGCAA
>P_2128
GTATTATTGCGCAAAAATTCCGTACCCGGTCTCGAAATGAC
>P_2129
CAATGTATGTCTTTCTTGTACTAACTAGCAGAACATTATGT
>P_2130
ACAATTTCCGAGTTTCACCACTCACTATAAAATTGCTGATT
>P_2131
GCAAACGCGCAAACAAAAAGCGAGAGAGTGTGCGCATTTCT
>P_2132
CGAGTTTATTGCAGTAACGGCTTACCAGGTTAGTATTGAGA
>P_2133
TCCTTTTTAGGCTACGGAGCCATACGGGTGTTTTTAGCCGC
>P_2134
TATCTTTTAAGCTTCAAACGCCCGATAATCTTGAAAATTGT
>P_2135
CGCTGGTTTTCAACGGAAAACATGTTAGTGCTACGTGGTGA
>P_2136
GCAAGCCCCTGCTGCCGGAACACCATAGATGATATCCGTTG
>P_2137
GGCAAAAAACTCTTCCGTTTCAATTTATGAGGGAAGACAGA
>P_2138
AAATTGATTTTAAAAATTTGCATGGTTCAAATTACTACGGT
>P_2139
GAATAAAAAAGCTTTAAAACCTACCATTCGAATGATGCACT
>P_2140
TTTCGAGTTCGGAAGAATGACTAGGGAGTAAAAGCTGGCAG
>P_2141
TTAAAAGTGTTACATTTAGACTCACTAAATCAGCTCGATGC
>P_2142
CCCCGATCCTCTAAAAATTTCAGTGATCTGTTTTGACTTGG
>P_2143
ATCCTACAATGCAACAATCACTGTCTAGTAAAAAGAGTGAA
>P_2144
TCACTGAACTTTTTTATTTTCATATTAGCAAAAAAATTTGA
>P_2145
GGGCGGTTTCAGGACTTTTTCAATTTATCTATTTGGCGGCA
>P_2146
CAAACACTTTTCTGATTTTCCATCCCCGCACTTTTTGACCC
>P_2147
TTAATGTACACGCCTTGAAACATATTGGTACATTTTCAGAC
>P_2148
AAAAATTAATGACATTTTGTCATGTACGTAATTGTATAGAA
>P_2149
TGCAAATCCTGTACTAACCGCCGTGGTGGAAGCTCTTCCTC
>P_2150
AAAATAGTGACAATATGCTTCATAGTAGTGACAGAATAAAT
>P_2151
AAATCAGAAAACCGGCAATTCTAACACGGGGAAATTTATAG
>P_2152
AGACTTTTCAACTGATTTCGCATGGTAAAGAGTGTGATGAC
>P_2153
TCCAGAGGGAAAATCAACAACTACATAGATTTTTACACAGA
>P_2154
TTCTCAAAATTTGCCGAGCTCGGTAAATTCGGCAAATCACT
>P_2155
GCTCTCAGCTGCTCTTGGAGCATCAACCTAAAAATGAGCGT
>P_2156
AAATTTTTTGGAAGAAAGTTCGGTAGAGCAAATTTGCTACC
>P_2157
GCAGAGACGGACGGCGGCGGCGCGAATTCGAGTTTCCGCGT
>P_2158
ACTAGCTAGGTTGTCACGCGCGTTCCAGTGCAAAAACTCAC
>P_2159
ATCTAAAATTTCTAAAAATTCCTGGTTTTCGATTTTTTTAA
>P_2160
TTGGAAATTCATCTAATGGTCTAACTTTGAAAATTCATCTA
>P_2161
AGTACATCTGCTTCCTTGATCTTGCTAGCCTTATCTTCCAA
>P_2162
CGGTCAAGGTCTTTGAATACCATGGGAGTCGACGGAATCCA
>P_2163
CACTCCACATTCTCATTTTTCATACCTCTGGTCTAACAATA
>P_2164
TTGAATATGCTTACCATGGTCTTTCTAATAGTATTGCATCC
>P_2165
TCGGAGAAATTACTGGATTTCTACATGGTTGAAGAGTCAAA
>P_2166
AAAATGTTCACAGGTTAATTCAATTCAGTTAATTCAATAAA
>P_2167
AGGCGAAGACGAAAGAAAAACAGTCATGTGATAGACCACAT
>P_2168
CAGTTGATCCTGCAGTGGCTCTAACATCAGTTGGCATAAGT
>P_2169
TAAAAAAAATATAATAAGTGCTAGGTATTGATGCACACATT
>P_2170
AATCTCATGACCGTGCCTGCCAATCTACTGATTATTTCGTT
>P_2171
GCCAATATAATTTTTAAAAACATGGATTATTTTGTGCAAAA
>P_2172
TGTTTTCGGCGTGGAACGCGCGTGGGAGAAAAAGGAACCGG
>P_2173
TTTTGTAAATAAATAAAAAACTCACTAGTGAGCAGCGCTGT
>P_2174
GACAGTTCCTCTTAAAAATGCATGCTAATCTAGGATTATCG
>P_2175
TGATTTATAGGCCGTAGGCTCGATACAGTCAAATATGCCTA
>P_2176
CTTAAATCAACGAATTAATGCGAGATAAGATCGAAATATGC
>P_2177
AACTTACTTTTCGAAAATTGCAGTTTTTGATTCCATGATTC
>P_2178
TTTTTAGCATTTTTTAAGAGCGTTCTTAGCGAATTTATTCG
>P_2179
AATGGACAGAATTTTAAAGTCAATTTATTTAAAAATGGGAG
>P_2180
ATAAAATTTGAAAAATTTTACCTAAACAACTCGATTTTTAT
>P_2181
AGCGCGGACGAGGAAAAATCCTCGGCCGTGAAGTAGAGCGC
>P_2182
ATGATGTTCCCGCTGATCCACTTGGTAATGGTGATCACCGG
>P_2183
GCTCAACAGTTCTTTGTCGACAGTATAAAGGAATTTTCATT
>P_2184
TAAAATGACAATCTTGAGACCTAGCTATCTGAAAATTTCCT
>P_2185
TGAGACTATGGCAAATGAGTCACACTCAATATGGAATGAGA
>P_2186
AAAAACTTCAACATACGCACCAGGGCTGTGCGGTAACTAAG
>P_2187
AATTATTAGTTTAAATTCAGCATGGTACCGAACAAAGCAGC
>P_2188
ATAAGTTCGGACATAAATTCCGATAATCTTGGAAAGTTATA
>P_2189
TGAAAAAGAGCCATACTGAGCATACATCTTTGGAATCAGTT
>P_2190
GGCTCAGTTCGGATGCAAGCCATACTCCCTTGCCCCATGCG
>P_2191
GTTACCTTCTGATGCGTAGGCGGTGTAGTGAATGCAGTGCC
>P_2192
ATCAATATTGCCGAAAAACGCGAAAATGTCAAAAAACTATG
>P_2193
CAAAAATCAATTAAAAAAAACATACCCGCAAATTTTTGAGC
>P_2194
AAAATAATATATTTGGATAGCTTACTATTAGATTTTCCACT
>P_2195
CGTCTTTCCATCCTGAAACGCGAACTGGTTGTGATGGTGTC
>P_2196
AAGTCTAAAAATTGAAAATTCATGGGAGACAGAGCACAAAA
>P_2197
CAGCAGTATGTAGAAAAATTCATTTTAGTACTTTTCGGCAC
>P_2198
TTTTTGGTCCTACTTCACTCCATAATAGTTGACTTACGCTT
>P_2199
GGAGCAATTCTACAGGCCTCCAAAGTAGTGAAAAAATGCAC
>P_2200
TAAAAAAAACATTAAGTGGTCGATTTATCTTATCAGAAGAA
>P_2201
AATAAGCTTTTATTTTATCACTTACCTCGTAATATCTTACG
>P_2202
TTTTCTTATTACTTTAGTTTCGATATATTTGGTGGAACTCC
>P_2203
AAAAAAGTAACCGTTTGGGTCGATCTCGATACTATTACCTT
>P_2204
GATGGATTCTGTTGAAATAGCCTACTAATTAAAAATGGTTC
>P_2205
TCCTGCAGTCTGTGGGGTCTCTTGCTCGGGCAGTGGAGAAG
>P_2206
TTGTACAGAATTTTTTCGCTCAATTTAGATCATTTTTCGCG
>P_2207
ATCCAAAGACTGGGTTGACACGGTACAGAAGATTGTCAGAG
>P_2208
CTATCGGTGCAAACCGAAACCATACTGGGATTATATCTACA
>P_2209
GAATTCGGATATAAGCATCTCGTTACAATGGATCAATGGAA
>P_2210
GCACCGGCGTCGGACAAATTCTAGGTAGGTATCCAAAATAC
>P_2211
CTGAAATCTATTCCCTTGTTCTTCCTAGTTCACTACTCCCT
>P_2212
CGACCCATAAGGTCTAAGAGCTAACTAGGGCGAGGGCACCT
>P_2213
CGCAGAAAGGGGGATCCTCTCAATCTAGCTAATTCCTATTT
>P_2214
GCTACGAACTATTCAAATTGCAATCTCGAATATAACTTCTT
>P_2215
CAAAAAAACGTTTCACGGCGCCCTTTCGGGAAACTGCAACT
>P_2216
TCGGCTGGTAGAAATTAAAACTTGTTAGTGGTAAACACCAG
>P_2217
TACACCGCGACGCAAAAATGCACAAATCATCATTTTTTCGA
>P_2218
AATTTTCTGGAAAAAAAAATCCTGAATCAAAAAATCCACGC
>P_2219
GACGAAATAACGTGGAAACTCAAGAGAGCGCCAGGAAATCA
>P_2220
CTCTAAATCTCTCAAAAACGCACGCTATAACCAAGTCTCTC
>P_2221
ACGGTCTGTGGCAAGAATTCCTAAAATGGTATTTTTAACAC
>P_2222
CGGATTCTACGCAAAAATTCCGTTAATTTGAAACCCATATT
>P_2223
GCCAAATTTCGCAATTTCAACGGTGTGGCTCCATATGGATA
>P_2224
CACACAATTGTGTGTCATTCCACTGTAAAGAGCAATTTTGA
>P_2225
TCCCGATTTGCCGAATTTGTCATGCATCTGAAAATTCATAA
>P_2226
AAATTTCAACATGAAAATTCCTTACCAGTCAAAGCATCCGC
>P_2227
TGCGCGGAACAACTGGAGTCCGGCAAGGCGGCCGATCAGTT
>P_2228
CTGGCTCGTAAGCTGCCAAACTAACTATTGCCGAACTTCTC
>P_2229
GCCGGCCTCACGGCGTCACGCATACCACATGTATCCGAATG
>P_2230
CAAAATTTGCGCGGAAATCGCGCCGACATTAACATTAACAT
>P_2231
TACCGGATGCTTTTCGCATTCACACCCGCAAATCGTGGTGA
>P_2232
ATTCAGATTGCAATCTACACCATACATTTGCAAATGCTAGT
>P_2233
ATGTCGGCCGCCGTGAAAACCTACCCCTTCGAAAACTTTCA
>P_2234
ATAGCTAGTTATATTGAATTCTATTCAGTGCTTTTTTATCT
>P_2235
TAGTTGGTCAAGTTGATCTTCTATGTACTCTTATCTTATCA
>P_2236
AAGTTTTTGGCCCGACAATACACACCCGTATCAGTCTTCAC
>P_2237
TTTCTAAAAGTTTTGCACTCCATAACAATGAATATTTTACC
>P_2238
TTTATTTACTAGGGAATGGTCAGCTTAGGGGTGAGGTACCT
>P_2239
ATGGGCAAACCGAGTTGGAGCATATTATTGTTTTTGAGTAT
>P_2240
CACTCTATGTCATTTATGTTCCTTCCAGTTGTCTCAACGTG
>P_2241
GCAATGGCGTGATTAACACACATACTAGATTCTGTTCGTTT
>P_2242
ATGAGGAGTAAACAAAAATACATATTAGTTCAATTTTTTTC
>P_2243
CGTCTTTATATTACTGATGCCAAACCCGAGAATAATGGAAA
>P_2244
TATGGGAATTTGGTTAGGAGCTTACTATTGGTATTCAATAG
>P_2245
ATGGTCGTGTATTCGAGGTTCATGGTAGCACACCATCGAAT
>P_2246
CGACATTAAGAAAATGTGTTCTCACTCGATGAATAATTACG
>P_2247
TACCAGGGAACTTATAAAAACAACATAGTGCAGGAAAAAGT
>P_2248
TTTTCAATTCCGGCAACTTGCAATTTATAGATTTACCGTGT
>P_2249
GATCCATCATGACAGAAGAACATGGTAAGGAAAAATTGAGG
>P_2250
AAAATTTCATGTTTTACATGCGTGCTCACGTTATTTCTGTT
>P_2251
CAATTTTTAGGTCAAAAATTCGGGGATTATAAAACATTTTT
>P_2252
AAAAACAAATTTTTATTTCGCCGTCTAGTCACAACGTGGCC
>P_2253
CTTCTGGACACGTGGCTCGGCGATCTTCTGAAAATTTTTAA
>P_2254
GATTATTATTGATTTTTTTGCGAAAAAATCACAAAAAATCG
>P_2255
TTAATTGAATTTCAAAATTTCAGGAATTTTTCAACAAAAAA
>P_2256
CGAACTTCTCTTTCGATATTCTGCCTAGTGACTCCACGACG
>P_2257
TGTGCTGACGTCACATTGTTCTTGGTCGAAAAATTCCCGCA
>P_2258
CGGAGGCAAACCCCGTGCGGCAGTGTTGCGAAAGCTAAGCT
>P_2259
CCGCATAGGCCTCACAGACTCGTCATTGTTAAATATACATA
>P_2260
ATTGAAAAATTCCGTCAAGTCGGCATATCTTCGATTTACCG
>P_2261
TTTGCACTACTTACACAATTCATGTTCTATAATTTCTCATT
>P_2262
CGTTTTGCAGATGGTTTTGTCATACATCCTTCGAACACTGA
>P_2263
TCGTATACATTTTACTGTCACTTACCCTTGATTGGCGGCAA
>P_2264
AACTTTAGCACTGAGCTCGTCAATCATCTCTTGTGGAGACT
>P_2265
CAAAAGCACAATTTGGAGAACTTGCTTGCCAATCTTCCTGA
>P_2266
TTTAAGAAACCAAGAAAAAGCGTGTTATCTAAGGAATACTT
>P_2267
CGGGTTTTCACTTTCAATGCCAATAAATTGAATTTTTTACA
>P_2268
TAGGTAAAAATTTATGTCATCTTACTTGTTTCAAAATTGTC
>P_2269
CAGTTCTAATTAACATGAGGCATGCTACATAGAATCCAATT
>P_2270
GGGCCATTTTACAAAAATCGCTAAAATGTTCGTCGCCGCGC
>P_2271
AATTCCTAGAAATTTTTAGGCATTCCAATGAATTCACCTAT
>P_2272
CGGCATTCCTTTGGTATCCTCATGGGAGTCTTTCTTGTCAG
>P_2273
TCGACATTCTTAAAATGTTTCATATTATAGGTGAAAACGTG
>P_2274
CTTATCACTTTTCTTTGCAGCACACTCGTTGAATAAGTTGA
>P_2275
TTTGCATGTTGTACTAGCTTCATACATCTTACTTCCTTCAT
>P_2276
GTTTTTTCCTAAGTTATTATCTTGTTAGTGACCTTCTAGTT
>P_2277
GAAGAAAGTACAAATTTCCTCTATTTACTGTTATTTTATCA
>P_2278
CTGAACAGGTAACTTTTGAACTATCATTGTTCGTTTGTCGG
>P_2279
GCCCCCTAAGTTGGGTCTCGCTAGGTATCGGCGGCAAAAAT
>P_2280
AATGCAGAAAAGGAGATAAACTAACTAACAAAAGCATTCAC
>P_2281
AAAAACTTTGTTGCCCTTTCCTTACCTGAAAAATCATACAT
>P_2282
CATCTCCTTGTGCCGTTTGGCACTCCCGAGACGTTTTCACT
>P_2283
CTCGATTCAAGAAGTGAGAGCATGTTATCAAACTTTCCAGA
>P_2284
TTAATTTTTATTAATTACGTCTATTTAATGAAAAATTATTT
>P_2285
CTACATACTTTCCGATCCGGCAAGGTAGTGCTACACCACTA
>P_2286
GCATTTTCGGCCGGAAAAAGCGATTTTCCTTTTTTTTTCTA
>P_2287
GTGTTCAATGGTGAAAATTGCAGTCGGGACAAGGAACACGG
>P_2288
ATCCCTGTTGCTGGAATTCGCACTACAATGAAATCCGTGAT
>P_2289
AAAAACAGTTACTCACTAGCCAATATACATCTTTTTTTGCT
>P_2290
GTAGATTGCCCACGAGCATCCTTTCCTGTTAAATATTCGAT
>P_2291
CTCTTTCGAACTTCAACACTCCTGAATTCATTGATCAAACG
>P_2292
AATTTTTCGTGATTTCGTGGCCCAAATGAACAAATTAAAGC
>P_2293
GATTATGTGGGTGGAAATTGCGAGAAAGCGTTAGAATTCAC
>P_2294
TGAAATTAGTTGGAAAATTCCACGAAAAACTCTAATGTTAA
>P_2295
GGGTAATCTTGCCGAAGCCGCCTGAAAATTAGAAAAAGGTA
>P_2296
GCCGACAGCGGGTGCAAGCGCGCTCCAATGATAAAACACCC
>P_2297
ACCAAATTAACAACCATTTGCATACATGGGTCAGAATTCGA
>P_2298
CACCAAAAAATGTTTCAAGGCGTGCACATTAAAGGGGGAGT
>P_2299
TGGATCAACATTCAAATCATCAGTTTATCAATTTTTATGAC
>P_2300
TCGGAATGTATGTTTTTTAGCATACTAGAACATTTTTAGAA
>P_2301
TGCAGACATACAGCTGTTGCCGGCAGAGACAGAGGTCACCT
>P_2302
TCTGCTGTCGGGCTCGGGCTCCTGTTCGACCTGCTCGCCGG
>P_2303
TTTTACATTTTTAGGTAGTTCTAGGTAGGTAGGCATAGGTT
>P_2304
CTCTGAGCCTCAACCAAACGCCTATTCTTTAAAAATGCAAT
>P_2305
TGAATTAGCCTAAACTACACCTAACATCTTCCAGGCCGTGG
>P_2306
TAATTTCGAATTTTTTCGCTCGATTTATTGAAGGCTACGTT
>P_2307
GACAGCGCATCCTTCGACTTCACGGTAGGCACGTTGAGGAA
>P_2308
GATATAAGAGTAGCGCGTCACATTACAAGACAGAACGGTGA
>P_2309
GAGGCGTTCAGTTATAATCTCTCAAATGGTAGCTTCAGACC
>P_2310
GAATCAGAGTAATAGCCACGCATATTAGTACAGTAGTTCCT
>P_2311
AAATTCTACAATATATTTGACTACATAGGAACTGCCGAACA
>P_2312
CTAAAAATTCAGAAAAATTGCGTGAAAGCAGTTTGAGGGGT
>P_2313
TTGCGAGAGCTGTAAGCTCACACAATAGTGAGTTTAAAACG
>P_2314
AGCTGATTGAGGTATTTATTCTTACTAAGAAATTATATAAC
>P_2315
AAAAAACTCAGGAAAAGTTGCCCGAAAGTGATTTTCCAATT
>P_2316
CTGGAAACCTCTAGTTTTCGCGGTTCTGACCGAAATTCGAC
>P_2317
TGAAGCTTCGAATCTCAAAACTAACATATGAAATGCACAAT
>P_2318
TTGCCGAACCAAAAAAAAAGCACACCCGAACTATGTTGCTT
>P_2319
GTAGGCCTAAGGTAGGTAGGCATGTTAGACAGAAAGAGGTC
>P_2320
ATGCAAAAATTAATTTTCAGCTAACCTGATGAGATCGGACC
>P_2321
GATGGGAATGTTATTGCATCCGGTGTATTGTTCAAATGACT
>P_2322
CGCATACATTGAAGATTCGACATGGTTTCACCACGATCCGC
>P_2323
TATTTGAAAGGAATAGTCTACATACTAGATTTATTCAAAAT
>P_2324
ATTATTGCATCGCGCTGGATCCTGATACTGGATTGTAAGTT
>P_2325
GGAATTAATCAAACAAAATGCGATCTCGGCTTTCAAATAAC
>P_2326
ACGGGGAGAATTATATCATCCATATTAGGACACACGAGATT
>P_2327
CTTATTATTTGCATTTAAAACTTACCAGCATTGTTTTGGCT
>P_2328
TTGGAAAAACGGCGAAAAGACATAATAAGAGATCTTGACTA
>P_2329
TTGTTTTGAGATCTTGGCACCTATCATCTTAATGATGTCTT
>P_2330
GAGAAGATCAGGGACCCGATCTTGGTAGACTGATTTTTAAA
>P_2331
CGATGATCCATCCAATCGGCCATGATAGTAGAATTCGACAA
>P_2332
AACCACTAAAGTCGGAAATCCATACGAGTACTCACATGAAA
>P_2333
TTTGCTCTTTGGATACTGTTCACTCTAGGAAATCTGAGATA
>P_2334
TGTTCTGGTCGCTGCTGGGTCTAACATTGGTGATGCTCTTC
>P_2335
GCTGAGCCCGTCGTTAATTTCTTACTCGAATAGATTCTAGA
>P_2336
AACACGCAGTGTTTATTTTGCGGTTTCGGTTTTCTTCCATT
>P_2337
TTGAATAGCTTTACCTATATCTCTATAGCTAGTTTTTGTAG
>P_2338
TTTTTTTGTTCCTAAAATCGCCCTTTCTACCAAAATGAAGT
>P_2339
ACGTGTGTGAAACCAAAATCCTTGTTAGAGGAGTTCCGCAA
>P_2340
AGTTTAATAAAGGAAAAATTCGTAAATATAGATTTCTCCAA
>P_2341
AGTCGTCTCAGATTTTTTGTCAGTCTCGTCTTTTTATCTAA
>P_2342
TGACAGAGTGTGAGATTTTGCCTACTAGGGAGTGCTTTTTG
>P_2343
ATTTTCTCCCTCGTTTTCTCCGGTGTGCTCAAACTCCCTAA
>P_2344
TTGAAGAGCAAAAAAAAACGCCTAAACCTGTTTTCTACTAA
>P_2345
CAAAGTATTGGAAAAAGGCGCATATTATAGCTAAAATCTCA
>P_2346
AAAACTCGGAAGAAAAATTGCGATTTTTAAAAATATCCCTT
>P_2347
CGGCTGCTAATTTTGAGCTCCATTCCAGAGATTCTTCACTT
>P_2348
CGAATTTCTAAGGAACTTTCCATAATATTGTAAAAACTCGT
>P_2349
AAAAACTAGATAAAAACAAACTATTCAGCTAAAATTCATCG
>P_2350
GCTTTGATCATCGCTCTAAACACACATCATACTAAGCGCAA
>P_2351
TGTAGTCGAATTTTTTTTTGCTTATTAGACTTGAAATTGTC
>P_2352
ATGAAGGGGACACTGTGAAGCTTACATGTGTGGTTCCGAAG
>P_2353
ATTTCCAAATTTGCTGCACACATAAATCATTTGAGAATACA
>P_2354
AACTGTGCGGAAAAAGTTGCCTTAATCGTTGAAAAGGCTTT
>P_2355
CACCTCAAAATAAGAATCACCAAACATCATGAAATTGGAAC
>P_2356
GCATTTAGGATCAGTTTGCGCATTTTAGTGTAAAATCCTCA
>P_2357
ATTTCTATGATGAAAGTGCGCCCTAATGATAATCTATTCAA
>P_2358
CTAGAAACCCGGTGTTTTCTCGGCCACGACGTTTTTTTTTA
>P_2359
CAATTTTCCGCTATCACCAGCAGTTTCGGAGTTACAGCTCC
>P_2360
CAAATCTGGACACCAAGTCGCCTAAATTTCCGATTTTTCGC
>P_2361
CAAAACATATCAACTTAGTTCGATACACTAAAATGATAGTA
>P_2362
GTGCCAAACACAAATAATCGCCGGAAATCTGGAAACTGCGC
>P_2363
AATTTTCAGTTCGATTTTCGCAATCCCCACACAATTTTACC
>P_2364
CGCAGAGGACATGTCAAGCTCAAGGATCAGTTTTGGGACGT
>P_2365
ATCAAGTTACTTGGTAATTTCAGTCATTATAATTTAACGTT
>P_2366
CGATTTTTTAAACAAAAATTCGCTAATTTCCCCGTTTTTCT
>P_2367
GGCGACAGATTGCTTTCGCTCGGCCACGCCATATCTCAGGC
>P_2368
AATTGATACTTTACGTAAATCATATTATGTTTTTATTGCCA
>P_2369
TTTTTCTACAAAATTTAGCACGGTCTCCATATTTTTTTGGA
>P_2370
TTAGGTTCTGGCTTGAGCTCCAACTTAGGCTTTTTTTAGGC
>P_2371
TTTGATGTTGACTTTTTTATCATTCCAGATGAACCATTTGA
>P_2372
TTATAACGATTTTGAACTTACATATTATTATAGATAATATC
>P_2373
ATTACGAGTACACCCATCAACTTTATAGATACCAACGAGAC
>P_2374
TCCAATTGTGACTAATCTCCCTGTTTGGGCGGAGTTCAATA
>P_2375
GCATGTTTTCAAGGAAAAAGCCCACACAGATATGATGTATG
>P_2376
CAATCTTGCCAAATATTGTTCGTGCTCGTTATCAGCCGTCT
>P_2377
AACCGTCGCACTGCAAAATCCGGTCATCTGAGCCGACACCT
>P_2378
GGCCGCGGTGGCCTAGTTTTCACGGCCGAGAAATGTCACAT
>P_2379
TAGACACTTTGATCTTCGACCTAACTTCTAAATATTTAGCT
>P_2380
CGTTTTCTTACGAACAAATGCCTTCCATTTATTTGCGCGAG
>P_2381
ATAAATTCTGTTGATCGAGGCACACTCGTGGTTTCCTCGGA
>P_2382
CATATTGTTGGAAAATTTGGCGGTGTATGAAAACTTTGACT
>P_2383
TCAGACAAACGTGTTAGCTTCTATTTAGAAGGAATAGACCT
>P_2384
GAAAAAAATCGGAGAAAATGCGATCCCGGAGCGGCTCCGGG
>P_2385
GTTATCATTTCCCTGACAACCTAAAATGTGAAAATGTGAAA
>P_2386
ATGCATTCCTGTTTTTGAGGCGGTCACCTGATTTTCATTGT
>P_2387
ATTTACGGTGTCTCCGGCTCCATAATACTAAAAAAACCCAC
>P_2388
CTAAATAGAATTTTTAAATACTAACCCGATTTCTTCAAAGT
>P_2389
AAATAAATCCCATTTAACCCCATAATAATTCAAATAACGAA
>P_2390
CAAAAATCCGCTTCTCCCCCCTTCCCCCATGCCACCATCTA
>P_2391
ATATTTGACTCAAAATTTCGCAATAACGTTTATTTTCAGGA
>P_2392
ATTCTAGTGTTTAATTTCCGCATAATTGGACCTAAAATGGG
>P_2393
TTGAAATTAGAAAAAAAATCCGGAAATTTAAAAAAATCCGA
>P_2394
TGAGGGAAGCCAGAAATCCGCGTTTCCCAAAATTCGGTCGT
>P_2395
AAAATGAGTCCGAAGACGTTCTCACTAGATTCTACCCAGAA
>P_2396
TTTTGTTAACTGCAAAATGGCTAACTCTTGTTGTTGTAAAG
>P_2397
GAAAACATTTTCACCTGAAACATAGTATTACGGAAACATAA
>P_2398
AGCAATGAATATTGATTTTCCGGTTTTCTCATATTTTCAGA
>P_2399
ACAGGACGATGAGGTAAACGCCCCCGCATCAGAAAATCGAT
>P_2400
TCCGATCTATCTCGCTCCCTCATATATGCTCTTTTAGCCCA
>P_2401
AGCTTCAAAATAATTAGAATCATGGCAAGGTTCCATCGAAA
>P_2402
CTCCCCTGCCAATGCAAACGCGCTCGAATGCAAATTAGGGT
>P_2403
TCAGGAAGCCCTAGAAATCGCGGAAAACCTAGAGCACCTCG
>P_2404
GGGTTTTTTTTCTAATTTGTCTTGACAGAATAAAAACCTGC
>P_2405
TTTTATTTTCATTTTCGTCGCATTTCCGTTCATTTTTGCTC
>P_2406
CGTTGTGCAGGTTTCGACGACGATTTTGAGCGATTTCTTGA
>P_2407
GGTTTTTTGGGTGAAAAATTCGATTTTGAGTCATTTTCATA
>P_2408
CCCGACGATACTAGTATCTGCGTGATAGTGAGAATACTAAA
>P_2409
CGCGACTCTTCTGGACGTGGCCTAACAAACATTTTCTCGTC
>P_2410
ACCAAAAATCAATAAATTTCCGGGAAAATCGATAGAATTGA
>P_2411
AGCTTTTGGAAGCTAAAACACGTGCTCGCTGGCTGTCTCAA
>P_2412
AATTCCGTGTATTTCACTCACACACATTATCACTTTGTGTG
>P_2413
GCCGATAACCTCGAAAAATGCGAGGCCCGAAAAATCGAAGA
>P_2414
AAGTATGCATGCATTATTTACTTGGTATTAAATTCAGCAAA
>P_2415
GGGACAAAACAGGAATTTTTCATGAAATATTAAAAATTGAA
>P_2416
ATATTAACTTAAAGTTGTTACTTACTACTGTATTTATTTCA
>P_2417
AAATTCCAATTCCGCATAGTCACCATAGTCAAAACTAACTT
>P_2418
TCCGTCAATACCTCAACAAGCACGATAGTGTGAAGCTTGAT
>P_2419
TTTTATTTTCACGATTGATTCGATTTATTGTATTTTAACTA
>P_2420
TGTATTTTCCACAGTTTGCTCGAGGATCTAAAAAACTGATA
>P_2421
TCTGTTTCATTTCAAATTTTCAGTATAGCAAATTCAGCTGT
>P_2422
TTTTGCATCCCTTCTACGTTCATGGTAAGTGTATACAGAAG
>P_2423
TGAGTTCGGGTATCCAGAAACTTGGTAGTGAAGTGCTTTTG
>P_2424
ATTTCAACATAAGTTTATTCCATTGTAATGATTAGCGAGAA
>P_2425
ATTCTTCACCATGTTTATGACTATATACAGATTCACCATTT
>P_2426
CAGACTTTACTAAAATTTTTCAGTGTAATGTTCTAGGTGGG
>P_2427
CACAGTTATTCGAGATGCATCATACCAATGAACATGGAGTT
>P_2428
AATTCAATGAATTTAAAAATCTTGGTGGAAAAGAAACCATA
>P_2429
ATCCACACACATCTCGAAAACTAACTTGCTCCATCTGCAAC
>P_2430
TAATTTTACTAATAAAAATGCTAATCCAACAAAATGAGCTT
>P_2431
GATATGGTGTTGGCTGGGGTCCCGATTCTGATTTTTATTGC
>P_2432
TGTTTTACCAGCTAGGATCTCATTTTAGTTAAAATTCTACA
>P_2433
CGACGAATATTCGCATGACGCGGTTTACCTGTGCACTCAAC
>P_2434
CCTCGTCAACAGCCTTTTGCCTATCTAATGTAGCTTGTGCA
>P_2435
GAACTTTATTCTCGTCTTGCCATGCTTGTAATTGTTCTTTC
>P_2436
TTTGGTTTTAATTAAAGATTCATGCTAGTGAAACAACACAA
>P_2437
TTGTTGAAAAAGGATTTTTGCGCTCTCGAATTCCGAATTTG
>P_2438
GCAATATTTTTTCTACATACCTAAACAGTGTGGGCGTCCAC
>P_2439
AATTTTTCGCTCAGCAAACGCGCCCTAATGAACTTTGATGT
>P_2440
CTTTTCCATTTTTTTGAAACCATATATGTAAATGGCTCCAC
>P_2441
TTTTCTGCGTACACGCCACGCAGTTTTATTATTTTGAGTGT
>P_2442
AAAATGTTCCAGAAAAAACGCGGGGTAGAAAAGGAAAAGTA
>P_2443
CGATATCTTTATGATTAGATCTCTCTAATCAAACTGCCAAT
>P_2444
AAATCTTATATCAGGTGCTCCTAACATAAGTGGTAATAATC
>P_2445
CATAAGAGGCAATAATATTTCATACCGAATAAACATCAGGG
>P_2446
TTTAACTCAAGTGGCGCTATCACACTAGGCTAAATTTTGCA
>P_2447
GCTCCCCTGGATAGCTCGCTCTAACTTGTACCACAAAGTAG
>P_2448
GACTGTCCATAGTTTGTAGCCTATGTAGTCTTTTTAGTATG
>P_2449
TTCCTGCGTCAATTGGACAACATTACAATTGACACGGAATT
>P_2450
TCAGGAAGAACAAATTTCTGCTCAATTGTAAGTTTAAAGTA
>P_2451
TCGATTTTTCAGAAAAAAAGCACGAAAATTCCTCTAATTAA
>P_2452
AATTTGGAATTCCAATTCCCCATACATCTGTCTATCTTTTT
>P_2453
TGAGAAATCAACGAACGGTGCAGGGATGGGCGGCAAACGAT
>P_2454
GAGATTTTTTAGTTCTCAACCAATTTATGTATTTTTGAAAA
>P_2455
CGCACATGCTAGCAAATAAACTATCATTGCAATGTTCAAAT
>P_2456
TTCCTGACCTTAGAAAATTACTAACTCGTATTCATAACTGG
>P_2457
TATTACGCAGTCTTCGAAATCTTACTCGTTGTCCTAGTAAT
>P_2458
TGGAAAATCGGCAAAAAATCCGATACAACAAAAGTTTGAAA
>P_2459
AAAAGCAACGGGACTGGTGGCGAGAGAGGAAATTGTGTGTG
>P_2460
TCCTTTTTTTTAATCACCCGCATATTAGTTTTTTTCCTATT
>P_2461
TGTCGAGAAATACAAAAAGACATATATCTTAAATGAATATA
>P_2462
TCGTTGATCGGTTGAGCTCGCGTGATAGTAAAAACAACAGT
>P_2463
GAAAATCTCAAATAGGTGTTCTAACTATTTCTAATTTGATG
>P_2464
CTGGTCCTAACAATATTATTCACGGCTGTGTGTGCGGGAAA
>P_2465
CGGACACACTTATGGCTCAGCTTACTGGACAATCAAGACAG
>P_2466
CATATAGAGAAAATGTTTTTCTTAATAATGGCGTTTGGAAT
>P_2467
ACTTTCATGGGAGGCGGGCGCGGTTTCAGGGTAAAAGCTCT
>P_2468
TTCCAATTGATAGTTTGACACTTGGGAGTGAAGAGATTGTC
>P_2469
GAAATCATGAAGCTTTGATCCTAACATCTGCAATTATTGGA
>P_2470
TGAGGATTTTCCTGAAAATTCGATTTATTGGTAAATACAAC
>P_2471
AGTAACCACGCTACAAATTCCATGACACATTTTTCTGTCAA
>P_2472
AAAATGTGGTGTGTATTTTCCAATTTAGTGTCCTATTTGTC
>P_2473
CGTCCACATGGGGACTGCATCTGTCTAGTTTCTCACAGAAT
>P_2474
TCTTTATTCATATTACTATTCATACTGGGATATTTTTGATG
>P_2475
AAACAAATTTACGCAAATTGCTGTCCAGAGGAATCCTCTTT
>P_2476
GTGGAGCACATCCTCCTCCGCAGCCTCCACCTCCACCGCAG
>P_2477
AGCTGTGGCTGCTCAGCCACCTTACTACTATTATACATCTC
>P_2478
TTGATTATTTCTGAAAAATTCGGTTCAGTGGATATGTGTTT
>P_2479
GAAATGTAAACAGAATATTTCATGGTGGTGGAGGAGGTCGG
>P_2480
TTTAAAGATCACTGTAGTTTCAAACTATTGTCGTTGCGGAA
>P_2481
TGATATCAACAAAAAAAAAACTATTTATTGAAAATTTAAAT
>P_2482
ATCTTTAACAATGTCAATCGCGGTTTAGGGTACATGTAATT
>P_2483
AATTTTAAAACCGTAAAACTCTTTACAAATAGAGCGTGTTG
>P_2484
GATCCAAGATCTATGTATGGCGGCGGTGTAAAAATCAAGTA
>P_2485
AAAAGAACACAGCTATGAAACTTTCATGTTGATTTCAGAAT
>P_2486
AATTTCTACCGTTAATTATACTTACCCGAATACTGAGTTTA
>P_2487
GAGGAGGACATTCTGACTGTCTATAATGTTCCAAAATGCTA
>P_2488
CTGAAAATTCATTAAAAATGCGAGAAAATCGAGAGATGCGC
>P_2489
TTATTTCTCTTTAATTATGCCTTTCTATTGATGAAATACAC
>P_2490
TAAAATGGATAAACTTTTTCCAAGCCCGTGAAGCCCACCAC
>P_2491
TCCTTCTCTGCCGAAAAACGCCGTTTAAGGATCGATTGCAT
>P_2492
ACCGACCTTGCCGTCATTGCCTTGATAGTTTCATGATCGGA
>P_2493
GCTCTGGTATACATTATTTTCATAATAGTGCCAGTCGCAGT
>P_2494
TCTCGGGCACGTTGGAGTGTCTAACCATATGTATGCCTGAT
>P_2495
CAGAATATTGATTCTACTCCCATGGCAGTGTGGCGCTAAAT
>P_2496
TCAAAAGAACCTAAATTTTTCATGTTCCAAAAATCGACCCG
>P_2497
CCTGGGAGCGCCGTGGGAGCCTAACATTGCCGTGGAAGCCT
>P_2498
TAACCATTTCCGATAGGGATCATAATACATAAAAATCACAA
>P_2499
AAACCGTCGTAATTCGGCGGCGGTTTAGAGTAATTCGGCGG
>P_2500
GTTTTTAGACCAATTTATAGCGGTTTTCAGCGAAAAATACA
>P_2501
CTGACTGACTACTGCTTCATCATACTCTTCGTTCGGTAAGT
>P_2502
CATTTTCCTGCGCGTTGAACCAGTGATGAGCGCTCTCGTGG
>P_2503
ACAAAAGCCCCGGCAAAATGCCTACCCGGGTGCACTTGCCG
>P_2504
AAAAAAATTCTCTGAAAAATCATTAATAGTTTTCAGATCTC
>P_2505
ACTTTAATTTCAACTTTTTTCAGTGTGGTCTTTGAGTTTCC
>P_2506
TGTATGGCGGTGGGAAAGTACAAGGATCGTGAAGATTCTTA
>P_2507
GTTTTTAAATGTGGTAAACGCGCTCCAATGCAAAACTGTAA
>P_2508
AAAAAAAAATCAATAAATTTCAGTGCCGATCATCCACCAAC
>P_2509
ACTTTAATTGACGAAAATTACCTGCTCGGGTGACATTCTTT
>P_2510
GTTCAGTGGGCGGAAAAAGTCAGTTTATCGGGTTTCTTACT
>P_2511
GAGAACGAGCTGAGTTGAAACTTCATAACATTTTTCATATT
>P_2512
TTAAGTTATACATTAAACAGCTTACATGTAAATTTCACATT
>P_2513
CCTATGACTTTTTGGGCCTTCTAAATAGTGGAAAAATGCGC
>P_2514
ATTACACAAAAAAACCGCCTCACTATAGCAACCAACATCGC
>P_2515
ATTTTGAAACACCAATTTTCCCTACTAACAATTTTCCTCAT
>P_2516
TTTTATTTCATAAAACTGGTCAGCATAGTCATATATACCAG
>P_2517
TATTGTCCACGAGGAGAGCGCGATCTAGTGTAAACAGGCAG
>P_2518
ATTTCTCCTTTCAGCTTCAACTAACATGTAACTTTTTACAG
>P_2519
AGGAGATCTTGGAAAGTGTCCCTGACAGTTGGCATTTGTGA
>P_2520
AATGCACCAGAAGAATTAAGCAATTTAGTCAACGTTCTTGG
>P_2521
GACCTTCACAATTTCAATATCTAGGTATATTGTTTTATAAC
>P_2522
TGCCTGAAAATGGAAAATCACATATTAGTTAGAAACCTGTA
>P_2523
TTCCTACGATAATTCAATTACTTACTAGCATGACTGTGAGC
>P_2524
GGTGCTTGGAAACAATGACTCACGAGGGAGCGTCAAAGGCA
>P_2525
ATTAAGTAGAGGATGATAATCATATTATCAAAACAACAAAA
>P_2526
TGAAATTTTTTTCTAAATCGCCTCAAAAGTGAAAGTTCGGT
>P_2527
AATAGTCTAGACGTTGGACGCACGGTAGTAAACCACAACTT
>P_2528
CCGTGAGGGATCGGAAATCTCTATCTACTACGATCCACTTA
>P_2529
TAATTTTTCACCAGAAATCGCGTTCTGGGCATTTGAACGGC
>P_2530
ATTGACTGCAACACCGAAACCATATATGTTCCTGAAGTGTC
>P_2531
TTAGTCATTATCAGAATTGGCGGTCATCTGCTCTTTGACGA
>P_2532
CCCGAAGAGTTTCGAAAGTTCATACTAATTCGATCAAGAAT
>P_2533
ATTTTCCAACGCTTCAATCGCAGTCTAAACATTTGCATGTG
>P_2534
AAAAGAAACACTGTCAGTTGCATACCTCATAAATATAATCA
>P_2535
GAAATTTCGTGAACAAAATTCTTACTTGATCTGACATGGCA
>P_2536
GAAGAGGCTATCAAAATTTGCTGCAATCTTGAAAACAAGAG
>P_2537
TAATTTGAACTGCTCCTCTCCATTCTATTGTCATTCCTTAT
>P_2538
AATAATATAACAATAGAGTTCTATCTACTATATTTATTCTA
>P_2539
CAGGTTGGTTCTAGAACTCGCGTGATAAATATTTTTCGTAG
>P_2540
GCGTTTTGTCCAGTGGATCCCAAACCAGTGTAAATTCCAGT
>P_2541
TTATCAAAAAATAAATAAAACTAACTAGGATTGTAAGGATT
>P_2542
CTTCGTTGACACAGAAAATCCGGTCCGGTGGGAGGAGGAGA
>P_2543
TTAGTTCAACTATCACATATCATAATATTTGCTTTTTACTC
>P_2544
AAAAACTCAACCAGTGCTATCAATTTAGTTATAAAATATAT
>P_2545
TTCAACTAGGTATTGAATTTCCGTACAAACTATTTTACTGT
>P_2546
AGGAAATAAACTTCCAAATCCTTACATTTGCCGAGTTCGGG
>P_2547
TATTTTTCGCATTTCTATTGCATTCTAATGATTTTTACTTA
>P_2548
GTATTGCATACGACAAAAACCGGTCTCTCGCTGTCTGTCAC
>P_2549
CACAAAATCAATCCAATTCACTATCCCGAAAATCCGAAGCT
>P_2550
CTCCAACAATCGATCAAATGCGGCTTATGATTATAGCCAAC
>P_2551
CTAGTTTTGCGATAGAATTCCGTTATCGTGAAAAGTTGCAA
>P_2552
AAACACGGAGGCAAAGGTCACAGTACTGCAAAAAATGCGAA
>P_2553
CCACAGACTGTCTGAAAGCGCCTGTTAGATTTTTGAAAATT
>P_2554
AGCTTAAGCCACGCCCCTTTCTTGGCAGTGGTCACGCCCAC
>P_2555
AAAATTCATCCACAAGCAATCTGTATAGTAGACAAAAAGGC
>P_2556
CGAGGATTGAAAAAAAAACTCGGCCACCAACTTTTTCCCTT
>P_2557
AAAAGTGCAAAAGTGCGGCACGGTTTTATGGGCGGAGTTCA
>P_2558
ACAGAAAAATCAGGAAAAAACGGTCCAGCAAGAACCAGGGC
>P_2559
AAAAAAAAAAGAATTTCTACCAATTTATTGAACTGGAAAGT
>P_2560
TGAATCTGGCTCTCATGCAGCTCACTCCCTTTTGTTGAGGA
>P_2561
CCTTTGTTCTACAATTTGTTCTACATTCTTGGGAGAGCGCG
>P_2562
TCGTATCTCGTCTTGTGCCACTTGTTCGTGAATCGGATGAG
>P_2563
TCTTTCAGGATCGGTCGAATCGATCATCTTGCTGATGTCAT
>P_2564
AATTTCGCTCGTGCCAGGACCTTGGTCGGCATTTTTATTGT
>P_2565
ATTTTTTGAAGCACAGTGTCCATTCTAGCTACTCCATCTTT
>P_2566
TGAGAAAAAACATACTAAAACTATAATTTTCAATGTTTCCA
>P_2567
AGGAATGGTAATTGGATCGTCAATGTAGGCAAAATGTGGAG
>P_2568
CTAACTTTCAGAATTTTCCGCCGTACAAGTGAAAACCATGG
>P_2569
CCAAGACTGAAAGTAATTTTCTAACTTCATTAAACGTTTTG
>P_2570
TCTATGTTCTTTTAATAACTCTAACATTGTTTTATTTTACA
>P_2571
TAATCGCCCGACACGTGTCTCTTGCTCGAGTATTTAATGCT
>P_2572
GTTAGATTTTTTGAAGAAAGCATATTATAAGTTTTTCTAAA
>P_2573
GGCAAAAGTGGTTGAAGAGACATACATCTGGTTGAGAAGAT
>P_2574
GGAAGAAGCTCAAAAAAAGGCGAGGTGGTGAAAAGAGACAA
>P_2575
TTTTGAACTTGAAATGCAATCATACTAGATGTATTCCTGAG
>P_2576
CAAATTTTTGGCTTTTTTTTCATTACAATAAACTTATTGAG
>P_2577
ACACCTATTCCGTGCGTCTCCATGATAGCATCAGGTACGTC
>P_2578
TCACATTTAAATTTTAGTTCCTAACTAGGAGCTAATTAAAA
>P_2579
TTATTAACACTTGAAAACTTCTAACTATTGCTGTTTTTTAA
>P_2580
ACAGAACTAAACTTTTCACTCTAACTATTAAAAAATTACAG
>P_2581
TAATTTGCATAAGTTTTGCTCAGTCATGTTATTTTTAGTTG
>P_2582
GAAACCTTAAAATCGAAATTCATGACAGTAAATACCTGAAC
>P_2583
TAAAGTTAGAAAAAGGAAATCTATCTATTATAGGGACTCAG
>P_2584
GAGCATCGGAAAAGAGATGTCATGACGGTGCAAGTCGTTGA
>P_2585
CTCTAAAATCTCGGCAGTCTCTTACCCGTGTGACATCAAAA
>P_2586
GTTCGATGGTTTGTGGAGGACAATCATGTGATTTTTTAGTT
>P_2587
CATTTTATCAAATCGAAAAACTATTATGTCTATTTATTTTG
>P_2588
GAATTTTTGAAAATCAAAAACTGTCTAGTAGTCGGTAGGTA
>P_2589
AACTGATGGTAATGATAACACTAACCTGATAAAACTCGTTT
>P_2590
CGCGCGTTGCGGCTGCGTCGCGGTCGGCAGGTGAAAAACCA
>P_2591
ACTATGTCACTCTGGTCCTCCGATTATTTGTTTCGACCAGG
>P_2592
TCAATAAGAAGAAACTGAACCACACCCAACTCTTTTTTGTT
>P_2593
AGCAGAAAAATTATCCAAAGCTTACCCCGTAAATTTCAAAA
>P_2594
TCAAATTTTCCAGAATATCGCCCTCGAATCCGCCTTCTCGC
>P_2595
TAAAACTACTCCAAAAATTGCATTTTTACTGAAAATGGGGC
>P_2596
CATACAACGCCTTTACCAACCTTACTTTGCCACAATTATAT
>P_2597
TAATTTTCTGCATAAAATTGCGGTTTTTCACAACTTTTCTA
>P_2598
CGGGGGCGGCAGGTGCTGGGCGGCCTCGGGCGGCTGGTGGG
>P_2599
GATGCGTTGCGGTCGCGTTGCGGTTTTTTTAAATTTCGGCT
>P_2600
CAACAAAAATCTGAAATTTGCAGTTTTTAGAAATATTATTA
>P_2601
AGATTTTAATGGAGAAAAAACGGTGGGGATTCGAAAATTGC
>P_2602
TATCCAGAACGGGGCTCGCACCCTCTCTGGTTTATGGCCTC
>P_2603
AGTTCTTTATATCATTGCGCCGATCCATAGATATTGCTGAT
>P_2604
CTGACTTTTATTATGGAATTCATAATACTGGTCAAAATTGA
>P_2605
GCCGATTAACCAATCAAGAGCTAGAGGGATTAAAATGCACA
>P_2606
GTTCCTGGACAAGTTTTCAACTATCCTTTTGATTTTATGTT
>P_2607
TATGAATCATGCAATGATTTCATACATTGAACGTTAAACAC
>P_2608
AATAAACAAGAATTGTTGATCATGAATCTCTTTTTTCTTCT
>P_2609
TATACCACGTGGAATATGCTCTACATGGTTGGAGAGTAATT
>P_2610
GTCGAACATTGGTTGAACAACGGCATAGAGGTTGGGACTCA
>P_2611
ATTTCCCGGCGGAAAATCGTCCCGAGCAGGTGATTTTTGTT
>P_2612
AGACTCAATCTAAAATTTTGCAGGAAACTCGTATTTGAGCT
>P_2613
CACAAAAACACCCGATTTTACGCGATTTTCGATTTTCGAGC
>P_2614
CCGAAACCAGAAAACTAAACCTTTCTAGCTCAATTTTGAGT
>P_2615
GAATTTTGAGCTGAAAATTTCGATGTAGACTAATAGAAAGG
>P_2616
TTCCTAAGCATTTTCGTCGGCGGCTTAACGATTTCCCTAAT
>P_2617
GAAAATATCGCGGAATTTTGCGTTTTTCAGCAATTTTTCCA
>P_2618
GATGTCTGATCGAACCCTTTCACACTAGATAAATCCATTTC
>P_2619
CTAGGACTTTCTCCTTATCACCTGCTAATGCGCCTCCTCTG
>P_2620
CGACGGAATGTTCAAGTCCACACACATTTTGAATAACGGAA
>P_2621
CAGCTTTCGACAACTTTTTGCAAGAATTGGCAAAAACCAAT
>P_2622
AGTGGAAGTGCTGGTAGACTCGTCGTGGTAGAATCAGTGGA
>P_2623
CGATTTCTCATCTGATTTCGCAAGGTACTGACGTCACATTT
>P_2624
TACAGTACTCCTTGATTCACCTCACTTGTGTCAACCTCTCC
>P_2625
TTGCTTTTTTTTCACTAAAACGGTCTATTTATTTCCACCGA
>P_2626
TAATCAAATGTGAGATTATACGATTTAGGGAATTTCAGGGC
>P_2627
TGATCCAGGCATGTGCATGCCTACCTAGCAAAGCTTCTTCA
>P_2628
TTCTGAAAGTTATGTATTTACTAACATGCTTAAAGCCAATC
>P_2629
CTTATATTGCTTTAGGAGTTCTTACTATTATTATAAGGCCC
>P_2630
TTTAATCGAGTTTATCTAATCTAGGCAGTAAATCTTCAAAG
>P_2631
GACGTATCAAACCATTTTTTCACACATCTGGAAACTGCCTA
>P_2632
TCTTTTGTTTCGATCTTTTCCTCCATAGATCAATCTAAAAA
>P_2633
TGACGTGGCAGAAGAAATTGCAGTCATCTTGAGAATTGTAA
>P_2634
AGCAATTCCATATTCGGTAACGACATAGTGAACATGAGCAC
>P_2635
AAATCACAAATCAAAAGGTTCTACATAAGTGACGAGTAGCT
>P_2636
TAACATCAGCAGATTGTTCTCTAACTTCTCTTTTCTCCAAT
>P_2637
CGGACTGAAAATAGAAATGTCAATTTATTAATTTTGGCAAA
>P_2638
CACCGATAGTAATAAGAATACACGACCGTCCAACATCTTGT
>P_2639
CACCCTATGCTTTGACCTAACTAACATATTCAACGAGTTAT
>P_2640
CTTTTATGAGAATTCCAAATCGATATTGTAATTTTTCTGCA
>P_2641
GAGAAATTAAAAATGAAAATCTTACCCTTGTCGTGGTGTCC
>P_2642
ATTGCTAACCCGGTTTTTGCCAATTTATTGAATTAGAACAA
>P_2643
ATGAATTATACTCAGCAACTCATACTAAACTAATTTCAGCC
>P_2644
CTACGTTCATACATATGATGCTAAATAAGTAAATATCGTAA
>P_2645
TCTTTCAAAAATCCTTGTTTCTATCTCTATTTATGTTGCAA
>P_2646
GCCAACAGAGCAAGGTATACCATTCCAGTGTATTCAGAGCG
>P_2647
CATACCAGCTGCTGATCCAGCATACAGGTATGTAAGAGATC
>P_2648
GAAGGATTCTAAAAATTATACATGTTAGGGAATTCACAACT
>P_2649
TATTTTTTAATGGTATGCACCTAACTAGTTAGAGTTATCAA
>P_2650
GTATTGAGTGCACGGATTTCCAGCATAGTGTATGGAGCCAC
>P_2651
TTAGACATGATCTCAGTTTCCTCACTAGTGTAATATCTTCT
>P_2652
TTATTTTTTTCTGCAATCAACTAACTAGTAGAAAAAAGAAA
>P_2653
CAAACGACAGGAAACGCCACCGAACCGGTGGTGGGAAAGAC
>P_2654
CTTCTAATAAATCTCCCCCCCCCCCCCCTCTTCGAGAAATC
>P_2655
CATTTTTTCTGAAAATTTCACAGTCTCAATTTTAATCGGCA
>P_2656
GAATTTCGTATACAAAATCTCGTGGATGTCGTTCTCGAAGA
>P_2657
ACCGTTTCACACAAAAAAACCGGTCTTGCAAGCCTGCGGCA
>P_2658
TCATACCAAAATTTCCCACCCTAACATGTAAAAATAAAAAA
>P_2659
ATACTTCACACTACATCCACCATACCAAACAACCGTACCCC
>P_2660
GGAGAAAACGGAAAAGGAGGCACACATGCTCAAAGAGTGTC
>P_2661
CCGGCAAATCGGCAATTTTCCGAAAACGAGAATTTTCGACA
>P_2662
TTTATTCTCGATCCGTTCGTCTAACTAGTAAAGTATAAAGA
>P_2663
GGATATAGAAGCCTCATTTTCTAAATATTAATTTTCTGTCG
>P_2664
AAATCGATTCTCTGAAAATCCACGGCTGGTTTGTGAGAAAA
>P_2665
TTGCTTTCAAATTACGGGGGCCCCATAGCAGTTGGGAAGTA
>P_2666
TTCCGAGGCTACAGTCCCCCCCCCCCCCCCCCGGGAAATTC
>P_2667
GTCATCTCTGTAACCAGTTGCGCCACCGGTGCAATTTTCGA
>P_2668
GAAACGCTCTTTGAATTCGGCTTGAACTCGTGGCTTCTGAG
>P_2669
GCTGCTTGGCAGAAAAAATGCATTAGAGCGCAGTTGCAATA
>P_2670
TGTCACGAATCAAGTCACTTCTTGACAATCGGGAAACGTTG
>P_2671
TGTCCTGAACTCGGAAAAATCGGCAATTCGGCGAAAAATCA
>P_2672
CGTATGACTTCCTCCGGATCCGTTCCAGTCAATTTTTCACC
>P_2673
TTACCGGTAGATTGTTTAAGCATGCTAGCTCGGGTATGGGT
>P_2674
TTTAAAAAGTCGTTTAATCGCAGTCACAGGGAGAATGTGGG
>P_2675
CCCTCGTTCGAAAAAAGTTGCAGTGATTTGCGTGATTCACG
>P_2676
ACCGCCAACGTAAGAAAACTCGGCCACCAATTTTCTTACAG
>P_2677
ATGAAGAGGATATTTGTGCGCATGATAAGAAAAAGTGAGTA
>P_2678
AAAAGCTAAAATTGAATTTTCACGGTTTTGAAAGTTGGTTT
>P_2679
TTCTTTTAAAAATTCTAGACCTTTCCAGATCTTTTTTAGCA
>P_2680
TTTTGTTTCAATATATATTACTAACACGTTAATTTTTGATT
>P_2681
GGCGCGAATCCGTCAAGAGTCTAACATTGATGAAATGTACC
>P_2682
GAGTGTGCTCTTGTTGTGAGCTTAACAGTGTCTTTTTGTGC
>P_2683
ACTGCTATCTCGTTCCTTCTCATAATATTGTAAACGAACAG
>P_2684
TTACATTTTATGTGTACTTTCTATCTAGTTCCCCATGAAAA
>P_2685
GAGCCCGTTTCGCCAATGCTCTTGTTCGTGGAATTAAGGGA
>P_2686
ATAAAAAGAAAAAGTTAATTCATGCTAATTTATTTCAAATT
>P_2687
GAACACCATCATAACCTGAACATAATAGAGTTGTCGAGGAT
>P_2688
CGCTACTCACGATCATTTGGCACACCTGAAAAATCAGTTCA
>P_2689
CTACAGTAGTTATTTAAATTCTTACTGTAGTTTTCGCTAAA
>P_2690
TTCAATGCTTGTTTCCGTGACATATATGCCACGGCAGCTCC
>P_2691
ACGGGGCCCATTACAAAACCCTATCACCTAAAACAATGGGT
>P_2692
TATTCAATTGTAAGCAGATGCAGTGATCATCTCGAGATGGA
>P_2693
TACAAATTTCTATACAAACCCTTGATAGCTTCTTTCTGTAA
>P_2694
GGTCTGGCACCTTCTCGAACCAATTTACGAGTTTCAGGTGT
>P_2695
AACGAGTTTAAAGGAGGGCGCATTTGTGTGGAATTTGTGTG
>P_2696
GGGAGAAAGAAATGTTGTTGCATACCAGCGAGACGTGAAGC
>P_2697
GTAATCTAGAAAGTTGGGGGCAATTTAGTGCTTTCCGGTGG
>P_2698
GGCCGCGAAAAGAGAAAACTCGGCCACTGATATTTTTGGCG
>P_2699
AAATGTGGTGTGGAAAACCGCAAACTCGGCGAATTTCCTAC
>P_2700
TATTTTCTCATAGAAATTTGCATAAATTATGTGAATTTCAT
>P_2701
TTTTTCGCCGTTCTAAAGTCCACCATAATTAAATGTATGCT
>P_2702
TAAAAAATCTAATTTAACGGCTATACAAAAAAAATCGATAA
>P_2703
AAATTCATTTTTCCCCGAAACTTACTAGTTGCCAAAATTAT
>P_2704
AATAAGCGCTCAAATTCTATCATACTCTTCGAATGGGCAGT
>P_2705
ATGAGAGGATGGATAGAAGACAATTTAATGAATCCTTGGGT
>P_2706
TAAATCGACATGGCACGGCGCGCTCCAATGAGAATACCGTC
>P_2707
AATTATTAAGTACCGAAACTCGTGACATTGCTTTTCAGACT
>P_2708
CGCTTTTAAACGATTTCAAACTTGAATTAATTAATTTCACT
>P_2709
TGTTTTCCGGCCAGAATTTTCAGTGCCGTCGATTTTCCGAT
>P_2710
GCTAAACACCTAACGAGACCCCTTGGTTCAGGGGCGGAGCG
>P_2711
GCCATTTCGCAATTTCGCCGCATGGTTTTAGTTTTTTCCTA
>P_2712
CTTCGCCTGTTCATGAACATCATCATAGGTTAGGAACTCGT
>P_2713
GTGAACTTGGGCCAGTAGATCAAAATATTGGTGAAAAAGCT
>P_2714
ATCATGGTAGCCATCAGGACCATCACAGTTAAACTTTTTCT
>P_2715
TCTCCAAAAAAAATCAATAACCTACCCGTGTTTCGTGACTC
>P_2716
AACCTCTACCAATTTTTAGCCTCACTCAACATTTATAAGTT
>P_2717
TTGGTGGAAAAAGATCGATACATGGATTAGTCGAACACATG
>P_2718
GTTGTTTGTTTGATAGATTGCATTGTAAATGAAAACTCACG
>P_2719
CTTAAAATCAGCAGAAAAATCGAAAATTTCATTAGAAAAAT
>P_2720
AACGTCTCGGCGGAGTCCGGCGATCACGACGACGTGGTGGA
>P_2721
GGTTAAAGATTGAGAAATTTCAGTAAAAATGGTTTTTTTCT
>P_2722
AGAAAAAACAAGAAAAAACCCGAAAAATAGCATTTTAGAGT
>P_2723
TTTCAATGCGAAAAATTTTGCTATGGAACGAGAATATCACT
>P_2724
AAATCTTCCACAAAAAATGTCGATAATTTGAGAAAAATCGA
>P_2725
TTTTTTAAAAGTTGCTGGACCATGCTAGACCTATCTGGAAT
>P_2726
TTAAAAAGAAATTTTAAAACCATTTTATGGTTTTCTCTCTC
>P_2727
ACCGTACTTGACGGCTCTATCACTATAGTACTATTCTTATC
>P_2728
GTTTAAAACTATGTAAAATTCATGGTTTTTGTAAATGAGCC
>P_2729
GAAAAAATAGGATTTATGTGCATTTCAGAGTGAAAATTGGC
>P_2730
AGATCTCAAGAGACTTGACTCTTTACAATGAAATATTGCTT
>P_2731
GCTCGACGCAAGCATCACGTCCGTCTCGAAGATCCACGTGG
>P_2732
GACGCAGATGCGTTTTACAACTATTTAGTATATTCCAAGCC
>P_2733
GCTTCAAATATATAAAAGTGCGGGGTGTCTAACTCGGAAGC
>P_2734
TAAAAAAACCAATCCTCTTGCAATATAATCAAATTTTCAGC
>P_2735
TTGATATACAATTGTAAATGCGTTTTATTGTGAATAATAGA
>P_2736
AGACTTCCGTCTGGAAAATTCATAGGAGTTGCAATTCCGCT
>P_2737
ATATGGTAAATTGATATTTTCAAACATTATGAAACAGTAGG
>P_2738
CATCCTGACACCACTTGTTTCAGGGCTGTCGTTTTTTCGTT
>P_2739
TCAACAGTTGTGACTATGTCCTAACATGTCCTACCCAAGTT
>P_2740
GCAACTTCGGCAACTGCCGACAGCAATGTGAAAAATTTTGC
>P_2741
TCAGTTAAAATTACACGTCTCCATATAATGAATACAATGTT
>P_2742
TGTCTGAAAATCTTGAATATCTTATTAGTCGCTCTTCCCAG
>P_2743
AGCCCTAGAAAAACCAAAATCATACTATCAAGGTGATAAAT
>P_2744
TGAAAAAAAATCTGCAAAGTCTTGACAGTTGTATCAATTCC
>P_2745
CAAAACCGGAGAGAGGTAATCATTGTAGTACAATCGGGAAT
>P_2746
TTATTAAAAAGTAACAGTCACTTACCCAATGTTTTTGCTGT
>P_2747
ATTTTATTATTTAGTTTTCACTAACTACTGTAATAATACAG
>P_2748
CAGGACAAAAAATCACTGATCTTCATAGAGAAAGGTTTGTT
>P_2749
GAAACTGGCGAGTGTCAGCGCAGTGTTTCTGAAAAATTGGA
>P_2750
AACGTGAAATCTATTGTCATCACACATGTGCCACAGACACA
>P_2751
AAATTTTGAATTATATTAGTCAGTCTTTAGGTTTATCCAGA
>P_2752
TGCCTGAATCATATATCTCGCCTGATATCGGAAATCAAGTA
>P_2753
TCGTGTTATATTTTCTTTTTCTTAATAAGAAACCATCAGGT
>P_2754
TTTAAAAATTCGTGAAATTTCATGCTAATAAAAACTGAATC
>P_2755
TTTAACTCAAGAACAAAAATCGATTTATGCCTGCCTCGCGC
>P_2756
AGTTTTTTTAGTCACATCTACATACATATCGAAAGCGAGGA
>P_2757
TCAACTAATAATGAATGGTTCTACATAATTAATTTTGCCAC
>P_2758
CTGGGTCCCTTCAGAGCCGCCGTGCTAGTGGTAATCCATCG
>P_2759
AATGGAGCATGTATTTAACTCTAACATTAGAATTTTAAAAC
>P_2760
ATGCACTCCTGAAGCAATGCCTACCTCGATAAAATTGACTA
>P_2761
TTTTACACATAATCTGCCACCTAACATTAAAAAAACTCACA
>P_2762
ATGGTGGCTCAAAAAATGACCTAATATTAGTTAAAATTTGA
>P_2763
TGAACATAAACAAAATTTGGCTTGAATTTTATTTTCAGCTG
>P_2764
CTCAAAATGCGGTTGCAGGGCTAATATTAGGTAAAATCATC
>P_2765
CCGACGAACGGACTGTCGGACATACTGTTGAAGGGCCAGAA
>P_2766
TTGCATTATTAATGTGGTTCCATTGTATACTTTTATGTTGA
>P_2767
TAACGGTTGCATAGAAAACGCAGTTTATAACAACAACGTGA
>P_2768
GCAACTTCGCAAAACGCTTGCATATATGTTCCCATTGATAA
>P_2769
CAAACCGTTAACGCAGTGCTCAATAATCTGTTTTTCGTATG
>P_2770
GCACAAGAAAAACAGGAACGCTAGGTATAGGAAATAGACGT
>P_2771
GCAAAAATTCGTTTTTGCGGCGAAAATCTGACGAAAATCAA
>P_2772
CGATTCGACGTGATGGTTTGCGATGAGGGGCATAAACTCAA
>P_2773
CCAGAATCCAACAATTCTCGCATTTTATTGGAATATCGGGT
>P_2774
CAAATTTTAACAAGAAAAACCATACATCTTCTTATCTACCA
>P_2775
ATTATTATTTGAAGTTTCTTCATTATTTTTCATTCTCAAGT
>P_2776
TCTATCTAAATTTATTAATCCGTAATAATATAAAAGCCTAA
>P_2777
AAATTTCGATATTCATCTTTCACGGTAGTTCGTTATTCTTT
>P_2778
CCCCAAGTTTATGAAAAATGCCGTAAAGTTCCTAAAGGAAA
>P_2779
ATTTCATAAGAAGTTGTAGACTTACTATGGAACCGTCAGAA
>P_2780
ACACGTATGCAGGAATGTAGCTTACTATTAGGCTTAGGCTT
>P_2781
TTTGGCACCGCCTCTTTTTCCTACCTATTTAACCCCAGCTG
>P_2782
TCCCCCCACACCCGCCGTTCCATTTTATCTGTTCTGTTGCT
>P_2783
AGCAGCGAACTTCGAAATCACCTGCTCCGTGAATTTGTACC
>P_2784
TACAACCTTGTAGTTAATCGCTAAACAAGACTGTGGCTCAT
>P_2785
GATATATTGATTTTAAACTTCGGTTTTCAACTTTTTAGGCA
>P_2786
CTCGGTACTAATATTTCTGTCAAGGTAGAGTGAAAAAGGTG
>P_2787
TTAAAAAATTAAGAAAAATGCCCTAAATTGTTTCGCAGATT
>P_2788
AAATTTAGGGAACGTCATCTCTACATAGTTTTTTTTCTGCT
>P_2789
GAAAAATGTTGGCGGAAATTCATATTACTGTTTACACACCT
>P_2790
GCTCGCTCCATCTCGACTCTCGTGACAAAGAGGAAAGGAAG
>P_2791
ATTGTTTTCATAAGCCTCGGCCTGCTAGCACAAATCATACA
>P_2792
TCGAGATGATAATATTGACGCAGGGTAGCTCTTTCTGAAAT
>P_2793
TAAATTCTTTTTGAAATTTTCTTGAATATTAATATTCTCTG
>P_2794
CCAAGGAGCATGTCTTTTGTCGATTTAGTTATGTGAACGGC
>P_2795
ATGAATTCCTGTTGCGGTAACTTGATAAACATACTCTCCAG
>P_2796
AAGATTGACGCGTATGAAACCTAACTAGCAGGAAAGGGTAC
>P_2797
CTGCCATGACCAGATTGGACCATAACCGTGCTCTTGCTCAA
>P_2798
CGTTTAACCTACCTCGCTTGCTAACATTATTGAATGTGCCC
>P_2799
AAATATTCATTTGTAGCGGACTAGGTAAAGTTTTGAGCAAG
>P_2800
TCTTATGAAAAATCACATATCTAACCATTTATTTTTATCGA
>P_2801
AAAAGTAAAACACAGGTGAACATCATAGATCAAATGTTGAT
>P_2802
TTTCAGGCTCGCCGTTGTTTCATGCTAATGTATTTTCCAAA
>P_2803
CATTGTCGAGCGAGTCTGGCCTAACATGATCGGAGCTGACG
>P_2804
ATCGCTTGGTGTGGGCGTCACTTTCTAGCCACGCGATGACG
>P_2805
TTGCACATGAACTTTGATTACTATTATATATATGTTTATCT
>P_2806
TAAGATTCTTTTTTTTGCTTCATATATGGGCTTATTTTGAC
>P_2807
AGTCTTGCGTGTTCCAACATCATACTTGATAAATGGACTCC
>P_2808
GCTTGATGCTTTCTCGACTGCAGTCTATCATTCCGTGCAAC
>P_2809
CTCAAGTGACCAATCCAACTCGATCTAGTAACATTACACGA
>P_2810
GAAATTTTTGAATCATTTTTCTATCACGAAAAAAAAGACAA
>P_2811
CACTCCCCATTAATTATCACCGGTATAGCAGTGTACTGATA
>P_2812
CCCACCCTTCAGCATAATGTCTACTATGTGAAATTGAAGTT
>P_2813
ATATTATTAAAATTATAAGTCTTACCAGTGATAATAGCGAC
>P_2814
TTTTTCCACATTCTCCAACCCTTTCTAGTTCCATGTGGTTT
>P_2815
GCATGTGAATATGGAATATTCTATTTAGTACTTCAGGATAG
>P_2816
TATGTCCACCACATAAATTCCTAACCAGATAACAGCCCTTC
>P_2817
AATATCTGATTTTCAACTCGCCTGAATCCTGTTTTGACCTA
>P_2818
ATGTTGTTTAAAGTTAAAAGCTTACATGTTGAAGGTTACCA
>P_2819
CAATTGTGATACGGATTGCGCAGTCTAGTGCTCTTGCCAGA
>P_2820
CGTGTACAAAAATTAAATTTCATAATAGTTTGTATAAGACT
>P_2821
GCAATTTCATATGTTCAAACCACTCCCGTGTTAAAAGCCAT
>P_2822
GGAGCATGAGCCATGTCTATCATACTAGAATACTAATTAAG
>P_2823
TCAAACTGAAAATGAAAATGCCTGTTATATATGCATTGATA
>P_2824
TCCGAATTTTTGGGAGAAAACATGAATTTCTTTAAAAAAAA
>P_2825
CAACTCACTGCCACACATTACACACCAGCTGAAGAATCACA
>P_2826
GAATGACGAAGATGATACCTCTTACCCGACTACTTCCCAGG
>P_2827
GCCCTCCATTCAAGTTCAAGCATGTTAGTATTATATCGCCT
>P_2828
TAAAAAAGAATTTTTATTGCCATAATATTAATTTCATATTT
>P_2829
AAAAGCCGAGAATATATTCACATAATAGAATTCAAATAATA
>P_2830
CATGCTTATCTACAATTGGGCATTTTATAGTTCTCAGTTGT
>P_2831
CACCCAAGTACTCGTTGCACCTACCTATCATAAGCTCGTAG
>P_2832
TGAAGAAATTTTCTTTTGCACATAATAGTACCCTAGCATCG
>P_2833
TCCCGATCGTTTTGTGTTGCCTTTGTAGCTGCTCTCGTCGT
>P_2834
TTGTTTTCACAGGATCCACGCGTTGTGGTGTTTTTGTGCAC
>P_2835
ATTGAACAATCACCTGTCAACTATCATGTCATGCCTTGACC
>P_2836
GTAAAATAGTTAATCGACATCTATGTATATGATTTTCGACA
>P_2837
CTGCGCTGATGTGGTTTGTACATGTTACTGGTGTGGTCGCC
>P_2838
TTGAAATGCCTGTTTAGGCTCATAAATGTACAAAAAGTATC
>P_2839
CGGAAATATTTTTTTTAAACCGGTTTTTGCCGAATTGTCCA
>P_2840
ATCGAGGTAAGTTGCGTCCTCATCGCTGATAAGATGGTGAG
>P_2841
AGAGAATCGGTGCTAGCTCTCAAACATCTCCCCTACACCGG
>P_2842
GCTCCGAAATTCCGCTAGAGCTTACCTGAAAAATGCAGCAC
>P_2843
CTTACCTGAAAAATGCAGCACACGCACGACAAGTTTCAAGC
>P_2844
AATTTTCCGATGTCAAAATTCGGTGGAGCAACTGCAAAAGT
>P_2845
ATTTGTGAAAAGCAAACAGCCTACTATTAGTCATTTTGTCA
>P_2846
ATTTCGTACTCGAGAAAACGCGCTCTATTGACAAAAGAGCC
>P_2847
GAGGCCAAGCGAGGCAAGCTCCTGGGAGCGGACCTGAAAGA
>P_2848
GCCTAAAACCGAAAGTTTTCCAAACTAGTCAATATGGGGGT
>P_2849
CACGTGGTGCTAGGTTGTCTCATTATGGTTTGATCTACAAA
>P_2850
TTAAAGTCTGAAGTATTAAACTTGGTAGCTGAAAATCTTAA
>P_2851
CCGGTCATTTGGGAAATTTTCACGAGCACTGCTTCTCGATC
>P_2852
AATCCCGCTTATGGGAGCATCATAATATCAACAGTGCGTAT
>P_2853
AGTAGTTCTGCGTAAATCGACATGAGAGCATTAAAAAATTG
>P_2854
CCGTATAACTGCTTTTGGGTCCCGAAGATCATTTTGCGAAG
>P_2855
TTTGAAAAATGAAAAAAACGCTGTAATCCTAACCCTAAATA
>P_2856
CAAAAAAGTGCACATGTTAACATAATAGTAGTAATACTATT
>P_2857
TAAAACATGAGATTTAAAAACGAGAAGGATAATATACAGGG
>P_2858
GATAAACCCAGTAACAACCGCCGTAAAAAGGTGAAAAATCA
>P_2859
TGATATGGAAGTTTTTAATACATGCACGTATATTTTTCGGC
>P_2860
GAAAAGCACTATTTTATTCACTAACTAGGTATTATTTGCCT
>P_2861
TAAAACCAGATGTTGAGATTCTTACCCGATATTTTTTGGTT
>P_2862
TATATCATATTTTTGAATATCTTCATGGTCATGAAATCAAG
>P_2863
GCAGCAACAAATGATAATTGCTAACATGTTGAAAGCCACCC
>P_2864
TGAACAAGAGTACTGAAATTCATACTCTTGAAAATGAAAAA
>P_2865
AGATTTGGTAATTTTAGCACCATAGGAGTGGTTTTTAACAA
>P_2866
TGGAATAAAAATTAATTATCCTTGACAGTAATAAGTCTCAA
>P_2867
TTCGCCGATTTTTGCGCACTCCTGATAAATTCAGATGAACC
>P_2868
TTACGCTGCGCATTTCTGCGCCTGGGACCAAATTCATCAGC
>P_2869
TTAGTAGATTTAATAGATTTCATTTTAATGAATTTTAAGTT
>P_2870
TGCACAAGAGAGCATGGCTTCTTACCCGCTCATTGGCGTGA
>P_2871
TTATAAAAACAACAAATTGCCTACTTACTGCATTACTCAAA
>P_2872
TTTCAAAGAACATGGTAGACCATACTCGGGCCGTCTTCACC
>P_2873
CATAAGGGGAACTCAATTAGCGGTCTCCTTATTGTAGTAAA
>P_2874
TGTTCAATCAATTACAGTTTCATACTAATGCTCAACCTGGC
>P_2875
AGGTTTGAATTTAAAAAAAACGGTTTACACCATATTTTCAT
>P_2876
AACAAATGAGCTAAAACTTCCGGTTTATTGTATTTGTATGT
>P_2877
TGGACCCCCAGCTGTTTCCACTTGGGTTATTGTAATCGTAA
>P_2878
CACTCGAGCTAGAGAGAAATCTTGAATTTGTTTTTTTGCTA
>P_2879
TACTTTGTTATTGTTGGTGACATACGAGTTAAACAAACAGT
>P_2880
TGAATACCAATAGTAAGCTCCTAACCAAATTCCCATACTTA
>P_2881
CTCAACAAGCTCAGCATGTCCAGTCTAGACAAATGCAGCCG
>P_2882
TTCACAGCGGTATGTCACGTCACGCTCGAATTGGTTAGTTA
>P_2883
AAACTTTAGGTTCAAGCAAACACAATAGTGTTTATAGTTGT
>P_2884
CTAAACAAAACTGCCAAATACTAATATTGCTATTTATACCC
>P_2885
ATTTCATGGAGTGTAACACTCTTGGTCATGAAAGAGCGGAG
>P_2886
ATCAATAAACCATTGATTTTCTATTTAGAAGAAGATCACTG
>P_2887
CGTGGCTATTTTAGCCAGCACGTGATAGCTAGAACTGGTGC
>P_2888
ATCGCTCCACTTATTCTGGTCATTCCCTAGTAAGTAAACGT
>P_2889
TAGTACATTTTTATATGAAGCGGCAGAGTCCATAATCCATT
>P_2890
TATTTTCGATCACCTCTAATCAGTCTAGATAATACAAAGAT
>P_2891
TTCTTTACTTCCAATTATAGCTTACTCCCGCATGGCCGAGT
>P_2892
AACAAATTTGAAAACATTTTCATCCCCGTTAAATGTGGCAA
>P_2893
AATCTAAAATTTTCCTTTTTCCTGATAATGCATAACAAAGA
>P_2894
CAATTTTTCCGAGGAACTAGCTGTCTAGTAACAACGCGCAT
>P_2895
TAAAGTCTGCGCCTAAATTCCGGTGATTCTCGTGGATCAAC
>P_2896
TTTGGCCCAAAACATATTTACTTGGTAGAGAAAAAAAACTG
>P_2897
GTACGCATCCTATGAATGTTCTTACATCTATTTTGAAAAGT
>P_2898
GCGCCTCACTCAGATGGGAGCCCTATTAATGATGTATCAGA
>P_2899
ACAAGGAAGTTGGGTACTGTCAGGGTAGTGCCTTCATTGTT
>P_2900
ATGTAAGCAGCTAAAAAATGCTTGTTCGATAAAGAAATGGA
>P_2901
ATGTTTGAAAATTCTTCACGCATACTCCTGTTTGATCTGCC
>P_2902
TTATTCTAACAAGTATATTTCATATTAGAGGCGGAGAACCG
>P_2903
AAAAGCACGGATTCGTACAACATGCTCGGCGCGTCGTTCGA
>P_2904
TCGTTTATCTCATTCAAGCTCATGTACGTGAATTCCCTCCG
>P_2905
AATATAAGCCAAGTATAAGACTTACTACTAGATATTTGAGT
>P_2906
TTTCCCTTCTCGTAGGATGGCGGTCGTTTGAGATATTTTGA
>P_2907
CCTTATATATTTATGAATTCCATGGATTCAAAAACCCAGAA
>P_2908
TTTGAAATTTTACACGGAAGCTTCTTAGTGGCTTATACGTC
>P_2909
TTTGTACGCGGCAATTGCCGCTAACCCCTGCACTGAGCCAT
>P_2910
AAAAAAACATTTAAAAATTTCGGGAATTTGTTTCTACGGAT
>P_2911
GAATATTAATCCCATTTTTCCGATTTTCCGAAAAAAAAATT
>P_2912
ATCGTTAATTGCTTGAGCTGCTTGGCCGGCTATTTTTCGCA
>P_2913
TCGGAGCACTGAAAAATTAACTTTATACTTTATTTTGTTGA
>P_2914
ATTTCTGCAAAAAAAAAATTCCCTAACGTCGAACACCATAG
>P_2915
TTTTTTAACCGATTTATTGCCGATTTAGTAAATTTTCAGCA
>P_2916
AAGATAAACATCTTAATTCACATGCTATTCCGGGGGGACTT
>P_2917
TCCTCTCATCAAATAATTTCCAGGGTCGTGATGTCCGTGAG
>P_2918
TCAACAATCTCGAGAAGGAGCTTACCAAGGTGGATGAGTTC
>P_2919
ATGCTAATGTAAAATTAGCTCATGCTAGTGATTCCAATATA
>P_2920
GGCATCAGCATCAGAGCAATCATGCTAGCATACTCCGCTGC
>P_2921
AATTAGAAAGATTTGAGACTCAAGCTCGCGTATTTCATATT
>P_2922
GTTATACAAAAGTTATTTTCCGGTGAAGCTAATATTGTTCA
>P_2923
TCAATTAAAACTGCATTTAGCTTTTTAGTGAGTTTTAAAGT
>P_2924
GGCTGCCAAACTCCATTAGACTAACTACTGTTAGAATTGTA
>P_2925
GCAGGCACTTTTTCTGCCTACCTGCTAGTTGATTTTTTAGA
>P_2926
AGGAAAAGTTCGGTAGAACGCAGTTATTGCAGTTTAGAACA
>P_2927
AGAACAGCTGACTTCTTCCACACACTCGATATTAAAACATG
>P_2928
TTAGATTTTTTTTTTCAGGCCATACTATCAAGGGATATCAT
>P_2929
ATTTTGTTCCTCTTTAATTTCTAATATGAAAGTATTCGAAA
>P_2930
TTATTCTCTAATGTTTTTTTCCTGCCTGTGATTCTATTTTT
>P_2931
TAAGGACAGAGTCAAGTGTGCTTGCTAGATGATCCACATTT
>P_2932
GATGCATCTCATTTTAGAGGCGAGGTATCAAAAAGTCATCA
>P_2933
CTCTTCGGAATATGAAATTTCATGAGAGAATTATTTCAAAA
>P_2934
CCGTTAGGCTACCATATATACATATTAGTGTTTTATAATTT
>P_2935
CCACTTGGAAAAGCGAGCAACAATACAGTGTTTGTAGCAGC
>P_2936
ACGGTCTTAAAATCCAAACTCATACCTCTGAGATGACAGTT
>P_2937
AATTTCAATCAAAGAAATAACTATTATCTGTGATCACAGTT
>P_2938
GGGAGTATCAGTTCAAATGTCATATTATAATGAGTCAGTTA
>P_2939
TCAAAAGATTCCAGCAAACGCTGTCACCATTGAAATGGCTC
>P_2940
GTTTTTTTTCGTGTTTGTGGCAATAATGTTATTTTTTGCAT
>P_2941
CCAGTCCAAACTCTTTTCATCTTGACAGACTTTTCAAGAGC
>P_2942
TAATATTTTTTGAAAGATCTCATTCTAATTAAATAATTTGT
>P_2943
TCGATGTCCAGCTCAATTTCCTTTCCAGTCAAGGTTTTAAC
>P_2944
TCCGGAGCCGTTAAATAAAACTAACATGGTAAAATAGTCGC
>P_2945
CAATTTAGCCTCCCACCAGCCTACCTAGGCATGTAGGCATG
>P_2946
GTAAAAAGGGTCGCTGAGCTCGATTTTGATACGGAGAACTC
>P_2947
CATTTCTGCCCTTCGTGACGCATATCTGGAAAATTCCGCTG
>P_2948
CAATTTTTGCAGGGAAAATTCGGTGCAGAGTGTAAATTCGA
>P_2949
TTCTTTTTTCAGGTCAAACGCAGTGATATCATGAGCTCGGT
>P_2950
CTACATAGTTCTCAATAAATCTATCATATGAATCAACACTC
>P_2951
GTTGGAGCGCATTTGCAGCGCGCGATAGCAGTAATTTTAAA
>P_2952
TTTTTAAGTAATTTTTTTGGCGATATATTCAAATTTTTTGA
>P_2953
CCATTGGAACTGCTGTTTCGCATGTCTGTTGAGTAGAGGAT
>P_2954
AATTTTCTCCTAGAATGTTGCGGTTGGGTGGAAAATGATCA
>P_2955
TGAGATTTTATCAATGTGCACTACCTAGTTAAGCTCCGCCC
>P_2956
GTAATTTTCACATATTTTTCCTTGGTTGAGGCTAAACAAAA
>P_2957
ATCTAAAATTCTTATTTTTCCATTATTTTCAAAAAAAATTA
>P_2958
CGAAAATTTCATGGAAAAGTCGATAGTTTCATAAAATTTTT
>P_2959
GATTTTTCAGTTTTTCCATGCGGTGCGGTTGCGTAGCGGCA
>P_2960
ACAAGCGGAGCAAAATGGAGCGAGAGAGGCGAGAGAGCCGG
>P_2961
CGCGATGGTCTCGACACGCACTACCCATTGATTTTTGGGGT
>P_2962
TGTAGAGCCGTGGAATTTCGCAGTTTGTATGTGGGTAATCC
>P_2963
AATATAGACCCCTGTTACTTCTAACTTGTGCAATGAATCAA
>P_2964
CCCTTCTTCTCTTTTGTCTCCTTGACAACCGGTACATCAAC
>P_2965
GCAGATTAGTGTCCCTTTCGCATAAATTATCGATTTTCCAG
>P_2966
ATTTATATGGGCTTTTTCGGCATTTTTCCCGAAAAAACTGA
>P_2967
GGAAAAAACGGAAAATTTGGCGGAAAAATCCAATTTTTTGT
>P_2968
CAATTTCCAGAGTAATCTTGCATACTTCCTCCAAACTCTAA
>P_2969
TCAGTTTTTCATTGGAAAAACTTACATGGCTATGGGAGATC
>P_2970
CGAATCTTCGCATAAGCAGTCACAATAGAGATTCTGTATCA
>P_2971
TGAGATTCACCGATAATTCGCAATAGAGCGCGTTTTCATCT
>P_2972
CTCTTCTGATCTTGTCACCACTATTTACTGCTAAAACAACC
>P_2973
GAATTTGACATTAAAAATGCCGTCATAGCATTTGTCGTGAT
>P_2974
GAGTTGAGAGACAATTGGTTCATATTACTGAAGGTAAAGGA
>P_2975
CATCGAAAAAAGGATTTATACATATATGTAGAGAAATATTG
>P_2976
CCATTAGCAAAGCTTGCTCTCTAACCAATCGTTGATATCTT
>P_2977
TCTAACCAAAATATTTTATTCATACTAAACATGTACTACCG
>P_2978
TGGAGCCACTTCCTAAACCTCTTACATTTGCCAGGACCATT
>P_2979
GCTGTGAGTTTGACTGTTTTCATACTCGTCTTTATTTATTT
>P_2980
AGGTAAGTAAATATAAAGTCCGTTATATGTTATATAGTAAT
>P_2981
CAATTAAAAACAAAATGTGGCATGTTAGTAAAAATATAGTC
>P_2982
GCCTTGTGGACATTTTTGAACTAACTAGATCATTCTAGCTA
>P_2983
TTGTAGTTTTCTATGATGAACTGTTCCGGAATTACTTCGAT
>P_2984
GTATCAAACATTTGGAGACTCGTGACAGTCAAGATGGAAGT
>P_2985
TGCGCCGAAACAAAATGGCTCATGGATACAAAATGCGTGAA
>P_2986
GGCAGTAGTAGCTGACATGACTTCCTCGTGAGTGGCGTTTA
>P_2987
TAATATTATGAAGAAAATTCCACCACCAATGAAATCGTCTA
>P_2988
AACAACTTAACAAACAAGTTCATACCTGGCCAGATAAACAT
>P_2989
AGCTTTTTCAACATCAAAGTCTCCATAATACATTCCACGTG
>P_2990
GCATCTATAGATTTTGTCTTCTAACATCTGAGAAACCCCCT
>P_2991
TTTATATTTATTTTTGCCACCTAACATTATCACATATCTAT
>P_2992
GCTTTTTTCGAATGTTCCCACGATATAGTTCCGTATCTTAT
>P_2993
ATTTTATTTCTGAAAAAATACAGTGGCGCCAAACTTTCAGA
>P_2994
ATTAAAAGTGGACGAATCGTCATTCCAGTGAATCGTCCATC
>P_2995
TCAAATCGAATTAGAAAACTCTACAGAGAGAGCGCGTTCTT
>P_2996
TTGACTTTAGTAATCATATTCATACCAATAAATGGGACGTT
>P_2997
GCCTGTTTACAGTAGTCCTTCTCACTAGTTATTGATTGATT
>P_2998
TCAAAAACGTTTTGTTCACACTTGCTCATTCAAAATACACT
>P_2999
TTCTGCAGCAATGAAAAAATCATGGTTCACATAAGAAGAGT
>P_3000
GTGTGCTTACTGATAAAGTACATGTTAATTAATTTTTACAA
>P_3001
TTTTTGTTGGGAAAACATGTCTCAACCCAGTTGCATTTTTG
>P_3002
CCACATTTTTGAAATTTTTTCGTTCCCGGCAAATTCTGATA
>P_3003
TGTTTTCAAATAGTGCGGCGCGCTACCCGTGAGATGTCGGG
>P_3004
TATCAACTCTTATAGGTTGTCATACTCTTATCAGGTTTCTT
>P_3005
TTTTCATTTTTCTTTCGTTTCAATCTAGTTTTTGACAGAAT
>P_3006
TCGAAATTTGAAAATTTTTGCTTAAACGAAAATAATGGTAG
>P_3007
TTCTCAATGGAGCGCACTACCATTATTTTCGTTTAAGCAAA
>P_3008
CGTCAAATTTTAAGTATACACATTATCTTGCGTTTTCAACT
>P_3009
CCAAATTTTTGTCCGTTTTGCCCTCCAAATAAAAACTTGAC
>P_3010
CGGCCTACGATTTTTTTTTCCATACCCCTTTAATCATAAAA
>P_3011
CACGAAAGACCATAAAAATGCTGTAAAGGCTGGCCGTATGA
>P_3012
TTGTGGAAATATTAGAATTACTTGATATCTAACATTGAATG
>P_3013
CAAAAAAAAACCTCCAATTTCAGTGTAGTAACGAAGCTCCG
>P_3014
TAATGAACCTATCGATGCACCATGTTAGTGGCAACCACATT
>P_3015
AAAAATTGGAAATCAAAAAACGATAATTTTCGATTTTCCGA
>P_3016
CATTTTTTTCAAGCTCAAACCACGCCCACAAAATGGACACT
>P_3017
GTCCGCAGGCCGAACCAGACCATGCTAATGTTTTGAGAATC
>P_3018
GACGTTAGCACACTCCTAACCATGGTAGATCAGTTTAAAAT
>P_3019
CCAGACGACGACAAATTTTGCGGTTTTCCAGGTCTCGAAAC
>P_3020
TTTTTTTATCATTAATGTGTCGTTAATGTATCATTAATGTA
>P_3021
AATTTTCAAGCAGAAAATTGCCTGAAAATAAAGAATTTCGA
>P_3022
GTTTAGCACCAGGTTTTATGCATTCCGGTGAAATTTCAAGG
>P_3023
AATTTTCCTATTTAAATCAACTCACTAGATATGGTTAGTGA
>P_3024
TTCGTTTGACGAAATGAATCCTAACTATTGAACAATCACAA
>P_3025
GAACAACAATCATAAAAATGCAGTTTTTCTTTCTCTCTTGC
>P_3026
TGAAGTACATAGTCATCAATCTATCATTTGTGATAAAGAAA
>P_3027
AACCAGCTTGGCGGCGGCGACATGATACTTGCGGTGCTCCT
>P_3028
GATTCTGTTGGCTTGAAGAGCGGTGATCCAAAAATCAGTGA
>P_3029
CTTTTTGTGTAGTTTTTTTTCGGTTTTCATTCAAAACTGTA
>P_3030
CTCGAAATTCAGCAAAATTCCGATCGCGGGTTACGGTAGCT
>P_3031
CCCAACATTTTCGAAATTTGCGGTGTAAAATTCGCCCCCAT
>P_3032
CTCATTTTTCTCCTTGTCGGCTTGCTCGAATTTCAGTGTCA
>P_3033
TTTTTGTTTTCTGTTCTATTCTTACTAATGAGATCAACATT
>P_3034
TGTTACAGAAAAAAAAAACGCTCACCCCATGAATCTGCAAT
>P_3035
AGTTCTATTATGAAATTTTCCCTGCTTCTTTTTTGCTCATT
>P_3036
AAAAAAAAGTTCAGAAAATTCGAGGGTAATTTTTTGGAAAC
>P_3037
TTAAAATTGGTTTATTTCCACGTGGTAGAGAGTTCATGCCA
>P_3038
AGTACAGTGGACGATTCCAACTAACATGTCCTCCGCGTGTC
>P_3039
ATGGATATCTCAGTTTTTACCTTACCTAACTCTGACCTTGT
>P_3040
AAACTTTTAGATGTATTTATCATATTATCCTGATTCTTTCA
>P_3041
TCCATATACCATTGACTCGGCGATATAAGGCAAAGTCTGAA
>P_3042
TGGGTTCGTTTTCGGGAGACCTAACTAGCTTTCAAAAGCCT
>P_3043
GATAAGGAACATTGTCTTCACAGGTACTGCTGAGCGGATTC
>P_3044
AAGTTTAAACAATAGGGGAGCTTCACAGTGAAAACCCATAC
>P_3045
CTAAGCCCAAGCCTAAATCTCATTTTAGACTTTTAGCCGAG
>P_3046
GCCAATTCTCTTGTTGGAGCCATAATAATAGCATATGGACC
>P_3047
ATAATCAGCGACAGAATAAGCATTCCAGATGAATTATTACT
>P_3048
TAAAATACTATATGTAAATTCATGAGAGTCAAATGCTACAA
>P_3049
TGCTCGGAAGGTGACGAAAGCGGTCTTCAAAAAAAGAAAAA
>P_3050
ATAGGATCTTCAGTACGAATCATATTAGCAAATCCTTTGAT
>P_3051
TCAAATGTTGGCTGAAAATCCCTGTTTGTTAAAATACATCC
>P_3052
AATAGAATCTATGTCTATTCCATACATTATGGCTATACTAA
>P_3053
GAGACAAATTAATACAACTTCATAATAGATGTCCCAAATGC
>P_3054
TCTGCCCAATGAGGAAACCACTTACAGGTGATTTGAATTAA
>P_3055
TAAAGTTTTATGTGAACTTACTTGATAGGTTACGTTATCAG
>P_3056
TCTCCACATCTTCTTTGCTTCTAACCCGGTTCCACTCGTCA
>P_3057
TCATCAATACTTCAAATCTTCTTGATAATAAACTTCAGTGG
>P_3058
AAAATATAATTTTAAAAATTCCCGATAGTAAAAAAATGATA
>P_3059
GAATTATAAGTCGAAAAATGCTAACCCGAAAAAAACATAAC
>P_3060
AAATACGGTAGTTAAATATTCTTACCTGAAAAAGAAGCTGG
>P_3061
TTGATTATACTTATTGCAGGCATTGTAAGGAGAAGCCGGGT
>P_3062
CTGCCCTTCTCACGAAGCTTCGTACTATTGTGGAATCTCAA
>P_3063
CGATTTTCATTAAAAATACGCTGTCTGGTCTTGAAGTGACC
>P_3064
TATGGTTGTATTCTTCTTCTCCTACATGTACTTTTATGCTT
>P_3065
ACAAGCTGCTCTTCCACACGCACTACAAGGAAAAGATGTAA
>P_3066
TCCAGATAAATCATGTGATTCTCTATAGTGCGACACAAATT
>P_3067
TGATGTTACGGCTTTTTGTTCTAAACAGATGTTATCTTACA
>P_3068
TTTTCTGTAATTAAAAAAATCATACTAGCTAGGAGCAATGG
>P_3069
TCGAATTTTTTGCGAATTTCCGGCTTAGGCAGTGGCCGATA
>P_3070
AAACATAAATTTGAAAAATTCGAAAATGTGTTTTTCCCTCA
>P_3071
CGGATTTTAAATTCCCCCCCCCCCCCCCCATTTTTTAGGAA
>P_3072
TTTTTCACTCCCCCCACCCGCGGTTTGCAACAATTCAGAGA
>P_3073
TTATTCAACACTTCATCTTTCATTCCAGTGAATCCTTCCAC
>P_3074
AGCAGCAACAGCAACAACAGCAGCACCCAGTAAATCCAACG
>P_3075
CTGGAAATTTTTTGTTGGTACTACCTATATAAAATAACGCA
>P_3076
ACATCATAACTTTTGGCTTGCTTTCTAGGCCTTAATCGAAA
>P_3077
AAATAGTTAAAGATCTATATCTTGGCAACGAAATTTTTTAC
>P_3078
TTTCCATTAGAGCACTTTTCCATACTCCTGGTTGACCCTGT
>P_3079
ATTTTTTTTAAACAAAAATTCGTTAAAAATATCAAGAAAAT
>P_3080
ATATTTGTTGATTGGAAATGCAAGAGCGCCCCATTGACAAA
>P_3081
CGAAAAAATGAAGAAAATCGCTTGAAAATGACAGAAATATT
>P_3082
AGCTCTCTCACTCTGTGTGTCATTATAGTCATAGTCAGGAA
>P_3083
CGGCCTGCCTGGGAAAATCACGGCCACGTTAGAAAGCTCTG
>P_3084
TGAAAAATACGATTTTTAGGCGGAAAAATTAATAGAATTCC
>P_3085
ACGGAAAACAAAGAAAATTACGGCGACACGACGTTTCTAGG
>P_3086
GTAGAAGTTGGAAAAAAATGCACTGTAGTTCAACTATTCGT
>P_3087
AACGTTAAATTAAAATTCCACATGGTTTTAAAAAAATTGTA
>P_3088
CTCGTTCAAAAAATAAGTTGCAGTGTAGTTGTTTACTCTCA
>P_3089
AAAAGGTAGTATCTGCGTCTCTCACCCGAATGAATAGCGAG
>P_3090
AGTCCCCGAGCTGTTTTTTGCGGAAAAATTGACCAAAAAAA
>P_3091
AAAAAAACGCTGTAAATTCTCGTTATCCACGCGAAATCTTA
>P_3092
TGTTGAAATCGTTCAAAAATCAGTTTCGGTTTTATTTTAGC
>P_3093
TGTTACTTTCACGTGAAAAACGTTAGAATGAGTGTAGTCGA
>P_3094
GTCTATACCAACCTTGGAAGCTACCTCGGCCAAAACTATTT
>P_3095
AAAAAATTGGGGGAATTTTTCATGAAAATCCAAATTTCCAG
>P_3096
CTAAAAATTGTCTGGAAATTCTAACTAGGGAACCGTCAGAA
>P_3097
ACTGAAAAAATTGTCGTCATCATACTGGTCCATGTAGATCC
>P_3098
AGACCCAAATTCAGAAAAATCACGATAGAGAAACAAAAAAA
>P_3099
CCAGATTTTTTAAAAAGATCCTAAAATATGAATAAAAGCAT
>P_3100
ATAAACAATCCGGATTTTTTCGGTTTTGACTGAATCCTTGG
>P_3101
ATAAGTCCCTCCACGAGTGCCTCACCAGTAGAAAACACTAA
>P_3102
CACCTACCCGCTGAAAATCTCTATCTTGGAAAAAAAAAAAT
>P_3103
AAATCTGAAAGTTGAAAAAGCATTTTATAGGAATAAATATC
>P_3104
CGTAAGTCTTACATAGATCTCAATTTATTACACAAGTGCAT
>P_3105
TATCCTTTGTACTACGATTTCTTGATAACATAAATCTTAAA
>P_3106
CCAACCTTTAATGGCTTTTCCTGTCTTGTCAAAATCTGGAT
>P_3107
TAGCTGTAGATCGTTCCGCGCGAGACCTTCACGAGTGGCGA
>P_3108
CTCGAACACCCGAAGCCTCTCTAACTAGCTTAAAACTACAT
>P_3109
AATTGCCACTAGGACCAACTCCTGTTAGTACTCGTGGTCCA
>P_3110
AGTTTGTCACCGAAGATACGCCCGGTCAGAGACAAATGGCA
>P_3111
TGAAATGCAAAAAATGCAAGCACACTTGTCATACAATCCGT
>P_3112
TCCATATTAGATTAGAAATCCATGTTAGATTAGATTCCCTC
>P_3113
ACCAAAAATTGAATTGTACGCATGGGAGCATTTTTACTACC
>P_3114
GTGAAAATGATATTTAAAGTCATAATAGGAAACAAATGAAA
>P_3115
CGTATTGTTCACTATATTTCCTTACCTCATAATAAACAACG
>P_3116
GCACTTGTAAAATGTAAACGCGATGTAGGTTTTTTTTGCAA
>P_3117
ATTACGAATCAATATAAAACCATACTATTAAATATATCATT
>P_3118
ATTTTTTTAAAGGTAATTTCCGGCCTAGAGTGAGGCGAGGC
>P_3119
CAAATATTTTGCCAAATTTCCCTTTTATTAAATTTTTGTCT
>P_3120
ATAGCGAACTCCTCCGTAGTCTTGACAATGAATATCGAAGA
>P_3121
TAGTAAACTTTAAAAAATTCCTTACCTCTTGAACTGCCACG
>P_3122
AGAAACACTTACAAAATTTGCAGTGGAGCGCACTTGCTGCA
>P_3123
TTGATAAGTGTCAAAAAAAGCGAGCGAGCAGAGAATATGAG
>P_3124
GTAGTAGTGGTCGGAAAATGCCTTGTTTTGAATTATCATCA
>P_3125
AAATGAAACAATGTAAAATTCGGTCTGCAAAAAAAATTCAA
>P_3126
CTCCGTCTTCCTCAATAAAGCATTATAATGAAAACCAATGT
>P_3127
TGAAAACAGATTTAGCGTATCTTGGTAGGCCCCGTCCACAT
>P_3128
CCGACATATTACTTTATGTTCATTTTAGCGCTTCTGACTAG
>P_3129
AGGCGAAGCCTATTCTCACTCAATTTATCTCCAAGTCATTT
>P_3130
TCTACAGGACCCCCCAAAAACGGTTCCTCTGTAAAATCGAA
>P_3131
AGAAAAATTAATGGATTTTTCGATATAACAGCGAAAGTTTA
>P_3132
AAATTTGATGATGAGAATTTCACGGTTAGGCACAAATTTTG
>P_3133
AGAATGTTATATTTTTCTCCCACAGTATTAACTTATAGAAG
>P_3134
TGTATATCTAAATACTCCTACTAACCTATTAAGAAATTTTT
>P_3135
TGTAAAAAAATTAAATGCCCCAATACAATAACTAGAATAGC
>P_3136
CAGCTTTTGGTATTGTCAGACAATCTACACTTTATTTAACA
>P_3137
TACGGTCACCGTAGAGGCCACCTATTTGTGGGGGTGGCGGG
>P_3138
CCCACCCTTGGTTCATAGTACTCACTAGTCAAATTGTTCAT
>P_3139
GTTAGATTTCTGATCATCAACTAACTACAGTATAAATATAC
>P_3140
TTTTTACTACGCACCTTAATCTATCTTGTGCAACTTGTGAA
>P_3141
AAAAATCTACAGTAACCCTACAGTAACCCAATAATAAGTCG
>P_3142
TTCTTTCCAGATGAAAACCGCTAACCCGAAGCAAAAATTCC
>P_3143
ATTTTTTTACTGTTTGGGAACTTGCTAGCTTACTTTTAGAG
>P_3144
TGTTGAGCAATATTTGGCTTCACACATTTGAAAGTTGGAAG
>P_3145
CTATTGCACCGGGGGACATTCTTACTTCACTTGGCTTTACC
>P_3146
CCTGATACATGTTTAAAAGACACTGTAGTGAATCCTTTGTG
>P_3147
TCAAAAAATAAAAATTTTCGCCCACCCCTGAATAAACTTTA
>P_3148
CGTTCAAAAATACATAATGTCATGTTAGTTATCAATTTCAA
>P_3149
CACTGAAGAATTGTTAAAAGCATGGGAGAGATTATGATACA
>P_3150
ATTTTTTTGAAATGAATTTCCGTTCTAGCTGTGACAGCTAT
>P_3151
GTTTTTTTTTCAAATAATTTCAAGGATGTTCAAGGCCGTCT
>P_3152
AAGGGCTTTCTATGATTTTTCGGTGATTATGGAATTTGGAA
>P_3153
GGCGACGTAGATGGGAAGGGCTCACTCGTAATTTGCTCGAT
>P_3154
TGGAGAGAATCCTGGATAATCATAATAAGGAGTTGGAGAAG
>P_3155
AATTTCAAATTCATTTATTTCTTGATACTTCGCCAGCTCTA
>P_3156
AGTGGGACCTTTTTGTGCTTCTAACTATTGATGTTGTTGAT
>P_3157
GATCTCGTCGCTCGTGATTGCAGCAATCATCAAGTCGCAGT
>P_3158
GAAGCAGATGATGCGGAAATCTTGGTACATCAGTTGACACC
>P_3159
ATTTGGTTTTGCCTGTTATTCTATTATCTGCAAACTGAGTC
>P_3160
GCATCAACTGGGTGACCTCCCATGTATGTGAACTCCTTATT
>P_3161
GACTATAGTGTTTTATTTTTCTAATATGTTAAAATTTGAGA
>P_3162
GTTTGGGGATTGAACACATCCATGCTAGACCATTTTAGACA
>P_3163
ATTGCCGTTGTAAGGTAACGCTACTTCGTGTTCGCCGTCGC
>P_3164
ATTTACTTCTGGAGAAAACTCTGTATAAATCTTTTTCAGTC
>P_3165
TATTTTAATATTGATGTTTTCATGCTAATGTTTTCAGAAAA
>P_3166
GCAAAATAGAACACAGAATTCACACCTGATAAAACGACGCT
>P_3167
TCTTTTTAAAAGAAAATCCGCATACATGAGGTGAGAGAAGT
>P_3168
TCTTTATCATTTGACCTCCTCAATCTAATACTCTCGAACAA
>P_3169
AACACAATGATATTCAAACACTTACTATTTCCCTGTGCTTT
>P_3170
TGAGAAAAACGTACTTTTGGCAGTCCAGTATAAGTTCCTGA
>P_3171
CGGCCTAGCGCGCTCCAACTCTAATTACAGAGCGGATAAGG
>P_3172
ATAAAGCTTGCAGCCTTGTTCGAACTAGTGCAAATGGGTAG
>P_3173
TCTGCTGTTGGAGGAGGAGGCGGTACGATGGGTAAAATTAA
>P_3174
TCGAGTACACACCGACCGATCATGGTACCAAATGACAACTA
>P_3175
TCTTTGCCGACCACAACGACCATATTATTGAAAAATACCGA
>P_3176
TGGCGAACTGTCAATTCCGCCTTCTTAGTGAAAGAAGGGAG
>P_3177
TTCATCTAAATGATGTTCTTCTTCATAGATAATACATTCTT
>P_3178
TAGTACATTTTGGCAAAATCCCTACTATCTCTACTTTACCC
>P_3179
TGCAACTATTGAGATTCTGGCATACACCTGAATTTGGAAAG
>P_3180
AAAATATTGTACAAAAAATACTGTCTCGAGACGAAAATTGT
>P_3181
GTTCCTTTCTACTAAAAATTCACACCAGTGGTGACTACATT
>P_3182
GCCCGACATGTGCCGGGTTCCTATCCAGCGAAACTTAATCG
>P_3183
GATGCAGGTTGTCCAGTGGCCTCAAATGTTCATTTATATCT
>P_3184
GTTTTAGCGTTGCCGCGGGTCTCCATAGGTAACCATGGTGT
>P_3185
AGTTGGAAATTATTTCTGACCATAATAGGGTATGTTGCTGG
>P_3186
CCTTATAAAGACGATAATTTCGCGCTTGCAATTTTTCTGCC
>P_3187
CACGACTCGGCTCCGGCAAGCATACCCGTCCACAACCATGG
>P_3188
CTTTTTTTAAAATATCGATTCATTCTAATAAACTCGACAAC
>P_3189
TTTGGGATTATACCCAAGAGCTACATAACAATCATCTTTCA
>P_3190
CGATATATTTAATAAATCTACTGGAATGTGTTTTTCTGATA
>P_3191
ATTGTGTATAAGATGGAACTCAATTCATAGAGAAATCTTAA
>P_3192
CTGTTTCCCAATTCCCCCCCCCCCCCCCCACATAATCAACC
>P_3193
AACTCCGGTCCGTTGAACCACAATTTACTGGCCTGGAGATC
>P_3194
TTGGAGTTAACAGTTTACGACGGGGACGCCATTTGTCTGGT
>P_3195
TTAAATTGTATCGAGAATTGCGCCAGCAACTTTTTTCCTGA
>P_3196
TTAGAGATCAAAAAATGATGCATTGGAGGGAAAAAGTTATA
>P_3197
TGGGAATCGATGAGCTCCAGCAATTTATTCAAATTCCCGCC
>P_3198
ACATTTGCAAAACTGTAAGACAATTTATTGTTTCCATGATT
>P_3199
CAATTTTTCCTCGGACCCCCCTCCCCCAAAAATATATGTAC
>P_3200
CTCTGACGATGGAAAATTTGCATAAATATATTTAAATCCCC
>P_3201
GACACATGTACAGAGCGGCGCGGGAACCCCGAAATTGTCGG
>P_3202
TGGAATAAACTGGAAAATCACGGCATATATGTAATAGACAA
>P_3203
AAAAATGAAGAGTTTTGAAGCATTTTTGACGAAAAATCGAT
>P_3204
GAATATTTAATGAAAAATTTCGATTTTGTCCCGTTTGATAT
>P_3205
GCTACCCTGCGTACGACTTTCAGTACAGTCAATCCAACACA
>P_3206
TCAAATTTGATTGCTGGGAGCATCATAAGAGATCGCGTAAG
>P_3207
GAATTACTACTAATTTTTTTCACGGTAGAGAAAGACCCTCT
>P_3208
TACAAAAATTGAAATTCACTCGGTTCTTCGTTTTCTTCGTA
>P_3209
CAAAAAAAGCTCAAAAAATGCATTTTTTTAAAATAGAATTC
>P_3210
ATGATTAGCTGGTCGCGTTCCTTGGGTGTAAAACGGCAGCG
>P_3211
CATTACATAGAGGAAAAATGCGGAAAAATCGGGAAAAAACC
>P_3212
CAAGAAGCTAGAGCCAAATGCAGGGATTATATTCTAAAATG
>P_3213
TTTTAGATATTTGGCCTTCACTATCTAGCTTAATTTTCAGT
>P_3214
AAGGAGCATTCTCGTTTGATCATGGGAGCGATTCTGAGTAT
>P_3215
TCCGAACAGATTGAAATCATCATTCTCTGTGTTTTTTGATG
>P_3216
GAAAATTGAGTAGCTTGAAGCATTATAGTAGATCTAGAACT
>P_3217
AGGTCAGTGCTGATTTAATACTATTATTTGGAAGAACTCAG
>P_3218
ATCAAATAATTTACAATATTCTATCATTTTCAAATTTGTCG
>P_3219
GAATTTATATTCTTTACCACCAGTATAGTCCGATTTGAATA
>P_3220
GGTATGGAAAAACAGTTTTTCACTGGATAACTTTCTTCATT
>P_3221
CTGACGAAAAATACGTTTTTCCTATAGGGTAATTTCTCCAA
>P_3222
CGCATAACTTTAAAATATGACTAACCAAAGAAAAACCAGCA
>P_3223
TTTGTCTGTGCCCAAATATGCTTGACATATCAGTTTAAAGA
>P_3224
GTTTAGGCCTATGCTTAAAACTAGATAAGTCAGAAAGCCAA
>P_3225
CGGAATACTCATGTGAACTGCGTTACGGGAAAATGGTTGCA
>P_3226
CACCTTGTCCTGAAAAAAAACTTACTATTACAGAAAAGCTA
>P_3227
AAAATTATTTATATTCATAACTAACATTGTATTTTTCAGCG
>P_3228
TGAAAATAAAATAACTAAAACTTACTACTTAAAATATCGTT
>P_3229
AGGATTAGGCTGACGTAGGCCATATTATACATAAGCTGATT
>P_3230
TCTCACTGATGGATCATTACCCTACTAAGAACATTTTTCCT
>P_3231
CTTATTCTGTTCTATTTTGTCATGTTAGTATGAGTATAAAA
>P_3232
GAGCTCTCGACGCCACTGTTCATACTGTCGTCGCCAACAAG
>P_3233
TTGGCAAAAAGGAAAAAACCCACACATTCACATTCATGTGA
>P_3234
GTTGACGTTATTCTAAATGTCATACATCTGGATCGTTAAAA
>P_3235
CTTTCTTAGATAAACGTCTTCATGCTACATAAATTTAATGC
>P_3236
TTGTAAGGGAATGTTTAAACCATAAATCTGAATTTAATTAA
>P_3237
ATGTTTTTTTTCAGATTAACCATACATGGAACTCGACCTCA
>P_3238
GTGAGAAAGAGAACGATCTACGATTATGTTGATTTTCTTTG
>P_3239
CATTTCCATCCTGCAAAGCGCCCAAATGTGGGTAAGTTTGC
>P_3240
AATTGTACAGTTGTAAATTGCATTAGTTATGTTAAATAAAT
>P_3241
CGTTTGAAGAATCAAATTTGCGAGGTACTTGTGAAATAATC
>P_3242
ATTTCCTTTTTGCACATTTGCTAACATTATTTATTTTTGAA
>P_3243
TTAGGTATACCCCTTTTTTTCATAATACTGTGATTTGATGT
>P_3244
AAGCGCGTGTCCTTCTCTCCCTATGTAGTTTGATCTTTGAT
>P_3245
TGATCAAGAGACTTTACTCTCTCAATAGTCAATTCACACTC
>P_3246
TCCCCTACCTTCAGAAAACTCAGTAAGGCAAATTCCCAGAC
>P_3247
ATTCCAGGAGAGTCTAATGTCATACCAGTACTGAACAAAAA
>P_3248
GGTACTACCAAACAGTATGTCTATTTAATAATACAAAAATG
>P_3249
TATCGAGCTACTGGTGAAAACATACCCGATCGCTTATCTGC
>P_3250
AGCTACCTGCAATGGTATACCTATCCACGTTGTTAATAAGA
>P_3251
TTATGTTATTCAACATACTTCTAACATTATCCCTATGATTT
>P_3252
TTACAAATAACATATATTGTCTTACTAGTAGTGACGCAATA
>P_3253
GGAGCATCTTTCTGTGGAGACATACATCTTCTCTTCATGCG
>P_3254
CCGTTAAAACATTGGAAAAACATGTTATGTATTACATAGTA
>P_3255
TATCTGGCATTTTGACAAAACTTAATAAAGTATTTTCTCAA
>P_3256
AACCTCCTATTCTAAAAAACCATACTCCAGGTAGCAACACA
>P_3257
AAATGCTCAGAAAAATTCTACTTCATAGTTCATAGTGGTAT
>P_3258
AAATGGAGGACTTGGAAACTCAATCTATGCACCATGCTCTA
>P_3259
CATTTCTAGTTGTTTGTGCTCTATGTAGTTGTTTTCAGAAA
>P_3260
TGTTGAAAAAGTTATGTATTCACTATAATTCAAAATTCCGA
>P_3261
CTATTGGCAATGTCCAAAGGCATTGTAGTTGTGAAAAGTGT
>P_3262
TTGTTATTGTGGCCAAGCCACTTACCATTGTTACTGTTGTT
>P_3263
GTTAATTTCAGATTTATTCACATGCTTATGATTTTCACTTC
>P_3264
CCAAATAAGACCAATTTTTGCGGTTTCTTTGTGAACAGAGC
>P_3265
GTCTTGAAGACATTTTCCGCCGAGAGAGTGATTTTCTGGAA
>P_3266
CTGAGCAGCTGGACGCTGCGCATGAAACCATTTCTATGTAT
>P_3267
AAAATTAACTTTTAAAATGGCGGGGGTGTAATACACAAGTA
>P_3268
TTTTCAACCAATTTTTTCTCCTTACTTTTGTTTTTAACGGC
>P_3269
CGGAGAGCTTCAGAATTGCTCGGTTATTGGTAAATTATTGA
>P_3270
CGCATTTTTTGTAGATCAAACCGTAATGGGGAAAGCCCCTG
>P_3271
AATTTAGACTCACCAGAGTGCTCACTAGAAAATTTGAGAAC
>P_3272
CCGTTTGATAGGGGATACTGCAATTTATTGATTTTTAAAAA
>P_3273
ACGTTGATCTACAAAAAATGCGGGAGAAGAGACGCAGAGTT
>P_3274
TGAAAAAATGGGTCTCACCGCGATTTTAGGTTTAAATTCGT
>P_3275
GTTTTCCTCGAATTTTTTCGCTTACTACCTGAAACAAGACA
>P_3276
TGAGCTTATGACGGTAGAAGCATACCCCTTTATAAAACTCA
>P_3277
TTTGAAAAATAATTAAATTGCGCTGTTCATCTGTTTTTGTG
>P_3278
AAAACAACCGGAGAATAAATCAATTTATATCCATAATCACC
>P_3279
TTAAATTTATTTTTTTGAAACTAACATCATATTGGCTACCC
>P_3280
CGTTGCACCGGAAAAAGTCGCGTCAATTCAAAAACCGGATC
>P_3281
ATGTACTAAATAGTCAGATACTATCTAGATACTAACAAAAT
>P_3282
GTTTCCGACACACTTATAGTCTTTACAGATTCCATTTGCAT
>P_3283
ATAAAGAAAAAATTTAGAAGCTATCTAGAAGCTGAAATCAG
>P_3284
TTCAGCTCATCAACATTAGCCATCATAGCTCGGACCGACTT
>P_3285
CTATTCGAAGAGTCCTCATTCTAAACAAACTCAAATGAACA
>P_3286
TCACTTTTGATTGAAAAAAACTACAATGCATAATCGTCGAA
>P_3287
CTATTTTCGAGATAAAATTTCATGTCATATTAATATTCAAA
>P_3288
CGATCAAGTTCAGTTTCTTTCATATATTTTGTAGTTTTTAT
>P_3289
TGCAAGCTAAAAAAAAAGGACAATATATTTCAATTTCGACA
>P_3290
CTTAGTTGTGACAGACCACTCAACATAGCCATCACTTCGGG
>P_3291
AAAACATGTTTAAAAATAAACTAACTAGTTCCATAAGTCGG
>P_3292
TATATAAATTTCAGCGACAGCTACTATATAACAACGGAAAT
>P_3293
ATAATGGTGGCCTGCGCGCGCGCGGTTGTGCTCTCCCCCTT
>P_3294
ACCCACTTTAGAATCAAAACCACGGTATTGAAATTTCCTTT
>P_3295
TCAATCATTAAAATCGTCTCCATATTATTCCCAATTCACTG
>P_3296
TTGCTGAAGTCGTAAAAACTCATGGTAGCATTCCTTATGAA
>P_3297
CCACTTATCGGAGAGAGTGGCATACCAGCTTATTGTCTCAA
>P_3298
TTGGTGATGAAGCTGGAGAGCTAACTAGCGGTGAGACCATA
>P_3299
ATGAAACTAGAGAAAAAACGCAGTTTATAGGAAATCAATTA
>P_3300
ATTATTTGCTTTCTGTTGTCCTTTCTAGTTGCTCTTTCAGA
>P_3301
AGAGGGGGAAGAGTAAAACACATGATAGATGGGACCCCATA
>P_3302
CACTCCTTCTTCTTCATCAGCATACACGTTTAACCTAAAAC
>P_3303
ATGCTCATATATATATCTCTCATGTTAGTTCTTGTTTTTAT
>P_3304
TCAGCCTCTTCAGCGACCCGCTTTCTAGTCTCCATCGACTT
>P_3305
ATGACATTGTGATCTGAGCCCATGTTTGTATTGAGATCTTC
>P_3306
AAATAGCTAGCGTAAAATTACTAACTAGCAAAATGTTCATA
>P_3307
ATTTAGAAATTTAAAATAATCTAAATAAAGAAAACTACAAG
>P_3308
ATTTTTTGAGTCACTTGAACCATTATGTTGAAATTGTCTGG
>P_3309
GGCAAGCCCATGTCGGAATTCACTATATTGTAAGTTCGCTC
>P_3310
TGAAGGAAGCACTCGAAGTTCCTTCTAGTCAAACTTTGCAT
>P_3311
AGTTTTTAATCTAAAAATTCCGGTTTTCAGGTGCTCGAGGT
>P_3312
CGATTGACGTTAGCATAACGCATGAAAGCTGAAGAATAATG
>P_3313
TTATTTGAACTAGTTACAAGCAGTGTAGGTGGAATAACTTA
>P_3314
CAAGTAGGCTCCGATGTATCCTTGATAGTTGAAAAGATGCT
>P_3315
GCCGCGAATATTAGAAAACTCGGCCGTCATTAAAAATGATG
>P_3316
GAGAAAATAATTCGAGATCTCATACTAACCGCTGAAGAAGA
>P_3317
CGACGGCGACCAACAATCCGCAGTTTTCCTTATCGAATCCG
>P_3318
ATAAAAAGGGCGGAGCTTAACTAGGTAGTGCACATTGATAA
>P_3319
TGATTTTAGGTGGCAAAAATCGATGTTTCTTTAAATTGCAC
>P_3320
CCAAAAGCGACTTTGAGATGCATGTTGGGTCGACGAATAGC
>P_3321
TCTGTATTTTTCTCTGACGCCTCACTCGGCAATTTTCCACA
>P_3322
AAAAAGCGTGTGAAAGTGCTCTTGGTGGGTGTTTGGTTGAG
>P_3323
CGATTCGCTCACTCTCCACACAATCCCGGCCAGAATTTCGA
>P_3324
TTTTGCTAGCTCTGATGGGTCCCGATTTGTCTTGGTGAGGT
>P_3325
CACCCCACCTATTCCAGTCGCAATCCCCTTAATTATGACGA
>P_3326
AAAAAGTGTAGTTTGTAGTGCGTGAGCCTCAACCAAGCTGC
>P_3327
AGGCAATGCGGTTTCTAGGCCATGCTTTTGCTTTCCGCGTG
>P_3328
TAAACGTGATACCCATTTTCCTTGTTAGGCTTAGGAATGGT
>P_3329
AATGCGCCTTCCTTTAACTTCGTAGAAGTGGAAAAACAAAT
>P_3330
CTTAATTTCCAGTCAAAATGCGGTGCTCAAAATGTGGGCTT
>P_3331
TAAATGAGAATTAATGCTGTCAATCATCTGTAATTGGAATC
>P_3332
TTTTTCCAACTAAAAATCCGCGAAAAAATCCAATTTTCCAT
>P_3333
AACCCGGTAGATGTCGGACGCAGGGTTTTGCTGTAATACAG
>P_3334
TAGCCTCTTACCAGTTGATCCTAACATTGAAATGCTTAACA
>P_3335
AAGTCAATTTTTTGGTCGTTCATTCTAGTCACACTAATACT
>P_3336
GGCTCTTCAGGCGAGAGGCGCCTGGGAGAGAAAACCGCTTA
>P_3337
AAATTTGGGCATAGCTTCCGCATCCCCGGTGACAAATGTTC
>P_3338
GGTGGTACTGCTCACTGCTGCTAACTGTAGATATCTGTGTC
>P_3339
GCCAGGAGCAGTGCTCAAAGCCTTCGCGGAGCACAGCGTGT
>P_3340
TACATTATCCAGGGGGAAATCCCTCTCATAAAAAATTCAAA
>P_3341
GGAGCTCTTGAATAAATATTCTAATATATATATATGTGTTT
>P_3342
ATAAAAATCATCAAAAAACGCTGTAAATGACAAGAAAATCA
>P_3343
TACATCAAATAGAACATTGGCTAACTATCTGATTTTTAATT
>P_3344
TTTTTTTTCTGTGTTTTTTTCGGAAAAATTGAGATCGAAAA
>P_3345
TCACAAATTTCATGAGTTCACTATTTAGTTAAAACGACAGA
>P_3346
CAAGAATAGTAAGAATAAAACTAACATGTTATGAAGAGTTC
>P_3347
AACAATCACAATGTGTTATTCTTGATAGTATAACTATTCTT
>P_3348
CAAACGGCACCAAAATAATTCATGAAAGGCAAAATTTCTAA
>P_3349
AGTTTGTTGCAGTTCAACGTCATGACAATGGCGAGTGGGCA
>P_3350
TTGGCAGTTTACGAAAACTGCATAATATTGCGATTTTTCAA
>P_3351
AACTTCTGAGACTACAAAGACTACATAGACTACAAACTATG
>P_3352
TTGCTCGTTCCAGTGGAACCCTTACTATTAGAGCGAACAAA
>P_3353
AAGACTGTCCCATGTAACCGCATGTTCACTGAAATTTGGCT
>P_3354
AATCCTCCAATTCTGTTGAACATGATAGCTCGGTGTCCAGC
>P_3355
CGAAAATTAGTTTTGCACGGCTTACTAATAGAGGATATACG
>P_3356
TCTGCAATTCTACCAAATGGCATATTATTGCACCATGTTTG
>P_3357
TTAAAAATTTTTAAAAAAAACTAACATGTGCCGCGGAGATC
>P_3358
TCAAGGTGGCGATGAACATTCTTAATAACGGAAGATTCGGA
>P_3359
ATAGGGCCTACTCTGATCGTCATGCTTTTGCAACATTTTGA
>P_3360
ATTTATTCTCCCACGGAAACCATGACAGCAAAAATAAATAG
>P_3361
TCTGAACATGTTATCAAATTCATAATAGTGCCAGTCTTAAC
>P_3362
ACTGATCATGTGATGTGTATCTAACATTTCGTTTCAGAACT
>P_3363
AGTATCATTTTGATTTTCTCCAATTCAGTGTTTTTGTGTTG
>P_3364
GAGAGACGAACATAGATTTTCAGTCTAAACAATTAATTGAA
>P_3365
AATCAATTGAATATTCCTGACATACCTGTTGTCAGCCAACA
>P_3366
TTTTTCTCGCGTTTCAAACGCGTTTTTTAGGCGTAGGCTCA
>P_3367
TCGCCTGGATCCTCACAGTACATACATCCTGAACGGGCGTC
>P_3368
CAAGCAAAACTAAAAAAGTTCATACTTTCAAAAACTTATTT
>P_3369
TTCTAGAATACTATAAATCCCATATTATTTCTAATAAATTT
>P_3370
AAAGACAACCAAAATATGAGCTACATAATTTAAGCAAGGGA
>P_3371
AATGCCCACAAGCCTGTGCTCAATCATGTGCCAACAGTTGC
>P_3372
CGGATGCGAATGGATGCACACACACCCGCCAAAAAGGGAAG
>P_3373
GTGAGGACGGATTTCCTCTTCTGTATATTTAATTTTAAATT
>P_3374
GTTCAAATATACTATTGACTCGGTCTCTCTAAAATGGTTCA
>P_3375
AAAAAGACGCGCCCTTCCATCATTCCAGTGCTGATGGGCAG
>P_3376
CGGGAAATACTTGTCTTTGCCTAACTATAAGATTTTAGCAA
>P_3377
AAAAACTTTATTCAAAGGAACTTACCAATGCATTGTAGTGA
>P_3378
AGACGGAAGGGATCGGTGCACTTTACAAAGGTCTAATACCG
>P_3379
TTTACGGAAAAATTGGCCAGCTTCATAGTTGCCGAAGTTGT
>P_3380
CCTAGAAGATTATCCTGTGCCTACCATCCTCTTTCACTTCA
>P_3381
AAAAAAACTGTCGAAAATTGCCTCAGAAACTCTAGACTCGA
>P_3382
AAATTAATGCATTATTTTTTCGATGTTGTGTTTTCTTTCAA
>P_3383
TGAAGAAGTTGTTTTTCAGACATTCTCGTCGAAGATGCAAT
>P_3384
TAGATAATGCTGAGAGTTTCCATACTCCACTTGCAAATAAT
>P_3385
TCGTCTTGCTCTCTCTCTCTCTCCATAGGAATAGTGTTCTG
>P_3386
AATTTTGCAGTCCGAAACTTCATGCTAGAGTCTCTGGAGCA
>P_3387
CTGTAAATATCCAAAAAATTCAGTAAACCCCAATTTATGCT
>P_3388
ACAATGGTCGTCGACTATCGCTATCTAGTCTACGTGATCTT
>P_3389
GGTGGTTTCTGCAGAAAACGCCGTGTATCTTTGGAATGGTC
>P_3390
AAACATTACGTTGGCAAAACCATGCCTGCCTACATACCTAA
>P_3391
TTTATAAATTAGGTTTGTGTCGGGGGTGTGCGGCAAATCTC
>P_3392
ACTAATTGAAATTGAAATTCCATAATAGGTGAGAGGGTAGT
>P_3393
GTTTTGTGTGGTCTCAAATACATGCATGACATGGCAATGAT
>P_3394
ATTGCACATTCGAATTGACGCTAGAGAGCTGTGCAAGCGAA
>P_3395
GCATTGGGAGGGGGCGGAGTCGATACACTTGATCTGACGAG
>P_3396
GGCTGCTATAGCTTAAGCTACATACTAGCGTAAAACTTAAA
>P_3397
GCCCAATCCAGTGCAAAATGCGAGGATCCCGAAGTGATAGT
>P_3398
CTAACAAAAATTTGTCGTGTCGAGACCGTGGTTTTAGAGGG
>P_3399
TCCTCTGGTGGTGGGCACAGCTTGACAGTTAATCGGTATGT
>P_3400
TCCAATTTTTGTTCTTGAAACCCCACCGATCAAAACGATCG
>P_3401
TAATTTCTGTCGAACTATGTCAGTAGAGCTGTTATTCGCTA
>P_3402
TAGGTTATCAAAATTGATTCCTATAGACTGAAATCCGCCAA
>P_3403
CATATTAGTAGCATTTTTCGCGTTACATTCGATTTTTTTGG
>P_3404
CACGTGGACAGTTTCTAGTGCTACCCTGTTACCGACTCTGC
>P_3405
TGCCCATTTTGCACGAGAAGCAGTTTACTGAATAATAGTGA
>P_3406
CCCCTTCTGCTTGTCCGCCACCTGGTTCGAAAAAGTCCGTC
>P_3407
ATTCTCGTGGAGATATATGGCATGTTAGCATTTGTGATAAC
>P_3408
CACGGAATACATTTTGTCTCCATAACAGAAGAAATAAGGAG
>P_3409
CACGGCGAGCATCTACGACACGGCAACCAACGAAATCGCCA
>P_3410
ACCTTGGAAGCCGTTTTTTGCAGTCTGTGAATAAAACTTTT
>P_3411
TTCCATAATTTTTGCCCCCCCCCCCCCCCTAGATAACTTTT
>P_3412
CGCAAACACCAAATTTCTCACGGCAAAATGCAGAATTGTCT
>P_3413
TTAATATCACTGTACGGAAGCGAAAATATTCAAAATTCCAA
>P_3414
AAAATGAGGTAAGTTCGAGGCCCCAAGGTTGAATTTAGGTT
>P_3415
AATTAGCTTCATATTTTAGCCATTATTCTTCTTTTTAGAAG
>P_3416
CAGCTTGTAGGTTATATCAACTCCATAGTTCCACTTCTGAT
>P_3417
AATCTTGCTGGCGCATTTCTCGATACTGTGAAAATATCGCG
>P_3418
AGTCGTCTTTGTAGCAGACGCCCTGACAACAATAACGTCAC
>P_3419
ATTGAGACAGCCTGACATCACGTGGTATCAGGTTGTATTTA
>P_3420
AAATTTTCAGGTACTGCACTCATGAACTCTAAAAAACACTG
>P_3421
TAAACTATTGATTTCCCCCCCCCTCCCCCCTGGTATTCCTT
>P_3422
ACCGACCAATCAGCGAGAAGCGGGGCGTGGCCAACGTCGTT
>P_3423
CCAAATTTCCGCGTAAATCGCACACTCGCGTATTACGGAAA
>P_3424
GGGAGTAATTGGAAAATCAGCATAATATCTCCAATTGACAG
>P_3425
TGAATTGCAAACATGCGGCGCAGTTTTTGTTGTCTTTTTCG
>P_3426
GTTTGAACCAAGCCATCATTCGATCTAGCGTATCAAAGTTT
>P_3427
AAAGAATCAATATTAATAATCAATTTATAGAGAAAATAATC
>P_3428
CCGTGCATATTTAGAAATCGCCTTACAATGTTTTTTATTGG
>P_3429
TTGTTTAAATGTTCCAAACGCAGTTTAAGAAAAAGTACTTT
>P_3430
TGTTTCGCGGAGAAAAAATTCAGTTTTGTGTGTATTTTCCA
>P_3431
CCTGCCTACTTGCCTGCCTACATACACGTGCCTACTTCATT
>P_3432
TCAATCATGGAAAAAGCCGACTAACATGGACAACTACTATT
>P_3433
AATTTCTCCAATTTTAATACCTATCATGGTGCACCTTCAAA
>P_3434
ACGTTAAAGACGCTTACATTCTCACTTGCAACGTTTCTTTG
>P_3435
AATTGTGGATTTTGATAAACCATACTAGTAATAGTCCATCA
>P_3436
CGAGGCGTTTTCAACGATTCCATCATACTGATCACCTTCCT
>P_3437
AACTTTAAAACACCTTTTATCTTTCTAGTCAATTTCACATT
>P_3438
AGTTTACCTTTAGATAATTTCTATCTCACTAATTTTTGTAA
>P_3439
AATCGGGTGAGAAAATCTTTCAAACTAGTTGTTTGTACTAT
>P_3440
TTGAAAGTGTCAAACCAACTCATGTTATTCATCTTGCTGCT
>P_3441
GTCCTTTGGCTGAATTTTTGCGGTTTATGGGCGGGAAGCGG
>P_3442
GAACTCCCGCAATAAATCTGCTTACTTGTATAAATAGTCCA
>P_3443
AGCTCTTGAAGGAGTGGCTTCTGATTCAAGAAGCGGTGGAT
>P_3444
GCCCCGTATAAAATTTGTATCATAGTAGTGAGGTTAGCCAA
>P_3445
GCTGCTCTCCGACTATGTGCCATACTATTCATAGCCAAGGG
>P_3446
TTACACTACAAAACGATAGTCATAACAAATATTTTGTCAGT
>P_3447
AGCACTGATTACAACTCCATCTTGATAATGTACAAGGCGGC
>P_3448
CACGATTAGAAATTAATTTTCATACCTTCTAACCACCATTT
>P_3449
TCTATGATCTTTGATGACTACTAAACAGACTTTGTTTTGAT
>P_3450
CTCGCCCTCGCCTCTTTTTCCGTTCTTGTGAGCTCTTTCAT
>P_3451
GTTTATCGCCTCCATTTTTGCAATATCGTATTGTTCTCTAC
>P_3452
CAAAAATGTAACTTTGAACGCAGTAAAGTGGTTTTTTTAGT
>P_3453
AGGATCGGCTTGCTTCTAGGCTTACTGGGCCTTTTAGCCGG
>P_3454
GATTCGGACGGTGAACTCGACATTCTAGTACCAATCTGCCG
>P_3455
TCAAAATTTTAAACGAAAATCCTACTTGTAAGCAGTTCCTG
>P_3456
TTTAACGTTTTTGTTTGTGCCACGATAGTCGTTGTGTGGTT
>P_3457
ACCATGGCTCATTCGCTGCGCAGAACTCAAACTGGATATTG
>P_3458
TCGACACGACAATTTTTGTTCAATATAGATTGTGTGCGCCT
>P_3459
CTCAACAGCATGCACAAGTACATTCCAGTGCTGACAATCTA
>P_3460
GACTCTTCAGTAATATCATGCACAATAGTTGCTCCTGCAGC
>P_3461
CGAGAAGTCGTTTGAAAATTCCCTCTCGTTTAAGACGGCGG
>P_3462
GGAAAAATTGGCTGAAAATTCGAAAATTCCAAAAAGCCAGC
>P_3463
AGGCATTTCGGCTTCAAATCCTTACTATCACCACTCGGATG
>P_3464
TTTGAGAAAGACTTTCAAAACGTTCCCAGAAAATATTTAGA
>P_3465
GTGTTCAACATCTTAATGATCATATATGTGGTTGTCAAACT
>P_3466
TGGTCGGACTGGTTTTCCGCCATGCGAGCTGCAATTTCTTT
>P_3467
GTCGTTTTAGCTAGAAAATGCGCGAACTTTTGCAGCTTTTT
>P_3468
TATTGCCGTAATAATTTTTTCTTAAATATGAAAGATACGCA
>P_3469
ATGACATTAGCCTGAATTTGCGGTGACCCAAGCGTTTCAAG
>P_3470
AGACGAGAACGCAGTTTTGGCATAAATTTAAAAATTTAAAT
>P_3471
TTGGATTGCTCAATATTTGGCGAGCTCGGCAAAACTCGTTT
>P_3472
GTCTGTGTGTTTCTGCACCTCTTTCTAGTTATCTTTCCGCA
>P_3473
AATTTTGAACCGGAAAAATTCGGAAAAATTGACAGAACAAC
>P_3474
AAAAATGGATAAGAAAAATGCCTAATAGGTTTACTTAATTT
>P_3475
GTGAAAATAAATATTTATCTCTAAATATATAACTGACTGAA
>P_3476
CCACCTGAGTTGAAGACAATCTCACCCATGTAAAAAACAAA
>P_3477
ATTGTCATTGAGAGCATAGCCATATCCGTGATAAACTTTTA
>P_3478
ATCTTGGCTGGAACGAAGCCCATACTTTTTTGAAATCCGAA
>P_3479
CGGGTCCGGATTAAGGATGTCGGTTTTTACGATTTCTCTAA
>P_3480
TCCGCAGACTAGTTGGAGGACTAGGCCGGCGTTCAGGCCTG
>P_3481
CCATCATCGCCACCCACAGCCATACTACGGTGGAGCCCCAT
>P_3482
CGTTTTTTAAACCTATTTTTCGATTTAGTGTTTTTTGTTCA
>P_3483
AAAAGATTAATAAAAATTTCCGATTTTGGGGGTTTTTTGAA
>P_3484
TATTGCGGGTCGCGTGACGTCGTCAGCGCAATTTTTACGAT
>P_3485
GCTAAAATCAAGAGAAAAGACCGTGCCATGAATCTACTCCG
>P_3486
CGAAAGTAATAAAAAAAAGGCGTTACAATTTTTTTTCTCAA
>P_3487
TCTTCGTTTTTCCCCAATGGCTAACTAGTTATATATGTTAT
>P_3488
TAAACCGTCGTAACTTGGCTCAAACTCGATGTTTTTTGCAT
>P_3489
CGCAAAGAGCCTTTGGCTAGCCTACCTCATATTTTCAGAGA
>P_3490
TGTGTGTGTATTTGGAAATTCGATACAGTGTTTTTGCAACG
>P_3491
ACACCCCTCGTACAAGGTCTCATGCTAGTCCCGATGCCTTG
>P_3492
TAATTTGCAGTACAAGAACGCGAGCTAGTCGTCTTCTGAAA
>P_3493
AATAAATACCTATAAATTTACGAAAAATTTGGAGTTTTTTG
>P_3494
TTCGTGGCGAGACCCAAATTCATACTAAATTCCCAATTCAA
>P_3495
GACACCCTGATTCCGAATATCATAATAGTTTCTCACGAGGG
>P_3496
CACAGAGTATTAAAAATTTCCGGCAACTTTCGAAAAAAGTT
>P_3497
TTGAATATGATTAATTAATCCTACCTTCTTGATCCGATCGA
>P_3498
ATTCACAAAAAAAGCCAACTCATTCCAGATGCTTAAACGAC
>P_3499
ACTGTAAGACTATTAGAGAACATAATTCTAATTTTTGGTTG
>P_3500
GGCTACTAATTCACAAACTACATAATATTTGTGATCATTCG
>P_3501
TAACACCGAAAAAAAAAACACTTACTAGTAAAAAACTACAC
>P_3502
TCTCCCTTGGAAATGATTTCCATACCACTGTCCTGGACTCA
>P_3503
CCGTCTGGAATGCTATTTTTCATAATACTCCCCATTTCCTT
>P_3504
ATTCCTTATCACTTTACAACCATGATATTTGGAATTAAAAT
>P_3505
TTGTGGAGCACTGAAAAAAACAATTTAATAAAAATAAAGGA
>P_3506
GTAGATGCTCTGTGCAGACTCTTGCTCGATTTTGAATTGAA
>P_3507
GTTATTCTCGAAAAAAAACTCATTGTTGAAAATGTAGCACT
>P_3508
ACATTTTCATTTTTTCAACGCCCTGTTCTTGAATTTTTCAA
>P_3509
CGCTAGAGCAATCCAAGCTACTTACTACAATAAAATTTTTG
>P_3510
CAGTCATTCCAGGTAACCCACATTATACATTATTGGTTCAT
>P_3511
TTACCTCCAACACATGTATTCATACATTTCGACTGATGATG
>P_3512
GAGGCGAACAGCAGAAATTGCAGTGATTCTATCGATGGTCA
>P_3513
GCATAGGGCAGAGTAAAATTCTATCCAGGAAAATATTTCTG
>P_3514
TGGCTTCGTACTTGTTCACCCATAATGATGATTCTGGATGA
>P_3515
ACTCCATGGACACTTCCATCCAATCTAGCTCTAGTTGTTCA
>P_3516
GCTAAAGACCAAAAAATGATCTGTCCAGTTGATGAAAGTGG
>P_3517
CCGTCTGCGTTCTTCTTACACATACATTGTCCAGTCTTAAG
>P_3518
CGTTGCATTCCAGTTCAGAGCATTCATCTGCTACTACTAAT
>P_3519
TGATAAGAAAATGTAAGTTTCTAACATTTGAATTTGTTATT
>P_3520
AGCACCATTCTCCAAATGTCCATGGCAGTGTCCTTGAGTGG
>P_3521
CACTGGCTGTGTTTTTTTCACTAACTCGTAGATTTGCTGAT
>P_3522
ATTCAAATGATGATATGAATCTACATAGTTGGTACCTGTCA
>P_3523
ATTTAATGCATTTGTACTTTCTTATTAGTCATCAAAACACG
>P_3524
ACATTTCTATCAGATTTTTCCTAATTATCTCAGAAAACAGC
>P_3525
TTTACAGTAATTTGAAATCCCTCACTAGTTTCTTTTTGTTC
>P_3526
GGGTTCACTGTGTGATGAAACTTGATAGACGTCAAATCATA
>P_3527
TTTAGGAGAAATCTAAATTTCATACTACATTAAAATAGAAA
>P_3528
TCGCCTTTCTACAGCTCTCCCACACCTATGAATTTGTAGAA
>P_3529
ATAAAACGTACCTAAAAATTCAGTTTCGTAGCAGAAAACAC
>P_3530
GGTGCATTTTGACCGATTTCCATTTTATTGACCGTGAATGG
>P_3531
AGGCCTGCGAGTTAAAAATGCCGTTTTTGAAAATCTGAATG
>P_3532
CTATGAAATGATGATGATGGCGAGGAGATGAAAATTCGGCC
>P_3533
GCGGCAGGATGAAATAATTCCGGTGTATCGTCGAGATTGTC
>P_3534
CAAATCAAAGCGACGCAAACCAAGGCCTTTGATTTTTTGCT
>P_3535
ATATATTCTCAAAAAAAATACGGTTTCACTGAAACAAGATA
>P_3536
CCGGTAGGTGTCGGGCGCTTCATTTTAGTTTATAATGGCGC
>P_3537
CGCCATGCAAACTCGTTATTCTAACTAGGCCCGTGCAATGT
>P_3538
GAGCTCAACATGCCTCCCGACTATCATTAGAAAATTTAAAT
>P_3539
ACAATGAGCCTCCATTTTCACTGCCTTGTAAAAAATCTTCG
>P_3540
TACATATTAAGCTGGGAGCGCGACAATCTGAAATTTTTGGC
>P_3541
GATTTTTTATGGGGAAATGGCGGAAAATCGCTTAAAACTCG
>P_3542
GTCTCCAAACGGAATGAACGCGGCCATCAACACTTTTTCAG
>P_3543
AAGAAAATACAACCGTGCGGCAGTGTTGCGAAAACTCGCGC
>P_3544
AAACCAGCTCAAAACTTTACCTAAATAGTGAAACCGCAAAA
>P_3545
GTTTTAACTTAAACTAAACTCTTATATTAAGAGGTACACCT
>P_3546
ATGTTTTTTAAAGACTTAGGCTTTATATTAAAGCTGGCTTC
>P_3547
AGAATTTTCCGTCGACGGATCGGTTTAGTAGTGGGGGAAGC
>P_3548
CAATTGGAGGATAATTAACGCGATGCCGACCCAGAACATAT
>P_3549
TACAATTCCAAAAAAAAAACCATACACATTCTTTTTCATTT
>P_3550
TTGGGAAACATGAGAAAAAACCTGTTCGAAAATTAGTTTTG
>P_3551
GCGAAGAGCGCGGCTCTGACCGAGAATGTGGTGTCGTTTGA
>P_3552
TTTCGTTTTCAAAAAAAATTCAGGAAAATTTTTTTTCGGTA
>P_3553
AAAAAAAAACAAAAAAATTACAGTAACCTTCTTGCAGTTCT
>P_3554
GTTCCCATGTGACTCAAAAGCATGGGAGTCCAAAATCAACC
>P_3555
CATGCGCCCAGGCTCCTCAACTCACCCGTCGTTGGGCAAAG
>P_3556
GTACCTCGAGACATTACAAGCTCACCCGGACTATAATTTTG
>P_3557
AAATTTTTTTCTCCGACTGGCGTACCCCTGATTGTTTCGGT
>P_3558
AGTACGCAAGACTTGATGCACCTGAAAGAGAATACGAGAAA
>P_3559
ATTTCAAAGATTTTCAAAAACATACATATGCTCAAAACCAA
>P_3560
AGGGTAATCGTAAGCAAGCGCGCTCTATTGAGAGTGACCTT
>P_3561
CTTTTGATTGAAACTGTTAGCTATTTAAAGGAAAAATAGCA
>P_3562
TGTTACTATAGTATCAATTCCAATTCATTGTCTTGGCCTTT
>P_3563
GAGCACGGCGATGGAATTTGCGGTTTTGGACGGTACGGGCT
>P_3564
AGATAATCGTGAGTTACAAACTAAGTAGTGAAATTTGAAAA
>P_3565
ATCATTCCAGTAGTAAATAACAGTCTTCTCTTTTCCAACTG
>P_3566
ACATGCATATCTACCACCTACTACCTACGTACTTGCCTACT
>P_3567
CAGAACTACCAATTCCCCAACATACCAGCACCAGTAACCAG
>P_3568
ACGCTGTTAAAATTTCACTTCATACTATTCCAAACTCTAGC
>P_3569
TTACATCGTCTGGAGTAATTCTAACATGCAGGTCGAGTCCC
>P_3570
TATAGTCTAAAATGATCAAACATCATAATAAAACTTGGAAA
>P_3571
GGGAACTGACAACGGAACTCCATACTGGCTTGTTGCCAACT
>P_3572
ATCGCACGTCAATCCAACCGCATTCTAATTGAAACCTTACC
>P_3573
CCGACCGTACCTATGAAATGCCCACTCTCGAAGTGTTTAGG
>P_3574
AGACAAACTTTATTTGCTACCGTACCCGCGAGTACGGTAAA
>P_3575
AATTTTATAGGCATGAGTATCAGTCTCGATAATTATAGCCC
>P_3576
TGGAGACTAAAAAATACGAGCTTGCCAGTGAATTCTACACC
>P_3577
TTGTTTTGGAAATAATGAAACTAACTAAACTAAAACCTACT
>P_3578
CAATAGTTTCCGGAGTATTCCATATTAGTTCATCTTGATCA
>P_3579
TCAATTGCGCTTTCCTAACCCTACAAGTGGGCGGAGTCATC
>P_3580
TCGTGCACTTAAATTTGTATCATTATAGATGCTTCCAATCA
>P_3581
CGTGATTCAATTAATCTCACCTTATTATGAATTTTATGGAA
>P_3582
ATAATCCAGACGGATGAACTCACACATGTTCATTGTGATGA
>P_3583
CTAGCGATGACTTGAGTCATCTAACATTATAAAATTATCTG
>P_3584
CAAGTTGGCAAAATTAAACTCTTACTAATTTCAGGTGCTGG
>P_3585
CATGCCTAATTGATGCATTTCATATTAGTGGGCAATTTCCA
>P_3586
GTTTTGCCTGTGGAGTTATCCTTGGTAGTTTATCGATGAAG
>P_3587
GAGATTCGATTCCACATCAGCTAACTGGCTGAAAAGATCGT
>P_3588
ATTAAAGTTAGTTTCGAATTCTTACTTTATATTCTTGACCA
>P_3589
CGCATAAATTTTGAGCGATTCATACATCTCAATTCTGTTGA
>P_3590
ACTCTCAATGATCAGTAGATCATATATGCTATGGGAGTTAC
>P_3591
CAGAATACGATCATGTCATGCACTGTAGTAAGTCATTCAAT
>P_3592
GATTACGAGGATCTACGCATCATAATATTGGTAGAACACTT
>P_3593
GGGTGCACGGTGGGTACAGACTTACTAACAATTATCGTCAA
>P_3594
TGAAAATGTTCTTGGAAATCCAAACTAGTATTACATCAAGT
>P_3595
CACAGTTCTTCTACCAGCTCCATTGTACTGAATACATGAAA
>P_3596
CCCGGAATCCTTCCTCCATTCTCACATGTAAAATAAATACG
>P_3597
GGGAATGCCACAAGAATTGGCGATATAGCTAAATGCAGTAA
>P_3598
AGATACAGAGGGAAAAAGAGCATGTTATTGAAAAAGTGGAC
>P_3599
TTAGCTAGACAACTCACCAGCATACATCATATAAAGTGTGT
>P_3600
ATATGTTATCAAAAATCCTCCATACATCTCCCAAATTTGAT
>P_3601
TCGTCCATTTCCAGACAAGCCATACTACTGGATGAATGATT
>P_3602
TCGGCGTGACGGGGCCGCCTCTAACTCTCCTCACGCCCTCC
>P_3603
ACACTATCGTGATATCCTGCCTTACCCGTAAAAGTGATTCA
>P_3604
CCTTGAAACGTATAATTTTGCGGTTTAGTAATAAAAAAGTG
>P_3605
CTCAAATCCATGGCTTCATCCATACCAGATATTGAATCAGC
>P_3606
GAATTCCAATGATAAATTTGCTGTAAATCTCAATGTCTCCA
>P_3607
GAGGCTTACAGTTGTAAAACCATACATCTATAAGAATGACA
>P_3608
ACCGGACCAGGAGTCCTCTCCATGGTAAGCAAATCGTCAGC
>P_3609
ATTTTTTCGATTATTACAGCCAGGGTAGGCTTTTCAGCTGG
>P_3610
GCAAAAATGTTTAATTTCATCTTTCTAGTGTAAAGTTTATA
>P_3611
TTTGCAATAAAACAGATTAACAAACTAGTGCTTGTGACGAA
>P_3612
AGTGATCCGTCGAAGAATTCCGAGAAGGTGCCTGAGGAACA
>P_3613
GTTTCAAAAATGTTTGGAAGCAGGGATGTTGGAGAAAATGG
>P_3614
ACAACGAATCAATGGTTGGTCAGTTGAATGAAATTTCCAAG
>P_3615
AAGTTAATCAAGACGATATACAATTCATTGATTTTCTACAG
>P_3616
AAAACTGCCAAAATCTGCGGCAGGGTGGCAAAATGCGAGTT
>P_3617
CGAGTATCTTGGTGTGTGCGCAAGGTAGTGCAAAAAGGGGG
>P_3618
ATAGTACACTTTTGCAAGTTCTATCTACTTTTCAAACAGCA
>P_3619
TGATTGGAGGTATCTAGCTGCAGTTCATCGTAATACCTATC
>P_3620
ACTGGGAACTCCCTCTAGCTCTTGCTAGAAGGAGCTTCCGC
>P_3621
GGACTCTTGTCTCTTTCCTGCAATTTAGTGTGAAATCAAAG
>P_3622
ATTGGTAAATCCAAAATTGCCATGGTATTTGTTTTTGATCT
>P_3623
ACAGGGACCACTTCTGACATCTCACTGGTTTCTAGCCGAAC
>P_3624
ATTCTCGTATATAGAAAAAGCATACTGGAAGATTGTGTAAA
>P_3625
GACCCAAACTCCATTTTTCGCTATTTTTTTCAATTCTAGTG
>P_3626
TTTCCGACGGACTGGAACTGCTTACATGTAATTAATTCTTC
>P_3627
TCACTGAACCCGAAAAAAGTCGGGGTCCGTAAAAATAATGT
>P_3628
CAAGCCGAGCTCTTCGCACTCTTGGTAGTGTTCGCGGATGA
>P_3629
CAAAAAAGGGCCTGAAACCGCCTGAAACTTAACCACTCCCG
>P_3630
CGGCGATTAACGTTTTCATTCATAACCGCGATGATTATGTG
>P_3631
ATTTTTTCCAGGTTCTGATGCCCCAATCGTCCGAAATCCCG
>P_3632
TGAATAATCCAAAAATGCGCCAGCAACGTGTTGCTAACGCA
>P_3633
AGCTTATTCCAAGTTCTGCACGGTCATCTAAAAAATAACAA
>P_3634
GTAACTCATTTTCAAAATTGCGGAAAAATGGGTTCAGGGCT
>P_3635
TTCGTGAAAATTTCGAACCGCGCTGATTTTTACGAATGTGT
>P_3636
ATTTTTCCCGATTAAATCCGCATGCTGGTTCACGACCACAT
>P_3637
AGGACTAGACTTTTAAATTTCTATGTATTTGAACGGAACGA
>P_3638
AAAATTCTTCCCGCAAAAAGCAGTCTTCTTCTCACAACAAA
>P_3639
ACTATTGTACTCGACAAACGCGATCTTCTTCGGATTCTTCT
>P_3640
GCTTTTCCCGGCAAAAATCGCCGAAAATTCGGAATTTTTCA
>P_3641
GTGTACTACCGTTTCTGTAGCTACGATATTCATTTCAAAAA
>P_3642
AAAACTTAAAAAGTTTTAATCCCGACCGATAAAAACACCAG
>P_3643
AGGTTTAAGACAGGGATGGGCGGCATATGTTGTTCGGCAAA
>P_3644
CATTAAACGTACCATTAATACTTCCTAGCGAAGTCTCTTCA
>P_3645
AAAAAAGTGAACTGTACGTGCGGTGTATAAAAACCAATGAA
>P_3646
GAAACGATAGAAGAAGATCACATGGGAGCACTAATGTCCAG
>P_3647
CAAAACACTACAGAAAAAAGCAGTTTCAACATTTACAGAAG
>P_3648
GTTTCTCGGAACATTTCGGGCATACATCTTTTCGAAAGCGG
>P_3649
AAACGTCTGCTGGTGTTGCGCCGTCTCTAACTGGGATACAT
>P_3650
TGCAACTCGGTCCAATTGGGCACAATAGTAATCAGCAGTGA
>P_3651
GAATTGAAGTAAAATTTTTGCCGTAAATCGAAACTGAGGAC
>P_3652
ATTTGTTAAGCTCAAAAGTTCTTGGTCGCACCATTCTTCGA
>P_3653
GAGATTTTTTTTAAAGGAAACATGCCTGTAAATTTTGTAAC
>P_3654
ACTGCCGAATGCAAACTATGCACACTAGGCTTTTCCTAAAA
>P_3655
AAGAGAACGTGTGAGAACAGCGGGGTTTTGTTTACGTGCTC
>P_3656
TACTTCATGTTCTGCTTTTACATTATAGCTCATTTTAACAC
>P_3657
CTGTTTCTCCATGTTTCATTCATACTACTACCTATTCTCCG
>P_3658
TTCTCAAATTTTCAAACTTTCTTGATACCGTTCCAATCATT
>P_3659
CTGTGGCTTGTGTTAATTTGCGGTCCAATGTTTTTTTAAAA
>P_3660
TTCATTTCTGAAATGAATAGCTTAATAGCTATAATATGTAT
>P_3661
CGACAATCTGAAAAAAAACGCCTACTCGGAATTTAGCGACA
>P_3662
TGCACAATTTTAGTCCAACTCTTACCAAACTCCTGGATAAA
>P_3663
TTACTACGACTCATGCAAGGCTATTATTTGCATTTTGTCTT
>P_3664
TTGTTATTATGGGCTCGGTTCAAACATCTGATTGTTAGTGA
>P_3665
ACTGTAAATAAATCGAAAAACCTTACAGAAGAAAGCTCGAG
>P_3666
AAAACCACAGGTGGACTTGTCATAATAGCGGTATTGCTTGA
>P_3667
AAAGGGATTAGAAAGCTTTACATTCCATATGAAAATTTTAT
>P_3668
CTGATTATATTTTTAGATGTCTATCATCTAGTTTGTAGTGA
>P_3669
TGCTCTTTGCTCTGCCTTGACATACTATCTGTCATCAGTTC
>P_3670
TTTTGTAGGACACCGTAGACCATAGTAGTAAAAAACAGTTA
>P_3671
TTCACACTTTCAGGTTTTGACATAATAGTTATCTAAGCCTA
>P_3672
GGAGACAAGTATCCACAACGCGAAAATGTTGACGAGCCACT
>P_3673
AATTTGATTTTTTTTTTTTTCGGTTTATTCGCATCTGGTGA
>P_3674
TGAATGTGTTTAATAATCTTCATACTAATCCTGCTCACCTG
>P_3675
TCACGTTTCTAAACTGAACACTTACCAGGGATCTGGAATCC
>P_3676
AATCGTTCTGACTGAGAACTCTTACTATCAATATTTCCATA
>P_3677
CTTCTTCATCTTCAAAGTTTCGGTCTAAAGATAAAGAAGAT
>P_3678
GTGCCAGAACAGCTCCGTTTCATAATAGATGAGAATCAAGA
>P_3679
TATTTTTGAAAACTCACTGTCATAACAGAGAAGGAGTTGCA
>P_3680
CAATGCGGATGCCAGTTCACCATTGTACTGAAACAGATTCG
>P_3681
CAATTTTACTAGAAGTTGGCCATACATTTGCTTTTGGCTTT
>P_3682
AATTCACCCACATGTTCGTGCTAACTATTTGGCATCTCCAC
>P_3683
CGTTCCTCACGTCGTCGTATCATACCTCTTCTATCTTCCTC
>P_3684
GGTCAAGCAATCCAACTTATCTAACACGTGATTTGATTGAA
>P_3685
TGAGAGAATTGAAAAACAGGCATACTGGTTAATGGCGACTG
>P_3686
CGGGCTGTCTGGGTAAGAGCCACACCCGGTGGCCCTTCCCG
>P_3687
AACAGACGGAAATACCACTGCATACTCCTTAAAATCTGCAA
>P_3688
AAAGGGATAGTTCTGAATTTCGAGGTATCGTTTTCGTTTCT
>P_3689
CATAGCAAGTCTTGAAATAACATCATACGTGAATTCTTGGA
>P_3690
CAATTCCAGGATGTCTAGGTCGGCCATGTTCTTTTTCTGAA
>P_3691
GATCATATTATTGTTAAGTACTACATAGTATGCAAACTGCT
>P_3692
ATCTGCTCCCATCCGTTCATCTTGACAATTCGAATGTATTT
>P_3693
CCCCACCCTTTTATTGTATTCATACATATTGCCTTATCGAA
>P_3694
TCGTCGGTGCTCTTGTTCGGCATGTCCAAGCATGAGTGTGC
>P_3695
ATCAAACTCTCGACTTGAAGCACGCTCGTGCTGTTCGCCAA
>P_3696
CCAATCGTACACACGCATCTCTAACTAGGGAGTGTTTTAAC
>P_3697
TATAACTACACTTTTACCTCCATTCTCGTCTTTCTCCCCGT
>P_3698
TTTTACACCGATATTTTTGGCATGCTAATCAAAAAAGTTAA
>P_3699
TCTAGATTGGCTTAGCAGGTCATTATAGAGTATCTAGAGAC
>P_3700
TTGATTTTCATGGAAAAATGCGTTTTTGGCCCAAAACCTCC
>P_3701
TTTTGGGCACATTTTTTAGTCTTTCTAGTTATTTCGAACAT
>P_3702
CCGAAATTTGGGTCTCGGCGCGATTTTTCGAAAAATAAATG
>P_3703
CGCGTGATGCCACTTTACTTCTTGGTAGCAGTGATTTTTCT
>P_3704
AAAAATCTGTTGTTTTAAGCCATTCTATGGGCGTGGTCTGC
>P_3705
GCTCAAAATTTTGGATTTTCCCCTATTTTTAGAAGAAAATT
>P_3706
TTAAAAACGATTTTTTCGGGCTTAAATTCTCAATTTCAGAA
>P_3707
CAGTACCAACCATCGGTAATCTCTATAGGTCTAAAAGCGTG
>P_3708
CCAACATCCTCGTTTTTACACTTGTCCAGGTAATTTTCTCT
>P_3709
TTGAAAAGTAGAATTTACCGCACTGTCGTAAAGTTTGGTGT
>P_3710
GCCAGAATTTATTGCATTTCCTAGGGAGCATCTTAGGCTTC
>P_3711
ACTTCTACGAGTTTAAGGTACACGATAGCAACATGGTCTCG
>P_3712
TAAAGGCGCACACTTTTTCGCAGCCTCCCTAATTACCTATG
>P_3713
TTGCGAAAAATTCAAAATTGCTAACATTGGGGCGAAACGGA
>P_3714
AGGATGAAGGATCAGGACATCATACTCTCACAATTAAACAA
>P_3715
CAATAGAGAATTTGAAATTTCTAGGTATGGAAAAATACAGT
>P_3716
TTTTTTTTTTTGGAGAAATTCAGGGCTGTTCTTTTTTTTTA
>P_3717
CATCGGTATATTCTGGGCATCATACCACCTTAATTCCACCA
>P_3718
AACATTCCCTCATCTAAATACATACTACTCTTCCCCCTTGA
>P_3719
TATTTTGAGGATTTCAAAGCCGATCCCCATTAACGCCACTA
>P_3720
CATTTCGAGAAGGAAGCCTTCAGTATAGATTATTCCGATGG
>P_3721
TTTTTCAATATGTCGATTTACTTGGCCGCATTGTTAAACGT
>P_3722
AATTTCTAAACTATTTTCAACACGACAGTGCAAAAATTTTG
>P_3723
AAACAAAACTATTTTGAAAACTTATTAGGTACTAATCAGTT
>P_3724
CCCTCGTTTTTGATGAAAGGCGAGGAGGCAATTATACCACC
>P_3725
TCAGATGTGAGTCCGGTTGCCTTGATATTTAATGTAAGAGT
>P_3726
TCCTGGGAACATGATTTTTCCAGTGTAAACTTCATAGAGAG
>P_3727
TGAAATTAGCAGTTACACCACTTACTATTAGATACGCATTG
>P_3728
AAATTTCATGAAAGCCAAAGCTGTCTAGAAGTTTTCCATGG
>P_3729
ATGTGGAAAAGTATGATTTTCTTACTATTTGTTTTATAAGA
>P_3730
CTCTCCTTTTGATGGTTTGTCTATTATGTGGATTCAAACGC
>P_3731
CTTTTTCTATTCTACTCATCCAAGGTAGTAAAAATACTGAA
>P_3732
TGTGACTACCCAAAAACACCCATGTACGTGATTTTAACAAA
>P_3733
TGTTATCTCTCAAGAGAGAGCTAACAGGTGCATTTATAATA
>P_3734
CGCGCTCTGAAAGGCAAAAGCGAGAGAGGAGAGGCAGCAGA
>P_3735
ACGAAGACGCTCAGCCAATTCTTACTATTCAAGCTCATAAA
>P_3736
TGAATCTTCGTATCATATGACTTACTATTAAACAACCAAAA
>P_3737
ATCATACGTTGTCAACTTTCCTTGATAGACATTTCCATCTT
>P_3738
AAGTTAGCATCAGGTGGATACATAATATTCTGCCTGAAATA
>P_3739
ACATTATGCAAAACTCGATTCATACTCCTTTCCACTTCATC
>P_3740
TACAAATGATGCAATTGCACCATGGTATCGCGGAACAAGCT
>P_3741
GACAACATGTGAGATCATCTCTATTTATTTCCTTGCACCGC
>P_3742
AGGAAATAAATAGAGATGATCTCACATGTTGTCTCGTGAAC
>P_3743
GTTTTTGCAAACAAGACACGCATGTTCGTCTCAAGAGCCAC
>P_3744
AACTTGCTATCGGCAAATCGCTTCATAGCACATTCACAGAC
>P_3745
AAAAAAAATTTTTAACATGTCTTTATATTAAATTTTTCTGG
>P_3746
CTTCGTATCAAATATGTATACTTGCTCGAGTTAAGACCAGG
>P_3747
TGTTTTTGGAGCGCAAAATTCTATTTAGTGACGAAAGCCAC
>P_3748
GCGTTGTTTATCATTTCCTCCTTTCCCGGCGAATTTCTCCT
>P_3749
AAAGAAGGCAGCGGCTCATCCTTGATCGTTGTTCCACAAGG
>P_3750
TTTTCCGGCGACTTGATTTCCATATATGCTTCGAGAGATTT
>P_3751
AGCGCACCTTCCCTAATTTTCTAGGTAGCTTTATCACCTTT
>P_3752
AACACCGCTACGTCAGAATGCACGGTTGGGAGATTTTCGAA
>P_3753
CCAGCCTCATCCAGCCGCCTCTCACTATCTCCGCTCACCCA
>P_3754
TATAAAATCCTTTAAAAAATCGATGCCGAGAAAGTTCCGAA
>P_3755
AAGCTAATATTTTTGAAACACTTGCTCTTAAATTTCTACAT
>P_3756
CATGAAAAGTATGAAAAACGCGATTTTCACAGAATAACTCA
>P_3757
AACTTTACCGGGAAAAATCGCTAGAAAACATATAAAATTGC
>P_3758
AAACCGGCTCTTTGTTTGAACTTACTCATTGAAAAATGCCG
>P_3759
AATCTCGAATCGCAAAATCTCTAACTAGGCATCAAAGGCAG
>P_3760
TCACAACAAATTCGAAGGTCCAGGGCCGGCGAAATGTGAAA
>P_3761
AGAGTAGACTGAAATAAGTACATAATCGTTGAAAAACATGT
>P_3762
TTAGACAGAAAAGAAATTTTCAGTTTTCACGAAATTTACTG
>P_3763
AGATTTTTAACAATTTTTTTCATGCTACAAACTACACTTGG
>P_3764
GAATTATCTCAAAAATTTTGCGGTTTTAACAAAAACTTTAG
>P_3765
CTTTTGCAATGTGCGGCGCGCGGTTTCGCAATACCTCCGCA
>P_3766
AAGGACAATCGAGGCCGGCCCCTACTAGATGTTCTCATTGA
>P_3767
GGCAAAGTGTTTTTTTTTCTCACGATTTAACAAGATTGGTC
>P_3768
CTGCAATACTCTATTTTTTTCTGCATAGGTGTAATTTAGAG
>P_3769
CATATATCATATTTTCTTACCTAAACAGTGATTTTAGCATA
>P_3770
CGGATGTACTCGTTTAGTTGCATTCCCGAGAATCCACCAAG
>P_3771
TAAACCAAAATTTCTTTGTGCAATTTATTGTAAAAATTCAC
>P_3772
GGATGAAACTGGTCTCAACGCGATCGAGCTGGCTTGTAAGA
>P_3773
CTCCGGATGATTGACACACTCACTCCAGTGCCGCTGGCCGT
>P_3774
ACCATTTCTTGGTAAAAATTCAGTCTCACGGAAAAAAATAT
>P_3775
AATAATAAAGTCGACGTCATCTTTGTAGTAAAAATATCGCG
>P_3776
CTGAGAAACAATGGTTCAAACATATTACTGATGTTTTCTTT
>P_3777
GTTATCTTCTCAATTATTTTCTTACTGTCACTTTCGTCTTT
>P_3778
TTTTGAAAAAAGGCAATATACTCACTCAATGATTGGTCGCT
>P_3779
ACCAATTTTGGCAAAAAATGCGAGAAATTTGTGATTTTTAG
>P_3780
CAATTGGCTTGCCTGCGTCGCCGTTTTCATAAATTGTATAC
>P_3781
AGTTGCGCTCTTGTGGTACGCTTGCTAGCAAACGATCGGAA
>P_3782
GGCGAAAACTGAAAAAAATTCGTTGGTCTGCTAGACTACAA
>P_3783
CTTTGGGAATCACTGAAAATCATGAATCAGTGATAGTGACG
>P_3784
CAATGTCCCTGTTACTAACACTAACCAAGGAATAGCTCAGC
>P_3785
TCCATCGATCCGTAGAAATCCTAACCCGTCAATTGATCGAC
>P_3786
CAGAAATTCCAAATAAAATGCAAGAAAGCAACAATTCAGCA
>P_3787
TTTCAATCACCAATGTTCCACTTACCAATGCTAGCCATCGG
>P_3788
AGGAAAGTTGCCCGAAATCGCCGAAAAATTGCAAATTGGTA
>P_3789
TCAATTTTTACGTAAAAAGTCAGTAATCAACTCACATTGGC
>P_3790
ACAGTTTCCTGAAAAACGTGCAATTATGTGTTTTCGGAAGT
>P_3791
TTTTTTGATATTTTTTTTTGCTTACCCCACGTAAAAAAATA
>P_3792
TATTTCGTTCCAGTATCATCCATGTATGTAACTCCATACGG
>P_3793
CGATTCGGGGTCTAGAAATTCGATTTTAGCCCCGCTAGAGG
>P_3794
AATTTTTTTCGCAAAAAAACCGTTACTTTTCAGCGATAGCC
>P_3795
GTATATCGTTCCAAAAATTGCATGACGGTGTCGAAATTTTT
>P_3796
GCCTCTTAACCAGATTGTGCCTATTTAGTCTACAACATATA
>P_3797
CAAATTACCAAATAATTACACGTGAGAATTAAAATTATGTT
>P_3798
CCTGCATTTGCGCTTTTTTTCATGCTATTTGAATTTGGTAT
>P_3799
TTTTCAACTGACCAAAAAATCAGTATTGAATTTTGCATGGA
>P_3800
CATATACACCGTGTCAAGACCATAATAGTTTCCCAGCTCTT
>P_3801
TGAAAATGGCAACCTTTTGCCATGCTACTGCAATCTGAACA
>P_3802
GATCCTTCACACGTCATCGGCGGCTCCGAGAATGGATAAGC
>P_3803
GTGCAACATAAAGAATCGTTCTATCCACTAATCCCTCAACA
>P_3804
TTAGAGTACAAATAGTCGAGCATTCTAGTTTTATCAGTAAT
>P_3805
GATTTTAATATTGCCACGCGCCTGCTTTCAATTTTCTCATT
>P_3806
AGTCTAGAGGGCGTGTGCCGCGGTTCCGTAGAATACTCTGA
>P_3807
TTCATCTTTTTTTTCAAAACCTATGTAGAAAGTTTTTGAAC
>P_3808
AAACTATTGGTCTAAAAAAACTTACCAGAAGGTGACGGACT
>P_3809
CTGCAGAATTTAGACGATATCATGCTAGATATTAATACAAT
>P_3810
GGAGGATAACTTCCCAATCGCTTACTAGGCATTTTGATCAA
>P_3811
ATTTGAAAGTAATTCTAATTCACACTCGAAAATCACAGTGT
>P_3812
TTTCTGATAGCTTCATGATACTTACTGTCTTCTCCTTGACA
>P_3813
TGGCTCATTTGAGCGAAGAGCTCACTAGTGCTCTGAACAGC
>P_3814
TTGAAATAGTCTCCAATTGGCATTCTAGAACTTTGTCCAAT
>P_3815
GAAATTTGCTACGCTCTAAACTTTATAGTTTTTATAATCTT
>P_3816
TTTTTAGATAGAAACTGAAGCACACTCGGATTATCATCAAA
>P_3817
TGTACCGATAAAAATTAAATCATATATGTAAACTGTTCATA
>P_3818
TTCATTCTGAAATTACAAATCATGGGAGTAAATTAATGTTT
>P_3819
ACTCCACAACTTACACCGTTCTACCTCGTGGTCCGTGTAAA
>P_3820
ACACCAATCCGGGCCAATTCCATAATTGATGATTTCAGCAT
>P_3821
AAGTCAAATTGGAATCAGCTCTGTTCTTACTAGAGCGGCTT
>P_3822
CTTGAAAACCAAGTTACCCTCAATTTATTCGCAGGATACGA
>P_3823
CCAATGGTGGAATCCTAGACCGATCTTGTGGAAGACGAAGA
>P_3824
ATGGAAGCTTTTGACATATTCATGACAGCTTTCCCGTTAGT
>P_3825
TTATTGTATTTATCTAAAATCTTGCTAGCAAAATCATTTCT
>P_3826
CTTTCCTTTCGTTTCACTTTCAATTTATCGATTTTCAGATG
>P_3827
ACAAACACAAGACTGAAGATCTATATAGATGAGATGTGCTC
>P_3828
TTAAAGCGAAAAATACCACCCATACAGGTGAAATTGTTATT
>P_3829
AAGGATGATGACCAGTTGTACTACACAATGATTTATCTTGA
>P_3830
AGCCACGGCCTACTTGCCTGCCTACTAGTTCACCTATATTT
>P_3831
AACATCGATGAACTAAATGGCTCACTCGTTCAATCGTTCCG
>P_3832
TTCAGAAATATAAACCGCGTCAGTCGAAAAAAAAAACAACA
>P_3833
TAGGCGTCCAATTTTGATGCCTATCTACTTAAAATGTGCCT
>P_3834
ATATTTTGTGTAAGGTCACTCAGTCATCATCAGACACACAA
>P_3835
TGTTCCATTCTTTTCTATCGCTTACCTCTTTTCCAGGCCAA
>P_3836
AATAATCTACAAAAAAATTCCTACATTTTTGTAGTTGACCG
>P_3837
CAACCAGTGAACAAAAATCACATGCTATTAGATTTATCAGT
>P_3838
CAAAATGGCTAGATAACTGTCGATATCGTGTTTTCGAACCA
>P_3839
TAGTGCTCCAGAAATGGTTCCATTCTAGTTATTAAATCAAA
>P_3840
TAAACAAAAGAGAGAGTGTGCATTTTAGAGAGAGCGCAGAG
>P_3841
TTTAAAAAGTGGAATGGTTCCTACATATTGTTACCTCATTT
>P_3842
CAATTTTCTTTTAAAATTTCCATTCTCGAAGAAGCCTTCCT
>P_3843
TTTTTTTTTTTCTGAAATTCCCCGAATCTAGAATTTCTACA
>P_3844
CCTGGCTTCCAGATTTTGATCATATCAGTCTTTTCCGTGGT
>P_3845
ATGAAAAACTCTACCTTTGTCTAACTCCAATAACTGATTCA
>P_3846
TGATCTCTGTTATCAGTTAACATGGTGGTTTATATGTTTCA
>P_3847
GCTCCATTCGTTCCAGGGCGCCCTGCCACGTCTTCCGTTGC
>P_3848
GCGTATCGGGGCTGCGTGCGCGCGGCCCTGAAAAATCTTGA
>P_3849
TTCATAAACCTTGCTAATCACATACTCTTTGAGTTCTATGT
>P_3850
AAGAGGTGTTATGGAAATCGCGGTGGGCTTGAGTTCCGAGA
>P_3851
AAATTTAAATTAATCAAACGCGCCCTATTGATAAACTCATC
>P_3852
GGGAGGAAGAGCACAGGGTACGGGAGCGGAGAAATTCCGAC
>P_3853
ACACATGACTGTGGAAAATGCGGTGAAGGTTAAGAAGGTGA
>P_3854
AGCAAAGGGCAAGAAAATCGCGTGCTTTTTACTTTTTTCCT
>P_3855
ACGAAACATTTTCAATTTTCCGATATTTTGAAACAGTGTTC
>P_3856
GCACACACATCTCATGCTTCCAAGGTAGTTAGGATTGGCAA
>P_3857
TTGGAAATTTCAAGATATATCAATTTAGCCTTTCTTCGAGT
>P_3858
GCAGACCATTTTTGGGTATGCTAAATATATATTCTCGTCCA
>P_3859
AGAAAATCTCTAGAAATCGGCTAGCTGGGGTGAAAAATAAC
>P_3860
ACAACCATGATAAGATTAAACTAACATATGATCGGTTGAGC
>P_3861
GTGAAGTACGGTACAGGGCTCTTTCTAGGTGGCTCCGCCGA
>P_3862
ATTTGAGGTCTTCGGTGTACCATACATTTTAGAATTCAACT
>P_3863
CCGCCCACCTCTGATGGGAGCCCTATTGCAAAAAGCGTCCC
>P_3864
TAAGAGAATCCGAGCACTCGCCTGGTAGTAATTTTCAATAG
>P_3865
TACACAGGTTCAGGCTTAGACTTACTAGGGAATGGTGTTAC
>P_3866
CGCTGCGTCTCCCCCTCCCCCACACTCTCTCGCTGTGAAAT
>P_3867
ACCTCCCTCACAGCAAAAAGCGGAAATGTGTGCAGGTGGGG
>P_3868
AGTAGCTGTAGTTGAAAAGTCGATAATTTGAATTAAAACCG
>P_3869
TTGTGTGATCCTCATTCCCGCTTCCTCGTGGTTTTACCTGC
>P_3870
CTAGCACACGGAAAGTTCATCAATCATTTGTTTCTGAAGCT
>P_3871
TCGAAAATTGCTCGAAATCGCCGTACCAGGGATGGCTTTAA
>P_3872
GGCTTTTTCTCATTAGAGCGCGACTTATCGATTTTTCGAAA
>P_3873
ATTTTCGCCGCATGCAAGCGCGCTCCAATGTGAATATTTCA
>P_3874
GCCAGTTTTCACGTCGGTCGCTTACTATTTAAGTTTGAAGG
>P_3875
CAAAATACCCCAAAACTAGTCAATATAGGTGTCATTTGAAA
>P_3876
TTTTCGAGTTTATTTATGCACATGGTATTGGGGGAAGTGGA
>P_3877
GTTTTTCCGTTTAAAAAACGCTATGACCTCGAAATAAATAC
>P_3878
CTTTTGGGGCTACCGTACTGCACGAAAGTCAAAAAAGTTCT
>P_3879
ACCCCAAGCATGTCCCTACACTATCTAACTGTATCTCTACA
>P_3880
CACAAAATTTCCATTTCTTCCTAATTATTGGTTTCAGGAGA
>P_3881
GCATTATGTATCTGAGCAGGCAAGGTAGGCAATAGGCACGT
>P_3882
CCTTTCATCGCCTTTTTTGCCATGGCAGCCCATTTTTGATC
>P_3883
AAATAATGGGAAAAACATCTCGTGACAAAAGGGACATTTAC
>P_3884
AGCCATAACTGTTTCTCGGTCTTACTCTATCACCGGGAGTA
>P_3885
TGGAACAATGTGACTTGGTTCATGATAGTTTAATTTTAAAA
>P_3886
AGAAGATATACGGTATTTACCATCATAATGAAATCCAACAT
>P_3887
CAGTTCCGACTATCTGACTTCTAAACAGAAAAAAATTATCA
>P_3888
AAAAATTGGGAAGCGAGACACGGCATATTCACAGAAGACTA
>P_3889
GGTCATAATGGAACATGATTCATAAATGTTAAATAACAGTT
>P_3890
ACAATATCGATTTACGGCTGCGGTTTATATGCTATTGTGGT
>P_3891
CTGAATACTGAAATAAAACTCTTATTAGCGTATTTTCACTG
>P_3892
CTTTGCGATCAGACACGCGTCATGGTAGCTAGAACAGCAAT
>P_3893
TTTTTTTGACAACATTTTTTCTGCCTCGATTTTCAGAATGA
>P_3894
ACTGACACACCACTCTCTGCCACACTCGACCAATCACAATT
>P_3895
AACGACGACCTCATTATATCCATACATATTGTTTTATTTGG
>P_3896
GCAGAGTTCGAAGCTTTGGTCTAACTAGTTGAGATTTCTTC
>P_3897
TCGGTTGATCCCAAAAATTCCCTTCCCGCTAACCGAACAGG
>P_3898
GGAAGTGAAGTCATTGTATCCATAATGGTTCCTCCAGACAT
>P_3899
ACGTATACATGAAAAAAATTCAGCAGCAGTGAGATCCAGTG
>P_3900
CGGTACTTGCAGGCCACCAACATAATAGTCTTTCCATAATC
>P_3901
CTCATTCTATGTAATTGTTTCTAGGCCGTGATCGTCGCGCA
>P_3902
CAAATTGCATCTCTACTAACCTACCTCGTAGATTATATGGA
>P_3903
CGTAACGAAATTTAAAAAATCTTACTAAATGGAAATCAAAG
>P_3904
TACTGGATTATGGGAGACGGCAGTGATTTGGGAAATCTCGT
>P_3905
ACTTTTGGCATTTCTTCGTTCGTTCTATTGAAAATTAGTTT
>P_3906
GGAACATTTTTTTAAGTAGTCTTATTAGGAAATTCGGCATT
>P_3907
AATTACAATCAACAGATGCTCTTGATAGTGGTCCCTTATAA
>P_3908
TATGTATTACTGTAATTCAACATGGTAATTCAGATTTTTTA
>P_3909
GATCTTTTTCAGTGTAAGAACTTACTATTTAAAAAAGGTTA
>P_3910
TGTTGGGAGCTCTTAAAATGCTGTCATTAACAATTTGACTC
>P_3911
TAAAAAAATAAATTTGAAGTCTCCATACTTCATGTGGCCTC
>P_3912
CCACCTGGACGTTGCATTGGCATACCAGAAGAATACATTGG
>P_3913
TTTGCACGAAATCTCTCTTCCTTACTCCTGAATTCTTTTGA
>P_3914
GGGGAAATGCTTGAAAAATCCAGCATCATATTTACGAGGAA
>P_3915
AACCTGAAAAATTGCATGTTCAAGGCAGTTGTCGGCTGCTG
>P_3916
AAAAATCGATGACAATTCTACAGTAACGAACATTTTGAATT
>P_3917
TTCGGTTTGCAAATAATTTTCTATTCCGGCAAATTGCCGGT
>P_3918
AGGCCATCAACAAGTAAGCACATGTTAGTAGATCTGACACA
>P_3919
GATTCCCGACTCTAAAAACGCAATAATCACACGATCATGAC
>P_3920
ATTACTCAGTTTTTGCCACTCATAATTTTGGAAATCGACCA
>P_3921
TTCCAAAAACTAATTAATTCCGGTGTATTTGATTTGCAATG
>P_3922
CTTGGCGAACATTATTCCGCCACACTTGACACAAATTGCCA
>P_3923
ATTGATTTGAGCTCAATATTCTAAATAGTTAAAGATCTATA
>P_3924
TTGTGCAGGCAAAAAGTGCCCTACCTATAAAAAAGGTATAG
>P_3925
TTAAAAAGCACGCTTACACGCGTAAATCAGTTAAATTAATT
>P_3926
GGTTTTAATTCCGAAAATTGCCGTCGAGCCTCAACTCGATC
>P_3927
CAATTTTAACAAAATTAAAGCACCATAGTTGTTGAGCCAGA
>P_3928
TCATTTTGTGAGTGGTTAGCCTTACTAGTTGGAGCAGGACA
>P_3929
ATTATACTTATTCAAAAACTCCTGACAAGCTAAATTCGAAT
>P_3930
CAACGTTTTGATAACTTGCACAGTCATGTCCCTTTTCAATT
>P_3931
GCAATATTCACACTTGATTGCTGTGACGTCACGTGCGTGTC
>P_3932
TTTTCTAATTTAGAAAAATACTAGATAATTATTTTCTTAGA
>P_3933
TTACGCCAACTCAGAGATTTCAATTTATCGGAGCCTATGGC
>P_3934
CATGTGAACAAAGATCGTATCATACCCGACTGGGGGCCAGT
>P_3935
TGCTCAAAATTCCTATTTTCCAGTCTTGAAAAATTCAATAG
>P_3936
TTGAAAACGCAAGATAATCGCATTGTATACTCAAAATTTGA
>P_3937
CCCCCGGCCGTGGAAAAACACTTGGTGGCTGAGCTTTTTCT
>P_3938
ACGACGTGGAATGAACAAGACTAGGAGGTGAAAAATCTGAA
>P_3939
ACTCAAATTTCTCGAATTTTCCGTACCAAATTTCCAAACGC
>P_3940
TCGGCTAGACAGTTCTGCTGCATGGTAGGAAATTTGACAAA
>P_3941
TCATTTTCCGAGGATTTCTTCATTATTCTTCAAAAATTCGA
>P_3942
ATCAAGACGAACATGCTGTTCATACTATTGAAGAAAACCCA
>P_3943
ACAACTGACGGTGATTTTCTCGGCACAGTGACGTTTTTCGG
>P_3944
ATCCAAGTGAGTTCAAGTGCCTTACCACTGAAAAATCTGTA
>P_3945
CCAAATTTGAAATCAAAACTCAGTTTTTATCAGTGGAGCGC
>P_3946
ATCACAAAATTATTATCACACATTGTAATGTCATTGAACAC
>P_3947
AAAAATAGTCAAGTTGGGCCCATGCTATACACCTAAATTAT
>P_3948
TAGGCTTAAACCCCTGAAATCTTAATAAAGAAATAAAGACA
>P_3949
TGAGTTCAATTTGGGGAAAACTAGGCAGATCTTTTTGGAAG
>P_3950
ACACGATGCTCATTGACTTCCAGCATAATAAAATGATGAGT
>P_3951
CATAAAATGGAACAGATTAACTACATAGCACAACTATCGCT
>P_3952
AAGGTTTGTTTCTTTAACTGCTAACTATCAATCAACTTTTT
>P_3953
TCAGAGTCAAAGGCTCAAATCTACATAAGAGAATCACCTAA
>P_3954
AAATTTTCAAATGTTTAAAACATGGTTTTGATAAATTTCCA
>P_3955
GCAGCAATCCATACGCCGTCCATGCGAGTTGCCAACATGTT
>P_3956
TCCAATGGATGATCTACATACAATCTAGCGGGTATTTGATA
>P_3957
TGTTCTAGAACTACAAAAAACTAAATAGTCGACTTCTTGAA
>P_3958
AAAAGAAAACTTACTCGTTTCTTACTAGCTATTTCCTGCTG
>P_3959
GATGTTCGTTTCATCTGTCTCATCATAGTCCATCATCACCA
>P_3960
GACGGTATCTCCATTGACGGCACGATTGCAATTATTTCCTA
>P_3961
CTCGTTCTTTTTCACCGAGGCTTGCTAGTAAATCGTCGACT
>P_3962
AGATACGCGATGAACATAATCAATTATATGATATATGATGC
>P_3963
ACATGGATCTGTTTCAAACTCAGTCTAGTAATAAATGACTT
>P_3964
AAAATTTTGCTCTGAGTTTCCTAACTAACATTTTGGAAAAA
>P_3965
CGATGCGCGTTTTTGTGCGTCGGCATAATACAAAATCAATA
>P_3966
AAAGATAACAACTAATTTGTCATTCTAATACATTTCAGATT
>P_3967
GTTCCAGGACAGGAAAATGGCGGGAATCAACAAATTACCCC
>P_3968
TTGCGTAACTAGGATATTTTCAATCCAATTAGAACATGGAA
>P_3969
AGCTCAGTTTTTGAACTTGGCAATTTATTCGAAAATTGAAA
>P_3970
TTTTTAAACGATGTATTAGGCTTGGTAGATCATTGGATTCA
>P_3971
GAAAAATCCAATAAAAATTTCCTGTTTGAATTCTCTCCAAA
>P_3972
AGGAAAGTGAATTTAAGCCGCGCTAGAGAGGTTTTTATGTC
>P_3973
AACCAACCTCACAAGTCTCCCGATCCAATGGAACTCCCTTC
>P_3974
CAGGTAGACGTCGGAGTCGGCTCCCTCGGCTTGACCGGTGG
>P_3975
GTATCCAAAGCAGTGTTATTCTCAATATTGAACTTGCACCC
>P_3976
AGAAGTTTAATTAGCTCACACATGTTTGTGTTGAAATCGAA
>P_3977
GGCTGTTATTTGCTTGGGGTCCCGATTTAGTTGCCAACCCA
>P_3978
CTTTTTTGCATGCTCGTTTACCCTGACGCAAAATTTCGCGA
>P_3979
ATGACAAAACAAATGTAGGCCATATTACTAAATAAGAGCAA
>P_3980
AGGTTCGCGCCTTTTCTCGGCCTTTTCTCTATTTTCATACA
>P_3981
TTGCGCTTAAAACAAATGCACTTCTTATGCTATATCAACTA
>P_3982
TTCTACTATGAACCAAAGACCTCACCGGTGTGGGGGCTCTT
>P_3983
ATGAACAATGAATAATGTAACCTACTTGTATAAATAAACAT
>P_3984
TCTGCGACGAATACGAACGCCAATGTAGTCGCGTTTTATCT
>P_3985
CATCTAGAAACTTATAGATACATATATGTGTGATCTAGCCC
>P_3986
TGGCAGCTCAGATATGAGCCCATAATAAGCTTGCGCATTGA
>P_3987
AGATGAGAGACACCAGACACCAAAATAGTGTGTCAGAGAGA
>P_3988
TTTATTTTCGCGTCGAGACCCGCTACCGTAATTTTGGTGCG
>P_3989
TAGCGAGTGCGTTTTCATCGCGTTTTTGGCGGAAATTAGCA
>P_3990
TTTTTTTGCCCTGAAAAATGCAAGAATCGTAAATGAAGAAA
>P_3991
ACCCCTTGCATTACCCCCTACAGTACCCCCTACAGTAGCAA
>P_3992
AAAAATGTCTAATGACGTTCCTAATTAGTGAATCTTGGTTT
>P_3993
GACATCCATTGCTCCATTGCCATACTATTTGTGCAAGAACA
>P_3994
ATTTCCGTGTAGTGTGTCTGCTTAAACATTAAAATTACTCA
>P_3995
GTTATTGTGTTCCTTCTAGACATTTTATTGAAATAAAGCTA
>P_3996
TCTCGGATTTTTAAGTTTTCCTTGGCCAATTCAAACGCACT
>P_3997
TCGAGAAGCTGACCATATCACTTACCAGTGGGCATTTGGCT
>P_3998
AGTTGTTATCAATGCGAGAGCAGGATAATTTAATTTTTACA
>P_3999
ACCCCATTTTACACATCCTACATGTATGCTCAACTTGCAAA
>P_4000
TGAAACCCCGCGTCCAGGCGCATATATGTATTTCCGGCATA
>P_4001
TGGAGCAGTTGCTTTAAAAACTACATAGTTCAACCAAAATA
>P_4002
ACGAAATTGAACGAAAATTGCGAAAACGTGATTGAAAACGT
>P_4003
TCTCACACCACAGCTTTTCACATTGTAGTCGTAGTTGCAGT
>P_4004
TCAAAGACTCCAGCAGTTTCCACACCCGTCATCCCTCCACG
>P_4005
TCGAAGAAAATATAAAAACGCGATTTATTAATTCCGACTGG
>P_4006
GCCTGTATTGATCCAACAGTCTATCCAGCTCGTAACCCAGG
>P_4007
TTTTTTGATTAAGAAAAATGCGCGCCCAGTGATGGTATATG
>P_4008
AGCATTTATATATTTTTAACCATATTATTGAACACGGATTA
>P_4009
TTTTAGACGTCACGTTCTAACTTACATTTGGATTAGCTAAC
>P_4010
GCATCCTTTACAAGAAATGACGTCATAGTGATATCCTTGGG
>P_4011
AGTTCTGGACGGACAATTTTCAATATAGTTGTTTTCATTGG
>P_4012
GAACACTTTGTCATATATATCATATATGTCATTTCCAGGTT
>P_4013
TTTGGTTGCCTTCTTTTCAACATTTTATTTGTTTCCCGATA
>P_4014
TCAATTTCTTCTCCTGTCTTCATGTATCTGCAAACAAGTAA
>P_4015
ACAGTTGCCATGGTGATTGCCATAACAGTGATAAATTGAAC
>P_4016
GTGAACAATTATACATTTTTCATGTTAGTAAAAACTTTAAG
>P_4017
CTATTTAAAGAAAGGCGGTTCTAACTGTTAAAAAAAATGAA
>P_4018
CAGTTATTGGATATGCGGAACTAACTAATGCTAGACATTTT
>P_4019
GCGGGAATGCGGTGCAGTTGCATGGCAGCCTTAATCAAGTT
>P_4020
AATCTATTTCCGACGGGTATCTACCATTTAAAAATCATTAA
>P_4021
GTTTTTCACTTATTGAACACCATGGCAATGGGATTTCCGCT
>P_4022
AAATGAATATTAATAATCTTCTAACATTATTAAATTGGGAT
>P_4023
ACCGAGTCATCTGGTGGAAGCAAGGTAGTTTATAATTCTTT
>P_4024
GAATTTCTGAGAATCGGGAGCATGTTAGAGAATTTTAAATG
>P_4025
CGTAGTATACCGAACTGGCGCCCGATGGATTAGAACACTTT
>P_4026
TTTGGGGTTGCACAGGGTGTCATACTGGTCATAATTTGAAA
>P_4027
CTCCTACTCACACACTCTCACTCACTCATAAAAACAAGGTC
>P_4028
AACCAGACTTTCACACTGATCACACTCGACGAAATGTTCAA
>P_4029
CTTGTAGGTACTCCGGCAGGCTTACTAGTATATTGTGCCTG
>P_4030
GCTGCTTTAGAAGGAGAACTCGATTTAGTGAGAAGCAGTGC
>P_4031
TAGTACGAAATAAGTCATGTCATGATAGATCGAAAATTCAT
>P_4032
GATGATCTTTTCAACTTTACCTTTCTAGTAATTTTAAAGTA
>P_4033
ACAACGAATGATGTTGATGGCATATTATATGTTTTTCCGTT
>P_4034
GACTTACTTCCGTACTGGATCATCCTAGTGGGTACCTTCAT
>P_4035
GTTATCAGATACTCTGGGATCAGCATAGTCTGAAAATTTTC
>P_4036
CTTGACACGTCGCAGTCCTTCTTGGTAGTTCGGACCACCAC
>P_4037
GGAACAGTATTCATACATCCCATATATGGATTAAAATGTGG
>P_4038
AATTAGTTACATAAGCTATACATACATGTTTAATTGTAACT
>P_4039
CATGCCCAAAGTTGCGTAGACTTGCTCGTGATCTTTTAACC
>P_4040
AGCGCAAATGCCGGCGCGGGCTTGCTCGAGCGCTTGCAGCG
>P_4041
GCTAAAATCAATAAATTTTCCGGTGATACTTCTGGCGGCAC
>P_4042
GGTCCACAGCCCACGAATCGCTCAACCGATGAACATTTGTT
>P_4043
CCTATTGGAGTGAACGCCCCCTAACTAAGTATTTAACTAAA
>P_4044
TTTTAATTCAATAAAAAATTCAGTCCATAAGAAAGCTTCTA
>P_4045
GATTTGGTGGACAAAGTCAGCAATCTAGTGGATTCGGAGGA
>P_4046
CGCACCGTATAGTTAAAATACTCCCTAGTGAGAAACGTCGA
>P_4047
GCCTCAAATAAAAAAAAGAACTTACTATTAATGAGCATGTG
>P_4048
TAGAATTACTGTAGTTTTTGCGGTGAGATATTTGCGCGATA
>P_4049
CGAATCAAATTTTACTGTGCCAATTTATTGCGTCTTCCCGA
>P_4050
CGGGGCATGCTGAAAGTAGGCATTTTATTGAAAGTTTTATT
>P_4051
TGCGCCACGGAAGCACGTTTCATGGTAGTTTCATGTCACTT
>P_4052
CCCAGCCCTCCATCATCAGCCTGTCTAAAGAAAAAGTGTCT
>P_4053
TGTCATCTTTTCCAGGATTGCAGGGGTCTGGAAAAAATAGA
>P_4054
AGAGCGCGCTTGCAGCAAGGCTACTTAGCAAAATTTGGGGG
>P_4055
ATAGAGCATCCTGTGTTTGGCTAACATTTGGCCCTTATTCT
>P_4056
CTGCTAAGAATGATTTACCACATGGTAAATGATTGCTCTCG
>P_4057
AGGCTACGACAAATATTCTTCTAATATGTGAGTTTGTTAAC
>P_4058
AATATGCCCACTCATTATTGCATGGTATGTACGAAAATTCG
>P_4059
TCGAAATATAACATTTTAGTCGATTTCGCGCGTTTTCACTC
>P_4060
TGTAGACCCGTCGAATTTGTCTAGATATTTCAAAATGCCTT
>P_4061
CAGAATGTCCCATGTTCCCACAGTGTCGCCAGGCTCCGGAA
>P_4062
CGTAAAAATGAACCAAGTTACAAGGATTTGAAATTTGGAAA
>P_4063
AAAATTACCCTCAAAAACTGCGGGATTATAGACGAGCTCGA
>P_4064
AATGTTTTAAATAAGAAATTCCTTAACTATATTTTAAGCTT
>P_4065
CGGTTTTTTGCATTGGAGCGCATTGTCTACCTGTGAGAATT
>P_4066
TTCTATAGACGGTACCTCTCCAAACATTCACTTTTCAATTG
>P_4067
CTTTCAAGTTCTAGAAAAATCACTAACAAAAAATTATGACC
>P_4068
GCACAAATGTAAAGAAATCTCACGATAAGTTTAAACAGAAC
>P_4069
TTATTCAAATTTAACTCCCACACCCTCTATTTCCATTGAAA
>P_4070
TTTATGATCTAAGGAAAACGCGCGAAAATCGACCATTTGAA
>P_4071
AGCTAAACCTTTGAAAAAAACAGTTTTTACACTAAAATCCA
>P_4072
CAAATTCCTGAATTTTGCCACATGGCAATGAATTTAAATTG
>P_4073
TTGTGGCAGGTTCACTTCTCCAGTTTAGTCAAACCCCCTCA
>P_4074
CAATCAGGGATGTTTTCACTCGTGACATCGTTCACCCGTTT
>P_4075
TCGACACGTAACGCTCAACACGAGAATCACTCTCTGCCGGA
>P_4076
TATCATGTGAATTGTTATATCTTACTATTTTAATGTCTTAC
>P_4077
GTAAAATTCAAATGTACATTCATACTGGTAATACTCAAAAG
>P_4078
CACCGGATGATGGAGAAGCCCACTATAAGAATTTTCCTAAA
>P_4079
AATATATTTACGAAAAAATGCATGGTACTAATTTTTAGCAA
>P_4080
TTCCAACTTTTTCTCCAGAACTTACCACTTGAAACCAAACA
>P_4081
CATGATTACTGAGGCCTGAACTTAATAGTTCAATTCCGCTT
>P_4082
TGGAGCAATGGTTCACTCTTCAACCCCGTTCTGACAAGAGT
>P_4083
ATTTTTTTATTGAAAATTTTCTAACTGGTAAAATTAGGATC
>P_4084
ATTGTTCACTTCAAAAAACTCCTGCTTGTGAATTGGTTTTG
>P_4085
ACTCGGTCTGGGTATTTTCGCGGTTTTCCTACTTTTTGTCG
>P_4086
TATTTTTTATTTAAAAAATGCCGTCTCCACAAAAAATTGAT
>P_4087
ATTGAATATCTATCACACAACATACCTGAAGAGAACTCCGT
>P_4088
TTGTTAGTGTTCTAATGAAACATACATTTTAGAGCGAAGAT
>P_4089
ACTTATTTGATTGAATTAGTCATACATATGTAGAAACTCGT
>P_4090
TTTCTCCTCTCTTTTCGCCTCGGTCTTCATTGGAACAGCGG
>P_4091
TTGGCCAATGGTACTTGAAACATACTAGCTGTTGATGTAGT
>P_4092
TAAAGATTATGCAAACCTTTCATCATAAATGGAAAAGTAGA
>P_4093
AGTTTAAGTTCAATTTTTTGCTAGGTAGACTGGAACAAGTG
>P_4094
GTATTTGTTTCATGTTTACTCTAACTAGAAAACAGTGCAAA
>P_4095
AAAAAGTATAAAATTAGCGTCATTTTAGTTCATTTGAGTTT
>P_4096
CGAACGCTCTACCCAATTTACTATCTTCTGCTCATTCTTGG
>P_4097
TTTTTCAATAGTTTGAACCGCCATAACCTGTTTTTGAGAAA
>P_4098
CTAGTGTATTCCATTACTGTCTTCATAAAAGTAGCAAGGGA
>P_4099
AGCATACAGTACTAACTCTACTAACATTTTGTTATTGTGCT
>P_4100
CTGTAACCTTTTTTCTATTCCATACATTATGCTCTCCGCTT
>P_4101
TCGTGTCTACGCCGAGGATCCATACAAGGGATTCGGTCTTC
>P_4102
TACACAACAAATTTGATCAACTCACCCGTTATATTCTGGAC
>P_4103
GCGACGGGCTTTGTCGTTGCCATAGTAGTCATTAAAAGTGA
>P_4104
TTAGAAAAATTTCAAAGTTTCATGGAGGTTAAAAATGTTTT
>P_4105
CGTGCCATCCCAATCGTTCGCGTCAACGTTGAAAATGCTGA
>P_4106
ACGATTTTAGCGAGGATTATCACACTTGTCGCATTGGTGCT
>P_4107
ATTTGATATAATATGTATTACTAGGTATCAAAATCACTGAT
>P_4108
TTTTGCAATGCAATTTTGCGCAGTGTAGTTCGAAAGGTGGT
>P_4109
TATTGTTTTTTTTTTCAGCTCATAATAAATGTTTGTTTCAA
>P_4110
CGTGTGGACACAGATCCACACGATCCGGTCCTTTTTTGCCC
>P_4111
AAATAAAGTCATAAAATCAACTCACTCGTCTTTTTATGTAT
>P_4112
TTGAATAATCTTCACGTTTACTCACCCGTAATGCTGCAAGC
>P_4113
GGGGTTGTCGAGGTGGGAAGCATGCCTGATAAAAACTGTAT
>P_4114
CACCTTTTCTAATATGTTGACTTACTCTAATACAATTGCAT
>P_4115
AGACGAAAGAAAGTTTGAGGCATACATCTACAAGCTGAACG
>P_4116
AACCCTAACTTGAAAGTGATCACGGTTGTGTTGTGGCACGT
>P_4117
GATATCTTTGACTTTTTGTTCTTGGTCCATGTCTTTTTGTT
>P_4118
TTGTAGGATTTCTCAATTCGCATACCTGGCTCTTTGCAGTA
>P_4119
TTCAAAGTATTTAGAGATTTCTTATTAGTGTAGTTGCGCGG
>P_4120
AGGAAAGTGTATATTTAGCGCGGGGTAGAGTATCGTGTGCT
>P_4121
TATTCCGTCATGAGTACCGGCAGTTTCATAAATTTCCGTGT
>P_4122
TTGATTCATGAAACCCCAATCATGGCTGTTAAAAACCAGAT
>P_4123
CCTTTTTTTCATCATTTTTTCCCTCTCGATCATCCCCTTCT
>P_4124
TTTGTTTTATTGTTCTACTGCATGGGAATTGTTGTCAAGGC
>P_4125
AAATGTATCGTGATTGAACACATAAATTTGTTTTTTTCTCT
>P_4126
TATTAAAATGAAACTATTACCATTTTAGTGTAGCGGCCACC
>P_4127
TTGGCTCAGTGGCAGAGCGTCTGTCTAGTAAACAGAAGGTC
>P_4128
AACCAAATTGGGGTAAATTCCAGCACCCATGTTGCCACCTC
>P_4129
ATAACCCATTTGAATATACACATGGTATGTATTTTTATACC
>P_4130
TCTCCATCAACTACTGCCATCTTGGTAGATCAAGTCGGTCA
>P_4131
AAGGTTTTTATCAACTTTTACTAACATTCATAAAAAAAGTG
>P_4132
CTTCTGTGCCACCGTGAGCTCTGCCACAGTGATTTTGGAAA
>P_4133
TTTTCTGCAGTTCAAAAACTCATGTTATTGAAGTGTTTCTT
>P_4134
TCAATTCGAGTTTTTGGGCTCAGTATAGGTTTAACGGCTGT
>P_4135
GGCATACACGGGTTCAAACACGTTCTATTGACTGTGAGAGT
>P_4136
GAGAACACCGCAGCAAGCTCCAATCTAATTATAATTAAGGC
>P_4137
CATTCACAATTGATAAGATACAGTAACCCTATTCTGAGGAA
>P_4138
TCTGTATCCGGAGGGGTCGGCTTCATAGTTCGAAGCACCCT
>P_4139
AGAGAGTTGTCATCTCTCGGCTTACCAGTGACCCCCCATGT
>P_4140
CTCTTTTTTGCAAATTTTCGCCGTAACCTAATTAAACGTGA
>P_4141
TCGATAAGTCAGCTGAAACGCGATTTTCAGATATTCATCAC
>P_4142
GTGCCGGTGATCTGAAAAATCAATAATTTTCAAGAAAAAAT
>P_4143
CTTCCAGATTCGAATGAAAACTTGCTCAGAAAAAATGCTAA
>P_4144
CTATGACCCTTTCACCAACTCATGCTACTAATTACTCATCT
>P_4145
ATGTTGTTGCAATGCAATCGCGCTCTATTGGACAAATTTTT
>P_4146
GACAAAAAATCTCGAGTTTCCAATTTAGCGGAATAAAAATT
>P_4147
TATGTCCGAGCCAAAATGGCCTAGTTCGGCAAAAACTCTTC
>P_4148
TCAAGCATTTTGTGGAAACCCATAACAACAAATATGGAAGA
>P_4149
GTTTGTTCGAGCGCGATGTTCATATATCTGAAAAATTAGAT
>P_4150
TTAATTATTGATTTTTAATGCGGAAATTTAAAAAAATTGCC
>P_4151
CCGATTTTTGTATAAAGAAGCATACTATCTCGAGGCGCCAT
>P_4152
TAAGAAGGTTTTAGGATAGGCATAATAGTTGACTACTTAGG
>P_4153
GAAAAATGAAATCTTTAACCCTATAAAATTGGATTTTAAAG
>P_4154
AATCTTCGGATTTAATTTCACTTGAGAGACGTTTTGGGTCA
>P_4155
ATGTTTTATTATCGATTTTCCAATAACCTTTCTCTCATTCA
>P_4156
AAAAAAGTGAATAAAATATTCTAAAACGTTAAAAAAATTGA
>P_4157
CGCCCGGTTCGATTTTTTCTCGCTCCCGCCGATTTTCATAT
>P_4158
AAGTTAGGCCACGGCCACCACGGCCCCACGAAAATGGAATC
>P_4159
TAAAAATTAAGTTCCAGACGCTGCAACACCGAAAAGTTGGC
>P_4160
TGTGGATAGGCATGAGTTACCATAATATTGCCCAGATGTAA
>P_4161
AATATTTTCGCACCAAGACCCATAATTATAAAACCTTTATC
>P_4162
CTATTTTTGCAAAGTTTTAGCACCATTGTCCCATTCTCCAA
>P_4163
TTGTTTTTTCGACAAAAAAACGGTGTTTCCAAAAATTACAA
>P_4164
AATAATTTTCAAAAATTTTGCAGTCCTTCCTCACCCGACTC
>P_4165
TGGTTCGACATTCATGCTGACTAACTCGAGTTCTGCAGTAT
>P_4166
TGTTATAAAGTTTCAATTTACTATGTAGATAAAAATGTCAT
>P_4167
AATATTCTCTTCGGTCCATGCATTGTAGTGGTTTCTGCAAA
>P_4168
TTTTTAAGCTAGAGAAAACTCGGCCATCTGAGCATGTAAAA
>P_4169
TCTGCACCCTCCTCTCTTCACACACTCTTTCTCACAGGTTC
>P_4170
TTTTATTTTCGGAAAAAAACCAGTGATTTTCTATGCTTCTG
>P_4171
ATTTCGAGGGTTAGTTAATGCTTAATAATGAAGATAAATCT
>P_4172
GGAGCTGAACTTGGTGGAGCCGCTAATGTTCGATTCCTGGT
>P_4173
AAGAAGCTGCAGGTAAATGCCGAGACTGTAGTACACAGTCA
>P_4174
TTTTCTAGAACTTTTATTCGCATACTAATCCTATCTTCCCT
>P_4175
CCAAATTTTATGAAAAGTTTCATTATGGTATTTGTTCATTT
>P_4176
ATAAAAAAACGTCAGGCAATCATAATAATGATTCATTTCAA
>P_4177
AAGTTAACTTTAAAAGCACTCTAAATAAATTAGACAGGGAA
>P_4178
TAAAAAAAAAAACGAGATCGCATTGTATCTACTTTTGAACG
>P_4179
GAGTTACACACAGTCAAACGCATTTTATCAAAAGTGACCTA
>P_4180
GTCTCTACAAAGTTATGGGTCGATCTAGTACAAACCTGAAG
>P_4181
AAATTTACCGAAACTTAAAGCTTACTATTTATTAAACTTAT
>P_4182
AAGCATTCAGACATTTTGTTCATGACACTGCTGGAATCAGA
>P_4183
TGGAAGATGTATTCCGGAGACATGGCAATGCGACGGGGACA
>P_4184
TCACGGCAAGCACTGAAGAACATGATAGTTTAATGAAACAA
>P_4185
CTCTCAACACATTCCAAAGACATGCTCCCTGTAAAATCCGT
>P_4186
TGCCATCCATATTTGGAGCCCTCACTAGATTACTTCAATTT
>P_4187
AAATAAAATATCAAAAGTTACGTGATAGTCAATGAGGAGAC
>P_4188
TTTTATTTAACCGTATTTTCCATATTATTGTTTTACAAAGG
>P_4189
TTCTCATCTTGTGACGTCTACATGGTACATGTGTTGGGAAA
>P_4190
TTTGGAACTTTGCGAGATTTCTTGGGAGGTTTTTCTAGGGG
>P_4191
CTACAATTTTGGCCTCGATCCAATTTAGTCTTGAACAGATG
>P_4192
GGTGACTTGCACTTTATCTACTTCCTAGACGTTTTATCCAA
>P_4193
TTTAATCGGTTCAGTCAAATCTAACATGGGACATGCTGAGC
>P_4194
TGGTTGAAATTAAAATAGTTCTTACTATTAGATCAAAGTAG
>P_4195
TGTGTATGTGTCTGTACCCTCTTCATAGAGCATACTCTGGA
>P_4196
GTGATTTTCTTTGAAAAAATCATCCTGGTGCTTAAAAACCA
>P_4197
AACGAAGGAATAATTTGAATCTTACCAAGAAGATTTCGTTA
>P_4198
AGTTATGTCCCTCATGCAATCACACCAGGACAAACCTGCTT
>P_4199
CAACCCACGACCCGAACTATCAAACATTGGCTGGATTGGAT
>P_4200
GCTATAAACTCGTATTTTGCCATACTAGCAGTTTGTACGAG
>P_4201
CCGTGGGAAGAAAAAATGTGCATAATATCTGTTTTTCACAT
>P_4202
CAAAAGTTCAAAAACATATTCACACTAATGAATTTTCAAAT
>P_4203
AAAAAACTCCTTCAGGTGCACTGTCTCGTTGAAATTGAAAA
>P_4204
CCTGCAAATGGGATTAGACACATGAAATAGGAAAAAGAAGA
>P_4205
TAAATTCGCAGCACAAGTTTCAGCCGAGCAAATTTCGAGCA
>P_4206
AGTCCTAAAAGATTGTTCGTCCTGCTATTTAAATTAGGGAT
>P_4207
TACTATATGGGCCGTCAAAGCTAACTAATTAAAACTAAAAT
>P_4208
TGAGTATTTTCCGCCGATTACAGTGTTGTCGAATAGCTGAA
>P_4209
TATGGAAGAGGCTCACAGTGCTTGAGAGTACTTTTTGCAAC
>P_4210
TGAAATGTTCTAAGAACTTTCAGTCTAGTTCAGCGCAGAGA
>P_4211
GTCGATGAGGTTTTGAAGCTCACATATGCGTGAAAATGGAA
>P_4212
ACAATTTCCGAGTTTGGCCACTCACTATATTTAATCAACAA
>P_4213
ATGCCATGCGGTGAAAAATGCAGACCCATGGTGTAATACGA
>P_4214
CTGACTTTTTTTGGTGAACTCATACATTGCGTTTTGTGTAA
>P_4215
TTTTCTTCTTACCGCCATCGCGGCCATCATATTATTCTTCA
>P_4216
GTGGTGATACCCAATTTTCGCTATTTCAATTAGATTTTTCG
>P_4217
TCAATTTTTTACTGATTTTTCGGCATAAACTTATTTTTTAA
>P_4218
TTCGATCGTCTAGCGGTGCTCCTGGACATGACATTGGACCT
>P_4219
CACAAGGAAACGGGCCAAATCATACATTAGATCTCTGAAAG
>P_4220
TTTTTGAGTATTGTGTGTTGCATAAATCGTACGTTTTTCCT
>P_4221
AAATAATTACTATGATGCCGCGTAAGTGATTATTTTTCAGA
>P_4222
TCTCTTCAAAGTTTCTTTAGCGAGAGAGCGTGGGGGTGGGG
>P_4223
TCACAAACTCGAATTTTCAGCTATTTACCACTGGGCAGCAG
>P_4224
GCATTGTCGAAGAATTTATTCCTGACAGTAAAATTTAATGC
>P_4225
TCGAACTACTGTATAAGCTTCGGCATAGTGTGAAAGCAGCA
>P_4226
GTTTCCGTCTTGTAAAAACTCAGTCTAAACATTCCGGCAAA
>P_4227
GTTTTTCGACGATTTCCATCCAATTTTATAGATTTTATATC
>P_4228
TGAGTGTTTTAGAGAAATTTCTACATAGAAAACCACACAAA
>P_4229
ACCCAACATTCAATGAGACGCTGTCTTTTAGAGGTTTGTTG
>P_4230
ATGTATAACGCGCTAGCTACCTACTTATTGATTTTTAGGGT
>P_4231
CTGTCAGATGGACAAGAAAACATGGGGCTGAAAAAGGTCCA
>P_4232
TGCAAATCTGATGCGATGAACGGTCTTTCATTAAAATAATT
>P_4233
GCATGGAACGGGGAGTGTAACTTCATAGGGGGACCAGTCCT
>P_4234
TGTTTCGCATCTTTATCTATCTAACTATTAAATTAAATGTC
>P_4235
TTCCCACTGACAGCTACTAGCTTCATAGTGAATTTTGTTTG
>P_4236
GGTGCGATTACCAATTATTTCGGTTTCAGACAGTTAAGACT
>P_4237
TTAAAAACTTGCTAAAAATCCGAAAAAAACGCCGAAATTCT
>P_4238
TCGATTCGTCTCATCGGAATCGATTTAGTATCGTAATGTGT
>P_4239
TAAATACCGCATTTTTCACGCCTTTCATCGAATCTTCTGCG
>P_4240
GTTTATTTTCTTCAAAAAATCGAGAGCAAAAAAAAATCATA
>P_4241
TACCTACCTATGGTGCCTGCCTACCTATGGTACCTAGGACG
>P_4242
TCACTGCTTCAAAAAAGTTCCTACTATGAAAAAGCAGCGCA
>P_4243
CGATGGTCTCTGCTCAACCGCTTACACGTAGTATTCCGTCT
>P_4244
GTACAGCACCCCATTAACTTCGATACAGTATCATAACTTCA
>P_4245
TATATTGTAAGAGAAACGACCTCCATAGTTGTTCTTTATTT
>P_4246
AAAAATTTTCATTAAAATTGCCCGAATTTTTGAGCTTAAGC
>P_4247
AAATCTGAAAACACCGGACACTAACTATTTCAACTTTGCTT
>P_4248
GATTTCGTTCATAGATATCACATAACCGTTGAACATCGATC
>P_4249
CATTTCCCGGGTGTGTGGCGCTTACCCGGGAAGTGTCGAAT
>P_4250
ATGGGAATGCAGGCTCATGACATTATAGAGATTTTGAAGCA
>P_4251
TCATCGATTACCTGAAATTTCAGTGTATTCAAGTTTTCAGT
>P_4252
ATGCCGCCAGCTGCTTCGATCATTCCAGTCTTCCAATGCTC
>P_4253
TTTTCAGAATTGTGTGCTCCCGTAATAGTCTTTTTTTAGGC
>P_4254
GAAGCCGATGTTGAGAGGTTCATACCGGTGAAGTGATCTGA
>P_4255
CAAATCGCCAAGTGAACTGTCAAACATCTCAATTTAAATTG
>P_4256
ATTTTTGATCAAACTAAAGACTACCGCGATAGAAGCCGCCA
>P_4257
AATCTTCCAGACATCAATGCCTTCCTCGTGGCGGAGCAGCT
>P_4258
AAAAATTATTCCAGAATGTACATACACTTGTTCAAACCAGG
>P_4259
GAGCCATCTCTTCTATACCTCTTCATAGAGTCATGAACCCG
>P_4260
TAATATCCTCACGTAAAGGTCATAATGGATATTTTGTCACA
>P_4261
GCAATCTGCTCAAGTGATCTCTAACCATATAATTAACCTTC
>P_4262
TCGCAGAACTGTTCGTTGGCCAATCATCTGGAATGGGCGTT
>P_4263
TGTTTCACTTGCTCCGCCATCTAGGGAGCTCAGAAAATCCA
>P_4264
CAAAAGTTGGAAGACTGGGGCTAACATGTAAATTCGGAAAA
>P_4265
CCAAAATAAGAAATGGGACTCTTGCTTTTCGAAAAATGGGC
>P_4266
TAGTACTCGATTTTCGACAACACACCCGGTTTCCACGAATA
>P_4267
ATTGTGTAAATAAATAGATTCTTACTCGAAAAAAGTATTTC
>P_4268
TGGCTTTATTTGCTGGAAAACATACTGGTCTTTTACGAGAA
>P_4269
AAAATTATTCGAATATTTTTCCTATATTTCTATAATTTATT
>P_4270
AAAATTTCAGAGACAAAAGTCAGTGAGGTTGAGCATCTTCT
>P_4271
TATTGTTATATTTTAAATATCTTACCCGAAAAACACGTTGG
>P_4272
TTATTTGTCAAACCACAATTCTATAATCTTCTCTTCAGGGC
>P_4273
TACATCCATGTCACAAAACACGATTTATGTCTCCGGAGCAT
>P_4274
CCATTGAAATCGTTAAATGGCCGTCTCGTTAGAACAAATAT
>P_4275
GGACTATTATGAATGAAAACCAATTTATTATTTTTAGTCTG
>P_4276
CATCATCTCAGTGACCTTTACTAACTCTGCACGAGTTTGTG
>P_4277
GTAGTTCATCCTCCAATGACCTTACTCGAACTCTGAAGAAT
>P_4278
AAGAATATCTGAAAAAAAAACTATCATGGGGTTTTACAAAT
>P_4279
CGGTGAGCACTTGTTTCACCCGATTTATAGCCTCCCTCTTT
>P_4280
ACCAAATTCAAAAATAGTGTCTTGTTAGTAAACACCCTTAC
>P_4281
CTAACTAAAACACCTCAAAGCTTGCGTGTTGAATTTAAAGA
>P_4282
CGTTCCTACCCAAGTTAACTCTATTTACTCGAAAACTGATT
>P_4283
GGAAATCCAATCTACGAAGTCATGCTAATCACGCTCGTCAC
>P_4284
TTTTTCGCATTTTTAATTTTCAGCATAGTGAAGATTGATCG
>P_4285
GTCATTCTCAAGGGTGGGGTCAAATAACACAACGTGTATAT
>P_4286
TAGACACGTTTGTATAAGGACTTACTAGAAGTTTGTCTTCC
>P_4287
CTCTTCCACCACGATGTGATCTAACCAGGGACACAATAACA
>P_4288
ATCACAATGCGTGCCTACGGCAATCTCGACCTATTCTTCTT
>P_4289
TTCCGAACCTACGCCACGCCCATCCTAGGCCACTCCCATCA
>P_4290
GTTCAATATTGCACAATTTTCTATCATTACGCATTGTTCCC
>P_4291
TAAAATTTGGCGCCATGGCGCTTACTAGTCCACGGCACCGT
>P_4292
CACTTTTTTTTTGTATGCAACTTGGTAGAGGAGAGAGATGA
>P_4293
CCGGTAGCTCGGGTCCCCCACTTACATGGAAAATTGCGCCG
>P_4294
CCGCTGTTCAAGCCACCACTCAATCATCTGGAGGAAGCTGC
>P_4295
AGGAGGAGGATCAGATCATCCATACACTTAATTTGGAGGAT
>P_4296
TTTGTATCTGACGAAAATTGCCGTGTCGAGGCCGGGCGCAA
>P_4297
ACTTTTGTCTTCAATTCCTGCATTCTAGCGATTCCTCCATG
>P_4298
AGCAGTTTGTGTGAAGATATCGGTCCTGGAAAAATTTGAGT
>P_4299
GAGAGGGAATTTGGAAAATCCGTGAAAGCTTTCACCGTTCC
>P_4300
CAGGTGAACGTGTAGCAAATCATGAAAGGCACGCCGTTGCT
>P_4301
GATTTCCAGCTTCTAAAGCGCATTTTTAATAAAATCTCTAT
>P_4302
TAGAGCTGCAAACGTGTTATCATACTTTTGGCCCACCATAT
>P_4303
TCGGTTATTTTTAAAAATATCTACATAGTTTAAATTGCAAA
>P_4304
TTTCTAGTTTATGGCCGAGTCTTTCTAGTTAATGGCCGAGT
>P_4305
CGCGAAAAAAATTAAAAATACGTCAGCGGCGCAGTTTGCTG
>P_4306
ATGAAAAAGTGTAATTTTTGCGGTTTTCCGAAAATATGCAT
>P_4307
ATGGCGATCTCAGGCAGGCGCCTGCCTACCATGGAAGCCTC
>P_4308
GGAAAAAAAATTTAAAATTCCAAGAATTGTCCGAGAGGAGA
>P_4309
GGAGGCGAAGAAGCTCGAGTCGGCAGAGGAGAAACGAGCCC
>P_4310
AATTTCGTCACTTTTCGTGGCGGGACCAAAATTAATTCGAA
>P_4311
TTCATCATTCAAAGTAATTACGAGGACGCAGAATTTTACCA
>P_4312
TGTTAGTTGACGACAATTTCCATACATGTACTTTGATCCCA
>P_4313
TTTTTTTTAATTCGAAATTTCTAGGCCGTGAAAAGTTGAGT
>P_4314
AGCTTTGTGGTCGCAGCCGACATGGTACTGGCCCCACTTTG
>P_4315
GAATGTGAGAAAGATGTGTGCATATTATTAAACCTATAAAT
>P_4316
GTGTTTCGATTTGAAATGTGCCTAAATCAACGAATAACCAA
>P_4317
GGGCCCGTTCCTGTGAGGACCATACCTGTGGGGGCCCGTAC
>P_4318
AACCTCCCAATGAGCAGTCTCTATACAGACTAGTAATGGCT
>P_4319
TAAATAATTTAAAGTTGAAACCTACTAGTAAAGTACGGGAA
>P_4320
AAGGTGAAAAAAAAGCTCAGCATTATTTTTCTAAAAATAAA
>P_4321
CAAAATCTAAATTTTCAGCGCATGGAAGACAAAAAGCTTCG
>P_4322
ACACCACTCTCTTCACAAATCTTACTATCATTTGTCATTGT
>P_4323
TTCAATTATTGTTGCGATTGCGATTTTCCTTGTTTTCTGCT
>P_4324
AGCCCAGAACGTGAAAAACTCGATTTATAAGATAGGAACTG
>P_4325
CGTGATCTCAATCTGTAATTCATACCAGAGGTGGGCAAACG
>P_4326
CCTCACCGCTGTCCGCCGATCGGTAAGCTATTTTCCCGGTG
>P_4327
AACCAAAGCCGACGTGGGGGCCCTCTCGCTTTTGTTGTGAA
>P_4328
GGTATCACCACGAAAAGTCTCGGGGTAGTGTAGATACTGAA
>P_4329
CCCATTTTTGGATATGGGGCCCCCACGGAAAATGAATTATT
>P_4330
TACAGTATCTTATACTATCTCTTACCAGCTTCCCAACCAAA
>P_4331
TCAAAACATTTCCGGAATTCCATAATGTTTATTTTTGTTTT
>P_4332
ATAAAATTGGCACAAATTATCGATTTCATGAAACTTTTCGC
>P_4333
GGAAAAATTTCAGATAAATGCGTCGACAAGGCAGCGAAGAA
>P_4334
AAATTTTCATCGAAAAAACGCGAAAATTCGAGGTTTTTTGT
>P_4335
GCAGAATTCGTTGGAGCTGTCATGGCAGAGCTCTTCTCGGT
>P_4336
GGTATGCGCCTTTGAAATCGCGGTGAGACCCAAAAATTGCG
>P_4337
CTAATTTGGAGGACAAAAACCATACTCCAAGTTTTCTATAC
>P_4338
GTTTGAGGCCTGAAAATTGGCTTGAAGGGGTAGAAATTGAC
>P_4339
GACGATTAAAAAACCATACACAATATAGCATTCTCTCTTTT
>P_4340
TTATTTTAAAGGTCTCGACGCGATTTATAAGAAAAAGTTGA
>P_4341
CTTAAAGTTACCTATAAACGCTGGAATTTGCGAAATTTTAT
>P_4342
GAAAAAATCAATTTTTCAGGCTGTAAAGTACTCGAACGTCG
>P_4343
TTTCCGTTAAAAAGTCGGAGCAGTGCTGAAAAATTTGGCTT
>P_4344
CGGGAATTTGAATTTCAACGCGGTTTAACGAGTTTTCAATT
>P_4345
GGCAACGAAATCGAAGGACTCTATCCATTCTTTTCTGCTCT
>P_4346
TTCCCGCTTTCGTGGGGCCTCAAACCCGGAAATTCGAGAGG
>P_4347
TTGAAAATTTTCAGAATTTCCAGTCCATGCTCAGCCATCAT
>P_4348
CGCAATAATAATATAATTTCCCTGCTCCTTCTCAACACTGA
>P_4349
TTTCATCAAACTAAGTTTTTCATTTTATTCATTTATTTTCC
>P_4350
AAAGAACATAGGCATGAAACCTTACATTTGAAAAAGCCATT
>P_4351
CCATAAAATGGTTTTTTAATCTTCATAGTAGAAGTGAAGCT
>P_4352
GTGCCTACGTAACTATGGACCTACCATGTCTACATTCATAC
>P_4353
TTAATTCGTTGATTTAGGCGCGTTCTAAGCCGATAGGCACT
>P_4354
GAAGCCGTTTTTCAGTCACTCTGTCTCGATCGTTTCCCATT
>P_4355
TGAACTTTTTGATGTAAACTCACACCCGAATAAAAAAAAAC
>P_4356
TCCCTAGCCTTAAAGCAATTCATGGTAATGAAGTTTATAAG
>P_4357
AGAAATCAGAAAATTGTCCGCAGTTTTAGAGAAAAATGGAA
>P_4358
CTGGATTCTCGCTCCTTGCGCCTGTTATAGATATCCATCTC
>P_4359
TCAAAGTACTGATATATCTTCAGTCTCTCCAAAAATTCAAA
>P_4360
TGTGTCGCTTAAACCTTATACTACATAATTAATTTGGTGCA
>P_4361
ATTCAAAAGACGAACAGATTCTTCATAGCATGGTACAGCTT
>P_4362
TTGACGGCGAGCTTCGCAGTCATGGATTTGAAGTTTGGCAG
>P_4363
TAAGTCTAAATGGATTTTTGCGGTTTAGGCTTAGGCTTAAG
>P_4364
CGGACATACCGAAGAGCAAGCATAATAGAGAAAATGGGTTG
>P_4365
AAGTTGGGAGGGAATAGATACTAACTAGTTCAACTGATGAA
>P_4366
CGTCACACACATCGTCATGTCAATATAAAAAAATGACCGAA
>P_4367
CTACTTTGTTGGATTAACCTCTGTCTCGACAAAATCGTTAA
>P_4368
GAGATTGGAGAATGTGCTGACATCCTTCACGAGATCGATCC
>P_4369
AAAGACACCGCGCGGTGTACCTCACTAGTAGGATTTACGCG
>P_4370
GATATACATATTATTAAATGCGTGGTAGCAAACTCAGAGGA
>P_4371
ACTCTTGCCTTAGATAACTTCAATCATATCTAGATCTGGCT
>P_4372
AGGAGCATTCTAAAGCCTACCTTGATAGTATCATGAAGCGT
>P_4373
GATTGTTTTGAATCAAACCTCATGACAAACAATTAATAGAT
>P_4374
GGCGCGGTCAGCGGCTGGTACATATATATAAATATATTTTG
>P_4375
TCATGCGTTTGTTGGTTATTCTTGCTCGTATGTTATTGTAA
>P_4376
TCACATAGACATACACACTCCATAATAGCTAAGGTTAGCTT
>P_4377
CAACTAATTTCTCAACAAACCTATTTACTTTATTTCGCCTT
>P_4378
CCTCCATTCTGCTCACCTATCTTTATAGTGCTCTACGAGCA
>P_4379
TAATTATGCATTTTTTAGAACTTACACAATGAAAAGAGCAA
>P_4380
CAACGTTTTGTTTCCAACTTCTATCTAGAGATACACATATG
>P_4381
TTTAAAACATACGTTGCCCCCATCATAAACTATTGCTCTGA
>P_4382
ATTCAAAGAACCAATCTCGCCAATGTAGTGCTTCTTTTAAA
>P_4383
TGAAAGAAAACGAAAAATTCCCCGAACCTGTTGTAAACTGC
>P_4384
ATTAAATTAAATTAATTTTTCATTCTCAAAGTTTTAAAGCG
>P_4385
CTTTGAGAATAAAAAAAAAACTAACATGCTCCAACGTCTCC
>P_4386
TTTCGAGATGTTGTACTCTTCTTGGATGCTGAAAAATATTG
>P_4387
AGACGATTTTTCTGATCTGTCATACTCGAATACTTCACCAT
>P_4388
TGGAATGGATTTGATGGTGCCTATTATTGCTTTATTACTTT
>P_4389
TTTTTTTTCGAATTTGCATTCTTGCTACTGTTGATCTCGGA
>P_4390
GAAAAAGTGCTCAAAAATGCCGATTTATCGAATTTTTAAGC
>P_4391
AATTTTGATAAATTTGAACTCAAACTAGTCGCAATTGTGCA
>P_4392
AGATTGTCTTCTGAAGGTTCCAGTGATGTCGACCATTCGTA
>P_4393
TTTCCACTGCCAGCAGGTCCCATGACAAGTTGCGCGTACTT
>P_4394
AAATGTACAAATTAAAACCGCTACATTCTGAAAAAGGGCAT
>P_4395
CCGTGATTTTTCAATTTTGGCGTGATAGACCAATCAGCGAT
>P_4396
AAAAAGTTCGCAATAGAGCGCGATTGCAGAAAATCTGAAAA
>P_4397
ATGAGCAGAAGAAGACGGAGCAGCCACGTGGATTCTTCAGA
>P_4398
CATGAATATGTGTCTTATTCCAATCTCAATAGTTCACCAAT
>P_4399
GAGAAGATGGCCTAGAAACCCAAACATGTAGATTTAAAGGA
>P_4400
TTCCAGATGTTGTCCCAATCCTAACCTCATCAGTTGTTATT
>P_4401
CAGTGCGGTTACCGTAACCGCTGTCTCGACTTTAACTGAAT
>P_4402
CGCAAGAAGCTGGCAATGTTCGATATCGATGTCAAAGACAC
>P_4403
CGATTCCCGAGTTCTTCGACCTAACCCGACATCAGAACATT
>P_4404
TTTTTATTCGATAATATTGTCAATAATGTATTCCTTCGCAA
>P_4405
CTTCCGAGTAATAACGTTAACATACTAATCATCACTCAACA
>P_4406
AGTTGCATACCTTCTAAGCTCAGTTCATAGTAAATTAGGAT
>P_4407
ATCTCAATTTTTGATAAAAACTCACATGTCTCGTAGAAGTC
>P_4408
GCTCTCGAAGTGAAAAATCACGGGAAATTCGATTTCAACAT
>P_4409
CCACCACATTAGAAAAAAATCATGAAAAATCATATAAAATG
>P_4410
ACGATTGTCGCATTCACGGGCGGTGTGTACTTTTCCAGCAT
>P_4411
CCTACCGGCCTAAAAGTTGTCTTAATAAACGAATTTCCGCG
>P_4412
TGAATTTTTTTGAAAAAAGTCAATAATGATCGATTTTTTGT
>P_4413
AGTTGTTTTGTCAATTTGCACCTAACCGAGGTTTTTAGCTT
>P_4414
ATTTTTTTGGAGAAAAAAATCGATTTCGGTGCAAAATAATG
>P_4415
GGTTTTGGACGTGAAAAACGCGCTGGCCTCGTATTCGGAGA
>P_4416
GAATCGGACGATGGCGACGGCATGGTTCTTGAGAACGGTGT
>P_4417
CATTCAGGCGTAAATGCCTGCCTACATCTTATAGTCTGCTT
>P_4418
ATTTTTAGAACGAAATTCCTCGGTTTACACTGATTTTTCAG
>P_4419
TATATATATAAAATTTTACCCTAAAATGTGATAAAACTCAC
>P_4420
GCCCAACAACTGGTTTTTTACTATAAAAACTTTTTTCTCCA
>P_4421
GAAAATTTACTCTGGAATTTCGATATTCTTAAATTTCGCCT
>P_4422
ATACATCGAATTTTCTCAAACTTGGTAGTTATTGTTAGCCC
>P_4423
CCTTTTTTAAAGAAAAAACGCGCGAGAATAAACAAATAAAC
>P_4424
TGTTCTAACGGGATTTGCATCAATATTGTGGAAAATCAACT
>P_4425
AATGCACTTGACGAAAATAGCTTACCCCACAGATCCATGCG
>P_4426
GCCACGTTATTTAAAAAATGCCTTGTTTGCGCTTACTGTTC
>P_4427
TATTCCTAATGCCAAATGTCCGGTTTAATACTTTTTCGACA
>P_4428
TGCTGGGTCAATGAAGTCTTCATACCAATGAATTGCAATTC
>P_4429
ATTAACCTCTGCGTCAATCTCATTTTAGTTTCACACGAACT
>P_4430
TCGTTTTTCGGCAATTGGCGCCTTTCAGGAAATTTTCATTC
>P_4431
CCTATCATATTCATATTTTCCTATCCAGCGGGGCACTCGAT
>P_4432
AACGAAATATATTTTATTTCCATACTTCTGTTTTTAAGCTG
>P_4433
GCTGTAAAAAGAGAGCTGGCCACACATATGAGAATTCACAG
>P_4434
TTCCAATTTTTAAACGTCAGCTTGATAGAGATAACACGGTT
>P_4435
ATGCCCCCACCCGATGACGACATGATAGTTGATTCTTCACC
>P_4436
CACAAAAGTAAAGACCAAATCATAATAAGGTTCCGGACAAC
>P_4437
AGTAGAGTCTTGTTCCCACGCCCGAGAGGAGAGAAAGCCTA
>P_4438
TAGTTGGTGTCTTTTGAAAACTACATATGTTAATAAAATAT
>P_4439
TCCAAATTGAGTAGTGTTGCCAGTCTCGATAAATCAGCTGC
>P_4440
AAGTGAACTCAGAAGAACTTCTTACATCTTCCGAAAACCGT
>P_4441
ACGATCCATCTAAAAACTGACTTAATAATTAATCCAGCTTT
>P_4442
AACAAACTTTTTTTAAATGACTTACTAGTTAAAAACATATT
>P_4443
TTCAAAGAAAAGTAGGGAGACTTACTAGTTAGACAAAGTAA
>P_4444
CAAAACAAATCGGTGGGAGGCACACCCGATGGGAATGAAGA
>P_4445
AAATATGAAGAAAAACACTCCAATAATCTATTCAATTCGAG
>P_4446
GATGTCATTACATTTCGTCTCATACCTTTTATATTACGTCG
>P_4447
ACTGCCCTCTGCCACTTTCCCTCACCAGTGATCTGTCAGGC
>P_4448
GTACGTCATTTCCAAATAACCTCAATAGTGCACTTTTCAAC
>P_4449
AAAAGTAGGAGCGAGATGAACCTGCTAGTGTCTGTTGAGGC
>P_4450
TACGATTTCATGACTTTTTCCTATCATCTTTTTCCGCCGGA
>P_4451
TAAGCTGTAATTTTATCTGCCATGCTATTATCTATTCTAGC
>P_4452
TATTTAATACTTTAAAAATTCATACCTGTAATTCATGGAGT
>P_4453
GCCGGTACTTTATTGTGTACCGTACTCCTGTTGTTTACCAT
>P_4454
CCATTTTCCCCCCATTATACCATACATTATTCATTCAATCC
>P_4455
GAGAACAATCAATAAGTTATCAATTTAGGCAAGTATTGCAT
>P_4456
CTGTGCAACAGACGATGCACCATCATAGTAAACGCGATCTC
>P_4457
CACTTCGACTGGTTCAATTGCAGTCATCGTCTCAACGTTCT
>P_4458
CCTCCTCCTCTTCACTCGCTCGGGGTACTAAAATTCTGCAT
>P_4459
AGAAAGCGTAAGGAAAATTCCTTACCCGGAACGTCGGAGAC
>P_4460
ATGGGCTCCATCTGTAACCACTATCATCTATAAAGGAACTA
>P_4461
AGTTCTCTTTCTCGAAGCATCAATTTATCACCAGAAGCAAC
>P_4462
CAATGGGTGGCTGTTGAGCTCTAGGTAGAGCGACATCAAAC
>P_4463
GAAAAAAGCATCAAAGAAGTCATACTCGCTAAAAACAATGT
>P_4464
AGGCAATTATCTGAATGAGCCGATCTATTTGGAAGGACCTC
>P_4465
CTGAAATGCAAATTTTTTTCCTAACACTAACATTTCCGGGT
>P_4466
AGGAAGATGAAAGACGATATCGAACTCGAAGGTTTTTTGAT
>P_4467
GAAACGCCCACAAAATGGCTCCTTTTAGGCAGGAGTGGTCA
>P_4468
AAAAATCGATTCCAATTCTTCATGGCAGGCGAAGTGGGCCG
>P_4469
ACTTGGATCCGATGATAATGCATGGTAGGCTTAGAAATATT
>P_4470
TTATCTAGAACATGAAATTCCTATTTAGTTAGGTAGATTTA
>P_4471
TCCCATTTTTCGGCTAAATTCATTGCCGAGAAAACTATTAA
>P_4472
TTAAATTTAGCTAAAATCTGCAATTTCGCCCCTATTTCGCA
>P_4473
CGCAAAAAAGCTTATGGTAGCTTTCTCGTTCATTTTCAATG
>P_4474
CGGCGAAGCGAAAAAATTTGCATATGGGTAATATTTACGGA
>P_4475
GAGAACGCATCCTCCAATTCCACGACAGGTTTTTCCACTTT
>P_4476
TAAGACTCAAAATCTCAACACAGCAGAGTCATTTGGTCAGT
>P_4477
TAACTTTTTCAGAAAAAATGCAGTTACATCAATTTTGGGCT
>P_4478
CAGGTGCGAGCGGCGCGGCTCGATCGAGAAAAGTTTATTTT
>P_4479
TAAATTCTTACAATAAATTGCAGTTTCACGTTTTGATTTAA
>P_4480
TTAGATTTGTCTATAAATGGCAGGAACTCTGATAATTTTTT
>P_4481
TGAATTCTGGACACTAACTTCAATTTAGTGGTAAAATTGAA
>P_4482
GATCTCTACAAAAGCGTGAGCTACTTAGTGGGGCCAGAAAA
>P_4483
ATAATCACTTTCTACTACATCATAAATATAAAAAATTACAC
>P_4484
CTCGGATCAAACACGTTTGTCTAACTAATAACTAAAATTAA
>P_4485
AAACATTTTGTTAGTGGGTACTTTCTAGTTATCTTTAGTGG
>P_4486
TAGTGTGGGAGATATGAATTCACACATGAATATTTGTTGTA
>P_4487
GATTTGATGTACAGAAATTGCTAACTAGATAACGGCCAAAC
>P_4488
ACCGTGTACAGTTGTGACGTCATAAATGTGTTTAATTACAT
>P_4489
TACTGTTAACCGAGTAACTGCTATCTATTATAAAAATTGGT
>P_4490
TAATCTGTGAAAACTTGGCTCCTGACAGTGGATGTACATGT
>P_4491
TACTCATAATTTATTGAAAACATGCTTTCTGGAATATTGTA
>P_4492
CTATTTATGTCAACCTTTATCTTACTATTGATAAGGCTGAG
>P_4493
TTCGTTTTTGTAGAATTTTCCCGTAATTTGAAGCTATCCTC
>P_4494
GGATTTTGATGGTAAATTGTCATTTTATGACATAATTTATA
>P_4495
CGATTTTGCGTTTGCTGAAGCATACATTTGTGTTTGTGACA
>P_4496
CAGATTTCGGACTTTCAACCCGATTTATTGTGGATGACAAG
>P_4497
AGTTCGTATCAGTATTTTTGCAGTGGAAATTTTTCTTAGAC
>P_4498
TGGCCGAGTTTTCTCTTCCGCGGCACGCTGCAAAATGCTCG
>P_4499
AATTCCTGTGTCAACTAACACTTAAATTGTAATTTTCTGAG
>P_4500
AATCTGATATCTAGCGGAGTCATGGATCATATTTTGAGCTT
>P_4501
AAAGCGAGTTCATACTGATTCGGTCTATCTGCTGACATGAA
>P_4502
ATTCAAAGAATAATAGATAACTAACATCTGGAATTTGAACT
>P_4503
ATTCCACCAAATTTTTGATACATAGTAGGCATTTTTGGCAA
>P_4504
GCCTTCCTCATTGAATTTTTCGCGCTCCATTGACAATCGCC
>P_4505
ACAACAAAGCTGGTAGTATTCATGACAGCAGCTTTTTTCTT
>P_4506
AATTATGATACGAGCTTTCACTACTTATAGTAAAAAAGCTC
>P_4507
AAAAGAAATTCCAGAAAATTCAAGAATTCTGAAAAATAGAA
>P_4508
TTAGATGTAGGCTTACAAGGCGGTGGAGAAAAAAAGAAAAA
>P_4509
TGCGCAGCGCTGATTGGTCCCTAACTACATGAAAATTTTTA
>P_4510
GAAAAACCAACAGAAAAACGCTAAATATGGAGATTGAACAT
>P_4511
ATTCCAAAGTGTTCAAAAAACTACCTATTTGATTATTTCTA
>P_4512
GAAAAAACCGCTCAAAAATTCGAAAAAATGGGTCTTTTTTC
>P_4513
TTTTTGTTTAATTTTTAGGTCATTCCAGAGAAGAAATCACC
>P_4514
GCAAGAAACTTTATAAAAAGCATTTTAGTTGCTCTCGGGAG
>P_4515
AGAAATTAAATTTAAAAAAACTCACTAGTTGTGCTCATTCC
>P_4516
TCGATCGCCACTTCTGGACGCTCAACCGACATTTATCGATT
>P_4517
CTACTTGTATTGGACTATATCTTGACATTGTATTGTTTCAG
>P_4518
ATTCTGCTGGTTCTTGAGATCTTACCAGTTGATTTTTGAGT
>P_4519
ACATTCGTACTAAAACGATTCTAACTTGGCAATTTAAAGCG
>P_4520
ATAACTAAATCGACAAAAGACATGCTCCTTGGAGATTATTG
>P_4521
CCGGAAATAGTTTTCTCGTTCATACTTGCTGAACCACCACA
>P_4522
TACACATTTTTGCTCGATTTCTTCATAGCGCATGTTGGCTC
>P_4523
TGACCACTCGATTAGAAAATCTGTCTAGATGAATTCAATGA
>P_4524
TGTTTTCTGCGCCCATTTTCCTAGGTAAGAGTATCTCCTCT
>P_4525
CTTGTTTTGGAAATCTCGACCATATATGATGATGGTTTCGA
>P_4526
TTCGGCGCCAACATTCGAATCAAGGGAGACTTTATCAATCA
>P_4527
ATAAACAAAAACATCTAAAACATACCAGCAAACTTGCTCTG
>P_4528
GGGACAATTTTTAAAGAATTCTTACCTGATGGCTGTCTGAA
>P_4529
AGGAAGTCTAATTTTCAGCACGGTCTTCATTACACTTGAAG
>P_4530
TATATTTTCAGTATTATAATCATTTTAGTTAAATTTAAACA
>P_4531
TCTCAAAACACTAGTAGTTGCTATAAAGTTGAAGTTTGAAG
>P_4532
AAACTCTGTTTAACACAAACCATGTTTGTTGAATCTACCGA
>P_4533
ATAGTAATCATAGCAATACCCATTGTAGTTGTAAATGCAAC
>P_4534
CCAGCGCTGTATGGCATAAGCTCGGTAGTGGATAATTTGCC
>P_4535
TAATTTTGCATTTTCAAAAACAGTCTAGGCAAACCTTTTAA
>P_4536
AAAATAAAAACAAAAAATTGCGGTGGAGCGCATTTGCGTTT
>P_4537
TGTGAAGAGTACTGTAATTCCTAAACATTTATTTAAGCGGA
>P_4538
TCAGGTAGATGCTGATAGAGCTAACTCTATTGCAAGCTCAT
>P_4539
GTGCGTACTGCGGCGGACTCCACCATAGTGGAGGATGTCCT
>P_4540
TTTCAAAACGGTTACTGTATCTAAATAATAGTAATTGTAAT
>P_4541
AGGATTAAGTCTGAAATTTACATTCCCGAACATTTCTCAAC
>P_4542
ATTATAAGGAATCATAAAATCATAATAAAGCAACATTCCCA
>P_4543
AATTTTTATTTCCGTTCTTGCCTTCTAAAGTAAAAATTGGA
>P_4544
CACACTCATCTCATTTCTCTCAATCCTCTATTCAGACAGCA
>P_4545
CTTCTTTAACTATAGATATTCATATTATTTACAGACGGCCT
>P_4546
TATTGTTCCCTTATTAGTTGCAGTTTATTACTTTTCAAATT
>P_4547
TGAAGATGAGGAAAAATAATCATATTAGGCAATACGTAGAC
>P_4548
CCATTCCTGGTTTTCTTGACCATGTACGGATGAAAAATACT
>P_4549
ATGAATCGTTATTATAAAGGCATAAACAAACATCTCGGGAG
>P_4550
TGAGAATATTCATCTCTGAACAACATAGTCTTCATGGCAAA
>P_4551
TACGTTGATCCGTTTGTTAGCTAACTATTGTAAGTTGAGCC
>P_4552
TCTTTCTTCTTTGGGTTTCCCATTACAGGGTCTAATCTTCT
>P_4553
TTCCCAGTTGGTCTTTTTCGCGTTCTTGGAATTCCAACATC
>P_4554
CATTAGGCATTGGGCACAAACATGGTATCATTTTCTGAGTG
>P_4555
GGTTGTTGAAAAAGAGAAAACGGTGGGGCTAGAATTGAGCT
>P_4556
ATCTATAACTTGACGACAACCTACCCTGTAAAATGTTATAA
>P_4557
GCGAGAGCTCTTAAAAATTCCATACCAAGAATACAATATCA
>P_4558
TCTTCTCCACGAAGTCGAGCCGGTTTAGTGGACTGTTGCGA
>P_4559
AATTGAGAAGTTTATCAAGCCTATTATATGATTTTTTTTTT
>P_4560
CAGTGCATTCCACTAAGCCCCAAACATCTGGAAACATAAAT
>P_4561
CCCGATATGGACGACGATGGCGTGAGAGGCAGTTTCTAAGA
>P_4562
ACAGTTTTACACGCCTGGTACATCCCCGTAAAATTTTCTAA
>P_4563
ACACCCGCCTAGACCACACGCTCACCCGAGGTAGTCATTCC
>P_4564
AAATGAAATCCGATTTGACGCCTTTCATTCATTTTCCATCA
>P_4565
ACGTACGCCTGAACAAGTGCCTACCCTGTATAACACTTACA
>P_4566
TGAATGGTGCGTAGAATGTACTATTTAATGGTTGATCATTT
>P_4567
GTATCGTTGCTGATAAGTGTCTCACTAGGAAGCGATTGCAG
>P_4568
GTGGTAATTTGAAAGTTAACCTAGATAGTTAGAGATTTGAG
>P_4569
TTGGTAGTAGTGATCTTCGCCAGTAGAGTTCAATTACAGTA
>P_4570
TCCAACCCAATCAACTGATCCTAACTACTGCCGACCTCCAG
>P_4571
AAAAATTAACAACAAAAAACCACGGTAGTCTACAAATCTAT
>P_4572
ATGAATATTGAAACTGTAATCTATTTACTATTGACCATTTA
>P_4573
TACGAAAAATCTATGAAAATCACACCCAAACGAAAGTTTGC
>P_4574
TGCACAATTGTGACGTAAAGCATTCGAGTACAAAATGAACT
>P_4575
AAAGAGTGCTTTTGGAAAAACTTACATGGCAAATCTAAACT
>P_4576
ACCTACAAATGAAAGTGTGTCATACCCCTTGAAAAAGAAGG
>P_4577
CAATTCCAGTTTTTTCAACTCGTGACACAACAATCATCAAT
>P_4578
TTATCACACCATCAAACACTCTAACATGCAATAACCCCCTT
>P_4579
CCACAAAAACGTTGAAATCGCCTGCTACGTGGATTTTGTTT
>P_4580
TTTTTCGGGTGCCCAGACATCATATTAGAAAAATCAAAACA
>P_4581
TTAACTGAAGGCCAACACCACATAGTGGTGGTAGTAGTGCC
>P_4582
AAACTGTGCGTTGTTTAGACCATACTCTATGTTTAACTCAA
>P_4583
GATCCAAATCATCAAAATTACTAACTATGTATATGGTGTAT
>P_4584
GGGCTTAAATTACGCCCCCTCTCCCCCCATGAATGCCAAAT
>P_4585
TTTTTAGTTGACTTAGCCTTCTGTCTAGTCTTCTCATCTGA
>P_4586
GGAACCGATTTATTCATTTCCTTGTTCGTCGTTGAGACAGT
>P_4587
AGATTAGATAAAATTAGTTACAATTTAGAGTTTGAAATCAG
>P_4588
AGCCCAGAGTATGCCCAAGTCTTACCAAACTTCAACAATTC
>P_4589
TAAATGATGATAGTGAGATTCTTGATATCTCTATAAGCAGC
>P_4590
TGTTTCGTACGTTTGGTAACCATAATAGCTCAGAACCAAAA
>P_4591
AAAATCAAAATGTTGATTTGCTAACTAAGAAATGAACATAC
>P_4592
ATCATCGAAATTAATATGAACTAACATGCAAATTTGGAACG
>P_4593
AAAAATTGATCAATCGCAAACTTGTTAGCTCAAGATAAGGA
>P_4594
TTTGATGTTCAAAAGAAGCGCATTTTAGTCAACTTTAAGAC
>P_4595
GATGTAAAAGAAAACCGAACCTATCCAGATTTGAACCAGGA
>P_4596
CAAAAAAAATTATAAAAATTCTGTGACGTGAAAATCTTATG
>P_4597
ATCATCCAGTAACTCATCTCCTTCATAGTAACCATTGCTCC
>P_4598
GCGAACAGTCTCTGGGCGGTCCCGCTTGTTGAAAATTGCTT
>P_4599
ATTTTTTCAAAACATATATACATATATGTGTGTAAATTAGA
>P_4600
GGAAATGCTTAGAAAATTGGCATTAAAGGTGAAAAAGCCCT
>P_4601
CTATTTAAATACCTGTTTCACATGCTGGTTGTTTCGCCAAA
>P_4602
ATGCTTAGTGATACGATAACCTTACTAGATATGGTGGAAGT
>P_4603
CCCCCTACCCGCCCATCCTTCACACTCCATCCAGGGTTCCT
>P_4604
CTAGTGATATCACAATCAGTCATACGGGTATAAATATGTAT
>P_4605
CAGACGTCTACAAAATTGCTCTTCTTATTGAAGGAATTTTC
>P_4606
CTCTGGTGTGCACCCGTACTCTATCATCAATGAAAAATGCC
>P_4607
ATATTGTTTCCCTGAAACTACTACATAGTACTTTTTCAAAG
>P_4608
TACAGAAATTCTCAAAATTTCGAGAAAAATTGAAAACTTTA
>P_4609
GTGCCCTGTTTCGGTTTGATCTACATAGATCTACACAAAAT
>P_4610
AAAATTGTCTTCTGAAAATGCACCAATATGTTTCAACGCGT
>P_4611
GAGATTTCCTGACGTTGACGCATTTTCAGCATGTCCACCTG
>P_4612
GCTGAAAAAGGGGCCAAAAGCAGCGGCGCCGGCGGCGAAAA
>P_4613
CTGGAAATACCCGGGAAGCTCGGTTATTGTCAACTATCACT
>P_4614
TTTCCCAACGAAAATGCCAACTTACTCGATGTTGCTTCTGC
>P_4615
GTACCACAATGACCGAATATCATGATAAAAAAAATTCAAAA
>P_4616
GAATTTCTCGCCGAAAAATTCAGTAAAAATTTGAATTTCCT
>P_4617
TTTTTTTTCTCAGAAATTTTCCCAAACGTTACCATATTGAT
>P_4618
ATCGCTAAAATTTTTTATGGCTATCTCTGACTTTTTCGCAC
>P_4619
TAGGAACTTCTAAAAAATTGCAATAATTCAAGAAAATTCTA
>P_4620
TACCTATTCGGCTTTAAATGCAATTTAGTCAACGAAATTAA
>P_4621
GGCTTGATTAAAAAGCGGAACTTGGTAGTTGCCAGTTGGAA
>P_4622
CTAAAAGCCAGAATGCAGTCCTAATATGCCGAATATAACTG
>P_4623
AAATAAGGTATTTGGTGGCACATACATGTAAATTGTCACAA
>P_4624
TTATATTTGATAGTGAGATTCAGGACTGTGGATTTTTTTGT
>P_4625
TTTGAGCGTTTTGAAAAAATCATGGTAGTTTTTTTTTTCGT
>P_4626
GGTCTCAATTTCAGGTTGGACATGGTACCGGTTGCAGCACC
>P_4627
TTATCAGCTGAAATTTTATTCATATCAGTGATATTTGTTAT
>P_4628
CAGAAAATTTTTCCAATTTTCAGGAATTTTAAAATCACAAT
>P_4629
GGACAGAGCCCAGCCCATCTCACAATAGTGTACCTCTGGCC
>P_4630
TTCAAGCTTGTAAACCAAAGCTTACTAATCTACAAATAGCC
>P_4631
GAAAGTTTATAGTCCAATTACTATATGCCTGATTTTTCAGA
>P_4632
AGTGGATGTGGAAAGACTAACTTACTAATGAATTTACTTTA
>P_4633
ACAAGGTGAACGCCAGACTACACGGCCGAGAAACTGAAGAT
>P_4634
TTCATAAAAAACCAGTTTGACTTACCTGTTCCAGGTGGCAG
>P_4635
ATTCACGGAAAATATTTGTTCATACTTGTTTTGTTTACTCT
>P_4636
CAGAAAGTGTCATGCTATCTCGCGACAACATTCCAGCAATT
>P_4637
TTGTTATCAACGTCTAACAACTTACTAATACTTAATTTCCT
>P_4638
TTATGTTGCCATTTCACCGGCCTGCTCGGTATTTGACGTGT
>P_4639
AAACAAGACACATGGAATATCTTGATAAGATAAGAGTACAC
>P_4640
AATGGTTATCTAGATTTTTGCTACAATCTGAAAAGATAGCA
>P_4641
TGAATAAAAAAACAAACAAACTTTGTAATGAAACTTTTCAA
>P_4642
TTATAGTACGTTACAAACCCCCTGAGAATTAGTTTTTTCCG
>P_4643
TCATATGTTTTTCTCTCTCACACTCTCTTTTTTCATACTCT
>P_4644
TAGACCAAAATGAGCATGCACTTACCTCATGTTCTCATCAA
>P_4645
ACTAATTAGACCATGTTTCACAATATAATTCAAAACCTTCT
>P_4646
ATTTCAGATCAATTTGAATCCAGTTTAGTGCTCCTATGCAG
>P_4647
CCGCATTAATAATCTATCTTCGGCATATAAGAATTCGGTTT
>P_4648
ATTGTACGTATACCCTCTCTCATCATAGTGTTTATTTGAAA
>P_4649
GAAATAAGGGATTGTTTTTGCATACATCTGAAAATCAAATT
>P_4650
GAAACACTACATGATGATGTCATTCTAGTAGCAAAAAGTAT
>P_4651
ACTCGATGCTTCTCCAACCACTAACATTTTGATTCTTGAAA
>P_4652
ATTTAGATAATTTCAAGTGACTTACTTTGTAATTTCAGCTC
>P_4653
GAGAAAGCAATGGCCAAAGCCACTATAGATGCGATAATAAT
>P_4654
TCCATACAGGAATATGAAACCTTGACAGCTGATTGGTGAAA
>P_4655
TCCTTTTTCCGCTCATAATACATTCTATTGGAAACATGGTA
>P_4656
ACATCCTTTTTTCGTTGTATCATCATATCGAATTTGCCACA
>P_4657
GTGGAACTGATAGTCATTGTCGACATAGTAGAATAACTGAC
>P_4658
GCTTTTTTGAACGAATGGAGCATTCTAGCAATGTGACCAGG
>P_4659
CGCCAACCGAGTGAAACATGCTCACTAGCATTCTTCACCTA
>P_4660
ATGTTAAAAATTAAGAAACTCGATTTAGTTTTATGACCATT
>P_4661
AATTTAGGTATAAGAATTTGCTAAATATTGAAAAAATGCAT
>P_4662
ACAATCACATTTTTAAAAAACTTACATGTTGAATATCCGAT
>P_4663
TCAGTTAATCACATCAATTTCATAACAGATAATTATGTACA
>P_4664
TCTTTTTTCTTTCTTTTTCTCTAACTAGCCGACATGACTCA
>P_4665
CTCCTAGTCACTGTAATGTACCTACTCGATAAAAACGGCAC
>P_4666
CTAGTGTGGATGACGGTTGGCTATTATCTGCAAAATCAACG
>P_4667
TCTCTCTACTGATTCAATAACTCACTATTAATCTCTGCGAT
>P_4668
ATGTACTTCTAATTTATAGTCTTACCCGTGAGTAAGCTCTG
>P_4669
TCATTATGGCATTATGGCAGCATATATGTTAATATACTCTT
>P_4670
CAGACTCATATTTGTATTTTCTAACCCGAATAATTTGTTCA
>P_4671
GAATGCCCTCGAGAAGCGGCCATACTTCAAGGCCAACCCAA
>P_4672
ACCGATTTATTCAAAATTGGCATACTAAACAAATAAACTCG
>P_4673
CATGACACATAAAAGTTTGTCAATCTATTGTCAAGACTCCC
>P_4674
TGTTAACATAACATATGTATCATTCTAGAGATAGAGTAAAG
>P_4675
AAATACATACGACCAAAAACCGTGAGAAATTAATGAATCAT
>P_4676
AGGACGAGAACATCTCTAAGCTTAACAAGGAGCGCAAGAAC
>P_4677
TTTTCCAGCTTCTAGCATTCCTACATAGACAAACTTTGACG
>P_4678
TATACTCAATTACCGTAACCCTAACATGTTATTTTTGATTC
>P_4679
TTTTTACAATTACATCAAGGCAATTTAGTACTTCATGAGCT
>P_4680
TTTTTTATTGCTGAAACCATCTAACATCTTGTTTTACTTCT
>P_4681
CTATTTTTTTTATACTCACACATGATAGCTGCACAAACGTT
>P_4682
CGTACACTGAGATAATTTTCCTACCCAGCTCTAAACTTGAT
>P_4683
TTGTTCGGGCATCAAAATTCCAATTTAAATGTTTCCTTTCG
>P_4684
TGTCACATTTTTTCAGGATCCTTGGGAGTGCTGTTCCAACG
>P_4685
TCACTAAAAACAATGGTATTCTAAATTGATGAAATGCATTC
>P_4686
TGAGCAAAAAGAGGGAGAATCGAGAGAGCGAACGGGGGAAA
>P_4687
GTATTATCTGAAAAATAAGCCAATTTAGTATCATTATTATA
>P_4688
TCAACTTTTGAGATCGTTGCCTTACTAGTTAGAAATTCGAA
>P_4689
CTCAAATAACTAGGTTTGCCCAGTCTAGGAAATGTAATAGC
>P_4690
TTATGTCAAACATGATCATTCATGAGAGCGGAAAAATGACT
>P_4691
CTCACAACAGATTTCAAGTGCGATGTATCGGAATGTCAGCG
>P_4692
TCATTAACTCAGATTTTACACTTGATAGAAAAACCGAAATT
>P_4693
GCATCCTCTGACTTTGTGGTCATTCATGTCAAATCCAAAGT
>P_4694
CTCCCCGCCAAAATGGTAGGCATTCTCATCATCTCATGGCT
>P_4695
GATGTTTGTCCAATCGTCTTCTAACCTGGAAATGGTACGCG
>P_4696
TGGAAAAATCACAAAAATTCCATTACAGCCGATTTTCGTGA
>P_4697
GTTGTATGTCTGCTCGTCGGCCTGAAATATATATCTTTGCT
>P_4698
GCCTTTTTCCCGGAGATTTCCCGTACCTTAAAGGGTGGTGA
>P_4699
TGAAAAACATTGAAATTTTGCATGTTAGTACGATTTGATAA
>P_4700
TGTGGGCAAACACTGCCGGTCATACATCATATTTGACGCGC
>P_4701
CTTTTTTATAGAATCAAAGACTACCTAGATATAGCTAGTTA
>P_4702
TAATTAGGTCTTAGCTAGTCCTAACTAGTACTTATATATAT
>P_4703
TCAGATATGTTTCACAAAATCTTGGTAGTCTAGAAAACCCC
>P_4704
CAGAGGCGAATACTCATCATCTCACCCGACAATTCAAGCAT
>P_4705
TGGAGGGATATTAGTTTGGGCTTAGTAGTGGGATATGGTCG
>P_4706
GTTATACACATTTACCTATTCAGTCTCGAGTGGGGCGGCTT
>P_4707
CTAAAAAGCACATCAATTTGCATTAATCCCATAATACGTCG
>P_4708
TATGCGGCAAGCCAGAAATCCGTGCTCGAAAATTTGAAAAA
>P_4709
GTCGAGACATGCGAGAATGCCACGGTAGTCGACGCCAGAGT
>P_4710
TTAAAAAATTGCAAAAAATGCGTGGGTGGGTGGGCTAGAAT
>P_4711
AAAAAGCACTATTCCACAAGCATAATAGTCCGCCGCGTAGG
>P_4712
CGACCTGACTTTGTAAATTCCACTTTATAAAAATCATGGTC
>P_4713
CACCAAAGGCTTGAATAGTACTTACATCTCTTGTGCCAATC
>P_4714
ATCCGGAACCCTTATCGACTCTACCTACATCAAAAAGCACT
>P_4715
TTTTCTCCGAGATGGGTGGCCATACATCATCAGAGAAACAA
>P_4716
AAACTGAACAATTTTGGAAGCGGTGATCCCAGAAATTACAA
>P_4717
AAGCATATAAGGTAAAGCGGCAGTTTAGCGCGTAAGTAGGT
>P_4718
TAATGGAAGATGTTTTTCCGCGGCCACCTATTTTTGGAATT
>P_4719
TAATATTTTCCATTCAAGATCATACCTGTTTCTCCTGACTT
>P_4720
TGTGCGATGGAGCGCGCTTGCTATTTTCTAAAAAGTGCTCA
>P_4721
ATCAGAGAGTTGCAAAAGTTCTATGTAGGCTCAAAACGTTT
>P_4722
GCAGAGACGATAGTTCGAAACTACCTCATTAAAGGCGCATG
>P_4723
TTATTATTTCCCAATGATACCTTGCCCGATGTAATCTGCCG
>P_4724
GATTTTTCACGGTTTACTCTCACACATGCAAATAAAATCAA
>P_4725
TGGGAATTAAAGTTCACGAGCACGGTAAGCAGATCTGAAAA
>P_4726
AATAACTATTTCATTCAAGGCTAACTATGAGTCAGTCCTCC
>P_4727
TGTCCCTTTAAGGTCATTACCGTACACGTGAATGCAACGCC
>P_4728
GACCATTTCTATAAAAATGTCGGCATAATATTTAAATTTAA
>P_4729
AACTTAAAATAAAAAAATTGCCCCAATGCGAAATTCAGAGA
>P_4730
AATTCAATAAAATGGCATTCCGATTTAGGAAAATTTGGCTC
>P_4731
TAAGTGATACCTTAAAAATGCGTTCTTGAGGGAAAACTCAC
>P_4732
ACAATTCTACAGAAATCTTCCATAATATTTCTCTACCCCTA
>P_4733
AACATCGTACTTCTTTAAGTCATATTAATATTTCACCCCCA
>P_4734
AAGAACGGTTTTGAGGTCATCATATTAGTTGAGACGACAAA
>P_4735
AACATTGCGTCTTTCAAATCCATAAATGCGAAATTAATTTT
>P_4736
GATTAAAGTATTTGTCTATTCTAACTATGAGCGTTTAACAT
>P_4737
TTGATGAACACATTGTCTAACTTACTGGCTCTAATTTTGCT
>P_4738
TGGTTCAAGCTAACAACAAGCTAACTGTTTGTTTTCTGACA
>P_4739
TCCCACACTAACGTGAATCGCATTGCAGTTGAAACACCAAT
>P_4740
ACCGTTTGAATTACTTTTTCCATTCTAGCAAACGCACGAGC
>P_4741
AATTCATTGCAATAGATGGTCTCACCCGGAAAATGCGTACG
>P_4742
AAATTAATGGGTAAGACAAACTTACTAGCTAAAGATTTCAT
>P_4743
TGCCGGGAGAGCAGGAGATCCGGTCCAGAAGAACACAAGTT
>P_4744
TTTTTAGGCGACTTTCGTTTCTTACTAGATGCTGACGAATC
>P_4745
AGCTTCTCCTTACTTAGCTTCTTACTAGGATCCTTCTTATC
>P_4746
AGATACACTATATCAGCTACCGTACTCGCGATTCTTGATAT
>P_4747
TTTTTTTTAAAATTAAAATACTACTTAGTTCATTTTTTGCG
>P_4748
TGTTGCTGTAATTAAAACCTCTAACTTGTAAACTTTCGGCC
>P_4749
TCCAAAACGACACCAGCTCCCATACTACATTCGACACCGTC
>P_4750
GAGTAATGTAAATATAATTTCTAAATAGTGTTCCGTGATTC
>P_4751
ATCCATCAGTTGACGTGGATCTTGACATGTTTCTTTTGCCT
>P_4752
TGCGAACAGGTGTTTTCGCACGGTTTATCGACTTTACGACA
>P_4753
TATATTCTCCTGGAAAATCTCGTGAAATAACAAAAATAGCA
>P_4754
TGGTTTCTATCCTTGGCGAGCTGCCACGTCGCCAATTTTTG
>P_4755
ATTTTTGGTGGAATATAGCTCTAAAACGTGATTTCCTACAT
>P_4756
CTCTTTGCGCGCGCCCAGCGCATTTCACACGAATTTGGCCA
>P_4757
AAATAGTATTTCAGACTTATCATACCAGAAAAAGGGAAGGT
>P_4758
TCCAATGTTGCAATAAACGGCAGTTTAGGCAAATAATCAAT
>P_4759
GCATAGCCCAGGATTCAAAACTTGCTCGAACCGAAGCCGTT
>P_4760
TAAATCCCCTGAGACAAAACCGATACAAATAAAATTAAAAT
>P_4761
ACAGATGAAATCCAGATAATCATACATTTCTTCCGAGAGGC
>P_4762
GCCGGAAAAATCGTTTGCCGCTCACTCCTGACTTTAACTGT
>P_4763
AATTGATCCGGATCGATTCGCCCGCCTGGAATCTCTTATCA
>P_4764
TCGGTACACGCGTTAAGTGGCCTTCTCGTCATTTTCTATCA
>P_4765
AAACCGTTCCAAATTGACCGCTTCCTAGTGTTTTATCACTT
>P_4766
GTAGTTTGTAGTCTTTGAGCCTCAACCAATTAATTTTTGAT
>P_4767
AGTAGAACCATGCCGGGGGGCATATTAGCACGAAGAGGGAG
>P_4768
GGTAGTTGTCTGGCCTGAAGCATACTAGATAAACTGATACA
>P_4769
CAGAACATTTTTTTATTTCACAATATAATATACTTTATACA
>P_4770
AAAGCTAATGGGTATCTGAGCATGCTCCAAAAATTTTGAGG
>P_4771
GGGACTACAAACTACAAATTCGGTTCAGCCTCAACCAACGT
>P_4772
GACCGCATAATGCAAACGCGCCCCAATGAGAAAATAACTGG
>P_4773
ATCCACATTTTGTGAAAATCCAGCAAAGTGCCGTCCTTGTC
>P_4774
ACATAAATCGCTATTTCTTGCATAACAGTTGAATTTCACTC
>P_4775
TAGTGCTCGCGGTGCGAGTTCTTTATATCATTGCGCCGATC
>P_4776
GTATGCGACGAATCGGATACCTAACTATATCTTTGACAGAA
>P_4777
TTGTTCGAATTGGCGTACGGCGACACTGTCCGAAGTGCATA
>P_4778
GTATTTCAGTGCGAGGCGGACGGTCGCGTCGCGGTTCTCAG
>P_4779
CAATTGTGTCTAGTAGTTTCCTAATATTACCTTTTAACATA
>P_4780
ATTTAAAACAATCAAATTTTCTAGGCAGGGAAAAATTTGAG
>P_4781
GTACTTGGAACTGATTTTTTCTTGCTCGGGTGAAAAGTCCA
>P_4782
TCGTTTTAAATAAAATGACACTTGATAATAGTTCAATTCTA
>P_4783
TTTTTTATTTGGGTATTTGCCATACATCTCACTCCCATCGC
>P_4784
GCAACATAGGGTCAATTCTTCATATTAGTTGCTTCCGCCAG
>P_4785
TTTTTTGGGTTACTGTAGCGCGCCAAAAATACGCAAACACC
>P_4786
ACTCGCCTCATGAATTACTGCAATTTATTGCAAACACCAGA
>P_4787
GCTTAGGCTCACCTATAAACCTACATAGTTTAATAAAACTA
>P_4788
TTCCTTGAACAACCAGAATACATACTCCTTTTCGACTAGAA
>P_4789
GGTGGATTACTCAGAAATCGCTTGAAAATGAAGAAGCCGAA
>P_4790
GAGGTTTTGAGAATTTTTTCCAGTAAACACCAATTACACCA
>P_4791
GTATTGCTGGTTGAGCTTCTCATTCTCGGTGGGATCCGGCT
>P_4792
AATTCCCCGCCAAATTTCAGCCTGAAAATTGAAAACTAGAG
>P_4793
CTCGGAGCCCAGAAAAAATGCGAAAATTTGACTGAAATTTG
>P_4794
GGTTTTTATTGTATGATGTGCGGTGGAGCGCGTTTGCTTAT
>P_4795
TGACCTGATTCAGGAATTTCCGGTTTCAAAAGTATAATCCG
>P_4796
CTCTACCCAATCATTGGTGTCTTGCTAATGGTGGAGATTCG
>P_4797
GGCAAATTTGCCAATTTCGCCGATCTCGGCAAATTTCAAAA
>P_4798
ACCGCGCGAACAGCTGCCGGCGAGAGAGCGCACTGAGTGAG
>P_4799
CTGCATGGTTCCGACATTGACAGCATAGAGAAGACGTGGAA
>P_4800
AAAGTCTTGTAGCTACATTTCTTGACAAGGAGAATGCTCAA
>P_4801
AATTATTTTTTGTGTTTAGTCTTTATAGATTAGTCAAGGCA
>P_4802
AGGGCTTCTTCCAGGCTCAACATACTACGAGAACTGCACCA
>P_4803
TCAAAGGGTAGGATAACATGCTTGATAGTGGAGAATACCTA
>P_4804
CAGAGGAACAACTTCATAAACATAATAATAATAAGTATTTT
>P_4805
TCCAAGTTCATTTTCTTCAGCTTACTAGCCCCAATAAATGG
>P_4806
GTGAGTATGGATCCTAAAATCATCTTAGTAGATCAGTTTAT
>P_4807
TGCATTCTCGTACACTATACCATATATGTTAATTTCCTCTG
>P_4808
GCGCTCTTATTTGCGCGGTGCTTATTATTCAAAAATGTTCC
>P_4809
TTTGGTAAACTCAAAGTTAACTAACTAGTACAATAAAGTAG
>P_4810
GTTTTAAAAAAATTTCAAATCTTACCTGACAATCCGTCAAC
>P_4811
GATCGTAGACTCGTTGGATGCATGTTAGGGAGCAGATCTGG
>P_4812
AGCGTCATCGGTCTCTGTCCCAGTCTAGTGAACGGACAATT
>P_4813
AAATTTTAACACTTCCATGTCATGAATCCGTACAAAATCTT
>P_4814
CCTTGATACGCTTTTACGAGCATACCTGCAATTTAAGTCTG
>P_4815
TTTTTAATCATAAATAATAGCTTTCTATATGCAATTTTAAA
>P_4816
AAAGCATTATGAATTCAATTCTTCATAGATTTTTTCTTGTA
>P_4817
TGCTTAGACAAGAGAAAGAGCTAACTATTGCTCCACAAATT
>P_4818
AAATTCTTTTCCTCTTCTCTCTATCTACACCCCCCCCCCCA
>P_4819
CCCTAAGAAAATGAGAGCCCCATATATATGTAAATACACTG
>P_4820
CATTGTCTACCGAACAAACTCGATCTAAACTATCTTTCAAC
>P_4821
ACAGCTCCTTTTGCGAACTTCATGCTGGTGGTTAAAACATT
>P_4822
CTCTCAATTTTCATGAAAAACAGTCATCTTATAATAATTGA
>P_4823
TCTTAGACTTACAGAAAACACGATACATTGTAGAAGATATC
>P_4824
GTCCGTGTCCGCCCGCCGCTCTCACTCGCCAAAATATGACT
>P_4825
CCGGATTACCACAAAATTTTCATGCTTCTCATTTCGATCAT
>P_4826
CAGCTTCAAAATGCCGCCGACGCCCCGCCCATTTTGGATTT
>P_4827
GAAAATTCTAAGAGAAAACGCTATAAATAGAAAAAAAGTAT
>P_4828
AAATATTCTCGATGAAACATCATACATTGCAAATGAAAACC
>P_4829
CACAAGACGGAGGATACCGTCAACCCCAAACCGAAACCTTT
>P_4830
AATGAATAGGAATTCTACATCATACATGTATCTTCCCAAGA
>P_4831
CAAACACAAAATTTCAAAAGCAGTTTAGGGTAAAGTAATAG
>P_4832
TGTTTTGAGTTGATGATAAGCGTGAATCCTAATTTTCAATT
>P_4833
GTTTTTTCTAAAGGTGACATCCTTATAGTCTACAAAAAAGT
>P_4834
TCTCGAGATTCTTGAGATCCCATTCCATTGAAATTGTTAGC
>P_4835
CATTTGTCTAATCAAGTACTCTATCTAGATAACTGACCGAT
>P_4836
GAATTTCAGTCTTTTAACAGCGGCAGAGTGCATTTTGGAAA
>P_4837
TGAAAAAACATGTTTCAGCACATAATAGCTCATTACCGTAA
>P_4838
AGGTGGATCCGTCAATTTGTCGATGTAGTGCTCGAGCTCTG
>P_4839
TCAGCCATACCGCAAAATTTCTCCAACGATTATCCAGCGAG
>P_4840
AATTACATAAATACGATGCTCTATCTAGTTCATGGAAACTC
>P_4841
TTGTTGGACTTCAGCTCATGCTATATACATTCTCGGGTCCC
>P_4842
AGGGCACAATATACAGAACCCATATATGAGCGGAACCTTTA
>P_4843
TTTGATTTTTAGCTCGATATCTAAACAGTAAATTAAAATTT
>P_4844
CCTCTAAGCTCTCTCCTGAACATAACAATTGATCTACCATC
>P_4845
AACTTTGCACGGAATATATTCGTGGTAGTAAAAATGAAGAT
>P_4846
ATCAAAAGATTGCTAAAGTTCATGTTATTGTTGACATAGAA
>P_4847
TGAGAAACTTTTCCAGTGGCCTAACATTCTATTGAGAAGCT
>P_4848
AAGTGGTTTTTCAGCTTGCACATGGATTATAAAAAGTATAA
>P_4849
TCTTCGTAAGTAATTAAATGCTAACATTACTTTTTGAGTTT
>P_4850
CAGACCCATTTGTCTTCAATCATAGTAGTATTCCAAGTTCA
>P_4851
ATGCTACTACAGAAACATTCCTAACATTTGAAACGAATGAC
>P_4852
CAGAGAAGCTAGGAATGAAGCAATGTAAGGTTTATAGTTAA
>P_4853
ATGAATTGGTTATGCTATTCCTTACTTGCTATTAATAGTGT
>P_4854
CAAACTTGACACTGCCATTCCATACATGTAAAATACATCAA
>P_4855
AACTAGGATCCGAGTAGATCCATTCTAGTGGGATCACACTT
>P_4856
AACTGCATCCAGAGGCCCATCATAGTAGTTACATCAGAATG
>P_4857
ATTATGTCAACAGTTTCGTGCATACTAGATCAAAGCTCACA
>P_4858
ACCGTTTTGTACACCAATTCCTAACTACCTCTTTCATTCAG
>P_4859
TTACGAAGCTACTATGGTTCCTACATCTTGTATTTCATCCG
>P_4860
AAAATCGAGTTATTGGTGCGCGCGCGTGTGATCAACTAGCG
>P_4861
AAAAAAAACATCTTAAAGCGCTTATTCGACTTATTTTCATA
>P_4862
GTTTGTTCACGGTCATAGCCCATTCCAGTGATTGCGAGAAC
>P_4863
AAGGTATTACAGTGAAGGCTCATAATATCTTTAAAGTATGT
>P_4864
CGTCACTTTCTTCTCATCGTCATTGTAGTTAGAAGATGTTA
>P_4865
GACGTCGATGAATATCAAGCCATTCCAGGTAAATTTCGTCG
>P_4866
GCCACAGAAAGCCTTAGCTCCATGGTACAAGAACTTCCGCG
>P_4867
CTTTTTTTTCAGAAAATTTCCTGCCGCATCATCCAAGCCTC
>P_4868
GACTCTGGAAAGAAAAAAAGCATTATTTAAGTGTTTTTGTT
>P_4869
CAGTCTTTTTTTGAAAAAAACTAACTAGCAAAAAAAAAGTG
>P_4870
CCCATCGTGGCATTTTAGGGCGATTTTCATCATTTTTGCCC
>P_4871
TCGAGCAGGAGTCGTGACGTCACGGTTCTTAAAAATATCGA
>P_4872
CATTGCGCAAAAAGCCGAGTCATACCATAGTTTTCTTCCCG
>P_4873
CGGCCATCTTGACAAGGTCGCTATTTAAGAGAAAAAGTGCA
>P_4874
TTTGCCGATTTGCCAGTTTCCAAACATCAATTTGCCGGAAG
>P_4875
AAGATTTTTGGAAATAACTGCTTCATAGGATTTCGGCCCGG
>P_4876
TGTTATGATCATGATGCCCACTCACTCAATTTTTCACCAAA
>P_4877
GAAATCTCAGAATTTGGACCCCTTTCATGCTTTTCTAGGCC
>P_4878
ATGAGCATCGAAGCGAACTTCATTCCACTGAACTTCAGTAC
>P_4879
CATTCGCGAAAGGACAACGGCGGCGATTGTCGTTTCCTCCG
>P_4880
AATTTCAGCTAATTTCAGCCCATTTTAGGCCAAATTGCACT
>P_4881
GCCGAGTTTAAGCGGAATTTCGGCCTAAATCCGATCAGATT
>P_4882
CACCTCCGCCTCCTCTGACGCCTGCTGGGGTTTTCACGGTT
>P_4883
GTGCTCTATTGATAAAAACGCGGCGATTCGAAAAACTAACT
>P_4884
CTAGAGTCTCGGCTCAAAAACTATCCACTACTAAAAAACTT
>P_4885
CTTGTCTACATTAACTAATACATGCTATTACAGATGCTCCT
>P_4886
GTTATGCAACGTTGATTAACCTTACACGTTTGTTTTTATTT
>P_4887
TCCAGAATGTGAGCCCAACTCTTACCAGATCCTTTTCACCC
>P_4888
TGTTTGACAGTGACTAAAGTCGGTTTTACAAAGAGTTCAAT
>P_4889
AATTCTTCAAATGCATATTCCTTACATTATAGCTTTTTTGA
>P_4890
GGGCCAATACATCAAGAAAGCGGGAGAGCAACATAACCTGC
>P_4891
TTGAAAAACTCCGAAAAATCCGTACATTTGGATTTTTCAAC
>P_4892
CGGAAAATTTAAAATAAAACCACCATAATTAAGTTGGTGGC
>P_4893
GAATCAGAACATCCGAAATGCCCTATAAATCAATTTTCAAC
>P_4894
ACTTTTTACCCCCCTAAACTCGGTTTTCACCCAATTTGGGC
>P_4895
CCCTATCTGGATGGTTTTCGCAGGGTTTTGAGAAATTCTGC
>P_4896
GGGACCCATTTTTTAGGCCGCTAATATGCAAATTTGGAAAA
>P_4897
GGACCCCTATATTCACTTCCCTTGTTAGTGTTAAAAGATGC
>P_4898
ATATTTATCTCTATTTTTTACGGGAATTTTCAGTTTTCCCC
>P_4899
AGATTGTGATTGAAAACGTACTAGATATATAAATATTATGG
>P_4900
AATATAAGGATGATCATCGACGTGGATGGGGAAATATGCAC
>P_4901
TCCAGTTGGGTACCCTAAGTCTAAATAGCTCTTTTTCTTTT
>P_4902
GAATTTTTCAGATTTTTTTGCTATTTCTTGTAATAAAAAAA
>P_4903
GAGTTTAATGTCGAAAAATCCGGTTTAGCGGATTTTTGTTC
>P_4904
CCCATCCAAAAAAGCACATTCATATATATAAAAAGTGATAG
>P_4905
TCTATACGTGACCAAAAATCCGTTCCCATATATTTTTCAAC
>P_4906
CTGTGCGAAACCACAATTCGCCGTCTTTCCAGCAAATCGGC
>P_4907
CTTCTCGACGTGGCATTTGCCCTACCCGGTTATGAATCTCT
>P_4908
TATAATTTCAGGATTCCCACCTATCCACTGTTAGTACAGTT
>P_4909
TGACATATTGAGATGCTCGGCAATGTATGGAGGACGAACAC
>P_4910
GTGTCTTGTGAGTTGCCATTCAATTATGTAGTTTTGTAGTT
>P_4911
CTACAGTACCCTTGCATGAGCCTTACAGTACTCTTTCGTTT
>P_4912
CGTGAATATGGATTTCGAGTCAGTCCTGAGAAGTGCATGTT
>P_4913
CTTGCACACACACAACAGCTCATAATAGTGCCTGGGGAGGC
>P_4914
GGCTGAGCACATTTGAATCACCTGTTAGTATAACTTTTATA
>P_4915
AAAAACCAAAGTTTCAGATGCGTTCTGGTTTACATGTCAGC
>P_4916
CAGCTTTTTGCCATCGGTATCATATTAATTATGAGTAACTT
>P_4917
GAATCCTCAATTAAGAATTGCTTACTTGTGTACCAGCTGCC
>P_4918
ATGGGTTTGCAAGATTTCCACATGGTATCTGTAAAACTGAA
>P_4919
AACTCGATACTTCGCAATCTCATACTGTTCATTCAACTGTT
>P_4920
GTTGCTAAGACCGATTAATGCTATTTGGATGTTTATCTCCC
>P_4921
TACAGTATACTTTAAAAGTCCATACCTCTTTTGTCTTTAAA
>P_4922
TATTCAAGAAAAACCTATTCCATGTTATTGCTCCACGAGCA
>P_4923
CCCATGCCGACATTCCCATACATACATTTGTTCCCATACTT
>P_4924
ATTACATTCCCTAGGAAGTGCTAACCAGCTCTTAAGAATAT
>P_4925
TACAGTACTCCTTGAAGGCGCACACTCTTTTTAAATCCTTT
>P_4926
ATGTGAGCATTGCCTGCGTTCAACATAGGGAAAAGTCTCTT
>P_4927
AGAATTTGTGATTACATTTCCCTTCCCGCCCATAATAATTT
>P_4928
GAATGTCTATTGGATCTTGCCACACTATCGATGAAGACTCT
>P_4929
GTATAGGTTCTGCAGAAATTCATGATTTTGGAGCTCTGATT
>P_4930
TAACATGTTGGACATGAGAGCGGTTTACTGGTTGGAAGGAC
>P_4931
ACGCGGGACCCAGAAAATGTCGGGATATATGTACGCTACCA
>P_4932
ATACTGTAGCTTCAAAAAACCCTGACAATCCAAAAACTACC
>P_4933
GATATTTATTTTTTAGATATCTTGGTATCAATACTCTTCTG
>P_4934
TTCACCAGTGAATATTAAGTCAATATAGAGTACCAGCCGAA
>P_4935
ACAACCAATAAGTTTCTTGCCACGCTCGTCGATTTTTTGTA
>P_4936
ATAGGTGAGAACATTGATATCATGGTAGGCAAAGTGAGTAA
>P_4937
ACTTAAAATACTTAAATCTTCGATTTAGTTATTTTTTTCAC
>P_4938
TATTCTTTACCATCAAACGGCTTGGTGGTATATTTCCAAAA
>P_4939
TTCCAACTTCTTCAAATCATCTAACCGGTGCCGATCTGGAT
>P_4940
GAATAATGTTATTTGGAGAGCATATTATATTGAATGTAAGT
>P_4941
GACCGCCTCATCAACTTCCTCCCAAAGGAGCGTCAAGTTAT
>P_4942
ATTTGTAAACGAGAAAAGCTCTACCGTGTACTTTTCGCGGC
>P_4943
AAAGTGGCGCCATCTGTAGTCATACTGGCTGAGTAGAAGCT
>P_4944
TTCAACTTGCGAAATAGTTCCATAATAATAAAACAACTAGA
>P_4945
AAGTCAGATCTGAAATTGAACTTAATATATTAATTTCAGAA
>P_4946
GATATTTAGATATTATATAACTACATAAGTTCTAGCTAAAA
>P_4947
TTGCATAATCGAGTGAGTGCCATGGTACTGAGCCATATGTC
>P_4948
TTCTAATGAATGACGTGGAGCGGCAGAGCAAATATTCGCCG
>P_4949
CCAGTCTGGATGTGCTCGTTCTTACCTGTCAATGACGCATC
>P_4950
TCCTGGAGCCTTGTGCTCGTCCTTCCATATAAAAATTTCGT
>P_4951
CAAAACCAATTCCCATGGAACATACCTGTGCCTTGAAGATG
>P_4952
AAGTTTTCGGAAGTTCCTTTCTATGTAGTTGCAAACAGTTG
>P_4953
TTGTTCTTTTTTGTTATGTACATACATGGGTTAGGTTCACG
>P_4954
TTTTGAGTTTATTATAGCGTCCTTTTAGTTAGAAAGACTTC
>P_4955
AGGATTCAATGACAAAATTCCGGGGTTTCTTTCGAGTTTTT
>P_4956
GCAGAAGAAGCTAAAAATTGCAAGGATTTGTTAACTCAAGC
>P_4957
TTGCATGGCTTACAGTAATCCTTACATCATCAAAACACATA
>P_4958
TTTTTGATTTTTTGATTTTTCGATCTCTTTAAAAAATCTAA
>P_4959
CTGTACAATATGTGCCATATCTAACCAAGCTTTTCCTTGGT
>P_4960
AGTGTTGACGAAGATCAAATCTATTTACAAGTGTAAATGTT
>P_4961
TCACGTTCGGCACCGGTGCTCGATCCAGTCTTTTCTCCGGT
>P_4962
AGTCAGAGAGAAGAGAAACTCAGTCTATTTGATCTAGAATT
>P_4963
AGCAGCTTGCTGCATCTGGCCTTGGTACTGTGAATGATAGA
>P_4964
AGCTGTTGCAACACTCACCGCTTGGTAGATCTTTTTTGTTG
>P_4965
CAAGGCCAAATTGAATCTGCCAGCCTAGAGAAATTACTCCA
>P_4966
AAATTTTAAATGTTTAAACTCGGAAAAATGGGAATTTCGCG
>P_4967
AGAGGCGACAAGCTGTGCTCCGGGAGCGATATTTGAGCTTT
>P_4968
GAGCCCGAAGTCAAAGAAAACTTACTCGACGCCGAGTACTT
>P_4969
AATTGTTTTTCGAAAAAAAGCTATTTTTAGTGAGAAAAAAT
>P_4970
ACCAAGTTTATTGCGAAAAACTAACATTAGCTCTATCCTCG
>P_4971
TGATAAAATGCCCAATTTTTCAGTCAATGTTTTTTTTTTGA
>P_4972
ATGAGGACGGCCAGAACCCCCTCCCCCGTGCTAAGCTTATA
>P_4973
CGGGAAAAATCAATAATGTTCATTCTAGTGACAAACCTTAA
>P_4974
GTGGAGAGTTGAACTCATGCCTACCTAGAGTCTATTTCAAG
>P_4975
AAACTTACATCGCGAAATTTCATCATATCTCCCTTCGATAA
>P_4976
AAAATTGGTTCCAAAAATTTCCTGGGTGTATTCATTTGTAC
>P_4977
GTGGTTTTTAACAATTCCCCCAATTTATTGATTTACCTGAG
>P_4978
GAAATTCGTTCACAGTCTTTCTTGCCTGCATCTCTCCCGCT
>P_4979
GGTATTTTGCGCTTGCACGGCAGCAATCATGCTGTGGCCAC
>P_4980
CGATTCCAGAGCCTAATTTCCATAATCTCTTATTTATTTTC
>P_4981
TCAATTTAAGCGGAGATTTTCGTGATAGTGTTTTTTTTTTA
>P_4982
CTTTTCCTTTTTCTTCTCCACATCCTCATCTTTTTCCAGCG
>P_4983
ATTTAAGGACCCATCAAACGCGCTCCTCTCGTACACACAAA
>P_4984
TTTTTCAATTATGAAACCGACTTACTCTTCAGGAACACGAT
>P_4985
AAGAGCCTCACCCAAAAATTCCTGAGAGCCTCAACCAAAAT
>P_4986
GCATTAAAAATTGAATTTTCCGGTGGAGCTGTAGCGAGAGC
>P_4987
TCGGATTTCCCAAAACTTCACAATTTATTGGGAGGAAATTC
>P_4988
TCGGTGAGCAGGAGATTTTCCGGTTTCAGGTCTCGATGGGC
>P_4989
GTGCCTACGTACCTACGTGCCTAACTATCAATTTTTAAAGT
>P_4990
ATTCATCTCGGCTCCCATTCCTTGACAGTAATCACTTGCTT
>P_4991
TCATGTATTTAGTGGAATGCCATACTAGAGAAAAAAAATAC
>P_4992
AAACGGTGCACCATGATCAACTAACATATAACCTCAAGAAT
>P_4993
GGAAAATCTCAATTTTTGAGCTAGAACCTTCTAGTTTCCGC
>P_4994
CCGTTGGAGCACACAAAACTCAGTCGGAAGCCGTTTTTGAT
>P_4995
TGAACGGAGCCGGAACGACGCCCACGCATGAAACAGTCAAT
>P_4996
AGATCTTGTTCTACTAAAATCATGGTCTGTAAAAATGACAG
>P_4997
GCAAAGCCGAACCCGAAAGGCGTTGACCCGGTTACGGTCAG
>P_4998
TTCTCCAGGCGAGGAAAGCTCCGTAGAGGTTTTTTGGTTTT
>P_4999
TCATGGAAATCTATGGCATCCATGGTACCTATGGATCTTAT
>P_5000
TGGGGCACACTTGAAACAAGCGGTCGATCAAAATTTGAATT
>P_5001
AAGTTTCTCACCTCAAAATCCTTCCTAGATGCTGCAGTTGT
>P_5002
GGAATTTGAATTTTAATGCTCGATTTTCTTGATTTTCAGTG
>P_5003
ATACAATGATCTTGAACAACCATGATAGTATAATAACTGTC
>P_5004
TAATTGTTCTGTGTAAAAATCTATGTAGTTGTTGATTTTCC
>P_5005
TTTAGGAGAACACACATACACACACATGTGATATCAAAAAG
>P_5006
CTCCAGCTGCTCCAGCAGCTCCTGCTACTGCTCCAACTGCT
>P_5007
TCTGCTGCGACAGCAAATTGCGTGGATTTGTTGTTCGCTTT
>P_5008
TGTATGTATTTCATTTTGTACACACACATGTTTCGTGGGTG
>P_5009
GAAAAAAGTGAACATTTTTACTAATATCAGCTAAAATCGGC
>P_5010
TGAAAAAGTTTTGAGATTTTCATAATTCAACATTTTGTGCC
>P_5011
ACAATCGTTCAAAGTTGACGCGCGAGTGTGTGGAGGAGGAA
>P_5012
CAAAAAAATTCCACCAACTACGTGAAAGAGAAAACACACAA
>P_5013
TTTTAGTTTAAAACCGCCCGCGGTCAACTGGTATTGCTGTG
>P_5014
TGCAAAAGTCGATAAATTCGCAGGAAAATCAATAATTTTTT
>P_5015
TTAGAAAGTTCGATAAATGACTACATTTTCAAAAAGTCGAT
>P_5016
TTCGATGGCATCCAATTAAGCAATTTATCGATCAATCAGAC
>P_5017
CGTATTCTGTAAGCAAGGATCTACTTAGTTAAGATCTTCCA
>P_5018
ATTTTGTGTGGAAAAGTGCTCAGTTTTAATGAAAATGCGAA
>P_5019
TTGTGAAATTGCTTAAAGTCCTAACACTTGTTTTTTGGACC
>P_5020
ATACCGTACTTGTTAAAACGCATGTTAAGAATATATTGGAA
>P_5021
GTTCTACAGGATATGTCGAGCAGTTTCGATAAAAAGGCATG
>P_5022
TTCAAGTAATTTTCGTCTTTCTTGGTACTGCTTCCGTTGTT
>P_5023
GAGATCACCACTGTAAGTTTCATGTTAGCAGTTTCCAGCTC
>P_5024
GTAAATGTGCTGAAGTTTGTCAAGGCCGACCAAATTTAGTG
>P_5025
TTTCACAAACTTTTTTTGCGCGCGAAATTAAAAATAGATAA
>P_5026
CTGGTCCCATTGCAGTGTCCCATACTCGTTTTCGTGCCAGA
>P_5027
AAATGCTTCTCCAACGAGATCTTACTCGCGAGAACACTCCG
>P_5028
ACCTTGACCGAATAGTTTTCCTAACATATGGTTTACTAATT
>P_5029
TCAATAATTTACATTTGTCGCATACATTATGACCTTGAAAC
>P_5030
GAATATTCGTTATTCAACCGCCGTATCGCTGAAAATCGTTG
>P_5031
ATAAATCTGATTTGGTACCACTGAAAGGGCGGTAAAAATTG
>P_5032
TGAAAAATGTAGTAAATTTTCAATATTTATGTACCAAAACA
>P_5033
ATGAACTTATCGGTTGAGTTCATAATAGTTGAAGTAGCGGT
>P_5034
GTGAAGTGCGGCAACTGTTTCCTACTACATATTTTAAGGCT
>P_5035
TAGAAAAGATGAAATAATGTCTTCCTCGTGAAGTTTATAAC
>P_5036
TGGCCTGGCGAGCTGTCCCCCTCCCCCGAAAAAATTCCACA
>P_5037
ACTTTTCAATCTTAGGTCTACTGTCTAGTTCAAATTGTATT
>P_5038
GCACAGAGCATTGTGTTTGGCAGGGTTTATTTGAGGTTGGG
>P_5039
GTGTGAAGCTATTCCTAGACCATGACAAAGAAACTCGAAAG
>P_5040
TAGAAATGTTGAACTTTAAACTTACCCAAATTCAATATCAC
>P_5041
TATTGTTATAACTTACAATTCTAACCAATCATTATCTATAA
>P_5042
TTTGGCGATATCTTTCCAGTCAATTTATTTGTTCAATTTAA
>P_5043
GATAGAAAATGTGAAAATTTCGATCCCCATCACTTTGAAAT
>P_5044
CAAGCATGTACATCAAGTCTCAAGGGTGTCGTCACGGCTGC
>P_5045
GATTTATATCCAGGAAAAAGCCTTCTATGCTCGCCCACTTC
>P_5046
GCAAGTGAGTACTATCAACACTACATACTGTAATCAAAATA
>P_5047
TTATAGAAAGTTGGCAAGTCCTTATTAGGACTTGTACAAGG
>P_5048
ATTGGCACGATTGATAACGCCCTGACAAGCTTTTGCAACTA
>P_5049
TTTTAATTTGGAAAAATACTCATCATAATAGAAGTTAATGA
>P_5050
GGATATCATGTTAAGTGGCCCGCCAACACAAAATCCAGTTA
>P_5051
TTCTCAATTGTAGCCATTTCCATAGTATCTTGATGATCACT
>P_5052
ATACCAGGATCAGTTGATGACTTACCAGAAGTTTTCCAACT
>P_5053
CGTCCCTACACGCCTGGTTACTAACATGTCTCAAGTTATAA
>P_5054
TTGTGGAAATGCACAACTTCCATCATAGTTCCCTCTGATAA
>P_5055
TTTCTTTTAATTTTTTTTCCCAATTTAATTGATTTACCCGT
>P_5056
TCTCTTTCCGTCTGGCCTCTCTTACCCGTACCTTATCATGG
>P_5057
CGAATCTGTCGTTTTTCTTCCATTATAGCTCTCAACTCTTC
>P_5058
GTACCCTTTTGGAAGAAGGTCAATTATATGAAAAAACGTCA
>P_5059
GTATTAACCCTAATAAATGACATAATAATATACGAAGCACT
>P_5060
GAAACATGTATCGTTAAATTCTAACATTTTCCATTTACTTC
>P_5061
TATTTATGCAACCAAAATAGCTTGTTAGTTTAAAGTTTCAA
>P_5062
CTAGCGGCCACGAGAATACGCAGAACATATAATTTTAGACG
>P_5063
GGCGGCCGAATGGGCAAGCGCGCCCTCGAGAATCACCAGGC
>P_5064
TTAAAATACTAAAACTGGCCCGTGAAGACCGAATTTCATTA
>P_5065
AAATTTGAAATGTATCTTCACTATTTATTTTTTTAAGTTCA
>P_5066
TTTTCTGAGACACTGAAATTCTAACCTGTAATTTTGATGCC
>P_5067
AGTTCAGCCAGTTTTCGAACCATTCTATTATAATCGTTCGA
>P_5068
TCAAACTAGTGATCTTTTCTCAAACTAGTGAAAAGACTTAT
>P_5069
TTATAAACGGCTCGCGACGACTAACCCGCTCTAAACGAATG
>P_5070
AGTGACAAAAATTATTTTGACTTGCTATTGAATTTAGCGGG
>P_5071
AACTTTTTGTTACTGTTACACTAACTCCATAATTGGTTTGG
>P_5072
TTACTTTGTTGTTTTCGAGGCGGTTTCACAATTGTCTACGG
>P_5073
CACAAACGGTGCACTTTCGTCAGTCCGACGGGAATCACAGA
>P_5074
TTGACAGGTGAGACTAACTCCGGTTTAGGGTTTATTACAAA
>P_5075
TGGGAGAAAAATATAACATTCTTAACAAAAGTAAAAACACA
>P_5076
ACATTGCGGGTGAATGTTTTCATAATATTAAAGTACTCGTC
>P_5077
GCAGGCAGGCATTTTTGGGCCTACCTAGAAGGCTCACCTTC
>P_5078
GACTCCTTAACCCTGCCCAACTCACATCTGAAGCTGAGATT
>P_5079
TTCTATTCAAAAGTAACCAACTTGACAGTTTCAAATATTAT
>P_5080
ATTTCAAATTTATGAGAAATCTATTTAGCGAAGCAAAAGTC
>P_5081
TTTTGCGATGCACCAAGTTTCAGTAAAGACAGGATGCACGA
>P_5082
TATGTTGACCCTATCAGCGGCGTCACCTTGAAAGGTTATTT
>P_5083
ACTAATTCTCGGTCGATTTCCAATATAATGCTTTTTCCTGA
>P_5084
ATGGCTAATCCTTACCAGTTCTGTATAGCAACTTCCAAAGA
>P_5085
TTGTAGCAAGGGCTCTTGCGCATACTACAAACTACGAAGCA
>P_5086
AAGAAAATATTTTCAAAAAGCGATCCCGTAAATCGACACAA
>P_5087
ACGGTCACTCTTCAATTTTCCGTGAACCTAAACCCTTTTGG
>P_5088
TTCATAGTTTCTGCGTTGCTCTATGTAGCTGTGGATGTTGA
>P_5089
ACATAGAACCCTACGAGATTCACAATAGTTGATAAAATAGT
>P_5090
ACGTTGTTGTGCTCCCAAGACTGCATTGTGACGTCGCGGTA
>P_5091
CTATTTTTACCTAATTTTTGCCTGAATGTAGTCCACACGCG
>P_5092
TGTCTCCTTGTTATTATTCACAATAATCTACATGTCGTGGA
>P_5093
GAGTTCGGCGACTTCTTCTTCATAATATTGAAGGCATATGT
>P_5094
AATTTTTGTAAATTGAGACGCATGGACCTGTATTTTATTAA
>P_5095
AAATGGCCAAATTCGGCAAACATACATTTCAATATTTATGC
>P_5096
AGAAGACAACCGCCTCACAGCATTCCTGACACATGGCGGAT
>P_5097
GATAATTCAAAAAATTTACTCGAGGATGATAACATTACATT
>P_5098
TAGAAGAATGCTCCATTCGCCTAAATAGTGTGCATGATGAA
>P_5099
TCATTTTGGACTAAAAAATGCCTTACCTTTTCCCCGATTAG
>P_5100
GGTCTCGTTAGGAAATCAGGCGGCAAAAGCATTTTCCGTAT
>P_5101
AGGAATATTTCTCTACACTTCTATATAAACTTCCAATTAAA
>P_5102
ATCAAAGACGACGATTTCCTCTTGGATGCCGATTTTCGGGG
>P_5103
ATCTGGAAAACAATATGAATCATATTACTTGAATGCTTCAC
>P_5104
CTTTCACCAAATTCATAGCGCTAAAATGTGTTTTTAGTGAA
>P_5105
AACGCTGGTCTCATCGGTTACTATTATCTTGACATAATTGC
>P_5106
AAAAATGTCGAAAAAAAATGCATGCGTGTGTTAAAAACATT
>P_5107
GTCACTATGATTGTTCGGGTCAGTCTACTGTAGTTCATTGA
>P_5108
ATGCCGCCAAAAATTTTTTTCGGCATATCGGCATATGCCGT
>P_5109
TTCGTTCCCCAAAAAAAGGGCTTAATGGTTGTTGCTCTTCA
>P_5110
GTGGAAAAACTTCTGTTAGGCAATACAATACAATGGTTTAT
>P_5111
GAATACTCGACAATTCCTTGCTAACTAGTGTAGGGATCAGA
>P_5112
TCCATTGTGTTCTTCATGAGCTTCATAGATCTTCAAGAATG
>P_5113
CATCAAAGTTGTGCTCAACCCTACACAAGAGTATTTCGATC
>P_5114
TACTAATCGAAGAAAAAAAACTTAACCGTTTATAAAATTTC
>P_5115
AGACGGACGCCGATGCCACACTGTCCAATGATTTCGATAAT
>P_5116
ATCGTCCCAGAAAGCCATATCTACCACGTCCTCCATCTCAA
>P_5117
AACTTTTTGAATGATCCACTCATATATGTTCCATTGACACT
>P_5118
ACTATTGCTATTTGAAAATTCATGCTAAATAATAATACATA
>P_5119
TATTATTTTTTGTGTTAATTCTTACTATTAGGATTTTTGTG
>P_5120
TGTCGTGCTCGCTTATCAGTCACACTATAATTTCGGACTGT
>P_5121
GTCTTAAGTGTCTTACGTGTCTTACTAATTCATTATTTTCA
>P_5122
ACTTAAACACCTGAACAATACATAGTAGAGAAAGAAAACTT
>P_5123
ATAGAAATCGATGGGAAATTCATACTAGCGTACGCAACTCC
>P_5124
CTGATTTTTTGAAGAAAAATCATGAAATACGTCCATTATTG
>P_5125
TATATTTACAACATCAAATGCGTTCTTTAGTTCAGTATTGT
>P_5126
GAGAATACAAGTTGTTGTCACGGGATTGTTGAAATTCATAG
>P_5127
AATCATTACTCCGAACTCACCTGTCTCGAGGAACTGATAAA
>P_5128
ATGGGGCAGACGGGAACACACGATACAGTACTTTCACGGGA
>P_5129
AACATTTCTTAATATTTGAACTTACCATTGAAGTTCATGAT
>P_5130
AATAAATAAATTATGAATCGCATTGTACTGAAAATTCAATC
>P_5131
GTTCTTAAATCAGCGACAATCTTCATAATTCGAATTTCCGC
>P_5132
GTGGTTTCATAACTTGATTTCATAATAAATATACTTAATAT
>P_5133
TCTCTCACTCTCGTTTGGACCTAACCAGTAGATCTGATGGG
>P_5134
CTATTTGAAGGGATTTAACTCAATCTAGACAATATTCTTAA
>P_5135
TGTGACAAGTAGTCAACGTACATGTTAGTAATAAATATCAA
>P_5136
AAAAATATTTCCAATAAAAACATGATATTCAAAACACTTAA
>P_5137
CACGGGTGACGGGTGACCCGCTCACCCGTTTTTTTTGAATT
>P_5138
AAGTCTTGGCAATGAAGTCCCATAATAAGAGAACTTCCACC
>P_5139
TTTGACAGGTATTGCTCACTCAGTAAGCATGAATTGGTTTA
>P_5140
CATTCAATGTCACCGAAAAGCTTACTCCTTCTTATTTCGGC
>P_5141
AAAATCAACTAACACATTTTCTAATATTTGGTAATTGAAAT
>P_5142
TTCCATTTTGGAGAGTATGTCATACATTTGAAAACCAATGA
>P_5143
GGTCGACCCCCCAAATATACCATTCTAGTTGTGACGGGGGT
>P_5144
GAAATGTGTACACAGAGATACTAACCTGGAATTTGTATTGG
>P_5145
CAACTTGATCAATGTATACTCTCACTCGAAAATAAAGCACC
>P_5146
TTTATCTAGATGTCGTTAAACATGCTCTTGGTGAACCAGCA
>P_5147
CCATGCGTCTCTCGGATCTTCTAACTCTTCCAAGTTCATCA
>P_5148
CCAAATTCATATTAGATTTTCATACATTTCAAGACTAATTT
>P_5149
AATCCAACGGAATTTGAGGTCGATTTATTTCGAAAATTCTC
>P_5150
TTCACTAAATTTTTCGAAATCATACCATATGGAGGTGGCCC
>P_5151
CACGCCTACTCCACGACTATCTTACTCCCATTTCTCAATCA
>P_5152
ATTTTGGAACACACGACTTTCAAACATGATCGGATAAACGG
>P_5153
TACAAGAAAAAAGAGTTGATCTAACTATTCTGAATCCAACA
>P_5154
GAAAACTGAGAAAAAAGACCCACACTAATGCTAAAATAAGA
>P_5155
GCCCGCAGCCTGGTTCGCTTCGTAGGCCTCCTTACGGAGTT
>P_5156
AATGTTGAGACAAAAAAAAACATGCTAGGTGTTGGTAACAA
>P_5157
AGCCGAATGACCTGTAAACGCGATATTGCACAACTTTCGTC
>P_5158
AATTGGCTGAGAAATGAAGTCAGTCATGTCAAATCCTACTT
>P_5159
AACTATTGTAAAACAATTTTCATTCTATATAATTTTTTGAT
>P_5160
TATAGTTTATTCATTTATTGCTTACTCCTCATTTCCCGTGC
>P_5161
TTTTAGAAAACCAGGACTGGCTAGGTAGTGACTTTCACACG
>P_5162
AGTGAAAAAAAAACAGAAAACTTACTAATAATAGCCATAGA
>P_5163
CTTGAAATCGGGAGAATTTTCAATCATCTGAAAACGAAAAA
>P_5164
TATACTCACCTAAACTATTCCATACCAGCTGACATAACATA
>P_5165
CAAATTCTCGCTTTTTACGTCATTATAGCAAAAACTCCGAA
>P_5166
ATGCCAGCTGGCATTGCCAGCATACTAGTATCTTCCAGAAT
>P_5167
GTATGTAATAGATGATACTACATACATTGTGGATAATCCCA
>P_5168
CCCAAATTTCGACGAAAAAACGGAAATTTTGAGTGTCAAAA
>P_5169
AAAATCTTACCCGGGGTGGGCATAGTAGCGAAAGTTGCGGA
>P_5170
GGATGCGAGATTGTCCGTTGCATGTACGTCATCAATGTTAC
>P_5171
CATTAAACACGATTATTTTCCTAAATAAAGGTAGAAATTTG
>P_5172
TTGCATTATCATTACAACTTCTATCATTTTATGTTATTCTA
>P_5173
GGGGACGAAAATTTTTATACCTAACATTCACTGGGTATCTC
>P_5174
AGTTGAGTGGAGAAAAGATTCGTGATAGTTTCAGAGCAACA
>P_5175
CAATGGAAAAGAGCAAAGAGCTTGATAGTTAGGCCAAGTTA
>P_5176
CAATTACTCAGTTTAATTTCCTCAAATGCTCGTATTTTTCA
>P_5177
CCAGGACACCCGACAACTCACGGTTTACTTAAAATGTTACG
>P_5178
AAAGTAAATTGTAATAAAAACTCACCCGAAAAAGGTCGATG
>P_5179
TGGGATTATTTTGTTGCAAACTGCATAGTTAATTTTCAGCA
>P_5180
GACGAAAAACTGGGGTCTGCCAGTGTTTTTTGTAGTTTGTA
>P_5181
TAGCAGACCCAAATCGAGCGCATGGGTCTGCCAGACTACAA
>P_5182
AATTTCGAAACATTTTTGTCCTCACTCTATCATTTTTCTCG
>P_5183
GTAGTTTTAAACCCCGCCGGCGAGAGAGGAGATGCGCAGAC
>P_5184
AATTCTGGGCCAGTTTAGGCCCTGGTAGGCCTGAAATTGAT
>P_5185
TTGTTACATAAGAAATTCGGCAGTTTATGGATTTTTAGCTA
>P_5186
AATGGCCTGTTTAATGGCTCCTTGGTAGAAAAAATTCTACA
>P_5187
TCAAAATTGTATTTAATGCTCGAAAATGTTGTTTTTCGGCC
>P_5188
CTAGTTTTCGAGATATTCGTCGATTTAGGGCAAAAAGCTGA
>P_5189
ATTATTTTTAAGCTTTGATTCATTCCCGTTGAAGGGCAGCG
>P_5190
TAAAAACTACAGTACCCCGGCGGTTTTCGCGACGGGACCCA
>P_5191
TGGCGCTACTCCACCTTTAACATAATAACGTTTTTCAACAT
>P_5192
TTCGGCGGTGAGCAGGGTCTCGAGGTGTTGAAGCTGAAGGA
>P_5193
TAGGTGTTCAATGCGAAAGTCGTTATTTAAAAAAAACCAAA
>P_5194
GGGTTCGACTCCCCGGGAAGCTATATAGGTTTTCGACACCG
>P_5195
CCAAAATCGAATTAGCAGCGCCCAAATCTAGTAGTTTGTAG
>P_5196
ACTTTAATTGGATATGCATTCGTACTAGCATTCCTACTAAT
>P_5197
GGTACAAACTTTTTGAAGTGCTTACTAGGCGGTGCTGTAGT
>P_5198
TTCGGGGTAATACTCTTTTGCTTACATGATAACTTTCAGCA
>P_5199
AATATTTTAGAAAAATAAAACATGTTAGATTTTTTGGCCAA
>P_5200
TTATTCCAGAAAGAAATTTGCGGGGTTCTGGTGAAAGACAA
>P_5201
GAGTTTTTAAACAATTTTCCCATATTTGTGATTTTTTCCTA
>P_5202
GCTCAAATCGGCCAAAATTCCGGCAATTTGCTCTATGGCAA
>P_5203
GCCGCTACAGTATATGCAGGCATGGTAGAGCAAAACTGTTA
>P_5204
GCGAAAGTCAACAGAAAATACCCTTTCGACAGCGCGTAAAT
>P_5205
CAGCGCATCTCTCAAAATCGCATTTTTATCCTTCAACTTGT
>P_5206
TAATTTCAATAAAACAAAAACTCACCCGTTAAATTATGATG
>P_5207
AGCCAAAATTACGATAAAAACTACAGAGATAAGTTTGAAGT
>P_5208
ACAAAACTATCCAAGGTGAACTAACTAGGATTACTAGACTG
>P_5209
AGTAAACTTCATGTTTTAGCCTCAATAGTTTATTTAGTAAT
>P_5210
TAAATGTTTGGGCCGGAACACTTAACCGAATAGCATGATGA
>P_5211
TCGAATTTTTTTTTGTGTTTCATGGTAGTTTTTTCTTCATT
>P_5212
GACTTGGCCTTGCTGCAGCCCATAGTAGTCCCGAGCCCTCC
>P_5213
ATGCGGCGACTTCATGGGAGCCCTAACGTATTTAATAGACC
>P_5214
GAAATTCACTAAACTTTTTTCACGACTGAAAAAAAAACGTT
>P_5215
TGGTCTATTTTGGACGGAAACCCACTCGACTCTTTCTTTTT
>P_5216
CAATGGTTCAAGCTTTTCTCCTAACTCCATAAAACTTACGC
>P_5217
GACCATCTCTGGTGGAAGCGCTTGCTCGTTCACCGCTACTG
>P_5218
ACAGTTGACCACTGGAAATGCTAACCCGCGTTACCGTGAGT
>P_5219
GGTCTGTGTGCGGGAAGGACCATACCAGTACACATATTCAA
>P_5220
AAAAAAAAATCAAAGATTAACAAACCCGTCTATTCCACAAA
>P_5221
TTTTGATGACGAATTCAGTACTAGGTATTGTAAATTGACAA
>P_5222
GGATACTTCGTTGCCTTCAACTTATTATTCTCACACACGAG
>P_5223
ATCGAGATGCTTTTCAATCTCTACCTCTAGATATGGAGGGT
>P_5224
TTTTTGAAAAAATCGAAAAGCATAATATTAATGTGATTGGT
>P_5225
ATTTGGTAAGTTTTTCAAAGCTTACATCTAATTCGCCGTTG
>P_5226
GACAACAAGTTTTATGAGCCCATTCTTGAAAACTTACCATA
>P_5227
GCCTTGATCAACTTTTTTTTCTATTTATAGTTTTGGTAAGA
>P_5228
TTAAACTTTTTTTGATATAACTATTATATAGAGATCCGAGA
>P_5229
CACTTGGTAAGATTATACTGCATACATTTCCATCTAAAAGA
>P_5230
GCTGTGTTTATCAAATGTGTCTATCTAGAAAAATAGTTCAG
>P_5231
AATTGAAGAAACAAGAAGCTCAGTCTCGTTCACGACGAGGT
>P_5232
ACCATCCTAGTCACAAATTTCATGATAAGACATAATTTTGA
>P_5233
GTGCAAAGATGTAGACACGGCAAGGTATTGTGAAAATGATA
>P_5234
ACTGTCAAGTCTCTATTCGCCTTCTTAGATGAAACGTCGTT
>P_5235
CTAATAGACTTTAAATGTCTCTAAAATGTCGAAATCTCTAT
>P_5236
AGATAAAAGCTCATACCACGCGTGGTATCAAAAACTTGGAA
>P_5237
GAAAATTCATTTTGATTCCACTATCTAGTTCCATGTGCTTC
>P_5238
ACCAACAATCAAACAAACAACATGGCAGCTGCTGAGAACCC
>P_5239
ACATTAATATGCCATAGTCACTAGGTAGGTGAAACGACCCT
>P_5240
CGATCGCACTATTTACAGATCATATTATAACAAAAACGGTT
>P_5241
CAATTTTCAGAGTAAATTTTCACTCCCTATTATTTCTTGTA
>P_5242
AGGAAACTTAAGATATTTTCCCTACTCGGTATGTTTTTGAA
>P_5243
TAAGCATTTTTCAGCGGTCGCCTGAATCCCTGAAATTGACA
>P_5244
TAACTAATTAGAAATTTTTTCAGCCTTGAGAAATAATAGAA
>P_5245
ATGTATCATATATGTAGAAACATACATCACGAAACCTTACT
>P_5246
ATTACGACCAATCCCTTTGGCTACATAGTACAAACCACGAG
>P_5247
TCTTCCAGAAGTCACATTTTCTCACCTGATATAGAAATACA
>P_5248
AATTCACACTTCTCCCTTCACTTATTAGATGTAGTTTTGAT
>P_5249
CTTCAACAAAGTTAAAAGCTCATGTTTATAAAAAACCAAAA
>P_5250
TAATTCAGATATTCTAGCCTCTATCCAGATAAACCAACCCT
>P_5251
ATGAAATTGTTTTGACTAACCTCACTAGCAACAGTAATATC
>P_5252
TGTTCAGTATCGTTGTAATCCATACCCCTTCATTGCACGCT
>P_5253
TTGGTTTTGTTGATATCTGACATTATAGGTGAAAAACCGCG
>P_5254
AAACAGTTGGATCTTCAAGACTAACTAGTCTTACTTTATTG
>P_5255
TGATGGCCAACTTGATCAGTCCTGCTATTGTGAAGTCTCCT
>P_5256
TGTTAAGAGCAGTGAAAGATCAATTTATTGCTTCTTCTTCT
>P_5257
AATTTATAATCGCAGATTTTCGGTGTATAAAAATTTCTTAA
>P_5258
AACATATTCAAAATTTAGAGCAATAATGTATCTTCAAAACT
>P_5259
TCAAAAAAGTTTCAGTAATTCTTACATCACAAAAAAGCTCA
>P_5260
GCTGCATTGAGCCATGACAACAGCATAGATGAGCCTCCTCA
>P_5261
AAAATGTTGAAAACCATTTGCATGGTACTATCAATCACTAA
>P_5262
GTGATTCGATAAAACACAATCATACATTGCTTTCGGACAGT
>P_5263
TTAGAAAACTTACTTTAATACTTACTATTTACTTTTATTTC
>P_5264
CGACGATGAAGTTCCATTCTCTAGCGAGCGTTATACTATGA
>P_5265
CGGTTGAAAACGTTGGAGCACACACTAGGACCAGATGAGGG
>P_5266
CAAATGTTCTCAATATTTTGCTAATCCAACATGCCCAATCC
>P_5267
ACAGAGTTTTGTGCAACGACCATGCTATTAATTTTAACGTA
>P_5268
ATTCGGTTATCAGCATAACGCACACTATCTGTTGTTCCGGC
>P_5269
TCCACTGTCACTATTAGGACCATGCTACAAGCGTTGTGTCA
>P_5270
TTTTCAGAACGAACTGTACCCTTACTATCAACCACAGCCTC
>P_5271
AATCATTGTCAAACCCTGCCCTTATTATAAAAATCCACCGT
>P_5272
TTCAACATTCCTATAATAGGCATTCTAATGAAATTCTCAAC
>P_5273
GATTATTTGTGCACGAGACCCATACATAGACATTTTTTCAA
>P_5274
TTTGTGAATGGCCAGGTATACATACTAGAGCTTAAAACTGG
>P_5275
TTCTGTATCCAAGCAATTCTCTAGGGAGTGAACTGAGTACA
>P_5276
TCAATTCTTAATGTAGATTTCTATGTAGTGGTAAACTTTTG
>P_5277
AAAAATTAACATTTTTAGCTCATACCAAATAAACCGCAAGT
>P_5278
GGCTCTCCAAAAGTGAAACACGGCTTAGTTAGAGTATTTTC
>P_5279
ACTCTTATTCTCTATGTAATCTATTTACTGATACTTTTTTA
>P_5280
TTTGGGTATTTTTTAAATCACTGTCTCAAGCAAAAATCCCA
>P_5281
AAGAATGCATAATTTGAAATCAGTAGAACGGTCATAGTCAG
>P_5282
TAAAACTTAGCTTGTAGTTACTTACTATTAGAAGTAAGCAT
>P_5283
AACTTTCAAAAGTTGCTTCACATTCTAGCATTAAATTAGCA
>P_5284
TTTGCAAGTTGGAGTGCACTCATAATACTACCCCGCCGGGA
>P_5285
GAGCAGGAATCACAAAACTTCGGTTTAGGTGAGGAAAAAGA
>P_5286
GATAAGGCAATCAATGATAGCGATATAGTGTCGGAGAAACA
>P_5287
TTTTTTTTTTTGAAAATTTACTATTTACTGTCAAAAAGACA
>P_5288
TATTTAATAATTTCAGCCATCATGCTAATACGTTTCTCGGT
>P_5289
TCTGGTTCATCATGCTCTTTCATGCTAGGAGATAATTTTTC
>P_5290
CTAATTCCCACTTACGTTTTCACACTAGCGAAGACTGTCTC
>P_5291
TTAAAAAGTAACTGAAAATGCCTAAATCTCTGAATAATACT
>P_5292
AAACAGCAGACACGTATCATCTATCATTTGAGTTGCAGCTA
>P_5293
GTTTCGACGTAGATGAAGATCATAGTAGTGATCACACAGAC
>P_5294
TGATTGTCATTTTTGTGTGTCGGGGGTGTGAATGTTAACGA
>P_5295
GACATGAAGCATTTTTGGCTCATGAAAGCCCCAGAACAAAT
>P_5296
GAATCCATAGTAGTGATGCCCATGATAGTATGCTGCTGGCC
>P_5297
GAATGTTCAGCTACACCGGACTTACTTGTGAGTTTGCTTTT
>P_5298
AACCAACACGTTTCAGGTTCCATTCCAATAAAATAAATACA
>P_5299
GCTACTATGACTATTGTCACCATACCAGCCTAACTCACGCC
>P_5300
TTGGAAACGCCATCAAACCACGAGGATCTCCTAATTTCTCA
>P_5301
GAAGTCATCACCCCCTGGTCCACTATAGCCAAGGACCGAAA
>P_5302
TCAAGTGCTAATCACCCTTCCTTACCCATAAACTGAACCAT
>P_5303
GCTGAAAAGAGATAAATCGACGAGGATGGACCCGCCACGCG
>P_5304
AGTTGATCACGAAAAGTGATCAATATATTGGAAAACATCCA
>P_5305
CGCTGCGCATGAAACCATTTCTATGTATCGCTCCGGTTTTG
>P_5306
CAAAATGCCGAAAAAAGTGACCTGATAAATTATTTTAAGGC
>P_5307
TGGCGCTAGTCCAGCAATTGCCGTAATCTTAGTTTTCATAG
>P_5308
GTAGTTCTACAGTACTCCTACACTACCTCTACAGTACCACT
>P_5309
ACGGTGGGGCTCAATAACAACTTACTATGCTCATTAAATAA
>P_5310
AGGACACGGCCAAGCGGAATCATTTTATTCTTCAAAAAAAA
>P_5311
CGTCGCTCGAGAGCGCTGATCATGCCTGTAATTTTAACGGT
>P_5312
TAGTACCAGTTTTAGGGCACCTACTTAGTGAGACGTAGTAT
>P_5313
GGTGCAGCCGTCTGAAACCTCGTGACGGGTATCGGAACTGG
>P_5314
GGACTATGCAATTGGTAAGCCTAACTAGTTTAAAGGTGGTG
>P_5315
AAAAACTGACGGTTCTGATACATTTTATAGAAAGCCTTCAG
>P_5316
AGGATACATGTTTAAAAAACCAGCCATTGTTCATTTCATCG
>P_5317
CCTGGACTCACTCACGTGTTCATGGTTCATCGATAAGACTT
>P_5318
GTTCATGTGGACTACACAAACCTACTAGCATTAGAGCAGCT
>P_5319
CCCCACATCCAACTATACGACGATCTATTGAATACACTATC
>P_5320
GTTTAAGCATCAAAATAGCTCAATTTTGTGTCATTTTACTA
>P_5321
AGTTTGAGCGGGTCTCGGCGCGATCTCCAATTTTTAAGACT
>P_5322
CTACAGTGATCTTATCGTGTCGAGACCGGATACCGTAGTGC
>P_5323
TTACTCTCTTACTATCATCTCTTACTATCATCTTTTACTTC
>P_5324
AATTTCGCAACCCTGCGGCGCGGTTTTCCTGTTTTCGTATA
>P_5325
TGAAAAATTGCATTTTTAGGCGGTTTTTCTATTGCAAAAAA
>P_5326
TCGGTTTAAAATTAAAATGACTTTTTAGTCTAAAAAAAACT
>P_5327
ATTGTATTCGTGGCAGGACTCAAGGCAGTGATTTTATGTGT
>P_5328
AATCATGAATTAACTTCAGTCGATCTCTATAGCGAATCCAA
>P_5329
ACACGCCGTCTTTCCTGGTTCGATATACTGAATATGGCCGG
>P_5330
TGATCGCAGCTGCTGAAATACAGTTTTTATGAGATTTTCAC
>P_5331
GATAATCTAGACTTGAAATTCTAACCCGCTACAGTAAACCA
>P_5332
CGTTGTGACGGCTTTCTTTCCAATTTATTGGCGTCGAGTAC
>P_5333
AACTGATTCTCTCACTGAAACTTAACATCTCTCAGTTTGAG
>P_5334
CAAGAGATGATTGACGAGCTCAGTGCTAAAGTTGTTGAAGC
>P_5335
GAATAGTTTGAAGAAAAAAACTTACTCTCTCATCTGGTTTG
>P_5336
AGAACCCAGCGACCAGATTTCGTGGCTGTACCCAGAGCAGA
>P_5337
AGTGGAAGTGTTAGAAACATCAAACTAATGAAGATCACTGA
>P_5338
AGACCACCGCCTTTCACCGGCATACCCGTCGTCGCTCCGCT
>P_5339
ACTGATGTCGCCAGCTGTGTCACACATGTGTTGATGGTGGA
>P_5340
GCTTCTTCTTCTACTCAACTCATACCTCTTAAAAAAAGAGA
>P_5341
ACTTATAGTTATCGTGTTCCCTAGTTAGTCAAAATTGATAA
>P_5342
TCTGCTCACGATACTCAACTCATACATCAGTGAAACTCGCG
>P_5343
GTCTGAAAACTTAAAGAAAACATGATAGTTCCAGATCATTA
>P_5344
CTTGTTTCTCATAAAAAACGCTATCATTCTCGGAATTTCCG
>P_5345
ACAGTTATTGGTTTTGAACTCAATCTATAATATAATGTGCA
>P_5346
CATTTCTCGATGACGCGTCTCATCATAGTCTAAATCTGCGG
>P_5347
CATTTTATTTTTCTACAAAACAATATTTTGAATTTACTATC
>P_5348
TTAACAAAAAAAATTCTTGCCTACCTAGGACCTTCCAGGCG
>P_5349
ATTGTCAGGTATGTTGCTTTCATATTATTGATTAAATATTC
>P_5350
ACATTTTTATTTCGATTTCTCTCACCCGTCGTCAGCATCGC
>P_5351
CAAAACAGTTATATTTGAACCATACATGTATTTAATCTAAA
>P_5352
ACAACTGATTGGTTACTAGCCTTACTATTAACTTGGGCTGT
>P_5353
CCAGTTTTTTTTGTAAATTCCTCCCATCTTAGAATTGCGTT
>P_5354
ATTTCAAACTACAAGTAGGGCACATTAGTGATGTTCGGCTG
>P_5355
AAGCGTAAAATTTCAAAATGCATACATTTTCGGGTAGTGAA
>P_5356
GCTTTTTCCAAGAGGATCTCCTTACCTCTGAGGGTGAGTTT
>P_5357
GCAAATTTTCGATTAAAAAGCACGCTTGCAGGCGTAAATCA
>P_5358
TTGAAAATCCGCTGTTCCATCTTACATTTGAATCATCTCAA
>P_5359
TTCTAAAAGCAGGTAAAAATCAGTCTAGTTGGTTGCTATGG
>P_5360
TTCATAGAGTAATATCGGCTCATACTCAATGTTTCAGATGC
>P_5361
AAAAACTGCACAAAAAATTGCGGGACAAGGGCGGAGCGGGG
>P_5362
TCAAAAATTAGTATAAATTTCAGTGATTTCTTGCTGCGAGT
>P_5363
ACTTTACCAAAATCATGTAACTATACACATTGAGAAAAATA
>P_5364
TTCAATTTCTAAATATCATCCATCAATATCATTTTTGGTTT
>P_5365
GAATCATTATTCGATTTATGCATCTATGTAAGATGCGATAC
>P_5366
AAAGAGTTTTACATCAATGGCATTGTAATGATCGTTAGTTT
>P_5367
ACAGGAGCCTTAATCAGCAGCATAATAGTAGTTTTCAAGAG
>P_5368
TTTATGAAATTATTTCTTTTCAATTTATTGTATATTAACAT
>P_5369
AAATTTTAATTATTTCATTTCTTACTCGTTATGATGACAAT
>P_5370
TTACATCAACAGCGAAACCGCGATTCCAACTTTTTATATCT
>P_5371
CTCTTTAGATCCTTCGCCGTCTATCATGGCATCAATTGCTG
>P_5372
AGCAGTTTTCGTTAAGTGCGCTTTCCCACTAAATTTTGATT
>P_5373
TTCAAATTTTATGCTATAAACTATGTAGAACTTTGGAAATC
>P_5374
TTGCTTCCTACGTAATGTGGCTAACATTTGCTGGCATGAAA
>P_5375
GCGGAAAGAAGAGGTTCATCCATAATAGACGTCGTCGGCGG
>P_5376
AATAATGGCGAGATGTTCACCTATCCAGCAAAAATGTTCCA
>P_5377
TAAAATTTCTTCCGTGGTTACAGTCTAGTGCTGATCACAGC
>P_5378
CTTGATTCTGATGAAATTTCCGGTCTAGAATGCTTTCTAGT
>P_5379
ATTTGCTCCGGATGCAAACTCATGTTATTAAAATTTGAAAT
>P_5380
AGGTTAAGCTGGATTAAAGGCGGTTCAACGATGATGAGGGG
>P_5381
ATCGGAGAAGAAGGACGAGCCACCATTGAAATCGAAGATCA
>P_5382
CAGTTGAAGTACTTTTCTATCTTTCTATATAAATTTTCGAT
>P_5383
TTGTTATTATACTGGCTGCTCTAACTCCCTCATCTTAAGAG
>P_5384
GCATCGATCACATTGTGCTCCAATATAGTTCTCCTTGCACT
>P_5385
GGAAATCCAAAGCAATATCGCATGTTCCCTTTTTTTAATAC
>P_5386
AAAAGATTTCCTACGTTGGTCAGCTTATTGAATTTTGTCTT
>P_5387
CCAAATCCTTGAAAATATTCCATGGATTCGAATCCTCCTCT
>P_5388
AGTGTTAGCCTCAACCAACCCGATTTTCCATCAAAATCGAT
>P_5389
TCGTCAAATTTTCGGAAATTCGGCAAAGCAAAAAAATGTCA
>P_5390
ATAAAAAGCTAAATTTGACTCTATCATGCTCAAAATCTGGT
>P_5391
AGGATGGCACCTTCAAATTCCTTATTCAAGATTTTTCGTCT
>P_5392
CTGAAAATGCTCCAAATTTCCATTATTTTGGATTTTAACTC
>P_5393
GAAGAAATCGTTTTTACTATCTTACCGATGAACTATGTCAC
>P_5394
AAACTATCGGATACTATCATCGGGATAGTGAAATGTAAGTT
>P_5395
AAAGCTGTTCGGTATACATACATATATGTGTCTATTGACAA
>P_5396
GTGAGTTTAATTTCCAAAAACTTACTAATATTCCAGCCACT
>P_5397
GGCGAGATTTGTTTGAGGACCTACACAGGTTCAGTCTGAAA
>P_5398
TGAATTATATTTCCATGCTACATAAATGTGATGCAGCTTTT
>P_5399
TGAAATTTTCACCTTAATCACATCCTCGTCCAACTGCAAAA
>P_5400
ACATGACTTCGAAAAACTGTCATAGTAGGTAGATCAGATAG
>P_5401
TCAAATACAAGGTCAATTTGCCTACTAGTTGGACTGTCTAC
>P_5402
ATTTTTTTGTTAGAAAAATACGGAAAAAACTGCAGAAAACT
>P_5403
AACGTTGAAAATGAAAATTGCGATTTTTAACCTGAGAACTA
>P_5404
TTTAAGCCTGCGATGTTTGACTACATAGACAACGAAGACTA
>P_5405
AATTTTCCAAAAAAAAATTGCGATTTGGATTTTTTTTGCTG
>P_5406
AGCCGAACATCTTCCAAATTCATTCCCGCTTCCAATGCCAA
>P_5407
GCCGGACTCGCTCTCTTCGTCAATCTATTCCGTGCGAGGCT
>P_5408
CCTACTTTTGACCAGTTTTCCGGTTTCAACTGTTCAGCAAT
>P_5409
GATGGTCGCGCGAAAAGATGCACACTAGTAATAATATATCG
>P_5410
GTTCTCACTGTGCTAAATTTCATCATAATTAATAATTAACA
>P_5411
GGAATACGTCTTCTAGAAGTCAATTTAGTCGTTTTTTTTCT
>P_5412
TCCAATTTCTGGTAATTTGGCGGCAAAAATGAATATTTTTC
>P_5413
ACACATTTTCCCCAAAAATGCCTTCGCCTTCATCATCGCCT
>P_5414
GCCTTTTTACCCCAGAAAAGCCTGTTTTAAGCAGAATTGGA
>P_5415
TATTTTCAGTGAGGCACCTTCTAACATTGCTGAAGTTGAAA
>P_5416
CAAAAACCCCTGTAGCGCGGCTGGGATGGTATATCTAGGTC
>P_5417
TTTTTCATAGATACCCCCCCCCCCCCCCCCTTCTCGCTTCC
>P_5418
CAGCGGTAGACATCTTGCTTCTTGATAGATGTGGTCCAGAG
>P_5419
AAACCTCATAATTTTGCGCACAGTGTAGCTACAACGCTGAT
>P_5420
GAATTCGACGACGAAAAATGCTCTATAGAGTTCAAAACATT
>P_5421
AGTCGTCGCTACTATAATCACATACATCTTCACGCTTCTTG
>P_5422
GCTATCCCGGAAGATTTTGGCCTGAAACTGAGCAAAGTTCT
>P_5423
TAAAATTCTAAAATTTCCAACATTAATGTGCAAAACCGCAA
>P_5424
TGGAAGTCTGTTCGGAAGTACTGCCCCGGCTACTGGAGGTC
>P_5425
AAACACCGTCATCGTCAACACGAGCTCGCTTCTTACTCTGT
>P_5426
CACGGAGAACATCCTGCTTACTCACCCAAGCAGACTGTGAT
>P_5427
ATAATTACGCTCAAAAAATGCCCACTCGATTGGATATTGTT
>P_5428
AAAGAACCGAAGTCCTGTTTCATTATTCCATGATGAGCTAT
>P_5429
GCAAATTAATTTATCGATTCCGGCATATCATAAAACAGCCA
>P_5430
CCCGTTTTGGAATTCTAACGCATTTTATTGGAGAAGAGATT
>P_5431
TGGCTCTTGAAACGTATAAACATATTAGATCTAAAATGACC
>P_5432
GCTAAAAACTCGAAAAATTGCAGTCTAGCAGCTTCTAAAAG
>P_5433
AAACTGTACAACAGGCATTCCTAACATATTCACATTGTGCA
>P_5434
AGTCTAAATCATGCAAAATGCATACTTTATATTGTTTTATC
>P_5435
ATTTTCTGCTCAAAATTCGCCAATGTCGTAAAATCTGGTGC
>P_5436
TGAAAACCCCAATTCCTCCGCTTGAGACTGATTTTTACAAT
>P_5437
TAAACATTTCCTATTGGATACGGTATGGCAAAAACTGACAA
>P_5438
CGTGAAATTCGAGAGCAGCCCGGTTTACTGGAAGCATTTGC
>P_5439
TGAATTAGCAAAAAGAAGAGCGGTTCCAAACAAGTTAACAA
>P_5440
CTGACACCACGTGTCACATTCATACCAGTCACACGCACGGG
>P_5441
TTTCCATTCTTTTGCAAAAGCGGGGTGGGGTGAGGTTGAGG
>P_5442
TTAGGCTTCAGCGTAGGTTTCATATTAGGCTTTGGTTAAGG
>P_5443
CGGCAAATTTCCTCCGATCGCCGTAAAATTGAACGGTGCGA
>P_5444
ATGAAAACTGCATAAAATGGCAGCAAATAGCCATTACAGTA
>P_5445
GACCAGGCCTGGGTCGAACTCATATTAGTCCACTGGTGGGC
>P_5446
TCTAGAAAATTTAGATTACACATGGCCGAGAAAGATTTAAA
>P_5447
ATAATCGCATTGTCATTCTCCATTCCAGTCATTTTCAGAAT
>P_5448
GGAAAGTCACTCAGAAATGTCTTGAAACTGAAAAATTCACA
>P_5449
TTTGTAAATCGACAATAAAACTTGCTCGTAAATCTACACAG
>P_5450
CTTCACTGCTTGAACATTACCTAACCCGTTCAAAAAGCCAG
>P_5451
ACAACACTTAGGTTTAGGCTCAGGATAATGGAAGTTTCTGA
>P_5452
CCTTATTAACAGGCGCAAGCCATAATAAAACATTTTCAGAC
>P_5453
AATTTTTTAAGAAAAAAAAGCAGTCTATCATTTTTTTTAAA
>P_5454
GATCAGGTAGGGTACCTTGTCAATCTAGAACTCCACGCTGA
>P_5455
TTAAAAACTCGATTAAAAGCCGATATTCCCAAAAAAATTAC
>P_5456
ATGTGTTGTTCTACACTGCCCTAACTATAGGAAACTCTTCC
>P_5457
ACATTTATTTATTTTGAGATCTAAACACATATTAATCTCAT
>P_5458
GCACCGCATCGCCATTTTCGCAATTCTATTCAAATTTAATC
>P_5459
ACAGAAGCTCACTCGAGAAGCTAACTACGTTATCACGGAGG
>P_5460
CTCTCCGAATGTATGTGTTCCATTCATCTGAAAAACTCTTT
>P_5461
CATGGAAGCGTCTTAAAACACATACTCTTTGAGAAAACTGG
>P_5462
ACGGAACAATGGGGGAAAATCATAATAAGGATTTTTTCCGA
>P_5463
CGACAGATTTTTGAACATAGCTAATATGAGAGAAAACAGAA
>P_5464
CTACCTACCTACCGACTGTTCATGCGAGTAAAAATTTTTTA
>P_5465
ATATACATTTTCAAACTAGGCATACATTGTAAGAACAATTT
>P_5466
ATGTGATGTGAAATACAGGTCTTCATAGAACTTAAATTCGA
>P_5467
CACCTTTTCCAACTGACGATCTATCCAAATAAAGATAGATA
>P_5468
CAGTTTACTCAATGCGGTTGCACACTCGATGGCAAGGAAGT
>P_5469
ACTCAACGGATCGAAGAATACAATATAACACTTCGGAGCAG
>P_5470
CTAACGATGTTTGAGGTAGACTACATTGTGATCCATGATCT
>P_5471
TTTTGGATTTTGAACCGATTCTAACTCGTAGATTCTATGAA
>P_5472
AAAACAGCAATTTCACTCTCCGTACTAGCGTTTTTCGTAAC
>P_5473
TCAATTGAAAATCCAATGGACATAATAATTGTAATCATTGA
>P_5474
AGATTTTATGGGTTCTATCGCGATTTATTGAAATTAACGTC
>P_5475
GAATTGGCATTCATTCTTTACTAAATAGTAACAGGAGGCAA
>P_5476
AACCAAAGATGGACTGAACACATGATACTTGAATTGAGCTT
>P_5477
TGGCCAACCTTGACCACAAACTTCATAGTTTTGCAATCAGT
>P_5478
TTGCTAAAGGATCATTCAATCTTACATCTGGAACAGTTATT
>P_5479
GCGTTGGAAAGACTGTTCTGCTCACTAGGTAAAAATAAATA
>P_5480
AAAATAAACAGATTAACTTACTTGCTCGTGTAGTTGCATTC
>P_5481
ATGGGATCTAGTATCATATCCTTCATAAGCTTCTCCGGTAT
>P_5482
TAAAATTATTTTAATACAAACATATTAGTAGTATATTTTTA
>P_5483
CACCAGTGAAGAGAAAAAGGCTAACCAAATGTTCTTTGTAA
>P_5484
TTTTTCAAATAAAATGTTTTCTTACCAGCTAATATTCAAAG
>P_5485
AAAAATGCAGGATATCTTGTCATAACGGTTGCTCAGACGGC
>P_5486
TGAGAAGATCGATAGTTATACATACCCGTTGAAAAATATTG
>P_5487
AGCCACGGCGCACTGTTGACCAATCTAGGAACTGTCTTCAA
>P_5488
TGGTGGCCTAGAAAATCACACATGGGACTAGCTTTCTCATG
>P_5489
CAGAGGGGTCGGAAAAGTGACAGTGATGTAAATGAAAGGGG
>P_5490
ATTATTGAAATACCAGCAAACTTACTCCATATTCACGCCTT
>P_5491
TTATGTAATGGTTTTCGTATCTTACATTGTTCCACTCGTAG
>P_5492
ATGGAAATCATGATTTATATCATGATAGAAGGTATGTATTA
>P_5493
GCTTGAGTGATCAGCTTACTCATACTAAGAATGAATCGAAG
>P_5494
TACGAGCTCATAATAGAACGCGTTGCGCCTGCCTCACTTTC
>P_5495
GTGTTTGCGTACTTGTCCACCGTACTCCTATTCGAAAATGT
>P_5496
AATCTCTTTGAACTGTTTCACTAACCAGAGAAGCTGAGAAT
>P_5497
TTCGTGTCAAATCATCTCTTCAAACTATTGAATCAAGTGAA
>P_5498
GACCTTGTTCTCACAACCCCCAGTCTAATAAAAATGGACCC
>P_5499
CTGCTAGGTGATGCTTCTGCCAGTTTAGTCATCAGACTCGT
>P_5500
TCATAATAAATTGAATTTCACTAACTCTTTATTGAGTTATC
>P_5501
GATCCCTCATCTACTCCCAACTAACCAGTCTGCACTTTCTT
>P_5502
ACATTCCGCTTTTTAAGGCACATTTTAGTGTTTTTTCAATT
>P_5503
ATTTTAAAAAGTTTCAGGCCCGGTTTACTAAAAATTTAGAC
>P_5504
ATTCGTCTATAACACAATAACATACATATAAACATACGGTA
>P_5505
ATGACATTTTAACTGCCCAACATACACGTTTAAAAGCTGAA
>P_5506
ATAATATTGAATTGAAATAACATAACAGTTATTTCTTACAT
>P_5507
AAATACAATCTATAATTTAGCACCATAAACAAAAATACGTT
>P_5508
CATTATTGAGTGCACCTTTGCAATTTAGTGGTAACCATAAA
>P_5509
CAATTTTTTGTATCGAAATCCATAATAACCTCAACTTCATT
>P_5510
CACTTTTTTGCTCGTTTTTTCTGTCTCCGTCTCTAGCTGAT
>P_5511
TCATCTCCAAATATCAGCTACTTGGTAGACTATCAAATGTT
>P_5512
GTCGGAATTGCAGAAGATGACGATACAGTTGAACCAGGGGT
>P_5513
TGTATTTATCTCATCATTGCCATGCTATCATTTCCAAAGAT
>P_5514
TTCATGCTCGACGCGATCACCTTGACAATGCCGTGGAGCAG
>P_5515
AACAAAATATAGTGTTTCTTCTATCTAGTCCAGAGAGTATT
>P_5516
GCAGTAAAGTTGGAACTTGCCTTCATAATTGGAACAATGCC
>P_5517
TTTCCTGAATTTTCAAAATTCAGTATCTACGTTTTTGTCCC
>P_5518
GAAAGCTCCTTCTCGAATGCCAATCTAGGACGCAAAAGAAT
>P_5519
TGCCGAAGGTGATAGCAATCCACACTCGAAGAAAACTCAAA
>P_5520
TCTTATTCTTAGTTTATTGACTAACCAATGAATTTGTAGCT
>P_5521
CGTGTCGCTCCATCCAAGCACACAAATGTTCAAATGCCAAA
>P_5522
TTTTATCAACAAAAAAACGGCTCACTATACAAACATAGAGA
>P_5523
TCGTGGAATCTTCCGCTGTACTAACTCCATCATTCAATCCC
>P_5524
GCAACACTATTTCCCTATTTCTTCATAGTTCTTCTTGGCCT
>P_5525
ACTTCTCCGATGTCTCGGCGCGAGAAGAGCCTTCCGGTGAG
>P_5526
GCAACTGCTCCGGACACGAGCTATCTATCAAAAAGTGGTGG
>P_5527
CCAGCCACCAAGAAGTTGAGCACCGTTTGCCATTTACACAG
>P_5528
GTTGTGTTGGAATTGCGTGGCTAACTAGCAAAAACAAGCAG
>P_5529
CGAATCCATACCTCCTTTCTCTTGCTCGTACAAAGGCCCGA
>P_5530
TTAAAAAATTATTAATTTTTCAGTCCCGAAGCTGCAAGCGT
>P_5531
AGCAAAAGTCTAAAAAAATGCGGAAATTCTCGGTTAAAGCT
>P_5532
AAATCTACACTGGCCTAGAACATGTTAGGCCATGGCCTAGA
>P_5533
AGAAACGATCGAGATGGCGTCATTCCAGTGACACTTACTGA
>P_5534
CCAAGTACAGTACCATCGAACGATCTACTGTTGCAGACACA
>P_5535
ATATCCAACTGTGAGACCATCATATTAGTCATATTTGTGAC
>P_5536
ATCTGCACGAACGCCACCAACAATTTATGAGAACTTGGCAA
>P_5537
CGAATCCATTTATGAGGGTACGGGAATCTGAGGAAATTCAA
>P_5538
AAAAATATGAAAAGAGACGGCGTTTTCGGTGATTTTAGGCA
>P_5539
CATTCTACGTGGCATCCTTGCTTACTAGTGGTGAGCTTGAA
>P_5540
TAAAGATACCTAATTTATGACTTACTTGATAGAAATTTACT
>P_5541
GCGGCACTCGTCGCGATTTACTACATTGTGATTGTATCGTG
>P_5542
GCTATAAAAATGTTAAGTTCCTTAATAGTTTTCTTCGCAGC
>P_5543
TTTTCATCGTATAAATTTTCCTACATCTATTTGGCTAGCAA
>P_5544
GCCTAGAAAAACCTAAAACTCGGCCATTGTGCTTTTTTAAG
>P_5545
AACTAAATAAAAACATTCTCCATCTTAGTGCCCGATACTAT
>P_5546
GTCCAAGACCACCAGGTAGACTTCATAGGTGGAGCCTGATC
>P_5547
GGAAAAACCGGGAAAAATCGCACTAACATCCATCGAATATT
>P_5548
AGCGAAAAAAAATTTTTTTCCGGTGGAGCGCATTTACTGAG
>P_5549
AAAAACACGATTCCAAAGGTCTTACCTGCGCATCATTCCAG
>P_5550
TCAAATCCACATATATTATACATACATTACTTTATTTTTAC
>P_5551
TTGCGGCCGACACTTCACGGCTTACTAGAAAAAAAATACTC
>P_5552
AAATTTATTTTTGGAAAACTCTAGGTGGTCCAAAAAAATTT
>P_5553
AGTATTCATCGTGAGTAACACTATCCAGTTCGCCTTATCCG
>P_5554
CAAGCGGGCACACACTGGCGCGTTTTTGGTGTTTTTTGAAA
>P_5555
CCGCAATGTTAACCTGAAATCTTACTACTTAACAAATTACA
>P_5556
CTATACCGCTGGTTGGTAACCATATTATTTGAATTTCAACT
>P_5557
CCTCATTTTTCGAACTCCACCTAAACATTGAAATGAGCTTA
>P_5558
GTTGGGGACCACCTAATTTCCGGTTTATTTTTTTTCTGGGA
>P_5559
GTCTGGAAGTTCCTGAATTGCTTACCCGTCTTCTTATGATC
>P_5560
TTTGATATCCGGCAAATCGGCAATTTATCGAAAATCAAAAT
>P_5561
ATCTGAGAAAAAACAAAAAGCATGCTAGACACAGATTCAAA
>P_5562
TAAATTAGTCAATCCGCTTGCTGTGATGCCAAAATTCTCTA
>P_5563
GGAAAAACTGTGCTTTTCGTCGAAAAATTTGAAAAAGTTGG
>P_5564
AAAAACCTGTAAAAAAAATGCTATTCCTTACAATTGTTATG
>P_5565
AGAAATGTAAAATTTTTGGTCTTTTTAACGAAAATTACACT
>P_5566
AGGTTCAACTTTTCCAATGGCAATCTAGTCGAGTCGGACCA
>P_5567
CTTCAGGCTATCAGACTATTCTAACATCTGACGTTGTTAGG
>P_5568
CACCGATATTCAACTTGTAGCGGTACTCCACTACCATCTCC
>P_5569
GCCAGTTACTCTACATTGCGCTTGCTTCTTTAAAAAGGCAT
>P_5570
TTCCTTCTTCTCAACGACAGCAGTGACTGGAACAGCCGAGC
>P_5571
CTTTCGGAGCTACAGTACCCCATAAATGTTCAAAATTGAGC
>P_5572
TTTCAGCAACTCCCCGTGGTCATACATTGGTCTGAGTCTTA
>P_5573
ATCTTAGAGGAAAAAGCAATCATATTACTGACAAGGTTCTT
>P_5574
CCTTTAAACTCCAATTTTCGCTATGGGACCCAAAAATTTTA
>P_5575
ATTTTTGAGTTTTTTATTCGCAGCCACGTGGCATCAGATAA
>P_5576
GGTAAAGCACCTGAAAATCGCAATTTTTATTTTGAGGGGTA
>P_5577
AGCTAGAGGATCGAGTGACACTTTATAGTTCATTTGTTGAA
>P_5578
TTTAGCAACAAAAAAAAATGCGGAAAATTCAATTTTTACAC
>P_5579
ACAAATAACCCCAAATATCGCCTAAACTAGAAAAAATGGGT
>P_5580
TGAATTTTTGATGACGTTTTCGATTTATTGATTAAGTTTCA
>P_5581
TTAAACTGTATTGAAATTTCCGATTTAAGTTGAAAACTGCA
>P_5582
TGTTTTTAAAACAAAAATTTCAGTCGTGGAAATATTTTGCT
>P_5583
CCGCTTGAGGTCAAATTTCACATTTTACTAAATTGAGGCCA
>P_5584
AACTTTTTCGGGTCTCACCGCGAAAATTCGAATTTAAAGGC
>P_5585
TTTTGCTGTTGGATCATTTACAGCACTTTGAATTCCGGCGG
>P_5586
TATTATCAATGCTCTAAAAGCCTTAAACACAAAAAAACCAA
>P_5587
AAAAGCGATAAGAAAAAATTCAGTAGAAAGAGAGAAAAAGG
>P_5588
GAAAAAAATGCTTAAAAACGCTTGAATTTGAGGTCCCACGA
>P_5589
AGCTTATAATTTGCTGAACCCGAGGCTGAAGCTCCGGCGGC
>P_5590
CGAGTTCTTTCTCCAAATCGCTTGAAACATATTCCTCAATT
>P_5591
TTGAACAGCTGAAAAAAAACCAATTTAAGGTTTTTTTGTTG
>P_5592
TCTTTTTTCCTTGCTTTTTCCACACTAGTGTAAGCTTAAAA
>P_5593
CATTCACACTTGTCGGGCAGCATAATATATGGATCTATTGG
>P_5594
GTAACGTCTCCGAGTCCTCGCATGGTACGGAAAAGGTAGAT
>P_5595
AGCAGACCCTTTCTGGGGAACCTGAATGATAAAATTGCTGG
>P_5596
TAATCAGATTTGTTGGAAATCATGATATTGCATCGGAAGGA
>P_5597
GTGAAGAATACACTTCTCTGCTAACTAATTAAAATCGGAAG
>P_5598
TGAGCCTCCTTTGATATTCACTTTCCCGTTGCACAGGTCTG
>P_5599
TTTTTGCGCTTGTTGTTCCTCAATTTAGTATAATTTTATTT
>P_5600
TGATCAAAAAACCGTGTTCACATAATAGTTTAAAGTCTTCG
>P_5601
TCATCTTTCAATGTTCGAATCATGGATGGGAAATTGTGTCC
>P_5602
TTGTTCCGTGTTCAAGGTTCCATATATACCACAAAGGGTCT
>P_5603
TCATCTCTCTTTTCTAAACACTATCTAGATTACTGCTGCCC
>P_5604
AGGGGTTTTGATTTTTGTTCCCATGAGCACTGTAGTTTGAA
>P_5605
GCTCGCCTACCTACTGCCTTCACACTAGATAGGCGGTTGGA
>P_5606
TTCTACAGAATTTAGCACGCCACTGTAGACATAAAAACCTC
>P_5607
TCATGCAATATGGGGCCTAACATGGCCGGTTTTCGGTTTTT
>P_5608
TTGAAAATTGAAGAAAAATACATTTTAGTTGAAATATTAAA
>P_5609
GACCATGTGAAATCTGGGTTCCTATAATGTGAACATAAAAT
>P_5610
GCAAACAGCGAAAGAAAACTCGGTCACCGTTAAAATCAAAT
>P_5611
CAAATATTATGTAAGTCTACCATACTACTGGGTACTGTAGC
>P_5612
TCTGTTTCTCTAAGTTCGATCCCTCTAGACGTCATATGCCT
>P_5613
AACCTGGAAAAAATTCATAACACACTCGTAAATAAGTTGCG
>P_5614
ATACTAGGCCACTCAAGAATCACACATCTTCCAAATCGGTG
>P_5615
ATGCTGAATTCAAACGGAAACACACTCGAACTTCTCGTGAT
>P_5616
GAATAAATTGACGAGAGGATCATTCTCGTGAATTTTCCAGA
>P_5617
CAAAATTAATCGCGTCGAGACTAGGTATCGTATTTTCGGCG
>P_5618
CCCTACAGGATTTCTTTATGCTTACCCGTCTAGTCGCCTAC
>P_5619
GTGGTTGCTGGGAAGGCAGCCGTGAGAGGAGAAGACGCTGA
>P_5620
CTGCGGAATATCCGATGGTCCACCATAGTAGTCCGAGTGTA
>P_5621
TCATGCAAAAAGTCGATTAGCTAACTATTAAAGTTTCATTA
>P_5622
AGAAAATTTAAAAAAAAGATCGTGGTGGCGAAAACTGTGAA
>P_5623
TTCCTTTTTTGATGAGCTCTCCTCATAGTGAATAACATAAA
>P_5624
TTCCCTACCGTCAGCAATCACTTACTAGAAATCCTCCGCGC
>P_5625
GAAATTAACTATGCCGGAAACATGGGAGCTAAAAGTGAAGA
>P_5626
TTCCGAAGATTATCATTTTCCATACCAACAAATTGTTCCTT
>P_5627
TATCCTAGGAAGTACATAGTCATAATAATATCAAAAATTGA
>P_5628
AATTTTCTTGCAAAATTGATCATAGTAGTTCATCGCTTCTT
>P_5629
TCGTCGAATAATCAGAAGTACATGACAGAGCATCGGTGAGA
>P_5630
AGCATTGGCTGTAATTTTTTCATTGTAAGACATTGGCGCTC
>P_5631
TTTGAAGTTATCTTTGCCCTCATATATATGTATGTTGTTAT
>P_5632
TCCGGCGGAAGTTTGTTTTTCCTAATAGCCATTCACACCTC
>P_5633
AGTGCTATAACCGATGGACTCTATGCCGACGCAATGACATT
>P_5634
AAACTGTGAAGGGCACGACACTCACCAGGAAAATTAAAAAA
>P_5635
TATAAAAACATACAGCTTTCCAGTCCGGTCTTTTTTGGGCT
>P_5636
TAACTTGACTTATTCGAGTACATCTTATTCATTTTTTAGCA
>P_5637
ACTTCTACAAGAGGCACCAGCGATATAGTAAAATACTTGCA
>P_5638
ATATTTAGATGTTAGAAAACCATACATTTATTTTAGATGGG
>P_5639
CGATTTTCCCCGTTGATCTTCTATGTACTACATTTTGTTAC
>P_5640
TGCTTCAACCGTTAATATCCCGATATAATTCACAGAATGGT
>P_5641
GAGGGAGACGTGAGTGACGGCGGGGTTCTGAAGCTGGAGGC
>P_5642
TCCGTTTTTTTTTTCAAAAACTAACCCGATGAAGTGCTGGC
>P_5643
TTGTTTGTCCTTTCTAAATTCGTACCCAAAAAAAATCCGTT
>P_5644
TGCTGAAAAGGCTGGAATTTCGGCAAAATCACTGGATCAGT
>P_5645
TTTTAAGTCTACTTCTGACGCAGGAATTCAGAAATAGACAA
>P_5646
AATTTTCAGATTACCTGCGGCCTGGGAGTACTTCGCGCTGC
>P_5647
ATATATATATATACAATGTTCTAACTAGCATTTGCAGTTTT
>P_5648
TATTTACAGAGCAAATTCCGCATATTTGAGCTTCAGGCCAT
>P_5649
CAGCAAAGACAAACAAGCACCAATCTAGGTCAATTTGTTGC
>P_5650
GCGTTTTTGTGGAGAATTTCCGATAATTTTGGAGAATCCGC
>P_5651
ATTCGCGGAATTTGGATCCGCGAAAACGAAAATTCCAACAT
>P_5652
AAGCTCTGAATTTCGGAAACCATAATAGTACTTCTACAGTA
>P_5653
GGGCTGAAGCATTCGGGAGACATAATAGTGGAACTTATAAT
>P_5654
CGCGTTCTGGCACTTTCCATCAATATACATCATTTTGCTGT
>P_5655
GTCGTCGTCGGAATCAAACTCATATTCGTACTCGGAGCCAG
>P_5656
GAGGAAGCGACCAGATTGCCCCTGAGAGAAGAAATTGAGCT
>P_5657
TTCTAGGCCATACGTAACTGCGGGGTGGCCTAGAAAAATAA
>P_5658
GATATTTTGGAAGAGTTCGGCTTTCTAGGCCATACGTAACT
>P_5659
AACCAAGGGCCTAATTTTGACTTAATAAACTTTTGAAAAAA
>P_5660
TTCAGAGAGGCTTAAAAATGCTAATATTTCGCCGTACACGA
>P_5661
AATCCCACCAATTTTGAATCCATGGTGCCTCTTTTGTTTGA
>P_5662
ACTGGGCTCACGTCACTTTGCATGTTATCTGCAACACCCCT
>P_5663
GCCTAGGCCAAAGCCTAAGCCTAACCATAAGCCTACAAAAA
>P_5664
ATCAATTTAACCCGAAAATCCACGAACCGTCGACGAATAGA
>P_5665
CAAAAAGATGGATATTTCCGCAGTTTTGCTGGAAAAAAGCC
>P_5666
AGCTGAACTCGAAAATTTAACATACATTTGACAAAAATCAG
>P_5667
CTAATACAGTCTAAAAATCTCATACCTTGTGCAGTTGTCCT
>P_5668
CCAATTTGGGTCCAGAAAAGCAAGGTCTCAAATTTCGGTAC
>P_5669
AGAAAACTCAATTTTCGCGGCGAAAATTACACAAAATACAT
>P_5670
AAAAAAAATCTTTAAAATCGCCCTGTTTCGCCAGTTTTCGC
>P_5671
TATAAAAAAGTAGAAAAGCGCGGGGGTCTGCTTTTTTAGGT
>P_5672
AGTTAATTTGCAGAAAATTGCAAGGATTTCAAATGTTCTAG
>P_5673
CTGTCCCATTACGGCTTGATCTATGTACTATAAATATCGGG
>P_5674
ACTCCCGAATAAGCAGAACTCACCATAGTATGTTTTGGCCT
>P_5675
CGCTTGCAACATCCGAACGGCGCGAAATTTGAATTTTTGGC
>P_5676
ACAAAAACATCCGTTCCCCCCATGCTTCTTCCAAGGTGTTT
>P_5677
CCTAAAAACCTTACCATTTCCACACCCAACATCCAAAACCT
>P_5678
CGAAAAAAATCTGTCTGCCGCTGTACCCTAAAAGTAACATC
>P_5679
ACTGAACAATTATTTTAGCGCGATTTTCTGATTTTTAACAT
>P_5680
CAAACATGCAACATAAGATGCGGTTTGGGCAATTATTGCTT
>P_5681
TTGAACAGCCCAGAAAATTGCAATTTTGGGCTTGAAATTTG
>P_5682
CTACATAAAAAAAAACGGAACATACATGTCTCTATAGAATC
>P_5683
CAGTACACCGATTTCAACCCCATACTCGACAAATATCAAAA
>P_5684
CTCTAAAATCATTTTTAGGGCGATTTTTATGAAAAAAAAAA
>P_5685
GCGTGTTTGCGTACAATGCGCGTCAGAGGCAATGTTGACCG
>P_5686
TAAAAATCTAATGGGTTCAACTATGTAGTTACTAAAGTAAA
>P_5687
CCGCTTTTTCTCCAGCAGAGCATAGTAGACTTTTTGATTGG
>P_5688
GACTACTATAGCACTGGCGTCGATTTAATAGAATATGTATT
>P_5689
GAAAAATCGGTGTTTGCACACAGTACACCGCATTTAACGAC
>P_5690
GTGGCGAAAAGAAAAAAATGCGATCTATATATATTTATGCT
>P_5691
TGAAATTTTGAGGCTTTTGCCGGAAATTTTGAGAAAAATAG
>P_5692
CAATTTTGGTGTTGCAAACGCGCGCTAGTGATAGGATCAGG
>P_5693
TAAACCTTGCCCAGATGGCACATACACCTTGGACGAGGGAT
>P_5694
TTCTCCAATTCAAGAAGTTTCTTACCTATCATTTTTGACTG
>P_5695
TTCATGGAATTGTTGAACCGCATGTTTAGAAAAAAATCATG
>P_5696
ACTTAACCTAATCGTATTACCTTACTATTTCCAGGACCTCG
>P_5697
GGCTTTTTAATGTGGAGTAGCGCCAGTGTGGAAATTGCTTT
>P_5698
AAACTACTCAGGATTCTGCACGATTTTCCTCATTTTTACTG
>P_5699
TCAGATAAATCCCTGTCAAGCATACACGTGTCAGTGTTTGT
>P_5700
AGTTCGTCCCCGTAAAAACGCGGCGATTCCCATTTCAGCAG
>P_5701
TTTCAATTGTGGAAATTTTCCGATATACCTGAAAAATCGTT
>P_5702
TTCAACTGCGGCTCCAATTTCTTGATATTTCAGATTGGCCA
>P_5703
GGCAAATTTCGAGAAAAGACCTAACATGATAAGGATAAAGC
>P_5704
GAAATGATATTTTCCGATACCTGTCTCGGTGTCCGGCCGGA
>P_5705
CTCCTTATCAATTTCAATACCAATATTCTTAAGCAGGTAGA
>P_5706
AAGTATATAAATATAAAATCCTACATAAAAAACCTTTACCT
>P_5707
ATATTCAATTTTTACTGTTTCGGTTTAATGATATATTTGCT
>P_5708
ATCTCATATCTCGATTATTTCGATCTATTCATGATAGGGGA
>P_5709
GAATAACAGTATGGGGGCAACATAATAGAGAAGGGGGATTT
>P_5710
AAAAATTTTGATAAAAGTTTCAAGGTAGTTCACTCACCATA
>P_5711
TGAACAGGAGTAATTTTGGCCACCATAGGACATTGACGAGT
>P_5712
ATTAGAATTTTTGTTAGAGTCTGTCTCTAGAATTGATGAAT
>P_5713
GCAAATGCAAGTGAAATTCGCGAACCCGTGGTGATACCTAA
>P_5714
CAGTAATAATTTTATGGATACTTACTAAGAAAAGGAACAGC
>P_5715
CGAATAAAAAATAAATTTTTCCTGCTTCTATTAATCGATTT
>P_5716
TTATTTTTCAACAAAAACAACAGTTTAGTGCTTCTGGGCCA
>P_5717
CACTATTCCTACTCTCGTGACTATCTAGAAAAGTACTCGGA
>P_5718
CCAATTCATAGAACATCTACCACAAATGTGTATTCAAGCAC
>P_5719
CGGTTCACTAAAAAAATTTTCGGTCACACTAAAAAAATGTA
>P_5720
GTGAAAAATCGATTCAACTTCATTGTAATGAAACTGATTGG
>P_5721
ATAAATGTCTTGGCGGCAGCCATGGCAGTGAAATCGATAAA
>P_5722
ATTGTACATTCAACACGCTTCGATTTATGTTTTAGAAACGT
>P_5723
GTAGATTCCTAAACAATTTCCTGTCTCGTCCTGTGCAGTCC
>P_5724
CCATTTTATGACTTAATTAACTTACCCCAGAATATTACGGG
>P_5725
ATTCGAAATGTTTCGAATGCCACACCCGTACACATTTGAAT
>P_5726
AAAATATGGAGAGCAAGAAACGTTCTAGTGATAAGGTGAGT
>P_5727
CACATTTAACCAATTCAATTCATGATAACAATATTTTTAGG
>P_5728
TCCACAAAGACACAAAAATGCTGCATAATAATTATCGAAAA
>P_5729
TACGACTTTGCCGCAGTGCGCCGTGCCGACAAAAATTTTAA
>P_5730
ATGCATTCTTTGTAGAATTCCGTGATACTGGAAATACAGTA
>P_5731
AGATGGTACAAGGAAGATATCATGTTATTTAACTTTTTTCG
>P_5732
TTATGATCTTTATGCTGTAACTTATTAGTATTTTACTAATG
>P_5733
AATTGTAAACGTTTTGCAGCCATGCTAGTTACTGAAAAACC
>P_5734
ATGTTATTCAGTACCTGCGACTTATTAGTAAGATGAGGTAA
>P_5735
TAACACCGCTCCTTAAATTGCTAAAATGTCAAAATATCATA
>P_5736
CGTATTAGAGGTTTTGAAATCGGTTCAGTTAAATTTTTTTG
>P_5737
CCCGGGGCCCAAACTGCATCCAAACTCTTGCAATATTGCGT
>P_5738
AGGACGGACAGGATTGAATGCGGCTTATAGAATTGAACAGT
>P_5739
AAATTGTTTTGGAAAATTTTCACGAATCATGTCTGGAAAGA
>P_5740
TTCTTGCACCAAATTTAAACCATGACAAATCAATGACCGGA
>P_5741
AGTAAATTTATAACTTGAGACATGTTAGTAACCAGGCGTGT
>P_5742
TGCTGACACAGTTTAATGCTCCTAACAGTGATTTGTTCCTT
>P_5743
AACTTCAATACTTGTCCCTCCATAATAATCTTTTAGATCAA
>P_5744
TTAAACAAATATTCCAGAGGCAATTATCTGAATGAGCCGAT
>P_5745
GGCTAAATCAGGAGTGGGACCAATCTTCTGATTTTTAGGTG
>P_5746
CCAGCAGAATCATGATGACTCATTTATGCGAAATTTCAGAA
>P_5747
ATTCAATATAACTTCCAAACCATACTCGGTAAATCGGAATA
>P_5748
AATTTGCCGAATATGTAAAACATGGTAAATTAAAAAAAATT
>P_5749
CCGTGCGGAAGGGGTGAGGTCAGTCTATTTAAATGCAATTC
>P_5750
GGGTGCTATCACTTCACAGTCATACATTTGGATATACTTCG
>P_5751
TTTACAAGTATCACGAACGGCTGCCTCATTGAAAATAAATG
>P_5752
GCCGATTTGACCAAAAATTTCGGGATTGAAAAAAAAACGAA
>P_5753
TCGAGGTTGCCGTGTTCCTACTTACCTGCCTATATGCTCGC
>P_5754
CGTCCATCGACTTTAAAATACCTAATTGTAAAGTAGTAGTC
>P_5755
GCGCGGCAATTTTTCACCGGCAATTTAGAAAATTCGGTCAA
>P_5756
GAAATAGTTCCCGCGTTTTTCATATATCTCTTATACCTTTT
>P_5757
GAAGTGCTGCTTGATGAATCCGACATAGTCATAGTTTGGCA
>P_5758
GAATCTTCCCCACCGACCTCCTAACACCTTGACAACGGACA
>P_5759
TACCGGTGGCGGACGAGAAGCTTGATAGGGAGTTACGTAGG
>P_5760
TACTCTCATTCCCCTCCCCTCATTCTAGCAACAATTGATCT
>P_5761
CTTGAAAAATAAAATTTTTGCAGGCTCCGTGAACGTCGGCT
>P_5762
GAGAAGTCGAAGATTTTTTACAAGGCAGTGAAAATGGAGGC
>P_5763
GTGGAAATTCGATACAGAAGCAAGGATTTGAATGTGTGTGC
>P_5764
AATAAATTCTTATAAAAACTCAGTAGAATATAACAAATTTT
>P_5765
GGTTAAAAACGGAAAATTTTCGATTTTCAAGCACTTTGATG
>P_5766
TTATTGATGTGTGAAAAACGCGATCTTTATATGGAAAGAGT
>P_5767
TGTTTCGTCGACACAGAAATCATATTAGTTAATGTTATCAC
>P_5768
AAAATATTATTTACTAGTTTCATACTAGCACTTTTAAAACA
>P_5769
GCGTTTTTTGATTCCAGAGGCCGTAGAGGGGATTTGTCTGG
>P_5770
CTTTTCAAACTCAAAGTCTTCAATATAAACGAAGTTTTGTC
>P_5771
AACTGAATTATACAACTGTCCATTCCTAAGAAAAAAACCTG
>P_5772
CCTGATTAAGCTGGAATTTTCTCACCCGGAAATGTTCATGG
>P_5773
ATTCCAAAGGAAAACATTTTCTAATTAGACAAAACTTAAGT
>P_5774
AAAGACGATGTGATTGGCAACATGGGAATGGTTGTATGTCG
>P_5775
CAAATACAATGGCCGTTTTCCGATTATCTGATGTTTACTAA
>P_5776
TTAAATTATTTGTATTAAAACATTGTAGGGCTCGAAACATG
>P_5777
GGTTTTACCTATAAACTCTGCTTACATCTTTGCAATTTGCC
>P_5778
AACGTGATTTTTTTTTAAATCTTACCCTATAAGAATCTCCT
>P_5779
ATTCCAGAATTTCTCAGTTCCTAACTCGATCGATGAAAAAG
>P_5780
CGCAAATCTTGCATGGTCTACAGTTTAGTGAAGCAAACTCT
>P_5781
ATGACAATCGACGGGAGATACATACATCCGAAACCGATTCC
>P_5782
TAGCTAGGTCTCAAGATTGTCATTTTATCGGAAGACACGCT
>P_5783
CCTAGCTATCTGAAAATTTCCTCAAATGTTTTTTTCTGTGA
>P_5784
GTACAATGTTTATCAAAATACTTGAAACTGAAATTTCTGAT
>P_5785
AGCCACCAAATCGAAGCAACCAGTCCAGTCCTCTGGCATTA
>P_5786
ATTTTTTTAACTTCCAAAAACTAACTAAAAGAGCGCCTCCA
>P_5787
GCCTAAACGCTGAAAAAACACTAAATATTACTAAAAAAAGT
>P_5788
GAAGCCGCTCATCGGACATGCATATTAGGCCTATGCCATTC
>P_5789
GAGCTCTGTTCCTTCTGTTCCATACATTGATTCTTCGTAGG
>P_5790
GACCCGCTTCGGATCCTTGTCATAGTAGTGTTGTTGAGTTC
>P_5791
AGCGACCACCCGCGATTCTCCATGGGAATAAATCTGTGAAA
>P_5792
ATCCAATTATGTCATTCGCTCATAATAATTTAAAATATGTG
>P_5793
GAGCACTGAGCTCTGAAGCACAAACATGTGGTACAGGACCA
>P_5794
ATGTTGCGCAAGTTCAAATTCTCACCCGTCAAGTTTCAAAA
>P_5795
CTCCTTTTCTCAGTGCACTTCTTGGTCGAGCAAGTCGGTTG
>P_5796
TATAATGTTTGGCGTCTTGGCAAGGTAGGCACTTCCTGGAA
>P_5797
TCGCGTAGTAGCGATTTGCCCTAACTATTATGGGGACGCAG
>P_5798
GTCATTTTGATGAGTAAACTCATACAGGCGTATTTTTTACA
>P_5799
GTTTTTTGCTGGAAAACACACATTTTAGTAGAGAAAAACTA
>P_5800
GTTAAAAATTAGAATTTTCGCTGCATAGTTGACTTTAAGTA
>P_5801
TTCTTCTCTTTTTTTGGGCTCGATCCAGCGTTACTCGCATT
>P_5802
CCCCTTCCCATAATCACCAACTTGACCGTTGTTTTTTGTTA
>P_5803
GAGAATATTTGTCTGCGTCTCTCAACTGGTAACCAAGAGAC
>P_5804
AGCAGCAAGGAGCTCGAGGACTTACTCCATTTACACCATTG
>P_5805
CGCCCTTCCCACAACGCCTACTAACATCTATGCATCGGTGG
>P_5806
TGAAGATCCTCTAGCATATCCATACTATTGAATACTTGAAT
>P_5807
TCATCCTATTCTGTATATTTCAGTATATTGGTTGCATATTG
>P_5808
GTTTAAGAAATCATCTCAATCATACACTTTCAATTTTCAAT
>P_5809
ACGTAAATTGAACATAAAAACATAATAATTAATTTCTAATT
>P_5810
TCCTAGTTGGAGACATATATCATGTTAGTAAAAACCAATCT
>P_5811
ATTCTTTTGACTGAAGCTGTCACAATAGTACGTGGCAGAGT
>P_5812
TGTGCCAATCCATTCGAAACCATACATCATCAGTGCTAATC
>P_5813
TTTGATTTTTTTCGCAGCATCATTTTATTGAAACCCCTAAT
>P_5814
ATATTGTGAAAACAGCCTACCATAATAGTTGGTTTCCCCAG
>P_5815
CAAATATGAGACCCGTCAATCGTACTGGTAATTCACAAGCT
>P_5816
GTGTAGTATTTTCAATGCTGCATACTTCTTTCAATTCACTG
>P_5817
TAACCATAGCCATCGCAGCCCAGTCCAATAGTTTTTCCCAC
>P_5818
AACTACGGCTCAAGAGCCATCTCGGTCGGTAAATGTGGTGT
>P_5819
TCCAAGATCCGTAAACGGACCGTACCCGCTTTGCCTGTGTT
>P_5820
TTCCTCCGGACTGTTCACACCAAACATCTTGAACAGCTCAT
>P_5821
TGCTTAGAAGTTTTCTTTCTCTACTATGTATTGTTCAGGTG
>P_5822
ATTCTACTATATTCAAGAGACTTACATATTACCTAGACGCG
>P_5823
ACTGTTGACGATGGGACGATCGATCTAGCCCAGTTCTGAAA
>P_5824
GAGTGATGATTTCTTAGTTCCTAATCCATAAAAATTACTAC
>P_5825
TGAACCGTATCAAGCAACAACAACATAGTCAATTGGAAGAA
>P_5826
GAGCATTTTTACCCGCTTGTCTATCTAATAAATATCCAAAA
>P_5827
TGATAATCCAGTGCGTGGCACATGAAAGAGACATTTGTGCT
>P_5828
GGTACCAATGAGACAATTGTCAACATAGAGATTTTCACGTA
>P_5829
CGATCAATCATTTGTATTTACATTCTAGTGGCAAGATTCAG
>P_5830
ACCTCGTTTGAAAATTGTGACGATACAGTTCAATTTGGACG
>P_5831
CAATTCAACTAAGAAAATCGCCTACTAGAAACGAGGTTCAT
>P_5832
GCAGTAAGAACACACGGCTCCATACATTACTTTACAAAACT
>P_5833
AAAAAATATACTCTTGCCGACTTGATAAATCAAAACGCCAC
>P_5834
ATCTGAAACTGGTAGGGTTTCATAATTTTGATTATATTTCC
>P_5835
CCCATTGCCTCGAAAAAATTCTCACTAGTACATTTATCAAC
>P_5836
ATGGTGGAGAACTTTTTACGCATGTACGTAAATGTGGAACA
>P_5837
TTTTCCCGTTGTGCTGATCTCTTACCTGTTGAGCCATGATG
>P_5838
TTTTACTTTTTATATAGTTTCATACCTCCTGAAATCAACAT
>P_5839
TTTTTAAATTTAGTTCTTCCCACACTAGAGTTGTTCAGAGC
>P_5840
AAATTAAATCACAAGTGTCTCATGGTAAAGAAGATTTCCAA
>P_5841
AATGATAACACATCAGATCGCTGTGATGGATTTTTGCAGGA
>P_5842
AAGGAAATAATTTCAAAATACCTACTTGATCAAAATCGTCG
>P_5843
TACTAAGTTCTTTCAAAACGCAGTTTATTTGAAATATCTAA
>P_5844
CAAGAATTGATAAGATTAGACTACACAGTCCATGTGTTGTA
>P_5845
AGTTTGATGCAAGGTAGATTCATAATATTGAGGTAGCGAAA
>P_5846
GACATCACGTCATTAAAAACCATAAACGTTACGCATTTTGA
>P_5847
TCTCATCCAAAGTGGCTAACCATACTTCGTGGAAAATTGTG
>P_5848
CTAAACAACTCTACGAGACTCATGTTAGGGATAAACTGGTC
>P_5849
CAGTTTTTCCCGACTGATTTCTAACTAAGAACTGCCCAAGT
>P_5850
TAATTTCCACGTATTTCAAGCTTGATAGTAGTACATATGAA
>P_5851
AACAACCGTTCGTTGAAATCCAGTCACGTGTTTTCAGGGGT
>P_5852
CAGTGTAATTTCAAGGAAAACTAACATCCGCGAATTAATGC
>P_5853
AGCTAAGCTTTAAAGAAGCTCTACATAATTTTGTACCCCAA
>P_5854
CACAGCTTTTGCTTCCGAAACAATATAGCGGATCGGTGGTG
>P_5855
CAATGCAATATTTTCAAGAGCGAGAAAGTTGTTTCAATTAA
>P_5856
TTTGAAGTTTTTATTGGCAACATGACAGTGTTAATGTTGAT
>P_5857
TGAAAGGATTCCTGGATAATCTTGACAGTCTTCACTATTTC
>P_5858
ATTATAAAACACGAATTTTTCATGTTACTTAAAGAAAGAGT
>P_5859
TTAGCTTTTTGGTGATGACACTCACCCGAGATGGAGAACGA
>P_5860
TTCCAATTCGTAAACTTGTGCCTGACTGAATAGGACTCTTC
>P_5861
CTAACTCTCCATCTCGCATCCATAATAGACATTCCATTTCT
>P_5862
AGAGAACATTCGTTTTGACTCATGATAGAACTCCAATCCCT
>P_5863
CCCTAGTGAGAAACGTCGATCTAACATATGTTTGTGAAATA
>P_5864
AAAAGGACGGACCGAAAGTACTTATTATTGGTTAAGGTGGA
>P_5865
AACCAACCCGACTCTGGAACCATACTCCATTTAAGAGCCAG
>P_5866
AAATCCCCTTACTGAATTTTCAATATAATATTTTTCTTTCA
>P_5867
GCAGTTCCCAGCAGATGGGTCCGTACACTGCCCACCACACT
>P_5868
TTTTTATCTAAAAAGTGGAACTTACTCGTCAAATATCCATA
>P_5869
TTTTATAAATCCTGGAAATTCAGTCTATATACAGATCAATT
>P_5870
GACAGAAACGCTGAAAATTGCATATATGGGGAATTCTAAAA
>P_5871
CTTGTGTCTAGTGGATCAAACTTGACAGTTGTGTGTCTCGA
>P_5872
AATTCACCACTTTCAAAAGGCTATCTACTGGCCAAATACTC
>P_5873
TTAATTTGTCGTATAAACATCTTGATAGCTTTTAGGAAATT
>P_5874
CGACGAAACCATAAAATGCTCTATTTACTTCCTTTCACACA
>P_5875
TCTCATAATTTCAGTCCACTCAATTTATCAGTAGATGTGGC
>P_5876
TTCTTTTCTCATTTGAAGACCATACTATTTCCTTACACAAT
>P_5877
ACCTTGCCTGTTTCACAACACGATATAGGCCGTCTGATGCT
>P_5878
AGATGTGTCCCATGTCCCCGCAGTGGCATTTTTTTGTGAAA
>P_5879
CTGACTGGAGATTTGCCAAACTTACTCTTAAAACAATGCCG
>P_5880
GGCTAATTCAATTTTGGGCGCTGCTTAGACTACAAACTACA
>P_5881
TCCAATTTTTAAAACTCCCGCATTTCAGTCAATTTTCCAGA
>P_5882
TTTTTCGTCATATCGATTTGCGGCCAGTCGAATCAGTTTTT
>P_5883
TTGTTATGACTAGAAAAAAGCTTAAACATTGATATTCAGAA
>P_5884
TATTTGAAAAAAAAACATTTCTACACAGCTATTGATATTGA
>P_5885
TACTCGTTGCCCTGGAGACGCATACTTTCGTTACGGGACCT
>P_5886
TTATTCCAGCTCTATGCTGCCCTGCTAATAAACTTGGATTT
>P_5887
CTTTTTTTTGGCGCAAGACTCGGAAATTTTCTGCTTCTCAA
>P_5888
TTTTTCACACTTGGAAAATCCGGCAACTTTGACTTACTTAC
>P_5889
GACCAGTTACTGATTGAGCTCACGAAGGAATCCTGCGCAAA
>P_5890
TTTAATTTGGCTGCTAAGCTCATTTATCTTCGTTTTTTCTC
>P_5891
GATTATTCGTCTTTTGATGACGTGATAGCTGATGTTTGGAA
>P_5892
AGTGGTCATGCGTTTCTAGTCGATTTATTTAACTTGCATGC
>P_5893
CAAAATCACCACCCTTGGCTCCCTCCCAACTTTCAACATTC
>P_5894
AGTTTGTAGTGTTAGCAGCGCAAAAATGTTGAAAATTTGAA
>P_5895
GAGTTTTTTCGGTAAGATCCCATAGTAATGACTTCCCATTC
>P_5896
CAGGATTCTGGAAGCTTGAGCTAATATGATAACGTATTGCT
>P_5897
TGAATTGCATCGTAGCGGGTCCCAAACGCGAAATTCTCATA
>P_5898
TCGTCGCTTGAGTCATTTTCCGAGCTCTGAACGTCGTCAAA
>P_5899
ATTGATTGTCGGGTAGATGGCGATGAGAATGGAGACGTCAT
>P_5900
CCAGAAATCCGGAATTTTTACGATTTTTCGGCGAAAACAGG
>P_5901
GCTCAAAATTACGTGAAATCCGGTGTTTCTGGGTTACGGTA
>P_5902
TCTATAATGACCTGCTAAGCCAATCTAGAGCCGCCCGGACA
>P_5903
ATTTGTTTCTACAAAAAAGTCCCAACTAAGTTTTAGTAGTA
>P_5904
AGATTTTGACAGGAAAAATTCATTTTTCGTCAAATTTCCGG
>P_5905
GTCGCGTCGCGGTCCAAATTCGAAAATCTTCAAAATCAACC
>P_5906
TGCTTCTTCTTTGGCGTTGGCCTGAAATTGAAAATATCGAT
>P_5907
CAATACGAAGAAGATGAACTCTATGTAGCATATACTAGTGT
>P_5908
GGAAGGCTGACGTAGTGACGCCCAAATGTCAAAACCACTTT
>P_5909
TCCTGTCTGAGATTTTTTTCCGATCTAGTTCTACTCTTTTT
>P_5910
TTCAAAACTTCTCGCAGAGTCTATTTATTGATTTAATTGAA
>P_5911
TTTTCCATTCACTACAGAACCATAACAAATGCAATAGCCAA
>P_5912
GCCGAAAAAACATTCAAAAACAGTCTCAAAAAATAAAAACA
>P_5913
GTTGATTTTGTTGAAAATTTCTACATAATTGTCACATGATT
>P_5914
ATTTCGTGTTCACAGGACCACATACCAGTTTTTTTTTAAGT
>P_5915
CAGAGCAAGGACAGCAAACACGATGGTTATGAGCACCATAA
>P_5916
ATTATATGCTCTCGAATTCGCGCTGATTTTGGCCATCTTCT
>P_5917
TTTTATATTGATGAGAATTTCATATTAGTTTGATGTAGTTT
>P_5918
ATATGCTAGGAGAAACTGTGCATATTATGATTGATTTACCA
>P_5919
CAATTTATCATACTTTGAGTCTAGATATTTAAATTACCCAG
>P_5920
TTTTATCGAAACGGCAATCCCATACACTTCGGGAGATCAAA
>P_5921
CCTGAATCTGTTTGATTTTCCTACAATGTGCAAAGCTATTT
>P_5922
GACAAAGAATTTCTTGCAGGCTAACATGGACAATTGTCAGA
>P_5923
CTTGTTTTGCCCATTCACTTCTAACATTTCCGAGTTTCTTT
>P_5924
ATCGTTTTCCCTCTTTCCCACTAACTAATAAGCAATATTTC
>P_5925
TCCCAATTTGACACAATTTTCGGTCCAAAACAAAACTTTGC
>P_5926
AAACGACTATAACTCAAAAACTACATTTAATAAAAAGTTTG
>P_5927
TCCTTGGTACACTTGAAAGCCGGTGTAGTGGTTGTTGGTGC
>P_5928
GCAGTAAATTATATAAAAACCTACAATGGCAAATTATTGTA
>P_5929
AAAAGGGAAAAATACAAAAGCTCACCCGTGACATTGCTGAA
>P_5930
GCCCCAACACAAAAAAAATCCAGTGATTTTGATCTTTTCTG
>P_5931
GAAAAGAAAAACAAATTAAACATATTTGTTCAGCGAATGTT
>P_5932
GCTGTAACACCATATTTACTCTTACTATTAAAATTAATCAC
>P_5933
CGGTTTGAACCAATAATTCACATAATACTGAAACAGGAACT
>P_5934
TTGTGATTTCCACCATTTCGCGGTTCACTGATTTCGCAACA
>P_5935
AGAGGTTTAACGGTACGGAGCCTTAGAGTACCGAAATCTGA
>P_5936
CATCAAAATATTTCAGTCTGCTTACTACCTTCCTGACGCGA
>P_5937
ATTTTGAACAGGGTATAGGTCTAACATCTAAAAATACCACA
>P_5938
TGCCCAAAAAAATTCAAACGCATACCCGTGGCACATACAAG
>P_5939
CAGGGAGAAAGGTACGAAAACTCACCCAATGAAATCAAACG
>P_5940
CAGTACCGACTGAGCTATCCCGATCATGTTGTGATAATTTC
>P_5941
AGAATTATAATAGTTGAAAACATACCAGTTACTATATGCTT
>P_5942
TCAAAGGAACCTCCTCGGACCTTAATAGGAAAAGCTGGACC
>P_5943
AGAATAGATGTAACGAAGATCATGGCAAGGGTGGTAGTGAC
>P_5944
GCAAGTACATGTATTGATAGCTACATAGCTAAAACTTACAA
>P_5945
TACAAGCAAGAACATACAAACATGTTACTACTGAAGCTCAC
>P_5946
TGAGACTAACATTATATGTACATACTAATCCTATTACAACT
>P_5947
TTATTCGAATTCAATTCTCACGTGAATGTTCATTTTAATAT
>P_5948
AAAAAGACCAAATATCATAGCATACCTTTAAAAAAAGCCCA
>P_5949
TGAGGCAAAATCCACTACACCATATTAGTAAGTATTTTAGC
>P_5950
TGCCTCAAGACTGTCACTATCATACTTATTGAATTAAAAAA
>P_5951
GGACTCTGGGAGGTGGGAAGCGGCCATGTGAATATTCACAA
>P_5952
TGGACAAATGCGTGTGTAAGCAATCATGTGAAGAAATTATT
>P_5953
TTTTTTAGCTCGAAAATTTTCATGATACTTTGAAAATGAAA
>P_5954
CTATTGTAGAAAAGAGTTTTCTATGTAGTCAAAATAAATAA
>P_5955
TTTCACGGTTTTCAAAATTTCATACGTGTATGCTTTTTCCC
>P_5956
CACTCAAGCGTTAGTGATTTCTAATTATAAAAATTTATGCA
>P_5957
CCTAAATTTGCTGAAATTTACTATTCTTTTGAATCGCTGAT
>P_5958
CAATGTTATTTTTGCTTGTACTTGACAATGAATCATTTTTC
>P_5959
AGTTCAAAGTTAAAAAAAAACTACTTTTAGCTAATATCTTC
>P_5960
ACTGCACTGACCTTTTCACACTAACTAAATATATGATATGC
>P_5961
GTGTCGTAGATAATCATAATCAATATAACAATTTTTCAGGC
>P_5962
GCACATGATATTACTCGCTACTATGTATTGCTTCTAGCTCC
>P_5963
GGAACGAATGCAGAGAGAAGCATACATGAAAGAACAACAAC
>P_5964
GGATCTGCTACAATTCGTGCCTATCATCTTGTGGATCGTTT
>P_5965
GTTTACGGGAAATAGAAAAGCATACCAAATCGAACTTCATA
>P_5966
CACGGAAACAAAATATTTTTCTATCATCTGTTTCTGCTGGT
>P_5967
TGTTCCCTTTTTCTTGTTTACTACATATTAAACTTCAGATC
>P_5968
TAAGCCAATCAAATGACACGCTAAATATATGTTTTGATTCT
>P_5969
GAATAAGCTAAAAAAATTGGCTTACTCCATGTTTCCATATT
>P_5970
ACCACGTGCAATTGAGAGAGCTTAACAGAGCGATATCGTCT
>P_5971
AATGTATGCATTAAATATGTCCTGAATTTGTTATTTATGAA
>P_5972
AGGGTACTACACAGGTTAGTCTAACATTGTCTCCTTCGAAA
>P_5973
ATGCACACCTATTTCTGAGTCAGCATAGGTAATAAGGAGAT
>P_5974
TGGTCTTATCGGACTTCTATCTAACTCTATCAGAAAGGTCA
>P_5975
ACTCCAAGTCAGCAACATTTCATATTATCTCTTGCCTACCT
>P_5976
GGGAGTTGTATTTTCTCCATCTTACTCCGTAGCCGACGATA
>P_5977
AGACAATACACTTTAAATGACTTGAATTTGAAAAAAAGCAA
>P_5978
TTGAGTTGAAATCCGCACATCTTACTCAAACAAAAACATTT
>P_5979
CGGAGTCGTCAGAGGGGAGTCTTGACAATAGATTGACAAAC
>P_5980
ATCAACTTTGAACATTGTTGCAATTTAGTTATTCGTGTTAT
>P_5981
CGTCTTTCACGAAACGCGGTCCTGGTAGTGGAACGGGACGT
>P_5982
GAAAGCAACGTGCAAAAATACAGTTTAGCGACAAAACTTAA
>P_5983
TCGCAGTTCCACCAAAATTTCATACTACTACTTGTTATGGA
>P_5984
GATTCTTGGAAACTTTCCTTCTATTTACTTAAGATCTCATG
>P_5985
TTTGTTCAGCTGACGCAAAACTACTACGTGTACACGTAAAC
>P_5986
GAAAATGGTACTGGCCCATTCATGGTAGTTGGATGTCCGTC
>P_5987
ACATTTTTTGGAATGTCATACAACATAGTATTCCGAGAACA
>P_5988
TACAGACCTGAATTCTAGGTCAGTTTATTTAAAGTACTACC
>P_5989
GGATTAGATGGAGTTTTGAACTATTCAATAAAAAGTTGTAA
>P_5990
GAGGAAACTGAGGCAATGAGCAGTAAAGTACACATTTCCGG
>P_5991
ACGCATCAGCATGTGGAACTCTATCCAGTTGCGGAAAGTTT
>P_5992
TGTTCTCTCATCTGATCTCTCGTGACAACTTCTTCCGGCCG
>P_5993
TTTGATTGTTTGTTATTTCCCTCAATAGATCCAATTCCTCG
>P_5994
GATTGAAAATCTGCAATGCTCATGTTAGCATATTCAGGTTT
>P_5995
TGATAAATCTATTGAGCCCTCATTCTAGTAGTTTTATTGAA
>P_5996
ACTCATTTGCTAAGATTTTTCTTGACAGAGCAGACTCGTCT
>P_5997
GTACTTTGAAAGAGGGCCTTCTTAATAGGTCACAACCAATA
>P_5998
CTTCACGCTCTTAAAAATTCCATTAATGTCCCTTACATGCC
>P_5999
CTGAAACTGAATTGAATTTCCTATCTAACACAGTTCCAGTA
>P_6000
CGAACTGTCCACCACAAACACTAATATCTGAAATTAAACAA
>P_6001
CGGCGACATCATGCCTCCTGCTTACCAGAGAAACTTTGATT
>P_6002
CAATACGGTTATAAAAAGTGCATAATTTATCAAATTTATTC
>P_6003
ACTGATGTGAGTGAAGTCTTCTTGGTTCTGAGTTCTTGCTT
>P_6004
TGAGCGAATTCGAGCTCACGCAGTCCAGTCACTGGCTCGAG
>P_6005
CAAAGATCTTGGGTGCTCGGCGAGAAAGCAAAGCGATGTCT
>P_6006
AGCCCGGCCCTCTGCAGAAACATGACAGCGTGCTCAACGCA
>P_6007
AAAGTTTGGCTACAAAATTGCGTGAGAGTGACTAAACGAGT
>P_6008
GAAGTGGAACACAGTTCCATCTATCCAAGAGTATCCTGTTC
>P_6009
TATACTCTTTTCAATTTAGCCTAGCTAGTGAAAAAGCTACG
>P_6010
ATTATTGAACTTCAGAACACCATATTAGGGGTGGTCGGCAT
>P_6011
TAGAAATAGGCCTACTGTAACTAGACATACACATTCCGCCT
>P_6012
AAATTGAAATTTAATGTATGCAAACTAGTGGGGAGAAAAGC
>P_6013
TTTTTACTGCAAGTAATTTTCTATCATTTCGAGACTATTCT
>P_6014
TTTTATAGTGAAATTGTATTCTTGTATGTATTTTTTCAGTC
>P_6015
GAAAAAAATTCCGGAAATGGCATGAGAGCTTGTTGAAACGG
>P_6016
TAGTTTCTCTGGCTTGTAAGCTTACCCCATTTTGCACAATT
>P_6017
CAAACACTCAAGTTTCGAAACTGTCCAGTGTTTCTCGAAAT
>P_6018
CTTATCCAAAAGACTTCTGGCAACTTAGTTCGAAAAGAAAT
>P_6019
TCTTTCATCGCTCCTATTTCCGGTCTAAAACATTCGAATCC
>P_6020
TTTTTTTCTAAATGAATTTTCGGCAAAGTAATCTAATCCGC
>P_6021
TGGTTATTTTTATTTTAGTTCTTACTGGTAAATTTCTGGGT
>P_6022
GGGAGAAATGGGTCTCGCCACGGGAATTCCGAAAAATAACT
>P_6023
GACATTCATAGAAATAAAAACTGTATAGTTCATAGTATTCA
>P_6024
TACGGGGCGCGAGTGTAACTCTCGTTAGAGAGCGTGTGGGA
>P_6025
GTTCCACTATTGATGCGATTCATTCTATTACAAATCAATGT
>P_6026
TTGTGTGAAAAATTAAAATTCATGGGAATGCTTTTTTTTTC
>P_6027
AGAAACTGAACAATCTGTCGCTTTATCGAAAACTATCTCGA
>P_6028
AATAGGAGTTTAGACGTCGGCTGCACCGGATCCGGAGCACA
>P_6029
CGTAAAGTTGACGAAAAATCCAATAATTTTATTTAAAAAAA
>P_6030
TCAAATATGATGTAGCCGATCGGTCATGTTACAAAACACCA
>P_6031
TACTGTATTTAAAGGAGGGCCACAATAGTGATGCAAGAGCA
>P_6032
GATTTTTAAAAATAGGATAGCTTACCTGAATCAAATCGAGG
>P_6033
CGAATTTGTGGGTTTGGAGCCGGTTTAGGAGCTGTAACCCT
>P_6034
GAGATTATTAGCGATGTGAGCTACCTATATAAGTGGCAATG
>P_6035
GAAATGAGAAAGTGCACGACCTTCTTAGACATCAAAAAGTA
>P_6036
GCCAACATATGATTGTACTTCATATTATCAATTTGCTTGGC
>P_6037
AAAACGGCAGTAACTTGCTTCAAGGTCGATTATCTCAGTGC
>P_6038
AAAGGTGGAGTAGCGCCGGTCGGGAAAGTGCTAAAAACCAC
>P_6039
CTGGATTTTTGAATCAAAAGCTTACGTCTTCGCGAGATCAT
>P_6040
TTTCTCTATGAATTTAGTTCCATCTTATACAAAATTTAATG
>P_6041
TTTTTTTTGTCGCAAAATTCCATGTTCGGTTTCCGTCATTC
>P_6042
ATACTTCTCTACAGGATTTTCTAACTATTTGATTTAATATA
>P_6043
TTAGACACCTCTGGGCCCCCCCCCCCCCCACACACACATGT
>P_6044
TTGAATGAAATAGGTGATGTCACGGCCGGCAATTGGAATGT
>P_6045
AAAAAGTCCACTTCCAATCGCTGCGACATGGAAAGTAGCCA
>P_6046
CATTTTTAGCCTTGAAAATGCAAGATCGCGGGGAGACCCAT
>P_6047
GAAAAAAGCGAAAAAATCGGCAGTTTTGAGCGCAATATGGC
>P_6048
ATTCTTGAGTCTTGCTCCACCATTCTTCTTATCACCATTCA
>P_6049
CTGAACTTGAGAATATCTGACAGTCTTGTGCTCGCCGTCAG
>P_6050
ATTTAACCGGTTTCTTTTTTCAAGGTAAGAAACAATTCTCA
>P_6051
CTCTACAGTAACCTCAAAGGCGCGCGTGGCGAGACCATTCC
>P_6052
GTTGTTGAAGCAAAGGCACTCATTCCAAAGATCGAAGAAGC
>P_6053
GATCACGCAAGATTCGACGGCAGTCATCTCGTGTTTATTTC
>P_6054
GATGGAATAAGCGAGAGCCTCTTGATAAAAGTTTTTCATGC
>P_6055
CAAGTCATCAACTTCGGAATCATGGGAGCAAGGAAAGCCTA
>P_6056
ACAGTATTTTTTTGAAAAATCAGTTTCAGTAAACACGCTCC
>P_6057
AGACAATACATGCAAACTTTCATACTGGAGACTCTACTTTT
>P_6058
ATTGCTGACACCGCTCCACTCATGAGAGCGAACAGACCGGA
>P_6059
TTTGCCCAAATTTGAAACTTCTAACACGGTATCTGACGGCC
>P_6060
TCTCAAGTCTTTTTTAAGAACTTACCTGAACAACTCCCTCT
>P_6061
GTGTAAGCTTTACTTGCCTCCCTGTTATATATCATTGTGAA
>P_6062
ATCGGGCGTAGTAATCAATCCATACATGTAAACCGCAGAGA
>P_6063
CATCAGCAGACGAAAATGCTCCTGACAATACTTGCTGTTGA
>P_6064
CTTCAAATAAATAGTGCATTCTATCATCCGTCCTTCACAAC
>P_6065
GGACAAGTTAATCAATGATCCTTGCTATTCGTATGCTTCTT
>P_6066
TGCAGAATTCTTTTGAAATTCTTACTCGAAAATCGAAGATT
>P_6067
ATATAGTATATACTATTACACAGTTCTAATAAAAACCAAGG
>P_6068
ATGAGACAGAAACTAAAATTCAGTTTATGCCCGATGATGAT
>P_6069
ACTGGACGCATATTCTTAGCCATTCTCTCTTGAATGGGTAA
>P_6070
AAATTAAATGTCAACAAAAACAATTTAGGGATATCGGACAA
>P_6071
TGTATGGAAATGAGAGAAACCACACCCATTAAATCTAATAC
>P_6072
GTTGCAGAGATCACACCACGCATTCTAGTCGAACTGGAGCC
>P_6073
TAAAAATAGTAAAAGTTTTACATGTTCGTATAAATCTCGTA
>P_6074
TAGCGATTAATAAATGAAAACAAACCCGTCAGTCTTCGGTC
>P_6075
CCGCTCCCTGACCACTCCTACACTAACCACTTCTAAACGAT
>P_6076
TTGAAATTCGATGAATGAGACATTATAATGGATAAAACTAC
>P_6077
AATTTTTACTAATTCTACTGCATTCTATTTATTAGGCTCCA
>P_6078
TATTTTTTTCCAAGTAGGCGCCGTAATCCTGACCTCGAGTG
>P_6079
GAAGTTCAGGGAGAAAAAAACATACTGTACATAATTATTTA
>P_6080
ATCTGAAATGAGATAAAACGCATACATTAACGTAAAGTGTA
>P_6081
AAAACACTTCTTCTTACAGGCTACTATGCCAATGGACAAGG
>P_6082
CCGGATATGTCGCCTTTTTGCTTATTAGTGTTACCTGCAAA
>P_6083
TCGCTCGAGGCCTTGATCGGCGAGAATCGTAAGTGCTTCTT
>P_6084
CGTCATATTAAGCTTACTCTCTTACCAGCTTTTTTTACGAG
>P_6085
AATTTGTTGAGTGACTCCAACTTACCAGCTTCGAAATTGAA
>P_6086
GCGACCCAATACGCTCGTTTCTTGGCCGTTTTCTAGCATTT
>P_6087
CGATGGATCAGATGAACATGCTAACTGTACTTATTCATCCT
>P_6088
TTACCGTGAGGAACTTTGCACTTGGTAGTGTGCAATACAGT
>P_6089
CGATGAAGTGTTCGCGACCACATGGACGTGTTACTCCCATA
>P_6090
TTTATTTTTAAACAAAATTGCAATAACCTAAAAGCTGCCAG
>P_6091
ATTAATAGTAAGCGAAAGAGCTCTATAGCTATTTAATTTTT
>P_6092
AGGCAAGCCTTCGAGCTCTACTTACTCCTTACATCTGTCGA
>P_6093
ATATCGGAGAATGTGAATTCCTTACACAAACATTGACACAA
>P_6094
TATTTTAAAAAACATATGGTCATACATTTTGCTTTGCATTC
>P_6095
TCTAACCAACTTTCAGTATTCTTCATAGCAGCGGGTTTTCA
>P_6096
TTTTTGGATTTTATTCTAGCCTAACATCTCCTCCCATATTT
>P_6097
ATCGGTTTCGTCCAGAACATCATAACAGCTTCGGCGTGAAT
>P_6098
TACGAGCGCACATGCTAACTCATACAGGTATTTACGCATAT
>P_6099
CTATCGTACCACCATTGTACCACTACAGTACCCCGACTATA
>P_6100
TCTACTCATGCAAAAGTCTTCACGGTAAGGTTTTAATTTTC
>P_6101
TTCTTGGACACTCTTATGTCCATACTCGGTGGAATAACCGT
>P_6102
TTTCCGCTTCACCAAATTGGCGGTCTCTCTTCACCAAGAAG
>P_6103
AATCAAATAAATGAAATACCCGATTTATTGATAAATGAAAA
>P_6104
GCAGTTTTACGCACTGGGGTCATTATAGTCAGAACTGATAG
>P_6105
TAGTTTCGAGTGAAAAATCGCAGTTTTACGCACTGGGGTCA
>P_6106
AAAAATATATTGTTAGAACTCCTGCTACAGTAATTTTAAAA
>P_6107
CATTTCGACAGCACAACATGCGAGACCGAACGTCAGTGGCC
>P_6108
CCGGAAACACTTGTAGTGCCCTTACTCGTCCAGTTGGTGAA
>P_6109
TCGGGGGTTCAACAACTGGCCAATGTAGTGCTTTAACGATT
>P_6110
AGCCAATGTAAGAGCAATTCCAGACATGTGAAAATTGACAT
>P_6111
ATTCTCTTTGAGCTCTTCGTCGGTGTACTCATTTGCCACAA
>P_6112
GTTTTTTTTCTGTTTTTCGCCAGTTTAGTTCTCTCCCTCTC
>P_6113
AATAACAAAATAGTATACTCCAATATAATCTTTTGAAACAT
>P_6114
CCATCTCATTTATTATCGCGCTTGCTAGTAAAACGGCCGTA
>P_6115
GATGGTACTGATCCAAAATGCTAACTCCTGTTCTTTTTGAA
>P_6116
AAACTTTTGAAGGAAGAACTCATGGTAATTCAATCTTCAAA
>P_6117
GGTTTTTCAAAAAAACTTAACTAACTAGATACCTAAATAGA
>P_6118
CTAAAAATCCGATAAAAATTCTTGGTTGAGGCTCAGAGACT
>P_6119
GCACAAAACTCATCCAAGCCCAGGCTCTCTATTTCACAATT
>P_6120
GAGTATTTTCGCGGAAAATACATGGTCTCGGTACGGTATAC
>P_6121
CGAGTCGATGCACCATGTCCCAAACTAGCGTTGAAGCTCAT
>P_6122
CCGAAAAATCAACGAAAATCCTCAATTGTGCAGAAACTCAT
>P_6123
TTTCATGACAAAGGAAATGTCACGATATTGATGGTTACAAT
>P_6124
TGGGAAATCGAAGAAAATTGCACTATTTTTCAGAATTTTTG
>P_6125
CCCAAAATAGAGAATTTTTGCCTTCTCGGGGAGCACAAGAG
>P_6126
TTGATGTGCCGGTACGGGCGCGCTGACGAAAAAAAATCGAA
>P_6127
TATTTTTTTGCAGCAATCGGCAAGAACTGTGGAGGACAAGC
>P_6128
ACTATCAGCCGATTGAGGCGCCCTGATGGGTAAATCTTACA
>P_6129
TTTTGTTTTTCCTAAAAATGCAGCAAAGTCCTGGTGCACAG
>P_6130
AATTGCCCTCACCCCTGGCTCATACCAGTATCTTTTCACGG
>P_6131
CTGAAAATTGTTTGAACGTTCAATTTATTGCAGGAGGCAGC
>P_6132
GTTATTGTATTTCTTGACTTCAATACAGTACATAGTTGTCC
>P_6133
CACAGTGGGGATTCGAACCCCGGTCTCCAGATTGAAAGGGT
>P_6134
TTAACTTCTATAAAAATTATCATGTCCGGTAATTTTCCCGA
>P_6135
CCCCAACACACTGGCGGCCGCCCGCTCCCTGCTGTTCATAT
>P_6136
GAGGTTTCTCTCGATGAGTTCACGGACCTGGAAATTTAGTT
>P_6137
ACGCGCTCTACTGATAATTGCAGTTTAGCCAGGTTTGGGCG
>P_6138
AAAAAATGTGACGAAAACCGCGATTTTTCGTTTGGGTGAGG
>P_6139
AAACCTCTCAAATTCAAACGCGCTCCACTGCAAAACTCACC
>P_6140
GTTATTTGGAGAGACAAGAGCATGGGTTAGTATTTTTGAAT
>P_6141
TACGAGCTTCTGCAGAACACCACTATAGTTCATTTGACCAA
>P_6142
CTCTGAGAAGTTATGCCCGACAGTCCAGACAAATTGAACCC
>P_6143
TCAACCATTTAGTTTTCACTCGATTTTGTTCATTTTCAACC
>P_6144
GGCGGAATAAAAAATATCATCTTACTATTGTCTAGTCAAGT
>P_6145
CTCAATTTTGAGCATTTTCGCGAAAATGTGACAACTTCCAT
>P_6146
TGAGGGAGCATCATGACTATCATTATAAAGAAAAAGGATGT
>P_6147
TCAAGAATCGAAAAGCATGCCTCCCCAGTTGCTACTCTTGA
>P_6148
GAGCCCAGCGCCGAATCGATCAGTCTTTGGCTGCTTCGAAA
>P_6149
TTCAGTTAATAATCCAGCACCAATTAGGTGTTTTATGGTAG
>P_6150
ACGAGAGACGAAATATAACACGTGATAGTTGAAGAGACCCG
>P_6151
TGACGCTGGAGACATTGTCCCATGATACTGAATATTTTGGT
>P_6152
CTAAATTCATAATGGCCCATCATACTATAAAACTCCCCGCA
>P_6153
CAACTCACCTAACGGACCATCTATCTAATTCTTTGTGTTTT
>P_6154
ACTACGCGGATGTAAGATTTCTTGACATTAAAATGAATCGT
>P_6155
AAGTGACGTCATAAATCTCTCACACATGGTGTTAGGCTGTC
>P_6156
AAGAAATTGGCAAAAAATCGCAGTTTTTCGTTGGAAAAAAA
>P_6157
GGGACACACATAAAAATTTGCGAGATCGAGATTCGGGGCTT
>P_6158
GATTTACCAATAAAGAAAGACTATCCAATCAAATGGGCAGC
>P_6159
CTTGCTGTAGAACGCCAACGCTGCCTCCAAATCCTGTCGTT
>P_6160
TTTTAAATAACTGTTTTATCCCTGTTACTTGTTCTTGTTGA
>P_6161
TCCGTAAAATGGCCAAATTCCATACTTGCTCATGAACGAAA
>P_6162
CACTCCAAATGATTTTAGTCCTGTCCAGTCGAATTTCCAGG
>P_6163
CTCATTTTCACTTTGATCTGCTTGCTGGGCTACTTACTACG
>P_6164
GTTTTTTTTTGTTTTGACAACCCGAATGTGGAAAAATAAGC
>P_6165
TCATTATCAGATTATAAATACAATCTCGGATTTTCACGTCA
>P_6166
CTTACTGCTTACATGTATGTCTTACTGGCTGTAGGCTCGTG
>P_6167
TTTTAAAGCTATCGGAATTTCAGTCTAGCATTTTGGAATTC
>P_6168
TATTTACAAAAGTCCCCCCCCCCCCCCCTGAAAAAGGTGCT
>P_6169
AGCCAAAATCGACGTCAACTCAATCTGGAGCCTCAAAACAA
>P_6170
TGCCTGCTGAGGTCTGCCTACCTACTAGGCTGCCAAGACTT
>P_6171
AACATGGTGCATCGAAGTGTCATTTTAGTCTAAATCAGCGT
>P_6172
AGGCGCCGTTGCGGCGACCTCATGGGAGCCCTAAACAAGAT
>P_6173
GGGTGGTACTATGGTAGGTACTATTTAGAAAAAGACCAGAA
>P_6174
AAAAAAAGCAATATAAGGTTCATACTAAAGTGAAGTTTGAG
>P_6175
CCGATCATCGGGCTTTATCTCATACACTTTCCGGCCAGATT
>P_6176
AGCGTCATTTGTGGCGTCAGCAAGGTATTGGATGCTGTCGA
>P_6177
CTAAAAATTTCTCCAATTTCCTCGGTAGATCAAAAAAAACC
>P_6178
TAATTCAGTAGTTTTTATTTCAATACACTAATTTTTTGCAG
>P_6179
AAAAGTTGAAGTTTCTAGCGCAATTTTGAAATTTTCGGGTT
>P_6180
ATAAATCCTTTATTTCAGAACTGTCTCGAATAGCACAACAA
>P_6181
CATTATCTCCCAGATGAGCTCCTGGTTGTAGTATCGAGCCA
>P_6182
ATTTGCAGCTGGAAAGTGATCAATCTTCTTGGTTCTGGTGG
>P_6183
CGGGGTGGCCCAATGATAAACGATATATCTGCAAGAATGAG
>P_6184
TTGGAATTTTTCTTCAAATCCTTACCTGCACACTCATCTCC
>P_6185
TCACTGTAGATGGAAGTGGTCTATCATCTGATTGCCGACCT
>P_6186
AAATCGGATCCAGCTTAACACTCCATAATGATAAAAATCCA
>P_6187
GGCGAGATGGGATTCGAGCCCTAAAATGTTGAAATGGCTCT
>P_6188
ATGTTTCAAGCTGATCGATACTTGTATGTTGTGGATCGTGC
>P_6189
ATGCTATTAAGGTTCGAAAACTAACCTGTTAAATTTCAGGT
>P_6190
GATATTCAAACTAATATTAGCTATTTACTAAAAATGGTGGA
>P_6191
GATCGAAACCACTTTTTTCGCGGTGGAGCAGAAACTGAACG
>P_6192
AATAATACGATTTACAATTTCGGCATAATGGTTACTCTGAA
>P_6193
ATCTTTTAATTTAGAATTTGCACACTTGGAATCATTTCCTT
>P_6194
ATTGAAGTCCGTAAATACCTCATACTTGACGCAAAATTGCA
>P_6195
TCAAATAATTCACTGAAAAACCCTCTAAACAATTTTTAAAT
>P_6196
CATCTTGATGCTGGAATTACCGGTGTAGAAGAGAACACACT
>P_6197
ACCAATTCGCTGCGCGTCGGCTAGGTAGTAGATGATACGGA
>P_6198
AATTTTTAACAGTAAGAATACATTTTAATGTTTTTTTTTGC
>P_6199
ATAATAAATTGGTTTTCATTCATAATAGTCCAAGTTGGCCA
>P_6200
GAGACCCAGCATGCTATGTTCCTTCTATATAAATATTGAAC
>P_6201
ACAGGGAGCAGTATTCAACTCAGTCTAGTCAACCTCACCCA
>P_6202
TATTCGAAGTATGGGATTACCTTGATAACTGAAATCGTGGT
>P_6203
ACGCATCGCTACCAACAATCCATACCCCTGTATGCGTTGAA
>P_6204
AGCAGAAGTCGATGCAGACGCTTATATGACATTGCCAATGT
>P_6205
TAATTAGTGCCTTGTTGTTTCTATTATGTGAATGGATTTAA
>P_6206
CTTTCATTTTTTCAAAGTCCCAATCCAGGTGTACATCACGC
>P_6207
ATAATCGTCTAGTTGACTTACCTGATAGTGCTTTACGGTTG
>P_6208
GACTCAGAAGCCTAGAGATACAAGGCGTGGCCTATGAACTA
>P_6209
ACTGTAAGAACTTACGCTGTCATACATCTTGCTGAAGCAGA
>P_6210
AAATTACGATTTTTCGAAAACAATTTAGTCATAGTTTTGGC
>P_6211
AATAACTTGTTTTGAAATGACCTACTATAGTTTACCATAAA
>P_6212
GATCATATTCTCAAGATCACCACCATAGTGGATTTCTTTCA
>P_6213
CATGATACCAAATGCAGTTACCCTAACCATATCTCACGCTT
>P_6214
GTGTTTTTCAAAAGTCACATCATACCTCTCTCTCCCACCGA
>P_6215
TGCCTCTCCAATACTGGACGCGATTTAGAGGCAGGAGGTGA
>P_6216
TACTTTACCACTCCAGATTGCTCACTCGTGTATCATTTCTG
>P_6217
AAATTCTCATTCTTGGACTTCTATGTAATAATTTTCATTGA
>P_6218
TAAATATCATCTAGAAGTTGCGCGCGCGACCACGGGGAGAC
>P_6219
AAAAAATCTCCTTTTCTCTTCGGTTTAGAGCTACTTGAAGG
>P_6220
TTAAATAAAACCTTATCATCCTTGTTAGGCTTAGAAATGAA
>P_6221
TCGAAAACTTTAATGATGGCCTACATTTTCGAAATTGGGTC
>P_6222
AATAATGTCTGACTTTTGATCTACATATTGTTTAACATACC
>P_6223
GCCATAGAAGTACAGTAACCCATAATACTGTTTTTTAAACG
>P_6224
TGGTAGTCTGAAATAAATCGCATGAAAGATGAAAAAAAAAA
>P_6225
AAATACATACATAGACACTTCACACCCAGTTTTCCGGATTT
>P_6226
AGGCCCATAGTAATTGTGCACATCCATTATGAAAACATCGA
>P_6227
ATCGATAAATAATTCTTTCGCATTGTAGCAATTTTCAACCA
>P_6228
CCCTGTCAATATATTTGTTCCCTTCCAGTAAAAAAGTTAGA
>P_6229
CGGCAGAAGAGTAACAGTTTCTTGATAGATTACCTCGTGGG
>P_6230
CAAACGAACGAGGACAAGAGCAATGTAGTGACTATTGGCCA
>P_6231
CCGGAAGGACGTTAATTATTCATACTTGTGAGAAAAGACAT
>P_6232
ACAAATCGACTTCAAGAACTCATACTAATCAAGGAGTACAA
>P_6233
AACGACATCTCAAAAACTTTCATGCCCGCCGAGTTCAAGCA
>P_6234
TTACAGTATCCCCAATTTTGCTAGCCCGGGAATAGAGCTGA
>P_6235
TAAAAGGAAGCAGAGGACGCCTTACTATTTGACATCTGAAA
>P_6236
AAAGAAACACCCCACGTCGCCATGTTATCCATCTCAGTCCC
>P_6237
CAGTGACGTTTCTGAATCGTCGGTTTCTGTTTCCATCTGAA
>P_6238
TCTGGATAATATATAGATATCTTTTTATTGAAAAAAGCAAA
>P_6239
AGTCATTGCACGTTCACCTTCATACACTTGAATTGAGACAC
>P_6240
ATGTTTGAGATTTAGTTGTACATATATGTCATAAATGCATG
>P_6241
CGAAGATGATTGGACTTACGCTTACTATTGGATCAGGTCTT
>P_6242
TAAAAGTCGGCCACGAAATGCGCTAATTCTGTCGTTTCGAG
>P_6243
ATCTTTTCTGCACAATTTCTCCCTCTCGACGATTTTTGTCT
>P_6244
GAAAAAGCACACGAAAAAATCGATTTTGTCGTAAAAACAAA
>P_6245
GAAATGTGTAGTGGAGGGATCTGGGTAGTAAAGTGTCGGCT
>P_6246
TAAATATTTATTAACGAGATCTTAATAATAAAAAAGCAATC
>P_6247
TATGGGACATATTCAGCTGGCGGTTCCGGTTTTCAACCCGC
>P_6248
CGATATTCAGCGAAAAAGTCCAATTTATCCTACAAAATGCC
>P_6249
TTTAAGCAGACACACTACACCTAACTCGTTCAGAAGCCGCA
>P_6250
TGTATAATATGACAAGTTGCCGTTCTAGGTATCTAGATATT
>P_6251
AAAAACTGAGATCGAAAATTCGGTGTGGTTGAAATCATCAT
>P_6252
GTTTTCCGTGAAATTTCACACCTGGCTGTACTTTTTTCGAG
>P_6253
GGTCAACAAGGAGGGAAATCCGATTTATTGTAAATTCCATT
>P_6254
GCAAATTGAAAAAAAAAAAACGTTATTTGTGTTATACACCA
>P_6255
GAAACCACGCAAAGTTAACGCTAACTAGTTTAAATTTATTA
>P_6256
AGTACCTCTCTCATGAATTCCTTGCTGGTGAATACCAACTC
>P_6257
GCATTTTTATACATTTTTACCATTATTCATGAGTGTCGAAA
>P_6258
CCTTCATTTCTCAGAATTTCCGGTCCACGTTCAAGACCGCC
>P_6259
AAACAAAAAAAAACTAAAAACTAGGTAATGATAAAAAGTCG
>P_6260
AAGTAACATAACCGCTACACCATGTTAGTAAAATATATAAA
>P_6261
GTACGGTAGCTCCGTTTAAGCATAATAGTGTAAGTAGAAAA
>P_6262
AGTACCCCTTACTGTACTGGCATTCTAGTCAAATACTATAC
>P_6263
GTGGAAAAAAACGAAAAATTCAATGCCGACCAATCAGCGAT
>P_6264
ATTGCCGGAAAATCCAAGTCCGCAATTTGCCAGTTTGTCGA
>P_6265
ATTGTTTCTTCTACTCAATCCATGCATGTCAAAACGGTAAA
>P_6266
TTGCATTCTGCTTTACGGAACAGTCCCGTGGAGAACACATC
>P_6267
TAATATTGCAGTTGGAGGTACATACTTGAATAACCCCATTA
>P_6268
TCAAAGAAAAGTTTCTAGAACTTTATAATAAACATAGTCCA
>P_6269
ATAATTGTCCCGCTGCTGGACTTGGTAGCCCGCAATTAATT
>P_6270
AGTAGTAGGAGTGCAGGTGGCCTGGATGTACCAAATTTCCC
>P_6271
AAAATTTGGGTCTCGCCACGCGGGGTACTGTAGCTCCAGTT
>P_6272
ATTGTACAGAAAGGGGGGGGCGGGGTACTGTAAATTTGCAT
>P_6273
CGCTGGAGTCATGGAAGGCGCCTACATGATTAACTCTGTCG
>P_6274
AGATGTAAGTGGGAATTTTGCTTGAAATTGTTTGAAAACAC
>P_6275
GGTAGAGCGCAGATGCAGCGCGGAAATTCTGTAAAAATCGA
>P_6276
TGCTAAATCTCCAAAAATCGCCGCCTGAGATGGATGAATTG
>P_6277
GTATAGCGCCAGTGCAAACGCGCTCCACCGAACAAACATCG
>P_6278
GATTTTGATGCGGTTTTTTGCTGTCTCTTCAAAAAGCTTGC
>P_6279
AGCAAAAAATTCGAAAATCGCCATAATATACTGGATTTTAA
>P_6280
TCCAAGGCAAACATGCAATACTACATTCTTAGTGGCTCTTG
>P_6281
TGGAGCCCTGGAAAACGGGGCCCTGGGGTGAAATTTGACGA
>P_6282
GATTGATCGAGATTTGATGTCGGCGGTGGCTAGGTACTGGA
>P_6283
GTTTTTTCGGATGAAAAAGTCTTCAACTATTTTTTAAATGA
>P_6284
AAAAAACGCCTTTTTGGAGGCTATGCCCAAAATTTTGAATT
>P_6285
AGAAACGTACCTGTTAACTGCCTAAACGTAAATAATAAAAA
>P_6286
CTTCAGGCAGGCATGCATGCCTACACAGACCCACTTACCAA
>P_6287
AGAAATTTACACAATAATTTCATAATATTTAATCTGAAATG
>P_6288
ATTATTGAAAATTTTTTCCGCGAAAATCTGCAATTATCCGT
>P_6289
CTTTGGCTTAGGCTTAGGCTCAATCTAGGCTTAGTCTCAGG
>P_6290
TTTTTGTTAGTTTTTAGATTCTAGGGTGGCAATTTTCGGTT
>P_6291
GGAGAATCCCGCGAAAAAATCAATAGCGTAGGCTTTACAGG
>P_6292
GTTTATAATTAACTTACATACGTACTAGCTAGTTCCACTAT
>P_6293
TTGTGGGGTGTCATTGAATCCATTGTAGCGAAGCGTAATAT
>P_6294
CTGATTCCGGATTGAAAAGTCTTGAACCTCAATCTCGCGTA
>P_6295
CTGGCCTATCTGTTCCACAGCGATTTCGTTGTTTTTGACAA
>P_6296
TGAAAATCGTCTGGATTTTCCTAATATTCTTCATCGGGTTC
>P_6297
TAGTGAGATTCGGAAATTTGCATTTTTGTGATATTTCAGCA
>P_6298
GGAAGTGGTGACGCCCATCACAGTCACGTGGGAAAACATCG
>P_6299
GAGGATCCAGGGAACTTGGGCGGTTTAGAATAAGCTAGGTG
>P_6300
ATTTGTTTGCTTCTTAATCGCATGGTTTTGGTTTTACCCGA
>P_6301
CAAATTGATTTTTTTTTCGACTATAAAATATAAAATTGAAC
>P_6302
TTTAAATCCATTACACTTGGCGTCGGTAGCTCTGGCTGGAA
>P_6303
TCATTCGCATGATTTTTTGGCTGTATAGTCTCAAAATATGC
>P_6304
TGAGCTGATTAATCAAAACACCGTATTTATAAAAATGCATT
>P_6305
AGGCATTTAATAGATGCCTTCTAACCATAGAGTAGGCACAC
>P_6306
AGCAAATAGCCTTACCGTGGCATTCTAGTCTTCACGCGACA
>P_6307
ACAACAAGCGCAAAAACTACCGTACTCGTTAAAGAGGCGCG
>P_6308
ATTCGAATTTAGATTTAAACCTTGACAGCGATATTGACATC
>P_6309
TATTGGATTGGTTGATGATGCAGTGTTATACTCAGGTATCG
>P_6310
TTTAAAATATTTTCTATTCCCTTACCAGTTGACGGAGAATC
>P_6311
CGATATGAGCCTGCACACACCATACTCTTTTTGTTTTATTC
>P_6312
ATAAGCCACGTTTCACATGCCAGTTTATATATTTTGATAAT
>P_6313
AAAAATCTGCATTGATTTTTCACGGGCGTTTAAATTATCAA
>P_6314
TAGGACATTATTCATACTTTCCTGCTAGTCGCAGATTATAA
>P_6315
CTCATCATCGTCGGCCAATCCATACTTGCTGAAATGGTCCA
>P_6316
TGCCTATTGCCTTGTTTTTGCAGTTATGTGTCCCACTCAGC
>P_6317
ATAATCCCAATTGTGGAGCTCATGGCAGTGAATAGCCCACA
>P_6318
AAGAACTGTAGGCAAACCGTCTATCTAGGCACAAATTGCCT
>P_6319
GTGTGTGGCACGATTTTCGGCATACTAGAGCAGATATGACA
>P_6320
GTTAACATTGGCTGGAAAGTCATACCAGGAAATTCCAGGAA
>P_6321
AAATAATAAAAAAGGAAGTTCTTACTAAAAGGAATCTTCTT
>P_6322
CTCCACACTCAAAACACAAACATACTATCTTACAACAGCTG
>P_6323
GAAAAGTATAAAGGTTAGAGCTAGATAGTGCCATGGCTGCT
>P_6324
TCCAGCTGGTCAATTACCATCTATCTACATGCTTTCTTTGT
>P_6325
TAAAAACTTGTGGGAAATTTCGGAAACGTAAATCTGTGCCT
>P_6326
ATCAGAGTTTCTAAAAAACTCATACATACGCGTGACCATCA
>P_6327
ACTTCATTCAATAACTTGCACACTACAGAACAAAATGGTCT
>P_6328
CAAAATGGTGTGCTATCTGCCATACATAGTGAGACTCAGAC
>P_6329
CTAAATTTGAAAAAGGAGTTCATGAGAGTACTTGTTGCTCG
>P_6330
CGGAAAATCAATTAGTACGGCTAACATCTAACAGTTGTGAT
>P_6331
CTCCCCTCGTTTATAAGTTGCTATTATGTGCATCAACTAGA
>P_6332
ATTCTAGAAGGTCGGAGGTGCATATATGTTGCCATTTTAGA
>P_6333
TATATTTTCAATTTTTCATACTATTTGGTATTTAGAATGGA
>P_6334
AATTTAAAATTTAATCTTTTCCAAAAAAACAAATTCGAAAT
>P_6335
GTTGTCAAAGGCCAAAAATCCGTTATCGACACAGTTCACTC
>P_6336
CTTATATTGCGTTTATCAGCCATAATAAATGTTAAAAAGGT
>P_6337
AAAAATTTACCTAGACAATTCTAGGCCTCGAGGAGTAATCG
>P_6338
AAATTTCGGCAAATCGACTACATAATAATCAATCTGTCAAA
>P_6339
ATGAATGTCGCGAAGGACGACACACATGCAGTAGTCACGCT
>P_6340
CATTTGGTGTGAGCACGTGGCGAGCTGGAAGTTTTATGATT
>P_6341
ACAACTTCTGCCAATTTTGGCCTTCTGTAAAAAATTCGGTC
>P_6342
CCAAGTTTTCCTTCAAAATTCCTACCCGATCAGCTTCGTCA
>P_6343
GGTAATCATAGTGGGCAACGCGGCCGTCGGAAAAACGTGTC
>P_6344
CCTTCAGCGACAAGTTTCCGCGATGTCTCATCATCGTACCA
>P_6345
TATAACGCTAAAAAAAAACGCTTAATTTGTTTTTTAACGAA
>P_6346
AAGGAAATACTCGAAAACCGCCCTAAAATGTGCCGAAACCC
>P_6347
GCAGTTATCGATTAATTTTTCGTTCTTCTGTGGTTTTCTGA
>P_6348
ATTTTTTTTGTTGAAAATTCCTTGAGAAACTTTTTAGAAGA
>P_6349
TCTGCGTCCTCCAACTTTCCCACGATAAGCTTTGCGACTTC
>P_6350
GCCGAGTTTCCGAAAAAATTCGGCCATGTCGCAAAACTCAA
>P_6351
CATTTTCTACCTTTTTCAAGCTATCCTCTCTCTTCTGCTTA
>P_6352
TCGGCCTTTTTGCTCGAAAACTTAATAATTCGTCGGGATGA
>P_6353
TTTTTTAAAACCAAAACTCGCCGTCCATCGACTTTTAAATA
>P_6354
TTCCAAAAAGCAGGATTTTCCTGCAATTTGCCGTTTTGCCG
>P_6355
AATTGATAAGAAGGTATCATCATGTTATGTGAAAATGAAGA
>P_6356
GGCGATTCCAAAAACTTGCCCAATTTACCAATTTTCTGGGG
>P_6357
ATTTACCAGATTTTTCCGCACTTTCCCGTTGAAATGCGGCC
>P_6358
TGCCCAAGTTTAGCCAGCTTCTAACCCATGTTAATATTTTT
>P_6359
CGAATATCTTTTCCAAAACGCGCGGGTCAATGTGAGTGTGA
>P_6360
GCTTAAGCCCAAATCTAAGACTAACCCTCTTAAAAAGTTAC
>P_6361
ACCTTCATATCGTCGGCGGTCATAACCGGCGCAATTGTCAC
>P_6362
TTTCTAAGGACAGGAGGTCGCTGTAAAGTGAAAGTGCAACG
>P_6363
CCGAATCCTGAGGAAATTTTCGCGCTCGTCAAAACTCCAGA
>P_6364
TGCAAAATTATTTTAAAAAACGCGAATTTTCCCACAAAATT
>P_6365
GGCTTTTAAAAAAAAAACTGCGATTCAGTGGGGCTTTTGTC
>P_6366
TCAGTTGGCGGACCATAGTACTTGGTATAGAAGATCTCAGA
>P_6367
TTTTAGGCTCGAATCACTTTCAGTTTATCGAAATTTAAACT
>P_6368
AACGTTTTTGGTTGGGGCAGCTAACATCTTAAAAGGGCAAA
>P_6369
GTTAAAGTTATTCCACGACCCATAGCTGTAAAAACACAAAC
>P_6370
CAAAATGTGTTGTCGAATTGCGTTTTAGTCGTAAATTGGTG
>P_6371
GATAATACCTTTCTCAAATTCATGCATGACAACTTATCCAG
>P_6372
AAGAACGATTTTTGGGATATCAATTTATTGTATTTATTAAA
>P_6373
ATGTTTACGAGCGCAAGTACCATGCTAAGCAACGTCGGCAA
>P_6374
TAAAAGTTTGGAAAATTTCTCGTGGACCGTTAAAAATTCAA
>P_6375
TAAAAATTTTTTGAAAAATTCCCGATTCTTTTATTACCCGC
>P_6376
TTTTTCAAATGACGGAGGTACTTGATAGCTTTATTGACACT
>P_6377
CAGGACACCGTTTTGACCAGCTTACCGGTGAAGCCGCCAAC
>P_6378
TTTTTGTGGACATGTATTAACTAACTAATTCTGATTTCCAG
>P_6379
TCTCTGAAGTTTTTTGCCCACTCAACCGAACATTTCTCTTA
>P_6380
AGAAATTGGAAAAAGTACGGCGGAAAATCTGGTTTTTTTTT
>P_6381
ACGTTTTCCATTTGTGAGCACCCACCCGAGTTTTCAGTGGA
>P_6382
TTTGCACTGAAATCGAGCTACCGTAACCCAAATTCACACAC
>P_6383
TCGAGATTTTTGACGTCAGCCGGTTTTCCACTCAAAGCCCA
>P_6384
AATTTTGGACAGAAAATTTCCGGTTTTTGGTCGCCGTGTGG
>P_6385
AGTGTGCAATTGCCGAGTTGCCGTACCCAAATTTTTAGCAT
>P_6386
AAAGGTTAAGCTATCACGCACACGCCCGTGGTTCGACCCAC
>P_6387
AAATTTCTCCCATATTGGCGCGTTTCTGATAATTATTAAAA
>P_6388
TACTCCTACAATGTTCCTTCCATACATCTACAGTAACCTTA
>P_6389
GCGCGGAACCCGAAAAGTGTCGGCTGCGGCGAAAGTACCAC
>P_6390
TAATATATCATAAAAAATTTCACACCCGTAAAATTGCTCGA
>P_6391
CGCGAAATTACGGGAAAATCCGCTAAAAACAACGATTTGTC
>P_6392
AAGCCCACATCAAGCCCAATCTACCTAGCTTAGTTTCAAAC
>P_6393
AGAGAAAAATCCTTCTTCTGCGATTTTTTGGTGAAAAATTT
>P_6394
TAATACGGAACAAATCTAATCTAACATGGACAAATCTAATC
>P_6395
TGTGTGTACAAAATGAAATACATACATATCTAACTCGTTTT
>P_6396
TCTAAATTTACACTCACTCACTATCTCGTTCCGATTTGATT
>P_6397
AATATCTTTGAAGATCGAGACATCCTAGTGAACCTACAAGC
>P_6398
GGGAGGCGTTTTGACGCCTACATGGTAGCCCTAAGTAGTCT
>P_6399
AATTGACTTATTTTGAGAAACTAACTAAGTAAAAAATGAAA
>P_6400
AATCTACATTAGGGGCGGCGCGAGACAGGCGGAGGTCGCCG
>P_6401
GCCATAGATAATGGCTCCGGCCTGCGGGTCCTGGCGACTCA
>P_6402
CACTCAAAATCGCCAATTTTCAGTCCGGATCTAATCGTGCT
>P_6403
TAGCTGCCGTGGAGGTTCCACTATCTAGCAGTCAACACTTG
>P_6404
GTAAAGGTTCACATTAAGACCACGACAGTCTTAAATCAGTA
>P_6405
AAGCAAAGTTTGGAGAAATCCAAGGTACGTGTTTTTATTGT
>P_6406
GAAAATATTATTTTTAGAGCCGTTAATTTACATTTTAAGAC
>P_6407
GTTTTCAGTCTCTTGGTACTCATAATACGTGTTCAGCTCGG
>P_6408
GTTACAGGGCTCCAACCCTCCAATTTAGTCTCCTCTCCCTC
>P_6409
CTACCTGCATAGCTACATGGCTACCTATCGTATACACGTGA
>P_6410
AATCGTTGTCAGAAGGTTTGCTACATAGTGCTGTTAACTTT
>P_6411
ATAGAGAATTCCCAGCAATTCATGTTATTAAAATTAAAAAA
>P_6412
TTTATGAAATGTTGGATCATCTTGATAGATGAGAACCCAGC
>P_6413
CGTTCCCGTGATTCCAAACGCCTCTTATCGTTATTTTTCCG
>P_6414
TTTTCTCTCCCCTTGGTTAACAATTTAGAGATTTTTTAATT
>P_6415
GTATGTTTGGCGCAAAATTCCTAACTTTTCGTTAAGCGCAA
>P_6416
ATACTACTTGAGAACAAATACTTAATAGTACCACACTTCAT
>P_6417
TTGAAATGGTAACGATTTTTCTTGAATGTTGAAAGATGAAA
>P_6418
GGCCCTTTTTTCCTTCCTTTCATATTATAAGAATATTCATT
>P_6419
AAACATCTCATGACAATCTTCACACTCGTAACGCCCTTTCT
>P_6420
CCAACTTACCTTACTTGTAACTTACTTGTGTAATTTGACAA
>P_6421
TGAAATTTAAGTGTTCACATCAATTTAGTTGAGATTGAGAT
>P_6422
AATGTTTTTATCGGAATGTTCATAATCATTAAAACTTGGCC
>P_6423
GTAATTTTTAATTCTTTTCGCCTTGATAAGAAAAACATTCA
>P_6424
ATTAATAATTAAAAAAATGACTTCATAGTCTTGGTTCAAAC
>P_6425
TGCTCAAATGGGTCGAATGTCATAATAAGGCCGGGTGACGA
>P_6426
TCTCACTTTTTTTTCAATTTCAATCCCGTACTTCTTCCCTA
>P_6427
AAAAATTCAATATATTAACTCAAGAGCGTCAAAAATTAGAC
>P_6428
GATAGACTGATCATATGTGACTTGCTAGTTAATTTGATTTT
>P_6429
ATGATAATTTCCATTTGGAGCTATTTAGTTCGAAATTTCTA
>P_6430
AAAAATTAAACAAATCAGCACTATTTGGCTTCTGTAGCGCT
>P_6431
TCATGTGTTCGTGGTGAGACCATGCGTGTAAGATATGGCGA
>P_6432
TTGAATACACAAGACTCATGCTAACTGGTGCAGAATTCGGC
>P_6433
TATTCCATTGCAGCGATTTTCAGTCTAGTCTCTTTGTCCAG
>P_6434
TGTAAAAACATGTATGTCTTCATATATGTATAGGCGTTGAC
>P_6435
TGACATCAAGCTTCCGCTTTCGGTTTTATTACTTGTATACC
>P_6436
GACATAACAAACGGCTTTCGCATTTTATTAAATTTCAATTT
>P_6437
GAAGGAAGCAATTTTCTTTCCATGATACATTTCTCTGTGGC
>P_6438
TTGCCAATCCACGCTGACGGCTGTCTCCATCTTTTCAACAT
>P_6439
TGGAAAAAATGCCAAACCTTCTCAATAGCTGGATTAGGGCT
>P_6440
AAAAGGTAATCTGCTCAACACTAACTACATCACACTTCCTA
>P_6441
CTTGTCTGCTTTTGCAGTATCTTTCCAGTAGAGAACTAAAA
>P_6442
TTGTTGTTGCCAGTTAAGCCCATTTTATTGAAATGTTTTTT
>P_6443
ACAAGACACTGAAACCTTTTCTTGGTAGTAATTTGACAGGC
>P_6444
TAGAGATCTAAATAAAAATGCGTAAATGACGTTTGTTCGTT
>P_6445
CTGAAAGATATAATGTTTGGCATTCTAGTGTTCTAGAACAA
>P_6446
ATGTAAGTGAAACGACACGTCATAACAATATATTTGTAACG
>P_6447
TTCTACTCTACTCAAAAGGACTACATAGGTCATTTGCTTTG
>P_6448
ATAATAATAATAATAGTTGCCTGTCTAATTGAAAATGAGCC
>P_6449
CAGCTGCTTAGTCTAACACACAATTTAGACCATTTTTCATG
>P_6450
CAGAAGGCATACCTATGATCCTTGATAGATATTAATGTCCA
>P_6451
CTTTGCGAGTCAGCAAAGCTCGATAGAAACAATTTCTGATG
>P_6452
CAATTGGCTAAGCCAAAATTCAGTAAGTTTAATTTGCATCA
>P_6453
TAAATTTTTAATAAAAAATACTAGCTCAGAGAAAATACGTG
>P_6454
CTGCTGCTGAAGAAGTTGCACCTGAAACAGAAGGAGAAGAG
>P_6455
GCGAAATGAATGCAACGACACATGGTAAACGAGTGTTACCG
>P_6456
TATCAAAACACTCGTTGTGACTGTCCTCCGGTACGACAGGC
>P_6457
CTGGCTGAAATAATAGCAATCATATTAGAGTTAAAAATACA
>P_6458
TGCAAGTGTCAGCAGAACAGCTTACCTGAAAACTTTATATT
>P_6459
CGTTTTTATTGCTTTTTCCGCATGTTTTAGTAGTTTATTAC
>P_6460
GTGTGGCGATCCAGCGACGGCGACATAGTGGACACGAAGGC
>P_6461
TTTTTTGTTTATTCCTCTGACTCACCCGGATAAGATTACGG
>P_6462
AGTCCAATTTCCTTTAATTCCTTACATGTGGAAAAGAAAGT
>P_6463
TCATCTGTGTGATTCCTGTTCATAACAAATGATCTCCCCTG
>P_6464
TCTCAGGTTCGAGGCGAAGCCGAGAACTTGCGCAAGCTACC
>P_6465
TCAAACTTTTTTTCAAAAATCAGTCTCTCTGAGTAGTATCT
>P_6466
CATTTGCACTAATATCTCATCATAACAGTTCCAATTGAAGA
>P_6467
TGGTCAAAGCGGAATTTGGACTGTATAGTGCAACAGGTGGA
>P_6468
TTTAAATTGGAAAAAAAATCCTGTTTCACAATAGTGATTTA
>P_6469
CATGGTCACAACAGGTCGAGCAAGGGAGCTCAGAGGCTCCA
>P_6470
TCAAAATATATAAATTCACACAATTTATCTAAAAACACCAT
>P_6471
GATTCCTAGGCCAATGGTTGCGTACTCCTCTCGGACAACTT
>P_6472
TTTCGAAAAACTGGGATCCGCGATATTTTTAAAATTTAAAT
>P_6473
ACACTGGACAACGTAAATTTCGATACTGTTATTTTTTATTG
>P_6474
TGATTTAAATCTTCAAAACACTGGAATGTCATCAATTCCCC
>P_6475
TCAAACTTCGTGCCAACAGACTCAACAGTGCCAACAACAAT
>P_6476
CCAACCAGTTCAGCAACTAACTTACCAAGTGCAAGCCACCC
>P_6477
CGATGACGTCACTGGAAATGCAAGGATGTGCAAGGTGTGAG
>P_6478
GATACAAAAACTAGACTGTTCTTATTAGTGCCCAGATCCAT
>P_6479
AGCTTTTTGTCCCAGAATTGCATTTTTTTTCAAAATTACAG
>P_6480
TGAATAATTAAGCAAACAAACTCACCCGATTTTTTAATGCT
>P_6481
GAAAAATTCCCATAGATTCGCTTCTCCGATAACTACGATCC
>P_6482
CTGCGAAGTATATGTATGATCAATATTTATCAGAAGAGGTA
>P_6483
TCTTGAATGCTTCTAATCGTCTTGACAAAGAAAGAAATGGA
>P_6484
TTTTTCTGTTAATGATTTTGCAGTGGAGTTAAAAAAAAATA
>P_6485
ATCATAAAGATATCGGAACTCTTTATTTTATTTTTGGACTT
>P_6486
AAAACGAAATTCCAAAAAAACTAACTCAAAATCATAATTAT
>P_6487
CAGAAACTGAAAAAGAAGCGCCGCCACAAGAAAAATCGGTT
>P_6488
CAATTCTTCATACCACAAGTCAATTATGCAAAAAAGTTCGA
>P_6489
ACTAATTGAATTCTCATGATCAAACTATTGATGTTACCAGC
>P_6490
GGAACAAGGTTTAGGTTGATCAATTTAGCGAGCTCTGGTTT
>P_6491
ATGGCCACTCCCTCAAAATCCTCACCAGAGTGATAAACCGT
>P_6492
TATTTAAATAACTTTCAGATCATACCTGCAAGGCCGCCGTC
>P_6493
GTTAATTTTTTTCGATTTTTCTATTTTAGGAAAACATCCCG
>P_6494
TAGCTCTGTGAATGTGTAATCATATTATATTACGAACCTGT
>P_6495
GCAATATGTTCTGGAAATTGCGATTTAAGAAATAAAATAAT
>P_6496
TGTTCTGCTAATCTGTCCTTCAATCTCGTAGACTGAACAAA
>P_6497
AAAAAAAAGTTATGGCGGTTCAAACTACTGCAAAATAAGGC
>P_6498
ATCTCCGAGCTTGTAGTTGGCGGTGATGTATTTCAGGATAG
>P_6499
CCAGGAAGTTTTGAGAATATCTATCTAGAAAAATTCAAGTA
>P_6500
GCGGGTAGTAGGAGAAAATGCAAGGTGGGCCTGAAAAACGA
>P_6501
TTAGGCTTAGGCTCAAATCGCAATTTATCTATTTTTAGTTA
>P_6502
TTTGAAACGGAAGAGTTTGCCAAACTAGGCCATTTTGGCTC
>P_6503
CATTACCATAATATATATGTCATACATTATGTGTTCGCCCC
>P_6504
GAGACCAAGCTCTATCTTTTCACACTATTCGGAAATCAGCT
>P_6505
AATTTTATAATATCTAATTTCTTACTATGGTCTGCTCAACT
>P_6506
TTCCATTTCCAGATGGGTTGCGGGGGTGGAGGATCTGGAAA
>P_6507
CGCCTGACTCCCATGGAAACCCTACCCGGCTCGTTTTCAGG
>P_6508
TAATAATTGTGCTGGAATGCCTAACTACCTTCTTCCTACCT
>P_6509
CAAATATTTTTCTCTGATGGCTAACATTATTTAAAAAATGT
>P_6510
GGAATAATTTGTGCATTTATCACTATATTGCTCAACATGAA
>P_6511
CACAGTTTTCATGGCTCAATCATACTCCTGGGCAAAAAAAT
>P_6512
ACACACACACACACACATGTCAGTCTACTTTTCCCGCCACT
>P_6513
CCTGGTTGAAGAGAAAAATCCTAAACTAGAAAATTCTCAGA
>P_6514
GCAAAAAGCGCAATATTTCGCGTCCGGATAATAACCAAAAT
>P_6515
GGTACCTGGTCTCGACACAACAAACATCCTTTTTCATTGCA
>P_6516
TCCCACTCCCCATTCCAGCCCTGCCTAAGCCTTTGACTAAG
>P_6517
TCCACCACGCATTCATTATCCAATCTGGCAAAAATATATCC
>P_6518
TGCACAGCGGCAAAAGCTATCATAATAATATAAAATCCGGC
>P_6519
ACATGTTTTGTATAATATTTCTAATATGACTAACTGCAATA
>P_6520
TTCGACCAGAATGCTTGCTTCTAAATAAGTAATTTGGTTCT
>P_6521
AAACAAAAATTAATGAAAAACAGTGTTGCAATTTATCAATA
>P_6522
AAAGTAAAACATGAAGCGAACTTTATAGCTGTATAGAATCA
>P_6523
AATTATTCAGCAAAATACTTCTAACATCCGGTTTTCGCATG
>P_6524
CGTTGGGCTTTTGAGAAATGCGGGGATTCAGTGTCTTGTCC
>P_6525
AAAACTTTCAAGAATGAGCCCGGTGGAAGTATCTCAAAACC
>P_6526
TTTGGCTGTCTAAAAGTTAGCTAACATCATGTAGTAAAAAC
>P_6527
CGTTTTACCAAAAGTTCACTCATATTAGTTTGTTTTACAGA
>P_6528
GATATACCGAACATTCTGAACATTCTAGAGGTTCAATCCTG
>P_6529
GATTTGTTCCCCGATTTTGTCGGTGGCCTGTCTGGAAACAC
>P_6530
AGTAAGTACACCTATATTTTCACACATTGGTTCACAAGATA
>P_6531
GAGCACTGCTGTTCGAGATACAGTCTCGTGCTTTGCCCAAC
>P_6532
GAGATAATACCCGGGAATCTCATGCTTCTGAAATCAACCCC
>P_6533
TCTTTTTTAATTTTTTCTGTCAATTTATTCAAAGTTTAGGG
>P_6534
GCACGTTCGGAAATGACGACCTAACACTTGGTTTTCGGCAT
>P_6535
AGCTTCCTTGGCGATTTTTTCGGCATACATTCGTTTTAGTT
>P_6536
CTTCCAAAGTCCCCGTAGGTCTACATAGAATCGATAATTTC
>P_6537
AAAGATCATTAGGAACTGGTCAATGTAGTATCAGAAGCTTG
>P_6538
AATCTTCACTCTGATTTGCACTTGGTAAAGCTTTATCCCAT
>P_6539
AATCGTCCGTGTTCAAATCACTTACTTGTGAGAGTGTGGAT
>P_6540
TCCATATGGTGGTCCACTTCCATACTACGATCCGAAACTGT
>P_6541
TTTACGAAAACTCTCGAAAACTACCTAGTAACTGAACGCAA
>P_6542
AGGGTGAAATCCGAAAGTTTCGATTTAGCTATTGAGAACAC
>P_6543
GCAACATTGGTCCCTGGACGCGATATCGAAGAGGTTGAGAT
>P_6544
ATATATTCAACAAAAAATTCCGGTGTGCTGTTTAATGCTAC
>P_6545
AGAGTTAGACAACCCGAAGACATTCTAGACGTAAAGGAGAT
>P_6546
GGCAACATAACCTTTGTCTACATATATGTGTTGAAACATGA
>P_6547
TGCTCTTTTTTTTGGATTTTCTAACTATTAGCCTCACGTTT
>P_6548
GAGCAGAAACCACATGGCAACTTAATAGTTTGTTTTTGAGC
>P_6549
AATACAGTTCTCTATGTGAACATACATGCGAATTTTGTTGA
>P_6550
AAAGTTGACTCGATTGATCTCTTAAATGTGGTATTCCGTTC
>P_6551
GTTGCAACGTCTAGAGTATCCAATATAAACCCACTAGAAGC
>P_6552
AACTAACAAAATATCAACATCATGCTAGGCTATTTTATGTA
>P_6553
ATGGAAACATGTTTGAAAATCATAATACTCGCGTGGAAGTT
>P_6554
GAAGAAAAAGGAGTAAAGTTCGAGCTGGCTGCAAATGTGGT
>P_6555
CTCACGTCAGAGAACAAAATCATGACAGATTTGCTCAGAAC
>P_6556
TATATTTGCCTTAAAAAAGTCTATTTAGCTTGGTGGCATTT
>P_6557
AATTTTTCTTATAACTCCAACATACCCGCTCCAATGCCATC
>P_6558
GAATCATCTTGCTCCTTTAGCTCACTCTTGTTTTCGCCAAG
>P_6559
ATCCAACCATCATCTCCAACCATACTCCTTCGATGCAATTG
>P_6560
CGGCGGAGCTATTCCCATCCCACTATAGATATTATTAGCAT
>P_6561
TTAAATTTGGTATTTCTGTACTTAAATGTGCTCGTCGAAGG
>P_6562
TTTTAGACAATTCGTAAATACTTACATCTTCTGGTCGGAAC
>P_6563
CACTGATGGTTCTTTCATCACTTGTATGGGAAGTTATGGCA
>P_6564
TCCTTTTCCCATAAGGCTCTCTTGCTAGTTAATTATCTTTA
>P_6565
CTATACACTTCCAAAAAACACCCTCTCTAATTTTTTCCACT
>P_6566
AAAATGTACGTATGACGTGGCAGTCGCGCGAAAAGCTCATG
>P_6567
TTTGAAATCATGAAATTTTGCGGGGTGGTTTTCGAACTTTA
>P_6568
CGGAAGAAACAAAAGATGACCTCACTCGTATGCCACACTCG
>P_6569
GCAGCGTTAGTGGGGGTTAACAATTTAGAGAAATTTGACTT
>P_6570
AAATCAAAAAGAAGGCGTGGCTACCTAGCTCTTCTGGCGGA
>P_6571
CACACATTGGAAGACGTATTCTAACATTTAACTTACGTGAA
>P_6572
CTCTTCGTTTTTATTGGATTCAATCTAGCAGTCACTGTATT
>P_6573
ACTATTGAACCATTACGCTTCATACATGGTTATTCTCTATT
>P_6574
TCCCGGAACACGCCGCAGAACTCACCCGCGTGAAGGGAGTC
>P_6575
CCATGATAACTTTTGAACAACTTAATATTCATTATCGCATT
>P_6576
ACACACTTTTTTCAAAAAGGCTGTCTCGAAGGAATAGTGAT
>P_6577
TGGTGTCAGCATTCAAATGTCTTACTGGTTGGTTCATTGTG
>P_6578
CTCTAGTTGTCAGAACACGTCACACTAGTGGTCCCTTATAG
>P_6579
GAACACCGGCTCTTTTTTGACTTACTAGTCATCTGAAACAG
>P_6580
TTTTCCGCAGACTATGGACGCACTATAATAATTTTTTTTAA
>P_6581
ATGATGACTTGATGGAATCACTATCATCATAATTTGATGGT
>P_6582
CTGGGCAATTATCCTTTTTCCATTCTATCGAATGTTCCAGC
>P_6583
ACTGTGGCTCTCACTTCACTCATTCGAGCGGAAATTATACA
>P_6584
TGGTCGATTAGTACACTTGGCATGCTGGTCACAATTATGAT
>P_6585
AACTGCATAAAAATTTAGATCATAATAAAGTGTGTTGCAAA
>P_6586
TTTTTTTTCTGGTTTGGGAACTATTATCTCAAACGTCATGC
>P_6587
GCTGTTCATATATCAAATTCCATATTATAATAGTAACTATA
>P_6588
AGTTTTACGAATTAAAGGCGCGACATAGTGAAAAATCCAAC
>P_6589
TCATCCTTGGGATGACATTTCATACATCATGCCAGAGAGAA
>P_6590
TGCACAACAAAACCATCTGTCGATCATGTGAAAAAGGGGAG
>P_6591
AGTTGACATTTTATTAGCATCTATTATATAAAAGTTCTTAA
>P_6592
CCCACGGAAGGGGGTTATTGCATGTTAGAGTGTTTGATGGT
>P_6593
GTTCAATTGTAAGACAAAGCCATAATAGAAAAGTAGTGAAT
>P_6594
ATTCTTCAGTCTCTCCAAACCTTACCCGTCTCTTCTTTACG
>P_6595
TTTGAAATTTATTCAGATCGCATTATAATGAACCCGAAAAA
>P_6596
TGAGCATATTAGACTCGTGACTAACTATTTTTTTATTCCAG
>P_6597
GGGTGTGAAACTTTTATGAGCATATTAGACTCGTGACTAAC
>P_6598
TCTACCCAAATTCGATAAACCTTACTCGGTGAAACAGACTC
>P_6599
CAAATTTGTTCCAGTCATTTCTTGATAAAGATAATTACTTT
>P_6600
CTACAGTTTCATTTGCAGGACTAGGATGTGTGTAAGATGGT
>P_6601
TCTTGCAATTGAGCAGTTTCCTTTCCAATGAAGACGTGACA
>P_6602
TTTTAGAGTCTTTTAATTTACATACTACCAGTCGTTACGGT
>P_6603
AAACGCGCCTGAATCGTGTCCTACTCCGTGATAATTTATCA
>P_6604
AGAATTGTGAAACTTTTAAGCTCAATAGATCAGGTTGAATT
>P_6605
AGTTTCGCTCGTGCCAGGACCTAACATCTCTCAAAATTGGC
>P_6606
CAAAAGGAATCGAAAGTTTGCAGTCACCACAAATTGAAATC
>P_6607
CTCTAAATTATTTTGTGATACAGTATACTGATTTTTGACTT
>P_6608
TTGTTCTAGTCTTTTGTACTCTTTCTAGTTGTACTTATTGT
>P_6609
TTCTAGTCTTCCACAGTAAACTAACATCTGAAAATAAAATT
>P_6610
GGAGGTGAAAAATGGAAACGCGATCTATTGATACATTCTCA
>P_6611
TATAGTGAACTCGGCCACCTCATGTTACTACGTGGCCGTGA
>P_6612
TGCCGATGTGGACAACTTCCCAATCTACTGCTTTTCAAAAA
>P_6613
AATGGATCAGCCCAATGGATCAATCCAATGGTTCAGCCCAA
>P_6614
TACGGCGTAAGTGCACTTCACATGAAAGGAGAAAAAAGTAT
>P_6615
AAAAGTTTGTTTTATTGCGCCAATGTATTGGTCGATTGGGA
>P_6616
ACCACCACACTGACAAAACACACGAAGGTCATTTGATTTTC
>P_6617
TTATATGAAGTAAGTTGAAACTTGTTACTTAATTTTTGTAC
>P_6618
TATATGGGAACACAAAATTCCGAGAATGCGTACTGCACAAC
>P_6619
ATGCACTTTTTGTTAGTGATCTTCATAGTTGTTTTGCAAGG
>P_6620
TGTTACTTTTCCAATTTTTTCAGTCCCAGCGATGAAGCATC
>P_6621
TACAAAACAACAAAAAATTTCAGTACAGCTGTGAATTCGAT
>P_6622
CTTTGATATCTAGATTAATTCAATTTATTTAGATCAATTCC
>P_6623
AGCTGCGCAGTGCCTCGCGTCACTATAGTTGTGTGCAACAG
>P_6624
ATAAAAAATATAAAGAAAAACAGTAAATTGAAAGTTTTCGG
>P_6625
CATTGAGTACAAAGTCAACGCTGTCTCCCTTCTTCATTTTC
>P_6626
TCGATATCATTGAAAAAAAGCACGCTGGGAAAAATCAGAAA
>P_6627
GAGCAGAAATGTGTGGCAAGCAACATAGATGTTATTGGCCT
>P_6628
ACAGCGCAGCACTGATGGCGCAGTGGAGCCTCGCCTTGGGC
>P_6629
ATCCAGCCACAGCCAAACTTCAGTCTAATTTTTTGCAATAT
>P_6630
CCTAAATCAACGAATAAACGCCCACTCAAAAACCACAATAT
>P_6631
TTGGTGACGTGAGTACCTCGCGTAAATCTGGAGAAATGAAG
>P_6632
AAACTACAAAATGTATTTAGCAGACCCATATTTTTCGACTA
>P_6633
CAACTTTCAGAGCGTCGGTGCGGTTCTGGAAAAAAACATTG
>P_6634
AGCGGGAAAAACGACAAGAACTTGACAAAGCTCTACATGAC
>P_6635
CTTTGTCCTCTGCTTTCATTCTATCCATGATGATGGACTCG
>P_6636
AATTTTTAAGGACTGTTTTGCGTAAATCATGATTTTTCAAC
>P_6637
TCAGCGCGGTTCGAAATTTTCACGAATGTATAATAAGAAAA
>P_6638
AACTTTTTTCGCCAAAATCTCGACTTTTTTACCAAAAAAGT
>P_6639
AACAGGCCACGCCCACAAAACGGTTATGAGCTATTTTCGCT
>P_6640
GAGTTCCCGAGCACCGACCACCTGAGAAGACGTGCGCCGCG
>P_6641
TTGGTTCACGCGAATAAATCCATGCATATTCCAAGCTAGCT
>P_6642
GGAAAAGGTTTCAAAATGGTCTAACTAAGCCCTAAGTAAGC
>P_6643
ATTAAGTATGAAATATTGCGCGATTATGTTTAAAGTATACC
>P_6644
CACCAAACATGTAATAATAGCTAAATATTAAAGCGGCAAAA
>P_6645
GGGTTGAGTGCTGGAAATAACTTACTAGAGCTGAGCCAATA
>P_6646
CAGATTGGTACGAGTGGAAGCTATGTTTCAATAGTTGGGTA
>P_6647
AGTGTGGCAATCAAAAATTGCGAAAACGAAGAACCGTGTCC
>P_6648
AAACTTTTTGAAGAAAATTCCGTACTATATAAAGTCGGACG
>P_6649
ACAAAATTCCAAAAAACTTCCATAATATTTGCATATCTTGA
>P_6650
ATTCCAACCAACAATTTGTGCAATAGAGCACATTTGTCACT
>P_6651
CCTAAAAATTACCAAAACCGCGTCGATTAGCTGAAAAGCGA
>P_6652
GGCTACAGTAACCCGAAAATCTTGATCGTTCAAAATCGCCT
>P_6653
GCCATGTGTGCGCAAGCAAACATACATATGAAAATTACCAA
>P_6654
AAACAAAGACACAAATTACTCATCATAGCTCTTAAGTGTTA
>P_6655
ATGCTCTGTGAGCTTCACTCCAATATAGACAAGGCGACCGA
>P_6656
GGTGGTTGTGCCAAAATATTCTTACTTATTCAATGAAGAAC
>P_6657
AAAGCGGGGTCTCCTGAATCCTTACCTGACAAGTTCCTTGC
>P_6658
GAATGCAGTCGGTAGCACGGCATACATTGGGTTTCTTGGTC
>P_6659
TGTCGAAAAGCTGAAAAAAGCTAGGTCGGGCAAAAACCTGA
>P_6660
GGCGAATTCGGCTAAATCGGCTATTATCCGCACATCCCTGA
>P_6661
TTTAATAATGGTGGCTGGGTCCCGGTTGATTGTGATCAATG
>P_6662
AGGTGTGTTTATTCATATGCCTATTTACATCAAATTTAGGC
>P_6663
CCTCTTCGGCTGTTAAAATCCATTCTAGATATCTGAAAAAC
>P_6664
TTCTACAAACTACTTGTCCACTAACCATTGCTCTGATGGAA
>P_6665
GTAAGGCGTTGTTGAAATTGCATACCAGTCATTTCGGAAAT
>P_6666
ACATGTACTTTTCAGTAATACATATTGGTGTTTACGAACCA
>P_6667
TTCAAAGATTCATGGGCTGACTTACCTGAGAGCACTGACGC
>P_6668
GATCTATGCGGCCGGTCTGCCGGCATAGTGTTACCTACTTT
>P_6669
TTTTTCTTTCCTTGTGGCAACAATTATGTGCTTATCTCATT
>P_6670
CTTCCCCACCCGTTCTTGGCCAATTTAGTTGGAGCCAGCCG
>P_6671
TAGAAATCTGTAAAAAGTTACATGTTAGTTGAAGCTGAAAG
>P_6672
AGTGGGTTATAGATATTTTGCTTTATAGCTGGGGCAATCGT
>P_6673
TTTTTTCATTTTTTCAAATTCATGGTGGTTAAATTTTTTCC
>P_6674
TGAGGTTCTCGGAGTCGGGTCTTGACAATAGGTTTTCATGT
>P_6675
TACCCCGTGCCATCGAAAACCAATCATATCAAATTTCGAAA
>P_6676
GAATTAGTTCAGTACCTAATCTAACCCATGATGAACTATCC
>P_6677
TCTTGACATCTCCTAATCTTCTTGACAATAAGTCTAGTAGA
>P_6678
GTAACTACGTAAAGCTTTTTCTACCTACTGAAATATTGTTA
>P_6679
GTGTTTTTTATTTGGAAATACTTATTAGGCTAATTTCACGC
>P_6680
CGGGTAACCATGGAGAGCGGCGGTCTAGGTGATAACGGATG
>P_6681
TCAGTAGACTGTTGGCGTCTCTTATTAGCTCTCAACTGCAA
>P_6682
TCAGATGTTTGAACCGAGCCCATAATAACAAAAATAAAAGA
>P_6683
ATATTTGAAACATAAGTGGGCTATAAAGTTCAAAGGGAATT
>P_6684
TGCTTTAAGCGTTTCTTCATCATAATAAGTCTTGTCATCTT
>P_6685
AGTGAGGAAATCTTTAAGCGCGAGGTAGGTGTCGGTTGCAG
>P_6686
TTGAATTATTGTGGAAGTTGCAATTTAGCAATACCTGAATG
>P_6687
CCCGAGCAAATTCTCCAACTCATGGTATTGCAAACGGCGTT
>P_6688
ACTCAACAAAGTTGTCATATCATAATAAATTATTTTTTCAA
>P_6689
TTTGGTTAAAATATTAAATTCTTACTTGATTCAAGTTTTAA
>P_6690
TGCGATTTTCACTGTGTGAACATTCTAGAGTAGTTTTAGCC
>P_6691
AAGAATTTTTTGAGAAATTTCGAGGGTTGTTTCAGGGAGGA
>P_6692
CATTTACGGTAAACATGACGCACTGGCGTAATTTCGGAGCA
>P_6693
TCCCATTTCACTCGGTTTCTCGGTTTAGTGTGCCGCGGAGG
>P_6694
TCCGTACAATTCTCGGTACCCATACCCTTTCAGAAATTCTA
>P_6695
GATATCAAACAATCAAAAAACTCACTCGAAAAAGCAGACCA
>P_6696
CAAAAACGAAGATGCGGGACCCTGACAGCTTTTTCCTCTTT
>P_6697
TGAATATCCAACTCGCGCATCTTACTATAAGACATCTAAAA
>P_6698
GAACATTTCTTCCAGTGTTTCATTTTATTGTTTTCGTTCCG
>P_6699
CTTAGATTTTGAGAAAAATCCTAATATCTTCTCTCGTCTTG
>P_6700
TCTCCGACACGTGAATCGCTCATATCCGTGACAACACCAGA
>P_6701
CTAGGGAGGCATGTGTGATTCTTACTCGTTCGGATAGAGCT
>P_6702
CACTTCCCTTGATGTACTGGCATAAATGTATAGCTATCATA
>P_6703
AGTGGAACCTATCTCTTTTGCTTACTTTAGTTTCTACGTGT
>P_6704
TAGACACGAGGGAAAGTGCGCGAAAACAATGAAGGTGAGTA
>P_6705
ATTGTACTATGATATCTAATCTCACCTGATAATCCCCTGGT
>P_6706
ATACAACATTGTTTTTCTAGCATACATGGTTTTGAAAACTT
>P_6707
CTTCTACACATTGGTCTTTTCATACTAAAGCTTCAGGTCCT
>P_6708
ATGTGTATGCTCTCACGTAACTATTATGTCTTTTTGGAAAA
>P_6709
CAAATCTCGCCGTTCATCGTCTATAAATATCTTAATCGAGT
>P_6710
CAACCGGGTGCTGCCAAGCTCATGCATGCTAAACCAAACGA
>P_6711
TTTCAACTGACGCGAGGTGGCAATGTAGTATCTCATGACCA
>P_6712
TAAATTTCGAATTTGAAACTCTTATTATAGTTACTAAACAC
>P_6713
TGCTTACGGCTAATTTTTTGCATAAATCTTTTAAAGAGTCT
>P_6714
CATGAAAAATATGCAAGAGACTATTTAGGTATGAGCTGGCA
>P_6715
GTCGAACCAAGGCAACGCTGCTAACATTATTTTTTTCCTAT
>P_6716
TTCTCCAAATCAAAAGTGCTCATACTCGTATTATTTGAATA
>P_6717
AGCTTATTATCAAACAAATGCTAGACAGTCATTTTTGTAAT
>P_6718
AAAATCAACAAAGCACATCACATAGTAGTTCACTATATAGT
>P_6719
ATCGAGTTTCAGTACAGTGACACACTCGTAAATAATTAAAA
>P_6720
GAATTGTCGCATGTTTCGACCCCTACAATGATTTAATACAA
>P_6721
TTTAGTCGAAACCCCATAACCTAAATAGTGCCCGCTTGCTA
>P_6722
CAATAAAAAATTTTCACGGTCTTACATATGCGATAGGGCAA
>P_6723
TTGTGAAATTGCATCTCCATCATACCAATTATCAGGGCTTG
>P_6724
CCACGTTTAGTTGGTGTCAGCGGTCTAGTCAATTTTTCCTT
>P_6725
TGCTCATGGCAGATTGGCGTCTTGACAGTTTATTTTAATCG
>P_6726
GAGTGAAAATCAAAAAAAGGCGAGGTGGACTATGTGGAAGT
>P_6727
GAACTCACAGAGAGGACTATCACACATCTGACATGGACATC
>P_6728
GACAGGCCGAGGAGGAATCCCGCGAGAGACAAAATCTTTCC
>P_6729
GAGCATTGCTACCGTAGTTTCTTGATAGTAGTTTGAAAACT
>P_6730
TTATTTCGTTAAGTTTGAAACCTGAAAGTGAAATTCGAAAA
>P_6731
ACCAGGTCGCAGGTTGCTTTCTTACATTTAAAAACCTGCGG
>P_6732
AAAAATTCGAAAACATATCTCGTGACGGGATTATTATCAAA
>P_6733
TCAAAATCTTCAGCTGATCGCCCTCGAGTCAAAAACTACTA
>P_6734
CAAAAAACAAATATAAACTCCTATCTAGTGCTACCTACCGC
>P_6735
ATCTAAAGGAGTACCAAAATCAGTCTTGTTAATGCCTAGAT
>P_6736
CAACAGCGCAGCAATTATTTCATACCAGTTGACAGGCAAAT
>P_6737
TCTTGCACAATGAGTTAGATCAATTTAGTTTTGAATGCCAA
>P_6738
TTCCTGCTGTGCTCGTTTCGCTACCTCGGTATCAAGCTTAT
>P_6739
GTTAGGGAGAGTGCAAAAGTCATACCAGAATAAAGAGGAGC
>P_6740
GATGGCGGTTTCATAGAGGTCATGGGAATGTCCAGCGGCGG
>P_6741
GATGATCTAAAACGACTGATCATCATAATAAAACACTTCAA
>P_6742
AACATGTGATGTAAGTGTACCAATGTAGACTTTCTATAAAA
>P_6743
ATCAACTCATCTTAAAAAAGCGTGCGAGTGAACGAAACATG
>P_6744
ACGGTGATCACAATGTGCCACATGGCAGTTGCAAAGTACGA
>P_6745
AACATTCCGCCCGGTAAACGCCTTTGAATGAATGAGAAGTA
>P_6746
TGTGCTGGGCCTTCGTAGTTCTTTCTAGGACCCTTCGGTGG
>P_6747
GCCCATTCATGGGATCTTATCTAAATAAAGCCTCATCGTCG
>P_6748
GCGTGGAGCATTTGTCCTTCCTAACTAAAATCATTGGGTGC
>P_6749
CTCTAACTTTTCAGAGCTCACAATTTAGTGCAAGGCAAGCC
>P_6750
CCCACCTTAAATTTTTACATCCTACTAATAAGTTTTGATCT
>P_6751
TTTCCTTTTTTTTTAAAGTTCTTGCTCGCCATTTCTCAATA
>P_6752
ACTGGAAAGCGCCCAAATCGCCTGAGAAGATATATCGAGCA
>P_6753
GATAGAGCCCATGTTTCATTCATAACCTTGAAAATTTCCGG
>P_6754
TACCTGGCTTTGTATCCTCACTATACGTAGCAGTCGTCTCT
>P_6755
ACTAAATTAACATGAGCTCCCAATTATATGAACTTACGCCA
>P_6756
AAGAATTGCAGGATAATGTGCATATTAGATGCAAAACGACG
>P_6757
AAGAAGTGCCACGCCGCCGTCATACCAGCTCTTCTCGAGTC
>P_6758
TCACTCCTCTTCCACGCGCTCTATTACGTCATCACTTGACC
>P_6759
CGGGAATTCAAAATTTTTTGCAGTTTTCTATATTTTTACAC
>P_6760
TCTTCTTGATTTTCGTCTCTCTAACCATATATTTATTTCAG
>P_6761
TTTTTTCTCTAAAACTGCTGCATTTTATTCAATTTTGTAAG
>P_6762
ACAACAAGTTTTTGTGGCCGCGGCCGAGGTTTTTCCTCTTC
>P_6763
CACTTATGGCCTAGAAAATTCGAGGATCTTGAAATGGGAGA
>P_6764
ACACGCAACGCGCCGTAAATCTACCCCGAGCCAAAATGGCC
>P_6765
CGATAAACTTAAAGGAATTTCAGGAATTTCTGGAAATTTCT
>P_6766
CGCACGCCCCTGTCTGACACCATGTACGTTGAGAGAAACGG
>P_6767
ACTAACTACATGTGAAAACGCGCTCTGTTGAGAATTTGCCC
>P_6768
CTTACTCCATATTAAGATGTCATACCTGATCAAACTCTGCA
>P_6769
CCTCTAGCTACAAAATTAACCATTTTAGAGTTTAGAGGGGT
>P_6770
TTCAGCATATATGAATTGCCCGTTTTCAACAAATTTAGACA
>P_6771
TACACCGTGCTCGTGTCCCACAATATAATCCTTTTCTCCGT
>P_6772
ATGTATTTTGATAAAAGTGGCTATTTAGGCTTAAGCCGCGC
>P_6773
GCAAAAATTTTTGCAAAATTCAAGGATCGAGAAATATATTT
>P_6774
CCGGAAATTTTGATTTTTGCCGATTTAGCGATTTGGCAGGA
>P_6775
GTTGAGATCTTGTCTGAGCTCCTTTTTGGCTTTTACACGGT
>P_6776
GTTTCCCCCTTTTTCCTACTCGTTCCTGTTGAAAACCGCCT
>P_6777
CGCAATTCCAAAAACTTACACATGACATATAAATCGACGAG
>P_6778
AAGGAACTCAAGGGCAAGTACTATCCATTGGATGGTATGGG
>P_6779
CAATTTTCCAGCTCGGATCGCATGCGGCATCAGGCTCACTT
>P_6780
ATGGCCTCAATCATACGATTCAATATACTGCTTCTCTTGCT
>P_6781
AAATAAATAGAACAAATTCTCGATACCGATTTTCCGGAAAA
>P_6782
CCATATTAATAGAAAAAATACGGTAAATATACCCCTTTCAG
>P_6783
TTTTGGGGTGTGCAAGCGCGCGAAAATTTGAGTTTTTTGTG
>P_6784
TCATAGTCGCTTTCCTTATCCATACTATCTTCAAGTTGGTC
>P_6785
CGTTTGAGGCAAACTTGTGTCACTCCCGTCTTGAATGCAAA
>P_6786
ATCTGGGAAACTCTCTAACACGGCCATGTGTAGATTTACGC
>P_6787
TACAAATATATTTTATAGTTCTCTATAGTAAAATATGATGC
>P_6788
AGTTTCATTTTATTGGTACTCTAAATATTCGAAAATGTTCC
>P_6789
CAGTTTTGATGCTGAGCTGTCCTTACAGATATTTGGTCATA
>P_6790
GTTTTTAAAATATTTAAAACCGAGCATTATAGAGAATATAA
>P_6791
GTTGCTCCTATCTCTCCTATCATTCTATATATAGAGAAGTA
>P_6792
AAAGTATAGACGTCTTCCGTCTTGATAGTGGTGATAGTTCT
>P_6793
TTTAATAAACCAACAAATTTCAGTCTCGCTGGATTCCACCC
>P_6794
GAAGCCAATCCGACGTTTCTCACGATAGTATCAGTTGTCGT
>P_6795
AGGAATTCGTTCCAGAGACGCGCTCTTTCTTCAAGGTCCGG
>P_6796
TTCCAGTACAATTCGAAAGCCATTCTCTTGATTCTTGTCAA
>P_6797
AACATGTCAAGCAGATGCTTCATACATACGGAAAGATGAAT
>P_6798
AGGTGGGACTTCCAATCTTTCTTGCTCCTTCTTTTTCTTAA
>P_6799
ACGCCCAACACACACACACACATGGCCCTGTTGCTCAACAC
>P_6800
CCAAAAAAGTATTCCTCCGGCCGTAAAAAGACATAATGCGA
>P_6801
TTCCTTCGTATAAAACAGTACTTACCACTGAGGCAATGAAC
>P_6802
CGCCTTCACAAATTCAATTCCATACGTGGATTTTCCAAGAT
>P_6803
AAGGCCATGGTCTATCGTGTCGTTATAGTCCCGATGGAAAA
>P_6804
AAAAAATCCGTGTTAAAACGCGTTTTATCGAACGAAAAAGC
>P_6805
ATTATGGTCACATCACAAAACTAACTATGTTCAGAATGACA
>P_6806
TGCTGTGCCCTCGTCCCCGCCAATCATCTTCCGAAGACACC
>P_6807
GTGTGTTTCTTTGGGTCGCTCATAATCGATAAAATAACGGG
>P_6808
TTAATTTCCATCAAACATATCTTTCTATTTGTTCCCAAACC
>P_6809
ATGCTTCGTTGTGTCGACGGCCGTCGTGTCTACATTGAGAA
>P_6810
TATTTTTGGCGCAAAAATTACGGTGTTTGATACATAGCAGT
>P_6811
GGCTTTCATCATTTTTTCCACAGTCTCTTTCGACTCATCCA
>P_6812
GGGACACCCCCTAACTTTCACGGTTTCAGACACTTTCGAAC
>P_6813
ATAAAAATTCTAAAATTAAACATTTATGCCTTAAATTGCTC
>P_6814
CAGGCAGATTGATCCTTCCTCAATCATCTGAACCTCGTGAG
>P_6815
GCTTGAACACGTCCTCCAAGCATACTAGAGTAATCACAGGA
>P_6816
TGGGTCCAATATTTCTATTCCTAACTCTAACTATTTGTCCA
>P_6817
TCTCCATTTCGGCTGGGTACCATACACCTGAATTTTATAAG
>P_6818
TGTTTAGGGAATTTTCCTAACTTACCCGTAAAGGCAAAATT
>P_6819
GGAACATTCTGAAATTTTACCATAGTATGCTCTAAATCAGT
>P_6820
ATGGCACGGTTTTTCTACTGCAGTTTTGTTGATTTCTTCGA
>P_6821
AACTGTATATGATTAAAAATCTTAATAATTAATGTTTCAAA
>P_6822
GTTTTCGCAGATACATGGCACGGTTTCTACCAGGGGATGTT
>P_6823
GAATTTGAATTGCAGTAACACTAACCAGTAAGTCCAACCCG
>P_6824
AAATCTAACCGCTAAAAAATCTGTCTAGTGTCGCCAGCTGA
>P_6825
CACCCCGAAGACTTCAATAACTAACCTGTTCAATGGACGGT
>P_6826
TTCTCAGTGTTACTCCACAACAATTTAGTATCGGATCCGAA
>P_6827
CCAAACCTGCATGTCTACTGCTAACTCGGCAAATCGCCGCA
>P_6828
AAGACTCCAATGTGATCATTCGTTCCCGTGCAATTCTAGAA
>P_6829
TCCTCGTCCAAAAATGGGTTCTAAGTAGATCCACTTCCTTT
>P_6830
CAAGGCTTTCGCAACTGCATCTTGGTTCATTTCCTTCTGAA
>P_6831
ACCTCAAATGAGACAGAAATCTATCCGGTGATCTCCGCCTC
>P_6832
TTTTGCAATGACAGATCTGTCGGGAGAGTGAATTACTTCCG
>P_6833
TCATGAAATATTCAAAGGTTCTTGCTAGGCGCCAGTGTCGA
>P_6834
CATCCTTTACTCATCAAATACTTACTTCTGTTTATAAACCA
>P_6835
CGACAGCTTGTCCGTTCTCACTAACTCGAATAGTTTCGGTG
>P_6836
TCTTCCATTTCCTCCACTTCCATTATAGTTCTCATTTTTGC
>P_6837
ATTGTACTATACAGTACCCACATGGGAATGAATTTTCGGGG
>P_6838
CTTCTTTTTAACAACATCGGCATACATTGTTATTGGCTCTT
>P_6839
CGGCATTGAAACTAATATCGCTGTGTCTTCCTTCCTGATTT
>P_6840
ATCTACAAATAAAATGGAGCCACACTACTGTCTCGGCGGGC
>P_6841
AAGATCTACTTGAATCTTAACTAACTAAGGAATCCCTCGCT
>P_6842
ACTTAAATTTCGTTAATATTCTCTATAGTAAATAAATTTTT
>P_6843
ATTTTTGGCACAAAAAAATGCTGCCTCTTGTAATTTTCAAT
>P_6844
AAGGGGGTCGTTTAGCGAATCTTTGTAGTACTCGAATGGGA
>P_6845
CATCCAAAATTCATTAAATTCGGTTCTGCAATAATAGCAGA
>P_6846
CGACTCTCGTGATATCGTACCATACCCGTCTGAAAAAATAT
>P_6847
GAGCATCGCATAATCTCACTCACCATATACATTCAACGACT
>P_6848
CAAGCATCTGAAATTTAAAACTCACCAGTCAATGTGACACG
>P_6849
TTCAGTTGGGTAGGATGTGACTTCATGGCTGAGTGGGATGT
>P_6850
CATAGAATAGAGGACCAACACTAAATAATGGTATAGTATCA
>P_6851
AGGCGATCTATCTTTGTTTGCTAACACGACCTACGCCGGTC
>P_6852
CCCGTTTCAAACAGGTTGAGCAGACTAGTGAGTTTTGAATG
>P_6853
TTAAGTTTTGATTTTCAATTCTATATATTTGTTTTTTTCAG
>P_6854
TTCTCCTCGATGATGGCTTCCTTGACAAGCATAAGGGTTGG
>P_6855
TGGGCTTGCTGATTGTTTAACTAACTATACAATTTCTAAGG
>P_6856
GTTCATCCGATGGAGAGCTGCACGGTCGGAGAATTATTCTG
>P_6857
CGACACGGGCCCATTCAACACAAGGATGCCGGTTTTTGGAA
>P_6858
TCATTTCCACTATCAATCCACCTGCGAGCTATGCCCACGAG
>P_6859
TATTTCTTCTAATAATATGGCATGCTAGACTAATCTTGTTC
>P_6860
ACCATTCCAACCGAAAATTGCTATTTTGACGTTTTGAAAGC
>P_6861
TCCCAACACATGTATAAACACTTACTGGTAATCATAACTGT
>P_6862
CGGGTTTTAGAGTTAAAAAGCAGCAAATACTCAAATTGTAT
>P_6863
ATGATTTGTTCAGTTCTTTCCATAATATCTCTCTCTCTCAC
>P_6864
GGAATTTCAAACATTTTAGGCGGAAAAATGAAAAAAATTTC
>P_6865
CATTTCGGGATGATCCTTGGCGGCTTCGATCCGTTTTCAGC
>P_6866
CACCTTCACACGGCCTACAGCTTATATGCACGAGAGACCTT
>P_6867
TACGAATGAAAATGAATATTCATTTTAGTTGCTCCAAGAGC
>P_6868
TGGAAATTTGAATAGGGGCTCGGGGTTGTGCTCAAAGTTGG
>P_6869
GATGTGGATCGCACTAGGGGCATACATCGTTGGTTAACTAA
>P_6870
GTCAGTTTTCCATACTGCTCCAATATAATAGAAATCTTCTG
>P_6871
AGCGGCATGAGCAATTGAATCATATTAAGGTTAGAAATATT
>P_6872
AACTGAAAAATTGTACAGAACTTTCTAGCAATAAACGTTGT
>P_6873
TTTTTGGCCCACAGAGATAACAATCTAGAGAGTACGTACCA
>P_6874
GGGGAATTTTCGAAATTTTTCGTGGGTGGCGCAGTGGGGAT
>P_6875
CGATGGCACTCGGCAGAAGCCATACCACTGAGTTGAACAAG
>P_6876
GTTTGGGCGCGTTTTCAGCCCATTTTTGCCGAATTTTCGGC
>P_6877
GGTTGCTTGTCTGCCCGTATCATAATAGTTATAAACACTAA
>P_6878
AACAATTTCATGGAATTCTGCTTGTCCGTCGTTTCACCAAT
>P_6879
TTTGAAACTTTAAATTTTTACTAATATATAAAAAATTTGGA
>P_6880
GAAAAATAACAGGAAAAATTCGGGAATTAACAGGAACAGGA
>P_6881
GTTTGTAGTCTCAACCTCACCATAGTAGTATTAGAATCATC
>P_6882
TTGCGTAAATCGACAAATGGCAGTGGAAGAGTTTTTTAGCT
>P_6883
GGGGAAAATCGACTATTTTCCGATTTATCAGAAATTACCAA
>P_6884
TGCGTACTCTTTCGTAATAGCTTTATAGCTTTACACAACCT
>P_6885
CAACAAATTGTGGAAATTGGCGTTTTTTATCTTTGTAAGGT
>P_6886
CGTTTTCACCTCTGCCGAGGCGGTTTTAGTGAAATTTCAGG
>P_6887
AGAGATTTCGATGTACTCGCCACACATGTGTACTGAAACAA
>P_6888
GCTCGTTTTTCTTGCCTAACCTACCTGGAAGATACTCGTCA
>P_6889
GTAGAAATTCATGAAAATTGCGCGGACACAAAGGAGCTAGC
>P_6890
GAGTTCCATCACATGAACGGCATGCTCCAAGAGTTCATGAA
>P_6891
GGAACCGAGGCCTCTGCGCACCCTAAATCAAAAATTTCCAG
>P_6892
TGCAAATGTATACATTTCCCCTTCATAGATAACATCAAGAC
>P_6893
TCCGAACAGACTTCCAGTCGCCGGAGCAGCCGTTGATGCTC
>P_6894
TTTCACTAATGAGGAACCACCATATTAGTCTCTATTAAAAT
>P_6895
CAGGCGCTGTTTCATTATCACATGGTAGAACACTTCCATTA
>P_6896
GAAGCATATTGAGTTGGACTCCATACAGAGCGTTAATATTG
>P_6897
AACAGAAATGTTCCGCGTCACTTGGTTCGTTAACGTGTCCA
>P_6898
AAGAAAAGGTTTATTTTTTGCTAATTTGAGTGAAAAAGTGA
>P_6899
TCAAAATAGAACTAGAAAGTCGGTCCAAGAGGCAAAGTTAT
>P_6900
GCCTAAAACACAATTTTTTGCCTAAATCTTAATTTGTCCGT
>P_6901
ATTTTGCACATCTTTTTATGCTATTTAAACTTTTATTCACC
>P_6902
TGGATATGCTTGTGGAAAACCATTATAGTTAATCATCGGCA
>P_6903
ATTTCTTACCAGTTATCCCTCTTACCAGTTGAGCCATAACT
>P_6904
TCTTTATTTGAACGACATACCATACTGGCCGAAACTCAAAA
>P_6905
CTAATTTATTACCATTTTTTCTAATTAGACCCTTAACGTGG
>P_6906
TAAACTAAATTAATTTTTTGCATGCTTTAAAAAAATCTATA
>P_6907
CTGAAAATGTGGGATTTGATCAGTTTTGTTCATTTTGAACG
>P_6908
CTTTGTGTATATTTTCCGCACTTGCTGGTCCAAAAGTCTCT
>P_6909
TCTAGGAACACATTGAAAAGCGGTTACCTTGTTGATGACAT
>P_6910
CTTGCGGCGCGGTCGCGTCGCGGTCAGGTTTTCATAAACTT
>P_6911
TCCTGGATTCTTCTTCTACTCGGCATATTCATTTTAACTCG
>P_6912
AGAGTATGTAAAGTAAAAGCCTAACTCAAGTAATTTTAGAA
>P_6913
AATTTATTTTCCTGCAAATTCGGTAAGTCGGAAATTTGCCG
>P_6914
GTCCCGTACTGGTTTGTAAACTATTATCATGTGATTGGAGT
>P_6915
TTATCGGACACGAAATCACACATGGTTTTGATGATAGAGGT
>P_6916
GCGTCAGTAGCGAGCTGACGCTTACCACTGACGCCAAGCCC
>P_6917
GGGAAAATTGATGAAAATTGCATTTTAAATACGAATCCAGC
>P_6918
CCAAATTCAACTTCCTCCTACACACACCACCATTGTCCAAA
>P_6919
CTTCAACTCACGTTAACAGCCATACCAGCTCCCCAACCATC
>P_6920
TTCACCTCGCAAGCCACCAACACACTAGGAATGAGCTCAGC
>P_6921
GAATTGATGGTGTACAGACGCCTGATGTCTCCTCGTATGCC
>P_6922
GAAATGACAGTTACCTCCGTCGTGATAGCCAAAATCTCCAC
>P_6923
CATGAAAGTGCGGCGAAACGCAGTTGCATCAAAACTCGGGA
>P_6924
CGAAAAAAATTGACAAATTGCAGGACCCAATTTTTACCGAA
>P_6925
ACAAAAAGGAGAAACAAATGCGAAAACGAGCAGAAGCTGGA
>P_6926
TTGATTGGAGCTGCAAAAACCTAGAATGTAGATTAGCCTAT
>P_6927
AAAAGTGCAATTTTTAAGGTCGATATAATCTAAGATCACAT
>P_6928
CCTGGACAAGCTTCTTCTTCCATATATGACAAACATTGAAC
>P_6929
ATAATAAAAATAATAATAAACTTACATGCTCCTTAACCTCG
>P_6930
CCACAACCGCCAACAGCTGGCGCAGTGCAATCATCGAAATT
>P_6931
AAAAAAGTTGTGCACTTTTCCGTTCTAGTGTTTGCACCAAT
>P_6932
AATAGAAGAAGCACGCGACCCGTACTATTTGGAAATTGGCT
>P_6933
ATCGGCCAAAACTGTTCCACCATAACCCATAAAAATCGCAA
>P_6934
GGCGGAGCTAAAGAGTGGTCCGGTCTAGGCAGATGTCAATT
>P_6935
TTTCAGGTGGAAATGTAATACATACCTCTCACTTTCAGAAC
>P_6936
TTTAAATGTAATATGACTTTCATTTTAGTCAAAATTTCGTA
>P_6937
ATTCAATTTGTCGTTCTCTTCTCACTCGCCGTTTGACAGCC
>P_6938
TTTAGAATATTTGTTGATATCTAAATAGTTGTTTCCGAGTT
>P_6939
TATAAAATTTCGCATAAATGCGGGGACTAAAATATTTTTAC
>P_6940
CAAGAAGTGCGCCAGTGCAACTTACTGGCGCTTTTCGCGAT
>P_6941
AATATGTCTATCAACAAAAGCATCATATTGAAGGTGTCGTA
>P_6942
AATTTAGTGAAAACGTGTCACTTAACAGTCTTCTGAATATT
>P_6943
TCTTAAGCGAAAAAATGTCACGTGATAATGAAATTAGGTTC
>P_6944
CAGGAGAGACAATTTAGTTTCTAACTACGTAAATATGTTGT
>P_6945
CCTACCTTGCAGGTACAAAGCAATTTAGAGTCCTGTGGGAA
>P_6946
TAGCTCCTGGTGGAATAGATCTCACATGTACTGTATTTCCG
>P_6947
CAATATTTTGCACAGCAGGTCTTACTCCTCTTGTTGCTAAT
>P_6948
AACATTTTCGATTTGGGAACCAATACCCAATTTAAAAGGCT
>P_6949
GAGGGGAGGAAAACTCAATCCTTACTAATAGATCAACCTGA
>P_6950
TAAGCACCTTCTATTCAGCACCTACTCGGGAATTCTCCACC
>P_6951
GCGCTTGCTCCAGTATTTTGCGGTTTATGAAAATTGTTAAA
>P_6952
GATGTTCTTGTTGTGGTTGTCATAGTAGTCGTGGTAATTTG
>P_6953
GATCTCTTAAAATAAAAACTCAAACTAGCAAAAAAAAGTTC
>P_6954
AATCGGCCAACACTCGGATCCATGGCAGTTGTAGCTACTGC
>P_6955
GCACCTTCTCCCAACTTTTTCTTCACAGTGAACTGATCCTT
>P_6956
TAAAAAACACTCGCAACTTCCTAACTCAGGAAGAAATATGT
>P_6957
CAACGATTTGTCACAAATTTCTTGACAGGTACGATTGGTTT
>P_6958
AAAGTCGACATTGGCCATCTCGTTCCCGTGTCACCAGCACC
>P_6959
ATTTAGGAAATTACTCCTTTCTAAATAGATGAGTCTTCCTC
>P_6960
TTTTTCCTTTTGAGAAGGAACATACATTAGTGAATTAACTG
>P_6961
AGAAAGTATTTAGTGGAAACCATACCTGTAATTCAAAGCAA
>P_6962
AAGTACTGCGATGTATTTTTCGAGGGAGACCAGAACTAATA
>P_6963
CCGTGTGGGAGAGTTGAACTCATACTTGTTCATAATAAGTT
>P_6964
TAAAATGGCACCAAAGATGTCGATTTATCATCTGAACTACT
>P_6965
GCAGCTCCTCCTTCCTCTTTCTATTCATTACTCCCACTCCC
>P_6966
TGATAAAAGACCGTAAATTCCTAACTAACGCCCCACATTTC
>P_6967
CTTTATGCGTTAAAAAAAAGCAATTTATTTGAATTTCAGAG
>P_6968
CATGATTCAAAAAATAAAAACTATTTACTCATTCCAAAAGA
>P_6969
TGTTGAGAAGAAATTCTCCTCATACTTTCTAATTTCATCGA
>P_6970
GAGCGGAACTTTTCTGCAACCGTACCCGTGTTTTGCGCCAA
>P_6971
TAGCACTCCTTTGGATTTGTCATTGTATTAAAAATATCAAT
>P_6972
GGAGTGAGCTCACAGTTTTCCATATATTATGGAGACGCAGA
>P_6973
ACGCCAGTGGTACTGGCAAACATACAGGTGAGATTTTAGGA
>P_6974
CTCTCTGAAAATTAATTTGGCTAACCAAGGAATTGAAGCAA
>P_6975
CATTTTGGTGGTACCGGCGGCGAGCACGTGCAAATCATTTG
>P_6976
TAGCGGTGCCAGGCTGGACTCGGCCGGGTGCCGACCCCCCA
>P_6977
GTTTACATTATTTTTTTGTACACACATGAGGCGTAGCTTGC
>P_6978
GAGCACACTCGACATCGAGCCGATCTGGTGAATTTTAATGT
>P_6979
TGAATAATTTAGAGTCGACTCCCAAACATAGGAGTGGTAAA
>P_6980
TCCCATTGTTTTTCTTGGAACTTATTAGGCTTCTTGTGGTG
>P_6981
GACTGTTTGAAAAACTTTCTCATACATTTTATCAGTTGATT
>P_6982
TTGGCAACTTTAAAAATTTGCCGTAAAGCCTGGTACACTAT
>P_6983
TTATGATGACCTCCCTGTAACTTACTCGAATGAAAGGCTTC
>P_6984
TGTTCGCCAAAGGTGAATTCCCTGGACGATGAGAGAGTGTG
>P_6985
TTCTGAGAAACTCCAATTAACTTTCTAGCTGTAACTTCAAG
>P_6986
GAAAATTTGTAGATTTTTTGCGGGAAAAATATAATTTCTTT
>P_6987
GTTTCTGCTCACCCATAGTTCTAGCTAGAGCTAGAGCCTAA
>P_6988
TGCGTAAAGTGCTCTGGTAACTAACTAGTTAATCTTTTATC
>P_6989
TTAAGAATCGATGAAAATTCCACTACAATGAAAGTTATAAA
>P_6990
AAACTATGAGCTGGCCGACGCCTATTATTGATTTATTATTG
>P_6991
AATTTTTTCATATAAATTTCCTATGTATACCATTTTATCTC
>P_6992
TGTAGCACAAGAATCATGAGCATGCTCTTGGAATTGTGCAA
>P_6993
CAACCCAAGACTTGTTCAGACTATTCAGAACAACCAGCAAG
>P_6994
CTCGAGACAAGAAGAACTTCCATACATCTTTGGGACTTTTG
>P_6995
TTGAGGCGAGAGGCAGGCGGCGGTCTCCTTGAGGGCAGGCA
>P_6996
GTTGGGCTTTCGATTGAGCTCGGCTTCCATTTTGCGCAGGT
>P_6997
TCAGTAAATTTAAAATTTTGCGAAAAAATCGAGTCCCGACA
>P_6998
TTTTTTTCAGGTTTCTCTGACGGTCTAGTATTTCTGTTAAT
>P_6999
CTTTGTGAGCTCTCGAGTTACATATTGGTGAGTTTTGAACG
>P_7000
CATAAAATGTAAATATCTTGCGGTTTAAACTTCATTTAGGT
>P_7001
TACAGTAACCACCCCCCCCTCAAACTATCGATTTTCCAACA
>P_7002
CTCTCGTTCGGCGATTCTCGCGTGCACACGGGGATTGAAGC
>P_7003
CTGGTCTCGACGAGATTTTCCGGTGAGGTTAGTGTGTAGTT
>P_7004
TAAACTCACTCATCCTTCCCCTTCTTAGTGAAGGTAACTTC
>P_7005
AAATATAGGACGTAAAGTGTCTATTTAGAATGAAATCATCA
>P_7006
GCAAAGCAGATGTGTCGACGCAAGGTAGGCCTGTAGGCAAG
>P_7007
GCGATTTTTACCGAAAAACCCGAAAATTTATGGGAAAATAC
>P_7008
CAAAACCACGCAGGTGACGCCTACATACCATGTAGGCAGCC
>P_7009
AATCGGGTCGTAAAGACCGCCGGCAATCGGGTGACCGACCT
>P_7010
GATTCTTCTTGTTAGTTTCGCAGTGATGATTTTCATGGGTT
>P_7011
ATAGGATTTTTGAAATTTTCCTACCCCGACTCTATTTGAAA
>P_7012
TTTATCAAGCGTGGGGCGAGCATGCCTGTAATAATAATGAT
>P_7013
TTGATTCTGGTAGATCATCCCGATACACTCTCAACCACCCA
>P_7014
AGAAACTTGCGGTTTTCCATCGTGGGTGTACTGAAAAATTG
>P_7015
TCTAGTAGAAATTCTAATACCTTCCTATTGAAAATTTGAAA
>P_7016
TTTACACATACAAAACATTTCAATTTATTGCGTCACACTAA
>P_7017
GTATCAAGAGAAAGGAGGTGCATATTAGCGAATCAGGCAGA
>P_7018
AAATGTTGTTTTGAACACACCGATACAATCAATTTTCAATT
>P_7019
CTCTCCAAGTTCGGAAAAATCGATCTCGCCATCATTTGCAA
>P_7020
TTTTTGGGTTCGTAATTTGGCTTGAGAGAAGAAATCGGTCT
>P_7021
ACTTTTCAAATCAATTTTCACTTTATAATCCAAAAAGTCAA
>P_7022
CACAAATTGGTTAAAAACTACAGTAATCTTGTCTCTTCCCG
>P_7023
AAACTACGATGGAATGATCGCGGCGATGAGCAACAACGAGT
>P_7024
AATATTATGACAGAATTTCGCTGCCTCGCCAAGTGGATCTT
>P_7025
TTCATTGCTCTTCTAGAATGCTAACTCTGCCTCTGGAACCC
>P_7026
GGTGGAAGACGGGCTTGGAACTTAATAGCTAAAACTCTAAT
>P_7027
TCCTGATACAGTGAAAAGTTCACACTTGCTCTACCAAACGA
>P_7028
AAAGTCTGGTCCCGTCTAGTCATATTATAATCCTAATTCTC
>P_7029
AATACGATTCTAGAGAATTCCTTACTACATGAATCATGGAA
>P_7030
AATAGTGGGTGGAGCGTCCGCTCTAACGTGGTTTTTGGGTT
>P_7031
ATAAATTGTCATTTTTGCCACTTTCTAATAGTTTTTGATGG
>P_7032
AAAAGCGCCGAAACCCAACGCAGTTTTGTGCCGAAAACCTC
>P_7033
CCGGGAAACTCGTAGTGCAGCATAAACGACTTTTTCCGCTG
>P_7034
CCTTATCAGTTTGATAATTGCCTGTTTGCTCCTTTTGCACA
>P_7035
ACTGGAGCGCACTTGCACTGCGCGGTCGGCGGGAATTCAAA
>P_7036
CAATTTGTCACCTTTATTGGCTTGAATCTGGCAATTTCGGA
>P_7037
AAAATGATAATCTATCAACCCTATCTCGGCATTTGGCTCCT
>P_7038
GCCAATGCGCCTTTAAACTACAGTAACCCGGGGGCTTTCGT
>P_7039
TTTGCGTACTTGTACAACTACAGTAACCTAAATTCCCGGGT
>P_7040
GTCGTCGAGTCGTTCAACTGCGGAACCAATACTTTTGCCAA
>P_7041
AAATGAGTGTTGCAATTGCGCTCTAACGATGAAAATTCTTT
>P_7042
TAGAGAGTACCGAGAAAATTCTGTACAAACATTTCTAAAAA
>P_7043
ATATTTCGAGCTGAAAATTGCTCAAATGCCGAAATTCGGGA
>P_7044
TTTTGATATGGAAAACATACCAATTTACTGATTTCCTGTTC
>P_7045
ATACATTTTGCTCCAAATCGCGGGTTTTAATGAAAATTAGG
>P_7046
CGCCGAACGAGATATTCCGGCATTACAGTGGATGAATACCT
>P_7047
ATTTGTGGTGGCGCTGGCGTCAGTGATGCATATTATTGCAA
>P_7048
CGAAACTTTTCAATTTGCCCCGGTGTGGTCCAATTCTGTCA
>P_7049
ATATTCATCGATTTTATTCACATTTCCAATAAAAATCGGGT
>P_7050
GTCGCCTTAATTATAGAAATCATATTATATAAAAGATGCCA
>P_7051
AACTAACTTTTTTAAAGTCACTGTCTTATTGATTTAAGTAC
>P_7052
ATCATATTTTTGGAGGAGGACTATTTAGGGATTTGATGACT
>P_7053
AGTCTCAAATAGGTACCCCCCCCCCCCCCAAACCTCCAAAT
>P_7054
TTTTCAAAATTTTTTTTTTGCGATTTCAAAGATTCTTATCA
>P_7055
TAAGAATCTTTGAGTTCAGGCATGGTGCATCGACTGGAATT
>P_7056
GTATCTCAAAAACTAGAGGCCTTAACAGTTATACCATCTCC
>P_7057
ATTGATCTTGCCAGCTCGACCATATCAGTGAAAAATGGTTG
>P_7058
GATTAGCTCGGCGGCAAGCTCGCACCCGTGGAGCAGAGGCT
>P_7059
TTTTTGGTTTCTACCATCTTCATATTTCATCGTTTTTTGAG
>P_7060
ATTTTTCATGGAATTTTGTGCATTTTATCAATAGAAAGGCA
>P_7061
TGTTAAGTACAGAAAAAAAACGGTCTCAAGCTTTAAAAAAA
>P_7062
AAATTTTTTTGTTTTTTTTGCCCAAATTCGGCAGATCAGTC
>P_7063
AGAATTTTTCAAAAAAAGTTCGAAAACGGGAAATTATCGGA
>P_7064
ATCTCTTTATATCTCTTAATCCTACCCGTGAAATCCTGAAC
>P_7065
TATCTGAAAATCAGATTTTGCCCACTTGAACCATTGGAAAA
>P_7066
CCTACATCACGCCTATCTGCCTAACATTTAAAATATTAATC
>P_7067
AAAAAGACCGCCAAATGACACCTGCGCGTCAGAATTTTGAA
>P_7068
CTTCTCCGCCTCCCCAGGCACTATTATGAGCTGTTGTGTGT
>P_7069
CGACCCAGTCACCACCAACTCTAACCAATGGATTCCCCGAT
>P_7070
TTATAAGCCTAATTAGAGTACTAATTAGAGTAGGCACACGC
>P_7071
GCTTCATAGTCCAACGGTTCCATAACAATCACATTTCCACT
>P_7072
TTGTTAGAACTGGTTATTTTCCTATTAGTAAAGCACACATT
>P_7073
TTTACTTCTGAAGTACCAGTCTATGTACTTATGCAGACAGG
>P_7074
TTCCATGTGAAATGGTTAGTCTACATACTGCGAATAGCATC
>P_7075
TGTCCGCAGTCCAAAAAATTCGATGTCAAGCTGATCAAGAC
>P_7076
CGTTTTCAGGTTATTTTGTTCAATCTAGAAACTTTCAAACA
>P_7077
GTTCCAATGATAGAATTTCTCAATTCATTACTTTGATACCA
>P_7078
GTTGGTTTTAAGTGGTTTTCCAGGGTCGGAAAGTTTGGATT
>P_7079
CAATAACTTACCAGTTACATCATAATAATCAAACCTATGAG
>P_7080
AAAGTTCCGCCGATCGACATCTACCACGTGTTGATGAATTG
>P_7081
AGGAACATGCGTCCTCAGTTCACACCCAACAATAGCTAGGA
>P_7082
CTCCATTTATCAAAAAAAAACCCTCCCGATAATTTCGTTAA
>P_7083
TCAAAATTAAATTTGACTCTCTAAACAGTACATATTTCCGA
>P_7084
CAAAAATCGTTTTAAAGTAACAATCCCGTAGTTAGAGCGGT
>P_7085
CAATGAAAAAGTGGAGAATACAGTTCAATGGAAAATTAGCT
>P_7086
GAACGCTTGATTCATAATCACTATATATTTTTTTTCTTTTT
>P_7087
AAAATCGAAATAACACAAAACATGCCCGTCCATTTCTTGGT
>P_7088
CGGAGCGTTCTTTAGTTTTTCACTACAGTACTACTTTTGAA
>P_7089
TACTTTGATTAGTTAATTTTCATGCTAGTTTGGAACTAGTA
>P_7090
AAGTACGTCAGTACACGTATCATGGTAGTCTTTCTTGAATG
>P_7091
GATATGTTCGTGGATGGTCTCTAACATCTGGTGACATGCTT
>P_7092
TATGCCAACACTCAACTCACCAATATACAATAAAAGTTGGC
>P_7093
CCTAGACTCGGGCTGCCGTCCACTTTAGTTTAAATCAAGGG
>P_7094
TAGAAATAGCTGGCCTGGCGCATGCTACCGCTCGAAGAGGA
>P_7095
GAGACACAGGCATTTAGAGACATTGTATGGTTTTCGCCTCT
>P_7096
GATTTTGGAGCATGGACAATCTTGATAGGAAGAATCGTCAC
>P_7097
GGGGGAGAGGAACAACTTATCATACATCTGCCACCCCGAAA
>P_7098
CATAGATATTGGCGAGTCAACTTGATAGCTGAAGTTGAAAA
>P_7099
GGCCTCAGAGAATGGTGGCTCGGTGGAGTCCATCTTGTTGC
>P_7100
TTTTACGTATTTGTACGTTTCTACATAGGTTCATAGTAAAA
>P_7101
CAACAGACGATGTGTGGACTCTCACTCTATGCAAGACGAGT
>P_7102
GGGATCGTAGAAGGAGAAAACATAATATTAAAATTTTTAAG
>P_7103
GATTGTTTCATAGATTGGACCAGTCATGTCACGTCGTAGAT
>P_7104
AGAGATGAAAAATGATGTTACTAACTAGTTTAGGAGAACTA
>P_7105
TTTAGAAGAAGAAAGTATTTCTAATTAGAAGAAGTAGACAT
>P_7106
TCAGTTGCATATTTTCAGTGCATATTAGACGCCTTACGCTA
>P_7107
TTTTATCCGTATCAAAAGGTCATACAGGGAAATTTCGGAAC
>P_7108
GCGATTCGATAGTTCCTTCCCATTCCAGTGAATCTCATGTT
>P_7109
GTCTTTGCAGATGATCACAACTTCATAGGGTTTCGCACCGT
>P_7110
TACATCATCATTGAAAGACACTCCATAGCTTCATCTTCTGT
>P_7111
GCACAGTTACTTGAACTTCGCATGGTGGCCTTTTTTCATAA
>P_7112
TCGTTTATTTTGTTCATTTGCTAACATGTAATAACTTTTAA
>P_7113
ATCAATGTGCACTTCTCTGCCGTTCCCGTAATTCCAGCCCA
>P_7114
GATCTCAGTCGAGGCGTTCGCGATGGAGATGTTGCTCGTTT
>P_7115
TATGGCTCAGTACCATGGCACTCACTCGATTATGCAATCGA
>P_7116
GTTTTGGATTCATCTACTGCCCTGATAAAGGAGATACAACA
>P_7117
ATTGAGTTCACTGTGTGGAGCTTTCTAGAGTTTTAAAAGTA
>P_7118
ATTTGGCGTGTCATAGATCACTTGGTAGATTGGAACATTGA
>P_7119
CACACCATTTCATAAACTTTCATGTTATCCATCTGACGGGT
>P_7120
CTTCCCCCCACCACCACCATCTATTCACATCCTCGTTTCAC
>P_7121
CAAACCTCCATTAAAATTTGCAAACCCGGCAAACTGTCACA
>P_7122
TTGAAGACATAATCAAAAAGCTGTTTCAATAAAAGTTGTCG
>P_7123
TAAGAATTTCATTGATGAATCAATATTCTTCGAGACCATGT
>P_7124
CCGTCGGATCGCATTTGCGCCATATTAGCAACCTCTGACCA
>P_7125
TTTTTCCCGTCATAAAATGGCATACGAGTTCGATTTGGAAG
>P_7126
AGAGATCACACAAATTTAATCAATCTAATGAAGAAAAAAAA
>P_7127
AGACACGGAAGAATGCGAGTCATTCTGTAGATTTTAAGATG
>P_7128
CCCAAATATTTTTAATTAAACTTACTCCTCTCTCTCCCTTT
>P_7129
TTTGAGACATTTTTGAATTTCTGTAAAGTCAAAAGTTCAAT
>P_7130
AGCTCCGGAGCCCTATACATCATACTACACAACTCCTCGGC
>P_7131
TTTTATTGTAATCTTATTATCGATTTATTGAGAATTATCTG
>P_7132
AGTTTTTTTGAAGATCATCGCATTGACCTCGACGTACACGA
>P_7133
CTGCTGATTTATTTTTTAAACATACATATTAACAATCGTGA
>P_7134
GCCAACTTGATCACTTGTTTCATATTAATGATTCTGATCCG
>P_7135
CAAGTTTCCTGTTAAAAATTCGATTTTTCCATTCTAAAATA
>P_7136
GAAGAAAAACGAGAAAAATCCGTTAACATTGAGCATTTAGC
>P_7137
AGTACAATAAAAAATAATTCCAAGCCCGGTAGAGAAAGTCC
>P_7138
CTTACAAGCTCTGGATTTTGCGGAACTGCGTAGTAAACCCG
>P_7139
CACCTCGGCCTCGATATCCGCGATTTTTTGCAAAACCGACA
>P_7140
ATTTCCATCGCCCCTTCCGCCTAACTAGGAACTTTATACCT
>P_7141
TACTGTTCAACTACGACGTACTTACTGGGTCAATTTACATG
>P_7142
TTCAAAAATTCAATTTTTCGCTATTTCGCTCCAACCTAATA
>P_7143
AGACACATTAAATGGCCACTCAGTGCTGTCAAATTGGGAAT
>P_7144
GCGAGCATTAGCTTGAGCTCCATAACCGAGTGAGATTCCTC
>P_7145
CAGTACCGCAATATAAAAAACATGACAAAGAAAAAAGGGGT
>P_7146
TATACAGTCCTCATTTTTGGCGGGGATTCAAATTTAGTCAA
>P_7147
TTGATAAAGAAATGATGGATCACTATAGTGTATAACCCCTT
>P_7148
ATTTTAATTTTTTTTTTGTCCATGACAGAAAATAAACCGTT
>P_7149
GAGGAGAGCGCAGAGAAAAACAGGGTTGTGGTTTCTAGGCC
>P_7150
TATAGCCCCAAAAGTTAAGGCTTGTTAGGCAATTATCGATA
>P_7151
AATTTTGCCCGATATAAACGCGTATTAGTCAATTTTAATTA
>P_7152
AACTTCATGTTCGACGGCACCATATCCGTTGATTTTGACGA
>P_7153
GGGTATGATCCTTTAAAGTGCCGTAATTTTTAACTTGCCGA
>P_7154
CAATTTTGTGTACTCTCTCGCAGCCACGCACGCGACGCAAC
>P_7155
GCGCGCTCCAATGATAATGGCCCTGGCGGATTTTAAGCTGA
>P_7156
CTCCTCCCCCTTCCTACCCGCCCTTTATATTACACAAACGA
>P_7157
CGACAAGGCGGTTTTGAAGTCATATACGTCGTTTTTGCAGG
>P_7158
CGGTTGTATAATTACCCTCCCCCTGGGGGCGTCTTTTGATG
>P_7159
TATTTTTTGCTAAAAAAAATCAGTAGGCAAAAAAGAAGAAA
>P_7160
CAAAATCCATCGCTTTCTCGCAGTTTAATGATTGGAATGGT
>P_7161
GCCGATTTTCGTCGGAAACGCCCGATTGCCGATTTGCCGGA
>P_7162
ATAATTAGAGTTGGTATTATCTAATTAGAGAAAAGGCACAA
>P_7163
TTAGTAACACCCGGCTGAGCCATTTTATCGGTCATATGTCA
>P_7164
TTTGTCCTAAATGGCACAAACAGTATCGATGTGCCTTTTAA
>P_7165
TTGATATATGAAAAAAATTGCTAACATTTGTTTAATACACT
>P_7166
TCCTGATAATTTATCACGCGCTTATTCGATAATTTAGGTAC
>P_7167
TTTGTTGAGGAACTTTCAATCAAGGTAGGTTATCAGCAGCC
>P_7168
GAGGCAGGATGTTTCGCGCGCTGGGTAGAGAAAAACGATAT
>P_7169
AACCATTTTTTCATGAAAAACCATATAAAAAATCCACAAAA
>P_7170
CTTACTAAGTGAAAAAGATACTTTCCCGTGGCTGCGCACCC
>P_7171
GATATATCCCTGGTAAAATCCTAGGTAGTTGACGTTCACGG
>P_7172
CAAACGCCCTCAGGAAAATCCGTGATAGCATGTCAATTGGT
>P_7173
TTCAAATTCTACCTCAGATGCGTGAGAATCTCCAAAAAGCA
>P_7174
TCCCACAGTCATTGCAGACGCATGGAAGAGAATGTGTTTTT
>P_7175
AGATTGCCGACGTTGCTTAGCATGGTACTTGCGCTCGTAAA
>P_7176
ACATCTAAAATATTTTAAATCTATTTAGTGAGCATTTTTAA
>P_7177
TTTTTTTGAAAGCTTAGTACCTTAACAGTATATCCTTTCCA
>P_7178
TTTTTCATCAGATTTTTTGCCGGGGTTTTTGATTTTTTTTT
>P_7179
TCGAGGATTCGCTACGATTACGGTAGGGTTTAAATTGAGAA
>P_7180
TCCCGGGGCCAACCTCCTGCCGGCATAAGAATGAATCACGT
>P_7181
TAGACCGATCACCTTTTAGTCCGTAATTTGGCTCCCTACCT
>P_7182
TTGATTGTGCACAGAATCGGCGATACAGTAACCCAAAGTCA
>P_7183
TATAAACATGGCCTATTTTGCTTGAATTTGAAAAAAGTTGG
>P_7184
ACTTACACTAACTTTGGTACCGGTACAGGAAATTTTGTCGC
>P_7185
TGAGGAGACAGTGCGTAAGTCTAACTAGTAAGTAAAAATTT
>P_7186
TGAAACCCCCTCCACTTGAGCTGTATAGGACATCCGCAAAC
>P_7187
ATGGAGTGCATTTGCATCGGCGCGAAATTCGAATTTTCAGG
>P_7188
GATTATATCGATCCGTCGTGCCCGAGAAGAAATAATCGATT
>P_7189
CAAAACCGTGCAAAGCCGCGCGCTGATGGTTTTCTTCTGCC
>P_7190
CGACTTTTTGGCCAAAAATCCCCTCGGAAATCCGGAATAGT
>P_7191
ATTAAAAAACCCATAAGTCACGAAAATTCCATTTTTCCGTC
>P_7192
CATCAAATGCGCTCTTTTGACAAGATAGCTAGAAAGGTGAA
>P_7193
GCCACAACCCGCTTCTTATGCTAACTAGTAAAGCATACGTG
>P_7194
TTTGGCTCAAAATTGAAATTCTATTTTGTAAAAATGCACTA
>P_7195
ATTGCTGTTTTTCTGTTAAACACACCCAACTTTTTGTGATT
>P_7196
TTAAATTATTATTCAGCAATCTTACATATGTTTTCTTAAAT
>P_7197
GTCGGAAGTGAAGAAAATAGCGCGGATGTAAATTTGCGAAG
>P_7198
CGGTTCGGTTCATTTTTATGCAGTGACGTCAAAACTAAAAG
>P_7199
CTCCAAAACATAGAGTTCTCCACACCAGAGAGCGCCAGGAA
>P_7200
ACAGCTTCATGTTAATCAGACTATTATGTCAAAGGTGAGCA
>P_7201
CAAAAGTTGATTGATAGAAACTATCCGGTCAGTTTTGGCCG
>P_7202
GTTCACATGTGAACCGTCGCCTTACATGCATAATTTGTGTC
>P_7203
TGGCCATATTTTTGATAAAGCATAAATCTCATTTCAGACTT
>P_7204
CAAACGAGTCTTGTTAACTTCAGTCTCGTTGTTCGCATATT
>P_7205
ATAGGTCCCAAAGCGCCTGCCTTATTAGTTGAATAACCTGA
>P_7206
CAGAATTTAAAAGAAAAAAGCTGTTCTGGAAAAGGTACTAT
>P_7207
CCTGTGGATTCTGTGGTGGTCAGTCATGTATGGAAGGAGCT
>P_7208
AAAAGGTACAAAAACCAGTACTAATTAGCTTCAAACTATAG
>P_7209
GATTATGAACGACTTCTAAACTTACATTTGCTCAGTCTCCT
>P_7210
AAATTCCCAGCCCTGTCTCCCATGGTAGGCAGGCATGGTTT
>P_7211
TCTAGATGTCATAGAAAATCCAATAATCGTTAAAATACGAC
>P_7212
TATAAAAAGCTTCACATCGCCTTGCTTGTTGCAAATTCGCT
>P_7213
GCATGGGTCGAAACTGGTTTCTTTCTATTAGATCTTGCGCC
>P_7214
ATTCTAGTCAATCTCGGTTGCAGTCATCTGAATTTTATTGA
>P_7215
ATAGAGTCTAAATCCAAGGTCTATCTAGAAGTTAAAGGGCC
>P_7216
AACAATTTATATTTTAAATGCGGTCTTCTTTTTCCTCGTGA
>P_7217
TCGGAATGTTTAGAAAAATTCATAAATGCTTTAATATAGTT
>P_7218
GGCGAACCCTTTCGAAAAAACGGTAATTTGGCACGCGGCAC
>P_7219
AGCATTTCGCCTGAAAAACGCCTTACAAGATTCGCAAGTGA
>P_7220
TTAGTCGATTATTAAAATATCATGCTATCAAAATTTCAATT
>P_7221
TTCAAGCCATTTTTCTTTTCCTTACATCATCATCTTCTGTT
>P_7222
TCGGTGTTCGTTCCTTCTCTCGTGAATCATAAAAAGGCATC
>P_7223
TTTGTAAAGTTATTTGCAGCCAGCATAGCTTCGAGCTCGTG
>P_7224
AGTGTGAGTGCGCGACAATTCCTGTTAGTCAACATAACATT
>P_7225
TATATATCAAGCATCTGGATCTAGGTAGGCTCCCTTATTTG
>P_7226
TCTAGAAGACGAATCACGTCCATTACAGTTAATATTTTGAT
>P_7227
GTCGAGGAAAAGGTACAGCTCTAGGTAGTGGATCATTGAAG
>P_7228
ATATAGATGCAGGCATATGCCTACTTAGGCACATAAGTATC
>P_7229
AAAACGAAGTCGGAGAAAGGCGGTTTAAGAAAAAGGGAAAT
>P_7230
GATTTAGCTTGAATTTCAAACATAAATGCCAAGCCTTATCT
>P_7231
AAGCATTTATTCCGTATAAACATAATAGTTCCATTTACTTC
>P_7232
GGCTTCAGTGGAATTTCTTTCTAACTTGTATTACCCGGCAA
>P_7233
TTTTTCAAATAATAAAAAGTCCCCAAAAAGAATTAAGTAAG
>P_7234
CCAGCCTAATATTTTTGTTGCTTAAACGATATCAAGTTGAG
>P_7235
AAATCCCTTTAGATTTACTTCTACATAGTTACAGAAGCGTA
>P_7236
CTTAAATGTAATAAGTAACTCACCATAGTTCAATGGCAGAC
>P_7237
TGTCCTTTCGTCAAGGAACTCGTGACTCTTCAATGAAGGGG
>P_7238
TCTCACGCTACTGATGGTGTCAATTTAATGTTTTCTTACTA
>P_7239
AAACTATGCCTTAAATTGTCCTTGATAACGTTTCCGTTAAC
>P_7240
ATGTTGATTCTAGGGAAAGTCATGGAGGAGAAAAAGGAGAA
>P_7241
GATGAGAAGTCTCAATCATCCTAACATTGTTCGTTGTCGTG
>P_7242
AATATCAAACATAATGATGGCAGTCTACTCATTCCATGCTT
>P_7243
AATTCGAGAATTGATTGATTCTATCTAGTTTTAACTGGATG
>P_7244
CAACAATTCTGCCAGCGTTTCTAACATCTTTGCAAACTTCA
>P_7245
AAAACGGCCCATTTTAATAGCACACTCTTGCAACTTCTTCC
>P_7246
GTAAGTGGCTTCTCAATTTTCGGTTTCAATAAAATTTGCTA
>P_7247
TCTGCACAGAATTCAAACAACATCATAAACTCGAAGAACTG
>P_7248
TGTATTTATTTCTGAAAATTCTTGCTAGCTAAGTCTGTGAG
>P_7249
GGTTTTTATTCAAATAAAAACTAACTCCGTGCATATCAAAT
>P_7250
CAAAGATTCCATGGGGACTTCGATTATGTGAAAATCTTATG
>P_7251
CAAATCTGGCTTGCCGCGCGCGCGCATTTTATTCCTACCAG
>P_7252
TACGTTTTTGTGGTAATTGCCTAGGGAGCGCTTTGGAGTTC
>P_7253
TACTTTGACAGTAGGCAGTGCCTACTAGGCACACGCTCGCT
>P_7254
GATTCTGGACCAGTCAAAATCAAGGCCGTCAATCCATACGG
>P_7255
TGAAAGAAAATCAATCCAACCTAACATTATTACATGAATGA
>P_7256
ATGAGATAAATGAGAAAACTCATGGTATAGCCAATATATGA
>P_7257
TAGGAAAAGGAAAAATTTCTCAATTTAGTGAGACGGCTGTT
>P_7258
TCTGTGTTCAAGTTTCAAAGCTTATTAGACACACACCACGT
>P_7259
ATTCCTGCTGGAAATGGGCTCAGTGTACGGAATCTCAACGC
>P_7260
GCTCTCTAAAGAAGGTCATCCATGCATGTATCATTCACAGT
>P_7261
ATGTTACAGAAACTATTCATCTGTCTAGCGTTTGCTACTGC
>P_7262
GTCCCTTCCCCAATTGTCCCCAATATATATGAAATTACTCT
>P_7263
GTAAATGCAACTATTAAGGTCAGTCATGGTAATCTCCGTAA
>P_7264
ACTCGCCACATTCTTTGTACCATATATGATGATTGCTTCGT
>P_7265
ATTGTTTCTACCCTTTGCTTCATACTTCAAAACGCGTTTCG
>P_7266
GCGGGTCGACCCGTTGCGACCAGGGCTGTGCGGCTGTCGGC
>P_7267
CACGAGATTACATTCAGTTCCATCTTATGTGTTGGCGGAGA
>P_7268
CTCTGGCGCGCATTTAAACGCGATTTTAGGTTGAAATATAA
>P_7269
ATAAAACTGAAAATGCTCACCATGGCCGAAGTAAAAGCCAT
>P_7270
ATGATGAAAAAACGAAAACGCGAAAACGAAAAAGTCCCAGC
>P_7271
CCACTTGCCCACTCAAAGACCTGTCTTCTTCATCTCGGTAA
>P_7272
CGAAACAGTTAATTAATTTGCGGTACACGAATTTTAAAGTG
>P_7273
GCTTAAAAACCCAATTTTTCCAGTAATCCCGACGGCGAGAA
>P_7274
CCCGTCTCGCTAGTGTGTGCCAATCTAATTCAAAAAGTGAA
>P_7275
TGACGAAACCCGGTAGATGTCGGGGTTAGAAAAAGTGAACT
>P_7276
GGGGTTAAGGGGGAAACACGCGGAAATTCAAATTTTCGACT
>P_7277
TTGAGGTACATTGGAAATGTCCTACTTGTGTGATTTTGCAG
>P_7278
TCTCCCTATACAGTTACTTACTTGATAGTCAAATGACTGTG
>P_7279
AAAAGTTTTTTCTGCACTCGCTGGGACGCCAAAGCTTTCCG
>P_7280
AAACCATCGTCAAAATTGCGCTGCCATCATGAAGAAAGTAG
>P_7281
GTCAACGAAGCTGAGAAATACAAGGCTGACGATGAGGCCCA
>P_7282
TCTTCTAGCACGGATGGCCCCAATTATACCATATTTTGATT
>P_7283
AAATAATAGTTGGAAAAATACTACACAATAATTCACCAAAC
>P_7284
ATACTTTTTTTTAAACATAGCTTGATAGTTAAGAATAGACA
>P_7285
GCAAAAGAAAAGAAAAAGGGCTATTTAGACTTAGGAACAAA
>P_7286
TTTAAAAATGACAAGAATCACGGGGCCGTGCAGAGCAGGAG
>P_7287
TAAATAGGGCCCAGTCCCTTCTAACATTGCTAATTGGAAGT
>P_7288
CCTATTTTGAAAAGAATGACCTACTTAGTGCTCATCAAGGC
>P_7289
ATCTGCCGTTTTGTTAATTGCATAAACAAAAATCACAATAA
>P_7290
TACGTGCCCAAAGAAATTCTCATTGGAGCGCGCTTGCTTCG
>P_7291
ATGATATCTAAAAATACCTTCTAGGCAGCATAAAAATGCCG
>P_7292
TGACTTTTTCGAGAATTTGCCAATTTACTAAAATTTTCTTA
>P_7293
TGCATAAACTATCGGGTTTTCTTGATATTGAATTTGAAACA
>P_7294
GACGCCCGCTGTTTCCATGGCCTGCTAGTACTCGTCAAAAT
>P_7295
ATCCTACAGTACTACCCCTACAGTAACCCGACAATAACCCC
>P_7296
TATCATAATCAAAATTACGCCAATATTGGACGGTTTTCAAT
>P_7297
AGATAGTAGTTTTGGATTTTCGTGGGTGGGAAGTTTTGAAT
>P_7298
AGCTTTTTCATACAAAAAAACTAGGTAGGCACCGCAAGTCG
>P_7299
AGTTTAATGACCGAGGCTATCATGTATGTACATTACCAAAT
>P_7300
CTGTTCATCCCTATACCTGCCTACCTACCGCCAATTCAGAT
>P_7301
AATTGTTGATAGCAATATCACTTATTAGTGAAGACAATATG
>P_7302
TTTTTATATGATATTCGGCCCAAGGATGGGCGGCAAACGAT
>P_7303
TCAGTCAGCAGTTTTCAGGTCAGTTATGTGTTTCGTTCAAC
>P_7304
CTCTACTGCGATTACTCAACCTATCATTTCATTTTTGGGTG
>P_7305
ACTTTTTGTGCCCCAACGACCATAAATGTACTTAAATCAAC
>P_7306
GATTGAATCGAATAGATTCGCACGAATCTTCTTGTCGGTGA
>P_7307
CTAAAATTCAAATAAAAACTCGATTTATAGAACAATTTTAC
>P_7308
CGATTCGATTTCTCTCGGCTCGATCTCGCATTTCCCGCTCA
>P_7309
AACTCCATCTCTGCGGCTTTCAATATAGCTGAAAATCAGTG
>P_7310
TTTTCCTGTTGTTTATGGTGCAATTTAGTGATTCATCACAA
>P_7311
ACTGTTTTCGCGCTAAGACCCATCATAATTATCCATGCGCC
>P_7312
GAAAAATGTGTTTGTGGTCGCCGTGGTGATCTGTGGAAGCT
>P_7313
TTGACCCAATTGTCCAGACCCTCACTATAATCCAATTGACA
>P_7314
AACACCCTTGAAATTTCCAGCTATCCATTGCTAATTATGCC
>P_7315
ATAGTTATTATTTTAGTTTCCGTTATAGTGATTTTTAAAAT
>P_7316
TGAAAAAATTTTTTGGAAATCATAATATTTGAATTCCCGCC
>P_7317
CAACAAAAATCGGCATTTGTCATACCCGATACACCCTGCCC
>P_7318
CGCAGAAGCAACTACTGTATCTATCACTTGGATTTTTTAAG
>P_7319
TGTTAATAAATATATATAAGCTTACATGTGAAAGTATTGTA
>P_7320
AATTTCGCAATCGCTAAGAACTAACATTTAGAAAATTATTC
>P_7321
ATCTGATTCCTGATGCCTCGCTACATTTTACAAATTCAATT
>P_7322
TATGGCTTATGAGCAAATATCATAATAAGAGTAGAAGCGAT
>P_7323
CCCCCTCCCACATTTAATCACACACTATCTAAATAACTATC
>P_7324
AAATTTTGGTAATTTTTACTCTTTCTAGAAGAAATATCTGT
>P_7325
TTAAAAAAACATATCGCTGGCTACATAATTCACCTGCCTCG
>P_7326
TTGTCCTCCTCGAATATATTCTAACATCTGAAACTGAATCT
>P_7327
TTGAAACAAAAACTTCGGAACTTAATATATCAAACCACACT
>P_7328
GATTCCACGGTTGGTGGTTCCGATCTTGTTCTTGGCGGCCA
>P_7329
AAAAATTCATTAAATTTAAACCTTTTAGCTCTCCTTTCCAA
>P_7330
CCATCAGCATGTGAACCACCCATTCCCCATTAATTTTAAAC
>P_7331
TTTTGGAGCACCAAAGATATCACACATCTGATTTCTGAATA
>P_7332
ATACTTGAAATTTTGATGAGCATCATAATTGAAACCGTGTA
>P_7333
GCATTCCGGTAGCGGTGGGTCATACCCGAGTAATTAATACA
>P_7334
ATCGTATTTTTACAGTGTCCCATAATAGAACACCATGACAA
>P_7335
TTCCCATCTCAAATGACCTTCTATCTCTTTGTTCGAGAAAG
>P_7336
AAATAAAGCAACTCCTTCTTCTAACTCGCTCACTTACAAAA
>P_7337
AAACAGATTTTACAGGCATACTTACTAATGAATTGAAATGC
>P_7338
AATACATTTTGCCAAAACATCTATTTACTCCAATTAAAATA
>P_7339
CTTACTTCTCGATGATCATACATACCTGTTGCGATTGGAAA
>P_7340
AAGTTTTGCTCATGGTGGGTCCCAACTGATCAATTTTTCCC
>P_7341
CGCGAGAAAGCTCACTGAAGCAGTTTATCGAAGAACTGAAT
>P_7342
GTTGTAGCTTATTTTTGGGTCACTATAGAGTTTTGAAGCAA
>P_7343
AAATAGAACTTAGAAAATGGCAATACAAACTGAATAGCTTG
>P_7344
CTTCATATTTTTTTATTCGGCGGTGGTTTTGTTTCCGTGTT
>P_7345
CTGTCGATCTTCCAAAGAAGCACGGTAGAGGAGGTCAATCT
>P_7346
CGAGAACGATGAACGTGACGCCTTTTATTACTTTCATATCG
>P_7347
TTATTCTAATTCCTTCCGCGCATATTATCTTGTAGATATCC
>P_7348
TCGAAAAAGTTTAGTGAGCGCACTCCTGTTACAGTTAGAGA
>P_7349
ATCATTGCCCACGGACCAGTCGAGGCCGCATTCACTGTCTA
>P_7350
CAATGTAAAAATTCGAATTTCTATTTATTTAAATATTATTT
>P_7351
TTCTGAAAGACCCTAAATTGCGTGTTATCGTTGAGTCGAGT
>P_7352
AGTGCGTTTGATGCAGTGTCCTACATATTGGTTTCACCACA
>P_7353
TTTCGCCTTGAGAATAGATCCTAGATAGGTGCAGTCTTCAG
>P_7354
TATTCGTAAAATCAACAGCTCAATTTATTTATTCTATTCTG
>P_7355
GCCCTTCCTTGAAAACCAGCCATCATAGCTGATGCAGCATT
>P_7356
TGCAGCAAAACACACATAGTCAATTTATTCCCGGGAAATTG
>P_7357
AGAGTAATGTCTAACAAATTCATTCTAGGTCGCCGACGCTG
>P_7358
GAACAGCTCATCACAAGTCTCATGCATGTGTTCCAGACAGA
>P_7359
AAATGTGTGAATCGCAACCACATGTTAGTAATGGGATCGCG
>P_7360
CGGATGAGCACATCGTCAGGCATGCTACTGAGATCCATTCT
>P_7361
TTTGCAATTTTTAAAGCTAACTATTATCTCCACTTCTGTTC
>P_7362
ATTAGACATGTTCCCGTTTCCATGGTAAGCACTGCAAGTGC
>P_7363
ACCAGTTAGTTTTAAAAGGGCGATTATGTGAATTCAGCTTT
>P_7364
CTTCACTCCCAAGTGTCAAACTATCAATTGGAATGCGAGCA
>P_7365
TATACTTTATTAGTATTGATCTTCCTCGCTGAAAAAGAAGC
>P_7366
AAGGAGATCAAAGAATTAAACATACATCGTCGAAAGTGTCA
>P_7367
AAATTTGAAGTGATTAATTACTAATATATGAAATTTAAATA
>P_7368
CGGTCAAATTTGGGTTTGTTCGGTAGAGCGCATTTGCACTC
>P_7369
GAAAAATGAGCAAGGAACCGCTGTCTATGGATTCACAAAGT
>P_7370
ACATTTAATTTTAAAAAAAGCTAGATAGTCTTACCTTGTTC
>P_7371
AACTCTATAATCTCGATCAGCATGGTATTATTTTCTAACCC
>P_7372
GAATTGCTATGACTAAAACGCGAGAGAGATGCTGATAAGAT
>P_7373
TGGTTTTCTTCTTTCAATGTCTCTAATGTTGATTTATGCAT
>P_7374
ATCTTTCCACCACCGAAAATCATACTCCATATAAAAGATCG
>P_7375
TAATGGCATCATTTGTTTTACATGGTAGGTCGGTCAGCTAT
>P_7376
CCAGTTGGTCCTTACAAGAGCATTCTAGTTGTGCGTAAGAT
>P_7377
GACTTCGTGTGTAGAAACCACTATCTACCTTTTTTGAGTGT
>P_7378
AAAACTGATAGTGAGACAAACATGAATCTAAAATAAACTGA
>P_7379
GATTAAGCAAGGCTTCAGTTCTATTTAGTTTAGACATAAAA
>P_7380
GTTCATTTTGTCTTTTTTTTCGTGATAGAAAAATGATTCAA
>P_7381
AAAGTCTAAAAAAACCGTGACATGGTATGTTTATTTGGATA
>P_7382
TTATAAAGATCCAAAACTTACAATTTAGAGTTCATATTGAA
>P_7383
TGGTCACCTTCAATGTGAACCTTTATAGGTTTTTTGCGCAT
>P_7384
CTACGTAAATCTTTGAATACCATGACATTGGTTTTCACTTT
>P_7385
AACTTTTGATTGTTTTGAGGCATACTATCAACCATTCCTGG
>P_7386
ATGAGCGATGTTGACACAATCATCTTATATGTTTCTTGGCT
>P_7387
CAATTCGCCAAATCCATTAACTAACCCGTTGTTATCTGCTC
>P_7388
GGAACTGATCCATTGCTGGTCAATCTATTGAAAGTTATGAA
>P_7389
ACGTACTCATCAGAAGAAGTCAGTGCAGTGTTTCTTCAACA
>P_7390
TATTGAAGAACAAGCATTAGCAGCATAGTACTCGAATCAGT
>P_7391
ACTCTTGATTTTTTATCTTTCGGTGGAGTTGAGACACGGAG
>P_7392
TGTGTATGCATTTGCATTATCATGGGAGTAGTATGTTACCT
>P_7393
AAGATTTTCCGATTGTGGTCCTACTATGGAATGATGGGACA
>P_7394
TGGAACATGGAGCTTCAGAGCATTCTAGTGATTCACTGATA
>P_7395
TTTGGAAACTTCATATTTGTCATATATGGTTTCTATTTTAT
>P_7396
TGGTGACGGAGACTTGAAATCAATCATTTTCTTTTCTTGAG
>P_7397
CCGGAACCAACAATATTACCCACAATATATGATATGGCACC
>P_7398
AGCGACAACAATACAGCCGTCGGTCTAATAAAATCCATTAA
>P_7399
CCAACCGCCTTTAGCAGCAACTACATCGATCAACCAGGATT
>P_7400
TAAAACCATGTAATTTTTGACATATTAGCTTGTGTTCGGAA
>P_7401
ACCGACAGAGACCGAGAGATCTAACTAATGATAAGACATCT
>P_7402
CCAATAGTACACTTTTCAACCGGTCTAGTGATAATATCATA
>P_7403
GTACTCATGGAGATTAAGAACTATGTAGTCTTTCTCACGAT
>P_7404
AGTGACTAATTCCGGAATCACTAACTATATTCAATTGAAAG
>P_7405
CTTCGTGTCGAATAAAAAAGCACTAATCTGGTATCGAATGT
>P_7406
CAACTGTTCGTTTGTTGTCTCTAACTCCTTGCTGAAGACCT
>P_7407
CAGGAAGAGCGAGAAAATTTCGATAGAGACAATATTCGAAA
>P_7408
AAGTTAAATTTATAGTCTATCTTACTTGTTTCACACCAACT
>P_7409
TCGAAGTACTAAGCTCATCACATATATGTGTTCTGACTGTA
>P_7410
ATCCGAAAAGAGTCTAGACTCAATCCCGTAGACCTGCACCA
>P_7411
GTGTTCAAATATGAATTTTCCTTGCTCGAGGACCAACTGTA
>P_7412
CGATACGAATAAGAAACTTTCTAGGTAGAGTTTTCTATCAA
>P_7413
CTCGTTTCCAAACCGTTTCGCTCTATAGTTGTCCGGTCACG
>P_7414
TCCACAGGCCGAGGGTCACGCCCGCTCGCCTTTTATGTTAC
>P_7415
GACCTTTCGTAACTTTTTTCCTTGTTAGCACCAAGCTTTTG
>P_7416
TTGACACGATGGCCGATACCCATAATATGAGTTCCACGTTT
>P_7417
AAAATATTGGAACAACAAGCCATTGTAGGTAATTTTGTTAA
>P_7418
TGGTTTGGCTTCAACTTCTCCATATATGTCCCGCAATCCGC
>P_7419
AAAGCCCTACAAAAAAGGAACAAGGGCGTGTTTTGCATTTT
>P_7420
CCAAAAGGTTGCACATTAGACTTGACAACGTATTTTGTGGG
>P_7421
GACAAAGGAGAGGTTATGTACACACTAGTCGGCCACACTGG
>P_7422
TGGCACTCGTTCTCTTGGTCCGTACTCTCCAAAAGGTTCAT
>P_7423
GCTGCTTCTTCAGCGAATTTCGGTGGAAGATCGTTCGCTGA
>P_7424
TTAATTTTTTTTTTCATTTGCTCACTCGTGTAGGCAATCCC
>P_7425
ATAATCGGAGCCAGTTTTGACATGAATCTGAAAAAAAAACA
>P_7426
GCCATCTGCACCCTCCAGCTCTCACCCGTCTATTTTCGCGC
>P_7427
CTCCACTGATGATTCAAATACTAACACTTCCAAAAAGTCAC
>P_7428
CTTTTGGTAGAGACGCGGATCATATTAGCCTTTTTCTCGCC
>P_7429
ATCTTTTGTTTCCAGAATGTCTCTATAATAAACCTTCGCCG
>P_7430
AGTTTTGTTTGGAAAATTTTCATAAATTTCATTTTCCCGTT
>P_7431
TTTTGGATATCTCAAATCAACATGTTATACTGGATGGACAC
>P_7432
AAACTGATAATTTTCAGCAGCTATACAAATAGATACTCACC
>P_7433
ACTGCCGAAGAGATTGATTCCTTACTACTCTCAAGTGCCAA
>P_7434
CCTTTATAACTCTCTTGAAGCATACTTGTTCGGTTTGAAAC
>P_7435
GAATTATCGATAGAAAATTGCCTGGGAAACGATTACTTCGC
>P_7436
CCCATTTATTCACTTTTATTCTCACTAGTGAGAGAACTCGA
>P_7437
TTGCCCGATACATCTTAATTCCTTATAGTGATACCAATACG
>P_7438
GAAAACTCGCCACCCTGTTCCATTCGGGTAAAAAAATTTTG
>P_7439
TTTTTGCACCGTCAATTTCACTTACCCCGTGAAAAAATCCG
>P_7440
TATCGATTCAAAATTCACTGCAATCTAGGGCTCCAATGAAG
>P_7441
CAATTGCTTCCCACCCCTGCCTAACATTATATATTTAGTAT
>P_7442
TTGAAAATGTTCCTTTCTTTCATACTAAATATATAATGTTA
>P_7443
TTTCTTAAAAGTGAAAATTTCCTACCCAGGATTTGAAAAAT
>P_7444
TACAGTACTAGTTTGAAACGCAGGGGAGCTTGTGCCGGTAT
>P_7445
AGTAAGTGCCTCTGGGCACTCGGCATAGTGCAAATCAAGCT
>P_7446
GGTAGGAGAAAGTTCTCTGCCACACCCATGGTGTTAGGTGC
>P_7447
ATTTATCAAATCAAAAAATTCAGCAGAGTAAAAATATCAAT
>P_7448
CTTTCCAAAAAAAGCAGAGTCTATCATTATATAGAACAGAA
>P_7449
AGCATCATCCACAGATGAAGCGTACTAGCATCAAGTCAGCT
>P_7450
GAACCACGGAACATGACAATCTTACTATTATCAATATCCAT
>P_7451
CATCCACTAACCCCAACCCACTACCACTCCAAACAACGAAA
>P_7452
AGATAACGTGAGAAAATTATCTTGATAATAATTCGTAATTT
>P_7453
TAGCTTGGCAGCGTCTGAAACTTACCAGGGACTATGGAAGA
>P_7454
CCAACGAAAGTGCATAATTGCATAAATGTGTTCGTACAGTG
>P_7455
GGAAATACCATCCAATTCGTCGTGCTCACTGGATATGTGCC
>P_7456
GTAGAAAATTCGAAGAAATGCAGTCATATTCCAGCGGCGAA
>P_7457
GAATTTTTCGTTTTCTTAGACGGTTTTTTGGCGAAAATTGT
>P_7458
TGTTTTTTATATTGTTTCCGCTAAATAATGTATTTTCAGAG
>P_7459
AAAATTTACGTCGATTTGACCCCCATATTGGATATATTCTG
>P_7460
ACTTCACCAAAAATAGTCAACATGGATGTTAAAACTTTGGA
>P_7461
TAGCAGTCCTTCTGAAAAATCGGCGGTTTTGACAGCATCAA
>P_7462
CGTGATGTTATCCGCTACGGCAGCACTTGCTGGACCTGTAA
>P_7463
CGTGCAGAATCTGAAAAGCGCTAACCAATGATAGTTGCTGG
>P_7464
CTAAAAATTAACTGAAATTTCGGGGCTAGAAAAAATTGAAA
>P_7465
TGTCGGGGGCTGCCAAACAACTACATATTGCACTGCGTTTT
>P_7466
TAGGATGAGCAATGCGAGTTCATAACAGTACACAGTTCACG
>P_7467
ATAAAAAATAATCAAAAATGCTCACCCGTAGCTCAGCTGAG
>P_7468
GTTATTTTTCCGTGGTTCTGCCTGAGAAGAGATTTGGTAAA
>P_7469
CCGGAAGCTGAAAATCAACTCGGCGGTATGTTTGAGTGGCA
>P_7470
CTTTTTATTTTTTATTTTTCCTACTCCGTTAAAGGCTTTGT
>P_7471
CCAAAACACCAGATTTGACGCAATATTGCACTAAAACGCTG
>P_7472
CGTTTTTTTGGGCAATTTTACCCTAAAGCTTTAAAATCGTC
>P_7473
AAAATCAACAATACGAATCCCACCATAGTGAATAACCAGGA
>P_7474
GTACCATTTGAAAAAAATACCACTGTATATGCAGAATTCAG
>P_7475
GAACGTAGGTAAGCTCGAGACATACATGTTGTCATGCTAGT
>P_7476
CTTGATGTAGCCATGTCTCTCGGCATAGTCAAGAGGACGGA
>P_7477
TTTTCGTGACAGATGTGTAGCAATCTTGTTCAAAAAGTGCT
>P_7478
GCGTCTCTTTTTCTCGCACGCTATCTAACGCCTATGCAAAA
>P_7479
TTGAATTGAAAATTTTTCAGCACACCCGTGGAAAATCAATA
>P_7480
CTCCAAGTCCAGGTATCCTGCAATAATTAACAAAATAGGTT
>P_7481
GATGTTACGAATACTCACATCATATTAGGATTTGCTGCAGG
>P_7482
CAAGTGATCGTACTCGTCGGCGTTCTCCATCACTCACAGAG
>P_7483
TCTCGATTTGAAAAAAAATTCGAGGATTTTTCAAAAACATT
>P_7484
AAAAGACGCCTAATAAAAACCATAATGTTCATTAAAAAGTG
>P_7485
GTAGTTTTCGCGGTGAGACCCGGAAATTTTAATTTTTCTAA
>P_7486
TGATACTGGAGCTAAAAATTCGAGGTGTGAAAAATGCTGAA
>P_7487
GCGTTATTTTTTGAAAAAATCTTACATGTAACTAAATTTCA
>P_7488
ATTTTCTACTTCAAAAACTGCCCTAAACATAATTAACAATT
>P_7489
TTTGTCTAAAAAAAAATTGTCGGCAATTTGTCGGTATTGAT
>P_7490
TGGGGGCCGCGCCGTAGTTGCGGTCCACGGCTGGTGTTGAA
>P_7491
AGCTGGTGACGTGGAGATTACGTTCCCGTAAAAATTATTGC
>P_7492
CTTGCTGAATCAACAAAAAACCTGAAACTGATAAAGTTAAC
>P_7493
AGTGTGAAATGGCTTAATGGCTTGATAAGTTCTCTTCTCAC
>P_7494
AACGTTATTGGTTATGAAACCAGTCTAGCGCATCTTTCATA
>P_7495
CTGGGGCAGGAAAGAGTTCTCTTACCCTCGCACTTTTCCGT
>P_7496
CGGAGGGACTGAAAATTAAGCTAGATAGTGAAGGCCAAATA
>P_7497
AAATTTAAAACTTGTTCAGTCATGTTATATATGTTTGATGA
>P_7498
CTGGAATACATGTTTCCTGTCATACCTCTCCTGCCAGCTTA
>P_7499
ATAATATTCAATTTATTCAACTTGACAAAGCGAATAAGAAC
>P_7500
TGCTAAGTGGCTGGGATCATCTTACCGGATGCTTTTCGCAT
>P_7501
TCGCCAATTTGGAAATTTGCCTAATATGTAGATTGTCACTG
>P_7502
CAAGTTTTAGAGCGTTTCATCATGCTATTCGGTTAAGTGTT
>P_7503
CTCACTTTTCACCGAGATCGCTGTCTAGACTTATAAGCTTT
>P_7504
CTCAACCTTCCGAGACACGACTACCTATGTGTTGTCGTCGA
>P_7505
GCACTTTTTTTTCCAAATTCCTCTATAGAAATTTCCAAGAA
>P_7506
CGTTTCCCCGCAATTCAATACTGTCTAGCACGTGGGCATCA
>P_7507
CCAGGTAACCATTGCAGAAGCGATCTAGTCAGCTGTAAGTA
>P_7508
ATATCCAGACTTCGTCGGCTCTTACTCCGTGAGATTGATCA
>P_7509
GCTGTGAATTGGACTGGTGTCTATGTGGTTGATGATCGAGA
>P_7510
AACTGCAATGCACCAAATTTCCTGCTTTATAGAAAGGGCGA
>P_7511
TCCTTTTATGGAAAATATTGCCTGAAAATGAATATTGCTTT
>P_7512
TTCAAGCTGTTTTTGACTCACTAACTATTTCTTCTGTCTAC
>P_7513
CTGACATACCGTCTAGACGACTATCTAGTGCACTTTCTCCA
>P_7514
TGACCCATGCTTGTCTGATCCGGTCTAGTGCATCAGATATC
>P_7515
AGGAAAAACTGTTCTCTGAGCTTACTATTAGCATCAACTTT
>P_7516
TCCATTGGGCGCAACGGGGGCCCTCCAAGAAAAAAAATTGG
>P_7517
ACTTATATTGTGTTGTAAACCATACTTCCTCTAATAGTATT
>P_7518
GCCAGTGGACTTCACCTGAACATATTAGGTGTGACACTGAC
>P_7519
TAGTATGCAACAGACAAATGCATAGTAATCCTATTTTAGCA
>P_7520
ATTCGAATTTCAATGTAGAACTTACTATTGAATTTGGGGGA
>P_7521
GTGACGGCTGTTGGAAAACCCTACCTACTGGGTTTCCTTTC
>P_7522
GTGTGTTTCCGAAAAGAAAACATGGGAAGGAAAAGGGCCAC
>P_7523
TATTGACAGTCAAAAAGTTGCAGTCTCTGAGTTTTTGCTAC
>P_7524
TAACGTAGGTTTTGAGTAATCTAGGTTGTTGAGTTTTATGA
>P_7525
CTGTACTTTTTAAATGAGTTCATGTTAGGTTTCAGATGGAA
>P_7526
TTCAGACGCTGTGTATCACGCATACCTGTTGACTCCTGACT
>P_7527
AGAACACAGCAGCACCACAACTTCATAGATACTCAACACGG
>P_7528
AAAAGTTATTTTTTTTTGCTCTAGGGAGGGATTTGAGCCTC
>P_7529
CTCCAGACTATCCAATCAAGCATGCTTGAACTATTTAACCA
>P_7530
TTCAGATCGATGTTCCCCCCCCCCCCCCCTTCAAAGTGCCC
>P_7531
CAGTACTAATAAGCCCGTGTCATACTGTCTTGACTGCTCCC
>P_7532
CTATTATGCAGAAATGGAAACTTGGTAGTTAAAAAGTCATT
>P_7533
GGCAGAATACAGAATGAAAACTAACTGGTTGATCGTGGTCG
>P_7534
TCAAGTGTACAGTTGAATTTCAGTATAGATAATCTAGAATA
>P_7535
CGGTCTATCATAATGACAAGCTACTTATCAATTTGTATGGA
>P_7536
TCCAGGAACTAGCCCCTTGTCTTGTTAGTACAAAGATTCAT
>P_7537
ACATTGGACGAGATTTCTAACTTGTTCGGCATATTTGACAC
>P_7538
CGGCTCTCAACGCTCGTAAACTTGCTCGTGCCAATCAATTC
>P_7539
TCAATACACTGCACCTTCTACTTACTCATTTATTTCAGACG
>P_7540
TTATTACTCTGCTGGGTGCTCCTCATATTACTTTTCCTGCA
>P_7541
TTTTAGTACATTGAGAGATACATAATAGATTATTCAGAGAG
>P_7542
ATAAAGTAGAAAGCAACAACCATAACACTGCATTTGACTAC
>P_7543
GGGTAAGATTTTTGAAAAATCGAGGTAATGAAAGTGAGAAA
>P_7544
CAGAGTAGTAATATGATATTCATGTTAGTGTTTCAAAAACT
>P_7545
GCAATGATAAGTCACTTTGTCATTCCAGTGATGCAGCTTAG
>P_7546
GCTCGGGTACGGATTTCAGTCGTGCTAGTGGTGGGACTGTC
>P_7547
AAACTGAACATTTCATTTTCCGTTTTACTGATTGTTTTGTT
>P_7548
TATCAATACCACCGACTCAACATACTTCATGAGACAACTCA
>P_7549
ACGAATCTTTTAGATCTGAACTTACTAATCACATTAACATT
>P_7550
CCAATGTACCACCACAATCACATGAAAGACAAATATGGGTA
>P_7551
TACATAGTATGGAAAAAATACTAAATATATTATTTGAACGC
>P_7552
AGGATATCTCTGTCTGTGGTCATACATTTAACCGTTTAATT
>P_7553
TCTATGACGAATAACACATACATACATGTACCAAAACGATT
>P_7554
TTGACAAAATACTTTTGATTCTATATAAAACAATGCGGAAT
>P_7555
AGCATCGTACCACCAGTCTTCTAACTAAGAGAAAATAATGT
>P_7556
TTTTGACATACAGCCAGAAACATGGCTGATAAACAACTCAA
>P_7557
TTCTAATTATTGTTGGTTTACACACTATCTATTTGCATGCA
>P_7558
CTAATATTATTTTCATGCCACTAACATGTCTCAATAAACAT
>P_7559
AGTATCCTTTTAGAGTTTCACAATAATCTCAAAATTGCTGA
>P_7560
GTACAAACCACACTGACATTCATTGTAGTAACTCTAACTTT
>P_7561
AATGCGTTTGTGTGAAATCTCGTGACAATTTTTGAAACATT
>P_7562
CTGTTTTTTTCTACTCCCTTCATTCCAGTAAAATACTTTCA
>P_7563
TGATTGAAGAACTCTCAATCCATAACAGAGTGAGACATTTT
>P_7564
GTGATTCATCACTAGAGCTACTATCCTCTGTAGTGTCCGAT
>P_7565
TCAAGTTTATGTTATTTTCACTTACTATTGTCCGTAAAAAC
>P_7566
GTGCCCGCGTCTCTTCGTCTCATACCCGTCTGCATTGTATA
>P_7567
AACTGACACATCAATTATAGCTTACCAGTCGACTCTTTCAT
>P_7568
GAAAATGCGTAAAGAATAATCATAATAGAGTAGAACAAATT
>P_7569
TTGATTTCGTCTACAGAAAACTTACTTGCAAATAAAACTCT
>P_7570
TCATGTACATGTGCCTTGTACTTGCCCGTGGATTAAATGTG
>P_7571
AAATTTGAAAAAAGGTCAAACTATGTATTGAAAAATAAGAA
>P_7572
CAAAAATCAATTCTGTAATGCTTACCTGCTCAGTGGCAAAG
>P_7573
CACTTGAAATTGGTAATGCACATTCTATTGCAGGCGGCATG
>P_7574
CAGTTAATTCAATAAAATCACTAACATGTGCATCCACTGAA
>P_7575
GCCTGTCTTAGAAAATGTTGCAACCCCGTGAATTACTGCCA
>P_7576
CAGAAAATTTGAAAAAGTTTCCTGCTCTTGTTTTTCCTTGA
>P_7577
GGATCACTGAGGTCATCTGCCTACTATGCTCACAATTGTCT
>P_7578
TAAAATTATGAGCATTTTGTCATGAAAGTTGTTATTTTGGC
>P_7579
CCTAAAATAAAATTACTTGTCTCACTCGTCAAAAATTAATT
>P_7580
CAACCATAGTAGTAGTAGAGCTTACTCGTTATTACCCACTA
>P_7581
ATTGTCCGCCAAATCAAATTCAAACTAGTGAAATAACTGCG
>P_7582
TAAAAACTTCTAATTTTCTTCATACTATCATTGTATTAAAC
>P_7583
TTAGAACAAACTATTGCATTCATATTACTAAATCCCCAATG
>P_7584
TAATACTACTATTTGAGCGTCTATCCATTCGAAGATATTAA
>P_7585
TTTTCACACCTTCAAGTAGTCATTTTATAAGTTTTGAAAAA
>P_7586
AGTCATAGTTATGGGGCGCACTACATAATCAGTGAAACCAG
>P_7587
GATCCTTGAAGGATGCAGTTCAAACATTATGCAGCAAATGC
>P_7588
GCACGACACTCGTATTCGGCCATGTTATCGTTTTGACTCGC
>P_7589
TCTAATTTGAAGATATCCTTCAGTATAACAATTTTTCCGTG
>P_7590
AGGATAAAAGGCGTGTTTCTCATAATAGGATCGTTTTCTCT
>P_7591
CAAAGTTTATCCCATTGTTTCTAATATGCCAATCGGTTATT
>P_7592
TCCAAATTACTACTTTTGCACTTGGTTGTGCACAAAAATAA
>P_7593
AAAGGCGGCAGAATGTTACCCTTAACAGTAAAACCTGGCCA
>P_7594
CAGTTGGATTTTTTTTTGTTCGGCAGAATACGTAATGGCAA
>P_7595
GTTATCGAAAATTAGTGCGGCAGTCTCCAGTAGAACGGCAG
>P_7596
CGGTGAACAATTTTCTAATACTAAATATTGACTGTTGGGAT
>P_7597
TTTATTGGTCTGGTTTTTCGCGCGGTTGTCATTAATCATTC
>P_7598
TGAAATTGTTTGGTTTGCAGCGGTCGGAAGCAATCTTGAAA
>P_7599
TTGCTCGAAACCTTCTCCCTCGTGACCCATGAGTCATGACA
>P_7600
GTTTTAGAATTCTGAGTCTACTACACATTACAAAATGAAAC
>P_7601
TGGCGGCATTATTGAAATTGCAGTTTATATCTCAGAAGCAC
>P_7602
AATTAAAGTTTGAAGGTGGACTAGCTAGTGGTTTCAAACTT
>P_7603
ATATATTCTCATGATGGTTTCTTAATAGTTTAACCATTAAA
>P_7604
TTCTTCCTTCATATTTTGCTCTTACTCCTGCTCCCATTCTT
>P_7605
AAAAATAGGCAGCCAATTTCCATACATGTCAAAATGGGCGG
>P_7606
GGTAGTTGAATTTGAATTTTCAGTATAGTATGTTTAAAGCT
>P_7607
TTTGGCCTGTGGAAGGAGGCCATTGTAGAGTTCGGCAAGCC
>P_7608
TTCAAATGTTTTAAAAATTGCGGTTACGTTTTTTTATTTTT
>P_7609
CGAAGGAACAACGAAAAAACCAAGGTAGGGTTAATTTGACT
>P_7610
TTCCCGAGCTCCATTTCGGTCATTCCCGCCAATTTAATGAT
>P_7611
AACTTTCAAAAGTTAGAACCCATACCACACCGCCACACCTT
>P_7612
CAAGTGCATGAAATAAGTGCCCTCACAATGAATATTTACAA
>P_7613
TGTGGCGTGAGGGATGGGGACCCCAGTGCTGAAAATCACAG
>P_7614
TATTTTATTTTAATTTAAATCGGTGGAAACTCTTAACTTCC
>P_7615
AAAGATGAGGTCTCTGACCTCATACATGCTGCGGACCATTG
>P_7616
GGTGTTGGCACCAAGGGTGTCAGTGTCCCGTAAAAATTACA
>P_7617
GTTATTTTCGCTTATTTTTCCGTGTTTGACATTCGAATTGG
>P_7618
CATAAAAATTTAATATTTTCCAGTCTTTGTACATATTCAGC
>P_7619
CAAAACGCCTACCGCGCCTTCTGTCTAGTGCGGTGCGGAAC
>P_7620
AAAGAAGCTGTTACAGTAATCAATGTATCATCTTTTCCATC
>P_7621
CAAAAATATACCTGTAAATGCGGCAGAGAGCACAAAAGTCG
>P_7622
AAACACTTTTGCCTTTGCGGCTTAATAGTGTCAGGCTGTCT
>P_7623
TGTATTTTACCGTGCTTAGGCGATGTGGGCAAACACTGCCG
>P_7624
TAAGCAATCGCGCTCCAGCGCGAAACTTCAAAAAAAGGCCA
>P_7625
TGCAACCCAAATTTTTTTTTCGATTTATCGGTTTTGCTAGA
>P_7626
GTTGGGGTCTCTCATAACTCCATACCAGATAACATGAAATT
>P_7627
CGCTTTAAAGATTTGAATCGCGGCGTTTGCGGCGCCCAGAT
>P_7628
ACATATTTTCATGGAATTTGCTTACTTTCGAAAATTTTCGG
>P_7629
AAAAGTTGGATTTAAAATTCCGATTTTCTTGCCACACACCC
>P_7630
CATAATCAGGTAGAAAATTGCGCGGATTTTGAGTGAAAAAA
>P_7631
AAGTTAGAATTAAAAAATTCCTATAAATTGAAAAATTGGGG
>P_7632
ATTTTGTCTAAAACGTCCATCATAATATTTAAAACCACTCC
>P_7633
GAGCATTGGAGGAAATGTATCAATCTAGCTAAATTTCAACT
>P_7634
GCCCACTTCTTGGATGTCCACTTACCCTATCAACCACACGC
>P_7635
ACATTTCCACTATAAAAATCCCGTACCGCCATCAAATCGAG
>P_7636
TATCGATGCACCATGTGCTTCACTATACTTTGGAATTCCAT
>P_7637
GGTACGGTGGAAATTTTTGCCGATTTCGCAATTTTTCCTGA
>P_7638
GCTCCACCTAAATTTCTGTGCGATCCTTATATTTCAACAGT
>P_7639
TTTTTTATTTTTATTTTCTGCTAAATCGATCAAATTGTGCG
>P_7640
GCTCCAAATCATGTGGATGCCATATATGTCCCCGCCGTTGG
>P_7641
ATTGAAACCTTGTCAATGAGCTATTCCGCACAATTTCGATG
>P_7642
GAGAAAGAAATAAAATGGATCTATCTATTTCTCGTTCTCAA
>P_7643
AGCGGAAAACGAGGAGCACACTTACTAGAGGCGCAGAGCCC
>P_7644
AATAAGGCTCCGAAACTCAACATATTATGTTTTCCAGGTTC
>P_7645
TGGCCGAAGTTTTTATTTGGCGGCCACGTAGTAAAAGTGGA
>P_7646
TTAATATACGCGAGAATGTTCATTTTAGTGCTTTTTTCGTT
>P_7647
AGAAAATTTAGTTGTAAGTGCAGTGGAGCGTATTTGCTTAT
>P_7648
ATCCGTGAGATATCTAGGTTCTGCCTAGATATTTCTAAGCC
>P_7649
ATAAAACCTGCTGCACTGACCTTGACAAATAAATATCATCA
>P_7650
AAATGTGTGTTATTTTTGATCTAACTATAAGAATACGGTAA
>P_7651
TGAATCCAGAATTCTCGTAACTAATATTGCCCAGACGCGAA
>P_7652
GAGAGAGAGAGAGAAAATCTCGGCCATCAAGGTTTTCATGC
>P_7653
ATGCACCTTTTGTGCACCCACATGTTAGACTAGGAGCCATC
>P_7654
GATAGAATCACCCTCGATGACATGGCTGATGGAAACTACTG
>P_7655
CAAAACCGGCCAAATAAGTCCTAATATGATCAACTACATAA
>P_7656
TAAGCGCCGAACTTGCCGATCTTCATAGAAAACGAGATTCA
>P_7657
GTTGCGAGCAGCAAGGAATTCGTTCCAGAGACGCGCTCTTT
>P_7658
TTTTTTAAACAATTTTTTCGCGTTCTCGGCCAAAATCCTTG
>P_7659
TCTTCGGGTTAGACCACATGCATGATAGAGGTAAAATCCTT
>P_7660
TGTTTCTGAAAGTTTTTTGCCAATAATCGTGTGGGAACCTG
>P_7661
TATATTTCTCGGAATATCCCCGATCTAATTTAATTCCCCTA
>P_7662
TCGACTTCTTCCGCCTCCCACATACATGGCATTTCGACAAA
>P_7663
TTTTATTGTGCTCATTTTCTCTAACATTCCTTCCCTCCACA
>P_7664
CTGTTGTTGGCGTGGAAGCACTATCTCCTGATGATCTGTTG
>P_7665
CAACTGTTGCGATTTCGGATCTTGGATGTAATAAGGTGTTC
>P_7666
AAAAAAGACGTTGGAGGACGCGGTTTCGAGCTTTCTGGAGC
>P_7667
CTGCGGAGAAGTTCGGGGGTCATGCACGTTGTTGACTCGAT
>P_7668
TGTTGTTTGGCGAAGAACTGCAGTAAACCTGATTTTTGAGT
>P_7669
CATACTCTCACAGGCACGATCAGTGTAGTTAGTAGCTCCTT
>P_7670
AAAAATAACACTGAAATTTTCAGTATACTGGACAAGCTGCT
>P_7671
GTAAGTTTGGCAGGAATTTACTATCTGGTAAAAGTGTGGTC
>P_7672
CAAAATGGACCAATATGGTTCATGGATGGCAATATCGGTGG
>P_7673
AACAACAGCAACAACAATGGCCTGCTCCGTCTTCACAGCCT
>P_7674
ATGCGAGGCACACTCCGATCCATACATCGATCGCCTGAAAA
>P_7675
GGCGCAAATTTTCAATTTTTCTTAGTAGTGGTTTTGATGAA
>P_7676
GTCTCTACGATGTTGGTAGTCTCACTCGATGAGGATGTACC
>P_7677
TTTTCACCTGTATTGCCTATCTTACCCCATTAATTGGATCA
>P_7678
CCGGTTGATTGTTTGATGGTCTATCTAGTAGACAAGACGAG
>P_7679
CAAAATGTTGTGTCTTCTGACATGCATCTGCTTTTTCCAAG
>P_7680
CAAATGCATTTCTACATGATCATAATATTTGAACTTCCCCC
>P_7681
TTTTTGAAAGAAAAGTGTCACATACCTCTTAATCGTAAGTT
>P_7682
CGAACGACGAGTGAAAGCAACTTGACATTCAAATGGAGCAC
>P_7683
ATCCCTCGGGTTATTGAGACCATTATAGCGACAAGATTTGT
>P_7684
TATTTTTCGCAATAAAACTACGGTCTATCTCTTGCGCAAAA
>P_7685
TTTGTTATTGAATAATGTTCCTTGATATTGACTTCATATAA
>P_7686
TTCTTCTTGGAATCGGACATCTAATATCTGGTTGATCACCA
>P_7687
TCCACCTACGAATGATCAGACTCCATAGGTGAAATTAGATC
>P_7688
ATTATAGGCAGTTTACGAGTCATACTAGGTTCCGACACACG
>P_7689
GGTGTACGTTACTGTAATTTCACACCTGTTAATGTGGCTTT
>P_7690
CGAGACCCCTACAAATTTTTCATGTACGCGCCTTTAACAGA
>P_7691
GCCTCGGAGAGCTTGATCAGCACTATATGTATTATCCGTGG
>P_7692
CAGGAACAAGTTGTGGTGGGCAGTCTAAAAGAAAATGACTA
>P_7693
CGAGTCCCTAAAATCAATTTCGGTTTACTGAAAATCATCGA
>P_7694
AGTTACAAAATCTTAAGAAACTTGCTCGTTGAATCTTAAAA
>P_7695
GGTTATCGCCATTTTCTTATCTATTTAGTATTAGTGGTATC
>P_7696
TATGATTTAATTCAACAATACATAATAGTGAAAAAGAGAAA
>P_7697
TCCTTGGCGAGCTGCTTCTTCTTAAATGTGTGTCTGGAGGC
>P_7698
CTGAAAATTTCTGAGAAAAACGGTGTATACCTTTCTCGAGT
>P_7699
GGAGTCTCGGGAGGGAAAGGCATGAAAGGCGGACAGTATTA
>P_7700
AACGGTAATCCACCAAAAACCATGTTAGCGAAAATTCAGTC
>P_7701
TCTGTTGGTGCATGTCTCATCACACATATTATATTCTCAAC
>P_7702
AATATGTCAGATACATTTTGCAGTGTAGAGGAAGAAGGCGA
>P_7703
GATAACTGTCTCGAATTGTCCTACTCAGTCATAAAAAATAA
>P_7704
ATAAGAAGGAATTCAAATATCTACCCCGAATTCTGATCCTA
>P_7705
TCCGGGTCAAACGGTTTTTCCTAACATGTTCACTGAATTAA
>P_7706
AGAAAAGAGGTTGGTGGCAACTATTAGGTTAAAGCTTCTAT
>P_7707
GTGTTCGATCTTCCGAAACTCTTGACATTGGATTCCGTGTG
>P_7708
AAAAAGAAAGATCAATGAAACTTACTAAGTGTTTTAAGAAC
>P_7709
ACAATTAGTTCGACAAATTCCATGTTGTATCATAAACCGCC
>P_7710
GGAATTTGGCGGTAAAACGTCAATTTAGGCGTTTTCAATTA
>P_7711
TACGGTACTCGATGAAGTTGCATTGTCTTGTCAGCGGCCAG
>P_7712
CGCGTGCTTCCCGGATGTGTCCTTCCAAAGTGAAACATTCT
>P_7713
AATTATAAATGGGGAATCGTCCGTAGAGCGATAAAAGATAA
>P_7714
GGCATGTAGGCATAGACTGTCTACCATGTCTCAGAGACGCG
>P_7715
GAACGAATGATTTTCACCTCCGTACTCGTCGTTTTCTTCAG
>P_7716
AACAAATTTATCATAGGCTTCTTGGTAAAAAAAAATTTTCT
>P_7717
TTCACATATTTATCCCACAACGTGATAGCTTTTTTTCCGAA
>P_7718
GATTTCTTAAATGTCTTCCACATGCTAGTGCAAGGAGGAGG
>P_7719
CTCAAAGTATCATCCCATGTCTAACCCGGGTTTTTGTGTGA
>P_7720
GACAGAAATATAAGTTGTGGCAGTGGAGTGTTTGTACGAGA
>P_7721
ATGCATGCAGCACGGCTTATCGATTTAGTTTTTTTAGACAA
>P_7722
CGCTGAAATATCGTCGATCTCTTACTCGAAAATTTACCCGC
>P_7723
GTACCAAGTGCTGTCATTCTCTCTTTAGTGTAATCCGTGGG
>P_7724
GATTATTGTCAATGGTGGACCATACTTCTTTGTCTATATTT
>P_7725
GAAAAGTTATCAAAAATGTTCTCAATAGTCAATTTTTTTTC
>P_7726
CCACCTTTAGTCCAATATGTCTGTTTAGTAGATAACCTGTA
>P_7727
ACGCAAAATTGCGTATATTTCGATATAATTCACGCGTGATC
>P_7728
TACTCGTCATTTACATCATACTCACCCGAAATGCGGGTCTT
>P_7729
GAGTTATGAGCTAAGACTTGCATGGCATATGTTTTTCGCTG
>P_7730
AAGCATACGCCCGCCCGCCTCACACCCATTAAACGCCTTTA
>P_7731
ACCAGCCATGCTTGATCAGACTTACTATTGGCTCCGCGGAA
>P_7732
CATCTCGGAATGAGGACTGTCGATCTAACATTTAGTTCACT
>P_7733
GTTATTTTGTTTTGAAACTTCACCACAGTGTTCACAAAATC
>P_7734
CGTTCACGTGGCTTTCGTCACTAAATAGAATTTTGCGCTCC
>P_7735
TGAAAAAGTGAAAGAAATCGCCTAAACACGAGAAGTGGGTT
>P_7736
TGGAATTTGCCCGGTTCAATCATAATAATAATAATAAATTG
>P_7737
AATGAATGCCTCTTCACTTCCAATACCGAATATACATATAC
>P_7738
GTTTTAAATCAGGTTAAAAGCGGTAAACTAAAATTCTTTCT
>P_7739
AATTTCCGCGCATCTGATGACTCCATAGCAGTTTCGCCTGG
>P_7740
GGCAAAACCTAAGAAAAATGCAAAAACAGAAATATGCACTA
>P_7741
TTGGAAAAATCCATAAAGTTCATGGTAAAGAATTATTTTAA
>P_7742
AATTTTTTGGGTTTTATTCCCGATCTAGAGTATTTCTAGTA
>P_7743
GCTCGCGGAGCAATATATTGCGGCAGGACGATTATTGGCTT
>P_7744
CTCAATACCCAAACAAAAGGCATTGTAGTGTTGGTGAGGAA
>P_7745
AATTCCGCTCACCCTGAATCCTAACATCTAAATCAGCTATT
>P_7746
GTAGATTCTGGTGTCTCCTTCACACCCGAGACCCCCTATTC
>P_7747
TCATAACAGGTACCCTAGTACTAACTAAGGTTCCCTAGTAC
>P_7748
CAGTTTTCACAGTTTTTTACCCTACCAAACTAAAAAATGCC
>P_7749
GATATGAAACGGGTTCGGCGCGAGGTAATTGGTTTCGGGGG
>P_7750
TCAGCCATGTAGTTTGTAGCCTTTCTATACGTTTGGAACGC
>P_7751
AAGAGCAGTGCGACCGGAACCATGACAGCTGAAATTAGTAT
>P_7752
TCTCTCAGAAAAAATAGTGGCTATCTAATCTTACCTAATAA
>P_7753
CATGAGTCATTTCTTGTGGGCTACCATTGCTATTTTATCAT
>P_7754
ATAAAAAACCTCTCAAAAAACTTCATAAAGTAAAAAATCCA
>P_7755
CTTAACCTAAAATATTCATTCATGTTAGTAACAAGGAAGCA
>P_7756
AGAAATTCACTACGAAAACTCGAGAAACTATTATTTTTCGT
>P_7757
CTTTATTTTATTCTGTGTTACTATTATATACTTGGAATGGT
>P_7758
TTTGGAGGCGTCGCCCAAGTCTTACCCAAGTCTTACCCAAG
>P_7759
AAATCGATCGCTGCAAGACCCGCTACCGTATTTTTGCAGCA
>P_7760
AGAAATTTTTTTAAAAAAATCGGTTCAAATTGATAAATTTT
>P_7761
GTAGTCTCAATTTGAAATTCCTACCACGTGGAAAACTAGAT
>P_7762
TTAAAATCCGGCCAAAAAAGCGGAAAATTTGCGGAGAAGGC
>P_7763
TTTCAAAATCCCCTTTATACCTGTCCCGTTGCCTCTCTTTC
>P_7764
TTCTAGCCTCAAGCAACTTTCGGTGAGGCTAGAAACTTTGT
>P_7765
AGTCGTGAATTTACCATTTCCATACTTCTTCGTGCACTTTT
>P_7766
GAGCTCAGCCTAGTTTTTTACCCCAATTTTGAATTTCTGTG
>P_7767
AACTCCTACGCACAGTTTTGCTGTTTTCATGTTTTTTGAGC
>P_7768
AACTACAAAAAATTGAGAGCCTCAACCAACGTTTTCAATGC
>P_7769
TGAGCGTAATATCGGAGCATCGTACTAGCCCACGCCCACTT
>P_7770
TTGAGCAGTGACAGGAACCACATTTTATTGGCATATCCCTT
>P_7771
CAGCTCATCGTTCGATCCAGCTATCCAGTGCTTCAGGAACA
>P_7772
ACGTAGGCCACTTCAGACCTCATTTTAGTCCGAGTAAGCCT
>P_7773
ATTGCAGACTAAAACCGGTTCAGTTCAGAGTAAAACCATGC
>P_7774
ATTTATCTTCAGACTCTAGTCTATATACTTAAAATCGCATA
>P_7775
CTGCAAATTGCGGTTTTGCACATTAATGTTGGAAATTTTAG
>P_7776
GCTCAGCAACATTTTTTACCCAATCTAGATGGATTTCGCAA
>P_7777
GTACTGTAACGGAAAAGTTGCGCGCGTGGCAGGACCAGGAT
>P_7778
TATCCAAAACCGCCGAATATCATAATACACCACTCCAAATT
>P_7779
CAGATCACGCCAATGTCTACCACCATGGTGATTCGTCAAGA
>P_7780
GTCTACCCTATTCCTTTTAACATTCTCATGCATTTTCAAGT
>P_7781
ATGAGCTATTCAAGCAAGCGCTTGTATTGAGCACTCTGATT
>P_7782
ATCGATTTGCACGTCAGAACCGATACGGACTTCCACCAGAG
>P_7783
TCGGCTCTGGTTTTCACGATCTTGATAGCTGGAAAAGTCTA
>P_7784
GTGGAAATAGTGGTCGCACGCTTGACAGCTGCAATTCGAGA
>P_7785
CTAAAAATGTTTCAATTTTCCCTGAAAAACTACAATTTTTT
>P_7786
GGTACGCGCCTTTAAAAATACAGTAGAGTGGAAAATTTAAA
>P_7787
CCAGGAGCCAATGGTGTAACCCTTATAGCTTACGATCAAGA
>P_7788
ACACCACCACGCAGGAAGTGCCTACTCTATAATATCGACTA
>P_7789
CCCTTGTCGCCATATTCACACCTGGATGGCGCAGCTACAAA
>P_7790
TCCGAGAGCATTTGAGAAGCCAGGGTAGAATTTTTGAGCAA
>P_7791
TATTTTAAAGCACTCAATGTCAATAATCTGATCTTTGATGC
>P_7792
CTTACCCCAAACCTCGACGCCTTATTAGTGATCCCGTGCAC
>P_7793
AAATCGAGCAAAAGTGTTCCCAATCTAGTGTTAGAGCAGGG
>P_7794
ATATTTGAAGCAGAAAAATGCGGAAATGGGGCTTTAATCTG
>P_7795
CTGCTCGTCATGAGCAACTCCATACAGGCGTACAACGTTTT
>P_7796
CTGTAGTTTTCTTGTAGAGACACTATAGCTGTATCGTGTAG
>P_7797
AAACAATTATCAGAATGGAACATTTTATTATTTAATTTTAC
>P_7798
TAATATTTCAGGGACAACTTCTATCTGTATGTTTTCGAGAA
>P_7799
GAAGTCAGCTCGTCTCCCGCCATACTAACTTTGAGAGGGTT
>P_7800
TCTTCTGCTGTAAACAGTGTCTTGAGAGCTAAAAACTGAAA
>P_7801
AACCAATTTCCACATTTATCCATGTTACTGTCATAAGTGTA
>P_7802
TTAGTCTATTGCGAAATCGACTTTCTAGCTTAATTTCTCGA
>P_7803
TAGTGTGACTGGGTATGTCACTATTTGGTGCAAACTTGGCT
>P_7804
TATCGATTGTTAGTTGTCACCTTATTAGTGCGTCTCGCTGG
>P_7805
AATTTGTGAAAAAAAAAACTCGGTTTCTCTTATAGAATAAG
>P_7806
GTCACAGTTAATAAAAATTACTAATATCTATAAAATGAGCT
>P_7807
CGATTCCTGTAGTTCCGCAGCTTGGCCGGTCCGTTTCTCGA
>P_7808
AAAAAAACTTACTCAAATTCCTAGGATTATGGTCTCCATTT
>P_7809
TAAATACCTATCTCTAATGGCTACCTATGGTTCCTATCTAT
>P_7810
TCGCATTTCCCATCTGGCCTCCCTCTAGTGTTCTACCCTTG
>P_7811
CCGTATGATCCTTGTGATGACAGTCATGTACTTCCTGGCCA
>P_7812
CTCTCGAGCAATCCGTGTCGCTTGGTACGTGACTTGGAGCA
>P_7813
GGACGCCTACGACTCCAGAACTTACTATCACTGGCACCCAA
>P_7814
AAAAATTTTTTTAATCGAGTCATACATCACCGAGATAATCG
>P_7815
GGTGAGCCCAGCTCCCCGAGCTACCTATCATTTTCTCGATT
>P_7816
TACTTATCAGCCATCCACATCATACATTCATTTGCAAGACG
>P_7817
GTGACCTCTCTCTTTCGCTGCTCACTAGGAAACGAACAACG
>P_7818
ACCGTCTGGCGGAAGTTCTGCGGTCTCCCAGAGGTTAAGGA
>P_7819
GTTGAATGTTTTTGCAGGAGCTCTATAATACAATTCCAAAT
>P_7820
TAATCATACAGTACTCCTACCTTACCAAAAAACTGGCTCAT
>P_7821
TGATTTTCAGGCCAAAAATGCAGTCGGAAGCGAGAAAACTA
>P_7822
AAAGCTCGAAAAGACGGTTACGAGGTAGTGAAGAGCACCGG
>P_7823
GTCTCCACCCTCATTTTCGGCCTAAACTTTAAACGAGCCTA
>P_7824
TGACCTACTTTTTAGTGGTACGGGAATGGAAAAATTGAATT
>P_7825
AGTTTCAGAAAAGTTACATGCTATTTTCTAAAATTTTAGAT
>P_7826
CAAGAAATTTGTTGTTGACGCGTTTTTGTTAGGCAGCAAGG
>P_7827
TAATTTTTGCCTTGCTGCCACATTCCTCATGAAAAAGTGTT
>P_7828
ACCATTGATGTGGGGGAATTCTATTTATTTTATTTTAACTC
>P_7829
TTTAATTTTGCCGAAAACTACATACTACTAATATGTGGAAA
>P_7830
TTTTTTCTTTCAGAATCCTACACAATAATGAAGGAATGCAT
>P_7831
TGGGTGTTTATAAATTTTCACTAACTAGTCTAGCATAAAAT
>P_7832
GTTAATTTCAGTATAAAATACAGGAATCTTGAAAAAACTCC
>P_7833
GTACACCGGGTGCTTCTGGTCCTGCTCCCCCCGCCAACACA
>P_7834
CCAGATCATCGAAGTAACGGCGGTGGAGAAGAAAGCGCCAG
>P_7835
TCAAGTGGAGGGGCCCAGTGCTAACTAGTAAGGGTTTAAGT
>P_7836
CTCCCTCAGCATCTTTTTCTCTACATTCTGCTGCAAGAAAA
>P_7837
GTAGTCGTTATAATTATGCGCCTTTTTATAACTTTTTCTTC
>P_7838
TTGAATTCTAGTCATGGAAACTTACCAGCAAAAGTGTAGGA
>P_7839
CCCCATTTTTCAAGAAAATGCGGTTGTACAATTCGCGGATT
>P_7840
GGAAAAGCAGGACGAAAAAGCATTTCATTGTTTTTGTTTCC
>P_7841
ATCCATTCTGGTTCTCGAATCACTATAGTTCGTTCAACTTC
>P_7842
TTTATATAGTCAATTTTTGCCTTAAATGTGGGTTTTAGTTT
>P_7843
TGCCTTAAAGCGGACTCTAACTAACTAGTACCTGCTTCCAA
>P_7844
GTACAAAAATTGAATAAATACTTACCCTTGGCTCCGTCCTT
>P_7845
TTGGTGATTTTCAGTGAGACCTAATTAGGCAAAGTTGCCGA
>P_7846
GTTGATTTGAGCTTTTGAAACATGGATTTTACTGATGGCCT
>P_7847
AGTATGCTTGTCTTTTCGTCCTATCAGTTGATTCTCCATTT
>P_7848
TGTGCAGTTTCCATTCAAATCGACATAGTGGGCACGCCTTC
>P_7849
TGATATAGTCCTTTTATATTCTAAACAGAAGTTAGTCGAGA
>P_7850
CTTGATGGTAAGAAAAAATCCGATGATGCCGCTGCATTGCA
>P_7851
GCTGGACCTAGGTTGAGCTTCCTGCTACGGAATTCCAACTG
>P_7852
TATCCCTACACTAACCTCAACTAACTATCCCTCCAGAAGCC
>P_7853
TTTCTAGCAGCAGAAACAGACATGGTAGGCGTTTGTGGAGC
>P_7854
ATCCGACTTACACCTAAAACCTATCATCTCCTTTTTTCATT
>P_7855
TTTCTCAATCATTTCATAATCTGTATAAACAATTCTCGCAA
>P_7856
TACGTATTCTCGAAACTTTTCAGTTTAGACATTCCGAATAT
>P_7857
GCGGCATTATGAAACTTTTGCAGTGTAAATATTATTTAGAA
>P_7858
GACTCGATCCACAATAATCACCCGATTCGTATTTATTGCAT
>P_7859
GATTTTCGACGGATACATGCCACACCCGTAAAAATTTCGTT
>P_7860
CCCATGGAGCTCTAGAGGACCATGGTAAGTTTTTTTTCAGT
>P_7861
AATCTTATCTGAGTCTCTGTCTTCATAGACTATTTTTTGTT
>P_7862
AGGAAAAACAATGAGATATACGGTGTATCTCATTCTAGATG
>P_7863
GTAATTCTTGTGACGATAGTCTAGGTAATGTAAGAACTTTG
>P_7864
CAGAAACTTCTAATTGAAGTCTTGACAGCATTCTTTCCTTC
>P_7865
ATGGATGATGTTGCGATTTACTATCATCTGTTAGTATGCGC
>P_7866
AAAGACCGTTTGCGTGATGCCAGTCTTTACTTTCTGAAATA
>P_7867
CAATCTTATTTGCTACGGCTCTCAATAGATGTTTTTTACAC
>P_7868
TTTTTAATTATTTTTTATTTCTCAACCGAAATTTACTGAAG
>P_7869
TGACCGAGCCGAATATTTGACTTACCAGGTGTTGGTTTGGA
>P_7870
GGTAGAGTTAAGTCAATTTGCGGTTTTGCCATGAATGATAG
>P_7871
TTTTCAGCTACAGTACCCATCAGTTTATTGAATTTTCTGTG
>P_7872
CGTGCTTACAAGAAGATCTCCATCATAGAATAAAGTCTCGA
>P_7873
ACAGCAACAGTGCAGCTGTTCTATCATTGGGTCCATGCAGT
>P_7874
TTGACCGATCAATTTCCAGTCATGGTATTGAAGAACTCTTA
>P_7875
AAGATCATTGTGAATGATGACTAACCAAGCCGTTTTCTGCT
>P_7876
CAAACGTTTTCTAGGCCGCGCGGCGTGTACTCCTCTCGGAA
>P_7877
TACTTCGGCCATTGTAAGCTCTCAAACGTCCTGATCGCCAA
>P_7878
CTTCGAGTGTCTTAAACTTGCTTGCTCGTTGGTTAGCTTCT
>P_7879
TTCGTTAGCTGACCAGTGATCATGCTTATGAAATAAAACAA
>P_7880
CTTGTCATCTTCAAGGTCTCCTAACATTTGCTCCAAACCAA
>P_7881
GCGCATCGAAATAAAATAATCTAATTAGGGTCTACTCATGT
>P_7882
TTGATGTTTCGGAGAATTGGCACACTATGGTTTTCAATTGA
>P_7883
GAAAAAATCATGAATTCTCCCTTTCCAGGAAATAAGTTGAT
>P_7884
GTCAGAGCTGCATTGTGATCCATATCAGATGAAATCTGAAA
>P_7885
AGCAACATAATAATTATATCCTAACCAGCGTAATTTACCAA
>P_7886
CAAATGGTCTGAAATTAAAACGGCGCCGATTCGATTCTCAC
>P_7887
TATTTTTGATCCCTTTTTTTCGATACAGTTCTGTTTTCAAA
>P_7888
TGAATATATTAAAATGGCAGCGGTACACTGTAATTGTACCC
>P_7889
CTACTAGTACATCTATCAATCTATTTACTTTACAGAATGTC
>P_7890
ACAATTTTTTTAGGATGGGTCCCGCGAGAAAACAGTTTTTG
>P_7891
AGTTCTATAGGTAATAATAGCATACTATCGGGAATATACAC
>P_7892
AATCCATTGTGGACCAACAGCTTGATAGATGACAAGACCCG
>P_7893
ATGTGCCGAAAATGGTTCTTCTTGATATTGACGGTGTTCGA
>P_7894
AAAACGTCGTCGTTCTTGCGCGGAGCCGAAAATACGAACTG
>P_7895
TGGTTGGACAATTGTGAGGGCATTCTAGTAAATGTCGGTTT
>P_7896
CCATATCCATTAACCAAATCCATACTCCTCCCAATAATCGA
>P_7897
TATTTTTGACTTCTCAAGACCATACATGCCACGTGTAAATT
>P_7898
GATTCCATTGCTGAAAATTTCATGGATAAGAATTTTTTGAA
>P_7899
ACACAGAGAGCACATCTCATCTATATAGATCTTCAGTCTTG
>P_7900
TCAATTACACACACAGTGACCACACTATTAGATCTTTTTCC
>P_7901
AGTGTATATTAAAAAACGCCCACACCTGTGATTTTTCTTTC
>P_7902
AATCGTCAATTAAAAAGATTCATGGTAGTGTATCCTATGGT
>P_7903
AATACAGTAACTGTACAAAGCATTTTATTTAAGTTAATTGT
>P_7904
CCAGCTGCTCCCAGAATGGGCGGTTTTCCTTGTCTCTGGCA
>P_7905
CATTATTCGCTGACGAGGAGCATACATATGAGATTGCACAA
>P_7906
TTTGATAATGAGTTCCAGAACGAGGCCGGAAAATCTGTGTC
>P_7907
GTTAACAAAAGAGACGGTTACTAACCTGTCCACTGGATCAC
>P_7908
ATGAAAGACCGGACCTCTGGCTCACTAGCTCTCTGCCTTCT
>P_7909
TGTTCTCACCGTCCACAATTCATCTTATTGGTATCATGCAC
>P_7910
AGAGAGCTTCAGTGCCACACCTAAATATTAAAACTGATCCT
>P_7911
GAGTGTATTTTAACAATGTCCCTACTAGCACTTCTCTACTT
>P_7912
TTAAAAATTCGATTTTTTTCCGTTTCATAAGAAATTTTGAT
>P_7913
TGCCGGCGTCGTGAACATCACTAACCTAGATATTTGCATAA
>P_7914
TGAAAAAGTTGTTGAAGTGGCGGTTGGGTATGAGGAGAGGG
>P_7915
ACAAGAACACTGTCGACTCACTAACCAAGAAACAGGAGAAC
>P_7916
TCTTTTGTAGTATCAAAAGGCAGCAATGAAAATTTTAAAGC
>P_7917
TTTCAGACTTTTATAACAATCATACTAATGATTTAAAACAT
>P_7918
AGGATCTGAGAAGTGTAGGCCTTGGTAGAGGCGACTCCAAT
>P_7919
TTTCCAGCTCAAGTGTACCGCTTACTTGTTGTTAAGTACGA
>P_7920
TTTTTATTACTTTTCACTATCAGTCACGTGAAATCCACGGG
>P_7921
AAAAAAAGTAACTTTTTGTTCTAAATAATGTTTTATTTATT
>P_7922
TTGGTCGTTCATATGTTCTCCTTCCTAGTACAATTTGTGCA
>P_7923
GGCCTAGAAACAGGAAAAAGCAGTAAATTGGTGGCCGAGTT
>P_7924
TATCCAGGACGGGGACGATGCTTGACACTGAAAATTTGCGA
>P_7925
AAGTTTTGAAAATAATTCAGCAATACAAAAAAGTCGCGTAA
>P_7926
GCTTCATCCGACAAAAGTGACAAGGACGAGAGAACAAGCTG
>P_7927
TGGCAACATGGAAATTTTTCCGGAAATTAGGGAAAATTCGC
>P_7928
TTATTTTTTGCGCGCGCGCGCGATTTTTCCGATTTCGCAAA
>P_7929
CAACACAAACAGCTCCGACACATGCTATACACAAAGTGTCT
>P_7930
TTCCTGATCCTCATCAGATCCATCATAGAACACCGGCTCGA
>P_7931
GGCGCTGCTCTATTGTCCGCCAAACCCGCTTGATGTCGGTT
>P_7932
ATCTCCGTATAAAACGCATTCGTCCCCGACCTTCGCCTAAT
>P_7933
ATTAAATGATTCTTTCACCGCCTGCCTGTGCACGTACGTAT
>P_7934
AAGTACGAACATTCAAAATTCAGGGATACGCATTTGTGAAA
>P_7935
TAAAAAAAATTAAATAATTTCAGGGTTATTAATACGGGAAA
>P_7936
AGACTAAGCCAGCCAAGTAGCATATTATTAATTATAAAGAT
>P_7937
TTTTTTTGCCAAAGTGGATTCAATCTAATTTTTTTTGAAAT
>P_7938
TAAATATTAAGAGAAAGAAGCTTACATGTGCAAAACTCCAG
>P_7939
ACCAACAGAGCGACCGACGCCTGCCTAGTGCCTACTGTTTA
>P_7940
AAACCTACGAAAATAGTTGACTAACTAAATAAATAGCACAA
>P_7941
AAATTATTTTTGAATTTCCGCGGAAAAAAAAAATCAATTTT
>P_7942
CGCAAGTGTCGACGGAAGCGCAACAGTTTCTAACGATTGAG
>P_7943
CCATCTACCAAGAAGAAACGCCTACCAGATAATAATATCAC
>P_7944
TTATCTGGTAGGCGTTTCTTCTTGGTAGATGGAATATGAAG
>P_7945
AGAAAATTTGTGGTTTGTGACTTATTATGTAAAATAGCAGA
>P_7946
TAAAATCTTTACCTAAACCACATGTACGACGCGAAAACCGC
>P_7947
ATTTTTTTGTATTTATTGGACACACATGTATTTATTGGACA
>P_7948
GTTCATCAGAACACAAAAGACATGGTATCTCTCAAATATCA
>P_7949
ACTAAATTTCTGAAATATATCATTACAGATGCAAATGTGAA
>P_7950
ATTCATCGCGTCGATTTGCCCGGTTTAGTTGATTATACACG
>P_7951
GAAAAACTAGAAAGATTTGGCGGGGAGGTTGGATTATTTTA
>P_7952
TGGTCGAACGAGTCGAATCGCGTTGACGTCATCAGTCTCCT
>P_7953
TAAAATCACTTGGCTAGGCTCGTTTTAAAGAAATTTCGCAT
>P_7954
ACTTTGAAGCTCAAAAAATGCCTGAAAGCTAACTACCAGGT
>P_7955
CCGCTGCTTCACAAAAAGCCCATACCTGCACAAATCTGTGA
>P_7956
ATCCTTGGACTTGGCGATCGCACTATCGACATAACGGGTGA
>P_7957
TGGATTCGAGGCGCCCACTTCCTGATAGTCAAGGGAGTGCT
>P_7958
TTTCATACATTTCTGAACAACAACATAGCAATTTCACAATT
>P_7959
TAGACAATAATCATAACTTTCTTGACAAAAAAAAACCATAA
>P_7960
CAATATCTCGATCATAATTCCGGTTTCGCTGATTTCCGAGT
>P_7961
TGTAAATACAGAAGAAAAATCATACTAATTGAGCATTTTTT
>P_7962
GTGATTAAGTGTACCGGAGGCATGATGGTGGTCAACAATAG
>P_7963
GCTAAATTGCTACCTAAATCCGGCCACCTTAGACCAAATTC
>P_7964
AGTTCTAAGAAAAAAATCTCCTAACCTGCATTTTAACAGAT
>P_7965
ACACGGGAAGTGGAGCGAGTCTAAATATAGAAAATATAGGG
>P_7966
ATGACTCAAAACTTGAGGCACTATCTACATCTTCAAACTTT
>P_7967
CGGAAAACTTCTTTTCTAGGCCTATTAGGAAAAATGTGTGC
>P_7968
CTTTTATCGACTATTTTCTGCAGGAATTTCTAGAAATTGAC
>P_7969
AGCTGTGAAGCTTGTGGTGCCGCTACCCGAAAATCGGGGAT
>P_7970
AGGAATCACAGTCCAATCGGCGGCTGTAAATCTCGACTGGA
>P_7971
AATGAAAATCGATGAAAAACCGGCGATTTTAGTTGGTGGCC
>P_7972
CTAAAAATGCGAAAAAATTCCCCTAAAATTCACTGAAAATC
>P_7973
ACAAAAAACCAAAAAAATCGCTATCCCTACCGAATTCCTCA
>P_7974
CGTTTTTCGTTAAAAACAAACTAACTAAGGTGAAAGCAAGC
>P_7975
TTCAAATTTTTCTCAACTTTCAGGAACCACCAATTTTCCTA
>P_7976
CTTCCCGATCTCTTTTCTCCCTTTTTATTGATTTTTAGATG
>P_7977
AAATTCCGGATGTTAAGGTCCTTTTTAGTGAAACTTACGAT
>P_7978
ATTTTCCGTATTTTTGATGTCAGTGCCACTAAAAAAAGGTT
>P_7979
ATTCCTCGCCTATTTTTACACATAAATCACCCTTTTCTATC
>P_7980
CCATTTGATGATGTGAAGGTCACGAACTCCGTCCCATCTGC
>P_7981
TTTTCAGAAACAACTACTAACAGTGTAGTTAAAATATTCTA
>P_7982
CCTCCTGGGGACTTTCGTGGCGGGACCAAACTTCTCTAAAA
>P_7983
CTTCAGTTACTGCGAAGATGCGAGCTCCAAAAGAAGACAAA
>P_7984
TCTGGTGGCGTCCAGGTGATCTTCAATGTCTCAAAGTCCAA
>P_7985
TTTCACACTTTCCTTCCAAACTAACATGTTCCAGGGTACTA
>P_7986
ATGAAATAAAATGGATGAGTCATTTTTTATTTTTAACGAGG
>P_7987
ATCCAAACAGTTTCCGACGGCAATATCGATTGTTTCACCAA
>P_7988
GGGGTTTTTCGGCTGGTTGCCACACTAGGCATCTAACGGTT
>P_7989
CTTTTAATATTTTAGGCAGACTTACCAGATGGATTACATGT
>P_7990
ATGGAAAATGAGTGAAAAATCGCGAAAAACCGGTGAAAATA
>P_7991
CGCACGGGTAGGTCAAAACTCAAACTAGTCGGAATATAGTC
>P_7992
TCAAATGCCATTTTATTTTCCATTACAGTTTATTAATCTCA
>P_7993
CTCTCTCTCTCTCTCTCTGTCACACTCATGACTAGAGAATC
>P_7994
GCCTATAAGACGACCTACGCCTACCTCGTATCTACAAATGA
>P_7995
TTGCCAAAAATCATTTCACGCGCGCCCCTGAATTCAGCATC
>P_7996
GTCTTTGATCTACTTTTTCTCGGGGATGTAATTCATTATAA
>P_7997
TTAATGATCATATCAAAAACCATTCTAAAAAAAATTCCCGT
>P_7998
TCTTCAAAATTGAAAAAATGCGGCAAACGGAAATTACCGAA
>P_7999
ATAAAACGTACAACTTTTGCCATACATGCATCCTGATAGTC
>P_8000
CTTCACACAATCAATGAAGTCGAGAAGGTATGTTTTTCTAG
>P_8001
GCTCCCGAGCCCCTTAAATGCAGCCTAGGCGTTTAGCGGGT
>P_8002
CTTTCTAATAAAATCTCTCCCTTTCTAATAAAATCTCTCTA
>P_8003
TTGTTCCCCCAGCCCTGATACTTACTCCTAGTCCAACCCAC
>P_8004
AAATTCCTGGGCTTTAGCCCCATATTCGCTACACTGAAGAA
>P_8005
TGTGCATGCGTCAAAAATTTCGGTCCAGGAGTTTCGGGAGC
>P_8006
TTAAAAAACTTCAAAAGTAACATACATCATATATATCTGAA
>P_8007
AGTTAATGAGTACGAGTGATCATTATAGAAGTGAAATACAA
>P_8008
AAAGAGGAATCAACAAGATACTTACTGGCTTTTTGGCTCGT
>P_8009
GTCTGATGCTCGATATGCTCCAATTTATTGTGAACAAATTG
>P_8010
TTCTATAAATTTATGTGATACTAACTACTGAAAAAATGAAA
>P_8011
TAATGATTGAAATTTATTCACTCACTAGCTATCCTGTTCGA
>P_8012
GTTGATATGGCAACAAAACGCCCTCCATTGTAACAATGATG
>P_8013
TACCAGAAGTCTCTCGATACCAAACATTTCCAAGCGTTGCC
>P_8014
CTGTAATTGATCTTCAATCACGGCCTCTTCCAATTCCATTC
>P_8015
CCCCTTTTTGTTCCGCTCTTCTTTCATGTGATATTGGGTTT
>P_8016
AAAACGTTTCTGTTTTTAGTCAATGTAGTGGTATTTTTGAT
>P_8017
TATTGAAAACCTAAAAACAGCTTACTCGTCCTTGTTTATTT
>P_8018
TGACTGTAGTGAATTGTATCCATTACAGCAGGTCTTTGACA
>P_8019
TCCCATTCTCCTGAAAATTTCCTGAATCAAAATGAAAAATA
>P_8020
AGCTGTGATGGATTGATTTCCTCCAATCTGGAAAATTTGCT
>P_8021
TTCTTAAGAGCTGGTTAGCACTTCCTAGGGAATGTAATCTA
>P_8022
CCCTAGGAGCTTCCACTTACCTCTATAGCGTCGATCAAAAT
[truncated: 208,398 more chars]
