# Supplementary material for: EnDeep4mC predicts DNA N4-methylcytosine sites using a dual-adaptive feature encoding framework in deep ensembles
Source: Genome Res. 2026 Mar;36(3):589–99. doi: 10.1101/gr.280977.125 (PMC12951953; doi:10.1101/gr.280977.125)
Supplement: Supplement 1 [file Supplemental_Code.zip › Supplemental_Code/EnDeep4mC-main/data/4mC/4mC_C.elegans/train_neg.txt]

>N_1
ACCCTCCCCACCGGACCAATCGGGTACGGGACAAGACGCTC
>N_2
TACCGGGTAACCATGGAAGGCTCGAAGGATTCATGTTCCGC
>N_3
GCATACCCGCTCCTCACCGTCACAGATTATGGACGCAAGAT
>N_4
TCCGTACTCATATTGCCTGACGTCTGTCCAAATCGGACCAA
>N_5
GGAATCTGCTCCAACCACTCCTTGTTGGTCAGCCCACCGCG
>N_6
TAAACGAATTTCCCAGTATACCTCGTTTCACGTGGAGTGTG
>N_7
TCGAGTTCATCTGGACGAGGCTGATAAATGACTCACCTGGG
>N_8
ACTTTGCTGGCACCGTAGATCCTTTTGCGTGTGAATCACTG
>N_9
ATTTTCGTGAATAATCATAGCCGGACTCTATCATCAGATTC
>N_10
GTCCACGGCGTGATGCTAGTCCGTATGACCCTCACACTCGG
>N_11
TTCTTCGGCATAAATATTAGCAGGTCGCTATTAGGACTCAC
>N_12
GTATTAAGTTATACTAGACCCTCCACCGCTTGTTCATGGTA
>N_13
TGTAGAAGATACTTTATTGTCTGTGGGGGAAGCCGTTAACA
>N_14
TCCCCACCGTGGAATGTAATCACGTGTCAGTGACCTAATAC
>N_15
ATACTGATCGGCATCTGTCCCACTGGTCATGGGCGGGGGCT
>N_16
CGTTTTCCGGCATGCGTCTTCCGGAATGTCTCGACCTCAGT
>N_17
ATCGGTGCACACCTCGTGGTCATGTGAATCGGCATGGCAGC
>N_18
CCGGTATCCGGAGGGCCGAGCGGGCGGCCAGGCGGCGAAGC
>N_19
GACGACCTTCAGGTTCGCAACGGAAGCTGTAATAACCAGAT
>N_20
GGTCCTTGTTATCGTGGATCCATCAGCTATATTGTACTTGG
>N_21
GATTGCGAACCGCCAAGTGACTGTGGAATAAGGACCTAACC
>N_22
AATGGCTCGTTTATGCTTCGCGATCTCAAGGATGTGAGAGA
>N_23
AGAGCTCACAGCTTTGAGGACAAAGTATAAAGGCCGCACGT
>N_24
GAGCCCAAGGGGCAAAGATGCACTGCACCTACTATTCGTGC
>N_25
CTATGATCAATTGATTGTGGCGGCCCTTAGCACCCCGTGCC
>N_26
ACAGGGTGGGGATGATGACGCAGCTAGGAGTATGAGTGGTT
>N_27
TAAATGTGTCTCTCCCGGATCGGCGTGGCGTTGGGTACGTG
>N_28
CCAATCGTGGAAGTTGCGCACTGAAAATAGACTAGAGCCAC
>N_29
AACGATTTCAAGGATGTATCCCTCAACTGAGTGTCCCTGAA
>N_30
AAGTGGCCTGACAAAGAATTCGGCAGTTTGACCCCTTCGTG
>N_31
ACCAAGGTTACTAACCTGAACGCATGTACAGCATAGTTGGA
>N_32
CTTCTCGCCGCCTCCCATGTCAAGGCTTTTGTTTGCTACTC
>N_33
CAATCCGCCGCGTTGAACCACAACAACAGCATGAGAAGTCG
>N_34
TGATGTCGCGTTGTCTAATTCGCAGTATTATCCGCGCTAGT
>N_35
AAAGGTTCCTGGGTAAACACCACAAAGTGGGGAGCGGAGTC
>N_36
GTAAAGGACTTCCCGGCGCGCTCTATGATCGCCGTGGGCAT
>N_37
GGTTTCCCTCTTGCGATTATCTTGGAAACTCAATAACGGAG
>N_38
AAGATGGCCTACGTCTTGGCCCCGCATGGCAGAGGTATGGG
>N_39
AAATACCAAACCCTATTTCGCGACGCAATCGCACGGGAACA
>N_40
CTCCCATACATTGCATATAGCCCCCTCTCTGGTGGCTCAGG
>N_41
CTTACGCACGCCTCGTGACACCGTGTAACGCCCGCAATTAT
>N_42
TTCCGCGCGGTGCCGCCAGACTGCACAAGAAGAGATCTTGG
>N_43
CCTTACCGATCTCGGTGCCTCCCACAATTGGAGGGCGACGC
>N_44
GGTTTGAACATGATACGGGTCGTATGTATAAATCCGCGATG
>N_45
GCACACGAATGCCACACGGTCTGATCTATCCCTGGTCGGTC
>N_46
CTTCTCACGCTCTGATAAAGCTATTGCAATGCGCGTGATCG
>N_47
GTCGTATTACATTGGCTTTACGGGAGGCACCTAAATGGCTA
>N_48
TAACCAACAGAGCTGAGATCCCGACTATGACAAAGTAGTGT
>N_49
TCAGATTTCTAGCATTAAGGCACTAGAAATGGGCGAGTCTG
>N_50
ATTTGGTTGCAAGAGTTGGGCCCAAGGATGAGGACCAAGGT
>N_51
TACGATGGAGTATAGCGCTGCACATAGCTCCCGGATATCAG
>N_52
GAGATCATTATCGTGCTCGGCCTCTCTATGAGAAATCCGTC
>N_53
CCTCACATAACAGGCCAAGCCAATCCGGGGTGTAGCCATTG
>N_54
GGAATTAGGTCAATTGCGGCCTACTCCTTTATGAGCAGAAG
>N_55
GAACTATCGTACGTAGAAGGCGAGAGGTTGTTTAGTCGGAC
>N_56
CCGTTAATGGGCCCACTAGTCCGTCACCGTACGTGCTTACC
>N_57
CACACTAATTGACGTATGGGCCCATAAAAGCGTAAGTGATC
>N_58
AGCACCAGTATAGCGTTTTACCAGCCATGAACGTCGGGGGA
>N_59
GTCTTACCGTGGGGTCTCCGCGATTAAGTTAGCTTATGGTT
>N_60
TAAGGGAATTGTCCAGCTAGCGAACGCTCTGCCCTATTAAA
>N_61
GGACCTATGGCGGAACCCACCTAACTAGTCAACCGTGACCC
>N_62
GCAGGTCGTACGAGATAATTCTCCGGCGCCCAATTGAGAAG
>N_63
ACTGTAAATGCTTCCTCTACCACACATTACTTCAGGATCGG
>N_64
GGGCTTGAGAGTTCTATATGCAGTTTCAAAAAGCGCAGGGT
>N_65
AAAGTAACAATTCAATTATGCAGTTACTCGGAGGGATGAGC
>N_66
TGGAGCTTTCACTGGTGGATCGCACCTCCTCCAATCGGAGC
>N_67
AACCTCAGATGGGCTGGGATCAGGTACGTATGCCATCCAGC
>N_68
GTTCCGCCGAAGTAAAATTACCATCTTTCACAGCCATGCAC
>N_69
GGAAGTAGATTCGATTCTAGCGTTGACTGGAAAAATCAGCC
>N_70
AACCGATATGGGGTACATAGCAGGTCTTGGAGAGCGGGGAT
>N_71
CGAGCAAACTCTCCTGGTGCCTAAAGAACGACAGCTCCGCG
>N_72
CCAGTGTCTCACACGTCGACCTGGCCTGTAAAAAAATCAAC
>N_73
TAGAAGTTGAATCCTTCCGTCTAATTGATACTGGTACCTTT
>N_74
TTCTACAAAGGGCTTTTACACAGGGTATAAGAGCATAAAAT
>N_75
GCGCCACGGCAACGCCGCCTCAAGTCGCTACGCGCTCTAAG
>N_76
AAACGAGCATGGAAGGGCGACGGATGGGGCGGGTGGCTCAT
>N_77
CTGATTTCCTTGTATAAATTCGTGCCGTAGCCTACGCCATA
>N_78
GACACACCTCTGTGAGGCCGCATAAAACGATCGTTCCCCCG
>N_79
GATAAGCTGAGTATTTCTGTCTACGATCAGATGGCCGGTAC
>N_80
TACTTCATATCGTTACGACTCTTGGCGGTACCAGTTCGATA
>N_81
CGTTCCTACCAAACGAATGACGCCGCTGAGAACCAGCTGGG
>N_82
TGCGATAATAGCCGATTGAACAGTCTGTCAACGGCCTTTAT
>N_83
CCCTTGAGGAGCATTGGTGCCTCCGTATACTCGTCCCGCTG
>N_84
CGCTCTTGTGTCACGACACCCGATCCGTGTAGTTTTAAGGA
>N_85
ACGGTGTTATCGGACTAGTCCGGGTGGGGACGACGGCCAGT
>N_86
TGGTTAGGGTCATGATCCCCCCGAGGTCTGACATGAAGATA
>N_87
GAAATCCCGGCGAAACCGGGCGCTCAAGTAGGGATATAGCA
>N_88
CTCCATACTGAAGTCAGGGACCCCTCATATGCCGCCGTCCT
>N_89
GGTTTTGGGCCAAACGGAATCACACGAAGGGGGAGAGAATT
>N_90
AACCGAAATGAGTATGTATCCAGACATCCAGATCGAAGGAG
>N_91
TGCTGAATTCAGTCATGGGACGCTATAACGTATTGGGCCCC
>N_92
CGTTCCATCTTCGCAGTCGGCACATACAGGCTACTTCGCGG
>N_93
TGAGAACCAGATCAAAGAGCCGGACATCACAGCATGGGGCG
>N_94
CTTCAAACAGGCTTTGTACACGAGAACTGCGCGATCTAAGG
>N_95
AGCGACACTCGGCGGTCAAGCCAATAAGCCCCGCATACGAG
>N_96
TTCAACCTAGGCCATTGCGACGAGGGCAGAAGCATGTCTTA
>N_97
TCATAATGTCACGAGCGGGCCGGGGTTCTTCTAAGGCGTGC
>N_98
GGCGATCCTTTCATGTGGAACAGACGTTATCGTGGATAGGA
>N_99
ATGAAACCCCACCGTATCAACTTGGCATGAAACCCGGCACC
>N_100
AATGTCCGGTGCTATGCATTCAGGCTCCGACGCAATTAATA
>N_101
CCTGCAAGGGGGATGACGTTCTATCATACGTCTGAAGGGGC
>N_102
AAGCCGTCGACCCAATCGGGCATAGACTACAAAGGCCACTG
>N_103
TCTCCTTGAATACGCGATAGCACGTCTCAAACGCCCGCTAT
>N_104
TTAGGAGTCCGGTAGTGCCGCATGTCACGCGCTACGGCAAT
>N_105
TAAAAGTTAGGCTCGAATTCCGCCAGGGCAGGTCCTTGAGT
>N_106
GGCTAACTTGCTGCTGAACGCAACCCCTCCGCCGAGGCGCG
>N_107
CATCTCGCTCCTAGCATCGGCCGCATCCGAAAGACCGCGTT
>N_108
CCCTATGATCTTTTACTTTCCAGTTAAGGCATAGTGTGTGC
>N_109
CCTGCTAAATCTCATAAACGCATAGATTGGCAAACCTAGTT
>N_110
TAATACCAGTGTATAAACTTCAAAAATTTCATCTAACATGG
>N_111
GCGATACTTCTAGGAAGTCCCTACCTACAAAGATCGCAAAA
>N_112
CGGATGGCATTTCTGTTGCTCACAGGCCCGCGCTGGGAACG
>N_113
TCTTGGGTGACTCTGGATATCCTCTTCGTCGGCTGCATCAT
>N_114
ATTGTCAAGGGCGGTTAATTCTTTGGAGTAGATCTATAAGG
>N_115
CATCAGCTGGACGTGGAGCACAACCGGCCATATAGGTCCGT
>N_116
CCTTTCGTGATAACAGCAGGCGCGTCTTTTACAAACATATG
>N_117
CTGACTGATAAAAGAAATGCCTGTAGGGACCGGTTGAACGT
>N_118
AAGGTAGATTGCGCATTAACCATTACCGTTGGCCGCCAGGG
>N_119
TCCCATACGTACAAGCATACCGGAGCATCGGTATGACTGCA
>N_120
AAACTTCTGGGAAAACCTCACCCCGAAACTCGTGGAGAGTG
>N_121
ATCGATAGGTTTACTTTATGCGAACGTCCTATCCCTGTTGG
>N_122
ATATAACCAATATAAGAAGTCTGTCGTTTCGCCTTCAGGGA
>N_123
ACGGTCCACTCGGATACGGGCGTAGAGGGGTAGCTAGTAAT
>N_124
ATCGGTCAACGCCTAATGCACAGAGGTCACGCTGCGCGACG
>N_125
ACCACACGGACGAACAGTACCAGTTGAGGGTCCATTGAACT
>N_126
AAATAAGTCCTAAGTCGCCACACGAGCGCCGTTGAGCGCTA
>N_127
ATTCATATGTAACGCATATTCGAGAAAAGCGTGGTCACGTG
>N_128
TCGAGTTACTAACATAAACGCGCTGGTCTACTATCACAGCG
>N_129
AATGCAAGTTTAGTATCTCACCGAAGGGGCCTCCACGTAAA
>N_130
CGTCCTCTGCAAGGGTATGCCGCTTAGGTGGAAAGTTGCTG
>N_131
TAATAGATTAAGCGAATCCGCGCCACCTCCGAACAAGCGCC
>N_132
GGAAAAAAATATACCCTCGCCATGGGCGTTGGCAAAGCCCG
>N_133
TCTCAACATGGTGCCTCGACCCCTTCATAGCGGGTATGAAT
>N_134
GCTAACGGCCTAGTTCCATCCCTCGACGCCTAGAATTTACT
>N_135
TGGCGTTAAGCGGAACGTATCATCACTCCCGTGGGAAGTAG
>N_136
GCAACGTATCCGCACCTTCTCAGCAGGCAAAAATAATCCAC
>N_137
GCCTACGGCTCCCTACCGTGCTCGCACTTGAGCGATCGATG
>N_138
CGGACGGTCGGGAAAGCGTCCCTACTGTATCTAGAGGAACC
>N_139
TATACCGTGCTTCGGATTGTCCTACTGCTGCGGGACGAGCG
>N_140
GCCTCAGTAATTGGTGCGTGCAGTAAACGGGGGTCCCTATT
>N_141
ATCAACCCAGTCAGGTTCGCCAACCTGACTACGTTAGGCAA
>N_142
CGACCTTCTTTGGCCAAATACTTTATTTTAAGTCGAGCAAT
>N_143
ACACCGCGCTCGATTGGGTACCGGCCTTTTTACATCTTGAT
>N_144
TAGCTCACGGCGGTTCAAGTCAATGTGCAGCAGCTCAGTTC
>N_145
GTCACGACACGAAACATAGTCGTTCTTCTGTAGGCGTAGTC
>N_146
GCATCGTATTCTCTGTAGGGCACTCGGGCCGCTCCGCCAGT
>N_147
CTTTAGTTCGTTCATGACTACCTGAGTGTGTTAAGTCATCT
>N_148
CTACAGCCCCCAAAGGCTTACCATCCTTTACTGGTCACGGA
>N_149
ATCGGGTAATCGACTCATGACCTCAAACCCATGCCACTCCC
>N_150
ACATACGCTCGAACGTATCACCGAAACGCGCGCGTATCTTT
>N_151
GGTCTCAGGCAGTGGCACGTCTTTTCGACAAACAAGCTAGT
>N_152
GTTCTAACGAACTGCCGACGCGGTACACTTGACGTTCATTC
>N_153
TTGCCGCCTGACCGGTAGCTCTTGATTAGTCCTGCAGTAAC
>N_154
TTCCATTGCCCTGCGATATTCGAGCAGCGACATCCCTCGGC
>N_155
TTCGGCCGGCCCAATCTATACCGTCCAATGTGAAGCTTTTA
>N_156
TGCTTGCTCACCTTACCTCGCGAGGAAGGTCATTCGCACCG
>N_157
GTTGAACACTAAGCCGGTTCCTCATTACTCATTTAATTTGT
>N_158
GTGATCGGATTAAATTATGGCCATATGCGTAGGCGAAAAGG
>N_159
ACTGAGCCCAAGTAGCACCTCGGTGTTCGACCCGCTACCTG
>N_160
ACGGCGTACTTACCCCTGGACAATTATATTGAGGCGTAACA
>N_161
TTGGCATTAACCTTACGCGACGTAGGCGGAACGAGAAACTT
>N_162
GTGGAATTGCAGGGCGGCGTCTACGCCACGCCGAATGCAAC
>N_163
TCTTACAACAACTGGCGGTGCCTTCTGAGAGTATGCTACAA
>N_164
GCATCGGGATGGTGTACTGGCGACCTAGTCATACTCGTCGT
>N_165
CCCGGTCTGGCCCCTAGACGCGTATGACTTCCTAAATTTCA
>N_166
CCCATCAAAATGCGACTAGGCTATGGCTGCTACATCGCGGA
>N_167
AAGATAGTGCAGAGGTGCGCCGCGTGACCAATTAAGTGGGC
>N_168
TGAAGTCCCTGCCGTATAGTCCGGAACTCGCAGAAATCGTA
>N_169
CGGTTCGCCGGTAGTAGACCCCGAGCTTCACAGCCCTCCCG
>N_170
AAGAGACCACGAATCTACATCCGCTACAGACTCAGTGGGGA
>N_171
CCAAATGGTTTACAAGTGAACTATGGAACCTCCCCTTGATC
>N_172
AAACGAGTCGAGACTTGAACCGACGATCTACGTTACAGACA
>N_173
TAAACTTATTGCAGGGAGTTCTGGGGAGTTGCCGAACGTGG
>N_174
GTGCGCGTAGGTGGTCGTGACGTCTTCATAAGGTTTGCGAA
>N_175
ATTGTATAGCGGATGGTGCCCCACTAAAAAGACTGGATTCC
>N_176
AGGGATCTCACTTTCGGGTTCATTGACTGCTGACTGGAGGA
>N_177
GGCGATGGCATCCTACCACGCTGGACCGAACTACAAGGAGC
>N_178
TAACCGAACGATACATTGGTCCAGGTGAGTGTGATGCTCCT
>N_179
ATATGCAACCGTCGATGGGGCCAGCGTGGTATTACAGATTT
>N_180
AGGTAAGCCCTGGCACGGACCGTGTTCATGCGTCAAAGTAT
>N_181
GGAATCCGAATTGCGCATAACAGGTCGGTTTTAACGGTCTT
>N_182
TTTAGACGTTTCCTGTACTGCGGCGCGTCGTCTGCTAACAA
>N_183
GCTTAACACATGGTATAAGCCGTACCTCCCTTCGGGCCAGA
>N_184
AGGGTAGGGCAATCGTCGCACGTCACTTCGAGGCATCAATG
>N_185
TTTAGCCCGTCTAAGATTCGCGTCGCTAGACGAGAGATTGC
>N_186
AATAGCGGACCCGGAGTGGACATCTTATTCCCATCGTGACA
>N_187
CCTAGGGTAACTAGGAGCAACAGTCGATTAGGTCGAGCGTA
>N_188
CTGTTTACAGCATTGGTTTGCCGTTATGGGTCTATTCGGGG
>N_189
AATCGAGCATACTTTATTGTCGGCGCGTATTGCATCGGACG
>N_190
TACCCTCTCACGAATAAAAACCGCTGTTGCTTTCCTATAAC
>N_191
CCTAATATACCTGTCGAACTCCTGGCTTATCATGCATTGCA
>N_192
ACCTGTACCCGATGCAGTTACTTACAAAACTAGGGGCTCGA
>N_193
CCTGGGGAAACTGAATTGCACGAGAACGAAAAAACTTCACT
>N_194
TTTTGCAGAGAGCCCGTAATCTGGTATGTGATCAATTAACA
>N_195
CGCAACCATTTCAGTAGCGGCCGCTCACCCCTAGTTAATGC
>N_196
GCACATTCTGGGGGGCGTATCTAAGACGCCTCATACCGAGA
>N_197
TCTTAGAATTGCACGTAAGGCTAGTCCCCCGTTATTTGAGG
>N_198
AATGCTCAGTCACATAAGCGCTCGCCGGCACGTTCCAAGTG
>N_199
TGAGTAGGCGGACTGCAGACCCGTAATCCGGGTGGATGTAA
>N_200
GTAGCGTCCGGTGGCTGTCACGCGAGACGAATGGCGCCGGA
>N_201
CCTAACATTACAAAAGCACCCGTGTGCAGATGCGTTACAGA
>N_202
GGCCAGTCTCTTCCTAAGTTCACCAGTGCAACAAGCCCCGC
>N_203
CCATATCCCTAAACACCATTCTTTCTAATCTGGCTCACCGG
>N_204
CAATGTTGCTTGAAGCACCGCACCGACTCTATTTTCCTACC
>N_205
GGGCCTGTTCGCATGCCGTTCGCTAAAACTGGCAACCTGTA
>N_206
TGTATGACTATGGTGTGCGCCAAATCTACGCCAAACGCTAA
>N_207
TCATTTCGGACAAACTCAAGCTATGGTGTCGTGTTTAAGTG
>N_208
TACTGCGTAATCATGCTGCCCCCTAAATGGTCCATATCAAA
>N_209
TAATTCCTAACGGTTGCTTTCTTGGTTGGTAAGAACTGACG
>N_210
GGTACGGCGTTCCTCCTCAGCATAGCTGAGCACTTCTGGGT
>N_211
TGTTCTTCTGGGAACTTTATCTGACAAACCGCAATTGGAAG
>N_212
CATGGTCCGTTTACTAGTTACGTATGGCCCAATAACTCGTG
>N_213
GGTTAAGGGAGTTAGGCACGCTAGCAAAGCATAGTCCGAAT
>N_214
AGTTCTGGTGAGTAAGCGAGCCGAGCGAGCCTGAAGGCAGG
>N_215
CCTTCAGTCTCTCAAAGATACGACTAGGAAGTCTTGCTTTT
>N_216
GAGAGGGGTACGGGTGCTGACTTCCCCATTTCGACGGCAGG
>N_217
TGTGTCCACTACCGCAGCACCGGTCCACAGATTGGAGTGTA
>N_218
TCTTGAATCTACGGGAGGGACTTAGCTTAGGGAGGCAAACA
>N_219
AAAATTATGGGGCTGTGTACCCGTCCCTGCAGGTAGGCACA
>N_220
AAGACGACGATAATCTATTACTCGGGACAGTGAAGCTCTCG
>N_221
GACCTGCCGTGTCGCTCGATCCAAGCAGTAGTTATATCAAC
>N_222
GTAACCATAGTATATAGCCCCTGATTGCTAGGCCCCGGATC
>N_223
TGTGGAGAAGCCTGCCTACCCGTGCGCTCGTACCACGTCTT
>N_224
TTGCGTCGAACTAGCCTTTTCGCTTACTTTATAGGCCGAGC
>N_225
ACAAGAGGTGCGGAGCCCTCCTCAGAAAGCGCAGGGAGCGC
>N_226
AAAACTCGCCTGTTCAGCTGCGAGTCTCTCTAGCTGCTCAG
>N_227
TATACCCTTTCGTAAACAGTCCGTAATCATGATGCCTCTGG
>N_228
AGTTCTTATTCGAGAAACGCCGGAAGCTGCGAGGCGAGTGC
>N_229
GAACTTCCTGTCAAGAGCTCCCCGTAAGGGGATTTGCATAG
>N_230
CTTTCTGGATTTGGTTACGACGTTGTGTTGGTGAACCCTAT
>N_231
GTCCATTGACTTCAATGAAGCACGAGAGGTCAACGCATATC
>N_232
AAACTGGCTGACCAGCCTCCCAGGATTTCATCGGGATTACC
>N_233
ACCCCTGGTAGGCGAACCTTCATCGCGTTCAACTTACCTCG
>N_234
GCGTTGTATATTGGACCGCACGATATGCCGCGTCCGGGTGA
>N_235
GACAATATTCACACTGTAAGCTGCATCACTATTGAGTCCTG
>N_236
CCAGTGAGCTACAAATCGTGCCAGTCAGTTAGACTAAACAG
>N_237
GGCATAGTGCCCCAGTCGGGCCTATGCTCATGTAGAGTATC
>N_238
CCAATGATGTTACGGTCACACGAAGGGCATTCGCCCGAGAT
>N_239
AAAGTACGGATTTATTAATCCAATTTGAATAACAGCAGGAG
>N_240
CGACGCGATTGACAGGGGTACGAACTGTGTACTGTCTAAAG
>N_241
ACTCGCTTAGGCAACTGGCACATTAACGGATGTCTGGTCCG
>N_242
GGCAAGCCCCATGTCGTCCGCTTGTCCGACGCTCTCCACCC
>N_243
AGGCGTTACCACTAACCCTACCATACGATATGAAAATCACT
>N_244
CCGTAGATCGGGTTCTCCCACCACAAAGTCCACTAGGCGCG
>N_245
CAACCGTGATTTTACTCAGACCACTCGGACGAGTTAGCGTG
>N_246
CTGGCCCATGTGTATAAGACCCAAGCGGGTGTCTTTGAGTA
>N_247
AGTAGCGAGCCGAAATCTCGCCCATGCATCCTTCGGTGTCC
>N_248
TAATCATGATAAAGGCACGACTCCTACCGGCTAACTCGCGA
>N_249
AATGTGTATGTGACGTCATCCTGTACTACGTACGTGGTACG
>N_250
GCCCGCATCGACACCCACCACTGGCTGGGCAGGCCTCCCTA
>N_251
AGTCTGACTATATAAGCGGCCACACGTAGGGGTGTAATGTT
>N_252
GGGCAGCCAGTGGTATAAGACCGGATGGGACTGCCAACTTG
>N_253
ATCGCAGTCCATCGCTGATGCGGACATGGGGCCCTAAGCCC
>N_254
TCCCTGGGGTCCCGCACCAGCACCTCCTCACGCGAGGGGCA
>N_255
GGATCTAGGTAATTCACGGACAGGGAAAGATTGCCGTTAAT
>N_256
CGCATTGACATCACAGCGCCCGTCAGTGCGGGATGCGTGGG
>N_257
TTCCCAGCGGCGACACACATCTTTTCGTCTACGAAGGGATC
>N_258
CCTACGCAAGGAAATACCAGCTAGCAAATTAGATATCACGG
>N_259
TAGATAGTCTATTATCATAGCACCGAATCAGTCCTCGTAAT
>N_260
AAGACCAAGCTAGAATACAGCGCACAGCTTTTCCCCGCTTC
>N_261
GGTGTCTTGGCATAGCGATCCTAAAACCCACACGAACCCTC
>N_262
TGACCAAACCGGGCGGCGCACTCGGGAAGTGTAAATCGTAC
>N_263
CAACGTAAGGATCCTGGCCTCGTGTTAGCCAGAGTTCCATC
>N_264
TTTCACTACGGAGTGTGGGGCGCTCCTCTCGTTGAAACGCA
>N_265
GGTCTGAAAGTCTCGATAAACTGGGATTGGAACGTCTCCCC
>N_266
AGGCATAGGCCTGGGGATTCCAACGCACGCCACGCATTTCC
>N_267
ACAGTCCTTTTGGGCGACCACCCGCACTGACATTCTAACGG
>N_268
CATCGGCGCGCGTGAAATAGCTTGAAGATCGATGACCGTGC
>N_269
GAGCGCACTACAATCTAAGACCGGATTGTGTGGTTAACCGA
>N_270
GGGCAGAGTACAGTTGCCTTCCTCCCCCTGGTCCGGGTCCC
>N_271
AGGCTAGACGTGTCGCGTGACGGACTATCGCTCTTCAGATG
>N_272
TGCAGTAGTACTAGTAATGACGGCAGTGGGCGCACTTCGAT
>N_273
TAAACAGTATTTGAAGTCTGCGTGAGGCCCCAAGAGGTGGT
>N_274
GTCGCGCGTAATCTTGAAAGCCGATACCCGCGCTTTTAGTA
>N_275
TAATAGCGTTTGCTATCTGCCCCGAAGCCGGAAGATCACTT
>N_276
GTTCATACGGCGTCAGGCAGCCGGCACCGGGTTTGTTATGA
>N_277
TATCTCTGACATCTGAGCCGCATGCGGCCCGTAAGTGAGAT
>N_278
GGCCTGCCGGGGTCCCAATGCTTGAGCCATCGTAGGATTTC
>N_279
ACCCTTGGTTTGCTACCCGACCCTGTAGCCTGTCGGGACGT
>N_280
TACTGAGCGGGGTGTTGTGTCTACAGTTGGACCAAAAAGCC
>N_281
AGTCAACTATGGTGGGGCGCCAGCTACCCCCAGTATAGCAA
>N_282
CGCTAGGACCGATACACTATCTGCGCGTGCAATTCAACCCG
>N_283
TCCATGACCTAACGCTGTGACAGGCTCGCGCATCCACTACT
>N_284
AGGCCTGGCCGCCCGGCCCCCCCCAGACTGCATGGGATTTT
>N_285
GGCATGGATAACGGTATAACCTTACGGCAAGGGAGCGCAGG
>N_286
TCGGTTCAGCATGTGTGTCTCCCTTGCGCGCCGCCCGTTGG
>N_287
ATATTTTCCGTTTGATTACGCGTGGGGGAAGTGCAATGCCG
>N_288
TAGCTTCCTTACATATATCTCACGCAATGTTAAATTACTTG
>N_289
AGAGAGCTCAGCAATATTCTCCCCTTATGCAAACAAGCGTG
>N_290
CATAGGCAATGCACAGGGGCCAATTACGATCACGGCGGCAA
>N_291
CAAGCCATTCAGCTCGCGTTCGTCAGGCATCTCGCGAGGCA
>N_292
ACTAGGGAGGCAAAAGAAAGCGCGCATTTCTCACAAGGCTA
>N_293
GTTAGGGTGATAGCTGAGCGCGGGCTATGCGCCCCCAAATA
>N_294
GCAACGGCATTCGTTCGTGGCAGCATAGTTCTGCTCACGAA
>N_295
AAAACGCAAGTAACGCAGATCGCAGATTTCGAGGGACGAGG
>N_296
GAACCGGATCCGCCCGTGCCCTAGAAAAGGTACGACCGCGA
>N_297
ACCTCAGCCCGGTCGGGAGCCTCCATACCGAGACAATCGCA
>N_298
CCATGAGGAAGTATGTCTGTCAGAGGCGGTCTCGTATCGCG
>N_299
CCCAATCCCGTGGTACTCCTCACGTAAGTTGAGTGGAAATA
>N_300
GCGCGAACATGTCGGCAACTCGGTATAAATTGCACGTCTGC
>N_301
TGGTTTTCTCACGCGCTAGTCACCGTGGCTTTGAGCGTCCC
>N_302
AACAGATGGGTGGCAAGAGGCTGATGTTTCACCTCAACGCG
>N_303
CTAATACCATGGTTGACCTTCAACGTTGTCGTCTACAGCGA
>N_304
CAACGTGTGTCCTGCACACCCCTGGCTAGCGACAGGTGCTA
>N_305
CGACACCACCGCGAGCACCTCTTGATGATAATAGCTGTCCT
>N_306
AGGCATGCAAGGTCCTCAATCTAGGCCATCACACTAGGCCA
>N_307
TCCCAAGTGCTTGTCCGACGCAAACACGGGATCTCCGTTTA
>N_308
GCAAGAGCTATGTCAGTGGACGAGCGGTCCCGTCAGAACTC
>N_309
GTTCTTAATACTGACTCAGACCGTTGTGCCTTACCTTGAAG
>N_310
TACATAGCCTACGAAAGTTACGCAGATGGCCTTCTCCCTCC
>N_311
GCAATACGTAGAATTAAGCACTGGAGGGCTGGCTCGCGTCC
>N_312
CCTCTGCGGCGTCTGCTAGCCCAGGCCTGTTGAGGCCTGGC
>N_313
AACCGAGTCCTCTGCTTGCTCTTCTAGGCGCCCTTGAAATT
>N_314
GGATAACAGCCGATAAACGACAGTCTCCCTTCGCTGGTGGC
>N_315
GGATGAAAGAAACCCGTGACCAACCATCTTTGACGCGGGCT
>N_316
TGCACGCTAGAAGCCCTCATCTGCTAATAATTGTTCCATAG
>N_317
GGGCGCTCGCTATGACACCTCCTTGCAGTGGACAGATTAAA
>N_318
GAGTTACTACATACCCACAACACGGGGCTTTTACTCACACA
>N_319
GAGCTCCCGGCTTAGCCACCCCATCCGATAAGATGGGTTCC
>N_320
CATGCAGGAACATATGGCTCCATTAGGGTAGTACGACGACG
>N_321
TAAATGGTAAGTTCCTTATCCAGGATTCTCCCTTCCCGGAC
>N_322
GTGCCCGCATTATCTGTACCCCGTCTGTATAAGTTTTTCTC
>N_323
ATGTTGGTTTAGTCTACTGTCCTACGGACCGGCAACCACGC
>N_324
TGTATGACAAAACGGAGTTCCTCGACCAAGAAAGCAAGGCG
>N_325
GGCGTTTATGGGCTCGTCGACAGTTAACAACAGCTGTATTA
>N_326
TACGCTTCATAACTACTGCACCCTACTGCGGCTGCATGGCG
>N_327
AACGATAATGAATTTCTGCTCTATGCCTCTTGAATTATGGC
>N_328
AAGGACCTGCCCTATCCTCCCTAACGGACTTATCGTATAAT
>N_329
GTTGTCCCCTGCCTGCTGTTCGTATCCACGTACTTTCAATA
>N_330
TTTCCCACCTTGTACGTGACCATTGGTGTCCAGAGCCGGAA
>N_331
TATGGGTATCCCGGGTTGCCCATTGTCCTGAGGTAATTTTC
>N_332
CACCGGCCGTCTGAAAGTTTCCAGTCCCAGCGAGGGTACTT
>N_333
ATTAGACCTAGGTCCTTATACAGTAGAGCAGGCCGGAGGGA
>N_334
TAGAGAGATGGACCTTCATTCGAGTAAAGTGCCGAAAAATA
>N_335
TACCCCTCTGTCTATTACCGCAAGGATCGGCAACGCCGGAC
>N_336
ACCTCGCATCCTAACGGGAACGATATATAGGGCGTAGCGAC
>N_337
CCACAACCGGCTAAGATCGTCGCGGGCAGTGGCTATAAATG
>N_338
TCCTCTATACCCCGTAGCATCTTGGCAAGTAGCCCGGGTAT
>N_339
AGTTCTTTGCAGCGGTCATGCGATCTGAGTGTTTCTGGGAG
>N_340
CAGGGGTTTCTTTTTGAAAGCCCGTAGTGTAGGGACAGGCA
>N_341
AAGGCGCGAAATCAGCCTCTCCTCAATAGGCGCCATCTTCA
>N_342
AACGCTTGGCGATGTCAGTGCCGCGGTGGAATTACGTGGCG
>N_343
ACCAAAGCTCTTCACTTTATCGGGCCACGCATCGCCGTGGC
>N_344
GGGCTGGGAACCTTCATAGCCTATCCCTACGAGACATCTCG
>N_345
CCTAAATCGGCCCGGAGTGCCAGATCGGACTAGAGAACAAA
>N_346
CAGTCATATGTGATACATCGCCTGAGCTTACAAAATGCTTT
>N_347
GCATTTTGCGAGGAAGAAGACATGACCGGGGCCTCAGGTTT
>N_348
CCTAAGTGCGTTGTAACTTCCCAGCGAGGCGCAATCTCTGC
>N_349
CGGCACGGGGTCGGTTAATCCCGGTGCGTACCGTCAGGCTA
>N_350
CCGTGGATTACCACGTACCGCGGAGGCTGCCCCGGGTATTC
>N_351
CTACAACTGCTTTGTGCGAGCGGCTCGTGGCCCGCGTCTCC
>N_352
CCGTATCATTTAGAGAGGGTCGTTACGTGAAGGGCTTTTTC
>N_353
ACGCTAATTACCCTGTTTGGCACGTCTTCGTGGGTAGTTGG
>N_354
TTCTATCCACTACGCCGGGCCCCTACCGCCGAAACTCCAAC
>N_355
CGGTTGAGGCGTAAAGGCCACAATAGGAACAAAGTCAACCC
>N_356
ATATGGTGCGCCGGTTATACCGCTGTTCCTATTGCTGCGTT
>N_357
TTGGTATGTAAGACTAAGAACATGTGATGGTATGTAAGCTG
>N_358
CCGTTGTATGCATCTTGCAACCCTCAGACCTGTGATTTAAG
>N_359
AGAACGGATTCAATCGCCATCCTTACGCGCGGAATGTGCTT
>N_360
GTATGCCTGATATTACGACACACTGCGTGTTAACTGAAACC
>N_361
TAGAGAGAGGGCCCGTAGTTCGATACGATGCCATTGACGAA
>N_362
CATCAGAGCTATACCCCGGTCTCGGAAAGGAGGGTTGTCGC
>N_363
TCCTCGTTGTAAAATGTGAGCAGTTGGAGTGAGTGGGTGGT
>N_364
ATCATCGACTTGTCTTATACCTTCAGAACGTCGCACGTGAC
>N_365
GTGGGTGAATAAAAGTAGATCCGTCGAATTGCCGCACAATT
>N_366
TGTGAACATCTTGGGATTCCCTGTGGGGAAATCGTAGCGGC
>N_367
ATCGATTCAGAGCGCGTGTACATACGGCTCGCCATATGGAT
>N_368
AGTCCGCTTACTGGAAGGCTCCGCGGGGGACGGAAGTTACG
>N_369
AGGCAATCTTCCCGTTGCCTCACCGTGAAACAAGCCTGCTG
>N_370
CCCCGCGAACCCCGAGTCTACACCAAGTAGTTCGGGTGGAA
>N_371
AGCACCAAGATATCCCGTTGCGGTCAGGACTAAGCATAGTC
>N_372
TACAATATTGGAGAGCGGATCGGATGCGCAACGAGTGAAGG
>N_373
CATCCGGAAGACCATATGCCCCCGGAAATTTCGGAAAATTC
>N_374
GCTTGACAGACGGAAGGCTTCGCAGGACTGGTCTTAGACCC
>N_375
GGTTTGTGGTAATTACCGCGCTGACTCCAACGGCATCAGTC
>N_376
CTTAGCACTAAGCATCTTTGCGCTTACCAGCGAAGAGGTCA
>N_377
GATGATTTCCACCGTGGCTTCCCTCCGTTAGGCTTCATGTC
>N_378
CATCTGCGAAGCGCATTTTTCAGCTGACCCACGCTGTCTAC
>N_379
CCAGGGGTTACGGACTACGTCTCCACACAAGCTCTTGGATA
>N_380
TTAGCGAATAGCATATCAAGCGTCCAAGGCACACCGGAAAA
>N_381
ACATCGCTTAGAATGTTCTCCCGCCCCTTAATTGACTCCGA
>N_382
TAACGATTAAAGGAGTTAATCCCGGCGGATGGTATGGAGGG
>N_383
TGTAAGGAAAAGGGTAACACCAGTATAATTTTGCGACAAGC
>N_384
CCCGCAGAACTTCGTTACCACATTAACACGCAGAACCTAAG
>N_385
CTCCGGGACCGAGATCTCTGCGGGCGACTGGTCCCAGCCCC
>N_386
CTCGCTCTTGTGTAGGCATCCATTGGAGGATCATTTCCCAG
>N_387
TTACGCGATGGGTCGGGGCACCTCCACGGCTGCCGGGCTCA
>N_388
AAACACGGTGGTTACTCCTGCCTACTAACAACATGACGGCC
>N_389
CTAACCGGGGGTTCTTGCAGCGCCCCGGTGGTTGCTATCAG
>N_390
ACCACGTTAAGTTGTTATGTCCCCTTGCCGACGAGCTGCGA
>N_391
CTATTCTTAATTGTTCATGGCGGACAGAAGTTGTTGGGTGA
>N_392
AAAAATGCAGTTCAGAATATCAACCTCTCATAACAACATTG
>N_393
ACAAATCGGAGCGCACATCCCGGTCTGATAGCTCTTGAATG
>N_394
TCCGGCTATTTACCTAGACCCGGATACCAGGTCTGTCCATA
>N_395
AAGCGAGAATGTGCATAATTCGAGACATGCCGAGAGAACTA
>N_396
TACGTCAAGTGTTTGGTTGTCGGGAGTATCCTACAGCCCAA
>N_397
GTAATACGAAGTTGAGGTAACACGTTATGCCCTGCCCAGTA
>N_398
GGTTAGAGTTGATCTGGCAGCCGTAAATTCGATAGAATACG
>N_399
CACAATAAGTTCCGGACTGGCGCCGTCTTTTTAGTAGTACG
>N_400
TGGCCTTACTTTACTGGCAGCCTACGACCCACATTTCGCAC
>N_401
TGTTCGCCTAGCGAATATGACCCTGCGAGGAGTCCTGCTTC
>N_402
AAGCTAAAAATAGTTCACGCCTGTCTATCTTAGATCCAGAA
>N_403
CCCCTAGCCGTGATACGGATCGATTTACGAAGGATCAAGGT
>N_404
CCCCGGTCAGCCTTAAGTAGCGCCGGTCTCTTTCTCTAATG
>N_405
TTCTATGGCCTTTACCATTGCGGTACTGATACTATGCCTGA
>N_406
ATAGGGTGAATCTCCAACTTCCTACGTAGCCTTCAGGAAGT
>N_407
GCGTGTGCAAGTTCGTAGCACTCGTGACAGCAATAGGTTTT
>N_408
CGTATGGCTGATGGCATTGTCGCTCTCTGCTAACACAGCGG
>N_409
GCAGCTTCCCGTCTACCTGACTTAAAGGGGAGCCATCGCCA
>N_410
GGGGAGTCTCGTATATAGGTCGCGCTAGCTCACGTGGCAAA
>N_411
TTGAGAACGAGATGCGGCCGCCCAGCACCGATTCTCTAATC
>N_412
CACGTCCCATGCGTTAAGAGCAGTGTTAGCATACGAAGTCA
>N_413
GACAATCCAGAGTCGAAAGACAGTTGGCCTCGGATTCGGGA
>N_414
CGGACCGCATAGATCATGAACAAACGCCATGCTTCCTTACG
>N_415
CTGCAAGCCTATCACCCACGCGACGTCGATACGTTCTTTTC
>N_416
TGTCTTCCTTGAGGAGCTAACCTGGAGACTGATGGTAAGGT
>N_417
CGATCACCGGTGAGCACTATCTACGAACCTGATCCGGGTCG
>N_418
ATTCTGATTATTCAATATAGCTAAGGTGATATCCGTGTAAT
>N_419
TGCCCTTCGCCCTTCAAAGGCTATCGCGCTCAGGATCGAGC
>N_420
CAAGGGCGACTGATAACTCTCCAGCATCTTTCAGAGCGCCG
>N_421
CGCTCCTGAGATAAATCCCCCAGTAAACCTAGCGCGGTGCC
>N_422
TTGCGCGTATACGTGAGTTCCCCGTTCCAGGGCGCTAGGCT
>N_423
TGGAGTGTTTATAACATTGGCGGAACGCGTTGTAGAGGGCC
>N_424
GTCCCAGGATAACGCTTAAGCCATCGGTGATGTTTGCCTAA
>N_425
AACCGATGGCACATAATTCCCTAGCGTCGATCGAGTATGTC
>N_426
CAATCCCTCAGGTAGGCGGTCTCGCGCCTTAATCTGACCAT
>N_427
GGGATGTCTGGGAGCCGTTGCGTGGAGTCGGCGCCTCGGAG
>N_428
GGCGGTCTACGTCGGGCGTACGGATCAGCAAGGGACCCAAT
>N_429
TGCAGTTTCCAGAATACCAACTGCTTACGTGTTATCCAAAC
>N_430
CCAGAAGACGCAACAGATCCCAGTTACACCTTCGTCTAAGC
>N_431
GCTTGACACCTCTGGTGGGGCACTTGGCACCTGATATGGGC
>N_432
ATAGAGTCGACCCGAATGACCGTCCTCAAGGAATCCTACGT
>N_433
GATGCGGCGTGACGCAAGCGCCGTCGGCAGACTTGTCAGCG
>N_434
TGGCTCGGGGACCTCGACTACAATTCCAAGCACGCACTTGT
>N_435
GCGCGGTTAGGAACCGGGAACCGGGTTCACTCAGGAAGATT
>N_436
TATCGCGAAAACTGGTAGGACGGAACCACGTTGATAAACTA
>N_437
CGTTTTAGACGGTATCCGGGCCGGTTTAGTTGGGGAAGTCA
>N_438
TGAATACGGCGTGGGGCATACTTAACGCTTTCGCGGCGTTG
>N_439
ACCCGCCCCCTCATCGGGCACGTCGTCTATAGCAGAACGCA
>N_440
CTCAGGAAGAGAGAGAGCCTCCCGGTCGTGTTTGACATCAA
>N_441
TGATCCGTGACCCCACCCTACCCACCTGTGCGTTAGCTATG
>N_442
GGAGTCCAAAGCTGCTTTTGCATATAGTACTACTACGTGAG
>N_443
GTTAATCGTGCGCGTCATTTCTCTATCTTCGGAGGGTCCTA
>N_444
TTCACTCTAAGTCACCGAGGCTGCTTTCGATTAGCACCTTC
>N_445
TTTGGCCCTTGTGATCGCGTCCTAAGGAAAAGGTGTGGAGA
>N_446
GAACCTTGCGCAACCGTACACCCCTGAACAGCCCACTACAT
>N_447
AGGATGTATTAGGTTAAATCCGGCCTGCATGCCATGCTGCA
>N_448
CTACAATCACGGGGTACACTCGCCGTTGGGACCGGGGCACC
>N_449
TGAGAATCCGACTACGCGACCGTCACTACCAGCGGAGTTGC
>N_450
TGAGGGAGTAGTAAGCCCTACTATCCCAAAATCTAGTGGCC
>N_451
AAGAGACACGATAATATCCGCGGCATGCCTTGCATCGCTAC
>N_452
CTTCCGAGGGTCTGGGGTGGCAGTTTGGACAGCTGCTCGAC
>N_453
CTGTACTAAGTTTGTGTGACCGTTAGGTTGCGGTCAAACTG
>N_454
CAATATAGTTGAATAGGTTCCCCGGCTAGCACAAATAGCCT
>N_455
TAGGGTTCGACCGAGACCCGCGGCCCAACAAAACAAACAGG
>N_456
TCCTGTGGGACTGCGAACGTCTGCTCATGATGTATCTTTAC
>N_457
CGCCCAATCGCGGAAGTATGCTGCGCCAGCTTAAAGAGACC
>N_458
TTTTGTATTCAACGCTTGCACCCAGTCTCCGGTTGCTTCCC
>N_459
TGCGACCATAACTGGAATCGCTCTCGCGGCCCCAGTAGCTC
>N_460
TCAGGTAGGTGATCTAGTTTCTTAGACGGAGATATAAGATC
>N_461
GTTTCCACCGGCCGGACAGCCGGCCGTTGATCGTCCGTTAC
>N_462
CCTTTAGACGACGATTGGCTCGAGTCGGAATTGCCATCTCT
>N_463
GTGACGTATCCGACTTGAACCGTTTTGTCGAAGCCCCCTCT
>N_464
TTAGTTAGTACCTAGGCAACCGTTTCTCGAAGACGGTGTGG
>N_465
ATGACGCCGATGTGTGCTCTCGTCTGCTATAAAAAACGGCA
>N_466
TGTGGCCGCGAGGTGATTTACCCAACACACCTATAGGACCA
>N_467
TAGAGTGGGCTCATGCTATGCACCCTAGGGGGGTACGCACA
>N_468
GTTGGTCGACCACCATAGCTCGCTCGAGGAAAGGAACTGAG
>N_469
ACCATTCCGTGTCGGGATGACTCGCATATGGGTCTAATTAA
>N_470
TCGCTTAACCCAGCGTAAGACCTCCCAGACCAGTTGAGGGC
>N_471
GGAGAAACTATACGTGTGGGCCGGCTGGTCGCGACACCCTG
>N_472
CAAGGAGTTCGCTCTTGCGCCGCCCCATGATCTGGACTCAA
>N_473
AATAGTCGTTCCCACGCGGCCTCCAATGCCTCTCTTACTTG
>N_474
ATAGGCCTAACCGGTGTGAACGTAGTTCAAGTACCTATGAG
>N_475
ATACTACTACACGGATCTGACAAGAAAGGAATGATTCTAGT
>N_476
GAGCCTGCAGGTTAGAGATCCTTAAAAGGCGACTGGTAACA
>N_477
ACTGGGATGAGACGACCTCCCTTCAGTCCTGCACTATTCTG
>N_478
CCGATCGTCGATTGGAACACCCCAGTAGAGTGACCTGAAGG
>N_479
TGCCCATTCGAGGAGCGCCACAACGATTTTGGTGAGACAAC
>N_480
GGTCTGACAAGAGAGGCAGACGACGCTACTATGTTACCTGT
>N_481
GCTGAACACTTAGAAAGGTTCGATCTAATTTCTGGGCCTCT
>N_482
TCATAGGGGGGGATCGACAGCCCAGGATGAGTCGCCCCGTG
>N_483
CACCGAGCTAATGAAGTACCCCAGATGCACCGGTTTCACAA
>N_484
CAATACGCTCGGGTCTGTGACATGGTGCCCCTCTATTAGGG
>N_485
GCTCGGGACATGTCGGCAGCCCAAAATCGTGCTGAGTTTTT
>N_486
ATGGCCTTGTACTTCCGGGACGCCCTCCGACGCTATGAGCG
>N_487
ATTAACCTGGTCCAAGGTCGCTCGTTCATCATGACACCTTA
>N_488
TGTTAGAGTGCCCCTCTTCCCAAAATACCTCATATTTTAAC
>N_489
TGAACCGCCAATACGCGAAACCCCTGCATGAGCATTGGGGA
>N_490
TCGGTCAAGGAGAAACCGGGCTATCGGGTATAGACGAGCCT
>N_491
GTCAAGAGAGCGTGGGGCCTCGAGCAGTGCATTTATCTTGA
>N_492
CGCCAGGTGCTTGGGGACTTCTGGCGGGTGCGAAGATGATT
>N_493
GCGTTGTTTAGTGCGACTAGCCGAATAAGTATCTAGTCAGG
>N_494
CAATCCCCTGCCAGGGTATACATCACTTGGCCATGTACAAA
>N_495
CGAGAAAGTTGTCTGTGCATCCTGGCTCGCCCCTCGGTCTA
>N_496
TCATGACAGTCACCGTTCTCCTGTCTTTGGAAGCCGAAAAG
>N_497
CGAGCTATTCGTGATTAAACCCAATTCCCGCCAATCTGCCC
>N_498
TCCCAGGTCAAAGTTTGAGGCGTCGCTATTTGCGTTGCACT
>N_499
AGTTCCAAAAAGGCACAGCTCAGGCTCCACCGTTGAAATAT
>N_500
GTGCCGTATACAGCGTCAACCTTGACTCATCCACTACAGGT
>N_501
CGACCTGGTCTCAGCCTCGCCGGAGTTCTATTGTAGCGAGG
>N_502
TAATTGCGATATCAGTGGACCATTGCGGCGGTGTAAGCTAA
>N_503
TCCCTGGAAGGATCTGTGGCCAGATGGGGACCAAGTCAACA
>N_504
GGGTATGGCCTATTGGTCGGCCAAATGCGCAATGACTCAGT
>N_505
TGTCTCTTACTATAAGCCCGCGGAATCCTATGTATTGATGT
>N_506
CACTAGAGAACAACGACAATCCGGAACGTGGCGTTTCTGCT
>N_507
AAACACCTGATTCCTAGGCGCTGTTTAAGCAGTACACAGTA
>N_508
TACGCCCCCCTCTTATGTTCCCCCCGCACAGTCAGCGTTCG
>N_509
GCCAACATATAAACCAAGCACCGCATATGCCCTAGTTGCGT
>N_510
TCAGTGCCTCGGAGGATACTCGCGGGTCGGTACGAACCAGC
>N_511
CTCTAACGTTGGATATAGTACAAATCTCAGCTGGTCCAAGT
>N_512
GATGCAAAATTAAAATAGCGCAAAGGGCACATAGATCTGTT
>N_513
TGCATAAAGGAAATCCAAATCTAAGATCGGCATCTTCAGGC
>N_514
CGAATAGTGCAGAATTGGCTCTTTAGCTGTCCGCCGTAACT
>N_515
CGGGGAAGGGGAAAGCTGCTCTCTCGAGCCGGCGCGATCAG
>N_516
TTCGGTAACAGGGTCGTGATCGCGAACCCAGAGCGAAAACC
>N_517
GTGTAGGCATGGTTCATTTGCGCGCATTCGTACCATAGCAC
>N_518
TGGGACTTCATCACCCAACTCGGCCCAAAGAAACCCGCTAC
>N_519
GCGCGTGCTGTACTCAGGAGCCATGAAACGGGATAAATACG
>N_520
ATCAGGAGCCACTTAGTAGTCTACAAAATTAATTCTGAGGC
>N_521
TTATTACATACACTTGCGAGCGTGCGTCAGGTAGCCCTGTT
>N_522
AGGACGAAAATTGGTCTCTACGGTGCAGGAAGTATCTGTCA
>N_523
TTCCCGTATGGTAACGAAAGCATTCAGCCGGCTATCCGGTG
>N_524
GTTCCGGAAAGACATCGTCACCTCCCCATCTGTTTAGACAC
>N_525
GTCACGCCTCAGCAAATAAGCGGCTGGGGGCTTTACACAGT
>N_526
GCAGGACCTCATCTAGTACCCTGCAAATGGAAGGGCGAGAT
>N_527
GGTGCATGCACGGTTAGGAACACAGAGATGGGAGCAGTCAT
>N_528
TCTGCTACAGAGCATTACAACAACGTTAGTGCACAGCCTTA
>N_529
CTCAGAGGTGGAACCGATTACTTAAAAGTTACGAGCTGGTG
>N_530
TCCCTTTGTAGCGGAGACTGCGTGTGCAGCGTAATCGCATA
>N_531
CATATTGTTATTCGGCCGCTCTTGTTAGTGATGGGCCACAG
>N_532
ACGTGCTGTAGAGGGGTTAACATTAAATGCTGCCCAGGCAC
>N_533
CAGACGGATCACAGAAGGAGCCATCTAGAGGCCCCGGCGCG
>N_534
AGTACAAATTGTAGGGCATTCCATATGACGTTAACTACAAT
>N_535
TCGCTACAGCTATGTTACGGCTTAATGGACTCAAATTGAAG
>N_536
GCGTGACGCTCTAGCGGCTGCTTGGCCTGGTGCCACAACTG
>N_537
GCCGGCAAGATCAACCTAGCCTAGGACGATGTCAAAGGACT
>N_538
GATCACTCGTTAAACTGCTACAAATCCGCGGTTACGTGTCC
>N_539
GCGTGAACACTTAAGCAGGGCACACTGCGTCCCACACTCAA
>N_540
ATGGGGGCACAGTAAGTTAACGTAGGCAGGCATGAAGCCTT
>N_541
GGGCACACGAGAAACTTGCACACCCGAAATCACATCGACCC
>N_542
TTTAAGCCCTGGGGTGACAGCGCAAAGGTCAAGTGTTTCAC
>N_543
GCCATTCGGTGTCAAATCCACCTTGGCTGCGGATGCTTTTG
>N_544
CGCCTTCTAAATGTGCTAGACCTGATGCGACACGTCTTAAG
>N_545
GGCAGTACACTCATTCGGACCCTTTGCTAAGACGGTACTTC
>N_546
ATAAATTTGTTACTCCATACCAAAAGAGAGTTACACGGTTT
>N_547
CCGTTCTTTTCGGACATCAGCTTTATATTAAACCCCGGGTA
>N_548
GACCGAGAGGTCACGTCCCCCAGTATTTCTACAGTTCATCA
>N_549
ACCAGAAGGATATCCTTACTCGTTAGCGGTAGTTGGGCACA
>N_550
TGTCGTGGGTCATCTACTGTCTTAACGCCTGCTCCGGCTCA
>N_551
AAAGGATGTCAGACTATGAACAATATCCACGTGTCGAGCCA
>N_552
GCTTGATAGCTGGTCCGAGTCGGGTGGGCCTCATCCGACTT
>N_553
CATCTTCGTTAACGTCCTTGCCCGAGTATGTCTCTCAACAC
>N_554
GTGTGAGGTCTCGAGCCGAGCTGGTTTGTTGTCCCTATACA
>N_555
TTACGCTCGTGTATAACAGCCAGCGTAATTCCTCCTCAATA
>N_556
TGCAGCTTCATCATTATCGCCGTCGTAGTCTACTGGCGCCC
>N_557
TGCTCTCGTGTTTTATGGCTCGCCAATTTGAAGGCAGCACG
>N_558
TTCACTAGCAACCGTAACCCCAGAAGCGCTGTAATTTGGCG
>N_559
GTAAAGCCATGTGTTGCCGCCAAGCCAGGGACAGACGTTAT
>N_560
CACCGGATTATGCAGGGTGTCTGACTTGTACACTCGTTGCT
>N_561
TATGAATGGGCGTGCGTGGTCAGCGGGAGGTGATGAGGATG
>N_562
TCCTACTTGTTACGTCCTGCCCATTGGTAGCACGTCACAAG
>N_563
GAGTGTGACCCCTCCCCCTACGCTTAACTCGGGCTTACGCG
>N_564
GAAGTATGAGCATACCTGCACGCACACGACCACAACAACAT
>N_565
GTAAGCTGTAATTGGAGTTGCGTTGCTACGTACTATCCCCA
>N_566
GCCGATGACGGGACGCTACGCCCTATATACGTTATAGGGGC
>N_567
TGTCCAGCGAGTCCCGTTCGCTGCTCTCAGCCATTGTTATT
>N_568
AGCTCGTCCTTGCGCTTGTTCTGTACTCACTCACCCGGGGA
>N_569
GCTTGACCGTACAAGATTGTCCATGACCATCCTAAGTCATG
>N_570
GTCACTTTGTTTGGCGCGCACGTAGTACACTGATAGTCAAG
>N_571
TGAATACGATGTGACGAACTCCAGCGACTACCAAGGGGATG
>N_572
CGACACATTCATAAACGCTGCTAGATCCTTGAATGCAGTCG
>N_573
TCGAGGTATCACCCAATGTACAAGAAGTGTTACGCAAACAT
>N_574
CATATCTCAATGTTGAGTGGCCCATGGAGCAGTCGATACCG
>N_575
CGTCAATAGAGCCTAAGATACGAAATCACGCAGGTCTAAGA
>N_576
CGTGCCCCTTCGGACCTACCCCTTGTACCCGCCCCGTTGAA
>N_577
TGGGATCCGACCCCACTATACCTCTCCCGCATAAGATCCGT
>N_578
AGAGTCAATCTTTGCCGGAGCGAGTAGACAACCCCGGGGCA
>N_579
GCCGCCCTACAATATAAAGACGCGGACTAAGCCCTCTGTTT
>N_580
ACGAGTGTTAATGGTCCTAACTCGAGAAGATCTTAAGCCAT
>N_581
GCTGATTAATGGCAGCAGCGCTGCTCTGTTTGCATTAAGCC
>N_582
TACGGTTTTATAGTTGAATACGAAAACGCATCGTCTCCCTA
>N_583
GCTACGTGTGACAAAGGGAGCGTCCCCTTCGCCAAATGGAT
>N_584
TGATTGATCGTCTATGCTATCCAGTCCGACCCCTGGAGGTT
>N_585
TCAAGCTGCACGAAATTACTCGATAAATTCGGTTATAAGGG
>N_586
TGTGGGGATCGCTGGTGGACCGATAGAGCTTGGCGCATTAT
>N_587
ACAGCTGGAAAATCCGACCACACGGGTGAGTTTTCGGTGCA
>N_588
ACCAGGGCACGAGTATATGGCGTCTCCTGTGCCACGAGAGA
>N_589
TCCAGAGTTAACAGGCGAGTCGGGGTAGTCAACCCAAGTAA
>N_590
TCAGATCTTCCCTTGGCACCCACAGGGTTGACTGTACTTCG
>N_591
TCTTCTCCCAAGGCGGGGGTCAGCGGGTAACACAGCTCTCC
>N_592
GGTCCGTTAAGTTAGCAAGTCTTCGCGGGATGAATCTAGTC
>N_593
CCACGCCGTGCCACGGCAGTCCACCGGCGCCGGCCATTCCC
>N_594
CACTGCAGCCCGAAAAGGCACAACTGTACCCCTCACGTAAC
>N_595
CTGAGCGTCCGTGGCAGGGCCTATTGTCTCACTATCGACGC
>N_596
GTGGGTTATGGAGATGTTGTCATGTCCCCTCACGCCGAGGC
>N_597
GCATTCAGCGCAAACCAAAGCTTTAAGGTATGACTCCTATT
>N_598
ACAGTTTTTGTGCCTTATTACCGTGGTAAGTCATCGTAACT
>N_599
CACCCCCAGTGGCTTACTCTCCGCCTGGCTCATAGGATTCG
>N_600
CGTAATATCGGCCAGAGAGACCGTCAGAAATCGTGTCCGGA
>N_601
GCAGAAGGAGGAGGGGTGCCCCATCGCCACAGTGAGCCTAG
>N_602
CGACCGGCCTGTATGTGATACACGCGTAGCGGTCAGGACGG
>N_603
TTAGGGTGTGGCCATCCGGGCATCCGAAGTTTGATTGTCTG
>N_604
AAAGCGGAGCAAGAGAGTGCCGGACAGATTGGAGCGGTTCT
>N_605
GAAGGGAGTCATGTACACTCCAGAATCGCTCATATGGCGAC
>N_606
TCTACAGCCCCATGGGGTTCCTGTAGTGGCGCGGCCGGATT
>N_607
TAAAGGCTTCGAGATCCACACTTTCGGCGTGCACTTATAAT
>N_608
ATGCATCTGGGCCCGAGACACTTTTAGGTTATTAGTGAAGT
>N_609
ATGTCCTTCATAGAAAGAGTCTTTGTTCGCTTCGCACCTAG
>N_610
CTAGTCAACCTTACTTTACTCGCTTGACTCGAGCAATCCCA
>N_611
GTCGTGGGCGTGAAAGAAAACCTGTTCAGCGTTCACAGATA
>N_612
CGACTGCAAACCGACTAATACCCTGTCCGAGGTTTAATCGC
>N_613
CATCGTGACACCCGAGCCTTCACAACCCTGGATCAAAGTTG
>N_614
CCATACGGATAAACTGATGCCCACCCGCTCAGAGATATTCA
>N_615
CTAGTATCGTAGTTTTCCTACCATTGAAGGTGGTACAGTGC
>N_616
TCGGTCGTAAAAGTTGACCCCCACGCCTGTCCGTCACTGCG
>N_617
CATCCCGGAGACGTTGGGAGCGACCTATGTTGGGGAGCCCT
>N_618
CGTCGACTCTCTTACAAGCCCAATGTGTTCGGTGTTGTGTT
>N_619
CCGAGCTACCGGTACGTCTGCCGTACGAGCCTTGGGTAGTG
>N_620
TTGGATTCATATCTATCCTTCTGTATACTTCTCTCCAAACG
>N_621
TTTCTTACAACCAGGGCGGTCCTTTTAGTAATTCCTCTGGT
>N_622
TGCTCGGATACAACTGCGACCCATTCACGTCGGATTTAGCG
>N_623
TGCTGAGGGACGATGAAAGTCTAAACCAGGCCTTGTGCACC
>N_624
AACCTTGCCATCCTTGCGGGCAGCGAAACCCCGATCCGTGC
>N_625
AATTCCCACACCACGTAAGTCGATCTTCCCTCTTTCACCTA
>N_626
ATGGGCAGTGCCTTGTTGCTCTGGGCTGTTCGTACGGGCTA
>N_627
CGTTCGGATGCTAGTTAGCCCGCGTGGTATATGGATTACGG
>N_628
TCCACGGGCAGCAGTAGAAACAACCGCCTCGTTTCTGCTTC
>N_629
GGCGCGGCATGCAAGGCGGCCGGTATGTCAGACCTGCAGGA
>N_630
CAGCCCGATAGACTTAAAACCCGGAGTAGGTATTCTGCCTC
>N_631
TAGACGCAATCAGACTAAGACAAGTGGCAGGCGTACGAATG
>N_632
GCTACAATTTTACCAAAGCCCATGGGCATTGATACCTATCA
>N_633
TGCAACGTGCAAAACAAAAACCCATTAAACGGGGACGGTGG
>N_634
TAGCAGGGCACGACATTTCCCCAACTTATTATTATGAGCAC
>N_635
CTAGATACGTCGCACTTGCACTTGAAGGATATAGGCACGTG
>N_636
CCTCGCCGTCTACATTATAGCGTCTTTTGAAGTCCCGCAGT
>N_637
TCGGAAGCTCTATTTTCATCCATGCCCTATCCAACAGCGGA
>N_638
AGGAAGCAACCTTTTTCAAGCTGAGACACCGGATGTTAGGC
>N_639
GAGTGTGCCTACCCTAACCCCTACATTCGGCACTACTATCC
>N_640
TACTGTTGCAGGATTAGGACCACGTCACGTCCCGTCTCTCA
>N_641
GAGACACCTCTCTTGCTAAGCCTGCTTGGAACGAAGTGAGC
>N_642
ATCCCTCAGCGTGGACGGCTCCCAGTGCGCGGGCTAAGACC
>N_643
ATGACTTTATGCCGCCCAGCCCATAGGTACTGAAAGCGAGA
>N_644
GCTCTTTAGGGCAAAACAAGCGTACGGCCCTAATTCCGACA
>N_645
ATGAGGCAGATAATTAGGATCACGTGTTGCCAGGGCCCCTC
>N_646
CAACATTCGTCAGATCTACCCGTCATACGGAACCACAGGTG
>N_647
CTTCGTTTACTGCTTGAGGCCAGACTGGACCAGGCCCCCGG
>N_648
TAACCACGGACTTATCAGGTCCAATGATCAACAGGCTCGGG
>N_649
ATCCGGAACGGAACGGATATCTAGAACCTCTCCCCGAGTGA
>N_650
TGTAACATCCACTACCCGCACGTGGTCTGTAAGGTATTTCT
>N_651
AGCGAGTTGAGCACTCGAATCGCACTTATCTTCAAGGAAAT
>N_652
GCTACTAGTACCGACTGGTACTGGACCGAGTGGAAGCGCGG
>N_653
CTGGACCTAGTCACGGGCTGCGTCCCGGAGATACTATTCTG
>N_654
AACGTAATACGACCATTGGCCGTTCCCAATAGAGCGATCAC
>N_655
CATTCCCGTTAACTGGAGTCCTTTCGACGGCATAGTGGGTG
>N_656
ATCTGTTCCAGGCTATCACGCACTATGCAGATTGACGATGA
>N_657
TCAATCGGGAGTCTTAAAATCTACGTGACCTGGCCAGCGGC
>N_658
GCACTCCATCCATAGTACCTCCGAGAACGTTCAGTCGGTTG
>N_659
GATCTGGATAAGAACAGCCACGGTTGTCAACACGTAACTTT
>N_660
GTTGTTGTCTTACTGACCCCCAGGATGCTTACTTTGTGGCT
>N_661
GATCACTTTGTGGAATGCTCCCGGCGGACATGAACCTGCCG
>N_662
TACACTGGAGGGCGTAGGGACATAGATGACCGACGCTAAGC
>N_663
GGCCCGGTGTGGCTCATTCGCTGTGCTCATGGCAGCGCTCA
>N_664
GGCCTATGCGATATCTGGGGCGTAGTGGCCGTTCAAACATC
>N_665
TGCGTGTATACAAAATCCCACTCCGTCTCCCACCGTGGTGC
>N_666
TAGAGCGTCTTACTCATCGTCCACTTGGGTTGGCAAGTCGT
>N_667
GTACCGCAATAAGTTGCGTGCGGGCTACAGTGTCAGGTAAA
>N_668
AGCCCAAACAGGTTGCGACGCGCTCATCCGCGGACTGTGAG
>N_669
AGGTATGTTGTTTTTCCTGGCTCGTGAGTTGTGCAATGTCG
>N_670
GACCCGTATCGTTTATATGCCCACAGTAACCTTGTAGTTGT
>N_671
GTAGATTCCAACAGCATCTGCGACGACGAGGACTCAATAAT
>N_672
ATGGTATAACCGGTACGCCTCCCCAGACGTCCTTGTAGTTA
>N_673
GTCTACCCTTACCCTCGAACCAGACAACTAATCTTCCTTCA
>N_674
TAAACTTTCACGAGCCCCGGCCGATTCTTAATTCAAAGATT
>N_675
AAAGACGCCGGGGCTGTCCGCAGGAAGGTCCCAATGCTACG
>N_676
CACCACCACGCGATGATGGTCCAACCAAGTTGGAATCACTA
>N_677
CGTCCTTATATAGGGATAAACAGCAGAGTGGTAATGTATCT
>N_678
GCCTATTCTGCCAGTGGACTCGGCGTGAGGTTACTAAAAAC
>N_679
CCACGACTACTGGACCCGCACGTTCATTTTACTGAGGTGGG
>N_680
TCGGCGGGTAACTCTTGTTCCCACCAGAGATTCTCCTTGGC
>N_681
TGTAACACCGAGAATTTCGACTCTTCCGACTCCCAGTCAAA
>N_682
GCGATGAGAGGCTTTCCCTACAATCTTGTAGCGTGATCTCA
>N_683
CGTGCTTCTCCCCGGAACGACACACCACAGAGCGTTGGCTG
>N_684
GGGCTGTAACAAGATATGTTCGCGACAATCTCCGATGTGGC
>N_685
GCGCAAAGGGAGAAGTGTCCCGTGAACTGTTGACCGCGTTA
>N_686
TAGATTCGACCACGAAGCTACTTAATCTCAAAGTAGTCACA
>N_687
GGCGCAGCGAGTAATACAAACAGCCTCTTGGCGGCCTGTAC
>N_688
CTGGGTTAGAAGGTGATATTCTCGACTACAAGTTTTTATTG
>N_689
CCCTGCACATGAGTCAAAGGCCTTTTTTTAGGTGGCTGTAC
>N_690
AGTTCTTTATTCCGCACTGTCTCGTAAGAAAGCAGCACCGC
>N_691
ACTTCTATGCCTCACCCCGTCGTTGTTCAGAATCTACCCTT
>N_692
CGCAAGTTGCATCTGGCCTACGTCTCTGTAACCACCTTCGG
>N_693
CTCTCGTCAGGAGCAGTTAGCTGGGCTGAGCTTAGCGCCTA
>N_694
CTCGGAGGACTTATGTTAGGCAAACACGAGAGAAACAGTGC
>N_695
GTCAACACTGAGACACCCAACGTAAACACTCGTGAGGCGGA
>N_696
GAGACGCTGTCTATTCACTCCATCTCCAGTTACGCTCGCCT
>N_697
GACCTGAGAATAACAAGAGGCAGAGTGTCAGCAACATTCCC
>N_698
ATAATCTCTATGAGTGTGCTCGCTGCACGCAAAATGCATTA
>N_699
GACTTAGACCGGAGGGAGAACGATGCCACATACCGTACTAT
>N_700
TCTGCACGTTCGGTGAATCGCTTTAGGCGGGTGTTATGTGC
>N_701
CATAGCCCGCGAGCGCTTCCCCTTGAGACCTATCTGGCCTC
>N_702
TTTTCATTTAAGATCCCCATCCGACCAACGTTGGGTTTTTA
>N_703
ACAAAGACTCGCCGGGTCTTCATTTTTCCCCTGCGTTAGCC
>N_704
GCCGGGATATGTAGTGACCGCATTATGCTGTGAGGGAGCGC
>N_705
TTAACCGTTTCATGAGTAAGCTTTTTCAAATTCACAGTGCC
>N_706
GGTACAACAGGTGAAGTGCCCGATCGGGGCTGGGAAAGGAG
>N_707
CATCCGCTTATTGATCCCAGCAGATAACCGAGCAAGACATC
>N_708
GCACATATCCGTGCGCGTATCCCCAGCCCCTTGGATAAATT
>N_709
TTCATGTCATAGGCTGCCACCGTCGCAAGCAAACTACATCA
>N_710
CTTATAATAAGGCTCTGGTACCTGGTCTGTACAGCCGAACG
>N_711
AGTAACAACGTCGGCCACATCTATAGAGACCTTTGATTATC
>N_712
TAACAACTCTACGCATGTAACGGGGATACACACTCCTATTG
>N_713
CACCCCGGCTAAAATATTTACCCGAGCGTCGTGGTAGGTCT
>N_714
GCGTATATGCCGCATTAGGACAGTCCGCCCTCGACAACGCC
>N_715
TGATCCCGGTTGGAGGCAGGCGGACTTTTGCGATGATAGGG
>N_716
CAGAGGCCCATGCGGTTCGGCTGCCGGTCGAAATATTATCA
>N_717
CGGCGAACCACGGTGAATACCCAAACTGGACCAGCATTCAG
>N_718
CGGCATAAGATGGTAAGCGTCCGAGTTTGTGGAAGTATAAG
>N_719
GCCCGTGTCAATGTGTTAGACCACGTAGCGTAGATGCAAAT
>N_720
CTTCACTACAATCTGTATGCCAGGACTTGCAAAGGCCCCGG
>N_721
TTCTCTCTCACGTGGTGGCCCTTCCGGAACTGGTGCCCAGC
>N_722
ATGGGCGCCCTTATTGGCAGCATGCTGTTAGTCCACGCACT
>N_723
GTAAAAGACCTCCTAGTTATCAAAGGACGTCCCTGCAGCAT
>N_724
ATAATATAGCGGTCGCGTATCCTCTCAATTTGACCGTCTCA
>N_725
ATTCGCGATTGATGCACGCCCGCTGAGGTATATTTACTTGC
>N_726
GAGGACCCCGCCTCTCCCTACGACGAATCAGAATGCCGGCC
>N_727
CTACGGCCTGATAGAGAGACCCAATGATGTAGAATAGTGTT
>N_728
GTAAATCGGTCATGGATTTGCTGGGCTGATAGCGTATCCCC
>N_729
CCACTAAGTTCATCGCGTTTCGGTCGCCACAGCGACGTACT
>N_730
AAGAGGACCTCGAGTCGAGGCTTATTATCAAGGTAGCTACC
>N_731
TCGTTGAACGGGAGCAGGCTCGAGTGAGGCTGAATCTGTTT
>N_732
GTACCTTAGCGACGAAACGTCGACTTCTGGCCAAGCTCCGG
>N_733
ATGGTAGGTTAATGACCGTCCACCGTATGAAAGTCCGGGAG
>N_734
TTGGCAATTTGACTTCAATGCCTCGATGGTGATAAGTAATG
>N_735
CGGTCCTACCCCGGGATGCACGCGGCCCTTGGTTTCATTAC
>N_736
GCCGCCCCCCGGTACGTACTCTAGGTTCAAGAGCCCCTGTA
>N_737
AGAATGATTATCGAGTGCAGCAGGGCGGGAACAGGGGACGC
>N_738
CGTATAAGCCAATCAACAATCCAGGCTTGGTGGTCATACAT
>N_739
GCATCCAAGAATGACCAGTGCGTTATGATCCGGTGTTGCCT
>N_740
ACACCGTGACTACTTACATGCAGTGATCAGATCAAATCCCT
>N_741
AACTCCCTGCCCCCCTCCGTCTGACCCCAATTCCCAAAGTC
>N_742
GTGTTTTTGCCGCCCGTCGGCACGACTCGGTTAGGCGTCAG
>N_743
ATCAATAACCCTATTAGTGGCACTTCACATTCGTAATCAAA
>N_744
GCGCCAAGGTCACATGACATCGTGCGGGACCCGGCAGTGAG
>N_745
ACATCCGGGGTACTAAGTGCCCAAAGGAGCAATTACGTGTG
>N_746
AAGCTGCGGCCCACGCAAGTCTTCCCAAAGTCATGTACACA
>N_747
GCCAACCGGCCTCGTTGGCTCGTTCGAAGGCAATGGATTTC
>N_748
GAGCCCATGGAGCCCCTAGACCTTAGAATGCTCCTCCTATT
>N_749
TCTAAAGCACTGGGATTCTGCTTGGCCTAAAGCTTGGGAGA
>N_750
AACGGAGCAGCAGGGATAAGCAGGAACTCAGGTTAATTATA
>N_751
ACCCTGGCACATGTCAAACTCGCTTCACCTCGTCAATGGGA
>N_752
GAAGATTTAAAGGGGCACGACTGCGTGGATAACATGGAACC
>N_753
TGAGTGGGGTAGGGCGTTGCCGCTGTGAGTTTGCGTGTGGG
>N_754
GAGCTTCTCAATTGATGGTACCACCCAGGGTTTTACGAGGT
>N_755
CGGCATTCTGATGATCAAACCACATTAGCCTCACCCAAGAA
>N_756
ACTACACTTGAGCCACTTGACCTTACACTCTGGATATCGAC
>N_757
CTCGTCAATAAGAAGTATGCCAGCCCCTAATAGGCTTGTTA
>N_758
AGGTTTGGCAGGATCCACGCCGGTGAAGCGATACATGGGAG
>N_759
TCATTGTGGGCGACGGACCGCTGTGAAGAATCTTCCTTCCC
>N_760
GCAAGGCCCTCTAAAAGGAGCGCTTAGCATACTTAATATAT
>N_761
TTGATTCACCAATTAGATAGCACTTATGGCCAACAAGCGGG
>N_762
CCTCGCTACCAATTAGTTCCCACCTAGCGGCCTAGCTCGTA
>N_763
AGAAGTGGATGCTATTAAGGCGGGGCCGCTTCTTTTATCAA
>N_764
GCCTTCCAGCGGTGACTCCTCGTTGAATCAACTGGTTGAGG
>N_765
AAGGCCCGAGCGGAATTGCACCTTCTGCGTGGTCAAGGCAC
>N_766
TTAATGAACCCTCTCTATTACAAGGATGGCGAAAACAACTG
>N_767
CTAACATGGAAGCGAGTGGACTGGAGATGTATAGAGACTCT
>N_768
CGCTGATAGGTTTTAAACGGCGGCGACGTGTACAAATAAGA
>N_769
ATATCCCTGACACAGGGTAGCTACTTCCAACCCAGGGCGTA
>N_770
AACCAGAGGACGGGCGAATTCTGCCCCTCGCGTAGACTACT
>N_771
TCGAGTCCACCCTAAGCATCCGTTCCGCAACATGTTCAGCC
>N_772
CCGCCCCCGATTGGGGGATTCGCTTAACCCTGCCCCGTCAT
>N_773
CCGCCATCTTCAGACGATCGCCCCCTAGTGACGTCTTGGGT
>N_774
GCACACACAGTATTGCTCCTCTCACATGAAAGGGCCGCAAG
>N_775
ATCGTGAGACAGCGGTTACACACGTGCCCCTACCGGAGAGT
>N_776
CAGGGAACCTCGTGGTTTAACTCCCTAGATCTTTTAAGAAC
>N_777
GCCCTAGTGTCGTGTACCATCTGAGGAATCTTGGCCCTTTA
>N_778
TGGGCCGAGCGATAAACTGTCCGAGAGAGTGCTCTTCGATG
>N_779
CGATAAACTTATTTCATAGTCGTCCGTGGATCAAATTGCAT
>N_780
TTCACGTAAGAGGGATTCTGCTTGGTATTAACTGTATACGC
>N_781
AACATTCTCCCGTAAGATAGCTAGCGCACGACTAACTGTTA
>N_782
GCTCTACTGATGAATGCGAGCAAGACTTCGCTCTTAGGATC
>N_783
GTGGAACAGGTTTTAGACCCCTTGTAGCCGCTGTGGTGAGC
>N_784
ACTCCGGGAAGACCATGAAACTATGTATATAACCAGACACG
>N_785
CGCGGCTAATTCATTAGAGACCATTGACAAATGTGGGTGCA
>N_786
ACCCCTCACATCGGAGGATGCGCTGTCTTAGGTCCGTTCTT
>N_787
TACCCCGTCACGCCCCACCACGGGCTTTCTTACCCATAAAG
>N_788
TCGTCCTCATATCTGATTGCCGCCAGGAAGTTCTAATTCGG
>N_789
GCGGCATGTTTCTTAAGCTGCAATATCCACAACTTCCACAT
>N_790
CGTGAGAGTACGTGCCATAGCACCCGGCTTTTTTTTCTAGA
>N_791
CGGGAATACTGGGTGCTCAACTAGTGTCGGAGTACGAATAG
>N_792
AACTACTGTCGCAAGAGGGGCAATCAAGTACTGTCGCAGTA
>N_793
CCCTCCTATACCCAGTGTTTCGAAATGAACACGCCCAACGA
>N_794
CACAAGACGGCAGAAAGCTCCGTTATTTGACCCACTTTAAA
>N_795
CGTACCAGGAGGGTTTAAACCGGTCTTGGGGTTCTAAATGA
>N_796
AGGCGACTTGTTGGGTTGTTCATATGGACCACCTCTGATGA
>N_797
TGCATTAGAGTTGCCACTGACTGTGGGCTCCGCTTAATGCC
>N_798
TTCGATTTCTGCCACACCGGCGCGGGAGTCAGACGCCACAA
>N_799
GTCTAGCTCGCTCCTTTTGTCCAGCTACCAACCTTCCGAGG
>N_800
CTATCCCCGGTCGCCACAGACATATTGACGGTCTTCCTAAT
>N_801
AGAGCGAGGCAGCAAAACCACCCCCGGGATTCAATTCTCCT
>N_802
TCTGAAGCATGTGCCTGGGACTCAAGTATATGTCCAACACC
>N_803
CCTTGCACTCGGTTCCATGACCACGAAAAGTGTAGCGTAGT
>N_804
AACACCATGCAGGGGCCGGGCTTATTAGCGAGCTACTCGCT
>N_805
AGACCTATGTGCAACTGCTACACACATGCAAAAGGAACCCG
>N_806
TATCTCTATGTTTTGTAAACCAGATCGCATCGTCAGGAACT
>N_807
ACACTCACGGACTCCGGACCCTGCCTGTTTACACTTGTCGT
>N_808
TCCAGCCCAACAAACACCCCCTCGCGGCGCCTAGGGCAAAC
>N_809
AAAGAAACAGGGTCCGATCTCAAGCACTAGAACGATGCAAA
>N_810
AGGTAACATACGCGAACACCCTTGAGGAAAGTTTCTTTCCA
>N_811
CATCTGTTGTGGATTTTAAGCTGCGAGCAGCGGGCCCCCAC
>N_812
TGTTAGGCGTTAAATATAGTCCTTGGGCAGAGCGGACCCGC
>N_813
TAAATCGACAGTGTTGGTAACGAAACGCCACCTGACTAAAC
>N_814
AGTCTTGTATACACAGGGGCCTTGTCATCGTATTATGCTAA
>N_815
AACGACTTACATGCCCGGCACTTAACCGCCGATCTGCGAGT
>N_816
CCCGTTTGACGCGCCTGTGACAATTGGTCGGCTCTATTGGC
>N_817
TGAGGTCGAGTTAAGGGACTCACATGTTAGCCAAACACTGA
>N_818
CCATACAAAAGGAGCAATACCATGCGGGTAGGGACTTCTAG
>N_819
TATTTCTTAAGTGGTCCCGACGCTCCGGCAACTGTGTTCCC
>N_820
CAACTCACCTCCTATCGAGTCTTTTTAGCAACTTATATCTT
>N_821
AGTACACTAATTTGTCCCAACCCCGCTCGGTCGCTAATCAA
>N_822
AACGATTGCGCCTGCTGCCGCATTCCAGCAACCGGGCTCCC
>N_823
ACACCGGCTGCATGTGGATCCTTATCTGACCGTCGCAGGAA
>N_824
ACGCCCTGTTTCGTCATTTACGGAGAGAGATTACGCATGCT
>N_825
AACTCAACGGATCTGGGCTACGGGTTGTGAGGATACTGACC
>N_826
GCGTCCCACCGAGGAGGCGCCCGGTTAGGGATCATATACGT
>N_827
GATCCCGCCCTGGTTGACGACCTGGAGAGCAACCGCCGGTG
>N_828
CCCAGTTATGCGTGTGTGCCCTCGAGGGGGGTGACGAACCC
>N_829
AGAGAAGAGCGCGACTCATTCCGAGGAAAATTGCAGACGTG
>N_830
GTTTTGACCCCCACCATTGTCGCTCGTAGAGCTAAACTTAG
>N_831
GTCGTTTATTTGTTTAGACTCGCCGGGTGACCGACGCACCG
>N_832
GGCGTAGTTACACACACGACCAATAGAATCTGTCCGAGACT
>N_833
TGCGTGAATCTACTAACAGTCTTCGTTCACACGACTCATTG
>N_834
TGATGGTGATTTACCCTTCGCGAATGCCAGAGGCTTTCTAA
>N_835
GTAACAATAGGTGATCGGGTCAAGAAGGACAATCAGGCTAG
>N_836
TGCTTGCGCCCGTTAATATGCAAGTACGTAGTATAGGACCA
>N_837
ATTCTTCCAGCCGCAGGATGCACCGTCAGGTATGTTGACGT
>N_838
TGTCCACGGATGGTTCGTTGCAACACTGATCCGACCTAGTA
>N_839
TGATCAGGCTTTACTCGTCACCAGCGTGTTCAGCTCACTGC
>N_840
TGCCCTGTCTCCCAACGATTCGTAGATCACCGAACTTAACA
>N_841
GACAAACCCAGTGTAGAATGCGATATAGCATAAACGCACAT
>N_842
GAAGTGCCGACACTCGCATCCGGTACCTCAACCTAGCGGCA
>N_843
GTTCGGAAGCACTCCAGTCTCCTTTGCGCAAAAGTACTCCT
>N_844
TGATTCCTATGAACCGCCGCCCTCATGCCCTGTATCACCAA
>N_845
AAGTGATGTTTTACAGGCAGCGAGCCGTCCCACTCCACTGC
>N_846
GGTAACGCGGATTCCTTATACTGACCGAGAAGGTGGACACC
>N_847
TCTCTGCACTTTAGCCTGAGCTGGCCATATGTATGGCAGCG
>N_848
CCCTGGACGTAGGGTACAATCAAGTAAAGTGCAAAATGGCA
>N_849
ATCTGCTGTCAGCTATATTTCTAGAAGATGTCAACAGGATA
>N_850
CCTGAAAAACCCGGGTGTATCCACCAGGGTAAATAGTTGTC
>N_851
TTAGGTTGACGATGTAAACGCAAATGCCACGAGGGAGACCT
>N_852
ACGAGGCGGTACAGCACACACGATCAGAGAGGAAGATGTAC
>N_853
GTGGAACGGCAGGAAATATACCTCTTGGCGTACCAGGCCAA
>N_854
TCCTGTAGCTGGGGCGCCTCCAAAAACGACATGCTCATCGC
>N_855
GAAGGCCATAGCAGTGTTACCTCGTCGTCCATCCTTCATAG
>N_856
GTAGGCTCAAGGGTCCGAAACCTCCACGCATAGATATTCGA
>N_857
CACTTTTCGCCTCCAGGGGTCAGGTTAACCGACTGTGAGAA
>N_858
CTATTCCAGTGCGCTCCTGACCGCGACACACCTAGATGCTT
>N_859
GGAGCTTGCAGTATTACCGTCCTATGGGCCGAAGATAGTTC
>N_860
AATCAGGCGATGAGGACAGCCTATACATATTGCGATGATCA
>N_861
CCGTCCCCTTCCGTTAACCACCCTCGACCGAAGATCGTGTC
>N_862
CGCCAGAACATTTAACGGCCCGAGTTAGCAGGCCACTAGTG
>N_863
GGCTGGATCCGGCGGTCAGACGGAATTTCATGATACACCAC
>N_864
CGCTTGAACCAGGCGGTCCCCTCACCTTACCACATGCCGAA
>N_865
ATTCTAAGAGTGACTAGGGGCATTTCTTTGCTAACTACGGA
>N_866
TTCTTGGCGGCTAGGCAGAGCAGTGGGGTAGGTTAGTATAG
>N_867
TATAAAAGACACCTTGGGGACTCAACGTACCCGTAGCAGGA
>N_868
TGCGTCCAAGCGGTCGACCTCCGCCGTCGATACGTGATTAA
>N_869
CATTTCAACGGTCGACAAAGCACCTCAGGGACTAAGAGTGA
>N_870
ACCAGGTGGTTGTAGCGAATCCAACATCGAGGTAGCTTTTA
>N_871
TGTAACTGTGCCATCGCTTGCAGGGTTTAGCGCCCTCGTTT
>N_872
ACTCCATGCCAGTGATCTCACGCGGGGTACTGGTATGAGGA
>N_873
TAACCGTGCTCCTGACGCTTCATGCATCATGGTGCCAATCA
>N_874
GGAAGGACGAACTAATCAGACTCATAAACGCACCATTTAAA
>N_875
AGCCCGACATTACTAGCTGTCTTCTGTTGTGAGGTTCGTCG
>N_876
CGCATATGCAGGCTATGTTTCACCGAAGTAAAAACCGGCGC
>N_877
GTATTTTTATCCCTTATTCTCCTACAACTGGCATCGATGAT
>N_878
TGTAGCGGTTAAGCCCGCCACTTATGATTTGGGCTTACTCA
>N_879
CCCGCCGCTGGTCGCGAAGGCCCATGAAAGCTACTCCAAGG
>N_880
TGCACGACTGAGGTAGAGCCCGACAGCACGTATTAAGCCCT
>N_881
CTTACTGTCGACTACTGCCTCGCTGGGATCGGGGGGAACTG
>N_882
CATGTTCTCGAATAGATGTCCAGACAAGGCGGTGGTGCTCC
>N_883
CATGGGAGCATTGCCCGTTCCCCTAACCCACGGCACACGCT
>N_884
CTTTAAGAATAAACTTGACACTACTCACGCTGTGTTACCCG
>N_885
AGAAGGATCGATCAACCAGCCAGATCACGCACTTAGAGGTC
>N_886
CAGGATAGAAACCTACCATTCAGCACGGTTTATGACTGAAT
>N_887
ACTGTGCCTGGATCTTATCGCATCGTATTCAAGCATATCCC
>N_888
GTCACCACGAAGGCTTTCCTCTAGCATCATATGCTCAAACT
>N_889
CTCGCCGACAGCAGAACGTGCACAAAGCGGAGGTTGTTTCA
>N_890
CTTTTGCATACTGTACCGGTCCGATAATGACCAAACTACAC
>N_891
ACTCCGGGGGCACATTACGCCTCCTCATTAAGTATATAGAG
>N_892
ACCTAGGGAACCTTACGGAGCGGACAGGTCCGGGTGTCCAA
>N_893
CTAATGTGGTTGGTCGCAGACCGTGCAAGAGCGACGCGCAA
>N_894
TTAAGAGGATGATCCATCACCCCGGGCGGGTTCAGAAGTCT
>N_895
CCACGTGCAAGAAATCTCTCCACCGGTCTGTGCCTATAGGT
>N_896
TCATGAAACAATGAAGTGTACAGGAGTTGCGGACGCCTCAA
>N_897
AGCGGTAACTCACCGTAACCCACGCTCACGTCACCTTGTTG
>N_898
GCACTTCTTTTCAAGGAATACGGCCACGACGCGGCAGCGAC
>N_899
CAATGAGACTGGTCGAATGTCATACCAGCCCTGTGCTATAG
>N_900
CTAAAGGGTTATTTCCTGCCCTCCCGGAAAACGGGGAGAAG
>N_901
CCGGGTCGCGACCCGTACAGCTGGCCCTTGAGTGCGCACGA
>N_902
TTATACGCGCCGTTTCGGGCCACGGTGCGTATCTTCTGTTT
>N_903
GAATAAGAGTATCCCGGTTACAACGGACCACGTCTACTACC
>N_904
ATAGACCTGCATGTTTTTCCCAGGCATAATTGGCGACAAGC
>N_905
CCTGATCGCCGATCAAATCACACGTATCTGGCAGTTTCCTT
>N_906
TTCCCTTCCAGTCCGTTCGCCAAACAAGCAGACAACTATGG
>N_907
AGGCCTGGTCCACCAAAGTACTGGGGTTGGGACCCGGCTAC
>N_908
CGCGCATTTCACCCCGTTCTCTCATCGCATCGCGCGTAAGC
>N_909
GACTGCGATTACTATCAGTTCGAAGGGTAGCCAGTGAGAGA
>N_910
CTACATGGAGAACTCCATAGCTGGCCCCGGTGCTACGGGCA
>N_911
GCATGTCTAACGATGCAAGACGCCACCCGCCCGTAAACTTA
>N_912
CAATTACTCATATTGGTGCCCTTCTCAAAATTATAGCGATC
>N_913
ATCTTTCCGGATAGGTGTACCCTTCGGGATTCCTATGGAAC
>N_914
GGGTCCAGATACAGTTGACGCACCGCACACGCGTATACTCA
>N_915
TACCTGCCAGAGTAATACACCAGATTGGCTCGCGAAACTCG
>N_916
CTTAGACGGCACTATGATCTCAACAATGGCCATCGACTCGT
>N_917
GATGTCCCAGGTCGTTGGAGCGTGAGTTTTTGGACCACTCA
>N_918
AAAAGAGACTGGTTCGTTTACAATTAAGCCAGTACTAGCAA
>N_919
TGTTGGAGGTCTACCTAGTGCAATGTGGAGCCCTGGTAGAG
>N_920
CAGCGGTTTCCTTATGTGCCCCGAGCGAAGGCGGTACTTGT
>N_921
TTGTACCAACAGTCGTTGCACTTTCAGGCATGGCCTATGTA
>N_922
GGCGCAGCTACTGGGGCGATCACTGAGTATGAGTTCACTGA
>N_923
AGGACTCTTGTGTGTACACTCGATAGTGCGAAATTGCCTTT
>N_924
ACACCTGAATACTCGTCTTGCACGGCAAAAGGGCCCTTCCT
>N_925
GATTCTAGGCAGCTTACGAACGGTGGGAGAAGGGGCTCTCC
>N_926
CTCGTTACCGTTATGCTAAACGAGCGCCACGCGGTATTATT
>N_927
CCCTCGTGGGAGATAACGTTCGTACACCACCATACGTTAAT
>N_928
AGTGACAGCCGACGTCTAACCTTTAATCCGAGCGAGTGGTG
>N_929
CGCGGATAGATCCTTGCACGCCCAGATGGATGTGGATGTTC
>N_930
AAGAGGAGTGGTGACCGAGACGGTATAAGACTGTAGCAGGA
>N_931
CTCCGAGCTAGAGGCGACGTCCGAACTCATTTCTTATAAAG
>N_932
TCCGCCTCAAGGATTCTCCGCGGATAACAAAATTTGCATAT
>N_933
AATTATGTATGAGTACTGAGCCGCACTTCCCGAGTCGCTTT
>N_934
ACGACAGGTACTTTTACAACCCACTGGACAACAACCCAAGT
>N_935
CAAATTCTCCGTCTAGCACTCGCTATCTAATCGCATGACCC
>N_936
ATCGTAGGCGTAGAGACTCTCAAGCAGTGTAGAAGCCCATT
>N_937
TTAAGATAAACCTAAAAAAACTAAGTCCCAAGGCATGATAG
>N_938
GGAATGATCCTTGGGCGCAGCACTAGGGTCAATCGTTTCTT
>N_939
ATCTTGAACCGTGCCCAGACCTCTGCCGACATGCCGTCATA
>N_940
ATAGGATAGACGTTCTTTGGCGACCCAAGGCAGTCGTATTA
>N_941
CTGGGTGGCCGTCATATTACCGACGGGGTGTCCTGGGTGCC
>N_942
CACTGCGGTGCGGTCTCTGTCACAGATGACGTCGGGTATCT
>N_943
TAGAAGGTTTAATGGAACTGCCAGGTGACGACTTGGGCACT
>N_944
ACGGTAGGGGTCGTCGTGCCCAATATGCTGCATAGGTGTAA
>N_945
AACAAGGCATCTAGGTGGGTCTGGTTTTTACCAGCTGCAGC
>N_946
CTACCGGCCAGGATCTAATGCCGGCGAAGAAGGGCACACTC
>N_947
CCATAAAATGCTAGACCTTACTGGTTGTCTGTGATGGGCGC
>N_948
GGCACTTCGGTATAGGCGCACTTCCTCCGTAACCGACTTGA
>N_949
TAGGTGTGTTCTTGGCGTGCCCCTATCTCCTGGGCTAATTC
>N_950
TGTGTACCGAAATCGCTACCCACTTCGACCCTTGCTCAGAT
>N_951
GTAGAATTTTGATCGCTAATCCGGAATAGAACCGAAATATA
>N_952
GCGACATAGCCTATTCGACACGATGGATCGTGTGTCGTGGT
>N_953
GGAGACCTAGGAAACGTCTACGTCGGGGCGTTCCCCACATA
>N_954
GGGAGTGCCCAGAAGAATAACCACATGGCGGTCGCCGTGCT
>N_955
TTTATAGGCGAAATCGATAGCCAACCGCAATAGCGTATTTC
>N_956
TCGGCCACGTATGCGTTGTACTAATTTTCACTCACCTCATA
>N_957
TGGTTGGTCCTAGCATTCCGCCGCACGCCAGAAAGGTAGCC
>N_958
GGCGCTGTTTAATCGGCACCCTACCGACGGGTAGGAATAAC
>N_959
CACCGTAGTTCTTCGGGTATCTTACAGCTGAGAGAACCTTA
>N_960
GCAACAAGGCGTCCATGACTCGCTGTCATGAGGTATATATT
>N_961
AATTGGTGGATCTGCACACGCCGTGAAACAGTGGCCAATTC
>N_962
CCCATGTGCTTAATTCCAAACCTAATGGGTGCCGACAGATC
>N_963
CTATCTGTCACACGCCCCAACGCAGAGTTGAAGGCTTTCAA
>N_964
GTTACGCCAGGCTGAATGGCCGCCGTGCGATACCCGGAACC
>N_965
CAATTGTTTGTTTGATCCCGCCCCGGAGACTAGGTTACAGA
>N_966
TCGCCCAGACGACTAGATTTCCGCGGTGCGAACCACGCAGG
>N_967
TGATTGCCGGATGAAAGTACCAAAAGATATACACGCAGGCG
>N_968
GGTCGCATCCAAGCTCCTCCCGCGGCGACAGTGACTAGCGA
>N_969
CTCGGGAATGAGCACTAGGCCGGCTATAGCGAACTAACTGT
>N_970
GAGTCATGTGGTTCGGTATGCATCAAAATGGGGTACCAGGT
>N_971
GTTCCTGTCATGGGAACAGGCGGGTGGATCCCCACATTTCC
>N_972
CTGTTCTGCTGACGTTTGTTCCTTGCCCCTCGGCTCACCTT
>N_973
GAGGTTCAGTGCCAAGTAAACCAAATAAAGGGAGAAACGTA
>N_974
CAATGGCCCCATCACACACACATATGAAGGCTGACGCGCTG
>N_975
CCTTACGCCCGTGTACCGGCCAACGCTACGTACGAACTATC
>N_976
CTGGGGAGGATTTCGCACAACACAGCCCTACGTGGTCGACT
>N_977
CCAGTTTGAAGGGCAGTTTACTGCCAGGCCAACGAGGTTGC
>N_978
CCTTCACACTAACACCTCCTCCTTGAAAGCCACGCACAACA
>N_979
GGAGACAGGTGGTGAAAACACTCGCTGCCCAATTGGGTGAA
>N_980
ATACTTTTCGGCGTGACGACCCTAGACGTGGTCTTCCCAAC
>N_981
CCATGGGGACGGAAGGAGGGCCTGCCGTAATACGGCGATAA
>N_982
TCCTTGGGCTGAGGAACCGCCTGCTAACCTTTCCTCTCATC
>N_983
TCTATGTCCAGCAACAATTTCGCCGGCCAATACATCATAGT
>N_984
AATTGAGTCGAACTAAGTTGCCACATCGTCATAGTATAAAG
>N_985
TCGAGCACCGAGCGTGCCTCCGGACGCTCGTAGTATCAGAG
>N_986
TGATTCAACGAATTTTTCGACTTAATCTCATGCGGAATACC
>N_987
TTTACTTACGATTGGTGTAACGCTCGCAGCACCTGTGATTC
>N_988
AGAGCCGGTCCTGCTTGGATCGTACAGGGAAAGCTAACCAC
>N_989
GCCGGGGTAAGAAGCCGGCCCGGCTCCCTTAGTACCTACGA
>N_990
CCTAAAGGGTTAAGATCCATCAGCCCACGGCTTGTCAGCCA
>N_991
TACCATGTCGGGCGACGACGCGAGTGCCCGGGCCGCGTCGC
>N_992
CAGTTTTACTTGAGCCGAGTCGGAGCATCACAAACTCTTTA
>N_993
TGTCCGATGGTAGCAAGTGACCGGCAGGTATTGTATCCTGC
>N_994
ACGTAGGTGTGTAGGCTGGACCGCTCTAGTCGCACATCATC
>N_995
GTAAGGGCATTCCCTCCGTGCAGTCTGGCCACATACGGTAA
>N_996
GACGTAGTCCTTGTTAAGATCGGCTCGACTGCCATTATACT
>N_997
GCTTCATTCCGGGCTTGTCTCTAGTTGTAAACTAGTTACGG
>N_998
TTCCCGGATCATATCCAGAGCGAGTAATTGGTACGTATACG
>N_999
ACGAGTCGGCTCCCTCAAATCGCCACGAAGCGATGCAGATA
>N_1000
GCCAGTATCAGGGCGAGCTACGTTTCGACCCGCGGGCACAG
>N_1001
GGACGATTAGAAATGGCAGGCCTATTCAAAGCGTCTCTGAT
>N_1002
GAAGCGCCGGGCTAAGGAGACTGATAAGGTGTGTCATCCAT
>N_1003
TCGTGATAGGAGTCTAGTTCCTGAATATGACGAATAATCGG
>N_1004
TGCCTCTAAAAGAGGTCGGACCTCCTCACCGTAGACCAGTG
>N_1005
CCTCTACTCCTTGTTTACTGCCAGTAAGAATCAGTGTAGCG
>N_1006
GTTAGGAGGTGCTTGAACTGCTTTGGAGCTCGGGCACGTCT
>N_1007
TTAACTCCTATCACGCACCTCGTTGGTATGCTAGCAGCATG
>N_1008
TTGTCAGGGGAAGTCCCGGACTGACTGTGAGCAGTCAGTGG
>N_1009
GCAATACTCCGGTGACATGTCTTGAAAAGCATCAGCCAAAA
>N_1010
CATCACTGTGCATATAATCGCCGTACCGAGCCGCCGAGCAC
>N_1011
TCAAGTTGACGTGTGTTGAACTCTTTTTGATAAACAGCCCG
>N_1012
GGAGTGCCAGTACCCACGGACTTCTCGACACGGTAACGTGG
>N_1013
AGATTCTTTGGAATTAATGCCAATGTCCATACCGCAGTTCT
>N_1014
GTCCCCTCAACGGCCTGTGCCCGTCATGACGGCCCGTAGCG
>N_1015
CATTTTAAACCTCCGTCTCTCTGGGCTGCACTATCCCCCAC
>N_1016
TACCGTAAATGCCTAGGCGCCCCTTCCGTTTGTTGGTCGCT
>N_1017
GGGGAATCTTATGTCGGCCACCCGACGCGAGAACGGTAGAT
>N_1018
AGGAGACCCACATCACCAACCGATCGACCCAAGCACAAACC
>N_1019
CTCTTTAGTGTCCTCATTCTCCGCATGCACGGGGTCCGTTT
>N_1020
CCCCGGGCACTTCCTGGGAGCTATGGCGAACGAGTCCACGC
>N_1021
AGCATGCCGGACCGCGTTACCTGGTCCGGATGCGGCTCCGT
>N_1022
AACTCGACTATCATACAGGCCCGTAGACGTGAGAAGCCAGA
>N_1023
GATCCGGGCTCCAAGTGCGGCCTGCGTCCTGCGCGCTGCGC
>N_1024
ACGGGGATCGCGCGGGCCTCCTGACCCAGTCTTAACCGGTG
>N_1025
GATACAGAATAGTATAGCACCGCTAACCTGCCAGCTAGTGG
>N_1026
GCAGCGTACAATGCGGGGACCTAACGACTCTAACACAGATT
>N_1027
TTTTGGCTCTTCTTAGTGGGCGTTAACTAGCTGAGCGCTGG
>N_1028
GCATGACACTCACAAACTACCAATATAGTTAATAGGCGAAT
>N_1029
ACGGCCGGACCAATGTGTCCCAGCGTAAGTCGCACAAAACC
>N_1030
ACTAGGTAGGACGACAATTTCTAGTCTTACGACCGGCCTAA
>N_1031
TCGAGTCGCCATGAGAATAACTGTCATGTTTCCGACTATCA
>N_1032
CGTGAATGAGTGCAACGTCACTGATCGATTAGCTACTAAGG
>N_1033
CGCTAATATCTTGACTCATCCCCTCTGTCGAAGATAAAGTC
>N_1034
CCATAAAAAACCCTCCCAATCGGTGCAGATCCACTAAAGGA
>N_1035
TTCCCGGTCTTCCACGGCGCCAGACCGACCTGTGCGGCCTG
>N_1036
CTAGTAACCCACACGGTAGACCGAGAATGCGGTATATGCTT
>N_1037
TCCCCATTGGGCGCGGACCACTTAATACATTTTGGACCAAG
>N_1038
GCTAGAGGTGGGGGGGTCGTCCAACTCTCCGTCGCAGAATC
>N_1039
TGTGATGTACGCACAGGCAACTCACGTGCTGCTCCCTCCAA
>N_1040
AGTCACTGTCGTCTGCTTAGCTAGGCGTGCAACGCTGCTGC
>N_1041
TCTGCTATGGGTAGGGTTGGCCCAAGAGAATTGGCTATAAA
>N_1042
ACTTGCGACGTGACGAGGCGCTAACTATGGCGTCCTCTGTC
>N_1043
CTCTGAGGCCCACGGTGTCGCGGAACTCACGGGACTAGGAC
>N_1044
ACGAGGACTAAAAATTACAACAGAGGACTCCTATGTGTAGT
>N_1045
AGATGTACCGTAGAACGATACTCCGAAATCAGTTACTCCGT
>N_1046
TAATCGTCAACGATTATATACGGGGCCACTGGATGTCGTCA
>N_1047
ATTCAGGTCCATAGCGTGGACAAGGGGAAAGAAGGCACCTC
>N_1048
ACCAGTTCAATAGGCAAATGCAGTGTGGACTCCAGTTGCCA
>N_1049
CGTGTGTCAAAGCTATTCTGCGATCCAACTAGTTGCCGTAC
>N_1050
GACGGTCCATCGCTCCGCAACGATACAAAGCCTTCCCCGGG
>N_1051
TACTAACCCAAGCGACACCACATGCCTAAGAGTGCGCGAGG
>N_1052
TAGATCTTCTTTAAAGTCAACGACCTAGCACTCGGTACAGT
>N_1053
GTCGTCTCCTCTTTGTCCGCCCACCGAGGGCGTGTGCTCCC
>N_1054
AGCGATACCTCACTAGACGCCAGACCAGGGCTAATTTGCCT
>N_1055
CTGTGGTGGCTCACGTGACCCGAAGAACCCATCCAGCCAGT
>N_1056
TAGCGGGTTACCAGCGTGGTCTCAGATTCATACCCGAGTCA
>N_1057
CTATATGAACTGCGTACCAACTGGTGACACTCATGGTGTAA
>N_1058
TCTAAAGACATAAGGGGGTACATGTGGGGAATCGATACCTC
>N_1059
CTTTCATTGTGATTGGGCTCCTCATCAGGTAGGAGAGTCGA
>N_1060
GATTCACGGGCAATACACGACCTTCCATTCCACGCCCCTCA
>N_1061
TAGCCTGCCCGAGCGGACCACCATTGAAACGTGGAGGAGTA
>N_1062
AGCAATGAATGGCTATGCCCCCGGGAGTGTGGGATACGTCA
>N_1063
CTTGGTCAGTGAAGAGAGTACATGTCATAAAGATTCTCAGA
>N_1064
ACATCCCCCGGAAGGGCAAGCGTAAAGTCGAGGAGGTCGAA
>N_1065
TTACGGCACACTATGTAGATCAGCCTGCTTAAGCTTGACAG
>N_1066
AAAGGACGTCTGTGGCCAGACTGCCTTCGAGTCCGTCTTCG
>N_1067
AACCGGTAGTTATCAGCCTGCATGTGAGAATTTAAGTCAAA
>N_1068
AATTCTCCAGGACGTCTGAGCCTTGATTAGACCCGTACGTT
>N_1069
GTTAGTACTGCAGCAGCGGTCCGGGAAATCTAAGATTAAGA
>N_1070
AACCCCCATAGTCCGACTGGCCTTAAACACCCGACAGCAGC
>N_1071
GGTTTCTTTGGGCGGGTAATCAATAGCCTTGAGGATCGCGA
>N_1072
TGCCCACTATTTGGCGAGCTCCTCCGGTGCATTTGGGCCCG
>N_1073
GGTCGTTCTAGTAAAATGTACGCTGGCCAGCAGCAGGTATT
>N_1074
CAACCCTCGGTATACATTGACGTCGCAGGAGTGGATTATTC
>N_1075
GTAAGTTTTCCATACCCCGTCGAACCAAATCACTCCAACTA
>N_1076
GGAGGACCATGGACCAAGGTCTATTGGTTGGGGGATAAAGC
>N_1077
CTGCTATGGACGAACGATATCATGACTGAAATAAAAAGGGA
>N_1078
ACGTATATTACCAGACGCCCCAATAATGGGTTGGCCTTAGC
>N_1079
AAGTGGGGGGTGTGTCGGGCCATGGCTCCCACTTAGGCTGT
>N_1080
AAGATCGGAGACAATGTACACGATGTTCCCCACATGGTCAA
>N_1081
TGACTAAATACGTTTTATGCCGCTCCACACGGGCTGAGAGA
>N_1082
TTAAGTGAGTACGCGTCCATCTTTTCCGTTCGCCCGACCCG
>N_1083
GGGTCAAGTTACAAGTCATACAGCGATCACAAGGGATCCCT
>N_1084
ACGCTATAAAGGGCCCTAAGCAGTAATTCCCGGCTATAGTA
>N_1085
CTGGGGACCAGTTCGGACAGCCGTCACGGATGCCGGTTTCG
>N_1086
ATTGACCGTCGCCCTCTATACCGGCTCAGCACAACGTAAAC
>N_1087
AGATGTCAAGCGCGTTGTTCCCCCCTTATTTTAATAAGGGT
>N_1088
TGTCTTAGCTGAGATCTCAACAAGGTCTTCAAAACCCCGGC
>N_1089
TTAGGCGCATATATGTGAACCCACGCGTGGATTTGACAACC
>N_1090
CCTTTAAGCGACCATTATCCCCTCATCTCATAAGGTAATCA
>N_1091
ACAGCAAGCGTGACGGGCATCGAACTACGTATTCCACAAGA
>N_1092
TACTAACTGGTAGAGAGTGCCGCCTGGCGCTACAGCACGTC
>N_1093
GGCACACGCGGCCTGCGTTGCTGCTCTATTGGGTGCACAAA
>N_1094
AGATCAGGAACCCTCCTGTTCGCGACGGTGACGTGTTGCAC
>N_1095
AGACGACCGATGAAGGCGCTCAGGGTAGAACATGACCCGGG
>N_1096
GAGGGAAAATGTAAATTGGCCCTTTGATATGGCGGCCATAG
>N_1097
CCAGGGCAATATAAAATGGCCCCAAGGTGGTCTTCCCCGGA
>N_1098
GGATACGTAAACGATGGCACCTGGTATTCGCTATTACATGC
>N_1099
GCGCATTTCACCCATCATCCCCTTAGGCTTGCGACATACCA
>N_1100
ACATCAATATTTGTTGCGGACCTTGACGAACCAGTCCCTAG
>N_1101
CGCCCGCGGAGCGGACGAGCCAGGAAAGACTGCTCGACACG
>N_1102
GAATGCGGTATTCGGAAGTCCACATCTCATCATAAGCAGAA
>N_1103
ACTCCAAAGAGATCTTGGGGCACTTCGAACCCCTAGCGAGT
>N_1104
GCACAGAGCATAATGCATGTCCGAATCCTGTCCATACCTTA
>N_1105
GGCGTGCCTACGCCCGGGTCCATCTACCGCCCTCGTCGGCC
>N_1106
GCGCGGGATGTCCATTGTAACTACGGGCGTTCATGGAATTT
>N_1107
GGGCCCTCCTTGGTCCAGCCCACTGCCCCCCTGTGGGGCGA
>N_1108
GAGTACGCAGCAATAGTGAACGGGAACATTAAGATGGCAAA
>N_1109
ACTACGGGGACCTACCGGCACACAGGTGACCCGGCCTTGTC
>N_1110
TGTCTTTACAAGGGATGAACCGAGGCTGACGCTAAGTTAGG
>N_1111
CCATACCGGAGCCCAGTCAACCGCGTTATAACCGACATGCT
>N_1112
TATCGATAGGCCTATCTGGGCGTGAACGGGGGAGGATCAGT
>N_1113
ATTCGGCTGACCACCATAGGCGCCTGTTAGCTCCCAAACGA
>N_1114
TATCAGCTTGCCGACGTAAACTCTTGGCTGTGCCACGTTTT
>N_1115
CAGCTTGGGGTCGCGAAGAACCCATTTGAGCGACGGTAAGG
>N_1116
TGCATGGTACCCTTGCGTGTCCCCCGCAACAGTGGCTGAGG
>N_1117
GGGCTCCATCCTTTAGGGCGCTTCCTGGGGACTCGACTATT
>N_1118
CGGGGTTTAGTCCCGGGGGGCCGTGGGCTGATTTGCCTGTC
>N_1119
CTGTGGTTTTAGGTGTTTATCACTCGAACTACGACCGAGTA
>N_1120
GTTTACGTTGTAGGCTCTACCGTTCACTCTAGGTTGGATTT
>N_1121
TGCGACGAGTCCCTCCAAAACCGGTGACCGTGGGTAACATG
>N_1122
GTTGTACCAAGTTGAAATCACCCATTGCCGTACGTTCCGCG
>N_1123
TCTCTCTTTGGTGGAATCAGCATTGCGGGGCGAGGCGTTTT
>N_1124
GTAGCCTAATGCGTGCTCGGCGAGGGGTCTGAGAGAACCTC
>N_1125
AGTTGAAGCGCGCGAAGCTACCTGGTTGGAAGGCAGCCCAC
>N_1126
AAATTCGCGGACTGGTTCCACGCGCGGCATGCTTGGTAAAT
>N_1127
GGGGCGTACTGTAAGAACAGCCCAACGTACGGGTGTCATTT
>N_1128
CGGGGCCATCAGTTGTTTAGCCATATCATTTTAACACTAAC
>N_1129
ACGCCCAAGGACGGCTAGATCACGCCCATCGTGGACGGAGC
>N_1130
TCCGTTGTTACATTAAAGGCCTTGTCGATTCTAAAGGGTTG
>N_1131
AAGGCAACGCTGAGCTAACACAGTGAGCGATCACAATTTGG
>N_1132
TTCTACTTGGCGTGCCATGTCGCCTGTTTGAACCTGAGTCG
>N_1133
TAGAATGCGCCTGTTCCCCGCCCGCAGTGTAAGCACTCTAG
>N_1134
CGCGCGGGAAGAACAAATCACTACGTAACCAAGCCAGCGTG
>N_1135
AAATGTTAAACCTGACCACTCGATGCCCACCGGGCCTTCAA
>N_1136
TCACAGAGGTTAACCACTTTCAAGGTGATATAGCCTCGCTT
>N_1137
TCCTTACATACTCGCGCCAGCGTAACTTCGCCCACTTCCTC
>N_1138
TGGCGACAGCTGCGGGTCAGCGTTCAGGCGTGCGCGAAGAT
>N_1139
TCCGGAGGAGATTCAACCTCCCGGTTCGGATTTTTATCACC
>N_1140
ACTATAGGCCCAGCCAGATACTATAAACGAATTCGACCAAA
>N_1141
CCCTCTCATGTTTTAGGTTTCGTAATATGGGTCGTGGTGGT
>N_1142
AGTGTTTGCACAGAGGTTGACCAATGCACGCTGGCGGGGCG
>N_1143
CATTATTAACCTCATGCAGACAACCTGCAGCGGCCAAGAAC
>N_1144
GGTCGGATACGTCCTAGTATCCGGTGAGTGTTCCCGCGGCT
>N_1145
CCGAAGTTTTAAATTGCCAGCGTGTGAAAATGAGATCCGAC
>N_1146
TAGAAATAAGGGGTAGCAAACCAGCGTACAAGGTCCGTTGG
>N_1147
CGGCCGTCCTATGCGTATAACGAATAGACATAAAACGCAGC
>N_1148
TACCATAAGCAGAACCACAACGGCCCGACCTTCGGTCGGAT
>N_1149
ACCGAGAATGTATAAGCAATCCCCTGGCCTACTCACCTAGA
>N_1150
CGATTATCGGCTTAAAGAACCATGTGATCTTTGCACGGATT
>N_1151
GCCACATGGCTATGTTCCCGCCTTTCTCCGCACTATGAGGA
>N_1152
CTAGGAAATGCCGCTTACGACGATCGAATGAGTCCTTTGAA
>N_1153
CGGGACACGTAGGTGGTTTCCACAATTAAATGGGGACGGGA
>N_1154
AAGACTCTATTATGGCCCGCCGGCAGCAAAGGGTCGGATCA
>N_1155
ATTTTGGACTTGTGTGTCCTCCGGTATAAAGGCAGTGTAAT
>N_1156
CTCGGCCCTATCCGTCACCCCTTAATGCACCGCTGTCCTGC
>N_1157
AAACAATTAGTTATGGTCCCCTTACTTAATGACTAGCGTGC
>N_1158
TCGTAAGGAGGAAGTATTTTCAAGGGAATGTGGCATCTATC
>N_1159
GTGGTCAGTACCTCGAGGTTCTACATTTGTAAGTTAACTGT
>N_1160
TACGGTATAAATCAGTAGTGCCTTACGGACACCAACATTGC
>N_1161
GACACTATCAACCTCCTCCCCGGCGTCTGCCTTGTGTAATA
>N_1162
TTGCCTCTGGAGATGTCGAACTATGATAAGCCGACCATGTC
>N_1163
AAAGGTGTACCCCCTCCACCCGAACTCTGTCGTTGTTTCCG
>N_1164
ATTTTCCTACATCCGGTCCCCAACCCATTCACGAACAACTA
>N_1165
CTCACGGCCACCAGGACCCGCCGTAGTAAACTAAGACAGCT
>N_1166
ACAGGAGACAAGGTGCCGTGCACGCGGTCCTCCATAACGCG
>N_1167
GCACTATGGACGTTTTAACCCGGGTTACACGGTAAGACCGT
>N_1168
CTTATTCCTAGTGTATGAGGCGTCGCCAACTGCCATAACTG
>N_1169
GTGCAGGCTCTGAGCTTCACCTGGTACCGTCCAAGTGATTG
>N_1170
ATCGGCATTTTGTGCCGAAGCAGCGCGGCTGGTAGGTTAAG
>N_1171
GTTACTCCCGACGATTTACCCATGTCTCACTAAGCTCGCCT
>N_1172
GCATCATCCCGAGTAGCACTCACATCCCGTTAATGAATATA
>N_1173
GCTGAAACCTGCTGACAGTGCATGCATGGATTACACCCATC
>N_1174
CAAAGGAGGACACAGTCTACCCACACTAATCACTGAAGTCC
>N_1175
GGGGATCATAATGGCCGGGACCTCCGTACGAATGACGTCCG
>N_1176
CCCATAGTAAATCTCGAGATCATTAGATAAAAGTGGGCTGG
>N_1177
CGGGATTTCATGCTCACGTACATGGCTGGGGGTCCAGGGGT
>N_1178
GTCCGCGGGTATGCTCGCCACACGAGTGTTGGTGGAATACA
>N_1179
TTCGAGCGAGCCAATGACTACCTCGAGGTGGATTCGTCCAT
>N_1180
CTTCCGCGCTATAGAATCTGCGCTCGACCAATAAAAATCTA
>N_1181
CGTTCCACGACTATTCCTTTCAGCTGACGAGTCCTGTCTGG
>N_1182
GCATAACATTCTAGATCTGTCGAGCTCGCTTGTCCTCGGCA
>N_1183
GGACCCCCCATCGTAGATGTCTTGACGGTGTCGCCTCAGCC
>N_1184
TGAGTATTGAATACCATTCCCGTTACGTCTGAACAAGCGCC
>N_1185
AAGACACGTGCTGCTCGCACCAGGATGGCACGTTACTCAGG
>N_1186
CTCCCCTCCCCTGACCTAGACTCTGTCAGTCCCCCCTGCCC
>N_1187
ACGAGTGCGTAATAATAGCACGTTCCGAAGCGAAATCCTTA
>N_1188
AACGTGGTCCCGCGGGCTTCCCCGATAATTGTGCCAGTGAA
>N_1189
ATACATCGTTAGGGTCTTGCCGTACTGGGGTTGTGCGCGGA
>N_1190
TAAGTATATAGAGCAACTATCTGCTAATTGGTGGTGGCACT
>N_1191
GGTGCCATTATGAAACGGGCCGTTGTGTCCTATCACCCAAA
>N_1192
GTCAAGTCAAGGTCTCGACTCAAAAAGCCCTGAATTGGAGG
>N_1193
AGGGTGTATCGGAAAGCATACAGCGCAAGAGCTATCAGCAC
>N_1194
TGTTCAATGGTCCTCACTTACAGAGGCTGGCTCGAACCCGC
>N_1195
TGCTTCCGATATCGTCCGCGCCTAGTTTTTAGTGCGCTTCT
>N_1196
CTATTTGGGTGGTCACCGGTCCGAATAACATTACCCGTAAT
>N_1197
GTAGGGAGACCGTTGCTTGGCCCAGGTGGACCATTTGAAGT
>N_1198
GTTTAGAGCATGCAGGAACCCTCCCAATCTCTTGGGCCTTA
>N_1199
CGATGAGGGTACCTATAATGCCATCAAGATTGATGAAGAGG
>N_1200
TACTCTGGCCAAGACCAGTTCAGAAACGAGAGATCAGTGTG
>N_1201
ATGGCCGCCAAGATGTGACGCACAAAGCGAGTGGGTCAAAC
>N_1202
GGTTCCTGCGGGTTATTAGGCTGCATCTCAACACAGTCTGT
>N_1203
TATACCAGAGCCGGGACGATCAGGAGTCCGAGGGGCGCTTA
>N_1204
AGTCAACCACAGACTCCTACCCTACAACGGCTTGGGCTCAG
>N_1205
AATCAAAAGGCCACGCTCACCCAACCGACGCGCTAGTAACA
>N_1206
CCGTTACACTCGCGGCCGCACATGGGAGCCACCCTTGTTTT
>N_1207
CCCTGAATGGTTCAATGGTACGAACGGATCACTTACCAAGC
>N_1208
GTACGACTGACGTTAGAAAGCGTTCCGTTTGTCAGATATTC
>N_1209
GGCGGGAGAATACAGGCAGGCGCCCTATCCGTTACACAGCT
>N_1210
CCGTGTTTAACCTATCTGGGCGGAGTCCCGCTGTAACTGAG
>N_1211
GTGGGGATTAGGGGTCTAACCCAATGGGCCCAATCTCTCAG
>N_1212
GCTGTTAGACAACATAGAGCCTTCCGTGATGATCCCTTAAC
>N_1213
TCCTTAGGGAACGGGGATATCACAGATCAGCCAAGGGGAAT
>N_1214
CCGAGCGGCGGTGACCCCAGCCTTTCATAATCAAACTTCCG
>N_1215
TGGCCCCGGAGAGAGGTCCTCATCGCGACCAAGATTTGACT
>N_1216
GGCATAGCCACATGCTATAGCCGCGCTGTAGATTTTCACCG
>N_1217
ACATCACCGTTCTCGTTGCTCGCCGAAAAGCCTGGGGGCCT
>N_1218
GGACACGCTTGTTATACGATCGTGTCCTTAGGTACAGGCTT
>N_1219
CGAATTCAGAGACCTTCTAGCCAATCGTGGATTGCACCTCT
>N_1220
GCATTTAGTACCAGATGAGGCCACGGCGTGAACACGAGAAT
>N_1221
GGACAGTTGCGTGTTCACTCCGTCAAGGTCACGCTCCTTAG
>N_1222
ATATGTTGCAAAAGACCGTCCCATAGAGCAGTAACGTATGG
>N_1223
TAGTTTATAATGTTGTAGGACCCCGAACCGAATGCAAGCAT
>N_1224
TAGTCACGTCGGTCCGAAAGCCGGGTCTCCATAATCTTTCA
>N_1225
CAAGCGCGTACTTTCATTGGCCAGCCAGCCCCCGAATGACA
>N_1226
CGGTCCTCTATGGTCCAGTACAAAGATTACCCCCTTAAATA
>N_1227
TACTCTAGCAACCGTCCTCTCCTTTGAAGGAGCACCGATTG
>N_1228
TACGTGAAACTTGTTCTCCGCAAATACGATCTCTATCAGCA
>N_1229
CGGTTTTCGAACGTCGGAGCCTTAACCCGTGAACAGAGAAT
>N_1230
AGGGGGGGTCTCCGTTCGCACCTAAAATATGCTTGGACGTT
>N_1231
TGCATCGTGCATCGACTCATCCGGGACAAATCCTCCAAGAG
>N_1232
ACGCCCCGGGTTTTCTGTCGCAAGGTTCAATTAGCCTAAAG
>N_1233
GCAGAGTGTACTGATGAGTCCCCAACGGGTGGCCAGCAAGT
>N_1234
ACAAGACCGTCAATACGCTTCGGCTAACATAGGGGGGTCAT
>N_1235
CGCTGTTGATAATGGGTATTCAAACACGCCACGGGGGGGTG
>N_1236
ACTAATAGCACTCCCGCAACCTCCGCAGGGGGACGCACATG
>N_1237
GAGAGAGCACGGGGCCTTGCCAGTTGGGCTATGCGTGGCTT
>N_1238
ACAACGAATACAGGATCGTACACTGACGGCTCGTAGTACCA
>N_1239
ATCCGCCTATATACACCAGTCACATATTTTGAGTTCGCGAC
>N_1240
CAAAATTATTGCCTGGAAGCCTTGGGTTATTTGGCTGATGG
>N_1241
ACCTCGCGTGATGAGCAGATCCGCGCTCCAAGTCTGTTTCC
>N_1242
GCTGCCGGATGGACGACGTCCACTCCGGCTCCATTGACCAA
>N_1243
TGGTTCATGGGTCGTAATGTCGAAGACGCAGTCGGGGACCA
>N_1244
CACTTTTTGTGACTCCTCATCTGTATTGAGTAACAACCCTG
>N_1245
CAAGCCGCGTAATCGCCCCCCTGCCGGGGGACCGGACTAAT
>N_1246
GCACACAGGCAATGGCCTCCCATGTCCACCTAGTTATCCAG
>N_1247
AGTCATACGGTTAGTAACAGCACTGTCCTCGCAATCTATAA
>N_1248
GACGAGCTATTCGTGAGCGGCCTTGGGCTAACTTTCCGTAT
>N_1249
GCGACATCTACTGAGATCTCCACAGTATAGTCGGTCCGGTG
>N_1250
TCGCGTCGGACGAGCGAATACACGCATAGTTACAACGGATG
>N_1251
CATGGCAGAGTGACCTCAAGCGTCGTTAGGTCATCAGGAAG
>N_1252
ACTTTTGTGTTACTCGGACGCGGGAAGCTGTAGAGGGGGAT
>N_1253
CAACGGCAACGTAGATGGGACATGTTTGTGGCCCTTTCGTA
>N_1254
TAACGGTAATGCTTCTGATTCAACGCGAAGGCTTCTCGACT
>N_1255
GTTCAGTTTCTCAATGGGTCCATTACCAGATACATTTACCG
>N_1256
CCAATGGGTTCGCTAGAACTCCTCTGAGTGTTCCATGCGAG
>N_1257
CACTTAGCTGCGTCCCAGAACTTATCCTCCTTGAAGTTAAG
>N_1258
AACCTGGTACAGGGGAGATACCAGGCCCCCCCCGCGTACTG
>N_1259
AAGCAGAAAGGCAGAGGTAGCCCCGGGAATACTGCCGGACA
>N_1260
AATTCCCGCCACTTTACCGACAGGGCTGCGACTAGACATGG
>N_1261
TGAATTCACGACGAGAACGCCTGCCGCAAATGCGAACAAGC
>N_1262
CTGTGACAGAGCGGTACGTTCATTTCTAACATCAACTCCCC
>N_1263
GTCTCAAGGTATTGTGGCGTCGGACTTCACTGCGGAGCACC
>N_1264
AGTTAGAGACGCGGGCGTACCACTCCCTATCTCTTTGATTT
>N_1265
CGTAAGTTCTATAGTTGCGACGGCCGGTTTCCGGTCTCCCT
>N_1266
CGACGGGGTTACTGTGAATCCCCTTACAATTACCTGTGTAT
>N_1267
CCGCGGGCAGTCTTTGGTATCAAAAGTGTCAGCGCCCCGAG
>N_1268
CTAAAAGCGAGGATTGGGTCCGGAACTGTCCACGAGGATTG
>N_1269
ATCATGATTTAAGCCCGAGGCCAAGGGACGACCTCATACTG
>N_1270
CCGCCGGCCTTACGCGAAGGCGCAATCAAAAGTAAATTAAC
>N_1271
TTGGCAAATACTAAGGAATGCCCGAGACTAACGTCCTGAAA
>N_1272
CACCTATAAATAGTTTTGGACGATCCCTGTTCATGAGTTGC
>N_1273
GCAGGCTTGGTGATTCCTAACACCCGGCGAGTTGCTGGGGC
>N_1274
AACGAGAGAAGTATACTCGACCGTACGTCGCCGTGGGAAGA
>N_1275
GCCACGTTAACGAACGTAGTCCGTGAAACATTCGAAATGAG
>N_1276
TTATGACATCTGGAGAAGCACTTAGAAGGGTGATTGATCTC
>N_1277
GGCCAACAAGAGCAGTACTGCGTCCAGGTTTTAATGAGCGG
>N_1278
AAGATCCCTCGCGAGCGGTGCTTATCCTTGCCTGACCAAAA
>N_1279
GAAGATAGACACTCTTTGGGCTACAGTAAACGTACTCGCGC
>N_1280
TAGAATCATCGGCCGCCCTCCACATAGCGTAGGTGTCGACG
>N_1281
GAGTGTGACTACCACTCCTTCCGTAGTAGCTGGCACCTCTG
>N_1282
GGACCCCGGGCCCTATTGGTCGTAGTGGATTGGATTATCCC
>N_1283
GCTCGCCACGCAGTAGGCCGCGCGAGTGTAGCAAAGGACCT
>N_1284
GCGGACGTAAAGGGTACGTTCGGCCTGTGTGATGTACAGTG
>N_1285
TCCGCGTCTCAGCTCACCGCCTGCAAGGTAGTCTATCACAA
>N_1286
AGGGATCTCCGGTAAACTGACCCGATCAGCAGGTTGCCATG
>N_1287
TGTCATAGGCCAAATCAAGGCAGCAAACATCCAGTGTGTAC
>N_1288
TTCCCGACGGATAGGTAGACCTGCATATTAGAATTCCTGGG
>N_1289
ACGGTTACACGATTACGTCGCTCTGAACTATGCAATATGAA
>N_1290
ATGTGAAGGAAGGAGGAAACCTCGAGTGTATACAATGAATG
>N_1291
GGTGAAAACCACCCGCTAACCCACACTATCCACGCAAACGA
>N_1292
CGAGGGCAGCAATGATACGTCGAAAGTCAACTACGTACCAT
>N_1293
TTCAGACGGAAGACAGCCTTCATTTAAACGTTTGACCAAAG
>N_1294
TTTGTTAGTCTAGCTCCGCGCAAGCAAGGCTCCGGCGTTCT
>N_1295
TCACTCTGCTGACGCGGCGCCTCCCACACAACGGTCATGGC
>N_1296
AAGTGTAAGTCTGGCTCGTGCGTTCCTGCGAGTCACGGTCG
>N_1297
CCAGAGAAGGCCCCTGAGATCCCCGTAGTGGGTGAGTCACC
>N_1298
GTCAAAATGGGACCTCCACGCTGACAGACGATGCCACTTCT
>N_1299
TGGCCTAAGCCGATACCTAGCCAATAGTCTGGATCGCTCGT
>N_1300
AACGTCGGTCAGGTCACCAGCCGCTCCCATGTCTACCCTCA
>N_1301
ACCCTGACCCAACAGACCGGCCCCAGTTGTAGGAGGGGATT
>N_1302
TCAGCAAATACCCCCTAGGGCGTTGCAGTACTGGCTACCCG
>N_1303
TGTTCCGCCCCGCATGGCAACGGCTACGGAGTAAACCGCGT
>N_1304
TTGCCTGAGAGAAGACTCGTCATCGTTGTAAGTACAAATAC
>N_1305
GCAATAGTTTCCCTTTACCGCTTCTGCACGCTAGAGCGTGG
>N_1306
CTACTCTTTTAAACCATGTGCATGAAGAACGGCTGTTTGCA
>N_1307
CGCAAATGCCGGGCATGATTCTAGCTAGTTCGTAGAAGGCA
>N_1308
ACCGCCATCAGTCCTTCTTTCACAGCCAACGAGTGATATTA
>N_1309
GGGAAATGCAACCGAACTAACGCGGCAGTAACAGGACGACA
>N_1310
TATTAAGATGGGCCAAGGCGCTCGGTTCGGTGGGAAATAAT
>N_1311
TTGTCAATTTTGAGTAATCACGAAAAAGGGGAGATTGACCG
>N_1312
TAATGCATAAGGACTAGCGACACTGGGCATGATCATGACTG
>N_1313
TACCCATCTGCCGACCAGGTCAATGCACCTTCTTGGTTCAC
>N_1314
CCTACGAGGAGGCATGGCACCTATTCAGTTCATCGTGGATT
>N_1315
AGCTTAGGTACGGTGGGGTTCACATGGGAAGGGAAAGGTTT
>N_1316
CCAAGCCTAAGGGGAGTAGCCTATCGTAACTTCAGGATTAT
>N_1317
GCTCCGAGGTGCGCCCCTTCCGTGAAGGGTGGCTTCCCGAT
>N_1318
GTACAGGAACGCACGAAAGACCTCGATTGATTTATCTCGGA
>N_1319
AGGAGCGGTGATCCCTGTGCCATCGCCTTGAAGTAAACAGA
>N_1320
TGCGTTCGGAGTCGGGTTCTCATAGTTCGAGGGTTTGATGT
>N_1321
CCAAGTTCGCGGGCTGTCAGCCTTTGCTCTCCCGGGGGTAT
>N_1322
TAAAGCCTTATTACGCGCCTCTATTTGTACCTCAAGGCAGC
>N_1323
AGGAGTCGTTCAGTCTCTTTCTTAAATCAACTGCGTGCCCG
>N_1324
AAGTGGATGTGAGATCTGACCTCATTGAAATACGCCGTAGT
>N_1325
GGGCATGGTCATCCCACCTACGAGATTTTACGCCAGACTAT
>N_1326
AGTCCGGTAAGTCCCCTTGACCCGCTAGATCTAGGAATGGA
>N_1327
AGGCAACTAAAGAATTACTCCTCATGTGGAACCCGGCTAAC
>N_1328
GTCCCTGAGCCCACGTGCATCGTATACCCGCATGGACCGCC
>N_1329
ATTGATTGCTGGTGATGTCTCGGTCCTCGCTCCTCCAGACA
>N_1330
TGGCTTGTTATTAAATGTGACAGGAATCTTGTCTCCGTATC
>N_1331
CCAGGTCACGGACACCGATGCCACTCGGAGCGGCGTACCGA
>N_1332
GTCTATTGTAAAGTAACTACCCCCTCCAATGCACAGGAGGC
>N_1333
CCAGGGCGACTGAAACGTTACATTAGTGTGCAGGGCGGGGC
>N_1334
GAGTGAGAAGGTGAGTGGCACCGCATCCGCGTAAGCGGCCG
>N_1335
AGTACCCTAACATGGGAACACTCTCCAGACCCATACGGGGT
>N_1336
TGTTCGCGTACCCGGAACCGCTTGGGATGCCCAGTGCGTAT
>N_1337
TTGTGCAAACAGCAAGCTTTCCACTGAGTGCATCGTTTGAA
>N_1338
AGTCTGTGAAAAGAGTCTGCCGCAACGTCTCGCGTGCTCAT
>N_1339
ATACAACACCACGGTAAGGTCACAACCCGCGCTCCAGCAGT
>N_1340
GCAAAGGGTCGGCCAACTTTCCAGTTGGGACATACCTTAAA
>N_1341
TTATTAAATGTATCCGGACGCCCCTAAAAGTGGCACTGGAT
>N_1342
TTTACCTTTCACCCTGGTCGCAAAGTTCTATGGGTGGTGTC
>N_1343
TACAAGAGCGTGCTTAACGCCGAACCTACGGTAAGGGATTA
>N_1344
ACTCTAGTAGCCTAGTGCATCGGGTAAGCAGAACAAGTACG
>N_1345
CTTCGGGTGAGGTAGGGGGTCCGAGGTCTATCCCGATCAGA
>N_1346
TAATACCTACTGCGCTCGTGCTATCCCTCGACTGGGCTTCC
>N_1347
ATGGTAGAATGCGCGTACTCCTCGCGGTAAGAGGGACTAAT
>N_1348
CCAAGAAGGACACGTAGTTGCACAGTGAGAGTCCTGTTTTC
>N_1349
TCTGATAAAGGCGTTGTTTCCTCATCCTAGAGGCGGCTTTA
>N_1350
ATTTAGCACATACAAGCTACCGTGTTTCAGTGGTGTCCCTG
>N_1351
CGCCTGGTTCGAGCGCACCTCACAACCCGTGAGGTTCTTTG
>N_1352
TACAGTCGCATAAGGGTAGGCACCATGAGTCTAATTTGAAT
>N_1353
GAGAATTCTGACTACGTCCCCCGCGCGTCGTCTACCGTATC
>N_1354
ACTCCCAACAAATGCATGGGCATATAGACTCTATATAAAGG
>N_1355
GCCCAGTTAAATTCCAGATACGGAGAATAGCGCGATTCCTG
>N_1356
GTGGCGTACCTATCCTCATACACCGGAACCGACACACAACA
>N_1357
GAGCCCTTCTTACCTACCCCCTCGCCACGGACCAACACATA
>N_1358
TGAAACTATCCCTTAGGGTCCCGGGGGCAGTTAGTCCCTCA
>N_1359
CATTCGCAAGTCACCATATTCGAGCTTTCTTCGACTCCTCA
>N_1360
CGATCGGACGAAGCAGGACACTCGGTCACACCTATACTTTC
>N_1361
TCCAGGGTTCATGTTTGCAACCCGTAACTGCCTCGGTCCAG
>N_1362
TAGTAAGCGTTTCATCTTACCCCGTAGGTAGTGGGTCCGGC
>N_1363
ATCCATTATTGGAGCCGGGACCCTGTAGAGTCTACCCGAAA
>N_1364
CGCGACTACATAGGCCTCATCCCGGTTCACCCGTTGTATTT
>N_1365
CTTTGAAAGCAATTAGCAATCCAAAGGAAACCCAGGTTGCC
>N_1366
TGATGCTAAGAGTTAATTCACGGCCGAGGTAAATATGCCAA
>N_1367
GAAGCAGTAGCTTAATTGCACAGCCGAGCTTGCGTCCGACT
>N_1368
TCTAGTATTACTTTAGCGAACTGGGCTCTGGTACGACCTTA
>N_1369
TGACGTTCTTACTCCCAGGACTAGTGCAATAGTGCGGTCAT
>N_1370
AACTTTGATGCGTCGGATTGCTCGCGCCTTAGAGGAAACGG
>N_1371
ACCCGGTCTCGGCTGCCATCCCTGTACGATCTCGCAGAGGG
>N_1372
CGGCCACGTTGTGGAGAACCCTTGGCTATGCATTCCGGGTA
>N_1373
TGGGTATGGAGCCTATAGCACTAGAATCCTACATGCCCACT
>N_1374
TCCTCCACATTGATAATTCACACAGTTTTCGGTGACGTATC
>N_1375
TCCCGGTGACACATGTGTATCGAAGCGCTACCGTAAGAAAA
>N_1376
GTTTCGGTCGCAACTAAAAACCAATTCCCATGACTGTCCAC
>N_1377
ACTGAATAGGCGACCTCACTCTCCTGCGTAGTCATGCAGCT
>N_1378
CCATTACCTCGGATTCACGTCGGAGTGTGTACACTGCCGCA
>N_1379
GGATGCGGTTTAACATACGTCGGATCCGCGTACTGGCCAAC
>N_1380
TTTTGTGGCGTCCAAGTCACCCGGCTCATCTATCCTTAAAG
>N_1381
GTGGGGTAGTGAAGCTTCTGCCGCAAACTAAACGTGTTCAG
>N_1382
AGTTGCATTCCTACAGTTCGCAATTCCAAAGCCAGGTCAGG
>N_1383
CGGAGAAGGAAGTGGAGTTGCTCAAAATGGAATCCTCTGCT
>N_1384
GAGTAATTAGAACCGAATCTCTCGCGGGTTGGCGCTACGTG
>N_1385
ATTGGCGCATAGTATGTCATCCCCACTTTGCAAATGTCCAG
>N_1386
CACAAACCATTTTCTGACGTCACCCACGTCCTAAAAAGTAT
>N_1387
GGATTGGAGTTGCCTCCCAGCGCAAATCGGATAGCAAGAGA
>N_1388
TGCCGACTATTCTATGCGAGCTTCATTCCGTCTAGGATGCT
>N_1389
TCTCTCATTAACGCTAGAAACGACGGCGACAAGACAAAAGT
>N_1390
GACAGGGACGCCGGGATCTCCGTGCGTACGGAATTCGGCCC
>N_1391
GGCAATCCCCGGATCATGTTCAAACAAACCCCATTCAGCTA
>N_1392
CATCAAGCGTCGCTTGGATTCGGTACCTGCTGTTGGGTGGA
>N_1393
TAGCCCCACCCTGAGGATGTCAGCCCTGTCTGAGTAATAGT
>N_1394
GCGGTAAGTTTGTGTAGGCACCTTCGTCAGTCTGGGGTCAT
>N_1395
CATGCGGGCATAAACAGGCTCTCCTCCGTATGCGTCCGTTA
>N_1396
ATCCCCATCAACCTAATACGCCGAAGATGGATTTTATGCGA
>N_1397
CTTGGTTCCCCGCGAGTCGACGCCTTAATACGCACGCGGAT
>N_1398
GGACCTACAAGATGGCGGGTCAAAAGATGAACCGGCCGGTC
>N_1399
GGCCGTATCGCATCGTCGGGCTTGCTGACGATCCTCGCGGG
>N_1400
CCAAGCACAGGAAGCGTGACCCGCACCTGTAATAACTTCAT
>N_1401
TCAACCTTACTCTACCCGACCCACCCCTTTTAATTTCCCGT
>N_1402
AATACGAAACCCCCCGCTCCCAACTCCAGGGGTGGCAGTGG
>N_1403
CAGGTGATGTCATGTCAGCTCCCTCTGAAACATACAGATAT
>N_1404
TAGTCTGAAAGGGCTGCCGACCTGCAGGGCGAACGAGAGAT
>N_1405
TCGGAGAACATAGAATTATTCAGTCGTGTGAGGCCGAAAAA
>N_1406
CATTTTTACTAAAGATTCCCCCCCGAGTGGGTTCCGTCTAC
>N_1407
TGACGGCTCCGCAATTTCACCTTGAGGACAGAGCGCAGGGT
>N_1408
TGCATGTCGATGCACGAAGTCCAACGAACAACAACATGTGA
>N_1409
TCTCAGATCGTTGCCGCTACCGCGCAACATGTGCCCTGATC
>N_1410
AATTTTCAAGGGGCATGTTACACGAGGAATGACCGTACAGT
>N_1411
TTGCCCCGCCCACCGTGGCACCGTCACGTTAACATTGCGGG
>N_1412
GTACGGGACCGGGAGCTTCGCGCAGGGTCGACTGGCTCAGA
>N_1413
CTTCTCTTCTCAGCCTGGTTCTCTTTGCGCTCATAGCTATA
>N_1414
TCTAGAGTGCTAATACAAACCTGTTTTCCCGCGGTGATGTG
>N_1415
GATGGAGCACTACAGGACCGCCGATTTCCTCACCCAGCCTC
>N_1416
CGCAAGCTAGGATTAGACGCCAAACTAATTGCGCGAACGAG
>N_1417
AAAAATTACGATGGCGCCGGCGACACTTAAGACAGTACTCT
>N_1418
CGGTCCGCACGGCTAGTACCCAAGCTGTGGGTTAAGGAGAA
>N_1419
GGTCATATTGTGGACTAGTTCACCGCGCTTTCAGAGCTCTC
>N_1420
GGATAGTCCACTCGGGTTTGCCTCCTCGTGCAGCCCGGTCC
>N_1421
AGACCGTCGGAGGCAACAGTCACGGGTTATACTATTACACC
>N_1422
ACGCGGCCTGAAACAAGGCCCGAGCTTCCTAGACGCTAACG
>N_1423
GATTCTACGTTTCGACTATCCGGAGGGCGCTTAGCCTCATG
>N_1424
CGCTTCCAGTTGACCCCGTCCTAGGTTAAGCGGGGGTAACG
>N_1425
GCGAAACAACGTTATTGTCACACCCAACTTTAAACCAACAA
>N_1426
GGGTAGGCCAGCTGTCTAGTCACAGTTGCTGCCCGTCTAAT
>N_1427
AGCCGGACCAAGCGTTCTAGCTCTGGTGTGACCCAGGCTGG
>N_1428
CATGGTCTTAGGAGTACACACAGGATTGCCGTCCTCTAGCA
>N_1429
GGTCATACACACATATAAATCATGTGCGCTGCGGCACTATC
>N_1430
GTGTCGGAGATAGAATTGGTCCAGTCTTGCCTATTGATTGA
>N_1431
CTCACGCCCGAGCTATCACGCCGATTATGTTCCCGAGGTAA
>N_1432
CAGCAGATGCCTCAACGCTGCAGGCAGAAGTTTCTCACATT
>N_1433
CGGCACGTTACCGGCGACGCCAAAGACTCACCAGGACTCAT
>N_1434
TGGCATTTTATCTCCGAGAACCCTGTCCCCATTGTTACCTG
>N_1435
GACACCCCGGCACTTCACGCCAGTGAACAATAGACGGCCAA
>N_1436
TGGCCTTCGCTCAGCAAATCCTCTCTTATATAGTTAAGGGC
>N_1437
ACGTACAGACTCTCTTTTACCCCGGCAACCATGTCCTCGTA
>N_1438
TTTCGGACTAAGGCGCAATACTTCGGCCTGCATGCGTGGAG
>N_1439
TGCAGGCTACTACGTGTGTGCCACAAACACAGGACAATCGT
>N_1440
TATGATGAAGGAGGAATCTACCCGTCGTTGGCTAGGGTGCC
>N_1441
ATTCACAATTCAAGCCCTCGCTGAACTAAACCCCTGGGTAT
>N_1442
CATACGGGGTAAAGTGTACACGTTGTACTAGTCAAGGATGG
>N_1443
GTAGGTAATAGGACGCGGCACTATAAAGCCTCCTAGTTGTA
>N_1444
ACCTTCTCTTGACAAAGAGGCGGAAACTACAGATACCTCAT
>N_1445
CGTGAGATAATAAACAAGTTCACAAACTAGTGGACTGGGGA
>N_1446
ACTCGGACAATCAAACAATCCAGACGCAAGAGCACCAAAGG
>N_1447
GGGCTATATTTACATGATCGCAGTTAGGATTCGCTTCGGCC
>N_1448
CGCGATCCACCCCGAATGCGCGCTTTATTTTCAAAGCCGGA
>N_1449
CAGGCGGGATAGCGTAATCACATTTCAGGCTCCCCGGCTGG
>N_1450
GATGACATGTGGTCGCCCTTCCCTGTTCTAGCATAAATTTA
>N_1451
ACTCCCGAGAGGTGTATCGACCTTACCCTTCGCGGTGACTT
>N_1452
GAACATCCACACAGACAGTCCAGTAGACCTAGCGCGTTCAA
>N_1453
TGTATGGACAAAACAGGCAACGGGTAGCACTTAGTTATTTC
>N_1454
GTGTTATGGGGTGTGTCGTACGGAGCAGCAAGCGTTCGCCT
>N_1455
TTAGGCGCCTAAACTCAATTCTTCCACTTTTAAGAGAGCGG
>N_1456
TTGCGTAAGAGACACATCTGCCCGCGGGCCTGAGTAACTAG
>N_1457
TGTCTGCAGCGAGTCCGGGGCTAATTAGATGACTTATTATC
>N_1458
TAGGAACGGGCCTAGACCGCCCACGGAAGTTCCCCTGCCAC
>N_1459
CCCTAGCGGTACGGTACGTTCAGGAGGTAGACTTCACCTGC
>N_1460
TATCGTCAGGTGCGTGAGCTCACACCCCTTGTGCACCGCAA
>N_1461
GCCCTAAACTGAAACTGGCACAGAGCGGCCCGGTCTGGAAC
>N_1462
TCGTGACCTCAGACGGGCGCCAGTAGCGTTGCATCACCGAT
>N_1463
GCCCGTTTAAATCTCTAAGTCGAGCTCACCGGGTGGGGCTA
>N_1464
GGATAAAAGGACAGGGCTATCTGAAGGCCCTTCTTCGTAAG
>N_1465
AGACCAGTTTTACATTCTCTCCAACATTCCAGTCTAGGCCA
>N_1466
GATAAACGGTAACGCGTGCTCTGTGGCCGCCGTTAGGGACA
>N_1467
GGGTTTGCATGCGAGGCAGACTCGATAGAACGTCCCGCTGG
>N_1468
TGTAGTTTATCCCCACTATCCTTTTAATACAGCTTGACGAC
>N_1469
GCTTTTGAGTACCGCAAGTTCGGATCTGTATCTGGAGATTC
>N_1470
GATGCGTCGCTCATCCAATTCGGTCCCGACTCGGGCAATTG
>N_1471
TGCTAGTTTACCCACCTCCCCTAAGTCAGTGTTTCCTGTAT
>N_1472
CACTGGAGACGCATGGAGGGCTTGACAAAGGCTAGTAAGTG
>N_1473
CGAGGCGGTCGGCACTGAGACTGGGTCCGCACCAATCAGTG
>N_1474
GATCCATTCCATAGTCGGACCAATTGTGCGACCCCGACGTT
>N_1475
CCAATGGCTCTTGGTGGGGGCCCTCATCCCACCTACAGACT
>N_1476
TTTAACTCGCCCCTATCTTGCCAGTGTAGCTTACCTTCAAG
>N_1477
ATACGGCTAGAAAGTGTGGACGAAACGTGGATCTCAGAGTG
>N_1478
TTAGTCCCATCTACGACCCACAAAAAGAGACCGTCCAAGAA
>N_1479
CGCTGTCGTTACCTAACACTCCTCTTAGGCTTAACGCTTTG
>N_1480
ATATTTCCCTCGTTCTAGGGCTGAACAAGCCTTGTTCACTC
>N_1481
GTATAGGCGGTCTAGGCTGCCCTTTGTATGTCACTACGTTT
>N_1482
AGGATACTCAGCACTCTCGTCTGAGGTACAATTCTTTCAAG
>N_1483
GCGGATGAGCGCAAAGATGACCAAGGACCTCCGGTGTAAGG
>N_1484
GTGTCAGGAGAAACTGCTAGCTGTCGCTCATGCCCAGGGAC
>N_1485
TGACCTACGTGTCGGGGCCTCCGGCTATGGGGACTTTACGA
>N_1486
TTTTCTCCAGTGAGGTATTGCACCCATTTGTGCGTCTGCAC
>N_1487
TCAAACAGCAACCATGTAAGCGGTCGCTTCCTACGTTACCA
>N_1488
TATATGATACCTCGGGTTATCATCGGAGTGATGATGACCCA
>N_1489
TTGTCATAGTTGCAAAGAAACCCCCGCGCGATCTGGGCGGA
>N_1490
GGATGGAGATGTCCGAGGGACCCCGCTGGCTCGTGACCCAT
>N_1491
TAATGGGTTTATAGCTCCTACACACGTACCATGGACATGGG
>N_1492
TGAGGAGTCCGCTGTGTAGACGGCTGCACACAGGATTAGCC
>N_1493
ATCTCACAACCGTGGCTACCCAGCTACAGTAACGACAGATT
>N_1494
GTTTGTAACCCCCGAATCGACCTGCCCCGTGACGCTTCTTT
>N_1495
CTGGGCGGGCCTTGGAGTAACGAATCACGATATCTAGCGCA
>N_1496
CATTAAGTGCAAAGCTTTAACACGAGTATTCAGGTATACCC
>N_1497
CCTAGGCGTCTGCTGGAGTTCCAACCACAACTGCCTCATAC
>N_1498
GTCAGTCGGTCCGTGATTAGCCTTCAACACGTACTCCTGCC
>N_1499
TCGGTCGAACCTCGGGCTGACGCCGCGCTGACGACGTCACC
>N_1500
AACTACCTATCGCGAGCGGCCAAAGCAAAATATAAAAGAGA
>N_1501
TCCTAGCGCGGCATCAACCACCACAGCAATGTCAGAAAGCA
>N_1502
TGACGCAGTACGGCAATGAGCTCTGCGGCTGAAGGCGGATT
>N_1503
TAGGCTTAGAGATGCTGTAACGTGCCCTATGCCGATTTATT
>N_1504
TTGTGGGTCATTGGAGACGTCCCCCGGAATCATCTCGACTG
>N_1505
TCACCAGAGGGTCTCTCTGACCGTAGGGTTGCGAGCTACGC
>N_1506
CTTATGGCTAACGTGGTGAACAGAAGATGGTCATTCTGAAC
>N_1507
AGGATGAGATACATTCCCATCAATGTTGATTAGCGTATGCG
>N_1508
ATTCACCGTCTTCATGCGGGCAATGCACCCATGGCTATTAC
>N_1509
GAGCGGTGAGTATGGATCCACAGCCCTAACTACCTACAGCT
>N_1510
CGGGCGAATCCGCTTATGGACGCTGAGCTAGTGGACCGGTG
>N_1511
TTCGGGGGAAGCCAACCTTTCTGAAAGCGTCGTCAGCAAGA
>N_1512
ACAGACCGCCATGTAGAGTTCTAAGGACCCCACCGATCACC
>N_1513
CGTCCTGGTTTGTGCAAGCGCAGTCGTCTTTCCCAGCCACT
>N_1514
ATCTTCACGGCGGTATGGGCCCTCAAGCGAATTACAGCAAT
>N_1515
AATTATAGCACACCCGCTTTCGTTCGGACAAGACTCCTACT
>N_1516
GCAGGCAATAGAAGGACGTACTCCGTCACGTAGCCTAGTTG
>N_1517
GGTTTCAAAATATTAAGGGGCCCACCTGCACGAACTAACTG
>N_1518
ATGCTATCCGTCATCGCGATCGAATATCCCCGCGGGAACGC
>N_1519
TGGCGCATGCCGACTTGTCCCTCCTAAGTATCTACGCCGTT
>N_1520
GTGACGCTTATGCTATGCCCCGACTGTTTATCCATTTGAGT
>N_1521
CGTAATGGAATAGTGCCTTCCACGAATCGCCAAGGACTCAA
>N_1522
GTTGAAATGAAGAAGCATAACACAAACCTGTCCATACAGAC
>N_1523
AAGCTACGTATTAAGTTTAGCCTGCTCATCGCTACCGTTCA
>N_1524
CATCGTATCGACAACGCTGCCCGCCCCAGAGGACCCTTCGA
>N_1525
CGTACAGTAGACCCTTATGTCTATGAGTCCGCTCCCTTGTG
>N_1526
CTGAGCAACCGGTCGTCATCCAGGAAGAGCCATGGAAATAG
>N_1527
ATTCTAACATACGGGAACAGCTGAAAGAATTTAGGAGGATA
>N_1528
GGATGTGTCCAGAGGCTAACCCCTACATTTTACGGTCTAAA
>N_1529
GCCATCCATTGAGCCCCTAGCAAATAACGCGCGCGCCCCCG
>N_1530
CTATCGTACCATGGCGCTACCTCTTATATGTCGTCGTATTT
>N_1531
CCGACGTATTACGCGTTCGACCCATCGAACGCACGGGATAA
>N_1532
CCTTTGTCACCGCCATCACTCTCGGGAATTCAGTGTCTTCC
>N_1533
ACCTGAGACCGCACCCCGCTCCTTAGTAGGATTAAGTTTCG
>N_1534
CGTGTACCAGATGCAATGTACCCCTAAGGGCTCCCTCTTGT
>N_1535
ACAGAAGTGCCCGCCCAGGACGACTGACGGCTGATTTGGTT
>N_1536
GCCCTATAGAGTTAGGAATACGCAAGACTGCGAGAAGTTCA
>N_1537
ACCTGTGACATTCCATTCGCCTTATCGAAATTTCGGTCGGC
>N_1538
CGGCTTATGCATGGTTAATTCAGATGTTACCGGACATATGT
>N_1539
GTTGCGCGCCCTATTGGCATCACTGGCTCAAACTGAGGCCT
>N_1540
AGCGAAAGTGGGAGAATTAGCCTTATTTGATGTCCGGTTCC
>N_1541
CTGTTTTTATACAGCACACACCGTCAAATAGCGCACGCTTA
>N_1542
TCGACCCTACCTGGGGTCCCCATTTAATTAGATTGCGCCTT
>N_1543
CGGTCACGTAAGGCAAATGGCGGCTCGGGACGCGTATCCTG
>N_1544
TACCGACCGCTCGAGTGTATCTCCAGAGTAGAACCGTCAAC
>N_1545
GGCTACTTCCCTCATTTTGACTCACATCATAGGGCAAAGAA
>N_1546
GGATCACCTATCAGTACATACATTGAAGGGATGGATCTCAT
>N_1547
ACAGGTGAAAGACCAATAATCATGAAGGGATGCTACGGGTA
>N_1548
AAGGTTTTCTGCTGCGGCTGCAAGTAGTTCAGTGTGTACAG
>N_1549
CATCACTACTGTGCCGCCTACACAAGGAAGTATTATAATAT
>N_1550
AAACACCGGGAAAAGGTGCACAAGCAATAGGTCTCCCCTAC
>N_1551
ACCTACTCGCGCAATCGAATCGACTTTCCGCACGGGCCGTT
>N_1552
AAAAACACATGGCCGAGATGCAAAGCTACTAAACCGCCGGG
>N_1553
GTATGGAGATCTTATCGAATCTTCAAAAGGTGCAAGCCCAC
>N_1554
TGGTCCCCTGGGCTACGACGCAGTGACCCGATGCCTCTCAA
>N_1555
GACCAATGCGAAGCTTCCGTCGCACTTGTCCCCCTGCTGCA
>N_1556
ACGGAACAATGCCTCCATAACTCTTACGAAGGTGTAAGGGT
>N_1557
AAGGTATAGCCGCGATAAACCGTCAGCTTTAGCATTTTTGC
>N_1558
CTCTGATCTATACCTGGCCGCTACCACTGCGGAGGTGCATG
>N_1559
CGGTAGCTTACTAATATTTGCGCGCTGATGCCATTCTGCGC
>N_1560
GTCGGATACATTTCAGTGAACGTCTGATAGACAAGTCAAAC
>N_1561
GACACGGTGGACGGTTGTCGCTTTTAGACCGAAGTCTATTT
>N_1562
CTCTTTAATTTTACTGTATTCACCTCGAATTAGTAATCTGC
>N_1563
GGCTGCACGTGACATAAATTCAGAAGGGTACCCCTGGGCCA
>N_1564
AATCAGACCCCCGAAAGATCCCTGTTCCGGCACCGTTCATG
>N_1565
GTGCGTGGCGGGTCCCTTGACCGCATATTCGGGCTTCCGAT
>N_1566
TAGTTAATTCAGCACATCTACTGCCTGTATGGAAAACAAAA
>N_1567
GCTGAGCCCTCCGGTCGCCCCACCCTGTGGCGGGGAAATGG
>N_1568
GAAAGGCGTTCGATATTGACCATCACTTTCCCTTTTCTCGG
>N_1569
AACCGTGGGTCCGCTCAAGACGTAACTGCCATGCATGAGTC
>N_1570
TCACTTTGATTGCATGAGGCCTGACAACCCGCTTCCTTAAC
>N_1571
ACGGCCGTTAAAGGTCAGGGCACTTTGGGACTGCAGGCCGA
>N_1572
TATATATATACCTGCATTCACCCGCCTTTTCGTTGCAGCCT
>N_1573
TGAGCAAATAACTTTAGGTCCGCTCCTCTCTGACCAACCGA
>N_1574
CGAAGGGACCCGTACGGTACCTCAGGATGGTATGGTAGTTA
>N_1575
CTTTGTCATGAACTATAGAGCTAGGATGCCGCCGGTGACTC
>N_1576
AGGGGGGAGATTACGGAAGGCAATATATTCCGGTCTAACCG
>N_1577
AGAACTCTACCGTCTACGAGCACAGTTAGGTCCGTAACGGG
>N_1578
ACCAGGAGCTGACAACCCGCCAGTATAGGGGCACGACGACA
>N_1579
TAAAGAGTTAGGCTTACGAACCGCTTCAATAGAAGTGTCTA
>N_1580
CGTTAAGTTAAGTTACTTACCACACCTGTATTAAACTAAGC
>N_1581
GTCAAGACGGGTCTGGGTGTCTTACGACGGCCTCCGGTTCC
>N_1582
CAACCCAGTCACTTAACCGTCTAGTACGTATTTGTTTGTAA
>N_1583
GAGGCGTTTAGGGCTGATCACTCCAACTCGAATGTGATAGC
>N_1584
GTGAAATGCCCGATGGGTGGCGAAGGCCCTTTGAGTCGGAC
>N_1585
TGAAAGGCACCGGACCGGCGCATCGCCCACGCTCAGTACAA
>N_1586
CACATAAGACAGTGGTAATACGCGATCTACATTTACGCTGT
>N_1587
ATCGTCCATTCGGGCTGAAACAAGGGGTTAGAAGCTACTCA
>N_1588
TGGTCAGTCAAGTTCGGAAGCGAAATCGTTGGGTGCCGCAA
>N_1589
ACGCTTCAAAGACTGACAACCAACTAATTGCCCCGGAACTG
>N_1590
TTTAGCGTACAGCTGTAGCCCCCCTAGATAAATGCTATCTC
>N_1591
AAACTCAAATTGATATTAGACGATGCGGTTTCGTCTCACCG
>N_1592
ATTTCCCCAGCTAAGGGGGCCCATGTAGGTCGCTCGTGGGT
>N_1593
CGGAAATTCAGTGAGTCTGGCGGAAGAGGTACGTGCTTCCC
>N_1594
ATATGGTGTGACTTGCCATGCGTGACTCGAACATTGACGGC
>N_1595
ACCATACCTCTGAGGAATCCCATATCTTCAGAGACTGCGTA
>N_1596
TACACACATCTCCGTCGTTACTTCCGTGTCTATGCAAGCCA
>N_1597
AATTCCTACCACGATCTCAGCGGCGCGTGTGTGCAACTATA
>N_1598
ATTGTGCGCCCGCCTAATGGCACAGTATTCTCCCGTGGCGA
>N_1599
GATACGACAAGCCACGCCGGCTATGTTAACTGTGCTATTGA
>N_1600
GACGGGTCTTGATCATCCCCCGTTGAATATGGCTTCAAATT
>N_1601
GTTAATTTCACATGTGCGCCCCTTTCGATACCCCGGCTTGA
>N_1602
CCCCATGTCGGCTTGTTAGCCCTCCAATCCAACCTCAAACC
>N_1603
TGCGGACCGTACTTGTAGAGCTCGCACTGAACTGCTTTACG
>N_1604
CCAGAGATCATGACTCCGACCCCTTCTAAGGGTACTGGGCG
>N_1605
TCCGGGGCCACGTGTTATTGCGTGTGGAAGTCGCGCGCCAT
>N_1606
CTAAGATTCTCAAGACACGCCGTAGCGCAAGCCGGTGGTAG
>N_1607
GAGTTTCGTAACGGCGTAGACTCCCTTGGGTGGAGTTCTTG
>N_1608
AAACCGGTTGGACGTATCGTCCCGCGTGGGAACTCTCAATC
>N_1609
CCTTAATAACCGTCTGCCGTCTTAACTACTCGAACCTGGTG
>N_1610
TTTGCCCTATGCATTAGGAACTGGCTCCGCCTAGCTAATGG
>N_1611
CGTTACCCCCAGTCGGTTAACACACTCGAGTGGCCGGTCTC
>N_1612
TACTACATTGGGCTGAAGGTCTTTAATCGCCGACACCCCCC
>N_1613
AGATAGACACCGGGGCCTAGCAAACTGGCAGCGGTGGTAGA
>N_1614
CGAGTTGTCAGCTAAAAAGCCGATGCGGTTGTCCACCATAT
>N_1615
CGCCTCATAATGAAGCTAATCCATGTTCCGCACGGGGTAAT
>N_1616
TGATAGCAGGTCGACTTGCACTATAACCTGCTTCCGACTAG
>N_1617
GGGCTTAGTATAACCGGCGCCTCCCATACGCTCATGTCTAT
>N_1618
AAATTGTACTGCCCCCGTCACGCGGAAAGTGAGGGTCCATT
>N_1619
ACCTGAATTGGAACGTTCGTCCCCAACCTCAGTCAAAGCCT
>N_1620
CTCTGGCCTCCCAGTATAGTCACGCCCTGAAATATAACGCT
>N_1621
CGATGCAAATGGGGATCCAACATGTTTTACCGGGTGTTGAC
>N_1622
GATTGTGGGCATAAAAATACCGAACATTTCTGGGCGAACTG
>N_1623
AGGACCCCCGCCTTCGTGTACGAGGACTCCTACAACTACCG
>N_1624
ATGGCGGTGAGGTTTCCCGACACGATGAGATATTCTTATTA
>N_1625
TCAGCCGTGTCGCTATAATTCACGTAGAGGAGCCGCTTTTA
>N_1626
GCGAAATCTCGTAACCAGGACGTGTACGAATAACGATTTTG
>N_1627
CGCGCTGTCCTCAACCTGTTCTTACGGCAGGAGTCCGACCG
>N_1628
GGAATTGCCGAGCGTGGATCCACCGAGGGCAACAAATGTCG
>N_1629
TAGCTAATGCATACGTTCCGCGATGCGGATCTCCATGATAC
>N_1630
TGACTTTTACAGCCCAGCTCCATTCGCGTATATAAGGGGTC
>N_1631
CCACAGCTGCCAGCAGAAACCCAACTGATAGCAAATCAAAC
>N_1632
TATACTGACTATACATTCCACATGCGACTCAGGTAGATCAG
>N_1633
ATGAGGCGGTCCCATGCTATCATCTGACATTAGCCGCGGTG
>N_1634
TAATTACATGACTTACAATTCAAAGAACAAATGCTATACAG
>N_1635
GATTGGGTGCCAGTTAACCTCGGTTCATGTTCCAAACGGCA
>N_1636
TGGCGCCACTTCTGCGCTTGCTCCTAGCACAAGTCGGTGGC
>N_1637
GGAGATTTATCAACAGACGCCCTTAACTATAGAGCGGCAAA
>N_1638
GTGCCACAATGAACGATTAACTGGGGCGTCCCTACAGGCTC
>N_1639
AGTCGACCCTCTGGCGTCATCAGTCCCCCCGAAGGTAACAA
>N_1640
GTGGGCCTATCGGGTTCTCACTTTAGGTGCTGCCTCAGGAC
>N_1641
GCCCCCTAGGGTCGTGGTCACAAAATGATAACCTCGCCCTG
>N_1642
AGATCCGACTGCCACCTGCACAGCCAGTGCCCCCGTAGAGG
>N_1643
CGCCATACGCCAAGATATGCCCGCTGTCGCTGGAAGCTTTT
>N_1644
AAGAGTCCATGTCCCTACTACGCAGACCAAGGCATACCATC
>N_1645
TCGCCAAGGGGGAAGCACAACTGTACCTTGCGCCAACTTTC
>N_1646
ATCGGCGCGATGTGGGATAACGTAGCTACTTACTCGCACAG
>N_1647
TTCCGGCACGCGTTGGCAGGCTGAGAATTCCGGGGTGCCGT
>N_1648
GCGTTTGCGTATCGTGGGAGCTGCCATTTTACCTATGTGTC
>N_1649
TATGCTCAGTGACGCTCAGGCTTGCCCATTCGCCCGCACTA
>N_1650
GCTGTCAGATTCCTGCGTACCACGCTAGCCCTGCTCCATGC
>N_1651
CATCGTCCTGTATTTAACAGCTGCCCTTATTCCGGGCCAAC
>N_1652
AAGAGGCAGATGTCTGTCATCGCCTAGTCTAAACCTGCCGA
>N_1653
CAGAGTTGAGCCCATTCAACCTGACCCAGCCGGTAGTGCAA
>N_1654
TTCGCCGGTACCACGTGTCGCCTTGCATTTGCGCCTAACTC
>N_1655
CGCATATTGGGATAGACGTCCCGTAAGAGCTGTTAGATAAA
>N_1656
TATAGCCTCATAGGTCTGTTCCAAGGGTGGGGTATACCTTG
>N_1657
TGCTCTATCATGATGAGAGCCGGGCGGAAGGGAGAAATATC
>N_1658
TTTGCAAAATGAATAGTAGCCTGGTCGACACGGCAGGGTAG
>N_1659
TATCTATCATAGACTATATGCGGTCTGAATCAAGCATAGAA
>N_1660
TCGGGTGGTTGGAGATAACCCGAACTTTTTTTTCCGCCGCA
>N_1661
TTGGATACCACATTCCTTCGCCGTGGTGGTGAAGAGACCTG
>N_1662
TGGATATTTCACAGGTTACTCCGAAGGGGAGGATGTGTACG
>N_1663
CTCGCTCCGGTTACTCTTGACTCGCAGGTAAAATAAACTCC
>N_1664
GAGCTGGTTAGTGCGTTTAACCGAGAATGAAAACCCAACAA
>N_1665
CAGCGCGCTGATGGCTCAGGCGTCTTTCGCTCGAACTGTTT
>N_1666
AATAGCTGATGCTTACGTCGCGCGATTCAGGATAACCGGCC
>N_1667
CAATCTTCTAATCAGTATTCCTGACAGATCAAACTACATAC
>N_1668
TTTGTCGACTCCGTCGGAGGCCGCCAAGGGGTTGTATGGAT
>N_1669
GCTCTAGATCCAGATCGGAACCCTTGCCGCTCGACTAGAGC
>N_1670
TAATCGATTAATAAAGTGATCGCAGAAGCGAAGTGAGGTCC
>N_1671
TCCAGTCGACATTCGGGACTCGCGCGACCCATCGCATGGTC
>N_1672
GGCCGCTATTAAGTACTCAACCGAAGACTTCCACACCAACA
>N_1673
TCAACCCGCATGCTACAATCCGGTCGTCAACTCGCGCGTAT
>N_1674
CGCAAGTACTCCGGCGATGTCCTGGGTTTCCAATATCCGCC
>N_1675
ACTGGAGCTTTACCGACCCTCGTATGTTAGACAGGCGGTTC
>N_1676
GTACTTTGAAATCTTGTGACCTTACAAACACTGACCCTGTA
>N_1677
AGAATGACTACATTATTGCGCAGTCCGCCAATGGCGACCTC
>N_1678
AGAGTATCATGCTCCGCTCACTTTTCCACTCCCGATTTGAC
>N_1679
AACGCCTGATTAGTTATTCTCTGGAAAGCGGGAGATCAGAG
>N_1680
GTCAGTCCCATTTTGGTGTGCGAGATGAGCTCCTCGTGGGC
>N_1681
ATGCGTTCATAGCCTACGGACTGCACGAAGCTAGCTATACC
>N_1682
ATATAGAGCTTATCTCGCATCTGATTCCTCCACCTAATTCC
>N_1683
CTACATATGTCTCTATTGGCCCAGGTTCTAAAGTCCATTGA
>N_1684
TACAAGACCAATCGGTGTCTCTGGGGACGGAGGGTTGGGTC
>N_1685
TGTGTGGCGAGGCTTGAGGACGGGTCCGTGGCTAGCCCCAC
>N_1686
TTACGGCCGAAATAATACCCCGGCTAGGGTGGAACCCGCAG
>N_1687
GATCCCACCCGTGAAAGGTGCCCCTAATTCTCGACCCCGTG
>N_1688
AACGGACAGCTGATGCCGTTCCTTCTCTGGGCGAAAATTGT
>N_1689
GGATCGCGGATTAGCAATTACAGTTAGCTCAAGCGCGACAT
>N_1690
TATGGATGTTGACTTTTGAACTGGACCCGTTATGGGACGCT
>N_1691
CACCGATTGACCCAATAAACCAAGGAGGGGAGAATTAGATA
>N_1692
TGTGGATGAGTACTTGCTAACTTCGCGCGCACACACCACGG
>N_1693
CCGTCGGGATTCTATGTGCGCCTCCTAACAATGCCCGACTA
>N_1694
GATCGATAGCTTCCACCCCACGCTTGGTCCGCAGGACCCAT
>N_1695
GCGGCAACGATATTGGTTGACCGGGAGGCAAGGTACCGAAT
>N_1696
ATCAAGGGCGCCAGGAAAGGCAATAGTATACAGTCACATCG
>N_1697
CCGCGCCTAGCTCTCTTGAGCATTGCAGGCGCTATGAGTAG
>N_1698
AAGGATTGCAGACGTTAAGGCATATCAACGGCGCGATGGAG
>N_1699
GCGAAAACGTCACTCCGTCCCGGAAGAATGCCGTAGGACTT
>N_1700
TGTCCAAAGCGGACTTTTAACACAATGCTAAGCTGGGTCAT
>N_1701
GGCACCCGCCCCGGATATGTCAATGTTCAGATATGTCCCGC
>N_1702
AGGTGCTCTAACGGGCTTGTCCTGCGTTACGCTGAACATGG
>N_1703
TACAGCCGTTGCGGTTCGCACACTTGCCTCCAAGGCGACAG
>N_1704
ACAGGGAGCGTTGGGCAAAACTTTTCCGCGGGGAAATTTGC
>N_1705
ATACCGCTGTAAACTAATAGCTCCCTCCGCGTCCCGGACAC
>N_1706
CAAACGGTCATGAGAGTCTCCTGGATTTAAACTGTGGCGGA
>N_1707
GTCGACTCCAGGATGGTGTACCCGGCTCCCTCAATACTGTT
>N_1708
GCGGACAACTTGCAGTCCGACCAAACTCTAATAGCGCTCAG
>N_1709
GATGATTGCCCAGAGCCTTGCAGGGTCGACTGTAGGTACGG
>N_1710
TTTAGGGGAGGATACCTGCCCAGGCTGTATTATGATATGCT
>N_1711
TTACTTTCGATTGCGATTTACGTACGTACAGACCCGACTTT
>N_1712
CGATCCTATACGGCCATACACAAGGTATTACGGACTCTTCG
>N_1713
GTTGCATTTGCAAGCCGCTGCTTACTGGGATCGTTGCCAGC
>N_1714
CCGTATGCAATTGCAACCTCCGTTGCTTGTTCATATTTGGA
>N_1715
CACCGGGCTTAAGCTGTGAGCATAACCAGGATAGCGGGGTC
>N_1716
GCCCGTAGCGCTGCAAGCGTCCACCGTACGCACGGCGCGTC
>N_1717
CAGTCTTCGTGCTGAGGAGTCTGAACTTGTAGAGCGCATTG
>N_1718
TAAACCTAAGTTACCAGCAACCTCAAGGCACACTCGCGACC
>N_1719
AGACGCAGTATCGTGGAGGACGGTCTCGGGCGCACTCTTAT
>N_1720
CACACCGTAGTCCTACTACCCCTTTCGTTTAAAACACTAGA
>N_1721
GACCTCGTCCAGCAGGGGTGCCTTATATAGCCCTCACAAAG
>N_1722
CTCCCAGTTTGACGCTCGCCCTTCAGTGCGTGGCCACCTCA
>N_1723
CCCGCAAACCTCAAAGGTTACGATTGTCCGGTCTAGAAAAG
>N_1724
CTTTATAACATTATGCGTATCAGGGATGGCAAGAGACACTG
>N_1725
ATTCCATATTCATTAGATTTCTCGTTTGGAGTAATGCATGC
>N_1726
GGGTTATCTTACATGATTATCATTCCGACTCCTAGCAGGGG
>N_1727
GGAACGTCGTCCACCTCTCTCATTTACTGTACTCCTCTCTA
>N_1728
CTGAACACCTGCGTTATAGGCTGCACGGTCTTACGTAGGTA
>N_1729
TGCAGTGAGGAATCAAACAACCCAAACAAGTAAGGAGGGGA
>N_1730
TGACGCAGATTCGTTGTAGACTGTATTCAACTCGCGCCCCT
>N_1731
AGCCTTTGTCGTGAATCGTACTTTTGATCTCTCAGGAACGC
>N_1732
GTGAAACTAATGGTTCGAATCAATTCGCAACAGTCTGATTC
>N_1733
CAGGTAGGTTCCGGACGGGTCGCCTTAGCCGGTAGATGTGT
>N_1734
GGACAGCCTTGCTGCCTATCCTGTGTGACCCAGGCGCCAAG
>N_1735
CGGATACAGCCCCCAGAACTCATTTCCGGACGAGAATTGTT
>N_1736
AAAGGGTTATTGTTAATAGCCCCTGAACTGACTGCATATTG
>N_1737
AATCACATTATCCGCATTCGCTCCGTAGGACCTTCTCTAAG
>N_1738
GTCTTGCCAAACGCCGCGCTCAGCCACGCACCTGCGGCGGG
>N_1739
CATGCGAGGTTCCTCTCGCACGGGAAACAAGCTGTCAATAG
>N_1740
CGAGCGCGGTGGACTGCCCCCCCATGTAGGAAAGTGGAAAC
>N_1741
ACGTCAGTTTTGGGGCTCATCCTAGTTTGCGACGCTTTGTA
>N_1742
CTGACCGTCGTAGCCTTAGACAAAAATTTTATGGGAGTTCG
>N_1743
GTCTCAGTCGTCAGAGTTTGCGTTCGTTGGGGAAGTAGCTA
>N_1744
CTGGTACAGAAACAACCCTCCCAGCGCCACCCGAAGCCGCC
>N_1745
TAGCAAACTTGTTATTTACGCTTACCGGCCGATAGCACGCA
>N_1746
TAAGAGAGCGACCCCACTTCCCGAGAATGAACGTCATGTTC
>N_1747
TTTCTAGCGGCATCATTGGGCAAACGAGAGGACCACTATTG
>N_1748
GCGCCATCATCCCGCTCAGGCCCGCAGGAGTTTTTACCCTT
>N_1749
CGCTGCGACTCCAGTTGGATCCTCGATCCTGTTTAACCGAC
>N_1750
GGATGAAAATCGTGCATCTACTTAACCCTAGCAAGCAGTTG
>N_1751
CAAGCCGATAAGGCCCTTTTCCTTGCACGCAGCCAGAGCAT
>N_1752
GTTTTAACCAATTACCCGAGCAGCCTTAAAGCGAACACTCA
>N_1753
ATTAGAGACCAGGGCTATCCCTTGCGTGGGTGTATCTAAAG
>N_1754
GCCAGTGCGCGCTTCCGATTCGTCACGAGAACGGATTTACA
>N_1755
GAGATTGCCCACAGTCGTGACCGCGAGGCCCATGAGATGGT
>N_1756
ACACAATACTAAACCGCTAGCGCTCTTTGGAGTACCATACC
>N_1757
CCGCCAACGCTACTATATACCCATTCGGATCGGCCGGGCAG
>N_1758
GGTCTCAGACCATCTAGCGGCTCCCTCAATATATTCGGACG
>N_1759
CTTAAGATAACGACGGGGTACTTTGCGAGAAAGGCACGATG
>N_1760
TTTGGCACACAATCGCCAATCCTAGCCGATAGTCGAGAGAT
>N_1761
AGCCCACTGGATACCCTGCCCCAAATATAACCCGCCCGGTT
>N_1762
GAACTAAGCATGGTCGCAGACCGCAGCGCTGGGTGGTATAA
>N_1763
TTTATGGAGAGAATCGGAACCATGACTTTGTACAGAAAGGT
>N_1764
CCTATTGTAAATTGCCGTTGCACGCAGCCAGGTCTCATCCC
>N_1765
TAACCTGGCGCTGCCTACGTCCTAAGCGGTAAAGGGGCGGA
>N_1766
TCCCCCCAGGGCACAGTATACCCCAGCGCGAAAGAGCGAAC
>N_1767
ATGCCGCACCAGGTTTGTTGCATAAAGAAACAAGTCAACGC
>N_1768
ATGAATCGGTGACCCGTGGGCAGCTGCAACAACACTTGCCG
>N_1769
ACGTGACACAAATAGAATAGCCCTCCCAAACCGCAACGGAA
>N_1770
GCGAGACCAATTGAAATGCACCCGACGACAATCTTCGAAGA
>N_1771
CGGGCGTTACAGCAGGGACTCTCGAATATAGAAGCATCAGG
>N_1772
AGCTACACATGTATGACCATCGACTATGAGCGAGCACTTCT
>N_1773
CCGACGTAGCACGCATTGGCCCAAATGGATGTTTTCACCTC
>N_1774
CCCTTATCGTTAGTTCTCTGCCAGAGTCTCCCGGCTTTATC
>N_1775
GAATGACTCGCTCGCATCGCCACGGATTAGTTGCTTGTTCC
>N_1776
ACACTGCGTATCCATGTTGACCGGTAGAGCCTCCGCCCTCA
>N_1777
ACAGTTAACTCTCGGTACCACACAGCAGGAACACAGCTTCG
>N_1778
CTAACTCTTCAACGAATGTGCGGGAAGTTCGGGGTAGCGTT
>N_1779
TGTTCAGCGTGGCCCTAGTACGTGGCTTTCACGAAAAAGCT
>N_1780
ATGGAGTTTAGTCATAGAAACGACTCGTAACGCCGAGGCAG
>N_1781
TACCGGTTTGGGCCCGATGTCGAACTCCCTAAGACACGAGG
>N_1782
CCAGCGCAAGGAGATTCCTCCACACATAGAGTCCCCGGCGC
>N_1783
GGATAATAATCATGGCCATCCTTACATCCCCCTTCCTGAAC
>N_1784
CCTATTACTTACTTGAGACACATGGGCATTATTTACAATAG
>N_1785
TAGGTCTGACGCCCATTGCACTTAACTCTTCTTGCCCTTAG
>N_1786
CCAAGGGCAAACGAAACACCCAGGGAACCGACCTCGAGGAA
>N_1787
CTGAGCCATCTGTGCGGCTCCTGCCAGCCCGACTGCCCAGG
>N_1788
GAGCTGGTCCCATTTCCTGACCCTTGAAGGAATAAATCGAG
>N_1789
TTTGCACTCCCATAAGTGCTCTTGGCAGAGTGGAACGAGTT
>N_1790
ACTTCCGTTCCAATGATTCTCGTGGGAACAGCCCGCGGTCA
>N_1791
ATAAAGAGACCGCTGGCCGGCTGTATGCCTTCGGATGTACT
>N_1792
CTGATAGTCGCGTATCATATCAGGCCCACGGCCTTGTCTTG
>N_1793
AAAAATCCTGGGTATACCTTCTGGTATCCGTCGGCCCCTGG
>N_1794
CGGGTATCTTTAGAGAGAAACCGGAATTCGGACTCCTGCAT
>N_1795
GGAGACGCCCATTGAACTCGCCGGGTCTCGATAAGGGATCT
>N_1796
CCGGTATACCGGTAGGCCGGCTCGCTAAATTACTCGAAGGG
>N_1797
TCACCGGGCACATTGGATACCGATCCTAAGGCAAGCTGGTT
>N_1798
CGGTTCGTGGCCCTTATCCTCGAACCAGAAACAACGGTGAG
>N_1799
CTCCCGAAGCTTTAGAGCGGCGTCGAAATTCATACGATGAG
>N_1800
AATGATCCCCATCGTTTCAACCTTTCGAGCGGTTATCCAGG
>N_1801
ATTTACGGAGTCCAGCGCCACTCATTTTGTGAAGGACACGC
>N_1802
GGATGATTCGGTAAATTCTTCGCTGACGCAGTTTTTACAAG
>N_1803
TCAACCTGAATCAGAGGCGACTTGAACCAGTACTGGCGTTC
>N_1804
AAAGTCTTACGACTTCGTCCCAAATCGGAGTGCGTCTCGTA
>N_1805
ATCAGGTGGGCTGAAAGAATCGCCAGGTCGTCCGCTTACTT
>N_1806
GCAGGGGGCCGCGCAATAGTCACTGGACAGACCAAACAAAA
>N_1807
ACCGTTAAAACCGTGAAAGACGGTGGAAAGGGGGGCCGGGA
>N_1808
GACCCACCGAGCCGCGCTAGCTGATACAGCAGCTTCCGGGC
>N_1809
GTGCACTGCGTCTCATTCGCCATTGGCTAACAACACCTCAT
>N_1810
AGACATCCATGCTTTGGGGCCTACCATGCTCTCGTAAGTCA
>N_1811
AGCGTACCGGCTTCGTCGCCCGAAAGCTTGTTTCGAACTGA
>N_1812
TTTAGTGACCTACATCGTTACTAAATATTGGATAGCAGTAA
>N_1813
AGGACTAGTGCCAGGTACCCCGAATAATAATGGGGGACCCG
>N_1814
TTCAACAAATCAACAAACAGCCACCGGCCAACCCGATGAAC
>N_1815
ACGACACCGACGATCAGTTCCGTGACTGTGCCATACGATCG
>N_1816
TGTGTAATGCGTCCTAGTCCCAACATAGGGGTTCTCCCCTT
>N_1817
GGAGTCCACCCCCGTGCCATCGGCTTAGCCGTTGCGGAACC
>N_1818
ACATAACTAGGGTGCAGGATCGATGGCGTCTCGCATATGAT
>N_1819
CCAGGCTAACGTCGGACGCTCAGAACCTCTGACAATTCGAC
>N_1820
TCTACTTAGCTCCGTAGGGCCCGGGAAGGCCGCAGTATGTT
>N_1821
AGTAAGATGCCCATTAACAGCCTTCGCTTTGAAACACTGAT
>N_1822
CCCTAAGGGGAGCTAATCGCCTTTCGCAAGGGTAAAGTTAT
>N_1823
TACTCGTACTCGCGGGATCACCGGATAAATCCACGCGATGC
>N_1824
CAGCTTGCCTAAATTGGGCCCCGAGGCAGGTGTTGTTTGAT
>N_1825
AATGGTGCAGCAGTGTTGCGCATGACTGCCAATCCTCGTTT
>N_1826
GTCAAACGGTTTTCAGGTAACCTGGAAAGGCAGGTCAGCCG
>N_1827
GGTACTTGGAGGGCCGGCTGCCAAAATTGGTCACGCACGGC
>N_1828
TGCGTTTCTGGACTGCGGACCCTATCTTGAGTTCTGTAAGA
>N_1829
AGTAACGATGTACCAGGTTTCGTTGGCTGAGAGGCTGTCCA
>N_1830
CTACAGACAATGCCTGCTTCCTGCGCGGGACGATCACGGCA
>N_1831
CTAGTGCAGCAAATACCGATCATCCCAGCTATGTTGGCTTA
>N_1832
CAGTCTATGGGGTAGTCCTTCAGTTGACCGTAGGCACTACA
>N_1833
ACGGCCGCCGTTAGCCAGCGCGTACTTGACGGAGCGTATTT
>N_1834
ACGAGGACCCACGGCAAAGACACATTATTATCCTACCTCTC
>N_1835
AGTGCCAGCAACTTCTTTAACTCCGTTAGCGTGTTAATAGT
>N_1836
CTTGGAGATTTTCTACATAGCTTTATTTTTTCCCCAGCTAG
>N_1837
GAACAATCTAGCTGATCTCGCCGGGCAAAAGGGGACAGCTA
>N_1838
AGGCGGTCTCGCCACATCAACTGGAGTAGAAGCGATGTCTC
>N_1839
GGACTTCCGACCGGTAGCTACTGGGTATCTTTGAATAGACC
>N_1840
CAGTTAACGAATATAAGTTACTCGATGGTTTGTACCGCTTA
>N_1841
TACTCTGCTCCTTATCGATTCGTAGCGATAACGTGTCTCAT
>N_1842
GACGATGAATTCTCATCGTTCCGAGCGCCACTATGCCCTTT
>N_1843
GCGCACACCACCGTAATCCACAAGCGATAAATGTAATTGCA
>N_1844
TGGTATGGCTAACCGGACCACACTTCCCATCAGTTCCCTCT
>N_1845
TTATTGATTTCATGGCAATACATAGAGAATGTGCTTTGCCG
>N_1846
GTCTCATGACGGTTAGCAGACTGGGTGTAATTATACAAGTA
>N_1847
AGATGGTGTGGCCCGTTTGACACGCAGTTTCAACGGCACGA
>N_1848
GACCCCACCTCGACCTCGCTCGTAGTTAGTGCCTACGATCT
>N_1849
GCAAACCTACAACACCCTTCCCGGCACGTTTGCTGTAGGGG
>N_1850
GTTGTGTCGCATCAAGATCGCGTAGCAGCTAAAGTCGTGCG
>N_1851
ACGGAGGAGACGTCGGAATTCAGGTGTGAAAACGCTCTCGA
>N_1852
TTCCGGCTAGGTCCAGAGCCCCAGCGCTCCGGCGGCACTTC
>N_1853
CAGCAAAAGAAGCTTCGGAGCCCGCCATGAATAAGTTGCAT
>N_1854
TTTCCATGTTGACGACAGACCCTGTAAAAGGTCGTTGTTTG
>N_1855
TGAGACTGTCTTTAGCCTCACTGGAGAGTAGCCCGCAACCG
>N_1856
ACGGGTGCTCTTAATCATGGCCTTCAGAGTGAGGAATTTCT
>N_1857
ATTAATGTGACAACGTAAAGCGCGCAAGTAGCATCTGTGTA
>N_1858
TGGGGCTATGCATAGTCTGTCGAATCCCACGACGGAAAGCA
>N_1859
CATAGTTAGTGAGGAATGGACAACTCAGGACCTTGGTTGAA
>N_1860
TCGGTTCGAGAGCCATACGTCCGTCGGCCGCTTGGAGCAGC
>N_1861
CCTGCATCTGTCGGGCCTTCCCGCGAGAATAATTAAAGCCA
>N_1862
TTCGCCAATTGAAACCAGGTCCAGACACTCAAGAATTACTA
>N_1863
ACTACCAGGCAAAGCCCAAGCGTGGGAACTCAGCGGCTGCG
>N_1864
AGACCGTTTTAAACCCTCTCCATTTGTAGGTCTAGACAACT
>N_1865
TATTGGGTTCCACGTAGTGGCAGTCCTCGAACAGTGGTCCT
>N_1866
GTCACCCTATAACCCGAAATCACTTGACCCTCTCGAAGTTA
>N_1867
GGCTATGCTACTGTCCATTCCCGGTACGTACGGACGAAAAG
>N_1868
GGTGATTCCTCCTCAATGGTCTACTGCAACTGCCCCATTTG
>N_1869
TGGGGGCAGATACCCATCAGCCCAACCAGAATACAAGGGCT
>N_1870
TCTCGTTACGGACACGGCGACAAAGACAGGAAAATGACTGC
>N_1871
CTGCGAAGCCACATGCCCCGCACTTCACTCGCACTGCCGCT
>N_1872
ACCGGCGATAATGAAAACAGCCATACCATATCTCAGAGGTG
>N_1873
AGGAGCTTCCGTCAAGTCACCGAGGCGCTGACAATTAATCC
>N_1874
TCTCATTGTAGCTGGATCGGCGATACCGCGCGCGGGAGAGA
>N_1875
TGCTTGACCCGAGGGTAGATCCGATGGGATCAGCCGTGCTT
>N_1876
CCTACTCGCTAGGTCCCGTCCCCACACCGATTTAGTTAAGG
>N_1877
CAGTGCATGTGTCCGTCCGTCAGACGCTGTCAGTTCGCGAC
>N_1878
ACGTGGTTTGTACCTATAGACGGGATTCTGAAGGTGGAGCT
>N_1879
CTCCCACCAGGATGGTTGTTCGGACACTAGACAGAGATCTA
>N_1880
TATGGGTTTGTTATTATTTCCGATACTAAAAGCCAGGCATT
>N_1881
GCTGTGAACCCGCCGCGAGGCCACCCGCTCGGAACTGTTGT
>N_1882
GCCCCTGGTAAGGGAAGCAGCAAAGCATCTTAAATAGGATC
>N_1883
TACCTAGACCAGTGAGGTGTCCTACCGACGTCTTCCTGTAG
>N_1884
TGGGCCCATAAATGGAATCGCTAAAGCCTACCTGCCAGATA
>N_1885
CCAGGCAACCCCTTCCTAAACCTGCCTTCAACGGCGATCGT
>N_1886
CCAATAGGGTCTCCCGTACTCTCTGCCGCGCTCGGAACGTA
>N_1887
TTTGAGATATGCGTTTCAAACCTATGCTACTTCTAGGTAAG
>N_1888
TCTACTAGGTCTGAACTTCGCTGACTGCCCTGTCCTACTTT
>N_1889
GCGCGACTCAGCGTAGTCGTCGAAGCTGCTAGGCCCGTTCC
>N_1890
TGACTTTGAGACGGAATGTACCTAGCCCGGTAGTCTAGGCG
>N_1891
GCCTGAGGGCTCCGGCGCAACGCCTCTGTCTAAAACCCCGA
>N_1892
GTGTGAGAACTGGGTACACGCAGGCATTTAATACCCGCACG
>N_1893
AGTACGAACCTGAGACAAAACGATTTACCCCTAGTCGCAGT
>N_1894
AGGATACGTCCTATGATTAGCGCCTGTTTTGTGTGCTTCGT
>N_1895
CCTCGCCAGGTCGTGCTTCGCGCGAAGCACCACCCCCGGAA
>N_1896
TGGCTGATCTTTAGTGGCACCCGACTCATGAGAGGTCTGTG
>N_1897
GGTTCGGTGATAAGCTGCAACGAATGACGTAAACTTTGACG
>N_1898
CTCGTCGGGTCTTTTCGCGGCACCTATGTGTCGTGTTCAGC
>N_1899
CTCCCACCGCACGCAGAAGTCATTCTAGTGGCACCGCTCAT
>N_1900
CCATTGTCATATGAACTGCGCCTACCCCACCAGCATTTACG
>N_1901
CTACAAGACTTGCCTAAATGCAGGCAGGCTTGCACCTGGAA
>N_1902
GCAGCAAATGCATTGAGTCGCATTGAACGGTCGTCCTGCCG
>N_1903
GTATATCAGCGTACGGTACCCGATTCAGCGGAACATCCCAA
>N_1904
GAAAGCACCGTAAAAAAGGTCTGCGGCCCCAGTTTGGTAGT
>N_1905
ACGGATAATGACCCCCTGATCGCAACCTCTGTGTGGGACCG
>N_1906
GCATTCAACTTCAGTATATTCCCAGTAAAATAAGATGAATG
>N_1907
TGATGAAACGTCCTTACGTCCGTTATGTCTGCCACTGTCGA
>N_1908
CGTCGATTACGCTCCCATCGCTTGGCAGACACATGCTATGA
>N_1909
GGCTAAAGAGTGTAGCAGACCTAACGGGCGGTAAGCAGCTT
>N_1910
CTGCCCCGGGTAAGCTAATCCGTTCAGTGGTCTTCGTCACG
>N_1911
CTTGTGGTCTCCCTAAGGGCCTTCATGTGATGGCCATCTAG
>N_1912
GCCTGTAAGGAGCCTATGGGCATCTCGCCATTCGTCCCCGT
>N_1913
ATATATACTGAGAGGAAGAACCCACTATCTAGGATAATCCG
>N_1914
GTACTAACGCACCGGGGAATCGAATCCCTTCCGGCAAGAGA
>N_1915
TGCACTTTCGCACCTTCCGCCATTCCAGCATGTGGAAAAAT
>N_1916
TCTGTGTGACCCTCGCCCAGCTGGAATTTGATGCCTCTAAA
>N_1917
GCCGTGATTTATGTCGGGCTCGGTGCCGACCGTAAATAGAA
>N_1918
AATACTCTGTTCCCAATATACGGAACTATCTCTATGTCCTT
>N_1919
TATTGCCTATGATCCCGCTCCATCTTGCGGAACTCAAAAGA
>N_1920
ACTTCGCCGTAGCGGCTACTCCGTAACCTCCCAAACTCGAA
>N_1921
GCTAGGAATACATCATGGCCCTGTCTGCACCATCTAACCAA
>N_1922
AGCGCCGGTAATGCCTGGTGCCAATCTAATAAACTCATTTG
>N_1923
CCGCAGCTCAGACTGTATGTCAGCTCCGGCATAGGGCTGTA
>N_1924
TGCAATGTCTAACATGGAAGCAACGCTTTAACCGACGGTGG
>N_1925
TATTCCTGGCCTGGGAGCCGCCGACTGGAAATGACTTACTA
>N_1926
TTAAGAAAGGAGACTTAGTACGTAGCAGTACGCAAGGCCAA
>N_1927
GGTCGAGAAAGGTTAAAGCACGGGGCGCATTGCGAAGTGAC
>N_1928
ATGTTGGGGTTAGTATCACACATCCTAGCCTCATTTTCTCG
>N_1929
AGCAGCACTGGTGGAACGTCCCATTTTCATTATGATTATTT
>N_1930
TTCCCCGGCCTTGAGCCAATCGCACTTGCGCAACTCTCGGG
>N_1931
GAAAATTCTTATCTGTTGTCCGGCCATGAGCGCCATATCTG
>N_1932
TAAGCAGGTTAGAGATACTTCTGTATACCACTCGGTTGGGA
>N_1933
TCGCGCGCGGCGTCCGTGTTCGCCGCGGAGAGTCTTGAAAT
>N_1934
AAGTTTAGGCTATGGCTCCCCGCGATACGATGCTATTACTG
>N_1935
AGAACGCCGGCTGATACATGCTATTTAACCGGTGCTGCACG
>N_1936
ATTGTCAGCGGTTTGGAAACCGCGCGGTCGACGTCTAGTAC
>N_1937
TCGAATAGTGACCGGCCAAACTTAAGAACTGATCCAAAACG
>N_1938
AAGACGCGAATGGAAGCGTCCCTAACGGCTCAGAGCACGCG
>N_1939
CGCGCTGACCCCGGACGGATCCGTCGCTTTAGCGCAGCACT
>N_1940
GCGCTAAACAGCTAACAGAACTGAATGTATAGATGCCGTGC
>N_1941
ATGGGGACTGTCCCGCGATTCAGGAGACCTCTGGTCTGGTA
>N_1942
TATAGAGCCGGGTGAATCCTCTTCAAATATAGTAAATACAT
>N_1943
ACGCCCATTCGGCCGTCGACCTTGTTTTATGCGTTGAAAAT
>N_1944
ATGCGACCGATCTCCCCGCCCTATCGTGTGCTTATCCCGAC
>N_1945
TCTTCGTCAGAGCGTAAGAGCGAACACTATCCGTCAACAGT
>N_1946
GTGGCTAATTTTCTCGGGACCCGCCTTCTTGCCTGGCTCGA
>N_1947
TGCAGGGTGGAGATGCACGCCCTCGCTGCTGATGATGCGGG
>N_1948
AAGAACCGCTGATTCGCGAACACTCATTACCCCAAGAGACA
>N_1949
AGTACCCTCTCACCCTGCACCAGTATGTAATCTGATTGTAA
>N_1950
GCATGACCTACGCGGTTTTCCGTCGTTCGGCTTATACAAGG
>N_1951
GAGCGGAACCAAATAGGTACCGGAAGGTGCATTTAGAAGCA
>N_1952
TGACAAAGTGTTCCCAAAAGCATGTACCTGCGTGTTACAGA
>N_1953
GATATATATGTGGAATGCCACGACTGACGGAAGAGTTCGAA
>N_1954
CGCAGCGCCCGCACCGGCGACAGCTGTCCACAGCCTCCCGA
>N_1955
TTATATGCCACTAAATAATACACCTGCCTAAACTAATCTCC
>N_1956
TGAATTCCGTTATAGTGTCGCACTGCAGGGACAGCACCCTT
>N_1957
TTACACAGTTTGCGTCCCAGCAACCACTTAAATTTTGCTTA
>N_1958
TACGTCCCGTGTCTGTCTTACGGCGAAAGATACCAGGACGA
>N_1959
CATCGATACCATAGCACTCACCGATAAAACATGGATTTCTC
>N_1960
GGCAAGCCCGTCGATATGTCCGTCCGTGCACATCATTCAAA
>N_1961
AATACTACTGTGGAGGCTGACCCAAGTGTTTCGTGTGTCCC
>N_1962
CTACCACAACTCACGGAAATCGGGCTAATTTCGCCTGAAAT
>N_1963
GAAAGGGTACACTCTGGCACCCCTGACGGAGGCCAAGGCCT
>N_1964
CATGTCGATAGGGCGCAAGTCCCAGGAATACCTGTAAGTGT
>N_1965
TCTTTGTTCCCTCTGGCCTGCCCTTTGATGAGACAGTCTCC
>N_1966
ATTTAGGAATCCTTACGCTCCATACGACACTATCTATGATT
>N_1967
GCTCTAACTCTCCTGCGGGGCACCGTAGCGTGTCTACTGAG
>N_1968
TATACCAATGACCTGACTCCCATTATAGAATGCCCCGCGGT
>N_1969
CGAAACCAACCCGGCCCAGACCGCGGTGACCTAGCCACCAA
>N_1970
TAGCGATCGGCAATGGTTCGCGCTAAATAGTACTAAATGTG
>N_1971
AGTAGATGCGAATGTGGGTGCACGCAGCTCATGCAGTCCAA
>N_1972
ACGAGCGTTATCGTGGGGCTCTGCGACGTGGCTAGATGATT
>N_1973
TTATGACTCCCGGCAACTCGCTCGAGCGATCGCAACCCTCT
>N_1974
GTAGCGAAGCGTTATTTACCCGAAAGCACATGCCTCGTGCG
>N_1975
TCAGCGGCCCGCCCGCTGCACGTCGCTACAGAGGAGGCGAA
>N_1976
GAAAAGAATTACGGTGACGTCTCGCATCACTTGACTCTTCA
>N_1977
CTATTCTAGACGTGCATCTGCGGAATGGGTCCGAATTAAGG
>N_1978
TTGCAGTAGTTGTGGGAAATCTAGGGATTCAATCAACGTAT
>N_1979
CGAACCTTAGTCGCCGTCTTCTTGTGTTCGCTCGTTCCCCT
>N_1980
AAAATTGCACTACATACTGTCGTTAACTTGGTTGGTTAGTG
>N_1981
CCTTCGGTGGCTATTGCGGCCCGTTCAGCCGGGGGACAAAA
>N_1982
AAAAGCGACTGTTTTCGCGACGACGTGCCGGCCGCCCCTTA
>N_1983
ACTACTGGAGGCATCGAATACCGCCCGTTTGTTCGATTTAA
>N_1984
AACGTCAAGCAATCAGCGCCCATCCTCGCGACTTCGGTATG
>N_1985
CGATTAATTGGGGTGCTACGCGATACATCCACAGCTGTAAA
>N_1986
AGTCGTGACTGCACTTCGGCCCGGATGTGATCATGAGGTTA
>N_1987
CCTTCCGGCTGTAAACCTATCGCTTGTTGTGGAACCTAGCG
>N_1988
TAGTAACGTAGCAGTCAGCGCGACGAGGGAATCTCAGAAGC
>N_1989
CCCCGCGGTCGCCACGAACCCCTGCTACTGTTTACACTATA
>N_1990
GAGTGAAATTATGAATGACCCATTTGCTTCCACAGAATACA
>N_1991
GTTGAAGACTTCCGAGGGCACGTATACGCCCACTCACCGCG
>N_1992
TGCCTTAAACGGGCCTCAGTCCACCCCCCCCGGACCGGGGG
>N_1993
TAGGTAGAAGTGACGGTAACCCGCGCAGTAAGGTCGTGACT
>N_1994
GCCTCCACGTATTCTCCGGACATGAGCTAACGCCGTCAGGC
>N_1995
CTTTTGTGACAGTCTGAGTTCTGCGTGGGGGATTAAACTAA
>N_1996
GAATGTTAAGGCGAGATGCACCACGCGTTCAGTTCTACTTC
>N_1997
TTGCTGGATGTAACAGACCGCCGGGGCAGCTCGCCGGTATT
>N_1998
CTGCGGGGGCGGAAACTTTTCCTGTTCGTACTTGCGTAAGT
>N_1999
TACCAGCTTAGGGGGAACGGCCCCGTATGAATGAGGGCCTT
>N_2000
TGATACACTGACACGCGTTGCGCTACGTGCGTGGTTGTGTG
>N_2001
GACTTTGATGGTCCACTCAACAGAATGCTTAATTAGAGAAA
>N_2002
CCGTACGGCAATATAATCTCCAAGCCACGAATGGGGTTGCA
>N_2003
CCAAGGCTATGTGAGGGCGGCTTGTTTGACTTGTAGTTTGG
>N_2004
CAGGAAGTTTAGTGCAGCTGCTGGCGAACAACTCTGTTGTG
>N_2005
AGATTCACTAAAGGGCACACCCCTATTACCTTAGGGCTTGC
>N_2006
TATGATAGGACTTAGCCCCTCCGTCAAGCAGTAACCTCAAC
>N_2007
GTGCCCGTTCGGGGAGCGGGCGACAGCATGCGGCGATTATA
>N_2008
TGGCAATCAGCAGACCATAGCGGCATGGCTGCCCAGAGATG
>N_2009
ATACTCGGTTATAGAAGTATCCAGACGGCGCTGCAGTGGCT
>N_2010
CTTGTCTTTACAGCACCTTCCGATTTGACATTTTTTCCCTT
>N_2011
CGGTTAGGGCTGCGTGCCGCCGTTGGGTCTACTACGATACG
>N_2012
ATTTTCGCGCTGGGTCACATCCGACTGAGTTCACCGTTTAA
>N_2013
CTTGACGATAGCACGCGTAACCGGACATTGCATCGGGGCCG
>N_2014
AACCGGCGTCGTACATCTAACATGGACTAGGAATGGCGGCA
>N_2015
AATACAACTGTCCGCTGGCCCGAGATCGGAGCCGTCCTGGA
>N_2016
TGGGTCTGGAGGGGAATAAGCTTTGCGTTCGTTATTGCTGT
>N_2017
CCGTCGTGCATAGTATGAACCGGGCGCACTACGCTTGGCCT
>N_2018
TACGCTGAACACGTCACCTTCCAGTTCTCAGTTGAGACTAA
>N_2019
AATGTTCCTATACATAAGAACCGGTTCAACTCTGACTGGCA
>N_2020
AGCTTAGTTTCGCTGCAAGACGCCCATTAACTGGTTGCCGT
>N_2021
GGGAATATGCAAGTAATGTGCTTAACAGGATGCTCCTTGTA
>N_2022
ACCGGGAATTGAGAATATCGCGTGTTTCGGCATCGCAAAAA
>N_2023
CTACCTGGAAATCGGAATTTCCAAACTTCATAGGTCCCAAT
>N_2024
AAGGCCGCCCTCCTAGTTGACGTCTACCCCGTGGGTTAATT
>N_2025
TTAAGCCTGGACAATATTTTCTCGCAAGCGCATCTTCCCTT
>N_2026
TTATGGAGCCTCTTGTACACCAGAACATGCGCCGGCACCCC
>N_2027
CACAGATAAGGCCAGGATAGCGGAGTCGCGATACTGATGAA
>N_2028
TTGATAAGAACTGCGTTTGACGAGCCCGAGCAGCAATCGGC
>N_2029
CTGAGGGCCACTTGGCTTAACGATGACTGCGATGGACAGCC
>N_2030
TTTCCCCACTTCAGTCTCTGCTCGCTCCGTAGCCAGACCTA
>N_2031
ATCCCTTCTTACGACGTAATCGGGGTCCTAAGACCTCGTCG
>N_2032
GTGGAGTACCTGCTACTAACCTCGAGTACTGACAGCGACGT
>N_2033
GTGTCACCAACAGGGAGCGCCATAGAGGCGGAAATATCATG
>N_2034
TTCGGGCTACAACTTCGGGCCAGACATGGTCGGGCCGCTGG
>N_2035
GTCCTATCGGTGGTTTACAACACGTCCGGCTACTGGATTCA
>N_2036
CGCCTGCAAAAGTATTAAGCCGTATCTTATCCGACCGAACA
>N_2037
AATGAGCCTCGCACATTATCCTCATTCTCCACTTCGGCAAA
>N_2038
CTGCCGGATAGTACAGAGGTCAACATCATTCGATCTCGAGA
>N_2039
GCTACTCGGCACTGTTAGAACACGACTAATGCATACAGCTC
>N_2040
CCCTCTGAGGTAGACAACCTCTAGTAGTGTACTCTATCTAG
>N_2041
TCCGTAAGAAGAAAAGTTCACACTATAAACTTTGTGTGATA
>N_2042
CCGTGTCACTCGTTAGTCTACTTGTCTGTAACAATTAGATG
>N_2043
GCGGCTCTACTGAGAGTTCTCCCCCAGAATACGGCAAGGCT
>N_2044
GCCTGCTAAAGACAGGTACACGACTAGTTTATAGCGCGATC
>N_2045
TATAGTTGTGATAACTGGATCGGGTTTCGGCTAAATAGTCA
>N_2046
TGGACCTTCCCACTATGTGGCGTGGCTCATTCGACGAATTG
>N_2047
TTCCCGCATGAAGTAACCTTCGAATGAGGTGCTCCCATGGC
>N_2048
GTCGTTTCTGTCACTAGCGCCGGCCGGCTGATTCACGTTAG
>N_2049
GCAGTGGATACTGATACCTCCAGGCTAGACGAACGCGTGAC
>N_2050
TCAAATTACTAGATGCTGAGCCGCGCTGCAATTGCCGGATG
>N_2051
GATAGATTCGACCGTACCGTCGGGATCTAATAGAGGGGCTA
>N_2052
TCCAAGGGCCATCACCATCCCGCGCAAGATTGGAAGCTAGC
>N_2053
GATTCACGGGCCCAGTTTAGCCTCACGGGAAAGACGCTTGT
>N_2054
AGCGAGTGGCGCACTTCCCTCCAGAATTAATGAATTCCATG
>N_2055
CTCAGAAGCCCGTTGGAACCCGGAATCAAATCCTTGCTGTT
>N_2056
TCGACGCGCTCGTCTTGCCCCTTCATGTGAGCTAGCAAAGG
>N_2057
GTTTTCGAGGATCAGCTATGCTCATGAGACGGTTCTTGGCA
>N_2058
CGAAAATTGCGCATTATCTACTGGGAGAGGTACAGTAGCCG
>N_2059
ACGCGTCTCAGTTAGGTCGACCCGAAGGGCGACTCAGGTAC
>N_2060
CTCGGCCCTTTTGCAGTGCTCAATATATCGGCCTACCCCAT
>N_2061
TCGGGCTTCCCCCCCATTGGCAGCGTCCCAAAAAACGTTGC
>N_2062
CGTTTGTACGCGAATGCCAGCTGCTTTACCGATGGGCAATA
>N_2063
CTTATTGTGAGCGGTCAGGCCCGTCTTAACAAACAATCGGC
>N_2064
GGACAGTGTCACCTTGAGGACATAGATTTATAACCTCTAAT
>N_2065
GAGCGGGCTACCAACACTTACACCAGGGGAGGAGACAGTCG
>N_2066
GCCTGGGGAGCTCCGCCGGCCTTCCGCCGTATATGTCTGGT
>N_2067
CGCAGAAGTAAGCGTGCTGACACCCGCGAGGCCATTTGGCA
>N_2068
AGCCCTTAAATATTACATGACCGACAGACAGTTTCCGCTTG
>N_2069
TTTATAGACATAGGGCTGGACCAGGTTAGTATCACATAGAG
>N_2070
AAATTGCTTCTACGAATGATCCGCATGCAGGTCGAAGCAGT
>N_2071
CTCTCAGGATCTAGACGCTTCTCTATTCCTATCTTCGACGC
>N_2072
GGTATCCGGTTCGATAGTTACTGAACTGGGCTCTGGCGTCA
>N_2073
CCGACTCGCTGGGCGGGGGACGCAGAGGCCTAGTCAACCTG
>N_2074
TTGAGTATAGCCGGTAACCTCCGGCAGCCAGGTTCGTAGTA
>N_2075
GACGCCGGCCGCAGTAGTAGCAAGCGAGCCACCTTCACCTT
>N_2076
GGAGAGACTTGATCCTGCTTCCACCAAGGCCATCGCAGACA
>N_2077
CAATCGTAGTATGTAGTGACCCGAGGCGGGGCTGCGGCACG
>N_2078
TGACGACCCTGTCTCGTAGCCGAGGATGGGGCGGTAGTGCA
>N_2079
GTCGCCTGTTACAACTCAGGCTAGGTTACCGCTTTAAATAC
>N_2080
GCTGCGAAACTACAGTGAGACAGGTGAGTTATCCCACGCAT
>N_2081
AGGCTCACGATACTTGTCGACCGCTATGGCTTTCGATATCC
>N_2082
TTATACGTTATTACAGTCTACAATGTGGACCTAGGCCTGTT
>N_2083
TCGTTACTCGGAGGTAGGCCCCACAACCAAGGCATGGTCCC
>N_2084
GGACTTCCACGAGTCCGGCCCTTGTTCGTGCCACTAACATA
>N_2085
GCATTGGAAGGACCTTAGCGCACGCGCTTAGGAAGTGCACG
>N_2086
GCCGCAACCATATCTGTCTTCCCTACGATGATAGGGCGTGT
>N_2087
GTCAAACGAGGTGTTCTATCCGACACTTTCTCATACGCGTT
>N_2088
GTAAGTTTCATGTTCACGATCTGTTCGGGACCGGCAATTGC
>N_2089
CTTGTTACTCGAACTTGATACGAGATGGTATGCAGACCTGA
>N_2090
CCTTAGTCCCCTAATATTTCCCAAGTATCGGTCTGCAACAC
>N_2091
TACGATAGAGCTAGCCATAACTCAGGCGGCCCGTTAAAATG
>N_2092
GGTAAAGGGTTCTCTGAATACCAAACTTGGGCGTGTACTAC
>N_2093
TGTCACATTACCATGCGATCCGTTGGGTCAAAGATTGGTGG
>N_2094
GAATACGCACGTGTGCTCACCTGAACGAGGAGATCCGGCAA
>N_2095
CGCTGGCACTAATGAGGTTTCTCTAAGCGCGGACCCCTGAA
>N_2096
CCGCGTTAGAGCAATGCCTCCCATCGCATTGCTTCAAGAAT
>N_2097
TTCGCCTTAGGAGTGCTGGACAGGAAGATCAGGCGTGGACG
>N_2098
TCTATAAATCGCGATAACCCCCCATAGGCCGGAAGGATCCA
>N_2099
AAGAGGGCAATAGACTTGTGCACCCTTCAACTGAAAACCTA
>N_2100
ATCCGCAGCAAGTTCCTGAGCGCCAGTGGGTTGTGTGGCTT
>N_2101
GACGTGCCCATTTGGTAGACCTGCCGGGTTTAGCACACCCT
>N_2102
CGTCCTCGATCCTTCAATATCAAGTAGTGTGCGTGGGCCCT
>N_2103
TCTCGAGCCGTACTTTAACTCCCAAGGTTCCACAGACTCTG
>N_2104
TGGGACCGGGACTAGGCCTTCCGTTCGTCCCGAGGTCATAT
>N_2105
CATAAAACTAAGACTAGCAGCGACTTTCGGTGTACATCACG
>N_2106
GGTTAGGCAGGTATTCAGTTCGAGACGCCCTAGGTGCTGAC
>N_2107
GGAGCTTACAAGCGATTTGGCGCTTCTCGTCCAACCCAAAC
>N_2108
TATCTAAACTCTTGGTTTGTCCTAAGGATACCGTCTCGTTG
>N_2109
CCAGCAATGAGATACAGCATCTTTACCCTATGGGTTAGCCG
>N_2110
TAAGGCCACTAATAGACTACCTTGCGCTTATCGAACCTAAA
>N_2111
GGCTTAGACGAAAAACGAACCGTTACCATCTGCGGCAGGAT
>N_2112
GTGCGCCCTAGACATAAATTCACTTCGATCCTCATGACAAA
>N_2113
ACCTGCTTCCGTGGCGGATCCGCTCGGAGAGGCACCTCTTT
>N_2114
AAAACCTCTCCATACGCTGACGGATGGGATTACGGCACTGT
>N_2115
GGGGCGGATCTGTCTACATGCAGGGGCCACAGCGCTAGGCA
>N_2116
GTTTATAGCGGAGTGCACGGCTTGCTCTGGTGCGAAATGGC
>N_2117
TCGGGTGTGAAGATAAGTGCCGGGCACTACATTAGCACTCT
>N_2118
TGCCTCGATTAGAAAGATATCACATGCCTTTATCCTACTAA
>N_2119
ACTGACCGCCCGTGCAAGGGCGAGTGCGTAAGCAGGTTGGG
>N_2120
CATCGGAACTCTTATAGAAGCAATGCTCAAATCTAGAGGTC
>N_2121
TAGGGAGGCCTTTCAAGGCGCGCGTCTCGACGTGCAGTTCA
>N_2122
GTACCCTGCCCCAGCTGAAGCTAGCGCTAATGTGGTGTTTG
>N_2123
TTCTTACTACATATGGATCACATGGCGCGAAGTTTATTCGA
>N_2124
ATACAGAGAAGAGCGAGCCGCAATGATCTTACCAGGTGACT
>N_2125
AAACGTACACTGATATGGTTCGGGTTCCTCAATGTGCTGTC
>N_2126
TGTTGGGCCATGCCTCTATACGCAGCTAGAGAGCCTTGGTT
>N_2127
GATAGAAGTCCATTCTCTATCTACACGGTCGGGGAACTATT
>N_2128
TGTTATAAGCCTAATGCCGACCTTATAACGGTGGACATGTC
>N_2129
GCTTACACAACGCGCTGAGCCGGGCTTACCACTGTTTAGAT
>N_2130
CCCGGTACTTCTGCGACTCGCCAAAGCGCGATTTCTCTCCG
>N_2131
ATGTCTCGCGTCGCCGCTTGCATGTCAGGGAACCAGCGGGT
>N_2132
AGTTCGCACAGTATCCACATCTTTTTCTGATGACTCGTGCT
>N_2133
CCATGCGGACTTTATCGCCTCGTAGGTATGCATGGACAGCC
>N_2134
TTCGAGGCGAGCAGTTACGTCACACTATCGCCCCAGGTTCC
>N_2135
ACTCCAGATATCCGTCAGGACTCCAATCCTAGCACTACATC
>N_2136
CCATTAACGTTCGGGCTGTACCCCAATGATTGCGCCCTCGA
>N_2137
TGTGTACGGACTGCGCGAATCAGGCGAACCTCATATTTCCG
>N_2138
CCAAATGCGATCTCTAGTACCACGGAGGTACTAAACTCCAC
>N_2139
ACACGGCAGAGGGCAGGAGCCATAACGTGCAGCACCATGAG
>N_2140
AAACTTAACCGTGGCGACCTCCGATAGCGAATGGGGCACAA
>N_2141
GATAGTGATTAAAAGATCACCGAGGTGTTTCGAGATTGAAC
>N_2142
CCCTACGAACGGACGTCGGGCTATAAAAATGGCTGTGGAGG
>N_2143
TATGGTAGTAGACCTTTGCGCATCCACAGGGGGGCGTGCGT
>N_2144
GATGCCGTTTAGCCTTTATTCGGTCGGAACCTAACATTAGT
>N_2145
AGCTAACCTATTTGCTAATTCGCAGTGGCCGGGACTCAGTT
>N_2146
AACCCATCGCCACAAGCCAGCGGAGTACTTCAAGCAAACTT
>N_2147
TGCGTCGACCGTTTTAAGGACAGATGCAAACGAGTGGACGT
>N_2148
CGGTATCCGGCCAATGCGGTCAGGTCCTCCTCGGATAGGCG
>N_2149
CCGCTGGCGTGATTCGACATCTTAAAGGCTAAATAAACGTT
>N_2150
CCAGGGCAACAGTAGAAGTTCACCTTAAGATTCCGTTGTAT
>N_2151
GCTTTTTCCACATGATGTTTCCCCTGACGACGTAGGGGTGA
>N_2152
GGCATGCTTCCATGCTATAGCATTTTGCCAGGCTTCGCCCG
>N_2153
GACTGTCGTTATCGGGTGCTCGGGAAAGTAAATAGCATACT
>N_2154
CAGTCATAGAGACCGTATAACAAGATTCGGCTCTGCCAAAG
>N_2155
GAGTTCCGCGGGTTTGCCTACGGCGATCACTTATTTCGGTC
>N_2156
GGCGTAGGCACGAATCTTTACAAGGTTCGCGGAAGGAGGGC
>N_2157
TACATATCGTTAAGATATCGCCAGAACGACGAAAGCGAGTA
>N_2158
ATACTCGTAGGGCCTCCGTTCGAATGTACAAAGCGTGTACA
>N_2159
TTAGAGCCTGACATGTAATGCACTGGTCAAATCGTGATGCT
>N_2160
CGCCATTGGAGAACCGCATGCATGCCCTATATCAGACTATT
>N_2161
CAATCTAGCCGGATTGGAGGCAAGGGGAGTTCAAGAACCGC
>N_2162
GGCTGCATACAAGCCGAGTGCAATAGGCGAAAGTTCTCGTG
>N_2163
ACATAGCCCCCAATTCCCTGCCACGTACTTCCCAAAGCCAA
>N_2164
ACACCTAATCGTCAATGGGCCTCGACCATCACGAACCAGTC
>N_2165
TAGGCGACGCACGACCGTAGCAATTGGCGAAATTCCGACAC
>N_2166
CACCAGGGCCATTGCTAGAGCACGGTTGCAACCCTCCTTTA
>N_2167
CTCTCTACCAAGGGTGGTTGCCAAACAAAATTTTGGTACCC
>N_2168
CCTACCACTAGTTTTAGCAACGGCGGCATCAGGAAGCTGCC
>N_2169
ACCCTCCAGGAGCTCTTCCGCAAAAACACCAGCTTAAAGCT
>N_2170
GTAACGCTCAAAGGTACTTACCCAGAACAATGGTCATCCCG
>N_2171
CACTCGGCTGAAAGATAGCCCTTGGTTGAGAGGCTTAGAGT
>N_2172
ATGAAACTTTGAGTTCTGGTCTAAAACCAATCCTTGTGAAA
>N_2173
GATGGATGGTAACTTAGTGTCCCTACCCAGAGGCCTAGATC
>N_2174
ACCGGTTCGAGGCCTGCTGGCGGTTGACGTGGAGAAGCGTG
>N_2175
GCGTCAACTCAGGATTGCGCCTGCCGGAGTATTAGCTGGCG
>N_2176
GGGTTACGCCTTTAACAAGGCCGTGCCCCTAATGTTTCGCC
>N_2177
ACAAAGGTTTAGGCTGCACGCGTGGTGTATAACGAGATTGA
>N_2178
ATAGGGACGTAGTCGGGGTACAGAACCATTTCGGGGTCAGG
>N_2179
GACGGCGGGTCTCTCAGACGCTTCCACCCCTCCCTTTCCAG
>N_2180
AGGGACAAGGGTAACTGTTGCCTTAAGCTCATCCCAAGCGA
>N_2181
CCGCCACAATTCGTGTTTTGCGTTAGCGTTACGGTATCCCG
>N_2182
TGATGACGTTCCCCGGTGGTCGGAAGACGCGTACTTTCGTG
>N_2183
GCGCAGACGGCCTTATTATTCGCAGGTGGCCGAATACCTGT
>N_2184
GCTTATCGGACCAGAAAGGTCCGTTAAGTTCAGGCACTGTC
>N_2185
GCACCCTATGTCAATGACCACCTTGATCCATCGCTTTGGGC
>N_2186
GCAAAACTTTGGCATAAGAGCACGAGACCTTAGGGCGTGGC
>N_2187
GAGCGAGAGAAATGTTCGTTCTTTAGTACGTCCGAAGTGGA
>N_2188
ATAGAGTCCCTTACCCAGACCGTAGCGCTTTTGTGACAATT
>N_2189
GGAGTATACAAGGTTGTTCGCTGAAATAATATGCTAGTTCC
>N_2190
GCTTGGTCTTCCAAGGGATGCGTTCACGGCTCAAGGAATTG
>N_2191
CGGTTTGCGAGGATGAGAACCAACTTTCAAAATCTTCTGAC
>N_2192
AGATGCGTCCTCCATTCCAGCTCATGTCACGGATTCCCAGC
>N_2193
TACGTAAGCGAGCAGTGGTGCAGCGTGTTGGGAGTAGAGGC
>N_2194
CCTTAGTGATCCCGCATGACCTAATTACTAGTACCTTGGGG
>N_2195
TGCCGTCCTAGGTGTTTCTGCAGAGCTTTCTAGGCATTAAG
>N_2196
CCCCTTATACCCCCGCCCGGCTGCCTGCGGCTCTGCGGACG
>N_2197
GTACTCGGAAGCAGTGGTATCTAATAGAGAGTAAAGGAGTT
>N_2198
ACCGCAAAACGTTATGTAGCCTTGCCTTTCAATGGGGACTT
>N_2199
CTATCCGCTGCAACACCTTGCTGCTGCTTTAAGGAAAATAA
>N_2200
GTGCTGACACTGGATAGTTTCCCCGTAGCTCCAATTAGATA
>N_2201
TCCTCGATGCCCTCACTGCACAGTACACGTCAGAGATCTAC
>N_2202
CCGTTACATAGCTGGGTTAGCTAAGCGACTAATGAAGATGA
>N_2203
TCGCCTTTATGCAAGAGCGGCTCGGAATGCTAAGGGGGGGC
>N_2204
ATCACGTGTCGAAAAGCCCACCGAAGATCTGACGGTCGGCA
>N_2205
ATGCGCGACTAAAGTGTCCTCCGCCTAATTTCGGCAGATCG
>N_2206
TGTATGTCCTTCCATCGCAGCGCCATCACCGGCGCGATAGT
>N_2207
ACTCTATGTAAACCCGGCTGCTTCCGCTGTGAACACCAGCC
>N_2208
GGTGACGGAATGGCTATCACCCCCCGCCTGGCAGCATATAT
>N_2209
GACGTAAATCCACATTGGCCCGAGTGCCCGTAGAGCGTATA
>N_2210
AATTTGAGTACAGTTCAGAGCTTAGGGCGAGCTACTCTAGA
>N_2211
GACACGTTAAGAGCAGGGTACTCACAAAGAGCGAACAAACA
>N_2212
AGGACACTCAGGCGGAGTTTCGCAAACCGTTGCGGTTAGCG
>N_2213
CTATCGGTGGGCTACCTAGTCGTGCCCGCCCCGGATAACTT
>N_2214
GGGGCACGTGCCGCAGTCATCACGTGTAGCTGTCTATCGTA
>N_2215
AAGAGTCATATTTAGTGGTCCCACAGGAGATCGAGACTGAC
>N_2216
ATTTTTAACATATACGCTCGCCACGCCTTAGTATGCGCAAT
>N_2217
TCCCACCGCGAGAGTGCCCGCTCCACAGAACTAGCCGAGTA
>N_2218
GACTGTTCATCTACCTGCGTCGCAGTCTCCAGCCAAGCTGA
>N_2219
ACAAAATATTTAAGATCCAACGTTACGGCTCGATAACCTTT
>N_2220
CGCTTCGAAGTAGCGTTGCTCTTATGGGTGCTAGGGATGAT
>N_2221
GTCTGAGATCTCCAGATGTGCAGTTTCTACCGAATCACTAA
>N_2222
CCTTGTCAGGGGGTTGACTGCGAAGAAGACTAGTAATCATA
>N_2223
TACCCTGTCAAGGCCGTAGCCGGATGGAGCAATTATAGCAA
>N_2224
TTCTATTACACCATTTGGAGCTGGAGAGTTGTCAGCCCTAC
>N_2225
ACCAATGAGGGACCGGCTCGCTGCGCAAGGATGGGCTGGAA
>N_2226
GTTGGTTTGTTGTTTAGCGGCCGGTGTCAAAATCATAGACT
>N_2227
TGGGAGATTCAACGAACATCCCAATTCGGGGATTATAGTGA
>N_2228
AAGGACTTTGAGTCGCCTGACATCACACCTACGTCTGGCCC
>N_2229
TAATACCTGGAGGGAAGCTGCGATAGAAACGTCCCTCATCT
>N_2230
TGGCTATGCCAACCAGAAAACGACCCCTGCACACAAATCCT
>N_2231
GGCAATCGCTCTACCCCGCTCTTGGGCGAGCTGCCTCTGCA
>N_2232
GTACCTTTAAGCCCCCACACCGCGCGGAAAAAGAGGAAGGG
>N_2233
CCCCTATCCAGGACGAATTACCTGGTTACTGCAGTTCATGA
>N_2234
AGCCGGATTTTATCATCAACCAGCGGTCCGAAAGTGCTTCG
>N_2235
GTTTTAGAGGATCGCTGACCCTAGGCTCTAGGTGGTGAAAT
>N_2236
TCTGGCTAAATACCTCACAGCGATAGACGACTGACCAACAT
>N_2237
CCTCTATGATCTTACGACGACGGAAAAATAGCGCTATCTCC
>N_2238
CGGGTAGCCCGTTGGGGACTCAATGATAATCTAGTAATAAA
>N_2239
TGTATCCCCACCACCGAGTTCGGACAAGCACTATCTGGAAT
>N_2240
TGCATGATGTAATTTGAAATCATGCGCATAGAATTGCACTA
>N_2241
TAGTATGATGGCCGGTCGCTCTCCCACCACGGCTATCTCTG
>N_2242
TGTAATTACTAGCGGGTTCACCAAATTTTCCAGATATGACT
>N_2243
AGTGGGCAGACCAGAGTTTCCCACGCGCGGCACGCACACCC
>N_2244
CAACAAGCGGACTTTACGCTCTCAAGAGGATTGGCTATGCT
>N_2245
TGAAAGCCCCGCTACTTGCGCAACTGTCGGGAATTATCGAC
>N_2246
GCAAATTATAGGCCGCTCCCCGTCCTCCAGATCTTGCAACT
>N_2247
GTATACCTCTATCAGGATTGCGAGTAAGGTCTCATAGCAGT
>N_2248
AAATCTCATGGAAGAACGGCCGATTCGCCCAGATGTTTGGT
>N_2249
AACCGTTAGGCAGTCAAAGCCGACGTAACAAAGTTAACGGG
>N_2250
TTGACACCCCCGGTTGACCGCGGCGGTCTACCTCCTTCCAA
>N_2251
CTCGGATCGGGATTTGAGACCGCCAGGGATTGTAATCAAAC
>N_2252
GCTACCGATAGGTGGCTTCTCTACAATCCGGCACTCAATAC
>N_2253
GAAGTGCCCTCATATGGCGTCGGGCTTCAACCGGCCTTACC
>N_2254
TCATATAGACGGTACAAGAACAGCAAGAAGCTAATTGCCCC
>N_2255
ATAAAGAATACATGGGTCTTCCATTGTCAGACCCCAACAGC
>N_2256
TATTCGTTGCAAATTGGGAGCGTGCTACCCGCCTCGGCCAT
>N_2257
ATAGTTACGCGTCGCTGCTACGATTTAGCCCAGCTGAGGTA
>N_2258
AATGGGCGAGATTGAGGGACCGCTGCAATATCATCGAATAT
>N_2259
TGTTCTTAGCCGAATTTCAACCAGTTCCGACAGTCTGCGGG
>N_2260
TCTATCCAGGAAAGAGAAATCCCACGCATAATATGTTGGTC
>N_2261
GACATCGCAGGCAACTTAATCGCAGGGTCCTGATAGTCCCT
>N_2262
GCGCTACTCGAACCGGCGACCCAATAGCAGTGGTGGGTCGC
>N_2263
ACGACTGTTGTGTACAGGCCCCGCCACACCAAGGCTACGAT
>N_2264
CAAGTATATGCAATTAGCGACGGAGCCCCAATACAAGACTA
>N_2265
CATAATGCACCCACTCCAAGCTTGGTAACCACACGGACCGG
>N_2266
CTTTAATCCGATTACCCATCCCATACAAGCAAGTCTGTAAT
>N_2267
GAACCACCCGTCTGGACCTTCACCGTTCGCGCTTGAGGTAA
>N_2268
CTCAGCCCAGCTCTTTTGCACTTTTCGACAATGATCTTCAT
>N_2269
AGGTTTAGACGATCCCTCTACAACCGACGCTAGTCCAGGGG
>N_2270
TCGGGTGTATTCGTTATAGGCCTTCTGTCGCCGAATGATGC
>N_2271
ACAACCTGTGAAGGCTATCCCGGCACCCTTCTGGGTTATCG
>N_2272
TATTCCCGGCGGACCTCTTGCAAGGCTAAAGGCAAGATACT
>N_2273
CACTATACTCGGTGATTGAACCGTCCTCCCCAACAATACGT
>N_2274
GGTCTCACAATAGCATGGAGCCACCGCGTAACAAAACAACG
>N_2275
GATTAGTAGGCCGTTTTGGACTAACCCGCCTCAATTGCTCA
>N_2276
CAACCTTGGTTCGGAATGAGCCTCTCATGGAAGTGGCCGTT
>N_2277
CCACACGGTTACGTTCGGGACCCCGCGACCCTGAGGGGCCA
>N_2278
GAGCGTCGAACTCATTGAACCTATTAGCGGTCCGTGCAAGG
>N_2279
AATGGAAGATTTGAGCGTTTCCAGTGCGCATGCCTCACCGA
>N_2280
CGCGGAGCCGGACCGAGCTACCCTACGGAGATGCCAGATCG
>N_2281
GGTAGTCACGGTGGAGGTACCCCACCGGGATAATGCACTGA
>N_2282
TGGGGGTTTTCTACCAGCCCCGGTGGTTCTGGAGTTTTTGC
>N_2283
CTTTGCTTCACCAACGAAGTCATTCGATAGTACCAGTTCCG
>N_2284
AAACTCAAAAACGTTGTAGGCTGAAACTTAGAGTTGACGCT
>N_2285
GTCGATACTCTATAACAGGCCCTCCCAATTCGCACTACCGA
>N_2286
AAAGTTTACCCGAGAGAGAGCCATTCAAGAAGGAGTCACGG
>N_2287
TAGTTAACACGTTGACAAGACTTACTTCCACTCTCCCGGGG
>N_2288
GCTACACGCTGCCCACTGTCCTCGAGTCCGACGAATTTCCG
>N_2289
CCATAACTACCCACAAATAACCGATCTCTACTATACGGGCC
>N_2290
CAGTGATACTCTCGGATTGGCTGGGGCCTGGCAGGTACGGC
>N_2291
CCTAATAATGCTTGAAATCCCCATCGCGGCTCTTCCCCCTC
>N_2292
GTGGGTGAGCAAAACCCACCCGCCGACCCAAACCAGTTCTA
>N_2293
CCAAGGCAGCGAGGTTACCGCTAGGTGAATGCCCAGTTTAT
>N_2294
TATCGGAGAAGTCGTAGCCCCGCCCTAGTTTCCTCACAGAG
>N_2295
CTTACGCTCGCTCCTGGACCCAACAAAGGCTCGACACCTGA
>N_2296
CGGTCGCACTAGACTTAATGCCCGCCCGCTATTTAGATGAA
>N_2297
GTAAATCTCTTCCGTAGGAGCCCGAGCACGGTGTCGCGTCA
>N_2298
ACAAGTAACGAGCCCCAGTACGATCTTGGTTGGATGGTCGC
>N_2299
CAAGCCCCTATAGGAGGCGACACAAGCGGAACAAACGGTCC
>N_2300
GGTACACGCAGGCGGCCTTCCCACGAACCTAATACCCAAAT
>N_2301
CACAGCTTTCCGGCGAGATACGCATAGACGCGGTCGGTATA
>N_2302
GCTAAGTACACTCTGGCGCGCGGTTAACGATGCTTTGGTAA
>N_2303
CCTGGGGTAACTACAAGCCCCTAAAACGATTCAGACCCGAC
>N_2304
TTAGCTTAAGGTTAAATGGGCCGCTCGGCAGGCTTCATCCC
>N_2305
AAAACGGCTACGAGTCGGTACCGCTAAGATCCTAGCGGAAT
>N_2306
TTGACCCAAAGCTACCTTATCGTACCGAGCCGAAAAGCGGG
>N_2307
ATGAAACCGAACGTGGCTCCCGGGTGGGGCTAATAACTGGG
>N_2308
CACGACCACTAGTGCAGTACCACTCGCGCGGGGATTCAAGT
>N_2309
CCTTGACAATCCTACGAGGACCAGGAAGATAGTTCGCGCAC
>N_2310
CTCTGTCCCGTATGGAATACCGGTTTTTCGTGTAGGTTACA
>N_2311
GGTATCCGTATCTCATGACGCATCCGCCCACGCCGCAAGGA
>N_2312
TAGAGTTGAGGTACAGATCGCCGGGCACGTTTACATTCCAG
>N_2313
AGTGTGGAATTGTTTCAATGCTAGGGCGGGAGCCACGTGCT
>N_2314
TTAAAAACCTTGAGCATGTCCCATGATCAATTATTCATGCC
>N_2315
CTAGGCATATTGGTTAACACCACCCGTCGGCCTCAAAAGCT
>N_2316
ACTACAGTTCCGCCACCGATCGAGACATGTTCGTTGTGAGT
>N_2317
TAATCGCGTGTGCTAGTACTCGGAAGCTGAACGTGATAATA
>N_2318
AACATTCAGTGACCGTGCCACCTTCCTACACCTCAAGTACG
>N_2319
GAATCATGGGAGTCCAGCCTCAAAGCACAATATTGTTTCGC
>N_2320
GGCATATTATTGTCATTTGACGATAGACCATAAGCTAGCGT
>N_2321
CGCTTATTACGTCACTAGTACCGATATCATGCTCAGTGACG
>N_2322
TCTCAACGGGACTTCTCACCCATGACCTGACTCACGTAATC
>N_2323
TTTAAACCGGTGCAAGTGGCCGTACGGGCGCTGTACATTGT
>N_2324
GGTTTTTTAGTCACCGGTGTCTCAAATTCTACCACCGGAAC
>N_2325
GAAAAATCGTTCTCGCTGTGCAAGGCCCATAGAGTCTCTTA
>N_2326
TTGCCCATCATAGTTATCTACTTGGGAATCGATCCGCGCGC
>N_2327
AGCACCCACGCGCACCGACTCTTGTATTTTCTTCGTGGCGA
>N_2328
GTTCGGCGAGAGCTACTACACAATGCCACCCAGCCTCTCGC
>N_2329
GTAGATTACCTCACAGGAGGCCCGAGTTCGACTAAGCAAAT
>N_2330
GGCCATGAGCAGAACCGGCACACTTGGTTCCTACTCCCGGC
>N_2331
TACTTAACATCCTCTACGCACCCCGATCGAAAGCACTTATC
>N_2332
ACACCCAAGTCTTGCAATATCGAAGGGCTTGTCTTGTGCGG
>N_2333
CGCCGCCGGGACAGTTCGGCCCGGGTCCCCACATTCTGCCC
>N_2334
TTACTAGCACGGCAGCCTCTCATCGCTTCCTCCCTCCGGAT
>N_2335
GCATTGGGATATACGTTATTCGGTGTCGCGAAATCCCACCC
>N_2336
CTCCAATCACATTCCTGGTGCGCTTAGTGAGGCGTCATGCT
>N_2337
CACTCGTCATCTCATAGACACATATTGATTCTTAGGGGGAG
>N_2338
ATAGGGCCCGATTAGTTCGGCCATTCGCTGCCGAAGGTGGT
>N_2339
GACTTTGGGATTCAATGAACCCGAGTGTGGTAGAAAGGTAT
>N_2340
TCCCCGCTAGGCCACCGGGGCGCTGAGACCTTTTATTTTCC
>N_2341
ACTAGAGTGGAGGCCGATCTCCGAGATTTTGTAGCTTGCGC
>N_2342
GGATCTCGCTTGGCCCTCATCGGCACCCCTTGTTCGCATCA
>N_2343
ACGGAAGCTACTCCTAGGAGCACCATTGACACTCCGATCTG
>N_2344
ACCCTATATCTGCTCACTGTCTTCAATGCATGCGACATCTC
>N_2345
TTAAGTTGGATTGCTTTTCGCCGCCCACCAACCGGCGCGGG
>N_2346
AAATTAATGCTACAGGTCGCCTGGGCACGTTTCCCGGATCT
>N_2347
ATGTCTGGCTGCGAATGCAACATCAGACTTCGTTGGGTATT
>N_2348
GCACCAGCCATATTAACCACCAAGTCAGATCGAGTCAGAGC
>N_2349
TACCCCTCCCGAAGACCCCCCGACCAATATCCTATGGAGTG
>N_2350
GCACTACGATATAAGCCTTCCTGGATGTCGAATTAGAGAAT
>N_2351
AGCCGGCGGGCGGGGAAACCCCGATGTCGACCTAGGTGATG
>N_2352
CAGAACGGTGTCTATGGACCCGACGATAGCATCCGTACATG
>N_2353
ATACGAGCAGCGCTTTCTCCCGGCGAGGCGCTATTGCGTAT
>N_2354
AATTTGCACCTGCCTACGACCCGAGTAGCCCGCCTGATCCC
>N_2355
ACTAATCGTTACCGTTGGCACACTGGACGGAGTATAGTGCA
>N_2356
CGCCGTCCGCTTATTCCCAACAAATAGACCATACTAATCTC
>N_2357
GTACATGACTTGACGCAGACCCGGCTTTACGTTACCACCGT
>N_2358
ATGCACCATCGCATAGGCAGCGTGACGGCCGCCGTCTCGTC
>N_2359
TAACGCCACCGGTAGCACGTCGCGGGACGTCAGACGTGGCC
>N_2360
ACTTATCCCCTAGCCGCGCACACTCCCTCGTCTGGCAGAAA
>N_2361
GTCAAAGCACACCTCTGCCACTTTTTGACTCACGTCTAGGG
>N_2362
CGTTCGACCGGGAGATTAGGCCGTGTTTAGGCGATTGCGTA
>N_2363
TGACCACTACGTCGAGATCCCCATCAAGCGTCCGGCGGGAT
>N_2364
AAGAGAGAGCCATCCGTCTACACTGAACATCGGTTCCGCGG
>N_2365
CTGGTGGAAAAACACATCAACAGGGATGGAAAGTGTGGCTG
>N_2366
TATGCTGGTGCCGATCTTACCGAAAACCGTAGATGCGTGAC
>N_2367
TTAATCTTACCAACTTTTCGCGCGTGCATTTGGCACACCCA
>N_2368
TACCTGCATTAGCTAGGAGTCCAAGCCCGCAAACATGACGT
>N_2369
CGTAGGATTTCAGGTGAAGACTCAAGATACACGGACGGGCT
>N_2370
GATCAAGCTATGTTCCCGACCTAATTCCCCTACGCTTAACA
>N_2371
TTCCCACGGATGTATCCGCTCGCGGACTTTTCGAGGAGGGA
>N_2372
ACGCATACAGGGCAATTTCACCGAGAAGTCGTTGGGTCTAC
>N_2373
AGCACGTAAAATTATACAATCGGCGAGTTCTATTATATGCG
>N_2374
GAATGTTACGCGAGTGACAACTTCCCGCTCAGATGCCATCC
>N_2375
GCACCGCATCACAGAGGAGACTTTGTAGAGCCTGCCCTTAT
>N_2376
GTTATCCCAGGAATCAGTAGCGCTGGCTCAGGCATTCCTGC
>N_2377
GGGATTGCCATTCGGTTATGCGAAATCACCAGAACTCACGG
>N_2378
GGGACGTTTCAATCAACTATCGGACGCTACCGGGCGCAGTA
>N_2379
AGCACCGACGTTTGCTGTTACTGTCGCGTAATGATGTGGCT
>N_2380
CTGCGTGTTGCCCCTCAGGACTAAGTATGCGAATGAGAGAA
>N_2381
TAGACCACAGCTCTAAGCTTCCCTCTTCGAACCGCAGGGGG
>N_2382
CTGAGCCCTGCCCCTAGGCTCAGACGATTTAAACACTAGTT
>N_2383
CGGAGCAAGCCCCCCCCTACCGTCGGAGCCCCACGATCAGA
>N_2384
TGTTGCAGCGTAACGTTTAACACGGGCAGAATTTACTAGAG
>N_2385
GGATTGGTGCCCACATTCCTCACCGGATTTCCCCACTCTCC
>N_2386
TTGCGGGTAGGATTCTTCGACGGTGCACACCGGACGCTCTT
>N_2387
CCGGTTACCACTTCCCTATTCGCTGATGCCGAATACGTGGG
>N_2388
TCCTGCCGCCGGACGCTGGCCAAAGCCGACATAACCTTGCC
>N_2389
TGCTAGTTGATCGGGACAAACCCTGCCAATAGTGTCCGCTA
>N_2390
TGACCGACTGTCAGCGATGGCCGAGTAATCTGCCCTTGTTC
>N_2391
GGATGCCGTTTGACTAATTCCGAACGGCTAGCGTATTCTAG
>N_2392
GCAGCCACGTGAGAACAGCCCACTTTTACGTGTGGCGGAAG
>N_2393
CCAAACAAACGTCCTCTGTCCCTTGGGGGGTGTTTCGCATC
>N_2394
CCAGTTAGGCGCACTGCGGACTTAAAACATTTTAGCTCAGA
>N_2395
CGTTTACGCCACCTACCGTACAACCCAGTTTCGGCATACTG
>N_2396
CCACACGTGCAATCTCGACGCGCTCCGCTTGTCCAAGAAGA
>N_2397
TAGCACCTATTTGGCGGAAGCTGTTTAGGCTATTATGAATA
>N_2398
AGCTCTCTTACTGTGTCCAGCGTATTGGGTCATGGGGGAGC
>N_2399
AACGTCTGCAAATAGGTATCCTTCAAAGACTTTCGCAAGCG
>N_2400
GTCACACGATTGCGCTAGATCGGGGATGCGTGTACTATATG
>N_2401
CCCTTACGCTTGCCCCAACGCCCTGTCGCAGGGAGTCTGTG
>N_2402
TAAGTTTTACAGCAATCCTGCCGAGTCAACACTCTACGCAT
>N_2403
AGCCGTTGTCAGTGGCATATCCAGCAACCGGCAGGATGGTC
>N_2404
AAGATCAAAGGCTTGTGATTCTGCGTCGTAATTTTTAGTGT
>N_2405
ATATTATATTTAATTACCGTCTAGGAACCCGTATGAGGCCT
>N_2406
AAAAACGTGTTACCCGTCGACCAACACGGATTCTCCTAACG
>N_2407
CCTTAAAAAGTCTCCCCGGACTTGTAACGGGCGAGGCAGAA
>N_2408
AATTCTTAGCGACTACGTAGCAGTGCCCGTGGCCTGGGTGC
>N_2409
TCATGAAGGACATAATTCTGCAATTAACTGACGCCTATTAA
>N_2410
GGGGTGCGTAGCCCATTAAGCTCTGGGCAATCTATGGTGGA
>N_2411
CCCCTCGGCTTATAGTGCAGCCTTTCGTCACACCTTTCATT
>N_2412
GACCCCGTGTATGTTTGACGCGCGAGACGTCTAGAAGTAAT
>N_2413
ATCTGGTTCTTTGTGTGCCACCAATACAAACCGCGCCATCT
>N_2414
GGATGAAGCCAGATGCCCGTCCGTACGCCGCCTGCACCGAT
>N_2415
TAATGATACTACTGTACCAGCCACCCCTGATAACGCGCACG
>N_2416
CGTCCACGAGAACCCCATACCCCCCTGAAAGCATATTTATG
>N_2417
AGGGTACCAGTGACCAATGACTTGTTGATGATCACTTCGTG
>N_2418
ACCATTTGCAGAACATCATGCATCAACGGTCACATTTGCTA
>N_2419
AGCGGCCTCATCCTCAACGTCATGTGCTGGGCGTGAGAAAG
>N_2420
AGCCGTAGATTAATCAGGTCCGACCTGACATGAGGATGGGG
>N_2421
CAGGAGGCGTGTTAGATGACCTGCGACAACTTTTGGCTAAC
>N_2422
ATATGGCCGGGTCTTACTTTCGGCATTAAACGTACGAGTTA
>N_2423
CGACTGATTAGGCGCAGATACACGAAGAGCCGTAGGTGTGC
>N_2424
TCCAGGAGTTCCAACTACGCCGATGCTCCCGATGTGTGACG
>N_2425
GAAGCACTCATCCTCCAACGCAAAAGTTAGAAATTAAAACG
>N_2426
CGTGTTTGAGGATATGTTTCCTCCCGGACGATAAGTGGCTT
>N_2427
CAGCTACCAGGTGCTTTGCGCAATTGAATGATCGCCATCGG
>N_2428
CAGGAGAAGCGTATTTTTGACGCCGCACGGTACGTATCGCA
>N_2429
GCACCACATTGCTACGGAGCCCACACAGCTCTTGACCCATG
>N_2430
AGACAGGTCAAAAACTACTTCACCGTGAATCAGCAATCTTA
>N_2431
CAGAGGTTTTTTATGACCTTCCGTGCAGTCATTTTTGTCTC
>N_2432
ACCCTTAACACTAGAGAAGCCAACTCCGGTCGACAGTGATC
>N_2433
CCCAAGTTTCTCTGTGCTGTCGGGTGAGAAAAAGTGGCTTG
>N_2434
AGAATGATAGCCTCTCCTTCCGTGGCGTGTCTATGACAGAG
>N_2435
CTGCAATAACCATGAACCTACATCGAACAGGGCGAGTGATC
>N_2436
CTATTGCTGGGGAGTGTGGACCGTTCAGATAATGCTGTGGG
>N_2437
AGGATATAATCAAGGACAAGCCCGCGACCCTTCTGCGAAGC
>N_2438
ACGTGATGAGGGCTGGCATTCTGCAGACTCGCTTTTCTCCT
>N_2439
TCACTGGCAACGTCATCGACCATGAGTGGACCAGGACACCG
>N_2440
GGTGTTGACCCTAAGAACAGCACCTTTAATACTCCTGCAGT
>N_2441
TTGTAAAAACTCGGCGAGGCCCGTGTAGCCGAGCGTCAGGG
>N_2442
TAGGTCCGTACGAAGTGGGACTCCGAGCCCATACAACTAAG
>N_2443
AATGCATTGCCAGTGTGAAGCCCCGAAGCCGTTGGGCCTAC
>N_2444
GATCTTAAACTTGCCCTTCGCCTGGGCGATCACGGGGAGCC
>N_2445
TCGACTGTATCCGAACTAAGCCACATGTCCCTTAGGATAGG
>N_2446
CACCTCTGTTTCAGGGCCGACCACGTGCTTTTACGTTCCTC
>N_2447
CCAACCTACCGAGTGACTAGCTGATGCAAGGCGCCTACACG
>N_2448
GGCGGCGCTAGGCGGAAGATCTGAACGAATAATGCGAACGC
>N_2449
CACCGTATTCGGGGTGGATGCCGATCACTGGCCCATCTGCG
>N_2450
GAGGGTCACTGCTATAGCCTCTCACTGATCAGGTATAACAA
>N_2451
GTGGCTTAATATGGAGGTGACGCTGGTGTGCTCAGACTGTA
>N_2452
AGCCAAGTATATACAGTCATCAATACGGCTACTGCAGCTTC
>N_2453
GTTCCTTCGCCATTTTGCCGCAATAATAAAGACAGAAGTGT
>N_2454
GAAACTATTAGGTCCGCAGCCGTCTTCTTAAATGTGTATAA
>N_2455
CGTAATAATTCTATCTGGGCCGGAAGGGTATATAAATCTGG
>N_2456
TCTATTGGTCTTCTTTTGCCCCGAATCATGACAGGCCGGAA
>N_2457
GTTGTAAAATCGAGTTCAGACTGGTGGAAGCGAGATATTTA
>N_2458
ACAGGGGATGAGTGCTGATACGCGGGCGGAAGAAGGCATCG
>N_2459
AGCGTTGTGGCAAGGCTAAACGTTAATCCTTTAAATCCTAA
>N_2460
CCCAATCTCCGCAAAGAGTACCTCTGCCGGAAACTATCCTC
>N_2461
TACGTCTGGGGTTGCCATGACGAGTTAAGCCAGTTAGGCTT
>N_2462
TCATATATCTTACTATTGGCCCCGCTCACGTGTCGTGGGCA
>N_2463
CGTTGGGTGTGGGCGTGTCGCCGCTAAGGTTTATAGTGCCT
>N_2464
ACACCCGATGGATCCCTGGGCCTATTTCGCTGTCTGCGTGG
>N_2465
CCATGGATAAAACCCAACTCCGGGTAGATCCATTCGGATCT
>N_2466
CTGTCGTCCGGTGCGTATTCCAATCGAAGTAAATCGGTGGC
>N_2467
TGCCAAGTGGTGCCGCCGCCCATGGCCCTGTCCTTTATAGA
>N_2468
GCGCGGCTAAGCGCCGGACCCGTCAAAGGTTGAACATTTGT
>N_2469
CCAGAATTCCGTTATTGGTGCGTGTAGACGGGCCGAGCCTC
>N_2470
CGATAGAGGGCGACTTGTGTCGTGAATTAGTTCCCATCGCC
>N_2471
TGGTATTGTGGCTCCAAAGACTCGGATCCGCTGTCCCCTTC
>N_2472
TCGGCGTAGTAGATTGCGTGCAGATAGGCCAACTATCTTTG
>N_2473
ATGCACTCTCCCAGGTTGCGCTCGTAGTTTGAGAGCCGCAA
>N_2474
GGCGCGCCTATCTTCTGCGTCAACTTGTGCATACTGCAGTC
>N_2475
ATCTTGGTGGCTACAATAGGCAGTATCCCCGTCTAACGGGG
>N_2476
TTCACAGCATTTTGAGGTAACGACGTTCCTGAAAGGGCCCC
>N_2477
AGGCTCTCCCATGCCAAGGACTAACTCCCAGGCTGATCAGT
>N_2478
TTTTTTTTGCAGATGAACCGCAGAACTGTTGATAGAATGCC
>N_2479
CGGCCCCGCAGTACGGCTTACAAGCTCACCGTCGTTGGAGC
>N_2480
GCAATCAGCGCTGTTACACTCGTATCCCAACTGAAACTCGG
>N_2481
GTGGGACTCGACACAAACCCCCCGCCGGGGCGAGGTGATGG
>N_2482
TCTATCCCCATGGCTGAATGCATCTATTGCGTCATGGCAGG
>N_2483
GCAGCGAGACTCTATAGTGTCACCTGGTACAAAACCGACGT
>N_2484
CTTGATCACCGATACATACACCTTTCGTGGCTTGTGTAATG
>N_2485
CCCAAGGAAATGGAGCGTCCCAGACTCGAGGACTTGTTGCA
>N_2486
CTCTGTGCAGGGTGAACGGACTGGCATAACCTATACTCTAA
>N_2487
CCTAGAATAGACTCCGGAGGCCGGTCCACTCTCATAGCCGA
>N_2488
CAGGCGCGTCGGGCCCCGCCCACTTTGGATCGAGTTTAATG
>N_2489
TTGGCGCTTCGAACTTCCCTCTCTTATCGACCTATGACACT
>N_2490
TCGCATAGGGACTTCCTTCACATCGGAGTATCAGAGCCTGA
>N_2491
TATCTCCATTTAATTGGGTCCAGGGCCCGTGTCTTATTCGG
>N_2492
AAGCGATTGAACTATTAGAGCATGAAAGAACACAGGTACGC
>N_2493
CAAAGCGTATAGCATCGTAGCGGATAGGATTTAGCCGCTAT
>N_2494
GACGCCCGTGTTTTATAAGGCATCTCAGAAGTGGTTCGCTC
>N_2495
GGACACTCCGAATCCAACGACGAGGGTACGCGAATCGGAGG
>N_2496
TGCTCCATTGGGACCGCTAACCTTATTCTCGCAAAGTGTGA
>N_2497
AAAACGCCCCGACGATTTACCCTACCGGGTTCTCAGGCGTA
>N_2498
ACCGCATTCCACTTAGCGACCCTATATAGATTTACGATTTA
>N_2499
CTCCGTGCCAGTTCTGATATCATCATAACTTAACTTCAAAC
>N_2500
CGATAGCGGCTTTGGGGAAGCGACCAATTGACGTACCGTCC
>N_2501
GCCCCACCAATCGGTCCAATCCGGCTGTGTTGTGCTTACGC
>N_2502
CAGTGCAAGCCCTCCTGACTCGGACGGTTGTGCGTATTACT
>N_2503
AAGATCCCAGCAACCAACTCCTATTCACCCCCCCAGCTAGT
>N_2504
GCTACTCGAATGGCAACAAGCACTTCTCGCGACTAGGGTAG
>N_2505
TACTCTTGGGTCTCGTTCGACCCTATGGTAGCCATCTGTGG
>N_2506
ACTTCGGGGGCCACGGTTTACACCAGCCTGTGGTATAAGAA
>N_2507
TTACGCGTGGTGCGTCCATCCTGATTATAATCATCTAATTA
>N_2508
TATCCACGTGGGGTGCAGGGCTTACATTTTTATTCCTTATA
>N_2509
GACACCAATAGTTCCCGAACCGCGGGTAACGACTGTCCCGA
>N_2510
TTAGCCCCGGTACCAGGATACCACGTTTGCACCTAAAACCA
>N_2511
TGCAAACTGTAAGCGCCTCCCTCCTTATTGTTTGCCGCATT
>N_2512
ACCATGGGACCATGGAGTGACACCGCGAAGATTTAACGGGT
>N_2513
GATCAACGGAAGGCGTTTCTCTATGAGCCGGGTGAATATCA
>N_2514
TATTACCGAGCAATAGAAGACACGCCTGTGGCGGAGGGCAT
>N_2515
ACGGTAGAGTTCCATCTACTCGTTTCGCATTATAGCGGCCT
>N_2516
ATAAGGACTCAGGGACGCCCCATTAGGTATCTCGATCCTGA
>N_2517
CGTTACCGCTTTGCGGCCAACTTTACGTTTAACCATTAAAC
>N_2518
GATATTCTAATCCCTCTCTACTGGTTGGTCGCGAACACGGT
>N_2519
AACTCACGCTGGGCTCTCGACCAGGCGGAGGAGAACGCGGC
>N_2520
CTATTCTCGCGGCGGAAGCACGTGAGTGTCGCCAAAGATCG
>N_2521
TCTTACCCGAGCATACCAATCTGCGCGATCGCGGATCTAGG
>N_2522
TAAACTTGAGGCTGATCTCTCAAGGCCACAGATACAGGCCC
>N_2523
AAGCTACTAAAGCTTCAGACCGTATAGCCTTTCTAATTTGA
>N_2524
GCAACGTGGACAGATCGCTACCCTACTAATTAAGACGAACC
>N_2525
CTTAGGCTACCTCACATGCCCAGGTGAGCGTACCGGATGTG
>N_2526
CCCGCCTCACAGAGCTGGCACTGTCATAGGAACTAGGGGCT
>N_2527
TCCATTCGGTGACCAGTGGACTCGTGTATGGACACCTATTG
>N_2528
TGTAGATCTCGAGAGTGGGCCTTAGCGCGTGGCTGTACCAT
>N_2529
AGGGCGGTAATGGCTCCCGGCAGTTCCTTCTTTGACATCTA
>N_2530
CGGCGGGGACTACAAACTTACAAATCAACAGCTTAAATGCA
>N_2531
TATTCTGTACACCAGGATCCCACTATGCCCATACATCGACC
>N_2532
GGGAATACCGTACCGGTACGCTTAGTGATCTCCTACACCTC
>N_2533
TATATTGTTCAATTGCGCCGCAATCGTAGGTAAACAACAGG
>N_2534
TGCTGCATGACTCGCATATACACCCGCAAACGAGGGGGGGA
>N_2535
TAAAATACACGGGGGCGAATCGTCTGCCCATTCACGCTGCT
>N_2536
CAGACCCTTTCGCCTCAATTCGTGCGCCACTACCTCTGATT
>N_2537
AAGCTTACGCTCTCTGCCCGCGCCATCTAGTAAACACCAGG
>N_2538
CGATCTGGTGTTTTGGTTCGCAAATCAAAGCTTTATGGGTC
>N_2539
TACGACGTTCTCAGTCCAAACCCCTATTATTGCCCAGGCTG
>N_2540
CGAGCCTGCGTACGCCAAAACTTCATCAAGGCGCGTATACA
>N_2541
TGCGGACTCCTACTAGCTGACCTTGGCTGACGCTGTAGAAT
>N_2542
AGTATGAGGTGTCTCTATAACAATCCCCTCATCCCATGGAC
>N_2543
ACGAGGGAGTCCTGCAGTATCCGCACGCGACTAAGGCCCGA
>N_2544
CGGGTGCTAATAGCCAAAAGCATTCGTTGTGCTCAGCCACT
>N_2545
CATATCCATGGTAGAACTTTCTTTCACCGCTACATTATTAA
>N_2546
TCTCCGATCGATGCTGGCGCCCTCGGCGGTGGCACACTCGG
>N_2547
AACGTGTAAGACTTATTAAGCTGAGTCGCCGACCTGTATGG
>N_2548
AACACGACGACCAGGTACTACCTACATCAAGAGTGACCACG
>N_2549
TCGCCAATCTGTGTAAGGGCCGTCGCCGCTTGAGGCGAAAG
>N_2550
CTTACAAGAGTGATGGATGGCGGGCCACACTCTATAAACAT
>N_2551
TCGCCGATCGGGTGAAACAACCCAGCTATACGATAGCAATC
>N_2552
TCGAGATAGTGCTCGGGTAACATCGGAGTACCTTAACGCGT
>N_2553
AAGACAGTATAAGTAAGTCACAATGCGCGGGCGGTAGAAAA
>N_2554
TGGCTGTTCCAAGGACTGCTCTATCATCCGGAGCCCCTCCG
>N_2555
AAAAAGGACCCTCATATCACCGATTCTGATCGAAAGACTGC
>N_2556
GTCAGCATCGATCGCGGGGCCAATTCCTCAGCACCGCTCGA
>N_2557
TACTGTCGCAGGTCAGTGTGCATCCGCATCTGGCCACGATC
>N_2558
GTAAGAGAGTTATAACTCGGCGCCCTAGTCAGAATTAACAG
>N_2559
CCTGTCAATGTAAGGAGACGCGGGAGACTAGCGCGCTCGTA
>N_2560
AGCTGACTTACCCTACGCAGCCGACGGTTTAATGTTGCGGT
>N_2561
AACTCACTTGTCGACGAACGCCCAGGCCCGCAAAGGCCACG
>N_2562
GGAAGCCGTTTTCGTTTCATCTTTGAGTTCGCCTACCGCCG
>N_2563
GTGTGCTATAGTTTCGCGTACATTTACTTCGTCTAGCGACG
>N_2564
CTCAGTGGAGCAAGGGGACTCCGGATCGACAGCTCGAACCG
>N_2565
GTCACGCATGAGCGGGGGCTCTGCCCTCACCCTTAGATTAT
>N_2566
GGACATATCTCTGTTTACGACCTTATGACCGATTTTATGTC
>N_2567
GAGTGCTACAAGGAGGCTTGCTGAGTCTCTCAAATGGGATC
>N_2568
AGCCTAAGTACGCGCGCGAACAGCACGCTGGAGTGATCCTT
>N_2569
TGAGACGAGTAAATGACAGTCTCTTGAGGTTTAGCTGACTG
>N_2570
TGTCTAATGGGTGGTTGAAGCAGAGCGGAAATATGGGAACA
>N_2571
GGAGCCAACTTGAGGTATTTCACCGTGCAAGCTGACAAGTA
>N_2572
AAAGCTTCGAGAAATCCGACCCCAGCAGTACTATCACTTCA
>N_2573
CAGATTCCTGCATCCCACCCCAATTGGCGTCGCACACGTAG
>N_2574
GACTTTCCTGGATTTTCCCTCGAGGAAGTTAATCGTTAATG
>N_2575
ACTTGAGAGGAATGCAAGCGCCATACAATGCGCACAGTATT
>N_2576
TCTTGACGTGCTTCCCGCTCCAGATCAGGGCTTAACCGTGC
>N_2577
AACCAGTTAAATCTCAGCGACAAGCCACCAGCATGGTGGAT
>N_2578
GGCGGATCGACCTCCACTGTCCGTAGGGTACCATCCATAGC
>N_2579
TTTAAGACTCTTGCTTGTAACGGAAGTCGTAGGCGTACCTG
>N_2580
TTTACACATGTTCTATGCATCGGATCTGGGTTGAACGGCTC
>N_2581
GGTAGGCGGTTAGCTTAAACCGGGGTCTCCCAGACAGTTGG
>N_2582
CCGCGAAACTGGGCTGTGGCCGAATGTGGAATTTCCGTCTA
>N_2583
ACTCTTCATATGGTCTACTGCGCCCTTCGCAACCCGTTAAC
>N_2584
CTGCGGGGAACTATAGTGTCCGCAGTCACCCAGTTTGAATC
>N_2585
AGTTGATTTAATACAGGACACGCATAGCCGCGGGCCAGGAA
>N_2586
ATGTCTAAACAATTTGTTCGCGTACGAGAACTACCACACCT
>N_2587
TTTTTGGTGCCGAATTATTCCGGGATTTGTCGCGGACAGCG
>N_2588
GTCCCCTATTAGGCACTCAACCCCGCCACGCCGCGTAGTGA
>N_2589
GAAGCCTTTTCCCTTAATAGCACTGTAACTCCCGACCAGTA
>N_2590
GCGGTACCCAATGCTAGAGTCTTCACCTTCGATGTATCAGA
>N_2591
GGTGGAGCTATCATCAGTGCCCCGGACCGACAGCGGGCGGT
>N_2592
TGGACCAAAACAAGGATGCCCGTCAGGACCCGGTGCTATTA
>N_2593
AAGGGACTGGTTCTAAAACACACTCTTTTGGGGCATATGGG
>N_2594
ACTCTAGCGTGCCCAGGTGGCCGGTAACCGGACACGAAACC
>N_2595
CAACAACACGAGTCGTTTCGCATACCACAGTGAGGACTTTC
>N_2596
TTTCATAGTCCAAGTCTTACCGAGGTCTATATTATTCTTAG
>N_2597
AAGTCACCTCCGACCCCCGGCTTAAACCACAAAAGTGCCCG
>N_2598
GCTGGGGCATCCAGCTACTCCCTGGCTCAGCGAGAGGGGCA
>N_2599
TGTCGAGTTGGCCGTCTTTCCCGATGGGGCGACGCTGGATT
>N_2600
CCCACCAAAGTGGAGATTGGCACTTTGTGGTGCTCGGTGTA
>N_2601
GGCCTAATGTTCTTCGGTTTCGATATGCACTCCTATCCTAT
>N_2602
CTCTGGTTATTAACGGAGGTCGAACCGGAACCAGCGCATCT
>N_2603
TGCTTCGGTTTAGTCGAGCGCGACTCGTTTCATGAACTTCG
>N_2604
CGTTAAATCCCGGAGGGGCACGTATTACCAAATCATAGATG
>N_2605
CATAATCACGGAAATGGGCGCAACCACGGTCGCTTTTAAGA
>N_2606
GAAGTTCACTTAAATAACGCCTAAACGAACATTTGCATCTT
>N_2607
TGGTTAGCGGCGGCTTGCGGCTTCTACCCGGATAAGGACTA
>N_2608
TATAAGGAAGAGTAGACAAACATTGAACAGAATCTTTTTGA
>N_2609
GGGGGTGATTAACGGGCGTGCATTTCCGGTAGTGCCAACTT
>N_2610
AAGAACGCTGTCTGACCCCACGGCTCAGTTTTATGCGTTGA
>N_2611
TTGCTCATGCTGGATTCCCCCCTTATCCGGGGCGACCCTGG
>N_2612
GTAGTGGGGGAGAGTAGGTCCCCGTGTGGGTATAAAGCGTC
>N_2613
ATCCCTCGCCGTGGAGTGTCCCATCTGGCGGAGAAATCGAT
>N_2614
ACAAGGCGGACGTGTGCATCCGAGCTGAGGTTCTTTGTTCC
>N_2615
TAGAACTAATCCTAACGTACCATGGGAAGCCCAGGGCCTGT
>N_2616
TTAAATAATCATCATCATGTCAAATTCGAGTGTTGTGCCCG
>N_2617
TTTCGCCCAGTGTGCGCACTCTCCGGGCTGCAGTTGAGTAT
>N_2618
TTACGAAGCACGGCCATCCTCGGAGTATCATTTAGTTAGAG
>N_2619
ATTGACTGGAGTACTCTTGGCGAGTAGACATCCCCCGGAAA
>N_2620
GCATACACTACACCAAGTACCTGGCTTCGTTCCACATAACT
>N_2621
GGTGGTTACAATCGTAAGAGCTTGACTATACCGTAGCGATA
>N_2622
CACTGGTCACACAGTGATGGCGGACCTCTTGGAGCAATATT
>N_2623
GGGCCAGCATCTTCAGCACGCGTGTGCTGTTTCAGCCGGAC
>N_2624
AGGCCTTTTAGTCTTAACGTCGCCACTAATGCACGAGTAAC
>N_2625
ACGTTCGCGTGTAGAATATACGCGGGTAACAGAGCCGGAGG
>N_2626
GTGAGAGGGTTTAGAGCTGACGCCCTTTTCGCGATTGGGAT
>N_2627
GCTCTGCAGTGCCAAGGATGCTCTATGGGGTGCGAAAGGTA
>N_2628
TATCATCCATAGCTGGCCCACTACCCGGTCTCGCAACAGGA
>N_2629
ACCGTAACGAAACACAATCGCGACTCTCCAGGCCCACATTT
>N_2630
GTCCCCCTGACCTTTATATGCGGCAATATCGAAACAGGGAC
>N_2631
GAGTTGCAGTGATGCTTGTACAACGCTTGGGTCTGGGACGT
>N_2632
CTAGATGTTCCCCCTCTCCGCTCAGTACCACTTATAGCGGA
>N_2633
CGGTCGCTTGGTGGCAATTTCAGTTCCCTTTTGCGCCGGCC
>N_2634
AAGTGTTGCTTTTGCGTCACCAGCTGTTCTGTGACGCCCGG
>N_2635
GCCGATCTGACGGGTATCATCTTCACTATGACTCTGTGACG
>N_2636
GGACTGGCCTTAACGTTTCTCTTTATGGATCTAACTCAACT
>N_2637
GTTCCTGCGTTAGACGACTGCTAAAACCCGCTGACACATCC
>N_2638
TGGGTCGATCTAGGGCTTTGCGTGCGGAGACCTGAAGCTTG
>N_2639
TTTCGCTAACCACTATGAAGCGACTATCTCTATCGTTTATA
>N_2640
AAGCGCCCGCTGAGTGGAAGCCCATGGGTGAAAGGGTAAAA
>N_2641
CTAAATCAAAGCTCGGAATTCGGGAAGGGGGCTCAACAACC
>N_2642
ACTCGATATACTTTAGCTTACCATAAGGACATGATAGCATT
>N_2643
GCTCTTCGACACCCGCTGGCCGTAACACATCTGAGCAAACA
>N_2644
GGCTCTTACCACACTGTGGTCCGATTGACCCCACGCGTTGT
>N_2645
GCCAGATTGGGGATGCTGTACGAAGTTGTTTATGTAAACTG
>N_2646
CATTCTCTGGCTTGCGAGATCTACCCTTACCGCGACCTGCA
>N_2647
CTCTGATAGTGACAGAAGTGCACAGCGATAAGGAATTAGCT
>N_2648
TACCCTATACAAGTGCCCGTCGTAGTAAAAAAGCCGTGCTT
>N_2649
CGCTTAACGGCGTCGAACAGCACAGTCAGTCCCCAACGTCC
>N_2650
CTGGCAATATCAACAGAGGTCAGGACGCTCGCGTAGATCTT
>N_2651
GATTCAGTGTGGGTTCTATCCTAGCGGGCTCTGGACTGTAT
>N_2652
CAGTCACATCACGCAACTACCCAGAAGTGGCAGAATCCTCC
>N_2653
CCTCTACAGACAGCCCAGTTCGCTAAGACGCTGCATTTGCG
>N_2654
GGTTTTACGGAAACAGCTTTCGTGATGAGAGGTTCTTACTC
>N_2655
AATATAGTCGACATGCCAGGCGGGATTCAAGTGTGATTGTG
>N_2656
CGGGATTAGCGTAGCACCATCGTACTGACCCCACTTGTCCA
>N_2657
AGTGCGCGTCACGAGAGGACCAGGACTTAACGGTCTCGAAA
>N_2658
ACTTGTAGTGTGCCGCAGGACACCACGCGCGTGACTCACCA
>N_2659
CGCCAGATACCCCACTTATACGAAAAGGCTGACACTTGCGG
>N_2660
TTAATGGCACAACCCACCTTCGGTACTCGCGCGAACGCGGC
>N_2661
GCGAGAATTCCTCCCTCTGTCGGGGCACGTGAAATGCCAGG
>N_2662
GGTGAAGCCTCCACAGCACGCCCCTAGAAGCAAGTGATTTC
>N_2663
CAGGAATCCCACAGATTTATCGAAAGGAATGGGGGCCCCGA
>N_2664
TCAGGCACGTATAACCGGACCTTCCTCGGAACTAAACACGG
>N_2665
CACAGTCGCCTGGGAATTAACTAGAACGACCGATTGCCACT
>N_2666
AAGCTGACTTCGCGCATCGGCGACCCTGGTATATTTGCAGT
>N_2667
TGTAGCCAGTCGAAGGGGAACTGTTTGGTTCCCCATGGCCG
>N_2668
TACTAGCATCGGGCATAACCCATGGATCTTGGTATGTATGC
>N_2669
GACTTAATGATCATAATCACCATTAGTTAAGGCCCGAACAA
>N_2670
CGTGGCTCTGTAAGCACAATCCAGTTCCCAGTTGACTGGAT
>N_2671
CACCCCCCAAGGGGACACGGCAGCAGTAAGCGTTTGCGCCC
>N_2672
CGGTGGTAACCGCTGGCATTCGGAACGAGGCCTGGCCATCG
>N_2673
CAAGTGAACGGCGAATTCTGCGCCCCTTAACAGTCCATCCG
>N_2674
AGTGGCTAGTTATCCATTGGCCGGTTCACTCAGTGAAGTTC
>N_2675
CGGGGTACTAACGCTTCCTTCAAAGACAAAGGCGGTCGTCT
>N_2676
GGACCGCGCGCGGGGGGCTGCGTGGCGTAGATCCTCGTGCC
>N_2677
AGCCAATCGGAGCGACGGTACACGGCCGGTTGAGAGCTACG
>N_2678
CGCCGAAGCGACTCGAATCTCCACTCAGGGGGGCGAGACCG
>N_2679
ACTTAGAGTCATGGTTTATCCATTATCCTGCGGCATTATAA
>N_2680
GGTGCGGCGGTTCGCCTTATCCAGACACCATCCAGACGGTG
>N_2681
AAGGGTTTTTCGACCAAACACTATCCCGTAGATGGTTCGGG
>N_2682
GCAGTTGCAGCCGTTTGGATCTTTCACGTCAATTTCCGCCG
>N_2683
GGGCTCATTACGCGCTGTATCTCGCTGAGCGGATATGAACC
>N_2684
CTCTCGAGGCGCAGACAAGACTCTGAGGCAGATGCGACCCC
>N_2685
GTACCGCGCTAATCTGTGAACTAATAGTTGTACTTTGCAGT
>N_2686
GTCGCAAAAGGCTAAGGTCCCTACCACCGTTGATAGGACCC
>N_2687
AGGAACTAGCCAATCCCATGCCAGACGGTGGCGCGCTCATA
>N_2688
ATTCAATACCGAGTAGACCACCTATCCATCTACGTTAGGGT
>N_2689
TGACAGATATAATATTGTACCGTAAGGGAACAGATTCATTA
>N_2690
AAAATGATTTCTAGCACATTCTGAATGACTTAGTTCAGGAC
>N_2691
AGGCCTGATAGCCTTTAAAGCGGGGCCCTGCAAAGGTAGTC
>N_2692
GCTGCAGTCTACCTATATCACTTTCGGCCAGCGCAGCAGCC
>N_2693
TATGCAGGTTACCCCCAGCACGGTTTCATTTGGCTGAGAGG
>N_2694
CGGACGGTGAGCCTGTAACTCCGGATACATCCTCCATATGC
>N_2695
GTGTCCGCTAATATCTGGGCCCGATCTGCGGCGGATATGCG
>N_2696
GGGCTGGAACCGTAAGTGGACTCCATCGACGAGTTTATAAC
>N_2697
ATCGCGGAACCACGTGCTTTCGGAACAGGACGTGTGGATGC
>N_2698
CTTCAGAGTCTATGTCGTGTCAACGTTGACAAGGTTCACCA
>N_2699
CGGACTGATTATGTCCCTTTCCGAGCACTCAGGAATATTAG
>N_2700
TGACACAATGTATCTTACCCCCTCGAACTACCCAGCTATAA
>N_2701
ACCACTAATGTCCGCCTGTACTCCATCGTTTATCGTTGAAC
>N_2702
CCTGCTCCCTCAGAGTCACCCTGGTGTTACAGGCCTGTAGA
>N_2703
GGATCGAATAGTAACGTAAACTTTAATTACGCCGGAGGTGC
>N_2704
TAGGATGCCTTGCCCAAGAACGTTTACCCTCTACTAAACAC
>N_2705
GGATGGGCCCCATCATGTATCTGCTATTGACGGGATAGTCC
>N_2706
CGGATGGGCGACCTTAACAACCATGGGCCCGGATAGAAGAA
>N_2707
TGAGTGACTGAGGAAGCGGACGAGCGCCGTTTCCTTTTATA
>N_2708
AAATACGTCAGGGGTACCGTCCAGATTCTTCTTCCCTTTTT
>N_2709
ATACGGGTGCAGCGTTTACGCGAATGGGGAGCTTCACGGTA
>N_2710
TAATTTCTCGTCCAGCCGGACAACTACGGTGCAGAGATTTC
>N_2711
CCAGGTAGCCTACCATTCAACAAGGATGCAGAGCGAGGAGG
>N_2712
TGGTGCACCAAGGCGCAAGACCTCTCTATAGTTGCGTACAT
>N_2713
CTGAGAGAAACGCGTTTACACCCGCGCGATATAACCCGGAG
>N_2714
TGCGCCGAAGCTGGGGCCTCCTTTGCATGAGTAAGGATTTC
>N_2715
TTGTTCGAGGAGACGGTCCCCGTGGACATATTTATGAGAGA
>N_2716
CATCGAATAGGCGTGATAACCGGAAGCAGATCCTTGGTGGT
>N_2717
CACGATTGGCCACACAGCGCCGGGCCGCTGTAGAGACAGCT
>N_2718
ACGATTGGCTTACCCAGGATCCGCTCGGTTCTTCTGTGGGG
>N_2719
CTGCATGGCCATCAATACCCCGAAGAGCCCCATAATTTGAA
>N_2720
TAGTGACGCAGCCTGGCCTGCACCACAGACCTTGCCGAAGG
>N_2721
AAAGAAGTGCGTTGATCGCTCTGCGGTGCGGGTTAAGGACA
>N_2722
TTAGTGGCGGCGCCGTTGCTCTGAGTCAAATTTTGCGGCCC
>N_2723
AAATTTAGAAGTTTCCGGGACTACCCCCGGCGCCTGTCCGA
>N_2724
GTCAGCAGTATTATGACAGACTCTACTAAATGCCTATGTGT
>N_2725
CATGAAGTGGTGACCCTCCTCGTCCCGTAAGCACGACAAAG
>N_2726
ACTTTGCTTATCTAAAGTAGCGGGGCGTGAGCTCTGGTTAT
>N_2727
TTTATTCCTATAGCATGGCTCTTTTCACCCAGATATTTCAG
>N_2728
AAAGACGTCCCTCGTGTGAGCAGATTAGATAAGCTCCCTCC
>N_2729
CGACGTTCCGGCGTGAGCCTCCAAGAGCCGGAGGCAGCATT
>N_2730
GGCCGGGAAGAACGTTGACGCACTAGGATTCACTCCACCTA
>N_2731
TCTTTAATTGAAATTTCCTGCGTGACGGTAGGCTGCGGCCC
>N_2732
AAATAGGATGTTCTCGAATCCCGTAGGTTCACCGCCTACTG
>N_2733
CAAGCACGCAAGTCCCGTTCCCGGACCCCATATTGTGGAAG
>N_2734
GAACCGCAGGGCGACGGACCCGAAACGTACCCAATGAGAAG
>N_2735
AACATTACTGTTTGAGTGAGCTTGAAAGATATGCGCCTCAT
>N_2736
CGGGAGTCTGATTTGCTCGACGCGCTGCTGGTAACAAACGC
>N_2737
CATCTTTGGGCACCTTAGCCCTAGCCAAAGTAACTGAGACG
>N_2738
TTGTTTAAGAGCAGTTTAGGCTGATAACTAATCTCCGTTAG
>N_2739
TACTCGGTGCTATACACCTACAGTTCTGTCGAGGTCGACAG
>N_2740
TAGTTATACCTCATCTTAACCGTTACACATGTAGAGAACTG
>N_2741
GATAATTTCACTGTCGATCACTTCCAACATGGTTCCGCTCC
>N_2742
CGCCACTCCGTAGGCGTATTCTCCGAGTGAGGGATAACTTC
>N_2743
TCAACCGCAATAAAACTGACCACGCATGGGTACAATAATCC
>N_2744
TGTGCGTCTCTTGGCAGGCCCTCCAGAGCATTCATACCAAG
>N_2745
ATTATTAATCACAAGATCGTCATGTTGAGCGCCTGTCGTCA
>N_2746
GTTCAATACCCACAGATAACCACACCTAGAGTAGGCGAGTA
>N_2747
TTAAGCAACGCGTTTCCAAGCGGGCGTTTATGGATTACTGG
>N_2748
TTTCGGTTATCATCGCTAACCGGGGCGTCAGTAACTTTCAT
>N_2749
ACGAGCAACCCAATGATAATCCCATTGGCTTCGTTATGAGA
>N_2750
CAACGTGTCTCAGTGGCGCCCCTCTTCCAGGACTATTGGCC
>N_2751
CACACCCCATATGAAGATCGCAAGAAACTAGGTGGCTGCGT
>N_2752
GCGATGGGACGATTGTTCCACATCACATAAAATCCAGGGCA
>N_2753
TCTGCAGACAAGTAAAGCCACTATGGGTCAGTTCGCCCTTA
>N_2754
TATGTGCAGATAGGGATGTTCCAAAGAGTCTGGCCCTTACC
>N_2755
GAAATGTTTCCGCGGCGGATCCGGGCTGGGGACTTCTAGGG
>N_2756
TGAAGAATAGTAATGCACAGCCGGGGTCGACCGGACTAGTT
>N_2757
CACAGTAGTCCTGCTGCGCACATGCGCCGAACTATTTTCAC
>N_2758
CTCTTGTTGGATAAGGCAATCGGACTCGGGGCACGTAGTTG
>N_2759
CAAGTATGCAAAGGCCGCATCCATCTGGATCAGTATCAAAC
>N_2760
CAGTCGGTAAATCGACTACCCTGGGGGGTAGAATCGTGATT
>N_2761
GCTCGTGTGTGAATAGGAGACATAATCTTTGTGAGAGTAAT
>N_2762
CGCCACAAAGTAAGGCGCACCAGGATGCAACATTAACTTGA
>N_2763
CATTGGTCTTCTTATATACGCCGAGCAGCATTCGATTAAAC
>N_2764
GGCACTAATGGGCCCTTATTCATCTGTCTCTTGTAAGTGTG
>N_2765
AGATACATACGGGGACCGCGCCACCCCGCAACTGAGTTTTT
>N_2766
CACTCGTATCTTTTCCTTAGCAGTATGAAGTTGTGCGCCTT
>N_2767
TGGCTGACGGACTCCCGTCACTCTCAAAGGTCAACTCGGAT
>N_2768
AGTGGAGGAGATCCTATAGTCAAAGCCTTTTTGATACTGTT
>N_2769
CATCGTCAGCTCGGCTAGTACAACAGGGGGGAACGCATCAG
>N_2770
CGTATTAATACCAGTCGTCGCGGCAAAGACTCGCATGAGGC
>N_2771
GCATTTCTCTTAGCCCGCAACGGTTCTGATTGGTAGCCACG
>N_2772
GGGGCCTATGGTAAAACACTCATCGTGAAGACAGTAGCCCG
>N_2773
GCGGTGGCCCCCTCGATCAGCGCAGATGAACATCAATGCAT
>N_2774
TTAATCAGACTCGGCCCAGCCAGATGTCGTGATACATATTG
>N_2775
CCAAGAACGCGTACAGTATGCGGCTACCCAATGCGAGCTTA
>N_2776
TGCCGGATGGCGAAACGCGGCCTACCCCCAACGTCTAAAAA
>N_2777
CTGGAGGGTGGAACGCAGGGCGACAGAGGACATACTGACGG
>N_2778
TCAGTCTTTAAACGGGTCTTCAAGAGAACTTTAAGAAATCT
>N_2779
GAATTTAATGGAGGAGTACACACGAACGGTAAGGTGGGCTA
>N_2780
CTCAATTCCGCCCCGGCTGGCTAGGTTTGGCAACTACGACA
>N_2781
GGCACGTCGCTGACGTGAAGCAACGGTAGGTGCTCTTCTGC
>N_2782
GCATGAGGGCATGAGGCTAACGTCGGCGACGGGGGGGTTAA
>N_2783
ACTGACACCCGTTAATTTCCCTCGACGATTCTTGTCGTGTT
>N_2784
GACGACGGGGAAGTAGGTCGCACGCACGACCGGCCATCGTC
>N_2785
TACATGTCAGGTATAGGGCCCAAGCACGAAGAGTGATTTGA
>N_2786
TACTGTGACAGCTTGTATATCTAGGCAGTCCGAGGTGTTAT
>N_2787
CTATGGACCAACTTGTGATGCGACTACAGCAGTCTTGCCCA
>N_2788
GCCTGTTGCATCCCCTACAGCGACCCAACTCACTAGGAGTG
>N_2789
TAACTTTTAAGCATGGCCGCCAACGGGATAGTGAGGCCACA
>N_2790
GAGTTCAGCGCGCATTTGTACGTCCGTGCATATGGAACTAC
>N_2791
CCCGGAATCAACGTAAGAGACACTTATGTGACCGATTAAAA
>N_2792
TGATTGCTAAGGTTTGAAAACGATAACGGGGCAACGGTCGC
>N_2793
TACTATGCACTGTCGACCACCCACAACGCCGATGAGATGCT
>N_2794
ATACGATTAATACACACCTTCCTAGACATTCTCGATAACGG
>N_2795
TCTCCCCGCGACACTTGAGGCATACGTGGCCTCACCATTTA
>N_2796
TTATTGACCCGCCCTGTAAGCCTGCTCCCAATGTTCAATTA
>N_2797
ACGTCCGAAAAGGATATGTACGACTGCCGAGTGTCGATTAC
>N_2798
GGTACATTTTCTGTATGACGCATAGGACACAGCCGCGTATG
>N_2799
GGGGGCTATCATATCGGGACCAAACGTTGACCCTGTTACGT
>N_2800
TGGCTAAATTAACCGCCCCTCCTCCCCACAACCAGGAACAT
>N_2801
GTTCTAGAGATGTGGCTCACCGGCTTGATTTGCAACACAGT
>N_2802
CGCGCCCCATTTCGACCCGACTGCTCCCGGAACAACTCTTC
>N_2803
ACATCACGAGATTAGAGCTCCCACTCTCTATCGTTGGCACG
>N_2804
ACCATGGAGGAACCTGCCAACCTGCGGTACGCGTCGGATAG
>N_2805
GTCAGAACAGACACTTGGGACCCTCACGTCAACTGGCGTAT
>N_2806
CACTGCAGGGGTAGATCCACCTACAGCAGTACCAGCCGGGC
>N_2807
GGACCTATTCTATCGGTGTTCCGTATGACCCCTGGTGTCTC
>N_2808
AATATCGAAATATACTATACCGATGTTTAGGGAGTGGGACA
>N_2809
AATCTATTCCTCCTATGAGTCCTCGCAAGTCGTTCGCATGA
>N_2810
AGTCTCCAGATTTACGGACCCCCTCGCGACTTATCGTGTAG
>N_2811
CATCACCAGGCTCACGAAAGCAGGGATGTACTGGCGAAAGG
>N_2812
TGGAACTGTCCAATGCTATGCGAATTAAAACAGAGCGGCGC
>N_2813
AAAGCTGATTGGAAATGCCACTGAAGCGGGCAGGATCCCCC
>N_2814
GTTGTAGCCACCTGCGTTTACAGTTTCTGTTACGCACCTCT
>N_2815
CAGGCACATAAAGGCCTACTCAGTATAGAACCAACACGAAA
>N_2816
CCCGGTAGGACGTTCTATGCCTCTAGTTCAGTAATTGGAGC
>N_2817
GCAAGTGGAATGAGTATCTGCTGATTCCCCTTATAATACAT
>N_2818
TGGTACGCAGGAGGGGGTTTCAGGAGAACTTGTGATGGGCG
>N_2819
GACAGCCAGATATCCCCACTCATACAATGGGCGCGTAAACG
>N_2820
CCGCTAACCAGGCTTAAGTCCGCGCGAGAGACGTGCTATGA
>N_2821
CTCGTAGATGACCCGCTCAACTGTCGTATTGTATAGCGTCA
>N_2822
GTGAAGCTTAGAACGGGTTACCACCCGCCGGATGACATGAA
>N_2823
CTCTCTGAAACGAGAGTTCCCGTTCCATGCCCTTCGGACCG
>N_2824
GAGTCAGATCATGAAGCCTCCGTAGCAATCCATAGTCGGAT
>N_2825
CCGTCGACTGCCCACATTGGCGTGCCACAAGGCCGTGCGGA
>N_2826
TACCGACTAGAAATGATACTCTGGCTGCTGATTCCAATGCA
>N_2827
AGGTACCGGCTGTTGGGAGACAGGAAGAGCTAATAATCGCC
>N_2828
GCTGCAGATAAGTGAGGCAACACGCAGCTTAAACCGTGGAA
>N_2829
AGGATGCAAGCCGACGACCTCCGAAGCTGACTTTTCACATC
>N_2830
CGACGTCCAGCCAGGCTGCACGTTTGGTAAGTAACGCATTT
>N_2831
TTATTATTTTCACAGTGTCGCGACCGCAGCATGGCCCTGAT
>N_2832
CCGTCGTCCAGGACTTAAGGCTTTGACGTCAAGAGTGGTCT
>N_2833
CAGCTAGGATAGGAATAAGGCGTCAACGCCATCGGAGCCCG
>N_2834
CAGGCGCGTGCCCTCAAGGACTCCCATCCATTAGATGGCCG
>N_2835
CGACGAAGTAATTTTACGCGCAGGAATTATAACACCCTAAT
>N_2836
GACGCGTGATACACTGCATGCGAAGTATTTGTAAGCTATCT
>N_2837
TTGATGTACCGTGGCATTTTCGCGCGTGAGGCGGTCTAAAT
>N_2838
TCACTCCTCAAATTAACTGGCGTGAGTTGAGATGGGCTGTT
>N_2839
AATCCGTTTAGACACCATTCCCAGAGACGCAGATTTCGCGA
>N_2840
CATGTACGCGTGGCTGCCCCCAAAGCAATCCACTATGCAAC
>N_2841
TCTTCTGTCCAGAAACGGCTCCGTAATCGCACACCGGAGGG
>N_2842
TCACCAGGTCACGGCATCCCCGGCCTGACATCCTGAATGTT
>N_2843
GAACAATCACCTAACAAACCCTTTTCGTCCGTGGAGGAGAA
>N_2844
GCATGGGTTGGCCGCTCTGCCCCTCAACTACGCTCGTCTCT
>N_2845
CGCATCACAGAGCTAAGACCCTGAATGTAGAGGGGAGGTAC
>N_2846
CTGCGTAAGACCCCTGTTCACCAGCACGGATGAATACATAC
>N_2847
GGTCGCCGGCCGTTGTTTGGCTTTGTCTAACTGGTCCCATA
>N_2848
GAGGTTTCGCACGCCTATGTCGGAAGATCGAAAATAGTATC
>N_2849
CAGACACATAGCAGACAGGCCCGATTGGTATTCCGGGACCA
>N_2850
GCTCGTGGAGTTGTTTGAAACGCCCACACCCGGGGGGATTT
>N_2851
CTCGGTTAGGGTGTTTAACGCACGTTACGCTAAGATTCTAT
>N_2852
GTAGAACCTAAACTCACGCTCCCTCGATGGGGGGTGCCTTC
>N_2853
AGTCGTATCTTACGGTCATCCACAACGCCTCCTCTAAGGAT
>N_2854
TGGCTCACTCTGAGCTCTCGCGGATGAACGGCAGTTGCGGA
>N_2855
GGGTGATCTGGGCAAGATCCCCCCTCAGGACAGTATATCAA
>N_2856
GAATGTGTAATGGTAGTCAACGAGGCGTCTCTGCCGTTGAT
>N_2857
ATGGGTTGATGCGTACTAGACGTCCACAGGATTGCTTTACA
>N_2858
ACGATTTATGGCACCAGGTTCTGCCACCACGGAGGGATCCC
>N_2859
TAGTGCAAGGTCATAAAATCCGTCGGCAGCTCAGGGGTGGA
>N_2860
AGGGCAAATATAATGAGATACCGATGAGTTGGTCCAATGGG
>N_2861
ATATAAGGTTGGCCTGGGTGCATTGAGGTGCTGCGGACAAT
>N_2862
GAACACCAGTGTTGCCTAGGCCGGGAATCCTGGGGTAGACC
>N_2863
CAGTAGCCGGACGCTTATGACTGTGTTTGGCTACCCCTAGT
>N_2864
CTCACGCCGGTTCGGCAGGACGCAGGTCGTGTGCAAAATTC
>N_2865
TGGGCCCACATATTTTGTAGCCATTTACTCTATTTACGATA
>N_2866
TCGGTGGCGGCACCTTTGAGCCAACCATGTCTGCGGAGACT
>N_2867
CATCTCGTCATATCAGAGCCCGAATGGTGAGGCGACGCCAT
>N_2868
GCTCATCGGGATTGAGATGGCAAGTGCGCATCCCTAGCCAC
>N_2869
TAAATCATAATCGAAGCCCCCCGTACATGCAGTCGTATGTA
>N_2870
AACGCCGGCAACCATGTTCGCCACGCTTAGCATACTCTCAC
>N_2871
AAGCAATCCCGTAGGATCTACTGGGCAATAAACAATTTCAT
>N_2872
ACTCGTCGACAAAAAGTGCCCACACCACGAAAAGGCGAGCA
>N_2873
GTACAACGGGCAGCTTAGTGCAATATCGGCCCGTACGTCCA
>N_2874
GACGCGTGTCGTTCCTGGCACGCTTTCGGAGTTGCGGTTAA
>N_2875
TTATACTGCCACGGCTCTAGCCGGCCGGAACTCTATTCTAG
>N_2876
CAATGGTAAAACGGACCCTCCGTTAATGCGCGGGGAGCAGG
>N_2877
CTGTGGCCGCACTAAGCTAACGGCCGCCAATAACTACTTCC
>N_2878
CCTTGCACAATGGGTTGTGTCTTATAGCGTGGGGCCTCCGC
>N_2879
TTGCAATACGTCAGGCTAAGCATTGAGTAAAGGCAACGCCC
>N_2880
CATAAAGTCTCCGGTCACTGCAAGTAACCAACATACCTTGT
>N_2881
GTGCGGGAAGCTAGAGCAATCCAAGTTTCTTCGACTAGTGC
>N_2882
ATGGTTTGCGCAAGTTAATCCGTCTGCCGGGTGACGGCATG
>N_2883
GCAGGGTCCTCAGTGTACAACAAGGTGCCCAATCTCCAAGG
>N_2884
CTACGGATCACTAACCCTCTCGCCCAGGCGACCCCGGGCCA
>N_2885
GTTAACGAAGTCATTTGATACTACAGACTAATGCGACGGTC
>N_2886
GAGCGCCAGTTGGCAACAACCGTGAGCTGTCCTTACCGGAC
>N_2887
CTACATACTACGGCTACTCGCCCCCGGATAGCTCATTGCAG
>N_2888
GGGTGGGCATGTGCGATGTACTGGCAGTCCTGTTGCGGTCT
>N_2889
ACAGTCTGCGGAAGATAGCACTTAGTTCAGCGATTAGTACC
>N_2890
TAGCTGGCCAACAAGCGAACCGAATGCTTCTAACGGACTTC
>N_2891
AAAACGAGTCCACTGTGGCCCCTGGCAACCTATAATTGTAA
>N_2892
CTTGTGTGACTACCTTAACCCTACGACGAGCGGAAAACCTA
>N_2893
CGGGGTGGCCTAGGATACGTCCTCCCACTTGGCGGAATGTC
>N_2894
ATGAGTGGAGACATTAAAGCCTAACACGGTGCAGTGCTATA
>N_2895
AGTCTGCGGGCAACATGAACCCAGGGTGTACCTCCCGAGCT
>N_2896
GTCTTAATAATTAAGCGTGGCCGGAAATTCACTCCTCCGGC
>N_2897
CTGTGTCCGGCTTTGGGCCCCCGCTTGCCATTGCGTATTTT
>N_2898
AGGAGTGTACCGACTTATACCCCATTTCATCGGAAGATCCT
>N_2899
CTGCGTACACCCCGTCTTACCTTGAGAAGTGTGTGCCGACT
>N_2900
TAAAGGTGAGGCATGAGAGCCTTTCTCATAGGCCTCGCGAT
>N_2901
TCTCATTTACGCGTTGGCGACATTGAAGTGATTCCCCGTCA
>N_2902
TAGCCGTTTTCCGGCCTTAGCCAGCCGCTAAAGTGCTAGTG
>N_2903
TTGGCGAAGTTTGACCGTAGCTCACGCACTATCATCATTGT
>N_2904
GAGGACTCTGGCGCTGACCACATTGTGATAGCTTTATGCGG
>N_2905
CCCTGACGTCTTCCAGAAATCATGTGAGTCCGCACAGGCCG
>N_2906
GACTGGGTCCCATAAGTGTCCATCATTTAAAACTTCGAATC
>N_2907
GCGCGAAGTGCGGGCACCCTCACTGCAATTCGGACAAACCG
>N_2908
CAGGTAGTGGGTTCGGGTAACTCTTGTTCCTGGGGAGCGTA
>N_2909
GGACTCGACCGGTGACAAGTCCCAACGGGTCGGTAAGAGCA
>N_2910
TAGCCAGTTTAGACGCCACGCAAGCAGTGAGCTTATTAAAC
>N_2911
TAACACGCGGCAGCGTTCGGCGCGCTTAGCGACCTTGGCTC
>N_2912
GAGGGGCTACTCACGTTTGACAATCGTGCGGGAACTCGTTG
>N_2913
ATAGTGAAGACGGACGCAATCTATACATTTGGGTTAGAGAA
>N_2914
CCGAATTTGAGGTGGCCGGGCGAAGTGACAATATAGTATAC
>N_2915
GGGACTAAAGATTAAATACGCAAGTGCGGCATCTACAAGGA
>N_2916
AGGGGTGTTGACCCTCTCCGCTCGGAGGTATATTGAAGTGG
>N_2917
TACCCGCCACCAATCATTCTCTACATGTCCTGGGGGTTTCT
>N_2918
TCGTGGTCATAGTAAATGAGCAACTGTGAGGATCACAATGC
>N_2919
TGGACCACAAAGGATCTCCCCCGACGAACTGGACCAAAAGT
>N_2920
CTTTTCCGCAAACTGGGGTGCAATGTGACCTTCAGGGCGAT
>N_2921
TCAGGAGCGTAAAGCAGATGCGATGGATCATAATTGAAGGA
>N_2922
AAGATCCGAGGCGAGTAAGTCTGTTGAAAGCCTGACCCAAC
>N_2923
AGCGACCATTACCACGGTAGCGGATAGCGCCGGTGAGAACG
>N_2924
AGGACTGATGAGTTAGATCACGAACAAGGTGCATTACTCTA
>N_2925
ATAGATAGCATCAAGGACCACGTAACGACAACTCTAGAATA
>N_2926
CCGCAGGTTAGGGTAGAAATCTGCTACCGTTCGGTTAGCTT
>N_2927
CTTAAGACCGACTGAGGTATCCGTCGCGCAGTCCTGATGGT
>N_2928
ACCTACGGTTTATGGGCTTCCACCCGGTCCGAAGATGCAGG
>N_2929
ATTGTCGCGACGAAAGGACTCGGGCTGTACGGCAGAGCTCC
>N_2930
ACCGTCATTTACTCTCCACCCTTAGTAGAAATACCTTGGCC
>N_2931
CAAGCAGGACCACCGTAGTACAAATAACCAACATCCGGCCT
>N_2932
CAAAAATAGGGTTGTGTTGCCGCGTCTCAGTCTACGTCCAG
>N_2933
GCCTCTGTACAGCGTCCCTTCGTTCGGCGAGGCTGCATCAC
>N_2934
CATACCAAGTCTATTATGCGCCAAAGCTCGTACGATCTCAA
>N_2935
GCACTCTATACAACGTGGGCCAACGTAGCGATGACCCGTGG
>N_2936
CGGCGCAGGAACTGCTGTCCCTAATCTGCAGGCGTCTCAAT
>N_2937
CCTGCGTGGTCGAACCAGGCCTGGAGGGGTTCTTGGGAATC
>N_2938
AACATCTGCACGCTACCGTACAGAAACGAACAGATTGAGCT
>N_2939
TCGCCGACAGGCCGAGTGCTCAGCGGGACGGGGTCCTGGGC
>N_2940
TGCCTCACCAACGCCGACCACTGAGCCATGGGGTGTTGAAT
>N_2941
GTCGAACGTGGTATACGCCTCCATTGGTTAAGGGTGACGCA
>N_2942
ATTCAACCGTAAGGAGCGTCCAAGAACCGAGCATAGGAGGG
>N_2943
CACGCACATGTAAGGCGACGCCCCCGGGGTTCGCATCTGGC
>N_2944
TTGTTCCGGCAGCGCGTTCGCAACGCATATCGACAACGAAC
>N_2945
GTCGTAAGGACAACCCTCCCCTGCAGGCCGTAACGGTGCGG
>N_2946
GATCAAATACAGCCATGGCCCTGATAGGTTACCCCTAACTG
>N_2947
AGAGACCGAACCTGGGACGTCACACGAAATGTTCCCATACC
>N_2948
AAGAAGTGGAACTGAACCGCCAATACGGACATGCGTAAAGA
>N_2949
ACTTATACTTGGCGCATCGTCCACCGAATGATAGTTGTTAT
>N_2950
ATGCATGGCATGTTGGATGCCTTTTTGCACCAACTATTCGT
>N_2951
AAGTTCTGGAAAGCGTTTATCCCTTCTTACTTTCGCAGAGA
>N_2952
ATAGCGCGTCGATTTTGGTTCACAATAAGACCCACAAATTG
>N_2953
CGTCTCACAAAATACACCGGCGGCTTCTCACCGGTTGAAGC
>N_2954
GATGGTCCAGACTCCATAGTCACAATACCGGTAGCGTGTAC
>N_2955
GTAAAAGATGTAGAGGTCTCCAACCCAGCAGCCACGTCAAA
>N_2956
GCCATTTTAGGGCAACTATACACCGCGCCACTATAGAGCGT
>N_2957
AAGTGAAGGTCAACGCGTATCCAACACAGATCCCCCGCACC
>N_2958
CAGCAACCCTTGGCCAACTTCAGCTTTCAAAGGTGGAGCAA
>N_2959
GTGCGCAGCCCCTGGGCTACCAAAAGTTGGGGATCATTTAC
>N_2960
TTTTCCGGGGTGCACCAAACCATCCCCCACATACAAGCATA
>N_2961
TATACTACCTCGGCGTGTAGCCTTGGAAACATTTACAGTAA
>N_2962
TACCCTCACCTTTGAACCGACGAATTAGTTAGTCGCGCGTA
>N_2963
TGCCGCGATATGGGGGGCCCCCCTCGTGGATAGCGTAGGTT
>N_2964
CGCTGTCAATCCCTCCGTATCCCCACAGACGGCGCCATTGC
>N_2965
AGGCCTTCAACTTTACCTTGCCTGGTAATATGACAGTGCTT
>N_2966
GGCTACCTTTTTGTCATTTGCGGTATTGATCTATTTCACAC
>N_2967
GCTATGCCCACCAAAGATGTCAGGTTTCTGGATTTGGGTGC
>N_2968
TATAAACGGGTCAATGTCTGCGTAGGAAGTACGTAAAGATC
>N_2969
TGACATTGGTCTTGACTTGACGTAGGCGTAGGAACCAATTA
>N_2970
AGTTGAATCACTGAATTTCACAAGCCTTTGGCGTTCTCACC
>N_2971
ATCCACATAAAGGCTAATTTCACGGTTACCTTGGGTTCGCA
>N_2972
TAAGGAACGGGCCTGATGGGCAGAAAGATGGCCAAAACCAT
>N_2973
TAATAGAACGCAAGAAACAGCCGTTTCCCTGGTTGACACTA
>N_2974
CAACAATCAGCTCAACTTCGCCCATGCCAACTGCGCATTTT
>N_2975
GCACCCACGACTCAGTCTCTCATTGGGTTCTAAGATTACGG
>N_2976
TGTGAGCATTCCTACAGTGTCGGTATCGTCAAGTTACGTGA
>N_2977
AGCGTACTGGACTTGAAACACACATGCTCATTCCAACCTCC
>N_2978
GTTCACTGAGGGTGAATTCTCGCGTGTCTTTTGGCATTTTA
>N_2979
CAGTTCCGGAACCCACTCGTCACTTTAAGCAACATCGGAGA
>N_2980
AGCCGTCATACGGTACGTGACGAAGATTCACTGTACTCAGT
>N_2981
ACGACTGCCTGTGCCTAGCACTATTGTAATCTTCCGTTGGG
>N_2982
TCTCTTTGCAGCATGCCGGACATGAACCCTGTGGGCTCCTC
>N_2983
AGGGTTCTGGGCGAGATCCGCGCTGATGTAGAGCTAAGTGC
>N_2984
TTATACCCAATCCGAACGAGCGACCCGATCAGATCTTTTCA
>N_2985
AACGGATCGCTGTTCTGGACCAAAAACAGGTAACGCGGGTA
>N_2986
GGCTTGAGACACCCAATCCGCCTTGGTTACCGCGCTTTGCA
>N_2987
GAATGAGAATTTCCGTCGACCCATTAGTTATGCCCATACGG
>N_2988
GCCCTGAGCAATGCCCTAAGCGATGGATGTGCCCTTATGCT
>N_2989
ATTAAAGAGCCGTTTCGGAGCCCGCCAATGCTCCCTCTGCC
>N_2990
CATATCCGCCGCAGCATGTTCACCTCCTGTAGTTGTTACAC
>N_2991
GCCTCCTAATTGGGGCAAATCAGTGACCAGGTTGAGCCCGC
>N_2992
CATTACTAAATGGACTACAACCTTGATTGAACTGATTCAGC
>N_2993
CTTACCACGCGAGGTTTCAGCATCGGGATTAGTTGTGATCC
>N_2994
TAGGCAGCCGAACAGTACCGCCGGGTAGCTTTACCGCCAAG
>N_2995
GCCCTTGCGCAGCACCCCTACATTGGCGCGGCGCTCGGTGT
>N_2996
GGCGGACAAACGAAATATAGCCGTGCTATATCAGGGTGCGC
>N_2997
TGCAACCAACTGGGACCCTACGTGCGGGCGTAGTACTGCCG
>N_2998
GGGCGCAGCGCCACCTCCTGCTCTATTATGGGAGACAGCTC
>N_2999
TGCCAGAGAAACCAGTTACTCTCCGCGTGCTGCGCGGAGTG
>N_3000
GGTCGAATGAAAAGAACGCGCAAGTCCTAGGCTGTACTGCC
>N_3001
AAAGTAGGGAGGTCAGGCGCCTGAAATTGACCGTTACCTCG
>N_3002
TGGGGAATCTGGCGACCTGTCACATCGCCCCGCTATGGGTT
>N_3003
ACGAAAGGTGGGCGTAAAGCCAAGTGTCTATGCCGAATCGC
>N_3004
TTGATCGGGCGAACGATAATCAACACAGTAAGTGCTCTCAG
>N_3005
ACGTTGAGAATGGTCGATGGCGGTATCCTGATCACGCTCCA
>N_3006
TTCAACAGCTATGGGGTCTTCCAAAGGCAGGATACGTGGTA
>N_3007
GGTTTTGCAGGGGTGATGACCCCGTGTGGTCTCCGTCAGCC
>N_3008
CCTCACGACGTCCGGGATTTCGTAACGGAGTTGATCGCTAT
>N_3009
GGCGGTTGGGTTGAGACCTCCGACGCGCCAAGGTGCACGAT
>N_3010
TTTTACTCCCCGGGTGTTCACTCCGTGCCCACCCGCGTATT
>N_3011
CATACCGGGTAGTGGGCGGGCTATGACTTGGTGCCATCATT
>N_3012
CCTGGCCGGGGCTAGATGAGCCGCTCAAAATGGCCGTATGC
>N_3013
CCGTATATGACAAGGAGAAACACTTTTTCTCCTATGACAAG
>N_3014
TTACGCCGTCGCGGGACTCTCTGTAGACTGACACGGTAGGT
>N_3015
TGAAACCGTTTCAGGTCAGGCCGACAGAGGCTTTAGCCCCT
>N_3016
GAGGGGAGAAGTCACTTGCACTTCTGCGCTGCTATGGACGC
>N_3017
CAATGCGCAATCGGCTGTTCCCACGTTGTGTACGCCAAAGC
>N_3018
GCTCTGAGCACCTCTTTACACGCCCTTAAGTCTGTAAACGA
>N_3019
CTAATATAGCCCTGCAACAACATGATCGCGGCGGGCGATAC
>N_3020
TTCCTGTTTAGGCAAGCTCCCTCAAAGGACGTACCATTCGT
>N_3021
AACTACCCTAAACCATCGTGCGGGATACCAATGGATTAGGG
>N_3022
TTACTAGAGACCCGGTGTCCCCACACATCGGATCCAAATAG
>N_3023
ATGCGGGCACAGTACTACGTCAAGGAGCGGAAGCGTTCGGG
>N_3024
TATTATAGGTGACCCGAGACCGCCGCGACCCATAGGCACTG
>N_3025
CTCAAAATTAACGATGTTTGCTACACGCGCCTGTTCATCCC
>N_3026
CTTTAACACCACCCCGTGACCGCGAGCTTCGGAGCCCCGGA
>N_3027
TTAGCAAATGTATGTAATCCCGCTGGACTTCTTTAACCCTG
>N_3028
GCGTTCGTCGAATGTGCAGACTGAGACTTGTCTCAAAGCCA
>N_3029
TAGGAACTCGCGGACACTAGCAATTGGTGTGTAGCTCCGCT
>N_3030
GTATAGCCACGGACCCATCACTGTAACCCTCGGGTGCCTAA
>N_3031
GGCAGATACGGGTCTAGCTTCTATGTTAAGGCCGTCTAGTG
>N_3032
CCCACATTCATCTAGCGACCCTGAGCGGCCCCAATATATAC
>N_3033
TACTCGCTGGTATTTAACCCCGGGGCACGTTTAGTGTGATC
>N_3034
TTTTATCAAGCTCGCCATTTCTTGAGACTCCAGGTGCCACT
>N_3035
TACTTAGCCTCGCGTCATTGCGTTTGAATATACCTGTGGAC
>N_3036
GTTGGATTTCAGCCCTTACGCCCCCCATTAACACGCCTTTG
>N_3037
AGGCCCACGTTTGTCTCGAACGGCGGAACTTCCTAGCGAGC
>N_3038
GAATCGAATGGTCATGCGGTCTGACATGATTTTCCTAACTT
>N_3039
CTTAAAAATGGCCCCCGAGCCTCCCTTATTGTCATCCGGAG
>N_3040
AATCCAGATTCATATGAAACCGACAAAGCGTCGTGTGTCTT
>N_3041
CGTCGGAGGTTTCCGTACTCCAGCGCAGACATTCAGGAAAT
>N_3042
AGTTTCAGAGTCGCTTTTACCACACTGACCCGCTCCAACAC
>N_3043
ATTAGCCACCGATAGTTTTTCCGTTTATCGTCGTCCCATAT
>N_3044
CGAGTACCCACCGCCGCAGGCATCGGAAATTCAATAACATA
>N_3045
AGGTGCGGAACCGAATGTATCCCGGGAAGCGAGCCACTCCG
>N_3046
GCATGATGAACTGATTTGAGCGGCAAAAATACGCACGACCC
>N_3047
ACTTAACCGCTCCACATGCTCGGGGCAAAAGTAAGGACTAT
>N_3048
AAAGGAATTGCATTCATAGCCCTGACTATCGGGGCCACGAA
>N_3049
TTTGTCGAATAACATTTATCCCTCATTTTTTCGGGAGTAGG
>N_3050
CCTGGCGATTGGACCGTTTACTAACTGTGAGGTAGGTCTGG
>N_3051
GCCAGTAGTATTTACCTCCTCCATTATGGACCCATCTGACG
>N_3052
GTCTGATAGCGTGATTTGAACAGACTTGACTGTATGTTAAT
>N_3053
ACAAACATCCTATACCCAGACAGAGGTCACTCTGAAGGAGA
>N_3054
TGAAGGGCCTCTCATCTCCGCAAGATTCGACCGAGGCTTTA
>N_3055
GAAACGTGCTGGCATTAGGCCTCCGCTAAACAACCATACGC
>N_3056
TGGCCTCGGGCGCTTTGATGCGCCTTAGCACTGGACTCCAT
>N_3057
TGGGATTTTCAGAGCGACCGCTAACAGGTGTTTGGACGCCC
>N_3058
GCATTGAGACCGACTATTGACCTTGCGGTTTGCTGTAACCG
>N_3059
TCAATCACACAGCATCGGCCCAAAGCAAAGTGCTGGAGCGG
>N_3060
GTACGTGCTGGTCGAAATGTCGCAGGGTCCGTTCCAGTGGG
>N_3061
GCCGGTCTTGTTTGCAGATCCCACTAGAACATACGAATTAC
>N_3062
TCCACGCGCTCTTGCGTACACCCATTAGCATACGCACCCGG
>N_3063
ACCGCCCGGCGATTTTATTCCTGATTCTTGCACTCTAGTAG
>N_3064
GCAACCTCGCGTGCAGAGGCCTCAAAATTGGGTGCTCCGTG
>N_3065
CCTGGGGAGTATTGGACGGCCAACGCGCTCGCCCCTAGTGA
>N_3066
GGACGTTCCTCCCCGTTACCCACGATATCTGCATCCTACCT
>N_3067
CCGGGACGCACCCCGGCTCACCTTCACTTATCGTGCAACTC
>N_3068
AATGCTTATATTACAAAACTCGGCGAATACCACGTTTTGTA
>N_3069
ATGGGAGACTGTCTAGGCTGCGCACGCATACCTTCCGTACT
>N_3070
GCTTTATTGAGATTTCTGGGCTTGGAAGGCCCTTGTACTGA
>N_3071
CACTACGGCGTTAGTGATCACACATCGCGGGAGTGAGAGAT
>N_3072
CGGGGTGGGAAATCGTTGGCCGGTCATGGCTTATCGTCCGC
>N_3073
GCTCAACGCATGCGGCCATCCTCGCGGGAAAGGTACGCTCC
>N_3074
CTCCCACTGACTCTCTACTCCCGACCGGGCGGTACCAGTAC
>N_3075
TCCGGCTGATGTAGAGACGCCATACCACCCTCCCTCGGTCT
>N_3076
AATTCTCCGCCGAATACGCCCTTATTGCAACAGTCTCTTAC
>N_3077
AAGGCCGGGTCATTATCTGTCATAGACCTATCTGTGTCTCC
>N_3078
GTTATTCGCCTCCCTTTTCGCAATAGGGCAAATCAGGACCG
>N_3079
ACAAGCGGGTGGGATAGCTCCTAAACAGGAGATATCCCTCG
>N_3080
TGGCAGTGGTTGGAGTTTTACACATAACCAATGAATATCCA
>N_3081
GACGCATCAGCAATAATGGTCATTACGGAGCGATATTATAC
>N_3082
TGAGGATCAAGAGCCATTTACGGCTACGATAGGTGTGTCCG
>N_3083
AGGGCTAGTAACCCTAAGTCCTCGCTATAAGCCGCGCGACA
>N_3084
TCACTGCTGAGACCCAGGGCCCCTCGCCTGAACTATTCAAG
>N_3085
GCGGGGACAATACCTCGAGCCCGATATGTTCACCACGGCCT
>N_3086
GACTCTACTCGCAGGAATCCCAGAATATGGGCATATAACCC
>N_3087
AAACCAACCAACCGCAAATGCAATGCCGGGAGATACCTCAG
>N_3088
TTCCACATTTGAGATTATTGCGGGAACTTCTGTAATCTGAA
>N_3089
ATCGGCCGAGTCCCGGCACACTTCATCTGCCACGGGATTTG
>N_3090
TCTAGGTTTACGATAGGGCTCGAATTAAGCTCTCGGCCCAC
>N_3091
CCCCTTTTTATCGACCAGTTCAGGACTTATTCTCAGACGCA
>N_3092
TGCTTTGTCGTGCCCTTCACCAAAGTTTTACGGAAGCCAGG
>N_3093
GTAAAGGTCTAGTCCACGCACAAACCATATACACATATCGC
>N_3094
CTGGCTACTTAGGACCCCACCAGATCACGTGTGACTGCTAA
>N_3095
AAATGGATCAATTCGATAATCGGCAAGCACGGCTTCTGCCT
>N_3096
CGACCCCCTGTCCTAAGGGGCCATGGTTTATCACGGCCGTC
>N_3097
ATACGCTCGGTAAACATGCCCCTAGGTCTGAAAGTGCCGGA
>N_3098
ACGAGGCTCCCTGAGTAGAGCAGTGACCTCTATAGACGGAT
>N_3099
TGGTGGACTTGTGCCAAAATCGACACGACGCTGGGACACTG
>N_3100
AATCGGGGTCCACTAGGAGCCACAAGGGCCTCCCCGGAAGG
>N_3101
TGATACATTTACTGCCGAGCCGATTATTCTATTGCATAGAC
>N_3102
CCTTAAAACATGGGCGCACTCGGGAGAACCTAATAAACTGC
>N_3103
GTCCATATACGGCCGTTTTTCCTAGTAACACCGCGGCTGAC
>N_3104
GAGGGTGCCTTGATGCCGCACCAGCCGCCGTCGCAGCAGCA
>N_3105
CCTCAAGTTCAGCACAGTCACGATACGTCGAGAGTGACGCG
>N_3106
CACTCGTCCGGTTGGGTTGCCTATTGGTGTGAGCTGCTCCC
>N_3107
GGTCGGAAAAAAAGTCCCTTCCATAGGACGGTACTGTGATC
>N_3108
CCGGGGAGGCCTGCGACTGGCTGCCTTTTTTCCCCATTCCT
>N_3109
ATCAAGAACCGGCCTCATGGCTGTTTAAGGAACCCGCGCTA
>N_3110
CGTGGTCGTCCGTAATTTAACATTAACGGATGACCCCCGGA
>N_3111
TAGGTCGGATATTCACTTCGCAGCGCGCACGGCATGCAGAG
>N_3112
AACATTAATGCCGGGCCGGTCGAACAGACATCAACTGTAGG
>N_3113
CAGTTTATAGTTGAGAGGTTCCGTGGTTTAGGGATCCCATT
>N_3114
CGGCCCTAGTTGAAATGTAGCCATCGGCGCTAGAGATGGTT
>N_3115
TCGTGTGCTCGACACGTGCGCGCCGACGGCCAGAGGGGTCA
>N_3116
CACTGCTAGTTAACGTACCTCAAATTGATTGATGAGTCCTG
>N_3117
CTGGCAGAACAAAGCTGGACCATGCGACGGAGCGTAGGTAC
>N_3118
TTCGCTAATATGAGGCGTCCCCCAAAACCCCGAATAAGTCG
>N_3119
CTCGCGTGAAAGCGTTAGTTCGTACACCGTTCCTCAGTGTT
>N_3120
GGCATACATGAAACTCGAAACTGGTCTCTATGTGCTTGCAG
>N_3121
AGTCTAGTACTTAACGGCAACGATACGAACCTCTTTTTCTT
>N_3122
AATCCGTCTCCCCTAGGTTTCTAAGTGCGGGTGCTGACTCT
>N_3123
AGGGATTAGAGCGCACGATGCATTCTACCTGATTTAACATG
>N_3124
CCCATGGGTCGCCTACATCGCTACGCATTATGTTTATGACG
>N_3125
ACGGTTACTGTCCTCGATCACCTCTGCGGTCGCCTCCTATA
>N_3126
TGCCAGAGAAGGTTGACTCTCGGACAAATAGCAGGACAACT
>N_3127
AGACCGAACTCCGGGGGACTCACCACAATTCGGAACATTGC
>N_3128
GTCCTTGACATCCCACGGGACGGATCCTCCTATACTCGTTA
>N_3129
TGCTAATTCCCGCCCTCTATCGCGATTGAGCTCTATCGTCG
>N_3130
TTGGCATATAGCTCCTGGAACAACGTTATTTGCCCGTACAG
>N_3131
AAATGAACCGTACACGCAGGCGCACTATGCAGCAATCCATC
>N_3132
AGACCATTACTAACTCGCTCCATCGCATGCAACACAGTATT
>N_3133
TTTTTGTTCTCGATCCACCCCCACCCATCTTGACGTGAGCT
>N_3134
CGTGCATTTCCTGTGGATCCCGAGATATAAAGTACATAAAA
>N_3135
TGAAAACACAAATTGCTAATCGGTATAACTTTCCGCGGTTG
>N_3136
TCAACCAACAACAACTCTCGCTGCCTAAACCAGTCTACCGA
>N_3137
ATCTTGTTCACACAGTAATTCAGCCAAAATGCTGGTCATCG
>N_3138
ACATATAGGCACGTCTAGACCTGGGAGCACGATAAGCCCGA
>N_3139
GGGCGGAGGCCCGAATGTTGCCATCGGGACGGGCGGTCAGG
>N_3140
AAGCATTCGTTTTCCTCTCCCCAAGGGCGTTGGTAGGACAC
>N_3141
CGACAGCCTTGTCGAGAGAGCTTCCACGACCATTGGTACAG
>N_3142
GTAAGACGCACTGGTTGGACCGGACCCCCTGGCTCTAGAAA
>N_3143
CTTTCTATAAGACAGTAAACCCGAGTAGCGTAGACAAAAAG
>N_3144
TGTGACGGGGATGCCAGTAACTTGGATGTCCTTTACTGTCT
>N_3145
TCAATGAGAAGGGAAAACACCTTTACCGCAGATCGTAAGGA
>N_3146
CCCACCCACCACACCCGGTGCCCACGTCCCCCGTCACCTAA
>N_3147
AATCTACGTAGATCCTGGAGCTAACTGGCCAGCGACACATC
>N_3148
AACATCGGGGACTGCATCGACGGACATTCTACGTTCGAATC
>N_3149
GCAGGGTCAGGATATACCATCTTTGTTACCAAAGTCATCTT
>N_3150
ACGGGCCTTGATTAGAATCGCGTTTAAAGCTAAGGCACGGT
>N_3151
CGGCAGGTGCCGGGTACTGTCTATGGCGGTGGGGGGCGGTC
>N_3152
GGAGACCCGGGGTGAGCCATCTATCAGTTGTCCGATGTCTC
>N_3153
ACTTAATTGGGCCCTGAAGCCCTGCGCTCAGGGTCTTGGCT
>N_3154
TATGCGGACATGGGCTTAAGCAGTCAAGCGTAGCGGGCGAT
>N_3155
CATCAGGTGAAGGAGATGTACAGTCGGTTGCGTTGGCTTAA
>N_3156
GTCAACGCCAGAGAGAGCCGCACCTGAGGCCAGTATTGTTT
>N_3157
TCAAACGTTGATAAGTACCACCGCTTTTGTGACAACACTTG
>N_3158
TTCGTACCGTTGGAGGAGTACTCGACTCCCCTAGGGAACGA
>N_3159
CGAGTCGCACAATTTGACATCAACTGGCCTGAATGTTTTAA
>N_3160
CCCGCCTCAAGCGCGTTGCCCAGGTGTGACAGTTAAATGCA
>N_3161
GGACCGCGAAGGTTTGCACCCCGCCTGTGTTGGTTTCTATC
>N_3162
GCGTGAAATTCCTGACACTGCTGACCAGGTGAAACGTAACT
>N_3163
GGAGAAGATCTAGAAAGGCTCAGCGACATATGCTCAGCAGC
>N_3164
GCTATAATACGAGCTCGTCACGCGGCCCGATTTTGGATTAT
>N_3165
GGCAGGTTTAGGCATCGACCCGCCCTGACTTGGCCTACCGA
>N_3166
ATCTAGTAAACGGCAAGTGCCGTAGGCATACGCGCTAGGGC
>N_3167
AGCCTTACAACCCTTATTTACAGGGAGTGATAATATAGTGG
>N_3168
ACGGGGGACCTTTCAGTGCGCCCCTGGCTCTGCGCTTTCCG
>N_3169
TTTGTTTTGAGTGTAAAACCCGGGATACTAGATGTAGAGGA
>N_3170
CCAGAGGGGACAGGGATCGACTCGGCCGACCAAGCAGGCAC
>N_3171
GTGGACGAAAACATCGACGACAATAGACTAATGTGAGACCT
>N_3172
TCTCGAATGATGTTTCGGCACCGTTGTTTAAAGCGACTCTC
>N_3173
CTTGGAAACTGGACTCTAACCACCTGCGTTTTAGTCCGCCT
>N_3174
AAGAGCGAGGCTTGGCGCGGCAGATCCGAGTATGAATCAGC
>N_3175
GAACTCAAGAACCTATACATCGCAATCTAACTGCGACTGTG
>N_3176
ACCGCGTAATTCCCCGGCGCCAGGATGCTTGCCGGCGTCGC
>N_3177
GAGAACGGGTCTTTGATGCACACAATTCCCACCCCGTGAAG
>N_3178
CGTAAGATACGTGGCTTCTCCGTGGTCTCCAGTACGTTTCT
>N_3179
GACTTACGACAGCCCAATCGCAAATCCAGCTACGAACCGAG
>N_3180
ACCCCTTACGTGGATAGAGTCCCCTCGCACACTTTCCAGAG
>N_3181
AATACACCCCGGCAGATTAGCGAGGCTCCCCGTGAGGGCCC
>N_3182
GCTCTCTCGGAGCATTGGAACATAATGGTTAGGTCGAACGC
>N_3183
CGGGGCCCATTTCCACTTCGCGCTTGAGTCCGATAAACTAA
>N_3184
TATTATTGTTTTCTGGGGCACAAGAAGAATCTCTTAAGACG
>N_3185
GGCATTCTGCCATCTTGACCCCCGGGGGGCAGCATGTCGAC
>N_3186
TTTTTTGTCACGGGAGGTAGCGGTCCAGAATCCTCGTCGAC
>N_3187
CGACTGCCCGATCAGTGAGTCCCATGGCGTCAGTAGGTCCG
>N_3188
GGGATAACTAAATGGACTGGCATCGTAATCGCTGACAACGG
>N_3189
GTAAGCCGTGTATCCGGAAACGTCGGCTTCGTGGATCAATT
>N_3190
TGTCCCCCCTTACAAACGTGCGGAGTCCCACCGTGGAAGAA
>N_3191
GTAGCTTGCGCGCGTCGCAGCATTGAGGTTTGTAGGCTAAT
>N_3192
AAAAAGCGATTGCACGACGGCGGGAGCGTAGTCCGTCCCAA
>N_3193
AAGCCGGGGATAAACGGACGCCCCATCTTGGGGATCCGAGG
>N_3194
TTAAGATAACTAGTAACATCCAACCAACGCAGCCTCACATA
>N_3195
AATTCACCCGTGGGCAGGTCCCGGAGGTCATCTAATAGGGG
>N_3196
CGTCGTGCGTCAAGCCTAGGCGTATCAGGCACGGAGTATTC
>N_3197
ACGGGTCACCAAGTACGGGTCTCGTGCTACCGCTTGTAGAC
>N_3198
AAAAAATATCAAATTCAACACCTGCGTCATGTACATACACG
>N_3199
GCAAAGTAGTACCGGACGGCCTTGATGCAGCCGTTTTTTTT
>N_3200
TGGGGGCCGGTGCGCGCGAGCGCCTGCGTGGTTGAATTCGT
>N_3201
GATGAAGACGAAACAAGAAACGGTGCGCCTGCGGAGAACTA
>N_3202
TACATTTCCGTTCAAGCGGTCCTCTTGACGCTAGCCAGCGG
>N_3203
AAATTGAGCAACATTGGCGTCTGACAATATTAAGGGATGGC
>N_3204
GGTCCCCTTGTGCCATGCACCGAATGGCCTTGGATTTCCCC
>N_3205
GGATCGCCCTCTTAGCAAATCTCGGCCAGGGCCCTGCGTGC
>N_3206
CGGCACACAGGCGTCGCTCACGCTTCACAGCCGTAGACCTA
>N_3207
GCGCTTTAGACAATCTTGACCCTGGGCGTTCATTCTGATGC
>N_3208
CGCGTTACGCTATATGCGTCCGGTCGGATGCTGCTGAGTTA
>N_3209
CGCTACGCGCACAACTCTATCCGAGGCAATACCTACCCTCG
>N_3210
ATGGTTAAAATAGATTTGTCCCTTGGGCTCTAGGACCCACA
>N_3211
TTTTTGTCCCGTCTCTTTTCCGGCCAGCAGGATAGACAATT
>N_3212
CAAAGCATAGACTCTGCAAACTACGCTGAAGGGGACAATAC
>N_3213
CACTAGAATCCGCAGCTAGCCTGACAGGTTCCCTAGCCATG
>N_3214
TCCTAGGACATCTTCGCCAGCGCAAGACTCGGCTCGTAGAC
>N_3215
TGACCCCTTGTGCGTGCTCACAATTTATACGGTCTGACGAA
>N_3216
GGCAATTACCATGATCCCGACGAGGGGGCTAGAATAATAGT
>N_3217
TTATAGGAACACTCCCTCGACTCTCTTGCGCTCTACGGCAA
>N_3218
CGCGCGTATACGGGGTGACTCACATAGATCATACGCGTGGT
>N_3219
GCTTTATTGTGACGAAACGCCCCATTGATTCCGACAAGAAG
>N_3220
GAAAATTTGGAAGTGGTTAACCCATACGAATCGAGACTATG
>N_3221
GGAACCGAGGAGCACGGCTTCGATCTAGAGCCGTGATTCAT
>N_3222
CCACCTGGTAACCAATGGAACCTACTGTAGATGCAATACCC
>N_3223
GTACCCCACTTCTAAAAAAACGACGTAGTTCATGCTCTTCA
>N_3224
ATACATGACGTATGCGAGAACTGGATATGATCCTCGTAAGC
>N_3225
TGCAATAGCACTGTATGACTCAGATCGGAGTGTAACAGGAA
>N_3226
GAGACTCAGCTTTGCTCTTCCGACGGGTGTAGACACCTCAC
>N_3227
ACCATTGAACCCATAGGAACCGTAACCGATTTCAGTTTTCG
>N_3228
TAGGAAGGGGGTCCCCCTAGCCGGCGAATACCTCCCTGGGG
>N_3229
GTGGTATTTGTCTTCTCTCTCGTACCAGCGCATACGACCCG
>N_3230
CAAAGGTATGGCACGATAACCTAAAGTCCAAGACTGTTTAA
>N_3231
TCATTGCGTATGCAGCCCGCCAATCTGATCGAGGCCCAGTG
>N_3232
CCTGTGGCGGGTCCTATAGGCGATTTCTGAGAACTTACGCT
>N_3233
CAAGAGTAGTGACATATTACCCCGAGGCACCCATCATCGAT
>N_3234
TATCTCCGTTCACCCAACATCCAAGCAAGTGGACACTCAAG
>N_3235
AACAAAACGCACTTCAGCTTCGTCGCAAGACATTTCTTAAC
>N_3236
ATATCCCGTAACTCTTCCCACATATTTGGGTCAGGTAATAT
>N_3237
ATCTGCTGCGCAGTAACGCCCGAGCCTGAGTCATGGAAAGG
>N_3238
GAATACAGTCTGGGCACCGGCCGAGCTTTCGCAGGAACTAT
>N_3239
GTCTACCTTATGGAATCCCGCCCTAGTTACAATTATCTAGT
>N_3240
GTACAAACATCGTTCATTTACGCGTGTGCTACGGTGTCAAA
>N_3241
ATCACGGACTGTCGTCAGCCCAGGGATAGGAAGCAATTGGG
>N_3242
TTCCGCCCGCCGTAGGGACCCAGGGTTGATCGTGCTGAACC
>N_3243
CATACTGGATATTCCCCTAGCGCCTCACTCAGGAGCCCGGT
>N_3244
GGTTAATTGCGGCATTCTGTCAAGCGGATCGTCCGGAACGG
>N_3245
AGGACAGATGTAAAGTGATACTACGGGGGGGAACCCGATTA
>N_3246
GTTCCGGGTATAATGATCTGCTCGCATGAAGGTGACCGTGA
>N_3247
TACACTTGACAATGCTGCCTCCTGCTATGCATCCCTAAATG
>N_3248
TCCAGCAGCCGAGTTCTTTCCGACGAACCATACGAAGATAA
>N_3249
GTGGAAGGACTTTATGTATTCGCAACGACTAGTCTACATCT
>N_3250
GTCCTAGATGAAGGCGTTCCCGGCCGCCATAAACATCAGCA
>N_3251
CGTAACATCATGCAACGTAACCAAATAATAACGGGCTCAGT
>N_3252
TATCCCGGCCACGTTTCACGCGGTGGAGCCACCTCCCTGAC
>N_3253
ACACGATGTGAACACGATGACCCACTCAAAATTCACGATAC
>N_3254
TTTATGCGGCAGACTGCCGTCACTATTAACTCAAGCGCATT
>N_3255
TGAATGCGAGTTAACACCAACAATTCCACGAGTGCGTAGCA
>N_3256
ATGGACCGTCGAAGAATACTCCTTTCGTCTATTACGAGTAA
>N_3257
ACTGTGCTTATGATGGGAGGCGACCTCGACCCGGAGTTACG
>N_3258
CTGATCGAGTGTGCGCTCCTCCGCTAGAATCCCATACGTAG
>N_3259
TACCCCCCAGTGTAGCACCCCAGTGGACTGTGAAAAATTTT
>N_3260
AGGCAGTTCGAAGTAATAGCCCCGATTAGACCTATCCTCTT
>N_3261
AGTCTGAGTAAGCCCCGCGACACTCGTTGGTTCTACGCGTC
>N_3262
CAAGCGGAGGTGATCGCATGCTCCAGGTCCTCTCGTCTGCC
>N_3263
AGACACCTCGTAATCGCCTGCACTGGTAATTATAGCTCCAC
>N_3264
AGGAAGGGTAATTTAATCGCCGTAGCCCAGGCCAGGCACGG
>N_3265
TAGAACGGATCCGACTCGCCCGCGCCAAACGGCTTTCGGTC
>N_3266
AACCGGGACCATGGGGAGTGCACACAGTCATATGTAGCTGA
>N_3267
TGTTTTTTATCTAACTTCCCCTAGTGTCGGGGGTGGCAGGC
>N_3268
TTCCCGCCCCATTAATGTTGCCATATAACTTTAATTCGTAT
>N_3269
CCAAGGCTAGTACCAACGACCTCTCGGGTCGAGCTTGAGCA
>N_3270
TCAGATAACAAGATTAGTAGCCGTAAACGCCTCGTGCCAAT
>N_3271
GACTAAAGAATGGCAGGGGTCCGCCTGGGACGTCGCCGACA
>N_3272
CCGACCTTTTCCAATGCCCACTCAAGCTGACCATGCATGCT
>N_3273
CCTATCCATACATCCGCTCACGCGACTGATGCACGACCCTT
>N_3274
AATCGTACCACGCGACAAGCCCCAGGGAGTACCGGCCATTG
>N_3275
AATGAGACCCGCAGTAGGCCCATATCAGGCAAGAGCATGAA
>N_3276
TCTTAGTCCGGGCAACCGGCCCTGATTGTCACTCGCGATCG
>N_3277
AAGAAATAGATGTACGGTCCCTAATCGTATGCTCTGACTGT
>N_3278
TAATCGTATTTTTCGGCTCTCTCCATCGACTTACTGGATGC
>N_3279
CAAAAATCCAATAGATGGGGCTGACTTCCGAATTGCAAAAA
>N_3280
GGCATGACCACTCTGTATTGCGAACCGTTCACCGCCGCGGA
>N_3281
GCCCCTCCCTTAAGTCTCGGCCGTAATGCCTAATTCGAAGT
>N_3282
TACCCTCCTTTCCAAAGCCTCCAATATGATCCTGGGACTTT
>N_3283
GCCTAACACTCAGGAGGAAGCCCCTGCCCACTTACGCAAGC
>N_3284
GTGTATGAGCCCCACCTAACCGGTCGAGAATTCTTGTAGAT
>N_3285
GCATGTGATCGGTGTCCGAACCACGACTCCGTCCTCTGATA
>N_3286
TAGCGTGATATTTTTTCGAGCCCCTAGAAAAGTAAGCCTTC
>N_3287
CGCCAATGTGCGTACTTACACACTGTTTGCGACACTTAGAT
>N_3288
CAGGCATAGCAAGACTATAACGCCGATGACGCTTACAGTGT
>N_3289
CCCTTGTTCAAAACCTGTAACCTGCACGAGACCGAGGCGCG
>N_3290
TATCGTTCACTGCGACGTATCACCCCGCGCCGACGGCTATA
>N_3291
TCTAATACTTTCGGAAAAGACGCAGTCAGTGAGCATTGCTA
>N_3292
CATAATGCTAATGGGACTTGCACAGCTAGACTCCGGCCCAG
>N_3293
TGCTGCCTGTCGCGCTTTAGCTCCATCTCTACCCGACTGGC
>N_3294
AAGGCCATGGTGTAAAAATCCAAACTGGTAGTAGGCCAATG
>N_3295
TAACATGGCACACAGTAGGCCGTCAGGCGTCACCCGACTCG
>N_3296
TGGTCTCTACAGGGCGCCTTCGAGCGGTGGATTCCGCTCCC
>N_3297
TCTCAGACTTCATAAGGCACCCATAAGGGCCCCCTCCCCTG
>N_3298
AATACGGGGTACCGTAGTTACGCCACGGGGCGAGCTAGTGC
>N_3299
TGTAGCTCATAGAACCTCGGCTTGCTCTTGGTCATTTGATA
>N_3300
AAGTGGGTGACGAGCGTGGGCTTCCACAACGCGGCTGTATC
>N_3301
TTGGTAACGCTTGGTGTTTGCAAGGGTCCTATCCGTCAATT
>N_3302
TAATGACACGGAGCGGCCATCGCGCGACACAATAACGGTAT
>N_3303
ATAATTAATGGTACGTCTCTCACCCACGTTTAGCCCCGCGA
>N_3304
CCTTCGACGTGAGGCTAGCCCTTCCGGGTGACAATGTTTAT
>N_3305
CAGGCCGAGAATGCGACCCTCTAAAGTCTGCTAGACGGTAC
>N_3306
CCCCGCCTTGCCCTTTGGATCCTAACGGAGGCCGTTAAAGA
>N_3307
GCGCCTTTTGCGACTTTTAACGGCCTATTACCTTTGGACTT
>N_3308
CCAACTACCCTATTTAGGCTCCACACTATCATGGCAGTGGA
>N_3309
GCGAAGAACTTGTGTGACAACTCGGATCATAGCAAGCGCTA
>N_3310
ACGGCGTTATTGTTTTGCCTCATTATTACACACCTGCTTGG
>N_3311
TGCGTTTGGACGTCCATCTACAGGGCGGGTGCGAGAGGCTC
>N_3312
ATAAAAAATTCATGAAAGAGCGGCGGAGCTTCTAATATAAG
>N_3313
GTTCTAGCCGGCGAAGCTGCCGTCTTTCACAACAGGTACTA
>N_3314
TCCGGGTCGAGTGCCGGCACCATTCTCTACGGCGAATCTCA
>N_3315
CAGTAGCTACACGAGCAATCCTATTTAATTCTACTGCGCGA
>N_3316
AATTAAACCTGACTTACTACCCGTGAGCAAAACGAGAGTCA
>N_3317
AGGAAGGCTGCTATCGATAACGGCCTCGTACTTCTCCGTCG
>N_3318
GTAAACGACTCGCTGCGATCCACTGCAAGTGACTACTAATT
>N_3319
AATTATCTTGCGATCACTAGCTCATAGTAGTAGACCAGAAC
>N_3320
GCCCTGCATGGATGGCTTAGCAGGTGAAACTGTTTGTGTGG
>N_3321
TGAACGCATATTCAGTGTGACGCACTACCGAGTCGTCACGC
>N_3322
TCTGGGGTTACAAGCACAAGCGAGGATGCTCGTGACTATCT
>N_3323
CCCCGGAAATAAGGGCCCTTCGATACGGGTTATGGCGGATC
>N_3324
GCAGTCGTGCTCATAGGAGACTTAGCGTTCTTTGAGTTTAA
>N_3325
ATATGTAGCCCCTACGATGTCACAATGGGATACGAACTTGA
>N_3326
TGGTGGGGGGCGCCTGGCTACGTAATTCATGCACAGCTCGA
>N_3327
ACGTTTAGGACACCAGCTTTCAAGTACCGACGTCGCTGTCA
>N_3328
CGGACAGAGATAGGACGCTGCCGTGAGCGATCTAGGACAGT
>N_3329
TGTACTCGCCTGTGCAGTCACATTCGCGGCATCGATCGACT
>N_3330
CCCCGTCGTACGCGGCGCTGCGCGTCCCCCACAAACGATTA
>N_3331
AAGTTGCAGCGGAAGCCAGGCGGTAACCTCGCTCCACAAGG
>N_3332
TTTGGGTACTCGCGTGCTGACTGGGTGAGTAAGAAGAACAT
>N_3333
GCATCATGACCTCAGATGTCCATAGACGTCGACTGTACGAA
>N_3334
ACCCCGGGCAGCATTGTGCGCATGCGCCTGACAATGTTGTT
>N_3335
TGAAGGAGGAGAAAGAGGCCCGTGGCGGATATTCCCTAGCA
>N_3336
GTTTGTTGCCGTAATCAATGCAAAGCGCCGCGGTCGACCCT
>N_3337
GGTCGGATTGCTTCAGGGAACTATTTCCGTTCTTTCGTTGT
>N_3338
GTGGGGAAGGAGTGTCTTTACAATATCCGACATGTTCGCCG
>N_3339
ATCGTAACGAGATCGGGCCGCACGCCCCCCTTCTCCCTGCC
>N_3340
AGACGGGCATGTGTCTTTCCCATAATCCGCTCCGGTTAAAG
>N_3341
CACTGACTAAACTATATTAACAGATCGATGCGGAATACGAT
>N_3342
AAACCCGGGCAAACGGGATTCTTTGTCACGCAGAGATTCTT
>N_3343
GTTGAGCCCATACTCAAAATCAGGCATCCATTTGGAGGAAC
>N_3344
AGTTCGTGAGCAACTAATCCCGATACGGGAGGAGCGGCACT
>N_3345
TTCCCCGGACCTTTCTTCTGCACTTTCTGCAGTAAGATGCG
>N_3346
GAAGATACGTGACGGCTTGGCGTGCTTGCGTATGGCTTCCA
>N_3347
GACAACAGGGGGCACACCTGCCTGTCTCCCTTATCTAAAGT
>N_3348
GGCACCGTTGAGTGAGGGATCCTATCTCCGCAGTTCCTAAG
>N_3349
CGGAATTACTCAAGCTACAACCACCTGTCGTAACTTGAGTA
>N_3350
TTGCTTGGTGTACCCCGCGTCTTGGAATTTCGACCTTTAGC
>N_3351
GGGCCAGTTAGATGTACACTCGAACAAACCCGAGCATGCGA
>N_3352
TACGTTCCTTTTCATAGAACCTTTTCCCGGGCAGGAAAGTA
>N_3353
ACTGCGCTTCTACCTGCTCGCTATTTCACCGCACACCTCAG
>N_3354
GGGTCGTTTAATTAATGGTCCAAGCGAAAAGGGTTGACGCC
>N_3355
TTCCGTCCAGTTGCGAACCTCCACCGGATACGCTAGGACGC
>N_3356
ACTGCACTAGATATTTTATACGGAGCCAAGTTCTCTGAACC
>N_3357
GCGAAACCAGCCTGGCGTCGCCCAATCGCGGCAGGTGGTTG
>N_3358
ATATAGTGCGGCAGACGTTCCACGAAGGCAACCCAATCATG
>N_3359
ACATGCATCAGATGCACGGGCATACCAGTGGAAAAGACGCC
>N_3360
TACGTGTCAAGCGCGCCTGTCCCATTGCAATACGGACTCCT
>N_3361
CGCCCTTCCTTAGAGGCCATCAAGTATCCAAGGGTCCTAGG
>N_3362
GTGTATAGCGTAGGCCCGCGCTGATAGAGGTGTCACCCAGG
>N_3363
GTCTCGCGTGCAGAACGAGGCGCATTGAAATAGTCTGGGGA
>N_3364
CACCTATCCGGGTCAGTCCGCGCTACATCGGGGCCGCAGTC
>N_3365
AATCGATCCTAAGTTGGGGCCGCACAACAATGGCGTGCGGA
>N_3366
AAGCGGAAGTTTCATGAAGCCCGATCCCCCATCTGAGCCGG
>N_3367
TGATGCACATATCTTACCCTCGCGAATTCCCATTAGGTCGG
>N_3368
GGCACTGATTATAAGGGGGGCGATATGCACGGAGGTCTCCG
>N_3369
GTAGAGTTTATCCTATAGGGCAGAATGTGTGCCATAGAGGA
>N_3370
GGCTATGTGAGCCCCCTTTCCCTGGGTAATGGGTAACATTT
>N_3371
CACAGGAACTGTCACTCAACCGAGGATAGGAATGCATGCTA
>N_3372
GCGGACTTGTGCACCATTGACGTTGTCACGCTTCTGGATGG
>N_3373
CGTTTATTGACTAGGAAGCCCATACGGCATCGCAGATGGAC
>N_3374
GAATGCTCACATCACCGCCGCGACGGAGCCTCCGAATTCCC
>N_3375
CCCTACCGATCGACTGGATGCCCAAGCCCCCGCCTGACCCG
>N_3376
GGATGTTGCAAAACTACTCACATTCTCATAGTCTGACTTAA
>N_3377
GCATGACCCAGGGCGCAATACAGTGTTTTCTGTTCGAAGCA
>N_3378
GGCTAATTATAAACCTCCCTCGGAGCCCCCAAGTTGCTTCC
>N_3379
GCAGCCCTCTCAAGATGGACCATAGTATGTGCCCAACAGCT
>N_3380
AAGCCATGACTCAGAATCCTCGCTGCGGTAAGTCATTATTC
>N_3381
CTCGAGTCAAAGCCCCTGGACATGATGTCATTTATTCAGCT
>N_3382
AGTCGTTTGAAAAGCAGAGTCCACTACGAGGGAGACTGGAA
>N_3383
ACAGCTACTAGGAGGCCCTCCATTGGATTCGTCTCCGCCTG
>N_3384
CCCCGATATGGCTCTGCTATCTTTGCTGCTGCAACAGTTAC
>N_3385
ATCGGCGGCTCCGGGGCGCTCAGGTTCGGTCTTTCAGCCGG
>N_3386
GTCCCGGCAGGTAACTGCGTCCAGCTGTAAGTGTAGTGCTC
>N_3387
AGTTGCTGTTCGAATTTAACCACCTCTAATCTTACAGACAT
>N_3388
TGTGTAGTCTTCTTCCGACGCCCCGTCCTTGAGGCACTGTC
>N_3389
CTAATAAGGCCGCCTCTTGACTATTACCAGCCTTTACAAGT
>N_3390
TGGCCATACGAATCTCTTAACAAGGATGGTAGTCAGATGAT
>N_3391
AGCTTTCGGCGATGCCCTGACAGATCCAAAAAGCCCTAGGG
>N_3392
GTTAGTCGTAGTTACCACGCCCCGAATTGCGGAATCGCCTG
>N_3393
CTGCTTCCTCTCGTTTCTAGCACACACGATTAAGTGAATGG
>N_3394
CACTGAAACGAGACCGGAGGCAGACTGCACTCTGGATGGAC
>N_3395
GGGGACGATAACTAACAGAGCCAGCGTGCGTGCACTGTCTC
>N_3396
ACCACGACGTGCCCTACACTCTGTGGTCACGGCACTTGGGG
>N_3397
TCTCGCCTAGCGACACATCTCGACCATATTGCAAAAGTGGA
>N_3398
GACGCATCTAGCAGGAAAACCGTGGATTTAAAATTGGGAGC
>N_3399
GACCCTCCGACATGCGAAAGCGCGCTTTCATGCTTAGCATT
>N_3400
GCATCTTGGGCGTCTTACCACTGAGTGCTTCCTGCAAAGGG
>N_3401
AGAAGGCCCTGTGAGAACTGCGACAGGGGGGGTAACATAGC
>N_3402
GTCCAGGGCAGAGGAGTAAGCGTCGGAGAGCGCAAACGACA
>N_3403
ACATCTAATGTATTTTACATCAGAGGCAAAGTTAAAAATAT
>N_3404
CGCCGCCGCACGGTGGCGCACACTCTGAGTGTACATGATGC
>N_3405
GAGAGGTACCGCTTCTTTACCGTGAAAAGACCGCCTTCTGT
>N_3406
AGATCCGACCATCGTTTCAGCTCAAAGACAGGTACTAAGAG
>N_3407
CCATTCCGTGGGACGCCCCCCTTGTAGCAAACTCCTGATTT
>N_3408
CTCTGCGATCTTAGAAGTCGCACAAACCCGAGTTTAACTAA
>N_3409
TTTTTAGCATACAACCAATTCGACCTGTGCCACTCGTGGGT
>N_3410
GCCCGTACCAGCGGGATGCTCTACCTACCGTAGGTTTCACC
>N_3411
TTAGCACCAGATTAACAAGTCGTGGCGCACAGCCCATTCGT
>N_3412
GACAGCTTGCCACCCCCATACGTTCTGTCTAGAATAAGAAG
>N_3413
CTCATTCCACCCTGTTTTAACGTGGTAAGTAAATTCACGAT
>N_3414
CACGCTCCGGTTGTTTCTTACCAGGTGATATTTTATCTTCT
>N_3415
TCTGTGCAGTAGGGTACTGTCCTTTGCGCAACGTAGCGCTA
>N_3416
AAGTAGGAACTGTGCAAATCCCTAAGCGACGTTGGCCGCTT
>N_3417
GATGTTAGCGCGAGGCGTAACATAGCATGCGGACAGAGTAT
>N_3418
TCGTATGTAAGTCAGGAATGCTGAGCTTCATCTACCAGTAC
>N_3419
ATTAGGATAGGTGTGTTCATCGCTGGCGTGGTTTGACTGGC
>N_3420
ATCTCTTGTCCGCTGGGTTCCCCGCGACCGGACAGCTGTTA
>N_3421
TCTAAGAGCAGTACTATACCCTACTTAATTTCGGCATGGCG
>N_3422
GCTGTGTTTCCTTGTCCACTCAGCTGTTATCCCGTCACGCA
>N_3423
ACACGAAACCCGACCTCTCACGCCGGGTGCCTCGAGTAACT
>N_3424
TAAGGATCGTACGCGCGGAACTCGAAACTCAGTTAGTAAGT
>N_3425
GAATGACAGATACTTCGTTGCTGAATGTGCAAATGGATAGC
>N_3426
GTACCAGTGGAGATTTTAATCACCCGGTCACCGTGCTGGGG
>N_3427
CATGGAAGTGTTTACAGTTGCGCGTTTCACCGACCGTGACC
>N_3428
ACTTACGAAAGGTTTCACAACCCGCTCCCAGCTCTTAACGC
>N_3429
TCGCAATAGCCGCAGTCCCCCCAGTCACTTAGAGACGTATT
>N_3430
TAGTGACGCTAGCTGGGACACGTTCTTGGTCCGACATAAAT
>N_3431
GGCAGAGCGCGCACCCAGCCCAACCGTTAAACAGGTCGGCA
>N_3432
TGTCTTGTTTGTATCGTAGGCTGAATCAAGTGATACCGCTT
>N_3433
GTGGAATACCGAGACGAGCCCATAGACCAGCGCCCATCTAA
>N_3434
CTGCGACTCTCGCGTTCGACCATCCGTTACCCAGTGGACTG
>N_3435
CTTCACCATCGACCTGTGTTCCTTGGGTCGACGTGGTACTT
>N_3436
ACTTTCCGCGCGATCCAGGTCTTACCGGCCAGGGGAAGTCG
>N_3437
CATGATCATTCTCAGTAGGACGCATCGAACACGATCTTTGT
>N_3438
GACGGCAGGACGTCATGACCCATTCAGAAAGATGGGTACGT
>N_3439
GGGGTAGGTTCTATCACATGCCAGGCATCGATATCGCTGCG
>N_3440
GGCCCGCAGATCATAAAGCTCCAGCGCCCGTACTCGTACAG
>N_3441
TCCCCCTGAGGGCACGTGGTCGGGGGCGAATGTATGACGGG
>N_3442
TACATAATCGCAATGGGATTCCCCTTGCAACCCAGCTGTGA
>N_3443
TACACCTACCTTCTTCTGTTCAGCGCTCACCTCGCAACCTC
>N_3444
TCAATTTAGGCTGGAGCTTGCATATCAAGGCACGCGATTTC
>N_3445
AGCGTATTGATGAATGGTCCCAATCGCCACCTCAATTCTAC
>N_3446
GTAGGATGACCTACCATGTTCAGTCGAAAACCATGTGGCTC
>N_3447
TGATTTATACGTTCTTCCATCAAAGCCAAGCTCCTGGTTAC
>N_3448
CTCCCTGAATAAGCGAGCGTCAAGAATCACCCTAATCGGTC
>N_3449
CGGCCAGTTCCGTGTAAAACCTTCCGTTCTTTAGACTCGCG
>N_3450
AAAGCAACGCTCTTGCGGAACCGCTCAACACGGCCCTGTGA
>N_3451
GATAGCACCCTGGACTGGTGCTCTTTAGTAACAGGCCAACG
>N_3452
TTCTAGGGCTATAGGTTCCACGTATAACCTCAAGCGCAGAC
>N_3453
GAGAACCTTAACCTAGGCTCCCTGTTCCTGGGGGATCAATA
>N_3454
CAAATCCGCACCTTCCAAAGCCCGCTTATGTTAAGAGAAAC
>N_3455
GCGTCTAACAACTTCAGGCGCTATACTTTTTCTGCGGCAAT
>N_3456
ACTGTTGAGTGTTGTAGGCCCTGAACTTAAAGCTGTAACGT
>N_3457
TTTCACATCCGTACAGGCATCCCTATGGCTATTGCCCCGGG
>N_3458
TAACCGGAGGAGCACACCAACTTATAATTAGAACCAAGCAG
>N_3459
CTATCCGACAACCTCCGTGCCACATCGAAACAGTAAGTAAT
>N_3460
TGGGGATGCTGGTCTCGTGGCCTCCCCGTGTACATGCGGAC
>N_3461
TCAGAGTGGAGGTAGTTCTACGGCGAGGCATGCGGAGTTAC
>N_3462
ATACTGAATGCACCCTAATGCGATGCCTGAGTGCCATGGTG
>N_3463
GCGACGGAACTGCGATTTAGCGCTGACTCACGTTACTAGGA
>N_3464
GCTTATCCGTTCGGCTTTCACCCGAGCGTATAGCCAACAAA
>N_3465
AAAGCTCGCACATGAACTGACTAAGTAGCCTCCTATGAACT
>N_3466
CAAGGAGAAAGAGAGTACTCCGTTCTCAGGCCACGCTGTAG
>N_3467
ACCATTACGGCGATTCTCGGCATTAGGTTATGTTGACGTTA
>N_3468
TAGGGAACTACGCGAATACGCGAAATTCCAATTCGAGCTTA
>N_3469
CTTAATAGGGGAACCAGTCACCACTTTCTCTAATGGCGCTA
>N_3470
TGTGCGCGATCTAAGGATTCCTGCAGCGGAATCCTAATTAT
>N_3471
TTCTACTATGGGCGCTTGATCTCCCGCCCATTTAGCGGTCA
>N_3472
ATCATTCCGCGCCTACTGTACCAGACTGATATGAGCTGATG
>N_3473
CTTCCATTAAGATCATGAACCAAGGCACAAAATGATCGAAG
>N_3474
GGACCGTTATGTCCCCTCAGCTCCTTGCCTTGAAAAGGTAG
>N_3475
AGTGCAGGTAAAGCGTTGATCTGGTCTCGTATCTATTATAG
>N_3476
GAACCCAAAAAAAACAGGTCCAACGCTTGCGCTTCGCTTAA
>N_3477
CTAAGTTCAACAGGCTAGGTCGAAAAAATGGCCATTATGAA
>N_3478
CTAGGTTTCCGTCATGGGCGCCTGTACAGATCCTTGGACGC
>N_3479
TCTTCCCTACGCCTATCACCCAGTTGACGGGTTAGTGCCGA
>N_3480
CTTTTTAATCTCACCGGCCACACTCCGGGAATGTGAGTCAT
>N_3481
GCCCTTGCCGAGTTGTATCCCAAAATAACCATCGTTATATT
>N_3482
ATTAGGAGGAACTCGTCGATCTGACCCAGAGGCCTTAATGA
>N_3483
CACATCCGGCAAGGGTAAAGCCACAGTGTTAAAAGTGGCAA
>N_3484
TGAAGGAGATCACGATCGTCCCACTAACTTATTTGCATCCC
>N_3485
AGGCTCCAAGTGTTTGTTACCCATACAAAAAGCCCGTACAA
>N_3486
GACTCCGGATAGGTATTGCACGTCATGGAGATAGGTCGCGG
>N_3487
AGGACCCGTCACAGGTGTGACGCGAAGGGTGGCTCGCTGAA
>N_3488
GCGCACCGCGGTCTGAGCTGCCTGACGTAAGCGGATCGCCT
>N_3489
ATCCGCTCCATAGTATATTTCGAAGGGGTGAACTACTAGTA
>N_3490
CGCCCTTACTATGTAGGGCTCTCACCTGACCCTGAATATCT
>N_3491
ACACCCTCCTATGCTGCTCACGTTTGACGCTTGCTGGCCCT
>N_3492
AGACGTAGCGGATGTAGACCCGTGTTTTCAGACAATAGCTG
>N_3493
CTTTTTTTCTTAGCTACGGCCGCCTTGTGTTTGCTCAAGGG
>N_3494
CCCGGTAGCACTTTAGGGGGCTCAACATATACGACAAATGG
>N_3495
AGAAAAAACGGCCCTGTAATCCTGGTATACCGCGGCAGTGC
>N_3496
CGTCGATGAATCAGAGACCGCACGGTCGAGTAGATGGTTGA
>N_3497
CTTACTCCCGAGTTAATAGGCTGTGCATTCGCCGTCTAGCT
>N_3498
GAGAGAGGCGTTGAAGGGACCTAAGGTGCTAGGAAAGCCAG
>N_3499
CCCCATTCTTAGTAGCGGACCATGTGGATCATTCACAAGCC
>N_3500
TGTATCTCCAAAACAACGTCCAGGAAATGAGGCGATAGGCT
>N_3501
TCGTTCAGCGAGTTATCAAACCATCGCGCGAGTTCCACCGA
>N_3502
ACTGTACTTGACGACACTTCCGAGCAGAGGAGGACTTGCCT
>N_3503
TGGGTTGTGCGCCACTATCACCATGCGCGAGTCCGAGTGAT
>N_3504
TACAACACTGAAAAGCGATGCTTCTTAGCTTTCAGCGCGGC
>N_3505
CTATCCCAAGAATCTTCTGTCCTAATAAGTACCGCGACTGA
>N_3506
TGATAGCTCTAACTTGACTTCCCCTAGCGGAATCGCGGTAT
>N_3507
TACGCGGTTTGCCTAGGGACCGACCGGGCCGGATGTCATTG
>N_3508
TACGAGACCTGCCCACAAGACGAACATCGAAAGTGAACATA
>N_3509
GAGCCAGAATTGCCAACTACCCGATGGTACAGGCAAGGTCC
>N_3510
ACCGCGACTCCATACATTGCCCCCCCGAGACCATTAAGTAA
>N_3511
CCGTTCAGTTCGGCGATTGACCTGAGGTGTCAGCAGCCCAT
>N_3512
CGCCGTGTGGTTAAGGCTTTCCAACTCCACGCGACGACGCA
>N_3513
CCACCCTGTGTAAATCTATTCGGAGGGGGCGTTGCACACAC
>N_3514
CTTAAGCTTTCAGGGATGGACGTCGTGAGTCGACACTATCG
>N_3515
CATTACCAGCAGTGGTTGTTCAAATGAGTAATCAATGACAG
>N_3516
CCCTGTGCTCTAGGTCTGACCCTGAACGGACATTACTTAAT
>N_3517
GTACAGAGCCGCAACTGCGGCAGTCATTTAACGGCGTATTG
>N_3518
TTACAAGCCGGCAACAGGAGCAACCTCCGCGGTTAAGGCAA
>N_3519
GACGGTCAACCCATACATTTCGACTGGAGAGAAGAATCATT
>N_3520
TATAGATACGCAAGTTCCGTCCACGTACTAGTGACGCACGC
>N_3521
ATAAAATGGCAACTGTTGGGCGATGAACAGCCATTTCCTCG
>N_3522
AACCTTCTGACACTAGTTTGCGTGGAATACGAGCGGCATCT
>N_3523
CGAAAGTCGAGACAAGGGCTCTCGCGCTATTAGCACACGGT
>N_3524
TTCCAACCGCTAGCGTGTAACGTCGGGAAATTGCTCAGGGG
>N_3525
CGCGCTGAAGTCAGTCACACCTTTCTAGAGGTTTGTCCCAT
>N_3526
CAAGCAGGTTCGGCAGGCTGCCCTTGTCGCGTTAAGAGACA
>N_3527
CGCGGTTGTTTGGAGCAGCGCTCAAGGTTGGGCCGCGCTTG
>N_3528
GCGTTAGGGGTGATAGTCCCCTATATTTGTCAATAAAGGAA
>N_3529
AGCTTTCAATCATAATTAACCTACGCCTCATTGAACTCGGG
>N_3530
GCATAAGAACGTTGAAACGCCCTTTGACGAGGTTCAACCCC
>N_3531
CTAGTGGAAACGTGCGCGATCTCAGCGCTTGTGCGCTCTCC
>N_3532
AATGGATACTAAGCAAGGCCCCGCGGTGAGTAATGTACGTT
>N_3533
ACACGAGGCACAAGAGTTTGCGACTTACAAACAGAGAATAT
>N_3534
CTATTAGTCGCCGGTCGATGCTCCGAGAGAGACATGTGCCC
>N_3535
ACGCTACCTCCTCTCTCCTTCTGAGGCGAAAGGCCAGTTAG
>N_3536
GTACGTTAAGTTGGCTATGTCAACTTCGGGCACTTTATGAG
>N_3537
GTGAGACTATCAGTAATACCCAAATAAGGTTAGCCCACAGG
>N_3538
TTGCAGTGGGTAGCGCCTAGCTTGACGATGTTATTTCGGTG
>N_3539
GCTCTTGGGCGACTCGTACTCAAAGCTGGCTAAGCGAGTGG
>N_3540
ACCCTTGCTGAACCCGGAGTCGGTTGCGTGCAAATTGATAA
>N_3541
GAGCGCGTTGGAGGAGACGCCCACACCTTTTTGTGCCGTTC
>N_3542
CGTCGTTGTGCGAAGGCAGCCGCTAGCGACATGCGAAAAAG
>N_3543
CAATACCAGGTACTAGTTGACTATTTATCCATCATTTAAGA
>N_3544
GGCCCGTATGAGGAGCACACCCAGCTCCCCGATCATTGGGA
>N_3545
TGTAAACCGTCAGAACTGGACGATACCTAGGGGGTTCGCTA
>N_3546
ACTACCCATTAATCCGATTTCTGTACGCCAAGGTCCATTCT
>N_3547
CGCGAGTGCTTGCTTTGATCCTCCTCTCGACGGAGCGAGGT
>N_3548
AATACAAAGCGCACCATGCGCACCTTTTACTCCCCGCTTGA
>N_3549
TAGTGGTAATGAGTGCAACACAGGTGCCAGTCCTAGAACGT
>N_3550
ACTCCAAGGCAATCTCTGTACCTGGTCTTTGGCATCCCCGA
>N_3551
TTGGACAGGTAAGTATTGCGCGCCAAGTACTAAGGTACTAA
>N_3552
CAACATTTGTGCCGCCCGGTCGTAGGAACCCGCTGGATAGA
>N_3553
TATGCCTGGCCCCAAGCATTCCCGATCGAAAATTACCCACC
>N_3554
TAAAGCGTCACGCCAAGCTGCTGGACCTAGTTCCAGCGCCC
>N_3555
TTAGTGGGCTAGGTTTTCTCCATTGGCCGGAGGAAAGAACG
>N_3556
CTCCCCCGCCCCTACGACCCCACGGCCTCGGCCGGATCGCG
>N_3557
CAACGCCCGCAGCCTTGATCCGTAGTGGGATACCTCCGACC
>N_3558
GAAACGCAGCGTCCGTACGACGATAATACCAACATCGCTCG
>N_3559
CAGCATACGCTTAGATTCGTCGCAGATTTTGGCACCTGCGA
>N_3560
GCTAGAGCCAATACCGAGGACTCGGGCGTGCCGCCCTGTTG
>N_3561
GACAGTCTGGGGGCGGGTGGCTAGCAAACTGCGATGCAATC
>N_3562
GGAGCATCCAGCGCATCAAGCCGTCTATATAGGAGGAAGTG
>N_3563
TGCCTCACGAGGGACTTTAACCCCACACCGGTTCTCGTCAG
>N_3564
TCGTCCAAGCACCCCCCGGACAATACGCCTTCCTGTCAGTG
>N_3565
GCAGAGATGTGGCGGCTGGGCGGGGCTACTATTATATATAA
>N_3566
GGCCTTAACTGTGACCATCGCCTTAGGGTTGGACGGTCATA
>N_3567
GTTTCAGGGTACGTGTGTGGCGAGCCCTTTGTAAGGCAACA
>N_3568
GAAGATGAAATGCTATAGAACCCACACTAGTGACGATTACT
>N_3569
GGGAAATCGTCAGTTAATTACTACCTTTTTAGAAGTGCACG
>N_3570
ACAGGTCGTGTGCCTCTAAGCCTAAGCCGTCGAGGGATGTG
>N_3571
ATCCTAAGATTGCACCTTGTCGTGCCAAAACTACGTGTTGA
>N_3572
TGCTCATGGGATCTTGCAGGCCCCAGGCAACTAACCAAACC
>N_3573
AATTGCGTACAGTAGCGCTGCGTATGCGCTTGTTTGGTTTA
>N_3574
CAACAGACATCGGGCATTCCCGCCCCATGTCTCATGCCAGG
>N_3575
GGCTTAAGCCTGACGTCTTCCGCCAATTTGTGGCTTAAATG
>N_3576
GGTATGGTCAAAAAAGCCGTCGAGTCGGGTAGCGCTCCTCA
>N_3577
ACACAGTAGTAACTCCAGGGCCTCCAACATTGTTTTTTGCT
>N_3578
CCTTCAGTAGCGAGACTGTACCGTAGGGGCCTGCTCATTCG
>N_3579
CCAATGCCGTGGACATTCCTCGAGCAAGGGTCCATATTAAA
>N_3580
ACTAACTCCTCAAGTCTCCGCGAGTATCTTTATACCGTAAA
>N_3581
AAAAATTTATCTTCTAAACTCAATCTGCGATTTGGGGACAC
>N_3582
ACTGCTCCCGTTGCTCCAGGCGTGAGCGACCCTTGGGTAAC
>N_3583
ATCGGTGACACCGCGGGCTGCCAAAAAGATTACACCGGATG
>N_3584
GCGCCTGTGTATACTGCCTCCGAATATATTACCCCCATTTT
>N_3585
CCGGCGCTTTCGATACCGGTCATCTCCTGGGAAAACCCGGC
>N_3586
GATGTGGTTCGAGGTGCTCACGGTGGAAAGACTACGACAAC
>N_3587
GCGCCTGAGACATGGTCCTGCAGACCACCCACGGATTAGGA
>N_3588
CGAAGGGTCCACTTCTGGCCCTGGCTTAAAAATACAGTGAC
>N_3589
TCGGGTAGTTGGTCCCGGACCACCAGGAAGCGACCCGCTTC
>N_3590
GGTCCCTCTGATACGGGACTCTGAGCACGTATTCTCAACCC
>N_3591
AGCGGTTTGTGGCCAATAACCAGTCAGGTGGTCACAAATGC
>N_3592
ACCTAGGGTTCTCGATCCAACTACTGAGGGCACCGTGATTC
>N_3593
TTAACTGAGGGGCATTGAATCGTAACACAGAAGGGCTAAGT
>N_3594
GATCCGCCCGAGGTCCCTCCCCCCGAGAAACGTACCGTAGG
>N_3595
GGGTACTGGGTAGAAAGGGACAGTAAGCCTCACCCGTGAAG
>N_3596
CGAGTGACAGAGTAATGCAGCTGAAAAATAAAAGCCACCCG
>N_3597
ATCATCGCGCGATTCTCATACAAAAGAGACCCCGCATATGC
>N_3598
AGTTATTAGGGATCAACACTCCGAGCGAATCACCGGAATTT
>N_3599
TGTACCCAGCCCTACTAAATCTCCAGAGTTCTGCCCTAAGT
>N_3600
CCCGGCTTTATACACTAGAGCTAGTCCCCTGCATCAGACCT
>N_3601
AGGCTGGCGAACTGTCGGCCCTCTCAAAGGATGTGGTTATC
>N_3602
TCCAACCATCGGCGAATGGACGCCGTTCATGCATGACTCCG
>N_3603
TTAACAACGCGAAGCGTACACCAGAATCGGGGGAAAAGCCT
>N_3604
CAAGACTACGCCAATGTTACCACTATGACAGATGGGCCCCC
>N_3605
TGCTTTATCGTTAACTTCCACCCAGTTAAAAGTCCCATCTC
>N_3606
CTATTCGGAGAAATAGTTAGCTAGCGCTACTTCCCGTCGAA
>N_3607
TTTTCAACACAATAAAAGACCGCCTGACTTGTGGGCCATGT
>N_3608
AAGAACGGAATCGACCATCACCCTGGTCCCTGAGCCCATGT
>N_3609
AAGGGGCACCACCCTCAGAGCCACCTCACAAAGTATGGGGG
>N_3610
TGCTATTGGTGGGTGGGCGACCGTCGGCTGCGTTTAGTCCC
>N_3611
TATAAAGGCTGTCGACCATGCGCACGATGGGAATGGGCGTG
>N_3612
GCGGTGACCAAGTCGACTCTCGCTTTAGTTCCAGACTATAG
>N_3613
GGTTTGGGCTTCACGGGGTTCATAAAGGGAGCCAAAAGGTG
>N_3614
ATAAGTATTCCCCTTTGTTTCTACAATTCAAGCGGGTCGGC
>N_3615
GAGATCTTGCTGTCAGCACACGTGCGTTTCAAAAAATACAG
>N_3616
GGCTGTGGACACCTTCTTCTCTTAGCACAATCCTGAACAAG
>N_3617
ATATAGTCCCTTTACGGATACATTCACTCGCATCCCTGTTA
>N_3618
ATGGTTAGCCGCGGACGTTGCAAGATTGAATACTCCCTTCC
>N_3619
CTCTTAGGGACTAAGGCCACCCCAAGACCGGCCTGGAATGG
>N_3620
CCCGCGGACTAGCACTCGGACGAACATTAAAGAGATATGGG
>N_3621
GTTATGACGCAGCGAAGAGACGAGGTGTATTGGTCGCTACG
>N_3622
GCCAATACATCTGGCATCCCCACGGAAGTGACTAGGAGTCT
>N_3623
GGGCACAAATCTCCCGTAGACCCTCTTGATTTTTACCCCCC
>N_3624
TTCCTCGAGGTTTCTACGAGCTAAAGGTGCAGGTAGCCGAT
>N_3625
GGGTCCATGTTTTCTGGTGCCTGTTCGACTGCAGCGACGGG
>N_3626
CGAGACCTGCAGTCAGCGTTCCTAGCTAACAAAATTTCTGG
>N_3627
GACGGCCATCATCCATACGTCGAACAAAATCCAGACTAGGC
>N_3628
GTTGGGCAGTAGCACCATCACAGGCAAGTTCTTTCTGTACG
>N_3629
CTCAGTTGCCGTTTAATGGGCTCAGCTATCAGCCGAGCGCC
>N_3630
AACGGCCCGTCGGCACTTACCATATGCCTCGCCCTGTTCCG
>N_3631
CGCCGCAGTGGTGCAAATCGCCAACCACGAGACCACCCTAG
>N_3632
TATCGGCTGAGGGTGAGAGCCTGCTTCAGATCCGTAGTCAG
>N_3633
CCCCGGGTGTAGCACGATTGCCTGAGGTAGCCGTCCTCCAC
>N_3634
CTCTCACTAATACGCGAACACATTGTCTAGGAGACGGCATA
>N_3635
GTTCTCTAGCTGAACAAAGGCTAATGTTTGCATAGGTTTGT
>N_3636
AGAGGACGGATGCCGATAAACGAGCAAACACGGGGTGTTAA
>N_3637
ACCTAGGCCATGCTCCTTGACCCGCCGTTATCGCCCCACGA
>N_3638
GTACGTCGACTCGTCCGACCCTCAGTCTCGACGGTCTACCC
>N_3639
TGGGGTGTAACCCCACCCTCCGCACTAAATATTGATCAGAT
>N_3640
AACATACCAGGGCGTTAGAACGCCAAGTCATTCCGTCTCAG
>N_3641
CATGATCCAAATTGGTAGGTCTGGAACGCGGCTTGGGATTA
>N_3642
AATGCATCCGCAGCTGTTTCCGCTATGTAATTAAGTACCTG
>N_3643
TTATTCGTCTTAGTGTCCGGCTAGAATCAAGGGGCTGTTTC
>N_3644
AATCCCGTAATACGGGTAATCGACAAGGATCCGACTGTTAG
>N_3645
GATTGTCAGTGATGCATGAGCTTGGGTGGTGCCAGGGTGTG
>N_3646
CATTGCTACGGTAAGGACTCCAGAAACTGTACGAACACTAG
>N_3647
GGGAAGCGACGTATGGTCGCCCCGGTGATTAATTCCACCGT
>N_3648
GACCCTCTTTCCAGCTAGATCTCGCGCACCATGTCGGCACA
>N_3649
CCTTTTCACCTACCCGTAATCTAAGACAGCTGTCGATTACC
>N_3650
GCAGAACATTACGAGAGTGCCCATTCTAGGACCATGGTAGA
>N_3651
CGACGACTAGGCTGGACGTGCTGACTTCTGAACTTGAAGTC
>N_3652
ATGACATCGCCGATATCAGTCCGCGCATGCGAATGCATCTA
>N_3653
AAGATTGCGATCTTAAAAACCTGACACGACGACATGCGTAG
>N_3654
GAGCTAAGAAGTCTTGGATTCAAAGATGTAAAGTATGGACT
>N_3655
GTGGTTATAATTGGATTTGCCACCGATCATTGAGCAGCGGA
>N_3656
GTAGCCGCGCTTGGAGGGGTCCTCAAGGTCCTGCAGCGAGC
>N_3657
GAAGATGGCGTGTGCTAAGACTATTAGACAATACTACCTTG
>N_3658
ATCCCAGCCCCGTAGTAGCCCTGTTGCTCTGAAGTCCGAAA
>N_3659
CACGAGGCCCCCCTGCCGGCCATCGGTAGATGACGTCGAAT
>N_3660
TGCTGCTCGTCCTAGAGATCCTGCACCACAATTGTATAAGT
>N_3661
CTTGTGATGTAGGGTAACAGCCGTTGGTAGGAGGGTGTGCG
>N_3662
TTCGGGAGGGGACCTTGGGGCGGGGTTTTAGGCAGTGATTT
>N_3663
GAGAACTAGGACTTACCATTCGGACCCCCTAAACTGTGTTT
>N_3664
TACCGATTTTAAAGACAGCGCAACAATATTCCGGTCGACGC
>N_3665
CTTATCGCAGAAAGCATGTTCGCCGCATACACACCTGGCCG
>N_3666
AATGGAGGTGACGAGTAATCCCGGTTCGACCGCAAACGTTC
>N_3667
GGTGCTGGTTCTACATTAGCCCGAGCCTGCTAAAACCTTTG
>N_3668
ACCGGTATGGTGGCTATCCCCCTTAAGTATACGTGGGAAAG
>N_3669
AACACTAAGTTAGCGACGACCCGGCTGCGACAATTCATGTT
>N_3670
CTAGAGTTGGCGTTACACTCCTCGTGCTCCGAGACTAAGGC
>N_3671
AGAGTGCCGCCGTGATACTTCCACGCGGATCCTTGCAACAT
>N_3672
AACCGGCGACTCCCGATGATCGTTGGTAGTCCGACGGTGAC
>N_3673
GCGGGGACCTTTGTGGTGTACGGCCAAACCAGTGAACTTGT
>N_3674
GCAGTACTCCACGTAACTTTCCTCGAAGAGCCGGGTGGGCT
>N_3675
GCGGCGTGAATTCTCAAGGGCACCTCTCACCAACCGTAACT
>N_3676
ACCCGGTACTCTTTCCGAACCGTTTTGGTTCACCTGGAATC
>N_3677
GGGGCCCGGTCCAACAGGTCCCCCAAGACAGAACGTTCTGA
>N_3678
AGTAAAAGGATTGTGACGGACAGATTTGGGGCATGGGCTGG
>N_3679
ACCGTGGGGCCAGCGGGGCCCGTAAGAAAAAGAGGAGCGCA
>N_3680
GCGTAAGGGCTGTTATGTATCGGTCTCGTCAAACGCTACGC
>N_3681
TTCGGGCGCGATCCGTGCTCCAAAGAATAGCAATACCAACG
>N_3682
GCAAGGGGTTGGATCAGGATCTGACACGGGTGCAGAGGCCG
>N_3683
GGGACGAAATGCCGTAGTACCATCGGCTCAGGTTTACAAAT
>N_3684
ATATATCATGCCCCCCAGGTCCGGCGCCATATGCACACCTG
>N_3685
CCTCCGCAAGGAACGGTAAGCCGGTCCAGGTATACACTCTC
>N_3686
ACGAGAAGTTGTCAGCATCACAACCGTTGAGTACTCGTTAG
>N_3687
GTTCGTAGCGTGTATGGTTCCCCCGGGAGACTAACCACCCT
>N_3688
ACCTGTGGTTTCTGCCGGATCTCAGGACGAGTAAAAACGCC
>N_3689
ACGGGTACCCAAAGCGGCATCAGCACTTGTTGCAGATTGTG
>N_3690
TTGTAACATTTCGTGAATTACCTGCGAGATACTCACGTCTA
>N_3691
GTGTGCTAGCACGGTAGCCCCTCGAGTTCTTGTCAGGCGTA
>N_3692
TCTACAGGCAGTAAGGGTGTCGTCAGATGATGATTGTGGAA
>N_3693
TAACCTCCCCAGCATCTAAGCATGCGCGATTGGCTCGAGAG
>N_3694
TTTTATGTGCTGTGTCCCGCCGCAAATCACGCAGTCGGACG
>N_3695
ACGGGTCACTGGGAAACAAACCGCAACTCATGCTAGATAAG
>N_3696
CCCTGTACAACCGCTAGAGTCACTTGTCAGGTGGCCCATGT
>N_3697
CGATCTCGCCGTTCGAAGCGCCAACGATGCGTTCCTCACGC
>N_3698
GACTAAAGATACAGCTTGGACACGTGTCAAGGAGAGCATAC
>N_3699
GGCATACGTCCCCACGGATACCAACACAGGGAAATACCGAA
>N_3700
ACCGGCTATATCCTCGTCCCCAAAACACGTCGGTAACGACG
>N_3701
TCACCACATAGTGCCTGCGACGATTTTTCCTAATACTGCTA
>N_3702
TACTTGCTCCCAATTTCCCTCGAATGCCTACATGCATGAGT
>N_3703
AGCGTACCAGGACCCACCTCCTCTATGATCTTGATTTGACA
>N_3704
TGCATAGGTTGGTTCTGTACCCTTGCCTCAATAGAACCGCT
>N_3705
GTCTAGAGGTGCTCGGAACGCGGACTACCGGCCTTTCTTGC
>N_3706
GGAATATATGACTAAAGCCTCGCAAGTACGCTGCCGGTTCA
>N_3707
AATCAGTCTGGCCTTTGCGGCTTTCCGTCGCCCTCACTTTA
>N_3708
CTCTATTAGTCATAATCTCCCTGAGGGTGTTTGGTAGACGA
>N_3709
TCAGGATAATCTGCCCCCATCTCTTGAAAATTTGGATAAAC
>N_3710
TAATACGTGTCGATGAAGAGCACGTATACGAACTCTCAACC
>N_3711
TCACCAGATGTAGTCTGGTACTCAGGACCGGCCCTCAGACA
>N_3712
CGGAGGGCCTATATCTCCCCCGTGGACGCCCCAGACCCCCG
>N_3713
TCCCGCGGTCGAGCTTGCATCTTTCGCACAGCACACACAGT
>N_3714
CTCCAACAGACCGACGTACCCCGGATAGAGAACGGTGACAT
>N_3715
TAGGAGCGGCGGCGGGTCGCCCAGCGTAAGTCAAGCATCGC
>N_3716
ATGGGCTATAGCTATCCTCTCTGACCGAGATCCCGTAACAG
>N_3717
CAATACAACTAGTTGACCAACTCGGAACTGTGCTCCCTTTT
>N_3718
CTACATAGGGCTTCTAGCCACCGACACCGCTCATAAGTTCC
>N_3719
TCTCCCCGTGACCAATCCATCTCCGCCTTCAGGAACGCGCG
>N_3720
ATGATGCGCAGAAAGTCGTTCTACAACGATGGGTTCGATAT
>N_3721
CACCTGCCCAAGGGGTAGCGCGGAGCCAAATAATTCAAAGG
>N_3722
ATAGTTATAGCGGGTTGGCACGGCCGTTTGGAAGGCAGCGT
>N_3723
GCCTGGTAAAAGAAAGCAACCTTCTGAACCCCCGACTTTCC
>N_3724
GGGCTATAGGCCGTCTAGGTCGCTTGAGGATACGCCGCTTC
>N_3725
TTCTTCCAGTGAAGTGTCCCCGTGGGTCTCCCACTCAAAAG
>N_3726
CGCACCGAGCCGGTTGCGGTCCGAGTTCCAATTGCTTGCTA
>N_3727
CGGGTTCTGATTAACGATGTCACCCTGCTGCAGCATCCCCC
>N_3728
TGGAGGAACACTATGTATGGCCACCAAGTTAACAACGGCTC
>N_3729
GCAGGCTACGGGGGTGTAAGCGGCGGACGCGTTATTGGCGG
>N_3730
AATTTAAAACTCGGGTGTCGCATGGGAAGGGACGAATAGAG
>N_3731
TTGGTTGGCAGTGGGGAGCACTAAGAAAGAGCACGGGCTGT
>N_3732
CTGTTTCCCCGAAGACTAATCTCCCGTTCGCTATGAGCCTC
>N_3733
TTAGAGCGCTAACGGGGACGCTGGACCACAACCTTCCTTAA
>N_3734
TAGATTTCTTGCCCGAGGTCCATTCGTTTCAAATCCGGGGG
>N_3735
CGAGGGAAGATCACAGGCAGCTCATCAGTACCCTTGTGTTA
>N_3736
GGCGTAGCTGAGATGCACACCCTTGAGGTCTTTATTCGATG
>N_3737
CATACGGTACGAGCGTTGTCCAGTGTTCCCACGTACGGGCT
>N_3738
GTTGTCGGATGCAATTAGAACTGGCCTCCATGTCTTATAAG
>N_3739
GTACACATAGGCAGGTTTATCCTAAAGCTAATATACTAGGG
>N_3740
ACAAACAATCTACGTCATTCCTAAGTACCCTACCGTGGGTG
>N_3741
GTCATTATCAATTGCCAGCACAGAGTGGCAGTATAACATAA
>N_3742
CAAATAAACTCTCCCTATGCCTGTAACAGATTGGCTACATT
>N_3743
CCTCACTCTCATTGTAAAGTCATCGACGCACACGTGGCCGC
>N_3744
CTAAGTAATTTAACACAGTTCCTCCCCTTCCTGCCGGGTGC
>N_3745
GGGGAACACATATGCCGTACCCGGGCTGGGGGAGCTAAGGG
>N_3746
ATCCATTGTATCATATCGTCCCTCGAACCGCATATGTGCCA
>N_3747
GATAGCCGATCCGGGCTCGCCGGGCTGCCCGAATGTTCGTT
>N_3748
ACGAGCGTTGGCCCTTACAGCTTTATCCTTTCCGATCTTTA
>N_3749
CTATTAGTGTACTTGTAACTCACATTTTTCCTTATCCCCGG
>N_3750
AGGTACGATCTCGCATTCACCTTTCCTGACCCAGATCAGCG
>N_3751
TTTTATATACGCGCCTGTTCCAGAGTGTAATACCGGGTTTA
>N_3752
CCCCTGTCGGTGTAAGCCACCTCGGTGCCACATCTTCCAAG
>N_3753
TTTCAACTGGTGGTCGCTACCGAAGCGGATGTGCCCCTACT
>N_3754
ATAGTCGAGGTAAACGCCTGCCTCTGCTCGATAGGCGCTAA
>N_3755
GTTTGTCACACTCACGACAACAAGTCGCCGGGCCTGTTAAT
>N_3756
TACCGTGGGTCGGCTCCGAGCCGCCCACACCCCTGGTACGT
>N_3757
TTAGCGACCGCGTGCTATTGCCTACACACACCAGATATCTG
>N_3758
AGTGATTAGAGCCGAACGCGCGAAGTGTTCGGAGAAGAGTA
>N_3759
GGCAAAGATGATTCGCTAGGCTGAGGGAAATGGCACTCTAC
>N_3760
TGTCTACGTAAACAAAACCCCCTCCATCCGTCTCATACAAG
>N_3761
TCGCTGGGATCCAGTGCCTACGCATTTTCTCCGTACAGGAT
>N_3762
TTGAGTGGACCTGCGTATACCGCCCAATGTGGCAGAATAGC
>N_3763
TGACAGTTAACACTGCGGTTCTCAGCTTCTTATTCCCAAGC
>N_3764
ATACGGGCTTCATGGCTCTCCTGAAATTCCACGTGCCTTTA
>N_3765
GAGATCACGCTGGTTGATTTCTATCTTCGCGGGTTAGCGGA
>N_3766
GGCAGTCCCGGACTTTATCGCCCTCAAGCATATTTACTGTG
>N_3767
GTAACAATTGACCATTGCATCGAAGACTTTGCCTTTTTGAT
>N_3768
GCCCCAAAGGAAATAGTTCGCATTCACGAGACTTATGTTCA
>N_3769
GAGCCCGTGGTTGGACTGTTCAATGGAAAGCTGCTTTCGCG
>N_3770
GTGTGGATGCAGCCCAACCCCGCGGCTACTGGCTTAGAAGC
>N_3771
GTAGGTATAATAAGCGGGAGCCACCTCGCTCCTTAATTCGA
>N_3772
GCTGTTAGATGTCATTGGTACCTCGAGATTGGGCTGTCCCA
>N_3773
TGATCAAGCATTCGTATAGGCAAAGAGAGCCTGTTGCATTC
>N_3774
GGCACTTGCTCTGCAGGTCCCAAACTCCGCAATATGGCTCG
>N_3775
TGGGTACATCGTCGACGTGCCACCCCGTCCTTATACTCTAG
>N_3776
CTCGCGTATAATATTTCTATCAAACGTGCTCGTTAACCCCG
>N_3777
ACAAATAGACCGGAGACACTCCATATCCCTATGTGGGGACG
>N_3778
TGTAAGAGGTCTTTATAGGACTGTAAGGGGTACAATATGCC
>N_3779
TCCTCTATGTTTAGGTTAGGCTGGTGGGACACCCTGTGCAA
>N_3780
TGTGACGCTTCTTATCCCGGCAAAAACGACTGCCGGATTGT
>N_3781
CAGCGCGAGGCATGTACATTCAGAAACGCTCTTAAGTGGGG
>N_3782
GCCTTATACGCTCGCTAGACCAACCACCAGGTTTTCGGCCA
>N_3783
CTATGTGCCTCCGATGAATGCCGTGTTGTTTAATATGATGG
>N_3784
GATTGAGCAGGGGAGCTAATCCCGGCACGCAGACCGCCCCG
>N_3785
AGAGTGATGCCAATTGACCGCAGGCGATTGTCTTTTACACA
>N_3786
CGGATGAGCATCGGTTGTCGCCTCGAGTCTCACTTAACTGA
>N_3787
TTTCCCGCCGTCTAGTGGCCCTAAGTGAGACTGAGACAGAG
>N_3788
TCGAGGAGGATGGTCCGACGCTGCGGGTGGGCTTTTAGACC
>N_3789
TGTAACGCGGAGATAAGTTACTCTTACCAGTACCTAGCCAC
>N_3790
GCCCGCCTAAGCTGGCGTCTCGTATAGTCGTGGACGTCCCG
>N_3791
TTTTACTTTCACAAATGTGGCTCATTACGGAACGGTAGCTG
>N_3792
GATTCTGGGTTTTGAATAACCGATCCGAGGGCCCAGCTGTC
>N_3793
GAGATGGCATTGGCCAACGACCTGGGTGTTGCGGTCACCTA
>N_3794
TTCGTGCCGGGCCACACTGACAACTGCTAATGCATGTGATA
>N_3795
AGAGGTTTCATGTAGAAACGCTAACGTACTCCCCGATAAGT
>N_3796
ATGCCTGGGGTCTAAAAGATCAGTGGCGGCTAAGTGATGCT
>N_3797
GGGACCGTAGTAGGAATGTACAATAATCCGGGGCGCAAGTT
>N_3798
ATGTGCGAGTTAAGTAAACCCCGCAACCGACGATGGAGGCG
>N_3799
GGTTTCGCAGAGCGCCACTGCCATTGCTAGCACTGGTTAAC
>N_3800
CTGCTCTCTGACAGAGGAGACCAGCAGCCCTAGTCGAAGAA
>N_3801
AAGGCAGGGATCTGGCGCGGCGCAAGTTTCAGTAGACCCTA
>N_3802
CTAAGGGATCAGAGCTTATACGGGACGTATCCGCACGTGAG
>N_3803
AGTCTACCTTTCGGTACGTGCATTTCTGACAAGTCAGCCTT
>N_3804
TTATAGCTGGGACGGGGGCACCTCGGGTTTTGGTAGCCCAG
>N_3805
CGTTAGTTACTGCCAACTAGCTCAGACTTCGTTAGTCTGGT
>N_3806
ACGCGACATAAGAGTATGTCCACTTCAAGAGAGGCGTGGCC
>N_3807
AATACGACGTGGGACGTGGGCGTGACAAGCGCCACTAATTT
>N_3808
TAGTGAAAGCACCCAACCTGCTTACGGCAGCCGCGCTAGGG
>N_3809
GAAAAGGTAGTATTGCGATCCTAAGCCGTCGATCGCGCATA
>N_3810
GAAATGTTTGTTTTATAAATCACATCTGCGACGTGCATTTA
>N_3811
TCCAAAATTCGTCCCCATTTCTAACAAGTGTCGTAACTTGA
>N_3812
TATATTCTTTGCCTTACTTTCTTCGCTGATCTTTAAGGTCA
>N_3813
GACCACTTGACATGTTGTAACATTCGCTGAGGTATCGGTTA
>N_3814
AGTTTGGTTACAAGGCAAGGCTTTTCCTATCTGCTCTGGTC
>N_3815
GGGGTGTCAATGGACAGACTCTTGTGAATCAGTATTTAGTA
>N_3816
TGCCAACAAGTTGATTATTGCCGTGTTACTTGACCGATATG
>N_3817
GGGGGTCTTACGGCGAAAAGCCTTTTTGTATCACGTCGGGC
>N_3818
CTTTCCTGTCATGGCTGGCGCAACAAGAAGAGACGGGTGTT
>N_3819
GCCGTAATAGTCTGTTGGTTCAGGCTAACCACTGCTTGGGA
>N_3820
CGTTAACACAGGATCGATTCCCTGTGAATAGATGAGACGGC
>N_3821
ATTAGACGCACAGTGTACAGCCTGTGGAGAGAACTAGCCCT
>N_3822
GAAAGGACAGAAATCTCTGACTAGCTACGCCCCATATTCAT
>N_3823
ACTCAGGAGCTGGATATGCACATAGATCATTCTTCTGGTGC
>N_3824
GTCAAAATCCTCCGGCCCGTCCAGCCTAAACGCGCGTTTAC
>N_3825
GGGAGTACTGCAGTGCGCCCCAGCGGCATCCGTAGGGTATC
>N_3826
GGTAACAGCGCATGGTTAACCTTACGCGTTGCAGATCCTCT
>N_3827
GGGCCGGGACGTAAGCCCCACCCGGCGGAAAGGAGACCTGA
>N_3828
CTGTAATGGCCACCCAACCACTGGCTCGTCACCACGTATTG
>N_3829
TAGCATGGCATAGGCACGGACGGGTTGGCTTCTGCATAGAT
>N_3830
AGAGCCGACGAAGGGTACCGCTGGCTGTCTTATCAAACACG
>N_3831
CCCGGAGCTACTACAGCCTGCATTTGCATAATCCCGGGATT
>N_3832
GCTAATTATTCAATCGACTTCTCGATGGACGTTGGGTATGT
>N_3833
GGAAAGATCACGCCTCAGCTCGCAGTTTTGAAGTTCATAGT
>N_3834
ATCCGCTAACTTGCCATTATCTCCGAAGTGACTGGTGGGCA
>N_3835
GGTCTGAGGCGCGCGATCCGCATTCCGAGTGCTGCCTCGTA
>N_3836
CATATCCCGACTAATTGGTGCCCGGTTGATCGTCTGTTCGT
>N_3837
AGCCGTATGTACGCTCTATACACGCAACCGGGACTCGACAA
>N_3838
TCTTTCGGATCATTCTTTAGCGGGTTCGAGGAGCTACATGG
>N_3839
AAGGCAAGGGGCGAAACCGCCACTCGAACTGCTGGGACTTT
>N_3840
TGCGTCTCCAATAAGTGTAACAGCTAACGATGGGGCGCTCT
>N_3841
AATACTAAGCGCGCGCGCCACAACAGCGCCGAAGTCCCTAT
>N_3842
GGACAAGAGCCCTCTCGGCTCGTGAACCTCCCGCGTCTCGG
>N_3843
GTCGGGGTACGAGTCTACAACGCGCATCAGGCAGGGTCGGT
>N_3844
GGGCTAGGTCATATATACACCCGCAATTTGTTCTCCGCATC
>N_3845
GATGGATGACGAGAGTCCATCAACACCCCCATGTTTAAATA
>N_3846
ACAGACGGCTATTTACACCCCCAGCTGACTTACCCTCATGG
>N_3847
ATTAAGGAACGGATGCCCTTCCTGGGGACTAGTCGGTTGTT
>N_3848
ACAAGCCGCAGGCCTCTCTACCCTACCCGATCTTACGACGT
>N_3849
TCGGGCCTTCATAGTCCCCTCTAATACCAGGGTACAATGCA
>N_3850
GCATAGTGAGGCAGTTTTTCCTCGCATTACTGTTCAGGTGT
>N_3851
GAACCCAATGCTTATGGCCCCCCATTTACTATACACTATGC
>N_3852
AGCAGAGGTCAAGGTGTGTACACGAATGTAACCTTCGTGTA
>N_3853
AACATTACGATCTCGGGGAACGAACATGCTCGTCCGACCTA
>N_3854
CCACGATATACAGGGTTATCCGCTTCATAAAGGAGCCGCAT
>N_3855
CGGTATTTAGTGACAATCCTCAGGGAATGTATGGCGCAATA
>N_3856
ATACAGCGGAGTCGAAAGAACAATTTTGTATCAACGGCCCT
>N_3857
GCTGTTGCCGAGCAACGACTCTAATGGCCAGTACGCCAGAG
>N_3858
TGGAGCAGAGTTAGGAGTTGCTCCACACGCCCGAACGGTTC
>N_3859
ACAGGATACTTGCCGCCATGCGTATTACTGCTTAAGGGAAG
>N_3860
AAAGAGGAGCCTGGGGTATCCTCACGAACCCGCAAAAGTGC
>N_3861
CGTTAGTTATTTCATCCTGGCCATCGTTTTATACGCTTTGG
>N_3862
CCCTAATGGTCACACGCCGACTAACCTTTCTCATCTGTGCT
>N_3863
GGGTCCCGCCTATTATCCAGCATGCTGTCAGCCATGCAGAG
>N_3864
CGTCTGTGCGGAAAGTAATTCAAGGGCTATGTACTCAGGTT
>N_3865
CTAAGGACATGGGAAGGCGCCCTCCGAACCGCATGAAGCGG
>N_3866
CATGTCACCCCCGCGGGTCACGAAGACCCAAGTGCCATTTC
>N_3867
AGATCATGACGGTCCCTTCCCGTGTGAATTTTGACCAAGGT
>N_3868
CACGAATGGTAGTTGTAGGGCCTAGCAGATGACTACTGTTG
>N_3869
TGACATGCCATACATCGCGACCATCTGTGTGTGGGTCAGAA
>N_3870
CCTAGCACTCACGTCGGAACCTTCAAGACCGTATTCGCTAA
>N_3871
CGACGGACTGTATAGCCTTGCGGTCCACAGCTTAAGGTAGC
>N_3872
GTTAAGATCAGCTTGGTTGTCAGAGAGTTGATAATGCGTCT
>N_3873
AGCTTTTCAGTTCTTATAGTCCTCACCGCAGGAGAATACGG
>N_3874
ACCTCCTGACCGAATTTTCACTGGCTAAATCATCCGTTGAT
>N_3875
TCGTTACAAGCCCATCCCTGCTGCCCCTATTATGAGACAGC
>N_3876
AGCTTCTCTACTTGCTACGACTGACTTCCGGCCGCCTGTTC
>N_3877
GACCCTGTCCGATTCGGCTGCAGATCGAGTTACGACCCAGA
>N_3878
GAAGGTAAGCCGACATTGGACCTGAATCTTAAATGTAGCTT
>N_3879
AAGGATCGTTCGGTGGACCACGGCGTCCGAACCGCCATGGT
>N_3880
CCCCGGGTTAATGGCAGGATCTCCTCTAATTCCGCTAAAGT
>N_3881
GGGCTCGAGAGGGGAACATCCCATTACAGAGCTTGCGCGTC
>N_3882
CCGGCGGCGCCGTCCGGTGTCCGCCGCGGTTAGGGCTACGT
>N_3883
AGTGTGCATTCAAAATCTGGCGAACCGTCGCGTCGGGGCTG
>N_3884
TGTTAAGCTTTCAGCAAGGGCAACCTACAGGCCTCACGCAT
>N_3885
CGCCTCCGTTGGTAGAGCGTCAATCCATCGCGCATGAAGTA
>N_3886
TTAAGGGAACACAAGTTCCACTCTCTACTGCACGTGTGAGT
>N_3887
GATAACCGAAGCCCTAGGTTCCGGTCCTGAAAGGATGGAAT
>N_3888
TTCCTCAGGGCATGTTTAAACGACGAGATCATGGTTTATTC
>N_3889
TCTTTTTTAGGCCAACGCCACGGGGAGGTTATCGAAAGACG
>N_3890
CAGGGTCCGGGGCCCCTCTTCCTTACTGACGTGAATGGTCT
>N_3891
TCATCAAAACACAATTGTAACTCAGGGTACTTCGCTCCCCA
>N_3892
ACGAGGCTAGCTGTGGGCCGCGGCGACACAATGACAACTAT
>N_3893
CAGGAGCAAATTCCATTTACCCAAGATGATGACTAGAGCAA
>N_3894
ACCTGCCATCCCACGCATAACGTAGGGTATTACAATTTTAG
>N_3895
CATAATGACTGCGATGATCACGTCGAACCCTTGACAGATTG
>N_3896
GATCAGCACTATCGAGCGAACGTACCCCTAAAGCATTAGAT
>N_3897
TTGTAGGAATAGATGACACGCAGCAGGCCTTCTACCTAAAC
>N_3898
ATGTCTTACCGATCTGCACTCCCCCGTTCTTCTTCGCTAAG
>N_3899
AGCACCACGCGGTCACTTGTCTGATTGACGTCAGATATTAT
>N_3900
TGGGATGCTTCTTTAAGGGTCTGCGACGCGCGCGCTACCCA
>N_3901
CATAATCATCATCACTAGAGCGCGATCTTTACTCTGCACTG
>N_3902
CTTCTAGAGTACTGTGTATCCGGACTACCTACGAAGCTGAT
>N_3903
CTTATTCGGACCATAGGTTTCGAGTGTGTTTGGGCGCCCAT
>N_3904
ACTGATTATTTCCCCGTCGCCTCGAAGATGACCGAGCGCTG
>N_3905
TTTTTGCCCTACACAAACCGCAACTTGAATAGTTCTCTCTC
>N_3906
CGAGATTAATGGGTTGCGGTCACCCGAGTCACACCACTTCA
>N_3907
GTTAGAGGGCGCGAAGGAAGCGATATATGGCTTCGTGCTCC
>N_3908
GGATCCATCGTAATCAATTCCCCGCAAACATCGGACACTTT
>N_3909
GAATGTTCTAGCTAGGTAGACGAGAACGATGTGGTGGGTTT
>N_3910
TATCTGAATTAGGGCACATCCACCCCCCTGTTTGTGGCGGT
>N_3911
TACGCACACTGTTGTGTCCACCTTTCGGCGGTCACCAAGCC
>N_3912
GGCGAGTGGGCGTTGACCCCCCGCTGCTAGAGGAAGCCATG
>N_3913
TCGGATTCATTCAATTTTAACCTGCGCCTTGATGGCGAATA
>N_3914
ATCTGTGGGGGTAAGCGTCACCGACCTTACCGGTGGTATCT
>N_3915
CATCATGTTCGTGATGCTCGCCAGCAAGGAGCACACGGAAC
>N_3916
CTGATCTACCCTGTGCGGTACGGGAATCTCGTACGCCAAAA
>N_3917
GAACAACCGCGAATATGCGACGAGTGACTTCACGACTGCCT
>N_3918
TTCTTCCATATAACAAGAGACCTTATCAGGTCGTAGATTTC
>N_3919
GGGTTCCCGGTTGTCATGCTCAAATGTCACCTTAAATTATC
>N_3920
TTATTCGTTCCGACAACCGTCTATCCAGCGGGACTCCAAAA
>N_3921
GGTGTAGCGGTATTCGATCGCCCCAACGGCCGAGAACCGCT
>N_3922
GGGACTGACTAACTTTGGCACGAGTGCTATGCGGGCACTCA
>N_3923
GGCTAGAGGAGCCTACAGGACAAGGTAATCTCAATCGGTAA
>N_3924
TAATGTAATGGACATCTTTACGCCTGCATCTGAGAACCTCA
>N_3925
ACTTATCTAGCCATGGATCCCTAGATGCTGATGGTAGGAGA
>N_3926
GGGGGGGTTAGGAGGAGTTTCGGGCGTTACAATCAAGGTTC
>N_3927
AGCCAGTGATACATCCACTGCTGTGTTTAACCCATAGATCC
>N_3928
AAGCCACCAGTTCTATAAGCCTCCCTAAGTATATTATGACA
>N_3929
TTATTCGCGCAAGGGGATTCCGAGAAGTATCGTTAAGTTTC
>N_3930
ATGAGCGAGTATCATACTCGCCGTGATTACTTGTTAAAGGA
>N_3931
CCCCAGTGCAGTTACCCCCACGTGTCAGAGCATAGAGCGCG
>N_3932
CCCGCAGGACCTGCAGAGCCCGCCTATTCATACAAATTCCG
>N_3933
CTCTCACGGAGTCGAGGGAACGATACTATACGAAACCTAAG
>N_3934
TTACGAAGTTTTAGTCAACGCTGCCCAAGATCCGCTGGCAG
>N_3935
CCAGCTATAGCGCACTTGCGCTCAAATCAGGCAGCGATTCC
>N_3936
AGCCAAGCCACCCCTGATTACAGGCATAGCTAGACCTAGCC
>N_3937
ACTTAGGCGATGAGGGCGGACGCGTCCAAGTGTGTATACGG
>N_3938
TCGTTGGGCGAAGGCCGGTGCGGTGAACACGCCCTGGTTCA
>N_3939
CGAAGACATGCGCAGCAAGCCATACGATTCTGTACGGACGG
>N_3940
TGTCCCTCGTAGTATACTCGCCTAGACTGTTATTATTGATA
>N_3941
CAAAAAGGTGGAGATTGCGACCGAGCCCAAGTAACCAAAAG
>N_3942
CAAAGCGCCGACAGGATCCACGAGAGTGGATGTCTGAGGAT
>N_3943
TCTGACCGGTTGAAGGTTGTCGTTTCACGATATGAGTAGTT
>N_3944
AGACGCACAGGATTAATTTGCTTGTTATCCTCTAGAGACTG
>N_3945
GAAGGCTCTTCGCTGAGACGCGCCCATTTTGCGCGTTTAAC
>N_3946
GTGTATCGGAAAATACAATACGGGTCGAGCGGTGACTGATA
>N_3947
GCCCCACTGGTAGGCGGAAACGATCGAAGCAGGAGATGCTA
>N_3948
ACGCATAACCGGTGGATATACTCCCAGACCCCGGCTCGAGT
>N_3949
TCCAGGAGGAGTGACTGGATCTGATTATAACACGTCGCTAC
>N_3950
TATACGGGTCTGATGTCAATCACGAAGAGGTGACCGTGAGA
>N_3951
TCTTAGGGCTTCCACACAATCAAAACGACATGACGTAGCTT
>N_3952
ACTGGGTATCAGATTTAAGGCAACAATTCACCCATATCAGG
>N_3953
TAATTAGTGGCCGGTGAACACGAGAAAACCAGAGACTCGGT
>N_3954
GACTTTAGGGGTGTACGCACCACAATCGGACCAGGGCTCTC
>N_3955
TAAAGGTTCTCCATTCGAAACAGGAGCCATGGGCTGTGCCA
>N_3956
TCTCGCCTAAAACTAGCTTCCTCCTTCACACCAGTTACGCT
>N_3957
TTGGCGCTTCGCGCCGTCCGCTTGAGCTAACTGTGTGTAAA
>N_3958
GAGACTATTATGAACCATAGCGCGTCAATCTTGTACTCGTC
>N_3959
GTGTAGTCGCAATTAACTCGCTCTGAGATACGGGGGAAATC
>N_3960
GCGGCGCACACGAAGTACCGCGCAACGTAACCCCTCCACAA
>N_3961
ATGTAGATACTTCGTTGCCGCTAGGATAACACCAGTAGGGG
>N_3962
ATGAACCCAAGCTCCCCTCACACCGTTCCCGCGAGCCAAGG
>N_3963
GAAGAGGCAGCCGGCATACTCAAGCTACGCTGTGGTAACTC
>N_3964
GCGAGATGCAACTTGGGGCGCGTTTTGTTACAGCTCGTAAG
>N_3965
TGCTTTGACGGCAGATTAGCCCCAGACCTATCTGAGAGCTT
>N_3966
AGCAGCCAACAATGGGTGCACATTCCCAAACTTGGAAATAC
>N_3967
GTTGTTGAACCGTGGCTTTACTTGTTAGTTGGGGGACCCCT
>N_3968
AGAAGGCTAATCACAGTTCCCGGGGCCACGAGATCCAACGT
>N_3969
CGGCTGAGAGTGGACGTAAACTAGGCACTATTGCGCCGCCA
>N_3970
GTAGGAGATCACCGGTCCTGCCCGTGCGTAGTTAATGCGTC
>N_3971
GAGTCGGTTCTTCCCCCGGGCGCGATGTCCGTTGAATTGGT
>N_3972
GGGGTCTCGTGTCTAGCGAGCAGGATGTGAACAAGGTGCCC
>N_3973
GGCGGGTTCACTCATACACACGTGCCCTAAACACCATAAGA
>N_3974
TTCCTTGCGCACTCTAAAGGCCAGTTTGTAGTTCACGGGAT
>N_3975
TTTTACGCCAACCCGTCAGTCGGGGCATATACCATGGCCGA
>N_3976
TGAGGACATTTGTGAGCCATCTGGTAATCCGCCCCGGTAGT
>N_3977
TTCCGTCCTATCGTATCGGTCGGCTTCTGACATGCCAACTA
>N_3978
CTGGACGTCAAAGTGTCGTGCCGGCGCGATTCCAACGGTCT
>N_3979
GAGAATGTTGAGTCTCCTAACGTGCCATATTCACCCCAGCG
>N_3980
TAACTTATGATGGTCTTGCGCTAAGACGCAGGCCAATTTCT
>N_3981
CGTTTGGATAGAGCGTGGATCAGAAGATTGTAGATTGGAGT
>N_3982
GCCTTCTCGTCGGAGTAGAACACCGTACCGTTCTCGACCTC
>N_3983
GGACGGTCTTTTATAGAGCGCCTAATTTTTGATTACTAGTT
>N_3984
TAATCTAGTCGCTCACGACCCCCGTAATATAAGGGCTGAGA
>N_3985
AAAGAGATGAGAGCTACGCGCGGTGCCTACCTAACTTGTAG
>N_3986
GTTTTCAATTCCGCTCCACGCAAAGGGAAAAGTTCAGCGTT
>N_3987
CGACGGCGTTCAATGGCCTTCTTCAACGCCCGCGACACCTC
>N_3988
GGTACCATGCATGTTGCAGTCTGGCTGCACATTGTTTCAAG
>N_3989
GACGGGCTGTTATCAAAAATCTTCGGGGAATCACATCCCCA
>N_3990
AGCCTTACCAACACGATTCGCTCAGACAGCAGGGGAACGGG
>N_3991
GAGGAAACTCAGTGATTCGCCATTAGCTCGGGCAACCCATC
>N_3992
CCGAGTAATTGCCCGCAGCACCCTAAACAAAGGGGGGGCAT
>N_3993
AGAAAACGTCGGGACCCATCCTCGCACTTACCCAGCATCCG
>N_3994
TGGGGTGCGTTCACGCTACGCATATAATGTAGCCATCAATT
>N_3995
CCCACAGTACGTGTCAATCCCCGAGCAGACTGCAGTCTACC
>N_3996
TCGGCTCCGGGTCCCGTGGACAGGGATTTCAGATCTTAAGT
>N_3997
ACAAAGAGAGAGAAAGGACCCGTCGTTGATACTAGTGAATG
>N_3998
GAGAGGACTGGCGAGAGTGGCCTAAGTAGCGTGCGTGTTCC
>N_3999
GTTCCGAGGCAGGGTGTGTGCGCGACGGTAATGTCCTCCCG
>N_4000
ACGTGATAGCTCGGAAACAGCTGTGCCTCAGGTCCGATCAA
>N_4001
TTTCCCTATCTACATTGAAACGGAAGTAGCGCAAACGAAGT
>N_4002
TCGGCTGTTAGGTAAATCATCCGTTTTTACGCAATGATTGA
>N_4003
GGCAAATTAACAGAGAGAAGCGGATAAGTGGATGTACAAAT
>N_4004
ATGGGTTGGTAATAGCAAATCAAAAATTTTGCATTAGTAAG
>N_4005
CGGTACAATTAAATATAATACAGGGCCGACTAGGGTTAAAC
>N_4006
TAGCAGGGTCGCTTACTCTGCTTAGATTTTCTTGTCCCTGA
>N_4007
GGGTACTCGTCCCTAAGATGCAAACTCCAGTCAGGCTACGT
>N_4008
ATCTTTAGGAGCGGGGTGTCCGCGAACTAGTGCTGTCCCTG
>N_4009
CTAACGTTTTAGCCTCGAACCGATCCCGCGCTATGCATAAC
>N_4010
CCGCCTCCCCTTTAGGAAAGCCGTGGATGGGGATAAGGAAT
>N_4011
GGCTAAGCAGCCACGTGTTTCACGCCTAGTCCCTATTCATA
>N_4012
TCCTTGTCCTATGTACAAGACACTTCGATTCCTCTAGGCTG
>N_4013
TCTGCCGCTAGGCCAGCTAACCCAGTGTGAGTAGCTAACTC
>N_4014
AACTCCTTGATCTTAGGGCGCGCCTCTGAGTAGCATAGGGT
>N_4015
TACGTCGTCTATGTGGGGGACCCCAGGCTGTCTCACGTAGA
>N_4016
ACGGTGCCGCTGTTACTTTCCGGATGAAAAACGACCCGACT
>N_4017
AGCTTCACGACCGGATCCCTCTGTCGGGTGCTTTGTGCAAA
>N_4018
AGACTATTATATGTAATAAGCCGTCCAAGTTAACAAATCTC
>N_4019
TTCTGTGAGATTAACGAGAGCAGTCTTTTATGCTATGAAAT
>N_4020
CCTTCTATCAAGTATTCGGACCACTTGATTAGAAGCCGATC
>N_4021
CGGTTGGGTATGGACGGTTTCCGCCCAGGTGGTTTACCCGC
>N_4022
CGACACGTGTTGGCCTGCTACACTTCACGGGGAATCTCCCC
>N_4023
AGACACTCAACAGTGGGATGCCTGAGTTAGGATCGGTTATC
>N_4024
TACCCTGGAGGAAATCTCGACTGGCGCTCTGAACGGCACTT
>N_4025
GAAATAAGCAGCCGGAACACCAGGCCCTACCCTAAGTCACG
>N_4026
TGAACGCACGTAACCCATGCCAGGGACCCTTTCTAAGCGCC
>N_4027
TGCTGTGTCGAGCTCAGGCACACGGCGAGCGAACCCGACTA
>N_4028
TCGCGCTTGTACGTGGTTTTCCAAAACATGCGTTTGAGCAA
>N_4029
AGCCTTTACATCGTAATCTTCCATCCGTGGCCCGGGCTAGG
>N_4030
AGGTTCACGCGAAGGCTTAACCTTGCGGGAAAGCAACATGA
>N_4031
ACAAAGTCTACGTAGGTACCCGAAGTCTATAGGGCCAAGCT
>N_4032
GTATCGGCCCGATAAGATTCCTCATCGGGTCGTATCCTGGC
>N_4033
TAAATTATTTCATTCTTCAGCTATTCCTCGGGGTTATGGAG
>N_4034
TGTTTAAAGCAGCTCTTGGACATACATCCGAGCTGACCGGG
>N_4035
TCCGTGTTAACTAAGATACACCGTCAAAGAGCCCTTGCATA
>N_4036
AACCGACCACCTGGAAGAGCCAGGGAGGGAGACTCGTGGTA
>N_4037
AAACATTCCAGTCAGGTTGACGGGCATGTCTCAATCATCCA
>N_4038
ATTGCGCCGTGGGGCTATGACGGGCAGACGGCGCAATCCTG
>N_4039
TAATAAAATAACAGACGTATCTGAGGTCTTATTGGGTATAC
>N_4040
ACCTTCTAGTGGAGTAGGGACGTACGAGATGCAGCCGGTTG
>N_4041
TACCCAGCATCCGTTCAAGCCCATGTAACATACTCCCCTAT
>N_4042
CGGTACAACGCACTTGATCTCTACGTTAAAATACGCGTCGC
>N_4043
GGTAATGGCAAGCCCATGCCCGTACGAGATCACTATCCCAT
>N_4044
AATAGGGCATTGTTTTAACCCGCTGGGCCAGTACAATCTCT
>N_4045
AATTCGAATGCTGGGTGTAACAGCCTTTGATGAGTTGAGGC
>N_4046
CGCACTCGCCCGCTGTTGCCCCGTAGTAAGATATTAAGCTT
>N_4047
CCGGACATCCTTTAATAGTGCGATGCAATCGCAGCAAGTCG
>N_4048
GGTGCCGTAGAGTCTTGCGACGCCTCCTTGCTAATTCGGAG
>N_4049
GCCCTCCTGAACAGACCCGCCTTTCCCCATGGTATTCCGCA
>N_4050
GAGTGTCGATGCGAAGATACCTTCATCCGAGGGCGACAAAT
>N_4051
CACAACGAGGGTGTAAGAAGCACATTTTGGAGTTCTAACTG
>N_4052
GTTATCGAATTGTCGTATTCCACTAAATGAGCCGACGAGAA
>N_4053
GGTGTGATGCTCAGTCGGCCCTGAACCCTGCTCCGCTGAAT
>N_4054
TCGAGCGTCAGGTAAGAGACCGGACCGAGTCTATTTGTCGT
>N_4055
GGTGCAGCGGCAGCACATTCCAAAAGGCCGAAGGTGGCTAC
>N_4056
GTGAACTGGCTTCTTACCCACGGTTATTACAAGTCGGAATG
>N_4057
ATTCATCGGCTGTGGGTTCACCAGTTAAGCAGGTGGCATAA
>N_4058
CATTAAAAAGTCAATGCGCTCCCAAGTCGGAGCGGGATCGG
>N_4059
AGTGGAAATTGGGATACTCCCCGCTAGGCCAGAGGGCATGC
>N_4060
CGATCAGCACTATCTTGCCGCCAGATGACCCTGCCCAGGCT
>N_4061
GAACGGAATTATATCTAACTCCGGGGTCCCAACGATAATTG
>N_4062
ATACGAGACATGTCCGGAAGCCTGCGGAGCCTGAGTCTGTG
>N_4063
GCCCCAACTTCAAGTTGAGCCGCGTAAAGTGTAATGAGATG
>N_4064
CGCTGGCCTATTGTTCCAGTCTGGACAGTCTCGGAGACATC
>N_4065
TTGTGTGCTTTCGGCTGTAACGTTCTGATTCATGGCCCGAA
>N_4066
ATTTATGTGGTTCTGTGTTGCCCGGCTCCTGGTCATTGGCG
>N_4067
TGGAGGCGATTTGGTCCTGCCCATGTCTGTATGCGGCAATA
>N_4068
TTGATGCAAGGGGGGCGGGCCGAGGGTGTTGATGGCTCCCG
>N_4069
TCGGCGCCGGTCAGCCTCCCCCATTCTGGCACTTATCCTCC
>N_4070
ACTATTTAGCTCGAAGATCTCGACCTAAGCTAAGGGCCGAA
>N_4071
CTCGAAACCGTGGACAGCACCAGTGACCGATTACTACAGGC
>N_4072
TCTTGCATTAAGAAATCCCTCACCGGGGACACTTCCCTAAG
>N_4073
TTACTAATGAGGTCGCGGGCCTTGGGAGGATAATGCCGGCT
>N_4074
TCCTCGCTAGCTCGCTCGCGCTCCGTAGACCTGAGTAGTTG
>N_4075
CAAGCGATAAGTACACGGTTCTATAGAGTACGAGCTGTCAT
>N_4076
ACTTTTATGCGTTGGTACACCGGAAACCACGAATTGAATGC
>N_4077
CTGCCGCTGCACGAGACGGCCATGACAGCACGAACCCCGAT
>N_4078
ATCGCCGTCACTGTCTTATTCTTCTATATGAGCGTGATTCC
>N_4079
GTAAAGCGGCCTTTCCAACCCGGAAAGACAGGTCCAGATCT
>N_4080
GTCTTCCCGCACGAGATAGCCCCCCCGACTCGTGTCCTCCC
>N_4081
CGAGCAACGCATTGCCCTTCCCGTTGTTAGTATTAACTAGA
>N_4082
GAGGTTCCCATAAGGTAGCACCGCTTCATTGCACAGGGTTC
>N_4083
TACGCCTATTCTCGCCTCGACCCGGACTACATGCGACGTTT
>N_4084
GAACATGACGCTCAGAAGCTCAACTGGCGGCATCTGCCTCA
>N_4085
AGGCCAGAATTATACGAACCCGGAATCTGGAACATAGGGAT
>N_4086
GGTGATGAAACTAGAGGCACCACCGGGAACGAATGTACTGT
>N_4087
ACAATCCAGCGTCGTACTCTCACGCTGAGGCATCGATATTG
>N_4088
TAGTAACTGCGGACTGCCATCAAGTGCTGCTAGGCTTGACA
>N_4089
CGTGGCACAGATAACACCTGCACAATCTTACAGGACAAACC
>N_4090
ACGCAAACTCTCTCTCTTACCATCCCCGCAGAGTCGCTCAT
>N_4091
CCCTTAGTCCTCTTCGACGCCATGGCTACACTCTGACGATA
>N_4092
TCACTTTTTTATGCCCAGTTCGGTCGGCCCAAGGCGTTCTG
>N_4093
TCGGGGGTCTACATACCATGCCGAACGCGTGATCTTAGGCC
>N_4094
GATTACACCTCTAACCTTGACAAGTATGTTGATGATGCGGA
>N_4095
ATTTGTACGCACGCCTAACGCCGCCAGTCGGTTTACACACT
>N_4096
AGCATCTCACTTGCGCATCCCGATGACGGCCCACATCACAT
>N_4097
CGCGTTACTGATCAGACGAACCGTGTGACTCTGTAGGCCCC
>N_4098
CCCACCAAAAAAAATGTCGTCCTTATCATCCGAGTCTGAAT
>N_4099
TAGCACATTTATGCCGAAACCGTTTGACGCACGATTTGCTG
>N_4100
GTACCCCGGCTGGCAAGAGCCGCACTATCCCTGGCTCTTCC
>N_4101
TCTAAGGAATCGTAGGTTTCCGTAAGCAAGATGAGGGATCT
>N_4102
TATGTACTCCCGCGTAGCTGCTGTACGGTTTGGGCTCAAGG
>N_4103
AATATATAACCACTGGAAGACGCCATGGCCTCAGCAGGGTG
>N_4104
GACTCTACCAGTAAACTACACGGGAGGACCATCGCTCCAGG
>N_4105
CACAGAAATACCAGGCGCGCCTTGGACGTGCATGGAGTGTT
>N_4106
ACCCTATCTGGAACGGACGCCCCTGAATAAATCTGGCGGCT
>N_4107
CCTGGTGGCATTGCTGCGTGCGAACTGTTTGGGCGGAATCA
>N_4108
ATCCTGTCACTTCTTAGTCCCAAGCTTGCGTACTGACGCAA
>N_4109
CATTTCGAGTCCGGGTAGCGCTGCGGACGGTGGTGGGCATG
>N_4110
CCGATTGCGGAGCGCTTTCGCACGGACTCATCTTAAACTAA
>N_4111
GCGACCTATTGAGCCAAGCGCCCTGGCTAAGAAGCGGCCTA
>N_4112
CACGTGTTTCCAGGAGTCACCCTAAACCGGACTGACGCCCA
>N_4113
AGCTCAACCCTCACGATGGCCGTTTTCCTATGTGGGGTGTG
>N_4114
AGAATAGTCCCGTAAGGTTTCTCGCTAACTCTTGCTTCCCG
>N_4115
TGGCCTAAGGAGGCGCTGGCCGTGTGCACTGCGCCCGGGGT
>N_4116
TAGCAAGATGACTTCGAGGCCGGGGCAACCGGTAACTGAGC
>N_4117
ATCTCCTTTAAGTTCAGCCCCCTTCGGCCGGTGATATCACG
>N_4118
CTCCTTAGAAATTATATCCTCGGGGCACATGTGTTTCAGGC
>N_4119
TAGGAGGTAACTAAGGACAACTTATCTCTTCAGAGACAGGG
>N_4120
GGGCATCCAAGAGAGGTTTGCTACTAGCATTGAGCGGTATT
>N_4121
TCTTGTATACGTGCCGTATACTTGTCGGCAGGCCAGTCCCC
>N_4122
CAATTCCGCGTAGGGCCCGCCTTCCCGGGTCCATTTATGCA
>N_4123
CATTCCCGTAATACGAGTGGCGGCAATGTACGGACACGGGC
>N_4124
TTTCATAGTGAGTGGTCCTGCTAAATAGCCGGGCTGCCTGC
>N_4125
GTACCTGGTTGCGAAAATACCACCCAGACACTTCCGTGCAT
>N_4126
AGTGTCCACCGGGTGTGAATCCGCACTGGGCGAAATGGGCT
>N_4127
CGGAGCGGCGGCGGTAACTGCTGTAAGCGATACTGCTGTAC
>N_4128
CGGTGGGGTTACGTCATGTGCCACCGGCTAAGATGGCGCTA
>N_4129
CTTTAACGGGGCTTTAACTGCACCAGGGCTAATGGCCGCTA
>N_4130
GGCTGAGACAAATTGTCATACCCTTACACATCAGATCAAGG
>N_4131
GGTGCGTCAATTGATACACGCCCATACGCCGTCCGTTTAAC
>N_4132
GAGTATAGGACGATTCCTATCACGAAAACGATAGGAGAGCA
>N_4133
TATACCGAACTCCTAAGTCCCATTAAAAGCCGTGACTACAG
>N_4134
AGACTGGGGAGTTCATGCTTCTCGTTCAAGCCTTTTACGGC
>N_4135
GCAACTAGTAGACACGTTTGCTATGTCGTGCCCTCTCACTC
>N_4136
GCCCCCGCGACTGTCCGGTCCATCCGGCGATGCTTCAAAAG
>N_4137
TGAAACTGCTCTTCGGGGTCCCGGAGACGAACGCACTATTG
>N_4138
GTACCCCGCCGACTCGTTGACCGAATCCCAGGATCCCTCCC
>N_4139
GGGTGTATGTCTGCCCGCTCCCCGCAGACCTCCAGTTTCGC
>N_4140
CCTGCGCGCCTGACCGCAGTCATTTAGATTCTCTTAGAATC
>N_4141
GGATGCCGATCAGAAGCTTTCGTGTCTTTGGGACGCCGGAT
>N_4142
TTCTCCCTCAAACCGCGATCCCTCCCGGGGCTACTGGGATA
>N_4143
TCGCTCGATCAGTTAGGATCCGACGTACTTGTACTACGGAG
>N_4144
ACGCCAAGCGTTGTTCGAATCCCAGTCCAGATCATAACTGG
>N_4145
ACCCAGGTGTTTAACAAGTACAGCAGTTTCGCCCCGCTCTC
>N_4146
AAGCTCAAGGGGGCGGCAGCCGAATTTAGCCCCGTCAGTCG
>N_4147
GCACGGGCGTTTAACAGGTCCGTTGGGATTTTACTTGTCTT
>N_4148
GGTGACCCTGGGGAATTCAACTCCTCCCGGCCCGACCCTAC
>N_4149
CGATCTAAGGCGGCCCAGGACTTGCTACAATAGGGGTCTCA
>N_4150
AATCGAAACTTAAGGTAACTCCAGTATTACACGCCGGTACT
>N_4151
CTCAATTTGATTCTCCGCTCCAAATCAGAAGGGGGTCCGTG
>N_4152
GATCAGTTTGAACGACGGTACGTTATTAGGCCCTGCCCCTG
>N_4153
TGCTGGCATATAGCAGGTTTCGTGGTCCGCTAGTCCACCGA
>N_4154
TCCGCTCGTCATACGACAAACACCCGTGTGGTGATTACGTA
>N_4155
AAGCTGATCTAGAGCTACCGCAAACAAAGCCCTTCTCCATA
>N_4156
CTAAGACCTAGCTGATCGGCCATTCTCCGAATGAGTAGTCA
>N_4157
TAAGTTCGTAGGAAATTAGTCACGCGCGATAAGCTTGGGGA
>N_4158
GCGGTACTAGAATGAGCTTCCGACGTCCGTGGGGCCGGCTT
>N_4159
ACAAGTACACAGATATCGGACCAAATTAGGTATAGCTCTCC
>N_4160
TTGTTCCCCCTGTGGTTCCACTCAATACCCAGGGCTTCAGT
>N_4161
TGTTTGGTCACCCCGTACTACAATCACACGGGATAATAGCA
>N_4162
AAGCGTAATGCTAGGAGCAACGCGGGGACTTAATGACAGAC
>N_4163
GACAGGCCGTCCATACGTACCTAGCAACAGGGATAAACCTT
>N_4164
TGAGTCCTTAATAGTAGTAGCGTATGGCATAGGAGGCCTCC
>N_4165
AATCGTGGCTTTAATATAGGCAGAACTGCAGCACTCTATTA
>N_4166
GCCAGTTATCACGTGAATGACCCCATCAGGCAGATGCGGAA
>N_4167
TGTTAGAATGAGGACATGTCCACACAGGGTCGTATGGGTCC
>N_4168
TTGCCTATCGAACAAAAGCGCAAAACCCCGTCTAACTACTA
>N_4169
GCAGAGCTCGCTGGGTTGAACATCCTCTGCGGACGTAAAAA
>N_4170
GGTAGGCGTGCGAGTATACGCTGTAAACGACTGTGTAGTGC
>N_4171
GTCACGACAGTCTGTACTAACAGACATCCCTTTGGTCAGGG
>N_4172
GCCAAGCGATCGTCAATGCGCTGCCCAGAGAGGATGGCGTG
>N_4173
TAGGCAATGGCGGGTTCCACCACTCTATGTAGCAGTTTTTA
>N_4174
GGGGGTATCTGCGAAGGGGGCCGGAAAGGGTTCTGATCCGG
>N_4175
TCGGAGACAGATCTATCCGGCACGTGGGCCATCGTTCTGGA
>N_4176
GAGTCCCCGAATTGTGGTTGCAGAGTAGGAGATCATACGTG
>N_4177
TGCTGTTTGTACCTCTCAATCAGGGACAGATCACCAGTTAG
>N_4178
CCAACAAACCTTCGGCCGGGCGCTGGGCCAGTTCTGTGCTT
>N_4179
CACTGGGGGCTCAGGGTAGTCTTACGCTGGCCAGTCTATGC
>N_4180
GAATAAAACGACAGTTATCACGATAGAGAACTGCCGTGTAA
>N_4181
ACAGAATACGGAGGGGTATACCCAGACACAACTTCCTAGCG
>N_4182
TAGCCTTGGGGGTCGCACGCCCCTTTTGCTTCTGGCTAGTA
>N_4183
TTAACCCTGTCGAAATTAATCAACACCCAGTCACAAAGGAA
>N_4184
ACATCATCGCCATAAGTTAGCAGGAGTTCAATACAGGCTAT
>N_4185
TTCCGGAGTTGGCAACCAGCCGTACACTGTAGCTATTAGGA
>N_4186
TCAAGATGTCGTCACGATTCCCCCAACTGAGACGCTGCAAT
>N_4187
TCCGGTTTTGCTTGTTTTAGCACGCAAGGAAGAGATTCGAT
>N_4188
TAGTTATGCGTGCCAGTCGTCAGCGTTGCGTAACGTCAGTG
>N_4189
AGCAACCTTCGGCGTGGCCCCAACCCATAATTGGGGTATAA
>N_4190
AGTCCGTCTGACTGACAGTGCTCCCCAAGTTCACTCTAGCA
>N_4191
AGCAGGACCACCGAGCATACCTGTATCCCTATGAAGATGAT
>N_4192
TTCTCTCGATAATAGAACAGCTAATCCTGGGCCCCAGGGCC
>N_4193
AATACTGTAGACTCTGTGAGCATAGACGGCACACAGTCCGC
>N_4194
ACGGGGGTGTTAAATATAATCGATCGTGGGGGTGCAACCCG
>N_4195
AAACCAATGTAAGCACGTTACTCTGTGACACTCTTTTACCG
>N_4196
ACCACACACGACCGTGATCGCGCAAGTTGGACAAAGTAGGC
>N_4197
GGTGGAAGACCGTGGGCCAGCCCGATTGGTCCCGCGCGAGG
>N_4198
CCCTAGGACCTCCTCACTGCCCGGCTACTGAAGTCGGGTTT
>N_4199
ATCCACTAACAGCTTTCCCGCTTGTCCAAGGCGTGAGATAC
>N_4200
TACCTTTGTTTGTGACGGAGCGCACATGTTAATAGAAGCAA
>N_4201
TACAATGAGAGACGGTATTACTCAGAACCAGTTTTGTATTT
>N_4202
AGTCGATTTCTTGGGAGAGCCTTCCCAGATTTTATTTGTTT
>N_4203
CACGGTGCGGGGTGACCCCGCGAAGGACCCGCGCTTCTCAG
>N_4204
CTAAATATTTATCGGTACGGCATCACAGGCGCCTGAGATCT
>N_4205
GGGGTCTGCCCTATGGTAGCCTAGAACCCGTTCCCTGTCTG
>N_4206
TTGCGCCGCAGTAACAACAGCCGAACCGATCCAGGCGGGGT
>N_4207
TATTGCAACTCCCGGGCCCTCTAGTAACATCTCTGTCATTA
>N_4208
TGAGGTGTTCTACCCATCAGCTTCCCGTACACAGACCAAGC
>N_4209
CCAAGCCCTGTGTGAGCGGACGGAGTTTAAGGCGCAAGAAA
>N_4210
AGTTTTCCTTGGACTGCCAGCACACAAGCCCTCACAGTAAC
>N_4211
AACTCGGAAATACTACCGCGCGCCACGGACCTTCCCAGAGT
>N_4212
ACGATCCCACCTAGGATGCACGATATGTTTCCGTTGAGTCG
>N_4213
GGTGCCGGCATGTTATAGGTCCCAGGTCTGACCAATGCGGG
>N_4214
GCCGTATTGCGTGGTCGTCGCCCTGACGGGTTTCACTTTTC
>N_4215
GAAATATTTAGTGCAACGTGCGCGGGCGCAGCTAGCATATC
>N_4216
TTATATGGGGGGTAAGGGGCCTACTATAGCAGTTCGTAGAT
>N_4217
CTAATATCTGCAGTTGCTCCCTTGTAAGCGGGTGCGCGGAC
>N_4218
CATAGCAGTAGGTACCGTTGCCAAATTGCCAACGCGTTACG
>N_4219
CGTTCCACGCGGTGTTCGACCTTTGGGGGAAGTAAAACTGA
>N_4220
CACGCCGGATCGTGACGCTCCAAGCAACCCAGTATTTCCTG
>N_4221
GGCAGCCGTTTGCGCCGGTACACATAACAAGCGACAGGGGT
>N_4222
GCTGTCACTGCGAGAAATACCCTGTGGTACCACGCAGCAGC
>N_4223
TAATCATGCCGTGGACAGTGCAAACCTGACTCTATCGTCAA
>N_4224
AGAATACGGGATAAATTATACCTCGTTGTGAAACCGCGAGA
>N_4225
GACCCGTCGCGCCCGACCCGCAGCATTACAGTATGCACCCC
>N_4226
CTTACACCGTCGATATAGCGCTCAGAGGTAGAGCGCTACTC
>N_4227
GCGATGTGTACCGCTCTAATCTATATCGACCTTAGCGGATA
>N_4228
ATTCTTGAGTCTGTGAGCATCACGTGACTCCCGTGTGTAAG
>N_4229
CTATCGGTCAACAGGGGATTCTTGGGTGAAAGCTGGTACCA
>N_4230
AGCATATTTAGGCACCACATCTTCGACCCCTATCCTCTTAT
>N_4231
GTTTTACGAGGGCCGTATTTCCAAGTACGAGTCGGAGAGTT
>N_4232
GGAGCACCGAGATGAGACCACCTGGATGGAGCCAGAATTAT
>N_4233
CCGCGGTGGGTGGGGGTATCCCGGCCCGGGTGAACACCGTG
>N_4234
CCTGGGTACTTCAAAACAAACGCTGGTCTGGCATGGCGCCC
>N_4235
ACTACTGGCTTGCGGGGCAGCGACACCTGTAGCTACGAGAC
>N_4236
GGAAATTTTTCTGTAGTTCACACGAGAGTTTGGCGATGCGC
>N_4237
TCCGCTGCGCGTCCGGGCTTCCCTTGATCGAACGAAGTTCA
>N_4238
TTGACGTCTTAGAATACCCCCGTGTAGTCAGGAACGGGTGG
>N_4239
TTGCAGGTGAACGCTTTCACCCCTCCCCACTTAACGCGGAC
>N_4240
GCCACATGGATGGTGGTAGCCGTTTACAATGTTCGAGGCTT
>N_4241
TCTCTTGTTGTAGGGAATTGCTTGTGGCCTGAAACTAGAAG
>N_4242
TATCGTGCTATTGGTTTGTCCTCCGGGCAACTTACTTACAT
>N_4243
GCCCCTCAAAATTTCCCTCTCGACAGACCGCGCGTGAGAGG
>N_4244
TCCAATAGTCAAAGTTCTGTCCTTTGTACCCGCGGGCCCTG
>N_4245
GGTTGGCCCCCCTCGGAGCACTACGATTGACTAGAAAGGAG
>N_4246
ACCGATATGTCTCATTTAATCGGGAGCGGGAAATCTAAAGA
>N_4247
GCCATGTCCTCAACGGAAACCCGAATTTACTCTCTTAAGTT
>N_4248
AGGGGACTGAGTGGGCTCCGCAGGCGTCTGAGTACCTATAG
>N_4249
AAATCCCACGGCAACAATTGCGCACTAGTTGAGTGCGGATG
>N_4250
GGAGCCGGATCCAGCGGATACGTAAGTGCAGAGAGCATAAG
>N_4251
GGCACTGAACGCGAATGTGTCGTAGCCACTTGTGACTCAAG
>N_4252
ATTACCCAATAGGTGAGTGGCGTTCCGGTCAAGAATCGTAA
>N_4253
CGCAGCCTTCACAAAAGTTACGTGTGTTCCGGTGGACTTTT
>N_4254
CGTTATATACCAGATTTCACCTGGGGTAACGGATCGTTCAA
>N_4255
ATAGGAGAGACAAATTGAACCATCGGAAGGTAACTTGGTCG
>N_4256
CTCACCCGCTTGAGGAGCCCCTTATTCTTTTGTGCGTGTGC
>N_4257
CTACTCATATGCTAGGACATCGTGAAGGTCGCGCGGATTGG
>N_4258
GGCTCGCTCTGCGAGCCCCGCTTGAGACAGCGCCGTCAATT
>N_4259
GCTGGTCCTCGACACTTATCCCCAGACACCCGTCACCAGCA
>N_4260
TGGAGACAGAGCGTAGACCTCACCCAAGAACAAAGTCGTGT
>N_4261
TAATTGTGACTCGTACTAGCCATGCGCTAGGGTCTCGAGTG
>N_4262
ACAACGCAGGGTGACCAACTCACCGAATTAGGTAGTTGCAT
>N_4263
CACCCGGCGACCGCGTCTCCCCTGTACTGCTTGTCAAGGGA
>N_4264
TTATCCAAGCAGGGTGTTGACGTGTGAATGCGGCAGGGATT
>N_4265
CTCCAAAGGGATAGTGTTGTCAAGCGTAACAGACAGAATGT
>N_4266
CATTCCCCTACCGGCTGTGGCAAGGGCTGGCTCCGAGGGCA
>N_4267
ACCCTTTTCGATATCACAGTCAGTTCTAGCGGATAGCTGCG
>N_4268
CGTTTCAGGTGTCGCGGTCTCAGTGGATATCCATCGATATC
>N_4269
CTTAAAATCCTAATAGCCTTCTGATGTCACTCTGCTCTGCT
>N_4270
GAGCTACGGTTGGCAGAACTCTTTATTCCCCGCCAGTATTT
>N_4271
TAATCTCTGATATGACATGGCCGCCTTGCGCAAGACGAACT
>N_4272
ACCGTTCAGGTCTTCCTCAGCGTGTGACATTCTAGTCACAC
>N_4273
CAGAGAGCATACACGTCGATCCTAGAGGTCATCCTGTTGGC
>N_4274
ACGAGATACAAGACCCAGAACTCTCCGACGGGATACGGCCG
>N_4275
TAGTTGACCAGAAATTAGAGCGCCCGGAGAAACTGCGTGGG
>N_4276
CCCTCCACACGTATTTAGCGCACCCTTTTCCATGATACCAG
>N_4277
TAAATTGCGCCTACTCTTCCCTCCTAGGCGCGAATTAGGTT
>N_4278
CGGATGCCGCCGTGAATATTCAAATGCGTCAGCCCGTACAT
>N_4279
TCCTTCAAGACAACAACGGTCTACTCGGGGTCGTACAGTCT
>N_4280
CTTCTGGAACCCGATATAGACCTTGTAGACCGTGAATAGAA
>N_4281
ACCAAACGGTACAAACAAGTCCGTTCGGCTCGTTGTCGGCG
>N_4282
TACGGTCCAATAGAAAGCCGCGTCTATACGGGTCCCTTCGG
>N_4283
AGGATCAGAAGCCGGGCCGACAGACCATGCGTAGTCTGCGG
>N_4284
GCAACACAGCAATTGGATAGCGCGGGACATTTCCATGACCG
>N_4285
TTTATAAAGTGCAATTCCGTCAGACTTGTATGCCATCGGAA
>N_4286
ATACCATTTGTTAACGCCCACCGGCGTAAAAGATTTCAGAC
>N_4287
AGGTTTTAAATGCAAGGGCCCAGACCTCTACTTCCAACTTG
>N_4288
AGCCCAGCTTGAGGATTAGTCCGCAGTAGCTGGCGTACCGC
>N_4289
CGTTAATGATTCAGCCTCTACCGGGCCGAGTCCGCTACACT
>N_4290
TCAACCCGAAGCCTAGGCATCGAAGTTAACACGGCCCAGAG
>N_4291
GTGATAACACCGGCAGTAATCCGAAGTACAGCGCACTATTC
>N_4292
ATGTCTTCCAGGGAAGTGTGCATCGTTTAGCATTCCCCCTT
>N_4293
CCCAACACATGGTACCTCTTCTTGAGTGGATAACTGTCACA
>N_4294
ATGAACCGCACCTTAGACCGCGGCGAGTTGGCCAGGATGAT
>N_4295
TGCTATGTTTATTCAAGTTTCGAAGGCGTCATATCCTCGAA
>N_4296
GACCGGGGCAAGAGGACTGACTGGAACGGTACAGTACACAC
>N_4297
CATCAACTCTGCTGCTTTCTCCGAATCGCGTGTTCGGAGTC
>N_4298
GCGGGCAGAGTGAAAGTTCTCCGGACAAACGGCATCTGCAA
>N_4299
TCCCATTAGCCACTCTCTGTCCGACAATACAAGAGTTTTGG
>N_4300
TTACAGCCCGGATGCGGTAACTGCAAACTGAGACGTCTCTA
>N_4301
CGCATACTCCTTCCTGAATGCGCCGCTAGCCACCATTGGAC
>N_4302
CTAATCAATCTCGGCTTTCTCCATGTTATGGTGCCGCACCA
>N_4303
AAGCTGTACCTGGCCATAGACGCCGCCGCTCCCCCACCCCT
>N_4304
AGTATCAGTAGGGTCCAAAACAGATCGCAAAATCAGGGAAC
>N_4305
GGTTCCTACCAATGTTGGGACATAACTTCACATTTCGTGCC
>N_4306
CGATAACTATGATGATCTCCCCCCGCGACATAGCTAGAGCC
>N_4307
TAAACTCGGCGGGCCCTTTTCACAGAAAAGTTCTGTATGAT
>N_4308
GAAAAAGCCCCTCTTGAACTCCACTGCTCGTGGTAAAGGTC
>N_4309
GCACCCGAATCGGCCAGTAACACAACCTCCCATAAACAGGG
>N_4310
AGTCACGGTCATACAGTCCACTCGTGGAGGCAGACGCACTG
>N_4311
AGCCGATCGCACTCAAAATACACATCGCAGTGGTAGCCCCA
>N_4312
CTAACGGATTGAGAGTATAGCGATGTCGTTCTGTGGAAGAC
>N_4313
GATGCACGGGCCAAAGCTAGCTATGACCATGTTCGAACATT
>N_4314
AAACAAAGGAGGGAGTTCAGCAAGCAACTAACCACAGTTAA
>N_4315
CTTCTTATGCTCCTCCTCTGCGGTGCACGACCCTGGATACC
>N_4316
GGCGAGTGTCTTGCAAACGTCACCGAAGGTGTAAAATGGAC
>N_4317
GGGCGAGGAGGGAAGGCCGTCCGCTGTCCTTGCATACGACG
>N_4318
GAGGCCGCCTGACCGGGTCCCGTCAGTCGTACGGGTGCTGC
>N_4319
TGTGCAGTAAGTCAAGCGATCTCCGCCGCGGTCGTAACTAC
>N_4320
TCCGGTATTGATAGCTACGGCATTTCTAAGGACGTGGGTGG
>N_4321
CAAGGGTAACTGACGGAACGCGTCACGCTACCCAGCTAGTA
>N_4322
GCCAAACATGTACCATGATCCAGACAAGTGTGACTACTATG
>N_4323
TAGTGCGGGTAGCGTGCTCACACGTCTGGATAGTGTCAACC
>N_4324
ACGACCTTTAGCTTTCCCGACAGCTGAGACCTCTGATCAAC
>N_4325
TGTTGGTTGCTATTTCGAGCCCCGGTAATGACGGATCTTGG
>N_4326
ATTTACCATAGCTATGGAGACTACCGCCCGGCACCGCCGAC
>N_4327
GTCGACGCGTGCCGAGATGACTCTTGTCCGGTTATATACCC
>N_4328
GAGGTCTGCCTTCCCATTTGCAGATGGGACGATCTCATGGG
>N_4329
CTTCGTGTCAGGGAATTGTACGCGCAGTTGCAGGCTCGAGA
>N_4330
AGATTCATAAGGAGGACTCCCATCGAAGGATACAGCGCGTG
>N_4331
TTACCGGTACCTGGGGTAGCCATCGTAAAATAGAGCATCAA
>N_4332
ATAATTTTGGTGGGATAGTGCAACTCGCCTGCCGTTAGCCC
>N_4333
CTCATTGCTGGGCCACGTGGCGGTACATGGGCGTGCCCCTA
>N_4334
AGGTCTGCATATTATAGGGCCGTTTCGTCGTGTAATTTCAG
>N_4335
CTTGGCAGGCCTTCTATAGACTGGTGCAGAAACCCCCATGG
>N_4336
TTCCGCCCAGAACTCAAAGTCTCTCATCCGCCCCATGCTCC
>N_4337
AACCCCGCGGACTTCCGAGTCTCGGAGCACATTGGGAAAGA
>N_4338
TCAAGTATTACGAGACCCTGCGGATGGGTTTAAACACGCGC
>N_4339
TTTCGTACGTTAAATAGACACTTTCCACTAAATTTGCAATG
>N_4340
ACTAACGTGAATCGAACCATCACGAATCGCGGCGGGCTCCT
>N_4341
GACGGATCCAAGAGAGGTTGCCGAGTCGACATGCATAGGTT
>N_4342
TATATAGCTCCGTCAGGAGGCCAGCAGCCATCCTGGCATAT
>N_4343
TTTTCCTGCGACTTATCCAACGTGTCGCGACGTTAAAACAC
>N_4344
GAATTACGGTACCATGGTATCGCCGCTAGGATCGTTGGTTG
>N_4345
GGTTGACGTAGAACCATGCCCGGTCAATCGTGTCAGGCGCG
>N_4346
GTTTTGAGACCGCCATGTTACAAGTTTGTTCGGCAGCTTTG
>N_4347
GCAGCAAGGAGGGTGTGCGTCCCCACGACCTCTGACGAACC
>N_4348
CTTGAAATAGTCCTCTACAACGGTCGAGTCTTTCACTCCAC
>N_4349
CTACGTTGGGCTGCTCGCAACCCCGGTTTCTAGTCTGTTTG
>N_4350
GATAGGCCTCCCTTTATTATCTCCGAGCGAATTCGCCGCCC
>N_4351
GGTAATGTGGCTGGCATACGCGCGGTAGTGCTCTTGGATAT
>N_4352
CAGGAGACATGTGTAGAGAACGAGGCCAGGGTCAATCGCGC
>N_4353
TACAGGGCTCACTAGTTGGCCCCCCGGCGGTGCGATAGACA
>N_4354
TGGTGAGCTTGGATCAAGAGCTCTCTGCCGCGATGCCAGTG
>N_4355
CCGTTACCCACATGTCTTTTCTGAGGCCAACATACTCGCGT
>N_4356
CCCCTTCGAAGCTTTACATACTTGTAACATTATCCGACTAG
>N_4357
TCAAACTACGCTAACTACGTCGCAGGAATAGTCATGCCGTT
>N_4358
GATCTTTCAGTTGCTGCGACCGACCTCACATGTCCGCCCGC
>N_4359
TACCAGTATGATGGCTCTAACGTTTGGGCCGTATGGAGCTC
>N_4360
ACCGGCCAATATACTTGCCACTTTTATCGATCACTCCGTTA
>N_4361
TTTAGTAATCATGATTTCTGCAGCGACCGGTTGACGTACGT
>N_4362
TGACCTGCAGGCTATGGTTCCGGCGGGCTCGCGCGTGTCAC
>N_4363
TTCGATACGTCACACCCTTCCATTTGTTACGGGCGACTAAA
>N_4364
AAGTTTGTTCGGGCTGTTAACCTAATCCCGCAAGCTACCGG
>N_4365
AAGTGTGTGGAGACCCGTGGCCGATTCCGGCTGTGAATGAA
>N_4366
TCCAAGACGATTCACTATCCCAGGATCCATATTAACCTACT
>N_4367
TACTGATTATGGTTGAGCCACCGGACCGGGTGAGCTAGTCC
>N_4368
GGTCATGTGTATTAGAGAGCCAGAGTTCCACGTCACCGCAC
>N_4369
ATTACTGATCATCACCAGAACTAGCGGGCCTTCCAACAGTA
>N_4370
CTCAATGTGACGTGTTCATTCCGCGATCAGAAACCCAAAGT
>N_4371
ATTGATGTCTTATATGTTACCAGTCCATCTAATCCCCCCAT
>N_4372
GCATGAACCCAGCTCTGGGGCTTTAGATTCGGCATCAATGA
>N_4373
CAAAGTTGGTGTGGTTTATGCCCATTCCTTGACCCCTTGCC
>N_4374
CGCAGCCGACCTAGATGACACTGCGATGTCGGCTGGGCGTG
>N_4375
GATCGCCCCCCTCCATTTGGCCCAATGAGGGCTTGTCCATT
>N_4376
ACCGGCATTCACTGCTCATCCCGAAACCGCGAATCTACAAG
>N_4377
CTCAGTTTCAAACTCGACCACGCGGTGAGTTCTCCAAGTAT
>N_4378
CGGGCCACGCCTAGACATTACCTCAGGCATGTAGCTGGCAT
>N_4379
GCGCCCCCCACCAGTGCACCCAAGCGTTGGGCTGAGCCCAT
>N_4380
CCTGAGAGGCCAAACTGGTACGGCACACTCTGTCGGGGTGC
>N_4381
AATACAGGTTAAGTCCATCGCCACCCGCACTTCAAACCCCG
>N_4382
TCGTAAGCCGGGCATTACCCCCCATGCTGTGCCAACGTTCT
>N_4383
GTAATCCGACTAGCCGCTAGCCAACCCCGTACTGCGACGGG
>N_4384
ACAGAGTGGACAGATTAGTTCGGGAGAGATCAAGCTAAAGA
>N_4385
ATCCGAGTGTACTAACTATTCGTGCTTTTATTTTTGGAATA
>N_4386
TCCACTCGGGTTAAATTTGACCCCTTTCCCCCCGAGATCCT
>N_4387
TGGTACATTTTTAAATCGAGCTCGCTACACTCTAGATTACC
>N_4388
CTGGTGAGTCTGCCTGTGAACGTCAGCCGCGCCCTTAGAGC
>N_4389
CCAAAATTAGCTGTGAATCTCAGTACTCGCCGCCCGAGGTA
>N_4390
CGACGCGAGTCAGCTTCAACCAGCCCCTGCCACGGGAAGGA
>N_4391
GTTCGAGACCTAACAGGGGTCGATTATATACGAAGTTTCAG
>N_4392
CGTGATATTTTGTCCCCCCACCACCCCACGAAGCCCATCCC
>N_4393
GAATGGGCGTTGCTTTCGGCCACTTGCTTGATGTGACAGTG
>N_4394
ATGTACAGGTGAGCCTAAACCCACTTGGACTCGCGATAGTT
>N_4395
TGTATCCCCAGTGCGATTCACATGATACGGCACGTGTTACA
>N_4396
CAGCCGGGAGAAGGAATTTTCGGCCAAAGCGCTCCGCGGAA
>N_4397
TATCCCGAGCTAAAGCCCACCACGACGCCGCTAGTGTTGAT
>N_4398
CAAGCCCCCCAGACATCCCCCCTTCCACTCCTTATTTGTCC
>N_4399
AAGCCTTACTCCTCCCGATTCCGCCAACTCGCGCGATGACG
>N_4400
GGGGGCAAAACAACCCAAGCCGTATATAGCTTTGTGATTTT
>N_4401
ATCCACGCTTATGAGTAACCCCGTCCGACTTACCAGAAACT
>N_4402
ACTAAAGTAAAAAATGTGTGCACTGACATCACGATGGATTC
>N_4403
CGGGTTAAGCTCCGGTTGGTCACTCGTCCGTAACGTACCTG
>N_4404
GACTGTGTGGTGCGCTTTGTCCTTTGTGAAATTCCTCATGT
>N_4405
CCGGCTGTTTTCTTAAGGGTCGGGTTTCGACACGACACTAC
>N_4406
CTTAACCGTTTGTACGCATCCAAAGCTACCCGATGCTATCG
>N_4407
CGATAATAGCACCGCAAAGGCGCTACTCTTCCAGCGCACAA
>N_4408
ACTTTTACAAAGGGATAGCACAGTATCTGGCCCATTTCGCG
>N_4409
CACTGGGCCGACAAGTACATCCCGTCCCCGTCACAAACTGA
>N_4410
CTTCCTTTAGGGTCACTGACCTGCGTTGGAGACGGCGCCCC
>N_4411
ATTCGCGTCGAACCGTGCTCCCAATTAGTCGATTACGCGCG
>N_4412
TTGGCGGTCATGGGGTGGAGCGACACCTCAACCCGGGATCA
>N_4413
CACGAAGCGTCTACAAACTACATGGTGCGCCCGAGTGCACA
>N_4414
TATAAATACGGGGCCAAGTACTGTATTGACGGCATCCTCGG
>N_4415
TAATGAGGTTCTTAGAGGGGCAGGATTTCCCGAATGGAGCC
>N_4416
ATTTACCGCGGTGTGTCTCACTGATGCGGCTATGCACGCAT
>N_4417
AGTGTTCCCTTAAAGATCACCACCGTACGTTGTGTCTGTCG
>N_4418
ATCGAGGGCAGCTTCTAGTTCCGTGGTGCTCTTGGACAGGT
>N_4419
GTATTTGAGTCTTCAGGGAGCGGGGAATATACCGTTTAGTG
>N_4420
GAGAAGAGCCTGGCAACTCACTCACAACGGGCTTCGTCGGC
>N_4421
GTCAGTCCACGGGTAACTATCTGTCTGCAACTGCTAAGCGT
>N_4422
GGGTAATAACTAATCTGACCCGCATTGCAGTCCCAAGGTGG
>N_4423
AGTTTATCCGCCACGGTTTACCATAGGCGTCGGGTGGTTAA
>N_4424
ACCAACATGACTAAACGTCACGCCTAACAGTGAAGGGCCAA
>N_4425
TTAGTTGCACTGGTTTCTGTCCGCGTAGAGTAACCTCACAT
>N_4426
AGTATGGGATAACCGGTTCCCTTCGTGTAAAAAGAGGGCGA
>N_4427
AGCTATCCAAGTTCGACTAACATGCCACTCTCGCAATTCTA
>N_4428
GTCAGAGTTCCAATGTAATCCCCAATGACCTCGCACCGTCT
>N_4429
GTGACAAGACGAAAGAGTAACAGACTAACCTCGCCCTACGA
>N_4430
CCCAGTTACTTATATTGTACCGTTGGTGTCACTCTCGTGGC
>N_4431
ACTTCTTCTATACGCGTGGCCGCTGAGCCACGTAGAAAGCG
>N_4432
CTAGGACGTGGGTAGCCCAACGAGTTGTTTTATGTATTTCG
>N_4433
CTCGGCTTGCCTACCCAGCGCGAAGCGACACAATTTTTGGT
>N_4434
CTAGAGCGATTGGAGTTAGACCTTTTCGTAGATACAGATGG
>N_4435
CGAGTTTGGCTCCCACTAAGCTGGCCTAAAGGATCATGTTA
>N_4436
AAGCCTCTGTACTATCGCCTCTAGAATGTCTTCTCTTAACA
>N_4437
GCACGGCGTTGCAGGCTGACCAAGCGTCTACCCTCGAACAG
>N_4438
TAACCCTACAGTATAACGGGCTACTTGGGTGTCTTCTGTAA
>N_4439
TAAGACTGCGGAGCTCGCTCCGTAAACCTCTCAACATCATG
>N_4440
CGACTCTCTGTCGCTTAGAACGGTCTGTTAGGAAGCTTGCC
>N_4441
TTCGCGCGTGGCACCCAGACCACAGTTATCCATAGCCATGA
>N_4442
GTGGCGTTTGACCAATCTGACGTTACCGAAGGTTTCGCAGC
>N_4443
AAGCCTACCGCGTCATCTAACGATACGAGTTGTTTTAAATC
>N_4444
TTCTTTTATAGAAGTTAATTCTGTAAAGTGCCGTGAGTTAG
>N_4445
ACTTCACGCGGCTTTTCGGCCACGCATGCATAGTAATTAGG
>N_4446
TCGTACTCACGGAATTGGTACAGTAAGGCACGCCCGTATTT
>N_4447
CGAGTTAGCAGGATAAGTCACCAATATTTAGAGTGGAATAC
>N_4448
TACACCATTCTCTCTACTCTCCTAGACGCCTGCCGATAGTA
>N_4449
AACCGCTTTGCCATTCCTCACTCTGCAGTCTAGGACTACCG
>N_4450
TCTTTTTAGTAGCAAGCAAGCCTAGATGGACGCGAAATGGT
>N_4451
TGCTGTTCCTACAGCAGCGCCTAGGCCGCCACAGGAGGATC
>N_4452
GGAGAGTTCCCTCCGGAGCCCGAAACAGGCCACTACAGTAG
>N_4453
CGGAATAACGATTCACTACCCGGTTGGGGAGGTCCTCAGAA
>N_4454
TCACATAGTGTGTTTGTCGTCGGTGTCCACTCCGCGTAGGA
>N_4455
GGCGAACTCCCTATCTTGAGCTCTGAATGAGACTATCATAA
>N_4456
GACCTCTGACTGCTCACATTCAACCCCTCCGTGGGTAGACG
>N_4457
CAAACCGCGCTTCCCCGCCCCTTATCGATCCTCGCGGCAGC
>N_4458
TGATCGATGACGCCGGGCTTCCATATCGGTACCTGTAGTAA
>N_4459
CTTGAACACAACGTGAGGGACTAATAACCTCCGATCCTGGT
>N_4460
TTCCGGCGGCCCGTACGTCTCGGAATTAGAGGGACAGGGCG
>N_4461
GAACACGAATGCTGCCGATCCCCGGACACGCGAGTAAGTGA
>N_4462
ACTAGAGCGTAATACCCATCCCCAGAGAAAGGCTTAGCCAA
>N_4463
GGGACATCGTGTGGGGGTGACTCACACACACCGTTATCGTA
>N_4464
CATTTACAGGCGCAGCGGAGCATGCCGCTACGGACCGTTTA
>N_4465
CTCCCGCTTACTATCGCGTGCGGCCAATAATAGGTAATCCT
>N_4466
CTGCAACTCGCGGGTATAGCCTGACCTCTGACGAACAATCG
>N_4467
GCCCGCACAGCACAAACCGTCCCTAATTTAAAAAGCCCAGC
>N_4468
CCTTAAGATTGGGATATGCTCCAGTCGTTCCACTAGAAGCT
>N_4469
AAATGCGTTATTCACGTTTTCTGACGGCACACACGCCATGT
>N_4470
TGGTCGAGACGACTGGGTGTCCGGCGAGTTTTGGCTATCGG
>N_4471
TAATTGACCGAGGGATAGCCCCCACAACATATATACTGGGT
>N_4472
GCGATCGGCGTCTGCAGTTTCTTGGATGTTAGAGTCAAGGG
>N_4473
TAGCGGGGGGCCCCCGCGCCCAGGCCAGTCTTCCGGCGCGG
>N_4474
CCAGGGGGACAAGCACCCCACTTTCAAAATAAAACAAGCTC
>N_4475
GTATCTTCTCGTTGTGTAAGCGCTTGATTATCTTTATTAGA
>N_4476
GGTCTCCACGAGACGCTCCTCGAACTGAGCTTATTGCTGGA
>N_4477
CCTTGCTGTGAGGCGGCCCACCAACCAGTCTGTCTTTCCGA
>N_4478
GGAACAACGCTGGGGCATCCCCATATGGGAAAGCAAACGGA
>N_4479
TAAACTTCAAATGTGTACCCCGCCCTGTCTCGCCGGCGTTC
>N_4480
GTACCTTTAATCTCCCAAGTCCGGGTTGCCATATAGTCTCT
>N_4481
TTAAGAACGCTCCGGGCTTTCACCTGGACGAAAATACTTGA
>N_4482
GTCCCAAGTGTAACACTGGCCAGGTGGCCATCGGGACGTGT
>N_4483
CAAGGGTATCAGCTGACTTGCATACCTAAGCCTGAAATTAT
>N_4484
AATGGCCATCCTCTGGGCTGCTCGACGCAAGCCACTACCCT
>N_4485
ATGCCCATAGTACTACGTCCCCTCCTATATGACGGTGCCCC
>N_4486
CGGCCGCACGAGCACTTTACCGTTGGCGCTCATTATCTGGC
>N_4487
GACTTTCGGTCCATTCCAAACAGTGATGGTCCCAACAATGG
>N_4488
TACATGCTCCCTAGCGTTATCCGTATTGTAGGCTCATCTAG
>N_4489
GATGAACTAGCCAAGCGAGCCAAATCATGGGCCGTCATGTG
>N_4490
GTAGAAGACGACTCTCGAGTCGATCTTACGTGATCCCGTTC
>N_4491
GGTCTTTCGCCGTAAGTAGACCAAAAAACCTGGCTAGGTGC
>N_4492
GCTACTACCTCTCCAGGGAGCGCTTTCTGACGAAGGGAATA
>N_4493
GGTGAATTACCGGGGGATGACGAGTGATTCGAAGATCTTAC
>N_4494
GGACTCTACACACAGGGTTCCTTTGGCGTAATGTGCTTCAG
>N_4495
TGCATATTCTACCTGAGTGTCTGAGACTGAAATCGCGAGGC
>N_4496
AAAATTCGAATCTTCCGAAGCTTGGGTGCCTAACCATGGCT
>N_4497
GCATCGCCGCTAAGGTGCAACGCGTAACAGAGATAACTGTG
>N_4498
CCTGGATTGAAGATTAGTGTCTGCCGGTAAGTGGACCGTAT
>N_4499
TCCGTGCCACCTCAGCGAAGCCGGGATCAGCAGCTTACGGG
>N_4500
CGCATATTACGACCGTCTGACGCTCATGGGGACTTCCCGAG
>N_4501
CTAACAGGGGTGGACCGGTGCTCCGACCCAGGACATCGCAC
>N_4502
CACGATTGGCATGATTTCATCTAGATACTCGCCATACTCAC
>N_4503
ATCCAATTTGTTATTTAAGTCTAAGATCCGTGCTGCCCGAA
>N_4504
CTGCAACCCATTCCGCCTGACTCATGACGCTGTCGTCAGAT
>N_4505
CCACTTCTGATAGATCGTGTCATTCCGGCGGTTTCTAGGTG
>N_4506
CACGGGCGCTCCCCTCCTATCCGTTTCCTCTGTCCGCATGC
>N_4507
TTACTCCCGTCATATTTGGGCTCAACCATCGCTCCAGCGAG
>N_4508
TTTTTAAGCTGTGGCAGTGTCCTGCAGTACTAAGATTTTAT
>N_4509
GCAGGTCCCCCTCTTACCTGCGGATCCGCAACTCGATGTTT
>N_4510
AAGCCGTTCCTACGAGCCACCAGTTGGTTAGCGCGGATAGA
>N_4511
CACATTTCGAACGCCACCCACGGAGCGCACGACACACTACT
>N_4512
GTTCGTATGGTCGTCTTAGACATCACTTAACAGCGTGTACT
>N_4513
GTTCATAACAGCTCGGGGTACGTGTGTCCCATAAGAACTGA
>N_4514
AAGTTGCTGGAAGAGACCACCCACCTAAGATACAAAGGACT
>N_4515
ACTCGAAGTTCTCTTACGTACGGGCGTAGAGTGCCCTAGTC
>N_4516
TAAATACGACGTGGGGACATCCCCCTAGAGAGCACCGTAGT
>N_4517
CTCAGGGCGGTACCTGCTAGCGGCCTACCCAGGCTCACTCC
>N_4518
CTACGACTCGAGGGGAGTATCCCCTAGACCACAGGGGAACG
>N_4519
TCCTAGGGGACTTTTGATGGCCGACCGTGCGAATTATTGTA
>N_4520
TATCGCGGCGTGTCAAGCTACGCAATGACGATTCCTAACTC
>N_4521
TCACGTAGTCTTGTGAGAAACTAATCTAGCCGCGTTTGAGG
>N_4522
TTACAAGGCAGATGATCTTTCGGGACGTCCCAGTTGCGACT
>N_4523
GGCCCGCGCGCGGGAGTTCTCTCAAAAGGCACGGGCACGAT
>N_4524
TTGGTCACGACACCTCAGCCCGTATCCATGCCTCTTTGTCC
>N_4525
TAGGGACCTCGGCAAGGACTCTTACAGGGGATTAACAATTA
>N_4526
TATGAATGTGGCTCGTGGTCCGATGGGTTACAACTGCGTGA
>N_4527
AGGCAGCCTAGCTCTTCATTCTAAAATACATTAGTGTGCAG
>N_4528
GGGCACGCACGCTGAGTGCACGGGATAGTAAAGTTCATAGC
>N_4529
ACTAAGTGATGCCCGTCGCTCCGGTGCTCGAATTATGCTAT
>N_4530
GTTCGCATGGGATATTTGTCCTTCATGAAAGACTTAGTTGG
>N_4531
AATTAGCTAATTTATGGCATCTGTATGAATGGCCATAGCCT
>N_4532
ATGAATTCCCGGATAATCCCCAAATAAAGTGCGCAGGAAAT
>N_4533
CACCCAGGGAGAGGCGGCCACCCAGAGTCCTTCGAACGCGA
>N_4534
GGCTAGTTACTTATAAGCCTCAGGTGGGATAGGAAAATGTA
>N_4535
GGAAGGCATCCTGCCCAACACCCTTGCTATATGCTAGGAAG
>N_4536
AAAAACAGTGTGCTGCATTTCATTATACATGTCAGATCGGC
>N_4537
CAGTTGTGTATAGCGTCAGCCGCAAATGCGTGCTCCCGAGG
>N_4538
GTTGGGGGAAATCTATCACCCTATACGTAGGGATATAGCTT
>N_4539
GGATTTACTCCGAAGGAGAACCTGCAGAGTCGCCTTTGGGC
>N_4540
GTCGCGGTCCAGGTCACCACCATGGTATTAGCCACTACCTC
>N_4541
TCGCCGAAACCATTAATGCCCCGCACGCCTCACAACTACCC
>N_4542
TGGCCGTGATGGGAGCTATGCGCGGCACTTGGAGCTGGTGC
>N_4543
CTACGCTCCGTCCTCAATGACGGGATTTACAGGACGTTTCT
>N_4544
CAATAAACAGCGCAGTTACGCCGACAAGCAATTGGGTGTCA
>N_4545
CCTGCGGAACCTGGGGGCCGCGGATGTGTGGCACTCACTCG
>N_4546
AGTCCATCGAGTGACAAAACCTTCAGTGGCCTCACTAAGTA
>N_4547
ATTTTTGGGTAAAGGAATTACGATGTGGGTTGAACCGATAC
>N_4548
CTGGTAGAAACCCTCCAAACCCACAGAGTGCTATGCAGACC
>N_4549
GCCGAGGTGTGTGGGAGACCCTCTGGAAGTGCCCGACCCTA
>N_4550
CGCAGTCCCCCATTTAGGCCCGCGACCGGAAGGGCCTAATC
>N_4551
AGTATACGGGCCGTAAGCAACCAGACGCCGGACCCCCAGTA
>N_4552
CCGGTCGTATGTAAAAACTACATTCGTCATTACGTGACTTC
>N_4553
ACAAGCGTCCACAGACGTACCCAATGAGGGGCACGCATACG
>N_4554
TCTGATCTGGTATGCGATGACCTTACTTAACCCGGCGGGTA
>N_4555
GAACCCAACCGAATTTGGAACCATCCGAATAGCTTACGATA
>N_4556
GTGCTACGGTCAAATCGACGCAAAGCCGCAGTGGTATACGT
>N_4557
GACGCTACGCTAACCTGCAGCCCCATGCGACGTTATAAGCA
>N_4558
AGGCACTGGCACCAGGAGTCCTGCGAGGCGCCATCGCACGC
>N_4559
CTCGGGAATCGGGCTCTTAGCCTCCTGGACAAAGGGCGAAG
>N_4560
CGATTCCCTTCCACTAATGCCCTTCCCTCCACGCCCTACGT
>N_4561
ACGAATCAGCGGGAGGGGGGCGTCGGGGCATATGGAAAGTT
>N_4562
TATCGCTTTAGGAACAAAGTCTTGGTTTCGCGGGGCCAACT
>N_4563
AGGCTGCTGTTGAGACGTCTCTTACCCAGAAAGTGAGGGCA
>N_4564
TTTCGCGAGGACTTCATGTTCTTGCTCTCTCCAAGACCGAT
>N_4565
TTAGTCGCTGGTGGCGGGCGCTTGATCCCTCTCTACTTTGA
>N_4566
TTGTTTTATAAGAGATACGTCTGAATCCGCGTAATGTGTGG
>N_4567
GCCCAGACGAACCATTCGTACATGAACTACTTAGTACCGCC
>N_4568
GACTAAGGGCAACAGTATATCGCGCGAGTTTTGTAACCAGT
>N_4569
GTAAATGCGACCCCGCGCATCGAGGTGAGCGGTTTGATCAG
>N_4570
TTAGGAAGATAACTCTATGCCGATTCACGGACCCTCGCGTT
>N_4571
GTCTTTTACGCTCACGGGGGCCTCCTTAGTTTGGAAGCACA
>N_4572
AGTGCTTGTACAGTTGCAAGCGCCTCCGGGAAGGAAGTTGC
>N_4573
CAGTTTAAATACTATTATGCCTAGACGTGAAGTTACACGTA
>N_4574
TGCCGTCAACCGCGCTTTAGCGAGTGGTATGGTTTCAACTG
>N_4575
AACTGGCGCCACCATCGTAGCGCCAAAATGTATCGTCCATA
>N_4576
GTGGGGGCATCGTAGACTACCCAAAAACATCGAGGTATAGA
>N_4577
ACAGCGTCACGAAGCGCGTGCTGGATGCCACGCACGCGCCT
>N_4578
TGCAATCTCACGTCGAGCCGCACGCCAAATTAGCTTAGCGC
>N_4579
GACGTAATTAACTTAGACTGCCACGCCATCGCAAATTTTGA
>N_4580
CTTTCCCAGGTAGTCAGTCTCTACTTATTGAGGAGTCATTG
>N_4581
CCAACCGGTTGCTAGCGAGACCGCTTCGTACGGCAGAGCGA
>N_4582
AGAGAACGACATCCTTAACCCCCTATACTGTGGAGTGAGGA
>N_4583
GCTACTTGGGGCTAATTGCGCATCTAGCCCCTTCCCACCTA
>N_4584
ACCTTTACGAATAACAGGGACCGCGGATGCCGGTACGTTCT
>N_4585
AGGACTGAAGAACATTCGCGCTGGAGATTCCGTGACGTAGG
>N_4586
AAAGCCAAGAGGTCTGTAAACTCCCTCTATCCTAGGGTAGC
>N_4587
TCACCGGGAAGTACTTCTAACGTGCAATTGTTTAAGTTACG
>N_4588
CGTGCGGCAGTCAGACATGACCACCGTGTGCCTAAGATATC
>N_4589
AGGAAAAAGGTGCTTAAGGTCCGTATAGCTATTCGCGGAAC
>N_4590
GGGATGCGAACCCTGAGCCACAGTCTAACTGAGGTGAGTGA
>N_4591
TTTTACGCCGTCGGCCAACACGACCCCGCAGCCTCACGCAA
>N_4592
CCTGTCCCCCTAGCTTTCGTCTCGGTTTAGAGTCTGGGAAG
>N_4593
AACACCTCAGACAACCACAACGTATATAATAGAGCCTTTCG
>N_4594
CCATGACCCGAGCAGTTCAGCAGACCTTCCGGCCGGAACAC
>N_4595
AACGTCGATGGACCCTAAGGCCCTCACATAGTGGCCAGAAC
>N_4596
ATGTGCAGGCTGTGCATTTCCGCGGGGATTTCACTAACACA
>N_4597
AGGACTATAGACTTTTGCTACAATAATGCGTTCCAGACCCC
>N_4598
ATGTTGATTGACCGTACTACCTCACTAACGGGCCTGGGAAC
>N_4599
TATATTATCAAAGCCCTCCACCGGCGAATTTACCCAGTCAA
>N_4600
GGCAACAACCGAAATCCATCCTTATATCCCCAGTTACAGGG
>N_4601
ATATTGATTTTATGATCCTGCCCGTAATGACGGGTGTCGAA
>N_4602
CGTTGCGAAGGCTCAGTACCCTGAGGGCGCGGGCCTTTCCT
>N_4603
TACTTCCGGACACTCGGTCCCAGGGAATCGAGCCGAGCTCT
>N_4604
ATACGCGCCGCTCGAATGTACTCCTTTACTGGTATACGTGC
>N_4605
AACTGTCCAACCTAAAACTTCGTGGAAGACCAGCCTCATCA
>N_4606
TTACTATTTTACGTAAAGGACAGAGGGGTCATGTGGCGAGT
>N_4607
TAGTACACGTTAACACGTGCCAACGCGAACGCGCGCGGAGA
>N_4608
TCCCGCTGCAACACCTCATGCTGAGTACTTTGTCCTAATAC
>N_4609
GTCGGATTCGGCATTGAGGACGCTCGTGCGGCCTTGATGCC
>N_4610
AGATTAACCATGAGTCCTCTCGGGGACCTGGGCCCAATGTG
>N_4611
TTTCCATGCGGTTGCATTACCTTGTCCACAATCCAGCCACA
>N_4612
AGAATATTACGGCGTTCACGCCACGCTGAGGTCTTGTTTGG
>N_4613
TTGAAGCACTCTGTTATCAGCTAGATTGCTATAAAAGCCGT
>N_4614
GATACACCGCGAATATCCCCCCGACAATTTTGGCTATAGCT
>N_4615
TTGAAACGTGGGGATCTCTGCGGCGCGAGCTTTAACTTCTA
>N_4616
CATGAGCGATAGATATTAGGCCACGCCCTGTATGTATGATG
>N_4617
CTCCGGGTGCCTATCCGGCACCATACTTGCAGGGGCAGACA
>N_4618
AATTAGTCCAGTCAGGTGGTCTCTAGACCGGTTTAAGTAAG
>N_4619
CTAAAGCCGATTCTATGACTCGGACCGCGCAAAAATCCCTT
>N_4620
GATACTGTAACGGAGTCGAGCTCTGGCGATTTCGGATAGTG
>N_4621
GTTGGGTCCCGTAGAGCACCCTGACCCACCGAGCCGTGGGA
>N_4622
CGCACCCCGCGTCCGCCAAGCAATCCAGGCTTATCACTCTT
>N_4623
TGGCCGCGGGGAAGTCAACCCACACTCCAGCCCGATTAAAT
>N_4624
ACAGCTGGTAGGAGGCTATACGTCAACGCTGGTATGGTCAG
>N_4625
AATCGGGTACTTCAGCAGCCCCCGATGCTAGTCTGGGGCCC
>N_4626
AGACTTGCCACGTAACATTTCTGTTGGCGCAATCTACTTCC
>N_4627
GCCCGTAGTATCTCTCGCACCCGAGTAGAAAATAGATGCAC
>N_4628
GAGGCTTCAATCAGTGGTAACCAGAAGCACTTGATCGTGCC
>N_4629
AACATTCGCTAGGGCAGCTGCTCATCGGGCGGTGGAAACGC
>N_4630
CTGGATGGCCGATCCTATTTCTCAACTACAGAGCGGTCTAA
>N_4631
CGACCGTTTCTGCGGACATGCCCGTTTAGGGTCAGCGTTGC
>N_4632
TTGGCGGGTAGGCCTTGCAGCAGAAAATGAGGTAGGTGAAT
>N_4633
TTTTCTCGTTTTAGTCTTCCCGCCACGCCGTTGAGCCCGAG
>N_4634
AACCTCTTTTCCCCGTTACCCACCCAACGATTCCCAGGGTG
>N_4635
TGCGTCGAAGCGGAACGATACACGAAGGCACGCAGACCTGT
>N_4636
TGACGGGGGGATCGGCCTCACGGTTTTCGACGTTAGAATCT
>N_4637
CGAGTCCCAACAACGGGATGCTCATAGAAGGGCCCTGGTGC
>N_4638
CGGACACAACCGACTCGTATCTGGTAAATACTAGCGATTGC
>N_4639
AGGGGGGGGCTTTTGCGGTACGGATGTCCGTAGGATCCTAG
>N_4640
AATACTTAGGCAGATCGAAGCGCTACGGTCCTTACTATCAG
>N_4641
TAAGTCCCTTATCAGGGCGGCGCAATAATCTGACGGAAATG
>N_4642
CTGAAGTCTGGACGGAGGTTCAAACACGGATTACCATCGTG
>N_4643
TAGGTCACATCTACCGCAGGCACAATCTGTTACCCCGGGGA
>N_4644
AACGAAGCCGGCTGAGGGTCCAACAGATCGTTTACGACCGT
>N_4645
GATGGGATGCCCTTAGTGTACCTTCTCCAACGGGAGAGCAT
>N_4646
GCGGATGAACAGAGCAGCATCGCCGGTATCTGATCTCCGAA
>N_4647
TGTATGTGCGAAATGGTTTGCCGTTGTTAAGCAAGCAAATA
>N_4648
GTATTGCACGATGCTGCGAGCGAGGGTCCAGCGCAGATGAG
>N_4649
TTCCGATTCGGCATCTGCAGCTTGTCATCATTTCTACCTCG
>N_4650
TAGCCGAGGAGGTCAGGTAGCTCCATTCCAGAAGTGTAGCA
>N_4651
GCTGGTATACCTGGAGCTGACGCTCCCTGGGTCCTTCGTGT
>N_4652
TAATCCCTGGACGCACAGTCCTATTGAGTCCCATGGTTGGA
>N_4653
TATAAACCAAGAGGTTAGACCCGATACACCGATTAGCCGAG
>N_4654
GATCTCTCATAACGCCAAAACCTGCGTGGGGGTTTCAATGG
>N_4655
GGCAGGTGGGAAGGCATGCCCTAAATATTGGCGAGGAGGTC
>N_4656
TTGACGAGTGTACCCGGCCGCAAAGGCGCCGGGAGATTGCA
>N_4657
CAAAAACGAGTTGGTACTTACGCCCCGGACTCATTGGTAGA
>N_4658
GACGCAGAGAGCATTAAGGTCCCAGACAGCCGAGGATCAGT
>N_4659
AACTACGACAAGACGTACTGCTCTTATTCATGTAACGGTCA
>N_4660
GTGGCCCGTTGGCACCATTTCGGCGACGACATTATCTCTGT
>N_4661
GGGAATGGTGCCTTGTGTGTCTCCGCACTCAGAAGGTTTAG
>N_4662
GGGGCTGAGAGATGATCGCGCAACTACTAGTATGCTCTATT
>N_4663
CTAGTCTGCTTAACTAGATCCTGCTTTTCGCTGTAATTCGC
>N_4664
CCCTTGATTACCACCCAAACCAGATAGTCGGTTTGGCGATG
>N_4665
GGCAACCTGATAATGCATTGCTTATCCTCGCTGCAGATATA
>N_4666
TCGAGATGCGGAACCTTATGCATAATAGAGTTGGCGTTGTT
>N_4667
ACCTCTACACCAACTCGAGTCTTAAGCTGTAACTGGCGCAG
>N_4668
TTACATTGGCCAACACGCTACAGCGGCCTTCCAGAGACGTT
>N_4669
AATCCCATCCCGGTTAGTCTCAATAACCCCGGATGCAGAAG
>N_4670
TGAATTTAAGCGGTGCAACACCTAGCAGCACCCTTCTACCT
>N_4671
CGTAGTGTTGATGTGGACAACGGACTGTAGGCGTTCTTTTA
>N_4672
CACTAATCCACCCGTAGGATCTCAATCCTTTTAGAACGGGC
>N_4673
CTCGTAAGCAAAGGTCACAACTGGCCGGAGCCCGAGTTTTA
>N_4674
GTACCGTTGTTCTGCGATGTCCGTCTGGTGTTTCTGAATCC
>N_4675
AAGCTCAAATGGCATAAAGGCCGGGGAAACCAGGTGATGTC
>N_4676
ATTTACTATCTACCTAATTCCCTGGTCCTATTTACGATATG
>N_4677
TGTGAAAAGGGCCTTGTCCTCTGCATCCTGTAGGAATGCAT
>N_4678
GCATTACTACTTCGCCAGACCGTGGGTCTAATTCCGTTCAA
>N_4679
ATTTATGGGCGTATAGTTGACATTTAAAATTCCAGCTGATC
>N_4680
AGATGTGCCGATCTGCCCCGCAGAGGGTGGATCCCTCTAAC
>N_4681
TTCTCGGGAACGCAGAATCCCCGGTCTGAGGCGCTCAGGGC
>N_4682
TTGAATTACTTAGCATCTCCCGAGTAAGCCTACGACGGCTA
>N_4683
ACCACGGCCAAGGTAGGGAGCGGATAGCGTGACTAACCTTA
>N_4684
TGTCATCGATAGATACCAGACTCTGTTTTAAGACAAGACTA
>N_4685
CTGCTGCACCTCCCCGTTCGCCGCTGTTATCAATCATGTTC
>N_4686
GCCGGGACTGCTACTCACGACTTTACTGACGTGTCATTGGG
>N_4687
GTAGTAGCAGACACGTCATACTACTTTACCGCGTTGCAGTT
>N_4688
TACTGAGCAAGTGAGTGGACCCTCTCCATTCCTGCTTCTAT
>N_4689
GTCCGTACGCTTCGTCATCCCAACGCACCGGTTGTATAGAC
>N_4690
ATCGATTCCAGTGCACTGCGCTAATGAAATACAAAGATCGG
>N_4691
CCCCGCCCGCCGGCTTCAGTCTTAGGTGTCACCTACTGGGT
>N_4692
AGTAAAAACGCCTGGTGAGCCGGGTATCAAGGTTTGGAGTG
>N_4693
AGGCCACTCGCATATGTTATCGCCCCTGTTGCATACCCTGT
>N_4694
ATGAAGCTGTCGTAGTGCACCGTGCCGTTTCTCAAACGAGC
>N_4695
AGGGATCCCTCTATATGGCGCTATGCAGTGCCCCCGAATTG
>N_4696
TAAAAAATACGAGGTTTTGACCAACGCTGTCGGTAGACTTC
>N_4697
TACGAGGAACCATCTGGAGGCGGTTATTACGCCGCTGCTAC
>N_4698
GACTCGCTCGGGTTTGGAGACTGCCAGGTACGGTACTGGTC
>N_4699
ACAGCGTATATTTGATGGAGCCTAGTCGGAGACCTCTTCAG
>N_4700
AAGTCCAGCCGTATCACATTCGTGATCAGGCACGGGACCAA
>N_4701
AGGTATTTTTGTCTATACCTCAGAGCTCAACTCTGCATGTG
>N_4702
TTTCCACCATGGTTTCCAGCCCCCGGCAGAGGTGAATTCGC
>N_4703
CATCCTCATACTAATGAGCACGTACTCGGCGTTTAACAGAA
>N_4704
CAGTTATGGGGGAGAATCGACCTGCAGTCCTACCTTCGCAC
>N_4705
GTACGCCCCTCTCAAATCAGCAGGACATCTTCGAAACACGT
>N_4706
CGCTTTGGAAGCGGGCATGTCAGCTGCTTAAACGGTTGTCC
>N_4707
GGCAAACTGGTACTCTGAAACGGCGTTCCACTACGCGCTTT
>N_4708
TAGCTTGCGAACACCGTCTCCGGGAGACACGGGAATAAGTA
>N_4709
CGGGATACTTCGATACTATACGTTGCGTCCATGATAATGAG
>N_4710
TTCGGGCTTAGCTTCCCATGCCAGGGAGGTCAGCCCAGATC
>N_4711
TCCAAAACTTAGGACTTTGCCCGGCGGTCGAGCCTGGTGCG
>N_4712
GCTCTGGAGCGACTAGATAACCTATTAACTTGGGGTTGGGC
>N_4713
GCTGCTCGCCCGAATACTAACCGTTGATGTTTAAGGGTGCA
>N_4714
CTAGTCCACATATGTTCCACCTCTAAGAAGATACCGGTTTA
>N_4715
CGCTCATTGGTTTCAGCATGCGCACGTATAACACAGTCAGA
>N_4716
TTAAAATATCCATCAGGGCGCAATCGTATGGTCACACGAGA
>N_4717
AGTGCCTAATAAACGGGCAACTGTCCGCAGCCGTAGTCACT
>N_4718
TATGGCTACGTCTCGAAAGGCGTCATGGCCTAACCAAGACG
>N_4719
TTTCTTTCCAGGCGAGAGACCGGGAGTGACGAAGAAACTAG
>N_4720
AGCTAACTGGCGGGCATTCCCTCCCTGTTATCGGATCCCCA
>N_4721
TCAGATCCACATAATATAAACACGGGATCGCGATCATGAAT
>N_4722
AAGGAAATACCACCGAATAACCAGGTTGATGCTATTGAGAC
>N_4723
TTGTGAGGCTGTCTGGCAGGCCAATGGACATATCAATGACG
>N_4724
CACACGGGCCCCCCGTGTCTCATTCAGCATGAGACGGGCTT
>N_4725
CGACCGAAAAGTGTAAGCCTCACAACACTCGGCCGAGATTG
>N_4726
GGCGCGACCCTCCGTTCCACCGGTCACCCTAGCCGGGCGTC
>N_4727
GGCAATAAATTGGTATGGTTCATCCACCCTAATATCGTATA
>N_4728
GCAGTCTAAGTAAAGTTGGACCCTGTCAAGATATATAACCC
>N_4729
AAAGCGCGTATAGGTATGAACAAATAATGAGTATGACCCTG
>N_4730
AATCTTTAACATAAACTCTCCGGAACAGGAAGCGGTCTGGG
>N_4731
CAAATGCGAGCGAAAGGGTCCTTTTCCAACCGCGCTCCCGA
>N_4732
TCACATGCCACGGCGAGCTGCGTGTTAGCCGCTAGTACCTC
>N_4733
CCCCAAACACATATGGGCGTCATCGGGAACGTTACTATCGG
>N_4734
AGGGTCATCTGAAGGGCGGTCACCCCACCTAGAGGCACGAA
>N_4735
ATTAGGATCGTCGCTGACACCGCGTTGGCGGATCTCAAGGA
>N_4736
CCCGTCTTTGTTTGGCCAATCCATCCAGCTCGGTGCCCATA
>N_4737
GGTTTTACCATACGACGGTTCTGAGGCACTACACGTTCCAT
>N_4738
TTAACCGTAGGTACAAGGAACTGTGGACTCGCTTCTCCTGC
>N_4739
CAGGTCCATTACTGGTGTTGCTTCCGCACGAAGAGCCACCG
>N_4740
CGTGTTATTGACTCGAATGTCTGCTCACGTCCCCCAGTGCG
>N_4741
CACCGTTGCAGGAACCACGCCTCGGCCGCTCAAAAATGGCC
>N_4742
ATCCATTTTCGGGGACCATACACTCCTTGGCGCTAACCATA
>N_4743
GGGCTTACAGAACGCCGCGACAATAAGAAAGGCGTAACCCA
>N_4744
CAGTAACACGACCTACGTGGCGTACTCTATCGGAGTGTATT
>N_4745
GGTCGGTCGGGGTGCGCAAGCGTCCGTCGCTCCCCTAACAC
>N_4746
AACCCGATGCAGACCTTTGTCAACACCCAACTATATCTGGA
>N_4747
CTGCTTCGGCCTTATTTTTTCCAGTACACTTGTATACCGTT
>N_4748
GAACATTCACGCGACTTCTTCGAATACTCACCGCAGAACTG
>N_4749
AGGTAGGTCCGAGCTTTACACACATGTTTTGGGCGAATCGC
>N_4750
ACTCCGGCAGGTGTCAGCGTCTGGCAACTGGGCGGACGAGT
>N_4751
TTACCCCTTTAAGATCACCCCTCGCATGCAAAGAGTCATGG
>N_4752
CATATCTGTTCTGGTGACAACCGGACCACAAATTAAGCGGG
>N_4753
GAGTTGTGACTACTGGAAGGCATTCAATGCGGCAAACACAA
>N_4754
TAGGCTGCTCTATAAAATCGCATAAGACGAGGACAGCCCCG
>N_4755
CGGGCGTCCATGGAAATAGGCGTCACGGCACACTAAACTAC
>N_4756
AGAGATTGAAATAGGTAAGTCATAAGACCTGCAACTGATAC
>N_4757
ACACGCTACAAATAATGAGCCTTTCTTAAGATGAGGGTAAT
>N_4758
ATCTATTGAACCGTGTGTCCCCTGAGCGGTTGTGGGCTGCT
>N_4759
TCAGCAGTTTATAGCTGGCGCTGCGCGACGTGACCATGTAG
>N_4760
GCGTGATTGCGAGGATATGGCAGAACCGCAAGGAACTCGCT
>N_4761
GGCGTGATGCTCTGGTGTGTCCATGTTTAACAGGATATAAA
>N_4762
CCGTGTTCGTTCCCGGAAGCCCGCTTAGATGGGCGCCCTTC
>N_4763
CGGGTATAGTTCCTCTGGGACGTCCTGTGCCTCAGGTTCGT
>N_4764
CGAATGCCCATACCGCGACACATTCATCTGTGGTCGTTCAG
>N_4765
TCTTGCTCCAGGTATTTATGCGCGGATTACCTCTCGGGGCT
>N_4766
ATCGTTGTTTGCTAAGAAAACGGGCGCGCTACGCCCTGTAG
>N_4767
ACGACAAGTGTGTTTTATATCGTAGCACCCCGATGAGGACA
>N_4768
GACCTCGTCCGTCAAATGCCCCCGAGTCTGAGGTTCCATCC
>N_4769
AAAACGTGCCACCTGAGCACCAGCAGCTGAAAAAGGACAGA
>N_4770
CTGCCAACAATGTCATGGGACTGGAACTGTTTAGGTATAGG
>N_4771
TAACGGGGCCGTGGTTGCTCCATTAGGGTCGATGAAGGTAC
>N_4772
AGGAATGGATTAGGGGCTTGCATCTGCTTAATACTCAGCCG
>N_4773
CCGGCGATGAATACGCCGCGCTATCCTTATACTCCTATTGG
>N_4774
GTGGCTAACATCGGCAGTTGCTATCCTTGCACATTGGATAG
>N_4775
CTAGCAGAAGATCTTAGCGACGTGCTAGTCCTCAACGCCGA
>N_4776
GAAGGTTCCTAGCGAAGGTCCCGTCCCTCGTGGCCGCCAAA
>N_4777
GACCCGCGCACAGAAAGAGTCTTACAATTACTGCACACAGG
>N_4778
TTGGGTCGCGATACGAAAGGCATAACAACACTGTCCGGTTC
>N_4779
GCGACCTAGCGCATCGTGCCCACTTATTTAGCTTTTATGGT
>N_4780
GCAGTAAAATGGCCTGTTTTCTCCGGCGTTACCGGGGCGAT
>N_4781
GGAAGTATGGAATCTCCCAACACTCGCAGTAATCGATGCGA
>N_4782
GATCATATGGTATTGCTACTCAGTAACTTTCCAACTTAGGT
>N_4783
CTTCTTCGCTTCAAATTTAACGTGTTAACAATAAAATCAAA
>N_4784
GAGGTGGTTAACAAATTTATCCACGCGTCCTAGTTGCTCTT
>N_4785
CGCATTTCACGAAGGGGACCCTGATACAGTGTACGCCCGTC
>N_4786
ACACCTGAAAGATACGAGCTCCAGCCTTAAAAAATGCGGCC
>N_4787
TTTGCTCAAAAGCCCACCTCCGTCCTGTGAGGCCGCGTCGT
>N_4788
TGGGAGTTCTGTGCTTTGTTCCTGGATAATGTATGTAAGGG
>N_4789
TAAGGGTTTTCTGGAGCTCTCTTTCCGACGACCTGTATCAC
>N_4790
GAGGGCCGCCTACCTTCACGCCCCGGCTGAGCCAAGAGTGC
>N_4791
GGTTTGGGATGAGGATGGCGCTAGAACGGCGCGGAGGAAAC
>N_4792
CGCATACTCAACTTCCTATGCTGACATCGAGTTACTAGATA
>N_4793
CAGATGTTAAGAGCTAACCGCGGGTGGTGAGGATTCACGGT
>N_4794
AGAGCTCATCGGCATTGTTGCGCGGCGGACTAGATTCAGGA
>N_4795
ATTGGATCCCACAGAGAAGCCTGAAGGCCGAGATCAGGCTG
>N_4796
ACGCCGAAACCTGGCTCAAGCAACGGAGCTAGAGGGCAGAG
>N_4797
TCAATACGAGGTCTCATCAACATTTTCTAAGACGCGGAAAT
>N_4798
GGGCCAAAATCTATACGGTCCACTGAGCAAGCAACCGGCAT
>N_4799
GTATGTCCTTCCTGCTCTGACCGTCAGTGGTATGCCGCTGT
>N_4800
GTCCGAATAAACCCTGGTTACAGATAAGGGTGGTACGTACT
>N_4801
GCACTCCAAAAGCCGGTAAGCTGATACAATTGCCTTATATG
>N_4802
GGATCTTTTACTCTAGATTCCGGCTTTATCCCGCTTTGTTC
>N_4803
AGGTGGCGGCAGCTGTACCTCTGCCTCGCTCAAGCACTTCG
>N_4804
CAGTAAGGCCGAAGCGAGAGCCGACCCGAAAATTAGGCCGA
>N_4805
GCCCAAATGCTAAAGTGGCACCCACCCCCGCCATCACTAAC
>N_4806
CGGTGTCGTCGGGCTTCGAGCAAGAAGACTTGAATGACACC
>N_4807
GACCGCAGGGGTGAAAACCTCGTGTATTGATGCGATCTCCT
>N_4808
CTTTCCGCTTCTCGGACACACCGGCCTCGTTCCCTTAAGGA
>N_4809
TTAGGGGAGAACCGGGCTGGCTTCACCGGGAGTGAGACCGT
>N_4810
AGATAGTGACCTCCATTGGGCCTAACGGGCACAACAAGTGC
>N_4811
TAATGGATGTTGGATCTGACCTGTTAGGTCCGCCGGCTTGT
>N_4812
ACAGAATCACTGCTACCCCTCTATATGAAGGTTCCGGGCTC
>N_4813
GTGACGCTTCATGCAAGGCACAGCATACGCTGCTCGGACGG
>N_4814
GTGCTCTGATGTCGTTCACCCAAGAGCGATTGCACGCCCCT
>N_4815
TTGAATCATAATGGCGCAGGCGGACCCCGGCAATTAGCCTA
>N_4816
GCTGTTTCATCTGCAAGGAACAAACGTTTCCCGGTGCTGCC
>N_4817
CGTTTACAGTGAAGTCGCACCACTCGGAGACGGGAACTTTT
>N_4818
CCCTTTATAAGGCTCTGCGTCCTATGTACTAGCCCTGAGTT
>N_4819
GAGCCATTCACCCCAATTTACGTTTGGGGGACGCCAATGGC
>N_4820
GGACATGGCCCCGCCTTATGCCGTTCGCTGGAGTATTCTGG
>N_4821
CAGGACCCCCTACGCATGCTCATAAAACGGGCAAACCAGAC
>N_4822
ACGTCTATTCGACCATCCGCCCGTTCTTGATCTGTTTGTGT
>N_4823
CTTTCCCGGTGTGATGCACGCTCAGTTTTCATGTTACCCCA
>N_4824
GATGATTGGGCGCGGGCTGCCAGGCACGCTCAGCCACGGAA
>N_4825
TACAAAAACTCCGCAAGTGACCGATTATTGGTGGTATGTCC
>N_4826
CCCAACAGAGTTTTGGTGCCCGCGGCACTGAAGTCCCCCCA
>N_4827
GGGACAGGGATTGGGAGGGTCGAGTGACTGCAACCAAAGGC
>N_4828
GGGCGATCGTCTAAATGCGGCGATTGTACCTCTGGGGACGG
>N_4829
CCTTACTAAACACGGCCCTTCTAACGGGACCGTAGATGCAT
>N_4830
ATTGTATCCTCTGGACACGGCGCGCCTAGTCCCGTAATCAG
>N_4831
TGTCTTAAAGTGCCGTATTCCACGGGGGGGAAACAGCAGCT
>N_4832
TGAAATCGCAGGTTTTGAACCTGGAGCGAGTAAATTTTGGG
>N_4833
TTAAAGCCATAACGGCGAGGCATCTCACATTTGTCTTATAG
>N_4834
TCATGCGGGGTTTTATAATTCCGCCCCCTCTGCCTAACCGT
>N_4835
TTCTAATATCGATCCTCCTACCGAACTGGAGACTTCAAGCT
>N_4836
AGGGGTGTACGCCCCTCATCCTTCCGCCATTGCCGAAGTTA
>N_4837
TGTCTTAGAGGACTCAGCCACATGACGCATCATATATCCAA
>N_4838
ACTAGTTGCCTAGTGGTGTTCGTTAGAGGACATCCCCTGGT
>N_4839
CGTGAACGGGGTCTTCCCTACCTTATCAAGGCGAAGGCACG
>N_4840
CGACGCTGCAAGTGTTGATACAGTCCCATTCCTGCAGTATT
>N_4841
TGAAAGTCATAGCGGTGTATCCCATACTTGGCCTGCTAGTC
>N_4842
CGTCCGGTTAGAATCCACCGCTGGGCAAGCAAGGACCCCCG
>N_4843
ATCTCTAGCTAGGAGATAGGCAGGGCTCGCCCAGCTTTCGT
>N_4844
TCTCCTGTAAAGACGAACAACCCCCCTGGGCCAGCCCGTAT
>N_4845
GTTGGCCCCAGTTCATGCTACAATGGCTGCGAATATGTTCG
>N_4846
GTAAAGTCCTATATTCGGTCCACGAATTTGCTCGTAGTAAC
>N_4847
GGCGCAGTAGAGTATGCGGGCAGATTTTAATAAGTGGCCAG
>N_4848
CACAACTATATTAGCGCGGTCACGTACTCCCACCTGGCAGG
>N_4849
AGACGCAGATAACGCTCTCGCCTTTACTTATAGCTCTACAC
>N_4850
TGATCGCAATAATGAGTTAGCTGATCACCGGCGGAGGGAGC
>N_4851
TCAACCCGGTGGTACAACAGCGATCTTTGCTTCGAAGAAAT
>N_4852
TATCTACTCGGTGCGATTGTCTGCAGACTCACGGAATTCTC
>N_4853
ATCGAGACATGGTCTGCTCCCCCGATTCCTGGGCCCATTGG
>N_4854
TTGAAGTGAGGTAAAGGTTACAATCCCAAATATTATCGGTG
>N_4855
CCACCCTTGTAGGCGAGTAACTCCCCAGGCAGTAATCCCAC
>N_4856
TCACAAATAACCAGCTCATTCCCATGGTTAAGGAGACTCTT
>N_4857
TGGTGTGATCGAATGCTGGCCTGATTTCACCAGCGGTTATT
>N_4858
CTAATGAGCCTCCTGGGATACACGGTAGGTGAGGGGTTAGA
>N_4859
CGCCGTCGCAGAACCTACAACCGTGATAGAGGCCGGATGCA
>N_4860
AACATACTCGCGAAGTGTGCCGTAGTAGCACCAACGTCGTC
>N_4861
GTAGGACCGTAAACGATCGGCAGGCTTTCAACGAGGTTGAG
>N_4862
GGACGTGTAGATCCCGAACACCGCTTGACTTGAAGCACAAC
>N_4863
AACCCATCTGGTGACCTAAACCCTAATTCTTACCTTCGCCT
>N_4864
GGTTAGAGGATCGCATGCGCCCGAGACACCCTGTAAATTTA
>N_4865
CCATGGGTTCGGTCCCTAACCGTGTATCTCAAACTGCCTGG
>N_4866
ATTGCATAAGTCAAGCCGGACATTGCCGTCTATACCGACCC
>N_4867
GGACACAGGCGTTATAGGCCCCGGATAGGGAGTGCATTACA
>N_4868
TATAAATGAGCTTTATCAAGCAGGTTAACATATAAGATTGA
>N_4869
TCTCGTAGGCAGCCAGGGTGCTGCCGAGCATGGCGGCTGTA
>N_4870
ACTATATCCGCGGCGTTCTCCACCTCCTTGTGCTGGAAGGC
>N_4871
AAGCCCAACGATGACACGAGCTATCCGGGGACGCGATTCAT
>N_4872
AGGGGTACAGGCCGACGAAACCCAAGACGTTAAAGCCATTA
>N_4873
ACCTATATACTTCCTCCAAACTCTTACATCCACCGGCGAGG
>N_4874
ATAGAGGGCACGTGCGGGGGCATCGGCGTTTATATTGCCGA
>N_4875
TTCAAGTATACCCGGAGGAGCTATAAGCTTAAAGTATGTGA
>N_4876
GAGGCTTCGGAGACACCATACCAATGAGGACGATACGCAGA
>N_4877
GCCCGCATAAACGCGAACCACGCATCTGACCGAATGTTGGT
>N_4878
ACCAATCCCTGGCGCTTCGCCGCCCGGCGGAATTGAGGGTA
>N_4879
GCCATATCGTCCGCCCTTTACCACGTACGGGCGACCTGATT
>N_4880
CGTCTATGAGCAATTTTAATCGAAAGGGTAGTAAACAGATC
>N_4881
TTGGGTCTTCCGGAGTCGTACCCTAAATAGCGACGTGGGGT
>N_4882
ACGACGCGAATGGAGCCACTCGGCTGAAGGTGCCATTACAG
>N_4883
TCCTGCAGGAGCTAACACTCCGATGAGTTCACTTCGGCGTC
>N_4884
TCTCCTGGTTTTCATATCGACGACGCAGTGCTTGTCGCAGG
>N_4885
TACGTACTCTCCAGCAGCCACGACAAATGCAAAGTTGCGCA
>N_4886
CGGTATGCCCGCCCTGCATCCACGTCCCTCCAGCGTCCTTT
>N_4887
TTACTGAAAGCCAGTTAGAGCAACGCAGGCCTGTTCTGCAG
>N_4888
TTGTGACTTTAGTTACGGAACCAGTCACTACATCAGAAATT
>N_4889
CGTTTATAGAACGTGGTGTGCATCCTAAGCCGCGGTTTCTA
>N_4890
ACAGCTCGTTGGCTGATGAGCGTTCCAAAGTCATTGATCGT
>N_4891
CAGGCGAACGTATTTCCCGACATCTGTGTATAGTAATACTA
>N_4892
TTTCCGGCCCATAGCTTACCCCTGCAGCACAGTAATGTTGC
>N_4893
CACGTACCTTATGTGGAAGACGCCAGGGAACGCCGGCCCCT
>N_4894
GAGTGCATGAATTGTGACCGCGATTCCAAGCGCAGCGCAAC
>N_4895
GGTTCCATGACAAGCGGAGGCCTCGTTGAAAGGCTGCCGAA
>N_4896
TAGTAGGCTGAATCTTACGTCACACCCCTCACGGTTGCGCC
>N_4897
TGTTCCTTGCAGAGGCCCAGCGGAATCATCTGGATTATCAC
>N_4898
CTAAAAGTTCTAATTATCCGCGAACAGTCGAGCCCAGGTTC
>N_4899
TGCAATCAGTCCGTATACTACTACTGGCGAGCCGCGGATGT
>N_4900
CCCAGGACCTCAATTCGGGCCATTGGTCGTATGGAGTTGGT
>N_4901
CAACGGGGAGTGGCCGAAGCCCGCGGGTTAACGACGCCCAC
>N_4902
ATAAAGCATTATGGCGAAGTCCAACCTAAGTGAAAATTTAT
>N_4903
ATGAGAGGGTGTCCTCGTAACCACTCGTGGTATCCGCACTC
>N_4904
TCGTAGGAACACTCATGTTCCCCAATCACCTTCCAGGGGCC
>N_4905
CTAGGTGCTCACTTAATATGCTGGAGAGAACGTTTCGAACC
>N_4906
TGCCAACCGCTGTGTGATAGCAATGTAAAAAACTTTCACGA
>N_4907
AGCACGTCCTGTGGTAGCAACGTGAGTCCGGGCGTACAGGC
>N_4908
CGCTACTTCTGTCACGCATACCCCCTCGACTTTGTAACTCC
>N_4909
AACTGGCTCTACCACGCGCTCCAGTGACTTACGACTGGAAG
>N_4910
TGAGCAAGCCCTCCGTCGAACAAATCTAGTAACGCCCAATT
>N_4911
GGAGTCCAAAGCAGAGATACCCTAGTTACACACTAATGATT
>N_4912
CTGCAAAGTAACGGTCAGAGCTAGTTCCGTCGTAGTGTTTG
>N_4913
AACGAATTGATTTCTTGGGTCCCGTCTTTCACGGAATATCC
>N_4914
ACATCATAGGCAGCAATGTGCGCTACAACTGGCTCGGTTTT
>N_4915
TTCCGGTCGTGAAAGGAAGTCTCGAAAACGCCTTTTTGTAT
>N_4916
ATGTACCTGCAGATGCTTGTCCGATGGGTGTGTGCTGATGT
>N_4917
AAAGCGTATGAGCGTCTTTACCCTTATGTGTATTGTGGTAA
>N_4918
CAGGAGGTCGGAGTCAGAATCATGATGGTAAGCAGTACCTA
>N_4919
GGCTTAAAGTCTATCCGACCCCTCGCCGACCAGGGCGACGC
>N_4920
TACCCGTTAGTCATTTGAGCCAAAGACGGTGTGTGCTAATA
>N_4921
ATGCCACATTCCATCTCGCCCAAAACCAGGCTTGCCCGTGA
>N_4922
TTACGTCGACCATGATCTAGCCACGCTAGACTATGGAGCAT
>N_4923
GGAAGGAGTCCTTTACTGACCGGCTAGTTGTATCACATCCT
>N_4924
ATTGCAGTAGGGTTGAACGGCAAATGTGGAATCCAACGGCC
>N_4925
CACGTCCGTGCGTGCATAACCCAGCGGCAGAACCCTGTCGG
>N_4926
GCGTCTTGAATGTCCAGGCACCGAAAAAGTCGATTAAAGCG
>N_4927
GAGTAGCGCCTCTCACGATACGTGTTCCAAGTATGACCCAC
>N_4928
CAGGCACTGTTGAGTAAGGTCAGCTCCATCCTTCGCTTTTG
>N_4929
ATCCGTAACCACGTCCCTAACCTTGGGTGCATCTCTAGAAA
>N_4930
AGCCCCTAGTTTTGGCAGCTCAGAGTCACTCCCACTTCTGC
>N_4931
GCCTCTCAGTGGACGGAAACCGTCGCACGCGTATCTCACAT
>N_4932
AGGGTTGAGATAAATATTTCCGCTTGTATGTTGACCGCGAG
>N_4933
CATGTGCGCACGCGGCAGGACATTGTGCCTGAAAGGTCGGG
>N_4934
CTAGAAATACCTCTGCGGTTCCAGTTGACAATACAGAATCC
>N_4935
TACGAGGTTTTTAGTCCCATCCCTAAAGTCATGCAGTTGGG
>N_4936
TCATTATGGGTCCGCGCAGCCATGTTGAATAGTCTCGAATC
>N_4937
TGTATATAAACCTACCCCCACCAGCCGTCGTGGCCCGTTGC
>N_4938
GATTAAACTGACATGGTATACAATTGCCCAGTCATCCCTAA
>N_4939
TAAGGACAACCGCAGGAACTCGTTACCTTTCTGCGATGTAG
>N_4940
AAGGTCGATCAAGCAACACGCAGTGGAGCATTCCCGAGTGC
>N_4941
GCGCTCGACGAACATGCTCGCTTTATCCAGGAATGAGTTAC
>N_4942
CCTGGATACGATACCGCACTCAAAACAAAGGCCAAGGTCCA
>N_4943
CCCTGTCCGCTACCGCGACTCCCAAGAAGAGTCATAACGGC
>N_4944
AGCTAAGCGAGCTTACATACCCCTGTAAAACTCTGGTTCGT
>N_4945
AACTGGCAGACATGTGACGTCTGTAAAGTCACCCCGCTGTA
>N_4946
ACATCTCGGTTTGGACTACGCTTTAACTGAGCCAAGACATT
>N_4947
GTTATTAGGGGATTCCGTTGCCGCGGCACGTGGTCTGCGCG
>N_4948
GTAGACTACTAGCCACTCCTCTGATTAAGTAACGAGGGGGA
>N_4949
CACATGCCTTGTTAATGGGCCCGTTCCGTTGGATGGTGCAC
>N_4950
GGAACTGTATCTCTTCGCGGCTGCGCTAAGGGCGATCAGGT
>N_4951
AGCGTCAGAATCCGCCTACACTTAGTCTCCGAGACACAATG
>N_4952
TGAGCACGTACCCGAGGGAACGCAGGGCTCCGGAAGTGAAT
>N_4953
GGAGCGGGATACACCGTTGGCAACATGCCCGACGCGGCATT
>N_4954
AGACTATCGCGAGGCCGTGCCCCTTCGCATGAGGACATTAC
>N_4955
CCGCGTAAAGTTGGACGTCACGCGTCCTCGCTACTTCAACG
>N_4956
AGTAAGGAGAGTGACTTTTTCCCCGAGATGCCACCCTTGGC
>N_4957
AAACGTTTTGTACTCTCGCCCCAGATTCAGGTTACAAGCGC
>N_4958
CTTTAAGTAAGTGCGGTCGGCCTATCCATCTGGATTACAAA
>N_4959
GGTGGCTATATGCCCATGCACCTGATTGGTGGGATCATTTT
>N_4960
TAAGTGCGTCGCCGCGTCACCCTTAAGTCGACAGTTACGTT
>N_4961
CAAAACGTCGGGTAGTGTAGCTGATCGTCGGAAACTATTGC
>N_4962
TACTTGTCAGAACGTCGCATCCCGCAATCCCCCAAACAGTC
>N_4963
AGTCCGCGCATATGGGACATCGACTCAGTCCGTACAAGCCA
>N_4964
TATCGTACATCGCATGGCCACGAACGTCCGCCTGAACTGTT
>N_4965
TAGGCATTGGCATTACATAGCGTCGGTGACTAATCAAGATT
>N_4966
AAGGTCTGGTCATGAGTGTTCTCTGAACTTCGTCTGAGCTA
>N_4967
AGTGGCTGTCCATATCCAGACAGCAATTTCTAGGCCTTTGC
>N_4968
TTATGGAAAATAGGGTACCCCGTTCTCAGTACTCACTGCGA
>N_4969
AAGTACACCGGTTTAACGTGCTGGCCCCTGAGTAAGCACCG
>N_4970
AATATTAAGGGACTGAGGTTCACCTCTCACTGCAAAAACAA
>N_4971
CGAGACGACGATCGCGCGCCCGTCTTTAATCTCCCGAACTA
>N_4972
GGGGCATTTACCAGGTAGGTCAGGCGTATTCGGCGAAAGGC
>N_4973
AAACACTCGCCACATACGGTCCCTGGCCCTAAGAGGCGCGT
>N_4974
TCCCCAATACGGCTCGGTGACTGCGGTTGTAAATCGTCCTC
>N_4975
GTTTAGCTATCTAACCGCCTCGTTCATAGGGGGCTAGCAAG
>N_4976
CGCACCCAGACGTTACCCATCGTCCGCCCGCTTCGGATTTA
>N_4977
TCATCTTCTCGTACGTTTTACGGTTCGGTGATCGCCCTTGG
>N_4978
ATCGGCGTTACGAACACTGGCCTAGGTCCGTAAGTAACTAT
>N_4979
CTGTTCGATCTAAACACTGCCAGTTAGCCTGGATGGTATGG
>N_4980
AGTGGACTCCGCTCCCGAGCCAGGGCCTTGGGTGTGGCCCG
>N_4981
TAACAGCTATTACTTTGGCACTAGGGAGACCAATCAGGTGT
>N_4982
CAGAGCTCCGTCGAGGGGACCTTCCGCGGCAGAGGGTTCAG
>N_4983
ACCAATCGTTACCACTATCACGAAATGAACTTGAGATTGTA
>N_4984
CTATACTCGCCCCCTCCCGTCTCAAAGACAACTGTTTAGCC
>N_4985
TTCGACACATATTAGCGGCTCCGGGGCCTCTTCTAAGATGC
>N_4986
GCAGACGGCCCCCCGGTGTCCTTAAGCCTCCTCTTCTTTGT
>N_4987
GGTCTAGGAAAGTGGAGTTCCCGCAGGTCAACTTCACTAAT
>N_4988
GATCCAGGGTATCGTAGTTGCGTGAAGACCCGGATGGTAAT
>N_4989
GAATCTGTCCCATCCTGAGACGACCTCACACGCCCTACATT
>N_4990
TCGCCGAATCCATTTATAACCCTAAAGCCGAAAAGCAATCG
>N_4991
CGACGAGCGTATAGCCCGGCCATGTACGGTTATGCATTATT
>N_4992
TTTCACACTAGGGCGGCTATCGTGGCCCCCACGCGACGTAA
>N_4993
ACCAATGTTTGAATTTACGTCAGCCTAAGTGGGTTGTGGTG
>N_4994
AAGCCTGGGACGGGAACTGCCCTTTGGGAAATCGTGGAGGG
>N_4995
CTTGAATACAATTTAGTGCGCCTGTCAGAGCCGGAGCCAGG
>N_4996
GACGGGGACGTGAGTTATTGCATAATGGCACATAATTTTAA
>N_4997
AGCCTCGCTTCATGGTCTATCTCGCCTTAAGGCGGCAGCCT
>N_4998
AGTTCAGTAGACCGCGCCGCCGAGTCGGAGGTTCAGTTAAT
>N_4999
GCCGCACAATTAGAGTCTGTCAGGTGCTGCTTAAAACTGTG
>N_5000
AAGGGTACAATCCCAGTCGCCTCCTCGAGCTCAACCTCGGC
>N_5001
AACCGTTCAGCCACTGAGCGCTCTTTGAAGAGCCTACAATG
>N_5002
GGACGTACCGTTTCATGAGTCTGAGACCGACTGCGGAACCC
>N_5003
CTTGGGGCGTGAGAGAACCTCTCACGTGATAAGACGCACTG
>N_5004
AGGGCAGACCTATGTCACAGCGCTTGCTGTTCCGATGCAGG
>N_5005
GTTAAAGGCTATCCAGTTCTCAATATCGCCCTTTGTCGTAA
>N_5006
TGCTCTAATGTGCGTTAATGCCCACTCCAAATGGGGAACGA
>N_5007
TGTTTAGGATATTTGCCGAGCCTGACAGGAGAGCTCTATGG
>N_5008
GTCTCTGGCTTATGCGTTGGCTTACCCCGTGGCATATAATC
>N_5009
ATGCAAACCCTTTATGCGAGCAATCGGCGCCCCATCATCAT
>N_5010
ATCTAGCCTTGACACCAGTACAGAGGTTTGAACGTAATACG
>N_5011
AAAATATAGGGTGCAGAGCTCGCGCAGTACTCGCCGCCACG
>N_5012
CACCGGAGTTATTGTGATTTCTGATGCACCGATTACCCATC
>N_5013
ATATACCCTGCTAACGGGGCCCGGACTTCGCGAATAATTCA
>N_5014
GTTAGCGAGCCCGGGTTCTTCTCGTTCCGGAGTGACCGTTG
>N_5015
GACTCCCCAAACGAGGGTTTCGTGGCCCCTTTTATGGACCG
>N_5016
ATATTCTCTCCTAGTGCACCCAATCAACGGCAGCCACTCGA
>N_5017
CTAATTCATCGCCGAGGACACGCTTGAGGGTACCAGCCCCC
>N_5018
TTGGCTTAATGCGCCATTCGCAAAGGGACTAGAGGGGAGAT
>N_5019
GACACCGCCTGTATAACGGTCAGGTAACAAGGTGGCCGAAC
>N_5020
AGATGGCTTGTCTTCCGGAGCGAAGCAAGGTAGGGTGTACA
>N_5021
TAGAATGCTTGACCGTTCACCAGCCGTTCTACTGGCTGCCT
>N_5022
ATAATGGAGAGCCAATGATCCGTTCCCTGTTTCGATTCTCA
>N_5023
TAAGGGGCTCGCTCCATCGCCTGGGTCTTGAGAACAACCCA
>N_5024
TTTAACGCGACGGTATCCGTCACTTAGCTCATGGGAAGGAG
>N_5025
CCGCCGTTATTTAGGATTCGCATCGGTTGCGGGTACAATTA
>N_5026
GGGGTGAACGGCTCTCTAGTCAGACCGGCCATGGGCCTTAG
>N_5027
AACCGTCTGTGGGGACCGTGCTCAAGAATGTCGGCCGGGGC
>N_5028
TTCCCCTCCTACATGGCATGCTCCAAGGCCAGTAGAGTTTA
>N_5029
GACCAGGAGTTTTTTTTAAGCGCCACCTGCCGTCCTAACGG
>N_5030
CTTAGCTTGCGCTAGATGCCCGCTAGAGTCTTAGCGGGACG
>N_5031
GATTCCCCCCATGCCTAAACCACCACTAGAGAACCTTATCG
>N_5032
ATAGGTTAATGAGGTCTGAACTCTTTCCGACGGCTTGCCTA
>N_5033
ATAGCGCGTACACTCTAGAGCTCCTCAGGGAAGGCGTCCCA
>N_5034
CGGCTTAAGAATCGTCCATCCAGGGGGCTTCCAATATTGAC
>N_5035
ATGCGGGCCCGCATATCCGCCGGTCTGAGGAGCATATATGA
>N_5036
CAACTGAAATTCTGGGCACTCGGAGCGCGATAAGCCGACCT
>N_5037
GGCATGACCTCCCACTATGACGCTAGTGAGAATTACTTACG
>N_5038
AAAGGCATAAGTCATTTTGCCGAGCAGCTGCGATGAATGTT
>N_5039
CTTTAGCCAAGTACTAATCTCGGAAGCACACATCCCACCGC
>N_5040
CTGTAGACGGTTAGATTATGCTGAAAGCCCAGGTGTCGAAA
>N_5041
AGGGGGGACGACAACGCCACCTCTGCCAAAAAAATCGCCTC
>N_5042
CTATCTCATTGCTCCGAGCGCTATCGGGCCGGACCTTAACC
>N_5043
TTTAGGAAAAATATAGGAAGCCTAGTGTAGCTAAGTCTCAC
>N_5044
TCTGTCCCTATCCCTGACGTCATTAGCTGGACAAAACGTAC
>N_5045
AGGTCACGCAAGGGGACAAGCATTCCGTGTGCGCATATAAC
>N_5046
TACCGCCCAAAGACTCCTGCCAGTTATAGACAACGTGCGGT
>N_5047
GTCTCACTACCCTTTGCAGACATTTAACCACTATAAACAGT
>N_5048
TCGAAATTCTCCTAGGTATACCGGTACCCACACACTTAAAG
>N_5049
ATGCACGCCGAGCTATGCCTCCCCACGTAATAGCACCTTCC
>N_5050
TGCGTTCTGTTTAACTATGACCTTTCGTCGGCACGCACGGT
>N_5051
TCTCCACTGCGGAGCTACGCCACGCCTCCACGGAGGTCGAC
>N_5052
TGGTGGGACCCCCTGTAACCCAACAGGAGTTCCATAGCTGG
>N_5053
TCCGCTGGGTCGCCGAAGGACTCAACCAATGTACACTATTG
>N_5054
CCGACCGGGCAGTTGGCAACCCTCTCAGTAGCGCATCTTAC
>N_5055
ACGCTACCTAGGGCACCGTGCAGGAGATTAATTCTGTCACT
>N_5056
TTTAATGTCGATTGCCCGATCTTGATTTCCGATCGTCATGG
>N_5057
CCACCCTATTATGCATAAAACCGGAACGCCCCCGGACCTCT
>N_5058
CCCAACTGCAACGAGTGAGACTCATTGGTGCATACCAGTCC
>N_5059
GCTCCGAGGACGTCAATCACCCCAAGGGATCGTAACTCTCG
>N_5060
CCTGGGGCCAAGTCCCTCGTCGTCGCAGTGGGTCTCACTCC
>N_5061
CTATCAGCAGCGTCGTTGGGCGAAAGGTGCCATCACGAAGC
>N_5062
GATAGCAGATAAGCGACAGTCACGGCCTCAGACTCCACATG
>N_5063
GTCCGGGGGTCCACATTTATCGCTTAAGAGAATTCACAGGC
>N_5064
TAGGAATTTTATCAGCCCGTCCCTTGAGGAGCTTCGGCACG
>N_5065
ACTACGCAGCGACATAATCTCCCACCCAGGCGGTAGCTATC
>N_5066
CGGAAGGATGCACGTCACCACATGCGTAATACGTCGTTGTT
>N_5067
TGATTGTTTTATTGTCAAAGCCACCCAATAGCGACATGCCT
>N_5068
CCATCGCATCCGATGAGTGACCGGTACCATCTTACGCTCCT
>N_5069
AGCATAGGGTGGGATGTGCACTTTGCATTCGTTACCACCAC
>N_5070
TTTACTGCATACCGGGATCACGGGATCAGACAATCACACAA
>N_5071
AACGACCTGTAGCATATTCGCTTGCATTTCGGGTCCTTTTT
>N_5072
CAATAGAGCTGCAGGTTAAGCTACGAGTTAGGGTGAGGTCC
>N_5073
TTACTAAAGAGTTGTAAGATCTGGGAATTATTCCCAGTGTG
>N_5074
GCGACTGTGCTCGCCCGGGTCTGAGGACGGGTCTTAGCCAC
>N_5075
CGCCGCCGACCGCATCTCCTCAATCGTCCGTATGTAATAAT
>N_5076
CGGCCAGAGGATTGCTCGTACGTAGATCTCGGACCGAATAT
>N_5077
AACGCGGATCTATTGCGAGCCCTTTTGTCCGACTAGAGATC
>N_5078
CATGTACTCAGCACGACACACAAGCAGCACTTCTCCGTACA
>N_5079
TATCTGAGGGGACCAAGCATCGCATTTCCAAAGCATTCTAT
>N_5080
GGCGTGTAGTTGCCTAGGCACTGATCCCCGGGGATAGGGCG
>N_5081
AACCGGACCAGCAAACGTAACGGCAGACACTAACTCTGACG
>N_5082
AAGCTGAACCCCGGTGTACCCAAACTTATGAATAGTTCGAA
>N_5083
TCTACCTCGCGCTAATGTAACTAGTTTATTTCTCCGGTTCC
>N_5084
GTCGAGAGCTCGTGGCTAACCGGGGCTTTAATAAATGGTAA
>N_5085
GGACCGTTACCTTAGCCGTCCCTTACGACCAGATAGATACT
>N_5086
AGAGAATTTTCTACGGTCGTCCCGAGTCTGCGAACTAAAAT
>N_5087
ACGTCGAAACCGGACGCATTCTACACAAGCGGGCACCTAAC
>N_5088
ACAGGAGTGTGCGGGTCAAGCGATCACTCCGAAACCAGACA
>N_5089
CACAACCTCCAAATTGTCGTCACGCCCGGACGTATCAATAA
>N_5090
CTATCGTTGTCATCTCAGCTCGAATCGCCGGGGAATTGTTG
>N_5091
ACAGTCTCGATATGCATTGTCTTTCCCACGATGCCTTGACA
>N_5092
TTTAAGGTTAGATCGTCTTTCCGAGTTACGCAGTTCGAGCA
>N_5093
GGGCACAATTCCCGGTGCGACAGCCCTTGGCCTACGTGATA
>N_5094
TCGCCATATTCATTCTTTAACTTACGCGCCGGAACCGAGGC
>N_5095
TTTGTACGAGTTCTGCTTTCCGTTAACCCGGTTACACAAGT
>N_5096
GTCTCGGGGATAGTGTAAGACCCCTAGATCGCCGAAATCCC
>N_5097
CACTCATTATTGGTATTAGTCACAAACTTATGCCGACCACT
>N_5098
TAGTCGGTAGGAGGGACTGACGACCGTCTAGGATGCGGGAT
>N_5099
GAGACAGGAGGGCAGTCAGCCTTACTAAAAGAAGGTCAGCG
>N_5100
GAGCTCAGTTGGAATTTTAACAACCACTAGGTGTAGCGAGT
>N_5101
GCAGGTTCGGAGGATACGGACAAACGTAAAATTGAGTCACT
>N_5102
TTGTTAAACTCTAGATGTGACCTCGGAAGGGTCAACAGCCC
>N_5103
AGCAACGGATACGAACAAATCAACCTAAAGATCGTCGTGCC
>N_5104
ACTTTCTCCCTACTGAATGGCATCGAATACATACCGTCCTA
>N_5105
CTGAGGCGAGAAAAGGAGCTCTACCCCAGTCGTTGCGGCAA
>N_5106
GTTAATGCGCAGCACGATGACATCTTGGCTATTCCTCACAG
>N_5107
AGTACATGCCAGACATGGCGCTGATGACTTAAATGATTAGG
>N_5108
CCTGAGATTGGCAATTGGAACCGCTGGTTGCAATTGACTAA
>N_5109
CCACCGGCCGGGACTAGTGCCCACCTTATGCTCACTTACCA
>N_5110
TTTTGTGGGTCGGATGTTCCCTAGTAGAGGAATCTTGTTAC
>N_5111
GCTCACCTGACTGTTGCCCCCGGAGGTTCGGACCATGTCAG
>N_5112
TAAGACCTAGGGCCGGTAGACGTTAGATTTGGTATGTAGTG
>N_5113
GGAAATTATTGCCTAAAGTGCTGGTGTGCTATCTACGAAGG
>N_5114
TGCTATTTGTACTTCCCGTGCGTTTAGAGACAAAGGAAGGC
>N_5115
TTTCAATGAGCCCTGGATTCCCATGAAGGGTCCTGGTCGCC
>N_5116
CCTAGCTACCGGGACCCCCCCTGCATAGCAGAGTGAACTTT
>N_5117
AAACGTGCAATGTCCGTTTGCAACTCGGCGTGAAACCAAAA
>N_5118
GCAATATACCTGCGCGGCAGCTCGGCAGGTCGGATATGCAA
>N_5119
GTATATTGCAAGGGAGCGATCTGGGTTGCACGACCACACTT
>N_5120
GTGGTTCTGCGAGTAGTGACCTCAAGGGCTACACGTGCTCC
>N_5121
TTTTATAGGGCTTTTCCGGACCTTCAGCTGGGGGCGGTCAC
>N_5122
GCTACAGCGCAGTGAGGAAGCCGTCGCCTTAACATGGTGGC
>N_5123
GATCCTTGCCTTGTGACTACCCAAAACCTCTACGCTCCCCC
>N_5124
TATGTGGCTCGCTTACCCAACATGGACGAGTGAGAATTGTA
>N_5125
AGAAGATTCGAGCCTTCTGCCCCGGTACTGCTGCTACCACA
>N_5126
GGATTACTCTCTGTTCTCGTCCATAACTGAATCTGGCTTGC
>N_5127
TTTCCTGCACTCGAGATCATCAACGACCCAACTGACCAATC
>N_5128
TGCGTAATAAAGATAAACTACCGCAGTCAGCCCTCATCCGT
>N_5129
CTAATCCAAGCCGCTCCTTACGTGACACACACATTGTTCTA
>N_5130
GTCTGAAAACGGAGGTCATCCAGGGGAATTTTAGCACTGCC
>N_5131
ATCACGGTTGCTCAGGGACACGCCTTACTCGACTGGATGAG
>N_5132
AAATAAATAAAACTCAAATCCGATTGGAGCGAGGTCAAAGC
>N_5133
TCACTAGCTCATGGGTAAGACGGTCCCACGCCTCTCCGCGC
>N_5134
CCAGATACTTTAGCGCTGGCCTTTATGGGGTCGGGCACATT
>N_5135
GTTACTTTTCCCCTGGAGGTCGTGTCTGCCAGCAGGAACTC
>N_5136
CGGGTCCAGTAAATCAGCAACATAACCTCTGGACCGAATTA
>N_5137
GGTGAGGTTGCGAATGTCACCCGGTCTGCACTACCGCGCAC
>N_5138
GATTCACGCTGCGACATTAGCCTGTTGATCCTCACGGTAAA
>N_5139
AAATGTACATTCGCGGGTCACAGCGCTAAGTAACTAATCCG
>N_5140
CTACGATGCCACCCGCTGGCCTGAATTCACCTCCGAACGTC
>N_5141
TGAATTCACCCCTTCGGCATCCTCTGTTCAAGACGCACGTT
>N_5142
AGGGGGGGGAACAATGAGTTCCGATGTGAACTATCTCACTA
>N_5143
GAGAGTTGCATCAATGCGTGCCATACGTTTTGAAACATCCG
>N_5144
TTGAGTTTAATCAGGCTGATCAACCGAGAAGTGACACTTAA
>N_5145
ACTCTAGTCGCCGAATCCGCCCACAAAAGAAGATCACTTGT
>N_5146
TTAGGGACGCAAAGTGTAGGCTGTCTCTGTACAACAGACCG
>N_5147
GATACCATTGGGTACCGCGCCCACTCAAGATAAGTCCTGCG
>N_5148
TATGTCGCCGGGTCCAAGTGCCGGCGGCCCAACCGTCGTCT
>N_5149
GGCATAACACTCGCTTACGTCGGTCCTAAATTCACTTAGCG
>N_5150
AACAGTGAACACGCTTCAAGCAGGACCGTAACCGTGCGACC
>N_5151
GCTTCAGCGAGGTGGGGACGCTTGCCCGTACTCTTATCTAT
>N_5152
TCTCGTGTACGCAGCCCCTACGTTATATCAGTCGCCCTCCC
>N_5153
CGCAATAAATCATTCACACCCCTATACGAAGTCGGAACTAT
>N_5154
ACACATTTAAGAGCGAGACCCGTAATGCTTGGATTTCCAAA
>N_5155
CGCAATGAATTCCCATCGCGCCTCAGTACACTAGGATCTTG
>N_5156
ATGACTGAACCGAGGTAAAACGTGAGGGGGGAGTAGTGGGT
>N_5157
GGGTGACGGTGAAAAGGACGCCTGGAATTATTAGGATCAGT
>N_5158
AAACGTCTATTACTTGATGGCAAGTTCGTATGCGACATGCC
>N_5159
CAAGGCCAATATGGCCCCGACGCAGATACCGACGCCTTAGT
>N_5160
TATTATTATTCCATTCAGATCGTTTTGGCACTTCCTCGATT
>N_5161
CTATTGCGTTGCCGCTGGACCTACGAGCGGACAAAACCACT
>N_5162
TTATAAGGTGGACTCAGTCGCCCTAGTTATGATGTCGGGAC
>N_5163
GTCGTACTGGTAAAGCTTACCCGTCGTAGGATTATTTGCCT
>N_5164
AACCATTCCCCCGTTGACTCCATACACTGGCAAAAGTTGAA
>N_5165
CATGGTCTTGGATAGAGCAACCCGAACAAGCACGTAGGCGA
>N_5166
CGCTTGTCGATCGCTGGATTCCCCCGGTACCTGGTAAAGAT
>N_5167
CCTCACAATCGTAGCTCAGGCTCGAGACATCGACGTGGTGC
>N_5168
TCATCCTGGGCCGAGCCCCTCCCGGTAGTTCACTTGACCGT
>N_5169
GACGGGCCTTTTACCAGAGGCCGCGTAGCGCTTATGGACCA
>N_5170
GAATGCTTGTACCAAATGCTCTTAGCCCTAGTGGTGTAGAA
>N_5171
GATCAGCAAACTCTTGATGCCAGAGGAGACCTACTAGAATT
>N_5172
GCTCCTTCCCGGCACATTAACAATTATCGTCCGGCTCCTCT
>N_5173
AAAATCCCCGCAACGCACCGCTGCCCACTCTGAAACGCATC
>N_5174
TCGCTATGTAAAATGCACCGCGACCCACAGCGTTCATTCGT
>N_5175
GTGCTCCTGGGCCGATTGGTCACCGACAAACGCTAGCCGAT
>N_5176
CGGGTAACGTCTGCACCCATCACGTACCTTTGGTATTCCTT
>N_5177
AACACCCCGGGGGGAATATGCATTGGGAATAGGTCAAGATT
>N_5178
CATTCCGTTACCGAATTCGACATTACCCTGTTCCGCGGAAT
>N_5179
AACTAACAATTGGGAGTCCACCGTACGCGGTCAGACACAAT
>N_5180
CACTAACACCATCAGTTACCCCAGGTCATTTGGTACCATTC
>N_5181
TGCTGCTCATCTATCAGAGCCGGCAAAACCCTGAGGGATGG
>N_5182
CGTCGTGACAGACATACGAACGGACATAGCCAGAGCGCGGC
>N_5183
GGATTAGTGAGGCTCATATGCGCCAAGGGCGTAGCATAGTA
>N_5184
ACATTTTAATTAAACCTGGACGTTTATTCTACATGATGTTC
>N_5185
CAGCAGAACCAGGTCGATCACACTTTTGCGAGATATAGCCT
>N_5186
TGCTTAGAGAGCCTTATAGTCTACCTCATGTGCCCCCAGAT
>N_5187
TCGAATGGCCCCGGCAGGACCAGCTTGCATGTTGTGTGTGT
>N_5188
TCAAAACGAAGTGACAGCGGCTCAATATATGGCCGGCAGGT
>N_5189
GGACGAGCGCTAAGGGGTGACGGTTTCGTCCGATCCCACGA
>N_5190
CGAAAGACTCCCCACGGTTTCATCCTCTTTGCAACCGATGA
>N_5191
CCGATAGTCAGGCATTTAGCCTTCCGGGCAGGGGGCAAGGA
>N_5192
TTGGACCGTATCCCTGTCTGCAGCTAAACGACTGACTAACT
>N_5193
GGAAAAGCAGCGTGCTCGGGCGAAATACTGTTTCGCCTTCC
>N_5194
TTCCCCGTACGTATCTCGGGCAGCCTACCAATGGAGTGGTT
>N_5195
GGATTGCAGGTTAGATGACCCGAAAAAATAGTTTAGCTACC
>N_5196
GTCCATGTGCCCACCAGTGGCCCGACGTTAATTTAGCCACT
>N_5197
GAAGCTCGGAGTCAAAATATCGTCAACGTGGTCGACCAACT
>N_5198
ATACACGCTTGATTAACGTGCCGCCCAAGACGGATTAACAT
>N_5199
ACTCGAATCAGTATCAACCGCGCCGGGGCATCTTCTCTCAC
>N_5200
TTGTGAAGCCCCCGGGGCGCCCATGGATCTCTACTGATGAC
>N_5201
ATTACCAGACTGCTACTATGCGTAACACATACTACGGCTCT
>N_5202
CGGATCCGTTAGATATTGGTCCTAGAAACGCATTACGTAGG
>N_5203
TAGCGCTAAGCCTGGAGGGGCAGCACTAGGATGTGCGTCGG
>N_5204
TAACGTGGAATTCCGTTTGACACTTCCACGCTGCCAAAAGG
>N_5205
GTTTCCCAGGATGGACTCCACGTATTTATCCACATATCTAC
>N_5206
ACGCGTATCTTAGTATCAGCCATTAGGACTTGAGAGCGACA
>N_5207
CTCCACGATTGCCTGGTTTGCCTCTGTATCAGCTTAGCCGC
>N_5208
TAGGATACAACTGTCGACCCCAAAGCGCCCTTATTACTGTC
>N_5209
AAAACCGGTAGGTTAACTTTCCGATATCAACCTGCCTTTGA
>N_5210
GCCTTGGCGCTCTCTGCAAACATGCGAGGTCTGGTGCTACT
>N_5211
CGTGTACTAATCCCGGGGAGCATATCGCCGATCAATGATAG
>N_5212
TGCAAAGAAAGTATTTCAGACCGAAAGGGAGGGTGGCGCAA
>N_5213
TTGCCCCAAACAACGACTGACATCCAAGCCCGCGATCGAGA
>N_5214
GGCCGCGGCATGGCTCTCTCCTCAAAAAACGTAGAAAAAGG
>N_5215
TGTGACCCTGTCTGTAGCGTCAGGGATGCTCAACCATCCGG
>N_5216
GCACGAATCCCACCTGCTATCTTTTTGCGAAAAACCACGGA
>N_5217
GGGGGCACTATTGTTCTTCTCTTAGAGACTGAGAATTGCGA
>N_5218
CGTACTAGACCCGGGCCAATCGGGACTGCGCGCGTCCAGCG
>N_5219
TTGTTTACCTTTCTCATATACATTACCGGGATTCCAACAAA
>N_5220
GCTAGAAGCACTCGGAAGTGCGGGACCCATTCACCCTACTC
>N_5221
CAGAGTTATGCCTCGCGATCCGTTCGTTCACCGTCCTCACT
>N_5222
CACGTCTCTACTAGAGCAACCCACCGTCGTGACGCCTGACG
>N_5223
TGTTGGCTGCTCGAGCTTACCCCCACAATTTTAAAGCAGGC
>N_5224
AAGACACCCAGAACCACGAACTCACCTGAATGGACCCTCCA
>N_5225
GAATCTATGCTTCGTGCATTCTGGGCTGCGTTCAGAGATCC
>N_5226
CTAGCTACCGAACTCACACTCTTTATTATCAGGACAGGCAG
>N_5227
CGCGTGTCGCCCCTCCTTCGCGGTTATCGGCGCAGGCCCCC
>N_5228
CGACCGCGCTGCCTGGCGACCTTAGTGTGAACGCGCTTCTT
>N_5229
TGCGTGTCTGCGACATGGGCCGCTAAAGGGATATGGGGGAC
>N_5230
TTCTGTGCGTACAGGTAAATCTCTGACAGAATCAAGCGTAC
>N_5231
CGTCTTATCGCCGGGTGAAACGAGCGGGCCTGGCGGTTCAT
>N_5232
CATAATAACTTATACTGCGACACGTAATGATACCGCGATCG
>N_5233
AGACATTTCCAGTCTTTCTCCGGGGGAGTCTCCACCAGCAC
>N_5234
CCCCCGGCCGCGCAATTGTCCTATTGTGAGCGCGCAATGAC
>N_5235
CAAGACCTACGTGCCTAAAACGACGGGCCCCGCCGTCGCCC
>N_5236
ACACTGACGGCAAAATATCACCCCGCCTCTTAATTTCCAAC
>N_5237
TGAGGGGTAAAGTTTGCGCACTCGTCTCTTACCAGTGCGAG
>N_5238
GTAAGTTTTGGACACCTTGACCCCGTGATATGTAATCGCAG
>N_5239
CGGCGGAGAAGCCATGCCCGCCTTCTTTTTCTTGAGTACAA
>N_5240
GCTGAGGCACGTTTTATGTCCACGTACGGGCATCTGTAAAA
>N_5241
TGGAATGGCTACAGGCGTTGCCGTCAAGTGTCAGCATTCCC
>N_5242
TATTATGGAACGTATGGGTCCTGCCGTATTAGCTCCTCTGG
>N_5243
AGTACCAAGCCAAATCCAGGCTGGTCATGTATACGTCGCAT
>N_5244
TTAGGAACCCTAGCCGGTGTCTTGTGTAGATGCTTGCTCGC
>N_5245
CGGTGTTAGTACATAGGGCGCAATCACAGTAAAAACTCGCT
>N_5246
TAACCTTTTGCTCCTCACGACAGGGGTCCGCTTCAGTCCTT
>N_5247
GAGAGGGATACGTCGAACACCGCACATCCCAAAACGGATTA
>N_5248
GTGGTAGTAGGCATAAAGCGCTGAGCTTTTATACCACCGGG
>N_5249
TTTGTACTGTAAGTCGCAGGCTCGAACGCAGTTGGGTTAAA
>N_5250
TAGGCGTAGGGCAAGCTCGACATAGCCTTTCAATGCCTCCA
>N_5251
GGCCGTCCTGGATCACTTAGCACACAGTGGGATTCCCGCCA
>N_5252
TGGCCATTACTCGACGACACCCAAAGCCCAATTGACCTACA
>N_5253
GGGAGGTATCACCCCCGATACGTTACTCTGGTTGACGTGTT
>N_5254
GGCTGTAGCGAGAATCAGTGCGCATCTGCTTATGAGTAGGG
>N_5255
TGTGAGTAGTGAGCAAGACCCCCGTCGCAGGCAGGAATACT
>N_5256
GTGCTTAATCCCACCGTTGTCTCTTGCGACCTATCCTTTCA
>N_5257
CGAGCAAACGACAAGCGTGCCCGCAATAATCCGCAGTAGGA
>N_5258
AGAACCGCATCTCGTGTGGCCCGACCACATAAAAGGCTGAA
>N_5259
CCTAGGCGTCGTTGCCCCAGCATTTCCACGCTCTCTCTACC
>N_5260
ACCCCCCCGCTACTCACCCGCGATTGCAGTTCTCGAGTAAA
>N_5261
GTAACATAATCCTACCTCTGCTGAATGGTTTCTGTAGTAAT
>N_5262
GTTGCTGTAATGGGTCGGCCCTCGGAACAGGCGAACCTATA
>N_5263
ATTTCTGGGCCCAATCCGAACCGAACGCTTCAAAGCAAGTA
>N_5264
TCAGTGCGACGAAGCCCCTTCCCGGCTTGCCCTCGCATTCA
>N_5265
GCGAACAAGTGCACTCGTAGCTAGAGGGGCTCTACCCCGAC
>N_5266
TACTTAATCGCGGCGATTTTCATAGTTGCTAATATTTTTGT
>N_5267
CGATATCAAACAAGTACTAGCGGGGGGGGTGGTTAAGTAGT
>N_5268
CACGGAGCTGTGCCGACACCCAGATCTACGCGTAGAGACCC
>N_5269
CGCTCGTTGTTCTTCGTCTGCCGGGGTACCGGAGCGCTCAA
>N_5270
AGGGCGCCGACAAAGACAGACACGGACGCGGCTCGCCACGA
>N_5271
TTCCGGCGTTCCCTTTGCCGCGACTATCTATCTACCGGTTC
>N_5272
AATTATGGAGACTTATAGCACAGTGTAGTTATGCCGTTAGT
>N_5273
GTATGTTGGCGGATGATCGTCGGCGCGCAGGCCCGCGCTGG
>N_5274
TACCTCGGCTAGGAAACCGGCCACGCGAACGATCAAGTGCC
>N_5275
CCATGTGTCCTTTCCAGATACTGCGTGCCCTAAGGTTTAGT
>N_5276
TACTGTTCCGGCTGTGAGTTCGAAAGCGGGCGGCCTTAGTC
>N_5277
GCCGTAATCTATCCCGTTAGCAGACGGATCACTAAGGACCT
>N_5278
TTGAGGGATCTCGTACCTAACCGAGTCGGCATACATTGCAG
>N_5279
AAGGTCGCGACTCTGGCCTTCGTATTGTTCTGCCGTTTTAA
>N_5280
AAGCAAACTGTACAACGGGTCATGCAAGAGGAGTGCTATGA
>N_5281
TTAGACGTACCCTGGGATGTCCTAGGCCTTAACTAACCAAC
>N_5282
GTTGCGTAGATGTAATACTGCTTTGACCTCTCATATTGCGA
>N_5283
CCCGTCGTAGGAGCCACTTCCTACCCTTTAGATGCTTTAGA
>N_5284
TGGGCTGTGAGTGAGTTCCGCTATTAGCCCGACCTCGCCCT
>N_5285
CGTTCGGTCCGACCCGATACCCCTTCCACAATAGCCTCAGG
>N_5286
TAACCTCACGGAGACACTGTCCACACGTTAACTGTATGTGT
>N_5287
ACAGGCCCTTGATATGTATACTTCCAAGCCATTTTAGGCTA
>N_5288
AGGATAAGTCTATCCCATACCTCCGGGTGGGTTTTTGTCCG
>N_5289
TAAGCTGCAACGTAAATTCCCACGCTTGACAACGCGTGACA
>N_5290
TGCGCTTTACCCTTGCACTACGAAAATGAAAGGATTTGCCA
>N_5291
ATTCGAGGGAATATGATAACCGGTCCGCTGCATTGATATGC
>N_5292
CGTGAAGTGGGTTAAGCGGACTATCAGCTTCGTGACCTAGT
>N_5293
CGCCACTATTTGCGTCTGAACCCTGGAAAGATGCTCCGGGG
>N_5294
TCGCCCATAACAAACAGAGACTAACCTTGCCCTACACACCT
>N_5295
TAGCGGATGTGCACCCGTTGCATCAGTGCTATTCGCCGTAC
>N_5296
TTTCACGAGGGCAATGCGGACGCATTGAGGGTTCTCGGTCA
>N_5297
CGTATTAAGATACGGTAGAACGGGCTTTCGCCGGCACGGCC
>N_5298
CGAATTTCGGTACTTGGGGACGCCACTAACGGCCTGCAACA
>N_5299
CAACGGGGATCGGTCCCGGTCAACTGAGGAGAGCGGAATTA
>N_5300
GGATTATGGGGCAGTTAAAGCGGCGGACACGATGCTGCCAA
>N_5301
TGACACGGCCGAACCGCGAGCGGAAATATATACCGTTGTTG
>N_5302
ACATAGTTCACGGTTGAGGCCATTAGGGCCCTTACGAGGCG
>N_5303
GTCGCAAGCGAGTATTTGTGCTAATGCGTGAACTCATCGAT
>N_5304
AGTTCCCTCTCACAAAGGTCCACAACCATCCCACGTTCCTT
>N_5305
GGGGGGAGCCTCCCGAGCCCCCAGCTTGCTGTAACGCTACA
>N_5306
AAACGACAAGTATGACGGGGCTAAATGCCGGTTTTCGAAAG
>N_5307
GATCGGGGAGGGGGCTCACACTGGCCAGCAAGACGGCTCGA
>N_5308
TGGCGAGCGTTACACGAGGCCGCGTGTGTGTGCCCCAACCT
>N_5309
TCCTCCAAAGCGTTAGGGTTCAAGCGTCGTAATCGCAAAAC
>N_5310
ACGATGGGACAAGATGCTTCCACACGCAAGGTTTAATGTCA
>N_5311
GGAGGAGCTGCGCTTGAAACCGCTGACGCTGCGCTTACCAC
>N_5312
AGACCATATAGCACCCGAAACAGCGTCTAATTGAAGCATGA
>N_5313
GTTTGCGCTTGAGGACATAACCCTTCGGGCATATATCCAAA
>N_5314
TCCGATCCCCACTTCTGTCTCAAAAACAGTGACCCGAAGGC
>N_5315
GTAGCAGCCGATGGGCTTATCATGTTGGTGCTCCACCGCAT
>N_5316
CGTGTGCTTTGGGGCACAGTCGCCGAAGACTACACTCCTGC
>N_5317
CACCTCCAACCGTTGAGAACCGTGCTCTTGGGCGGCCGTAT
>N_5318
ACCCGACCATATGGAGTAACCTATACGGCCGATCCCGTTAC
>N_5319
CAAACCAAACGATTGCGGTACTTGTGGCACACGAAGTAACT
>N_5320
CATGTCCCTAACCGAGTACACCATTCAACAAAAGAAATGCC
>N_5321
AGTTCCGCTAGTTTCACACGCTAGACTTCCATCGGGCATCT
>N_5322
AACGGCTAGTGTCGAGAACCCCTTAAATAATATTAAGGAGT
>N_5323
TTTGGGAATATGCCCTACTGCGGATTTTCGCGATCGTTATT
>N_5324
GGTAACGTAAGATCTGAGAACTGCCAGCAGAAACATATAAT
>N_5325
CATTAATGCCCACCCAGTGCCAGATCACCGATGGTAAGGGC
>N_5326
GATTCATACAACATCCATGCCAGCAAAAGGCTTAAGGGTGG
>N_5327
CAGACTCTTCACCTGGGGGGCATCTCGTATGTTCTTCTTTG
>N_5328
GCCTCCGGTTCCAAATAGATCATTTCTCAAGCGTGCGAGAC
>N_5329
CCTGGGGGACTGGGACAGTACCATACGGGTGTTGCAGGACA
>N_5330
ACCCAAAGCTTTCTGTACGTCAGGGTCCGAGCAATGGCCAG
>N_5331
ACACAAACATGATTCGGGCACCCTGTAGTGACGTCAAGGCA
>N_5332
CTTCTGGAGATACAACGTCTCCTGAATGCGAGGTCAAACCA
>N_5333
AGTAACGTACATGATTGCATCCCGACCCTAGCGCGTATCCG
>N_5334
GTCATGGCTCGCCCATACCCCCCAGTGATCGAAGTGCAACC
>N_5335
TTACCAATCTTCAATATAAGCTTTGGTGATTGGGTTGTAGT
>N_5336
ATAGACGGCATCATACTACTCTTTAGGAACCCGCGCGCCGG
>N_5337
AAGATCGCTGACCCAGATGCCACGTGCTTGGGATACGACCG
>N_5338
GGTCTATACGTTAGCTCCGGCTGAAATGCCGATGTTTTACT
>N_5339
GTGATATCGTGTGTCGAGCTCTGGTGCGACTTATCACCTCT
>N_5340
CTACTAAATGCACATTGTATCGCCCCGGCGCTGCTGGTCTA
>N_5341
GACACCGCTTGCCGGGTGAGCGAACCCGGATTGGGACGACA
>N_5342
TCTTGGAAATGCCCGCTTTGCAAGCAGCCATAGAATGCGCG
>N_5343
TGGGGGAATACTGTAATGGCCGTATGTTTTAGATTCAGAGA
>N_5344
CTCAACTATGGAGCCTTTCGCAAGATCTGTTGATATATTGT
>N_5345
TATACACGGACCAAAATAAACGTATGGGCGGTGGCGAAGCG
>N_5346
GTACCGTCTAATCGGGTAGTCTTGGCTACCTTTCACGTAGC
>N_5347
AAGTAGACTGAATCTAAACACTTCCGCCGTGAGCGGGTCGT
>N_5348
GCTACGGAGGGTAAAGCTCCCCTCCTTAATGAGCATGTCCC
>N_5349
GCACTGGACGAGTTCAGCCACATCCCACTCAAGCGGGTTAA
>N_5350
ACAGATCTTCTCCACTTTACCGTCTTTATCGTAGCTTAGCA
>N_5351
GTGTCATTGACGCTCGTAGACATGTGAGCCTCAACGCAAAG
>N_5352
TTACGGGTTATTAAATGATACAGAAACCCCCCCGGCGTAAC
>N_5353
CAGCGTAGGACGCATGATCCCGACTATTACAGCCAACAAGG
>N_5354
CTTGCTTAGCACCGCATTCCCTGGCCAGCGTAAATGCGGCT
>N_5355
GAGAACAATATTTGAATCTTCGCATGGCTCAAAGTTACCTA
>N_5356
GTAAGAATTTAATGCACGTCCCATTCACCCAGGAAGTCCTG
>N_5357
TCTTGAAGCTTGGGCCCGTTCAAAGCCTGCTTGATCAGTAA
>N_5358
CGAAGTGTGTTGGGTGGCAACACTAATCCCCTCTTCGGAAT
>N_5359
CTTATACTGAAATAGCATTGCTTAAGCGTTGGTGCTTCAGT
>N_5360
CGGGATCCAGAGCCGGGACACCATTGATTGTAACTCTATGA
>N_5361
GATACCCCAGATTATAAACACTACTGGGAAGAATGCGTGCC
>N_5362
ACTAGTCAGTCCAGTTAGCTCGTAGACTTCATACTATATAG
>N_5363
CATTACCTCTAAGGGGATAGCGGTTCCGAGAGCGGGCGGTG
>N_5364
TTGCTGTGTCTTAACTCACTCATTCGCGCGTCCTCAGTGAT
>N_5365
GGAGTTGGATGCCCAGTAGTCCGCTCCAAACGGAGGGACCC
>N_5366
CGCATGGGTTCTCCCGATCACCTTGGGGAGATAGAGTACCC
>N_5367
TTACGAGGTCATGACTAAATCGGACCTGCAAGTTTATCTCG
>N_5368
CATGGGTTGAGGGAATCGGTCCCCAGTCGCCACGATCATCA
>N_5369
GGTTATTGCAGCAAGGACAACAGGCCCGGGACTGTCTCCTA
>N_5370
GGCACTTTATTAGGCGGTCCCCAGGCTGAGCGTACGGCTGA
>N_5371
CTTCGCTCACTTCCGCATAACCACCAAGTGTTGAGCCTGCG
>N_5372
CACCGGCATACGAATTCCGGCTGAGAGTGGCCTCTAAATTA
>N_5373
CCAATGCTTCTCCACATCCTCAATTTTGTCCTAGGGGCCCT
>N_5374
TAAGGGTGTCACCAGATGAACGGGTATTAGGAGGCTGGCCG
>N_5375
CCGTCTAACGCCCTTGTTCTCCGAGACACTTGCCCTTACGC
>N_5376
CACACAGAGCCGCAAGCCGTCGCATAGGGCGCGAGAATATA
>N_5377
ACACAATGGTTGTCAGAAGGCATGGTGTAGCCTTCGCGGCA
>N_5378
AACTAACACAACAAAGTCGCCGTATTTAGTTGCACAACCCA
>N_5379
TTTCCGGTTGCCTATAGAACCCAGTAATGACTGCGAATACC
>N_5380
TGGATCTCCCTCTCACGTCACGTCGTCAGCGGAGGCGCGCC
>N_5381
CTTGTTCAGCGATGTGTGATCGGCCGATTCCCCAGAGAGTC
>N_5382
GCACTTTCGGGAGAGCTTCTCCCCGCGCGGATAAAGTGCTA
>N_5383
GTGTGCGGGGCCATAGGTACCTAGGCGCAACACACTGACTA
>N_5384
CTTTTGAGACAGAGTTCAATCTAGCACGGAGAAAGCACAAG
>N_5385
TTGGGCTTTACTCAGGTCCCCCTCGTCTAGAAATCCTTTTG
>N_5386
CTGATATCACTATTGACGTACACCCGCGTGCCGCTTGGCCT
>N_5387
TACCCCATTCTTACTATAAACATGTTAGGGCGAATAAGGGA
>N_5388
GTCATTATCCTAGTGGTTCTCGCCGGGGACAGGCGTGTGAG
>N_5389
AACTGTTCGGATAGTTATATCAGTGAAATTGTCGTAGCCTA
>N_5390
TCCAGTGCGGCCGACGGCCTCCCATCGAATCTCGTACTGCG
>N_5391
AGGAACAATCGTAGCGCTGACAACGCGCCCTACAAACAAAG
>N_5392
TAGATCCGATTAACAGGATACCAATGTTGGAAGCTTCTTCC
>N_5393
AGGTGGATGGGGAATTGATGCAGTTTGTTACAATGTCAACG
>N_5394
GAAGACGGGTACGTCGCGATCACACCTGTTACCAGCCGCCA
>N_5395
TGTTCTACTGTGAGCTCTAACTTAGGGGAGCCTTATGGACA
>N_5396
ATGGGGAGAGCCCCCCTTGGCTAGACTCAGTTGACTCTTAC
>N_5397
AAATGTAGGCACGAGACTCGCCAAGTCGTAGCGGTCCCCAG
>N_5398
GGAATCATCTGCCTTCGTAGCGTAGGTGTACCAAGCCCTGT
>N_5399
TTTACTGACGCGTCCCCCACCGCAAGACCGAAAGGGTCCTT
>N_5400
AGTCCATTCTGTATGCGACCCACAAGACGGTAGTTTACAAT
>N_5401
CGGGTAGGGAGGGGTCGTTGCCCCTTCGGATCCACCATAAT
>N_5402
AGACACGCCCAGAGCTGCTTCCACGAAATACCAGCATGACA
>N_5403
AGAGCATAGCGACCCGTCACCTAGTAAAGATAGCCGCGCAT
>N_5404
TATGGTACCGAGGCACTATCCACCCATGACTCGCTGTGGCG
>N_5405
TGATGTTCGACCACTTCCGCCCCCAGCGGCTTCGCCGAGGG
>N_5406
AGATAAGGCGGAGTATCTCTCGATAGAAAAATGATCAAACT
>N_5407
CCTTCTTGAGCTAGTCTGCGCGTAATGGGTATATTTTTTAT
>N_5408
CCCTACTAGCACACAACGCGCCGGGCGAGGCCTATTGTAGA
>N_5409
CTCCAGCACACGCTATTCGCCCGATGAGGATGTGATTGCCT
>N_5410
GCGGTGATGCGTGTTGTGGTCAATAAGCCTCACTACCCTAT
>N_5411
AACTATTAGGTTTCTCGCCACTTTCATTTGGAGGCCTGGAG
>N_5412
TTTGCATGCACGTTTACTATCGCGGTAGCCATAAGTGGGGG
>N_5413
TGAGCCTAGATGGACGCCCTCCGCCCTGCGGACTCAATGTC
>N_5414
CCTCTAGTAGCATAGGTAGGCGCCGATCAATTGAAGAAATG
>N_5415
ACGACTTCTGGTAGACGCCCCACATTTGTGTGAGGTTCTAA
>N_5416
CTCAGTCGTTTACGCTAGGTCGTGATCAACATCCATTAAGG
>N_5417
CGAAAATCGCACAAGAGAGACAAAGGATATCGGCCTTAACA
>N_5418
ATTACAAAGTAATGTGCACACTGGTAGAACATAAAAGCTAG
>N_5419
GGAACGGTGATAGCCTGTATCTGTCCCACGGATGAGTGCAT
>N_5420
AATTGGTTAGTGCGATGGTGCCCATATCAAGTCTCGTTGAG
>N_5421
ATATCCGTAACTGTCTTAAGCTGCGGCTTCACAGTCTATGT
>N_5422
GTGCTATTGTTAGACGCTGTCACTCCCGGTGCCGCACTACT
>N_5423
AGAGAGGGAGAATAAGGACACACCTGAGTCTTACATGAGCC
>N_5424
GGGTTTGCCCGCATGGATCACGACCGACCTACCCCAAAGAA
>N_5425
CCGCGATACTTCTTATTATTCACGGATCATCGTAGCTCCAC
>N_5426
GTAAACGCGTTACTGCCGTTCATCCCGGGTGCACGAATGAG
>N_5427
GAACCGGGTGGATATCCGGACGACTATAGGGTCCGATCAGT
>N_5428
AACTGGGATCCCAGCAGAACCGTGACGGAAGACGACTTAGC
>N_5429
TGGGACCTCAATCAGTTGTCCTGATAATCTGGTATGAGGCT
>N_5430
CGTAGCTAACGTTACCGGCTCGCTCCCCCTCCTTTTTGGTC
>N_5431
TTAGTTTGCGTGGGTCAACCCCCCACCAGAAAGGGCCGTTT
>N_5432
GACGTCCGCTATCTGACGGGCATCCCTCGGATCGTATTCGG
>N_5433
GCGCTAAAGATAGTCACCTCCAGCCCCGGAGTAATCTTGGA
>N_5434
CCGCCATGATTGGGGGAAAGCGTTTGTCCCAGGCCCCCTAC
>N_5435
GATGGAGCAGCGTTATACGACACGGGCCAGGAATTAGAGGT
>N_5436
CTAATGAAACTTACCTGAAACAAGTGCCTACATTGGAGTAC
>N_5437
GATTCGGTGAGGGGCCTGTACATAAGTCGGCCTTTCACTGG
>N_5438
GGGAAACGTGGAAGTTTCAACCCGGCAGTTATAATTTTGCG
>N_5439
CTTATGTCTCGTCTCTGGGCCAGTGAACCGTAATAACGTAC
>N_5440
GATTAATCAGTGGGTTGTACCCATCTGCGTCGACGTATTTT
>N_5441
TTTTTAGCACTGGCCCCTACCTAAGGAGGCTGAGGCCATTC
>N_5442
AATGCGCCTAGTTAATAATCCGGCACCCGTTCAAGACGTCG
>N_5443
CGCTCTCTTGTATGGTTTCACAAGTACGGGGTGATACTACT
>N_5444
GTCCCGGCATGGGGTTAGTACTGGGTAGTCGAGTGGCATAT
>N_5445
CTCGAGAACAATAGTACCTGCATCTGAGGGTTCGAAAGTTT
>N_5446
CTATAAGTATCCACGGAGTACCGTGTCTGTGAGGACCAAGC
>N_5447
AGTGTAAAGTGGCTTAGGTACTCTTGGAGTCCTTCTAATAA
>N_5448
GTAACTATGCAGCTATTAGGCCGAACCTAGGGAAAGCTTCA
>N_5449
TCAGGCGTGTGCCTCAACATCGGGGCGGATACGTATGTTGT
>N_5450
TATCGGTGTATAGTTCACGACGGTTGTCCTAATTCTAGACT
>N_5451
CGATAAGGCAGCGGTTTGCACCACTGTGCCGAGGCTCAAAA
>N_5452
ACCAGTTGTGCGTAACATCTCAAGGGATACTGTCGTCAAGG
>N_5453
GGCCGAGGACGTTACCAACCCGGGGTTAAAATCTTCTCCAT
>N_5454
GGCTTTCACTTTCAGGCCATCCGACCCGGTGTGACCTATGA
>N_5455
AACTAGAACGCCTCATCTTGCTGGAAGCGACACGGATTCAC
>N_5456
GGGTTGTGAATTGTTCATCGCTTCGCAAAGTCCCGGAGGTA
>N_5457
GACTGCGCACGTTCTGATAACGGTATGCACGACTGGCATCT
>N_5458
GGGACAGTAGAGGCCCCCCGCCTGAACATGAACAGCATATT
>N_5459
GAATCACACAGCATAATGCACTCCCAATCTCATGCGTAACA
>N_5460
TAGGATTAGAGGGGCCGCACCGACCGAGATAGGTTTCAGTA
>N_5461
AGTGATGTGATGATCGGGTTCGATATTCTAGAGCCCCAAGT
>N_5462
ATAAGCGCCTCTAACAACGGCGCGAACAGTTACTGTTCCCA
>N_5463
CGCCGTTCTGGTTCATCCCGCTATGGCTACAAATACGAGGA
>N_5464
ACGCCCTCCATTGTGGATGGCGGGGAGACCCCCCTCCCCGC
>N_5465
TAGCACTCCCGGGTAACTGTCCGGATTGGCTGTCGACAGAT
>N_5466
CAGGTACTCTGGCTACGTTACGCGGGCGGTATAAACAATAT
>N_5467
CAGTTAGCCCAATAATAGGTCTCGGTAATTCTTGTAAATCG
>N_5468
CTGACTGGCGGTACCATTAGCCCTACGGACTCTTGCTATGG
>N_5469
AGCTGTACAGAGTTGTACTACAGCGATCAACCGTAGTACCA
>N_5470
TGACGATACGATGATCGGGTCAGGGTATCAAACGCTTAGTC
>N_5471
CCCTTCCGTAGTTAAGAAAGCTAATTCCAAAAACGTCACGG
>N_5472
AACATAGTTGTATAGCCACCCACGCTTACATTGTAGGCGCC
>N_5473
CAGTGCTGCTCGAGTAGACCCTCGGGGACTATTCGATGCTT
>N_5474
GCTCTTAGGAGCACTACCGGCACACAGTCCCTCGCACATGA
>N_5475
GATCATCACGTTACGCCGCCCGAAGTGGGCCGCTCCGAACA
>N_5476
GTCGACAAATTTTTTACTAACTCGGGCACGCAAGAGGCTGG
>N_5477
GGCCGTCTGAGAGGAGCGATCTGTACGGGTGGTCGATCAGT
>N_5478
AAAGGCGAGCCGCATCAAGACCGCGGCGACTCCTAGTAATG
>N_5479
AATGGCACCGGGGGCGCTAACTATTGTTCTACACGGTAGTG
>N_5480
GGGCATGGATTAGCTGACCCCATTTGTCGACATACCAATTA
>N_5481
CGGGTGGAAAAATGAAGACGCTTACCGGTTACGATGTGGGT
>N_5482
CCTCCCTGGGCAAAGGCCGCCGTTGAAAGGCCGACGCGATC
>N_5483
CCCCCAGAGGCTTACGCCTTCTCCTGAAAAGGATGATAAGC
>N_5484
AATACTGCCGACGACCGCAACGGACAAGGGTGTCCAATCTT
>N_5485
TAACAGGAGCCCAGGATGCGCAGAAGAACGGCATGCCCAGA
>N_5486
ATCTTGAGCCCACCAATGTCCGCGTCCATAAGGGGATACGG
>N_5487
ATGAGTAACGATAATGCCCCCGTCTCCGCGCCAACTTAGGT
>N_5488
CGTCCAGGATGCCTAGGTGCCACGACCGTATAGGGGGAGAG
>N_5489
AAGAAGGCGGAAAACCCTGGCAGTGTGGATCTACGCATTGA
>N_5490
GAATGACTCAAGCGACTACCCACATGGCCAAGTGACATGCA
>N_5491
GCCGCGACGAGGTCGTTCTGCATAAGGAATTCGGCCTTCTA
>N_5492
TGGCATGCCGGGCCCTGCGCCTATTTGCTGACTGTGAAAAC
>N_5493
CCCCTTGAACTAAACCATCGCAGCCAGAGTGGGCCCCACAA
>N_5494
TTACGCCCTCAGGTCTGTTCCGCGGGGGTCAATAGGGCGGA
>N_5495
TTAGGTAACAGTCCTCCCTGCCGAACCACATAAATTGGTCG
>N_5496
CCACCTAACCTGCGGTGACTCAGTTATCCATAATGGCGACT
>N_5497
ATGCTTCAATACTCCAATGACAGGGGCCAGCTTTCCGAGGG
>N_5498
TTAGCGCCCGTCGTGCTTTGCATCTTCCAATTTAACTGCTA
>N_5499
AACGGGAGCTGTAGTTAATCCCGTCCAGTAAGTTAGCTTTT
>N_5500
GATAGGCGGAGCGCGGGTGTCCCGGGGGTAAGCTTCCATTG
>N_5501
CTAGCTACCGGCATGGCTGGCAGTTAGTTCAAGCTCATCAG
>N_5502
TGGTGTCAAGTTTGAGCGCTCCCCCCCTCCCAGTAACGTGG
>N_5503
CACGGATGCTACTGAGGATCCGTACTCCCATAACGTTGCAA
>N_5504
ATGTCTCCATTGGCCATATTCAGTGTTTAGCAGCACCATAG
>N_5505
CCTGAAGCAGGTGCTGTTATCTCGCACTCTCAGTGCCAAAC
>N_5506
GGTCGAGTAGAAAGAACGTGCTGTGACGTGGCGCCCCGAGT
>N_5507
ATTAGAAGGGTGAGTTAAAGCCTCCGGTAACGTTCAGGGAC
>N_5508
TTTCCCCCAATGCGTGAATCCAAGAAAACACTCTAGTACGC
>N_5509
TAGAGGCGGTCTGCGACGAGCACCCCTTAGACAAAAGTGCA
>N_5510
GTTCCGGAACCCTCCTAATACTCTGCGGGGACTCTAATCAG
>N_5511
CGCGGTGTCTCTTAGACCCACCCGGTAACGGGAAGTGTATT
>N_5512
TACCGAATACCGGAATATGTCCCGAGAGCACCACACATACG
>N_5513
AAGGGTCGTTGCAGCGTATTCCTGCTAGCCTATCAGAGGCC
>N_5514
GTTCTCGCTAGAGGGTAATTCCTTAGCATTCTCAGTTGAAA
>N_5515
GAGGTTATTTCAAAACCCAACCGACCGAATCTTCTTGCTGA
>N_5516
GACACATATGGGCCGATGGTCAGAACCCTCTCAAGCACAGT
>N_5517
ATGCTACACTTGGTTTTGGCCCCGCTCCCCCCATAACCCAC
>N_5518
TGCACATCGCAAATGGCTCGCGAGCGTAGTCATCCTTAGCG
>N_5519
TTAAATTCGCCGAATTCTATCTATCTAAGTGCCGGTTTGCC
>N_5520
TTTTCACGCGCTCATTCGTCCGAGTTTCTCACCGCGAGTCC
>N_5521
ATGCAATTTGAAACTGAAATCGTGAGGCTGTGGTGTAGACT
>N_5522
CCGGGAGAGCACCCGGCGGGCAGCCAGGGGCTGGATAGATC
>N_5523
CGTGAGCCCTGCGTGTCAGCCTCCCTGTAGAGCCTGATAAT
>N_5524
CTACTCCGCAGCTGCCCATCCGCGCACACACGGAGGAGGTA
>N_5525
CGCACAACGTAAACTAAAGACACAGGGAGGGTTAGCCTTGA
>N_5526
CCAGTGGGTCACGGACTTGACCAGTGCCGACCTGTTAAAGC
>N_5527
TATATAGGCTTCAAAACACTCCCCGGTCCATAATGGCTCGG
>N_5528
CTAACACTACAGAGCAACTGCTTTTGATCGCATGCGGGAGG
>N_5529
CTTTTGGCGTGCCGGTTAGACTATATAGCTTAACTCGTAGC
>N_5530
GGCCGCTGCCGTGGTAGTCGCTAAGTGGCCTCTTTCAATGA
>N_5531
CGATTGCTTCCGCATATGTCCACATGGAGTGCGTCGTTATA
>N_5532
GCTGCGGCGTATAGATTTTCCCAGGAGCGGCCCAATCGGGT
>N_5533
AAAGAGCGATAGGGAGTGTACAGGTTGTGCATACAGGTTCA
>N_5534
GCCTCGTGGTTCTGAAAGGTCTAGGCGCTTAAACCCTTACA
>N_5535
CGCCCTCGACCAATGAGCATCGGTTATAAGCATGGCCTCCG
>N_5536
AGCTACAATCGCTCACAAGACCACCTAAAAGTAACCTGTTA
>N_5537
GTACATTTCTGATGCGTCCGCTACGAAAAATCCTGAACTAC
>N_5538
CCTCTAGGCGTCCGCAACACCTTCCGGTTTTTAAATTATAA
>N_5539
ATGCAGTCATCAACATGGCCCCGGCCGGATACTATGCACGA
>N_5540
ATTGTGGGTGGGGGCTACTTCTGCGGATGCGCAGAACTCCA
>N_5541
ATGGGGTGTCCCCTAGAGCGCCCAAAGCAGACACGTCCGAA
>N_5542
TAGCGGCCAACCTAGGAGGGCAGAACGTACGTGAGGTACCA
>N_5543
TGGCATCCGGCGGCTTACAGCCAGCCGATTACTTAGGGTAG
>N_5544
TGCTTGCCCGCAGCCCGATCCTCCTGGCAGCCCTTAAATGA
>N_5545
GTCCACCCCCATCCGACTTACTAACTGAGGCAAGCTATATT
>N_5546
GTGTCGGTGATCCTGCTAGCCCCCCTTTCAGTGTGGTAGGG
>N_5547
ATTAAGGACACGGACAGACTCCTTTTGTTCCTGCCTTGCTC
>N_5548
GGGAACACACGCCCCTGCAACACTTCTTAAGCTCTAGGTAT
>N_5549
CTTTCCACACTGAGTTAAATCCATGTCAGTATCACGAGGTC
>N_5550
GATGTCTTCGGGTGGGCGCGCACACAGCCCATGGAGCGGTC
>N_5551
TGGAGACTGAGATTGTTCGGCGCCCTCGAGTATCTATTAAC
>N_5552
ATGAACAATCCGCGCCGGCTCACACCTGATGCCCTGTGTTC
>N_5553
GACTTCCTTCCCACATAGAGCCGCGCGGCTGGCTTGCTGGG
>N_5554
TCGGGCAGTGTTGGGAGTTGCGAGGCCGTCGGATTCGAAGT
>N_5555
CAGTAGCTAGATGGCTTGGTCATTGAGCCGTGAGCGCCCTG
>N_5556
GAAAGATAGCGTATCCCTCTCACAAACCCCAATCGAACGGG
>N_5557
CAAAATACTGAACGCCTCAACTCGTTCTGGGCACAGCATTA
>N_5558
CTCCCTGCAGGCCTGGTGGACGCGGCAGCCCTGGAATTAGG
>N_5559
GTGCAGGAGGGGGAAGGGACCAGTCTCGCATTTCAGGCCCC
>N_5560
CACCCTAAGGTGATGTATGACGTAATCCGTGCTAAGTTTTA
>N_5561
TCGTCCCACCGAGCCATGGCCTGTCCCAGTCCTCGTTACGT
>N_5562
CGCGACGTTCTCGCCTGCCACTAGTGGTCCAAATCGCTGCT
>N_5563
TCTACCGTCCCATAAAGCACCTAGCCTGTAGCCGCCGCATA
>N_5564
GAAGAGGGGGACCCGTAGTTCCGACCAACAAATGCACATTC
>N_5565
TGAACCGCACATAGGTGTCGCACATGCGAATGCCCAAATGC
>N_5566
GCTAGTCTAGATACTCGAGACCCCCAGAGTGTCCTTGCCAT
>N_5567
GTGATGTTGGCCTTTTGGCACAAGCCCTCGTCCTGGCGTCA
>N_5568
TGCCCGACTTGGCTCCCTCTCATTTGGGTAGGGACCTCGTT
>N_5569
GATTTGGGCCGGACGACCCACAGGGTAAACTACCACGCGCG
>N_5570
CGAGTCCGCAGTGAGCCGACCCGAGTTGCAATTGCCCAGGG
>N_5571
AGATCCGCCTGCTCTGGTCCCCCCTCCTGCTACAATCACAG
>N_5572
CTAAATCAGCGGGAGAGTTCCGCCCAGATGGGAGCAACCCA
>N_5573
CTCGACACGGGGCCACCCGGCCGCCAACTACAAGTACCCCC
>N_5574
AACGCGAGCACCGGGGTCAGCCCTTGCGCTTCGCATGTCTG
>N_5575
ATAATGTCAGAGTATCGGGGCCCCCATTTGTTTTGATTGGC
>N_5576
CAGAACCACGCCTACAGCAGCCCTGATGCGATATAGGGCTA
>N_5577
AGCCATTATTAAGCATCGGGCTGCTGCGCGCCATAATAAAT
>N_5578
TCCTCGTACGCACTATCGGCCTGGGCAATACATCGTCGGCG
>N_5579
AGCCTTCAAATGTAAACGTGCGGAAGCGAGGCCGGCACGTC
>N_5580
CTGGACGTCAACTCCGTAGGCGACCCCACATCAACCCGAAT
>N_5581
TCGGCAGAAGGGACGACCGACCGTGCGAAGCTCTGCTCGTA
>N_5582
TCGCAGCTAGGCTCTGTGTTCGAAGTCGCGTATAAAAGCAC
>N_5583
AGATGAACGTTGCACACCGCCCGTACAATTTACCGTGGGGC
>N_5584
GCGCCCGGCTCTCGCCAAGCCAGCCAATCGGATCTGTTAAG
>N_5585
TTCTTTATCCTGGTCCCATACGGCAGTTCTCTGCGCGCTCC
>N_5586
GTTAGCGGTGAGCAGCTAACCCCCACCACCGGTACACTTGC
>N_5587
GAAGCCTGGGGGGCTAAGTGCGTGAATCTAACTAAGTTCCA
>N_5588
CAAACGTTACAGCGAGTGACCATATCATTTTCCGAACCTTT
>N_5589
GCGGGAGTAGCTATCAATACCTAAGGTAGTTCCCTGAGAGC
>N_5590
GTGGGAAACCGTATTGCATTCCGCAACCGTTTATAGCCTCG
>N_5591
TCGTTAGTTTCCGCTACGCACTCGTTGAATCGAGTTCCTTT
>N_5592
GACCGCTCGCATTTTCAAGGCCGGCCAGGGAGTCCACGTCG
>N_5593
CCTGGGCTGGCGCACGGTAGCACACGTGTCTAGATGTGACG
>N_5594
AGGGACTAAAGTCCCCGTCACCAAGAAAGGGTAGGACCCCG
>N_5595
TGATCCCTCACGTACCGACACTCGAGGGGGGGGTTACGGTC
>N_5596
GGTTGTTCTGGCTACCTCATCTATTTCTGAAGACCTTCAGG
>N_5597
ATCGGGTTGCGTAGTCTCCCCTGTGTGCCGCACGAAACAAC
>N_5598
CCGACGTGTAAGAGCGAAAGCTGATTCCGCGCCAGAACCAC
>N_5599
CGCGGGCGCTAAGCGGTTGTCGCATGTGCTTAGCCTATCGA
>N_5600
CTCGTTTTACGTGACGAGGGCCTTCAGTAAACGTGCCGGCA
>N_5601
AAGGGGTCAAATCCGGCCCGCATAATCGAAGTCTGGACGAC
>N_5602
TGGGCTGTGTGCTATTCCACCCTCGATCCCGAGCCAACGCT
>N_5603
AGAACAGAACAGGTGGATATCACAAGCGCGAATTCGTCGGA
>N_5604
GGTGCTGAACAGTGTCTGGGCCTTAATCTCTAACTGTGTAT
>N_5605
AGTCTGAGGTTCGTGGCTAACGAGATAACGCCGGTCCTCAA
>N_5606
TAGCATTGTAATATGATTAGCACTGTGGGGTTCGACGGGCC
>N_5607
TGTGAGGGAAGGTCTAGGGACGTCGCCCCGTTCTCCCAATG
>N_5608
TACCACGACTCTACCGTCGCCTGGTCATGCGAACATCCTGA
>N_5609
AGTCCCGACTGACCAATACACCCATACAATTTCATAGGGTG
>N_5610
AGCTAAGTTACGCCCCACTACAGCCCCAACCTTTATATTTC
>N_5611
CTGGAGCAGGCTTGCTGATACCGAACATTTGTGGGCATATC
>N_5612
TATCACGACACCAAGTTGTACGGAAGTCGGGCGCCTTTTGT
>N_5613
AAAGTTAGGTTACAAGTTCGCTACGAGGGTTTCCAACCGGC
>N_5614
GAAACAGTGTCCTGATCGCACGGGATAGTAATCTAGCAAGG
>N_5615
AACCGTCGATTTTACTACGCCGGGGGTTCCAAGACCTTAAC
>N_5616
CCTTAGCCTTCCGGAACATGCGTAGCGAAGCCATGCAGCGG
>N_5617
TTACTGTCGTATTAATCCGACGGGCCTTAGCTCTCACCGTA
>N_5618
CGGGGAATTGTTCAAACACACTTAACGAACGATTTTAAAGA
>N_5619
GAGCAACCCAGCTCAGGTTCCTAAGCCAGTTTCCCCGTTCG
>N_5620
CGACAGATTTCAGAACTATTCACCCGCACCTCGGAGAAGGA
>N_5621
AGAGAACTCCGATTGATAAGCGATGTTGATCATTCATTGGC
>N_5622
GCTCATGTCTGAGAAGCACACTGGGGGAACTTTTTTTTGCC
>N_5623
GTTTAGACCGGCCTTGATCCCTCTGAACAGCCTCGACGTTG
>N_5624
GTCCGTTGCTCATGATACTGCACGCCGAAGCATCCATGATG
>N_5625
TGGGCTTTACACCTTTGAACCCGAGTGGCTCGGAAAGCCTA
>N_5626
TAACTTATCGCACGCGAGAACCAGTACTATGCGACTCATCG
>N_5627
TGCTTTGCTTGATGCTGCTTCCGAGATAGCGACCTGCCCAT
>N_5628
CCATCGCCTTCCGGTTGTTTCGGTTGCGAATAAGTTCGATT
>N_5629
GTGCGTATACGGTGAGAGTACTCTGTGAGGCAGAATAGACT
>N_5630
GTACTTGTATTCTCGAATCACGTCGTATGGCCGTCGACATT
>N_5631
CCCGCATCTGTACCCCTGTCCCAGCTAGTGGGACGACGTGA
>N_5632
TGGATACGAACTGTCTCTGCCTGAGGTGCTTACTAAAACGT
>N_5633
AGGGTATAACCCCTGCACTTCGTTTCATCCAGGCCACGGCG
>N_5634
GGTAGGGTTGCGAACCACGCCCAGACTAAGGTCCCAATCCA
>N_5635
CACCTGCATGTGGCACCGCCCGGTGGTCTACTCACTAACTC
>N_5636
GTAAATGGTGTATAATTCAACTGGTCCCCTGCCCCTCAGTG
>N_5637
GCACAGGCCAGTTACCGGCTCGTCTGAAACCGGCAAGGAGC
>N_5638
TGGAGGCAGGAAGACGGTCCCTTGTCCTGGGCAATCGCGTT
>N_5639
AAGGGCTCCTTAGCCGCCGTCTAACTGCTGTGGAAATAAAC
>N_5640
GACCCTGGACACCAACACACCGCTCGCCGCAGTCTCATTAT
>N_5641
CTCGGACGGTTACCAAGGCCCTGGTTGCAGTCGCCGCGTAC
>N_5642
TTATAGGAAGTGGGCATCGACTCTGCTGAACTTGGCGCTCG
>N_5643
TGGTCCTGCATTAGCGCAGACACACACTAAGTTCGATGGCT
>N_5644
GGCTCAAAGTGGGATACGCACATTTGACTTTCTGGATACAC
>N_5645
GGTTCCAAGACCCATGGGGTCGTCGAATCGAACTGTAGACA
>N_5646
TAATCTTTGTCATATGGTGTCCTTGGGCCTTAAAGAGACTT
>N_5647
GGTTAGTGTAGGACAGTTTACTCAGGCCTTATAGTCGATAT
>N_5648
ATATAGCCAAAATTTGTTCTCCGAACGGAAGTACTAAGGCT
>N_5649
GTACCGACCTGACGCGAGACCGCCTAAGGACGTTCTACACA
>N_5650
TACACGCGTAGCGCTCCGTTCCAACGTTCGCTACGCTGCAC
>N_5651
TGTCCTGCTCCCGATCTTGCCAGAAGGTTGGGGATCGCATC
>N_5652
AGTCGGTAAGGAAGAGAACCCTTCGGTATGCCCTGCGTTCC
>N_5653
ATCAGTCACCGACTCCGCCGCTATGCGTAAGAAAGTGGAAG
>N_5654
TATGTTCTCGAGACAGATACCGAGCTGACGGGTTCGGTTCT
>N_5655
TCTCATACCGTGAAGCCTACCCAGGATAACGCGGTGACCAT
>N_5656
ACCGTCTACATGACAGGACGCTCCGTACACCGACTGAAGAC
>N_5657
AACTCGGTCTCCCGTATTCTCTTCGGTACTCTACGGCCGAC
>N_5658
TAGAAGTATCTACTCGGGAACGGCACTGAGAACTAGCCTGA
>N_5659
GGAACCCGTTGATATCTCTCCGCCATATGTGACGGGGATCG
>N_5660
ACTGACTTCTATGTCTACGGCCCGGTCGCCACGAACATGGC
>N_5661
TGCCCACATACCATGCGCACCGACCGCCTCTCCTAAGTATT
>N_5662
GCCGCAGTTCCCAAAGGTATCGTCCAGCTCAAGGGCACCCA
>N_5663
GCCAGACTATCGGAAACACGCTCCCACTTCCTGACTACCTC
>N_5664
TTCCACAATCGCGAGCGGTCCTGGTACTGCAAATCTCAACG
>N_5665
TTAATGTCCCCCTTCAGGGCCGGGACGTGGGCCTCTACTGG
>N_5666
CGCAGTCCCTCTCCAGGTGGCGTCCCTTGGCGGTGGTTGTC
>N_5667
TTGGGGTAGCCCAGTGTAAGCCCCATGTTTGCATCCTTTCT
>N_5668
GGCTCCGGGAAGGACTAAGCCGTCTCATTCCTAGCAACGAA
>N_5669
CCGGAAGCCTTGTCGGGTTGCAAAGGGGATCCCAATCCGGA
>N_5670
ACGGGTACGTCGAAGGTCGTCCTGCGGGAGGGCTCAAGAGG
>N_5671
GACTGCATGGCAAAGCAACCCTATCACACGACCTTGCAGTC
>N_5672
AGCCTATTGCAACGACCGTTCGACCAAATGGGAGGTTGCTT
>N_5673
TCGTGATCCCGCCTACACTCCGAGCGCTCCTGCTGCCTCGT
>N_5674
GATAACAGATATACTGTTTACTATATTGCGTAAGGAGATAA
>N_5675
GACGGATGATTAGTAGCGTACGTGCAGGTGCGTGAGTTCTT
>N_5676
GCTAGGAGGAAAGTCTATAGCCTGATCCGCATCACAGGTCA
>N_5677
AGTGCTAAGGTAACCGGCGTCATGGCAATTGAGAAACGACA
>N_5678
CGCCCGGATGTTGGCTCTAGCGCCTAGGACGCAGGAGGGAT
>N_5679
AAGGCTCAGTACGGGGAGGACCATTTGTTGTAGGTTTGCAG
>N_5680
ACCAAGCTCGGGGTGGAACGCGATCCCGTGCTGTAAATCGA
>N_5681
CCGGTTGGTTACGAGTATATCCCGTTCAATCAGAATGTAGT
>N_5682
TTACAAGGCGAGTCAAATACCTAGGACTATCGCGGACAGTG
>N_5683
GAGAGTCGATACGTAGACGTCGCTGAGGAACTCACGAGGGG
>N_5684
CCGGAGCTGCAGTTTGGGTCCGAACGGTCCTGGTAATCCTC
>N_5685
AAAGAGCCCCTTGGCGTAGGCGACACCCGTTTGGGTTAGTA
>N_5686
ACGAAATGGTGGAACAGTCACTGAAGATTAGTATCCGTGTT
>N_5687
TTCTATTGCGACCATGACTCCTCACTAACGCTGAGATGAAA
>N_5688
GCACCATTTTTAGCAGTGAACAGTGGAGGTAACCCGCTCCC
>N_5689
TTTTGCGGGGATGTCTTGTACTTTATTTCAAGTAACGAGGG
>N_5690
GTAACTTGTGCCTAACAAATCGATAAGTGGCCTACACGGGT
>N_5691
GCTGGACCGGCCAAAACACCCACGCGCTAGCCACGTTGACT
>N_5692
TGCTCTTGAGGGATCCTTGCCCTTGGGCGTAGTACTTTGTC
>N_5693
CCAAGTGAAATTTAATAGATCAGCGAACCTGGCCCGTTATT
>N_5694
TAAGAATTAGCGTGGAAGCTCGGGCGGATGAGTTGGAGGAC
>N_5695
CCGACTAGTGGCCTAACTCACAATTAATAAGCGTGAGACGC
>N_5696
TCGATCTATTAGGCCCTGAACGCAACTAGGCCTTGCAAGTT
>N_5697
GTGGACATGAAGATGTAGCACCTCCCATCGCGGTAGGGCCA
>N_5698
AGTTCGCAGTCGGTCCAAAACGAGGAATATAACAATGCGTC
>N_5699
CGGGGCGCTCCCCGGCACGACAAACTCAGAACGCCAAGATA
>N_5700
GTCCACGCGTGTCACCGGGTCTCTGATTGTATGGCGAGCAC
>N_5701
GAAAACGAGAGCACACTGTCCGGGTACGGATTCCTGTAACA
>N_5702
TTGGACATACAGTAACCCGCCCGGACGCGTGGAGCACGGCG
>N_5703
GCTCGGCTCCACCGAGAGCTCGCTTTTTGACGACGCTTAGG
>N_5704
GACGACTCCGTGGCCTAAGTCACTAATGGTGGCTGGCTTGC
>N_5705
CAATTTATTTATAAGAGCGCCCCAACTAAGCCTACACCGTA
>N_5706
CTGCACACCGCCAATTCTGCCCATGCAGCGGTCTATGGTCT
>N_5707
TATTCGCCGAGTACTCCTCACAAACGCGAGTGCGTTGTGGG
>N_5708
CTGAATGGCAGTTCCGTAAACTAGGAAAGCTCTAACAGAAT
>N_5709
TGCGTTTTGAACCCGGATAGCCTACCCCTTATCGCCGCTAG
>N_5710
TGCGATACTTCGCCTCATTTCTATGCCTAGTATGTCTCTAT
>N_5711
TGCACCCGTAGCGCAGCTATCGAAGTAAGGGGGATCAGACA
>N_5712
CGCTCTTTCTTTGTATCAACCAATAGTACGAACAGATGACT
>N_5713
ATGGGTCGAGCACATATAGACCCGTGTTAGCGGCATCCGTC
>N_5714
AGAAAGCTTTCGCGACCGTTCACAAAGCGAGGTACGAGCCC
>N_5715
CGTGTCATATCACCTTATGCCGCGGATTGAGCGGCTTATCC
>N_5716
GCCGTGAAGAACTAGACAAACCCCTCATCGCGCGGATAGTA
>N_5717
TACTGCAGTCGGGAATCCGACACACCGCTCCGCGAGCACGC
>N_5718
TTTTCATCGTTACCTCCATACGCAATGCCCAGATCTTTAGT
>N_5719
TCTCTAGTTGAATAGACAATCAAATTTTTTAGCTAAGACCT
>N_5720
GCTACCTACGTTGTATAGTGCATTTCATAGCCATAGGCTCC
>N_5721
ATGGAGTCGAAGCAGCTAATCCTTTGGGCGCGGACGCCACG
>N_5722
CGTCGCCGACAGGTGCGGACCTTCACCGAAAGGCTCCAAAA
>N_5723
AACGGGTGCCGAAGCGTGGACGGGCACAGGCAACGTAGGTG
>N_5724
GGGGGTGCATGATCGCGTGGCTAGCTTTTGATACCTACGCG
>N_5725
AGTGTCAAGTTCGTTCTCCGCTTAGAACAATACAAACCCCC
>N_5726
AAATCCACGACCTGGGTTCACCACCAGAGTTTCTTGATGAA
>N_5727
CCTTTGCCGGGGGAAAGGCACGGAGTAGACGATTTAACGGA
>N_5728
TGTTCTTTCGCCAATTGATCCCTCTCGATCCCCCGTACCCC
>N_5729
CTCTCATACCATGGTTGAGGCCTGTTGGGTAGCCTGATAAG
>N_5730
GTGTTTGTCGACCCCAGCTACAGTCCACCACACCGGTTTCC
>N_5731
CATTGTTAGCCAGGTGACCCCCTAGGGCCATATACGGCGTA
>N_5732
GATGTTCGGTCTAGTTTGATCCCAGAGCTAGTCCTGATCGA
>N_5733
CCAACCCCAGGAGGCCAGCTCTTCCATCCATAGTTGTCTAT
>N_5734
GCCTTGCCATTAAAGAGAGTCAACTTATTAGAAACTACTGC
>N_5735
ACAGACCGTCCACTTATGGTCTCGGCTGTTTGAACAGCAGA
>N_5736
GTAGAAATGGCACCTAAGCGCCAAGACACTGGTCACACAGT
>N_5737
CAGTACAGGATTGGCATACGCTATGTTGATGGAGCTGTCGA
>N_5738
CCAATGAATCAACACGAAAGCAGGTACCTTGTTGTGTATTT
>N_5739
ATAAATAGGCTGGGCTACCTCGTAGAGTCTGCTCGTTTGTT
>N_5740
GCTCTATACGCAGGGGGACGCTGCAGTGAATAGAAAACGTT
>N_5741
ATCCAAGTCGGTATTGAGGCCCCTTAAGTGGATACCGGACG
>N_5742
CATGGGATCCAACTTGTTACCACGGTGTCCCCCATGGCCGC
>N_5743
AGCATATTATTCGATAACCTCGTTCTATCTAAGTGGGGGGC
>N_5744
CGCATGTTGTTCTTTCCTGGCACCAACTACCAAGAAGTATA
>N_5745
CCACTCCCACATGGAGGAGCCTCGGCAGGTCCGAGCCTAAT
>N_5746
AATGCAGTGGGTCACAAACTCCGAGTGCCGCCGGTGATGCT
>N_5747
CAGCGTCGATTGGGAAGACCCCTAAATTTATGAAATGAGGT
>N_5748
CTTTGGCTCAACTACAGGGGCGGTTGGTTAAACGCCTCCAC
>N_5749
CGTCTTTACGTCTGATATTGCGCTTTCCTCTCATCTTCATA
>N_5750
GGAGGAATCACATTGCTTTCCTTCTGATCTAGACGTATACC
>N_5751
TGCAATTCACCCCATGGGTGCGAGTATGTCCCGGAGAGACG
>N_5752
AGCATCTAATCAGTCAACGCCAGCTGCCCGGAGCGAGGAAT
>N_5753
GATCTCCGAAGCGAGGAAAACATCACTGGATAGGGGGCTTC
>N_5754
GCGTTGAAGATTTCCAATAACGCTTGGGTGAACACACCTCC
>N_5755
TCTTTAAGGTTATAGGGAAGCAAATGCGAAGCGGTTGGTCC
>N_5756
TTCGGAGCTATGGCTGGTATCAGCGCTAATATCAAGTTGCC
>N_5757
AAGTAATCATTCGCGCCTGGCTATTTGCCCATTCAATGCGG
>N_5758
AAATAAAAGGTACAACCGATCACTTGTGCCATTCGATGATG
>N_5759
TCCTATTGAGATTTTCCTCGCTACCGGTCCATGTTAGATGC
>N_5760
CTCCGTCATGCATCTTGGGGCCACTAAGTAGTATCTGTGTG
>N_5761
CGTAATTAGTGTACGAGATACCTGTAGCGGCTGACAAGGGG
>N_5762
TTCGGTTTCACGGCCTACGGCACGCCCCAACGTGTCTTCAG
>N_5763
TGCGGTGGGCCGTTAACTGGCCATACTACCGTACATTGAAA
>N_5764
CTGCGCTATTATTCATTTTGCGCGGAAAGCAACCGTTGACA
>N_5765
CGTGAGAATCCAGCTATATTCGAACGCATGTCGGTCCGTTA
>N_5766
ATCGGGGAGTCCCTAGTCCTCCGCTTCCTTGTATACTCTCA
>N_5767
GGAAAACCCACGGTCCGCTCCGTGTAGCGGCTCCTGGCGAG
>N_5768
AGGAATCAGCGGGCAGAGTACATTTGGCCTGTTGATCTGAT
>N_5769
GAAGGATCGTGGCAGCGTAGCTACAGTGACACCGGGGCGCC
>N_5770
TAATGTAACGATCATGTTTGCCTTCGGGGACTACAACTAAG
>N_5771
TTTATTCAAGAAGAGCACAGCACGCCTCTATCGGCCCGTAA
>N_5772
CAGAACGAGTTGTATGCTCGCCGCATTAGTCGGGACCGCAG
>N_5773
CACCTCCCTGATTTCCCTGCCAGGCGTAGAACTTGATACGG
>N_5774
CTCATGCTTGATGCGGTCTTCTGAGCCCGTGGAAGGCCCCC
>N_5775
CAGGTTCTACATGTGGCGACCTGGATAAGCCGCATTTCGTC
>N_5776
AGTCAGGAACAGACCTCAAGCGCCTATACCGCTGAAGATAG
>N_5777
AGTTTTGCGGACGCAACGAGCCGGCTAATTCATTTACCTTA
>N_5778
TACTTTCGGCAGAAGTGATACCCTTACCCGGTAGGGCTCAG
>N_5779
TGCAATCGGCGAAGTATCGACCTGAAGAAAGCATGTGTCTA
>N_5780
TGGATAAGCACACTTCCAGTCGGGACCCCGCATTAAAATGC
>N_5781
ATGCATAACACGATCCCTAGCGTAGTAGAACTTGCCACCCT
>N_5782
GACCAGGGCTTGCATTTTGACTAATGACCAGGTGTACTCGC
>N_5783
GCATATAATTGGGACCTTTGCGGCTAGACCGGTCATCAACG
>N_5784
CGCAAACTTAAGCATTTTTACCTGGTTCGTACTAAATGCCC
>N_5785
AAGTCCAGGGGTATCGATATCTCTAGTTAGATTAGTGATGG
>N_5786
CACCCAGGTCCAGAAGAGGACTGCTCATTTTATCTCTCCAT
>N_5787
GACGCCACGTCTGCTAGCTTCGAAGTACCATGATGCCAGTC
>N_5788
GTAAGGCCCTTTGTGCGCAACTATCATCAATCGGTACATAA
>N_5789
GTTGCTATTGAATGGAGAAACGTGTGAAAGTCAGGGACACT
>N_5790
GCACACCCTGCCCGATGTGACGCCTCGCTTACAATAAGGCT
>N_5791
CCAACGTCAATACGTGTATTCCCTTACCGCTCATACTGCTG
>N_5792
TCTAAGGACGCCCGTCGGCTCCCAAATTGTGGTAACCATAG
>N_5793
CCGCGAATCGGGGGCGGGGACAATCAAAACCCGTGCCACGC
>N_5794
GTCCTGGTTAGTGTGACTGTCGATTAGTTCAACCTCTAGAG
>N_5795
AGTAGTTCGCTCGTATGCCCCATGCTTAGTTCACGTTACCT
>N_5796
GTACTTGCTAAGGCGCGGAGCACTCCATTCTAGCTATCTAC
>N_5797
TCCCACTTCTGAGGTGGCATCCCGCATTCACGCGAACATTT
>N_5798
CCCCCTGCGTCCGAAGCCGACAGCGGGACAATAAAACGCTA
>N_5799
ACTTGAACCAAATAGTCGTCCTGCCACAGATTGTGTCGGTG
>N_5800
TCTCAGAGGTTGGGGTAGTCCCATTTGACTCAGATGCTTAG
>N_5801
GGCCACAAGTGACAAAACAACACACCGCTTGGTGGCGCCTT
>N_5802
TATCAGATTAAGTCGCTTATCAAATTTCCGCAGACAAAACG
>N_5803
TGTGGGCGCGCGTGGATAACCTCTGTCCGCGTGCAAGAGAG
>N_5804
GCTTTCATCCACTAGGAGCTCACTGCTCATGACGCGTAGGT
>N_5805
AACCCTTTCTTCAAAATGTCCAGTTATTGGATCCAGTCGGA
>N_5806
CGGTGGGATCATAAGATTGGCGCATATCACTGGACTGTGCG
>N_5807
TTCCATCCGCCGGGGAGATGCACTGACAGTAGCCGATGCAG
>N_5808
CCCCGAGTCTCGGACTTGGTCTTCAATTCATTATGACGTTG
>N_5809
TAGCGCTTACCAATGAACGCCCCGGCTTGATTTAAAGTAGA
>N_5810
TTTCTGTATAGGTTTGTTAACAAACGTTGCCGCGCGACTAT
>N_5811
AGGTTGATTGTGCTAAACGTCCGCAAACGGGGGTCTGGGAG
>N_5812
AATAGGATGTACCCACGGCGCGCTGTCATGCGCCTCATGGT
>N_5813
CTGAGCTCGGAGACTCGAGTCTCTTTATGACGCTCTGAGTT
>N_5814
CCAGCCTTGTCTGGATCTCGCTAGATTTAGCGGGCGTCATG
>N_5815
GAAGGAGATTTTCGCAGCGCCACCCCCTATGTGACACGCGG
>N_5816
TGGCCGGGTCACCACTACCGCACTCTATCAGGATACAACGG
>N_5817
GGGTTAATATGCTCGAAAACCATACCTTAAAGTGACCTCAG
>N_5818
CACAGAAGATAAATGGAGTGCCGCACATACGCACGGACAGG
>N_5819
GTGAACTTCTTCCCGCGTAGCGTTCGTTTCCATGCACTGGC
>N_5820
TTAACAGGCGGAGAGGAATCCTGATTCCGTGCGGCGGTCTC
>N_5821
CACGTTACTGCGCGGAGGCGCTGGACTACTCCCGGCGGAAA
>N_5822
ATCCGTGTCCGGATAATTGTCGTGCAAGTACTGGCCAATAT
>N_5823
TTTATCTTACGCTCCCGGCGCCCACTTGTGACAGACCTGGG
>N_5824
GGTCACGGAGGATTTTAATCCTAGTGACATATAACGCTTCG
>N_5825
CTTATCCCCGCGCATCAGGTCGTAGAGGCTTGAGTGATACA
>N_5826
CACCTATGCTATATGGTAATCGCGAGCGGGTCTAGTTGGTA
>N_5827
TGTTGGGCGCGGGCGCCCTACAGAACGGGAAAGTAGAACCC
>N_5828
TCACATCGGCGTAGGGGCCGCGTGACCCTATGTTTACAAAG
>N_5829
CGTCTATGCTGAGCGCAGGACGAAGGACCGCAAGGAAGAAT
>N_5830
CCCCATGTCTCGCGATCGGGCTTCCGTGCGTGGATTGTTGG
>N_5831
GCTAACAGCTCCCAGACGGTCCCATGACATGGAACAGACTA
>N_5832
AGCCTGCTCATCCAGGGTGGCGCGTCTGCCGAACACGTCTA
>N_5833
CTCGCTAGTTAGCCAGCGGACCTACGAAAGATTCCAAGTGG
>N_5834
CCGGCGTGTGGGAAAAGAGTCGTTAGCTACCTTTAGTTAGA
>N_5835
TTCTTTATGCTGCCACTTATCAGCTGGGTATACAGCTTCAG
>N_5836
ATCAGCACATGGGGTCTAGGCGTTTACGTGAATCTGACTTC
>N_5837
CTCCTCGCACTCATGATTAACCAAAATTACCGGGCAAGCGT
>N_5838
TTCCGCGTGATAGACAGACCCTAGCGAGCGTCCGATTACGA
>N_5839
GGGTCTTCGTCATTGTGACCCTACTGACCCTGCCCGGGTTC
>N_5840
TAATTTAGGCATAACATTTCCAACCCAGGTGAACGGTCCAC
>N_5841
GTCCCGCTTCTCGCGCCGTACCATTTAAGCGGTTACTTTGC
>N_5842
GCGGCCTCAGTCGCCCGTTACCGTGCCAGCGATAATATTGA
>N_5843
GAGCGTCGCATAATTATTACCCAATTGAGTCCGATGGTCAC
>N_5844
ATAATGACGGAGTAACACCGCGGTTCGCAATGTCCTGAACA
>N_5845
AATTGTCGAAGGTTCCGGATCTCTATGGTTTTCCAAGATCC
>N_5846
GGTGCTACAACCTTGAGGTTCGCAAGAAGGATGGGGATACA
>N_5847
TGGCGTGGGGAGGCCGCAGGCGATTGAGTCTTCAAAGGCTT
>N_5848
TAGCTTATCGGCCGTTGAGTCTATACCTTCAAATGTATTCC
>N_5849
TCCGTCCAAGGTGTTAAGATCCTGTGTTGCGAGAGTCACCG
>N_5850
ACCTTATGGAGACACCACCTCTGTATGTGGACTAGTTATGG
>N_5851
TTCCATAATACAATGTAAGTCCAGGCCGGAGTGTACCGTAT
>N_5852
GCACGACACTAGAGCAAGCGCACACGGGTGACGTTGCGGTG
>N_5853
CGAAGAACGCGCGAGATTCTCTAAACTGAAGCTTACTATGC
>N_5854
CAAAGGTCCATAGCCACCCGCTCGCGGAAGCCTTCGAACTA
>N_5855
CCTATCGACATCGACACGCTCTGGTTGGAGTTTCAAACAAC
>N_5856
CCCATGGGTCTGTAAGGAATCGACCTAACTGTTTTATCTTT
>N_5857
AGGGTACCCCACACGGCGTCCCTCGTAGGCGACGCGGTTCC
>N_5858
ATAGACCTGGCACGTTAGTCCGCTGGGCCGGCGGTTGGGTC
>N_5859
TCTGGCTCTTTGTCATAAAACGAATCACAGGCCTTATGCTG
>N_5860
ATGTCCCGGTGGTCGTATCGCCCATAAGTAGGCGAGGAGCC
>N_5861
GGATATACCGCGGGAGGAGACAAACTGATCGCCTCCGAGTG
>N_5862
AAATAGCGCAAAGCCTCCCGCTCGAGGAGACATTACAGACG
>N_5863
TGTTTAGGCTTGTTAGCCTACAATTAATACCGCGGGCATCT
>N_5864
CATTGCCGGACACACCTCCTCCACGCTCCGGTACGCCCGGT
>N_5865
AACATGGAACACCACTATTTCACTCGAACTTGGCGGTTTAT
>N_5866
TTGGAGCACACAGCGTAAACCCGACGGTCTTTATTTCCAAC
>N_5867
TGGTTACGTTCCCGCGACGCCAGTTTGCCACCGGAAAGCAG
>N_5868
ACCGCCAGAAGTGGCCCCCTCCGATTAGGCGGGTATTTAGA
>N_5869
ATAGCCTCACCCGTCCATTCCTATGTTCAAGCGGACGGGAT
>N_5870
CTCTGTCACGCCGGGACGCGCCAATCTGACAGCCGGCATGG
>N_5871
TATTCGTCCATACGGTCCTTCTCGCGGGCAGTAGACGTTGC
>N_5872
CCGTGAGCCCCGCCATACATCTGGACAGGTTGATTATCTAT
>N_5873
AACTGCAACATTTTGATCGCCAGCCGTTGGTGCCCCATCTA
>N_5874
AAGGGTTAGTACTGCGCACGCGCACAATGCTTAGTCCTCCT
>N_5875
GGATCCAGTTAGCTTAGCTGCGCACCTATTAGCGACCTCGC
>N_5876
ATGAACAAGGCTGCAAGTTTCCAGAGTCCGTTGCTAAAGAG
>N_5877
GATGACCCTTATGTGGCTCCCAGACAGAGTGTAACCCACGT
>N_5878
TTCTGCGTAGAGTTACCTGTCCTCTGCTACGCGTTAGTAAA
>N_5879
CCACCCATGATAGCTCGGGCCTGCTTAACGACCCAGTTTCG
>N_5880
AACCATGGGGCCTTCCAACTCTTGCGGGATCTAGGCTTCTA
>N_5881
TGAGCCCTTCACTACTACAGCTTTAGTTTACCCTCCAATCA
>N_5882
TTATCGAAACGCTCAAGAGTCTAGACGAACGCCATGCTGAG
>N_5883
CCTGGAATAGCAGAAGGCGACAAAACCAAATCACCTACGTT
>N_5884
TAACGTCCTACGACGTAGTGCCACTTGTCGAAACCGGCTTT
>N_5885
CAAGTGCAATGTGACTACCCCAAACATGTCCGTACTCTCTA
>N_5886
CGAGATCGCCGGGGATACACCTCTGCTGTTCTTGTAGAGCT
>N_5887
GGGAGGCCGCTTAGTGCACGCAATTGCGAAGGCAAGTTTGT
>N_5888
TATTTGGTGGCTCTAAACAACGTTACACGGAGAGGTTCTAG
>N_5889
ATAATCGGCCCCCGGGATAGCTCTCAATGCATTAGCCCATT
>N_5890
ATGGCGTTCCCGAAGCTTGACAGATGTCGCGGGGCGAGCAG
>N_5891
TCATAATCCAGGCGTTACCCCGGACGGTAATAACAAAAGTA
>N_5892
GCGACTATCGCTGCTCGGATCGGGTAGCTGCATAATTAGGA
>N_5893
AACACATGCTGTACCTATCACGGAGAACAACAGTAGTTGGG
>N_5894
CACGCTAGACTCGTTATATGCAAGAGATAGTGCTCAAAAAA
>N_5895
ATTGAGGGCGCAGTATGATTCCATTTCTTAACAAAATGTTG
>N_5896
TCATTCTCCCGCACGCCAATCTGGCTCTGTCACGCTAGAAG
>N_5897
CAGATATAATTTAGGCGTCTCGTATCCTCTCTTCGTTAGAT
>N_5898
ATAGGCGGTACGGCACGTCCCAGAAAAAGAACTTGGCTTGT
>N_5899
GGTCCTTCCATACTACGGTGCTTCTCTGGGTGTGCTCCGAG
>N_5900
GGACTGGTCACTTGCGCACACGAGAGTTACCGCAAGTGGCT
>N_5901
GTCTTGGTCGAACTCCCTAACTGTTGGGGGCGCTAGGATAC
>N_5902
GGGTTACTTGTGTAAAACTCCAATATTTAATCCGGGGAAAT
>N_5903
GGATCAGTTCCTATAGCTGTCAGGATGACGGCGAGATTCTC
>N_5904
GTAGATAGACCATGGTTCGACTTTTGAAGCCTGTATGGTTG
>N_5905
GACCCGATCCAAAGCTAGCCCCAGTCTCAATATTCTTATGG
>N_5906
CCCACCTAACAAGCCGTAGCCCCCTTGGCGCAGCCTGCTAG
>N_5907
TCGCTTGTTTCCTTGACCCCCGATGTTCGAGATTCCCTTAT
>N_5908
ATCCCCAGAAGGGGATTCGCCCGCTTGCGCTTAGCGTGAGC
>N_5909
ATATTATTCCAATGGATGAACCGCGTAGCCAGACATCCGAC
>N_5910
AGTGAAGGTCATTTCTCAACCTTCCCAGCACAGAACTGTAG
>N_5911
GTTTTCCGATTTGCGCCTAGCAGCTCAGACCGAGAAAGTTA
>N_5912
TACAAAAGGACCGATTTCTACAAGAGACACGCGATCGATTC
>N_5913
GTATCGCGCATGTCTCAGATCCACGGAACCAACGAGGGCAG
>N_5914
TTGCTTGAGGTCCAGCTATACTGTGTTACGTAGTCTAACAC
>N_5915
CCTGTGCTGGATAGTGTAACCAAGCGAATTCTCTACAAGGG
>N_5916
ATCCTGTAAGAGGAACGATCCATCCTCGCTTCTCCTTTCAT
>N_5917
GTTTCACACGGGTCCCGAGTCCATGCGCGAACCCAGCATGT
>N_5918
GGGGCGTACGCCTCATTACTCTATCCTCCATCAAGAAGAAA
>N_5919
CCGTCGTAGCATTGTTGTCGCTTACTGCAACGCCATACGAA
>N_5920
ATCTAATACCAACTCATACTCTCACGAATCTTAGTATCAGG
>N_5921
CGTAATTCGCCCGCTACTTACGTCCATCGTATTTCCAAAGA
>N_5922
CGTCAACTAATGTCATGAGGCTAGGGTAACCTTGGGCCCCA
>N_5923
GGCACCCAATCTGCTTTCTCCTGCTCCGATATGGGGCCGGA
>N_5924
GTAGCCACGGTATTGAGATACACCGGCTCTGGGTACGTGCT
>N_5925
CCTGTAAGTACTCGTCAGTCCAGGCGGGGTGGTACAAGGCC
>N_5926
CCCAATTCTACGGCGCTACTCTTCATCATCTGCGACGACGA
>N_5927
TCAAGTCTTCCGGTGTAGCACCGTCGCTTAACGCAATTGCC
>N_5928
TAAGCGCTTATCCGGTTCACCTCGATATCACAATGCCAAGA
>N_5929
GGGGTATGACAGCCCTTTTTCGTAGGGTGTTTGGACGCCGA
>N_5930
GGTTTGATATTGGAACGCAACCGGCATACGGCCCAGACAAA
>N_5931
TCTCTACTCCCCAGCCTCCCCGTACGATTCGCTCATAGAAG
>N_5932
ATCACCGGAAACCTAGCCTTCGGGGCCGGATTCGCCGGGTC
>N_5933
CCACTTAATCACGCAGGCTGCTTAGAAACCCGTGCCGGGGA
>N_5934
GGACAGTAGGTGCCTTGAAGCGCAGTTGAGCTACTACTAAA
>N_5935
GGAGAGGACGTCCCTGCATCCGGCTAAACCTTATTAAGTAA
>N_5936
GGATGTTCTGGCGGACACTGCTACTTCCAATCCTCATAGTG
>N_5937
CGGCCCTGCCACCTCATGTCCTGTTAACCAATTCACGTCCT
>N_5938
CTCCACACAGAGCTGAAGGGCCTGAACCTAACTACACGAGT
>N_5939
GGAAATAAGACACCCAAGACCACTTGCAGGGGGCTAACGCC
>N_5940
TAAATTGTTTAAGGTCGCCACCCTGGGGCTTGACACGCTTT
>N_5941
ATGACTGCATTGGGGATGTCCAGGCACCTCAGGCTTGCAGT
>N_5942
GCATTCGAAGTTGCGTTAAGCTCGTGAGGCCCGAGTGGGCT
>N_5943
CGGTCACTTCCGATGCAGGACGATTATGCTCTTAACCCCAC
>N_5944
CAAGTGTCGACTAACCCCGCCAATGTCTTTGGAACGTGGGG
>N_5945
TTCAACGTTCACAGCCGGGTCTACCAGGATTTCGGATCTCA
>N_5946
CTGTTCAAAACTGTTGTAACCCGATGCCTTTGGCCGGCAGA
>N_5947
CAGCTGCAAAGTTTATGTATCCGCTAGTGAGAGCCCTAGGG
>N_5948
TGTATTTGACCGCCCGTCACCACAACCCTAGTATTCTGTGC
>N_5949
ATACAGTAACCTCAGTACTACGGAAGAGTGGGGTATGCACA
>N_5950
ACAAGGCGCCATTAACCCTTCAGACGGGTTATACCATGATA
>N_5951
TGCCACGCGATCCCATGGAACGGGCAATGGTCAGAAGACTC
>N_5952
GCGCGAGACACCTGGAGCATCGGTCGGTCTGTCTTTCGTCT
>N_5953
CGACGGGGAGAACGATATCTCACGAGTTAATCTGCGAGAGA
>N_5954
CAGCACGGACGCGGGCATCACGGGGGACTACAGAGGATCAT
>N_5955
AGAGTCCCCACTGCTCTAGACACGAGGACTAATAGACCTAA
>N_5956
CGACAATGAGCCGATCGAAGCTGGTATTGTCGCAAAGTTTA
>N_5957
AGTACTCATTGCCTCTAGGGCCACGGAGGGACAAGTCAGGT
>N_5958
AACTCGCGGATCCACGAGCCCCGCGCGCAAATCGCAGTCGC
>N_5959
CTTAACCGCCTTAGCTGGCTCAACGTAAGTTACGCTCGTAT
>N_5960
AAAAGGAGTACAGGGCGATCCCTTCGGGGTTCTTTCCACGC
>N_5961
TCGTTTACCCCTTAGACTGACCAGGGAAGAACGCCCACCTT
>N_5962
TTTGACCTTTATGGGCATGTCACTCGTACTCTGCCACAAGA
>N_5963
CGCACCACCTACACCGAGCTCACTGGACACAAAGCCCCTTA
>N_5964
ATTCAAAATTATTGAGAGTACCCCCCAGATAGATGATGTCT
>N_5965
CCGCAAAGGAGACGTGGGTGCTGCTAATGGATAGTATGAGG
>N_5966
CACAGGTAGATAGGGGACTACAATGCTAGAGGGTATAGCCA
>N_5967
GGATCGTAAGTTGATAAAATCGGTTTTCTCTAGCAGGAAGT
>N_5968
ACTTGGTACAACATGAGACTCCGCCTCGCCGTACCATAGGT
>N_5969
CCTTGTATTAGTATGCAATACTCGCCATAATCGCGGCATTA
>N_5970
GAGTTTGGTGGCGCCCGTCTCATTCGGTGCGTAAGCGACCA
>N_5971
GTTGCGACCTGGTCGACCAACAAACATCACCGGCGCTCTTA
>N_5972
GCAGTTCAATGCACCCCCTTCCCGCACCTCAGTAGGTAGCC
>N_5973
CACTCGCTTCTCCTTAAATCCTGCTGGCAGCACAAGCTCCG
>N_5974
GGCCTAGTCCAGCGGCGCGGCATCTCATCTGGCACCGCTTT
>N_5975
TACCAGGCAGATCGGCATCTCGTTGATTTGTCCCTCCATAT
>N_5976
CTGTTAGGTATCCCGGACGGCCAGCATCTCGACAGACGCAG
>N_5977
ATGAGAACACAACTGCTCCGCACCCGTCTGTATGAGGTATA
>N_5978
TACTTATCGGCCAGCACGTGCACCAACGCCCGATTGTTGAG
>N_5979
GATATTTCCGGTCGCAGTTGCTCCACAAAAATCGTAGAATA
>N_5980
AACTCCTGCGTCTTATAGTACGCGCGCAAGCGCCCGTTCTT
>N_5981
AACGTAGCCTTGTACTGCGCCCTTTTAGGGCGCGTACTAAG
>N_5982
ATGATTATGTTCATAACCTGCAATAGGGTTGCAAGGTACAC
>N_5983
AGACCATATATACACCTATGCACACCCGGTCCCACACATTT
>N_5984
GGTTCAGGGGGACGAGCAAACTGTCAGACCCACAGTTGCTA
>N_5985
ATCGTTGTCAGCCTAGACCTCCGGATCTATGGGCGGCTCGG
>N_5986
CGTCGGTTTCCATAAGACCACACGATTCGCTCCAAGTAACA
>N_5987
GAGGGGTTTCGGTGCCGTGTCTCACACCAGAGAGATACCGA
>N_5988
CTGTAGGAGATGTAAATTGCCGAGCTACGACTTTGGCGCAT
>N_5989
CGGCGTGGGATCCCTCTTCGCGCCATGCGGGATGGGACGTT
>N_5990
CCTCGCTACTTGTATATGGCCGCATTTCTTCGCTGCCGTTT
>N_5991
CTGCCTTAGATTGGCATCCTCTTGGGATGGGACCGTCTACG
>N_5992
TCATCGCAAACGCGAGAACACCAGCGGAAGTGTTGATTGTA
>N_5993
CATAGGGGAAACCCTAATCACAATTCACCTTTAAGTATTGG
>N_5994
AGTTAATGTAACTCTCCGTCCTGCGGCGCTCCGAAGTACGG
>N_5995
CACACCCACAAACCCGAGCGCGCCAGGTGGGTAGCTTGTAA
>N_5996
CTTCTCGAGTAGGGGTATTCCTGGTCCGTTCAAACTAAACT
>N_5997
TCGAAGGGATACGCAATAGCCAAGGTTATTTGGACTTTATT
>N_5998
ATAACACGCCTTTGCTTGACCGCTCAGCCATGACACCTCTT
>N_5999
TACATGAACGAGGGCCAGGCCACAGTATGCTGGTGCCACCG
>N_6000
CCTAGCGTACCCATTAGAACCACTTTAGAACACAACAAGTT
>N_6001
TCCGTCTATCTAGATCTGGACACCAGGCCCGCCCCTTACAC
>N_6002
GTCTACGCTTGCGTCCAACGCCGCCGGTGCTGCCGCCAACC
>N_6003
GAGAGGTATGAGTCCGTCGCCTCACCCTCTTGTCGGTGTGG
>N_6004
GCTGCCTATGGTGTATATTGCCGTGTCTAAGGATACTGTTC
>N_6005
GCGCCCTATATACCCACATCCTCGCGCCCACATAATAGAGA
>N_6006
CCGGGCACTTAAAGAGGGGCCTCGCATTGGACAGTCCCATG
>N_6007
GGATTTGACTAGATTACGATCGAATAAGGGTCTTCGGAATC
>N_6008
TATGCTTCTACACTCCAAGTCATTAGTCACCTATGAACGAA
>N_6009
TAGGCAGCTTGAGCCCTCCCCTTTAAAGGAACGCGGAGTGA
>N_6010
TGACACTCCGGCCCCTATTGCATATATCGTTTATCGTTGTA
>N_6011
TATTCGTAGTGCTGGTACCGCACTCCGGGTGGAACACGATA
>N_6012
GGAGGTTCCCAAGTACAGATCATATACACTCTCCTGTCGGG
>N_6013
GGGAGTGGTGACGTGGTTCGCTTTCTCTGACGAGGAAGTGG
>N_6014
TGGTGAATGTCCAGTTCTTGCATCTTTGGGCCGCCAGTTGA
>N_6015
CTTACCGAGGAGTGCGTTAGCATGTTACCTCGAAGCCCAAG
>N_6016
GCAGGAGTCTGTGAACCCGTCGGTCACTGACTTCAGGCTCG
>N_6017
CCCAAAACTAAGTGTCTGAGCACCACCACAATGCCCTAGAT
>N_6018
AAAAACGGATAATCAGCACACAAAATCCCCTGCACATATTA
>N_6019
AAACCCCTCCGCCATCCTCGCAACTTGAAAACGTCAAATCT
>N_6020
TGTGGAAGAGGGATACGGAACGACTTATTATGTGTCTTGCG
>N_6021
GTCCTGTACCAACCTAACTACAGAACCCAATTCGAACGAGC
>N_6022
TCGTATTAACGATCCGTAAACAGGTGTGATGCTTAGTCCAA
>N_6023
AATTGCCGAGGGAGAACCATCTGAGCTTCATTCAGTTACAC
>N_6024
ACGACGGTAGAGTTAATCTACCGGTATGTACTGCGCCGAAT
>N_6025
GCCAACGTTTATCCTGTGGACATAATTACGTCCGGGGGACG
>N_6026
GCAGCTCTGACGTCTGATTGCCCGAGGACAACTTAATACTT
>N_6027
GGCGAGGTCGATCAGCAGGTCGGAAAGAGATCAATTCGGAT
>N_6028
ACGCGCAATTCATGTAAAGTCTGGCTCGCGCCAGGCTATGT
>N_6029
AACGTGTGCAGCACTCTAGACAATGCAGGGCCCGATAAAGC
>N_6030
TTACTCTCGCCCCAGTCCTCCCTTTAAGATTCTCCGGAAAT
>N_6031
ATATCTTTATGCGAACGCCTCTCTGGCGCCGGAATTGCGGA
>N_6032
CCCTCTAGACCAGACAGGTCCCCGTGCTCGCGGGGGTCGAA
>N_6033
GGACCCTTCCTCTTCCATCGCAGTTCAATGAACCCTTCGGT
>N_6034
GCGGTCCCCCTGGCAGCTGGCTTGCAATTAGCCAACCGGAT
>N_6035
GCGCTAATAAGTCTTCACACCCCGGAGACCATAAGAATTCT
>N_6036
CCGTTGAGTAGTGAGCGACACCGCCAGTCCTCCAATGACTG
>N_6037
TGCATGCGCTCGAGCTGCTACACTTGTCATATCCGCCATGG
>N_6038
CCCGGGAACGCGACGCTGCCCTATATTTATTGACCGTTCTA
>N_6039
TGGGATGATTGTACGTACGACCATCAAGCGTGCTGTATGTC
>N_6040
AATCTTGCTTGATATTATAACGTTGACTGGACCCATCAAAT
>N_6041
CGGGCACCCATATCCCAATTCTGGGGGTTCTCCTTCAATTG
>N_6042
TGCGTATCCATGTTGAACCCCTAGGGGACCTGACTGTGATT
>N_6043
TATGCTGAGAGATATTACCTCTCCGCGGTTTTGCACACATA
>N_6044
GGTTGATTTAACTACAGGCGCACCGAGCTAAGTCTTCGCCT
>N_6045
TGGCCGAGGTACAAATGTTGCAAGGGGGTTCGGAATCCGCG
>N_6046
AAGGATACCATTCACGGGACCTACGCTTTGATCCGACGGTA
>N_6047
TTCTGAGTGTGCACCCCGGTCCTGCGTTAAAGCCGCGGACG
>N_6048
TTTTAGAGGACGGTTATATTCGGTGCATCTTTCAAGCACTA
>N_6049
AAAAACCAGTGTACGACCCTCCTCCGTGCTAGTCCTCCACT
>N_6050
ATGTCGCGGCCCCAAAGATACTGCAGCCACATGAGTGCAGG
>N_6051
TACTAAAGGGCTTTCTACGGCATAGCGCGTCGGTACTCCTG
>N_6052
CATGCCCAAATTGTGTTAACCGTTGATACACTCCTGTAAAA
>N_6053
AGTGAGTACGGATGCAATACCTAACCGGCGGAGTATTGTTG
>N_6054
TGAAGGACTATGAGACTAGGCAAAACCAACTTCCGTCGACA
>N_6055
GCCCTGGACGCACAGTAGGACGGCCGTATCACACTTCGCAG
>N_6056
CGCGGTAGGCGCGAATCTCACCACCGGCAACTCGTATAGCG
>N_6057
TTATGTATAGCCGAGTGTGGCCTCCTGAGTAAAGTCTTTCT
>N_6058
CATTACACATTGGAGCCTAGCGGTCCTGCAAGTCGGAGATC
>N_6059
CGTGGTTCCGACACCAAACCCAAGCCTTCGGCTGGTATCAC
>N_6060
AAAGCTTCTATTGTTACGGACCCAGAAGACAGTATCGCGGC
>N_6061
TGTCTTGGAAGGAGATACTACTATCGTGTTAATTTCCATCG
>N_6062
AGTCTGGGCGTAGTTGACAACACTATTGGCTTCAGGGCGGC
>N_6063
GTGAAAACACTGCTCTTCTGCTGTCGGGGGACCAACATCCA
>N_6064
GGGTTTATCCCTAAGAAACGCAAATCAGCATCACTATCATT
>N_6065
CTAATGTCTAAACTTATTTCCGGGTGGGTGGTATTTAGGAC
>N_6066
CAAAGCCAATTGGCGAACGGCCTGCACGATCCATCACCCCA
>N_6067
AACTTAGCCCTCTACCATTACCACGCATTGCGACGTTAGTG
>N_6068
GGGCGTGGGGTGTCGGGATGCCGTTCGCTTATTACGTAGGG
>N_6069
GGTCTGTTTAAAGGCTCGAGCTTCTTCGTAGGTGACCAAAC
>N_6070
AAGTCGGCCCTTACCTAGGCCAGAGCACTGATCGGATGCGT
>N_6071
TGAATCAGAGCAAGCCCTTGCAGAGCACGCTTTATATTTGA
>N_6072
GATCTGGGGCAGCCACTCTGCTAGGGGACCGGAACTGTCCA
>N_6073
CCACTTAACGGGCCCTTTTTCCTCGAGTGGGCGATGCCCTA
>N_6074
TGAATCCGCGATAATCTTATCCACCTCGCATTCTCGGAGAC
>N_6075
CGTGCGTTAATGATCTGGTTCAATGACATTTAGTGATGTCG
>N_6076
TTATTCGCTGGCTCATCTTTCAGAGGGCTCCGCGAATGCAT
>N_6077
CGCCCGCAACGGACCTTCACCGGCTAACCTGCGGTGGCAAT
>N_6078
GCACGCGCGCATGATTGACGCTGAAACACGGTTAGGAGAGT
>N_6079
GGATCGATCACTAAGACCCCCGCTATAATTCCATGGTCACC
>N_6080
TTCTTAATGCGAATTGACGCCAACGGCATCGCTTGATTATT
>N_6081
GATACGTGATAGTCTATAGCCCAAGCCCGCGCCATCAGAGC
>N_6082
TCAATATATGCCGGCGCGCTCGAATGGCTCGAGACGCGGTA
>N_6083
CCCCTTCGACTGGCAAGTAGCTTAAATCCGTAAACGGTCCC
>N_6084
GTCTACTTTACATAGGAATTCTGTACCGTGGTTGAGCTCTG
>N_6085
CCGTCTCTTACCATCGAACACCAGCATGGACAGAGGCCCGT
>N_6086
GGGCCGGTCGAGCACGCCACCCTACCTTCACCCATGGCCAC
>N_6087
ATCCCCAGACTTGGCGCGCGCGAGGTTTATGGATACGTTGG
>N_6088
GAGTCATTTTTGGCCTGGAGCATGCTTATGATCGTCCTTAG
>N_6089
ATTGACATATACTCGTAAGGCAGACTCTCTCTTACCCGTCA
>N_6090
AGGGCTTGCCCTCAAGGAACCAGCCGACCCCCACCTGCTTT
>N_6091
CCCACCTTATATCCGTGCTTCACGGGGACTTCCGTTCTATG
>N_6092
GGCCTAACGTTTGCCAAGCGCAGTTTGAATGCCTGAACCTG
>N_6093
CGTCTTCGGAACCTCTGGAACGGAGTCGGGGGAACTCCAAT
>N_6094
GTGGGCTTGGCATTATAGCTCCGAGGAACGTCGAACCCATG
>N_6095
CCTCCCGGGGTTACAGGTTTCCTAATCGTTAGGACGGTGTC
>N_6096
CCAGAGTACCACGAGGTCATCACTACCATCCGCCAGAAAGC
>N_6097
CTATCGCTAAGGAACTAATGCTGACCGCCGAAGATCATGAT
>N_6098
ACTTCAATTCGCGCAGGTGACTTTGGAGACTCGTGGTTCGC
>N_6099
CTTGGTATCCGGGACTCATACGGGTGTGAGATGGGCAAACG
>N_6100
CAAGAAATGTCTAGAATCTGCGCATCACCCGCGTTGCGCCA
>N_6101
GCCATGCTTGATCTGATCTTCATCGCCTGACTAGGAAAAGT
>N_6102
TCGTACACCTGTTTGCAAACCGTAAACCTAGACGAGTCGTT
>N_6103
GGTTGAGGCTCCACCAGTTCCCATGAGCGGGGAGCTACTTT
>N_6104
CGTGTTATTTGGTTCTGACCCCACAAGGGCACAGCCCTTAG
>N_6105
GATTCTTGAACCGAACAATACTGTTAGCCCCCAAGTGTCTG
>N_6106
GGCACCGGGCATTGAATCCCCACTACTAGTAGTTGCTTGCC
>N_6107
CCCGTCACCCATGTCCTTCTCGCAAAGAGAGATAAACATGT
>N_6108
CGACAATCTACAGTGTGCCCCCAAAGAAACGACTAATCGGT
>N_6109
GGATTTCCACCTGTTACGAGCGTTCTGGCCTGGACAGGAGG
>N_6110
AACTTCGAGGCATACACAGGCCCTCCGTCCGCGCTGCGAAT
>N_6111
TTCCTGCAATACATGACGAACTTTGGACCTTATCCCCAGCC
>N_6112
CTTGTATGGCGGCGGTCAAGCCCGATACCGTAGTGTACGCC
>N_6113
CTCCGCTTACCCCCCAGAGGCGATGTGAGGTTGATGGGGCG
>N_6114
CTCGGAGGGGTCTTGCATTCCGTGATCATACTGGCGAACAT
>N_6115
ACCCAACGCTATCACCCGCTCCGGGTACGGGCATAAGGTCT
>N_6116
GTGTGTGATGGGGGCAAAATCTTGTTGCCCTTGCGTGGGGT
>N_6117
TAAACGCCGATCATATCTATCTTCTCCTTGGCTAACGGATA
>N_6118
AATCGCCATACCCTACGCACCACTAATGGGGGCAACTTTTG
>N_6119
GCTGTCCAACCGTGCTGCAACGGTCAACCTACCGCGCATGT
>N_6120
GCAATGCAGACTGTTATCCACATTCTAGGTCTCGTCCCGTA
>N_6121
TGGTACGGTTCCTGCCGTCTCTAAAGAGGCGGCAGAACCCC
>N_6122
GGCTGAAGGTGAGACACCCCCCAGACGAGCAACTCCAATAC
>N_6123
ATAGCAATGCAACGGTCTGGCGTTATAGGAGGACCTACCAT
>N_6124
AAATGGACCGATAAGAATAGCGGATGACTTTTTCACACGTG
>N_6125
CCACTCCTCGTTACTTTATCCCCTTGCTCGAGCAGGAATGA
>N_6126
GAAAATTGGTGTGTGGAGGACGTGTCTAGTATTCTTACTTG
>N_6127
TGACGGACCTACCGTAAGCGCCAACATGCTTAAATTAGATA
>N_6128
GTTTTGATTGTTTAGCCTTTCAGAACCGGTTGGCATAAATG
>N_6129
ACGGATCATCATGACCTCTGCGGCAGCCCAGAAGGTCGAAC
>N_6130
TCGCAAAACCCCACGTCAGCCACGCTGCTCCGTGGGGTTAG
>N_6131
GTTTCACGCCTGATCTCTGACTACCAATCCCCTCAGTAAAG
>N_6132
TTAGTCCATAGGCGTTCCCGCATATGTCACCAAGCACGTGT
>N_6133
GTGCGTGAATGGACAATCCGCTCGATCACATATCGAGCCTG
>N_6134
TATACAAAATGTTCTAGTCACTAGAAGTTACGGCAAGTCCA
>N_6135
TGACGTCGCAGGTTAGTGACCCAATTCCTTGACGACCGGGG
>N_6136
CCCAATATTGCCTATTAACTCTTAACGGAGGCTGACTAACT
>N_6137
TTTAATTGTAATCAATCGGGCCAGGTGCGGTCTTGCGGTTA
>N_6138
TAGCCGAGAACGTCTCGCCTCCACTGTACGCACTCACGTCC
>N_6139
TTCTCGTAGAAAATACTCAGCGTCGACCGTCCTGGAAGCTT
>N_6140
TAGCCCTTGGGTCCATGCAACGCGGATTTAAAAAGCCCGGG
>N_6141
GTTCCACACGGGTCCCTTGACGTATGTGGGGTCAATAACCT
>N_6142
GGACTCTCGGCACTATCCTTCGGGGCACAGCTTACACCGCA
>N_6143
ACCCATAGCTAGCCAACATGCGTATAGGCTTTTATGCTGTC
>N_6144
GATAAACGTAAAGTCCGCAGCGGTAGCGGCAGAACATTACC
>N_6145
ATTAACTCCATCCACGTTTGCGACTGAAATTGTGCCTGGAG
>N_6146
CGCGCGAACAGGGAACCTGACGAACGTCCAACCACCTGGGC
>N_6147
CTAAGGCTACGCCCCTATCCCTCATTCGATCTCCGCACGAA
>N_6148
GCGTCCGAACCACACATTATCCCTAAGGGTATAGCACGCGC
>N_6149
GGGTCACAATAGCTGTCTACCGCTGGACGGATCAGCTCTGT
>N_6150
TATAAGCAAAAGAATCCATTCCTCATACTGCCAGGCATCTA
>N_6151
GTTTGACTACATATAGGGGACCCTCCGAGGGAAGCGTTCGA
>N_6152
ATAAACACTAACGCTCGACCCGCATAATAAGTTCAAACCTG
>N_6153
CTAAGATCACTCCCCAGGGACGGACGAAAATAGGTGCGTTC
>N_6154
GGCTGAATTGTGCCTTCCTCCCAGCAGAGTTACAAGGCGAA
>N_6155
TTACGTGACGGACCAGAAGACTGGGTACCCATCAAACGACC
>N_6156
ACTAGTCAAACTTATGGCACCGAGATAGAAATAGGCCGACG
>N_6157
CTAAGTTAACCACTATCCGCCCGTAACGATGTATGGCAAAA
>N_6158
CCAGCGATAAGAATGTACCACTCATTCCCCCGCACTCCGAG
>N_6159
ACACGCGATCCCAGAAGGCCCGACAGATCGACCTTGTTGGT
>N_6160
GGCCGGTGCCGGAAGTCTGGCAGGAATGGGAACGCTCATGA
>N_6161
AATGCTCTCTCTGTTAGAGCCTCTTATGAGTTATCCAACGG
>N_6162
GTAACCAGAGATGTGCTCGCCGAGTCTCGCGGGGTCAAACC
>N_6163
ATCCAATTTCATATGATCGACGTAGTACGCCCTCTGCAACA
>N_6164
TAATCCTGCTGGGCGACTACCGGCGGCTTAAAGTCGCCACC
>N_6165
TGTCATGCGGGTCGTAGTTCCTCGCCGGCCACCTAGTAGTG
>N_6166
CTGGCTGTTTTAGCTTTTTTCGCCACCTTGGAACCATGGAC
>N_6167
TGCGGCGCGAGCCCTACGGGCGGGTGATGGGTAATAAGGTC
>N_6168
GTCGTTTGTACGGCTAAGTACACCGTCAGTGCTCAGCCTAC
>N_6169
GCCAAGCCTATGGTTAACGACTCTGGAGGAAATAGCGTACG
>N_6170
GTCACGCAGGCTCGGGGGGGCTCCATGCGCACTTCGCGTGC
>N_6171
GGTAGCTGACATGTTTACGTCCTTTTATCCGCGTCATTTCC
>N_6172
ATATTTTGCCAGCCCTACTCCACGTTCCGGGCGGTATAGAC
>N_6173
TGTTCGATCCGCCAGCTCCACCCTAGACATCCTTACCGTCA
>N_6174
GAGTCTTTCACTGATGCGCCCCAGTTCGCGCGCCTTGGAGA
>N_6175
TCAAACGCTGTCGTGAGTAGCAGACGGCGGGTAGGGGTCCG
>N_6176
TCACGAAGGGCTCGTGCCTCCGACAAAACTCTTCGATAAGG
>N_6177
GTGGGAGTGGATCGGGGTACCTTTCTTCTATTTCTGTGAGG
>N_6178
CATTTCAGGCAGAACCGATCCCCAGTAGGAGTGGTTTTTAT
>N_6179
CCTTCTACCGTCTCCGAATCCATGCAGCCAGTCACATCGTA
>N_6180
AATTAAGTGTAGAGTAGCTGCTTTATGCTTGTGCCGACATT
>N_6181
TACGTGCCCTTTCGGGTCCGCAGTACAGACGAGCCTTACCT
>N_6182
CCAGATGCGGGTGTGAAACACTTGACGCCTGACATGGTGCC
>N_6183
ACGTAAGAAAGGTGGATTGACGATTACTGTGAGTAGATCTA
>N_6184
TCGGTTTGCTAAGGTCCCCACCGGTGTTTTAAGCCGCCGCG
>N_6185
AGGCCGCAGAGCTATGGCCGCGCACTACCTTACAGTATGCC
>N_6186
AGTTAAATAGGTCCTACTTGCGTCAACCACTCCTTCGCTTG
>N_6187
TCGGAGCGGCTCTCCCCTCGCGACTCTTAGACTGTCGTGCA
>N_6188
ACCCTCACATCGATAATTTACGCTGTGGTTGGGGCCATGGC
>N_6189
TCACCTTACCGATCAGGATACCGGAAGACGCTGGTCTTGCT
>N_6190
TACTCTGATGTGCTCACCGCCACCGTCGTATTGGCCCGCAT
>N_6191
CCTCATGCTAGTCCGTTGCACAATTGTCTCGACAAAAAACT
>N_6192
TAAAAGATCACCCTAAATTACGTTGGCGGGAATGTCGCCGT
>N_6193
TATAAATAGGAGGCTTAACGCGAGATGGAGATTGAGAAGAC
>N_6194
TTAGGGGCGAACTACGTTTGCGCCCAAGTCCCCCAATCCCG
>N_6195
CAGTCGTGAAGTGGGCCCCGCCGGGCTGCACCTGGCCGTGG
>N_6196
CTGAGATAGAGGCCGGTAGACGGAGGGGACGAACAAAGTGT
>N_6197
TAGTTCGGCTGGCGTCGACGCAAAATAATTCGATATGATGT
>N_6198
TTATTTCGATATGAGCTGCCCAGATGCAGCCACAGGTATAG
>N_6199
AAAAGAACTGGGCCCAGAGGCTGTCACACGGGAGGGGGCAC
>N_6200
GTTTAGAGTGCGAGGGGGTACTAAATGCCTTGCGTTCTACG
>N_6201
ATGGGCTCGCGCCCCATCCGCATGCCGTTGGTTAAATTTGG
>N_6202
GACGACCGAGACGCCTGATACTGTAGCGCGAATCCCCCGGT
>N_6203
GACTCAGTACCGACACTTTTCCGTCGCTAAGGAAGCGCAGC
>N_6204
TGTCGGCTTAATCTTATATTCATGGATCAGTATGGGCCACT
>N_6205
TAAGGGACTCGGAGTTTGGACAGTTTTTGGACAGAGCTACT
>N_6206
CAATTTGGTGGGCTTCTCCCCGAGTTGTGCCTGTGATGCGT
>N_6207
GGAATGAGTCAACCAGCTCACCTGCCCCGCTCCGGTCGCCA
>N_6208
CCATGACTTCTTCTCTCTACCCGGAATGTAAATACAAGCGT
>N_6209
TCTCTTAGCAAAGAGCTGGGCGGAATAAGACTCAGTCGGCC
>N_6210
CTCGAGGAGTATGTCCGGGACTCGACGATACAGGCTATCAC
>N_6211
CCCGGCACTGCCACGACAAACCGAGGGGAGTGAACGACCGA
>N_6212
CTCTTTATGCGGTCTACCGGCGTCGCAAGCCTCGAGACTGC
>N_6213
TCGTTCTTTAGAGGCGTTGCCCGGTACTCAGTGGGTACCCT
>N_6214
ACTTTGTCCGCAAGGTATGGCGCAGGAGGTAAAGACCTTTC
>N_6215
CGTGTCTTCAAACTCGCCAACGCATTACGAGTCATTGCGCA
>N_6216
GATAACCGTAGGTATTCAGACATAGTTTGGCCTCGCCGCGC
>N_6217
ACGCTACTAGGCGACGCAATCATGTTGCGTTTAAAACGCGT
>N_6218
GCATCGACCCACCAGAAGAGCGACCACCATATCATATTCGG
>N_6219
TCAGTGCGGATGAAAATTAACGAGTGCGCCATGGTTCAACG
>N_6220
ATCTTACTAGGTTTATTTGACCGGAACGTGTCGGAGTACGT
>N_6221
GAGAGTTCAAAACCTGCACTCGGGTGACCGGAGTGAACTAG
>N_6222
GTCCGTAAAGAAGTGGCCCTCTGGGGCTGCAACTAATGCCC
>N_6223
AGCATACTTCGGACTATCCGCAACGCTCCGGTAAGCCTGGG
>N_6224
ATTGCCTATAGTTTATGAGACCGTGGACAGATGGATTCTAC
>N_6225
GAGGCCTTTGAGAGGGGTATCCTGTTTTGCTCCGGCGTCGA
>N_6226
TTTCGCAGGGAGTTAAGGCCCCGTTACTGGAGAGAACGAGG
>N_6227
TGACATTACTTAGGCGAAACCCAACTTCGAGAGTGTCTTCG
>N_6228
AGTATACGCCGATGGTCTCCCCAATGACAAGTAGGATCCAG
>N_6229
ATCAGCTCAAGTGTACCGTCCGATAAACTGCCCTACCGTGA
>N_6230
TATCGCGGATATGAGATTCTCGGAGGTAGCGGAAACATGAG
>N_6231
AGCTGCATATGACCAACAAGCGTAGAGTCCGTGGTCTTTCG
>N_6232
ACCGTAGTTTTATCTCCTAACGCGGTATTATTGGTGCAGAT
>N_6233
CACAAATCGCAAAATACTGGCCCGTTGCGTTGGGCCGATGG
>N_6234
CTCTGGGGTCCTGTCCTGGTCGTCTCCTACGATTATGAGGT
>N_6235
GCCGCTTGAGGGCACAACAACGATGGATTCACAATTAACAG
>N_6236
GTCCAGGGGCCCTTTGTTCCCGCTCCAAATAGGGTAGTTTT
>N_6237
CATGTTGCGCGGTGTCACCACTGCGATTGGACTAGATTTTC
>N_6238
TGTGGCTACTTTCAACGTTCCTGCTTGGGAGCGACGAGAAG
>N_6239
TTTCAAAACCTACAAATAGGCACTACACTAGGGGGCTTACG
>N_6240
CAGGCCCGCCCTAAAAGAGACAGCATGGTCGCACCAGAGAC
>N_6241
AACGCCATCGGAGTGATGAACCTTCTCCAAAGTTATAAGCC
>N_6242
GGATGAATCAGGGTCCGTGGCGTTAGCTCTCTCAGGATGTT
>N_6243
CGCAAATATCTTCTCGTACGCCCTGTTACGACTCCTTCCGT
>N_6244
GATACCGCCTCAACGGGAAGCCTGTGATGGAACCGTGGGTT
>N_6245
TATACCAATATGCGAGGGATCCATCATTCATGGTCAGTGTG
>N_6246
TGCGCTAACCCGGGACGCGACACGCAATTGTGTAGCTCCGT
>N_6247
TGTCAGGCAATAGTAACTCCCCCAAGCCGGTGGCACGTTAC
>N_6248
GCTCAGTAGAATAGAGAATGCCGATCTAGGCGAGTTGAGCC
>N_6249
AAATATTGCTTTAGAAGTACCACCTGTCTCCTGTGGATATC
>N_6250
TCTGGCGGGGGCGTAGGAGTCCGTAACGGGCGTACTTACCG
>N_6251
TCCGTGATGGAATGACCACCCGGGACATTAATTAACTCACA
>N_6252
ACACTCAGTTGTAATATGTGCCCGCGAACTGCTTCTAAGCG
>N_6253
CAATTTAGTACTCAACATGGCAAATACCCTTCCCGCCTTGC
>N_6254
GTACCATTTAAAGTAGAGGACAATTCTTTCAGAGGGTATCT
>N_6255
CAGTGAATGGTTGGTGTGTCCTCCACGCTCAGGGAAACAGT
>N_6256
GGGGAGCCCCGGGCGCTGCCCCCCTATTGGATAGAGTGACG
>N_6257
GTCGTTCCCAGAACGTTGCTCTACGCTGATAGACACGCTGA
>N_6258
TCTGGAACTCCTGTTCACCTCATTCCGGTGAGGGCACTCCC
>N_6259
GAACGTTTATACGGGCGGCTCTGGTAGGTACTAGGGAACAT
>N_6260
CCCAAGATTCAGGCGGCGAACTAGTTTGACCCCCCATGGCG
>N_6261
ATGATAGACATGAATTCATCCGATTCTTGGGATTACGCGAA
>N_6262
CTTGAATGAAGGACCCAATACGAGCTTGTGTGTCCTCGTTA
>N_6263
AATAGGGGCTTACGTATATGCCAATTCCGTAAATGGGCAGC
>N_6264
CATCGATAGGGAATTAGCCGCGACAGACTCTAAACCCGTGT
>N_6265
TGTGTCTAGTGCGAGTAAATCGAAGCTCCCATGAGTAGGAG
>N_6266
ATTCTGGTGTTCGGTAAGGCCACGCGTAATCTCCGACTGAC
>N_6267
GAAAGTTTTCAAGGAAATTCCGGTACCCAGACAGCAGGATT
>N_6268
GGCATCTAATACTATACGCACATTACGGTTCCCAGACCCTG
>N_6269
AGGTCTCATAGTTTTTACCTCTTAAGAGAGTCGACTCCATC
>N_6270
ATTTGTAAGTCACTGCCGTTCTTACCGTGTACGGTGTCCCT
>N_6271
TATAAGAGGAATTGTCGCCGCCGACTAATCCGGACTGCACA
>N_6272
ATTCGGGTGGAGGGAGGGCGCACGGGATGGCCTGACTTTCT
>N_6273
GGCATCTAGTTTTTCCACCTCATACCCGATGCGAGAAATTT
>N_6274
TGTATTGCGACCTAGTTGCGCGTACGGAGCGGACTCTTCAG
>N_6275
CAGCGCCTGTGTAGGGTTTTCCGATTTTTCTCATGTGAGTA
>N_6276
CGAAAACACCTGAAAGTCCTCCCCTGGAGCGCCGTGCCTGG
>N_6277
GACGGGCCGGCCGGGCGTAACAATTCTGTAGGCTACTAATA
>N_6278
ACAGTCGAGATCCTATGGAACAGACCGCCATCTAGGTGCCT
>N_6279
TTTGACGTCAGAGTTTTCACCCATCTTGCAGGCACAGTACA
>N_6280
TTTACGGGCGAACCTCAAGCCGGCTCATCCATGGGGTGACC
>N_6281
ATAATACTGGATCGTGATTCCCTGATTGGAACGGCGCTTTT
>N_6282
TACGTTTAGAGGCCGAATCACTTAATGCTGAGAGGAAGCGT
>N_6283
GAACCGAAAACTGTGCGCTACTGAATTCCGAGCCCCATCGA
>N_6284
TAGCGCCGAATAGCTTAAATCAGTCGTAGATCCGAACAATA
>N_6285
AGGCATTTATGACGTGTTAACCGGGGTTTCAGATTACCTAA
>N_6286
GAAGCGATCGCCAGTAAGACCCCTGAGATGATATCCATATC
>N_6287
TTACTGCACAACCATCCGGACCGGTTACTAGTAAATTTACA
>N_6288
TTGTCCGATGGAGTTGGTGTCAGATGCTAGTGTGGCTCTTG
>N_6289
AACGCGAATTTACACAAGAACGAATATGAATTCTCACCCTG
>N_6290
CGTCTAGGTCTGAACTGTTGCGACGGGCTCTATCGGTATAG
>N_6291
TCAGGCGCCTGCTAAACTTACACATTGAGGCTGAGGGTTAA
>N_6292
ACGCCAAACGAGTGGGCATCCAGTCGAGTGCTTCCTTACCC
>N_6293
GCCCTACGCGGCGTGTGTAACCCCCTTGGCCAGGCTTTATA
>N_6294
GGTCCAGCTGGAGTAACGGTCTTCGACCTTTTTAAGGTGCC
>N_6295
AACACTAAGACCCGCGAGGCCCGTTTATAGGTCCTGCTTCT
>N_6296
TACCATGCAGGGTCCATAAGCGTTCCCAAAGCGAACCGCTA
>N_6297
TCAGAGTAGCGGCCTCCACTCACCAAACTCCGTTGTTGCAG
>N_6298
CTCGCAACGGGAAGGAGACCCTGAAGGACGACGCGCGGGTG
>N_6299
GCAATATGTAACCCTGCGGGCAAACAGGTAGTCCTGCCAAC
>N_6300
TTAATCCACCCCATCGGTAGCGTTAACACCCAAACGTTTTA
>N_6301
TCTAAGATACACGGGATATTCTGAGTCGACCACCTGACTAT
>N_6302
GTGATCGCGGGAGACGCTGGCCCGGATGGCAGCTGACAGTA
>N_6303
TACGAACGCATTGCGCACCGCGGAGGCGCACAGCAGAGCGC
>N_6304
CAGAATGCCTATATCAGAAACGTGGACATACGTCCCAATGT
>N_6305
CCCCTGATCCCATAACCCTTCCTTAGTGTATTACCACAGTC
>N_6306
CGAGAGATGCTTGTTATATGCAGCGTATAATGTATTGACCT
>N_6307
CATGTGCTGTACGCTTCCTGCCCCCCCCCAAAGCCGCCTAG
>N_6308
GAACCTCGTAGACTCTTTCGCCCAATTAATGCAGTCACGTG
>N_6309
GGGGTTAGTCCAGGAGAGGACTATAAAATATGCTTAGCGGT
>N_6310
AATCTCGGGGCATGTCACCCCGAGGCGGGACTGCCTCTAAG
>N_6311
GAGAACACTGTCAAACGGATCTACAACACGATGCCTTTCCT
>N_6312
GCGTTCCTCCGTTTGACCCACTTCGGGGAGGCGCATCACCG
>N_6313
CCGAGGCGCCTATTTGGCCTCTCGGGTTGAATACGTTTACG
>N_6314
CGATTTGCATCTTGACGTACCTTGAATACTCGACATGGGAG
>N_6315
CGTGCAGGACTTACAAGGTACAGATGCGCCGGTCGATAAGA
>N_6316
AGACCTCAAGGGAAACTTTTCAAGGAAAGTAGCAAACGCAC
>N_6317
GGGCTAGGCGCTGCACATAACAGCCATGTGGTATCGGAACT
>N_6318
TGATACCGCTAACGACGGAGCTGGGGTGCTTCTGCGCCGAA
>N_6319
GTCGTCATGGCCGTGGGACGCAACCGAGTAGGTTCGTCAAG
>N_6320
GACTCCGTAAGCGTCGATGACTAGGCCCTATTGCCCTCTGA
>N_6321
GAGGTCTATGAGATCAACGACGAAACATCGCGACGTTATGC
>N_6322
ATCCCCGGTTCGTCGCGCCGCTAGGGACGTGGCGACAACAA
>N_6323
GACGCGACTTGCATGGAGTCCGTTTGAGTAGACGATGTTGG
>N_6324
TGATTCCCCGACCAAATAACCAGCCCGGCAAATACAACATT
>N_6325
TTATGATCGTAGGTCTAGTTCAAATCCGCCTATGCGAAACT
>N_6326
CCAGTAAAGGAGTGCAGTACCCAGTTTTTTACGCTAGGGGA
>N_6327
GGGGCAAGCAGTATGCGGTTCCCAGTGCCGAGTAAGGATCC
>N_6328
GAGAATACCAGCTTATAGATCTTAGAGTAGGGAGCGTACCC
>N_6329
TTTCTTGTATGGATAGCACCCCGACATCAGATTAGAGAACT
>N_6330
TGGAGGGGACAGACCCTAGGCGTATGCTCTGGACTTACAAA
>N_6331
TTCCTGCGTAATCTCAACGGCCGAGTGCGTAAAATTAAGGC
>N_6332
TCTTTAAGTGATTTTCAGCGCAGGACACTTTGGCCTGTAGG
>N_6333
TCTTAGTGAAGACGGCTTGGCCGGTACCCTGCTCCAAGATA
>N_6334
GAACAAGGTCGTGATTTATACCCCTAGGTAACTCTTATAAG
>N_6335
TATAGCTACCGGAATATCCGCAAGTCCGCACTTATCGCATA
>N_6336
CGCCTTATAAAAAACTTGGGCGCCAGTCAATGTTAAATTTA
>N_6337
TCTGAGCGCCCTGATGACAACCGGTTCTCCGCCCATCACCT
>N_6338
ACAACCGGCTGTATTCAAATCCTGTTTCTCTTCCACCCAAC
>N_6339
CAAGGCCTGTTGTAGGACTTCATTTGCCTTTCTACCGAACG
>N_6340
AAATGGGCCGGCCGCCGCTGCGTTCGAATCATTTGATGGAT
>N_6341
TACTTCCCGTTAAGCGGATTCAGCAAAGCTAGAAAGCGAGT
>N_6342
GTACACCATGTATACATCCACCGGTAGGTCAATCCGTTGGG
>N_6343
AACGTCCTAGCACTCGCCGGCCTAGTTGTTGACCTTGTAGC
>N_6344
CTGACGTTAAAAGCATTAAGCAACCCGGGCGCTCGAACCGG
>N_6345
GCTGTAGGGGTTTAACTGGCCCCGTCAACCATATTACTCAT
>N_6346
CCAGTCAGCCGGCAGGGGCTCAAAAAATGGAATTACGAGTC
>N_6347
CTGTTACGGGGTGGGCACGACATGCTGGTATCAGGCATCTT
>N_6348
GTTCGACCACGGAAACTGTCCGTAGGAATAAGTGACCTCAG
>N_6349
GCGGCATAAAAGGATCCGTACAGGCAAAATCACACCGCTCC
>N_6350
GGACTGTCTCTAGGTTGTTGCTTGGAAGTATATCACCGTAG
>N_6351
CGTACTTCATCCGATATGTGCCCCGGATTAATTTGTTACCA
>N_6352
GTAGGTCGCCCCCGCGTTCGCCTAAAGCGGCAATTAGATAA
>N_6353
GCGCGAATATGAGCATACCACGATATAGACCCAACGTGTCT
>N_6354
ACGACTACAACTGGGTTTGGCTGCGGGAATTGAGAAGTAAA
>N_6355
GTGGGAGAACCGGAAGTCAGCGGAACCAAACGACTTGTTAA
>N_6356
CAGGGCCCGATCGTGAGACCCTGCAGCCTCGGTCCCGTTTC
>N_6357
ACCCACCTAGCATTTAGACGCTATAAGCGACGCCTAAGAGG
>N_6358
ATAGAGGCCGTAACTCCATACGTTTTTAACTGAGCCACATT
>N_6359
CTTAGTGGATGCATCACGGTCGCCAGGATGGTGGCAATTCC
>N_6360
TTCGGCGTCGTGCAGACGTCCATTTCCACACCGAGTACTGC
>N_6361
ATAGAGTATCAGGTAGCGGGCAAACTACGAGTCCCTGTTGA
>N_6362
CCGCGATTCCGCAGGAGAGCCTTGTGTGTGACTAAATCAAA
>N_6363
AAGCTACCCCCGAATTTCAGCCCCTGGATGGCTTAATCCTA
>N_6364
TGAATACACGCCCTCACGAGCTCGAGCTAGATACATCAAAC
>N_6365
AGCATTACTTTTACCTTATTCTTGTCCTAGCTCCTTAAATG
>N_6366
GCCCACGACAAGTGTCATCGCCTACGCTGGGCCGTAGTACT
>N_6367
TGATAGCGGTCTTATGCAGGCACCCTTATGGGGGACGCAAT
>N_6368
CCACCTGTGTCCTCTAATCTCCGTCGCGATGACTAGTGATT
>N_6369
GGTTCTCTCTCCGATGAACGCTCTCCGAGCATGGCCATGAC
>N_6370
GGGTTGTACCAATCAACGGACATGTATTTACCCAACGGGGC
>N_6371
ATTAGGTTGGTAAACTTAATCGTTCCTACGCGAGTGTTCAC
>N_6372
GGATATCAGGGTTCTGACAACGAGGGCAATCGTCTTGAATT
>N_6373
GACCATGAGTGGAACAGACCCCAGTTCGCGGGGACTACTGA
>N_6374
GGCGCGCGACAAGAAGAAATCCAACCGTGTTCTAAACGGCG
>N_6375
CGTACATTACAGCGCAGATACCGTTGCATAACCTCTTTCGG
>N_6376
AGGGAAGAGGGAGTACTCTACCCAGATCCTGCCTACTTAGT
>N_6377
GCAGGATCATGTCTTAGGGTCATACCGTAGAGGTTCTTTAG
>N_6378
CGTCCAATATTGATTCAGACCGCAAAAGTAGCGTGAGCAGT
>N_6379
TTGGTTCCAGCAATGTGGGGCTCCATCCAAGCAACTTGCCC
>N_6380
GAGACTTCTCAATTTATTTTCCCACCATTCCCAAGCTACTG
>N_6381
ATTCGCGGAAGGTCATGCACCCCGTATATCCTCACCTTCTT
>N_6382
TGCTAGTGCAGCCCGGGCTACTTTCTGCCAGGAGCCGCCGC
>N_6383
TGGATTCCCTCACGTACTTGCATCTTACGCGCTAGCCGGCT
>N_6384
AGTCAAGCCGTCTCCCGGCCCCCATTTTTTTTTAGGACTAG
>N_6385
GGACCATAGCACCATGTGGACGGGTACAGACTTCCTCAGGT
>N_6386
CTTGGAGGGTGTTTATAGGGCACGCCTCCTGTCGTAGGTCG
>N_6387
AAGCGTTACCTTCGCTGTGCCTCACTGTCCGTTCTGGAGTA
>N_6388
GATTGGCTCTCTAATGTTGACGTGTAACCAAAGATGAGCTC
>N_6389
CTTTCAGATCAGGCTCGGATCGGCGGAGTAAAAAGCCACGC
>N_6390
ACGGTGACACGTTCCCCCTTCGAAAAGACCCTAGAAAAAGT
>N_6391
CCAACGCGGTGTTGGTTGACCCGTTCACCTTTTAGCTAAAA
>N_6392
GTTTTACTTTGGGGAGAGCTCTTAAGGCCATCACGGCCGAT
>N_6393
GCAAGGATCAAGCGCCTGTTCCAGGCGTCCTGCTGATCCTA
>N_6394
TTATAGCTGCTGATGGCGCGCAGCATCCTCGACAGGACTCT
>N_6395
GGTGTCGCCACTATTTAGGACCTTAGAGTAGACATGTGTGT
>N_6396
ATATACGTTGAATGGGAACTCTCTGCGATTCCGTATACCTT
>N_6397
CCCCATCTCAAGCTCGGGTACGCGTTGCTAACAGACGGGCG
>N_6398
GCCATGTATCGAAAAGGCTCCACATTGTAGAGACGATACAC
>N_6399
CTAATTCAGGTTGATCTAGCCCTATTACCCAATAGAATATG
>N_6400
TCACTCCAATGCTATGCCAACAGGTAGAATTTTACGGGACT
>N_6401
ATTTTATTAAAGGGCGGCCACGCGAAGACACTTACACCGAG
>N_6402
TGATTACCCATCCTCTATAACAGGCGTGTTCCAGGGCGTAA
>N_6403
TTGACACGACTCCTGAATGTCTTACCGTCATGCTGGATTTT
>N_6404
CGCCTGCCGAGCGAATTTGGCTATATGTCATGGCGCAGTCC
>N_6405
GAACGCTTTGAGCGTCTGGACCACTGTTACTTTCCTAAGAT
>N_6406
TTCCGAAGCTGTAAGTGACGCCAACCCGTCGAGCTTGTGAA
>N_6407
TAACTTGTAATGTTCCCGTGCAGGAATGAGCCGTCGTAACT
>N_6408
GGAAGCAGTCCCGGACGGGCCACCGGTTGCGAAAGTGTATG
>N_6409
CCTGACGGTGACTGAACGACCGCGCCGCCTCGCCAGGCTTG
>N_6410
AAGGGTCCTATCTCCCTATACCCTCCACTCGCGGTATGAAT
>N_6411
TCCGCAGCTCAAATCATAGACCATCGCTTGGATGCCGGCAG
>N_6412
AACTTGGCCCACGGCCCCCGCTGGATTAACTTCGACCAAGG
>N_6413
TAACGGTAGGCCGTTTTTTCCGGTGTTATCACTGTGGGCAT
>N_6414
CAATCAAACTATCCGGCTTACATGACGCAAGGCCGAAAAGT
>N_6415
AAGGGGCTACCGTACGGATGCGCAAGTCCAAGGCCTATGGG
>N_6416
AGCTGATTCTCCCGAGGTGGCTGACTGCCGCGCATTAATAC
>N_6417
GATGTCTGTCGTGCCAGCATCAACCACTGACGATCGAAAAA
>N_6418
CTAGTCCCTATTGCTCGTAACTGAGTAGGTTTAAACCAGGT
>N_6419
AGTACTCACGCCACGGGTTCCCGCTTTGTTTTTTAAGTTCG
>N_6420
CAGCGATTAAACGGGCAGAACTGTCCCTCGACTATGCGGAC
>N_6421
CGAGTAGATCGACTTACTAACCGGGCGCTGGTACAGACTTC
>N_6422
TGCCCGACGTTGGACTCATACAAACGACTGTATAGTTGATC
>N_6423
TGCGAACAGACTGCAGCCCTCGCAAGGCGAGTGGCCACCCT
>N_6424
TGCGACAGACCAACATGTAGCTTTTGAGCTCTAGCCGCATT
>N_6425
TCACGGGTTGGTGTTGAGGCCGGCCGTTGTGGGTGCTCTCT
>N_6426
ACAAGGGATACCCCGTAACTCGGTGCATGGAACCGTTTCGG
>N_6427
GCCGGTAGGAAGAATGTGGGCATTCTGGACTGGTGTAAATG
>N_6428
AGCCACTTAAGCTCCGGAGTCGTCTTATACTACGGTCTGAT
>N_6429
GCTTCTAGTACCGATGCTGCCGAAGAACACTGCGAGGGTCG
>N_6430
CCTAATGAGGTTCGTTTAAGCACGTAGGGCATGTCGCAATG
>N_6431
GCTTTGAGGGCCTGTGAGTTCAATGGCCACCAGAGGGTGCG
>N_6432
ATTGGTATAGGCCGTCCGCTCCAATGAAATTATAAGAAGTA
>N_6433
CACCGCAAGACTTCTGTTTGCTCAACTGGTCTCTTGGTGTC
>N_6434
TCTATGGCATGGTACCACCCCAAGGAATAGTGACTGTACGT
>N_6435
CCCTAATACCTTGAGGACGTCTGCCTAGGGCGTGTATTCTG
>N_6436
AACGTATGTTCGGCTACGTCCGTACAAGGTCTCCTTAACCA
>N_6437
ACGCAAAGGAACAGCTCGACCGAACCTTTATCTTTGCGAGT
>N_6438
TGCCGGTATAGTGTCCGACGCTCGATGTAATCCCACATTTA
>N_6439
TCCAACCATGTTTCAGGGGCCAGGCAGTAGCTCCGGGCATA
>N_6440
AAAAAGATAATGACATTGTGCCACGCCACGAAGGTGATCTG
>N_6441
CGAGCGCGGGATACAAGGATCAACGATACAGAAATAAGTGA
>N_6442
AGGAATTGCTAGAGTGTCCCCGCTCCCCGCACCGCAAAACA
>N_6443
GACCTACCGTGGGACACGTGCTGGTCAGGTTCAGCGTGCCC
>N_6444
TACCTGTAAGAGTCCTCGTTCTAAACGGGTACGCCATTAAT
>N_6445
CATTTCTTCAAGAGGGGCGACCAATAGATCACTACTTAATC
>N_6446
GGAGAGGACAGACATACTTCCGAGGGACCGTGTCCAGATTC
>N_6447
GTCAGGAAGATTGGTCGCCCCGCTTTCGCCAATACTGCAAC
>N_6448
CTTGTTTTTAACTAACCCTCCGGTAATTTGTTACCTAAGTG
>N_6449
CGTTAGTTTCGCGGCGCAATCCCACTGTCCCACTATAACGT
>N_6450
AACTGGGGACGGTCCCCACCCTCGCCGAATTGTGTTTAATG
>N_6451
CTTCTCTAGATTCACGGCATCATGGGGAGATGATCTTGTGA
>N_6452
GCGCCTGCCCAAAGTCGCCCCGATCGTAGATTCATTTTATG
>N_6453
GAACCCGCCCTGTGCCCGCGCGCTAGGAACCTGAACCTGTC
>N_6454
CAGTTCCACACGTTACCCCACGTCTAGGGCGGATTGGCATC
>N_6455
CCCTATGAGGAGCTGCTGGTCAAGACCAGTCCTAGGAGGAA
>N_6456
AAACATACTGCGCCTATATTCGCGCCGGGTTCAGGATCTCG
>N_6457
CGAATAGGCGTGCCTCCGGACGTAACGACGCAAATTTCTTA
>N_6458
GTAACCAGCAGGAAAGTATTCATTTCCGCGTTTTCTTTCTG
>N_6459
TCAAAGATTTTTACCAGGGACTGACCGCGTCTGACCTGGGA
>N_6460
AATTAGGAATCTGTCACTTACAGTATCCTATTGTATCTGCT
>N_6461
TCCGTCAACAACGATCTGATCGCTGACAGCTTTGGCAGTAC
>N_6462
TGTGTACATCACGCGTAGGGCAGAGCAAAGTGGGTCAACCA
>N_6463
AACAGTGGGCTATCGGGGTCCCAGAATGACACTAGCAAGTT
>N_6464
TCCCTATTCGATGGGTATAACCCCCAATTTTTCCGTATGTG
>N_6465
CTGTCCTAGTACATGGAATGCCCCGCATTTTCCGTCACTTC
>N_6466
TAGTATTAGTTCGAGCAATGCAATTTCCAACTCGAGCAGTA
>N_6467
AAGAGGCTCAACGAGTCCGCCACCGTCCTGTACACGCCTCA
>N_6468
CACACTTCAGCACGCTCCGACGTACGGTCTAGGGGTTAAGT
>N_6469
GCGTGTAGATTTACACCCTGCGAAGGTTGTTGTACGAACCA
>N_6470
AGGCAATATCATGTAAGGTGCACGCTGGTGTTTAAAGGAAA
>N_6471
ATAATGATCACAGCTGATACCCGGACGGCCCTGCTAGGAAT
>N_6472
GTTTGCACCGCAGTGCTGTCCTTCCCTCTAGACCAGTCGGC
>N_6473
TTCCCCAGGGAGTGGCCAAGCAGGGGTCCTTTGTTGATTTT
>N_6474
ACTCCGTACTCGGCCGATGCCCTGCGGCGTCCCGCATACTA
>N_6475
AGGTCACCAGAAGCCATATTCGAACTCTTCCGCGTTCACTT
>N_6476
GACTCGCGAGCCATCGAGACCGTAACGATGTTTAGGCGCCA
>N_6477
CAAGAGCTGGATGTGTCGTCCCGTATCGAGCCGCGAGAATT
>N_6478
ACGGGCTCCCCGCTGGAAGCCTTCAAGTGCGGGAACTATCA
>N_6479
GTGCGGGGCGGCCGAGGGAGCTTTCTAATAGCCGAGATATC
>N_6480
AAGGTGCGGACTTGTATCATCTGGATTAATCGTGCGTACGT
>N_6481
CATTATTCTAGCGTCAAACGCATGGCAATTGTCCCTAAGCA
>N_6482
GGACATCTTCCCCGTCGCCACCTTGTGATCAGGAGTCGGCA
>N_6483
ACTCGCACTATCCATGGATACAAGATAACCTGCGCGCTCCG
>N_6484
TCATATCTGGTTTGTTTCAACAGAGGATTTAGGTGAGTATT
>N_6485
GCGTCCGTCAGATTCTATTACCGGACACGCCCATTAGAAAG
>N_6486
CGCCTTGTCGAAGGGAGGTACCAGTTCGGGGCAAGCTAGCA
>N_6487
GTTAATTTTTGGGCGCGTGACTGATGAGCTACCGTGGTTGG
>N_6488
CGAGCTCCGAGCATCATCCTCGGCTATGTCAGGGTCTGTTT
>N_6489
GACACGGCCCCCATGAATCACCTTCTGAACGTACCAGTATT
>N_6490
GATATAATTGAGAAGAAGTGCGAGTGGACTCTGTACATCCG
>N_6491
AACGCACTATTATTCCGTTGCCGAGGCGTCTAGATCCGAAC
>N_6492
GCCCACAAACCCTCGGCGCGCGTAGAACGACATTGATCTGT
>N_6493
TCGCCGTAGACGCAGGGCTACTCGTATATAAAGAGGAAAGG
>N_6494
TTAAGCCGTTTGTTGTCTATCAGAGTAAACGGGCAGAGGGT
>N_6495
AAGTTCCCGGTATATACGCTCTGGTGTGACTCCGCAGACCT
>N_6496
ACGTGGTCATAGTACGGCTCCTTGGTCTCGCCCACGATTAG
>N_6497
CAACAAGTTGGGTTCCAGGACAGATCCGACCAGGTTCAGAC
>N_6498
CCAAAGCATCTCCGGCGCAACTGCGCTCGCACAGCAGGTTT
>N_6499
CCTATACGGAACATGTGAGGCGTACGTTTGCTTGTTCTTCG
>N_6500
CGATCTACCTCATCAGTGGACAGCACTCTATACCGTCCTCC
>N_6501
AGACTAGGTTCTCGTTAACGCTCAGGGGCGGGATCCAAGAT
>N_6502
CCGTCGGGGGCACCGACAATCAAGACGCATCGAAAGCGTTT
>N_6503
TTATTAGGAATATATTCCCACTCAACAGGCATGGCGTAATC
>N_6504
TATGCTATGCCTCATGCAGACTGGAACCATAGTTCCTCCAT
>N_6505
TGCCTATAGATGGCTGGTATCTGCCCCACTTTAAGGGCAGA
>N_6506
ACTTCATCGCCGCTTTGGTTCTAAGCTCACTAAATAGATTT
>N_6507
ATCTCGCAAGGTCAAAAGCTCGGGCCATCCTACACACGGAA
>N_6508
CGCATAACGCCCTTCTATATCACCAAAAACGGCTAGGGTCG
>N_6509
TCTCTTAGTAACGAGCCCCACCGACTGCCTAGCGCTTGAAG
>N_6510
AATAACCCGCTGAGTTCGCCCGGGTCTGGGTAGATGTAACG
>N_6511
GCCGCTGCTCAAGTATGGCACAGGGTTGCAGATGCTTCTTG
>N_6512
TCTCACCTGCTTGCAACTAACGGCGTCCGCATTGAAACTAG
>N_6513
GCAGGCCTGATAGGGAAGGGCCGGTAATGCTCTATAACCCA
>N_6514
AGAATAAACCTTCTCACTGGCCTAGGATAGCCGGCTGAACG
>N_6515
GCCGTAACAGTCCGTGCGGCCCTGGCATCGGACGTATCTCC
>N_6516
ATCAGCACCCCTCCGGCCACCAGGGCTGGAGTTGCGTAGGT
>N_6517
GAGATCGGAAACGATTGTTACTAGCGTAACGGAGTGTAGGT
>N_6518
TGTCGGGACGAAGTAAAGAGCTCACGTCTTTTGCGGTTACA
>N_6519
CGCGTTTCGTCCGCGCGTTACATCTGTTTCTCTAGACGATA
>N_6520
GAACGAGGGTGTTTGGCGATCTCTAAACCAATCGTGTAGGG
>N_6521
TTTAGACTGGGCTACTCCCCCAAATCTATTGAAGTCAACGC
>N_6522
GTACATCAACTTGTACTCGACTGAATGTACCCTGTCCTAGA
>N_6523
CGTGGCACGTATATCCTGGGCTCCTAAAACTACGATGCGAC
>N_6524
TTTACTAGGGAGTTTAAGAACGTATGGGTGCAGGATTTCAG
>N_6525
TAGGACCACATGCGGGGCAGCGTCTGTCAAGAGTCACTTTA
>N_6526
GTAGCAGGAGTTCCTATCTCCGCCCTTTATAAAGGTAATGC
>N_6527
GCGACCCCGCTCGGCGCCCTCGCGTAGCAGTTGAGATTTTG
>N_6528
GAAGCCCGGCAGACTCTGTACATTTGATGGACACAATTGCG
>N_6529
GCGAGGATGAAGTGATCCACCCGTACTACACGGCTGTTGCC
>N_6530
GGATTCTCGCTCTAAGACATCGCGGCGGTGCTTCCGCTCTT
>N_6531
AAAAACGGTCGCATACAGCGCGTATGACACCGGGAACTGAT
>N_6532
AATTCATGTAGAGCCACAGTCGATTGGTGGGGGGCGTAGTT
>N_6533
GGCTGAGAGCGGCCGCCAATCGAATTACAATTTAGTATGAG
>N_6534
AAGGGTAGCCCCCTGCGTATCGCCCAATCTTGACACTGCGG
>N_6535
GTACGCCGTAATAGAGTACACCCTGCGGCCTTCTGTTTATT
>N_6536
ACGACGAACCAATGACCCTCCGATCAGATTGTCGAGGCGAT
>N_6537
GTCATATGCTGCGCGTTTTACAAACTACATGTATAGTAGTA
>N_6538
GTGCGCGACGAGAATGTGGTCAGCCTGCGAGATCGGTACGC
>N_6539
GTAGGCCGCCGGTCCCCACCCCACAAATCGCCAGCATCTAC
>N_6540
GCATGGTTGAGTATCGTAATCAAGCTAGAGCACAATACTAC
>N_6541
GAAGGAAACTGGTCTGCACCCGGTATAGGTGGGGTACGACT
>N_6542
TGTTCCAGACGGGTCGAGCTCCGATGCCTGGCCAGCCCTGT
>N_6543
CAGAACTACACCGCACACTACCGGTAACCCTCCCATACCCA
>N_6544
GACCTTCCTCATACCAGCCACAGGATAAAATTGCCGGGTTT
>N_6545
ATGACGAGTGCCAGCTGTCTCCGGTATCAAATCGCTAAAAT
>N_6546
GAATTGTTGCGTAGGAGTCGCAACAAGGGCTCGCGACTGGG
>N_6547
AGGGTTGTATCGCTAAGAAGCAAAAACCTTTGTGTTTGTTT
>N_6548
AGGAACGACCTCCATGCCATCATGATAGGATCTAGCCACGG
>N_6549
GGGTTCAATCTAACCTAGCACCAAAACCTAGGAGAGCTTCC
>N_6550
TTCGTTATCTATTAGGGATACCTAAGGGATAATGCCGATCA
>N_6551
AATCCTTAATCCCCCTGTCTCGTCACGTCCCCCCAGCTGAT
>N_6552
AACAAAACATCCGCCTTCCCCAATGACCGTTATTTACTTAA
>N_6553
GGAGGTGCCTGGGTGGCTGACGGAGAGCGCTGATGTCGGAG
>N_6554
CATTCCGCCACCTGGAGAACCACGAGCGTAACATGGTTAAA
>N_6555
CTGCATCCATCAGGTGTATTCGCCCCACCAACTTGAATGTC
>N_6556
CGGAAAGGCTTGCTGCTGGGCTAATGTCGGGGATTCAGCTG
>N_6557
CAACGCAATCGACAGTGTCTCCGGTGTTGGACTCGGTACAT
>N_6558
ATACTGCCCCTCATGGTTTCCAGTGACCATGACCGTCCGGG
>N_6559
CTCCCCTTACCGGTGGCTACCAAATATCCTTGTACGACAGA
>N_6560
TCAGTAGGGCGGTTGTAGCGCGGATGGCACTGACGCGAAGG
>N_6561
GGCCTTATCCCGCTAAGTTACGGAGACATACATATAAGGCT
>N_6562
TAGTCATGTGTGAAGATATCCGTAGTCTCAATCCGGGTCTA
>N_6563
AATCGTTTTTCCAGGCCCCCCTCTTGCAGTCGGGGCATCCG
>N_6564
ATCCTCGACCTGCGCAGTGGCGTTATGACCACTAGGTTATA
>N_6565
AAACGGAGCATTTGTTACTTCGCCAAGGGCGAAAGACTGGA
>N_6566
AAGAGGCATTATCGCGGAATCCTTGGATTGATAGCGGCACC
>N_6567
GCAGCCAAAGGACGTGTGACCACTGACCGTACTAAGGAGTG
>N_6568
CTGCTTTTTGGAGGTAGAAGCAAATCGATCCGCCAAAGCGC
>N_6569
TACACCGATCTTATTTGCCCCTGGACGATTTCTGATTCACA
>N_6570
TATGATGGTGCACTGGACTGCTTTCTCACCCCCTATGTGTC
>N_6571
AAAACCGCCACGTAAAGATCCAGCGCTGTTTGAGAAAAGGC
>N_6572
GCCACGCATACTATTTGTGACAAAGCCTGGCAAACAGGATT
>N_6573
CAAGAGACGTATCCTATATCCCCAGTAGTACTGGTCGGTAT
>N_6574
TGCGTGTAACGTGTGGAATTCCCTCACGCGAAAAATATACG
>N_6575
TGCGGAAAATACCTCGTTTACCAACAAACACAAGTCCGTGG
>N_6576
CGCGCACGGAACTTTTCCTACAATCAGCATGCATCAACGAG
>N_6577
TATCCGAATGCTCAACTCACCTTTTTATAGAGTTGAGTAGA
>N_6578
CTCCCTAAACCCGGGCCCGGCTCAAGGTGGATCCTTGGCCT
>N_6579
TCGCGCCAATCAACGTACTACCCGATATGTCAAACGTAAAC
>N_6580
CCGGACAAAGTATAGTAGTTCGAAATTCGCAATTCGATCTA
>N_6581
GCGTCTTCAGGGGCTTCCCTCACGTCTAGGCGGAGGAATGT
>N_6582
AAGGCTCCATTGACGGAAGCCGAGACCTTGCTTAAAAGATA
>N_6583
TGAACCCCTTAGGCAGCTTGCAGATGGGTGCTTGTGATGGC
>N_6584
AGGCACAAGGCACTATATTACTTCACTTGAACATGTATTTA
>N_6585
TATGTAGCCGGTCGCTGAGACCATCCCATAAAACCTCACTC
>N_6586
GTCACGCGGGGACTCCCAGACCTCTATTCCAATTAAGCGAT
>N_6587
AAATGGCTGCAGTTGCTGCGCCACCCCGCGTATTTTTATCA
>N_6588
GGATTTCTTAAGTTTTGCTCCAGCCCGCGCCACATCATGAT
>N_6589
AGCTTGGACTAGTCCTGTATCGAACGCCACGAATGGAGATT
>N_6590
CGTACTTAATTTGTTTGCCCCGTTTGCTCTATTGGCCCAAA
>N_6591
GATGGTTCATTGCCCAGAACCGTGATACCTTTAACTTTGCC
>N_6592
CGTCTGATACCGTGATCACCCGATCGGTGGAAACGGGTTAT
>N_6593
CGGCAAAATCTGAAAGAGCCCGTATACCAAACAACTGTAAC
>N_6594
GACTTAGGATTATGTGATCTCGGCTGCCCCATGCGCCGATA
>N_6595
GACTCTTTACAGCCGATGCACGACTAGGTAATATACCCAGG
>N_6596
GTGTCCGCATAGCGACCTGTCATGTCCGGGCACTGTTAAAT
>N_6597
TTCGGGTGCTAGTCGATATGCTATAAAAAATTTCGCTCGAC
>N_6598
AATGTATAATCCTGAAGGTACGATAATTACATCTTCCGAAC
>N_6599
CATCTCAAAGCGGCATTGAACGAATGAATCTTAGCCCCAGA
>N_6600
GGGGCTCGTTGTAGAGTCAGCTTAAAAGCTTTGAGTGTGGA
>N_6601
TGGCTGCAGCTATGCGCATTCTGACACACACCCCCGAAGGT
>N_6602
GAAATAAGCACACCTGATATCCTCTAGACGGCCGCGTTGGG
>N_6603
AACCGGGCAGTTTATTTGAGCTCAGAGGCAATTGTTGTTTT
>N_6604
ATTAGCTGGTATGCTAAGTTCCCCAGCCGATCTGTAGTGTA
>N_6605
AAATGCTGACTAAGTCTTCCCGGCATCAGGTTTAGGTGTAG
>N_6606
TCCCAATTATTATCACGCTGCGTCTTGCCAGTGTTTGCTGA
>N_6607
CTCTGCTAGGCTGATGGATGCGCAAAAGCTACGCCAAGTTC
>N_6608
GGACAATTCGTCGCTGGGGTCCTTGGCGGTCCTTCCTCAGT
>N_6609
AGCCTGCTAACGCCAGAGGTCAGATTATCCGCCACATAGGG
>N_6610
ATAGCTTGATTCTGGTTTATCTGGGGAATATTTATTAAATC
>N_6611
CTGTCTGGGAGGTTATATCTCTCGTCGACGAAGGGGGTGCG
>N_6612
ACCGCAAGTCGGCCTCAGAGCATAAGGGAAGATGCCTAACT
>N_6613
AACTTCGAAGAGGCTCAGGTCACCTTAACTCTGTGGGATGT
>N_6614
GTATCCGCCCAGATCTCTTTCGGATGGGTTGCGAAGTTTCT
>N_6615
GCATCTAGCCATTGGACGGACCAGGTCCGCCCGCGGTAGAT
>N_6616
GGCGCCTCCCCCTAACAGGTCATCCAGGTGGGCTACACTTA
>N_6617
GTCCCTGTACACGTTCGGTGCGTGATCCGTCGTGGAGCACA
>N_6618
CGTATACCTAATAACCCGCACTTTATCCCCGTCGCGCAATC
>N_6619
GACGGCCGCAGCGAGGGCGACGGAGTATTTAGCTTCCGTGG
>N_6620
ATCTCTTTCGTCCTATCGTACGGTCTTGCTGTCTTCCTTAT
>N_6621
GGTCGATTTCACGCGCGGGCCATCGAACGTTTAGCAAGACC
>N_6622
TACAGCCATTGTTGGGATAGCCAATAGTGTGTGTTAGAGAG
>N_6623
ACCTGGGGTAGAAGTAGGCTCCCTTCGGTCACCAACAAATT
>N_6624
TATGGCCATAGCTTACGTGTCCTCCAAGCAACGTTTAGAGC
>N_6625
GGCACCCACACAGGCCTCCCCCACAGCCCGTTATTGAGACA
>N_6626
TCAAATCTGCTACTCCAAGCCGCGGTTGTCCAACTTGCCAC
>N_6627
ATCTTATTTGTGCCTCAAAACGACCACAAACTTGTGTCGTA
>N_6628
CAGGACTCACCATGGCCTGACTCACCTACCTTGTCCGGCGT
>N_6629
GCTCGGAAGTGGTTCCGGTCCGGACGCATCCAGACACAAGT
>N_6630
CCTGAAAGCCGTGGTGTGCACGTCTGATACCACCCATTCCC
>N_6631
GCTACGAGGTCCCAGTAGTACTCCCGCTACTGAGCTCCCAG
>N_6632
GTCAGCAAAATCGGTTGTTTCGGGTTATAGTTAGTTTTAGC
>N_6633
TTTGGTTCATCATGTAAAGCCCCAAGGTCGAATAACCATAA
>N_6634
AGTCTCATACAGCATATGTGCATCACTGCTAATCTTAGGTG
>N_6635
TGCCTCAGGATTATAGCCGTCCAAATCCGGCGATACGCAAC
>N_6636
AGGGCGATTGCCTGTCGTACCGTTAGTTGGCTTCCCTATCT
>N_6637
ACTCGTAATTGGCGTTAATACCGGTTCCCTCGGGGCGTCCA
>N_6638
AAGAAGGAACCACCAGGCCCCAATTTTAAAAGCTGCAATTC
>N_6639
GCCCGAATTGGAAGGTATATCCTGGCAACAATCCCCAGATA
>N_6640
ATAGTGCTTATACAGCTCTCCCAGCTCAAGTTAACCCCGTC
>N_6641
TGAGCGGCAAACACACTTCACGGCCCTTAAGGCCGAAGGAC
>N_6642
GCGATTAGTTAGTATATAGCCTCCAACCCGTAGCTTTGCCC
>N_6643
TAAGCCAAGAGCAACAACCCCAAGAGCTGGGTTTGCTTAGA
>N_6644
GTATCCACGTACTAGGATGGCCATCGGGTAACTGACCATAT
>N_6645
TTGTGGCGATCTCAGGTTCTCCCACTATTAGGGTGATAAAC
>N_6646
CTGGGTGACAACTAAAGATCCGCAACGCGCATACTTAATTC
>N_6647
TCCAGACGACCTTGCCCCCTCTTGGCGTAGGTCTTGGCCCG
>N_6648
TTATAGAGCGTGCTCCGTGGCGAAGTAATGTGGTTCTGACG
>N_6649
AGCACTCGGCCGCTTAATAACGATTCCAATCGCTAGTGCTT
>N_6650
AACACCTATGGGGCACCTTCCATGCAACGCAATAGCATCCC
>N_6651
TGAATGCGCGCCCCAATCGTCGGCTTGGGCCAAGTACCCAG
>N_6652
TTATTGAGCATAGCCAATATCCGTGTTTTCTTAGCCGTCTG
>N_6653
GTGTATGGCGTCATCCCAACCACTGAGGATTCACATCTGCC
>N_6654
AAAGATGGTACTGGGCCTCACCAACCTACACAACGACTCCA
>N_6655
CGTGTCTCGTGAATAATCTGCAAATAACCATACGAGGTACA
>N_6656
ATATTCCTGCCCTTGGCCCCCCTAGAACAACAGGATACGTG
>N_6657
TGCGCGGTACTTACCTCGCTCTATCTGTTGCTCCTTCTGTA
>N_6658
ACTAGAGTGTAAAGAGATAGCTTGAGTAAGGAGGGACCACC
>N_6659
ACAGACACTAGAATCACCCTCAAATCCGCACCAAGTTTGTT
>N_6660
CGCATGGGATCCCTTGGTAACACACAGCGGACAGGCCAAGT
>N_6661
ACGGGTCGGGCCAGCTGATGCTGCGAGCATTCCGTTGGATA
>N_6662
GTCTAGAGGGGTACACGATGCTGTCACCTCAGGCTCCAGTG
>N_6663
TGAAGGCGATCCTACCGCATCCGCGTAGCGTACCACACGCT
>N_6664
AGTGTCATTGGATGATTCCACGGTCGATGGTGACCCAAGCT
>N_6665
CTTTCTCACGGTTGTTTGCACAACGGTCACCGGTAGACTAT
>N_6666
GGTGCTTGGGTGCCGTATACCAGAGCACTACTTTGTCTACG
>N_6667
AAGTTCAGCCTCCGTGGAGACCGAAGAGTAATTAAGACGCA
>N_6668
TCAAACCATATGATGTAATTCCCCCTGGGGTTTCTGCTCGA
>N_6669
GCTTCGTGCGCGTGCGGAAACAATTATCCGCTGGCCTCTTT
>N_6670
TAGCGTGGCTGTGTGCTCTCCTGATTGTTCTATCCACACTC
>N_6671
GCGAGTGTAAGGTACATTCGCGCGCTAACCCCCGGAGGGAG
>N_6672
CGAAGCCGCACCATCTGGAACATGTCCGACCAGTTGGCAGG
>N_6673
CGCTTAGCAGCCCCCGCGTACCCGTTCGACGTTCAGTGTAC
>N_6674
TAACAATGTTTTTGGCTCACCGCAGCTTACCCTGGAATAAG
>N_6675
ATCCGGCCATCCCCGTATATCGAAATCTTTGCTGAACGAAA
>N_6676
CAAGTACGTAAGGAGGGTTGCAAGCTGGCGATTGGCATGAA
>N_6677
TTTTGGCGAAAGTTGGAAATCAGTTATAACAGCCGACCATA
>N_6678
GGACGTACCTTGAGGACGCCCCCCAAATACAAAGCTCGCTC
>N_6679
CAACTCTTTAGACGAGTTCGCCGAGGCTCTAGAATTGGTCC
>N_6680
CTTCGGTATACACAGGCGTTCCAAACAATCCGATGCCACTC
>N_6681
GATATCATAAGTCCCCTGCTCTGTACTGAGCCCCATTGCCG
>N_6682
GTTGCTCCTGTAGGCTACCCCCGGACTGTTTGTGATAGCGC
>N_6683
GAGCGGGTTCGGCTGCGCATCCTCGAAGGAAGACTTGTTTC
>N_6684
AGCTCGATGATTAATGGTCCCTTCGGCGTTTTGCCGAGAGA
>N_6685
CGCTAGTGTGGCTCCCGTTTCTAGAGAAGGTAACTCATCTC
>N_6686
TAGTGATCGCAGAATCCATACAGGGCCTGTACTCTCATGTT
>N_6687
TAACGCATGACCCAGTGTGCCATCTATTGTTCCAATCAATT
>N_6688
CTGAGAGATCGACGTGCCCACATCCTGCTGCCGTGTAGGGG
>N_6689
GCACATACAGTCCAAAGCAGCCCCTGAAGCAGTAACAGAGT
>N_6690
GCTTGTAACACGGTCTCAGGCCGCCCACCCACTCAAACTGA
>N_6691
AGCCTAGGATCCTGGCATTACGGGACCACGCAACCCCTGGG
>N_6692
GCTGTGATTTAACACCTAAACGTCTATCTTGATGCGGCTTT
>N_6693
CGTCCCAACTTGTGTAACGGCCTCCGGTTAGTCTCTAACAG
>N_6694
TGGGCGCTTCACTTCCAACGCATGAGGTACTCCATCCATGT
>N_6695
GGCCCCTCCCCACTTGTTCTCCAGACAGAAGGTCACTAGGG
>N_6696
TTACAGGGATCCCTATTAGCCTGGAGTGATACAGGTTCAAT
>N_6697
ATGAATTGTGGTGGCGAACACGGAAACAGAGAGCAATCGTC
>N_6698
GCATTCATCTCTCTGTTCTACGCCGGATTCGGTTGTTTCTA
>N_6699
TGAATTCGGGAAGGCCTCACCGTTAGACCACTAATCATGGT
>N_6700
TGTCATGAAAGGTAATGACCCTATCTCGGACACTATGCCTG
>N_6701
ACTAATCTAGCCCGCTAATACAGTTGATGAGGATCGCTTCG
>N_6702
CTACTGCGGTTTAGTTATACCCCCGAGCGCGGAAGCGCGTA
>N_6703
AGTACGTGCCCCAAGATATGCCCGCTCCCGTGCATTGTTAG
>N_6704
AGCACATGGATGTAAAGGCACGACCAATGTAAGGAGTAACG
>N_6705
CTAAGTCGGGGAAGCCAGCGCGCTTGATACCATGTTTCCAT
>N_6706
GACGTGCCGTCGTGGCATTGCCATTGTCCGAACGCATAATC
>N_6707
ATACGGTTAAGTTCAGCGGACTGCCCAGACCTTTTGAACAA
>N_6708
AAGAGGGCCGTTGTACAAGGCGTACGGAATTGCGGACCCCA
>N_6709
GCAAGTTTATCCCTGAGTTCCTCGTTGTGACTCAAAGTGGT
>N_6710
TGCGGCTTGTCTATAGTTAACTGGCACCAGTGAATGTGCTT
>N_6711
GGAATCAATAGGCCAGTCTACCTGTCGAGAATTCGAGGAGG
>N_6712
CGGGGCGTACAATAATGACTCACATTTTGCCTTATGAACTC
>N_6713
TTACCCCACCAGTATCACATCGGATATTCCAGCCAAGACTG
>N_6714
GCCAACTTAGGATCAAGTATCAAAGATATGCCTCACATCAT
>N_6715
GCGGGTAACTTGACTCCGGTCAGCCTCAACGTAGACCATGT
>N_6716
CCGTAGCTTCAGGCGTTGTCCGAAAGCTTCCTGTTCCCGTC
>N_6717
GTCATGACTAAACCTCGTTACACCTCTCCAGGTGGCCAGGA
>N_6718
CCGCTGCAATTCAGGGTGCCCGGCTGCAAGGGACATGCGCC
>N_6719
ATAGGGAAGTAATATGATAACGGTTGACACTCGGAGAAAAA
>N_6720
ATTGCTCGCAAAGACGTTGGCGCAAGACCGTATATGCCATA
>N_6721
CGGAATCAGCAAGATCTGTGCGGCAACCAAAACTCAGACAA
>N_6722
CGAAACTTCGGCAAAGATCGCCCCAATTTATCCTATCCACC
>N_6723
CGAGGTTGAACCTGAGGCTCCCCTTCAGGCTAAGCGTAAAT
>N_6724
AATCGACTCACGGGCTATGGCCATATTAACGTTGCACGTGG
>N_6725
TGACGGAACAGATACCAAGCCTGAAGCAATCCTCGGGATGG
>N_6726
AAAGCTCAGATTCGGAATGTCCTAGCGCTGACTAAACGTGT
>N_6727
AGGTTCGACCGTTTGTGCGGCACTACCAACAATCTTGCTCA
>N_6728
GGGAGGTGCCCCCCTAGGTTCTTCCTACTGAGTTTCTATCG
>N_6729
CGTCGCCTACCAGACCTGTGCAGTGAATCTTCCCCAGCCTT
>N_6730
GGGGGGTGGATTCCGGAAGTCATTAATGGCCAGTACTTATA
>N_6731
TTCGTCGGTTTAAGGAGTACCCCGACAGTTGAGTATCGCTG
>N_6732
ACACTCGCTGTCGATTACAGCACTATTGAGGGTGGGCTCAC
>N_6733
CTGAAACTGCACCTACCGCGCGGTGTCGGGGCAGGCGTAAC
>N_6734
TTCTCAAAAGGCCCGAGCTGCCCCTCAATCCGTAGCAGACG
>N_6735
CAATACTAGAGTTAGCTGAGCTGCGAGCTGTTGGAACCTAT
>N_6736
AATCCATTATTTGGCAATCGCCCAAAGAACATCTTTCCCTG
>N_6737
TATGTTTCGTGCCCTCAGCCCCATAATTACGAACTGACGCT
>N_6738
TCTAACGCTCTGGTTGTTGACCCGCCTCATCACACGTGCAC
>N_6739
TCAGTGGGTTTTGCGAATTGCCCAGGTGCCAATGGCGTATT
>N_6740
CAAAACACGGGACGCCTACGCGTGTCGAACGAACGAACAAA
>N_6741
GAGTTACTGTCGCCTGGGACCTCCTAACTGACGGAGTTGTC
>N_6742
ATTACTGCGGGTTGTACTGGCTTCCGTCCAAGTATGCGGAA
>N_6743
GAGGTAGCATTGGGCTATATCATCAAACACACTGCCGCCAG
>N_6744
TTTAGTCCACAGTATGATGTCTCCGAACTGGCTCGTTGTTA
>N_6745
GTATCTCGTTTTCGTGCCAGCGCTTTTTTTTACCCATTGTT
>N_6746
CGTGCTGCGACAGACAGAGACAAGAACCGACTCTTATGCTG
>N_6747
GGAGGGTTTCGGGACTGCTCCCGCAGATGGGTCATTTGTTG
>N_6748
GATAAACCGCCATATTATAACTGCTCTTTTCGACTAAAGTC
>N_6749
AAGCAGGAGCGGAATATTGCCGCCTTATTTCATTACCGGTG
>N_6750
CCTAAGTAATTAAGGTTAGTCGTGAAGTCATCGTTCAAAAA
>N_6751
GACATGTTATTATCACTCGGCGTAATAACATTTTGTGGAAC
>N_6752
ATCGGGTATGTACGGAAGGACGACGACGAATAAGAGCCTTT
>N_6753
TCTATTTCCGCACCGTTCCGCACGACCTCGATATTATCGCC
>N_6754
CGCTCCGGTAGTCAGGTTAGCTGCAACGTACGTGCCTGTGC
>N_6755
CTTTAGCTTTAGTCGGGTGACTCCGGAGGTTCTGTGACTTT
>N_6756
AATTCACGCTAGGTTCTCATCGGCTGACCGGGCGATCGTGC
>N_6757
GAGGTGTCCTAGCGGAGGGGCGTCTCAGACAGACAATGCAG
>N_6758
CAAATGGTTCGCCAAATGCGCAGCACAATACCGCCACTTTA
>N_6759
AGGGGACTGCGAGTACGTGACTCACTTGCAAGTCTTCGTAC
>N_6760
CTAAACATGAATCACCTACCCGGGTACAGCGCAACTGGTAT
>N_6761
TATATAGGCAGTATCCGCAGCCTCGGATTTTAGGCGTAGAG
>N_6762
AACAGTTAGGATTGGTCGTGCCCGCGAAATTTATGTATAGC
>N_6763
GCTAGCTCCTGCGCCCCCCGCGCTGCTGGTACCGATTCTGA
>N_6764
CCTAAAGTATGCCAATTCCGCATGCCCGGTTGCGCAGCGGT
>N_6765
TCCTGACTTACAACTACGTGCCAATTGGTGGGGAGTTGACA
>N_6766
CTCCCGTCACCGGTGTCTGGCGCTAATCGGAGAGGCTAGGT
>N_6767
TCAAAACATATCGCTATATCCAAGCCAAACTGGGGAAGACG
>N_6768
ACTGGACCGACATAGGATGGCAGTGTGGATCCGTTACTTAG
>N_6769
TAACAACGAATTTGCGCTGCCTAAACTTCTACGACAGCTAG
>N_6770
GTGCGTAAACACCCACACCTCTTATTACGGGGGACAGATAG
>N_6771
GCGGCCCGCTATATAGCTCACTGGGAAGTCGATGACACCCA
>N_6772
GGAAAGTGAAGAAAACAAGCCTTGCGCGGAAGAGGGTGGGA
>N_6773
CGGACGACCGCCCGAACAACCTATCACCTTTCTCGGGCAAT
>N_6774
GGTTCTTAGCTCGGTCTCCGCACTACGAGAATTGTCGGCGC
>N_6775
ACTGTGAAAGGGGGACGGATCAAGTGCGGGTTTCGGGCAAC
>N_6776
GCGCCTATTATGCGCTCGCGCGGAACCGATACTGTCCCTAA
>N_6777
AGCTTGGCGCTAAGCAGTATCTCGAGTGCGTCGTACTTCGT
>N_6778
TTTGTTTTACCAGTGACCGTCCGAGCGTGTACGCCAGCGTT
>N_6779
GGGACGATAAATGTTAAAAACGTCCCCTAAAGGTCCCACGT
>N_6780
ACCTGATAGGTGCGAGCAGGCGCTTCGTTCCGCCGACTTAG
>N_6781
CACTATACCCACTGCAAACTCTAAGGAATTCGATCCAAGGC
>N_6782
CGTGCGCTCCTGCCGCTGCCCTGATATCTTCCAGAACTTAA
>N_6783
GACATGTGGGCGCTCACTCGCCTTAAACATTCACGTTTTAA
>N_6784
CAGGGGTGCGCCGTTAAGGACCGAGTTAAGTGTCATTGAGG
>N_6785
TCAAGTGAGCTCTGTCTCTCCAACAACATTGGCGCGAACTC
>N_6786
TTTGTCCTACCCAAATGTTTCGTCGAAGAGTCATACACGCG
>N_6787
TAAGGTATGAGCGCACAAAACATTGCGGAGTTCCCATGTCT
>N_6788
TGCAACGCGCCCGGCTTATGCAACTGATAAAGTAAAGGCGC
>N_6789
AATACCGGGAGCCCCTATCCCACGCAAGCGTATGATCGGTA
>N_6790
GTGGTACGAAAGACGCGCGGCCCAGCGTCAGGTTCAGGTCT
>N_6791
TCGGAGGATAAAAGCGGACACAGGTGAGGACTATTCTCGGT
>N_6792
GGTCATTCGGGAGTCCTGTGCGGATCGCTTAATATGCTACA
>N_6793
ACATTCGTAATGGCACCCCACCGACTGCTTTTGCTAGGGCA
>N_6794
TAGTCCCACCAGTGGAGGCACTATTACAGCTAACGGCTGCC
>N_6795
CCGCTTCATTTGCCAGACTGCGATGTCGGACGGTTGCCCGA
>N_6796
AGACCCAAGCACGGGATCGGCATGGGGATATGAATATGTTC
>N_6797
CTGACTCTTCCGAGCGATAACATGAGGGTCGTGTCGAGGGC
>N_6798
ATCTAGCCCAAGACGCACAGCGCGCCGGAATTTGATGTCCA
>N_6799
TAGAACTCGGAGAAGACCTACTGGAGACATTCGGTGGTATA
>N_6800
GTCACGGTGGATTCATAGGGCGCCTGCCTCTGGTCAGTACT
>N_6801
CCGTCGGATGTCGTTTATGTCTGAATGTTCGTGATTTGAAA
>N_6802
TGACGCGAGCCAGTCCAGCACGTTAGCTTAGGCTCTCTCAA
>N_6803
GAGAATTTCGGCGCCCCCGGCGGCTGCAACCGATTGTGCAG
>N_6804
GCTTATCTATGGGTTGTACCCACGTCGGACACATCGGATTG
>N_6805
GACCAGGTGAAGGTTCAATCCTGTACTGTATGCGCATGTAC
>N_6806
TTCTTCTGATTAAGGTCGATCATTGAGGTATTCATAAATTA
>N_6807
GGACAGTTCGTAAACACGAGCAAAAGTCCCTACTTGTTGTA
>N_6808
TGCCGTGCCTGTGGTTGAGTCGTTACTGCTGTCACCCGGAT
>N_6809
CGCCTCTTGGCGCGTATACCCCACGATGGACATGTCTGATA
>N_6810
AAATCCGGTTGTCTTGTGTCCACAGGAACCGGGTGAATTTT
>N_6811
TCAAACTGACGTCCTCGAAGCACTGGATGGGTAGATGTAGC
>N_6812
AATCCGTGCGTAGTCGGGAGCAGTGGTCAAAACACCGCCTT
>N_6813
ATTCGTGACTATATATCCATCAAAGGCTAGGGAGTTAGCGT
>N_6814
ATGAATCCCCGTCGTGCAGTCAGTTTAATTTATGCAAGTCG
>N_6815
TTAAACCTATGGGGCCACGGCGCGTTAACTCATCGCGTACA
>N_6816
TTCCCGCTCAGGGCGCACTACAACCAAGAGTAATGTCCTGC
>N_6817
GTATCACGTCACTGAGTTCACATGCGTGTAGGGGTCGTTGC
>N_6818
ACGGTTACCGGGGTGATGGACCGTAATAGAGCCAAAGCTAA
>N_6819
TGCGCGAGCGGACCACAAATCGCGCATCAACTCGATAGGTG
>N_6820
AGTAATACCATATCGATTAACGAGAGGGTTCCGCCTCATCT
>N_6821
CGATGCCCCATGATATAACTCTCGTATGCAGATTGCCTGCT
>N_6822
AGCGCGAGCATCATGTTATACATTGTTCCTCACCGCGGAGA
>N_6823
TCGGAGTGTTACTGAGATGGCTACTTTGAGGGTTTCCTTTC
>N_6824
TCGCAGGCTGCCCCCCCGCGCGCGATAATCTTGGGTAAGAC
>N_6825
TAGGAGGACCCCCCCCGTAACCACCTGACCTCTATCTGTCC
>N_6826
GCTGCAAAGTCATGGCGTCTCCCAGAATTGAAGGTAGGGCA
>N_6827
TGAGCCCGAGGTGAGCGTAACATGAGGTCCACCTGCACAAG
>N_6828
TAATTAGTCTAAGTCCACGCCTGGCAATAGAATAGATCCGG
>N_6829
TCCACTTGAATTCCGATGTGCGCGAGTTAGGCCACCGCACC
>N_6830
GTAACCTCGGGAGGAGTAACCAAGCCTACCAGTCCGCATGC
>N_6831
TAACTAGCCGTGCGTCCGCGCCGTTTGCCTCTCACCCCAGC
>N_6832
GTAGTGGTTTTGGGTGGACGCTTTTTGGAACCAACGGTTCA
>N_6833
AGGGGTCTGCGGAGCAACAGCTACGTGACATACATTAATCA
>N_6834
CTCCTTTGTATTATCCTTGGCAGTGCACTCACCTCCCTGCA
>N_6835
AAACCGAGGTCCACTGAACACTGCTCCGTGGGTAAGAACGA
>N_6836
GCCTTAGTAGTTCGCTCACTCCCTGTCTAATCAACAATTGT
>N_6837
ATTTCTAAAACGGCTAGGCCCCCCTTGATCTGCGTTGGGAG
>N_6838
AGCGTGATGAACAGGCGGTTCCGCCGAGATGCCGAATAACA
>N_6839
TCTGTAGACGATTGGGGAACCGAAATGCGCGGGTGGCGCCT
>N_6840
ACAATGCTACAAGGTCGCTACGAGGACATGGGGCATTTGCG
>N_6841
GGACATAAATTCCTTCTAGTCAGGTTCCAGGAGGATTTGGC
>N_6842
TTCGTGCGTCGTCCCAGGCACTTAACGCCGCGATTGGTCTG
>N_6843
GAGAGCGAAATCTAGGTACTCTGGTTAATTGATTTCAGACA
>N_6844
GACGTCGCCGTATTCTTTGTCGTGGCTGATTCACAGTCAAA
>N_6845
GCGCCCGAGCAGGGGGCGCTCCCCCGCGCGTGCTGTGGCAC
>N_6846
CCCAGTCAAGCAGAGATCCTCCGCCGGCCAAGATAAGAGGC
>N_6847
CTTCATCAGCAGGCTTCCAACTTCCCCCCCCCGGCACCAGC
>N_6848
AGTAGTGGCACCGAAATGATCAAAGCGCTAAAAGGGTAAAG
>N_6849
TGAATTGGAGCTGGTGTGTACGTGATATATCTGAATTTTAC
>N_6850
GTTTTAGATGGAGGATCTAACCAGTAGCCAGAAGTGACCGA
>N_6851
GCTTCCCCGATACATTACGCCTTCGATGTACGCGAACTCGT
>N_6852
ACTAACTACTTGTATTACGACTTCTACTTAAAGAAGATACC
>N_6853
CACGAGTCCTGCGACCTCATCAACCTGCTGTTGACGCCCTA
>N_6854
AGGAGGAGCGGTCCGAAAGTCGACCGATAGCACTCACCAGC
>N_6855
GTCACCTAGAAAATTATTTCCTGTTTGACCTACCCCCTGAC
>N_6856
GCAAGTGCTGATCTCCGCAGCTTTTGTATCGGCGCGCCATG
>N_6857
GAAACTCTGACATCTTCTAGCTAGCGTCTTTAAGCCCAACG
>N_6858
GTTAGGGTTTCGAGTGGCGGCAAGGTCGGAGTCCTTGCCTA
>N_6859
AAACAGGAGCTGGCAACACTCACGTCCTCTCAAACCCAGTA
>N_6860
CCCCCAAGGTTCAGTGCGTTCCTCAGCCATTTAGTCTAATG
>N_6861
TATCTGTTTCACTTTTGCTCCGGAGTCGGCGCGCGTTGATC
>N_6862
ACATGGGCCCCAGCACCTAACACGACCCGCTCTCCTTAAGA
>N_6863
ACTCACTAAGACCCCACTCTCTAACCCACACGCGAGACCAG
>N_6864
CAAGCCGTGGGTGCGATGGCCTGAGGCCCGTAGAAACTCGG
>N_6865
GTGTGAAAATAATTCACACGCTACACTGTCGCTCATCATTG
>N_6866
CATAAGCTACATCCCGCTTGCGCGGTTCCTGCGGGCGATTT
>N_6867
CTAGACGGGGAAGTATCCGTCAATTCCGCTTTATAGGTGCC
>N_6868
CCGCCATCCCTGGCAGCCCTCAGATCCCAAAATTATGGTGA
>N_6869
TGTCGGGGCGCCTGGAGTCACTCAGCGCCTTAGTAGTCAAA
>N_6870
CCATAGAATAGGGTCCCGAACGGGGACGTTTTTTCTACGTT
>N_6871
AGAGAACAAGGGGTCTTCCGCCCCGCGCGACGATGCAATAG
>N_6872
TGTCGAGGGAGGGACAGAAGCCCTCTCCGCTTAATCTGTAT
>N_6873
CCGGCCTCTAGCGATAACAGCCTGTTGGACCGCGGGGCTCC
>N_6874
CTCCCTGAGTCGCGGAGGATCTCATACCTCCCCTATTTATG
>N_6875
GCGAATGTCGGGGGGGACGTCCCTTGTAAAAAGTGTCGCGG
>N_6876
CAGGAAACTTCGATTCTCTGCGTTTCTTGTCGGTAGCACCT
>N_6877
AGCTAAACGACTTACGCGTACCCGTGATGCGGCCGTCATGC
>N_6878
TGCCCCTATCTCGGTTTATTCGGAAATGACCGTTAGAGAGG
>N_6879
AGCGACGCCTTACTGTTATCCGACAAGACTCAAGCTTTGCG
>N_6880
TGGATAAGCCTTGAGTTTGACTCGGAAGCCTAGGACTTCCG
>N_6881
CTAATATTGTGGCTAACCCGCTATGGTGCTTGGCGCTTCAA
>N_6882
CGCATATTTTATGAGCACTCCCGCGGGACCCGCTTACAAGG
>N_6883
GGAAGCGGCGCCCCGGGACTCGCGGCTGCAGGACAGCAAGC
>N_6884
TTGATCACCAACGCTCGATGCAATGACAGAGGCATCATAGG
>N_6885
AAGTTTAATTATGCCAGTCTCAGTTGGTATCGAGTCCGCCC
>N_6886
TGGAAAACATCGGAATTTACCAAACGAACACCACACCGCAA
>N_6887
GCTTATTTCTGCGCACCTTCCGCCCTAAAAATGGACCAGTT
>N_6888
TGGTCAGTCTAGTGTAAACTCATATGGGACCCCGATAATTA
>N_6889
GTGCCCGATATTCCAGGCCGCCCGACATAAGCCCGCGCAAC
>N_6890
TACAATTCTGCCCCAAATTGCCGCTCCAACCCAGAAATGTT
>N_6891
GCAAATAGGGCGATTGGTATCCCGGACTGAGCCCAGTCATT
>N_6892
ATTCGCCACGTTTTGACTAACTCGCGAGTAGAGGCAAACTG
>N_6893
TGCGTATCCCTTCTACCTTACTATCCCGACGCAAGCATGGC
>N_6894
TTTACCCAGACATACGCCGTCTATGCAAGCGGGGTGTGATG
>N_6895
GCAGATCGTAGTCCCACATACACCGGCAGTCTTGTTTATGA
>N_6896
ATACGTTCTCGAGATAGGGTCGCAGGGTGTATATCATGACC
>N_6897
CTTTTGGTGTGAAAGTTTGCCTGTCGCAGCGAGCCAGACTA
>N_6898
GTAAAAAGTATGCGGCTCTTCGGTCCGGCCACCGATTAGGG
>N_6899
ATTGTTCTAACACGCGGCGACCACCCAGTCCGACTTAGCTG
>N_6900
TAAGCTCCGAGAACAGGGGACTTGCAACTGCTGAACCCTAC
>N_6901
GTCCCCATATGAACGTTAGGCACACAAGTTGTAATCGGCGG
>N_6902
CACTTGGACCCCAGCCTCTCCCGGTGGGCCAGGCCTATAAC
>N_6903
AGGATTGTTCATTCCGACCGCTGCGATTGTCAGGCGCTACG
>N_6904
ACTTATGACATTCCCCATGGCTACAGACACCTTGTGGTCCT
>N_6905
AGGGGTTACATTAACGTCAGCATATGCGCTCTATATTAGTC
>N_6906
TTGGCTAACCGCAAAATACTCTACCCGCCCCTCATAGGTGG
>N_6907
TAGGGGGACCTGCTCGCACTCGCCATTCATACAGTAGAGTT
>N_6908
ACATAGGAGAACTAGATTTACCAACAAAGGCCTAAAAGCGG
>N_6909
GTGCAGAAAGAACAGTTCCACTCGTCACCACAGTCAAGGCC
>N_6910
GTCGATTGATATCATTAGGGCTGTATATGCCTCTCTTTCAA
>N_6911
CATTCGGTATGTTCGGTCTCCGCCGCGGCCGTCAAGACATC
>N_6912
GAGACCGATAACTGGGTCTCCGCTCTACGAACCACTATGGC
>N_6913
TTTCCTCCCAACGCAGTGCCCGCAGTTACTTAAGGCGGCAG
>N_6914
TTTACATATGCCGTACCAAGCGAGCCTGCCCGGAGCGCACT
>N_6915
ATCTACTATACAAGGTGGTTCTTCCTCCAGCTAAGGAACAG
>N_6916
ACTAGGGCGTCTGTGCACCCCAAGCCGCAACAAATATCAAG
>N_6917
GAGCTCTTTGTGGTACCAGACTCGCCCTATTAGGTCAACAA
>N_6918
TGTTGCGATGTTCTGTTCACCCCATCAGCCTTAAGAAACTG
>N_6919
ACGTTAGCACTGGATGTGTGCGCGAGGATGATACGCGATAG
>N_6920
AGGTGCGCCCAGTTTGGGGTCTTATTGAGGTGCCGCAGGAA
>N_6921
CATATGACGGATCATCTACTCTACTACGGGCAACTGAAATA
>N_6922
TGTATGAAGTAAAGGACAGACGTTGAAATAGTCCTCACCAT
>N_6923
GCTTGCCTGCCACGGCTTGTCTACACGGGTTCTAGCCCATA
>N_6924
ACCGCGTACGTGTTCCCAAGCAATAATTTTGCGCGCTCTGT
>N_6925
AAAGTCCTTTCCCGTATTTTCGAACGTAGTAAGCACGAAGG
>N_6926
CGTCCCCGATTACTGAGAATCAGTAGCTGAAGGCGCATTTT
>N_6927
GCACGCACGTTCTCTGTCGACCCCAATAGGTCACATTCGTT
>N_6928
ACGGTTGACTAATGGACCCACGGCCAGTTGCAAAGCTGAAT
>N_6929
AAAGTGGCACCAACATTCTGCTGCAGGCTCAGAAGCTCACA
>N_6930
TCCGTGCCGGTTGCGGAATACAATCTGCGGGTCTAGAAGTT
>N_6931
TTGTGAATACAAATTCGACGCCCGTTAATGTCGTCACTTAC
>N_6932
TTTTAGGCTTAATTGACCCTCGTGCCGGTCCGGGCCCCTCC
>N_6933
GAACAGCCAGGACCCAAACACTGATGGGTCTACACGTGCGG
>N_6934
CCCCAGGGACCTTGAATGCACACGTCCGGCCGTATACAGCA
>N_6935
GTGTTGGTGGGATTAGGCAACCGGCTGTTAAGACCTTGTTA
>N_6936
ATATCCTCCAACCCCACTCACTGCTTATCACATAGTACGGC
>N_6937
CAGTCTATATTTTCGTAGTCCGCCGGATAAAAGCCCTTGAG
>N_6938
AGCACCCCGTAGCCCTCATGCTAATCACTACCTCGCTTTCC
>N_6939
GCTTGTCAGTAGCGTTGATACCTGGCGATGTCACCCGTAAT
>N_6940
ATGCCGACTATGTAATCAGTCCTTAACAACCCGCCGTCGCC
>N_6941
GAAAGGGTCGCAGCCGAGGGCGCACCACCAATAGCAGATGC
>N_6942
GACCCCTTATTTATTGCCCACCGTATGTGCCATTCACAAAC
>N_6943
AGGAGAGCAGCGAGAGCCTGCTGTCTGCTTGTATGAATTTT
>N_6944
TAGTGGAAGGGAAGTTTGTACCTCTAGCCTAGAGGGTGGGA
>N_6945
TAACGGCCATCGCACAATGCCGCTAATAGAAGTGACGCTAA
>N_6946
AAATTGGGTCCCAACATGTACTAACACGCCCAACTCTAACT
>N_6947
ACGAATAGTTAGAGCTTTGCCTTTAGTCTGCTGGTACAGAT
>N_6948
TCCTTAAGTACGGCAAAAGACGGATTCTAAATTGCAGCATT
>N_6949
ATTTGGTCACCTCAGTCGCGCCCTAGAGCTTCGGCGTCAGG
>N_6950
TCGGGTGCCTACGTGGCACCCGGGGACATATCGCTGCTCTT
>N_6951
ACGAGCCCTAGGGAACTCCCCTCATACGCGGCACGTAACTA
>N_6952
CATAATATAAAGTTGATCTTCATATGAGGTCGTGATTCTAA
>N_6953
TGCGCTTCACTCAATGCCGTCTTATCCGGAGTACGCGCGGA
>N_6954
CACGCAATCGAGGGTTATACCGGGCCGACCTAAAGAGCAGA
>N_6955
AATCATCTTCGACAGGTCGGCGAGAGTCCAAGTACGGCCAG
>N_6956
ACGTATAAGGAACTAGGGTCCTCTTCTGAGGGCACAGTAGT
>N_6957
TTTAGATTATATATTTTTACCTGATGTACCTATATGGCGGG
>N_6958
GGATTCGGTAGCCCGCAGATCGGTTCCTCATCCTGAGGACT
>N_6959
GTTTCGGTGATACTTATTCGCAACCGAGCGGGCGAAAATAT
>N_6960
TATGCCTTTCTTACTAGCGCCTTAGTGGTTATGACACGGGA
>N_6961
GGGTGGCCAACGTGTCGCTGCCGCACGAAATTGCATTACTC
>N_6962
CTAAGCCAACTGGTAGCTCTCAGGTATAGTCACCCGACTCA
>N_6963
CCCGTAGATCGATATTGTCCCGTCGTATAGGAGCACTTGCC
>N_6964
CGAGCGAATGGTAGTAATTACAAGTCCTTCACTACAGCCCG
>N_6965
ACCGTACACAGTACCTTGGACCCTCTACGTCTATCGGTGCG
>N_6966
GTCACCACTGTGGTAATCTACCCGTAAGCTGCTCAATGCCA
>N_6967
GTCCGTCTGTATTCGACCCGCGAAATTGCTTACATGTTCCA
>N_6968
GTAGGGCATTCGGCAACATTCGTGGTTTATGCCTGATCGCT
>N_6969
CTGCCCCCGTCGTCGATGACCGGTACCGCTGTCTGAGAGAC
>N_6970
CTAGTAGCTAATTCATACTTCATACAGGCGGACCCGTAGGA
>N_6971
CGCGTGCGAGAGCTATTAAGCTGAAGTGAAAAGTAGTTGTA
>N_6972
TTCCTTCGCAGAACGTATAACCAGAGACGGGGGACAGGTAC
>N_6973
TCAAGGTGACTTAGGCGCTGCGATATGTGATGTTATACTCC
>N_6974
TGACGCGCCATGCTCAGGGCCGGTAACTCCAACGAAGCGAG
>N_6975
CGTTTCCCTAAGCTATCGTTCCTATATGATGCTCAAACGGG
>N_6976
AGACTTATTGTTTGAATGCTCCGTAACTGAGTCAGGCATAC
>N_6977
ATCACACGAGCAAGCCCGGCCCTAGCCCTCGTGGTTGACTA
>N_6978
TCCGCGGACAGTCTAGTAACCCCAAGATTGGACTCTGCCAT
>N_6979
TTGTCCCTGCCCATTGTCCACAAGGAACTTACGTCTGCTGA
>N_6980
TGACTACGTACACGTCGGCTCTTTAGCTCTCGAATGTTACA
>N_6981
GAGGTGTGCCCTATGTTATGCCGAATTTTTCATGAGGGGGA
>N_6982
CGCAATATACCCGGTGCAGCCTTTAACTCTCGGGTCAGATA
>N_6983
GCCTCGTTCCCTTCGGCGTCCACAGGGGTTAGTCTTCATAA
>N_6984
GATATGTATTACGGACGGGGCGGTCTGGGACACCGTGCCAC
>N_6985
ACTACGCCAAATGGTGCTCCCACGCTAAACTGTGGCAAGAA
>N_6986
TTGGTAGACCGGATTCCTTTCCCTTCAGTGAAGATATTATT
>N_6987
AATGTGCGTGTTGGCTTTGCCCACAAGCGCGAAACGAGTTA
>N_6988
CAACACGAGGTGTTATCGCTCACTGGTTGTGCGATACGCAT
>N_6989
GTCAGCCTAGCACTCGTGGGCACACTTTACTTTATTCGCCC
>N_6990
CACGTTCCGTGGAGTAGTAGCGATGGCGGACGGGTTCTGTA
>N_6991
CCTAATAGTGTTTACGATGGCTAGTTCATATAGACGGCCTG
>N_6992
AAGCCAATTTGAAGGCCCCGCTAACTCTTTCAGGAACACTA
>N_6993
GCTGACCTGGTTCAACAGCCCATGCCCGATGAGACGGCGTC
>N_6994
GTATCCCTCCGTAGTAACATCTAGCACTTCTCCATACGAGG
>N_6995
TCTTGGCGTTACAGAGGAGTCGACATTGGTGGTCAGGTATG
>N_6996
ACGGGCACAGGTGCTTCCGACTACAGTGAGACGCAAGCGTT
>N_6997
CGATCACCCTCAAATCTAAACAGGCGAAAACGTTCTTTTTA
>N_6998
CTCGCCCCGGCAGCAAATAGCTTTAGCCTCATCGGCATCCA
>N_6999
GCCCAAACATGCCTGCATCGCGCTTTATTACGCTGTGGCAC
>N_7000
GCGTGGAAAATGGGTCGGAACGTCGGGCCTGCTAGGCGTGT
>N_7001
TAAATTGATTAGCCCAAAAACACATTGGGAAGAGCAGGGAA
>N_7002
TCTGTTGTTGTTCAGTGGAGCTAATAGAACCTCTGAGACCG
>N_7003
TTAATGCGAGGGATTGCCCCCGACCGAATTACCGCTTGACG
>N_7004
CCATTAGGTATGGCGGCGATCGCGCCTGTACAACGATAGTG
>N_7005
CGGGCTCTACCTTCTTTTCGCACGGTGTGAGGGAGCAAGAC
>N_7006
ATAGATCTCGAATTCCGTGTCGTTCGTTCATGTGTTACCCT
>N_7007
CGGTTTGATAGAGTACGGAACTGTCTGAACCTTGCCTGCGG
>N_7008
CCTCTATGGTACCCCAAGTCCTATGAAAGCGTGATAATGGG
>N_7009
GGTGGTTGGTACTTGCATAGCAAAGCGCTTCAGTGTTCCCT
>N_7010
CCGTGAAGGAGGACCAACCGCACGTGCCTACGGTGACGTAG
>N_7011
TTGGTCAATACGGTCCAGCCCGCCATGGGAAAACCCCCCGA
>N_7012
TCTTAGCAGCAAGATGGAGCCGACAGTAGCTTACGAACGGG
>N_7013
TGCTCCACACAAACTATGTTCGAGCGTTCGTATGCAGATAG
>N_7014
AGTCGGATACGACGGTTCGACGAGGTTATGCTTCGTATCTC
>N_7015
CAAGCTCCTGCAGGCAGCATCAGGCGTAGAAGTCGGGGACT
>N_7016
CCAGCTAGTTGACAACCCATCTCTTAGGAGGCCCATCCATC
>N_7017
CTCCATGCATAGAACTTTCTCCTGCCAAGTTCGGGTACACT
>N_7018
GACTTTAGAGCTCCGCTCGCCTCCTGACCCCTCACAATTAT
>N_7019
GCGCCACAGGCCACACCCCCCTCCCACAAGCCTATCTTTTC
>N_7020
AGGGATTAAGAGTGAGATCGCATACAGCTTTTGCCATACTG
>N_7021
GGGTCTTCCGACCATCCGTGCAGAGGATTAATTTCGCGCAC
>N_7022
CTCAGTTGTGACGTGTTGCGCTATTCTTCCCGGGCTTTGAG
>N_7023
TCAGTCGGCGGTGTCACCGACCTGATACCCGGACCCGGACC
>N_7024
AATTAGGCACTCAAATCACCCCAGACAGAAGTATTCTCGTG
>N_7025
CCGCCAAAGTACTTACGGGGCACCGTAAGTGCCAGATATGG
>N_7026
ACTACGTCAGTTCTCCACCGCCCGACGGCGTTCAGTGATGG
>N_7027
CCCCTTGGCCCGTAGATTTGCTGAAAGCTTGTACATTGTCA
>N_7028
CCCTCCGGTTATTAACCATGCTTCAACTCACCGCGTTGGCA
>N_7029
TGATATCGGGCTACTGCCGACCGAGAATCAACGATACATAC
>N_7030
AGCATAGGCTAACCTATACTCGTCACTGCTAATAAGGGCCC
>N_7031
ACAGAAATCCAAGTAAGGAGCAGAAGTGCAACTCCGGGTCA
>N_7032
CTGAGTAATCAGACTCTTACCCGGGGCGTTGGCAAGTTTTG
>N_7033
GACACTTAGGCTCATCCAAACCCGGGAGTCAGGATGGAGTC
>N_7034
TAGTCATCAACTAGAAAATACCCGGCGGCTACAACACAGCG
>N_7035
TAAGCATTAACCCGGTAAGACAACACGAGGTCTCGCCGACG
>N_7036
CGGTCATAGTGGGGAACGGCCGCCGCTGGTGATGATTGACA
>N_7037
GGGATTGGAAAAACCAACCCCGGCGGTGGTATCTAGTAACA
>N_7038
AGAAATCAATTGCGCCATGACACCCTCCTCTCTCATAGTCC
>N_7039
GGAAGTGTCGGGGCATCGCACGAGTAACCATTATGATGGTA
>N_7040
CGGCTGGCCACGCGCGGCAGCGTCCCCCCAGGAAAGATTGG
>N_7041
CCCTCACATACGGAAGCGCCCAATTCAGAGGAGAATGGCGA
>N_7042
TAGCATATTGCCAACCGTCTCTCTCGGACTACGACGAAATT
>N_7043
CGATCTCAAAAATGCCCCGACATACGTCACGCACTTAAGTC
>N_7044
TCAACCTACTCCGGGCTGGTCTCCGCCGTAGTAGATCGTTC
>N_7045
CGCCAAGGGTAGCCGTCAGTCCCGTCTTCGCCTCTGCACAT
>N_7046
GTAGGGTGTTAATCTCGCAGCCTCACTACTACAACTCAATC
>N_7047
CGATCACGGAAGCGATAATACCCCCATACTGATCCGTTCAG
>N_7048
GGCCGGTATTGTGTGACCCACATGTCGAAACACCTCCTGCG
>N_7049
AACGGCACACCTCACACTGCCGAGGTGCTATCGGTATATGC
>N_7050
CGTCAAGCCCACCACCGCTACGAGATGGGTTGCGTTTAACA
>N_7051
CTGATCATCGATCATACGCACGCACTAGTAATCTCGAAACG
>N_7052
GAAAGCTTTCATTGCTAACTCCGATAAGCATACCCACATGA
>N_7053
AGAGCTTAGAACCATGCTTCCGTAGTTGTTCCGCTTTTGAG
>N_7054
CCAGCACGTAAATCGGTTTACGAGTTTCAAGTGCGCATATG
>N_7055
CCTGCCACATGGCGAAAAGCCCGCTAATATCATGTAAGTTG
>N_7056
ACCCGAGTTACACCCCGGGTCCACAGACCAGGTTTCCTGAA
>N_7057
GAAGATCGGATTTACCAGCACGACCAGATAGACTTCCCCTA
>N_7058
GGCTAGACGTGGCAGATATGCGCTAACGTTAGGCCCTATCT
>N_7059
TATCACACCTATGTGCACAACCGCGGCCCGGTGGAAAGATA
>N_7060
TAACAGTGCGTGTAACCCAGCAGGGAAGGGCCATACTACAA
>N_7061
GTTGAGACTTCTCATGTAGCCAATTATAATAAAGATATGTC
>N_7062
TATCATACCGCGCTACTAAACTAGGATTTGGCGAATCAACT
>N_7063
GTGCTATGATCGGGGGTACCCCAAGACTGCTGCATCGTTGA
>N_7064
AGCCCAGAAGCTTTTCCTAACTAACGAGGAAGGGTGTAAGT
>N_7065
TCACGGGTCACCGAATCGAACAGATATATTCACCCGGTCTT
>N_7066
GAGTGGCAGATTTCGCTATGCTTTTCCCGAATTCCGAAAGG
>N_7067
ATACGCGAATATAGGCAGTCCTTCCTTCCACGTTGTGGTAC
>N_7068
GTCTTCGTGTCTATGGTCCACCAGCTAATTACCCGTCCTAT
>N_7069
AGGCCGCACTTCGATTTACCCTATCCCTGGACGTAACAATC
>N_7070
CCTTCTCTCGGGACCCATAGCAGGTCATTGCGAAATTGAGG
>N_7071
GGTTTGAAGATCCTGACCAACACTGGGATCCCCTCTATTTC
>N_7072
AGACGCTAGGGTGTGGTCGACAGTGCTGGGGATGGAAGTAC
>N_7073
GGGCTCTTACCCCTCGGCTACTATTTGAGAGCTGTTCAGGG
>N_7074
TGTTCGGCCGCAATAGGGGCCAAGAAAACAAGACTCTTCCT
>N_7075
CCCTAACCGCTTACCGATTTCACATCCGCGTGAAACAAAAT
>N_7076
AGCCTACCAATTAGCTGGGTCGACGGATGCGGAGGACAGTG
>N_7077
TTAACTGCCTGAGGATTCCTCGTGTTGATCGAACGGTCTAG
>N_7078
GAAAGTCATGGTCAAACGATCTCGGCTATAGCGCGACAAAT
>N_7079
ACGACTACGGAATCTCGGTTCCCGCATCTCTGTATTCCCGC
>N_7080
ACCCGAATGTTACAGCGTTGCGTCGATAGGGCTTTATATTA
>N_7081
TCAGACTAACCAAGTAGCTTCCGGTACAGGGGACGATCAGC
>N_7082
TGGACAAGAATCCATCAGGACTCGACCTTCTCTGTTTAAGC
>N_7083
GGGTCGAGGCCAAGGAATCACACCAGGTTTCTAGTTGTGCC
>N_7084
TATACTCCCATATTTACTGGCCCCTAATGTGAGGATCCTCT
>N_7085
CCACCAGAAAATTACATTATCCCGGGGTTTTTGGTGTCGAA
>N_7086
CAGACCAGGCCATGCCCTGCCGACCAAGTGCAGGTTGTTCA
>N_7087
TGTCGGATCCGACTGGAACCCTTGAGACCTATCTCGTTTTC
>N_7088
CTCGAACGGCAATAAGTTAACATGCGTGTGGGGGACACTTT
>N_7089
CCCTACTTGTGAGCCAGGTTCAAGACGTTATAAAGACGCTG
>N_7090
AGTCGCCTAAGTACGGGAGTCGATGTGAACACTCTGCCTGG
>N_7091
CGCGTAAGAGGGAACTATAACCCGGTACAATATAGCGGCGG
>N_7092
AATGTCTAGTATGAGTAACTCACTTATGTGATGTGCGTCAC
>N_7093
CCCGCTAGCGCTCACTAATTCACCAGAAGCGCTTAACGGAT
>N_7094
TGTGTCGGTCGCCAGGTGCTCTGAACAGGTCCACTACTGAA
>N_7095
CGTCCAAACGGAGGCTGTGTCGTGCGAACGCCTAGCTGTCA
>N_7096
TTCCAAATATCCGTCAGAGCCCAGGCACGTGTCTTGGTTCC
>N_7097
AGCACTCGGTGCCGGGTACGCGGTTCGTTCCCACAGAACCG
>N_7098
CTCTCGGGCTGGGAAGAATACAACGTCACTTCAGTTTAATG
>N_7099
GTTATGCAACAGCAAGTCGTCCGTACGATTAGTACACCGGC
>N_7100
TCGCACGTTCCATAGAGTACCTCATTGGGAGGCGCGACACC
>N_7101
TGAGAGTGCGGCAACGATATCACGACCCGTCGTCCATAAAA
>N_7102
AACGGACCGTTCCCGTCGGACCCTTTGATGTGGCCTGTGTC
>N_7103
GGGATGCCCCTAGATTACAACAGTCGGAAACGGTCGCGTTT
>N_7104
CGTCGTGCTTGAATGGGGGGCGCTGAGAAGATGCTACCGAA
>N_7105
GGAGTTCATAACCGGCACAACGACCAGAACTATCTCCCAGG
>N_7106
CGCTAATAAGTTACCGCTTCCCAATAGCTATACTCCATATG
>N_7107
CTATACAGACACTCAGCTCCCAGTAATAGTTTGTTGTCGCG
>N_7108
GGCACCGTAACCGGCGATACCCCACCATCTATTTAGTCGAG
>N_7109
TCAGTGGCAGGACGCACTACCTGAATTAAATTTTGCTTGAA
>N_7110
TTGCCAAGCGGTCTAGGCCTCGTGAGACCCACGCATATATA
>N_7111
GTGGATTAAAGATCTTTATTCGTATAATTCAGTCTAGCCCT
>N_7112
GGTACAGGCGGTTGCAGTAGCCGCACAATATCGGCAGAATG
>N_7113
AGCCTCATCCCATTCGAGAACATTCTAAGTAGAAGGGTTGG
>N_7114
CCTCTCCAACTCGCATGCTACATACGACCTCACGGCCAAAC
>N_7115
CCCCAAATCGAGCATGGTGACAGCTATGGGTTTGACTGGTT
>N_7116
CATGAACGAACTATTGCGTCCTCAGTGGATAGCTAGATCCT
>N_7117
GTCTGCCAACCAGTACGATGCCATTTCGAGCTAAGGTACGT
>N_7118
AAATTACATGCAGCAGCCCTCGAGCTCAAAGTATTGTAACA
>N_7119
TAAACAAATGCTAGGGGATTCAGCGGTACTAGTTATCCGAT
>N_7120
GGGCATCTCCCACTGTAATTCACCGCAGCGATGGAATGTAA
>N_7121
ATAGGCAAATGTTTTCCGGGCTGGCGGGAGCCCCACGGCAG
>N_7122
GCTTGACCATAGAGTCGTGTCGTGGTAAACGGGGATGCGAA
>N_7123
ACCATCACCGAATGCAACCCCCCGCTAGGAACTTCGGCTTT
>N_7124
GGCAGTCCTAGCAGTCAGAACCTTATAATTGCCGCACGTAA
>N_7125
ATTCACACCAGGGCTAGAGTCCGATGGTAATTTTCTTACTC
>N_7126
TGTCTGTAGACTGCAGTAGGCCCTGTGAAGCTCTCCCCCGA
>N_7127
CATGCGACTTTTGTATGGTCCGGTAACCTCGTACAGGTCCA
>N_7128
CGTCGTTAATCGGATATCGACGTGTTCCTGTCAGCCAGCCT
>N_7129
GAGGCCCATGCGGATGACTCCTACATACAACCGGAGGTCTC
>N_7130
TTTATCTCAGGTAGTACTGTCCCGCCCGCTTTCACTTTTGG
>N_7131
TAGACCCTTCAGGGTCTGCCCTGGCGGGACGTAGCACATAG
>N_7132
CCCTTATTTCTTGCCATTGGCCACCCCCACCGACTTCGCTC
>N_7133
GGAGGAATTCTTATCGCGGGCAAAAAGCAGTTGGATGAAGA
>N_7134
TTACTTCCTGTCGATGGGGTCGTTACGAAGGCCGGAGCAAG
>N_7135
ATTATCGGGTTGCAACTGTGCCCCTTAACTTGCGATCACGT
>N_7136
TAATAAGAGGTTAGTGATCACGCTACTCACGTCATGCTCGG
>N_7137
TCCGTATTAACCCCACGCCACGAAGCAAGAGTCTTTTGTTC
>N_7138
ACAATTTCAATTAATGTCGACACCCCCAGACTTGTACCTGC
>N_7139
AATCTATTTACTGGAGCGTTCAATGGATTTTATTCTCTACC
>N_7140
CTACCGAACAAACACGGTCACATAAGTTGGTTCCCGTTAAT
>N_7141
TTGCGGGACTAGGAACCCCCCGACGCCAACACACAATGGAA
>N_7142
CAAAGGGTAATGAAGATCTACGTTTCATCAGTCTGGTGGTG
>N_7143
GTAGAGAGCGTACCACTTCCCAAAACGACTATGAGCTATGT
>N_7144
GGTACAGAGACTTCATATACCTGTGGGGACCGATTGCTGGG
>N_7145
TACCTTACTCGGCTCGCTTCCCGCCGGACCCCATTCGACAG
>N_7146
GTTGCTTAAGCTGCTGCGTCCCAGTTTACGTTGCTACTCTC
>N_7147
TATACGGTCGTTCCAGGAGTCTCCGTTGCCGGTGCATAACC
>N_7148
TGTTTATCTTCTGTGTTTTTCGTCAAGGTCAGCTTGTGGTA
>N_7149
ATGACCTAAACCGCGTGTAACTACCCAAGGTCATTGAACAT
>N_7150
TCAAGTCTAGTGCGATAGAACGAGGTAGGATGCAACATGCT
>N_7151
AACGAGAGTCTTTAGAATACCACCAAATCGGTAGCGACTAG
>N_7152
TCTAACAGAATAGTCTGACCCGCGGAGCAATCACGTAGGTT
>N_7153
ACGCGTTTATACCTAATTTACCGCCGGGACGACCAATCTTC
>N_7154
AATCAGGGACCCCCGGCCCACGTGTGGGACTCGCTACTCCT
>N_7155
GTAGGAATTACCTCGTTAATCTAAGTCATGCTCATAAAACT
>N_7156
CCCATGGGTTGAGACGTGGTCGCCTTAAGCTACCAATATCT
>N_7157
TGATTGGATGCGGATGATATCCCAAAAGAAATCATCATCTT
>N_7158
ACCCCTCGTTACACTATAAGCCGCACCTATTCTTGTTATGC
>N_7159
AGTGAAGTGATAGTCAAGTGCCATAGATGCCCCTCATTTAG
>N_7160
CACAATTTGTCAAAATGGTGCCGCTTCCCTGTCCCGTGTCT
>N_7161
CTTCTTTCTGCGTTCAATCCCATAGCAAAGAATGCATTCTG
>N_7162
AACCCCACGGTCAGGGTGACCGATGGCTGATCCATGGGCAG
>N_7163
TACTTCGCTCCGAGGTGCTTCCCGTTCATCTTCAATGGCAG
>N_7164
GGACACGCGTCTGGAGTTTACGAGAGGGTGCACGGAACCCC
>N_7165
CCAGCTTCTTACTGGGGATTCCAAGAGCACTTCTGAGCCTA
>N_7166
GAACTATGGCCGTCTCTCGACTAAGCGCCAGATTTATGCCA
>N_7167
TGCGCGTGTGATCTAACTTTCTCGATGGATAGTAAGCATCG
>N_7168
GGCGGTTTTAGCTCGTACCCCAAGATCGCCAACTTAAAAAT
>N_7169
GACCGGTTTGTGGGAGTGGGCCACGTCACCGTTACCGTCCT
>N_7170
GGTCCTCGCGTACCCGCTCTCATTCTGCTTGTAAGAAAATG
>N_7171
GCACCCGAAAAGTGGCATTCCTAATCGTATGAACATGATGG
>N_7172
GATGCCCCAACCTACGGTCCCCGGTGAATCCGGTCAAAGCT
>N_7173
CCGGTTGACCAGCTCACCGACAAAATACTTGGTCCTATTCC
>N_7174
AGTGCCATATTGCTTGAAGGCCTCGCCGAGAACCACCGTAA
>N_7175
TATCATCGGGTCGCGGATCCCTCCCTCAACCCTTGGCTACT
>N_7176
CGGGCCATCAAGAATGCATGCAAACCACAGAAGGTTGGACT
>N_7177
CACCCTTTATATTTACTCATCTTGGGCCGACTACCAAAGCA
>N_7178
GAAGGTTACTGGGTGAAGAGCTGCGCAACACTGGTAATAAC
>N_7179
CCCTACGTCTAACACATACCCCTGCCAGGTGAACCCATTTA
>N_7180
CCATGGACACTAGGCGAATCCCATGATTGAACCGGTATGGG
>N_7181
TTTACTGACAAATAGGGAGTCGTTCTGCACGGGCCTCTTAA
>N_7182
GGGTCACATTTTGTATGGTACAATGGTGGTCTGCATGAAAT
>N_7183
AAAGGTAACTCTTTAGAACCCTGCGTACAGCAATCTTGTGT
>N_7184
ACCGGCCAGATAGAATATTCCGGTATACACTTGACGGGGGA
>N_7185
AAACAGACTTCTCATTTCGTCTTTAAAAACTCCGGTCCTAA
>N_7186
TTTAGAACTTGTATAACCCGCAGCGTAGCCGCTCATTTGCT
>N_7187
TATCTAGGATCTCTGCCACGCCACCTGCTAACCGATTCTGT
>N_7188
AAAAGTAAATAGGAGGGCTTCGTCGTGTATTCTCTGGAAGT
>N_7189
GTAGTATACTCCATGATGTCCTAGGCGCCCGTGAATAAGAT
>N_7190
GCGGCGCGACGCCCGAGGCACTTCAGAGCGAGCGAGTCCCC
>N_7191
AGGCGCGTTCAGGAAATATACGCAGATAACGATCTTTGCGT
>N_7192
GTCCCAAGGGGAAAAGAAACCTCCTCGGGAACGAACCACTG
>N_7193
CAGGGCTGCTACTATTTGGACGATGACAGTTTAAAACATGC
>N_7194
GTAGGCACTTATTGAGACAACCACTAGGGTAAAAATACTTT
>N_7195
CTAGGCTAGCGGATGAACGTCCCGGATTGGAGAGTTATGGA
>N_7196
GAATACACACGTTGTTTGTTCGTCTTTCCACCATTATCCGG
>N_7197
CCGTACAGGGGTTGAAATAACGGGGGGTTAGTCCGAATGTT
>N_7198
TGACCTCATTAAGCACCGAGCAGCTGTATCAGGAAGACAGC
>N_7199
TTTCGGATATGGGGAAGTTTCTATTTCACAATTGGGGCCGT
>N_7200
GAAGCAATTGGAGGGAGGAACTGAGGTTATCTCTGAATAAC
>N_7201
GATCCGCTTCGCCAACGAGACTGTGCCTAAGTTTACGCTAG
>N_7202
AGGCGGCTACGTACGCGATCCACGGGTGCATAGGCTAATTC
>N_7203
GTATAGGGAAGCCCTGAAAACGAGCCCGTAAGACCCTCAAA
>N_7204
TCCGCTCCCTGAGCGAGGGCCCAACATTTGAATTGTGCGTA
>N_7205
CACGCGTTAGACTGCTGCTACTCTTCCGATTGGGGCACGCG
>N_7206
ACGGCACGCCTGACAGTGCCCGGCGCTTTTATAGAATTTGA
>N_7207
TATCGGAGCTTAGCTTTCGGCGAAAAAGCTGCTAGTTAACG
>N_7208
AGATGGCTACTCCGCAAAGGCATTTTGAATGATGACCCAGT
>N_7209
ACGCGTTCATATTGAGGGTGCCCTGTTGGCACACAGGGGGG
>N_7210
GGCTAGAGCGGACTTTGTGCCCCAGAGTCAATAGATAGAAG
>N_7211
GAGCATAGCATGTGACTGAACCCGGATATAGAGACGGCACT
>N_7212
CCCCTCTTCGGTCGAGGCAACTGACGGATGTGACGTCGCAG
>N_7213
GGCCACCTTCTTGGTGGTCCCCTACCGAGGCGCTGCTAGAT
>N_7214
GGCTAGATTGGCCCGTTTAGCGTACGGGCGCTAGCTCGGCT
>N_7215
GAGGTATCGGGCCAGGACTCCTCGCATTTGCCCAGAGAGTG
>N_7216
ATAGCTCCCACACGACCGACCTTGACTCTAGCAAACCCGTC
>N_7217
TCGGTTCAGGCACCCATAATCCGTCGCCGTATGTAATCAGT
>N_7218
ATTCAGCTTATCGTATCTCTCAGAGCCAGCTCGTCGTGCCC
>N_7219
GGGCACCTTACTGAAGGAACCTATCTTTTATGCGCCCGGCG
>N_7220
TTCACTTGTAAATGCATGATCAAGCACTCTTTATTCTGATA
>N_7221
GCCCGATAGGACGTCCGTAACTGTGACTTAGTTTGACGCTG
>N_7222
AGCACGTAACGATTGGAGAGCGACATTTGTTATTCTTCCCT
>N_7223
AGTATTATACAGAAATGTGGCCTAAGGAATGCTTTAATGAG
>N_7224
TCAACCCGCATTTTATATCGCCCTCAAAAGCGGCACTCACA
>N_7225
TTGACAGCAGGGTCCGGAACCTTCCTGGGTAACCATCTATC
>N_7226
TCGCTCTCTAGGCATATACCCTCGGTGTAGGGAAACTCCCC
>N_7227
TTTACTGTGCGTTAAGAGTTCAGAATAGCTACGCACGAACA
>N_7228
ACACTGTGACCGAGGCAATACCATACAGTTAGTGGCACCCC
>N_7229
CAAGATTTGAACGACTAGCGCTCTTGGCTTTTCCTCCGTTC
>N_7230
TCCGGATCAACAATGCGTTACGGTAGGGCGAGACAGTAATT
>N_7231
TGGGAGTGATAACGATTTAACATTGTAGCTACACCCACACG
>N_7232
CCCTAAGGCATGGCGATACTCGCACAAGTGTGGCTCCATAA
>N_7233
GGTCAGGCATTTACCCAGCACTCGGAACAGGAGAGTAGTAG
>N_7234
AGCTGGCCAGTCAGATCTAACAACTGACTAAGACCCACAAT
>N_7235
TTCATCGGAAGGTTATACCCCTGGCGACAACCTTGCGAGCC
>N_7236
TTCGTGCCATGCCTTCCAAGCCCCGACTCTAGTGGTAGGGA
>N_7237
ACGCCCTGGTTAGCTCGGGCCTGACGACCTAGGTAGTGAGG
>N_7238
GGAAAGGGTCGTCGGCTGCGCATTCTCGTTTCTCGACGGAT
>N_7239
CTCAGTATCGGTCTTCTATTCATCGAGTTCCCATCCTGAAA
>N_7240
TGAATAACATTCCTACTCTCCGCGCTCTATACGGGCTTCGG
>N_7241
GATGGAACCTGATACACAAGCCCCTTCAGATGAGCTGCGTA
>N_7242
CCTCTGACTAAGGCGCAGTTCCGGAACATATCTCAGCCTTT
>N_7243
TTCGGAAATACTCATATAATCTCCTTGTTCCTGGGGCACCG
>N_7244
AACGGTGTTCCTCATTCAAGCACGATATCAAACGGCCTAGA
>N_7245
CTCCCGTTGGTAGGTAACATCCCTCATGAGGAGGAAATGGT
>N_7246
TGCCTAGGAAGTCCGTTCCCCGTCAATACGCACCTCGACTA
>N_7247
ACCTTGATACCCGCACGGGCCGGGTCTATTCTTCGAAAGGG
>N_7248
ACACGCGAAGAATCTGGGATCCCATCCGCAGGCCGCGTATA
>N_7249
CCAGTGCGGGACGGAGGTAACTAAACTTACCTGCTTGCCTA
>N_7250
TCTGGTGTTTTCCCTGACCCCGGAATCTGCCGGTGGTCAGT
>N_7251
TAATATGATCATACCCATACCTTCGAGCGTGCTCGTCAGAC
>N_7252
GGCGCTTTGATAAGTGCCTCCGAAATTCGTCATTCAGTTGC
>N_7253
GGGAGAGCCTTCGTTCTTCACTGCGACTGCGATTGCACCAA
>N_7254
CCAGACGATCAACTCCAGGGCAAGAGATTTCCACGCGCCTG
>N_7255
CATTAAGTTAATTTTCGGTTCGGGGTAGTGTGCCCAATAAC
>N_7256
CCCGCTCTTACGCCCTCAACCAGTTGGGCGGGTCCCATTAC
>N_7257
ACAGCAGGTGGCCGACAAGGCGGTTCGCCGGAGACGTCCTT
>N_7258
AAGGACCGCGGTCCCAGGAACACCAGCCCGATCACACATCT
>N_7259
GCAAGATGCCGAGGAACACGCTAACCGAGAGTATATGGCCG
>N_7260
GTCGTCAACACGATAGGGCACCCCTGTGAGTCCTCCCGAGG
>N_7261
TAGCGTACTAGCCCGCATGACCATTGCGGAGACGATATGGA
>N_7262
CCGCCCTAATATTCTTAATTCTGATCCCTACGTATACGGAG
>N_7263
TTGAGGAGGGGCTGAACCCGCGCTTAATCCTGATTACCAGA
>N_7264
GTGTGTCATAAGATTATTTGCCAAGGCTGCTTGACAGCTAC
>N_7265
GATAGATCTCGCGCGTTCCTCGCCTAATTATGTCACTACAT
>N_7266
TCCCTAAAGGAGGCTTTAGCCCCTTACTTGACCTAATATAT
>N_7267
CCCGCTTCGCCCGCTTTGAGCCGAAACGTGCTTCCACAAGT
>N_7268
ACCCGTAATCGTAATCCAGGCCCCGTTCAAACGTTAGTATC
>N_7269
CTAGTAACTCGTGCACACACCTTACTGCCCGCGGACCTTAC
>N_7270
TGGGATCTAGTTAAGAGCTGCTGCTACTCGGGGACTCTGTG
>N_7271
TCTGATGATCTTTTCGCAGCCGACCTACTCCATAAACGTAC
>N_7272
ATAATTATCTTTTGGTCCTCCCATGCTAAAGTTACCAAGCT
>N_7273
TAAATAACGTACTGTCTAGACGAAGTAGGGGGGAGCATTAT
>N_7274
TATGTCAGGAATGGCGTTGTCCCCGATGCAGAGAAGGAGTG
>N_7275
GGGGCTATTACTGAGAGAGCCTCGTACTGGAGAGATAGGCC
>N_7276
CGACGCCGTAACTACGCTCACCGTCGTAAACGATATCCGCG
>N_7277
CACATTCGTCCCGGTTTAGACTTCTTCCAGAGTCGCCTCTC
>N_7278
GTGTAGGTCCTGCTCCACATCACAGACCGCGCTCTGAAACA
>N_7279
CTCAATCACTAGTATAGAGACAGCAGTCCGTCTAGCATGCA
>N_7280
CGGGAAAAGTTGCGGTACAGCTGTCTCGGGCCCGGGATGGT
>N_7281
ATTAACTTCGGTTTCCTAACCTTTTGAGGGGTTAGTATGCA
>N_7282
CCTTTAAACTTGTTGGGCAACAGTTTTGATATGTGCGCATA
>N_7283
AGCAATGTTCGCGCAGCAGCCGGGTAGCCGAACCCCTATAC
>N_7284
GATTTAGGTCTTGGTGGTACCCACCGGACCCTGGTGGTGAA
>N_7285
CACGCCGAGAATGACCCTTTCGTCTGTTCAGAGTAACCTAA
>N_7286
TTAACACTGCGGTATAAACTCCAATAACGGGTTTTGCGGGG
>N_7287
GTCGTAGACTATGGAACAAACAGGATAACCCTTCTACCTTT
>N_7288
CGCTGAGGTGGAGTTTTCACCGAGTTAGGTTAGCGCCGGGA
>N_7289
CTATATGAAAGCTTCCACTACCAATCCCATCTCCCGAGGGA
>N_7290
GGCCATGCCGGCGGAAGTATCGCTTCTATGTCCACGAGTCA
>N_7291
ATCATTATAGCTGCTCGGGACTAAGTCCCGTTTGATAAAAG
>N_7292
TACGTGTTTGGGCAGTGTGCCTAAGGAACCCTATTAAATTT
>N_7293
ACGGGTTATTCGCTCACCACCACCTTCTCCGAGCATCGGGG
>N_7294
ATAGAGCTACTAGACCAATACTCAAAGATTCTAATATAAGT
>N_7295
ACCACATGGATTTAAATGCTCTAACCGGTTGGGCATGGCTG
>N_7296
CCGTGGTGTTCCTTAAAGAACATCGTCTTTAAGTTGGACGA
>N_7297
ATCATGCGAACTTGAGTCCTCAGGAATGTAAGAGTTTAATG
>N_7298
ACGCAAAGGAACCCGGCGTCCATCTCCGACTGTAAAACTGG
>N_7299
ATGCAAGAACTCCCCACTGTCTGTCGAATCAGAAAATGTGT
>N_7300
GAACGTCGACAGAGGCAGAACTCTAAGAATGCAAGCGAGAT
>N_7301
TCCTCAGCCCATCCGACGGACGTGGTGTGCGGGTCATAGTT
>N_7302
GGTGCCTGGTGGGGGTTGTTCCCCATGAATAATGTCTGGGA
>N_7303
ACTCAACAAGGACATCTTACCCTTCAACAAACTGTACAAAT
>N_7304
CTGTCACGGAAGTCGCGGTCCAACGCTGCGGTAACAGGGCA
>N_7305
ACCTCAGGAGATTGGGGCTCCGACAAGATGCCCGCTTTAGG
>N_7306
CCCCCCTTAATTACATTACTCTTTTCCCTCTGATAAAGCAT
>N_7307
ATGCTGCAGCAGCATCGATACCCTGGCCACAGTTTGCATTA
>N_7308
CCCGTCGGAATAACGGGATCCGCTAGGGGATTATCGCAAAG
>N_7309
GGAGGCTGTAAAGCGCATCCCGTGAGGCGTAGAACGTATCC
>N_7310
GTGTTTCCATCTAGGGAGTGCGGCGGGGTCAGATTCCACCT
>N_7311
CCCGGCAACATGGTTGTGCTCGCACTGATTTCTGGGTTAGA
>N_7312
GGGCCGCACGGGGCTATGACCTCACTGGTATGCGTTCCACG
>N_7313
GTTACGAATGAATGCGCCTCCCTTTTTCTTCAACTAATCGA
>N_7314
CGTCCGATGCTATACCGAGTCGGCCAATGGACTGCCGAAAA
>N_7315
TGTTTGACTGACTCCACGACCCCTAATAAAAGCACACCCTA
>N_7316
GGGCCATGTCGTCCTTTTACCTTGCGCGGGGCGGCGTGGAC
>N_7317
TGGCCGTGGCGTAGAGGTGTCAGTTTTGAAATCTGATGCTA
>N_7318
ATGCTTCACGAACACAGCCTCAACTACGCGTATCAGCCAGG
>N_7319
TGTACCGTCTTACTAGAAAGCCACATACGAAACAGGCAAGG
>N_7320
ACAGGGGCAGCGGTGTACATCTTTTAAAGCCTCCCATACAT
>N_7321
TGCTAAGTAATGGAAGGCCCCCAGAAGAGGTAACCCCAAAC
>N_7322
TCGTCGCGCGCATACGACGGCTCCGACGGCAAGATGTTGAA
>N_7323
TACGATAACTAGAGTAGAAGCCAGGTTCTTCGACTATATAG
>N_7324
TCCTCACCCAGGGGACGGAGCGATCACAACCGCACCCAATA
>N_7325
ACCAGAGCGATTTCAAAAACCCGCGCAACGGCAAACCGGCG
>N_7326
ATCCGGAGACTCCCCAGTGGCCAGTCGTGTGCGGGTGGCTA
>N_7327
AAATCCTCGGTATTCGCGTTCAGCAGCGGTTACGGATTCTT
>N_7328
AAGGCCCCTATTGAGAACAACATCTTTAACCTCCGAAAGTG
>N_7329
CCGAAGCGGGCTAATCCGCCCAAGTGAGCTTATACAATGGG
>N_7330
AGCGAGCCTTGGCTGGTCCGCATCGTGGAAATGGTGGTTTA
>N_7331
GAAGATCCTATCCCCTTGTGCCGTATGCCAAGGAGTGCTAC
>N_7332
GTAAAAGTGACAAGATGCTACGTTACTAAGGCCGACCGAGT
>N_7333
TACCATACGCAATGCGTTGACGGCGAGGACAATGTAGTCTC
>N_7334
CCACGCGCAATCGCGCCCCGCAGGTCAACGCTCCTCGGATA
>N_7335
TCCTTCACCTAAGGTTGTGGCCTTAGCGGTTAGATCATCTA
>N_7336
CTTATTGTTGACATTTAGCACCTACCTGCTGATTATTCGCC
>N_7337
CTCTCACGCAAGTAGTGTGACTTTGTAACGCGAACCGTCGT
>N_7338
ATTTGTAAGATAGTCAAGTCCTCGCAATACACACAGCATTC
>N_7339
ACCTAGCTAAGAAGGCTCTCCTCTTGACCATGGACACTGGA
>N_7340
GATGGCTAAGGTTTCCGCCTCGAGTGCTGTGCCCTCGGCTA
>N_7341
CCAGGACCCTATATATCACTCGACTGCTGTGGGCTAAAGCG
>N_7342
GTGCGCATGGCGGAAACTCGCATCCGGGGTGAGCATGCGCG
>N_7343
TTCGATATAGTGGTGGGTTCCTCTCCCGGGACAAGGTTTTT
>N_7344
TGGAGTGATCATATGTCCGGCGGCTTGTCTTAACGAAGTCG
>N_7345
CACCGAGCACACAATTTCGACCTAGCGAGCCTATAAGTGGG
>N_7346
TGGCCTCGCGATTCCAACCCCAATAGCGCCCAGAATGCCAA
>N_7347
GGACCTCAGTTAGGGAGAAGCCGTAGCAGTCCAGAGTGACT
>N_7348
TGTATTTCCTAGACTACGATCATTGTTTAAGGCGCCGTTAG
>N_7349
GCTTATTTGCCCGCGAGTATCTCAACCGACGCCGTCATTTG
>N_7350
CGGATATTCACGTGTAGAGGCTTCGCCGCGGAGGCTCCGTG
>N_7351
TTGCGCGTGCTCTATCGCAACTCTAATTGGTTAAAACACGA
>N_7352
AGGGATTTAGAGGTGAGTAGCTCGGAATCCAAGGTCATGCG
>N_7353
AGTAACACGCTCCTGCTCCACAGCACATTCGTATATGCAAG
>N_7354
CGTGTTGGTCGGTAGTCTTCCCCCTTTTGATCAAACAAAAC
>N_7355
TCGCCACGCCCAGCATCGCCCTCGGAATTGACCTAAGCTAC
>N_7356
CTACGGAATTCAACCCCGACCGAGGATGTCCCCCCGTGGGC
>N_7357
GTACGCATTAAACTCCATCCCTAGCCCGGACACAAGATAAA
>N_7358
CTGGAGTGCGCAAACGTTGACCACGGTTGTGCGCTCACGGT
>N_7359
TATACATAAACGCATGACTTCCCTCCTCACTAGCCGTCCAT
>N_7360
AGAATAAGGATCAGACATCGCGGGGTTACATTGATAAATTA
>N_7361
GGTGTCTGGTATCAAGGGACCCGCTCGTTGCGACCCGCTCC
>N_7362
AGGCAGGACGCGGGGTCCTGCCGGATGAATCAAAGGATGCC
>N_7363
CTCACTCTGGCGCACTCAAACGGTATGTTGATGTGACCAAC
>N_7364
CAATCAACGCGTGCATTCGCCCCCCGTCGACACAACATTTC
>N_7365
AGAGAGAACGCGCAGCCTCACGATTTTACTGTGCCGAGTAC
>N_7366
TTGATGGAAGGAATTTTGTTCTGACCCAATGGCGCGAATCT
>N_7367
GGTGTAATATAAATGGGAGACGATACTGGCTCCATGAAGCA
>N_7368
CCCTGTGTAAACTACAATCACCGAAAAGGTTCTGACGGAAA
>N_7369
ACGTAGGCACTCTCCAAGCTCGGACTGCTGGCTTGATCCTA
>N_7370
CCCATCTTCATGCGATTGCTCACGTTTTCATTGCGAGCCAG
>N_7371
CGAGGGATACAGACGGCACTCACCACCATTAAACGCCTGCT
>N_7372
ACCCACTGCCATAGTCCCTCCTTTTAATTATAGCGCGGAGA
>N_7373
GATTGACGTGCCGCATCCGGCTCGGGGGTGCCGTAACAGAC
>N_7374
TCCTACCAGCAGCGTCGTATCAACTGAAGTGATATGGCGCC
>N_7375
CGCCAGACGAAAAGAAGCTGCACTGCACACGACACTTTACA
>N_7376
AGCAGGACCATTACCTAGCCCATGGTCTTCCGTTCAACGCT
>N_7377
TCAGATTAGGGAAGTGTGTTCTAATGCCCAGCCCTGAGATA
>N_7378
AGTGGGTTTCAGTACGCTGGCCTGCCTCCTAAGGCCCATGT
>N_7379
TGCCGACACATGAGCAGCGACTAATGGTGCGGGGCACGGCT
>N_7380
GACTCAGTTCACGCAGCATACCGCGTCTTGAAGATAGAACT
>N_7381
GAGGGGCCCAGTCCTTGACACACCTGGGGCCCTAAATTCAG
>N_7382
AGACTAAAAGCTTCCATCACCTCTCCAGGCTCGTGTCAGCT
>N_7383
CGTTTGGGCCTTATCTATAACATGTAGGGCCCCCTAGTGCA
>N_7384
GTCTTCTCTTTAATACTAGCCGGCGCAGAATACAATCGAAT
>N_7385
GTTTTTAGTGCGCGTCAGTGCAAAAGCATATCATCAATCGT
>N_7386
GCACTCTAGCAGGTCACTGGCTCGGAGCTAGCAACAAAGCA
>N_7387
GCGATGTTGTGATTGGACATCAATGCGTTCTATCGAACCCG
>N_7388
TCCAAAGTTAGTTTGGGGCCCAAATCAAGTGTCGAGGAACA
>N_7389
ACGCATCTAAACAAGACGGGCGCAGTAGGTACGACGGTGGG
>N_7390
GGCTCCATAGCGAAACAGCTCTGTGATGCTGGGACTGAATC
>N_7391
GAGCCACCGGCTTAGCTCAACGCAAGAGTCTGGTGAGTCTT
>N_7392
CGTGGGGCTTTTGCCCTGGACTGATTCACAATCACAATGAA
>N_7393
AACCATTGTTGCAGCCCGCTCCTCCTCTAGCTGGAGAAACT
>N_7394
TCTGGAGGGAGATCCGCGGACTCGGCGTCCTCATCACCTAC
>N_7395
ACTTTTCATCGAGCATATGGCGGATATGGCGGGCTGCTCTG
>N_7396
TGATAAAGTGCCCGAGTGGACCTACATGCTGGTGGATTCGA
>N_7397
TCACGTGCATATACCTCCAGCATTTAGATCTTAATTCTTCG
>N_7398
AGCCTGCGCGGACCAAAGGCCCTTTTCGTTTATTGTGGAGT
>N_7399
AGGATAAGCGATGAACAGAGCCTTATCTATACCCACGGCTT
>N_7400
TCAGTGGGCTTGAACGTTATCAGGGATGCGTGTACCCGTGA
>N_7401
ATAAGTACTAATACAGAGCGCGTTCGATAGCGCAGAGTGAA
>N_7402
TTAAATACATAATCGCCGGGCTAGCACTATGTTTAAGGAAG
>N_7403
GACCTACCGCATGTCACCCACGATTGGACGTGTCGTGCCGC
>N_7404
TTCCCTCCTAACGCGCGCAACCGCGTAACAAAACTGGAATG
>N_7405
TAGCGAATCCTGGGCCCACTCTTATCCGCGCGCGAGACAGT
>N_7406
AAATTCCGATGGTCCGCAACCCAAATCCCCCATCGCGGTGG
>N_7407
TGCGCCAAGCTTTACGGAGCCTCATCGCGTCATAGGAAGTT
>N_7408
TAAAGCTATTATATAGTAGCCTCCGGTCCGCCGGGGCGCTG
>N_7409
ACTACAGACGGTGCCGGGGTCGAAAGAGTCATATACGTCTG
>N_7410
CCGATATTACACGAACAGAGCCTCCAAGTTAGCTTATCTAT
>N_7411
CCGGAATTCGTGGTTAATGCCTCAGTGTGACCTACGTTTTT
>N_7412
CATCCGAGGTGCAGTGTCACCGATGACTCTAGTCCCCGGCG
>N_7413
CCCTGCGGCGATTGTCATCGCGCAACAGGTCTTGGCCCTTT
>N_7414
CTGTCGACCCCGGCGACACCCGCCCACCCAATCTTCAATAT
>N_7415
CAATGGGTCGACATGTGAAACGCACGGTGGCTGGGCGCGAA
>N_7416
AGTTCCAAGAGTGGCGGAATCAGCAGCTTCGCTAACATAAG
>N_7417
GGACCGCCAGTATGATTATGCCACGTGATGCCACCAACCTG
>N_7418
AGCCTGTCCGTCAAGTGGAGCTGCAACACATTCTGTAGATA
>N_7419
AGGGATTACAGAGTTCTTCTCTCACATATAGACAGACTATG
>N_7420
TAAGCGCGGTTGCTGGTCCCCCGTACGGCTAGAGATATCGT
>N_7421
AGTTAACTTTAGTAAGAGGCCATGGTCTGCAGGAGGGTGGA
>N_7422
CAGTATGGGTGGGTCTGGGGCATGGAAACCAGCCGGTGAAA
>N_7423
TACCGAGTGTTATTCATTGCCTTCCTTTTTGATGTGCATCA
>N_7424
CCGATGTGCATACCTCCGGTCGGGATAGGACACTTCCCCCG
>N_7425
TCTACAGTGAATCCAATTCCCTTCGGAATCTGTGTCTGATC
>N_7426
ATCAATTCATGTCGAGAACTCATTAAAGTCTTAGAATCTTG
>N_7427
CTGTGCAACAACGGTTCAACCGAGAAGGCGCTGGGCTAGAA
>N_7428
GCTCAATCCTGGTTCAGACGCGCATTAGGGGTTGCTATCCG
>N_7429
GACTCCAGTATCCGGGGCTACTCGGGTTCCTTCTAATGTTT
>N_7430
GCACGCATGTGCAACAAGCGCGACACACGAATGGAGAAATG
>N_7431
GCGCCGTTAATACCACCGGTCGGGGAAGTGGTATACGTATG
>N_7432
TTACGGAAGGAGTAGTCGGTCCGGATTAACTCACCACTATG
>N_7433
TTTTCAACTGCGCCTAGAGTCTATCGTTGGCATGGGCACTC
>N_7434
ATTGTATCCTCTGTGTTTTACGGCTAAAAACTTGCGCAACA
>N_7435
TAAAGAACTGCGCGTATGAGCTCCCTTTAGGAACTGCCGGT
>N_7436
CAGAAAGGGTTGTACCGTTTCCATCGTTACCCGCTGAGGCC
>N_7437
ACTTTGAAGAAAGCCGCGTGCTATACGTTCACGTGTTATCC
>N_7438
GTCTGCCTTAGCAAATAAAGCTAAGTACGTTAGGAATCGCT
>N_7439
GGTATGTAGTTCGTAGGCAACTTGCGCTGCCGCGAGGGGGC
>N_7440
CGAATCGCACTCAAATCAGCCGCCGCACTAGAGAGAGTAGC
>N_7441
AACTCTTGTTGAGAGTTCAGCGCGAGCAGCTCCGTCACGCT
>N_7442
AGGGGTTTGTGGTATCCGTGCGAAGTATAAAAATGGTAACC
>N_7443
GAGCGGTAAGTGTGGCTAAGCTCTTAACCCCCCAGTGCTGG
>N_7444
TTGTCATATTGCAATGTTCTCGTCACTACCGTCGAATGGAG
>N_7445
ATCAAGTGGAGATCGGACTCCCATAGTAGACCTGCGCTAGG
>N_7446
CCAGCGTAGTTTCAAAGACGCGCGCGCACATTTACTAAGGT
>N_7447
ACGATCTATGGCTATATTTCCGTACCACTAATGCCCTCGCG
>N_7448
CCATAATGTCCTTACGTGAACTGAGATATATCATGATAATC
>N_7449
AGTCGTACATGTTTGTCTGGCGGGATGTTTCGGGCATAGGG
>N_7450
GCATACGAAATCGGTTGGCTCACCTGTGGGATCAGACACAC
>N_7451
TGAGATGCGCGCGAAATGTCCGAAGCGGTAGCTCTTTCTAT
>N_7452
TAGGCCTTGAACTTTGGGGCCATATGGGATTGATTAGCACT
>N_7453
ACCTAATATGGTATGGAATTCATAGCGCGTACAGCAGTGTA
>N_7454
CTCCGGACCAGGCCATACTCCGGCGGCAGCGTATTAGTAAG
>N_7455
ACTTTTAACCCCGAATCTTGCAGTGACGTTATTGCAGGCTC
>N_7456
TAGACTAGAGGGGGCCCCAACATGACTCGTAGTTAACGTTA
>N_7457
GCTCGGGTCTTCCGCCGGATCTAGGCTTGGGTATGGACGGC
>N_7458
TTTATGGGCTGTCGCTAGCCCATACGGGCGCAGAAAGTCTT
>N_7459
TTAATAAGCTCGATGTCCGCCTGTAGCCGGGTACAGGTCAG
>N_7460
TTTTCGCGGCAGATATCAGCCCATAGGTGCGATGCTGGATC
>N_7461
ACCCTATAGCACTGTCACCACGTTTCTTACCAATCTATAGA
>N_7462
GTCTGCTTTATCGAACATGTCATCCGGGACGCTACACGTAT
>N_7463
AAGATGTCGAGACTATAGAACGCTGTTGCGTGGTTGTGGGG
>N_7464
CGAACATAAACCCGTTGTTGCTCGAGAAATCGAATCCCCCA
>N_7465
TGCAAGCAAGCTCAGGCATTCTGCGTAGCGAGACAGGAATC
>N_7466
TTGTGCTTATTGGTATGTATCTGTCTCGGGGCAGTGCGTAG
>N_7467
GAAGAAAGTCTGCATGGCAGCGCCTGGAACAAGGGCGGCAC
>N_7468
AACTGAAGGGAGAACTCCGCCGCCTAAAGAGGGCATGGCCA
>N_7469
TCAGTGGCCTGAAACGGGAACGCTCTAGGAGGGACCCTGCG
>N_7470
TCCGCGACGAGCCTCGATCGCGCTTCTTTCCTCTCCGTTGA
>N_7471
GGTCCTACGCGTCGAACGGGCACCTACCAGCTACTAGAGAG
>N_7472
TGTAGCGCTCGTCCAGGAATCAGAGAGTTGTCACATGGTGC
>N_7473
GTGGTAAGTATAGGAGCAGACAGAAGGAGCCATTCTCCACT
>N_7474
TGCCATTGCCTGCGATTCAACAGAGCGCTTGTAACATGGCG
>N_7475
GCCTAATTCATTGTGGCTGGCAGGAGATTAGACACGTGGAG
>N_7476
GGCGCATTTTCTGAGAGGTCCTTTTGTAATCGCGCATCATG
>N_7477
AAGAGGAACACTCCGCGGGACAAACGCACGCCTCATTCGGA
>N_7478
TCTATCACCCCCTAAGCGTGCATTTGTGGTAAAATAATAGC
>N_7479
CGAGTCGGGTCCTGTTAATGCGACCTTGTGTACCGTTTAGG
>N_7480
AAGCGAAGCCCGATCTTAGTCCCGGGCACTTATCGTGTTGA
>N_7481
AGGGAGCCATGGTTGCTACCCTTCCGGATTCGTGATATAGG
>N_7482
GCTACCCGTAGGGGCCTGATCACAATTACAGCCATGAGTCT
>N_7483
GATTTTGCCGCCTGGCTCTCCCGAGCAAGGTTCTCCCACCA
>N_7484
TCAGTGACCTCTTTGGTAATCCTAGGTTCGGATACGTGTGT
>N_7485
TTAATAGATTCGACAACTGGCGCTGCCAATAGTCTCGTACG
>N_7486
GCAGATATTACAGCTTATTACAATATGCTCGTGTCATCCTC
>N_7487
ATCGCGGCGCCTACTTTGGACATACCCGATTACTCCTTGTT
>N_7488
AGACGACGGAGGCGGCACACCTTGAAACTGGACGAGAGCAC
>N_7489
AAGGAAAGTCCCTAACTTTCCTACTTACGTGGTGGAAAGAG
>N_7490
AGCGGCGCAATAGGACACCACAATTTTTGCGTCCGTCCTTA
>N_7491
TTCGATGGTCTCTATTTTGCCGTTGGCGTAGGTGGGTGGTG
>N_7492
ATTCAAACGACTCGGGGCTGCGTTTGATTGTGCGCGCGCAT
>N_7493
GCTAATTAGTGATCGCATTACGACGAGGTACTTTATTTTAT
>N_7494
GTGGGCACTTCGCTTTAACCCGCTTCGGGACAATTCAACCG
>N_7495
TCCCCGCGCGCGTACAAAGGCAACATCCACCACCATACGCG
>N_7496
TCCGAGAGTATCGTAAGACGCGTCCCTGGTAGGGATCGAGG
>N_7497
GTCGGTTAGTACGAATCGTGCCGAGGGCCATCCATATCTGC
>N_7498
TAACAGGACGGTCAGATGGCCCCGTGACAGGCGTAACGTCG
>N_7499
GTACAGATACGCATCTGCCTCATATGGTTTTCCGTTCTAAT
>N_7500
ATGTTTTCGTTAGACCGCCTCTTTTACCGCAAGAGGGCTTA
>N_7501
CCGTGTGCGACGCGGATTTTCCCCCATCTAGCTCCCTTCCA
>N_7502
TACGGGGGTCGGGACGTCAGCTATGGATGTCGCTGAATGCG
>N_7503
CTTGCGCCCTAGGCCGATGCCTCATGCTTACTCACGATCGG
>N_7504
TCGACCTCTCCCGGGCAGGGCCAATTCCGAAGGAAGGCGCC
>N_7505
CTCCTGACGCTGGTCGCGACCTCTTGAAGTCGGCAAGAGAC
>N_7506
CTTGAGTAACAAGGATGAAGCGTTTGTCGACGGTCCCTTGA
>N_7507
GACGGTCGTCTTCTGTTAACCCAAAGGCGGCGCAAAGGGCA
>N_7508
GTTTACAGGATGCAGACTTTCCCTCAACAAGTGGCGCCCTC
>N_7509
GCTAGTAATCGTTAGTACCGCAATTTGTCATATCCAAGCCT
>N_7510
ATCGAAGACTTTTGAATCTACCATTTATCCGCAGTATGCCC
>N_7511
GCTGATGGGGTCTCACATAACCAACGGCATCGCATAGATCG
>N_7512
CGGGGGAGTACCACTTCCGCCCGGGCGGGTTACTGTAATCT
>N_7513
GTGTAATCAAGCGTTAGGACCCCGCACTAGTTTTGACGGGT
>N_7514
AGGCCTCCATGATCACGCAACACCAACCGATGCCTCTGTAG
>N_7515
GCTCAAATTCGGCACAAGTCCCCGCGCAATGTACTACCGAT
>N_7516
GACCCTGTAGCCCGCAAGTGCTTCACAGCCTAAAGGTGCAC
>N_7517
ATGTGAATGGACATTGATGGCGGCAAACTTTCTTAGAAGTC
>N_7518
TTGACTATCAAAGTACACCTCCTCCCGGGGTCAATCCCCTT
>N_7519
TACCCCCTCACAGCCCCTCGCGGGTGTTTCTCTTATACCAA
>N_7520
TAGTTAATGGCTTAGGCCGGCGCCGAAACAAGGACTACGCA
>N_7521
ACGGCTACCTCACCTCTGCGCGGGTAGTCGAGCCATCGTCC
>N_7522
GACGTCGAGGGAACCAGAAGCATTTATCCTTTGGTTAGACA
>N_7523
TCGTAACGGGACCTATATTGCTACTCAGGAGCACAGTTTAC
>N_7524
TTCCTACGGTGCTCATACGACCGTGTACGGCTAATTCGTGA
>N_7525
CGTCGAAGGTCACCGAGTGGCACTCACAGCGTATACTCGTG
>N_7526
AGCTCATTCTTTAATTCAAACTCGCACTCACCATGCACTGT
>N_7527
GTCAGGTTAAACTACTGGCCCCCCTCTAGGAGACTACCGTA
>N_7528
GCGCACATAGACCAAGACCACTTACTGAGAAGGTCCTGATG
>N_7529
GAAGTTAGGAACGCTGATCACTGGGCAGAACCCTAAGGTTG
>N_7530
GACGGGGAGACGTATAAGCTCCCATGCGGGTGACCGGGACG
>N_7531
TTCCAGCCTCTAGTGTGTAGCCCATCCTATCCCCGCTACGG
>N_7532
CTGCTACTTGTGACGTACTCCGTATAGCAGGAAGTATAGTC
>N_7533
ATCGCCTGTGACCGTCGAATCTAGGGGCCTATCGGTTAGGC
>N_7534
TGATTTTTCTGCGTTCATCTCAGGAGGCCCAGGGTGAGAGA
>N_7535
GACCTTAAGATGCGTAAACTCTTGCGATAGGCCACGGTCCT
>N_7536
GCATCATTTAAGGACTTTTGCTACCCACTTATTGTACGTTA
>N_7537
TGTCTTTGGACGTCGTGTAGCAGATTGCTCGTCTCCAGCCT
>N_7538
CGTTTTTGCAGGCCTTAGTACACTATCTCGTAGATAGTTGG
>N_7539
GTTCCTTTACTCGAGTACGGCCAGCACACCCTGCAGTCGGT
>N_7540
CCGACCACCTATAACGACATCAACTCTGGCGCGCATTTTTA
>N_7541
CAGTGGCATCAAACGCCGCGCGCGTACCCCAATCTATAACA
>N_7542
AAATACGATAGGCTTTGGCTCACGATCGTCATTCCGGCCAA
>N_7543
TTTTGGTACCAGGCTTTGTTCATTCCGACTTAATAGGGTTT
>N_7544
AGATACAATTAGAGGCTGTTCGAGCGTCCAGTGCAATCAGA
>N_7545
TAAGTATCATGGCTCACCATCGAGCGTCCGTGTCGGTTCGC
>N_7546
TCTTCGCACCTACTATTGTTCAAAAGCCTGACTGACAGCCT
>N_7547
GATTAGAGGTAGAAAAGGTGCTACGCAGCAAATATTAATCC
>N_7548
TATAATGCGAACTCGATTGCCGGAATAATCATCAGGGTACA
>N_7549
AGACCCGAAACGACGTTGGCCTGACTAGAAAGCCGCTAGAT
>N_7550
ACAGTCGAATTTGAAATGTACTAATCGGATCGGACCAAGCC
>N_7551
CACGATATATCGCCTTTGATCTTTCTGTGTCGCCTAATAAG
>N_7552
TGTCGCATATATAATGCGGCCTGCAAAAGCCCTCGATAACT
>N_7553
GGTCTCGGTATGTACCTTGACAAAGACACGGAGTACTGTAG
>N_7554
CACTTCCCGCCGTCCCATTCCGAAGCGCGTAGGTTCCCAAC
>N_7555
AAATTGATGTAAGAGGTGAGCGTTAGCTCCAAGCATGAATA
>N_7556
ATCCGAAGAGCAAGGCAGTTCCCTTTAAATTATGGCTGTGC
>N_7557
AGCGGACTTTGCGTTGGATTCAACGTCGCGGCCACCAGTCA
>N_7558
CTTTGTGTTCATCCCCAAACCAACACGGTCGCCGGGCAGTG
>N_7559
AAATAGCCGGACGTTGGCAACTTTGCCTTCTGCGCTCACGC
>N_7560
GCTGCGGTTTTGGCGGTGTCCTGGGAAAAGGTACCCCCATG
>N_7561
AGCCCAACACAAAACGCTGGCAGAGCGGGCATGCCGTCGTA
>N_7562
TACGCTCATTAGGCAGAGGTCCTAGGCATAGCTATCGAAAT
>N_7563
CTCTCGTGCAATCCGGCGCGCCCCATCAGACGACTCTGTAA
>N_7564
CCCCGAATGCCCCGGCGCTACTTAATACAATGGTTGGCGTC
>N_7565
GAGGCATCCTACCTCCCCAGCTGAGAAACATATGCTTTGCC
>N_7566
CTGACCCGTACGGAGAGTTACCCGGGGTAAACAGTCGATGC
>N_7567
TCAGCAGAACTGGTGTAATGCCTCTGGGACGTAACGAAAAC
>N_7568
CCCTACGCACGCTTGGGCCCCTATAAAATACCGATACGCCT
>N_7569
AGAAGAGTATTGGTACCTACCAGCCTGGTTCGCTGATGCGA
>N_7570
CGAAAGGAGGCGCCGTACACCATCAAATGAATAGGATTAGT
>N_7571
ATTAGTGTGGGTTTACATCTCTACCCGCTGTTATCAAATCT
>N_7572
GGGCCTTCGGGCGGACGCGGCGCGTCTACGTGGCTCAAATA
>N_7573
CCCAGGCACCTCGTGACTAACGTAACTCTTGCATGTGTAAT
>N_7574
CTAAAAATAAGGCACAACCGCTCTTCAGAGTACGGTTCGTT
>N_7575
TTATGTTGGAGACTACGTCCCGTGGCCCAGGTGAAGAACAA
>N_7576
TGATTGAGGGTAGGGGGGGCCAGCACTTCGAGACAGTCATG
>N_7577
CTACAACAGGGAGTAGCAGACAACTTAATGTCCATCTGTCA
>N_7578
TGCAGACCCGATATATGTCTCGGCACTATCTAGTTTTGTGG
>N_7579
AATGGGGCAGCGCGTGCGGGCGCACCGAATGCTTTTTAGGT
>N_7580
TATAGAAGTTCGGTCCGCGCCCGAGAACTGGACTTGACCGA
>N_7581
TGATGGCCACAACATAACGGCTGACAGGCCGTGGCGACACG
>N_7582
TATACATAACGACCGACCTGCGTATGAACTCCCCCGGTTGA
>N_7583
CAAGAGGAAGAGACGCGTTCCCGCACCGACGTCGCGAGGCG
>N_7584
CTCCAGGCCTGAACCCGCCGCTACCACGCTATCCACCAGGG
>N_7585
CCCCTTCCAGCACTCTAGTTCTTATGACACTCGGACCACTT
>N_7586
CTCGGTAGGTTTGACCATAACACCACTTGTCAAGGACTTAT
>N_7587
GGGGAAGCAATTTGTCGGTCCTTCGTTACGCCTGGTGATCG
>N_7588
CGCTGCGGGTCGGACTGTCGCGCAGCCTTCGCACGGGCCAC
>N_7589
ATAGTTTAGGACGGCTGTAACTGACGAACTGTTGCAGGCTA
>N_7590
CGTGAGCCAAGTTAGTGAAGCCTGTCGTCAGCTGTAGTAAA
>N_7591
TCCATGTGCTGGGTAATACTCGTTAAGAATAAAGTACAAAG
>N_7592
AAGGTCCCGCAGAAGTTTTCCCCACCTAAGTAGGAATGAAC
>N_7593
GTAGATATACCCAGACAACCCCCGTTACGTCAAGCCGTGAA
>N_7594
GGGCAACATAACCGAGGAGACGGGCCCACGTTGTAATTATC
>N_7595
TGAGACTGACCTACGTAGCGCTGTAGCCTCCAAAACGACCC
>N_7596
GCTCGCGTAACCACGGGCTACGTGACTGGGACATTTTAATC
>N_7597
TAGAGCTTTCTGCGAACTACCAATTCGTCCGATCATGCGTT
>N_7598
GCGTTGTGTAACGTCTTCACCTCAAAAGTCGCATCACCGAC
>N_7599
GCCAGGTCTCGTTATCGCCCCCTACATAAATAACGGGTCTA
>N_7600
AAGCGAAGTCTGGGGGAGGGCGAGCAGAATAAACTTTGATA
>N_7601
TTTAATCGACTACTAGATGGCTGCACTTACGAAATACTGAT
>N_7602
AGAGTGGTTAAAGTGCCCATCCTCAAACAGTACCCTCCTGG
>N_7603
ACCGATTGTTATGATTCTTTCCGTAGTCTGTTAAGCCGAGA
>N_7604
GATTGGTGCGGAATCCTGCACCGGATGAACTCTGGTCCTGT
>N_7605
GCTCGCAGATTGAGTGAAGCCCGGGACACAGGCCGCCCGAA
>N_7606
TGTCAGAATGCGGGATGTGGCTATTGAGACGTCTACGGCCG
>N_7607
AGAAACGTTCATCCACTGAGCCAACTATTAACTGGTTGCTA
>N_7608
TTTGTTTTCTCGCACCACTTCCTGACAGTAAGGACTTGGGG
>N_7609
GGTTTTTGATTTGCGCGGCACCGTTTGCAACGGGACTCTGC
>N_7610
CGCCGCAAGTATGGGTGACACGATTTACGTTGTATTGAAAT
>N_7611
GTCGCCGTCGGCCTTTGGATCAAGGCTCTAATAACTACATA
>N_7612
GTTGCTACGTTAATCGATGGCGGACCGATCTGACTACTCTG
>N_7613
AAACCATGCACAATTTTTAACATAAGAACGGAGGGGTCTTA
>N_7614
TCTTATCAGCCGTGGCTGCCCGGTTTTACACAATCTCCCCC
>N_7615
GGTTGGTACCGGCCCAGTCCCGACATGCCTGCCGACCCATG
>N_7616
TCGGACCCCTTAGTCTATCTCGTCGGGCCTGCGATGAACTC
>N_7617
GGTGGCGGACATATAAATCACGCCATCCAACCGAGGCACAG
>N_7618
CTACTATATATAACCGATGGCGGGGTAGCTGATAAGCAATG
>N_7619
ACCAAATCCAGTTGACCGTGCACGACACTCAGACGTTCAAA
>N_7620
CACATCCCACTTTAGTTCGCCGATGGAACGAGATTATATGT
>N_7621
ATCGACAGACCCGATTAGCACTCTCTGTTGCGCGCGGCGCA
>N_7622
TTGCATGAGGGCCTGAGACACCTCTATCTGCACAGAAGGGC
>N_7623
AGAAGCAGGCTAGCTATCCACCTCCACATGGGAACGTTATG
>N_7624
GACTGGTTCGTGACTAAAATCGTCGGGTTCCTACCTGAAAC
>N_7625
TACGAGCCAGATCTTGTGCGCAAGATAAGCCCGGCCACAGT
>N_7626
CGCCCGGGATGTACCACCGACTTTATACCCCTTCATACATA
>N_7627
TCTGCACCGGACTAAACGTCCCCGTATGATGAGGCCCGCGC
>N_7628
GCGTTCCGCTTCGACAGAACCATAGCTATAATCTGAGCGCG
>N_7629
CTGCTGATCTTCGCCCGACGCGCACCGATTATCCCATCCTC
>N_7630
TCATTCAGTTCTCAATATTACTAGGTGTATCTGTTTCCGAG
>N_7631
TTGCCGCCCGACCTCTAAGGCACTGGAGCAACGCGCCCATT
>N_7632
TCGTCGCGCTGAGGGTGGCGCTCCTCACGTGTTGTCGATGT
>N_7633
ACGGTACCAACATACCAGGACCTTTTGATTGAGTTAAATGC
>N_7634
CGATATTTTGCCTACGGTCTCTAAATAGCAAAGAGGAAGAT
>N_7635
AAATCACGAGTTCATGATCACGTACCACCCAATCGTTCGAT
>N_7636
GAGACAGAAGTCACGGCGGACCAGTTCGCTTTGAGTTTAAC
>N_7637
ACATAAAAAGCTTCACATCCCTGTGGAAAGTTAAAGGGTTA
>N_7638
AACTAATTCATCATCGCTACCTTAGCGCCCAAACAGTAAGC
>N_7639
AGTAGGTGTATCAATCATTGCAACGTTTAAAACGGGTGACG
>N_7640
AGAGCGGCCTGCACGGTAACCAATGAAGGGGAGTCTAAAGA
>N_7641
GTCAGTGGGAGTGACCGACACCCTATGGTTTATCTCGTACG
>N_7642
CTCGCACCGGTGATCCCGAGCCGGAACGACCATAGTGTTAG
>N_7643
TAGGAGGTCGATCCAGTCTACCAATTCTGCATTTTTTGTCC
>N_7644
GGAGAGGCCGGTGTCTGTTCCTCAGGTAGGAAGTTAGCGAA
>N_7645
GTGTAAGTGGTTGTAAGTCCCGGGGCAAAGAGGGGAATAAC
>N_7646
TATGTTCGGGCGTCCATCTCCCAACAGAAGATTGCCAGGCC
>N_7647
TGCCCGCGGTAGATTTTAATCTGGAGTGTGCACATGACTGC
>N_7648
AAAGAATAGGGCCCATGCGTCTTTTCGGTACATCCCTCTGT
>N_7649
CATAGCGACTCAATGGTCAACCATTGCACTGTAGCCGTTCT
>N_7650
CAGGCTTATGGCCGGTCCAACTCGACTAATCTAATTCACAT
>N_7651
CATACCCTTAGTATAGCATCCGTTCACAGCATGGAGTAGGG
>N_7652
CCACCTCGTGGCTGCAAAGGCAACTGCCTGCAGACGTGGAT
>N_7653
CCCATTGTTCCTCCCCAGGGCCGACCGCCGTCAATATACTC
>N_7654
GAGGGAAGATGACTGTATTCCCCGATTTGAGCGGGCTAGAG
>N_7655
GGGCATCTTGGGGCGCTGTCCAACCCGGCTCCTCTCATTCC
>N_7656
TCGATCAGCGTTTTCCGGAACCGAATTGAGTATACTCGATT
>N_7657
CCCCGCCTTAACGTGTATGCCGTTTAATAACATATATGTCG
>N_7658
AGTGAACGGTTTAAGCCTAGCTGCGTCGGTCGTCCAATGAA
>N_7659
TGTAAGATACTAGCCAAAACCGATGGCGTGCTCCGGAGCGA
>N_7660
AATTAAGTGCTTAGTCCTTGCAATAAAAGTTCCAGATAGAG
>N_7661
TGAACCCATAAGGTGGACGACTCGACAAAACGGGTGCCAGG
>N_7662
CTTTAACCGCGGAAGCGTATCTCAGCACCGAATGTCCCATT
>N_7663
GCCAGATTTTCTATTGTGTGCTAGCATCGAACCCGGTGATC
>N_7664
ATCCACGGATCCTACTCAATCAATATTGTTTCCCGAACTCA
>N_7665
TTGAACGGAACTTCGTGGGTCAAACGACTTGTGGACTATCA
>N_7666
TGGGCCGTTTCAAGGTGCTGCAGTTATCTTGCGAGTTGTCA
>N_7667
TATTGCAAGGGTACGCGACACAACATGGATGATCGCAACCT
>N_7668
AGTGGTTAAGTATGTCGAGACACTTTGTGAAGTTAGCGCCC
>N_7669
AGCTCGCACATATCGAATTCCCGGGCCGGGCGGGATTATAG
>N_7670
GCGACTTAGTCAGGCAGTTACAGGTCAAGCGGCGGCATCAC
>N_7671
TGGGCGCAAACCCGAACTCCCCTGCGATAAGGGTAATAAAC
>N_7672
TAAGAAGTGCCCCGTTCGCGCCCTTTGAATCAGCAATCGGG
>N_7673
ACCTGTCATGTGTACGTACTCACGCGTCTGAAGCCTCTCAC
>N_7674
CAGGCGGCTGTTCATTCTGGCGGCCTAGAGTTGCAACTATA
>N_7675
TCGTCTGTAGACAGGACTTACCCCGTGCACACGCGGGTCAC
>N_7676
TGAGACTTGCAATCATCCTCCCTATTGTCGCAGGGGTTAGT
>N_7677
AGAATTCTCGGAAAGCTATTCGTCTAAATCCGCGTACATCC
>N_7678
TAAGAGTTGCGCTGACTTATCCGCAGTGAAGCAGGCAATCA
>N_7679
ATCGACGTCTGGAGCTCCTCCCGAGCGGTACGCTGTATCTA
>N_7680
AACAGTCTCCCAACGTACGGCTTGCGGCGATTCCTGCATGC
>N_7681
GCACCTTCTGCTAGGAAAATCTTGCGTTGGGGGCGATGAGC
>N_7682
GAGCTTAGCTCCGAACAAGACGCAGATAAAAACGGCCCTGG
>N_7683
CTAACGCCTGGAATTATAACCACCGGCCGTAACAGATTTGA
>N_7684
CTCATTAGGAGACACTACGTCTATCAGTGTAAGTAATGCTG
>N_7685
GATAACTGGAAGCGACGGTGCCAACCCAATATTACTTCAAT
>N_7686
TACGCTGCATTCCTCTGAACCGAGATGAGAAATATAGCTAA
>N_7687
ATGCCAGCGGACGACTACGGCAGCTCGGTCGCGACTGACAC
>N_7688
GGACGACCTGGGTGCCTCGGCTTTGGTTCGGCCAAACCTCC
>N_7689
GGCTTTGGGCATGCCATTGCCAGGACGCTTGGTACACGAAG
>N_7690
CCGTTGGTAATCAAAGCCTACAGCCTAGATGATATTGTTGT
>N_7691
ACCCCACCGTACTATGGGCGCTATGCGTAACCATGAGTGTC
>N_7692
CCAGGGATTCATAGATGTTGCAAGCACCCCCTCGATCTTTC
>N_7693
GAAATCCCTACCCCTAAAAACTGTGTTACCCTTAGACGTGA
>N_7694
ACATCCCCCAATTTTAGCAGCGGTACGGCTTGGTCAGGTAT
>N_7695
CTTCGGACCGGTCAGATAGGCTTTCTCCGAAGTGTGCCGCG
>N_7696
GAGGTAGGCATAAACTGGCACATGAGGCCTATTGGCATTAC
>N_7697
ACCGCCACTAGTGAGAAGGCCTCATCCTCTCTTTACCTACT
>N_7698
TTCAGTCAGAACGGGGCTCGCTTCGAGCAAAAATCCGGTCT
>N_7699
ACCCTTTAGGGATGGTGATGCCGCCGCCATACGCAGTGGTC
>N_7700
CATGGGCTATTTGCAGTCACCATCCTACGACGGTGCGCGTA
>N_7701
GTCCTTGAAGTTCCGGGTGACTGCGTAGCACTAAGAGTAGG
>N_7702
AAAGTGTTAGAGTCGCGAGCCCAGAACCTAATCGCCTGATC
>N_7703
TTCTTTTGGTTAACCAGCTGCCTCGCCCTATGTACCTTGAG
>N_7704
ACCGCGCTACTATCCCCAATCCCTTATGCTTACCATACTAA
>N_7705
AGAGGGGCGCTACTCATAATCACCAAAGTACTAAAGAATGC
>N_7706
CAGTAAATGCCGCTGTGTCCCCGCTTCAGGGGTATTTCTTT
>N_7707
CCTGTTTAGACCAAGAGACACTAAGTCGCAAAACTTCAGTA
>N_7708
ACCCCGAGAACGTGACACAGCAGTGGTCCTCACGCGGTATC
>N_7709
GGCGGGATTCCATTATCTGGCGAGCGGGACGTCAGTCAAAT
>N_7710
CTGCGGTGCTGTCGTCGAGACGCGTGAGGCAGACTTCGGGC
>N_7711
GGCAAGGTATCGATGTACATCTGGAGCTTAAGTACTGGCAG
>N_7712
GGCGCCTTTTCACCGTCCAACGTCCGAACACTTTGTTAAAT
>N_7713
AGTGAAACTCTCCCTTCCGGCCCCCTAGAGTCAATACCCCT
>N_7714
ATAATTAGTCAGGGCAAAACCGGATACCCCTAGGACAAGAA
>N_7715
GGTTAATCTAGGTACATAGGCACCCATAAACCGCGGCTCCG
>N_7716
TAATAAGGAAAGGCACGTAACCCCGGGCAGGTCACATGCCG
>N_7717
CCGCGCTAATCTTGATTAGACTTAAGGGCCAGTGTGGATGG
>N_7718
GTCAGAGCAGATGGTTTAGTCCTGCACCTGACCGGTATAAG
>N_7719
GTGAAACTTGCCATCGTGCCCAAGCGAGGAAGGATCAGAAC
>N_7720
TCCTTTAATGGCAAAATCCACTTCTGCCATACAGGACACAT
>N_7721
CCACACTCAGGACTCCCGATCACGTGCAACTCTCCGACCAT
>N_7722
ATGGCAAGCGAAAATCTTTGCCAAGACTGCAACCGATCCTT
>N_7723
AACAACGCCATACGAGAATACAGGCCTTTTGAACCCACTTA
>N_7724
TAGTTAAGTTCCCCCAAATGCATCGGTCTCTATGAGTACCA
>N_7725
AAACTCGAATTGCCAATACGCGAAATTATCCCCTTCGAATT
>N_7726
GATGCAGACATGACGAAGGACTGTGGACTATTTCCAGTGGG
>N_7727
TTACCGGACCATCACCGCCCCTAGAGCTGTGTAGCCGGATT
>N_7728
GACTAAAGTGCACGACTGGGCCCCCTCAGGCGGGGTAGCAG
>N_7729
TGGATAAGATAGCAGAATCCCAACCTTCTGGCGGATGACGG
>N_7730
GTTGAGAGGGTTGCCAGATCCCTGCTGTACTTTACATTGCA
>N_7731
GAACGAGCCTTTGAGACCTGCCCACCTGCAACGGATAACGC
>N_7732
AAATGCCTTGACATGGTTGGCCTTTTACAGTCTTCGAGGAA
>N_7733
AGATTACCAATAACTCTATACTTGAGGTCTGGCCCTGAGGG
>N_7734
GTTCACTCGTAACAATGTGTCTTGATGCTCTACGGCTGAGG
>N_7735
CCAGAGATATCCCTCTGAGACGTTGTCAGGTCAGGTCTCTT
>N_7736
GTGTGCATGCGGATGAAGAGCTTTCGCTCTTCTTCTACACG
>N_7737
GCATCTGTACGGCATGACACCACAATTAAGCCCGCCGCGGC
>N_7738
TGCCGCGGATAGCGTTGCCTCGTTTCATGGGCAAGTGATAC
>N_7739
TGCAAACGATCGGAGACCCCCGTATTCTCCGAGTATATCGA
>N_7740
CGCACAAAATAAGGCCTCGGCCCGCTTTTGCACGTTCGCAC
>N_7741
TAAATGTTAGTTAGGCATGGCACGGCCGGCGTTCGCCACGG
>N_7742
TTTGTCTCGTTGTACAAGAACTTTTCGGGTAACGGATGTCC
>N_7743
CAGAGTTGCACGCACCCTCGCTTCTAGTACGGTTCAACGTA
>N_7744
TACGCATAAGCGTGATTTGTCCGGGCGATTGCTGTTTCGTT
>N_7745
CTGCCACCGCCGCATAATTACTTACACACCGTAGTTGGCCT
>N_7746
GCCTAGGTTTCAAACAGTTCCGACCCACTGTTGGGGCGCTG
>N_7747
AACCCAAAAGTTATATTTCGCAGTATAGGATCACAGTTAAA
>N_7748
ATGAACTCTCTCTTGAACGTCCGGGTCGAAGTGTTATGAGC
>N_7749
GTCGGTATCAGCCACATCAGCAGCCCGAATGATGAAAATTC
>N_7750
CACGAGAACTTATTCTTTCGCGGTCCTGATAATTGGATGGG
>N_7751
AGAGGCACACTCTCCGAATACTGTATATGATTGTCTACAGT
>N_7752
TAAGGTGACCATGGATTGTACAAATCTGCGAGGCGTGAATT
>N_7753
TGCAAGAGCTAAATACAGCGCGCCGTCCCCAGGGCCTTTCT
>N_7754
GATCTACTCCGGGTCAGTCACCGCGGGAGTGCCGGGGTTCT
>N_7755
GAACGGTGACTTTACACCGACCGGGGCCCCAACGTTGTAGT
>N_7756
ATTTCGGCGAGACCAGCTTTCCGATCAGCCTCGAAACAACT
>N_7757
GAAAGACTCCTGTAAGTCTTCACTGACGCAGCTAATCGGGG
>N_7758
TTGCAAAACTCTCGGCGCAGCTCAGTGGAGAGCCCGGGTAA
>N_7759
AGGGTAAATTGACTTATGAACAACCCTTCATCTAATATAAG
>N_7760
TCATGTCGAAAGTATCAGGGCGCAGGTGTGGGGTATTCGAC
>N_7761
TACATCGAGTGTACTCGCAGCAAGTGAGGCAGTCAATGTTA
>N_7762
TAGCTGACTCCTTAGTGATGCCAGACCCCCCTCTCACATAG
>N_7763
TGGTCCCCGGCTTTTAGGGCCCATTCGCGTACCTGATTCGA
>N_7764
CTGAAACTCGATTCGTTTACCTGGCTAGTGAGAGCGGCCCG
>N_7765
TCAGGCTCCATTGAACAGGCCAAGGGACAGACGTACATGGG
>N_7766
AGGAGTACTCTATTAAACAGCAGCAGGCCTGAGTCCCCTCG
>N_7767
ATACTTTACATTGCAACATACACCAAAGGGCCCTCGAACTA
>N_7768
AGATGTTGATTTCGGATCAACATAAGGGAGACTCGAGGTGC
>N_7769
CCCGCGCCGTCACGATGAGACGCTGTCGAAGTGGTCTTACA
>N_7770
GTACTGCAGTCACCAACGAACAACGTTCGCTTTGATGGAAG
>N_7771
ATTTTAGGAAGCGCCCTAGCCGTTTCGAGCGGAGGTCGATT
>N_7772
CGGTGTAAACAACGGGGTCACCGCTCCGAAATTGTTGGTAG
>N_7773
AGCTCGAATGAGATGTTAATCCAAATTGTCTGCCTGTCCAA
>N_7774
CCGATGGCTAGCGATTGAGTCGGGCCCAAATACTTATAGGC
>N_7775
CTAGCCGTCCAGTAAACGCCCTACCGGGATACAGCGAGTAC
>N_7776
CGGCCGTATTATGTCCCCATCCCGCTCCCTCGCATGCAGAC
>N_7777
CCAATTGAGAGGGTGAGGTGCTTACACACTGACGCCAGCAG
>N_7778
CCCCACAAGTCACTTGCTCTCCTAAGTCCATGCTAGATAAC
>N_7779
ATGTAGATCTGACATTGACACAAGCACCTAGACATCGTCGC
>N_7780
CCTTGCTACTATCACCAGTTCCAGCTAGGGCTTGTGGAGCT
>N_7781
ATACGACTTGTGGTTGGGTACATAGTTTCGGCGCTGTATCT
>N_7782
AATGAGCTTCCCGTACACTGCAAGGAGAGCACACTAGCTTC
>N_7783
TAGGACGCAATGACCGCGCACCTTTCGGCTCCTCAGCTACT
>N_7784
GTGCCTGTTCATCGGGCTACCCATTCTTGCCCGTCCCTTCA
>N_7785
AAAGACCGTCGTGCAACCTACGAGATCCGTTTATTAAACCT
>N_7786
ACCTTTACCTGGTTGTGCAGCTTATCCAGACAGTCTTCCTT
>N_7787
ACGTGGTGGAGTACCTTAATCCCGTTGAACCCTATAGCGCT
>N_7788
ACGGGAAGACCTGACAGGGACTGCACTTCGTGGAAACCGAC
>N_7789
CAGGTGTGCGTCCGTAAAATCATCAGCCTCCGAATCTATCT
>N_7790
GGGATAGTGCGTGAACCAAACGACAAAAAGCAAAGACTGAT
>N_7791
GACCGTCGGGACTCGATTCACGTAACAAGTTTCTTTATACC
>N_7792
CGGGAAATAACCGAGGAATTCATTTTCTTCTACACGAAGAT
>N_7793
GCACTGTCTCACTGTTATGGCTCGGTGAATTTGCTTTTGTG
>N_7794
TGCTGTGTGATGTTGGAGAGCGGGGACGTAAGCTTCGCTGG
>N_7795
ATTCCCTCTACGGTGAGAGTCGTTCCCACACAGGAGGTCCT
>N_7796
TTCATATACCGGATAGTATACGTGATGATAAAGTCTTCATG
>N_7797
TTTACAGAGCACTCCCCTTCCGTCCGTGACATACCTATTGA
>N_7798
CTAAGGGTCTACTGGGTATTCAACACGGTCACGAATGAGGC
>N_7799
ATGCTCACCCGGCGTGTCTGCATACGCTTAGCGGAATCGTG
>N_7800
TACTACACGAAGTTGCGACGCTGCTCCAGTGCCCTATCGTG
>N_7801
CCCTAGTGGAGTCTACCCTACAACGGTGACTATTGGGGACA
>N_7802
TTCCTAGTTAAAAGGTATACCATGGGTCGGAAGGTCTAGCT
>N_7803
CGTTCTTTGGTTATAGTGCGCTATTAAATGGAGTCTTCTAC
>N_7804
CTGGGTACCCAAAGGGATACCACAGGTGTGTCCCGAGAATG
>N_7805
ATCGCGCCCCCCTCACGTAGCCAATCGGGAACACTCCGCTA
>N_7806
CTCCACGTATTCATGGCTCGCTCGACTAGTTAGCCAAGCAG
>N_7807
GCGTGGGGGGTGAGGTTAACCTAAAGTACTCAAAGGTATCA
>N_7808
GACAGTACGGTCGACATTTTCAACTACCCCCGCAACGGAGT
>N_7809
CAGCGCAACTGGGCCCCTAGCACGCGAGTTCCAGACCGGTG
>N_7810
ATAGTACGCACTGGTTCGTACTATTTAGACTTACGGGGCGA
>N_7811
CTTTAAAGAGTCGGTGTAAGCGCATTTGTTGACCTAGAAGA
>N_7812
AGCCCCCCGCTAGTGTGTGCCTAACTGGACTCTCCTACGTT
>N_7813
CGGACGCCCACACCGGTTCCCCACGGAGCAGGCCCGCTTCC
>N_7814
GCACCCAGCAATTGGCGGTGCAGCGGCAGCGCGAAGCTTTT
>N_7815
GTCGCCCTTTGGCTGTAGGCCTTGCGATCCGGAGCACGAAA
>N_7816
CTTTAGCTGCCACGAGAGCACGAACGCAGTTTAGCGCCTAG
>N_7817
TACATACAAGCGGAAGCCATCTCTGTTCCAGTATCGGGATT
>N_7818
CATGTGCGCCGTATCGTGATCACGCCCTTTGATTTCCATGT
>N_7819
TCTGCTCAAGAGTTGCGACTCCAGCTCTACACCCATACTTT
>N_7820
TGGACTCGTTGAATCACCCGCAACCGAATAAACGGCACCAT
>N_7821
TCTAGTTTGAGAATCTAACGCATTGCCGTGATGGACATTAT
>N_7822
TCACCATGGGGACTATCAGACGGAGGGGGAGGGCAGGCTTC
>N_7823
GTAATAATGCCCCCCTTGGTCCAGAGCAGCGGTGGTACACC
>N_7824
CCGTCAAACTTAAGTTCGGCCTCCACGTCGTCTCCGACCTA
>N_7825
CAAGCAGATTTATCTATAACCCCGCTCATCTACATCGCTGG
>N_7826
TCTTTAGCCGGATACCTCTGCCCGGACGCCTCATGGTTTTC
>N_7827
GAGGGGGCCTCGGGGCAAGCCTCGGGAATGTGCGTGAAAAC
>N_7828
TGGTCCCCACGTGCGCTATACGGCTCCCCAATACTAAGCCC
>N_7829
TAGCTTATGAATCGTTCCGGCCTCTACGCCGATGAATTAGG
>N_7830
GGACGAGCTATAAGGTTGCTCCCGGAAACGCTCAATTTGCC
>N_7831
TTCTATCCCAAGAGGCACTACGAACTAAGGTTTATCTCCCG
>N_7832
ATCTTGGTCACGCGGATTCTCACTAGTGTTTCTTTAATTGT
>N_7833
CTTTTGGATCACCCGATGCGCGACGACGCAATTTAATTAAG
>N_7834
AATCCTCCGTGTGAACGACGCTGTGGTGGAATCCCTAACGC
>N_7835
TCCAAAGTGGGGATTGTGGACACTAGGGAGGAGCTTGTAAC
>N_7836
AAAAAGGTCTACGAAGCATCCCGAATATTCTGGCCGTTAAG
>N_7837
TGTGACCAAATTGATCCGGCCAGCTAACTCATTATTAACGT
>N_7838
GTTAACGCCCGTCGTGGGGGCGGGAAGGCGAACTCTATTTG
>N_7839
TCTCTGTATGTTAATAGATTCCTAAGCGCGAGGAATCTAGC
>N_7840
GTAGGGGCGGACGCACTAAACGGACCCCATTGACTTATAGC
>N_7841
ACAGTGATAAAGGCAGGAATCCTATTACATACATTCCGCTG
>N_7842
CAGTCCCAAGACCTACGGCGCTCGCGCGATCTAAGCGTTCT
>N_7843
AGTGTAAGCTCCGATTCGCACACAAACCAGCGCCCTTCTCG
>N_7844
GACGCGAATATTACCAGAGTCTCACTTGCGTACACTAACGG
>N_7845
CACATACATGCCTCTACTTACAAAACTCATTGTATATTCGT
>N_7846
CGATACAAAGTATTTCTTTGCAGACTTAGCGCCAAGGGCCC
>N_7847
CTCGCAGCCTATGCCATCGCCGAGGGGTAGTCGCGCTCAAA
>N_7848
GACTTGGGGCCCCCTGAGGGCACAGATTGCGGTCTACAGAG
>N_7849
CACAGGTCCGTTGATAGCCACGGTTGTCGCTCCCTTATAAT
>N_7850
CCCGTGACTCCACTACCAAACGATACAGATAGTACTATATT
>N_7851
CTGGTAGGGGGGGTAAGGTTCCTCTCCTTGTCCCGGTAAGG
>N_7852
TTAGCACCCGTTTAGTATACCACGGTGCCTAATTCTTAAGA
>N_7853
CTAGCAAGTACGATGCATGGCGGAGCGAGCGTGACGAGCCT
>N_7854
CTGTTTAACGGGCACAGGTTCAGCACTGCATTCTCTCATGT
>N_7855
ATTACGTAGATCCAGTCCCCCGAGATATTACAGCTGCTGTC
>N_7856
GTTACTGAGCCAGGTACTCTCATTCAAAATCTAGTTCCCGG
>N_7857
TAGTCTGCCTCAATCTAGGACTATTAAGCGTTTTAGAAAAA
>N_7858
GGGATGGCCGCGCGACATAACGGTTTACTCCAATAGCACGC
>N_7859
CTGGGAGGACGAACCTACATCGCTTCGCATAGTTCTAAAAT
>N_7860
TGCTAGTTCAGTAAACGCAGCCCTGTCCTGAACGTGGTGCT
>N_7861
CCGCCGTCCAAAGAAACCGTCCGGACCAGCAGCGTTGAACT
>N_7862
GGCGTTGGAGCGTTTCAGTCCAACTACGTAGTGCAAACGGA
>N_7863
GATAAGATTCCTATGCCGAGCCGGGTATGACACTTCCCTCG
>N_7864
GAAGGAGCGTCTAATCTTTTCGCGGAGTCAGGTGCCTACGA
>N_7865
CCGGCCAGTCCGCGGACAATCTAGATCACTCAAGGGCGTTA
>N_7866
AATCCGGGGTAGTGGACCCCCGAGCAACTCTCCTGAATTAG
>N_7867
GTTAGGCATAGAAGGATATCCTACTCACTCAAAATGTAAAT
>N_7868
AATGGGGAGCACCCGCGAACCAAGTTGAGTCTGACCAGTGG
>N_7869
ACCGCTGGTTCGGGACACCGCCAGAACATCTGATTGTTCAC
>N_7870
AGTTTCGACAGAAAGGAGGACGCAGCCGTTTGCCCATCGGA
>N_7871
CCCAGGGGCGAAAGCGCACACAGTCTTTATTTTCATGCCGG
>N_7872
CCCCCGCTCCGCAAGAATACCCGTATGAGCTCCCTCTAGGA
>N_7873
TTCCACTGTCATAATTCACCCTGCATACGGTATACTGTTGC
>N_7874
AATCGTCACAACCTCCTGGGCTATCCTGAGAGCCTAAGAGG
>N_7875
AGTAAACAGCGATTATCATACTAGAAATCAACTACCCACGA
>N_7876
TCTGGGTGCTCCTGGCCATTCGATTGATCGGTACACGCACA
>N_7877
GTAGGGCCCTGACATCTATACATGTCGGCTCCAGGGGGAAA
>N_7878
GCCGGCGTGCGCCTAGGGAACTGGTGCGGAGTGTATAACAA
>N_7879
TTGCTCGAAGGCAGCAATTTCTAAGATAGTTTCTGGGGAGC
>N_7880
TATGGTTTAATGCGCGCACACGGGCACTCAGGTTTAAGTTT
>N_7881
GCCTAGGCAGTTGGCAGATCCTACTGATGTTGACTCTTAGC
>N_7882
GCCGTCTGTCCTGCGGAGACCACCAGGGCGGGGACGGCGAG
>N_7883
TAAGCGCCATAAGAAAACTTCGCACGTCGGCGCTTCATCTC
>N_7884
GGGGCACAAACGTTCACTACCCAACTCGCCTGTCGACCTTG
>N_7885
AAGAAAAGTTGCGAGGGACTCCGCCCTATTAAGCAATAAAT
>N_7886
GTGGAATCAGGCGTCGGCGTCAAGCATTCGACCCCACCAGG
>N_7887
ACACCAAGGGGTATCACATCCACTGGCTCCTATGGTTTACT
>N_7888
TCAGGTCCGAGTGATATCGACAGAAACACCAAGCTTTAGTA
>N_7889
ACTACACAAAAGGACCCCGTCCCCCTTATTAGGGTCACATG
>N_7890
TGTCTACAGTTAGAGATAGTCCAACGCATGAATATATCTGA
>N_7891
CAAGTAATCTAATTTTCTCCCCCCAGATTCTTGGTTGAAAG
>N_7892
CACCTCGGAGGCTAATGGGGCAGTTAATATAAAAACCCTCA
>N_7893
CGCTCAGGCCTAAGCAGAGGCATCCCAGAACCGAGCGCCAT
>N_7894
ATAGGCCATCGTTAACGGGGCCGACAGAACACGACGTTAAG
>N_7895
AAGGTCCTAGGTCGCTACAACGAGCATAGTATTGACTCCAC
>N_7896
GGAACCCTACAAGGTGACCGCTTGTGAAAGTAAGCACTTCT
>N_7897
GTGTAGTGCTAACACATCGTCTAGCGCACTTGCCACCTGTG
>N_7898
AAGACCCCCATGATTCTCCTCTTAGGTCGCCAAGGTAACGG
>N_7899
AAACTAACGTTCCGCGTACCCAGGTTTCCTCTACCTCTCCG
>N_7900
ACGCACTAGCCCATGGGTTTCATGAAGTTTTGTTCTGCGTG
>N_7901
TCCCCCCTTATGAGTGGTCTCTGACAGATCCGCAATACCCT
>N_7902
TATCGCCCGGACGTTGTGAACTTCGTCACCCATAGTAAGCT
>N_7903
TTCTCAATCCGAGTGCGCGGCACAAGAGGGTTAGATTCAAC
>N_7904
GGGCGAGCCCGACTTAGACGCCCATTCCTGAGCAAGATGAG
>N_7905
GCCGGCGCACTGGTCTTGCTCGGAAGACTTACGACCCTGCA
>N_7906
TTATAATCTCAAACAGAGTACCTGGGCGGCCCAGCGGCGGC
>N_7907
TCTGCTCTGGCTAGCCAAGACGTGTTCCGTATAATAGCCCC
>N_7908
GTTACGCCGACGCCTCGAGACTTGATGCGGAGCGAAACGGC
>N_7909
AAGGTTCCTGACATAACTTCCACCGTTGAGAATCTGATGCT
>N_7910
AACGCCGCGGACTAGATTGGCCCCTATAAATAACATGGCGA
>N_7911
ACCACCCAAAACCTCGTAATCTAAATTTGATAACTCAACCA
>N_7912
GCAATCTCCGTGAACGATACCAACGAAGGCACCATGGCAGG
>N_7913
TCTAACACTTTACGGGGGTTCTCGGACTCACTGCCCCGAAA
>N_7914
ATGGTCTACTAGTATACTTGCCGGCTAAATGAGAGGCTACT
>N_7915
GCGTGGCGGGGTTGCCGACACGTCTCGGAGAGAAACTATCG
>N_7916
ACCAACGCCAGATTTGGTCTCAGGGAAGGACAATTTTCTCC
>N_7917
TCCTCAGAAGTCAGCCGTGGCTAACCTTATACCACTAAACC
>N_7918
TTTTAGTTTCTGCCTGCGCGCACGACTATAAAAGCCCCTGA
>N_7919
GCACGGAGTGTTGCGATGCTCTGTCTCGCAAGAGTTGTGGG
>N_7920
GTAACTACCAGCGACTAACACAGTGTCTGGCCAGTATGAGG
>N_7921
GGGGTGAGATTTACCGGGATCGTCGACAAGAGCAGGATAAA
>N_7922
GGCAACGGGGCTAGCGTCGGCTGACCTGGCGATATTACCGC
>N_7923
TGCTGTCAAGGGCGAATAAACCTGGCTCATTGGACACGTCA
>N_7924
GATAGTGGGCATACAGTCTCCCTTGAATGAGACGTTCGATA
>N_7925
CATCGCCATAACCCGCTCTGCCGCCCGGGGGGGCCTCAAGA
>N_7926
CGCTAGAATCCAATAAAGAACGTCTCGACCCCAAAATTGAT
>N_7927
TTGGAGCAGATGAACATGTTCACAGGCTACGTTGCTGTTTG
>N_7928
CCCGAGTACTGCCGGAGGAGCAATGACTACGGGCAGTCGTA
>N_7929
CTGCGCCGCTGGCCGGTATCCGCTTTTAGGAATAAAAGATT
>N_7930
ACGTTTGTTGCCCCTGTCCTCTCACGTTGTAAGCCTGCTAC
>N_7931
CTGCGGTTGTGATACATCAACCGACTGAGGGTGGGGACAAA
>N_7932
CTTAGAAGAATACGAACTGCCAGGTTCGCATGATCCATGCC
>N_7933
GCACTTCCGGCGTATAGGGTCGACCAGATAAGTCGTTTGAA
>N_7934
GAACGTTGGTGTACGTCGTTCGTCATCAGTTGCGGTGTATG
>N_7935
TACTACCATATAATCATGAGCAGCATAGAACTAAATGTTGG
>N_7936
GAAGACAGCACTAGTCCGTCCGGGAACCTCTGGTTGTGTCG
>N_7937
GGATTCGTAGAGACTGCCAACTGGATTCCAGTTACAACATA
>N_7938
GGTTCTTTTCGAAAGTACGGCATAAGGATTTTGTAGCGGGG
>N_7939
CATTCGCGTAAAAAGGTGTGCTCCGGATTTCAACCCCCCCG
>N_7940
TTGCCATCGTTTTGAGTGAACGCACTCGCCTTCTGTTTCCG
>N_7941
AAGTAATGGGGTTCGGAGAGCGTTATGGTCATCGATTGGCT
>N_7942
TGCGTTGGGGAAGACTCGGGCCCAGGCTTACAGCCGGATTG
>N_7943
GCTGATCCAAGGCCGCCCGGCTTCAGGGCTCCTGCCATAAA
>N_7944
TACTCCATTGAACCTACACCCCACTAACGGGGCACACCGCA
>N_7945
GCCAGCTATGCATAATTTCACCGCACTCAAGCTGTGAGAGT
>N_7946
GCCAACGCCCGATCGGTATCCCCTGGTGAGCTTGCCTCTAA
>N_7947
CACATGAAGTGTGAAGTCCCCCCGGAGGAACAGCTTAGTTT
>N_7948
GCGCAGGTTCGGGATGATTACGGGCTTTAGCAGAGAAGATT
>N_7949
TATGCTCCGTACCGTTCCGTCGAACGCTATGCGTTGGCCCG
>N_7950
AACTAGCAGCAAAACATCGGCAGCCATGACTATTGACTGAG
>N_7951
AACGCTAAGGCGCGATGGTGCTGCTAATTCGTCCTATCGCA
>N_7952
AGTATGCGTCGCCCGGAAGTCTGTAAATTTCGTTTTCCGTC
>N_7953
ATCATGCTACTGCTCGGTAGCCCATGGCAATATGCATAAGA
>N_7954
CCCCCAATTTGTGCGTGGTTCCGGGTCTAAATCTACCCGAG
>N_7955
CCCGGGCCAATCGTCCCCCCCTACGATGGGAGATCAGCGGG
>N_7956
GTCAGGGTCTATGACTTAGCCGCTGGGAACCGGGGCCTATT
>N_7957
GCAGCCCCATCTGGTAATCACGCATGTTCTTACTCCACCCG
>N_7958
CTATTATATGCATAGAGCGTCGCCGCAGTCTACCCAGTAAC
>N_7959
TTTTGCTCTCGTTGCGGACCCTAATCCTCATACCACAGATG
>N_7960
CCTCAGCTCGCGGGGCTAGACCAAAATAGTAACTTAGATGA
>N_7961
AAGATTCAGCTGCTACCTGACCATTCTGACAATAAGCGATT
>N_7962
AAAAATGTATGTTGACAGTCCCGGGTGGGCGTATAGTGGCG
>N_7963
AGCCCGAGTATATCTGTGGTCATAAAGAACAGTTTAAACTC
>N_7964
TATTATGGTTGCTTTCCGCGCGAACGAAAAGTCTATAGCGC
>N_7965
GAAGATGACGTTGTACCGTACTCGAAGAGGTACAGGCCTAC
>N_7966
TTGCACGAACAGCACGGGCACGTCAGTAACGTTATGTTTTG
>N_7967
TTTTAATCAGCAGCGTCAACCCACCAATCTCATAACACTGT
>N_7968
CCGCATACGGCGGGCGCTTCCTTCGCGCACCCCCGTCGTGT
>N_7969
GTCTAGCTCAACGCGACGGTCATCAACGCTTATATCACAAG
>N_7970
CGCTCTACAATGGCTCCGCGCTAGGGTTTTGTTATTAATAT
>N_7971
TTCTCCAACCTCTTTGGGTACGCGTCCGATCATTTAATGAT
>N_7972
AGCGATAATATTCACTCTTGCGAATGTATCGGCCCACGACG
>N_7973
ACCTGACAATCCTCGGTACGCAGCCGTCCACCTTAAAGGGC
>N_7974
AATACAAATGGCGTTTCAAACGAAAACGTACCTTCGTTGAA
>N_7975
TTGTAAGCGACTATAAACGCCGCGAGCAGAATTACTCTAAT
>N_7976
TGTCTTCCCTATGTGCTCCACACGTTCGGGTCGTCTTTACA
>N_7977
GACACAGCACATGCAGTCAACATTGAAACATCTTTACGGGC
>N_7978
TTAAGAGTTAAAAGCCATTGCTTGCCCACCTAATCCTTCTC
>N_7979
GGAGGCTTCGCGCGATCCTTCGGTGTTATGATTACTAAGTC
>N_7980
GTTCACTATTGTATGAATATCGACACGAGGTAAAACGGGCG
>N_7981
TCTTGTGAAAGGAGTGAAGGCACTTGATTCGCCTTGGGGTC
>N_7982
CCATGTACTCGCCGTGCGCCCCTTTCTTATAGCCGCAGTCG
>N_7983
GTATTAGGAGCATAGGTGGACATATGCCCAGTGGGCCCGTA
>N_7984
TCCGTTGGCCATACAGAGGACGCTCCCAGACCAGACCAATT
>N_7985
ACTGGAACACGTAAGCTTGTCAATACCCCAAAGCATTTTTG
>N_7986
CCGTAATCAAACATGCGCGTCCGCTACGCATCCTTGTCGCG
>N_7987
GCTATAGAGGACCGCGAATACGGGCTGGTGCTTTCCGTGCC
>N_7988
TGAGATTGGTGGTTTGTAAACATGTATTAACACAAGCATTG
>N_7989
CAGTTCATAAAATTAACTTGCTACCACTTCCTTCCTAACAG
>N_7990
CTGGCCGTTGGTGCGATTTCCAAGTTATAATACTGGACTCG
>N_7991
CAGCTCCATATAGAAGATCCCCTGCTATACGCCGCCCCATT
>N_7992
TTAACCGATCAGGATGACATCCCGGAGGTCGCCCCGGCGGA
>N_7993
CGGGTTTTTTCAATTACACGCCCATTCTTGATATTTAAGTA
>N_7994
TGGCCGTCGACCGTTTTTGTCAGGGGCTACTTTTACTAATA
>N_7995
ATAACGTCCTTCGCATATGGCGATTTCCATTCTCCCCCCAC
>N_7996
GAAGGAGGGATCTTGTGACCCACGATCACCTCAAGGGAGGG
>N_7997
AAAAGGCCGGTTTGTACTCACTCGTACGGCACTTCGTGAGA
>N_7998
GACAGGCTCCCGTCGAGGTACAATCCCCATAACGTCAATCG
>N_7999
ACACCTGAGCGCACAGCACGCCGGACCGTTGGGCCAAGAAA
>N_8000
TCCGAGTCAGGCCGCAATCTCAGCTGTGCTTATTGGCATTT
>N_8001
CGCCCTAGAAAGGTAAACGTCCAAGTACCGGACGATATCGA
>N_8002
AAATTGTATCTAGATATACCCCCCTTCTCGGTATGCGATAA
>N_8003
TAGGTTAGCATACGGCGCATCCTGCTAGCTGGATCCTAATC
>N_8004
CAGCGATCAACCATGGACTTCGCGAAACAGCGGTACTGTGT
>N_8005
AAAGATCCCGATTTCGCAACCCCAGCTTGGCATAATGGGCG
>N_8006
TTCGGAGCTTTCCTAACCAGCGTCCACAACGCGTAAGATCT
>N_8007
TACCGTCCTGGGTGTTTTCCCTCAATAAAAGTCGTTAACTT
>N_8008
GTTCGGGAATGTGGTACGCACGAGCCTCAAGACCAGAAAGA
>N_8009
AATGAATGGGGATTAATGTCCCTACGTCACTCCGCAGCTTT
>N_8010
ATGAGTGAGGCAGGGCGGCACGTGAACGATAGCGAGTGGGA
>N_8011
ACACATCTCGCCGCAAACTACCCTCGCGTGCTACTGACAGG
>N_8012
GAAACCTAGGAGAGAGGCACCACTTAATCAACGTCCAGACA
>N_8013
ATCGCGTTTGCTGTTAGTGACGTCATATGCCAGCAAGAGGT
>N_8014
TGCTACATTTTAATTCACCGCGGGCAGTCATCCAATAATCT
>N_8015
CACATACCGGCACGCGGAATCTCCCAGGTGTGATACATAGG
>N_8016
ATATGAAATCCTTAGGTGGACGCATATCCGGCTTGAAGGAA
>N_8017
ATTGGTTGAACTTTCGCTATCTGTGGGGTTTGGTGATCCTT
>N_8018
GTTAGAGAGAGCGGCTCTTCCATTTCTGAGGCAGTAGTTCG
>N_8019
CCGCTTTGAAGCACCCCCCTCAGTCATCGTATCAGCATCGG
>N_8020
TAAAAAATATCATCGCCCCACTGAGGAGAGTCCAGAATGGT
>N_8021
AGTGAAGAACGTTTCCGGGGCTACTTCCCTGAGTATCGGGA
>N_8022
TATAAGAGCGCTTTTCCTCTCACTAGGGGATTCATATGTCG
[truncated: 2,484,171 more chars]
