# Supplementary material for: EnDeep4mC predicts DNA N4-methylcytosine sites using a dual-adaptive feature encoding framework in deep ensembles
Source: Genome Res. 2026 Mar;36(3):589–99. doi: 10.1101/gr.280977.125 (PMC12951953; doi:10.1101/gr.280977.125)
Supplement: Supplement 1 [file Supplemental_Code.zip › Supplemental_Code/EnDeep4mC-main/data/4mC/4mC_C.elegans/train_pos.txt]

>P_1
TTTTCTAGGCCATCATTATGCTATCTAGAAAAAAGCTTCGG
>P_2
GCAAGTTCTCTCCATCGGATCAATGTAGGGAATTTTGCTGT
>P_3
TTAATGGAAAACTGGTAGAACTTGGTATAAAACTATCCAAA
>P_4
ATCTTGGACTTTGTGGTGGCCTAATATATGGTGTATTTTCC
>P_5
TTTAAATTTTTAAATTTTTTCAGTGGCATCCAATTCAATGC
>P_6
TGGAAGAAAGAATGATTTTCCTAGGCCATTAAAAACATTTT
>P_7
CCCCGACACTCGATACGATACGATGGTGTGCGCCGCGCTGG
>P_8
GGGAAACTTTTCGATATCATCTATCATCATCGTCAGGTTAT
>P_9
GCTAATCACTTTTTCAAATGCGCGCCCGAAGAATTTCTCAT
>P_10
ATTTTTTCAGTTTTTCTCAACTAAATAGTCAATTATCTCTT
>P_11
TTAGAGGTGAGTAGTAATCGCGCTCTATTGAAAATTACGCA
>P_12
GGCCGTAGAGAGGAAAAACTCGGCCACTGATTTTTTTCACA
>P_13
CTCAAAAAACCTGGAAATTTCGATGATCTCAAATTTTCAGA
>P_14
AATATTTTCGCTGTGAGACCCGTGGACCTGAAAATTTTGAT
>P_15
TTTTCCAAAATGTAATACGGCAGTTTTGTGCTCAGCAAGAT
>P_16
AGTTTGATCTACAAAAAATGCGGGAAATTTTTTTTTGCTTT
>P_17
GTTAAATCCACTATGAGATTCCTTGCCATGTTTTTGCAATA
>P_18
TCGTTGAAAATCGAAAAATTCGAAAAATTTGGGTTTTTTAG
>P_19
TTTTTGACCTCCAAAAATTGCGGGAATCTTATAGGTCAACT
>P_20
CGATCCTAAACGAAAAAATGCAATATAAATTGACGACAACT
>P_21
AATGTGGCCGACTATATCGGCGGGGATGATGATTTGAAGAA
>P_22
TATCATGGCCTAAAAATTTTCATTATAGCTTAAAAATCCTA
>P_23
TTTTCTGTTCGTATCTTGCGCATGGTGGCCGAGGTCGCCCA
>P_24
TTTGCAGAATTTTGTGTTACCGTAATAGTCAACTACATTAA
>P_25
CAGCAAGGTAGGTTTTGTAACTAACTACATGTGAAAACGCG
>P_26
ACGATAAAATGCAGATTTGGCGGTTTTCTCACAATTTTAGT
>P_27
AAATTGTTTTTTGAGGAAGGCTAGATAGAACACCGTGGCTT
>P_28
TTCAAATCGATTCAAATTTCCAATAATCAATAATTTATCGA
>P_29
GTGCATCCACATTCATAATACATATATCTGTCTCTCTGCTA
>P_30
TTAGGCAACGAAAAGCACTACTTGATATCTTAAAATTCGAA
>P_31
CTGAAAATTTTAGCATCACGCTAACTCCTTGATTTAGGCGC
>P_32
TCAATTTTCCTAAAATTTTGCCGAAAAATCGATTTTTCCAA
>P_33
CTCGTTTCTGAAATTATTATCGATTTATTGATTTTTTTTCA
>P_34
AAAGAAAAATGCACATTTTCCTTGACACTAAAAGTTAATAA
>P_35
ATATCGAAAATGACGTCACTCATTCGAGCGGGAATTGAAAA
>P_36
CTTCGTTAAGCTGCGCGCGGCGTCGGCGGAGCCCTGGTCAA
>P_37
TCGACACAAGAGCTACAGTACAGTAATTCTAAAAATCAGTA
>P_38
TGAAACTTATCAAAACTCAACTTATTAGTTTAATTTTTGTA
>P_39
AAAAATCCATGTTTGAAATTCTAATTATTTAATTTATAATG
>P_40
CAATTTCTAGCTGTTTTTCTCGAAAATTTAGGAATTTTCAT
>P_41
CTTTCTCGAAACAAAAATTTCGGTAAAATTTTGATATTTCA
>P_42
AAATTGTTTTTTAAAAATTGCATACTCCTTAAATCTATATC
>P_43
TCGAACAATCGAAAAATTTGCGCGGATTTCGTAAATTTTTG
>P_44
TAATCGGTGTCATCAATCCACACGGATCGTAATTCGAGGCA
>P_45
TTCGATGGAGCGCGCTTGCACTATTTATTTTATTTTTCTCA
>P_46
ATCAATTTTCCAAAAAAAAACCCGAATTCGCCTGAGGTGAA
>P_47
AATTACGCAAGCTCTTCCCTCATACCCTTCTCCTATTCTAG
>P_48
ATACAAGTGCAGCCACCATCCTCACCTCGTATTCTGCATCT
>P_49
AATCGATAAACCAAAAAAATCAATATAATTTTTTTTGCAGT
>P_50
GAATTGATTTTCTCAATTCTCTAAATAGTGAATTGAATAAG
>P_51
CGCCATTTTTTGGCTATTCCCGAGGCCGAGTTCAGTGTTGT
>P_52
AAAAACTTCAAATTTTCACCCATTTTAGGCCATTTTTTGAG
>P_53
ATATTTCCAGAAATAAATTTCGATTTTTCCGAAAAAGCTCA
>P_54
GGTGTAGTCTAGTCCTAGAACTACATAGCTTTTCCAGCGTT
>P_55
GTTTTCGCTGAAAATCAGTTCTAAATAGAGTATTTGTCGTT
>P_56
AGATGAAATAAAACATCTTTCGGCAGATCAAAAAAAAATTA
>P_57
TAGCAGCTCCCACACATTTCCATAATAAGGGAAATGTACAA
>P_58
AGGTTTTTAACAAAAAAACCCAATTATGAAATTTCTAGGCC
>P_59
GCCAAAAGTGCCGGAAATATCAATTTATCTCAATTTCCTTG
>P_60
CTTCCTCCTTTTGTAATTGGCTCCATAGTTTGCTACGCTTC
>P_61
AATATTAGGTTTTTAAGGTTCGGTGTCCAAAAAAATCGATA
>P_62
AAATCTATTTGCTGGTGAAACATGGTGCATCGAGAGCTGTT
>P_63
AGGTTTCGCCGTTTCGGAAGCTTTCCTGTAAAAATTTTCGA
>P_64
ATATCTTACGGATTAAAAAACTATTATATGAATATCTAAAA
>P_65
TAATATTGACTTTCCCCCTCCATGACAGGGCACATCACTCT
>P_66
CGGCCTGACCCATTGCGACGCTTGATAGTTGTTTCCGTGAG
>P_67
CAGCTGTGAGAAGGCGAATGCATATATGTGCCAGAACGGAG
>P_68
GCCAAAACTCTGAAATTTCGCGGAAATTCGATAATTTATCT
>P_69
AAAAACTTGGTAAAAAATTGCATTCTATGGCTTATTTTCAA
>P_70
TTCCAGATTGTCATACGGGTCCCGGATGATTCATTCCAACG
>P_71
CAAAAAATTGGAGATTTTTTCAGTCTCTTTCAACTAATGTA
>P_72
ATCGGCGGTGAAATCGACAACTTCCCCGTGCGGCGATGATT
>P_73
AGGTCGGAAATCGGAATTTTCGGTTTTGTGGCCGCGGACTG
>P_74
CAAATAAATCAATAAAAAATCAATAATTAACAAATCGCGAG
>P_75
ATAAATCGTACCTCATTAATCGGTTTATTGGTGAGAAGAGA
>P_76
TTGGCAAATCGGCAAATTGCCGGTTTTTATCAAATTTGAAA
>P_77
AATTATTATTAAAAAATATTCAATTTATTTAAATTTCCCTT
>P_78
TACTCCCCACATTTTCGTGGCGAGACCGGGTACCGTAGTTT
>P_79
CTTCTGGAATGCATTTAACCCGGGGTTGGGCGGCAAATGAT
>P_80
ATCCACTTGTAGAAAAATCGCGTAAATTTTCAGATTTTCAA
>P_81
AAAAAAAGTTTGCTCTATTACTATCTTCTTGAATTTGAGAA
>P_82
GGAGATGCCTGCCTGCATGCCTACCTAGGCGACAAAGAAGG
>P_83
TCGAAAAACCAGCATTTTTCCTATTATGAAGACGCCAAAAA
>P_84
CGACTTCAATGCATGTTTTGCAGCAGCGGAATCTGTATGGA
>P_85
TGACGAGATGAGGTGAAACGCTGTGATGAGAGACTTTCACA
>P_86
AATTTTGATGCAGAAAAATGCGATTTTTGAAATCGAGGTGC
>P_87
AAAGACAACTCGATGAAACTCACAAATTAGCCTAAAAATCA
>P_88
TGACGAAAATCTACTCTTGGCTAAATATTTATATTTAGTTG
>P_89
AGCTAGGCATGAAGATGTACCTATCTACCAATTTTCCAGTT
>P_90
GCCTTTAAAATTACTGTAACCAATTTACTTGATATTCGGCA
>P_91
TCCAGCTCTTCCAGTACGTCCGATACGGTTGACATACTCAT
>P_92
GCGAAAAGTCAGAGGAAAAACTGTGCCACGGGGTTGCGAAA
>P_93
TTCAAAACAAAAACAAAACACTTACTTGTTGAGAATGATGA
>P_94
ATAGATTCACACAGAAAAACCATTAATTTGAAATAAATTAG
>P_95
CTTCGATAACACTCATAATGCATACTATGTGAACACGTGGA
>P_96
CTTAATTTTATTTTAAAAGGCGGTTCAAGAAAATACAATTT
>P_97
CATGAAAATGAGATAAATTTCTAACTAATCTAAATTCTAGT
>P_98
TGTATTCTGTAAACTTTGAACTCACTAAAGATTCTGTGAAC
>P_99
AAATGGCAGCAAAAAGAGCTCGGAAATGAGCGTAAGGTGTT
>P_100
TTTAGTGTATGTTTTCGTCACTAAATATTTGAATTTGCGCG
>P_101
AACTTTTCTCGGCGGAAACACAGTCATCTGTCCATCGTGCC
>P_102
AAGTGAATGCCTTCTCAAATCATACATCAGAAGTTGTTCTC
>P_103
TCGCATCGGTGCAACACATTCTGGGTAGTGGGGTTGGGTTT
>P_104
CAAGATAGGGATTTATTTTTCATGATACTTAAAAGTTGCTT
>P_105
CGGACTGTGAAATTCGATTCCTAACACGTAAAGGAATTCCC
>P_106
ACTACTCCACTTTCAAATATCAAACTAATAGAAACACCTAC
>P_107
GCACAACCACCAACATCACCCATACTACGTTCACAGGCTTT
>P_108
AAAGCGTGACTGGGGCGCCTCTCACCCGCCTCTTCGCCCTC
>P_109
CCTGGCAAGAGAGCATCTGCCATACACTCTCACCCACCGTG
>P_110
AACTCAGCAGTTTCCGTTTCCTTGATAGTCACCGACTTTGG
>P_111
CTGTTACCTGAGGGTGAAACCATAACCGTAGAGACAAACTC
>P_112
AAATGTGTCGTGCCGAGACCCGATACCGTATTTATCGTGCA
>P_113
AGAAATTAATCTCAAAAAATCTAGCCCGTAAATCGACAACA
>P_114
CGAGATAAAATCGAGAAATACGAGAAAGGCCAATCTTACGA
>P_115
TTAATTTTTTGACCTCGCAGCTTACTCGCAGTTATGATCGG
>P_116
TACTCACTCGCTACTTTCTTCTAACTAGAAACAAAAAACCA
>P_117
CTTGATGGCATCGTCAAGTTCGGTTTGGAGCTTGGCGAGTT
>P_118
CCTTAGATAACACGCTTTTTCTTGGTTTCTTAAAATCAAGT
>P_119
GCTGTCAACGATGTTCCAGCCAGTGTTGAGCCTTCAGCCGT
>P_120
CTAAAACTCTGAAAAAAATTCGATATTTTACAATTTATTGA
>P_121
TAGAAATTTTAAAATCTTAACTTACTATTAGTCAACAACAA
>P_122
ATAGCAAGTAATGGCTTAAACTATCCACATAAGGAGTTCAG
>P_123
GCTTCGAATTTAAAAAATTGCATAGCCGAGCTTTTAGAACT
>P_124
TTCCGATCCCTCGAGCTCTTCATACTCCTCCGACTAACCTT
>P_125
GAAACCTTAGAAAATTATTACATACCTGTATAAATTGTGAC
>P_126
TTAAAATTTGAAAAGAAGATCATACTATATATAAAATCACG
>P_127
AACTCCCTCTTCCAACTTTTCTCACTAGAGCGCACTTTGAT
>P_128
CCACATCATATCATAAAATTCTTGATAATCACTTATGTTCT
>P_129
TGAGCAAGCCGGAAATCGTTCATAATAGCTTCTTCGGCTCC
>P_130
TTAATTTTTTTGAAACTGCACTCAAATATGAAGAAAAGCAT
>P_131
ATTAATTTCAAGTTTTAAATCCTAAACAACTTTTTTTAAAA
>P_132
TTTTTTTTTCATGCGAATCTCAGTCATCCTTGAAAAAAAAG
>P_133
AAATCGTCAAAATACATTCGCAGGAGAGGGGGACACACGCT
>P_134
TTCGGGCACCAATTTCGCAACTTACTCAGCAATTTGCCACA
>P_135
AAAAAATTTCCCGACTAGTCCATACTTCATTCCAAAATGTT
>P_136
ATTATATAACAAGTTATATTCAGTATAGTATATTGGGACGT
>P_137
CTCGTACACCTTCATCACAACTACCTCCTTCTCCAAAACTG
>P_138
AGATTCAGAACCAGAACACGCTCACATGAAAAAAGTCTAAA
>P_139
GCATTTCCTATGCCTGGCTTCATACATGCCTTCATTATTCA
>P_140
AGCGTACATTTTTTGAAATTCTATTTAAATAAATAAAATTA
>P_141
CGAGCCTCTGGAAATAAATGCGATGTTGAAGAGTTTAGGGT
>P_142
ATCAACCCATTTAATCGAATCTATCCAGAGGAAATGATCCA
>P_143
TTTCAATATTAAAACAAAAACTTACATATCACATTTCTCAA
>P_144
TCAAGTTGAATAGCCCTCTCCATACATTCAATTGCCTGAGT
>P_145
CTTTTTTCATGTCTTTTCTTCTTTCTAGCTGATTGCAAGAA
>P_146
AATAATATTATTATTGATTTCTTAATATTTGATTAAAATGA
>P_147
ACTGCCGGCACGTGGCAAAACATACATCTCACACAAACTGT
>P_148
GTCAACAGAATTTGTGAATTCTTCATAATCTTCATAATTGC
>P_149
TCGAAGCTTCCGCAGCCTGACTAACTATCGACTTCTCGAGA
>P_150
ATCAGATTCGGTGATCAGCTCATCCTCGTCATCTGAAGGTT
>P_151
CCAAACGTTTTTCTAGCCGCCTACCCCGTTATTTTACGACT
>P_152
CGAACTTCTTGGAATTTTTTCCGTACTGTTCTAATACGGTA
>P_153
ATTTTAAGTTAGAAAAAAAGCTGTATAACATTTTATATTTC
>P_154
CCCATCAAATAGAATTTGCTCGGTCCACGTGTAACTTCTTG
>P_155
GAAAGTTGGTTTATAATAAGCTCAATAGTGACTTTCAATAG
>P_156
TTTAGTCTTGTAAATCCCAACTTCATAGTATTCCAGCAAAC
>P_157
AAACATGATATTTAAAAATTCTCCAACGTTAACAATCGATC
>P_158
AATACTCAGGTTTTGAAAACCTTACTATTTAATTTTGGTAA
>P_159
ACATTTGGCATTCGAATCACCATATATCATTGACACCTGCA
>P_160
GCATTCTGTTGCACGATGTCCATACTTCTTGCAATTGAAAC
>P_161
ATAATTCTTCATACAAAGACCACACTTTTACCAGATAGTAA
>P_162
CAAATGGGCTGTAGCCAACTCATACCAACATTTTTTATTTT
>P_163
AATGGCAGCAATGTTCATCACTAACACCTCCTGCAACAACG
>P_164
TTATTGATCTTTATGATACTCTTACCATCACACAGGCTGTA
>P_165
GATTGGCAAACGCGATCACTCTTGACACATGTCTTGGTGAG
>P_166
ATCCCATTTGGGTTGATGTCCATTCCAACGATTTCTTTTCT
>P_167
CTTCTACCTACGTGATTTTTCTTACCTCTTCTCCAGTCAAG
>P_168
TGACAAAGCATCTGCGATCTCATACATATATTTTGCAGCTG
>P_169
TACATAAATACTATTCTCTTCATATTATTCAAACCTAAATG
>P_170
TGGTGTTGGTTGTAAGATAACTATTCTCATCAGAAACCCTC
>P_171
CGTTTGACACGATCTTATTTCAGTTTAGCAATTTCCAGACC
>P_172
AAAATTAGACATACAGAAAACGGTTTAGTCGAAAACTCAAA
>P_173
TTTCAGAAGCGCATTGATTTCTATGTAGCTGGCCACCATCA
>P_174
TTTTCATCCCATTTTTCATGCATACATCTTCAATGAAACAT
>P_175
CAAATCGCCCGCTTAAATGACATCATAATTCGGTCGTGGTC
>P_176
GCCACTTTACAAAGGTAGTTCTAGGTAATAAAGATGGTGCA
>P_177
ATTGATGTTAGTACTGAACTCAAACTAGAGGTTTTCGATAA
>P_178
ACGATTTCACATGATTTTTTCTATCTCGTACTCTGTTTACC
>P_179
CATTTTCCGAATATCGATCCCAATCATCTTCTGCGTCATCA
>P_180
GCGGGGCGCATCTCACTCGCCTTCCTAGCGCCTTATTGGAG
>P_181
CTACTTTCTGAAAAAAAAAACATCCTAGGTAAATGTAGTTT
>P_182
CTGAGAGTATCGAGATTGTTCATAACCGTCTCTAGATGAAG
>P_183
TCGCGTTTTCAATGACACTCCGATATAACGGTACCGCGTGT
>P_184
TCGTTTGACAATATCTGTTCCATGTTACTTGTGAAACTCTT
>P_185
AAATCATACTTTTTGTTCTACATAATAATGTTTCTGCGAAA
>P_186
GAAGCTGCTGCTCATTTTCTCATACAGGCGGACTTCCTTCG
>P_187
AGAAAAGATACATCGAAATTCACACATTAAAATTTTCCCAT
>P_188
ATTAAAACAGACTTAAAATTCTTCATAATTAAGAAAAATCC
>P_189
ATTATTGATGCGAACCAAAACGAGAATGCCACAATTCTTAA
>P_190
AAGTACAAACGAATCACCGCCACGGTATGTAGCCAACTGAA
>P_191
TCAATCCAGTTCAATATCCTCATATTTTCCTCAAATTCGAG
>P_192
TTGTCTGATCATTGCATCGGCATACATTACCAAAAACACCA
>P_193
TAAAAAGAACAAAATTAATACATACTCGCGTTTTTCCATCT
>P_194
TATGGGGACGCAGAAAAATTCCTGTTTGCTCCAGGGTCAAT
>P_195
ATCAGATCACCAAGCTGATTCATGGTTCGTTCACAAGACGC
>P_196
CCATTTCTTTTCTCATTGGCCAATTCATTGCCTGCTTCAAT
>P_197
TTGAATTAATCCATTAATTTCTTACTCGAATAGATTTAATC
>P_198
ATCTTTTCATTCATAGTTCACATGTTATTGCAGGCCTTCCT
>P_199
TTCGTTCGCCTAATAAAATTCTAACTATAAGATTTAGATAT
>P_200
AACTTATGAGAAAGGTAAACCATAATTTTAAATAGTTTAAT
>P_201
ATCAAACTCTTCATGAACACCTCTCCCGATTTTTGACTCAT
>P_202
ACAACCATCGATGGCCAAGTCTAACTCGAACAATAGCCACA
>P_203
TCGAGATGACTGTTGATAACCTTAACAGGTAAATACTAATT
>P_204
ATTTCTGGACATTAAAAAAGCATAAACGTGCGAAGATCAAA
>P_205
ATTTTTTAACTAACAATAAGCACTATAGGACTCTTTTTGAA
>P_206
ACGCAATTCGCGTTCCGTGTCTTACTACTGTAAGGTATTTA
>P_207
CAGAAAATTTTCTACCAACCCATACCATGTACACATTTTTA
>P_208
TTCTTCTTCGCCTTCCTCCCCATACCCGCAGTGTTAGAGGC
>P_209
GGATAGAGACACAGAGAAAACATACACTTCTCATCGATCGC
>P_210
TTTTTGCCATCGTTTTCATTCATTTTAGTTCTCTGAAAAAC
>P_211
AAATTTCTCGGATATATAGCCTAAATAGAAGAATTCCGAAA
>P_212
AGAGTAGTTCAATTCGAAACCAATTTAGCTACATTGAGTTC
>P_213
AGATCTTACTGAGAAGAAGGCATACTTGATTGATCAAGGAA
>P_214
TGTCAACTTCTCGAGAGCCACATACTTCATGTTTCTTTGGA
>P_215
AATACAGTTTCGAAACCGTGCGCAGTTGCAGAAATGGCGTA
>P_216
CATGCAGTATATGTTAATCCCAATATATTATACAAACATAC
>P_217
AAACAACCATTTTCAATTTCCTATCTGTTTAGAGACAAGAA
>P_218
TCTCTCTCTCTCTGGGGAGACTATATAGATTGGTGTCGCTC
>P_219
TTGCCTTGTACAGTCCACGACTTGATAAACTTGGAAACACG
>P_220
ATCCCTGGTACATAGTTGTACATATATGTATTTTAACTTCC
>P_221
TCAAGAGAAGAGAGTCCAGACATTGTAATTATTATACCCGT
>P_222
CGTGACTATATGGATATATCCATAATTGTGCATATGAATGA
>P_223
TAACTTTTCACACAGATATTCAATAATGCAAAACTGACATT
>P_224
ATAGCGCGCTAGTTTCATCACTAAACAGTGTATATTGACAG
>P_225
AAGGGTTGAAGAGGAAAATGCAGCAGAGGAACATAGGCATA
>P_226
AATTTGAGAAATTTCAAAGACTTACCAGAACTTTTCATGCG
>P_227
AAAATAGAAACTCTGCCACCCTTGGTAGGAACAAAGAAGGC
>P_228
GTGCAACTTCTTTGCAAGGCCATACTATTCCAATAAAAGAA
>P_229
ATTTCGTGACGAATCGTTGCCTTGATAGAGGTTAATGGCCA
>P_230
TATTTTTTCTAATTTTAGCTCGTACTAGTCTTTTTTATCCT
>P_231
GTTTTTAAAAAGAGATACCTCATAATAATAGGTGACCTCAA
>P_232
TGAGAATTTATTATTTATTTCTATTTATTTCTCAAAATTTG
>P_233
TGGATATGATTAACTATTCTCGTGACTTTGTTGAGGGAGGA
>P_234
TTACAGACAACACATCTATTCTAACTATTCAATCATCTCGT
>P_235
TTTTTAAAAATTGTTTTAGGCAATCTACTATTCATCGTGTA
>P_236
TCAATTTTTAGATGAGTACACTTGCTCAAAGATTTAGCACA
>P_237
AAGCCCATCAACCCAAGAAGCATGGTAGTAGTCCACACCAG
>P_238
AGGTGAAACCAATTTTTGAGCATAATACCGAAGCTCTTCTT
>P_239
ATACATGCCTCGAATGTGTACATAATAGCTGAATTTGAAGT
>P_240
CGACAGCAGTTAGATCGTGGCGGGATATCAAGTTTACAGGA
>P_241
AAGAATCAAGCGTGCGTCGCCGATACAGTGATTTCGAATGG
>P_242
ATCAGAAAAAATTCCAGATCCAGTCATCTGAATCTGACACT
>P_243
TCTCTCTCTTCTGTATTTCACTATTCAAACATTTTTGTCTT
>P_244
TCCGATTAGAAAGTAAAATACGGTTTTCATGTTTTGTAGCC
>P_245
GAAGTTTGGAAAATTTCAGTCTATAGAGCGTGATTTTCTTC
>P_246
AAAATTGCTTTGAATTCTGCCACTCTAGTTATTCTATTAGT
>P_247
TATCAATTTTTTGTTGCATTCTAACATTGTAAGCGTACGCC
>P_248
TGAATGAGTTCCAGAAACTCCATAATACTAACTAGTCGGGA
>P_249
GAATAAAACAATTTAATGCACTATCTAAGAGTTCGGCAGCG
>P_250
GAAAAGCCCAACACTTGAAACTTGGTAGATAAAATCTTGTG
>P_251
CATTCCAAATTCGTCCAGGCCTTACTCGCCCCTACCACTAT
>P_252
AACGTCTTCATGTGTGGGACCTATCTAAGATTGGAGAAGAC
>P_253
TACATATTGCCAAGTCAACACGATCATCTGAAAACCCTTCA
>P_254
TGATCTTGGCGCCAGTTTTCCTATTTTGATGTTATCCTCGC
>P_255
CATCTCTTTTCTCCGGATTTCAATTTATTTCAGGGAAAAGA
>P_256
TCAATTTACAATATTTCTATCATACTACTGAAACCACAGAC
>P_257
TGCGATGCCAGACTATTTCACCTGTTATTGCTATTCTATTT
>P_258
CTAAAATCTGTCTAAATTTCCTAACATGTACTATTTCTATT
>P_259
ATTTTTTTTTAGTTTCAAGTCAGTTCAGTTGTTTGGCAATA
>P_260
GGTTTTTGAGTCAGATGTTCCATACATTCGGTGTCAAGACT
>P_261
AATTCTCTTCAATTTCTCCTCAATTTATGTTTTTCTCATTA
>P_262
CAGTCAAACACAAAAAGAGGCACTCCCGTAACGTTTCGGTA
>P_263
CGGATCGGGTCAATTGTCCTCGGCATACTGTAGATTTGAGT
>P_264
AAAATCATAATATTGATAGTCTTACTATTAGCAAAACTACA
>P_265
AAATAAAATGCTAATGAAAACTTAGTAGTTGATATAAAATA
>P_266
ACAATTATGAGAAATTGAGTCAGTCGAGAACAGGTAATTTT
>P_267
TAAGTCTTGCACACATTTTTCTTACTAGTCAACATTAACAG
>P_268
ACTATTTACCGATACACTTTCATAATAGTTCTTTCGGAAAA
>P_269
TCATCTTCAGTTCGATTTTGCATGGGAGTTTCTTCACGATC
>P_270
GAAATTTGCTCACGGAAATCCATAATAAAAGACACAAAACA
>P_271
AACAAAATATTGCGTTGGGCCTTTATAACAAGATTCTTTGA
>P_272
TATATATATATATATATATACATATATGTGATCTATGAAAT
>P_273
TCTCTGCAAGGATACCCATTCAATCCATGTCTCTCTGAGAC
>P_274
TGAACCAACGATCCTTCTTGCATACTACACCAGCACGGTTT
>P_275
AACTTGTTGTACTTCAAGTACATACTAGGAGCATTTTCCAG
>P_276
TTTAGAAAACATATTTTCGTCATCATAGTTCTGAGTTTAAG
>P_277
CTAATACATTCTTATCAACTCATAAATCATAAAATTTGGGT
>P_278
ATCGCGTTCCAGCCATCGTCCTTGACAATAAATCCATTGTC
>P_279
GAAACATCAATAAAAAAATCCGGCAGAAATCACAGTTTTTA
>P_280
TGTCTATTTTATTCAGAACTCTACATATTAATATTTCAATT
>P_281
TGCACCTTGTTCAGTAGGAACATAATAGACATCATAATGAA
>P_282
CACATTCTCCATTTTCCTCACTACATTGTGGATTCACAGCT
>P_283
AGGGACGGCGCTTGAAAATTCTTACTCGTCGACTAATTAAA
>P_284
ATTTTTCCGTCTGTTGTACGCGAGAAAGGCATTCCTGCAAG
>P_285
AGAAACTGATCGTGACAAAACCCGAGTATCGTATTCTTCGA
>P_286
ATGGTGATAGTACAAATCCTCCTGCTAACGAAATCACAGTT
>P_287
AATATTTTTTGTTTATTTTCCTAAAATGTGGTAATTTAATA
>P_288
ATGAGCTTCTTTTCACAATTCTTACCAGCTTGGAAACGTAA
>P_289
TCTTCACAATTTTGAAAACTCATGATATTAAAAAGTATAGC
>P_290
CTATATTTTTATCTTTTAATCGATTTATTCAATTATCATCA
>P_291
CAGAGACTAAAATGACCAAACTCCATAGTAAAACTTTTCCA
>P_292
GAAATTTTTTTCATAATTTCCTATAATTTTTATTTTTTTGG
>P_293
CAGATCGACGACTGGTGCCCCAGTCTCGAGTTAATTGTGTA
>P_294
AAAATCGTACTTTGTCGTGGCGAGACCGTATTTTTTGGCGA
>P_295
GGGCACTTCTTTGAAAAATTCGGGAAACTTGTTTTCAGGCT
>P_296
TGACCAAAAAAAGTTTTTTCCATACATCATATCTACTATAG
>P_297
AACTACAAAGTCGTGTGAGCCTCACCCAAAGGATTTTCTCA
>P_298
TAGCCGCATCAAGAGTCAACCAATCATACTCAATCGTGCCA
>P_299
TTATTCTTGTTGTGATGTTGCATAACAGTTATATAAGCAAT
>P_300
TTCCGAGAGGAGTACACGGTCGAGGGTGTTACAAAACTCAA
>P_301
AAAATAACTTTGCCATTTTTCCTACTATATAAAAAGTGGGA
>P_302
AGAAACTAAATGGCCACGTTCATGATACTCCGTCTGAAAAC
>P_303
TTCCTGTACTGTTGAAAGTGCGCTCTACTGAGAAAATTCAC
>P_304
TAGAACCTTAATAAAAGACGCCCGAATGGGTAAAAAACGAC
>P_305
GCAATTTTTCAGTGAAAATCCGAGAAAAATCGATTAAAATA
>P_306
TTATGGCAGTTTTTAGATGGCGGCCTAGGAAAATCCTAGGC
>P_307
AATTTCTTTTTGACAATTTTCATAATAGATGGCCTAAATTT
>P_308
GATTATTTGTTTCGACCAGGCATTTATGCAATTTCTGCAAA
>P_309
TTTAAAACACTCGAAACCTTCGGTTATTATCTCAGTCTATT
>P_310
CACCGCATTCTTCGGCGGAGCAATATCCTTCAAAGTGGCTC
>P_311
AAGTGATGGAGCACAAGTCTCATGATAATTTGGTCGAAGAA
>P_312
AAATATCACTCTAATTTTGCCCCGAAAAACTCAAAAATTAA
>P_313
ATTTTTTATTTTTTCAAACTCGATTTCACTGAAAACTGGCA
>P_314
TGGATAAAACTAAGCTCCCGCAGTTTATGGTTTTCAAGACA
>P_315
ATCTCTAATCTTGATGGCGTCATCAACCGTGAATTCTTCCA
>P_316
CGCCGAGATATAGGGTAGTCCATACTTATGGGCCACCCTGG
>P_317
GCAAATTACCCTAAAAATGGCTAAAATTCGCTCAAAAACTC
>P_318
GAGTTTTTGACCAGTAAATTCATAAATTATGGATACTGGTC
>P_319
CGGGAAAACTGCGAAATTCTCGGGGGTACGGTAGCTGGGAA
>P_320
TGAAAATCGGTGTTAAATTGCCTGAAAATGTGTGCCTGCTC
>P_321
GCGATGAAAAGAAGAAAAAGCGGTAGGCCGAGCAGGCACAC
>P_322
TTTATCGATTTGGAGAGCATCGTTCTAGTGATTTTCACGCT
>P_323
TGGATGCACCATGAGTGACTCGATCTAGGAAATATGCAGCT
>P_324
TAACTCTCCCAATTTCAAACCCTCATATCTCCAAAACGGTT
>P_325
ATAATGGGGCTCATAATTTTCCTGCTAACATATTTCAGGCC
>P_326
AAAATGTTTGAGATTTGCCGCACACCCCTGATTCCGATAGT
>P_327
GCAGTTTCTAGAAAAAAACGCAGCGTTATGTATATGTACTA
>P_328
ATACTGTTTTTCTAGCAACTCTTCACAGTGTTTATGGGATG
>P_329
TGAAATGTTCAGATTAAAGGCGGTGTAGTCGAAATTTTCTT
>P_330
TGCTTTCAACTTTAGGCACTCTATCTAAGGCCTTTTTGAAC
>P_331
TCCAATAAACTTCCAACTTACTAAATAAGCTTTAATTTTCA
>P_332
GATTTACGGCGCAAATCAAACTTGGGGGTTCCAAAATCATG
>P_333
AAAGTCAGACCTGGGTTGTTCTATCTAACAACTGTGATCCC
>P_334
TGGCTAACGATTACTTTGAGCAATCTATGCACACATACAGC
>P_335
AAAACTGCATTAATTTTTCACTTTATATTTCAAAATTCAAT
>P_336
GAAGATGCGCTTCCGAAGGTCTCACCAATGCATTGACCTCG
>P_337
AACCGAACCATGCTCAATAGCGGTGACCTCCTGGCTCATCG
>P_338
AAAAATCGAATTTATCTTCTCCTTACAACAAAAAATCCAAT
>P_339
AAAAATGTTTCAGTCTCCCCCACGATAGTGAAGCTGACGAT
>P_340
TTATCAGTTGTCCCTGCAACCTTACTAGGAAAATTAGTTCA
>P_341
TGCCGCCGTCGATTGCGGCGCCTCTTTGTCCTGAAAATTCA
>P_342
AAACTACATTAGCCTAATCTCGATATATTGAAAAATTCCGA
>P_343
CTTGTTCCATTTTGTCCCCCCCCCCCCCCCATCTCATCTCT
>P_344
AAAAAAAAACGCGCGGAAAACTATGTACTACGCAGAGGCAA
>P_345
TAGGTAACTGTTACCTGAAACTCACTAAAGAAATTTCTCTA
>P_346
TTAAGGCCCGTAAGGCATACCTCAATAGGCATCGAGGCCAC
>P_347
TGAAGTCTCATTAGGAAATTCGGTGGTTTTGGACCATTTTT
>P_348
TAAATTTTAAAATTTACAACCAATGCCGTCTTTTTTTTGAA
>P_349
ATGGAACGCCTCAAAAAACTCGATATCGATTATTTTCAAAT
>P_350
AAAAATCACACTTCCCGAGGCATACATCGGTGACAGGTGAT
>P_351
AGGTTCTTACAGTGTCTCGCCGTTCTCGTTCCAACCTCGCC
>P_352
TCTTCGCCTTCCTTGTGGGTCTACCATGCCATATTTTGCTA
>P_353
GTTTAAAACGTCCTAGAGTCCATTTATATGTATGATTCGGT
>P_354
TGTTTTTGAGGTTTTTGCGGCTATAAACTACAAAACACGTC
>P_355
GCTAGCGGCTCGGGAAAAAACACACTAGACGTAATTTTTTG
>P_356
GCGAGCCGTTGTTACATTGCCAATTTATTGATTTTTCTGGA
>P_357
TGTAGTGTGAGCCTCAACCGCTAGAACACAAATTTTGGCAT
>P_358
CGTTTAAAATCGAAAAAATGCGGAAAAAAATTGAAAAATCG
>P_359
TTGAAATTCGACTTCAGCGGCCTGTTTTACCCCTATCCAGC
>P_360
GAAAAACTGAAAAAAAAATTCGAAAAGGACGTTTAGACGGC
>P_361
GAAATTTCAGTTAAAATTCGCGGAAATTAATTTAAATTCAA
>P_362
ACTTTTCCACTCTATTTTCGCAAGAATTCGTTTTTTTTTTC
>P_363
ATTTTTGCCGTTCAAACAGTCATGCGAAGTAATTTTTTAAT
>P_364
GAAAAATTGAATTTAAAGGGCATTTTTATGCAGGTAAACTT
>P_365
GATGTGTGCGTACAATACACCACACCCGACGCGCAAAGTCT
>P_366
GATTTGGGCCCCGTTAGAGGCGATTTGGAGAATCGTACTCC
>P_367
GACACACCGGCGGTATGGCGCGGCTTAAGCCTAAATAGCCA
>P_368
ATATTGCCGCATGTTCAGGACATACTAGCACCGCATTGGCG
>P_369
ACAGGTCTTCTCGGAGTCTTCACGATAGATGCATACAATGA
>P_370
ATTGCGTACCTCCAGACCTACAGTAGTGAAAAATCTCAGAA
>P_371
CGTTTTAGATGGTTAAACGGCAGTAAGGGGAAAGAGCGGGC
>P_372
TGAAAGAACCCTGTTCCAGTCATGACAAATGATTTGATTTC
>P_373
AGGAGGATCTGAAATCGAAACTTACTATATTAAGTGAGCAA
>P_374
CTGCAAGTTGTTCAGAGATACAGTCTTGGCAAAACTGACTC
>P_375
AACAAATTTCATCTCAAAACCACTACAAATAGAAAATAAAA
>P_376
AGGGGGGAAGAGTCATAAAACTTGGTAGCTGGACCCACTTA
>P_377
GAAAAAACCAAAAAAAAAATCAGGAAAAATCAAGGAACACT
>P_378
AAGCTCTCAGCTGAAAAATACGCGAATGTAGTGCTCTCCAA
>P_379
ATATGTTGTCTACTAAACTTCATGCTATACTTTTTTTGTCT
>P_380
TTGAAAATAATAATACTTTCCGTGTTAGCTAAAAACAGTGT
>P_381
CCAGGTAATCCTGAGTAGTTCTTGGTAGTCTTATCCAGAAT
>P_382
TTCATATTGAACATAAATCGCTATTTCTTGCATAACAGTTG
>P_383
AAACTCCTACAGTAATCCTACACAACCAACGCAGTAACCCT
>P_384
TGTGTTTGATGCATTTTTCACCCTTCTTAATGAAAAACTCG
>P_385
GATTTTTTTTGAAGTTTTTCCGGAAAAATTGGGAAATGTTT
>P_386
TGAAAATCAATATTTTAAATCAATTTATTGCAGTTTTCATA
>P_387
AGCTGTGAACTCCCAACAACCATGCTTCTTCACTCTACCAA
>P_388
ACATAAAACATGGCTATTAGCATGATAGTTCAATTAATGTT
>P_389
TGTTTAGCTCATGTAAAAATCGGTTTTTTTACAGATTTTTT
>P_390
ATAGAAAATCAATTTTTTGCCGGCATAGCTGCGAATCTCGA
>P_391
TCTTGCACCTCTCGTTTTGCCATACCAGCAATATTTTGTAG
>P_392
GCTAAAACGTCAACTTTTTTCTTCATAGTTCTTCCCCTTAT
>P_393
GTGTTTTGTATATTAAAAAGCATAAATACATTTATTAATGG
>P_394
AAACAACATAACGTAAAAAGCATGACAAAGCTTACGCGTAC
>P_395
GGCTCGGCTGGAGCTTCCGTCAGTGCAGATCGTAATGGTAG
>P_396
CTGACACCTCTTACCTGAAACAATCAGGATTAAAAGGATCG
>P_397
GTATTTATACCGGTAACATTCATGTTAGGTTTTTATGTATC
>P_398
CTCACTCAACATCATTTTGTCGGCATATCTTTAAAAATTGA
>P_399
CAAGGTTTTCGGTTTTTTTCCTAAATATGATTTTTGTGCAA
>P_400
GTACATAAAAATGAGAGAAACGGTATTTTTTAAAAACGAAA
>P_401
TGAGTGAAAATCAGAAAACGCATCAATTTCGTTGTACCTGC
>P_402
ATTACATTATTACATTTTTTCTACATAGAATTAAAATTATT
>P_403
GGTGTCTTTCTGCTGCGGCCCATACTGTTTGTCAGAAGACT
>P_404
CAAATTTTGAATTAAAAAATCATACATTTTCAGACTGAAAT
>P_405
GCACCTTGCTGCTCACGATCCTAACCAGCTGCTGCGCTGCC
>P_406
GAAATTACTTCTTTTTATATCTAGGTAAATAAAACATTAAG
>P_407
CAGGTTTTCGATGTGAAATTCCCGGATTTTCAGTCATTTTT
>P_408
TTTAAGTTTATTTTCTTTCTCGATCTCGTCGCCGCACCTGT
>P_409
AAAATTACAAAAATATGTTTCACAACAGTGCTCTCAGTTAC
>P_410
GTTTCTCGTTTTGTCAAAAACATTTTATTTCGAAATTTTAA
>P_411
CTTGATTCTTTATGTAAATACTTACTCTTTAAAAAACTCAT
>P_412
CTCATTCAACAAGTAAAAACCGTGCCCGTGCAACAAGTAAA
>P_413
GCATTATCAAGACTTTAAAACTTACATTGTTTACAGTTCTG
>P_414
GCCTATTTAGTTCAAAAACGCTGCCTATCCGCAAAATGAGT
>P_415
CTAAAACGTTTTTACTTGAGCATAATTGTACAAATTTGTAA
>P_416
TGTTTAAATTGTTTACCGGTCATGACAAACAAAAATACAGC
>P_417
ATGTCTAGCCGCCCTGTATTCCTACTAGTTGCTGTTGTAAC
>P_418
GTCAATAGTCGCCACACAGTCAATCATGTAGTCAAAAAGAA
>P_419
CAAACCTGCATCCCACTTGCCATACTCTTGATCCCACTGTG
>P_420
GGGATGTAGGGCGAGTCCCCCAGTCGGGCGTAGGTTCTCGG
>P_421
TTAAAACACGAATTTTGACCCGTTTTTGACATTTTTTCTCA
>P_422
GCCAAAATTCCATTAAAACGCGGATTTTTCACCCTTACATT
>P_423
GCGCTCTAACGACAAAATTGCATTGAGGCGCATTTTCAACG
>P_424
AAGAAGCCCAACAAAACTACCGGCAAGGCTAAGTGGCGGAG
>P_425
TGTAGAGCTGAAAACTTTTGCCTTGGGGTAACTTTTCATGC
>P_426
CACAGTGATGAACTGAGTCGCTACTCAGCCAATTTCTTAAA
>P_427
TTTTTGCCCATTTGATTTTTCAGCCATCTAATGACTGTCCT
>P_428
TTAAATTTAGGTTATTTAGACTAACATTAGGCTGTCTGGGC
>P_429
TGACAAGGGGTAAAAAATAGCGAGGATTCCGAATTTTGAGG
>P_430
GAATTTCACTACAAAAATTGCCCTAGACCGCTTGTTTCTGA
>P_431
CGAAAAAATCGCCAAAATTGCATGTTTTAATAGGATGTTCC
>P_432
GCTCGAATCGATCGGAAGTCCACAATAATGATCGGTGACCT
>P_433
ACACCACATAGTGCGAAATGCGGTTTTTTTGACGCGGCCGA
>P_434
TCAAAAACATGTTTCAAAATCGATTTTCCGCATTTTTAACT
>P_435
CTGGAGCGCACTTTCTGCAGCGGGAAATTTGAATTTTCGGG
>P_436
TTTTTCCAGCTAAAAATCGCCGATTTTTCATATTTTCGTCG
>P_437
CCAATTTTCTTCCCGATGTGCATACTAAATAGGCCCACTCA
>P_438
CAATGCAGTCAACTGGTTCCCATAACAGTGACCCTCACTGT
>P_439
ATGTGCAAAAATTAAATACCCTATCTCCGCGAAAAATGATC
>P_440
ATCATGCAGCACTCACTGATCTTACTACTTGTCTTCATTTT
>P_441
TCTACCCTTCTAGAAAATTTCTTGCTCTACAATCTTAAAGT
>P_442
TCAGATTCACTCAAATTTGGCTTACTAGAGATTTTCCAGAT
>P_443
AGTTTATTCTTTTAAGAGCGCCTGGTCGGGTTTTTGTGCTC
>P_444
ACGTCGACGAGTACATCTACCTCGGTCGTCAAATCAACGCC
>P_445
GTCACCACTGGACCCCCATTCTACCTATCTCTCCCCTCATT
>P_446
AAGAGGTCAGTTAAACTATTCTATCTAATTATAAACTCCCC
>P_447
TTTTTCTTCAGAATTCCAGTCATATTAGTGACCTTTACAGT
>P_448
GAAATAAAACATGGAAAACTCAATTTAATCAATTTATTTCG
>P_449
GCACACAAATCGAAAAAATACATTTTTTGATAATTTTTGCG
>P_450
CAGATTTTTACAGAAAATGTCAGTAAAAACACAGAAATCCG
>P_451
CTTACCAAATGATCAATTGACTTGATAATTGTCATAGACAC
>P_452
TGCCACATTTTCCAAATCTTCTCAATAGCTCGAATGTGATT
>P_453
CGCTTCCAACCGAAATTTTACGAGAAATTCGAATTTCCTAC
>P_454
CTTTTTCATATGAAAAATTCCGGTTAAAACATTTTTTCAGC
>P_455
TGGACTCCATTGGTCTGCAACTTTCTAGCTTTGCCACTCCA
>P_456
TTATTTTCAGAATACTGTGCCAAACCCAGTAATTCAGTCCC
>P_457
GATATTATACAATTTGTCATCACACCCGTCGTGAATCACTC
>P_458
GATTAGCCCAAGAATATCATCTTACTAGATCCGGACAGTTT
>P_459
CCACTGTGGAATGATAATCACTTTCTATAAAAATTCTGCCA
>P_460
AGTAAAAAGAGCAAATTAGTCAATTTAGTCGAACTATGCAT
>P_461
ATATTTTTACAGAATTTCTGCAGTTTTGCTGGGTTTCATTA
>P_462
ATTTAGGCCCAATATATGCCCAGTTTAGGCCTAAAATCTGA
>P_463
AACACCGACTACAGTACCCCCAGAAACAATGAATTTTACGC
>P_464
ATCTGCGCAAAAACTTTGGTCAGCATAAGAAAATTAGTCGG
>P_465
CTAGAAGCGCCTAGTTTTTGCAGTTATAACCAAAATTTGAT
>P_466
CAAAATCGTGCTGAAAAATTCATGCTCGTTTCCCAGCTCGT
>P_467
TGAGCAAATTGTGGAAAATGCGGAGATAAAATTGGAGCCCG
>P_468
TATGTTTTCTCTGTTGTTATCATGTTACCTGTTTTACTGAA
>P_469
TACGGATATAAAGGTGTCGACTGTATATTATTTTTATTTCT
>P_470
CGCGGGAGCAAGCTGAAATTCTATCATTACACAAACTATCA
>P_471
TTGAACGTTTTCTTTTATCTCTAACTACTAAAAAGTTACAC
>P_472
CTCCATGTTCGCTTTGCACCCATGGGAGAAAAACCTAGCAC
>P_473
GCCAAAATGGGGGTTGGCACCTACCTACGGTACTTTCTTAT
>P_474
AGGTAGGTGATGTAGATAGGCATTATAGGTAGGCACCATAA
>P_475
ATTATTTTATAAGTTGACAACTTTATAATAAAATTAATTTA
>P_476
AGTACCCCTACATAGCATTTCACACATTTGGTACCGTACCC
>P_477
CTGTGAGCATCCACAAAATCCGGGAGTTCTAATTTTCAGCT
>P_478
GGGACTGATTTTCAAGATTTCAATTTAGAGAACTCGGGCCC
>P_479
ATTATTCGAGGATTTTGAGCCTTGGGAGTCCATGACCTGAA
>P_480
GGTGACCTCATCCAACTCATCTTAATAGTATTACGGTAAGC
>P_481
TTCTCCGATGAAAAGAAATTCAATCTCGATGGGCCTGACGG
>P_482
TATGAGGTGGCAAGTGGGAGCGGTGTAGCTGAAAAATGGAA
>P_483
GCATCCGACACCTTGCGGTTCTTGACAGTGTCGCCCTATGA
>P_484
AAAATGCGCGGGTTGTAGGTCAATCTAGAAAGAAACAAGAT
>P_485
TTGAATTTCCCGCCAAAACGCTCACTCGAAAATTTGAATTT
>P_486
AACGCAATCTTATGCTTAGCCAATGTAGTTCTTGACAATTG
>P_487
ATCGCCTTCTTCTTTCAGAACTGTCTAGCTATTTTATTGCA
>P_488
AAGGGGAAAAAACGGAAGTTCAATTATATAATTGTGTTGTT
>P_489
GGCCGACATCGGTGTTTTCTCCTGGTAGTGCGATTTCAGGT
>P_490
CGAGCAGGCCCATTCGGGCCCATACCCGGATTCGGTGGTGT
>P_491
TGAAAAAACAACAAAATATACTGTATACTTTATTTTCCCCC
>P_492
CTCTTCGTTATGTCTTACAGCTATTCATTGTTTTTTCCACT
>P_493
TCCTTTTGTAGTTGTAGGAACTCACAGGAGTAGTCACTACA
>P_494
GGCTAGGATTACTGTAGGAGCATTGTAGTTATAGTTGACAC
>P_495
ACTTTGGTACTAAATAATTCCATGGTATTAAAACTGACGAA
>P_496
TGATTTGGATGGTACACACTCTCACTAGTGTTCCCTTGGCA
>P_497
AGCGAATGCTTGTGAGCTACCATTCTCGGCTTAACCTTCGT
>P_498
GAGACCATTCATTGCGTGGTCCATATAATAAAAAATCAAAT
>P_499
GGCTAGCTCCTCTTTCCAGGCATTGTAGTCCAGGTCTGGGA
>P_500
TGAACATCTTTTCCGGTTTTCTTGGTTCTTGTTCAGTTTTT
>P_501
CAGGAAGCTCTTCCAGCCAGCTTCACAGTTCCCTTGCTCCT
>P_502
CACGGCCACAACGTGGAGTACTAACCACTATACTACGCAGG
>P_503
GCCCATGATCCAGCGGATCGCAGTTGGGTCTCGCCACGAAA
>P_504
GCTCCAACTGCTTCCAAACCCGTACTAGAGAAAATCGATGC
>P_505
CCATTGTTGCAGGTCGTGATCATACTCTTGCTTGTAAGCCG
>P_506
CCTGCCTACCCAGTCCTTGTCTAACTCGTGCATTTTTACTT
>P_507
TCTGAAAATCCAAGCTTTTCCATACCACAATAATGAATTCT
>P_508
CCCAAAATACGGCCTATGGCCACTCCTGTGATTTTTCGTGA
>P_509
TCGGCGTGCTGACGCGTCTACTTTCCCGCGATTCATGTAGA
>P_510
TCAAAAAAAAAACCATAAACCATAATACAACAAAAAAACAA
>P_511
AAAATATTCTGGGGAAAAAACGGTTTTTTGAAAACTATTCG
>P_512
GCCTTCGAGCTCCGCCCACTCTATCTAATTGGCTGAAAAGT
>P_513
ACAATTTTAGCGCAATTTTCCGTAAATAATTTTTTGTAATT
>P_514
ATAAAAATGTAGGCTAATTTCTTACTCGGTCTGCTAACGCC
>P_515
CGAAGTGATGTATCTGAAAGCACGAGAGGAGACGAGTCGAA
>P_516
AAGCGTTACAACTTTAAACTCTATATACTTCCAGAATCCCT
>P_517
AATTGCTTTCAATCTTTCTTCATAATAATAAAACCTTTATA
>P_518
CTCGCAGGGAAGAGACGACGCGGGGGAGATTTACGATATTT
>P_519
AATTTTTTACAAAAAAAGCGCAGTTTTTTTTAAAAAGAAAA
>P_520
GATTTCTATTCAGGAACGTCCTCACTCGGCGGCGGCGGATT
>P_521
TCCAGATAGGTGTAGAAATGCATGCCTGTCTTACACCTACC
>P_522
GATTTTCTTGCCCTCGGATGCGATAGAGATTTTGATTCGAT
>P_523
AGTTATCAATTTTACACATCCATACATTTTAAAAGATGAAC
>P_524
AAAAAAAAAACAAGATTTGGCGTTGGAGATGATTTCCCTTG
>P_525
CGGTTTCTTTCGATGGAAGCCACAAATGTGATTATTAAAAT
>P_526
AAACTTTCACTATCTGTTTCCTAAATAAATAAAACTATATA
>P_527
CCCACCCTCCGTCTCGTCTACTCTCTAGTGTTATAAAACAT
>P_528
AAAAATGTGATGTGAATCATCAGTATATCAGGATTGCACGA
>P_529
TGCCTTTTTCATGTTCTCATCTAAATAGCGACTTTTAATTT
>P_530
AGCCGATCAGAGAAGTCTGACTAACTCCGCCAAATACTCCC
>P_531
CACTATCTGGAATTTTCAATCAGTCACCTCACAGTAGCACT
>P_532
TGGAAGTTTTGGCAAATTTCCAATTTAGCTTTTAACGACTC
>P_533
TCCATACACTTCCGTTCGTTCATTGTAATTCAAAAGTCGCG
>P_534
CCGAACTGTATTTATTTAATCTAACTAGTAAACTATATTTT
>P_535
ATATATATTTAAATACTAAACAATTATCTTGAAAAATTTCC
>P_536
GGTATAAACAATGTATTAATCTAACATTAAATACAAATTTA
>P_537
TAGGAATAAGTGCTAAAATCCTGTAATATATTCATTTTCCC
>P_538
CGACTCGCCCTATGAAAAGACATACATTGAGTGGCGCATCC
>P_539
TTTTAATAAGATTTTTTATTCAGTTTAGTTTTTTTTAATTG
>P_540
TGCTTTCCCATCGCTCAAATCGATAGAGTAAAAATAAAGAA
>P_541
CCACGTATTATGCCAACCTCCAATTTATGGATGATTGCACT
>P_542
CCTTCAATCCTTTAAAAATTCGATCTAGTCAAATCGCAACA
>P_543
CTGCAATCAACACCAATTTGCTTACTCCATTATCACTAAAA
>P_544
GAATGAGCACAGTTTCCTTTCTTGATATTATAATTTTCGTA
>P_545
CGGCTTCACTCATTGCAGCTCTTAACATTGAGTTTGAGCAT
>P_546
TCAGCAGATGCGTTAAGCTTCATGGTACAGCTGCCAAGAGG
>P_547
TTTTGAGATAAAACCGAAGTCTACCTAGAAATTTTCACACT
>P_548
GAAGCATATCCTGAACTGCACATACTCGTATCCGGGCTTGC
>P_549
CAACAGCTCTACTTCAACAGCTTACATCTCGATTGCATTTG
>P_550
AGAACTTACTTTTTGTCTTTCTATGTCGTGCTGATTCTGCA
>P_551
CTTATTCTGTCATTCATTATCTAACCCGATTGGCGTCATCG
>P_552
AGTTCAGGTGGAGATCAAGCCATACTTCTTTCACAACCAAT
>P_553
TTGAACTAAATGTTCATTTTCTAACATGATGAATAGCCATT
>P_554
TGCTTATGCGCCTTTAAATTCACTGTAGGAAATTTCGATGT
>P_555
CCTACTGATTGAACACGGGTCTTGGTAGACTAAAAATTGAA
>P_556
ATCTTTTTGAGGTTTGAAATCTAACTGGTTGGGAAATCGTT
>P_557
TTTGGTTGGAGAATGTTTTTCTAGCTATTGTATTTCTTTAC
>P_558
TATAAATAATTAACAAACTACATACTATAGAAAACCACCTA
>P_559
TAATTTAGATAAATGACTGTCATACTATTATATAAAGCATT
>P_560
TTAAAAGTCAACATATAAAACTTACTCCTAGTTTAGTTATG
>P_561
CGGTTTTGTAGAAATATACTCACAATAGCCCAAATCCCCTC
>P_562
AAAGCTCGCCAAACAATTCACTTATTAAGCAAATTGTCAGT
>P_563
TTTGGTAATTTACCAAAAAACTAACTAAATATATTAATTAA
>P_564
TTTTTTTGGAAATAATCTAACTTACCTAACTCATTATGGTG
>P_565
ATGTATCTATATGGCCAACTCTTACTATTAGTATTTACCCC
>P_566
TACTGACTCTGAAAAAAAAACACGGTCAAGGAGAATTGGAA
>P_567
GGTCCTCCGAAAAACCACAACGAGAGAGGGAAATTCGACAC
>P_568
CTTTTTTTTTTCAGTAATTGCGTGGTTATGCATATATTAAT
>P_569
TATCTTAATCTAAAGTACAACTTTGTAGTTGATTGTTTTTT
>P_570
GATCGTGCCGTCTCTCCTGCCAATCTCGGAAATCTCTCTCA
>P_571
ATAATACCAAAGATATTAACCATAACAGTTGCAAAGACACC
>P_572
TCCGGATTGGCCTCCGGATCCTTGGCCGTATGGATCCGCTC
>P_573
CTGTAGTGAATTCATATGGACTTGTTATAGGGTTTGACGTG
>P_574
TTGTTTTTTTCAATAAAAAACTCACCTGCGTCTTTAATCTT
>P_575
CAACAACCACCGACGATCTTCTAACTAGATATCGTGCAAAT
>P_576
AACACCTATCGAAGAATAAACTTACTATCAATATTGGTGTC
>P_577
GAGAAAAGAGGCAGGTTGCTCTATCTACCGGTCACTTGCCT
>P_578
CGCTCGTCTCCAAATATCTGCATTCTAGTTGAGAGAAGCCA
>P_579
GGCAGTTCTGGCTGGGCAAGCAATCTATTAATAAGTTGCTC
>P_580
TCGGCCTTGAGCACTTATTTCATATATGTCGTTTCTACTTC
>P_581
TATTCGCATCGTTTCACTGTCAGTCTAATTGTATTCACGCA
>P_582
ACAGTCGAATGCTGGAAGAACTTACTCGTCATGCGGCTGAA
>P_583
TTATTTTAAGCTCTGCTTCGCATAACACTGTCCTAGAAGAG
>P_584
GTATGATATTAGTGGTATAGCTAACATGTAATTCCTAATAG
>P_585
GGGACACATCTTTCATCGTTCTTACTGTAGTTTTCTGCTTG
>P_586
TCTAAAAGCTTTATTTTGTTCATACCATGAAATATTTTTAT
>P_587
AACATTTCAACTACAGTAATCTATAATCTTTCTTTCTTATC
>P_588
TGATCATATCTTGATAATGACTTGATAGCATGACTTGATAA
>P_589
AAATACCCGCTTACTCTTTCCATTCTAGTCCATGAAAAATT
>P_590
TTGACGTGGCACAATCGGCTCATTTTATACCAATTTTTGTC
>P_591
TCAATGTGTTCAACATTTGTCTATCATGACAAATTGTTTCC
>P_592
GAAAACTACCAGAACCACTTCTAACTTTTGAACTTTATGAT
>P_593
GCTTCGTCATCATCACCGGCCAATGTAGCAAATAATCAATA
>P_594
CATACTGAACCCAATGCTCTCACACTAAGCTTTGTACGGTT
>P_595
TTTTTACCCAAAGTTGATGGCACTATAGTGAAAACCATAAA
>P_596
TTCGCTAAAATTGTTTTATTCTATTTATTGTAAATGCATCC
>P_597
GTTCAATGTGACATCAAAGGCGAGACAAACTTTTTCACCTC
>P_598
TTGTTTAACCCATTCAACTACATGAATTTGATAAAATCTCC
>P_599
CCAATAACTTTCTTAACTCGCTAACAGGTGTATCTAGAAGA
>P_600
TACTTTTCGTTGCAAAAAACCATTATTTGTTGAGTTACACA
>P_601
CCCCGACTTTTTTGAGAAAACACATTAGATATACGGTGTCT
>P_602
CAATATACAAATTGATTTTGCATACTATTTAAAAACAAGCT
>P_603
CCAAGAATGTTTCTGAAATGCCTTCTAGATCTGTTTTGTTG
>P_604
TTCCATCTGGAACCATTCTCCAACATCGGCGAATTTCAAAT
>P_605
ACTAAAGTTTTTTGGAAAATCAGTTTATTAAGTACTCTACT
>P_606
GATCCTATTCTTGAAGTTGGCTCACTCCTTAATTTATTTTA
>P_607
GGTTTAAGGTTTTCAAAAATCTTACATTTAAAGTTTTGGTC
>P_608
CACAACATACGAATATATTTCATTCCAGTAAAATCATTGAG
>P_609
ATCCTATCAGAAAGCTGGTTCATACCAGAGTTTCCACATTT
>P_610
CTCAGAAGCACCTGGAAGTCCATATTAGGATGGCAGGATTA
>P_611
TTTTTCAAGAAAAAACAAACCTAACATCCTCAAAAAACATT
>P_612
GGGATTCATAAAAACAGATTCAATTTATGATTCTCCAACTT
>P_613
TACACTTTTTTCCAATATTTCTTGATATTCGAAACAAGGTC
>P_614
CGGTAGCTCAAGTACGGGAACGGTCTGGTCATCCACTTCCA
>P_615
CTTCTTTTTTTATATGATTCCTTACTAAAAATTTTAAATAA
>P_616
GATGACGAATGAGCCAATGCCATACTGGGCTATGCCAACTC
>P_617
CCCTTTTCTAACTACTTACACAAAATAAACATTTTAATTGA
>P_618
GTTCCGCTCATATATGGGTTCTGTATATTGTGCCCTTTCTG
>P_619
CCAACGAGGAATCTTCACAACACAATAGTCCAAACTTGGCT
>P_620
ACACAGTTGCTGGAGAATGGCCTGCTCAGACAAACTACCTC
>P_621
GAAAGTGTCTTCAAATGGGTCTCTCTCGCGTATTTCCCGAT
>P_622
CGGAATTTCCGCAAGTTTACCTTTCCCGACTAAAATGTCGA
>P_623
ATCGGTGTGTGGCAAGGTGTCAAACCCGAGGCAGCAGCAGC
>P_624
GAACTTAAGATATTTTTAATCTAAATAATAATTTCTGTGTC
>P_625
TTATGAAACTAATTGTTTTTCATAATATTAAAAACTCGTCG
>P_626
ATTTCTAAAAGAGCATTCGTCAATTCAGTGGCATCTTCGGT
>P_627
GAATTTTTCCCTACCAAAATCTTGATAGATTTTTGATAACC
>P_628
CATTTGATGGTGTCCAATTCCTAGGTGGTGGAAATCTTGTG
>P_629
GTCTTAAAGTATAATCTCATCTAACTCGCTGGAAAATATGT
>P_630
ATTTTAAATTCAAAATCCAACTTACCCTTTTAGAAATTCGA
>P_631
TTATCAAACAACTCCATACTCATATATGATAAAAGACCGTA
>P_632
AAATTTTATTCAACGGTGATCTAACATCTAACTCTAAAAAA
>P_633
AAAGTGTGACTCCAAATGACCATACATCAGATGCTTCACTG
>P_634
TATTGAAACTATTGAAAAAGCTTATCCGAGGATTCAATGGA
>P_635
CCTGCAGAACCCCAACTATTCAAGGTAGGTAAATACATTGC
>P_636
CTTTTTCTTAGATTTTTTTTCATATTGTCGCAATTTTTGTC
>P_637
GATAAGCGAGCAATTTTTTGCGTGTTTGCTTGCCATTCACT
>P_638
CAATCATTGCTTCGGAGATTCTAACTAGAAAAGAAGCATGG
>P_639
ATAATAAGACCAGACAGCGCCTCCCTCGTCTTTGTAGAAGA
>P_640
ACTTTTAATTTTCAGAATGTCACACTCTTCTACAAAGACGA
>P_641
GGTCATAGTCCGAGTTAAGTCCATATAGTTGAAAAATTGGC
>P_642
GAGAATTTTTCTGAAAAAGTCGAGGTAGGCGTATGTTTCGT
>P_643
TATAACCATTGCAGAAGGGTCATTCATCATCATTTCTTCCA
>P_644
TATTTTTTTTCCAAAGAAAACTGCATAGTTCAATTTTCTTT
>P_645
AACAATTCAAATCTGATATTCTAACCAGGATGTCCAAAATC
>P_646
ATCGATTCTTTCGACAATTTCGGTTTTTCAGTTCTCGTATG
>P_647
TCCAAACAAAATCGAATAGGCTAACATCTTGCTTTGCCCGA
>P_648
GACACTAACTCCTCTGGATCCACGATATGAACAATTTCGTA
>P_649
GACGCAGGAATGGAAATGCTCTATCTACTAAAACCATCACG
>P_650
GGATTCCGCATAGTCCGAAGCCTGAAATTGGTTACTTTATT
>P_651
CGTTTTCTACAATTTATTACCTAGGCAATAGCAAATTCTCA
>P_652
GAAATTTGATTTTTGAAAAACGGTCTGTAACTTGGCTGAAC
>P_653
TATGAAATCTGTCAACTAATCACACTCTTGTTTTTATCTAG
>P_654
AAAAGAGAAAAAAATACAGGCATATATGTAGCTTTGTAGAA
>P_655
GCCAAAACATAGTTTTAAAGCGGGATAGCCTAAATTTTAAA
>P_656
TAATCTACTCGATAATCGACCATGGTTTCGCTTATAAGGTA
>P_657
TTTATTTAATGACACCACAGCTTGACAGATATCACATCTTG
>P_658
ATTATAAAGTTAACATGCGACATAATATTACTGTAGATTCA
>P_659
CCCTTTTTTATTAAAAAAACCCCCACAAACCAAAAAAACCA
>P_660
TTACGAAAAAACTTTAATTTCTTACCATATCCGTTCAAAAA
>P_661
TTCATAAAGTTCAGTCCCGCCCTGACAGTATTTGCCAAGTC
>P_662
AAAAATATTCAGATAGTTTCCTTCTTAGTTGAAATCATTAT
>P_663
AAATTTGTTTTTAGACTAAACTTACCAATGAAATTGAAGTT
>P_664
AAGGATAAGCAACAAAAACGCGAGCTCTACGAGCATTATGA
>P_665
ATTTTCATTTTTCTCTCTCTCTATCTAGAAGAACCAAACCA
>P_666
GTTCATGTTCTCTGCAGAATCAGTCTAGGAGTGTATAGCTG
>P_667
CAAAAAAAAAAGCAAATGTTCAATTTATTGGAATTCGAAAA
>P_668
AACTGGCTGACTGGAGAGCACGGCCTCTACGAAATGCGATG
>P_669
CAAGTACAAACAAAAAAAAACGGTCACCTCAAAAGTGACGG
>P_670
GACAGAAACATGCAAGATTTCAAGGTAATGATGACCTTCAC
>P_671
AGTTGAATAGTTTTAGATAACATACATCATAACTGATCCTG
>P_672
TTTTAAAATTCCAGCTGAAACAGTCTATCAAAATATAGGTG
>P_673
TCGGGCTACTGACACTACTGCTTTCCAGTGGTTTTCTGTGA
>P_674
TAAAAGATGTTTGTCAAATGCGTCAACCATTAATGAAGGTG
>P_675
AAATTTTGAATAAAATCTAACTATTTGGTAGTAAAATTAAA
>P_676
GCTAACAAATTTTGCTCGCGCTAGGACCTATTTCTTGCATA
>P_677
TTCACTATTGCGATGAAGTCCATACATAGTGATACTTTCCA
>P_678
AAGAAAACTATTTTTTAAAGCTAATATCTCGAATTTTACCA
>P_679
CCAATCCGGTTTTTTTTTCGCTTGGTTTCTTCATTTTGTTC
>P_680
GCTACCCGTGAGATGTCGGGCCGTACTGAAAAGTTACGCAC
>P_681
TTTTATTGCATTCTCCGCAACTACATTCTGTTTTTTCCGAC
>P_682
ACAAACGAGTTGTTGCATCCCATACTACAACAGAACACATA
>P_683
ACCGCCGCCATTCTAAACTTCTATGGAGCTCAATACTCCTA
>P_684
TATTTTAAAATTTCAAAAAACTTACCCGACAAGAGACATAA
>P_685
TGCCAGTATATCAATTTATACTTACTCGATGCAATCGTTTT
>P_686
CTGGAACGTCTCCGCTACGACAATACAGTTGATATCTATGG
>P_687
ATGTTGTTATCTTCTGACTTCATTTATGTATATTTTCTGTG
>P_688
TTTTTTATTAACCTAGATATCTGTCTAGACTAAAAGTTGAT
>P_689
CTCGAAATTAATACTGCAATCTTGATAATTCAGAGGAATTT
>P_690
CGACCTTTTTGCGCATAGTTCTATTATTGAAAAATTTGGAG
>P_691
GTACTCAGTTTGATGTTAACCATATTATGGATAATTGCAAC
>P_692
TGACAGTCTTTCTCGTTGCTCTCACCCCATTCAGATCTCTT
>P_693
GAATTTGGCTTTGGCTGTTTCTATCATCTAAAAAAATAGTT
>P_694
TGTAGTTACTTTTAAGAATACTTACTAGCTCTGGTTGCAAA
>P_695
ACACCTATAGGCACAATTTCCGGTTCTCCACTCAACAAGCT
>P_696
CTATTATGTGTCACCATCACCCTACATGCCATTCGGTTTCG
>P_697
AATTATAAATATTACGGGGGCATACTAGCGAAATTCTACAC
>P_698
TCAGATCATCAGGCAGAGCTCAATGCTCTTTTGGAGCTGAA
>P_699
AATAATCTGCCGTTTCGAGACAGGGTAGTGTATTTTTACGA
>P_700
AAGTTTTTCGAAAGATGGGTCCCTTGCAGTTTTTTGGCGTG
>P_701
GTTGGCATCTGAAGATTCAACAATTTATTAAACATTTATAT
>P_702
GTGATAGGTCCCGGTGGACACTCAATAGTGTTGACCCATGG
>P_703
GCTTCTTCTTTTTATAAAGACTATCCGGTGTGGCACCATTT
>P_704
AAATTAACATTTTTGAAATCCTTACATTTATTTTCATATTC
>P_705
TTCTTTAAAAAAATTCAGAACATAATAGTTAAATCTTCTCT
>P_706
ATTTCGCAATCGCCTTTGCGCGATTTTGTGAGCACGATTGG
>P_707
TGAACATTGAAGAAAACTTCCTACATATTGACTTCCTATTA
>P_708
AAGCCCTACTCAAATAATCCCATGAAATTGTTTTGTTCATA
>P_709
CCGAATTTGCCATACATTTTCGATATTGTGTACGCCCGTCT
>P_710
TGTTTCCTCCATCTCAACGTCATCATAGTCACATCCTCCGA
>P_711
GCCGAACACTTTCTCGTAGGCGTACTCGAGGAAGTCGAGGC
>P_712
TCGACTTTCTTCGGTTGATTCGGTGTATTGAAGCCAGTATA
>P_713
CTTGCTCCCAATCCCCTTGTCTAATTAGCTTTTTCTCGCTT
>P_714
AAAGGAGAAAAGAGGCAATTCAATCCAGAAGAGATCTCTGC
>P_715
AAGGAATTGAACTGCTCCATCAATCCAGATGAAGCAGTTGC
>P_716
GAGCGCAGAGTTAGAGCGCGCGTGCTTCAAAAAACAAAAGC
>P_717
TTTTTCAAAAACACTATAAGCACTATAAATACACTGAATTA
>P_718
TTAAACAAACCAAACGACAACTAACTAAGATATATGCTGCC
>P_719
GAAGTTGACTCGATACCGTACAGTACAGCTGGAAATAAGAT
>P_720
CATGAAAAAGAATCCAGACCCATCGGCAAAAAATGCGACAG
>P_721
GCATGAAAAAGCTGGTTATACATAATCGTTTATATTTTCAA
>P_722
GCGCAGGCGGGTAGCGGCTGCGCGCCGTGAAACACGCCGCG
>P_723
AATTTTTTTGATTTTTTTCACATTGATATTCAGGATCAGCA
>P_724
TAAAATTCAAAAAAAAATTGCCTGCTTGATTCATCTGTCGA
>P_725
CCTGCTCCAAACATATTAACCATATTAGGCCTACCTACTAC
>P_726
CATAAATAGCGATCAGCTCGCGCTCGCGCATTTTCTTCTGG
>P_727
AGTTAAAAAGCAGGAAATTTCGCGAAAATTCTAGATTTGGA
>P_728
ATTTGACCTAGAAACGAAAGCCCGAATGATGTTTGTCGCCG
>P_729
GAAAATCAGCAGACACCCTTCCTGCGAGTGCAAACATGACT
>P_730
GAAGAGTTCGGGATAATTTTCTAGAGAGGTGAAAAAAAATT
>P_731
CCTGTGTATCGCAAAAAAAGCTTAAATTCAGTTTTTACGGG
>P_732
GGAAATTCGAGAAAAAAACGCGAAAAATTGTATTTTAACTG
>P_733
TGAAAATGGACAGAAAAATGCGTTTTTTTTTGGTGAGAATC
>P_734
AATTGAATTCAAAATTGGCACAGTTTATTGGCTTTCACCTT
>P_735
ATTAAGCTTCATATTCAATGCATACATTATTTATTGCTTTT
>P_736
CACATGTTCAATGGAGCGCACTTACATTACAAATAAAACAA
>P_737
AATTTTCGTTCCAAAAAAAGCATGAAAAATGAAACTCTCGC
>P_738
AAAATTAACATTTCACCTGCCACTATAGTTAACATTCTCGG
>P_739
TAAGGATTTTACGAATCTCGCATGGTTTTGAGCAACATATA
>P_740
TTCTTTGCAATTGATCGTGACATGGTAGCTCCTTTATCAGC
>P_741
ATGCCATTACTGACTGTTTTCACACCCATTTTTCTCTGCGT
>P_742
TGTCAAAAACCCATGTAACGCTAACTATCGTTAGTTACTGT
>P_743
GTGAAAATCTGGAAATTCGGCGGCGTTTTTTGGAGTGAAAA
>P_744
CACGAAAATCCTCCAAAAATCCCTAAATAAAATTCCGAAAA
>P_745
ATTGTAGTTTGTAGTCAACTCGGGATAGTCGAATATCCTGC
>P_746
ATTCGGGTAGAATAGCCACACATTGTTGTTGTTCTCGGCGG
>P_747
AACAACTTCCAAACTTGTGACTTACTCCACTATTTGACAGA
>P_748
AGAGTATCCTATCTAGTAGTCTATGTACTATTTCAGCTACT
>P_749
TTTCTGTAACCAAAAACGTTCTACATAGTTACTTATGACGA
>P_750
CACTTTAAAGGAGATTTGGCCCTTAATATAGTTTTGGTAGT
>P_751
CATATTAGATACATATCGAGCGATAGTTTTCAAATATTGAT
>P_752
TTTTTACAGCATAATTTTGGCATAAACAAAATAATTACAGA
>P_753
TGAGTTTTGTTCGACAAAAGCGAGAAATCCGGGTCGAAATC
>P_754
TGAGCTCCAAAAAATATTGCCATATTACTAAGAGTACGGTA
>P_755
AAATCCATCTGATCATGTCTCATAATAGTATAGCCTGTTCT
>P_756
TTGATTTCGAAATTGTAGTTCTTGACACTGATGATTGATCG
>P_757
GCTGACGACGACAAAAAATGCCTTTTCTACATTGTCTAGTT
>P_758
AATTGGAATTTCGAATAGCACTATTCATTGGTTTTTTTCAA
>P_759
TGGAAAAAAAAAGCATATCTCTCACTAGAGCTTTTAGTTAT
>P_760
GGAAATTTACAGAGTTTTCGCGTTTTTCTTACAATAAAATG
>P_761
TAAAATTTCAAGGTAAAATTCGATTTTGCTGCTGCTGCAAA
>P_762
GCAAAATATAGATTTTTAAGCGGTTTTTAGCCGAAAATCAC
>P_763
TCGGTGAACCGATCACCTCGCCGCAGTAGATCAAATTATTA
>P_764
GTCAAGCTGAAATTTTTTAGCTTACTAGTAGTATAGATATC
>P_765
GTGCTTAGTGTGGGGATGGGCGGGACAAGGGGATTTCGATG
>P_766
CGAGATATTGTAAGATTTCGCATTTTATTCATTTTCAAGTT
>P_767
TTTTCCACGTCTTTACGAAACTAAATATATGTTTTCAGCTA
>P_768
AAGCCTAGACAATTACTCAGCATTATAGTTCAATATCGAAT
>P_769
CCTAAGATTGGCCTAAAAAGCGATAATTTAGATTTTTTTTT
>P_770
TCAATGCCCATAATACGGCACTTGATAGGTGAACACCGGCT
>P_771
CTAAATTTTCAAAAAAGTTACAGTGTATTGAAATCTTCTGT
>P_772
GTTGAAATTTCGAAAATTCACGAGAACGTCCAAAATATTCA
>P_773
TAACCTTTTCGGAAAAAAACCTAAAATTAGAATTTTGTCGT
>P_774
ACAAAAATAGCTTAAAAACGCAAAAATTAGCCCAAAACGCT
>P_775
GCCAAAAAAATCGGATTTTCCCCGAAATTTCCCGAATTTCC
>P_776
AATATAGCCCGTGATTAGGGCCTATATGTTTTCAAAAGTTT
>P_777
ATTATCTCTGCAGGTTATGACTAACCTGATTCGCGACCTCT
>P_778
GCATAAAAATTCGAAAAATTCGGCAAATCGGCAATTTGCCA
>P_779
TCTGACACAGGATGAGATCACTAAACAGTGAGTTTTTGGTA
>P_780
TGAAAATCGACTATTGCGGGCTCCCTAGTGATGGCTGGAAA
>P_781
CCTTTTATTCTTCCTCCCCCCCCCCCCTCCTTCTACGAATT
>P_782
AATTTTTTAAAGAAAAAATCCGAGAATTTCTCAAATTGGAT
>P_783
AGTCATAAGCAGGTAAAGCACACGGTTGTGCCGACGAAAAT
>P_784
TAATTTTCTACGCAAAAATGCCGTTCGGATGAAAAATTACT
>P_785
TTTTAGAATACAGAAAAAAACAATATAGTATTTCTGAGTGT
>P_786
CCCGACAATTTACAAACTGTCATGCTTGTTGAATTTGAGAT
>P_787
GGGGAAATTTTGTGAAAAAGCTGTGTTTTGAAAATATTGAA
>P_788
CGGTTAAACACACATAGGCACTAATTATTATTGCACCTGCA
>P_789
AAAGAGTTCAAGACATTCTGCTATGTTATTCAATTGTTCTG
>P_790
CTAAATATTACGAACCTCATCATGGGAGAAAAAATATAACT
>P_791
AACAAATTTTTTTTTGGCCACTTCATAGAAAAATACCGAGT
>P_792
AGTCTCTGAGCATTTCTTCCCGTGATAGTTACTTTAGCTCC
>P_793
GAAAGAATGTCTGAAAAATCCACAAATTATGTTTCAAGTTA
>P_794
GTGCAAAGAAAAAGTTAGGCCATACATATGAAATTCTCGGA
>P_795
TTTGTTCGATGATGTAAAAACTACATAAACATTCATCATCA
>P_796
CAAAAATCACTGGTTTAAGTCGGTGTACTTATCAGCTGCTT
>P_797
TCTACCGTTTTTCAACGGTTCATATTAGATTTTTAATGCAA
>P_798
GCAGAAGTTCAAATTCCCGCCAAGGACTACGGTAGCAGTCG
>P_799
AATAAAGTTATAGCGCCCGACATATTAGTGGGTTGTCTTAA
>P_800
CTGCCTTTCTCCCCTCATCACTAACTAGATATATATGAAAA
>P_801
CTCATTCCGATTTCTGATGCCTAACATCATTTTGTCCCAGA
>P_802
GAGATATTTCTTTCTTTGACCTCACTATCAGAAGGATCTTA
>P_803
TATCAAAAAATTATTAACTACAAACTTGTTAATTTCGTTAT
>P_804
CGAAAAAGGGGCGGAGTCGCCACACTCGGCATTTATTAGAG
>P_805
TCGATTGAAACTAGAATTTTCATGGGAGGCAGGGGTAGTTT
>P_806
TTTTGTAGATCTACGTAGATCAATCCAGATCAAAAATGATA
>P_807
GGACCCCCTCAAAGACTTCCCTTGTTAGTGCACCCGTCCGG
>P_808
TCTTCCAGAACACGACGTGTCTATCCAGCGTGTGGACACAC
>P_809
CGGATCATCCGAGCCTAGGTCTAACTAGGCCAACTAGTGCA
>P_810
TGCGCTTTTTCAATTTAAGTCAGTTTAGTACCTTAAACTGG
>P_811
AGGCGCTCACCTACTCAAATCTACAATGGGAAAATTTAGCA
>P_812
AATGGGACATTCTTACACCACGTGATATTGAAAATTTCGAA
>P_813
GGCTTAAGTGAAAATTCAAACTATCTACGTGGATTTGTTCG
>P_814
TTCTCATGATCTCATGGTTTCTTAATATTGCTTTCCTTTAA
>P_815
TATGTTCACAAGAAGAAACGCGTACTCCTTACGAAACCGGA
>P_816
TTTTACATACTAGATGAAAACTAACATTTCGAAAAAAAATG
>P_817
CAGTCGCTACTTTTTATTCCCATTCTCTTGTTTTTTTTTTA
>P_818
GTAATATCATTGACCCCCCCCCCCCCCCCCCCCCATTATAA
>P_819
ATTTCAGATCGACTTTGTTCCATACTCCTGCTCATTTGCTC
>P_820
CATTCAACTCGACTTCCACACTTCCTACTGTATTTGATGTT
>P_821
AAATTAGGCATAAAGAGTTACATACACCTGGTCACATAGAT
>P_822
TAAATGATCTATGGAACCTTCATTATAGGGTTTTTGATCAT
>P_823
GAATTGTTCCTTATAAGTCACACACATTTAATTTCAAACGT
>P_824
GTCTGGCTACTCATCATCTGCATATTCGTGATTCCACGTGT
>P_825
TTGCTAGCTAATACTCTTTTCATAATTGTTAACTCAATTCT
>P_826
CTACGCAAACCAAAAATTTGCGATAGAGCTCAAAAGTGCTC
>P_827
TATTGCGCAATGCTGAGACGCAGGGTGGGCCGGAGGGGACG
>P_828
TTATTTTTAGGTCAAAATTCCGGTTTTTCAGTGTAAAAACC
>P_829
GCTTCTGCGTAATTATTTGCCAATAATTACAAAGTGTGGCC
>P_830
CATTAGTGTAGGCGTATTGGCATATATCTGTGTTATGTTAA
>P_831
GGCGCCGCAGTACGAAAAAACATGGGAGAGACGGAGACTGT
>P_832
AAATGCGAATCTGATGAGCCCCGGTGACCCACTTGCAAGCT
>P_833
ATTTTTCCCTTAAAACCACCCGGGAATTTGAATTTCTAGGT
>P_834
CGAAAAAATCCATAAATTTCCAGGAATCACAGTCCAATCGG
>P_835
TTTCACGTCTTTTTTGGCGGCGGTAGATGACATTTCGACTG
>P_836
TGGAATTTGACTGAAAATTGCATAATTTTGAAGATTTACCT
>P_837
CCGAAATAAAGTCATTTTCTCATTAGAGCACACTTACACCA
>P_838
GTTTTTTATGCCAAAAAATGCGATTTCAATGTGAAAAATCC
>P_839
GAAAATATTCAACAATTTTACGTTAATATCTTATTTTTACA
>P_840
GTATTTTTCATTTAAAAAAACCCGAATTTCGATAATTTTTC
>P_841
GACAAATTTGAGCAAAAATCCGATTTTAGATGACAAATCGA
>P_842
CGAATTTCCGGCTATTTGTCCGGTAGAGCGCAGATGCAGCG
>P_843
AAATTTAGTGTTGGATTTTTCATTCTCGGTCGATTTTCGGT
>P_844
AAAAATTTAATGAAAAATTTCATAAATTCGAAAAAAATTTT
>P_845
CATTTTTTACCCTCGGAATCCGGTTTTCAGCCAATTTAGAC
>P_846
TCTATTTTAGAACTTTGAAGCTTAACATATATTAATAGTTC
>P_847
CTCCAGTTTCAATGCAAGCGCGCTCTACCGAACAAACATCG
>P_848
TTCCCAGCCGATTTCTCATCCATTCTCGTTATTTTTCACTC
>P_849
AAATTCGAAAATAATTTTTTCTTTCTAGGAAAACTCACGCA
>P_850
AAAATATCATTTTAAACATGCATTCTAGCATTTGGAGATGC
>P_851
GGAAACAAATTAAAGTGCGGCAGTAGTCTTCGTGACGGGAC
>P_852
GGGGCTCACTGCCCCCCCCCCCCTCCCCCCCCCCTCTTCTC
>P_853
GAGAAAATGTTTAAAAAATTCGATTTTTAGATAATTTCCAG
>P_854
AACATTTCGGCTCACAAATTCATTTTCGTGATTTTTCCGTG
>P_855
GTCAAAGTGGGTGGGAATTGCGTTTTTAAGCCAATTTTCCG
>P_856
TGGCCTGGAGGCACCTACCGCCTGACATTAAAAAGGTGCCT
>P_857
TAAATTCAATTAATAAAATTCAAGAATTTCAAATTACCTCT
>P_858
CCGGAAATTATTGATTTTTCCGGAAATTATCGACTTTTTCG
>P_859
GAGAACGCGAAAAAGTTGGGCAATATAATTGAAATAGTGAA
>P_860
AAGAAATTATTGATTTTTTGCGCGAAATTTTTGCAAAAAAA
>P_861
CCAGTTGCCGGTGATCGAAACATACTTCTGAAGCGCCGCCG
>P_862
GAGAAAAATCGATAATTTAGCACTAATTTAAAAATTTTGAA
>P_863
TTATTTTAAAGGTCTCGGTGCGGTAAACCCAAAAAATGAAG
>P_864
AGTTTTCCGCCAACAAAACTCGGCATGTCGACAAAAAAGAA
>P_865
CGTTTTTAGGCCAAAATTTGCGTTTTAGGGCAAAATTCACA
>P_866
CAAAAATGGCGGAAAAAAGCCGATATTGGGGTTACATTGAA
>P_867
GGAAAATCGAGGGAAAATTGCGGGAATTTTGGAAAACCAAT
>P_868
GAATTTTTGAGAAAAAATTGCATAATTCAGGAAATTTCGGC
>P_869
AGCACAATTGTTGGAGAGCACATGCTTTTGCCTGGCGGCCA
>P_870
ATGAGATTTGGATTTTTCTTCTATCTTCTTATCATCAGATG
>P_871
TGTTTTTCTAAGCAAAATGACTAGGTTTCACTGAAAATCAC
>P_872
TTTTTTTTTCCAGAAATTTGCCCCAACTGGAACTTCTCGAA
>P_873
GCCTAACTTTTTGGATTTCTCGGCCATCTCAATTTTCCATA
>P_874
AGCTTTGATGAGAGGTGAAGCCTGGACAGAAAAAGTGCGGA
>P_875
ACTATTACCCCTGGAACATCCCGTAAGTAGTGATTTTCTGA
>P_876
TATTTAGATTCAGTTTCTATCTATTTAGAAGTGGTTCCTTC
>P_877
CATTTCTCGGCTATTTTTTGCCGTTTCAAGGATTTTCCAAT
>P_878
TTGAAATTATCGATTTTTCACAGTGGGGCGCGTTTGCACTT
>P_879
GCGCCCTACCGAACTCTAGGCAGTTTTGGCGCGAAATTTGA
>P_880
GTATGATTATTGCACATTGTCTCAATAGTATTACGATAGTG
>P_881
TTTCTTGGCTCTCATCCGCCCTTTGTAGTTCATTTTGTGAT
>P_882
GAGTTTTGCCTGTAGGCAGGCGGTAAAGGCATTTTCGTGCC
>P_883
CTTAAAATCGTTCTAAAATTCAGTTTTTCTTAAAATTAAAA
>P_884
GCTCTCCTAAACAAATTTGGCATGAAACTGTTATACGCCAA
>P_885
AGCAGACAAAGCGGACGAAGCGATTTAGTGAGTTTTTTGGA
>P_886
TTAAAAGTACATTAAAAATGCTAAAACGAAAACGGGCCAAA
>P_887
TACTGATAAGACCTCTAACTCGATCTCTTTGAAATGGGAAG
>P_888
TTTTTTAAAATGTTTTCTGGCAGTAAAATCATTTTCAATCA
>P_889
AGTAAAATGACACAAAATTGCGTTATTTTGATGCTTAAGCA
>P_890
ATCCCTTACAGTTCTTGTATCAGTAACGATGCTCGGCGAGA
>P_891
GGAATTTCTCCAATTTTTTTCGCTAATATTGAAAACCGTGC
>P_892
TTTGCTATGCAAGCTTGCGGCACGGTTTTCAATATTAGCGA
>P_893
CTGTTCGGCCGGTTTGACCCCATAGGCGTGTTTCAAAGCAA
>P_894
AAGAATGCCAGCATCCACTTCACACTATTATGGTCATGTGT
>P_895
TGAAAAGTTGGTAAAGATCTCTAAAATGTTGAACTTTTGCA
>P_896
AAATCGATTTTTTTGGAAAGCGGAAAATTTGTTGGAATTCG
>P_897
AGAAATTTCAGAAAAATTTTCGATATTTATTTTTGGAACAT
>P_898
GAATTTTCCCCGAAAAAAATCGATACCCCGAGAGAAAATAG
>P_899
TGATAATTTGTAAAATTTTCCGGCATTTTCCAAAAAAACTT
>P_900
TTTAAAAAATTAAAAATTCGCTGTAACTCGGAAAAAAGGCT
>P_901
CCAGGAAGATTTAAATTTTTCGTTATTTTGAAAATAAATTC
>P_902
TTCAAGCCTATCATTATCGTCGGCATAGGCTTGAATCGTGG
>P_903
CATGATGGGGGTCATTTTGACGGTTTCAAAAAGATCAAATT
>P_904
AATTTCCAGCGGCGAAATCGCGGAAAAATGGAGCTTTTCGA
>P_905
AACATAATTGAAAAAAAAAACGGTTTTCTGCTAAAAACCAT
>P_906
TCGTCATTTGACTCAAAAACCATTATACATCACGATTGACT
>P_907
CCGTCTCTTCTCTCTCACACCAATATAAGATCGCGTGAGAG
>P_908
GAGATTTTATCGCGCTTTCTCGGTTTCTAATTAATTTTGGG
>P_909
CGTTTTGCAGAGAAAAATCGCGTTAGAAACGGAGAATTTTG
>P_910
AATATTTTGCCAGTGTGTGACATGACATGTTTTCTGGAATT
>P_911
CGGGCAAGTATTTGCATTCGCTCGCCCACGTAATCCATTGC
>P_912
TAAAAAAGCGAAAAATGGCCCGAAAACAGTGAAATTCTCCT
>P_913
TGTAGAACTACTGTAAGTATCATGGTAGGGTGCTGTAGGAG
>P_914
GCAAAAAAGAAAACACATAACATAACCGAGTATTTTATCGA
>P_915
TCTGCGAGATTTGTCAGAAACTAGGTAGGAAAAGTGGAAAA
>P_916
ACGGTGCGTTTCAAGAATTGCTAGACAGTCATCAAGACGTC
>P_917
GAAAGACTTAATGGACCACGCGTGGATTACTAGGATTACTG
>P_918
TGGTTAAAAATTGAGTGAGACATTCTAGTTTAAATTCGAGT
>P_919
AAAGGTACAGAGACGAAAGCCGAGGATGTCGCGACATGAAC
>P_920
AACGAACTCTTCCTTCCGCTCATACCACGTATCTATTCGTT
>P_921
TAGGCACGAGCCGTACATATCACACCCCATCTTTCAGGACG
>P_922
TGGCAGAGGGTAATAAATTGCGAGGTGGTGATGATACTAGA
>P_923
TCAAGTCGATCAAAAGTATCCTTTTTATTAAAATACATGCA
>P_924
GATGCACCATGTTCGATGCGCTAACGTGTCCTTAAAAAGAC
>P_925
TAAAAATTCAAAAATGCGGTCATATTAGGCTTTACAGCTTA
>P_926
CAAATCCTCAACGGTCACTTCTCTATAGTTAACCATACGGC
>P_927
CTTAATTCGGTATCTGCAGGCACACATGTGTAATGTATGAA
>P_928
AAAGTGTAACGAGAGTTACACCTGCTTGTATCGTCGAAGAA
>P_929
ATAGCTTTTTTTCTTGGTTTCATACTTTTTTAAAACATCTG
>P_930
GGAAAAAGTTCAAAAGATCGCATGAAACTCAAGAAGACAGA
>P_931
TTGGTTTCCGCATTGTCCGGCTTGCACGTGGACGATCTCTC
>P_932
GTGATCGTTCGAGGAACTTGCGATCCCCCTTCATATCTTCA
>P_933
ATTTTTGCAGAGACGAAGGACTTCATCGTGATTTCGCCTGT
>P_934
TCATATTCTACATTTGATTACTAACATTGATACAGTATCTT
>P_935
ATGGGAACATGCTCCGCCTTCTAACCATGGGTCTCGTTAGG
>P_936
AGAATTTTCTATGCAAATAACTTACCTGATTAGCTGTATCA
>P_937
TATTTGATTTTTATTAATTTCTCACTAGATGAATTCTAACC
>P_938
AAAAGACACTAGCCGAAAGTCATACTAGAGCCGGCCAAATT
>P_939
TAACCAATCGATGACCGTGACCTTTCATATAATATTTTTGT
>P_940
AAAGCTGGTAACGCTAAAAACATTCTAGATAAAAACCCTCA
>P_941
AAAATGCTGTTCTTATTATTCTAACCACTGAGCAATAAACC
>P_942
TGAAAATTTATGTAGGAGCTCCTAAATAGCAGCGGTTAAAA
>P_943
ATTTCACTATGGTATTTGGTCATATTAGACTTTAATAAGTG
>P_944
ATTTAGTCTAGTTAATGTGTCATATTATACTTGTAACAAAT
>P_945
ATTTAAATTTTTTGAATTTTCAGTAATTCAGTTTTCGCGTT
>P_946
GTACAGGTCGGTTTTTGCGCCATGTCCGAGAAAAAACAATG
>P_947
GCCTAAGCCTAAGCCTAAACCTAACCCTAAGCTTAAGCCTA
>P_948
ATCCTGGGAGCTGCTATTTTCGTTCTATGCTTTTTCCTTGG
>P_949
CCAATGCATGTCTAGAAGCGCGTCTTCTATGTGATTCACTT
>P_950
AGATCACGCCCGCTCACTCGCTACCATGTCTTGTCCGGAAA
>P_951
ATATTGAAATTATAAAAAATCTATCTAGGAAAATTAAATAA
>P_952
AATTTTCTTAGAATCAAAAACACGAACCTTCCTGCACAATG
>P_953
TTCTGAGATTAAAATTTCATCAATTTAGTTGTAAATATGAA
>P_954
ATAAACCAGAGTAAAAAAATCAATAATTATCGATGTTGAAA
>P_955
GAATTTTTGTTTGGAAAAACCTATTTCGTTGTAAAAGTGTG
>P_956
ACCAGAAAGCGTGGGGAATGCATTCATCTTTGAGATTACCA
>P_957
AAAAAGTCGGTGACAGAGAGCTACATAGCTCAGCTGAGCAT
>P_958
ATTCCAATTCCAATTGTATTCATAATAGGAACTGCCGTCGC
>P_959
TCGGAATTGTTGCACTTCTGCTAAATAAAAAAAAAATTATA
>P_960
TTTTCATCTATTGGAGCCATCTAACCAGAGTCGACCACTCG
>P_961
GGCACCCCTTATTACAGATCCTGTCTAGTCCCTCATTATTT
>P_962
GGAACGAATTCGGTTAATACCACCATAGTGAGGAATCGAAA
>P_963
ACAGTCTTCACAAAGAGAGCCAATTTAGCAAAACGTTTGTC
>P_964
AAACGGAGTTTTCGAAATTCCGTGATATTCATTGTAGAAAT
>P_965
AATTTTTTGATTTTCTCAGGCATTTTAGGTGTTCTTTTAAA
>P_966
TAGAAAATGCTCAAAAATTACCTGAAAGTTGCCATTGCCAA
>P_967
ATGCCAATATTTCAATTTAACTACATATATGTGGACCACCT
>P_968
GGAATTTAATTTTCAGCCGGCATACCCGGGTTCGGGCCATC
>P_969
CAAAAAAAAATCTGATGGATCATAATAATTATTTTTGCAGC
>P_970
AACACATTCGCACCGTCTCCCATTGTACTGTTCTGTAAATA
>P_971
TTTCACAGAAAAAAAATGGTCTTACTCCTGAATTTTCACCA
>P_972
ACTTTCCTGAAACCCTAATTCAATATAAAACTTTCAGTCTG
>P_973
CTCAATAAAGTTCAACAAAACTTACTAAAAGAATTTGGAAA
>P_974
GCAACATTGCTTTAGATTTTCTCAATAGCTCCTATTTTTCA
>P_975
TCAAATGCGCCCTGTTGAGCCATTTTATGTGTTTTCTTGGA
>P_976
TAAAATTGTTTCCTATTATACTTACATTGCTTTTCTGGACG
>P_977
TACCGATTTTCTTTTGCGCTCTAATTAGAACTTTTTGGGGT
>P_978
TTTAATGGTTAGAGATTCATCAATAATGAAAAAAACCATAC
>P_979
CTTTTATTTTGTTTTAGCTCCGAGGCTGTGTTTTTTTTTTG
>P_980
TCATCTGGTCGAACTAATCTCTTACCCGAAAGGTCTAATGG
>P_981
GATACTGCCGCACTAATTTTCGATAACTAATTTTCATATTG
>P_982
ATAACCAATTTCTTTGACAGCTTGGTAGACTTCATCTGGAA
>P_983
TGAGAATTTGTTGATTTTTTCATGCACGTTCCTTTTTGATT
>P_984
TACTTTTTAATTGTTTGTTTCTTACTCGGTGATGTGATCAG
>P_985
CTCCAACACAACCACGAGCCCATACATCAATTCCAACAAAG
>P_986
CTTTTCAGTTTCATATTTTACAACATAGTAAAAGGAGAGGA
>P_987
AAAGTTTTGACAGTTAATCCCAGTGTAGTAAAATTTCATTA
>P_988
TCAAAAGTACAAATTGAAACCGAAAATGTTAAATTCGCGGC
>P_989
TGACTATTTGAGAATCAAAACTACATAGATACAATTTTAAA
>P_990
CAGCGTGACACCTCATTTACCATACATTATAATCGTGATAT
>P_991
TACAGAACTTTTTAAAGACGCACACTCAAAAATGGCAAAAT
>P_992
AGTGTGTTACGATTAGGGCCCCTCATAGATGTTTTTTCACC
>P_993
TCTTTAAAGACACAATTTCGCATAAACCTGGAATTTGTTGT
>P_994
CACTAGAATCTCATAAATTTCTTACCAATCAATCGATTTCT
>P_995
ACAAAATAATTTTTAAAAAGCACACACGAGAAAACTTGATT
>P_996
CAACAGTATAAATATCCTCTCTAACATCTTCTTGATCCTTT
>P_997
GATTCCCGAATTCTCTTCTTCATTCTAGACATTTTGATCAA
>P_998
ATACTGTATTCATATTCCCGCATCATAGTCGTTGTTCCAAC
>P_999
GGAAATTTTGTTTAAGCACGCATATTATAGTTAAAAATAAT
>P_1000
AGCTGTCGGAACTTCGATATCATACATTGTCAGCATCCAGA
>P_1001
ATCTCTTTTATCATTTCTATCATACTAATGCCGGTAGCGTT
>P_1002
GTTGACAGTTTTAATAAATTCTTGATAAATAAAAAAGTTGG
>P_1003
GCAGCAGTGTTTCTCATAAACTTGTCCGACGTTTCGGCTCA
>P_1004
AAGAGCCTTATTCGTACTAACATACTCCTGTTTCGTGTCAT
>P_1005
CAAGTGAAAACTCTAGCTTTCTTGCTCGAAATCGAAGACCA
>P_1006
ATCTTTTCTTTTCCTTGAGCCAATTATCTGTAGATTGAAAG
>P_1007
GAATATTCTATATAATATATCTAGATAGCGTATTTTTAAAA
>P_1008
ATTCGTTTGTTTTGAAAATTCATAATCGGGGTTTCCAGCCA
>P_1009
TTCAGAATCCTTTGAACCGTCGTTCTCGGACTTTTCACCAT
>P_1010
TCGACGAGGCGTCGACGCATCTAACCCGCCTCTTTCATCGC
>P_1011
CGTAGAAGTGGGAAAAAATGCACAGTAGCACATTTTTTAAT
>P_1012
TCAACTGGCTCGCATCCCTTCAACATAATAAAATCAATGGA
>P_1013
CTGCCCTCCTCATCTGCCTACTTACTACCTATTTTCTCGAT
>P_1014
AAAAATATTTTGCTAAACTACTACATAAAGTTTTTATTGCT
>P_1015
CATAGACTTTTAGTGATCTTCTCACCCGACCTAACCCGATG
>P_1016
CTTCGACAGATCCAATAATCCGATTCATTGAAAATTGCACC
>P_1017
GAAAGTGAGGAAAAAAAATACATGCTCGCAGAGTTCGAAGC
>P_1018
TTGATGAGGTCCCTGCGGTGCAAACTCTTGAATCTGACCGC
>P_1019
TGCCACATGATGATTTTTGACATTTTATTGCTTACTGTAGC
>P_1020
ATTTTCTCTCATCATCATTCCATTCTACTTGTATCAATCGT
>P_1021
CAATTAACACACACTGAAAGCTTGATATTTAAGATCTCTGA
>P_1022
AAGCTCTTTCAACAGATCGTCTAAATAACTGAAAATAATAA
>P_1023
TTACAGAGTTAACTCTGCTTCATACCAGTTTAAAATATAAT
>P_1024
CATCAACAACGTGTTGAACTCGGTTATGTAAAACTGAATTC
>P_1025
TTTAATAATCTTAAGTACTACATTATTTTTCATTTCTCTCA
>P_1026
AGTACTATTCGAAGGAGGGTCTTCATAGTAATCGAGAAAAA
>P_1027
TTCCGATCACTGATTGACCACAGTCTAGCACCATCTGCGAC
>P_1028
GTGAAAACCAGAAGAAAATGCGCGAGCGCGAACTGATCGCT
>P_1029
GCTCTTGCCTGCCTACGCGCCTACCTATCGCGTCCCGTTAC
>P_1030
CTGAAAAATTAATGAAAATTCCTCAGCGGCGAAAGTTTGAA
>P_1031
AGATGAAACCCGGAGAACGTCCTGATACAGTTTATTTGGCA
>P_1032
TATTTATATAAAAAACATAGCTACATAGTCCTTTAAATGTT
>P_1033
ATTTCTAGGAATTTGAGGGACTACTTAGTGAGCAAAATTTT
>P_1034
GGGAATTTTTTACGCGCCTCCATAATATTAACCATGTTAAT
>P_1035
TAATTTCCTTCCCTGAAAAACTAACTCGGGTCCTGACAAGA
>P_1036
CGTAATCTAAATCCGGAGCTCTATCTCTACTATCTCCAAGT
>P_1037
ATTTCAAAATAGATTTTTTCCATTCTCTTGTTTTCTTAATA
>P_1038
ATGAAGGAGTTGTTGGAGATCTTGGACGTTCTGGAGCATCT
>P_1039
TGTCTAGATTCCACAGGTTACTGTCCTGTACTACCTGTGGG
>P_1040
TTGCAATCTTAAGCCACGCCCATTACAGTACTTGCGAGCGC
>P_1041
ACCATCTCCAAATTCAATTCCTAACTCCTCTCCAATTTTCT
>P_1042
AGAGTCGATTTCACAAATTACTTGATAGATCAAGTTAACAC
>P_1043
AAAAAAACCTCTTGTTTATTCTTACCCCTGGAATACGCTGC
>P_1044
CTTATGTATGATATTCGTATCCTGACAGATGAATGGAGCAG
>P_1045
ACCTCAGGTTATTATCATGTCAATCATTGTTTTAAAAATAA
>P_1046
GCTGGAGAAAAGGATGATATCTTGATACGTATTCAATGTGA
>P_1047
AAATAGAAAATTATTAATCACAATTTATCATTTGCAACGTG
>P_1048
TAGGATTGCTCTGAAAATGCCAATTATGATAAATATGACAA
>P_1049
AATTAAAATTCATCGAAAAACTAACTAAGGAAAATCGATGA
>P_1050
GGCAACATTTGTAATTACAACATACTTCTTTCAAATAAAAA
>P_1051
GGTTCACCGGGTTTATTCATCAATGTAGTTGATCCAGCATC
>P_1052
TTCCGAAATAATATTTATTCCTTGATAATAAAACTAAATAC
>P_1053
TATTTGCCTTGTTAAACACTCATACATTAAGTTAACTAATA
>P_1054
TTCATACTTGGCATTCCAGTCTTGGTCTTAATTTGCAAGCC
>P_1055
GGTCTGATGTATCTACCCTTCATTCTACTGTAAAACCTTCT
>P_1056
CAAAACTGGGGAGATATCAGCTAAATATACTCCCAGAACAC
>P_1057
GCATAGCAAATGAAACAGCTCGTAATAGTAAGATTTTTCCT
>P_1058
TTCAGACAAAACAAAAATGTCGAGGTTTTATCAAAAAATGT
>P_1059
TCCCACTGACCATCGAAACTCGGTCATCCTGAGAATTCGGA
>P_1060
ATTCTATCATCTCTAAACGTCTAACATCTCCAATTGCTTCC
>P_1061
CTTATTTTTATTTTATTTTGCGACATATTGATTTTTCAAAG
>P_1062
CGGTTAATGTTTTACTCAAACTATCATGTTGTGTTCCCATA
>P_1063
TTTGCTGTGAGTGAAACTACCAATATAATTCAAAATTGAAT
>P_1064
ACGATCGTTTGTAATCAGTTCATGACATGCTTCACGTCCAT
>P_1065
CCAGTTAGTTTGAGTAAAGTCACACTCGTAGATCACCAGTG
>P_1066
TCTAAAATTTAATAAATCTTCACACCTGTGATTCTGAATAC
>P_1067
CACATCAAGAAGTTTAGTTTCTTGATAATTAATCGTCAATG
>P_1068
AAGCTATTATTAGTTTGAAACTATTATTTGGAAAGTTCCAA
>P_1069
TCTCTCCATTGCAGTAAAATCTTACCTGTTCGAAACATTCT
>P_1070
CTTTTCATTCACCGGAATTTCAGTCTCCATTCTAGGAACCT
>P_1071
CAAAACCGTAAGATTTCACTCGGTTTGAATCATTTTTAGTC
>P_1072
ATACTTTTTTTATAATTTTGCAAGGATCTCGTAAATACCAA
>P_1073
AAAAAGAGAAAAAAAAGTTGCAGTCCTGTAGTAAACAACAA
>P_1074
ATAGGATAGTATGTTCCTCCCTTGACAGTCGCATCGTTCGC
>P_1075
AGATGGGACTTCCTCTTTTCCATACATCTGAAAAGAAACAG
>P_1076
CGAGAATTTCAAAAAGATATCATAACAAAAAAATCTTAAAA
>P_1077
ATTATCGAGCAAATAAATTCCATACTCTGCTTTCTTACTAA
>P_1078
AATAGAACTACTAAAAATCGCTCTGTAAGGTTTTAGACAAA
>P_1079
TGTTGCAAGTGAGTTAGCACCAGTTTAGTAAAAATACATTT
>P_1080
CCATTTCTATCATATTCCTTCATTTTACTACTTTTTTGATG
>P_1081
ATGAAAAACTCGAGAATTTCCTTTCCCTTGGCCAAATTTGC
>P_1082
TACTTTTAAACCTCAAAACTCATATTAGAGAAGCATAAACA
>P_1083
ATTTCTAATCGGCTAAGCTCCTACTTAGTCAGTTTTCATCG
>P_1084
TGGGATTAAACAAGAAAACGCATTAGAGTAAGACACCAGAA
>P_1085
CTCAACCGCATCAATCGTTCCTTACATCTGACCACATATGT
>P_1086
TTCAAGATGGGGGAGTTAGACTTACATTTGTATTGCATACT
>P_1087
TTTGTGCTGCATGTGAAGTACATGGTAGCTGAAGTGATCCT
>P_1088
CAAATTACCTCACCATTTTACTTTCCCGTATCTTATAGGTC
>P_1089
CCGCAGAGAAAATTATTCTACATACATCTATTTTTGCATCA
>P_1090
CCTTGATCTCCGAGAAATGACATGACAAGAACATTGCGACG
>P_1091
GTGATTATTAGATTCCTAATCACAATAGAGTAATATTGAAA
>P_1092
TCTTCCATTCAATGAAAGTTCGTTTTAGGGAACTTCGCTTA
>P_1093
GGATGCTCAAATTCATTGTTCACTACAGTATATCATTTGCA
>P_1094
CTTCATGCCTTTTTGTATGGCAATTCATTGAAAATGTAAGG
>P_1095
TTCATCAACTTGTGGCGACTCTACATGTTGTTCGAACGCCA
>P_1096
GTTTGCCGAGTTTTGGATTTCTTGACAGCCTGAAATTGGAA
>P_1097
AACGAAATCTCACTTTTTCCCTAAATATATCAACTTTCAGA
>P_1098
TTGTTCGATCACCGTGTGCACTTGCTAGCATTCCCCATGAG
>P_1099
GAATTTGTAATATGACCGGCCAATTATCTAGAAAAAATTAC
>P_1100
GTGAGATTCTTCCGAGACGGCTCACTCGACACTTCATTCAC
>P_1101
ATACTGGAATCTCAACTCTTCTCACTAGTGAAATCTCTTCA
>P_1102
CAATTTTCTTGAGGAAAAACCTGGAACGATCGAGTCCTCAA
>P_1103
TTGGTGGATAAAGAGAATGTCATTCCAGTGATCCCAAGGCT
>P_1104
AATTATTTTTAAACCCGAACCTTTCTAATGCTATCCTCGAA
>P_1105
CCTACTTTGCAAAGCTTCTCCATGACAGTATGAAGGGTCTC
>P_1106
GTAATTTTAAAGTTGAAATCCTACCATTGAAGCGTTGTTGG
>P_1107
TTGAGGAAGATGGAGGCAATCAATTTACTTATTTCAACAAT
>P_1108
TAATCGGTTTTATCGTCGCTCAAGGTAATTGAAAATTCTGA
>P_1109
TCCTTTCTCTGATATTTCTTCATCATTGATAAAATCATCTT
>P_1110
TTATTTTTTTCGTTAAAAAACCCTAAAATGTAAAAACCAGT
>P_1111
CTTTCGTTATTGGAAGTATACAACATAGACTTCGAGACGAA
>P_1112
CGGAGTCGCAGCTCCCGGGCCATACATCTGTCCAGGAACAC
>P_1113
CACACTAAAATTTGGTAGCTCATATTAGGGTTTTAAAAAAT
>P_1114
AATTGTTTTTTCACAAATTCCATGAGTTTCATTTTTAACTG
>P_1115
CTTGTAGCACCTTTTAAACGCCGTATAGCGATCCAGTTGCT
>P_1116
AAACCTCCCCAACATTGGCTCACACCCGGATTATGATCTTC
>P_1117
TAAAAATGTTCAAAAAAACGCGGAAAACCCAAAAAAACCTT
>P_1118
TCCGTTCGCCCATGTCGACGCGGCAAAGTCGTTCGGGAACG
>P_1119
TCGTCGATCGTCGGAAAAATCGGAAATTTCGGCCAAACTAA
>P_1120
TCCAGCAGCTTCTCCAGAATCTATCCAATAGTATTTCTATC
>P_1121
ACCACGTGCTTTAAAAAACACGTTATATTGAAAAACTTAAC
>P_1122
TACTTTTTTTCTTTATCTTCCGGTGTAGCTATTTCTTGTGA
>P_1123
GGCGCGAAAAACGAATTTTCCGGTTTCAAAAAAAAGCCTAA
>P_1124
ATTCTCAGTACTCACAATTGCAGTTTAGTATGGTCTAGAAA
>P_1125
TGACAAATTCCAAGAATTTCCGGGGTAAGGAAAACCGAAAA
>P_1126
GTTCTGTTGTCCTCCTCCTCCTACATAGACAATCCGTAAAA
>P_1127
GGAATTTTTGAGTTTTTTTGCGATAAAATTGACAAAATTCT
>P_1128
AAACCCCGCCCCTTTATTGGCTAATTTCATAAAAATAGGCG
>P_1129
CCTTTAACCGATTTTCAGGTCGAAAATTATAATTTCACGGG
>P_1130
TCATTTTCGAATCGGATTTCCAGGGTGGAAGGATCCACGTG
>P_1131
GCAAAATTCCTAATTTTCGTCGGAAAATTCGGAAATCCGAT
>P_1132
TATCTCTGCATCTCTCTCCCCGTTCTCTGCAAAATTTGAAC
>P_1133
GATTTTTTTGCAGAAATAGGCGAAAATTTGCAACAAAAAAT
>P_1134
ACGCTTATCTGATTATGTGCCTACCTAGTTGCCTACTATCG
>P_1135
CCAATTTGCAAAAAAATTGCCAATTTAGGAAAATGTACAAA
>P_1136
AAAACTGACGGAAAATGAGGCTACTTATCGAAAAATGCGGT
>P_1137
TTTACCATCTTCGTCATTCCCATAATACTGTTCCATCTCCA
>P_1138
CGGCAAGTTCGTCAAATTTGCTATGATCGTCATACTCGGTA
>P_1139
TCTCAGCAAACATCGATTTGCGATGATGTTGTGGGGAAGTC
>P_1140
GCAAACATGCACATTTACGTCTATTATACGTTTGAGAGAGA
>P_1141
AAATTTTTAAAAAATGTTTTCTTACTGGTATTTTCCTTACA
>P_1142
GAGAGGACAAGTGCGCGCCGCGCGCTCCCCCCGACCGACCA
>P_1143
GTTGGAAAGTGGGCGAAACGCATTGCTGATTGGTCGGGTAG
>P_1144
CGGCATTTTTCGATTAGAAACCCAAACAAAAATCTTTTTTT
>P_1145
ACAGGATATCGGAGAAGGCGCATGGTACTGTAGAAACTGTT
>P_1146
TCATCTCTTCTCTCTCCCCCCCCCCCCTCTCTCAACTATCG
>P_1147
TAGGCTTCGGGATATTGACGCTGCCTTGTTGGTTTTCTGGC
>P_1148
CCCTTATTTTACACTGTGGCCAGTGTAAAGTACTTTTTCTT
>P_1149
TCAAAATGTTCTGCAAAATTCCCTCCCATTCAAAGTACACT
>P_1150
GCATCGGAGGCGGAAATTGCCGATAGAGCGCGTTTCGATTT
>P_1151
TGTAATCCGCTTCAAAAAATCGGGCTCAAAAAATAAACTAA
>P_1152
TGAAACTCTGTTGGCTCTGGCACACTCGTTGTAGTGGCTTC
>P_1153
CGAAATTTCCAAAAAAATCGCGTTTTTTGTTGATTTTTTCC
>P_1154
AAAAAATTAGCAAAATTTCTCTTACCCAGAAAATAGGCATG
>P_1155
TCAACGTAGATCAAATGGGTCATTCTATACAAGTTCTATGT
>P_1156
CTCCACCTTTAATTCCCAACCCTACCAGTCATTTTCCTTCT
>P_1157
GAGGTGTCCTGATCAGACTACATTGTAGTCTTTTTTTCTAA
>P_1158
TTCAAAAAAATCCCTTTTTCCATACTACTAGAGTTCTCATT
>P_1159
GGAATACGTCATTGTAAAGTCATGAGAGCAAAAAGAGTGTG
>P_1160
AAAAAACTCAAAAAAAAATCCGATTTTCATCAAAAATTTCA
>P_1161
TGAAAATTTTCGAATTTACACGGTTTTCCCGCGCCGACTAG
>P_1162
TGCCAATTTGCTTAAAATTTCGATCCCGACAATTTGTCGAT
>P_1163
AAAAAAATCGCAAAAACCGACACACATTTGTTTCAGACATG
>P_1164
CAAAAAAATCGGAAAAAGTGCGGAAATTTTACAGATTTTTC
>P_1165
AAAAAAAAACTAAAAAATTCCGATTTTCTGGAAAAAAACTA
>P_1166
ACCTACCTAGGTGGCTACCCCTATCTACGTGCCTACAAACA
>P_1167
CGCCCACGGTTTTTTTTGAGCTTACATCCTTAAGAACCGGC
>P_1168
TACCGATTTAAAGGAAATTTCAGTTTCGACATATTGCTGAT
>P_1169
GAAATTTCACGATTTGTGCGCTAACCAGTGCTAAATCCGGA
>P_1170
ATCTGCTATTCCAGATTTTCCGGTTTAAGGAAGGCTTCTAG
>P_1171
TGTCCGGAAAAATTGTTTTTCACACATTACCAATTCACCCA
>P_1172
TAGCAGGGCCGCCATTCTACCTTACCAGCAAAAATGAATTC
>P_1173
CTTCATCTGCTTTTTCCTCTCTTCACAGTACAGGGAAACAG
>P_1174
CTTGTGTGCTCTTTTTCCCTCTAACCATATCAACTTCGGAA
>P_1175
TTTTTTAGTCGACTTTAGGCCATACATTTGAGCCTAGGCCT
>P_1176
TACCACCTCCTCCTCCTCTTCTTACTATTTCCCTCTCTCCT
>P_1177
TTGCAGGACACTACAGTAATCTTTATAGGCTTTTGAATTCC
>P_1178
ACAAAAAATTGAATAAAATCCAATTTTTATTGAGAAAAAAG
>P_1179
TGAAAAGCAGGTAAATTCGTCATACAGGAGAAAAATGAGGA
>P_1180
TGACTTTTTGTGATCAGAGACCTGATAGGTAAGTAAGCTTC
>P_1181
AATTTTCAGACCGCTAACGCCACGAATAGAAAAAAATGTGC
>P_1182
GCCTCAGTGCTTCCCCTACACATACCAGATCAAGTGCCTGC
>P_1183
AAAAATACACAGTTTTAAGTCCCTCTTATAAAAATCCCAAA
>P_1184
TCATTCTCGGTGGGATCCGGCTGTTTACTGTAATTGACGAT
>P_1185
CTGTCCGATAAAATTCACAACCTTACAATGATTCCAGTCAA
>P_1186
CGTTTTACTACAAACTTTTGCTTTGTAGTCACTTTTTATCT
>P_1187
AAACTTTCGCAATTAAGTTACTTTCTTGGAGTTATGACCTA
>P_1188
GCAATGTTTACGAGAATCTCCTTCCCCGGAAACTAGCATCC
>P_1189
TTCCCTGGTAGCTGAAATATCAAACATCTTAGAAACTGTGT
>P_1190
TTTTTGAGTGGCACTGCATTCTAGGTAGAAAAAAAAGCGAT
>P_1191
GGAGAGAAGTCGTTGAGACACATTATCGTGCTTGCCTTCAC
>P_1192
GAGTTTTTTGGTTTAAAAGGCGTTATTCTAATTTTTTGATC
>P_1193
CGCCCAAAAATTGCGACCACCTTTCTCAATAAAATTAGAGA
>P_1194
ATCGGCGGGACTTGAAGAAGCATGAGAGCAATTTGTCGGAT
>P_1195
TCATCACGGAACACATCGTCCTCCATAGTTGGAAGGGGGTT
>P_1196
GTCAAAGAAATTAATTTCGTCATACATCGTTTTTTTCTGAA
>P_1197
ATAGAACAATCATTAAATAACTAATATTTACTCCATCATTT
>P_1198
AGATATTCTCATTGGATTTGCATGCTTTTCAGAATAGATGT
>P_1199
GCCATCGGCTTCTTCAGAAGCATAACCGATATCAGCGGAGC
>P_1200
GTTTTTTGAGCACTTGAGCGCATGAGATAGAAAAACGTTAT
>P_1201
TAATACAACTGAAAATTAGTCTATCATGAGAAATGTGTCAT
>P_1202
GGCAATCGTATTCCGCCTCTCTATCTACATAAATTTCTAGT
>P_1203
CCCCATCTGCTCTGATTTTTCGGCCGTCTTAATTTTTTTGT
>P_1204
GAGAGCCTCACCCAAAAAAGCGGTTTACAAAAAAGAGGAGA
>P_1205
AACAAAAAAATCAAGAAATGCCGTATATTCTAATTTCTACA
>P_1206
CACCCAAGAATCCTGAGAACCTCACCCAAAAAACCACCGAC
>P_1207
ACATCGATTAAGGTAAGAGACATGGTGGCTGATTTTTATGA
>P_1208
CATCATGGTTCTCCACGCATCATCATAGTATCCACGGAATT
>P_1209
TTGGAAGTTGACGACACGGTCGGCATAGAACGATTTACCCA
>P_1210
CTTTTTTACTCAAAAAATCTCGATTTTTCCATTTTTCCGAG
>P_1211
ATAATTTGCACCTAAAAATTCGAAAACAACTCTTAAATTTC
>P_1212
TAATTTTTCGGCGAATTTTCCAGCAATTTGACCTTTTCACG
>P_1213
CTAACACCATCCCAATTTCGCAGCTTCTCCCGAACGATCAC
>P_1214
AAACTTGTCGGCTCCTCGGCCATGGCCTAGAAACCACTGTT
>P_1215
GAAGAACTCGATGTCACGTTCTTCATACTGAAAAAGCGATT
>P_1216
AAAATTTCCACAAAAAAAAACTCACTATCTTTGCAGTAACT
>P_1217
AACCACTACACCACAAGCGGCTATTTAGTCAAAAAATTTCT
>P_1218
TTTTTCATCAATTTTTAAACCATTATTGATATAAAAATCTG
>P_1219
CCTATTATTCGTGATTTTTTCGCGCCCAAAAAACTTGCAAA
>P_1220
AGTTTTTTATTTGGAAAAACCGAAAAAATCAGAAAATTTGA
>P_1221
GGACAAAGTGTAGATTTACGCAGTTATGTGTCGATTTACGG
>P_1222
GAAAAGCACACAATTTTTGGCCTGAAAATCGATTTTTGAAC
>P_1223
CATAATTTCAGAAAATTAAGCTAAACATCCTTTGTATATTC
>P_1224
TGAGGTTCATCCGAAAATCGCCTGCTATCCAGTAGGTTCGT
>P_1225
GCACAGAATCGGAATCGCTACAGTAACCCGAAATTTTGAAT
>P_1226
GTCCAATTTCACGAAAAATGCGTTTTCTGCAATTTGTCGTA
>P_1227
GCGTAATTTTGTCGCGATTCCGAGATATTGCCACATGGTGT
>P_1228
ACGCTTTTCAGTCGTTTAATCTTACATGGTCCAGTAGCGAA
>P_1229
AAAAATAAAACGATAAAAAACACGAATAGATGTCCTGGCAC
>P_1230
ACTGAAAATTGAAGAAATTGCCCTAAAAACCACATGACCAC
>P_1231
TTTTCTGCCTATTTTCTGGCCGATTTATCGTTTTATGTAAG
>P_1232
GGAGCTCTCGAATCTCTTGTCGGGAATCTGATTTCCAATGC
>P_1233
GATTTTTTTCAAAAACTACACAGCTTATAGATTTTTCTCGA
>P_1234
CCTTGAGTCTTGCCGCGCTTCGTACTACTGTAACACTCATT
>P_1235
AAGAATCCTGACATTTTTTGCCCCATCCTTTGTATTTAGAA
>P_1236
GGCCTGACGCCTGCCTGCAACCTACCCGCCTCATGCCGGCC
>P_1237
TCGCCTGCCTGACGAGGACCCGGCCTCCTGTATTGTTCGGC
>P_1238
CCAAAAATACCAAAAATTTGCAATTTTGGAAGCAAAAATCA
>P_1239
CAAAAATCAAAGGCGTTTTGCGGCGGTGGGATTCATAAAAC
>P_1240
TACCTTATCGTATTAGACACCTTATTAGCAATCGACTGAAA
>P_1241
TGAAAGACGCTTTTTTCGTCCGGGGCCGAGCAGTTCGACGA
>P_1242
CGAAACGCATGACTCAAGTGCGCTCTAATGAGAAAATTATT
>P_1243
GCGATTAGCCGATCTACAGGCGGCCTCGAGTGAAGAAAGCC
>P_1244
AAAAACAAAAACTCAAATTTCGGTTCTCCACCTTTAATGTG
>P_1245
TAATTGGAGGGTGGGAAACGCCTACGCAATTATCGGACAAC
>P_1246
GGTTATTTTTTGTAAAAATTCTGTAAAAACTTTTTTTTCTA
>P_1247
TACCCCGCAACAATTTTGCGCTTACATGGAGTGCAAGTGCG
>P_1248
TAGAGCGCATTTACATCATGCGCGGTCGATTAGAAATTTGA
>P_1249
TAGAGATCCCAATTTTTCGGCAATTGGGATAAAAATATGTG
>P_1250
GTCTCGCCCCACGAAAACTACAGTACCCCGGAAATTTCGTG
>P_1251
AAAAATGAGTAGTTTCAACTCAGTTTAGCCACGTTCTCCAG
>P_1252
CTTCAGACGGATGGAAATGTCCTGAAAATTGGAGAATTGTG
>P_1253
GTTACTGTAGGTTTTCGTGGCGGGACCCAATTTGAAGCAAA
>P_1254
AATAAACATTTGGATTTTTCCTAACATTTATTGAATTTTCC
>P_1255
AATTGAAATTTTACACAAATCGGCATATTGTGAGCTCAACC
>P_1256
CTCAATTTTTAGTGAGATTTCAGTGCCAAATGTCGAATATT
>P_1257
TTTCGCTTCGAGACCCAAAACTACATATTTACTAATGTTTT
>P_1258
GCGACTCAAACCACCACTCCCTTGACAACAACTTTTACATT
>P_1259
AATTGGTTCAGATCGAGGCCCATTCCATAGCTTTTTTTCGT
>P_1260
TTTAAGGAATACTGTAGTCTCTAACTCGATGTTGTGGCGCA
>P_1261
GAATTTTCAACCAAAAATTGCATAAATACTAGAAGAAGTAA
>P_1262
GTACACGGCGTAAATCGACACATGGCCGAGTAAATCGATAA
>P_1263
GCCGGAAAAACTCCCCCCCCCCCCCCCCCATTTTTAGTTTT
>P_1264
CGACTTACTTTTTAAACAAACTTACATGTAGTGGTCGGTCC
>P_1265
CTGAAATTTCCCGAAAAATGCACAAATTTGGCGGAAAATTT
>P_1266
AACAAACACATTTTTTTTTGCGATTTCAGTTTTTCAGGTGA
>P_1267
CTTTAAATTGAGAAAAACTGCCTGAAACTTGCGAAAATACG
>P_1268
AGCTTTCACGACGTGTTCGGCGGTTGGAAGGGCGGCAGCCT
>P_1269
AAAATTTCTGAAATTCAACGCATCAAGTTGATTTTTTGCCA
>P_1270
TCTCCGAAGCTTTTTAGAAGCATATTATCGACTGAAACTAT
>P_1271
ATTTTTTTTATCCGCTAGTTCAATATAGCGCAATTGCATCA
>P_1272
CTTCAAATTTGACAAATTTTCAGTAAAAAAAACAAGAAAAA
>P_1273
CTTTTACCCGTTTTTCGATGCGATTTTACAGTTTTCAGCCA
>P_1274
GCCGCGGACCGGTTTCGCGGCAGTGATGACACTGGAAGCAA
>P_1275
CTCAATTATTCCAGAAAACCCGAGCGCGGCGTCCAACTGCT
>P_1276
TTCAATTTTTCAAAAAATCGCCCCAAATTCTCTCAATTATT
>P_1277
TGTTGAACGAGCGGCACGGTCTATCCGGAGCTGTGCGCTGA
>P_1278
TTGGTGGATATTTGAAAATTCATAACAGAGGTGTGCGGAAA
>P_1279
AATTACTTTTGATGTTTATTCCCTATAGACCAATTCCCCCC
>P_1280
AGCTTTTTTGCGGTGGGGCACCTGTTCGGCAGTTTTGTCAT
>P_1281
GCAATCGGCAACGGGTTATCCGGTTTCATGCTTTTGGCATC
>P_1282
CTCGTGACAGCTTTGATGATCGTGATAAGGAATTCGACCGT
>P_1283
CATTGTTCAAGTGTTGACTGCTAGATAGTGGAACCTCCACG
>P_1284
ATGAAAAATGAAGGAAAACGCGGCGAAATAAATTATTTTTC
>P_1285
CTCCGATAGATATTTGGGCTCCCGCTTGATATATGTCCCCT
>P_1286
CTAAACATCCATATTTTTCCCTAAAATATTAAAATTCAGCC
>P_1287
AAAAACCCGAAATTTTAGCGCAAAAATTATCATTTTTCTTT
>P_1288
ACATTTTTAGCACTTTTTTCCGATCCCACGAGTTCGTTCAC
>P_1289
AGATTATATTTAAATGAAAGCTATTGAGTTGCTGAATTTAC
>P_1290
TTCCAGTTGCTCACCTTTGACATAATAGTCTGATTAACATG
>P_1291
ACAATGGTCAATCAGCCCCTCTTTCCAGTCTCCGAACGCCT
>P_1292
ACTTTTTTCGAACCAAAAAACTGTGTTTTGTGAATCGCTGT
>P_1293
ACGCAAGTGGCGATTTGGTGCATCAGAATGGTTTGTGAGGC
>P_1294
CATGAATTTTGCTGTTTTTTCCCTATTTTTTGAAGATTATA
>P_1295
CACAGAAGCCCCGACCAAAACTTGGTACTGTGTTATGTGCG
>P_1296
TTTTTGAAAATTACAAAATTCATGCATGCATAAAACGCTGA
>P_1297
CCCATAAAAACCGGATGACACCCTCCCTCTTTTGGAGAAGG
>P_1298
GCCTGAAAGGCCACCTACGCCTACCTACCTCAACAAACTTT
>P_1299
CTCAAGTTGTAGTATTCAGTCATATTACTCGAAATTAGAAA
>P_1300
AACATATTTATCCAGATATCCATATTATTCACTATAACACC
>P_1301
CTCTGCTTCTCTTACTCTCTCTCACTCTCTCACTCCATCTA
>P_1302
CCGTTCGGTTTACTACAAAGCAGCCACGTGTTTACAGTACG
>P_1303
TTGGTGCTCTCGCTCTGTTTCTATTTATTCTCCCCCCGCCG
>P_1304
AATTGGAAAGTCCAACGGAGCGCGCTTGCACACTTTTACGG
>P_1305
GGTCAACTGGTCAGTTTTCTCTTGGGAATACATTTGAACCT
>P_1306
CAAAGGGAGAACTCTGCACTCTTGGTAGATGTGGTCCGTTG
>P_1307
CCGTAAAAATCGTTTTTCCGCTTACCCCTGTTATATGCTAT
>P_1308
TCAAAATTTTTCGCAAACAGCTTACTATTAGAACATTATTT
>P_1309
GACAATACAATTTTTACCAACACTATTGATTTCGACCCCAA
>P_1310
CTAATGGAAAAATGAAAACTCGATGATCGTATTTTAGTTCA
>P_1311
AGCAGTACTCATCAATTTTCCATCCTTGTTCTTTGATCGTT
>P_1312
TTGTGCAGTATTCTTTGCAACTTCATAAGCCTTTTCAGCCT
>P_1313
GTTAAATACGAAAAGTATATCATACTACTTGAAGCGTGGCT
>P_1314
CTTTTCTGTTGGAGTATAGTCATACATGCTTCTGATTGTCT
>P_1315
GTGTTGTAAACTTCACAAGACACACTAGTTTTAAAATTGAT
>P_1316
AGAATTTCGGATCTTATGATCTTACTAGAATAATTTTCATC
>P_1317
AGTGAAATGGTAATATTTTGCTAACTATCACAGTTAAAAAA
>P_1318
AAGTTCTACAATTCATGACACTGTATAAAAAAATTAGCCTC
>P_1319
GTGCCAGAAAGCGATGTGACCACACATGTATGAACACTCCA
>P_1320
GTTTCCGTTGGAGAAGCCGCCTTGCCCACGGCAAAAGTCGA
>P_1321
AATCTTGGTATCGGTAAACGCGCTCTATAGATAAAGTCTCA
>P_1322
TCAGATGAAAATGGACAACACATACACGCTGAAAAAAAAAA
>P_1323
ACTGTCAAAATTGTGAAGATCATCATAATACAATACCAAAT
>P_1324
TAAGCTTTTTCATCATCTACCTATATATTATTCTTGGAAGT
>P_1325
TGTTTGTTTGAAATGAGTGTCTCACTATCATATCTCTGTAT
>P_1326
GTAAAAAATGATGAAAATATCAATATACTGATACAGTTGAT
>P_1327
ATTACATAATACTAAAATTACGGTACAGTTGATTTTCTCTA
>P_1328
AGACGAGTAGTTTATTATTACATACTAAGGAATAAATAGAA
>P_1329
TTTATGAAGAAGATTACGGGCTTGTTAGTGTTATTTATCTC
>P_1330
GATCCCAACGAACAAATTGGCACAATAGTGGCACAGGCGAC
>P_1331
TTTTTAGATCTGCCTGACTGCCTACTACTGCCAAAACACAT
>P_1332
TTTTTTTAAATTTTATTAATCATACGGGTGAATTTTAGCTA
>P_1333
CTAGTTAACTGGGAATTTTCCTGTCCAGTTTATTTTACACA
>P_1334
GTTTTTGCAAGAAAAAATTCCTACTTCTCTGAAACTAAAAA
>P_1335
TTACGATCCTTTGCAGACACCTACTATGGAGCCGGGTAAGG
>P_1336
ACATTTATTGTTAACAATTGCATGGAAGACTTTTATTTGAA
>P_1337
ATCAATAAAATAATATTCTACAATATTCTGGTGCCTTCCAT
>P_1338
TTTCCTGTGTCCGTTTTGATCATGTTAGCGATATACTAGGA
>P_1339
AGAACTTGTGCTCAAAATATCAGTCTAGTAATATAATGTTT
>P_1340
ACCTCTGCAAGAAATATTATCAGTATAGTCTGTCTCTAATA
>P_1341
ACACCGAATTGGCTGTAAGACAAACTAGTGAATTTCGTTCT
>P_1342
AAAATTTTTTGTGAATTTTGCTAAAATGGCTTTGACTCCGT
>P_1343
CTGGGAGCTTTTGTAAGACTCCTACTACTATTTTTATGGGA
>P_1344
CCAATCGATGATCATGTCATCTATCCAGCTGAACTTACTCC
>P_1345
CAGGCACGTTTTCCTGCCTACATACATATGTGCCTACTACA
>P_1346
TACCGTACTCTTTAAAGGTGCACACCCGTGAAACTCGAAAA
>P_1347
ATTCCAAATTTTTCGAGTTTCACGGGTGTGCACCTTTAAAG
>P_1348
TCAACAAGAATAAGAGGATTCATATTAGTATTTCCTTGGTC
>P_1349
TGGAATAATCTAATTTCCGTCTTAATAGGGTTTAGAGACCC
>P_1350
TTTTCTCTCTTTTTTCTATTCTTCCCAGTGATTTTCCCTAC
>P_1351
GAAAATTCTCATGACATTTACAGTAACTTCCTACAAATCGT
>P_1352
AAATTTCAAAAAAGAAAAAACATGATAGTGCAGTTGATACT
>P_1353
CCAACGAAACGAATAAATCTCATGATAAACAATTATGCGTA
>P_1354
ACAAATTGTTTACGAAAGTCCATTTTAGTTCTTTTCTGCGT
>P_1355
ATAAAATCTAGGTTCAATTGCATTACAGTATATTTTCCAGG
>P_1356
CGCGTGAAATTTGTCCAGTTCTTTATAAGTACATCCTGTCA
>P_1357
AAAACTATCAAAATCATATGCATATTCGTAATTTTCAGAAA
>P_1358
TGAATGATTTTATTGTTTTACTATGTATTATTGTAATAAAA
>P_1359
CCTAAAATTAAACTTTTTTACTAACCAAATGATAATCAGTT
>P_1360
TGCGGTGACCAACAGTTTATCTGTATAAAAATATTTGTGAT
>P_1361
ATGAACTTTGTGAGGATCAGCATAACAATGGAGTTGTCTAT
>P_1362
GATTGTCGCGTCCAGATTTTCCTGATAGCGATTTCGCAGAG
>P_1363
TTATTGTTTGAATTCCTGCTCCTTTTAGTGTAGATTTCACT
>P_1364
TGCTCATTGAGTTACCATTCCAATCTAATGGATGGTTCCGT
>P_1365
CGATCCGGCCACCAACAAGACATGGTAGAGAATCATCGGGA
>P_1366
GAGTCGGCTAGCAATTTTAGCTAGACAAATTTATTGCATCA
>P_1367
CAATTGATAGTCGTCGAACACTGTATAGGTAAGAATCGTTA
>P_1368
ATGGATCCATAGGAGTACTACTATCAGTAGTGGTAGGAATT
>P_1369
TTCAAACGAATAAAGAACATCATCATGGTAGTTTTTCATAG
>P_1370
AAAGTAATTTCGTGGGAAAACTTACACGTCTCAAAACCAAA
>P_1371
TTTTAGTCTCTCTGAAGTTTCTAACATCTGAACTAATTACT
>P_1372
ATCGCGTTTTTCTCAACAATCATACTATCCTTTTTAATTAT
>P_1373
TATAAGTTAACTTTTAAAAACATACCTCTGAATGACTTCCA
>P_1374
CGGTAAGTTACCAAAAAATGCTCGGCCATGATAAATTACCA
>P_1375
GTTTAGCTCAAAGAATGTTTCAATCTAGACTATTTTGATCA
>P_1376
TTCGTCAAATTCAGGTTCCCCATTCCCGTACTTTTCTTACA
>P_1377
GTTTCAGAAAACTGAAATTGCTGTATTGTAATTCCACAAGA
>P_1378
ATATTTTTTTCATCAAAATGCATAATCGTCAAAAATCCGAT
>P_1379
GCACCTATACTTGTAGACATCATAATAAATAAAATACTGTT
>P_1380
GGCAGAGGGACAAGATTATGCAATATACAGAAACATTTAGG
>P_1381
CTCAAGCACAAGCTGAAAGTCAATCTGGTGGATCAAAGGGA
>P_1382
GGATAATTTATATTTTGACTCAATCCATTGAAAGTATGATT
>P_1383
GTGCGAGGTCTGAAAGTTTTCATGGTACTGTAATTTGTTTG
>P_1384
GCGAAATTTTCAGATTTTCGCGCTAAAAATACGGTCCCGGT
>P_1385
TTCTTTGAAGATCGATGACCCAGTGTACTGAAATTACGAAA
>P_1386
GTTAAAATAAAGAAAATCAACCTGCTCGTGAATAATACACT
>P_1387
ATCTATCGCCTATTTTATGTCTATTTACTACTTTTTAGTCC
>P_1388
CAATTCCAAAAACAAATTTCCTAGGTTTCGAAGAAATGAAA
>P_1389
CTGAAGCAAGACTTAAAAAGCATAAATGCGCAAGTTGCAAT
>P_1390
TTACTTTTCCCTCATAATCTCTACCTAGGAGAAAACGAGAA
>P_1391
ATAATTGCATTGCATTTGAACTATCCAGTGAAGTATTGTGA
>P_1392
ATTTCGAGAAATTTCAAAATCTTGATAGTTGAGTTTTTAAA
>P_1393
ACTAGTTACACTGGAATCTTCAATTTATTGGATTATGCTGC
>P_1394
GAAGTTTCAAATAAGGGAGCCTACCTAGATCCAGATGCTTG
>P_1395
ACTGTTTCCGTACTTTTCGGCTGTGTAAGCAATTTTCAGCG
>P_1396
TTTTAAATTATAAAATATTTCTAACTAGTAATTTAAGAGAT
>P_1397
AACCATCTGAAATTTGTTTACTTTATAGTAGTAACATTTAG
>P_1398
TGACGGGTGTGCGTGCTCAGCAATATAGTGGGAAAGTCCTG
>P_1399
GTAAACCTTTTCATTGTCCCCTTATTAGTGTTTATGCTATG
>P_1400
ACATTAAAGTTCTATACAACCTATCATTTGAAAAATACAAC
>P_1401
AGTACCTTTCTACAGTTTCTCGATCTAATTCCATCTGTGTT
>P_1402
TTAAAAACAAGAATGCAAATCGATTTATTGATTTTTTTTCA
>P_1403
ATGCTTGTGAGTTAGAGTTTCTAGACATACAAAATTAGCTT
>P_1404
CGATACTTCACCATTAAAGACACACATGTGGAGAAGAATTA
>P_1405
TAGTCTATATACATAGAAGCCATGCTACTAATAATGTATTA
>P_1406
AAACACGCGTCAAAAATATTCTAACCATAGAAAGTAACAAC
>P_1407
AGTCAGAAAAGCCGTTTTTCCAGTACACTTTATCGTGTCTT
>P_1408
GAATCATTGCTACCTAGTTACGGTTCAGTAACTAGAACACA
>P_1409
CTAAAAATAAAACTGAACGTCATATATATTCAGAAATGGTG
>P_1410
CCAGAATGGAAAGATTCTGCCGATATTGTTGATGAGTCGGA
>P_1411
ATATTTTGCGAGACAATGAACCTACTAGACTGCACAACGGA
>P_1412
ATAGAGAATCTAATCTACAGCTATTATGCAGAAAACTCAGA
>P_1413
CACCTCACTTTGTTTTTTCCCTCACTATCAATTTCTTATTC
>P_1414
TTACTGGAAAAATAAAAACGCCTGTTACCTATTTTCAAGAA
>P_1415
GTCTTTTTAGTAAGATGTTTCATTATAGTTGCGAAAACTCC
>P_1416
TTAAAAAGATATTAAATGTTCTTGATAGAAAAGTAAGAATT
>P_1417
CAGAGAAGATTAGCATGGCCCCTGCGCACGGATGACACGCA
>P_1418
AAGATTATCAAAAAATGTTCCTAACTAGCGGAATAGTTCTG
>P_1419
TGGTTTTGTTCACAGAAAACCGATTATGTTCTTTGTATCAA
>P_1420
CCAATTTTTTCGATTTTTTTCATTTTATTGTCAAAGAGTAG
>P_1421
ATTTTAGAACTCTTAAAATTCGATCCCATTGAAAACATCAC
>P_1422
AATATTCTTCTGTTCGAACCCAATGTAGTGTTTCTTCAGGC
>P_1423
GCTTGACCTCTTGTCAAAGTCACACTAGTTATTTGTTTACC
>P_1424
CTGTCTGTGGTCCATCCAAACTATCCCGAAGTGTTACAACT
>P_1425
TCAAAACGTCAACTCACGTTCTTGATATTTTCAAAACACGC
>P_1426
TCGGAAATTTTTACATTTTCCTATTTAGAAGAATGAAAAAT
>P_1427
CGAGCCAGCTCTACGAGTCGCCTACTACTATCCGGTAAGAA
>P_1428
ACACATTTTCTAACAATTTCCGGTTTTCCTTTCTGTACTGT
>P_1429
GAAATTTAATAAAGAATTTACCTGATAGTTAAGACCTCCCC
>P_1430
AAGGGATTTCCCCTAAACAACTTGATAGCTATTGGATTAAA
>P_1431
GAAGTAAAAAAATGTCAGCTCAATACATAAGTATTGCCATA
>P_1432
CTTTTCTTTTTTTCTTATTTCTTGGTTGTTGAAGACGTCGT
>P_1433
GAACAAAGGCAATAAATTTTCATGGGGGCTGCAGAATACCG
>P_1434
AGTTATGACACATTGCAGAACGGTCTCTGTGGAAAATAGGA
>P_1435
GTTCCAATATGGAAACGCTTCCTAATAGTGGAATTCAATGT
>P_1436
AACTTTTAAGATATAGTTCGCATACCAGTTAAAGATGCACC
>P_1437
CACCTAGAACGACCTCGACGCATGTATGTTGTGATACGAGC
>P_1438
ATCTTACTTAATGTCTACTTCATAATAGTTCATAATTGTAT
>P_1439
ACATTTCATAAAAAAATTTCCAGTCTCCAAAAGAAGCAGCC
>P_1440
AAATTTTTAACAGAAAATTGCAGTCTTGTGATATCATATTT
>P_1441
GAAAATCACCATATTTTCCCCACAATAGTCTTATCTTCAGG
>P_1442
ACTCACGATTTTCTGAATATCATCATAGAACAAAAACCATG
>P_1443
TCGTTGTGAGCAAGAACTACCGTACCCGCATCGTTTACTAC
>P_1444
ATTCTGAGAAAAGGTATTTACTTGTTAGGGAATTAAATTAA
>P_1445
TCAAATGTTTCGGGTGATTCCAATGTAGATAATAACGGAAC
>P_1446
GAAAGATAGGTTAGAAACATCTACATAATACTTACCTCATC
>P_1447
AATATAACATTAAGAACAACCAAACCCGGCATTTTGGAAAA
>P_1448
GGAACTTGTGAAGTTTGTAACATACATTAAAAGAATGAGCA
>P_1449
GATTCAAATGATGCTCGGTCCTAACATCAAGCAATTTCTGA
>P_1450
TACCGCAAGTAGAGTTTTCACTTACTAATTTTTTACAAAAT
>P_1451
TACCGGAGTTGTTCATCAAGCACCATATTTCGGAGAGGTAA
>P_1452
TGTCTCCCTTGACTCTCTTTCTATTTAATCTGATGTAGATA
>P_1453
AGGCTCCGGCTAGTCCAGCTCGTGACAGTTCTGCTCCAGCA
>P_1454
CTTTGAGTCAGATTTTGAGACATTTTATTGAAAGTACAGTT
>P_1455
TTTTAATTACCCTACTGTACCTAACATTTGAAATTTCTACA
>P_1456
GAATAAAGGGAAAAGCTGGTCTCCACAGCGCGCGACATTTC
>P_1457
CGTCTTTTTCTCCCGAAAACCGAGCTCGCATCGCGGAGCAC
>P_1458
CTCACTTTGAGAAATCACCTCTTCATAGTGGAAATAAGACA
>P_1459
CTATAATTTTTAACTTGATACTTACCTGCGAAACAAGCATT
>P_1460
TAATATAATTCGGTTTATGTCATATTTCTACAAAGTTTGTG
>P_1461
ACATACTCCTTCATCAAGTTCATACTCTTCAACTCTGGATA
>P_1462
ACCTGACCTCTCTGTGATTGCATAATAAGTTTTTTTTGTTG
>P_1463
GGTCACGATTTTCGAAACTCCATAGTATTTCCTAATTCTGT
>P_1464
CACGTTTTCAGTTCCATTTGCCTGCCTGCCTTAAGACGGTC
>P_1465
ACCTTACTTTTAATTGTTCACTATTTACTGGTTAATCATTT
>P_1466
TTTATTATTTTATACGACATCATATATGAGATCTTCGGTAT
>P_1467
TTCTTGCCTTTATCTTCATTCTTACCCTTACCATTATCCAC
>P_1468
TAACCTTTCCACCCTCATTCCATACACGACCCATGACAGGT
>P_1469
TTCTGGGAACGAAATCCATCCATAATCGAAACCACGAAGGT
>P_1470
AATGCTTTAACATTTAAATACATGCATTTGAAACTATGGAA
>P_1471
TATGCGCATCACTTAGATTACTTACCTGTTCCGTTCAAAGT
>P_1472
ACTTCTTAACAACAATTAGGCATTTTAGCTTTTAAGCAAAC
>P_1473
GTCTAAAATTAAAAAAAAAACATATTATCATAAAGAATATA
>P_1474
TAGTCAACCAATCAGTCTCGCTTACCTCTTGCGAAAACTCC
>P_1475
TCCTATCTCTCTCTCTCTCTCTATTATTATAAATTTCTCCC
>P_1476
TTGATGTCCACATTATTCGTCAATCTAGAATATTCGAAATA
>P_1477
TCGAAATCCGCCAATTTTACCGTACCCAATAAGAAAAAATT
>P_1478
ATGGTTTTTTAATGTCTGAACTTACTTTATTTTTTATCTAA
>P_1479
CAGGAATCAGAATGATTATGCTAGGATGTGGTGGGACATGG
>P_1480
TTCAAACTTTCGTTGATCATCATGATGTTGAATTTTTATCA
>P_1481
CATCTGGACTTGAATCTTCCCAAACTATTGAATATTGAAAA
>P_1482
AGTTCGCCAAAAAAGTCTACCATACACTTGTGGGTACGGTA
>P_1483
TTCTAACTTCCGATATTCGTCTTCATAGTATTCAAGGCATC
>P_1484
TCGCTCGGTCATACCAAACACAAACCCAGTTAAAAGTACGT
>P_1485
TTCAGAGCGTAGACGACGTCCATGGCGGTGACGGTCTTTCT
>P_1486
CTTCATTATTTTTGAATATTCTAAATAGTTAAAGGTCTATA
>P_1487
AAAAATGGATCAAATACTCACATAAATGATCAAATTAACAT
>P_1488
AGTTGAAATTTTGCGCCCATCATTATACACGTACCTACTGC
>P_1489
TATTGGTCAATCCCACTTTTCATACATCCTGCTCCAGTAAA
>P_1490
ATAAGTCAAAACTTGCTTGCCTACATAGTTGGTGGTTTTCG
>P_1491
AAAACCAGAAAACTCTATTCCAATATAGCAATAAAATCAAG
>P_1492
GACCACTCTTCTCATCCTTGCATGCTACTGCTACTACTGAT
>P_1493
ATCAACTGGATGCTCATGTTCTTGATAGTGAGATTCGATCA
>P_1494
TATTTTCAAGCAAAAACTAACTTCATAATAAAAACAGCTTC
>P_1495
CTGGTCCTCAGGGTTTGCGGCTGCACAGTGCAGAGTTACTA
>P_1496
GCCACTAAAAAGTAGAACATCTTACTAGGAATCACTTATTA
>P_1497
TCAAATTGACGACAAGCTTCCTTACATTGCTCAATGTCCTG
>P_1498
AGAAAAGCTGGTATGCGTAGCTATGTATATATAAAATTAGA
>P_1499
GCTTTTTCGGTGGTCGCTTCCATAACCAAACATAGAGCATA
>P_1500
CAGTGATCTCGGAGATCAAACCTACTTGTGTCAACTGGAAA
>P_1501
CCACACAAAGTTTGAAATTACAGTAACCTTTAATAGCGAAC
>P_1502
TTCGTTTTTTGTTCATACGTCATACCCGTTTTACAGTAAAG
>P_1503
ATTAAAATTTCAAAGAATTCCTTACATCTCGAAAGCCTTTG
>P_1504
CTTAGGAGCCACCACCGGAGCTTGAGAGTAAAAAGTTGAGA
>P_1505
TCGTGTTTTTTTCAAAAATTCACGATAAATACGTTATCTCT
>P_1506
AAAAGGATTAGTTTTGTATTCTTTCTAGTGACATAGGCGCG
>P_1507
CTCTGAATAAGCGCCCCGACCAATTTAGTTTAAAAATTGAT
>P_1508
ACTCAATGTCCCACTAATCGCAGCTTGTGTTTTAAATGCTA
>P_1509
AGATGATCATAAGCGAAGAGCTAAATAGTGCTAGAGACGAT
>P_1510
TGTCAAAGCTAAAAAACCGCCAATCTAAGTGAACTGTCTAT
>P_1511
AAACTGCAATTTTCGATTTCCAAACATGTAAAAAGGTTAGC
>P_1512
TACAAGGAATTTTTGTTCTTCTCACTAAACAATCACTATAC
>P_1513
TATTTTTTATTTTAAAAAATCATACATCATTCGTTCCCGAA
>P_1514
TTAAAAAAAAACAACAACAACTGTCTAGACATATCAAACAC
>P_1515
TGATTCTAATCGAAAATGTGCATTCATCTTGCCTTTTTTCC
>P_1516
TTTCCTAATTTACAGTATTCCTTGTTATCGAAAATATGTAT
>P_1517
TTTTATACCCGAATTACGAGCAATATTGGTCTCACGAGCAC
>P_1518
TCGAGATGTGTCTGCAGTTCCAGTCACGTTAAATACCATAT
>P_1519
CTCTAGGTTGCCTTCTATACCTACATGGTACTTTTTAAAAA
>P_1520
GGGGTGTGCGGCAAATTTGCCGATTTAGCTGTTTGCCGCAC
>P_1521
TGAATTAAAAAGTGATGTTTCAAACATTTGCACAAACACAA
>P_1522
AAGCTTTTAATACCAAATTTCGGCAATTCTTAATAAAACTG
>P_1523
TCTCACAATCAGCCAAGTTCCTATTTCCAAAAAAATCGCTG
>P_1524
AATATGGTCAATACGAATTGCTCTATAGCGTTCTTAAGTCA
>P_1525
TTTTTCGAGTTCGTGTATCACAATTTATTGCGAAACAAAGA
>P_1526
CATTTGGTTACGACAAAATACATAATAGACGATAATTCTAG
>P_1527
TTGAAGCAATTTTTAGAGCCCAACCTATTGAAATTATCTTA
>P_1528
ACAGCAAGGTTTCAATATGTCACACCTTTGAACTTCCATTA
>P_1529
CCACGCAGCAATACGTGGCACTTACCAATGAATGATATTGA
>P_1530
GAACTATTCATACGAAAATTCATATTTATGTTGAACACACC
>P_1531
ATTATTATTCCAGCGTCTATCATGCTAGTACAAGCCTTTGA
>P_1532
GTTTGGGTAATATAATTTCGCCGTACCCTTCCCGTCAGATT
>P_1533
AGACTGTTTCAAAAAATTTTCATGGAGGTTCAAAATTCCGA
>P_1534
TTGTTGTATTCGGCGGGGTTCTAACCCATAGAAAAAGTGAA
>P_1535
AGCATTTTTGTAACTTTTCGCGGTGAGACCCATACCGATTA
>P_1536
TATATTTTAAAAAATTGAATCTTACTGTAAATTTTCTAAAC
>P_1537
CAAGGAATTCCAGAATATTCCTCCATATGTGAGTTTCCACT
>P_1538
AGTGAAAATTTCTGAAACTACATACCTGTGAAAATTAAGTT
>P_1539
TCGTGTACTCCTCGAGGAGACACAAATGTTCAAATTTCGAG
>P_1540
AGAATTTTCAGAATTTTTTCCGGTTTTTTTCGAAATCGAAA
>P_1541
AGTGAAAAGACTTATAAAAACTAATATTTGAATATTCTTCG
>P_1542
AAAAAAAAACATAGACAAAGCTTACATTGCATTTTTGTCCA
>P_1543
TCTCTCTATCTTTTTGCTCACTATATACATGACTTTACACA
>P_1544
AGATAAACGATAAAAAAATGCAATAAAGGTGTAAATCGAAA
>P_1545
AAATTAAGTTTTACATAGGTCAATTATGTGGTCGGTTTACG
>P_1546
AAACTGTAGTGTCTAGGTGTCTATCCGGATGATTTGGAACC
>P_1547
CTCCTCGAATTGTCCAACATCATGGCAGCATACCGGCAGAC
>P_1548
AGCTATCAAAAACCAGGCAACTTACCTGTATTTAAAACGGC
>P_1549
TTTCCAGCAAAAACTGTTCACTTACCAAACTTCGTTTCTTC
>P_1550
CTTGCTCAGCGGCCAGACAGCTAACCCGAAAAAAAAAATCT
>P_1551
CAAAAAATCGGAAAAAAATTCAGCCTTGAAAATTTTTCTCG
>P_1552
TACAAGTACTGTGCTTGAAACATACATATTATTTCAACGGC
>P_1553
AGTCAACCGACTTGTAAAAACAGTGATGTAAATCTATTCAA
>P_1554
TAAGTAACATTTTAAAAAACCGTGCTCATAGAGCCTAAACT
>P_1555
TTCCTTTTTTGTGGTGAACTCTTGACATTAGATAATTTTTG
>P_1556
TTTAACTGTTTCAACATGTTCATATTAAGACTCAAAGTCTA
>P_1557
ATTATAATTACATCTGGTTACTTGTTAGCGTTGTTGGATTC
>P_1558
ATAGAAAACTGATTTAAAGCCATTTTAGTGGAAAAATCTAC
>P_1559
TGGATTTGATTTGGAGTTGCCATGGCTCTGTCGGCGACCCC
>P_1560
TAGTTTTAAAAACAAAAAGGCGTTGTTTGTGTATAATACTG
>P_1561
CATGCGTGATAAGGAAACCGCAGGAGAGATGAGACCTGAGA
>P_1562
CTCGATGTGTATGTATTTGGCGGTAAACCAGTGAATTCAAA
>P_1563
AATCTTTCGCTTCGAGACCACAGTATAGTTGACATTTAGTC
>P_1564
CGGGAAAATGTCCTACCGTACTTACTTGAAGGAAGAACCTC
>P_1565
ATGCCGACGATCATATTATTCATTCCAATAACTGTCATAAT
>P_1566
AAATAATTTTTCAAAACAGTCTTACTAGAAATGAAATGATG
>P_1567
TTCAAAAAGCCTACAGTACCCTTACTATTGAAATCAAAGGC
>P_1568
CTTGCCTGCCTGCCTACTGCCTGTCTAGTTGAAGAAAAAAA
>P_1569
GGAAATTTTTTTTCAATTTTCTATCATATGAATTTTCTTCT
>P_1570
AAAAAAAACATTTATAAAAACAATAATGGGAAATCTACAAT
>P_1571
AAAAAACTGAACTTTGTACTCAATATAGCGAAGATCTTTAA
>P_1572
TCCATGTAGTTATGTTAGCCCGAAAATGTGTTTTATAAATT
>P_1573
GGAACATTCCAGAATTTTTTCGATTTTTCTAGAAAGTTCTG
>P_1574
CGCGTCGATTTCAACCAGAACATCATTTGTTAATTATCATT
>P_1575
TTAGGATTATATTAAAATAGCACTAATGTTGTTTTCCTAGT
>P_1576
CAATTTCAATTTTTAAGATGCGGCCTGGTGTTTTCATTTGA
>P_1577
CAAACTTTATTGGTTTTTTGCATAATAAAGGAGGCGAAACT
>P_1578
ATTTCTTGCCATATCTCTCTCAAACATGATAAAAAAGTTGT
>P_1579
CCATTTAACAAGAAATCAGTCGATATAGTCAATAATGTGCA
>P_1580
TGAAAATGTCAATTTCTACACCTAAAATCTGGAAAAAACGC
>P_1581
CAGTGGGTCAGTGGTGTCGGCATTGTGGCTGAAAATTTATT
>P_1582
TGCTACGTGGCCGAGAAATGCGGAAAAATTCGGCCACCACA
>P_1583
TGGCAATTTTGGGGAAAAATCATCAATATTGAATAGAAACT
>P_1584
GATTTAGTTCTCTAATTTTGCTAATACGGTTAAAAAATAAA
>P_1585
TTTGTGGAAAATTTAATTTTCTATAATTGTGTAGTTAACAA
>P_1586
TCAAATATATGACTCGGACGCGGAAATTTTTTGACTTTTGC
>P_1587
AAAAACGAAACTTCAGCTCACTAACTAGTGAAATCGAACTT
>P_1588
AGAATATCTGCTAAAAAATGCGGAAAAAACTATGAAAATTG
>P_1589
CGGAAATATGTCAAAATTTGCAGTTTTTAATAATTTTTAAT
>P_1590
ACTAAAAATCCAATTTTCCACCTGACAACGCTCAAAATTAG
>P_1591
ATTTTTTCAGTTTCCAGTGACTTCATAGTTGTTAATAGATG
>P_1592
CAATATTCCTAAAAAAAAATCTATTTTCCTAAAAAAGTTCG
>P_1593
CCCGGCATTCAAAAAATCGGCGGGCTATGTGAAAATGTTGT
>P_1594
GTTGATTGGGTTCCATTGCTCACGCATGACGTTGTCGACGA
>P_1595
AAATTGCAACAATTACTAGCCAATTTTCACTCAAAAGCTCG
>P_1596
TGCATATATTCTTTATTTTTCAGGATAGTTCAATTTCTGCA
>P_1597
ACCTGTTTCTCTCTGGCAAGCTTACTAGCCATCTCAAATAG
>P_1598
ATGGACCCGTAATTGCTATTCACAATAGCAAATTGAGACCC
>P_1599
TGGTTGTCAAAAGTCTGAATCACACTCGAGTTTCCTTGAAT
>P_1600
TATTTAATAACAAGTTTCAGCTAACTTTAAAAAACTGATCC
>P_1601
TACACACTTCTTACACACCACAATTTATGAAGTTTCATATA
>P_1602
CTGTCAACCATTACAGCTATCACAATAGAACAAACGGCCTG
>P_1603
ACACTAGAAAATGACAAAAACTACAAGGTTATTGTCAAGGG
>P_1604
GCAATCAATTTTGGGTTTCGCGCGCTCGTTCAAACGCGTAC
>P_1605
AGCAGGAGAATACAAGTTACCATACCAGTGAACTGCTACAC
>P_1606
CGTGCTATTCCAAATAAAGTCTTAGGGGTAATTGCTTTATT
>P_1607
TACAGTACTCCCTAAAGGCGCACACTCTTTTCCATAAATTA
>P_1608
GATTATAATTAGTCTTTCGTCATGTTAGACTAATTAATTTT
>P_1609
GAGCGAACTAACCCTATCCCCACTCCCGAAGGCATAGCGCA
>P_1610
CAATACCTCGCCAAACGTCTCTTGCTCGACAAATCGTGCTC
>P_1611
GTTATGTTTGTAGGCAGGCACATGGCAGTCATTTAGGCAGG
>P_1612
CTGGTGAAAGGCAAAAAATTCGGCCTAGTTGAAGCCTGCCA
>P_1613
GTAACAACTTGTTACCTGAGCTTCATAGAAGGCGAAGAGCT
>P_1614
TCGACTAAGTAAGTAAGTATCTAAGTAAGTAATTCGGCAAG
>P_1615
GCAAAAATATATCAGGCAGGCATATATGTCGGTAAAATTTC
>P_1616
TATTTTTTTCATATCTTCGGCCTTTTTTCCGAAAAACTGTA
>P_1617
ATATACCTTCAATGAAAAGTCCCCAATTTCAACATCAATTT
>P_1618
TCCGGTTAAAAAAAAAAACTCTAAAATACGAAAAATGCTTG
>P_1619
CTGTAGAAGAAATCAAAAAGCAGCATAATGATGTAAGCCTT
>P_1620
CGATATGATGATCAGAAGTTCATACTAAAAGAATATTACAT
>P_1621
ACGTAGTACCATACCATATCCACACTACTGCATTCTGCGTT
>P_1622
TGCAATCAGAAAAATAATCGCGAAAATTTGGAGGAGGCAGG
>P_1623
AAGTTGGGGAGCACTTATGTCTTACTTGTGAAACTTTAAGA
>P_1624
AACCATAGTCGATATTTTTGCAATCATTGTGAATTCCGTGA
>P_1625
TCAGATTTTCCCATTTCATACTTACTACGCAGGTGCTTGAC
>P_1626
TTCATGTCGAAAATTGCTTTCAATCATCTTCACTTTTTACA
>P_1627
CACGTGCTCTATGCTAAGACCACACCCGTCTCCAGTATATA
>P_1628
ATTAACAATTAGAAAAAATGCGTAAATGCAGTAGTTTATTA
>P_1629
GAATTGTTAATCAATTTTTTCAGTCTAGTGAGTCATGGTAT
>P_1630
GTTTTGGGGAAAGAAACTCGCGATTTCGAGCAGAATCGGGC
>P_1631
CAGTTTCTCTGAGCAAGACACAGTCTACCTGGACTACTTGA
>P_1632
ACCTGGACGGCTGGTCACGCCAATCTAGTGCTCTCAATGCT
>P_1633
CTCTACCGCAACTTTTCTGCCAATTTAGGCGATTTTCCAAA
>P_1634
GGGAAATTTTTCGAGATTTGCCTGGACGTTGAGCAAGCTCT
>P_1635
TTGGGAAACTATGCAAATTTCTACATAGCTTTGAAATTTTT
>P_1636
ATCCCAAGCCAAAGCCTAAGCCTAATAGTAAGCTACATTCC
>P_1637
TTGGTCTTTTTCAGAAAACGCGGCATAGGAAGTTGGAAAGT
>P_1638
AGATTTTCAAATATTTTTTCCGGGAATTTTCAGAAACTTAA
>P_1639
CAGTTTTGGCAGCACTCTTGCAATAATCTTCTCATTTCGAT
>P_1640
ATCTTCAGGTTTGGAGCAGACATTCTCGCACTTTTCGCGTC
>P_1641
GAGGAAATTGGCAGGGAAAACTTTTTAGCAACTTTAAAGCC
>P_1642
AGACCAACGCCAATGTTCATCTATCATGTATCGGAGCTTGC
>P_1643
AAAATTTAAAATTTGATCCACTTGTTAATGTCGCAGCGGCT
>P_1644
ACTGATCCATCGGTAGGAACCTTGTATCTTAAAACTAAACC
>P_1645
AAAAAAAGAGCAAAAAGAAACTATAATTTTAAAACCGGAGT
>P_1646
CCCTCGTGAGGAAAAAGTTGCAGTGCCACAGAAAATTGTAT
>P_1647
AAGAAAAAAAAAGAAATTCGCATACTTTTATAAACTTCAAA
>P_1648
AACCGTAGAGAAAAAACTCACGTGGTAGTTGGTAATGCAAA
>P_1649
AATTAAAAAATTTTCCTCACCTCCATAGTCATTTCCTCATT
>P_1650
AGTAATCTGTGTTGTCGTTTCTTCCTAGACTTTGAACCAAT
>P_1651
AGGCCACGTGTTATTTTTTCCAATCCTGTAGTTAGGCCACG
>P_1652
CCGCAAGTCTTTTTTTCAAGCTAACATGCGAAAATTTTAGA
>P_1653
CAAAAGAGAAAAGAAAAATTCAGTTTATCTTTAAAATACAA
>P_1654
GCTCTATGTGATTTTGTCGCCATGATAGCTACAATTGTGTC
>P_1655
CGAACTAGGCCATTTTGGCTCGGTCATATAATTGGGGTAGA
>P_1656
TTACTTTCAATTTAAAATTTCGTGATATATATAAGCTCAAA
>P_1657
GAAAAGTTAACAAATGATCACTTTTTAGGCTTTTATAGGAA
>P_1658
AATCGTCATATTTGCCATACCAAACATTGTCTACAGTATGG
>P_1659
TGTGCACCATGTGAGATCAACTTCATAGTTGGCCAAATCAA
>P_1660
TGCATTGGTCTGGATCTTCGCGATTTAGAGATATTTTTAAC
>P_1661
TAGTTTTTTTGTTGCAAAAACGGTTTAGCATTTTCCAAAAA
>P_1662
GAAGGTTTAAGAGAAAGTGACTTACTATCTAAAACCCAAAT
>P_1663
TTAAAAACAGAAAGATTGAGCTAACTTTGCAGTCCCGCACA
>P_1664
CGAATAGGTGAACCAAAAAACTATGTAAATGATAAACGTCA
>P_1665
GACATTGTGGAAGATTATAACTTACTCACTAACTACACAGG
>P_1666
GGCCTAACTTTTCAAGTTATCTTACCACTTGTCTGCTATGT
>P_1667
TTGTTTCGGAAGCCTCGCGTCTCACCCGGTGTTGCTTCACC
>P_1668
TTATTTCGAATTTACTTGGCCTAAATATTGCTCAAAATTCT
>P_1669
AATCCACACCGTGGCTAATACATACTAGTTCAAACATTCAT
>P_1670
ATGCTCAGCTAACCTAAAAACTAACCAGAACAACAGCGCTA
>P_1671
TTCCTCAAGGCTAGAACATACTTGGGAGTTCGTTTCTCACT
>P_1672
GGAGAGAATACGGAAAAAGTCAGTCTAGGAGTCACTGCACT
>P_1673
TGAAATTTCTTAAAATTTTTCAGTGTTTTTAAAAATTTGAC
>P_1674
GATGGGCATCCAATTCGCCACGATCTAGGCAATAATTCTGA
>P_1675
TTTCTGTTCACCTGATGCACCATACCGTTAACAAATCCAAC
>P_1676
GAGTATATCCCGGCATTTTGCGAGCTCTGCAACTTACTGTG
>P_1677
ATATTGACTATGAGTAGGTTCATTCTATCTTCTACCTGCCT
>P_1678
GATTTTTTCAGTACTCGTGGCTACCATGGTTAAGGTGTACG
>P_1679
TCTGCCAAGATTGCGTTTTACATGCTCTCGAGAAGAATGAT
>P_1680
TGTGCAGTAATTTTAGGAAACTTGGTAATTGAGTCTGGAGA
>P_1681
GGCTTAAAAATTTTAACCTACTATTTAGAAGAAGCAAGGTA
>P_1682
AGTTGGCGTCAAACAAAAACCATTCCAAGTCGAAACAAACG
>P_1683
AATTTGCTGTACTTGGAACACTACCTCGGCAATTCCCGGCA
>P_1684
CTTAAATTAAGAGGCACTTCCAGTCCAATGATGTACTTTTA
>P_1685
CCGATCCACGTCAACCTTCACTGTATATCTCACATATCCAT
>P_1686
AGTAAATTCATTTCTTTTGTCTAACTATAAAAAATGTTCAG
>P_1687
CTTAAATCCGCAGCCGACATCAATCTAGGTCCGCGATAAAC
>P_1688
ATTCTGATTTTCTCCGGATTCATGGTAATTAATTGTTTTTC
>P_1689
TCGAAATTTCTTTGAAATTTCAGGAACGCTCAAAAATTTAA
>P_1690
CGCCGTTTTTTCGCCGGAAACTATTTAGCTCTTTTTTGAAT
>P_1691
ATCAACGAGGGAGATATTGCCTATATGGAGTTTTGTCAGCA
>P_1692
ATAAAGAAACTTTAAAGGCGCACACCCGTTTTCATTCAACA
>P_1693
GCTGCTCGGCGAGCTGATCGCTCACCCGATAGAGGTTATGG
>P_1694
TGCATTCTTGCCGTTTTTCACAATCTCGTAGATCTTCGCAA
>P_1695
GCAGTAAAACTTTTGTCTGACTCACTCGTATGATAATGGGC
>P_1696
AGTCCAGCTAAATAAAAATGCGCTCTATCGAACAGATGGAA
>P_1697
GTCTCCCTGAGAAATCACACCAATCCTGTGTCAGATTTCGA
>P_1698
TTTTTGAATCAAAAATTTTGCGGAAATTTAAATTTTCTGAG
>P_1699
GAAAATGAAATTGAAAAATCCAGTAGAGATATTGTACGTCT
>P_1700
TGTTTGTGCACGCAGAAACTCCTGCTATCAAAATTTCCATG
>P_1701
TTAGGCTCGAGCGTCGCCTGCTTATTAGTAAGTACGCTTTA
>P_1702
TCTTCTTATACCAGGAATCACATACTGTCTCATTTCAACCT
>P_1703
TGATTTTGTGACTTTACATACTATGTAGTACTTTTATGTTA
>P_1704
GAAGAAGCCAACGGAAATTCCGGGATCTATGAAAATCACAA
>P_1705
TGCTACTGGACGCAAGTGTACATACCAGGGAAAGACGTACA
>P_1706
ATGAATAGACGTACATCGGACATGGTAATGAAGAGGTAAGA
>P_1707
GCCAGTTTTTAAAAAAATTTCACGAAAATCGGCGCTTAAAT
>P_1708
AAGCAAAAGGTAGGCGTAGGCAGTCTAGTGGGGAGGTAGGT
>P_1709
TGGTAGACAGGGCTCGCATACATGGTATCGTGTTTTCACGC
>P_1710
CCGTTTAATGCTACAAATCGCGGCGTTCAAAAATCCAAAAA
>P_1711
TTAACTTTTAACTGAGCGGTCTAGGTAGGCATTTTAATACC
>P_1712
GAGATTAACCGATCATTCTACACTGGTAATTTTTTTTCTGA
>P_1713
CATTGTTCTTTTGGAAATTTCGTTACAGTTCGTTCCAGCAA
>P_1714
AACAAACAGTAAGCATAAAACATACCAGTGTCTTCCCATAG
>P_1715
ATTTTTCCACTCTTAAAAAACCGTAATAATAAATTTTGGCA
>P_1716
AGTAGTCACTGATTTCCAATCAATTTAGGTCCCACCGAATA
>P_1717
CTTAAGTAGGCACAAAATTCCTACCTACGTTCAAGGGGCTT
>P_1718
AACAGCTGCCTTCACCACAGCACACTAATCATTTTTTTTTC
>P_1719
AGGAATCGATTTAACGACCTCATATTACTCAGATTCACTTT
>P_1720
TTGGGTAGCAGCTTGATTTCCTCCCTCGCGAATTTCAGACT
>P_1721
AAACAAATAAGCGGTGACAACTTGATAGTGGAGTCCGCTAG
>P_1722
TTTCAGAATTAAATCCAATTCTTACCAAAGAAACACTATAT
>P_1723
CTTTGAAACCTTCTCCAATACATACATCATATATAAAAAAA
>P_1724
CTGGAGCATTGAGCTTGACGCACACATTGTCTGGTGATCTC
>P_1725
AGAGAAAAATGAACAGAAAACATAATAAAGAAAAATAGAGA
>P_1726
ATTATTAATCTGGCGACACGCAATCTATCTCTATTTCTCTT
>P_1727
TTAATGTGCCTCATTTCAATCAATTTAGTGCTAAAAAAAAT
>P_1728
TCTTCCACCCTTCACCCCCTCTATCCCCCGGTTATCACCCT
>P_1729
ACAGCAAATACCACATTTTTCTAACTCCACATTTCTAGCAC
>P_1730
GTGCCTTTTCATATAAAATCCGGTGATCCTCATCTGACAGG
>P_1731
GTTACATTAATTATATAAAACTTACTAATAAACTGTTAATA
>P_1732
AAGAGATTTATTGAATTTTGCGGTTTACAAAATGTTTGTGT
>P_1733
CTGTTGTTCCCTTGCCGCTTCTTGCTCGCGGAGCTCCAACA
>P_1734
AGCGCATTTTTCTGCGTCTTCATAATAAAGCAATTAAATAA
>P_1735
ATCTATATAAATACTGCATTCTAACTAATAAAAAAGCCAAT
>P_1736
GAAATTTCGCGCCAAAAATACGGTAAAGGGTCTCGGCACGA
>P_1737
GATGGAATAATGACATGCAACGGTCTTCTCATATAGTTGAA
>P_1738
TCACGCTCTACTCGTCACCCCTATCTACTTGTTATCTGTGG
>P_1739
GAATTTGATTTTTTTTTTCTCGGTTTGGACGCAGAATCGAC
>P_1740
ACCGAGGAGACTTGGAACCTCGTTACAGTAGGAAAACGCCG
>P_1741
CAAGACTTTTGTGTTGTATTCTAATTAGTTCAGTTTCGTCA
>P_1742
GTCTGGCGAATTTGGCAAATCACACCCGTTCACCTAGATTT
>P_1743
TGCAATAATAATGGCTCCGACATACTAATACAAAATATATG
>P_1744
CAGCCAATGAAAATGGCGATCAATATAGCTGCAAGTCTTCA
>P_1745
TTACAATGATAAAACCACAACTATTTAATCTTTTTCAGTGG
>P_1746
AAAGCAAAATCCCCATTCACCTTACTCCATCTTTAAGCCGA
>P_1747
GGTAGCAAAAAAGTTTTGCTCATGGTGGGTCCCAACTGATC
>P_1748
CTAGATAATTGGTGTACGATCTAACACATGTTTATTTCCTT
>P_1749
AAGAAGATGTTCTCCCATGACTATTTATGGGGCTAGACGTT
>P_1750
CAGTGACCATGGATTTTCACCTAACATTCTTGATTGACGTG
>P_1751
ATATACTCGGTATTTGGAGTCAATCCCTTGATTTCAAGCTC
>P_1752
AAAGTTATAAAATTGATGATCAAGGTAAGGTTTTTAGGTTG
>P_1753
TTTCGTACAGTTTTTAAATTCAATCCAATGGTTAGTGACAT
>P_1754
AGGTTGGGACAACACCATTTCATACTTTTCAACTCAAGGAT
>P_1755
AAAACGTTAAGGAAACAATTCTTACTGATAATTTCAGCGAA
>P_1756
TTCCTGCGCCCGCATGGAGCCATACTACCCAGAATTCCGAG
>P_1757
TGACTTTGGAAATAAGTCCTCAAACATTTGTTTTGTAAACC
>P_1758
TCTCCTTCGGTCTGAGAATACGGTCAAGTCTTTTGTGAGCG
>P_1759
CTAACAAATTTTATGGAAACCGTACTATACATAAGTAAAAC
>P_1760
ATCGCACCTTTCTCAAAATCCTTGACAGCCATTCGAATAGT
>P_1761
CAATAGAAACATTTGGCAGGCAGCAAAGTGTTTCCCGTTGC
>P_1762
TCACGGACCACCACCACCACCATACTACGGAAGACCATTTT
>P_1763
CTTCCTACGTACCTACGTACCTACCTCCATCCATTTTCTAC
>P_1764
GAATTATACCGGAAAAAAATCAGGAACGCGTATAAAGATCA
>P_1765
TAGACGAAGAGCAGTGAAGTCATGGGAGCAGGATAATTAAG
>P_1766
GGTGACAAATATCTGATTATCTAATATGTCTGATTCTGACC
>P_1767
ATGGTTGGTACTGTATTTTCCTTATTAGAGTTGCACCCCCA
>P_1768
ATCTTTTCGTCGTTGGCATCCATAGTGGTGATGAAGTCTTG
>P_1769
TTAAGTTGGTCAAGACGTTCCTTGTTAGCAGCAAGTTCGGA
>P_1770
ATTATTGATCCCTATATTTCCTCACTAAACAATTTTTAGAT
>P_1771
TCTATAATCTCCTTCTTCGGCTCGGTCATGATAAATATCTG
>P_1772
CATATGGTGGACGATATGACCGATATTTGTTTTTTGGGATC
>P_1773
CTCGCGAGGTCATCAAGCTTCTATCCCGTAGTGTGCCTTAT
>P_1774
TCGCAAGAAGCTCCTTCAGACTATCTCCTGATAATCGGTTG
>P_1775
AGTATGCAGCATTGAAAATACTACACAAGTTCTCATTCTTC
>P_1776
GTAACAGGTGACAATGTCTCCATGGCAGTGTATGTAGCATT
>P_1777
AAATTTTTTTTTGAATAAAGCATATTAGGCGTTTTTTTCAG
>P_1778
CTTCTTTAATTTTTCTACTTCTCACCCGCGTTATCCCGCCC
>P_1779
AATATAACTAATTGCAATTCCATACTTTCGTATGTGCTTCC
>P_1780
GTCTGACAAAAGAGTTGTATCTCACTAGATTGAATAACTGA
>P_1781
ATTATCCCCGCGATAATGTTCCCTATAATAACATTTTTGTT
>P_1782
TATATAGCCTGGATTCAACTCTGTCCAGTAATCCGGGTACA
>P_1783
TGGAATTCCCCTGGATACCCCTATCTACTTCATTTCCCCGG
>P_1784
AACATCTCACACGCCTTGTTCTTGGTATTGTGATATTTGCC
>P_1785
AGAATAACGTGACGAATCTTCCTGATAGCTGGGATCACTTG
>P_1786
GATTTATATGGATGTGAACGCGAAAAATTGAGCAAAACCAG
>P_1787
TGGTGGTTTATTTATCTATTCATAATGGTGTTTAAACAGAA
>P_1788
TTTCAGAAAATCAGGACTTCCTAAATAGTGATTGTTGCATG
>P_1789
TTGGGTGTCAAGGAAATTATCTAATTAGATACGTTGCTACT
>P_1790
ATGAAAAAAAAATTTTTAAACTAACTTGTGATCATCATTCC
>P_1791
GACAAGCTTGCTTTGAATTGCGGCAAACTCATTTGGCACAA
>P_1792
AGAACAATCCACACAATTTACATGCTACTGATTCCTTAATA
>P_1793
ATTCGTATTCCCAGCACATCCACCATAGTAGAATTGACGGC
>P_1794
TAAAAACTTTGTGTAAGATTCGGTCTAATTAGAACATCAAT
>P_1795
AACACACAGTAGTTGAAAACCCTACTAAACATATTAATCAA
>P_1796
TTTTATGGTCTGCATACAAACTCCATAAATGTTTCTTGTTT
>P_1797
ACAAATTCCATGAATGCTCCCTGTCTAGTTGATAAGCATTC
>P_1798
CCTCTGGATCAACTCCGTCTCAAGATAGTGATTCGTCTCCA
>P_1799
TAGACTCAGAAGCCTAAAAACATACTAAGTTAAATTTAGTG
>P_1800
TATGATATAACTTCATGGAACTAACATTGAAATTGTGTCTT
>P_1801
CACGTCCGAACAGCTTGAACCAGGACCATGAACGAAGAGTA
>P_1802
TGCTTTTTACGGAGAGCTGCCATGCTGGTTTCCGAGTTGAT
>P_1803
ATCGTTACTTGGGATTTTTTCGATACCGTTGGATTCTATAG
>P_1804
ATTATTTGAAATTGAAATTCCGGCAAGGAAGTAATCGTACT
>P_1805
TTATTTAGAGTTACCTCATTCTTGTATGTTGCCAAAAATCA
>P_1806
GACGTTTTCGAGTGTTTTATCTTGACAATGAGATTGACACC
>P_1807
GTGGGGAAATGATTAAAAACCATTTATATGGTGATAAAAAA
>P_1808
ATCCTGAAATTTTGATATTTCTAAATATGTTCCGTTACGAT
>P_1809
CGAGATGATCAAGAGTCAATCGGTAAGGCATATGTCCTGCT
>P_1810
AACAAACCTCTGTTGAACCCCACACATTGAAAATAATAATT
>P_1811
GAATGATAATCCGAAGATCTCATACATGGAAAACTAATCGG
>P_1812
ACTGATGATCGGATGCTTGTCAGTTTATTGCAAGATTCCAC
>P_1813
TTGGACACTATTTTATATATCTAAATATACAAATAAGATCT
>P_1814
TTATTAACAATTTTATTGAACTATTTACTAAAAAAAAGTAG
>P_1815
TTCACCACTGCTCGGCAGAGCTAACTAAACATTTTTCTAGC
>P_1816
GATAGCGACAGATCGTTAAACTTTATAGTCCTGTTTTGCAA
>P_1817
AAAGGTTAACTTGATAACAACATGGTATTTCGTTTTAAACC
>P_1818
AATTTCTTGTGCAGTAGTGACATGGTAATACATACACTTCT
>P_1819
TCCGGCGGAAAATTTTCCTCCAATGTAGCAAAACGAATGAT
>P_1820
TAATCTTTTCACAGCCACCTCATAATTGTCTTTCAAGCGTA
>P_1821
TTTATTAGTGAAGCGGGGTTCTATCATTCTGAAGTATCCAT
>P_1822
TCTTCGAAAGCCTTGTGATTCTTACCCTTTCTATTGTATTC
>P_1823
TTTTCAGATTTCGAAGAATTCTACCATTGTATTTTCTTGCA
>P_1824
GATAACAATTTAGCCGTTTTCAGTTTAGCTGTTTTTGTTCT
>P_1825
TTTCAAACTGCAGCTTAGATCATGCTATTCAACCTGGGATT
>P_1826
ATGCTGATGTTAAGTATCTACTATGTACTAGATGTTTCGTG
>P_1827
CATCGGGCCTATTAAAAACGCCGTAATCTCTATTCTGCACT
>P_1828
AGAGCATCAATATGAACTTCCAAACTAGTCAATCGTTTTGG
>P_1829
CGGTACAATCACCTATCTTCCACTCTACTATAAAACTGTGT
>P_1830
GATAGTGCCAACAGTAGCCCCGGTTCAAGGAAGAGTGTAAG
>P_1831
TCTGACACACGCATTTTTTGCAAACCCGTTTTTTTTTTCAA
>P_1832
AAAAGTCACCAATTGCAAATCTATACACTTCAAATTGTACA
>P_1833
AATTTTCGTAGTTCCACTTTCAATCTTTTGATTTTTTTTTG
>P_1834
TAAAAAACGTGTGTTTACGACAATCATTTAAAATTTTTACA
>P_1835
ACAGCAGCTCTAAAATTCTACATACCGGTGCTCCTGCTCCA
>P_1836
GATTTTTTTGAAGGGATATCCCTACTAATGAAACTTCACAT
>P_1837
GTAAAGGGGCGGAGAAAATGCGGTCCCCAAGACATAAACGA
>P_1838
TGTTTGAAATTTCACGATGACTATGTAGTAATGAAAATGAG
>P_1839
GCTCTCTCTTTACTTACGTTCTAACTATTATTTTGAAATCA
>P_1840
ATTTCTAACAAAGTAAAAATCTATACACGGAATATATTACC
>P_1841
AACAAAGTTTCAGATTTTTTCAACATAGCTCAAAACGCTCT
>P_1842
CGTCTTCTTTTGATCCTATTCATTCTACTGTTTCTGTATTT
>P_1843
CCCGTCGAATATCTGGAATGCTAACATCCCGTAGAGTCGAT
>P_1844
AATTCAATTTTGGCTCCAGCCTTGACAGTTGTTGTCAACTT
>P_1845
TTAAACAAAAAATCGCAATTCATGATAGCACTGTTTGAACT
>P_1846
TGGAAAAATATATAAAATTGCGGGATAGTCAGTCAGCTGGC
>P_1847
CTATCATAACACGTGCTGTTCTATCATCTTTAGTGTCAGTT
>P_1848
AAACAGATTGGTTTTTTTTTCAAACTATTGAATTTTCATAC
>P_1849
TGGAAAGTTGTGATAAGTATCTAACTAGAGATACCCCCATA
>P_1850
TAAAAAGAGAAGACGTCCAGCTTACATTGGTTGAAATCATA
>P_1851
ATATCTAACAATATCCAGAACATGCTAGTGAAACTATTTAC
>P_1852
AATTAATTTAACATTCTGTTCATGTATGAAAAAAGATGCCG
>P_1853
TCTTCACACTTTTTTAATTGCATTTTCGAGATTTTCATTCA
>P_1854
GGATGAAAATATCCTAAGAACTACTATGTATAGCTATGACG
>P_1855
ATCGGTGCCAAGTCCTAACACGATAGAGCACCATCTCATCT
>P_1856
TCGAAAAATAGTATTGCAGCCATATTAATAGAAGAAATACG
>P_1857
GAGCTTCACCAGACTTTACTCAAACTAGAGACTATGCAGTT
>P_1858
ACAACAACTCACGTGCCAAACACAATAGTTGAATAGGGTTC
>P_1859
AAGAGATGGTGCATCATGGTCAGTGACGAAGAGACGAAGAC
>P_1860
TTTAAAACAAACACCCCATTCATATTATGAATATTGAATGA
>P_1861
TTGTCTACTGAACGGTACATCATGATAAATCGTTTAATGGT
>P_1862
TCAGCAACATAAGGAAAATTCTTGAATTGATAAAATAAGAG
>P_1863
AGATTTTGATTTCAAACTTCCATAGTAGACAGGCATATCTT
>P_1864
AGTTTTTTTTTGTTGAGTTGCTACATAATGTTTTGTTTTCT
>P_1865
GTTTGACCCCTCTTCCCACTCTAACTACACTTTTCAGGAAA
>P_1866
CCAGCGATGAACGTGTTCGACATGGTAGTATGATGCCTTAT
>P_1867
AGATGGTAGAACAAAATGTACATTGTAGTGGGGAAGAGATT
>P_1868
TCAAAGATAAGAATATTCGTCATATTATTGCAACTGCAAGA
>P_1869
TGTAGATTACAATTGTAAGTCTATATACATAAAATAAACAA
>P_1870
TATTCTTATCATTGCTAGCTCATACTAGACTTGTATTTGAA
>P_1871
ATTTTTTTTTTAGAAAATTCCATTCTAAGATTGTGCAATAT
>P_1872
GAAGTTGTTTTTCTTAACTACTTATTATATTGTCTGAAGGA
>P_1873
CGGGCGCTCTCATGTAATTACTATTTAGTTGAAGAGCCCAC
>P_1874
CTTCTTCTGTTGTGGTATCACTACCTAATACCATTTGTTCG
>P_1875
TGGGCTGCGGAAAGATACTTCAAACATCCATCATAACCATC
>P_1876
TCAGTTTACAATTAGAAATGCCCTCTCGTGTAATCTCTTTT
>P_1877
TCTCTTACTTTCAATCCAATCATGCTCCTTGTCTTCTCATA
>P_1878
CCGCGCGCGAAGTGCTGGCGCGGGGTGGTCTTTATGAGCAT
>P_1879
ACCAAATGTAGTGCCGGAGACTTGGTAGTTGAAGTTGAACC
>P_1880
TTCAGAACTCCAGCCATATCCTTGATAGAAAGAATATGCGC
>P_1881
TCGACTCCTCCCCACTTTCACTTTCTATTTAAATCCAACTA
>P_1882
GTTGTGACAATCACGAATACCTACTTATAGATGTAATGTTT
>P_1883
TGACACAATTTAACATATTTCATATTAGGAAAATTTTGAAC
>P_1884
TAATTACTGATAAAAACTGGCATACTAGATTACATTATGGT
>P_1885
CGATCCAATCGACCAGGTCTCATGAGAGCGGGATCGAGAGT
>P_1886
AAGGTCAGTTGAAGTGTTAACATGGTAACAAAAATGGCATA
>P_1887
ACATAATAATCATTTAAAAACCTACTAATAGAACCCAGATC
>P_1888
GTGACCATTTTCCATTGAATCTCAACAAATAATTTTTCCGC
>P_1889
GAAAACTTACTAGACAAATACATACTAGTACTAGGTCCACA
>P_1890
GGTCGGTCATAATACTCAGCCATAGTAGTAATGATGTAAGC
>P_1891
ACTTTTATTTGGTTAAAAAACATAATTGTGTTTCAAATCCC
>P_1892
AACCCTTGTCGCTATTCTTTCTCACCTGATGTAAACTTTAC
>P_1893
TTCTAAAGTGCCAAAAATATCTTACCAATGCACATAGTTGT
>P_1894
GACGCATTCACCTTAAAATACGGTTTACTGCAAGAGTATCA
>P_1895
ACCGATAGAAGTATTTGTTGCATACATTCAAACGGCATAGT
>P_1896
TGAGTCGATATCGGATTTTGCGCTCTCGAAGACTTCTGAAA
>P_1897
GAAGTACTCTACTCTCAACACTATCATCTGGTCTATCATTA
>P_1898
AACCCAATTTCAGCTGCATTCAATTTAATGTAAATAACGAA
>P_1899
CTATGCCAGTGGAAAGGCAGCTTACTCACGGATGTGGCATT
>P_1900
AGGATAATTTTTAGAAGTTTCTATTTAATTCAATATTGTTT
>P_1901
TGTATGAGAAATTCATAGATCATCATAGTTTTTATATACAG
>P_1902
CTCAAAAATTCAATCTGTATCATTTTATTACTTTTTCACTT
>P_1903
CTTGTCAGGTATGAAAAATCCAATAATGTGTAACATTGAAA
>P_1904
GTAAATTCTCTCGAAAACTCCAGTTCATTGAAATCATCGTT
>P_1905
TGAGATTCACTTACAAAAAGCAGTCATTACAAAATCAGCAT
>P_1906
ATAGTCTGAATAAAAAAAATCATGCTAGAAAGAAATATGGA
>P_1907
GAGTTTTATCACCCATTTTCCATCAATCTGAAGATCATTTT
>P_1908
TGTTACGGCTTCAAATTGAACTTGATACGTTAGGATGGCAC
>P_1909
CAGTACCCTCCAGTTTTTGTCATGGCAATGTACTGTTCCAA
>P_1910
TCGAGAGTTTAAAAGGTTATCATATTATTGAACGTCTAGGA
>P_1911
ACGTTCCCTGCCAAGAATTTCTTGGGCGTGTTGCGAGAGGT
>P_1912
GATCTGGAGTATGTTTTTGTCAACATAGGTTAATTTGTATA
>P_1913
TTCTTGCTCACCTTTGAACGCATATATCTCAAATGATATTG
>P_1914
TTATGTTTTTTTGCAGAGTTCTTTCTAATGAATCCAATTCG
>P_1915
AAGATATTTGTTAGTTTTTCCGTGATAATAAGATCGCAAAA
>P_1916
TGCCTCTTCTCGTTGTGAAACAGCATAGTTCAATCTGGAAT
>P_1917
GCTATCTGAAAAAAAAAATTCGTTGATTTGAAAACAACAGA
>P_1918
ACAAAGATCGCAAAATTTCTCATGAAAGTCATCAAATCAAA
>P_1919
AAATAAACACTAGTAGTAATCAATATAAATTCATCAATAGC
>P_1920
CCTTACAGCTGTCTTCAACTCTTCATACTTCACAATATGAC
>P_1921
CGACACCATCTTTGAAAAAGCATGATGGTGATCCATCGATA
>P_1922
AAATTAGGATTTTTAAAAACCAAGGATCTGATAAAGATGGA
>P_1923
TAATATAATAATCAAAACTTCTATTTAATATCAACTCACTC
>P_1924
GCCGACGATGTAACTTGTGCCAGTCTCATAGAACATTGTTC
>P_1925
CTTTAAAATTATTTCCTGCCCTACATTGTGTTTTCCAATGT
>P_1926
AAATTACTGAAAATTAGAAACAATTTAGTCAAAAAGTGGCT
>P_1927
TGAGTACGATCACTTTTTTGCTATTTCGATCACAAACCAGA
>P_1928
TCTCCGATAATAAGACGCTCCTACATAGATCACATCTTCCA
>P_1929
GCACTTTCTGTTTTGTGGATCATACTATCGTGTCACTATGG
>P_1930
CGTACTCATGCTAACATGTACTAACATGTGTCCAAAACTGC
>P_1931
GCACTGGTGTTTCAAACTATCATTCCTGTATTTCTTATGCA
>P_1932
TGATCTACTCGCCGCGCATCCATACATTCCCATACAAATCG
>P_1933
AGAAAAAATTGAAATTGGCACGATCTAGTAGGTTAAAGGGG
>P_1934
CCTCAAAAACCCAAAAACCACCTGCTAATCAATTTCCCATT
>P_1935
TTTGAGACAAAGTTCCGACGCAATAATTATGAATTTCGGAG
>P_1936
TGAAGGAAATATATATAAACCTTACATGAACAATTTGTCCA
>P_1937
GTATTTTGTGTTTCCCCAATCGGTGTGGCTCTTCTTATATC
>P_1938
GTTTTAAGCGTTCAAAATTTCTTGATAACGTTAATTTTTTT
>P_1939
CATGAGGCTCATTATATCATCATCATAGTCTAGTTCTGCAA
>P_1940
ATTCGACGTGTTAACTAATTCTAACTAATGAAAAATTTAAA
>P_1941
TGTAACACCCAACTACTTACCATACATCTGCCTTTTGTTTC
>P_1942
ACTTTCTGAAGTTAACTTTACTATAAATTGAAAATTTTACG
>P_1943
TGACAACTCAAATATCGATTCATACTAGAGATATCAAAAAA
>P_1944
ATTCAGGTGTATGCCAGAATCTCAATAGTTGCATTTTTCCA
>P_1945
TGTTTTGTGCACAACTGGAGCTTCCATATGAATTTTTGCTC
>P_1946
TGATAATTTCTCAATAGTCTCTTCATAATCTTTTCCATTGA
>P_1947
TGGATAATGAGTCACAGCCGCTTGACAAACATCTTTGCATT
>P_1948
ATCGCAGCGAAAAAATTCTCCTTGACAAAACTTTCTGATTT
>P_1949
TCCGTGATTAACATAAAAGCCATATTAGTGAGAGGAAAACC
>P_1950
AGTTTTTTAGATTCTTGTTTCAATACAGCTGTTTTGTAAAT
>P_1951
AATTTATTTTAATGAAAAAGCGGGATTAAAACAATTCAGAT
>P_1952
TACTGTTTTCTTGAACTCTTCAATACAAATGAAGGTTCAGT
>P_1953
TATAAAATAACGAAAAAGTGCACTAACATGAGAATTTTCAG
>P_1954
TATTTTTTGTAATTTTTTTTCTGTCTAGATACCTAAATGAC
>P_1955
TTTTTTGTAAGTAATTTAGTCTAGGTAGTAAGGTAGGCAAG
>P_1956
TACGATTTCAAAGGAGGACGCATTTATGTGAAATGGTCTCA
>P_1957
TGTAGGGTTAGAGAGGTAACCGTACCCGTAAACAATGTGGC
>P_1958
GGACGTTAGATAAGAAAACTCGGTCACTCTTGTAATCTGGA
>P_1959
GGGGATCGTACCACCAAACTCGTGACATTTATGACAATTTC
>P_1960
CCAGACGATATCGCTTAAATCGATCTAATAATGTTGGAATG
>P_1961
GCCATAGGACCAGCCAAAAACGGCAACTCGGCGAGCATCTA
>P_1962
TTTTTAAAATTGTATTTTGCCATGGGGGATTCATTGAGAAC
>P_1963
TTAAAATTAATTTTAAAAAGCGATAATTTTGCAAAAAAAAA
>P_1964
TGGTGGAAAGATCAGCCGACCACGATAGATGTCCGCGCAAA
>P_1965
AAAAGCCATGAAAAATTTTCCTTGATAAGCCATTTGGCTGA
>P_1966
TTTATTGCACACTCAAATTCCTATCTAGAATTTTTGTGTGT
>P_1967
GCGGAAAGTGTAGATATATCCATTATAGTTCGAGGTTTTCC
>P_1968
AAATAGACATTTAAAAAATACTACATAGTTTAACAAAAACT
>P_1969
AATAGTCTCTTTAAAAATCTCAATAACGAAAGTTTTCCACA
>P_1970
CAATTGTTCTACAATCAAACCTATCCAATGCACTGATCCAG
>P_1971
ACTGATGAATATTTTCCTAACTTACCAGTTGTGAGGCGTTA
>P_1972
TTCAAAGATTCGTGAAACAACTGTCTAGTAAGCAACAAAAA
>P_1973
AAAAAATCATTTTAATCTATCAAACCCGTCTCGATACTTTC
>P_1974
GTGTATGATATGCATATCTTCATAATAATAATTTCTATAAA
>P_1975
TCTCCAGATTTCGGCAAATCCATATAGGTGTTTTCGGTAGT
>P_1976
AAGCGAAGATTCAATTTGAACTTGCTAGCGTTGTATGCACA
>P_1977
CTGAAACTTGTTAACAAGTGCAGTCCAAATTAAAATCACAA
>P_1978
CCTGCACCATATTTATATTCCTTACATGCAAAAGTTTGCCA
>P_1979
GAAGTTTTAGTGTATAACTCCTTACATGCCGCCTCTTCTCA
>P_1980
ACATTTTTGGTCAGAATATGCTCACCTGAAAAAAACCGCAC
>P_1981
AATGGAAAACTCAGAGAGGCCTAACTAGGGAACCGTCAGAA
>P_1982
AAGTCATTTCTTTGAAATACCTTTCCAGTGTATTTTTCACT
>P_1983
TTTTTTTGGAAGTAAGAATACTTACCAGTTACTAGTTAGAA
>P_1984
CGTAAATCGACACATCGACGCGTTCGGACAAGTTCTGCGGG
>P_1985
GATTTTTTATATCCCGCCCACATAATGGATGGGTCTGGTTC
>P_1986
AACCATTTCTGAAGTTCGTTCTAGGGAATGAAAAAACATGA
>P_1987
AGACGTTTATTTGCATTCTTCATGTTATTAAAACTAAGTAA
>P_1988
TCAAAAAATGGCTCGAAAATCATGCTAACCATTATTCTAGT
>P_1989
GTTTAAAGCTATTTATACGCCGTTCTAATGAATTTCAAGAA
>P_1990
CATTTCGCACCTGCACCAGGCGATATCGTAGTTTTCAAGGT
>P_1991
AACCATCACTTGTGCGTCTTCATAAATAGTAATATTCACTG
>P_1992
AGCTCTGGAAGATACATACACTGCCTAGTGGTGCTCTCACT
>P_1993
GTTGCTTGAGAAAGAAGCGGCTAACTATTAGTAAGTAAAAT
>P_1994
AGGCTTGGGGATAGGTGGGTCATGGACCTGGAACTGAAGCC
>P_1995
TTCCAGGCTTAAAATAATTTCAGTCTAAAGAAACTCCTTTG
>P_1996
ACTGACCCAAAGAAATTTGGCGTTAGCTATAAATTTTGGAA
>P_1997
GTGTGCCATTTGCTCCCTGCCATAATAGCATTGACTGCCAG
>P_1998
TTCCAGAGGTTAGGAACTTTCAATATATAATTTTAGTAGGT
>P_1999
TTCTCCATAGAATCAAACAACTTACTGGTAACTAGCTACAC
>P_2000
AACTGGATAAGTGTAAGTGACTTGATAGAGGTACTGTAGGG
>P_2001
ATTTGGTCTTGAAGTTATTCCATATTAGTTTCGTTACCCAA
>P_2002
TTAAACATGGTTTTTTGACTCAATTATCTGTCATGAGCTGC
>P_2003
GCTCCAGAACAAATATGAATCTTATTAGTATAATTGGAAAA
>P_2004
GAAAAAGTTGAGACAGTCTTCTTGATATCTTAAAATGTACT
>P_2005
GTGGCGTGGACTGCAGAAAACCTAATAATTAGGCCCCGCCT
>P_2006
TTGACCTCAAGATTGAAAGTCGTGCTTGTGAGCAATGCCGA
>P_2007
GCGACCTTGGCGCCTGCCTCCTACCCCGTTGTCATTCATCT
>P_2008
TACAATAAACGATTTTTAAACATGACCCTTTGAAATTGTTT
>P_2009
AGTACTAACCGGTTCAAAAACGTTATAGTTAATAAGGACAG
>P_2010
CCATTCGGTGATGACCAAGGCATACTGGAAGAAAAAACATA
>P_2011
ATACGAATCACTGATATCTCCATACATTCCAATTACCATCA
>P_2012
CTTTTCACACTCAATTATGTCATACATACCATATAAAAGTT
>P_2013
TTTTCGACCACAGCGGGGGTCGAACCCGTGACCTTGTGGAA
>P_2014
TCTTGTAGTTTTCATGTTTTCTAATTAGGAGTTTGTGCTAT
>P_2015
CAAAATTATTTCAGTAGTCCCGGTCTCCATAATCTCCATGT
>P_2016
TAAATTTGTTTCGCCACGATCAGTCTAAATGATCTCAAATC
>P_2017
AAACTACACTTTTCGCTCGGCGATTTTCTGAAATTCTCCGC
>P_2018
CAATTTTCCAGATTTTTTGGCTGGATCACTCTCAATTATGC
>P_2019
TCGGAAGACCTTCTCCATTACGTGCTTGCATTGGATCATAC
>P_2020
AGACCCATCTTTCAAATACACATTTTATAGCGAAAATCTCG
>P_2021
CCTGAAAACCTTAATTTTTCCAGGGATCTCATTCTTCACAG
>P_2022
AGAAGTTTGCTTTGTGCTCCCGAGGATGTCGACGGAGCATC
>P_2023
TTTTGTTTTTCAAAATGTTACTATCATTGTTGAAAAAGGCG
>P_2024
TTTCCAACATTTTCCAAAGTCACGGTTTAAAAAAAAATTAA
>P_2025
GAAACGTTATCAATGATACACAATGTATTGAAAACTGATTA
>P_2026
CGTTTGTGTAATAACATCCTCATACATTGCGTATTGATAGA
>P_2027
AAAAAAAATTCCGAGAAATTCAGGAAAATTCTAAAACTAAA
>P_2028
TGCGCCCTCTGCTCTCTCGCCTAACTCGTTCTGTTTTAAAA
>P_2029
CAAAATCGGCCTGAAAACGGCCCGAATCACTTTTTTTTTGA
>P_2030
CCCAAAAGTGTTGCATGCCCCAGTTATGTCCCCGATATGTC
>P_2031
TTTTAATCCACGAGAGCGCTCATCACTGGTTCAACGCGCAG
>P_2032
TTTCAGCCGCAAAACATGCGCGGCTCCGATAGATTGACGTC
>P_2033
CCAAAAAATCCCAAAAAAAGCCTGAAAATCCAAAAAAAAAA
>P_2034
CGGAAAACCAAAAAAAAAAACTAACATCCTTAAAATTTCTC
>P_2035
TGAAATACTCAACTCAATAGCAGTTCCGTTCAAAAATCTGA
>P_2036
ATTTCTAATATTTTTCGGCACCCACCTGACAAAAACAGCAA
>P_2037
GCAACTTTCCTATGGGTTCTCCTACCAGTGTATCCAGCCTG
>P_2038
GTAACATCGCATAACAAACTCGGTTCCTTACCCAAAACGAT
>P_2039
GGCCTGATATTGGTTGGGGTCCCGAATTTTGCCTTTTCCCC
>P_2040
CGAAATTTTAATTTTTTGGCCTAACTCGGCCTATTTTGGCC
>P_2041
AATTTTGACACCCATATTGACTATATTCCGAAAAATCTGTT
>P_2042
AACTTCGAAAACCTGGACAACAAGGACGTAAAAATTATGCA
>P_2043
GGATTTTCATAATTTTTCCTCATGAAATCCGAATTCTCCAT
>P_2044
TCGTGCCTTGGCGCAATTCTCGATGTTTGTCTATTTTTGTT
>P_2045
TCGGCACTGACCTCCAAAAGCATGCTCCAACTTTTCCCACT
>P_2046
GACAAAATTCCAATATTTCGCGGTTTTTTGCATTGGAGCGC
>P_2047
GTTTCACGCTTGAAATTTTGCGAGAAATCTGAAAATTTTGT
>P_2048
GATTATCGGTCATTCTGCCGCTGCCACTCGTTTTTCCTCTT
>P_2049
TCAAAGCTCTGACTATCTGGCACTATAGTGAGTTCAAGCCT
>P_2050
TTTTTGAAAAAAAATTTTTCCTAAAATTTTAAACAATTGTA
>P_2051
TTGTTTAGTTTTTGACAAATCATACTACATAATTTATTCAA
>P_2052
CGCGTAGATCACGTGTAGATCACAATATATATATATTTCTT
>P_2053
AAAAGCGTGGCATCTAAGCGCAGTCTCTTTTAAAAAAAGTT
>P_2054
AATAACACCACTGAAATTCTCGGTCTAAACGAGATGCTTGC
>P_2055
ACATGTTGCTCCGACTTTTGCGGTTTATCAGAATGCGGAAG
>P_2056
GCCTATATTAGAAAAAATCGCATTGTGGACTCATTTAGGCC
>P_2057
TAGTGATAACGACTTCATGACTATCATCTGGCTTTTTGTCT
>P_2058
GCCAAGCGTCATCGTAATGGCGCCACCGCACAGCCTCAGCC
>P_2059
TTTTTCAATATTTCCACCCGCTACAGAGATACAACACGTAA
>P_2060
TGAGAAAAAAAGAGTTTCCGCCAAGTTAGGCGGCGGAGCAG
>P_2061
CAATATTTTTCTTTTTCACTCATACCAAACAATTTTAAAGC
>P_2062
CAAGTTGGCGGAAGAAATCGCCGGAAACTGAATTTGTGAAA
>P_2063
TAAAAAAAAACTCAAATTTGCGGGGCGGGGAGAAATTGGGG
>P_2064
ATTTTTTTGGGCCACATTTCCACGAAAAATTGAAATTTTTT
>P_2065
CAAGGATTCGTGTCTTTTCTCTTAGTAGTCCATTTGGGCCG
>P_2066
GATTTCTGTCCCAGCCAGCTCACTCCCATCATTTCCCGCTT
>P_2067
CCAAAAATATCAAAAATTTTCAGTCTCGGTGACAATGCGGT
>P_2068
CGGAATTTGACGGAAAATTGCACTAGAGTGCTGAAAAATGG
>P_2069
AGTTAAATGCCTAAAGTTCCCAATACATATCAAACGTCGTA
>P_2070
TTTGATAAAAAATTTGGATTCGGTGAGGTTGTTTTAGTGTA
>P_2071
AGTTTTGACACCCATATTGACTAGGTAAGCATTAGTTTGAG
>P_2072
TCTATTTTCGAAACTATCCACTTGGTATTGTGATTTTCAGG
>P_2073
TTCCGTTTTTCTTGAAAAATCGGTAAAATCAATAAATTTCA
>P_2074
CTCAAATATTCGATTACTTCCATGGTATTCTTGTTCTTTCT
>P_2075
TTTCAGTTTAATAAAAAAAACTAACATCTCAATCGCCTTCA
>P_2076
TTGCCAATCGATATTCACAGCAGTAAATTGCTTGGTAACTC
>P_2077
GCCCAAATTCGGTCCAAGCTCGGCCTAAATTTGGCCCAAAT
>P_2078
GAGCCGCAACCAAGTTCCCCCCGGAAGGACCCCCCCCCCGG
>P_2079
TGTGTTCCAGACCACAAGGGCAGTCCAGCTGTTTAGCTCTG
>P_2080
CACCGAAATTTGAATAAAATCGGGGTCTTGTGATTCAACGG
>P_2081
GGGCCATCCGACTAATTTGACGATACAATTCAAATTTTTGA
>P_2082
CGATTTTTAACGTTAAAATCCAATTTTTACGATTTTTAGAT
>P_2083
TGATAAGCAGACGAGAGACGCTGGAATTTGAATTTTTGTAG
>P_2084
AAGCCGGTTTCAAAAAGCTTCTCTATAGTTACTTCACTGTC
>P_2085
CACGTGCACATATCCTCCGGCAAACCCGGTGTGTATGTGTA
>P_2086
TGATTATGCTAATTCTTGCGCCGTGGTGATGAAGGCCACAA
>P_2087
CGCTCCCGAAAATTTGGGGGCCCCATTAAAATTTTCATGTC
>P_2088
AATCGCTGTGACCATTGTATCAATCTAAACGAAAATTTAGA
>P_2089
GTCATGAGAACACTAACACACATGGGAACGAAATATGACAG
>P_2090
CGGAAAACACATGTGAAGCGCCATACAAGGAATTTGGGGCC
>P_2091
TTGTTAGGGGTAAGTGGGTACTTACTAGGGAATGGTGTTAC
>P_2092
GTATCACACAACATCAATCTCGGTGCAGTATATCTAGACTC
>P_2093
ACGATATGATTGTGAAGGTTCTTGGTCCATTAAAAATCAAT
>P_2094
TTATAAAGTCAACAATAATACTATTTAGCACGTCACATCCA
>P_2095
ATTCTCAACATGAGTCATGGCAATATATTTCATAAAAAAAA
>P_2096
CTGATATTATTCCTTTCATCCATGGTAATTTATCTCGCATA
>P_2097
AACTTCGGACAAATGTGACACGGAAAAATGAGAAAAAATCG
>P_2098
CTGGAAAATCACAAAAATTTCGGTTTAAATCCCTAAAATCT
>P_2099
AATTTATAGCTGAAATATCTCTACATTTTGAAAAGTGTATG
>P_2100
TTTTAGCTGCTCATATTTCGCTTAATTGTGAAAAATGAAAA
>P_2101
AATGTCACGATGACAGATTCCAACAGAGTGAAGATACTGAA
>P_2102
TTGAAAAATCGATGAAAACGCGATTTTTGGCTTAAAAGTGA
>P_2103
AGAAACGAAGGAAAATCGATCTTGTTAGAAAAAAACAGATA
>P_2104
ACATTCAACGAGAATGACGTCATTCCAGTGTATTCGGATCT
>P_2105
CAACGAATGCAAATAAGTCTCCCACTAAATGTTTGGTGTCT
>P_2106
AGAAAGGGGAGATTTTCATTCGGCAATCTCACTGCAGAGTC
>P_2107
AATTTATTGAACTTCCACAGCTTGATATTACTGATAGTAAA
>P_2108
ATCACTACTTTTTTTTCTTCCTAACTACAAAAGTGACCAAT
>P_2109
CTGGTCTCATTGTCCACAGTCATAGTAGTCATTTTGTTAAT
>P_2110
TTCCTGAAGGTTCGATCTGCCTGTCCAGTGCTCGCTGAGCA
>P_2111
AGAGGTTGTCTTTCAGCACACAAACTAGTGGAAGGTAACCA
>P_2112
ATTCGGTATATTGTGTTATTCATGGCTGTAAAAATTGAAAC
>P_2113
TGTAGGTAACCTACATGTTCCATTCTAGCATTTCATTTTTC
>P_2114
CTTTAGTAAGATGGTATGTACTATTTAATAGTCTTGCTCTA
>P_2115
GTAGGTGATACGTTCACCTTCTAACTAGTGATACAATTCCT
>P_2116
CCATTGTGCAGGCCAAGCTGCGGCTTATCCAAAAAAAGGCA
>P_2117
ATCAGCACCCCAAATGATATCATGGCCGGACATCTACCGGG
>P_2118
GAAAAAATTGAAAACAATTACTAAATAAACTATTGAGGCTA
>P_2119
TTTGTTTTTATTGGATTTCTCGTGATAGTTCTAGGTGTTTC
>P_2120
TGTGAACTTGTCAAGATTGGCGATCTAGTCTGCAAAACACT
>P_2121
GAGCAGGCCTGAAGTAGGCGCGAGGCCCTGAAATCACGCCT
>P_2122
GTGAGTGAACGAGAAAAAAGCGAGGTCTAAATATTAGGCTT
>P_2123
ATTCACTCTTTTTTAAACTTCGAGGTAGTGGTCTTGTTTGT
>P_2124
AACTTAAGAAAACTTTTTTCCCTACCCGCCAAGCCCCGAAA
>P_2125
TAAGAATTAACTAAACTTTGCATATTAGTATTTTGACAGTC
>P_2126
TTGCGGCACCCACATGGGAGCCCTAATTGAAAATTTAAAGA
>P_2127
CTATTTTGAGTGTCGGAAGTCTTGATAATTATTTAAAACAT
>P_2128
TTTTTCAAAAATGTTTTTGGCGGTTTTAGATTTCAAAAAAA
>P_2129
GTGCACCCCCCTTAAATTTCCATGTATGTTTTTCTCTCTTC
>P_2130
TTGCATATTTTGATATTTTCCCTCATATCATTTCGTCGGTA
>P_2131
GTTGCTATAATTTTAAATCGCCCTGTATAGCCTGACTAGCC
>P_2132
TATTATCTTTCAATTTCTATCAACCATCTGATACAATAAAA
>P_2133
GCTTGGATGGCACTGTGGCACATACATTTGGTATTGCTCCC
>P_2134
AAAAAGAAAATTGCAAATTTCTAACATCAGAGAATTTCAAA
>P_2135
AATTCGATTCACTTACTTCTCTTACTATAAGATAGAATTTA
>P_2136
ACGTGGTGGGAAGTAATTAACTATGTAATTTCAGATCATTC
>P_2137
AAAGTCGGCCTAGACGGAATCTAACATCACAAAAATTCAAC
>P_2138
ATTGAAAACCAAGTGATCTACATACTAGAATCAAATCCTAA
>P_2139
CTCGGCTTGATCCATCAATCCATCATAGAGTTCTGAATGAA
>P_2140
TTCCACCTGTCCATACGATTCTAACTCGTTCAAATGTGCGT
>P_2141
CTCTCTTTTTGCACGTAGTTCTATTCAAATACGAGTATCCC
>P_2142
TGGAAATTCGGTAATTTGAGCACACTCGTGGTTCAAAATAT
>P_2143
GATTCGTTTCCTTGAAAATACTTATCAGTTTAACTTCCCCC
>P_2144
CTCACAGATATGGTAATTTACCTTCTAAAGAATTTGAATTA
>P_2145
GTTTGTCTAATTAATAAGGTCTTGAATCATCAAAACCTTAC
>P_2146
AAAAGAGAACAGTGTTTTTTCTAACTAACGTCTATCATTCT
>P_2147
ATTTGATTGAGAAGCTCAACCATACTGTCACGAGTCATTGC
>P_2148
ACCAAGTGCTCGACCAAATCCAATCTAGCGTGAGTTATAAT
>P_2149
GCAGCTGAATTTTTCTCTGTCATATTATATCATACTATCCA
>P_2150
CCCATCTCTGCTCCAAATGCCAATTCAGTCAACACAAACAT
>P_2151
CAGAAGCACGCAAGAAAACTCACGGCTACGCAAATGTCCAG
>P_2152
TCGTCGTTTCTCGCCGGGGGCTAACCCGGATTATTCGAATC
>P_2153
TAAAAGTTGAAGAAAAGAAGCTAACAGGTAAAAAAAATTTT
>P_2154
TTCAATTAGTTGTGTTGAGACATTCTAGTGGTCAGAACATG
>P_2155
CAAGTCGGATGCTGAAAAAGCAATCATTACTGCAGTGAAGA
>P_2156
CCCCCCCCCCCCCCTACATTCAAACTATCATTTCCGGGTAG
>P_2157
ATTTTTGAATTGAAGCATAACTTACTAGTTAGTAATCTTTT
>P_2158
GGGCGTGGAAGGGACAATGGCCGTCTCGACAACGACAAGAA
>P_2159
ATTTCAGATATTTTACAGCGCATGCGAAGCTTTTTTTACAT
>P_2160
AACAGCTCTTCTCCCTTCAGCTTGACAAGAGAAACTTGAGG
>P_2161
AAGAAGTGTCCTTGTTGAATCATGTCATTGGCGGCACTGCT
>P_2162
TCACCCATGCACGGACAAAACACAATATATCCATTCGGATC
>P_2163
TCATCTGCATGTCGGACTTCCACACTCGTCCAATCTCCATT
>P_2164
CCATTGTGACTTCCGCTATCCTCACTAGTCCTCGATGAATT
>P_2165
CAAGTTCCGTCGTATTGTTCCTTACCAATGCGTCTGTGAGT
>P_2166
AAGCAATTCACTTTTGATCACTTACTGGTTTCGAGTTTTAG
>P_2167
TGCTCCACTTTCGATAAAACCATACTAATTTACTACCAAGA
>P_2168
GCAGTTCCCAGTTTGTTTGGCAGGGTATCTAATTTGAAAAA
>P_2169
GGCCGATGTTTTAAAAAATTCATAATAGACTCGGCCAGCTA
>P_2170
ATTTATAATTTCTAAAAATTCCCTTTCAATTAATATCAAGT
>P_2171
AAAAAACGAACCTGACACATCTATCTACATATCCTGACACA
>P_2172
AACAGTAATTCATTTTATGCCAATCATTTAATTTTGCAATG
>P_2173
TTTCAAATAGTTTATTAAGACTCAACCGATCTTCGACAAAA
>P_2174
AGGAGCTGGATCTTTTTTCGCGAGGGAAGGAGTTTTCTTAG
>P_2175
GGTAATCCGATTGCTGCACCCATACTACAGACATCGACCAG
>P_2176
TATTGAAAGTAATGGAAAAACAGCCTAGGAATCATGAGGTT
>P_2177
TTTTTCTGTAACATCAGTTTCTCAATAGGGGTTTTCGAAAT
>P_2178
AAAAGCCTTTCACTTCTAGCCTATCATTATGATTCTGAGCG
>P_2179
ATTCAAAATATTAATACTTTCACACCTATGCCAACGTAACT
>P_2180
AGAAGCGGGGTAAAAAAAAGCGGAAAAAAAATAATATGCCG
>P_2181
AAGAGGATCTCATTTCAAATCTCACTAATATACACACGCTT
>P_2182
TCACTTTGCACAAGTCCCTTCTAACTCAAAACACATGTTAT
>P_2183
AACATTTGCTGGATCATTGTCTTCATAGTTGTTCCGCCTAC
>P_2184
ACTACACGAACTGGCGCCGTCAATCCAGTGAGAAACGATAC
>P_2185
CGCCGAGGTATTTTGTTTTTCAATGTAGTTGAGCGTACCAG
>P_2186
GATAAGGCATGTAGAACTTGCATGGACTTTGATTACGTGGC
>P_2187
ACGCTCTTTTCCAGTTGTCCCTTACTCTTTGTTGTTTCAGG
>P_2188
TTTGAATATCCGCCCAAAAACATACTAGGCCATACGGTCAT
>P_2189
ACCAGTTTTGTTCAATGGCTCTTACCTGATCAGCACCGGAA
>P_2190
CCTGTATGTTAAATTTGCAGCACCATATTATAAGTTTGTGT
>P_2191
ACGCAACGTTGTTTCGCGCGCGATGATGATGAAATAGTGTA
>P_2192
GCAAGGGACATTTTTGAAAACTACATAGGTTGCTAACATTA
>P_2193
CGAGAATTGAAGAAGTTTGCCATACACTTTGTGAAAACGTA
>P_2194
TCTCTCACACTCTCTTTTTTCATACTCTCTCTTGCTGTCTA
>P_2195
AACAATAAAAACAAAAATTCCGGTGCTTTTTAAAATATCGT
>P_2196
CACTATGGATGGCAAGTCATCATAATAGCTCCATAGCATAG
>P_2197
ATGAGAAAAGCGCCGAGTCACGGTACAGTGGATTTGAGAAA
>P_2198
AGCTAATTTACTGGCAAAATCTATCATCCGAGTTTACACGT
>P_2199
TCATGAAACAACCGCAATTACTATATACGTCTTTGTAATAT
>P_2200
ACTCTAAACATTTTGATCAACTAACTAAATGACCCTGGAGT
>P_2201
AAGTTTCAGCTGAAGAACTCCTTGCCCGCGCCGGAGGTTCA
>P_2202
AGAAAATCAAGAGTAAATTGCAGTTCAAGTTCAGGTATGAG
>P_2203
CGCGCAGCTATTTAATAACGCATAGTAGTGAAGCGCAGCAC
>P_2204
AGACCTTTGACGAAACACAACTTGAGAGTAAAACGGCGGTC
>P_2205
ATAGTACATTTTCAGCCCTACCTTTTAGTGCGTATTTTGTT
>P_2206
ATCAAACAGATGTGAATGATCAATTTACATAAAAGTGCCGG
>P_2207
AACTTTTCAAAAATTTGGCACGCTGCAGAACTTTTAATTAT
>P_2208
AGGTCCCCATGGACCAGATTCATTTTAGGCATTTGAAGCTA
>P_2209
AGTTGTGGACTTTTTTAAAGCAGTTTTACATTTTCACTAAA
>P_2210
ACTGCCGGACGTTCAAATCCCTAAAATGTTGAAACATGAAT
>P_2211
TAATATTGTGCCAAACTGGGCATTTTAGCGGCACCCCTCTG
>P_2212
AAAGAATATCTGAGATTTTCCATGCACAACGAGTCAATGCC
>P_2213
TTTTTAGCGCCGGAAGTATACATGCTATTTATGATGTCAAT
>P_2214
TAATTTTTCAAATAAAATGTCACACTTGATTTTTTGAACAC
>P_2215
AAAATGACCACTTGGCTTGCCATACATCTAGTTCATAGCGT
>P_2216
CGAATAAAACTACGAAAAACCTATCATCTTTTTGAACCTGT
>P_2217
CCACGCACGAAACTGCACTTCTAGATATTGTATGTATATAA
>P_2218
TGCCCGTTGACATCCAAACTCTTACTTTTGAACCGCTTTTT
>P_2219
ACACGCCGTCACCTGAAAAGCAGTCGAATGGAGAATGCAGA
>P_2220
ATTGCCCAAAAGGAAAAGCTCGTTACCACAAATATCTAAAA
>P_2221
AATATTACCGGAAGGTGATTCAGTCTAGCGTGAAGCTGGAG
>P_2222
TAATTACAAAAATGAAATTTCTAACTCATTTTGCTTACAAT
>P_2223
TCAAATGTGAACAAGAAAATCTTACCAGGAATTCGAGCCGA
>P_2224
TATTAAGTCCCATAATTAATCATACATGTTAGTGCGTGCGA
>P_2225
GCGCAGATCAATAAGTCTGTCAATGTAATTCAATCAAAGTT
>P_2226
AAAATAGCCATTAAGTGTTTCGATATAGTAATTAATACGTT
>P_2227
TTAACACATACACATGTGTTCTTACTAGTATGAATACTCAA
>P_2228
ATTGAATGCAAAGTTGGAAACTGTCTAGCAAAATTTTCAGC
>P_2229
ATCATTTTTTTCACCTGAAGCGGGGTTGAGTAATTGCTGTA
>P_2230
ATTCTGGGTTCAATTTGTCTCATATTAAGAAAAAAAAGTGT
>P_2231
GTCTTAGTCCTTTCCTTTTTCAATTTATATTATTCATATAT
>P_2232
CTTCCTGTCGCTGTAAATGCCGGTCTTTTTGATTATGGATT
>P_2233
AAAAAAGAAGAAGACAAAAACTTACCTGGTCGATTCCGAAT
>P_2234
TTCTAAATTTCAGCAATTATCTTACTCCCTCAAAAACTTCA
>P_2235
TGATATTCAAGTAAAAGTTCCATAATACTCATTTCATAACC
>P_2236
TTTTTTGTTGTTGTGGACTGCTACTATGTCGAATTAGTGTT
>P_2237
GGCCGATCAACTCCTCAACACTGTGCCGGAAAACTTCACCA
>P_2238
TTCTTTGACAGTCTCTACTTCTTCATAGAGAATATATCTCA
>P_2239
TAAATTTAAGTTTCTTTCGTCATACATCTCAAAAATAGCTA
>P_2240
TGGAAAATGTGGATTTTCTCCTTGACAGCTCATGCATGCGC
>P_2241
TTGTGCGTCGCGTTTTGAAACTTATTAGCAATTTTAACATA
>P_2242
CGCTTTGCGCAAATAGTTCTCGCCACGGCCCCGGCACAGGC
>P_2243
TTATAATAACAGCGTTGCACCATACTACTTTCCTTCGGAAG
>P_2244
ACAGATTCTCCGTAAATTTGCATAATAATGCGACATGAAAT
>P_2245
TTTATTGTGACAATTTTTCGCTTGTTAATAGAAAGTGAGTT
>P_2246
AAACTTTTTGGAATCTATGTCAATTTAGTCTATTTAATATA
>P_2247
TTCCCTTTAAGATAAAAATGCTAACTCTTATTTTTTATGAT
>P_2248
TGTCTGTGCCAGGAAATGCGCACTAATGTGGACGAACCCTT
>P_2249
ATCAAAAATAAAGTTTTTGACAGGGATGTGCGGTCGGCGCT
>P_2250
TGCTATTGCGTCCACTTCACCACACATCATATGTTCACACT
>P_2251
TGCAGATACAAGAGTGTGATCATGGCTGTGAAGACGATGCC
>P_2252
GCTTTTTTACCTTATTTACCCTATTTACCACTTTTACCCTA
>P_2253
ACTGTGTGGGTCGCATTTTCCAGCATATCTGAAAAATTACA
>P_2254
TGAGCAGGTGTGTTGCGCAACATACCTCTTGTGAAGGGACA
>P_2255
CGGTGTTCGCGCTTTGTCTTCATACATTTTCCTTTCAGTAC
>P_2256
ACAAAAAAAGCTATACAACCCTTGATAGCAGTTCGAAGAAA
>P_2257
TTTTGTTCCAGTAAAACATTCATAATTGTAATTTTGTTGTA
>P_2258
TCGTTAAAAAAATAAATTTACAGTGTCGCCAAATATTCCAT
>P_2259
TTGGCAGCATCACTTTTGTTCTTATTAGTGTTATTGGACTG
>P_2260
AAACAATTTCAAAGGTCATTCACACTTTATCAGAAGAAAAA
>P_2261
ATCTAATTACGTCGATTGCGCTGTCTATATATTCTCAATCT
>P_2262
CTTCAAACCGATCACAAGTTCATAACAACTGTTTTTATTGC
>P_2263
ATTTCATTCAACAGACTTATCATACCTCATACAAGTATATA
>P_2264
GTTTTGATTGTGATCGTCTTCGGTCTGGTGGAATGTAGAAG
>P_2265
TGTTTTTTGCCGGAGAATTGCCTACATTTGCAAAAAAAGTT
>P_2266
TTTGAAAATGTATACAAGAACATTATAATAAAAAATTTGGA
>P_2267
TGAGTGGTTAAAGAGAAAAGCAGCAGAGCCAAGAACACCAA
>P_2268
GGAAAATTATTAGTAACTTTCCTTATAGAGAACATTTCATA
>P_2269
TCAAACATCAGCAGTTTTTCCACCATATTGGCGTTTTCATC
>P_2270
GAAAACAATACACTTTGAAACAATTTAGTATTTCAGGAATA
>P_2271
AATGTATACTACATTTGTACCATTTTATGTGTTAGTGTAGG
>P_2272
ATATTTGAGCAAATTTTTCTCTTCTTAGCAATAAAATGTCG
>P_2273
TCAAACTACTCCTATAGGACCAAAATAGTTAAATATCATAG
>P_2274
AAGTTTGTCTGCATCATGTCCTCGGTAGTATAGTGGTGAGT
>P_2275
TGATGCGTGAGAGACTTCTTCTTGATAGGACGTTTTCTAAA
>P_2276
CACATGCGCAAACAATTTATCATACATCAGGTAACGAAACG
>P_2277
CCTACCGAGTACCTGATCTGCATTCCTCATGAGCGCAAACG
>P_2278
TGATTTTTTCTTATTTCTTACATACTTGCTACTGGGAAGTG
>P_2279
CGCTTTATGGACAAAAAACTCAGTCTCCAGAAAATTCAAAC
>P_2280
GTCAGGTTTCAGATCAAAGTCGATACAATGGCAGCTTTCAG
>P_2281
TTTTTAGGTGTATAAATTTGCGGAAACGTGCACTCGTGCTT
>P_2282
GTTGCGCGCAATCAAAAACGCCCAATAAGAAAATTGAAGAA
>P_2283
GCTTATTCTCTGGTTTCTTTCTAAATAGGAAATTATGCAGC
>P_2284
AAAACTAAAATGATAAAGCACTATCTACTATCTGCATCACT
>P_2285
CAGAACGATGATAAAAGACTCGGTTTTGATGCGGAAGTACT
>P_2286
CTTCTTGCGATCTCCTTTGGCGATTCCAAAGAATCCAGTGC
>P_2287
TCAGACCAAAGGTGGTACACCATAATTATTAAAAAAGCACT
>P_2288
GTTACAGCTACAGAAAAATGCAATATCGTGTTTTGCAATAT
>P_2289
TGGCGCTACTTCACTTTTAACTACATTCTGTCATTTGTTGA
>P_2290
TGTGTTGAATCTGTAGTTGGCATTCTAGTGAAAATGACCTT
>P_2291
ATTTCCTAAGCCTAAAAAAACATAAATGTGGTTCACGTTTT
>P_2292
TGAAGGCCTGAAAAAATAATCACAACAATGAACTGCATTTA
>P_2293
ACCGCTACACCATGGAACCGCATACCCTCCGCAAAGCGTTC
>P_2294
CCAGCAGGTGAGACAACTTTCAGCATGGTCTTCAATGCCCA
>P_2295
TTTGGCGGAAAGTCTGAAAACTTGCTCGTCTTACCAACTAA
>P_2296
GTTCTCACATTTACATGCCCCATAAATGTAGATCAGTGTGA
>P_2297
CCGCAACATCAACCACCAATCATGGTAACGCAGCCACATCC
>P_2298
AAAGAGATAGAGTATGTATACAAACATTTGAATTTCATCAC
>P_2299
ACCTTATCTTTTGTCTTTATCTTATTATTAGAACTTCAGAG
>P_2300
AAACATACAAACAAAATACACATATTTGTGCTAATGTTCTA
>P_2301
ATAAAAATCTTCAGAAAATACAGTTTATGGGAAAAAGTAAC
>P_2302
TTTTTATTGGCGCATGCATTCATAATAGCTCAAATTATAGA
>P_2303
TTCTGTTAATTTATGCGATACTTGATAGTGTAAACTAAAAT
>P_2304
GATGAAAAATCTGACTTCACCTTACTCCATCATGCGGTTCT
>P_2305
AAGTCCTCCCCATGTCGCTGCAGTAATCCATAAAAGCCGTT
>P_2306
CTTGCAGATCAAACGCTAATCATAATCTTTAGAGCCTCCTC
>P_2307
CTGCACCTAATCCAGGGCCTCTTAATAGGTCATCTGGACCG
>P_2308
TTTCCAACTTTGGTTTGTAGCTACCCCGTCGAAGAACGGAT
>P_2309
CTCACTTCCAACGGCTTCTTCACACCAAGACTGCACAGCGA
>P_2310
GTCAGAAAGCCCGTATATCACTTGCCCGTGCCGTGTACCAG
>P_2311
GAATAAATTTGCGAATTTTCCATGAAAGCCGGATCTGCCCC
>P_2312
TTCAGATGTTCAACACACACCTTGACAAAGTGATTGAAACA
>P_2313
AATATAAATTACTTCAAAAACGGTTTTATGCTTTTTTTATA
>P_2314
CCAGTATTTGCTAGAAGAATCAATTTAGACCCGACTCCTCC
>P_2315
CGTGATCATTGATGGGGGGCCAATTTAGTTAAAGGTGGGGT
>P_2316
GTGTTAGTAATGGCGTTTCCCTGCATAGACTCTCATGATCT
>P_2317
AAATTAAATTGATAATAAACCTACATAAGAAAAAAGCGATA
>P_2318
AAGAATTGTACACTAAAAACCATACACGTTTTTTGTTCATT
>P_2319
TTTCGATCGCGACATTTGCTCTATCGAAGAGCGGAAGTGGG
>P_2320
CGCCTATTAGTGTTTTCACGCATAAATCTCGAAAAATGAGT
>P_2321
TTCAAAAACATGACATTAGTCTGTCTCGTGGAATCGTCAGA
>P_2322
GAAAAACAACTATGAGTTTACATTTATGTCATTGTAGTTTT
>P_2323
TTTTTTAAGTGTGTGTGTTCCATATTACCGCAAAAACTTGG
>P_2324
CCGGTTGCAGTCACGATTCCCATACCAAACGATGCAATATC
>P_2325
GAACGGTACTCTACGAAGAACTTCATAGTCGAGGCACGTCT
>P_2326
GTGCAGCTTCTAGTTGTTCACATCATAGTGGTTCCGTTGCT
>P_2327
ACATGCTATTTCTGTGTCAACTCACCTGTAGAACCTGTTGT
>P_2328
GTGAAAGACTATACAGGATCCATACCAAAGATAAAACACCA
>P_2329
ACGTCGTCTTCTTCGGTTGCCGGTCGAGGCATCGCAATGAA
>P_2330
TCAGACTGTCTCCTGAAGATCTTGACAAAGCTCTCCTAGGT
>P_2331
GTTTTTTTTGAACTTTGTTGCATAAATGTATTTAAAAATGA
>P_2332
CTCAAATTCCATGTCCGGAGCTTAATGGTGGAGCACTATCA
>P_2333
TTATTGTGAACCGACCAAATCATATTATTTAAACGTTTCAC
>P_2334
CCTCGATTTTCAAATTAGTTCAATTTAATGCACGTTAATTG
>P_2335
GATAATAGCCAACCGTCATCCACACTAGCAAGTTGTTCAAA
>P_2336
GAAATTAATTGTTCAAATTCCTAAAATGTTTATATACGCAT
>P_2337
TCCCTGTTTTTGATATACGTCATTTTAGTAATTGAACGGTT
>P_2338
ATAAGTTTTCTTCGTGGAGTCATACCTGCGTGCTCAATATG
>P_2339
GAAAGTATTCATCTTTTTGACTCACTAGTTTCTCCTTATTG
>P_2340
CACTCATTGATTATTGGGCACATGTTAGGAAATAGGGACTT
>P_2341
GTTTAGAATTGTAAATTTATCATGCTAATTATTTTTCTGAA
>P_2342
ATAACGTTGACAGTGAAAGTCTTCATTGTGTTTAAATGCGC
>P_2343
CTTATTGCATTGGCCATTTTCTTGATAGCACTTCTACTCGC
>P_2344
TATTAGTTCTGATTTTAACCCATAACCGCAAATATTTCTCA
>P_2345
GAAAGTAGTCTAGCTTCTATCAGCATAGTAAGAACAACATT
>P_2346
TTTATTGCAACAACAAGTTCCATAAATGTTATTAGAATTAC
>P_2347
CGACAAAACTTATTGAATGGCCTAATAGTTGTGCTATCTAC
>P_2348
CACTTCTCAACCAACTTTAGCTACATTCTAACTGCCATTTA
>P_2349
TTGTACAATCGTAACCAAAACATAACAGCGATTTTTCGCTA
>P_2350
ATTTACAGTTGAAAAATATGCTAGGTATTGGAAAATAGATA
>P_2351
GCGCTCATCATTTCAAGTTCCTATATTCATGTTTTTCGTTA
>P_2352
CCAAAAAGATTGCTCAATTCCGGTGTACGCAAAAACAAATG
>P_2353
AATTCAGAAAATGACAGGTGCAATTTAGTGACATTTTCTCT
>P_2354
ACTCCCATTTTTGTAAAATTCACGAGCAGTTTAGAATAAAA
>P_2355
TTTTATCTTATAAGAACCAACATACATTATGCCTTCGTGCA
>P_2356
GCCGCCAAAATTGGAGATCTCTTGATGGATAAATCGGAGAG
>P_2357
ACCATTCTTGAGAACTATATCAATTTATTAATCAATTCCTT
>P_2358
GACTACAAAACCGAACCTCCCATAATAGAAGAAGTTCTTGA
>P_2359
GTCGCATCCAAAAAAATTTTCTAAGTATAGATTCAGCGATA
>P_2360
AAATTTCGCAACGTAAAACCCATAAATGTGAAATTGTCGAT
>P_2361
ATTGGATAACCAAAGTGCTCCATACAATTCCTTTTTCTATC
>P_2362
CACAAACTCCATCAATTTTGCGTGTTGGTATAAGAACGTCA
>P_2363
GAACTGATTGAGATTTGGGCCGAGAATGTCAAAATAAGATC
>P_2364
GTATGCTATGTTATGTTATCCTATGTAGTGTTGGAATTTTG
>P_2365
CTGTTCTGTACCTCTGTCCCCATACATCCTTCCATAACACT
>P_2366
AAGGAAATTCAGTGGATGCACATGTTAGTGATTTTATTGAA
>P_2367
ATATTGAAGGACGAAAAAGTCAATATAGGCAATCTTCGATA
>P_2368
CATATTTGCGTTAAAGCTGACATAGGGATAAATTTGGTTAG
>P_2369
TTAGCGGAAAGACATCTGGACATTCTAGTAATCTATAGTGC
>P_2370
AGATTTGGGTGTGTGTATGTCGAGAGAGTGGCGAGACAGAG
>P_2371
AGGTGCAACCATAAACGTCCCGTGATAGCAGTCGTTTTCTA
>P_2372
GTTATTTCTTGAAAAAATGTCTATGTATGGGTCTCGTGCAC
>P_2373
GATGAATCCATGCAGCAGTCCATACATTCACCACCCCAAAT
>P_2374
TGTTTAAAAAGAAAATTTCACTTGATATCGTTCAAACAAGA
>P_2375
ATTGATACGTTGAGTCATATCATACTAAAATCTGTTTTTCC
>P_2376
ATTGTGTTCTTCAACAACTACGGTAGAAAAGAATACGTACA
>P_2377
TTCCAATGACGATACAGACGCGATACATCTGTATTTTCATT
>P_2378
TTTCTTCGAGTTTTTTTCATCATAATATTTTATCACAAACC
>P_2379
TTCCTTCTCGCATTGCAGATCATACCACAGTTAACGACACC
>P_2380
AATATTTAATTTAATTTTTGCATTAACGTTGTTTAGTTTTC
>P_2381
GTAAAAAATTACGGCTTTCCCAATTATGTTGTTTCACCTAC
>P_2382
TCAGGGATATGGAAGTGACCCATAACAGAACTGCCAGACAG
>P_2383
GTCACAAACCAAGAAACTCACATTCATTTTGATTCCACGGC
>P_2384
GTTTTGTTATAAAAAAAGTACACGATAGTTAAAAATATTAA
>P_2385
TTACTATACTTTAATTTTTCCAATTTATCACACTTTTGGTA
>P_2386
GTCTGAGGTCAAAGACAGCCCAGTGTAGTTGATATTTGAGA
>P_2387
TGATGTTTTCAGGAAAAAGTCTATGTATTAAGTTATGAAAA
>P_2388
AGACCTTCCAAAAATGCTAACGATACAATGAATCAATCACA
>P_2389
TTGAAAAAAATTGAAAACAGCTATTATGTGGGTCAAGTTTT
>P_2390
AAAATGACTGCATTTTTCCACACTCCTGTTGAAAAACCTTT
>P_2391
GAGACGTGTTTCCAGAGAAGCACACCCAAGAATTCTCAACA
>P_2392
GTACTATAAAAATTTTTGTCCATTCTCGTAAATTAATAGAT
>P_2393
ACTTAAACACGAGAAAAAGTCATGCTCTTTCCAGAGGAATG
>P_2394
GGCAGTCGGAGAGAAATTTGCTGAAACACTAAAATTGGCCT
>P_2395
GTCAACTCCAAGATTGACAACTATCCCCTTCTTCACCCGTT
>P_2396
CAAAGTACATACTATTTTCACAGTACAGTAATATAATTTTA
>P_2397
TTTGCTAATATTCTTGTTAGCGACATATTTCAAACTATAAG
>P_2398
TTTAAATGGAAAATCCACAACTGTATAGCAAAAAAAGGTTA
>P_2399
ATTGTACTGGTTGAAAAATTCTAGCTAGTGTTATCCATAAT
>P_2400
CACATTCGCAGTGCACTTCACTACATAGAGAGTATATGAGA
>P_2401
AGGTTTTCTAAACTAAAAAACTTACTTTTGTTGGAGTCACT
>P_2402
TCCAGCAAATTCCAAAAAATCTTCATAAATTTATTTGAAAC
>P_2403
TCAGTACAGCCATCCACGCACGATTATAGGCCGAACCTCGT
>P_2404
GTGAAGTAACATTTCAAAATCTTACCAGCTTGAGTACACTG
>P_2405
TGGTCCATTCTCGGAAACGTCACACTACGTGCTAAATGTTA
>P_2406
CTCTGTCCTCTGCTCCAAACCATAAATGCATTCATCGGCCG
>P_2407
TATGCGAAACTTGTGAAGAGCTATTTAGATGTGGCGGATGA
>P_2408
TAGACACTAAAAATGCCTACCATTCTCTTAAATTATTGAAT
>P_2409
CAAAACTTTAACCATTTTTGCATAACAGTGATAATTGATAC
>P_2410
GGAGGGGGATAGCAAAAACGCGATTTAATATTCAATTTTGA
>P_2411
TCTTCTTTTCCTTCTTCACTCTATCATGTCTTTTTCACTGA
>P_2412
TAAACGAAGACCTTGACTTACATACTTGTACACTTACATAG
>P_2413
GCCAACTGTCGGCTGCCCCCCCCCCCCCCCCCAAAAAAATT
>P_2414
CTTGTATTACTTGAAAGTGTCGATTTAGTCAACGGAAAGTG
>P_2415
GATGTGAACGAGTTTAACATCATCATAATTAGGATTGTTAA
>P_2416
CAGATTTCTTGAAATCTTGCCACGATAACGTCATTGACCTG
>P_2417
AACAACTTGGTTTTTTTACTCAATTTATATCATTTTCGGTT
>P_2418
GGCTCTGTCTACTGCTTTCGCAATAATATTGAACTCCTTGA
>P_2419
TCATGTGATGACGGAAAATGCATAAATATATTTTGTTCACT
>P_2420
TGATGGGAAGGTCCTTTACGCTTATTATGGGAAAACCTTAG
>P_2421
ACCAAATCGTGTGATCTTGACGGTCTTGAGAAAAGACAGTA
>P_2422
GTGAGCTGACCCCCTCCCCCCCCCCCCCACCGCGTTGCTCC
>P_2423
ACACATACCGATGGACGCTCCAGTACAGTACAAACCGTCAC
>P_2424
GGTCAAAGTTTTGGCAAAAACGGTTAATGGCCAAAATTTTG
>P_2425
CTAATCATGATTTGTCAGTACTTACTAGTTAGCTTTAGAGC
>P_2426
AGAAATGTTTGAAGATTATTCATAATAATGCGTATATGGTT
>P_2427
AACGTTTCAGTTTTTGAAAACGTGGTCAAAAAACACGCAGT
>P_2428
TCCAAGTTCACCTGAGAATGCAGCCACGACAACAATTGACT
>P_2429
CAACAGTTTGTCGATTTAGTCGGTAAATTCCAATTTTCATC
>P_2430
AAGCTTCCAAATATTGGTTCCAATTTAGCCATTCGTCGCCA
>P_2431
ATATTATCTAAATATATAAACTAACATGTGAAACGTGGCTT
>P_2432
AATTTTTTTGAAACTACCGTCATCATAGAGTACTCCTACCA
>P_2433
AAACCATCGAAGGCCAGGTTCATACTTGTGTATCGTCCCCC
>P_2434
ACAGTTGAACACTCGATTTTCATACTACAGTTTTGTCAGGA
>P_2435
AACATGGGTCGCCCAATTTTCAAGGTAGATAAAATTTTAAG
>P_2436
TCGGGGGCTGTGCTGAGCCCCACTGTAGGGGCTAGCCCCCT
>P_2437
AACTATTTCTAGTTTGTCAACTTGCTAGCCGATTTTGGTGG
>P_2438
ACCGTAGTCGGACTTGAACTCGTGACCTGCCGATTGCTGGT
>P_2439
ACTATATTTGAAAAAAATCGCAGTTTTTAAAATCCTTGGAA
>P_2440
CGAAAGTTCGATTGGCTGAACAATCTGGTTACTGGAGATGA
>P_2441
TTGTGCTTTCAAAAAAAAGTCGATTTAAAAAAACCTTTAGT
>P_2442
ATGTACATCTGCTCAAAAACCATACAATTGAGTTCAAGCAA
>P_2443
TAATTACAACTGTGTAAATGCTTGACAAATATTTTTGCATT
>P_2444
TTGGTTCTTTTCAGGTTTATCATATATCCGATAAATCCGAT
>P_2445
GAATCTCGTTCTATCGTAATCATACATCAGAAGCCCACGGT
>P_2446
TGAGCAAAAATGCCAAGAAACTAGGTAGAAAAGTAAAGATC
>P_2447
ATGCTATGTTTTTGTAATTGCTTAATAAACATTATGTTAGA
>P_2448
TCCAGCACCTCTAGATCCAACAATCTATTTAACTCTTGTTC
>P_2449
TAAAGTTAATTGTATTACTTCTTACATATTACTAGAAAGGC
>P_2450
CGGTTCAAGTTATTTGCTAACATGGTAGTTTACATATATAT
>P_2451
TGTGTGCTCACTCGAAATTCCTTCAATGTGAATTTATTCGG
>P_2452
CTACTCCTTCAGGAAGTCGGCTGCATAGAGATGCACGTTCC
>P_2453
CGACTTCTCCGCCGAAAAAACGGTCCCCAGTCTTACCACGA
>P_2454
CTCAAAAAGTAATCTCAGAGCAATATATGTTGTTTCTTTAT
>P_2455
GTGCCAAAGATCTATGGAACCACACATAGAGCAAATTATGG
>P_2456
CTGCTCCAAGCCCACAGCTTCCTTCTACTGAATCCTCCGCT
>P_2457
ATTTTCAAATTTCCCCCCCCCGTCCCCCCCATTTTTTTCGA
>P_2458
ATTGATTACTGTAACAGCTTCTTTTTAGGAAAAGTAGTATC
>P_2459
GATTTAGGAGCCTAAAAATGCATTTTAATGAACAATTTTTA
>P_2460
AAAAAAGTTTTGGCGGGAAACTTACTATTTTTGAGACAACA
>P_2461
TTGATGGCATAGTTATGGACCATACTCCTCTTTTTGAAAAA
>P_2462
ATACGATGGTTCTGGAAGGACTTGGTATTGATGGCATAGTT
>P_2463
CGCATGTTAAATGTAAATTACTTACTTTTAAAAAGTCGTAC
>P_2464
CCAAGACCCAACCTTATCCCCCTGATACTGTAATTTGTGGC
>P_2465
TGTTTTTTTAGCGGGAAAAACGGAAAAATTAGGGGTTTTCT
>P_2466
AAAATTCGAAATTCGAAAAACATGGCCGTGGCCTAGCGTTC
>P_2467
AAAAAAGTTCGGTAATTTTTCTAGGTCTCGCAGCGATTGCC
>P_2468
CACTGATGATATTACAAATGCGGTTACGGTAGGTATCTTTA
>P_2469
GAGTGGTTTTTACAAGTCTACTTACCTGAAGAAGCATCCCC
>P_2470
CACGTGGCCGAGGTTTTTCACGGCCACGTGGCAAAGGCCGG
>P_2471
TTTTGCTGGAATGTAGCAGCCTTGTATCATGTACATTTCAA
>P_2472
TTTGCCTATTTAGCCGAGCACGGCATAGTTCACAAAAGTAG
>P_2473
TTGAAATTTCCAAAAATGCACCCGCTTTGTGATTAAATTAA
>P_2474
AGTGACTTCTTGATGTGAAACTTGGTCGCGGCACCAACCTT
>P_2475
AAACCGAAATTAGACACTTTCACACTACGTGCAAGACTCAA
>P_2476
CATCTTTGTGGTGAAAAAAACATATCCATGAATTTCAGTCG
>P_2477
AACCACATATGCATGAAAGGCGGTCCGGATATTTTCATTTT
>P_2478
CTGAAAAAGTTGGTTCGTGGCAGGACCCATGTTTTCACCAA
>P_2479
GCAAATATCGAATTTTTGAGCGGAAAATTCAATTTTTAAGC
>P_2480
AAAACCAATTATGCAAAATGCGATGTGACGTCACAGGGTAT
>P_2481
TAACATCAAGTTTCTAATCGCTAACTCAAAAAAATCACGAA
>P_2482
ACGCTTTCACCATGTAAATTCAGTCAGGGAATTCTGCGCCT
>P_2483
GAGCAGCGACCGAAGAGCCGCGGGGAGGGCACTTTTACGGC
>P_2484
TGATGTTCAGCTAGAAAATTCGATATTATCAATTTTAAACA
>P_2485
TCTATTGTTCACTTCCAGCACGGTTTACCACTTTTGCGAGC
>P_2486
TAAATTTTCCCCGAATTTTCCAGTGCCGTCGAGCTCACCGA
>P_2487
CGGGATGGACCATTTTATGCCAATAATCTACTGGCACGATC
>P_2488
TGAAGGAATGCTTCGTTTTCCAGCTTAGTCAAATCCTCCAT
>P_2489
TCCGAAAAATGGAAAAAATTCGGTAAAACACCTCTGAATTT
>P_2490
AATCACGTTAAAAGTATATACTAAATAGTATAAATTTCAGT
>P_2491
TAGCGGAGTGTCGTTGCGCGCCGTAAATCCACATTTCATTT
>P_2492
TAAATCGTCCATTTTTTTGCCGATATAACTCAAAAACCGTG
>P_2493
GTCGTAATAATAGTGAAGAGCATTGTAGTTGTCCCAGAAGA
>P_2494
AGTTGTTGTTGAACAAGTTTCTAGGCAGCATAAAATTCAAA
>P_2495
TCTTTGATTATCTGACAAGCCATACCTGAACCATAAGCGAC
>P_2496
TGGCTGATGTAATCAAATTCCATAGGCGTTGCATCTCATCT
>P_2497
GCCAACGTCGCCATCAATTCCTTATTCGTAGATTCCATGAC
>P_2498
CAATATTGTTCTAGAAAAATCAATAATGTCGTAGAAAAATC
>P_2499
TACTTCGAAAATAAAAATTACAGTCCTGAAAATACGGTCTC
>P_2500
ACAAATTTTTAGTTTTTTTCCAGTAAAAAAATATTTTTAAA
>P_2501
TTTGAAAATTGAAAAAATCGCAGTTTTCCCAAAAAATTCCT
>P_2502
ATGATTTCATACACAAATTGCAGGAATTGCTGATCCCCACA
>P_2503
TTTCTTTTAGGCAGACAGAACCTTTTATTTCAAATCGTTTA
>P_2504
AAAAATTTGCGCGTAAGATTCGGTGTATTCATTGGAATCCT
>P_2505
GCTAAAATCTGAAAATTTGCCAATTTATCTTCGCTGTAGCA
>P_2506
AGATTGTAACCAGAGCCTGTCATAATGTTACCGTAATGTCT
>P_2507
GCCAAAATATAGAAATCAGACGATTTATCTGAAAATAACAC
>P_2508
TTTTTTTTTCGGAAATTTTACGGTTTAGGATCAAAATTTTG
>P_2509
AATATTCACAAAAAGAATTGCAAACCCATAATTTGCCGAAA
>P_2510
TTTTTTGTTGAAATTCTAACCATTATAGGTAATTTTGGGTC
>P_2511
ACCTCAATTTCAGAATTTTTCTCCACCGGGCGGCTTGCAAC
>P_2512
TGTAATTTTACGAAAAATTGCGCGCATGGGTTGCGAAAACG
>P_2513
ACCGCCAAATTTTGGGTATACTATCCAATTATCTTGCGTTT
>P_2514
AAAAGCTTTCGAAAAAAATACCCTCGAAATATTTGAAGCTT
>P_2515
TTTAAATTCCAAGCGATTTGCGATAATTGCCAAAATATTAA
>P_2516
AAATAAAAATAAAATTTTTCCATAAATCTACATTTTCTCGT
>P_2517
TAAAAACTGTCATTAATTTGCGCGGGAACTCAAAAAACGTC
>P_2518
ATTCTTATTTTGAAAAATTGCATTAAAATTAACTGAGAATT
>P_2519
AGAATTTATAAGCTAACTTTCTTGCCTGTTAATTTCAACTT
>P_2520
GCCAATTTTTTTTTAGAAAACTTGAATCTCTCGCGGAAGAT
>P_2521
AAATTTCGATACAGAATTTGCGAGAATTTTATTTAAAAAAT
>P_2522
CCAGTTTTGTATTTTGTTTCCATCTTATAGAAAACCCTAAA
>P_2523
CTGACAAACTGCACAGACAACTATATAGTTTGGTAGGCATT
>P_2524
TTGCAAGCGCGCTCCAGCGGCGTATTAGGGTCTCGTTAGGT
>P_2525
AGATATATTTAGAAATGGCGCTAGCTCCTAACACGACATAA
>P_2526
ATATTTACAGAACAAAAACGCCGTGTGTCATGATTGCCACA
>P_2527
CTCGATTTCAGGCAAAAATCCGAGAAATGAAATAGAGTCGA
>P_2528
TTTGAGTGAAGAATCCAGTCCTCACTATTGAAAATTGCAGT
>P_2529
ATTTCGAATTTATTTTCGAACTTACTCATTTTTTGGCGCTT
>P_2530
CTTATTCGAAAGCCAAAATTCAGTAATTTTTGTGCTCCATA
>P_2531
GGGTGTGAAAAGAGAGAGGCCTTGACACCTTCATGCCTCAA
>P_2532
CCATTCTCGACTTAACGACTCTTAACCCATTTCTTTTCGTC
>P_2533
GACGAGCGTACGTTGAAACGCGATGGAGTGTGTGCTGCGTC
>P_2534
TCGGAGCAAACTGCAAATGGCAATCTCGGCAGCAACAAGAC
>P_2535
TATATAACTTTTGTATTTATCAAACCTGTGGTTTTCGAAAA
>P_2536
AATCATTTGGACCAAGCTCTCACTATAGTGTCCGTTGTTTC
>P_2537
TTTCAGTTAAAAACAAATATCTATCTAAGAAATAACTTAGA
>P_2538
CCGGTCTAAGCTGCACCATTCTACCTCTAGAAACTGTGGGA
>P_2539
CGGCTGTTCGGTTCCATTCCCATTCTCGTCTTTTTTAATGT
>P_2540
ATAAATGACACAAATCTAAACATATTATATCAATTATCTAC
>P_2541
ATCATTGCGGAAAAACCTGCCATAAACGTATCTAGAATATA
>P_2542
AAACTTCCCAATATATCTCTCTGTCCAGTAAGTTTTGTTAC
>P_2543
TGTTTTTGAAAAAAAAAATTCAGTAGTTTTACTTTCCTACA
>P_2544
TGCGCCTCTGCGAACGCTACCATACCATCATGCACAAGTTG
>P_2545
GGCCTTCGCAGCTTCGACCTCCTTCTTCAGTTCTTCGGCCT
>P_2546
TTTCCGAACTTCTTGATCCACTTGAGAGTGCTTACGCTGAT
>P_2547
GAATTCAATAAAATTGATACCATAACACTGGAACGGTGCAT
>P_2548
GTAAAGTTGCGCTGGGACTTCTAAATCGCTAAAATTACCTA
>P_2549
ACTTCACAAACTCAGAAACTCCTACCAAGATTTCTTCAACT
>P_2550
TGCATACACCATCCGCTTGGCATTCCAGTCGTTTCACACAA
>P_2551
TTGGAAAATGTGAGAAAAAACATACTAAAACTATAATTTTC
>P_2552
CAAATTTTTTTTTGTAATCTCGTGATAAATTCCAAAAAACA
>P_2553
GAAGGTTTATGCTCAGGTATCACACTATCTGTATCACTTCG
>P_2554
CTGTCAATCGACACAAGCGCCACGGTAGTCATTTTAATAGT
>P_2555
ACCAGGTGGCCATTGTTGACCAGTCCAAGAAAAACCGATGA
>P_2556
TTCTCAGCAAGTTCCGCGTACTAACTCAGAGTTTTTGAATC
>P_2557
ACCAAAAAAAAATCCGAAATCATACCTCCTCCATTTTCGAG
>P_2558
TATAAAGTGTCTCGGAATTGCTATCTAAACTTTTCTACAGC
>P_2559
TTCCCCAACTTTAGACGAAACTAACTACTTGTTTATTTAAA
>P_2560
CTGGGAAACGAGATCAACAGCAAGGTAGTGAAAGAACAACT
>P_2561
GTCGATCATGTCGCCGGAGCCCATATAGCTGATGCCATCGG
>P_2562
TTTTAAAGGTTGTTTACAATCATATTAATAGAACATGTGAA
>P_2563
TAAATATATTACAAATTGATCACAAATGTCGAAATTCCACT
>P_2564
ACAAATTGTTTCTTAAGTTTCAATTTATGTTTTCATCCAAT
>P_2565
TGAAAAAAAAAAAATTTTTACATCAAATAGGTTTTTTTCAA
>P_2566
AATTAAATTCAAACTCAAAACTAGGTATGTAAATTTTAATT
>P_2567
GTAATATCCTCTATTTCCTCCATAATAGTTATTTCCATTGT
>P_2568
TAAAAATCGGAAATAAAACACTAACTACTATTACAAATCAA
>P_2569
GAAGATTTTTGCTTAAAATTCGATTCAAACATTTGGTAAAA
>P_2570
GTGATAAGTAGTGATGGCGACATGATAAAAAAAAAAGAAGA
>P_2571
TAGGCAGAAAAAGTGCCTGCCTACTATATGCCTATTTGAAA
>P_2572
TAAGTGATTTTTATGGAAACCATGTTAGTATATTATTCATT
>P_2573
TATGAAAAATGAATAATATACTAACATGGTTTCCATAAAAA
>P_2574
GACAAATGGCAGGAAATTGTCGCGGATACGTCTTTGGCGGG
>P_2575
CGATAAATTCTTTTGTGATACATGCGGCATCGTAGAACCTT
>P_2576
TAGTAATAAATCCAACCTGCCATTGTAGTAAAAAAAAACGA
>P_2577
TCTATCATGAAATTCAGGACCATTCTACGTATTTTAAAATT
>P_2578
GACTAAATGTGATATCGCGGCTGTTTCGACCAATTTTGCGA
>P_2579
ATGGCAGAAAGAAGAACAAACTATCATATTAATCCACACGA
>P_2580
AGTCCCCGAAACTGCAATATCATACTGGAATAACTCGCCTG
>P_2581
ACTTATTAGTGATGATTTTCCAATAATCTAATTTGCCACTA
>P_2582
TATTCTGTTGAGGTCAATTTCAATTTAGTGGTATTTGCGGA
>P_2583
CAATTCCTTTCGTCTCTTTTCCTTTTATAGAAATTTGAACT
>P_2584
TCAAGAATTTTTTACCTGTTCATATTAATGCAAATATCGTT
>P_2585
ATGTTCATAACAATGCTGATCATTCCAATGATTCAATTGAT
>P_2586
CTTTTTATGGGACTTGTTTACAATCATTTGGCTGATGGACC
>P_2587
AATCAATAAGACGGACAGCCCAGTTTGGCTCGAGGCACGTG
>P_2588
AAGATCATTGTTTTCATAGTCGATTTAGTTTAAAGTTGAAC
>P_2589
ATGAACACAAGGAATATATTCTACCTAGGCCAGCTAGGAAA
>P_2590
TTATAATTATAGGTGCTGCTCTAAATATTGAACATGAAAAA
>P_2591
AATTAAATTATATAGTATTACATACATTAGCGCTTCCTAAT
>P_2592
TTTTTCTTTAATTGTTCTGACATAATAGAAGATATCACGAA
>P_2593
GAGTAAAAATAGGCAGTTGGCTATTCTCATCGTGCTTAAAA
>P_2594
CCTATCTGACTGCTCAAGGTCTTTCTGGTACTTTACTACCG
>P_2595
GCTCCTTTTCACCGTTATCCCATAATAACATCTGCTCGTAT
>P_2596
CCTCGGTTGGAGTTTCAAAGCTTGATAGCGCCGTCGTGTAA
>P_2597
GGTCCTGGTGAACACAATAACTGTCTAGATGGATTTCCAGA
>P_2598
AATTGTTAAGTCTACAAACGCATTGTAAGAAATATATTAAA
>P_2599
TTCCTCTCAAAGTTTGGCGACTTACCCGAAAACATGTTCAA
>P_2600
ATTTCTCTTACAAAATTAAGCTTACTCGTTGCTGGTTGACA
>P_2601
CAAACACGATGAAGCTGCAACTTACTATAGAGAGAAGCATT
>P_2602
AAAACTGAAATTTAATTTTACGGTCTAGTGAAAAATTGGGA
>P_2603
TAAACTATGAAACTGTTTACCGATTTAGTGGAAATTCAAGT
>P_2604
AAAAAGTGACACGAAAATTCCATTACCTTTCTATTTTCAAC
>P_2605
AGTAAACCTACGGTAATTCACATTCTCGGCCATTTGTTCTG
>P_2606
AAATTTAATGCCCTTTCTTTCTTACTCGGCTTCTTTTGTAA
>P_2607
TATTATGTAATCCTAAAACTCTGTATATCATAAAACCTTCC
>P_2608
CCGCACCAGGGAGCGTAGAACTTGACAAGAGCAATGTCGTG
>P_2609
ATTACATTTTCTAGCCCCCCCCCCCCCCCAACGAAGTTTAA
>P_2610
TACAGTAACCCTAGATAACTCATAAATTTAAAAGTACTCCA
>P_2611
TCTTCTCCCCATTTCTTTCTCTATCCATCAAAATGTTAGTT
>P_2612
GACAATTACTGTAGACGTTCCTGTCCCGGTGAAAAAAGCAA
>P_2613
CTCTTACTTTAAATTTATGCCTCCCTAGCTGAAAATCAAAT
>P_2614
CATGATTTTTCCAGTGTAAACTTCATAGAGAGTAACTGCAA
>P_2615
TCATGAAATTCATAAAATTTCTTCATTCTTAACTCACACTT
>P_2616
CCCATTCTCTGCATACCACTCTAACTAGACCAGTGCCGGCC
>P_2617
GAGCATAAACGTGAGAAAATCATATTACTAACTGATAATCC
>P_2618
AGAAAAATTTACATAAAGAGCTATTTAGCTTTTTTCGTCAG
>P_2619
CCATCTCTTCCAGGAAGTCCCGGTTTTCCATCAGATCCTGG
>P_2620
TTCTTTCCTTCTGTGATTTCCTTTCCCGACATTCCCCCCAA
>P_2621
CTGCTGCCATCGAAGAGAAGCTTACCCGCCTCAACAGTGCT
>P_2622
AGAGAGCTTCACTCGGCACACTTCATAGGGCGGAGCAACTC
>P_2623
TTTATATGAACTGTAAAAACCTTACATTGTAATTATTTTCT
>P_2624
GGTGAGTTAAAGAGATACAGCTAACTATAAGAAATACGAAT
>P_2625
CCATTTCCTACTTATAATTTCAGTATACGTCTTACGCGAAA
>P_2626
TACCAATATTTTGCAATTATCTTAACAAACTCAGACTTCTG
>P_2627
TATAATACATTCAAATGTGTCAATATATCATGTTTAATAAG
>P_2628
TTTTCCGAACGCTTCCAAAACTAACTTTACAAAAAATGCAT
>P_2629
AACTTAAATTGTCTGACAGCCTTAATAGCGACTTTATGATG
>P_2630
ATACAAATCATGCCAAAACACTTGCTCAAATCACGACTGAT
>P_2631
ATATTTTTAACGCTGCAATTCTAACCAGAAAATCTCTTTTT
>P_2632
AACGTTTTTCGAATTTGAATCAATTTTCATCCCAAATGCCC
>P_2633
AACAATTTTTGTTTTTAGGCCTGCATATATGTATATTCAAT
>P_2634
ACTAAAAGACTAAGAGTGCTCTATCTATGTGAGAATTGGAA
>P_2635
ACAAATTTGAATCATTTAATCATACCAATGATTTGCACTTC
>P_2636
GAAAAAAAACTAGAAAAAACCATAATAAATAAAATAAGGAA
>P_2637
TATTTTTAGATGCCAAAGATCTACCACGTCAATTGGTTCCG
>P_2638
AGTTACAAAATTGCTTAGTTCTAGGCAGTACATAAATGCGA
>P_2639
ACTGTAGAAAAAATTGTCTCCATTTTATTGATTGTTCTCTA
>P_2640
GATTTGGAAGCAACACCAGCCTTGCACGAGGTATTTTGTTA
>P_2641
TATTTTTTTAGACAATCTGTCATAACACTGAAAGAAAGCTT
>P_2642
GAGATGCGGGAACCCATTTCCATTCTAGTGGACGTGCAAGA
>P_2643
GCAGCAGGACCAATGATGCCCCTGATACTGATATCTGCATT
>P_2644
AAACGCTAAAAAGTTTGAATCTTGATGGTACTTTTTTGAAT
>P_2645
TCCAAGTTCTAAGAATACCACATATATGGAAATAATATTGC
>P_2646
TCAACGGCTTTAGAATCTCGCTTGGTAGGGAAAATGGGAAG
>P_2647
TACCTTTTCAGAGCTGAAGTCTTAAATGTTAAATAGAAATA
>P_2648
TCAACCAGAACTTACTATCACTAAATAGATGAATGATTTGT
>P_2649
TCCAAGAAGAAGACGAATTGCATGGATCTTCAAAACAGAAA
>P_2650
CAATGAAGAATCTTTGGGATCTAACCAGTGACTACAATTTA
>P_2651
AAAATTGTTGACATGGCACGCATACTGGCTTCCCGAACCTG
>P_2652
ACAAGAAATAGACGGAAGTACATATTAGTTGTCTTATGGAT
>P_2653
AAAACGAAACCGTATTGTAACTATTATGTATCGATATTCAA
>P_2654
AAAGCTGGAAAAGAAAATTTCAGTGATGGTTCTGATCAACA
>P_2655
ATTCTCAGTTTACTCGTACTCTATTTATATTCTCGAGTGTC
>P_2656
TCTCCCGATTCCGATCCTCTCGTGACCTTTATTTATATTGT
>P_2657
TTCACTAAAAATTAAATTATCTATTTAATGTTTTTATGTTG
>P_2658
AATTCAAAAAAAAAAACAACCTTCATAAACTTTTTTTCCGA
>P_2659
TGTCACTGTCTCATCAAACTCTTGATAATGTTTGAGATCCT
>P_2660
GTACTACTAGATATTTAAATCTTACATCTCCGAAACTGATC
>P_2661
CGTCCATTTCAAGTCTCTCGCTAAATAAACTCTGGAAAATT
>P_2662
ATACCGTTAGTTTCGTCGAGCATACTACTATTCGGACTTGG
>P_2663
CGCGTATACGGAGTCGAAAACTACATCGACTTCATCTGTGC
>P_2664
TTGATGAAGTCATCTGATGTCGATATGGTTGTCAAAATGCG
>P_2665
AAATTGAAACCTACATTTTACAGAACCGTGAATTTTTTCGA
>P_2666
TTGAGATTTTTAGGATTTTGCTAGGATTGCTTGTAAAGTTG
>P_2667
GAATATGTCCAGGAACCGAACTTCATAGTACAATGTTGAGT
>P_2668
CAAGTTTTTCTCGGGTTGCTCCCGAAAGTTGCATTCTCAAA
>P_2669
TTATACATTGCCGTATGCTCCATACTGGCGTTGCACGAGAA
>P_2670
GTCCAGCAACCCTGCAAGAACATATTATTAAAACTTTTAGA
>P_2671
CAGCACTCACCACCGCCACTCTTACTTGTAACAGTGGATAC
>P_2672
TACAGGGAAAAACAATGTGCCATTATAGGTGACTGATGTTT
>P_2673
GTCGAAATTATTCGGCGTTCCGGGGCGCCTCTCGCCTGTCT
>P_2674
CCTTTGTCACGTGTCTACTGCTCACATCTTCATTTGACGTC
>P_2675
GGGATAACATCAAAGGAGTTCGGGATATTGAAAATGGACAT
>P_2676
AAAATTTCAAAGTTTTTGCACATGGTATTTAAATTCTAAAA
>P_2677
GTGTACCTTTTTCTCTATACCTATCCAGCAAAAGTGTTCTT
>P_2678
TAAATAGCTCAAAATCATTGCTAACTAGCAAAAAAACATCG
>P_2679
ATATACCGTTCCTCCATTATCTTTCTAGTATTTTTTTAAAG
>P_2680
AATTGAAACCGGGTTTTAGTCATACCAGTTGTTAGGGCTGT
>P_2681
TGTTCTCTCTGCATAATAAACTTGTTAGTACAAACTTCATC
>P_2682
TCTTTGGTTTTGTTCTTCAACACACATTATGAAGTGTGAAG
>P_2683
TTATTTTTTGGACGAACTGTCATTTTATTTATTTTTCATTA
>P_2684
ACTCACGATATGTTAAAATTCATGCTCTTTGTTGTTGTTGA
>P_2685
AAAAAATAATTAAAATCAATCTAACTTATGATTGAAAGTAT
>P_2686
ATATTTCAGTGATGATTTCACTATTTAATGATTCAGAGCTA
>P_2687
ATCTTGAATATCATCTTCTTCTATTTTTATCTTCCCATGTC
>P_2688
GTCTCTCTTGATAACTTTTCCGATTTGTGTAAGTTAGAAGA
>P_2689
TAAAACGTTTAGTCCCAAATCTATATATTTATATATGTATT
>P_2690
TTAATGCTTCTAATTTTCAGCATAACCGTGGTCTCTACCCC
>P_2691
TTCTGGAAAATAATCGATTTCATTCTGTTGTTTTTAAATAT
>P_2692
GAACCACCAGGTACAAATTCCGGCATAATTAAACCGTGTTT
>P_2693
CCAGGTGAGCCATCCAATTCCTAACCACCTTTAGTCCAATA
>P_2694
ATTTCGTTCTGTACGTAACGCATATTATCGCAATATTTGCT
>P_2695
ACTTGTTCACATCTATCACCCAATTCATTGCGATGAAAATA
>P_2696
AAAATAGGTCATTAACTGAACTATTATATTATTTGACATGA
>P_2697
TCATAATAAATGTCAAATTTCCCAAACATTGTCAGAACTGA
>P_2698
ACGTTTCAATGAATAACCGTCAATCATCTGCTTGCCGATCG
>P_2699
TTGGATTCCTTCTCAAGGGTCATGGATGTATCAAGTGAGCA
>P_2700
CCCTCATCTAGTAGATTTTTCATTGTTTAGTGGAAATCCTC
>P_2701
ATTTTCGGGATTAGTCAGCGCAGGATAAGTAATTTAACCGA
>P_2702
TCTTCCTGAACTGATCCACTCTGTATAGTTTCTTCTACAAG
>P_2703
GGTTCAACGATTGTCCAACACTTCTATGTGTATTCGGGCCT
>P_2704
GAAGAAAAAGCCAAAATTTTCGAAAATTTGCAAAAAAAAAA
>P_2705
TACGCCGGTCTTCCTGCTTACATTCTAGGTGACCTGAGCAT
>P_2706
CGTGGGGAACATTTTAAACGCCTGAAATGGTATTTTGGGAC
>P_2707
TAGTTGGCCCAAGCCCAAATCATTCCATTTGAAGTTTCGGT
>P_2708
ACACTAGATGGAAGTGTTGGCATATATGTACTCGATTCATT
>P_2709
ATACTTTACCGTGCTCGTTTCTACATAAGAAATATATGGAA
>P_2710
AACATGGGCCCCAACAATACCATTCTAGTTATTTTTTTTTG
>P_2711
AAAGCAAATTATGGATGTTCCGGTTTTGAAAAATAAAATAA
>P_2712
ATGGAGAAAATTTTGAATTTCAATCATGTTAAAAATTTGTT
>P_2713
AAAAAAGAAACGAAATTTCTCTGCAACGTTTAAAAATTGGG
>P_2714
GTAGTTTGTAGTCTGAGCTTCAATCTCGGGGTTTTACGGTT
>P_2715
TGGAAAATTTGACCCAAAAACGGGGTTTTTCCAAAAACAAA
>P_2716
ACCTTAAAGTTCATAGCCAACTAACTAGTAATGAAGTTGAT
>P_2717
CATGTAATAATCCGGAGGCCCATACGGACAAATCCACGTGG
>P_2718
CGTGGCCAAATTTACATGACCTAATTAGACCTCTTCCATGT
>P_2719
CAATCTGGTCAAATCAAAAACTTGGGTGTTCCATTTCGCGT
>P_2720
CAAAAATTAGTCCTGGGGCTCAGTTTTGAGAGCTCTAGCAG
>P_2721
TGGTGGCCTAGAAAAATCCACTAGGTATACCTCGGCCACCG
>P_2722
ATCTCAAATCACGATGATTCCATGGTAGCTTACAAAACAAC
>P_2723
GGAAAATGTGAAGACGCCGTCGAGAAGGCTGAAAAATCACA
>P_2724
ATCGAATGTTGAAAAGGCGTCTGCCATGTCATCCAACGACA
>P_2725
AAAACGCTATAAACCCAAGCCTAAATAGCTGACGCTCGCCA
>P_2726
GTCCCTCCACGAAAAATTTGCTTGCTACAGTACACTTCAGT
>P_2727
GAATCTGATATTGTAACCATCAATATCGTGACATTTCCTTT
>P_2728
ATTGTCGCCGCAGTACTATCCTTAATAGTTATCACAAATTT
>P_2729
ACGAAAAACTGATAATTTTTCTCGAAAAATGACCAAAAAAC
>P_2730
AAATTTCAGCCATTTTTTTGCGGTTTTTCCCTACCAAGGTC
>P_2731
TTTTGACTGCTTCAATGTGACATTATAAGCAATTCGTTGAA
>P_2732
CAGTTTTCTACTGAAAAATGCATTTCCAGCTCATAATCATC
>P_2733
CTGGTACCGTAGTTTTGGCGCGAAAATCACAAAATTTGGCG
>P_2734
GGCTTTTTTCGTTAACTCTCCATACTCTTTCCAGGCTCTGT
>P_2735
ATTCAGCTAAAATTTGGAACCTAATATGAAAAAAAACTTAC
>P_2736
CAACCCTTCCATTTGGCTGCCATATTATTGATTGGGTGTTT
>P_2737
CAAGAATGATGATGAAAACACAGTCTCCTTGGCATTGAAAG
>P_2738
CATCCGAAGCCTGGTCTACTCAATTTACTGCAGCTGGCGCA
>P_2739
CTGCGTAGCAAGACTCCGCTCCGTCTCGTTCGCAATAACGA
>P_2740
TTTTATAAGAACCCGTACACCATTTTATTGTTAGGAGCATG
>P_2741
AAAAAAATCGGCGGGAAAGTCACTATTTTGAAATTCTAAAG
>P_2742
CTATCGGACGTCACTCATCGCAAGGAGGCTCGGAACGTCAT
>P_2743
GTTTAGAAAAAATGCACATGCAATTATGGCTCAAAAGGGGC
>P_2744
CTTCCGTCTTATAAAAAAATCCTTCTAAACATTTCCAACGA
>P_2745
CTTTTCAACCTTTTATTCTACTTGGTAGTTAAGCCCGCCTA
>P_2746
CACAGAATGACATCATAGTACTATCCATTTTCTTTTGCATA
>P_2747
AAAATCTGCGTATCTTTTTTCATAACAGAGATTTAAAAAAG
>P_2748
ACCACAAAATGGCTAACGGACAGTATACTGGTTATACAATT
>P_2749
AAAAATCACCAAAATCATTGCGATTTTCATCAATTTCTCCC
>P_2750
CGCACGAGCGCGCGCGCTCTCTCAACATAGCCCAACATCGG
>P_2751
CAAAGAGGCGCCGCAATCGACGGCGGCAATATTCCGAGTAC
>P_2752
TTGAAAACGCATAGATTTTCCAGCATAAGGCAATTAAAAAT
>P_2753
GACAAATTGTCATGCGATGGCGCTAATGTCTCATGACATAA
>P_2754
TAAGTTGAAAGAGGATTTTGCACAAATATATTAAAGGAGGT
>P_2755
AAGCGCTACCCTTTTCTACACAGTAAAGCATTTTCTTTGAG
>P_2756
GTTTAATTTTGTTTCTCGCGCATTTTAGCTGAAAATTCCCC
>P_2757
GGATTTTTCTAGAAATGTTCCGGTTTTTTCACAAACCAGCG
>P_2758
TCACCATTTAATACTGTGACCATACTCCCTGTCGTGGCTTT
>P_2759
TGAAATGATACAAAGAAAGTCAGTTTCTATTAATCAAAAAC
>P_2760
ACAAGAATTCAAAAAAAAGACGGCATTGGTTGTAAATTTTA
>P_2761
GCCATTCGTCCTCAAACCTCCATACCAGTTCCAGATGCCAC
>P_2762
GTTCTGAAGTATCAGTTCTTCTTACTCCATATCTTGGTGCT
>P_2763
GCCGAGCTTCATAGTCGAGCCATTCCTGTGGTTTGTCCCAT
>P_2764
TGTTCTGCAAGTCTGCGGCGCAGTTTTTCCAGAATTTTGAG
>P_2765
TATGAAAGACAAAAAAAAACCAATTCATATGATTTTGCCAT
>P_2766
TTTGTAGTGTCAGTTTCAATCAATCTAGTGCCGTAGACGCC
>P_2767
AATCTGACGCAATATGACTGCAGTCTTCATGAATGAACAAA
>P_2768
AACGTCGGTGATTTTTTTTCCGGTGTAACCAGTCCATGAGC
>P_2769
TTGAAAATTGGTAAAAATCGCATTTTTGGTTGAGGCTCACA
>P_2770
AATCTGTCTTAGTTGAGGCCCACGACTACAAACTACAAAAT
>P_2771
CAAACTACAACTTTCTCAGCCTCAACCAATGAAATATATTT
>P_2772
CGAGCGTCTCAATTCCTGCTCTAAAGAGCGATTATTTCCAG
>P_2773
ACCGATTATTAATTCCAGCACCGTAGAGGCGATTTTTCGAC
>P_2774
AAAATTAAGCGAATTCTTGTCCTTTTTAGCAAATTTCCGTT
>P_2775
AACAGATGCGGGAGATCGTTCAGTTCTGTCTTTTTCTTTTC
>P_2776
CAGAAATCTCATGTAAAACTCGAAAATTTGCTTTAAAATTG
>P_2777
GGCAGTTTTGGTTCTGGTACCTTGGTCGTGTAACCTTAAAC
>P_2778
GCCAAAGCCTAATCCTAAGACTAACTAGGGAACCCCGTAAA
>P_2779
TTTCAAAAATATATTATTAACTATTTATTAACTAAAAAACA
>P_2780
CAGAATTTTTCAGAATTTTTCTTGGTCTAAATTTTGTGTAA
>P_2781
TGAACGGATTTTCAAGTACTCATACTTCTAAAAATTCTTCT
>P_2782
TTTGGACTAAAAAATATATTCTAACTACTTTAGAACCGTCA
>P_2783
TCGAATTTGATAACTATTAGCTATTTAGGTAAGGTTTCATT
>P_2784
GCTATGAGCAAAGTTAGCTCCAATTTATAAGTTTCCAAGCA
>P_2785
ATAAAAAATACCTAATTTTGCAGTCAGTTTAAAAAATTCGT
>P_2786
TATAAATTTAAAATTTATTGCGTTGTCATTCCACGTGGAGC
>P_2787
TTAAAAATCAGCTCAAACCTCGATTTTCTGAAAATTTGCTC
>P_2788
CAAAGTATTCACTATTAGCTCAGACTAGCTTAAACTACTCA
>P_2789
AACCTAGGCCAACACTAGTTCAAACTAGTGTAAACCAGCTG
>P_2790
TTATTGTAAATGCCACAAAACTTACTCGAATATTCGCCACC
>P_2791
AACTTAATGACAAAATGTTGCATTTCAGTGAGAAAACCAGA
>P_2792
ATTTTCATTTTGAAACAACCCAGTTTTTTTAATCTAAAAAC
>P_2793
ACAAACTACAAATTTCATGGCGTTTTTGGGGGAAAAAAAAG
>P_2794
TACAAACTGTTAGATTTAGGCTATTTAAGCTTTTGCTCAAC
>P_2795
TCGATACGAAAATTCAAAATCTTACTATTAGTTTTTTTTTT
>P_2796
TCCAAATCTTCAACAAATTGCGCTGATGGGTAAGTTTCGGT
>P_2797
AAAATACTTGAAATTCGCAGCTATTTCGAGTGTTTTGAAGC
>P_2798
CCTCTACGTTCATCTGATTGCATTTTATTGGTTCATAGAAC
>P_2799
GTCTGCATCGATAACCACGTCTTGGCCGCACTTTTTCAGAA
>P_2800
TTCGGTTTTTTCTAAGGTCTCAATATCGAAAACATTAGCTT
>P_2801
ACTTGGTATTGGTGAAAATTCGTACTCATAAAATCTCAAAA
>P_2802
CGTTGGCTCTTTTCCAGAATCATATATGTGAATTTGGAGAC
>P_2803
CATGTTTGGGGAAGAGACTTCTTCATAGTGCATAATCCCTG
>P_2804
GCAAGACGTAACTGACGAGCCATTCTGGATGATTTGAAGAC
>P_2805
AGTTAATAAACCTCCGTATTCATTCTAGGACACCACCCCCC
>P_2806
GATTAGGCAAACTGTACATGCTTTGTATAGATTTTTGAACT
>P_2807
TTTGACTGAAAATGTGAAAACTATCTAAAAAAAACTCTAGA
>P_2808
AGATGGCTGGAATTGTGTGCCATACTGGTGCAAATATCATC
>P_2809
TCAACAGCTGGCCAATTACTCGGTTTCGGATGCAGTGTCCA
>P_2810
GTTTAAAATGCAAGATTTCGCGCGCTCGGCCAGAGGACGAG
>P_2811
TCTGAGTAGCCCACCAGGTGCATGTCATATGATGGGTACTC
>P_2812
ATGAATGGATTAACGAGATTCCTACTGTCCCTAACTACTTT
>P_2813
GAAAAGTGTATGGTTACCTCCATATATTTGGGAAGTTTAAT
>P_2814
GCAAAATTATCAAATTTAAACTTAATATTATAGTTTCGAAA
>P_2815
TAAATTTAAAGATTATCAATCATATTAGTGAAAATTAATTT
>P_2816
TACCTAAACAGTGATTTTAGCATACACGTCATCTCGACACC
>P_2817
ACCGACGTTGGAATTAATCGCCTACTTCATGTAAGAAAATA
>P_2818
CAAATCAGCAAAATTGTACCCATTCTATGAATTTTCGGCTA
>P_2819
ACTTAATGGAAAAAAGTAGCCTACCTGGTGCCGGCTGCACA
>P_2820
TCGGAGATTTCCCGTGACGTCATCATAATCAAAAACAGACA
>P_2821
GAGGGGAACTCATGTGGACACGGCCACAGCATAAGGTGAAA
>P_2822
GTTTGAAGCGATGTAATTGGCGGCAAATAAGGAATTTGGAG
>P_2823
ATTGGCCTTGATTAGGCAGTCAGTTTGGTGTTTTTGAGTCG
>P_2824
TTTTAAATTTATCAAATTCCCACACCCCTTCAAGTAAATTT
>P_2825
GGTGCATTTCTACAAGCATTCTAACCCGAAATTTTCATTTA
>P_2826
AACTTTCATTTCACATAACGCTAACCATACAATAATTGCAA
>P_2827
TTTAACTGTTTCCCACCAGTCTTGAAGTATGAAAATGTGAG
>P_2828
AGTTTAGCAGATATATTTCACATGGTACATACATTCCAAAC
>P_2829
CGATCTTTTCTTCTAGTATACATACATTGTAAGACCACCCC
>P_2830
GATGAAACTCAGCCATTTGCCATAGTTGACATTTATAGCAA
>P_2831
TAGATAACTAAGACATTTTTCTATTATATGTATAACATGTA
>P_2832
CACATATTTCTTCAATACTTCTACCTGGTGAATTTTCGATT
>P_2833
CAAGTTTTACTGCGTATATTCTAACTAAATTCCATGAAATT
>P_2834
ACATTTTTTCTCAAAAAATGCGTTATTTTCCCCCAAAAGTT
>P_2835
GTTTTTAAAGGAATTTTTTGCAGGAAAAAACTGATTTTTAC
>P_2836
GCGATTTACTCGAAAATTGGCTATTTTCCGAGAAAAATGTC
>P_2837
GTGAAAACTTGCAACTCCACCATACATCATCATTTCCTGCG
>P_2838
AAACTGGCATAACTCCGTATCACTATAGTTTACTGGGTCGC
>P_2839
CAAAATTGCGGAAAAAAATGCAGGAAGATGAGAGGCGTGGC
>P_2840
AATTTGTTTTTCTTAAAACTCACCAATTTACCTTTAACCCC
>P_2841
TCATAATTTATCAGTATATTCTTTCCAATTGGAACTTGCCA
>P_2842
GATTTTTATGTTTTTTCACCCATACGAGACTTTTTCGACTC
>P_2843
CATCACTTCGTCGAACTCCGCATTCTCGCCACTTTTTCAGC
>P_2844
TGCAAACGCCAAAAATAAAGCCTAATAATAAAAATCCGCAT
>P_2845
GCCAGAGGTCCAGAAAAAAGCGTGTATGGGTAAAATTGACG
>P_2846
TTTTAACGTTCTAGAGGCAACAAACTATAGGAAAATCGATT
>P_2847
GCCGCAGTGCTTGCGAAAACCTCACTAGAGAACCGCCAGAA
>P_2848
GGAAAAAACCTATTTTTTCGCGATTTTTTAAATTTTGGATT
>P_2849
TTTTTAATAGCATTTTCTCTCGATAATGGCCTGCTAAATCG
>P_2850
GCTCAGGACGATATTATTGCCGTTAAGGGGAAATCCTTCAA
>P_2851
GAAAAATTGAATTTTGATGCCTAAAAACTAGAAATTTCCAC
>P_2852
GTGCCCAATGAAAACTAGGTCATGCTATTGAACTGTTAAGC
>P_2853
ATTGGTTTTTGAAATAAAGACAATAATTTTAAAAAGGTGTT
>P_2854
TTCAAAAACAATGAGCACCTCTAACCAAAGCTACCCCTACG
>P_2855
AAGGCGAGTACTGGCAAAAGCTTCATGGTCTTTCTGGACTG
>P_2856
CTATTGAAGTGGAATATGTTCTAACATTGAAGTCTTCGAAT
>P_2857
CTTGCGTACGGAAAGAACCACACACTAGGTTGACCTTCTGA
>P_2858
TTTCTCCAGCTGCTGTGAGTCTATTTGGTTTTTATTCTCAA
>P_2859
TATACGGTATAACAAAATCGCTCAACCAACAAATTAGTTTT
>P_2860
GATAGAGCGACTGGAAGGAGCGGTTTATAGGTTTTCTGGTA
>P_2861
CTTTTTTCCGCTGAAAATTGCGAAAATTCTTATAAAAATCA
>P_2862
TACGTGGAGTCAGGATGTCCCATCATAACAAAAATCTGGTT
>P_2863
AGATTTTATAATAAAAATGGCTATTTTCCGCAAAATCTTGG
>P_2864
ATTCCCCCCGAAATTTCAGTCGGAAACTCGAAAACTAGGCA
>P_2865
ATTTTTCGACTGAAATTGGTCAATTTTCTTTCATTTTCCGT
>P_2866
AAATTTGTAGAAAAAAAAGGCATTCGAAACTGAAACTCGAA
>P_2867
AATTATTCCAAAATGCAAGGCTCACCCGTATAATCTGGCTG
>P_2868
TTTGGCGCCGAAAACTAGCCCTTTCTAGCTTAATTTTTAAG
>P_2869
CGAAAAACAGTAAAAATTGCCAATTTAGTCGAAATAATTAT
>P_2870
TGAGAAAATTCGGTAAAAAGCGAAAATCTTTTTTTTTGCGA
>P_2871
ATTCCTTAAACTCTCTTTTCCATATATGCCTTACTTATCGA
>P_2872
GGGCTCACTGGGCCTCAGCCCATAATAAGACGGAATTGTGG
>P_2873
AATCTTCCTGCGTTGACCGCCGGCGTTCCACCTTTTCGGGA
>P_2874
ATAGTTGGAACTCTCTGAAGCTAACTAATTGTGAGGTATCT
>P_2875
GAGGAAAAGTCGTAGAGAATCTTACTTGGAAAGGATCTCGA
>P_2876
ATTCTAACCATATTTAGAGACATGGTAGTATTTGGATTGGA
>P_2877
TCCTCGCCTTTTCTGATAGCCTTATCCGTGAAAAAGCACAT
>P_2878
TTTTTCTTTCTAAATTTATTCAGTACAAAAAAAATAAATTT
>P_2879
TGGGACATAAATGGATCTGACTACCTAGTCCTCGCTGTTTC
>P_2880
ACGAGAAAAAACTCAAAGATCTTGATAGAAGAGGTAACTGA
>P_2881
ACGAAACCGATACTGAATTGCGCTGCCAAGCGGATGGGGTA
>P_2882
TTCTCATCTCAAAATCCGCGCCCTATACTTCATTCCCAGGT
>P_2883
TGCCGAAAAATAGGGATTTGCCGGAAACTTTCACTCCGGCA
>P_2884
AGGCGTTCCAAGTTTGGACGCGAGAGAGCGTGGGGGGAGGG
>P_2885
CTTTTTTTCTTGCTCGGGGGCTCACTAGGGTCTCGAGAATT
>P_2886
ATCAATTATCAATTATCAATCTTATTAGCGTACATTCTCCT
>P_2887
TAATTCAAATGTTCACATTTCGATTTAGTGCTAGAAAACGG
>P_2888
AACTTGAAATATGTCGGCCGCTAACTAGAAACACGACAAAT
>P_2889
TGCCAGTTTAAAACATTTTTCTATCATTATTAATTTTTGAG
>P_2890
CATGCAGGTCGAGGTGTCGACTAGGTAGGATATTGGGCTTT
>P_2891
TTTCATTTAAATTTCCCCAACTTACCCAATTTCCCCAGTAA
>P_2892
CGATATTCCCAAAAAAATTACGCTACAGTACCAATTTAAAG
>P_2893
AGAAAATGTCGAGCCCCCCCCCCCCCCCCACAGTAACCCGT
>P_2894
ATTAAAAAACGGGAAAAAATCAATAATTTCAAACATCCTCA
>P_2895
GCAATTAATACTACAAACTACACACATTACAGTTAATGACT
>P_2896
CTGAAGGTCTTAAGTACCTCCATAACAGCTTCCTACACGTT
>P_2897
ATTTATATCAAACGCGTGGCCAATCTCGTGAGCCAACACCC
>P_2898
CCGAATCTGTTGTCAAAAGCCATGTTATTCCACGTCTTCTC
>P_2899
TCCTAAGATTTCGAAATATACTTGATAAAAGTGAAGCTTCT
>P_2900
CTACCGTATACTTGAAAATTCTTGGTTTTGAAAAAATGTTT
>P_2901
AGGTTACAAAAATGGAGCTACATACCTTAGGCTTTTTTGAT
>P_2902
AAAAAGATATATGTTGTAGACTAAATAGGCACAATCTGGTT
>P_2903
GTCGCCCATAAACTGAAAGTCATATTATTTGTGGTGATTCT
>P_2904
AGTTTTCTCGCTTCCGACTGCATTTTTGGCCTGAAAATCAA
>P_2905
ACGCGACGAGCACACAAAAACGGGAATGGACGTATACACCG
>P_2906
TCATCGGTGTTCGAATCTTTCGATTTAGAGTTCTGATCTTT
>P_2907
AATTTGACTGCAGCGACGCGCGCGCAAAATATTTGGAGACG
>P_2908
TCAAGCATTTTCCAGTATTTCTAAACCGATTTTTAATTGGA
>P_2909
GTGGAAGTGATCGATTATTCCATGCTTTATCTGAAATTTAA
>P_2910
GTAAGAAAAAATATTGCTGTCATTATAGTTGATTCGGCAAA
>P_2911
TTTAGTGCTTGAAATAAATCCATGCTAGGAAATTACCATTG
>P_2912
CCACGCTATCAGCAACCACTCTTACTGGCTCGGCTACAGAA
>P_2913
AAAAAAAGGAAGATTATCTGCTGTACAGTAAATTTTGTAAA
>P_2914
ATTTTTTGAGTTGAAGCCCGCTTGCTCCTTTCAGACGTCTT
>P_2915
CGGCTTTCTGATGTTTCAATCTTGACAAAGAACTTTTTCAC
>P_2916
ATTTCCCAGCTCTTCATTTCCAATGTAGTCAAACGATGAAA
>P_2917
CAGAACATGTGAGTTTGCTACTACTTAGAGATAGAGTGTTT
>P_2918
GCTTTTGGAGTTTACAACATCATATTCCTGTTTGGCGAGTT
>P_2919
AGTGAGAATGTTTCACAATACATACTACTAGAACCCGAGCT
>P_2920
GCTACTCATTCACATGATTACATGCTTCACCTCCTCATCAG
>P_2921
TGCCTACAATTTACCTACGCCTACCTAGTGCCTATGACATA
>P_2922
AACCCTAAAAATATAGGTTTCATAACCTATATTTTTGCTTT
>P_2923
ATTATGCACTCTGCAACTACCTATTCATAATAAATATACTT
>P_2924
CCTGTGCGCCTTTAAAGTTACCGTACCGAAAACCCCTTTTT
>P_2925
ATGATTTTTGACCATTTTAGCACTATAGGAAAGGTTTACAG
>P_2926
TTTTCAAATGTTTAACTTGGCTCACTAGTTGTTTGAAAAAA
>P_2927
TGGCTTCATCAGAGATTTTCCGTGCGAATACGCCATCCGAA
>P_2928
TTTTTTTCCAGAAAAAGTGGCAGTTTTAACCGAAAAATTCA
>P_2929
CAGACTCTGGATTAGAATCGCATGACAAATCAGGCAGAGGG
>P_2930
ATCAGTATTAAAGTTCTCCTCGAACCCGTCTTCCGCGTCGA
>P_2931
ACCATCTGGAGATGGAGATTCTCGGCCGATTACTTTCGAAG
>P_2932
AGGTTTAAGCCTAAGTTTGGCGACAGAGGGAAAATTTCAAA
>P_2933
TGAATGATTGCCGGATTTTGCATATTATGGCAGCTTATCTG
>P_2934
TCAAAAACTTTCAGAAATCGCCCGAGCTCATGGAATTGAAG
>P_2935
ACTCGACTCATTGCAGAGATCATTACAGTTGCAATAAGACT
>P_2936
ACGCCAATGGTTCGACGATGCACGGTTGGAACTGAAGAAAA
>P_2937
GTTGTTTTCCCGTTATAAGACTAACCAATGAAATTCCAGAT
>P_2938
CACAGTGTTACTCGATCGGCCATTTTATCAACCTGGACAAA
>P_2939
TGAGTAATCTTTACAGATTTCAGTTTAGTCAATCAATACAG
>P_2940
CTGTCTCCAATTTTTGATTTCTGTCTCGTTCTTTTTTATTC
>P_2941
ATAATTGTTTATAAAAAACGCTAAATAGTGCTAGGAATCAA
>P_2942
TGGTTCATCTATGATTCGTTCAAGGTAAGGTTGTTCTCTAC
>P_2943
ATGCTATAATTTTAAAATGTCTATTATGTGGAAGATCAGAA
>P_2944
TTTATCGTAGACTCAGAATCCGTTGTAGGAGTCTATGACTC
>P_2945
GCTATAAAAGTGGGCAAGGTCATACATTTTAAAGTATCTGT
>P_2946
CTCGGACGAAAGCATAAATGCAATATAATTCAGCATAAATG
>P_2947
TTGAAATCAGTGCCGATCATCTAACTACCAGTGTTAGGATG
>P_2948
AGCTATGCCGGATGAAGAGACAATCTAGAGACCATTGTTAA
>P_2949
TTCACGTTGGATCGAATAAACTTGACGGTCCAACGACCGCA
>P_2950
TTCACGATCCTCCAGTCCAACTGCATAGTTTGCTGGCTTGA
>P_2951
AATAATGAGAAAATAATGACCATAATAAAGTTGATATGCTA
>P_2952
AAAACATTTTACAACATTTCCATATTATTGGATTTTTTCTC
>P_2953
GTTTGGCGGGCCTCCGCCAGCTAACTGTTTGAACGTGATGA
>P_2954
GAGGCAGTTCAGCGTCAATACTTGACATTGACGATTGCAAA
>P_2955
AGCACGAGTTATTCTCGAATCTTTCTTGGCTTTTCGACGAT
>P_2956
TTTCATCCGAGCATGTGTGTCTATTTCTATTCAAACGATGC
>P_2957
AGGATTTTCAGAAAAAATGCCACACCAGGGCTTCTAAAAAT
>P_2958
TTATGCTACTTTTTATTCAACTCACTAGAGTCGAGGAATCT
>P_2959
CCAGAGTTTGTTGTCGACGTCACGGTAGCGAATGGCACGGA
>P_2960
AAGTCCAACAGCGTCTCCGACTTGATAGTTGATGTTCCCAA
>P_2961
TCGGAACATTTGGAAAAAAGCGAGCTGGTTCAGTTGATGTC
>P_2962
AAAAAAAACATTATTCGTCTCATAAATATAAAAGTCTCGAT
>P_2963
TCTTGAACAGGTGAGAATTGCTTGAATGAAAAAATTGCTTG
>P_2964
TCTCTTAGTCTTATCCACTTCATCTTAGTCGTTGCTCTTCG
>P_2965
ACGAGCTCTTCTCCATTATCCTTTCATGTCTGCAAACCTTC
>P_2966
CTCCTTTTTAAGCTGTTAGTCTATTATGTAATAAAAACACA
>P_2967
CAATCCAACATAACTTTCTCCAATTCAGTGATTGAAGGACA
>P_2968
TCAACGAAAGTTTGAAACTGCTGTAATCATTAAAGGGACAC
>P_2969
CATTTTTAGCTTTCTAGCTCCATGACACTGAAGCAAGTTAG
>P_2970
TAATTTTTGTATTAAAATTGCAGTAAAGATGGAATTTAGTT
>P_2971
AAAGTGTTTTCGATTTTAAACTGTATAACAATTTTATAGGT
>P_2972
ATGATGTTTGTTCACTTTTGCATATATGCCTATAGGAGTGG
>P_2973
TCTGTCAAGAAAATAAAATACATACTATCAGCGGCTTATGA
>P_2974
GTATAACAGGAGCACTTTCGCATGTTATTTCTTCGCGCACT
>P_2975
TTAGCTACTTATCTAAGTATCTAACCTGTGTATTTCAGAGA
>P_2976
GGGTCTCGCAGCGAATCATTCACTACGGTATTGAGTGTCGA
>P_2977
TTTAACTTTTGAAATATATACATAGTAATGATTTGTTATAC
>P_2978
ATAGGAGTATCTTGGCGAATCTTACCTGAATTTTTGCAATG
>P_2979
CGATTATTTTCCCAATTTTCCAATTTATCTTCCAACGTCCA
>P_2980
GAGAACTGAAGAGTTTCATTCGGTTTTGTGATTTGCAAAAT
>P_2981
TGTTTGTTGATGGACGATATCATGCTATTCGAAAACCAACT
>P_2982
AAGAGGTTAACGGGTGTTGACTTACCAGCTAGCTGGTGGTA
>P_2983
CGTTGTTGTGGTTTTTTTGTCAATCATCTTATATTTAAATT
>P_2984
GAATATTGTATTCAGTTTGACTTACTCGAAAAAATAAATAA
>P_2985
GAAAACTTTCTGACGAAGTTCTAAATATTGAGGAGGCTGCT
>P_2986
CAACCAACATGGTAAAACTTCTTGATATTTTATTGTATTAG
>P_2987
TTGTAACAATGGGCAGAAGTCGTACTATAGTTATAACCTAG
>P_2988
AGTTGTTCTTCTACTATTAGCTTTCTAGATTCCCCGCTAGT
>P_2989
TCTCAAGGTTTTTCTAAAATCTTACCCGAAGATAGAGGCGA
>P_2990
GAATTTTGCTGAAATATTCACTCACTCGGAAATTGTGGCAT
>P_2991
TAAAATAACCCGCTTTGAACCATACATTCATTTGATCTTTA
>P_2992
GTTTTTCAAATAACAAAATTCGGTGCAATTAATGAAAAATT
>P_2993
GTCAATTGCACATGAAAAATCAAGAATGGGAAATTGATGAA
>P_2994
CAGCATCTAGATAAAGGTATCTATCTAGTTGTCAAAGAGCA
>P_2995
TCATCCTGAACAAGATTTTCCATTTTGGTCTCGTTAGCAAT
>P_2996
ATATTTTATCAGTCAGAGCTCTCTACAGTCTGACCCTTATC
>P_2997
CTCCGAAACTATTTTTTTTTCATACTTTAGATTTCGGAGCA
>P_2998
GGTTCTAAAACTTCTAAAAACATACTATTATTTCAGAATAC
>P_2999
AATCTGCCGAAACTAGAATTCTCACATGTTATTATAGGCAC
>P_3000
AGTACGGGTACATAGATTCCCGATCCATTATGTATTTTTCA
>P_3001
ATGATTGTAAAATTTAAACCCATTCTAGTAAATAATTGAGA
>P_3002
TTTTAGATCTCCCCATGCCCCCTTATACTTTACCAACCATC
>P_3003
GGTTAGTCATGTTTATTTTACATTTTAGTTCAAAACGAGAT
>P_3004
CCACGTCATTGTTTGCTCCCCATATTAGCAAAACTTTCATT
>P_3005
TGTGTGGTGGCTGCAAAATGCATGTTAGTTGAAACATTTAG
>P_3006
GTTTGGGCAGATCTGGCAAGCATATCCAGTTAAAATCGTAA
>P_3007
ACTGCAATAATTTAATTTTTCAAAACAATGAAACCATCAGA
>P_3008
CAAAGCAAAGTTTACCGAACCATGTTATATACGGTTATTCA
>P_3009
ATATTATTTTGGAATAAAAACTTACTAAACAGTTAGAAATG
>P_3010
CGTTCCATCCGTGAAATTTTCATGAAATACAAAATACGTTG
>P_3011
GAAATTGGGAGTATTTGACACTATGTTGCGCCAGATTGTGA
>P_3012
ATCTTAAATTTGAATGACACCTAACATCTTCAAAAAGGGTT
>P_3013
ATCCACGCACTTTACACGCACATACTAGCCTAAAAGACGAA
>P_3014
TTTATTGTTGAAAATAAAAACTATTTATCTTGTTTTCGTTA
>P_3015
TAAAAGTATTAAAATTACGTCTTTATAGTGAAAAATACGGA
>P_3016
TTTGCTCATCCTTCTCAATCCATCCTAGTACCTCCATCGCA
>P_3017
TAACTGGAGACTTCTACTTTCACACTCATAAAAAACTTCAA
>P_3018
CAATGACACTTCAATGATAGCCATATAATCCTTCTCGGTTC
>P_3019
TGATTTTTATCAGGTAATGGCGGCCGGAGCAATTTTAAAAA
>P_3020
CATAATTTATTCGTTTGTAACTTCATACATAAAATTAAGAG
>P_3021
AGGTATAATTTTATAGAATTCTTATTAGGACACTTCCTATT
>P_3022
GTAACTCATAGAGAGTCCCACTAAATATTTATTTAGCCCTC
>P_3023
GCATCTGAAACTTTAATTTCCATAAATGCCGAAATCAATAA
>P_3024
GAGCACGTGTGATGGAGAAGCATAATAAATGGAACAACAAT
>P_3025
TATTTGTCAATGTCCAGAAGCATTACGGCCTGCTCTGGCAG
>P_3026
TCCATATTAACAGCCTGACACGGTTTAGTATTATTTCCAAA
>P_3027
TTTCTATTGTTTAAAAATGTCGGTCCAGACGTCTTCATGGT
>P_3028
ATTTAATATTTAAAAAAAAACTTACTATTGTTGCTGGTGCT
>P_3029
CTGATCTCGATTTTATGAAACTAACTACATCACACACTACG
>P_3030
GGAGCAGCTTCCCTATCCCACTTGATAGTGCAATCGAGTAG
>P_3031
TAACTTATGACCTGTTCGCTCCTTCTATTATTGGCGATCGA
>P_3032
GCAAGGCAGGCAGGCACTTGCATGAAAGTACTTTTATGAGA
>P_3033
GAATGAAACTAGCCGATGACCAATTATGTCCATTTTGGAAT
>P_3034
TCTTTATATGCTCCTGTCTTCTTGGTAGTATTTTTCGGTAT
>P_3035
ACGTCACAAAATGCCTGAAACTATCTAATAATTTTGTATTT
>P_3036
GATGAGATCTTCACTATAAACTAACTAGCTATGTCTTTCCA
>P_3037
CTCGTTTTGACATGAAAATACTTACTATCTTATCCACTGGT
>P_3038
ATACAATCGATCACAAATATCATAATCCGTAGAAACAGTTT
>P_3039
CTATAGAGATATAGGTAAAGCTATTCAATAAAACATTGTCA
>P_3040
GTCAGCCAACCTGTTCTCCACAATGTATTCAATCGGTCACT
>P_3041
GAATTTATTCAGAATGCAATCAACATAGTTAACCTTGCCCT
>P_3042
TTCACACTTGATCATTTATTCATAATCGTGCCTTCTAATAT
>P_3043
TGAATTTTTGATTCAAACGGCCTGAAATCAAAACATAAAGA
>P_3044
AATACTCTAAAACATCCTTCCTAAACAAACTTTTCCCAATT
>P_3045
GCATTTATTTCCGCATTTCACTATGTATTCTATGTTAGAAC
>P_3046
GCCCTTCACTCCTAAGTTCACAGTCGAGCGCGCCTTTGCCT
>P_3047
ACCTCCTACTGTGAAAATGACTACCATGTGTTGTTTTACTT
>P_3048
TGAATCTTACATTTTGAAAGCTTACTTTATAACTTTGTATA
>P_3049
AATGTATTCTCCATTTTGACCAATACAAAGCATTTCCTTTC
>P_3050
CAAGAATTGAAACATCAATTCACAATATTTATTTATTAAAT
>P_3051
ACTATATCCGATTCCCCGAACTAATATTGGTTTTACGCTTA
>P_3052
GAGAAGAAGAAGACGATGCGCATTCTAGCACCCTCCTGTGT
>P_3053
TTCATGACAGATAATTGGATCATAGTAGGTATTGTGTACTT
>P_3054
CTAGGTTACCCATAGTAGATCTATCTAGAGAGGTGCATCCT
>P_3055
TTTTGGCTGGACTTTTGTTTCATACATATAATTTGTGTTTT
>P_3056
TTATCTCCAAGATGAATCAGCATGGTATTGATAGTTTTGAA
>P_3057
CCATCATCCGAGCTGCAAACCAAACTAGACAAAAAGCTGGG
>P_3058
CGCATTTCTGCATACATCCACCTTCTGGTGATTTCGTAGCG
>P_3059
TGGGATGGCATAGACGCTCGCATACGTGTCCACAGAACTTC
>P_3060
CTAACTGAAATTTTTATTTACATTCTAGTTGAAGACTATTT
>P_3061
ACCTTTTAAAAGAGAAATTTCGGGATAATCATAATGCTCGG
>P_3062
GATACCCCTGACAGGTTGTCCTGAATAGTGATTGTGATTCT
>P_3063
CTTGTATTAGAAAAAAAGTGCCTTTTAGCAATTGCCCATAT
>P_3064
AAAATACCTCTTCCAGAACACTTACTACTACCGTTGCCGTG
>P_3065
TCAGAGGTGGCAGGCAGGTCCTAACTATAAGTTTTCATTTG
>P_3066
CCACTACCGTTTTTTCCTATCAGTCTAGCACTATAAAATAG
>P_3067
GAATTAATTAAAAATTGAACCATTTTAGAGAGACCGAGTCA
>P_3068
TCGCAATTTTATGTTTTTTTCATTGTAAATATATTTCTTTA
>P_3069
TAATCGTAAGCGAAGCGAACCAACATAGTTGTTCAATTTGT
>P_3070
CCAAAAAATTAAAAACAAAGCTAGATAGTTCGATAATGGGT
>P_3071
TTTGTCAGCATGGTGAGACCCATGCGCGGAAGATATGGCGG
>P_3072
AAAACCGCCACCCTTGGTCCCAATTATGTGTTCATCAGAAC
>P_3073
CCCCTCTCGACCATATCGCACTACCATTATCACACAGACAC
>P_3074
CGAATTGGTCGGTCGGTCGGCAATCTCCATTTTATGACCGT
>P_3075
TGATAGAAAATAATGAAAAACATGGTTGTAAAAAATTATTT
>P_3076
GTCAAAAGCATTTTCATTTCCATCATAGCCAATCGCATACC
>P_3077
AAAATCGATATGTTGCTGATCATAATATTGGAGGAATAACC
>P_3078
TTTTTTCTGTGTATCTTTATCAATTTAGTACTATATTAAGT
>P_3079
TAAAAAGGACTAATAAATTTCAAGAATGTTCAAGCACCGAC
>P_3080
GTCTTACTATCAGAGATGTACATACCTCATGAAAACATTTT
>P_3081
TTTAACGTGTTCTCAGCATTCTATAAATATCTTTTTCGACC
>P_3082
GGCGCCGCGCCAAAGAGACGCATACAGGTGTACGAGTATTG
>P_3083
TTTATATTTTTTTGTCGAAACTTTATAGTTATGTATATGAT
>P_3084
TCATGTGACCAGATCTTACACTTGTTAGTCAAAAGCGGCAA
>P_3085
TTTCCAGAGTTTACCCCGTCCGAACCCGTCCCTGAAGACCC
>P_3086
GTTTATTCTCATTTTCATAACTATTTACGTGATATTAACTT
>P_3087
AATTTTTCAAAAAAAATTTTCAATATAGGTGAAACGTCAAA
>P_3088
TATTCGTAGGTCGAAAACAACAATCTAGCACCGCGTTTAAT
>P_3089
TCCTGGGCGGCAGGTGTCTGCATGGATGGTCAAAAAACGTT
>P_3090
ATCTGATCTTACTTTTCTTTCAAAATAGTGTTGATCTTTAC
>P_3091
AAATTCATCACGGACACTCTCATAACCTTCTTTTCGCACAA
>P_3092
CTTCAGTCTAGACACTGTCACTATCCATCAATTCTCAATGT
>P_3093
ACCTATTTGCTCGTGTTTCGCTGTGTTTTGTGTGTGCTGTG
>P_3094
ACAATCTTGGAAAAACGAGTCATGTTAGTATACCGGCTCTG
>P_3095
CCAATGACATCTGCCATATTCTTTCTATTTATGCTTCCAAA
>P_3096
ATTTGCCGAGTGCCCAACACCTTTCATGTAAAACTTCGTCG
>P_3097
CGTCCATCAGTCTTTGAATCCAATCTAGAGTTTCCTCGATA
>P_3098
GTCGTCTTGCCCTTTTTTTGCTGTCTCTTGCTGTCTCGCGT
>P_3099
AAAATCATGGTTTTGTCTGTCATATTAGGCCCTCTAGGCTC
>P_3100
CACCGCCAAGAATAGTTGATCGATCTAGTTTTGAGTGAGTT
>P_3101
ATTTACTTGCATCTTCAATTCATAATAATTCTAGGCGGTCC
>P_3102
ACTATAGTGATAAGCTCAGTCCCTCTCAATGAGCTTTCAAT
>P_3103
AAATGGGATTATGTGCGTGTCATTCTAGAGTAATCATGCGA
>P_3104
GCGTGAGAAGAGCTCATCTCCAATATAGATGTGCTATTTCC
>P_3105
TGGAAAGTGGAATTTTTTGGCAATTTATAATGAAAACCTCC
>P_3106
TTCAAATATTTGTATTAACCCACGTGTGGGCGTTCGAAATT
>P_3107
CAGGTACAGCCTAAAAAATTCCTGCTTGCCTTTTTGCCTAC
>P_3108
GTTTAATACATACATTTAGACACTATAGGGTTTTCTAAGTT
>P_3109
TGGAGATTGCTCCAGCAGCTCTTAACAGTGTCTACGACCGT
>P_3110
CCTAAATGGCAGGAAATAGTCCCAACCGAATAAAACTGTTT
>P_3111
GTCTTCCCAAAGAGCCTTCTCAATCCAAACTCGATTTGAAT
>P_3112
AATTTTTAATTTCCCAGGCGCGATATATTTCGATAAAAGCC
>P_3113
ATAAAGGCGTGCCCGAATACCTATCATGTAACCCTGTTTTG
>P_3114
CATCAACTTACTTGCAGAAACTAACTAGGTAGACACCGGTA
>P_3115
AGGTCGTCTTTTTAGAAATTCTATCTAGTCCAAAGGAGCCA
>P_3116
TTTTTCCACGATAAAATATTCCTTACAGACCGATTTGTCTG
>P_3117
TTTTTGTTCGTAAAAATACACTACCCTGTCTCGAAACGGCA
>P_3118
TAGGAGGAGGAAACGGTATCCTCAACAGTGCCATGGAGTTC
>P_3119
TTTATTTCAAAAAACTACAACTAAACAATTGTGCAGCTGGT
>P_3120
AAGGCCGGGTTCGGAAGTCGCCTGAAGATTGCTGGCCACTT
>P_3121
CTCCACGAAACCAAAATTGACTATCATTTGGAAGGTTCAAT
>P_3122
GAAAATTTCTCAAAAAAAATCATGGCGGTTCAAAGTATTGG
>P_3123
GAGCCCAATTGATTTCTAGTCAATCTCCTTACACAGGTGAT
>P_3124
AGAGCGACAATTAGGATCGTCATTTTAGTGGAGAATGATGA
>P_3125
GGCATGAGAAGCATGAGAAGCATGATAGATGTCAAATGCAA
>P_3126
ATCGTCTCCAACTTTTCCGGCTAACATGTACATTCCGTACT
>P_3127
TGACATTCAGCATTGCAGGCCCTGGACGCCATTTGTGAGCT
>P_3128
GGTGCCCGGTCTCGTCACGACAAAATAGTGGTGTGCGCCTT
>P_3129
TGGAAATTCATGTTATCAGCCGTGATATTTAATTTAACGGT
>P_3130
CATAAAAGGTCCAAAAATATCTTGATAATTTAAAAACCAAT
>P_3131
TCAATTTCATCGTTTTTTTTCTAAACGGTGCGAACAGGCTA
>P_3132
ATCCTTAAGTTAGCTCACCCCAAACCAATGAAAAATGGCAA
>P_3133
TCAATTGCAGAAATACAAGGCTTGAGAGATTTCAGGACATT
>P_3134
AAATTAGAAAATTGCAAACGCGCTACATCGCAAAATCGCTA
>P_3135
AGCGAATCGCTGATTGGTCGCAGTTCTTGTTTTGGGAGATT
>P_3136
TAAGCTGAGTTTACCATTTTCACGACTGAAATTTTGCCAAA
>P_3137
GCTTTCCAATACCTATTCCACCTGCCTGCCTATGTCTACTT
>P_3138
AGGGCTCCACGCGGGAGCAGCTACAGAGAGGATTCTGGTAA
>P_3139
TCGAAATTTGCACGTATCCTCATCATGGTGTCAAATTGAAT
>P_3140
TACACATGTAGCAGCCGACACTTTCTAATGAAACTCAACAG
>P_3141
CATTTTTTGGGCGAAAAATTCCTGCTCAAAATTCCAGAGAA
>P_3142
CAAAATTACTGGAACAACCTCATAATAGAAAAGCATATACA
>P_3143
CATGAATAACTATAGATATTCTGATATTGTTAAGCCGAACA
>P_3144
ATGTTGTTAAGAAAACCCGACTTGATAGAACGAGCTATGCG
>P_3145
ACTTACTGGTACGGAAATTGCGGAAATTTTCAATCAAAATG
>P_3146
CAAAAGTTTTTTCAAAAACACCTACCCGTGGCACACACGCG
>P_3147
CTATTTCTAACCTGCAAACGCGCTCCATCGAACTCTCATGG
>P_3148
AAGCATTGGTTCGATGGACTCGGTTTTATGCAGAGATATCA
>P_3149
ACAAACTGTCGCAAGTTGGTCACGAATGTACACTTACCCGT
>P_3150
AAACCTCATCTATTACTATCCTCCTATGTTAACCCAACCAA
>P_3151
ATTGTTGAATCGATTTTTGGCTTGATAGTTGGTTTGATTGT
>P_3152
GTATACAACATCACTCTTCGCTATCCAGACACAAATCTCAT
>P_3153
TATGGATTTTTGCTACGTGGCATACTACACTTTTTTCAAAT
>P_3154
TGGCGGGAAACAGAGGAAGTCATACATTTTATACGGGATTT
>P_3155
TTTTCCAGGTGGCGCCATTGCAATGTAGTGAACCATCGGAG
>P_3156
GCTCGAACTATTCGGAGCTACATATTAGATACATATCGAGC
>P_3157
GTCATTGTAGTGTTGGTAACCATCTTATCGATTCGGCGACG
>P_3158
AAGTCGAGAAGCCAGCGGAGCAAGGTAATTGATTTATTGAT
>P_3159
AAATGGGACTTGCCGTTTTCCGAGCTCGACTAATTTACCGT
>P_3160
ATATTAGGACCTTGATTTTTCGGTTTGTAATATGATTCGAC
>P_3161
TACTATAGAGATCCCGATAACTATCCAGAAGAAGCAGATCC
>P_3162
GAAGACAATGTTCGCGCAGGCGGTGGCCGGTGAGCTCGCGA
>P_3163
GAAAAAAAAATCGAAAATTTCAGGAAAAATACAAAATTTTC
>P_3164
TAAACTGTGCCGCAGGCTTGCAAGACCGGTTTTTTTGTGTG
>P_3165
ACTCTGACACCACGTGGCCACTTGATACAGTTTTTCCACTC
>P_3166
TGTATACTTGTGCGCTAATACAATTTAGTGATGTATGTGAA
>P_3167
CGACGAGAATCGATACGAATCTAAATATTGATTTTTTTGTG
>P_3168
AGTCAACTTTGCTTGTCGATCAGTCATCACTCCGGATCCCT
>P_3169
GCCCCTTTAAAAATATTTTTCGGTTTTCGGAAAAATAGTTT
>P_3170
TATCTCCACGCTACCATAACCATACCCTACAATAACTCTAC
>P_3171
CTGCGATTTGAGCCATTGTACTAGGACGTAAACGGATGATC
>P_3172
TCTCACTAAAAATGATTTTTCATAATTGTTAAAACTTCGCC
>P_3173
AGACCCAGCCTAAAAAAAGTCGTGATCCTTTAACAGGATGT
>P_3174
AACTCGGCCATCAATTTTTTCACGGCCATGTAGCGCAATAA
>P_3175
TTGATAAATTATGTAGGTTTCTAATTATAAAACACAGAAAA
>P_3176
TGTAGAAAATTCCATTTTTGCTGGCTCAGATTTTGAGCTTT
>P_3177
CCTAAGTTTTGCTTGCATAACTTACTCAGACTTTTTTATGT
>P_3178
GGCATTTTTCATCGAATTTCCAGTTCTGAACTCTGTAAAAT
>P_3179
CATGCGTAATTCTGTTTGGGCTTACTATTGAATTTCGGTGA
>P_3180
CAGCATTTCCGAGTGTGCAACATTATAGATCAAAGTTATTA
>P_3181
TTTTGCCGTTTTTGTGGAATCATACCTCTAAAATTTCAAAT
>P_3182
CCGCAAGTTGTCCGCCGCGTCGGTTTATTACGTTCGCGAGC
>P_3183
TCTCCGCGCACTTCTTCCTTCTTACTAGTGTCTAGCCAAGG
>P_3184
TACCTAGAACGGCAACTTGTCATATTATACATATCCTGTAG
>P_3185
ATTCTGGACTAGGAAACATTCTTTCTAGTTGCTTAACGTCA
>P_3186
AGACTTATTTCAGACCGAATCTTACTAGCTTAGTTTAGGCC
>P_3187
CAAGGCGATCGATTTGCTGTCGAGATATGCGAGATTTGCCG
>P_3188
CAAAAAATGTGGAAATGGGTCCCAACCACGATCCACGTCGC
>P_3189
ACTTCCATTTGTTGAATATTCAATCTCTTCAGAAACTTGAT
>P_3190
AATAAAAACCGAGCACAAAGCGGAAACAATCAAAAATTTGA
>P_3191
AAAAAATGCGAAAATTTGCGCCTTTTTGAGAAAAAACACCT
>P_3192
TTCTAGAAAATGAGCTGAAGCTAGGTAGGTAGAATTCTTGC
>P_3193
AAAAAAAACTAATTCATCTTCACACCACTTGCCTCAGCGAA
>P_3194
AAATTGTATTTGTTTCCGCTCAATTCAGTGTTTTGCGCGTC
>P_3195
GAGCGACAATTGCCGCCAACCTTGATAATTAAAAGTTGTCG
>P_3196
AGTGGTCTTTTCCTTCAGACCATTCCAGAGAATTTCCAGGG
>P_3197
CAGGCAGATTTATATAGCTTCTAAATATTCTTAATTTTGCA
>P_3198
GAAGCTAATTTCAAATTTTCCGAAAATTTTGGGCCGCTCTC
>P_3199
TCCAAAAACCGAAAATTTTGCTGTAGAAAATGAATTTCAAG
>P_3200
CACATACCGCCAAGAAATATCATGACAATGCTGTGGAGGGA
>P_3201
TTTGAAAAGTTCAGCTTACGCTTGCTAGGACATCAGCCTTC
>P_3202
CTGTTATATGTAGTATGTGTCATGAAAGTACTGTGGGGGAT
>P_3203
AATAAAAGTCAATAAAATTCCTACAGTAATCTTTAAAGGCG
>P_3204
AGTCCTAGTCCAGCACCAAGCTAGGTAGGCGTAGGTCGCAC
>P_3205
ACAAAATTAAATAAAAATTGCGGTAAATTGCGGACTTTGCC
>P_3206
GCCGTGTGGAAGGATAGCTTCGGTGTACTATCTTCAGCACG
>P_3207
ATCGGCGTACCGCGCGTCGGCGATGATGAGGACGTCGATGC
>P_3208
CTCTTTTTCTATAATCCTCTCACACTCGCACACTATCTCAG
>P_3209
GCTGGTCAGCCTGTTAAATTCATTTTAGTGAACAAAAATGC
>P_3210
GTTCCTCGTTGGCATGCTCTCTAATTACTGAGTTGAAGTTA
>P_3211
GTTGACCCGTAAATTGTCGGCTGCAACTTTCAATTACTTCC
>P_3212
GAAAATTCGAAGAAAAAATGCGATTTTCTCTCACCGCCGCC
>P_3213
GATTCCATCGCCGCCAAGTACCTTCCCGACCTGGCTCGACG
>P_3214
TTTTTTTTTTTGGATTTTTGCGATTATTTGGAATTTCGGAA
>P_3215
TACGTAACACTTGACGACGTCACACATGATGAGGACATTAA
>P_3216
CTCATCAGACTCGTAAGCATCAGACATGTGATTTCGAATTT
>P_3217
GAGGGTGCGAGACGCGCGCGCTGTCTTGCACTCTCCCCTTC
>P_3218
GCGCGTCTCGCACCCTCCCCCTACCCCACACTCTCTTGGCA
>P_3219
ACCAAGGTTTTGGAGGCGCTCGGGGATAATGATTTTGTTAG
>P_3220
CAAAATTCGCTGAAATTTTACGATTTTATGAGAAAAAAATA
>P_3221
GATATTGTCGGCTGCTAAATCACTGTAGTTGTTGCCTGCCC
>P_3222
GATTTTTAGCTTAAAAATCGCTGAAATTTTGATTTTGTCAT
>P_3223
CTTAGAGCTGCAAAAAATCCCGATTTTGAGCTAAAAATCCA
>P_3224
CCCACGAACTCAGAAATTCACGATCTCGGTTCGATTCAGAT
>P_3225
GAAAATCAATTTTGAGTCCTCTAACTATAAAACTAACCATT
>P_3226
GCCATGAATCGGACCAGTAACTTGATAGCTGGGATATGGGT
>P_3227
TTCTCAAACACTGAAAAGTTCATACTTGATCTACCAGCTGA
>P_3228
TCAGTTTCTCTTGACGTACACTTTATAATGAGATAGGATGG
>P_3229
GCAATTTCGCATGTTCCGACCAGGGGTGTGCGGATAACCGA
>P_3230
CATAAATCCACATAAACTTCCGGCATCTTCAAAAAGTTTCC
>P_3231
TCAACTCCTCACACGCTCTTCTCACTCGTCACCTGTACCTC
>P_3232
CAGGAAATCTCCAATTGCCGCACACCCCTGTAATGATATTT
>P_3233
AACCGGAAAATCGAAAAATCCGGGCTCTTCCGCCAGACAAA
>P_3234
TATTATTCACGATTTTCGTACTATGTAGCGAGAAAACACCC
>P_3235
TAACAGCTTCATAAAATTTGCTAACATTTCAAAATAGAAGT
>P_3236
AGCTTCGAAGAAAGCAACTTCATTTTATCAATAAGTTGACC
>P_3237
CACTTGTTGAAATTTTAGTCCAATCCTCTATCAATTTTGGC
>P_3238
AATGTTTAGAATTTCAAGGGCTACAATTTGTTAGTTGACAA
>P_3239
GAAAATCATCAGAACCTAGGCATATGGGTGTTGTTTTGAAG
>P_3240
TACAGAAATCTTAAAGAGCTCCTTACGGTGATCATAATGCA
>P_3241
GATTTTTCTTCATTTTTTTCCTCCAATTTTCCCTACCCCGT
>P_3242
CATTTTTCACAAAATTTTTACATGAAATCGCTAAAAACTGC
>P_3243
TTTGCAGAATGGGAAAAGTTCGGCCACCTGTTAAAATATCG
>P_3244
AAAAATGAATTTTATTTTTCCTCACTTGAAAACTCAAAAAA
>P_3245
ATACAGTCCCCTACTTTACGCATACATTACCTCTACAGTAC
>P_3246
AACCCATAAGTCTCAAAAGTCTAAATAATGCTTTTCACCCT
>P_3247
ATATAAAAACGTGTGAAACGCCTGAAAATTGAAAATCGCGA
>P_3248
GGGCGCCCCGTCACGCCTCGCCCGGATGGAAAGCCTAGTGA
>P_3249
CAATTTTCGGGTTAAAATTCCGAAAATTTCAAGTTTTTCCC
>P_3250
ATTTTTTTTTCGAAATTTTTCCCAAACATTTTTTTTTCAAT
>P_3251
CTTTTTCTTTGCCGATTGTTCCTGAATCTTCTTCTGCTCGT
>P_3252
AATAAATTTTATGTTTGATGCAGCATCGTGTTTCAAGTGCA
>P_3253
ACTTATTTCACTGCCGTCCTCCTGTTATTAAATTTTCGTAA
>P_3254
ACTCGACACCAGATTCTACGCAATTTTGTTTAAATGAGTTG
>P_3255
GATTTTTTTCGTCTAAAACGCTATAAAGGGGCGTGGCCAAC
>P_3256
AGAAATCTGCAAAAAGTTCTCGGCCACCAATTTTTCTCACG
>P_3257
AGAGAAAAAACCTTCGAAAACGGTCGAAAACTGTGAAATTT
>P_3258
GCGAAAAAGCTCCTTTCAGTCATTTTTCTCAGAAAAACTAG
>P_3259
GCAGGAATTTTGGAATTTTTCGGCCGCAAAAATTTTCTTTA
>P_3260
TGTAAGGAAGATGCGAGTGTCATGAAGCTTCTTTCCTTCGT
>P_3261
AGGTCAGCATATTGATATTACTAACTATCTGTGAAAACAGT
>P_3262
TTTGAGCAGTCGTCTGAATCCATTGTAGCTTTTAAGGTGAC
>P_3263
TTAATATTTTTTCTCTTTGGCATTATACTAGTATTTGTTCA
>P_3264
AAATTTTGAGTTTTTTTTTTCGATTTTTAGTTCAAATGTGC
>P_3265
AAAATTTTCACCGCAAATTGCATTTTTTCCAATTTTTCACC
>P_3266
TGAAATTGGAATTTTTGGCTCAGTCTTTGTAAAATTGGGTT
>P_3267
CCGTTTTTCTGTTGAAAATCCATGAAAAAACCGTGTTTTTT
>P_3268
AAAATTTGGAGCATTTAACTCGAGAATCGGGATTTTTCGCG
>P_3269
CAAGTGATAAATAATATCCGCCTGAAAAACCTTGACACCCT
>P_3270
TGGAAAATGGGTGAAAAGTGCGGCAAATGATTCAAAAAAAA
>P_3271
AATGCATTGATCTTTTCAACCATTCCTGTTAACTTAGCTGG
>P_3272
CTTAAAAACTGTAAAAATGCCCCGCGCGAATTTTTTTTTTG
>P_3273
TGTGGAGTGATCTGGAATTACGGTGGAGCATCCGACTTTTG
>P_3274
TGCAATTCACACTATGACCACTAACTCTTTGCAGAATTTAC
>P_3275
TCCGCCACCTGTGCTCTCTGCACGATTTCATGGAACGACAA
>P_3276
GGAAAAACTTTAAAAAAAATCAATATATTGTTCCAGAAAAG
>P_3277
AGAAAGTTCCAATAAAAACACCTGCAGGGACACATTTTCTG
>P_3278
AGTTATTCAAAAAGTTGTCACCTGCTTCATCCCGAATGCGT
>P_3279
GAAGATTTGGCTAAAATGCTCGATTTCGGACCAATTTTTGC
>P_3280
AAAAAACTCACTGAAAAACGCGGGTCCATAATTTGTGACAT
>P_3281
TTTTTATTTGTTAAATTTCGCAGTTAATGTGAATTTCACTG
>P_3282
AGAATTTTCACTCGAAATCTCCCGAATCGCGAAAATTTAGG
>P_3283
TTCTGGTAACTGGTTTGACGCTGTTTTTTGCTATTTCTGCA
>P_3284
ATGGCCTAACTCTTCCATTTCAATTTATGAGGGTTTATTTT
>P_3285
ACAAATTTTTACCAAAAAATCGGGAAAAAATGGCTAATATC
>P_3286
GCAATATAGAACAACCACAACAGTAAAGTGCAAATATTTAT
>P_3287
CTTGCCGCGCGTTTAGTCATCATATTAAGTAGTTTCTGTGT
>P_3288
GGGGTGTTGATTTTTTGGCGCAGCTATTATGGAATTAGTAA
>P_3289
GCTCAAAAATCTGCAATTTCCTCACCCAGTCGGCACACGAG
>P_3290
GTAGAAGTGGGGAAAAAATGCACTGTATATCTAAAGGCGTT
>P_3291
TAGTTTTTCTCATTTTTCCGCAGTTTGTCGTCAGATCTGGT
>P_3292
CTCTGAAGCTCTCGAAACTCCGGTTCACCGATTCCACGTGG
>P_3293
AGAAGGTCTGAAAAGAAAAGCTTGCTAGCGTGAAATTAGGC
>P_3294
AAATTTAATGTAAAAAATTCCGATATTTCCGTTTTCTACTT
>P_3295
TGAAAATTTCACAAAATTCGCGTTAAAATTGACCATTTTTC
>P_3296
TTCAAGCATCTTAGGATTTCCAGCATAGAGATAAGAATCAA
>P_3297
GGAAATTTCATTTGTAGATACGAGGTAGGCGTAGGTCGTCT
>P_3298
CCACATCTTACGACAAAATGCACAACTTAGCGGTTTTAGAA
>P_3299
CGCCCACGTAATCCATTGCTCCGGCTCTATTTTTCGAGATC
>P_3300
TTTTTTTGCTTATTTTCCACCATGACATAAAATCGAATTCT
>P_3301
AGCTGTGAAGTGAGATACTACATACTAGTAGAAGAAGTATT
>P_3302
ATTTACCAAGAAAAACGACTCTTGATAAACAATAAATTTGG
>P_3303
AGTTCCAAAGGCGCGTTTTCCTGTCTACATGCCTACATGCC
>P_3304
CTACAGACAATATTAAGGCGCATATATCTGTATTTGAAACT
>P_3305
GAACATTTCACTCTTCAACGCGCCATTCAAAAATCTAGTTC
>P_3306
AATTTTTGCGCTTTTTTAAGCAGTCTCCTTATGAAGTTCGC
>P_3307
TTGAATGGAGCCAAATAGGTCTTGACAAAGCGTTGCTCATC
>P_3308
GCTGTCGTTCCAGTACTTGCCATGTATGTTGTAGCTGCCGA
>P_3309
AATTCAACAATTAAAAGCGACTAAATAGACATTTTCGTTCA
>P_3310
TCAATTATTTAGAACGAGCTCATGCTATTAACTTTTGCATT
>P_3311
CTATAAATCCATTTTTCAGTCAGTCGAAGAAAAATCCATCG
>P_3312
AATAAGCTGACAAATCATGACTAACATTTGAATTTTTATGA
>P_3313
TAAAGTAATGCACTAAAATTCGATCTAAGAAAAAGCTTGCT
>P_3314
AGATTGAAAAATGATTACTACTTACATGGGTTTTTCGCGGC
>P_3315
AAGGCGCACATCTCTTCAGTCATATTAGAGTCGGAAAGGAA
>P_3316
TAAGTGAATCAAATTTTTGCCGGTATGAGTGTTAATATCAA
>P_3317
GTTTCAATGGTTTAAAATTTCAGTAATCCACTAACACCAAT
>P_3318
TAATTTTCAGATGTCCAACTCAAACTACTGCACAGCCTTCC
>P_3319
GAAAATTTCTTGGAAGTTGGCGATTTATATCAAAAATTTTG
>P_3320
TGCATCGTGCTTATAAAATACGGCAAGGTTCCAGATGGATA
>P_3321
TGTATAAAACATTAATTTACCAATTTATCCCACATTTATAG
>P_3322
ATCCATTTTTCTCTAATTCTCTACAGAGGGTTTTCCTTATT
>P_3323
TTTGTGAATACCTGAGTCGTCATTTTAGTGGCACAAACTCC
>P_3324
ACACGAACGAAGAAAATCTTCTGTACAGTAATCGCCGTCGA
>P_3325
AAATCGTAGGTGCAATATTTCATTTTAGTAAAATAAACATT
>P_3326
TGGATTCAGGAACGATTCATCTAACTTCATATCAACATCGT
>P_3327
GACAAAAATGCCACAATTTTCGGTGCAAAACAGTTTTAAAG
>P_3328
AGCTTATTACTGTGTAAATACAATCTCTTGATTTCCATTCC
>P_3329
GGAGTTCGAAGTGATGCTCGCTAGCTAGTTAATGATAGCCC
>P_3330
AGCTGAAAAATTCCATTAAACATAATAATTCTCACGGAATG
>P_3331
CGTTCATTATCGAATACGACCTTCATAGATTCAATTGATGG
>P_3332
AGTTTATATCAAACAAAATTCAATTATATCCAGTTTCGCGG
>P_3333
ATATTAACTCACCAGGGCATCTTATTAGTTGATGAGCAGAA
>P_3334
GAGTTAGGTATGAATGTAGACATGGTAGGTCCATAGTTACG
>P_3335
TCGATCCCACCCTTGCCAAACATCTTAGTACTCTTGATATA
>P_3336
TTGCTACAACTCAAAGACAGCATACTCGATATTATTGTGGA
>P_3337
TTCCACTTACATTCATCACTCATATTAGGACAATCCGGTGT
>P_3338
ACTAACGGCTGACTGACTTTCATGATATCTGAAAATGTGGT
>P_3339
TGTGAATTTACGCGAAATACCAATTTAGCTAGACCTAGATG
>P_3340
TGCGGTTTACTTGCTTTATGCATACACTCGAATTCAATCAA
>P_3341
CATATTCCCCCATTACGTCTCTATCCGGCTGTCTGTGCGGT
>P_3342
ACAAAAAACTATATGAATAACAATATAATTAAATTTTTAGA
>P_3343
TCCAAACGAGCCTCAGACCGCGTCAGAAAGAAGTCCTCTGA
>P_3344
AAAATACCTACTGAAATGCCCAATTTAATGCTGATGTTTCT
>P_3345
GGGGGTTGAAGACAATGAGTCACACCTCATGTTGTATGTGT
>P_3346
GATATGGTTTCTTAGTGACTCTATCCAACAAAATCTTCGTT
>P_3347
AAGAATCCTTACATTATGATCTTTCTGGTGAGGGAGAAGGT
>P_3348
CTTTTTTTCGGATTTTCTCGCAGTTTGAGAATATTTTCCTG
>P_3349
TTTGGACTATTTTTTCTATACTTACCAGATGGGGATCCATC
>P_3350
GAATCTTTTTATTCCAACGGCTCACATCTCGACTCATTGGA
>P_3351
TACAATCTCATATACAGGTTCTTGATAATGTTCTTCCATTA
>P_3352
TTTGCATACGGATCCTTTCTCACACATCTTCCATTCCAACA
>P_3353
AATTTTTTCCCCGTAACTTACCTGAATTTGCCCATGACATT
>P_3354
TACCATGAATTGCTTTAAGGCTAGGGAGAGAGGAGGGCAAG
>P_3355
GTCCGTCGGACTCCCGTCGTCTCACTAGATTCGAGCTCTTC
>P_3356
TTTAGGTGAATGGTTAGAGTCATATTTTTAGGTGAATGGTT
>P_3357
TGTGCCGAAAAAAGAAACGCCTTATTAGTGGGCGTGGCCTA
>P_3358
TTAATTTGGGTTGTCTAACACGGTGTTCTTCTAGTCCCGCC
>P_3359
ACAAGATATATCGGCCCCGGCTAATATGGGAAAGACCTCGA
>P_3360
AAAGGATTTGTTGAGTTACACGGTGCCAAAGACATTTTCTA
>P_3361
AAACTATAATGTACTACTATCTACATGGTAAGATTACCTGT
>P_3362
AATTCCGGAATTCTCGGATACTTCCATGTATCCCACGGCGT
>P_3363
TTTTAAATCTTCAAAAAAATCAATATAAAAGACCTCCATGA
>P_3364
AAAATTTATTTTTTCCAGTTCATCCCCGTCACCGCGAAGCT
>P_3365
AAAAATGAAATAAAAAGGATCATAGTATTGGTTTGGTAAAG
>P_3366
TGGTGTGCGCCTTTAAAAGTCCTGCATTATGAAATTTTAGT
>P_3367
CTTTAATGATTTTATCATTTCTTGATAATGAAGAAGATGAA
>P_3368
TGCCTACCTACACATTTTTGCCGTGGCAGGTTTGTTCAGGT
>P_3369
CTTCTCTTCGCTCATTAGCTCTACAAGTTGGAATTGTCCTT
>P_3370
CCCATTCGTAATGCCTCATTCTTTCTATGTCATTTTATTCT
>P_3371
TGTACAATGCTTAATCTATTCTATATACGTACATATATACC
>P_3372
ATCTCGCAACAGCCACCAGACAGTCCACTGTTTTTTCTACC
>P_3373
GTCTACGTTCACAACGACGCCACACATTTGAAAGGAGATGA
>P_3374
CGGGCTATCAGAATTCTGACCATAATAGACGTTCCAAGCAT
>P_3375
CATTGCAAATTGAACTCTGTCATTGATGTGAATTTGACCAT
>P_3376
CCTGATTGAAATATTTACGTCTAACCAAGTTTCTCTCAACT
>P_3377
CCTCACTTTTGCATGACCTACTACCTAGTTAATTCTTCTTT
>P_3378
TCCTACAAAAAGTTCATATTCATAGTAATAAAAAGACGATT
>P_3379
TTGGCTGTGGCTGCAAAGAACTATCTGGAAATTTGTCGCTT
>P_3380
TCTGAACCCCATCATCATATCATATATTCCAATATATCTCC
>P_3381
CTCGACACTACAATTCTTTTCATACCATCCAAAAGGTGTGC
>P_3382
ATTGATAAAGCTGATAAATCCGTGATTTTTTATTTTTGCAT
>P_3383
TGATTGATTAAATAAATTTCCATACATACATTTATTTGCAA
>P_3384
GTTGAAAACCTAATGAAAACCTAAACAGTAATTCTGATACA
>P_3385
TCATTGGCAGTGACTGTAAGCATACAGGTAACATCAGCGTC
>P_3386
TTGGAAAATGTATCAATATACATTATAGACGTTCACATCAT
>P_3387
CCCACTTCACTTTTAGTCCTCTTAACATGAAAAAACGAGAC
>P_3388
TATCACATTCGTTAAAAATCCAGTGTAGAAAAAGGATGCAA
>P_3389
CGATTGTCCATAACAAAACTCTATAAAATAAAAGTTGCTAA
>P_3390
GCTAAAAATTGCATCAAAATCTTACTCTTGAAGGTGTTACA
>P_3391
CTTGAGAATACTTCTATTCACAATCATGTAATTATGGGTTT
>P_3392
TTTTTGAAATTTTAATTTTACTTACTAGCATATACTTACTA
>P_3393
ACGGGAAATTCTGTGTTCATCAATTTAGGGCCGTACTTTTC
>P_3394
AGTAAAAATCGTTTCATCTACTTGGTAAGCAGCCATGGCAC
>P_3395
TTTTTCAAAAAAAAAATTTACTCTATAGGCAGTCATCCCCA
>P_3396
GGACATTGCAAACAAAATTCCTAACATGCTGCAAAAGTTCA
>P_3397
TCCACATAATATCAGTAATTCAATATAACACAAAGTTTCAG
>P_3398
TGAACTCTTGAAGTATTTTTCTATTATTTTAATTTCCAAGT
>P_3399
GAGTTTGGAATTTAGCCATTCTTGATAGATGCAAAGCGACA
>P_3400
TAAAGCACTTTTCAAATTTTCTCAACAGATATTTTTTGATA
>P_3401
AGTTCCGTCTCCAGCCAGTACATCATAGTTGTTTCGAGAAT
>P_3402
GTGTTCAATTTACACATTCACTTGGTAGTTTATCGACTTAT
>P_3403
TCGTAAATATTTCCACCGGCCTTACCTGTACCAATTCAATT
>P_3404
AAAGGCTGTTCCATTCGTCCCAATCTCTGGATTCAACGGAG
>P_3405
GTGAAATTATTTATTTCATCCAATATTCTAGAAAATACTAT
>P_3406
CACTAGTGTCGATTTTCTGACTTGACTCATTCAAAACTTAC
>P_3407
CTTGGTCTTATTTAAATATTCTAACATGTAATTTCAATTTA
>P_3408
TTATTCAGCGCAGTGGGCTGCATATTATCGGTATTGCTTGA
>P_3409
ATTCTCACATCTATGTTCTCCATGCTACTGTATGTCAAAAA
>P_3410
GACTGGAAGTCGTGCTCAAGCATGTTAGCGAATACGTTGTG
>P_3411
GTATATTTGAATGAGAAAATCTCACTTGAGCCGGAATTCTT
>P_3412
GTGGCAGTGCTCACAAAAGGCATGTTTGGAAGAATTCCGGC
>P_3413
TTAAATAATTGGACATCTTTCTATCTAGTGATTAATTTATA
>P_3414
AGCTGTAACTGCAATAAATTCAGTCTCTTCAAAAGAAAAAG
>P_3415
CAATCTGTTATCGACACTTTCTTGATAGATTCAGTCGTTTT
>P_3416
TGCTTGCCTGCTTGAAAATGCCCTACGCCTGCCTACTGCCC
>P_3417
TTGCGTTTGAACGTGGTCTTCATACTGTGGTACACTCGTTG
>P_3418
AAAAGAGGCAAGCGAGAGCACTATTTAGCTGCCGCCAGGGT
>P_3419
TTTATATAAAAATAAAAATTCATACCTCTGTAACTTCGCAG
>P_3420
TTTCATTTTCTTGTTTTTCTCGATTTATTCAATATTTTTGC
>P_3421
GAATTTCTTATACTGTCTCCCAATATTGTATACACTCTCGT
>P_3422
AATTGTAGGTATATTTGAACCTAAACCGTAAAATAACGTTT
>P_3423
TCGCCATTCCCACCTGGAATCAATTTAGAGCAAGAAGTTTT
>P_3424
TACATCAAAAGTCTTGCTCTCTCACTATCAGTAGATGATCC
>P_3425
ACCTGATTGCTCGAGACCGACTTACTCGTTGAGAAAATATA
>P_3426
CGAAACCAGTGCTTCATATTCATACCAATTCGTTTGGTGAT
>P_3427
TCGCGATTCTCTCATTCTCTCATTCTATTGATCTCTCATTC
>P_3428
GCTAAATAGAAGAACTAGTTCTAAATAGATCAGGGTTTGAT
>P_3429
AACAATTTTCCAAAATTTTTCTCAATAGTGTAGTTTTACCA
>P_3430
GTATCCGTTCCAATAAAAACCATGTACATGCTAAAGCCTAT
>P_3431
TCCCTATTTAAGCAAGACAACATGTTATTAAAATATTTATG
>P_3432
CTCGAGGTTTTTGGCTTTGGCTAACTAGTAAGCATACATCA
>P_3433
CTTCCCATTCCAGTGAATCTCATGTTATTAACAACCTCGAC
>P_3434
TTCCTCCTTCATTTTTTGTTCATTGTATCTAAAAAAAATAT
>P_3435
TTTTCCTTTTCCTATAACACCATGGCAATGAAATTATTAGT
>P_3436
TGTACCGTACTCGGAAAACGCAGTCGACTGGTTCAATATGC
>P_3437
CCCACGAATAGAGTCGTTCACAATCCCGCTCAGCGCCTAGA
>P_3438
CCAAAATTGATATCATTTCTCCTGAATCTCTAAATAGATTT
>P_3439
GGTTCACTCAAGAAAAATTCCATAATAAGCCCTCCCATATC
>P_3440
AAAATACACAACCTAAAAAACACACTCGAGCAAAAAAAAAA
>P_3441
ATTTTTTAAAATATGCCTACCTACCTATATCTCCGGCGATC
>P_3442
TTTAAAATAGTGAGACAACTCTAACTCTTCACTTATTGATT
>P_3443
GTCCAAAATGCGAAAAATCGCGGAAAATCTACTACGACCAT
>P_3444
TTGTGATTGATCGATTGTTTCATAAATGTGTTTTATAACAT
>P_3445
TCTGATCTCTTCGGTTTTTGCCCTCTTTTTGTTTAGAATAT
>P_3446
ACATTAATAAGGTCACTAGACTTATTATTGAGTTTTAACTA
>P_3447
TAAAAAATTCTGATCTTTTTCGATCTAGTTAAGAAGAGTAA
>P_3448
ATCAAAAATCCGGTTTCCCGCGGGAAAGTCAGAAATTTCGG
>P_3449
GTTCTCATTTTCTACGCCTCCATAATATCACTTTTGTATTA
>P_3450
TTCATTTGCAGATGTAACTGCAGTCATGATGGGAGTTGCAG
>P_3451
AGGAGAAGCGGGAACTGAAACTGTATAAAGATTTAATAAGG
>P_3452
CTGAATATTGTTCCTTATCACTATCTAATCAAAAAAGAAAA
>P_3453
ATTATTAGATGGTGTTCAGGCATACTACCTTCATTGGCAAT
>P_3454
AAAGTGCAAATAATGGAAGTCATTCTAGATGCATACCTGCT
>P_3455
CATTTTTACCCCTACCGCCACGGCCATTTCCATTTCCTATA
>P_3456
CGAATATGACCTAGTAGAAGCTATCTATCACTAGCGGTCAT
>P_3457
AACAATTGTCGTGACGAGACCATGCTACTTCTTGCTTCATT
>P_3458
TCATAAGATTATCTAATTTTCTTTCTAGGAAACCAATTGAA
>P_3459
TTAATTCTGATAGTTGATCTCATACATCTTGCATCTTGATT
>P_3460
TTCATATAAACCATTTCATCCTATTCTGTTGAAAAATGTGC
>P_3461
AAATTACTAACCAAAAAATTCTAGACATTTGTTTTGTAATT
>P_3462
ACGAATTTTATATTCGATGACTAACTAAACTTTGAAATCAA
>P_3463
TTGGGACTTTACATTAAATGCAAGGATCATCAGCATATCTC
>P_3464
TTCTCTATTTGAATTTGTTTCTTACAGGTTGCCAAGACTGT
>P_3465
TAATCAATATATTTTCAGCGCGGTTTCATCGTGTTCAATTG
>P_3466
TCCAACGGCTGCGATCTCATCTTGATAGTTTTGTTGAAGAC
>P_3467
ATCAATGGTATCAATATTCGCTATTTAGGAGAAATTGGAAA
>P_3468
TAACTACCAACTTGATAAGGCTTGATAAGATAATTTTTCAG
>P_3469
AAAGGATTTCTCTGCGGCCTCATAATAGACTGAATACAGGG
>P_3470
AAGACCCACCTTCCTCAAACCTCACTAGCCATCCTTCCTTC
>P_3471
TTAGACAAAGTACTTTCCATCTTAACAAACGTATTTTAGTT
>P_3472
CGGGTTAGTATTTAAAAATTCTATTTAGAAAAATCATTAAA
>P_3473
TTTGTTGTCTTTCTACAAAGCTTAATAAATGTTTAAATTAA
>P_3474
AGTTGATGTTAGTTTTTTTCCAATTTATTCTTATTTATATC
>P_3475
GCTACGACACGGAGAATTGGCGATTTTAGATGAAATTCTGT
>P_3476
GTCATGTGAATCAATACTTCCTTCATAGTTGAGCAATGGGG
>P_3477
TTCTTTATAATTACAAAAATCTTGCTTGTCTTTTTTCGAAA
>P_3478
TGAATCTTCGTTTGGTGTGTCTACATACTTTTCAAACAGAT
>P_3479
CAAATGTGCCTAAATAACCGCTAAACTGGTAAAATTGGAGA
>P_3480
TATCATGAAAAAAGGAGGCCCATTATGCTATTTTTGCAACA
>P_3481
TGACACAGCTGGCGATTTTCCAGTGTCTATGCAGGTATGTT
>P_3482
TGAAATTTGATCTATAGATACATGCATCGTAAAAAACCACA
>P_3483
GAATTTTAAAATTTTACAAGCTTTCATGTGTAAAATCCTAA
>P_3484
CGGGTTTCGCGGTTTTCTCACGATAATTAGATAAAAAAGAG
>P_3485
TCATTTTTATTATTAAAAACCTCGATTTTTAAAATTCTACA
>P_3486
AGAAAATAGGATTGGAATGACCTTATTGAGCGAAAAATGGC
>P_3487
GAACAATTGGCACAGGAAAACGGTGGAGCACAGTGAGCAGT
>P_3488
TTCCACATTTTTTTGTATTTCTACCTCGAGGATCAGAAGGC
>P_3489
ACTCGAATCTGAAGCTCACTCTCACCCGTCAGCTTGTCAAA
>P_3490
TAAATTTGAGCAGTGAGATCCAGTGATAGTTCTGAACATGG
>P_3491
ATCAAGGACTTGGTGTTTGACACAATAGTACAGTTGGTATG
>P_3492
ATAAATGTGTCTGAAAAATGCGATTGGGGTTATGCAAAAAT
>P_3493
AAATAGCGCCTTAAAAAATTCTAACATTATAATTTCACGTG
>P_3494
AAATCTAAAAAGGCGCGGGACATAATAGGCCACGCCCACAA
>P_3495
GGCAACTGGCGAGAAACGCGCAGTTTATACAAAAATCGATA
>P_3496
ATCCGACCCATCCGAAAACGCGCCAGTAGCCACTCGTTTGC
>P_3497
TTAACGGAGAAAAAATTCCGCATACGTCGTTTTTTTGAAAT
>P_3498
CAGCGCTCCTTCTCCTCGTCCAAACCCGTCGAACTCGTGCT
>P_3499
CGAAGAAATAGTATGTGAATCGAGGAGGGCACAGACAGCTA
>P_3500
AAAAATCGTCATAGAAATCGCAGAAATTCGAATGAATTTTC
>P_3501
GTTCCACCACTTCTCATCAACCTGCCCAAGTTTTTCGAAGG
>P_3502
TGTAGTGGTGAGTTATTCGTCAGCACCAAAATCGGCACCGC
>P_3503
ACGAAGGATTTTGTACTACACGTGGACAACTATTTTGGGTG
>P_3504
GGCTATACATCAACTCGTTTCAAGGTAGAAATTCCAAGAAA
>P_3505
TACATACATAATGGGCGTGTCTCACTAGGCTCCATCCAAAT
>P_3506
ATTTTCTGCATAATTTACTACATTTTAGTAGTTGACAACTT
>P_3507
AAAATGAGCTGGTACAATTGCGGGAATGTATAATAATTTTT
>P_3508
GAGGCGGGCTGGTTTCAGGCCTTACTAGAAAATTCTTTCTG
>P_3509
TTGATGTGTTCGAAATTTGTCGAGCTCGGCAAATTCGGCAA
>P_3510
TAAAAACTACATTCAGCCAACGGGAATTTCAAATTTGCCGC
>P_3511
TATTTATATGCCAAAAAATGCGGGAGACTGAGAGAGAGAGC
>P_3512
GGACCAATTCATCGCCACGTCATACTCGGGACTTGCGAAAA
>P_3513
TTAAAGAGGTCAAGAATTTTCTAGAATGTGTAATAATGCTA
>P_3514
GCAAGTTACTGCCGTTTTTGCGTTGTTCATTTTTCAACTTT
>P_3515
ATAATAGGCACCATCAAATCCATTCCAATTCTCCCACCAGG
>P_3516
GCACAGAAGTATGAAATTATCGATTTTTAGGTGATTTTCGA
>P_3517
GCGAATTTGCCGGTTTTTTACGAGCTCGATCGGTAAACGTT
>P_3518
CGAGACCCATATTTCGAAACCTTACTATTTCAAAACATGAA
>P_3519
TTCAGTGATGGGTCCTGACACATTTTAGCTACCGTGCCCTT
>P_3520
TTTCATATCGATACCCCGCGCAGTTTTAACGTCATTCCCTT
>P_3521
GGGGATGAAGAGACGCAGCACTAACTACTGAGAGACTGACC
>P_3522
GCTTGATAAGTGACTCGAGGCGGTCTGGAAAAAAACTCTAT
>P_3523
AAGATTTTGCAATCTTGCGGCGCGGTTTTTATGCATGTCGA
>P_3524
CAGCATCCTCTTCCAAATCACTATCATCCTCTGCAGCTGGT
>P_3525
TTTTCCGCGCCGAGACCCATCTAACCTAAATTTTTCAAAAA
>P_3526
AAATCTATATGAAAAAAATTCTAGAATCTTATAAAACAACA
>P_3527
TAGACAGTCTTCATGGGCGTCTATTATGCTTACTTACCTAC
>P_3528
AGGCTCAACTCTCGACCATGCATAAACGTTGATAAATCCTT
>P_3529
GAGATTTTTCATCGGAATTCCTTGATTTTGAAACAAATCCC
>P_3530
TCAGCGATTCGCTCCGCCCACTTTCCAGCCAATCAGATGGT
>P_3531
ATGAGCAGTTTATCGAATTTCTACAACGTTCCGTTCCGTAA
>P_3532
AAATTGTTTTATAAAAATTTCTATCATTTGCCGATTTGCCA
>P_3533
AACTATCGACTGGTTGAGCGCGGGGGGGGGGGGGTCTCCTT
>P_3534
GCTATTTTCTGGCTCAAACACGGTTTTCTGGATTCCCTCAT
>P_3535
GCCATCGCGAGCACGAACCGCATCCTCGGCATCTCTGGAAT
>P_3536
CCGCCATCACAGGAAAATTCCAGTTTCGGATTATTCTCGAT
>P_3537
AAAAAAATTAATATTCGAACCAGGGGTGGGCGGCAATTGCA
>P_3538
CTAATAAACATAATAAAAAGCTCACCCAAAACCAATAGGGT
>P_3539
CTGTTAACCTGGGAAAAATGCTATGTTTGTTCAATTTGAAA
>P_3540
TTCACTTGAGACGTAATGTACATACTTTATTATTTTTCCCT
>P_3541
GTTTTAGCAGCAATTCTAGCCAATGATGTATATTTGAACGA
>P_3542
TTGCAAGTCTCTCGTTTTTGCTAGATAGATAGATGCTTGAT
>P_3543
CCCTCGATAACAATATGAATCTATAGAGCACGTTCTTGAGA
>P_3544
CAAAATTTGATCATTTTCATCGGAAAAAACTCAGAAAAATT
>P_3545
TCTAGTGAGATACCATATATCTTACCATTTGTAATAATTGG
>P_3546
TTGCGCGTCATATGTTGCGTCATATATGCGTGATATGTTGT
>P_3547
TAAAAACTGAATTCCCGCGTCAGTGTTGACAGATTTTCTGT
>P_3548
GATTCCTTGCTTCAGGTCAGCATTCTCTTTCTGAAGGCGCT
>P_3549
CTTGATCTGCTTGGCACGATCTGCATAGCGAAGCGTGTTGA
>P_3550
CCCGAAACCTGTACCCAAATCTATGTAGAACTTGCCTAGAT
>P_3551
TACGCTTGTCTAAAAGCATACGGTCACGCTCATGAGCAGCT
>P_3552
CTTTTTGAGAAGAACATCAGCATTATAGTCCACTTGAGGCG
>P_3553
AAGATCCACTGTCTGCGCATCATACATCTGAACCTGTCGCT
>P_3554
TCCGTGAGCCGCGATAATTCCGATATCGTTGCGGGTGCGTC
>P_3555
GATTCGCCTTCTACTACTCCCATACATCATCAGCGGCCTAA
>P_3556
CTTGCTTACCGTTTCGAGCGCATTCTCCCCAAATGTATCAA
>P_3557
TGACCCACTTTTTGCCTGTACATAAATGATAATTTTCTCAT
>P_3558
CTTCAACTACTGCCACAGTCCATGACAGAAATACCACGACA
>P_3559
CACGAGTTGAACTTTTTGCGCGCGACCGTTTCGAACCAGTA
>P_3560
TTCTAAAATCAGAAAATTTGCAGTGTGACATGTCGTCCAGC
>P_3561
CATCGCTTCATAAAACACGTCACACCTTTGGAATAAGCGAA
>P_3562
GATTTTGAAAAACTATTAATCTTACCTGTGCATCAATAAAG
>P_3563
TTTTTCTGTAATTTTCGGTTCAAACCGGTGTATCTCACATG
>P_3564
GTTTGAGAGATATGATCACTCGATATGCTTCAAATCCTGCC
>P_3565
GCTAATAAGTTCCCATTTTTCAGACCCGTGCGATTCCCGAG
>P_3566
ATCGACGAAGGCATCAAAGGCTATCGAGACGATTCCCTGCT
>P_3567
ATCCTTCAGAAAGCTTTCGGCGAGTTCGGCTTCGTAGAGAA
>P_3568
GAGCATTTGGGAGCCGGGGTCCCCCGGATAAAAGAGAGAAA
>P_3569
TAATTTTTAAAATAAGTTTCCGGCATTCCTGTGGGACGTTT
>P_3570
GTACTCCAAACTTAAAGGCGCATGAAAGATATCGGAGTGCC
>P_3571
TATGAGTTTTTTTCAAAATCCTTAAACTATAAAATACTCAA
>P_3572
TAGAAAGCTGAAAGAAAAAACTCACATCTGCATCTAGAGCT
>P_3573
TAAAGTGTTGTATTGCAATTCTAATATGTAGATTCAGCAAT
>P_3574
ATTTTATCTTCTTTTTGGTACATACTAATAAATGGCAAAAC
>P_3575
TTTACATTTAAAAATGCTCACTAAATAGATTTAAAATATTT
>P_3576
GGAATATTCAAAAAATATTACACGATTGGGAAAAATTCGAA
>P_3577
TCCCATTCGATAATTTTTGCCAGTGGAAGCATTCTCCTTGT
>P_3578
CAGCTTCTCGACACCCTCGCCATACCCGATGATTTACCCGA
>P_3579
CGACAATGCCTGCCTGCGAGCCTACTAGACAACAAATTTAT
>P_3580
AATTATGCATTTTTTTTTTGCGGCCATGTGGAAATACGGTG
>P_3581
TTTATTTGTCGTCGGAAATACACGATTTCTGCTCTGCCACC
>P_3582
ATCTAATTTCGGGGCATGTCCGGTGTACTTGATTATTGGTG
>P_3583
GTTATTTGAAAATGGATCTGCTCACTAGTGACATTGATCAG
>P_3584
GCGCGCTCCACTGGACTCGGCCCTACTTTTGCGCGGAAGTT
>P_3585
GCCAACATTTCTTCCGAATACAATCCAGTTGTCAATGAGCC
>P_3586
TGAGGTTCTCACAGAGCTGGCTAACCAGAGAAGGGATGAAA
>P_3587
AATTAGAATTTAAAAGTGGCCTACCTAGGCTCAGGCCAGCT
>P_3588
CACAAGGCACTTTCGTAAATCTACATAATAAAAATTTTAAA
>P_3589
AGAAAAATCAAACGATTTTCCAGGAATAGCTCAGAAAATGT
>P_3590
GAAAATCAACGGAAGAGTCCCCTGAAGCCAAAAATCTGCGT
>P_3591
TGAAAATGCCAGATTTTTTGCATTTTTTAGTAAAAAACTAG
>P_3592
CGAATCTGTCGAAATTTTTTCGGTTTTTTTAAAAAATTTTT
>P_3593
AAACATTTTGAAATATAACCCAATTTAGCAGTATTTGGCCT
>P_3594
TTTAAAACCGAGATTCAAGCCAAACTCGGGCGAATTAGGTC
>P_3595
CAAAATCATACAAAATCTGCCGAAAAAATTTGAAATTGATA
>P_3596
CTGACCGCATGCTGCAATTTCGCTCTATTGATAAACTAGCT
>P_3597
TGCACTCTCTAATAGTCATACCGTCTCGCTAATTTCAGGAT
>P_3598
GATAATTGCAGTTATTTTTGCGTCCTATCTGTTTAATAACC
>P_3599
CGACAAAATGCGGAAAAACGCGGTTCTACGTAATAATCGAA
>P_3600
CCGAATTTTTACAAAATTGGCATTTTCTTGGTGAAAAATGG
>P_3601
GGGTCCCACCACGAAAACCCCGGTGTACTGTACTTTTCGTT
>P_3602
TTGTTCGACGAATTTTGACTCAGTTTATGTGATTTTTTTGT
>P_3603
TGCCACGTCACCATCCTCGTCGATATATTGTGAACTGCAAG
>P_3604
TTTGAGGCTACAGTAACCCTCGATATTTTTTAAAATTCAGC
>P_3605
AAATAAAGATATAAAAAACGCTAAACCGAAAAAAAAACAAG
>P_3606
GCTTTCTAGCAACGTCCAGGCTAACTAATCCTTCCAGCGGT
>P_3607
CCAGGGACCTAGACAACACCCATACTTGTTGGGAACCCGTA
>P_3608
GTCGGATGCTTCGGGGATTCCAAACCCTAGTGCATCCCCAT
>P_3609
AATAGTTCTCCCGATGTTCCCAATTTATTGTATGGTCATAT
>P_3610
CAATTTTGTTTGTAGCGCGTCGTCACTGTAAAAAAATGGGT
>P_3611
GTCATATCTGGAAAAAACGTCCCGAATCACGAAATTCGACG
>P_3612
AAAAATCATAACTTTGTTCGCTGTGTATCGATTTTTTTGAA
>P_3613
TCAGGAGAGAGAAAATTGCGCTTTCTAGTCATAAAAAGCAT
>P_3614
AAGTGTCGATACACAAAATGCATATTAGTCGGAATGAAACG
>P_3615
GAGAAAAAATTTTGACGGCGCCCTCCCCGTGTTCTGAACCT
>P_3616
AATACTGAGGATGTCCGGCGCGATCTCTCTTTTTCAGTGAA
>P_3617
GCCGACCAGGGGGATGTCGGCGGCTATGTCTCAAAAACTGA
>P_3618
TCTCAGTGTAAAATATTAGCCAATATTTTGAAATTTCTGAT
>P_3619
TGCACGTTTTCAGTAATTTCCATAATATAAAAAACAAACAG
>P_3620
TCATTTAAGTATGGTCATGACATACTATTTGGGGTCCCAAC
>P_3621
AAAAAAAACAAAAAAAAATCCACTGACGCTACTCCATCTTT
>P_3622
CGAGATTCTTTTTGGTTTTCCAGTCTAGTTAAACTTATTCC
>P_3623
TGGGTCCCGAAACGAAAACTCGTGACGGGACCAAAAATTTT
>P_3624
AGTGAAAATCGAGTTTTTTTCTTGAATTTTGAATTTTAACG
>P_3625
TGAGATACGGGCGCTGAACACTAGGCACATGATTTGAAAAA
>P_3626
GTTTCTCAGAATTTTGAGTTCTCACCCGTGCGGTGCGGTCG
>P_3627
GTTTTACAAAGATCAGTCAACTAACGGGTAATTTTAATACA
>P_3628
GGTGGGACCCAACTTTTTTTCACTTTAGACCAAATATAGTC
>P_3629
GCGACAGTATTAGGTAGGCGCGGTGGCCTAGAAACTCACAA
>P_3630
ATTTTTTTTGTAAGTCTGCTCAATTTACTGATTTTTTGAAT
>P_3631
TTATCATTAGAGCGCACTTGCATAATACGTGATTGGCGCGA
>P_3632
ATTGATGTACGGGAAAAATGCGCTCAGCTCAAAATTGACTT
>P_3633
ATTTTCCATGATTTTCAGCGCGAAAACGTTGAAAAATTCGA
>P_3634
ACCTCAAAATTGAATAAAAACTAAATATTTAATATTAAAGT
>P_3635
TTTCAAATTTCAGTGTGTAACTTACTAGTTGGGCAAAAAAT
>P_3636
TTCCCAGGAGAAATCAATATCTTGGTGGGTAATATGGCGGC
>P_3637
CGTACCGCTCAAATTTTGTCCAGTCACGTTGATATGCGGCC
>P_3638
AGAGGCGGCAAGCTTCAAACCTACATATCTCCAAAACCAAG
>P_3639
GTACACATTTTTTAAATTAACATGTTATTGATAAATCCAAA
>P_3640
CAATTTTCCCGCCAAAAAAGCAGCGTCAGGAATCTCCTCAG
>P_3641
TTTTCGCGCGACTGCCACTTCATACATACAATTTTCTATAG
>P_3642
ACGACACCAGGACCGGGCGTCCTGGTAGGAAAGTTGTTGGT
>P_3643
CTGAAATTCGTGTGCTCCTACTATCCACTGATGCCAACCAC
>P_3644
TTTGAGCTATAGCAAAGTTTCTACTATTAGGACATAGCAAA
>P_3645
TAATTTTACCAAATTTTTGGCGAAAAAATCAACAGTTTTGG
>P_3646
GGATTTTAAAGTCGATTTGGCGGTTCCCGTGGAGATCGGGT
>P_3647
TTGTAGGCAAACATAAAATTCATTCTCGCCGCTTTGAAGTT
>P_3648
ACTGCTCTTTCCCAAAATAACTTGCTATCATACGACGTTTA
>P_3649
ATTAAATTTTATTTTTCTATCATGCTTTGGGAAATGGCTCA
>P_3650
TTGTAGGCAGGCATGCCTGCCTTATTAGAAAAAACCGATTG
>P_3651
CAGGCATTAAAAGGTAGCCACAATTTAGTAATGTCTGCACT
>P_3652
AAATTGAAATTCTGACATTTCAATTTATATAAAATGTGCAA
>P_3653
TTGTGGTCCTAAATGTGGACCTAAATATACTTGTAATAATC
>P_3654
TACGTCGCTGCGGATGAAATCACACCCGACATTCTCCAGAA
>P_3655
ATTATCCATCAGTCCCACCCCATACATCCATATCCGCCGCG
>P_3656
TGTAAATTCCTATCTATTCTCAGTGATTATCGATTCCTCTT
>P_3657
ATTCTTCTTTTAGCTCTCAACTATCCACTTACCCCGGCGAT
>P_3658
CTTAAAAACTTTGCGATTTTCAGTTTTTAGAGAAAATTATT
>P_3659
GGCACTTTTTTCACGAAATGCATTGTTTCTGGAATTGTGTT
>P_3660
AATTGACGACGTGGATTAGTCACACCCCATGAGACACACCT
>P_3661
AAAATTAATGCAAGCGCGCCCTACCTAACACCGACGAAAGA
>P_3662
GATATAAAAGTTTTAAATTTCTTGGTCGCAAAACTGCAACA
>P_3663
TGTCATTTTGCCATGTGGCACACGCTATAGATATTTTTTGT
>P_3664
TGATGCAGTATTCGGTACCGCTTGTAAACGCGGCGGTGGTG
>P_3665
CATTTGTAGCACTAAAAATGCCGTTTTTAACGCGTTTTAAC
>P_3666
GTTCCGAAATTCAAAAAAGTCAGGAATAGCCGAAAAACTAA
>P_3667
TGTAAGACCATTGTGTCCGCCGCCAATGATGATAGCATCAT
>P_3668
GGTCTGAAGCGGGGAAAAAACTATTTTCTTCAAAACACCCA
>P_3669
AAAACTTATCAAAACAATTTCAGTTTATTGAATGGATGCCA
>P_3670
ATACTCCATCAGGTGGCACACAGTCTCGAGTGCTCTTTGAT
>P_3671
AAAACTTTTTTTTCAATTTCCAGTGCCGATCAGCAATGTTC
>P_3672
GCCAAGTGTGCTCCTTTCGCCTCACATGCTTTGGCTGCGTC
>P_3673
GGCCAACAGCAACAGAGCAACATCCTATGTGAAAGCGTCGC
>P_3674
GATCTGGAAAGCTGAAAATTCGGAAAATTTATGAAATTTTC
>P_3675
CAGCCTACAGTGGTTCTAGGCAGTCTACTAAAGTACTAGGC
>P_3676
CCTTGCACTGAAAATGTTCTCGATCTAGTTGAACTTCAACA
>P_3677
ATTTTCCAGAAAACCGAACTCTAACATGTCACGTGGAAAAT
>P_3678
CCAATACTGTGTGGGATCCGCAAGAACCATTCAAAAAGGGA
>P_3679
ATGATTTTCGAGATAGTAGCCAATATAGGTTTCCCGACTGA
>P_3680
GGTGAATGACCCGAACTTTACCTTCTATACCTCAACTCAAC
>P_3681
CCTCCACTGCCAGGGGTTCACTTACCTTTAAAAACTCCTCC
>P_3682
ACATTGTTCCACGAGCCCTTCAATTATCTTAATAAACCTAT
>P_3683
CCTGTTCAGAGGTACAAATTCTTACCCGAGTTTTTCCAGCA
>P_3684
CTTGGCACAAAAAATAAAATCATAATATCATTGGGGTTCTG
>P_3685
TCCCGAAAACCTGAATTTCGCGGTTTTTATGTGGGAGGTTG
>P_3686
ACAAGTTTGATCTAAGGTCACATTTTAGTAACGAAGGGCCT
>P_3687
TGATTTCTTATTCAGAAACGCATGTCAGTGGCTCATGTCGA
>P_3688
CGACTGTGATATTCCTGGCGCATACTGGTGTGGAGAACTCA
>P_3689
TAGGGTTTGGCAACATCGGTCAAACATGTCAAACATCTTGT
>P_3690
AAAAATTGTTTAAAATCCGACTTACTTCTTAAAAACCACCC
>P_3691
GGAAATCACCCCCGAGTAAGCATAAATGTTCTTTTTCTTAC
>P_3692
TAAATTAAATTAAGTATTTTCAATATAATCAAAAGTCTGCC
>P_3693
CATTCTTCCAGAGAAGGAATCACACCTGTCAAGTCCATAGA
>P_3694
AGGGTGTTTGTGGCTTTCCGCATAAATGGGTCATACTTGAC
>P_3695
TCTAAAAATCCTCTGTAAAACTTACTACAATGAGCCGGAAG
>P_3696
AGTTTTTGACCCATAGGCTTCAGCATAGTGAGTTTTTACAA
>P_3697
TGAATGCTCGAGGTGTTGCTCACGGTCGGGTTGCTGCAGTG
>P_3698
TAATTACTTACCTTTGTACTCAGTATAATAAAGTACCATAA
>P_3699
AATTTTTTCATTAGAACAATCGTGGTAGTTGGTAATTTGTC
>P_3700
ACAAAAATGCTCCATGTCGGCATGGGAATACATTTTTGTAA
>P_3701
AATTCGATTTATAAAAAATTCTAATTAAACATTTCTTCTGT
>P_3702
TTGAAAAATATCATATTTTGCTACAGAAAGTAAATTATTAA
>P_3703
AACTAGACTCTGCTGTTTTCCTATTATTTTGTTTTTCACTG
>P_3704
CTTGCGAGCCATTCCGAAGTCGAGGATATAAACTTTACGAA
>P_3705
ACGGACGATTCCACCCTTATCAAGGTATTGACGAGTTAGAC
>P_3706
ATACTTAATTACAATGGAGTCTTAATAGTGTTAAAAAACGG
>P_3707
ATTTTTGGAACCAATTTTCTCATGGGAGAAAAAAGTGGCAA
>P_3708
ATTGGTCTCGCCACGAAAACCATATATTTGTATGTTCTGTT
>P_3709
GTTCTGAAATGTAAAAGTTACGGTTTCACATGAAAATTATA
>P_3710
AAATAAAAACTTTGATAATACTTACTTGTAAAAATGTACTG
>P_3711
GATTATAGGGTTTTGACTAACTTACTATGCTTTCTTTATTT
>P_3712
CGAACGAAATTCACAGTCGACGATCATGTGGTTGCGTGGAA
>P_3713
GTAAAAGTGCATCAAGAGAGCATATTAGCGTCAGAAACAAA
>P_3714
GAGTCGGCCCAAACATCGATCGGCCTCATGGAGAGTGAGGG
>P_3715
TTCTAGGATTCGTTTCGACCCGGTGGAGGGCGTTGTTTCGA
>P_3716
CAATGGAATGAAAAATGAGTCATGGGAGTTCAAGTCAGGCG
>P_3717
CACGGCACCAAATAAAATCTCATGGACTATGCAGAATATGG
>P_3718
CTTCCTCGCTCAAGAAAAAACACGGCCATGAAAATTGTTTC
>P_3719
ATTTTAACTCATGTAAAACTCACTAATCTGTCATTTTTCTC
>P_3720
TGCGTCCGTAGAGGGTAGTTCCTATTAGATAGGGTCAAAGT
>P_3721
TCTCCATTCGCTTCATTTGTCTATCCAGCACCGAGGACCTG
>P_3722
AAAATCTGCAATGAAAGCTTCATGCGAAGCTTTTTGGCGGC
>P_3723
TGATGGAAGTAGAGAAATTCCGTGCCCACCGACATTCTGTT
>P_3724
TAATCAGTGGTTTTCAAAAGCAGTAGTTGTATATGATCAAT
>P_3725
ACATATACTTCCAAAAAGATCTGCCTAGTTTTCCCCAAATT
>P_3726
AATAAAAACATCACGCTTCTCATATATCTGCGCCGGGCATC
>P_3727
TTTGAGCACGCAATGTTCGTCTAGATAGTGTTCTTCGAAAT
>P_3728
GTTTGTGTGCGTGGCACTCTCTATCCAGACATTCTATTTTC
>P_3729
GCTTGAAATAACACAGTTTTCGATTTATATAATTTTGAACA
>P_3730
AGTCGTCTACTCTCCCTCTCCTAACTCTAAACTCTCTGCTC
>P_3731
CAAGTGCAGAAGCAACATTTCTTTCTAGATATTTTACCTTC
>P_3732
CATTTCAAACACCACTTAAACTAACTCGGCGCCAAAAAGTA
>P_3733
CGTCACCGTTTTGTAAAACGCAAGAGAGGGAGAAAGAGATA
>P_3734
GTGGGCGATTTCGATAGTTTCAGCATAGATCAAATTGATTC
>P_3735
GTGATCTAGAAGCAAAATATCTAACATATGAACCTTTGGTA
>P_3736
ATGGTAAAACTTTTTCATTCCATACTTCATCATTTTAATAA
>P_3737
TTTGAATTCATCATTTGCCCCTTTTCATATGTTTAATGAGA
>P_3738
TTCCCTATTGTATTTAATCGCCTGGTCCCATATCTTATGTG
>P_3739
GTACGAACCTGCTATTTAAACATTCTAGTAGTACGAAACTA
>P_3740
CTCTGCGTTTCCTATGATTCCATACACTCTCTCTTTCATTG
>P_3741
CAAAAAAAAACCAAAAAATACATTACAACACTGATTCAGCA
>P_3742
AATTAGCAAAATTAAATATACATACATTACATTAAAAACAC
>P_3743
TATGTGCTTCAATTTATGGGCTTGCTATTTATTTTTGCGGT
>P_3744
TGGGAGCCATCAGAGCGTATCTTCATAGAATGGTTACTCGA
>P_3745
TGTGAGCACACATTTATCACCTTGATAGTATGATTTTGGTT
>P_3746
AACTGAGCAATTAATAAAGTCCTACTTTTGTTTTAATGAGA
>P_3747
ACAGATCAAGAAATCAAAGTCACAATAATACAAAACACACA
>P_3748
TTACATTCACCTAGCGTGATCTTGATAGAACAAATTAGGTT
>P_3749
CGAATAAAAAACCACTGAATCGTACTAGTAAAAAAGGGCGT
>P_3750
TCGGAGGCAATTTATAAAAACTTACTCCTTTTTCTTGACTG
>P_3751
TTACGTTCAAAATCATCCATCTTACCAAAAAAAAATCACCA
>P_3752
TCCTACTGAAATCTTTCCATCTTACATGTAATTCATTGGAT
>P_3753
CCGTTTTTTGGGTGTTTTCGCGGAAACGGGAATTCCCGTTG
>P_3754
GTATCTGGCAAACGAGAAGCCGAACTATCGTTCGATGCTCT
>P_3755
TCCCAGAGTCTGATTATTTGCGGTGCTATGCAATTGAGATA
>P_3756
TCTTTTATCTTTTTTATGTCCATACTCGCATCCAATTGTAC
>P_3757
GATATGGTGATTGGTTATCACTTTCTAGCGTTTCAACGGTA
>P_3758
AAAAAAACATCTTAACCAGGCTTGGGAGCGTGATTTGATGA
>P_3759
CTCTACACATTTAGAAAATCCGGTTTAGAATCGGTTCGCAG
>P_3760
GGAATTTTATCAAGCACAGTCTAACATATGTTTCTTAAATG
>P_3761
AGTAATTATATTAGCGAGCACTTACTCGGTTAGTCACATGA
>P_3762
TTTTTATATTTAAAAAATTTCATAAATTTACACAACTTCAG
>P_3763
TATACTAAAAATTCTCGGAGCTCAACAGTCGATCAACCCGC
>P_3764
TATTCCCTTGAATGGAATTTCTCCATAGTTTCTTTTCAATT
>P_3765
TTTTGAATGTTTCAGACGCGCTGTGTTGAAAATTTAGCTTT
>P_3766
GAGAAAGATTGAAGAAAAAACTATTCAGTGCTTCTGGCTGT
>P_3767
TCCAAAATCGTAGAAATATCCAAACTAATGCTGCTCTTTCA
>P_3768
ATATCTTAATCATTTCGACACCGTCCAGTGTTTTGGAACGA
>P_3769
TGTACGGAACATTTGGATCCCAATCCAATGGATCTGTATCC
>P_3770
GCGGCATGTCGGAAGGCTCTCTACATGGATTGCAATGTCTT
>P_3771
GGAAAATGATTGAGAAAAAGCTTACTTGTTACAGATGGACA
>P_3772
ATTTAAAAATGCTATTAAAACATACATTCTCAATAGACGAT
>P_3773
TGCAGCATCCACATCAGTTGCAATATATTCCAAATCGTGAG
>P_3774
ATGTCACTCGACACAGGGCCCTTACCAATTGTTGTTTTGGG
>P_3775
ATGTAGTTTATTGTTAAATGCGGTGTAGATGTTGAAATGAT
>P_3776
CATGTTTCACCATGAACAACCATAATTGCTTTCTCACCCCT
>P_3777
GTGACTACTATTGAGAGAACCAATCCAGCAAATACCATTCC
>P_3778
GCAAGTAGAAATACGCATATCAATCCTGTGCAAAAACTGGG
>P_3779
CGAATCTATTCCGAGTAAATCAGTATAAATCGTTTCTGACA
>P_3780
ACTGCATCACCACAAGGATTCAATTTAGAGGTAAGAATATT
>P_3781
CGTGAACTTTTGCCAACTTCCTATCTTTATCTTTTTTAATT
>P_3782
ATATATTTAGACAAATTTCACCCGGTTGCTGATCAGCCTCA
>P_3783
TTAAGCAAAACATTCAAATTCCTGGATGCTCATATTTTCGT
>P_3784
ATTTTTAAATTCCAGAAATGCATGTATATTGAAATTGTTTG
>P_3785
TCTGACATTCCGTGTTTTTTCTTATTAGTCTTGTACCAGAG
>P_3786
AGGCAACGTCCTGCCAGAAACATGGGAATATATTTGAGCAG
>P_3787
ATAGAAATCCATATCAGATCCAATTATGTAAATGTCTCAAT
>P_3788
AATTCAACTCTAGTCAATATCTAACCAAGGTTTAAAAATTG
>P_3789
TTAGATCTAAATTTTCATATCTATAGACTGAAATAGTTGAA
>P_3790
CAATCAAAAGGCCCGTGAGTCTTATTATGGAGGGTACGGCT
>P_3791
CGGCCACATCTTTAAACTCTCTTGTTCGTACTTTCTCTCCA
>P_3792
CTTTTTGTTCTAAGTTCATTCATATTAATAAAGTTTTCTGA
>P_3793
TTTTCTCAACGATCTGTTGGCTAACCGGTCAAAATTCAAAA
>P_3794
CATTTGATTATTGAAAAACGCGTGTTATTATTAAAAATTCG
>P_3795
AAAGGTAACAGGATACATAACAATTCATATGCGTAAAGTAA
>P_3796
TGAGGAGATTTTGGTGCTTCCTTAGTAGCAGTTGGAGCAGC
>P_3797
GCCCGCCAGTTCGAAGCTGCCTATCCAGCTCCAAGAGGGAT
>P_3798
AAGGAAAGCAATCATTAAGACTTGATAGATTAGCTTTCCGA
>P_3799
AATACTTAGAATTCAGCCATCGTTCTATATAAATTGTCTAT
>P_3800
CGAATCAGTCAACGAAATTTCCCTAACTTGTTTTCCCCAAA
>P_3801
CTTCGTTTCCAGATGGCATCCGTACCCACTCTTCATCACAT
>P_3802
TACAAGCCAGGTCAAAAAGGCCTAAACATAGATCTCATCCC
>P_3803
AGAAGTATTGCTAGTTTTTGCAGTGTAGAAAGAATTGGAAT
>P_3804
CGTCGAAGACCGACAAGGCGCTACATAAGATAACTAGTTCG
>P_3805
TGTGGTGCTTGGAACACAGTCATGAAAGTGGAATGGCCAGT
>P_3806
GAAAATTTTAGCAAGGAGGTCATGCTAGTTTAATTTCCATT
>P_3807
TACTGAAATGCATCTGAGCTCATATATGATTAAATTAAAAC
>P_3808
TTCATTTGTTTTAATTTAATCATATATGAGCTCAGATGCAT
>P_3809
ACCATTAACTTGGTTGCCATCTTATTAGTAATTGAAAAAAT
>P_3810
GATTGCTTCTGATCCGGTGCCATTCTAGCAAAGACATCACA
>P_3811
CGTCATTTTGTTTTTGATAACCCCATAGTGAAAATGTAAAA
>P_3812
TAACTTTACAGCTTGATCTTCTTGACAAATAAATACTTCCA
>P_3813
GTGTATTTCCCTGGAAATTCCAGTAAATACCTAATGTAAAA
>P_3814
TAATTGTGGCTGAGAAAGTGCCCACTAGATATTTTAACCAG
>P_3815
GTGAACTGTCAAAAAAGTTTCTTGACAATAAAAAACACGCC
>P_3816
CTTACAACAACTAATTACAACTAACTCTTCGCAATGCAAGG
>P_3817
ATAGACAGAATTTTCTTGGCCTAGGTAGGTGCTGTGGGCTC
>P_3818
TATTGAGCATTATGTGGTCGCAAGGAGGGCGAGTAGAGGCG
>P_3819
ATTTGCTCATCTGTAAAATCCATTCTCGCAAAATAGTTAGA
>P_3820
TTCAAAAATCACAGTATAGGCATAGTAGTGTCAAACAAAGG
>P_3821
GAACAATTTTTAATTTTATCCATAATACAAAAAATGTTCAA
>P_3822
ACATCGAAGCGCAGCCATTCCATACTTTTCGTACGCGATCT
>P_3823
ACACTTTCTCGCACATTAACCTAACCATCGCAGCTACTGCT
>P_3824
TCACCTTTGTTGACGTCAGTCATACTCTTTCTTTTTGGAAT
>P_3825
AACAGATAGTGAGGGCAGGCCGGGCTAGTGAAGAGGCGCCC
>P_3826
TACAGTAACCCTACATAACTCTTATTAGTATAGTAACACTG
>P_3827
ATCTGTTGGTAAATCTCTCCCATACTTCTAAAAAAACCAAC
>P_3828
GTCTCATTGCTTTCTAAAAACTTACACATGAATTTTCTTTT
>P_3829
GTTTTTAATTATACTGCTTTCTAACCCATTCATGTTTGGGA
>P_3830
CTCATATGTCAAAGAACGATCATGCCCCGTGTGACGGAACC
>P_3831
AGTCCATGATCAGAGACAAACATGACAAAAGAATTATCAAA
>P_3832
GGAGTTGAAAATCGAGGAAGCTTGTTAGTGGCCAGAGTTGT
>P_3833
TAATCGTTCTTTTGACGAATCAAACATGATATTTTCACAAT
>P_3834
ATTAGGAAAATAGGAAAATTCTTGACAAATATTTCGGGTTT
>P_3835
AGAGTTGTGGTAGAATGTGGCGGTGTACTTGTCGTCCATAT
>P_3836
TATTTCTCTACTTTCTGGCACTTGCTTGCAAAGTTTAAAGA
>P_3837
TTGTGCGCACACTTCAAAGGCGGGAACTGTCCGACAATCAA
>P_3838
TTGAAAACCCGTTTAAAATTCTAAATAAATGAATTTGTTGT
>P_3839
GCCTTTTTCCGTTCATCTCTCGGTTTATCTAATCGCTGCAT
>P_3840
ACGACGAAGATTCTGAATCCCGATCTAGATCTTCTTCAATT
>P_3841
AATCTTCTGTCGCTTCGAGTCGTGCTAGTGCATCAGCTTCT
>P_3842
TGAAAATATAATTAAAATTTCTTACTCCTGGTGAAGCCTTA
>P_3843
ATGAGGGTGGAAAGGTTAGTCTTGCTATTATTAAAGAATTC
>P_3844
CGGCAACAGATGGATTCTTTCTTGACAAGTTATCTGGATCA
>P_3845
ACTTGTTAGTACCCCTTAAGCTATCATTTGAACTCGCAGAG
>P_3846
ATTTAAAAAAATGTACAGAACATATTATAAGAATTCTACGT
>P_3847
TAATAATTCGTTTAAATATCCTATCATCTTAAAATACTTCC
>P_3848
GACGACATCTTTCCATGATTCTTGCTTGTTGAAATAATTAA
>P_3849
AACTATAAAGAATTTGGCAGCAGTTTATCGTAAGCAAGGAA
>P_3850
ATAATATGTAACAGTATATTCTTAATAATTGTGTCTAGTAT
>P_3851
GTTCTTCATAAAAACGAAGGCAATCTAGACAAAAACTGTCA
>P_3852
TGTCGGAATGCAAACAGACTCGATCTACTGCTAGGTTATCT
>P_3853
ATCCATTGGTTTGGAAATCACTTGATAATAGTCCGGCAGTT
>P_3854
ACACTTAACGATAAGGCCTTCTTGACAATCAGTCATTTCCA
>P_3855
TGCGACCATTACACACGTACCATGTATTAGTATTAAAATGT
>P_3856
TTTATGAAAAAAAGAGGAGACAATTTATTTCAGATGTTCCA
>P_3857
GCGTGGTTTAGAGGCAAAAGCGCGGTTATTCAAATTAGCCA
>P_3858
TGAAAATGACATTCCAGAATCCTGGTAGGCTTCAGATACAT
>P_3859
GGAGCGGCGCTTGCGTGGTTCGATTTATCTGAGAAATAGCC
>P_3860
CAAAAATGTCTAGCTTTTTTCATTGTAGTAATTTTCGGAAA
>P_3861
GAAAATTCTAGAAAAATATTCTCACTAGCTTGTTTTCTTGA
>P_3862
TATTTATACAGTATATTTTTCAAGACATAGAAATTTGGGTT
>P_3863
CACTGTAAAATATCGAGAAACTTGAGAGCAGTGTTGTCTCG
>P_3864
GTACTGACTTCCGAGGCTTTCTTGATAGCATTCCTTCTCAT
>P_3865
CCGCTTCTTCTTCTTCTTCTCTATCTCCTTCATTCTTTATT
>P_3866
ATTTATCTCTTTTGCAACGACTTCATAGTTATTGGGTGTCA
>P_3867
TCCTTATATCCATGTCTTTTCATAATATTTGCAGCAATTCC
>P_3868
TCATCAATTCTCTTGAAATACATAACCGTGAATTTTCAGAA
>P_3869
TGAAAGATTAACATTTAACACTTACTAATAGTTTTACCAGC
>P_3870
TAACAATTAAATAAGGAAAACATAATAATAAAGCCTATGGC
>P_3871
TTCCTTTTAAGTTTTTGCATCTATTTATTGTATTTATCGGA
>P_3872
GCAGCGTGTACAGCTGGAATCATTGTAGTGAACAAACCATT
>P_3873
GGTAATCGAATGTGCTCTTTCTCTATATTGCTCAGGTGTCC
>P_3874
CAAGTACCCGCGTTTTTTCTCATGCTCGTAGTCTTGCTGCC
>P_3875
TTTCCCAAAAACCACAAATTCATATTATTGTTTTGCGTACC
>P_3876
ACATCCTTCATCAACCTTTTCATATATGTATATTTTTCACA
>P_3877
TGGATTGTATTGACATGATACTTGGTAGAAAAGATCATCTT
>P_3878
AAGTTGCTAACGTTAGTTGACTTAACAGATGGGATACAGAA
>P_3879
GAATTTCCATTACATCCTTCCAAGGTAGTATTCGTTGGAAG
>P_3880
AAATAAGAGAATGCCCACGGCGATGTCCTTCTGAATTTCGT
>P_3881
GCAAAGAAAACATAGGAGATCATAATAGAAGTGGTGATTAA
>P_3882
TGGCTTCCATTCAAGATCAACATGATCCTTATCCCAATCAA
>P_3883
CTCAATGGGACTCCATCTTTCATCCATCTGAAATCAATTAT
>P_3884
GCTAGAAAGGTCTCTATAATCTAACATCGAAATTGAAACGT
>P_3885
AAGTTTTCTTCGCGTCGAGTCCTGCTATCGTATTTTTGAGT
>P_3886
ATTATTACAATTTGTCGTGTCGAGACCAAGAACGTCGTCAA
>P_3887
ATTCAAGATCTCCAATCAATCAGTATAGCGATGAGAGAAAT
>P_3888
CAAACGTTAAGATTCCATCACATACTTTTGGATTAGCACAC
>P_3889
TCTTTAGAACAGACGGTTAACTAACTAATAGTAAGTGCATT
>P_3890
TTTCTTTTCTTTTTTTGTTTCATACTTGTTTTCTTTGTGCC
>P_3891
ACTGATAAGAAATGTCTAGTCATACATGTATTGTTATTTCT
>P_3892
TTTTTTAATGATAAAATCAACATAATAGGAAGAGGTAGGCA
>P_3893
TTGTATATTCAACAGAAAAGCCTGGTAGTGCGGTAGAGCGC
>P_3894
TGAAAATTTATTTCAGACTACTTGGTTCTAAATTTCACAAA
>P_3895
ATATCGAAAGCGAGGAAAAGCGATCTCTGAATGAACACAAA
>P_3896
GTCAAATTTACGTTGCTGATCACACATTTGCACCGAGGACG
>P_3897
AGTTGACATATCTTTTGAGGCACGAAAGGAAAAAATGAAGG
>P_3898
AATGAACGAATCAAATGAATCTAACCCAGGTATTATAATCA
>P_3899
AGTACCTATAAAGGTATCATCTAACTATATATTACATGTAC
>P_3900
GCGGGCTCCAATGAGCTCAACTTACTCTAATTTTTTTTCAT
>P_3901
TATATATGGTTTTGGATCCCCTTACCAAGCCATTTTTCGAG
>P_3902
CTTCTTCCACGCGTTTCGCCCGATACAATAACAATAACCGC
>P_3903
CGATCAAAAGTTTTCAGCTACCGTACCCGCAATTATTTCCA
>P_3904
GAACACAGTCCACAATCAGGCATATTAGCAAAAAGCTGTAA
>P_3905
ACACCATGGTGTAAGGGATCCGTGATAGCCGATAGGCGACG
>P_3906
AAAAGTCTGAAAATGAAGATCCTACTATTGCCAACAGCAGA
>P_3907
AAAATTGGAGACAAAGCATCCATATTACTTCCCATCGCCAA
>P_3908
AATTCAATAAAAACTGAATTCTAGATAGATTTTAGCGAATT
>P_3909
TTTTGATACACAAAGGGTCTCGTGACGATTTTGACGATGAT
>P_3910
GCTCAGAAAAAAGGAAAATCCTCTCCCGCGCATTTATGTCT
>P_3911
GAATCGTAGAAATCTCCATCCGATCTAGGAAACTTGAGCGC
>P_3912
CAGCACTTTCTCTTCGTGTGCTAACATCTTATTTTTATAAT
>P_3913
AATTTTTGCAACCCCTCAAGCAATATAATCTATTTCTGAAA
>P_3914
TATGGTTGCAGCAGAAACCCCTTGTTAGAGCGAGTAGACGT
>P_3915
TTAATTTGCAATCAATAGTTCAATAATGTATCAGAGCACAA
>P_3916
CTACACAACATTTAAAGAGGCACTCATTCTTATAAACGCAT
>P_3917
TAGTACACGAGCTCGTAAATCTACACAACATTTAAAGAGGC
>P_3918
TGGCTGTTATCTGAAAGAAGCAATGTATATGTTCAGCTAGA
>P_3919
TTGTTGCAGGAACTGGAATCCAGTTTTCATCGAATTATCAC
>P_3920
CAATTCAAGAAATTCACACGCGTATTAGCCAAAAATCGAAC
>P_3921
ATGGTTCTCAGGAAATTTTTCGATTCTGTGGAAATTGAGCT
>P_3922
AGATGGAAATTGTATAATAACTAAACATATGTAAAGCCAAG
>P_3923
CATTTCAAATTCCTTAACCACATACTATTAAAAAATAAGTA
>P_3924
TACTCCACCTTTGAGTGTACCCTAATAAACCAAAAATGTGA
>P_3925
TCGAATCTAATCGGATGCAACTACATAACATTCACTGTTTC
>P_3926
GCCAGAAAACGGGAAAACGCCGATTTATTCACGCGGGAATT
>P_3927
GAAAGGTAGAATAAATTATGCATACTAAAGAAGTTTTTTTG
>P_3928
AACTCGGTTTATGTCGGCGGCCTGATATTAGTTGGGGTCAA
>P_3929
CATTCAAAATTTGAAAAATACGGCATTCAATAAATTTTTAT
>P_3930
ACAGAACTTTAGTTATTGGACTACTTAGTTGATTTCCTAGT
>P_3931
AAACTCGGCAGATGTCAGACCATACCACGTGGCTGTGTGAC
>P_3932
GCTTCCAAACCTGTACATGCCATATTATTCCTCTACGTCTT
>P_3933
GTTTGGTGTGTCACATGCCCCATGAGAGAGAGAGAGATGGA
>P_3934
TTAGTGTTTATAGATATATCCATATATCCATAAATATTAGA
>P_3935
AATGGTAAAACAGTAATTTTCAAAATAGTTAAGCTTACACT
>P_3936
ATAATTTCCAGTTTATCACTCGATTTAGAGCCGGAATGATT
>P_3937
ATAATTTTGACGGATTTTTCCGGTGTACTTGGCATCTTGAA
>P_3938
AAAAAATCAAAAAAAAAACGCATTTCTGGTAACTACAGTAA
>P_3939
AAAACCGCGACAAAACAGCACTCAACCGCCAACTGGGAGGA
>P_3940
CAAAACGGTATTAAAAATTGCGGTTTTTTTGCTTTGATTGA
>P_3941
AAGTTTCGAAATGTTCAGAGCAGTTCTGGGAATTTCCTTTT
>P_3942
CAAAATGCCTATCTGCCTGCCTTGCCTGTGCTACCGGACAA
>P_3943
TCGGCGATATGGAAGCCAGGCGGTCACATTCAGCACACTCA
>P_3944
ACATGACAAGATGAAATAATCTCACTAGATCCAGTTTTGCT
>P_3945
TAAAATTAGATAATAAACTCCTTACTAGGTATAATCAAATT
>P_3946
AATAATGCAATGAGGAAGGTCCTACTTTTAAAGAAACAATT
>P_3947
CAAATAACAAACACCGCCCACACACTGGTGTGGAGGTGATG
>P_3948
GATTTCGTCGTGTGCAAACACCGTCACGGCAAATTGCACAG
>P_3949
AAAAATCAATTTTTCAACTTCGTGGCAGTGAAATTAGAGAA
>P_3950
TTTATTTCATATTTTAAAGGCTCAAATATGGGATAAAGGAT
>P_3951
AATTTGAATTATTGGTGGGTCCCAACCGCGAAAACCACACA
>P_3952
GAAATTTTCGATCGATTTTCCCTGGTCTATTCCCCATTTTC
>P_3953
TTTCAGTGTGCACAGAGCAGCTAACATCACGTAGTAATTGA
>P_3954
CAGTTTTCTAAAAAAGAATCCTATTTAAAGGAATTAAAGGA
>P_3955
AAATTTTCCGGCTTTTTTGCCATGAATCCAAAATTTCGGAG
>P_3956
GGTAAATTCCTGTCGAAAATCTTTGGCAAAAAGGAGCTCCG
>P_3957
GACTCCGCCACATCAAAAATCGATACAGCCTGAAAGAGGAT
>P_3958
GAATGTTTTTGGGTTGTTTACTGTCCATTAAAAAATCATGC
>P_3959
TGAAAATTTGACCTTTTTCGCTGCAAATGTGTGATTCGGCT
>P_3960
TAAAATTTCGGATTTGAATGCATTTTTATCAGTTTTTGCAT
>P_3961
CTCTTTTTTTTCCAAAAAAACTTCATATTAAAAAAAACCCC
>P_3962
GAGTATTCTAATTGTGTAATCATAATAATGAATCACTCGAT
>P_3963
TTCAGAAAAAATTTAAGTTCCAGTAAAAACCAAACTTTTGT
>P_3964
GCTTCAGGCCTATGATATGCCATATGTGTGCAGAAAAGAGG
>P_3965
AGAAAAAATAAAATAAAACTCACACTAATAATCGATCGAAT
>P_3966
AGACCATTTGGTAACAATTTCGATATAGTTTTTTCCACAAT
>P_3967
TTCAAAATCATCATGAACGTCATCATAGCTATATTCATGAG
>P_3968
GATGAACACGTTCCAGAACTCCTTCGACTGTTGTCACTTCT
>P_3969
GCAATTCACAAGTGAAAAGCCAATTTATTAGGTTCAACTAC
>P_3970
CTATCAGCCTGCTAAGTAAACTAACTACAGTACCCCTACTC
>P_3971
CGTCGGAAAAAGAAGAAGCTCTATCTACACGAGCATCGGCA
>P_3972
TCGACTTTCTCCGAAAAAATCGGAAACAATTTTTTTTTCGA
>P_3973
TGTCTTTGAGAAATCTTTGGCTCCAAGGTGAAATTGTTGTA
>P_3974
AAACAAAAAACATGAAAACGCTGTCATTTATTTAGACGAGA
>P_3975
TAGGAATTACAGCAGGAATTCTACATAGACCTACCACAGGC
>P_3976
ACAATATATTGGAACATAGTCATGTTTTATAAAAACCGCGC
>P_3977
ACAAAGTTTTCAAATTTTCACAGCCACGTGAATAAAATAAG
>P_3978
CATTGTGACGTTAGAAATGTCAAGGTCGAAAAAATTGCAAT
>P_3979
GCGGATTACATGCGGTCAGGCTTACTATTTCTAGTATTGAT
>P_3980
TTAGTTTAGTAATGTAATAACCTACTCGTCTTTTCCTCCTC
>P_3981
GGTAACATCAATAGTTTGATCATGAGAATTCAATTAGTCAT
>P_3982
TCTTTACGCAGCAATCATTACTTATATACAAAAGCATAAGT
>P_3983
GTTTACTTTCGATATTTTTTCGATGATGGCAAATTTGAAGC
>P_3984
GAAATTCTCATTGGAGCGCGCTTGCTTCGTGTTTCCTTAAT
>P_3985
CCTGAGTCATTGGCAAAAATCATGACAATGGAAAAGAAGTT
>P_3986
GTCCGAAAAAAACAAACAAACAATTTAGTCGCAGTCCCCAT
>P_3987
GTCCAGATAACATTTCAAAACTTACATCTCTAGAATTAGAA
>P_3988
TATTTGAATTTTTCTCCCCCCCCCCCCCCCCATGGTCTGTG
>P_3989
GTGCTCTCAATGCTAAAAGGCGATGATGCAATTTTCAGAGG
>P_3990
TTGCCAATCCATTATTATATCTTGACAAATAAAACTTGGAA
>P_3991
CGTGCATCTTATCCAGCAAACATTCTACTGCATCAGTGATC
>P_3992
CGCATGCTTCGGCTTCAATCCATACTTCTCGTGGTCCACCT
>P_3993
GAGTTTTTCTGTACGAATTCCCCCAAGGCTGCAAGTGCAAC
>P_3994
ATAATCAAATATTTTTTTGTCTAACTAAATAATTTTATACT
>P_3995
TTCACGAGCTTCTGGCCTCCCTCACTCGCCTACCGGACAAC
>P_3996
TTTTTCGGGCTATTCTGTGTCTTAATAGTGTAGTTCAACAC
>P_3997
ACAATATTTGGCGAGAAATTCATACTTTTTGAAAAAAAATA
>P_3998
GGCGCCTCGTCTGCAAACACCGTGCTTCATATTTTAATTTG
>P_3999
CTCAATTTCAATACTTTCACCGATATAATCGATTTTCACGT
>P_4000
TGCATTCTGTTATTCCCCCCCCCCCCCCCCCACTGTGCTCT
>P_4001
AATACAAAAACAAACCGACACTAGATAAACGCAGTTACAGG
>P_4002
ACAGATTCCAAATGAAATCCCATACCACGTGGGTCTAGATG
>P_4003
GGGAAAAATCGCGATCCCCCCCCCCCCCCCTTCCTCTCATT
>P_4004
GCTCGGTTCTAATTTTAAAACTAAATATATTTGTTCGTGTG
>P_4005
TTTTTAATCTTTTTTTAACGCAGTTCATGGAAAAATTATAG
>P_4006
TTTCAATTATTTCTCACTTTCATACTCGTCAACACCTCATT
>P_4007
CTGTCTTTAATGTACTGGAGCATTCCAGTGGGATTTTCGGA
>P_4008
CCTAAATCAAGTTGAAAACGCGATATTTTTTTCGAAAAGTT
>P_4009
TCCCTCTCTAGTCCTAGACCCATATTATCGAGAACATCAGA
>P_4010
AAAATTCGCGAAGAAGTCTACATACCTGCTCAAAACAAGTT
>P_4011
CTGCCATTTTTTGGGGGACACTATGTATAATAAAATCTACA
>P_4012
GTGACACTGAAAGTGTAAACCAGGGCTGTGCGGAACTGTAT
>P_4013
GCCGAATTGCTTGTTTTTCTCGGCCATGTCGCGGACACGGA
>P_4014
GGCAAAATATATGATTTTTGCGAAAACTGACCTTTTTTCAA
>P_4015
GCAGATTTTTATTCAACTGACTGTCTAATACATCAGGGCAT
>P_4016
CTCTCGCATTATTTATCATCCATGAGGTATAAAACCTCAAA
>P_4017
TGCCGCTTTGCTTCTTTAGTCGGCATATTGCAGCTTTGCCA
>P_4018
AATCCTGATTTTTGAATATGCCGTCTAAACAGTGTCTTGTG
>P_4019
CATTTTTCATCGGTGAAATGCAGTCGTGACTCATTCGTTTT
>P_4020
CTTCAGCAAAACGAATGAGTCACGACTGCATTTCACCGATG
>P_4021
TCCTCCCACCAAACCAAACCCACTATACCTTCAAAAGCTCA
>P_4022
ACGGAGATGATAGAATGAGTCATTGTAGCACTTGAAAATGA
>P_4023
GGGACCCCCCTCGATTTGAGCGGTTTAGGGTATTTACAAAC
>P_4024
GCAAAACGTAGCTGATTGCCCATGTTATAGTGTTTGTTGTG
>P_4025
AGTTTGCCAACTTACACTATCTGCATAGTTCATCTCGTCGA
>P_4026
CAAACCAAGAACTGGTTAAGCTTACTCGGCAAATCGCTCCT
>P_4027
TCTTCTCGAAAACAGTGATTCTATCATCTGGCTTGAAGTCG
>P_4028
AATGTAAATATGTGCAATGACTCACTAGAGAACTTGTTAGA
>P_4029
CTTCATAGGTTGGTAAGCCGCACACTACGGTTTAATCTACA
>P_4030
TTCCAATTTTTCTAGAAAAGCGGCAACTGCCGAAAATGTTA
>P_4031
GAAATCTTGCCGGCTGCAAACTTGATAATCGCTGATAGAAT
>P_4032
GTTTTCCAAAGAATTTTCGGCGGCACCCCTGCTTGGGAAAT
>P_4033
TCTGGTGTAAAAACTCAAAACTTACTATAGACAGTTTCTTA
>P_4034
AATCCATTTTCTGAAATTTGCTGTGCCCTGGAAGTTCGAAA
>P_4035
ACACTTTAAGTTGAGCAGACCATAGTAAGAAATTAGATATT
>P_4036
CTTTTCGGTTAGACAAAAATCTAGCTCGAAATATTTCACTC
>P_4037
AATTTTTTAACACGAATTTTCAGTCTCGGGGGTCTCCGTGC
>P_4038
ACCCATTTTCAAATAGAAGTCATTATATTTCAAAATAAATT
>P_4039
AAGTTGTTTTCTATTAGCAACATACTATGAGATGAACATTG
>P_4040
TGATTTCCAAAAAATTTTTTCATAAATGTCAAACTTTGTTT
>P_4041
GTGGCAAATCTCAAAAAATTCGGTCCATTTTCCAACACAAC
>P_4042
GAACTAGATTTATCAAAATACTTGATATTGATATTTCGTTC
>P_4043
AGCAGAATTTTGTCAACTAGCATAATATTCTCTGAGAAATT
>P_4044
GATCTCTTCATAGAAAAATGCGATAGACGGGAAAATAAATT
>P_4045
CCAATACGGGTGATGGCGAGCACTGCCATAATGATAAAAGT
>P_4046
TGGTGGAGGAAAAATATTACCACACATGTGTACCTCAAAGT
>P_4047
TGATTTTCTCCCAACTTTCTCTAACTATGTTAATGACTACC
>P_4048
TATTAGTTTTTTATTTTTGCCAGTCCAGCAAAATTTTGGGG
>P_4049
AAATAGATTCAAATTATTTTCTTGTTAGTTGCGCTAGTGTT
>P_4050
GATATTGTTGAGAGACTTGTCTTACTATTAGATGAGAAGTG
>P_4051
TAAAAAATTTCCAGTGTTGTCATACATCAGTTTCCTTTTAT
>P_4052
ACGGTAATTGCCGCCCAACCCCTGATAGATACATCACGAAA
>P_4053
TTATAGACTGACCGGTTTTTCTATACAATACAAAATTGCAT
>P_4054
GCGCGTATTGTATCATTTTCCACACCCCATCGTCTATGAAA
>P_4055
ACTCTAACACCACGTGCAAACTATTATGTAATAACAGCGGG
>P_4056
GATCTAGGTCCGCGAAAACTCTAACATCTAAAAAAACTGGT
>P_4057
AGTTCATGGACCGACTCATTCGATTTAGTCATCCTGTTTGG
>P_4058
ACAATGATCTATTGGATAAACTATGTAACAATTCGGAAAAA
>P_4059
ATTGTTGGTAGGTTAAAAGGCAATATTGAAGAAGGGCAGAA
>P_4060
GTTCGGAGCGGCGAAAGATTCGGCATAAGTTATTTGTAGAT
>P_4061
AGAATTAAAGATACAAAAAGCTATTTACCACTTTGGTGCTC
>P_4062
GGGAACTATTAAGCCGAACACGGTCAATCACAAACATGTCC
>P_4063
CCACCACACGATTTCTAGGTCATGTTAGATTAACCACGGGG
>P_4064
TTCTAATTTTTTCAAGTTTGCATATTAGTTTTTTTTTGATT
>P_4065
TACCCTCTTCATCATGCACACTATTTAGGCGAATGGAGCAT
>P_4066
AATAGATTTTTTAAAAATTGCGGCACAGAAAAATGGGCGGA
>P_4067
ATTTTGGCCTAAAAATTAACCTAAATAAACGAAAAACGCAA
>P_4068
TACATACACGAGAATGCAGGCTTACAGGTAAAAATGCGTTA
>P_4069
TCACTTAAAATCTACCCCATCACACATGTTCAACTACATTC
>P_4070
AATTTCGATGTCCATGGCATCATGTTGGTCAACTGCTTGAG
>P_4071
GCACCACCCTCGAGAGACATCTCTCCAGTGACGGGATCCTT
>P_4072
GGCGATCGGGGCGTTGTCGGCATGGTAGAGCTCACGAAGAA
>P_4073
AATGACTAACCAGAAAAAGGCGGTGACCGTTTAAAAAACTC
>P_4074
GAGGAGGAATCAATGAAAAACGGTTTTTGTTTTTGTCACTC
>P_4075
TTCTCTGCCTACCTGCCTGCCTACATAATTTTTTTTGAACC
>P_4076
CAAATAATTTCAAGGATGTTCAAGGCCGTCTGCGATCATTC
>P_4077
AATTACTGCTTGGGAAATACCTTACTCGTTTGTTTTAGTTT
>P_4078
AGGCTGTACACCTGAAATATCTACCTAATGCTTGTACAATT
>P_4079
ATATTTTTTTCTGAAATTTTCCCTATAGATAAAAAACATTC
>P_4080
TATCGATTTTTCTGAAATTGCGGGGATTTAGATTATCAATC
>P_4081
AATTACATTAAATAACGTGCCAATCATGTTGAAATTCATTG
>P_4082
CACTTATTTCAATGACAAAACTATTCTGTGAAATTTATGCC
>P_4083
GGCGCGTTGTAGAGAAAGATCATTCCAGTCAACAGAAGTTG
>P_4084
GTAATCTCAAATTGTAAAATCATGAATCTGTTTCAGGGGTG
>P_4085
TAGTTGCATCACTTGTACAACTAACATCAGTGCAAAACCAA
>P_4086
ATTAATGCTGTTCACATGCCCTTGTTAGAACATTTCATCTT
>P_4087
AAAACAAACAAATCTACCGCCCTGGCCGGCAAAAAAATAGG
>P_4088
TCAAAATATAGAAAATCACTCGATTTATTACGGGAAAACGA
>P_4089
AAGTCAAATAGATAGATATTCATTGTAGTTTGCTATAGTAT
>P_4090
TTCTTCTGGTTCTTGAGGTTCTTGACAATAATATTAATAGT
>P_4091
ATGCCAACATTCTCTCCTCCCGGTCCAGTGGTAAGCATTCA
>P_4092
AACCAATTGAATTACAGGATCTTGACATTGTGGACACCCAG
>P_4093
CCCGTTTTCAATTCAATTTTCTGACTAGTGGTGTTTCTTTT
>P_4094
GTCTCATCGATTAAAAAATTCATCAATGCTTTTAAATCTGC
>P_4095
TGAAGAATTTGCAAGGAGCTCAGTCTGTAATGATTTGGGCC
>P_4096
TCTTGGCAAAATCTTAGCAACTTACTGGTGGCACCTTTTGC
>P_4097
AAATATGTGCACAACATTTTCTCACTAGAACTTTTTTTTTG
>P_4098
AACCAATTCCAGTCAAAACGCAGCACTTGGTCCCGAACTAG
>P_4099
TGTGGCAAAGAGAAGATCATCATACATTCGAATTTTTAGCT
>P_4100
TACGTCTTTTATTCAAATGACCTGATAGTTCAAATTTTAAA
>P_4101
GAAAATACTACAAGTTACTACTATCTACTAGGTCCAACTTA
>P_4102
CCGAATCATCAGTTAAAATACACACTAGATTGAAACTTACC
>P_4103
CAACGGAACTCCATTTTTCACTTGGTAGATTTAAATTAGCT
>P_4104
TAAAGGCTAATGACCAACATCATGCTAGTACTTCTGTTCCT
>P_4105
CCTTGAGAGCTTCTTTATAGCGATTTACTGTTTCTTCATTC
>P_4106
AATATTGCTACCTAAAAAGTCAATAATGATAAATTATCTTG
>P_4107
TATCCATTCCATCCTTCTGCCATGATACTGTAATTGGAGCA
>P_4108
GAATTTTGCTTTAAAACACCCAACATAGTCTTAAACCTCGA
>P_4109
CACACGATTATATTCAATGGCATCATAAGCTATATCAAACA
>P_4110
CAGAAGTGCTTCGAGGAACACATGCACGAGAAAAGACCGAA
>P_4111
GGCGCCTAGACCCTTGTAACCTTACTATCATAAAAGCTCTA
>P_4112
TTTCTTTTGAGTGGCTTCGTCACACATGACATAACTCCTCG
>P_4113
AATATTTCGACATATTATCTCATATATGTAAATGAGCAAAA
>P_4114
CTGAGCAATAGTTTTATATTCTTGATATATCAAAATCTGCC
>P_4115
AATATCAAGTCTGAGTTCGTCTAAATATTGTAAAAGTAGAA
>P_4116
ACGCAAGTTGGAAAAATATTCTAACCAGGAAATTGCATATG
>P_4117
TCAGTGAATGTTACACGTCGCAATCTTGCACCGAAAAAAAC
>P_4118
CATCTTCTTGAAGCTTTTTTCGGTGTATCAAAATCATAGTA
>P_4119
CAAATTTCTAGGTCACAGACCTTGATAATGAATGTTTCATA
>P_4120
ATTGAATCGATAGAAGAATTCTTACTATTAAAATTTGGTTA
>P_4121
GCCTTGGTGGCTGTTACCGCCGGACTCGTTATTCCACTTGT
>P_4122
TTAATTCCCGATTGGTGAAGCTTTCCAGTGTCTACGAATTC
>P_4123
TATTATACATGGGATGCTCTCTATTTATTGTAAGTTCCCAC
>P_4124
TCGTTTGGGTTTCTAAAAAACAATACAGTTAAAATTTCAAT
>P_4125
TAATGTGCTCAGAATAGAGGCTTACTATTGGAATTGAATTT
>P_4126
CTTTTTACAAATCGCTTGTACTTACTTGATACGGCAGACCG
>P_4127
TAAGACATATCGAGAAGACACGGTTTAGTTTTTTTTCTAAA
>P_4128
TCCAGAAGAACCTACAACTTCTTTCCAATGAAATCGACAAC
>P_4129
GACTATGACAAAACAAACTCCATACCTTCGCATCGGATGGG
>P_4130
AAATTCACATCAAATTCATCCATACATGCCTCTTGCCCGAT
>P_4131
TTCTTCATCGAGTTCTTGAACATACACCTGAAAAAAGTGGG
>P_4132
CGTTTAGAACTTTATGTAGACTATTTCGTGTAGAAAATCAA
>P_4133
AGCAGCAAGGGGTAAGGTGCCTTAATATACTTTAATATACT
>P_4134
ACAGAAAAAAGATCAAAACTCATGTATGTAAAAAGGTGTCT
>P_4135
GGCATTGAAAAATGCTCCTCCACGGTTGAGAAATTGATCGG
>P_4136
AAGAAATTGAAGAAAAAACGCCTTTTAAACAAAGGAAGCAT
>P_4137
GCAACAACAACATGCTGTCTCTTGAGAGCGTTTAATCTAGC
>P_4138
CAAAACGCTTTTTATCTAACCATACATTCTCAATCTTTTCG
>P_4139
TTTAATGCTCATTTAAAAAGCGGAAACACGAAAAACTGGGA
>P_4140
CTTACAATCCAGTATTATCACTATCTACTGGTTTAGACGAT
>P_4141
GCGATGTTTGGTGAGTGATACATTGTACTGCACGATCATGT
>P_4142
CCTCTGGGCAACCATTTTGTCTATCATCTGTCCGACTGGTC
>P_4143
TTGATTGAGTCAAAAAAAAGCATACTAGGTATATTTTATTC
>P_4144
ATACATAATGAATCAAAAATCTTGTTAGGAAATAACAAACT
>P_4145
TTTCAGGTGTTATGACCTTACTATCTACTTGAAAAAGCTGG
>P_4146
TGTTGGAATGCATGCCCGAACTTCCTAGTGACGGACGGCCT
>P_4147
GGAAACTTTTGAGCACTCATCATATTATGAACATGCATCAC
>P_4148
CCAATTCAACTATAAAAATGCGTGCTTGAAAAATGTAAATC
>P_4149
TTAAATATTATTTGGAAAAACATACTACATCGGTAGGTTCA
>P_4150
ACTACCACGCCACCATTCCTCATGGGAGGAACTGTTGCCCC
>P_4151
TTGTTTTCTCTGAAATAGCACATAATAATTGAACTCTACCC
>P_4152
TTAGAAAAAGCTGTAATTTTCCTGCTATTGGTTATACAAGG
>P_4153
GAAAAGTAGTGATCTGACTACTATGTATTGATTCCTTATAC
>P_4154
TGTGTTAACTTATATGATGCCGATACAATATAGTTTGATGA
>P_4155
GTATAAAACATACTCATGTCCATTCTAATCAAAGTGGGATT
>P_4156
TACAGAACTATCACAATGTACACACCAGTTGATTCAATTAA
>P_4157
CTACAGTATTTTGTGCTCGTCGGCCTGGTGCAAAGTATATT
>P_4158
CAATTTTTACATTTATAGAGCTCACTATATACATAGCTCAC
>P_4159
CTACTGTTACACACAAACATCATACTATCATTTCTTACAGG
>P_4160
CTCTGATCCAGGAATTTTTGCATGGGAGATTCGAGATCGAC
>P_4161
AACTTATTTTCTGTGACCACCTAACCCAATGAAAACGAGAA
>P_4162
GTCCAGCTTTTTTAAATGTCCTAACTAACGAACTTACGGGA
>P_4163
GATTTTCTTGTTGAAATAAGCAGTTTGGTGAATTCGCGGAA
>P_4164
TTATTCTTAACCAAATTTTCCCCCATTTCTTTTTTGTTTGC
>P_4165
AGGTTGATGTACAAGATTTCCAATCTTTTGCGGGCAAAATT
>P_4166
GATTACAACTCGTTACTGAACTTACTTTCGAATGTGTGATA
>P_4167
TTTTTCGGCATATCTTTCTGCGTGCTAGCGCGGCGTCACAT
>P_4168
CGCATCCTGAATGTATTGAGCACGGTAGAGCCGATGAATCT
>P_4169
ATGTTTCAGCAATGAATTCACTAACATATTCGAATTGAAAC
>P_4170
AATTTTTGTCAAAATAAGCCCATATATGAAGCAAAAAAAAG
>P_4171
TCCTTTTTGGTAAATGGGTTCAATATATTTAAATCCGGTAA
>P_4172
TATGTTATTCGAGCAAATAACTACATTTTGAAGATTGATGT
>P_4173
CAAAGATAGTGGAAAAAAATCATACTATAGTAAGAAAACAC
>P_4174
TATCACACAATTATCTGTTTCTTACCAAGTTTATGAAATCA
>P_4175
AATTAATGTTGATCACACAACTAAACAAATCTTTTTTATTT
>P_4176
TGTTCACACGTAACTAAACACCTACTATATACATATATTTT
>P_4177
TTTGCTGTCCAAGTGTACGACAGTCCTGCTTATGCAACTTC
>P_4178
AATCATGGGCGAGAGAATTACATGAACCTTTGGGATGGCGA
>P_4179
ATGTTGAGGGAATTCGCCGGCGTCATCGTGGTAGAAGCTCC
>P_4180
TTCAAATAGGTTAGAGAGTTCTTACCAAGTTTCTTAACCCA
>P_4181
TATTTAGTATAAGAGGGTGTCCTACTAGTGCAAACTAACTT
>P_4182
TACCAAATCACATATATTTACTTACTTGTGGCGGTAGCAAC
>P_4183
AGAGTGAAATAAATATAAGCCAACTATGTGAACGACTTCTG
>P_4184
ATTTTCTAGGTTACCATGGGCAGTCATTATTTCTTCCGTTA
>P_4185
TGGGAGACTTGGGCGCAGGTCAGTGGAGCGAAGGTAGCGGT
>P_4186
AAGTTCATATCTTCCAAGTTCTACTTATACGAAATTCGGAA
>P_4187
CAAATTCGATCTCTCGAAAACATAATAAAGTTAGACTCTTA
>P_4188
TAAAACTTATTTTGAATTTTCATACTTTATAGCATCAACTC
>P_4189
ACACATAGGAGCAGCAATCGCATTTTAGAGGCCTGAAAGCA
>P_4190
GGCAAAAAGCGGAGTGTGGTCATAACAAAGAATTGACCTGG
>P_4191
TCTTCGTTGTGCTTCTTTTTCGTAATAGTGCTCCACGACGT
>P_4192
GTCGCCTCTCCACGCTTTTTCATAATAATAATAATTTTTAA
>P_4193
CGTCTATATTGAACAAGTTCCCTGCTTGGCCAATCCGAATA
>P_4194
TTTTGTGTTTTTAAAAACTTCTCACCCGTTGGATGCTGCTT
>P_4195
TCTCATAATTTATTTTTGATCTACCTTGTTGACTAGGCTCC
>P_4196
AATTAAATAAATCAGAAAATCTTACCAAATACACCATTGTC
>P_4197
TGATCTCCTCGATTTCTATTCTTTCTATTGTTTGCCACATC
>P_4198
GCAAGTGGTGTCAGAGTGTACCATATCGTGGTGATTTACAA
>P_4199
CGATCAGCCTTCTCGCGCATCATATTATCAATTCTCAAGTT
>P_4200
ATTCTTTATTCTCGACACTACTAACCTGGAATAACAGCATA
>P_4201
TTGCAAAAATAAAACTTGAACTACATAGTAAAACCGGTAAA
>P_4202
TTAAAGACAAAATGATTCTCCTAATTAGGAAAAATTCCCCT
>P_4203
CTCATTCCTTTATCGTCATACATAACAGTGTAATGTCCTGG
>P_4204
AATCTGGTCTCGCAACAAGTCAGTGTACTACTATTGGGGGG
>P_4205
ATAAGTTTCTGCTTTAAAAGCTTACACGATATAAAAACAGC
>P_4206
TTATTTTCAACGAGATTTCACACGATATTGGAGATATTGAT
>P_4207
GTCGACGCCAAGTTCGAAAACCTACTAGTCAAACGTTCACA
>P_4208
GATGTAGTGGACTATCCCAACTGCATAGTGAAACAAGTTCA
>P_4209
CTGAGTTCACTAGTAAAACGCGAGGAAAATTATAGAGACAT
>P_4210
TCTCGTGGAAGTTCAGTGATCACACATCTATATTTATATCA
>P_4211
TTGAAGAACTCACTAGAGTACATGATAGAAAGTAGGCACAT
>P_4212
AGAGCTGACGACGAAGAGTTCACAATAAAAAAAAGAGAAGA
>P_4213
AATATGACTAATGTGCCTACCTCAATAGTGTCTCTTTTGTT
>P_4214
TGGATGCATTAATTGTAGTTCATTTTAGCGTTAAAAAAAAC
>P_4215
GTCAACATCATCCCAGTACACGCGGTTGTCCTTTTAGCGCC
>P_4216
AACCTTCATCATTTTGAAAGCATACCTCATGTGAATCGTTT
>P_4217
TCTCTCTCTCTTCAACTGCCCATCATATTATACTAGTCCAG
>P_4218
AGTAAAACTGGCAAAAAGTTCTAGGTAGTTCACAGACACAG
>P_4219
GGGGCGATGATCTTGATCTTCATGGTTCTGAAAAAAAATCA
>P_4220
GTTGTAATCAACCCATTGGTCTACTTCCTTCAAATACTCGG
>P_4221
TTAGGTTCAAATTTTTGGATCTAACTAATGTAATTTTGAAC
>P_4222
ACATTAACATGTATAGCTGACATGCTCCATCTTTGCGGGCA
>P_4223
TAGTTTTTATGTTTGAAAATCGGCAGAATCAAACAGTTACT
>P_4224
TGAGATATCCCCTTTGGTCTCTTGGCAGTAGAGCTCGGTGT
>P_4225
TAGGTTATTCATACAGTTGCCATGTATATTAAAAATGCCTG
>P_4226
GAACTCTGACATCTTGAAATCTATATAAGAGTAGTTTGCTT
>P_4227
ATTCTCGCCTCCGATGGGGGCCCCCACAGTCATATGACGCA
>P_4228
AATTTTCTATAAACCTAAAACAATTTAGTCAACTAGAACTA
>P_4229
AGGTTAACAAATACAGAACTCTAACTCGGCCATATTTGAAA
>P_4230
GAATGAGGATCCGTAGATGCCATTTTACTTAACTCCGAGTA
>P_4231
TTCAAGCTTGGCACTAGAAACTTACTTCTTTCTGTATTTTA
>P_4232
AATTGAAGTTGTTCTGGCGTCATGTTAGCAGTTGGGTCCAC
>P_4233
ATTATTCCTTATGCTGGAATCGATTTAGCAATTTACGAAAC
>P_4234
AAAAAAAATCATATAATAGGCTTGATAAACTTCTCAATTGT
>P_4235
AGTATACATATGTTAGTATACTACATATTAGTTGAAATGAT
>P_4236
GGATCAAACGAAACAAAAATCGATCTAATTGTTTTCTACCT
>P_4237
GATGAATCTGTAGATTAGTTCAGCATAGATGGAAAACGCTA
>P_4238
TCAGAAGCACTCATCTGAAGCGTTATAATGATTATTAATTT
>P_4239
AAATGACACCTCAGGAATCGCAATTCCGTTAAGATAACACT
>P_4240
TGTTAGTTTTTTTTAATACTCTTGATAGTCAAATCAGCAAC
>P_4241
AACCAATTTCCTGAAAAATGCGCGGTTTGTAAAAATGCTGC
>P_4242
TGCACGCATACTTGTAGGCTCATAACCGGTGTAACTTTGTG
>P_4243
TATATACTAAATTCGATTTCCGATTTATGTTATGCTTGTCC
>P_4244
TGAGGAGGAAAACACCTAAACTAAACAGGGTTGGTGAACGA
>P_4245
GAGACAGTAAATGAAGAAACCATCCATGTTGATTGAGCTTT
>P_4246
TATCTTACCAAAGTTTAAAACGATACAATGAAAGTTTGAGC
>P_4247
ATATATTTATATTTATTTAGCTATTTAGATAAAAGAAAATA
>P_4248
AGTTTCCACCAACTCATCCACTTACATTGTGTGAATGCGTG
>P_4249
TTGTTGTTGATTATGTGGGACCCACTAGACATTTAGGGAGA
>P_4250
CCAAAATTTTTGAAACGGTTCATGATAGTTGGCCATGGCAA
>P_4251
TCGGTCATATAATTTTTGACCATATATGTAAACTCGTCGTA
>P_4252
GTTCGTAAAGTGTGGTGTATCGTCATAGTGTTTGCACAAAA
>P_4253
AAACTAAACCTATAAAACGACATACCACTTTAGCTACCACT
>P_4254
CAATTTATGTTACGATAACTCTTATATGTGCTGTGGAAGAT
>P_4255
AAGTGTTCCTTTTATCGCTACATTCATCTATAAAATTGTGA
>P_4256
ACAGTAGCAACTTGAGACAACAGTCATGCGTTTACTAGCCA
>P_4257
TTCCACGGAAGTTTCCAAGCCATACATCATAACCAGCGTCA
>P_4258
TTATAAAAAAATGTTTTACCCTAACTATTGAATATGGTCAT
>P_4259
ACCAGGAACACACGTGAGAGCATGAACCGAAATTTCACAGT
>P_4260
CTCTGTTTTGGAAAATAGCTCAGTTTAGTTGCAAATATTAA
>P_4261
TTTTTTGAAAAACTAAAATGCATTATATTGAATAATGAAGA
>P_4262
GGCAATAACGTGCTCAGGCGCGAAAATGTTGATTTCCAGCT
>P_4263
TAACATTGTGTTTTGGAAAACGGTCACAACTTTTTGGTGGC
>P_4264
TTCATTGTTTTTTGAACTAACCTACTAAATAAATGAACCGT
>P_4265
TAATTGAGAAGTTCTGAACACTAACTACTTGTTGAGCCTCG
>P_4266
TTCCTATTAAACACTATCGGCGAGAGAAGAATATTTTATAA
>P_4267
GTTCTCTCCGTGTGTTTTTTCATGGTATCATCCCTCAGTAT
>P_4268
TAAGAATGAAATTTCATATACTTACTTGTAGAGAGAAGGTC
>P_4269
TTCGAACAGAATGTGAAAATCTCAATAGCAAAATTCAATCC
>P_4270
CTAATAGAGGATATACGGTACTAATTATGTATGTTATAATT
>P_4271
AGTAATTGACCAGATATTCGCGTGTTAGCGGCTGTTCGTTC
>P_4272
TCTCACGATATTGTTTCTCGCTTACTAATTTCTGAAGCTGA
>P_4273
GACGAATTATCGGAATTTTTCAGCAACTTTTTCAGAAACAA
>P_4274
GGGACGAAATTCTGACAAGACATGATAGACAGGCACCTACC
>P_4275
AACCAGCATTAAAGTATAATCTCACTTTATGTCCTTCTGGA
>P_4276
ACGGAAACGATGGGTCGCGCCATATATTGATTTTAGACCGT
>P_4277
ATCGCTTTCCCTGCGGGACCCAATTATGTAAATTCTACTAC
>P_4278
CAACCTTTTGGGAAGACGTACATTTTATTGTTAGACTGCTT
>P_4279
GTTGAAACTTGCACTAGAAGCATACTTCTTCTAATGTCAGA
>P_4280
TCTGTAAAGCCTGATATAAACTTACTTGTGTGAACATCAAA
>P_4281
CCTCAAGAAACAATATTATTCTTGGTGGATCATTTGGAGCG
>P_4282
TCCATTTCCTAGCATGATTTCTTTACAGTTATTCACATGAA
>P_4283
GCTTCTTGTCTGAATCAGCCCTAACTTGTTGATTTGTAGCA
>P_4284
AGATCCACCACAATTAATTCCATACTTGTCAATATGAGCAG
>P_4285
TGCTATATTTGGTTAAGATGCTACATAGGTTCTAGTCTTTG
>P_4286
GGACAATAAGAAAGAAATTGCCTGAAAAGTAATTATAATAA
>P_4287
ACTCCCCTCCCAATCTCGCTCTTCCCCGAGAAATAACACTG
>P_4288
AGATATATGCACCTGATATTCATATACGTGTTTAATGCTTC
>P_4289
AGTCCTAGTCACAAAATCAACTACATAGAGAGTTCAAATTT
>P_4290
GCGCACTTCGCGTGCTGGCGCATTTCTGGAAATTTTAATTT
>P_4291
ATCCCTTTTTTCATGTTAAACTTACCAGGCAAAAACTTTTG
>P_4292
CACAACTATTAGTTAAATATCTCAAATGTGTTTTTTCAGCG
>P_4293
TCTAGTTACAACATTGTTCACGATACAGTTCCTATGTCATC
>P_4294
ATAGATCGAACATAAATTTGCATGATATTTCTTGAAACTCT
>P_4295
GAAACTTGGAGAGCAACTACCTGTCTAGCTTCGGGAACGTT
>P_4296
TGTTCTAGTTTTTTTTTACACAAGATAGGTAAAAATAGGTA
>P_4297
TCAGTATTAAACAAGTTCGCCTTTATAGCAGTGGTGAGACT
>P_4298
TAAAAAAGTCTCGGAAAATGCCTTTTAAAGAAAGTTTACAG
>P_4299
CTGAAAATAATATTCAATCACTGTACACCACTTTTTCCTTG
>P_4300
TTTATAAGGCAAATTTCCTCCTTGATAGTTGGTCTCATCAT
>P_4301
CAAAACGAAAAAAGCGACTACAGTACACCTTGAAGACACGC
>P_4302
ACAAAGGTGAGTCGTGAACCCATACCTCCTCAGATTATACC
>P_4303
AAAAATTGGTTTGAAAATCGCCTGCGGGTCATTCCGAATGG
>P_4304
GAGACCAATCATCTTCTACTCAATCTAAAGATTCACAAGAA
>P_4305
CGAAATCAACCCAGACCACGCTATCATGAAGTAAGTTACCC
>P_4306
ACTCAATGCCACCATCAAAACTCACTTGGAAACGTACAACA
>P_4307
TTAACCTATAGGAAAGATTGCAATACACGTAGAACAACGTA
>P_4308
ACGTGAATAACAAAAATTGGCCGTAGAGTAGAGTTTTCAAA
>P_4309
AACAATTAACGGTTTTTTTTCACGGATATGAATTAAATTCA
>P_4310
AATTGAGCCAGGTTCATCTGCATGTTATTGTTGATTCGGAC
>P_4311
GCAAGTCTAATAAAAAAATACGGTCTAAAAAACTCACCAAT
>P_4312
TTTCGAACTCCTGATATAGACACTATAGTCGTAATGTGATT
>P_4313
AAGGAATGAGAAAGTGGAAACATACCTCATTTTTCTTGAAC
>P_4314
TTTACAAAACAATGAAAATCCTAAACCGGCTTCGAAAGGCG
>P_4315
AATAAATGCTCTAATAATGTCGATTTAGGAAAAGTAAGAGT
>P_4316
GACTTGGTTTAGGCCGGGCCCGTGCTCTTTCCATGTATGAC
>P_4317
TCTGATGGGAAATTCTTGTTCAGTGCCGATGCGGAAGGCCA
>P_4318
TCCTTCTATCCGAATAATAACATTCTAGTAATTCTTCTAAA
>P_4319
ATTATCAGCAATTACAAAAGCGGGATATACGCCTCTTTCAT
>P_4320
AACAATGTTCATGATTTTTGCGGTTTCAATGATGTTGTAAT
>P_4321
CCAAATTTCATCTTCGACAACTATTATGAAAACTTCCAAAC
>P_4322
GTTGAAAATGAAAATGAATCCATGCTTTTTAAAATCTATGT
>P_4323
GAGTAAACCATGTCGATTGCCAGTCTAAAGTAGATTAAGCT
>P_4324
ATAGCAATTTGGGCAGGACTCTATTTAGTTATAGTCTCATT
>P_4325
TTCAATTCTCTTCGGGAGCACTTGCTTGTTATAATTGACCT
>P_4326
TGGAATGTCCATTCTCCCCCCTCACCCGTTTCCTCACTTCT
>P_4327
AAACTGGAAGGTCCAGAGTTCATGGCTCTTGTGTGGTTATT
>P_4328
AAAATTGCACATGTACGGCGCGTTACAACGAATATTCTTTC
>P_4329
TATTTAAGCAAGGAAAGTTGCATATTATTTGTCATTGTGAA
>P_4330
TTCATATTACACATTTGAGTCGGTGTCTTAAAAACTACACA
>P_4331
GGATAAATAAAAATCTGGCTCTAATTATCAAAATTTAGCTT
>P_4332
AAAGCGCGGAAATAGTCTTACTAACATATGAATATATTAGG
>P_4333
TGGAAAAAGTGGTGCAAGCGCGCTCCAAATACTCTTGACGG
>P_4334
CGTCAAGCCACATTTTCAAGCTCAAATGTGAAAATTTCTAC
>P_4335
AGTCTCATAGAAACATAGCTCTATTATGCTTTAAAAATTAA
>P_4336
AAAATGGAGAAGGCTCAACGCGGACACAATGCAAATCACAA
>P_4337
TGGTGGTTGAACATTTTCTACTATGTATGAAAAAAAAGAGC
>P_4338
TGAGTTGAATATTCCCTTGACTACCTATTAGTTTCTGCGTC
>P_4339
CAGAGCAAAATAAAGCGGTACATGTTATTGAACACGCTATT
>P_4340
GTTGTAACAACAGCGGGAGCCACGGTAGTTGTAGGTGCCGC
>P_4341
CTGAAGAACGCAAATATTTTCTAACATGAATACAAATTGTT
>P_4342
GCGTAAGGTCTAAAAAATTGCAGTTTAATTCCATACTAGAA
>P_4343
GAGCATGCAGGAACTTTGAGCTTGGTACTGAAGTCGTAAGC
>P_4344
GTAAATTACCAGAACTTACACATAATATCTTCTTCTCGTAG
>P_4345
GAAGTTCCACTTCTTTCCATCACTATAGCAATCTACCCGGC
>P_4346
TGCTCAATTATTATCAGGATCATAATAAATACTTGGCTAAA
>P_4347
TGCCATGAACCAGTGTTACACTACATATTGGTTATTACATG
>P_4348
GTTCGGCTAATTCCAATATTCGCTATAATTATTTTATTGAT
>P_4349
GGCCACGAGACTTCTAAAGTCGGTTCATCCTCTTCTGGATC
>P_4350
CATTTAAAAAATTAAAATTCCTGGAATTTTTTTGGTTGGAA
>P_4351
GCGGTATGCCTGATGTTTTTCAGCACCTATTTTTTCTTCGG
>P_4352
TTCTTTGAAAATCGCTACAACTATCTAGTACGCACTGACGC
>P_4353
AAATTACAATATTCTTCATTCTAACATCTAGATACATCTAT
>P_4354
ATCTGTTCTGGAGTTTTGTTCAATGTATTGAGCAATGTGAG
>P_4355
AAAAATTAAACTTTTTAAAACACACATTATTCAAGTATGAA
>P_4356
GCTCAAGAAATTGAAATTTGCCCGATTTTAAAATTGCCACC
>P_4357
GGTTTAGGCTTAGGCACAGGCTTACTAGGGAGTGTTTTAAC
>P_4358
GAGTACATCAAAGATTTCGACTTTCTAGTTCTCTCCTCAGA
>P_4359
ACACGGCCTCCTGGAGTGTTCATAATTATTAGAGCGCGCTC
>P_4360
ATAAGTCGTTTGTGTCCCATCATACCAAAGAACAAAATCGT
>P_4361
CTTCAAGACATGATTCACGACGGGAATGCTGAAACTTATTC
>P_4362
TTTCTCGGCATGTGGTGCCCCATGTTAGCAAAAAAAAAATG
>P_4363
CTCGTTCTGATTGGTCCAAACATGGGCGGAGCGAATTGCTG
>P_4364
CAAACTATAAATGTGGGCATCTAACTATTGCGTTTGCAAAA
>P_4365
GATGACGTACATGCAACGGACAATCTCGCATCCAAGCAAAG
>P_4366
CCACATGGAACCGGTTGAACCATACATAGAGATCCAGGAAC
>P_4367
TTCATGGTTACCCGGAAGTTCTTGTTAGTGATAATGGTACA
>P_4368
CACACCCATGGTGTTAGGTGCTCACCCGGCCCTGGGCGGCT
>P_4369
CATAAGTTTCTTAATCGCTTCTTGATAGGCCCTAAGCCAAA
>P_4370
AATGTTTATCGTAATTGATTCATACTTGAAGAACGTCTTGC
>P_4371
AATACACTTTTCTTTTTTATCTCACCCGGTGGCAAGATACA
>P_4372
TAGAATTTTTTTCCCCACATCACAATAGTATACGAAACAAT
>P_4373
TGAACGGCGCGTCTCTGCGCCTAACACCAACCTACAGCAGA
>P_4374
ACAGGGCAGCCCTTCTAGCTCCTGCTAGAAGGTGCATCTGA
>P_4375
TTGATACTAGCTAGAATTAACTCCATATTGAGAGTAACTTG
>P_4376
AATTTGTGGTGTTCCAAGCTCGGTGCAAGTTTATGTAGGTT
>P_4377
GACTTGGACGTACCAATTACCTAGGTACACCAACGGCAGCA
>P_4378
GCAACCGTCGCTATTTGTGCCATAGGTGGCAATGCATGAGG
>P_4379
TAGTTAGCAATGGTTTTAAGCTATTTAGTTGTGGTTTACTA
>P_4380
TTCTATTTTGTAAAATGCATCATAATACTTTCAAATCATGG
>P_4381
TTTGGCGGCGCGCTGTGGTTCATGATACTCAGCCTGGAAAC
>P_4382
CGGCCGGTTCCTCTCGGTCCCACACTAGTGGCTAGGTTCTA
>P_4383
CATAAAGGTAGTACTAGAATCGGCATAGCTAACCAACTGAA
>P_4384
GAAGGGGGTCGCAAGCTCATCATATTAATCGTAATCATAAC
>P_4385
ACCTACGTTATTGCAGTTGTCTATCATCTGTTTGGCAGAAA
>P_4386
AAAATCTATCTTCAAAATTCCATTTTTCCAAAAAACTCTAT
>P_4387
CATAAATCCCTATTTTTTCTCATAGTCGTACATTACTACAA
>P_4388
TCGAATTTTGATTAGTTTTCCGATTTATTATATTTTTCGTC
>P_4389
AGTTTCCTGATTTCCTGTTACAGTATAATGATTTTTCTGAT
>P_4390
CTGCATTGGCTGGATTTTCACTAGGACTATGTGGTTGGATG
>P_4391
TAAACTCGTTTTTTAACATTCTAACTATAGAAACATCCAGT
>P_4392
GTGTTGATAACCTTCTAAACCTTACTACCTCACTTCACGGA
>P_4393
TTTTTAAGCTAAAAAAAATTCGATAAAAATAGGAAATTTTC
>P_4394
ATTTTCAAAATTTCCAGGTTCTTGGTGGATTATTTTGCTGT
>P_4395
CAAGTTTTGCATATCGAATACCCTCTCGTCGCATCGTGTTC
>P_4396
AGTTTTAAATCAGAAAAACGCCGAAAATTACACTTTTTTGT
>P_4397
GTTTAACACGTTTTTAGGCTCTATTTAGTGTTTGTCACTCG
>P_4398
TGCACGATCTCCTAGAGCAGCATACATCTAAATTAACAGGA
>P_4399
ATGACGGCATTAGATTTTTTCAAGGTAGTTATCGAAGAACA
>P_4400
TTTTGTAAAAGTCACGCAGACTAATTATTGTGTCACTATTT
>P_4401
GATTATACTTAATCTGACCGCGAAAACGTGCTTTATTGGAA
>P_4402
TAAAAATACACAAGACGATGCCTAAATTATAAAAATTATTA
>P_4403
GCACTAGAATTACGCCAAGGCACTATAATCGCGCCAAGGCG
>P_4404
AATAGTAGCCCAGAGTTTACCATACTACGATCAGAATGAAC
>P_4405
ATTGCTTGAGGGAGTCGAGACGTGAGAGGCGTAAACGTCCT
>P_4406
TTATAAGTCGCGAAATTTTGCGGTGGAGCATTTGTGCAACT
>P_4407
ACACATTAGGCGGATGGCGTCTAGGACCACGTAGACACGCT
>P_4408
TAATTTTGAGCATTTTCACGCAGGAAATTGGAAATTTCGGG
>P_4409
ATCCATAGTTCCCGTTGGCCCATGCATGCTGATTCCAACCG
>P_4410
CAAGGAGCCATTAAACAGGCCATTGTAGTCTCCTCACAGCG
>P_4411
TGATTTTTAGAACAATTTTGCGATTATGAGCAGGTTTGCAT
>P_4412
TATTAGAACATTGTAGGGGTCGAGACATGTGAAATTTCTTT
>P_4413
ATAACTAAACCAATTAAAGGCATTTCATATAATTTTAAAGC
>P_4414
AAATTCCCATTTCAGACACACGGTTTACCTGAAAATAGAGT
>P_4415
CAAAAACTACAATTTTTGGCCGCTGCTAACTACAAAGACTA
>P_4416
GCTGCCACCCCGTTATTCGCCATATATTAGAAATTTGTGGT
>P_4417
TTGACAATATAATTGTATGACTAACCCGAAAAAAATTGCAA
>P_4418
TCCTTTATATAGAAAATTCGCTCTAATGAACAATTTTTGAA
>P_4419
GAGTTCGACGCCGAAAAAAGCTATCCAAGACATTTATGTAT
>P_4420
GCTGTCCAATACGTCAATCGCTTGATAATTGTAGTCGATCG
>P_4421
CAGATTGCTTGACGTAATTCCAGTTTATTGACGCGTTTCTT
>P_4422
TGACAGGTTTCATAATTTTTCAGTCATTATCAATTGAAAAT
>P_4423
TTTTATCAATTATTTGAACACTTTACAATATAATTTAGTTA
>P_4424
CGTTTAAAAATTTGCATTGGCATATATGTTATATCTTTCGA
>P_4425
GAGAAAAAACAAATAAATTTCGGTGTGGGAATGTCATAAAT
>P_4426
TGAAATTCATAAGGGTCCCCCCTTATGATCCGCTTTGAAAA
>P_4427
TTTCCTAGCTAGTTTGTGCTCAGTGATAATAAAAATGCGAT
>P_4428
TACCGAATACATGGAAAACGCCCTATCGCGTCCCTCGTTCT
>P_4429
GAAAAAATCATTTCAAAACGCTTAAATTTGCGCTGACACCA
>P_4430
AAAAAAATTCAAATTTTTTCCTAAAATGTGCCAGAGCCAAA
>P_4431
ATCTAAAATTTCAGGAAGCCCAGTGTAATCCACGCGAAGAA
>P_4432
CGCTATCCCCTATTTTTCAGCGATTTAGTGCAAAATTCCGT
>P_4433
TTTACCTATGAAATTTTGCGCGATTTTGCGAAAAATATACA
>P_4434
TTTTTTCTACCTCACGATATCTTACTATCGTAATAAATTAA
>P_4435
GGGGACGGAGATAAAAATCGCGATTTCAATAATTAATATAA
>P_4436
AAGCTGAAGGCGGATCACGCCTTGGCCGAAAAGAATGTGGA
>P_4437
TTTTTTCAGAAAAAAAAACGCGTCATAGGGTCAAATCGGTG
>P_4438
TTGCAGTTTTGTCAAAATGTCGCGGATGTGTTATCAATAAA
>P_4439
ATCGAAAAGGTATTCAAAGTCATGCTACAGAAAATTATTAT
>P_4440
GTTGGAGAAGTCCACAGAGTCTACAATGTAACAATCACTGT
>P_4441
TTTTCCAATTTGTTTCAGTTCATGGCACAACCTTTTTACTA
>P_4442
GCTCGAGACATACATGTTGTCATGCTAGTAGAAACAAGGCA
>P_4443
GAGAAGAGCTATGCGGGTGGCCTGAAACAGTTTTATAATTG
>P_4444
TCCGGCAAATTACCAACTTACAGTAATTTTAAATTCCGGCA
>P_4445
TATTACGCTTTACAAAAACGCACGAAAACCATGACAAGACA
>P_4446
GATCAGCAAAGGGTTGCTGTCAAGGTAGGTACAGACCTTCG
>P_4447
TATGCATTCGTACTAGCATTCCTACTAATAATTCTGATAAT
>P_4448
AAGACATGCAATAAGCAAAGCTTACTATGAGGAAAATGGGG
>P_4449
AAATGGCGGCAATTGCCGCCCATCCCTGCTAAGAATTAATA
>P_4450
TTATAGAGTGGTTCCGGTATCATACATAGTCAGTTCAAGAG
>P_4451
TTTGTGAAAGCCAAAAAAACCCTGCATATTGAATTTGTTCA
>P_4452
AGGGTAAATATACTCAAAATCGGTCTAGAAAAAAAATTAAA
>P_4453
AAACATATAGTGCTCATTTCCATTCTAGCTCTCTTCTATTC
>P_4454
CAATTGGGACAACTAAATGGCGGTCTAGAAAAGGCGGCTCG
>P_4455
GCAAAAAAAAAAAAGCAAAACTTGAGAGATGAGTTTCATAT
>P_4456
TGTTTTTTGAGGAAAAATCGCGAAATCGACGGAAATTCAGT
>P_4457
CAGGCGGACCCATTAAAGTTCTATCTACAAAAAATGCGGGA
>P_4458
AATTTTTGGCACAAAATTCGCCCAAACCCTCAAAAACTACA
>P_4459
CATTAAAAAATTGTTTTCAGCATTTATGTCGAATTACGGTG
>P_4460
GATTTTTAACCAAGTTACCCCGGTTTTCAATTGGTGGCCTA
>P_4461
CAAACAAGAAGTGGATGCTCCATACATTCTGGAACAAATAC
>P_4462
GCAAAAATAAGTACTTCGCTCCTGAAAGTGTTTACAATCGT
>P_4463
GAAACTCAGCCGAAAGCCGGCGGCGGCGGTGAAGCTGAAAA
>P_4464
TCGAATTCCTCGCCAAATTTCACAAACGTCTTTTTACCGGG
>P_4465
ACATCCGAAACAAATCAACTCAATTCAATGGATTTTACTCT
>P_4466
GCATCAACCGTACTGTCAACCGGCTTAGTGGAATTTATAGT
>P_4467
AAGTGCAAATCATCCAGCTCCAAAAAGAGCGATCTCACCGG
>P_4468
GAACATTAAGAAAGAGCATCCTTCCTAATGATTTGAAGAGG
>P_4469
GAATGAAACTAGAGTGACGCCATAGTAGCGAACAATGACTA
>P_4470
CTCTCTCTCTTTCTTTTGCTCGGTTTAGTAAAAGAAAAAGC
>P_4471
CTACTTGATCCATAAACTTGCATGCTTTGAGCAAAAATCGA
>P_4472
ATAATTTGGATATAATTGTTCATCATAATTGAGAAGGGAAA
>P_4473
ACAGTGCCACCACTAACGGTCTCCCTATTGGCTCAGCCGCT
>P_4474
TTTCCAAACTAATCAAAACACACGGTATATTAATTGTTACT
>P_4475
ACAGGTTTTAGATTTGAGACCTTTCTAGTTAACCTCAATAA
>P_4476
ATTCGAAGAAGATGGACACCCTCCACTGGAAACTCGTCATT
>P_4477
ACTTTTTTTAAAATGTTGAACTATTATATAAAAGTGGTAGC
>P_4478
ACACAAACCTTGATAAAATGCCTACTCCTTGAATATACGTC
>P_4479
AAATCTTTAGTTGTCTAAACCAGGGCTGTGCGGCAACCGAC
>P_4480
TGTCGTCAGTGTAATGTAAACATAGTAGTAAAGCCATTTTT
>P_4481
GCGTAGTTTTGAGGATCAATCGGTCTGGACGTTGGCGGAAA
>P_4482
TCCGAAAACCTCGAAATCGGCGTGCTCTTCAAGAGTGGGGC
>P_4483
ACTACAACTGATATTCCTGACTAACTAGTAGATCCCGCTGC
>P_4484
TGGCTTAGCCGGGGACTTAACGGTGGAGTGGCGCCAGTGGG
>P_4485
CTATACACCTCCCGCCACTCCTTATTAGTATCCACCTCTAC
>P_4486
TGTTTTATTCCAGTTGGGCACCCTAAGTCTAAATAGCTCTT
>P_4487
ATGCTTCTCGTTGACTTGAGCATCTTAGTGATATCCGTGAA
>P_4488
AGAACAGTTATTGTGTAATTCTAAACAGAACCACGATTTTG
>P_4489
ACAAATTGAAAAAAAAATTTCATGACAGAAGGTACAATCTA
>P_4490
GAGTATGCGGCGATGGACAGCATAATACTGTATGACGTTGA
>P_4491
TACCGCTTTGGAAGTTTGGCCATAATAATATTTGCATTTGT
>P_4492
GTAGTGAACTTCCGGTCACCCGTACCCGTGTAGCCTAATGG
>P_4493
TGTATTTTGAAGCAATTTTCCTCACTTGCGCTATTTCACCT
>P_4494
TAGCAACGATATGATAATATCATACTCGTTTGGAGTCCCAA
>P_4495
TTTTCAGTGCTATCAAGCGCCCTGCTTGTTGTAAGGCGACG
>P_4496
AGAATTGCCGGTGGTTTGCACAGTCTTTTGGGACTCGAGAA
>P_4497
GTCTAATTTGTTCGATCTTTCTATTATGTATTTTGTTCAGA
>P_4498
ATCTGAAGCAAGTAGAATCTCTTTATAGTTTTGCTTATCTA
>P_4499
ACGGGATGGATACGAATACGCAGCTTATATGATTTACAATA
>P_4500
CTGGGAATGCAGAAATTGCGCGCCAATGCAAACGGGCACCC
>P_4501
TAACTTGACTCACCAGAATGCACACTAGATTGTTTGTCCTT
>P_4502
CGTTGACCATTACCAATTTTCGGTATAGCAGAAAATGTGGC
>P_4503
CCGTATTCCGAGATTCATTTCTTACTAATGGCCTTTTGACG
>P_4504
ATAAAGTGCATTTGAAAAAGCACGCTTGTGATTAGGAACCA
>P_4505
GAAAGCCTGCAACACTCGTTCATACCTGTACCGTGAACGCG
>P_4506
TTCAAATGTTAATCTTCAAACATTGTAGGGATTCGAACATG
>P_4507
TGTCATGAATTGATGAATTCCATTTTATAGTGTATCTCTTG
>P_4508
ACAGGTTTCGAGTTTTTATCCTTACCACTTTCAACGTTTGA
>P_4509
CCGGGTACCAACGAGATTATCACACTAGTCATTCACACTCG
>P_4510
TTTGAAGTAATTTATTCTTTCATACATTGTGGTCAGGGGTG
>P_4511
TGGCTATTTCTTTCAAATCGCCTGATACTCAAAAATTATGA
>P_4512
TCCATTTCTCTTTTCATCTGCGTGCTAGTTCATAACCGAGT
>P_4513
ACAAAACACACTGTCAAATGCGGTTATGCTAATTCAATCAA
>P_4514
AAAAAAGTGTATTCCAGCTACGGTGACAAAGAAAAATTAGC
>P_4515
GATATTTGGATTTATGGAACCATAGGCGTGTTTTAAAGAAA
>P_4516
CTCCACACTATTTAATATATCACTATATTGTTAATTAATCA
>P_4517
AAGAATTATTTTTTAGAATTCATGGGAGTAAAGTTACATTA
>P_4518
GAATGAGTCATAAAAAATTCCGGCCTCTTTTTTTTGTTGTT
>P_4519
AACAGATACTCAAGTAAAGACATGGTATCAAAATAGAAGGT
>P_4520
CCGAGAGACGCCAAGCTCTTCTTGACCGTCGTCGTCGTCTT
>P_4521
AGTTGAGTCATAATATGAAACTAACCAGACAACATCAATCT
>P_4522
GTCGTAGTGCAATTTGAGTTCATTATAGATCGAAGCTCATC
>P_4523
CGGTCGAGGTTGTGATGGCTCCTACTAAAGTTTTTGTTAGA
>P_4524
ACCAATGCGTCTGTGAGTTTCTTTGTAGTGTATATAAGAAG
>P_4525
GTAGTTTACATTTTCTCAGTCGGTGGAGCAGGAACTGTAGT
>P_4526
CAGGCACTCATTCTAGTCACCATGACAATCAATTTACCCAT
>P_4527
TGCTCACTTCTTCCACCAACCATGCTAGGCCACGGGAGTAA
>P_4528
TTAAAGACCAAAAATAATTACCTGATAGTTAGCTTCTTTGG
>P_4529
GAAGATGGCTAGAAAAAATCCAGTAAGCAAAATAATAGTTA
>P_4530
TTTACTCCTCCTCTAAAGTTCGGTCCAAAGTTTTTAATTAT
>P_4531
AGGTTTCAAATCAGATGGCTCATGAGAGCGGGAGTTGGAGT
>P_4532
GTTCCTTTTTATAAATTCAGCATACTCCTGCGTGTTTGGTG
>P_4533
TCACCTCTTTAACCTTTCAACAATCTAGCGTGCCAGTGTCA
>P_4534
TGAATGTTTGCGCCTAACTTCTAGGTAAAGAACACGGATTA
>P_4535
TGAGGCGAGGCAAATAATACCTAGTTAGTGAATAAAATAGT
>P_4536
TTTGCTCAGGATCCATTGTACTTGGTATGTAGACATCATCT
>P_4537
ATTATGTATCATAAAAATTCCATACAGAGAAAATTCGGCAA
>P_4538
CCAAAAATACGATTCCCGGCCTTACTAGGAAAAAAATTCTG
>P_4539
AAAGTTATATGTTTAAAAAACTGTGATCTGATTTTATCTTA
>P_4540
CATCATTCAAATGAATTTCCCTCACCCGCGTTCGGCACTAA
>P_4541
TTGAAAAATGGGATATTTTCCGCGCTCGGCTAATTCAGGAA
>P_4542
ATATTGAATTCGAAGAATATCACGATAGTACTTAATGCAAC
>P_4543
TCTCCCATCTCTTAATTCCTCTTACTATTCGAGTCTCACTT
>P_4544
GTTTTAAAATATGCTCAGGTCTATCTCAAAGATTTCATAAA
>P_4545
GTTGGAAATGATGGAAAAACCATACCATACGAGTTTCAGTT
>P_4546
CGCTTCGAAGTTTACGATGCCTACTATGTGTTAGCCGCTTT
>P_4547
TAACTATCGCTCAATATTTCCTGTTTCAATTAACTTCATTC
>P_4548
GAGTTTTTTTTTTCAAACGTCTCACCTGAAAAACGCAATCC
>P_4549
ATGCTGCCATGTGATTCATCCATTCATCTGTTGTTGCTTCC
>P_4550
ATTGTATATTCTAGCATCCTCTTACTATTCTTTCAGATGTG
>P_4551
CCCATTAAACTTTAATATGTCATATTATGAAACTTTCAAAA
>P_4552
ATTTCACAGGTAATGGGCGTCAATCTACAGTTTTTTAAAGT
>P_4553
TATCATAAGTTTTGAGAACGCAAGGTAGATGAGTCCGGCTC
>P_4554
TTTCAATCGGATTTGTTTTTCAAGGTAGTGGATACGGGCAA
>P_4555
CACAAACTACTGTTTACTTTCTATCTACTGTCCAGTTAACT
>P_4556
AAAGAATGACCCACAAGTTCCGATTCCTACTTTGTGGACTT
>P_4557
CTTTTTGAAGTATTAATATTCTAACATTTCATGCGGCAGTG
>P_4558
TTTTCAAAGTTTGCCTTGCTCAGCATTCATAAATAGATAAA
>P_4559
TGTCTGAAAGTTGGGATTTTCAGTGCAATAATTTGTGGGAT
>P_4560
TTTCAGTTTCTGTAAACATCCTGCACAATGTTTTTTTTTAA
>P_4561
GCAAAAGTGAATCAGAATCGCATACCATGTAAAAACTTCAA
>P_4562
TAATTCAAAAGGCGTAAGTACTAACTAACCATTTTTATTTT
>P_4563
GTCAAAAGTGTGTTTATTGGCTTGGTTTTGAAAAAAATTGT
>P_4564
GAGGCATGAACATAAAATAACTTACTCAACGTTGCTGGATA
>P_4565
ATAAGAAGATTCGATCTTCTCAATCTCGTTTCTTGGAGCAA
>P_4566
TCAGTTGGATTCTTGTTTTGCATAATAGTGCAAAATGGACC
>P_4567
TTTTGAAACACATGAGACGTCAGTAAACTAAATATCACGGT
>P_4568
TAATAATATCACATGATGTACTTACTTGCTAGAAGGAGTCA
>P_4569
CGATTGATGGCAGTTTGCACCAAGGCAGTAATAGTAATCAA
>P_4570
TCCTAAAGTAAGCTATTCCTCATATATACTACATACTCATA
>P_4571
AGTACTAGGTCCTTAATCCTCATTTTATTCAAATTTCAAGT
>P_4572
CAAAAATTTGAAAAATTACTCAGTATAACAAAAGGGAACGT
>P_4573
AGGGAGATATAAATTTGGAACTTACTTGGCGAACATGCTCC
>P_4574
AAATCTTTGGAGGGTTGTTTCATATTAATGAATCAAGGTAG
>P_4575
TTTTAGTGAGTGGGCGCCCCCTTGTTAGTGATCTCAAAAAC
>P_4576
ATTTAATAAACGTAGTTTTGCAGTCCAATGAACCTGAGATC
>P_4577
CTAAACATTTTGTAGAATTTCATATTGGTCTTTTTCAGTTG
>P_4578
TATCACATACTCCAATTTTCCATGTTACTGAATTCTCTTTA
>P_4579
TTCGTCTCTCGTCACGAGCCCATACCATGAATGCGTTCATT
>P_4580
ATCATTCTATGGGATTTGCGCGTGATATCCTCAGATGTGGA
>P_4581
TTTCGCTTTAACAAAAATGCCTTTCTAGCCTTGAGAGCCAT
>P_4582
ACCAATTAATGGCAGCAAATCTAACTATTCGTAGGGGTACA
>P_4583
TGTTTCTTGATAATATGCTTCTAACTACAGTTGGTAAGTTT
>P_4584
GAGGAAAGAAGGAAAAAAAGCGGCAGAAGCAAAGGAGCATC
>P_4585
AGTTTAAACTACAGTAGATACTATGTATTTGTTTTCGTTCT
>P_4586
GGACAGAATGGTACAGTTCTCTATTCAGTAAATTTTGATTC
>P_4587
AGCCATTTCTAGCCCCTGTCCAATTTATTCCTTTTACTTCC
>P_4588
GGCATTTGTCTTTTTTTTTGCAGTTCCACGGATGGAAGAGA
>P_4589
TTTTAAGACGCCAAACAAGACTCACTAGAACAATTTGAAAA
>P_4590
ACTTCGTGACAACTTCGTCACAACATCGTGATTTTAAATTC
>P_4591
GTACCAGTATTCTGAGAACCCATACATCTCAATGTTCGACA
>P_4592
TTCAAATACTGACTTTCAAGCATTGTATGGATGGCAGCAAA
>P_4593
CACGACAATGGTCGGAACTCCATACTGGGTGAGTGATGGAA
>P_4594
TACGTCAGCCTAATCCTACGCTTACCAACAAGCAATAAGGT
>P_4595
GAAACATTAAGAAATCACTACAAACTAGATGATAGACATCT
>P_4596
TATCTCTTTTTCACAGTATACATACATTTGAACGTTTATTC
>P_4597
CGAGTTGGATCTTTCGGTTCCATGGTAGAAAAGTTTTGAGT
>P_4598
ATATTTTTAATATCAACTAACCTACTAGTTAATTGTTAGCA
>P_4599
GTGGAGTATACGTTCCAACTCTTACTAGACTTTTGATTCAA
>P_4600
CATTTTTTAAACCTTCTAAACTAACCATATCACTTTCAAAC
>P_4601
TGAAATATTGCTATTAATTTCATACTACAAACAACTTAACA
>P_4602
GAGTAGTTCTTGTCCCCAATCATACCGCTTAAAAATACTTG
>P_4603
GTTGTAGAGAAAATGGAGCACATAAATATGAATGTAACCTT
>P_4604
AACAACTGAACATTTTTGAACTAACTCGATCAAAAAATGTT
>P_4605
ATATCAATCTCTAATAAGCGCATTTTATAGAATCATTAGTC
>P_4606
GAACAACAACCCATGATTAGCATGGCAGACAAACTTGGAGT
>P_4607
GACGCGACGAAATCTTTCCTCGGCGCACCGGCGGATTGTCA
>P_4608
TAAGATCAACCTTTTGTATTCTTTCTAGTAGCATTGAACGA
>P_4609
CGAACCGGGTTTTTGGTTTCCATAACAGAGTAACACAGCGA
>P_4610
TGGTAAATTGTGAAATGTTTCTAACATGTCGATTTTTCTAG
>P_4611
AAAAGCATTCCACACGTTTTCATATTATAAGCTGAAAAAAT
>P_4612
GGAATTTCCAGCTTGATCACCTGTCTAGGTAATCTAATTCA
>P_4613
ATAAAGGGGCTATAAACCGTCATACCAATGCACTCGTTCGC
>P_4614
GTGTGCACCATCTCCTAACACGGGCTCCCTCCGAAATAATC
>P_4615
CGCGCCCATCGCCCAATCCACTATCTATTTACGTGCCATAT
>P_4616
TTTAAACACCTTGTATGTTTCTTACTAGTTTCAAACCAGTC
>P_4617
CAGATAGACTTGAAGTCTGGCTTGGCCGAGATCTTTGGAAG
>P_4618
CTGATTTTTGTTTTTTTTTTCATACATTTTCTACATCTTCT
>P_4619
AACAGAATCCATGTGTCCGCCGGTTTTGCCCATTCGTCATC
>P_4620
CAGTTTTCTTTCGTGCCTCACATACATGCAAAAATGGAACG
>P_4621
TAAAACAAACAATCACTGAACTTACCAGAAAAAATGAAATT
>P_4622
TAAAAATTAAACATTTAGGCCATACTGAGATATTACCTGAA
>P_4623
ACATCAGCAACGGAAAAGTTCAGTTCAGCGAAATCCGCCGT
>P_4624
ACAATCCGTTATTACGCTTGCAGTTTATAATTTTTTGGCAT
>P_4625
CGAAAGGTTGGTGGTTCGAGCCCACCCGGGAGCGAAATCTT
>P_4626
GTCAGATTTTACAAAAATTGCCTGATAGTATAATATTGCGA
>P_4627
CCACCAAACACATGGGCAGTCTTGATATTTTGTTTCAAATG
>P_4628
AAGGTACAAATATTGCAAATCGTTATAGTATATTTTTTAAA
>P_4629
GTGAGGATAGGAATTCAATCCAGCATATTGAAAATGTCTAG
>P_4630
AGCTGTTTGAGATTTCAGTACACTACAACATTGCAACAACA
>P_4631
GGCCTTTTCATATTTGTGGCCATACATTTCGAGAAATTTGT
>P_4632
CTTTTTTTCTTTCGGAGTGACATGCATCTTGAACAACTGAA
>P_4633
GCAGACGAAAACACGCGAACCGGGGCGAGAAGCAGCTTCCC
>P_4634
TTTGCACCAAATTTTGCGCCCATACATTACCAGATTGGAAA
>P_4635
TTTAAAAAAAAAATTATCACCAGTTTAGCTAGTTTTTCGAG
>P_4636
CTATTTTTAAAAAAGCTATTCTTGGCCGTGCTCATAACTAG
>P_4637
ACTCCTGGAGCTACACATCGCGTACTAGAGTGTATCTCCAA
>P_4638
AATATTAATTTTTCAAAGAACATGGTAGACCATACTCGGGC
>P_4639
CTTTTTTCTCCCATTTTCAACAATAATAGGGAAAAACAACA
>P_4640
GAACACGGTGATCTTTTGCACATGATACGTAATAGAAGGCA
>P_4641
CAGTTTTCAAAGGTACGTGTCTTACCGGGTGTGTTGAACAC
>P_4642
CATGGGTTCTATAATTAGTTCTAACTATCTACGGGCTAAAT
>P_4643
ATTTGTATATTCATTTCTCACAATACAATGATAAAATCCTG
>P_4644
GTAACCATGTGCAAACTATTCATACACATACAAAACATTTC
>P_4645
ACCGTCCTTTTTAAAGGCCTCTTGGCCGTCGAAAAATGGGC
>P_4646
TCAATACGATATCATTTTTCCAATGTAATGATCAAGTAGAT
>P_4647
CGAAATTTAATAATTGAAGTCGTACTAGTACTGCAAAACTT
>P_4648
GGCGAATTTCAAACGTTCACCATATTATTGAGAATTAGACA
>P_4649
GGAAGTTAGGAGCTCTCAAACATACTATGTTTCAATGACCC
>P_4650
ACTTTCATTGGGGTAATTTTCGGTTTAGTTTCCGGTCTTGT
>P_4651
TTTTAAAATTAAAACGAAATCAAGGATGTTGATATTGCATT
>P_4652
AAGATTCTTCAACAAATTTACATGACATTGCCGAAAGCATG
>P_4653
TATTTTTCTATCAAAAAATTCAGGGTGGGATTTTTGTATTT
>P_4654
ATCAAAATGATGCTCAGCGGCTAACTCGAGCTTTGCACTAT
>P_4655
GTATGTTGCCCGTATGTTTGCATGGGAGGTCAGTGCACATC
>P_4656
TATCAGTAGCTCTCGCAGTACTTGACATTGATCACCCAACT
>P_4657
GGAAACCAGTAACTCGCCTACTCACTAGCAAAAGCAAAATC
>P_4658
CCACTAGCACGACTGAAATCCGTACCCGAGCCCATCTGGAA
>P_4659
CGCCACAGATGGCCCCTAGCCTTAGTAGTGCAAGTAAATCA
>P_4660
CCTTAGTAGTGCAAGTAAATCAATCTAAACGAGACGGTGAA
>P_4661
ACAATATTCGCTAATAATTCCTAATTATTATAATTCTTTCA
>P_4662
CTTAGAGGCGCACAAAAAAACCTGGTTGCCGTCAATCTTGA
>P_4663
ACAAGCAGCGCTTCGCAACACTCACTCTCTCGCAAATCTCG
>P_4664
GATATCAAATTTCCAATTCGCTCACTCGGTTATGATCCAAA
>P_4665
GCAAACTTCCGGCCTAGTGTCTTACTAGCACAGCCCTTTTA
>P_4666
CACCATAACCGGACGGAAAACTGCATAGTATACCAACAAAA
>P_4667
AGTTCATTTTTCTACAATATCTTTGTAGTAAAATTTCATGT
>P_4668
TGCATCAGTGGAAGACGCTACTATTTACACCTGCAAGGCTT
>P_4669
CTGTCCCTGCTGCTGCTGATCATACCCTTGTTGTTGTCCGC
>P_4670
ACCGCAAACGGGAAGAACGTCCCGATTGATGAATAAATTTG
>P_4671
TTACAAAGATGTGCAAATTCCGTGCTTTGTAAAAACAACTC
>P_4672
TTCAAATGGTTTTGTAGTTCCTACATAGTACATAAATGTAA
>P_4673
AAATGCAACTTCAATTGCATCAATTATCTGTATCAATGACC
>P_4674
CTATTAACTACAAAAAAATCCAATAATTTTAAAAACTCTAA
>P_4675
ATATGACTTTCATCAAATGACATACCCTTATTCGTTAGACT
>P_4676
TTCCAACTTTTAAGCAGGTTCTAAACATTTGAAAAAATGGT
>P_4677
AGGTCATCATCTGGGAGGCGCATACTAGGCGCAACTTGCCC
>P_4678
ATTTTGGACTTTGAAAATCGCTGTACAGTTAAAATATATTG
>P_4679
GTCACTAAGATTTTTTACTACTACATAAGTATCAAGTGTTT
>P_4680
AATCATATTTTGTCAAGTTTCTATTTACCCGCAAACGGTTA
>P_4681
TTGAAAATCAAAGGTAAAACCATACCATCATATTTTTGAGC
>P_4682
AGAGGAATTTTTGTCTTACTCAACATAGTCCATTGAATTGC
>P_4683
GAATCATCATTTTATCACATCTTACTAGTCACGAGTTATTA
>P_4684
CTATACGAATACGTATGATTCAACATCGTTATTCCCTTAGA
>P_4685
TTCCGTGACTCGACGGCATTCTTGGTAGAAGCAGAAGATGA
>P_4686
CCAGGTTGCATTCTTCATTTCGTACTTGCTATCTCTTTCCT
>P_4687
AAAATAAAATCAGGGCGTTTCTTGTTAGTGGTTTCTCGGTA
>P_4688
TATTGTAAGAAAATTAACAGCGGTTTACAGTTATGATCTAT
>P_4689
AAGTTTTGAATATGTGTCAGCATAATATTAAAAATTGTAAT
>P_4690
AATCACTGTTAATTAATTTTCATACCTGCTTGAAAATGCTA
>P_4691
CCCATACTTCTTAAAAAACTCGCGACGTTCAGATTCAGGTT
>P_4692
CGGTACATGCTTGCAGCCGGCTTGCACGACTCATGCGTTGT
>P_4693
AGAAACTGTGACTGATGAGGCAAACCCATGCAAATTCAGTA
>P_4694
CTTTCCGATAGATCCGATGGCAATATAGAAGAAATTCGTGA
>P_4695
CGACAAATGCAGTTCTCGCACGGTGGAGTGAATCGGGCGCC
>P_4696
TTGCATATGTACCCAGGGCACTATCCAGTTGACAATAAGCT
>P_4697
AATAACAATGACCAGAATGCCATTCTAGAAGGTCGTTTGAT
>P_4698
AGAACCAGCAGTGGCATGTACAATTTAGTTATTCCTCTTCG
>P_4699
ATATAAATCTTATCCAAATTCTAACTATTGTTAATTGACTG
>P_4700
ATTCGCAAACTTACATGTTACATGTTACTGCCAGAAATCAG
>P_4701
ACGTTTGGCGCCGCCAAGGTCTACCTATGTTCGAGAATGAA
>P_4702
GTGCGGTTGATGTTAGTCGGCCTGAGCGGAAAATATTTAGT
>P_4703
ATTTAATAAACTTTTCTAGTCTTACCAATAAGCATACAGGG
>P_4704
TGAAATGTACTACAGTATTCCTTACTAATCGCCCCATTCGT
>P_4705
AGAACATCCTGAGACATCTACATACCTGCTCGGCAAGCTTG
>P_4706
ATACCATAACAGACTGTATACATTATAGAGAAAGGCTTGAA
>P_4707
TGCTTATTTCTTTCAGCTTTCATTCCAGTCGTTGTGAATGC
>P_4708
CCTTCACGAACATTCCCGACCATACTCGTCTTTCTTAAATC
>P_4709
CCCTCCTTTCTTTGCGCATTCTTACATTTTGCTCATCCATT
>P_4710
ACATACAATGTATGAAATTTCATTCATGTTAAGTTATTCTT
>P_4711
CACTCTCTATGCACATCCCTCTTACATCATGACATTTCTTC
>P_4712
AACACTTAATATATATAATTCTAATATGTAATAATACACTG
>P_4713
TTAACTTGCTTTTCAATCAACTTACCAACAAAGTTAGGCTT
>P_4714
AGTAGGTCATAGAGGGGTCACATATTATTAGAAACTGAAAA
>P_4715
GGTTTTCAAAATTCATTTTCCTTTCTAGTGAAGACATTAAA
>P_4716
TTGTCAACATTTCAACATTTCTTGATACTTTTTCATCGACG
>P_4717
TTCCACCTTCGTTTTTATATCAATCTAGTTGGATTGCGGAG
>P_4718
AATCCGAATCAGAAGGAACCCTATGTATTATATTTATATGA
>P_4719
TACGAACCAGCTCAAAGAAACTTACCCCTGAAATTGGTAAA
>P_4720
AAAAAATGTCGCAAAAAATCCGAACCCGAGCTGGATGACAT
>P_4721
AAAGAAATCGTGTTTCATTCCTTAGTATTTAAATTCGTTCA
>P_4722
GCTACAGACAAATAACCTACCTACCTTCTGCTGATCAGGTT
>P_4723
TAAGCTTGTGCGCGGAAGCACTAACATGTTAAGAAAATCAT
>P_4724
AGGCAAAATATTTACCGTTTCTATGTACATATTAGAGGAAA
>P_4725
TGTTGGGTTGGGTTTATCGCCTGTAGAGACTCAAATTGTTC
>P_4726
TCCAAGAGGGTGCGGAACGTCTCAACAAAGAGACGGCTGAC
>P_4727
TAAAGTAAGTTTTATTAATTCTCACTAGTTTAAAATGTTGT
>P_4728
GTATTATTACTCAAATATTCCACACTCGTCTAGACTTTGCT
>P_4729
CCTATTCTCGGGTCGCTGCGCTCCCCCGAGAAAAAGTTTTC
>P_4730
CCTAACACACTATAAAACCCCTAATTAATTGAAAAACAGTT
>P_4731
AAATGACTAAAAATATACACCTAACACACTATAAAACCCCT
>P_4732
AAACTCTTTATCGCAAAAACCTATCTGGTTCAAAAACTATT
>P_4733
CTACATATGTCCCAAGGTTTCTTGGATGTAAATTTTTTGTT
>P_4734
TTTTCGTCAAAGTGCTTGTCCAATTTATTGGTTTTCTCCGA
>P_4735
CAATGAATTTTAATTGATTTCTTACTAGCCGTACTCCATCT
>P_4736
GAATCAATTCGGTCACAAATCATACATTGCGGCATTTCTAC
>P_4737
GTCCAAAAAATGAGTAACTACTAACCAGAGAAAATCTTGAT
>P_4738
TGACGTTCATACGCAAACACCATACTCGTTTTTGTTGTGAG
>P_4739
AACATACATCTATTCCACCACATAATAGTAAAAGAGTTCTA
>P_4740
TTTTGGAGTTGGATTTTAAACTTGATAGTGGTTCCTTGACC
>P_4741
GCTGTTTCAGTCTCTACTGCCGGCCATGTGATTCTTTGGAC
>P_4742
CGGTGTATACGTCCAGTTGCCTATTACGTTGTATCTCTCAC
>P_4743
GACAACTCATTTGTGTTTTTCATGGGAGATCATGGCCTTCG
>P_4744
TTTCTATAATATTCCGTTTCCATAATATCATTCCGGACAAT
>P_4745
TATATGGTTTATACTAAGCACATGTTAGTTCAAGTTTATTC
>P_4746
CACGTTACTTACGCGGGTGTCTAACATGAGAATCACATAAA
>P_4747
ATCAAAAACTCATAAATTTGCTGTAATCTTGAGAACACGGA
>P_4748
TACTGGTTTACAAAAAAACACATGAAAGAGAACCGAAAAGG
>P_4749
CAAATGATATAGGACCATCCCAATTTAATGGTTTTTTCTCT
>P_4750
AAGGGTTTCAGCTGTGTCTTCTAGCTAGTAACCTTACAATA
>P_4751
AACTTGGAACATCTTGATCTCGAGGTGGGACAATTCTACAA
>P_4752
GCATTTACATTTTCTGAAAACATTATAGTAATTGCATTCTG
>P_4753
GAAAAATAGAGAGTAGTATTCATTTTATCTGGATTAAAGCT
>P_4754
GTTGACAAGGCGACCAGAATCATAGTAGTGATGAGATATCT
>P_4755
CATAATCGTAGAACGTATACCATACATGTCGTGCCGCAAAG
>P_4756
CCCATGTGCATGACTGAAATCGTGGATGTCGTTTTGATTGA
>P_4757
TCATTCTCATGTGGCGGTCGCTCAACCGGCTCATCCTCGAA
>P_4758
ATATATGCCCTTTAAAATTTCGGTGTGGGCAACACTTTAAG
>P_4759
GGGAAAAATAAAAAATGCTACAATATCGTAGCGTTTATGGT
>P_4760
TTTTGGAACGCTCTTTAAACCATAACACGAAAAATTCAAAT
>P_4761
ATCAGTCTTCACAAATGGCTCAAGGACGAGGATATCCGGCT
>P_4762
GATCTAATCTCATTTTCTCTCATTCTCTATTAAAACCCACA
>P_4763
AGAGCGAAGCCGGATGGGAGCCCTAGTATATTCTTAAAAGA
>P_4764
ATAGATTTTGAATTTCCATACTTAAATGTTCTTTTTAGTTT
>P_4765
CATGTTTCGAAATCACAAAACTAACATTTCCAAAGTGTTCC
>P_4766
AAACCTATTTCGATAGCAACCTTACCGGTGCACAGGCTGAT
>P_4767
ACAATTAAACTTTGAATCTACATGCATGTATTATGATCCAA
>P_4768
GCTCCAAAAACTTACTCTATCTTACTCTATCTACCACATCT
>P_4769
TTTAAACTCTGACCATCTTTCGGTAGAGTTCAAAATCCCAC
>P_4770
TCAATTAAATTTTACTTTATCATATTAGTAAGAATATGTAA
>P_4771
TGGCACCGAGATATGGGCCTCTAAAATGTGATTTCACCGAA
>P_4772
AAAAGCCCTGCCTCACCTTTCTTTCTATTCAAATTTTGGTT
>P_4773
AATGAATATGAAATTTTTCACAGCATAAAGTATTTTCGCAC
>P_4774
GACGAAGAGCATCCTCCAATCACACATGTCAAATTTTCACC
>P_4775
ACCTAAACCAAAAAAAAACACGGCCACATAGCGAGAAGAAA
>P_4776
AATTATTTTCAGAAAATTGCCAACTATGTGTTCGGACCTTT
>P_4777
TTCTCCTTTAAGCTTTTTTACTATCTAGGTTTTCTTAAAAT
>P_4778
CAAAAATCTGCACTTATTCGCTAACTTGATGGATTAACATT
>P_4779
CATAAAATGATTATCACTCGCTTACTCGTTGTGCCCCTCAC
>P_4780
TATGCATAACTACAAACATTCATACTCTTTGCATTGCACCC
>P_4781
AGTCTTTTCTGCCATATAGGCTAACCCGATAACTTGCAAAA
>P_4782
AGACATAATAAATTTGAGACCTAACTCAACTTTTCAGTATA
>P_4783
AAATCCGTTGGCTGAACTTTCATGGTATCGTGGGAGTGAGA
>P_4784
AAAGACAAGAAGATGACACTCTTGACAGTCAAGAACTTGAG
>P_4785
TCAAATAAGCTTGACACGAGCTTTTTAGTGTCCACTGGCTT
>P_4786
TCGTCCAAATGCGTCGTCGTCAAACTAGTTGAAATTTTTAT
>P_4787
ATAGCAGAGTTCACTTGCAGCTTGGTAGTCAATTCTCCATT
>P_4788
GTAATTTCTAACAACTATAGCTTACTAGCATGCTATCAAAC
>P_4789
AATCCTGATCGTGTCGGCCGCTTCCTATTTAAATAACTACC
>P_4790
GCGGCTCACCACTTGACAAGCATATTCGTTTGAATTACTCT
>P_4791
TCCCAGTTGTTGCTGCAATTCTCACATTTGTTGGAGTCGTC
>P_4792
ATCTGATATGGGAAAAATGACTTACATGTTGTTCTCACAGT
>P_4793
TATAGAAAGTTTAAACGTGACTTACCACTAATCGGGTCATA
>P_4794
AAAGGCAAATAAATCTCAATCTAACCACTTGTTAAATAATC
>P_4795
GATTTACAAATATCATACTGCACACCTGAATAATTTCAAAC
>P_4796
GTAAATTTGAAGAAAGATTGCATAATACATTCACAGTTTTT
>P_4797
ACCTTCGAAGTTTCATTTCTCAACATATTTCAAAATACAAC
>P_4798
TGACACAAAATTAACACAGGCATGTTAGAGAAGCTTCATAA
>P_4799
GTTGACGACCTGTGCGCTGGCTACCCCGAGGCGTTTGCCCA
>P_4800
TGAAAATCTCTCTAAAAAACCATCATAAAACTTTTTCTGAG
>P_4801
TAGGTTTCATCAAGACGCATCGAGACATATAAAATTTGTAA
>P_4802
CAGAATCTTCGCAATTGGAGCCTTCTCGTGCTCTTTAACAT
>P_4803
CAGTTTCAACGTGTCTATCACTTACCTGTCTTCACATTTGC
>P_4804
GTTAATGATGTAACCGTACTCTAACTAGAGAAAAACAAAGC
>P_4805
AGAAGATTTAATGGAAAAAGCACGATTTCGCAATGAGGTTT
>P_4806
CGAGAGAAAGTTCTTCATCTCACACCCATCCTACCGACATA
>P_4807
ACGCGTCCTGATCCTGCCGCCGAGGACGTCCTGCTGAAAAA
>P_4808
CACGATATAGCGAGCAGTCACTAACTAGGTGCAAGTGTTGG
>P_4809
ATTTTGAAATCAAAAGCATTCTAACTTAGTAGATTGTTAGT
>P_4810
TACAGAGGGTAATGATAAAACAGTCTAGTCCTGCATATCTA
>P_4811
GTCCGATACGTTTTCAAAATCATGCTCACATTATTCATTTT
>P_4812
ATCCCCTTAATCTTCTCTCGCATATTATTGATTTTGTTAAC
>P_4813
AAATTCAGAACTAAATTTGGCGATATTTTGAAATCTGCCCT
>P_4814
GGTAAGCCGATGTTCTAGGACTTACTCGTTTAAAAACACGC
>P_4815
GTATACTATGAAATTTACCACTACCTCGGAAAGGTGATTTT
>P_4816
TTTTTTCAAACTTCCTAATTCATTCTAGACTTTTGAAAATT
>P_4817
AATTTCCGTCCTCGATAAGACTAACTAATAATTGAGGTTGT
>P_4818
TTATGGCGACTTCTTTACGGCACTGTAGTTCTTTTCTTTAC
>P_4819
TGGAACTGAAAAAAAAGAGGCTTGATAGACTTTATGATGAT
>P_4820
TCGTTCCGACCGCCTACAATCTCACCCGAAATCCAGAGGAG
>P_4821
GCCTGGTGGCCAGCAGCATACTATCATGGGCATCACTACTA
>P_4822
AAATGTTACATATTTTTACCCTTACACGAACAAAAACCTGA
>P_4823
CCGCGAAAACAGTCAAATTACAGTGCCGACCAAAAAGGTAT
>P_4824
AACATATAAAACGGCTGATACTACATATACAAATTCATGAT
>P_4825
ACTAGACATACACATTCCGCCTTCCTAATGAGCCTTCCACT
>P_4826
CATTTTCATACACCCAATCTCTTCTTATCGAAATTGTGTTT
>P_4827
TACTTGAAAATATTTTCAAACATTATAATCAACACAAGGTC
>P_4828
TCATCTTATGAAAATCGACTCAGTATAATGGAGCTCCACTC
>P_4829
TAGTCTATAGACCTTAAAAGCATACTGTCATAGGTTCATCT
>P_4830
CTCCAAAAAAAACAAAATATCACACCCATGACGCATGAGCT
>P_4831
CAACTGAGTACAGTAAAAAACGGCCTAGGCATATAGAAATA
>P_4832
TTTTTTCGAACTTTTTTTTTCGATCTAGTGCAAAACTGTTA
>P_4833
TACAATCTATGTTACTACTGCTTACCTCATGAAAATCTTGC
>P_4834
TTATGCTCTTTTGGTTGTGGCTTCATAGTTTTTACATACAC
>P_4835
ATTCGTGCGAATCTGTTCGACTCAATTGTCCTTCCAGCGCT
>P_4836
TTGAAAATCTAATTTTGTTTCTATCTATGAAAAAAAGATAA
>P_4837
TGTCTGGGATCATATTGAGTCTAAACAATAATAAATGAAAA
>P_4838
GCAACACCTTTGTGAAAATACTAACACCATAAGGCTGGAAA
>P_4839
AATATTTTTATTTGAATATTCTTACTATTTCAAAATTAACG
>P_4840
ACTGAAACTATCTCAGAAATCTTACTATTGTTACTCTGGCA
>P_4841
CTGCATGTTTGCCTATGTCTCATACCTGCCTACCCACGTGC
>P_4842
AAAATGTTTACCCTTGAAATCAGGGTTGTTGTTTGAAAAAA
>P_4843
ATTGAATTTTTTTTCGAAAACCTGATAGAAAAAAGAATAAA
>P_4844
GGCGTCGAGCTTCGGATTTTCGGGATAGTGAATTGGATTGA
>P_4845
TCAGGCCTAAAAGTAAATTTCAATCTAATATAAATTTATAA
>P_4846
CTTGGTAACACACAAAAAGTCGAGGTAGAGTTAAAAACGTC
>P_4847
ATGGCAAAAGCACGACTCGGCACACCCGTTCCGCCATTTCA
>P_4848
AAGCCGTGTCGTGCATGCGTCAGTGTAGAGGATATGATGAA
>P_4849
CGCTCGCCCGTTTTTTTTTTCGTTTTAGTTGTTTTCACGGG
>P_4850
CAGCCACTGGCTCACAATTTCGCGAGCGTAAAATTACTCAC
>P_4851
CGCAAAAGAAAATTCTAGTTCATGGGAGTTGAAAGAGAGTC
>P_4852
GCAGTTCGCCAAAAAAAATTCGGCCATGGTCTAGACTCTAG
>P_4853
AACCTTTTTTTTTTGAAAATCAGTCTCGAAAAAAAAAAGAA
>P_4854
ATTCTTGTGCTAAAATCATCCATTATAGTTCGTAAGTCAGC
>P_4855
TGTATACGCTCCGCCCCTTTCTTGGTAATGAGCTGGTTTTA
>P_4856
TTTCTGGAAACCCGCTTTTTCATAAATCTTATTTTTAGCGT
>P_4857
CGGTAACCAGGATGTACCTCCTTACTAGCCCTGGTTGCACT
>P_4858
ACAATTTTTGCCCCCCCCCCCCCCCCCCCTCCACCCCGCTT
>P_4859
GGCTGCGAAAATGGAAAACTCGGCCACGTCGCAATTCACAC
>P_4860
TTCCCGTTCCAATTCTCCGCCATACCTGATATGCTCGACTT
>P_4861
AAAAGTTCCATCGCAAAATTCGAGAAAATCTATTTTTTTTG
>P_4862
TATCGATTTTTCCGATTTTTCCCCATCAAAAAAATCGATAA
>P_4863
TTGTATTCTTACATTGTATACTTAATAAATCAAAATCCGCA
>P_4864
TGAAAACCCCAATTTCAGCTCGTTAATGTTCCAAATGTTCA
>P_4865
CGAAAATTCCAAAAAAAAATCGATAATTTCCCGTCCCAGGT
>P_4866
GTTTTTAAAACCCTAAATTCCATACTCCGTCCAAAGAACAC
>P_4867
CAGACTCGTCTGCTATCTCTCTTACCCGGCAAATGGGACCT
>P_4868
AGTCTCGAGTCGAGACTAGACATGGTAAACACTTTTTTGGA
>P_4869
GCATTTTTTCACAAAAAATGCACTAAAATTAAGATTCTTAG
>P_4870
GTCCCAACTTCCAACTAGTCCTAACTAGTCCTACCTAAGTC
>P_4871
CGTACCATCCTTGTAGAGCTCGATAAAGTATTTTTGCACAC
>P_4872
GTCTCTTGTATTCACCTCTTCTTATATGATGTGGGTACACA
>P_4873
TACGACGAGAGAAGAGCTCGCGGTTCAGTGCTCATTGAAGG
>P_4874
TGTGTTGTCGTGCCGAGACCCGTGTTCTTGTAAATTATGCC
>P_4875
TTTATTTTCATTCATTTTTCCTTACTTCTGGCGCGGATGGC
>P_4876
TTTTCTCGTCCGCGAGAAAACGTGAATTTTGAGACAGCCAG
>P_4877
ATGAGAAAATTTTGGTGTGTCTTAATAAAATAAAATTGAGC
>P_4878
AGAAAAAGTAGAAAAAATACCTTATTATGTAAAAAATTAAC
>P_4879
GCGGGGTGACCTCATGGAAGCCCTAATTTGAACAATGCACT
>P_4880
AACAAAAACCCAATAAAATGCCCTAATTTTTTTAATCCAAA
>P_4881
AGATAATCCGTTCGCCGACCCGTTTTCGGTGAGTTTTAGCT
>P_4882
TTTCTAGTTTGGATGTTCTGCACACTATTGCAGACGAAAAC
>P_4883
GAAATTTGCGGTCCAAAGCACAGTTTATCCTCGTAAGACAC
>P_4884
CCAAATTCAAATTCCACTGCCTTCCCCGGGTTTTTTTTCCA
>P_4885
CGACAATTATAAGGCCACAACATATATATCAAAAGGAGAAA
>P_4886
TCTGCTCACTCTCGACGTATCGTACTGTTGAAGATGCTCCA
>P_4887
CAGTTTTGGAAATTTTCGGCCATTCCAGCAGTTGCCGGTTT
>P_4888
TTATATCCATGCTCCAATCTCATCATATTCAACGCCGCTTG
>P_4889
TGTATCGGAATCGGAAACTACATACTCTTTTAAAATTAAAA
>P_4890
AGTATTCTAGGCCCCGCCCACTTCTTAGTGCTGACCACGCC
>P_4891
AAATGTTTCTCCTAATTTTACTATCTCCCCCCGGCCGGCTC
>P_4892
TGCAATACTTGTACATGTGTCTACCTACATAAATATGCACC
>P_4893
TATGGGTAAATCGGTTTGCGCATGTTATTGCTCTTATTGGA
>P_4894
TAGAAAATTAGAAACTCGGCCGTGCTCGTAAAACTCATTTT
>P_4895
GAATTGGGGATTGGGAATTTCGGTGCAAATACGCTCTAATC
>P_4896
GTCTCACGCTTTGGAAAATTCGAGAACAAAGAAAAGTTCAT
>P_4897
CTAATTTTTAAATATTGGAGCAGTATGGTGCAATTTGACTT
>P_4898
CTAAAAATTCATGGAAATTTCTATAAAATGTTTTTTAAGGA
>P_4899
CGGCTCTAATAATGTTTCCCCACAACAATAAAAACCAAAAA
>P_4900
TTTAGAGCATTTTGATTTCGCGCCAAAATTTTAAAAAAAAT
>P_4901
CCCGTCTCAATATTTTTCGGCTGTCTGGGAAAAAATTGACC
>P_4902
GAAAATACACGCCATATTTCCATAGCCGAGCAGTGAGATCT
>P_4903
AGCAAATTGATTAAAAAAACCGGTAAAGGTCGAGATATCGA
>P_4904
CGTTGGGTTTCCACTTAGCACCGTAAATTGGGCTTTTTTTC
>P_4905
TGAGAGATTGGCAACGGGGACCCCATAAAATTGAAGGACGG
>P_4906
TCACACTTGTTCTCCGAGCCCATACACTACCATTTTTCGAT
>P_4907
TTTTGACATCACTGGGGATTCGTTCCCATGGAATTTCAGTT
>P_4908
CAAAAATTATTTAAAAAAAGCGAAAAAACACCCTAAAATCG
>P_4909
CAAGTTAATTCTCCAATTGCCGGTTCTGAAAACTTACGACA
>P_4910
GAATTTGCCGAGAAAAAATTCGTTCTAATAATTTCTGTGAT
>P_4911
ATAAAAATCAGTAATAGTTCCATACTAGACTAGACTAGGCA
>P_4912
AAGTGGCGTCACGGATGTCTCGGTCTAGGTGCTCACGGCCC
>P_4913
CACGGCGACGCGAAACTGCACAGTTTAGGAAAAATGACCGT
>P_4914
TTTTGTGCTCATGCAAGTCTCATGGTGCATCGATAGGTCGC
>P_4915
GGCCGAGTTTTCTCATTACACGGCCATGTAGAAAAAGCTGA
>P_4916
CGAGACCCAAGAAAAATAGGCGGGGTTTGAGATACTCATTT
>P_4917
AAAAAAAATCCACAATTTCGCAGTTTTCCGAAATACCCAAA
>P_4918
CAGAATATGTATCTGAAATTCATTTTATTGGCTTGTTGCGA
>P_4919
ACTAATTATGCACTTTTTGACTAATATCTGATTACCGTATA
>P_4920
ACATGTTGTCTTGCAAGGTACTAGATAGGTATAATTTTACG
>P_4921
AATTTTTTCACGGCTTATATCTTACTTGTCGTTTTTTTTAT
>P_4922
TGAATAATAATAATAAATACCTAACGAGACCCAACTGTGGC
>P_4923
GGTGTAAAATTAAGTTTTTACCTGAACTTGAGAATATCTGA
>P_4924
CGGAGCTGCGTTCAATTTGGCGGGAAAACGGTGCGTTCAAT
>P_4925
GCGCGTACGATATGGTGCATCGATACCGCCCGAAAGGCGGC
>P_4926
ATCGCCAAAACTTGAAATTACAGTAATCTCTCGCATTCAAC
>P_4927
AAAAATTATTATTTTCAAGCCTAATATGTCGGATTTCAGGG
>P_4928
AACCCCTCACACATTCATTTCATGGTATTAAATATAAGCAT
>P_4929
AATTCAACTTTGCATCTCCCCATACTAATCCTTTTGTAGCT
>P_4930
CAAACCATAACAGCCACATGCATGGCAGTGTTTCCAGTTTC
>P_4931
CTCTCTGGATGGCTCCTAGTCTAACATGTGGGTGCACAAAA
>P_4932
GATTCACTCTTCTGATTTCGCCGTTTCGTTGTATTCGTTGT
>P_4933
AGGCTTCCAGAATCAGTATACTTTATTGTATAATATATTGT
>P_4934
CCAAGGAAATGATGAAAATTCGTGGATGGCAAGTTAATCCA
>P_4935
ACTTTAAGAAAAATATATTCCATCCTCGACGAAACGCTCAT
>P_4936
TATTTAAAAAACCACATTTTCATACTACAAAAGAGCTGAAA
>P_4937
GATTGAGAGCTGGGCCAGGTCTTGGTCGTGCCGGAGGAACT
>P_4938
AAAAAAAACATTATGAGTCACTTACTTTAACAATATTCCTT
>P_4939
ATACGAACAGAAACAACGGACACTATAGTGAGAGCTTGGTC
>P_4940
TGCAACAGTCCGCAATGTTTCATGATCTTGAACTCTTCCTC
>P_4941
TTCAAAATTTTTCCTGAAACCTAACTAATTTTGTCATAAGC
>P_4942
CTAACATTTCCTTTTGTTTACATATATGTGGCAAGGTGATA
>P_4943
ACAATAGTCTCCAAATTAACCATAACAGCCTTATCCTCGTG
>P_4944
CAGAAATGAGAGTCATCTCGCTTAATCGGATTTTGGTCTCC
>P_4945
AAAAAAAAAACATTTGTTCGCGAGAAATTTTTAATAAAATG
>P_4946
TCTCTTTGCCTCACGTAGTTCTTGAATCTTGGCCAGTAGTG
>P_4947
CTCAACCACCTTTTAATGTTCTTGGATAATAAACTTCATGA
>P_4948
TGCCACTCATTCCAAAAATTCAGTAAAGGTTTACAAAACTA
>P_4949
CCCCTGACTAATTATTGTTCCATGCTTCTTCGACAGTACTT
>P_4950
AAAGAGCCGGTGTACCTAGTCTAACTCGAACAAAGACTAGT
>P_4951
AAAAGTGGGTCGAAGCTTGACTACTATGTATGATAGGGAGA
>P_4952
CAGAGACGGCGTTTTGGCCGCAGGGAGGCTGTCCAAGTAGA
>P_4953
TCTACCTAACCTAGAAATCGCCGCAATATTAACTCAAGTGA
>P_4954
TCAAGCAATTTCGAGTTTTGCTGTAAGGTTAAATTGATACA
>P_4955
AGTTGAACGATTGCGCAAACCTTGGTAGATGTTGGCTTCGC
>P_4956
TTGGTTACAAACAAAAATTGCCTCATAGTTCCAGCTTTCCA
>P_4957
GCATTTTGCCTACATGCGTGCCTACCAGTGAAATTTTCAGT
>P_4958
TATGATTTGTCGTTCTCGGGCTTACTTGGCTTGGAATACGT
>P_4959
GTAATAATTTTCTAAGGTTTCACAATAGTTTGTGCGTAAAA
>P_4960
AGCAGGACCTAGGTAGCTGCCAGTCTTTATTAAAAATCAGG
>P_4961
CTCCGTGGCAGCTTCATATTCTAATATCTATCATTTTGTTT
>P_4962
TAATCAGGCTTGAAACAGGTCTTACCAGTTCACATATTTGC
>P_4963
TTTCCGGTTGTTTTCCAATTCAATTTACTGGTTTCTTGAAA
>P_4964
AAGAATGTCGTGGGATGATTCTAAATAATAACAAAACTCAA
>P_4965
GAAAAAAAAAAAGAATTTCACGTGCTCTAATTTTTAAAATC
>P_4966
ATTTTTGCGGCGATTTAAGTCCTTTTACTGAAAATATTATT
>P_4967
CGACAACTTAATTTCCTTGACTCACCAATGATTTCCATGCA
>P_4968
TCATTGATAAGATAACGACGCGTTCTAGTCTCTGACTCACT
>P_4969
TTTATAAATATTCTCTTCAACTACCTCTTTAAAATCAAAAG
>P_4970
TTCAATCCGACAGGTCTCGCCACGATAATAACTTTTTGGTA
>P_4971
CCATTACACAAATTCCGATCCTAACTATGCCGAATAACGAC
>P_4972
AGCATTTGCTTGATAAAATCCTTGCGTGGGACGTCTTTCAG
>P_4973
TTGGAGGTCATGATCTCGCCCATACTTTTGAAAAACATCAC
>P_4974
TAAAAATACTTGATAATTCTCAGTGCTGTTAATTGAATGAA
>P_4975
GCTCGCCCTACCAGTGAACTCGTGACGGTTCAAATCACAAA
>P_4976
TTGGCTAACATTCAAATCATCAATTTATAAATTTAATTTTT
>P_4977
AAACATTTACAAAAAAAATTCATCAGCGCCTAAATCGGTGG
>P_4978
GAGAATCTCGACGTCAGACGCGGAACTGGAAATAAATGTTG
>P_4979
TATAACCACAACTTTCCGAGCTTACCTGAGAATTTTATCCG
>P_4980
GTAGTGGATGGCATAACTCGCATAGTCATGAAAGCTCCGGT
>P_4981
TTCCCTGATCGAAATTTAATCTAAATATTGATTTCTATTTT
>P_4982
ACTTTAGCTCTCAGCAGCTTCTTACCCAAGTTTAGCCAACT
>P_4983
AGTATCTCGGATTTTGGAACCATTCTACCAATATTATAGAG
>P_4984
TTGTATTTTTCAAAAATTTGCCTTTTCGAGATTCGGTACCG
>P_4985
GGTTTTAGTCTCCATCGTACCATTACAGTATCCCGAACAAT
>P_4986
ACTTATCAACATGAAAAATTCAATTTAGGTAATAAAATCAT
>P_4987
TGCTAAGACATTTTTTGACGCTTGGATGATTGGGGTTCGGA
>P_4988
GAGAATCCAATTTTTGGAGCCAGTTTAGTGATGATCCCAGC
>P_4989
CTCCAACGTTAACAATCGATCAATACAAAGAAAAAAATTTA
>P_4990
GACAAACGTCCACAAACTGCCGAGCTTGTTAAAGATGAGAA
>P_4991
GGAGGGCCTTCATCCTCAAGCATTCCCGCATTTTCGACATC
>P_4992
TGTTGGCCGCCTGGAAGGTCCTAGGTAGGCAAGAATTTTTT
>P_4993
CCCTGAGCATGCTGAAAAAGCGGAAACAAGAAAATGTATAT
>P_4994
TTTTAAATTTTTTGTTGGGGCAAACATGAGAAATTGCTCAG
>P_4995
TTTAGAAAGCTGTGAACACGCTATTTACGAATTTCATGTTT
>P_4996
TTTTTAGAAGTACATAACTACTAACTACAAACGACTATAAT
>P_4997
TCTCAAAAATTAGCAGGCTTCCTATTAGTTCAATGTGCTCA
>P_4998
AGTCTTACTATGGTATTCGGCACCATAGTGGTTTTTAACAA
>P_4999
TGATATGTCCTCTGCACATTCATAATAAACACGTAGAACCA
>P_5000
AGACGATAAGAAATCAGTATCTTGAATTCTTATTTATCTCC
>P_5001
TTCTTCAGCAGCAGCAAATCCATGGTGGACAAAAACGGCAA
>P_5002
CTATTATTTTAATTTAAAAACATTATAGCTGTTAGCTATAG
>P_5003
GCTCAGAAGAATAGTTCATACCTGCTAGAAAAACAGTTGGA
>P_5004
GGTTTCTGTAATGTCATGTCCATACATTGTTGCACTACCTC
>P_5005
TGTCTGAAGCATTTTTGCCTCTTGATAGGGGAATATCACGT
>P_5006
TGAAAGCATTGCATCGAGTTCATACCAATAAAAAGGTTGAA
>P_5007
ATCTGTTATCAATAATTTAACATACTTCATGCTTGGTGAGA
>P_5008
TGAACAGAGCAAGCATACATCTACATACATACCATGAACGT
>P_5009
GCTTTTGAGAATTCTCCACTCATACATCTTCCTGTTGGAGC
>P_5010
GATGATTTCGATAAGAAATACATTATAGTCGACTGTCGTTT
>P_5011
TTTGAGTTGTCCGGAAATTCCGGTGCAGAGATAAGAATTGA
>P_5012
CCATTTTAAGAGTGTTTCAACTAGATAATTAACCATTCCGA
>P_5013
GTATAAAAACAATTAAACATCTTACCTGAAGTGAACGACGA
>P_5014
CATATTGTGGACCATTTGTCCTTACTAACAGAGGTGGTCCA
>P_5015
CTTTGAGTCGTTTCGTCGAGCTTATTCGAGTGTTTGTATCA
>P_5016
ATTTTTCTGTCTGCTATTGTCATACATCCTTTGAAATTCCT
>P_5017
CAAATGCGAGTAGGAAGGAGCTCACTAGACTCTTCTCAAAA
>P_5018
TACTACAGAGGTCGCAGCACCATACCCGAAAAGATTAGTGG
>P_5019
GTGGAGGTCGTGGCGGAGGTCATGGTGGAGGATATCCACAA
>P_5020
TGAGAAATACGTTAAACGGCCAATTTATCGCCGAAAACTCA
>P_5021
ACGAAGGCCTAAAATTTGGACTTACTCGCCGCGAAACGATG
>P_5022
TTTTAAAAGAAAATGTGTTGCTTACTCGTACTTTCTTTGAA
>P_5023
ACTTTCTTTGAAAGGTTTTACTAAATAAAGAAATAATTTGA
>P_5024
CACAGAGACACCTTCCTACACATACATTTGACCCACAACCA
>P_5025
ACACCAACTAACCGTTTACTCTAACTCGGGGAACTTCTGAT
>P_5026
TTTGGGTGGTCGACAATAGTCTAACCAGCTGCACTATAAGG
>P_5027
CATTTAATAAGGGTTCTTTTCTTAATAGTTTATATTTTAAA
>P_5028
ACAATCGGGAGTTTTCCCATCTAACACTTGTTCTATGATGA
>P_5029
GTCGAGAAAGCCGACAACGCCTTACTCGTTTTGCAACCGGG
>P_5030
AGATATTTTGACCTAATTTCCGTGATTTTTGAGATAACATA
>P_5031
CACCAACACCGATGAAGAAGCATACTCCAGGTAGTTTTATC
>P_5032
CAAGCGGAAAAATCTTAATGCATACTATTTGACTTAGACAC
>P_5033
ATTTATTATATATAGTCCAACATAACCGATTATTTCAATCA
>P_5034
TGCGTTACTCTTTTCCTGTACACTCTCGTGTTGTCTGTGTC
>P_5035
CATCCTGCACAATTGATAAACTCAATAGTCATTTTTCTAGT
>P_5036
TTGGTATCCATCGACACAACCACACTTGTAAGATCCTATCT
>P_5037
AGACAATGTCTGAAAGTAGTCTAACATCTGTTTCTAATGGT
>P_5038
AAGCATTCTCTCGTTACGGACGTGATAGTAATATTCTTCAA
>P_5039
GCCGCTTAGAGACCGGGTGCCGTATTAGAGATAAAATCGCA
>P_5040
AAAACTCAATAATATAATATCATACTTCTAAAAAACATACT
>P_5041
CCAAAAGGTTTGAGCCCACGCGGTTTTGCTCCGGGCTCATT
>P_5042
TTAATGATATTAGTCTTGATCACAATAGTGAGTTTTATCTT
>P_5043
CTGCATATTTCATATTAATTCTTACTAGGGAATGACCAGAA
>P_5044
ATACCCTTCCGCCTTCTACACTATTCACTGTACTTTTGGAT
>P_5045
ATATCATAGAGATATGCACCCATACTATCAAATACATCAAT
>P_5046
TGCAGTAAAATGAGCGTCTTCAATTTACTCGAAAACACAAA
>P_5047
TCTTTCCATTGCAAGATCAGCTGTCATTTGTTCTAGTTGCT
>P_5048
TTTTTGTCCAATAATTGTCTCTATTTACCTGTTACCAGTGA
>P_5049
TTTGCTTCATCTTTTCGTGTCTATCCGGTACACACCCTCAC
>P_5050
ACAAATGTAAACTGTTTTCACATGCTAGAAAAACTGAGAAA
>P_5051
AATCTATACTTGAACTTCTTCTAACATCTGGTTTCTCAGCA
>P_5052
ATAACGAAGCTGATTGTTGTCAATTTAGTTATCCTCCCACT
>P_5053
CTGGCACCTGTTAAGTTGATCTACAATCTGTTCCAATGATT
>P_5054
ATCAGTCTAAATGTTGCGTACATACCATTTAAAATAGCACG
>P_5055
TGGAAAAAACGCATAAAAATCTTAATATTGGTTGAGTACCG
>P_5056
TGAAAATTGAACGGAAATTGCATGTTTCCTATGTTTTATCA
>P_5057
AAGGGACTCAAAGCCCTAATCTATTCAGCAAAAACAACAGT
>P_5058
CAAGTGTATAAGAGCACACACCTGCACACTAAAAGAGGTCA
>P_5059
TTCGTTCTCTTCTTTCATTTCTTTCTCCTGAAAAAAAAGAA
>P_5060
TGGTCGCCTATGTCCTATGTCAATCATGTTCTCTCTTCGGC
>P_5061
GGAGCAATCATGCAATTATTCATACATCTCTTCAAAGGTAA
>P_5062
TTTTCAGTACATTTTCTTAGCTATTTATTATTGTATATCAA
>P_5063
AGAGTTTAGAGTTTACTCAACATACTCGGCATTTGGAGGCA
>P_5064
ACCACGTTGATTTGGTTTTCCAAACCCACAAAATCAGGGTA
>P_5065
TTCGATACCCATGAATGTCGCCGTCTTTACTTCTCTCCCGA
>P_5066
GTTTTGATATGATAATCATTCATTCTAGCACCACGGGAGTA
>P_5067
CTACCAACCATCTCATCAACCATACTATGGTGGTTCTTATT
>P_5068
TTGAGCAGCCCACGCTAGAGCTTGCCCGTGATTTCCAGACG
>P_5069
AACCGTTTTGAATATCGATACATAATAGTTACAATACGGTT
>P_5070
GGACGAGATTCAGGGCATGTCTATGCAATGAAAGTTCTGAA
>P_5071
CATTATTCATTCTTTTTAATCATGATATCTCAAAGGATGTT
>P_5072
TGACTGAGAGAAGAAATGTTCTTGCTAGTGCTCCCACAGGT
>P_5073
ACGAGTTTCGTTCACCAACACATACCATACCAATTTCATCG
>P_5074
AATCGACTAATGTCTGACGACGAGAGAGTAAAGCAACGATG
>P_5075
GTGAAGTTTGAGCAAGAGATCTATCTTCCAATTCAATGGCC
>P_5076
TACCTCTAGCGAGATCTTCACTTGACAGTACCCAATTGATA
>P_5077
AACCATTTCCATTTTCAGAGCATAATATTTCTCTCGGACTT
>P_5078
TCCAACAACACTATGAACTGCATGCTCGCCATCACTGCTAT
>P_5079
AATTCATTCCCATGTGGGTACTGTATAGTACAATAGTTGTT
>P_5080
TAATTTCTCATAAATTTTCACTTAAACATTGCATTTCAGTG
>P_5081
GCACTGTTCTATGGGTGTAACTATTATCTTGATCTAGTAAG
>P_5082
TTAACCAAGTTTTTGAAGATCTAACCTTCGAGGTTTAAGAC
>P_5083
ATTACTTCCGCATTTTTACGCGAGAGAGTAAAAATATTAAT
>P_5084
GAATAAACGTCAACCGTCAGCATACTCGTTTACTCTCATCA
>P_5085
TCTGTCGTATTTCCATTTTACTTACCAGTGTCTGGCGTCTC
>P_5086
CCGGGAAGTTGCTTTCACACCATGCCTGAACGTTCTTGTGC
>P_5087
GTAAAAGTAGTTGTATTCTTCTCTATAATGGTATAATTGGG
>P_5088
AGTCCGCTCGTCGTCGGCTTCACACTATTTCGTTTCGTGTG
>P_5089
ATGAAAAGATGAGATTCTTTCGGGATGGTTAATTGAGCTTG
>P_5090
CGAGAATTCTTTCCCACCATCATATTATCTCCTCTTCTCTC
>P_5091
TAAGAAAAACTGGAAATGAGCATATTATCTTTTACATAAAA
>P_5092
CTCCAACTTTAACAAGAAGTCAATCATGTTAATATTCAGAA
>P_5093
AGGTTCGGAGATTTAAGTGTCGGTTTTAGAAAATTCTCATA
>P_5094
CCATAGTGGATGGCGGTGGACTTGATAGCTGAGGCGATGAA
>P_5095
GTCAAAACGTATTTGCTCTGCTAAATAGTTAGCTGGCGCTA
>P_5096
GAAGGCTGCTACGATGGATCCTAATTATCAGACACTGGCTG
>P_5097
AAATATGTTGGTTCGGTTCACTTAATATTGGATAATTGCCT
>P_5098
TCACATCTCTCATGTGGGCGCTTGCTCGTTCTATCATAAAA
>P_5099
TAACCTTTTCAGACGCTTAGCGGTCTAGTCTTAAAAAACAG
>P_5100
GTCTCAATTATCAGCTTTCCCATTTTATTGTTTGCGCTTCA
>P_5101
CCCAAAGCGACCAAATTTGACATGTTAGTAAAATCTTAAAT
>P_5102
AAAACTCTTTTTTCTCGTCTCGGTGTGTGCCCACACATGGC
>P_5103
CTACGTCATTTACATTTCAACTTACTCGTCATTTACATCAT
>P_5104
TGAATCAGTTGAGCTTGTTTCATAACAATAGGAGACAGTGA
>P_5105
GATGGTTCCAATCACTTCTTCTAACATCTGTAGCCGTACAA
>P_5106
AGATCTTGTGATCAAATGATCATATTAGGAACATTGAATTT
>P_5107
AAACAATATTATTTTTGTTTCACAGTAATAAAAACTGGCGA
>P_5108
TTAATTATTTTTTATTGGGGCTTTACAGTGAAAATCAAAAA
>P_5109
CTGTAATTATTATTTTTACCCTTGCTCGATTTCCTCCTTCA
>P_5110
CGGAGACAGTTGATTGTAGGCATTCCAGTACTGTTGCCAGG
>P_5111
AACGGTCGGCAAAAAAGCAACTTTTTAGTGCACATCTCAAA
>P_5112
AAATCGAAATCTATCAACAGCAGGGGTGTGCGGAGATTGAA
>P_5113
GAGGTAAAACGCGAAATTTGCGATTTATCAACAAAAATACG
>P_5114
ACCTCGAGGTTTGAATCCTCCATCATAGCTTTCCTTGAGAG
>P_5115
TGAAAGAAAATCAAAAAACGCTTACTAGCTTCCTCACTACT
>P_5116
TTGGCGCCACATTTGCTCCGCTATCTGGCTGTTGCCGTTGT
>P_5117
ATAACTAAGTTTTTGTCACTCATATATGTGGAAGACGACAA
>P_5118
AAGATTCTTGTTCAAGAAGTCAATTATCCTCTCACCGTTTT
>P_5119
AAGGACAAGAAGAGTAAGTTCTTAATAGATTTCTGATAATG
>P_5120
GATAGGAATCTTGTAAAAAGCTCACTTCGTCAAATGGGAGT
>P_5121
CGAGCGGAGAAAGGCAAAAACATAGTAGCATTCTATGACTG
>P_5122
GAAGCCTGGAACTTTTCGGTCAGTCTCTTGGCTCTTGCTTC
>P_5123
TGAATCTAAATAAAAAATTTCAGTTTATTGGCTCTCGCTGG
>P_5124
TTGCGAAAGGTCGAGTTTTTCAGTCCAAAGGTGAGTTCTAG
>P_5125
TTGCTATAAAGGTGATAAAGCTACCTAGAAAATTAGGGAAG
>P_5126
GCGACTGTCGTTGAATTCCGCATGTCTGTGACTCCAAGGTA
>P_5127
GATTTTTCACCCAAAAACCGCATTTTATCACTAAAACCTTT
>P_5128
GAAATCAGTGCAAAAGTTCGCCTGGACGCTGATCAACTGAA
>P_5129
GCCACCCGTGCCCCCAAAAACATACTCGAAAAAGCAGCAGC
>P_5130
ATTTGCAGACCGGCAATTCGCATATTTGCCGAAATTTGCCA
>P_5131
AGTCCGATTAATTGCAGAGTCTTCATGTAATAATCCGGAGG
>P_5132
CTTTAAATCATTAAAAAAAACGGTAAATTTTATGCAAAAAA
>P_5133
AAGTAGAACCATTGACCATTCTTACTAAGTGCTACATTCGC
>P_5134
ATTTGGAAAGAGACGCGCGGCGCGGTCGCGTCGCGGTTTCC
>P_5135
AAATTGTTACAACAAAAACTCACTTTAGTAATTTAGCATGC
>P_5136
AGTTTCACGGCCCGGCAAGCCGTACTCGTGCACAATTTGTC
>P_5137
AATCACTTTTTTTGAAAACGCAAGATAATTATCATGTACGG
>P_5138
TTGATTGATTGACGGGAGCTCAATTTATTGATTTAAAAAAG
>P_5139
CTCGAAGATTCCATAAAATCCCCAATAGTTCTCGTTGATAC
>P_5140
AAAAATCTTACCGATTTGAACTTAACAGTGATTCAATTTGC
>P_5141
CAAATTGAAGCTCTTGACCTCCTGAACTCAAATTTAATAAA
>P_5142
TCCAGAAAATCCAATTGAGCCTGTATAACCTTTGTACACAG
>P_5143
CACAACAAGTTCAATAATTCCGATCCTATGTCCGACTCCAT
>P_5144
GCCAAGCTCATTTGGATCCACATGGTATGCTCTAACATTCC
>P_5145
GAGAAGTTGTCTGCCGGCGGCGGTGCAGCATTTCAACCCGC
>P_5146
GTGAAATCAAGTATCAACCGCGGAGACACCGAGAAGTTGCC
>P_5147
GGCTCAGCTTTGGTACGCTCCGGCCTAGAGAATCAAATCGG
>P_5148
GGTCCAAGCTGTTTTTACGGCATGCGAAATCGAGAGCGAAA
>P_5149
AAAAATGTAGTTGTTCCAAGCATACTAGCTCTTAAGTTTGC
>P_5150
ATTTTTTTTCGTATTCATCGCTGTCTCCTACCTGAATCTTA
>P_5151
TAGAGATTTAGAGATTTTCTCAGTAGAGCGCGTTTGTAATA
>P_5152
GGAGCCGAAAAACTTGAAAACTTACATGCTTGACATCCATT
>P_5153
ATAAGCAACTATTAGTTGCGCTTACTAGAACTGGATCACTT
>P_5154
ATATCAACTGATCCGACAACCACACATGAGACAAGACTCCG
>P_5155
CGGATTTTGTAACAAACCGGCACACTATTACCACAATTGCA
>P_5156
CGAAGAAGATAGTTGATCGCCTTGGTAGTGGAATCGGACCC
>P_5157
GGAAAATTCGGCAAATTTGCCGTGCTCCGTTCTCCGACCTC
>P_5158
CACAGCTTCACAGTGGATTCCAAGGATGTGTTCCAACGTGG
>P_5159
GAAAGAGTATTGTAGTGGAGCATACTATTAGCTATCAAAAT
>P_5160
TTGATTGGGTGTTTCAAACGCGCTCTGTATGTTTTAGTCGA
>P_5161
TTTTTCGAAATTAATAAAATCTAGATCGTAAAATTAAGACT
>P_5162
GACAGCGACGATTTGAAAAGCGGGAGAGGAGACTCTGTTTC
>P_5163
CTCTACGTATTTTTAAGCTGCATTGTAGCCGGATTTACACT
>P_5164
TTGTAGAATCCGTGAAACTTCTAACCCAATGAGTTTGAGCA
>P_5165
GGATCGGCTCCGTAGAATTCCATGTTAGGGTGAAGTTCTTT
>P_5166
CCTGATTTTGAGAGCAATTGCATCATACTGTTTATACGTAT
>P_5167
CCGATGAAATACTCATTTTTCGGGGCCATCGTGTTGATGTA
>P_5168
ACTTTCGCCTCAGAAGATTTCTATTATATTGGAGCAGTATG
>P_5169
CAGGAGACTGCAAAAATTCGCATAAATTTTGATTTTTTGTG
>P_5170
AAAAATGTGATTTTTAGACTCTTTCTAGTGTTTTTTGAGGT
>P_5171
GCAAGATAGTCATAAGCAAACTTGGCAGCCCACACAAGCTA
>P_5172
TTCAAAAAATTTCCAACTGGCATAATACTTGTTAACATTTT
>P_5173
CCAACAACGATCGCAGGTATCATGATAGCGTATCTTGTGAA
>P_5174
GAAAAGATTCATTTTGAATCCATGACAAGAATTGTAAGCTT
>P_5175
AAAATTAGTCGAAAAAACCGCCGAAAAAGTGAGAAAAATAT
>P_5176
CGTTTCTCGACGAGAACCAGCGAGAGAGTGCGGGGAGACAT
>P_5177
GCTCTGTGGCGTAGGTGCTCCGGTATATTGGATATGTAATG
>P_5178
TGTAATAAATAATATCTCGTCTAACTATATGTATCTAATTG
>P_5179
ACTTAAAGACGTTGATCGAACTACATAGTTCAAAAGTCTTT
>P_5180
AATCATATCAACTACCACAACTGCATAGTTGGAACTTTTCC
>P_5181
GGTTTTTTGCGTAAAAAATACGGTTCCTGAAAATGGGTGTG
>P_5182
GTTAACTTTAAGCAAAGACACATTATAAATGAAAATATGAT
>P_5183
TAATCTTTTCAAAAACGTCCCGGTTTTCCTCTCTCCTTTCC
>P_5184
TTCTCTCATGGCCTATAAACCAATATTTTGAAAAAGTTAGG
>P_5185
TACAAAAACTTATGGGACAACCTGATAGAAGAAATCCGTTG
>P_5186
CTTGCACAGCGTTCTAACGTCATACACGTTGCAATACACTC
>P_5187
CCAAATATCCAAACTCATTACTAATATCTGTTACTTCTTCA
>P_5188
CCTAGAGGAAAACAATGCTTCATTTTAGACAATTTTCGCCA
>P_5189
CGCCCCCGCAAAATATACCACTGTACAATTAAAAATGCATC
>P_5190
AGATAGAAGCGCGTGAAGTGCGTTCAACTGTTGTTACTATT
>P_5191
CGGCCGCTGATAATCCGACGCTTAACCGGAAAACCGATCCG
>P_5192
TTCAGCGATTTAAAATAACGCATTTTAGAGCTTTATAGAGC
>P_5193
TGTATTAATACCGTATGGAACATATTAGTACCTCATAGTAT
>P_5194
TTTCTCTCTGAAATAAAGCTCCTACTATGATTTTTATGCAT
>P_5195
GGAAAACTCATTTAAAAACGCAATAAAACTGATTTTTTCGA
>P_5196
GAGAAAAAACAACGAAAATTCGATAATTTCTTCCCAAAACC
>P_5197
AGAAAAACACATTTTTCACGCTAATACCATGAAAATTCTAA
>P_5198
TGAGAAACCTTAAATTTTCGCAATATTCATGATAAAAACGT
>P_5199
AAAAATTAGATGTAAATTTCCTCTACCTTGCACCCAGTGAC
>P_5200
TTAAATTCATGGAAAACCAGCAGTTTCTTGGATTTTTCGCC
>P_5201
TTTTTACAAAAAACCTTTTTCATGACAAAAATTCCATCGAA
>P_5202
TTTTTCTGACCTTCTAGCGTCGATTTTGAGATTTCCGGGTT
>P_5203
TCTGAATCTCTGTCACTTCTCGCCAACACCATTTTCTCAAA
>P_5204
GAGAGGGGGAGGTGGAAGTTCATATTAGAGAGTTGAAAAAA
>P_5205
GGGAAGCCAGAACCGCGTGTCATCTATGTGTTTTCGTCTAT
>P_5206
TTTTCGCCCGGAAAACTCGGCGATTTCGGAAATTGTTCTGG
>P_5207
AAAAAGTTCCCGGATGTGATCTTACTCCGTTTTCTGAAAGT
>P_5208
ATGTCAATTTTGAGGAATTGCATACATCTGAATTTTGAAAA
>P_5209
TTAAAAAAACAAAGAAAAGTCTCACCTGAGTTAGCTGCGGC
>P_5210
CTTTGGGCCAGGCCACAGCACATCCTACTGAATTTTAATTG
>P_5211
CTTTTTTTAATTTTGAAATACAAGAATTTTAAAACTTTATA
>P_5212
GATTTTTGGCAATTTTTCATCCTGAAAATTGATTTTTAGGC
>P_5213
CCAGAAAAGTCCAGCATCGGCGGGAGTCCGCGCGTTCATCG
>P_5214
CAGTATTTTGTAAAAAAAAACAAGAATTTTGAATTCGGTAA
>P_5215
ACTTTTTTTAAGACACAACACTAGCTAGTATCTACTCTTGA
>P_5216
ACTACGAGTACTTGGAAATCCGGTCATCTCCCAGTGGTTAT
>P_5217
GACGCGACTTGCACAAAATGCTGTTTTTGACCGGGACGTCG
>P_5218
AATTTGAAAATTTTTAGACTCGGTTTAGGTCAAACCATTTC
>P_5219
ACATGTTGGGCATTTCAGAGCTACTTATCTGTGTTTACCTC
>P_5220
GCTAAAACAAAAAAAACTCACAGTCATCACTCATATAATAG
>P_5221
TCAACAAATGTGATTTGATACATACCAGTGTTCTGATATGT
>P_5222
AGCTTAGGCTCAGGCCTTGGCTTACTATTGGTTAAGGCTTA
>P_5223
TGTTCTGAACCATGCGAAATCAGTCCCGCACACTCCCGCAT
>P_5224
TCTCTGAGCCTCAACCAACACATTTCCGACTAAAAAACGAT
>P_5225
GGGGTTTAACATTCAGGACACATGACAGTTAACATTAAGCC
>P_5226
GGGTCTTGCCGCCGCGCATTCAGTCATCACTTTTAGCAAAG
>P_5227
TCAAAACTTCCGGTTTCACTCGATTTAGAAAAAAATTCAAA
>P_5228
GATTTTTATGTTCAACAACGCTAATTTTATAGAAAATTGGA
>P_5229
TGTCTTGAAAGCCTGTTTTACTGCCACGTGGAAAACTTTGG
>P_5230
AAAAAAAATTCCAAAATTTCCTAAACATTAAAAAAAAATGG
>P_5231
TATTTTTGATTTAAAAATTTCGGTCCAAAAATTACAGATTT
>P_5232
TTTTTCTCCCAAAAATGTTCCGATATAGATGGAATCTCGAA
>P_5233
TATCCAGTGGTTTTGGTAGTCTTGGTGGTTTTGCTGAAGAA
>P_5234
CGAAATCTAGGCAGAGTCGTCAAACTAGCATCATCCCCCAC
>P_5235
AGCGAAGATAAATTGATGAACATACTTCATGTAGAGATAAT
>P_5236
ATGGCTATCTTTAGGTATGCCATTCTACTGGATTACGTTGG
>P_5237
ATGTTTCAGGTTTTCTACTACATTTTAGCGAGTGTATTGCC
>P_5238
TAATAAACACGAATCAACACCTTTATAGTGTTTTATTCCTA
>P_5239
AAAGCATTTGCCAAGAATGTCTTCATTAATCAAGAACGAAA
>P_5240
GGAGCGACGACACATTCTGACATAGATGCAGTAGCTTCACA
>P_5241
GCTAAATCACTTGCATACGACTTGGTCTCTTGGTCAAGGTG
>P_5242
ACTCAACAGTGGATAAGTTTCGCGCCTGCTGCCTTCCTTGG
>P_5243
GTTTGCCGCCCACCCCTGTTCATAATATTGTCTGAAAAAAT
>P_5244
TCCTACCATACGTAGATTCTCTTGGTATTAATGAGCAAGAG
>P_5245
AATGTCAACGGAATCCCGTACTACCCTGTAAACGAGGAAGG
>P_5246
GGCCTCGCGATTTGCTTGCTCAATCATCTGATTTATTCTCA
>P_5247
CTAAAAACGCTGAAATTGCACGGTCTTTCTCACAAACCTCA
>P_5248
TTTTTTTTCTGCATAGATACCATTTTAGTGAAATTCAATAT
>P_5249
CTTCGTCCATCGACTTTTCCCTTAATAAAGCTGAAAACGCA
>P_5250
CTCCGTTTATCAGTCAAATCCTTGTTTGTGCTGGAATTTCC
>P_5251
AACGTGGCCTGGAAAAAACTCGGCCACCGAATTTTCCGCGG
>P_5252
GAAAAACGAAAAACTTTGCACGGGGATGATGATTCAGCGGA
>P_5253
GTCCCAGCTATGGGCTGAGTCGGGAACTACAGAAGAAGGTA
>P_5254
AGTGTCCAAGTCTGGAGCAGCGGTGCCGAATAAATTGCCGG
>P_5255
CAAGCCAGTAATTAATTTTCCTTCTTAGTCTACACACGCCC
>P_5256
CAGCAGTGTTGAGCAGGTAACATTATATTACATTATTACAT
>P_5257
AATTCATGGTTTCAAATTTCCTAACTAAAAATAACCTGTAA
>P_5258
CCCCTTAGCCTTTGTGTTGCCATATATGTGATAAAGGGGAA
>P_5259
GTGCGGAACACTCATAAATGCGAGAATTGGCACGAGAAGCC
>P_5260
AAGAGGTCCTGTAGAGTGCTCAGGGGAGTGTTTTTGGAGCA
>P_5261
ATAATCTCTACTCGGCCAGTCAGGATCGATCTGTGAAGGTT
>P_5262
TTACGGTAGCTCCAGAAGTCCGCTAACACCGAATTTTACGA
>P_5263
AATTGGGGAGATTTTTGACTCGAAAATCATAAAAATCGGAG
>P_5264
TAGAAGCTGTTCAGAAGAATCTTGATAGTTTGAGTTCTTTA
>P_5265
TTTGAGATTCCACTTTAAATCATTCTATTAATTCTAAATTT
>P_5266
CTTCATATGAGTCTCCAAAGCATACCAAATGCTTCTTTCAA
>P_5267
TAACCCGCCAGCAAAATGTTCTTACTAGAGAATGAGCTAGA
>P_5268
ATACTCTTGATCCCACTGTGCTATTTGGTGATTTCCCGGGT
>P_5269
GCCAACTCGGTAAAGTTTTCCTTTCCAGTGACACACGTGGC
>P_5270
TGGCCTAGAAAACCCCTCCTCGGCCACCATTTATTTTTTTG
>P_5271
GAAAATTCCATCCGAAATCGCTACAATCTACAGCAACAGGC
>P_5272
TGTGGAATGGTCGCCTGGATCATGACACTGTACACTCCAGA
>P_5273
CCCCCAAACACTTATTTTTCCAGTTTAGTCAATTGAACTCA
>P_5274
GGTAGCCGCCTTGTTGACACCGGTTTAGGGTGTTTGCACAG
>P_5275
TACGCCTTTTATGTGAATTGCATACATGTGAATTTTCCCTT
>P_5276
AGTTTATGGTGCCAAATGCCCATACTACACCAAATCTGTGG
>P_5277
CATTTTGGGTTTGCAAATTACAGTAACCCAACGAATTTCAG
>P_5278
CTGGGAAAAATGTAGGTGTGCTAAATAGACTTGTGTCCTAT
>P_5279
TATGGAATTCAAATTTCCGGCTAAAAATTGAATTTTAGAGC
>P_5280
TGCTAAATTCAAATTTTTGGCATTTTTGAGTTCAAGCTCTT
>P_5281
GTTTCCTATTCTCCGTCTTTCTAACTCGGCTCTTCAGAAGG
>P_5282
TTTGAATAAAACTATGTACTCTTATTATAAGTAATTATTTG
>P_5283
TTTATTCAACATTTCTACAGCCTTCTAGGCCGGCCTGAGCT
>P_5284
TCCGCACAGCTCCTTCGCGTCTAACATTTTGTTGTTCTGGA
>P_5285
AGAAATTCATCATGATATTCCATGGTACATATGTTCACAGT
>P_5286
TTTAGGATAGCAATTACAAACTATGTAGCTATGGAAAGTTT
>P_5287
CTTAATTTGAGTAGTTATTTCTATGTATCGTTTTCATTTTT
>P_5288
AAAAGTTCTTACTGAATATACATACTAGAGCAGGCTCTCTC
>P_5289
TTATCTGGAAGAAAATTGAGCTTTCTAGAAGATTGCCGATG
>P_5290
TGAAAATGTCCGAAAATTAGCTTAAATCTCATTTTATTTTA
>P_5291
AATTTCAAAATGAAAATTTTCAGGAAAAATTTTAAGTTTTG
>P_5292
CGGAATTTTGGCAAAAAATTCGAAAAAAATTGGATTTCTGC
>P_5293
TTGGTTTACGCCCCAATCAACAATATAGCTCACTCTATTGT
>P_5294
TAAAAACCCAAGCGAAAGTTCACACATCTAAAAAGTATTCA
>P_5295
TGATCTGCTTTGTTATTATTCATAAATTGTTTCCAAAACAA
>P_5296
GACCTAAACTCGGAAGTCGGCAGTTTCAGTGACAAATTCGA
>P_5297
ACAACTTTGTTTTGCTCCAACTTTCTAGGCAAAATTAGCAG
>P_5298
ATGAAATTTAGCTTATTTTTCGGAAAAATCTGCTCAAAATT
>P_5299
CTCATGAAAAAAAGGCCTCTCTACATAACAAAGTTTCAGAT
>P_5300
ATTTTTGTTGGTCCCAGTGCCACACTTCATGAATCTGAGCT
>P_5301
TTTTAATTCAAATGAGGGACCACTATAGAAGAAGGCTTCAA
>P_5302
TCGCGGCAAGCGTTTTAGCGCTTTTTAGGATTATTTTTAGG
>P_5303
GCGAAAAACCAGAAAAATGTCGGCCGCGTCGAAAAAGGTCC
>P_5304
TCTCGGCCTCAATTTCGACGCAAGCCCGATTATAAAGCTGC
>P_5305
TTTAATTTTTCAGAAAAATTCAATTTTTCTCTAAGAATTGT
>P_5306
TACTAGTTTGCCTAGGCATTCATACTTGCCTTCTAGGCTGA
>P_5307
GCTTAAACAGACATACTACGCGGAACTTAATCAGAAACCAG
>P_5308
GATAATGTATCGATTTTTCGCAGCACTATTATCAATAATTA
>P_5309
CGTGGTGGCTTCTCCTTCTCCTATCTAATAAATTTACCCTC
>P_5310
TGTGAATTAAGATGGCATGTCAATGTAATGCAATTCGTCGA
>P_5311
ATGGCTACCTGCCTTCTTGCCTAACTACCTACCTGCCATCT
>P_5312
AGAATTGTCACGTGAAAATCCGAGACCGTATTTATAATCTG
>P_5313
GTTCAGATTTAAAGGCACATCTGCATAGGAGTCAAAGTTCT
>P_5314
TTTTTGAAATAGTTTACTTTCATACATTATCATTCCTTTAC
>P_5315
TCACGCCTAATAAGCTTCATCACAATAGTGTCCTTCTCGTT
>P_5316
GCAAATTTGGACTTCAAATCCATAAATTTTCAGATTAGTTC
>P_5317
ACAAAAAACCAAGTCTTATTCATATTATTATAATGTTTTTG
>P_5318
CGGCACAACAAGTTATGCGTCATGACACACTTTTAGTGCCG
>P_5319
AAATCATGTCTGTCGAAAATCAATATAATGGATGAGATCAA
>P_5320
ACTCCCTCGATATCTCTTCTCTATCCGGTTCAATTCCATTT
>P_5321
AGCATAGAGTATTCCTCCAACTCCCTCGATATCTCTTCTCT
>P_5322
TTGGCAAGCAACTGCTCCAGCTTGACAATACAGAACTCATT
>P_5323
AAATGAAGAGCTGAGAAATTCTAACATTATCCAATTTAAAA
>P_5324
GCAGGACGCAGATTTTTATACAATCTAGCTGCCTGCGTCTC
>P_5325
ATTCCGGAGGAAAACTCCCCCTAACTCACCTTTTACTCTAT
>P_5326
CGTTCAACTCCTTACAAATGCCGTATCAATATCATCATCGT
>P_5327
TAAAAATCGATTTTCGGCCGCTGTGGCACGGAGAAAACGAC
>P_5328
AAAACACCGAAAAAAAATCGCAAGAAATCGAAAATCCTTCT
>P_5329
GTGAGGGAAAGTTGCCATAACTTACATGTAATATAGAATGA
>P_5330
TTTCAGTTAAATAATTTGTTCTATCTATTATAACTGCCAAG
>P_5331
TTGGACCTCCAGGGTTTGTACAATTTAGGGCTTCAGATGTC
>P_5332
GTTTTCAGGGAAGTTACACGCAGTTTTATGAAATTATTGAT
>P_5333
AAAAAGGTAAAGAGGTCAAACATTGTAGTGCAATTTTTGGG
>P_5334
CTATCAGGCAGGCATGAAACCTTACCATTAGATTTTTGCTT
>P_5335
TAATTTTTTTGAGCTTCACCCAAACATCTTAATAAACTTAC
>P_5336
CGCAAAACTCGGAACTTTTGCTAGGTTGTCAATTTTCGGCA
>P_5337
TCCGACCGTGTAGATTGTGTCAAGGGAGTCCAGTTCCATCG
>P_5338
TGTGTCCTTTTCCCGTTTTTCTTGTTATTTTAAAATTTAAT
>P_5339
CTATCCGGATTCCTCATGTGCATGCTGTTGAAAAGAGCCGA
>P_5340
CATCTTTCATGAATCCCTTCCATACTTTAAAATTTTTATAA
>P_5341
ATCCCGATCAGGTCAAACCGCATTTTATTGAAATAAATCAT
>P_5342
CAAAAATTCCGTTTTTTTTTCGGTGTACTTTAATTTCCAGA
>P_5343
CGCAGCAGAAGCAGGAGTATCATCACAAAGAAAAAAGAAGA
>P_5344
TTGAGCTCATAGCGTATTCTCGTGATAATTTCCATTTTTAG
>P_5345
CAAGAGACCAGCTTATCTACCATATATGTAGCTAGAAGTTC
>P_5346
CTCCCAGAATATTTTTTACCCTTACTATTAAATTTTTAGAA
>P_5347
TCAGGTATGTTTTACTTAGCCTAACATCTAACAAATTATAT
>P_5348
CTCACAGCGAAAAAAAAGTGCTCTATTGAGAAAATTGCGAA
>P_5349
GCTGCTCCGCTGAAAGGCTTCTTGCTCGGCTTGTTTTCGGA
>P_5350
GCAGGCAGGCAATAGGTAGGCCTGGTAGGCACGATCTCGGT
>P_5351
GAAGGAGGCGCTACTGGCTCCAAATTAGTGATTATCGACGC
>P_5352
TGAAATATCACAAACAAACACTAACTAGAGACTGAACGTCG
>P_5353
CAATCGCTGAATGTCTATCTCTACATAATCTCCAGGCAATC
>P_5354
GTTATTTAAAAAAATTCAAGCTTAAATCTCACAACCAGGGA
>P_5355
GGGTCCAACTCACAAGTGGTCTCTACAAAGCTTATGGGCAA
>P_5356
AAAAGCAAAATTACAGTACTCTTTATAGGCGCAAACCTCTT
>P_5357
GGATCAACTCCAAGTCTCTTCATATTGGTGGTCTTGATTCC
>P_5358
CGTGTAAAAAGTATTAAAAACTTACTTTTGTCATGTTAATT
>P_5359
TCACAAACTCTGAACTTCCTCCATACAGTGATGAGCACGCG
>P_5360
TATAGTTTGGTAATATTTGTCGGCAATTTTGAAATTTCGAT
>P_5361
ATCAAAGGTGAGTTTTTGAGCAGTAAAGGAAAATCAATATT
>P_5362
AAACTCACGGAACAATCTCTCAAGGTAAGAAACAACTATTT
>P_5363
GGCGCCCTCAATTAGATTGTCACACTAAGAAAATGATATTG
>P_5364
ATTCTCTTTTTCGTTACTTACTTACTAGGTCTCAAAAATAT
>P_5365
CCAAAATAAACTGCGGCTCGCTTACTACTGCGGCACGGATT
>P_5366
GTCTTCATTCCACGTTGTGCCATGCTAATATTGTACAATAT
>P_5367
GAAGGCATGGAACAACAGTTCATTTTAGGTCAGAAGCTTCG
>P_5368
CAGATTGGAAGAACCTGTTCCTACAATGTTGAATTTAAAAA
>P_5369
ATTAATCTTTACACCAGTTACTTTATAGGTTTACAAGACAT
>P_5370
CGTTCTTGATCAAAATGTTCCATATATATTAATAATACTTA
>P_5371
AAGGTGTGGCATGTCAATTACAAGGTTATCAAATATTTGTT
>P_5372
ATGCCTACGGGCCTACCTACCTACCTAGCTGATTTGCGAAG
>P_5373
TTTTCCGGGAAGGAAACGCTCATTTTCGATTAATATTAATT
>P_5374
AATCACGACTATTCGAAATCCATAATAAATTATTCGTTCCC
>P_5375
CGTTTAATAACGATTGAAAACATGGTACATAATATGAAACC
>P_5376
CCACGCTACATGATTTTGCACTCAACAGTGCATGCTAATCG
>P_5377
TTAAAAACACCGCTATCAATCTTACCCGTGGATCAGTGACT
>P_5378
TCATCGAAGTATGGAGCAGTCATAATCGTTGAGACTCTACA
>P_5379
TTTTTGAATTCGGAAGTTTTCTATTCAGTTGAGAAAAATGA
>P_5380
ACACCGCCCCTTTGTTCCCACTTACCAGCTTTCCAGATCAC
>P_5381
GCTTTTTCACTGCCCATTTTCATACCAATCCCTGTTCTCAC
>P_5382
ACTTTCTTGGACCCCCGTCTCTATCTTTTTTCTAAAGGGTA
>P_5383
TGATTGTGAATCAGTAATTTCTATTTAGATATATATTCGAA
>P_5384
AATAATATTGAATAAGCTCTCTTACTCGGAAATCTCATGAA
>P_5385
TCAAAGTCAATCGGATCCGTCGGTTTTCCTTCTTTTCGCTC
>P_5386
GTCATCTTCATCCGACTTCTCCTGATAGAACCCATTCTTCA
>P_5387
TAATTGCTTTTTATCAAGGGCCTCATAGTTCGGAACAACCG
>P_5388
AATACAAAGTGCCTAAATTTCAATATAGATGATCCCAGCAT
>P_5389
TTGGGAGACAAAAGAAAATACATATTATATCAAGGACCAAT
>P_5390
AATTGAGCTTCTCTCCACTTCAATTTATGCTCATTTGGCTT
>P_5391
AATTAGCTGGATCGGTCTTCCATACCTCATTGCCAATGGAT
>P_5392
ATTTTTCAGTTGACTAAAAACTACATAGTGAATATTTTGAG
>P_5393
AGTGCGTTTGATTTGATTATCTATCTATAATAATCTTCTGA
>P_5394
AAGGTTCAAATGCGACACATCACTCCCGTAGTCTCCTGGAC
>P_5395
GAAGCGAAGTATAAGGTTCTCGATATGGTGAACAAGGCTGC
>P_5396
AATAGGATTCTGAAAAAGTTCATAATAGGCTCAAACTTTGA
>P_5397
ACTTTTTTACTTTTTTAAAACTGTATAGAATGAAAAACAGG
>P_5398
ATAGAAAAAGGCTCATTTTTCACACTCGATTGTATAGAAAG
>P_5399
AGTTGAAATCGTACACGATTCAGTCATCTGTAGTTGTAAAA
>P_5400
CTGAAATAGTGATCAGATTTCATAACACTGTGCAGCACAGC
>P_5401
AGAACTGAACTTTTTTTTCACTTACTTGCTTCTTCCCATTG
>P_5402
TTGTAAAAGTATACATTGATCGATATAGTTTTCGCAAAAAA
>P_5403
GGCATTTATTGGTGGTGTTCCGAGACCGTTGAAAGCAGTCG
>P_5404
CGGGTCGTTATCATCGTCAACATGCTCCATACTTCTGTCCA
>P_5405
AAATCCTCACGAGTGACTTTCAGTTTAGCATCGATATCTTC
>P_5406
AGAAGCAGAGAACTGAAAATCAATATTTTGAATTAACAGGT
>P_5407
TTCAATTTGTTATTTTGACTCCCAAATGCAAATCGAAGAAT
>P_5408
TCCAGGAGCACCTGTTGAATCATTCTATTGGCCAGGTGGCA
>P_5409
TTGTTATTTTGTTACTTTCCCTATTATGATTATTTTCCCCT
>P_5410
AACACGTTAAGGAGCTATATCTAACTCTATGTTTTCAGAAT
>P_5411
CTCTCATCGAATACAAGAGCCTTGATAATTTAAGACTTAGA
>P_5412
ACGCTCCGTTGGACGACGGGCGATCTCGATTTTTATTCACC
>P_5413
AGTATTGCATTCTTATGTCCCTCAACTGTTGCAATGACATG
>P_5414
CATTTTTGAACTAACTAGATCATTCTAGCTATAACGCATAA
>P_5415
TTATACATAGTAATTTTCCTCATTTTAAAGTTTTGGGTATC
>P_5416
GACTTCAAATCTCCAACAGACATATATCTCGTAGCATTTCT
>P_5417
GGAGCAGTATTTTGGGTTCTCAACCTAGTTGTTAGGTTAAC
>P_5418
TCATAGTGATACTGTTTTGGCCCAATAGTTGTAACCTTGAT
>P_5419
TTCAAAAGCGTTCACGTCAACTATTATGCTTGCGGTTGTCC
>P_5420
ATTACCGAAATTTCATTGACCATGACAAAAGGATTCCAGGT
>P_5421
TCAATCGATCAGATATCACTCGTGACGGAAGATTAGACAGA
>P_5422
GTCTTTTATACATTGATTGACTAACATCTGGTTCAGGCGTT
>P_5423
TTAACCATTCCAATAACATTCAATCCTGCCAAAATAACTGA
>P_5424
GCACAAGCAACATTTTTTTCCATACACCTAATAACTTACAG
>P_5425
TTCAAAGAGATATTATTTTTCCTGCTTGTCCTTTTTCGTTC
>P_5426
GTAGCTTTTAATTTAATATTCTTGACACATGTTGCTAGACA
>P_5427
AGACACGGTCGTCCGCTGGCCTTTTTAGTTCTTTTTAAATT
>P_5428
GAGTGACTGCTGGAATGCTCCTTGCTCTTGTTTTCCCATCA
>P_5429
GTAATCTGAATTTGAAACACCAAACCAGAAAAATTCATTGA
>P_5430
TATCAATTCCGGGTCCTAGTCATTCTGGTGAACTTTTGAAT
>P_5431
ATTATTGCATTATTCTCAGCCATACGGATTCAAATTTTCCA
>P_5432
CAGTTTTGTTACCAAACTGCCATAAATGTTGTGCCAGCCGT
>P_5433
GCATCCGTTGGTGGAATCACCATATTGGTGAACGTGGAATC
>P_5434
TTTTTGTATCACGAAATTCTCGTGAGAGCTCTTGTCAGCAT
>P_5435
AATAACGAGTGCATTTTTTTCTTGATAACGAATGCTTGTCA
>P_5436
ATGGTGGATCAGGAGGTGTTCAACATAGTAAAACGTTTATT
>P_5437
ATGATCTTTTTTTGAGGTCTCTACAATGTCCTAAAAACTCT
>P_5438
TTTCTGAAGAACACGGCAGGCATACATTTGAAACGCGTATT
>P_5439
GTGTTTCATTCAGGAATTAACTTACTTGTTGTGTTCCTGAA
>P_5440
ATAAATTCCGCCTTCAAAGTCAGTCCCGAGAGTACCACGAA
>P_5441
ATGATGGCTGGTTTTCAGAGCTGTCTCAAAATTTTTCCGGA
>P_5442
TTAGGTAGCATTGCTCTCTTCAATCATATGGATTCGTTGTT
>P_5443
CTTTATGACCAATGTATCCGCTTATTATTACTTTGTGCAAA
>P_5444
TGAAAGATGAAATAAAGAAGCTAACCAACGAGCAAGCAAGT
>P_5445
AAGTAGCCTTTCGGCGTGCTCTATCATCTGATCAGCCTCAC
>P_5446
TGCCAATAAATCATTGATTCCTTTACCATAGTTATCAATTA
>P_5447
AAGAATCCTCTTGATGACGCCTAACTATCTGAATAACTTAT
>P_5448
TTTTAGTTGCACAGGTAATGCTTACTTTTGAAATTCCAATC
>P_5449
TAGTGAGATTCTTCATGATGCATACTGTTGCTTCTCTTCTC
>P_5450
CTGGTGGCGAACGAGGCGAACTAACTAGAACAGTATCCGAG
>P_5451
GGAATTCGATGTTTTTGTTACGGTTCTCACCCTATTTCATA
>P_5452
ATATTTTAAATTCAATGTACCATTTTACTTACGAAAGCTTC
>P_5453
GATCTGATACCGTATTCCCTCTAACTATTGTATTCTCCTGA
>P_5454
GTTTGTCCGTGTTCTACTTTCTTATTAGACTTTCGCGTTTC
>P_5455
CTCTCTTTTAATTGGATCTCCTTCATAGTGAATAACAGTAT
>P_5456
GTCAATGGCGGCGTATTAGCCATATTATTGCTCGTGGGAAC
>P_5457
TCCAACATTAAAATTAACTTCTTCGTATATATTTCTATACT
>P_5458
CTCAAGATTATTCAAAAAGCCAATACATTTGAAAATTTGGG
>P_5459
ATTTCTGTTTGTTTCTTTTTCTGTATACTTGTTTTAAAAAA
>P_5460
CAGTAACCGATTCGAAAACACATAACCGATTCGAAAAGAAA
>P_5461
GCTGCAGATGAGAATAAAGACTTCATAGACGCGTCATCGGA
>P_5462
GCATTCATCATTCGATTAGGCATTCCACTTAATGGAATCCA
>P_5463
GCAATGAAAAATGGAAAGTTCGATATGGTGGCTGCCGCACA
>P_5464
TTCACTTCTCACAGTTTTGCCATTCTATTCGTTATTTTCTT
>P_5465
ATCGTCAGCATCAATGACAACTTTATAGACATTTGCCACTT
>P_5466
GGGTATTATCTCGATGCGCGCCCACTAGTTATTTATAAATG
>P_5467
CGCCTCGAAAAGACTGACGTCAATACAGTATCTGCTGAACT
>P_5468
AAGGTAATTAAGTTTAAAGGCGCTACCAATATTCTGGATGG
>P_5469
CTTCCAACCGATCCGTGCCCCATACTAGACCCACCACCTGC
>P_5470
GATCCACTGATGGAAGGAGACAATCTAATGAGAAATGGAGA
>P_5471
TAATTTTCCTAGTTCAACTGCAATTTATTCCAGCCCAAAAT
>P_5472
TTAAGTAATATTTCAAGTTCCTTACTACTTACAAGTGTTTC
>P_5473
ATGTCTGCTCTAGAGCAGTTCATAAATGATCAGAAGAAGAA
>P_5474
CCGATTCCGATTGAACCTGACTTACCAGTGTATCGGATTTT
>P_5475
ATTTTCCTCTTCTTCTCCTTCTACATACTTCGCTTCAGGCA
>P_5476
GGGAATTTTTGAAAGGAATTCAAGGTGGTTTCAAATTGAAG
>P_5477
TGAATTGAACTGTTTCAAACCTACCTCGATTTTTTGTTTTC
>P_5478
GCTTCAGCAACTTATGAGTACTTACCAGATGATGATGGTAT
>P_5479
AAAAATTTAAAGTTTCATCACATACCTTTAAACTTGTTCTT
>P_5480
ATCTTTTGAAAATCCCCATTCATAATTGCAAAAAGGCTTGT
>P_5481
GCGGAGAGGTGCAATTCAAGCAATTTAGAGGACGCGAATTA
>P_5482
CTAAATTGCTCACAAGCATCCATACACCTTTCTATTCACTA
>P_5483
ATCATCTGAATATTTTATCCCTTGACAGATCAACCAAAGAT
>P_5484
AAACTTGTGTAATGAGCACTCTTGGGGATAAAATTGTGCCA
>P_5485
AGTGGAGTCCACCCCAACAACATAATAGCTCTCCAAAGGTA
>P_5486
GCACGTGATCTGCTATTCCGCATGCTAGTGATAAATCCAGA
>P_5487
GGAAAGTGGAAGATCAGGATCATTCCAGTTGATTTCATCCA
>P_5488
CATCCTTCAATGCTCACGGTCAGTCACGTGAATTTTCAAAT
>P_5489
ATCTAATGGCCTTGAGTGTCCATAATAAGACCAGACAGCGC
>P_5490
GAACCGCATCACTCGTACCGCATACTACCGTACACGCCCTT
>P_5491
AATGATGACTGCTGGTCATCCATACTTTTATATGGCCCAGC
>P_5492
GCGAACTTAAGTCCACATGTCAGTCATCTGCTTAATATGAT
>P_5493
TTTTTCCCAAAATGGAAAACCTAACTTGCGCTTCGTCTGTT
>P_5494
TTTTCAGAGTTATGTCCAACCTAACATGTGCGTCAGTGGAA
>P_5495
TGCAGGAAACTTTCCACAATCTATATAAAGGAATTCAGTTG
>P_5496
TTCATGCCTATTTAGCACGCCTAACTCGCCTCAAAGGCATC
>P_5497
CGAACCCTGGGACCACACAACTCACCCGTTAAATCAATGTC
>P_5498
AAACTCCAAGTACCTTTGCCCTACCTACTAAAATCCATCAT
>P_5499
TTTGAAGGTCAACGTTGCACCATACTCCACCAAATCTATCA
>P_5500
TTTGTCTGCTTTCCGACTTTCATGAAATCGTATTCATCAAG
>P_5501
TTTCTACTCAATAGATGCAACTTCCTTGTGCAATTTTGATT
>P_5502
AGAAAAGAAACTTTTGTGATCAGTTTAGTGATCTCCAGGAA
>P_5503
AATAATTACATTCACTCATTCACACTTGTATTTTATCGTAT
>P_5504
TCATTCCACGCCTCTGGGAGCTTACTTCATTTGGGCTGAAA
>P_5505
CAAGCCCTTCAAAACACTATCAAACTATTAGGTCTCCAAGT
>P_5506
GAGTTGCTCGACATCCAGCTCTTGCTCGACGAGCACCTCAT
>P_5507
ACTTGGGGTTACTCAGCGTACGGTTTAGAATAAAATGCTTT
>P_5508
ACAAAGGGTACCAGATATATCATGGTATCCTTTATTAACCC
>P_5509
GAGTTAGCAATATTCTGAATCGGCATTGGCTCACGGTAGTC
>P_5510
GGCCCATTACGTCTGTGAGCCATAATCGTCGATTTTACTCA
>P_5511
ATGGGAAAATATATAAACTTCATAATAATTATTTTCTTTGA
>P_5512
TTGTAGTCGACTGCAAAAAGCATGGTATGAATGTAGTAGGT
>P_5513
TTTATCAGTATTAATAAGTTCTAACATTTAAATAAGAAAAA
>P_5514
CCAAGTTTACAAATAGTACACATTCCAGTGTATTCTTCAAC
>P_5515
AAGGCAATCGTGAATATATACATACATTTGGAATTATTGTG
>P_5516
GGGAAGCATTTCTCGAAATTCTATTATTTTGTTCTTTCCCT
>P_5517
TACAATTACTACCACCTATACTATCATCATCTTCATCTGAT
>P_5518
GCAATGATTTGATATTTATCCACACCAGTACGAGTGATTTT
>P_5519
GCACAACTTCCCCATAAACACTAACCACACTTTATGTAAAG
>P_5520
AAATGTTATTCCAAAAATTCCTATCACATCACAGCTCAAGA
>P_5521
CATTGATGAAGCCTTGGAGTCGGTGCTAACTTAATTTCGAT
>P_5522
AAGTGACTTGGGAACTGCTACTATTCAGTTAGTTTATTATT
>P_5523
CAAAAATGTCTGCATTTGCGCGTGACGGTGTTTGCACAAAT
>P_5524
AAACAGATTCTTTCAGGCTTCTTCCCTGTGCCCAAACTCTT
>P_5525
GCTATTTTTCCTTGAAAATACGGTTTACGGTCTAGACACGA
>P_5526
AACAGTTTTAATTGTAGAATCTTGCTCGACTTTGAAGGTCT
>P_5527
TCCTGTGATATCTCATGATTCATAGTAGTCCTTCTTGTCCC
>P_5528
TGAAACTTTTGGAGGTTATTCATGCGAGGTAAATCGAGGTA
>P_5529
ATGTTCGGCTCCAGAATTTTCATCATAGGTATTAGTACGAA
>P_5530
AGGGACAACAGAATGTGGCTCATGTTAGAGAAAGTAAGATT
>P_5531
CCTCGTTAGGTATTCGCTGGCACAACCATAAATTTTCGCTG
>P_5532
AGCGGCGCATTTTTCTGCGTCTTGATAATATATTTCTCACT
>P_5533
TTCAATCTGTGGTCTTCGTGCATACATTGGTTCGAGTGCAA
>P_5534
AAGAGAAAGGCCAGTGATGACGATTTAGTCCGAAAAAGCTT
>P_5535
AGATTTCAAATAAAATGACTCATACCTGTAGCTATCGCCAT
>P_5536
AACCGCGGAAACTGAGTGATCTATCTACATTTGCAGCTCAA
>P_5537
AAACTTACATATTTTCTCTCCTTAGTATTGTTCATACATTT
>P_5538
CACCATCCCTTGCGGCTTCTCGATCTTGTGATGATTGACAG
>P_5539
AGAGTTTAATTATTAATCACCTACCTATCAAAATTCCAACA
>P_5540
TATTAGTTTGTTGGGTGGCGCGGGGGAGAGCACTTGATTCC
>P_5541
CACATGTTCCAGATCTGATTCTTGACAATAATATCGAGGAA
>P_5542
GTTGGAGCGTGCATCGCCTTCTTGGTCTTGTTCTCGATTGT
>P_5543
AAATTAGAATAATTTAAATTCCTACTAGCCAATCAGGCGAC
>P_5544
CTCCTCAAGGTAGGTAGGTACATATTACTGCCTACGTGCCT
>P_5545
TGCATGTTCTCAGCGATAGCCAATCCAGCCGAAGAAGCAAA
>P_5546
CCTCCCACGTCTTTTTTCTTCCTTATAGCTGCCAGAACACA
>P_5547
TAATAAATTAAAAATAACATCTTGATAAAGATGCGGGACAA
>P_5548
TGGATGCTACTAGAAATTAACATACTATCTTATTACAGAAG
>P_5549
CGGAGTTGACCTAGAAAATACGGTGTATAGTTATCACAATC
>P_5550
ATCCCACCGAACCAAATTTCCTCAACAATCTCCAACTGCCC
>P_5551
TTATGTAAGAACTAACGATGCATAACCGCGAATGAGGTCAC
>P_5552
AAATAAATGCTAACTGGAGACTTACTATTGAACCAATTCAG
>P_5553
AACTATTTTTTAGAAATTTGCATGAAGCTTCCTTACCTTGT
>P_5554
GGCAAGAATACAGGAAAACGCATGTACCACCGAAAAGAGGT
>P_5555
TTAAAAAGATTTAGGTAACTCTCACATCATTCGCAGCGGTG
>P_5556
TGATATTTTGCAAACCAGTTCCTACCACTTGAACCACTGAG
>P_5557
GCCTATACTTTAGTGAGTTTCGGTTTTTTGTAAATTGCCAA
>P_5558
CGACATTCGGCAGCACAACTCATGTTTCTTCAAAAATCCAC
>P_5559
TCACGAGATATTATTATTAGCTTACTCGTTGAATTTGATGC
>P_5560
GCGGAACTTTCCAGAGCGTTCTATTTACTCGCGAAGCGCAG
>P_5561
GGATTGACCTACAACAAACGCGGAAATTTTCCTCCAATCAG
>P_5562
TTTTTGCGTTCCAGTAGCAGCTATCCTCTAAATCATCTGTT
>P_5563
TAATAATTTTAAAACGAAACCAATTCAGTCCCCCAACCCCC
>P_5564
CACAATTGGTTACTGATGTTCGATATAAACCAAATTCGAAC
>P_5565
TTTATAATCTGTTTCCTTCGCAATTTAGTGAATTAAACACG
>P_5566
CTAGAGTTAGTTGTTGCTACCAAGGGTGTCATTTTTCAATT
>P_5567
GACTTTCGTGGTTCACAACACGTGCGAGGACTCTTTGCTCG
>P_5568
TTAATGGCTGGTGTTTGGGTCTAAAATGTGAATGGGCACAG
>P_5569
ATTTTAGTTAATATTTTAAACATAATACTTTCAATATCTAA
>P_5570
AAATTCTGTCACAATATTTCCTAATATTACCCCCCCCCCCT
>P_5571
TCTCAGTGATCAGATGACGTCATTCTAGTCTTTGAAAGATC
>P_5572
TTTTTGCCGTTTATCTTACACTTTCTCGTTGATTTGAAGCT
>P_5573
TGAACAGCTCGTTTATTTTTCGGTCGTCATCGAAAGCTGTG
>P_5574
TGGTCGAAGCAAAGAATACACTCGAATCTGGAAAAATTAAA
>P_5575
GTTCGCTTCAATGAGACGCTCATTCCAATGTGAAAACGCGC
>P_5576
TGTTTTCATCAACAAAAAGTCATAAATTAGAGAAAATCAAT
>P_5577
TGCCTATTGCCGGAAATTTTCATTTTCGGCAAATTAGCGTT
>P_5578
TTTTTTTCTTGTTATTTTTGCCCTCCCGATTCTATAATAAT
>P_5579
CCCCTTTTTTACATTTTGAACAATTTAGTATGTTTCAATAT
>P_5580
ACCTTCCGCTTCTTGGAACGCTCGGTCGTTGGATCCAGAAG
>P_5581
GGTGCATCGGCTGTGAAAACCCCACTCAACTTTGACACGTC
>P_5582
GTTGAAATAACCTTAGCCATCGATCTAGGGGTAAAACTCCT
>P_5583
GCGAAATCCAAATTTTTTTGCTATATTTTGTTTTTTTCGGT
>P_5584
GAAAATCAGACAAAAATCGTCGAGAGGGAGAAATTGTGCAG
>P_5585
TCTTTTTTAAAGCCAATTTTCGGGCGGAGCATCAAAGTTGA
>P_5586
CTTATCATTGGGAAGTTTATCACTATAGCCTATCGGCTGAA
>P_5587
GCGCGTCTTGTCTTACCGCACTGCCTAGGCTCGGTTCGAAA
>P_5588
TTAATTTTTTTGCTGCCTATCTATATTCTGGTAAGTTTTTT
>P_5589
TCCTTGGACGTCAAGAAAGCCATTGTAGCTGGCTTCGAACA
>P_5590
CAGGGTTCACAAAGGAAACACTTAATAGATTGAAAGAGGAA
>P_5591
ATCATGGCTGTCTCCACTGTCCTTCTAGTCGCTGCTCTCCT
>P_5592
ATCTGCAAAGTTAAAAATTCCGGCATAAAAGAAAAATGGAA
>P_5593
CCTATAATATCATGAAAATGCATGAAAGTGAGTAGTGCCTA
>P_5594
TTAAATTTTCAAAATTTCTGCGGTTTCTCGATTAAAACTCT
>P_5595
CGAAAAACTCGATAAAAATCCGGTAAAAACAAATAAAAACC
>P_5596
TCGGCGTAAAGTTAAATTTCCGGCAATTCTGCAAACCGGCA
>P_5597
GTTCACCGGTGCTATCGGAGCTCACTCTTGGTATTTTACCG
>P_5598
AAGATTATGGGAAAGATCTCCTATGTATCTGTACTTGTGCC
>P_5599
CTCTTCGCAATAGCCCGAAACTTACTCATTGCCTCTTCATT
>P_5600
TAGGCAACTCCAACAAAACACCCGATTGATAGAAATGTGCA
>P_5601
TTGCCTAAAACAACATTTTCCGGTAAATCGGCAAACTGCCG
>P_5602
TCAACAATCCACTTGAAAATCTTACCAGTATTATTTTGATT
>P_5603
TTACGGGCATACACACAGGGCTATGTATTGCGCTGTTTCGT
>P_5604
TGTCTTCAATTTTTTTTGCGCGAACATGAGTCATTTTTAGA
>P_5605
ACCAACACCTCGATCCTGGTCTTGCTCGTGAAGTGAGCCAC
>P_5606
GATCGAGCCCTTGAGTCTCGCAATCATCTGGTCGACAACAT
>P_5607
GTGCAAAATTGAGAAATTTCCGAAAACGTTCAATTTACTGT
>P_5608
CAAGAAATGCACGATTGGAACCTGAATTAATCAATTTCACA
>P_5609
CAGAAGCTGGTGGTTATGATCCTGATAGGTGGAATCCGATC
>P_5610
CACCCCTGGTTCTACCTACCCATACTAAATTTTCTGTGACG
>P_5611
ATGTAGGACCATGGCAGGCGCAAGGTAGGCCTTCAGGCGCG
>P_5612
TTCTCGTATTTTTGAAATTTCGCCATTGTCGTCCTGCAAAA
>P_5613
ATGGAAAATCGATAAAAATTCCGTGGCGCGCCTTTAAAGAG
>P_5614
TAAAAAAATTGACAAAAAATCGATTTTTAAAAATTTTAGCC
>P_5615
GTTAAAACTTGAAAAAAAAGCCCCAGGAATGGTTTTACGGG
>P_5616
AAGCGAAACAAGTGCTCGCTCATGCTCTCATCGAAACCCTC
>P_5617
AGCGAATCCGAATTTTCTGCCAAGGTAGCGAAGGATCGCAG
>P_5618
TGCTCCCAAGATCAGTGGCACCTTCGAATTGAAACTTGGCC
>P_5619
AAAAAACCTAAAAAATTTTTCAGTGACGGAATCGAGCTCGA
>P_5620
AATTAATTCTAGATAAACTTCGAGACCTCAAAATTTCAATA
>P_5621
AGATAAATGATTTTTTGCTCCGTGGCCGAGAAAAGAGAAAA
>P_5622
TAGGACAAGCTCGGCTGGCCCATACTAGGCTAGACTAAACT
>P_5623
AAAGAATTTTCTGCAATTTTCAGTAATCTTAATCAAAATTT
>P_5624
ACCTGGGTTTTTGCAGACTTCCTTACAAAGATTTCGCATTC
>P_5625
GGTTTCCATAAGCACCTCCTCTTACTAGTTCTTTCAAATTG
>P_5626
TGTCTAGAATTCACGATGAGCACTGTAGTGTCGCACATTCC
>P_5627
GAGGTCTAGACGGAACTAGTCAAACTAGTCGCCTGGATAAC
>P_5628
TTGCTCTTTTCCCTGTTTACCTACCTAGGTGCCTATGTGTC
>P_5629
TGCAAGCTTGTTTAAAAACACGGCCATGTGTCGATTTACGC
>P_5630
ATGGTCTTGTTGGCGCCCGGCAGGATCTCGAGACATGGTTC
>P_5631
ATCAAGGATTCTGTCGGTTCCACACTAGGATTCACCGACTT
>P_5632
TCCAGCTTCCTTGCATTCCACTTGACAGTAAACTGCCAAGT
>P_5633
TTAATGGGCTTCTCTCATTCCTTACCCCTCGCCCTAGTCAT
>P_5634
GCAAAGCAACTTTTAAAGCCCGTACCCTCATCAAGTGCTCC
>P_5635
ATGATTGTTCTTTCTCATTTCATTATAAAGGTGGAGGGTAA
>P_5636
AATTGTAGAAAATACCATTGCTATCCAATTCAACTGTAAAG
>P_5637
AAGCTTTTCTCGTATCGATTCTAATATTATCTGACCGTTCT
>P_5638
TCGTAGTCCCGTTTGCCTACCATTGTATGGAATACGGGATC
>P_5639
GAAAAAATACAAAATTTTTTCGATTTTTAGTTGTTGTAATT
>P_5640
AACTTTTTTAGTGGATATTGCACGCGCAGAAAAAGTGGGAA
>P_5641
GTCCAAACTCCAAAAATTTCCATATTTTCAGATACTTGTCA
>P_5642
GGCCCTGAAACCGCGCCTGCCTACCATGGGAACTCTACTCA
>P_5643
ACTTTAACTCTGCGAAAACGCATGATATCGAAAAAATTTTT
>P_5644
GCTAAATTAGCAAAATTACGCGAGAGAGAAATTACGATGTC
>P_5645
GGCGATTTGCCGGAATTTTTCATTTTAGGAAAAAATTCGGA
>P_5646
TTATATTTCTTCGAAAATTTCAGTCTCACTCGAAGCTTCAT
>P_5647
CTAGAAACTTCTGGATTTTTCAATGTAGTGTGCAAAATTTA
>P_5648
TCTCCCTGAGAGCCGTCAATCTTGGTTGCTCCGAAGCGTTG
>P_5649
CAAAATCCACACACAGAGTTCAGTTTATAGCTGCAAAGAAG
>P_5650
TTGGAGAGGAAATTTCCGGGCTTCAAGGTGAAAAATGGACC
>P_5651
AGAGGTGCGAAGGATCGTAACTTACTAAGCGCTTCCTCAAG
>P_5652
CCCAAGTGATACTGCATCTCCCTGCTAGCTTCGGAACCACA
>P_5653
AACTTGTGTAATGTACGTTTCATACATTTCTGAACAACAAC
>P_5654
CGCCTGCCTCCCATGTAAACCCTACCTGTGACATTTAGAAA
>P_5655
GTGTACATAAGTGCATAAAACTTCATAGCCTCCACCACTTC
>P_5656
ATGTTTATCTAAGTATAGTGCAATTTATATCTGTTACTTGA
>P_5657
GTACAGGTTGGATTTGATGCCTTGGCCGTGAAATGGGAAAA
>P_5658
CGTTTCGACTTTCTCCTCGTCGTACTAGCCAGAGAATCGTC
>P_5659
AAGAATCAGCTTACAATTCTCATAGATGTACATTTTATACG
>P_5660
CAAGATGAAGATCCGTGTGGCGATTCCGACAAAAGAAGCGA
>P_5661
ATTAGTTTGAAAAATTAATTCGGGGATCAGTAAAATAAGTT
>P_5662
GGAAGATTTTGAAAGGAAGTCTAACATTGGGATTACAAACC
>P_5663
CTGTAGTCTGGGTAGTTTTACATACTAGATGAAAACTAACA
>P_5664
CTGCTGGAGGCTCTGCGCGGCGAGAGAGGGGGCTTGACGGA
>P_5665
CGACACCGACGCCTGCGCTACTATATATTTCGCGCCAGGCT
>P_5666
ACTTTTCCAGGATATTTGCTCGCGAAAATCACAGCAGATAC
>P_5667
TTAAAATATGTGTAGCTAAGCTTGAGAGACTCACAATAAAT
>P_5668
AATACCTTAAGAAATCGGAGCGTGGATGAGGATTTTACACT
>P_5669
GCGGATGGGGATAGTGGCACCTAAACAGTGCCACGGGAGCT
>P_5670
CAGCTGGGAGAGAAAAAATGCTAATGGGAGAAAAAAAGAAA
>P_5671
AAATTTGGGCAGAGATTCCCCGGGAAAGTGGTCAAATGTGC
>P_5672
TCACCGAGCACATTTGACCACTTTCCTGGGGAACCTCTGCC
>P_5673
CAAATTTTCGACCAAAATTCCGGCAGCTTTTGCTAATTTTG
>P_5674
GCCTAGAAGCTCGGTTTCCTCGGCCACGGCACTTTTCAAAA
>P_5675
AATTGTGGTCTTTTTGAGGGCTAACTAGATAAACATGGTGC
>P_5676
AAACTCACCTCATTTTGCCACATGGCAGTTGAAAACAGTAA
>P_5677
ACTAACATCCTGATCGTGAGCCTGAACTCTTCCGATAGTTG
>P_5678
GATACATTTCTTAAAAATTGCTGTAAATCTGCAAAAAGTTG
>P_5679
AAGGTATGTGTGGGCAAATGCGCCCTAATGAGAAAACGGCT
>P_5680
TAATATTAGAGTCGATTCGTCACACTTGTGGATTCGGAGAG
>P_5681
GAATTTTGAAAGGACACAAGCATAATAGCATTCGCTCCATG
>P_5682
TGGACAAGTTCTGGAAAACTCGGCCACCAACAATTTTTTCG
>P_5683
GCCCATCAAGCACGCTTCACCATACTAGCTGAAAAGCTCAC
>P_5684
TCGGATTTTTCCGAAATTTTCGCTAATTTTCAGCAAAAAAA
>P_5685
GATTGGTAGCCTAGAAATCCCGGCCACCAAATTATTGTGCG
>P_5686
GTGGAAATTTGAAATTGGCGCGAAAATCTGCCCTGGGGAGG
>P_5687
AGTTTTGACACAGCTGAAATCGGTGCTACAGTACCCCTCGT
>P_5688
TGAATCGCCGCGAAGAAGGTCATCAGAAGGTTTTTCGCCGG
>P_5689
TTTGTTCGGCGAGAAAATGGCCCGAAATAGTGGTAATTAGC
>P_5690
AAAATTTTCCCGAAAAAAAGCTAGACAGGGGTAAAATGACC
>P_5691
ATAATTTAGAGCGAAAAGCGCGTGATATTCAGTTTTTGGGG
>P_5692
ACTTTCAGCTTCAATTTAAGCCCCATATTGCCTATATTCTG
>P_5693
CTTTTCTGTGTTTTTTGTCGCCCTCCCCCTTTGTTTCTCTG
>P_5694
GCCGAAAACCCGACTTTTTACAGTGGTGGCCTAACTTTTGC
>P_5695
GCGCATGGGAAGAAAATTCGCAATGTTATTAATATTTTTGA
>P_5696
GGGGTTGCGCCTTTAAACTACAGTAACCCCCGACCCGACGA
>P_5697
GAAATTAGCCAAGTTCGAGGCCCTGATAGTGAATTTAGGTT
>P_5698
ATCTCCGGTTTCAGTTTTTTCTAACTATCTGTTTTTCGGCT
>P_5699
AACAGTTACATATATTCGGTCATTACGGTGTATTTTCTGTC
>P_5700
TTATTGGTAAGTTTTTGTACCTAGATATCCATTTTCAGACG
>P_5701
CGAAAATTAGCTCAATTTTGCGGTTATCCCAGCTTTCCGGT
>P_5702
GTTTTTCTACCCCTAAACTGCGTTATAACAGATATTCCCAG
>P_5703
GATATTTCCAATGAATTCTGCATTTTGTCGTAAGATTCGGT
>P_5704
GTTGCAGAAATAACAACCGACTAACATATGATTTGCGTGAA
>P_5705
AATAAACTTTCAGAAAAAGTCATGCCCGAGAGAGTATCACC
>P_5706
AAATAAATACATTTACCCAGCTAACTAAGCATTTATTGGAA
>P_5707
ATCTAAATCCTCTTCCTCGTCGGCTTCTCCCTTTTTACCCT
>P_5708
GGAAAAGCCAGTTTTTGAAGCAATTTTCTGTTTCAGAGCGA
>P_5709
TTTTTTGAAGCCAATTTTGGCATTTTTATCAAATTTTTAGC
>P_5710
TATACTATAATAAAAAAATACCCGCTTAACGAATAAAATTA
>P_5711
CGTAATTTTTTTATTTTTGGCGTTTTTAGGAAAGCATCGAA
>P_5712
CAAAACGGCACGTGGATCCTCGGCTTCCTTTCGTCGAAGCA
>P_5713
ATATAAAGTCCAATTTTTCTCTGTAAGAGTGGAGAAAATTG
>P_5714
CGACTCCATCTGAAATTCATCAATCTAGAGCTTGACCTTGT
>P_5715
CAATATAAACATTGAATTTCCGATATAAACACCTCGAATAT
>P_5716
CTGGGCTTCTGGATTCTCGGCGCGAACTTTTGGCCACATCT
>P_5717
GGAGAAAAGCTAAGAAAATTCTAATTAAACAAATTTTGGGA
>P_5718
CCCCTTCCTGTTTAAAATTGCCGTCGTAAAAACGGTATAAA
>P_5719
AAAAATAAACCTAAAATTTCCAAGAATTTTAGTTTTTTCTC
>P_5720
TTTGCCAGTTAACAATTTTTCGATATCTTTAAGCCCAGCCG
>P_5721
AAAATCAAAACTTAAAGGCGCATGGCAATGGAAAATTTCAA
>P_5722
GTGAAAAATGTAAGAAATTGCAATTATTTGATTTTCCCTTG
>P_5723
ACAAAAAAACCGCAGGAAGCCACACCCACAAAATGGGCGGG
>P_5724
ACTGAGATCTTTAAGTTTTTCGACATAGTCAAATAACCGCA
>P_5725
CGGCGCTGCACAAAGATCGACCGTCGCACGGGATTTTTCCA
>P_5726
ATTTTCTGTACGAAAATCAACATGGACTAGTGAAAACCAAT
>P_5727
AAGCTTTACTCCAAAAAATTCAGTCTAGATGGGTTTTAACT
>P_5728
TTTAAAATTCACTCTAAACGCAGTCATAATCATATTTTTCA
>P_5729
AACTTCTTGATTACGGTAATCATGCTATCAACTTAAAAAAT
>P_5730
TGTGTTGCTCAAAAAATCTGCCTGAGAAGCTTGTGATTCTA
>P_5731
ATAGAAAATGGCAGTTTTCTCGAAAATTTTGGAGAAAAATT
>P_5732
ACTTTTTGTGAAAAATTTCCCATGGCCTAACTTTTCCGGTT
>P_5733
TTCGAATTTTTCAAAATTTTCATTATTGCCCTTCTAGGGGT
>P_5734
GTAACCCGCGCGTCGAGACCCATAATTCCTCAAAATCATCA
>P_5735
GCTATTTTCACTGAAAACTGCAGTAACCCAAGTTTTCGTGG
>P_5736
CCAAACTGCACACAGAAAAACTCACCCGCAATCTGCGGGAA
>P_5737
TCAAAAATCCCAATAAAAAACTAACATTCGGTTCAGTAGTG
>P_5738
GTACTCTTTAAAGGCGCTCACCTTTTAGTATTTAACATAAA
>P_5739
CGTCGCTGATTGGTAGAAGGCGATTTTTGTGTGAAAGTCGA
>P_5740
TTATTTTGAGCAAAAATTTGCAGGAAAAATTTCAAAATAAG
>P_5741
TTTGAACTTTCCGCATTTCTCATAATATCCTTAAGTTTGTG
>P_5742
AAAAAATAAAAAAAAATTTCCGATTTGGTTTTTTTTTCTGA
>P_5743
CAGAATTAAAAAAAAACTACCGTACTCGATTTTTAAAGGCG
>P_5744
TTCCCTTTTTGTTTCACATTCTCACTCGTTGTTTGCGAGTT
>P_5745
TGACATTTTGGTACAAGTGACTTGTTAGCATTAGGGGTCCC
>P_5746
ATATTTAAAGTAAAAAATTGCTTAACAAAGTGAAAACGCGC
>P_5747
GGAACCATGTAGAAATCGACCGTGATAGATTAATTTGAGCA
>P_5748
GGCCGCCCGAAAGGCGGCTTCAGTATAACATTTTTCGAAAA
>P_5749
GAACAATAATCGGTAGGTCGCGTTGCAGACAAGGAGGTAGG
>P_5750
CTTCCAAAAATTGAAATAGTCTTGTTAGTCTCGGAAATACT
>P_5751
TGTAGCTGTCCGCTGACACACATTCTCCTGCTCCTTGAGCT
>P_5752
GCGATACATGCATAGTATCTCGTGACGTCATCAGCTTGACT
>P_5753
CAATATTTTAAGCATTTTTCCCGTATTTCTTGTGCCATCTC
>P_5754
CTTCTTGAAATATTAGTCACCATAGTAGGAAAATTTATTGT
>P_5755
TGAGTAAACAATAAATTTTCCTACTATGGTGACTAATATTT
>P_5756
ATTGAAGGTGTTTCACTGTTCAATTTAGCGGGGAAGCGGGA
>P_5757
ATCAATTAAGAATGCCCAACCCTGGTAGGCAGGCAGGCACA
>P_5758
TCCCCGTTATGTGAATCTTTCATATATTGGAGAAGGTGCTT
>P_5759
AGATCAATTTATTTTTTAAACTAAATCGTTTCTTTAGCCAA
>P_5760
AATGCCCCAACAATGGTGAACTTACTCAAGAAAATTTACTG
>P_5761
TCCAAAAAAAATCTACCTTCCTATTTACCGAAAAACTATGT
>P_5762
CTGTGTCAAACTGGCTTTGTCCTTCTCGATGAATTCGTAAA
>P_5763
ACCAATTGTGGTACTTTTTCCACAATAATGAAACCAGGAAG
>P_5764
ATGATATTTGGTCCTTTTGCCACTATATATGTAGTTTTTGA
>P_5765
GAGACATCTGCTGTAAAAGTCTAGGCAGATAATTTACGAAA
>P_5766
CTTCATTTCATTTTCTTTCTCCTGAAAGTTGGTGGAGCGTA
>P_5767
TTTTTCATAATCCTGCTTGCCTACATAAAAGGCCACCTACA
>P_5768
TGATAAAGTTATAAAACGGGCTAACATACATTTATACTGTG
>P_5769
GATGAACATTTTGGTCATATCTATCCCGCAAAAGGTCTCGC
>P_5770
CACTTTAAAATGTATTAAAACAATTTAGCGTGCGCCAGTCG
>P_5771
CAGCTCACCTGACTATTAGCCATATATGGTACAAAAACCGC
>P_5772
ATTCCAAAATGCGAATCATCCATCATAAATGCACTCTCCTG
>P_5773
CTAAAAAGTTTGTGAAAACGCGGGGTTCATTCATTAAAATT
>P_5774
TCTCCGTCGACATTCTCATACGATTCAGTGTTTTCCAACAC
>P_5775
AGTGTAGAGGCACAGTTGTCCATGGCAGTTCTTGGGGCAAT
>P_5776
CACCCTCAACCATTCTCGCGCTTGCTCCAGTATTTCAAAAA
>P_5777
TTTTTTTAACTTATGTAATTCATGATAGCTTACCTCAGTGG
>P_5778
AATTTTAATCTCAGAAAAAGCTTACCATTATTTTAGAACAA
>P_5779
ATATTCATGTTCGAGTAAGTCTATCTGTTATTTTTCAGACT
>P_5780
CTTGGTATAATATTTTTTCGCTAGGACCTGATTCATCAACT
>P_5781
TTTGTTTTACTCAGAAGTGCCTTTTTATTGTTAGGGTGATT
>P_5782
AGATAAACACAACGACTCATCATACTTCTCATACCATTCAA
>P_5783
AAAGTAATATTCAACGCTTTCATAATATTACATAGACGCGT
>P_5784
TTTTGTTCAAATAGAAATTTCGGTTTCCCCCAACAAAACTC
>P_5785
CGGTGTGAAACAATATTTCGCTCACTCGTCCGCTTACATTT
>P_5786
CTTGAGTTTATCAGGAGTTTCTATATAGAAAAAATGTTGAA
>P_5787
CACTTCTTCCACCTCTCCTTCATACTCCTCATCTACTTCTT
>P_5788
CAATTGTGACCGTAATCATTCATTCCATTGGCGAGAAGCTC
>P_5789
TTAATTTTTTAAATTTTCACCATAATTTATAAACAATCAGT
>P_5790
AATAGTAAAGTTGAGAAATACCGTACCGAATATTGGACAAA
>P_5791
GAATACATTTTGTCCGGTAACATACATTAGGGTGATCACAT
>P_5792
GATTTAAATTCGCTCAAAGGCATACCCGTGAGATGTCGGTC
>P_5793
GTCCGCAATTTTTGGGAGTCCATTATACCGAACTACTACTG
>P_5794
TTTTTAAAAACATAGTCACTCTACATAAAATAAGCTAAACT
>P_5795
CGAATTCCTCAATATCTACACTTGATAGAGTGCGGAAGTTT
>P_5796
ATTAGGTGGTAATTAGACGTCTTACCAAATAATTTACCCTA
>P_5797
ATATATGATATATCAAAATTCGAGGTTGTAAAAATTCGTTG
>P_5798
GAGAAAAGGAGAAGCAGTCTCGTGACAAGGAACGCCGTCGT
>P_5799
AGCTTTCCATATTTCTCCCACAAGGTAGGCAGGCAGCCCCC
>P_5800
TGACCAAAATAGTAGTTGTCCATGTTAGTCGGCTTTTTCCA
>P_5801
TTCAAGACAACAATCAGTGTCTAATATCTAGAAAAATCTTT
>P_5802
CGGTTATTGTTCTAGATTTCCAATCATTGTATCCATCAATG
>P_5803
AGTATCTTGGTCAAAAATTGCATATGGGCCTTGTCGCCGAT
>P_5804
GTCAATTAATCGATACCCCCCCCCCCCCCTGATCATCACCT
>P_5805
AAACTACAAAACGCAAGAACCATACATCATAACTAATAATG
>P_5806
AACAGGTAATTTATTTTATTCTTGGTAGAAAAGAAAAATAA
>P_5807
TGCCCGTGTCTCGCTCCGCCCATACATTTCATTCAATCTCC
>P_5808
ATGAAATATTTACAAACCTTCATTAATGCTTCATTCGCTTT
>P_5809
AAAAAGATGTTTCGGTTTTTCGGTTTATTGTATCTTTCCTT
>P_5810
TACAAAGTAGAAAATTCGGTCATTCTTTTAAAATAAAGGTT
>P_5811
TACTTTGAATAACCAAGTAACATTGGGGTAAAAATATTAAA
>P_5812
AATTTAGTTACCGTACTTCACTTATTAGTAGGGTGAGTTAA
>P_5813
TCAATCCGGTCTGTTTTGGTCTAACTAGAAGTAGTTAGAGT
>P_5814
TTCTTTAAGATTGAAATTATCAAACATTTGTTATCAAATTT
>P_5815
AATCGACTGGCAAATTAAATCACACCCAAACTATTGCGCCA
>P_5816
GCGGAAATGTATACAACATTCTAACATTTGTGCTGAAAACT
>P_5817
AAAAGTCTGAGAAGGTAGATCAATATAATTCATTAGAGCGC
>P_5818
TTTCAAGGCCTCGGCTCGGACATTCTCGCTCAATGCGTCAA
>P_5819
GTTCTCAGCGCCCAAAATATCATGATAGAGGTTCGAACTGC
>P_5820
ATACGAAGAGACAAACACTTCTTGATAGGGAAAAGACGCTG
>P_5821
TGTAAAAAATTTGCATTTCGCGGTTTAGAATATCTCTCATT
>P_5822
ATTTTTCGATGTTGGAAGAGCATAATACTGAGTATTCGAAA
>P_5823
AAGTCAGCGACGAACTGAGTCTCACCCGTGTCTGCGTCGTC
>P_5824
ACTTTTCAAATCTAGCTCATCATGGTACGTTATTGAATCAA
>P_5825
AGTGTCCAACAGAAAGTAAACTAACTAGGGAGTGTTTTTTG
>P_5826
ACGGTTGGTTTATAGACATTCTCGATAATGAACTACACGCA
>P_5827
TCAAGTTATGAAAGTGCTTCCTAACATTTATATTTTCAGGA
>P_5828
TTAGAATTATATCCTTTTCGCGGTATAATAGAAAAATAAAG
>P_5829
AGTTTGCTTCATTTTTTGATCGATATACTGAAAATATTTCA
>P_5830
AGATTTTCAATACCTATAACCATACCTGTGCGGAAAGTTTC
>P_5831
CGTCTTTAAAGTGAAATTGTCATACCTCAATAAACGGCGTC
>P_5832
AAAAATTTTAAAATAGAAAACTAACCTTTAAAGCAGCCAAA
>P_5833
CATTAGAATAATAAAAAATTCATTATTCTTACTCGTTGAGC
>P_5834
CGTTATTTAATATATTATACCTTATTATCGATATTCTTTAG
>P_5835
TACTTTAGTCTTTGGACTGGCTATCAGGTAAACCAAGGCTT
>P_5836
TTTTTACTTGTAGTAAAGTTCCTTTCTTATTTTGCGTGTGA
>P_5837
TTTAAATTACACTCTTGGTACATACTTTTGCAATTGCATTT
>P_5838
GGACCGACTTATACGCAAAACTATTTAGCAGTTCTTAAAAC
>P_5839
GAGTGAAACTTCACCGCTGCCATAGTAGTAAATTTCATATT
>P_5840
AGTCAACTTCTGTTTTCCATCTAACTGGTGACAGATTATTT
>P_5841
ACTAACGGAGTGGAGAAAACCGCGGTCGGCCACGAGTCGCG
>P_5842
AATATCATCTCATCTAATATCAAACTAGATGTTCTTTGATA
>P_5843
TAGAGAGTACAGTCTCTCTCCTTACCAGTGGATGGCAGTCT
>P_5844
ATTGTTCAATTTTTAGAAAACTTACTCCTGAAAGGGAGTAC
>P_5845
AGATCAACCTCATGGAGGAGCTTACTCTTCTTGGTGTCACC
>P_5846
CTCTCGAAAGTGATTTATTTCACAATATTGTCGCAACAAAA
>P_5847
ATTTTGTAAAAGGTATTCTTCATTCTAGTTGATCTACCGTA
>P_5848
CAGACGTTCTTTACAATATTCTACATATTGTATCCGGATTC
>P_5849
TTCGAAGTGGAAGGTTAAGCCTAACTAAAGGAGCATCCGGT
>P_5850
ATTAAGCGGAGGACGATTTTCGAGACTAACGATATTTTTCA
>P_5851
GTTCACCGATTATGGAAAGACTATTATGTTGGTGGCCTGCA
>P_5852
TTTCAGACTGTCAACTCATTCATAGTAGAAGGAGAACCAAT
>P_5853
TGTCGAGTTTCTAACAAGAGCATATTATTGTGCATGTTCCA
>P_5854
TGACGGCTTCTGGATGTCGTCTTACTACTCTTGATCTATCG
>P_5855
TCTCAATATGAGCGAAAAAGCTGTTTAGTAGCAAAGCCAAC
>P_5856
TATTTGGTAGAATCGGAAAACTAATTAGAGCTAAATAGAAG
>P_5857
ATCGATAAAACTCACCATATCATACATAATCTGTGTGACTG
>P_5858
TTCTCTGGAAGTTCCAGTCTCTACATAGTTCCTTTGTCAGC
>P_5859
TGCCAGAAAATATGGAGACGCTTGGATGGGAAAACTGGATG
>P_5860
TTATTAGTTTATCGATATCTCTTACCTTCTGTCTTGCCTTC
>P_5861
AATGTTTTGTTCAAGAATGACAATCTATTACTTTTGGGCCC
>P_5862
ATGAATAAATTCATTAGAATCTATGTAGTTTAAATACACTT
>P_5863
CCATACAAATGTGTAAATGACTATATACGTTTAGTGCCCAC
>P_5864
TGATATACTATTTCCATTCACTATTATATATAAGAGGCACA
>P_5865
TTTGCGAGCTTATGCCAACACGGTAAAGCTGAGTTTTGAAT
>P_5866
TTTGGTCCAAAAAGTTTTCTCATAACTCTTCAAGCTCCAAA
>P_5867
GCAGCAATAGAATTAATCAGCTTGGTAGGTTAATAACAAAA
>P_5868
TGGAACATTCCAGAATTTTCCCTAAATTTGAAAAAGGAGTT
>P_5869
TAGAGTAAACTTAAAGTAGGCATGTATGTAGATAGGCATGA
>P_5870
CAAGCTCAATTGGAATTGTTCCATATAGAACTGATTTTGTA
>P_5871
ATAAATTCCTGAATAAGACTCAATCTAATTGTAGGTTGAAT
>P_5872
TTGAAACGTTTTTTTGTGTACATAATATATTTTACAAGTTT
>P_5873
CATCTGAGTAATAAATATTCCTTACCTGATGGAACTTGTGA
>P_5874
GAAAAGGACAAATTGACCGACTTACTCTTTCGCTCTTTCCT
>P_5875
TTATACTTGCAGTTTTCAAACTACCTATTACTGTCCTTCTC
>P_5876
AGAGCCAAAACAGAAAAATGCACGAATGAAGTTAGAAAGAA
>P_5877
CCAGAAGGGCAAAGGAGAAGCCTGGCGGTTCGCCTATGTGT
>P_5878
CTCGGCACAATTTAATCAGGCTAACTATCACTATGTGCTGG
>P_5879
TACTACTGCTTGTAGAACGGCGGCCACCTGATTCAAGATCC
>P_5880
ATATTTTGAGAAAAGCTTCACATACTCGTTGGCTCCAATCG
>P_5881
TTCGAATTGCAGGTTGGATTCCGTCTCGTGCAACTTCTCGG
>P_5882
TTTTGTGTTCAGCGAAGCAACTTACTAAGGTTTTCAGTCAA
>P_5883
TGCCCCAACATTATTCATATCACAAATGTGTTGATCATTCG
>P_5884
TACAACGACAATTGGCGGGTCAATACACATACGCATCCTGC
>P_5885
GTTGTTCTCGACTAAAAATGCTCACTCGCGCAGAGAGGACG
>P_5886
ATTTATAATACAATTACTTTCTTGATTTTGGGATTTTCTTG
>P_5887
TGTTTGCCTTCGGCAATTGCCAATTTATTTCGTTCTTTGAT
>P_5888
GCCAGTTGCTTTTTTGTGAGCCATTTAGTGAACATGAACGT
>P_5889
GTCATAGTATTGAAGACTTCCATACTGGTGATCCCCAATGT
>P_5890
GATTGAAAACCCCCTTTCTTCTATTATTTGCCTTGTGTTTC
>P_5891
TTCGAAAGATCTGATGTGGTCTTGGTTGCGAACATTCAATT
>P_5892
GAGATAAACACACAACAACGCGGAAACAATGAAGGACAGGT
>P_5893
ATATATCAAAATTTCGAAAACTTATTAGGGAAAACACGCGA
>P_5894
ATTATCCAAACTTTACTCACCTCCATAGCCTTCTTCACAGC
>P_5895
TAATATTCAAAAAAAAAAAACAGTCTTGTTACATTTTTTAA
>P_5896
CATGTGTTGTGTTTTCTAGGCAGTCTAGGCAGGCAGTAGGC
>P_5897
ACTAAAAAGAGCAGAAAACGCAAGAGAGGCACACGTTTTGC
>P_5898
GCTTGACACATTTCAAGCTTCATGCTTGAAAATCTGATCTT
>P_5899
ATTTTCCCAATTTCTTTTTCCGGTGTGAGTTTTTTGTTGCT
>P_5900
CTTCATGAAACATGTTCATGCATATTGGTAACCCTACGATT
>P_5901
TTTGTCACGAACCTTTTTGACTATTATGTATACGGATCTCA
>P_5902
GGACATCTTCGTGTTCAGCACCTGAAATATGAATAAGTTTA
>P_5903
GTTTTATCAGGAAAAAAGCGCATATTATTGCAAAAGTACAT
>P_5904
GATTCATGAGATATCTCGCACGGTACAATGGACGAAGAGAT
>P_5905
GTTTTTATAATGATTAAATGCAGTCTCTCGTTCATCGTCAT
>P_5906
TTTTGATGACATTGCAATTCCTATTTAGCGTACTATGAACT
>P_5907
CAGCATCAAATGCATTGAAACTATATAAAGATCTTCAAGCA
>P_5908
ATAGACGATAGCCAATTGCACTTACCATATGTTTTTTACAA
>P_5909
AAGAAATTATGAATGCTCCACATGGTACTGATGCCAACGGA
>P_5910
CTCGTTATCACGCGAAATTTCAGTGTTGTGTTGTGTTACTA
>P_5911
AAACATGAAGAGTCTACGCGCATAGTCATACCAAAATACCG
>P_5912
TTGTGCTCAAACATACGCAACTTACTCTTACATTCTATTCA
>P_5913
TTAAATATTCTTAAAATATTCATAACAAACTATGTGCTCGG
>P_5914
TGCGAACAAAGTAAAAAATACCCTGACACGAAAATTTACGA
>P_5915
ACACCCCACTTGCAGAAAGTCTATCATTTCAAAATATATGA
>P_5916
ATGGGGATTCATCACCTACACAATCCACTGCAGTCCAGCTG
>P_5917
AAGCTTAACTTCGTGGTTTCCATAAATGTTCGGGAAAAGTG
>P_5918
CCATATCTAAAAATTTAAATCTAAATAGCTATTAAATTTAA
>P_5919
GCAAATGCCATTTAAAATTGCGATTCTCTTCAAAAATGGTA
>P_5920
CAAATTATCGTTGATATCGTCTTGCTTGATTAATTTCAGAA
>P_5921
AAACCATTGATGAGCCAATTCATGACACATAACTTTAGCAG
>P_5922
TACATTTTTTACATTTTTTCCAGTTTTCTGATTTTTCGGAA
>P_5923
GTGCCAAATGGATACCTGCTCGATTTATGTGGCTGGTGGAT
>P_5924
GGGGAGGGAATCGGAACACCCTTGACAAGTGTGCACAAAAA
>P_5925
CAGTGGTTGCGAGCTTGGACCTTTCCAGTGGCGGAGCCCAG
>P_5926
GGCGAGCTTCTCAGCTGCCTCTTTCCCGTGATTAAACTGCT
>P_5927
AAGCTGTCTAAAGAAATACGCAATTTATTCATGTAATTTAA
>P_5928
CTCAAATTATCAAGAAATCACATGCCCACACCATTTACTTT
>P_5929
TCACTTACTATTTGCCAACTCTTGCTCCTGCTTTTGCCAAC
>P_5930
ACAAAATCGTTTTTAAAAATCTATTTAATGGAAAAATTAGT
>P_5931
TTTAAATCCTTATTATACATCATAATAAGCCATTTAACACC
>P_5932
TTTATTCTCAAAGTTTGCTCCATTTTACTCGAAAAGGCCCA
>P_5933
GAGAGTGGCGCTTCCAGCAGCAGCTTCATACCGGAGAGCAC
>P_5934
CAATAAAATTCAAAAAATTCCCCGATAATCAAAATATGTAC
>P_5935
CAATAGCCTATGCGATTTTGCATTTTATAGTCTGTGACGTA
>P_5936
AAATCGTCGGTTATTGTCGGCGAGGTTTCATTGCGTAAGGG
>P_5937
TGAAAATATTTGGAACGTGTCGAGACCGATTTTTTTGCAAA
>P_5938
CAGACTTTTTTGTTAAAAAACTTGATAACGAGAGAGAAATT
>P_5939
ATAGATAGATTAAAAAATTACATGCTCCTGCTGCTCAGGTC
>P_5940
CTGCAGAAACCACGAAAAAGCCGTCTCGTCAACCCCACCAC
>P_5941
TTTCGAGACCCGAAAAATTCCAGTATTTTTTCAGCTGGAGC
>P_5942
TCAAAATCGCAAAAAATAACCTAAAATCTTAAATTTTGTTT
>P_5943
TCCTCCACTTGCTTTTTCTTCTTTCCAGACCCTCTCGCCGA
>P_5944
ATTCAATAGCTTCCCAATTTCGGTGATTTTCATTTTCAACT
>P_5945
CATGATTGTCTACAAAATTGCGTGTTTGGCGTTGGAGAAGG
>P_5946
TGCAGTGAAATGCTATTGAGCATACTATCAAACTCGGCAAT
>P_5947
GATATAAATCGAGAACGACACGTGGATCCTTCCACCCTGGA
>P_5948
ACAGGAAATTCGTCAAACCGCTGTCTCCGACGTGTTTTGAG
>P_5949
ATCCGGCGGAGAAGGGGAAGCTTCCCAGTGATCTTAAGGGT
>P_5950
TCGCCATAACATTCGGAGCTCGTGACGGTGGAAGCAACGGA
>P_5951
GACCCTGAAACCTAATCCGCCTCACCCGACTGACAACTACT
>P_5952
GAAAAGTGGGTCCGACTCGTCACGCTCGGCATACACGACCG
>P_5953
GGACACTCTGACACCACGTGCTAACATTGTATGATTTTATT
>P_5954
AAAATGACAAATTTCCCCCCCCCCCCCCCAATCACAAGTCA
>P_5955
AAATTGTTTCGACATTTTCGCGTTTTCTAGCAAAATTCATT
>P_5956
GTGGGAATTGGCTGGTGAAACTAGACCGTGAATTTTGCAAC
>P_5957
CGGTTTCGACCACTTTTCTGCGTGGCAGCGGTCCGAAGTTC
>P_5958
GAAACCGCTGAGACCGGCGCCGCGACCGTTGAGGCCGGCGA
>P_5959
TATTGACTTAATATTTGTGGCGGTCTCTTACTTGGTTCCAC
>P_5960
ACAAACCTGCTCATAATCGTCCGTAATCTGTTTCGGCTCCT
>P_5961
GGCATGCTAGGCATGGTAGGCATGGTAGGCATGGCAGGCAC
>P_5962
ATAGAACGGTTTCCAAAAATCGATCTCGTCTACTTCCAAAA
>P_5963
TGTCAAAAAATGGATTTTTCCCCTAAAAAAAATGCTCACCG
>P_5964
TTTGCAGAACAACTTGCGCGCGGACACGGAAAAATGGGCGT
>P_5965
ATGTATATTTTCAATTTTTTCTGCAATATTTTTTTTTTTTG
>P_5966
CACTTATATGAGTCAATTGTCAGTTTACTGGATAAATTTAC
>P_5967
CGGAAGCATCTCCGAAATCGCCCGAAACTGTTGATGCTGCA
>P_5968
AAAAAAAGGCTTTAAAAATCCATTTTTTGCACAAACCCCCT
>P_5969
CAGTTTCTCCATCTGAAAATCGATAATTTTACCTTTTGCCG
>P_5970
TCAAAAGCCCATCATCAATCCATTTCATGTGCGGAAGAGCA
>P_5971
TTCCAATCCTCCGAATCCTGCGTAAACAATCAAACGTGTCT
>P_5972
TCAAAAAAATAAAGCTAAACCTAACTAAAACCTCCAATTTT
>P_5973
TTTACGGGATTTATTTTTTGCCTATTATTTATTTTCCTTCA
>P_5974
TTCGCGCATAAACGTGGCATCTAACTAGGTCGAAATCGATG
>P_5975
AAAATTAAAGATTTTTCGTCCAATTTACTGTTTTTATCTTC
>P_5976
AAGTTTCACTAAAAAAATCGCATATTCAGGTAAACACGGAC
>P_5977
AGCGAAAAAAACCAAAATCTCGTGAAATTAAGATTCTTATT
>P_5978
TCAAGCAGCAGTGGCTTCATCATCATCGTCAAAATCAACGG
>P_5979
TTCAGAGGGCTCAAATACGGCTCAACCGAGTGTTCTGCCCA
>P_5980
CAGTACTCCTACTGTTCTATCGTACCCGAAAACTATCACTC
>P_5981
GATCGGAGGATGTTGCGATCCATCCTATGGGTTGTCACTCG
>P_5982
AATCTAAACCTTTTCTGAAACATGGTATATATTCTGCTTAG
>P_5983
TCAATTGTTGAGAAAAAAATCGAAAATTATCCAATTTCTTT
>P_5984
GTCTTCTCGACTCTCGGCTTCTTGGCCGAGCAAAGGAACAT
>P_5985
CCGGCGCGTTCTTCTGAGCGCCCGGTTGAACAAGAGAGACA
>P_5986
GTCGCCGTCCTATCCCCCGCCAGTCCCGTTAAAAACAACAC
>P_5987
TTTTTTTAAAGTTGGAAGTACAGCAAGGAGATTTTTTGGTC
>P_5988
AGCCGAAGAACGATAAGGTACAGGGTGGCTTAAAAATGACC
>P_5989
CTGGATACCTCTAGAATTTTCTTGAGAGTCCACGAAGCCTG
>P_5990
CCCCCTCGATTAGAATAGAACAGTTTAGCAATTTCTAACAA
>P_5991
TCTCAGGGGCAATCTGGTCGCTTCCTCGTAGATATGGTGTG
>P_5992
AACCATGCCCTAAAAATTAACCATATAATTCAATTTTTGCC
>P_5993
ATCAGTAGTTGCTCAAAAATCAATCTATTGTAATTTTACAA
>P_5994
GGTTGGCGTGCCATGGCAGTCATATTATTGAGAGTAAACAA
>P_5995
CTCTGAAAAAGTGCGAATTGCAGCACAATGACATATATAAC
>P_5996
CAGCCTTCCGTCATTTGATACATACTTGTTGATTCGTTTTC
>P_5997
AACACGAAAATAAGAAAACGCGATTATAGACAATTTTATAC
>P_5998
GCACATTTTCAGATCGATATCTAACCAGTTGCACACTATTC
>P_5999
TGTATAGTCTCGACTCGAGACTATTATGTATTGAAATACAT
>P_6000
AGCGCACCATTCGGAGTCATCATAATCGTACAGATGCGAAT
>P_6001
GCCCTTTTCCAATCGATCCGCATACTAAGCACATACAAGCC
>P_6002
AACAGAGTCAATGATATGTTCATGGCAGCGAAATTCTACAC
>P_6003
TAAAAAATTGCTCCAAAACACTAACATTCACTTATTTTCCG
>P_6004
GATTCACCAGTGTTATTTTTCGATAATTTGTCAGAAAAATT
>P_6005
CTGAAAATTATCGTATTTTGCAGTCTGGCGAAGCGGGAAAT
>P_6006
GGAAAGCAACGAAATCTGAACTTACTTCCTTCTTCTTTGAC
>P_6007
TGAACGAGGATGGAAAAGCTCAGTACAGCAGAGCCACGAAC
>P_6008
AAGCAAAATGTCGTTGATTCCCTTCCCGACTTCCCGGAGGA
>P_6009
ACGAAAACATGCCTGCCTACCTTGGTATCGGTTAGACCCCC
>P_6010
TGAATCTGGATCCTTTTAGGCATGATACTTCCGTTCGGACT
>P_6011
AAAAAAGGCTATGTCGACGACATGGATTGTTGTAAAATGTG
>P_6012
GATGATTTTCTGAATTTTTGCTGTGTCGAAATTATTGTGGT
>P_6013
ATGTCCCGGGAAGATCCTGTCAGTCTACTCGTCGCTTCTTG
>P_6014
CCCTATAGTGCTCCAGAAACCATGCTCGTTTTCCACCCGAT
>P_6015
CCACAGTAACCGGCTTGACGCTCCATATTTCATTTAGTAAG
>P_6016
GACTTTTTTTTTCGTTTTTTCTACTATTATAACACACTACT
>P_6017
TTGAAGTTACTTGAATAATGCAGTGTACTCCTTAATTTCAC
>P_6018
AAAATTTGGTTTTTTCTCTTCTTTACAGAAGAATTTTTATG
>P_6019
CTTACATGCACAATCTAGGTCGATATTTTGGTACTCGGTGC
>P_6020
TGGCAGGCACCTGCGTGGTTCAGTTTATCTGTGGGTCAATT
>P_6021
GGCGGTGGTCAGTGAGCTCGCGATCCCGTGCAAATTATAGG
>P_6022
TTTTTTTTTGTGTAAAAATGCTTGGTAAATAAATTTCAAAT
>P_6023
TCCGTTCTTCTTCTGAAATTCAGTTTAGTTTTTTTCGAGAA
>P_6024
GCAAGTACACACACATACACCTCACATGACTTATCCCCCTT
>P_6025
GAAAAAAATTTATTTTTTTTCAAGAATTTAATTTTAATTTT
>P_6026
GAATTTTTGGGTAAAAACCCCGATCTCAGAACGTATTTAAC
>P_6027
CGCAAACACCGGATTCTACGCAATTATGCTCTAAATTCCTG
>P_6028
CATTGCAGAAAAAGTTAGGTCACCAATAAGATTTTCACTTA
>P_6029
GCAGTTTTGCTGGAAAAAAGCCTTTTTCTCGAAATTTTCCC
>P_6030
CGAGAGCTTCAAAATAAGTACAAACATGACATACTTCCCTC
>P_6031
GAAAAATTGAAGCCACTTTCCTATTTAAGTACTAAATCTAT
>P_6032
CGTTTAATCTATTAAACTTACTTAACAGGCTCCTCCGTATC
>P_6033
CGATTTCTTTGTAAAAGCATCGATTTACCGCGAAATTATCA
>P_6034
ACAGCAAAATCGATAAATTACAGCATTTTCTCGGCTGACAG
>P_6035
ACATGGAGCGTTGAAAATCGCCTGAAAATGGGTGAGCTTAC
>P_6036
GCCAATACAAGCTTTGAGCACGAGAAGGCTATTCAAGAATC
>P_6037
GTTCTAGACACGAAAAATCGCAGGGATTTCAAATTTTTTAA
>P_6038
CCTCAGTTTAGGTCTTAGGCCTAGACCGGAGAACTGACGCA
>P_6039
CACCGAGTTTAAGTCGTCGTCCTTCTTGTGGTGCTTCTTGT
>P_6040
ATTTTGCGCTGAAAGCGCTGCGTTTCTGACAAAGTTTTCAA
>P_6041
TCGTAAAAAATCAGAATTTCCAGCATAAATAACCCGTTGGA
>P_6042
TTAATGTCCCTCAGACAACACACTGGCATGAAATTTGGCAT
>P_6043
GGAAAAACCGATTTTCCCGGCGGAAATTTGACAAAAATCGA
>P_6044
TCCGGAAAAATTAGAAATTGCATGAAAATAGCAAAAATAAA
>P_6045
AACATTTTCAGGTAAAAATCCGGGGTTTAAAGAATTTTTTG
>P_6046
AGATTCAACGTAACAGCACCCAGTCTCGCGACATTTATGCC
>P_6047
ATCAATTAGACGAACCACAACTGCATAGATCTTCGACTCCA
>P_6048
AGCTATTTCCAGTCCACTAACCTACTAGTGTACCACGGAGT
>P_6049
CGTGTTTTTCTCGTGAATTGCTGTAGTATTATTAAATACGA
>P_6050
ACTCTCGCGTTTCATTCCGACTAATATGCATTTTGTGTATC
>P_6051
AATATTACCATAACTAGTACCTACCTATGTATATGTATAAA
>P_6052
GATTCAGCACATTCAAATTACCCGAATACCCAAAAACGGCC
>P_6053
ATTTGAAGCTAAACGGAACACTACATCGAAGAGCTCGAGCT
>P_6054
GTTGCCGGTTGCCGCACAGCCCTACTAGGTACCAAGTCACA
>P_6055
GTCAGAAGGTGCTCATGCGACTTACATATTAGATATATTTC
>P_6056
AAAAATTTTATGGATTTTTGCATAGATTATCAGGAGGCTTT
>P_6057
TTGAATTCCCCTAGATTTTGCGGTTTAGAAAAGAATAAACA
>P_6058
ATTTCGCGCCGATGCAAATGCACTCCATTGAGAAATTAGGA
>P_6059
ATTTTCTATATATTTTATTACCCTATTCATAAAAAGCCGCA
>P_6060
AAATGGCCGCTGAAACTTGTCGGCCCCTCGGCCATGGCCTA
>P_6061
TTTGGTGTCAGGAGGCGCCGCCTACTAGTAAAATGTACTTA
>P_6062
AATCTATTGGTCCTTTAAAGCCTATTAGTAATAGATAAGCA
>P_6063
AATAGGTACAGTATTCGGCGCAGTTTTCGTGGCGGGACCCA
>P_6064
AAATTTATCACTGAAAAAATCGGTTTTTTGGGCCACGCCAC
>P_6065
GCTATTTTGGAAGTGATAACCATAACCCTTAAAATCTTGAG
>P_6066
CTGTTTTTCTGTTTTTACCGCGGAAATTTTGAATTTATTGA
>P_6067
GTGAAAGTACAGGAAAAACGCATAAATTCATAGAAAAGAAT
>P_6068
AAAAAATAGCATTTAAATCTCATTAATGTTCAATTTCAGGT
>P_6069
CAATAACGCAACGGCTAACGCGGTTTAACGTTTTTCCTCGT
>P_6070
TACGCAATCATCGACAAATGCGTTGGCCTAATGCGTTCCCG
>P_6071
TCAGTACCAAATCGAAAAATCTTGACAAAGTTAAAAATTTA
>P_6072
TCATCCGCCTCGTAAAATCGCGTGTACGGACGTATTTTAAT
>P_6073
TGATAATTATCATTGTTTCGCATGAAACGTGGCAATTCTGG
>P_6074
GGATGTAAAGACACAAAACGCGATTTCCCTCAAAGGATCTG
>P_6075
GGCCAGAACCCCTTGGGCCTCATATTATGAAATTTAAGAGT
>P_6076
TAACCCGGAAATTTTCGCGGCGGGACCCAAGTTTTCCGACT
>P_6077
TCCCGTAATCCATCATATTGCATTGACCACTTTCACCGCTG
>P_6078
TCAAAATTCAACTTTTTGTGCGAAAATCTCGACTTTTCACC
>P_6079
AGCCTGAGCACACTAGACTTCTAACATTCTGCATCGACCGC
>P_6080
GGTAAACAACAAACCTCACCCATTTTGGTGCAATAACAACT
>P_6081
ATTTTGGCTCCATAATTGCGCTAAAAGTATTGTTTTTCGCC
>P_6082
ATTTTCAGACTACAGTACCCCTCTACAGTAGTAGTTTTGAA
>P_6083
CTTTCTACACAACCAAATGCCATAATAATGATTTGGGGGTG
>P_6084
TCGCTTTCCTGGTTTTTTGGCGAAAATTTTTTTTTGTTTTC
>P_6085
TGCGTCTCTTCTTTCACACGCTATTTTGGCTGTGGACGAGG
>P_6086
CTTCATGATTTTCTGCATGACACACTCGTCGATGAACTCTT
>P_6087
CCGGCTTTTCAAAAAATTCACTAACTCGTTCAAAAAAATTT
>P_6088
TACATACAAAACAAGAAAAACTAACTAGTTGGTGCAGGAAT
>P_6089
GACATTCAATTTTAAAATTCCCCACTCAATCTTTCATTCGA
>P_6090
TTGCTTGGTGCGACGGAGTTCGGTGATCTGAAAATTTGAGA
>P_6091
GTTAGCTCATTCTATTTTTCCTAAATATAACTGGAAAACCA
>P_6092
TATGAGCTTCAGAAAAAAGGCTGTGACGTCACTCCAGTGAA
>P_6093
TCCGATTCCGGTTAAAGATGCGATTCCGGCTCCAGCGCGGC
>P_6094
TTATAACTGAAAAAAGTGTTCAAACTAGGCTGTCCTCAATC
>P_6095
TTAAATTTTAAAATAAATAACTTGTTAGTTGATTATTTTTT
>P_6096
TGATTTTTTGTGAAAATTTTCAGTTTATGGTTTTCGGATAT
>P_6097
ACAATCTGCGTAAATCAACACTAGGCCGTGTTTGAGGCCAA
>P_6098
TGAAGCCAGGCGTCAAATTCCGTGAAATTGGAAATGTGATT
>P_6099
GGAGATCTCAACGAAACCTTCTTGGTCGGTGATAAAGTCGA
>P_6100
TTGTTAGTTGACAGTTGCTACTTACTACTTGCCTACACAAA
>P_6101
TCCTTCTGTTCCAAAACCACCTGTCTGGCAAATCTTTGGAA
>P_6102
CCATTCATCTTTTATTAGCACATACCTCTGATTTATGTCCC
>P_6103
GAAAACCCTAAGGAAATCGCCATAAATGTCAAAATTGACCT
>P_6104
GTCTAGACAAGCGGCGTTGGCTAACTCAAAAATTATCGAGA
>P_6105
TAACAGTTGCGATTCTCTAGCTTACATTTGAAAAATCTCCT
>P_6106
GTCATCCATTAAAAAGAAGCCAGTTTAGCATTTGAAAACTA
>P_6107
GAAAAACGATTTATTCTTAGCTATTTAGCCCATTTTTTAAT
>P_6108
AAAAGGCTGAGCAAAAACCTCGGTCATCTAGAAATTTCGAG
>P_6109
CTCAAATATTGAAAATTTGGCAGTTTTTGACCCGAAATCGA
>P_6110
CTATGGCTTTTTCAAAACCACATGGTATTGTAAAATGAAAG
>P_6111
ACCTGAACCTCCTTGTTAAACTTACCTGGAACGGACGCTTG
>P_6112
CACGCGCCTACGGAATATCACAGCATCGTAGTTTACCCGAT
>P_6113
TGGTGAACCCGATCTGAAAACGGTAAATTGAATTTTCGAAA
>P_6114
AGAAACACTTTCAGAATTGACATGCTCCATCTTTTTTTCTG
>P_6115
GCCGTCCACCCCTGCTGTGTCTTACCCCAAGTTCTCATTGC
>P_6116
ACGAGAAATGCGCCAGCACACTACCTTGGCGCGTTCCCCGT
>P_6117
GAAAATTACGGGAAAAATCGCGTGAGAGAGATCGAATGGAA
>P_6118
AGGCCGTGTTAAGATGATCTCATGCTATTGCAACAATACGA
>P_6119
CGTAGAGTGACTTCTTGGGGCCCTACAAGAGAGTTTTTCAA
>P_6120
CTCCCTATCACTATCCAACTCATTTTATTAGGCACTCCTCC
>P_6121
ATTACACCGCCACCATCCGCCGTGCTCGGCAGATCAAGGCC
>P_6122
TTTTTTGGAGCCAAATTTTCCAATCACGTAGCTTCAGCTTT
>P_6123
GAATCTCTTCTCAGTATGCCCGGTTCCAGTTATTACCAAAG
>P_6124
GTACAAAGTCGTTTACTATTCATAAATTATCAAAAATAGTT
>P_6125
ATATAAACGACCCGTTTTTCCATAAATCTCGTTCTTCCGAG
>P_6126
AAACTTTTAAAACAAAAATCCATTCATCTGTTTTAGGATAA
>P_6127
ACGTGTTATAACCTTCCCCCCTACCATCATATCAATCGATA
>P_6128
ACGACTTTTCATTCAATTTTCAGGACCGATTTGCAACGAAT
>P_6129
GGAGCTGGTGGCGGATCATCCTCAACAGTCTTCTTTTGGTC
>P_6130
CCTCTAAGAGAGAGCTAACTCTTACTAGCGTTCTTCGACGG
>P_6131
GCCATGCTGAACTTGCGATCCTTGTTCGTGTTCATCATCAG
>P_6132
ATGTTCGGCGTTACTTGATACGATCTAGTCATCCGAAACTC
>P_6133
ATATCATCGCATCATGATGGCTAATATGGATGGGTCTCAGG
>P_6134
TGACATGCTTCTTCCCCCTTCTAACTGGTGTAGTTTCATGA
>P_6135
ATTAATTGGTGAATCGGTCCCGGTTTATTAATATTTATTGA
>P_6136
GTTCATAATCCATCGTAAAACTTACTCGTTTCAGCATCGAG
>P_6137
TACTTTCCCATGATTTAATTCCTTCTAGGGTTTATTTAAAA
>P_6138
GTCCTCTCTCGGCAGCAATCCGTGATAGTACTTTTGGTGAA
>P_6139
ATATTTGTTTTTGAATCAAACAATACAGTTGATTATTAGGT
>P_6140
CCCTTGACAATTTATTCATTCATTCTCTTGCCAATTCAATG
>P_6141
CACTTTCAATCACAACTACCCATACTACGAGAAGGCTACTC
>P_6142
AGCTTCCCTTTCTCTTTTCACTTACATTCTCATATCTCTCC
>P_6143
TTTTTTTTCTAAAAACCTTCCTAACATTGTCAAATCGGTTT
>P_6144
TCTTTTTATTTAGTGGTCGCCATGCTAAGGAAATCTTTAAA
>P_6145
TCAAGTAGAACCTGAAAATCCATGCTCGTCACTGTGAGCAA
>P_6146
AGAAAATGAGCGAGCTGCTCCACACCGGTGCGCGTTTCGAC
>P_6147
GGTACAACGGCGTGTAGCCCCAATTTACTATGAATTCACTT
>P_6148
CAGTTTCACATAACACATATCATACTCCTTGAAAATGACAA
>P_6149
CAAGTCATAGTAGATTTATCCAATATAAATTATCCAGCAAG
>P_6150
AGTATTTATCAAGTAAATTTCACACACTAAATAATTGTACC
>P_6151
CACTAATTCTCCTTCAATCCCATCAACCTAAAATTGTTATT
>P_6152
AGAGCTAAGAAAGTTATGTACAATTTAGTAATGCCATTCCC
>P_6153
GACTTTGGAGCTTTTGGAGCCTTGGTTGGGGTCTTGACTGC
>P_6154
AATGCCCCCTTTTTCGGTCTCTATCTGTTGAAAAAGTGTTG
>P_6155
CATTCAGATGGGTCTTGGCGCGAAAATGAGTATATGGTAGT
>P_6156
GAATGGCGAGACAGAAAGTGCGATTTATCAAAAAAAACCTC
>P_6157
AAAATCAAGGGACACTGCAACTTTTTAGTTGATTTTCTCGT
>P_6158
TTCCGATCATTGTGTCATAACTTAATAGTATTTCCGAATTC
>P_6159
TTTTTTTCCTGACAGCTCTTCTTCCACGTCGTTTTCAGTTA
>P_6160
TTCTCCCCATTCACTGATTTCAGCCTCGTCTAATTCACCTA
>P_6161
TGTTCCCGAAAATTTACTGACAAGGTAGTGATATTTTTTAA
>P_6162
AGCGAAGAGGATCAAAAACTCGAGGAGGATCTCAATCTTCT
>P_6163
CTTCACTTTTGGACCCATTGCGTCATAGTCGTGGGAACGGT
>P_6164
TTCATGAGAATATTGAAATGCATATTATCGTTTGGAAAGTC
>P_6165
TTTATTCCCTCTTTTGTAGTCTAATATTTGAATATGCTTAC
>P_6166
ATAACTCCAGCTGGCAGAGGCATCATACTGATATCTGGTGT
>P_6167
AGAGGTTCGCACTTTACTATCTTTCCTGTCTTGTTCACAAG
>P_6168
AGTTTTGCATCAACTTCTTCCAATATTCTGTGAGATATTCC
>P_6169
AGGTCTGTCTCAGTGTGTGCCAATTATATTTATTTTTCCGT
>P_6170
TCGCCCACGTGTATTACAATCATACTGTAACATATATTGTT
>P_6171
TATGCTGTAATTTTCTAACCCATACTTCGGATTGTAGTCGT
>P_6172
CCCAGTCACCTTCTTTCATACATACATACCAAAATGAATAT
>P_6173
AAATGTTTATGGAACAACAACATGGTAATCAAAAAATCTAA
>P_6174
CTTTATTCTTTTCCAAAACTCTAGGATCATTTATGTCAATA
>P_6175
TTATCTTCTACCTTTTCATTCATAATAGGCAATAAAATTAA
>P_6176
ACTGAATGCATGTGGTACTGCATATTCGTGTGGTGGAGGAC
>P_6177
GTGACATTTCGCGATTGGTTCTAGCTAGTAATTCTTGGGCT
>P_6178
CTGTCAACGTAAAGGTTATCCTACTTATTTGAATTTATAAA
>P_6179
TTCTCAATTTTGGCATGTGTCATGTTTGGGTTGGCCAACGC
>P_6180
AAGAGAAAGACCGTAACCGCCATGGATGTCGTCTACGCTCT
>P_6181
CTCCTCTGCACCTCCACATGCTAACCAATGAGTGACAAGAA
>P_6182
CTCATAGCGTTTTGCTATGTCTACATTGAGAAATTCCGATT
>P_6183
CTTCGGAGAATCAAATTGATCAAACCAACGATGAACACTTT
>P_6184
GACATGATTTCGGTAAATTACAGTCTGGTGATTGAAGCCCG
>P_6185
GAAGACTGTTGTGGTTTTCACATAATAGTTGAAGAACACGA
>P_6186
TTCTAGAAAACAACAAAATCCGAGGAAGTTGCTTATTTCCG
>P_6187
GGCTGGAAGAGCAGGCCGTCCTTGATAGCTCCGAGTTGAGC
>P_6188
TTGTTTTGATACTTTCTAATCATACCTCATGTTTTACAAAC
>P_6189
ATTCAGCATTGTCACACCTTCGATAATCTGAAAAAAATACA
>P_6190
GGGAAATTGCACGGATGAAACAGGGATGTGCTTCTCCAGGC
>P_6191
TTTCAATGCCTCTATAAGTCCATATATGTTCGATCCGAAGA
>P_6192
GAGTCTTTTGGGACACTCTTCTATCCAATGTCATCCGTCCT
>P_6193
CTAGCTTCCAGAATGTTTACCCTACCTGAAGAATGGTCACC
>P_6194
AGTAGTAGTACTACAGTTGCCATGGCAGTAGTCAACCTTAA
>P_6195
TTCTCCCAAGCTACAGTCATCACACCTGGAAAAGTTGGTTA
>P_6196
TGTTACACTCCAAACAAAGTCAGTGTTTGAAAATTATCAAA
>P_6197
ATAAAACCCAACTAACCTGTCTAACCACATCATTATGTCCT
>P_6198
AAAATTTGTTATTAAAATAACTAACTCATTCTCTTTGCCCG
>P_6199
GTAACAGAAATCAGTCTCATCATACCAAGTGTATCCAGATG
>P_6200
TCTAGCGGTTCCCCTGTTAGCTCAACAGTGTTCAAACATTC
>P_6201
AATGTGGACGAGAAGCACTTCGGTTTACTGATCTTGGCGCT
>P_6202
CTAAAACAATTAGGAAAGAACTATGTATCGCAAATGACAGA
>P_6203
TGGGTTTTCAATATTTCTGGCATTTTATTTGTTTTACCACT
>P_6204
AGTTTTGTGTTACAGTACAGCTATGTATGAAATTTTCAAAA
>P_6205
GTGAATCTCAATTCTCACCACTTGCTCGTCTTGCCATGCTT
>P_6206
ATCCATGGATAGAATTGACCCAATCCTGTCTCTGAGCGAAG
>P_6207
GTTGCAAAGATGAATCGGGTCTTGATCGAAAAATATGGCCT
>P_6208
GATTGTTATGGTATACCATTCATACCAGAAGGATGTCTTGA
>P_6209
ACTCCAGAAGTTCTGAACGGCCGTCCCACGAAGTCATCCGA
>P_6210
AAATTTCCAAATAGCTAGCTCTAACTAAATACTCTTGATTA
>P_6211
ATACAAGAAGAATACAACATCTAACATTTATTGTATCTCTT
>P_6212
TGAAAAAAAAACGTGAGACGCATATTATTGCGTGAGATTAA
>P_6213
GTCCACTCTTTGCCACTTTCCTACCATCTCTTTGCCACCTT
>P_6214
CATACTAATCTGATCGAGCACGATACATTGAAAAAAAAATC
>P_6215
AAGGGTTTATATCGATTTTCCATTGTTTATCGATGAAACAC
>P_6216
GTTGGTCGAACTTGCTGCATCATGAGAGGTGGAGGTCCAGA
>P_6217
ATTTTTAGCACGGTAAACGGCATTCATCACGAAAACTTGAA
>P_6218
ACAAGATGAATCAGTCATATCTCCATAGTGAAGAGAGAATG
>P_6219
ATGTTTTCAAAAACTATGAGCATTGTAGCAATTCAAGCAGC
>P_6220
TGAGTATCCAGAATGAAGTCCATACCAGTATTTGTGTACAT
>P_6221
ATCCAGGAATGCGAGACGACCTTCCATCTTATAATCATTCT
>P_6222
TTTTTTGTGTTCTAGAAACACGATCTAGAAAAAAATAAGCT
>P_6223
GTTAGCATGAAGTTGAAATCCAAACTCTTCGAGTGATGAGT
>P_6224
TACAAAAAAAATACTTACGCCTTCTTAGTGCCCACAGCAAA
>P_6225
GAGTGACTGCAGCTGCAGCACTTGAGAGATAGATCGCTCGT
>P_6226
ATATATTGATTCGGAAATTGCACTGTTAAGGAGTAATTAGA
>P_6227
GGACCCAAGATCTAGGTCTTCTAACATTTTGAATTGACATA
>P_6228
CCAAAGCCGAAAAGCATCGCCATGGTTTTGCGATTTGTCTG
>P_6229
AACAAACGGTTATTTAACCGCGAAACCGCCCGTCTAACTCT
>P_6230
ATACAATCCCACTCATCTTCCATACTTCCTGCGATATCTTC
>P_6231
ATTTTAATACTCTATTATTACACAATAGTGTACACAAATAA
>P_6232
TTTCCCAATTCATGAATAGTCTTAATAGAAAATTGGATGTC
>P_6233
TTACAATGTTTCTGTTTATTCATACTAGCCGTTGTTTAATT
>P_6234
CCAAATTCCTTTTAAAATAGCTTACTTGGCTTTAAAACTTT
>P_6235
AAGGATTTGCACTTTGTGTTCACACTCATTGTTTCTTTGTT
>P_6236
TTCTTTCCAGTTAATACTAACTATTATGTTGAAACAATAAT
>P_6237
AGTTGGAATCCAAATTTTATCTTACCCATCGTATTCGCCGG
>P_6238
TTCATAATTTCCAGAGGATTCGATCTAGGAAATCATTTCTG
>P_6239
GGGATCAATCCAGAAAAATCCATGATACTGATGGAGAATAT
>P_6240
TTGGAAGATTTTGCCATAATCTTCATAGAGTTCTCATAACT
>P_6241
ATTCACATTTATAGAAATTTCTATTCAGGTGATTTCAGTCA
>P_6242
GACTAAAACACCGGAAAAATCGGAAATTTTACGACGACACC
>P_6243
TTAATTTAGATAATTGAGCACAATCTAGCTGCACTCCAACA
>P_6244
AATTCTGTCGCAGAAAAATTCTATCGTGGGTTGAATTCTAC
>P_6245
CAGTTTCAACTTTTACTTTTCTAATATTAGCTAAACATTAG
>P_6246
ATTTAGTGTTCTGCAAAATGCGGTCGTGGAACGAAACGAAG
>P_6247
TGGAATTGTCGAAAGAAGTCCAATCCCCTGGCAAGACTTCA
>P_6248
CTCTAGTCATTGGAATTCTTCAATCTACTAAACGAGGTGAT
>P_6249
AATGCTCATCTTTGTCTCATCATACTCGTCGATTTAAACGT
>P_6250
GAAACAATTTCTGTATTTTTCAATTTAGAGAACCGTATTGC
>P_6251
TGAGATGGTTTGAATAATTCCATTGTAGAGAACAGCATCTT
>P_6252
TCAATGCGAATCGCTTGCCACTATTATCTCTCACGAGGTAA
>P_6253
TCTTAAAACCAAAAAAAAAACTTCATAGACAACAATGGGTA
>P_6254
GAAAACCTTCGAGCTGCTCGCTGCCACTGTTTGACAGTAAC
>P_6255
TATAGGAGGAGATGATCCAGCATACTACTTGGGAGGTAAAA
>P_6256
AAAAGAGTGTTCAGGCTATTCTTCATATTGCCTTCATATCA
>P_6257
CTCCTGCTTACTCGTAGGGCCTACAATCATTGGAAGTTGTG
>P_6258
CATTTTTAAAATAAAACATTCAATTTACTGTTATTTTGTAA
>P_6259
AAATATCGTTGCCACAGACTCATAGGCGTCTTCTTTAGAAA
>P_6260
ACCGACAACTTTACGAGATTCGGTTCATATTAAGGATATCA
>P_6261
AAAAAAACAGCCCGTTATTTCATACTATATTACAAAAATCG
>P_6262
GCGATACTCGCAACCAATTTCACGACCACAATCATCGGTTC
>P_6263
CCCCTAGCAAAAAATAATTGCAGTTTTGACAAAAGTGTGAC
>P_6264
CGTGTTCAATCTGGAAGTTTCTTGGGAGCTTGTGTACCATG
>P_6265
TATATGCAGATGGCTGAAAACATTACAATTAAAAATTTTTA
>P_6266
CAAACGCACTTGTAATGAAACAAACATCTGATAATAACAGA
>P_6267
TGTTGAGCTCCAGCCTTGAACGGTGCCATTGGATCAGTCTC
>P_6268
TGCTGTACAGGCGGGAGATTCAATGGAGTGAAATGCTGCAG
>P_6269
GACTATCTTAAGGAACCCCACTTACTAGCAGGTTGATGGTT
>P_6270
TTGGCAGTGGAACAGTTGAGCATACATTCTGCGAGGGGTGT
>P_6271
ACCAGAGTTTGGAGTTTAAACTAGATAGCTTCAAGGCGGTA
>P_6272
AGCTCTGTGCCGGACTCGGTCATTGTAGGTAGTGGCAGCTC
>P_6273
AAAAATGTTTAGTTGCTTAACTTTCCAGTTGGCTCAAAATT
>P_6274
GTTTCAGTAGTATCGAGACCCACGGCCGTAATTTTGCGTAA
>P_6275
GCCAATTCAATTTCGTGTTTCATACATTGTCTGTGTATTTT
>P_6276
TATGCACTTCCGATTCTAATCATAATAATGACAGAAGGATG
>P_6277
AACGTCATCCATAGAATCATCATTCTCGTCCAATCCAGCCA
>P_6278
CTCCAAACTGGAAGGGCTGGCATTATAGTGATATTATGCAT
>P_6279
AATTGGAGTTCGTGGACTTTCATGCTATGGATTTCGACTTC
>P_6280
ATTTTATTATATTCACTTTTCACGATAGTCCTCAAAAGACC
>P_6281
TGGAAATCAATCGGTTTTTTCATAACAGTTGCCGTTGTAGT
>P_6282
TAGTAAATTTTTTCAATGAGCTAACTAGTAAGCCATTCTTC
>P_6283
GAGTCAAAGTTGAAGACGGGCGGTCGAGGCGAATTTTATTG
>P_6284
TGAAAAGGCCGATCATTTTTCAGTGGAACAAAAAGCGAGCA
>P_6285
GAAAAGACACGACGAAAAAGCATTCCATTCATTTTCAGTGT
>P_6286
CAACAAATCTTTGAATCAATCATATTATAATATACACGGAA
>P_6287
GGAGGCTGCCAAGTGAGTGACTCACTTGTAACATTGGCGAA
>P_6288
AATGTGCCTTTCATAAATTTCATAATACTATTTCAATAATA
>P_6289
GCAGAGCACCATTCCAGCGCCTTGTTCGTGAGATTGCTCAG
>P_6290
CCGAAAGTTTTTATAAGCCTCGGCCATTAGCTTCCCTTTCT
>P_6291
CCCCCGTCTCGTAGAAAGCGCATACATACATTCTTCGTTGC
>P_6292
AAATCTGAAACTGAAATATGCACAATAGGGTTTTCAGAAAC
>P_6293
TGATTCGTTCTATCTCCAGACGATTTTCCTCGTCTCCAGTC
>P_6294
CGTTTTTTGCCCGGAAAACGCCTGCGGGAATAATAGAAAAA
>P_6295
CTCCCAGTATGCTGAATAATCTATTATCTAACAAGTCAGGA
>P_6296
CTCATGAACACCTCTTGAATCTTGATAGTATAGAGGAACTT
>P_6297
TCTGATGTTGGAAAGCCGATCAGTGTAGTTGGAATGTCGTC
>P_6298
AGTTCTCTGGGAAATCGAGTCCTGCTACTGGACCTACCGTA
>P_6299
AAAACCCGAATGATTGAAAACAGTACAGATAAAAACAAAAA
>P_6300
TATAATTGTGGCCTAGAAACCTATTCCTATGTAATTTAATT
>P_6301
GGCTCAAATTGAAAATGAGCCATACATCTCGAGATTTGCTT
>P_6302
TTCAAAAAAACAAAACATATCTTTATAGTTCAGAAAATATT
>P_6303
GCAGTAAATTTGATATGTTGCATTGTATCAATATCTCCCAT
>P_6304
GCTAAAAACAATTGGCACGTCAATCTAGAAAAAGCCATTTG
>P_6305
ATTCCCTTGAGGGATGGCATCGTACCAGTGGATTTCCATTC
>P_6306
TCCATTTTAGATGTATACACCTCACCAGTGTAACATAAAAT
>P_6307
CTATAGTGTTGTGATTATTACTAACTACTTGATCATCAATA
>P_6308
CTAATTTGTAATTTGAAATACATACATATGTTTTGAAAAAC
>P_6309
CAAATAAACGTACACGTTCGCCCCATATCTTCTTTGTCGTC
>P_6310
TTTCTTGATTTTCTCCGAAACAATAATCTAATAAATCGCAG
>P_6311
AATTTATTGCAGTTTGTCGTCATAATAAACTTTTTATCAAT
>P_6312
TGATTTTTTTAACTTAAATTCTAACCCCAAAAAAAGTTCGT
>P_6313
AAAAGTAGAGTTTTTTGAATCAATTTAGCATAATTCTTCAT
>P_6314
CGTGTTGAGAGGATTCATGACTACTATGTTGTGCCTCCTGC
>P_6315
TATGAGCTTTTGAGGAAATCCTACAATGTGAAAATTTTTTT
>P_6316
TCAAGTCAGCCAGAGACTTTCCTACCAGTTCCATCACTAGA
>P_6317
AAACCACAATATAAATGCAACTAACCAAATCGTTTTAGCAA
>P_6318
CTGAAACAAGACTTTTTGAACTATCTTTTAAAAAAATCAAA
>P_6319
AGTGAACTAACCAATTTTCGCGATTTATTCTTAAACACCCC
>P_6320
TGCTGCCCTTTACTCAAAATCATAACCGTCAAAGTTGTCAG
>P_6321
GAGAAAAACGCCAAGAGTATCATACATTGTATATCTTGAAC
>P_6322
GTCCGAATGAATTTGTCATTCATGTTATAATAATCTCTCTG
>P_6323
TAAATTCCAGAAATAACTCGCCCAACCGACCTGACATTCGG
>P_6324
GCAAGAATAAAAAGGCACGCCTGCCTATTGCCCCCGAGATT
>P_6325
TCGAAAAACTACAAAAGTTTCGATTTTCTGTCGGGAAAAGA
>P_6326
CTGACAAACAGAAACAAAAACACAACAAACATTTTAAAAAT
>P_6327
TTGAATCCTGGAATTATTGACATATTAGATAATGCTTTAAA
>P_6328
CATTTCAAATTAATAAATTGCATGCCTCACTCATTTCGGCA
>P_6329
CGGTTTTCGTAAGTTTAGGCCGGGAGAGTACTCGAGACTAG
>P_6330
TTTTTTAATTTTTTAGAAAACATACTTGTGACCAGAACTTG
>P_6331
AGCAATTTCTAAAGGAAATACTTACCCCTCCGACAAAATGA
>P_6332
TCAAGAATCGCGACCAAAAACCTTTTATTGAAAAAAAATAT
>P_6333
TAATGTAGTTGAAATAAATACATTTATGCGAAATTCGTTTA
>P_6334
TTAATTCATTCAAGAAAATGCTATGTATTACCGGTCCAGAG
>P_6335
AGGAAGACATGGTCGTTGCTCAGTAGATATAGAAAGCCCCG
>P_6336
TAGTCAGAATCTAGGCTCGGCGAACTCGTGTTTTTCACAAA
>P_6337
AAACCGAACCTTGAAAAACGCGATGTTTCATTTTTGTCCAA
>P_6338
CGGGAAATTACCGTGTCCTCCTTACATCTGATCGGCGTGGT
>P_6339
TCCTCAACTACCTTATCCGCCGGTCCAACGCGAAGTTGTTC
>P_6340
AAAGTGAGAGAAGTGAATCGCATTAGAGATCATTATCGACA
>P_6341
GTGCTCCAGAATTGCTTGAGCATATTAATAGAAAATATTGA
>P_6342
TCACAGAGCAGCTGGCAGATCACGATAAGGATTTGTGTATG
>P_6343
ACTTGAACAGGCATGTTTCACTTACATTTCAAATAATTGAC
>P_6344
AAAACAAAATTCTGACGACGCCTAAATAATCAAAAAATCGG
>P_6345
TTATCTGAAAGTTATACTATCATACTCCTTGTTTCTCCAAA
>P_6346
AAAATGTAAATTCCCTCTCCCAAACTATATCTCTCATCCAA
>P_6347
CCACAAATGTCACTGGCCTCCACACTTGCTCAGATTCCAAT
>P_6348
CGAGGGGAGGGGAAAATGTTCCTGATAGGTCTTTTCGGCAG
>P_6349
TTCTGTATGTGTGTACCGCCCTTACTAGAATATACACACGG
>P_6350
GTTTTGCGAAATTTATAAGGCTTGTTAGCGAATGTATGAAA
>P_6351
ATTCGTATAATCGCAGTAAACATAATAGTTGAAAAGATGAC
>P_6352
GATTTTTGGCTCCAGGATTCCTATCATCTAAATTTAAAAAA
>P_6353
TGTCGCCAGATATATTATTTCAAACTAGTTATCCGACTTTT
>P_6354
TAAGATTTTCGTTATTTATTCTAATATTTATGGATATATGG
>P_6355
GGTTTCTCTTCACTTTTTCGCCCTGGAAACCGTATAAAAAC
>P_6356
TTCCGGTTTGCGAGCCCCAACAATTTATTGTTTTTAAGTAG
>P_6357
AAAACAGTAAATTAATCACACTTACTACCTTTCAGAAACAG
>P_6358
TTTTTTGGTATTTAGTGCCGCTTACTAACTGTTAAACTGCT
>P_6359
TTTTTAAAACCCAATTTTCTCTAGCTCGTGTTATTGCCCAC
>P_6360
TGAGCTTTTTGAAAAAAATTCGGTCAAGCCTAGTTTTCATT
>P_6361
AGTTGAACTAATGAAAAAACCTTGAATGCTTCATTTCTCCT
>P_6362
TAAAAAAACTGTCGCAAACGCTATGTAAGGAAAAACGTTAA
>P_6363
CTTCAATTCGTGATAAACGTCAATCCTGTGGCTGTGCTCCA
>P_6364
TTTACTTTCAAAAATATTAACTAACCCGTTGAATTTCCGAT
>P_6365
TGGGACTGTTACATGTTGTCCATAAATGTGTTAACTCGAAA
>P_6366
CAGGCGTAATTTAGAAATTTCGAGGGTTACTGTAGCCCTGA
>P_6367
TTAGTAATAATTTTCTGAACCAATATAGTTTTTTTTAGATT
>P_6368
ATCCAATGGTTCCCCTTTCGCATAATCGTACAATTCGGAAG
>P_6369
ACTAAGGGACAAATGTTTTTCCTGCTCGACATTTCATTTAA
>P_6370
TAATCTAGGAGGCATCAAAGCACACATTATGAAAAATATAC
>P_6371
CATTTAAGATCTGAAGCTTTCAATTTAGTTTTTAGTAGTAT
>P_6372
ATTTCAGTTCCAAAGAAACCCATTCTTTTGTTTAACAAACA
>P_6373
AAAAAAATTTATTTAAGTTACATTATCGATTTTTAGGCCAG
>P_6374
GCATTTTTTGGCATAAAACACGGAAATTCTAGCCAAAACAT
>P_6375
TTGCGTCGTCGACCAAAGTGCGCCCTATAGAGAATCTGATG
>P_6376
TTCAGATCCTGAAAAAAAGTCGATAATGTTGGCAATGGCAA
>P_6377
ATTAATGTCAAATTCTTTATCGGGGTGGTGAAACATTAGTG
>P_6378
CGAATTGCAACCTTGCCGCGCGGTTCTCCTTTTTTTTTTAA
>P_6379
CTTGCTCCAGTAATTCAGGACAATCATCTGAACAAAGTGGA
>P_6380
AGTGTCGCACGGAAAAATTGCATTTTTACCCGCATTCGTTG
>P_6381
GGTTTCATCGCTGAAAATTGCATTTTTAGTGAGTAAATCCA
>P_6382
AGAAATTTAATGGAAACAATCGAGGATGATAAACTGGCAAA
>P_6383
ACTACAAAATTCATGAAAACCATGAACCTTGATCTACCCAA
>P_6384
TTTTGATTCTGTAGATTCGGCTTGAAGGGAGAAAACGTTAG
>P_6385
TTTGCGTTGCACAAATGCTCCACTGTAGGCTTTTTTGCATG
>P_6386
TGTGACAGTAGCCCAAAAAACGGTTTCTTTACACAAATTGA
>P_6387
GCGCACCACGTTGAGCACAGCCCGATAGTTTATATAGTAGA
>P_6388
TGTTTTTGCGTTTGAAGGTACACACATTATTTTGGGTCCCA
>P_6389
AGAAAAACTCCAATGAATCACACACCAGAGAAGAATCGAGA
>P_6390
ATATCATTCAAACCTAATTTCTAACATGTTGTTCCAATCAA
>P_6391
TGAGTTTAAGGAAACACAAGCATATATATTAATTTCATTAG
>P_6392
CAATCCATGGGTTGTACTACCATACATGGAGGGAGGCGATC
>P_6393
CGGGATCCAGCAGGACGACTCATACCGGTTGCGGTCAAAAC
>P_6394
GCTGCTTCGTTAACACATTCCATGACACTTCTCCATGGAAG
>P_6395
ATGTAATTGATCGTGGTCCGCGGTCCAGAAACTTCCTCCAA
>P_6396
ATAATAAAAACCTCTTAAACCTAAATATCTTCTATAAGTTA
>P_6397
AAATGAGAAAATTTATGAGTCATTGTAAGGTAAGAGAGATA
>P_6398
TACGGGTATATTTTAGAAAACCTGCTAGTTGTCTGCCACTA
>P_6399
CAACATTTATTTTTTAAATACTCTATAGCGTTTTGAGCTTC
>P_6400
TTTCGATGATTGATTTTATTCACACTCAATTAAAAAAAGCT
>P_6401
TCTTCCTTTTAGTAGATAAACTATCCTGAACGTTTAAAAAA
>P_6402
TACAAACGTATAGTAAAAACCGGTCTTCCTCTGCCACTCAC
>P_6403
ATAAATTCCAAGAAAGTGGTCAATTTAGTACTGAGGTGACT
>P_6404
GAGGCGAAAATTCAGAAAGTCGATCGGAGTCTTAAAGTGAA
>P_6405
CCGACACAGAGCGATTTTTACTACATGGCCGTAAAATAAAA
>P_6406
GACGTTGAAATCGAAATTTTCGATCCAGAAGCCTAAGAGAA
>P_6407
TCGAAAAACGACCGAATTTTCAGTAAAAAATCAATTTTTTC
>P_6408
CTCGAATATACTAAAATTTACGCCAACTATGCACTCTTTTT
>P_6409
CGACGGGCCCGTTGGAAACGCGTTCCAGGGAATTCAGGGAG
>P_6410
ACATCAGTTGGCTGCAGCTCCATCATAGCCTGAATTACCTG
>P_6411
TTTTTATTTTTGATAAATTGCAGTTTTGCCGTTTGCCGGAT
>P_6412
GATCATAAAGATTAAAAATTCGGGCTTGGAATTATTTTTCC
>P_6413
AAGCCCATTTTTCGAAATTTCGATATTCATCTTTCACGGTA
>P_6414
TTTCGAAAAATGGGCTTGATCTTTCTAGCGACTGCTAATTC
>P_6415
CACCCGGTCGGTGAAAATCGCGCTCTTGGATATTGATCACC
>P_6416
CACTTCTAAAAGAGAACCCACATACCTGATAGACGGGAGCC
>P_6417
GGACACGATCCGGAAGGTCTCTTCCCTGTCGTTTTGGGACA
>P_6418
CTACCACAATTTCAAGCTTTCTTACCAGTTGAAATTCCACA
>P_6419
CTTGATCTCATCAATTTCGGCATGAAAATCAGTAAAGACAA
>P_6420
CTTCACCAAAGAATTGCGCCCTAACCCGATTGATGGTGGAA
>P_6421
CTTACGTGAAGTTTTGACTCCAGTGTAGTTGAACATGTTCA
>P_6422
GTTAATTTTAGTATGAAAATCTAACATTTTGATTCAAAAAA
>P_6423
GGTATCGGAATATGGAGTGACAATCATGTGCAAACATTGTT
>P_6424
TGATGGAACCTCGTGCTTAACTTTACAAAGGTTTTTTGCAC
>P_6425
TTTTAGGACCTTCGACACGCCAATCACGATGTGCAGAGTCT
>P_6426
TTGGTCCGACAATGGCAGCACGTGCTCGCTGGTTGGTCTAA
>P_6427
GTCGCCAGAAAGTTGGACAACTATCTAGAGTACGGCGCAGC
>P_6428
GGACACACACATTGAAAATTCATACCAAAAATTACCAAATA
>P_6429
ATTACAATTTACAATCAGACCATACTAGGCATAGAAATGCG
>P_6430
AAAAGAAGAGAAAACCATTCCATTTTAGTGTGAAATTTTGG
>P_6431
GCAAGCTGCTCGAAGCTTGCCGAGGTGGACATAAAATCGGA
>P_6432
AATCGGCAAATCGGCAAATTCCTGGTATTGAAATTTCCGGC
>P_6433
ACCTAAACACATGCCATACACTTTTTAGTTGATTCCATGTA
>P_6434
CGCGAAATGATCTCGCCACGCATTGTTTTTGAAAAAATAAT
>P_6435
ACGTGTTACCATACTTTTGGCCCACCCTGTAAATTTCCGTG
>P_6436
ATCAAATCCTAGCACCGGCCCATACCAGGCTGCCAAGCAAG
>P_6437
GTTTATGGATGGTGAAAATCCGTGTTCAGCAATTTTTTCGA
>P_6438
CGTTGGCTTCTTGGCGGTGGCGGCAGTCTTCTCAGCGACAC
>P_6439
ACACGGCTAGAAAATGGCTTCTAACCCGGTAAATGCCGGCT
>P_6440
TTTCAGATCATTTTTGCGCCCGTTCCCAAGTGTTTCAGCTG
>P_6441
AAAGAAGAGCACTGTAGTTTCTAACTTCTCAATTTTTATCG
>P_6442
GATAGAGTTGTGGTAAGGGTCCCGCTATTTGTCCGCTGCTT
>P_6443
CAAACGATTACTAAGACATGCGATATTGTAAATGCTTCAAA
>P_6444
CGACACGTTTCCGTGCGGAACTATATAGTTTTTTTGGCAAT
>P_6445
GTTTCGAAATCGTTGAAATCCTAGATAGGTCAAAGCCGAAT
>P_6446
CAAGGCTTTTTTGGAAAATGCTAAACCGTTTTTGCAACAAA
>P_6447
TTAATAGTAAATTATTTTGTCATTTTATGTAGCATCGTTGT
>P_6448
CTGAAGCTAAGAATTAAGCCCAGCCTAGGCCTAATTCTAAG
>P_6449
CTTCACGTCAAAAATTTTTTCTTATTATTAGAAAAGTCAAA
>P_6450
TGCCTCACGTCAGTCTGACGCTTACCTGAAAAATACCTGAC
>P_6451
TAGGTATTTTCTTTTGAAATCACCATAAACAAATTTCTATA
>P_6452
GTCATCAAAAACTGATGAAACTCACTATAAAAATGACGCCT
>P_6453
CTTTTCGAGCCTTTCGCGCGCATTAATTTGAAGTCTGTGAC
>P_6454
AAATATTATACCATGGTAAACAATTATGTGTTTTTGTTAAA
>P_6455
GAACATTTCCGGCAAACCGGCATTTCTCATCAAAATATAAC
>P_6456
AAAAAATCTACCTGAGTAGTCATACTTGAAAAACTTCCTGT
>P_6457
TAACTACGTCTTATTGAGCTCGGGGGTGGAAAACTTTCAAA
>P_6458
CAGCTGATCGGAGTGTAGACCATACATTTGTAACCAAGCTG
>P_6459
TTGTAGGAAGAACAGATCTGCAAACTAGTTAAAATTAGAAT
>P_6460
TTTTATAAGACGGAAACACCCAAAACTGTGTTTTTTTTCAA
>P_6461
TGATTGTCATCAATAACGTCCACACTAGACATTCGTATAAC
>P_6462
CAAATCTGGTAATCATCAACCTTAAATGTACCTAAATCGAT
>P_6463
GTACCTGACTAATATATCCACATGACAGAACGGAAATGGCT
>P_6464
GGAAACTCGACAATGAAAAACGTGATAGTTACGCAGAAGAC
>P_6465
CCCTCTAGAAAAAAAAAACTCAATCTGGGTTTTCTGGCATG
>P_6466
ATTCGCCGAACGACGATTTCCTAATTAATATTTCAGCTGAT
>P_6467
GATAGCTTTTTCGCAAATGTCTAACCCAACAAATTGAGATT
>P_6468
TCGAGCACATGACTAAATTGCCTGCTTATAAAACGATGCTA
>P_6469
CCTTATTTAGTTATCGCCCCCTACTATGTCATTTTTGAGTT
>P_6470
TTCTTCATGTCCAAAAAATACATTTTCGCCATAAAACTTCC
>P_6471
AGTTTTCGGAGCATAAAATACGGGACCGGCGATAAAATTGA
>P_6472
AAAAAAAATTTTTTTTTTCGCTAACGGGTGTTTGGCACCTG
>P_6473
GCCATCATTGGCACAGTTCTCTTGGGAGTGGCTCATGGAGC
>P_6474
GATAATGTCAGTTCTGTCCTCTGCATAGTTATAAATGTGCA
>P_6475
ACAGTTGATCGCATTGTCGACATACTTCTTGAATTCCCTCA
>P_6476
TCATTGTTATGTAGATCCAACTATGTATGTCAAAATGGTTC
>P_6477
AAAAATACATTAAGAATGGTCAGTTTAGTATTATTTCAAAC
>P_6478
GTATTGAGATTGCTGTAGATCATACCAGTGATGCATCGCTT
>P_6479
GCATCTTGTTAGCAAGACGTCTACCTCGTATGTACCAGGAG
>P_6480
CAGCATATTTTCTCAGTCTGCATACTTTTTAAATACCGATA
>P_6481
TCAGCCCGCAGAACACTGTTCTAACCAAGCAGGACCAATTA
>P_6482
ATGGAATCGAATAAAAAATTCACTGATAATATTTTATGGGC
>P_6483
CAGCTCATTAGATCAGTTAGCTTACTAATTCAAACATCATA
>P_6484
ACTTCAATACTTGCGCAGACCATACCAGTGAAGCATACTAA
>P_6485
TACTCAATAATCAAATTAAACTGTGTATTGCAATTGGCACA
>P_6486
GCGATCAGAAAAGTGTTGATCACAATAGAGAAAACCGCCGA
>P_6487
GAGCAGAATACAGTAACCGCCTAATATGTGAAATGATACAA
>P_6488
GGACCAACTAACAATTTCGGCATTACCTTGAATGTAGAACT
>P_6489
ACAGCCCAAAAAGCACAAATCCTACTATCGCGTGAACGTAA
>P_6490
TACCGTCGGACCACATCAGCCGGTCCAGCCAATGGTGGCAC
>P_6491
GTTTTGCTACTGGAATCGGACATGCTACTCAAATGGCTTGG
>P_6492
AAAACTAGTGCGGCGCGGAACTCGGTAGATATTGGGCCATG
>P_6493
TGATGGAAGTTTCCGAAAAGCATACACGATTGAAATGTTTA
>P_6494
TTCTAGTCTTGCAGGCTTTACATTCTACTAATTTTGAACGA
>P_6495
TTTTCAGGGCAAAAAAAATGCCTGAAACTGGTATCGGCAGT
>P_6496
TCGAAAATTGCATTTCCCCCCCCCCCCCTTTTTTTTGGTGT
>P_6497
CTATTTAATAAATTTATATACATAATAGTAAAAATAAAAAC
>P_6498
AATCCCAAAAGCACTGACTTCATAGTAGTTAAACGGTCTGT
>P_6499
TTGATGGTGTTGAGAGGGTGCTAGGTGGTTGTTGGCTCAGC
>P_6500
CAAGAGAGGCTCCACCCCCCCCCCCCCCCCCATCGCATGTA
>P_6501
GCGAATTAGTTCATTGAGCCCAATATAGATGAATGCAGGTG
>P_6502
CGGAATACATATAAGACTTTCATACCAACAAAAAACCGACT
>P_6503
ATAGAACGATGTGTAAAACTCATGAAACTCAATATTTTTCA
>P_6504
CACGGCGACTTGAAGCTTCTCATAATAAGCTTCATCTCCGG
>P_6505
CTCTCAAGAAATGCCTGGATCAATACACTGCTAACGGTCTC
>P_6506
AACGAGTCTGGGCGGTTTATCACGATAGTTTGATTTGTTAA
>P_6507
GGTTTTGGATCTTGAATTTCCGGCAAATTGGCAAATCGGTA
>P_6508
ACTATTTGAAAAATCGCCTTCTATCATGTTGTACTCAATTA
>P_6509
GATAATATCATCCTTAATGTCATTATATTGCCATCCGACGA
>P_6510
TTTGAGAAATAGTAGAATTGCACCATAGTGGCGGACAATAT
>P_6511
TTTGTTGTTGATGTTGTTGTCTTGGTGGTGGGAACGATTCG
>P_6512
TCAAACTTTTTCAAACTTTTCAACCCTGTGCTACAGGCGAT
>P_6513
TATGACCGGTAGGCATATGGCTAAATAATGTTTTTCTGTAT
>P_6514
ACATGATTCGTACTTCAAAGCTAACTATCGGTAATATTGTA
>P_6515
AAATTTCAGCGGCCATTTATCTTGCTTTGTTTTCTGCGTGT
>P_6516
GTAGATCAAGTGAAAACCAACATGGCAGAAGAACTCGGCCG
>P_6517
CACTCCCTATTAGTGTTACACTCCATAGTATTAACAAAATT
>P_6518
TCGCACCTTCTGCTAAAACGCACGCTCGTTTTTTTAAATTT
>P_6519
ACGTAGCGGAAGATAAGCAACTTATTAGGTATGTACGGGTA
>P_6520
TGAATTTTCCCAATTTGTTTCTAACTAGCAAATTATATTTC
>P_6521
ACTGGCGGACTAGAAATTTCCGGCACAACGGCAATTGCCGA
>P_6522
CACCACCTACGGCACCCCCTCTATCTATTTTATTTATTTAT
>P_6523
CGGCAGGAAGCACTAGGAATCATACTAGAGCAGCAGCGTCG
>P_6524
ATCCCGGTCCGTATTTATAGCAATCCAGTGGTTGCGTCCAT
>P_6525
GGAGAGAGAAAGAGAACGGACACACATGTGTTCGACAACTG
>P_6526
CAATTTGTTAATGATTTTTACATGCTAAGGTGAGTGAAATT
>P_6527
AGTTTGACAAATTTGTTACCCTATCTCATAAAATTGTACTG
>P_6528
AATTATGACTATTATAATTTCATACCTCTTCTTTGAAAATG
>P_6529
ATGTCCTTCATTTTTAGTTCCAAACATTATCATTTGCCGAA
>P_6530
ACAATTAAAATATCCTCGTCCTTACTACCAAAAAAATAAAA
>P_6531
GCTGAAAATCAATTCAAACCCTTGACAGTATTGTATTATTT
>P_6532
TGAGAACAATGACAAATCGTCACACTAATCGAAAGAAGCAA
>P_6533
TATAGGTTGCCGAGAAGAAGCACGACTGTAGATTTTCCAGA
>P_6534
CCAATCTCACTCCAAGATCACATACATTATCTCCATTGGCA
>P_6535
CCATATGTAAGGTTAGTGTTCTAAACAAATGTTGTACACAA
>P_6536
ATTTTCTTCCAATTTAATATCATACATGAATGCACCAGATC
>P_6537
CCAAAACCAGGTAATGTGGTCATACTACTTTGAATTGGATT
>P_6538
ATATTTACAAGTCAAATTCCCATACCAATCCAACTAGTAAA
>P_6539
TTCCCGTTGCTCATAATTCACTTAATAGTCCTCATCCTACA
>P_6540
TTTGGCGACCTTGAAACGTACTAACCAGCTGATTTTCTCTT
>P_6541
ACGCAGGCGTTCAATTCGTTCAATCCCGAAAAATTTGCTTG
>P_6542
TACTAAAACAACAAAAGATACATATATGTAAATTCTTAATA
>P_6543
AAATAGAAAAGGCACGCGATCTCACTAGTGAGCTCACTCCA
>P_6544
CTACCCGTCTCCCACTCCCACACACCCGTACGATCACAGCT
>P_6545
TGTGTCATTGCCGTGCTCATCTATCCACCGAGATTCACATT
>P_6546
ATGTTGCACGCTCGTGGGGTCTTGACAATATTTTGAATGGG
>P_6547
TCGAGGATAAAACAATTCTTCTTGACAATTTGAAAATGATG
>P_6548
GATTCCACAGGTGCAAGTTTCTCAATTGTTGGTTCGACAGT
>P_6549
TTGTCGAGCACAAAGATGTTCAAGTGCCAGAGACTAGTGCA
>P_6550
CGCTCATCCCATCATCACTCCTTACCCCTTCATCAATCACC
>P_6551
TTGGATAGCCCCCCGAAGAGCTCTATAGCTCCCCCGGTTCT
>P_6552
TGGTGCTTTCCTCTACCATTCTTACCAAAGGAAACTTGTGG
>P_6553
ATGGTCCAATGACTCTGCCACGTACTATTGTGACAGCTTCA
>P_6554
CAACCAGCGATGGAAATTGGCATGTTATTGACGTAAAGACC
>P_6555
CACTTGCGATCCAGTCAGCACATGCTATCAACTTGGAATGA
>P_6556
CAGAAACTGTTGGAAAAGCCCATAGTTGTAGTTCCAGGAAA
>P_6557
AACAAAAGGGAACACGATATCTAATATCATGCGAACGAATA
>P_6558
TCCGAATCCAATACTGACATCATAAATGTATTTGATATTAT
>P_6559
TTTCCAATAGTGCTAAAACTCTAAAATGGAGCGCCCGAGAT
>P_6560
TGCCAGACTCACCTTCCATCCATAATACTTTCGTACTCGTT
>P_6561
TGTAATTATTTTCTATCAATCGGTTTATGAATTTTAAAATT
>P_6562
AGAGGCGCCGACCTCCGGCGCGATTTGTATCAAATTTCACT
>P_6563
AAAATGGCCTAACTTCGTAGCATACTCTTGCAACTTCTTAA
>P_6564
CTAACTGTAACAGGAGTGCGCTCACTAAACTTTTTCGAATT
>P_6565
GTTCAAGGGATCTTAAAATGCTAACTATTGCAATTTTGGGT
>P_6566
TGATGGATGCCACGAAGCATCTAACACTTGATAGACTACAT
>P_6567
CGATAATTGAATAAGAAAATCGAGGCTAGAGGAAATTGCCC
>P_6568
CCGCCCACTAATCCGAACATCAATCTAGTATAATCCAGTTT
>P_6569
TCGGGGATCTGCAAAAAAATCTTGGCCGTCTTGGTTGCATT
>P_6570
CGAGCACATCTCTCTTGATGCATAAACGTGTCCATCTGCCC
>P_6571
TATCAACGATGTTCAGATTTCACACTAGCACATATAAAGAA
>P_6572
AAACTGTACAATGTAGATACCGTACTCGTGTATTGAACTAG
>P_6573
CTTCGACGTGATTTTAACAACTTGATAGATAATCTCTTATT
>P_6574
CTGCCTTCTCAAGGGATTGCCATGCCTGAAAATAGATGGTT
>P_6575
GTTAAGCGTTCTGGAAAATGCATGGTAAAGTTGTTGGCACG
>P_6576
CGTCCAACCTCTCTCGTAGCCTCCATAAAGGAAAGTGCCAT
>P_6577
TTTTTTTAAAGATGCCCAAACTTACTCAGAGTGCAGGAAGA
>P_6578
TTTTTCATTTTGTACTGTTCCAATTATGTGTTTGCTCAAAA
>P_6579
GACGAAAAAATTTATTAAATCTAAACCGAGAATACAAACTA
>P_6580
GTGTCATTCAATATACTATACATACTATTGTAATAAAGTTT
>P_6581
TCGTTTTTCTAAATAATCCTCTTACATATTAAAAAAAAGTT
>P_6582
GTGCACTCATATACAAATTCCATGTTCCTTGTATACGATAG
>P_6583
GGCTGAGCTTCCTAATGGAACTATATACATTATACAAGTAG
>P_6584
ATATTTTCCAATGCATTTTCCATGCATTTATTTTTAAATGG
>P_6585
ATCTGACCATTGGCTCCAATCTTACTCCCTTTGAATCGTAA
>P_6586
GGCGCTGTTGGAGTCGCACTCTCACTTGTTGATGGTACCGC
>P_6587
CAACTCAAGCTTTCTACAGTCAATCCATTGGGCCAGCGCCC
>P_6588
GTGTCCTTCTAACAAAATCACAAACATCTGCGCTGAACTGT
>P_6589
CTTTGCCCTTTTCTAAAAAGCTAGCATCTGAATAAAATTAC
>P_6590
TAATTACTTAGAAAATGATTCATACTAAACCATAGAATGGA
>P_6591
TCACATACCGTAGGCATTTTCCTTCTAGCACAAATTGCTCT
>P_6592
TTTTTATCAAATAAAAGAATCTAACTAGAGAAGGTGCCACT
>P_6593
GATCTGGGCGGCAAAAAATCCAATGTACTGAATTGTATGCA
>P_6594
TTTGGTATTCATGCCTGTCTCTATTATATGTTTTATGTCAT
>P_6595
CAATAATGAAGAAGAGAGTCCATGGTAATTTAATCATTGAC
>P_6596
CTGAAAGCAGACGTGAGGCACGAGGTAGGTGAAAGTAGTCT
>P_6597
GTTCTGGCATACTGTGCAACCACTCCCGTTCTTCATGGCTG
>P_6598
GATCTCATGAACATTTTAATCAGTCTATTGCAAAGTACGTA
>P_6599
CACATCTTTGGCCGACCAAGCTAAACAATAAAATATGAGTT
>P_6600
GCAGCTTCTGCTACATTTATCGGTTTAGTGGGGTTCACGGA
>P_6601
TCTTGTATGTTGCCAAAAATCATAATCACAATTTTTCGTAT
>P_6602
AAACTATTTAATCGATATTTCTTACTCTCTGTTGTCAATTT
>P_6603
GACATAAAGTCGTTCTATAACAATTTATATCAAACACTAGT
>P_6604
CTTGAAATCATTAAGTGGTGCATGGCAGTGGGCTGATGGTT
>P_6605
CGTGTGACACGGAATGATTCCGGCACTCATGAATAATTTGA
>P_6606
GTTGATAGATAATAGGCACACATACTAGGTGTCGAATTCCA
>P_6607
TCCCATATTGTTTTGGCGTTCACACATCATCGATTATAGGG
>P_6608
ACTCCAAATTGTTTGATGTTCGATCCCGATGTTTCTCATCC
>P_6609
AAACGACAAGCGACCCCCTTCGCGAACCCCCAAAACGATCG
>P_6610
AAGCCAATAATTTCCAAAAGCATAATAAACATTTCAAGACG
>P_6611
TGACTCGAATTCGGATCCGGCTTACTTGACATATTTGGTTC
>P_6612
TTAACATCGTCAGCTCCGATCATGTTAGGCCAGACTCGCTC
>P_6613
CACTCTGTCGGCCCTGAAGACTATGTATTGGATTCCACTGT
>P_6614
AGGACGGAAAGAAGAGACGTCATGCCCGTAAAGAATCCTAC
>P_6615
ATTTTTCAATTGAATTTATGCATAAATCTTGAACCCGTATT
>P_6616
ATATTGTCAACTGACTCAGCCTTGTTCGTTAAACTTGTTCG
>P_6617
ATGGATACGTTAAGTGCAAACTACACAAACAAATGACCATT
>P_6618
TAGGATTTTGCATAGATACACTTACTAGTTAGAATGATTAA
>P_6619
GAGAATCCCGACTCGATCAACTACATAGGCTTCAATCAAGA
>P_6620
CTCAGTTCCAGATCAGTTACCTAACATGGTGGTCGCATGGC
>P_6621
AAGTACTGTCGTATGAAATTCTAACTAAATAAATATAGAGA
>P_6622
AAACTCTCCATTCTGTTCTTCACACTCTTTTTCTGAATCAT
>P_6623
CTCCCGCTGTAAAAACAGAGCTTACTAGTAGCTTACTTTTT
>P_6624
TCACTCTCCATATAACCTCTCTGTCTCTTGTTCTGAGTGTC
>P_6625
GATAACTTCCACCCACTCATCTATCTCCTGTTTTTTTCTAA
>P_6626
GTAGTCAGCACGGATGTCTACTTGATAGCCGGTGTCAATCT
>P_6627
ATCGTGGTAGAAGCTCCATCCAATCATCTCATTTCGTCTGT
>P_6628
CTCAATTATGAGAACTCTAACTTATTAGTTTTCAGTCCCGG
>P_6629
AGAGATCTAGAATCAACCAACTAACCTGTGTAGAGTGTACA
>P_6630
AACTTTATTCAGATATTCAACACGACAGAGATTTATTCCAG
>P_6631
TGTTTGAAAGTATCTGATGCCATTGTAAGCATTTCCATCGA
>P_6632
TTATATTCGGTTATTACGTTCATGTTAATGCATTTAAAACA
>P_6633
ACCTCCCACGGGACGAGTGACACACTCGAAAATGGTCCGCC
>P_6634
TCTACGAATTTTGTTATCGCCAATTATCTGAAAATGTTGTT
>P_6635
GTGAAAAAGTTCAATTAAATCTTACCTTTATAGTCTGGGAA
>P_6636
AGACTTTAAAAATAATATTTCATGCGAGGAAATTAAGCAAG
>P_6637
TCATTGTGCAATAATGGCTTCTAACTGGTACCACTTGGTCT
>P_6638
GTTGTTTATCATCTGATTTCCAGTAAAGGCGTTGAAGCTCA
>P_6639
AAAGCTGAGCTATTTGGCTACTTATTAGTGGAGCTATAATT
>P_6640
TTAGACAGTTCCTATGATATCTGTCTAGTTACAATAATTGC
>P_6641
TGTTTCTCAACAAGTATTTGCTGTCTAGTGTGCAGGTAAAT
>P_6642
CACATCAACTACGTGCAGTCCATTCATGTATCTCGGCAAAG
>P_6643
ATTGTATCAATCATCTACGGCATTAATCCTCAACCTTGAAA
>P_6644
GAATAAATGTGATTTTGGCGCAATTTAGTAATTAATTAAAA
>P_6645
AACCTTGGATCTCCTGACAACTTGGTATTCGTTACCGAGTA
>P_6646
GTTCATTGATGTCGGCAGTCCATATTATCAACAGTATTGTT
>P_6647
TATCAGCTTCTAGAAATGTTCATTCTTTTGTTTATTTGACA
>P_6648
ACGTGATTCATAACTTTTCACTTAATAGTCTCCTAGGAGAT
>P_6649
AATACCACTGTCCACATCCTCTAACTCGCTGCGATCGATGA
>P_6650
TTTCACAGCTCCCGATTACGCTAATATCTGCAACGTGGGTT
>P_6651
GTTAAACACAAAGTTCACCGCATACTACTGTACTATCATAT
>P_6652
ACTCTTTTCGAATCATCTCACTAACTTTTGGCATATCAATA
>P_6653
CTCACATCTCTTAATAAATGCAGTAGAAAACACGAACGTCT
>P_6654
AATAAAATTAGAACAATGTACTATATACATGAAACCTGAAG
>P_6655
ACTTTCCAAGAAAGTGCTTGCGGTGTGCTCATTGTGCCAGA
>P_6656
ACTAAACATTGTGAACATTACATACGTGTGTTTTTTTTTTA
>P_6657
TCTTTGAATCCAACAAGATTCAATTTAATGATTTTACACGA
>P_6658
CCGTGGATTATTAATCATCTCTTGTTCCTTATTTTTCTAAG
>P_6659
GTCGAGTTCATGCTTTGGAGCCTTACAGTGTTCATTACAAT
>P_6660
CGCTTTTTTTTTTTTTAAATCATAACAGTTAGCATACGTCT
>P_6661
GGAATTCTATGTTACGAACACTAATTAGGTTTTTTCTCTCC
>P_6662
AGATCTGAAATATGTCGAGTCAGTCTCGCGTACCATCGCTC
>P_6663
ACATTCCATAACAAAAATACCATGACAGAAATTGTTTGAAT
>P_6664
TGCGAAGGAACACTCGTGCTCTAACATTCGATAACGTTCAA
>P_6665
TGGATACTTTCCTATTACATCAACCTAGTACTATTTTCTCT
>P_6666
AAAACTGATCGTCCAAAACACACGGATGGCCGATACATAGA
>P_6667
AAGGATGTCGTCGCCAAATTCAAGGTAGTATATTTTTGAAC
>P_6668
AGTAACCAAGTTGACAGCTTCATACCTGAAAATAACGAGTT
>P_6669
TGAATTAGCGGTTCAAAACTCTATCACTATAAATTGCATAT
>P_6670
GCACTTGGCTGTGCACCTTTCTTGCTAGCAGATGCTGAAGG
>P_6671
TGCAGTCGATCAAGTCTTGTCAATCCTCTCATCGAAGGTGA
>P_6672
TCAATATTCAAATCTAGATACTAACATATTATTTTCAGCTA
>P_6673
GATTTAGAATTCGAAATATTCATACATGCCCCATTTATAAA
>P_6674
GTAAATAAGAAATTCATAAGCTTAATAGATTTAAATTTCAC
>P_6675
GATAGCTTTAAACCGATTTTCTATTATCTGTAACTACCTTT
>P_6676
ATAATAGGCCAAACCCCCCTCTTTATAGCAAGATTTTTCAA
>P_6677
CATATCCAAAAAATGGGCGACGGTCTCTACACGGTCCACTA
>P_6678
AAACATAGTAAGAAAAAACTCCAAAATAATAAGGAGCGTTC
>P_6679
GTGAGCTCGAAAGGATGAGCCAGCATAAATAGAGCGGAGCC
>P_6680
ATCTTTTCCAATATCTGATCCATATATGAGAACAATTGAAA
>P_6681
ATCTCCGACAATTTTTAGGGCCTACTAAACAAATTGCTTTT
>P_6682
CATTTAATTCCGAACACAAGCTAATATGTCAAAAATTACAT
>P_6683
ACAACAATGGAGGAAACAATCATAGTAGTAGCTCGAATGCT
>P_6684
AGGCGCACTCAACACACTTACACACTAGGCAGTGACCGGCG
>P_6685
TTGCATCCAATTTTGAAAGTCTAATATGTGTATTCCAAAAC
>P_6686
AGCTTTGTGGTATAATAATCCATACATTTCTGTCACGTTTT
>P_6687
CTCTCTCTCCCTCACCTGCACATGGGAGGAGAGAGCTACCG
>P_6688
GTATAAAATCGTGAGAAAGACTACATAGTTCTTAATCTCCA
>P_6689
GAAGATATGAATTTTGCTTTCATGACATTCCTTCTGATCAG
>P_6690
TCTCTGACCTCCAGAATACACATACTCTCTCTGCAATCAAT
>P_6691
TTAAATGTAAGACATGGAATCTTACTATGAATCCAGGTGAA
>P_6692
AAATATCAATCTTTTCGAGTCTAGGGAGTTCTTCAACTCAA
>P_6693
GTCTACCCAGCTCGATGGCTCGTTCTAGCTGTTTGTTGCTT
>P_6694
ACGGCAATCGCCGCCCACCCCTAATATGAGTATTTTTAATT
>P_6695
TCTCACTTTACGGTAAAATCCGGTCCACCTCTAGCATAACC
>P_6696
TCTGAGGTTCTCTCATCTCTCGGTCATCTGATGAAGCACAT
>P_6697
TCTCTTTGCTTTCCCAATGTCATACCAGGTTTGAATCCCAT
>P_6698
TTTAAACTAATAGTAAAAACCATCCACGGAAACTACATTAC
>P_6699
TTTGTTTTCTTTCTCTCTTTCTATCTTATATAATCATGCAT
>P_6700
ATTGATGATATACAATGTTCCTACATAAATCATTATCACAA
>P_6701
TGTAGTATTGAAACATTCGGCGGCTTATGAATTTTACAAAA
>P_6702
TTGAGTTGAGGATGCGAAACCATATTATCGCTTTGATTACG
>P_6703
GTGCTTAAACTATCCGTTAACTTACATTATGGAGATGTTCA
>P_6704
AAATAAAACTTGACTTTAAACTTGATAAGTAGTGTTTTTCA
>P_6705
TACGTACACACAACACAGCGCTACTACGAACTATCACTATC
>P_6706
CGAAGACCATCTGAAAATTTCTTATTAATACTCCATCGCAC
>P_6707
TATTAGCTTGATTTTGATGTCTTCTTAGTGAGAACATTATC
>P_6708
CAATTTTTTTTTGAAAATAGCTTATTCGATGAATCACAGAA
>P_6709
TTCGTATTGTCCATTTCAAGCTTACCAGGAAAAAATGCAAT
>P_6710
TTAAAAACGTTTCCGTCTGCCAATACAAGACTAAAAACTTG
>P_6711
AATATGACAGCGGTGTACCACATTCATATGAATTCATCCCA
>P_6712
TGGCGAAAGCGAAAAACTCGCAGTTTCGGTTGGTTAGGCGG
>P_6713
AAAACCTTTTTGGTTCGTTTCAATATATGATTATTCAGCTC
>P_6714
TGGCCATTCCAGACCATTTTCTATAATCTGAATTTCTTAAC
>P_6715
TGTAGAGTTTTTGCATTAATCATGGTATAAAACTGAAGAAA
>P_6716
CTGTGGTTTACCTAAAGTTTCCTTACAGTTAATTTTTAAAT
>P_6717
CCTAACTATAAGAGTCAAAACTACCTGGTTTATTTCTGATC
>P_6718
AAACTCGGGCGCAGCGTAAACTATGTATTGTCTTTTTATCG
>P_6719
ACACAAGAATTTGAAACCATCTCACTCGGCATTCTGGGATT
>P_6720
GGTTTTTACTGCAATTTTTACCTGCTATTGGTTTGGTCGGA
>P_6721
ATGACATTTGAGTAGCTAGACTTACTAATTTTTAGATCTTT
>P_6722
TCTTATCTGTCATTATGTTCCACTTTAGTGGTTATCTGAGC
>P_6723
AAATCTCTCAAAATTGAATGCTACCTCATCCAAATGACCAT
>P_6724
TCTTGTCTGTTATATACCCTCTACTATGTGTGTATGTATGA
>P_6725
CCGATATCTGTTACGATATTCAAACATGTGATTATGGGACT
>P_6726
GATTGTATTGCAGACGCAGACTACATCGAACAATCTCTGGG
>P_6727
TCCAACCAAGAATTTGACCACATGATAGCTTGTGCAGACTT
>P_6728
GGACGTGGAGCACCTTCTGTCATGACGGATAAAATAGTCTT
>P_6729
CCATTGAATCCAAAATGATTCATACATATAAAATATCTAGA
>P_6730
GAAGGGAGGTCCTAAATGTTCGATTATGTGAAAAATTGTGT
>P_6731
GATTCACACATAGGTATACCCATACTACACGAACTATTTAC
>P_6732
TTAGTTCTCTTGGCATTTTTCGGCCTTTCTAAAAACCATTT
>P_6733
ACCTCATGTGTAAGTGATTACTAACATATGACATTGACTAG
>P_6734
TTTGTCCCTCCACTGATCTTCACACTCTTTCAAATCCCTCT
>P_6735
GTCTTGCTCCACTTGGAGCACATGTTATCGGGGCACAGTGA
>P_6736
TCTGGAGCTGGGAGCTTGTCCATTCCAGTAAATTCTCTGGT
>P_6737
AGCACTAAACCATGCAGCTCCATAACAGCTTGAATTCTGTG
>P_6738
TGGAGAGCCGAGAAACTTGTCTACTATTACAAATTGATGCG
>P_6739
TTTGCCTGAATTTTAAACTTCTATTTATCATTGATTTCAAA
>P_6740
TATATTTTTCATGAAAATTTCCCGAACTACGAATAAATCAC
>P_6741
AATTGTTGCCTAAATGCCTACAAGGTAAACTTCTGTGGAAA
>P_6742
TAGTGGGCAGATAGCTCAGTCGGTACACAGGTAAACCGCGA
>P_6743
CGAGATATTGTTTCTATCGGCGATCTCTTTGCGCTTCTATC
>P_6744
CGTCAACGGGATCGCAATGCCACACCAGAACCACACGATGT
>P_6745
TCAAAAACAAAACAAAAAACCTAACTCAACGTTCGCTAAAA
>P_6746
GTATATATGTACGATATAGGCATACTAGGAGTTTTTCAGAG
>P_6747
CATTTATTTGAATTTTTATCCATAATAATTTGTTTTCATCT
>P_6748
GTGAAACCATATGAGAAAAGCCTTCTCTATTCAAAAGTTGC
>P_6749
GTGAATAACTGTAAAGAAATCATGCTAGGAAATGGATTTGA
>P_6750
GAAGAGAAATATGGTTAAAACTATTTAGAAGATGAGTTTTT
>P_6751
GTAAATAACTGTTTTGCGGTCTCACCCGGAAAACGCCGTGG
>P_6752
ACAGGTTGATATGAAATGGACATGGCAGATGGGATGAGTGG
>P_6753
TTTTTAATTTAATGTGAAAGCTTACTTTTCCTATAACCAAA
>P_6754
CAAATTTGCAACTCTCTAGACATCCATGCACATTTAGGTAC
>P_6755
CTCAGTCTGCGGTTTTTTTGCTTGCTACGTGAGCTTTTTAT
>P_6756
TCCACTCCACGATCCATCGGCCATACATTGATACAACTTCA
>P_6757
TAGTAGAGATCGTGGCGGGACCCACTCGGAAAACAACGTGT
>P_6758
TCAGAAAGTCGCGAGAAGCACACAATAGGTCCCCGAGACTC
>P_6759
TTATTATTTCTTTCTTTCTTCACTACAGCCATTTTCGCTTT
>P_6760
TTTCGTCTTTTTCATAACTACTATAATTTAAAATTGAGGCA
>P_6761
TCCTTACGTTTTCTCCATCTCTAACTAAGGACCCCAAGCTA
>P_6762
TCCTTGATAGTTGGTCTCATCATATATCCTTTCTCCAGAAG
>P_6763
ATACTCTCTCCTGGGACCCCCTATCATTGTGTGCTCTTATA
>P_6764
ATATCGAATTATACCAGCTTCACGGTTGGCATCGAACACTT
>P_6765
TTCAATTCGTCACCACACTACTCACTAGGGAATGGTGTTAC
>P_6766
TTTTGTTGGAAAAATAATCTCAAACCCAAGATTTTTATGGT
>P_6767
CTTTTCTTTCCCTTTTCGCCCATTTTTGTGTTATTTTGTCG
>P_6768
ATATAAATCATGGTTTTTTTCTGTGTAGGCTTTCAAGTACC
>P_6769
ATTGAAACATCTAACCAGCACATACTGGTACAACTGATCAA
>P_6770
GTACACCAGACAGTCACAGTCAAACCCAGTCAGCACCGCTT
>P_6771
GGAGATTCCGTACCCAATTTCTATTTCGATGTTTTCTATCG
>P_6772
TGTTTTATATATATGTATATCTAACTAGTAAAGTCTGAGAA
>P_6773
GCCATTGTGTGGTGCCAGACCTAGGTAGAGCTATTGCATTT
>P_6774
ATTTTCTTTCGAGGTCGAAACTTGATACATTAAGGTCGCTA
>P_6775
CGTGGAGTTTCCACAGTTGTCAATCTAGAGAATGCTACAAA
>P_6776
AATTAAGGATAACTTTAAGGCTAACCGGTGGTATTAAACAA
>P_6777
CTGTAGTGAATAAAAACTGCCATGAATCAAAAAAGAGCCAA
>P_6778
AAAGCTCCATTTACAAAATACACACCCAGCTCGCTTGAGAA
>P_6779
GTTGATCTTCTGTGAGTGCTCGATCTAGCTTTATCGGTTGT
>P_6780
AAATAAGTCATCATCAGTTTCAATATAAACAAAATCGGGTA
>P_6781
TATTTGCACAACTTGTTTGGCAATTTAGTACAGGTAGCTTA
>P_6782
CTCGCTTCTTCCTTAAATACCTGTATACGTTTCCGGATTGA
>P_6783
AACGTGGGCCTGATGAGGCCCTTACTCTCATGTTTCCCCGT
>P_6784
TGAGCTAAACTTTGAGCAAACTACATAGAATATCGACGAAA
>P_6785
ATATCCTGCTTGATCTCCGTCTAAAACGTGCTCCAAGGCTA
>P_6786
TAGAGCACAGTTTAAGACTTCTATGGAGTGATAGAGAGACG
>P_6787
CCATAAAGCAAACATATTGGCATGTACGGACAAAATGGGCT
>P_6788
AAGGAAGTCGCAGAAGTCTGCAGTAAACATGTACGTGGTGG
>P_6789
AAGTGTATTTAGACAAAATCCCCACTAGTGCTACTCCACCT
>P_6790
ACTTGAGTTAGCGAAAAACACGAGGTCCGTAAATCGACACA
>P_6791
CCGTAAATTTTTGGGAGTTTCATTCTAGTCTACTGTTTTCT
>P_6792
GGCTCACCGGGCTTATTGGCCATACCCGAGTCTTCGCTCGC
>P_6793
AAAAAGAACCTTATAATATGCTTGGTAGTCATTTGATACCT
>P_6794
CAATTCTGTTTCAGAAAAATCGGTGTATTCCAACTGATAAT
>P_6795
CCATTGTAGCGTATTGGTATCACTATAAGGAATTAAGATGT
>P_6796
AAAAATAGCTTTGGGAAACGCTTACTATTAGCCTAGGTTGG
>P_6797
CGTTTGTAGATATTATGCTGCTACATAATAGTCATTTTGAC
>P_6798
TGTGCGCGTAGTAAAAAATGCGCTGTGGTTTTGTTGGAGTG
>P_6799
GAAAATTTTTATGACAACTACGGTCTCGTCTTCTTTAACTA
>P_6800
CAGTGGACACTTGGAAAATGCAGCAATCTGAAAAGACTCGA
>P_6801
TTATGGGAGCAAATTTCACTCGGCTTATGTTGTCAAACACT
>P_6802
ATTATCGATGTTATTTTGTCCAATATAGTATTGCAAGATGT
>P_6803
CGTGACCACCCAGAATGTGGCTAACATGATGAAGGGTAAAA
>P_6804
TGTTTCAATGTTAATAGGTCCAATAATCTTAAAATTATTCA
>P_6805
AAGCGCGGATAAGGAAAAATCTTACTAGGGAACCGTCAGAA
>P_6806
AGAAGAAAGTCAGTTTCTCACATTATAGTAGTGTTATTAAA
>P_6807
GATATTTATGATAAAATTGCCACACTAATGGATTCCCCAAA
>P_6808
TTTCCGAAAATAATCGGACGCTTGTTAGAGTTTCACATACA
>P_6809
ATAATCCTGAATGGTCTCTCCTAACTAGTACTAGTTCTAAC
>P_6810
CTACGCATTGATCAAATGATCTATCTAGAGATAAGTCACGA
>P_6811
CGCTACACGATCACTGTAGTCATGCACGAAAATACGCTCCG
>P_6812
GATTTTTGCTCTCCGAAAAGCTATTTTTTGTGCGAAAAACG
>P_6813
CATTCTTATCAAAAAAAATCCGTTGTTGCATAAGTTGCAAA
>P_6814
CTTTAAAAAATGATATCATTCAGTATTCCAAGAAGTTTTCG
>P_6815
AATTTTAGTGGTTTTCGGAGCTAAATAGAAAAATTCAATAG
>P_6816
TGCCTACGATGCATGCCTACCTACCATATAGCAACTTGAAG
>P_6817
GACGTTTGAAAAGCGTGTACCATTATAGTGGCAAGACAGTT
>P_6818
GATTCTCCGGGCTTGATTTTCTACCTAGGAGTTACTTTTGT
>P_6819
AAACTTTCTTAACAATTTTTCTTGAACGTACAAATCTTTAT
>P_6820
ATAACTCAAATTCCCAATATCTTACATGTTGTTTTTATTAT
>P_6821
CATCAGGAGCAGTTGGTGCACATAGTAGCGGAATGTGGGTG
>P_6822
GTAGCTGAAAGAGAATTGCTCGTGATAGTGCAAAAAAAGTT
>P_6823
GAAAACTTAGCAAGAGTAAGCATACATTGGAAAAATATAAC
>P_6824
TTTAAATACATTTGTGACGTCACTACATTACTTGAATAGCC
>P_6825
TCTATGAATTCTTGAGAATCCTTACACGAGCACAGCGGACC
>P_6826
TTACCATGATCTCTCTCTTCCATATTGGTGGTATGTGTGAG
>P_6827
TTCTCAATCTTGTTTGAACCCATATTAGAAATTTTTCAGAT
>P_6828
GAGTTCATTGAGCTTATGCGCTACCTAGACGAGAAAAACTT
>P_6829
ACAATATTCTGAATGGGGCGCGTTTTCATCGAAATTATGCA
>P_6830
CACACGAATACAATGGTGCACAATATAGCGCAACCGCATCA
>P_6831
CTTTATTTTGAGCGAAACCCCTATTTACCGACCGAGATCGC
>P_6832
CTGCTAGACTACAAACTACACGTTTTAGAACGAAAATTCGA
>P_6833
TTCTCATCATCGTCGAAATTCATGATAAAGTATAAATTGGC
>P_6834
TTTAAGAGGCTTGGACTGGCCTAGGTAGGGCAGAGGCCTGT
>P_6835
AAAAAGCTTACTTTTGACAACATTATTGATCGAAACCAGCT
>P_6836
AGAAACATTTGATGCCATTCCTAACATCCGTGAATACCCTT
>P_6837
TTTTTTCTGAGTTAGTGAAGCTTACTTGTGATTAACCACTA
>P_6838
ACAAAAAATGCGGTAGTTTTCTGTCCAGAAAAATGTGACGT
>P_6839
TCGGATATATGTAGTGACCTCATGGGAGCCCTACCACCAGG
>P_6840
TAAAAATCGCTCTCCAGCCGCCTGGATTTGTCCTTGAAGTC
>P_6841
GAATGTCAGGAATGTAATGGCGATTTTTCAACGTTTTGTAT
>P_6842
ATATGCAAAACCGTAGCGGTCGCGGATGGCTTTTTAGCTTT
>P_6843
GCTTTTTGTGGGCCGAAAATCTTTCCCGTTTAAATATAGCC
>P_6844
AAAAATTTCATATAAAAATCCAGTAGTTCACACGTGGCTTC
>P_6845
GGTTTGAACTTGTCGAATTGCACGAATTACGTTGAATGGGG
>P_6846
AAATTATTGCATTTGTGGCCCGATTCAGACTATTTTAGGCC
>P_6847
AGGAAATTTCAAGACAAATGCAGTCATCTAAAAATTTACCT
>P_6848
CGTAAAATTACCACTGGGAGCGGTTTTTTGTAAGATTTGGC
>P_6849
CGGAATGTAAAAATTTTGAGCTTGAGAGTCTGAAATTCACT
>P_6850
GCTATGACGTCACAAAAAAACGTGGGAGTACTTCTACCGAA
>P_6851
CCGATTTTTTTTTAAAATTTCAGCAATACAAATCCGGGACC
>P_6852
ATCCTCCTGGTTTGGCTTACCATACTCCGTTATAGCCGGGA
>P_6853
TCAACAACAAGCGACTGATTCAATCTAATACGTATTCACAC
>P_6854
GTTTTCGCTTAGTTTTCAAGCGGTGTAGCGGCAACATCATG
>P_6855
AGACCTGAACCTTATTTTTCCTATTATCCTGTTTACTCGAA
>P_6856
ATTGAAAAAATCTCAAATCGCATCAAATCTCAATTTTAACA
>P_6857
GTGGTTTTTTGCTTTTTTCGCGAAAAAAAACAAGAAAATTG
>P_6858
GAAGGACGCTTCAAAATAAACATAATATCGACTATGGCGCA
>P_6859
AGTTTTTTTTGGTGAAAAACCATGAACCTTCAAAAATGTAG
>P_6860
CGGTGAGTTGGCGCATTTCTCGATCTCGCTGATTTCGCGAG
>P_6861
ACTAATAATCGGAACAATCGCAGTCGGAGCATGACCCGGCT
>P_6862
AAAATATTTTTTATATGATCCCTGAGAATTTCAAAAACGTA
>P_6863
TGCTATTGGTCTAAAAAAAGCTTACCTGAAAAAATTCTCCA
>P_6864
AAATTTGCTTCCCTTTAAACCATGGAAGTGAAAAAACAAAT
>P_6865
AGCTCGAACTTCTCGGGATTCTATGTGGCTCCAACCTCGCG
>P_6866
CTGACCTCCGGAGCCATAGACATTCCTCTACCCGACTGAGC
>P_6867
TGAACAAATAATTCATTTTACTACCTCGTTGGCGAAATAAC
>P_6868
TGTTTGTGTATTGTATAATACTTTATAGCTAATTTATAGTT
>P_6869
GTCACTTGACCTAGAAAATTCAGTATTTAAGAAGCTATGAA
>P_6870
CTCGTAAATTGAAAAAATTTCAGTCATTGGAATTTCAAGGT
>P_6871
CCAATACCCCATAAAAAATGCCTGAAACTGGTAAGTTCAAT
>P_6872
TAGGATGAAGCTCGAACTCGCATTAACTGAAAAATTTCAAG
>P_6873
AAAGAGCAAGAAATAATTTTCAGTCTAATTTCTCACATTTC
>P_6874
TTCCCGCCTCAGCTTCCCCCCCCCCCCCATGTAAAGTGTCA
>P_6875
TGGCGCCAATTTCAAATTTTCCTTATAAAACAAATCGAAAT
>P_6876
CCGAAAATTCGACTTTCTCGCCTAAGAAGGGGCGGAGCCGC
>P_6877
ATTTTTGGTTGATAAGGGTTCTTAATAGGTCTGAAATAGAG
>P_6878
CTTGGAGTTTTACCCTTCATCATGTTAGCCACATTCTGGGT
>P_6879
CAAAATAAGCCCCACATCGACTATATTCTGAGCACTTTGGT
>P_6880
GGTTGGTTAGCATTCCACGACATGCTCCCCATAGTAGCAGT
>P_6881
ATTTCCGAGCTCTTTTTTCTCGTGAAAAATCAATTTAGCAC
>P_6882
CTCAAATTTGCTACATTTCGCGTTTTGTCTAATTGTTCCAG
>P_6883
TTTGCCGCTTTAATATTTAGCTATTATTACATGTTTGGTGA
>P_6884
TTTTTTTCCACGTAACACAACTAACATTTGTAGGCAAATAT
>P_6885
GTGCGCTTTTTGAAAAAACTCCCCAACCTTTGAATTTCTGG
>P_6886
TTGCCGGTTTGCCATTTTTCCGGAAATTTTTAATTCCGACA
>P_6887
AAGTTTTAGGATTTTTGAGGCCTGAATTGGGATACAGCAAC
>P_6888
TTTCCAGTAGATTGTCATCGCGATTTTTAAATTTTCGGCAT
>P_6889
GATTTTTGAAAATCGAAAAGCATGAAAGTCCTGGAAATAAT
>P_6890
CAAATTTTAGGCCACAATTGCATTTTATATCAAAAAATTTA
>P_6891
TCGGACCGCTGAGGCCAGCGCAGGCTTCGTTGAGGCGACCT
>P_6892
TCCAACTTCATGTCCTCCGGCAGTTCAGGCCATTTTTCGAA
>P_6893
AGTCAGGATGTGGGCATGATCTATTTAGAAAATGTAATTTT
>P_6894
ATGGGTCGCGGCAAGCAGATCTATCCAGTGGTGGGCAGTTT
>P_6895
ATTACTGTTAAAAGTGCCGACTAGGTATGTAAACGTACTTG
>P_6896
TTTCTCTCCAAAATCACTACCATTATACTGCTTTACTAAAA
>P_6897
GTTTTATTGAAGGCACAGTACTAACTTTTGAATTTTTGAAA
>P_6898
TGAAAATGCACAACCGACAGCATGCGAGAGACGTTCGCCCT
>P_6899
AAAAAATCTATTTTGAGGGCCAATACAGTTGATTTCAGATT
>P_6900
TTATTTCAGAACGAGTTATCCGATACAAACATTTGGTCCGC
>P_6901
TGTGAAAGTTTTTGTAGTTTCCTGCGCGATGAATTCTTCAA
>P_6902
ACTACGAATTCAATAAATTGCGGTGGAGGGGGGGAATAAAA
>P_6903
ATCGAGGTCATCACTGTTGCCGATAATCTCAAAATTGAATG
>P_6904
ACCACCATTTTACACCCCCCCCCCCCCCCCCGGTGGCCTAG
>P_6905
CTAAAAAATTTGCTATTTTACCCGATTTTTTTTTCGGAAAA
>P_6906
GCACATTCTGCGTTTGGAGACATGCCTGCTGCATCAATCGG
>P_6907
TTCAATGCAGCGGTGCAAAACATTCCCGACAAGAGAAACAA
>P_6908
ATTCGGGAGCGTGAATTACACATATTAAAGAAGTTGTCTTA
>P_6909
ATCATCACCCTCTTTGACAACGTACTCGTGTTTAAGATCAA
>P_6910
ACCCAATGACTGAATAGTCCCGTGGCCGTACTTCTCGAACT
>P_6911
TGGTTCTGAACATTTTTCCTCATACATGCTTGAGTAAAAAA
>P_6912
TTCGAAAGCTTCTTTTTCCTCTGTGTATAGAGCATCTGTAT
>P_6913
ACTAATTTATTGTTAAGTAACTTGGTACTTACTTTTCAAAA
>P_6914
ACACAAACTAAATCAGTATACATTGATGTGAGTTTTTGCTC
>P_6915
ACAATCAGATGAAAAGGGTTCTACATAGCATTTTTCACAAG
>P_6916
CTAGCAGGTGTTGCGAAATGCGCGAAGGGTGTAAACGTGTT
>P_6917
CAGCAAACTTATTATTCTGGCATAGATGTGAAAACAAAAAA
>P_6918
TGACCAAGACAACAAAAATTCTTGATATCATTCGTCAAGAG
>P_6919
CATGAATTCCTGGGAAGAGTCATGGGAGCTAACTTCATAGC
>P_6920
AATTTTGAAAAATATTCGCTCAGTCATTTTCAAATTCAGTT
>P_6921
AGTTCAGCACGACTTTTTCGCGGCACAGGTTTGTTGGAGTA
>P_6922
AAAACGCAAAGAAAAAATTACAGCAATCATAATCATATGAA
>P_6923
CAGGTAGTTAGACCTGATTTCATAATCGTTTACCAGACATG
>P_6924
AATAATTCAAAAAGAGGCACCTGCCTAGGTCACTGCCTTCA
>P_6925
CCAGCGGGAAAAATGTACGTCACACTATATATATACCGGCA
>P_6926
AGATCATCTTGACATTGTTCCATAATAGATCAAGCATTCGG
>P_6927
AGTCCCCCTTATAGTTAGTACTCCATAATAAAATATGCATA
>P_6928
AAATTGCCGCTCAGAAAATGCTTGATAATTCAAAACGGGTT
>P_6929
AATTTAAATAATATACCACACACTATAGTTGAATAAGATTG
>P_6930
ATCGGCTGCTTTTGGAAGATCTTAGTAGATAAAACGGCTGG
>P_6931
TGCCGTTCGTATCAAATTTCCCTTATCGTGAAGCACTTTGT
>P_6932
GTCCGTTGCAAAAAAAATTGCCCAAACATTCTGTATTCTGT
>P_6933
CACAAGTAGGCTCGATTTAGCTTATTGGTGATTTTTAAATG
>P_6934
TAATGTTTCATCCACCATTTCATTCCAGATATGCTAGGAGA
>P_6935
TCCATTTGAAATAAACAAAGCTAAAATTATAAAGTTAAAAA
>P_6936
TTATCCTCGTGGCCTAGAATCTACCTAGTTAAAAAAATTTT
>P_6937
TATCAGATCACGGCAAAAATCATAACAGTGAGCATTGGGGA
>P_6938
TGCCATTTTGTTTACTTCTTCAATCTTGTTAATTCTGCTCA
>P_6939
GGAATTTTCAGATAGATCTACTTGATAAATTTTGCTTTGTG
>P_6940
AAGGATACATATGCATCATCCTAACTCATGTATCAAAGAGA
>P_6941
TGAATTTAACTTGAAGCGTTCAATTTATTGACTATATCAAA
>P_6942
CGAAAACCGCGCCTGCTTCTCATGGTAGCCCTAGTTTTCTC
>P_6943
TTCAGATCGCCATGCAGATCCATACCACACATTCATGAAAT
>P_6944
AAATGATAATTCATGTATGTCATGTATGTGAAAACATAACG
>P_6945
GAGGCGGCGCGCGATGAGCCCATTTTATTGCTCATAACACT
>P_6946
TAGTTACGGTTCTGTATGTTCAAACATGTGTTTTCAGAGTG
>P_6947
TCCAAGTTGAGCAGACAACTCACGATAGCGATGATTTACGA
>P_6948
GTCCGTGGCGAGCTGTGGTTCTTGACAATTGGCAATCAAAT
>P_6949
TTTATAGAAAATGTATATTTCATTTTAGTACTATTAGTCAA
>P_6950
CACTGTAAGTTTTGCACATTCTTACTAGTATTGAAGTTTTT
>P_6951
AATAAAGGATATATAAATTCCATAAATTATTACAACTCAGT
>P_6952
CTGGAAACTGCCCCGTTATACGTGGGAGGCGGCACAGAAGG
>P_6953
TGGAACAAAATCAATAGTTTCGGTTTAATTTTAATTGGTCA
>P_6954
TAAGAACTTTAAAAAAAAATCATGGTTAAAAATTTCGAGTT
>P_6955
CAACATTAACTTTTCAAAATCTTACTGGGTTGTGCGATTTG
>P_6956
CCTTCACACACTCCCCCCCCCCCCCCCCCTTCCCTCCTGAA
>P_6957
TAAATTGAGTGGAAACCAGCCAATCTATTTGAAATCTACCC
>P_6958
CATTTTTTAGCTATAAGCTTCAGTCTTGTTCACTTTTCCCT
>P_6959
TAATGCTGTCCTTGAATGAGCTTGGTAGCAAACTCGTCAAG
>P_6960
ATAATAGTGCAAGAGAAAGACTACATAATGTTTTATGTGCA
>P_6961
GGTGACCATTCCAAAGAGAACATAGTAGTTAACTTGAGTGG
>P_6962
ATTTATGGTAGATAATGAGGCGATCTATGATATTTGCCGTC
>P_6963
GAAAATGGCGACTTGAAATCCTACATTTTGAAAAACCCTAC
>P_6964
CCTTCTTCAAGTCATCAGTTCTACCATTTACAACCCACTTA
>P_6965
TACAATTTTTGGACATTTTCCAGTAGAGTACATTTTGGAAA
>P_6966
GTCCTGCCGATTTATATTGGCGGTTTAGCATTTTAATATGA
>P_6967
CAAGCAGTTTTGTTAAGACTCATAACAGTTGGTTTTTTTCC
>P_6968
CACATAATAAGTTTCAAACGCCGCATGAAGAATCTCAAGAT
>P_6969
GAAGAGTAATGGGTGAACTGCACTATAGTAGTGGTGACAGC
>P_6970
ATATGCAACTTTTTTTAAAACTAACTAGTACTATTTCGGAT
>P_6971
GACACCATTCAGCTGCTCGTCATATTATTGAACTAAGTGAC
>P_6972
TGTCTGCGGAGAAGTCTGGTCAATTTAGTTTGACCATATCT
>P_6973
AAAGTGAGTTCAATGAATCTCGTGACGATTTTTCTAGTTTT
>P_6974
ACTACTAATGTACTAATATACTAATATGTACATAATGGTAG
>P_6975
TTCTTCTTTAAAAAAAGCTACTATTTAGATGATCGATCTCT
>P_6976
CATGACCACCCAAAAAAACGCTAACATGCCTCTTACTCATC
>P_6977
TGCCCCAAAGCGGAAATTTTCGGCCTTAAAAATTAGTGTTT
>P_6978
CAGCGAATGTTTAAATTTGCCGAGCTCTACAAAATTTGCAA
>P_6979
TTGATTAAAAAAAGTTGGGTCATCATATTGAAATAAGCAGC
>P_6980
CTGCAATTTTCCGGAATTTGCGATTTATGATTGAAAAAAAA
>P_6981
AGGTTCAAGATTCCATGTGTCCTGCTAAAACAAAAGACCAT
>P_6982
GCACGAGTTCTCGCACGGACCTGCATAGTCTGAATGACTCT
>P_6983
AATTATAATCCTCAAATTTCCTATCCCCACTTTCCCATTAC
>P_6984
ACGCCCGAGAGAGAATGTAACATAACCGATGAGAAAAGCCA
>P_6985
AGTCCTAGCTACTCACATGTCAATATAGGTTCTTTTTCAAC
>P_6986
CTATGTGAAGATGTCATATTCACACTAGACTACCGCCTAGA
>P_6987
GGGTTCTAGGTGATGTTTAACTTTCTAATTTATTTTTTCAA
>P_6988
CCTCACCAAAAAATCAAATCCGTGCTATCAAATCCGTGACT
>P_6989
AAAATTTTCATATTTCAAGCCTACCTCATGAGATTTGCTCG
>P_6990
GGCTAAAGTTGGATGCAAAACGTGGCTGAGAAGTTGCAGCG
>P_6991
CAAAAGTCATTTTTCATTATCTTTAATGTGTATTTAAGGTT
>P_6992
TTTCACCGCAAGATTTGATTCATGAGAGAGGTTGAGGCCTT
>P_6993
GTTTTCCAAGGTTATTGAAACATTATTGTACTTTTTGTGAA
>P_6994
CCGCTAACTACTTACTTGACCTTCTTATATAAATATGCTTA
>P_6995
AGCATACTCGATATGAAGTTCAATCCCTATATTACCAATGA
>P_6996
TAAAAGTACAAGCAACCTTTCATAATCGCTACATTTCTTAA
>P_6997
GATTCCAGCTTACCCGCGCGCCCTCTCTCTCTCCTGCTCAA
>P_6998
AATATTTTAAAGTGGTTTTTCATGCTATTGAATTCACTTCA
>P_6999
TTTTTTTTTTAGGAATACATCTTCATGGCTCTTGATGGCAT
>P_7000
ATGGTGAGTTGCTCGAAACTCCCGAATGTCCACCACCTGCC
>P_7001
GTGTCGAGGAAGTTGTTTGACATACATTGTTGTAGTTGTCT
>P_7002
TTTGGACCGTCTGGCTTGTGCCATCTAGTGAGATATTTCCA
>P_7003
AATCGATTTTTTTTAAATTTCGATGACAACTTTTTCTGTCA
>P_7004
TCGAATATGATAGAATTAATCAAGGTATAGTAAAACTTTTT
>P_7005
TTTAATTCTGAAGAAAAAAGCTAAATAATGAAAAATAAAAG
>P_7006
TTTGCCACACAGACCTGGCGCGAAAATATGTATTAAAAAAT
>P_7007
ATGTCATGCAGTCTCATACGCTTTGTAGTTGAAATCGTTAG
>P_7008
GGCATTGCTCGTAAGTGGTTCAATGTAGTCAACGACAATAC
>P_7009
ATAGGTGAGAGAAGCGAAATCGTGAATTTGGTGAATTTCAG
>P_7010
CGCCCAAGTTGAACCTAATTCTAACTCAATTTTCGTCAAAT
>P_7011
TTGAAGCTATGTGTAGACCACAGTCATCTAAACTCGCCATT
>P_7012
TCTTCCTCTACCAACAGGGACTTATTAGGTAAATTACGAGT
>P_7013
GCCTAAATTCCGGAAAGTTGCGAGAGAGCTCAGGCTGGCGC
>P_7014
TACAGTTTTCGGCGTTGACGCCTGGCCGAGAGCATGAGAAT
>P_7015
CGAACCTTCTTTCCATCAATCACACATGTTCTCTTCGGACG
>P_7016
CCTAGTTTTATTTTCCTGATCTTTCCTGATTCTGATCCAAC
>P_7017
GATAGAACCTTGTTCAGACGCTGTGTATCACGCATACCTGT
>P_7018
GAGCAAAGCAATACTTTGGTCAAGGTAAGTAAACTAGCGTA
>P_7019
ACTATGTGGCCTGCAATGCCCGGTGTCTCGAAGGCCAGCCC
>P_7020
TCTTTCATTGTTCCCTATCACTTACCACTATATTGAGCTTC
>P_7021
CGGGAAAGTTTAATTTCCGACATGCTCCTAATTTTCACGGG
>P_7022
AAAAAAGTACTCAAAAATCTCTAACTTTTGGAATCTATGAA
>P_7023
GGTGCTATAAAAGTTGTGCGCATTGTAGGTGTAAATGGAAT
>P_7024
GAGGTCCAGAAAAACACCCTCTTGATAGCAGTTGGGCGGTC
>P_7025
ATAGGTGGCAAAGAATTGCGCTGTCATGGTAATTGCACGGA
>P_7026
TGCTGAGGCTTTTCCGTCTTCATTCTCTTTGGTTTCGGCTT
>P_7027
TTGCAAACATGCAAGATAGACTATTATTAGTATGTGTACGC
>P_7028
CCTCAGTAAAAGCACCAAATCTAACCCGAGTACGTGGTCAA
>P_7029
AGCAGCATGAATTCTTTTCGCTAATATTAGAAAAATCTGTG
>P_7030
ATGTTCAGAATTATTTTTTCCCTTCTTGTAAACTGGCAAAT
>P_7031
TATTTTCATTGGATCCAGACCATACTCTGGCGAAGGTCTGG
>P_7032
TATAAGACGACTAACGCCTACTTACCAGCTATAAAGTTTTC
>P_7033
TCGTAGGCAGGCTTTGAAAACTTTATAGCTGGTAAGTAGGC
>P_7034
TATTTTTTCGCGTTTCACGCCATTCTGGTTTTTTTCTTGAA
>P_7035
GATGTTGAACAGACTTGAAGCCTGACGGTGTAAATGAAGAC
>P_7036
TTCTCATCTTGAAACGCGGTCAACATAGTGTTTTAACTGAA
>P_7037
ATGTTTGAAAAAATTTAGTTCATACATCTTGAAGTTTTTAG
>P_7038
TTATTATTTTTTCGGCAAATCTAACTATATGAATTTTTAAA
>P_7039
GTGCGAATAATTTTGAATTCCGAGGTTTAAAATTGCATTAC
>P_7040
CTTTAGCAACGGCGTGGCATCAAACTAGGCTAAAATTGTAG
>P_7041
AAGACGAGCATTATCTGCTTCTATCTCTTTCGCAACTGTGA
>P_7042
CCTTTTGAGGGTTGGTTGGTCAGTATAAAGTAAGGTAAGAA
>P_7043
ATAAATTCTGTGCTCTGTTGCTTAATAGCTTGCTTTTCTTT
>P_7044
AACATACTTGTTGGAGGTTGCGGTTCCGGGTCTGGGTTTAA
>P_7045
TGAAATTTTTTGTGTACAGTCATAATAATCCCAGAAAATGA
>P_7046
CGGTCAATAAAAAAAAAGCACATGTATGCAATAAAGAAAGT
>P_7047
TTCCTTCATTTTCAGACCACCTACCTACTTGATGTGAATGT
>P_7048
TCCACCTGCCTCTCTGGATTCATGGGAATGGATATTCCAGC
>P_7049
GTTTTTGATAAAGTTTTTTGCCCTGATGAAGTGAAGTCTGG
>P_7050
GATTCCTGACATATTTATCGCATAGATGTAACATAGTTCTC
>P_7051
TTTCGATAACTACTTGGAGCCATATTATAAAGCTCACAATG
>P_7052
CAAGGAATTTATAAAAAATTCATGCGTGGACAATCAGAAAA
>P_7053
TTTGAATGTTTTCAATCAAACTTCCATGTGCTTTTTATCAT
>P_7054
ATTTTTGGTTCATTTTTCGGCTACAGAGTTCCAAATTCGGA
>P_7055
TTGTGATGTCAAATATTCAACTAACATTTTGACTAGCATAC
>P_7056
CCGATTCTGTAAGTAAATTCCTATTTCAGAGTTTACCCAAA
>P_7057
ATCAGTGTTGCCGGAGCAAGCACACTCGACGCATTCAGTTC
>P_7058
ACATATTTTAGTGGGTATGCCTTACCTCTGAAACTTAAGCT
>P_7059
TTTCTCAGATAAATTAGCAACTATATAGAATAGGAAGTTTT
>P_7060
TTGTACATTACCTACTCGTTCTATCCAAAGAAAGTTTAAAT
>P_7061
TAATAAGTTTTTGAAAAAGGCTATTGCGTGAATGTGCTACA
>P_7062
CTTATTCATTGTCGTAAGTTCTAACATCTACAATGTTCAAA
>P_7063
TCATCGTGATACTGTAAGTACATATTAGTTCTTAAAAGTGA
>P_7064
TCCAAAACTACAATTACTTTCTTACTAAAACGTGATAGCAG
>P_7065
AAAAGGTGCATTTGTATATTCTTAATATTAAACTCACACAA
>P_7066
ATGATATTCATAGAATAAAACTTTATAGTTGCATTCCTGTA
>P_7067
ATTCCTCCTTGTAAAAATGACAATTATCTTGTTAGAGACAT
>P_7068
GACGCATTTTAGGTTTCAGACGGGATCGATGTTTATCGAAG
>P_7069
GCAAATAAAAAACGTGGGCTCTATTCAATGAATTTTCATTC
>P_7070
TTATCAGTTTTTAAAAATTCCAGCATAATAAATTTAATCAT
>P_7071
TGAGTCGGAATTTGTTGGCGCGCTTTATAGTTGTTAGCCTC
>P_7072
CTGCAAGAGGCTTCTGAGGCCTACCTCGTTGGGCTCTTCGA
>P_7073
TTGACTGTGTTCGTCGAACGCTAGGTCCGTAAGTTGCCGTC
>P_7074
ATAGTAACCTAGAATTGATACTATCATTTTATAAATGAAAA
>P_7075
AATTATGTTTTGTGTGTTTCCTATCACTTGAAATACATGAT
>P_7076
TCGCTCTTTTTTTTAATTTCCAGTTCATCCTAACAATACGC
>P_7077
GCCTTTTTTTAAATAATTTACTATAATTCGGTAAACCCCCA
>P_7078
TCCGATTTTGGTAAGCCAATCATGTTAGTGAATTGAAAAGT
>P_7079
TGTTTTACTAAAAAGTAAAACTAAACAGTCATTCAATTCCT
>P_7080
AAAGGACTATATATCAAATCCTAACTAGCTTTGTGGGGCGT
>P_7081
CATACTCACCTTCGCGTTCTCCTTGGAGCGGCTCTGAAAAA
>P_7082
CATCCATCCGTAGTATAGAGCTTTGTAGTACCAGAAGAGTG
>P_7083
ATAGCATGAAAAAAAATTTCCACGAACCATTTTATGTTTAA
>P_7084
CCGTGATGATTCAAAACTCGCCGTCTCGTACCTGATGGTTA
>P_7085
CGATCAAAAGTCCACAAATCCTAGGTAACGCGCTACACTCT
>P_7086
ATTTTATGCCACGCAGGCAGCTAAATAGGTTTTCTGAAATT
>P_7087
CCACTTGTTTGACCAAAATTCATGCCGGTGATTAAAATTTA
>P_7088
GATCTTCAAGACTAACTAGTCTTACTTTATTGATGCCTTAC
>P_7089
GCAGTTCTTATCAAATAATACATGGTATCGAAAAAATGCTC
>P_7090
GCCATTTCTCTTACATCATTCGTGATAGCTTTACTTCCCAT
>P_7091
ATGAATGAACAGACAATTTACGTGCTAATCAAAATTGCAAC
>P_7092
TCAATTGTACTGGAAAAATACTAGGGTGTAAACTTACATGT
>P_7093
ACGGTAAACCAAGAAAAAACCCTGCTAAGCAAAGAAATGCC
>P_7094
TTACGACAATCTAAAAATAACTATTTAGTTTAGGCACTGCT
>P_7095
TGGACTTATCGACCGCCTGGCTTGCCCGTCGTGTTGGCCTT
>P_7096
TCGCTTGCTCATTTTTTGCTCATGGTGGTTATGCTCGAGAT
>P_7097
AGCGCATTATCCGCCGCCACCTTTCTAGGATCCAAGTCGTG
>P_7098
GATGCCAGGACGCTCTTTTTCTATTCAGCCAAAATTGGATT
>P_7099
CATAGTTAATTTATTTTTGGCAATAATGATGATTGTAGAGA
>P_7100
TCTGCTTTCCAACCAAAAGTCCTCAACTGTTTTCCCTCCCC
>P_7101
GCTTCTTCTCATTTCGGGACCTTAACCGAAAAAACGGGAGA
>P_7102
TTATTTTCTTTCTTTTTTTGCTAACTAGTGTCAACAATCAA
>P_7103
TTCTTCTTTGCAATTTTTGTCGGTCTAGGAGTGCATTGGAT
>P_7104
GAACCTTATTTTTGAAAAAACGGTACACCAAAATTGTGTTG
>P_7105
AACTCTGTTTCGTAGGACACCATACTGGATCTCAATTCTCT
>P_7106
TTTGAAAATGGGGTTGTTCTCGATATAATCCCTACTCAACT
>P_7107
GAGTGTCATCACAGTCCGAACATGATAGTTAAAGAGGTGGC
>P_7108
CAAGAAATAATGCTTGAGATCTATCTAATTCACGTCTAGGT
>P_7109
CAAACATGTCCATCATAGACCAATTTATCTCTAAAATTAAA
>P_7110
GGAATGAATTCGAATTACGTCTTCATAGATCTTTGTGTCCA
>P_7111
AAAGCTATAGACTTGGTTATCAAACATGTGCGATTTGATTC
>P_7112
TCCTTGGTGATGAAAGTTATCTTGACAGATTCAATAAGGTA
>P_7113
TCTGCAAACAAGGATGTAGGCGGTTTCTTTAAAGATCTTTT
>P_7114
TCTGAAATTTAAAAAAACTACATACATCTTTGCAGTGAAAT
>P_7115
GAAATAAAAAAATAATGAAACTAACATGTAATTTCTAATTC
>P_7116
GTAACTGGACATTCGTTCATCTATCTGGTGTTGTCTGATAC
>P_7117
CGTGGAATTATTGCAAATTTCAGTAATTTTGCATGTCCAAA
>P_7118
GAAATTTGACAATCAAAATACATGTTATCTCTATCGGCATA
>P_7119
CGGAAGTCAACTAGTTTATACATACATATGTTTATTCATAC
>P_7120
TGGTATTTTGTGCCCGTTTTCACACATTTTAAAATCATACC
>P_7121
TGTGTATGGGCCACAAATTTCTATGTCTCTGTGTGTGTTTT
>P_7122
ACAAGGGAAAAGGGGATTTCCGATCTATTGTTATGTACCGA
>P_7123
ACCACTTTCAAAGAAAAAAGCAGCAACTAGTGTATTTTGAT
>P_7124
TCTTTGAAATTGGTGTCGCGCAGGGGAGGAGTAAAGCAGAA
>P_7125
CAATCTAATCGTCTTTTCTTCATTCTATTCTTTTCCTGTCA
>P_7126
AAAAATCTCATTCTTTATCACTTTCTAATTATTGTTGGTTT
>P_7127
TCAGAGCACTATGCGGGTTTCCTTCTTGTGCTATTTGTGCT
>P_7128
CAGCAATCTTGTGATAGAAACTACATAAAAAAATAAAATTT
>P_7129
TAATTATTGTTATTGAAAACCAAGGTAGCTTCAGGCATTCA
>P_7130
TTCAGGGTCAATCGTTCAGCCGATCTATTGAGCTTCGACAT
>P_7131
ATGTTGTGTCGAAGGATGGGCTAACTAGCACTTGTGGTGAA
>P_7132
GCCTGTATTTCTTCCGAAGACTTGGTAGAAAAAAATAAAAT
>P_7133
GGAATGATTTTTGAACAATCCATACTTGTAAAATTGTATTT
>P_7134
ACATCGACGTCAAGAAAACACAATTTATAATAAACAATTCC
>P_7135
AACAGGATATCCGGCTCTATCTCCATAGGTGTCCAACTTTA
>P_7136
TTATATTGGTTAGATTTAATCTAACATGTATCTTACCTAAC
>P_7137
TTCTACACGTATTTAAATTCCGGCCTCGTGTTCGTAAGTCG
>P_7138
TGATGCCAACTGTGGTAGCTCATACCAATGTATATTAATCG
>P_7139
TAACGGCAAGAAAGGAGATACATATTATATGAAAGTTGAAG
>P_7140
GGCGTCATAGATCACAAATGCATAATACATAGTCAAAAAAT
>P_7141
CTTTGTTTATTTTGCATCCGCAGTCTATTATTCTTTTCGGG
>P_7142
AATGTTTGTCTTTTGAAATGCATTACTGAAAAAATCGGCGA
>P_7143
GGTGAGTATACTTTCAGATTCTAACTACTTGCTTCTAAAAC
>P_7144
GTAATAGGAATAAGATGGACCACACCCAATAGTTGTTTTTT
>P_7145
TTATAATGCAAAGAAAAACACATTTTTCATGAATATGCCAA
>P_7146
ATTGGGCATATGCAAAAAACCATGTTATGTTTTACAATAGT
>P_7147
AATTAACCTGATAAAGTAATCTATCCAGCATGTTAGCACTA
>P_7148
GTTGGTAAGTTCCTGTCCAGCGGCAGAGTCTTAAAATGAAT
>P_7149
CAGAATGGATGAGATGGATTCATACAGGTAAAGTTCAGCAT
>P_7150
CAGCAAGACCTTGCGACCTCCATACTTGAACGTTTGAATCA
>P_7151
TAACAACCCATATCATTATTCTAACATTGTAGCGGTTCGAA
>P_7152
AGACAAAATGCCGTCAAATACAGTCCAGATGGGATCAGTCT
>P_7153
ACACTCGTCTTTTATTCTAGCATTGTACTACTTCTAGAACC
>P_7154
CCATCGCCTCCTCGCATTTGCTTGATAGACATCGCTAGTGA
>P_7155
AAAATTATTAGGTTTCGCCTCTATCTGGCCCTTTTTACGTT
>P_7156
CAATAGCAAAGCGTAAAAGACATGGTAAGGATCGGGCTGTG
>P_7157
ACTTTGATCTGCTCGCTGAGCACTCTAATGGTTTTCTGTGC
>P_7158
GAGACGTTCCCTCTCAGATTCAATCATTTCCTAAAACACAA
>P_7159
GATGTGGTCCGAAGAGAACTCTATTCATTGAAAGTCCCGAA
>P_7160
ATACATTCATGATGAAAACGCAGTCATCTTAATTTTGGATA
>P_7161
TAAAGGGAAATCGATAACTCCACACCAAACAAGTAAGACGC
>P_7162
CTCGCTGAAAAATGGATGACCGTGAGAGGGCGCCAGTTGTC
>P_7163
TATATATGAAAAAAGTAAGCCGATGTGGTTATTTTTGTTGG
>P_7164
TTAAAGCAAGACTACTGTCTCTACGTAGTTGATTAAGAAAG
>P_7165
CATTCAATCAATTTTTCTAGCAACATAGTAATGGTTTCCAA
>P_7166
GTTGTTTTTTCCCTTCTGTACTCACTAGAATTATTGTAGTA
>P_7167
CCTGGGAGAGGCATTGGAGGCTTAATAGGAAATTGGTAGAA
>P_7168
TGTAGGACATTCGAGCAAAACTCCTATTTGGAATTTCGAAA
>P_7169
GTCACAGTTTTTGTTGTTGTCGGTTTAGGGTTTTCGCCCAC
>P_7170
GCATTCATCGGGAAAAAAACCATACCACTGATATGGATATT
>P_7171
TCAAATTGAGCAAAGTACTACATACCAGTGCCTAACCAATT
>P_7172
GGCACTTTTCTACTTGTCCACGATACATTGTTGTCAACGAG
>P_7173
TTTGAGAACTCAAACAGGTACTTACTTGTGATGTGCAATCG
>P_7174
TTTTAGAGTTTGTTTCGCGGCAGTCACGCGTTTTACATTGG
>P_7175
GCTTTCTTACCTGAAAAACGCAGCACATGCGGCGCATGTAC
>P_7176
CATAAAAAAGTTGTTCAAAACTTACTATTTTCAGAATCACT
>P_7177
ACTCCTAACGGTACTGGAGGCATTCTAGTTGTAATGAATGT
>P_7178
TTTGAAGTAGTTGTCAAAACCATTCTAGTCTTTTCGGCGTT
>P_7179
AACTTTTCTCGGAAAAAATGCTATCATCTAATCGCCGCTCA
>P_7180
CACCGGTCGTGATTTAATCGCTTCTTATCAAAAAGTGTACA
>P_7181
TTTTTCACCTGACCAAATTTCAGTATATGTGTTTTCAAAGA
>P_7182
AACTATTGATATCTTCAATTCATTATAGTAGTTGGTAGCTG
>P_7183
TGATTTGGTAGTGGCACAGTCAGTCTAATAAATCGAGAGGA
>P_7184
CTACAAAATGTGAAAAAACGCAGTAGAACGAACCTCTTCCA
>P_7185
ACTACTTTGTTCAAGGAAACCATGTTAGTTGTTCTTATCAA
>P_7186
CATGCTCTACCCGAGGGGACCTACATACCGTAAGACACACC
>P_7187
TTAGTTGACCCACAAGACAGCTTGGCAGTACTTCTTGGGAG
>P_7188
AAAATTGAAAAAAAAAATTACCCACACGATGATCCTGTATT
>P_7189
AATACATGATTTGATCAAGACAATTTAGCAAAAACACATCT
>P_7190
TACGCATAGAGAGGAGCACACCTTAATATGAAAAAGTATAA
>P_7191
TTCTTGTCACCGGATGGCTTCTCACTAGGCACGAGGAGGAG
>P_7192
TGAAATTGGACAAAAGAAGTCATGACAGAAAAATAGTTTAA
>P_7193
AGCAAATTCGGCCTTCAATACGTGCTAGCAGAACAGCCAAA
>P_7194
CGCCAATTTACCTAGCTTTGCTAGATATTTCGATATTACGA
>P_7195
AAATTCAAATGTCACCACCGCGGTCACTTGGCAAATTGCAC
>P_7196
TTTTAAATCTCAGTCCAATTCAGTAGGCATAATTTTTGTAC
>P_7197
AAACCAAATAGTTCGTTTTGCAATTTAGTAAAATTTGATGT
>P_7198
GGTGGACGATTTCTGGGATCCTTGACAAGGCATCGTGTGAG
>P_7199
TAAATGTCTACGTCTCTTTCCTTACTCGCCGCAACACGAAA
>P_7200
ACAACAAACCAGAAAAGCGTCTTGATAATCAAAATAAAAGA
>P_7201
TAAAATAGTATAGTAAAGCCCAGTCTTTTTCATTTTTGTAT
>P_7202
GACCAGTCTCTCGCAAAACTCGGTTCATATCATTGTGAGTG
>P_7203
GAGTATATTCGGGCCTGCGGCCCTCATTATGTGTAACAATC
>P_7204
ACTAAATCACTAGGAATTCACATACCAGGCACACCGGAATT
>P_7205
GTTTTTATTAATAATCAGATCAATTTAGTCTCAGTATCAAA
>P_7206
CACTATTTCCTAATTACTACCAATATAAGCTAGAAACAAAC
>P_7207
TTCGGCACAAATGTGTTGAACATTATAATATGGACATCGTG
>P_7208
ACATTAGGACAAACATTTTCCTACCTTTTGAATCTGATATC
>P_7209
AAAGTACTGTTAGAACAACTCTAATATGCTTGTTCAATAGT
>P_7210
AATAAATAGGCTCATTTTTTCTTGACAGTTGTTTTCTTTGA
>P_7211
AAAAGTCCACCTATTTTTTGCGTGCTCCTTATATAATTCAA
>P_7212
TATGGGTCCGTCGCACAAACCACACCCCATTTGCTCTTGCG
>P_7213
TTCTTCATGCTGGTTTTGCACTTGCTCAACCCTTATTATAA
>P_7214
ATTTTGGTCTGCACTAAAACCAATCTGGTCTTTTGTCCAGT
>P_7215
AAATTTAATTCTACAGCTGGCCTACTAATAAAACATATGGA
>P_7216
AAGGATCTTCAGCTAAGCAGCATGTTATTAAAATTATCGGT
>P_7217
TATCAGTTTTCTCCTCAGACCTGTCTAGCTGCGTGGGCGTC
>P_7218
TTATATTTACAGCCAAACCGCAAGGATCAGTGGAACGTTCT
>P_7219
ACTTTTTATAATTTATATTACATACTATCTGAAACCGGCAA
>P_7220
TAATAATCTCATACGATTTACGATGTAGTTCAAGCATGAAC
>P_7221
GGGGATTTAGACGCACACTTCTCAACTGATATCTTATGGTT
>P_7222
CTGACACCACGTGGCTCGACCTATTCCGCATAAATGCGCTT
>P_7223
TTTCAAAATGGCAATAGTTCCATTTTATAGTAGAAGGTCCT
>P_7224
CATCATCATCACTCAAAACGCGTTTTTTTGGTGGAAGAAGC
>P_7225
TTTCTCACCTTTTCTGACACCTAGGGAGGAGAAGTGCGCAG
>P_7226
GGAGAATAAGACGACGCAGCCATACATGGCATCTTGCCTTG
>P_7227
ACCGGGGCACAAATGAAAATCGTGATATAAAATCAGGAAAA
>P_7228
AGGGAGAGAGAGAAAACAAGCTTGACGGATATTGAAATGCA
>P_7229
TAAAAAATTTTATTGACTTTCAATTTATTAAATTGACACAA
>P_7230
AGGAGTATTAAGTCGTAATGCTAACATTTGAAAATTCGGAG
>P_7231
GATTAAATCTACGTGCAAAACATATTAGGTATATTTGTATG
>P_7232
AGTCATACGTAGCTTTTTCACTAGCTAGGCTAAATTGAAAA
>P_7233
AGTGGTTTTTCGGGTTTTCACTATTCCGATCAATACAGTTG
>P_7234
ATACCTATATTGAGCCCTCTCTCACCCCATGCAGTCTCTTT
>P_7235
ACTATCTGTTTTTTGTGTTTCTAAATAAAGAAACAAGAACA
>P_7236
AATAAATTCTCTGAGAAAACCATGAGAGCAAAAAGTTCCTC
>P_7237
ATTTGTCTGAAACATTTCAGCTATTTAGGTAAAGGTGGAGT
>P_7238
GTCTTGATATTCTAGTATATCATGGTATAACAAGACTAATT
>P_7239
GAGACATGGTGCATAGTATTCAGGGGTGTGGGGCAAACTTT
>P_7240
GGAAAAGTGATTCCTGAGCACATTCTAGCGCAATTCCTTGG
>P_7241
TTTATTTTTACTTATATAAACTACTCATATATTATGCCTTA
>P_7242
ATCATAATTGATCTCACAAACACCATAGTTCCATATCCCAA
>P_7243
CAATTGATGACCTCTCAGCTCATTGTAGGAAAATAATGCAG
>P_7244
TTATTTACAGGGGACGAAGGCGTTCTAGCACGACCAAGTTG
>P_7245
ATCATTTTTCAAAGAAAATGCTAACCTCTGTAGAATAACAG
>P_7246
AAGCATCCCCAGAGAAAACGCTTGTACGTGCTGAAAAAGAT
>P_7247
ACAACAATGATAAAAAAATACAGTAATTATTTCCAAAACAT
>P_7248
ACCAAGGTGGTTCTGAGTTGCTCACATGCTCAGATAAGTGG
>P_7249
GATTGTCAACTTTTTACTATCACACTTGTGACACACGATCG
>P_7250
TCCCAACATAATCACCAGCTCTACATTCTAAATTTTCACAT
>P_7251
CCTATATACCTCCTTCCATTCACACTATAGATTTTCAGTGT
>P_7252
TACATTGACGTGTCGAATCCCATATTATTAAAATGAGTATA
>P_7253
TGGAATGCACTTATTCCGTTCATACTATCTGATGTAGAATC
>P_7254
CTCCTTTTTCACATATTGTCCATAATACTTGCATTGTTCTC
>P_7255
AAGATTTTTTTAACCATTACCTAACTAAAGTAATTTGTCTA
>P_7256
CCGTCTAAGCCGTCTTTGTACATAGTAGTACATAAGCCCTG
>P_7257
TAAGGTCTAGCTTGCAAGGACCTGTTAGTGATACTCGAAAG
>P_7258
CCACTTGTCACCATGACCCTCTGTATAGTGCCGCGCGGAAC
>P_7259
TTAGTGTTTCCCTCAACTTCCTTTGTAGTTCATCTTTCTTT
>P_7260
GATTTCGCATTTGAAAAAATCGAGAAGGAGGATAAGCATAA
>P_7261
AGGCCCTATATATTCCATCTCAATTTATTTCGCTCTTCTTC
>P_7262
ACGTGTTTCTCCTTTAATCACGTTCTCACAAAAAATCAAGG
>P_7263
GCTTTACCAATGCCCGTCGCCATTTTACTAGTAGCTTACAT
>P_7264
ACCTGCCTTAAAAGGCATGTCTAAATAGTCTATATTTTTTG
>P_7265
ATATCCGTACTTTTCCAGGCCATAACCGTGTTGCACCTTAA
>P_7266
TTCTCTCCTTCCTGTAATTGCCCTCTCTTTTCAGTCATTAT
>P_7267
TCAGATGCGAATACTCCAGACTTACTAGGTAATGGTTGAGA
>P_7268
TCAATGCACCACCTCTCCTCCGATCTATCCAAATTTTCATC
>P_7269
TTACAATATTAACAACAACGCTTAATACTGCACTGGAGTGA
>P_7270
TCATTATCATTTTTCGACCACTATCTTCTCATCTTCAGAAA
>P_7271
ACAATTGTTGGAAAAATTCTCGTAACTATATAGGGCCTCCT
>P_7272
GGAAGATCCTCAATTCCATCCATGCTAGTCGTCATTGGGTC
>P_7273
GGAAAGTGCGGCAATTGTCACTATGTATTCGAATATCTTCA
>P_7274
GCCCCATTGAACAGTGTGTGCGGTGGAGCGCAATCGCCAAC
>P_7275
CTATAAAATCTGCAATTTTGCGTTATGGTGCATACAGTACC
>P_7276
TAACTCTGTGCCAATCAAAGCGGCGGTGCAAATCGAAATCA
>P_7277
CAAATGGCCCCCATGTTCGGCGTTTCATTCGATTTCGACCC
>P_7278
TGAGCGGCTCCTTTTCCAGTCTATTTGGCTGAAAGTAAGAA
>P_7279
GCTTCGGAGCCGTACGTCCACATGACAAAGGAATCCACGTG
>P_7280
AAATTTTATCATAAAAATTTCCGGAATGCATAGTTTTAGAG
>P_7281
CAAAAATTTTCTCAGTTTTTCAGTAAATTTGCCAGATCTGA
>P_7282
GTATGTGCCTTTAAAATGTACAGTAACCCCAAAAAAATCGA
>P_7283
TACTTGTCATCTCAAGTACTCTTCACAGTTATGTGACAGTT
>P_7284
AAAATTGCAATTTTTAACTTCCTACCCGAGTAAACAGAATT
>P_7285
TTTTAATTCATTTTTTAAGTCTATAAATACGAAAAAACACG
>P_7286
AGAAAAAAATGTGACGTCAGCACACTCTTAACCATACGAAA
>P_7287
GAAGCTTCCTCCCGCTGGAACATTTTAGTTTTCCAAAAAAT
>P_7288
GATAATTAAAAAGTGAGTATCATATTATTCGACAACAGAAT
>P_7289
AAAAAAAATTAGAGTTTGCGCGTCAAATATGATGTATGACC
>P_7290
AAAAAATACCAGATTTAACTCGAAAATTGCGAATTTTAGGC
>P_7291
GCAAGCGCCGATTGATGCTCCGTGGCCGACGAGTAGGAGGT
>P_7292
TATAGGTATGAAATCGAATACTTGGTATCAAATGACGGAAA
>P_7293
TAATTTTGTGAAGAAATTTCCCCCCGCGCCTTTTTTTGTAA
>P_7294
CCGGTCTTTAAATTGATAGGCATTCTAGGGCTTCCATGGGA
>P_7295
TTCACAACACTTTTGGCTCACAGTCACGCTTGATCTACGTG
>P_7296
CTGTTGATGTTGGATGAGTTCATAGTAGCGTTGGAATACTT
>P_7297
GTCCCGGCGGAATAAGACCACTTAGCACAGCGGCGGCACAA
>P_7298
GAGAGCGTAATATAGAGCTACAGTACTCCGGGCTTATCAGC
>P_7299
GCGGACGATGAACAAAAACGCGTTGTAACAGATCCCATCCT
>P_7300
CCTGTACTACACGCAAAGCCCATAAATCTGTAACTCAATCT
>P_7301
TGGCCTCCGCCACGGTGGGGCTCAATAACAACTTACTATGC
>P_7302
GTAATAAAGCATTTGTCAGGCCTGCGGAGCTTGCCAGGCAC
>P_7303
AAAGAATCACAAAATTGGAGCGTTTTAGGCCAAATTTTGTG
>P_7304
ATTCGTTTTTTTCTGATTTCCATGTTATCACTAATCCGGAG
>P_7305
TTTGAATAATTCACTGAAATCATGGCAGGTAATAAAGCAGC
>P_7306
TTAGTGATTATCAGTTGATTCGTGGTTCATAAAAAGCTTAA
>P_7307
AATTTTCGTGAAAATCGAGGCGGCAGAGCTCTGCAACCGTA
>P_7308
AACATCCCCACGTACGGACCCATACTTTTTGTCCGACACCC
>P_7309
CGATTTTTAAACAGAAATCGCGGTGAGACCCACCATGCGCC
>P_7310
TGAGGAGGATCCGCAGAAGTCGGTCGAGGACAATTGCGCTC
>P_7311
ACTTAATGTTTTCAGAATTACAGTAATCCTACATTCTAAAA
>P_7312
CGTGAGGCCCGCATTCGCGCCTCACTCTGTCGGGAGCCCAA
>P_7313
AACACCGTGACGCAAAAATGCAGACTTGCGAAAAAAATGTT
>P_7314
TTTTCGACGATTTCTCCCCTCAATCACTGGATTTTCACAAA
>P_7315
TCCATGAGATTCAAACAGCTCATACCTCTGCAAACATCCGA
>P_7316
CTCGTGATTGTGTGGAAGACCGGTCATCTCATTGCACAGGC
>P_7317
CAATGAGAAAGGCCAGAACCCGTGATTCGTGAAATTGAATT
>P_7318
GAAATACGGTACGGTTTTAGCATTCTAGTATGAAGTTCCGG
>P_7319
CGAGAGGAGGCCTTTTCGATCGTGCCAGTAGATTATTGGCA
>P_7320
GTGAGAAAACTAGGAAAAGTCATCAACGTGCAAAGTACGAT
>P_7321
ATTTAAATCAATGATTTTCGCGCGCGCTTTTTTTCCTGAAT
>P_7322
GGCCGAGTTTTCTGTTTTCGCAGCCACGAAGTAGTCATTTA
>P_7323
AAAATCAGAATTTTCAATAACATGTTACTTTTTGATGTCTA
>P_7324
AAAGACGGAATTTGGAGGATCATGACAAGGCTCAACAGAAC
>P_7325
CGGGTGAAATTTGAAATTTCCTACCTGTGCATGATAGAACA
>P_7326
GTTTGAGCCAATCGCTCGCACTTGGTAGATCATAAGGCCTC
>P_7327
TTTCTGGTTCTTCCGCAGTACAATTTAGGAATCGCCATCTT
>P_7328
CTGAACGGCCAGAAAATGCTCCTGCTCTTCTCGAGCTCTGA
>P_7329
AGAGACACACATTTACAACCCAATATATTCAAATATTACCT
>P_7330
GAAAATTCCCATAAAAAATCCCTACTCTTTCGTCGTAACAA
>P_7331
GAGTGTTGGCGTTGACATGTCATAACAATAAGGAATGTAGT
>P_7332
TGAACATGAACTTTCAAGGACTATGTAGTTGTAGTTGGATT
>P_7333
CCCCATACCGTCTTCTCCTCCAGTCGCGATAATTGTGCCCG
>P_7334
GAAATTTTTACGTGATGCACCATGTTATCCTTCTAGATGTT
>P_7335
CTCTGCATATCAAGTGACGGCACGAAACTGCACGCTGTGCT
>P_7336
CAGACTTTCGAAAGTCTCCTCTTAAATGTGCCCCAATTTGC
>P_7337
GGTGCATCTCCATTCACATTCACATATGTGAGGCGATCGTC
>P_7338
TACTCTGCTCCACCCGGGTTCTACATAGCTTCTGGTTCTCT
>P_7339
AAAAAAATTTCAAAAATAGACTTACTCATCCGAGACGAGCT
>P_7340
CTTCGGCAAATTCGGCGATTCTCACTCGTGTTAGCCAAACT
>P_7341
CCTGATGATGATGATGATGACTTACTCGGATAAAGACTTAA
>P_7342
AGTTATTTGAAAATATTTTCCGTGCTCCAAGTTCTCAATTT
>P_7343
GAAAAACTTAATTACAGACCCGATTATTGTGATCCGAAAGC
>P_7344
ACTCCTTTTTTGTGAGTACACATAATTATGAATGGCATGGT
>P_7345
TTTGTGGAAGCAAGGGTGCACATACATACATACACGACTCA
>P_7346
CTTGCCGGCGATGAAAACTTCTACATTCATGCGAATTTTGT
>P_7347
ATTTTGGCTAACGAGAACTGCAAGACCAATCAGCGATTCGC
>P_7348
GATATGTGGCGTGAGATGGTCGAGGTTGCACCGGAAGGTGC
>P_7349
TGGGGAAAATGTGTAAAATTCACTCTCGAGCCCGTAAATCG
>P_7350
GTTCACCGGTCGATTTTGCTCATTTTATCAGAAAATCAGTT
>P_7351
TGTAGAGTTTGCGCAAAAAACATGGTCCTTAAAAAATCCGA
>P_7352
GATTGTTGAGGGAAGCTCCACTTACTAGTCTCACCTGGATC
>P_7353
TGACCTCTTTCCGAGGAGGGCATACCACTTGAAACCTTTGA
>P_7354
TAGTAAATTTCAAAGTTTTGCAGTTTTGGTTTCTCCCGATC
>P_7355
TTTCCGCAGAGGGTGGTCACCATGTATCTAGAAAATTCGAG
>P_7356
GAATAATTGGAATCATCATCCATGGCTGTACATGTGCAACC
>P_7357
GAAAAATTGCCAAAAAAATGCTATAAATGGTCAGTAGCTTA
>P_7358
TGCCAATGAAGTTGCTGAGGCAATCTATTTCCTCGCCTCTG
>P_7359
TGCTGCAAACACTTTTTTACCTACATATCAAAAGCTCTCCC
>P_7360
AGGATTGTTCAGAGAGGGTTCTACAATGCATCTTTTCACCG
>P_7361
AGCTCCCATAGTTTTGCTCACTTTCTAGATGTTTTTTGTAA
>P_7362
TTAAGCCACTTGTCGAAGTTCTTTCCAGTCATTTCGGTGGC
>P_7363
GTGAGAATGCCGTGTCCGGCCATATTCAGTATATCGAACCA
>P_7364
GCTCAAATTTAGCAATTTTTCTATCTGTTATTACCACATTG
>P_7365
TGTGTTTGAGACGAGAGTGTCTCTATAGAAGAGACGACAGA
>P_7366
TTTTTGGCTTTGAATAAAGACATTTTAGTAGTTTTATTGGT
>P_7367
ATCTAATTTTCACGCTCCACCTGTCTAGCATCACCGAAAAA
>P_7368
TTTCGCACAGCTTTGGTATACTACCTATTGGTACGAGAACG
>P_7369
GTGCGACTCTCATCGTGATTCTATCATCCTTCTGAAGGACA
>P_7370
CGTTAGAGAGGGGGAAAGTGCCTACTAGAATAATTCTACAG
>P_7371
ATATTTTTTCTCGTGATGAACAAGGTAGTTGTAAATGTCTT
>P_7372
TCAAAAGTGTGCAATTAATGCAGTTCATTCAATTCATTCAA
>P_7373
TTCAAAACACTTTCGAAAATCGAACCCGTAAATCAACACGC
>P_7374
TGGGGGCAGCGGAATTGAAACTTCATCGTGCCGGGCAACTT
>P_7375
CCCCAAAGAAATTAATGTGTCTTACTGGTGAGTAAAATTTA
>P_7376
CTTGCTCTCCAAACACACTTCTCACCCGATGGAATTGTTCC
>P_7377
GTTCAATCTCTGTGTCACTACTACATTCTTCAGAAGAAGCA
>P_7378
GTCACTGTTGCCTGGAACGCCACACATTGTGGTGAGAAGAG
>P_7379
AAAGCCGGCCGTGCTAATTTCTAGGCCACATATAAATGCTC
>P_7380
TTTTTTTTGTTTTTTTTTTGCCCTCTCTCTTCCACCACCAC
>P_7381
CTATCTGTCTCGGAGGTGACCTTACCTTTTAGAAATGTGAT
>P_7382
CTGAGGATATTTGAAATTCGCGCGCTATTGAGAATTGTGCC
>P_7383
TTCATTCCAGAGATATTCAACATTGTAGAGAAATTGGGGCT
>P_7384
TAGATGTATAAATAAGAAACCATAATAGATCACAGGTCTTC
>P_7385
AGTTTCGTCTTCGTAGTCTCCATTTTAATCAAAAGCTGTGT
>P_7386
TTACAGCATTTTCTGAGCTCCATCATAACATTCATTAGAGA
>P_7387
TTGATTTCCTGAAAGTACACCATAACAAGAATTATAGACTA
>P_7388
CGGTTTTCGAACGTCTTTCCCTAAATAGTCATATTTGAAGA
>P_7389
CAGCAGAAGCAAAGGAATTCCAGTTCATGCCAGAAGTGGAT
>P_7390
TTTTTAGTTCTTAATCTTCTCACACTTCTGTTCATCCGTTC
>P_7391
AACATCTATTTTGAATTAGTCTTACTAGCTCTATGAAGCTT
>P_7392
CTTCAACCGAAATTAGGATACATTGTAGTGTGAACCTAGCG
>P_7393
TGAGGCAAGCTTCTCTTAATCTATCCACATAATCAACTTGA
>P_7394
ACCATGAATCAAATCCTAAACATTATTGATTAAAATCTTCT
>P_7395
CCAATAATTGACGCAGTCGTCGTGAGAAGCTTATTCTTGAA
>P_7396
CTGAAAACAACCTTCTAACTCTTGCTCCTTAATTCTATTCA
>P_7397
TCCGGATTTCAAAAGGAAACCATAATCGTGAGTTTGGAGCT
>P_7398
GTCAGCATGATAATACACCTCATAATCCTTGTTGCATACTT
>P_7399
CGCATCATTTAAAAAAATGTCTAACTCCATTTAAATTCATA
>P_7400
CAAAAACAACACGATTTCTTCACACTCTACTTAAAAAGTTA
>P_7401
TCCAGAAATTTTGAACTTACCAATTTAGGTTTCGTGGAGTA
>P_7402
GTGTTTTCCACGCGTACATCCTTTATAATTCATCCATGTAC
>P_7403
ACTCGAAGAGTATTGAATGACATATTATTCCAATTTGTGTC
>P_7404
CGGCACACCAACTCTGTGGCCGTTCCCGTGATTCAGTTGTC
>P_7405
ACAACTGCTCCACATTTTGCCTACATTGACGATCCAATTAC
>P_7406
ACTGACTCGAAATCTTCCCACATGGAGGCAAATTGTTGCTG
>P_7407
GTGGTTTTTGATACAGATATCTATCCATTTGATATTGTTTT
>P_7408
TTGTTTTTCAGACGATCGAGCTATCTACGATGACGCTACTG
>P_7409
ATGAAAAAGAAATTCCAGGACTTGGTAGGTATTGATTAAAA
>P_7410
GCTTGTTTTCCTTCAGATACCTAACCCAATGATTCAGAATC
>P_7411
GTTTTCTTCCAAAAAATGCTCGGTTTCTCTATTCCCCTCTT
>P_7412
GAACTATCCGGTGTTGCACTCGGTCCGGGGCCAGCACTGGG
>P_7413
AATTCGAAATTTTTGCGATACTATTCAGTTGATTCGCTCAT
>P_7414
AAATATTTCAATTCTCCCCCCTCCCCCTACTTTTTATAATA
>P_7415
CATTTCAAAACTGGGGAAAGCATACATTCGTTTGATATCCG
>P_7416
GCATCTTCTCAAGAAAAATGCGAGGATCCCAGCTGGATGGG
>P_7417
ACCTGGTGAGCTTCAATTCGCATTCTACTCGCTCCCGCCTG
>P_7418
GGACTCATTATTTCAGGCAACAGTCTAGCTACGTGGTTCCA
>P_7419
CCCTTGAAGCTTCAGTCACTCAATGTAGTCTTGTTTTTCAG
>P_7420
TGTGACACTCCTTAACTTTCCAATTTAAGGGAAATGTCTCT
>P_7421
ACATACAAAAATGTTTTACCCGGTGTGGGGCCGAACCCAGG
>P_7422
CGGTCATTTCTTTTTTCATTCTTGTTAGCTGTTGATCTGTC
>P_7423
ATGTCTTGTTCATATTTTAACTTACCAACAAAAGTGGCAGT
>P_7424
AAGGAATCCAATTGAAATTGCGAGAAAAACTGTCTTGAAAA
>P_7425
CTACAGTAATCGATGGATACCGTACTCTACGTGGAACACCT
>P_7426
GATGATAAATGCCCATGTTGCTCACATGTCAAATATGCATC
>P_7427
TTTTCAGAGACCCATGCACGCATCGTTGATGATTTTGTTGA
>P_7428
CAAATGGGTTTCTTGGAAAACTACATGGTTCGGAAAATTCG
>P_7429
AATATTATGCATCTCGCTTTCTTACTCGGATCTGAAACTAT
>P_7430
AGAAACACATAAAGCAGTTTCAATTTAGTTTAAAGGTTTTT
>P_7431
TTTAATCGGAGGTGAGCCTTCTTCATCGAAAAATAGGAAGA
>P_7432
AATTAATCACGATTAGCTAGCTTGCTAGCTCACAGATATGG
>P_7433
AAGTACAAAAATCATGGTTTCAAACATTTGTTTATTGTTTC
>P_7434
TCTCTACCAAAGATCCTCAACTATCTAGATTGATCGTCAAA
>P_7435
GTCTTCGCTGGAAGCACTGCCTTCCATGTATATCTCGTCGT
>P_7436
GTTTTTTTTTCAGAAATTTGCGTGAAAGTGATCTGAATCAA
>P_7437
CTGTTTCCCCATAAAAATTGCTCACCCCTTTTCCTTCATCG
>P_7438
ACTGCACCCCAAGTTGGGGTCCCCAACATCCCATTGTCATA
>P_7439
TGTAGGAAAACAGCATGAGTCATACTGGACCATACAAGTGA
>P_7440
TTTTTATAGTCTCAATTCAACAATATCTTTCAAATCTAGAG
>P_7441
GAAAACAACGAGAATCGTCACATTATTCATGTTGTTGACAC
>P_7442
TCAGACTTTAAAAGAGATTTCATACATGCTAATCTTTGTGA
>P_7443
ACGCAGTCGAAAATTGAGTCCTCCATAGTGCGACTTCACAT
>P_7444
TTAAAAACCCAACAAAAATCCTTGCCCGATGTTTATCTATT
>P_7445
TCTGTTTTGTCAGGTAGACTCTATCCTGAGATATCATGAGC
>P_7446
GCAGTCTTTGTTTTTTGATTCAACATAGTTAGGAACTCATT
>P_7447
TTTAGGAATCACGAACTTTTCAGTCCAAATGTTGCTTCTCA
>P_7448
ATTGTCAACACTTTGGTTGACTTGGTAGGTGCAGTCTCATG
>P_7449
CTCCCCAGAATCATCCGTGTCAGTCATGTCATCAAACGCGT
>P_7450
AAAATGACCTATTTGTGCCACGAACCCAGTTTTATTGAGAA
>P_7451
TAATTAATTAAAAACATTTTCACTATAGACTATCACTTCTA
>P_7452
TGTTGCGGCAAAGGCACGCACGGGGCTGTTGTTGGTGGTTG
>P_7453
CTAAACTGAATTTGGAAAGACATGCTATGAAATGCTGCTTA
>P_7454
CGGAGTAAACTGAAAATACTCCTCACCTAAATTCTACAGCG
>P_7455
ATTCGAATGCTACAAAAAACCATACACGTAACAGAATCATG
>P_7456
ATACTCAAGTGGAGAGACAACTGTCTAGTGGAAAGAATGGA
>P_7457
CAAACAAAATTAGTTTCTCACAATATAAAAATAATTTCTGA
>P_7458
TGAAACCAGTTGAAAAAATGCGGAACCTAATGAAAAAGGAG
>P_7459
AATCAAAATAGCATAAAAATCAATTTATAACGACTTGATAT
>P_7460
GACTAAACCTGTTTCAATTTCTTGACAGCACAATCCAGCAC
>P_7461
AAAGTTATAGATTTTTCAAACTTTCCAAACAAATTTTTTGT
>P_7462
GTCTCACAATTGCTTTTGGTCTTGACATTTTATGTAACAGA
>P_7463
GGGGGGCTGGATTCCTATTACTAAACCGTGGTTCAAATCTT
>P_7464
TGTATAAAGGTGTGCAGTAACTTACCTGATTCACTCGAGGT
>P_7465
TTTTTTTAAATAGAAAAACGCACTAGTCCTTCGACCCGATT
>P_7466
ATGTTATTGACTTTTTTGCTCATGTTATACAAATCGATATT
>P_7467
TTGATATTAGACCTCAATTGCCTGTTCGTCCAATTATGGCT
>P_7468
GGAGGTGTAATAGAGGACAACTTATTAATTTAATATACTCA
>P_7469
AATGCTTTCAAAATTTATTTCTAATTATTGTATTGTATAGA
>P_7470
AATTTCGTATTTCCAACTCCCGATAATCTTCATGTTTGAAT
>P_7471
ACTATTTTCTCCTATCTCAACTTTCTAGTCACAAATACTGT
>P_7472
GAAAAAACATTCGGAAGAGCCGATATATTGGAAATTGAATA
>P_7473
GAAAAAAATAAAACCGAGATCTACCCTGGAAAATTGTTCAT
>P_7474
ACAAAATAACACCTAATGACCATACATCTGCAATAAAAAAT
>P_7475
CCATCCATTTGACCGCCCGTCTGTCCAGTGAATCTCTTCGA
>P_7476
GAATCGAAAAAAGCCAATCACTTACCACGTGGTTTTTCCTT
>P_7477
TATATGAATTCTGGAAAATTCATGGTTTCGATTTTACCCAG
>P_7478
AAAGCACACCGAATTGACATCATCCTCGTGAGCATTCACAA
>P_7479
ATCCGGTGGGGCGTAAGTTTCACACTAGCTATTTTGATGCA
>P_7480
ATTGTGATCTACAAAAAATGCGGGAATTGAGACACATCGTT
>P_7481
GGATTGGATGCAGTCTTATTCATGTTAGACGAATGGGCACG
>P_7482
TAAAAAATTTTGTTATTCAGCTATTCAGAAAAACCGGCAAA
>P_7483
TGTGCAAAATGAGTATATATCATACATATATAGTGCATTAA
>P_7484
CGTTTTAATGAAACTTTTAGCTTTTTAGTGATGATGCGGGA
>P_7485
AAAACATTGAGAAAAAAAAACAATCTAGTTCCGTGTGTCCT
>P_7486
GAAACGTTAACTGTTGCAATCATATTAGTAAAATAACCTCG
>P_7487
GAGATAACTTACCAGACTATCATAATTATGGAAGTTATACT
>P_7488
ATCTCGGATCGAAACTGGATCATGCTATTGAAAAGATAGCA
>P_7489
GAAAGCTCCAATCTCGAAAGCTTAAACGTTGATCTAGAGGT
>P_7490
AAAAATTGTCATCTTTTTCGCGGAACCATTGTGACATCATC
>P_7491
AGCAGAACGGCACTTATAGTCGTACTATAGGAATATCCGGA
>P_7492
ATATCTTACAAGGCGTTGCCCAAACTATCAAATTAAGTGCT
>P_7493
TACCAGGTCTTAAAAGTGCACTATCCAATTGATCAGGCCGA
>P_7494
CCAAATTCCCCAACAAAAAACATCATAGTTGTCCTAAAGCC
>P_7495
AATGGAAGTGGTTACATCTCCTAACTATTTATTTCCACATC
>P_7496
AAGTTTTAATTCTTGAAGTTCACACATTTGGAATCAATGAG
>P_7497
TCTATATTCAGGAAAAAATTCAATTTAGAATGTATTTTTGA
>P_7498
CCTTTCGATAAATCAACTTTCATGACAAGAGTTTTCTGTAA
>P_7499
TTCAAAATAAAAATCATCACCATACTCGCGGGAAATTGGCA
>P_7500
AGAATTCTTCGAATTTCAGACATACAGGTGATTTTATTCCT
>P_7501
CTCTCTTGATAAAAAAATCGCTTGGTATATATACTACTAAC
>P_7502
GGAACAATCACAATTGCTGCCACTGTAGTGTTGACTGTCCG
>P_7503
ATTTTGAAACGGAATAAAAACTTACTAGTGGACTTGATCCC
>P_7504
CTACTACAATCCAATTGCCTCTTACTATCACTCGTACATGC
>P_7505
TTTATCATCGAACTATCTCCCATATTATTACGCGATGGGGT
>P_7506
GCATCACGAAGATCTCAAGACTCACCCGGCTTCTGATACGT
>P_7507
CATATGGTCAAATTGGCGAACATCATAGTTAACATTTTCAA
>P_7508
ATGCAGGTAAATACTCGTAACTTATTATAGTGATAATTGAA
>P_7509
ACATCATGAAGTAAATGACCCATGAGAGTACTTTTTCCTGC
>P_7510
TCTTCTACTCTCTCTCGACGCTGTGCCAATTGTTTTTTGAA
>P_7511
ATAATTCACCGACAATAATGCATACATTCCGCCTAATAACG
>P_7512
AATTTTTAATTGTTTCGACCCGTACTCCTTTACAGAAACTT
>P_7513
TGTGTAATGTGGCAAAAAAACTAAATAAGAGAAGACGTCTT
>P_7514
TAACCTGTACCTCCTAAAGGCATTTTATTGATTTTTTATTT
>P_7515
GTAACTTGAGAATCTCAATTCTCACCCGATCCGGTCATTTG
>P_7516
CGATTTGCTGGAAATTATTCCACACTTGTAAAAAGAGCACT
>P_7517
ATGAAGAACGCTGACATTTTCAATCTAATCTGCTTGTTGGC
>P_7518
TACTGTAGCAGGAGTTCTAACAATATATTTTTATTTTTCGA
>P_7519
CGAGCAAAGAGAGAAGAAAGCATGGTACTAAACATATGGAA
>P_7520
TCTATTATACCAACAAAAACCCCCATTGGCAGTTTTTCTCA
>P_7521
CCTAGCCTCAATACAATCTGCACAATATGAATTTCCACAAC
>P_7522
TTTGGCCTGGAACCAGGATCCTTGATACTTGTTGATAATGG
>P_7523
GCTTTTTTCCAATTTAATCTCGGCCCATCAAAATATTGTTT
>P_7524
ATTTTTGTTCCAAGTCATCCCAATATCATTTTTATCGCCCG
>P_7525
AAACTTAGGAATCATCTCTTCGAACCCATTGATTTTTTGAA
>P_7526
CTTTTTTTTCGGAAAAAAAGCTATCACGTTGTGGGATAAAT
>P_7527
CGAGTTTTCGGTTAACTTTGCTACATATTTCAAAAAATTAA
>P_7528
CTTCCGCTGCCAATTTCTCGCCTTGTCTAAAAGTTATCACT
>P_7529
ACTAATTGGCAATAAAATAGCATACCAGTGAATATGCTGGT
>P_7530
CCCCCCCCCCCCCCCCCCCCCTCAACAGTGAAACCCGATGG
>P_7531
TTCCATCAGTTGAAATGTTCCATACACTTTGACCATGTGCA
>P_7532
GTGATTCGTCCATGTATCATCTTGACATGTATCTGAAGAAT
>P_7533
GCCATATCTTTTCCACTTTCCATTTTAGTTACACGTAGTTC
>P_7534
TTCACTTTTTATTAAACTATCTTGGTTCGTTCACCACAATC
>P_7535
TTAGATTTTCCGAATTTTTTCGGTTTTTAAGCCAACAATTT
>P_7536
AATCGCGAACGATTGAGCAACTCAATAAGTAAAAATGGGAC
>P_7537
CTTGAGAATCATCACCTATCCACATATGTATTCCCAACTCA
>P_7538
GTTTCTTCTCATATAGTCTTCTTGTACGAGCATCCAGAGGT
>P_7539
AAAGTTTGCTCCGTCCCCACCTAACATGATAAGACGAGAGA
>P_7540
CGCGCTGTGCAAGTTTTGTACTATTTATTCTCAATGCTCTT
>P_7541
TCACTTTTTATTCAAAGTGTCATATATGTCAAATTGCCTTT
>P_7542
TCGATAGGGAAGCTATAAACCATACGTCTACCTTCCCGTTT
>P_7543
AATAGAACCTAGAGGTGCTTCTCACCTGAATAATAATAAAA
>P_7544
ATTTCTTTTTAAACATGAATCTTACATGATAACACAGCAGT
>P_7545
TATCAATTAATGTGATTTCGCATGTATGAAAAAGTGAAACA
>P_7546
AAGGTGTATGCCTTTTTGCGCGGTCTTTGAAAAATTTCCGT
>P_7547
TACAATAAGGTGTCCCTGCTCATAACAATTCCAGGTCCTCC
>P_7548
TTTGAAAATGCCAATTGTATCTACATAATCCCCCGTAGATT
>P_7549
TATACTAATCTATAATTTTTCGGTTTTCCGGTACATTTTGT
>P_7550
TTAAAGTATAAAATATGAAACATATATCTACAGTTTTTCAC
>P_7551
CTTCGAGATCAAAGGTCAAACTACATAGGGATAGACATTAG
>P_7552
TCTTAGAGTTAGAGTGGGACCTTTCTATGTTTTTTTGTGAA
>P_7553
ATAATTTACGATTTCAGTCGCCGTCCCTTGTACAACCTAAA
>P_7554
TCAAGATGAGATGGTGATTTCCTTGAACCAATCCCAGTGAT
>P_7555
TTACTTATCAATTTAAAAAGCCTTAACACACTTTTATAATC
>P_7556
TCTGCTTTTGGGTTCAATCCCTAATTATTGTTTTCCAGATC
>P_7557
ATATTGGCAAAGGAATAAACCATCACCGGAAATTCCAGTTC
>P_7558
AGGGTATCTCTTCTTTTACTCTGGAACAGAGTGGTGATGTC
>P_7559
TTGGAATGGGTGGAAGTGCCCATACTTCTTCATTTCATCAA
>P_7560
TAAGCTATCAAGGTGATTATCTTACACATAAAATCTCTGAA
>P_7561
AAACTTTAACTTCAAAAAACCTAACTATATTACATACCATT
>P_7562
CGCCAATTTGACACCCATGACTATACAAATTAGGGCAACAA
>P_7563
TTTTCAGAGAAGACGCATGCCGTACCTGTGAATGTGACCCT
>P_7564
AAGTCGAATTGCACTAAAAGCATTGTTTCGTGGAAAAAGGA
>P_7565
GACAGAGAGACTCTGTCTGGCAATACAGTGAGGGAGCAAAC
>P_7566
AGCAACCAGCTCTCTTATCACTTGACAGCGGCCAGTGACAT
>P_7567
TGGATTCCTTCTTGGATATACTATGTATTGTCTTGTAGTTG
>P_7568
GAAGAATTATGGAGAATTTACTAACTAATGTATGTAATAGT
>P_7569
TCGTGAACCAGGCCCGCTGTCTATCTAGAATACCTACCTTC
>P_7570
AGAATCTCGAACCTTGCTCACATACTTGCCTCGATGAGGTA
>P_7571
GAAATCAGCTTTGAAAATGGCCTGAAACTGAACATTTCTTC
>P_7572
TGAAAAATTGAATTTTTAATCAATAATTTAGTAGTAACCGC
>P_7573
GTGTGTGTACTTCGAGTAAGCTATTATCTCTAATTTACACT
>P_7574
TTTACAAGATTTGAAGCCAGCTAACATGATCAAAAGCTTCT
>P_7575
AAACTCCTTTTATATATGTGCATACATTTATTTAAATATTA
>P_7576
TTTGAAAAGTAAGCCTAATTCAATTTATTGAACATTTCCGG
>P_7577
ACAAGAAGGTAATTAAAACTCAATATCCGTTGAAATCTATT
>P_7578
TCCGGTGGAAACCCATTGCTCGGCCATCTCTGAAAAAAGTT
>P_7579
GGCTAGATGTGATCAATTTGCGATTCCGGTTCATGCGATGG
>P_7580
TTGACATTTCTCAGAATCTCCTTGACAGTTACATTTGTTAC
>P_7581
GAGATTTCCTCCAAAATCTTCGTTTTTGCACAAAATGTCGA
>P_7582
GGTTCCCACCCAAAGGGCTTCTAACTACGTAGTAAGTCACG
>P_7583
CGTGCGCCATGATCACCTCTCTTACCTGCTGCGCCATCGGC
>P_7584
CGGGTTCGACCCCAATAAGGCTATTTAGGTTTTTCTATACG
>P_7585
AAGACGATCGAGGTTTCGTTCTATTTCCTGGAATTACATTA
>P_7586
GACTACCTATGTTTGCCTGCCTATCTAGGATCTAATGGCGT
>P_7587
GAAGATAGAGAATTCCGTAGCTATCTAGTTAATATGATAAG
>P_7588
TCCACTCCCATCATATCTGCCACACATTAGTGTAATTATAC
>P_7589
AGTGCACTTCTTGTCATTTTCGTGAGAGTAAGAAAAGCTAT
>P_7590
CAAATTACTTATCATGTCGTCAGTGTACGTGTGTGTAACCT
>P_7591
GGACTTTGAACTATCACCATCTAACACTAGAATACCAAAGC
>P_7592
TTTACGAGCCTGGTAAATATCATACACGTGGAAGGTACCTG
>P_7593
AAGCCAATAATAATGTTCTACTATCATTTTAAAAGTTTTTT
>P_7594
TTTCTCAAAACAGTTGGGTTCCTACTAGTCAAACAGAGACC
>P_7595
ATTTTAATGCATTTTTCAGTCGGAAACGCTCCATTCCAAAC
>P_7596
TGCATTTTTTCTGAAATTTTCGGTAAAATTTTACAATTTTT
>P_7597
CTCAGACAAATCATATCATACTAACTCCTATTAAGTCATAG
>P_7598
AACTGAAAACGCCTAAAACTCTGCATAATGCTAATTTCAGG
>P_7599
AGCCGAAGCCTAATCCCAAGCTTAATAGTCTTCATTTCAGC
>P_7600
CGATTTGCCGAAAAAAAAATCGTTGCCGCCCATCCCTGGTT
>P_7601
AAACGAAAGCTTTGTGTGTGCATGGCAATGATCGGAGGAAG
>P_7602
GTGCTCTAAGGCTCAGTCAGCTACACAGCACAACAAGCATA
>P_7603
CTTTAGAGCCAGATATTCCGCTTACTAGGCATCAGCGGTCG
>P_7604
GAAGGCCCGAGTCGCGCTCTCGGTCTTCTTAAACCTGACAA
>P_7605
CTGACATGGATCTTAAAAAGCATAAATGTAAGCTTCATTTT
>P_7606
CCGAAACGAAGCTCTTCCGGCAGGGATTCTCAGAATTCTTC
>P_7607
GGCTTCTCCATTGCTGCTCACACTATAATTAATACTCGTCT
>P_7608
AAAACCCCCCGAAACTCTGCCATATTATTGTGTACTCAATC
>P_7609
TAGGCATTCAGGTAAGCATCCTAGGGAGGTAGACATGTGGT
>P_7610
GTGACAAGTGTTACAAAAGGCCTGAAATATGTTAGCAGGAA
>P_7611
GTTCACCACAATCCAATAGCCATACATCTTGGCGACCGCAT
>P_7612
GCTGCCTCTATCGCGTTAGCCATAATAATATTCGAAACTTT
>P_7613
TCCCGCGTAGCCATATAGTACATGCCAGAAAGATAAGCAGG
>P_7614
TTGATTATTGCTGCAAGTTTCATATCATACTTTTTAGTAAT
>P_7615
AAATGAAACATCATAAATCGCTATCTAATGTTTGGAACGGG
>P_7616
CAAACCAGTGCCTTCCGCGCCTAGGTATTGGTCAATCTCAA
>P_7617
CAGAATCTGAGCTAAAATTTCTCGGTCGTCGAATTTGAACA
>P_7618
CCCAGAGCTATCGCTCCGTTCGATGCTGTGATTATTGTAAA
>P_7619
CCTCTTCATCATTTCGTCACCTCACTCGATTATTATTCTCT
>P_7620
TAGTCGAAATCGGTAAAATGCGTGGGTGTTGGTTGTGGAGC
>P_7621
CACAGGGATCTCAAATCGCCCAATATTCTAATCTCCGCTGA
>P_7622
CCAAAATTTTCAACCAAAAACTTATTAGGAAACCGACAAAA
>P_7623
GCCTAGGGCTGCGGCGCTCCCTACCTTCTTACTTTGTCGCC
>P_7624
GGTACGCTCGTCGGGAAATGCATAATAAATTAGGTGGCAAA
>P_7625
GCTCAATGTGTTGGAAGAAGCGGGAGAGGGGGAGCAGAAGC
>P_7626
ATAACCAGCTAGTGGGACTCCATGGTATGCAATATAAAATG
>P_7627
ATTGTAACGATACGAATTCTCATCATTCAACAAATATTCTC
>P_7628
GCGGCAACTCTCCTTCCCTTCACACCCATTATTTTTCCAGA
>P_7629
GAAGGTATCATAAAATCGTTCTTACTATCAAAATCAGTCAA
>P_7630
GAAAATTTAGAGTTAAAAAGCGTTAAAAAAAAAATTAAAAT
>P_7631
TCAAAAAGTATTACACCTGCCATGACAGTTAAAACTTAGAC
>P_7632
TGTGAATTGAAGAAAAAATGCACGAGAGATGCGCCAGCAGA
>P_7633
ATTTCAATCTTTCTAATTTTCCCTCTCGACCTTCCCGCCGA
>P_7634
ATCAGCAAAACATTTTGCACCAATTATGTGTTTGAAAATCT
>P_7635
AAAACTATTCAAGTTTGAATCTTAATACATGTAGAGTGTTT
>P_7636
TTGCCGATATTGTCGTTTGTCGATTCATCGAAAAATTTTTT
>P_7637
TAACTTTTTTGATATTTATCCTCAATAGTATTCCTGTAAAT
>P_7638
GCCCAACTCGTCGAAAAAGGCGCCGATGTGAATGTGAAGGA
>P_7639
CCTGAGGGTAATCTCAATTCCTACCTGGTTAAAAACCCTTT
>P_7640
GCAATTTTTTAATACACAAACATTTTAATAAACAAAAAGCA
>P_7641
CCGGGGGGTGGTTGAATATACATAACAAGCAAAATTCATGC
>P_7642
CTTATTAACACATATTATTACTATCTAATTGAAAATCTTGT
>P_7643
AGGGACGAGAATTCTTGGGACTAATCATGTGGGTAATGAAG
>P_7644
CGTAAGCCCAATGCGGGGCTCGAACCCGCGACAACCAGATT
>P_7645
AAAAAAATGAACAAAAATTGCATTCCAGGTGCTGTGGCACG
>P_7646
AATCTTTCCGTTGCCAAATTCTAATTATCTTAACTTTCTTA
>P_7647
CAGGTGAGGCATTTTTTAAACTTGAATTTGAAAAAATTGAA
>P_7648
CAGAAAAAATAGTGGTGACTCGTGGTCGAAAAATTTGAATT
>P_7649
ACCATTTTGATACTGGAAGTCATCAATATCATTGTTAGTTC
>P_7650
TTTGAATGAGGTGTGTGAATCATCATAGTTTGTAGCGTTGA
>P_7651
CATGTTTTAATCAAGTTTTTCAATTTAAAGAAAAAGCGTGT
>P_7652
CTCCGAGCCTCAACCAATTCCATTCCTGCCAATTTTGAGAA
>P_7653
ATATTATTTAGAGCAAAATCCTCACTAGAGTTAATAATTAG
>P_7654
CGGTGGCCGGACTAACGGAGCTTACCCGCCTCGTTTTCTGG
>P_7655
ATAAATCTCCAAGGAAAAACCGGTTTCAAGAGGTAATCTGG
>P_7656
CAGCCTCACCAAAGGTTGGGCGACGCTAGAAAATGTTGTAG
>P_7657
ATGGCGGCTCGAAAAATGGTCTAAAATTAGTGAAAACTTGA
>P_7658
TTTCTCGGCACTTCGGCCACCGATTTAGTAAAAAATCCACA
>P_7659
TAATTTTCTACTGAAAATCGCGATATTGGTTGAGGCTCGCA
>P_7660
GGGCAGAGGATGTGAAAAGGCCTGCTAATGGAGATGATAAC
>P_7661
ATCCCAATTAGGTGCGGAGCCTAACATCCAAATTTTTCAGT
>P_7662
ACCTCTAGCTTGGATACTATCTTACCTGATTATCCAGCGTA
>P_7663
CTTATAAATGCCATTTTCGGCAACAATTGGCCAAAAGTCGA
>P_7664
GATTTTCAGCTTTTTTAGAGCTAAAAATTTTAAAATTCCCA
>P_7665
ATTTTTCCACTAAAAAAACGCCGTACATCGGTCAAAAATTG
>P_7666
AAAATCTTCGGAACCTACAGCCCTACCGGAAAAATCTCTAA
>P_7667
AAGCGGAATCTCTCAAAACGCCCACGCAAATGGATCAACCG
>P_7668
CCAGGCGCTCGATGCCGTTCCACACATTGTGATTGAGATGC
>P_7669
CACCGTGATATGTGTGTGCGCGGGCTCCACCCCTTCTTAGG
>P_7670
GAAAATTATATGTTGGGTTACTATTATGTGAACTTAAAATT
>P_7671
TTTCAGATTTTATATGGCCCCTTACCTGATAGTTCTTTATC
>P_7672
ATTTTTCAGCGCTTCAGCGCCATAAACGTCTTTGAGAAGCT
>P_7673
CCCTTTTTTCATCTTATTTGCTTAATAGATGTCTGAATATA
>P_7674
GCAATAATTCTTAGCTGCGACATGACGGTTGCTGGTAGGCC
>P_7675
TTCTAAAAACTCCAACACAGCATTATACTTCACCGCCCATC
>P_7676
CGTGGATTCAACCAAGCTATCATGACAAAAGACTTGAATCT
>P_7677
AAAAAAAACTGACATCTATGCTTATCCGATGAAATTTCAAA
>P_7678
GTTTTTAATCGAATATAGTACGATTTTTATGTTCAACAACG
>P_7679
GTGTTTCGGGTTCGGAAGAGCATGCTAATGAACCAACGCTC
>P_7680
TTGGTCGAAATTCTGATTCGCGCTCCCGATCACCCAATGAG
>P_7681
ATTAATATAGCCGGAAAACACAATAATGCAGAAAATGAAGT
>P_7682
GTGTGCGGCAGCGGCAGCGGCGGGAGAGACGGGAACCCGGC
>P_7683
TTCGATTCTTGACGAATCACCATGGTGGTAGACATTGGCGT
>P_7684
TATTAGCCTTTCAGGCCAGCCTAGATAGTTTCGGATCAATG
>P_7685
ATAGTTACTAGGATTTTTGACATGTTAGCAAACCGATATAT
>P_7686
AAAAGATTACAATTTCATTTCTAAATATTGCGAAAGTGCAA
>P_7687
AATTATGTCAACTTACACATCTAACTCGTTGCCTTCTTTAT
>P_7688
TTTGTAGGGAACGGGTAATTCATACATGTTTAATCCAAAAA
>P_7689
CTTGATGTGTTCCGAACTTTCGATATAGTCGCTTTGAGTCA
>P_7690
GACCTACGTCTGCTTCCTACCTAACCAAACGAATTTTCAGA
>P_7691
GGTACCCCTGGTTCTCCATCCTGTCCAGCTTCTCCCTGAAC
>P_7692
TAAGGGTTACACCATTGGCTCCTGGACGTCCATCGAGACCC
>P_7693
CATATGAAAGAATCGTCTTGCATGTGAGTCACTTTTCATTT
>P_7694
AATTTCTTCATTATAAATCGCAATAAGGAAGGTTTCGAACA
>P_7695
CTTCCGCTCACCAGAGAGCCCACTCTCTCGCCAAAGAGACG
>P_7696
CAGTTTTAAAAATATTTTGGCGGGGGTTCAAAAATTATTTT
>P_7697
TGGTTAATGCATAATTTTTGCTATTCTTTTCGAAAAAATTC
>P_7698
ATTTCCGGTCGCTGTGGCGTCACGGTTGACAAAATTAAGCC
>P_7699
TCTCGGGACCGACCAACTTCCATGAATCCAAAAATGAAGCC
>P_7700
AAGGGGTTTTTGTTGGTTCCCATAATACTGTACATTGCCGT
>P_7701
ATTGTCAGTAATTGTACCAGCTCACATGGCTAAAGGAAGTT
>P_7702
TCAAAACTTCCTGAAATCTCCAATATTTCTGAAAGTACGGC
>P_7703
CCCGAACTCTCTTGTTCCCACTATCCAGCACGAACATCCGT
>P_7704
CGGCTCGCCATTGGAATGCGCTATCGTTGATTTGTCTGGAA
>P_7705
AGGTGTCTCGTATTTTTCCTCTACCCCGTGCACATATTTCC
>P_7706
TCTAAAACCCCCACGAAATCCGGTTTTTCGGTACGTAGATT
>P_7707
TGTTCCGAGAGGCCGCGGCCCATACTGCTTCAAAATCCACG
>P_7708
TGCGTTTCCAGCCCTCTCATCTTACCTGCCCTTATAAGAAT
>P_7709
ATGGCGGGTCGGTTTTTAACCTTGAATCTGAAATTGTCTGT
>P_7710
TGCCTATTGCTCCATACCCTCTTACTTCTTAACTCTTACCA
>P_7711
AAAGAAAGGGTATTGATCCTCAGGGGCGTGCTTTTTTCGAT
>P_7712
GTTGGACTGGTCGGCCACCACCTTCTAAACGTTTTGGAGCT
>P_7713
CCAATTTCGCCGTACGGGATCGGCAATCTGAAAATGTACCA
>P_7714
TTTTTCTTGAACTTCACCACCATCTTAGTAGTACCGCCTTT
>P_7715
TCCACTGCTCGAATTGAGCTCGATAGTCTGCGTATTGCTTC
>P_7716
AAAAATGTTAAATCAACTGACTACATAGCAATCCAGTTAAC
>P_7717
TTTCATAAAAATCCTGAGAACTTTATAGATCAATAACCATG
>P_7718
ACAACTTTCAGTACAATTACCATACTACTTCCTACCCAGAA
>P_7719
GTAAAAAATACATTATCAGACGGTTTTGGAGCTTTTAAATA
>P_7720
CACAATTCGATTTAGCAGACCATTATCGGGAAAATCCTATT
>P_7721
AAAACATTAACCTTACTTTCCTACTTTTATGAAATTCTATG
>P_7722
CCTATATCGGCTTGAATTGGCCTGAAAAAGCCTAAAGCCTT
>P_7723
ACTGGAAGAATGAAAAAAGTCAGTTTAAAGTTCAGGAGTTC
>P_7724
CCACTCCGTACCTCTACCTCCTGGATATTCAATCTCAGACT
>P_7725
CAATTTGCTCGTCGGACTCACTTTCTTGCCAATCAATGTGA
>P_7726
GAGCTACCGGCAATACAAAGCTCTCTAGTGAAATCCTTAGT
>P_7727
AGAGGAAAAGAAGATGCGGCCATTGTAGGAGAAGGTATGAG
>P_7728
TATTTTACCGCTAATCACATCTTCCCCGTGAAGAGCTTCCA
>P_7729
ACCATCGATCCAATGAACGTCAGTCTATTGAAAAGGGCCTT
>P_7730
ATATTTGTGCCTGGCAAAGACTATTTAGAGCTATTTAACAA
>P_7731
TCTACTAACTAGTTATATGACATGACATTATATTTTCAGCT
>P_7732
AACCTGGTTATTAGGGCCCTCAAACCTGGTTATTAGGCTTG
>P_7733
ATCCACCCGCTTTCGCAAAGCTAATATCTACTTCAACGACA
>P_7734
TTTTGCTAAAATGAAATTCTCCTTCTCGAACATTTGATAGT
>P_7735
GACTCACTGACTATTTTGAGCATACTTTTGAAAAGCCCGAT
>P_7736
GTTCTCCCAGTTTCTGACACCAACATAAGCTGAACTTCAGT
>P_7737
GTGGCGAGCAATAAAAAAAACTTACCAATCATTTTGAAGAA
>P_7738
AATTATAACACTGTCATCAACCATATAGTCATTTTCCAGTT
>P_7739
CAACCAAAATTGTATGGACTCAGTCTACTAGAAGCCGTCTC
>P_7740
CTTATTTGTCAAAAATTCTTCACACTTTTGAATTGGAAGTG
>P_7741
TTTTCTATTGGTTTTGCTGTCTATGTTGCCGACTTTTGGAA
>P_7742
TTGTAGAGAAGATGATGCTCCACAATATTGGTTACAACTGG
>P_7743
GCTTTTTTAGAGATTCCGTGCATTTTAGTGATCTTGACAGC
>P_7744
CTGAGGAATTCAAAAAATTCCAGGAAACTCAGCCAAAAGCC
>P_7745
GGATTATGATCTCCATCCTCCTCACTTGAGAAGTCATCATC
>P_7746
ACAGTTTAACAACAACACATCTCACCAGTGAATAGCCTACA
>P_7747
CCACTGGCCCACCCTGATAACTAACTAGGTGTAGTTTTGAT
>P_7748
GAAAAAAATTTGCCGAAGCTCACACCTGTCAAAAGTCGCCT
>P_7749
TTTGGAATTTCGATAGGTGTCGAGGTGGCGAATTTAAGGCT
>P_7750
CGAATCAGGACGCTTTAGGCCGATTTAGGCTATTTCGGGCC
>P_7751
TGACGATTTACGATACAGCTCCTAGGAGTGGAATAATCTCG
>P_7752
ATATATATATATATATATCACTTACTATATATAAAGCGCGT
>P_7753
CTTTCATTTCAGTCAGAAAACATGATAGCTATAGATTTCAC
>P_7754
TTTCGAGGGTACCAGCTGCTCACACATTGGAAGATCAGATT
>P_7755
CTAAATCAAGAAACTGGTATCATACATCTTGATTGGTTAAT
>P_7756
ATGGTACCTGCCTATGGTACCTACCTATGGTGCCTGCCTAC
>P_7757
ATTCGCTTATTCCAGTTGGACATGGTATGTAAGAGGGGTGC
>P_7758
AGTTTTGCGATCTTGACGCTCTAATATTCATGTTTGCTTCT
>P_7759
TGGAGTACGCAAGAGGAGGCCGTACTATTCTGCTTGAAGTA
>P_7760
CTCCCCCCACAGTCATTTTGCCGTCACGCACTGCGATCTCT
>P_7761
ACAGAAAGAGCACAAGCTAACAATATAGCTACTAGTTGCAT
>P_7762
AGGCACATTTCCAGGCCTGCCTACCTGGCTTTTTTCATCGT
>P_7763
ATTATGATTAGGATTAGGGGCTGTCTTGTGTTCGGAGGTTT
>P_7764
TGAAAATTGACGAAAATTGGCGAAAAAATGAGGAAAATCGC
>P_7765
GATGGTGTAAAGGATATTGGCATTATAAGAAAACTTTAGGA
>P_7766
CCAAATCGTATAAGGGTTTTCATATCCATAAAAAAGTTCCA
>P_7767
TAGGCGTCCAGCACAACGTTCACAACAGATAAACATGGTTT
>P_7768
GAAAAAAATTGTGAGGATTTCTAACATACTAATTTTGAAAC
>P_7769
ATTAGTAGGATAACTGATAACTTACTTGTTCCGAAATCAAT
>P_7770
AAATGAAAAATACCCTACAGCATACCGGTAGGAAACACGGG
>P_7771
CGAAGTTGACAGGCAAAAGTCGGGATGGTTATTTGCAATGT
>P_7772
AAACCAGAAAAATATGCCATCTTAACCGTAAAGTTATTTTA
>P_7773
CCCACTCATAGTTTCCGTATCAATGGAGTTGTTTCCAATTG
>P_7774
AATGAAACAATATCTTTAAACTTGATATTGCCGGATGTCAG
>P_7775
TGTTTTAGCGGTTACAACAGCATGCTTGCGAATAAAACCAC
>P_7776
GAAAATTCTTCTGCTCCACCCGATTTAGCCCTAAAAAACCT
>P_7777
CTAGGAATCGATGATCTCACCACGGTAAGCTTTTTTCGCGC
>P_7778
CGCTGAATGTACCTTTAACACGGTTTTCCTCAACTCCACCT
>P_7779
AAAAGACCTTTTGAAAAGCTCATCACAAATAAATTAGTTGA
>P_7780
AAAAATTCGCACCTGAGTTCCATGAAAATACAATGCCAATC
>P_7781
CGTCAGTGGGGGAGCGTTAGCTACTTAGGGTTATTAGGCTT
>P_7782
GTTAATCAGAGAAAAAAAATCGATCTCATGGTATTTTATGT
>P_7783
AGTTATTTTCGACTTCAAAACTAGATAAATAAAACTTTTCG
>P_7784
TCCTCGTTCCAAAAGATTTCCATATATGTTATGTTCAACTG
>P_7785
CATATTACATGGTGTTCGTTCATACTTTTGGTGTGAGGGAG
>P_7786
TCAAACCGACATGGGACACTCGGTCACCACGTGTAAACGGT
>P_7787
CTCAGTTTTAGTAGCTAGCTCATAGTTGTAAATTGTGTCGA
>P_7788
TATTGGCTCGGCGAGCAAGGCGATCGGCTCGAGCTCGACAC
>P_7789
GGGGGGCGAGGTTAATTACCCTATGTAGATAAACGTTTCAA
>P_7790
AAATAAAGATAAAGATAAATCTAACCAGTAAATCCAGCGGA
>P_7791
TTAATGGTCTTTGAAAAACTCGGTTTAGAATTTACCGTTTG
>P_7792
ACAAACCAACATTAGTTTTGCTATGTTCTTAAAAGGGCTGT
>P_7793
TTGCTATTTACCGTACATTCCATATTAGTGCGGCATGCCGC
>P_7794
CTATCAACATGTCCCACTCACTATGTACTGTATTCCTCGGC
>P_7795
TGGTTGGCTTACTTAATCCCCATTATACTAATTCAATTTTC
>P_7796
AGGTCAACCAACCCCCCCTCCCCCCCCCCCCCCCTTCAGTA
>P_7797
TGTCTGCACTCTCTCCTCGTCTACCTTCTTTATCTTCCCTT
>P_7798
GTGATGTCTGTATTCACGTTCATGGGAAATGGAATGCTTCG
>P_7799
AACTTTCCCAAATTACTTATCACTTTATGCGAAAATTTTTT
>P_7800
TTACCACCATCTTCAGCCACCATCCATGTCAGAATTTTGAA
>P_7801
GATAAGATATCACTCCCTATCATAACAATCCTATTTCCTAG
>P_7802
ATCTTGAAAGACGCAGCATTCATACTCTAGAGAGGGTATCG
>P_7803
CAAAAATAGTAGGAATAGAACTAACATTTTATACTGAACTT
>P_7804
AAACTCGAATAATCATTTTCCATACATCTGATTCATCATCA
>P_7805
TCCTCTATTATTAATATGATCTACTTATACATGTTCCGAAA
>P_7806
TTCAAGAAGAGGACGACAACCGGTTTAGTGATACAATAGTC
>P_7807
CGCTTGGGAACCGATAGCGTCGGTGTACAGTAACTACTAGA
>P_7808
TAAAGAGATGATCGAAGAAACATTGTAGTGTCGAGCCAGCT
>P_7809
CAGAAAAAACAAGGAGATTTCGATTTATTGCACAAGAAGTC
>P_7810
AGAATATTATTACAGAGACACTTAATAGAGTTATTGGGAAT
>P_7811
AAAATACCTCTCTTTTCTTCCATTCTCCACAAATTGTATTA
>P_7812
TAGTCAGACCCAACTTCCCACAATTTATCAAATTTTCCGAG
>P_7813
CCTCCTTTCGTTTTTTATGTCATTTTATATTACTTGCCCTT
>P_7814
AGAATTTCTGGTCGAATCGACGGTTGAGTGCTTTGCATGGC
>P_7815
TATAATTAGTTGATACCTAGCTAACTAGCAAATACCTTAGC
>P_7816
CAGCTAGCATTTCAATTTTTCTGTATTGCAATTTTTTAAAA
>P_7817
ACATTTCAGGTTTACTGTCACTTGGACGATCAAGAACATCC
>P_7818
ACGAAAATTACTGGCTACAACTAAATAAGTGGCAGGCCTTA
>P_7819
TTGAGGAGAAAGTAAGTTTCCATAACCGATATAATTATCTT
>P_7820
TTATAATTTCCATCATTTTTCAGTCCATAAAAATGGCCGAG
>P_7821
TTTTAAGAGAACAATTTTCACGTGAGAATAAAAATCGGCTT
>P_7822
CCTTGAAACCTCGTTTTTAGCTTAATATCTCCGTCCTCCTC
>P_7823
TCTCGTGATGATCGAAAAATCGTGGTTTCGAATATTTCTGC
>P_7824
AAGAGGACGTCGATTCAATCCATACTAGAGCCAGAGATTCG
>P_7825
TTCCAAAAATGGCATGACCTCACACTCGGAAAAAAGCGACG
>P_7826
TGTCGAATGTCCTCAAATCTCATATTAAATGAATCACAGCT
>P_7827
GGCATTCTGTCTCTACAAGGCTAACCCAGGAAAACGCAATG
>P_7828
TTTTTGCAACTCACGGGTTTCTTCATAGAGGAGTACTCCGA
>P_7829
CGTCGTCCACATGTGCGGAGCAAGGGTGTCAATTTCCCGTA
>P_7830
TCATTCCCATATGAAAAATCCGGTCTTTTTAATATTTTCGA
>P_7831
GAATGTTCTCCTTTGGAACACGTACATCTTCAAAAGTGATT
>P_7832
ATTCCACTAGGGCTCGCTTTCACACCCGGCACGCTCCAAAA
>P_7833
ACAAAGACAAATCTTGTCGTCTTGCTAGTGATCAAGTATAT
>P_7834
CTCGTCTATGTTATGCAATTCATTTTAGATGAGAAGTTCAA
>P_7835
CAAGCAGATAAGATATTTTCCATTAATTTGCCAGTTAAACA
>P_7836
GATCTTCAAGTTTTTTCTATCTCACATTATGTCTTACGGCG
>P_7837
GTTATAGTGCTCCAAACTTTCATAACATTGCATTACATTCA
>P_7838
TTTCTAGTCAGTTTAACTTTCAGCAATCAACAAAAAAGAAG
>P_7839
ATCAGTAATCTCGCATCTGTCATGCTAGAGTTTTTTAAATG
>P_7840
ACTTTCATAATAACTATATACATACCTCATCTGGTTGATCT
>P_7841
AAATAAAAATATGAAACTTTCATAATAACTATATACATACC
>P_7842
TGTGGAAAGTATTTAAAAAACTACATAAAAAAATGGTTTCT
>P_7843
TTGGCACGGAATTTGAATTTCATTCGGGTGTTTCGACTTAC
>P_7844
CTAAGAAAAAAACGCATGTTCAGTCTATTAATTTTACAACA
>P_7845
AATATCCTCATGATCCAGAACAATATAACGATCAGTGATTG
>P_7846
TTATACAACAAAAAAATTTCCATATATTTTTAAAAAACTTC
>P_7847
TTTAAGTCCTTCTGGTAAATCAATCATGCGTCCTGGAGACA
>P_7848
AGTATTTCAAAAGTGGGAGACTATAGACTGTTTAAGATGAA
>P_7849
GATGGAATATTTTCCTATATCATACATCTATTTTGAATTTA
>P_7850
TTGCTAAATGTGGTGTTTCTCAATCCAGCTTCATTTCTTCC
>P_7851
TCCCGGACTGAACAAAATTACATGGATTTACTTTTTCGCAA
>P_7852
GACCAGCTACTACAAGATGCCTTAATAGTCTTGTATCTGCC
>P_7853
TTCTTGTACTGAAATATTTTCTTACATTTGAGATCTGTTAA
>P_7854
CCATCGGATCCACAAACTGTCATATTAGCAACAATTCCAAG
>P_7855
ATGCAAAAAATAAATAAATACATACATCTATTAATAACTTA
>P_7856
TTCACATTATTCTCACAATACATACCTTCTCTGTTCAACTT
>P_7857
TATTTTCTAACAGTTCTTACCAAACTAGGGATTTAGAAGTT
>P_7858
AGGCAACAAAAAAAAACTACCTTACAGGTGCAAACACGTTG
>P_7859
AGTAGAATAACTATGCGATTCATGCTGCTTATTATTTATTC
>P_7860
AATTTTCACCGGTCTGCACCCTAACTCGAACAAGTTTAATT
>P_7861
TTCGCAAACGGGAAATTTTTCAGTCATCATACAGTATTTTC
>P_7862
AAAGCTCCCTGATAACAATACATGATACTGTAGTAGCATAC
>P_7863
TCAAGATCCCATGCGGTATTCACAATAGTACTCACTCAAAA
>P_7864
ATAAAAATTTAAGTTTTTCGCACGCTTTATCAATTTTTAAA
>P_7865
TTACAAAGGCGTTTGTGAGCCATTATACGTACACATCGTTT
>P_7866
GACTCCACCTCCTGTCACTTCGATTTTGTGTTCACGGTTCA
>P_7867
GTACTGTACGTTTCAAATTTCGTTGATGCGGAATTCAAAAA
>P_7868
TTCTCCGCCTCTTCATTGCTCTTACTGGAGCACAACATGCT
>P_7869
AAATTTAAGTTTTAAAAATTCGATGATGTCCTACTCCCTAG
>P_7870
GTATCTTCTGGCTGACGACACTATTTATTGTTGTTCCAAGA
>P_7871
ACTGATCAATGTATGGACCCCATACTCCAAGATTTGGAGAT
>P_7872
TAATCGCAGTTGTCTCAATCCATACTGGAATTGCTTTGGAC
>P_7873
TCCTCTCCATTATTTTGTTCCATACCTTACCGAGAAGGTAT
>P_7874
ATAAAGCGTCTAAAGCTAGTCTATCATATGAGTTTAAAGTT
>P_7875
TTACCTGATCCAGCAACAGCCATAACAGTGGATACAACACT
>P_7876
AGTGCAATTAAAGTTTAGTGCAATATAGTTTTATTTTGAAA
>P_7877
AAGAAAGAAAAATGGAATATCTATCTACTTCTTTAGAACCA
>P_7878
GTATTTGTCATTTTCGGCTTCTAACCCGAGCCATTTCGAAA
>P_7879
GAAATATGACGAAATTTTTGCGGTCTCCAAACAAACTACAT
>P_7880
ACTCGAATTTACCGCCACCGCACACCTGTTCATCCCGCTTC
>P_7881
CTTTTTCTATAAAAATTCCGCACTAATGTTAAAGAACAAAA
>P_7882
ATTTTTTCAAAAACTGCAAGCATAACAGGCCAATCAACTCT
>P_7883
TGTGCTCGAGTGACCTTCATCTCACCTCTTCAATTACCATT
>P_7884
CTAACGTTTACTCTAACTTTCGTGCCTGGTTGCCTTTCTTA
>P_7885
TCAACTTTTGCAGAAAACTTCAAACATCTTACCGCAAGAAC
>P_7886
CCGGCAACCCACAAAAAATACCTTGCCGAGGAAGAGTTGCC
>P_7887
TTAAAATAATTTCAAATTTTCATGCTACCCTCTACGCGAAG
>P_7888
TAGAAGGTGAACGAATATTCCGTTACAATTAAACCCAATAA
>P_7889
TGATTCGAGATGCGAAATTTCGGTCAACTGATTTTCGTACA
>P_7890
CGCTCGCTTCGCATGAACTTCATGGTAGGGGAATCGACAGC
>P_7891
TCACTGAATATTTGAATATTCATATATGCCCCCGTCTTCAA
>P_7892
TCTTACAAGTTAAAACAAAGCTACATGGTATTTGTACTGCT
>P_7893
TTCTAACTTTATTGGTTGCTCATACGGGTGTTTATGATGGT
>P_7894
CGTATGAATTGTTTCTAAACCATACTTTATTATATATATCA
>P_7895
TGCGCACTCTCTTTTTGTCTCTAACTATGACTACTAGCAGA
>P_7896
TTTTCCCTATTTGGTTTAGTCATGAAATGTTTCTCTGCAAA
>P_7897
TTCCATTCGAATGGATCAGTCCTGAAAGTGAAAATATAATA
>P_7898
CGAACTGAAATATTAAAATGCTGTATTTCAGTTCCCAGCCG
>P_7899
TCGGGAATTGTCGAGAAACGCGGAAAAATTGCGGAGAAATT
>P_7900
AATCCAGAGAGCACATCAGTCAGGATAGGTGCAAGACATAG
>P_7901
ATTTGGAGAGTTTCCATGAACTAGATAGAGCATCGTATTTA
>P_7902
ACACATGGATGGGACGTTGTCTTACTACTGTTTATTTTGAA
>P_7903
AAAAACAAACGAAATTTTATCATTCTAGTCTACCGATATAA
>P_7904
TGGGTGGCATGTCATTCACTCAATCTATTGAAAATCTTACA
>P_7905
GAATGGTTGATATTCATGTACATGTTAGAGAACCAGGAGCA
>P_7906
AAAAAAGTATCAAAAGATGCCTATCTATGAAAAAACCTTTG
>P_7907
CATATAAAGCTATAAACTAACCTCATAGTTGTCCAAATACC
>P_7908
AATTCGGTAGTTTCTAGGCGCTTACTATCTTTTGACACACA
>P_7909
TTTTTACAAGAAATAATTATCTATGTACGTTTTTTACGAAT
>P_7910
GAAATCATTTGTTTAAAAAACTCACTCAGTTGTTTTGTCTG
>P_7911
TTTTTAGACAACACCCGAGACTTACTATATTCCTACCATCT
>P_7912
ACGAGAGTGAAGAATCGCAGCATTCTATTGTTTTCAGAAGA
>P_7913
ATCGGTAACTACTGCAGTCTCTATATAGCTTTTTGCTTCAT
>P_7914
TATTCCGTGTCCGGTTCATTCACACATCATCCGTCGTCGCA
>P_7915
TTTGAGCTTACAAATCACTTCAATTTAATAAAACAGAGCCA
>P_7916
CTAAGTATGTGCCTTACCTTCTAACATCTGCTTCGTTACAG
>P_7917
CATCATTGCCCACAATAAAACTGTCTCCATTTACACCCCTT
>P_7918
ACCAGAAAACGTATTCAAAACATAAACAATGAAGAGAACAA
>P_7919
GTTTTTACTGAAATCGAAGCCACTATAAATAAAACTTCCGA
>P_7920
AAGATTTCAGAAATGAGAGCCACTATACTTAGCGTTATACA
>P_7921
CGGATATTGTTGCCAGTGATCAAGGTAGGTTAAAAAAAGGA
>P_7922
TTGTTGACATTTTGAATCGCCATAATATTTTATTTGTGAAG
>P_7923
CACAGCGCCTGGGATACGAACATTCTGTAGTGAAAATTGGC
>P_7924
GGAAAAAAGACAACAAGTTGCGATACAGTCATTGAAAGGCA
>P_7925
TCAATTGTTTTATCATTCTTCTCACTCGACTTCTTCATCTT
>P_7926
GGAAACAAATTAAGGTTTAACTTGGTAGTAGATAGAAGGTA
>P_7927
CACCGACCAATAGCTCCGCGCCCTGACGCATTTTCTAAATA
>P_7928
GTATATGTTATGATAATTTCCTCACTCAACATAATTCGAAC
>P_7929
GAGAAGGAATTTTTCTCGTTCTATTTATGTCTTTTCTAACA
>P_7930
CGCTGTCTTAATAAAAGTTCCGTAACCAATAATCTTTGCTC
>P_7931
GAATCCGTAAACCGGAAACCCGGTTTAGTCTAGTTTACCAG
>P_7932
GTTACAAGCGATTAAATATACTTACATTTGTTGATTCTCTA
>P_7933
GAGCTTTTGAATAAAAAGAACTAACTTGTAATAATCTTTAT
>P_7934
TCCATTACCGGGTAATGGCTCATAATAGTTGATTGATAAGA
>P_7935
TTCCACAACGTCTCCACAAGCTTATTATTGGATCGAAAGGC
>P_7936
ATATTAAAATTTTCAGATCGCAAACCCGGTATCTTGGGCCA
>P_7937
TGTTTGTTATTTCTAGAAAACTCACTCGAATAACTGAGGCA
>P_7938
ATAAACGGCAGGTAGGTGCGCCTGAAGTTGTTTTATTTTGT
>P_7939
CACGATTTGGTCAATGATGTCTTGGGAGGAAAATCGAGCAA
>P_7940
AGCTGTATTCTGCCAAGATTCATGAAAGTTGACATGAGAAC
>P_7941
TTGTGATAAATCAGCCATCACTTACCAGGCGTTGAATCGAG
>P_7942
AATATTTTAACATCCCCATTCTATCTACAAAAATAAAATTA
>P_7943
CGGTGTAATGATAGAAATTCCTATCTGGAAGTAAATTTCCA
>P_7944
ATAGGGAAAGACAGCACACACATATATATAAATTGCGCAAT
>P_7945
TGACTACACATACATAGATGCTTAATAGTAAAAATCAATGT
>P_7946
CCTTATCTTCATCTTTATCGCTACCATGTCCTCCTTGTGGC
>P_7947
CACACATTCATACATATACCCTATTATTTTGTAGGCCATTA
>P_7948
AAAATATTTCAAAGTCCAAACTACATAGAGTCGGAAAACTA
>P_7949
GAAATCGTTTCCACAGAAGTCGTACCAGTATCCTTGGGTGG
>P_7950
CGCGAAATCGCGGAAAATTTCTATCTTCGTCATACCTAATA
>P_7951
TCATTAAAAATAACGGAACACATATTATTAAAAAGCCAAAC
>P_7952
AAAATGAGGCAAGGGTCTCTCTAACAATAGAGCGGAAGACG
>P_7953
TGTTTAACACTTTAAAAATTCAGTGTTGAGTATTCCGATTC
>P_7954
ACACTTTTTTTTACCAAGTCCTACTATGATTATTTTCGGCT
>P_7955
CTGATTCCTGAAAAAAATCGCATTTTTGAGACTTATGACCT
>P_7956
TTAAATAATCAATTCAATCGCGAAAATGTGAACAAAATGTT
>P_7957
AAGCGCGGGGAACTAGAGCCCGGTTGAGTAGTCGCTGCAAA
>P_7958
GAAAAATGGCAGAAAATTCTCGTGACAATACAGATCTCCAT
>P_7959
CACTTTTGACGTTAGCTACACAGTCGAGTGCAGCTAGGATG
>P_7960
AAAAACTGTCCCAAAAATTTCAGTCGAGCTGGCACAATTTT
>P_7961
GTTTTAGTAAAGCCTCATGGCAATATCCATGACAATTCCAC
>P_7962
TTTGGATCATGATTTCATTTCTATACAAAAAAGTGATTGAT
>P_7963
AAGCAAAATCAGACATTGATCTAACATCTACAAGAGCCGAA
>P_7964
ACAAACTGCGTAAACAAGGCCATAATAGAGGTTTTTATTTA
>P_7965
CGGATAGGTCAAGGTCAGGTCAGTTTAGTGAAAGGTCGGTG
>P_7966
AAGTTTTTTTTAATTGGAAACAATATAAATTTATTAGTTAA
>P_7967
GACAGGAAGTAAGCATCTTTCTAACATCTTATTCTTTAACA
>P_7968
CCAGGCGGGACCTGCACCGGCCCCAATTTGTTTTCTCACGC
>P_7969
CACTTATCGAAATTTGGAATCTTGACAAGAAAAGAAGAGAA
>P_7970
AATACTGGGCTTTTCAGTTGCAATTATGTAATTTTCTCAAA
>P_7971
GTAGAGAATTGAATGGAAATCTTACTATGTTATGTTATTGT
>P_7972
TAGAATAAACAGTTTACCAACTTTCTAGCTTAGTAACCCGA
>P_7973
ATACGTTTTATATCTAGATTCTATGTAGTTTTTTTAAAGTT
>P_7974
GGTCGTGGGGTCTCACTTTCCGTACTATTGAGAGAGGGGAG
>P_7975
CAGTTAGAGGACAGTTCAAGCATGCTCTTGGACCAACTGTC
>P_7976
ATTCGCCGACTCAATGCTGACAATGTAGTTGATTTTTCACA
>P_7977
GACTTTTTTTTTTTAAATCTCAATCTCATAATTTTCAGTTA
>P_7978
CATTCTTGAGATCAGGGACGCTTGATAGGAAATTTAGTGGC
>P_7979
AGCTCTGTGAATGTGCATGCCATAAATGCCACCATCAGACA
>P_7980
TTTCTTCATCCCAAGAGTCTCGGGAATGCTCTTTTCAACCA
>P_7981
GTCCAATACAATTGATAACTCTAACTAGTTAGGTGCATACC
>P_7982
CGTCCAAAATTCAGTAGTAACTTATTATCGTAGATTGAAAA
>P_7983
TTGTGTTGATGAACAAATCTCGGCAGGGACTTTTATTGAAC
>P_7984
TGACAACACTGTGAAAACTTCTTGGCAGTAACCTGGCAACT
>P_7985
ATTTTCTTTTTCAATAGACTCAAAATAGACCTAAATGACTG
>P_7986
AGAAATTCCGAGAAAAAAATCGTTAATGTGATAGTTAACCA
>P_7987
CCACGAAAATGTGTGCACCTCTATATAACACATTAGCTATT
>P_7988
GTAAGCTCTTTACTTGATGCCATAAATATAAATATAACTAT
>P_7989
ATTTTAGTAGCAATTTTTTTCAGCACCGCCAAAATCGAGTT
>P_7990
CTTCGTCATCAAGGATAAGCCACACCCGAAATTCAAGCGAG
>P_7991
AACATAAAATTAATTTCCTTCCTACTAGCAGGTCAGGTGTT
>P_7992
TTCAAGAGTGCACAGAAGCTCATATTAGTCGTTGGAGAGCA
>P_7993
ATCTAATGTTATCCTTACCTCATAACAATACGAATAAATGC
>P_7994
AGCGAATCGGAATGGAAGCTCATTGTAGGTGTGTGGCATGT
>P_7995
GCGGCTCACTCTTTCTCTCTCCTACCATTGGATCTGCGAAT
>P_7996
CTGCTCCAGATGAGCCATCTCATTCTCGGCGAAATTCTTCA
>P_7997
GTTTAGTATCACTTTTGAAGCTATTTTCTGTTTAGGGCTAA
>P_7998
ACCTACTTCTTCTTCTGAGGCTATGTACTCAAATAAGGGGG
>P_7999
CTACAATATTTTAATATTTTCTCACCCGTGAGCCTTGACTC
>P_8000
CAATTTAATTTATTAAATTCCCTGTTACTATGTCTGGATAA
>P_8001
AAAGGAGATTGTCCAATTGTCTACCTAGCTGGCACGCTAAT
>P_8002
GGCTGTAGAAACAGGTCGATCATACTTTTGAACAGTGGTGC
>P_8003
ATTTACCGCCAATGATGACTCAAAATAGCTATATGAACTCT
>P_8004
GAAATGGAAAATCACAAATCCATACATTTGATTTAGGCAGG
>P_8005
GGCTTGGATTTGGGCCTAGGCTTACTAGGCTCACTCGGGAA
>P_8006
GATAGGTTAAGGATGAGTCTCTATATACGTGTATTGTATAT
>P_8007
CGAGAAAACCGCAGTTGGCACGGTGATACTGAAAATGTAGA
>P_8008
AATTTAGATTTTAAAAAATCCGGTTTTCAAGTGAAAATGAG
>P_8009
AGAAAACTCCAGTTTCGACGCGAAAATTCGTCCCACAAGCT
>P_8010
AAATTTTGGCCAAAATAGCACATTAATCCAAAAAAGCCTAT
>P_8011
GTTTTAATTCATTTTTCATTCAGTGATATTTTATTCAGTGA
>P_8012
TAGATTCCGAGAACATACGTCATACAATACGTTGCATAAGG
>P_8013
TTATTTTAGCAGAAAAACGGCGGGCTCTGCAATTGCGACAA
>P_8014
AAGTGCGATATTTCGCACAACTATCATATGGCCTGGCTTCC
>P_8015
TGTGTGTGTGTCCCCTTTTTCACACATGTGTATATACTAGT
>P_8016
GAGAGAAGGGGATCCGATTTCAGTATAAAACATTGGTATCG
>P_8017
AACAAAAAAAACGGGGCGAACTTGGCAGAGAAATGGAGCAC
>P_8018
TTTGGCTCTTTCCAGAATTCCATACTTCTCAAAATCCTCAA
>P_8019
AGGCGTCTATTCAAAAATGGCAATATAGATTTTTTAAACTG
>P_8020
ACAATGATCGCTGGTATTTCCATAATATTAATTGCGGTACA
>P_8021
ATTTTTCTCTACGATGAGCCCATTCTAGCAAGCCAAGTTAT
>P_8022
TTTCAGGCTTCACCAGCTGCCTAACATTCCTTGTTCTCAAT
[truncated: 2,484,171 more chars]
