# Supplementary material for: EnDeep4mC predicts DNA N4-methylcytosine sites using a dual-adaptive feature encoding framework in deep ensembles
Source: Genome Res. 2026 Mar;36(3):589–99. doi: 10.1101/gr.280977.125 (PMC12951953; doi:10.1101/gr.280977.125)
Supplement: Supplement 1 [file Supplemental_Code.zip › Supplemental_Code/EnDeep4mC-main/data/4mC/4mC_C.elegans2/test_neg.txt]

>N_1
AAATTAAAGAAGCCAAGGAGCAAAAAGCGAAGCATTAGAAG
>N_2
AAGAAGTGTTTTGGAGGCAGCATGCCCATTGAATACATAAC
>N_3
TAAAAATAACTGGAAACATGCTTAGAGGCACCGGAAAGATT
>N_4
AGGCACCGGAAAGATTCAGGCGACGTAAGCGACGTGGCTAC
>N_5
CGACGTAAGCGACGTGGCTACTGAAGAGGCACTTCCCCTCG
>N_6
CTACTGAAGAGGCACTTCCCCTCGAACAATCGTAAACGACA
>N_7
TCCCCTCGAACAATCGTAAACGACAGTACGACGGGGAGCCA
>N_8
AACGACAGTACGACGGGGAGCCAAGCCGCGAAGAGTAAAAG
>N_9
AGGGACATGGCAAAGACAATCGGACGGACAGTACCCGGCGA
>N_10
ACAATCGGACGGACAGTACCCGGCGATGTTGCGCGGAAGAT
>N_11
GATGTTGCGCGGAAGATTTACACTTGCTGAAAGGGCGGCCA
>N_12
TACACTTGCTGAAAGGGCGGCCACCACGCTTCTGCAAAATG
>N_13
GGGCGGCCACCACGCTTCTGCAAAATGTTGAAAACGGATAA
>N_14
CTTCTGCAAAATGTTGAAAACGGATAAAGAGAGAGAATCAG
>N_15
AACGGATAAAGAGAGAGAATCAGAGATCAGACCCCATGGTA
>N_16
AGAGAATCAGAGATCAGACCCCATGGTATGTGTGGGTGCAA
>N_17
CCCCATGGTATGTGTGGGTGCAAGGAAAGGTTCTGATTTCG
>N_18
GCAAGGAAAGGTTCTGATTTCGGAGATGTGCAATTCTGTTT
>N_19
AATGGAATCAATTTCATAATCATCATTGGGGGAAGTATGCA
>N_20
TTAACCCATGAAAAGCATGTCAGAAAATGGAATGGGAGACA
>N_21
GAGACATAGTTTGGGTGAGACTTATCTCAAAAGTACAATCA
>N_22
AATGCAAGATGTTTGAATAACCGGGTTTCGGGGGAAGGAGA
>N_23
GGTTTCGGGGGAAGGAGAATCAGCCGTACATAGAAGTACAT
>N_24
TACCTGAAAATGAAAGCTTTCAATTTCAAAAACAGTTCATT
>N_25
TGATCGTGTTGTAGAAATATCATAAAGTTTTTATACAAAAT
>N_26
TGATAAATAGGATTGCTGGCCATGGCCGATGGAAGTAGAAT
>N_27
GGAAGTAGAATGTATGATTGCCAATTGCTTCCATCCGGGCA
>N_28
TGCAATTATGGAATTGTTTACTGACCTGAAGTTCAAAGAAC
>N_29
GAATCGTCCATGCAGCGCCACCTATTCAATATTATTTTAAA
>N_30
GACTGCAACGGTGATGTAGACACTTCCGGTTTGGGATATAT
>N_31
AGAGTCTCATAAACATTAAGCACCGAAAGAGGTATGAATGT
>N_32
CTTTAATAGAAAAAGGGTTTCAGATGAATGTAACGTCGTCA
>N_33
AGGGTTTCAGATGAATGTAACGTCGTCAAACGACCAATAAA
>N_34
ATGTAACGTCGTCAAACGACCAATAAACATTCTTGCAAAAA
>N_35
AACATATGAACATTTATTATCTTGGGAACTTTGGGAACTTT
>N_36
CGAGAAAACAAAAAAGTGTTCAATTTGTCTCCCCCATAATT
>N_37
AAGTGTTCAATTTGTCTCCCCCATAATTAGTGCTAAGCAAG
>N_38
CCCCCATAATTAGTGCTAAGCAAGACTTTTTCATTTTCCAA
>N_39
AAAACTTCTTACAACTTGACCAAAAAACCAAACACATTTGA
>N_40
ATACTTCTCCCAAAGTTCACCGACAGATGGTCACCGAAGGA
>N_41
CTAAATTTTCTCCGTTTTTTCCCACCTAGACCACTAAGTTT
>N_42
TTTAGAGTCCACGAAAACACCAAAAACCTGACCTGAACTAA
>N_43
AAAACCTGACCTGAACTAAGCTTTTCCCAGGCCACCAATTT
>N_44
CTAAGCTTTTCCCAGGCCACCAATTTTCGGCCAATTCTCTT
>N_45
CCACCAATTTTCGGCCAATTCTCTTTTTTGCCCCCATTCAA
>N_46
CCCCATTCAAATTGGATCATCTTTTTCTGTAATAACTACAA
>N_47
TTCTACATGTTTTACTTCCTCGTGCTCAAAAAGAAACCCTC
>N_48
CTCGTGCTCAAAAAGAAACCCTCTTATCCTATCCTCCATGT
>N_49
ACTCTTCTGCTTCCTTTTCACCGCTAAAAGTTCAAAAACCG
>N_50
CAAGTTCTAACAAGTAAATCCTATTGTCTCTACAAGTCAAA
>N_51
ATCCTATTGTCTCTACAAGTCAAAAAAAATTCAAATGCCCA
>N_52
AATTCAAATGCCCACCAGGACCCATCAAAACACAAACCTTA
>N_53
ACAAACCTTAGATAAGTTAGCCATGCCACATAAAGGTCAAA
>N_54
GTCAAATGCAGCAGTGTATTCGATTATATATTCCATTGCAT
>N_55
TATTCTTTTGTGCAAAATATCAAGCTTGAGTCTTAGAGTAC
>N_56
AGTTTCTAGACTTAAACACTCACCGTGTCAAAATCAAAGCA
>N_57
CAAAGCAGTCGTTGCATTTCCAAACAATCCAAACAGTCCTA
>N_58
TTCCAGAAAGTCATGTGGCTCCAGACCACACTCATCCGGTA
>N_59
GACCACACTCATCCGGTATTCCCGACACTGTCGGGGATAAA
>N_60
CCTACTCGTCCATGTCCAAACTTTAAAATTTATTGTTGAAA
>N_61
TAGGTAGACTTAGTGGGAGCCAAATGACTTGAAGGCGAGCA
>N_62
AACAAAGATCAAAGTCAAAACCGGGGTTTTTCAGAAAAACA
>N_63
AGAAAATTGGACTCTCTTCCCAGCTCCGCCACAAAACAAAT
>N_64
CGGAGTCGGAAGTAATGAAACTTGTGAAGAGGGCAGAAAAG
>N_65
CCAGCGATACGAAAATAGAACGGAGGCGGGTTGGCTGTCTA
>N_66
AACGGAGGCGGGTTGGCTGTCTATGTGCAGACTGGAAGTTT
>N_67
AAAATGTTTTTATTAAAAGGCTAGAGATGTTTGTCTTGAAA
>N_68
TGAAATAGTTTATATCAATTCATGTGGAAGATGACCTCATA
>N_69
TGGAAGATGACCTCATAATTCAAGTTTCGAAGAAAAATTTT
>N_70
GGAGAATTGTTATAAATTGTCAAAGGTGTAAAAAAGGTTAG
>N_71
ATATGTAGGTTTACGCATTTCTAGTTTTTCCATCAAGTAGT
>N_72
GCAAAAATAACCATAAATAACGCCTACGACCTGAAAAATGT
>N_73
CTACGACCTGAAAAATGTTTCTAGGAAAACAACTAATCGAA
>N_74
CAAAAAAGTGATGATGCGCGCCTCATTTGTACCGCGTCTCC
>N_75
CCTCATTTGTACCGCGTCTCCCGAAAATTGACACCCCAAGT
>N_76
TAGGTAGGATAAAGAAAAATCAAATGACGTGCAACGTGTTT
>N_77
CAAAGTATTTAGGCAAAAGACCCAGAACCCAGCAGCGGCGG
>N_78
AGCAGCGGCGGAGGATGCGACATTGACGAAAACATGTTGGG
>N_79
ATTTTTGGGTTTAGGGTGGTCTTCACTAACAAAGGAACATC
>N_80
CATCTAGGAAAAAGTAAAAACATTTGTATTCAAAGACAAGA
>N_81
GAAAGAGTTTAATTAAATCCCCAAGGTCTAACAAATTATAT
>N_82
GAGGATTGGGACTCAGTTTTCTGAATTGGGTTTTGATGGAA
>N_83
TATTGGAGCATTACTTGTTACAATTCCCAGAGGTTCAACCT
>N_84
TGTTACAATTCCCAGAGGTTCAACCTTCAGAAAAATGCAAT
>N_85
CATCATTTGAAGTGCACCGGCACAGAAAAAAGGAAGAAGAG
>N_86
TGTAGCTTTTGACACTTTGACGATAGATAAAACAACGAAGA
>N_87
GATAAAACAACGAAGAGGTTCGAAGAAAAAGTTGGAGGGAA
>N_88
AAAATAGAGGAAGTATATGCCAGTTGCAGATACGAAGAAGA
>N_89
AGGGCACAAAATAGGAAGATCTAAAGGAGGATTCGAAGAAG
>N_90
TTTATAATTAAAGTTTGTCCCATTTTGGAAATACATTCAAA
>N_91
TCCCATTTTGGAAATACATTCAAAACTAATTTTCCAATAGT
>N_92
AATAATTCTCTGATTTAAGCCAGTCTGCGAATAATTAAAAT
>N_93
AGTCTGCGAATAATTAAAATCGATGAGACTTGGAGCCCTGA
>N_94
AATCGATGAGACTTGGAGCCCTGAATATATAAAGCTTGCTC
>N_95
ACTTTGCAAATTGGAAAAAGCCGCGACAAATTTGTCGATGA
>N_96
TCAGTTTTTTAATTGTTATTCTGGAAACTGAAAAAATTCTG
>N_97
AAGTTGGTTAAATGTCAAAACAGAAAGTACAGCATTTAATT
>N_98
CATTTAATTCTCTCATCATCCGGTTATGTTATTTAGATTAA
>N_99
AACTAATTCACTCTCTTAAACTGAACTTTTTTGCGCTCATA
>N_100
TCTGTCTTTTCAAACCATTTCAGCTCAGAAACTAAAAATAA
>N_101
AAAATAACCACCAGAGGATTCCAGACACGAGAACACGAGGT
>N_102
GAGAACACGAGGTTCATTCACACAGGAGCTTCTCCTTATGC
>N_103
TCATTCACACAGGAGCTTCTCCTTATGCCGTTTTGACGAAA
>N_104
TTCTCCTTATGCCGTTTTGACGAAAAGTGTTTACTATCGAG
>N_105
AGTGTTTACTATCGAGTTAGCTAGAGAGAAAAACCTCTTTT
>N_106
TTGGCTGGTTTTTGAAAAATCCTTAAAGGTTCAGATGGCAC
>N_107
AGACTCCGAAAATAGGTGAACAATGGAACTTTTGATCAGCG
>N_108
GCGACTGGAGAAGGAGCAGACTGGAAAAAATATAGAAGAAG
>N_109
AAAAAAAAAAAGGAAAAGGTCGAATTTTGAATAAGGAGGAA
>N_110
GAAGATACACATATATTTTACGAGTCTGGGTTAAAACAATC
>N_111
TTTACGAGTCTGGGTTAAAACAATCATTGCCATCCACACGG
>N_112
TTAAAACAATCATTGCCATCCACACGGTGGAAACAATTATC
>N_113
CTTCAAGATGAAGCTGCAAACAAAAAGGAAGACGAAGACGT
>N_114
AAGGAAGACGAAGACGTTGACAGGCGAAATTCACTCGTTCG
>N_115
ACAGGCGAAATTCACTCGTTCGATCAACGTAGCAAGGAATG
>N_116
ACGGGAAGAAGTGAGGATTACTTTACTTTGATGAGTTTGTC
>N_117
CAACTTTTTAGTGTGATTTGCAAATAGGGGTCGTTTTTCAC
>N_118
AGAAGCTAAAAGATCTGGAGCATCTGGCATTCATTAGAGTT
>N_119
CTGTCTCACCCGTGTTATCTCTCTTGCTTCCATCAGATGAC
>N_120
CATACTAATAATATATGAAGCATCAAAACTCGAAGTCGCGG
>N_121
TTTTCTGTTAGGCACAGATTCCTTCGCAAAGAAACTTTTTT
>N_122
CAGATTCCTTCGCAAAGAAACTTTTTTCTGTAGTTGAGTAT
>N_123
TTGTTTGCCCTGAGATGTCTCAACAACAAAGGATATGACGA
>N_124
CCGAGAAGACGTCAGAGACTCAAGAAATTTCAAATCTAGAT
>N_125
TCAAATCTAGATGAGTTTAACCGAACGGCAGTGGAAGGAAG
>N_126
ACGGCAGTGGAAGGAAGAGACCCCGCCGGGGGGTGGTTGTC
>N_127
CCCGCCGGGGGGTGGTTGTCCCTTTCAGACACTCGAATACA
>N_128
CCCTTTCAGACACTCGAATACAACGTCGTCGACAAAAGGAA
>N_129
GTAGAGCACATAGTGGGTGACAAGAAGGTTGAAAAGAGTGA
>N_130
GTTATGTGACTGAAAATAAACGATACCTAATTTAATGGCTC
>N_131
TGCAAAGAAAAAACTGCTTTCGAAAAGAGTATCAGTAGACC
>N_132
AGTATCAGTAGACCGCCGGACTAATTTATTAGACCTACCTT
>N_133
GACTAATTTATTAGACCTACCTTCTTATCGCTCCCAAGGGA
>N_134
GACCTACCTTCTTATCGCTCCCAAGGGAGATATAAATTCAG
>N_135
TTGCCTATCCTAACATGAAACCCCTTGAATTTTGGTAAAAC
>N_136
ACTCTTGGCACTCAGGGTATCAAATAACAACAAGTCAATAC
>N_137
GAGAAATCAAACATCGAATCCGTAAAAATAAATAAGAGGAA
>N_138
GTATAAATGTTCAACTCAGACTATGGAGCCAATAAAAAATC
>N_139
GCCAATAAAAAATCTCATAACCAGAGAAAAAAAGATATACC
>N_140
CCAGAGAAAAAAAGATATACCCTTCAATTATCTATCATTAA
>N_141
GCGAGGTTGACAAAGAAAAGCTAAGAAGAAAAAATATGTTA
>N_142
CCAGGCTGCTGAATGAGGAACAAAATTATATTTATGACATT
>N_143
TTTTTATTTAAATTTTCGAACCCTGTCTACACCGAGTAGGC
>N_144
ACTGATATTGAATAAAGTGCCACTGGCAATCAATATATCCA
>N_145
GCCACTGGCAATCAATATATCCAATCAGACATTAAAGCCTG
>N_146
CATTTGTGATCTAAATGCGACCCAATTAATTCCAGGCTGGA
>N_147
CAGGCTGGAACTATGCTTTACAGAAATCGGATACCAGGAGG
>N_148
GCTTTACAGAAATCGGATACCAGGAGGTCTTCTGTGTATAT
>N_149
TATTTTAATAAAGTATTCATCCAACCAACTACCTATTTGAT
>N_150
ACACACAGTTGTCACAAATACAACGATAATATATACAAAGA
>N_151
TCATGCAGATGCGAAGGAAGCTTTTTTTCTTTTTTAAAGGA
>N_152
TTTTAAAGGAACATGGGAAACCGTTGCAAAACTCTTTGAAG
>N_153
TCTTTTGCGTCACAAGAAGACCAGAAGAGCAAGGGATTTTA
>N_154
TTTTACAGAAAGGTTTGAATCCGGTCCATTCAATGTTTGAA
>N_155
TAAAAAGAAACATCAGAAATCTCTGGTGCTTACCGAAAAAA
>N_156
ATGCGTCTAAAATAACCGGACATCCGGTTTGTCAGTTCTGT
>N_157
GGACATCCGGTTTGTCAGTTCTGTAAGGGAAACGTATCAAA
>N_158
ATTATTTAGAAAATCCGTCACGTGCAGTAATCCTTCTTCTT
>N_159
CCTTCTTCTTTTCTTTATACCCTATTAAAACAGCATATAAA
>N_160
ATCTCATAATTTTTCTAAATCATATTGAGCGGTTTTGAGTC
>N_161
ATAAGTGTATACAGAGGATTCCTCATCGGTTATCTGGCACA
>N_162
TCCTCATCGGTTATCTGGCACAAAGATGCACCTCGCAAGAA
>N_163
TGGAATTCAAGAGATATGCCCGAACTTTTACTTCGTTACAA
>N_164
ATATGCCCGAACTTTTACTTCGTTACAAAAACTTCCATAAA
>N_165
ATATGCCCATTTTGATTCAACCAATTTCGTGTAGAAAATAT
>N_166
TTCCTAACTTCCGAAGCATTCTAAAAACTGGAACAAATTAG
>N_167
CTGGAACAAATTAGATGGACCACATCAGCAAAAAAAAATAG
>N_168
CTCAGCTGATGATTGAATTTCGTGGCCATCACCGCAGAGAA
>N_169
AAGGAAGAGTTATATTTCTGCAGTTACCGAGGGGTTCTCAC
>N_170
TGCAGTTACCGAGGGGTTCTCACGCTGCCATTGCACGAGAT
>N_171
GGGTTCTCACGCTGCCATTGCACGAGATTTTCACCTATGAA
>N_172
ACCTATGAAATCATTTTCTTCTAAATTCGCCTGAAACTAAA
>N_173
AAGGGTAGAAGACATCGAGGCCTGGTTTTCTTTTCAGTTAA
>N_174
TCGAGGCCTGGTTTTCTTTTCAGTTAAAAAAATAAATTCGC
>N_175
GTTAAAAAAATAAATTCGCACAATGAAGAACAACGTCATCG
>N_176
AATGCACCTGATGCAGATAACGATGCAAAGGAGGTATAAGA
>N_177
AAAATAAAATGGTAAAAGAGCAATAATTTATGCTGATAGGT
>N_178
ATAGGTGGTGAGTGTGACGGCTCAGAAGTGCAAGAAGGAAA
>N_179
TATGATGAAATATCAGGAGACCAACTCGGAGATGACAAAGA
>N_180
CATTGTTTCATTTGGAATTCCCCCAAAATATGAGTAAACTC
>N_181
ATGGTCCTTTTGACAATTTGCTTTCAAGTGGGTCGAAGTAA
>N_182
CAATTTGCTTTCAAGTGGGTCGAAGTAATTTCACTACCCGA
>N_183
AGTGGGTCGAAGTAATTTCACTACCCGAATATATAAAAATG
>N_184
CGAATATATAAAAATGAATGCTTTGGTGAGACACGAGCACT
>N_185
TTTATATTTCTTGCAAAGAACATACCCTCAGACCTCCCTCT
>N_186
ATACCCTCAGACCTCCCTCTCCTCGTGGGAAATACACAGGT
>N_187
CCCTCTCCTCGTGGGAAATACACAGGTTGCAGAACAAGAGT
>N_188
GCAGGTGACTCAAAGCATGTCATTAGAAAAATTCTAGTTAT
>N_189
TCAAGAGCTGGGCATACGTTCTTCACCTCCCATTATTGAGC
>N_190
AAATCTCGCGATAAAAAAATCAAATACAACTAGTGTAACCA
>N_191
CTTTAATAGTGGGGAAACCTCTTGAATCAAATTAGACTCAC
>N_192
CTCTTGAATCAAATTAGACTCACTAAAAATATTTAGGAACT
>N_193
TATGGAAATCATTTCTGGAACCCGTTAGATGAGACTGCGCG
>N_194
GATGAGACTGCGCGGTTTTTCAAATGACACCAAAAGAACAA
>N_195
TGAAGGATTATGACGCATGTCAGCCACTGGCGGGTTGTCTG
>N_196
GATGAAAATGTTATCGTTAACACTAAAGAAAGTAGAGTTTC
>N_197
TTTCGAGGATGACGAAGAATCCCATGACGTAGGTGAATATT
>N_198
GTGAATATTTCTTCGATAAACAGAACTGAAATTTGTTTGTT
>N_199
GGACAAAACAGTAGATAAGGCAAGGAATGCAGTACTCTCCA
>N_200
ATAAGGCAAGGAATGCAGTACTCTCCAACAGATTTCCGCGA
>N_201
CCAATTTATTCGTAAATATTCAATTGGAATAAAGGGAATTA
>N_202
GGGAATTATTACAAAAAACTCCATAACTCGGACATATCTTG
>N_203
TGGATACGGGAGAATAGCACCTGAATAAAGGTTATTTAATT
>N_204
AATGGTTTTTTGAATCTCACCTTTATAAAAGTAAAGTATAA
>N_205
ACTCAACAGAATTTGGTAGACAAGAGAAGACCGCTACAAAA
>N_206
TAGACAAGAGAAGACCGCTACAAAAATATAAATTAACACTT
>N_207
TTATTGATTTTAGTATCTTACACCATTTCTTGAGTAGTCCT
>N_208
TACACCATTTCTTGAGTAGTCCTTAGTTTGCGTGTGCGGAA
>N_209
TAGTTTGCGTGTGCGGAAAGCCGCTTTCCGCGTTTTCCTCT
>N_210
CGCTTTCCGCGTTTTCCTCTCTTTTCAGCCAGCTGGTTGTC
>N_211
TTTTATTAAAAGAAAGGAATCAATGGGAAGGGAAGAGAGAC
>N_212
CAATGGGAAGGGAAGAGAGACAGAGAGAAACAAGAGAGAGA
>N_213
AGAGAGAGGGAATGAAATATCTGGAAAATTGAACTATATTT
>N_214
TAGCCGTTTAAGTTGGAATGCACCGCTATAGTACTCTGAAT
>N_215
TGGAATGCACCGCTATAGTACTCTGAATCAATACGATGTTT
>N_216
CCAGAAAAAACTCACTTTAACTGTTTTGGGTTTATTGGTTG
>N_217
GGGTTTATTGGTTGTTGTTACATCAGCTGTTGTAGAAGATG
>N_218
TCAGCTGTTGTAGAAGATGTCTTAATTTTCACAACTTCTCT
>N_219
TTTTACTCCTCGTACCCATTCTTCTCTCCAGTGACTACCAA
>N_220
CCAGTGACTACCAAATGGGACTGAAACATCTGTGGTTCTCT
>N_221
GGACTGAAACATCTGTGGTTCTCTTTTCAACAAACGTTGAT
>N_222
CTGGTCGTTTATCACCGAGTCTTCGAGATTTATATCCTCTT
>N_223
TTTTGCCATGGTCGTTTTCCCATTCTTTTTCTCATTGAATA
>N_224
TTGCTTTGTTGCACCATAAGCCATTCCACTGAACTGACCGT
>N_225
CCACTGAACTGACCGTCATACGTTTGAACTCCTTGGGGATC
>N_226
CGTTTGAACTCCTTGGGGATCTTCACCAGCAATTCCCCATT
>N_227
GGGGATCTTCACCAGCAATTCCCCATTGTTTTGTTTTTAAA
>N_228
ATCGTAGATATTCGTAAGAACTCCAGTTTTTGGTTCTGCAC
>N_229
CTGCTGCTTTCTGATCAATTCCTCCAATTTTATCACCCAAA
>N_230
ATTCCTCCAATTTTATCACCCAAAAGATTTAGAAGTTGACT
>N_231
AGATTTAGAAGTTGACTGGTCGATCGAATTCGGTCTCTCAA
>N_232
TGGTCGATCGAATTCGGTCTCTCAACGATGTACGACCTTCA
>N_233
ACCTTCACTTCGTTTTGGTTCAATTGTGAATTCAGTTATAA
>N_234
TATAGCATTGATTAGAGCTTCATGTATGCACAAAACTGCAT
>N_235
CAAAACTGCATACAATCTGGCAACAGACCCTGCGACAAAAG
>N_236
AAAATTTCTGTCATTGGTGGCAACGTAGTGGTTGAAATTTC
>N_237
TTTTCCTGGAACATAAATATCACCATCCACGTTTACATATT
>N_238
AATATCACCATCCACGTTTACATATTTTTGTCTCGTTGAAA
>N_239
AGTTGTTGTTGGAGGCACAGCCTGAAAAACCGTAGTGTAAT
>N_240
GAAAAACCGTAGTGTAATGACTTTTTAAATAATTGACTCAC
>N_241
CCATCTGAAATTTTCAATGTCTACAACCGGGAATGTTTTTT
>N_242
AAATATCCTCAATGGAATTTCGAATTCTAGCCATTTCCTCT
>N_243
TGTCGCTGAATTCCTTCCAACTGTTTTTTGTCTCAGATGAT
>N_244
TTTTGTCTCAGATGATGTAACTGTTCCTGCAAATGAACAAA
>N_245
AACAAAACAGACTGTTTGATCACTTTTCCCTTCATGTTATG
>N_246
ATGGCAAGGATTTAATTAACCTACGGATGAGTGAACATAGT
>N_247
CACTCTCTATAGTATTCGGTCAATTGAAAAAAAATTTGGAA
>N_248
TTTTTTTAACTGCGAGCTATCTGAGTTGACTAATAAAGACC
>N_249
CACATGGAATGTATAAAATACCTGAAACCCGTTATGCCGTA
>N_250
TTTGAAAAGTCGGCTTTGAACTGAAAAAAAAGAAAGATTTA
>N_251
AAATCTTACATCGGGAGATGCGGGTGCCAGAGGCAATGATC
>N_252
CGGGTGCCAGAGGCAATGATCCCGCAATTGATGACCATAAA
>N_253
AAAGCCGTTGAAACGCTCATCTGTAAAAATATAATAGATGT
>N_254
TTTTACAATGATTCAGTATTCGATGAATGCTTTTAGTAAGC
>N_255
TGAATGCTTTTAGTAAGCTTCTGATGGGGGAGGTATCGTAT
>N_256
GATGGGGGAGGTATCGTATACATTTCGAGAAAGGGGCACAT
>N_257
TATACATTTCGAGAAAGGGGCACATCGTTGTTGTAAACCTA
>N_258
TTAGCATTGTTAGATGTGTTCTAGAAGTCTCTAAAAACTGG
>N_259
ATTCCTCTTTTTTGGTATAGCTGTTTTCCGCTTATTCTGGA
>N_260
GTTTTCCGCTTATTCTGGAACAATAGAAAAGGAGGCAGATG
>N_261
TGGAACAATAGAAAAGGAGGCAGATGATTTTAGAGATATCT
>N_262
GAGATATCTTAAAAGAGAAACCGAATCGAAAGTTGCACAAA
>N_263
GTTGCACAAAAAAGTTGACACGGAAAATTTGTCGAGAAAGT
>N_264
AGATAAAGCATAAAAAAGTGCCAACATATCTATGTACGCTT
>N_265
TGCCAACATATCTATGTACGCTTTTGGAGGTCACTAAAATT
>N_266
ATGTACGCTTTTGGAGGTCACTAAAATTTTTCAATTTAAAG
>N_267
CTGAAAACGATGTCAATAAACTAAAAAATATTGATTCCGAT
>N_268
AAAATATTGATTCCGATACACATATTTTTGAAGTGTGTACA
>N_269
ATTACAAACAAACCTTTTTCCACTACAACACCTCAGATTTA
>N_270
CAAGGCAAAATCCAAAAGTACTCTACAATTTATATGTCCTA
>N_271
ATTATCACACAGTTGTCGAACAAAAGCGAATAGTTTACTTG
>N_272
TGCCAAATAATGAACGAACACTTTGGTGTACCGCGGAAGGG
>N_273
ACGAACACTTTGGTGTACCGCGGAAGGGGGAATTTTTGCAA
>N_274
AAAAGTGAATAAGAAGTGACCGCCGAGAGTGTCCTTTCAAA
>N_275
GAGTGTCCTTTCAAATGATCCGTGATGGTTTTTGACAAATT
>N_276
ATTCTTGGCATAATGCCAAACACGACCTCCTTTGGATAACA
>N_277
GTTTCGATAATATCCATAAACACTTGGAGGGAAAGCCTTTT
>N_278
ATAAACACTTGGAGGGAAAGCCTTTTTTTGTGCCTCAACTA
>N_279
GAAAGCCTTTTTTTGTGCCTCAACTAGATACGCGTGGAAAC
>N_280
CAACTAGATACGCGTGGAAACAGAAAGAACGAAGAGAGGGA
>N_281
AAAGTGTAGAAATGTAACTACTAGTTGGTTGCGTTTCATGT
>N_282
CATAAAGTTGGATTATTATACCAAAATTGGAAGTTTAGTTA
>N_283
TGGAAGTTTAGTTAGCTTGACGCATAATTGTGAGCCGAACT
>N_284
GAACTGAAAAAGACTTAGGACATTTTTCCATATATGGAACG
>N_285
TTCGGGACTAGAGTGGTTTTCCAAAATGTATTTCTCTGGAT
>N_286
CTTTTTCATGGCAAATCTTTCAGTTATAAGGTAATAAAACG
>N_287
TACAGATGATGAATCACAAGCAATGAGACCAGTGTAATGTA
>N_288
AGTGTAATGTACACTTTGAACTAAAATACAGGTCAGAAGAG
>N_289
TATCAAATGAGCACTAAAAACTGAAGGTAAAGGTTGTATTT
>N_290
AGTTAGTGCCTTTGCTGACCCACGGAGAGGAGTTTCACATC
>N_291
TGACCCACGGAGAGGAGTTTCACATCCGTCTGGAGATTGTT
>N_292
TCAGGTTAGATGAACATAAACGGGAACCGGTGCAGTTTGAA
>N_293
CTCACTCGACAGTGACATTTCTTCGGAATGAACCATTTTGA
>N_294
TGAATACCACTGTTGATTGTCTGCATCCAGTATGCAGGTTT
>N_295
GGTTTTGAAAGACTGTCACTCACCTGGAAGACATAATTTTT
>N_296
ATGGTGTTTGGAAGTGACACCAAAAGCGTTGAGAGCACAGA
>N_297
GTTGAGAGCACAGAAATGAGCAAGTAATATCTGATAACATT
>N_298
AAATAAATTACTTACTGTGTCTTTGAAAGATTCAATGCTTT
>N_299
TTTGAAGTATGCAGCTGTCGCAAAAATGGTACTCGCCACGT
>N_300
AAATGGTACTCGCCACGTTGCATGTTATATTACAACAGTAA
>N_301
TGAATGTACCAAATCCTTCTCCAAATGCAGCTTTTCTACCG
>N_302
AAAACGCGACACAGATCGAACAGAATACAAAGAGAAGACTT
>N_303
AAGACTTAGTCCTGGGACAACCAGATATCTGAAAAAAGGAT
>N_304
AAAACCTAGAAGTAGACTCACTTTACTGCTTTTCCATCTAC
>N_305
AATTGGGAAAAGAATAGCGACAAGTCGTTCGACACCCATCC
>N_306
ACCCATCCAGAATGTTGAGACTGGGATGAGAATATCTCCTG
>N_307
ATAATATTTCCTTCAATTTTCTTCTTGAATACCGTTTTTTT
>N_308
ATTTATCATAAAGCTCGAAACTTAAGGCGTCGAACTGCGTT
>N_309
TTTGTAAGCTTTAAATTATTCAAAACAATATTTTTTGCAAT
>N_310
TACTTTCTAGAGTTCCACGTCACTTTGATCGGAAGTAAGAC
>N_311
CACTTTGATCGGAAGTAAGACCACCTCCTCCCTTTTTTTCC
>N_312
TTTTTTCCCTTCATCTTCCGCTTTTTGGGTGTCATATTGCA
>N_313
TATTGCAATAAAGAGTACACCCACGGATCGACATCTTCAAG
>N_314
CACGGATCGACATCTTCAAGCAAAACTAACCCCTCGTGATC
>N_315
CGGTCAGCACAATTGCCATGCTGTTTATAAGATCACCGACG
>N_316
TGCCATGCTGTTTATAAGATCACCGACGTTGAGCAGAATTA
>N_317
GTTTTTTGCACCAAAAATCCCAAGAAACGAAAACAAGAAAT
>N_318
GTTTTAAAGTTATCTTTTCCCTGAAAAATTCTTACCACATA
>N_319
GTGTCCTAAAAGGTCGATAACCAAGAAAAATGATCATTAGA
>N_320
ATGATCATTAGAAGAGTATTCACAAGCGTCGAAATGGCTCC
>N_321
AATATGATAAGTGATAAGATCTTCAAAGCCATGAGTAACCG
>N_322
TCAAAGCCATGAGTAACCGACGTGTTCACCGTCTCGTTACG
>N_323
TCTCGTTACGAGTGAACATGCCGGAATTGAACGCTTGGTCT
>N_324
CAAATATGGACTTTTTTCTTCGGGACGTCTTCTTCGTCTTC
>N_325
GCAAGTCATTGTTGTAGGAGCTGAGAGGAAGAAGAAGAAAA
>N_326
TGGGAAGAACGACACTTATACATATACGAGAATATAGAAAA
>N_327
CAGTCTACAGGCTCGAGGTGCTCAGAATTTTCAATAGGTTT
>N_328
AGAAATTGACGCAGTCATCTCTCTGGGGTTGCTTAAAAACA
>N_329
CTGTGATTTCTTCGAAACAACCCTGGAAAGGAGTTGAAGTG
>N_330
AAAGGAGTTGAAGTGTCCTTCTGTTTAAAATAGTATGTGTT
>N_331
GGAACTCAAAAAATCATTGACTATGAGCAAAGGCTGAATAT
>N_332
TCATTGACTATGAGCAAAGGCTGAATATTTCCAGCAACTCC
>N_333
CAAAGGCTGAATATTTCCAGCAACTCCTTCCGTGTATAGAA
>N_334
ACTCCTTCCGTGTATAGAATCGCTAAATTTTAATGATAATC
>N_335
ATAAATTTCTACAACTGTTCCCAAACACAATAATTATATTT
>N_336
ACAATAATTATATTTATTTTCCACCCTCGCTGTAGAAACTG
>N_337
TTCCACCCTCGCTGTAGAAACTGAAAAGTGTCATCATTATT
>N_338
AGAACCCAATCAATCTTATCCTCGCTTCTCTATTTTGGGAT
>N_339
AATTTAAACTCAAGTGGTGGCTAAAAAGTGGTGGACGGCAG
>N_340
GGTGGCTAAAAAGTGGTGGACGGCAGCAATTAACTACTTCA
>N_341
TGGTGGACGGCAGCAATTAACTACTTCATCGACCAATGCTG
>N_342
CATCGACCAATGCTGGAGATCAGAAAACAACTAAAAAAAGT
>N_343
AGGGCTCAAATGAGGCCAGACAACAAATTACTTCAATGGTA
>N_344
AAATACAAAACAGAAGGATTCTATGAACGAATCCAAAGCTT
>N_345
AATAGAATTCGGTAACAAATCCTAATTTCCCAGCTCTTTTA
>N_346
AAGAAAAGGTCTGAAAAGAGCTTGGAAAACCCATCGTTTAA
>N_347
ATAACAACTATACGGTATTTCTAAAGTTTGGTATGATCTAT
>N_348
GTTAATCTAGACGGATTTCTCGGGCCAAAATTTTTGAATAG
>N_349
TGGTAAAATAACGGAGATGACTGACAAAGACATTTCTCTTT
>N_350
ATGGCAGAAAGATGATATTCCCTATATGTCAAGCTTCTTTT
>N_351
CTCTATTCAAAAACTGGTCCCATTCAAAATGGACGGGATTC
>N_352
CATTCAAAATGGACGGGATTCTCTTGGAAACGCTCTTTAAA
>N_353
GCTCTTTAAAGTGAGTTTGTCATGAACAGGACCAAACAAGA
>N_354
AGAAACGATTGAACTTCCGTCCGAATGTGCATACCAAATGA
>N_355
GTACCTCCCTCACACATATTCTGGTTTTTCTCCCGATGGGG
>N_356
TTTTCTCCCGATGGGGTTTTCGGTTGTGACGCAGGTGGTTT
>N_357
TGAAATATGATTTAGGTAGACCGGAACATGAGCTAACAGGC
>N_358
TAGACCGGAACATGAGCTAACAGGCATAACGCATTCACGAA
>N_359
GCTAACAGGCATAACGCATTCACGAACGCATTAAATTTATA
>N_360
ATCAAAAATTTTAAAACTTTCCAGCTTTTGAAATCGTAATA
>N_361
TCTTCTATTTCTATTTATATCGATGATCTTTGAACAATAAA
>N_362
CAAGTGTCGTTGCAAAATGACTCCGAAATAAGACATTTGAG
>N_363
AAAATGACTCCGAAATAAGACATTTGAGGTGCTAAAAGGGA
>N_364
GGAAAAGATTTCAGGAAATTCCTTTCCTTTTTTCATGGGAA
>N_365
TTTCCTTTTTTCATGGGAAGCTGTAAGAGAATAGAAACCTG
>N_366
AGCCACATACTCTTAATGAACGAAAGGACGACAAAAGAAAC
>N_367
CTAAGAGATCATTCGGCCGCCCGGATTCATTCCATTTTTGC
>N_368
TTTTTGCTTCAGACATGTTTCACAAGGGGAGCCCAAGAATT
>N_369
GCCCAAGAATTAATTGGGAGCTGTGCAAATCGGGGAGTGCA
>N_370
GCTGTGCAAATCGGGGAGTGCAAATGGGTGTTTGATCGTCA
>N_371
GTTTCCAGTTGTTTTTTTTGCGATAAAACTCGAGGAATAGA
>N_372
AAATAAAATTGGCAGCAGCGCTCGGTGCCAACTCCCCGTTT
>N_373
GCCTTTCTGGTTTGGATGGACAAAAAGTTGAAGGGAGTTCC
>N_374
ACAAAAAGTTGAAGGGAGTTCCCTTGAGAATAATCAACTGG
>N_375
GTTCCCTTGAGAATAATCAACTGGATGGTCAGCTAATGAAA
>N_376
TGACTTTTTTCGAAAGTGATCAATGTGGTTGATTCTTTTTG
>N_377
TATAAATAAGAAAAAAACAACAAGCTTAATATTAAGAGTGT
>N_378
CCTTAATTGTAGTCAGAAAACAAGTCTCGAAATAAATATGA
>N_379
AATCTAGAAACGAATGAGGTCACTTTACTTCTTTTTCATTT
>N_380
ACCCTTCTTCATCAGATGTCCATTTTCCTATCTTGCCCGCC
>N_381
TGTCCATTTTCCTATCTTGCCCGCCGTCTTCTGACCATAAT
>N_382
GCGAATATTGCTATCTCTTTCGCTTTTTTAATCTATCTATT
>N_383
TGAATTTTCCATACAACGTACAATTAGATAGAAGCCTTACC
>N_384
ATTCATTAATGAAGAAGCCTCTGGAGACTTTCACTTTAACA
>N_385
TATATTAAGATTACCTTAGACAGCGTCCTGATACTAGAAGT
>N_386
TTCAGCTTCGGAATAGCGTTCCGGCGGATGTCACCAAAGAC
>N_387
TAGCGTTCCGGCGGATGTCACCAAAGACGTAAAGACAACAA
>N_388
GGATCCCACGGAATGAGCAACGATGAAAATGGATATTTTCT
>N_389
TTCCAGTGCCCATTGTAGTACTAATGCTCCAAATCACGTAC
>N_390
GTAGTACTAATGCTCCAAATCACGTACGAGAAGCCTTTCAT
>N_391
AGAAGCCTTTCATTGTAGTACATTAGTTTGATTAGCAGCAC
>N_392
AAGTTGGATTGTGTGAAAAACAGAAACAAACAAAACTCGAA
>N_393
AACAAACAAAACTCGAAATGCAAATTGAATTTAATTCTGAC
>N_394
AAAAAAATACGAACGTGCTTCTCTTGACTTTGTCGGAGATG
>N_395
TCTTGACTTTGTCGGAGATGCCCCGTGGCCGGTGCCCGCAG
>N_396
GAGATGCCCCGTGGCCGGTGCCCGCAGGCCATAAAATGGAC
>N_397
ATAAAATGGACAAAAACTGACAAGGACTGCATGAATATGAT
>N_398
GAAGAAAAAAGAGTGAAGAACGAATTTCAGAACCTGCACTC
>N_399
GTGGAAAGTTATTGGAAGAGCACGAGGCGGGAAAGGTCCGG
>N_400
GGTCCGGCTGAAAGTTTTTTCATGTGACAATAGAAGTTGGT
>N_401
ACGGTATAGTGTTTTTGTTTCTATTCCAATAGTTTTTGATA
>N_402
TGATATTAAAATTTCGATTGCTTCCGTCTATCCCGATGACG
>N_403
GCTTCCGTCTATCCCGATGACGTTATTAGAGACTAAAAAGT
>N_404
AAGTTGCAAAATAAAATATCCAAATTTGGATGTAAGGATTA
>N_405
TTGGATGTAAGGATTAGAGACAAATTGCACCCAGTTTTTTT
>N_406
TTGCACCCAGTTTTTTTTTACAAACGCACGGGGTCATTTTA
>N_407
GTGTTTGGGAAATGTTTTGGCTCTTAGAAAACAAAAGCTAC
>N_408
CCAATCAGTTTAAACTTACCCAAAACAACAACAAATTGCCC
>N_409
CCCAAAACAACAACAAATTGCCCGATATTTATAGAACCCAT
>N_410
TTGCCCGATATTTATAGAACCCATTTGGGTTTTCGATCACA
>N_411
AGGGTATTTAGTTATTTGTCCTCATTTTTATTAAAACGAGT
>N_412
GTGTTAAAATTTTAGACGAACACAAAAGCGCAGACTTATAC
>N_413
CGCAGACTTATACAGGAAAACTGGGAGAATATTTCTCCACG
>N_414
TGTTCATCGTAATCTAAAAACGAGTACCACATGATTTCTTC
>N_415
CCACATGATTTCTTCCATCTCTCAGCCGATGTAATACAATT
>N_416
ATCTCTCAGCCGATGTAATACAATTTTTTCCTAAACCCGAG
>N_417
TTTTTTCCTAAACCCGAGGACATAGCCCCGCCTCTTTGTCA
>N_418
GTAATTTAAGGAGAAAACATCCAACTAATAGATCTCAAAAA
>N_419
TGAGAGAAATGTTGGTGTGACTAGGCGACTGGGGTGGATAC
>N_420
AGGCGACTGGGGTGGATACTCGACTCACCAGTTCCCGCATA
>N_421
AAAGCGTATAGCAATTATTACAAAGGATAGAAGGGAAAAGA
>N_422
AAATCATCAATTTCCGGTGGCATCCGGAGCTTTTGTTAGAT
>N_423
AATGATATTGAATGTCTAGCCACTGAATCATTGCAGGGGAG
>N_424
GTCTAGCCACTGAATCATTGCAGGGGAGGGACAAATAGATG
>N_425
GAATACGAAAATCTATGATGCTTATGCTAGTCTCAGATAGA
>N_426
TGAACCTACAATGTTCTTCGCAGTTTTAAAGACTTACTCCA
>N_427
CGCAGTTTTAAAGACTTACTCCAGCGTACGAATAATAAAAG
>N_428
CTAGTAGTTAGAAGCAATAACAATAATCCGGGCATTAGTTT
>N_429
GGGCATTAGTTTATTGATTTCAAATGAAGATTATCCTAAAA
>N_430
TGTAATGTATTAAGGGTCACCAATTTTCAGGAATAAATATT
>N_431
ATAAATATTTATGCATATTACCAGAAGAGCTGAACCGAGAA
>N_432
ATATTACCAGAAGAGCTGAACCGAGAACACTAGAGACCAAT
>N_433
AAACCAAACTCAAAACGATACTAATTAAGTACCAATTCGGT
>N_434
GTACCAATTCGGTTTATGAGCTCATATGAGCTGCTCATCCA
>N_435
GAAATTTTCGTGAAAGGATACGCCTGACACGATGCCTCGGA
>N_436
AGGATACGCCTGACACGATGCCTCGGAGTCTACCGCCTACA
>N_437
CGATGCCTCGGAGTCTACCGCCTACAGCGGCGACGACGACT
>N_438
TCTACCGCCTACAGCGGCGACGACGACTAGTCCAATAATTA
>N_439
ATAATTATCATCTCGACGAGCGGAGGACCACGAAAAGATGA
>N_440
GACCACGAAAAGATGAAAATCCCCTCCCCGGAAGACATCAA
>N_441
AAAATCCCCTCCCCGGAAGACATCAAAAACCAATGGGGAGT
>N_442
ATCAAAAACCAATGGGGAGTCCGCTTATTACTATGCAAATC
>N_443
CTCAACTTTGAACTTTTCATCAAAGCATATGACTTGGAAAT
>N_444
CATTAGAGTTGGATTGTGGGCGGCAAGGTGATAAGAGCATA
>N_445
TCTCGAAAGGGTGTGCCAAGCGCGCGTTCCACGTCAACATT
>N_446
TATGGTATAGTACACATAATCAGAATGGAAAGGCAGTGTGA
>N_447
ACATAATCAGAATGGAAAGGCAGTGTGATGGTCGTTTGAAT
>N_448
TGAATGAAGCTCTTATTGTTCATTTTCCTCTGTGGCTGGCT
>N_449
TCGGATGAGTCAAATCTTTTCTTGGCGGCTTCACTCTCAAG
>N_450
TACATCTTTCACGAGAAACTCGTTGGCGTTGTCCAATGGGA
>N_451
ATTTCGGTGTTGGTGTAGAACTCGACGGCGTAAGTTGTTTC
>N_452
TAGGTGAACCAAACAAGAGCCAAGAAAGAGGCGAATCCACC
>N_453
ACCAGTGGATGGCTGAGTAACTTGAACGGCTCTCTCGACAT
>N_454
ACGGCTCTCTCGACATTTGGCAGAACCAACTTCTCAAAGCC
>N_455
TCCAAAAACGACTCCAACAGCAGATTGGAGGAAGTGGGAAT
>N_456
GAGGAAGTGGGAATCGGTGACTTCTGGGTTATCGTAATAGA
>N_457
TCGTAATAGATGCCGAAGAACGTTGCAGGTGTTGGGCTGGA
>N_458
AAGGGTCATAAAAACATAGACCGCACCTGCGACGAGAACAG
>N_459
AAAAACATTTTAGCTTTTATCAGTGATCAGGAGCAAGAAAA
>N_460
GTGTGTAGCGGGAAGAGACACGGAAATGAAACAAACAGTGA
>N_461
GTGACACTTTTTAGGATGGTCAGGTGGTCGCTAGTGGTAGC
>N_462
TCGCTAGTGGTAGCAATGTTCGGCGATTGTATTTTTACAGA
>N_463
TATTTTTACAGACGGGAAAACGAAGCAAAACAAAAGACATA
>N_464
GAAGCAAAACAAAAGACATACAAAAAGCAGTTGCGACGGGG
>N_465
CATACAAAAAGCAGTTGCGACGGGGCAGTATCGACAATACT
>N_466
TTGCGACGGGGCAGTATCGACAATACTATGGCCAGTGACCG
>N_467
ACAATACTATGGCCAGTGACCGTCACCACCAAGGACAGTGT
>N_468
GTGACCGTCACCACCAAGGACAGTGTACATTTTTTTTAGAT
>N_469
AAGCGATGATGGTTTTAGTACACCCGCGGCACTTTAAGAAA
>N_470
TAAAAATTGTTTTTGGCGCCCATTAATTTTAGAGAGGATCT
>N_471
TACGCAATGTGCTGAAGAGACTTGGACGACTATAGTAGAAC
>N_472
CTTGGACGACTATAGTAGAACAAAAAAAATAAAATACACTG
>N_473
ACTTTTAAGCTTGCAACTGCCAGGTGTCACTCGCTACGATA
>N_474
CAACTGCCAGGTGTCACTCGCTACGATACAGACCATACCAG
>N_475
AAACCAAAAACAGAGAGGCACCAGGACTGGCGCCCGACACA
>N_476
GAGGCACCAGGACTGGCGCCCGACACAAACATGAATGTTTA
>N_477
CGCCTCTTCTCGCAGAGAAGCAGACGTTGAAATTTCATCAA
>N_478
GAAAAATAACACAAAATAGACAGGTGGAGAGCGGAAACGCG
>N_479
GGAGAAGGATGCGGAAAGCTCATGGAGAAAGACGAACTTGA
>N_480
AGCTCATGGAGAAAGACGAACTTGATGATGATCAGCTGACG
>N_481
ACTTGATGATGATCAGCTGACGAAGACGCGCGTCAAGATAG
>N_482
TAAAGTGGTACGGTTGTGTACACAGATAGGGGAATGTTTGA
>N_483
ATATTGAAATCTAGTTATGTCTGGTTGCTACTCAAAAAACA
>N_484
TTGCTACTCAAAAAACAACTCACCGACGTTATCGAGCTGTG
>N_485
TAGTACCCGTTTGTGTGTATCAGATCAATTTATGAGACTAT
>N_486
ATTGTGATTAATTAACTAACCTTGGGCATAATGCCACAATA
>N_487
AACTAACCTTGGGCATAATGCCACAATAACCGTAATAAATT
>N_488
AAATCTAGGATCTCCCATTGCATGTATTGGCATCCAAACTG
>N_489
TGCATGTATTGGCATCCAAACTGGTGGATCAGGAACCATTG
>N_490
CCAAACTGGTGGATCAGGAACCATTGCAGCTGCCGCAGTAA
>N_491
TCAGGAACCATTGCAGCTGCCGCAGTAAGACATTCGGCAAA
>N_492
TGCCGCAGTAAGACATTCGGCAAAGAAAAATGCAAAATTAA
>N_493
AGTGCAACAAGTTGCCAATGCCAATAGCGAACTTGTAGAGC
>N_494
CAGAATTGACAAGAATTGAGCTAGTTGCAATGTAAAATCCC
>N_495
AGCTAGTTGCAATGTAAAATCCCATTTCCCAAAGGCTTGAC
>N_496
TGCAACATAATAAATAACTGCAGCTTGGTAGATACCATCAA
>N_497
GTACAGTTGGTTTTCCCTTCCAATCACATAAAGTTCTGGCT
>N_498
GAAAATAATTGGATAAATGACTCCCCATATTGGATCAACTA
>N_499
TTGGATCAACTATATTTGTTCCAGATGCTCCGTTATAAAAT
>N_500
TTGCTAATCTATAATAACTCCAGTGTCCGTGAACCAGTAAT
>N_501
ATAACTCCAGTGTCCGTGAACCAGTAATAATCTGGATAAAA
>N_502
GAACCTTGCAATAGCAAAATCACAAGCCATGGCCGCCTGTA
>N_503
AAGCCATGGCCGCCTGTAATCCTTCTTTTCCAGCGATTCCA
>N_504
CCGACATGAGCCGCCTGAATCATTGGAACGTCGTTGGCTCC
>N_505
TCCGTCGCCAATTGCTAGAACATTTCCTTTAATTCTCTTCT
>N_506
TCTCTTCTTTACAGTGTTCACAATTGTCGCTTTTTCAGAAG
>N_507
GTTCACAATTGTCGCTTTTTCAGAAGGTGTCATCCGATAAC
>N_508
GCTTTTTCAGAAGGTGTCATCCGATAACACAATACTGTTTT
>N_509
AAAATATTTAGAAAGTTGCACGGATTCCATGGAGGGCCGGT
>N_510
GGAGGGCCGGTCTTCAAGTACCTTCCGTACATGCCTGCCTA
>N_511
CGTACATGCCTGCCTATCGCCTATTCTATGTTTGGAATTTA
>N_512
TAAAGAAATTTACTGCTAGGCAAGTGTCCGGTGAAGGCTTT
>N_513
TCTTACTTTTTTAAAGCTTCCATAAGATGAGCATTCCCATC
>N_514
GCTTCCATAAGATGAGCATTCCCATCCTGTGCTAATCGAAT
>N_515
ATCCTGTGCTAATCGAATTGCAGCTGGGGACATTATTATGT
>N_516
GGACATTATTATGTTTAATCCAGCTGATTCACTAGCTTCTT
>N_517
TTTGTGGATGAAAAAGGCCACTGGACGTAGCAATATTCTGG
>N_518
GGACGTAGCAATATTCTGGGCAGTTTCCAATTTATCTCCAG
>N_519
AACCCATACTTGAATTCCAGCATCTCTCAATGCACGAAGAG
>N_520
TGAAATTATAGCTGAATCTGCACCTTTACAGTACATCAATG
>N_521
TGAAATTGTAACACTTGTTGCTGCTCTTTCCAGAAGAACAT
>N_522
CATAGTCATAAAGAGCAGCTCCTTCAATTAAAGCCAACTCA
>N_523
GCAGCTCCTTCAATTAAAGCCAACTCATCTGGACTTTCAGC
>N_524
AGCTTCGTATGGATTCATAGCCTGCTGTTTGAATGAGATTA
>N_525
GCTGTTTGAATGAGATTAATCGTTTTCTCACAGGTATTCTA
>N_526
TAGGTCTTAAAATACTTCTTCTCACAACTGTGGACAATTTT
>N_527
AAGACAATGATGAAAGTGGTCGATAAATTGGAGAAGTTGGA
>N_528
TCTAGGAGATGCATCAGGCGCTGGTGAGTCTGATGGTGTGT
>N_529
CACAATTACAGTTAGTCGGTCATCAAATTGGATTGATGTTG
>N_530
AACACGCTATTTACGAATTTCATGTTCAGTTTAAGTGATTT
>N_531
TTCAGTTTAAGTGATTTCTTCTCTGAAACGACCTAAAAATT
>N_532
ATAAGTCCGATTTCATTTTTCGGAGCGAAGGACGATTTTGG
>N_533
AGAGACCTCAAAAAAGTGATCATTTTTCAAAATTTCAAGTC
>N_534
TTGAATTGTGGCGGGTACAGCGAAAGAGTTCTCAAAATTTT
>N_535
GGCTTTGACTCTGTGGAACTCTACAAGTATATGGCGTATTG
>N_536
AGATTTCCTCTAGTGTGAAACCTAATAACTTCCAATTGTTA
>N_537
TTGTTATATATAAGAAGGAACCTCCCAAAACGTGCTCATCT
>N_538
CTTCTCCGAATTCTCAAATTCCACAGCAAAAAGACTAGGAA
>N_539
CAAATTCCACAGCAAAAAGACTAGGAACAGTGAACTGAGAT
>N_540
AACTGAGATTTCAAAGTTAGCAAGTTAAAAACACTGTTTTG
>N_541
AATGCGATACAATTTTCAAGCGATTCTTCCGCGGCGGTTTC
>N_542
ATTAAAAATTACTCACTCGTCTGGTCTTGAAACATCATCGT
>N_543
CACACCACCCTTCCCAATAGCAGCCAACTTCTGCTTATACT
>N_544
CCTCCATCAAAATTTCCCAACTCTAGAACGTCTGTATGTGG
>N_545
CTTCGGGAATACTCAAAGAACGACAATCAATCGCTCTATCC
>N_546
TTGATAGTTGATAAAGAATGCACCTATGCCAATGAACCCCT
>N_547
AATGCACCTATGCCAATGAACCCCTCTATGAACGGTCTCGG
>N_548
AACCCCTCTATGAACGGTCTCGGTGTGTTTGAGAGAATGAA
>N_549
TAAAGAACACAAGGATGTTTCGGTTCAAATTACAAGATTTA
>N_550
AAAAAAAGAAACCTTCAATGCCGTTGGATCACTTGAAGGAT
>N_551
ATCCCATCTACAGTGAATTTCTCTTTTCTAGGTGTCACTTG
>N_552
AATTTCTCTTTTCTAGGTGTCACTTGCTGCTGCCCACCACA
>N_553
AGGTGTCACTTGCTGCTGCCCACCACATCGAAAAATGCATA
>N_554
TCAACTGGATGTTGTCCAACCCAAACTGCTGAAGTGATAGC
>N_555
TACAATACCATAAGGAGAAGCATTATGAAACAAGCAATTAT
>N_556
CAACGTGCTCACTTGTTTGTCAGTTTTTCAATTCCAGATGT
>N_557
ATCGTGACCTGCATAAACCACAATTCCCTCAACAAACGTTG
>N_558
ACCACAATTCCCTCAACAAACGTTGTGTTTTTGATACGGGA
>N_559
CAAACGTTGTGTTTTTGATACGGGAACCCCGAAGAAGCATG
>N_560
AAAACTGCATTTGGTTGTGGCTAAACGTTTCCGAATAGTTG
>N_561
TCCCCTGTAGCTAGGCATCACCAAATTATTTTTCCAACTCA
>N_562
GGCATCACCAAATTATTTTTCCAACTCAAATCGCTCTCACC
>N_563
CCAACTCAAATCGCTCTCACCTGGTTCAAATTCCACTTTCG
>N_564
AATACTTTTATCTGGCTTCTCACATGTCACAACTCCTGTGA
>N_565
AAATCTAAAAAATTCGCAAACCTTTGAATAATCAATCACTT
>N_566
ATGTTTCACCATCTAAGTTACATGTTTCAATATAACATGTT
>N_567
TTCCACTTTCACTTGATGAACGTAATAAAATGATATCAGCT
>N_568
TGAACGTAATAAAATGATATCAGCTGGCACATCTTGATTAT
>N_569
TTCGAAATGCACATCTATCTCGATCCCACACATGACATGTT
>N_570
AACATATCTTGTGTAAGCATCAAAAAATGGTACCCAATTGA
>N_571
TAGTTCGTAACGAGGTGATTCGAATAGATGATTGGGACGAA
>N_572
ATTCGAATAGATGATTGGGACGAATCACTCGAGATCTAAAA
>N_573
CAGCTTGAACGAAATCAGAGCAAGACTTGGTTAAGACTCCC
>N_574
GCAAGACTTGGTTAAGACTCCCAAATTTTACTTTTTCAAGA
>N_575
GAATTTTTGTCAATATTTTACCAAAAGACGGAGCAGGTAAT
>N_576
TTTTGGTGAAAGCTTGACAACAAGTTAGGCAGCTCCTTGAT
>N_577
TAAGAAATTAATTCCTATAGCTTACCCAGTTTCTCTGTTAC
>N_578
AATAGGATTATGAAGTGGTGCAGATGGAGGAACCCATTTTG
>N_579
CCCATTTTGAGGATGATCTTCTGTGAAGATGTGTTGGTCGA
>N_580
CACTGAAAAAGAGGTGAGTGCGAACTGAGTCACACTTTGCC
>N_581
TGAGTGCGAACTGAGTCACACTTTGCCGCCCTCCCACTATA
>N_582
GCCGCCCTCCCACTATACTACTGATACGGAGACACAAATCG
>N_583
ATACTACTGATACGGAGACACAAATCGATAACAATGTGGAA
>N_584
AACTTTTCAGATGGAACTTTCGTATTTGGGTATTAACAAGT
>N_585
CTTTCGTATTTGGGTATTAACAAGTGTGAAATAAAGTGAAT
>N_586
AAACTGATTCCAAAATAATTCAAGGGATGACCAAAAAAGCG
>N_587
TCAAGGGATGACCAAAAAAGCGGATTGGTCTCGCCGCGCGG
>N_588
AAAAAAGCGGATTGGTCTCGCCGCGCGGTGTAAAAAGTAAT
>N_589
TGTACATTTGTCCCATGTGACGGATTGCCCCATGTACTTTT
>N_590
TCTTTGCGTGATGGTGTTTGCAAAGAGTACAACAAACTTTA
>N_591
CTGCTAGCCGTTTCAATTTTCCCTTATGATATTTTTATCGA
>N_592
TTCCCTTATGATATTTTTATCGATTGTAAGCGTTAAATTTC
>N_593
TAAAATTATTCAAGCGACGGCCATTTTTCAAACACATTATT
>N_594
CGCATGAATCGAATAATAAACTTAAACATTCCGCGTAAATT
>N_595
TTTGTGTTCGCTGGAGCGTGCTTGTTGCTTAGAATTTCTAT
>N_596
ATATTTAAATTAATACCCTTCGAAATTTAATCTATATATTT
>N_597
TCTCTTTCTTTCTCAGCCTACGTAGATTTATGCATCGTCAC
>N_598
TATCGTCAAATGTGCATAAGCTGGTGGGAGTCACCGCAGGA
>N_599
GCATAAGCTGGTGGGAGTCACCGCAGGAATGGTAACGTTTT
>N_600
AGTCACCGCAGGAATGGTAACGTTTTTTTATTATTCGTTTT
>N_601
GGTAACGTTTTTTTATTATTCGTTTTCTAAACTAAAATGTT
>N_602
CTAAACTAAAATGTTGTATTCAGAATACTGCAGCGTCCACA
>N_603
CAGGACCAATGAATTTGGTTCTCGATAAGTGTTCCGTTGTG
>N_604
TTCAAATTCTAACAGAGACACATTCAGAAGGACTCAGCGAA
>N_605
ACCAGCTTTGCTTGTTTGTTCAAAAGGTAAGGTTTAGTAGT
>N_606
CAGGCAAAATCCGATCTCGACAAGCTGGAAAAACTTTACAA
>N_607
TTTACAATGTTGTTGACAGACAATAATTAACTCATCCAATT
>N_608
TTTAACTTCATAATTAAGAACTCAGTGATGACACAACAATC
>N_609
GACAAAGATGCCTCTGTGAGCGAGACGACGACTCCACCAAC
>N_610
TGTGAGCGAGACGACGACTCCACCAACAACTCCTGTTACTG
>N_611
CCAACAACTCCTGTTACTGTCAAAAAGCCGGCGCTTTGTGG
>N_612
TTACTGTCAAAAAGCCGGCGCTTTGTGGGTTCGTTGACTAT
>N_613
TTGTGATGTGGAGAAGTCCACCCTTGAGGAAGAAGCAATGG
>N_614
GTCCACCCTTGAGGAAGAAGCAATGGCAGCTGTTCGTGAAA
>N_615
AAGAAGCAATGGCAGCTGTTCGTGAAAATGCATTTGCAGTC
>N_616
ATTCGGATCGAAATTGATCTCCAAGTTGAGTGAACTGAAGA
>N_617
TCTACCATTATTACAATTCGCATTATTTTCCTAGTTACATT
>N_618
AAATTTGCGTTCAAACACATCTAAGTTTTTTTCTAGAATAT
>N_619
TTTTATTCCATCCCCGTATACTTTGTTCCGTTGTGAAGTTT
>N_620
TTTTTTCAATTAAGCGTATTCAGACGTTTACTCGTTTTTCT
>N_621
GGTTACATGGGACAGTCTTGCTGGTTATACTCCTCGGTTGC
>N_622
CTGGTTATACTCCTCGGTTGCCTTTTCGCAACTTCAGGTAA
>N_623
TTAAGATGGACAGTTGGCCGCCATGACAATTGACCTCGGGA
>N_624
TAAAATTGGAATTGTAAAACCTGGAATTCCAATGGACATTG
>N_625
CATTGCTCTGAATACGGAATCGAGAAGGAAGACACCGAATG
>N_626
GGAATCGAGAAGGAAGACACCGAATGTTGTTATGATTCAGG
>N_627
CACCGAATGTTGTTATGATTCAGGATGGCCACCGAACTTTC
>N_628
TGCAAGTCCGGTATCCTCATCTTGTTCATGGACAACTCAAC
>N_629
GGACAACTCAACGATTTAGTCGGCAAATCCACACAACATCC
>N_630
GCTATTCAAAAGACGAAATACCTTCTTCGAGGTTGATGATG
>N_631
TAACTTCAAGCTTGGGTAGGCATCGTTTCTTTATGTTTCCT
>N_632
TCCGGTCTACTTTACACCTGCTGAAAGATTGGCTGTAGAGC
>N_633
AGAGCGTGCAGCTCAAATGGCTGGACTCACCGTCCTTCAAC
>N_634
TCAACTTATCAATGATGGTACAGCTGCAGCATTGAGTCATG
>N_635
GCATTGAGTCATGGAATCTTCCGTAGAAAAGAAATCGGTGA
>N_636
GAAAAGAAATCGGTGAGAAACCGCAGAGATTAATGGTCTAT
>N_637
AAACCGCAGAGATTAATGGTCTATGACATGGGAGCAGCTAA
>N_638
AGGAGAAGTACGAGAAACAACCAAAAATGACAGTCCTGGGA
>N_639
ACAGTCCTGGGAGTAGGGTTCGATCGAACATTAGGAGGAAT
>N_640
ATTAGGAGGAATTGAGATGACCAATCGTCTTAGAGATCATC
>N_641
GTTCGAGAAGAATTATAAACCGAAGACAAAGGTCAATACGA
>N_642
TACGAACAGAAGAGCGATGACAAAGTTTTCAAAAGAAGCTG
>N_643
GACATGGAATCTCGTTTTGGCGAGCCAATTGAACAGGCTCT
>N_644
GTGCTGATGGGAGCTGGAACCAGAGTGCCAAAAGTACAGGA
>N_645
GGAACGTAAGTGAGCGCTGTCGCAAAGCCACCGTTGTATCT
>N_646
CCACCGTTGTATCTAGGGCGCTCACGCAACGCGATTTCTCG
>N_647
TGGCGGAGTGGTTGTATGTGCTATTGTCGCTCACACAATGT
>N_648
TAGGTTCGACCCCCGCTTTACTGCGTCTCTCCAACCCGGAC
>N_649
GCTTTACTGCGTCTCTCCAACCCGGACAACTCGCAACTTGT
>N_650
AATAAGAAAATTGGCGGATTCGCTAACGTCGCGTCCCATGA
>N_651
GCTAACGTCGCGTCCCATGACCGGAGTTTGAAAGTAGGCCG
>N_652
GAAGCCGTCGCTATGGGAGCCCTATTTCAAGCAGCTCATCT
>N_653
GGGAGCCCTATTTCAAGCAGCTCATCTCAGTAAAGGATTCA
>N_654
CTCAGTAAAGGATTCAAAGTCAAGCCGTTCAACATCGAGGA
>N_655
AAAGTCAAGCCGTTCAACATCGAGGAAAAAGTTATTTTCCC
>N_656
GGTTAAAACCTTGTTTGCTGCCAATTCCGTCTACCCTACCC
>N_657
CTACCCTACCCACCCAAAGACGATTTCATTAACCTCTTACT
>N_658
GATTTCATTAACCTCTTACTCGGATGATTTTTCAGTTGCAT
>N_659
TCGAAAGTTTTACGAAGCAACAAGTTCAAGAAATTGGAAGT
>N_660
TTGGAAGTTTGTTGGATAATCTCGTTGATGTTGAAATTAGT
>N_661
TAGCTTTATTGTGGATGCATCTGGAATTGTACGAGTTAGAA
>N_662
ACGAGTTAGAAGAGCCGAAGCTTTGTTTGAGCCAAAATCTG
>N_663
GTCTGTGAAAGTCGAAGATTCAACTCCTGAACCAGAACCCG
>N_664
ATTCAACTCCTGAACCAGAACCCGAAACCCCTGTCAATTCC
>N_665
AGGAACTTCCATCAATTGTTCGCTTGCGCATTACCAACAAA
>N_666
TGCTGAAAAAGAACGACTTGCATCCGAGAGAGCTGCGGTGG
>N_667
CATGGCTGATGAGGAGAAAACAAAATTGGAAGATTCTGTGA
>N_668
AAGATTCTGTGAAAAGAATTCGTGCTTGGCTCGAAGACGAT
>N_669
ATTCGTGCTTGGCTCGAAGACGATGTGACGAAAGATACACC
>N_670
TGTGACGAAAGATACACCAACGAAGGATTTCACAGATAATT
>N_671
GTGTGAAAAAGAGACAAGAACACGACAAGGCAGTTCCAGAG
>N_672
ACTTTGGGTAACAATGTTGACGAGGAGAAGGCACTATTCAA
>N_673
AAATTTGGGTCACAGATGTTCGGAAACACCTAGATTTGAAG
>N_674
CCTAGATTTGAAGAAGAAAACAGATGATTTCAACTTCACTG
>N_675
AATTATATTATCATTTGGAGCATTCTCTTCCAACGGGATAT
>N_676
CCAACGGGATATTTTTTACTCGTTTCTAAATACTTGTTCAA
>N_677
TAAAAATATTTGTCTGTAAACGCTTGTAATTCAGTTATCGG
>N_678
GCTTGTAATTCAGTTATCGGCCGATATCGGTACTCTATGTC
>N_679
ACTAAAGGCGCATGGTATTTCCTGAGTAGGTCTCAGAGCGT
>N_680
GGTATTTCCTGAGTAGGTCTCAGAGCGTCTGTTTCCCTGCG
>N_681
GTTTACTTTTTATATGGTAGCAATGCGGCACAAAAACGGTT
>N_682
GTAGCAATGCGGCACAAAAACGGTTTCAATGCCGCATAATT
>N_683
GGTTTCAATGCCGCATAATTCAAATTTCGTTTTTAAAATAA
>N_684
GCAAAATGGCGAAACAAGGGCAAGAAGCAATGAAGAAGGCT
>N_685
GCTGCCGGAGCCGCCGTTTACGGTGTCGCCCAGTCAATGTT
>N_686
GGTGTCGCCCAGTCAATGTTCACTGGTAATTATTTATATTA
>N_687
CAACAGAATTGGAGGATTGTCGACGGATTTGTACAAGGAAG
>N_688
CGGATTTGTACAAGGAAGGACTTCACTTCAGAATCCCATGG
>N_689
AAGGACTTCACTTCAGAATCCCATGGTTCCAATATCCAATC
>N_690
AATCATCTATGATATCCGTGCCAGACCAAACCAGGTACGTA
>N_691
GACCAAACCAGGTACGTATACAATTTTCATAGTGGCGGTTT
>N_692
TCGAAAGACTTGCAAATGGTCAACATTGGACTCCGTGTTCT
>N_693
ATATCTACAGAACTCTCGGACAAAACTGGGAAGAGCGTGTT
>N_694
TCGGACAAAACTGGGAAGAGCGTGTTCTTCCATCGATTTGC
>N_695
AACTTATCACTCAACGCCAACAGGTAAATCAGCTATTTAAA
>N_696
AGAAAATTATGGGTTATGATCTGGCTGAGTTTCACCTCGTT
>N_697
GATCTGGCTGAGTTTCACCTCGTTTAAAATGGTTTTTATAG
>N_698
TATAGGTTTCTATGTTGGTTCGCAAAACATTGATCGAGCGG
>N_699
GCTCTTGACTTCAACATTATCCTCGATGATGTTTCCCTCAC
>N_700
ATTATCCTCGATGATGTTTCCCTCACCGAGCTCGCTTTCTC
>N_701
GGAAGCTAAGCAAGTTGCCGCACAGGAAGCACAAAGAGCAA
>N_702
GAAGCACAAAGAGCAACCTTCTATGTTGAACGTGCTAAGCA
>N_703
AACCTTCTATGTTGAACGTGCTAAGCAACAGAAGCAAGAGA
>N_704
TGCAAAACTTTTGGGAGAGGCCATGAAGAACGATCCAGGAT
>N_705
TTAGAAAAATCCGTGCTGCTCAAAAAATTGCTCGTATCGTG
>N_706
GCTCAAAAAATTGCTCGTATCGTGTCTGAGTCTGGAAACAA
>N_707
ATCGTGTCTGAGTCTGGAAACAAGACTTATCTCCCAACAGG
>N_708
CTGGAAACAAGACTTATCTCCCAACAGGAGGATTGATGTTG
>N_709
TTTAAAAATTTCCCGTTTAGCATTATCCCTCTCTTTTTGTT
>N_710
TAGTAGTTTAGTTTTTCTTTCAACCCATCAATTTGTTATTG
>N_711
TAATTAATAGAAAAGAGAATCATCATGAATTTTCTTCATTC
>N_712
GCTAGGTATGTTACATTTAACGTTTTTGGTTACCAGAGTGA
>N_713
CATTTAACGTTTTTGGTTACCAGAGTGACAATCAAGTCCAA
>N_714
ACCAGAGTGACAATCAAGTCCAATTCAAATGAAACCAATCT
>N_715
AAAAAAGATAAATTGGAAGGCGGAGTAATAATTTAACATGG
>N_716
AAGGCGGAGTAATAATTTAACATGGCAAGGACTAGATTGAA
>N_717
ATTGTATTAGTATTAAAGGGCAGCAAGTTGTCGTTCCAAAT
>N_718
TAATTCCCGGTTTCATGTTACAGAATCCAAGGCATTTCTTT
>N_719
CGTTCGCAAGAATTATGCACCTTACGTCCCTTGCAGCACTG
>N_720
GCACCTTACGTCCCTTGCAGCACTGGAGGAATTTTGCACTG
>N_721
TCTTACTCTTGGCTTGGCAACTGGAGCAGTCACTGGAGCAG
>N_722
CAGGTTGTTGTGCCAAATGGCTCTTTGGAGCAACTGGACGA
>N_723
CAAATGGCTCTTTGGAGCAACTGGACGAGGAGCTGGTCGTG
>N_724
ACCTTGTTGTGGCTGTGGAACAGGTCTTCTAGTTTGCGGCC
>N_725
GCGGCCGAGCTGGAGCTGGACGTGTCAATTGCTGCTGTGGT
>N_726
ATTGCTGCTGTGGTTGTGGACGAACGACACGGGGTTGTTGG
>N_727
TTATTATTACATAATGGCGCCAAAAATACGGTATCCGGTCT
>N_728
CTATTTTTACCTCATTTGGTCTGACAAATGTACGTTGTTGT
>N_729
ACGTTGTTGTGGTGGAGATACAACAGCGGCTGGTTGAGATG
>N_730
AGATGTTCGTGGAATATTGGCAGAACTTGAATGAACGCTTC
>N_731
ATTGGCAGAACTTGAATGAACGCTTCCTCCTACTGATTGAA
>N_732
TTTGACATGATTAATATGGACGAGAACGACAAAAGGATAAT
>N_733
GTGTATCCTCAAAATAAGATCGATGACCATCGACAATAATT
>N_734
ATGACCATCGACAATAATTTCATCGGGTTTGTAAGATGGAT
>N_735
ATTGGTTAAAGAAATGAAATCACAAAACTAAAATAAGGACC
>N_736
CTAAAATAAGGACCTTTGGACGTGGAGGATCAATACTGTAC
>N_737
ATTTTAAAGTTGGAATGAATCTGGCTGGCGGCGGAGGGACA
>N_738
TGGCTGGCGGCGGAGGGACACGGATCTGAAAATGATGAGGA
>N_739
ATGATGAGGATCGACAAGGACAGTGAAGTGAGTGATATAGA
>N_740
ATATAGATGAAATATTGAAACATGCACGTACAAGTGGTGCC
>N_741
CGGAGGTGGTGGTGGTTGGGCGAGCAGAGTGATCTGCAACA
>N_742
TGGGCGAGCAGAGTGATCTGCAACATAAGATAAATAAGGGA
>N_743
AAGGGAATCAGAGGAATCAACAAAGAACATTTGAAATAAAC
>N_744
AGTATTCACATGTTGGAATGCAACATCTGGTACTTGTGGAA
>N_745
GGGATATCGGCTGGTTGAACCATTACTGGATTCTGCTGAGA
>N_746
CTCTGGTGGTGGGGGTGGAGCTTGTGGGATAACAACAGTTT
>N_747
GGTTGGAAATATTGTGGTTGCTGAGGCTGTTGCTGAGCTTG
>N_748
GCTTGGAATTGTGGTTGGTACTGTTGTTGAGCTAGGAATTG
>N_749
TGTGGTTGTTGAAACTGTTGCTGTTGGAATTGCGGGAATCC
>N_750
GCTGTTGGAATTGCGGGAATCCGTTGAAATTATTAAATTGT
>N_751
AATTGTTGATGTTGTTCTGGCCATTGATAGTATTGACAGTG
>N_752
AAATATGCTACCGTATTTAACTATGAGTCTTGCACCATGTG
>N_753
ATTTAACTATGAGTCTTGCACCATGTGGCAGCTATATCAGA
>N_754
TTGAGTGATGGGGTGCGGAACAGAAAGACAATATATAATTT
>N_755
AACTATGGGTTGAAACTAAACTTTCTACATTAACCTATAAT
>N_756
TACATTAACCTATAATAGAACTTAGAGCTCACCGTTGGCTG
>N_757
AACTTAGAGCTCACCGTTGGCTGCCAATATGGCAACAGTTG
>N_758
TGGCAACAGTTGCCACAAATCGGTAGATCATAATAATGGTA
>N_759
GGTAAGAAGGTATAGACTAGCAAGACCGGATCTTAGTGGGC
>N_760
CAAGACCGGATCTTAGTGGGCAGCCCAGCACTGCTAACTAA
>N_761
TAGTGGGCAGCCCAGCACTGCTAACTAAAGCCGAATGGGGC
>N_762
TAAAGCCGAATGGGGCGTGGCCAAGACGTGGAGCGGGAGAA
>N_763
AGAGGAACACTGGAAAAGGTCGACGGGCCTCTCTCTCTGTA
>N_764
AAAGGTCGACGGGCCTCTCTCTCTGTAACGGTGCGTGGGCA
>N_765
CCTCTCTCTCTGTAACGGTGCGTGGGCAAAATGTGTAATTT
>N_766
CTAGTATAATCTAGGCGACACAGAGACTGGTGTGAAGCTGC
>N_767
ACACAGAGACTGGTGTGAAGCTGCTTTGAAAGACAAGGGGA
>N_768
TGTGAAGCTGCTTTGAAAGACAAGGGGAAAGATGCCGTGAT
>N_769
AGAATATACTAGGTGTTGTACATCTTTATGGTCACACTTGC
>N_770
TCTTAATTTCAATTGAATTACAATGATGAAGAGTTTGATGG
>N_771
TTTGAAATAGTTTGAATAAACGGAATACATAGATGAAGCGG
>N_772
AAGCGGTTATTCCGGTGAGACATCTTTCACTTTCAAGGCGC
>N_773
CTCGAGTCATGACACCCTGACGACACAACGTGACGAAACGG
>N_774
ACCCTGACGACACAACGTGACGAAACGGCGCGACACCGCTA
>N_775
GTGACGAAACGGCGCGACACCGCTAAACCCGTCTCCAGAAG
>N_776
GACACCGCTAAACCCGTCTCCAGAAGATGAAGAAAAAGCTG
>N_777
AAGATGAAGCATTGCGCAATCGACGAGGGCACGACGCCACA
>N_778
AATCGACGAGGGCACGACGCCACAGATGTTTTGGCCGCCCG
>N_779
GCCACAGATGTTTTGGCCGCCCGCCGCCGCCGCCACAGGAA
>N_780
ATTGGATATATAGAATGGACCGACTGTGGCTGACATTGTCT
>N_781
TTTAGATGAACATACAAGTCCACAACAATGGATCTTGTAAT
>N_782
CCGCAACTTCTCAATCAACTCTAGCAAACCTAGAAATCTAT
>N_783
AGCAAACCTAGAAATCTATGCATAGCCTGAGGATTGAATAT
>N_784
TGATGGAAACATGAGGAAAACTAAGAGAATATCTGACTATA
>N_785
GTATCCTAACTTCTTAAAGCCATTTTGAACTTTAGATGACG
>N_786
GTAATAATAAATCTCTGGTTCTCATGTCCATCGGATCTTTT
>N_787
TATCTTATCACCTCTGTCCACTATGATTGATTCTGAAAGAA
>N_788
TTCTGAAAGAAACTCGGTTACGTAATCACAATCGGGTTTCC
>N_789
TTATTTCCTCTTTGCCATTTCATTATGATACTACACTAGGG
>N_790
GGATGTAGTGAGATAGAATGCATTACGCCATTCGAAATAAA
>N_791
TAAAACCCGCATAGGTGTGACATCATTAGGAAGAGTAAGAA
>N_792
TTGTCATTGAGGTCGGCACGCAGCGGAAGAAGTAGATGATG
>N_793
ACTGCGGATGGAAGCACGAACAAATAGGAGTATTAGAGCGG
>N_794
TGCTAAGACATATTTTTAGTCATAAGTGACAGAATATCTAC
>N_795
CTTGAACTTTAGCTTGAACTCAGGTGTTAGATTTTTTCACC
>N_796
TCAGGTGTTAGATTTTTTCACCGTGCAGAGTATTTTTGATA
>N_797
AAATTTGGTAGTACACAAGACGCAGGCGTAGGTGCCTTGAG
>N_798
GTAGGTGCCTTGAGGGCAGGCAATTAGCGTCTAGCGTTTTT
>N_799
CTTTATTTTATATCTCTTATCTCTGAAAAAGCGAAAACGGA
>N_800
TTATAGCAGCTGCTTTTAATCTAAGCCGCCTCACAAAAAAA
>N_801
CCGCCTCACAAAAAAATAAGCAACGTATTTTTTCCCAGACC
>N_802
AATAAGCAACGTATTTTTTCCCAGACCAAACTCACCAAAAA
>N_803
AAAAGGAAAAATACAGGAATCATGTATGGAGGCATGCTTAA
>N_804
GAATCATGTATGGAGGCATGCTTAAACCAGGAGAGCTTGCA
>N_805
GAATCGTTCTTAGGTACGGACATTCAACAGGAGGACACACG
>N_806
GCCAATAGTCCAATATTCGGCTGGTTTTTAAGTAACGGAAT
>N_807
TTCGGCTGGTTTTTAAGTAACGGAATTGATTTTAGATCCAT
>N_808
AGATCCATGGCTGGAGCAATCACAACAGCAAATGTAGATGA
>N_809
GAACTTACTCAACTTGTGAGCTTGTGAGTGAATTTTGACAT
>N_810
TATTGGTGGCATTATGTTAACGAATACCTTTGGAACATTTG
>N_811
CCTCATTATTGCAAATGTTACACAAGTCATTATGACCGATG
>N_812
AATGTACTTGCTAATTTGAGCGCTTGTTCGGGAAGCTCCGA
>N_813
GAGGATCCTCCTTTTATTCGCGGTGCAAATTTACGGAAAAT
>N_814
AAAGTCAAAACGAATTATTACTAATAAAGGTGGCTTGCTCA
>N_815
ATTATTACTAATAAAGGTGGCTTGCTCATTCAGCTTTACAT
>N_816
ATTTTCGATGAGGTTGGGGACAATTGAAGTTTGGAAAGCCC
>N_817
GGGTACTCTGTAACACGGAACTTGAAGGGTTAGATGGAACG
>N_818
TAGATGGAACGATTAATAAACTAACCCATTGAATCCATAAA
>N_819
ATAAACTAACCCATTGAATCCATAAACGCATTTCTAGTTTC
>N_820
CACAGATGTTTCGATAATTTCATTAGGAGGTGAAATAATAG
>N_821
ATGATAAGATAGTCTGTTTTCCAATTTACACCGTAGGACAT
>N_822
TTCCAATTTACACCGTAGGACATAGATAAGAGGGCGAGCAA
>N_823
GTAGGACATAGATAAGAGGGCGAGCAAATTGGTAAAAAAGG
>N_824
CAAATTGGTAAAAAAGGGGACAAACAAGTTTGTGTAGTCTG
>N_825
ATTGTGAAGTAAACTGAGCACAAACACCAACTCATTTATTT
>N_826
ACCAACTCATTTATTTAGCGCTCAAATTCTACTGCGAATAA
>N_827
CAATAAGCTTTTCTCAAACTCAAAAGGGCTTGCGAGAGGTG
>N_828
AAAAAATTCTCAATGTATATCCGGTTGGCAGGTGCCGCTGA
>N_829
TATATCCGGTTGGCAGGTGCCGCTGAAAAGTGTTCAATGAA
>N_830
AGGTGCCGCTGAAAAGTGTTCAATGAAACGGCAGCAGACTC
>N_831
GCAGCAGACTCCTTTGTATTCTTCAACTCTTTTTCCCAGAT
>N_832
AACTCTTTTTCCCAGATGTTCATGATTGCAGCTCATCGTAC
>N_833
TGCGTCATACATGAGTTGTTCCAACTTTCAAATGGCACCTT
>N_834
TTGTTCCAACTTTCAAATGGCACCTTGCGACATTCTCATCG
>N_835
AAATGGCACCTTGCGACATTCTCATCGAAGATCATGCAAAC
>N_836
CCTCCGCTAAAACTGACCATCCGTGGCGAGCTGTCTGCGTC
>N_837
GTGGCGAGCTGTCTGCGTCTCAATATTTAAATTTGTTCCCA
>N_838
ATTTAAATTTGTTCCCAACCCACTATCTCACCTTTCCGCGT
>N_839
TCCGCGTCCGTTTCCAATTTCGATCGCAATACAAACAAACA
>N_840
TACAAACAAACACACTCATACATACCTTTTTGTTGCCCCGG
>N_841
CATACATACCTTTTTGTTGCCCCGGTGCCCGCTTGCACTTG
>N_842
GTTGCCCCGGTGCCCGCTTGCACTTGCTTATTACAATTATT
>N_843
ACTTGCTTATTACAATTATTCCACGGCTACATTTGTTTCTT
>N_844
CAAAATAGTGTCAAGATCAACGAAAGAGGCGGCGCAAAGAC
>N_845
GCGCAAAGACGTTCGCAGAACGCCGCCGTCGTTCATTTGAA
>N_846
CGCAGAACGCCGCCGTCGTTCATTTGAATGCGGACGCAGAA
>N_847
GCGGACGCAGAAGAAGATGACTGTTTTCATCGAATACCATA
>N_848
TCTTGGAGTTATTCTCTTTGCAATTATGATGTCCTGGGCAT
>N_849
GGCCATGGCTTGACAAGGTTCAAGTTTTCTTTATTGTAATC
>N_850
GCAGTTTTAATGGGACTATTCTCACTTTTCTTCTTATGCAT
>N_851
TCACTTTTCTTCTTATGCATCGGATTTACTGCAACTGGAGG
>N_852
ATGCATCGGATTTACTGCAACTGGAGGAACAAGAGAAACTA
>N_853
CATGAATCTTCCAGGATATACAGATGGTGACTGTATAGATC
>N_854
GCCATTAGTTTCGTCCTTTGCCAACTCGGTGAGTATTAAGT
>N_855
TTTATGAACAACAACTTTATCATTTTGAGAAAATTAAAGTC
>N_856
CAAATGAATTATTTCAGAATCTTCGAATGTGCGGTGGAGAT
>N_857
GAATGTGCGGTGGAGATGTGCAACAATTCTGTGCACTTACC
>N_858
GCATTCTCTTGGTATGTCATCGGATGGGTTGGATGTGTTCT
>N_859
TGAACATCGAGAACCAGGAGCAGATCGAAATTCTAAAAATG
>N_860
TGATTCTCGTGCAAATTATTCAATGAGGTAAGCCAAGTTTT
>N_861
AATTATTCAATGAGGTAAGCCAAGTTTTTTTAGGTATTGGT
>N_862
AAGAATAATTTTTTATTCATCTCACCTACTGCTTTATTTTT
>N_863
TAAAAATTATTCCACGACAACAATAAATGCTTTTTATTAAT
>N_864
AACCTATCATCATGACAACACTTTCGCAAGGTGATCAACAA
>N_865
ATATTCGAAGATGATACTCGCGATCAAACGATGTTTTTGGA
>N_866
TTTGGTTGGGAGACTAGTTTCGGACCATTGCTCAAAGTGAA
>N_867
ACCATTGCTCAAAGTGAATCCGCCGGTTGGCATAATGGAGC
>N_868
CGCCGGTTGGCATAATGGAGCCAGGAGAGACTGTATTTGAG
>N_869
TGGAGGTCATCTTCCAAATACGGATGTGATGGATGCAGATC
>N_870
CTCGGTGAAAATGTGGTTGACGCCGGCGGAAACTAGAAAGA
>N_871
GCGGAAACTAGAAAGAGAAGCTTAGAGGTAAAAGGTTATTA
>N_872
AATTAAAAAGTATCATTTAACACTATGTAAATCCACATCTA
>N_873
GAAAAAATAAACTTTTGAGGCCACTCTAATTTTCAGAACAC
>N_874
TTTTGCTGTTCATGTGCAACCGAAGTGTGTTATGGAATTTG
>N_875
GATCCATTTTTCATTATGGACCATTGATTGTGGACCTCTGC
>N_876
TATGGACCATTGATTGTGGACCTCTGCTTGCTTTTGCTTCA
>N_877
CATAGTTTTGGCCCACTCTTCGCATCTTCTGGCAGTAAACT
>N_878
AAATTCAAAAGAACACATCCCAATCACTGTTAAACCGCCTA
>N_879
TTTAGGAAGTTTCAGATGTTCAAAACATCAATTCAACTCTT
>N_880
TCCATTTATTTGCAGTGTATCACGTCCTACAGTTAAACTGA
>N_881
TATCACGTCCTACAGTTAAACTGATAATTGGTAAGTTGATA
>N_882
TTGTTTAAAATTTTTACAGACACCGATGGGGTTTATGATGA
>N_883
CCAAAATGTAGAAGTTATTGCCATTACAACTGTACATGGAG
>N_884
TTATTGCCATTACAACTGTACATGGAGGAGTTACAGCAAAT
>N_885
TGTACATGGAGGAGTTACAGCAAATCAGTCAGCTGCGAATG
>N_886
CGAATGTTGCAAGGCTTCTTCGAGCAATTGGGAAGCACAAT
>N_887
CTTCGAGCAATTGGGAAGCACAATGTTCCAGTTTTCATTGG
>N_888
GAGCTCAAGATTCGTTGGTTCCGAAAGGTCCTATTCAAGTA
>N_889
AATACTAGTTGGTTTGGGACCACTGACGAATATTGCAATGG
>N_890
GGGACCACTGACGAATATTGCAATGGCGATTCGGAAAGATC
>N_891
TCGGAAAGATCCAGACATTTCGAAAAGAGTTAAACAGGTTG
>N_892
CAACTGCTGAATTCAATTTTCTAATGGATCCTGAGGCTGCA
>N_893
TCTTTCATCTCTTCATACAACGATGATTCCATGGGATACTT
>N_894
AGCATCTGGACAAATATATGCATTTGTTGATGATATTGCAG
>N_895
TGAAAAAAGAAGCTGTGGCTCGAGGGCAGGTTACGGTAGAT
>N_896
CTGATAACTTTTTCAGGATGCCAACTGGTTGTCTCAAACAT
>N_897
ATCAGAGCAGTCAAATTATCCGATCAAAGTACGAGTTCAAA
>N_898
GTATTGGTGAATAAACTGGACATGGGTTTGCATTGAATAGT
>N_899
TGAATAGTAACGTATAACAACCTTTTCAAAAGGCTTTTGAT
>N_900
CAAGATATAGTTGCAAAACACTTTTCAAACAAACTTTTATT
>N_901
GGCAGGCAATGGAGATACAACAACAACAGCCAACTGTTTCT
>N_902
TTCTCTTCAGCAGTCGATATCTTCATCTCAAAGTCATCCTG
>N_903
ATGTCCACTAAACACTAAAACTAAGCATTGCATGGCGTGAA
>N_904
TAAAACTAAGCATTGCATGGCGTGAAGATGACTGCCTGTGT
>N_905
GAAGATGACTGCCTGTGTGTCTACAAGGCAGGCTTCGCCTA
>N_906
AACTTCACTTCTGCGATATGCGTGCACACTGCAAGTACCAT
>N_907
CAAGTACCATAAAAGGTATTCGAAACGATTCTTTTCAATTC
>N_908
TTGGAAGCATTCAGGGTGTACTCGGTTACCAGTCCAGAATG
>N_909
GGTGTACTCGGTTACCAGTCCAGAATGTGCAATCAGCTTGC
>N_910
GGCATTGTTGACATCATACTCAGGTAGAACACATGGTTTAC
>N_911
ACATGGTTTACACAGCATCTCCTTTGTTCTGAAATACATCC
>N_912
ACTTTAAACTTACGGTTGTGCGACATCATCAGACTTTCTCA
>N_913
GTTGGAGTCTTTTTGGCAGACTCAGCTGACTTCACCACTGA
>N_914
GCAGACTCAGCTGACTTCACCACTGACAACCTTTTCCCCTT
>N_915
TGTCTTATCAACGTTTGCAGCTGGTGACGCTACTAGACTTC
>N_916
GAACAATGAGATTTTTATTTCTTAATGAGGGGATGTTGATA
>N_917
GAGGGGATGTTGATAGGGCTCCGTTTTTTCTAGTTTCATTG
>N_918
TGACCTACAGTACCCACTTACTGATAGGTTTTTGCTGTTCT
>N_919
GTTTCTTGCGTTCATCTGATCCTTGTTGAGCTTTCCGAACA
>N_920
TTCTTCATAAGAGGAGGCGGCTGAGGCACTTCGATTCGAAT
>N_921
AGGCACTTCGATTCGAATGTCTGATATGCGACACGCTGGTT
>N_922
AATGTCTGATATGCGACACGCTGGTTCTTCAATTTCTCTTT
>N_923
ACGCTGGTTCTTCAATTTCTCTTTCTTTCGGATGATTCGAT
>N_924
GGCTTCTCCTCATCTCGATTCTCTGAACCTTCATCTGGTGG
>N_925
ACCTTCATCTGGTGGTATTGCTGTTAGAAGAGTCTCTATAG
>N_926
GGTATTGCTGTTAGAAGAGTCTCTATAGATTCCATATCATC
>N_927
GTGATCCTGTTATTAAAAACCTACAGGTTGGCCGATCGCTT
>N_928
AAACCTACAGGTTGGCCGATCGCTTCCTATTTTGATCGTTG
>N_929
CTGATCCATGTTTTATTTGTCAACTGAAATTTATCATTTTT
>N_930
ATCATTTTTTAAAGTGGAACCAGGAGGCATATGTATGTGAT
>N_931
GGAGGCATATGTATGTGATTCGCGTTTGGCCTGTCACGGGT
>N_932
CATGTTATTCATGATACGGACTTTTTTGCAACACAACTCTT
>N_933
TTACAAGCCAGTTCATAATCCAACCCACAAGTCGAGCCAAC
>N_934
ACAAGCGTAGCTTGTTTCCGCCAAGACTCTACGGCAAAAAC
>N_935
TTTCCGCCAAGACTCTACGGCAAAAACCACAACACTTGGGC
>N_936
AAACCACAACACTTGGGCAACTTGATCTTCGGTTACCGAAA
>N_937
GGCAACTTGATCTTCGGTTACCGAAAAGTTGCCGAACTCTT
>N_938
AAAAGTTGCCGAACTCTTGGCAGTGGCCGGTTACCAGAGAG
>N_939
CTCTTGGCAGTGGCCGGTTACCAGAGAGCCCCGCTTCCCAC
>N_940
CCGGTTACCAGAGAGCCCCGCTTCCCACCTGTGACAGATCA
>N_941
CCCACCTGTGACAGATCAAACTCGAATCAACTGTGCGCGTT
>N_942
AAACTCGAATCAACTGTGCGCGTTCTGCTGAACAGAAATCG
>N_943
GCGTTCTGCTGAACAGAAATCGAAACCTACCTTTTGAATTT
>N_944
TGATGATCTTATCTGAATGACCCGTCCAACACGCTATACAA
>N_945
ACGCTATACAAATATTCATTCTGATAGTTACATGTATTTAA
>N_946
TCCTCAAAAGGCGGAGGAATCAAAAACTGTCAAATGTTATA
>N_947
GAAAATGACCGTATGGAAAACGGGTTACTGTATCTTGTGTC
>N_948
GATTTACGGGTATACAAGAACAAAAACACTATACAACAATT
>N_949
AATTTCTGGTTCTTTTCAGGCGCAGGTAACCGTCAGGCGAT
>N_950
CCGAAGAACTCGGGGGATGTCCAACTGGGGGGATTCCCAAC
>N_951
CGGTTTTGAACGATGATTTTCTTCATTGTTTTTTGGGGGAG
>N_952
GTTTTTTGGGGGAGAAAATTCAATTTCGACTCTAAAAAGTT
>N_953
CAAAAAGAAGTATTTTTCAACCGTGACTTGTTAATTCGCCC
>N_954
ACCGTGACTTGTTAATTCGCCCTCCTTAATTCGTGTATTCC
>N_955
TCGTCGAATCGAGGGACCATCAAAATTGCACGGATGAAACA
>N_956
GAAACAAGGATGTGCTTCTCCAGTCCACCCACGTTAGTATT
>N_957
GTGGCGGGCGATCAGTTCTTCTTCGCAATAACCATGTTATT
>N_958
AAGCGAATCTGATAATAGACCAGATAAAATCTTTTTTCATT
>N_959
TTTTTTCATTTATATATCAGCGATGTCTTTATGAAAGTTCT
>N_960
CGCCCGAGCTGCTCATCCTCCAAATTCTTCCGTTTTCATGA
>N_961
ATAATCGATTTTTACGCGTCCCCTTTCCGTGTAAATTGTTG
>N_962
CAAATTGAACTTTTTAGAGTCGAAATTGATTTTTCTCCCCC
>N_963
GCGGAGGTTGCAGAAATGGGCGTATTGTAAGGCACGGTTCT
>N_964
CAATCCCCCGAGTTGGGAATCCCCCCAGTTGGACATCCCCC
>N_965
GGTCTCGATTTTTGTAGATCCTCAAATTTAAACTTCCCTCC
>N_966
TTTAAACTTCCCTCCTTTTTCACAATCTGTGCATTTCCTCG
>N_967
TTTCCTCGTAGTCGTGTTTGCGGACAATGCGCGTCAATTGA
>N_968
ATTATGTTTTTTCCGTATTGCGTTTGCGTCTCTAGATAATA
>N_969
TCAATGGTCTATAATTATTTCCGAGTTCTGCTTTGCTATTT
>N_970
TTATTTGAAATATGAACATGCCGGCTCCTGTGGGTGCGTTG
>N_971
CATGCCGGCTCCTGTGGGTGCGTTGGATCTGCCAACGGCCA
>N_972
GGGTGCGTTGGATCTGCCAACGGCCAACTTGTTGCGATTGA
>N_973
TGCCAACGGCCAACTTGTTGCGATTGATGGACAAACCGTTG
>N_974
AAATTTCTACAACATGAGAACTGCAGAAAAGGTTTATTAAA
>N_975
ATTTCGTGTGTTCGGCAATGCGAGAACAAACCGCTTCTTGC
>N_976
GGTCACAAGAAAGCTGTGAACTGCATCGAGTTTAGCAGTGA
>N_977
ATCGAGTTTAGCAGTGATGGCCTTCTGTTTGCGACGGGTGG
>N_978
TGATGGCCTTCTGTTTGCGACGGGTGGAAAAGATGGAGTCA
>N_979
ACGGGTGGAAAAGATGGAGTCATTGTTCTGTGGGACATTCT
>N_980
TGTGGGACATTCTTGCCGAACGTGGAATGTTTCGTTTACAC
>N_981
AACGTGGAATGTTTCGTTTACACGGCCACAAGGAATCAGTC
>N_982
TTTACACGGCCACAAGGAATCAGTCACACAAATGAAATTTG
>N_983
GTCACACAAATGAAATTTGTCCGCGGTGATAGATTCATAAT
>N_984
CGGTGATAGATTCATAATTTCCACGTATGTTTCAACTTAAT
>N_985
TTTTATACAGTGATGGACAGCCGAAACGAAATTTATTCAAT
>N_986
TGTTCAGAGATATATCACGACAAAGCTGCGCGGAAGAGTGA
>N_987
AAGCTGCGCGGAAGAGTGATCCGTCAGAGCAAAGGAAGAGC
>N_988
AAGAGCTCTGCAATTGGTCGCAACTCATGATGATCGATTCT
>N_989
TGTTGGTGCTGATAAAGTGGCCGACGTCTATAGAGTCTTCT
>N_990
GAATCTGCAAAAAGGCTTACCAAAAAGTTAAAAAGTGCTAA
>N_991
AAAAAGTGCTAAACGAAAAGCGACGTAAGTTGTCAATAAAT
>N_992
TCTGACACAACAACAGTTAACGAGGATGATGTGGCAAAAGA
>N_993
GATAGTGTTGGTAATCTAGACAAACTCGGTCACAGAGAAGA
>N_994
AAGTAATTGTATGGAGTACACACTCATTGCGGTCGTCATTA
>N_995
GCGGTCGTCATTAACATTGACTGACAACGATATCAAAGACA
>N_996
TGGTGATAACTACATTTTAACTGGTGGAAAGGTATTGTGTT
>N_997
TTAACTTTGTCATTGCAGAACGGAGAAATCGGCGTGTTCGA
>N_998
AACGGAGAAATCGGCGTGTTCGAGTTAAGTAGTGCCGAGCT
>N_999
TAGTGCCGAGCTGGTTGAAACAAGAAAAGCACACACTGGAG
>N_1000
CAATGAAGGATTTATCACGGCTTCTGCAGATAAGACGGTTC
>N_1001
CACGGCTTCTGCAGATAAGACGGTTCGATTTTGGTCATTTG
>N_1002
TAAGACGGTTCGATTTTGGTCATTTGTGCTGGTGACAGAAG
>N_1003
GTTGTGGCTCTTCTGAATAACACATGTTCAGTGTATTTTGT
>N_1004
TACGCTTAAATTCTTTGTTTCTCTATACGGACATTCACTGC
>N_1005
TGTCACATGTGTCGATATTGCACCTTCCAGTAAACTTTGTG
>N_1006
CACTGGATCCGTCGATAAATCAGTCAAAGTATGGGGATTGG
>N_1007
TTGTCATAAATCATTCCATGCACACGATGATGCAGTAACTT
>N_1008
ACACGATGATGCAGTAACTTCGGTTTTATTCTGTCCTGGAG
>N_1009
TATTCTGTCCTGGAGAAGAACAACTCTTCTGGAGCGCCGGA
>N_1010
GAAGAACAACTCTTCTGGAGCGCCGGAAAAGATGGAAAAAT
>N_1011
GCTTCTCATGACAAGTCAATCCGTTGCTGGGAGAAAACCGA
>N_1012
AATCCGTTGCTGGGAGAAAACCGATGAAATTTTAATTGTCG
>N_1013
AAGAAGAATACGAGAAAAAACTTATTGAAGAGGAAGACGTT
>N_1014
GTTGCTGGTGAAAATGCTGACAATGAAGCTGGTGTGGCTAG
>N_1015
GCAGTTGACATTGCTAGAAACGAGAAGGTTCAACGCCAAGA
>N_1016
AGGTTCAACGCCAAGAAGATCCAGGGCATGAACCACATCCT
>N_1017
ATCCAGGGCATGAACCACATCCTCTTATTGGAGCGTATAAC
>N_1018
ACCACATCCTCTTATTGGAGCGTATAACAGTAAATCATTGG
>N_1019
TTTCATCGTTGATGTCGTCGCCAAATGTAGAGCCAGCGACC
>N_1020
GTCGTCGCCAAATGTAGAGCCAGCGACCTTGATAGAACACT
>N_1021
CACACAACAACAGTATAAAGCTGAATTGTGCACCCATGTTG
>N_1022
TGAATTGTGCACCCATGTTGCTGTATATCTAACAAGGTTTG
>N_1023
ACTTTAAAAATGACTGCAACCACTTTTTTTGTAGAATCCAC
>N_1024
CAGTCACATCACTGCCTCGTCCGATTATGTCCCAATCTTCG
>N_1025
AATCTTCGAACAAATGAAATCGAAAATGTCCGAGGGTGTGG
>N_1026
TTGAGCTTGGAGTGGAAGATCCAAAAAAGAAGCGAAAGGGG
>N_1027
TCAAACAATATTACATACGACACCTGTGTAACGCGAGAGTG
>N_1028
CATACGACACCTGTGTAACGCGAGAGTGCGCCGCCAAATTT
>N_1029
TGTAACGCGAGAGTGCGCCGCCAAATTTGAGAAGCTTTTGT
>N_1030
AGAAGCTTTTGTCTGTCATCCCTCATTCTCTAGTAAAACAA
>N_1031
TTCTCCACGACCCACCAACTCGAGTTGTTCTCCACAACTAC
>N_1032
GTTGTTCTCCACAACTACGACGCCTTCAAATCTATATCTTT
>N_1033
TTTGTTCGCTCAATAAAAACCACTATCGAGAGTTCACTCTT
>N_1034
ATGTGGCTTAAAAGCGGGAGCAATGCGAAATAGGGAGAAGC
>N_1035
CAATGCGAAATAGGGAGAAGCTCGACTTCTCTTTCATTTTT
>N_1036
CTCCAACAACTAGCATACTGCGTCTCTTTGCTCTCTCATCC
>N_1037
TCCGCGACGTCGTCTAGCTTCAAAATGGGAGCCGGTCTTCG
>N_1038
TTGGTCACTAGTTTCATCGGCCATTGAGGTTTGTTTTTAGA
>N_1039
AATACATAATCGTAGCGAGACCCCCGCAGTGAACAGTATAT
>N_1040
CCCGCAGTGAACAGTATATGCCTTTCACATACTACTGTACA
>N_1041
TATATGCCTTTCACATACTACTGTACATGTAGGCGTTCGAA
>N_1042
GTGCCTTACTTGCTCAACAACGGGTTTCTAGAAACTATGAA
>N_1043
GCCAGTTCATCGAGATTGTACCGACCAACTAGTGAACCAAA
>N_1044
TGTACCGACCAACTAGTGAACCAAAACTCGATTCGACACTT
>N_1045
CCAGCGAATGGAGATTTTGTCCGTCTTTATGGCCTTGTGAA
>N_1046
ATTAGATCGATCGTCAACGTCATCTCTCCGACCCGAAATGC
>N_1047
TCAACGTCATCTCTCCGACCCGAAATGCGAACTTCAACGTT
>N_1048
CTCTCCTTCCGAGACCTCTTCCAATTTTACAGCATTTGTTC
>N_1049
CCAATTTTACAGCATTTGTTCTGGGGAGATCGTACAGGATC
>N_1050
CTGGGGAGATCGTACAGGATCAACGAAATTCTCGACTAATG
>N_1051
GGAAGTGAAGGAAATTTAGACATGTCCCCGAGTCGACGACA
>N_1052
ACATGTCCCCGAGTCGACGACATCCGTGAGTTATTATTTTA
>N_1053
AAAAGTTAGAAAGATTTCCACTTCAAAAAAAGTTAATCTCT
>N_1054
CCATCTGCACCTCAGTATGACCTAAATCCATCTAAAATCCC
>N_1055
AATCCATCTAAAATCCCCATCCAATCACACTTTTCTCAACA
>N_1056
TTCACCGGAACATCTTGAATCTGAATCCAGTCAATTGACTC
>N_1057
TTCCTCGATATATCAGACAACTAAATCAACGGGATTTTGGA
>N_1058
AAGCCCTAGTAATAGTATTACGAACGGGTATATTTCAAAAA
>N_1059
TTACAGATATATTCCTGATTCCGTCGACTTCAATAGTTTGC
>N_1060
CGTCGACTTCAATAGTTTGCCCAGATATATTCGTCATCTGG
>N_1061
TGCCCAGATATATTCGTCATCTGGAAAAGTCGGTTTGCGAC
>N_1062
TAGTCTAGCAGAAGAAGCAGCATCGAACAGCGGAATATATA
>N_1063
CATCAACTGATCGAAGGACACCTGATTGTCATCCAATAAAT
>N_1064
TGATGAAACCGATTCGGAGACTGTCAATACAGCAAGGGAAT
>N_1065
AAATACGAACGGAAATGCGGCAAATAAACCTGAGAAGGAAA
>N_1066
ATTTTCTTAATGCATTATTTCAGCAACACCGTATCCCCCAG
>N_1067
AGCAACACCGTATCCCCCAGCTGATTCTGAAAGACCAATAA
>N_1068
GTCATTCTGAATCTCCTCCGCGAGACTCGAAGCCTCCACGA
>N_1069
TCCTCCACTTGCTCAACAAACTGCCCGTTCTAAACGAAGTG
>N_1070
TACTGAATATCATTTACAGACCTCTGTCGTCGCCAACAATA
>N_1071
TCTGTCGTCGCCAACAATAACCGGCAAAATTCCCAGCGTCG
>N_1072
CAAAATTCCCAGCGTCGTTTCTCAGCTTTCTCAACGGAAAG
>N_1073
AACGGAAAGTAAGTTTTTTTCCCTCTTGAGGCCTAGAATTT
>N_1074
TGAGTAATATACGGCCACGGCTTCGCACTTTTGTTTGCCTT
>N_1075
TCCTAGAGTTATTAGCAATGCCCGTCACATTGCTCTACTTT
>N_1076
ATTGCTCTACTTTTTACAGGCGATCGAGGAAGATCTGTCAG
>N_1077
TATCAAAATCGATCTCTACGCGGATTCACTTCTGCAGCCAA
>N_1078
AATTTTGTGCTTTGATAGTTCTTGATAAACATCACAAACGA
>N_1079
ATAAACATCACAAACGACCGCCAAGAATGCAACATCTTGCC
>N_1080
GACCGCCAAGAATGCAACATCTTGCCATAAACGACCACCTA
>N_1081
CGACCACCTAACTAGAAGGTCACATGCCTATTATTTGTGTG
>N_1082
TTCCACAGTTCGTCAAGTACCACTTTACCAGTTCCTGACAT
>N_1083
ATTCAAGGCAATGTGTAAACCGAACTCTGTTCTCGTATATA
>N_1084
TGTAAACCGAACTCTGTTCTCGTATATACCGGAGGGAATGA
>N_1085
AGGGAATGATAGTCTTTATTCTGATATCCGTCATCGATTAT
>N_1086
TCCGTCATCGATTATCATTTCTTTTACCTCCAGATGAGATC
>N_1087
CTTTTACCTCCAGATGAGATCACTGTTTTTAATGTGTCAAT
>N_1088
TTTGAAAAAACAGCCATGGGCAGAAAAATCAACGGTGAGAA
>N_1089
GGTTTGTGTAATACTTGCGTCTACGAACGATTTGGACGATG
>N_1090
TTTTTGTCTGCCAGAATAAGCTATTGGCAAGTATCACAGGT
>N_1091
GCAATTAATGAGACTTTTCGCTCAAAAGATGTCAGTGTTGG
>N_1092
GAGCAAATTTCACAGTTGTACTCAAGAAAGAACCAGGTATG
>N_1093
AGTTGTACTCAAGAAAGAACCAGGTATGTTTTTATTTAGTT
>N_1094
TTTTAAGATGCACCCTTGTTCTTGTATATGCAAAATAACGG
>N_1095
TATATGCAAAATAACGGAAGCCTGCATGCTTCAGCATTGTT
>N_1096
AACAATTGATAGCACCAAGTCAGTGTTCATTGGTTTATTAT
>N_1097
TAGTAATTTACTGAAAGATTCTCTACGAAGCGTAGGAGTAA
>N_1098
CTACGAAGCGTAGGAGTAAACGTCTGTGACACGACAATGCC
>N_1099
AGTAAACGTCTGTGACACGACAATGCCTCCATTAACCAAAG
>N_1100
CACGACAATGCCTCCATTAACCAAAGGAATTCTTATTGCTG
>N_1101
AACCAAAGGAATTCTTATTGCTGAATATGACTCAATTATAG
>N_1102
GACTCAATTATAGAAAGCATCGCTGGCCTTCGATTGGGCGA
>N_1103
TTGGTTTACAGCCGCGAATTCTGCTCAGGAAAAGTGATGTT
>N_1104
AAGCTACTGAGAAGCTTCTTCCAATCGAGGTGGTTAACCGG
>N_1105
TTCCAATCGAGGTGGTTAACCGGGATTCTGATGCTGGAACC
>N_1106
GGTTAACCGGGATTCTGATGCTGGAACCAGTAAAAATTTTG
>N_1107
TTTGACTTCAATCTTTATTTCGAACAAATTCATTCAAAAAT
>N_1108
CGTACTGCTTGTTGATGTAGCAACAACTACAATGGATATTA
>N_1109
ATATTATTGAAAGGTATGTCCTTGTGAAATAAAAATTATTA
>N_1110
TGTGAATGCCGGAATTCCATCACTCGAAAGTGTAGTTGTAA
>N_1111
CGAAAGTGTAGTTGTAATTGCAAATCGTCAAATCAGCGGAA
>N_1112
GATATCCAGAGTTTCCACTGCATATCAAATGGCCAAATGAT
>N_1113
AATGCTTCTTCAGTGCAGTACTAGGGATGATTCATTCCGAG
>N_1114
TGTTTCGAACGATAAACCGACGATGTGCTTGAATGATATGC
>N_1115
TGATATGCTGCCTAAAGAAGCCGAAACACGGATTACAAAAG
>N_1116
TATTCAGATTACATGAAGGACTATGAGGATAATGGCCCGGA
>N_1117
AAGGACTATGAGGATAATGGCCCGGAAACCTTCAAAAAGAA
>N_1118
ACAACAAGAAGTTCTACTGTCAGACTTCAATGAACGAGTAA
>N_1119
TCGACGATGACGGATACCTGCAAGTACGCAGCAAGTCCAAC
>N_1120
TCCAACCCGGATAAAATATTCTCAATCGGTGATGATGGAAA
>N_1121
TATTAGGATTGTAGCGGATACAGATAGATCAGTGTATAAAT
>N_1122
CATGAAAATAGTTATTGCGGCTGTTCTTCTTAAGACGGGGA
>N_1123
GTTCTTCTTAAGACGGGGAGCACAACTGCACAAGCTCATCC
>N_1124
AAGCTCATCCACAACCGTCTCAATTTCAGCTATTTTTGTTG
>N_1125
CTAATTCTGACAGTCTTGGACGCAACTGCAAACGGAATTCC
>N_1126
GACTACACTCGTTTTTGTGACAAGCTGCACCAGTTGAAGCG
>N_1127
GGAATTTGATCCTCACTTTTCCAGCAGATCACAGCCATGGG
>N_1128
ACTTTTCCAGCAGATCACAGCCATGGGATGGATAATCCAGA
>N_1129
CAGCCATGGGATGGATAATCCAGAAAAGCCACACTTGATGT
>N_1130
TCTCCCAATCCAACAATCATCGGAGTATTTTCAGTTCTAAA
>N_1131
CCCGCTTCTCCATCCAGATTCTTGGTTTCCACCTAATAACA
>N_1132
CCTAATAACATTGGAGGAATCCTTTTAGATTTCGGATTAAA
>N_1133
GATTTCGGATTAAAAATCAGCGCTCCACTTCTCGGTCCATA
>N_1134
CCGCATCGGCACTCAACGATCGAACATTAACTGGGATCTTT
>N_1135
CTTTCCTGCAGCTTGTGCAACATCAGAATGGAGAAATGGGA
>N_1136
AGCTTGAAAGATTTCAGATACGGGTTGGAGAACTCCAGTAT
>N_1137
AGATACGGGTTGGAGAACTCCAGTATCGTTGTTTGCCAACA
>N_1138
AACTCCAGTATCGTTGTTTGCCAACATTATTGTTACCAGAC
>N_1139
GTTTATAGAGACATATGTGACACCTAAAATGAAGAAGTTAG
>N_1140
ACCACCAGAAGTGAATACAACACATTCTCCATCTACATTGA
>N_1141
ATCAGTTATTGCAGACTTTACTCTATCATCCAATGGAGTAG
>N_1142
ATCATCCAATGGAGTAGTTGCATTGTTATCTAGGTAGATCT
>N_1143
TGACAAAAGGATGGATTGACCTAATCGAAGGTCATTGTGAA
>N_1144
AATGTTATATTGTGGTTTTGCTCTGATGAGGCGGAAGGAAT
>N_1145
AGAAAAAATGATAATGGAATCTAAAAATAGAGGATCACGCA
>N_1146
TTTAAACTCTTTGAAGTATTCGAAAAAATATATACCCAAAA
>N_1147
ATATATACCCAAAATCAAGTCACAAGTTTCGAATTATCACT
>N_1148
AATTCCAGAAACCTACAAGGCGCAATGTCTGGATGGCGATT
>N_1149
AAGGCGCAATGTCTGGATGGCGATTCAAAAAATACATCTAC
>N_1150
TGGCGATTCAAAAAATACATCTACAGTATACCCTACTTCAA
>N_1151
ATCTACAGTATACCCTACTTCAAAGAAACTATTGGAGATTT
>N_1152
ATCGAATTGATAAAAACATACCGAGCACAAAAACAATCATA
>N_1153
TTTTATTGAAATTAAAAGATCTTTAATTTTTTTTCTTCTTT
>N_1154
CTTGGAATCATCAAGGAACCCACTTGTGAGCTCATTCTCTC
>N_1155
TCATTCTCTCCCTCTCTTACCCACATGCAGGTACAAACATG
>N_1156
CACATGCAGGTACAAACATGCCATAAAACCGAATCGCCGTG
>N_1157
AACATGCCATAAAACCGAATCGCCGTGCCAAGGAATATGTT
>N_1158
CGTGCCAAGGAATATGTTTACCTTTTTCGACACTTTTCTCC
>N_1159
TCTTCTACATTTATCGTTTGCACCGTCCGAATTGATAACAC
>N_1160
CGTCCGAATTGATAACACTACCGCATTTTGGAGCTCCACTT
>N_1161
TTGTTTGTTTGTTTCTGTCTCAGCTTCGTGTCCATGTGGGT
>N_1162
TTTTGCTTGAAACATTAGTACAATACATATCTTACTATTCA
>N_1163
AATAGTCTTGAACCCCATCTCTTCTCTTCAGTTGCTCATGC
>N_1164
CCATCTCTTCTCTTCAGTTGCTCATGCCTGGGTTAAACGAA
>N_1165
ATATAAAATATGTGTTCCACCGTCACTACAAGTTTTTTCTA
>N_1166
AATAAATGGGGTGGGACATTCAAAACGATAAGCCGCTGAGT
>N_1167
GGACATTCAAAACGATAAGCCGCTGAGTTTTAACGCCTTTT
>N_1168
ACGCCTTTTGAAAATGTTAACTGATAAGGTTCTATTGTGGT
>N_1169
GTTCTATTGTGGTTACATCCCTTGGCATTCCCTGTTCCATT
>N_1170
TTAAAAGGTCCCGAATTTGTCAATTTTTCATTTCTACACGG
>N_1171
TATCCTTTGTTTAAAATTTTCGTTTATGAAACGTGTATTAT
>N_1172
TAAAGTTAATTTTTACAACCCCTTAAAACTTATCAACAATT
>N_1173
TTATCAACAATTAAAATCTGCGATCCCAGCAAAAACGGTAG
>N_1174
TCCCAGCAAAAACGGTAGGTCATGCTTCCGACCACCCTCAT
>N_1175
TTCCGACCACCCTCATGACACCGACTCCGTGCTCTTTTTTC
>N_1176
TCGATTTAGTTGATAACCAACTCTTTTCGCTTCCATCCAAA
>N_1177
AATGCTATCATAAAACTCATCGACAGGTACTCATGTCGTCT
>N_1178
CTTCGTCCGGATCGTCTCAACCGAAACGTCTTGGTCGAAGA
>N_1179
GAAGATCACAACAGTTTTTGCATTATGTCCCACCGCCAGAA
>N_1180
GTTTTTGCATTATGTCCCACCGCCAGAACCACCAGTTGATT
>N_1181
TTATACCTCACTTATGACGGCAATTCTTTTTTTATACTGCA
>N_1182
ACGGCAATTCTTTTTTTATACTGCATTCTCGTAAACCCGTT
>N_1183
TTTGAAAAAAAAAAACGTTTCAACTGGGGTATGGGGTATAC
>N_1184
TTTTTCAACGTACTCGGAATCAGCAAACAAGCCTCTTTTAA
>N_1185
CGGAATCAGCAAACAAGCCTCTTTTAAAACATCGTTTTCAG
>N_1186
GAAAAAGACTATAAAGTAATCGGTGACGTATTTCAACGCCC
>N_1187
TGACGTATTTCAACGCCCCTCGTCTGTCGACTATTCAAAAG
>N_1188
CCCCTCGTCTGTCGACTATTCAAAAGAGGAAACACATTTGA
>N_1189
AATTGCTAATTTTAGGTCATCATCAAAGGGTACTCCTCGTC
>N_1190
GGTCATCATCAAAGGGTACTCCTCGTCTTGGAGGACGTCGA
>N_1191
GTACTCCTCGTCTTGGAGGACGTCGAAATACGGTTGAAGAA
>N_1192
GAAGTTTTGGATGAACTCGACACCGTACTTTTTGAAGCTTC
>N_1193
AATCTAACATTCAAACCATACGCTCCTGAAATTACAGTAGA
>N_1194
CTTCCAGAAATTCCATATAGCACAGGTAACTTAACAAAAAA
>N_1195
GAGACTTGAAGCAAGACCTACAAAGGAAACAATTCAAGAAG
>N_1196
AAACGAAATCTTTTAGCCGACAAAAAATCAAAGGAAGCAAT
>N_1197
GAATTGAGCATGATGCATGGCTGGATTTTGAAAGAGTTAAA
>N_1198
CCAGTCTCCAAATGAGAGGTCCACGTATCAAACCTGAGATA
>N_1199
AGATATCATAAATAATAATCCTTTCATTTTCCCCACATAAT
>N_1200
TTCATTTTCCCCACATAATTCCAACTATCTCAACTTATTTC
>N_1201
AAAACTCGGAGAGCCAAAATCAAGTCAACAATTTCAAGAAA
>N_1202
AGATAGAAAAGTACCGATTTCTAAAAAGCCAGACTAACTTC
>N_1203
TTTCATTAAATGATGTAATGCCTTTCCTGGCTCCAACTCGT
>N_1204
TGTAATGCCTTTCCTGGCTCCAACTCGTAGTAACTGAAAAT
>N_1205
AAATCATACTCCACGTTATACTGAGCCGCTACAAAGTATGC
>N_1206
AGATATTTTACGAGCGTTCTCAATGAACAAGTTGACGTTGT
>N_1207
AACAAGTTGACGTTGTCAAACTTTGCAGAGAGGTTCTGAAT
>N_1208
GCTCAAAATGTTACCTTAAACGGTTGAACTGGATCCACATC
>N_1209
TGAAACAAAGTGAGAGGAATCATTACAAGATGCCCATCCCG
>N_1210
AATCATTACAAGATGCCCATCCCGTCTAGTGACACTTACAG
>N_1211
GCCCATCCCGTCTAGTGACACTTACAGCCAGTGGCAAATCG
>N_1212
ACTTACAGCCAGTGGCAAATCGTTTCCGAGACTCTGAAAAT
>N_1213
GGCAAATCGTTTCCGAGACTCTGAAAATAAAATAGTTTAAT
>N_1214
AAAATAAAGGCCTTAAATTTCTTACAACGACATGACTTATT
>N_1215
TTACAACGACATGACTTATTCCAGCAGATGCCAACTCATCT
>N_1216
TATCTTTGATTGATCCGTTTCTGGTTTGATATAAGGAACAA
>N_1217
AAGGAACAATTTCTCCTTTTCCATTAATCTCACTCAAAGTT
>N_1218
TCGAGGGATCTGACTTGGATCAGCTGCAAATTTCTCAACGC
>N_1219
TAAATTACCTACATTTGAAACGTTCCCGAGGCCTGGAATAG
>N_1220
TGCCTCTATATCTATAATTACGGGAAGTAATCATTAGATGA
>N_1221
TTTTCCCCCGTTGCTAAACACTTTCCATGGGAACTTTTCCT
>N_1222
ACTTTCCATGGGAACTTTTCCTATAAAAAACGCACACAAGA
>N_1223
AACACATTTTGAACAAAACTCAAATAACTTTAGAGTGTTGA
>N_1224
CTAACGGTGAAAAATTATTTCTACAACACGACTACAGGCTT
>N_1225
TTATTTCTACAACACGACTACAGGCTTTTGAAGTTATATAT
>N_1226
TTATATATATTCTTTCTAAACGCTGAGCAATACGTTTGTTT
>N_1227
TACTGAGAAGAATACATAAGCGGAATAGAACTATCACCGTC
>N_1228
CATAAGCGGAATAGAACTATCACCGTCAATAGGAATCGGTC
>N_1229
CTATCACCGTCAATAGGAATCGGTCCATAGCTGTTGGTTGT
>N_1230
TCCATAGCTGTTGGTTGTAGCAGAACGGGCAAAATGAGATC
>N_1231
TGATTGATTGATAACAGCAGCAGCAGAATTGAGCATCTTGC
>N_1232
AGCAGAATTGAGCATCTTGCCAAAACGAAATCTTGCACGAC
>N_1233
GCACGACGAGATATGCTGTCCATTATTTGAATTTAAGCAAG
>N_1234
GTCCATTATTTGAATTTAAGCAAGTTATAAATATGAAGAAA
>N_1235
AGGAAGGAGGAGCCAAGTTGCCTCGAGCCACCAGAGATATC
>N_1236
CCTCGAGCCACCAGAGATATCAAAAATGTGTTTAAGAACTT
>N_1237
AGTAATCAGATGGAAATTTACACTGGGGATCTGCCACAGCA
>N_1238
AATTTACACTGGGGATCTGCCACAGCACCATGAAAATAGTA
>N_1239
AAACAAAAAAAAATTGGGTTCAATGAAACCATAATTCTAGA
>N_1240
GAAACCATAATTCTAGACACCTCGATTGAATACAAAATGAA
>N_1241
TAACTGTTGCTCATTGTGAACAAATATGTCTACTTCCTTAG
>N_1242
GTGAACAAATATGTCTACTTCCTTAGATTTGACAGGGCGAC
>N_1243
CTTCCTTAGATTTGACAGGGCGACCTTAAAAAAGGGACGAT
>N_1244
GGGCGACCTTAAAAAAGGGACGATCCGTTCTATAGACTGCG
>N_1245
AGTCATGCTCTAGCCTGGGACTGTAACCGGTAATCCAGTCG
>N_1246
ACTCCACTTCCCAATAAAGACAGAGTGAACATAGATGTTTT
>N_1247
AAATCGTATTTTTAATTGGTCAAGCCGTTCCGCTTGCTGAG
>N_1248
TGGTCAAGCCGTTCCGCTTGCTGAGTTTCTCTCAATTTTCA
>N_1249
ACGCATTTTTCTTGGATGAACGGCAATCAGAGTAGTCTGGT
>N_1250
TGAACGGCAATCAGAGTAGTCTGGTATGGGACAAAAATTAA
>N_1251
TGGTATGGGACAAAAATTAACAATACCGCATACAAAATCTC
>N_1252
TAATTTTGGTTTACTGCGAACTAGGAAAAATTCTCAAGAAG
>N_1253
GGAAAATAACATGAGATGGGCGGTTATCAGAAACTAGTGAT
>N_1254
CCTAGTTTCTCTATATGTTGCCTCAGTAACGACAGCAAAAA
>N_1255
ATTATCACTAGAATAAATATCTTATCAAATATCTAAAGAAA
>N_1256
AAAAGAGCTGAAGTATATATCACCTAACTAGTAAGTAAGTT
>N_1257
TATAAAGCTTCAGTCTTCCACATGATTGCTTCTTTTAAAGT
>N_1258
TTGCTTCTTTTAAAGTTTATCAAGTACAACAAGTTGAGTCA
>N_1259
TACAACAAGTTGAGTCATCTCCCTCTTCTGATCTACTACTA
>N_1260
TCTGATGTCTGGACGATAGTCCGGGTTGGAAACTTCCGTAA
>N_1261
AACTTCCGTAATCTTTTGAGCGTACATGTCGAGACGGTTTG
>N_1262
TACATGTCGAGACGGTTTGTCATTCTGAATCCCCAAGCATC
>N_1263
ATTCTGAATCCCCAAGCATCCTTGCATTGACGACACAGATT
>N_1264
AAGCATCCTTGCATTGACGACACAGATTTAAGTCGAGTTCA
>N_1265
ACACAGATTTAAGTCGAGTTCAGCAATGAGAACTCCCTCAC
>N_1266
GAGTTCAGCAATGAGAACTCCCTCACGAACACGAGATAATG
>N_1267
TACTCATTGTTGAAGTTTAACCTCAATAAACTCACTGGAGT
>N_1268
GTTTAACCTCAATAAACTCACTGGAGTACGGCTACCATCAG
>N_1269
AACTGGATCCATAAAAGTGACCGAAGTCTTTGTGCGCTGGT
>N_1270
CCCATTTCCACTGGTAAATTCATTTGGGAAGACTTCAGTGC
>N_1271
AAATTCATTTGGGAAGACTTCAGTGCCCACGCGGTTAATTC
>N_1272
AGTGCCCACGCGGTTAATTCCAACTGTGAAGACGTGATTGG
>N_1273
GAAGACGTGATTGGCAATGGCAGCATTTCGTGCTTCGATAC
>N_1274
AATGGCAGCATTTCGTGCTTCGATACCCCAGAGTGGTTCAC
>N_1275
GCACCGTTAAGAGCGTACATCATCCAATTTTGTGGATGATG
>N_1276
TCCAATTTTGTGGATGATGGCGTCCGTAACAAATATTGATT
>N_1277
GATACGACCGTATTTGGTTTCAAAAACTGGATGACCAAGTG
>N_1278
TGTAGATTCATTAAAATCTCCAACTCTTGGAATATGATTCT
>N_1279
AACATCATCCTTTTCTTCGTCTCTTTCCAAAATTGGAGAAA
>N_1280
AGAATGCAAATGGCATTGTCCAAGCTTCTTGAAGTCCAATA
>N_1281
TTGAAGTCCAATAACATTAGCTCCAGCGGAAGCAGCAGCTT
>N_1282
GCGGAAGCAGCAGCTTCAATCATTGCTCCGACACGTTGATG
>N_1283
ATGAATTGCATCACGTTGTTCAACGACACTGTCTGTAGTTG
>N_1284
TGAATAGCGGCAACGCGAACCTTAAAAAATGGTAATATTTT
>N_1285
CACCTAATATTTGCAGTGCTCAAAGATTAAGAATGAAAAGC
>N_1286
TAGAAGAAATTTCCAGTGCTCTGAAAATAAAGTATTTGCGA
>N_1287
AAACAAACCTGTATGGTCTACCATAAAGAATTCTTTCGACT
>N_1288
ATAAAGAATTCTTTCGACTTCATCTAAAGAAACTCCGTCCA
>N_1289
TTTTTCAGCCAAAGCAGTTTCAACGCCATCGAATTGAGCCG
>N_1290
TTTATTGGGCAGTATTTGACCTTAAATTTATCGGAACTTGA
>N_1291
ATTTATCGGAACTTGAATGCCATTTAAAGAGAAAGTGGTGT
>N_1292
AACTTTTTTTCGGCGAACACCAAATTTTTTTTCAACTTCTT
>N_1293
AACACCAAATTTTTTTTCAACTTCTTATCAAGACCGAAATG
>N_1294
GCTGTCTCAACACGTGCACCCGTCAGGTCATTCAAAGATAT
>N_1295
GCTTCTTCAGCCAGTGTGAACCATTGAAGCAACGACCCAAG
>N_1296
GTGAACCATTGAAGCAACGACCCAAGGGAATGATCTCTTGG
>N_1297
CAACGACCCAAGGGAATGATCTCTTGGAAGTTCGATTTTTC
>N_1298
TAACATTCACGACAGATTGACTAGACTTTTCCGGGAGAGGC
>N_1299
TTGTTTCTCAGAAACTTCTACAACAGGCTCCATAACCCATT
>N_1300
CTTCTCGTTTCGGATATTTTCTGTAGAATGCATCCGCAAAT
>N_1301
GAATAGCTTCAAGTTCAGCACACAAGTAAGCTCTCCTCTCA
>N_1302
TAAGCTCTCCTCTCATCAGTCACTTGTCGTTTCGAATTTTT
>N_1303
TTATAGTCCGGTTCATGAGGCAACGCAAATAGTCGTTGACG
>N_1304
CATGAGGCAACGCAAATAGTCGTTGACGCAAAGATTCGGTT
>N_1305
TAGTCGTTGACGCAAAGATTCGGTTCGTTGACTAGTGTTTT
>N_1306
TGATTGATATTCGACGAAATCGAGTGTTAGCGGTCGGAATT
>N_1307
CGGTCGGAATTTTACATCGACTGTTCGGTTTCTGATGACGT
>N_1308
TGATGACGTGGTGGAAGTCACTAAAACCAGTGTAATATTAA
>N_1309
AAAAGTCCTAGTCTAGTTTACAATATGATAGGAATGTTACC
>N_1310
CTCCACTGACAATTGTACCTCCATGTCTGGCTGCATACGAA
>N_1311
CCTCCATGTCTGGCTGCATACGAAACCACATACAAATCATC
>N_1312
TGAAAAACACGTGACTTGCCCACATTGACTTCATTCCGACT
>N_1313
TCACTTTCGTAGTCCCCGACCACTTCTAGCCGGCGTGAATG
>N_1314
CTTCTAGCCGGCGTGAATGTCACAATACCAAGTTGCTCCAA
>N_1315
AAAATCAGAATCCAAAAAGCCTAGAGAACAAAGATTATCTT
>N_1316
GCCTAGAGAACAAAGATTATCTTACTGCAAGTAGTTCCGCA
>N_1317
ATTATTAACATTGTTGTAAACAACAGGCAGGAAAACAGTCA
>N_1318
ACAGGCAGGAAAACAGTCACCTGAAATTTGTAATTGGGAAA
>N_1319
AAACTAAAAAATTATTACGTCAAATCTACGAATAAGAAGCC
>N_1320
ATCTACGAATAAGAAGCCATCGGACAACGGAGACGAGGCCA
>N_1321
AAGCCATCGGACAACGGAGACGAGGCCAGCACAATCCACGT
>N_1322
TTTGTAATTCATTAAAAGAACAGAGCCACGACTTAATTTCC
>N_1323
CGTGTCCACGGAATCTCTACCATCTACCAGACATCTACCAA
>N_1324
TACCATCTACCAGACATCTACCAAGGGCATGCTTTTATTCA
>N_1325
TTTTTAGATCAAACTTATGACATAAGTTGGCGTCAAAAACC
>N_1326
GGGCATTAAGATTGCTTGCTCAAAAGAGCTTGCTCAAAATC
>N_1327
CATTGAATTGAGAAAATATTCTGGACAACCCACGTTCTAGC
>N_1328
TATTCTGGACAACCCACGTTCTAGCATATCCAGAGGCACTT
>N_1329
GACAAGCGGTCTCGATATTGCCTCTTGAGTCGGTGGTTTGA
>N_1330
AGTCGGTGGTTTGAAATAAGCATTTTCTTTATCGGTTTCTA
>N_1331
AGCTAAATGATTTATCGTCACAATCAACACGAGGAGTTCTC
>N_1332
CACAATCAACACGAGGAGTTCTCGATGACGTGGAGGCGTTT
>N_1333
AGTTCTCGATGACGTGGAGGCGTTTGTGTCAAGCGAATATG
>N_1334
GTTTCATTTTTAAGTTTCATCTATTAGAACGCCGGTGTGGT
>N_1335
TATTAGAACGCCGGTGTGGTCAAATTCAATACGATTGTGTT
>N_1336
ATAAGACTTTCGACATTTTTCATAAACGTTTCACCGCTAGA
>N_1337
CTAGAATATTATAAAAACCACCAAAAAGCCATTTTTTAGTA
>N_1338
TCTGTTTTCATCTTTTCTCACCTATCGGGCTCTATTAAATC
>N_1339
TTGGAAAATCAGAATGTATGCAGTCGTCAGCACTTACTACA
>N_1340
TATGCAGTCGTCAGCACTTACTACAATCTCCGGAATGTCTG
>N_1341
TACTACAATCTCCGGAATGTCTGATGTGACTGTTGATATGC
>N_1342
TTGTTCACGAGCCATGCAGTCACCTACAACTTTGAATTAAT
>N_1343
TATACCTGGGTTTTTGCTCTCATCAATCGTCTTCTTTTACG
>N_1344
CCTGTATTTCTAATTCTTCTCGAATTCGCATAGCATCAAGG
>N_1345
ATTTCATACAGTTCGATTGTCTACTGTGAAATTCCAAACGT
>N_1346
ATTGTGTTCTCCGAATTGATCGTACCATTAGGAGAATAATG
>N_1347
TACCATTAGGAGAATAATGACAAATGAGAACATTATTAAAA
>N_1348
TATTGTATAAAGTATTCGACCGAACTCATTTTCGTACTCTC
>N_1349
TTTTTTCCCCGATTAATTGTCACAAAATATCAAAACTCACT
>N_1350
TGTCACAAAATATCAAAACTCACTGGGGATCACAAGCATTT
>N_1351
CTTCTCGAATGCCTTCTTGGCACGTGGGACTGATATTTTTG
>N_1352
GTGGGACTGATATTTTTGTGCATGGAAAGATTAGAGTACTG
>N_1353
TGCATGGAAAGATTAGAGTACTGTCAGTCAGAGTTAATAAC
>N_1354
TAATAACGCCAAAAACTAATCAATTAAAACGATCAGACAGA
>N_1355
CGATCAGACAGAAAGTGAAACAAATGATTAGGTCAAATGAA
>N_1356
GAGTTGTAGTAGGTGTCACACACTAATCGATGAGAAGAAGA
>N_1357
AACGAGCCCTGGCGCCACTGCTCTCGAAGACTGCTTTCCTC
>N_1358
GCCACTGCTCTCGAAGACTGCTTTCCTCCCTTGATTTTCAT
>N_1359
TGCGCAGATTCTGGAAGAGACGCAGACATACTCACATGTTT
>N_1360
AAGAGACGCAGACATACTCACATGTTTTTTATTATCATCGG
>N_1361
TTGGCTTTTACTGAGAGACTCATTTACTAATGTACTTTTCA
>N_1362
GAGACTCATTTACTAATGTACTTTTCACTAGTGTGTGACAA
>N_1363
TACTTTTCACTAGTGTGTGACAAAGTCAAAATTTGAACCGA
>N_1364
CAAGAGCCACTTAAAGAGTTCAAGACCAGTTCAAACCAGTA
>N_1365
CCAGTTCAAACCAGTAATGACTTTATTCACACTTTCCTGAT
>N_1366
TATATTCATATGTAATCACCCATCAAGTCATAGCTCTTTTT
>N_1367
ATGATACACCAAAAAACTATCAACTGAATAAATATTTGTAT
>N_1368
TATGATGTTCATTTGGTTGACTCTGCTCTACCAGAAATTAT
>N_1369
TCTGCTCTACCAGAAATTATCAAAGTTTCGAAAAGAAGGGA
>N_1370
TAATCAACTGATTCAGATAACTACTGGGTGGTCCATAATTA
>N_1371
ATGGCGACCACTTTACGGAACTGTAACTTTTTCTTGGACAG
>N_1372
TTCTTGGACAGCGATCAAAACAAGTTAATATATACATTTTA
>N_1373
AACTTAACATTTACCTACAGCCGCACAGACCTCAAGAAACT
>N_1374
CGCACAGACCTCAAGAAACTCAAAAACCCAGTCGACCGTGG
>N_1375
AAACTCAAAAACCCAGTCGACCGTGGCGCGCAAGTAGGCTC
>N_1376
TTTTCTTCCTTGCCAGCCAACGATCCTTTATGCTTAAGTTG
>N_1377
ATCCTTTATGCTTAAGTTGACAATGTATCCATTTTAAATTT
>N_1378
TGGAAGCGAAAAAAAGTGATCTCAACCGCGGTGTTTGTGTA
>N_1379
AAGGCAGAAAGCCTATCAGGCAGTTGACAGGCACGCGAATG
>N_1380
ACGTTTCTTTGATAATGTTTCGTATCGGGCGCTCGTTGCTC
>N_1381
TTCGTATCGGGCGCTCGTTGCTCTAGAGTCACTATCTAACT
>N_1382
AAAGTTGATGTTTAACACTTCAAATTCAAACTAGACCAATG
>N_1383
CAGGTTAACGTGTTGAATCCCTGTTGGATAGATGGAAAATT
>N_1384
TCTCTATAAAACAGAACTCCCATCCAGTCTCAATAATTCCA
>N_1385
TAAAACATTTCCTTTTAAGTCATTAACCGACGGCGAGTACA
>N_1386
CGACGGCGAGTACATCTCGCCTGAAATTTAATCTGAACATA
>N_1387
TTTAATCTGAACATACATTACCAAAAACGACTCAGTTAAAG
>N_1388
TTTCCGTAAACAACAAGCTGCATTTCCAAAAGTATATCGGT
>N_1389
CTCAAGTGTAGGCAGTTTCTCCGATTTTTTGATCAACACTC
>N_1390
ACCAAAAGTACAAAATTACTCCATCGAAACCAGCCATAGCA
>N_1391
ATTACTCCATCGAAACCAGCCATAGCATTTTTGGGTACCTT
>N_1392
CAGCCACATTCGACGAAGCACCTGGAAAACATTTTGATCGG
>N_1393
AACATTTTGATCGGAGAGTACCCAAAGTTCCAGTTATATAA
>N_1394
CCAGTTATATAAACTAACCGCTCTGCCACTGACCATCCCAC
>N_1395
CTTCATCCAATGCACGTGCTCGTTGCTCGACAACGTCTATC
>N_1396
TGAACATGCCACTGACCATGCCACTTATGAGTAAAACTCAT
>N_1397
TGCCACTTATGAGTAAAACTCATTTCTGCTCAAGTGCAGGC
>N_1398
AGCCATAGCATTTTTGGGTACCTTCGATTGAGCAGTCGACG
>N_1399
TCGGAGAGTACCCAAAGTTCCAGGTATGAAAACTAACCGCT
>N_1400
CTCCACTCTTTTCCCAGATCCGTGATCCTCTCGCTAAGAAC
>N_1401
AACGAAGCGAAGAAAGAGAGCAATCGCCGAATGTGGCTGCT
>N_1402
GCAATCGCCGAATGTGGCTGCTCAAATGCGAGGAATCTGAA
>N_1403
GTGTTTGGAGGAGGTGAACTCCCAGCCGATCCAGGAACCAA
>N_1404
AATCTAGTTGAACTTTTAGGCACAGGCGCAATGCTTGTGGG
>N_1405
TTTTAGGCACAGGCGCAATGCTTGTGGGCGGAAGCTTCAAA
>N_1406
ATTTTTTGATTAGGACTTGGCAAATCCCAAGGCCTTGTGGG
>N_1407
GGCCTTGTGGGCAAAACTGTCAAGCCACGCCTTGCCACGTT
>N_1408
GCCTTGCCACGTTCACGTCACTACGATACTCAAATATTTAG
>N_1409
TAACCAACAAATGGCGCAAGCAATGGAGGTGTCATATATCG
>N_1410
GCAATGGAGGTGTCATATATCGAAAACATTTCAGCTTACCT
>N_1411
ATCGAAAACATTTCAGCTTACCTCGTGCCTTGGACTGAGTC
>N_1412
AGCTTACCTCGTGCCTTGGACTGAGTCCAAAAGTTCGAGGA
>N_1413
TTGGAATCGAGGCTCCGCGTCATTTTGATGGGCTCTTGGAG
>N_1414
GGCTCTTGGAGTAGCCGGGGCATGTTGACCATCATTCGCCA
>N_1415
ATAGGAAAAGTTTAAATAATCTCCCGACATCATTTTAATAT
>N_1416
TTTAATATTACTCACCTGAACAATAATTTTGTAGGGCTTCC
>N_1417
ATTTTGTAGGGCTTCCAGTTCCCGTTCGTATCTTTGATCAT
>N_1418
GTTTCATAATTCCACTTGGGCAAGTTTACAGCGTGGCAGCA
>N_1419
GCAAGTTTACAGCGTGGCAGCACGGTAACCTAGGAATAAAA
>N_1420
TGTGAAATTATATATGTAGTCGTTGTAGTCTGTGAAGTTTC
>N_1421
TCGTTTTCTGCCCCAGAAGTCGGGGGCCGCGCCGAAAGAGC
>N_1422
ATATATATAACTGCACTTTTCAGATGGTTTCTCATCTTCAG
>N_1423
AGTTTTTTATTCCTAGGTTACCGTGCTGCCACGCTGTAAAC
>N_1424
TAGGTTACCGTGCTGCCACGCTGTAAACTTGCCCAAGTGGA
>N_1425
ACGAACGGGAACTGGAAGCCCTACAAAATTATTGTTCAGGT
>N_1426
TATTTAAACTTTTCCTATTCCTGACAGCTTGTTTCTTTTTT
>N_1427
ATATGGCGAATGATGGTCAACATGCCCCGGCTACTCCAAGA
>N_1428
TGGTCAACATGCCCCGGCTACTCCAAGAGCCCATCAAAATG
>N_1429
CAACTCCTCGAACTTTTGGACTCAGTCAAGGCACGAGGTAA
>N_1430
TTTTGGACTCAGTCAAGGCACGAGGTAAGCTGAAATGTTTT
>N_1431
GTTTTCGATATATGACACCTCCATTGCTTGCGCCATTTGTT
>N_1432
CCACAAGACCTTGGGATTTGCCAAGTCCTAATCAAAAAATA
>N_1433
AATTAATTTCTTTGAAGCTTCCGCCCACAAGCATTGCGCCT
>N_1434
TCCGCCCACAAGCATTGCGCCTGTGCCTAAAAGTTCAACTA
>N_1435
ATAAATTTTGGTTCCTGGATCGGCTGGGAGTTCACCTCCTC
>N_1436
CTGGATCGGCTGGGAGTTCACCTCCTCCAAACACACTTATC
>N_1437
AAGAAGTTGAGGAAGTTGTTCAAGAAGTGGAGACTGCACCG
>N_1438
AGTTGTTCAAGAAGTGGAGACTGCACCGACCGATGGAATGA
>N_1439
CCGATGGAATGATTGATCAGCTTCAAGTGGGTCCAAATCCG
>N_1440
TGATCAGCTTCAAGTGGGTCCAAATCCGTTGGTTGGTCTAT
>N_1441
TTCATATGTTGGAAGTTCAACGTGATTCGGGTGTTGCCAAC
>N_1442
TCAACGTGATTCGGGTGTTGCCAACATACTCAATTCACCAG
>N_1443
TGTTGCCAACATACTCAATTCACCAGAGATTGTAGTTGACG
>N_1444
TCACCAGAGATTGTAGTTGACGATGATTTGGCTGAGAGGGC
>N_1445
CGATGATTTGGCTGAGAGGGCCATTCGAGATCAAATGTAGT
>N_1446
ATCAAATGTAGTCATTGGAGCAACAGGATGGCAACGATTAC
>N_1447
CAACAGGATGGCAACGATTACCCTAATCATCAAGGTCCAGA
>N_1448
ATTACCCTAATCATCAAGGTCCAGAATCAAACAATACGCTC
>N_1449
CCAGAATCAAACAATACGCTCAGTGGACGCCCAATTCCTGA
>N_1450
CCTGAAGTGAGTCGTTGTTTCCTGATATATAGAAGCTATCT
>N_1451
TGTTTCCTGATATATAGAAGCTATCTTTCTTCGGCTTGTAT
>N_1452
ATCCGATATTTCAGAAGAAGCGTCATTACAACGCCACTCGC
>N_1453
GAAGCGTCATTACAACGCCACTCGCAAAAGAGTCAACCGTC
>N_1454
CTCGCAAAAGAGTCAACCGTCGTGATTCGACCATTGTGGAG
>N_1455
GTGATTCGACCATTGTGGAGCCAGAAGCCAAGTCGCGAAAG
>N_1456
GAATCCGAGTCGACTGACTGCGTTGAAACGACTGAAACTCG
>N_1457
TCGTTTCACTTGGTTTAAAGCTCAGACAAAACATCCCGGTT
>N_1458
GACAAAACATCCCGGTTTAGCGAAATCCTTGCAATCTGAAG
>N_1459
ATCCTTGCAATCTGAAGTGACGAAAGTTGGGTAAGTTATCA
>N_1460
TCAGACTATCGATCGTGGATCTACAGCATTGCACCTTGCCA
>N_1461
CGTGGATCTACAGCATTGCACCTTGCCATGCAAGAGTATAA
>N_1462
AGAGTATAAATTATAACTTCCATTTTTATTCGTTCAAAGGA
>N_1463
TTTCGTCAACAACTTTTGTGCAGAAAATCTTCTCAACAAAG
>N_1464
TGTGCAGAAAATCTTCTCAACAAAGAAGATAAGAATTTTTT
>N_1465
AGAATTTTTTTTATTATGATCTTGGATACAAGCAGGTGGTC
>N_1466
AGGTGGTCTCTCTCTCAATGCTGGCCACGTAGTGAGTAATA
>N_1467
TGGCCACGTAGTGAGTAATACTTAACTTTTAGTAAAAAACC
>N_1468
ATTAAATTCAGCTTCAAAATCAAGAATGAGCAGCCACTATT
>N_1469
AAAGTAAGATTAGTATAAGTCTTTCTAAAACAGTGTTTATT
>N_1470
TCTAAAACAGTGTTTATTTTCAGTATTTATCCAAAAATGGC
>N_1471
ACCTTATCAAGCGCGAGAAACAATTTGGCAGTATTGAGCTA
>N_1472
ATTAAAAATAGAGGATTTTTCAAACTGGAGGCCCGGATCTG
>N_1473
AAAACACACATTAATAGATACAAACCATCACAAGTGGTTAC
>N_1474
CCTGTGCTCCAGATATATTTCTTTTTAGAACGAGTGTGGGT
>N_1475
AAGTCTACTTTACCAGTATTCATTCTGATTACTTGGATTCT
>N_1476
CTGTCAATTATTTTACGTCTCGTGCTTAAGGTTTGGAGGTC
>N_1477
GGTTTGGAGGTCGAATAGTTCGTTACGTTCCATGGCAGTTT
>N_1478
TCGGAGAAGACACTACTGTTCCATATTCTAAACGAGGGCGG
>N_1479
TTAGTTTCTTATTGGAGGTACTGTACTGGTTGAACATGTTG
>N_1480
TTCCAATGCTCAGAGAAATCCAGCTTTTCAGAGAATAAAAA
>N_1481
AGAGAATAAAAATCCAAGGTCTCTGGTAATAGCTTTTCGTT
>N_1482
GGTCTCTGGTAATAGCTTTTCGTTCAATAGGGTAACCGTCT
>N_1483
GGTGGTATTTGAAATCTATTCTACGTTTTTCTACAGTGACG
>N_1484
AAATTGTTTTCGCTTTCAGTCTTAGGGGTCGATACATACAA
>N_1485
GTCTTAGGGGTCGATACATACAATTTCGTGTCATCTGCAAA
>N_1486
ATACCAAACAAAAGTGGTGACAGAACTGCGCCTTGTGGGAC
>N_1487
GCCAATTTTCTGGATGACAGCGTTTGCCCAATTCTAACCCT
>N_1488
ATGACAGCGTTTGCCCAATTCTAACCCTAAAGCTTCTATTT
>N_1489
CCCTAAAGCTTCTATTTGATCCTTTGTTGGCACAATCTTCT
>N_1490
TCCTTTGTTGGCACAATCTTCTGGAAATTGATACTCCTCGA
>N_1491
AATCTAACTGGTTGGGAAATCGTTCTGTCTAAAATTTATCA
>N_1492
AATATTTGTCATTCTACAGCCTCGTGATACAGATTTCTGTC
>N_1493
GCTGAAATACTTATTCTCAACATTTTAAATTATTCGTTATC
>N_1494
CATTTTAAATTATTCGTTATCACAAAAACGTAGCCCAATGC
>N_1495
GTTATCACAAAAACGTAGCCCAATGCTCCCACTCCAGGTGA
>N_1496
CTCCCACTCCAGGTGATGGTCAATCGATGTGTGCGTGTGTC
>N_1497
TTCATTGTCTTTATTTTCTCCGAGATATTGGGATCCCGTCA
>N_1498
ACTTTGTCGATGAGATTGGACGGGAGCTCCTGCTCCCCCGC
>N_1499
TGGACGGGAGCTCCTGCTCCCCCGCATTGTAATCTTATCTG
>N_1500
TTCATAGACTATTTTTTGTTCCCGAACACCCCCTCATGTGC
>N_1501
TTTGTTCCCGAACACCCCCTCATGTGCTCTCTCTCTCTCTT
>N_1502
TTTCGTAGGGATCCGTTGTGCTGAAGAATGGCCTCTCTTTA
>N_1503
AGAATGGCCTCTCTTTAAAACACAACACGTCGCTGGACAGA
>N_1504
TGGACAGATCGCCGTATAGCCGCTGTTCGATATGTCTGCCG
>N_1505
TGAAGGTCTTGAAGAAGAACCATACGGTCTTCTTCCATTAA
>N_1506
AAGAACCATACGGTCTTCTTCCATTAAACAATTTATCTGGA
>N_1507
TCTTCCATTAAACAATTTATCTGGAAAGGTGAGTAGTTATT
>N_1508
TATTAAATATCGATGTAGGACTTTTTTTTTGGTTGGAGAAT
>N_1509
TTTCACAATTGAGAAGATGCCGAGCATTCACTTATGACCAA
>N_1510
TGCCGAGCATTCACTTATGACCAACCAACATGGTAAAACTT
>N_1511
ACGTGAGAGCGAATCATCTACTGTTTTCGTTAATAAAAATC
>N_1512
CTGTTTTCGTTAATAAAAATCAATTTTACAGGGAGGACCAA
>N_1513
AATCAATTTTACAGGGAGGACCAACAAGTACAAAATATGTA
>N_1514
TAGACCGTATTGGATCGTATCAATGGTATCTCAATGATGAG
>N_1515
TATTCTTGTTCCAGGAGCACCTGTTGAATCATTCTATTGGC
>N_1516
GTGAGTTCATAAGTTGTTGACTGAAACACGAGTTGAAGCAC
>N_1517
TTTGGAAATCAATATAATTACAGGTACGGGAAGGATCTTTG
>N_1518
ATTATTGCGGCACGTTTGCTCAGTGAGAAAAAGAAGAAACC
>N_1519
TTTGCATTCTGTAATGAAGCCGGAGAAGGATTGTTCCGAAT
>N_1520
TTCCGAATCGATTGTGAACGCGTTGGAAAGACTGTTCTGCT
>N_1521
AATTCGCACCAAAAAGTGAACATCTGCCTTGTCAGCCCTTC
>N_1522
CATCTGCCTTGTCAGCCCTTCTCAAAGCAAAACTTCTAAAC
>N_1523
ACAAACCAATAATTGTATTTCAGAATGGAAGCTTCTGATTT
>N_1524
GAAACATCGAATGACTCGCCCCCGTGGTGCTCATTCAACGG
>N_1525
TCGCCCCCGTGGTGCTCATTCAACGGGTCCATTCTTCCAAC
>N_1526
AGTTGACTGTGCTGATTATGCAGCTGTCAAAGCCACTCCGT
>N_1527
AAGTACTCACAACATACCCACAAGGAGCTGGATTCCCATTT
>N_1528
TACCCACAAGGAGCTGGATTCCCATTTTTCACGTGGGCTCA
>N_1529
TTGTTCTTCACTAATGCTAACCATGTAAGTTTATGAAATAT
>N_1530
ATTTTTATACTCGACTGTAACTTAGACAGAATTATGAACAT
>N_1531
TTAGACAGAATTATGAACATCTTGTCAATGTCTTGTCCAAG
>N_1532
ACAGATGCTTCCAACTTGGACAAAAAAGGTTTATCCACGCT
>N_1533
TTGGACAAAAAAGGTTTATCCACGCTTTTTGCAACTTCTGC
>N_1534
TTTATCCACGCTTTTTGCAACTTCTGCCACAACTTTTACCA
>N_1535
TTTGAGCGCATAATGAACAGCGTTTTTTGAGAGAGATTTTC
>N_1536
GTTATGGGCCTACGAAATTGCGCAAAAAATAAAACTCATCA
>N_1537
CAATAATTTTACATTTTCCACCCATCAAAAAAATTATCTAA
>N_1538
CTTGGTTGGTTCAAAGGAAACGGAGATTTCGGAAAGCCAGC
>N_1539
TTCGGAAAGCCAGCTATTTACACTTTGCAAGATGTCTCTAA
>N_1540
TAAAATGATGAAGCCCCTTCCGTTGGTCTCTTTGTGCAAAG
>N_1541
TTGTGTGGAAAGGAAAAGCTCATCTGGAAATCTTCGCGAAA
>N_1542
AAAACACACCTATAAATGGCCCCTCTGATATGATCAATGTT
>N_1543
CAAGAGGTTGTTGGAAACTACCAAATGGATGTAAAGATGCC
>N_1544
AAAGATGGTTTGATGGTAGGCTTGTTTGGAAGTTTTGAAAT
>N_1545
TTGCTAATTGTGAAAGCATTCAAATTTTAAAAAATCGTGTG
>N_1546
TTAAAAAATCGTGTGTAAGACTTATCATGTTCCAGTCCTGT
>N_1547
CTGTTCTTAACTGCCAAACTCCTCATTTTTATCGGCTAGCA
>N_1548
TTTTTTTTAATTTTCTAGAGCGCCTATAATCATCATCCCAG
>N_1549
TCTAGAGCGCCTATAATCATCATCCCAGGATAACAGAAAAA
>N_1550
TACCTCGTAGCCGTTTTCATCTAAATTGGGTTTCAGGGAAA
>N_1551
TGGGTTTCAGGGAAATGATACGGTATTCGAATGCCAATTTC
>N_1552
CCAGTGGATCAGGGAGTGTTCTTATTTCACATAACACAGCA
>N_1553
TCTTATTTCACATAACACAGCAAAGAGAAACATCGTTTTGA
>N_1554
GTAAGTGGTGTATAAAAGAGCTCCTCAAAGTCCTAAAAATG
>N_1555
TGTTCATTGTTTCTCACTTACATAGTTTATACAACCCCCTT
>N_1556
ACTTACATAGTTTATACAACCCCCTTCATTACATTTCTAGT
>N_1557
AGGCTATTTATCCATTAAAACACAAGTTATACCTGACGTAG
>N_1558
AAAACACAAGTTATACCTGACGTAGAAGCACGCAACGCTCA
>N_1559
AGCACGCAACGCTCACACGTCATACAGATTCAGAAATAGGG
>N_1560
AGGGTTCTAGAAATAGTGTTCTAGAAAATCAAACAAAACTT
>N_1561
TCATGGTATTTTCCTCTAGTCGTCCAGTCCCAGGGGTCTAA
>N_1562
AATGTTTTTATAATACATATCAGAGGTAATTGAGAAATGAG
>N_1563
TTAACTTCCAATTCAGGCGTCCGAACTTCTAATTAGAGATG
>N_1564
CTAATTAGAGATGGTTACACCGAATTCAATGATGGAAAAGC
>N_1565
GATAATATTCATTTGGGCACCGAAGAGAGAACTTTGGTAAG
>N_1566
GAAGAGAGAACTTTGGTAAGCCGTCCTTAAAATTATTTATA
>N_1567
AATGCAGATGCACGTAATATCATCTGGTCGATACCATTTAT
>N_1568
TGGAATGGTTGGAAAAGAGGCTCCATGGAAATCGCAGAAAC
>N_1569
AGAAACAAGTTCGATTCTGTCAACGATGTTCGAGCTCATTT
>N_1570
AAGAAATTGTGAATCCCTTTCAAAATTGAGAGGTGATGGTG
>N_1571
TTAAAATATGTTGTTTCCATCCGAAAAATTTCAGAACCATA
>N_1572
TGTTAGAGCCTCCTTTAGTTCCGCCAAGCTGTTGCTTTCGT
>N_1573
AGTTAAACTGAATTTGGTGCCTCGAAGCTTAATACCACAAA
>N_1574
TGGTGCCTCGAAGCTTAATACCACAAAACATTTTTACCTCT
>N_1575
CTCGTTCCTTTTGTCCTCGTCTGGTATATAAGCTGAAAGTG
>N_1576
CGAGAAATGAAATCAACATGCCGGGCTCCCAATTGTTCACA
>N_1577
TTTCTTAAAAAAAGTTCCAGCACTCGAAAGACTAACCAATT
>N_1578
TGAAGAAAGACCCAAAAATGCTGCATTTTGCATTGGGCTCT
>N_1579
TTTCTGTGAAGAGCTCAGGGCATTGAGCAAGAACTCTGCAA
>N_1580
CCGTGGACGTTTTTACAAACCTTGGCCATTCTTGAATCACC
>N_1581
ATGGTCCAACTTGTGCTGAGCCAATTCCATTTCCAACCACT
>N_1582
TCCATTTCCAACCACTGGTTCCTTCTTTCCGCGGATCGTTG
>N_1583
CGCGGATCGTTGACAACAAGCCCATCATAGTGTGTGTTTGT
>N_1584
GTGTTTTGCCCCATAATGTACTTTGTCTTATGATGGATTAG
>N_1585
TATGATGGATTAGGAATGGGCAACAAGAGAAAAAAAGAAAG
>N_1586
AGAAAGAATCAGGAAGTTGCCATTATTGTAAACCCTAGGAT
>N_1587
AATGAATATGCCGGCTAACTCAAAAATCACTAACTTTGACG
>N_1588
AAAAACCAGTTACCTAAAAACCATTAAACATGCAGATGAAA
>N_1589
AACTTGGCAGAGTTAGACCACGTGAGAATCTGAATCATCTT
>N_1590
CACGTGAGAATCTGAATCATCTTAGCCGACAGACAAAATAG
>N_1591
GAAGTGATTTCAGTGTAGATCATTTGGAGCTCCAACGCTTT
>N_1592
GACTCATTCAACTATCATTTCTGCAGAATCACCTCTAAAAA
>N_1593
TCATTTCTGCAGAATCACCTCTAAAAATCCGTTACGTTTGA
>N_1594
AATGTTTGAATATATTACGTCTATTTTTATCTTTCGATATT
>N_1595
TAGACTCGGAAGCCGATGGGCGTATTCCAAAAAAGAGGTAC
>N_1596
CGTATTCCAAAAAAGAGGTACCAAGTAACGAGAACTTCCGC
>N_1597
CATTCTCACGCACCCATTCACGAACTTTGACTTTAGAGGAA
>N_1598
ACTTTGACTTTAGAGGAATCCCCCAAATGATACCTTATTTT
>N_1599
GAGTGGGCGGTTTGCATTCTCGTTCTTCAAGATTTGGGAGC
>N_1600
AAAAGAGGAAGACACCGAAACAAAAAGTGATGCCAATGGGA
>N_1601
TTTACACCATTTTTGTATCTCACGAAATGCGATGCTCTTTG
>N_1602
ATCTCACGAAATGCGATGCTCTTTGTTGGGACATAATTCGG
>N_1603
CTCTTTGTTGGGACATAATTCGGAAATAGTGTATTTTTTAA
>N_1604
GGAAATAGTGTATTTTTTAACATTTGGCAATGTTAAGCGAA
>N_1605
TCGGGCAATTGTTTCCATTCCATTAGAATGTTGTCCCTGTC
>N_1606
AATTGTCCTATTGTTAATGCCTTACAAATGTCAATCAAATT
>N_1607
GGTATGAGAATGTCACGGTACCATTCAAATACGAGGAAGTA
>N_1608
GTGTATCAAAAGTTCATGGTCCCAGACAGAAAATGAAAAAA
>N_1609
AGATCACGGTTGAGTGATTTCGTTAATTTCATTATTCAATT
>N_1610
AAAGAGTTGGTGAAGCAACACGCAACGAGTCTCCTAATTGG
>N_1611
GTCTCCTAATTGGGGCAAAGCACAGATCGGAAACATTGAGA
>N_1612
AAATTTGTTGAACTCCGGAACAGATGAAAAGAACACTAATA
>N_1613
TTTTAAATGTTAAGCTTTCTCGAAACCACCGGAATCAGGGG
>N_1614
TTTCTCGAAACCACCGGAATCAGGGGAAGTAACGCGTTTCA
>N_1615
TCAGGGGAAGTAACGCGTTTCAAGTAATTGTAAGGAAATCT
>N_1616
ACATGACAAATACCTGGACGCGTTCAAAAATAGAAAAAAAA
>N_1617
AAAAAATAGAAAAAAGGAAACGACAAGATTGGTCCCACTCA
>N_1618
AAGGAAACGACAAGATTGGTCCCACTCATCTTTCCTTCCCG
>N_1619
GATTGGTCCCACTCATCTTTCCTTCCCGGCTCCTCCTTCTT
>N_1620
GGAAGTCCGAAACGAGTGTACCCATTACGTTTTATACCCTA
>N_1621
TGTACCCATTACGTTTTATACCCTACACGGCGCCTAGATAG
>N_1622
TTTTATACCCTACACGGCGCCTAGATAGACTCCGCCCACTA
>N_1623
GCGCCTAGATAGACTCCGCCCACTATTTTCCGACTCGGTTC
>N_1624
CTCCGCCCACTATTTTCCGACTCGGTTCCGGGATCAAAATG
>N_1625
TTCCGACTCGGTTCCGGGATCAAAATGTTACCTCCGATGAA
>N_1626
AAGTGACACTTGTCACGTAACTCTTTATCATTAAAAGATAG
>N_1627
CAAACTTCAACATATTATCTCTGAAAAATAGAAAATGCCAA
>N_1628
AAATGCCAATATATAAACTTCGGAAAAAGATCACATCTATT
>N_1629
TAGAGAAACAGTCTAGAGAGCATTGTGTTTCCTAAAGCAGA
>N_1630
GAGCATTGTGTTTCCTAAAGCAGAAACTGGCGTTCTTCATA
>N_1631
CTAAAGCAGAAACTGGCGTTCTTCATAAAGGTAAATCGGAA
>N_1632
AATGTTCAATCTAATCTCGCCGTGTCAAGCTAAACGGCCAC
>N_1633
TCTCGCCGTGTCAAGCTAAACGGCCACTTGTTTTGCTTCCT
>N_1634
GTCTAAGAATTCATTTATAACAATTCCAAGAATCGAAGAAA
>N_1635
TTAATTTGAGACACACGGAGCAATAGAAGAAAAGCATGGGG
>N_1636
ATATTTAGATTCCCAAGAAGCAAAAAAGCAAATTTCTTGAC
>N_1637
CGTCGATAAAAAGCATTTAACATTAGAATAAAAACGATTGG
>N_1638
TTGGCAGGTGAATGTTATGACTGACGGGTAGAGGTGGAGCA
>N_1639
AATCTGACTGAAACTGAGAACCATTTTGACACCGTTTGAGG
>N_1640
TCAATCCTAAAAAAGGAAAACAAGGCGAAAGGTCTATAACA
>N_1641
ACAAGGCGAAAGGTCTATAACAAAAGATAAAGAGAAAGCTC
>N_1642
TCACTTGATATGAGAAAGTACAAAATTTCAATTTCCTCATT
>N_1643
TCCAGGATATTTATATAGGGCTCCGTCTGTAGGCGTAGATT
>N_1644
TATAGGGCTCCGTCTGTAGGCGTAGATTTCTATTTCTGAAA
>N_1645
GTAGGCGTAGATTTCTATTTCTGAAATCAAGTTGTAAAGTG
>N_1646
ATCAAGTTGTAAAGTGTTTTCCTAGAAACTTTGTGTCAAAA
>N_1647
ATTAAAAAAAAATGTGGGTGCATTTTTTCACCCAAATTTAT
>N_1648
TTCACCCAAATTTATTAAATCTAATAAGAAAAGACCTTACC
>N_1649
AGAAAAGACCTTACCAAGTACCTTATTGGAAAGAGAGGTGA
>N_1650
TTATTGGAAAGAGAGGTGAACGTTTTCAGACATTCCTACTA
>N_1651
GAACAACAAACCCGTTAAAACGGTTGAATTACTAAATTTTG
>N_1652
TTACTAAATTTTGGCGAGGCCGCTGATGTGTGAATTTGAAC
>N_1653
GAATTTGAACTGGAGACAGACAAAGTGTCATTGAACGAGAA
>N_1654
AAAAAGATACCAAGGATCATCATGTTTGATGAAGCGAATCC
>N_1655
TTCTAGAATTGGACAAGGTACACTTTTACAGCTGGTATTTT
>N_1656
ATTTTTCTAAATATCATTTCCTATATCACGTCGGGTGTGGT
>N_1657
CTTCCGTCTTCCGGATTGTCCAATAAGTCCAGCTGCACAAT
>N_1658
TTGTCCAATAAGTCCAGCTGCACAATCTTTAGTCGACAAAT
>N_1659
GATTTCATAGTTGAGCCCTTCGCTCGGTAAAAGTAAATAAG
>N_1660
GTAAATAAGGGAATTGAGAGCACGTGTCACGGACCTCCGAC
>N_1661
TTGAGAGCACGTGTCACGGACCTCCGACCGGATACAAAACA
>N_1662
CCGACCGGATACAAAACACACAAAAGCATCAAAAGACATGG
>N_1663
TCAACTCTATTCGCTGTGAACAGCTCGTAAACTTGATTAAG
>N_1664
AGCTCGTAAACTTGATTAAGCGTTTTATTGTGTTCCAAGTA
>N_1665
ACTGCATATTGTTATGAGAACAGGAAAACGTCATAAGTTAT
>N_1666
GTTATGAACAAAAAATGAAACAAAGTGGGACGTCCACTTTA
>N_1667
AATGAAACAAAGTGGGACGTCCACTTTAAATCATTTCGAGT
>N_1668
TATCAAACTTCATGGCTGAACATTTTTTGTTTCTTTTTTTG
>N_1669
TTAGTAATTCAAATGGGAATCCCACGTTTTTAGACGAAAGA
>N_1670
GGGAATCCCACGTTTTTAGACGAAAGAATTGAACGAGAAAA
>N_1671
AAATACCACCGAATATTAGGCAAGAAGGCAGCTGTCTTTTC
>N_1672
TTAGGCAAGAAGGCAGCTGTCTTTTCTCAAAGATGTTTGGT
>N_1673
TTGAGTTGGAACAGGCTGCTCTTCCGGGAAATTGTAAACGA
>N_1674
TTGTAAACGAGAAAGGAGACCTTAATTGACAAGGATACCAA
>N_1675
ACCTTAATTGACAAGGATACCAATGGAATACAAACTTTTTT
>N_1676
GGACAAATTTGAGAAAGTTTCAAAAAGAGAATAGAAAAAAG
>N_1677
TAGAAAAAAGGACTGACAATCAAAGAAATCAACATTTTTGT
>N_1678
TTTTTGTAGTAACATTAGGTCTTATGGAATAGGAAAAGGTA
>N_1679
AATAGGAAAAGGTACATCTTCTACCTACATATAAAGTGTGG
>N_1680
AATACTACATCCTGTTTTTGCGAATTTTGGTAGTTATCGAG
>N_1681
TTGCGAATTTTGGTAGTTATCGAGGGTGTAGGTACGACGTA
>N_1682
AGTTATCGAGGGTGTAGGTACGACGTAGGCACAGGTCAACT
>N_1683
GGTACGACGTAGGCACAGGTCAACTTGTAGGCTAATAGGCA
>N_1684
TGTGTGTTTAGCAAGTAAATCTTAAATATGGCAAGTTAATT
>N_1685
TTTACATAATTATTTTTAGACCAAGATTCAATAATAAATGT
>N_1686
TTTATTTTCAATTATATTGACTAATAATTTCGCACCGTAAT
>N_1687
AGATATCCTGTGACTGAATTCAAGATTACAGACGATGAGTC
>N_1688
TTGTAGCTTTTTTGATAGGGCTGAAGTTTGGTCTAACAAAA
>N_1689
GATTTGTGTTATTATGGGAACGCAGAAAAGTTTGAAATATA
>N_1690
GTTTGAAATATAGGTGCATTCGGGCTCCACGGCCAAATAAA
>N_1691
GCTCCACGGCCAAATAAAAGCAGTCCGCCCCTACGCGTTGG
>N_1692
ATAAAAGCAGTCCGCCCCTACGCGTTGGGTCCCGTCAGGAA
>N_1693
CCCTACGCGTTGGGTCCCGTCAGGAATTATCAGAAAAAATT
>N_1694
TTTTTTCATTTTTAAGCTTCCCATACATTTCTTCTGATAAT
>N_1695
GGCGGAGTGTGATTTTTTGGCGTTTCTATAATATTTTAAGT
>N_1696
AGTAGTTGGTTTTGAAGATACCAACTAAATAGCAAGTCACA
>N_1697
GTTAGTAGTCTAGACGTGTGCATTTCGTCTGTCAAAAACCT
>N_1698
TGCATTTCGTCTGTCAAAAACCTTGTCCTTGAAGAAGTTTT
>N_1699
TACATCAGGTGATACATAAACTCATTAGAGTGAGGACCACC
>N_1700
ACTCATTAGAGTGAGGACCACCCACTGAAAAAGTGATAATC
>N_1701
AACCGGAAACTTTCATCGACCAAAAAAGAGAAAAAGACCGG
>N_1702
GGAGAGAGACAACAATTGAACGAGAAAACTAAACTCGTCGT
>N_1703
AATTGAACGAGAAAACTAAACTCGTCGTGTTGTGATCTATT
>N_1704
TCTTTTATTTCTCAAATTGGCTCAAGGAAATTGGACGTTAA
>N_1705
CAAGGAAATTGGACGTTAAGCAGGAAGTTTGGTCGGTGCAC
>N_1706
AGTTTGGTCGGTGCACGTAACTTTTTAAAATGTCCGAAAAT
>N_1707
TTTAAATTATAATCAGTAAGCAAATGAAGGCAGTTCAATTT
>N_1708
TCAAACAAATTTTTCGGTTTCGCTGGTCTACCAATGTCTCG
>N_1709
TTTCGCTGGTCTACCAATGTCTCGGACTCTTGTCATCTCCC
>N_1710
ATGTCTCGGACTCTTGTCATCTCCCCATTTCTGACAAGAAG
>N_1711
TGTCATCTCCCCATTTCTGACAAGAAGACGTGCAATTGACT
>N_1712
CAATTGACTTGCTCAGATCGCTTTTTTCATTCAGAGATTCA
>N_1713
TCGGATAAAATACTTCCAGTCAGCTCCTTCTCTTTCCGACC
>N_1714
CCGACCTTCCTCGATAGGATCAAACGTGGCATTTGCATAAG
>N_1715
AGGATCAAACGTGGCATTTGCATAAGCTTTGAGATCATCTA
>N_1716
GAGATCATCTACAGTTGACGCATTCAGTTCTAAATTAAAAA
>N_1717
TTCTGCTCACAGGCGGTGTCCAGTCAACTGACATATCAACC
>N_1718
GGTGATTCTCTTCCATCAGTCGAATCAAAGTTTGGTGTATC
>N_1719
CATATTAAAATTAAAAGGAACGAATAGTCGTGTCGCATCTT
>N_1720
AAAGGAACGAATAGTCGTGTCGCATCTTTTCCAGAAGCTTT
>N_1721
TAGTGACTCTGCAATATCTTCAGCGTTGAACAACAAGGTTT
>N_1722
GCTCCTTGTGAAGTTGAATTCAATGCAGAAGAAGAGAGTGG
>N_1723
AGAAGAAGAGAGTGGGTCGTCATTGTTTGGAGAATCTTTCA
>N_1724
GAATCTTTCACATTAAGTAACAAGTTCAGTCCAGGAATGCC
>N_1725
AGTTCAGTCCAGGAATGCCACGCTGCGCGCGGCAAGATACG
>N_1726
ACGCTGCGCGCGGCAAGATACGACGTGCTGTACTTGTTGGC
>N_1727
AGCGACGGGTTTGCAATGAGCTGGGCCGACAAGTTCAAGTA
>N_1728
TTGCAACCATGTTGTGAATACAATTGCGCTTGGCATCACTG
>N_1729
GTTTTGTTTTGAATCGAGAGCAAGTTGTTGAAGTGCCAACG
>N_1730
AAAAATAAGACTATAAATACCTCATCAAATCCTACTTCGAT
>N_1731
ATCATTTTCATCGGCTAAAGCTACAGCACGCAAAAGCATGT
>N_1732
CGCAAAAGCATGTAGGTAATCTCCCCGATGTGTTTTCTCAT
>N_1733
CCGATGTGTTTTCTCATGAACATCTGATCAGCACGAGAACA
>N_1734
CTTTTCGACGGTTAGCTGGACATCAGACACATCGAGCTCGT
>N_1735
TGGACATCAGACACATCGAGCTCGTAACCAAGATGAACCAA
>N_1736
GAGCTCGTAACCAAGATGAACCAAATTGGCAGCATTGTCAT
>N_1737
TTTTAGATTAATATAGCTTCCTATAAATTGACTTACCTATC
>N_1738
CTATAAATTGACTTACCTATCAAGCAATGTATGGAAAATCT
>N_1739
ATGGAAAATCTGTTGAGTGGCTAATCTAACTTGAGGGTCCC
>N_1740
GGCTAATCTAACTTGAGGGTCCCGAACCAAGGCAAGAAGCA
>N_1741
AACATGTTGAAGGAACTCGTCTCCTTGTTTCGACTTTCTCT
>N_1742
TTTTTGATAATCAGGAAGGGCATTTGCAAAATCTCCCATAG
>N_1743
TCTCAGCAGGCTGGTCACTGCATTTTCCGCTTCTTTCAAAA
>N_1744
TTTCAAAATCAACAGACGTTCGGAGATGTTTGAGAAGAGAA
>N_1745
TTCCGGCAATCGATACAATACTCGACAGGACAGTAGCAATA
>N_1746
GCTCTTGAATTACGAAGTAGCTATTCTGGCTTTGAATACTG
>N_1747
AGCTATTCTGGCTTTGAATACTGTAAATAATCGCCCGAAAG
>N_1748
GTAAATAATCGCCCGAAAGACATGAATTGCAAAGGATGGAG
>N_1749
GTCCACCGCTTATGAAGATCCATGTGTTTCAAAACTGGTTC
>N_1750
AAGATCCATGTGTTTCAAAACTGGTTCAATAACTGCTCGCA
>N_1751
CAATAACTGCTCGCAAGGATCCAAAAGAGGCTTTGCCCATC
>N_1752
AGGATCCAAAAGAGGCTTTGCCCATCAGTTCTCTTAAGCAT
>N_1753
TCTCTTAAGCATCGATCTGACAGAACTTTTGGAGTGGCTTC
>N_1754
TGACAGAACTTTTGGAGTGGCTTCATCGTCCACTCGATGTG
>N_1755
GAGATGAGGAAAATCCTTTTCCAGAGTCATCCGGTTCTTGA
>N_1756
TATTGATGGCACAATTTTATCCATGTGTTGTTGCTCCCAAA
>N_1757
TGTTGTTGCTCCCAAATATTCGGATGAAGATCATCAGTGAC
>N_1758
GATCATCAGTGACAGATTTCCAAACAACACCACGGAGGCCT
>N_1759
TCCAAACAACACCACGGAGGCCTCGTAATCCAGCACATCGA
>N_1760
GGAGGCCTCGTAATCCAGCACATCGAGCTAATCGGAAATCA
>N_1761
GAAATCATCTCCATATGCCGCTTGCGGATTTGCATGGCACA
>N_1762
TTATCGATAAAAAAGTCGTACTGTCGATGATAGGATGGTGA
>N_1763
GCATTATTGCTTTCCAATAACCGCTGAACCATGCGTAGGTG
>N_1764
TTTCACTGAATTGGGGAAGACTGGGTGAACTGTGACAAGCT
>N_1765
TATCTGGAAGTAATAAAATCCCATTTTGTTCCCATCAGTAA
>N_1766
TTCCCATCAGTAAAATAATACCTTTACTTGAACCGGCCGTT
>N_1767
AATAATACCTTTACTTGAACCGGCCGTTGTCGACTAAGATC
>N_1768
CTTGAACCGGCCGTTGTCGACTAAGATCCCGAACCATCCTC
>N_1769
TGTCGACTAAGATCCCGAACCATCCTCATCACCAAGTATTC
>N_1770
CAAGTATTCTCCAATTCTCTCTAATTTTTCAGGATGGGAGA
>N_1771
AATGCAATTTATCAAATTCACCTGGGTTTGCACGGTGTGCA
>N_1772
ACCTGGGTTTGCACGGTGTGCAGCAACATAGACCATTCATA
>N_1773
AATTACAATGTTTTTAAGAACAGAAAAGGCAGCACTTCCGG
>N_1774
AAAACTAAAATGGGAGTAAGCAAACGCGCTCTGTCGAGACT
>N_1775
AGTAAGCAAACGCGCTCTGTCGAGACTCTTTTTAGCGGGTA
>N_1776
TCTGTCGAGACTCTTTTTAGCGGGTATTCAAATTCAAAACC
>N_1777
TTTTAGCGGGTATTCAAATTCAAAACCCAGTGTAAATGAAA
>N_1778
AAACCCAGTGTAAATGAAAACTCGTATATTTCTACAGTAAT
>N_1779
GAGATATTTCGAGTTTATTTCTAGACACAAGTTCGAGATTA
>N_1780
CAGTGGAAATCGCTTCACTGCAGCAACGCCGGTGTCGTCGT
>N_1781
GAATTTTTGGCGATTCTCATCATGAAAACGTTTCACAATCT
>N_1782
CGTGAGGATGAAGTAGTTTGCAGATGGATTCAAGACCATTT
>N_1783
ATGCGTCCTGGAGACACATTCTTAATTGTGGAGGCTGTATT
>N_1784
CACATTCTTAATTGTGGAGGCTGTATTCGGGCTAACGTTCC
>N_1785
TCGGGCTAACGTTCCGTTCTCGAAGCAATTCAGTTGGCCCG
>N_1786
TCTCGAAGCAATTCAGTTGGCCCGGGAACTGAATAAAATGG
>N_1787
AACTGAATAAAATGGTTGTTCTTGGTCACAATTCCAGAAAA
>N_1788
TCCAAGCCAATAATAATCTGCCTTTTTATATTTACAAAGAG
>N_1789
ATTCTTGTTACTGGTATTTACCGTCAACACGAATACATCAT
>N_1790
CAGCTCAATTTTGGATCAAACTTCTTTTTAACGCTGACACG
>N_1791
AAACTTCTTTTTAACGCTGACACGTAGCTTGTACTTGACTT
>N_1792
CGGGATATTCTGAAAATTGTCATTTGAAATGTGGACGGACG
>N_1793
CACACTCAAAGAACTATTTTCTCGGAGCTCCAGACAGGTTC
>N_1794
TATTTTCTCGGAGCTCCAGACAGGTTCGAGGCTATAACATC
>N_1795
GAGGCTATAACATCTAGAAACACTGCAACATGGCCAGTCTC
>N_1796
TTATCTTTAATAAATCGTGGCAATCCGTGTTCTTGACATTA
>N_1797
GAGAAATCTAAATTGCAAAACTACGTACTACCACGAGTCAC
>N_1798
TGCAAAACTACGTACTACCACGAGTCACAGAGGTAAGCAAA
>N_1799
AGTCACAGAGGTAAGCAAAACTAATTGTGCTCCGATAGAGT
>N_1800
GCACCAAAATTTGTAGTAGTCCAGAGTCCCAAGAACCAATT
>N_1801
CGTCAACTCACCAAGTTCTGCACTATTCAAAATGATACTTG
>N_1802
ATGACCAGATGCGTTGTTCTCCATTGTCACCAGTTGTGATG
>N_1803
TTGTCACCAGTTGTGATGGGCAAAAGGCCAGCAAATGAGAG
>N_1804
AAAGGCCAGCAAATGAGAGTCTGAGACCAGTCCGATCGTGC
>N_1805
ATGTGCGTCAAGAGACGTTTCATTTCATTCGGATTTTCTCG
>N_1806
CGGCGGTGTAGTCATCACTTCGAAATCGTCTTCTTTGCATT
>N_1807
GAAGTTCTTAGTTGGAATGTCACGGAATGAAATAGTGTGGC
>N_1808
CACGGAATGAAATAGTGTGGCAGTAAAAATAATATTAGTTT
>N_1809
AGTAAAAATAATATTAGTTTCAAAACAATTCCCTTGCGTAT
>N_1810
AAAAAATATACATCATGAATCTTTTCCCATTCTTGTTGCCT
>N_1811
TATACTTTCGCTTTTTGAAGCTTTCGGCAACCTTTGCCGGG
>N_1812
GAAGCTTTCGGCAACCTTTGCCGGGACTGAACTTTCCAAAA
>N_1813
TTTGCCGGGACTGAACTTTCCAAAAACTCATAGAATCCTAT
>N_1814
CTATAAAGTGTTTTTTTATTCTAAAACACTGGCACTGGTAA
>N_1815
TTTATTCTAAAACACTGGCACTGGTAATTAACTTAAGTATT
>N_1816
AATATTTTATAAGTTGGGAACAACAAAGAAGGAAATGTAGA
>N_1817
TTTTTAAATACTTCGGAATTCTTGCAAATTTTTGAGCTCTT
>N_1818
TAGGATTATTGGTCGACTTTCAAAATTATGATAGGCGAAGC
>N_1819
TTTCAAACGGTAAACCCCTACAACATTTGAATACAAAAAAA
>N_1820
ATGGTATTGGGACATTTTTGCACTATAAGCATGGTTTCATG
>N_1821
TAAAAATTTGTCGTGCCCTTCCGAATCTTGTATTCATCCGG
>N_1822
GGTGCCCAAAAATCGCTAAACTTCAAACGATAGAAACAATG
>N_1823
AAAAAAAGAAACACCTGGTGCAACCCTCTTTTACATAAATC
>N_1824
TTCTCAGAAAAATGGCGCCACGCCATTTAATGACCCCGTCA
>N_1825
CCCGTCATTTTATGGGGTGGCGCGACAGAAAGGCGCCGCAC
>N_1826
GGTGGCGCGACAGAAAGGCGCCGCACTTCTACCTATTCTCC
>N_1827
CATACATATATCCATTTTGGCGCAACTTTTCCGTTCAGATC
>N_1828
AGATCATTAGTATCATTAGGCGGACAAGTTGTCAAAAAGAA
>N_1829
GGACAAGTTGTCAAAAAGAACATTAAGTGAATGATGAGATA
>N_1830
TAGTTAAGAGAGATAGTGTACTGATAGAAGAGGCCGTAGAT
>N_1831
CCGTAGATTGAAATATTGTACGAAACGGAGAGGAAACTCGG
>N_1832
TACGAAACGGAGAGGAAACTCGGCAAACAGTCTTTTCATCT
>N_1833
GATGAAGACTTAGCGTTGAGCATTCCAAAAAATGCAATAGG
>N_1834
GATATGTGGAAATAATATGACATGTGTGAAACAAGATGGAG
>N_1835
GGAGCTGCTTGTTATCATGCCGTTGAAGAGGTAAAATTAAC
>N_1836
GGTAAAATTAACTTGTAGCTCTTGAAAGTTTCCGTTTTATT
>N_1837
TTTTTTGGAATATTTTTACACCATGGAGGTTAGCAACATAT
>N_1838
TACACCATGGAGGTTAGCAACATATGATCTAGGCGTTACCA
>N_1839
ACATATGATCTAGGCGTTACCAGTTTTTTAATGAATGGATT
>N_1840
TCTTCATAAATGGGGATGTGCAACACTGGAAAGAGGAAGTG
>N_1841
GGTTGTTGCTATGAAGGTAACTATTGCAATAAGAATTTGAT
>N_1842
GCAATAAGAATTTGATTCCGCCGGCATATGTTCATCATCAC
>N_1843
CAGGGACTATTCAGAGAAAGCACTTCAAGAGAAAACTGACA
>N_1844
TTATTTATGTATTACAAGAGCAGGTGAGACAGTTTTTAAAT
>N_1845
TCTAAAGCCAGAGCCAGAGCCAAGACGGTGTCTCTGAAAAC
>N_1846
ATGCTCGAAGACTCAGGGTTCGTTTTTATTTCCTAGAGTAT
>N_1847
CAGAAGTGGTTCTGGGCAGGCTGCGTTGATCCAAAGGACAG
>N_1848
GGCTGCGTTGATCCAAAGGACAGTGAGACAAGATTTAACAA
>N_1849
AGATTTAACAATTATTAAAACAATTGGACAGGGAAGGTAAA
>N_1850
CAGGGAAGGTAAAATTAATTCTTATTTTAATCTTTGTTGCC
>N_1851
AAGTTCGCAAAGCTCTGTATCGTGGAAGTTACGTGGCTGTA
>N_1852
GTATCGTGGAAGTTACGTGGCTGTAAAAACATTCTACACAA
>N_1853
TGTTTCAGAATTCGTGGCGGCTGATATTTGGAGTGAGGAAG
>N_1854
TCATGAACTGGGATCTTTATCAGATTATCTTTGCCGTGAAG
>N_1855
TTGCCGTGAAGAAACATTGACAACAGATGAAGCTCTTCGAC
>N_1856
GAAGCTCTTCGACTTATTCACAGTTGTATATGTGGTATTGA
>N_1857
TATTGAACATCTACATGCAGCTGTACACGGAACTGGAAGCT
>N_1858
CTGATTTGGGTTTGGCACTACGATAGTGAGTTATTTCAAAT
>N_1859
GAAAGAATAATGTTTTCAGTCAAAACGACAAAATTCTCCCT
>N_1860
AACAAAACGATATATGGCTCCAGAACTGATATCAAACAAGT
>N_1861
CCATGATTGTAGGTAAACACCTGTGAGGAAGTGTTAACTGT
>N_1862
TGTGAGGAAGTGTTAACTGTCGATGAGACCTCTCCTGATCA
>N_1863
GATGAGACCTCTCCTGATCACAGTGCATCAAGTGGTATCGG
>N_1864
CACAGTGCATCAAGTGGTATCGGAGAGTCAGTTAGTTCATC
>N_1865
CGGAGAGTCAGTTAGTTCATCTGGTAATATATCGAGAATGC
>N_1866
ATATATCGAGAATGCATCTACAAAAAACAAATGTAGAAGGA
>N_1867
TGTAGAAGGACATTCTACATCTCTGAAAGCAAAACAACATG
>N_1868
AGCAAAACAACATGTCCCACCATTCGATGGAATCGTGCACA
>N_1869
TAATTTGTGTACGTCGAATACGTCCACCACCGGATCTTGCC
>N_1870
TGCCTGGAAAAACGTCCCAGCACTTAATGAATTGAGCAAGT
>N_1871
ATTCAATTCCACACTTCCGACATTCTGCTCTTAAATTGAAA
>N_1872
AAAGAAATGGCTGAGTTGATCAAAAACCCCGACAGACAGGT
>N_1873
TGATCAAAAACCCCGACAGACAGGTAATTCAACACGTTAAG
>N_1874
AGCGTAAAGTTGAATTCCAACAGCAAGACAGTGGCCTTGTT
>N_1875
TTCCAACAGCAAGACAGTGGCCTTGTTGAGTCAGCCACCAA
>N_1876
ATATTTCCTTGATAGATTGCCGATAAGACAAATTCTTAACT
>N_1877
TAAGACAAATTCTTAACTTGCGCTCCCTGTGGCAGAAGACG
>N_1878
CCCTGTGGCAGAAGACGGAGCAAACAAAATTATCAGCTCAA
>N_1879
GTGTGCACTGCATTTGTGAGCAAATATAGGCATACTTGTAC
>N_1880
CGTGGTTTGATAAGATAATACTGCACCGTTAGACAACTCTT
>N_1881
GACAACTCTTTTGGGTGAAACAAAAGGGAGACAACTGCAAG
>N_1882
AAACAAAAGGGAGACAACTGCAAGTTGCATCAGTTGGAACA
>N_1883
CGTTAAAACACAAAGCACATCTGATATCATTTTCACAATTT
>N_1884
TTCAAGAAATTTCTGCACTGCAAGTTACGGCAAAATGTCCA
>N_1885
TATGATGCATGCAACTAAGTCTTTATTTCACAAAGCTTTTT
>N_1886
TTTTAACTTCGCACACAAACCAGAAAGATCGGCAAATCAGC
>N_1887
GAGATTTATCACGGTGTTTGCAAATCGTTGAATAACCATCA
>N_1888
TAGTTAATTCCAGTTTAATACGGAATGGAAACAGTTAAGGT
>N_1889
GAAATGTATTTTCTTATAGACCTGGCACAATTTTTTTACGG
>N_1890
TTTGAAAATTGTGCCAGAAACTTTACAATCTAAGTAGGTCC
>N_1891
CTTTACAATCTAAGTAGGTCCTTTAATTGTATTCGTTTTTT
>N_1892
TAAGTCTTAAATTATCAAGGCTCTTGTATTCGATGAGAGTG
>N_1893
ACTTAAGAGTTTCCCATAAGCAAATTGAAATAATCAATCAA
>N_1894
AATGTGCATAATATCACGTACTTTGTCATGATTTTATGGCA
>N_1895
TTTCGAGTAGAATATGAATACGAAGTAATTGTAGATAATAA
>N_1896
AGTAATTGTAGATAATAATACAAAGAGCACTGTTATCACCT
>N_1897
AAGAGCACTGTTATCACCTACACCACAATTCTCTTTTATAG
>N_1898
ACAATTCTCTTTTATAGTGACACAAAAGTAGGTGGGCTTAT
>N_1899
AGACACAGAAAAGATGGTTGCCTATCACCAAATGGGCGGTG
>N_1900
TATCACCAAATGGGCGGTGTCATCGATAACAATGCAACGTC
>N_1901
AACAATGCAACGTCGGGGGGCGACGGAGCAGTCCACATATA
>N_1902
CGGGGGGCGACGGAGCAGTCCACATATAGATCGATACTTTT
>N_1903
TTAATTGGTGTACGAAGGTGCAGCAACGGATTGACAAAGGC
>N_1904
CAGCAACGGATTGACAAAGGCTCGTTAAAAATAATATGATT
>N_1905
ATGATTAGTAACGATGAGAACTTTGTGAGGGTGAGGGTCAA
>N_1906
AACTTTGTGAGGGTGAGGGTCAAAATTGAAGGCTAGATGAT
>N_1907
GGGCTCAGTGGGGGATTGAGCCTAATATCTAGTATCTAGAT
>N_1908
TTAAAGTATTTTTTGTGTGGCATTCAATACTAATTTCCTGA
>N_1909
AGTAAATGATTAAAAGAAGACTACTGTGAACGTTTGTTTCT
>N_1910
TTAAATACTGGTGTAAAAATCAGAAATACCGTAATCCTTCT
>N_1911
AATCCTTCTATTAGTATTGGCCCCTGCTGCTTTGCTTTAAA
>N_1912
TGACAAGTTTAAAAAGAAACCTACGACAACTGAGATATAAG
>N_1913
TACGACAACTGAGATATAAGCTATCAAAAGTTTACCACTTC
>N_1914
CCACTTCAGATCAAGTTAAACTTGTATAAAGATTGGAAGAT
>N_1915
TTTTTTCAAATCCCGCCATACTTAAATATCGCAATTGATGA
>N_1916
TAGTCAGCTTGTGTCGAGATCCAATGAGACAATCGGTAACC
>N_1917
TCGAGATCCAATGAGACAATCGGTAACCGTACCTACATTTA
>N_1918
ACAATCGGTAACCGTACCTACATTTATTTGAGCTTTAAAAT
>N_1919
GATAGAGATCGTTGTACACACACAAGAACCAAAAAGGAAAG
>N_1920
GGAAAGGGGGAAGAAAGTTTCTTTGGGATCGCTATGGATTT
>N_1921
TCGCTATGGATTTCAGGTATCTAGTGTACTGAAAACTGCGG
>N_1922
ATCTAGTGTACTGAAAACTGCGGTACTGGTACTGGGGCTGT
>N_1923
CTGCGGTACTGGTACTGGGGCTGTGCTATACTGAAAATAGA
>N_1924
AAAGAAAAGCCAATGCTTCTCTTCGTAAAAGATATCGTATT
>N_1925
CTTCTCTTCGTAAAAGATATCGTATTTACACTGGCCATGGA
>N_1926
GATATCGTATTTACACTGGCCATGGAACATGAATTAATTTG
>N_1927
TTAGGATCGTGAGCGGAGTTCATATTTGGTCTTCTTCTCCG
>N_1928
AGTTCATATTTGGTCTTCTTCTCCGAAATTATTGGTTCAGC
>N_1929
CTCCGAAATTATTGGTTCAGCATTCTCGTTTCCACGGAGAT
>N_1930
AGAATTCACTGCCGTAGAAGCAGGTGATTTCGTCACCGGGA
>N_1931
GAAGCAGGTGATTTCGTCACCGGGAACCATGTCACGAAGAA
>N_1932
GATACGAATTCACAGGTCGGCCGACAGTCATGATTGATATA
>N_1933
ATTGATATAGGCACCTGGACCTAGCCATAGAGTCGAACAGC
>N_1934
GACCTAGCCATAGAGTCGAACAGCGTTTTCTTGTGCTGTAC
>N_1935
AGCCAGTATAGAATCCTCATCTTCGCTGGATAGCAGGCACA
>N_1936
TCTTCGCTGGATAGCAGGCACACGACACCGCTGAGCCGCTC
>N_1937
GCTCAATTTTATCGCCGCGGCTCCAAACCCCAGTTGAAACA
>N_1938
TTGCGAATAGCGTTTGCATTCTTGGATGGTGTACCCAGAAT
>N_1939
TTGCATTCTTGGATGGTGTACCCAGAATCAAGTATGAACAT
>N_1940
GTATGAACATATTGAGAAATCGAACAATCTGGAATAAACAG
>N_1941
GATTTCAGGATATGAACTAACGTGATCACGGAATTCAAATA
>N_1942
ACTAACGTGATCACGGAATTCAAATAGCTTGTTCGGAGGAA
>N_1943
GTTCTATACTCGTCCTGATACAAATAGCGTCGCCTGAAATT
>N_1944
CCTGATACAAATAGCGTCGCCTGAAATTTTAATAATGAACG
>N_1945
ATCATCAAAATAACATAGTTCTGTTGGAGTCATTGAGTGAT
>N_1946
GTGATCCGAGCGAGGAATGTCATTGAACGTCACAGAAATGT
>N_1947
TTGGCAATCTGTAAATCGATCGATAAAAAATTTAAAATAAA
>N_1948
AAACAAAGTTTTGCAGTTATCCGAGAGGATTACACGGGCCT
>N_1949
TGTAGTATTTCGTTGCGAGACTCAAGGAAACTTTATTTTGG
>N_1950
GAAAATGTCAAAGTTCATATCGATATTCGCGGTTGTCATGG
>N_1951
CGGGGAAAAAAATGCGTTAACGCGTCTCTTATTCTCTCGTT
>N_1952
CGTGCATGTGTTTGTTGCAACAACGAAGACCCCGGGCAGAT
>N_1953
CGAAGACCCCGGGCAGATCGCGTTTCGTGCCTTGGTGATTC
>N_1954
CTGTGTGGTTGTGCACAGCGCGATGCTGCGTACTCCCTATG
>N_1955
ACTCCCTATGAAAAACGGGACGTCCTTCGTGGTTCACAAAA
>N_1956
GGGACGTCCTTCGTGGTTCACAAAAGAGATGAAGACTGGGA
>N_1957
GAAAGTTAGAGATGCGCAGTCAGATAATCGACCCCAATTAT
>N_1958
GCGCAGTCAGATAATCGACCCCAATTATAATATGAGAAGTA
>N_1959
AAAAACAAGAGTAGTATGTACTGATATCAGCTGATAAAGCA
>N_1960
CATCATCGGTGTTCGACATCCCATTGTTCCCATTGCGCTAT
>N_1961
ATCCCATTGTTCCCATTGCGCTATGTATCCGGAAGTGTAAC
>N_1962
CTATGTATCCGGAAGTGTAACTTGTTCTCCAGAGAGTATGA
>N_1963
GAGAGTATGATTTGTATGCACGAGCCTTGTCAAGTAACGTC
>N_1964
CGCTTCCATAAATTGTTGTTCTGAGATGCGGAGCATGGCTA
>N_1965
AATTGCTCACCTTTCTAAAACAATTTTGAAGCATTCCTCTG
>N_1966
GTGCGTGTAGGCTTAGATGACGAAGTGCAACTCCTTTCAAG
>N_1967
TCCTCCACAATTCCTCTAACCATTTTGGAGTTTTTTCCAAA
>N_1968
GTAAATAAACTCATAATGAGCAAATAACAAAGAATTAGTTG
>N_1969
ATTCTTATTCTCAAACCATCCACTTTTCCAGCTAATGCATT
>N_1970
ATTTCTCCTTCCCTCTTCTACAGTTTCATCTGCAGCAAAGA
>N_1971
CATCTGCAGCAAAGAAGATACAAAGAAGATATGTATAAACA
>N_1972
ACAAAGAAGATATGTATAAACACAACGACTCCATTTTGATT
>N_1973
TGGCTGAATGTGACCATCTACGTTGATATCCGTGAGCAAAT
>N_1974
TCTACGTTGATATCCGTGAGCAAATCTGAAATAATAGATAG
>N_1975
TGTCTCTAAACTTACAGTAACTCCCAGTAACAACCATGATG
>N_1976
CAGTAACTCCCAGTAACAACCATGATGAAATTGTTTGTAGA
>N_1977
GAATTGCTGCTTCAATATCTCCAGAAATTAGCAGAAGCCTA
>N_1978
GTGAGTCCCGGCATAAGTCGCTTACAAACTTCGAGATCTGG
>N_1979
GTAACCAACTTATCAAGTGCCACGTCAACAAAACCATTTTT
>N_1980
CCATTTTTGCCAATGGAGAACATAATGTACCAGTCATAGAT
>N_1981
CCTGTACTTTTTTATTTCTTCCAACCCATACACTAGGCTCA
>N_1982
TTGAGCATAACAAAGCTCTGCATGTAATTCTTCATCGGTCA
>N_1983
GGTCATCTTCTTCCCTTTTGCACTTGCTCCGAATATTGTCT
>N_1984
GCAATTGTATCCAAAAGTTCCAATGAGTTGCTACTGAAAAT
>N_1985
AGCATCCAAATACTCTGCATCACTATGTACCGTAATTCTCG
>N_1986
CGAAAGAGATCGAGGTCGTTCGATTTCTCCCATTTTTTTTT
>N_1987
ATGGTCAGAGAGCAGAACTACTCACGACCTATTGAATATAC
>N_1988
GAAAACCACACATGTTTGGTCAGTTTTCAAAGTAATAGGTA
>N_1989
TCAAAATTACTTCCTGTAAACTTTATTTCGCCGAAAAACAC
>N_1990
AGTTGGCAGCAACTTCCTGACGACTTTTCTGACGACTTTTC
>N_1991
TTCTGACGACTTTTCTTCAACCTATCAGCCAGAAAATGACG
>N_1992
TTAATAAGCAAGTGGCATATCACGAGTTTAGGCCGCCATTC
>N_1993
GGCATATCACGAGTTTAGGCCGCCATTCCATCTGGACAAAA
>N_1994
GACAAAAACTGAAAAAATGGCACCCAGTGTTTGAGACCCTT
>N_1995
TGGCACCCAGTGTTTGAGACCCTTATCAGGAAAACCGAACT
>N_1996
GAGACCCTTATCAGGAAAACCGAACTTGACGAATTTCAGAG
>N_1997
TGGAACAGTCAGAAAGAGGTCAGTAGCATTTGGATGCTGTA
>N_1998
CTGTATAAACTCTTCAACAACAAATTGAAAAAGCAACGGTA
>N_1999
AACCGCAGAAACCCAGTTGTCATAGAGATTACTTCTTTTGA
>N_2000
TTACTTCTTTTGAGGAAATGCCGGAGCTCCGTGAGCTTCGA
>N_2001
AAATGCCGGAGCTCCGTGAGCTTCGAGCAGCGCACACGTGT
>N_2002
GCAGCGCACACGTGTCGAAGCTTATCAAATTGGCAGGTTGA
>N_2003
GTCGAAGCTTATCAAATTGGCAGGTTGATATCGGACAGAGA
>N_2004
GGTTGATATCGGACAGAGAGCACCTAATGAGCAGAGTGAGA
>N_2005
AAAAGAGCGACAAAGACGTGCTCTTTCAGTTGAAAGGGAAA
>N_2006
GACTGCACTTTTTAAAGGAACAAGGTCAGTATGGACAGATT
>N_2007
AGGAACAAGGTCAGTATGGACAGATTTTGGATTTATGTCAA
>N_2008
AGATTTTGGATTTATGTCAACCTTGGATTTAATGATACAGT
>N_2009
CGATCTTAGATTTATAAAAACATCAAGAAGGGACACATCTA
>N_2010
AACATCAAGAAGGGACACATCTAAATTTTTAAGATCAAGTT
>N_2011
TTCATAAAATATTAAAATTGCAACACAAAAGAAGAATCAGA
>N_2012
TATTTGGTGAACCGAGATGACAAGAAGCAGAACTGAACTAA
>N_2013
AAACGAGATCAAATTTTAAACTATAAATAAAGGAATATTTC
>N_2014
GAATGTCTGTTGAAATAGAGCCAGTTGAACGATGACCTTGT
>N_2015
CAGTTGAACGATGACCTTGTCGAAGAGGATCTTGTCGTGAA
>N_2016
AAAATTCAATGATGGAATTACAGGAGGACTTGGATTTCTGT
>N_2017
GTTCCGCCAGTAGCTTTTCCCATTGCTTCTTCTAGACCACT
>N_2018
AGATGTCTGAGTTCTTTGTCCAACATCAGGCAGTGTGAATC
>N_2019
ATCAGGCAGTGTGAATCGAGCAGGAGCGCCTCTTCTGAAAA
>N_2020
TATAATATGAGCTGAAAAATCCCGAAATTTATTTGTTGTAT
>N_2021
ATACCTTCTAAAGCAATGAACATATGGGTGATATATGACTG
>N_2022
AACATATGGGTGATATATGACTGTTGTCAATGGAAATGCAA
>N_2023
GACTGTTGTCAATGGAAATGCAATGAAGTAGAGAATAACAA
>N_2024
ATATTGTGCTGACAACGTCACCAAGAGAATCTTGAATTCCA
>N_2025
TGGCACAGTTGATCAATGAACAGATTCCATAGCATACTGTA
>N_2026
CGTCTACTCTCACGTGGATTCTCTTTTGATTGAGTCCACTT
>N_2027
GAGCTGAAATGTGGCAACACCGATAAATGCACAAATGGATA
>N_2028
AAATGCACAAATGGATATTCCGTAGTGAAATCCATCTTTTC
>N_2029
CGTAGTGAAATCCATCTTTTCCTATTTTTCGTGTAGCTTTT
>N_2030
CTATTTTTCGTGTAGCTTTTCCTTCACACGGCGGATGGAAA
>N_2031
GGCGGATGGAAAACAAGGTGCTCCGGTACAATGAGTGACGT
>N_2032
GTACAATGAGTGACGTCAGACGGAAATACAAATATTCAGCG
>N_2033
GGGCTTTCTTCTGATGTCTGCTGTTTTAAAGCTCCTTCTGA
>N_2034
TTAAAGCTCCTTCTGACATGCTTAGATGATCAATGGAATTT
>N_2035
TTAGATGATCAATGGAATTTCGATAAAGTTGTCGATTTGGG
>N_2036
TGAAAAAAGCAAGTCAATATCCGAGTAGGTTCTAATCACTG
>N_2037
ATATCCGAGTAGGTTCTAATCACTGGAAATGGGGAAAAGGG
>N_2038
AAATGGGGAAAAGGGGAAAACGTAATTTATTCTGTTGAAAG
>N_2039
TGTAAATTCTAACAGGCGGGCCGAGACAACTGGTGATTTTG
>N_2040
AACTAAAAAGTGTAGATTTCCAAAGGATGAGGCAAGGTTGC
>N_2041
AAGGATGAGGCAAGGTTGCGCTCTTTTGATAGGAGAAGCCA
>N_2042
GAAAAATATGACTGGTTACACAAATGAATAAAGCTACTATT
>N_2043
ATAAAGCTACTATTAGGTATCTGGCAACCAGGAAATAAAAT
>N_2044
AACGTAAGCACCATGATTACCATTCAAAGCTTAAATCGGCT
>N_2045
AAGTTATAAGAACTATTTTTCAATGAAGTCGTCGTAGAGAG
>N_2046
ATAATCACCTAGACGAGCCACTCCGCGAAGCAAACTGTGGG
>N_2047
GAGCCACTCCGCGAAGCAAACTGTGGGTGATCTGATGCATC
>N_2048
TTGTCTGGTGTGTTAGGTAACATTCTCTGAAAAAGAAAATA
>N_2049
ATTTGGAGGCATGTCAGAATCATATTTTGTTATTATAAGAA
>N_2050
TACTTAAAAGTGGAATAAAGCCAATACAGAAGGTAGGAGGC
>N_2051
CCAATACAGAAGGTAGGAGGCAAGTCATAGAGTGCCAATAA
>N_2052
AGGAGGCAAGTCATAGAGTGCCAATAAAAAGTTGATCGGAT
>N_2053
TGATCGGATTAAAAACTTTTCGCGGAGGGAAATAATAAAAC
>N_2054
CGCGGAGGGAAATAATAAAACATCGCCGACCAACACCACCA
>N_2055
TAAAACATCGCCGACCAACACCACCAATAATATAAATAAGG
>N_2056
AAGGTCGTAGTTCCTTTCAACATTGATTTTGGATGGAAGTG
>N_2057
GTTCAAAAATTACCTGCCGACTTGAATATGGTTCATAATAG
>N_2058
GTATGAATAAGATACTCAGACAAACAGAAAAACTGTTTATT
>N_2059
TATTCAAGGCGGAATTGAAACTCTGAAGTGGGAAACATGAT
>N_2060
ATAAGGTAATCAATGGACCACACACTTTGATTATTTTAAGG
>N_2061
AAAAAGTTTTGATTTAGTTTCCACTAACCAAATGGCAGCGC
>N_2062
TAAAATTGGGAGTGGGTAAACTGGAATTTGGCGAAAGGTTT
>N_2063
TTTATATAGAGTTCAAAAGTCGAATGCTGGATCAGGGACTA
>N_2064
TAGTAAATTCATTTTTTGGGCGTTTGCAATTATACAAACCT
>N_2065
TTTGGGCGTTTGCAATTATACAAACCTCATAGAAAAATGGA
>N_2066
TAAAACACCATTTCGTGGTTCAGAAATTCGCAACTTATATT
>N_2067
TTGAGTGGAGCAATGACTGACTAATGAATGCATGACTAATC
>N_2068
AAAACTTAATCACCGATAAGCTAGGGAATTGGTGTTAGAGT
>N_2069
TTATGTGGGTGTGCCTGATACTCTATGAATCCAACACTCTC
>N_2070
ACACTCTCTCACCAGTTATGCATGACCGCGACCCGCAGTTT
>N_2071
AGTTATGCATGACCGCGACCCGCAGTTTGATGTTTGTATGA
>N_2072
CAGTTTGATGTTTGTATGAACTGTCCGGGAGGCCCTTCTTC
>N_2073
GTATGAACTGTCCGGGAGGCCCTTCTTCAAGGAAAAAGGAA
>N_2074
CTTCTTCAAGGAAAAAGGAACGAGAGAAATTAGGCATAGAC
>N_2075
AGACATGAAGAGAAATACTTCCTTGAAGATGTGATTTGGGT
>N_2076
GGGTCAGAGGAACAAAATGACATAGTGACAGACAGTGGGAG
>N_2077
GTGACAGACAGTGGGAGGAACGTTTGGGGTCTCCTGACTGT
>N_2078
TGATGGAATGAGTCAGAGCTCAGGAATAAAAATAATCGAAA
>N_2079
AATCAGAACTTTACAGAATGCACGAATGTGCTTGGTAATTT
>N_2080
AATGTGCTTGGTAATTTCAACAACGAATTGGTTTGTATTTA
>N_2081
TGTGCTCCATCTAACTCATCCAAGTTATCGTTCTTTCCCTA
>N_2082
GTCAAAGTAGAAGGAGGGTGCATCTGTAATAGGGAGACTAC
>N_2083
GTGCATCTGTAATAGGGAGACTACGGTAGGCCATTGTTGTT
>N_2084
TTTCCTATTTTGGGTGTTGTCGTAGAAGCTCTATTACTACC
>N_2085
TTGTCGTAGAAGCTCTATTACTACCAAATGTTGGCAATAAA
>N_2086
AAAAAAGAGGTTGAGAACGACGAGACGGGACTGAAAAGTGG
>N_2087
GTGGGCGGGGTCTGACTACTCTTCGAGTCACCGCGCACCGA
>N_2088
GAAGAGATTGAAGATGTTGTCAAGGCAACAAAGACCGGATA
>N_2089
TAAAACCTTCGTAGAAAGAACAATTGTTTTCTTGTACGTCA
>N_2090
ACAATTGTTTTCTTGTACGTCAGCTATGATGGACAAGTTAA
>N_2091
TGGACAAGTTAAAATCTTTCCAACTGACCAATTAAACGTTC
>N_2092
TTTCCAACTGACCAATTAAACGTTCACACATCATTCCCTTT
>N_2093
CACATCATTCCCTTTGTTTACACTGACTTTTGAAGAGAACA
>N_2094
GTTTACTGCCAATTTCCATACAAAAGAGAAATATTTTAGGA
>N_2095
AAAGAGAAATATTTTAGGATCATAGGAGAGATGGGTATTGC
>N_2096
GAGAATTATGTCGGCAGATTCGGCTTAAGCCTTCCACTTGG
>N_2097
CTTCCACTTGGCGACGGTGGCCTTTGGATCCTTTCCATTTT
>N_2098
CGGTGGCCTTTGGATCCTTTCCATTTTGCACATCGTTACGT
>N_2099
CATCCTTTGTTACTTCAGTACCGTCTGGCTTGACGATGATG
>N_2100
TTCAGTACCGTCTGGCTTGACGATGATGAGAGCTGGGATTC
>N_2101
GATGATGAGAGCTGGGATTCCGGAAACTCCGTACTTGGTGG
>N_2102
GGGATTCCGGAAACTCCGTACTTGGTGGAAAGTTCCCTGGA
>N_2103
TTTCCATATGGGATATGGTACCAATCACCGTGCTCGCTCAT
>N_2104
GGTACCAATCACCGTGCTCGCTCATATACATTTTCAGATCA
>N_2105
TTCAACCTCCTCATAGAAATCCTTGAGAATTGGTGTGAAGC
>N_2106
CTTGAGAATTGGTGTGAAGCCGCGGCACGGTGGGCACCAAT
>N_2107
GCACGGTGGGCACCAATGAGCCGAGAAGTAGAATCCGACGG
>N_2108
GACGGCCTTTCCAGCTAGAGCTTCAGTTGCGTCGACCAACG
>N_2109
GCTTCAGTTGCGTCGACCAACGTTTTGTCGCGTTTTTCAAG
>N_2110
CCAAAAGAGACATGTTCTTTCCTGAAAATATATATATTGGA
>N_2111
CCTAGGGTTTTTATATGAAACTTTCGGAACAAAAACTAAGG
>N_2112
TGCGGAGGATGAGTCAATATCTCTATGATGAAATGTATGAG
>N_2113
GAAAGAATCAAAACGAAAAACGGGGGGAGTTGTTGGTGTTG
>N_2114
GGGGGAGTTGTTGGTGTTGTCAACACACAACACTCTGACAA
>N_2115
CAATAATTGGAGATTTTGAACTGGGTCGCTCGAAACGAGTC
>N_2116
CTGGGTCGCTCGAAACGAGTCTTTTTCTCGACGCTCTAAAA
>N_2117
ACGCTCTAAAATCTGCGTCTCAAATTTTGCGCACTTTCATA
>N_2118
TGGAGAAGTTCATAGTAAGTCTGAAAAGCTAGGATCTACGT
>N_2119
TAAGTCTGAAAAGCTAGGATCTACGTTTTTCACGTGGTTTT
>N_2120
TTTCACGTGGTTTTCCAAATCAAAAAAATTTAGGATTTACT
>N_2121
GGATTTACTAGAGTTTGGCTCAGCGGAGCAGAAACGAAAAA
>N_2122
AGCAGAAACGAAAAATGGGTCGACCATCAAAGATCCCTCCT
>N_2123
ATGGGTCGACCATCAAAGATCCCTCCTTTCTCACATTATGA
>N_2124
AAGAGAAGAATTATACAGTCCGTGCAAGAAGAATAGTGATT
>N_2125
TTATAGAGAAAAAATGTGGACATTTTCTTGCAATGAGGAAA
>N_2126
ATAAACATGTTTATGAACACCACATCAACTTACAGGTAGAA
>N_2127
TCAACTTACAGGTAGAAACGCCGAAAAGTTATGGTTATACC
>N_2128
AAGTCTATAGTTCCGTTCTACGATTGTCTACAATTCCTTAT
>N_2129
TTCTACGATTGTCTACAATTCCTTATTCCTTATTTGGAAAA
>N_2130
AATGATCTAGATTTCCGAAACGGAAACCTTTTTCCAGCTTG
>N_2131
ACGACTTGCAATGCAGAAGCCGATGATCAACAAGTAAAAGC
>N_2132
AAAAGTTATAGATACGGTTACATGTCAGCAATCTACAAGTT
>N_2133
AATTCTTCGGCTCCTTCAACCTGCTCTGCAAAAACACCTAA
>N_2134
ACCAACTTCTGAAAAACACGCAGACATCATAGCCTATGTAA
>N_2135
AAACACGCAGACATCATAGCCTATGTAACAAACTTTTTAGA
>N_2136
AAACTTTTTAGAAGATGTGCCAAACGACAAGTTGATGCTTC
>N_2137
TGACTAGAAAGCGAGACACTCTTGTTTGTTTATTCATGATC
>N_2138
TGTTTATTCATGATCATGGTCTCTCCTATATGAAACCACTG
>N_2139
GTCTCTCCTATATGAAACCACTGAATTTTTGATCGCAAATA
>N_2140
GTACACTATGGAATTGATATCTAAAAAATAAGATGACGTGG
>N_2141
ATATCTAAAAAATAAGATGACGTGGTGGTTGGTTAACCAAC
>N_2142
AACCAACCAACCATGTACAACTAATCAAAAAGTAAACGTAT
>N_2143
CGTATAATACCCGATCGCAACGAAACAACTTTCGTGTTTAT
>N_2144
AATTTTTCAGTGTTTCACTACCTTTTGGGTCGACCGACATC
>N_2145
CTACCTTTTGGGTCGACCGACATCTGCGCGGCACTCGTTGC
>N_2146
GTTGCTGGTTGTTTCGAATTCGAATTCGCCGTGTTCCCCAT
>N_2147
AATTCGAATTCGCCGTGTTCCCCATCACAGTCAAGTAATGA
>N_2148
GTCAAGTAATGATGGGGAAACCGATGAGATAACGAATACAC
>N_2149
ACACCACTTTATGAATAAAGCCATGCCAGTTTCTAATAGCA
>N_2150
AGAAGGTGTAATTATAGAATCGATTTGACTGGGAAGCAGCG
>N_2151
GAATCGATTTGACTGGGAAGCAGCGGCGACTCGTAGATTTA
>N_2152
GTTAGCCTACAGTACTCGGTCTCGAAACGGCCAAAACTATT
>N_2153
GGCCAAAACTATTTAAATACCGTATCCGCAAGTATTTGTTT
>N_2154
GAGACCGGCTACCGTATTTTCGCATTGAAAATCTCAAACTT
>N_2155
ATCAAAAATGATTCCTAAGTCAACGTTTGAGCCCTCTTATG
>N_2156
ACGTTTGAGCCCTCTTATGACATTTTCAGACGATGACAACT
>N_2157
ACGATGACAACTAGAATAAACTGTCATTTGACAGATGACTA
>N_2158
TGACAGATGACTAATGGATACAAAGAGCCTTTTTGCCAAAA
>N_2159
GGATACAAAGAGCCTTTTTGCCAAAAGTGTGTCACCATTTT
>N_2160
TATCAAAATCCGAGAGAAAACATGATTTTCTGGGAGGGGAG
>N_2161
TTTCTGGGAGGGGAGAAGAGCAACTTCGTAGACAATAGTTT
>N_2162
TTTGAATAGAAGTCACTACTCGGAACCGTCATACGAGAAAA
>N_2163
TTAAAGGGGCTTTGGGTTTCCATTAGAAGTATGAAATTTCC
>N_2164
AGTATGAAATTTCCATTGTACAAGTATACACATTCGTCGGC
>N_2165
CGTCGGCGGATAATACATGACACTTTATTCCTTCTTTTCGA
>N_2166
TTCGACCTCTCCTCCATACACACTTTCGTCACTGTAGGCGA
>N_2167
GGCGATGTAAAGGAACAAGTCTTCCTCGTGATGGTCCTGTA
>N_2168
AAAGAAGAACAGAGCATCTTCTGGACGAAGTTGGATGCGTT
>N_2169
GACGAAGTTGGATGCGTTTTCTGATGAGGAAGTAGAACTGT
>N_2170
TTTCTGATGAGGAAGTAGAACTGTCCAACAGTAAGATCGGA
>N_2171
AACAGTAAGATCGGATGGGACCAAGTACTTCTTCTTATCCA
>N_2172
GACCAAGTACTTCTTCTTATCCAAGTCATGGAGCTTTGACT
>N_2173
CATGGGTTTTGAGAGATTGACCGATTCGATAACACATTGCG
>N_2174
TCGATAACACATTGCGAAATCTATATAAAATTGACGACGAG
>N_2175
TATAAAATTGACGACGAGTACTAGTAAGGCAAAAAGAGCAT
>N_2176
TAAGGCAAAAAGAGCATGAGCAAGAATGGCCCGTGTGCAAG
>N_2177
CAAGTGAGAGAGGGAGTGTGCGCGCACATCGGTCATATGAG
>N_2178
GCACATCGGTCATATGAGAGCGCGTAGACGCAGGAGACATC
>N_2179
GAAACAGGACAAGTACAATGCAGCTGTTTAGAGGTTGTCGG
>N_2180
TTTAGAGGTTGTCGGGGAAACTGTAATTCTGGGAAGACTGA
>N_2181
CTAGTATCCATAACCAGTTTCTACGAATATTCTTAGCGCAT
>N_2182
ACTAGATTAATATGACCGTTCAATAAATAATTTTGGTATGA
>N_2183
AAACCGGTTTTTTAAACAAACCAACTAAAATTACAAACTTT
>N_2184
TAAATAAAAAAGTACTGTCGCTACCGACGTCGCCAGAAAGT
>N_2185
CATGTGACTGTGTCATACGGCGGCGAAACGAGACAGCAGGC
>N_2186
ATGGTTTGAGAGAAGTAGAGCAGCATGGTGTAGAATCATCG
>N_2187
GCAGCATGGTGTAGAATCATCGGGGTTTCAGGTGCCGATCG
>N_2188
AATCATCGGGGTTTCAGGTGCCGATCGACAGATTGTTTGTT
>N_2189
AGGTTAGAATAACAACTAGACAACAGTTGGTATTGAGTATG
>N_2190
AGGAACATAATATGCTAAAACTAAACGAAATAAACGATATA
>N_2191
CTAAAACTAAACGAAATAAACGATATATAACTACTATATCC
>N_2192
TAATATGTAGGTGGAAAGTGCATTAGCGACATAATTCTAAA
>N_2193
AGTGCATTAGCGACATAATTCTAAAATAAAGAGTTGGAGCA
>N_2194
TCATCCACATTCACAGCTGTCACCGTGACGTAGAATGTAAT
>N_2195
GTGACGTAGAATGTAATGAACTAGAAGAGGGCATTCAAGAC
>N_2196
ATGAACTAGAAGAGGGCATTCAAGACCAGCTGGTAAAACGC
>N_2197
CAATTAAAAGATCTTAAAGACATTAGGGTGCACTCCATGTA
>N_2198
AAAGACATTAGGGTGCACTCCATGTAATCGATCAGAAAGGC
>N_2199
ATATTAAAAAAATAACCAAACAATAAACCAAAGGTTAAAAA
>N_2200
AATAGTGACGAAATGTTTTACACGGACAGAAGTACAATAAT
>N_2201
ACGGACAGAAGTACAATAATCAGAATAAAGCTATAAATATA
>N_2202
AAAACGCTTTTTTCTTTGAACCGTAAACAACGAAAATCTAA
>N_2203
CCGAATAAGTTCGCTTGTAGCCCAGGATGGAACATTTGGAA
>N_2204
CTGTCGCCTTGAAAGTGCACCAGTTCGAGAGAGATCTGTAA
>N_2205
TGCACCAGTTCGAGAGAGATCTGTAAAAATTAGTTATGAGA
>N_2206
TTGGCATTGGTTTGTTAATCCTGATAATGGCTTCTTGTGCT
>N_2207
GATAATGGCTTCTTGTGCTGCGCCGACAAGCATATTCATTG
>N_2208
GCTGCGCCGACAAGCATATTCATTGATTGTGTTAACGGCAT
>N_2209
TGTGTTAACGGCATATTGTACTTCGCGATCAATTCCTGAAC
>N_2210
CGCGATCAATTCCTGAACATCGTCAACAAGCCCCTCAGGTA
>N_2211
TGAACATCGTCAACAAGCCCCTCAGGTAACTGGCTGGTTTT
>N_2212
CCTGTCGGCACTACCATTTGCTACAGGTTTAGGAAGTGATC
>N_2213
CCAGCACCTGCTGAAGATGTCGTTAATTCTGCCCATGGAAT
>N_2214
AAGATGTCGTTAATTCTGCCCATGGAATACCAGCGATTGGT
>N_2215
GGGAGCGGAGCTGGCCTGAACGGATTCGTAGCATTAGGGCC
>N_2216
GTCATCGTCCTGGTCGGTGTCAGATGATGAGGCAGGATAAT
>N_2217
TAAACTTACACTCAACAGGTCATAAAGGGGCGGCAAACTCA
>N_2218
AACAGGTCATAAAGGGGCGGCAAACTCACTTGCGGTTGTCC
>N_2219
TTAAATACCAAAAACTCGGTCGAATGGTGTAAAAACCGGGA
>N_2220
GTAAAAACCGGGAATCGGCGCGACCTGTGGTTTGATCTATT
>N_2221
GGCGCGACCTGTGGTTTGATCTATTTTCTTCGGGTTCAAGC
>N_2222
CGATATGTTATGGCACCGCACCACTCCAAAAATGACTTTCG
>N_2223
TTTCGACTGTTAATCAAAGACTTCAGCTCAGCAATAAATGC
>N_2224
CTTCAGCTCAGCAATAAATGCAATTACAACCCGACATGATA
>N_2225
TAAATGCAATTACAACCCGACATGATACAAGCCCATTCAAT
>N_2226
TCTCTCTGAAACATTTCAAACTTATGGTAAATTTGTTTTTG
>N_2227
TAAATTTGTTTTTGAACTACCGCATTAAGATCACGCGTTCC
>N_2228
GAACTACCGCATTAAGATCACGCGTTCCACGATCTTCAATC
>N_2229
TCTATTGATAATCTCTTCGTCTTTTCCCTCGGCCACATCAT
>N_2230
TCATTGTCGACACGTGGTTGCTGAAATACTTTTCATTAGAA
>N_2231
TGTTTTAATGGGAAACGTTACCGTCTTCGCCGGAAGGGATT
>N_2232
TTCGCCGGAAGGGATTTCAACTCGACGCTCAAGAAACTGTG
>N_2233
TAAAACTGCTCGATAGTGATCGATATTATCACGGAATTCAG
>N_2234
TGGCAATCCTTCTGATATAACTTGACGCTCATAGATCAATC
>N_2235
ATGTCGTCTCGGAGCATTTGCAGGGAGTTCAATTGTGAGAC
>N_2236
GGGAGTTCAATTGTGAGACACACAGTTGTTTCATCGAGTTC
>N_2237
AACTCTTCTAATCGTGGCTTCCTTTTTTGACTATCAGATCT
>N_2238
ACTAAAAGAATGTTCAAATACAATTTGTATATTACTCATCG
>N_2239
ATGATCTCGTCAATTTGGTTCATTAGCCTTCGACAACTTCG
>N_2240
AAGCTAACTGGTGTTTTGCACATTGGACAGAAAGGACCGGA
>N_2241
GGACAGAAAGGACCGGATCCCTTCGTGAGCCAGCCTACAAT
>N_2242
GGATCCCTTCGTGAGCCAGCCTACAATGCAATCGTAGCAAA
>N_2243
ATCACTCAACGAGGTTGTATCGATAATTCTGAAATAAATCA
>N_2244
AATGAACTTACTCATTTTTGCATACCGAACACTCCTCTTCC
>N_2245
ACACTCCTCTTCCGGTTCGTCGATTTCTTCTTTAGACTGGG
>N_2246
TCCTCTAAAAAATAAACTATCGGAAATTTTTTAGTTTCTCA
>N_2247
TATCAAAGAAAGAAGGTAGTCGAAGTAAAATAAAAAAGCCT
>N_2248
GGAAGCAATCAAATAGATCTCATTGGAGCGCACAAGCATAG
>N_2249
CCCTTAAAAAATGGAAAGAACAGAAACCGGATACAGAGAAA
>N_2250
GAAACGGGTTGTTTAAGAAGCGAGTGTACATTTATCCATAC
>N_2251
CGAGTGTACATTTATCCATACAGATATAATGTTTAAGAAAC
>N_2252
TTTTTTAAATGAGCGTATTTCTTGGATATTAACGTCTATCA
>N_2253
GATATTAACGTCTATCACGACGAGAGTTTGTTGATCTTTTG
>N_2254
TTGATCTTTTGGCTGGTGGTCCCTCGGGTGGATGCCCGTTT
>N_2255
CAACCGAAATAAAGTCAAGTCCATTATCAGCATCCTCCTGA
>N_2256
GTCAAGTCCATTATCAGCATCCTCCTGATTTATGGTTGCAA
>N_2257
TTCGTCAGATATAGCGGGTGCTGGAGTTGCTGGACGAGGAA
>N_2258
CACTTCTTCGATTCTTTGCTCCCGTGGTGGCTGTGGGAAAT
>N_2259
GGCTGTGGGAAATGTCTTCTCTCCAAAATGCTTCTGGTTCG
>N_2260
CTTCTGGTTCGGTTTAAATGCGCGAAATCATTACTCGTCAT
>N_2261
TGCGCGAAATCATTACTCGTCATAGTTCGCGGCTGATAAAC
>N_2262
GCGGCTGATAAACAGGTATACTCGTAGATGATGTAGTGGTT
>N_2263
GATGTAGTGGTTGAATTTAACCGTGGCGAGAGCATAACCTG
>N_2264
AATAACCATCAGAAGTGAATCGTCGACTTGTATAATCCGAC
>N_2265
ACTTGTATAATCCGACGATGCAGGGTGACGGAAGAGACTCT
>N_2266
TTTATAAATTCTCAATAATACTCACCGAAAGCCCTCGTGAT
>N_2267
TCACCGAAAGCCCTCGTGATCGATTATCAAATTCCCGAACT
>N_2268
TCGTGATCGATTATCAAATTCCCGAACTCTTTGTAGAAGTC
>N_2269
GTCGATCTCTTTCGATTTCGCGGCGTGTCTGGGGCCGACTC
>N_2270
ATTTCGCGGCGTGTCTGGGGCCGACTCTCAATCGGCGGAAT
>N_2271
AATCGGCGGAATCTCTTCGTCTGTCGGACGATCGGAATCTA
>N_2272
GTTTGTCCAAATGTTACAGGCTCAACTGGAACCGGTTCTTC
>N_2273
CGCATCATGTGGTAGGCTCTCATTGACAGCGGTACCCGATT
>N_2274
GGTACCCGATTTGGCATTTCCAGCATTTGTTCGTAGTATGC
>N_2275
CATTGGCGTTGGAACTCTTTCTTCTGGCGACTCAGAACGAT
>N_2276
AGAACGATCACTATCATCATCGTTATTCGTGGCACGGTCCG
>N_2277
TTGAAGATTGACGAAGAAGACGTCCTGCCACATAAGTATCC
>N_2278
TATCCATCCAATCATTTGTACTTCCGATATCACGATGAATT
>N_2279
GAATCGGCTTTGAGGATCATCACGTCCCATAGAGTTATAAT
>N_2280
ATATGAACTGCACTAACAGGCGTTAGAATTTCATTGAGTTC
>N_2281
AGCAGTTTTAAATTAAATTTCCTGTAGACGTACCCGGAATA
>N_2282
TAAATTTCCTGTAGACGTACCCGGAATAAATGATCACCCGA
>N_2283
ACGTACCCGGAATAAATGATCACCCGATGGACGACTCAGCA
>N_2284
AATGATCACCCGATGGACGACTCAGCATAAGCTCGTAAATT
>N_2285
TAAATTTGAGCGGCATAGCGCTGTTTTTGCTGCATATCGAT
>N_2286
CTGCATATCGATGCAGGAACCTAGAAACTTTGTTCTCCATT
>N_2287
AGGAACCTAGAAACTTTGTTCTCCATTTGTGGCCGGCAAGT
>N_2288
AAGTTCAATAAATTTTCTTACATTTTGGAAAGGTATAGCGT
>N_2289
ATTTTGGAAAGGTATAGCGTCGAACTCAGCTATCAAAAAAT
>N_2290
ATAGCGTCGAACTCAGCTATCAAAAAATTCGTGATAACATT
>N_2291
TCGTGATAACATTTCTAAAACGATCCGGTTCTCTGGCAATA
>N_2292
ATCAGGATACATTACTTTGACTTTGCTTGTGTAAACCATTC
>N_2293
CTTGTTGATTCGAGCCTGCTCCGTCCTAAGATCCGATAGTG
>N_2294
AAGATCCGATAGTGATATCTCTGCCTTTTGAATATGCTGTG
>N_2295
CTTTTGAATATGCTGTGTTACGATAGCGGCTAACTCAATCA
>N_2296
TCTGGAAATAAATATTTAGTCTGTTTATATAGCGTGCTAAT
>N_2297
ATATAGCGTGCTAATTTTTACCTTCAAGATTTCATCTGGTT
>N_2298
AGCCAAGCAAACTCACATTTCTGATGATAACAAGCCTACAA
>N_2299
TTTCGCTGAGAAGTTGAACTCGATCTGTAGGCGTAAGTGAC
>N_2300
CTTTATCGACATCCTTGCGACACATTGGGCATGAAGGGCGT
>N_2301
AGGGCGTAGAGATTGGCAGACCCATTCAGAAATGCAGGAAA
>N_2302
GGCAGACCCATTCAGAAATGCAGGAAAAACAAAACGAGTGA
>N_2303
GAAATGCAGGAAAAACAAAACGAGTGATTGCATCCTTCGAT
>N_2304
AAACGAGTGATTGCATCCTTCGATGCGACATTCTTGAGAGA
>N_2305
TTTGAATTTATATCCAACCTCGTAGATAAACAGATTGTGCA
>N_2306
GTAGATAAACAGATTGTGCACTGCAATTCTTCAACCGGGTT
>N_2307
CTTCAACCGGGTTGTTTGAACTTGTTGATGGAGATGGTATG
>N_2308
GTATGACAGGTTCCACACCACTGTCCCCCATAGTTTTTCTG
>N_2309
GTAGAAAAATCAATAATGAGCAGTATGACTTTCTTTTCAGA
>N_2310
CTTTCTTTTCAGAAATGAGGCAAGGACGACCCGAAAATACT
>N_2311
TGAATCATAGCAAGCTATCGCTTAAAAAATAAAAATGTCGT
>N_2312
GATATATCAAACCACATGAACGAATTCCCAGAAACTAGAGA
>N_2313
ACTAGAGAAAAACGAGAGAGCGAGGGAAGAAGCGAGGCGTT
>N_2314
GAGCGAGGGAAGAAGCGAGGCGTTGGCATCGAGAAATGCGT
>N_2315
GGCGTTGGCATCGAGAAATGCGTCAGCAGGTTTCTCGCAGG
>N_2316
AAATGCGTCAGCAGGTTTCTCGCAGGTCCGATCGCAGTCAG
>N_2317
CGATCGCAGTCAGCGATGAACATAACTTTTTTGCCATTAAA
>N_2318
GCCCCGAAGAAAGAAAGAAGCAGAATAAAACAAAGATTTGT
>N_2319
TTGTTTCAAATCGTTGCGGACGAGTTTTCAAAAACGCTCTA
>N_2320
TTGACAATTGTGAAAAACTTCGGCCGTGAACAACACGAGGA
>N_2321
GAATTTAAAATTTAGATTATCGTATCCCCATAGGCGAAATT
>N_2322
GTCTCGACACGACAAAACTTCAACAATTTTTATTTGATAAC
>N_2323
AATTTTTATTTGATAACTTGCAAAGTATTATTTTTAATAAA
>N_2324
AAGTATTATTTTTAATAAAGCACAATGAAACTGATTCAACA
>N_2325
ACAGTTGGTCTCTTTACTGCCTCCTTCGAATACGAAGCTTT
>N_2326
GTACAATTTGAATGCCTCTTCTTGTGAGATTTCCGGTTTAG
>N_2327
CTCAAAGAACAAACGGAATGCAACGTGATTTAGAATGTTTT
>N_2328
AATTAAAAATATTGGTTTATCTGTAAATTGAGAGTGTACCT
>N_2329
ATCTGTAAATTGAGAGTGTACCTTGAATCCAAGCATATTCT
>N_2330
GAGTGTACCTTGAATCCAAGCATATTCTTCCAATAGTTTAA
>N_2331
ATAAAAGTTGAATTTGTTTTCTATCAACTTACATCTCTGAT
>N_2332
TTACAAATTGATGCATTCCTCGTCGTTCTCCAGTTACAAAT
>N_2333
TCCTCGTCGTTCTCCAGTTACAAATGGTAGAGCAGAATTCA
>N_2334
GCTTTTTCCAAGACCATAAACAAATGTTGGTCTCAAGAAAA
>N_2335
ATGTTGGTCTCAAGAAAATTCCATTGAAAGATCCCTTTTTT
>N_2336
GGCCTTTCTCGCATACATTTCTCCTCGAGTACGAGATTCTC
>N_2337
TCCTCGAGTACGAGATTCTCCATACTCATCCAGCATGTAAT
>N_2338
ATTAATGTTACAAATTGACACTTACAGAAACACGTCTTGCG
>N_2339
TGACACTTACAGAAACACGTCTTGCGCCAATCCATAGTTAT
>N_2340
GAATTGGGCAATAAGCACATCCGATATTAACCAGGGTCTTG
>N_2341
CAGATTGGTCATTGTGTCGACTACACTCTCACAGGCTACAA
>N_2342
GTCGACTACACTCTCACAGGCTACAAAAAGAGAAACAATTA
>N_2343
AATTCTACAAAAAATTCATCCTCACACCTTTGTAAATATTT
>N_2344
AATCATATTTTCATTCATTACCAAGTTTCAAAATATTTTTG
>N_2345
ATACGTTTTATTCAGATGTTCTAATGGGTTTCTCTTTTGGA
>N_2346
TTCTGATTCCAAAAGAGCTACTAAAAGCTATGGTATTGCAT
>N_2347
TAAAAGCTATGGTATTGCATCTTTTAATATCCAATTCCGTT
>N_2348
ATGAAATGACGCAGAATGGTCAAGTTTTCAACAAGATGTGT
>N_2349
TTTAGTTGCTTGTCTATTGACAATTGGAATGTGCTTCTTAC
>N_2350
TTGAAAAAATATTTTATCACCGCAGGGATTGAACCAGCGAA
>N_2351
GCAGGGATTGAACCAGCGAACGTTTACGTGAATGGCAAAAT
>N_2352
GTGAATGGCAAAATTTTTAGCCACTTGACCACAGCGGCTTT
>N_2353
TTTTAGCCACTTGACCACAGCGGCTTTTTTAATTTTTTCGG
>N_2354
TTTCTTGGAAATCCAAGTAGCGAAAAAACTGTACACGAAAA
>N_2355
AGTAGCGAAAAAACTGTACACGAAAAAAGTAATTTGTTTCT
>N_2356
ATGAAAAAGAGAGAACCTTACCATTTAAATTGTCTCTCCAC
>N_2357
AACCTTACCATTTAAATTGTCTCTCCACATCAGATTATTCT
>N_2358
CCACATCAGATTATTCTGTTCTTTATCTTTTGAATAAAAAA
>N_2359
ATGGAAATCAAGTAGACTTACCTCTGGAAGTGCTCTGCCGA
>N_2360
AACGTCCAACAAGACCAGCACCACCGGTCACGGCGACGGTA
>N_2361
AGAGGAGGATAAAGGAGGTGCAAAACAGGCTGAAGAGGTTC
>N_2362
TTTCAGTTTAAGATAAGCAGCGACCCCATTCTTCAATTAAG
>N_2363
TAAGCAGCGACCCCATTCTTCAATTAAGTGTGTAGGCTTAG
>N_2364
TCTTCAATTAAGTGTGTAGGCTTAGGATTCTCACGAATCCT
>N_2365
GTGTAGGCTTAGGATTCTCACGAATCCTATTGGAACGAATG
>N_2366
TTTCAAGGGACGAACATTCTCAGGTGATCAAATATGGGCGG
>N_2367
TCACACTAATACATGGCAAACATTGAAATCCTTAGATTGGA
>N_2368
CCTTAGATTGGAAAAATGGACACAAAAATGTTTCATCCTAA
>N_2369
CCGATATATCTGCCACAATGCGATTAAACTTTTCAACTAAA
>N_2370
GAAAATCTTGTTTTCGTTGCCAGAAGAGTACTGTAGGATTA
>N_2371
GTACTGTAGGATTACTGTAGCTTCGGTAAATTCATTATTTT
>N_2372
TTTAAAAGGATATAGAGGGTCTAGAGGGTCGGGGTTAGTTG
>N_2373
ACATTTGATCAGCTAGAAAGCGGAGAATATAATTTTGTACT
>N_2374
TTTATATGGAACCAATTAAACAGTGTTTGATAAGGTCTTCA
>N_2375
AGTTACCACTAAAAGATGAACGTAGGCTACACGGAGGAACT
>N_2376
ACGTAGGCTACACGGAGGAACTGCAAAGTACGACAACATAC
>N_2377
AAGTACGACAACATACCCCTCCAGAACAAGAGATGAACGAA
>N_2378
CCTCCAGAACAAGAGATGAACGAATCCAGACTATTCAATAT
>N_2379
TTCAATATCCCTGCGTCTTTCATCTCTCCGCGCAAAAGGAT
>N_2380
GCAAAAGGATATGTTGTTAACCACTGGATATCGGAAGAAAG
>N_2381
GATATCGGAAGAAAGTAGGACATATTCGTTCTACTTTCTGA
>N_2382
CTTTCTGATATTCTTGTGTCCTTGGCGTCAACTTGCTAGAG
>N_2383
GTGTCCTTGGCGTCAACTTGCTAGAGACGGTGTAGAATCTT
>N_2384
AGAGACGGTGTAGAATCTTACTTTTAGAAGTGACTTCAAGC
>N_2385
GGGTTTTGAAGATAGCTCATCACAACGGCAGAGACGGAAAG
>N_2386
GCTCATCACAACGGCAGAGACGGAAAGCCTGAAATAAATTA
>N_2387
GAGTATTAGCGAACGAAATGCATGAGCAAACCAGAGCCAAC
>N_2388
ATGCATGAGCAAACCAGAGCCAACCAAGAGCACCATTTCAT
>N_2389
AGTTACACAACTTTCTTACTCGGATCATCAATCCACACATG
>N_2390
TTACTCGGATCATCAATCCACACATGCTGAAAATCATGCCG
>N_2391
GGATCCTCGCTGATGGCTTGCTGCTGATTTGCAGTCGAGTC
>N_2392
TCGAGTCGAGTGGTTTATATCTGTAAAATAAAAAGTTAGTT
>N_2393
CGTGGATCTCCATTTTGTTGCATTTTCAAACTAGGAAAGTG
>N_2394
AGACCAACGAATAATTTATTCGCGAACAAAAAGAGAAGTGG
>N_2395
TAAAAGCTGTTTCGTCTTTTCTTTGAGAAATTTTCTGCCAT
>N_2396
AAAAAAACTCATTGGATGGTCGTTTTGACCTTTCCTCCCAA
>N_2397
GGATGGTCGTTTTGACCTTTCCTCCCAAGAAAACTCATTCA
>N_2398
GACCTTTCCTCCCAAGAAAACTCATTCAACGACGGATGACG
>N_2399
CATCAAACATTAATCTATTTCTTCTACAACCCCACATCTTC
>N_2400
TTTTTGGGTTTCGATGAAGACTCAAATAAGGAGTAGCTCAG
>N_2401
AGGAGTAGCTCAGTACAGCTCAATTGTCCGGAACATTTTTC
>N_2402
TTCCAGCAATTGTTGTGTCTCCTTTTTTATCACGTGTGAAG
>N_2403
TCCGAAGAGATTGGAACAATCTCTGGATTACCTTTGATTGG
>N_2404
GATTTATAAAGATAATAGATCTCGTGATCCATTGAGCATCT
>N_2405
TCCATTGAGCATCTATTGTTCAGAAGCCATGCCCTTCCCAT
>N_2406
ATACGAGAGAGGGAGGATTTCATTGAAATTGGCTGAAATTT
>N_2407
CGATGAAAATTTGCCACGATCAGAGGTCAATTCGCTGAATT
>N_2408
CACGATCAGAGGTCAATTCGCTGAATTTCTACTAATTTGGG
>N_2409
TGAATTTCTACTAATTTGGGCGGATGAAGAAGCGCGGAGAA
>N_2410
TTTGGGCGGATGAAGAAGCGCGGAGAATTCTGTTTTTCCGT
>N_2411
GCGCGGAGAATTCTGTTTTTCCGTCGCCTCCAAAAATGACT
>N_2412
CGTCGCCTCCAAAAATGACTCTTTTCTGATTAGTCGGAATA
>N_2413
AGACAATTACTCACGAACTACAAAATCCGAAATTCTCATTA
>N_2414
AGTGAGAATATTTCGGAAAACCATGACGCCTTTAGATGCAA
>N_2415
AGGAATTGCCCTATTTGAAACGAAAAACCTTGAGCCCAGTG
>N_2416
TGAGTGATTTTTCGTGTTCCCACTTTTCCGCTCGACTAATC
>N_2417
GATTTTAGCTTGAAATTCGTCGCTTTCTCTTTCTAGTCGAC
>N_2418
TTTCTCTTTCTAGTCGACTCCCCCACACATTCCTTTATAAA
>N_2419
AATATTGGGGAAAAACCCCTCCTGCACACATTTCCCCACCA
>N_2420
CCCTCCTGCACACATTTCCCCACCACTACCACCACCACCAA
>N_2421
CACCACCACCAACACACACACAAAATTTCATAAACGGCGCA
>N_2422
CATTCTTTTCTCTCCGTTTTCTTTTTGAACAATGAACATGA
>N_2423
CTTCATTGATGCTCATGAAACTCCGCCTCCTCACAGTTTTC
>N_2424
TTTTCTCCGCCCCCTCTTCTCTGCGAAGAGTTGGATTCATT
>N_2425
GTGATTTGAATAATCTAAGACGTAGCTCTCACTCTCAGATT
>N_2426
GAAGAAGGAGGATGATGTTTCCTTTTTTAGAGGACCAACTA
>N_2427
TTCCTTTTTTAGAGGACCAACTATTGCTCCTTTTTTCCCTT
>N_2428
TCTTACTTTTCACTTTACACCCCCGGCAATCGATCCCATGG
>N_2429
TTACACCCCCGGCAATCGATCCCATGGGAATCTGGTAGGGG
>N_2430
GGATGTTTTCTTAAACGCCACTGATAAGAGTTTTCCGTTTT
>N_2431
TTCTCTAGAATGGAATGGTCCCACCTAAAAACGTAAAACCT
>N_2432
TATTTGGATTATTCATGAACCTTTTTTCTCCCTTCTTTACC
>N_2433
ACTACTAATTGTCTAGAAATCTCAAGATGAGTGTATACGAG
>N_2434
TTCATCATTTGGTGACAATACTCAGCAAATGTATGCCATGG
>N_2435
CATCACCATCAGACGATGGGCGCCTCACCTCGAAAGTTCAA
>N_2436
CATTACGGATGGGCTCCGATCGTTTCATAAGGCTTCGGCGT
>N_2437
TGGTAAGAGTGTTGACATTTCGTTCAATCTTTTACAATTAG
>N_2438
CTTTCTTTGCCCCCAAAAAACTCATCGGCTGACAGAAAAAA
>N_2439
TATAGTGGAGAGAAATATCGCTAATTGATGTCGCGTTGTTA
>N_2440
TTCTGGAGGAAAGCGGAATCCACGAGCAGGGTGTATATAGA
>N_2441
GTGGAGTGACGTCAAAGGTACAGAAGATGATGATGTTGGGA
>N_2442
AGAAAAGCCAGTGAAAAGGGCGGTCTGAACCTACGGGATGA
>N_2443
AAAAGGGCGGTCTGAACCTACGGGATGATGAGTGGGAAACG
>N_2444
TGATGAGTGGGAAACGAAGACAATTAGTAGTGCAGTTAAAA
>N_2445
ATGACTTTCGAACTTCACAACGTTTTTATAAATGCTGCGAA
>N_2446
CAACGTTTTTATAAATGCTGCGAAAATGGGTGATGCAACGA
>N_2447
TGCTGCGAAAATGGGTGATGCAACGATGCGTATAGATCATA
>N_2448
TTGTTGTTCGACATTTGAAGCGAGTTGCCGATCTGTCAAAC
>N_2449
GAGAATCTCATGACTGTAAGCAATTTGGGTGTCTGTTTCGG
>N_2450
GGGTGTCTGTTTCGGTCCAACATTGCTTCGACCCAAAGAAG
>N_2451
GGTCCAACATTGCTTCGACCCAAAGAAGAGACTGTAGCTGC
>N_2452
GTAATGTGGTTGTTGAAGTACTTATCTCCAACTACGACAAG
>N_2453
CTACGACAAGATATTCAAATCAAAACCGAAATCAAGCTTCG
>N_2454
GCTTCGGATCTGCTGTTCCACCAAAACCCGATCATCATACT
>N_2455
AAAACCCGATCATCATACTTCTTATGATAATGGACGTCCAT
>N_2456
TTCTTATGATAATGGACGTCCATTGGCGACACGATCTTTCG
>N_2457
ACGTCCATTGGCGACACGATCTTTCGGTACGTCAACACCAT
>N_2458
GATCTTTCGGTACGTCAACACCATCCCCAATTACCTCACGT
>N_2459
GTCAACACCATCCCCAATTACCTCACGTTCACGTTCCCCAA
>N_2460
AATTACCTCACGTTCACGTTCCCCAAAAACACCAGGAGTCG
>N_2461
GGAGTCGGATCGAAAATTGTCAGAAGTACGCAAGTAGTGTC
>N_2462
AGTAGTGTCCAGTTCGTATTCACGTGGAATGCAGAAGCGAG
>N_2463
TGTATCCATCTGAAATTGCTCGTCACGGGATTGGATTCGAT
>N_2464
GGGATTGGATTCGATGTTGGCGAACTTGGTGATTTCCAAAT
>N_2465
ACAGATCTCCTCTGACATCTCCTACCGGAATAGCGCCACTG
>N_2466
GACATCTCCTACCGGAATAGCGCCACTGGCAAGTGGAAGTA
>N_2467
AACAGTTCGGATTCACTAAACTCTCTTGGATCATTTGGATC
>N_2468
CGGTGATGAATCGACGGCAACCGTTGTGGCGGCTCCTGATG
>N_2469
TCCTGATGGGTTCGGGAAATCAATTGTAAAACGTGAGTTGC
>N_2470
AAAATTGTATTATGGGGACGCAGGAAAGTCTTTTTCCGCCC
>N_2471
GGACGCAGGAAAGTCTTTTTCCGCCCCCAAACCTCGGGTCT
>N_2472
TTAAAATTATCTAGTCTCGCCAGAGGCGCGTTTCGACGTCA
>N_2473
TCGCCAGAGGCGCGTTTCGACGTCATTTTCAAAAAGAGATT
>N_2474
ATACAGTGTGTCCTATGCATCCACATACAATCGGATTCCTG
>N_2475
TTCCTGCTGACTCGTGAGTACAGTTACAGTACCCCCTTTCA
>N_2476
GTGAGTACAGTTACAGTACCCCCTTTCATCCCCCGCTTGTC
>N_2477
CAGTACCCCCTTTCATCCCCCGCTTGTCCCATCGTGCATGG
>N_2478
ACCACAGTCGACTCAACCGGCGTCGTCGAGACTTCATTCAC
>N_2479
AACCGGCGTCGTCGAGACTTCATTCACATCGCTGACACGGC
>N_2480
GACTTCATTCACATCGCTGACACGGCAAAACTATCTACGTG
>N_2481
CGGCAAAACTATCTACGTGGCACGTTGGACTCATCATCGAT
>N_2482
TATGATGAATAGATTATTCCCTGCACTGATATATATTATAT
>N_2483
TGCGTCGGTAGATTGTGAAACGTGGCATGAGCACACACACC
>N_2484
TGTGAAACGTGGCATGAGCACACACACCGTTAACTATTAAC
>N_2485
ATGAGCACACACACCGTTAACTATTAACATCACTACGCAGA
>N_2486
CGACGCGTAAAAACACTGTACGCCTGCACGCCGGATCATCA
>N_2487
TGTACGCCTGCACGCCGGATCATCATTCAGAGCTTTCATTT
>N_2488
TTCAGAGCTTTCATTTGAGCCCGGTCAAATTATTACAAACG
>N_2489
TGAGCCCGGTCAAATTATTACAAACGGTGAGTTTTGGGAAT
>N_2490
GGTGAGTTTTGGGAATTCAACGGGAAGCTATAATCCAAAAT
>N_2491
TTTAAAGATTGCTTTGATTACAAAGGGACCGGGTAACATGT
>N_2492
ATTACAAAGGGACCGGGTAACATGTTTTCCTATGCGTTTAG
>N_2493
TCCTATGCGTTTAGATAATACCGAATCTTCAATTCCTGCGT
>N_2494
TTATTTTCCAGTGTACGAATCGAATGAGGACGGATGGCTTG
>N_2495
AATCGAATGAGGACGGATGGCTTGTCGGGACGCTGAACGGC
>N_2496
TGGCTTGTCGGGACGCTGAACGGCAAGACTGGTCTGATACC
>N_2497
ACGGCAAGACTGGTCTGATACCTTCGAATTATGTGGAGCCC
>N_2498
TACCTTCGAATTATGTGGAGCCCCTTCCGTAGTTTTAATAA
>N_2499
TGGCCAGTTCACTTTGTGATCAATCTCAGATTCGTCCACAC
>N_2500
TGATCAATCTCAGATTCGTCCACACAAGATTCGATTGTTTT
>N_2501
AAACTCTTATTTTTAAAATTCATTTCCCCACACACACACAC
>N_2502
CATTTTCTGATTCTGGTTATCCCCCTGATTCTAGACCAATT
>N_2503
GACCAATTATTTTCCAATTGCTGTGTCCGAATACGAGGTTT
>N_2504
ATACGAGGTTTCATGTTCTTCACCCCGCGCACACATACACC
>N_2505
CACCCCGCGCACACATACACCCAATCCCTTTTCGTCGTAAG
>N_2506
TTTTTAAAACTCTTGAGATTCTTTATTCCTTCTGTGCGAGA
>N_2507
CAAGAACCGCACACTTTTTTCGAACGCGTTACGAGTTCTCC
>N_2508
GCGTTACGAGTTCTCCGTCCCTTCCCATTGAATAGTATTCC
>N_2509
CCTTCCCATTGAATAGTATTCCCCCTCTACATCTGTTCTAT
>N_2510
ATTCCCCCTCTACATCTGTTCTATTCTCTTAATTTCTCGCC
>N_2511
CTCTTAATTTCTCGCCCAAACTATGGCCAATTTTAAAAGTT
>N_2512
TATTTTTCCTCCAATCTTAGCCTCTTTTTCAATCCCCCCCT
>N_2513
CTTTTTCAATCCCCCCCTGTCAAGTATGAGCTATTTATAAT
>N_2514
TATATTTATTGAGTATTAATCAAATTAAATCTCTTGGAGAT
>N_2515
AGTGTATTTCCAATAGTGTTCTTCAGAATATTCCTTGAAGC
>N_2516
CTGGATGCTCACTGACAATACGACGAGGAGCTGGTGGAGAT
>N_2517
TTGGAAAGAATTGGACCAACCGGCTTGGCTTTAGGATCTTC
>N_2518
CGGCTTGGCTTTAGGATCTTCAATACGGATTCGAGTATTCG
>N_2519
TATTCGTTCGGCGGCAATAACGGTAGAGAATGAATCTGCCA
>N_2520
ACGGTAGAGAATGAATCTGCCAAAACATCTTCCGCACGCTT
>N_2521
GCCAAAACATCTTCCGCACGCTTTTCGTGAGGTGTCGAGAG
>N_2522
CGTGAGGTGTCGAGAGATTTCGATTGACGCTTTATTCTGGA
>N_2523
ATTTCGATTGACGCTTTATTCTGGAGAAAAATTATATTTTT
>N_2524
GGTTCTGGTGTTTTGCTTCCCTATAAGACTCTCCTATAAAT
>N_2525
TTAAAAAACTTACTCTACATCACATCCATCTTTCTCACAAA
>N_2526
TACATCACATCCATCTTTCTCACAAACATAGAAGAACTTTG
>N_2527
CTTTCAATAAATGGAAGTGACTTGAACACCGAAGAGCATCG
>N_2528
GTGACTTGAACACCGAAGAGCATCGAGCTCCCCATCTCTTC
>N_2529
TCTTTATGAAGCCTGTCGACCACCCATGTTGCTGCATGACA
>N_2530
TGCATTGGCCAGCTGATTTTCGAAGGCGTGCGTTCCATATG
>N_2531
AAGACGTGTGAGAAGGGATTCGCGATGCTTTTTATAACGTA
>N_2532
GATATACACCTTGGCATCTTCGTGTCTGGAAAAATATTTTT
>N_2533
TGTAGGAAAATTATCGAGAGCAAGGGTGTCCTAAAAATTTG
>N_2534
AAGGAAATTTTTTAGCTTTTCCGGAAAACTGAAATGGGAAA
>N_2535
AAAAATTATCTTACATTGGTCCTGAGAACTTCTCACTCAAT
>N_2536
CAGAAGAAACCATTCTTCTTCGTCAGTTGGTCGCTTCTTCT
>N_2537
TCGTCAGTTGGTCGCTTCTTCTGTTTTCTATCAGAATAGCT
>N_2538
AATTTTTCTCTCTGGTTTAGCTGGCTCCGTTGGCTTTTCTC
>N_2539
ATTTTTTGGAGCATCGTTTACAGTTTTCAAAGTTTCCATCA
>N_2540
TTCTTTTCTTCTTTTTCCTTCGAAGGTTTTCCACACGGAGG
>N_2541
TTTCCTTCGAAGGTTTTCCACACGGAGGAACATTTTCCTTG
>N_2542
TCAAACATTTCCGGATATAACTGTCGAAGCATATCTCTCTC
>N_2543
AATTTTCTGAAGTAATCTATCACCAGGAGTCATTGGAGCTT
>N_2544
ATCACCAGGAGTCATTGGAGCTTCTCTTGCAATGACTCTTG
>N_2545
CAATGACTCTTGCAGGCGTTCTATAGGCTGGTGTTGGAGAG
>N_2546
TAGAATTGAAATGCTTTCGTCGAGATTTGATATTGGCTCAT
>N_2547
ATTACTTTTGTTATGAAGATCTCGAAATGGTGTAGGCATTG
>N_2548
GATTGGCGGCAAATTAAGCGCCGTTGGTGCAATTGCGTATT
>N_2549
AAGCGCCGTTGGTGCAATTGCGTATTTGTTGCCAGAAATGA
>N_2550
ATGACGAGCAAAACTTTGAACAAGGTTTATTTGGAGCGCGA
>N_2551
GTGGATTACTGTAGAAAGTACCACAACTGCGCTCCACTGCA
>N_2552
CCACTGCAAACGTCGGGGAGCGATTTTCGAAAACGAATTCT
>N_2553
TTCTTAAGCTGAAAAAATATCTTAAACCACATTTTAGCATA
>N_2554
TTGGGACTCTTTGTTTTAGGCAAATACTCACTTCTCTGTAT
>N_2555
TTTTAGGCAAATACTCACTTCTCTGTATATTTCTTCTTTTT
>N_2556
ATTAATTATTCAGAACTGAACGTCTCGAGCGATGGATTCGG
>N_2557
GTAACTATATCGGTCCAGAGCTAGACTCTGACGATGATGCC
>N_2558
GCTAGACTCTGACGATGATGCCGGAGATATTGATGACAATG
>N_2559
GATGAGGATGATGAACCAGACAGAATGGAAGAAGATGACGC
>N_2560
CAGAAGAAATTCCCCAGAATCAAGTTGTTCTTCATGAAGAT
>N_2561
AAAAGTACTATGCTACAGCTCTCGAAGTATACGGGGAAGGT
>N_2562
ATACGGGGAAGGTGTAGAAACCTTGGTCCAAGAGGAAGACG
>N_2563
GGAAGACGCTCAGCCACTCACTGAACCAATTGTCAAACCAG
>N_2564
ATCCAAGAAGAAGTTTCAAGCCGCTGAGCGTTTTCTCCCGG
>N_2565
AAGCCGCTGAGCGTTTTCTCCCGGAAACTGTCTACAAGAAA
>N_2566
CTACAAGAAAGAATATTTAGCTGATTTAATGGACTGCCCTC
>N_2567
TTAATGGACTGCCCTCATATCATGAGAAATGTTGCAATCGC
>N_2568
ATCGCTGGTCATCTTCATCACGGAAAGACGACTTTCTTGGA
>N_2569
TCTTATGGAACAAACTCATCCAGAGTTCTACAGAGCTGAAG
>N_2570
ATATCTTGTTCATTGAGAAGCAGAGAGGATGCTCGATTAAA
>N_2571
GAGGATGCTCGATTAAATCTCAGCCAGTGAGCATTGTGGCT
>N_2572
GCATTGTGGCTCAGGATAGTCGAAGCAAAAGCTATTTGCTC
>N_2573
GTCGAAGCAAAAGCTATTTGCTCAATATAATTGATACTCCA
>N_2574
GCTCAATATAATTGATACTCCAGGTACCTAAACTATAGTGG
>N_2575
TATGATGAACACTGAACGAGCAATTCGCCACGCGATTCAAG
>N_2576
GAGCAATTCGCCACGCGATTCAAGAGAGGCTTGCAGTAACA
>N_2577
CGCGATTCAAGAGAGGCTTGCAGTAACATTGTGCATTTCGA
>N_2578
AGGCTTGCAGTAACATTGTGCATTTCGAAGATCGACCGCTT
>N_2579
AACTCCGTCTTATCATTGATCAAGTCAATAATATATTGAGC
>N_2580
CTTTTGCCGAAGAAGACGTTCCAGTACTCTCTCCACTTAAC
>N_2581
TAACGGCAACGTTATTTTTTCATCGGGACGATACAATGTCT
>N_2582
CGAAACAACATGGTAAGAAGCTTACGAAATTAATGTCTTGC
>N_2583
TACGAAATTAATGTCTTGCACGATTTTTATTTTCCAGGTGA
>N_2584
TTTTATTTTCCAGGTGACTCCTTCAACTCAAAGGAGTTTGC
>N_2585
AACTCAAAGGAGTTTGCTCGCCGTCTCTGGGGAGATATTTA
>N_2586
ACCAGCTGATTCCCAATTGGCTCAAGAAATGCAGAAATGTA
>N_2587
ACCATTGATGGTTCATACAACAAAGAATTATCCCGTAGATG
>N_2588
TTGGAAGCAAATACAGACGTCCGTGTACTTGGAGAGAACTA
>N_2589
CAGTTGGAAGACTATTTGTGCGTGTTGCCAGTTATCAGATT
>N_2590
TGAAGTTTCTCGTGTTCCTGCAGGTTGCTGGGTACTTATTG
>N_2591
TGATCAGCCAATTGTTAAAACTGCAACCATTGCTGAGTTGG
>N_2592
ACCATTGCTGAGTTGGGATACGAGGAAGATGTCTACATTTT
>N_2593
AGGAAGATGTCTACATTTTCCGTCCTCTCAAATTCAACACT
>N_2594
CCGTCCTCTCAAATTCAACACTCGCAGTTGCGTGAAACTTG
>N_2595
CGCAGTTGCGTGAAACTTGCCGTAGAGCCGATTAATCCATC
>N_2596
TTGCCGTAGAGCCGATTAATCCATCCGAACTCCCGAAAATG
>N_2597
GTCATATCCGTTGCTGACGACTAGAGTTGAAGAATCCGGAG
>N_2598
ACTGGAGAATTTTATATGGACTGTGTGATGCACGACATGCG
>N_2599
TGGCTGAACCTCTAGAAAAACAGTTGGATGAGGACATCGAA
>N_2600
AGACGGCGTCTTGGAGAGTTCTTCCAGACCAAGTACAACTG
>N_2601
GGCAGCTCGTTCAATTTGGGCATTTGGCCCTGATACTACAG
>N_2602
TTGGCCCTGATACTACAGGACCCAACATTCTTCTAGATGAC
>N_2603
GAATCTCTTGTTCAAGGATTCCAATGGGCAACCAGAGAAGG
>N_2604
AAGGCCCATTGTGTGAGGAACCAATTCGTCAAGTGAAGTTC
>N_2605
AAGTTCAAACTTCTCGATGCCGCAATCGCCACAGAACCACT
>N_2606
CACTTTATCGAGGTGGAGGTCAGATGATCCCAACTGCACGC
>N_2607
AGGTCAGATGATCCCAACTGCACGCCGATGTGCCTATTCTG
>N_2608
ACGCCGATGTGCCTATTCTGCATTCCTTATGGCCACGCCAA
>N_2609
CTGCATTCCTTATGGCCACGCCAAGATTAATGGAGCCATAC
>N_2610
CCACGCCAAGATTAATGGAGCCATACTATACAGTGGAAGTT
>N_2611
TACAGTGGAAGTTGTTGCACCAGCTGATTGTGTAGCTGCTG
>N_2612
TGCACCAGCTGATTGTGTAGCTGCTGTATATACAGTGTTAG
>N_2613
TTAGCTAAACGACGTGGTCACGTCACCACTGATGCACCAAT
>N_2614
TGGTCACGTCACCACTGATGCACCAATGCCAGGATCACCTA
>N_2615
TGATGCACCAATGCCAGGATCACCTATGTACACTATCAGCG
>N_2616
GGCAACTCGTACCAGGAGATCCACTCGATAAATCCATTGTT
>N_2617
TCCATTGTTATCAAGACTCTCGACGTCCAGCCAACTCCACA
>N_2618
AGAGAGTTCATGATCAAGACCAGAAGACGCAAGGGTTTGTC
>N_2619
CAGAAGACGCAAGGGTTTGTCTGAAGATGTCTCCGTTAACA
>N_2620
AATGATATTCAGAGCAGGGACCAAAATTGAATTCTCTTAGT
>N_2621
AGTCTAAGCATAAGCTATAACCGAATTGGAGGCCCCACGAA
>N_2622
GCTATAACCGAATTGGAGGCCCCACGAAAAGGGGAGCAGAA
>N_2623
CAACACGCGACGCGTAACATCGGAGCATCGTTGTATCGTTT
>N_2624
TTTCGTATCTCCCCTTTTCGCAGATCCCCTTTTTGCAGATC
>N_2625
CAGATCCCCTTTTCGTTCTGCTCCCCTTTTCGTGGGGCCTC
>N_2626
TCGTGGGGCCTCCCGAATTGCTCTACCTCGTAAAACGAAGC
>N_2627
TCGTAAAACGAAGCGAACCACTCCAATTAAGAAACGATCAT
>N_2628
CACTCCAATTAAGAAACGATCATTCCTACTGGCTAAATCCG
>N_2629
AAAACTTTCCATTTATTTAGCAACTTTTATCAAGATGTACT
>N_2630
GCAACTTTTATCAAGATGTACTAGATTAACATCATCGCGTG
>N_2631
ATGTACTAGATTAACATCATCGCGTGGTCGGAAATTGAATT
>N_2632
AGTCAAATTCAATTGTGAATCTTTCGATTCCCCAAGACGAA
>N_2633
TTCCCCAAGACGAACGATCACGGAAGATCTTAAACATTTGC
>N_2634
ACTTATGTCCCAATAGCTTACTTTTGAAGACTGTTCTTGCT
>N_2635
TAGACGAGTTTCCAGACTTTCAAGCACGTCCTGTAAGAGTT
>N_2636
AATAATCAGTGTAGACCATTCCAGTCGCACCCCACTCGGGA
>N_2637
CATTCCAGTCGCACCCCACTCGGGAATCTGATTTTCGAAAG
>N_2638
GAATCTGATTTTCGAAAGGACGAACCATCGCGCATGCTGCT
>N_2639
CGCGCATGCTGCTTTGAGAGCGTCATGATCTCCAGCTACAA
>N_2640
GAGAGCGTCATGATCTCCAGCTACAACTGCAGTTGGTGCAA
>N_2641
TATCATCCACAAATAAGCGACAAATTTCCAGATAGTTCTTT
>N_2642
CTTTGCAGCCACAGCCAATTCGAAAAGTTGGGTAGAATCAT
>N_2643
CTTTGCAATTGAGAATTGAGCATCAGCAATCCATTCCGAAG
>N_2644
TTGAGCATCAGCAATCCATTCCGAAGGAATATCGAACTGTT
>N_2645
AGAATCAAACATATCATTGTCGGTGAAACGAGCAATACGGT
>N_2646
GGTGAAACGAGCAATACGGTCGAGGAGGGAACGAACTGCTG
>N_2647
GTCGAGGAGGGAACGAACTGCTGTTGATCTTCTGGATAAAT
>N_2648
AGATTCTAAAATTCAACTCACTCTTCATCATCATCAATGTG
>N_2649
GTGCTGCAAAACAAACAATGCATATTTTGAGAGACTTGATG
>N_2650
TGAAGTCTTGTTTCCGAAGTCTTTGACATTGTACGGTATCC
>N_2651
ATCGTTGGGATTTTCTCCAGCTGCACAGTCAAGTACAACTT
>N_2652
ATGCCAATTTGATGAGTTCTCCGGGCAGATCTCCACGATTA
>N_2653
CAGATCTCCACGATTAGAAGCGGCACGGCCAGCATTGACAT
>N_2654
CGGCCAGCATTGACATCTTTCTGATAAGCATCGTAAGATTC
>N_2655
ATCGTAAGATTCTTCTAGACCAGTCCATGCACGAAGATACC
>N_2656
CCAGTCCATGCACGAAGATACCAGACATGCAAACCGAGTGC
>N_2657
GCAAACCGAGTGCTTGAATCCAATTGAGTCCATCAAGACAG
>N_2658
GTCCTGACATCAGAACATAGCATTTGAGAGTTTCCTTCGGA
>N_2659
TGTCAAGTTGTGCTTTAAAGCAATGAACAGTAGCTTCTGGG
>N_2660
TTTAAAGCAATGAACAGTAGCTTCTGGGCACACAGCAGAAG
>N_2661
AGAAGTCTGAAGCATCGTAGCAAGCTGTGGCTGATTATTAT
>N_2662
TGTGGCTGATTATTATCAATCGCAATTTGAAAAGCTTTATC
>N_2663
AAAAGCTTTATCGATGTCTCCAAGACAGAGTTGATTCCAAA
>N_2664
TCTCCAAGACAGAGTTGATTCCAAACACCATTTGAAGATGT
>N_2665
CGAAAGACCATCCTTCTCGACGTTCATATGGGAATAGAGCA
>N_2666
AGAAACATGTCCATCATATCCACCAGCTTGAGCGACATCGA
>N_2667
ATATCCACCAGCTTGAGCGACATCGATGTACTTGGCAAACA
