# Supplementary material for: EnDeep4mC predicts DNA N4-methylcytosine sites using a dual-adaptive feature encoding framework in deep ensembles
Source: Genome Res. 2026 Mar;36(3):589–99. doi: 10.1101/gr.280977.125 (PMC12951953; doi:10.1101/gr.280977.125)
Supplement: Supplement 1 [file Supplemental_Code.zip › Supplemental_Code/EnDeep4mC-main/data/4mC/4mC_C.elegans2/test_neg_cdhit.fasta]

>N_1
AAATTAAAGAAGCCAAGGAGCAAAAAGCGAAGCATTAGAAG
>N_2
AAGAAGTGTTTTGGAGGCAGCATGCCCATTGAATACATAAC
>N_3
TAAAAATAACTGGAAACATGCTTAGAGGCACCGGAAAGATT
>N_4
AGGCACCGGAAAGATTCAGGCGACGTAAGCGACGTGGCTAC
>N_6
CTACTGAAGAGGCACTTCCCCTCGAACAATCGTAAACGACA
>N_9
AGGGACATGGCAAAGACAATCGGACGGACAGTACCCGGCGA
>N_11
GATGTTGCGCGGAAGATTTACACTTGCTGAAAGGGCGGCCA
>N_13
GGGCGGCCACCACGCTTCTGCAAAATGTTGAAAACGGATAA
>N_17
CCCCATGGTATGTGTGGGTGCAAGGAAAGGTTCTGATTTCG
>N_21
GAGACATAGTTTGGGTGAGACTTATCTCAAAAGTACAATCA
>N_22
AATGCAAGATGTTTGAATAACCGGGTTTCGGGGGAAGGAGA
>N_36
CGAGAAAACAAAAAAGTGTTCAATTTGTCTCCCCCATAATT
>N_40
ATACTTCTCCCAAAGTTCACCGACAGATGGTCACCGAAGGA
>N_42
TTTAGAGTCCACGAAAACACCAAAAACCTGACCTGAACTAA
>N_45
CCACCAATTTTCGGCCAATTCTCTTTTTTGCCCCCATTCAA
>N_48
CTCGTGCTCAAAAAGAAACCCTCTTATCCTATCCTCCATGT
>N_58
TTCCAGAAAGTCATGTGGCTCCAGACCACACTCATCCGGTA
>N_66
AACGGAGGCGGGTTGGCTGTCTATGTGCAGACTGGAAGTTT
>N_67
AAAATGTTTTTATTAAAAGGCTAGAGATGTTTGTCTTGAAA
>N_71
ATATGTAGGTTTACGCATTTCTAGTTTTTCCATCAAGTAGT
>N_96
TCAGTTTTTTAATTGTTATTCTGGAAACTGAAAAAATTCTG
>N_134
GACCTACCTTCTTATCGCTCCCAAGGGAGATATAAATTCAG
>N_137
GAGAAATCAAACATCGAATCCGTAAAAATAAATAAGAGGAA
>N_158
ATTATTTAGAAAATCCGTCACGTGCAGTAATCCTTCTTCTT
>N_173
AAGGGTAGAAGACATCGAGGCCTGGTTTTCTTTTCAGTTAA
>N_187
CCCTCTCCTCGTGGGAAATACACAGGTTGCAGAACAAGAGT
>N_188
GCAGGTGACTCAAAGCATGTCATTAGAAAAATTCTAGTTAT
>N_216
CCAGAAAAAACTCACTTTAACTGTTTTGGGTTTATTGGTTG
>N_329
CTGTGATTTCTTCGAAACAACCCTGGAAAGGAGTTGAAGTG
>N_405
TTGGATGTAAGGATTAGAGACAAATTGCACCCAGTTTTTTT
>N_587
TCAAGGGATGACCAAAAAAGCGGATTGGTCTCGCCGCGCGG
>N_800
TTATAGCAGCTGCTTTTAATCTAAGCCGCCTCACAAAAAAA
>N_807
TTCGGCTGGTTTTTAAGTAACGGAATTGATTTTAGATCCAT
>N_966
TTTAAACTTCCCTCCTTTTTCACAATCTGTGCATTTCCTCG
>N_1013
AAGAAGAATACGAGAAAAAACTTATTGAAGAGGAAGACGTT
>N_1019
TTTCATCGTTGATGTCGTCGCCAAATGTAGAGCCAGCGACC
>N_1514
TAGACCGTATTGGATCGTATCAATGGTATCTCAATGATGAG
>N_1561
TCATGGTATTTTCCTCTAGTCGTCCAGTCCCAGGGGTCTAA
>N_1681
TTGCGAATTTTGGTAGTTATCGAGGGTGTAGGTACGACGTA
>N_1809
AGTAAAAATAATATTAGTTTCAAAACAATTCCCTTGCGTAT
>N_1920
GGAAAGGGGGAAGAAAGTTTCTTTGGGATCGCTATGGATTT
>N_2060
ATAAGGTAATCAATGGACCACACACTTTGATTATTTTAAGG
>N_2455
AAAACCCGATCATCATACTTCTTATGATAATGGACGTCCAT
>N_2630
GCAACTTTTATCAAGATGTACTAGATTAACATCATCGCGTG
