# Supplementary material for: EnDeep4mC predicts DNA N4-methylcytosine sites using a dual-adaptive feature encoding framework in deep ensembles
Source: Genome Res. 2026 Mar;36(3):589–99. doi: 10.1101/gr.280977.125 (PMC12951953; doi:10.1101/gr.280977.125)
Supplement: Supplement 1 [file Supplemental_Code.zip › Supplemental_Code/EnDeep4mC-main/data/4mC/4mC_C.elegans2/test_neg_cdhit.fasta.clstr]

>Cluster 0
0	41aa, >N_1... *
1	41aa, >N_8... at 60.98%
2	41aa, >N_23... at 53.66%
3	41aa, >N_24... at 53.66%
4	41aa, >N_39... at 56.10%
5	41aa, >N_52... at 60.98%
6	41aa, >N_70... at 51.22%
7	41aa, >N_73... at 56.10%
8	41aa, >N_77... at 56.10%
9	41aa, >N_88... at 51.22%
10	41aa, >N_94... at 51.22%
11	41aa, >N_97... at 58.54%
12	41aa, >N_101... at 58.54%
13	41aa, >N_108... at 58.54%
14	41aa, >N_109... at 53.66%
15	41aa, >N_113... at 56.10%
16	41aa, >N_118... at 53.66%
17	41aa, >N_120... at 58.54%
18	41aa, >N_146... at 51.22%
19	41aa, >N_152... at 53.66%
20	41aa, >N_153... at 51.22%
21	41aa, >N_167... at 56.10%
22	41aa, >N_176... at 51.22%
23	41aa, >N_177... at 60.98%
24	41aa, >N_184... at 51.22%
25	41aa, >N_206... at 56.10%
26	41aa, >N_212... at 53.66%
27	41aa, >N_274... at 51.22%
28	41aa, >N_280... at 56.10%
29	41aa, >N_281... at 53.66%
30	41aa, >N_289... at 51.22%
31	41aa, >N_299... at 51.22%
32	41aa, >N_317... at 51.22%
33	41aa, >N_319... at 51.22%
34	41aa, >N_325... at 58.54%
35	41aa, >N_331... at 53.66%
36	41aa, >N_339... at 53.66%
37	41aa, >N_353... at 53.66%
38	41aa, >N_357... at 51.22%
39	41aa, >N_366... at 51.22%
40	41aa, >N_377... at 58.54%
41	41aa, >N_385... at 51.22%
42	41aa, >N_392... at 56.10%
43	41aa, >N_412... at 56.10%
44	41aa, >N_422... at 51.22%
45	41aa, >N_431... at 53.66%
46	41aa, >N_455... at 53.66%
47	41aa, >N_463... at 51.22%
48	41aa, >N_465... at 51.22%
49	41aa, >N_479... at 53.66%
50	41aa, >N_527... at 51.22%
51	41aa, >N_539... at 51.22%
52	41aa, >N_545... at 51.22%
53	41aa, >N_549... at 58.54%
54	41aa, >N_550... at 53.66%
55	41aa, >N_554... at 51.22%
56	41aa, >N_560... at 51.22%
57	41aa, >N_565... at 56.10%
58	41aa, >N_570... at 51.22%
59	41aa, >N_593... at 56.10%
60	41aa, >N_611... at 51.22%
61	41aa, >N_615... at 58.54%
62	41aa, >N_636... at 53.66%
63	41aa, >N_641... at 51.22%
64	41aa, >N_642... at 56.10%
65	41aa, >N_645... at 51.22%
66	41aa, >N_654... at 53.66%
67	41aa, >N_659... at 53.66%
68	41aa, >N_671... at 51.22%
69	41aa, >N_673... at 56.10%
70	41aa, >N_682... at 51.22%
71	41aa, >N_684... at 60.98%
72	41aa, >N_693... at 53.66%
73	41aa, >N_701... at 51.22%
74	41aa, >N_702... at 53.66%
75	41aa, >N_735... at 58.54%
76	41aa, >N_739... at 53.66%
77	41aa, >N_743... at 53.66%
78	41aa, >N_759... at 53.66%
79	41aa, >N_762... at 51.22%
80	41aa, >N_778... at 51.22%
81	41aa, >N_784... at 51.22%
82	41aa, >N_791... at 58.54%
83	41aa, >N_792... at 53.66%
84	41aa, >N_797... at 51.22%
85	41aa, >N_798... at 51.22%
86	41aa, >N_803... at 51.22%
87	41aa, >N_819... at 56.10%
88	41aa, >N_830... at 51.22%
89	41aa, >N_844... at 63.41%
90	41aa, >N_861... at 53.66%
91	41aa, >N_865... at 56.10%
92	41aa, >N_886... at 51.22%
93	41aa, >N_895... at 51.22%
94	41aa, >N_897... at 56.10%
95	41aa, >N_930... at 51.22%
96	41aa, >N_955... at 51.22%
97	41aa, >N_990... at 51.22%
98	41aa, >N_992... at 51.22%
99	41aa, >N_1015... at 51.22%
100	41aa, >N_1025... at 51.22%
101	41aa, >N_1026... at 53.66%
102	41aa, >N_1034... at 60.98%
103	41aa, >N_1039... at 51.22%
104	41aa, >N_1053... at 53.66%
105	41aa, >N_1064... at 51.22%
106	41aa, >N_1065... at 53.66%
107	41aa, >N_1079... at 51.22%
108	41aa, >N_1088... at 56.10%
109	41aa, >N_1095... at 51.22%
110	41aa, >N_1098... at 51.22%
111	41aa, >N_1099... at 51.22%
112	41aa, >N_1103... at 53.66%
113	41aa, >N_1109... at 51.22%
114	41aa, >N_1111... at 53.66%
115	41aa, >N_1115... at 51.22%
116	41aa, >N_1123... at 51.22%
117	41aa, >N_1126... at 51.22%
118	41aa, >N_1139... at 56.10%
119	41aa, >N_1148... at 53.66%
120	41aa, >N_1152... at 53.66%
121	41aa, >N_1166... at 53.66%
122	41aa, >N_1194... at 51.22%
123	41aa, >N_1195... at 56.10%
124	41aa, >N_1212... at 53.66%
125	41aa, >N_1214... at 56.10%
126	41aa, >N_1219... at 51.22%
127	41aa, >N_1232... at 51.22%
128	41aa, >N_1239... at 53.66%
129	41aa, >N_1246... at 53.66%
130	41aa, >N_1253... at 51.22%
131	41aa, >N_1271... at 51.22%
132	41aa, >N_1280... at 51.22%
133	41aa, >N_1285... at 51.22%
134	41aa, >N_1286... at 51.22%
135	41aa, >N_1315... at 58.54%
136	41aa, >N_1319... at 58.54%
137	41aa, >N_1337... at 60.98%
138	41aa, >N_1350... at 51.22%
139	41aa, >N_1356... at 51.22%
140	41aa, >N_1364... at 51.22%
141	41aa, >N_1375... at 56.10%
142	41aa, >N_1387... at 51.22%
143	41aa, >N_1391... at 53.66%
144	41aa, >N_1401... at 51.22%
145	41aa, >N_1402... at 56.10%
146	41aa, >N_1405... at 56.10%
147	41aa, >N_1418... at 51.22%
148	41aa, >N_1428... at 51.22%
149	41aa, >N_1437... at 51.22%
150	41aa, >N_1446... at 51.22%
151	41aa, >N_1452... at 53.66%
152	41aa, >N_1453... at 51.22%
153	41aa, >N_1471... at 56.10%
154	41aa, >N_1481... at 56.10%
155	41aa, >N_1513... at 51.22%
156	41aa, >N_1519... at 53.66%
157	41aa, >N_1553... at 51.22%
158	41aa, >N_1565... at 56.10%
159	41aa, >N_1585... at 53.66%
160	41aa, >N_1586... at 53.66%
161	41aa, >N_1587... at 51.22%
162	41aa, >N_1600... at 63.41%
163	41aa, >N_1607... at 51.22%
164	41aa, >N_1610... at 51.22%
165	41aa, >N_1612... at 56.10%
166	41aa, >N_1614... at 51.22%
167	41aa, >N_1616... at 51.22%
168	41aa, >N_1628... at 51.22%
169	41aa, >N_1629... at 51.22%
170	41aa, >N_1634... at 53.66%
171	41aa, >N_1635... at 63.41%
172	41aa, >N_1636... at 60.98%
173	41aa, >N_1653... at 53.66%
174	41aa, >N_1654... at 53.66%
175	41aa, >N_1655... at 53.66%
176	41aa, >N_1676... at 60.98%
177	41aa, >N_1719... at 58.54%
178	41aa, >N_1720... at 51.22%
179	41aa, >N_1725... at 53.66%
180	41aa, >N_1736... at 51.22%
181	41aa, >N_1748... at 51.22%
182	41aa, >N_1751... at 53.66%
183	41aa, >N_1774... at 51.22%
184	41aa, >N_1803... at 53.66%
185	41aa, >N_1816... at 58.54%
186	41aa, >N_1823... at 51.22%
187	41aa, >N_1829... at 53.66%
188	41aa, >N_1831... at 51.22%
189	41aa, >N_1845... at 58.54%
190	41aa, >N_1855... at 56.10%
191	41aa, >N_1866... at 56.10%
192	41aa, >N_1872... at 51.22%
193	41aa, >N_1873... at 51.22%
194	41aa, >N_1874... at 53.66%
195	41aa, >N_1878... at 53.66%
196	41aa, >N_1882... at 53.66%
197	41aa, >N_1886... at 51.22%
198	41aa, >N_1893... at 51.22%
199	41aa, >N_1903... at 53.66%
200	41aa, >N_1906... at 58.54%
201	41aa, >N_1912... at 51.22%
202	41aa, >N_1937... at 51.22%
203	41aa, >N_1942... at 53.66%
204	41aa, >N_1957... at 53.66%
205	41aa, >N_1968... at 63.41%
206	41aa, >N_1971... at 51.22%
207	41aa, >N_1972... at 53.66%
208	41aa, >N_1975... at 51.22%
209	41aa, >N_1980... at 53.66%
210	41aa, >N_1992... at 51.22%
211	41aa, >N_1999... at 51.22%
212	41aa, >N_2004... at 51.22%
213	41aa, >N_2011... at 53.66%
214	41aa, >N_2032... at 51.22%
215	41aa, >N_2043... at 51.22%
216	41aa, >N_2044... at 51.22%
217	41aa, >N_2046... at 51.22%
218	41aa, >N_2050... at 53.66%
219	41aa, >N_2051... at 53.66%
220	41aa, >N_2074... at 56.10%
221	41aa, >N_2085... at 51.22%
222	41aa, >N_2088... at 56.10%
223	41aa, >N_2094... at 53.66%
224	41aa, >N_2095... at 51.22%
225	41aa, >N_2127... at 53.66%
226	41aa, >N_2131... at 56.10%
227	41aa, >N_2132... at 56.10%
228	41aa, >N_2136... at 56.10%
229	41aa, >N_2148... at 53.66%
230	41aa, >N_2157... at 53.66%
231	41aa, >N_2168... at 56.10%
232	41aa, >N_2176... at 56.10%
233	41aa, >N_2177... at 51.22%
234	41aa, >N_2179... at 56.10%
235	41aa, >N_2183... at 53.66%
236	41aa, >N_2184... at 51.22%
237	41aa, >N_2192... at 56.10%
238	41aa, >N_2198... at 51.22%
239	41aa, >N_2199... at 58.54%
240	41aa, >N_2201... at 53.66%
241	41aa, >N_2225... at 51.22%
242	41aa, >N_2230... at 51.22%
243	41aa, >N_2249... at 56.10%
244	41aa, >N_2285... at 51.22%
245	41aa, >N_2290... at 53.66%
246	41aa, >N_2305... at 51.22%
247	41aa, >N_2311... at 51.22%
248	41aa, >N_2312... at 51.22%
249	41aa, >N_2313... at 56.10%
250	41aa, >N_2315... at 51.22%
251	41aa, >N_2318... at 56.10%
252	41aa, >N_2327... at 53.66%
253	41aa, >N_2342... at 51.22%
254	41aa, >N_2346... at 53.66%
255	41aa, >N_2354... at 53.66%
256	41aa, >N_2367... at 51.22%
257	41aa, >N_2394... at 51.22%
258	41aa, >N_2400... at 51.22%
259	41aa, >N_2413... at 51.22%
260	41aa, >N_2453... at 53.66%
261	41aa, >N_2472... at 51.22%
262	41aa, >N_2491... at 53.66%
263	41aa, >N_2543... at 51.22%
264	41aa, >N_2547... at 51.22%
265	41aa, >N_2551... at 53.66%
266	41aa, >N_2564... at 51.22%
267	41aa, >N_2591... at 53.66%
268	41aa, >N_2610... at 51.22%
269	41aa, >N_2618... at 56.10%
270	41aa, >N_2622... at 56.10%
271	41aa, >N_2642... at 51.22%
272	41aa, >N_2643... at 56.10%
273	41aa, >N_2660... at 53.66%
274	41aa, >N_2664... at 51.22%
>Cluster 1
0	41aa, >N_2... *
1	41aa, >N_5... at 51.22%
2	41aa, >N_25... at 51.22%
3	41aa, >N_27... at 53.66%
4	41aa, >N_44... at 51.22%
5	41aa, >N_78... at 53.66%
6	41aa, >N_132... at 53.66%
7	41aa, >N_161... at 53.66%
8	41aa, >N_169... at 53.66%
9	41aa, >N_183... at 53.66%
10	41aa, >N_214... at 51.22%
11	41aa, >N_224... at 58.54%
12	41aa, >N_248... at 53.66%
13	41aa, >N_283... at 53.66%
14	41aa, >N_287... at 51.22%
15	41aa, >N_294... at 51.22%
16	41aa, >N_323... at 53.66%
17	41aa, >N_341... at 51.22%
18	41aa, >N_367... at 51.22%
19	41aa, >N_391... at 60.98%
20	41aa, >N_423... at 51.22%
21	41aa, >N_444... at 53.66%
22	41aa, >N_456... at 53.66%
23	41aa, >N_461... at 53.66%
24	41aa, >N_466... at 53.66%
25	41aa, >N_474... at 51.22%
26	41aa, >N_507... at 56.10%
27	41aa, >N_515... at 51.22%
28	41aa, >N_524... at 60.98%
29	41aa, >N_552... at 56.10%
30	41aa, >N_571... at 53.66%
31	41aa, >N_595... at 51.22%
32	41aa, >N_599... at 51.22%
33	41aa, >N_613... at 51.22%
34	41aa, >N_627... at 56.10%
35	41aa, >N_634... at 58.54%
36	41aa, >N_661... at 53.66%
37	41aa, >N_689... at 51.22%
38	41aa, >N_699... at 51.22%
39	41aa, >N_729... at 53.66%
40	41aa, >N_730... at 53.66%
41	41aa, >N_736... at 51.22%
42	41aa, >N_741... at 53.66%
43	41aa, >N_751... at 51.22%
44	41aa, >N_753... at 51.22%
45	41aa, >N_760... at 60.98%
46	41aa, >N_779... at 51.22%
47	41aa, >N_794... at 56.10%
48	41aa, >N_805... at 53.66%
49	41aa, >N_810... at 53.66%
50	41aa, >N_821... at 51.22%
51	41aa, >N_857... at 51.22%
52	41aa, >N_889... at 51.22%
53	41aa, >N_893... at 51.22%
54	41aa, >N_910... at 51.22%
55	41aa, >N_920... at 53.66%
56	41aa, >N_926... at 51.22%
57	41aa, >N_972... at 51.22%
58	41aa, >N_980... at 53.66%
59	41aa, >N_984... at 51.22%
60	41aa, >N_994... at 53.66%
61	41aa, >N_1000... at 56.10%
62	41aa, >N_1002... at 56.10%
63	41aa, >N_1062... at 56.10%
64	41aa, >N_1075... at 51.22%
65	41aa, >N_1096... at 53.66%
66	41aa, >N_1104... at 51.22%
67	41aa, >N_1118... at 56.10%
68	41aa, >N_1128... at 51.22%
69	41aa, >N_1137... at 53.66%
70	41aa, >N_1141... at 51.22%
71	41aa, >N_1169... at 53.66%
72	41aa, >N_1179... at 60.98%
73	41aa, >N_1192... at 56.10%
74	41aa, >N_1215... at 53.66%
75	41aa, >N_1233... at 53.66%
76	41aa, >N_1235... at 51.22%
77	41aa, >N_1262... at 53.66%
78	41aa, >N_1266... at 51.22%
79	41aa, >N_1273... at 63.41%
80	41aa, >N_1275... at 53.66%
81	41aa, >N_1295... at 53.66%
82	41aa, >N_1358... at 56.10%
83	41aa, >N_1359... at 53.66%
84	41aa, >N_1370... at 51.22%
85	41aa, >N_1389... at 51.22%
86	41aa, >N_1403... at 58.54%
87	41aa, >N_1427... at 51.22%
88	41aa, >N_1433... at 53.66%
89	41aa, >N_1438... at 53.66%
90	41aa, >N_1460... at 58.54%
91	41aa, >N_1461... at 51.22%
92	41aa, >N_1466... at 51.22%
93	41aa, >N_1487... at 58.54%
94	41aa, >N_1505... at 56.10%
95	41aa, >N_1515... at 56.10%
96	41aa, >N_1552... at 53.66%
97	41aa, >N_1556... at 51.22%
98	41aa, >N_1584... at 53.66%
99	41aa, >N_1589... at 53.66%
100	41aa, >N_1591... at 53.66%
101	41aa, >N_1710... at 53.66%
102	41aa, >N_1723... at 51.22%
103	41aa, >N_1729... at 56.10%
104	41aa, >N_1733... at 56.10%
105	41aa, >N_1741... at 51.22%
106	41aa, >N_1746... at 53.66%
107	41aa, >N_1754... at 51.22%
108	41aa, >N_1772... at 63.41%
109	41aa, >N_1820... at 51.22%
110	41aa, >N_1827... at 51.22%
111	41aa, >N_1837... at 51.22%
112	41aa, >N_1854... at 51.22%
113	41aa, >N_1880... at 51.22%
114	41aa, >N_1930... at 51.22%
115	41aa, >N_1933... at 53.66%
116	41aa, >N_1939... at 51.22%
117	41aa, >N_1960... at 53.66%
118	41aa, >N_1962... at 53.66%
119	41aa, >N_1963... at 53.66%
120	41aa, >N_1987... at 56.10%
121	41aa, >N_2067... at 53.66%
122	41aa, >N_2069... at 51.22%
123	41aa, >N_2079... at 51.22%
124	41aa, >N_2086... at 51.22%
125	41aa, >N_2098... at 51.22%
126	41aa, >N_2106... at 53.66%
127	41aa, >N_2124... at 51.22%
128	41aa, >N_2151... at 51.22%
129	41aa, >N_2156... at 53.66%
130	41aa, >N_2169... at 51.22%
131	41aa, >N_2173... at 58.54%
132	41aa, >N_2186... at 53.66%
133	41aa, >N_2208... at 51.22%
134	41aa, >N_2209... at 53.66%
135	41aa, >N_2213... at 51.22%
136	41aa, >N_2214... at 51.22%
137	41aa, >N_2235... at 51.22%
138	41aa, >N_2236... at 53.66%
139	41aa, >N_2263... at 51.22%
140	41aa, >N_2279... at 56.10%
141	41aa, >N_2280... at 56.10%
142	41aa, >N_2325... at 51.22%
143	41aa, >N_2330... at 56.10%
144	41aa, >N_2341... at 51.22%
145	41aa, >N_2364... at 58.54%
146	41aa, >N_2401... at 51.22%
147	41aa, >N_2427... at 51.22%
148	41aa, >N_2457... at 51.22%
149	41aa, >N_2458... at 53.66%
150	41aa, >N_2462... at 58.54%
151	41aa, >N_2474... at 53.66%
152	41aa, >N_2479... at 53.66%
153	41aa, >N_2482... at 51.22%
154	41aa, >N_2503... at 51.22%
155	41aa, >N_2504... at 56.10%
156	41aa, >N_2508... at 53.66%
157	41aa, >N_2529... at 53.66%
158	41aa, >N_2541... at 51.22%
159	41aa, >N_2559... at 53.66%
160	41aa, >N_2580... at 53.66%
161	41aa, >N_2590... at 51.22%
162	41aa, >N_2600... at 56.10%
163	41aa, >N_2601... at 53.66%
164	41aa, >N_2624... at 51.22%
165	41aa, >N_2635... at 53.66%
166	41aa, >N_2650... at 58.54%
167	41aa, >N_2651... at 58.54%
168	41aa, >N_2652... at 51.22%
169	41aa, >N_2653... at 51.22%
170	41aa, >N_2661... at 51.22%
>Cluster 2
0	41aa, >N_3... *
1	41aa, >N_10... at 51.22%
2	41aa, >N_20... at 51.22%
3	41aa, >N_28... at 56.10%
4	41aa, >N_30... at 51.22%
5	41aa, >N_31... at 51.22%
6	41aa, >N_34... at 51.22%
7	41aa, >N_35... at 51.22%
8	41aa, >N_43... at 53.66%
9	41aa, >N_64... at 56.10%
10	41aa, >N_69... at 51.22%
11	41aa, >N_72... at 65.85%
12	41aa, >N_80... at 56.10%
13	41aa, >N_83... at 51.22%
14	41aa, >N_87... at 51.22%
15	41aa, >N_93... at 51.22%
16	41aa, >N_143... at 51.22%
17	41aa, >N_147... at 56.10%
18	41aa, >N_155... at 56.10%
19	41aa, >N_162... at 53.66%
20	41aa, >N_179... at 53.66%
21	41aa, >N_192... at 51.22%
22	41aa, >N_197... at 51.22%
23	41aa, >N_200... at 51.22%
24	41aa, >N_201... at 51.22%
25	41aa, >N_203... at 51.22%
26	41aa, >N_205... at 53.66%
27	41aa, >N_226... at 51.22%
28	41aa, >N_235... at 53.66%
29	41aa, >N_236... at 56.10%
30	41aa, >N_251... at 58.54%
31	41aa, >N_265... at 51.22%
32	41aa, >N_272... at 51.22%
33	41aa, >N_273... at 53.66%
34	41aa, >N_277... at 58.54%
35	41aa, >N_284... at 51.22%
36	41aa, >N_292... at 56.10%
37	41aa, >N_298... at 53.66%
38	41aa, >N_308... at 51.22%
39	41aa, >N_318... at 51.22%
40	41aa, >N_321... at 51.22%
41	41aa, >N_326... at 51.22%
42	41aa, >N_344... at 56.10%
43	41aa, >N_346... at 58.54%
44	41aa, >N_349... at 53.66%
45	41aa, >N_351... at 53.66%
46	41aa, >N_352... at 51.22%
47	41aa, >N_354... at 51.22%
48	41aa, >N_358... at 58.54%
49	41aa, >N_363... at 56.10%
50	41aa, >N_364... at 51.22%
51	41aa, >N_368... at 53.66%
52	41aa, >N_369... at 51.22%
53	41aa, >N_372... at 56.10%
54	41aa, >N_384... at 51.22%
55	41aa, >N_394... at 51.22%
56	41aa, >N_399... at 58.54%
57	41aa, >N_403... at 51.22%
58	41aa, >N_425... at 58.54%
59	41aa, >N_432... at 51.22%
60	41aa, >N_433... at 56.10%
61	41aa, >N_436... at 51.22%
62	41aa, >N_437... at 51.22%
63	41aa, >N_439... at 60.98%
64	41aa, >N_441... at 56.10%
65	41aa, >N_473... at 58.54%
66	41aa, >N_475... at 56.10%
67	41aa, >N_478... at 53.66%
68	41aa, >N_489... at 51.22%
69	41aa, >N_494... at 51.22%
70	41aa, >N_496... at 58.54%
71	41aa, >N_498... at 58.54%
72	41aa, >N_509... at 51.22%
73	41aa, >N_512... at 58.54%
74	41aa, >N_531... at 51.22%
75	41aa, >N_542... at 53.66%
76	41aa, >N_576... at 51.22%
77	41aa, >N_583... at 51.22%
78	41aa, >N_590... at 51.22%
79	41aa, >N_598... at 53.66%
80	41aa, >N_604... at 51.22%
81	41aa, >N_624... at 56.10%
82	41aa, >N_631... at 56.10%
83	41aa, >N_638... at 51.22%
84	41aa, >N_672... at 51.22%
85	41aa, >N_677... at 56.10%
86	41aa, >N_691... at 53.66%
87	41aa, >N_692... at 53.66%
88	41aa, >N_696... at 51.22%
89	41aa, >N_703... at 51.22%
90	41aa, >N_708... at 56.10%
91	41aa, >N_722... at 51.22%
92	41aa, >N_737... at 51.22%
93	41aa, >N_756... at 53.66%
94	41aa, >N_766... at 53.66%
95	41aa, >N_767... at 56.10%
96	41aa, >N_768... at 51.22%
97	41aa, >N_771... at 58.54%
98	41aa, >N_783... at 58.54%
99	41aa, >N_786... at 58.54%
100	41aa, >N_787... at 51.22%
101	41aa, >N_804... at 60.98%
102	41aa, >N_828... at 51.22%
103	41aa, >N_840... at 51.22%
104	41aa, >N_852... at 53.66%
105	41aa, >N_853... at 51.22%
106	41aa, >N_855... at 51.22%
107	41aa, >N_859... at 53.66%
108	41aa, >N_863... at 51.22%
109	41aa, >N_871... at 51.22%
110	41aa, >N_873... at 51.22%
111	41aa, >N_885... at 51.22%
112	41aa, >N_890... at 53.66%
113	41aa, >N_898... at 51.22%
114	41aa, >N_899... at 51.22%
115	41aa, >N_905... at 51.22%
116	41aa, >N_906... at 51.22%
117	41aa, >N_937... at 51.22%
118	41aa, >N_938... at 56.10%
119	41aa, >N_940... at 51.22%
120	41aa, >N_970... at 51.22%
121	41aa, >N_974... at 56.10%
122	41aa, >N_976... at 51.22%
123	41aa, >N_991... at 51.22%
124	41aa, >N_993... at 51.22%
125	41aa, >N_1010... at 53.66%
126	41aa, >N_1020... at 51.22%
127	41aa, >N_1021... at 53.66%
128	41aa, >N_1023... at 53.66%
129	41aa, >N_1028... at 51.22%
130	41aa, >N_1050... at 53.66%
131	41aa, >N_1063... at 53.66%
132	41aa, >N_1072... at 53.66%
133	41aa, >N_1084... at 51.22%
134	41aa, >N_1116... at 53.66%
135	41aa, >N_1121... at 53.66%
136	41aa, >N_1125... at 51.22%
137	41aa, >N_1132... at 53.66%
138	41aa, >N_1136... at 51.22%
139	41aa, >N_1144... at 53.66%
140	41aa, >N_1145... at 56.10%
141	41aa, >N_1205... at 51.22%
142	41aa, >N_1224... at 51.22%
143	41aa, >N_1226... at 51.22%
144	41aa, >N_1230... at 51.22%
145	41aa, >N_1240... at 51.22%
146	41aa, >N_1256... at 51.22%
147	41aa, >N_1263... at 53.66%
148	41aa, >N_1274... at 53.66%
149	41aa, >N_1281... at 58.54%
150	41aa, >N_1298... at 53.66%
151	41aa, >N_1300... at 51.22%
152	41aa, >N_1303... at 56.10%
153	41aa, >N_1306... at 53.66%
154	41aa, >N_1312... at 51.22%
155	41aa, >N_1320... at 58.54%
156	41aa, >N_1336... at 51.22%
157	41aa, >N_1353... at 51.22%
158	41aa, >N_1354... at 51.22%
159	41aa, >N_1355... at 53.66%
160	41aa, >N_1357... at 51.22%
161	41aa, >N_1379... at 53.66%
162	41aa, >N_1429... at 51.22%
163	41aa, >N_1442... at 53.66%
164	41aa, >N_1443... at 51.22%
165	41aa, >N_1472... at 56.10%
166	41aa, >N_1489... at 53.66%
167	41aa, >N_1495... at 51.22%
168	41aa, >N_1517... at 56.10%
169	41aa, >N_1527... at 53.66%
170	41aa, >N_1537... at 53.66%
171	41aa, >N_1558... at 56.10%
172	41aa, >N_1568... at 58.54%
173	41aa, >N_1573... at 51.22%
174	41aa, >N_1579... at 53.66%
175	41aa, >N_1590... at 63.41%
176	41aa, >N_1611... at 51.22%
177	41aa, >N_1613... at 51.22%
178	41aa, >N_1631... at 51.22%
179	41aa, >N_1637... at 53.66%
180	41aa, >N_1647... at 51.22%
181	41aa, >N_1666... at 53.66%
182	41aa, >N_1679... at 51.22%
183	41aa, >N_1692... at 51.22%
184	41aa, >N_1698... at 51.22%
185	41aa, >N_1707... at 53.66%
186	41aa, >N_1721... at 53.66%
187	41aa, >N_1730... at 56.10%
188	41aa, >N_1731... at 53.66%
189	41aa, >N_1755... at 51.22%
190	41aa, >N_1766... at 51.22%
191	41aa, >N_1767... at 53.66%
192	41aa, >N_1769... at 56.10%
193	41aa, >N_1775... at 51.22%
194	41aa, >N_1779... at 51.22%
195	41aa, >N_1799... at 53.66%
196	41aa, >N_1815... at 51.22%
197	41aa, >N_1817... at 51.22%
198	41aa, >N_1821... at 51.22%
199	41aa, >N_1834... at 51.22%
200	41aa, >N_1836... at 56.10%
201	41aa, >N_1840... at 53.66%
202	41aa, >N_1843... at 51.22%
203	41aa, >N_1857... at 53.66%
204	41aa, >N_1860... at 53.66%
205	41aa, >N_1868... at 51.22%
206	41aa, >N_1885... at 51.22%
207	41aa, >N_1896... at 51.22%
208	41aa, >N_1913... at 53.66%
209	41aa, >N_1914... at 56.10%
210	41aa, >N_1919... at 51.22%
211	41aa, >N_1922... at 53.66%
212	41aa, >N_1929... at 56.10%
213	41aa, >N_1943... at 53.66%
214	41aa, >N_1945... at 58.54%
215	41aa, >N_1952... at 56.10%
216	41aa, >N_1955... at 51.22%
217	41aa, >N_1994... at 51.22%
218	41aa, >N_1998... at 51.22%
219	41aa, >N_2001... at 56.10%
220	41aa, >N_2005... at 51.22%
221	41aa, >N_2012... at 51.22%
222	41aa, >N_2014... at 51.22%
223	41aa, >N_2022... at 51.22%
224	41aa, >N_2034... at 53.66%
225	41aa, >N_2040... at 51.22%
226	41aa, >N_2042... at 51.22%
227	41aa, >N_2045... at 51.22%
228	41aa, >N_2057... at 51.22%
229	41aa, >N_2058... at 56.10%
230	41aa, >N_2062... at 56.10%
231	41aa, >N_2076... at 53.66%
232	41aa, >N_2115... at 56.10%
233	41aa, >N_2122... at 58.54%
234	41aa, >N_2162... at 53.66%
235	41aa, >N_2175... at 51.22%
236	41aa, >N_2188... at 53.66%
237	41aa, >N_2196... at 51.22%
238	41aa, >N_2197... at 53.66%
239	41aa, >N_2210... at 53.66%
240	41aa, >N_2212... at 53.66%
241	41aa, >N_2217... at 56.10%
242	41aa, >N_2219... at 51.22%
243	41aa, >N_2240... at 53.66%
244	41aa, >N_2241... at 53.66%
245	41aa, >N_2261... at 51.22%
246	41aa, >N_2265... at 53.66%
247	41aa, >N_2276... at 53.66%
248	41aa, >N_2281... at 56.10%
249	41aa, >N_2287... at 56.10%
250	41aa, >N_2301... at 51.22%
251	41aa, >N_2304... at 56.10%
252	41aa, >N_2328... at 51.22%
253	41aa, >N_2332... at 53.66%
254	41aa, >N_2338... at 51.22%
255	41aa, >N_2339... at 56.10%
256	41aa, >N_2343... at 51.22%
257	41aa, >N_2348... at 51.22%
258	41aa, >N_2375... at 56.10%
259	41aa, >N_2385... at 58.54%
260	41aa, >N_2386... at 51.22%
261	41aa, >N_2412... at 51.22%
262	41aa, >N_2425... at 53.66%
263	41aa, >N_2442... at 53.66%
264	41aa, >N_2466... at 51.22%
265	41aa, >N_2481... at 56.10%
266	41aa, >N_2495... at 51.22%
267	41aa, >N_2498... at 51.22%
268	41aa, >N_2507... at 53.66%
269	41aa, >N_2516... at 51.22%
270	41aa, >N_2517... at 56.10%
271	41aa, >N_2527... at 60.98%
272	41aa, >N_2544... at 51.22%
273	41aa, >N_2556... at 51.22%
274	41aa, >N_2557... at 53.66%
275	41aa, >N_2561... at 60.98%
276	41aa, >N_2574... at 56.10%
277	41aa, >N_2576... at 51.22%
278	41aa, >N_2578... at 51.22%
279	41aa, >N_2582... at 56.10%
280	41aa, >N_2584... at 51.22%
281	41aa, >N_2588... at 51.22%
282	41aa, >N_2603... at 56.10%
283	41aa, >N_2621... at 51.22%
284	41aa, >N_2631... at 58.54%
285	41aa, >N_2632... at 51.22%
286	41aa, >N_2636... at 51.22%
287	41aa, >N_2654... at 53.66%
288	41aa, >N_2658... at 53.66%
>Cluster 3
0	41aa, >N_4... *
1	41aa, >N_7... at 53.66%
2	41aa, >N_15... at 51.22%
3	41aa, >N_18... at 56.10%
4	41aa, >N_65... at 51.22%
5	41aa, >N_76... at 58.54%
6	41aa, >N_85... at 53.66%
7	41aa, >N_114... at 56.10%
8	41aa, >N_115... at 51.22%
9	41aa, >N_116... at 51.22%
10	41aa, >N_121... at 53.66%
11	41aa, >N_126... at 56.10%
12	41aa, >N_130... at 53.66%
13	41aa, >N_136... at 51.22%
14	41aa, >N_145... at 53.66%
15	41aa, >N_148... at 53.66%
16	41aa, >N_157... at 58.54%
17	41aa, >N_195... at 56.10%
18	41aa, >N_241... at 51.22%
19	41aa, >N_261... at 56.10%
20	41aa, >N_264... at 51.22%
21	41aa, >N_291... at 56.10%
22	41aa, >N_311... at 51.22%
23	41aa, >N_314... at 53.66%
24	41aa, >N_320... at 60.98%
25	41aa, >N_322... at 53.66%
26	41aa, >N_333... at 51.22%
27	41aa, >N_340... at 51.22%
28	41aa, >N_350... at 51.22%
29	41aa, >N_356... at 51.22%
30	41aa, >N_386... at 53.66%
31	41aa, >N_388... at 51.22%
32	41aa, >N_390... at 51.22%
33	41aa, >N_396... at 53.66%
34	41aa, >N_400... at 60.98%
35	41aa, >N_407... at 51.22%
36	41aa, >N_419... at 58.54%
37	41aa, >N_452... at 53.66%
38	41aa, >N_460... at 53.66%
39	41aa, >N_476... at 56.10%
40	41aa, >N_481... at 56.10%
41	41aa, >N_484... at 53.66%
42	41aa, >N_485... at 51.22%
43	41aa, >N_491... at 53.66%
44	41aa, >N_504... at 53.66%
45	41aa, >N_510... at 53.66%
46	41aa, >N_541... at 56.10%
47	41aa, >N_580... at 53.66%
48	41aa, >N_602... at 51.22%
49	41aa, >N_603... at 51.22%
50	41aa, >N_612... at 51.22%
51	41aa, >N_625... at 51.22%
52	41aa, >N_629... at 53.66%
53	41aa, >N_637... at 53.66%
54	41aa, >N_666... at 53.66%
55	41aa, >N_668... at 53.66%
56	41aa, >N_670... at 51.22%
57	41aa, >N_719... at 51.22%
58	41aa, >N_742... at 56.10%
59	41aa, >N_758... at 53.66%
60	41aa, >N_763... at 53.66%
61	41aa, >N_764... at 53.66%
62	41aa, >N_774... at 58.54%
63	41aa, >N_775... at 51.22%
64	41aa, >N_788... at 53.66%
65	41aa, >N_806... at 51.22%
66	41aa, >N_812... at 51.22%
67	41aa, >N_823... at 53.66%
68	41aa, >N_836... at 51.22%
69	41aa, >N_856... at 53.66%
70	41aa, >N_860... at 51.22%
71	41aa, >N_876... at 56.10%
72	41aa, >N_912... at 53.66%
73	41aa, >N_913... at 53.66%
74	41aa, >N_941... at 60.98%
75	41aa, >N_987... at 51.22%
76	41aa, >N_998... at 53.66%
77	41aa, >N_1006... at 56.10%
78	41aa, >N_1014... at 60.98%
79	41aa, >N_1047... at 51.22%
80	41aa, >N_1051... at 53.66%
81	41aa, >N_1061... at 51.22%
82	41aa, >N_1080... at 51.22%
83	41aa, >N_1097... at 60.98%
84	41aa, >N_1119... at 53.66%
85	41aa, >N_1133... at 53.66%
86	41aa, >N_1149... at 56.10%
87	41aa, >N_1157... at 51.22%
88	41aa, >N_1178... at 53.66%
89	41aa, >N_1184... at 51.22%
90	41aa, >N_1186... at 51.22%
91	41aa, >N_1198... at 53.66%
92	41aa, >N_1229... at 51.22%
93	41aa, >N_1251... at 51.22%
94	41aa, >N_1269... at 53.66%
95	41aa, >N_1282... at 51.22%
96	41aa, >N_1304... at 60.98%
97	41aa, >N_1305... at 58.54%
98	41aa, >N_1314... at 51.22%
99	41aa, >N_1318... at 51.22%
100	41aa, >N_1326... at 56.10%
101	41aa, >N_1331... at 53.66%
102	41aa, >N_1339... at 58.54%
103	41aa, >N_1374... at 53.66%
104	41aa, >N_1399... at 53.66%
105	41aa, >N_1407... at 51.22%
106	41aa, >N_1430... at 56.10%
107	41aa, >N_1444... at 56.10%
108	41aa, >N_1454... at 58.54%
109	41aa, >N_1473... at 60.98%
110	41aa, >N_1483... at 51.22%
111	41aa, >N_1486... at 53.66%
112	41aa, >N_1523... at 51.22%
113	41aa, >N_1533... at 56.10%
114	41aa, >N_1557... at 51.22%
115	41aa, >N_1569... at 51.22%
116	41aa, >N_1618... at 51.22%
117	41aa, >N_1640... at 51.22%
118	41aa, >N_1648... at 51.22%
119	41aa, >N_1650... at 60.98%
120	41aa, >N_1662... at 51.22%
121	41aa, >N_1671... at 51.22%
122	41aa, >N_1674... at 58.54%
123	41aa, >N_1696... at 51.22%
124	41aa, >N_1701... at 56.10%
125	41aa, >N_1703... at 51.22%
126	41aa, >N_1711... at 51.22%
127	41aa, >N_1726... at 53.66%
128	41aa, >N_1749... at 53.66%
129	41aa, >N_1757... at 53.66%
130	41aa, >N_1758... at 53.66%
131	41aa, >N_1760... at 53.66%
132	41aa, >N_1771... at 51.22%
133	41aa, >N_1780... at 56.10%
134	41aa, >N_1792... at 51.22%
135	41aa, >N_1795... at 51.22%
136	41aa, >N_1797... at 56.10%
137	41aa, >N_1798... at 51.22%
138	41aa, >N_1804... at 58.54%
139	41aa, >N_1807... at 53.66%
140	41aa, >N_1826... at 58.54%
141	41aa, >N_1842... at 51.22%
142	41aa, >N_1846... at 51.22%
143	41aa, >N_1851... at 60.98%
144	41aa, >N_1856... at 51.22%
145	41aa, >N_1864... at 53.66%
146	41aa, >N_1870... at 60.98%
147	41aa, >N_1884... at 51.22%
148	41aa, >N_1899... at 51.22%
149	41aa, >N_1910... at 53.66%
150	41aa, >N_1953... at 53.66%
151	41aa, >N_1973... at 51.22%
152	41aa, >N_1978... at 51.22%
153	41aa, >N_1979... at 51.22%
154	41aa, >N_1984... at 51.22%
155	41aa, >N_1985... at 51.22%
156	41aa, >N_1997... at 56.10%
157	41aa, >N_2016... at 51.22%
158	41aa, >N_2023... at 53.66%
159	41aa, >N_2041... at 51.22%
160	41aa, >N_2059... at 51.22%
161	41aa, >N_2063... at 51.22%
162	41aa, >N_2075... at 53.66%
163	41aa, >N_2082... at 53.66%
164	41aa, >N_2100... at 53.66%
165	41aa, >N_2101... at 51.22%
166	41aa, >N_2107... at 51.22%
167	41aa, >N_2119... at 51.22%
168	41aa, >N_2140... at 53.66%
169	41aa, >N_2143... at 51.22%
170	41aa, >N_2167... at 53.66%
171	41aa, >N_2220... at 58.54%
172	41aa, >N_2232... at 60.98%
173	41aa, >N_2242... at 51.22%
174	41aa, >N_2248... at 53.66%
175	41aa, >N_2250... at 51.22%
176	41aa, >N_2255... at 53.66%
177	41aa, >N_2259... at 51.22%
178	41aa, >N_2283... at 56.10%
179	41aa, >N_2284... at 56.10%
180	41aa, >N_2296... at 51.22%
181	41aa, >N_2302... at 56.10%
182	41aa, >N_2314... at 51.22%
183	41aa, >N_2316... at 51.22%
184	41aa, >N_2320... at 56.10%
185	41aa, >N_2351... at 53.66%
186	41aa, >N_2363... at 51.22%
187	41aa, >N_2370... at 51.22%
188	41aa, >N_2376... at 53.66%
189	41aa, >N_2384... at 51.22%
190	41aa, >N_2411... at 53.66%
191	41aa, >N_2446... at 51.22%
192	41aa, >N_2447... at 51.22%
193	41aa, >N_2449... at 51.22%
194	41aa, >N_2451... at 53.66%
195	41aa, >N_2461... at 53.66%
196	41aa, >N_2464... at 51.22%
197	41aa, >N_2469... at 51.22%
198	41aa, >N_2471... at 56.10%
199	41aa, >N_2497... at 51.22%
200	41aa, >N_2542... at 56.10%
201	41aa, >N_2548... at 53.66%
202	41aa, >N_2566... at 60.98%
203	41aa, >N_2568... at 51.22%
204	41aa, >N_2571... at 56.10%
205	41aa, >N_2572... at 53.66%
206	41aa, >N_2638... at 53.66%
207	41aa, >N_2646... at 51.22%
208	41aa, >N_2655... at 60.98%
209	41aa, >N_2656... at 53.66%
210	41aa, >N_2665... at 51.22%
211	41aa, >N_2667... at 58.54%
>Cluster 4
0	41aa, >N_6... *
1	41aa, >N_19... at 51.22%
2	41aa, >N_32... at 53.66%
3	41aa, >N_47... at 53.66%
4	41aa, >N_49... at 53.66%
5	41aa, >N_50... at 53.66%
6	41aa, >N_51... at 51.22%
7	41aa, >N_57... at 51.22%
8	41aa, >N_59... at 51.22%
9	41aa, >N_75... at 53.66%
10	41aa, >N_128... at 53.66%
11	41aa, >N_131... at 56.10%
12	41aa, >N_135... at 58.54%
13	41aa, >N_139... at 51.22%
14	41aa, >N_142... at 51.22%
15	41aa, >N_166... at 53.66%
16	41aa, >N_168... at 51.22%
17	41aa, >N_172... at 53.66%
18	41aa, >N_180... at 51.22%
19	41aa, >N_189... at 53.66%
20	41aa, >N_215... at 56.10%
21	41aa, >N_221... at 51.22%
22	41aa, >N_225... at 51.22%
23	41aa, >N_239... at 53.66%
24	41aa, >N_244... at 53.66%
25	41aa, >N_252... at 58.54%
26	41aa, >N_257... at 51.22%
27	41aa, >N_260... at 51.22%
28	41aa, >N_288... at 51.22%
29	41aa, >N_293... at 51.22%
30	41aa, >N_295... at 56.10%
31	41aa, >N_310... at 56.10%
32	41aa, >N_313... at 51.22%
33	41aa, >N_378... at 51.22%
34	41aa, >N_387... at 51.22%
35	41aa, >N_415... at 53.66%
36	41aa, >N_440... at 51.22%
37	41aa, >N_467... at 51.22%
38	41aa, >N_471... at 60.98%
39	41aa, >N_487... at 51.22%
40	41aa, >N_492... at 53.66%
41	41aa, >N_493... at 51.22%
42	41aa, >N_497... at 53.66%
43	41aa, >N_500... at 51.22%
44	41aa, >N_514... at 58.54%
45	41aa, >N_525... at 51.22%
46	41aa, >N_537... at 51.22%
47	41aa, >N_557... at 53.66%
48	41aa, >N_558... at 51.22%
49	41aa, >N_561... at 51.22%
50	41aa, >N_569... at 60.98%
51	41aa, >N_581... at 53.66%
52	41aa, >N_584... at 51.22%
53	41aa, >N_591... at 51.22%
54	41aa, >N_606... at 51.22%
55	41aa, >N_610... at 51.22%
56	41aa, >N_623... at 51.22%
57	41aa, >N_630... at 53.66%
58	41aa, >N_640... at 53.66%
59	41aa, >N_644... at 51.22%
60	41aa, >N_649... at 53.66%
61	41aa, >N_653... at 53.66%
62	41aa, >N_663... at 51.22%
63	41aa, >N_679... at 51.22%
64	41aa, >N_687... at 51.22%
65	41aa, >N_695... at 53.66%
66	41aa, >N_738... at 51.22%
67	41aa, >N_773... at 51.22%
68	41aa, >N_777... at 56.10%
69	41aa, >N_793... at 51.22%
70	41aa, >N_808... at 51.22%
71	41aa, >N_832... at 51.22%
72	41aa, >N_834... at 56.10%
73	41aa, >N_835... at 58.54%
74	41aa, >N_870... at 56.10%
75	41aa, >N_877... at 51.22%
76	41aa, >N_878... at 53.66%
77	41aa, >N_880... at 58.54%
78	41aa, >N_883... at 51.22%
79	41aa, >N_921... at 53.66%
80	41aa, >N_933... at 51.22%
81	41aa, >N_942... at 58.54%
82	41aa, >N_944... at 53.66%
83	41aa, >N_954... at 51.22%
84	41aa, >N_978... at 53.66%
85	41aa, >N_988... at 51.22%
86	41aa, >N_1004... at 51.22%
87	41aa, >N_1009... at 51.22%
88	41aa, >N_1017... at 53.66%
89	41aa, >N_1043... at 53.66%
90	41aa, >N_1044... at 53.66%
91	41aa, >N_1054... at 51.22%
92	41aa, >N_1059... at 51.22%
93	41aa, >N_1070... at 56.10%
94	41aa, >N_1091... at 53.66%
95	41aa, >N_1134... at 56.10%
96	41aa, >N_1147... at 51.22%
97	41aa, >N_1156... at 53.66%
98	41aa, >N_1159... at 53.66%
99	41aa, >N_1181... at 51.22%
100	41aa, >N_1187... at 53.66%
101	41aa, >N_1201... at 60.98%
102	41aa, >N_1204... at 58.54%
103	41aa, >N_1206... at 51.22%
104	41aa, >N_1218... at 51.22%
105	41aa, >N_1222... at 58.54%
106	41aa, >N_1227... at 58.54%
107	41aa, >N_1228... at 51.22%
108	41aa, >N_1238... at 53.66%
109	41aa, >N_1259... at 51.22%
110	41aa, >N_1278... at 53.66%
111	41aa, >N_1284... at 53.66%
112	41aa, >N_1310... at 53.66%
113	41aa, >N_1323... at 51.22%
114	41aa, >N_1342... at 53.66%
115	41aa, >N_1343... at 53.66%
116	41aa, >N_1348... at 53.66%
117	41aa, >N_1361... at 56.10%
118	41aa, >N_1369... at 51.22%
119	41aa, >N_1373... at 51.22%
120	41aa, >N_1384... at 53.66%
121	41aa, >N_1386... at 51.22%
122	41aa, >N_1395... at 51.22%
123	41aa, >N_1396... at 53.66%
124	41aa, >N_1417... at 56.10%
125	41aa, >N_1425... at 53.66%
126	41aa, >N_1436... at 51.22%
127	41aa, >N_1445... at 51.22%
128	41aa, >N_1447... at 53.66%
129	41aa, >N_1450... at 51.22%
130	41aa, >N_1482... at 53.66%
131	41aa, >N_1490... at 51.22%
132	41aa, >N_1510... at 60.98%
133	41aa, >N_1522... at 53.66%
134	41aa, >N_1528... at 53.66%
135	41aa, >N_1534... at 51.22%
136	41aa, >N_1547... at 51.22%
137	41aa, >N_1564... at 58.54%
138	41aa, >N_1577... at 53.66%
139	41aa, >N_1581... at 53.66%
140	41aa, >N_1588... at 51.22%
141	41aa, >N_1593... at 53.66%
142	41aa, >N_1598... at 51.22%
143	41aa, >N_1626... at 56.10%
144	41aa, >N_1627... at 51.22%
145	41aa, >N_1632... at 51.22%
146	41aa, >N_1659... at 53.66%
147	41aa, >N_1660... at 51.22%
148	41aa, >N_1663... at 58.54%
149	41aa, >N_1667... at 56.10%
150	41aa, >N_1673... at 56.10%
151	41aa, >N_1677... at 53.66%
152	41aa, >N_1680... at 51.22%
153	41aa, >N_1693... at 53.66%
154	41aa, >N_1697... at 53.66%
155	41aa, >N_1713... at 51.22%
156	41aa, >N_1716... at 53.66%
157	41aa, >N_1717... at 58.54%
158	41aa, >N_1734... at 51.22%
159	41aa, >N_1735... at 53.66%
160	41aa, >N_1738... at 56.10%
161	41aa, >N_1750... at 51.22%
162	41aa, >N_1752... at 53.66%
163	41aa, >N_1768... at 51.22%
164	41aa, >N_1781... at 51.22%
165	41aa, >N_1786... at 51.22%
166	41aa, >N_1789... at 58.54%
167	41aa, >N_1806... at 56.10%
168	41aa, >N_1819... at 51.22%
169	41aa, >N_1822... at 53.66%
170	41aa, >N_1833... at 53.66%
171	41aa, >N_1847... at 56.10%
172	41aa, >N_1865... at 53.66%
173	41aa, >N_1867... at 60.98%
174	41aa, >N_1871... at 53.66%
175	41aa, >N_1900... at 53.66%
176	41aa, >N_1916... at 53.66%
177	41aa, >N_1917... at 53.66%
178	41aa, >N_1923... at 53.66%
179	41aa, >N_1924... at 56.10%
180	41aa, >N_1931... at 51.22%
181	41aa, >N_1932... at 56.10%
182	41aa, >N_1938... at 51.22%
183	41aa, >N_1940... at 56.10%
184	41aa, >N_1974... at 51.22%
185	41aa, >N_1991... at 58.54%
186	41aa, >N_1995... at 51.22%
187	41aa, >N_2000... at 51.22%
188	41aa, >N_2002... at 53.66%
189	41aa, >N_2006... at 53.66%
190	41aa, >N_2024... at 56.10%
191	41aa, >N_2030... at 51.22%
192	41aa, >N_2036... at 53.66%
193	41aa, >N_2037... at 51.22%
194	41aa, >N_2121... at 53.66%
195	41aa, >N_2144... at 53.66%
196	41aa, >N_2163... at 51.22%
197	41aa, >N_2166... at 56.10%
198	41aa, >N_2170... at 56.10%
199	41aa, >N_2172... at 53.66%
200	41aa, >N_2181... at 51.22%
201	41aa, >N_2190... at 51.22%
202	41aa, >N_2202... at 53.66%
203	41aa, >N_2211... at 51.22%
204	41aa, >N_2215... at 53.66%
205	41aa, >N_2223... at 58.54%
206	41aa, >N_2228... at 51.22%
207	41aa, >N_2229... at 53.66%
208	41aa, >N_2237... at 51.22%
209	41aa, >N_2251... at 51.22%
210	41aa, >N_2260... at 51.22%
211	41aa, >N_2264... at 53.66%
212	41aa, >N_2268... at 51.22%
213	41aa, >N_2271... at 56.10%
214	41aa, >N_2273... at 56.10%
215	41aa, >N_2282... at 51.22%
216	41aa, >N_2289... at 51.22%
217	41aa, >N_2299... at 58.54%
218	41aa, >N_2300... at 53.66%
219	41aa, >N_2333... at 51.22%
220	41aa, >N_2365... at 51.22%
221	41aa, >N_2371... at 51.22%
222	41aa, >N_2377... at 56.10%
223	41aa, >N_2398... at 51.22%
224	41aa, >N_2418... at 56.10%
225	41aa, >N_2420... at 58.54%
226	41aa, >N_2423... at 51.22%
227	41aa, >N_2431... at 56.10%
228	41aa, >N_2433... at 53.66%
229	41aa, >N_2435... at 51.22%
230	41aa, >N_2436... at 51.22%
231	41aa, >N_2454... at 53.66%
232	41aa, >N_2456... at 56.10%
233	41aa, >N_2460... at 51.22%
234	41aa, >N_2467... at 51.22%
235	41aa, >N_2486... at 53.66%
236	41aa, >N_2488... at 53.66%
237	41aa, >N_2499... at 53.66%
238	41aa, >N_2509... at 58.54%
239	41aa, >N_2521... at 51.22%
240	41aa, >N_2552... at 53.66%
241	41aa, >N_2560... at 56.10%
242	41aa, >N_2562... at 51.22%
243	41aa, >N_2563... at 58.54%
244	41aa, >N_2565... at 53.66%
245	41aa, >N_2575... at 51.22%
246	41aa, >N_2577... at 53.66%
247	41aa, >N_2593... at 53.66%
248	41aa, >N_2596... at 56.10%
249	41aa, >N_2598... at 51.22%
250	41aa, >N_2604... at 53.66%
251	41aa, >N_2616... at 53.66%
252	41aa, >N_2623... at 53.66%
253	41aa, >N_2626... at 58.54%
254	41aa, >N_2627... at 56.10%
255	41aa, >N_2633... at 51.22%
256	41aa, >N_2637... at 53.66%
>Cluster 5
0	41aa, >N_9... *
1	41aa, >N_16... at 51.22%
2	41aa, >N_33... at 53.66%
3	41aa, >N_86... at 51.22%
4	41aa, >N_95... at 53.66%
5	41aa, >N_111... at 51.22%
6	41aa, >N_129... at 53.66%
7	41aa, >N_150... at 51.22%
8	41aa, >N_175... at 51.22%
9	41aa, >N_199... at 60.98%
10	41aa, >N_262... at 53.66%
11	41aa, >N_270... at 51.22%
12	41aa, >N_275... at 51.22%
13	41aa, >N_300... at 51.22%
14	41aa, >N_302... at 51.22%
15	41aa, >N_408... at 51.22%
16	41aa, >N_420... at 58.54%
17	41aa, >N_458... at 60.98%
18	41aa, >N_464... at 53.66%
19	41aa, >N_517... at 53.66%
20	41aa, >N_518... at 53.66%
21	41aa, >N_621... at 51.22%
22	41aa, >N_633... at 53.66%
23	41aa, >N_635... at 53.66%
24	41aa, >N_643... at 56.10%
25	41aa, >N_656... at 51.22%
26	41aa, >N_669... at 56.10%
27	41aa, >N_690... at 53.66%
28	41aa, >N_723... at 58.54%
29	41aa, >N_745... at 51.22%
30	41aa, >N_755... at 51.22%
31	41aa, >N_845... at 51.22%
32	41aa, >N_867... at 53.66%
33	41aa, >N_908... at 51.22%
34	41aa, >N_939... at 51.22%
35	41aa, >N_943... at 56.10%
36	41aa, >N_947... at 51.22%
37	41aa, >N_973... at 56.10%
38	41aa, >N_1011... at 56.10%
39	41aa, >N_1024... at 56.10%
40	41aa, >N_1041... at 51.22%
41	41aa, >N_1052... at 51.22%
42	41aa, >N_1071... at 51.22%
43	41aa, >N_1077... at 53.66%
44	41aa, >N_1083... at 51.22%
45	41aa, >N_1085... at 56.10%
46	41aa, >N_1117... at 53.66%
47	41aa, >N_1122... at 51.22%
48	41aa, >N_1167... at 56.10%
49	41aa, >N_1242... at 51.22%
50	41aa, >N_1244... at 51.22%
51	41aa, >N_1245... at 51.22%
52	41aa, >N_1270... at 51.22%
53	41aa, >N_1316... at 56.10%
54	41aa, >N_1321... at 53.66%
55	41aa, >N_1327... at 51.22%
56	41aa, >N_1385... at 53.66%
57	41aa, >N_1398... at 51.22%
58	41aa, >N_1449... at 53.66%
59	41aa, >N_1498... at 58.54%
60	41aa, >N_1538... at 56.10%
61	41aa, >N_1543... at 51.22%
62	41aa, >N_1661... at 53.66%
63	41aa, >N_1691... at 56.10%
64	41aa, >N_1702... at 56.10%
65	41aa, >N_1709... at 51.22%
66	41aa, >N_1727... at 53.66%
67	41aa, >N_1745... at 53.66%
68	41aa, >N_1764... at 51.22%
69	41aa, >N_1793... at 51.22%
70	41aa, >N_1832... at 51.22%
71	41aa, >N_1849... at 53.66%
72	41aa, >N_1901... at 56.10%
73	41aa, >N_1950... at 53.66%
74	41aa, >N_2019... at 53.66%
75	41aa, >N_2031... at 51.22%
76	41aa, >N_2047... at 51.22%
77	41aa, >N_2054... at 56.10%
78	41aa, >N_2091... at 56.10%
79	41aa, >N_2102... at 51.22%
80	41aa, >N_2103... at 51.22%
81	41aa, >N_2113... at 53.66%
82	41aa, >N_2134... at 51.22%
83	41aa, >N_2150... at 51.22%
84	41aa, >N_2164... at 51.22%
85	41aa, >N_2187... at 53.66%
86	41aa, >N_2238... at 51.22%
87	41aa, >N_2291... at 51.22%
88	41aa, >N_2303... at 58.54%
89	41aa, >N_2352... at 58.54%
90	41aa, >N_2359... at 56.10%
91	41aa, >N_2381... at 53.66%
92	41aa, >N_2414... at 51.22%
93	41aa, >N_2494... at 51.22%
94	41aa, >N_2518... at 56.10%
95	41aa, >N_2520... at 53.66%
96	41aa, >N_2583... at 51.22%
97	41aa, >N_2605... at 56.10%
98	41aa, >N_2615... at 51.22%
99	41aa, >N_2645... at 51.22%
100	41aa, >N_2649... at 51.22%
101	41aa, >N_2666... at 51.22%
>Cluster 6
0	41aa, >N_11... *
1	41aa, >N_12... at 56.10%
2	41aa, >N_55... at 51.22%
3	41aa, >N_74... at 53.66%
4	41aa, >N_84... at 56.10%
5	41aa, >N_106... at 53.66%
6	41aa, >N_110... at 51.22%
7	41aa, >N_151... at 56.10%
8	41aa, >N_164... at 56.10%
9	41aa, >N_194... at 53.66%
10	41aa, >N_207... at 51.22%
11	41aa, >N_256... at 60.98%
12	41aa, >N_263... at 51.22%
13	41aa, >N_286... at 51.22%
14	41aa, >N_296... at 53.66%
15	41aa, >N_328... at 51.22%
16	41aa, >N_375... at 51.22%
17	41aa, >N_435... at 53.66%
18	41aa, >N_450... at 51.22%
19	41aa, >N_454... at 56.10%
20	41aa, >N_480... at 53.66%
21	41aa, >N_482... at 51.22%
22	41aa, >N_495... at 56.10%
23	41aa, >N_546... at 56.10%
24	41aa, >N_572... at 51.22%
25	41aa, >N_573... at 53.66%
26	41aa, >N_586... at 51.22%
27	41aa, >N_632... at 56.10%
28	41aa, >N_688... at 60.98%
29	41aa, >N_697... at 58.54%
30	41aa, >N_698... at 51.22%
31	41aa, >N_717... at 51.22%
32	41aa, >N_740... at 58.54%
33	41aa, >N_749... at 53.66%
34	41aa, >N_761... at 56.10%
35	41aa, >N_772... at 58.54%
36	41aa, >N_816... at 53.66%
37	41aa, >N_820... at 53.66%
38	41aa, >N_822... at 56.10%
39	41aa, >N_827... at 51.22%
40	41aa, >N_833... at 53.66%
41	41aa, >N_837... at 60.98%
42	41aa, >N_866... at 53.66%
43	41aa, >N_891... at 51.22%
44	41aa, >N_902... at 51.22%
45	41aa, >N_903... at 56.10%
46	41aa, >N_911... at 53.66%
47	41aa, >N_918... at 53.66%
48	41aa, >N_951... at 53.66%
49	41aa, >N_963... at 56.10%
50	41aa, >N_996... at 51.22%
51	41aa, >N_1033... at 53.66%
52	41aa, >N_1057... at 51.22%
53	41aa, >N_1112... at 51.22%
54	41aa, >N_1114... at 56.10%
55	41aa, >N_1207... at 51.22%
56	41aa, >N_1237... at 53.66%
57	41aa, >N_1260... at 51.22%
58	41aa, >N_1277... at 51.22%
59	41aa, >N_1299... at 58.54%
60	41aa, >N_1382... at 53.66%
61	41aa, >N_1421... at 51.22%
62	41aa, >N_1423... at 51.22%
63	41aa, >N_1424... at 51.22%
64	41aa, >N_1456... at 56.10%
65	41aa, >N_1467... at 51.22%
66	41aa, >N_1476... at 51.22%
67	41aa, >N_1478... at 53.66%
68	41aa, >N_1485... at 51.22%
69	41aa, >N_1502... at 51.22%
70	41aa, >N_1512... at 56.10%
71	41aa, >N_1518... at 53.66%
72	41aa, >N_1521... at 51.22%
73	41aa, >N_1526... at 53.66%
74	41aa, >N_1539... at 51.22%
75	41aa, >N_1575... at 51.22%
76	41aa, >N_1599... at 51.22%
77	41aa, >N_1621... at 51.22%
78	41aa, >N_1625... at 51.22%
79	41aa, >N_1644... at 53.66%
80	41aa, >N_1645... at 58.54%
81	41aa, >N_1649... at 53.66%
82	41aa, >N_1682... at 51.22%
83	41aa, >N_1705... at 51.22%
84	41aa, >N_1706... at 53.66%
85	41aa, >N_1715... at 51.22%
86	41aa, >N_1756... at 53.66%
87	41aa, >N_1805... at 51.22%
88	41aa, >N_1812... at 51.22%
89	41aa, >N_1818... at 51.22%
90	41aa, >N_1825... at 51.22%
91	41aa, >N_1852... at 53.66%
92	41aa, >N_1890... at 56.10%
93	41aa, >N_1909... at 51.22%
94	41aa, >N_1921... at 51.22%
95	41aa, >N_1925... at 53.66%
96	41aa, >N_1927... at 53.66%
97	41aa, >N_1941... at 53.66%
98	41aa, >N_1946... at 51.22%
99	41aa, >N_2009... at 51.22%
100	41aa, >N_2038... at 51.22%
101	41aa, >N_2061... at 58.54%
102	41aa, >N_2112... at 56.10%
103	41aa, >N_2159... at 51.22%
104	41aa, >N_2180... at 58.54%
105	41aa, >N_2200... at 56.10%
106	41aa, >N_2231... at 51.22%
107	41aa, >N_2269... at 56.10%
108	41aa, >N_2277... at 53.66%
109	41aa, >N_2288... at 58.54%
110	41aa, >N_2319... at 51.22%
111	41aa, >N_2366... at 53.66%
112	41aa, >N_2390... at 58.54%
113	41aa, >N_2395... at 51.22%
114	41aa, >N_2406... at 53.66%
115	41aa, >N_2417... at 58.54%
116	41aa, >N_2419... at 51.22%
117	41aa, >N_2445... at 53.66%
118	41aa, >N_2450... at 53.66%
119	41aa, >N_2475... at 51.22%
120	41aa, >N_2530... at 51.22%
121	41aa, >N_2533... at 51.22%
122	41aa, >N_2595... at 51.22%
123	41aa, >N_2597... at 53.66%
124	41aa, >N_2599... at 53.66%
125	41aa, >N_2611... at 56.10%
126	41aa, >N_2659... at 51.22%
>Cluster 7
0	41aa, >N_13... *
1	41aa, >N_14... at 65.85%
2	41aa, >N_60... at 51.22%
3	41aa, >N_61... at 51.22%
4	41aa, >N_103... at 51.22%
5	41aa, >N_124... at 51.22%
6	41aa, >N_165... at 51.22%
7	41aa, >N_170... at 58.54%
8	41aa, >N_222... at 51.22%
9	41aa, >N_285... at 51.22%
10	41aa, >N_301... at 51.22%
11	41aa, >N_303... at 51.22%
12	41aa, >N_306... at 53.66%
13	41aa, >N_327... at 53.66%
14	41aa, >N_334... at 51.22%
15	41aa, >N_337... at 56.10%
16	41aa, >N_338... at 53.66%
17	41aa, >N_362... at 51.22%
18	41aa, >N_393... at 51.22%
19	41aa, >N_421... at 53.66%
20	41aa, >N_426... at 51.22%
21	41aa, >N_477... at 56.10%
22	41aa, >N_501... at 51.22%
23	41aa, >N_530... at 56.10%
24	41aa, >N_534... at 51.22%
25	41aa, >N_543... at 53.66%
26	41aa, >N_553... at 56.10%
27	41aa, >N_628... at 51.22%
28	41aa, >N_648... at 51.22%
29	41aa, >N_665... at 51.22%
30	41aa, >N_683... at 56.10%
31	41aa, >N_714... at 53.66%
32	41aa, >N_776... at 58.54%
33	41aa, >N_785... at 51.22%
34	41aa, >N_829... at 51.22%
35	41aa, >N_831... at 51.22%
36	41aa, >N_842... at 51.22%
37	41aa, >N_846... at 51.22%
38	41aa, >N_854... at 51.22%
39	41aa, >N_909... at 53.66%
40	41aa, >N_924... at 53.66%
41	41aa, >N_935... at 53.66%
42	41aa, >N_936... at 53.66%
43	41aa, >N_960... at 53.66%
44	41aa, >N_982... at 51.22%
45	41aa, >N_995... at 51.22%
46	41aa, >N_1037... at 56.10%
47	41aa, >N_1042... at 51.22%
48	41aa, >N_1067... at 56.10%
49	41aa, >N_1069... at 58.54%
50	41aa, >N_1094... at 51.22%
51	41aa, >N_1105... at 51.22%
52	41aa, >N_1106... at 53.66%
53	41aa, >N_1120... at 51.22%
54	41aa, >N_1124... at 51.22%
55	41aa, >N_1168... at 53.66%
56	41aa, >N_1191... at 56.10%
57	41aa, >N_1208... at 51.22%
58	41aa, >N_1236... at 53.66%
59	41aa, >N_1254... at 51.22%
60	41aa, >N_1261... at 51.22%
61	41aa, >N_1272... at 58.54%
62	41aa, >N_1283... at 51.22%
63	41aa, >N_1294... at 53.66%
64	41aa, >N_1311... at 51.22%
65	41aa, >N_1340... at 51.22%
66	41aa, >N_1349... at 51.22%
67	41aa, >N_1371... at 53.66%
68	41aa, >N_1392... at 56.10%
69	41aa, >N_1408... at 53.66%
70	41aa, >N_1458... at 56.10%
71	41aa, >N_1459... at 51.22%
72	41aa, >N_1463... at 56.10%
73	41aa, >N_1464... at 51.22%
74	41aa, >N_1480... at 51.22%
75	41aa, >N_1493... at 51.22%
76	41aa, >N_1516... at 51.22%
77	41aa, >N_1549... at 51.22%
78	41aa, >N_1554... at 51.22%
79	41aa, >N_1574... at 53.66%
80	41aa, >N_1658... at 53.66%
81	41aa, >N_1665... at 51.22%
82	41aa, >N_1670... at 58.54%
83	41aa, >N_1672... at 51.22%
84	41aa, >N_1700... at 51.22%
85	41aa, >N_1728... at 51.22%
86	41aa, >N_1747... at 53.66%
87	41aa, >N_1790... at 51.22%
88	41aa, >N_1801... at 65.85%
89	41aa, >N_1841... at 53.66%
90	41aa, >N_1887... at 58.54%
91	41aa, >N_1902... at 51.22%
92	41aa, >N_1956... at 56.10%
93	41aa, >N_1982... at 51.22%
94	41aa, >N_1983... at 51.22%
95	41aa, >N_2003... at 58.54%
96	41aa, >N_2027... at 51.22%
97	41aa, >N_2052... at 56.10%
98	41aa, >N_2065... at 56.10%
99	41aa, >N_2066... at 51.22%
100	41aa, >N_2073... at 56.10%
101	41aa, >N_2108... at 56.10%
102	41aa, >N_2133... at 51.22%
103	41aa, >N_2135... at 51.22%
104	41aa, >N_2142... at 60.98%
105	41aa, >N_2149... at 51.22%
106	41aa, >N_2154... at 56.10%
107	41aa, >N_2193... at 51.22%
108	41aa, >N_2216... at 51.22%
109	41aa, >N_2224... at 56.10%
110	41aa, >N_2234... at 53.66%
111	41aa, >N_2262... at 53.66%
112	41aa, >N_2275... at 51.22%
113	41aa, >N_2306... at 53.66%
114	41aa, >N_2322... at 53.66%
115	41aa, >N_2334... at 53.66%
116	41aa, >N_2358... at 51.22%
117	41aa, >N_2360... at 51.22%
118	41aa, >N_2361... at 56.10%
119	41aa, >N_2408... at 51.22%
120	41aa, >N_2421... at 56.10%
121	41aa, >N_2443... at 58.54%
122	41aa, >N_2473... at 53.66%
123	41aa, >N_2496... at 56.10%
124	41aa, >N_2532... at 51.22%
125	41aa, >N_2558... at 56.10%
126	41aa, >N_2567... at 58.54%
127	41aa, >N_2573... at 51.22%
128	41aa, >N_2614... at 56.10%
129	41aa, >N_2640... at 51.22%
>Cluster 8
0	41aa, >N_17... *
1	41aa, >N_38... at 53.66%
2	41aa, >N_46... at 51.22%
3	41aa, >N_107... at 51.22%
4	41aa, >N_117... at 58.54%
5	41aa, >N_123... at 56.10%
6	41aa, >N_160... at 51.22%
7	41aa, >N_182... at 51.22%
8	41aa, >N_209... at 51.22%
9	41aa, >N_247... at 51.22%
10	41aa, >N_249... at 53.66%
11	41aa, >N_271... at 51.22%
12	41aa, >N_365... at 53.66%
13	41aa, >N_370... at 58.54%
14	41aa, >N_373... at 56.10%
15	41aa, >N_447... at 51.22%
16	41aa, >N_488... at 53.66%
17	41aa, >N_529... at 53.66%
18	41aa, >N_535... at 51.22%
19	41aa, >N_585... at 51.22%
20	41aa, >N_605... at 53.66%
21	41aa, >N_680... at 53.66%
22	41aa, >N_718... at 53.66%
23	41aa, >N_747... at 56.10%
24	41aa, >N_754... at 51.22%
25	41aa, >N_765... at 53.66%
26	41aa, >N_811... at 56.10%
27	41aa, >N_824... at 51.22%
28	41aa, >N_849... at 51.22%
29	41aa, >N_888... at 56.10%
30	41aa, >N_925... at 56.10%
31	41aa, >N_929... at 56.10%
32	41aa, >N_975... at 51.22%
33	41aa, >N_1001... at 51.22%
34	41aa, >N_1005... at 51.22%
35	41aa, >N_1029... at 51.22%
36	41aa, >N_1035... at 51.22%
37	41aa, >N_1058... at 51.22%
38	41aa, >N_1089... at 53.66%
39	41aa, >N_1100... at 51.22%
40	41aa, >N_1129... at 53.66%
41	41aa, >N_1177... at 51.22%
42	41aa, >N_1188... at 51.22%
43	41aa, >N_1189... at 51.22%
44	41aa, >N_1243... at 53.66%
45	41aa, >N_1252... at 51.22%
46	41aa, >N_1276... at 53.66%
47	41aa, >N_1287... at 51.22%
48	41aa, >N_1352... at 58.54%
49	41aa, >N_1377... at 51.22%
50	41aa, >N_1383... at 51.22%
51	41aa, >N_1409... at 53.66%
52	41aa, >N_1410... at 51.22%
53	41aa, >N_1412... at 51.22%
54	41aa, >N_1439... at 53.66%
55	41aa, >N_1520... at 51.22%
56	41aa, >N_1541... at 60.98%
57	41aa, >N_1571... at 51.22%
58	41aa, >N_1601... at 51.22%
59	41aa, >N_1642... at 51.22%
60	41aa, >N_1689... at 53.66%
61	41aa, >N_1722... at 51.22%
62	41aa, >N_1739... at 51.22%
63	41aa, >N_1808... at 53.66%
64	41aa, >N_1848... at 51.22%
65	41aa, >N_1858... at 51.22%
66	41aa, >N_1861... at 58.54%
67	41aa, >N_1879... at 53.66%
68	41aa, >N_1949... at 60.98%
69	41aa, >N_2035... at 51.22%
70	41aa, >N_2048... at 51.22%
71	41aa, >N_2118... at 51.22%
72	41aa, >N_2120... at 53.66%
73	41aa, >N_2171... at 51.22%
74	41aa, >N_2272... at 51.22%
75	41aa, >N_2317... at 51.22%
76	41aa, >N_2347... at 51.22%
77	41aa, >N_2392... at 51.22%
78	41aa, >N_2397... at 51.22%
79	41aa, >N_2410... at 53.66%
80	41aa, >N_2470... at 56.10%
81	41aa, >N_2589... at 58.54%
82	41aa, >N_2592... at 51.22%
>Cluster 9
0	41aa, >N_21... *
1	41aa, >N_26... at 51.22%
2	41aa, >N_29... at 51.22%
3	41aa, >N_53... at 51.22%
4	41aa, >N_56... at 56.10%
5	41aa, >N_68... at 53.66%
6	41aa, >N_79... at 53.66%
7	41aa, >N_81... at 53.66%
8	41aa, >N_90... at 51.22%
9	41aa, >N_133... at 51.22%
10	41aa, >N_174... at 56.10%
11	41aa, >N_178... at 60.98%
12	41aa, >N_191... at 51.22%
13	41aa, >N_196... at 53.66%
14	41aa, >N_204... at 56.10%
15	41aa, >N_231... at 53.66%
16	41aa, >N_240... at 53.66%
17	41aa, >N_253... at 51.22%
18	41aa, >N_268... at 51.22%
19	41aa, >N_279... at 51.22%
20	41aa, >N_297... at 58.54%
21	41aa, >N_305... at 51.22%
22	41aa, >N_345... at 51.22%
23	41aa, >N_348... at 51.22%
24	41aa, >N_374... at 51.22%
25	41aa, >N_427... at 60.98%
26	41aa, >N_429... at 56.10%
27	41aa, >N_434... at 51.22%
28	41aa, >N_442... at 51.22%
29	41aa, >N_470... at 53.66%
30	41aa, >N_520... at 60.98%
31	41aa, >N_521... at 51.22%
32	41aa, >N_522... at 51.22%
33	41aa, >N_533... at 60.98%
34	41aa, >N_536... at 53.66%
35	41aa, >N_540... at 51.22%
36	41aa, >N_559... at 51.22%
37	41aa, >N_574... at 56.10%
38	41aa, >N_579... at 51.22%
39	41aa, >N_601... at 51.22%
40	41aa, >N_607... at 53.66%
41	41aa, >N_609... at 53.66%
42	41aa, >N_622... at 51.22%
43	41aa, >N_647... at 51.22%
44	41aa, >N_652... at 53.66%
45	41aa, >N_704... at 53.66%
46	41aa, >N_707... at 58.54%
47	41aa, >N_713... at 53.66%
48	41aa, >N_732... at 60.98%
49	41aa, >N_769... at 53.66%
50	41aa, >N_799... at 53.66%
51	41aa, >N_802... at 51.22%
52	41aa, >N_839... at 51.22%
53	41aa, >N_843... at 51.22%
54	41aa, >N_847... at 53.66%
55	41aa, >N_896... at 53.66%
56	41aa, >N_900... at 56.10%
57	41aa, >N_999... at 53.66%
58	41aa, >N_1107... at 53.66%
59	41aa, >N_1143... at 58.54%
60	41aa, >N_1155... at 53.66%
61	41aa, >N_1162... at 56.10%
62	41aa, >N_1165... at 51.22%
63	41aa, >N_1196... at 56.10%
64	41aa, >N_1209... at 58.54%
65	41aa, >N_1211... at 53.66%
66	41aa, >N_1213... at 58.54%
67	41aa, >N_1248... at 56.10%
68	41aa, >N_1267... at 53.66%
69	41aa, >N_1288... at 56.10%
70	41aa, >N_1293... at 51.22%
71	41aa, >N_1301... at 56.10%
72	41aa, >N_1308... at 56.10%
73	41aa, >N_1317... at 51.22%
74	41aa, >N_1325... at 53.66%
75	41aa, >N_1333... at 51.22%
76	41aa, >N_1345... at 53.66%
77	41aa, >N_1360... at 58.54%
78	41aa, >N_1397... at 53.66%
79	41aa, >N_1420... at 53.66%
80	41aa, >N_1469... at 51.22%
81	41aa, >N_1470... at 53.66%
82	41aa, >N_1484... at 51.22%
83	41aa, >N_1488... at 51.22%
84	41aa, >N_1491... at 56.10%
85	41aa, >N_1494... at 63.41%
86	41aa, >N_1506... at 51.22%
87	41aa, >N_1511... at 51.22%
88	41aa, >N_1544... at 56.10%
89	41aa, >N_1546... at 58.54%
90	41aa, >N_1566... at 56.10%
91	41aa, >N_1606... at 58.54%
92	41aa, >N_1609... at 58.54%
93	41aa, >N_1630... at 51.22%
94	41aa, >N_1641... at 51.22%
95	41aa, >N_1685... at 51.22%
96	41aa, >N_1687... at 53.66%
97	41aa, >N_1699... at 60.98%
98	41aa, >N_1708... at 56.10%
99	41aa, >N_1712... at 51.22%
100	41aa, >N_1776... at 58.54%
101	41aa, >N_1778... at 53.66%
102	41aa, >N_1813... at 51.22%
103	41aa, >N_1828... at 53.66%
104	41aa, >N_1881... at 53.66%
105	41aa, >N_1904... at 51.22%
106	41aa, >N_1907... at 51.22%
107	41aa, >N_1908... at 53.66%
108	41aa, >N_1928... at 60.98%
109	41aa, >N_1948... at 53.66%
110	41aa, >N_1959... at 51.22%
111	41aa, >N_2010... at 51.22%
112	41aa, >N_2049... at 51.22%
113	41aa, >N_2064... at 51.22%
114	41aa, >N_2084... at 56.10%
115	41aa, >N_2090... at 53.66%
116	41aa, >N_2110... at 51.22%
117	41aa, >N_2116... at 51.22%
118	41aa, >N_2126... at 53.66%
119	41aa, >N_2128... at 51.22%
120	41aa, >N_2137... at 53.66%
121	41aa, >N_2222... at 51.22%
122	41aa, >N_2233... at 51.22%
123	41aa, >N_2243... at 51.22%
124	41aa, >N_2270... at 51.22%
125	41aa, >N_2295... at 51.22%
126	41aa, >N_2297... at 56.10%
127	41aa, >N_2329... at 51.22%
128	41aa, >N_2331... at 51.22%
129	41aa, >N_2336... at 51.22%
130	41aa, >N_2388... at 51.22%
131	41aa, >N_2416... at 53.66%
132	41aa, >N_2434... at 60.98%
133	41aa, >N_2437... at 58.54%
134	41aa, >N_2452... at 56.10%
135	41aa, >N_2483... at 58.54%
136	41aa, >N_2535... at 53.66%
137	41aa, >N_2539... at 56.10%
138	41aa, >N_2554... at 51.22%
139	41aa, >N_2586... at 51.22%
140	41aa, >N_2629... at 51.22%
141	41aa, >N_2639... at 53.66%
>Cluster 10
0	41aa, >N_22... *
1	41aa, >N_62... at 53.66%
2	41aa, >N_82... at 51.22%
3	41aa, >N_89... at 58.54%
4	41aa, >N_104... at 51.22%
5	41aa, >N_181... at 53.66%
6	41aa, >N_228... at 56.10%
7	41aa, >N_246... at 56.10%
8	41aa, >N_255... at 51.22%
9	41aa, >N_316... at 56.10%
10	41aa, >N_410... at 53.66%
11	41aa, >N_451... at 51.22%
12	41aa, >N_457... at 56.10%
13	41aa, >N_658... at 51.22%
14	41aa, >N_660... at 56.10%
15	41aa, >N_712... at 51.22%
16	41aa, >N_731... at 53.66%
17	41aa, >N_734... at 56.10%
18	41aa, >N_744... at 60.98%
19	41aa, >N_796... at 53.66%
20	41aa, >N_981... at 51.22%
21	41aa, >N_1008... at 56.10%
22	41aa, >N_1049... at 51.22%
23	41aa, >N_1216... at 56.10%
24	41aa, >N_1307... at 51.22%
25	41aa, >N_1329... at 51.22%
26	41aa, >N_1404... at 51.22%
27	41aa, >N_1441... at 60.98%
28	41aa, >N_1567... at 56.10%
29	41aa, >N_1638... at 56.10%
30	41aa, >N_1643... at 56.10%
31	41aa, >N_1763... at 53.66%
32	41aa, >N_1839... at 51.22%
33	41aa, >N_1935... at 51.22%
34	41aa, >N_2015... at 51.22%
35	41aa, >N_2087... at 51.22%
36	41aa, >N_2099... at 51.22%
37	41aa, >N_2185... at 51.22%
38	41aa, >N_2189... at 51.22%
39	41aa, >N_2402... at 51.22%
40	41aa, >N_2403... at 53.66%
41	41aa, >N_2612... at 51.22%
>Cluster 11
0	41aa, >N_36... *
1	41aa, >N_37... at 68.29%
2	41aa, >N_41... at 51.22%
3	41aa, >N_54... at 53.66%
4	41aa, >N_140... at 56.10%
5	41aa, >N_202... at 58.54%
6	41aa, >N_243... at 51.22%
7	41aa, >N_245... at 58.54%
8	41aa, >N_258... at 51.22%
9	41aa, >N_304... at 53.66%
10	41aa, >N_335... at 51.22%
11	41aa, >N_379... at 58.54%
12	41aa, >N_398... at 53.66%
13	41aa, >N_401... at 51.22%
14	41aa, >N_402... at 51.22%
15	41aa, >N_404... at 53.66%
16	41aa, >N_409... at 58.54%
17	41aa, >N_413... at 58.54%
18	41aa, >N_445... at 51.22%
19	41aa, >N_483... at 51.22%
20	41aa, >N_499... at 53.66%
21	41aa, >N_506... at 51.22%
22	41aa, >N_555... at 51.22%
23	41aa, >N_562... at 51.22%
24	41aa, >N_589... at 53.66%
25	41aa, >N_650... at 53.66%
26	41aa, >N_662... at 51.22%
27	41aa, >N_694... at 53.66%
28	41aa, >N_711... at 51.22%
29	41aa, >N_733... at 53.66%
30	41aa, >N_781... at 56.10%
31	41aa, >N_795... at 53.66%
32	41aa, >N_801... at 53.66%
33	41aa, >N_818... at 56.10%
34	41aa, >N_826... at 51.22%
35	41aa, >N_862... at 51.22%
36	41aa, >N_907... at 51.22%
37	41aa, >N_923... at 51.22%
38	41aa, >N_956... at 51.22%
39	41aa, >N_962... at 53.66%
40	41aa, >N_1036... at 53.66%
41	41aa, >N_1073... at 53.66%
42	41aa, >N_1131... at 53.66%
43	41aa, >N_1158... at 51.22%
44	41aa, >N_1160... at 51.22%
45	41aa, >N_1174... at 51.22%
46	41aa, >N_1183... at 51.22%
47	41aa, >N_1199... at 63.41%
48	41aa, >N_1217... at 51.22%
49	41aa, >N_1247... at 53.66%
50	41aa, >N_1265... at 53.66%
51	41aa, >N_1279... at 56.10%
52	41aa, >N_1365... at 53.66%
53	41aa, >N_1367... at 51.22%
54	41aa, >N_1390... at 51.22%
55	41aa, >N_1415... at 51.22%
56	41aa, >N_1504... at 53.66%
57	41aa, >N_1540... at 51.22%
58	41aa, >N_1576... at 51.22%
59	41aa, >N_1602... at 51.22%
60	41aa, >N_1617... at 53.66%
61	41aa, >N_1620... at 51.22%
62	41aa, >N_1646... at 53.66%
63	41aa, >N_1664... at 56.10%
64	41aa, >N_1684... at 53.66%
65	41aa, >N_1690... at 51.22%
66	41aa, >N_1742... at 51.22%
67	41aa, >N_1765... at 53.66%
68	41aa, >N_1782... at 56.10%
69	41aa, >N_1787... at 58.54%
70	41aa, >N_1810... at 51.22%
71	41aa, >N_1859... at 51.22%
72	41aa, >N_1875... at 53.66%
73	41aa, >N_1877... at 53.66%
74	41aa, >N_1883... at 53.66%
75	41aa, >N_1951... at 60.98%
76	41aa, >N_1986... at 53.66%
77	41aa, >N_1988... at 53.66%
78	41aa, >N_2018... at 51.22%
79	41aa, >N_2161... at 51.22%
80	41aa, >N_2174... at 51.22%
81	41aa, >N_2308... at 51.22%
82	41aa, >N_2309... at 53.66%
83	41aa, >N_2337... at 51.22%
84	41aa, >N_2356... at 51.22%
85	41aa, >N_2357... at 56.10%
86	41aa, >N_2368... at 51.22%
87	41aa, >N_2374... at 51.22%
88	41aa, >N_2378... at 53.66%
89	41aa, >N_2396... at 56.10%
90	41aa, >N_2399... at 53.66%
91	41aa, >N_2476... at 51.22%
92	41aa, >N_2528... at 51.22%
93	41aa, >N_2585... at 51.22%
94	41aa, >N_2613... at 53.66%
95	41aa, >N_2619... at 53.66%
96	41aa, >N_2647... at 56.10%
>Cluster 12
0	41aa, >N_40... *
1	41aa, >N_63... at 51.22%
2	41aa, >N_92... at 51.22%
3	41aa, >N_125... at 53.66%
4	41aa, >N_156... at 51.22%
5	41aa, >N_171... at 56.10%
6	41aa, >N_185... at 56.10%
7	41aa, >N_229... at 51.22%
8	41aa, >N_230... at 56.10%
9	41aa, >N_238... at 51.22%
10	41aa, >N_276... at 51.22%
11	41aa, >N_336... at 51.22%
12	41aa, >N_355... at 51.22%
13	41aa, >N_438... at 51.22%
14	41aa, >N_446... at 51.22%
15	41aa, >N_502... at 56.10%
16	41aa, >N_513... at 53.66%
17	41aa, >N_526... at 51.22%
18	41aa, >N_538... at 58.54%
19	41aa, >N_575... at 51.22%
20	41aa, >N_706... at 51.22%
21	41aa, >N_728... at 51.22%
22	41aa, >N_813... at 51.22%
23	41aa, >N_869... at 51.22%
24	41aa, >N_881... at 51.22%
25	41aa, >N_882... at 51.22%
26	41aa, >N_919... at 56.10%
27	41aa, >N_928... at 53.66%
28	41aa, >N_945... at 51.22%
29	41aa, >N_986... at 53.66%
30	41aa, >N_1007... at 51.22%
31	41aa, >N_1027... at 58.54%
32	41aa, >N_1046... at 56.10%
33	41aa, >N_1055... at 51.22%
34	41aa, >N_1068... at 53.66%
35	41aa, >N_1130... at 51.22%
36	41aa, >N_1258... at 60.98%
37	41aa, >N_1289... at 56.10%
38	41aa, >N_1309... at 51.22%
39	41aa, >N_1344... at 51.22%
40	41aa, >N_1363... at 56.10%
41	41aa, >N_1426... at 51.22%
42	41aa, >N_1475... at 51.22%
43	41aa, >N_1497... at 51.22%
44	41aa, >N_1503... at 58.54%
45	41aa, >N_1524... at 51.22%
46	41aa, >N_1559... at 53.66%
47	41aa, >N_1608... at 53.66%
48	41aa, >N_1622... at 51.22%
49	41aa, >N_1624... at 53.66%
50	41aa, >N_1657... at 51.22%
51	41aa, >N_1669... at 53.66%
52	41aa, >N_1791... at 51.22%
53	41aa, >N_1830... at 51.22%
54	41aa, >N_1863... at 53.66%
55	41aa, >N_1876... at 51.22%
56	41aa, >N_1888... at 53.66%
57	41aa, >N_1969... at 51.22%
58	41aa, >N_1977... at 51.22%
59	41aa, >N_2070... at 56.10%
[truncated: 711 more rows]
