# Supplementary material for: EnDeep4mC predicts DNA N4-methylcytosine sites using a dual-adaptive feature encoding framework in deep ensembles
Source: Genome Res. 2026 Mar;36(3):589–99. doi: 10.1101/gr.280977.125 (PMC12951953; doi:10.1101/gr.280977.125)
Supplement: Supplement 1 [file Supplemental_Code.zip › Supplemental_Code/EnDeep4mC-main/data/4mC/4mC_C.elegans2/test_pos.txt]

>P_1
CAATTTGAATCGATTTTTCTCGGGATATGTGGCGACTTGTG
>P_2
AATTTTTTATGTAAAGTTGGCGGTTTGCTTTAAAACAATCT
>P_3
GTATTGCATACGACAAAAACCGGTCTCTCGCTGTCTGTCAC
>P_4
AACTGCAATTCCCGCCTACCCCTGATAGAGTATTTGCGGCT
>P_5
ATTACGGGCTCGATACCACGCTGGGTCCTGAAAATTCCAAT
>P_6
CGGCCACGTAATCAAACGCCCGTGTATGTGCTGAAAATCCA
>P_7
TACCTGGCTTTGTATCCTCACTATACGTAGCAGTCGTCTCT
>P_8
TGGTTATTTTTATTTTAGTTCTTACTGGTAAATTTCTGGGT
>P_9
GCTTATCACGCATTCCGGCTCACACATCTTCTCAATATTGC
>P_10
TATTTTTTTGGGTCTCGAAGCGATATTTTTCAAAAAAATAT
>P_11
CTCCAACAATCGATCAAATGCGGCTTATGATTATAGCCAAC
>P_12
ACTTCCCTCGTCTCTCCGATCGGTGGAGTCTCTTTTGAAAT
>P_13
AAGAATTGCAGGATAATGTGCATATTAGATGCAAAACGACG
>P_14
GAAGGTTTCAAAAAATTTTCCGTGGTACTTGTGTATTACAC
>P_15
CGACGAGGTGAGAGAAAAATCGATAATGTTAAAAATTCGCG
>P_16
ATTCCAGTGTTTTTAAGCGACGGCTTCTGTTCACGGAGCTC
>P_17
CTGAGCAGCTGGACGCTGCGCATGAAACCATTTCTATGTAT
>P_18
ACTACTGGAGACGGAAATTGCCTTCTTCACGCCGCATCGTT
>P_19
CCCCGTTTTCGTCGATCACCCGGGAACGCGTATTCTGGGAC
>P_20
AATAGGAGTTTAGACGTCGGCTGCACCGGATCCGGAGCACA
>P_21
CCCAATTTTCGGAGAGGTTTCTAGGCCATGAAAATGTTCTA
>P_22
TCAAATATGATGTAGCCGATCGGTCATGTTACAAAACACCA
>P_23
TGGCGCTAGTCCAGCAATTGCCGTAATCTTAGTTTTCATAG
>P_24
CGTGGGTTTGCAATATTACCCGAGAGAGCTAAAATGACCAA
>P_25
TGCAGGACGGTGCCAATTTTCATGCGCGAGAACTGTGCCTA
>P_26
CACTTATGGCCTAGAAAATTCGAGGATCTTGAAATGGGAGA
>P_27
AAAATGTTTATTAAAAACCCCTCTATAGTTGAATAGTTGAA
>P_28
AACCTTTTGCACTGAAAGTTCGATCCCGGCGTTCTCACAAA
>P_29
ATCCAACTGGTCCTTGGTGCCGGGGTAGTGAGAGTCCTTGG
>P_30
TTTATCGACACTTGCGTACGCGAGGTATCGATTCAGATTCC
>P_31
CCGCGGGGTACCCTATCTCCCATACTACTTTAGGTTGCTGG
>P_32
TACTGTATTTAAAGGAGGGCCACAATAGTGATGCAAGAGCA
>P_33
ACGCAGGCAATTTCCTCCGGCACGGGTCTCGCCACGAAAAG
>P_34
GGAAATTCCATTAAAAAAACCATGAAAGTTGATTCTGCCTG
>P_35
GAGAAATGCCATTCAAGTGCCGGTTTGGTGATCTGCATTTT
>P_36
GATTTTTAAAAATAGGATAGCTTACCTGAATCAAATCGAGG
>P_37
CGAATTTGTGGGTTTGGAGCCGGTTTAGGAGCTGTAACCCT
>P_38
CAGAGGCGAATACTCATCATCTCACCCGACAATTCAAGCAT
>P_39
GAGGTAGCTGGTTTGGATTGCGGGGAGGGTTAGGTTTCGTT
>P_40
GTCAATCAAGCTTTTAGGCGCGCGGCCGCGGAAAAAAAATT
>P_41
TCCTGTTGTCGCGTAGATTCCGTTCCCGCAATTTCCGGGTG
>P_42
GTTTTGAAGAATAATGGAGTCAAGGAGGTAAAAAATTGAAG
>P_43
CTTACTCCATATTAAGATGTCATACCTGATCAAACTCTGCA
>P_44
AAACCTTGAAAACTGGAAAACTTTATCGAGAAATCGGAAGA
>P_45
TGCCGAGTACTCAAAAAGTCCATAATAGGGGTTGAATATTT
>P_46
CTACACTCTCCAAATAAATCCACACTCGGAAGCATGCAATC
>P_47
GTCGGGGTTCATCCGCATCGCGAACCTAGAAATTGTTTTAG
>P_48
GAGATTATTAGCGATGTGAGCTACCTATATAAGTGGCAATG
>P_49
CAGAATTCGTAGCCTGGTGGCCCGCCCGATTAACTCGGTCA
>P_50
TCAAGCATTTTGTGGAAACCCATAACAACAAATATGGAAGA
>P_51
GAAGAAAAACACGCCGACGGCATACATCATACCGCCCGTCA
>P_52
GTCGAGACATGCGAGAATGCCACGGTAGTCGACGCCAGAGT
>P_53
TTATATACGATGCCGCCAAGCTTATTAGGGAAAAATTCGCG
>P_54
AAGTTAGAATTAAAAAATTCCTATAAATTGAAAAATTGGGG
>P_55
GCTCCATCGCAAAAAAATCGCGATTTTTCATTTACATTAAC
>P_56
TTTGGGCAAAAAAAAATTTTCCTGAAAATGTTCGAAACCAC
>P_57
AATGAAGCTGTCACGTGGTGCAAGGCTGTCTCATTTCGCCT
>P_58
GGTGCAGCCGTCTGAAACCTCGTGACGGGTATCGGAACTGG
>P_59
CTTCAACTTCAACCAAACGGCGGTGGAGCAGTACTTCGTCA
>P_60
GGACTATGCAATTGGTAAGCCTAACTAGTTTAAAGGTGGTG
>P_61
AGCTTAAGCCACGCCCCTTTCTTGGCAGTGGTCACGCCCAC
>P_62
CCGCATAGGCCTCACAGACTCGTCATTGTTAAATATACATA
>P_63
GCATTCTGCATTTTTTTTTGCGCTCCCTGCCGTGTTTGCGT
>P_64
TTTAAATGAAATTCAAATTACTACATAGGTCCTGTTAACCT
>P_65
AAAATTCATCCACAAGCAATCTGTATAGTAGACAAAAAGGC
>P_66
CTCATAATTATCTAAATTTGCCTAAATCTCTTTTTTCGAAT
>P_67
ATTTAAGAAAATAGTTCTGGCATACATGGTGCATTAAAACG
>P_68
ACTTCGATTATTGCAAGTATCATGACAGGTACGTGGGATCC
>P_69
TATAATCTGTATTCAAGTTGCTACAGCGAAGATAAATTGGC
>P_70
GCTCCACCTAAATTTCTGTGCGATCCTTATATTTCAACAGT
>P_71
GAGGCGCTGTGTGGTTCAATCAATCCATAAAAAAGTAGCAA
>P_72
TTTTTTATTTTTATTTTCTGCTAAATCGATCAAATTGTGCG
>P_73
GTCCTTCAATTTTATGGGGTCCCCGTTGCCAATCTCTCATG
>P_74
CACTTGATTTTAAACAGTTTCACACATTCAAAATGATAGCC
>P_75
GAGAGGAAACCGACAAAAAACACACATGCAATTTCTTGTAT
>P_76
GTACTGTAAATTCGGTTTTACTACATGGCTGCGAGGACCAA
>P_77
AATTTACCGACTCTTGGCTACTATCTTGGATAATTTTTGTA
>P_78
CATTACAACAGAGGCAACAGCTATTATACCAAAAACCGTTC
>P_79
ATGGCCTCAATCATACGATTCAATATACTGCTTCTCTTGCT
>P_80
CTTGGCCCAAAAAATATTAACTTGGATGAGAAGTCGGCTGA
>P_81
AGAATGCGACGTCAAATTGTCCCGAATATCGATTATTACTC
>P_82
AATCTTCGGATTTAATTTCACTTGAGAGACGTTTTGGGTCA
>P_83
AGAGCCTCCACAAGAAGAGCCTCCACAGAGGTGAATACTCC
>P_84
CAGAAAATGTTCGCTGAACTCGAGAACCAACAAAATCTAGA
>P_85
ATTTTTGGATTTTTTTAAATCGGTTTTTGTTCCTAAAGAAA
>P_86
CCTGGACTCACTCACGTGTTCATGGTTCATCGATAAGACTT
>P_87
TGGTGCATCTCTATGAAAAGCAGTGTATGGAAAGCAGGGGT
>P_88
GTTCATGTGGACTACACAAACCTACTAGCATTAGAGCAGCT
>P_89
AGGTTCAGCATGTCAAAGTCCGGGGTTCAGTTTTTCGACTT
>P_90
TTCCAAAGAGCAAAGTAAACCATTATAAATACAGCGAGTAG
>P_91
ATGTTTTATTATCGATTTTCCAATAACCTTTCTCTCATTCA
>P_92
GAGATGAGCCGAAAAATATGCAATCTTTCGGAAAATTTGTA
>P_93
CGCCCGGTTCGATTTTTTCTCGCTCCCGCCGATTTTCATAT
>P_94
TAATTAACTACTTGTCTTCGCATCCTCGTTAAACCTCGAAT
>P_95
AATCCACACAATAGAAAACTCGGCCACCGTCGTGAAAAGTG
>P_96
AAACTGAACAATTTTGGAAGCGGTGATCCCAGAAATTACAA
>P_97
TTAAAATAATTTTTCAAACGCGAAAAAAATAAAATTCAATT
>P_98
CGTTGCACCGGAAAAAGTCGCGTCAATTCAAAAACCGGATC
>P_99
TGTGGATAGGCATGAGTTACCATAATATTGCCCAGATGTAA
>P_100
GAGCCCCCACCGCCTCTCAGCTTACTTGTGATTTTCCCCCG
>P_101
AAAAGATCATGCGATTTAAGCTAACTGGAGTCTGGAGCTTC
>P_102
TGGAATCCCCAATAACCTTTCATGCTTCTTCTTCTTCTTCT
>P_103
TCAAATTTGAGGGTTTACTACTTTATATTTGATTTTTTATA
>P_104
GGCAAAACACAGCCTAACTGCGATTTTTTAAATTTTTTCTG
>P_105
TGAATCCAGAATTCTCGTAACTAATATTGCCCAGACGCGAA
>P_106
ATGCACCTTTTGTGCACCCACATGTTAGACTAGGAGCCATC
>P_107
TGAAGAAAAAATTTAGTATTCATATTAGTATTTCATAATAA
>P_108
TCTACAGCGGCTCCATCCGGCGGCTTATTCGGATCTTCAGC
>P_109
GGTTTGCGGTAAGGATGTAGCTTTCCAGCTAGATACTGGTA
>P_110
ACACGCCGTCTTTCCTGGTTCGATATACTGAATATGGCCGG
>P_111
CAAAGCGTCCAGTGAACGGTCAAGGATGGGTGATGCCGTTG
>P_112
GCTATTGCTGCGGTGAGTTTCATTTTATTGGTACTCTAAAT
>P_113
ACCATCGAAATTTCCGCCGTCACACCCGAACAAGCTGGAGA
>P_114
AAGGGTAGCTGTACCATCCTCTTCATATTGAATAGAGGTTC
>P_115
GTACCACGCACAAAAGGACACTAATTAGAGAAGAAAGTGAT
>P_116
TCCTGAAAAATCTGTATTAGCTTATTATTAAAAAACTTGCA
>P_117
AAAGATGTAAAGCGCTGAATCATAACCGATGTAAAAACAGA
>P_118
CAGAATTTCTAGAGTGTCAACTAACTTGTTGTGCCTCTCTA
>P_119
TCAAGGCTACTGTAGAGCAACTTACCAAGCTGGCCGAGTCT
>P_120
AGGAATTCGTTCCAGAGACGCGCTCTTTCTTCAAGGTCCGG
>P_121
GATCACGCAAGATTCGACGGCAGTCATCTCGTGTTTATTTC
>P_122
GATGGAATAAGCGAGAGCCTCTTGATAAAAGTTTTTCATGC
>P_123
CGGATGTGTTCCCAGGAATTCATTATACTGCAAACCAGATG
>P_124
GAATAGTTTGAAGAAAAAAACTTACTCTCTCATCTGGTTTG
>P_125
AGAACCCAGCGACCAGATTTCGTGGCTGTACCCAGAGCAGA
>P_126
TTTTTTAAACAATTTTTTCGCGTTCTCGGCCAAAATCCTTG
>P_127
CAAGTCATCAACTTCGGAATCATGGGAGCAAGGAAAGCCTA
>P_128
TGTTTCTGAAAGTTTTTTGCCAATAATCGTGTGGGAACCTG
>P_129
ACAGTATTTTTTTGAAAAATCAGTTTCAGTAAACACGCTCC
>P_130
AAGGCCATGGTCTATCGTGTCGTTATAGTCCCGATGGAAAA
>P_131
ATTGCTGACACCGCTCCACTCATGAGAGCGAACAGACCGGA
>P_132
CCTGCAACCACTTCATCCGGCGGTCAACCAGAAACATCCCC
>P_133
CTTTTCCTCTGCGGAAATCACAGTCATCAGTAATTTGGCTG
>P_134
AAGCAATTAGGGACATCAGGCAGCACACTGAAATTTTTTTT
>P_135
TTTGCCCAAATTTGAAACTTCTAACACGGTATCTGACGGCC
>P_136
TGCTGTGCCCTCGTCCCCGCCAATCATCTTCCGAAGACACC
>P_137
ACTCACTATGCCGTCGATTTCATGGTATAGTTGAATATCAT
>P_138
ATCCAGTGGAAAGAAAGTCTCGTGACGATGAAGCAAAAGGT
>P_139
GTCGGATCGACTGAAAAACACGGCCATCTTGAAGTGAGTCG
>P_140
GCGTTAGTTCGGTTGTTAACCCTTATAGTGAAATTTTATTT
>P_141
GTGTAAGCTTTACTTGCCTCCCTGTTATATATCATTGTGAA
>P_142
TGTCCCTTTAAGGTCATTACCGTACACGTGAATGCAACGCC
>P_143
CTCGCTATCGGATCGCTCAACTTGACAAGGCTGTTGGATTG
>P_144
AAAAAAGACGTTGGAGGACGCGGTTTCGAGCTTTCTGGAGC
>P_145
CGGCAAGACCATCAACATCTCGTGACATTTCCCAGCATTTC
>P_146
ACTTATAGTTATCGTGTTCCCTAGTTAGTCAAAATTGATAA
>P_147
AATTTCCGCTCAACCATATACATACATCTTCTAGATTCCGA
>P_148
AGAATTGAGAAATTGAGTGACATATTATGAAGATCCTTCTC
>P_149
TTTCGTGGGGCCTCGTTTTTCTTGACAGAGAAAAAGTGTGC
>P_150
TGTTGTTTGGCGAAGAACTGCAGTAAACCTGATTTTTGAGT
>P_151
AACATTCCCTCATCTAAATACATACTACTCTTCCCCCTTGA
>P_152
TCCGTGTTTAACCTAAATTCCACAAATGTTAACTTGACACC
>P_153
TACACACTCTTCTTTCTTCACTTACCTCGTTATCGGTTGCT
>P_154
TTTTATTTTCGGAAAAAAACCAGTGATTTTCTATGCTTCTG
>P_155
AAGGTGTTGAATGGCTTGTCCTAACTAAGTAATCGATTCTT
>P_156
GCCGTAAAAATCACAATTTCCAGTGTCGTTGCTCCAGATCT
>P_157
TTTTTGGCAAGACGCCAACGCGGCTTATCAACAACGAATAG
>P_158
GCGAGGCGTTTGTGAATATCCGTACTCATCACACCCACATC
>P_159
CTGTAGTTTCCAAGTTCTCGCTGTCTCGCTGTTTTGTTTGA
>P_160
TCATCGCAATGGTAGTTTGTCTTACTTGAAAAATATTCTCA
>P_161
ATAGCAGCACACGATAAAAGCATACCTGAAGAGTTGTTAAA
>P_162
TATTTTGAGGATTTCAAAGCCGATCCCCATTAACGCCACTA
>P_163
GTAGTCCACCCCCTGTTTGGCAGTAAATAAGTGGAAGAAAA
>P_164
AGGAAGTTGCCTCCAAATGCCGAGAACCTCAAAATTTCCTT
>P_165
CATACTCTCACAGGCACGATCAGTGTAGTTAGTAGCTCCTT
>P_166
AACTTCCGCCCCATCTCACTCACACATTCAATTTCCCGACT
>P_167
CAGTTCTAATTAACATGAGGCATGCTACATAGAATCCAATT
>P_168
CTCGAGCTGCTCAGCCACTGCAATTTAGTCATCAAAATCCC
>P_169
CTTGTTTCTCATAAAAAACGCTATCATTCTCGGAATTTCCG
>P_170
AAAATTTTGTTGGCCTGTCGCTAACTAAAAAAAACTCATAT
>P_171
TATTGACTTCGAATAGGTTTCATTATAACCCACGCTCGTCA
>P_172
GCCTTCAATTGTTCAGAACTCATGCACATCAGATTAAATGG
>P_173
GAAACAATCGTACTTTTGTGCATACCTGTTGAAGTGGGTCA
>P_174
GCTTGAACACGTCCTCCAAGCATACTAGAGTAATCACAGGA
>P_175
ACGTTACATTAAGCAATAAACAATTTATTGATCATTTAGCT
>P_176
TCTCCATTTCGGCTGGGTACCATACACCTGAATTTTATAAG
>P_177
TAAATTTAAATTCAATCTTTCAATTTGGTTAAAAACTGCCG
>P_178
GTCTCTACGATGTTGGTAGTCTCACTCGATGAGGATGTACC
>P_179
TCCCGCAACGCTTACCGTAACTTGATATTTGTTTATTTTAT
>P_180
GGGCCATTTTACAAAAATCGCTAAAATGTTCGTCGCCGCGC
>P_181
GTTGCAGAGATCACACCACGCATTCTAGTCGAACTGGAGCC
>P_182
AAAGAATTCCGCGAAACGTCCAGTTTATAGTATGTAATAAC
>P_183
CTGCAATCTTCAACGAAATCCATGCTAAGGTTTTAGGAAAA
>P_184
CCAAATTTTATGAAAAGTTTCATTATGGTATTTGTTCATTT
>P_185
CATCGAATAAACGTAGGAGTCTCGATAGTTCATCAAGGCTT
>P_186
AATAAAAAGAGAAAAAACCACAAAAAAGTGGTGGATGAAAG
>P_187
GGAAGAAGCTCAAAAAAAGGCGAGGTGGTGAAAAGAGACAA
>P_188
CCGCTCCCTGACCACTCCTACACTAACCACTTCTAAACGAT
>P_189
CTTAGTTGTGACAGACCACTCAACATAGCCATCACTTCGGG
>P_190
CGAACGACGAGTGAAAGCAACTTGACATTCAAATGGAGCAC
>P_191
GAGAGGAGTACGCGATTGCGCGGCCTAGGAAACTTGCGCGG
>P_192
ATCCCTCGGGTTATTGAGACCATTATAGCGACAAGATTTGT
>P_193
TCCCACCAATGGAGATAATCCACGATAGAGAAGAATCGGGT
>P_194
GCTTTTTCCAAGAGGATCTCCTTACCTCTGAGGGTGAGTTT
>P_195
ATATTTTCAGCCATGAAGTACTTGGGAGCTTATCTTCTCGC
>P_196
AACTGATCACCCGAGGTTTCCAGTCCAGTTACTTCCAAATG
>P_197
GAAGATGCAGCACAGATTTACTCACTCGTTGGACGTGGTGC
>P_198
TGTCGATAATGTCACTGGAGCTATTATGGATACCAGAACAC
>P_199
AGATATCGTGTTCTGGTATCCATAATAGCTCCAGTGACATT
>P_200
TATTTTTTTCCAAGTAGGCGCCGTAATCCTGACCTCGAGTG
>P_201
GTCAATTGGGGCCTCTGAAACTTGCTTGTAGTTTGCCAAAA
>P_202
AGGCTAAAGAGCAGAGCGAGCTTACTCTTTTTTCTTTTAAA
>P_203
AGAAACAAAGATTTGAACCACGGTTTAGTAATAGGAATCCA
>P_204
ATCTGAAATGAGATAAAACGCATACATTAACGTAAAGTGTA
>P_205
GCCTCGGAGAGCTTGATCAGCACTATATGTATTATCCGTGG
>P_206
GGTGAGCCTAAGTCTCGCGTCGATTTATTGTTTTCTGTTCA
>P_207
CCGGATATGTCGCCTTTTTGCTTATTAGTGTTACCTGCAAA
>P_208
TCATTTTCTAGATCATTTCGCCTGCTCGTGCAAAAAACATA
>P_209
TAATCAGTAAGTCATCTCACCATTGTAGTTCCTCCAGCAAC
>P_210
TCGCTCGAGGCCTTGATCGGCGAGAATCGTAAGTGCTTCTT
>P_211
GGTTATCGCCATTTTCTTATCTATTTAGTATTAGTGGTATC
>P_212
CTGAACTACAGCGAAAAACGCGCTCTATCGAGCAGGCCCGC
>P_213
AAACTCCTCAATCGATATTCCATGATAGTTTGGCCTGTCGA
>P_214
CTTCAAAGTTGCATATCCCTCTTGCTCGTAAACTCTCAAAA
>P_215
ATCAGCTTCTCCCTTTTTCTCGGTGTGGTCGGGGGAGCACA
>P_216
CGTCATATTAAGCTTACTCTCTTACCAGCTTTTTTTACGAG
>P_217
CTCACACACACACACTTGGACACAACAATGAAATGAGAATG
>P_218
ATAATGGTGGCCTGCGCGCGCGCGGTTGTGCTCTCCCCCTT
>P_219
CACGTGGCTTCTAAGTTGTTCTCACTAAAGGTGACAATGAT
>P_220
GGAGTCTCGGGAGGGAAAGGCATGAAAGGCGGACAGTATTA
>P_221
ATGAGGGAAACAATAAGTTTCGTGGTGGTGTTCATCTTCCG
>P_222
TCATCAAAAACGTTGAAATGCTATGTAGCACAATAGGGGTG
>P_223
TTCTCAGTGTTACTCCACAACAATTTAGTATCGGATCCGAA
>P_224
TGGAAGATGTATTCCGGAGACATGGCAATGCGACGGGGACA
>P_225
ATCTATTCCAATGCGACAATCTTAAATGTATATCCAGAGCA
>P_226
TTTGGATGGAGATGAATATTCTATCATTTGGGATCAACAGT
>P_227
TTAGGGTGCTTGCACTAGGCCAATTTAGGGATTCGTGTTCT
>P_228
TCACGGCAAGCACTGAAGAACATGATAGTTTAATGAAACAA
>P_229
ATTGGATCGTGCATAACAGTCTTTCCAGTGAATTCGGCCGC
>P_230
GTTTTTTCCTAAGTTATTATCTTGTTAGTGACCTTCTAGTT
>P_231
TGTCAGCAGCTGACAAACTGCAAACATCAGCGATATCTTTC
>P_232
TAAAGTTAGAAAAAGGAAATCTATCTATTATAGGGACTCAG
>P_233
TCCTCGTCCAAAAATGGGTTCTAAGTAGATCCACTTCCTTT
>P_234
ATATCGGAGAATGTGAATTCCTTACACAAACATTGACACAA
>P_235
TTCTCATCTTGTGACGTCTACATGGTACATGTGTTGGGAAA
>P_236
TGTGACTACCCAAAAACACCCATGTACGTGATTTTAACAAA
>P_237
TTCTGGGCCACCTTCGAAGTCATGGATTTGTTTAAAAGTGT
>P_238
TCCCACACTAACGTGAATCGCATTGCAGTTGAAACACCAAT
>P_239
CGGATAGCTAACTGGATTGGCTAGGTAGTAGAATGTTTGCC
>P_240
CTTATCCACTAATAGTTACCCTTCATAAGGGCGGTTTTTTA
>P_241
GTATTTAAACATTGTAGGAGCTTGAATTTGCAACAGTGCTT
>P_242
GCCCCCTAAGTTGGGTCTCGCTAGGTATCGGCGGCAAAAAT
>P_243
ACCGTTTGAATTACTTTTTCCATTCTAGCAAACGCACGAGC
>P_244
TCTCCAATTGGACGAATTTCCTAACATGAATGCTTATATAA
>P_245
AATTCATTGCAATAGATGGTCTCACCCGGAAAATGCGTACG
>P_246
CTACAATTTTGGCCTCGATCCAATTTAGTCTTGAACAGATG
>P_247
TACGGTACTCGATGAAGTTGCATTGTCTTGTCAGCGGCCAG
>P_248
TTGGTGATGAAGCTGGAGAGCTAACTAGCGGTGAGACCATA
>P_249
AATGGGCGGAGTTTCAATATCTACATAGAAAGGCGAAATGA
>P_250
TGAATCTTCGTATCATATGACTTACTATTAAACAACCAAAA
>P_251
TTTTGCAATGACAGATCTGTCGGGAGAGTGAATTACTTCCG
>P_252
TTGTTTTTTCGGGGGATTTTCAGTGTTGGAAATATTTGGAA
>P_253
TCGATTTGATTTGAATGTGTCGAGGAGGTTGTTTCCGAGGT
>P_254
TTACATCAACAGCGAAACCGCGATTCCAACTTTTTATATCT
>P_255
TTTTCCCAATATTTCAGCTTCTATCTTCATCTAAATAAACA
>P_256
TGCCGGGAGAGCAGGAGATCCGGTCCAGAAGAACACAAGTT
>P_257
GGCAACAACCATTTATTTTCCATGCTTCAAAGTGTCTTAGT
>P_258
AGCAGTTTTCGTTAAGTGCGCTTTCCCACTAAATTTTGATT
>P_259
ACAGCTCCTGGAGTTCGATCCTTCATAGAAATTGCACGCAG
>P_260
TTTCCGCTTCACCAAATTGGCGGTCTCTCTTCACCAAGAAG
>P_261
GGTGTCTCTTCAGAATTTGGCGATTTATTGGAATTCTTCTA
>P_262
AAAGAAAAACCTTGAAAAGGCAGCAATGTCTAAGAAACAAC
>P_263
GATTTTCCAGACGTTCCCTTCTTACTAGACTTCGACGATCT
>P_264
GCAGTTTTACGCACTGGGGTCATTATAGTCAGAACTGATAG
>P_265
TCAAAAGATTCCAGCAAACGCTGTCACCATTGAAATGGCTC
>P_266
ACCCAACGTACCTTCTCCAACATACCAGTGCACAAAAGCAC
>P_267
AACATCAGCTTGAAAAATTGCGAGCTCAAAATTCCTAAGAA
>P_268
ATTGTACTATACAGTACCCACATGGGAATGAATTTTCGGGG
>P_269
TTCACATATTTATCCCACAACGTGATAGCTTTTTTTCCGAA
>P_270
CATTTCGACAGCACAACATGCGAGACCGAACGTCAGTGGCC
>P_271
GTTCGATGGTTTGTGGAGGACAATCATGTGATTTTTTAGTT
>P_272
TCACAGTTGAGCTGTAAGCGCGCTCTATCGATAATCAAGAT
>P_273
GATTTCTTAAATGTCTTCCACATGCTAGTGCAAGGAGGAGG
>P_274
CTCAAAGTATCATCCCATGTCTAACCCGGGTTTTTGTGTGA
>P_275
TTGATTAGGCATAATTTTAACGAACTCGTTCATCCTCTGAA
>P_276
TCGGGGGTTCAACAACTGGCCAATGTAGTGCTTTAACGATT
>P_277
AACTGATTTAAATGAAATTCCTGTGGGGCTGTATCAAAACA
>P_278
TTATATGGAAATATTTAACTCGTGACAAATCTAAGAAGGCC
>P_279
AGTTATGTCCCTCATGCAATCACACCAGGACAAACCTGCTT
>P_280
GGAAAAACTGTAGAGAAACTCGGCATAAGCCAACCGTACAC
>P_281
CTTGATTCTGATGAAATTTCCGGTCTAGAATGCTTTCTAGT
>P_282
CTCGATTCAAGAAGTGAGAGCATGTTATCAAACTTTCCAGA
>P_283
AACGAGCGCGGAATCGAGAACTTGGTCGAAGTCTCGGGAGG
>P_284
AGTCCAATAAAGCCCTCCACCTTACTTCCAACGAAGACGAT
>P_285
GTACCAAGTGCTGTCATTCTCTCTTTAGTGTAATCCGTGGG
>P_286
GTTTTTGCAAACAAGACACGCATGTTCGTCTCAAGAGCCAC
>P_287
TTGACACTCACAGGCCCGCACACACATGGAGGGAGTGCTCC
>P_288
GTCTCCCATGAAAATGAGGACATTATAGAAAAATTGTGAAT
>P_289
GAAAACAGACGGGGGCACCTCTCACTCGCATCTTTGAAAAT
>P_290
TTTAACTCGCCCTCGTTTCGCCCTACCGACCCTTGCGTGCA
>P_291
TCTCCATAAATCAGTAAACACTTACCCGTCCATTGACCACC
>P_292
CCACCTTTAGTCCAATATGTCTGTTTAGTAGATAACCTGTA
>P_293
CGATATAATTCACGCGTGATCGTACCCAGACAACTGATCGA
>P_294
AAGGGGGTCGTTTAGCGAATCTTTGTAGTACTCGAATGGGA
>P_295
AAATTGAATTGAAAAAAATGCGAGACCCTGTTGTTGGTTGA
>P_296
CAATCATCTGAAATTTAAAACTCACCAGTCAATGTGTCACG
>P_297
AAGCATACGCCCGCCCGCCTCACACCCATTAAACGCCTTTA
>P_298
CCATCTCATTTATTATCGCGCTTGCTAGTAAAACGGCCGTA
>P_299
TTTTTCATAGCACAGAGCACCATAAATGTACTTCTCCAGCT
>P_300
AGGCGATCTATCTTTGTTTGCTAACACGACCTACGCCGGTC
>P_301
ACCAGCCATGCTTGATCAGACTTACTATTGGCTCCGCGGAA
>P_302
AAACAATTCCAAAGTATCAACTAGGCCGGTTAACGCTGGAA
>P_303
CCCGTTTCAAACAGGTTGAGCAGACTAGTGAGTTTTGAATG
>P_304
TTCTCCTCGATGATGGCTTCCTTGACAAGCATAAGGGTTGG
>P_305
TGGGCTTGCTGATTGTTTAACTAACTATACAATTTCTAAGG
>P_306
ACGAACTCTCTTGTTCTTCTCTATATACGTCAAATGCAATT
>P_307
GCGTTGTTTATCATTTCCTCCTTTCCCGGCGAATTTCTCCT
>P_308
AAAGAAGGCAGCGGCTCATCCTTGATCGTTGTTCCACAAGG
>P_309
CGACACGGGCCCATTCAACACAAGGATGCCGGTTTTTGGAA
>P_310
TTTTCCGGCGACTTGATTTCCATATATGCTTCGAGAGATTT
>P_311
AGCGCACCTTCCCTAATTTTCTAGGTAGCTTTATCACCTTT
>P_312
TGGTTTCTATCCTTGGCGAGCTGCCACGTCGCCAATTTTTG
>P_313
CAGAGTAAAAAAACAAACGCCATATTAGTCAATTCCAACTT
>P_314
GTTTTAAATCAGGTTAAAAGCGGTAAACTAAAATTCTTTCT
>P_315
CTACATACTTTCCGATCCGGCAAGGTAGTGCTACACCACTA
>P_316
GCCTCACCTTCTCCAGAATCCTAACTTGCTGCACGTGGCTC
>P_317
CCAGCCTCATCCAGCCGCCTCTCACTATCTCCGCTCACCCA
>P_318
GTAGACCAGCTCATATTCGTCGGTTTTCTGCTCCGCAAACA
>P_319
CGGGTTTTAGAGTTAAAAAGCAGCAAATACTCAAATTGTAT
>P_320
TAAATTCGCAGCACAAGTTTCAGCCGAGCAAATTTCGAGCA
>P_321
TGGATCAGATCTGCTTCAAGCATGTTATCTCGAAAACCAGA
>P_322
AGGATGGCACCTTCAAATTCCTTATTCAAGATTTTTCGTCT
>P_323
CACCTTCACACGGCCTACAGCTTATATGCACGAGAGACCTT
>P_324
CATTTCTGCCCTTCGTGACGCATATCTGGAAAATTCCGCTG
>P_325
TTTTAAATCGATTAGTAGGTCCGTACCGACGATTTAATAAA
>P_326
AGCAGAAAAATTATCCAAAGCTTACCCCGTAAATTTCAAAA
>P_327
GGCAGATGCGTCCAATCTATCTAACTAAGCGCATTTGCTAT
>P_328
TTTCATGACAAAGGAAATGTCACGATATTGATGGTTACAAT
>P_329
CGACAATGTAGAGAAAAATGCGATGTGTACCCCTGATAATC
>P_330
GAATCTGGAAGAATAAAATGCCCTACGGGGTTTAATTTTCG
>P_331
GCATAGCCCAGGATTCAAAACTTGCTCGAACCGAAGCCGTT
>P_332
AATTTTTCGTGATTTCGTGGCCCAAATGAACAAATTAAAGC
>P_333
AAGCCCGAGAGCCTGCGGAGCCTGATATTCCTCCGGGAACG
>P_334
GATTATGTGGGTGGAAATTGCGAGAAAGCGTTAGAATTCAC
>P_335
ATCGGATTGTTTTGCAAGCGCGCTCTATTGAACTCGTGGGC
>P_336
CTTTCTATAAACGTACAAATCGATACAGTTGCATTGGGACG
>P_337
CCAATGGGACCTCTATATAGCAATCTAGTGTTTTTGCCCAA
>P_338
TATGGAAGAGGCTCACAGTGCTTGAGAGTACTTTTTGCAAC
>P_339
AAAACCTCATCGACTTCCCACTTACATTTGCTCGATGGCAG
>P_340
ATGCCATGCGGTGAAAAATGCAGACCCATGGTGTAATACGA
>P_341
TATCTCATGAAGACATCTCTCAGTCTTGTCGAATATATAGT
>P_342
AGGAGTACCTAAAAATTGAACTCACTAGTTTCCGGGACAAT
>P_343
AGGTCCTCAAACAAATCTCGCCGTCTCGTGAAAAAGAGCCT
>P_344
TTAATTTACACGTTTTTAACCATTCTGGTGCATTTGAAGCC
>P_345
TGAAATTTTCACCTTAATCACATCCTCGTCCAACTGCAAAA
>P_346
GTAGATTCTGGTGTCTCCTTCACACCCGAGACCCCCTATTC
>P_347
ACTTTTTCGGAAAACCAAATCGATCTCTAGCTACAGTACCC
>P_348
AGCGGCATGAGCAATTGAATCATATTAAGGTTAGAAATATT
>P_349
AATATTGCTCAAAAGGACAACTATGTACTGTATTGAAGTCA
>P_350
GCACCGGAGTCCTCCGACTTCTCTACAGTAGTCCTGAGTCC
>P_351
ATTAGACGAGGTCCCACAAGCACACTCGATGTCGTCCTTGT
>P_352
TTTTTGGCCCACAGAGATAACAATCTAGAGAGTACGTACCA
>P_353
GTGGTGATACCCAATTTTCGCTATTTCAATTAGATTTTTCG
>P_354
TGAGCTTTGGCGGCGAGTCACTTGGGAGTGCTGAGTATCGG
>P_355
GATATGAAACGGGTTCGGCGCGAGGTAATTGGTTTCGGGGG
>P_356
TTTGGGCAGCGATCCGAATCCATTCCTGAAAAAAAGTCGAT
>P_357
AAGAGCAGTGCGACCGGAACCATGACAGCTGAAATTAGTAT
>P_358
TTTAAGCCTGCGATGTTTGACTACATAGACAACGAAGACTA
>P_359
ATAAAATCGCTTGAAAATTACGGTTTTTGTAAACAATCGAT
>P_360
TCTCTCAGAAAAAATAGTGGCTATCTAATCTTACCTAATAA
>P_361
AACAATTTCATGGAATTCTGCTTGTCCGTCGTTTCACCAAT
>P_362
TTAACTTCTATAAAAATTATCATGTCCGGTAATTTTCCCGA
>P_363
GCCGAGTTTTCTCTAGAAACCGGTGCCACCGAATATCGGAG
>P_364
GGTCCTACATATGTCCATGGCCTTATAGGTGATAGCGTTCT
>P_365
CATTTCTCGTTTCGTTAACTCGTGACGTTTGATTTCAGAGC
>P_366
CCATTGGAACTGCTGTTTCGCATGTCTGTTGAGTAGAGGAT
>P_367
GGAGAACGGCATTTTGGGTACGGTTTTTCTCCAATTTAGCC
>P_368
TAGCATATGTACAGATTACGCATGTTGAACCATCTATACCT
>P_369
AATTTTCTCCTAGAATGTTGCGGTTGGGTGGAAAATGATCA
>P_370
TCAATGGCGCCTAAATTTTACTTATTATTAACCATTTAAAC
>P_371
ACCAAATTAACAACCATTTGCATACATGGGTCAGAATTCGA
>P_372
CACCAAAAAATGTTTCAAGGCGTGCACATTAAAGGGGGAGT
>P_373
CCCCAACACACTGGCGGCCGCCCGCTCCCTGCTGTTCATAT
>P_374
AGATTCCGACTATTCGGCACCAATATTGACCTTATTCCGAT
>P_375
CGAGGTTGGAACGAGAACGGCGAGACACTGTAAGAACCTCC
>P_376
GCTCATCTCATTGAGTTTGGCGGCTTCAGACGATCGTGTGT
>P_377
TGAGATTTTATCAATGTGCACTACCTAGTTAAGCTCCGCCC
>P_378
ATAAAAAGGGCGGAGCTTAACTAGGTAGTGCACATTGATAA
>P_379
GTAATTTTCACATATTTTTCCTTGGTTGAGGCTAAACAAAA
>P_380
AATTCTGTGGGGTCCTTTGGCGGTGTTGAATGTCTGAAAAA
>P_381
CCAAAAGCGACTTTGAGATGCATGTTGGGTCGACGAATAGC
>P_382
AAACCGTTCCAAATTGACCGCTTCCTAGTGTTTTATCACTT
>P_383
CAACAAATTGTGGAAATTGGCGTTTTTTATCTTTGTAAGGT
>P_384
CTAGAAGCTCAGAAAAAAGGCTATAAGTATGGAAAATGAAG
>P_385
GCCTTTTTACCCCAGAAAAGCCTGTTTTAAGCAGAATTGGA
>P_386
ATTTCGCAGTATTCTATTTTCGCTGTCAGAATTAACTGTTC
>P_387
CCAAATTACCCCTACGCAGGCGGTTTCCACAAAATTTGGAA
>P_388
TGCAGACATACAGCTGTTGCCGGCAGAGACAGAGGTCACCT
>P_389
TATTTTAGGGATTTTTGAAGCTTAAACGATTTAGTTTTGTT
>P_390
AAGGACAATCGAGGCCGGCCCCTACTAGATGTTCTCATTGA
>P_391
ACCAGTCGACACGGGCAGTCCATACTTCTGTCAGGTAGCGT
>P_392
TCGGAGCTCTTCCGATCCGACTATCCAGTGGAAGTGAGAAG
>P_393
GTAGAAATTCATGAAAATTGCGCGGACACAAAGGAGCTAGC
>P_394
GAGCTCAGCCTAGTTTTTTACCCCAATTTTGAATTTCTGTG
>P_395
TACGAGCTTCTGCAGAACACCACTATAGTTCATTTGACCAA
>P_396
TTTTGCTAGCTCTGATGGGTCCCGATTTGTCTTGGTGAGGT
>P_397
GTGGAAAATCGACATGGAAACTTACTCGGCGTCATCTATTG
>P_398
AAAGCTAATGGGTATCTGAGCATGCTCCAAAAATTTTGAGG
>P_399
TTCACTACAACCGACACCTCCTTTCCCGTGATTTCTGGGGA
>P_400
TCTGCTGTCGGGCTCGGGCTCCTGTTCGACCTGCTCGCCGG
>P_401
TTGTGTTTCTGCGGTAGCTGCGGGGGTTCTTCGTGTACGTC
>P_402
CTCTGAGAAGTTATGCCCGACAGTCCAGACAAATTGAACCC
>P_403
TCGGATTGCGAAGAACAAGTCGAGGTACTGAAAATTTCTTA
>P_404
AAATTATCAAAATATAAAAGCATTGTACTAAACCCCGCCCA
>P_405
TTGAGCAGTGACAGGAACCACATTTTATTGGCATATCCCTT
>P_406
TGTAGAGCCGTGGAATTTCGCAGTTTGTATGTGGGTAATCC
>P_407
CTTATCGCTAGGAAAAGACCCCTTCTAGCTCATTTCCCCTC
>P_408
TTGCGAAATATATTTTTTTGCATGAGAGATGAAAAAACGAC
>P_409
TATTTTCAAATAGAACAACCCGTTTTCTATATTTCTATATC
>P_410
AGATTTTAATGGAGAAAAAACGGTGGGGATTCGAAAATTGC
>P_411
AAACACCGTCATCGTCAACACGAGCTCGCTTCTTACTCTGT
>P_412
GCTCAGCAACATTTTTTACCCAATCTAGATGGATTTCGCAA
>P_413
TCACAAACTCGAATTTTCAGCTATTTACCACTGGGCAGCAG
>P_414
TTTCACTAATGAGGAACCACCATATTAGTCTCTATTAAAAT
>P_415
GTACTGTAACGGAAAAGTTGCGCGCGTGGCAGGACCAGGAT
>P_416
TATTTTGTCAGATTCGAAAGCGCGGTTGGACTCTCAACGTG
>P_417
AAAGATAGAACGCAATTAGTCCTGGTAGTGGTCATGATAGT
>P_418
CAAAATGCTACCGTAGCCCGCTTTCTCGTGGCGAGAAGTGA
>P_419
AATATAGACCCCTGTTACTTCTAACTTGTGCAATGAATCAA
>P_420
GGTCCGCTTGATGATATTCGCCCTGTAGTGGAACTCGCTCA
>P_421
TCAAGAATCGAAAAGCATGCCTCCCCAGTTGCTACTCTTGA
>P_422
ATCATCAAAAGTTAAGAGGTCTAACTACTACCAACAGCGAA
>P_423
TGGCCTGAAAGGCTAATAGGCAGTCTAGAGCATTTTAGATT
>P_424
ATAATTACGCTCAAAAAATGCCCACTCGATTGGATATTGTT
>P_425
TGCTGGGAAGCTAATGGTCGCATGTTCGGAATTAACAGTCA
>P_426
CTATACCCGTCCTGGAAAGTCTAACATGGCTCTAGCCGAAA
>P_427
AATGTGGTAAGTGGTGGAGGCTACAAAGTACAAAATTTGCC
>P_428
AAAACTAACCTGTCTCACGACGGTCTAAACCCAGCTCACGT
>P_429
TAGTTTTACCCTACTGTTGACTTGTTATTGCGAAAGTAATC
>P_430
CGCCTTGACAAGGCGAGATTCTAACTTAGAGGCGTTCAGTT
>P_431
GCAACACGAGAGCTTATGCCCTATGTATGGCCTTGGCGTCG
>P_432
GACGCTTGCCAACGCCAGATCACTCTGGTTCAATGTCGGGG
>P_433
TACCCATCACAACAGCCGTACTATGCAGCAAGGGGGTCTGA
>P_434
CCCCCCACCACACCGACCCCCTTCCTCGAGACACCGTTTTT
>P_435
CAACTGTCACCCCCCTGACACATATAGGAGTGTGCGGGGAG
>P_436
GTACTATGCGCCGCGAGACACACACTACCATCACCAACACA
>P_437
TAGTGCTCGCGGTGCGAGTTCTTTATATCATTGCGCCGATC
>P_438
ATGAATCAAAGCATGCATGGCTTAATCTTTTACTTGAGCAT
>P_439
CAATGAAATTGCGTACGGCTCATTAGAGCAGATATCACCTT
>P_440
CTCATTAGAGCAGATATCACCTTATCCGGGATCCTCATATG
>P_441
TAGTTGAAAGGGCAGACACCCTTTCCGGATAGAGTCAGTCG
>P_442
GGAAGGCAGCAGGCGCGAAACTTATCCACTGTTGAGTATGA
>P_443
CTTTCGTTTCCGGATAGCTCCTCGGCAGGGCAAAAACCCTC
>P_444
AGAGCTTTCAATCTGTCAGTCCTAATGGTGTCCGGACCGGG
>P_445
ATACGAACCCGAAGATTCGCCAACTATTTAGCAGGCTAGAG
>P_446
CCGGACATCTAAGGGCATCACAGACCTGTTATCGCTCAATC
>P_447
GCAGGTTCACCTACAGCTACCTTGTTACGACTTTTACCCGG
>P_448
GTAACGCAGCAAGCTGCGTTCTTCATCGATACTCGATGCAA
>P_449
GAGCCCAGCGCCGAATCGATCAGTCTTTGGCTGCTTCGAAA
>P_450
ACCAGAGAGGGTGCGAGCCCCGTTCTGGATAGCGGCACTGT
>P_451
ATAGCGGCACTGTTGGTTCGCTTGCTCCTTGGAGTCGGGTT
>P_452
ACATCAACTGTCTCCGGTTCCACTCCAGCGATTTCACGTTC
>P_453
ACAAGCTTGGTGACTGGTCGCTTAGTTGTGATCGTTGCCGG
>P_454
CCACTACCGCCAGCAAGACACCTTCTCTTGCGAGATGGGCA
>P_455
GGCGAAATGAAAGTAAAGGTCAGTCTCGAATTGGCCGACGT
>P_456
ATCGATTTGCACGTCAGAACCGATACGGACTTCCACCAGAG
>P_457
GTTCCTTCCGAAGTTTCCCTCAGGATAGCTGGATCTCAGGC
>P_458
TATAACTGCCTGAGATCCAGCTATCCTGAGGGAAACTTCGG
>P_459
GCCATGGAAGTCGGTATCCGCTAAGGAGTGTGTAACAACTC
>P_460
TAGGTCTCTCGCTTAAGCGCCATCCATTTTCAGGGCTAGTT
>P_461
CTACTCGTTACGACCTGGCGCTAGACAACGCACATGTCGCA
>P_462
GTTCACGTGGAACCCTTCTCCACTTCAGTCTTCAAGGATCG
>P_463
CTTAACTAGAGAAGAAAACTCTAGCTCGGTCTTTGAGCGAC
>P_464
TTGAACGGCCCTTAAAACACCAAGGGAGGCTATTAATTTGC
>P_465
CTTCCCTTACCTACATTATTCTATCGACTAGAGGCTGTTCA
>P_466
TTCCCTTGGCTGTGGTTTCGCTAGAAAGTAGTTAGGGACAG
>P_467
GTCAAGCTCAACAGGGTCTTCTTTCCCCGCTATTTTTGCCA
>P_468
GGAAAGAAGACCCTGTTGAGCTTGACTCTAGTTTGACATTG
>P_469
GTAGAGCAAAAGGGCAAAAGCTTGCTTGATCTTGACTTTCA
>P_470
GACGCTTGGCTGCCACAAGCCAGTTATCCCTGTGGTAACTT
>P_471
GTTCCCTATTAGTGGGTGAACAATCCAACGCTTGGCGAATT
>P_472
GAGGCGTTCAGTTATAATCTCTCAAATGGTAGCTTCAGACC
>P_473
ATTACGCGAGAGGTGAAATTCGTGGACCGTAGTGAGACGCC
>P_474
TACATCAGAAGGGGAAAATACGATACAATAATACGCTTAGA
>P_475
CCCGTTTTGGAATTCTAACGCATTTTATTGGAGAAGAGATT
>P_476
CTGTAGATATCCGGATTTTTCTTGCTAGGATTGATTGCTAA
>P_477
GAAGCATATTGAGTTGGACTCCATACAGAGCGTTAATATTG
>P_478
CATATATCATATTTTCTTACCTAAACAGTGATTTTAGCATA
>P_479
GGTACGCGCCTTTAAAAATACAGTAGAGTGGAAAATTTAAA
>P_480
ACGAGAGACGAAATATAACACGTGATAGTTGAAGAGACCCG
>P_481
GCTAAAAACTCGAAAAATTGCAGTCTAGCAGCTTCTAAAAG
>P_482
TTCGTAGACTAATGATAAGACTAACATGCTAACTGGTAGGC
>P_483
GGGGTACCTGGAGTTACTGGCTATCCAGGAGTTCGTGGGCC
>P_484
ACACCACCACGCAGGAAGTGCCTACTCTATAATATCGACTA
>P_485
CGGATGTACTCGTTTAGTTGCATTCCCGAGAATCCACCAAG
>P_486
CCCTCTGATCATCCAGGACACCCCACTGCAATTGGAAAATG
>P_487
TGGACACGGGCTGAAAATTGCGAAAATTTGAAGAAAATAAG
>P_488
CTTACCCCAAACCTCGACGCCTTATTAGTGATCCCGTGCAC
>P_489
AATTGGGTCATTGAATTTTCCTGTATAGCTCTCCGGAGAGC
>P_490
AAATCGAGCAAAAGTGTTCCCAATCTAGTGTTAGAGCAGGG
>P_491
GGATGAAACTGGTCTCAACGCGATCGAGCTGGCTTGTAAGA
>P_492
AAAAAGTGGCGGGGTGATTTCAGACTACTACCGAAAATTCA
>P_493
CTCCGGATGATTGACACACTCACTCCAGTGCCGCTGGCCGT
>P_494
ACCCAACATTCAATGAGACGCTGTCTTTTAGAGGTTTGTTG
>P_495
AAGCCCTGAAAACCTGGGGCCCCGCGAGCCAATCCAAATTT
>P_496
GGAGCTGCACCATCCTGCCGCATCATAACGAAGTAGCTAAA
>P_497
GTCGAACATTGGTTGAACAACGGCATAGAGGTTGGGACTCA
>P_498
CTAATTTATTACCATTTTTTCTAATTAGACCCTTAACGTGG
>P_499
GGATAATATTTCAGGGACAACTTCTATCTGTATGTTTTCGA
>P_500
GCAAAAAAAATTGCTAAAAACATTTTATTGATTCATTTGTT
>P_501
GTCAGGTACACAGGTAGACGCCTTAAAGTGTTCGGCAAATC
>P_502
GACGACGAGGACAATTCGCGCGGTGGAGAGAAACTCCTGTT
>P_503
GGGACACACATAAAAATTTGCGAGATCGAGATTCGGGGCTT
>P_504
ACTTTTTCTACCCCAAAAAGCAGTTTTTCAACCATTTTTAA
>P_505
TTCTGCCAATTATCCCGTCTCATACTAAAAACGAGGGACGA
>P_506
GATTTACCAATAAAGAAAGACTATCCAATCAAATGGGCAGC
>P_507
AGTTGCGCTCTTGTGGTACGCTTGCTAGCAAACGATCGGAA
>P_508
AATTTTCAACCAAAAAATTTCTCAATAGAACCAGCCCGACG
>P_509
GGCTCTTCAGGCGAGAGGCGCCTGGGAGAGAAAACCGCTTA
>P_510
GTACGTGAACCCGAATTTGGCGGCAATTGCGTCGATCAACC
>P_511
CAAAGGATTTCACTAGAGAGCTTTGTATTGCCGGAAGCTCT
>P_512
ACTCGCCTCATGAATTACTGCAATTTATTGCAAACACCAGA
>P_513
CTTTGTGTATATTTTCCGCACTTGCTGGTCCAAAAGTCTCT
>P_514
GCCTGTTGATTGCCGGGTGGCTCACTAGAGCCACGAAGCAA
>P_515
CCTTAAAAAGGCTAAAAATCCGGTGAACTACGGTAGGCGGG
>P_516
AAAAAGAGTTGTGCGTTCCTCTAACTAGGCAAATGGAATAG
>P_517
TCCGTAAAATGGCCAAATTCCATACTTGCTCATGAACGAAA
>P_518
GAGGTTTTGAGAATTTTTTCCAGTAAACACCAATTACACCA
>P_519
GGTGCGATTACCAATTATTTCGGTTTCAGACAGTTAAGACT
>P_520
GCTCAAAATGGCTCAAAAAACGGGGGGGGCAAATTTATAGA
>P_521
TTTCAATCACCAATGTTCCACTTACCAATGCTAGCCATCGG
>P_522
AAAAAAACTTACTCAAATTCCTAGGATTATGGTCTCCATTT
>P_523
AGGAAAGTTGCCCGAAATCGCCGAAAAATTGCAAATTGGTA
>P_524
TAATTATTCCATGTTTGCTGCATGCGAATGGTTCCGCCGGA
>P_525
CAACGGAGGAAACAACAACCCAGTCAGGTAAATTTCACTTG
>P_526
AAAAAACTCAGGAAAAGTTGCCCGAAAGTGATTTTCCAATT
>P_527
AGAGCCCATACACCTCAACGCCTAAATCCTCGAAAAGAGTG
>P_528
CGCCTAAGGTAGTGTAGGGTCCCCATAGTTTTCAGGTCAGG
>P_529
TTGGAAAATCTAGGCCGACTCAAGGCGCAACGCGACCGCAA
>P_530
GGTGGTACTGCTCACTGCTGCTAACTGTAGATATCTGTGTC
>P_531
GCCAGGAGCAGTGCTCAAAGCCTTCGCGGAGCACAGCGTGT
>P_532
GTCCCGTACTGGTTTGTAAACTATTATCATGTGATTGGAGT
>P_533
TCAATTTTTACGTAAAAAGTCAGTAATCAACTCACATTGGC
>P_534
TACATTATCCAGGGGGAAATCCCTCTCATAAAAAATTCAAA
>P_535
TAATAATTAATAAAAAACTACTATTTAGATGCTTAAGCTAA
>P_536
AGGTTTCCAACACCAAAAAACCTACCCGACTTTCTCTCCTG
>P_537
CCATTTCAGCACCTTCAACGCAGCTTCAGCATCGCCCATTT
>P_538
AGGCGCTCCAGAGGTGTCTACCTACTAGTTTGCCTAGGCAT
>P_539
TTGCCGAACCAAAAAAAAAGCACACCCGAACTATGTTGCTT
>P_540
CAAATTTTTTCGTTATACCTCTAACATCTAAATGCTCTAAC
>P_541
GGGTGGTACTATGGTAGGTACTATTTAGAAAAAGACCAGAA
>P_542
CTCTACCCAATCATTGGTGTCTTGCTAATGGTGGAGATTCG
>P_543
AAACGATAAATCCTTAAAGCCATTCCAGCTAATCTCCACAT
>P_544
CCTAAAAAACGTTCCTCGCGCGCTAATCAGTGATTGATTTA
>P_545
CCAAATTCAACTTCCTCCTACACACACCACCATTGTCCAAA
>P_546
ATATAGGCCTCTACTTGGGCCGGTGTAAGCCGCTTGCTTAC
>P_547
CGATGGTCTCTGCTCAACCGCTTACACGTAGTATTCCGTCT
>P_548
AGCGTCATTTGTGGCGTCAGCAAGGTATTGGATGCTGTCGA
>P_549
TTGCCGGAGCCACAGCAGCCCGTACTAGTAAGAGGCTACGT
>P_550
AAAAATTTTTTTAATCGAGTCATACATCACCGAGATAATCG
>P_551
GTTTATGATCATTATTTTATCAATCTAGGGCTCCAATGAGG
>P_552
TACTAATGGTGGGAAAAACTCTTACCAGAAATATTATCCTC
>P_553
TCGGCGTACACTGCGGACACCATATGGGTGAATGGGTTGAA
>P_554
ACCGCGCGAACAGCTGCCGGCGAGAGAGCGCACTGAGTGAG
>P_555
GTATATCGTTCCAAAAATTGCATGACGGTGTCGAAATTTTT
>P_556
GCACCGCATCGCCATTTTCGCAATTCTATTCAAATTTAATC
>P_557
GCTCAGTCTGATAAATAAAGCAGTCTAGTCTGAGAATGCTG
>P_558
GGTGAGCCCAGCTCCCCGAGCTACCTATCATTTTCTCGATT
>P_559
ATGTAGGACTATCTACCCACCTATTTATTATATAATAACTA
>P_560
CGCATGTTTCAGTCGAAGAGCGGTTTATAAAAATGGTCGAG
>P_561
AAAGTCTTGTAGCTACATTTCTTGACAAGGAGAATGCTCAA
>P_562
CCTTTTGGAATAAAACATGTCTTACCAGTGACTGGACTCTG
>P_563
TCAAAGGGTAGGATAACATGCTTGATAGTGGAGAATACCTA
>P_564
ACCGTCTGGCGGAAGTTCTGCGGTCTCCCAGAGGTTAAGGA
>P_565
AAGAGATCACGGAGTTCCACCATACACCGTCTGGCGGAAGT
>P_566
AACTCCGACAGTCGAGCCATCTGTCCAATAGTATGAGGTGA
>P_567
GTCTCCACCCTCATTTTCGGCCTAAACTTTAAACGAGCCTA
>P_568
CAGCTTTCGACAACTTTTTGCAAGAATTGGCAAAAACCAAT
>P_569
ATTAATGGTTTGAGAATTTTCTCACCCTTAATTACTCGTCT
>P_570
AATATTGTTACTCACAGCTACTACCTGGTTGTCAGACATAA
>P_571
GTAGGCCTAAGGTAGGTAGGCATGTTAGACAGAAAGAGGTC
>P_572
CATTTCCCGGGTGTGTGGCGCTTACCCGGGAAGTGTCGAAT
>P_573
GTGAGTATGGATCCTAAAATCATCTTAGTAGATCAGTTTAT
>P_574
CATTTTTTTGGGTCTCGCCACGGGGTACTGTAGCTAGGAAC
>P_575
CGATTTCTCATCTGATTTCGCAAGGTACTGACGTCACATTT
>P_576
CATATACACCGTGTCAAGACCATAATAGTTTCCCAGCTCTT
>P_577
TCTGATGTTACCTGATAAAACATTCCTGTTAAGTGCAGATA
>P_578
AAAGTAAGCTCCGAAAAAAGCTAACTCGCATACAGTTCTTA
>P_579
CATGAAAGTGCGGCGAAACGCAGTTGCATCAAAACTCGGGA
>P_580
CATTATCTCCCAGATGAGCTCCTGGTTGTAGTATCGAGCCA
>P_581
GTACACCGGGTGCTTCTGGTCCTGCTCCCCCCGCCAACACA
>P_582
TCCCGTGGAAAAATCTTTATCTATCTATCTTCTCCTAGATG
>P_583
ACAAAAAGGAGAAACAAATGCGAAAACGAGCAGAAGCTGGA
>P_584
TTTAAACACGACGCTCCGCTCGCGTCATGGTCGATGCAGGT
>P_585
ATATAAAAGTGTACTTTCAACACACTAGGAAAATTGTTTAA
>P_586
AATCTTCCAGACATCAATGCCTTCCTCGTGGCGGAGCAGCT
>P_587
ACATAGAGGTGCCTGCCTACCTATCATTGAAAAATATTATT
>P_588
TCTCTGTGTGTGAATGCCCGCATAATTGTTGAAAAGTGCAT
>P_589
GTAGTCGTTATAATTATGCGCCTTTTTATAACTTTTTCTTC
>P_590
CCCCATTTTTCAAGAAAATGCGGTTGTACAATTCGCGGATT
>P_591
GGAAAAGCAGGACGAAAAAGCATTTCATTGTTTTTGTTTCC
>P_592
TTGATTGGAGCTGCAAAAACCTAGAATGTAGATTAGCCTAT
>P_593
CAGAAACAGGCAGCAATGTCCGATCCAATGGAGAAAATATT
>P_594
AGTCTAGAGGGCGTGTGCCGCGGTTCCGTAGAATACTCTGA
>P_595
TTTATATAGTCAATTTTTGCCTTAAATGTGGGTTTTAGTTT
>P_596
AGACGTTGCTCGTTGAATGGCAGCCTATCGAAATAGGACAA
>P_597
CAGTTTACTCAATGCGGTTGCACACTCGATGGCAAGGAAGT
>P_598
GTACAAAAATTGAATAAATACTTACCCTTGGCTCCGTCCTT
>P_599
TTGGCTGGGCTTTTGGGAGCCATGGGAGGAGGACCGGGAGG
>P_600
AAAAGTGCAATTTTTAAGGTCGATATAATCTAAGATCACAT
>P_601
TACCAACACAGTACTCAGAACTAACCCGAACAGGATAATGA
>P_602
AAACTATTGGTCTAAAAAAACTTACCAGAAGGTGACGGACT
>P_603
TTTCCTCCAGGATTGCCTAACTTGACCGAACTAATTAATCT
>P_604
TTATTTATTAACTTTTTGAACTAATATTAGAGATGTGACAA
>P_605
TAATATCCTCACGTAAAGGTCATAATGGATATTTTGTCACA
>P_606
GCAATCTGCTCAAGTGATCTCTAACCATATAATTAACCTTC
>P_607
ATGAGTAAAACATGACATGTCACACTCGTGTCCTTGTCATG
>P_608
CTTATATTGCTTTAGGAGTTCTTACTATTATTATAAGGCCC
>P_609
GTTGATTTGAGCTTTTGAAACATGGATTTTACTGATGGCCT
>P_610
TTCTACATGGAGGCTTCACACATGGACCTGGCCTTTCATCA
>P_611
CAGTGGTAATTTTGATTAAACACAATAGGCCTCGACCGCCA
>P_612
AGTTGTTCTCCGGTAACAGTCGATACAGAGAAGACGGCTGC
>P_613
CGGGGTGGCCCAATGATAAACGATATATCTGCAAGAATGAG
>P_614
TTCAACCATCGACCATTAAGCCTTCTATATAAAAAGACTTG
>P_615
TTTGGTCTACAATAAGACTACTATGTAGCGGTTTCAGAATA
>P_616
CCACAACCGCCAACAGCTGGCGCAGTGCAATCATCGAAATT
>P_617
TCGCAGAACTGTTCGTTGGCCAATCATCTGGAATGGGCGTT
>P_618
ACAGAAAGCTCGTCAACGCCCATTCCAGATGATTGGCCAAC
>P_619
TTGGAATGACGCCTTCAGGACATACCAACGCTCGAGGAGAT
>P_620
TGGAGCCACTTCCTAAACCTCTTACATTTGCCAGGACCATT
>P_621
TCCATACCTTGACGATAAATCTAACCAAACGTTCGAACCGG
>P_622
TGCTTAGACAAGAGAAAGAGCTAACTATTGCTCCACAAATT
>P_623
GGAATTAATCAAACAAAATGCGATCTCGGCTTTCAAATAAC
>P_624
TAAGAATTCAGCAAAAGTGACTAACATGTGTGCTCTCCCCT
>P_625
ATTAGTAAATTTAGAATTTTCCTGCTTGAAGATTTATAATT
>P_626
GGCGAGATGGGATTCGAGCCCTAAAATGTTGAAATGGCTCT
>P_627
GTTAATGTGATAAGAAAACACTAGGGAACAGTAGCCAAATC
>P_628
ATGTTCCCACAAAGTTCTCGCACGACATAAAAAAATCAAAA
>P_629
CCCATGAGAACAAAAATTTGCTAAAATGATGAGATGAACTG
>P_630
GCTGGACCTAGGTTGAGCTTCCTGCTACGGAATTCCAACTG
>P_631
ATCAGTTTTGTTTATCATAACTATCTCTTTTAATGTACCAA
>P_632
GAATTGGCATTCATTCTTTACTAAATAGTAACAGGAGGCAA
>P_633
GGCGGAGCTAAAGAGTGGTCCGGTCTAGGCAGATGTCAATT
>P_634
TAGAATTTGAGATCTGGTTTCTTGATAGGATAAATTTAAGA
>P_635
AACCTTCTCCGTCAAAAATCCGGTTCATTGTTTCGCAAAAA
>P_636
AGGTAAGTAAATATAAAGTCCGTTATATGTTATATAGTAAT
>P_637
ACAGCTCCTTTTGCGAACTTCATGCTGGTGGTTAAAACATT
>P_638
ACGGGGAGAATTATATCATCCATATTAGGACACACGAGATT
>P_639
GACTCGATCCACAATAATCACCCGATTCGTATTTATTGCAT
>P_640
GGCAATGAGGTATGGAAGACCGATCCAGCTAATTTTCTTTT
>P_641
AGCACATGGCTGAGTACATGCTTACCAGTAATTATCAGCAT
>P_642
CCATAACATTTTTTTAATAACTTACCAATCATAAACCTAAA
>P_643
CCCATGGAGCTCTAGAGGACCATGGTAAGTTTTTTTTCAGT
>P_644
TTGGAAAAACGGCGAAAAGACATAATAAGAGATCTTGACTA
>P_645
TTGCTCGTTCCAGTGGAACCCTTACTATTAGAGCGAACAAA
>P_646
CAAAATGCCAACCCCCACTTCAATCTAGTCCTTGCCATGTT
>P_647
AATATTTTACTTTTATTCCGCGAAAACGACTCAAAAACCGA
>P_648
TTAATTCCCTTCAAAATATGCTAAATAATGTTGATTGGATA
>P_649
GCGTTGGAAAGACTGTTCTGCTCACTAGGTAAAAATAAATA
>P_650
TCCTACTAAAAGCTGAACAACAAACCCGTTAAAACGGTTGA
>P_651
CTTTGTGGATTGTATAGGAGCATACTGGTTGAGGAGACTCG
>P_652
GCCTCTATCTAGGAAAAATTCCATACAATGCACGCGAACGC
>P_653
CGCTCCGCCTCCTTTCGTCGCTTGATTCTTATCGGACACCC
>P_654
TTAAACATTTTTAAATTTCGCGGCATGGTGATATTAAATTT
>P_655
CGATTTGTGGAGCAGCTGAGCATACGTCTTGATTTCGTTTA
>P_656
TTCTTCACTTCGACAACCACCAATTATATAAATAATTCCGT
>P_657
GTGGACTGAGAAAATAGCAACATGAACCTAAATAAAAAGAA
>P_658
GTCCGTGTCCGCCCGCCGCTCTCACTCGCCAAAATATGACT
>P_659
TTATGAGCCGCTTTCAACGCCTTGCTAGCAGTTCCCATAAC
>P_660
AATAAGAGAACATATTTTATCATTATAATAAATATTTTACT
>P_661
GTAATTCTTGTGACGATAGTCTAGGTAATGTAAGAACTTTG
>P_662
TTAACGGAACCAATGATAAGCATCATAGGAAAATGGCTCAT
>P_663
TTGTAGTTTTCTATGATGAACTGTTCCGGAATTACTTCGAT
>P_664
CAGCTTCAAAATGCCGCCGACGCCCCGCCCATTTTGGATTT
>P_665
GAAATTTGCTACGCTCTAAACTTTATAGTTTTTATAATCTT
>P_666
GACAACAATTAAATGTAGTACTTACTATAGGTTCTTTATCT
>P_667
TCAGTTTGTAAAGCTGTTTTCTCACCCGTAGTTCTTGCAAC
>P_668
CACAAGACGGAGGATACCGTCAACCCCAAACCGAAACCTTT
>P_669
TAAAACTCTGACAATATTTCCTTTCTCGTTAAAGTTGAATT
>P_670
TAGCTCCTGGTGGAATAGATCTCACATGTACTGTATTTCCG
>P_671
AAAGACCGTTTGCGTGATGCCAGTCTTTACTTTCTGAAATA
>P_672
CAAACACAAAATTTCAAAAGCAGTTTAGGGTAAAGTAATAG
>P_673
AGCCACGGCGCACTGTTGACCAATCTAGGAACTGTCTTCAA
>P_674
TGACCGAGCCGAATATTTGACTTACCAGGTGTTGGTTTGGA
>P_675
TGGTGGCCTAGAAAATCACACATGGGACTAGCTTTCTCATG
>P_676
CATCTAAACTAGATAAACAACAAACATTGCATTTTTCTATA
>P_677
TAAGCACCTTCTATTCAGCACCTACTCGGGAATTCTCCACC
>P_678
AATAAAGAAGAAATGAATTTCTATACACTTGCAAGTGGAGA
>P_679
TTATAAGCCATTTGACGGGCCATCATACCGCCTCTCGCAAA
>P_680
CGGAATACACCAGATTCCGGCTCACTACTGAAAAGAGCTCC
>P_681
AAAAATTTGACAGTTTTTCCCAAACTAGGTGGAAAACTTCG
>P_682
AGTTCGGAGAGTATATGTACCATACTAAAACAAGCGACGGC
>P_683
ATTCTAAAAATGTGATTTCACAAACCCGGTAACTCTTGAAA
>P_684
CCCGTATCCAATAGTCAGTTCATGCTTGTTGATCAGCCCAT
>P_685
AAGATCATTGTGAATGATGACTAACCAAGCCGTTTTCTGCT
>P_686
TCAATTTTCCGAGAGGAGTACACGCCGCGCGGCCTAGAAAA
>P_687
TTCAATTCGTCAAGTCTCCGCTAACATTATGTCATAGTATT
>P_688
ACTCCACAACTTACACCGTTCTACCTCGTGGTCCGTGTAAA
>P_689
TACTTCGGCCATTGTAAGCTCTCAAACGTCCTGATCGCCAA
>P_690
TACATCCATGTCACAAAACACGATTTATGTCTCCGGAGCAT
>P_691
TTTAGTATCGTGGTCTCGAACTAACCAATGGTCTGCGGGTT
>P_692
TGACTCAAAGAGTGCCTCGCCATGTTAGTCCATATGCTCAC
>P_693
ATTTATTCTCCCACGGAAACCATGACAGCAAAAATAAATAG
>P_694
GGGACACTGCTCAACGTGATCTTGCTTATGTTCGGGCAGAG
>P_695
GTAGTTCATCCTCCAATGACCTTACTCGAACTCTGAAGAAT
>P_696
TAACTAGGCACATTAGAAGGCTATGTAAATGAAATGCTGAA
>P_697
TATGATACTTCATGGTAGCTCGTGTTAGTGATAATTTATTT
>P_698
CCATTCGTGACGGTTCATGTCGCATGGCCGTACCGGTGTAT
>P_699
GTGTTTGCGTACTTGTCCACCGTACTCCTATTCGAAAATGT
>P_700
GGCAGTAGTAGCTGACATGACTTCCTCGTGAGTGGCGTTTA
>P_701
GAGACCCAGCATGCTATGTTCCTTCTATATAAATATTGAAC
>P_702
TTCGTTAGCTGACCAGTGATCATGCTTATGAAATAAAACAA
>P_703
TGTTCTGGTCGCTGCTGGGTCTAACATTGGTGATGCTCTTC
>P_704
TGAAAAAACATGTTTCAGCACATAATAGCTCATTACCGTAA
>P_705
CCACCGCACATAATAATTTTCAGTACGGTATGCGGGAAAAA
>P_706
ACAGGGAGCAGTATTCAACTCAGTCTAGTCAACCTCACCCA
>P_707
GGCATCGTTTTTTAGTCCTACACGACCCCAGTAATAGACAA
>P_708
GACCTTGTTCTCACAACCCCCAGTCTAATAAAAATGGACCC
>P_709
TCTCAATTCTTTGGCGGTCACTATGGAGAACTTTAGAGTAA
>P_710
ATTCGAAGAACTAATTAAAGCAGCCTCGAAAAACGCGAGAA
>P_711
TAAAAAACACTCGCAACTTCCTAACTCAGGAAGAAATATGT
>P_712
TTCTTTTCTGAATCTCCACTCTTCCTAATGAGTCCTGACAG
>P_713
TTTTTCTCGCGTTTCAAACGCGTTTTTTAGGCGTAGGCTCA
>P_714
ATGACATTTTAACTGCCCAACATACACGTTTAAAAGCTGAA
>P_715
ACTATTATTAATCACGTGTTCATACATTGTTTACTAAAGTA
>P_716
AATTACATAAATACGATGCTCTATCTAGTTCATGGAAACTC
>P_717
TTGATGCCCCTGGTGGCTCCCGATCTAGACTGGAAGATCCC
>P_718
TTAATTCCAGCAGTCATAAGCAGGACCGACTAAAACCGATA
>P_719
GGGCGTACAGTAGATAATGACGTGAGAGACATGAGATGCAG
>P_720
ATTACCAACATTTTTAAAATCTTACTTCCCATCGAGAACCA
>P_721
AACAAAGATTTTTGAGAGTTCTAACTAATCTCCTAACTAAA
>P_722
CCTCTAAGCTCTCTCCTGAACATAACAATTGATCTACCATC
>P_723
TTGCAGATTGACGCTGGAAACAAGGAGGTAAAATTTGAGAA
>P_724
TTTTTTTGTTCCTAAAATCGCCCTTTCTACCAAAATGAAGT
>P_725
AAAGTCGACATTGGCCATCTCGTTCCCGTGTCACCAGCACC
>P_726
ATGCATAAACTCAACAGGTTCATAATATTTGTCGGACCCCC
>P_727
TTTTTTTCTTAAGTTAAAGACGGTGTAGCGTTTTCCAGGTT
>P_728
GACTCAGAAGCCTAGAGATACAAGGCGTGGCCTATGAACTA
>P_729
AAAGACAACCAAAATATGAGCTACATAATTTAAGCAAGGGA
>P_730
ATTTAGGAAATTACTCCTTTCTAAATAGATGAGTCTTCCTC
>P_731
AAGTACTGCGATGTATTTTTCGAGGGAGACCAGAACTAATA
>P_732
TGACGTTCATTATCCAGATTCACACATGTTTCTTTGGCGTG
>P_733
GCTTTTTTCGAATGTTCCCACGATATAGTTCCGTATCTTAT
>P_734
CCACGGAATAGAATTGCAGACTTGGTAGTGTCACCCTCCTA
>P_735
AAGTGGTTTTTCAGCTTGCACATGGATTATAAAAAGTATAA
>P_736
TGACAAAAAGTGTCTGTCTACAGTTTAGTTTCAAATAATAA
>P_737
CATCCAATTTTTGGAGCTCTCATGGGAAACTCTGCTCTTGG
>P_738
GTCATTCTCAAGGGTGGGGTCAAATAACACAACGTGTATAT
>P_739
AGGTTATCAGCTGATGGAGGCATTTTAGTGAGATTTAAAAA
>P_740
CATCGATAGCTGCGCCACGTCATACATTCGGAGCCAGAGAG
>P_741
CTTTATGCGTTAAAAAAAAGCAATTTATTTGAATTTCAGAG
>P_742
ATGAAGTGACACCGGTCAGACGGTTTAGCAGAAAAACGAAA
>P_743
AACAGCATTGAATCGTTTTTCTGTATAGTTGTTTGTGCGTA
>P_744
GCTCATGTGGCGAGTAGCTACTAACTAGCAAACTGTTTAAA
>P_745
GTGTTTTTCAAAAGTCACATCATACCTCTCTCTCCCACCGA
>P_746
TTGTCTTTGTCGAGGCGCGGCGGCGCAATTTATCTTGCTTT
>P_747
TGCCTCTCCAATACTGGACGCGATTTAGAGGCAGGAGGTGA
>P_748
TACTTTACCACTCCAGATTGCTCACTCGTGTATCATTTCTG
>P_749
AGTCGTCTCAGATTTTTTGTCAGTCTCGTCTTTTTATCTAA
>P_750
AGTGTATATTAAAAAACGCCCACACCTGTGATTTTTCTTTC
>P_751
TCTTCGGTGGCGGAGGTGGTCATGGAGGTGAAGAAGGAACT
>P_752
CAAGTCCATCGTACAGGAGTCTAACTCGATGAGCTCGTCGA
>P_753
CATTGGGTCGAGTAAGAGCTCTTTAAAGAGCGGAAAAGCTT
>P_754
TAAATATCATCTAGAAGTTGCGCGCGCGACCACGGGGAGAC
>P_755
TTAAAGCGAAAAATACCACCCATACAGGTGAAATTGTTATT
>P_756
GGACGATTCGGCACAAGGACCATACTCGTACGGATGGAAAC
>P_757
AAAAAGACGCGCCCTTCCATCATTCCAGTGCTGATGGGCAG
>P_758
TCCAAGTAATATCGAAAATACGAGGTAGGAAAAATGGGTGT
>P_759
GTAAAAACATGAATACAAAACATACTCCTGAAGACGTGCGT
>P_760
TTATAATTTCTCCACCACCTCATACTCCTGCTCCTCCATAC
>P_761
AATTTTTAAGGTAAGGAGCGCTAAAACGTGTGAAAGTGAGA
>P_762
ACGCCAGTGGTACTGGCAAACATACAGGTGAGATTTTAGGA
>P_763
ATCTCCTTGTTGAAATAAAGCATACTCCTTGGTGACACCGG
>P_764
ACATCTCCACGCATGCCACACACACATATAGACTTTAAGGT
>P_765
AAATACATACATAGACACTTCACACCCAGTTTTCCGGATTT
>P_766
AACACACGTTCCCACTTTACCATATTAGCTCAAAATTTGTC
>P_767
GCTCTCACAAGACAAAATAACTAACTAAAGGGTCACTTGTC
>P_768
CCTAGAAGATTATCCTGTGCCTACCATCCTCTTTCACTTCA
>P_769
CCACCCTCCACTATCTCTCCCTTACATGTCATTTTTTGCAG
>P_770
CAATCCTCCCTTGGTCATTCCAGCAGAGTTATCCACAACAG
>P_771
GGTATGCGTCTTTAAAATTACAGTAACCGTGTTGTATTGCT
>P_772
GTTAACAAAAGAGACGGTTACTAACCTGTCCACTGGATCAC
>P_773
AACGGAACATATTTGAAAAACTAACTAAGTTAGGTAGCCTT
>P_774
GCAAAAATTGAGATTCGCCGCATACCCCTGTTCCGAGTGGA
>P_775
AAAAAAAAGCATCGTTTATTCATACTGGACATTAAAATTCA
>P_776
TCCCGAATTATAAAAGGACACTAAATAGGTTGAAACCCGAA
>P_777
CAGATGGTTCGGGTTTCAACCTATTTAGTGTCCTTTTATAA
>P_778
CGTGTCGCTCCATCCAAGCACACAAATGTTCAAATGCCAAA
>P_779
TCCCATTGTTTTTCTTGGAACTTATTAGGCTTCTTGTGGTG
>P_780
ACCGATGAAATCACGTGTAGCTCTATATTAAAGTTTTGGAA
>P_781
ACTTTTTTGAAATTTTTTTGCATGAAATTTAAAAAAAACGA
>P_782
AATAGGGTTTGAAAAAAATTCACGATAAAGAAATGCAACCT
>P_783
CTCTCTAAACATAAAATTTTCAGGAGAGAACAATGCCCCAA
>P_784
GTGTTTCAAACAACTCGAATCTTACCAGTGAACAAAGGCGC
>P_785
TAAAATTTGGCGCCATGGCGCTTACTAGTCCACGGCACCGT
>P_786
TTATGATGACCTCCCTGTAACTTACTCGAATGAAAGGCTTC
>P_787
CACTTTTTTTTTGTATGCAACTTGGTAGAGGAGAGAGATGA
>P_788
ATGTGACAGAGGGGGGCTCTCAATCTAATCCCGGGGCGGCC
>P_789
GTGCCGATTCGAATGACGCGCGCGCTCGCACAACGACATAA
>P_790
CCGCTGTTCAAGCCACCACTCAATCATCTGGAGGAAGCTGC
>P_791
TCTGTGCAGTTGGAACGTCTCTCCATAGATACCAGTAGAGC
>P_792
GTCAGTGCACCCCCCACCTCCAATTATTATGACAAATGACC
>P_793
GCAACTGCTCCGGACACGAGCTATCTATCAAAAAGTGGTGG
>P_794
TTTGTATCTGACGAAAATTGCCGTGTCGAGGCCGGGCGCAA
>P_795
TATCAACTCTTATAGGTTGTCATACTCTTATCAGGTTTCTT
>P_796
GTTTCTGCTCACCCATAGTTCTAGCTAGAGCTAGAGCCTAA
>P_797
CATCCTTTCACTTGTTCCTTCATTACAGCTACTTTGTGATA
>P_798
CAATATCCTTTGTTTTTGGCCTTGAATCTGGATACGACTTT
>P_799
CCGTGTGTCCCCGCGGCGCGCGCGGGCACGTCTCAATGCCA
>P_800
TGCGTAAAGTGCTCTGGTAACTAACTAGTTAATCTTTTATC
>P_801
CAGCCGAATGTGTTTGATGTCACTGATGAGTTAACGTGAGT
>P_802
CGAATCCATACCTCCTTTCTCTTGCTCGTACAAAGGCCCGA
>P_803
AAGAGCATTGTTACCGGTGTCTACCTAGTTAGTTTCTGCAA
>P_804
ATTTTCTCCCTCGTTTTCTCCGGTGTGCTCAAACTCCCTAA
>P_805
TTACAGTATCCCCAATTTTGCTAGCCCGGGAATAGAGCTGA
>P_806
AAATCTACACTGGCCTAGAACATGTTAGGCCATGGCCTAGA
>P_807
GCCTCAAGACCCATTATGCGCGTGTTTGCGAACGAGGACCT
>P_808
GTGCCAAGTGCTAGTAAAGCCGATTTAGTTGGTGCAAGAGG
>P_809
AATGCTGCTCCAGAAATGCTCTTCATAGCGTTATCCTGTAA
>P_810
ACTCGATGCTCCGGAACCCACTTGATATTCCACTAGAGGCA
>P_811
CCAAGTACAGTACCATCGAACGATCTACTGTTGCAGACACA
>P_812
GGCCCGTTCGCATGAAGAACCTACAATGATGACAGACCCTA
>P_813
ATTGCACCCCATTGTTCAACCTTGACAGATTATATTTCAGT
>P_814
GCTATTGAGAGAATCAAAGCCATAGTTGTTAATGCACCAGA
>P_815
AAAGAAACACCCCACGTCGCCATGTTATCCATCTCAGTCCC
>P_816
CAACCCAAGACTTGTTCAGACTATTCAGAACAACCAGCAAG
>P_817
CTTCGGACGGCAGGCTCTCGCTTGTTACTTCATTGCGGCTC
>P_818
TGAATGAGGACGAGGTGTCGCCGTCGAACATCTTTGCGGTG
>P_819
CTGAATATTTAAGCCTACCACATAGTAATAATCATCGACTT
>P_820
TTTCCAGCTCAAGTGTACCGCTTACTTGTTGTTAAGTACGA
>P_821
GTTAACTTTTATCGCCACGTCATGCTCCTAATTGACAACAA
>P_822
TTTTGCCCTATACAACAGAGCAATCTAGTAATTCTTGATTA
>P_823
AATTTTGCAGTCCGAAACTTCATGCTAGAGTCTCTGGAGCA
>P_824
GATTAGGAGCCTGTGCGCATCATAGTAGCAAACGACAGCGA
>P_825
AAAAAAAGTAACTTTTTGTTCTAAATAATGTTTTATTTATT
>P_826
ATTAATTTTTTTGACGGTCTCAAACATCTAAAATAGGCTTA
>P_827
ACTTTTATGTATTTTCACTGCCTAAATGTTAAAAAAAGAGT
>P_828
TCCGCCCCTAAACTTTGGGTCCCGCTAGGTTTTTTTTTCAT
>P_829
GTCAGGGGAATGAATTGGGACTATTTAGCAGAGCTGTGAAA
>P_830
CAATTTTCTTTTAAAATTTCCATTCTCGAAGAAGCCTTCCT
>P_831
CGAATCCATTTATGAGGGTACGGGAATCTGAGGAAATTCAA
>P_832
TTGAGGCGAGAGGCAGGCGGCGGTCTCCTTGAGGGCAGGCA
>P_833
TCGAAGAAACTGATTGGTCGCAGTTCTCCTTTTGGAGGGAA
>P_834
GATAGAGAAGGGTAACTTTACAGTCTCGTGGATTCAAACTT
>P_835
GCCTAAAATCACCGAAAACGCCGTCTCTTTTCATATTTTTA
>P_836
TGAAAATCTCCAGCAAAAATCAGTATTTTCCCCGGAATACT
>P_837
ATTTTAACCGACAAATTCGCCCTGGATATTCGCCGTTTTTT
>P_838
GGCGCTGCTCTATTGTCCGCCAAACCCGCTTGATGTCGGTT
>P_839
AGAAACCCATTTCTCATTGGCTTAACCGCAATGTTGAGCAT
>P_840
ATCTCCGTATAAAACGCATTCGTCCCCGACCTTCGCCTAAT
>P_841
GCCAAACGGAAATTGTCGCGCACGCCTGGCAACTAGGCATT
>P_842
TGATCTCTGTTATCAGTTAACATGGTGGTTTATATGTTTCA
>P_843
GACCAGAAGCCGAGAATCCACATGGTTCCCAAAAAGGAATA
>P_844
AAGTTAAGAGGTTTCTGATTCGATTTAATAAATGGATTCCT
>P_845
TACAGTAACCACCCCCCCCTCAAACTATCGATTTTCCAACA
>P_846
CTCTCGTTCGGCGATTCTCGCGTGCACACGGGGATTGAAGC
>P_847
AAGTACGAACATTCAAAATTCAGGGATACGCATTTGTGAAA
>P_848
CTGGTCTCGACGAGATTTTCCGGTGAGGTTAGTGTGTAGTT
>P_849
ATTTTTTCACAAAAAAAAAACGGTAGCCCACTTTGCGAGCT
>P_850
AGCCGAATGGCGTTGCTCGGCAAGAAAGTCAACTGGGTGAG
>P_851
CCCATCGTGGCATTTTAGGGCGATTTTCATCATTTTTGCCC
>P_852
AGACTAAGCCAGCCAAGTAGCATATTATTAATTATAAAGAT
>P_853
TTTCTTTTTTACATGCTCGGCTACCTAGGTTCAGGCAACTA
>P_854
CATTTTTTAATTAAAAGACGCAGTTTTTCTATTAAAAAGAA
>P_855
GTCTGCAAATGCATCAGATTCTAACATTATTTTTGCTGGCA
>P_856
TAAACTCACTCATCCTTCCCCTTCTTAGTGAAGGTAACTTC
>P_857
TCCACAACTCGGACCACTTTCAGTCCCGGCTTGCGCACTCT
>P_858
AAGAGGTGTTATGGAAATCGCGGTGGGCTTGAGTTCCGAGA
>P_859
TAGAAGCTTGTAGTTGTAATCTTGTACGAGATTCGAACTCG
>P_860
GTTTTGTGTGGTCTCAAATACATGCATGACATGGCAATGAT
>P_861
GTGCCACCGGAACTCCACTTCTATCCAGTACCTCGACGGGC
>P_862
AACTAAATAAAAACATTCTCCATCTTAGTGCCCGATACTAT
>P_863
GGATTTTCCCGAATTCAGGGCGATCCAGTGTCTGGGTTTTT
>P_864
AAATTTAAATTAATCAAACGCGCCCTATTGATAAACTCATC
>P_865
GCAAAGCAGATGTGTCGACGCAAGGTAGGCCTGTAGGCAAG
>P_866
ACCCCGCCCACTTTTCAAAACATGGTACATAGAAGTTCTGT
>P_867
TAGAAATAAAAAATTTGAAGCGGTGGCCGAGTTTTTTCCGA
>P_868
GGGAGGAAGAGCACAGGGTACGGGAGCGGAGAAATTCCGAC
>P_869
ATTTTTTGTTTTATAATATTCTTAACAAGCATCATCCGAAT
>P_870
GCATTGGGAGGGGGCGGAGTCGATACACTTGATCTGACGAG
>P_871
GTCCGCAGGCCGAACCAGACCATGCTAATGTTTTGAGAATC
>P_872
GGTGACTGCCGAGCTCTTCGCAGTGGAGCTGAAAAATTCGA
>P_873
AAAAACACGATTCCAAAGGTCTTACCTGCGCATCATTCCAG
>P_874
AATCGGGTCGTAAAGACCGCCGGCAATCGGGTGACCGACCT
>P_875
GGCTGCTATAGCTTAAGCTACATACTAGCGTAAAACTTAAA
>P_876
ATAGGATTTTTGAAATTTTCCTACCCCGACTCTATTTGAAA
>P_877
ACCGCTAGTCGTCGTCGTCGCTTGCTCGTATTTTCGTCGCG
>P_878
TTTATCAAGCGTGGGGCGAGCATGCCTGTAATAATAATGAT
>P_879
CGATTTTATAGAGTTTCCTGCGTGATTTATCGATTTATCGC
>P_880
GGAGAGCGCAACGAGAATTGCTAACACTGAAAGCGATTGAC
>P_881
AGAAAATTTGTGGTTTGTGACTTATTATGTAAAATAGCAGA
>P_882
GCCCAATCCAGTGCAAAATGCGAGGATCCCGAAGTGATAGT
>P_883
ACTGGAGCCGGAGCACACGGCCGTGATGCTCGCGGAGTCGC
>P_884
GGAAAAAAAATTTAAAATTCCAAGAATTGTCCGAGAGGAGA
>P_885
ATTTGGAACGTTGGCCTCAACTTCCTCGAGTTCCCATTCGC
>P_886
TTGTGAACGACGTGAAAAAGCGTATTATACGTTTTTTCGAT
>P_887
CCATCTCAAAACATCGATGGCGAGAGAGCGTGTGGAGAAGA
>P_888
AAAAAAATGAGTGCACGTGGCCTGAAAGTTGAGATGTACTA
>P_889
TGGCCGAATCAGCGATGGCTCAATATATTGTAAAGGAGTTG
>P_890
GTATCAAGAGAAAGGAGGTGCATATTAGCGAATCAGGCAGA
>P_891
TTTAAAATTAATGGATGGCGCGAGGTGAGACCATTTCGCAT
>P_892
CCTGGGGAGCTCTCTACTACCGATACAGTGACGAGAAGAAC
>P_893
CAGTTGTTTCCCGTTCCTTACGGTGATCGATAGCTCGCCGC
>P_894
CAGCGAAAACGCCATCCCCCCTAACTAGTTGACGGGGGGTA
>P_895
CCGACGGTCAGCGCGCGCCTCTGTCTAGCAACCTTCTATCT
>P_896
TGTTATGATCATGATGCCCACTCACTCAATTTTTCACCAAA
>P_897
TCCAAATAAGAAACGAAGGTCTTGCTAGGCTAGGCAAGTGC
>P_898
TTTCGAAATCCACCTCCTCCCATCCTAGAGGCGGCGGCATT
>P_899
GTTGGGGACCACCTAATTTCCGGTTTATTTTTTTTCTGGGA
>P_900
AGCCATTAAATGGGCGGGGCCATACCAGTCAACGCCTACAA
>P_901
TGAGCAGACTGGGAGAGCATCTACCTCGCCGCAAACTAGAA
>P_902
TAAATTAGTCAATCCGCTTGCTGTGATGCCAAAATTCTCTA
>P_903
ATTTGCCAAAATACCAAAAACGAACCCGTAAAATGTCAGCC
>P_904
TTGTTACTGTGAGTGAGATGCATTCTAGTACCCGTGCTGAG
>P_905
ATTCATAATCACCGTCATTCCTAACTCTCTAGACAAAAGAA
>P_906
AAACAAAAAAAAACTAAAAACTAGGTAATGATAAAAAGTCG
>P_907
AGTACCCCTTACTGTACTGGCATTCTAGTCAAATACTATAC
>P_908
TTTTTGGGTTCGTAATTTGGCTTGAGAGAAGAAATCGGTCT
>P_909
ATCCTTGGACTTGGCGATCGCACTATCGACATAACGGGTGA
>P_910
TAAAGCTCCAACTGGTCCAACTTGTTATCACCGTTGGCGTC
>P_911
AAACTACGATGGAATGATCGCGGCGATGAGCAACAACGAGT
>P_912
GTGGAAAAAAACGAAAAATTCAATGCCGACCAATCAGCGAT
>P_913
GGGCCCGTTCCTGTGAGGACCATACCTGTGGGGGCCCGTAC
>P_914
TGTGTTGGAAGGGACCATAGCTTATTAGGGGCTTGAAGCTG
>P_915
ATGAGCATCGAAGCGAACTTCATTCCACTGAACTTCAGTAC
>P_916
ATGAAGGGGACACTGTGAAGCTTACATGTGTGGTTCCGAAG
>P_917
TAGACAATAATCATAACTTTCTTGACAAAAAAAAACCATAA
>P_918
TGCCCATTTTGCACGAGAAGCAGTTTACTGAATAATAGTGA
>P_919
TCCTTGAAGACTTGCCCGTTCTTACATTGGTCAACGACATT
>P_920
ACGCCCCTGGTACAAGGCGTCATGCTAGTCCCGATGGCTTG
>P_921
GAGGAAACGTGAAAAGAGCACGAAAACGAGAAGAAAATCGA
>P_922
GTGATTAAGTGTACCGGAGGCATGATGGTGGTCAACAATAG
>P_923
GCCGAGTTTAAGCGGAATTTCGGCCTAAATCCGATCAGATT
>P_924
GCTAAATTGCTACCTAAATCCGGCCACCTTAGACCAAATTC
>P_925
GTGAAGTACGGTACAGGGCTCTTTCTAGGTGGCTCCGCCGA
>P_926
CACCTCCGCCTCCTCTGACGCCTGCTGGGGTTTTCACGGTT
>P_927
CCCCTTCTGCTTGTCCGCCACCTGGTTCGAAAAAGTCCGTC
>P_928
AAAAAAAACTAAATTTTCAGCACACCCGAGAAGTCTACCGC
>P_929
TGCTTTCTGATAGAAAAAGTCGAGATTGTACGAGTAAAGCT
>P_930
GTGCTCTATTGATAAAAACGCGGCGATTCGAAAAACTAACT
>P_931
TCGCGAACTTGATCCTAAACCTATCTAGTGTTAAGAGGACA
>P_932
AACACGCCGCTAACTTCTGACTATCTAATCCGAAAATTACC
>P_933
TTCAATTATTGTTGCGATTGCGATTTTCCTTGTTTTCTGCT
>P_934
CTAGAGTCTCGGCTCAAAAACTATCCACTACTAAAAAACTT
>P_935
CTTCAGGCTATCAGACTATTCTAACATCTGACGTTGTTAGG
>P_936
ACGGCACGGCAAACTCATTTCAATCCAGTGAGATTTCAGCC
>P_937
ATTTGGCAACCAAGGACTATCAATCTAATAAATATATTATT
>P_938
AAACAAAGTCATTGTAAAGACTTTAGTGTAAATTTGTAAAA
>P_939
ATAATTGTCCCGCTGCTGGACTTGGTAGCCCGCAATTAATT
>P_940
GCGCCTTTCAGCCAATTTTCCAGTGTAGCGAGTACTTTTTT
>P_941
TTTTTTAAAGACTTGTGCTGCATTTTCAATGAGAATTTAAA
>P_942
TAACTTAAAAAGTGAGAGAACTTACTCATGAATAACAAAGA
>P_943
ATTTAGGTTTTTCTAGACGGCGAGCTCGAATTTTTAAGTGA
>P_944
AAAAGCGCCGAAACCCAACGCAGTTTTGTGCCGAAAACCTC
>P_945
TGTAGCCTATATCTTAGCTACAGTACTCCGGCAAGCTCTGC
>P_946
AGTAGTAGGAGTGCAGGTGGCCTGGATGTACCAAATTTCCC
>P_947
TCGGATTCCACCAACAATTGCAGTTTTCCTTTGGTTCCCCT
>P_948
AGCCCAGAACGTGAAAAACTCGATTTATAAGATAGGAACTG
>P_949
CTAGAAACCCGGTGTTTTCTCGGCCACGACGTTTTTTTTTA
>P_950
ATTGTACAGAAAGGGGGGGGCGGGGTACTGTAAATTTGCAT
>P_951
CGCTGGAGTCATGGAAGGCGCCTACATGATTAACTCTGTCG
>P_952
AAAATTTTGGAATCTTCGCTCAATAACGCGGAAAATTCGAA
>P_953
TGTTTGACAGTGACTAAAGTCGGTTTTACAAAGAGTTCAAT
>P_954
AGATATTATCTTAGACAGGACACACCCGTCCTACAGTACAA
>P_955
CCACTTTTGTGCTTCAACTTCTATCACCTGATTTGAATAGT
>P_956
GCGACGGAACCCACAAAACGCCCGGATTAACCAACGTTCGC
>P_957
ATTTTGAAGCGGTATTCATTCAATGTTGGCCTGAAAAGCTG
>P_958
TTGCTTTCAAATTACGGGGGCCCCATAGCAGTTGGGAAGTA
>P_959
AAAATGATAATCTATCAACCCTATCTCGGCATTTGGCTCCT
>P_960
TTTTTAACTGCAAAATTCTGCAAAACGCGCAGCGGAAAAGG
>P_961
TTCAAATTTTTCTCAACTTTCAGGAACCACCAATTTTCCTA
>P_962
CAAGATCTATCGGGAAGTCTCATGAAATACCTCACAGGCGA
>P_963
TAAGATTTCATTAAAAACTGCATGATTCATCGTTTAGGAAG
>P_964
AAATTCCGGATGTTAAGGTCCTTTTTAGTGAAACTTACGAT
>P_965
ATTTTCCGTATTTTTGATGTCAGTGCCACTAAAAAAAGGTT
>P_966
ATTCCTCGCCTATTTTTACACATAAATCACCCTTTTCTATC
>P_967
GGCCACCTGTTGGAAAATGCCGGTTTTTAGATTTTTGGATT
>P_968
AAGAAGTAGTAGCTGGGATCCATGTTACTGAAAACTGGAAA
>P_969
CCATCCGGCCCCTCTCTTCGCGTGCTCCGTGAGCATTAATT
>P_970
TCCACGCGTCTCTGATCCACCATAACAAAGTGCGAAAGGAC
>P_971
CAGACTCTAACAAATTTAGGCAGTTTTGGCATTTTTTTGGT
>P_972
TGAGAGTCGCAGATATTTCTCGTGACATTGATCTTGGATCA
>P_973
TAGAGAGTACCGAGAAAATTCTGTACAAACATTTCTAAAAA
>P_974
ATATTTCGAGCTGAAAATTGCTCAAATGCCGAAATTCGGGA
>P_975
GGATAGGGGTAATAAGTACTCCTGAATCCGAATTTTTAGGT
>P_976
CAAATTGGACATGTCAAAGTCGGACCCGATTGAACTCGCAA
>P_977
TGGTCGAATGGATAATTTTGCACGGATTACACAATTAGAGC
>P_978
TCGAAAATTGCTCGAAATCGCCGTACCAGGGATGGCTTTAA
>P_979
GCTAAAAACCAACTTTTTTTCGATTCTGTGTTTGGTACGGA
>P_980
GGCTTTTTCTCATTAGAGCGCGACTTATCGATTTTTCGAAA
>P_981
GCGGCGGACGTATTCTGAAGCGTGTTCACCGCCGTGTCCAT
>P_982
ATTTGTGGTGGCGCTGGCGTCAGTGATGCATATTATTGCAA
>P_983
AAAAAACGCCTTTTTGGAGGCTATGCCCAAAATTTTGAATT
>P_984
ATTCCTCGCTTATTTTTATCCCTGGACAACTTTTTTTCCAA
>P_985
TCATTTTGAAGGACTCAGCACGAAAATTTTGTTATTACGCA
>P_986
GGAGGAAGCTTCCTCAACATCTACTATGGCATTCTCTACTA
>P_987
TTCGCTTTCCCCGAAAATTTCAGTCTCTATGTGTTCTGGGA
>P_988
AGAAACGTACCTGTTAACTGCCTAAACGTAAATAATAAAAA
>P_989
CTTCAGGCAGGCATGCATGCCTACACAGACCCACTTACCAA
>P_990
CTGTGAGCTTTAAGGCACTACTACTTATTATTTTGTTAGTT
>P_991
TTGATGGCTGGGAAACTCCTCACGACCGTGGCCTAGTTTGC
>P_992
AATATAAGGATGATCATCGACGTGGATGGGGAAATATGCAC
>P_993
CAGCTTGTAGGTTATATCAACTCCATAGTTCCACTTCTGAT
>P_994
CCAGTGAAAGTGTGTGAAAACCCTAACCTAATCATCGGATC
>P_995
GGTAGGGGTAGACAAACATGCTAGACAGTAGTCACGATGGC
>P_996
TTTTTGTTAGTTTTTAGATTCTAGGGTGGCAATTTTCGGTT
>P_997
GGGGTTTTTCGGCTGGTTGCCACACTAGGCATCTAACGGTT
>P_998
CTTTTAATATTTTAGGCAGACTTACCAGATGGATTACATGT
>P_999
TTCTGCTGATCTTCGTGACCCATCATAGTCAAAAGTGTCGG
>P_1000
CAAATCTTGTTGAAAAGTAACTAATATAGTCTTTACCTCCT
>P_1001
CCCAACATTTTCGAAATTTGCGGTGTAAAATTCGCCCCCAT
>P_1002
AACTTTTTCGGGTCTCACCGCGAAAATTCGAATTTAAAGGC
>P_1003
GTATCTCAAAAACTAGAGGCCTTAACAGTTATACCATCTCC
>P_1004
GTAAATATGGCTGGAAATTGCGTTTTAGAGGTTTTTTGGGA
>P_1005
TTTCCGTTAAAAAGTCGGAGCAGTGCTGAAAAATTTGGCTT
>P_1006
CTTCTAGTCTTTTTCCGCGGCACACACGAGCTTCGTAGTGT
>P_1007
GATTAGCTCGGCGGCAAGCTCGCACCCGTGGAGCAGAGGCT
>P_1008
GGCAACGAAATCGAAGGACTCTATCCATTCTTTTCTGCTCT
>P_1009
GGGAAGCAGTGTTCATTTTACCTGAAAGAAGAAAAAAATAG
>P_1010
CTTTTGGGGCTACCGTACTGCACGAAAGTCAAAAAAGTTCT
>P_1011
CGTGTGAATGTTTCTTCGATCATGAATCTGCTATGCAAAGA
>P_1012
GTCTTTGATCTACTTTTTCTCGGGGATGTAATTCATTATAA
>P_1013
ACCCCAAGCATGTCCCTACACTATCTAACTGTATCTCTACA
>P_1014
CTGTGCGAAACCACAATTCGCCGTCTTTCCAGCAAATCGGC
>P_1015
TTTTCGCTCGTGCCAGGACCCATGGCCGTAATTTTAGGAGA
>P_1016
ATAAAATAAAAGAAAAAGTGCGGTGTACATAAAAGATGCTC
>P_1017
GTCCGGTTGTGTTCGTCCTCCATACATTGCCGAGCATCTCA
>P_1018
TGACATATTGAGATGCTCGGCAATGTATGGAGGACGAACAC
>P_1019
AATCCCATGTGTCCATGTCTCGGGGCCGAAAACTTTCGGTG
>P_1020
TGATTCTTCCACGGTAAGTGCGGGAGCGCTTCTTTGGGGTG
>P_1021
GGTTCACGACTATCAGGATGCATGTATGGCAAAAGTTGTAC
>P_1022
ATAAACTTTAAAGGGCGACGCCCTAGAAATTATCTTATCGT
>P_1023
ACAAGTCAGGTTGATTGTCTCATGCTACTCGATTACGCCTA
>P_1024
CTTCACACAATCAATGAAGTCGAGAAGGTATGTTTTTCTAG
>P_1025
GCTCCCGAGCCCCTTAAATGCAGCCTAGGCGTTTAGCGGGT
>P_1026
CAATATTTGGACTCAGTGTGCACGGATGTTATCACATTCAT
>P_1027
CTTTCTAATAAAATCTCTCCCTTTCTAATAAAATCTCTCTA
>P_1028
GGAAGTGGTGACGCCCATCACAGTCACGTGGGAAAACATCG
>P_1029
TCATAGAAGTTGAGGGAAATCTTTCTATTCGATGGCTTTCA
>P_1030
CTTGCACACACACAACAGCTCATAATAGTGCCTGGGGAGGC
>P_1031
GACAAGGAGTGTTTCGATGGCGAGCTCTTGATTTGCACGAT
>P_1032
AAATAATGGGAAAAACATCTCGTGACAAAAGGGACATTTAC
>P_1033
GAGGATCCAGGGAACTTGGGCGGTTTAGAATAAGCTAGGTG
>P_1034
CGACCCAGTCACCACCAACTCTAACCAATGGATTCCCCGAT
>P_1035
TTGAAATTGGCATGAACTCTCTACCACGTGGAAATAAACCA
>P_1036
TTAAAATTGGTTTATTTCCACGTGGTAGAGAGTTCATGCCA
>P_1037
ACGGCGCTAATTGGTCGGCGCCTTCTATCCCGCGAGTTTGT
>P_1038
AGCAGACCCTTTCTGGGGAACCTGAATGATAAAATTGCTGG
>P_1039
AGTACAGTGGACGATTCCAACTAACATGTCCTCCGCGTGTC
>P_1040
TTATAAGCCTAATTAGAGTACTAATTAGAGTAGGCACACGC
>P_1041
GAGCACGACGTTTTGGGCGTCCGTTTAATGATCCACTGGAA
>P_1042
AGCCATAACTGTTTCTCGGTCTTACTCTATCACCGGGAGTA
>P_1043
ATGGATATCTCAGTTTTTACCTTACCTAACTCTGACCTTGT
>P_1044
TCCATATACCATTGACTCGGCGATATAAGGCAAAGTCTGAA
>P_1045
TGAGCTGATTAATCAAAACACCGTATTTATAAAAATGCATT
>P_1046
TCTAAAAGTTTTATTTCGAACTCACCTGAATGTGAATGTAA
>P_1047
CTTTAATCTGGGAAGTGGAACAGTATCGGAAAACTCGACGA
>P_1048
AATGAAATTTTCTACGTCTCCATAATAGGAAAAACTATGAA
>P_1049
TTAAAACGTGCCTCCTTTGTCATTGTACTGTCAAATACATT
>P_1050
CACGGTATCACTGTAAGTATCAAACATGTTAAAACTTATAT
>P_1051
TCTCGATTAAAGTTTCTCAGCTCACCTGACTATTAGCCATA
>P_1052
GAATCCTCAATTAAGAATTGCTTACTTGTGTACCAGCTGCC
>P_1053
AAAGAGGAATCAACAAGATACTTACTGGCTTTTTGGCTCGT
>P_1054
GTGAAGAATACACTTCTCTGCTAACTAATTAAAATCGGAAG
>P_1055
TGTACGCGTGTGCTCATTATCTTTGTAATGCAAAACGAAAT
>P_1056
ATTACGAGTACACCCATCAACTTTATAGATACCAACGAGAC
>P_1057
ACAGTCCATACTTCCAGTGACTACATAGCAATCACTAAAAA
>P_1058
GATAAGGAACATTGTCTTCACAGGTACTGCTGAGCGGATTC
>P_1059
CCATAAAATGGTTTTTTAATCTTCATAGTAGAAGTGAAGCT
>P_1060
GTGCCTACGTAACTATGGACCTACCATGTCTACATTCATAC
>P_1061
GAGAAGTTTTCCGGACAAGACATGGTAGCGAGTGAGCGGGC
>P_1062
CATCACGATGTGAAGAACGTCGAGGTAGTGGTGATGGACGT
>P_1063
CACTTGCTCCTCGTAAATCCCATACTCCTTGTGGAGCATCA
>P_1064
GAAGTTGGAATTAAAATGCTCAGTGTGGATTAGCTACTACT
>P_1065
TCAACTTCACTCGCCGACTTCTTACCAAAGGAAATGGTCTC
>P_1066
TTAAAGTTAAAGTGAAAACGCCCGGTTAACCGTAAAGGTTA
>P_1067
TCATCTTTCAATGTTCGAATCATGGATGGGAAATTGTGTCC
>P_1068
TGGTTTCATAAATCTAATCGCCTGAAACTAACTGTGCACTT
>P_1069
TTGTTCCGTGTTCAAGGTTCCATATATACCACAAAGGGTCT
>P_1070
GCATAGAGACCGCCCTTTTCCTTATATGCTTTTTCAGGCTA
>P_1071
GGTCATAATGGAACATGATTCATAAATGTTAAATAACAGTT
>P_1072
GCTCGCCTACCTACTGCCTTCACACTAGATAGGCGGTTGGA
>P_1073
TTTTTTGTATTTTTAAATTCCCTGCTAGTCTTGCACCCCAA
>P_1074
GAGTGTGCTCTTGTTGTGAGCTTAACAGTGTCTTTTTGTGC
>P_1075
GTTGCTAAGACCGATTAATGCTATTTGGATGTTTATCTCCC
>P_1076
AAGTTTAAACAATAGGGGAGCTTCACAGTGAAAACCCATAC
>P_1077
GAGAATAGGGAAAAGGATTACTTATTAGTAAAAGCTAAAGG
>P_1078
TTCTACAGAATTTAGCACGCCACTGTAGACATAAAAACCTC
>P_1079
AGGAACATGCGTCCTCAGTTCACACCCAACAATAGCTAGGA
>P_1080
TCATGCAATATGGGGCCTAACATGGCCGGTTTTCGGTTTTT
>P_1081
CTGAATACTGAAATAAAACTCTTATTAGCGTATTTTCACTG
>P_1082
GTATTCAGACATTAAAAACGCATAAACGGTCTCAAATATTG
>P_1083
CAAAAATCGTTTTAAAGTAACAATCCCGTAGTTAGAGCGGT
>P_1084
TCTTCGTGGTAAGACCAAAACAGGGCCGTGAAAATACACAA
>P_1085
ACGCGTTTAGCGCTTTAGGCCTATTCAATGTAACCACCTTC
>P_1086
TGTCAGTGGCATGATTGAAGCGGCACAGGGAATCATCAAAT
>P_1087
AATCTGGATATCAGAGATCGCTGTGGTGGAAGATCTGGTGG
>P_1088
AACCGTCGCACTGCAAAATCCGGTCATCTGAGCCGACACCT
>P_1089
CCCTAGGAGCTTCCACTTACCTCTATAGCGTCGATCAAAAT
>P_1090
ATGGTGGGCCTTTCACAGCTCGATCTCTAACTTATCCACTT
>P_1091
TGACACTTCGCAGGCCCGAACTGTCTAGTAAAATATCAGCT
>P_1092
AGATGTCGGGCGCCCCACAACATACTAGATAATGCAGCCGG
>P_1093
CTCACTCCGGTTAAAATTCCCAATTTAGCCAATTAGCACCC
>P_1094
AATTTTTAACCACATCCTCTCGTGACAATGACAATTCCAGC
>P_1095
TAGTCGGAAATGCGGGTCATCTATTTAGAAAGTTTGGCGCT
>P_1096
TCCCTATCTACATATTGTGTCATACTAATGGAACACATAGC
>P_1097
CCACAATAACTTAAATCACACTTTATAGGCCCTTGAGAGTT
>P_1098
AAATACCACTTGAGTGAATTCTTACCTGAAAAGTAAATTGG
>P_1099
TAATTGACGAAAGACCGGGTCGTGATAATCTCTCATATACT
>P_1100
ACGTTAAAGACGCTTACATTCTCACTTGCAACGTTTCTTTG
>P_1101
GTTTTCAGGTAGTATGTCGTCAATCCAGTGCCTGAACCCGA
>P_1102
CGGAGCGTTCTTTAGTTTTTCACTACAGTACTACTTTTGAA
>P_1103
TGTTCATGGACCCGATATACCATATTAGACAGGAAAGGACC
>P_1104
TAGGACATTATTCATACTTTCCTGCTAGTCGCAGATTATAA
>P_1105
GATGTCATTGTCAATGGAGACTACCACGTGTCAATTGTGCA
>P_1106
TGCCTATTGCCTTGTTTTTGCAGTTATGTGTCCCACTCAGC
>P_1107
AGTGTGTGCGGCGGCGGGTGCCCGGGTGTGTGATTCTTCAT
>P_1108
CGTACGCAAGATTCCTCACGCAGTTTTGCAGAATTTTTGTT
>P_1109
TAAGTCTAAATGGATTTTTGCGGTTTAGGCTTAGGCTTAAG
>P_1110
AGCTCCAATGAGTGAACTCTCATGCTATCACCAACTGCCAT
>P_1111
TCGTCTTCGTCTTCTACAACCCTTCTCTTTATAACCCCTTT
>P_1112
TGCTCGGAAGGTGACGAAAGCGGTCTTCAAAAAAAGAAAAA
>P_1113
CAAATTTTATGAAAAAGGTTCTAACTAGGGAACCGTCCGAT
>P_1114
GCAGGGAGAGCAAAGTACACCATACTTTTGGTTGGGAGTAC
>P_1115
TCGTAATCGCAAATAAAGAGCATATTATCCTTTGAAAAATG
>P_1116
CCTAGACTCGGGCTGCCGTCCACTTTAGTTTAAATCAAGGG
>P_1117
CTACTTTGTTGGATTAACCTCTGTCTCGACAAAATCGTTAA
>P_1118
GAGCCCGTTTCGCCAATGCTCTTGTTCGTGGAATTAAGGGA
>P_1119
GAACACCATCATAACCTGAACATAATAGAGTTGTCGAGGAT
>P_1120
GAAAAGTATAAAGGTTAGAGCTAGATAGTGCCATGGCTGCT
>P_1121
TCCTGTTTCGGCTCGATTTCCGTTAGAGCAAAACTACCCAA
>P_1122
ATTCTCCTGTGTAAGAATTTCATGCTTCTCAAAAACACAAC
>P_1123
GAGTATCCAGATATGGTGCACTTGTATGTGAACTTTCGACA
>P_1124
GGGGGAGAGGAACAACTTATCATACATCTGCCACCCCGAAA
>P_1125
GGCCTCAGAGAATGGTGGCTCGGTGGAGTCCATCTTGTTGC
>P_1126
TTAAAATACGATTACAGGTTCAATAATCTGTGTATATAAAC
>P_1127
ACAAGTACCGATTTAGGGTTCTATCTTGCATATATTAGAAC
>P_1128
TTCCTTGATTAAATATTTTACTAACTATGGCAATGAGGACA
>P_1129
TTTTACGTATTTGTACGTTTCTACATAGGTTCATAGTAAAA
>P_1130
GGAGTTGTCGATTCGGAGGACATTCCTCTGAATTTATCCCG
>P_1131
GGGATCGTAGAAGGAGAAAACATAATATTAAAATTTTTAAG
>P_1132
TCCTCCGGATCCTTCCGAACCTTGATAGTTCGACGAAATAT
>P_1133
GAGACAAATTAATACAACTTCATAATAGATGTCCCAAATGC
>P_1134
GATTGTTTCATAGATTGGACCAGTCATGTCACGTCGTAGAT
>P_1135
TCGCAGTCTCATCCCACGCGCTCCCATGTGGAAATAGCTTG
>P_1136
TTCAATGCTTGTTTCCGTGACATATATGCCACGGCAGCTCC
>P_1137
AAAGACACCGCGCGGTGTACCTCACTAGTAGGATTTACGCG
>P_1138
ACGGGGCCCATTACAAAACCCTATCACCTAAAACAATGGGT
>P_1139
GAATTGGCACTTTGTTGTGACTGCCACGTGATTCCTCAGCA
>P_1140
AGCTCTTGAAGGAGTGGCTTCTGATTCAAGAAGCGGTGGAT
>P_1141
GCCCCGTATAAAATTTGTATCATAGTAGTGAGGTTAGCCAA
>P_1142
GGACAAAGTGGAGCTTACGACATGGTATTCAATATCCTTAG
>P_1143
TCATCCAACCTTCTAAACACCTCTATAAATTAAGCACCCCT
>P_1144
ACTTTTTAACAGTTCGCCAGCAATTTAGCTATTACACTAAA
>P_1145
CAAGCATCCTGGTTAAAAAACCGTCTCCTGGTAGAGAGAAC
>P_1146
TCAGTTGCATATTTTCAGTGCATATTAGACGCCTTACGCTA
>P_1147
TTTGCCCACTATGGGAGTAACAATTTAGTGTCTACTCAACC
>P_1148
TTTTATCCGTATCAAAAGGTCATACAGGGAAATTTCGGAAC
>P_1149
ATTGAAAACGATACAGGACCCATTTTACTGCGAAGAATATC
>P_1150
AAGAAAAACATACCAACTTACAGTACAGTTAAATTTAGTTT
>P_1151
GCACAGCTTAACAAATTTCTCAATCATGTGATAAAGCCCTG
>P_1152
GTCTTTGCAGATGATCACAACTTCATAGGGTTTCGCACCGT
>P_1153
CAGTTTGATTGCCCTTCGTTCTAATTAGTAAAGAGATCGAA
>P_1154
TTGAGGAAGGCATCAAAGTTCTTGTCAGTGAGCACAACGAC
>P_1155
GAAAAAAATCGGAGAAAATGCGATCCCGGAGCGGCTCCGGG
>P_1156
ATAGGTCAGCCAAAAAAGTGCATGGCAGGTGCTACTTGTAC
>P_1157
GTTTACCTGAAACATATAATCTAAATAATACCAAAAATCAG
>P_1158
AGACGAGGGGATAATTCCCTCATACTAACTCTCACTCTTCA
>P_1159
TTGAAGAGCCTTTATACGTCCTTGATAGTACATGTAGCGGG
>P_1160
AAGCCACAAAGTCGGATTTCCATTATAGAGGTGATCCGAAA
>P_1161
AAATCGGTATCAAGTTTCGACTTGGGAGTACTTTACGATGA
>P_1162
TATGGCTCAGTACCATGGCACTCACTCGATTATGCAATCGA
>P_1163
TTGCATAATCGAGTGAGTGCCATGGTACTGAGCCATATGTC
>P_1164
AGGATCGGCTTGCTTCTAGGCTTACTGGGCCTTTTAGCCGG
>P_1165
AATTACAATCAACAGATGCTCTTGATAGTGGTCCCTTATAA
>P_1166
TATCGAAAATTCTCAAACGTCTATGTAGTAAACTGATATCG
>P_1167
GTTTTGGATTCATCTACTGCCCTGATAAAGGAGATACAACA
>P_1168
GGTCTGGCACCTTCTCGAACCAATTTACGAGTTTCAGGTGT
>P_1169
TTACGAGACACATATCCGAGCTTCATTGTGTCGGAACCGGC
>P_1170
TCCGGCGGAAGTTTGTTTTTCCTAATAGCCATTCACACCTC
>P_1171
TGCTCCGAGAGCAGTGTGGTCTCTGTAGTGGAAGATCACAA
>P_1172
GTTTGTTGATATTAAGAATGCTGCCTAGTAATCTTGAGCTA
>P_1173
GCGACACGGTCGATTGGCGGCATCTTATAGTATTTTTCCGG
>P_1174
TGCCAGATCTTTAGAATCACCATACCCGCGGTAGGAGTAGA
>P_1175
CAAAACCAATTCCCATGGAACATACCTGTGCCTTGAAGATG
>P_1176
GGGACTTAAAAAATAAATTTCACGGTTGAGTTTTAAGGGAC
>P_1177
AACTACTACTCGTTTCCTCCCTGTCTCGTCATTGGAAGCTG
>P_1178
AAACATATTGAAGAAAAGTTCATTCCTGACTTTTTGGGTGG
>P_1179
AAACTGTGAAGGGCACGACACTCACCAGGAAAATTAAAAAA
>P_1180
ACACACACACTTTACAACGACATGACGGTCGACCGGAATAA
>P_1181
AATCCGGGAAAGGTCAGAAACTCACCCGTCAAGAGCATGTA
>P_1182
TAACTTGACTTATTCGAGTACATCTTATTCATTTTTTAGCA
>P_1183
ATTTTCAGCATTTTTACACGCACGCTCGCCAAGTTGAATTA
>P_1184
TTTTGAGTTTATTATAGCGTCCTTTTAGTTAGAAAGACTTC
>P_1185
ACAAGCTGCTCTTCCACACGCACTACAAGGAAAAGATGTAA
>P_1186
CTAATTAGAGACTCCTTAATCAATATCGAAAATTTCAGATG
>P_1187
TTTTATATTCTGGGAAATTGCGGGGTGGAAGGAAAATCGTC
>P_1188
GCAGAAGAAGCTAAAAATTGCAAGGATTTGTTAACTCAAGC
>P_1189
TCCAGATAAATCATGTGATTCTCTATAGTGCGACACAAATT
>P_1190
TGAATAAAATAATAATTACACTATCTAATATTTTTTAGAAG
>P_1191
ATATTTAGATGTTAGAAAACCATACATTTATTTTAGATGGG
>P_1192
TGGCGGCATCTCTGAATTTCCGGAACGACTTTTCTGGAGAA
>P_1193
CCAATCAACTAATTTATTTTCCTCCCCCCAATCCCCCAATT
>P_1194
CTTCTTTTACGTAATGAGTGCATACATCTGTCAGTATGACG
>P_1195
GTTGTCAAAGGCCAAAAATCCGTTATCGACACAGTTCACTC
>P_1196
TGGAAAACCAGCTGTTCTCTCTGTCTAGTCGAAAATCACTC
>P_1197
ATGCATTCCTGTTTTTGAGGCGGTCACCTGATTTTCATTGT
>P_1198
TTGCATGGCTTACAGTAATCCTTACATCATCAAAACACATA
>P_1199
GACACCCTCCCTTTACATTTCGGTCTATGAGAATTGGTCGG
>P_1200
AAAGGGTTTTCAATTGAAAACACACTAGGAGTTTTTCTTTT
>P_1201
TGCTTCAACCGTTAATATCCCGATATAATTCACAGAATGGT
>P_1202
CACACCATTTCATAAACTTTCATGTTATCCATCTGACGGGT
>P_1203
CTTCCCCCCACCACCACCATCTATTCACATCCTCGTTTCAC
>P_1204
TTTAGTAAAAGGACTGCTTACAATGTATTGAAACGCGTTGA
>P_1205
AACGTCCTTTCAAAAAAATTCGCGCATTTGATTTTCTCTCG
>P_1206
AGCCAATGATGACTGATCGGCAGTTTATGCAACACGGACAA
>P_1207
CTAAATAGAATTTTTAAATACTAACCCGATTTCTTCAAAGT
>P_1208
GAGCTCATCATGAAATCGGTCATTCCAGTTATTATGGCTGG
>P_1209
GTATTTCTTGATATTAGACGCGGTTTGGATGATTTTCAAAT
>P_1210
CTTATATTGCGTTTATCAGCCATAATAAATGTTAAAAAGGT
>P_1211
GGGAGAAAGAAATGTTGTTGCATACCAGCGAGACGTGAAGC
>P_1212
CACAGTCCATGACAGAAATACTGTGACAGAAATTTTTTAGA
>P_1213
TGATGTTACGGCTTTTTGTTCTAAACAGATGTTATCATACA
>P_1214
TTTCGTCCCATTGGCGTGAGCTGTCCAGTGTTATCGAGAGC
>P_1215
ATTCAAAGAACCAATCTCGCCAATGTAGTGCTTCTTTTAAA
>P_1216
CAAATTTTAACTTTCAAACTCGGTTTACTGATAATTACGTG
>P_1217
ACCATGGCTCATTCGCTGCGCAGAACTCAAACTGGATATTG
>P_1218
AATCTATTAAATCACGGCGACTTACATCTGATTTCAGGTAT
>P_1219
CGTTAAATTATAAATTAACTCGTGACGTTTTGATCTATCGA
>P_1220
AGAAAACCGCGTGGCGGGTCCATCCTCGTCGATTTATCTCT
>P_1221
CTAGCAGGTGAGCGCAGGGGCGCATCAATGCCTGCCTAAAA
>P_1222
GTAGAAATTGCGTAAAAACGCATGAAAAGTTGAAAAAAGAA
>P_1223
TCGCCAAACTTTCCGTTACTCTTGTTCGTCTTGGAGAATAT
>P_1224
TGTTTCCCCCTTTTCCATACCATACATTTTCCCCACCAATC
>P_1225
GCAAACGCGCAAACAAAAAGCGAGAGAGTGTGCGCATTTCT
>P_1226
CTTTAAAGTGATCGGAATTGCATGTTTGTCAAGGAACTACG
>P_1227
ACCGCCGATCGTGTCGGTTGCCTGACCGCTGTCAGAATGTC
>P_1228
AGACACGGAAGAATGCGAGTCATTCTGTAGATTTTAAGATG
>P_1229
TCCTTTTTAGGCTACGGAGCCATACGGGTGTTTTTAGCCGC
>P_1230
TAGTTTTTCTTCTCGCCGGCCGTGGGATAGAAGCTTCGGCC
>P_1231
TCGAATTTTTTGCGAATTTCCGGCTTAGGCAGTGGCCGATA
>P_1232
TTTTTACCTAAATTTTGAAACGGTTACGGTGAAATATTAAA
>P_1233
GGGGAAATGCTTGAAAAATCCAGCATCATATTTACGAGGAA
>P_1234
GAGGGAGACGTGAGTGACGGCGGGGTTCTGAAGCTGGAGGC
>P_1235
GACTCTTCAGTAATATCATGCACAATAGTTGCTCCTGCAGC
>P_1236
TTGTTTGTCCTTTCTAAATTCGTACCCAAAAAAAATCCGTT
>P_1237
AAACTATTTTGCGGAAACTACAGTAACTCTTAAAATGGCTA
>P_1238
CCTTTTTACATTTTAGGACGCTACCCTGTTGAAAATGAGCC
>P_1239
AACCTGAAAAATTGCATGTTCAAGGCAGTTGTCGGCTGCTG
>P_1240
GTGTTTTGCACTGTTTTAGGCCTGAAAATCGTTTTAAACAT
>P_1241
CAAGGCCAAATTGAATCTGCCAGCCTAGAGAAATTACTCCA
>P_1242
ATTTTCAGTTCTTGGTTTTGCAGTTGTGTGGTGGGGTTGAC
>P_1243
AATAAGACGTTTTCTCCCTTCTTGGCAGTCGATTTTTATTA
>P_1244
TATTTACAGAGCAAATTCCGCATATTTGAGCTTCAGGCCAT
>P_1245
GCGGGAGGTGGTGGAATTGGCGGTGGAGTCTGTGGAGATGC
>P_1246
AATTTCTCAGCTGCCTCAAACGGTGTCAGCCGCGGTCTTCG
>P_1247
TGATGACTCTGTGCAGGGGCCATGGTCCTAAAAAACTAACA
>P_1248
GCACCAAAATCGGCACCGCTCGGCACCCGTTTTCCTGCATG
>P_1249
GATTTGATGAACGACGAAGTCGAGGTCAAAGATCTACCACA
>P_1250
AAGGGAGTAGGAGACTTGGGCATACTTTATAGAAACAGTTC
>P_1251
CTTACAAGCTCTGGATTTTGCGGAACTGCGTAGTAAACCCG
>P_1252
CACCTCGGCCTCGATATCCGCGATTTTTTGCAAAACCGACA
>P_1253
TTGGAAGATTTTGATAGGTGCATGGGAGCTATTAATGACGA
>P_1254
TGCCTACAACCTATTTTGTGCATTGTTGCGTGATATGATGG
>P_1255
ATTTCCATCGCCCCTTCCGCCTAACTAGGAACTTTATACCT
>P_1256
GAATTATGAGAGGAGAGGTTCAAGGACGAGAATTACACGGA
>P_1257
CTGATAACCCAAAAAAAAATCAGTGTTACCGGTTTTTAGAC
>P_1258
TACGGAGAAACATCTCAAAACGAGAGAATGAAAATTCTGCA
>P_1259
AGAGGCGCTGAAATATCAAACTATGTAGGAAATATAAAGCC
>P_1260
CAGGTGAGGGAAACCTCGGCCATACCAGTGGTCTGCGTGGC
>P_1261
AGTTTGAAATGGGGGTTTTGCAGCCATTTATTTATAAATTG
>P_1262
TAAAATTTGCTCGTAAAATTCGTTGCCATTAGTCTGCAGGT
>P_1263
GCTCGCCGAGCACTTTTAATCTTCCCCGGCTTTGCCGCATC
>P_1264
TACCCCATTAAAATCGATAACTAGACAATGATCCAAGTGAG
>P_1265
GCTGGCTGTGTGAGGCCACGCCCACACAAAAAAATAGATTT
>P_1266
CGGTGATCGCCAATAAATCGCGATATTCTGCTGTAAATTTC
>P_1267
TCAAAGGAGGTAGATGAGCCCAGTTTAGGGAAAGCAGCCGA
>P_1268
ACTCAAGCTTCCTACCTTAGCTTTCTAGGCTCCGGTTTTTA
>P_1269
ATTCGCGGAATTTGGATCCGCGAAAACGAAAATTCCAACAT
>P_1270
AGATTATAGTCCAAAAAATTCGTGAGAAAGCTTCTTGTATT
>P_1271
GGCGATTCCAAAAACTTGCCCAATTTACCAATTTTCTGGGG
>P_1272
TTTGGGAAAAATTATAATTTCGGTCTTTTTAAAATTTTTTT
>P_1273
TATACAGTCCTCATTTTTGGCGGGGATTCAAATTTAGTCAA
>P_1274
TTAGGGTAGGTTTCAAAGGGCTAACCCGAATAGTTTAAAGT
>P_1275
CTGCTCTTTCAGGATCAACGCGAAAATGTCGAGAATCGTGA
>P_1276
GAAAGAAAACAGGCGGAAAACAAAGCAAGATAAATGGCCGC
>P_1277
CCAACATGCCTACCAGCATACATACATGCGTGCCGACCTAC
>P_1278
TAATAGTTTTATTGAAAATCCACGAATGTTGGGGCACATAC
>P_1279
ATGAGGACGGCCAGAACCCCCTCCCCCGTGCTAAGCTTATA
>P_1280
TGTAGACCAGGAGTGTGCGGCGAGCTCTACAAATTTTGAAA
>P_1281
TATAGCCCCAAAAGTTAAGGCTTGTTAGGCAATTATCGATA
>P_1282
AAAAATTATTTAAAAAATTCCGAGGGTAATTATTTAAAAAA
>P_1283
GCCGTTTTTACAAGAGATTCCTCACTTTCGAAAAAAAGGGA
>P_1284
GGGTATGATCCTTTAAAGTGCCGTAATTTTTAACTTGCCGA
>P_1285
CAATTTTGTGTACTCTCTCGCAGCCACGCACGCGACGCAAC
>P_1286
TATGTTCTAACATTTGAGCACCTGAAACTGAATATTTTTGA
>P_1287
GCGCGCTCCAATGATAATGGCCCTGGCGGATTTTAAGCTGA
>P_1288
GGGCTGAAGCATTCGGGAGACATAATAGTGGAACTTATAAT
>P_1289
CATGTGCCTAACATCAAACGCGCTCCCGAGGAATGCATTTC
>P_1290
ACCTTCATATCGTCGGCGGTCATAACCGGCGCAATTGTCAC
>P_1291
TAAAAGCCCGAATTTCAGACCGGGAATTCGAAAAAATTCGA
>P_1292
CCGTGATTTTTCAATTTTGGCGTGATAGACCAATCAGCGAT
>P_1293
CGGTTGTATAATTACCCTCCCCCTGGGGGCGTCTTTTGATG
>P_1294
GTCGTCGTCGGAATCAAACTCATATTCGTACTCGGAGCCAG
>P_1295
ATGAGCAGAAGAAGACGGAGCAGCCACGTGGATTCTTCAGA
>P_1296
GGCTTTTAAAAAAAAAACTGCGATTCAGTGGGGCTTTTGTC
>P_1297
AGCTCCTCGGCTCGATTTCCCATCCATTTGAATCCGGTCAG
>P_1298
GAATGGGGGGTCAAACGACACAATTTAGTACCCGAATACTA
>P_1299
GAGGAAGCGACCAGATTGCCCCTGAGAGAAGAAATTGAGCT
>P_1300
GGTATTTTGCGCTTGCACGGCAGCAATCATGCTGTGGCCAC
>P_1301
CGGCTCCACGAAGAGGTTGCCATTTTAGTGAATATTTGGTC
>P_1302
GGGCGAGTTTCTTGTTTTTGCGGCCATGTGGAAAAAGCCTC
>P_1303
AGGAGATTGACTTTCCAGCGCCTAAATGTGTTACTTTTTTA
>P_1304
TGGTTCAGCATGTTTCATTCCGATACAACGAGAATACTCCA
>P_1305
GAGAAGATGGCCTAGAAACCCAAACATGTAGATTTAAAGGA
>P_1306
ATCGCGGCTCACGGAGGTATCATTTTAGAAACTGCAAGGAA
>P_1307
GAATGAGTAATCGACATTTTCGTACTAGCTTCATCCCATAA
>P_1308
CTTCGCCTGTTCATGAACATCATCATAGGTTAGGAACTCGT
>P_1309
TTTCCATTAGAGCACTTTTCCATACTCCTGGTTGACCCTGT
>P_1310
GACTTCGACTTCAAGAAAGGCGGTTTGGGAGAGAAGAGTTG
>P_1311
TTAAGAGGAGTTTGGAGGTTCATAGTAACGCAAATTCGGAA
>P_1312
CTAAAGCTGGTCAACTCACCCAAACATGTATAAAACTCCGT
>P_1313
TTTGTCCTAAATGGCACAAACAGTATCGATGTGCCTTTTAA
>P_1314
AACGTTTTTGGTTGGGGCAGCTAACATCTTAAAAGGGCAAA
>P_1315
GGAAATCAATAGGAATTTTACCTGAACCGTGAAAAATCTAG
>P_1316
ATTTAAGGACCCATCAAACGCGCTCCTCTCGTACACACAAA
>P_1317
CAGTGCGGTTACCGTAACCGCTGTCTCGACTTTAACTGAAT
>P_1318
GTGAACTTGGGCCAGTAGATCAAAATATTGGTGAAAAAGCT
>P_1319
TCTGTTGTCGAAACAATGGACGGTTTATGGATGCTGAGAGT
>P_1320
CCCTTTGCCGAGTGATCTTCCACAATAAAGGAACACCGAAA
>P_1321
AACTGTGATGGTCCTGATGGCTACCATGATTACTGGCACGA
>P_1322
GTTAAAGTTATTCCACGACCCATAGCTGTAAAAACACAAAC
>P_1323
TAACCCGACATCAGAACATTCGGCTCCGTGCTCCAGCTACG
>P_1324
GTATGTATATTCAGTGGCGGCCTGCCTGTGTCCCGAGAACT
>P_1325
AAGAGCCTCACCCAAAAATTCCTGAGAGCCTCAACCAAAAT
>P_1326
AACCTCTACCAATTTTTAGCCTCACTCAACATTTATAAGTT
>P_1327
TTCAAATTCTACCTCAGATGCGTGAGAATCTCCAAAAAGCA
>P_1328
GTCGTAGTAAGACCCCATCTCGTGACGAACCAAAAAAGCCT
>P_1329
GTTGTCGACTGCTCTTCACTCGATTTATCGGAAATACCAAC
>P_1330
AAGAACGATTTTTGGGATATCAATTTATTGTATTTATTAAA
>P_1331
GAGCAGCACGTTTCAAAACGCGGAGACGAATTTTCGTATTT
>P_1332
TCCCACAGTCATTGCAGACGCATGGAAGAGAATGTGTTTTT
>P_1333
AGATTGCCGACGTTGCTTAGCATGGTACTTGCGCTCGTAAA
>P_1334
CTTCCGAGTAATAACGTTAACATACTAATCATCACTCAACA
>P_1335
TCGGATTTCCCAAAACTTCACAATTTATTGGGAGGAAATTC
>P_1336
AAAGTCGCAAAATTGGGTATCATAATATTAAAATCAAAGAA
>P_1337
ACAGGACGATGAGGTAAACGCCCCCGCATCAGAAAATCGAT
>P_1338
TACACATGGATGCGAAAATTCAATCTCGGACAGAAAAATTC
>P_1339
GGTATTATTTTCTAATAAATCAGTCTTGTTTTTTTTAAGTC
>P_1340
CCTAAGTACCTACTTTGTGCCTAACTACCTTCAGTAGGCAC
>P_1341
CAAAACTCGATCAGAAGAAGCGGTTGAGCATTTCAAGGCTC
>P_1342
TTTTTTTGAAAGCTTAGTACCTTAACAGTATATCCTTTCCA
>P_1343
GTTTCGATTGCAAATTAACACTATCTAGCAGTTTAGAATGT
>P_1344
TAAGTGCATTTGGACAAAATCCCCACTGGCAAAAAATTGGA
>P_1345
GGGCGGTTTCAGGACTTTTTCAATTTATCTATTTGGCGGCA
>P_1346
GTTGTTTGTTTGATAGATTGCATTGTAAATGAAAACTCACG
>P_1347
AAGTATGCACCGGATCCCATCAAGGTAGCAACTATACCTAC
>P_1348
ATCAATTTAACCCGAAAATCCACGAACCGTCGACGAATAGA
>P_1349
GGCGAATCGATCGGACGCCACGTGGATCTGTCATGAGCCGT
>P_1350
AATTTAAGTATAACCATAGCCTATCTAGCTCCAAATAAAGC
>P_1351
AGCTTCAAAATAATTAGAATCATGGCAAGGTTCCATCGAAA
>P_1352
ATATTTGTTGATTGGAAATGCAAGAGCGCCCCATTGACAAA
>P_1353
CGGGTAAAGACACGTGGCGGCGGTTTTGAACTTCTTATCGA
>P_1354
CTCCCCTGCCAATGCAAACGCGCTCGAATGCAAATTAGGGT
>P_1355
GTTTGTAGGAAGGTGCGCACCAGTTTAGTTCCGCTAAAGCG
>P_1356
GTTTAATTACATAATTCTTGCAGTTTAGCATATTTTAGGCC
>P_1357
CAGGATTGTGTTGCATTAAACTAAATAGACCTAAAGGGCTA
>P_1358
GTTTCGAAACTATCGCGTCGCGTGCCCAAATAAACTAATTA
>P_1359
TTTAAAAATCTATAAAAATCCTGTTTTCCCGCTGAAATTTC
>P_1360
AACGTCTCGGCGGAGTCCGGCGATCACGACGACGTGGTGGA
>P_1361
GGTTAAAGATTGAGAAATTTCAGTAAAAATGGTTTTTTTCT
>P_1362
GAGCCATCATTCCATATGCTCCGTAACCCTGAAAAATTGGA
>P_1363
TCCCGGGGCCAACCTCCTGCCGGCATAAGAATGAATCACGT
>P_1364
TAGACCGATCACCTTTTAGTCCGTAATTTGGCTCCCTACCT
>P_1365
AAAAAAAAAGGCAAAAATTCCATTTTTATTTAATTTTATGC
>P_1366
TTGATTGTGCACAGAATCGGCGATACAGTAACCCAAAGTCA
>P_1367
TTTGCACTGAAATCGAGCTACCGTAACCCAAATTCACACAC
>P_1368
ATATGCAACATTATGATCCACAGACTCGGGAAGAGGACATG
>P_1369
ATATAGTTATACTGCAGCTTCATGCTATAAGTCTCCGCGTT
>P_1370
TGAGATGAGATAAACACCGACATTATAGCTTACGCCCGTGC
>P_1371
CGAGTTGTCTTCTGAAAACACGTGCACAAGTTTAAATGTTA
>P_1372
AAAGGTTAAGCTATCACGCACACGCCCGTGGTTCGACCCAC
>P_1373
CGCGACTCTTCTGGACGTGGCCTAACAAACATTTTCTCGTC
>P_1374
AGAATCCACTTAATTGACCGCCTAAACGTTTCAAGAGCCCT
>P_1375
TATTGCGGGTCGCGTGACGTCGTCAGCGCAATTTTTACGAT
>P_1376
TTTTTTAAAAGTTGCTGGACCATGCTAGACCTATCTGGAAT
>P_1377
GGTAAGTCTTGATGAACTCACTATGTATTCCCACTTGACCA
>P_1378
CCACCACATTAGAAAAAAATCATGAAAAATCATATAAAATG
>P_1379
CGAAAGTAATAAAAAAAAGGCGTTACAATTTTTTTTCTCAA
>P_1380
AACTGGAATCCGTCGGGAAACTATCATCTTGAAATTTGGAA
>P_1381
AAAAATTTCCAGAATTTTGGCAGTATTCGCTATAAATAGTT
>P_1382
CGGCCTGCCTGGGAAAATCACGGCCACGTTAGAAAGCTCTG
>P_1383
AAGCGAAAATTCTCGTTTTCCGAGGATGAGGGTGAGCCAAT
>P_1384
TGACTTAGGATCCGGTGAGGCTATCTAGGACAGAAGCTTGG
>P_1385
CCGCGCCGTTATGGATGCCACGTGGCCGTCGCCAGCTCGCC
>P_1386
AGGGAGCTTCAGAGATCATTCTTACCCGATGCAACTATATC
>P_1387
ATTGTTGCAAAGAGTACGGTCTTGTTAGTAGTGTTGTCTCC
>P_1388
AATGCTTTTTAAATGAAATGCTCACTTTTCCTAGAAACGTC
>P_1389
CCTAAAAACCTTACCATTTCCACACCCAACATCCAAAACCT
>P_1390
TGGGCGATGACCGCCTCCCACGTGGCCGGCAATTTTTGGCA
>P_1391
TGAAAAACCTCAGATTTACGCGATTTTGGGTCCCGCCGCGA
>P_1392
CGCGAAATTACGGGAAAATCCGCTAAAAACAACGATTTGTC
>P_1393
CGACTTTTTGGCCAAAAATCCCCTCGGAAATCCGGAATAGT
>P_1394
ACTGAACAATTATTTTAGCGCGATTTTCTGATTTTTAACAT
>P_1395
AAATTAGCGAGGTAATACGACGTTCCCGATGTTCCGAGCGC
>P_1396
GGTTTAGGCTTAGGCTTAGGCTTAGATGTTAGAAAAAATAA
>P_1397
GGCAGGGCCACTGAGAATCGCACGAGAGCCACGGAACCTAA
>P_1398
TCTGAATGTTAACCTACACTCAGTCATCCTAAAAAACATCA
>P_1399
GTCTGGGACGGATAGGTGCTCTAAGTGGTGCTTTCCTGATG
>P_1400
AGATTTTACGCGATTTCGCGCTAAGATGGAGAAAAAGTTTG
>P_1401
AATAACTCGAAAACTGTCCACAGTAAGGCAATTTTGAGCCT
>P_1402
GCAAATTATTTGGAATCACTCTTGCGAGCGAAAAATGCGTG
>P_1403
CAGTACACCGATTTCAACCCCATACTCGACAAATATCAAAA
>P_1404
AAAAGGTAGTATCTGCGTCTCTCACCCGAATGAATAGCGAG
>P_1405
CTCTAAAATCATTTTTAGGGCGATTTTTATGAAAAAAAAAA
>P_1406
GCGTGTTTGCGTACAATGCGCGTCAGAGGCAATGTTGACCG
>P_1407
AAAAAAGATATTACAGACCGCCTGGACGATGACTTCTCCCT
>P_1408
GCACAGAGCTGGTCCTAAGGCCGTAGAGCAAAGTGGGAGAA
>P_1409
CGAAAAAGCGGGTTAAAAACCACGATAGAGTTTAGTTAGGG
>P_1410
TTGCATTGCATATATTTAAACAATTTATTTCTCAATTATAG
>P_1411
CCGCTTTTTCTCCAGCAGAGCATAGTAGACTTTTTGATTGG
>P_1412
CCGAGCAACCCGAATAATTTCATCATAGCCTCGCTTGTTGT
>P_1413
GCAATTTTTATTCAAAATTGCGAAAATTTCGGCGAACCCCC
>P_1414
GCCTACCAGGCAATGAATACCTACCTAATAAAATGCAACCT
>P_1415
GTCAAAATCACGTAATTTTGCGGTTTTTTTTCAAATTCCAG
>P_1416
TTTTTTAAAATGTTTAAAACCGGTTTTTGTTGAAACCAGCT
>P_1417
GAATCGGACGATGGCGACGGCATGGTTCTTGAGAACGGTGT
>P_1418
TTTTTTTGTAGATCAAACCGCGATAGGACACCCTGACACAA
>P_1419
GAAAAATCGGTGTTTGCACACAGTACACCGCATTTAACGAC
>P_1420
AAAAATTTAAAGTCTTCACTCACACCCGCCTGGGAACCCCC
>P_1421
GTGGAGGGACTGTACGACACCTATGTATTGAGTAACAGATT
>P_1422
ATTGCTGTTTTTCTGTTAAACACACCCAACTTTTTGTGATT
>P_1423
CCAGCCGCACAGCCTTGCTCCATACTCTCGACGCCCGCCGC
>P_1424
ACAATCGTTCAAAGTTGACGCGCGAGTGTGTGGAGGAGGAA
>P_1425
TAAAAAAAAGTCAAAAACCACATGCTAATAGGAATCAAAGG
>P_1426
TTCATACTACGAACTAAAACCTAAACAGATAATAGTTTCAA
>P_1427
CAAAAAAATTCCACCAACTACGTGAAAGAGAAAACACACAA
>P_1428
CCCAAATAGCACAGTTGTACCATAATAGGTGTTACGAACAT
>P_1429
TTTTAGTTTAAAACCGCCCGCGGTCAACTGGTATTGCTGTG
>P_1430
GTATTTAAAAAATAAGAAAGCTGTAGAAATTTCTAAAATTT
>P_1431
TGTTACTTTCACGTGAAAAACGTTAGAATGAGTGTAGTCGA
>P_1432
CCCCCGGCCGTGGAAAAACACTTGGTGGCTGAGCTTTTTCT
>P_1433
GCAGAGACGGACGGCGGCGGCGCGAATTCGAGTTTCCGCGT
>P_1434
GCGTTTTCAGTCAGCCGGCGCTTACTGGAAGGATGTATTGC
>P_1435
GCCATAGATAATGGCTCCGGCCTGCGGGTCCTGGCGACTCA
>P_1436
GCCCAACAACTGGTTTTTTACTATAAAAACTTTTTTCTCCA
>P_1437
GGTCGGTGAGAGAGCAAAAGCACGAGAGATGATGGATGATG
>P_1438
AAGTTCTCTGCCCTTTCGCTCGAGAGAGCGCAGAGAAGGGA
>P_1439
GGCAACTCGGCGAGCCAACGCCGTACAGGCAATCCGCCTGG
>P_1440
GGCAAATAGGTGTTACAGTACATGGTAGGGCAATTATCATA
>P_1441
AAAAGAAGTAGGGCGATGGGCAATCTTTATTGTTAGGGCAA
>P_1442
CTTTTTTTTGCCGCGAAAACCGGTCATGTGTCGATTTACGC
>P_1443
CGCCTTGTTTCAGAAGTTTTCTACCTAGTCCACAGTTTTTT
>P_1444
TCGGCTCCTCGAAATTTGGTCGTAATAGTCCCATGCTTAGA
>P_1445
TTGTAGACATAATCGATAGTCATATTATAGACAACTGTGCC
>P_1446
GTCATAATTTATTTTTTAGGCATGTTTGACAAAAAAACCTC
>P_1447
AAAAAATTGGGGGAATTTTTCATGAAAATCCAAATTTCCAG
>P_1448
GGGGGAGTTTCCCCTGTACACATAACCGTCTATTCAAGGCT
>P_1449
TATTTTTCCTGTGAAAAATCCAGGAAATTCACACAGAGCTG
>P_1450
CGTATTCTGTAAGCAAGGATCTACTTAGTTAAGATCTTCCA
>P_1451
GTAAAGGTTCACATTAAGACCACGACAGTCTTAAATCAGTA
>P_1452
GCAGTACTCGCCGACGTCGCCTACCTACACTCCAAGTCCAT
>P_1453
CATACTGGGCTTGGAATATACTAAATAGTTGTAAAACGCAT
>P_1454
ACTTAACCTAATCGTATTACCTTACTATTTCCAGGACCTCG
>P_1455
AATTCCTACAAAAAAAATTACAGTATAGTAGACATCAGGGG
>P_1456
ACAGCTTCATGTTAATCAGACTATTATGTCAAAGGTGAGCA
>P_1457
GACGCAGGTGCCTCTCCTCTCACCATAGTTGTCAGGTATTT
>P_1458
TCCTGATCAGCCATCATTATCTCACCCGAGGAAGTGCAAAT
>P_1459
ACTAAAAACGGGGAACGCGCCAAGGTAGTGTGCTGGCGCAT
>P_1460
TACTGTAAGTCTTAAAGGCGCACACCTTTGTTTTTTTCCTC
>P_1461
TCATCTTTAAGCATGTGAAGCAGTGTAGTCTTTCCAGCGTT
>P_1462
GTTACAGGGCTCCAACCCTCCAATTTAGTCTCCTCTCCCTC
>P_1463
CTACCTGCATAGCTACATGGCTACCTATCGTATACACGTGA
>P_1464
GTTCGAAGGTCCCGTGCATCCATAATAGTACGGCTTGTATC
>P_1465
TACGCCTTCTTTTTTACAACCTTGACAGAGTTTAAGAAGGC
>P_1466
AATTTGGATTTAAAAAATTTCAGGACCATCAGAGACCGCCC
>P_1467
TCCGTCAATACCTCAACAAGCACGATAGTGTGAAGCTTGAT
>P_1468
CTGGAATATCTCCAATATTCCACACTAGACTAATCATATTG
>P_1469
ATACTTTCTTTAGAAAACTGCATAATATTTGAGTGTCCGCG
>P_1470
GAAAAATGTCTCGGATAATGCTAACATTTGAAAACAATTAA
>P_1471
AATCGTTGTCAGAAGGTTTGCTACATAGTGCTGTTAACTTT
>P_1472
GTTGAATCGGGACACAGCGCCTTACTACGATTATAAGTATT
>P_1473
CCTGTGGATTCTGTGGTGGTCAGTCATGTATGGAAGGAGCT
>P_1474
ATTCACAAAAAAAGCCAACTCATTCCAGATGCTTAAACGAC
>P_1475
TAGGCTTAAACCCCTGAAATCTTAATAAAGAAATAAAGACA
>P_1476
TTTGCTGGCTTTATCCTTATCATGTTAGGTCTTTTCTCGAA
>P_1477
GCCACGTTATTTAAAAAATGCCTTGTTTGCGCTTACTGTTC
>P_1478
GTCGAAGAACGGAAACAAGGCTAACACATGAATCAACCGTA
>P_1479
GTCCAGAACCAAAAGCATCGCATCCATTAAGCAAATGAGCA
>P_1480
AATCTATGCATCCGATCGTACATTTTATCGACGAAGCATGT
>P_1481
TATTGATACTCGTCGAATCGCATACATTATGATTACCCATT
>P_1482
AAATTCCCAGCCCTGTCTCCCATGGTAGGCAGGCATGGTTT
>P_1483
GCTCGTTATCGTAATACAGACTAACACGAAAAGTGACGCCG
>P_1484
CAAATCGTGGATCGGTTTTGCAGTTCTCATCGTGGAGGTAA
>P_1485
AATTGGAAAGGGACTTCCCCCATAACCGTCCTAATTGCTCT
>P_1486
AAATGCTTCTCCAACGAGATCTTACTCGCGAGAACACTCCG
>P_1487
GAAAGTGCTTTTGGAGTCATCTATCCAATTGAAAAAGCTCA
>P_1488
CTCCTTGTCGATTCCTTCATCTTAATAGTGCGTGACCCATG
>P_1489
ACACTTTTGTGTTATAATTGCAATTTAGAAGAGGTGAAGGA
>P_1490
GTATGTTTGGCGCAAAATTCCTAACTTTTCGTTAAGCGCAA
>P_1491
GATGTATTTTTTGTATTTAGCACTCTCGAATAAAACACGTA
>P_1492
TCTTTTTTTTCTTTGCAGGACTAACATCTAACCGACCATGT
>P_1493
ATTCAGACGCCAATTAAGTGCACGATAGTTGATCCAACAGT
>P_1494
AAGACATGAAGACTTTGACCCTATCTAATAGGAACTACCCT
>P_1495
CCAATTCTCAGCGAAATGACCATTGTAGTGGCTCCCTTGTA
>P_1496
GGCCCTTTTTTCCTTCCTTTCATATTATAAGAATATTCATT
>P_1497
CAACGACGATATGGTTTGCTCGGTTTTCGTAACCTACGTCG
>P_1498
CATAAAATATTTGGATTTTACGATCCAATGTAAAAGTACAA
>P_1499
CATCCTGACACCACTTGTTTCAGGGCTGTCGTTTTTTCGTT
>P_1500
CTCCTTCGTTTTTTGCCAATCTCACCCGTAAATTCGCTCCC
>P_1501
GAATATTCGTTATTCAACCGCCGTATCGCTGAAAATCGTTG
>P_1502
CACAAAAGTAAAGACCAAATCATAATAAGGTTCCGGACAAC
>P_1503
ATAAATCTGATTTGGTACCACTGAAAGGGCGGTAAAAATTG
>P_1504
GTCCATCGTTAACGGCTACGCTCACTTGGAAAGACATCTGA
>P_1505
GAATCGTATAAAGAAGAAACCATACATTGAGGATAGTGATG
>P_1506
ACTTACAGAGAAAAAAATTTCGGGGACGTTAAGGCTCATAG
>P_1507
TCAACAGTTGTGACTATGTCCTAACATGTCCTACCCAAGTT
>P_1508
GTATGTAAATGGGTACCTGGCCGTAATCTCAAAAACGAGCA
>P_1509
TTGAATATGCTTACCATGGTCTTTCTAATAGTATTGCATCC
>P_1510
GAGGGAACGGAACAAAATTACGGTGGGACATAATTTCAAGA
>P_1511
GTGTGAGCATGTTTACAGCTCGGTTTAAACTATTTACATCA
>P_1512
TCCAAATTGAGTAGTGTTGCCAGTCTCGATAAATCAGCTGC
>P_1513
AAGCTTTTCACCGTTTGTTCCACTATATTGAACACTTCATC
>P_1514
AGAACTGTTCATCTATTCTTCTAACTCCTGAACAACACCGT
>P_1515
TCAATTAACTTTGCCTGTCACCTACTTGTTGTATTTTGTCT
>P_1516
TATTCTCTCAAAACTGACGGCTAAATACTGACCTCTTTATC
>P_1517
TTGACTTTTCTCCCCCCACGCATGCATCTCAATCCCACAAT
>P_1518
AAGGTTTGTTTCTTTAACTGCTAACTATCAATCAACTTTTT
>P_1519
TGAGTTCGGGTATCCAGAAACTTGGTAGTGAAGTGCTTTTG
>P_1520
AGCTGAACCTTCTGTGGCTGCATGGTAGTCGGAAGCTTGAT
>P_1521
TTATACAGTTCCGAGAACGTCTCACTCAATTTTTGGGTAAA
>P_1522
CTCTATATCTTCCTCATCACCTAACTAATCGTTTGACCTGG
>P_1523
AACAAAATCTCAAAAAAAAGCTATCTCTGTTTTTTCCTCCT
>P_1524
AACATGCCATCCAAGAGCTGCTACATAAATAAGTTGTTCTG
>P_1525
CATGTATGAGTTGATTCCAGCATACATCTGCTGTTGTTGAT
>P_1526
TGACTACACAACGCGGAAAACTTACTATCGACAGAATAAAA
>P_1527
TTTGAATCGAGAGGAAATTCCGATTTCGCTTTTTTTTATTT
>P_1528
CAAAACAAATCGGTGGGAGGCACACCCGATGGGAATGAAGA
>P_1529
ATTCTTCACCATGTTTATGACTATATACAGATTCACCATTT
>P_1530
TTTGTAAAGTTATTTGCAGCCAGCATAGCTTCGAGCTCGTG
>P_1531
TATATATCAAGCATCTGGATCTAGGTAGGCTCCCTTATTTG
>P_1532
TAATGTAATAACACGCGGCTCAATAGAGCGGTGATTGGGAG
>P_1533
TGACATCAAGCTTCCGCTTTCGGTTTTATTACTTGTATACC
>P_1534
ATTGTACATTCAACACGCTTCGATTTATGTTTTAGAAACGT
>P_1535
CCTCTCTAACTAGCTTAAAACTACATAGTTGCTTTTGAAAA
>P_1536
GTTTTTCTCCCACTGTCCATCATGAATTGTTTGCGGGATCC
>P_1537
CGATGCGTCTTGATGAGACACCTACACGTCAATTTTTAGAA
>P_1538
AAGCTTAATCTTTCTTTTTTCATTGACGATGAATTTCTGTT
>P_1539
TGCTCACCTTACTCACATTTCTGTTTAGTTCACTAGCAACA
>P_1540
AATTCAATGAATTTAAAAATCTTGGTGGAAAAGAAACCATA
>P_1541
TTTTTCAAATAATAAAAAGTCCCCAAAAAGAATTAAGTAAG
>P_1542
CAGTTGATCCTGCAGTGGCTCTAACATCAGTTGGCATAAGT
>P_1543
TTTATTTAATTAAAGTTTCTCATGTTAGAGAAGTTACGGCT
>P_1544
CACATTTAACCAATTCAATTCATGATAACAATATTTTTAGG
>P_1545
AATAAAAAGATGTAGCAAAACCATATAGACTCTAATTACAG
>P_1546
CATCGCCTGAGCACTTGAGACTAGGTACTGGAGAGTAAACA
>P_1547
TAAGCTGTAATTTTATCTGCCATGCTATTATCTATTCTAGC
>P_1548
AAAGGCTACGTGGACGTTGTCATTTATGTTACCAGAGAAAG
>P_1549
TCTCTTTCTGAAATTGGAAACTAACCCGTATCTCTTGGAGC
>P_1550
GTATTTATTGATTTATATTGCATACCCCTGTGCTAACAACC
>P_1551
CAAGCATGTACATCAAGTCTCAAGGGTGTCGTCACGGCTGC
>P_1552
TTTCCCGATAAACAAAAAGTCGTGCCTTGTTATTAGTCGCC
>P_1553
TTTCTAATTTTTTTCCTCGGCATACATGTGTTGTAAGGCTG
>P_1554
GTTGGTGCCAATTTCTTGCCCAGTTTAGTCAAAAAATCACT
>P_1555
CGAGATAAGAAAAAAAATTGCGGGGGAGCACGTTTGCATCA
>P_1556
CCAGCCTAATATTTTTGTTGCTTAAACGATATCAAGTTGAG
>P_1557
GCCGGTACTTTATTGTGTACCGTACTCCTGTTGTTTACCAT
>P_1558
ATTGCCCAGCACGTGGATCTCATGGTGGTTCATCTGGAGGT
>P_1559
GAGTGCAGCTAGATTGTGCTCAATTATCTAAATTAAGTACG
>P_1560
TATATAAGCTAGGTTTTGGACTCACTTGTTGAGATGAAGCC
>P_1561
GATTTATATCCAGGAAAAAGCCTTCTATGCTCGCCCACTTC
>P_1562
GAAAAAGGAGCCGCATTGTGCATGTTATTGATTTTGGATTA
>P_1563
GCATAGGGCAGAGTAAAATTCTATCCAGGAAAATATTTCTG
>P_1564
TATTCCAAGAGGGCGCTTCTCTGTCCTGTTGCGCAATCGAG
>P_1565
GAGAACAATCAATAAGTTATCAATTTAGGCAAGTATTGCAT
>P_1566
GGAATGACAAAAACGAGATCCACACATCTGTCTCAGCTTTT
>P_1567
AAATCCCTTTAGATTTACTTCTACATAGTTACAGAAGCGTA
>P_1568
TTGAAGAATGTTGTAAAAAACTTACTTGCTCCGTCAGCTAC
>P_1569
TAATTTTACTAATAAAAATGCTAATCCAACAAAATGAGCTT
>P_1570
ATCGGAGTCGCCAGTACACCCATTGCTGCATGGGCGGTGGA
>P_1571
TGTCCTTTCGTCAAGGAACTCGTGACTCTTCAATGAAGGGG
>P_1572
GACGGTATCTCCATTGACGGCACGATTGCAATTATTTCCTA
>P_1573
GATATGGTGTTGGCTGGGGTCCCGATTCTGATTTTTATTGC
>P_1574
TGGCCAAAAACGGATGAGCTCGGGGTGGTTGACTACTTGCT
>P_1575
ACTCTCGACCCTCTTTTTTCCTACCTCTTGCTCTCTATGCC
>P_1576
AATTCCCCGCTTTATTGTGTCATTGTATGTTTTTATTAGTG
>P_1577
AGGACGGACAGGATTGAATGCGGCTTATAGAATTGAACAGT
>P_1578
TCCGATAGTTGATCAATATACATGGATCTGTTTCAAACTCA
>P_1579
CCAGTTGTAAATGTTAAACTCACGGTTGGAACTTCCGGCTG
>P_1580
TTTGTTGTTCCGTGATGTTTCCTTCTAGTTGTTTGATCATT
>P_1581
CCTCGTCAACAGCCTTTTGCCTATCTAATGTAGCTTGTGCA
>P_1582
TTCTTCAATACGTAGGAGACCATAACAATCAAGGTAAGCTT
>P_1583
TCAAGGCTCTTGATAAGACTCTTGATACTTTGCCAGGTGTC
>P_1584
TTGGTTAATTAAAGCTTATTCTATACAAATAAAAGAAAACT
>P_1585
TCCACAGGGACAGCAAGGACCATATTATCCACAACAACCAC
>P_1586
CGTCCCTACACGCCTGGTTACTAACATGTCTCAAGTTATAA
>P_1587
CAGCTGCTTAGTCTAACACACAATTTAGACCATTTTTCATG
>P_1588
ACGACGAGCATCTTTAGTTCCTTTATAGATGATAGTGGTTA
>P_1589
TAATAAGAATGATTTTTACTCGGTATACTAATACTCCTTAT
>P_1590
CAATGGGTGGCTGTTGAGCTCTAGGTAGAGCGACATCAAAC
>P_1591
AACCACTATATGACATTTTCCATACATCCCCATCAGAATAA
>P_1592
AACGTCTCTGGAGCAAGGTACCTGACAGGGATCTTCGTGGC
>P_1593
GAAATATTGGGAGAACACCGCATACTGGTTCATTTCGCAGA
>P_1594
GTCAAGTCAGGAGTTACTGTCGATTTATTCCTCTTCCCAAA
>P_1595
AATCTCATGACCGTGCCTGCCAATCTACTGATTATTTCGTT
>P_1596
AGGTTTTGACGTATTGAACTCATATTAGTACTGTAAGATAC
>P_1597
TTCAAAGATACGATAACGTTCATGTTAGTATCATTCCTCAA
>P_1598
AGTGGTATGAAACATATGAACGATTTATTGGAATTTACCCG
>P_1599
CGATATAAATTAGTCCCCATCTATCCAGAAGTACAGAATCT
>P_1600
GGCTAAATCAGGAGTGGGACCAATCTTCTGATTTTTAGGTG
>P_1601
AGTGCACAAAATCTGATATTCATACCCCTGAAATGCTCGTA
>P_1602
GCATGTAGTGGACACCTGAGCAATATAGAGAAAGAGCACAT
>P_1603
TACGTCAGAACTATACAACACATACCTCTGCTCGGCCATCA
>P_1604
AGTACGCCCCTCTATCATAACTTGGCCGTCCCTAGCACGTC
>P_1605
AGAAATGTTGGAAGCGAACGCCGTACAGCGCGTGCGCGGAG
>P_1606
CGATGACAGCACATGGAAGACAATATACTTGGACCAGTGAA
>P_1607
TTTTGTAAATAAATAAAAAACTCACTAGTGAGCAGCGCTGT
>P_1608
TACCAAAAAGACCAAAAAGTCAGTAAAGCTCAAATGGAAAG
>P_1609
GATTCTGGACCAGTCAAAATCAAGGCCGTCAATCCATACGG
>P_1610
AACAGGTAGGACATAATTTTCAATTTATTCAATTTGTCTTT
>P_1611
GCCATCTTCGGAGTCATAAACACAATAGTATGTTTATGTTA
>P_1612
AGGAAGATGAAAGACGATATCGAACTCGAAGGTTTTTTGAT
>P_1613
AGGTTTTGCCCGAAAAAAGGCGTGGTCTATGACCAATTCAC
>P_1614
TTCTTTCTGTGATAGATGCCCTTATTCGTCTTTCTGATGAA
>P_1615
GCACTTGTAAAATGTAAACGCGATGTAGGTTTTTTTTGCAA
>P_1616
TGGCTTCTCGTCTCTCAAAACATAACCGAAGGGTGTCCTAC
>P_1617
TAGTTGGAGTTTATCAAGGTCACACCCGGTATAATCGTAAG
>P_1618
AATACCACTGAAATATTTTCCATTTTAGATGTATACACCTC
>P_1619
TATCAAAACACTCGTTGTGACTGTCCTCCGGTACGACAGGC
>P_1620
TCTGTGTTCAAGTTTCAAAGCTTATTAGACACACACCACGT
>P_1621
GGAGTTTTCTTATACTACAGCAATTTAGAAGACCCTTCTTT
>P_1622
GTGGTTTCAGTATTGCTTCTCGTGATAGATAACAAGCGCCT
>P_1623
CCGAGATTGAAGGCAGATAACTATTTATTGTTTATGTAAAA
>P_1624
AAGACAAAGCCAACGGAGGTCTACTTCGTGATAGATACGGT
>P_1625
CTGGGTCCCTTCAGAGCCGCCGTGCTAGTGGTAATCCATCG
>P_1626
GAAACGCCCACAAAATGGCTCCTTTTAGGCAGGAGTGGTCA
>P_1627
TTTAGGAGAAATCTAAATTTCATACTACATTAAAATAGAAA
>P_1628
TTGATTTCTCACAGTTTTTACTAACTATTTCGCATCCGGAT
>P_1629
GGCTCCCACGAAGATTATCGCGATCTAATGGCAACATTGAC
>P_1630
CTGGCTGAAATAATAGCAATCATATTAGAGTTAAAAATACA
>P_1631
CTAGCGGCCACGAGAATACGCAGAACATATAATTTTAGACG
>P_1632
ATTTAGTCACTTTTCAGTCCCATGCTAGTTACTTATGAGTG
>P_1633
AAAGACAAAGAGGGCTTCTTCTTTCTAGTGATGGAACTGGT
>P_1634
GCTCTCTAAAGAAGGTCATCCATGCATGTATCATTCACAGT
>P_1635
GTGTGGCGATCCAGCGACGGCGACATAGTGGACACGAAGGC
>P_1636
GGCGGCCGAATGGGCAAGCGCGCCCTCGAGAATCACCAGGC
>P_1637
GTCTTGCTCTGCTCATTCTCCTTGGGAGCGACTGGGGGCAT
>P_1638
CCGTGCGGAAGGGGTGAGGTCAGTCTATTTAAATGCAATTC
>P_1639
TTGACCTGTTAGACAAACTGCTAACCATTAAATAGGGAGCA
>P_1640
TCCCATTTTTCGGCTAAATTCATTGCCGAGAAAACTATTAA
>P_1641
TTTTTTGTTTATTCCTCTGACTCACCCGGATAAGATTACGG
>P_1642
TCGCCTTTCTACAGCTCTCCCACACCTATGAATTTGTAGAA
>P_1643
TTTACAAGTATCACGAACGGCTGCCTCATTGAAAATAAATG
>P_1644
CGTAGACTTCTTAGACCTCGCCTACTATCGCCTACTACTCA
>P_1645
CGGGAGTGAATAGGGATTTTCATGGTATTGAAAGTACTGTT
>P_1646
TGTTTACGGCCAACCTCACGCATGCCTGTGTGATTATTCGC
>P_1647
TAAATTGGACAAATTCCGCACAGTGTACTGAGACGATCCGG
>P_1648
TTTTACACATAATCTGCCACCTAACATTAAAAAAACTCACA
>P_1649
GTAAGGAATAGAGAAAATAACTTACTCGAACCATATCGGCC
>P_1650
TGTTTGAAATTTGAAAAAAGCATACGTGGCCGTGGGACAGA
>P_1651
TTTAAAATACATTTTTCCAACTCACCAGTTCAAAACTCCCG
>P_1652
CCCAAGAACCGAAGATGTCACACACTAGTTCGCCGGGGACG
>P_1653
GGAAAGTCGGGGAATTTTTGCTATTTAAGCTTTCTTTAACA
>P_1654
TGGAAGTCAGAAAGTTGTGGCGATTTATCTTCTTGATGATG
>P_1655
AGAAATTCAGGTACAAAATGCGATCTAGAAGACCAGAGAGC
>P_1656
ACAAACAGTTAAAAAGGCCACTTCATAGAGATGAATACCTG
>P_1657
GAGAACGCATCCTCCAATTCCACGACAGGTTTTTCCACTTT
>P_1658
CTCGTCCGATGTATAAAAGACTTACCAGTGAAGAACTGTTT
>P_1659
TGATTATTTGAGTGATGAAGCGAGAGAGAGAGAGAGAGGCC
>P_1660
TGAACATAAACAAAATTTGGCTTGAATTTTATTTTCAGCTG
>P_1661
AACATTCGAGAAGGAAGATGCGATTTCGCTTTTTTCTTGCA
>P_1662
AGTGACAAAAATTATTTTGACTTGCTATTGAATTTAGCGGG
>P_1663
TGGTCAAAGCGGAATTTGGACTGTATAGTGCAACAGGTGGA
>P_1664
TTGATAAGTGTCAAAAAAAGCGAGCGAGCAGAGAATATGAG
>P_1665
GTAGTAGTGGTCGGAAAATGCCTTGTTTTGAATTATCATCA
>P_1666
AGAAAATGGACAAGGACCAACTAACTGGAGCAATCTTGACC
>P_1667
TTAGATTTGTCTATAAATGGCAGGAACTCTGATAATTTTTT
>P_1668
CTAGCAGCATTTACATCACGCCGTCACGCCAAACGCCAAAC
>P_1669
CGGATGCCAAAATTAAAATGCGCCAGGAGATGGATAGAATT
>P_1670
GATCTCTACAAAAGCGTGAGCTACTTAGTGGGGCCAGAAAA
>P_1671
AACTTTTTGTTACTGTTACACTAACTCCATAATTGGTTTGG
>P_1672
TAACGGTTGCATAGAAAACGCAGTTTATAACAACAACGTGA
>P_1673
GCACGCGGCACACCGGCGACCATCCTTCACCGTTTTTCAGC
>P_1674
TCCCAGCAGCATTGCTCATTCTTTATAGTTTTTGGGTTTTC
>P_1675
ATAAAACTGAAAATGCTCACCATGGCCGAAGTAAAAGCCAT
>P_1676
GCAACTTCGCAAAACGCTTGCATATATGTTCCCATTGATAA
>P_1677
TACTCTCATTCCCCTCCCCTCATTCTAGCAACAATTGATCT
>P_1678
CCACTTGCCCACTCAAAGACCTGTCTTCTTCATCTCGGTAA
>P_1679
CACAAACGGTGCACTTTCGTCAGTCCGACGGGAATCACAGA
>P_1680
AATGGTCTAGGTACACTTTCCATACTCCTGACTTTTGAGAT
>P_1681
ATTTAAAAGATTACCTGGTGCTTACTCGTATTTTGAACCTA
>P_1682
CAAAATGGACCACGTGGCTTCATGGATGTACCAATTGTCCT
>P_1683
AATAATTCCACGTTTCCCACCTCACCCTAAAAACTGAACAA
>P_1684
CAGGTAGACGTCGGAGTCGGCTCCCTCGGCTTGACCGGTGG
>P_1685
GTCGTGAATATTCACTGAGACTTTATAGTTCATTCCACCAT
>P_1686
GTTGTACAGCCCTACTCGGGCATTTCTAGAAAAATGAGACT
>P_1687
CATTTGGATAACAGTGGCGGCGGTTTTTAGTTAGTTCGAGA
>P_1688
GCACAAGAAAAACAGGAACGCTAGGTATAGGAAATAGACGT
>P_1689
TAATTCGAAGCGGGAAAAGACGGTAAGACTTAAAGGTCAAG
>P_1690
ACTGTTGGGTTTTAAAAAATCGTGCTCGTGTTAAAAACCAT
>P_1691
TTTTCCTAGCGAGCTTTAGCCAAGGATGCCGTTTTTCGACG
>P_1692
CTTTTTGAATTAGATTGGCACACACTAGCGAGACGGGGGGC
>P_1693
GATACAAAAACTAGACTGTTCTTATTAGTGCCCAGATCCAT
>P_1694
AGCTTTTTGTCCCAGAATTGCATTTTTTTTCAAAATTACAG
>P_1695
GTCGCGTCCATTTGCTCCGCCCTTTTAGTGGTCGTCGGACC
>P_1696
TGTGAAATCGTGGATTAAGCCAGGAATGACGATGATCGAGA
>P_1697
TCTACAGGACCCCCCAAAAACGGTTCCTCTGTAAAATCGAA
>P_1698
ATAAAATAAAGTTAACATCTCATATTATACATCTCTATCCT
>P_1699
CCGATTTTTACCAAAAAAAGCGGTGCAATCGCGGTCTAGTG
>P_1700
GGCTGTTATTTGCTTGGGGTCCCGATTTAGTTGCCAACCCA
>P_1701
GGGGTTAAGGGGGAAACACGCGGAAATTCAAATTTTCGACT
>P_1702
CGATTCGACGTGATGGTTTGCGATGAGGGGCATAAACTCAA
>P_1703
TGATCTACGCAATTTTTTCGCGGAAACGTTAAACACACAGA
>P_1704
GGTAAAAATTTAGAAAATTTCAGCCTTTCATTTTTAGGACC
>P_1705
CGCTGGCCGCGCCGGAGGCGCGGTCATCTGCTGGTAACTCA
>P_1706
AATTCCTGTGTCAACTAACACTTAAATTGTAATTTTCTGAG
>P_1707
GTCTCCAAACGGAATGAACGCGGCCATCAACACTTTTTCAG
>P_1708
CCAAAAATCTAAGGAAATTTCATGGTTTTATAAAACTAAAA
>P_1709
GCGTTTTTTGATTCCAGAGGCCGTAGAGGGGATTTGTCTGG
>P_1710
ATTTTAACTTTAGACAATTCCAACATAGACTATACGCCTTT
>P_1711
GTCAACGAAGCTGAGAAATACAAGGCTGACGATGAGGCCCA
>P_1712
GCTCATGATGATGTTCATGGCTATGTCCGTGATTGTGCCCA
>P_1713
TAACAAAAGTAAAAACACAGCTATATAACTTTTCACTACAT
>P_1714
TGGGAGAAAAATATAACATTCTTAACAAAAGTAAAAACACA
>P_1715
TTTAATTCCCTGAAAGAAAACTTTATAAGATAAAAAACCAT
>P_1716
CCTAAAAAAAATTAATCTTCCATATTCCCTTAAAAATAATA
>P_1717
ATTTTGATTTAAACTTTTACCAATCTCTTTAATTATATTGT
>P_1718
TTGCGCTTAAAACAAATGCACTTCTTATGCTATATCAACTA
>P_1719
TTTTCCGTTAATAGTTATTTCTATTATTTAATTACTTTTCT
>P_1720
AGTATGAATGTCTGGTTTAACAATTTATTTATTAGTAATAA
>P_1721
TGGTGTACCGTTATTAAATACAATTATTTTATTAAGGAGTG
>P_1722
AATTGAAAAAATTAACTCCTCTTATTATTTAATATTTTATG
>P_1723
GGGTTTTCAGCACCATTAGTCTTAATAATATATAATGTATT
>P_1724
CGATATCTTTATGATTAGATCTCTCTAATCAAACTGCCAAT
>P_1725
ATCATAAAGATATCGGAACTCTTTATTTTATTTTTGGACTT
>P_1726
TAATTTTTTTTATGGTAATACCTACTATAATCGGTGGTTTT
>P_1727
AAATCTTATATCAGGTGCTCCTAACATAAGTGGTAATAATC
>P_1728
TCTACCGGTTTTAGCAGGGGCTATTACTATGTTGTTAACTG
>P_1729
CTGTATACATATGGTGAGCTCATACTACACAACCAATTAAA
>P_1730
TATCATAAGTTTATCTAACACATACCCTGTAATAAATCTTC
>P_1731
CATAAGAGGCAATAATATTTCATACCGAATAAACATCAGGG
>P_1732
TACAATTAAACCTATGAAATCAATCTATATAACTAGCAAAT
>P_1733
AAATAATAGTTGGAAAAATACTACACAATAATTCACCAAAC
>P_1734
CATTGACCATAAAAAACTCCCACTATAGGAAACCTGTAACT
>P_1735
GGTACTATAGAATAATTTAGCTTAATAGTTTATATTAAAAT
>P_1736
ATGTTTTTTAAAGACTTAGGCTTTATATTAAAGCTGGCTTC
>P_1737
TGTGAGATAGAATTGTTTATCTTGATAAATATTTATATTTA
>P_1738
AAACTAATTTACCATATCATCACTCTATGTAAAATCCTCCC
>P_1739
CCCAAAGCTATAAGAGCCCCCACACCGGTGAGGTCTTTGGT
>P_1740
TTCTACTATGAACCAAAGACCTCACCGGTGTGGGGGCTCTT
>P_1741
TTACAGCGCCAAATGAGCTCCAATTTACATAAAATAAGGAT
>P_1742
GCTCCCCTGGATAGCTCGCTCTAACTTGTACCACAAAGTAG
>P_1743
AAAACGAAATTCCAAAAAAACTAACTCAAAATCATAATTAT
>P_1744
TAGAAAAATGTGATATTTCACACAGCGACAATTTTCAGGTT
>P_1745
TAAAGTAGTAGGGTGCAATACTTACACGTGGTTAGCATATC
>P_1746
CAGAAACTGAAAAAGAAGCGCCGCCACAAGAAAAATCGGTT
>P_1747
GGAGAAGCCGTCTTCTGAGTCGGTGGAGATCTGGAAGCCGA
>P_1748
AAACTTGACAATTTTATGTTCAGTAAATACATTTTACGAAA
>P_1749
CAAAAATGTCTGCTTACACGCAGGGTTGTCGTTTTTTGCCA
>P_1750
AATAGGAGTGCTAAAAAAAGCGATAGAGGACACACAGAGCG
>P_1751
AGAATTTTCCGTCGACGGATCGGTTTAGTAGTGGGGGAAGC
>P_1752
TTACAGAAACTTTGTCTTATCGATATATTGGTCAGGTTGGG
>P_1753
GACTCCTTAACCCTGCCCAACTCACATCTGAAGCTGAGATT
>P_1754
TGCTCTTTTTCTTGTGGAAGCCCTATAGTTTATTCCACCTA
>P_1755
ATGCGTTGAACCGGTTGCGACATTTTAGTAGTTGAGCAGTT
>P_1756
ATGGGAGCCGTCGAAAAAATCTTACTCGGTATACATCACTG
>P_1757
TCCTCGAATTATTTGAAGGCCGAGAGCGAGCTTTTCCAGAG
>P_1758
AGCAATTTCCAGCACCTCTCCTTGATAACGTTTACCGGCGT
>P_1759
GGAACAAGGTTTAGGTTGATCAATTTAGCGAGCTCTGGTTT
>P_1760
TTTGAAAACATTGAAAATTGCGGCAAGCTCCCCGCGTGGGC
>P_1761
GCCAGCCACCTCCACAAGAGCTTTCCAGTGATTCTGGAGAG
>P_1762
CCCCAAGTTTATGAAAAATGCCGTAAAGTTCCTAAAGGAAA
>P_1763
ATTGGCAAAATGGCATTTTTCGGCCTTTTGTTTCATCACAA
>P_1764
AAAAACTTTGTAATAACTAGCTTACTTTTTCAAAAGGTCCT
>P_1765
TTTTGCGATGCACCAAGTTTCAGTAAAGACAGGATGCACGA
>P_1766
GCTATTTCAAGAGTGAGTTGCACGGTCTCGACACGATAAAA
>P_1767
TTAATAAAAATAAAGTACGGCATAAATGTATAAATATTTGT
>P_1768
TATGTTGACCCTATCAGCGGCGTCACCTTGAAAGGTTATTT
>P_1769
ATTTCAGTCGGACTGAAAACCTAATTAGACGATCAGCGCCG
>P_1770
AGTAATATTACGTGTACTCCCACTACAGTAACCAATTTTTT
>P_1771
ACTAATTCTCGGTCGATTTCCAATATAATGCTTTTTCCTGA
>P_1772
TTATTACACCGACGATCTTTCAAACTAATTGATTTTTTAAT
>P_1773
TCTGCGACGAATACGAACGCCAATGTAGTCGCGTTTTATCT
>P_1774
CGTGGTTTTACATTTGTGCACGGTTTATCACTCTGGTGAGG
>P_1775
AAAGACGATGTGATTGGCAACATGGGAATGGTTGTATGTCG
>P_1776
GACGCCCGCTGTTTCCATGGCCTGCTAGTACTCGTCAAAAT
>P_1777
ATGGCTAATCCTTACCAGTTCTGTATAGCAACTTCCAAAGA
>P_1778
AGTTTAATGACCGAGGCTATCATGTATGTACATTACCAAAT
>P_1779
CGATGACACATACACTGAATCATACATCTCCACTATCGGAG
>P_1780
TTTTTACTACGCACCTTAATCTATCTTGTGCAACTTGTGAA
>P_1781
TTAAAAGATGCCTATGGTACCATACCTGTGCGGCATTCGGA
>P_1782
TGTCCTCTTAACCTCTTAACCTATTTACAAAAATTCACGCC
>P_1783
GAGGAAACCCCCACACATTGCTTATTAGTAAACTAATTAAA
>P_1784
GTTTCTAAAAACCTGTTATTCTAACTATAAGAAATACCAAT
>P_1785
TTAGATGTAGGCTTACAAGGCGGTGGAGAAAAAAAGAAAAA
>P_1786
GCGACACACTTACTGATTTCCATGTTAGCGATAACCTCTAT
>P_1787
ACCAACACTTTGTTGAACTTCCTGCCCGTTATCACAGAATA
>P_1788
GTGGACGGCCGCGTGGCAGTCGATCTAGCTGAGAATCAGTG
>P_1789
CTCTACTGCGATTACTCAACCTATCATTTCATTTTTGGGTG
>P_1790
TCATTTTCCAACAGCTCGTGCGTACTCGGGATTAAAATACG
>P_1791
GGTTACGTAGCATCATCTGGCTAGATAGTCTTCATAAATGC
>P_1792
GATCAATCACAGAGGTTTGCCACACCCCTTGCTTACTTCTA
>P_1793
TCCGTCATCGGCCCGCGAATCGGTTTAGTCCAGCTGTTCGT
>P_1794
ATCGACGCCGAGAAGACCAGCTACCCTGCATACTACGAGAA
>P_1795
TGTCACGCCGCTGTTGGACTCCTGCGGGATTCATGCCCACC
>P_1796
TTCTTTCCAGATGAAAACCGCTAACCCGAAGCAAAAATTCC
>P_1797
TACCTAGTTGGGAAAAAAACCAATAACAAAGAAAATATTGA
>P_1798
CGTAGACAACAACGTCGTAGCGGCTCATACTGGAATTTGGA
>P_1799
ATTTTTTTACTGTTTGGGAACTTGCTAGCTTACTTTTAGAG
>P_1800
AACGTGATTTTTTTTTAAATCTTACCCTATAAGAATCTCCT
>P_1801
CATGCGCCCAGGCTCCTCAACTCACCCGTCGTTGGGCAAAG
>P_1802
GCGGGTAGTAGGAGAAAATGCAAGGTGGGCCTGAAAAACGA
>P_1803
CCTATTCGGATGATCCAAAGCTTCATAGGTTGGTAAGCCGC
>P_1804
CCATTTTCAGGTTGGCCTGCCTAACATTTATCCAAATGAAC
>P_1805
CTAAGAATACTTCGACGTTTCGGTTTACTAAAAACAAAAAA
>P_1806
CATTACCATAATATATATGTCATACATTATGTGTTCGCCCC
>P_1807
CTGTGACGACTAATCGATCGCGGTTTTTTGTCGACATGGTC
>P_1808
CTATTGCACCGGGGGACATTCTTACTTCACTTGGCTTTACC
>P_1809
TAAAATGACAATCTTGAGACCTAGCTATCTGAAAATTTCCT
>P_1810
AAATTTTTTTCTCCGACTGGCGTACCCCTGATTGTTTCGGT
>P_1811
TTCCATTTCCAGATGGGTTGCGGGGGTGGAGGATCTGGAAA
>P_1812
GAAACAACTACCGCGCGGCTCATTTTATTGAACTTTTTGGC
>P_1813
CGACTCGCAGCACCCAGTTTCATGGGAGCGTATTCAAGAGC
>P_1814
GTTCTGTTTCAAATGTTCATCATAACCGTCTAATATGACAA
>P_1815
CGGAATCGGCTCCCAAAAATCGAGGGGGACGAGAGGGGACG
>P_1816
ACGTTGTTGTGCTCCCAAGACTGCATTGTGACGTCGCGGTA
>P_1817
TGCTGTTGAGTTTCGGATTCCGGCATAGTACAACCAGAGCA
>P_1818
TAATAATTGTGCTGGAATGCCTAACTACCTTCTTCCTACCT
>P_1819
CACTTGGTTCAGGCTGCACCCAATTTGGTCCAAGTTTCCCA
>P_1820
AAAGAAACTACACGTGGGAACATGGTATAAAAATTATGAAA
>P_1821
AGGGTAATCGTAAGCAAGCGCGCTCTATTGAGAGTGACCTT
>P_1822
TAAAAAAACTTACAATTATACATAATGGTATCTCCTACCGT
>P_1823
ATCGGTGGACTCAAACTTTACGGTTGAGCGAATTTGGTTGA
>P_1824
TGTCACAGTGTTTCTATTTTCAAACTAGTTATAGGCCGCCA
>P_1825
GTGGAGTTTTGCGCTGCTCACTTGACACTTGTTTTTTCGAC
>P_1826
GATTTGGATTTCCAATGCCCCATACATCTGTCTATCCTCCT
>P_1827
GAAGCCGCTCATCGGACATGCATATTAGGCCTATGCCATTC
>P_1828
GGACGGGTTGCCCCACATTTCAATTTATTGTACTTTGATGT
>P_1829
GTTTTCTTGAGAGTTATGAGCATGGTATATGTTTTTCGCTG
>P_1830
CAAAAGGCACTGTTGTTGCGCTAACTAATCGAATTCCAAAT
>P_1831
CCCACAACTATCAGGAAGCACACACCCGTGAGACGTCGGTC
>P_1832
ACGAATCGACGCATCAACGTCGGAAATGCTGAAACACGAGT
>P_1833
AGCGACCACCCGCGATTCTCCATGGGAATAAATCTGTGAAA
>P_1834
TTTGACCAGTACATAAAATACATACTCTACAATTTCGCCCT
>P_1835
AGAAGACAACCGCCTCACAGCATTCCTGACACATGGCGGAT
>P_1836
ATCTGATTCCTGATGCCTCGCTACATTTTACAAATTCAATT
>P_1837
TATAATGTTTGGCGTCTTGGCAAGGTAGGCACTTCCTGGAA
>P_1838
GCTATCTGGAAGAAAAATTTCAGTGACACCAAATACCTGCC
>P_1839
TCCCACTCCCCATTCCAGCCCTGCCTAAGCCTTTGACTAAG
>P_1840
CAACCAGAATCCTTACCGCACATGCTAGCAAATAAACTATC
>P_1841
ATAATTGTTTAAACGGATTACAAGGTATTGGTAGTAACTCA
>P_1842
TACTTACCGCTAGAGAAATACTCCATAGGTAATTCCGGTGT
>P_1843
TGTTAGCATGTATATTTTTTCGGTTTTTGTTTGATACATAA
>P_1844
ATTAATTTTCAAAAAAACAACTTGACAATAAATGTGGAAAA
>P_1845
CGTTGGGCTTTTGAGAAATGCGGGGATTCAGTGTCTTGTCC
>P_1846
CATTGCAGCAGCTGTTAAGCCATACATTCGATAGCAAAATT
>P_1847
ATCAAAGACGACGATTTCCTCTTGGATGCCGATTTTCGGGG
>P_1848
GATTTGTTCCCCGATTTTGTCGGTGGCCTGTCTGGAAACAC
>P_1849
ACAAGAGAGGGTCCCCAAGTCTATCTAGCTGTTCGCTTTAG
>P_1850
GATTCCACGGTTGGTGGTTCCGATCTTGTTCTTGGCGGCCA
>P_1851
TATCAAAACCAAGGCATGTCCTTGAGAGGCAAAAAAAGCAG
>P_1852
GCTCGCTCCATCTCGACTCTCGTGACAAAGAGGAAAGGAAG
>P_1853
GGGGGGGGGGGGGGGGCATGCGATCTAGAGAAACTCCCATT
>P_1854
TTCAATAGTCTTCCTCAATCCATAATAGATCACTACGAAAC
>P_1855
GAAGTATCATTTTAATTTTCCTCCCCCGTATTATCCCAAAT
>P_1856
CTTCACCAACGATGTCTTCTCATTCCAGAAAACGGGGCTGT
>P_1857
AATTATTAGTTTAAATTCAGCATGGTACCGAACAAAGCAGC
>P_1858
GAGCACTGCTGTTCGAGATACAGTCTCGTGCTTTGCCCAAC
>P_1859
TTCTTCTCTTTTTTTGGGCTCGATCCAGCGTTACTCGCATT
>P_1860
TCGAGATGATAATATTGACGCAGGGTAGCTCTTTCTGAAAT
>P_1861
CCATCAGCATGTGAACCACCCATTCCCCATTAATTTTAAAC
>P_1862
GGTGGCAGAAAGAAAAATTGCGTTAGAGTAGTTTTTCATAT
>P_1863
CAGGTATTCTTAGAAAATGGCACTAATGAGTTCTTGTTTTT
>P_1864
GAGATAATACCCGGGAATCTCATGCTTCTGAAATCAACCCC
>P_1865
ATTTATTAATACACTTAGCTCACGAGGGCGACAGTTCATGA
>P_1866
TGGAGAGAATCCTGGATAATCATAATAAGGAGTTGGAGAAG
>P_1867
GAGAATATTTGTCTGCGTCTCTCAACTGGTAACCAAGAGAC
>P_1868
GCATTCCGGTAGCGGTGGGTCATACCCGAGTAATTAATACA
>P_1869
CTCTCCGCTGGCCCGGCAAGCACACTCATCAAAGTCGACGC
>P_1870
TTCGTTCCCCAAAAAAAGGGCTTAATGGTTGTTGCTCTTCA
>P_1871
TGTGATTAATTTGCGCGAGACTAAACAAATAATTTGGCTTT
>P_1872
TTCCCATCTCAAATGACCTTCTATCTCTTTGTTCGAGAAAG
>P_1873
TCAAAGACTCCAGCAGTTTCCACACCCGTCATCCCTCCACG
>P_1874
GAATACTCGACAATTCCTTGCTAACTAGTGTAGGGATCAGA
>P_1875
AACTTCCAGCTGGTAAGTTTCAATCTAGTGTGTATTTTAAC
>P_1876
TGAAACGATTTATTTAAAAACGTGGGCGATGAAATTTCAAT
>P_1877
ACCTAGCCGATCAGAAAACGCACTATATTTGACCTGCGTGT
>P_1878
ATGAATTCCTGTTGCGGTAACTTGATAAACATACTCTCCAG
>P_1879
AAATAGAACTTAGAAAATGGCAATACAAACTGAATAGCTTG
>P_1880
AGACCACATTTTGTTGTGCCCTTACCTGAACGTGTCACTCA
>P_1881
ACTTTTACCTTTTCAATTTTCTATCTAGTGGAACAGGACAC
>P_1882
CCGGAAATAGTTTTCTCGTTCATACTTGCTGAACCACCACA
>P_1883
TGACCACTCGATTAGAAAATCTGTCTAGATGAATTCAATGA
>P_1884
AATCTTCACTCTGATTTGCACTTGGTAAAGCTTTATCCCAT
>P_1885
TGTTTTCTGCGCCCATTTTCCTAGGTAAGAGTATCTCCTCT
>P_1886
ATTCTTTTGACTGAAGCTGTCACAATAGTACGTGGCAGAGT
>P_1887
GCCTGTATTGATCCAACAGTCTATCCAGCTCGTAACCCAGG
>P_1888
AGAATTCGCGACTTGTGAAGCGGTCGCCAAAAGATTTGGCA
>P_1889
CTGTGCAGTGTCACTAGAAACTTACTATTTCTCCCTCATCT
>P_1890
GCAAGAGCACGGTTATGGTCCAATCTGGTCATGGCAGAGAA
>P_1891
TCGAAAAAGTTTAGTGAGCGCACTCCTGTTACAGTTAGAGA
>P_1892
AGACGGACGCCGATGCCACACTGTCCAATGATTTCGATAAT
>P_1893
AGGAAGTCTAATTTTCAGCACGGTCTTCATTACACTTGAAG
>P_1894
GACTGTGGCCATGGAAAACGCGGAAATGTTCAAGTACGCAA
>P_1895
GGTGTCTCCACGGAGACTGGCGTGGATTGCGAATGTGCAAA
>P_1896
CGTTTAACCTACCTCGCTTGCTAACATTATTGAATGTGCCC
>P_1897
ATCGTCCCAGAAAGCCATATCTACCACGTCCTCCATCTCAA
>P_1898
CCGACCGTACCTATGAAATGCCCACTCTCGAAGTGTTTAGG
>P_1899
AGTGCGTTTGATGCAGTGTCCTACATATTGGTTTCACCACA
>P_1900
TCTCGCAAAGAAAGACTTGCCGGTGGAGTCGAATACTACCA
>P_1901
GCAACATTGGTCCCTGGACGCGATATCGAAGAGGTTGAGAT
>P_1902
CTAAGTGTATTGTGTTTGTTCTCACCCGTCGTGTGCTTTGT
>P_1903
AAAAAATCTTACCTCGACGTCGATACAAATAATTCGTCCCA
>P_1904
TAAGTTTAGTGTCAATGGAACATATATGAGTGGATCATTCA
>P_1905
CCAAGAGATCGGAAGCCTTTCATACATCCACATTTTCCGTC
>P_1906
GAAGCAGATGATGCGGAAATCTTGGTACATCAGTTGACACC
>P_1907
GCGCCTTTAAACACCGCTACCGTACCCGCGAGTTCTTTCAA
>P_1908
ATATTGTGAAAACAGCCTACCATAATAGTTGGTTTCCCCAG
>P_1909
TGCCCCCTTCCGTTCTAAAACATACATCTATGAAGAACGTG
>P_1910
GGCGAAGGCGCCTTTGGGAGCCCTAACTGAAAAGTTTTTTA
>P_1911
ATATAAGCTGCCGAAGAGTACATACCAGAAAATGTAGTTGG
>P_1912
AATTTTATAGGCATGAGTATCAGTCTCGATAATTATAGCCC
>P_1913
TGCAGCAAAACACACATAGTCAATTTATTCCCGGGAAATTG
>P_1914
TGCTCTCTAAAGATTTGGCACATAATATTAATTTATCGGCT
>P_1915
AGAGTAATGTCTAACAAATTCATTCTAGGTCGCCGACGCTG
>P_1916
GTTACCTTCTGATGCGTAGGCGGTGTAGTGAATGCAGTGCC
>P_1917
AAACAAAAATGTAAAGTTTGCATGTTAGTCGGTTTCGAAAG
>P_1918
GAACAGCTCATCACAAGTCTCATGCATGTGTTCCAGACAGA
>P_1919
AACGGTTTCGTTTTCAAGAACATACCTCATGAAACCGCATG
>P_1920
GCAACCTGATGTAAAAAATCCATTGTACTGAAGAATACTAC
>P_1921
ATTCTACTATATTCAAGAGACTTACATATTACCTAGACGCG
>P_1922
GAGTGATGATTTCTTAGTTCCTAATCCATAAAAATTACTAC
>P_1923
TCATCCTCTACTTGTGTCCTCTAACTCCTAAAGGGTCGAAT
>P_1924
AAATATTCATTTGTAGCGGACTAGGTAAAGTTTTGAGCAAG
>P_1925
TATATTTACAACATCAAATGCGTTCTTTAGTTCAGTATTGT
>P_1926
AAGCGGCCACTCTTTTTCTGCTTGTCCGTCTAATCCTCACG
>P_1927
TCGTGCCGTGAGGCTCGACACTATTTTGTTGTTTTTGTTTA
>P_1928
ACTTTCATGGGAGGCGGGCGCGGTTTCAGGGTAAAAGCTCT
>P_1929
CTGGTATATATTGAGTAAAGCATGGTAGGAGAGTTTGAAGT
>P_1930
ACCAGTTAGTTTTAAAAGGGCGATTATGTGAATTCAGCTTT
>P_1931
AGATATGGCATTACCGCTGTCTTACTATAAATCTTATTCAA
>P_1932
GAGAATACAAGTTGTTGTCACGGGATTGTTGAAATTCATAG
>P_1933
TTCCAATTGATAGTTTGACACTTGGGAGTGAAGAGATTGTC
>P_1934
CCCGGTGCAATAGACAAATTCATGAAATTGCCTCTACTGCT
>P_1935
AAGGAGATCAAAGAATTAAACATACATCGTCGAAAGTGTCA
>P_1936
ATGGAAACATGTTTGAAAATCATAATACTCGCGTGGAAGTT
>P_1937
GAAGAAAAAGGAGTAAAGTTCGAGCTGGCTGCAAATGTGGT
>P_1938
GAGGGTTCACACAAATATGCCATAGTAATGAAATGAGAAAA
>P_1939
GTCGATCAAACCTGTGAAGTCATGTTAGGAAAAATAAATGG
>P_1940
TAAATTGAGGAATAAAAGAACACACTCGGAAATAATATTTA
>P_1941
TAAAATCTCATTTAATTTCGCCGTCCCGCACTCTTCTTCCC
>P_1942
CATTGTCGAGCGAGTCTGGCCTAACATGATCGGAGCTGACG
>P_1943
ATTGCCGTTGTAAGGTAACGCTACTTCGTGTTCGCCGTCGC
>P_1944
TTGTGCAAATCTCATGGATGCTAACACGTCTCTAACAGGCG
>P_1945
ATCGCTTGGTGTGGGCGTCACTTTCTAGCCACGCGATGACG
>P_1946
CAAATGGTGGGCAATCTAGACTTCTTAGTGACTTGGTCTCG
>P_1947
TTACTTTTAAGACAGGTTCACTTGAATCTTGTAACTAGCTA
>P_1948
ATTCCTGCAAAAGCTGACGGCATTTTATAGAGATTCAAAGA
>P_1949
TAGTTTCGAGAAGCAGGTGCCGGTGTATTGGAAAGAATGGT
>P_1950
AACAACTGACCTTTTTTCGGCGATAATCTCCTCCCAGTCGA
>P_1951
CACATTCCTTAGCTGGAGCACATTTTAGTGATTATTTTTCT
>P_1952
ATCCGGCCGCATTGTCGGATCTATTCAATATTTTACAAACA
>P_1953
GAGTGAGACTTTGGAAGACTCGGTCTAAACCACTGTAATGA
>P_1954
CAGTTATTGGATATGCGGAACTAACTAATGCTAGACATTTT
>P_1955
GAATCATCTTGCTCCTTTAGCTCACTCTTGTTTTCGCCAAG
>P_1956
CACTCAGAAGTGGAAGACTCCATAATTATACTTGTGAGCAT
>P_1957
GAATTGCTATGACTAAAACGCGAGAGAGATGCTGATAAGAT
>P_1958
ACTTTGTCGCTCGATCGAAACTTGACAGATAATTGCCTCGC
>P_1959
GAATTGTGACATTCGACCCGCAGGGATTTGAAGAGACGCAG
>P_1960
TCCTTTGGCTTAACGTCTGCCTTGACAGCGGTTGGTGAAGC
>P_1961
CCATAGATTGAGCCAAGCGCCGGTCTACTCCCACATCTCAC
>P_1962
GCGGGAATGCGGTGCAGTTGCATGGCAGCCTTAATCAAGTT
>P_1963
GGAAAACGTCATGTCGAGTGCGATGGAGTAACATTTCAGTT
>P_1964
CGGCGGAGCTATTCCCATCCCACTATAGATATTATTAGCAT
>P_1965
GTAGCGGACAAAGCCCAATGCTACATACTGTAACTATGGAA
>P_1966
GATTCGGGCCATCGTGGGTGCTAGGGAGTCCATTTATTCGC
>P_1967
TAACTGGAGACATACGTTGGCAAGGTAGAAGAATTTTGTAC
>P_1968
GCAAAATAGAACACAGAATTCACACCTGATAAAACGACGCT
>P_1969
TTTCACGAGTGGCTATGGGGCTTGGTAGTGGCTAAAAAAAT
>P_1970
TCCTTTTCCCATAAGGCTCTCTTGCTAGTTAATTATCTTTA
>P_1971
TTTTGGTATAGCTGACCGACCTACCATGTAAAACAAATGAT
>P_1972
ATCGAAATTTTAAGACAAAACATGGTAAAGAAGAAACCATG
>P_1973
TTTTTTCGGGCGTACCTGTTCACACCCGAGAATTCGCTGAA
>P_1974
CCAGTTGGTCCTTACAAGAGCATTCTAGTTGTGCGTAAGAT
>P_1975
CAACTCGAGAACTTCGGCGGCGAGGTACTCCAGAACTGCTG
>P_1976
CTCAAGTGACCAATCCAACTCGATCTAGTAACATTACACGA
>P_1977
AAATCAAAAAGAAGGCGTGGCTACCTAGCTCTTCTGGCGGA
>P_1978
GGAGGAAGGTGTGTGGATTTCAATCATTTAAATTGATAATC
>P_1979
CGTCTTTCCATCCTGAAACGCGAACTGGTTGTGATGGTGTC
>P_1980
ACCGAGTCATCTGGTGGAAGCAAGGTAGTTTATAATTCTTT
>P_1981
ATAGCTTTCAACTCAATAATCTTGGTAGAGATCCCCGCATG
>P_1982
TGCTGAGAAAGCAATTACTTCAAGATAGTTTAATCCTCTAA
>P_1983
TTGGCATCGCTAGCTCGACCCTCGCGCGCTGCTATTTGGGC
>P_1984
TATAGCTGCTAATAATTGATCATACCGGATCGAGAGAATGA
>P_1985
GAAGAAAATCTGTATAAAATCTTACTCCATAATGTTTTCCA
>P_1986
GATTAAGCAAGGCTTCAGTTCTATTTAGTTTAGACATAAAA
>P_1987
TGAAGATGAGGAAAAATAATCATATTAGGCAATACGTAGAC
>P_1988
TTTGATATGAAATTGTGGCTCACGGTTAGAAAATTCTCTAA
>P_1989
TCGCCAAAATAAACGTTGATCATGCTGGTGAACTGGCAATG
>P_1990
CGTAGTATACCGAACTGGCGCCCGATGGATTAGAACACTTT
>P_1991
TAATTTAAAACCTGAAAAGTCTAACCCATTAAGCCAGGATC
>P_1992
ACTCCTCGAAGATCTCGACACAGTCCAGTAATAATTTTCTG
>P_1993
ATCTACCGACATTTGAAGAACTCACTAGAGTACATGATAGA
>P_1994
TTTCAACACACTTTTTGATTCATTCTAGAGATTATAATGTT
>P_1995
GAGATTCGATTCCACATCAGCTAACTGGCTGAAAAGATCGT
>P_1996
ATGAATCGTTATTATAAAGGCATAAACAAACATCTCGGGAG
>P_1997
TACGTTGATCCGTTTGTTAGCTAACTATTGTAAGTTGAGCC
>P_1998
CACTCCCCATTAATTATCACCGGTATAGCAGTGTACTGATA
>P_1999
TCAACATTACTTCGTATCAGCTTAATATCGTTGGATACTTT
>P_2000
GCATCCGGAGTGTCATCATCCAATTTACTAACAAATGAAGT
>P_2001
TCTTTCTTCTTTGGGTTTCCCATTACAGGGTCTAATCTTCT
>P_2002
TCGAATCGACCCATCTTATTCATATATCTTAATTTACGAAA
>P_2003
ATCAATATTGTTACTCAAAACTCACTAGCACACCCGCACTG
>P_2004
CCCATAAAATATTTCGTATACTTATATGTCAAGTATTTGTA
>P_2005
ACTCTTGATTTTTTATCTTTCGGTGGAGTTGAGACACGGAG
>P_2006
TTTGACAGGTATTGCTCACTCAGTAAGCATGAATTGGTTTA
>P_2007
ATTTTTTTTTATTTGAAATTCCTGCTAGATTAGAAGCCACG
>P_2008
GACATGGTATTTTAGACTGTCATTGTAGTTAATTTTGTATT
>P_2009
AAGGTCACACCGTGTCCGTTCATATTATTGAGATTAGATAA
>P_2010
TCCATTTCACTTAAAGGTTTCATACTATTTCGGACAGTCGG
>P_2011
TCCCGGAACACGCCGCAGAACTCACCCGCGTGAAGGGAGTC
>P_2012
GCATGTGAATATGGAATATTCTATTTAGTACTTCAGGATAG
>P_2013
AGACAGGCATATCTTTATGCCTACCTAGGCGCAGTCTACTT
>P_2014
TGGTTGGTCACGTGTTGACTCTAATTACATACATTTGAGAG
>P_2015
CTAAACCGGACATCCAAAGTCATGGTTTTGGATTGTCTCTG
>P_2016
GACTCCGTCACCATATGTCCCTAAATATATCAAATCCGCTC
>P_2017
AACCAGACTTTCACACTGATCACACTCGACGAAATGTTCAA
>P_2018
CTTCGGAGAAAACCGTTGTTCTATTTAGTCAATCTTATTAT
>P_2019
CATTTAACGCCACTTTTTGGCGGCAGAGTAAATATTTGAAA
>P_2020
TATGTCCACCACATAAATTCCTAACCAGATAACAGCCCTTC
>P_2021
CCAACCGCCTTTAGCAGCAACTACATCGATCAACCAGGATT
>P_2022
CTCTAGTTGTCAGAACACGTCACACTAGTGGTCCCTTATAG
>P_2023
TATGAAGTTGCTCCGTGAAGCATACTCGCCGAAAACTGATG
>P_2024
AAAAAAGGGATTGAACAGCGCAGTTTTAGAAAATCAGAAAA
>P_2025
GAAATGGTGTTAATTGTAGACTAACATCTAAACTGAGTGAT
>P_2026
CTCCTCCTTCCACAAGTTGTCTAACCATTGGAAGGTTATTA
>P_2027
GGTACAACGCCAAATATGTTCTTGGTACTTGTCCCTTCTCT
>P_2028
ACTTGTTCAGGAGGGAACGTCACACCCAGAGGATTGTGTGG
>P_2029
TCTTCTCCACGAAGTCGAGCCGGTTTAGTGGACTGTTGCGA
>P_2030
AACCCGGCGTTTTAGCTCTCCTTGCTTGTGGAACGTGTAGC
>P_2031
ACTTTGAAAAATGCGATCGCCATACAGGCTTAACCCGTAAA
>P_2032
GTACTCATGGAGATTAAGAACTATGTAGTCTTTCTCACGAT
>P_2033
AGAGAAGTAATAGTATTTGTCATACCAGTAGTCATCGTACT
>P_2034
AAAGTGTATCCCTTGAGGATCATAAATGCAAATTGAGTTTT
>P_2035
CAGTGCATTCCACTAAGCCCCAAACATCTGGAAACATAAAT
>P_2036
CCCGATATGGACGACGATGGCGTGAGAGGCAGTTTCTAAGA
>P_2037
AAATATTTTGAAACAAACAGCATTCTCGGAAACACCCCACG
>P_2038
AAAAAAATTAGTTTGAAAAACAGTCTAGTATAATTATGATA
>P_2039
GGTCGACCCCCCAAATATACCATTCTAGTTGTGACGGGGGT
>P_2040
GCTATTGTGTGCAAGACCGCCGTACTCGTGAAATACCCTGA
>P_2041
GTCCCTCTCCATCAGCCCTCCTTGATAGTCTTTTTTCACAT
>P_2042
TAATCTTAATTAAAAATACTCATATTAGGGGTGGGCGGCGA
>P_2043
TAGAGCAGAGACGAAAAATGCGTTCTCGTCAAGCGGAGCCC
>P_2044
CTAAACAACTCTACGAGACTCATGTTAGGGATAAACTGGTC
>P_2045
ATAACTGACAAAGGGAATGACTACCTCGGGTGAGCGTGTGG
>P_2046
CAGTTTTTCCCGACTGATTTCTAACTAAGAACTGCCCAAGT
>P_2047
GGGTGCACGGTGGGTACAGACTTACTAACAATTATCGTCAA
>P_2048
TCGAGTACACACCGACCGATCATGGTACCAAATGACAACTA
>P_2049
AAACAAATTTACGCAAATTGCTGTCCAGAGGAATCCTCTTT
>P_2050
TCTTAATGGATACCGTCCTTCACCATAGAAGTCATCAAGAT
>P_2051
TACTATAGACGTGATAAATCCATACGGGTAATTTACGCAAA
>P_2052
AGGTTAGGAAGATATAAAGTCATGTATGTCCTTCTTCATTT
>P_2053
TAGAAAAATGTGGCGATTCGCAGTTTATACGCAGAAAGCAA
>P_2054
TAATTGAGGCCCCAAAAACTCATGTTATTAGTGTTAGATTC
>P_2055
TCCACAGGCCGAGGGTCACGCCCGCTCGCCTTTTATGTTAC
>P_2056
TCAGGCAATGATTAAAATTGCTAACTCGAACAAGCGTGCCA
>P_2057
CCGTTTGGCAATGGAGCGCGCTTGCTATTAGATTTTAGGCC
>P_2058
CAATTGTGATACGGATTGCGCAGTCTAGTGCTCTTGCCAGA
>P_2059
TTTTTTCTTAATTTTTGTTCCATAACAATACTTTTCTCACC
>P_2060
GCAATTTCATATGTTCAAACCACTCCCGTGTTAAAAGCCAT
>P_2061
AGGTCGTCACTGTGAAATTTCGGTTCATGCTCTCACGTGTG
>P_2062
CCCGGAATCCTTCCTCCATTCTCACATGTAAAATAAATACG
>P_2063
AGCAAACCATTGAACACTCACGGGGACGTCTTCGGACTGAA
>P_2064
CTCTTCACATCTACAATAAACATAATAGTGCTCTGGGCTCA
>P_2065
CTTGACACGTCGCAGTCCTTCTTGGTAGTTCGGACCACCAC
>P_2066
GACTTTGGTGATTGGGACGCCAGCATAGTTCAATTCTTCTC
>P_2067
TTTAGAATGAGGTTTGGCTTCTTGGCAGTGGTGATCTTCTC
>P_2068
GAGGGTTGGCAATAAAATGGCTTGACAGATGTCACACACCA
>P_2069
CATGTGCTGGCCATGTACCACTAACTATTCCAAGTTTTGGA
>P_2070
ATTCTTGACACTCCCGTCGGCTCACTTGTCCAAATTCGATT
>P_2071
GGTGGAGCAATGGGCAGATTCTATACAAAAATGATAGAACG
>P_2072
CAATGCAATATTTTCAAGAGCGAGAAAGTTGTTTCAATTAA
>P_2073
GAGCGAAATTTTTCGAAGCCCATTACACTCCCAGTTCTAAA
>P_2074
TGGTTTGGCTTCAACTTCTCCATATATGTCCCGCAATCCGC
>P_2075
GGAACAGTATTCATACATCCCATATATGGATTAAAATGTGG
>P_2076
AGATACAGAGGGAAAAAGAGCATGTTATTGAAAAAGTGGAC
>P_2077
AAATAATGCGTGTCAAGGAACAATGTAGTAAAAAAGTCGTT
>P_2078
TTTGGAAAAAGCACTATCGGCTTATTATGGTTTCTACAATT
>P_2079
CTATAGAAAATTGTAGAAACCATAATAAGCCGATAGTGCTT
>P_2080
ATAATAAGTCAGATATTAGTCATACTCTTTTTCAGGCGGGA
>P_2081
GGAGCATGAGCCATGTCTATCATACTAGAATACTAATTAAG
>P_2082
TATAAGGAACATATATCGACCAATCTACCAACTACCAACTA
>P_2083
GGGTGTGTACCTTTAAAGATCACTGTAGTTTCAAACTATTG
>P_2084
TGCACAATTGTGACGTAAAGCATTCGAGTACAAAATGAACT
>P_2085
CACTGAGATTTTATCGTTATCATGGTATGTTTTATGGTAGA
>P_2086
TAAGCTTGCTTTTGTCCCTACAAGGTAGGCGTTACTTGCCT
>P_2087
TAGGGGTCAATCAAAAATTTCGAGATAGTGGTATACGTGCA
>P_2088
AGCGCAAATGCCGGCGCGGGCTTGCTCGAGCGCTTGCAGCG
>P_2089
TCCTGCAGTCTGTGGGGTCTCTTGCTCGGGCAGTGGAGAAG
>P_2090
CTTATAACGCTGTTCTTGTACTCCCTAGTTGAAACAATTAC
>P_2091
AAAGCCCTACAAAAAAGGAACAAGGGCGTGTTTTGCATTTT
>P_2092
CCAAAAGGTTGCACATTAGACTTGACAACGTATTTTGTGGG
>P_2093
TACAAGAAAAAAGAGTTGATCTAACTATTCTGAATCCAACA
>P_2094
ACCTACAAATGAAAGTGTGTCATACCCCTTGAAAAAGAAGG
>P_2095
CGACGGACACAGTTCGAAATCATACCATTTCATTTTTGGTT
>P_2096
GAGTAGACTCGCCGCCAAACCATACCTCATTCGATCTTATT
>P_2097
AAAAAAAGGAACGAAAAAAGCGAGAAAATTGTGTTAAATTT
>P_2098
GACAAAGGAGAGGTTATGTACACACTAGTCGGCCACACTGG
>P_2099
CTTCTACAAAGTAAGAAAAGCATAAATTAACGTGCACGGAA
>P_2100
TTTGTTCTCGGAGATTGAATCATACTAGGAAAAAGAGCCGA
>P_2101
GCTAAAATCAATAAATTTTCCGGTGATACTTCTGGCGGCAC
>P_2102
AATTACGTAAAGTTTTTTTGCAGCATAGGGAAAATGTGTCC
>P_2103
AAAGCAAACTTCAGAATCTACTTTCTCGTTAAAATTGTTTA
>P_2104
AATTTTAAAACCGTAAAACTCTTTACAAATAGAGCGTGTTG
>P_2105
AAACGGCTTGAAACAATTTTCACACATGGCCTTATACTCAA
>P_2106
TTAATTTTTTTTTTCATTTGCTCACTCGTGTAGGCAATCCC
>P_2107
TAATTGGATATTACACATGGCTAACTTATGAAAGTTCCGGT
>P_2108
GGAACCGATTTATTCATTTCCTTGTTCGTCGTTGAGACAGT
>P_2109
GTAAACAAGGAGGTCCTGACCACTACAGTGCATGATTGCGT
>P_2110
GTTCGGGAGATGACAAATTCCATGAGAGCGGTATGTGAGGG
>P_2111
GCTGAGACAAACGGACCACCCGTTACAGCTAAAAGTGCATT
>P_2112
AAAATGAAAAAAGTCGGGGACTACCTCGTCGTCTCGAGGCG
>P_2113
TTGTGGCGGTTTTCTCCGATCGATCTAGATGAGATCCTCGT
>P_2114
ATTTTGGAGAGATCGAACTACGGTTTAAAGGCGCAACTCCC
>P_2115
GCCATCTGCACCCTCCAGCTCTCACCCGTCTATTTTCGCGC
>P_2116
CGCTTTTCAGCATTTTACTTCGCAGAAGTGGACAAAAGACA
>P_2117
GCACGCAGGCAGTTGATAGGCATGACGGTTGTTACTCACAA
>P_2118
GAATGACGAAGATGATACCTCTTACCCGACTACTTCCCAGG
>P_2119
CAAGAGAAGGTTTGAAATATCATACTAAAGATACCATCGAA
>P_2120
AAAAAATTTTAAATAAAAAGCAGTTTCCAGAAGAGTAAGTG
>P_2121
GCCCTCCATTCAAGTTCAAGCATGTTAGTATTATATCGCCT
>P_2122
ACTAACAAAACTATGAACCACTATTTACTAACTAATTACAC
>P_2123
ACCGGACCAGGAGTCCTCTCCATGGTAAGCAAATCGTCAGC
>P_2124
CTACAGTTTCATTTGCAGGACTAGGATGTGTGTAAGATGGT
>P_2125
AATAAATCAGTTGTCCCTCGCTTGATAGATGGTTTGTAATG
>P_2126
TTTTGGATATCTCAAATCAACATGTTATACTGGATGGACAC
>P_2127
AATTAAAAGTAATTGTCCACCTACCTAATCCAGCATTTGGA
>P_2128
ATATTGCCTTATTTTTTATTCTTGGGAGTATGAAAAGATGG
>P_2129
AACCAACCCGACTCTGGAACCATACTCCATTTAAGAGCCAG
>P_2130
AGTATGGACGGGAGTAAGCTCGATTTATCAGCCACGCCGAA
>P_2131
TTTTAAGTGTGATAACTTTGCTACCTATTGGAATCTTGGCT
>P_2132
TTATCATTTATCTATCATTCCTTACCCCATGCCTGGCTTCT
>P_2133
AATTTCTACCGTTAATTATACTTACCCGAATACTGAGTTTA
>P_2134
CATTAAAAATTCTGAAATTTCTAACATTTGTACCTGGCCCA
>P_2135
ACACCAGCAGCAAAATGACACATGACAGGTTTGCGCGGACA
>P_2136
GCACTCTATTATTTAGAACGCACACCCGCTCGAATCACGGT
>P_2137
ACAATAAAATATTGAATAATCATAATAGTTCCTGCTGCTAT
>P_2138
AAAGTGCACAGTTAAAAAGGCATACCTCTGGATAATGTAGA
>P_2139
GCAATAATAGCCTAAAAAACCTAGATAGTAAACTACGCCTA
>P_2140
CTAGGCCATTTGGCGAAAATCAATTTATAAATTTTTCCCGA
>P_2141
CCGCACAGCACTAATGCTTACTAACATATGAAAAACAATGT
>P_2142
TCCCCTGAGAACTAGATTCGCGAGGTAGTTGACGACCAACG
>P_2143
TAACTTGGAGGGAGTGCCATCATACTAAATTGACAGACAGA
>P_2144
CGGGGCATGCTGAAAGTAGGCATTTTATTGAAAGTTTTATT
>P_2145
ACACGCTTCCATATTCCATCCATATTAGCGTCTGCTACCAT
>P_2146
TCCCAAATTTCAACACTTTCCATGGTGGCGTTTTCCGTAAA
>P_2147
AAAAAAGGACACTGGAACCGCTGTGGCTGTTTTCATCAGTG
>P_2148
GAGGTCACCAAGTTCTTTTACTACCTAGTTAAGGTATAAGA
>P_2149
TGCGCCACGGAAGCACGTTTCATGGTAGTTTCATGTCACTT
>P_2150
ACTTTTGTGGATCTCAATGTCTTGATAGAAAAAGCTGGAGA
>P_2151
TATAGTGAACTCGGCCACCTCATGTTACTACGTGGCCGTGA
>P_2152
TTTCTAACGCGTTTTCCCGTCGATGTAGGTAAATTTTCACG
>P_2153
TTTTTGCACCGTCAATTTCACTTACCCCGTGAAAAAATCCG
>P_2154
TTGAAAAATGATTGGTTCAACAAACATGTTGCGAAAGGTTC
>P_2155
CAATCGTGGAAGCAAAATCTCATAATATTTCGCCAGTCAAG
>P_2156
TACGGCGTAAGTGCACTTCACATGAAAGGAGAAAAAAGTAT
>P_2157
CACCCTGAAAAATGACACATCTTACTCGTAAATTGTTCAAT
>P_2158
ACATTCCCAATGAGCAAAAACTAGGTACTTGTCTGTTGGCG
>P_2159
CTGAAATCTATTCCCTTGTTCTTCCTAGTTCACTACTCCCT
>P_2160
TCTCGGGCACGTTGGAGTGTCTAACCATATGTATGCCTGAT
>P_2161
TCCACTCGGTAGATTGACATCGGTGTAGTGCAAATTGAGCT
>P_2162
TGTCATCTTTTCCAGGATTGCAGGGGTCTGGAAAAAATAGA
>P_2163
GACAGAAACGCTGAAAATTGCATATATGGGGAATTCTAAAA
>P_2164
AGAGCGCGCTTGCAGCAAGGCTACTTAGCAAAATTTGGGGG
>P_2165
AAAATCTTACCCGGGGTGGGCATAGTAGCGAAAGTTGCGGA
>P_2166
TCTACGTATAATAAAATAACCTTACCAGGTGTGGTGGTAGT
>P_2167
TTCCGGAAACTGCAGAAATTCAAGGATTATGATATTTTCTA
>P_2168
GTGTTACTGAGCACGACAAACTTTCTAGTGAGGTTAGTTGG
>P_2169
CTTGTTCAACGTTTTTGAAACACACTCTTAAAGGGTATCGT
>P_2170
ATAGAGCATCCTGTGTTTGGCTAACATTTGGCCCTTATTCT
>P_2171
AGTGTCCGTGTGATGAGACCCATACCCGTAATAGAGCATCC
>P_2172
CGCTAGGTGCGATGGGTAGACTATGTATTGATACGGTAGGA
>P_2173
CTGCTAAGAATGATTTACCACATGGTAAATGATTGCTCTCG
>P_2174
CTTTCCAAAAAAAGCAGAGTCTATCATTATATAGAACAGAA
>P_2175
ATTTCCATATATGTATGTACCAGTAGCCAGAATGAAAAGCA
>P_2176
TGATTGGGGGACGGGATCCCCGATCTAAATATGATGTTGCC
>P_2177
AAGAAATTCGAAAATCGGTTCATCCATGTTGGAGAACGGTC
>P_2178
TGTATGGGTGCCGTGCGCTCCTCAACTGAAAAATGCAATTG
>P_2179
AGTTCTTCGATGAATGTGAACTTTTTAGAGATTGGACAGTG
>P_2180
TCGGCCCTACCACAATTGTGCTAACTTGTGCAAGCTTTCGC
>P_2181
CGCAGAAAGGGGGATCCTCTCAATCTAGCTAATTCCTATTT
>P_2182
AAGAAAACCGGCGCAGGGTACATGGTAGCAGAAACATAACT
>P_2183
TATAGTGCCAGCGTTGACAGCGGTTTATTGTTTTGGACGTA
>P_2184
TATGCCAATACAGGAAAACGCACGCCCATGCGATGAGGCTT
>P_2185
GGCGCATATCAAAGTGATAACATTCTCCATAGAATCAAACA
>P_2186
CATTGAGTACAAAGTCAACGCTGTCTCCCTTCTTCATTTTC
>P_2187
GGGGACGAAAATTTTTATACCTAACATTCACTGGGTATCTC
>P_2188
CAGACGTCTACAAAATTGCTCTTCTTATTGAAGGAATTTTC
>P_2189
CATCCACTAACCCCAACCCACTACCACTCCAAACAACGAAA
>P_2190
CAATGGAAAAGAGCAAAGAGCTTGATAGTTAGGCCAAGTTA
>P_2191
CTAAACATGACGTCTATTCACAGTCCAGTCACCCGCAAGGA
>P_2192
GTTTGCCTGTCCTTTTACAGCTAACCAGTCAGTTAGTTAGT
>P_2193
CGATATATTTAATAAATCTACTGGAATGTGTTTTTCTGATA
>P_2194
TAGCTTGGCAGCGTCTGAAACTTACCAGGGACTATGGAAGA
>P_2195
TCCCATGTCTAGCAAACTTACTAACATCAAGATTAGTCCCG
>P_2196
CCCACGCCGCTGTGGGTGCGCAATGTAGTGCAAAAAGGTAG
>P_2197
ACTATACAAAAGGCGCGGCGCGAGGGGGCGGAGGTCGGCGC
>P_2198
AGACCAAAGTCCAACGAGTACTAACCGGTTCAAAAACGTTA
>P_2199
ATAACTGGAGACTCCTAGAACTGTCTAGAAAAGAAACTGGA
>P_2200
ACAGCGCAGCACTGATGGCGCAGTGGAGCCTCGCCTTGGGC
>P_2201
ATTTTCCGTGTGAAGAAGTGCAATATAAGCTTTATAAATCA
>P_2202
CCAGGACACCCGACAACTCACGGTTTACTTAAAATGTTACG
>P_2203
TAACCATTTCCGATAGGGATCATAATACATAAAAATCACAA
>P_2204
CAGTATGTCGATTTTTTACGCGGAAAATTGAGAAAAATCGT
>P_2205
GGAAATACCATCCAATTCGTCGTGCTCACTGGATATGTGCC
>P_2206
TTGGTGACGTGAGTACCTCGCGTAAATCTGGAGAAATGAAG
>P_2207
GTCTTGCCAGTGTATTTCTACTTACTATGCCAATGACTAGG
>P_2208
GTAGAAAATTCGAAGAAATGCAGTCATATTCCAGCGGCGAA
>P_2209
TAGTTTGTAGTCTGGCAGACCAATGGGGAAGACCTTTGGTC
>P_2210
TGCTTGCATTGGATCATACTCATGTCCATCATAGTTAGACA
>P_2211
TAGCAGACCCAAATCGAGCGCATGGGTCTGCCAGACTACAA
>P_2212
ATACTGTAGCGTTAAAAATACGTTAACAAGAGAAATCCAGA
>P_2213
GGAAAAACTAGAGATCATTGCCTGACAGATGCATTAATATT
>P_2214
TTTTTTACTTTGTTTGGTCGCCTCAGAAAAAAAAACAGATA
>P_2215
CTTTACAATATAACAACTCCCGATCTAGATAAATTTGATAA
>P_2216
GGGAAAATGATAAGAGAAAGCGATTTTTTAACGTTTTGCAT
>P_2217
GGAATTTATAATTTATTGTGCACTGTAGTGGATTTGATTGT
>P_2218
ATCGAGGTAAGTTGCGTCCTCATCGCTGATAAGATGGTGAG
>P_2219
AGAGAATCGGTGCTAGCTCTCAAACATCTCCCCTACACCGG
>P_2220
AATGGGTCAAAGGTTTCAGCCATCTTAGATGCAACATCTCT
>P_2221
AACTCCGGTCCGTTGAACCACAATTTACTGGCCTGGAGATC
>P_2222
CAAGCCGAGCTCTTCGCACTCTTGGTAGTGTTCGCGGATGA
>P_2223
CAATTACCATGCTCATGGTGCATGCTCCTTATCGCCAGGCC
>P_2224
AATTCTGGGCCAGTTTAGGCCCTGGTAGGCCTGAAATTGAT
>P_2225
AGATGTGTCCCATGTCCCCGCAGTGGCATTTTTTTGTGAAA
>P_2226
CATTTTCCTGCGCGTTGAACCAGTGATGAGCGCTCTCGTGG
>P_2227
CCGAATCGGAAAACAAATCGCTGTAAATCGATTTGCACATA
>P_2228
GATCATTCGTTTCAACCAACCTATGACGTATAGATTCTGGA
>P_2229
GATCTTTCACTATCCGTAAGCAATCCTGTGATAAACGGCAC
>P_2230
ACAAAAGCCCCGGCAAAATGCCTACCCGGGTGCACTTGCCG
>P_2231
CTGAGAGTTGCGAAATTTGCCGGTGAGGTTAAACCAGTAAT
>P_2232
GTCTGCCTTGACATCTGCGCCGGTCTGGTGGAAACCCTCTC
>P_2233
TGGTAAAATAAACCAAAATTCGGCCCCGCCCACATATTGGA
>P_2234
CCCCCAAAATTTTGAATTTCCATTGTTAAAAAGTCTGAATT
>P_2235
ACAATGGAAAAGAAGAAAATCGGTGTAAGGAAATTTTCAGT
>P_2236
CGTGATGTTATCCGCTACGGCAGCACTTGCTGGACCTGTAA
>P_2237
CTTACCTGAAAAATGCAGCACACGCACGACAAGTTTCAAGC
>P_2238
TCCAAAACTAATCAATGTGCCTTAAATTATTAAATTTTACC
>P_2239
TAAAAAACGTACCAGAAACTCCTGAAGTACAATTTTACTGG
>P_2240
ATTTTTTCCAGGTTCTGATGCCCCAATCGTCCGAAATCCCG
>P_2241
GCGCCAAGGCACGAAAAATGCGCCAGTGCGCCGAAATTGCG
>P_2242
AGCGGGAAAAACGACAAGAACTTGACAAAGCTCTACATGAC
>P_2243
TTAGAGATCAAAAAATGATGCATTGGAGGGAAAAAGTTATA
>P_2244
TACTCGTTGCCCTGGAGACGCATACTTTCGTTACGGGACCT
>P_2245
CCGAAAAAAGCTATCCAAGACATTTATGTATAAAGTGACAT
>P_2246
AACTTCATAAAAGTGAAATTCAGTTTATTTAAAATATAGTA
>P_2247
TTATTCCAGCTCTATGCTGCCCTGCTAATAAACTTGGATTT
>P_2248
AACTCGCAGATCAGAGAAAACTTATATGTGGATAATTGTCT
>P_2249
ATTATTTTTAAGCTTTGATTCATTCCCGTTGAAGGGCAGCG
>P_2250
CGGCACCCATCAAAGGGTACCTCACTCGCGTTACCAACAAT
>P_2251
ATGAAAAAAAAAAGCGAGATCATGGTAGCTGGTTTACAACG
>P_2252
ATGTGGTTTTACAATATCTCCAATTTAATGTTTTTGGCTAC
>P_2253
CAATTTTTCCTCGGACCCCCCTCCCCCAAAAATATATGTAC
>P_2254
CACAACAAAAAAGATTTTTGCTGTCCCTTGAAATAGAGTAA
>P_2255
GCTCCGCGACAGAGTTCTGTCACACTGGAAACCCATCGGAT
>P_2256
AAAAAAAAGTGAGAAGAAGCCGGCTATGCAAAATTCAATCT
>P_2257
AATTTTTAAGGACTGTTTTGCGTAAATCATGATTTTTCAAC
>P_2258
TTCGGCGGTGAGCAGGGTCTCGAGGTGTTGAAGCTGAAGGA
>P_2259
GAAGCCCCTGAACTATTTCGCAATTCTCATCAAAAATTTCG
>P_2260
TTTTTCACACTTGGAAAATCCGGCAACTTTGACTTACTTAC
>P_2261
AACAGGCCACGCCCACAAAACGGTTATGAGCTATTTTCGCT
>P_2262
TGGAATAAACTGGAAAATCACGGCATATATGTAATAGACAA
>P_2263
GGTTTCAGCCAGCAAATGTGCTCTATAGGTAAAATTAGTAT
>P_2264
TACATTTTTCAAATAAATCGCCTTATACTCGTCCATCCATA
>P_2265
CTTCTTGGCCTCGAAAAATCCACGAAGATGACGCATTTGCC
>P_2266
GAGGCCAAGCGAGGCAAGCTCCTGGGAGCGGACCTGAAAGA
>P_2267
TCTCTTTGCAGGTCCAAGTGCATACCAATGTCTCACCATCA
>P_2268
CATTGGTCACTTGAAAATTTCATGAAAGCATCCACTGCGGG
>P_2269
ATCGCTAAAATTTTTTATGGCTATCTCTGACTTTTTCGCAC
>P_2270
TGATTATATATCAAAAATTACGGTTGCGGGAGATTTGGGGG
>P_2271
TTGGAGTTTCTGTATTTTTGCTAGAACCTACGTTTTATGGT
>P_2272
TTGATCTTATCAGCTATCAGCTATCTAGAACGAAATACGCT
>P_2273
TGGCGAGACCCAACGCGTCTCTAACTAGCTGGCACCGTGCC
>P_2274
GTACACTGCTCTGCATTTGGCGGCTATGGTGGGCCATGAGA
>P_2275
TGGAAATCAAGCTCCACAGGCCCGCCCAGAAAATGGTCACC
>P_2276
GGGTTGAGTGCTGGAAATAACTTACTAGAGCTGAGCCAATA
>P_2277
AGGACTAGACTTTTAAATTTCTATGTATTTGAACGGAACGA
>P_2278
CTGCGGGCGAGCTTTCGGAGCATGCTAGTCAGGATAACTTC
>P_2279
CACACAATTGTGTGTCATTCCACTGTAAAGAGCAATTTTGA
>P_2280
TACAAAAATTGAAATTCACTCGGTTCTTCGTTTTCTTCGTA
>P_2281
GCCCCCAAAGCCTGAAATGGCAGTCTACTGAGTTGTTCCAT
>P_2282
CCGGTCATTTGGGAAATTTTCACGAGCACTGCTTCTCGATC
>P_2283
CAGATTGGTACGAGTGGAAGCTATGTTTCAATAGTTGGGTA
>P_2284
CTTGATGTAGCCATGTCTCTCGGCATAGTCAAGAGGACGGA
>P_2285
GGAACGGGGCTCCAAAAACTCAAGAGCGGAAATAATAAGTT
>P_2286
CTCCAAGTCCAGGTATCCTGCAATAATTAACAAAATAGGTT
>P_2287
GGTACAAACTTTTTGAAGTGCTTACTAGGCGGTGCTGTAGT
>P_2288
TTCGGGGTAATACTCTTTTGCTTACATGATAACTTTCAGCA
>P_2289
TGATCACAAGTCAGATGACTCATGGTAGAAGGGTTCCGGTT
>P_2290
TGCGCGGAACAACTGGAGTCCGGCAAGGCGGCCGATCAGTT
>P_2291
GGGAGGAGGTTAGTGCATCACTAACACTTGAAAACTTTCAG
>P_2292
GGCTTGATTAAAAAGCGGAACTTGGTAGTTGCCAGTTGGAA
>P_2293
GAAGAATCACTGTCAACAATCATAACAAAGCCGTCCAAGCA
>P_2294
TTGTGATCCTATTCAAAACTCAGTCTATGACAACAAAGGCA
>P_2295
TCGCCGTTGATAAAGGAGGTCATACTATAGACAACCCCTTT
>P_2296
GGTTGTCTATAGTATGACCTCCTTTATCAACGGCGATAACA
>P_2297
AATTGATGATTTTCTACACGCTAACATTACTCTGAATACCT
>P_2298
GTTCAGTGGGCGGAAAAAGTCAGTTTATCGGGTTTCTTACT
>P_2299
TCGTCGCTTGAGTCATTTTCCGAGCTCTGAACGTCGTCAAA
>P_2300
CCTTTAAATCAAAGCTCGCGCGTGGTGAGCCAAATCCAAAT
>P_2301
GTCGAACCGGGAATTTGTTGCAGGGTCTTGTAGAGTCGAGG
>P_2302
GCCGCTACAGTATATGCAGGCATGGTAGAGCAAAACTGTTA
>P_2303
TAACAAACTCGAATTCTACTCGATTTTTCACGCCTAACCCT
>P_2304
GGAATCTAGTCATGATTATACTTAAATGAAAGCTCTCGGTC
>P_2305
AAACTACAGTAATCTCGTGGCGGGACCAAAAAAAAAACTTT
>P_2306
AGAAAAAGGACGAGCGTTGGCGAGAGGAACGGCGAAGCGAG
>P_2307
GTTTTTTTGGGCGATTTTTGCCCTAATTCTTGAATATTTTA
>P_2308
TCATACATTGTTCCCACTAACGATATAGTACCATCAAGCTA
>P_2309
AATATGAAAATATTAAATAGCAATATTTTTGTAGTTGGGTG
>P_2310
TGAAAATCATCCAAAATTTGCGGGGTTTTTCAGTCACTTTA
>P_2311
GCTCCTCGGAGTGGAATAATCTCGATAGATTATTCCCCAGT
>P_2312
AAAATTTCAACGAAAAAAACCGATTTTTATTAATTTTCTAA
>P_2313
TTGAGAAGCGCATATACAACCTTACATGTATATTTTACCGG
>P_2314
CTTGCTGAATCAACAAAAAACCTGAAACTGATAAAGTTAAC
>P_2315
AACGTTATTGGTTATGAAACCAGTCTAGCGCATCTTTCATA
>P_2316
GGAAGGCTGACGTAGTGACGCCCAAATGTCAAAACCACTTT
>P_2317
TCCAACATCAAAATCCGGAACATACCAGTTGGGGAAGTATA
>P_2318
CTGGGGCAGGAAAGAGTTCTCTTACCCTCGCACTTTTCCGT
>P_2319
ATTGTCGGGGTAGTCGAAGACTTGGTCGATAACTTTGACGC
>P_2320
CTTCCCCGATATTATTTTGGCGGCTTTGACGTTTTTGAGAC
>P_2321
ACGCGTTGGGTTGAGAGGGTCAGTCATGGCGTTTTTATTCT
>P_2322
CACCGGATGATGGAGAAGCCCACTATAAGAATTTTCCTAAA
>P_2323
ATGCTCTGTGAGCTTCACTCCAATATAGACAAGGCGACCGA
>P_2324
GCGAAACACCTTCGAAAAACCTTTTTAGTGTGATTTATCAC
>P_2325
CCTATGACTTTTTGGGCCTTCTAAATAGTGGAAAAATGCGC
>P_2326
TGATTCTGCACTGACCAAAACTAGGATGTGGAAAAGCTTAT
>P_2327
TACCGGATGCTTTTCGCATTCACACCCGCAAATCGTGGTGA
>P_2328
AATTTTACATGCTTTGAGATCATGCTCGAAGAATCTACCCA
>P_2329
TTACTACCAGATAACTTTGACATTCTAGCGTTGGCAGCCAT
>P_2330
GGATGGGGGCCCAGTTTGCACTTAATAGTGAGATACCCTGT
>P_2331
GAGTGAAAGTATTAATGAGTCTGTCTATCATCTCTCCCCTT
>P_2332
AAAGCGGGGTCTCCTGAATCCTTACCTGACAAGTTCCTTGC
>P_2333
TAAATGTTTGGGCCGGAACACTTAACCGAATAGCATGATGA
>P_2334
AAAAAAGTGAACTGTACGTGCGGTGTATAAAAACCAATGAA
>P_2335
AGAGTTTTGGCCAAAAATGGCGTGAATTGTTCCAAAAGTAG
>P_2336
CCAGAGCCATCTCCACCCCGCACCCCTGTCCTGGAGACCCA
>P_2337
TATTGGGAGATAGCGAAATGCAGGGATGTGTTTCAGAGGTT
>P_2338
GGACAGAGCCCAGCCCATCTCACAATAGTGTACCTCTGGCC
>P_2339
CTGAAAACGTTCGCAAATTACTAGGTATTGTTTTAAGTAAG
>P_2340
TTGAAAAAGTGCTGCCGACTCATACATTTGATTTCAAATAA
>P_2341
ATTATTGTTAGCACAGGATACATATTAGTTTTAGCCACTAC
>P_2342
TTTCTGTTTTACTCTATCAACTCACTAGTAGTTGATCCAAA
>P_2343
GAAATTCACTAAACTTTTTTCACGACTGAAAAAAAAACGTT
>P_2344
CCCAATGAAAATGGCACGGCCAATCTATACTGAAAAAGCGC
>P_2345
CCAGGTAACCATTGCAGAAGCGATCTAGTCAGCTGTAAGTA
>P_2346
TGGTCTATTTTGGACGGAAACCCACTCGACTCTTTCTTTTT
>P_2347
CTTTTTGCCAGTCCTCAACGCTTATTGGTGCTTCCAGGCCC
>P_2348
GGACTACAAGACCACGTTTTCTTAATAGGTGCTATAAAAAG
>P_2349
AAAGTTAATTCACACGTAACCAAGGTAGTGCAAACGGTGTA
>P_2350
TCCTTTTATGGAAAATATTGCCTGAAAATGAATATTGCTTT
>P_2351
TGAACCTACAGAAAGAAAAGCAGGAAGAAAGAAAAACCAAC
>P_2352
TGGAGCAATGGTTCACTCTTCAACCCCGTTCTGACAAGAGT
>P_2353
GAAAGTAAAGAAGTAGTTTCCTTAATAGGGAAATTGTTTTG
>P_2354
TTTGAGGATGTTTCAACTTTCGTACCAGTAAAACTGCTAAG
>P_2355
CTTTCTCGAATCAGTGCGAACAGGGTAGTTGTAAAGTGCAC
>P_2356
CTCTTTCTTACCCCCTCCGCCATCCTAGTCTAATGGGTTTC
>P_2357
AAAAAACGAGGCGACATAAACAATCTAGACAGTAAAAACAA
>P_2358
ACACTTTGGGGGTTCCGCGCCGTACTATACCTGTGGCGCGA
>P_2359
CAGAAAGTGTCATGCTATCTCGCGACAACATTCCAGCAATT
>P_2360
GTAAGGCGTTGTTGAAATTGCATACCAGTCATTTCGGAAAT
>P_2361
TCGTCTTCTTCGCTATCAGCCGGTGTCTAAAAAAACGATAT
>P_2362
ATCATTCCACATCTGAAATGCCGCATCGAAAATTATCAAAT
>P_2363
CGTCTCTAGTTGAGCTTTTCCTGCCTCGCGCCCTGCGTCTC
>P_2364
TTATGTTGCCATTTCACCGGCCTGCTCGGTATTTGACGTGT
>P_2365
TCCAATCCAGCTAATCAAGTCACGGTAGTCGGCCAAGAAAC
>P_2366
TGACCCATGCTTGTCTGATCCGGTCTAGTGCATCAGATATC
>P_2367
GGTATGGAAAAACAGTTTTTCACTGGATAACTTTCTTCATT
>P_2368
CTGACGAAAAATACGTTTTTCCTATAGGGTAATTTCTCCAA
>P_2369
TCGGTAGGCGTTGTGTTTACCAAGGTAGGCACATTATCGGT
>P_2370
AAGAGAACGTGTGAGAACAGCGGGGTTTTGTTTACGTGCTC
>P_2371
TTCCGCACCCTCATTAGTTCCTCACCCGCTGTCGTCACTAT
>P_2372
TGATTTTGCCAGAACTGATTCAATTTATTGTTAAACGTATT
>P_2373
ACCTTTATTGTAGTATTGCGCAAGGGAGCAGTGAAACAGTT
>P_2374
GGTCTGTGTGCGGGAAGGACCATACCAGTACACATATTCAA
>P_2375
TCCATTGGGCGCAACGGGGGCCCTCCAAGAAAAAAAATTGG
>P_2376
ACTTATATTGTGTTGTAAACCATACTTCCTCTAATAGTATT
>P_2377
TACACCCCTGTGTGCAGGCTCATACATTTGTAGCCGTCATC
>P_2378
ATTGTCCACACAAGTCAATCCATAATAGGCAACTAACCCCT
>P_2379
AAATGAGTTATTACCCGAGTCATGCTTGAAAAAATGCGAGT
>P_2380
GCCAAGTGGTGCTCAAAAGACTAGGTAATGAATGTGTAGTG
>P_2381
ATAATCTTTTAAAATTTTTGCTGTGACTGAATTTTTTTTAA
>P_2382
AAACTTTTGCAACCATTTTCCCGTAACGCAGTTCACATGAG
>P_2383
TCCTAGAACTCCCACGGACTCAATCTATTGAAACGTACACC
>P_2384
TGTAGGATTAAATATATTTTCAATCCCGTTAAGACCATTTT
>P_2385
TTTTTAAAACATTTTACGGGCATAGGGGTAAATGCAATGAT
>P_2386
GACCGCAAAGGAAAAAAAAACGTTCTAGCGTTTGATTTGAA
>P_2387
ATTGTTCACTTCAAAAAACTCCTGCTTGTGAATTGGTTTTG
>P_2388
TTCATTTCTGAAATGAATAGCTTAATAGCTATAATATGTAT
>P_2389
GGAATTTTTTCATTTTTGGTCGATAACTTCCAAAATGTAGC
>P_2390
AAAATGTTTTGTCATTTTGGCATTGTAGGAGTGGTTGTTAA
>P_2391
TGGTCGAATCCAACGCTGATCTTACTTGAGAGGATCACTGT
>P_2392
CGAGTGGTTTTTCATCACTTCTCAACAGGGTTTTAAGTTCT
>P_2393
AGGATCTAGAACAAACGATTCTATCTAGCAGAGAGGGTCTT
>P_2394
TCCAATTTTGTCAAAACACGCAGGAAGTATGTTAGAGTCAC
>P_2395
TTTTTTCAGACGGTATATTTCGATCTAGTTGATCGAGGTTA
>P_2396
CTACATGAATACTGAAGTCGCTTACTGGTATATTACTAACA
>P_2397
TTTATGATTGATTTACGACTCTCAATAGTTGAGTTGCCTTG
>P_2398
TCTGGATGCGATAATTAATCCATATTAGTTCCTCCTGTTTT
>P_2399
TGCACAATTTTAGTCCAACTCTTACCAAACTCCTGGATAAA
>P_2400
CCGCCTGCAAAACCAAATTCCTTGATAAAGTAAAACATCCG
>P_2401
TCGAAGCTTTGAAGTTTTTACATGGTATGCGATTCTGATTC
>P_2402
GTGTTTTTTATTTGGAAATACTTATTAGGCTAATTTCACGC
>P_2403
GCCTCAAATGGGTGGATGGGCCCACTAGGCCTTTCTAACAA
>P_2404
CGGGTAACCATGGAGAGCGGCGGTCTAGGTGATAACGGATG
>P_2405
GTGTGTTTCCGAAAAGAAAACATGGGAAGGAAAAGGGCCAC
>P_2406
AGAGGTTTAACGGTACGGAGCCTTAGAGTACCGAAATCTGA
>P_2407
TGCCTGAAAATGGAAAATCACATATTAGTTAGAAACCTGTA
>P_2408
TAACGTAGGTTTTGAGTAATCTAGGTTGTTGAGTTTTATGA
>P_2409
CATATCGGGACAACTGCGATCATACTACTCACTTGCGCTGT
>P_2410
ACTTTCATCCTAATTTGCTTCAAACATGAAGCGGAAATTGT
>P_2411
GATAACTGATTAGTAGTAGACATACCGGTTATTTTGCACGC
>P_2412
TGCCCAAAAAAATTCAAACGCATACCCGTGGCACATACAAG
>P_2413
TTGGATGGCTTCCGAAGCGCCATTAGAGTAAGTTTTCAAGT
>P_2414
TTAGCGATTGATGAGACAGCCTTCATAGCGATTGGACGAAT
>P_2415
AAAAAATGTTTTTAACCCACCTTACTAACAAAATCGGAAAA
>P_2416
CCGCATTAATAATCTATCTTCGGCATATAAGAATTCGGTTT
>P_2417
ACTTCCTTCAACTTGGTGGACATAATAAGGGAATGAAGGCG
>P_2418
AAATTCTGGTAAGTTCCTTACTTTGTAGAGTAAAATAAACG
>P_2419
AAGTTTTTGGCCCGACAATACACACCCGTATCAGTCTTCAC
>P_2420
GACGGGATTGTTCAGTATAGCTTCATAATTCAAACCGCCTG
>P_2421
ACTGTCAAGTCTCTATTCGCCTTCTTAGATGAAACGTCGTT
>P_2422
CTGGATGACACGCCAGCCCGCATACTAGCCTATAATTACGG
>P_2423
AGCGCAAAATTGTCCAATTTCTGTGTAGTTAAATAAATGAT
>P_2424
ATCAGAAAAAGATGTGGGCGCAGTGTAGAGATTCGTAGTAC
>P_2425
GGGATCGCTCTTTGACACTGCATGCGAGGCTTTTCGAACAA
>P_2426
TGCAACATTGAATGGTTTTCCTACTCCGAGCTGACGGAGTC
>P_2427
CAGTACCGACTGAGCTATCCCGATCATGTTGTGATAATTTC
>P_2428
ATTTTTTAGGGTGGGGGGAACTATTATTGTTTGCGGGGTGC
>P_2429
TTGCGCAAAAAACTGAAATACGGTTTAGATGATGAGATAGA
>P_2430
ATGACTTTTCACAGTGGCCCCTTACTAGACCTTTCCCTTCT
>P_2431
ATATTTGAAACATAAGTGGGCTATAAAGTTCAAAGGGAATT
>P_2432
AACCAAATCTGGGTCAATGTCGAGCTCATTAAGAAGGCGAT
>P_2433
GCAAAACTGGGGTTGCTATTCTTACTAGGGAATAGTGGCCA
>P_2434
ATATACACTCTCCGAAAAACCGAACCCGTCGTTAGTTGGTG
>P_2435
AAAACCACAGGTGGACTTGTCATAATAGCGGTATTGCTTGA
>P_2436
GAACTACATTCGGTCTTCGGCCTGCCCGACAATTATAGTTA
>P_2437
CTGATTATATTTTTAGATGTCTATCATCTAGTTTGTAGTGA
>P_2438
TAAGCATTCTTTTCCTATCTCTTACTTGTCTTTTCCCACAC
>P_2439
GGTGCTTGGAAACAATGACTCACGAGGGAGCGTCAAAGGCA
>P_2440
TCTCACTGATGGATCATTACCCTACTAAGAACATTTTTCCT
>P_2441
GTAGTGTTTTGTGTGGGGCACATACATACTCACACACACGC
>P_2442
TTATCATTTTCTTAAAAAAGCAGTCCCACTTCAGTAAAAAA
>P_2443
CTCTTCGGTCTCGACTTAACCTACCATCTTCAGTACTAACT
>P_2444
ACATTAATATGCCATAGTCACTAGGTAGGTGAAACGACCCT
>P_2445
ATGTCCCTGGAAGTTGGGCGCTACATATTAAAAGTTTTTTG
>P_2446
GCCTGTGTTGGTTTCCTTCCCTTATATCTTGCGACATGGCT
>P_2447
TGGGGACTGGGTTCATTTTTCTGCCACGTGTATCAAGCACT
>P_2448
CTTATTCTGTTCTATTTTGTCATGTTAGTATGAGTATAAAA
>P_2449
GCGAATTGACAGTGTTCAATCATAACACTGTTTCAGAATAT
>P_2450
GCAATATAGCACTTTGCGCGCGCGCCATCAATCTCTTCACA
>P_2451
CGGTGTCGACATACTACAAGCACACTCAATTCGGAAGTAGA
>P_2452
CCAGAATCAAAGACGAAAGACAAGGACGTGTGTGGGTGTGT
>P_2453
CGACGGGAAAAGACCTCCGTCATAAATGTTTCATTGGATAT
>P_2454
ACACACTCAACCAATACACACATACACGCGCGCCAGTCGAA
>P_2455
ATTCGTTTCAAATCCGATGACGATTTAGATGTAGGGCAGAG
>P_2456
TGAAATTTTTTTCTAAATCGCCTCAAAAGTGAAAGTTCGGT
>P_2457
GTGTTATTGTTCTGGAATTCCTTGAAAGCTCACAATTTTGA
>P_2458
TCCCATTTCACTCGGTTTCTCGGTTTAGTGTGCCGCGGAGG
>P_2459
TTTGCCCCATGCATGATACTCATTCCTAAACGATTTTGCGA
>P_2460
TGGCGGCGGAACCCCTCTGTCATTCTATTTGTTTTTAATCG
>P_2461
GGAAGGAAATGTTCAAAGGACTTGACAGCCTTGAGGAGCTC
>P_2462
CGTAAGTTTTATAGCGCTGTCTTGATAGTTGGTCCCATTTC
>P_2463
AGCCACCGCCGTCGTGCTTCCACACCAAAGAAATTCCCTGG
>P_2464
CCAAATAAACATTGGAATAGCTTACTCCTTTGTAGTTGCAC
>P_2465
AAATGTTACATTAATTGAGCCCTGCTAGTTATCTTATAACT
>P_2466
TCAAGTCTAGCCATTATTTACTTTGTAGTAAACAGAGCGCA
>P_2467
GACCTGGCGGGCTCGGAGGACTTGGTGGTGAACCGATCATG
>P_2468
CGTACCGAAATCCATCACAACTTACTAGTTACGTCTACGAT
>P_2469
CGTATCGACAGCGATTGCCGCGGACCCGGAGAGTTTTGCTC
>P_2470
TCCAGGAACTAGCCCCTTGTCTTGTTAGTACAAAGATTCAT
>P_2471
AAAAAGACCAAATATCATAGCATACCTTTAAAAAAAGCCCA
>P_2472
CGGCTCTCAACGCTCGTAAACTTGCTCGTGCCAATCAATTC
>P_2473
CAAAAACGAAGATGCGGGACCCTGACAGCTTTTTCCTCTTT
>P_2474
TGAGGCAAAATCCACTACACCATATTAGTAAGTATTTTAGC
>P_2475
GATCTGTTAATGGCTAAAGTCACACATGTCACACCAACTAT
>P_2476
ATATACATATGCGTGAGAATCATGGGCGTATTGACAGCCAT
>P_2477
TGGACAAATGCGTGTGTAAGCAATCATGTGAAGAAATTATT
>P_2478
TTTTTTCAGGTCTCATTCCGCCGTGCCAACCCATTTCTTAA
>P_2479
TATCATCCTTAATCGCTTATCTTGGTCGTTAATCTTACGTT
>P_2480
GTTCTCATATTAAATCGATTCAATCCGGTCATCTCATCTTT
>P_2481
ATTTGGCAATGTGGAAAAGGCAGTCGCGAGATAACTCGTTT
>P_2482
GCTTGGGTTGACTCATGGAACATTCTAGCATCGATTGCAGC
>P_2483
TACGTGTGATAGGTAAAAGTCGTTAAATAAAAACAATGCAA
>P_2484
TATCCCGGACGTTTTTTTTTCAAGGACGAAAAAAAGTTGAC
>P_2485
CCTATACTAACTTTGGAACTCTAACACGTAGAAATGATTCA
>P_2486
AGCCGCATCTCTATTACTTTCAATCATTAGCATTTCCTGGT
>P_2487
CGTTTTGGTCTCTCTCTCATCTGTCCCCACTATTATTTGCA
>P_2488
GAGCACTGAGCTCTCAAGCGCAAAAATGTGGTACAGGACCA
>P_2489
GACAACGTTGCATCAAATTGCGGGGATTGTATTTTTCAAAC
>P_2490
CATTTCCATCCTGCAAAGCGCCCAAATGTGGGTAAGTTTGC
>P_2491
ACCCCAAATCAGTAAAATTCCGGTTTCAAGAACAAGAAGAA
>P_2492
AGTAGAACACCATTTTTTTGCAGTGATCCCAATTTTTAGTC
>P_2493
CAATACACTCAAGAAAAGTACAAGGACGTTGAATTCCAAGA
>P_2494
ATGCTAGCATATGGAATGTTCACGAACGAAAAAAATTATGC
>P_2495
AATTAAATGATGAGAGATCTCGTGACATTTTTGTTTTGTAA
>P_2496
AAGCAACAACTTCCAAGACTCATGATGGTGAATTTCTCCAT
>P_2497
TTGAAAAATTAATACGAGATCATATTAGTAACACAAGAGCA
>P_2498
GTGTCGTAGATAATCATAATCAATATAACAATTTTTCAGGC
>P_2499
ATTATACTGTGTATAATTTGCAAGAGAGGAACAAACAGGAA
>P_2500
TGGACCCCCAGCTGTTTCCACTTGGGTTATTGTAATCGTAA
>P_2501
CTTCTACACATTGGTCTTTTCATACTAAAGCTTCAGGTCCT
>P_2502
GAGGTCGCAGAGGTTGAAGGCCCACCCGAGAAAGTTGCAAA
>P_2503
CAAATCTCGCCGTTCATCGTCTATAAATATCTTAATCGAGT
>P_2504
CCAGTGGCTCTGCAAGGAATCTCAATAGTGAATCCTTTGAC
>P_2505
CGTCTTTATATTACTGATGCCAAACCCGAGAATAATGGAAA
>P_2506
GGCACGCGTAAACTTAAAAACTTTTTAGAGAAAAAAAGCAC
>P_2507
CTTCTTCATCTTCAAAGTTTCGGTCTAAAGATAAAGAAGAT
>P_2508
TTAAATAATTCCTCGCTGGCCATACTTCATCTTTAAAGCCT
>P_2509
GAATCCACGGCCTCTTTTTTCATACTACTCCCCGGGCGCCG
>P_2510
GCTCCATAACATTTATGATCCTAACTAGCAAAAGAAGAAAA
>P_2511
ATAATGAACTCGTGCTTGGTCTAACTAAAAACACGGTTTAA
>P_2512
ATAGGGAAAGAAGAGACGATCGATATAGGAAAGTTGACTCC
>P_2513
CGCTATGAAAGGATAAAGTTCTTGGTAGTTGGTCTAGAGTC
>P_2514
TTTTGACATACAGCCAGAAACATGGCTGATAAACAACTCAA
>P_2515
GAGGAGGCAACAATATATTTCATACTAATGTAAGTGTGAAG
>P_2516
CTATGAGTTTACATTTATGTCATTGTAGTTTTTTATGTATA
>P_2517
TTAGTCATTATCAGAATTGGCGGTCATCTGCTCTTTGACGA
>P_2518
AATATAAACGTTCGCAAGTCCACACCCATTTTTACAATTCC
>P_2519
GTGCTGATGATACCATTCTACTATATACTTCCGGACGTCTA
>P_2520
GGGGTTGTCGAGGTGGGAAGCATGCCTGATAAAAACTGTAT
>P_2521
TAATAACACACAGAAAAGTGCCCGACAAGTTTTGCGTACAT
>P_2522
CTCCTAGTCACTGTAATGTACCTACTCGATAAAAACGGCAC
>P_2523
AGTATCCTTTTAGAGTTTCACAATAATCTCAAAATTGCTGA
>P_2524
TTCACAGCGGTATGTCACGTCACGCTCGAATTGGTTAGTTA
>P_2525
ATGCACACCTATTTCTGAGTCAGCATAGGTAATAAGGAGAT
>P_2526
TGGTCTTATCGGACTTCTATCTAACTCTATCAGAAAGGTCA
>P_2527
TCTCTCTACTGATTCAATAACTCACTATTAATCTCTGCGAT
>P_2528
ATCGATAAATGCAACGTGTCCATGATAGAATGCCGGCAGCC
>P_2529
AATTCACCCACATGTTCGTGCTAACTATTTGGCATCTCCAC
>P_2530
CCGCATTCAGGCCTTGTTGGCTAACTTTTGAAACATTCACT
>P_2531
TGATTGAAGAACTCTCAATCCATAACAGAGTGAGACATTTT
>P_2532
GCTGATAAGTAAGTGAATTCCAATTATCTTGGTGTTTCTCA
>P_2533
CGACGATGAAGTTCCATTCTCTAGCGAGCGTTATACTATGA
>P_2534
ATTTCATGGAGTGTAACACTCTTGGTCATGAAAGAGCGGAG
>P_2535
GCGATCTATAAATAATTTTCCACTTTAGTAAAACCGGGTTT
>P_2536
CAAGCGGCAATCTCCCGCGACTCACTTGATGTCGTCACGGC
>P_2537
TAATCTGTACCTTTTTCCGTCGTGCTTGTAAATCCAGCAGA
>P_2538
ACAGAGTTTTGTGCAACGACCATGCTATTAATTTTAACGTA
>P_2539
AGACAATACACTTTAAATGACTTGAATTTGAAAAAAAGCAA
>P_2540
CAATCCGCTCGTTCGTTTCTCGAGAACCTGAAATATACATG
>P_2541
TCCACTGTCACTATTAGGACCATGCTACAAGCGTTGTGTCA
>P_2542
GTTACAATTGGAACTTATCTCCTACTAGTGAATATGAGCTT
>P_2543
CATGACACATAAAAGTTTGTCAATCTATTGTCAAGACTCCC
>P_2544
TGAGAGAATTGAAAAACAGGCATACTGGTTAATGGCGACTG
>P_2545
TCCCCTACCTTCAGAAAACTCAGTAAGGCAAATTCCCAGAC
>P_2546
CCACGTTTAGTTGGTGTCAGCGGTCTAGTCAATTTTTCCTT
>P_2547
TTTTTGCCTACACCACAGTACTAAACAGTGAATAAATGTGC
>P_2548
AACCCTAACTTGAAAGTGATCACGGTTGTGTTGTGGCACGT
>P_2549
GGCACTGGGATAGCTGAAACCATTGTAGTACTGCTGACAGT
>P_2550
GAGTGAAAATCAAAAAAAGGCGAGGTGGACTATGTGGAAGT
>P_2551
ACTTCAGATTAGAGGTGAGTCACGGATGTTGTTGTCGGTTT
>P_2552
GAACTCACAGAGAGGACTATCACACATCTGACATGGACATC
>P_2553
GACCACTGTTTGGTGGATTGCGGGGTGGGCAACTCTCTGTA
>P_2554
TTGAGCGGGAATTGTCAATACTTACTATTAGGCTGTACTTT
>P_2555
TTTACTTCTTTTCTCTATTTCTAAACAAGGTTTTGAATGGG
>P_2556
ACCCGTGCCGGAGGAAAATGCCTGCGCCTTTAGTTTGCTAC
>P_2557
AATCCTCAGGGATTTTCATTCAGTCATGTAAACTGCACCTC
>P_2558
TTTTCGTTTCTAATTTAGGCCATAACCGTTTCTAAGACACT
>P_2559
TATCTTACCCGAGACAGAGTCAGTGTAAGGTTCCGTTCCTA
>P_2560
TTTGTTCAGCTGACGCAAAACTACTACGTGTACACGTAAAC
>P_2561
TATTCCGTCATGAGTACCGGCAGTTTCATAAATTTCCGTGT
>P_2562
GCCTGTCTTAGAAAATGTTGCAACCCCGTGAATTACTGCCA
>P_2563
GTGACTATCCGAAGTTCAAACAATTTAGTGTAAATTTTAAA
>P_2564
AACGTAAGAAACCGAATCTACTTGACAAACAAAACTGTAAT
>P_2565
ATGCGTTCGAAATGTGAAAACTAACTATTGGTCTATCTTGT
>P_2566
AAGTCTAGCAGGAGAAAATCCATACCACGTTTATTTACAAA
>P_2567
CGTTTACAGAAAAGGCACGGCGGTCATCATCAACATGTTTT
>P_2568
TTTGTGAATGGCCAGGTATACATACTAGAGCTTAAAACTGG
>P_2569
TTCTGTATCCAAGCAATTCTCTAGGGAGTGAACTGAGTACA
>P_2570
AGGCGATGAATCAAAGCAGTCTAGGTAGGTAATATAAGTGA
>P_2571
TTTTGTTTTCCTAGTTGTTTCATAGGAGTAAATCTTACCCT
>P_2572
CCGACGTTGCTAGTTATCGCCTACCTAGACACGTTTCCCCA
>P_2573
TTTGTTTTATTGTTCTACTGCATGGGAATTGTTGTCAAGGC
>P_2574
ACTGCCAGAAGTCGAAAAATCGGTTTTTCTCCACGCGGTAG
>P_2575
CCTAAAATAAAATTACTTGTCTCACTCGTCAAAAATTAATT
>P_2576
ACAAAAATAATAAGATAGTTCTTGCTAGAGGCATGTACACA
>P_2577
CCTACGCTTAGTCTAATATGCATATTAGCACAAAAACCCCG
>P_2578
GAGGAAACTGAGGCAATGAGCAGTAAAGTACACATTTCCGG
>P_2579
TTTTTATATGATGAAAAATGCGAGGTGTAGCCAGTGACAAC
>P_2580
TTTTTTTTAACAGAAAATTGCAAGGGTGTACTTTTCTATGG
>P_2581
GCTGATCATCTATGTGTATACTTGACAGTTATAAATCACTG
>P_2582
GGCTCTCCAAAAGTGAAACACGGCTTAGTTAGAGTATTTTC
>P_2583
TGAGCGGACCATTCTAATATCTTGCCCGTATACATATATCC
>P_2584
GGTATCCAAAGATTTGTTTTCAATTTATTGCTCCCCGGGGT
>P_2585
TTATTGCTTTTTTTGTTGATCAATCCAGATTCTAAAAATTG
>P_2586
TAGTACATTTTTATATGAAGCGGCAGAGTCCATAATCCATT
>P_2587
CAGGTTGGTTCTAGAACTCGCGTGATAAATATTTTTCGTAG
>P_2588
TTCATAATTCAATTTAAATCCATGCATCCCAATTTTTAGAG
>P_2589
CAAACAACTCCTTGTTATGGCATGAACCATGAAAAACAACA
>P_2590
ATACTTTGATGATTTTCTGTCTTGATAACTGTATAACTGAC
>P_2591
ACAACATCCATATTGTCTGCCGGTCTGAGATTTTTTGAAGG
>P_2592
TTCTTTACTTCCAATTATAGCTTACTCCCGCATGGCCGAGT
>P_2593
TGATTTTTCCGAAAAAAAAACATACCTGTGGAAGAGTCATA
>P_2594
TAATACTACTATTTGAGCGTCTATCCATTCGAAGATATTAA
>P_2595
AAATTTGTAGAGATTATTTTCTAATTAGTAAAGCTCCGGGT
>P_2596
TTTTACCAGGCCTATGTATCCAATCTAGTACAGTAGTTTTA
>P_2597
TTTGCAAGTTGGAGTGCACTCATAATACTACCCCGCCGGGA
>P_2598
ACATTTGACTTCACCAAAAACTATCCACTCACAAAACTCAA
>P_2599
CGGAAAGTGTTCGCTGAAAGCTGCAACGTCCCTGCACGTAA
>P_2600
TCGGTTTATTTCAAAAAATACATGAATCTTTAAAGGTGGCA
>P_2601
AGATGTTTCACGAACGTTCGCTAAAATGTCTCGGGTATGTT
>P_2602
CTTCGTTGACACAGAAAATCCGGTCCGGTGGGAGGAGGAGA
>P_2603
CGTACACTGAGATAATTTTCCTACCCAGCTCTAAACTTGAT
>P_2604
GAGCAGGAATCACAAAACTTCGGTTTAGGTGAGGAAAAAGA
>P_2605
ATAATTAGAAAGATAAAATGCTTGGCTGTTCAGAAACCTAA
>P_2606
AGTCATAGTTATGGGGCGCACTACATAATCAGTGAAACCAG
>P_2607
TTCCTGCTGTGCTCGTTTCGCTACCTCGGTATCAAGCTTAT
>P_2608
AAATAGAAAAGGTGACATGGCTTGATAGAACAATCGAAAAA
>P_2609
GTGTATTTAGAAGGGCGTGGCATGCTAGCGTTACTTATAAC
>P_2610
CGGATACGGATCGTGAGCCGCTTGGTAGTAGTGAGACCGAA
>P_2611
AAGACGCGCCAGTCAGAAAACTAACCAGTGATCTCATCAAA
>P_2612
GTACTTTGAAAGAGGGCCTTCTTAATAGGTCACAACCAATA
>P_2613
GTTTTTAACTTCGAAATTATCAAGGCAGTTGCTTTGAACGT
>P_2614
AATTACCAAATATTTAAAAACTAATTATATAAGTTCCAAAG
>P_2615
AGGATAAAAGGCGTGTTTCTCATAATAGGATCGTTTTCTCT
>P_2616
TTGTTCGGGCATCAAAATTCCAATTTAAATGTTTCCTTTCG
>P_2617
CAAAGTTTATCCCATTGTTTCTAATATGCCAATCGGTTATT
>P_2618
AATGAGTAGAAAAAATGTTACAGTGTGGTGAAATAGAGCTA
>P_2619
TCTGATTGGGGCGTGATTGTCTCCATAGAGAAGAAGGTCAT
>P_2620
TGAGCAAAAAGAGGGAGAATCGAGAGAGCGAACGGGGGAAA
>P_2621
AAAGGCGGCAGAATGTTACCCTTAACAGTAAAACCTGGCCA
>P_2622
GATGGCGGTTTCATAGAGGTCATGGGAATGTCCAGCGGCGG
>P_2623
TTTCAAAATAAATGAAGACACTATGTAGTACCTCAACCAGG
>P_2624
TAATAAAGTTATTTAAATTCCATGCTAAAATAATAGGTAAA
>P_2625
AGCCCGGCCCTCTGCAGAAACATGACAGCGTGCTCAACGCA
>P_2626
GAAGTGGAACACAGTTCCATCTATCCAAGAGTATCCTGTTC
>P_2627
TTGTTAGCCTGCGCATCTGCCATCTTAGTTGTCTCTTTTAT
>P_2628
AAACAGCAGACACGTATCATCTATCATTTGAGTTGCAGCTA
>P_2629
ACCGCAGCGGCGCACAGAACCCTGATATTGGTTCGGGTCTA
>P_2630
TTTGCTCAATTGCCTATAGTCATGCTAAACGTACAAAATGA
>P_2631
TTCTCGTGCTTTCCAAATTCCGCGAATGTGGTGAGAAGTAC
>P_2632
GCGTATCTACTGTGACTTATCTATCTAGTGCTGGTAGCGAA
>P_2633
TTGGAATTTACTATAAAAAACACTATAGATTCCCTTTGAAC
>P_2634
CTGCCCCAACTTTAAAGGGGCTTACTATTAGAAAAAACCTT
>P_2635
CGGGCAAATGAAAACTTTTCCTTGTTAGATGGTGCTCGTTT
>P_2636
TCAGTTCAAGGCGTCAGTTGCAAGGTGGTGCCGAGGAGGAC
>P_2637
AAATTTTAACAGTGCATTCTCACACTACTTCCGAGGGCTTT
>P_2638
CCCCACCCTTTTATTGTATTCATACATATTGCCTTATCGAA
>P_2639
TTTCTCGAATACCAAGATATCTTGTCTGTGAAATTTTCCTT
>P_2640
ATAACAACCTGGTTGGTTTTCACACATGGTTTATACAGGGT
>P_2641
ATCAACTCATCTTAAAAAAGCGTGCGAGTGAACGAAACATG
>P_2642
GGATCGTATTACTCAACAATCGGGGTTGTTCAGTTATACCG
>P_2643
ATGGAATACGTCCCCGCAGACCCACTAGCAAAAGGAGGACT
>P_2644
TTGTGCGGCAGATCGTGTGCCGTGGTCGCAATTGTCTACAG
>P_2645
ATCAAACTCTCGACTTGAAGCACGCTCGTGCTGTTCGCCAA
>P_2646
CTAACTAAAATGAAAAGTGGCTCCATAGTACAGCGGCTCCT
>P_2647
GAGAAAGGAAAAAAGTGGGTCCCACACGCCCCGAGTCTCCT
>P_2648
CTGGAACTGTGTGATATACTCTTACTAAAAAAAAAACTGTT
>P_2649
CAAATGTATCGCATGCTTCACAAGGGGGCTCATTCGCCGCT
>P_2650
GAGAACACCGCAGCAAGCTCCAATCTAATTATAATTAAGGC
>P_2651
TGCACGGACGGTAAAGACTCCGATATAGTATAAGTCAAGCT
>P_2652
CTGAACTGTGATAAAATTGTCTTGATAGTACGTGGTGTCTT
>P_2653
TTGAAAGAGTGGGCTCCAGCCCTGGTGGTCCCACTCTCACT
>P_2654
AAGCGGTTTACACACTCTGGCCTTCTCGACTGCTTGGAGAG
>P_2655
CGAAGGAACAACGAAAAAACCAAGGTAGGGTTAATTTGACT
>P_2656
TTCCCGAGCTCCATTTCGGTCATTCCCGCCAATTTAATGAT
>P_2657
CTAGTGCTCTTTGGACCCATCTTGGCAGTGGCAACTAGATA
>P_2658
TCAAGTGCTAATCACCCTTCCTTACCCATAAACTGAACCAT
>P_2659
GCATATTGAGCATAGAGCGACAGTCCAGTCTCCACGGGTGC
>P_2660
GGACAGCTGGAATAGATGGTCAACATATCTAACTTTCCCAC
>P_2661
GGCGAACTTCCAAAAAATTGCAGCTCCGAGCAGATAAGCAG
>P_2662
TAGTTTCTCTGGCTTGTAAGCTTACCCCATTTTGCACAATT
>P_2663
CTATTTTTTATTCCCGAACGCGTTCTCATTGGATTTTTCGT
>P_2664
TTTTTCGTTGTTTAAAAATGCGGAAACATTGTATTAACACT
>P_2665
CCAAATAAGACCAATTTTTGCGGTTTCTTTGTGAACAGAGC
>P_2666
CGTGGTGGGTATTGAAGATGCTTGAGAGTTGCTCACAGCGC
>P_2667
TTATTCTAACAAGTATATTTCATATTAGAGGCGGAGAACCG
