# Supplementary material for: EnDeep4mC predicts DNA N4-methylcytosine sites using a dual-adaptive feature encoding framework in deep ensembles
Source: Genome Res. 2026 Mar;36(3):589–99. doi: 10.1101/gr.280977.125 (PMC12951953; doi:10.1101/gr.280977.125)
Supplement: Supplement 1 [file Supplemental_Code.zip › Supplemental_Code/EnDeep4mC-main/data/4mC/4mC_C.elegans2/test_pos_cdhit.fasta]

>P_1
CAATTTGAATCGATTTTTCTCGGGATATGTGGCGACTTGTG
>P_2
AATTTTTTATGTAAAGTTGGCGGTTTGCTTTAAAACAATCT
>P_3
GTATTGCATACGACAAAAACCGGTCTCTCGCTGTCTGTCAC
>P_4
AACTGCAATTCCCGCCTACCCCTGATAGAGTATTTGCGGCT
>P_5
ATTACGGGCTCGATACCACGCTGGGTCCTGAAAATTCCAAT
>P_8
TGGTTATTTTTATTTTAGTTCTTACTGGTAAATTTCTGGGT
>P_15
CGACGAGGTGAGAGAAAAATCGATAATGTTAAAAATTCGCG
>P_25
TGCAGGACGGTGCCAATTTTCATGCGCGAGAACTGTGCCTA
>P_31
CCGCGGGGTACCCTATCTCCCATACTACTTTAGGTTGCTGG
>P_32
TACTGTATTTAAAGGAGGGCCACAATAGTGATGCAAGAGCA
>P_39
GAGGTAGCTGGTTTGGATTGCGGGGAGGGTTAGGTTTCGTT
>P_40
GTCAATCAAGCTTTTAGGCGCGCGGCCGCGGAAAAAAAATT
>P_42
GTTTTGAAGAATAATGGAGTCAAGGAGGTAAAAAATTGAAG
>P_44
AAACCTTGAAAACTGGAAAACTTTATCGAGAAATCGGAAGA
>P_51
GAAGAAAAACACGCCGACGGCATACATCATACCGCCCGTCA
>P_73
GTCCTTCAATTTTATGGGGTCCCCGTTGCCAATCTCTCATG
>P_74
CACTTGATTTTAAACAGTTTCACACATTCAAAATGATAGCC
>P_86
CCTGGACTCACTCACGTGTTCATGGTTCATCGATAAGACTT
>P_158
GCGAGGCGTTTGTGAATATCCGTACTCATCACACCCACATC
>P_165
CATACTCTCACAGGCACGATCAGTGTAGTTAGTAGCTCCTT
>P_220
GGAGTCTCGGGAGGGAAAGGCATGAAAGGCGGACAGTATTA
>P_240
CTTATCCACTAATAGTTACCCTTCATAAGGGCGGTTTTTTA
>P_260
TTTCCGCTTCACCAAATTGGCGGTCTCTCTTCACCAAGAAG
>P_279
AGTTATGTCCCTCATGCAATCACACCAGGACAAACCTGCTT
>P_308
AAAGAAGGCAGCGGCTCATCCTTGATCGTTGTTCCACAAGG
>P_355
GATATGAAACGGGTTCGGCGCGAGGTAATTGGTTTCGGGGG
>P_370
TCAATGGCGCCTAAATTTTACTTATTATTAACCATTTAAAC
>P_404
AAATTATCAAAATATAAAAGCATTGTACTAAACCCCGCCCA
>P_471
GTTCCCTATTAGTGGGTGAACAATCCAACGCTTGGCGAATT
>P_554
ACCGCGCGAACAGCTGCCGGCGAGAGAGCGCACTGAGTGAG
>P_701
GAGACCCAGCATGCTATGTTCCTTCTATATAAATATTGAAC
>P_799
CCGTGTGTCCCCGCGGCGCGCGCGGGCACGTCTCAATGCCA
>P_825
AAAAAAAGTAACTTTTTGTTCTAAATAATGTTTTATTTATT
>P_1043
ATGGATATCTCAGTTTTTACCTTACCTAACTCTGACCTTGT
>P_1075
GTTGCTAAGACCGATTAATGCTATTTGGATGTTTATCTCCC
>P_1191
ATATTTAGATGTTAGAAAACCATACATTTATTTTAGATGGG
>P_1251
CTTACAAGCTCTGGATTTTGCGGAACTGCGTAGTAAACCCG
>P_1555
CGAGATAAGAAAAAAAATTGCGGGGGAGCACGTTTGCATCA
>P_1659
TGATTATTTGAGTGATGAAGCGAGAGAGAGAGAGAGAGGCC
>P_1716
CCTAAAAAAAATTAATCTTCCATATTCCCTTAAAAATAATA
>P_1881
ACTTTTACCTTTTCAATTTTCTATCTAGTGGAACAGGACAC
>P_2189
CATCCACTAACCCCAACCCACTACCACTCCAAACAACGAAA
