# Supplementary material for: EnDeep4mC predicts DNA N4-methylcytosine sites using a dual-adaptive feature encoding framework in deep ensembles
Source: Genome Res. 2026 Mar;36(3):589–99. doi: 10.1101/gr.280977.125 (PMC12951953; doi:10.1101/gr.280977.125)
Supplement: Supplement 1 [file Supplemental_Code.zip › Supplemental_Code/EnDeep4mC-main/data/4mC/4mC_C.elegans2/test_pos_cdhit.fasta.clstr]

>Cluster 0
0	41aa, >P_1... *
1	41aa, >P_12... at 58.54%
2	41aa, >P_16... at 53.66%
3	41aa, >P_29... at 53.66%
4	41aa, >P_41... at 53.66%
5	41aa, >P_48... at 56.10%
6	41aa, >P_63... at 58.54%
7	41aa, >P_77... at 53.66%
8	41aa, >P_82... at 51.22%
9	41aa, >P_93... at 51.22%
10	41aa, >P_103... at 53.66%
11	41aa, >P_111... at 56.10%
12	41aa, >P_137... at 56.10%
13	41aa, >P_191... at 53.66%
14	41aa, >P_199... at 51.22%
15	41aa, >P_223... at 51.22%
16	41aa, >P_227... at 51.22%
17	41aa, >P_244... at 51.22%
18	41aa, >P_251... at 58.54%
19	41aa, >P_253... at 53.66%
20	41aa, >P_307... at 51.22%
21	41aa, >P_311... at 51.22%
22	41aa, >P_325... at 53.66%
23	41aa, >P_337... at 53.66%
24	41aa, >P_379... at 56.10%
25	41aa, >P_489... at 53.66%
26	41aa, >P_521... at 53.66%
27	41aa, >P_542... at 51.22%
28	41aa, >P_551... at 53.66%
29	41aa, >P_598... at 53.66%
30	41aa, >P_661... at 60.98%
31	41aa, >P_677... at 51.22%
32	41aa, >P_700... at 53.66%
33	41aa, >P_733... at 58.54%
34	41aa, >P_734... at 53.66%
35	41aa, >P_746... at 53.66%
36	41aa, >P_798... at 51.22%
37	41aa, >P_805... at 51.22%
38	41aa, >P_867... at 51.22%
39	41aa, >P_898... at 51.22%
40	41aa, >P_933... at 53.66%
41	41aa, >P_940... at 58.54%
42	41aa, >P_967... at 53.66%
43	41aa, >P_977... at 53.66%
44	41aa, >P_996... at 56.10%
45	41aa, >P_998... at 56.10%
46	41aa, >P_1012... at 56.10%
47	41aa, >P_1026... at 53.66%
48	41aa, >P_1105... at 53.66%
49	41aa, >P_1106... at 51.22%
50	41aa, >P_1163... at 51.22%
51	41aa, >P_1164... at 53.66%
52	41aa, >P_1174... at 51.22%
53	41aa, >P_1231... at 56.10%
54	41aa, >P_1245... at 51.22%
55	41aa, >P_1263... at 51.22%
56	41aa, >P_1292... at 51.22%
57	41aa, >P_1293... at 56.10%
58	41aa, >P_1307... at 53.66%
59	41aa, >P_1345... at 56.10%
60	41aa, >P_1349... at 53.66%
61	41aa, >P_1364... at 53.66%
62	41aa, >P_1434... at 51.22%
63	41aa, >P_1488... at 63.41%
64	41aa, >P_1576... at 51.22%
65	41aa, >P_1712... at 56.10%
66	41aa, >P_1807... at 56.10%
67	41aa, >P_1865... at 53.66%
68	41aa, >P_1998... at 53.66%
69	41aa, >P_2012... at 51.22%
70	41aa, >P_2042... at 53.66%
71	41aa, >P_2058... at 60.98%
72	41aa, >P_2067... at 60.98%
73	41aa, >P_2085... at 53.66%
74	41aa, >P_2133... at 56.10%
75	41aa, >P_2217... at 51.22%
76	41aa, >P_2398... at 51.22%
77	41aa, >P_2414... at 53.66%
78	41aa, >P_2458... at 65.85%
79	41aa, >P_2487... at 56.10%
80	41aa, >P_2554... at 51.22%
81	41aa, >P_2622... at 53.66%
82	41aa, >P_2632... at 53.66%
>Cluster 1
0	41aa, >P_2... *
1	41aa, >P_10... at 60.98%
2	41aa, >P_13... at 51.22%
3	41aa, >P_17... at 51.22%
4	41aa, >P_21... at 51.22%
5	41aa, >P_22... at 58.54%
6	41aa, >P_36... at 53.66%
7	41aa, >P_37... at 53.66%
8	41aa, >P_66... at 51.22%
9	41aa, >P_72... at 58.54%
10	41aa, >P_89... at 53.66%
11	41aa, >P_94... at 53.66%
12	41aa, >P_126... at 53.66%
13	41aa, >P_160... at 53.66%
14	41aa, >P_170... at 53.66%
15	41aa, >P_177... at 53.66%
16	41aa, >P_184... at 56.10%
17	41aa, >P_200... at 51.22%
18	41aa, >P_201... at 51.22%
19	41aa, >P_208... at 51.22%
20	41aa, >P_237... at 51.22%
21	41aa, >P_241... at 56.10%
22	41aa, >P_248... at 56.10%
23	41aa, >P_250... at 51.22%
24	41aa, >P_258... at 51.22%
25	41aa, >P_261... at 53.66%
26	41aa, >P_275... at 53.66%
27	41aa, >P_277... at 56.10%
28	41aa, >P_281... at 56.10%
29	41aa, >P_302... at 51.22%
30	41aa, >P_314... at 56.10%
31	41aa, >P_332... at 51.22%
32	41aa, >P_334... at 51.22%
33	41aa, >P_343... at 51.22%
34	41aa, >P_359... at 60.98%
35	41aa, >P_361... at 53.66%
36	41aa, >P_365... at 56.10%
37	41aa, >P_368... at 53.66%
38	41aa, >P_369... at 68.29%
39	41aa, >P_380... at 51.22%
40	41aa, >P_382... at 51.22%
41	41aa, >P_383... at 58.54%
42	41aa, >P_409... at 51.22%
43	41aa, >P_410... at 53.66%
44	41aa, >P_415... at 51.22%
45	41aa, >P_429... at 60.98%
46	41aa, >P_437... at 51.22%
47	41aa, >P_504... at 51.22%
48	41aa, >P_508... at 51.22%
49	41aa, >P_510... at 51.22%
50	41aa, >P_511... at 51.22%
51	41aa, >P_512... at 51.22%
52	41aa, >P_513... at 58.54%
53	41aa, >P_533... at 53.66%
54	41aa, >P_560... at 51.22%
55	41aa, >P_569... at 53.66%
56	41aa, >P_574... at 51.22%
57	41aa, >P_594... at 53.66%
58	41aa, >P_595... at 51.22%
59	41aa, >P_604... at 51.22%
60	41aa, >P_605... at 51.22%
61	41aa, >P_608... at 53.66%
62	41aa, >P_623... at 56.10%
63	41aa, >P_628... at 51.22%
64	41aa, >P_637... at 58.54%
65	41aa, >P_647... at 51.22%
66	41aa, >P_663... at 51.22%
67	41aa, >P_665... at 56.10%
68	41aa, >P_699... at 51.22%
69	41aa, >P_702... at 51.22%
70	41aa, >P_709... at 53.66%
71	41aa, >P_727... at 60.98%
72	41aa, >P_739... at 53.66%
73	41aa, >P_743... at 53.66%
74	41aa, >P_761... at 51.22%
75	41aa, >P_781... at 53.66%
76	41aa, >P_787... at 51.22%
77	41aa, >P_804... at 51.22%
78	41aa, >P_821... at 51.22%
79	41aa, >P_827... at 51.22%
80	41aa, >P_830... at 51.22%
81	41aa, >P_854... at 58.54%
82	41aa, >P_858... at 53.66%
83	41aa, >P_869... at 51.22%
84	41aa, >P_896... at 51.22%
85	41aa, >P_911... at 51.22%
86	41aa, >P_918... at 53.66%
87	41aa, >P_919... at 51.22%
88	41aa, >P_924... at 53.66%
89	41aa, >P_929... at 53.66%
90	41aa, >P_930... at 56.10%
91	41aa, >P_955... at 51.22%
92	41aa, >P_957... at 53.66%
93	41aa, >P_964... at 53.66%
94	41aa, >P_965... at 53.66%
95	41aa, >P_976... at 58.54%
96	41aa, >P_982... at 53.66%
97	41aa, >P_1003... at 51.22%
98	41aa, >P_1005... at 53.66%
99	41aa, >P_1016... at 56.10%
100	41aa, >P_1019... at 51.22%
101	41aa, >P_1029... at 51.22%
102	41aa, >P_1033... at 51.22%
103	41aa, >P_1036... at 51.22%
104	41aa, >P_1069... at 58.54%
105	41aa, >P_1080... at 51.22%
106	41aa, >P_1087... at 51.22%
107	41aa, >P_1101... at 53.66%
108	41aa, >P_1109... at 56.10%
109	41aa, >P_1113... at 53.66%
110	41aa, >P_1122... at 53.66%
111	41aa, >P_1129... at 51.22%
112	41aa, >P_1141... at 56.10%
113	41aa, >P_1144... at 51.22%
114	41aa, >P_1149... at 51.22%
115	41aa, >P_1153... at 51.22%
116	41aa, >P_1172... at 51.22%
117	41aa, >P_1176... at 53.66%
118	41aa, >P_1184... at 51.22%
119	41aa, >P_1187... at 51.22%
120	41aa, >P_1205... at 53.66%
121	41aa, >P_1213... at 51.22%
122	41aa, >P_1216... at 56.10%
123	41aa, >P_1218... at 53.66%
124	41aa, >P_1219... at 51.22%
125	41aa, >P_1232... at 60.98%
126	41aa, >P_1240... at 53.66%
127	41aa, >P_1244... at 51.22%
128	41aa, >P_1278... at 53.66%
129	41aa, >P_1282... at 51.22%
130	41aa, >P_1311... at 51.22%
131	41aa, >P_1317... at 56.10%
132	41aa, >P_1324... at 53.66%
133	41aa, >P_1341... at 53.66%
134	41aa, >P_1342... at 51.22%
135	41aa, >P_1346... at 53.66%
136	41aa, >P_1350... at 51.22%
137	41aa, >P_1353... at 51.22%
138	41aa, >P_1373... at 51.22%
139	41aa, >P_1376... at 58.54%
140	41aa, >P_1381... at 53.66%
141	41aa, >P_1383... at 53.66%
142	41aa, >P_1387... at 51.22%
143	41aa, >P_1388... at 60.98%
144	41aa, >P_1398... at 51.22%
145	41aa, >P_1400... at 53.66%
146	41aa, >P_1413... at 53.66%
147	41aa, >P_1415... at 56.10%
148	41aa, >P_1416... at 56.10%
149	41aa, >P_1429... at 51.22%
150	41aa, >P_1446... at 53.66%
151	41aa, >P_1449... at 53.66%
152	41aa, >P_1470... at 56.10%
153	41aa, >P_1471... at 51.22%
154	41aa, >P_1486... at 51.22%
155	41aa, >P_1490... at 56.10%
156	41aa, >P_1491... at 51.22%
157	41aa, >P_1498... at 51.22%
158	41aa, >P_1504... at 51.22%
159	41aa, >P_1508... at 51.22%
160	41aa, >P_1512... at 53.66%
161	41aa, >P_1513... at 53.66%
162	41aa, >P_1514... at 51.22%
163	41aa, >P_1540... at 53.66%
164	41aa, >P_1543... at 53.66%
165	41aa, >P_1550... at 56.10%
166	41aa, >P_1564... at 51.22%
167	41aa, >P_1569... at 53.66%
168	41aa, >P_1578... at 51.22%
169	41aa, >P_1579... at 51.22%
170	41aa, >P_1584... at 53.66%
171	41aa, >P_1615... at 58.54%
172	41aa, >P_1622... at 51.22%
173	41aa, >P_1640... at 51.22%
174	41aa, >P_1648... at 56.10%
175	41aa, >P_1667... at 53.66%
176	41aa, >P_1671... at 51.22%
177	41aa, >P_1690... at 53.66%
178	41aa, >P_1694... at 51.22%
179	41aa, >P_1699... at 51.22%
180	41aa, >P_1703... at 51.22%
181	41aa, >P_1708... at 58.54%
182	41aa, >P_1715... at 51.22%
183	41aa, >P_1719... at 53.66%
184	41aa, >P_1727... at 51.22%
185	41aa, >P_1733... at 51.22%
186	41aa, >P_1748... at 51.22%
187	41aa, >P_1763... at 53.66%
188	41aa, >P_1764... at 53.66%
189	41aa, >P_1766... at 53.66%
190	41aa, >P_1785... at 51.22%
191	41aa, >P_1799... at 58.54%
192	41aa, >P_1805... at 53.66%
193	41aa, >P_1817... at 51.22%
194	41aa, >P_1843... at 56.10%
195	41aa, >P_1848... at 53.66%
196	41aa, >P_1857... at 53.66%
197	41aa, >P_1860... at 53.66%
198	41aa, >P_1876... at 53.66%
199	41aa, >P_1878... at 53.66%
200	41aa, >P_1882... at 51.22%
201	41aa, >P_1884... at 51.22%
202	41aa, >P_1899... at 53.66%
203	41aa, >P_1912... at 51.22%
204	41aa, >P_1916... at 51.22%
205	41aa, >P_1917... at 58.54%
206	41aa, >P_1924... at 53.66%
207	41aa, >P_1931... at 51.22%
208	41aa, >P_1947... at 53.66%
209	41aa, >P_1948... at 51.22%
210	41aa, >P_1954... at 53.66%
211	41aa, >P_1970... at 51.22%
212	41aa, >P_1971... at 53.66%
213	41aa, >P_1978... at 51.22%
214	41aa, >P_1988... at 60.98%
215	41aa, >P_1990... at 53.66%
216	41aa, >P_1991... at 51.22%
217	41aa, >P_1996... at 53.66%
218	41aa, >P_2005... at 51.22%
219	41aa, >P_2007... at 58.54%
220	41aa, >P_2040... at 51.22%
221	41aa, >P_2053... at 51.22%
222	41aa, >P_2072... at 51.22%
223	41aa, >P_2077... at 51.22%
224	41aa, >P_2083... at 51.22%
225	41aa, >P_2084... at 51.22%
226	41aa, >P_2106... at 53.66%
227	41aa, >P_2107... at 53.66%
228	41aa, >P_2114... at 53.66%
229	41aa, >P_2120... at 53.66%
230	41aa, >P_2121... at 53.66%
231	41aa, >P_2131... at 56.10%
232	41aa, >P_2145... at 53.66%
233	41aa, >P_2161... at 51.22%
234	41aa, >P_2201... at 63.41%
235	41aa, >P_2231... at 53.66%
236	41aa, >P_2232... at 51.22%
237	41aa, >P_2246... at 60.98%
238	41aa, >P_2256... at 56.10%
239	41aa, >P_2257... at 51.22%
240	41aa, >P_2264... at 56.10%
241	41aa, >P_2269... at 56.10%
242	41aa, >P_2270... at 51.22%
243	41aa, >P_2287... at 53.66%
244	41aa, >P_2297... at 56.10%
245	41aa, >P_2300... at 53.66%
246	41aa, >P_2307... at 51.22%
247	41aa, >P_2310... at 51.22%
248	41aa, >P_2312... at 51.22%
249	41aa, >P_2319... at 53.66%
250	41aa, >P_2328... at 58.54%
251	41aa, >P_2350... at 56.10%
252	41aa, >P_2373... at 56.10%
253	41aa, >P_2376... at 51.22%
254	41aa, >P_2379... at 53.66%
255	41aa, >P_2388... at 53.66%
256	41aa, >P_2389... at 51.22%
257	41aa, >P_2390... at 53.66%
258	41aa, >P_2394... at 51.22%
259	41aa, >P_2408... at 51.22%
260	41aa, >P_2418... at 56.10%
261	41aa, >P_2430... at 51.22%
262	41aa, >P_2478... at 53.66%
263	41aa, >P_2489... at 51.22%
264	41aa, >P_2493... at 51.22%
265	41aa, >P_2495... at 53.66%
266	41aa, >P_2507... at 51.22%
267	41aa, >P_2513... at 56.10%
268	41aa, >P_2514... at 53.66%
269	41aa, >P_2517... at 58.54%
270	41aa, >P_2530... at 51.22%
271	41aa, >P_2537... at 56.10%
272	41aa, >P_2558... at 53.66%
273	41aa, >P_2561... at 51.22%
274	41aa, >P_2564... at 53.66%
275	41aa, >P_2568... at 51.22%
276	41aa, >P_2580... at 56.10%
277	41aa, >P_2581... at 53.66%
278	41aa, >P_2586... at 58.54%
279	41aa, >P_2597... at 51.22%
280	41aa, >P_2605... at 51.22%
281	41aa, >P_2608... at 53.66%
282	41aa, >P_2613... at 56.10%
283	41aa, >P_2634... at 51.22%
284	41aa, >P_2646... at 51.22%
285	41aa, >P_2657... at 53.66%
286	41aa, >P_2663... at 53.66%
>Cluster 2
0	41aa, >P_3... *
1	41aa, >P_6... at 51.22%
2	41aa, >P_14... at 53.66%
3	41aa, >P_18... at 51.22%
4	41aa, >P_26... at 51.22%
5	41aa, >P_27... at 53.66%
6	41aa, >P_28... at 53.66%
7	41aa, >P_35... at 56.10%
8	41aa, >P_55... at 53.66%
9	41aa, >P_58... at 51.22%
10	41aa, >P_61... at 53.66%
11	41aa, >P_62... at 51.22%
12	41aa, >P_75... at 51.22%
13	41aa, >P_76... at 51.22%
14	41aa, >P_81... at 56.10%
15	41aa, >P_88... at 51.22%
16	41aa, >P_91... at 56.10%
17	41aa, >P_92... at 53.66%
18	41aa, >P_95... at 53.66%
19	41aa, >P_98... at 51.22%
20	41aa, >P_102... at 51.22%
21	41aa, >P_122... at 51.22%
22	41aa, >P_124... at 51.22%
23	41aa, >P_129... at 51.22%
24	41aa, >P_139... at 65.85%
25	41aa, >P_144... at 53.66%
26	41aa, >P_154... at 63.41%
27	41aa, >P_155... at 51.22%
28	41aa, >P_161... at 56.10%
29	41aa, >P_162... at 53.66%
30	41aa, >P_169... at 53.66%
31	41aa, >P_171... at 63.41%
32	41aa, >P_180... at 51.22%
33	41aa, >P_182... at 53.66%
34	41aa, >P_216... at 51.22%
35	41aa, >P_225... at 56.10%
36	41aa, >P_229... at 60.98%
37	41aa, >P_231... at 56.10%
38	41aa, >P_236... at 51.22%
39	41aa, >P_245... at 56.10%
40	41aa, >P_254... at 58.54%
41	41aa, >P_263... at 51.22%
42	41aa, >P_265... at 53.66%
43	41aa, >P_274... at 51.22%
44	41aa, >P_276... at 51.22%
45	41aa, >P_286... at 51.22%
46	41aa, >P_289... at 51.22%
47	41aa, >P_295... at 56.10%
48	41aa, >P_316... at 53.66%
49	41aa, >P_317... at 51.22%
50	41aa, >P_318... at 56.10%
51	41aa, >P_322... at 53.66%
52	41aa, >P_328... at 53.66%
53	41aa, >P_342... at 51.22%
54	41aa, >P_347... at 58.54%
55	41aa, >P_364... at 51.22%
56	41aa, >P_373... at 51.22%
57	41aa, >P_385... at 51.22%
58	41aa, >P_386... at 51.22%
59	41aa, >P_397... at 51.22%
60	41aa, >P_401... at 53.66%
61	41aa, >P_407... at 58.54%
62	41aa, >P_416... at 56.10%
63	41aa, >P_418... at 53.66%
64	41aa, >P_421... at 56.10%
65	41aa, >P_439... at 51.22%
66	41aa, >P_440... at 51.22%
67	41aa, >P_449... at 56.10%
68	41aa, >P_456... at 56.10%
69	41aa, >P_458... at 51.22%
70	41aa, >P_459... at 51.22%
71	41aa, >P_462... at 51.22%
72	41aa, >P_465... at 56.10%
73	41aa, >P_467... at 51.22%
74	41aa, >P_469... at 60.98%
75	41aa, >P_470... at 58.54%
76	41aa, >P_481... at 51.22%
77	41aa, >P_482... at 51.22%
78	41aa, >P_488... at 53.66%
79	41aa, >P_491... at 51.22%
80	41aa, >P_493... at 51.22%
81	41aa, >P_499... at 51.22%
82	41aa, >P_515... at 51.22%
83	41aa, >P_525... at 51.22%
84	41aa, >P_530... at 51.22%
85	41aa, >P_535... at 51.22%
86	41aa, >P_536... at 58.54%
87	41aa, >P_539... at 53.66%
88	41aa, >P_543... at 53.66%
89	41aa, >P_555... at 51.22%
90	41aa, >P_562... at 58.54%
91	41aa, >P_581... at 51.22%
92	41aa, >P_584... at 53.66%
93	41aa, >P_591... at 51.22%
94	41aa, >P_592... at 53.66%
95	41aa, >P_607... at 58.54%
96	41aa, >P_616... at 51.22%
97	41aa, >P_621... at 53.66%
98	41aa, >P_622... at 53.66%
99	41aa, >P_624... at 51.22%
100	41aa, >P_631... at 51.22%
101	41aa, >P_635... at 58.54%
102	41aa, >P_636... at 51.22%
103	41aa, >P_650... at 53.66%
104	41aa, >P_653... at 51.22%
105	41aa, >P_656... at 51.22%
106	41aa, >P_669... at 51.22%
107	41aa, >P_673... at 51.22%
108	41aa, >P_675... at 51.22%
109	41aa, >P_683... at 53.66%
110	41aa, >P_685... at 51.22%
111	41aa, >P_688... at 58.54%
112	41aa, >P_690... at 51.22%
113	41aa, >P_695... at 56.10%
114	41aa, >P_698... at 51.22%
115	41aa, >P_713... at 53.66%
116	41aa, >P_725... at 51.22%
117	41aa, >P_726... at 51.22%
118	41aa, >P_730... at 51.22%
119	41aa, >P_732... at 51.22%
120	41aa, >P_741... at 51.22%
121	41aa, >P_745... at 51.22%
122	41aa, >P_750... at 58.54%
123	41aa, >P_752... at 53.66%
124	41aa, >P_756... at 53.66%
125	41aa, >P_767... at 51.22%
126	41aa, >P_772... at 60.98%
127	41aa, >P_789... at 53.66%
128	41aa, >P_791... at 51.22%
129	41aa, >P_794... at 53.66%
130	41aa, >P_809... at 58.54%
131	41aa, >P_811... at 56.10%
132	41aa, >P_817... at 51.22%
133	41aa, >P_835... at 51.22%
134	41aa, >P_837... at 56.10%
135	41aa, >P_838... at 51.22%
136	41aa, >P_840... at 51.22%
137	41aa, >P_849... at 56.10%
138	41aa, >P_850... at 51.22%
139	41aa, >P_860... at 51.22%
140	41aa, >P_873... at 53.66%
141	41aa, >P_874... at 56.10%
142	41aa, >P_886... at 53.66%
143	41aa, >P_897... at 51.22%
144	41aa, >P_902... at 51.22%
145	41aa, >P_903... at 51.22%
146	41aa, >P_905... at 51.22%
147	41aa, >P_907... at 51.22%
148	41aa, >P_910... at 51.22%
149	41aa, >P_915... at 53.66%
150	41aa, >P_931... at 51.22%
151	41aa, >P_936... at 51.22%
152	41aa, >P_947... at 51.22%
153	41aa, >P_948... at 51.22%
154	41aa, >P_953... at 53.66%
155	41aa, >P_956... at 51.22%
156	41aa, >P_959... at 53.66%
157	41aa, >P_973... at 53.66%
158	41aa, >P_978... at 51.22%
159	41aa, >P_979... at 51.22%
160	41aa, >P_987... at 56.10%
161	41aa, >P_1004... at 51.22%
162	41aa, >P_1013... at 51.22%
163	41aa, >P_1014... at 53.66%
164	41aa, >P_1027... at 53.66%
165	41aa, >P_1030... at 56.10%
166	41aa, >P_1039... at 58.54%
167	41aa, >P_1044... at 51.22%
168	41aa, >P_1053... at 51.22%
169	41aa, >P_1060... at 53.66%
170	41aa, >P_1068... at 51.22%
171	41aa, >P_1081... at 53.66%
172	41aa, >P_1082... at 63.41%
173	41aa, >P_1084... at 51.22%
174	41aa, >P_1086... at 51.22%
175	41aa, >P_1088... at 58.54%
176	41aa, >P_1095... at 51.22%
177	41aa, >P_1111... at 53.66%
178	41aa, >P_1134... at 53.66%
179	41aa, >P_1137... at 51.22%
180	41aa, >P_1145... at 51.22%
181	41aa, >P_1152... at 56.10%
182	41aa, >P_1154... at 51.22%
183	41aa, >P_1155... at 51.22%
184	41aa, >P_1165... at 51.22%
185	41aa, >P_1177... at 53.66%
186	41aa, >P_1195... at 63.41%
187	41aa, >P_1196... at 56.10%
188	41aa, >P_1202... at 51.22%
189	41aa, >P_1203... at 51.22%
190	41aa, >P_1209... at 53.66%
191	41aa, >P_1223... at 53.66%
192	41aa, >P_1225... at 60.98%
193	41aa, >P_1239... at 53.66%
194	41aa, >P_1246... at 58.54%
195	41aa, >P_1249... at 56.10%
196	41aa, >P_1258... at 51.22%
197	41aa, >P_1260... at 51.22%
198	41aa, >P_1279... at 51.22%
199	41aa, >P_1289... at 58.54%
200	41aa, >P_1296... at 60.98%
201	41aa, >P_1309... at 51.22%
202	41aa, >P_1313... at 58.54%
203	41aa, >P_1319... at 51.22%
204	41aa, >P_1333... at 53.66%
205	41aa, >P_1339... at 56.10%
206	41aa, >P_1344... at 51.22%
207	41aa, >P_1347... at 51.22%
208	41aa, >P_1359... at 58.54%
209	41aa, >P_1366... at 51.22%
210	41aa, >P_1385... at 51.22%
211	41aa, >P_1393... at 51.22%
212	41aa, >P_1395... at 51.22%
213	41aa, >P_1426... at 51.22%
214	41aa, >P_1442... at 51.22%
215	41aa, >P_1459... at 51.22%
216	41aa, >P_1462... at 51.22%
217	41aa, >P_1474... at 58.54%
218	41aa, >P_1484... at 51.22%
219	41aa, >P_1493... at 56.10%
220	41aa, >P_1497... at 56.10%
221	41aa, >P_1501... at 51.22%
222	41aa, >P_1511... at 53.66%
223	41aa, >P_1521... at 53.66%
224	41aa, >P_1523... at 53.66%
225	41aa, >P_1527... at 58.54%
226	41aa, >P_1552... at 51.22%
227	41aa, >P_1561... at 58.54%
228	41aa, >P_1566... at 56.10%
229	41aa, >P_1571... at 51.22%
230	41aa, >P_1593... at 51.22%
231	41aa, >P_1603... at 63.41%
232	41aa, >P_1611... at 51.22%
233	41aa, >P_1613... at 60.98%
234	41aa, >P_1623... at 51.22%
235	41aa, >P_1624... at 56.10%
236	41aa, >P_1646... at 56.10%
237	41aa, >P_1647... at 53.66%
238	41aa, >P_1649... at 51.22%
239	41aa, >P_1661... at 51.22%
240	41aa, >P_1665... at 51.22%
241	41aa, >P_1673... at 58.54%
242	41aa, >P_1676... at 51.22%
243	41aa, >P_1678... at 60.98%
244	41aa, >P_1687... at 53.66%
245	41aa, >P_1688... at 51.22%
246	41aa, >P_1689... at 51.22%
247	41aa, >P_1697... at 56.10%
248	41aa, >P_1705... at 53.66%
249	41aa, >P_1707... at 53.66%
250	41aa, >P_1711... at 53.66%
251	41aa, >P_1718... at 51.22%
252	41aa, >P_1734... at 51.22%
253	41aa, >P_1739... at 51.22%
254	41aa, >P_1740... at 56.10%
255	41aa, >P_1756... at 53.66%
256	41aa, >P_1765... at 51.22%
257	41aa, >P_1773... at 53.66%
258	41aa, >P_1780... at 51.22%
259	41aa, >P_1791... at 53.66%
260	41aa, >P_1803... at 51.22%
261	41aa, >P_1808... at 53.66%
262	41aa, >P_1822... at 51.22%
263	41aa, >P_1832... at 53.66%
264	41aa, >P_1835... at 56.10%
265	41aa, >P_1845... at 58.54%
266	41aa, >P_1858... at 53.66%
267	41aa, >P_1863... at 51.22%
268	41aa, >P_1869... at 53.66%
269	41aa, >P_1887... at 56.10%
270	41aa, >P_1895... at 51.22%
271	41aa, >P_1906... at 56.10%
272	41aa, >P_1907... at 53.66%
273	41aa, >P_1915... at 56.10%
274	41aa, >P_1925... at 56.10%
275	41aa, >P_1935... at 51.22%
276	41aa, >P_1953... at 51.22%
277	41aa, >P_1957... at 60.98%
278	41aa, >P_1965... at 51.22%
279	41aa, >P_1977... at 51.22%
280	41aa, >P_1989... at 51.22%
281	41aa, >P_2003... at 58.54%
282	41aa, >P_2027... at 56.10%
283	41aa, >P_2029... at 51.22%
284	41aa, >P_2032... at 60.98%
285	41aa, >P_2035... at 51.22%
286	41aa, >P_2041... at 56.10%
287	41aa, >P_2043... at 58.54%
288	41aa, >P_2052... at 53.66%
289	41aa, >P_2055... at 56.10%
290	41aa, >P_2060... at 51.22%
291	41aa, >P_2068... at 51.22%
292	41aa, >P_2091... at 51.22%
293	41aa, >P_2103... at 51.22%
294	41aa, >P_2110... at 51.22%
295	41aa, >P_2112... at 53.66%
296	41aa, >P_2115... at 51.22%
297	41aa, >P_2126... at 60.98%
298	41aa, >P_2130... at 51.22%
299	41aa, >P_2136... at 51.22%
300	41aa, >P_2137... at 58.54%
301	41aa, >P_2147... at 51.22%
302	41aa, >P_2152... at 51.22%
303	41aa, >P_2158... at 60.98%
304	41aa, >P_2166... at 53.66%
305	41aa, >P_2174... at 53.66%
306	41aa, >P_2177... at 51.22%
307	41aa, >P_2186... at 53.66%
308	41aa, >P_2188... at 51.22%
309	41aa, >P_2192... at 51.22%
310	41aa, >P_2205... at 56.10%
311	41aa, >P_2210... at 53.66%
312	41aa, >P_2211... at 56.10%
313	41aa, >P_2227... at 56.10%
314	41aa, >P_2235... at 53.66%
315	41aa, >P_2236... at 51.22%
316	41aa, >P_2250... at 53.66%
317	41aa, >P_2251... at 51.22%
318	41aa, >P_2260... at 56.10%
319	41aa, >P_2261... at 53.66%
320	41aa, >P_2265... at 51.22%
321	41aa, >P_2273... at 56.10%
322	41aa, >P_2280... at 51.22%
323	41aa, >P_2290... at 51.22%
324	41aa, >P_2294... at 53.66%
325	41aa, >P_2298... at 53.66%
326	41aa, >P_2299... at 51.22%
327	41aa, >P_2314... at 56.10%
328	41aa, >P_2315... at 63.41%
329	41aa, >P_2324... at 53.66%
330	41aa, >P_2336... at 51.22%
331	41aa, >P_2337... at 51.22%
332	41aa, >P_2345... at 51.22%
333	41aa, >P_2346... at 53.66%
334	41aa, >P_2348... at 51.22%
335	41aa, >P_2357... at 51.22%
336	41aa, >P_2364... at 53.66%
337	41aa, >P_2366... at 53.66%
338	41aa, >P_2367... at 56.10%
339	41aa, >P_2368... at 53.66%
340	41aa, >P_2371... at 56.10%
341	41aa, >P_2386... at 56.10%
342	41aa, >P_2387... at 53.66%
343	41aa, >P_2395... at 51.22%
344	41aa, >P_2409... at 51.22%
345	41aa, >P_2426... at 51.22%
346	41aa, >P_2429... at 51.22%
347	41aa, >P_2434... at 56.10%
348	41aa, >P_2442... at 51.22%
349	41aa, >P_2449... at 51.22%
350	41aa, >P_2452... at 51.22%
351	41aa, >P_2465... at 53.66%
352	41aa, >P_2480... at 58.54%
353	41aa, >P_2490... at 51.22%
354	41aa, >P_2521... at 51.22%
355	41aa, >P_2526... at 51.22%
356	41aa, >P_2529... at 51.22%
357	41aa, >P_2534... at 51.22%
358	41aa, >P_2543... at 51.22%
359	41aa, >P_2544... at 51.22%
360	41aa, >P_2549... at 51.22%
361	41aa, >P_2565... at 53.66%
362	41aa, >P_2569... at 53.66%
363	41aa, >P_2574... at 58.54%
364	41aa, >P_2575... at 51.22%
365	41aa, >P_2576... at 51.22%
366	41aa, >P_2593... at 51.22%
367	41aa, >P_2601... at 51.22%
368	41aa, >P_2629... at 51.22%
369	41aa, >P_2631... at 51.22%
370	41aa, >P_2642... at 51.22%
371	41aa, >P_2643... at 51.22%
372	41aa, >P_2649... at 58.54%
373	41aa, >P_2659... at 65.85%
>Cluster 3
0	41aa, >P_4... *
1	41aa, >P_19... at 51.22%
2	41aa, >P_23... at 51.22%
3	41aa, >P_34... at 56.10%
4	41aa, >P_49... at 58.54%
5	41aa, >P_60... at 56.10%
6	41aa, >P_65... at 51.22%
7	41aa, >P_140... at 51.22%
8	41aa, >P_141... at 51.22%
9	41aa, >P_143... at 51.22%
10	41aa, >P_166... at 53.66%
11	41aa, >P_174... at 53.66%
12	41aa, >P_176... at 56.10%
13	41aa, >P_179... at 58.54%
14	41aa, >P_181... at 51.22%
15	41aa, >P_194... at 53.66%
16	41aa, >P_246... at 53.66%
17	41aa, >P_268... at 51.22%
18	41aa, >P_269... at 51.22%
19	41aa, >P_270... at 51.22%
20	41aa, >P_285... at 53.66%
21	41aa, >P_290... at 56.10%
22	41aa, >P_333... at 51.22%
23	41aa, >P_338... at 51.22%
24	41aa, >P_339... at 56.10%
25	41aa, >P_366... at 60.98%
26	41aa, >P_392... at 51.22%
27	41aa, >P_395... at 53.66%
28	41aa, >P_399... at 56.10%
29	41aa, >P_400... at 51.22%
30	41aa, >P_431... at 51.22%
31	41aa, >P_435... at 60.98%
32	41aa, >P_448... at 51.22%
33	41aa, >P_451... at 53.66%
34	41aa, >P_452... at 51.22%
35	41aa, >P_461... at 51.22%
36	41aa, >P_476... at 51.22%
37	41aa, >P_483... at 56.10%
38	41aa, >P_503... at 51.22%
39	41aa, >P_537... at 51.22%
40	41aa, >P_547... at 53.66%
41	41aa, >P_558... at 51.22%
42	41aa, >P_566... at 53.66%
43	41aa, >P_572... at 51.22%
44	41aa, >P_576... at 53.66%
45	41aa, >P_586... at 51.22%
46	41aa, >P_601... at 51.22%
47	41aa, >P_639... at 56.10%
48	41aa, >P_641... at 51.22%
49	41aa, >P_648... at 53.66%
50	41aa, >P_687... at 51.22%
51	41aa, >P_712... at 51.22%
52	41aa, >P_748... at 53.66%
53	41aa, >P_765... at 51.22%
54	41aa, >P_770... at 51.22%
55	41aa, >P_796... at 56.10%
56	41aa, >P_810... at 58.54%
57	41aa, >P_813... at 58.54%
58	41aa, >P_820... at 51.22%
59	41aa, >P_861... at 51.22%
60	41aa, >P_863... at 51.22%
61	41aa, >P_871... at 51.22%
62	41aa, >P_877... at 53.66%
63	41aa, >P_885... at 51.22%
64	41aa, >P_926... at 58.54%
65	41aa, >P_984... at 53.66%
66	41aa, >P_1025... at 58.54%
67	41aa, >P_1037... at 51.22%
68	41aa, >P_1042... at 51.22%
69	41aa, >P_1056... at 51.22%
70	41aa, >P_1070... at 51.22%
71	41aa, >P_1119... at 56.10%
72	41aa, >P_1130... at 51.22%
73	41aa, >P_1132... at 51.22%
74	41aa, >P_1136... at 56.10%
75	41aa, >P_1168... at 51.22%
76	41aa, >P_1175... at 51.22%
77	41aa, >P_1182... at 53.66%
78	41aa, >P_1197... at 51.22%
79	41aa, >P_1201... at 51.22%
80	41aa, >P_1227... at 53.66%
81	41aa, >P_1255... at 58.54%
82	41aa, >P_1277... at 51.22%
83	41aa, >P_1321... at 63.41%
84	41aa, >P_1331... at 51.22%
85	41aa, >P_1354... at 53.66%
86	41aa, >P_1356... at 51.22%
87	41aa, >P_1390... at 56.10%
88	41aa, >P_1394... at 51.22%
89	41aa, >P_1411... at 53.66%
90	41aa, >P_1421... at 51.22%
91	41aa, >P_1427... at 53.66%
92	41aa, >P_1448... at 51.22%
93	41aa, >P_1457... at 56.10%
94	41aa, >P_1465... at 60.98%
95	41aa, >P_1467... at 56.10%
96	41aa, >P_1468... at 51.22%
97	41aa, >P_1515... at 60.98%
98	41aa, >P_1536... at 56.10%
99	41aa, >P_1575... at 53.66%
100	41aa, >P_1581... at 53.66%
101	41aa, >P_1588... at 51.22%
102	41aa, >P_1592... at 53.66%
103	41aa, >P_1595... at 60.98%
104	41aa, >P_1625... at 51.22%
105	41aa, >P_1637... at 51.22%
106	41aa, >P_1642... at 56.10%
107	41aa, >P_1677... at 56.10%
108	41aa, >P_1680... at 53.66%
109	41aa, >P_1709... at 51.22%
110	41aa, >P_1753... at 51.22%
111	41aa, >P_1758... at 65.85%
112	41aa, >P_1771... at 58.54%
113	41aa, >P_1786... at 51.22%
114	41aa, >P_1787... at 51.22%
115	41aa, >P_1789... at 56.10%
116	41aa, >P_1806... at 51.22%
117	41aa, >P_1874... at 51.22%
118	41aa, >P_1942... at 51.22%
119	41aa, >P_1960... at 51.22%
120	41aa, >P_1964... at 60.98%
121	41aa, >P_1967... at 51.22%
122	41aa, >P_1975... at 51.22%
123	41aa, >P_1981... at 51.22%
124	41aa, >P_1983... at 53.66%
125	41aa, >P_2044... at 51.22%
126	41aa, >P_2045... at 58.54%
127	41aa, >P_2050... at 51.22%
128	41aa, >P_2086... at 58.54%
129	41aa, >P_2088... at 58.54%
130	41aa, >P_2092... at 51.22%
131	41aa, >P_2108... at 51.22%
132	41aa, >P_2129... at 53.66%
133	41aa, >P_2171... at 56.10%
134	41aa, >P_2223... at 51.22%
135	41aa, >P_2271... at 53.66%
136	41aa, >P_2278... at 51.22%
137	41aa, >P_2288... at 51.22%
138	41aa, >P_2308... at 53.66%
139	41aa, >P_2313... at 53.66%
140	41aa, >P_2338... at 56.10%
141	41aa, >P_2352... at 51.22%
142	41aa, >P_2356... at 53.66%
143	41aa, >P_2397... at 51.22%
144	41aa, >P_2411... at 51.22%
145	41aa, >P_2422... at 58.54%
146	41aa, >P_2436... at 56.10%
147	41aa, >P_2486... at 53.66%
148	41aa, >P_2496... at 56.10%
149	41aa, >P_2542... at 58.54%
150	41aa, >P_2582... at 51.22%
151	41aa, >P_2583... at 53.66%
152	41aa, >P_2591... at 56.10%
153	41aa, >P_2626... at 58.54%
>Cluster 4
0	41aa, >P_5... *
1	41aa, >P_7... at 51.22%
2	41aa, >P_9... at 51.22%
3	41aa, >P_11... at 53.66%
4	41aa, >P_20... at 51.22%
5	41aa, >P_24... at 51.22%
6	41aa, >P_30... at 51.22%
7	41aa, >P_45... at 51.22%
8	41aa, >P_46... at 53.66%
9	41aa, >P_47... at 56.10%
10	41aa, >P_56... at 53.66%
11	41aa, >P_64... at 51.22%
12	41aa, >P_70... at 53.66%
13	41aa, >P_110... at 51.22%
14	41aa, >P_120... at 51.22%
15	41aa, >P_134... at 51.22%
16	41aa, >P_164... at 56.10%
17	41aa, >P_168... at 58.54%
18	41aa, >P_185... at 53.66%
19	41aa, >P_187... at 53.66%
20	41aa, >P_196... at 51.22%
21	41aa, >P_203... at 53.66%
22	41aa, >P_212... at 51.22%
23	41aa, >P_213... at 56.10%
24	41aa, >P_214... at 51.22%
25	41aa, >P_219... at 53.66%
26	41aa, >P_221... at 53.66%
27	41aa, >P_233... at 53.66%
28	41aa, >P_239... at 51.22%
29	41aa, >P_267... at 53.66%
30	41aa, >P_288... at 51.22%
31	41aa, >P_319... at 51.22%
32	41aa, >P_324... at 56.10%
33	41aa, >P_349... at 56.10%
34	41aa, >P_350... at 53.66%
35	41aa, >P_356... at 58.54%
36	41aa, >P_357... at 53.66%
37	41aa, >P_363... at 51.22%
38	41aa, >P_374... at 58.54%
39	41aa, >P_384... at 51.22%
40	41aa, >P_387... at 60.98%
41	41aa, >P_402... at 51.22%
42	41aa, >P_403... at 60.98%
43	41aa, >P_441... at 51.22%
44	41aa, >P_492... at 56.10%
45	41aa, >P_502... at 51.22%
46	41aa, >P_517... at 51.22%
47	41aa, >P_520... at 51.22%
48	41aa, >P_534... at 51.22%
49	41aa, >P_541... at 53.66%
50	41aa, >P_552... at 51.22%
51	41aa, >P_563... at 58.54%
52	41aa, >P_570... at 51.22%
53	41aa, >P_577... at 53.66%
54	41aa, >P_585... at 51.22%
55	41aa, >P_587... at 51.22%
56	41aa, >P_596... at 51.22%
57	41aa, >P_618... at 56.10%
58	41aa, >P_645... at 51.22%
59	41aa, >P_662... at 56.10%
60	41aa, >P_670... at 51.22%
61	41aa, >P_680... at 58.54%
62	41aa, >P_689... at 56.10%
63	41aa, >P_693... at 51.22%
64	41aa, >P_696... at 51.22%
65	41aa, >P_716... at 56.10%
66	41aa, >P_735... at 53.66%
67	41aa, >P_742... at 51.22%
68	41aa, >P_757... at 51.22%
69	41aa, >P_775... at 53.66%
70	41aa, >P_776... at 51.22%
71	41aa, >P_778... at 58.54%
72	41aa, >P_823... at 56.10%
73	41aa, >P_831... at 51.22%
74	41aa, >P_834... at 51.22%
75	41aa, >P_853... at 53.66%
76	41aa, >P_870... at 53.66%
77	41aa, >P_872... at 58.54%
78	41aa, >P_875... at 56.10%
79	41aa, >P_891... at 53.66%
80	41aa, >P_895... at 51.22%
81	41aa, >P_927... at 51.22%
82	41aa, >P_932... at 51.22%
83	41aa, >P_941... at 53.66%
84	41aa, >P_944... at 60.98%
85	41aa, >P_946... at 51.22%
86	41aa, >P_950... at 56.10%
87	41aa, >P_952... at 53.66%
88	41aa, >P_958... at 56.10%
89	41aa, >P_969... at 58.54%
90	41aa, >P_991... at 56.10%
91	41aa, >P_992... at 51.22%
92	41aa, >P_997... at 53.66%
93	41aa, >P_1001... at 53.66%
94	41aa, >P_1002... at 56.10%
95	41aa, >P_1010... at 53.66%
96	41aa, >P_1015... at 53.66%
97	41aa, >P_1035... at 53.66%
98	41aa, >P_1049... at 51.22%
99	41aa, >P_1057... at 51.22%
100	41aa, >P_1078... at 53.66%
101	41aa, >P_1097... at 51.22%
102	41aa, >P_1098... at 53.66%
103	41aa, >P_1099... at 56.10%
104	41aa, >P_1103... at 53.66%
105	41aa, >P_1121... at 58.54%
106	41aa, >P_1135... at 53.66%
107	41aa, >P_1138... at 51.22%
108	41aa, >P_1161... at 53.66%
109	41aa, >P_1162... at 51.22%
110	41aa, >P_1179... at 56.10%
111	41aa, >P_1198... at 51.22%
112	41aa, >P_1217... at 51.22%
113	41aa, >P_1222... at 51.22%
114	41aa, >P_1238... at 58.54%
115	41aa, >P_1247... at 53.66%
116	41aa, >P_1252... at 56.10%
117	41aa, >P_1259... at 51.22%
118	41aa, >P_1264... at 53.66%
119	41aa, >P_1266... at 56.10%
120	41aa, >P_1269... at 60.98%
121	41aa, >P_1291... at 53.66%
122	41aa, >P_1298... at 51.22%
123	41aa, >P_1305... at 51.22%
124	41aa, >P_1316... at 51.22%
125	41aa, >P_1327... at 58.54%
126	41aa, >P_1329... at 53.66%
127	41aa, >P_1337... at 56.10%
128	41aa, >P_1338... at 51.22%
129	41aa, >P_1358... at 53.66%
130	41aa, >P_1375... at 56.10%
131	41aa, >P_1380... at 51.22%
132	41aa, >P_1420... at 51.22%
133	41aa, >P_1435... at 53.66%
134	41aa, >P_1483... at 51.22%
135	41aa, >P_1503... at 53.66%
136	41aa, >P_1517... at 51.22%
137	41aa, >P_1519... at 53.66%
138	41aa, >P_1546... at 51.22%
139	41aa, >P_1554... at 51.22%
140	41aa, >P_1558... at 56.10%
141	41aa, >P_1572... at 58.54%
142	41aa, >P_1600... at 53.66%
143	41aa, >P_1627... at 51.22%
144	41aa, >P_1636... at 51.22%
145	41aa, >P_1643... at 51.22%
146	41aa, >P_1668... at 53.66%
147	41aa, >P_1670... at 53.66%
148	41aa, >P_1682... at 51.22%
149	41aa, >P_1683... at 53.66%
150	41aa, >P_1685... at 51.22%
151	41aa, >P_1686... at 51.22%
152	41aa, >P_1701... at 51.22%
153	41aa, >P_1702... at 53.66%
154	41aa, >P_1729... at 51.22%
155	41aa, >P_1741... at 53.66%
156	41aa, >P_1745... at 51.22%
157	41aa, >P_1749... at 53.66%
158	41aa, >P_1777... at 56.10%
159	41aa, >P_1778... at 53.66%
160	41aa, >P_1779... at 51.22%
161	41aa, >P_1784... at 51.22%
162	41aa, >P_1788... at 51.22%
163	41aa, >P_1790... at 51.22%
164	41aa, >P_1792... at 51.22%
165	41aa, >P_1795... at 53.66%
166	41aa, >P_1796... at 56.10%
167	41aa, >P_1802... at 56.10%
168	41aa, >P_1809... at 58.54%
169	41aa, >P_1830... at 51.22%
170	41aa, >P_1836... at 53.66%
171	41aa, >P_1842... at 56.10%
172	41aa, >P_1847... at 53.66%
173	41aa, >P_1850... at 51.22%
174	41aa, >P_1853... at 51.22%
175	41aa, >P_1883... at 53.66%
176	41aa, >P_1888... at 53.66%
177	41aa, >P_1892... at 63.41%
178	41aa, >P_1903... at 53.66%
179	41aa, >P_1932... at 56.10%
180	41aa, >P_1958... at 56.10%
181	41aa, >P_1969... at 51.22%
182	41aa, >P_1995... at 53.66%
183	41aa, >P_2024... at 53.66%
184	41aa, >P_2070... at 53.66%
185	41aa, >P_2081... at 53.66%
186	41aa, >P_2100... at 51.22%
187	41aa, >P_2105... at 58.54%
188	41aa, >P_2111... at 51.22%
189	41aa, >P_2139... at 51.22%
190	41aa, >P_2153... at 53.66%
191	41aa, >P_2178... at 60.98%
192	41aa, >P_2181... at 51.22%
193	41aa, >P_2185... at 51.22%
194	41aa, >P_2202... at 53.66%
195	41aa, >P_2203... at 51.22%
196	41aa, >P_2206... at 53.66%
197	41aa, >P_2212... at 51.22%
198	41aa, >P_2224... at 56.10%
199	41aa, >P_2239... at 51.22%
200	41aa, >P_2240... at 58.54%
201	41aa, >P_2247... at 53.66%
202	41aa, >P_2272... at 53.66%
203	41aa, >P_2275... at 51.22%
204	41aa, >P_2276... at 53.66%
205	41aa, >P_2292... at 56.10%
206	41aa, >P_2332... at 53.66%
207	41aa, >P_2334... at 53.66%
208	41aa, >P_2342... at 51.22%
209	41aa, >P_2344... at 51.22%
210	41aa, >P_2354... at 53.66%
211	41aa, >P_2355... at 51.22%
212	41aa, >P_2359... at 56.10%
213	41aa, >P_2360... at 51.22%
214	41aa, >P_2383... at 53.66%
215	41aa, >P_2403... at 51.22%
216	41aa, >P_2420... at 53.66%
217	41aa, >P_2427... at 58.54%
218	41aa, >P_2450... at 51.22%
219	41aa, >P_2453... at 53.66%
220	41aa, >P_2457... at 51.22%
221	41aa, >P_2463... at 51.22%
222	41aa, >P_2470... at 51.22%
223	41aa, >P_2500... at 53.66%
224	41aa, >P_2502... at 51.22%
225	41aa, >P_2511... at 56.10%
226	41aa, >P_2540... at 53.66%
227	41aa, >P_2546... at 51.22%
228	41aa, >P_2557... at 53.66%
229	41aa, >P_2610... at 53.66%
230	41aa, >P_2614... at 51.22%
231	41aa, >P_2617... at 51.22%
232	41aa, >P_2618... at 51.22%
233	41aa, >P_2630... at 51.22%
234	41aa, >P_2639... at 63.41%
235	41aa, >P_2645... at 58.54%
236	41aa, >P_2653... at 53.66%
237	41aa, >P_2656... at 56.10%
>Cluster 5
0	41aa, >P_8... *
1	41aa, >P_43... at 53.66%
2	41aa, >P_53... at 51.22%
3	41aa, >P_67... at 51.22%
4	41aa, >P_69... at 56.10%
5	41aa, >P_85... at 51.22%
6	41aa, >P_87... at 53.66%
7	41aa, >P_101... at 51.22%
8	41aa, >P_112... at 58.54%
9	41aa, >P_116... at 51.22%
10	41aa, >P_130... at 56.10%
11	41aa, >P_150... at 51.22%
12	41aa, >P_173... at 51.22%
13	41aa, >P_207... at 51.22%
14	41aa, >P_211... at 58.54%
15	41aa, >P_235... at 53.66%
16	41aa, >P_296... at 51.22%
17	41aa, >P_298... at 56.10%
18	41aa, >P_312... at 53.66%
19	41aa, >P_336... at 51.22%
20	41aa, >P_345... at 51.22%
21	41aa, >P_353... at 58.54%
22	41aa, >P_394... at 51.22%
23	41aa, >P_398... at 53.66%
24	41aa, >P_524... at 51.22%
25	41aa, >P_540... at 53.66%
26	41aa, >P_573... at 53.66%
27	41aa, >P_609... at 53.66%
28	41aa, >P_625... at 56.10%
29	41aa, >P_634... at 53.66%
30	41aa, >P_651... at 53.66%
31	41aa, >P_666... at 58.54%
32	41aa, >P_715... at 53.66%
33	41aa, >P_737... at 51.22%
34	41aa, >P_744... at 53.66%
35	41aa, >P_879... at 51.22%
36	41aa, >P_881... at 51.22%
37	41aa, >P_908... at 51.22%
38	41aa, >P_980... at 53.66%
39	41aa, >P_999... at 51.22%
40	41aa, >P_1038... at 51.22%
41	41aa, >P_1071... at 53.66%
42	41aa, >P_1073... at 51.22%
43	41aa, >P_1100... at 53.66%
44	41aa, >P_1126... at 51.22%
45	41aa, >P_1148... at 58.54%
46	41aa, >P_1200... at 51.22%
47	41aa, >P_1208... at 51.22%
48	41aa, >P_1236... at 51.22%
49	41aa, >P_1237... at 51.22%
50	41aa, >P_1242... at 51.22%
51	41aa, >P_1272... at 53.66%
52	41aa, >P_1303... at 51.22%
53	41aa, >P_1315... at 53.66%
54	41aa, >P_1361... at 53.66%
55	41aa, >P_1410... at 51.22%
56	41aa, >P_1422... at 51.22%
57	41aa, >P_1447... at 51.22%
58	41aa, >P_1469... at 51.22%
59	41aa, >P_1477... at 56.10%
60	41aa, >P_1500... at 56.10%
61	41aa, >P_1509... at 53.66%
62	41aa, >P_1563... at 51.22%
63	41aa, >P_1632... at 56.10%
64	41aa, >P_1658... at 53.66%
65	41aa, >P_1662... at 58.54%
66	41aa, >P_1704... at 53.66%
67	41aa, >P_1706... at 53.66%
68	41aa, >P_1724... at 56.10%
69	41aa, >P_1726... at 60.98%
70	41aa, >P_1735... at 58.54%
71	41aa, >P_1736... at 51.22%
72	41aa, >P_1744... at 53.66%
73	41aa, >P_1752... at 53.66%
74	41aa, >P_1800... at 60.98%
75	41aa, >P_1810... at 51.22%
76	41aa, >P_1919... at 51.22%
77	41aa, >P_1922... at 51.22%
78	41aa, >P_1923... at 58.54%
79	41aa, >P_1930... at 53.66%
80	41aa, >P_1963... at 51.22%
81	41aa, >P_2001... at 58.54%
82	41aa, >P_2008... at 53.66%
83	41aa, >P_2014... at 53.66%
84	41aa, >P_2025... at 56.10%
85	41aa, >P_2062... at 51.22%
86	41aa, >P_2101... at 51.22%
87	41aa, >P_2128... at 51.22%
88	41aa, >P_2150... at 53.66%
89	41aa, >P_2159... at 51.22%
90	41aa, >P_2169... at 51.22%
91	41aa, >P_2193... at 60.98%
92	41aa, >P_2204... at 51.22%
93	41aa, >P_2207... at 51.22%
94	41aa, >P_2263... at 53.66%
95	41aa, >P_2282... at 53.66%
96	41aa, >P_2304... at 53.66%
97	41aa, >P_2327... at 51.22%
98	41aa, >P_2353... at 51.22%
99	41aa, >P_2381... at 51.22%
100	41aa, >P_2399... at 60.98%
101	41aa, >P_2402... at 65.85%
102	41aa, >P_2421... at 56.10%
103	41aa, >P_2431... at 51.22%
104	41aa, >P_2456... at 51.22%
105	41aa, >P_2479... at 51.22%
106	41aa, >P_2485... at 51.22%
107	41aa, >P_2501... at 51.22%
108	41aa, >P_2523... at 53.66%
109	41aa, >P_2535... at 58.54%
110	41aa, >P_2584... at 56.10%
111	41aa, >P_2587... at 58.54%
112	41aa, >P_2588... at 51.22%
113	41aa, >P_2595... at 53.66%
114	41aa, >P_2624... at 56.10%
115	41aa, >P_2648... at 51.22%
>Cluster 6
0	41aa, >P_15... *
1	41aa, >P_54... at 51.22%
2	41aa, >P_71... at 56.10%
3	41aa, >P_84... at 51.22%
4	41aa, >P_152... at 51.22%
5	41aa, >P_190... at 56.10%
6	41aa, >P_193... at 56.10%
7	41aa, >P_228... at 53.66%
8	41aa, >P_232... at 53.66%
9	41aa, >P_271... at 51.22%
10	41aa, >P_282... at 56.10%
11	41aa, >P_329... at 60.98%
12	41aa, >P_330... at 51.22%
13	41aa, >P_340... at 56.10%
14	41aa, >P_348... at 53.66%
15	41aa, >P_362... at 53.66%
16	41aa, >P_427... at 56.10%
17	41aa, >P_455... at 56.10%
18	41aa, >P_474... at 58.54%
19	41aa, >P_480... at 58.54%
20	41aa, >P_487... at 53.66%
21	41aa, >P_526... at 51.22%
22	41aa, >P_532... at 51.22%
23	41aa, >P_583... at 51.22%
24	41aa, >P_588... at 60.98%
25	41aa, >P_590... at 53.66%
26	41aa, >P_626... at 56.10%
27	41aa, >P_638... at 53.66%
28	41aa, >P_640... at 53.66%
29	41aa, >P_643... at 51.22%
30	41aa, >P_681... at 51.22%
31	41aa, >P_758... at 53.66%
32	41aa, >P_780... at 51.22%
33	41aa, >P_793... at 51.22%
34	41aa, >P_800... at 53.66%
35	41aa, >P_808... at 51.22%
36	41aa, >P_814... at 51.22%
37	41aa, >P_844... at 51.22%
38	41aa, >P_852... at 51.22%
39	41aa, >P_880... at 53.66%
40	41aa, >P_884... at 51.22%
41	41aa, >P_906... at 60.98%
42	41aa, >P_912... at 53.66%
43	41aa, >P_942... at 53.66%
44	41aa, >P_962... at 51.22%
45	41aa, >P_974... at 56.10%
46	41aa, >P_988... at 51.22%
47	41aa, >P_995... at 53.66%
48	41aa, >P_1045... at 51.22%
49	41aa, >P_1050... at 58.54%
50	41aa, >P_1055... at 56.10%
51	41aa, >P_1077... at 51.22%
52	41aa, >P_1089... at 51.22%
53	41aa, >P_1124... at 51.22%
54	41aa, >P_1131... at 56.10%
55	41aa, >P_1142... at 51.22%
56	41aa, >P_1151... at 51.22%
57	41aa, >P_1188... at 51.22%
58	41aa, >P_1210... at 51.22%
59	41aa, >P_1233... at 53.66%
60	41aa, >P_1274... at 51.22%
61	41aa, >P_1275... at 53.66%
62	41aa, >P_1370... at 53.66%
63	41aa, >P_1371... at 51.22%
64	41aa, >P_1378... at 51.22%
65	41aa, >P_1392... at 60.98%
66	41aa, >P_1409... at 60.98%
67	41aa, >P_1433... at 53.66%
68	41aa, >P_1453... at 53.66%
69	41aa, >P_1479... at 51.22%
70	41aa, >P_1506... at 53.66%
71	41aa, >P_1510... at 51.22%
72	41aa, >P_1545... at 51.22%
73	41aa, >P_1601... at 53.66%
74	41aa, >P_1609... at 51.22%
75	41aa, >P_1630... at 56.10%
76	41aa, >P_1638... at 53.66%
77	41aa, >P_1645... at 53.66%
78	41aa, >P_1664... at 53.66%
79	41aa, >P_1672... at 56.10%
80	41aa, >P_1737... at 51.22%
81	41aa, >P_1750... at 51.22%
82	41aa, >P_1775... at 53.66%
83	41aa, >P_1797... at 58.54%
84	41aa, >P_1834... at 56.10%
85	41aa, >P_1838... at 51.22%
86	41aa, >P_1877... at 53.66%
87	41aa, >P_1891... at 51.22%
88	41aa, >P_1894... at 63.41%
89	41aa, >P_1934... at 51.22%
90	41aa, >P_1937... at 51.22%
91	41aa, >P_1972... at 53.66%
92	41aa, >P_1987... at 51.22%
93	41aa, >P_2006... at 51.22%
94	41aa, >P_2048... at 53.66%
95	41aa, >P_2051... at 53.66%
96	41aa, >P_2054... at 53.66%
97	41aa, >P_2076... at 51.22%
98	41aa, >P_2087... at 51.22%
99	41aa, >P_2093... at 51.22%
100	41aa, >P_2095... at 51.22%
101	41aa, >P_2097... at 56.10%
102	41aa, >P_2099... at 58.54%
103	41aa, >P_2140... at 53.66%
104	41aa, >P_2154... at 51.22%
105	41aa, >P_2172... at 56.10%
106	41aa, >P_2190... at 53.66%
107	41aa, >P_2195... at 53.66%
108	41aa, >P_2196... at 53.66%
109	41aa, >P_2216... at 58.54%
110	41aa, >P_2234... at 53.66%
111	41aa, >P_2241... at 56.10%
112	41aa, >P_2248... at 60.98%
113	41aa, >P_2285... at 51.22%
114	41aa, >P_2291... at 51.22%
115	41aa, >P_2295... at 51.22%
116	41aa, >P_2311... at 53.66%
117	41aa, >P_2325... at 53.66%
118	41aa, >P_2331... at 51.22%
119	41aa, >P_2335... at 51.22%
120	41aa, >P_2339... at 53.66%
121	41aa, >P_2400... at 51.22%
122	41aa, >P_2407... at 56.10%
123	41aa, >P_2477... at 53.66%
124	41aa, >P_2483... at 58.54%
125	41aa, >P_2494... at 51.22%
126	41aa, >P_2497... at 51.22%
127	41aa, >P_2520... at 53.66%
128	41aa, >P_2522... at 51.22%
129	41aa, >P_2545... at 56.10%
130	41aa, >P_2551... at 51.22%
131	41aa, >P_2560... at 51.22%
132	41aa, >P_2566... at 51.22%
133	41aa, >P_2577... at 56.10%
134	41aa, >P_2578... at 58.54%
135	41aa, >P_2620... at 51.22%
136	41aa, >P_2621... at 51.22%
137	41aa, >P_2625... at 53.66%
138	41aa, >P_2628... at 51.22%
139	41aa, >P_2635... at 51.22%
>Cluster 7
0	41aa, >P_25... *
1	41aa, >P_33... at 53.66%
2	41aa, >P_38... at 53.66%
3	41aa, >P_68... at 56.10%
4	41aa, >P_119... at 51.22%
5	41aa, >P_125... at 56.10%
6	41aa, >P_128... at 56.10%
7	41aa, >P_131... at 53.66%
8	41aa, >P_149... at 56.10%
9	41aa, >P_218... at 53.66%
10	41aa, >P_226... at 53.66%
11	41aa, >P_294... at 51.22%
12	41aa, >P_327... at 53.66%
13	41aa, >P_335... at 51.22%
14	41aa, >P_367... at 53.66%
15	41aa, >P_375... at 51.22%
16	41aa, >P_396... at 56.10%
17	41aa, >P_405... at 58.54%
18	41aa, >P_425... at 58.54%
19	41aa, >P_443... at 51.22%
20	41aa, >P_450... at 58.54%
21	41aa, >P_589... at 56.10%
22	41aa, >P_599... at 51.22%
23	41aa, >P_612... at 53.66%
24	41aa, >P_684... at 53.66%
25	41aa, >P_694... at 53.66%
26	41aa, >P_747... at 51.22%
27	41aa, >P_751... at 51.22%
28	41aa, >P_801... at 56.10%
29	41aa, >P_807... at 56.10%
30	41aa, >P_812... at 51.22%
31	41aa, >P_818... at 56.10%
32	41aa, >P_851... at 51.22%
33	41aa, >P_857... at 53.66%
34	41aa, >P_865... at 53.66%
35	41aa, >P_887... at 51.22%
36	41aa, >P_892... at 51.22%
37	41aa, >P_893... at 51.22%
38	41aa, >P_951... at 56.10%
39	41aa, >P_1018... at 51.22%
40	41aa, >P_1074... at 51.22%
41	41aa, >P_1079... at 51.22%
42	41aa, >P_1090... at 56.10%
43	41aa, >P_1110... at 53.66%
44	41aa, >P_1169... at 53.66%
45	41aa, >P_1229... at 51.22%
46	41aa, >P_1235... at 51.22%
47	41aa, >P_1254... at 58.54%
48	41aa, >P_1300... at 53.66%
49	41aa, >P_1304... at 56.10%
50	41aa, >P_1386... at 51.22%
51	41aa, >P_1397... at 56.10%
52	41aa, >P_1417... at 51.22%
53	41aa, >P_1439... at 51.22%
54	41aa, >P_1445... at 58.54%
55	41aa, >P_1458... at 58.54%
56	41aa, >P_1476... at 56.10%
57	41aa, >P_1568... at 53.66%
58	41aa, >P_1577... at 56.10%
59	41aa, >P_1585... at 53.66%
60	41aa, >P_1610... at 51.22%
61	41aa, >P_1614... at 51.22%
62	41aa, >P_1759... at 51.22%
63	41aa, >P_1793... at 51.22%
64	41aa, >P_1828... at 53.66%
65	41aa, >P_1868... at 51.22%
66	41aa, >P_1950... at 53.66%
67	41aa, >P_1973... at 58.54%
68	41aa, >P_1976... at 53.66%
69	41aa, >P_1984... at 53.66%
70	41aa, >P_2011... at 53.66%
71	41aa, >P_2015... at 51.22%
72	41aa, >P_2047... at 53.66%
73	41aa, >P_2074... at 53.66%
74	41aa, >P_2160... at 53.66%
75	41aa, >P_2209... at 51.22%
76	41aa, >P_2221... at 51.22%
77	41aa, >P_2226... at 53.66%
78	41aa, >P_2391... at 51.22%
79	41aa, >P_2492... at 53.66%
80	41aa, >P_2590... at 51.22%
81	41aa, >P_2592... at 53.66%
>Cluster 8
0	41aa, >P_31... *
1	41aa, >P_205... at 56.10%
2	41aa, >P_301... at 51.22%
3	41aa, >P_538... at 51.22%
4	41aa, >P_768... at 60.98%
5	41aa, >P_769... at 53.66%
6	41aa, >P_913... at 51.22%
7	41aa, >P_1034... at 51.22%
8	41aa, >P_1102... at 51.22%
9	41aa, >P_1114... at 53.66%
10	41aa, >P_1557... at 58.54%
11	41aa, >P_1570... at 56.10%
12	41aa, >P_1573... at 51.22%
13	41aa, >P_1684... at 53.66%
14	41aa, >P_2244... at 53.66%
15	41aa, >P_2519... at 56.10%
>Cluster 9
0	41aa, >P_32... *
1	41aa, >P_50... at 56.10%
2	41aa, >P_52... at 53.66%
3	41aa, >P_83... at 51.22%
4	41aa, >P_99... at 51.22%
5	41aa, >P_115... at 53.66%
6	41aa, >P_117... at 53.66%
7	41aa, >P_123... at 51.22%
8	41aa, >P_138... at 53.66%
9	41aa, >P_142... at 58.54%
10	41aa, >P_159... at 51.22%
11	41aa, >P_186... at 51.22%
12	41aa, >P_192... at 51.22%
13	41aa, >P_204... at 51.22%
14	41aa, >P_209... at 51.22%
15	41aa, >P_243... at 51.22%
16	41aa, >P_259... at 51.22%
17	41aa, >P_273... at 58.54%
18	41aa, >P_303... at 51.22%
19	41aa, >P_313... at 53.66%
20	41aa, >P_315... at 51.22%
21	41aa, >P_354... at 51.22%
22	41aa, >P_388... at 51.22%
23	41aa, >P_393... at 51.22%
24	41aa, >P_423... at 53.66%
25	41aa, >P_454... at 51.22%
26	41aa, >P_473... at 51.22%
27	41aa, >P_490... at 53.66%
28	41aa, >P_501... at 53.66%
29	41aa, >P_514... at 51.22%
30	41aa, >P_528... at 53.66%
31	41aa, >P_548... at 51.22%
32	41aa, >P_549... at 53.66%
33	41aa, >P_571... at 58.54%
34	41aa, >P_615... at 51.22%
35	41aa, >P_652... at 53.66%
36	41aa, >P_710... at 56.10%
37	41aa, >P_717... at 51.22%
38	41aa, >P_719... at 51.22%
39	41aa, >P_740... at 51.22%
40	41aa, >P_771... at 53.66%
41	41aa, >P_782... at 53.66%
42	41aa, >P_788... at 56.10%
43	41aa, >P_803... at 51.22%
44	41aa, >P_819... at 53.66%
45	41aa, >P_882... at 53.66%
46	41aa, >P_883... at 56.10%
47	41aa, >P_890... at 58.54%
48	41aa, >P_914... at 51.22%
49	41aa, >P_922... at 53.66%
50	41aa, >P_985... at 53.66%
51	41aa, >P_990... at 51.22%
52	41aa, >P_1006... at 53.66%
53	41aa, >P_1076... at 51.22%
54	41aa, >P_1112... at 51.22%
55	41aa, >P_1120... at 56.10%
56	41aa, >P_1128... at 51.22%
57	41aa, >P_1133... at 53.66%
58	41aa, >P_1139... at 58.54%
59	41aa, >P_1156... at 53.66%
60	41aa, >P_1194... at 53.66%
61	41aa, >P_1204... at 53.66%
62	41aa, >P_1207... at 51.22%
63	41aa, >P_1267... at 51.22%
64	41aa, >P_1283... at 53.66%
65	41aa, >P_1295... at 51.22%
66	41aa, >P_1306... at 56.10%
67	41aa, >P_1310... at 53.66%
68	41aa, >P_1314... at 53.66%
69	41aa, >P_1318... at 53.66%
70	41aa, >P_1355... at 58.54%
71	41aa, >P_1374... at 53.66%
72	41aa, >P_1379... at 51.22%
73	41aa, >P_1382... at 51.22%
74	41aa, >P_1424... at 56.10%
75	41aa, >P_1428... at 51.22%
76	41aa, >P_1431... at 51.22%
77	41aa, >P_1437... at 51.22%
78	41aa, >P_1444... at 51.22%
79	41aa, >P_1451... at 53.66%
80	41aa, >P_1456... at 51.22%
81	41aa, >P_1460... at 51.22%
82	41aa, >P_1473... at 53.66%
83	41aa, >P_1485... at 51.22%
84	41aa, >P_1505... at 51.22%
85	41aa, >P_1516... at 58.54%
86	41aa, >P_1547... at 51.22%
87	41aa, >P_1553... at 51.22%
88	41aa, >P_1602... at 58.54%
89	41aa, >P_1607... at 60.98%
90	41aa, >P_1633... at 51.22%
91	41aa, >P_1634... at 51.22%
92	41aa, >P_1635... at 53.66%
93	41aa, >P_1656... at 58.54%
94	41aa, >P_1675... at 53.66%
95	41aa, >P_1692... at 56.10%
96	41aa, >P_1721... at 51.22%
97	41aa, >P_1732... at 51.22%
98	41aa, >P_1746... at 53.66%
99	41aa, >P_1754... at 51.22%
100	41aa, >P_1757... at 53.66%
101	41aa, >P_1804... at 58.54%
102	41aa, >P_1814... at 53.66%
103	41aa, >P_1819... at 58.54%
104	41aa, >P_1820... at 51.22%
105	41aa, >P_1841... at 51.22%
106	41aa, >P_1849... at 58.54%
107	41aa, >P_1870... at 51.22%
108	41aa, >P_1879... at 51.22%
109	41aa, >P_1886... at 60.98%
110	41aa, >P_1908... at 53.66%
111	41aa, >P_1914... at 51.22%
112	41aa, >P_1920... at 51.22%
113	41aa, >P_1921... at 56.10%
114	41aa, >P_1956... at 51.22%
115	41aa, >P_2010... at 51.22%
116	41aa, >P_2019... at 51.22%
117	41aa, >P_2066... at 51.22%
118	41aa, >P_2109... at 56.10%
119	41aa, >P_2116... at 53.66%
120	41aa, >P_2123... at 58.54%
121	41aa, >P_2124... at 56.10%
122	41aa, >P_2143... at 58.54%
123	41aa, >P_2197... at 53.66%
124	41aa, >P_2220... at 53.66%
125	41aa, >P_2249... at 53.66%
126	41aa, >P_2258... at 51.22%
127	41aa, >P_2267... at 51.22%
128	41aa, >P_2341... at 53.66%
129	41aa, >P_2369... at 51.22%
130	41aa, >P_2374... at 51.22%
131	41aa, >P_2413... at 51.22%
132	41aa, >P_2415... at 53.66%
133	41aa, >P_2424... at 53.66%
134	41aa, >P_2433... at 51.22%
135	41aa, >P_2435... at 51.22%
136	41aa, >P_2439... at 51.22%
137	41aa, >P_2488... at 58.54%
138	41aa, >P_2499... at 56.10%
139	41aa, >P_2528... at 51.22%
140	41aa, >P_2532... at 51.22%
141	41aa, >P_2541... at 51.22%
142	41aa, >P_2547... at 51.22%
143	41aa, >P_2567... at 51.22%
144	41aa, >P_2573... at 53.66%
145	41aa, >P_2612... at 56.10%
146	41aa, >P_2619... at 53.66%
147	41aa, >P_2636... at 58.54%
>Cluster 10
0	41aa, >P_39... *
1	41aa, >P_389... at 51.22%
2	41aa, >P_2553... at 60.98%
3	41aa, >P_2627... at 51.22%
>Cluster 11
0	41aa, >P_40... *
1	41aa, >P_59... at 51.22%
2	41aa, >P_96... at 51.22%
3	41aa, >P_127... at 51.22%
4	41aa, >P_163... at 53.66%
5	41aa, >P_242... at 53.66%
6	41aa, >P_256... at 53.66%
7	41aa, >P_257... at 51.22%
8	41aa, >P_272... at 53.66%
9	41aa, >P_300... at 51.22%
10	41aa, >P_460... at 53.66%
11	41aa, >P_495... at 51.22%
12	41aa, >P_519... at 51.22%
13	41aa, >P_523... at 51.22%
14	41aa, >P_529... at 51.22%
15	41aa, >P_593... at 53.66%
16	41aa, >P_597... at 53.66%
17	41aa, >P_614... at 53.66%
18	41aa, >P_654... at 58.54%
19	41aa, >P_664... at 51.22%
20	41aa, >P_686... at 56.10%
21	41aa, >P_705... at 51.22%
22	41aa, >P_718... at 51.22%
23	41aa, >P_754... at 56.10%
24	41aa, >P_826... at 51.22%
25	41aa, >P_878... at 63.41%
26	41aa, >P_901... at 51.22%
27	41aa, >P_939... at 53.66%
28	41aa, >P_943... at 53.66%
29	41aa, >P_960... at 53.66%
30	41aa, >P_1022... at 56.10%
31	41aa, >P_1048... at 51.22%
32	41aa, >P_1091... at 56.10%
33	41aa, >P_1108... at 51.22%
34	41aa, >P_1185... at 53.66%
35	41aa, >P_1189... at 51.22%
36	41aa, >P_1230... at 53.66%
37	41aa, >P_1265... at 60.98%
38	41aa, >P_1294... at 51.22%
39	41aa, >P_1302... at 53.66%
40	41aa, >P_1322... at 51.22%
41	41aa, >P_1325... at 51.22%
42	41aa, >P_1396... at 53.66%
43	41aa, >P_1405... at 51.22%
44	41aa, >P_1438... at 51.22%
45	41aa, >P_1528... at 51.22%
46	41aa, >P_1533... at 53.66%
47	41aa, >P_1551... at 51.22%
48	41aa, >P_1590... at 53.66%
49	41aa, >P_1620... at 56.10%
50	41aa, >P_1650... at 51.22%
51	41aa, >P_1717... at 51.22%
52	41aa, >P_1762... at 51.22%
53	41aa, >P_1821... at 51.22%
54	41aa, >P_1846... at 58.54%
55	41aa, >P_1851... at 53.66%
56	41aa, >P_1893... at 51.22%
57	41aa, >P_1910... at 51.22%
58	41aa, >P_1928... at 53.66%
59	41aa, >P_1939... at 56.10%
60	41aa, >P_1940... at 56.10%
61	41aa, >P_1949... at 53.66%
62	41aa, >P_2049... at 56.10%
63	41aa, >P_2089... at 53.66%
64	41aa, >P_2090... at 51.22%
65	41aa, >P_2162... at 60.98%
66	41aa, >P_2164... at 51.22%
67	41aa, >P_2214... at 53.66%
68	41aa, >P_2222... at 53.66%
69	41aa, >P_2233... at 51.22%
70	41aa, >P_2254... at 53.66%
71	41aa, >P_2266... at 51.22%
72	41aa, >P_2302... at 51.22%
73	41aa, >P_2305... at 51.22%
74	41aa, >P_2343... at 58.54%
75	41aa, >P_2362... at 56.10%
76	41aa, >P_2363... at 53.66%
77	41aa, >P_2365... at 56.10%
78	41aa, >P_2375... at 51.22%
79	41aa, >P_2472... at 53.66%
80	41aa, >P_2510... at 51.22%
81	41aa, >P_2589... at 53.66%
82	41aa, >P_2606... at 51.22%
83	41aa, >P_2641... at 51.22%
>Cluster 12
0	41aa, >P_42... *
1	41aa, >P_97... at 53.66%
2	41aa, >P_109... at 53.66%
3	41aa, >P_234... at 51.22%
4	41aa, >P_252... at 51.22%
5	41aa, >P_378... at 53.66%
6	41aa, >P_390... at 51.22%
7	41aa, >P_408... at 58.54%
8	41aa, >P_464... at 53.66%
9	41aa, >P_477... at 56.10%
10	41aa, >P_505... at 51.22%
11	41aa, >P_518... at 53.66%
12	41aa, >P_557... at 53.66%
13	41aa, >P_561... at 51.22%
14	41aa, >P_564... at 51.22%
15	41aa, >P_568... at 51.22%
16	41aa, >P_644... at 56.10%
17	41aa, >P_649... at 53.66%
18	41aa, >P_657... at 60.98%
19	41aa, >P_697... at 51.22%
20	41aa, >P_714... at 53.66%
21	41aa, >P_723... at 68.29%
22	41aa, >P_728... at 51.22%
23	41aa, >P_753... at 53.66%
24	41aa, >P_790... at 51.22%
25	41aa, >P_833... at 53.66%
26	41aa, >P_868... at 51.22%
27	41aa, >P_1021... at 58.54%
28	41aa, >P_1024... at 60.98%
29	41aa, >P_1028... at 53.66%
30	41aa, >P_1040... at 56.10%
31	41aa, >P_1054... at 58.54%
32	41aa, >P_1067... at 51.22%
33	41aa, >P_1140... at 51.22%
34	41aa, >P_1215... at 51.22%
35	41aa, >P_1228... at 56.10%
36	41aa, >P_1253... at 56.10%
37	41aa, >P_1256... at 56.10%
38	41aa, >P_1261... at 56.10%
39	41aa, >P_1280... at 51.22%
40	41aa, >P_1287... at 53.66%
41	41aa, >P_1343... at 53.66%
42	41aa, >P_1402... at 51.22%
43	41aa, >P_1406... at 60.98%
44	41aa, >P_1430... at 53.66%
45	41aa, >P_1478... at 51.22%
46	41aa, >P_1487... at 51.22%
47	41aa, >P_1489... at 51.22%
48	41aa, >P_1549... at 51.22%
49	41aa, >P_1574... at 51.22%
50	41aa, >P_1617... at 53.66%
51	41aa, >P_1641... at 51.22%
52	41aa, >P_1666... at 58.54%
53	41aa, >P_1669... at 51.22%
54	41aa, >P_1747... at 51.22%
55	41aa, >P_1767... at 58.54%
56	41aa, >P_1829... at 51.22%
57	41aa, >P_1837... at 51.22%
58	41aa, >P_1866... at 56.10%
59	41aa, >P_1929... at 63.41%
60	41aa, >P_1944... at 51.22%
61	41aa, >P_1992... at 51.22%
62	41aa, >P_2031... at 51.22%
63	41aa, >P_2036... at 53.66%
64	41aa, >P_2037... at 51.22%
65	41aa, >P_2057... at 56.10%
66	41aa, >P_2071... at 51.22%
67	41aa, >P_2078... at 51.22%
68	41aa, >P_2119... at 53.66%
69	41aa, >P_2173... at 53.66%
70	41aa, >P_2182... at 51.22%
71	41aa, >P_2199... at 53.66%
72	41aa, >P_2208... at 51.22%
73	41aa, >P_2237... at 58.54%
74	41aa, >P_2238... at 53.66%
75	41aa, >P_2243... at 56.10%
76	41aa, >P_2262... at 53.66%
77	41aa, >P_2385... at 56.10%
78	41aa, >P_2406... at 53.66%
79	41aa, >P_2461... at 58.54%
80	41aa, >P_2481... at 53.66%
81	41aa, >P_2484... at 58.54%
82	41aa, >P_2533... at 51.22%
83	41aa, >P_2550... at 51.22%
84	41aa, >P_2570... at 68.29%
85	41aa, >P_2585... at 51.22%
86	41aa, >P_2623... at 53.66%
>Cluster 13
0	41aa, >P_44... *
1	41aa, >P_80... at 53.66%
2	41aa, >P_90... at 51.22%
3	41aa, >P_105... at 51.22%
4	41aa, >P_133... at 53.66%
5	41aa, >P_135... at 51.22%
6	41aa, >P_183... at 51.22%
7	41aa, >P_195... at 51.22%
8	41aa, >P_198... at 51.22%
9	41aa, >P_210... at 53.66%
10	41aa, >P_217... at 51.22%
11	41aa, >P_222... at 51.22%
12	41aa, >P_249... at 51.22%
13	41aa, >P_262... at 53.66%
14	41aa, >P_278... at 58.54%
15	41aa, >P_280... at 51.22%
16	41aa, >P_283... at 60.98%
17	41aa, >P_292... at 51.22%
18	41aa, >P_306... at 51.22%
19	41aa, >P_331... at 53.66%
20	41aa, >P_424... at 51.22%
21	41aa, >P_430... at 51.22%
22	41aa, >P_444... at 51.22%
23	41aa, >P_445... at 53.66%
24	41aa, >P_453... at 56.10%
25	41aa, >P_463... at 58.54%
26	41aa, >P_484... at 51.22%
27	41aa, >P_486... at 56.10%
28	41aa, >P_497... at 51.22%
29	41aa, >P_506... at 51.22%
30	41aa, >P_507... at 53.66%
31	41aa, >P_544... at 51.22%
32	41aa, >P_550... at 56.10%
33	41aa, >P_553... at 53.66%
34	41aa, >P_582... at 56.10%
35	41aa, >P_600... at 58.54%
36	41aa, >P_629... at 53.66%
37	41aa, >P_642... at 51.22%
38	41aa, >P_671... at 53.66%
39	41aa, >P_672... at 51.22%
40	41aa, >P_678... at 51.22%
41	41aa, >P_731... at 51.22%
42	41aa, >P_755... at 51.22%
43	41aa, >P_759... at 58.54%
44	41aa, >P_762... at 51.22%
45	41aa, >P_763... at 51.22%
46	41aa, >P_783... at 51.22%
47	41aa, >P_795... at 53.66%
48	41aa, >P_806... at 60.98%
49	41aa, >P_816... at 53.66%
50	41aa, >P_843... at 53.66%
51	41aa, >P_847... at 51.22%
52	41aa, >P_859... at 56.10%
53	41aa, >P_866... at 53.66%
54	41aa, >P_909... at 58.54%
55	41aa, >P_917... at 51.22%
56	41aa, >P_921... at 53.66%
57	41aa, >P_935... at 51.22%
58	41aa, >P_938... at 53.66%
59	41aa, >P_963... at 58.54%
60	41aa, >P_972... at 53.66%
61	41aa, >P_994... at 53.66%
62	41aa, >P_1032... at 56.10%
63	41aa, >P_1047... at 58.54%
64	41aa, >P_1059... at 56.10%
65	41aa, >P_1061... at 51.22%
66	41aa, >P_1065... at 51.22%
67	41aa, >P_1116... at 51.22%
68	41aa, >P_1117... at 51.22%
69	41aa, >P_1157... at 56.10%
70	41aa, >P_1160... at 53.66%
71	41aa, >P_1166... at 53.66%
72	41aa, >P_1181... at 51.22%
73	41aa, >P_1186... at 51.22%
74	41aa, >P_1199... at 51.22%
75	41aa, >P_1212... at 51.22%
76	41aa, >P_1226... at 51.22%
77	41aa, >P_1250... at 51.22%
78	41aa, >P_1262... at 51.22%
79	41aa, >P_1276... at 56.10%
80	41aa, >P_1281... at 53.66%
81	41aa, >P_1336... at 56.10%
82	41aa, >P_1348... at 51.22%
83	41aa, >P_1403... at 51.22%
84	41aa, >P_1455... at 53.66%
85	41aa, >P_1475... at 58.54%
86	41aa, >P_1480... at 58.54%
87	41aa, >P_1494... at 56.10%
88	41aa, >P_1502... at 51.22%
89	41aa, >P_1520... at 53.66%
90	41aa, >P_1526... at 60.98%
91	41aa, >P_1535... at 53.66%
92	41aa, >P_1582... at 53.66%
93	41aa, >P_1583... at 53.66%
94	41aa, >P_1591... at 56.10%
95	41aa, >P_1599... at 53.66%
96	41aa, >P_1605... at 51.22%
97	41aa, >P_1612... at 51.22%
98	41aa, >P_1626... at 51.22%
99	41aa, >P_1639... at 56.10%
100	41aa, >P_1654... at 51.22%
101	41aa, >P_1655... at 53.66%
102	41aa, >P_1663... at 58.54%
103	41aa, >P_1679... at 51.22%
104	41aa, >P_1696... at 51.22%
105	41aa, >P_1713... at 51.22%
106	41aa, >P_1738... at 51.22%
107	41aa, >P_1742... at 51.22%
108	41aa, >P_1743... at 51.22%
109	41aa, >P_1760... at 53.66%
110	41aa, >P_1816... at 51.22%
111	41aa, >P_1823... at 63.41%
112	41aa, >P_1844... at 56.10%
113	41aa, >P_1901... at 56.10%
114	41aa, >P_1909... at 51.22%
115	41aa, >P_1968... at 51.22%
116	41aa, >P_1993... at 53.66%
117	41aa, >P_2004... at 53.66%
118	41aa, >P_2009... at 51.22%
119	41aa, >P_2017... at 51.22%
120	41aa, >P_2021... at 51.22%
121	41aa, >P_2056... at 53.66%
122	41aa, >P_2063... at 56.10%
123	41aa, >P_2064... at 51.22%
124	41aa, >P_2104... at 60.98%
125	41aa, >P_2142... at 53.66%
126	41aa, >P_2155... at 51.22%
127	41aa, >P_2157... at 60.98%
128	41aa, >P_2163... at 58.54%
129	41aa, >P_2165... at 51.22%
130	41aa, >P_2167... at 51.22%
131	41aa, >P_2179... at 56.10%
132	41aa, >P_2184... at 53.66%
133	41aa, >P_2194... at 56.10%
134	41aa, >P_2215... at 53.66%
135	41aa, >P_2259... at 53.66%
136	41aa, >P_2268... at 51.22%
137	41aa, >P_2306... at 53.66%
138	41aa, >P_2333... at 51.22%
139	41aa, >P_2372... at 56.10%
140	41aa, >P_2404... at 51.22%
141	41aa, >P_2417... at 53.66%
142	41aa, >P_2432... at 58.54%
143	41aa, >P_2455... at 51.22%
144	41aa, >P_2464... at 53.66%
145	41aa, >P_2467... at 56.10%
146	41aa, >P_2468... at 53.66%
147	41aa, >P_2506... at 60.98%
148	41aa, >P_2525... at 51.22%
149	41aa, >P_2548... at 51.22%
150	41aa, >P_2651... at 51.22%
151	41aa, >P_2652... at 53.66%
152	41aa, >P_2660... at 53.66%
153	41aa, >P_2661... at 51.22%
>Cluster 14
0	41aa, >P_51... *
1	41aa, >P_57... at 51.22%
2	41aa, >P_78... at 53.66%
3	41aa, >P_100... at 53.66%
4	41aa, >P_104... at 51.22%
5	41aa, >P_107... at 51.22%
6	41aa, >P_121... at 51.22%
7	41aa, >P_136... at 51.22%
8	41aa, >P_151... at 56.10%
9	41aa, >P_157... at 51.22%
10	41aa, >P_202... at 51.22%
11	41aa, >P_287... at 56.10%
12	41aa, >P_293... at 51.22%
13	41aa, >P_323... at 56.10%
14	41aa, >P_326... at 51.22%
15	41aa, >P_360... at 51.22%
16	41aa, >P_411... at 53.66%
17	41aa, >P_428... at 56.10%
[truncated: 709 more rows]
