# Supplementary material for: EnDeep4mC predicts DNA N4-methylcytosine sites using a dual-adaptive feature encoding framework in deep ensembles
Source: Genome Res. 2026 Mar;36(3):589–99. doi: 10.1101/gr.280977.125 (PMC12951953; doi:10.1101/gr.280977.125)
Supplement: Supplement 1 [file Supplemental_Code.zip › Supplemental_Code/EnDeep4mC-main/data/4mC/4mC_C.elegans2/train_neg.txt]

>N_1
ACGTTTTTTTTTTAGTGAAGCTTCTAGATATTTGGCGGGTA
>N_2
GGCGGGTACCTCTAATTTTGCCTGCCTGCCAACCTATATGC
>N_3
ATAGCTAGGGCACTTTTTGTCTGCCCAAATATAGGCAACCA
>N_4
TCTAATATCCCTCATCAGTGCGATTTCCGAATCAGTATATT
>N_5
TAAACAGATATTCGTGTTTTCAAGAAATTTTTCATGGTTTT
>N_6
CGTTTGACGGCCTTGATGTGCACTACCTTCGCTTAAATACT
>N_7
TTTGAATAACTTGGCCAAATCGCCGAGAAGGAATAGAATAC
>N_8
CGCCGAGAAGGAATAGAATACTGGACGACATTGTACATATT
>N_9
ACGACATTGTACATATTTTCCAAAAAATCAGAAAGTAGATG
>N_10
CATAAGGCATAATATAGAGGCTACAGGCAATGAGTATCGCT
>N_11
GGGGAAATATATGTTTCTGACTCTAATTTTGCCCCTGATAC
>N_12
CTCTAATTTTGCCCCTGATACCGAATATCGATGTGAAAAAA
>N_13
CCTATATGTGAGTTTTTAAACGCAAAATTTTCCCGGCAGAG
>N_14
GCCCCGCCCACGAAACCGTGCCGCACGTGTGGGTTTACGAG
>N_15
GTGCCGCACGTGTGGGTTTACGAGCTGAATATTTTCCTTCT
>N_16
CTGAGAGTCTCATTGAGACTCTTATTTACGCCAAGAAATAA
>N_17
ACGCCAAGAAATAAATTTAACATTAAAATTGTTCATTTTTG
>N_18
AGTAAGACATTAAAACATTTCACAATTAAGCTGGTTCTGAA
>N_19
TATAATTTTATGATAGTTTTCTGGATGTCCCAATATAAACG
>N_20
CAATATAAACGATGTCAATTCTGCGACATGCTACAGTCATC
>N_21
CACGAAAGTAACCCGAATACCGACAAAAGAAGAGGAACGCC
>N_22
CTCTAGGGGCTGATTTTGGTCGGAAAATAGTCGGGAAAAAA
>N_23
GGAAAAAATAGAGGACATTACAGATGAGGATGAGGATGAAG
>N_24
AGGATGAAGATAGAAATTTGCCGACAACTTCGTCATGCCGC
>N_25
TTGTTTTTAAATAATATTTGCCATAAGAAATTCTCACTTTT
>N_26
ATTCTCACTTTTCCAGGAAACGTCGTTTCGCCGCGATTTTC
>N_27
AGCTCGTAAACCCGCAAGTGCGGCACGGTTTCGTGGGCGGG
>N_28
GCACGGTTTCGTGGGCGGGGCGTCTCTGGCGGGAAAATTTT
>N_29
ATAGGCATCCAATGGATTTTCGGATTTTCAAAATTAATATA
>N_30
CTCTACTCCCCCTTTAACAACCACCCGAGGATATATTCGAC
>N_31
GATCTATCTACTAGGAATAACTCGATTATTGACATATTATA
>N_32
AGAGGATCAGACCCAAAATTCAGCCCGCGAAGGCATGACGT
>N_33
CCGCGAAGGCATGACGTCAGCGCGAGGCAGTAGTTTCCAGA
>N_34
TCAGCGCGAGGCAGTAGTTTCCAGAAGAACTCTGTCGTCTA
>N_35
AACCCGCTTCGGCCATCCTTCTCGCTCAGAGAATGGATTAG
>N_36
TCAGAGAATGGATTAGAGTTCTCATCAACTCCTCTGTCTAA
>N_37
CAACTCCTCTGTCTAATTTTCAACTGCGGCGGTTGGCGACC
>N_38
TCAACTGCGGCGGTTGGCGACCGGTATTACCGCGGCGACCG
>N_39
GACCGGTATTACCGCGGCGACCGACACCTCCCGGGTTCCGT
>N_40
CGGGTTCCGTCGATCGCTGTCTGTTGTGTGCGCCGCGACTC
>N_41
ATTGCTTAACATTTATTTAACAGAAATAACGTGAGCACGCA
>N_42
TAAATCAATTATTGGTGAATCCGGTGTGTTGAGGCTTCAAT
>N_43
TGGGAATCCGGTTTGCAGTGCTTTCGAGACCATGTCCAGTT
>N_44
GACCATGTCCAGTTGAGAATCGGCGAACGCTTTAAGAAGCT
>N_45
TCGGCGAACGCTTTAAGAAGCTCGGGCTGAATAATGAATTG
>N_46
GCACGCCTGCTCGAATTTCGCAAAAACGTGTCGTGTCGAGA
>N_47
TCGTGTCGAGACCCCAATTACAGTATTTTTGACCCGAATAT
>N_48
GATTTTGTACTACACGTGGGCAAGTTTATACAGTTTTTGGC
>N_49
TTCAAAATTTTAATTGTTTTCGAATGTTTTTTTTGCAGAAT
>N_50
CATTATCCTTGAGCACAATACATCCACCAGGTTTCAGTCCT
>N_51
CTTTTGAGTCCACCACCAGGCCTGCACGTTTTTCGGGTTTT
>N_52
TGTGGTCAAAATTGTAATTACAGGTAAGCAAATAGTTTAAT
>N_53
TAATAAAACAGGTTGTAAATCAAGGAGATCGTATTGATTGA
>N_54
ATTTTTTTTTCTGTTTTACTCAAAGCATTTCAATTACCTAG
>N_55
CTACATGCTTTATTTATGAACGTAATAAATAAGACCCCCTC
>N_56
GACCCCCTCTTATTTATAAACTTTCAACATATTTTCAGTTT
>N_57
TCAGTGCTATCTAGTGCTTACCGCACATCTTTTAAAGAAAT
>N_58
CGCACATCTTTTAAAGAAATCAACCAAATCCTCATCAACCA
>N_59
ATCAACCAAATCCTCATCAACCAAATGCCCTGAAACCCATT
>N_60
CCATTGAATCCATATCAAATCATAACGTCGTTCGGGCGGTG
>N_61
ATAACGTCGTTCGGGCGGTGCAAACGTCTGCAGTCCTTCGA
>N_62
CAGTCCTTCGACGAATTTATCTCCAATTCGTGGATGTTTTC
>N_63
AAGAATGGCATTAAGAGATGCTTTGTAACACGTCCGATACC
>N_64
GCTTTGTAACACGTCCGATACCCGCTCCGCAGTCCAGTGCA
>N_65
ACCCGCTCCGCAGTCCAGTGCATAGTCAAAGTAGCCGAATA
>N_66
TTTATAAAATTCAAAGTTGGCCCAGGGGTGACCGGCAATTT
>N_67
TTGCCGGTTCGCCGAATTTACCTTTTTTAAATTTAATTTTC
>N_68
CCTTTTTTAAATTTAATTTTCAATTCAGGCAAACTGACGAT
>N_69
AAGTTGGCAAAAATATTTTGCATTTGCCGTTTTTCCCGTTT
>N_70
TTTGCCGAAAAGTCTAATTTCGGTAATTGGGCCATTTTTCG
>N_71
AATTTTCTACGGCTCATAAACGTATAGCCCCCGTCAGTCTC
>N_72
AACGTATAGCCCCCGTCAGTCTCAAAATTTATACGATAGAC
>N_73
AGACACTTTTTGGCGTTTATCGCCTATATTCCGTCAAAAAC
>N_74
CAATGTTGTTTTTTTTAAGGCTAAAAAACTTTCATGCAAAT
>N_75
ATTTATAAAATAAAGGAAAACGAAAATGTTTCTATATACCC
>N_76
TTTATATAAATTTTTGTAAGCGACAAAAATTGTCGTTTGAA
>N_77
ATCAGGAAAATAAATAGGGTCTATAGAAAAATTCCGAACCT
>N_78
ATAGGGTCTATAGAAAAATTCCGAACCTTCACTCCTTCTCT
>N_79
TTCTAGGATCCGAGTTTTTACACCAGATTTACAAACTTTTA
>N_80
CCTTTCACCGCCTTTTTATGCGCATTTCCCATCAGTCAACT
>N_81
GCAACTTTTGCCTCATATTTCAAGAATATTCCCCTTTCTCT
>N_82
TTTCTCTCCCCATTGAAAGTCATTTTCGAAACAAGCGGAAG
>N_83
TTCGAAACAAGCGGAAGATTCGTCATATGTGGTAATGTGTG
>N_84
TTGAAAATCTGCCGTGTTTTCTCATTTTCCATCAAAAGAAA
>N_85
TTCGGCGTTTTATTTGATTTCCGGGAAAGAAGACTCGGAAA
>N_86
ACCTATATTGCAACAACTTTCTAAAAGGTCAGAAATTGCCG
>N_87
CCCACTTCTGCCGAGAAATTCGAGGTGGAAGAGGTCTTACA
>N_88
GGTCACGTGAAAATGGGAAGCGTTCAGGCTCCACACGACGG
>N_89
GACGGAATTCACCTAGTTTTCAGGTGAGAAGATATCGTACG
>N_90
AGAGAAATAGACAGGACGACCAAACATTTTCAGTGGAAGAG
>N_91
CCATCAGGATGCTATTTCGACAGAGCTGAGTTATCCTCAAG
>N_92
TTTCGACAGAGCTGAGTTATCCTCAAGTCGTTACGAGGTGT
>N_93
CTCCAGTGGTAGAGTTTTTTCTAGGCCATCATTATGCTATC
>N_94
TCGGCCATGGGGTTTTTAGGCCGTCTATTTATTTCTCATAA
>N_95
TCTCAGAAATTCGTCTATTTCTCAGAACCCCCCAATGATAA
>N_96
AGTTTTTTGCAAAAAAAGTTCTGCTTTGCTCATCAGCCGTA
>N_97
CTTTGCTCATCAGCCGTAATCAGGTGACCTCATTAGGCCTA
>N_98
AGGTGACCTCATTAGGCCTACCCAAACACAGATTTGTCATT
>N_99
CTACCCAAACACAGATTTGTCATTATTTTTCAGACAAAAAA
>N_100
TATGGGAATGACGGCGTAGCCTAGAAATCGTCCAGGCAGAG
>N_101
TTGTTATTAATTTAAGTAAACTCAAACCTAGAAACAAGTAA
>N_102
AGTAAACTCAAACCTAGAAACAAGTAAAACGGGAGGGGGGG
>N_103
GGGAGGGGGGGGGGGAATATCAGAAAATTAAATCTTGCGAC
>N_104
GCGACACTTTTCCATTGATACTTTCAAGGTAATGCCCAGAG
>N_105
CGCGTAGATCACATGAAGATCACAAAATATTTATCCCATAT
>N_106
CATATTTCGTATTTCTGTTGCTTTTTCACAAATTAATTGTG
>N_107
GACTTTGTTAAAAATGATGACTATGTGCACGGCAAGACCCT
>N_108
AGTCCTTCAATAAATCGTTTCGACGCCGATATGTCGGGCGC
>N_109
TCGTTTCGACGCCGATATGTCGGGCGCGTGAAGCGCTTCGA
>N_110
GCCGAGCATTCCGTTGACGTCCTGGCTCGCGCGGCTCCAGT
>N_111
AATTTTTGGTCTAAAATTCTCCGCAAAAGATTTGCGTGCTG
>N_112
CTTTTCATAAACATCTTCACCATTGTGAATTCTAGAAGATG
>N_113
GCTCATTTTTGATGTTGTGACAGCTGCTCCGAGCAATCTGG
>N_114
TGCTCCGAGCAATCTGGAGACTTTTGTGACGAAAAGACGAG
>N_115
AAGAGAAACACAAGAAAAATCTGGAAAACTAGGCCACGGCT
>N_116
AATCTATTATTAAATTATGTCCGTAACTCCCTCCAAAATTA
>N_117
AAATTAGAACTGCGACCGAACAGAGATTCGTTCCGCCCCAT
>N_118
CGCTGATTGGTTTGAAAAGTCGCGGAAATTTGCAAGTTTTA
>N_119
ATTTGCAAGTTTTAAGGTAGCGAAAACTGATGACTATTGTA
>N_120
AAGGTAGCGAAAACTGATGACTATTGTAGCGCGCTTGTGTC
>N_121
CAGGAATGAATTTTTAATTACATTTTTTCGCTCAATTAATA
>N_122
TTTTGCGCGTAAAATATTTTCCCGTAATAACTCTACTCCGA
>N_123
CCGTAATAACTCTACTCCGACAAACATTACGACCTCCATGG
>N_124
TGCGTCACTGGAAGAGAAAACGAAGCGGAAAAAAAAACACG
>N_125
TTTTGATTATCTTCAATGTTCTAGAAGGGCACATAGGTCAT
>N_126
TTCTAGAAGGGCACATAGGTCATCCTTATTTTTTCCTTCTC
>N_127
TCTCGTGACGGCCCTTGTTGCGCATGCCCGCCCCCTAGAGC
>N_128
GCAGGGCGTGGCCTGAACGGCGGCTCCGAGAGCTACTCATT
>N_129
AGCCAAACATACACAATCAACATGAAACTCGTAATTCTGCT
>N_130
AGCAGTGAGTAATGTAGTTTCGAATTTTCGTTTCTGCTTAA
>N_131
AAAATCAATGAAAATTCTGACTAGGTCAGCTTAGGGGTGAG
>N_132
TGCAACGGACCTCTGGGAGTCTGGAAATTCTTGTCTGAAAT
>N_133
TAATAAATTCTAAATTCTTACCACTTTCGAGCATTCAAAAG
>N_134
ATAATTTCAGACAAGAATTTCCAGACTCCCAGAGGTCCGTT
>N_135
CTTCCGTTTGGCATATGTGGCGTCTCTAGGTACCTCACCCC
>N_136
GCTGACCATTCCCTAGTGAGCAAACAAAATTTTGAAATTAC
>N_137
GGCACATTGATTTTTTGGGTCAAGCAAAAATTTGTCGTGTC
>N_138
ACGGTATTTTCGCGAAAAATCGCAAAATCTTGCGGCTGGGA
>N_139
AATCTTGCGGCTGGGATATACTTGTGCGAAATACTTTTTGC
>N_140
TTTTTTAGACTTTTTGAAATCCAAATTTTTTGGATTGCGAA
>N_141
AATCCAAATTTTTTGGATTGCGAAAAAAACCTGTGTCCGGT
>N_142
CGGTTGTTTCATTAGGCCAACAAAGTTCCTGGAACACTGAT
>N_143
TCCTGGAACACTGATGAAAACCATGATAGAGGCGGAGCATA
>N_144
TTTCGTACTTTCCTGTATTTCTTCTTCTATATGGCCGAGTA
>N_145
GTATTTCTTCTTCTATATGGCCGAGTAGAACAGGATTAGGG
>N_146
AACAGGATTAGGGGTAAAGTCAAAATTTTTCTCATATGGAT
>N_147
AAAGTTGAATCACTTGACATCTGGGAAATTAGTATTCCAGG
>N_148
TTAGTATTCCAGGCGTAAGTCGGATCTGTTAGAAACGGAAT
>N_149
TAAGTCGGATCTGTTAGAAACGGAATACTTATAGGCTTCGT
>N_150
AGAAACGGAATACTTATAGGCTTCGTGAATTAGGTAGACTT
>N_151
GGCTTCGTGAATTAGGTAGACTTTCAATTAATCTGATCCAT
>N_152
CTGCACTGTGACGAGACAGACGAAGGTCGCCTTCTGGCGCC
>N_153
TATGTCAGCTTCTGATGGGACTCCGTAAATCGACACACAGG
>N_154
TAAATCGACACACAGGGGTACCTCAGACATTTCCCTCCCCC
>N_155
AGACATTTCCCTCCCCCTTACAAATTGTTAGGACAAGGAGG
>N_156
CCCCTTACAAATTGTTAGGACAAGGAGGGGGAATTCATCTC
>N_157
TAGGACAAGGAGGGGGAATTCATCTCCACTCGAGACACACA
>N_158
TCGAGACACACATATGTTGTCGTCAGTGAAGTGTAAAGATC
>N_159
CGTCAGTGAAGTGTAAAGATCTAAACGATTGCGTGTATGAA
>N_160
CACCCTTTTTAGGTGTGGTGCCCATCGAGCACTCACGCCAG
>N_161
GGTCCCTGACTAATGGGATTCGAATGTTTTAGACCGGAAAT
>N_162
TGGGATTCGAATGTTTTAGACCGGAAATAGGAGCGATGAAA
>N_163
TAGGTTACGGCGAAAATTTGCAAAAAAGAGCAGGAAACTTG
>N_164
GAAACTTGGCTCAAATCCTTCGAAATATAACAACTAGGACT
>N_165
GCCCTGTCTCTCACCCCAATCCGTACCTTAAGCTGAAACAA
>N_166
TAGTATTTGTACTTCAACTTCCAATTATTGCAAAAGAAAAA
>N_167
CCTAGGCCACGACGCTCATTCGAATTTTAATTTGTTTTGAT
>N_168
ATTGTATTTTGAAAAAAAAACTTAATACAATTCCTTCTTCC
>N_169
TATTTTGTTTACGAATATGGCCTAGAAATCGCGTGGTGGCC
>N_170
GCCTAGAAATCGCGTGGTGGCCTAGGATTCATTTGCGCGCG
>N_171
TCCGTCACTTTCGTCGATTTCAACGGCTAAATGCTGAATGT
>N_172
TCGATTTCAACGGCTAAATGCTGAATGTCAACGGATTTTTC
>N_173
TTAAAAATTAACCTAAGCATCAAAAATTTTTTGGTTTTTTT
>N_174
TTTTTTTGGTCTCAGCTCTGCTGCCTACCCTAGAAGAACTA
>N_175
TCCACAAGTTTCCAAGTTTCCACAAGTCGCCACATATCCCG
>N_176
TCCACAAGTCGCCACATATCCCGAGAAAAATCGATTCAAAT
>N_177
GGAATACTGCGAATTTTGAACCAAATTTCCCTGGCTTCTCT
>N_178
ACCAAATTTCCCTGGCTTCTCTGTTGAAATACTTGAAAATA
>N_179
CAAGTATGTTGCGCAATACGCAACCCCATATGTTGATATAT
>N_180
ACCCCATATGTTGATATATACTGATGTGAGGATAAAAAACA
>N_181
AACACAACTTTCAGCGGCTCCATCGGCTCCGGCAGGTCTCG
>N_182
TACAGTCTGGAGAAAGAGAACGGAGTTGATGTGAAGCAAAA
>N_183
GTTCCACAGAAGAGAATGGTCGCGTGGCAGCCGATGAAGCG
>N_184
CCGATGAAGCGGTCGATGATCAATGAGGATTCTAGAGCTCC
>N_185
CAATGAGGATTCTAGAGCTCCATGTAAGTTAGTGGTGGTGG
>N_186
ATGTAAGTTAGTGGTGGTGGCCGGAAAAGAGAAAACTCGGC
>N_187
TCCGAAATAAAAATTGATTGCTCGAAAAGGAACAATCTTTT
>N_188
TTCCAAACCCGGAATAGGTACACACATTCCTGCGTCATCCC
>N_189
CTCTTATCACACTTTTTTTTCGAAAATAAAAGTGTAGAGAC
>N_190
CGAAAATAAAAGTGTAGAGACGGAAAAGTGAGAAAGGAGTC
>N_191
TAAAAAAACTGCGTGGCGTGCACTGCAGAAAACCTCATATT
>N_192
GTCCACTCACGGAGAAAAGGCAAAAATTTGGGGACCAACCA
>N_193
CCTACGGGTTCCGCGCGCCGCTATGTTTAACTCGCTGTGGG
>N_194
TTAACTCGCTGTGGGTGTGGCGAGCTGTCTCCGCCCGCTGC
>N_195
AGTGTATAGGTCTCGATTCTCGAAAGTATGACAGTTATTTA
>N_196
ACAGTTATTTAAATGATGAACTCGTGATGACTGTTAAATTT
>N_197
GACGCCTGCCTGGAATCTGTCCGCCTCACACCAAAAAATGT
>N_198
TCACACCAAAAAATGTCAATCATTTTGCTGAAAACCAAATT
>N_199
AGTGCACTTAGAGATGATGACGGAGGTCGCCTTAAGGTCAG
>N_200
GACGGAGGTCGCCTTAAGGTCAGACAGGTTAAAAAACCGAT
>N_201
AACGAAAACTTCGACCAAAACCACGAAAAAAATGAAGAAAA
>N_202
CACTGAAAACCGGCGAATTTCAGTGCTCCACGCAATCGAAG
>N_203
CGCAATCGAAGCCCGCTTGGCCGAAGTGTTGAGAGCCGGAG
>N_204
CTTGGCCGAAGTGTTGAGAGCCGGAGAACGCCTCGGAGTCA
>N_205
CAACCCGGAGGAAGTTTTGGCGGATCTTCGTGCTCGTAATC
>N_206
TTAAATTATCCATCTGACAACTAAAATTTCGGTTCTTCTTG
>N_207
AAAATTTCGGTTCTTCTTGGCTTCTTCTATTTGTGAAATGG
>N_208
TTTGTGAAATGGTTTATTTTCCCCCGAACTCTCAAAAGGTT
>N_209
AGCATGTTGGCAGGTTTTTTCAGTAGTTTTTGAGTGAAAAT
>N_210
GCGTCTCTCACCCTTCAGCACGCGGAGAGAGCCACGAGAAA
>N_211
GGAGAGAGCCACGAGAAATGCGCAAAGGCTAAATTCGGCGC
>N_212
CGTCGGAAGTAAAAAAATAGCGCGGATGGAAATCTACGGAG
>N_213
AAAATAGCGCGGATGGAAATCTACGGAGTGCGGAGCGAACA
>N_214
CGAACAAACGCGCGGTAATTCAAATGGGTAGAATAGTCAAA
>N_215
GCACATTTTAAAGTAAAATTCCCATCCAAGCTACTCCACCT
>N_216
AGGATACGATAATCATGATTCAAATTCGTTAACAAAAAATG
>N_217
ATATATGAGAGCGATTAAAGCATTTGTGTCGGAAAATATGG
>N_218
GTTAAATGGGGAGAAGGGGGCGGACATTTGGATGGGGTACA
>N_219
GCGGACATTTGGATGGGGTACAAAAAAATATGCAAAAAATG
>N_220
TGGGCTAAAAACAATATTTTCAAATTATGCCCGACAAAGGT
>N_221
CGATGAGATCCTTGTGAATACAAAGCTTGTGACGACGTGGC
>N_222
AAAGCTTGTGACGACGTGGCCGAGAAGAACTTTTTAAGCCA
>N_223
GCCGAGAAGAACTTTTTAAGCCAACGAGAAAAAAGGGGTTC
>N_224
CCAACGAGAAAAAAGGGGTTCAAGGCCGAAATTTTTTTTGG
>N_225
GAGCTCGGCGCGATACGTGTCGATTGACTGAAAATATTGTT
>N_226
AATATTGTTTTTTTTTATTTCCGAATAAAAAATGGTGAGTA
>N_227
GCCATCAACTCGGCGATCAACTCGAAATTGTCCTTGTACCA
>N_228
GTGGAAACCTGAAGGAATTTCGGATGTTTTTGCTTAATCAT
>N_229
AAATTGAATTTTTTTGGATTCGCGCTTCAATTTCACATTGT
>N_230
TTGGATTCGCGCTTCAATTTCACATTGTTCTTTTAGAAAAG
>N_231
CATTGTTCTTTTAGAAAAGTCGAAATTTTATATTTCCAATT
>N_232
TGAACTTTTCCAAAGAAAAACTGAATATAACCAGAAATTGT
>N_233
TCAATTTTCTCTGAAGTTATCGATAAAAATTATTTTCTGCA
>N_234
GAATATTCCGGAAAAAAAATCAGAATTTCAAGGCACATTTC
>N_235
GGGGTAGAAAAGGAATTGTACCAATTTTTATTTTTAAAAGT
>N_236
TCTAATAGCATTCTTCTTTTCCTCAGGACTCCAACCATAAT
>N_237
TGACTTTTCCAGATCGATTGCCATTTGTTGCAGTAGTATCT
>N_238
GCCATTTGTTGCAGTAGTATCTAGTTCAGGAGTAAATCTCT
>N_239
GGCTGTATGTCATTGTTGCACGGAACATTTGTTGACGGGCT
>N_240
TAACTAATATTTTAAAAAATCTCTCATTTTCTGAGGCACCA
>N_241
AGGCACCACGGATTCAAGATCTGGTGGGATTCCGGATCTGG
>N_242
GAAAAAAGGGCAACGAAGATCCGATTTAAAAAAATTTTTCA
>N_243
AACCTTTTTCTTTCTAAATTCTGAAAAGCATATCTCAGCTT
>N_244
AAAGCATATCTCAGCTTTTGCTAAACTATTTTTTTCCTCAA
>N_245
TTTTGGTATTTCTATTCTTTCGTTTTTTTTTTCAAAAATTC
>N_246
AAAAAATTTCGACTGGTTTTCAAAATGAGTTTCCTTATTTT
>N_247
CGTAGAACTTTTTTTATTTTCCGATTTTTTTTGTTGCGCAG
>N_248
AATAAAAATCGAATACCCATCCAATTCCACAAACTTACTCG
>N_249
TCGTTCTCCTCCATACATTTCGTTTGTTTAACTCTCCAAAC
>N_250
TGCCAGTGCAGCCGGTGTATCGAAGCACCGTGTCATTCTGC
>N_251
AAGCACCGTGTCATTCTGCACGTATTCTCATCGATTGGATC
>N_252
TCAGCTTCAATCGATTGCTCCACAATGTAGGGGCCTGATGG
>N_253
ATTGCTCCACAATGTAGGGGCCTGATGGTTTACGGAGAAGG
>N_254
TATACATCCTATCAAAACATCAATCTTGAAAAGCCAGTAAA
>N_255
GGCTTGCCGGACGTGGAACACGCATCAAACGGAAATAAAGG
>N_256
AATAAAGGATACACGGTTTACATTCGTGACGCGACATTACA
>N_257
TTTTAATTTTTTTAAATTAGCTCAAAATTCTCGAAATTTTA
>N_258
TTTTAAATTTTTAGGGTAAACAATATAAAACTTAGGGAGTT
>N_259
ATTTTAAAAAGGATGAAAAACTTATTTTAAAAAACCGACAA
>N_260
ATCGACAAAAATGAAGGGAACAGGCAGCAGCTTAGCCCCAT
>N_261
GGCAGCAGCTTAGCCCCATGCTTAGCCAGCAGCCCCGTAGC
>N_262
AAAGGGCTGCGAAAAACTGACCTGGGATGAAGCTGGGCTGC
>N_263
CTGCAAGGGGCTGCGAAGTGCTGCGAGGGCAAAGCGCTACA
>N_264
GCTGCGAGGGCAAAGCGCTACAGTGCTAAAAGGGGGCTGAG
>N_265
CCCTTCGCAGCCCACATTTGCGCTCTGATCGCGTGCTATCC
>N_266
TCGCGTGCTATCCGCGCGCACAGAATTTCGAAAGTATTTTC
>N_267
CGGAGCAGACGCAATTAGAGCGCGGATCTGGCACGTAAGGA
>N_268
CACGTAAGGAAGAAGTGTGACTGGAGCACGAACCAGTAATC
>N_269
AGCAGTTCAGCCCTTCGCAGCCCTTTAGCAACAACCAAATT
>N_270
CAGTTTTATGAAAATTGGAACGGGATATTATTGATACGCCT
>N_271
CTATTAAATAGTGATGAGGGCGTAAATGAAATTCGCCATTT
>N_272
TTCAAATAGCTGAAATATTTCACGGCCCGGCGGGGGGTACA
>N_273
TCACGGCCCGGCGGGGGGTACATGGATGAGAATTCTCTACC
>N_274
CGTTGAATACTCAGTGTAAACTTTCGTACACCGTTGCGTAC
>N_275
ACAGCGCGCATTTTAATTGACGACATTTAGCAAAAATTGAA
>N_276
GACATTTAGCAAAAATTGAACATAAGATTTTTCGGAATTAT
>N_277
AGAAAAAGCGATTTTTAGTTCTTCACAGAGGAATCCTCTCG
>N_278
CTTGCTCATGATGTTTTTTGCTCCACTTTAGGACGATAAAA
>N_279
TTTTTTGCTCCACTTTAGGACGATAAAAATGCGAATTGTTG
>N_280
ATAATAATAAAAATGGAGAGCACAGAGAAACAACAAATTGC
>N_281
GCAACTGATATCAGAATTAACGACGACCACGGAAACCGCCT
>N_282
AACGACGACCACGGAAACCGCCTCGGTCTCCACCTCGCCCA
>N_283
CTCCTCGATCTCCACCGAATCCACCTCTAAATCCTCCATCG
>N_284
TACCACGGAAGCCTCCACCTCCACCAGGATCTGTTGAAAGT
>N_285
CACCACGATCCGCGGATTTTCCTCTATAGCCTTCGAGGCTT
>N_286
TTCCTCTATAGCCTTCGAGGCTTCAGTTGTACCCCATTCTT
>N_287
TTCAGTTGTACCCCATTCTTCGTTGGCACGCTTCAGATCTC
>N_288
AATTAGAAGCATTCAATTATCGAAATGTGTACCTATCCCGA
>N_289
CGAGCAGCATTTTCCCGAATCGCCTTCACCTCTGCCTCCTC
>N_290
GCTCCTTGACAATCGTAAGTCTTCGAATGACACGTTGCTCA
>N_291
GTGATAGAGAACCTCTCCCTCATCGATTTCTTCTTCAATTT
>N_292
GTCAGTCGGGTCCGATCTCACGAAGACGGACGTTGCTATTC
>N_293
CGAAGACGGACGTTGCTATTCTGGCCAATTCCGCAGTCACG
>N_294
AGTTCTTCTTGCTGAGGGGGCTGCTGAAACCAATGTCGGCA
>N_295
TTTGGGCGCATGATATGGAGCTGAATCATTCGATTTTAGAA
>N_296
GAATCATTCGATTTTAGAATCAGCATGCTTTTATTCATATT
>N_297
TTTTATTCATATTTTAGGATCTTTTTAAAAAATCTGGACCA
>N_298
GTGTATAATTAAAAAAGTTTCAAAAATTCTGAGACCAATTT
>N_299
CCTCATGAACAAAAAAAAAGCATTGCAGCCGCGGGACTAGT
>N_300
GCAGCCGCGGGACTAGTTTTCGCAACTTTCTAGGCCATGTC
>N_301
TGCCGTGTATTTGTTTAATTCCCTTTTTGGAAAAAGTCAAC
>N_302
TAATTTTTTTCTAAAACTCACAATCAACAGATCACTTTTTG
>N_303
CATTGCAATTCTCACAATATCCCGACGGAACCCTCTCCAAA
>N_304
TCATTCAAATGCACATTAATCATTGTTTTATAGTTTTGCAC
>N_305
TTATAGTTTTGCACTTTTTTCGTGTTGTAATAGTATTGGAT
>N_306
GAAGAAAGCGAGCGTTGGGGCATCTGCAAAAAATAATGAAA
>N_307
GCCGCATGAATCTTCTTGAACCGTTTTCCGAAATGAAAGAA
>N_308
GGAGAAAAGACTAATTTCTTCTGCCGTCCAATCATCATGAA
>N_309
AAATCATTTGACTGTTTGTTCAGAATGAACAGAGCCTGTAA
>N_310
AAGGCTTGATTTTTTAAAATCTCGAATTTTTATTATGGTCA
>N_311
TCGTTCATTTCGTCTGGAAACGCCCAAATTTGTTGATCTCT
>N_312
TAATCGCCTGATATTCGGTTCCCACGTGGATTAGATTGTCG
>N_313
TCCCACGTGGATTAGATTGTCGACGTTGGAAAGTGGATTTG
>N_314
ATGAAAAAGCTCAGAAATGACTATAAAACCTTTTTTTACGT
>N_315
GACTATAAAACCTTTTTTTACGTCGTATTTTTTTCAATGAA
>N_316
ATTAATTGTTCGGCTTAAAACCAGAAAATTGTTTCATATCG
>N_317
TTCTGTTTAAACCGGAAATTCTCTTTTGAAAAACCAATGAA
>N_318
AAATTATTCTCGAAATTTATCAATCGATCCTTGGGCTTTTT
>N_319
ATCCTTGGGCTTTTTTTGTTCCGCAGAGGCTGGCGGAGTTT
>N_320
GCAGAGGCTGGCGGAGTTTACAAGCGTACGAAGTGGTTCAA
>N_321
TACAAGCGTACGAAGTGGTTCAACTTTTATATAAAGCTTTA
>N_322
AATATTTCGAATGCTAAATGCAAAAAGAATCAGTAAAAAAG
>N_323
CAGTAAAAAAGCGCGCAGCCCCGTCCTTCTCTGACGAAAAA
>N_324
TTGGCAGTAGTTAGAAGTGTCAAAATTTCTGCCGGAGAGTC
>N_325
CAAAATTTCTGCCGGAGAGTCGTCAAATTTCACTGAAACGT
>N_326
GGATTTATTAGAAATTGTGGCTGTCCAGATTTTAAAGAGTA
>N_327
TTACTAACAGAAAGATGTGTCATGAGCACCACTTTCATGAT
>N_328
ATCCTCATCGCCCATTGATTCCCCAGACGTTGTTTCGCGTT
>N_329
TGATTCCCCAGACGTTGTTTCGCGTTTTCTCATGGATCTTA
>N_330
TTCCGCCTGCTCCTCTGGATCATCTTCCTCCATTGGCTCCG
>N_331
CAAGCCTTCGTCTGAAATATCTGGCCAATTTATAGAAAAAC
>N_332
AAAATAATAAGCCTCACTTTCTTTTCGAGAGGCGTCTTCGT
>N_333
TATAGAGAAAACATTCGAAACACTAGAAGTTATGTTGAAAC
>N_334
GAAAAACAGTTTTGAAAAATCTGTTTTTGGAGGCTCTCCGG
>N_335
CTCTCCGGATTTTGAGGAATCGTCACCCCGGAGACGCAGAT
>N_336
AGGAATCGTCACCCCGGAGACGCAGATTCTCCGGTAATTTT
>N_337
TTCATATTTGAGTTTAAGAACAAAACAGTTTAAAAAAATGT
>N_338
TTTTTAGTATTTGAATGAAACTTATAATGTATTTTTTCTTC
>N_339
ATTTGAAACCGTGAATCAATCTCCGCGGAAGGGCGAGTCTA
>N_340
AATCAATCTCCGCGGAAGGGCGAGTCTATACTGCTGCAAGC
>N_341
ATGTACAATTGGCGGTTTTTCAAACAGGAATTAATCGGATT
>N_342
TCTATACTTTTGCGTAAATACTATAGTTTTTCTATAAAACA
>N_343
ATAAAATGCGCAAAATGATTCTTTTCCAGAATCCTATATGC
>N_344
CTTTAAAATCTCTCGGATTACTGTAGTTTCAAAGAAATTAT
>N_345
AAAAATTATAATAATATGTGCTTTATTCATATGAGTGTAGA
>N_346
GAGAAAATAAAAATAATATGCAGAAAAAATTAAAATTTTCA
>N_347
CAGGAAAAAAGTCAGTAAAGCCATCAAAAACTACTCGATTT
>N_348
TACTCGATTTTGAAGGAAATCAGCAAGAAAAATTAGAAAAA
>N_349
TCGCAAAAACCGGTAAAAATCTGGGGATCGTGATGGATGGA
>N_350
ACAATTCGAACAAAAGTATTCTAGAAAGGAAATGTGCGCTC
>N_351
AGGAAATGTGCGCTCCAGCACACTATTTGCCCGTGGAGCGC
>N_352
CTTGTGTGCACGAACGCTAGCGAGAATGTGTGGTAGAAAGG
>N_353
GAGGGAATAGGAAATATTAACAAAATTGGGCAAAATATGTA
>N_354
TGGGCAAAATATGTAAGATTCGGAGAAAGAATTGGAGAAAA
>N_355
TTCGAGCTCCGCGAGCTGATCAATCCAAAGGCTTTCTCCAT
>N_356
TCCATCCTTTTTTCGAGAGGCACATTGCATTATAGTTACAC
>N_357
GTATAATGGAACATTGAAGCCTGGAAACGAGCCATCGCTAC
>N_358
AGCCATCGCTACCATCATTACCACGTGGATCTGAAAAAATT
>N_359
TTTACAGTTTTCAAAGTTTACACCGAACTTCCACATTAAAA
>N_360
CTTCTGAGTCTAAACCTTTTCCGAATCCTTAAATCCTGGCA
>N_361
CCTTTTCCGAATCCTTAAATCCTGGCAGAGCTCTCGTGAAT
>N_362
TGGCAGAGCTCTCGTGAATTCAGTTGTCAATTTATGTGGAT
>N_363
TTGTCAATTTATGTGGATAGCAAGCTGCCAGTTTAATGAAA
>N_364
AGTATAGTTCCAAATTGCTTCACGGAATGCAGCAGTGTCAA
>N_365
CGATTTACGGGTTCGTTATACGAATTGAATTTGTTTATCGA
>N_366
GAAATTAATTTTTTTAATTTCAAAAATCGAGCCAGTAAATC
>N_367
GTCTACTTTGTTAGAGAAATCATCACTAACATATTGCCAGT
>N_368
AATATGATCGAACATTCGATCAAGCCGTGACGTCAGTGTAT
>N_369
ATGATCCCATCCAAATTCTTCAACTCGGAATGGCGGAATAT
>N_370
AATTCTTCAACTCGGAATGGCGGAATATCCTTTTCAGGTCG
>N_371
TGGATAATTACACGGCGGCTCTTTTTCCATAATATCTTCTC
>N_372
GATATTTGCAAGAAGAAGTACAGGCGAGTAGTTTTTCCGAT
>N_373
AGTACAGGCGAGTAGTTTTTCCGATTGGAACTATATGTTGC
>N_374
TAGTTTCAGTAGTCATTGCACACATCTTCGCTGGTGGCCTA
>N_375
AATCTCATCTTGTGTCAAATCAACACGACGTTCCAATCCAA
>N_376
CAATCCAATACAGCATATAACTGTGCACATTGCGTGAGTCA
>N_377
CACATTGCGTGAGTCATTGACATTATTCCGACGGCGTGGTG
>N_378
CAGGACCACCGTCTGGCGTGCGGCGAGCGAAGAGCACCTGG
>N_379
AACCTAACATCGTTGTTATACGTTCGTTCTCTTGGCATTGG
>N_380
TTGTTTTTTTTTTGAAAGAACATTTTTTTATTACGGGACCA
>N_381
GAAAGAACATTTTTTTATTACGGGACCATGAGATCATGAGA
>N_382
GAGCATATGGCAAAGAGAGACGCATCTTATTTTGTCTTGTA
>N_383
ATTTCGCTACCAAATTATTACTGGAAAACTAAACTCTGAGA
>N_384
TTTAATTCATTTCGAGTAGACATTCAAAGAATTCCGGTAGT
>N_385
TATGGTGTTCCCGTAATATTCAGAAAAGAAAAGATTTCCAA
>N_386
AGAAACCAGTTCTGAATATTCTTTATTTTTAGAAATTTTTC
>N_387
AAATTAGTAAGGAGTGTTTGCAACAAAAAAAAGTAGGTGCA
>N_388
CGGAAAATGCCTAATTTTTACTTTTTGAGGTTTGAAAATCT
>N_389
CAAATTACCGCTAGATTTTTCCAATGAATCATCCATGGTCT
>N_390
ATCCATGGTCTATGACAGAGCATTCGATTCAAATAATCCAA
>N_391
CCAACAACCACATTTGTTGTCCACCCTTTTCCAGAAATTTG
>N_392
GATGATCCATAAGTGATAGGCATCTGTGACGTGATGCAGCC
>N_393
GCATCTGTGACGTGATGCAGCCATTAGTGCAAGATAATGAC
>N_394
ACGAGCCGAAGCTGGTAGATCACTTATATCAACGAACATAT
>N_395
CGAACATATGGCCATAACTTCCTGTCATATGAACATGTAGA
>N_396
CATGTAGAGTTGGGTGTTTACATGTGAAACGGAATAATCTG
>N_397
TACATGTGAAACGGAATAATCTGGAAACGTGAGGGAAATTA
>N_398
AAACGTGAGGGAAATTAGTTCGAGACGGGGAGGGGCAGGTT
>N_399
GGAGGGGCAGGTTGGCGGTGCCAACCGACAGCCGAACATTG
>N_400
AACTTGACCAAATTTGTTGGCTGGCTGTACCAGCCGACACC
>N_401
AAATATTTTTTAAAACTTTACCGATCAACTTCTGGAATCGG
>N_402
GGAATCGGATCAAAATTGAGCCAATCCATGGCTTTTCGTCT
>N_403
CGTCTTTTAGTTGTAGTGTGCATTGTGTAGATCTTTTTATA
>N_404
GTGTAGATCTTTTTATATTGCTGCGAGGTGAGTAAATGAAG
>N_405
GCGACCCGTTTCTGAAAAAACTCAGTTTTCTAAGGAAATTT
>N_406
AGAAAAAGAAACTGAGTCAGCAAAAGAAAATTGGAAATGTC
>N_407
ATATTATATTCAAAAGTTTTCAAAAAAACAACGAAATTACA
>N_408
ATCAGAAACCGCGGAAGGAACTGGACGAAAAAAATTATCTT
>N_409
AACTGGACGAAAAAAATTATCTTTGAGACGAATCTCTTTGC
>N_410
AAATTATCTTTGAGACGAATCTCTTTGCATCTTTGTGATCT
>N_411
AAGGTTGTCATCACATTTTTCGAGATTTGGGAATGTGATAA
>N_412
TGTGGTAAAATGAGGAAAAACCTAATTTTTGGTGAGAAAAT
>N_413
TGGAAAAACTATAAAAGAATCTTTATGGAGTTTAAAACTCA
>N_414
AGTTTAAAACTCAAGTTTTTCACGCTTTTCCGCACTGTGCG
>N_415
AACTGTTCTGGGTTTTTTTGCTTCATGTGCCCAAATGTACG
>N_416
TTCTTTAAAAAAAGAGATTTCTCGCAAGTAGAAGGAGAAAA
>N_417
CCTCTGGAACGTTCCATCTTCCTCCCATTTTCCCACGTTCA
>N_418
CTCAATGCGCACCGGAGGGGCTCTTTGTGTGTGTGTACTGA
>N_419
GGGCTCTTTGTGTGTGTGTACTGATCTCTGCGTTATATTCG
>N_420
ACTGATCTCTGCGTTATATTCGAACACCGGCGCACACTCGG
>N_421
CGGCGCACACTCGGATTGAACCAGAGGGGGGGGGGGAGGGG
>N_422
GGGGTGAAAAAAGAGAAATACTCTGAAATTCCATAAAATCT
>N_423
AAAATTGGACATTCCGAAGTCAGGCTAAAAAATCTCATAAA
>N_424
TCTCTCAAAACCCGAATAAACAAAGCCTCCCGTCCCCAAAG
>N_425
CCAAAGTGTGCTCTCATGCTCTTCTGGAGCCTTCTAGACTG
>N_426
CTTCTAGACTGTCTGTAGAGCCTAGAGACAGCGGAATTGCA
>N_427
CTAGAGACAGCGGAATTGCACTGAAGTGATGGAGAGACGTA
>N_428
TGTGTTCTCTTCTATGTATACTGTTACGATATTGAACAGGA
>N_429
TGTCCGAGAGGAGTATATGGCCTAGAAAAAGAAAACTCGGC
>N_430
TTTCTCAGGCCAATTTGATACGTTTCTCGAAAAGCCATAAA
>N_431
TTGATACGTTTCTCGAAAAGCCATAAATTAGTCGGTTTTTC
>N_432
CTGGACAACGCGTGGGAAATCGTGTGCCCCACACGGGCAAA
>N_433
GCCAGAAGCGCGTGTTGTTTCTGAAAAAAAAACCCGCCTAA
>N_434
AAAGAGGAAAAAAAATGTTTCTTCGCCCTTTAGTACCAAAA
>N_435
TGTTTCTTCGCCCTTTAGTACCAAAAATACGCCCAACTAAC
>N_436
AAGGAGAAGAAAAGAAAAAACGTGTTCCATGACCTGCCACT
>N_437
CCATGACCTGCCACTGGGATCGATCTGTAAAAGAATTGGGG
>N_438
TTTTATCGGGAAGATTTTTTCGGAAGGATTGAGATGAAAGT
>N_439
CCTAGAAATTCCTAACGTGGCCTAAAAGATCACGGCGGTAC
>N_440
TAAGTGACAGTTTCTCAGTACGTCCAAGAATTCGTCAGCAT
>N_441
CTAAAAATTTTCAGTGAGGCCTGAAATCATCGCGTGTCCTA
>N_442
CATCGCGTGTCCTAGAATGTCTAATAATTGCAAAAAAAAGA
>N_443
TAGTATTTACCCTAAAATTGCATTTTGAGCATTATTTTTAA
>N_444
AAAAGAAAGAGAAAGAAGGTCCCCCACCCCTCCAGTGGTCG
>N_445
TCCCCCACCCCTCCAGTGGTCGAAACAATGATAAATTGGAC
>N_446
CGAAACAATGATAAATTGGACAAACGGAGGACCAAGGGGCC
>N_447
CAAACGGAGGACCAAGGGGCCGGGCAGACACAAGAGAGAGA
>N_448
CGTGAACTGAGGAGGGTGTGCAGGGAAAAATGGGATGGGGG
>N_449
AATCTAGTTCAAAGATGAGACACTTTTCAGGATCTTTGATT
>N_450
ATTCTGAGAAAAATTTTGAACAAAAAGAATACTTCAATAAT
>N_451
TTTATTTATTGCATTTCTTCCAAAACAGTGGCCGGTCTCGA
>N_452
AACTTTCGTTTTAATATTTACTTGTGGGAAAACATTAATGC
>N_453
GGGAAAACATTAATGCTTAACGAAAAATTACAGTACTCTTT
>N_454
TAAGTTAAAGGCACATAGAACTTTTCTGAAGAATTTTATTT
>N_455
AAAGTTAATTGCTACAGTATCCTTTTTCAAGTCGCACCGAG
>N_456
CACCGAGAGCCAAACTGTAGCAAATCATCAAAAAAAAGTCG
>N_457
GCCAACAAAAAAAAAGAGTACCGTATCAAAAACGAACTTCG
>N_458
GTATCAAAAACGAACTTCGACTTTTTTGGCTCTCCTGCATA
>N_459
TTATTGTGCATTTAAAAAATCGTATAGTTTGATGCGTGGCC
>N_460
GATGCGTGGCCTAGAATTTGCCAGTGTGAGCATTAACTCTC
>N_461
GCATTAACTCTCCACGGTAGCCAAGAAATTTTCTACGGTGG
>N_462
TTTCGTGACCTAGAAGCGTACAGAGTGGTGGCCTAGAAAAC
>N_463
AAAAACGAAATTTCGAGAAACAAGCGAACAAAAATCGTCTG
>N_464
CGTCTGTCGAAAGAGTATTTCGAATGCTGGGGATGCAAATC
>N_465
GGGGATGCAAATCAGCAAATCATTCAAAAAAAACTTTTGTG
>N_466
AAACTTTTGTGATAAGAAATCAAACTGATAAGCCAGTGTCA
>N_467
GGTTTTTGTAGAAATTAATGCAAAATTTCAGTGGGAAACGA
>N_468
AGTGGGAAACGAGTTCGTGGCCTAGAAAAATCATGTCTGAA
>N_469
TGATAGCCTATTTGAAGTGGCGGCCTAGAATATCAAATAAT
>N_470
CCTAGAAATCAAACTAATGACCTAGATTAGGGCATCTTGTA
>N_471
CTTAGATCACCTATTATAGGCAGGTGTAGGTAAAATTGTAG
>N_472
TAAGTTTCTTTGAAGATAGGCGTAGGTTCCTTTGCAGGCAT
>N_473
ATTTATTAGGCAGATGTAGGCCTGATTGTAGGTACAGTGCC
>N_474
TTCAACTCATGTATGTATTGCCCATAATTACGTCTACTCGT
>N_475
ACAACAAATACAGCGGCCGACATCTCGTAAGCCCGTTTTTG
>N_476
TTGTGTTTATTCACTTTGTTCTGAAAAATCCAGTAAAAAAG
>N_477
GTCGCTCACTGCCACTCACCCGCTACAATCAAAAATCAGGT
>N_478
CAGGTTACTTATAGTTAGTTCTAATTTTTTTTTTGTAGAGC
>N_479
CTAATTTTTTTTTTGTAGAGCATTTTTTAGAAATAACACAT
>N_480
AGGAAAAAATTCATTGTTTGCGAGAAATGTTCAAGGCGTGG
>N_481
AAACACTATTCAAGTTTAATCTCTCATAACTCTTTTTCTGG
>N_482
ACGGGCTCACGAGATGTCGGCCGCTGTATTTTTTGTCGTGG
>N_483
TTTTCGTTATCAGGTGTAGGCATGAATCGCCATGTAGGCGG
>N_484
GTAGGTATCTTCTAGGTAGGCGTAGGTTACCTGAGTCAAAT
>N_485
TACCTGAGTCAAATTATAGGCAGACGTAAGTAATCATAAAA
>N_486
TATAGGCAGACGTAAGTAATCATAAAAATTGACACTTTGTG
>N_487
GGCGTAGGTCACCTTTTAGACAATCATAGTTAGCTTTCTAA
>N_488
TATTATAGGCAGGTTTAATTCCTCTTATATGTGTGCGTAGA
>N_489
TAATTCCTCTTATATGTGTGCGTAGAACACGTTATAGTCAG
>N_490
TTTGTAGGCAAGTCTAGGTTCTTCTTTCGGCAGGCGAAGGT
>N_491
TTCTTTCGGCAGGCGAAGGTCATCTTCTGAGCAAGTTAAGG
>N_492
TTAAGGTTCGCCTTGTAGGTCGGTGTAGGTTGCCTCGTAGG
>N_493
GGTGTAGGTTGCCTCGTAGGCAGACTAAGTTACCTTCTGGG
>N_494
ATCCCGTTCCCGTGAAAACGCTCAAAAACGGGACAAAAGAC
>N_495
CCGTGAAAACACCCAAAAAACACCCAAAAAAACGGGACAAC
>N_496
AAACACCCAAAAAAACGGGACAACGGGACAAACGGGACACG
>N_497
GCTGAAACCGACTTTTTTTTCAAAAATGTCCTGCTCAACGA
>N_498
CCTGCTCAACGAGCCGAATGCATTTTGGTCGGATTATATTG
>N_499
TTTCATCAAATAAAAAGATTCGGGAGGATTTGATATATATT
>N_500
TATGGTGGGGGAAAAGTGCACACCCGGAAATGAGCAGTAGG
>N_501
AGTGCACACCCGGAAATGAGCAGTAGGATTTTGAGCAGGAA
>N_502
ATGAGCAGTAGGATTTTGAGCAGGAAATTGAAGGAGCTGGA
>N_503
TGAGCAGGAAATTGAAGGAGCTGGAGCAGGAGAGCAGCTAC
>N_504
AGCTACAGTAACCACCCCTTCACAGCAAAACACATGGCTCA
>N_505
TGTGGCACTAATTTTTTTTTCTTCAAAAAACCCATTTCTTA
>N_506
TCAAAAAACCCATTTCTTATCACTTGTGTGCAGAAGCATTA
>N_507
GTGCAGAAGCATTATGGAGACAGGCAGGAGGCAAGTGGTGG
>N_508
GGCAGGAGGCAAGTGGTGGTCTAAAAATTAGAAAAGTTCGG
>N_509
TTAGAAAAGTTCGGCCACAGCTTGCCCGATAGGAGCACACG
>N_510
CACAGCTTGCCCGATAGGAGCACACGGGCATACTGTTTCAA
>N_511
AAATTTGGTTTCTGCGGTGTCTATTGTTTTGGAAATGTTGT
>N_512
TAGAATAATTTTAGTAAAAACCCCACAAAACTTCGAAAATA
>N_513
CTCGCGTGTCTCCAAAATTACAAAAAAATCAGTTTTTTTCC
>N_514
ATTACACAGGATATTTATATCAATTCAGCAAAAAAACGGGC
>N_515
TCCCCGAATTAGAAAAAATTCGAATTTTTACTGGATTTGTC
>N_516
ACACCAAAAAACTTTTTAGGCCCTGAATTCTGCGAATTAAA
>N_517
CGCAAGAGACCACACAAAATCGAGAGACTTAGTTAGACAAG
>N_518
AGAGAATGGGGGAGAAGTTGCGGCGCTGAAAGAGAGAGAAA
>N_519
AGAGAGGGTGAGAGATATAACAGAAAACCAGGATAGTGCGG
>N_520
GCCCGGGCTAAAGGGTGTGGCCGGCCGATCCAAAACGGTGG
>N_521
CGGCCGATCCAAAACGGTGGCCTAGAAAAATATCGGCGGTG
>N_522
GACCATAATTTTTAGTTTTTCAGATTTTGAGTCACTTTTCT
>N_523
TCTGCAGAATCAGCAGGTGGCAACTTGGTTTTCGGAATTTG
>N_524
CTTAGAAATTCCCGACACAGCATCGAGTTTTACTGGAGAAC
>N_525
ATGGATGGAGAGATGAGAGACAGCAGCAGTATTCGGTCAAA
>N_526
AGTATTCGGTCAAATGAAGACAAGCCAATTTCGAAGCTTAT
>N_527
TTTTTTTCTTGCAAGAAAAACTGATCATTAGCAGAAAATTC
>N_528
GTACAGAAATTAAAAAAAATCGTCCGAAAGGAGTACAAAAT
>N_529
TCTATTATCCAAGAGAAGTACAAAATTCAAAAGTGTATATT
>N_530
ACCACAAAAATCCGAATTTGCCAAGAAAGGGGCGGAGCCTG
>N_531
GAAAGGGGCGGAGCCTGATTCGAGTGGAGTGTCGTTGCAAA
>N_532
AGAAAAGTGTTCGTTCGAAACGAAAAATATTTCTGACGCCT
>N_533
TAACAAAAACCTGAGAGAGACGGAAACAAAGAAATATATTT
>N_534
ACAAAGAAATATATTTTGAACCGAACAGGGATCCTGCAACA
>N_535
GCGCCCTATTGCTAAATATGCAGCAAGACGCAATTGCATTC
>N_536
TAATTCCCCGGAAAAATGTGCGACAGAGCGTGTTTGCATTT
>N_537
CGTGTTTGCATTTTTTTTTTCGAATTTTCGTGCAGAAAAAC
>N_538
TCCAAAACTTCGGTGGAGCGCACTTTCTGGACCACAATTTT
>N_539
ACATCACTTTCTGCGGTTTTCAATAAACGAACAAACATCAA
>N_540
AATAAACGAACAAACATCAACAAGAAACGAGAGAGAGTTTT
>N_541
TTTCCCTCTCCGGGAAATGGCGCGGGGAACGTGCAAACAAT
>N_542
CGGGGAACGTGCAAACAATGCGAGTATGTCTAATGGCTCTC
>N_543
CTAATGGCTCTCACGTAGATCGAGAAAGTGGAAAATTTGCT
>N_544
GGAAAATTTGCTAGTATAGACAGTTTAAGGAGGCTCTTTTA
>N_545
GTATAGACAGTTTAAGGAGGCTCTTTTATTCTATTGGGGAA
>N_546
TCTTTTATTCTATTGGGGAACCGATTTGTTTATGTCTTGCC
>N_547
TAGTATGTACCTTTAAATAGCTGTAACACGAATTGCCTGTG
>N_548
AATAGCTGTAACACGAATTGCCTGTGAAAATAAAAATCTCG
>N_549
GATCAATGTAGGGAATTTTGCTGTTTATAATGCAAACTCGC
>N_550
AAACTCGCTCTAATAAACTACAATTTTCGATCGGTATTTCA
>N_551
CTCTATTGAAACACGGGGCCCGAGAAAATATCCAAAATCTA
>N_552
AATCTAGAGAGGTTGTATTGCTTAGGCTTAGCCGAAAACCT
>N_553
AAGATTTTTTAAAAATTGTTCAGCCTGCGATGGACGACTTT
>N_554
ATTGTTCAGCCTGCGATGGACGACTTTTTGTAAAACTTGGC
>N_555
TTTTTGTAAAACTTGGCCACCAACTTTTTTACGGTGCGGCT
>N_556
ATGTGTTCAGGGTGTCTAAACATGCACCCAAAAGAGAGTGT
>N_557
ATGCACCCAAAAGAGAGTGTCATTTTTAACGCGAAACAGCA
>N_558
GGCGCAATCTAATGTTTTATCAAGTGTCTCTTCTTCTCCTC
>N_559
CCCCCTAATTCATCATTCGTCGGTTTGTAATACAGAGAGAG
>N_560
AAAGAGAGAGTGAGAGGGAACTTCAACTTTTTTTTTCAAAA
>N_561
TTTTCGTGTCGGGAATATTTCACTAGGAACGCCCTTGCGCC
>N_562
TCACTAGGAACGCCCTTGCGCCTTTAAAATGTAAAGTAGCA
>N_563
AAAGTAGCATAATTTATTTTCAGAAAATTTAAGCGTTGGAA
>N_564
TTATTTTCAGAAAATTTAAGCGTTGGAAAAATAAGTAGTGC
>N_565
CGTTGGAAAAATAAGTAGTGCGCAACATATTTGACTCCCAA
>N_566
ACTCCCAAAATGTTTTGTAGCGAAAACTACAGTAACTCTTT
>N_567
GTGGTTCTGGTGTCGAGTTACGGGCTGCCAAAATTCGAAAG
>N_568
TTATAATCGAACCCGTAAATCGACACAAGCGCTGCAGAAGT
>N_569
GACACAAGCGCTGCAGAAGTCATTCGAAGAATTACTGTTGT
>N_570
CCTCTTTCAATTATAAGAAACCATTTGCAGCGAAACACAAA
>N_571
TCTATTTCACCTATAAAATTCGCGTCAAATGGCCCGCGCTG
>N_572
CGTCAAATGGCCCGCGCTGTCAAGACAGTCATAAAACCAAA
>N_573
TATGCAAATGGCGTAAAATTCAACAGTGCCCGCCCGCATGG
>N_574
ACAGTGCCCGCCCGCATGGTCATTGATCGTTTAAGAAGAAT
>N_575
AAGAAGAATGGAGGAGGGTGCGGGGAGCATCATTTCCTGAA
>N_576
ATGCACCATTTCAGATTTTTCGGGCTTTTCGCAGATAATTG
>N_577
CGCAGATAATTGAGGAATTACATTTTTCGGGCTCCATCGAT
>N_578
GTTTTACAATGAAACCCGAGCCGCGACCCGACACGCAACGC
>N_579
TTCCAAAATATCAGGGAAACCAGAAGTGCGCGTTTCCTGTT
>N_580
AAGTGCGCGTTTCCTGTTGTCCGAAAAAAGATTACAACAAA
>N_581
GTTTTAATTTATTGGTATTTCGTTCAAAAATAATTATTTTG
>N_582
TTTAAGATATTCTGCCCATTCAAGTTTTTCAGTGTAAAATT
>N_583
ATGGAAAACCTCGGATATTACTGATTATGGAAAGAAGAGAA
>N_584
AGAATCGGAAAGTTGTGGATCAAGTTCACCGATTCTCGAAA
>N_585
GGATGAATATTCTAGTAATTCGAGCAGTAATGAAACTAGCG
>N_586
ACTAGCGACGAAGAGGAAAACTCAGAAGTACCAAATGTCTT
>N_587
CTTCTAGTGATCATACTTTTCGCCAGATTCCCTAATGTAAT
>N_588
GAAAAGTTGGCAAAAGTTAACGGAAAACGATTTGGGACGAA
>N_589
TAACGGAAAACGATTTGGGACGAATTCGTTTCATCTTGAAG
>N_590
ATTCGTTTCATCTTGAAGTACACTAGCAATACTAAAAAATG
>N_591
AATGCGTGAACGAGTATTTTCAATATAATCATGGGCAAAAC
>N_592
ATTATTGGATACCGATGGAACTATGACTGCAAAGGCTTGTT
>N_593
AATGTGCCTACGATTTGAATCAGTAAGTTACTCTCTCGATT
>N_594
ATTCCCAAAATTAATATGTGCTTCAGGTGCCACTGCAAAAA
>N_595
TGCTCCGTGTGGTTGGTTTGCTATTCAAAACTATAAATAGT
>N_596
TATAAATAGTTCACTGTTTCCGTTCAGAGGTCATCAACCAA
>N_597
AGTTCTTCATGTTGAAAATGCGGAGCCCACCAGGATCAACC
>N_598
ACCAGGATCAACCATGTAATCGCAACACTCTTCCGGAATCA
>N_599
TCGCAACACTCTTCCGGAATCACATTGGCGAGATTTTGTTG
>N_600
TTTGTTGGTCCACTCTATTTCTGTGCGAGAACTGTGATAAA
>N_601
CAGCACAAAGGCTCGAACTGCGGAAGCTCGCGCATCTGAAG
>N_602
AAGAAGCTCAAATCAGGATTCAAATCCAAGACAACTCGAAC
>N_603
TTCCAAAGATCGTATCATAACGATCCACAACCTTCATCAGC
>N_604
GAAGAACATGAGGAAGATATCGTGGTGGATGGCTGAGTACG
>N_605
ATAAATTTGTTTTATTTAATCAAACGTTTTTTAGTCTACTA
>N_606
AGTCTACTACGGGCGTGAAGCCAGATATCAGTGGTATCTTC
>N_607
TCCACTGCCTTTTGGAAAGGCAGTATTCCCGGTATATATGG
>N_608
GTATTCCCGGTATATATGGGCCTAATACGGAATCTAAAATA
>N_609
TGACACAAACCTGACGTTGACCTGTTGCCGGCCCGCGGCGG
>N_610
GTCAACTTGACAGCGGGTCGCGATTTCACCTGCCAGTTGTT
>N_611
GATTTCACCTGCCAGTTGTTCTCCATTCAGCAGCCAGCGAC
>N_612
TCCATTCAGCAGCCAGCGACCTGCTGGCAGGTTGCCACTAA
>N_613
GCAGGTTGCCACTAACCTGACGCGGTTTACCTGTGTTATCG
>N_614
CGTGCATAGCTTAGTGGTTTCAGGAAATGATGCTAGTAATC
>N_615
GATGCTAGTAATCAGAAGATCGGGGTTCGGGAAACGGCAGG
>N_616
GAAGATCGGGGTTCGGGAAACGGCAGGGGCTTGAAGGTTAG
>N_617
AGGGGCTTGAAGGTTAGGTTCTATGAAGCAGGGCGAAGGGT
>N_618
TTAGGTTCTATGAAGCAGGGCGAAGGGTTGACAAGGAGAGG
>N_619
ATAAGCAAGTAGTAGGGGTTCTCTAGAAAACATTTTTGTCT
>N_620
GAGAAAAAGTCATAGCAAATCAGAGTTGGTCAGAGTAAATC
>N_621
CAGAGAATATCAGAGTTAATCAGGGTAATAAGTAGACCTAG
>N_622
CATAGTAAAGCGTGGTTACTCCGAGTAAAACCACACTTGCA
>N_623
TCCGAGTAAAACCACACTTGCACCGAACTGCGGTTAGTGTG
>N_624
TGTGCTTTACCATTATGTAACTCCGCTTTTTACTCTGAGTT
>N_625
GTTAGTATGATATGGTTTGTCTGAGCTGTGGTTGGGCTTCG
>N_626
TGGTTGGGCTTCGCGGGAAACTTGAATAATTCGAGACAAAA
>N_627
TGCGGTGTTTCTGAAGTTTTCGCGATAAAATCCGAATAATA
>N_628
GTATATTCTCTATCTAATTTCCAGGTCATTTTTTAATGCAG
>N_629
TATTAGAGACTGTCGTACTACTGGAGACTGCAGCATTAATT
>N_630
ATAGATCACTAGTATTTAGTCACAAAAGCTAATTTTTTAAG
>N_631
GGGTGCAGCACTAATAGAGACTGCTGCACTATTTTTCGGAC
>N_632
GAGACTGCTGCACTATTTTTCGGACCCTTTTTGAATGCAGC
>N_633
CGGACCCTTTTTGAATGCAGCACTATTAGAGACTGCAGTAT
>N_634
TAGAGAATATACGGTATATACGTAATATATTCTTGCAGAAA
>N_635
GAAAAATAGCTGATAAGAGGCTTTTGTTTGAACTAACAGAC
>N_636
ACCCTGGCCTAGAAATTAGGCGTGAAAATTCTCGGGCACTG
>N_637
CGGGCACTGGATGTAGTGAACGCCCGCGATGAAAAATTGGG
>N_638
AAAAACACACCACGTGTATTCAGCTCGACCAACGCCTCGAA
>N_639
ACCAACGCCTCGAAAATTTTCAAAAAAGGCGGGAAAAATTA
>N_640
TTAATTTAACTCGGGATTTTCATTAAAAAATTAGGTTTTTA
>N_641
CAGTAAATCGATATGGAGTGCGACGAGACAAAGCTGAGCGA
>N_642
TGGAGTGCGACGAGACAAAGCTGAGCGACGGCGCAAGCGGC
>N_643
CTGAGCGACGGCGCAAGCGGCTGGGTGCCGAGTATCCCGAC
>N_644
AGCGGCTGGGTGCCGAGTATCCCGACAGATATCGATTCAAA
>N_645
CACACCGTTGCTCGATATATCTTCTCAGGCGATTTGGGCGC
>N_646
TTGTAAAAGCGGTAAATTTTCCGACTTTCAAGGGAGAAAAG
>N_647
TCTAGAATTCCAGAAAAAGACCGACGTGGCTATGATGATGT
>N_648
GACGTGGCTATGATGATGTTCTATTTGGATTTTAAAAACGA
>N_649
TTCTATTTGGATTTTAAAAACGACGAGTCTTATACACCGTC
>N_650
AATAGAGATTTTTGTGATATCTGACTGAAAAATTACCAAAC
>N_651
CAAGCTTTTTCAGAGATTTTCTATGAAAAAGGTTCGTGCCG
>N_652
GCGTTTTTGGCCCAAAACCTCCAAAAAGTACAAATATAGGT
>N_653
AATTCAAGTAAAAATGGGTTCATCTCACCAGGATATATTTT
>N_654
TCTCACCAGGATATATTTTTCCGTCAAACACAAACATTCAA
>N_655
CGTCAAACACAAACATTCAACGAGCCCCAGGGATGGACATT
>N_656
GATGGACATTTATCGATTTACGCGACAAAAATGGGAAACCG
>N_657
GGCTTCAAGTACAAGTTATTCAGAATCATCAAAATGGGAGA
>N_658
TCATCAAAATGGGAGAGATACTCATATAAGGTAGAGGAATT
>N_659
TTGTCCATTTTGTGGTGGGGCTTATTCCGAAAAATCGTTGT
>N_660
CCATGTAAAATATGTTTATTCTCAGACCTCGTAGGCACGAA
>N_661
CCAGCACGAATGCTATTTTTCGAAAAAAAAAAAGAGGCGAG
>N_662
TTTCGAAAAAAAAAAAGAGGCGAGCCTAATATAGACCACGC
>N_663
CCTAATATAGACCACGCCCACAAAATGGGCAAAAGTTTGAT
>N_664
ATTTCTCGTTTTTTAATTTTCAAAAAAAATTGTGCCTAAAA
>N_665
AAAAAATTGTGCCTAAAATTCAAAAAAAAAATCAATACTTT
>N_666
TTTTCCAGGCACGTTCGAGTCCTTGGACCCCAGCGATCTCG
>N_667
TCCACAACGAATCGAATATTCACCGGAGAACCACACGGACC
>N_668
TCACCGGAGAACCACACGGACCGATTCCCGATAAAAATATC
>N_669
CCGATTCCCGATAAAAATATCACTAATTTCGACGACGAGGA
>N_670
CAGATAATGAGCCAGTTTTGCATTGAAATTTAGTGCCAAAA
>N_671
TCGCGAGACCCAAACTCACACATTTACCTGTAAAATATAAT
>N_672
ATCCCGAACTGCCGGGAATACCGATTGATCCGCAAGATTTG
>N_673
GACACGCCCACACGGTTTTACGAGAAGCTTTTAGTGCGTTT
>N_674
TTTACGAGAAGCTTTTAGTGCGTTTTTCGTGTCGGGACCCG
>N_675
GTCGGGACCCGGAAATTTGACATTTTTGGCGCGCGGCTTGT
>N_676
TGTTAGACTCCAAACCTTTTCAAAGATTTTTTTTTCGAATT
>N_677
TTTTTTTTCGAATTAAATAACATTCGTGCTTGGGCCCGGAA
>N_678
CAAAGTTTGTCCATTTTTGGCGCGTGGCCTAGTAGGATCCG
>N_679
GGCGCGTGGCCTAGTAGGATCCGCCCCTTCTAAATTTTTTT
>N_680
GGAGAAATTCCAGAATTTGTCAATTTTTGGGGCGTGGCTTT
>N_681
TTTTTGGGGCGTGGCTTTTTCAGTAAGCACAGTTTTTTTTT
>N_682
GAAATTTTCGCGGTGCGGTTCAAGAAAAACCACAAAAACTC
>N_683
GCAATTTCGATTTTTAGAAACTTTTTGAAAAAAATCCGAAT
>N_684
AGCCCCGCCCCAAAAATGGACAAATTTTAAAAATTTTGAAC
>N_685
AATTCTAAAAATATATGGTTCTAGGCGGGGCTCAGGCACCC
>N_686
TCTAGGCGGGGCTCAGGCACCCATCTACCTACTTAAAAATG
>N_687
TTGTGTAGTCTGTATTTGGGCGAAGGAGATCTCGAAAAAAA
>N_688
AAGGAGATCTCGAAAAAAATCTGATCGCTGCGATCCGAGAA
>N_689
CCGAGAAAGATCCGAAAAATCCGAGATTGAAGTGACGATTC
>N_690
AAATTTGAGTCCCACATGCGCCTTTAAATATGGTGTACTGT
>N_691
TTTTGAAATAAAATTTTTTTCGGCTAAAAATAAGTATTTTT
>N_692
TGTATCTTGTATATGTGTATCTAAATTGCCATGTCGTGACG
>N_693
TCTAAATTGCCATGTCGTGACGAGACCCTCTCATATTTTAC
>N_694
ATTTTACACTGCAACTTTTTCCTCACGAGGGACGAGGAAAA
>N_695
AAGTGGTTTCTAGGCCATGGCCGAGGGGCCGACAAGTTTCA
>N_696
ATGCTTAAATGCTGAGACTACCTGATTTTCATAACGAGACC
>N_697
TCACTTGGAAATTGTTTTAGCATCTGCAAAAAATATTTATT
>N_698
AAACAATACAAGATAAATGGCCGCTGAAACTTATCGGCCCC
>N_699
CACACACCGGAGCTTAGTGGCTTAGTAAAACGAGTTCTTCC
>N_700
GCTTAGTAAAACGAGTTCTTCCACAGCGAGCCGACGAGATT
>N_701
CAGCGAGCCGACGAGATTATCGGTCTCCAGCACATGAAATT
>N_702
AAATTATACATTTTTGATGACAATGTATTGATTAGTGGGTT
>N_703
ATCGAACGGATCGATATTTTCTATTCAGAAATTGCAAACCA
>N_704
CAGAAATTGCAAACCATTGGCAGATTTCTTCCACGAAATTA
>N_705
CAATGTTGTTGGTGAGTTGGCGATTGCGCTCCACCGCACAC
>N_706
TTTAATTTGCCTTCAAAAAACCATCAGTTAATTAAAATTTT
>N_707
CATCAGTTAATTAAAATTTTCTAAGCAAAAAATTATATACT
>N_708
TTTTTTACCACAAAATGAGGCGGGGCCTCGGTATACACGCT
>N_709
AAATGGGGCGGAGACCTGTGCGGTATTCGGCATTCGGCATA
>N_710
TATTCGGCATTCGGCATATGCCGATGCCGGTTTTTGGAGCC
>N_711
GCCGATGCCGGTTTTTGGAGCCCGTCATATGCCGTTATGCC
>N_712
CCCGTCATATGCCGTTATGCCGATTTGAAAATTCACGGCAT
>N_713
TTGAAAATTCACGGCATATGCCGAAAATGCCGTTATGCCGA
>N_714
ACCACGCCCACAACAGAGAACAAAAATTTGGAGTGATGGTT
>N_715
TCGAAAATGAGCAACTGGTGCCGAGCCCAAAATGTGATGTG
>N_716
TAATCTGAAAGGATGGGTAACCTGAAATTTTTCCAAAAAAA
>N_717
ACCCCGTTTTACAAATGGGGCTTTTGGGAATTCATCAGGAG
>N_718
ATCAGGAGTTTGAATTTTTGCAAAAACTTTTCTCACTGAAA
>N_719
CGGGATATTTCAATTTTATTCGAGATTATGAGGAATCGATT
>N_720
TTCTGAAAGAAGGAGATTATCATTTGGATATTCTTACAGCT
>N_721
ATTTTCTCATCAAAATTTTTCAAAATTTCCAGGCGAACGGA
>N_722
CTGATCAATTTCTTCGAAAACGAGAAATCAACGGCCGATTG
>N_723
AGAAGAATGGACATTTCATGCAAAAGGTCTTTGGGCAGAAC
>N_724
GATGGTTGTTACAAGAAATCCGACACTTATCGATCGATTGA
>N_725
ATCATATTCCACCATTAGTTCGAGTTATTTCACGTCTTATT
>N_726
CGGAATAATAAGGTTTTTGACTTTAATAAATCTTTGTAGAT
>N_727
GCCATTTGACAATTTTTGGTCGTGTCACGGCGCGGTTTGCA
>N_728
CCTAGGGCTGTTATGAGGGACGTCCCCTATTGGGGGGCGGG
>N_729
GGACGTCCCCTATTGGGGGGCGGGGACGATCATTTGTCCCC
>N_730
ATTTGTCCCCCCATGGGGGACGGGGGCTCGTCCCCGTCCCC
>N_731
ACGTCGGGGGACGGGGAGCGCCCCTTGTCCCCGATGGAACG
>N_732
GCCCCTTGTCCCCGATGGAACGAAAAGTCGTCCCCTTTTAA
>N_733
GATTTTCACTTCATTTATTACCGGTACAGAGAGTGTAGATA
>N_734
GTGTAGATAGTTAGAGAGTGCCAGACATCCGGGACCCAATG
>N_735
TCGACACAAATCGTCTCTTCCGCTTGGGTCCCGGATGTCTG
>N_736
CTCGTTTCCACTAAGATGTGCGGGTGGATACCGTGGATATT
>N_737
GGGTGGATACCGTGGATATTCCACACAAAAAACGTGTCGCT
>N_738
TCGCTTTAATAATTATGAAGCAAAATACAAACGCACATTCT
>N_739
TTCACATTGGGTAAAGGGGGCGCGCTCCCCCTTTACCCGGG
>N_740
TTTCGGGGGGGGGGGGGGGGCGTATTACGGGAGGTTTTTTG
>N_741
TTTTTTTTCAAATCTCCATACAAAAATGTTCATAGTAAATT
>N_742
AAAAATGTTCATAGTAAATTCTTTATCAATATTGGGGTCCC
>N_743
TTCTTTATCAATATTGGGGTCCCTCACAAAGTTCAAGTTTT
>N_744
CAAGTTTTCTTCTCACTCTTCACGGCCGCCTTCGATTTTTT
>N_745
CACATAAGCATCATCATGTGCGTTTGCCTGCAAATGTTAAC
>N_746
AAATGCAGTCATGAAGTAGGCACGCAGACAGACAGGCAAGT
>N_747
CAGGCAAGTACATAATCAGGCAATAAATGGGCAAGTAGGCA
>N_748
AAATGGGCAAGTAGGCAAAGCAGGCATGAAATAGGCGCTTA
>N_749
GTGGGTAGGCAGGTATGAGACATAGGCAAACATGCAGGCAG
>N_750
ATGCAGGCAGGTATGAAAAGCGAGAAAAGGCAGGTGAGCAT
>N_751
AGGAAGCTCCTAGACAGGTACAAAATAGATGTGCGCAAAGT
>N_752
AGTAGGCATGTGCAAAGAAACTAAGCTCGTCGCCAGGCATG
>N_753
GCGAGTAAACACGCGGGCATCGAATAGGCAATTAGGCAGGT
>N_754
ATAAATTGGATCCGGTGCAGCACATTTTCTCTTTGATCTCG
>N_755
CCAGTTTCACTTGTATTGATCGCTTGGAAGAGGCTCTCGAT
>N_756
TATTGATCGCTTGGAAGAGGCTCTCGATGACTGAAAAATGC
>N_757
AAACTCACGAACAAACGCTGCCGATCGTCCACCACCAGTAT
>N_758
ATCGTCCACCACCAGTATTGCATACGACAAAAACCGGTCTC
>N_759
GCATCTTTCGGTCCCATATGCTCCGGCCATCCGGTATACTG
>N_760
GCATGGAAAAAAATAGTAGGCGGACAGGCGTGAGGAAGGTT
>N_761
GCCTATTTCATGCCTGCGTGCCTATACTTACCCAAATGTTA
>N_762
TATACTTACCCAAATGTTAGCAACAATTGTCTAGTCTTCAA
>N_763
CGTGCAAGTGATTGTTAAGTCCGCCAAAATTAGTTTTTCGT
>N_764
AATTAGTTTTTCGTCGAGTTCAGTGGGAAAGTACCTATCAC
>N_765
ATCACAGTTCACCTTATTAGCTCCAATAAAGTGATCTGAAA
>N_766
GGATTAAAAACGGAGGGTGGCTTGATAGACAGGCAGGCAGG
>N_767
GACGGGAGGGTGTAGGTTGTCTAGTGGGCAGGCAGGCGTAG
>N_768
AGTGGGCAGGCAGGCGTAGGCTGCTGCCAAGCAGATATAGG
>N_769
ACAATTGTGCTTGGTTTATTCAGCTTCACTGACTCCCAAAA
>N_770
TGCGGCAATCGCCAAAATATCGGAGCTTTTCTTATCAACAG
>N_771
ATCAACAGGCAACTGCGGAGCAGGCATCAACACAAACTTCA
>N_772
AGGTAGGCAGGCAGGCGTAACAGTCTTACCCATTCTTTTTC
>N_773
TTTTTCGAAGACTCATATGACACCGGATCACATTGACAGTG
>N_774
AGTGATTACCTCCCTGTAAGCCGCAAAACTGGGCAAAATCG
>N_775
CTGTAAGCCGCAAAACTGGGCAAAATCGTCTCCCGTAATTT
>N_776
AAAATCGTCTCCCGTAATTTCTAGGTTATTTGGAACATTCT
>N_777
TGTAGCCGTTCGGGGTTAAGCAAAAGTAAGCAATTATTGCA
>N_778
AATTATTGCACAAATTATGACAATGACGATCAGAGCCAAAA
>N_779
AGCCAAAATTACATATTGTCCGTGTGTTCTGGGATTTTGGA
>N_780
GGCAGGCAAAATTAGAGGTACCCGCCAAATATCTAGAAGCT
>N_781
AAGAAGAAATTGAGAATTTTCGTAAAAAATATTTTTAACGC
>N_782
AAGCTTTAATCCAAATTGTTCAAAAAAGTTTGGAGTAAAAA
>N_783
AAAACCTTTCTTTAGAATGTCTGCCTCTTGCCTCCATCCGC
>N_784
GGTTGTTGGGAGAAGAAGTGCGGAATGTGGAGCGTTTGTTG
>N_785
GAATGTTCTTGTCGAGGAGGCGAAGGTTATTGGTAAGTGTA
>N_786
CCGATGAATTACCAACGGCACGGAAAGCCTGAGTGTACCCT
>N_787
GAAAGTGTGCTAAGCGTAGGCGCGTTAAGCTAATTTTTCCT
>N_788
TCAGGGGTAGGCGGCAAACACAACGGAAATTTATCGATTTG
>N_789
TTCGGTTTCCGAAATTTTGTCGATGCATTAAGGGTTTGATA
>N_790
TACCTTCAGAATTTTGGTTTCCGAAAGTTTGTCTAAAAATG
>N_791
TCTAAAAATGCAGGGGTAGGCGGCAACTGCCGTTTGGCATA
>N_792
TCCCGTGAAACATGCGTGAACTTTCTTCTCGTTTCTTAATT
>N_793
TGGTGGTGGACCATTCTTTTCAGAATTTCCAAGATCTGGCG
>N_794
ATCTGGCGGTGGGAGAATTGCAGTCGGCAGAGGCTTGAATA
>N_795
TTGAATAAATTTGAAAAAAACAAGTCAAGAGCAGCAAGAGC
>N_796
CAAGTCAAGAGCAGCAAGAGCCTTTTTCGGTTCATCAAGTC
>N_797
CATCAAGTCTGTTTTGAAAACTTGAAAACTCCAGTCCACCA
>N_798
ACTTGAAAACTCCAGTCCACCATCATCCAAGCTCTTCAGAG
>N_799
GCTCTTCAGAGCATCCTGAACTTCACCGAGCGACTTCTTAT
>N_800
CACAAGTTCTACCAGTTTTTCCAACGATTTTTCCAAGCCCA
>N_801
ATTTTTCCAAGCCCATAAGACCACCAAGATTAGCCCAATCA
>N_802
ACCAAGATTAGCCCAATCAACCTTCTTAGCTTCCGTGAAAA
>N_803
CGTGAAAACATAACCATAGTCTACAAATTTTGTGGAATCAG
>N_804
GTCCTCCAGTCGAGCAATTTCTTGTGCCGCTGGGCCAATGG
>N_805
TGTTCAGCGGCGTTTGGAAACTGGGATGTTTTATCCGAAGC
>N_806
AAGTACAGCGCCAGAGATTTCAGACCACTATTGAGGCTTGA
>N_807
ATTTCAGACCACTATTGAGGCTTGAAACTGAGATCAGAGCA
>N_808
TTGAGGCTTGAAACTGAGATCAGAGCATCTTCGACGGCAGT
>N_809
TCGAGAGTCATTGATTTTTTCAATAGCACGTTTTTCTAGTG
>N_810
TTTTTCAATAGCACGTTTTTCTAGTGTTTTCAAAAGATTCG
>N_811
ATTCGGATTCAAGAAAGTAGCGTTTGCCGTCATTCTACTCA
>N_812
TTTTTTTCACTCCATTAAAGCATGGCTCAGCGGTTGTCCAA
>N_813
CAGTGAGCACTTCTGCGTGTCCTGATTTGCTTTCAACAAGT
>N_814
AGTAGATTTGGCGCATTGGGCTGAAAGTTTATTTTTATTTT
>N_815
TTTTTCTACGGAGCTTTGATCAGGGTGGGGTGGCAAACGAT
>N_816
ATTTGGAGAAACCGGCAAATCGCCGAAAATTTTTGGTAACT
>N_817
ATTCGCCAAAAATAAATATGCCAAACGGCAGTTGCCGCCTA
>N_818
CCTACCCCTGCATTTTTAGACAAACTTTCGGAAACCAAAAT
>N_819
ACCAAAATTCTGAAGGTATTCGACAATTTTTGAAAAACGCT
>N_820
CGTTGTGTTTGCCGCCTACCCCTGAAGTTGCACGTGGTGCC
>N_821
GATTTACCAGGAAAAATTAGCTTAACGCGCCTACGCTTAGC
>N_822
CTTAACGCGCCTACGCTTAGCACACTTTCCGAAGATGAAAT
>N_823
AAGATGAAATCGAAAGGGTACACTCAGGCTTTCCGTGCCGT
>N_824
TTTCCGTGCCGTTGGTAATTCATCGGAAAGCCACGCATACA
>N_825
ACGCATACACTTACCAATAACCTTCGCCTCATCGACAAGAA
>N_826
CCACATTCCGCACTTCTTCTCCCAACAACCAAATCGTCTCA
>N_827
AGAGTTTAGTGCTCCAATATCAATTGCTCCATTCGGTAGAC
>N_828
CAATTGCTCCATTCGGTAGACCAACTGTGTACTTCTTGGTT
>N_829
CAACTGTGTACTTCTTGGTTCGCAGGGACTGCCCGATGGAT
>N_830
CCATAATACAAAGAAAGAAGCAGCAGAATTATTGTTTTTGA
>N_831
TTGAAGCCATGCAACGTAATCTTCGGATTCTCCACTATGTT
>N_832
TTTTTCAACAAATCGTTTAACGCAGAATGGGATTTGGGAAT
>N_833
AACGCTTCAATCTCTGTGTACGAGTTGCTCCATACTGATAG
>N_834
ATCTCCAATATCATGAGCCACGTGGACAACACTTTTGACAG
>N_835
ATCTGCCTCAACATCGTCGCCGATATTCGATTGTAGTTCTA
>N_836
GCCGATATTCGATTGTAGTTCTATAAAGGTATAGTTTTTGG
>N_837
AAAGGTATAGTTTTTGGGGGCAAAAAACGAAAGTGGTTCAA
>N_838
GGCAAAAAACGAAAGTGGTTCAAAATTTTGGAACAAAATGC
>N_839
AGTGGTTCAAAATTTTGGAACAAAATGCCTATTTTTAGATA
>N_840
CGGTTATTTCCAAAAAAAAGCCGCAAATACTCTATCAGGGG
>N_841
GGTAGGCGGGAATTGCAGTTCGGCAAATGTATTTTCTGCAA
>N_842
TACAATTTTGTCGTCTCTGGCAGTTTACCGACTTGCCCATT
>N_843
ACCATAGGCCCTTATATAATCTTTTTCCGCCCACCCCTGTA
>N_844
CCTGCCTGGAACCTGCCTGCCCTATGTGAACGAGTAGACTG
>N_845
TAGACTGTAGTTTTAAAAAACAAAAAAAGGTATTTGCCTAA
>N_846
CTCAAATATTTGAATGTTTGCAACCAAACCTTTAAGCGCTA
>N_847
GTCAATTCTTGTTGTAGGTACATTGCATTGATCAATCGTGA
>N_848
ATCGTGAGGCGAATTGTAATCGCTCAACGGCAGTTATCAAG
>N_849
TACGTATCATGCGAGTTTAGCTTTCCAACCCCCCGCGAACT
>N_850
TTAACTTTTGTCTTTTTTGTCCTTTCTTGGCTATTTTTTTT
>N_851
GAGAATTGACCCGAATTTGACTTTTTTCGGATTTTTAGGAA
>N_852
TAGGAATTTTTCTTTTTTGTCAAAGCGAGCTAACGCTCGCC
>N_853
CTAAGCCTTACAAGGAAAGTCTTTGAAGGGGCCTGTAGATT
>N_854
AGAAGAGTGTTAGTTTTGATCTCTCCAAAAAATTTAGCTGC
>N_855
AGTGCTATCCACACAAATATCAGCTTGCGTGAACACCGAAA
>N_856
CAAATATCAGCTTGCGTGAACACCGAAAATGTGACGCCCAC
>N_857
AGGCTGAAGACAGTGGATTTCAATGGTGTTTTTAACTGAAA
>N_858
CGGAATATCAACATGAGAACCCCAAATCTACGGGCCGCTTT
>N_859
TATACATTAACATATATATACAACAAATACAACGTAAAAAT
>N_860
CTGTAATTCGACTGACAAACCTTTAGCTTCACGTTTGGAAC
>N_861
CTTTAGCTTCACGTTTGGAACGTGGATCTAATGACATCACA
>N_862
AATGATTGGAAGTGTGAATTCTGAGAGAAGGAGTGTTGGAA
>N_863
ATACATGAGGGAATGTGTTTCAAGCTGTAATTTCAGTAAAA
>N_864
ATTTTTACCTTTGCTTATAACTCCTCTACAAAATTTTTTCG
>N_865
TTTCGGACAAAAAAATAAAACAAGCATGGAGATTACAGGTG
>N_866
AACAAAAAATCCCGAGATAACACTTTTGTCTTCAAGATATT
>N_867
GGGTCCTTAAGAAGATAAAACAGATAATTAGCTTTTACGTT
>N_868
AACTTTTTTTTGGATTTAAACATTTTTTGGAGCCGAAATAC
>N_869
TGGAGCCGAAATACAAGTTTCAGGACACTAGTTTTCAACCT
>N_870
CTTGAAGACAAAAGTGTTATCTTGGGATTTTTTGTTTAAAT
>N_871
AAAAAGTTCGGGCTACTTTTCTCGGAATTTCAGTCTGAAAA
>N_872
TTGTTTTTTGTCACTATAACCCATTGGAATGAGCTGTAGAA
>N_873
GTGTTGGTAAAGAAAAAGGACGTGATTTTATCGATTTGCAT
>N_874
TGTTTTTATTGTATTTTTATCGAATTTTTAGTAGTTTTAAG
>N_875
AAGAGTTATCTGCGCGTATGCCAGATTTTGCAGGAGGAATC
>N_876
TCAGTTTTTGGCATGTAATCCTTACGAAGAGTACTTTCTGA
>N_877
TGTAATCCTTACGAAGAGTACTTTCTGAGGCTCAATGGCTT
>N_878
CTGAGGCTCAATGGCTTTTTCCCCCGCTGTTAGGTGCTTCA
>N_879
TCTAGGAGATTAAATATGTTCGCATTTGTTTCTTCCCTCTC
>N_880
TAATTTTTCGGTTTCCGGTTCGTGCACTCGCGCACCCTCTC
>N_881
AGAAGTCATGTTTTGATGGACCGTGTCCAAAGGAAGAATAT
>N_882
GTCGAGTGAAAGGTATGTAACTTCGTGTGAAGTCGACTCCA
>N_883
ATATTCCGATAACGTTTTATCGAGATGTATTATCGGGCGGC
>N_884
GTTTTATCGAGATGTATTATCGGGCGGCCCGAATTTTATGT
>N_885
AGTTCACATCGCAGAAAGAGCAATTCTTTATCGCGAAAGTA
>N_886
AATTCTTTATCGCGAAAGTACGATTTCAGGCCCCGGAAGGC
>N_887
CGATTTCAGGCCCCGGAAGGCTTTCTTATCAGTTTAATGCG
>N_888
GCTTTCTTATCAGTTTAATGCGACATCTTTCGTCGGGTGAG
>N_889
CTTGCGTTTCTATCGCATTTCATTGGACCGGTCGAGCCAGG
>N_890
TTGGACCGGTCGAGCCAGGTCTGAGTGTTTATGAGTACGAG
>N_891
GGTCTGAGTGTTTATGAGTACGAGTCGACTCCGTGAGTCTC
>N_892
TCAGGCGGTTTTCAAGGTTTCCCGTTCTTGGTTTCTGCTTC
>N_893
GTTCTTGGTTTCTGCTTCATCTTCTACTACCGTTTTAAGTA
>N_894
AAGTCTACGGAAGAGTAGAGCAAGCCTACGAAGAAGGTCTT
>N_895
AGCAAGCCTACGAAGAAGGTCTTCGAAAGAGTAGCGCAAGT
>N_896
GAAAGAGTAGCGCAAGTTTACGGAGGATTCACGCAGGTCTA
>N_897
TACGGAGGATTCACGCAGGTCTACGGAAGAGTGGAGCAGGT
>N_898
CCTTGTACCTGCACAAATAACCAGACGAGCCGATATATCTA
>N_899
AACCAGACGAGCCGATATATCTACCTTACCGAGCTCCGGGT
>N_900
TCAAGTATTTCAGGATGAAGCGTATAAGGCGATGATTTTCT
>N_901
GCGTATAAGGCGATGATTTTCTTTAGCTATGCCGCGCGTTT
>N_902
TAGCTATGCCGCGCGTTTTGCAATTGCATAGCTGTGTATTC
>N_903
CCGCTATCGACGACGCAGATCACGTATGAGTTGCTTTTATA
>N_904
CGCAGATCACGTATGAGTTGCTTTTATATACGGCGATCGAT
>N_905
AAATTAGCTCTATATTTTATCGCTTTCGTTGCTCACGCGAT
>N_906
CTTTCGTTGCTCACGCGATTCCCAGGTATTTTAATGTCGAA
>N_907
TGTGAGAATAACTCAGGTTTCGTAAGAGTTTCTCAAGACTA
>N_908
TCAAGACTAGGGAGGATATTCGCAGGTTGTTGAGTAATTTG
>N_909
AGCTATTCTCCTTGTCAGGACTTATTCAGGTGTGAGTCGAA
>N_910
GGACTTATTCAGGTGTGAGTCGAAGTAGCCCGAGACGTTTG
>N_911
AAGTAGCCCGAGACGTTTGGCCCTAGTATGGATACTTCACG
>N_912
CTGCACAGGTTCATAGCTGACTTAGCCGAATGAGCCCCTTC
>N_913
AGCTGACTTAGCCGAATGAGCCCCTTCGACGTCGCAATTTG
>N_914
CCTTCGACGTCGCAATTTGGCGGTTAGCACACTTCCAGGAA
>N_915
TCAGTAACTACGGAGTAAGGCGATCAGTTCCTTGCCGCATT
>N_916
TTAACTTTATTTTATATTAGCTCACGGCTTTCATTGGAAAC
>N_917
CGCCTTTTTGTCACTTTTTCCCAGTTCACTCAAGCCCAGAG
>N_918
GTTATAACTGAGAGTCATTTCACACACAATACGGTTTATCT
>N_919
TTTTCGCTATAGATGAATATCTGGTATAGGGGTGAAGAATC
>N_920
CTGGTATAGGGGTGAAGAATCTGTAATTATTAAACGCCTCA
>N_921
AAGAATCTGTAATTATTAAACGCCTCAAGCTTATAGCCGTG
>N_922
CCTCAAGCTTATAGCCGTGACTGACAGTTATAGCCCCCGGC
>N_923
ACCCATAATACTATATAATTCGTGTTGTCTTATTAGAGCGT
>N_924
TTATTAGAGCGTAACTTGATCAGGGAAAACGAATTCTCGGG
>N_925
TATTATTCCAAAGTGCGAGACACATATGCTATGATTTCCCT
>N_926
TTTCCCTTCCGGAGAAAAATCGAATTATTATGAAAATATTA
>N_927
AGGAGGTGAGTTTTATTTTTCCTTCATTGTCGCCTGAGTGG
>N_928
TTCGCAGCTCGACCCTTGTGCTTGTTTTGGCGGTAGCAGGA
>N_929
GTTTTGGCGGTAGCAGGAAACTTATGGGTTTTTTCACAGTT
>N_930
AGGAAACTTATGGGTTTTTTCACAGTTTCGGGAGAGATATT
>N_931
GATATTTACAGGCTCTGGTTCAGGGAACCAGATTCAGAGTT
>N_932
CTGGTTCAGGGAACCAGATTCAGAGTTTAATAATGATATAT
>N_933
ACACGGACGAAATGAGTGGTCCACCGAGCAACAATGTGGAA
>N_934
CACCGAGCAACAATGTGGAACGAGACGATTCCAGGTTTTCC
>N_935
CACGGCCACGTAGCGTTTGACATGTTGTGGGACTGAATTTC
>N_936
AGGCTTAGGCTTAGGCGGGGCTGGGAGGAGAAAAAAATTGC
>N_937
CTGGGAGGAGAAAAAAATTGCGGAATTTGCCGTTTGAAGAG
>N_938
GGAATTTGCCGTTTGAAGAGCTCGGCGAGTTTGCCGAGTTT
>N_939
CGTACACACTACAAATTGGACAAAAAATCGAAATATCAAAA
>N_940
ATCAAAAATAACAAATTGTTCTGAGTTTGATCAGTTCGGTA
>N_941
TGCAGAATTTGCCAAGCTCGCCTTTGTCTTTGGTCAATTTA
>N_942
ACCATATGAGTGATTATTATCAATTTTCCCACTGTCGCTAC
>N_943
TAAAAAGTAGTCATCAATTGCCGAAACAACTTCCTTCCAGC
>N_944
CTTCCAGCTTAAACTTTTTTCTTAGCCTCATCGGGACCCTT
>N_945
TAGCCTCATCGGGACCCTTTCCTAATCCCTTCTTAACCTCA
>N_946
CCCACTACGACCATCTTTGTCGTATAGCACCTTTCTCGCGA
>N_947
GTCGTATAGCACCTTTCTCGCGAGAGTGTGTGGAAACAATT
>N_948
CTCGCGAGAGTGTGTGGAAACAATTTGCGAAAAACGGCTCC
>N_949
ACAAAAATGTTCAAACAAATCTCCCCTTCTCGTTTATCCCC
>N_950
TCGTTTATCCCCCTGTTGCACAATATCCTTTTCTCACAAAA
>N_951
TTTTGCGCTTTGTCGTGTTACTGTGAAAGGCGGAGTACTGA
>N_952
AAGGTCAATTTATTATTTTACTATCGAAAAACTAAAAAAAT
>N_953
GTCACATAGATATTCGGAATCAGGGGCAAATTTGAAGTCAA
>N_954
TAAATAACGACAACTCTGAACTTTTGTCCCGAAAGAAATCG
>N_955
ATCCCTCGAAGCTCGGTATACAAAAGGATCATGAAAAAGGG
>N_956
GGATCATGAAAAAGGGGTGTCTCACCTTGCGCATAATACCT
>N_957
CTTCTGTCTTTCCCCCTTCACCAGAAAGATTTCCTTCTTAT
>N_958
TCTCACAACGCTTCTGTCTACCTGCCTGCGTCTCCTCGGTA
>N_959
TTGTAGCTGCCACTTACCAACAGACTTGCCTCTTGGAGGTC
>N_960
ATCACAAGATTATGAGAATGCTTATTGCGCAACATTTTTGA
>N_961
TTTCGTATTATAATTTTATTCATTTCGAGAATCGAGCCCAT
>N_962
TTTAGCGCGTCAAGATTTTTCCTTACGGAAATACAAACTTC
>N_963
TTAAAAAAAAGCTTAGAATTCTTAGAATGCGTATTGCGCAG
>N_964
GATCGAGATATTTTGTGTGTCAAATATATTCCCGTAAAACA
>N_965
GAATAGTTGACCGCGTAATTCGACCCGTTTCCCTACGACTG
>N_966
CCCACACTTTTCGTAAACTTCTGAGAGACAAAACAATAATA
>N_967
ATCAATAATGCCTATATTCTCCGCATCCCGTAGCCGATCCC
>N_968
ATATTCTCCGCATCCCGTAGCCGATCCCATCACCGTAATTC
>N_969
AAGGTCTCTCTTTTATATTACCCAGGCGCAAAATTTCGTGC
>N_970
CAAAATTTCGTGCAAAAATACAATCGACGGTCTCGACGCGA
>N_971
GAGACCGGGTACAGTATTTTCGACTGCGATTTTGGTTTTTA
>N_972
AAACCTAACCAATAGAATTTCCAGCGCTCACACTCATTGGG
>N_973
TCACACTCATTGGGTGGAAGCAGCAGCAGTCCGACGAGCTC
>N_974
AGTCATCAGTTTTGTTTGAACAGCAGGTGTGAAATTTATTG
>N_975
CCTCCAGTTTTTGTAGTTTTCCGCCTAAAATGTCGGAAATT
>N_976
GGGACCACGGCCTTTTAAATCGGTATGCGCTTTTAGTTTTG
>N_977
CCAGAAATGAGCAACGGGAACAGCTACAATCACCATCACCA
>N_978
CATCACCAATTCCCGATGAGCATTCCAATATCGTGCTCGTC
>N_979
CGTGCTCGTCACACTCAATTCAATCACAATCACGAATGAAC
>N_980
CTCTGAACGCGAATAGGGATCTCCTGTCTCCCGGCAACGAC
>N_981
CTCCTGTCTCCCGGCAACGACGTAATTGTCACCAGAACCGT
>N_982
TGTCAGGATATTGGGGAATACAACGGTATGAAAATCTGCTT
>N_983
GAATACAACGGTATGAAAATCTGCTTTTCATCGAAAAAAAT
>N_984
GGACCCAGCGTGGTATCGAGCCCGTAATGCGAATCAGGAGG
>N_985
GGAGGAGGGTCTGGTTCATGCAGATTGTGTAGTGAGAATAA
>N_986
TCTGTGAATAACCCCGATTCCCATGAAAATAGGATTTTCAG
>N_987
TCCCATGAAAATAGGATTTTCAGCAGAAACTCCAGGCAAAT
>N_988
GGCAAATTGAGTTTTTGATGCGAATAATGGATTAAAAAAGA
>N_989
AATTGAGAAAATGGTTTTAACACAAAAATCCACAAAAAATT
>N_990
ATAAATTTTAGCGGGCAAGCCTACGACAATGGAATTGTAAG
>N_991
TGGAATTGTAAGAATGAGAGCTAGCGGATGTGACGTGGCTC
>N_992
ATGAGAGCTAGCGGATGTGACGTGGCTCCGGGAGCAGCTTC
>N_993
CAACCTCCAGCACATCATCACATCATTCAACTGCAGCAAAC
>N_994
TCTCGGTTTTCAGTCGGTTTCCAGTTTTATGAAAAAAACGT
>N_995
TCACTAAAAACGACATATTTCTTTAAAAACGTAAACATCGG
>N_996
TTCTTTAAAAACGTAAACATCGGAAATTGTTTGCATGAAAA
>N_997
AAAAACGAGAATTTTTTTTTCGTCGAAAGTTCCAACAAAAA
>N_998
TTCCCACATCTATTTTGTAACGAATACGGGAAAAAATATTT
>N_999
ATCGAAAGATTCCGGCAAACCGACAACCCTCCGATTTGCCG
>N_1000
TTCCGGCACTACTTGAATAACCCTGTATACCACTTTTAAAA
>N_1001
AATTTGTAAACTCCAGATTACTCCGCGGCAAACCGGACGGA
>N_1002
CTTCCTAGTACGTGAATCCACAAATTTCCCCGGCGACTTCA
>N_1003
GACGTCCGGCGGACAGCTGACCTGTGACAAGGAAGAATACT
>N_1004
CACAGTTGGTCTCGGTGAGTCATTTCGGGGCTGTAGAGACA
>N_1005
TCATTTCGGGGCTGTAGAGACAGGAAAAGGGGGAGGAATGG
>N_1006
GGGGAGGAATGGGTAATGAACCGGTATTCGTTAGAATGAGA
>N_1007
AATGAGACAGGTGAAGATAACAGTTATGATTTTATATTGTG
>N_1008
CACTACAAACGTGACGCGGACGGTCTCTGCCATCGCCTGGT
>N_1009
GTCATTTGGTTCATCGTCGACAGTTGATTTGGAAGATCGAA
>N_1010
AAGATCGAACATCAGTATTTCGACACGCGGGTCTAGTTATT
>N_1011
ACACGCGGGTCTAGTTATTTCATCGAACGATATTGATGTTG
>N_1012
CGATATTGATGTTGGTGATACAATTGGACACGGAGAATTTG
>N_1013
ACGGAGAATTTGGAGATGTTCGATTGGGAACTTATAAGAAT
>N_1014
CATGGAAATGGAATGTTGGACTCATTGCTGGATGAAGCCAA
>N_1015
AAGTTTATGGTGTAAGTTATCAAATTATTGAGAAGAAAATA
>N_1016
TGAGAAGAAAATAATTTTGGCAAAGCCCAAAACAATGCGTG
>N_1017
CCAAAACAATGCGTGTTGAACAAAGTCATATTAAAAATATA
>N_1018
TGACACTTGTCGGTGTTGTACTGGATGATGTGAATGTCTAC
>N_1019
ATGGCAAATGGTAATTTAATCGATTTACTCCGATCTCGAGG
>N_1020
TACTCCGATCTCGAGGAAGGCATGCGTTGGAGAGGAGGCAG
>N_1021
GCGATGTAAGAAAAAGTTGACAAATAAAAAAATTGGAATTT
>N_1022
ACTCACCACGAAAAGGGTTACTGTAGCAGTGCTTTTAGCTG
>N_1023
TTTTTTTTTTCAAACAACAACCCTGATTTCAAGGGTAAACA
>N_1024
TTTTAGTTTTTAAAAAAAGTCGTTTAAATTTGTTGCACAAT
>N_1025
CAGGCACACAGCTGAAAATGCTAATACAGTACTGCTTTTCG
>N_1026
CTCCGGCAAAGTGGAAAATTCGATTTTTTTTTGTTAGAAAA
>N_1027
GTTAGAAAATTTGAAAATGTCAAAGATCTGATTTGAATGTT
>N_1028
GTGACAGCTGTTCTTGAAATCCAAATTTTCAACTTTTTTTC
>N_1029
TCCATTTTCAGGGATATTTGCCAAGGAATGTGTTATCTGGA
>N_1030
TTTGCCAAGGAATGTGTTATCTGGAATCAAAACAGATTGTT
>N_1031
ACTCGACGATGATTTAGTAGCGAAAGTTTCGGATTTTGGAT
>N_1032
GAAAAAAGCAAACAGCCAGTCACATGATTCGGCTTCTGGCA
>N_1033
TATTCTTTCAAAATTAATTTCATAAAAAGAAACAAAATCAT
>N_1034
TTTTTTTTAGCAATTCACCACAAAATCCGATGTTTGGTCAT
>N_1035
ACCCAAGAATTGTGAGTTTTCAGACAACATTTTTTTAATTA
>N_1036
GCTAGCTGTTGTTTTTATTTCTTGGTTGGGATCATTTCTTT
>N_1037
AATCTGCGCGAGAATGAGATCTACGAAAATGAGCGACGATG
>N_1038
ATGAGATCTACGAAAATGAGCGACGATGCTAGGATGAAACG
>N_1039
TTCAAAAATAGAGTTTTTAACCTTTTTCGTAGATCCTCTTC
>N_1040
TTTTAACCTTTTTCGTAGATCCTCTTCTCGTAGATTCCTTT
>N_1041
TCGGCTTGGCCGAGTTTTCTCCCGGCCACGATCATCACTAT
>N_1042
ATTTTCAGGGAGCCGATGGTCGTTCGGTATGTGTATATTGC
>N_1043
CGTTCGGTATGTGTATATTGCATTTTTTCGTTAGGTTCTAT
>N_1044
TCGAAATACAACGTTTTTTTCAAAAAAAAAACACCTTATTC
>N_1045
ATTAAAAAAGATTAAATGTTCGAAAAAAAGAGAAATATATA
>N_1046
ATTGGCTTATTTGGAAAAATCAAAAAATAGTAAGAAAAAAA
>N_1047
ACCACGAAAATCGCCGTGCGCCTTTAAATTCGGCCGACCAC
>N_1048
CCTTTAAATTCGGCCGACCACGTCTCGCCTAAGTCCAGTCC
>N_1049
TCGATGTTAAAAATTATAAACATTTTTCAGAAAGGAACACC
>N_1050
TGTGTGTTTTTGTGTGATTTCCGGCACCCAACTCCCCAGAA
>N_1051
CACCCAACTCCCCAGAATTTCCCTCAAAAACTCTATTTTTT
>N_1052
GAATGAAACATGGGCTCTATCGGCACAAGATCGACCGTCTT
>N_1053
AAGATCGACCGTCTTTTGGACAGGTAGATTTTTTAAGGGAA
>N_1054
TTAAAAATCATTTTCATGTACAATGTCAAAATTTTAAAAAA
>N_1055
TTCTAGTCCATATGATGTTTCTGTTTTTTTTTCGCTGTTTT
>N_1056
GCATCGTTATTATATATTTTCTAATCCGCTGCCGCGCATTT
>N_1057
GCCGCGCATTTCGGGAGATCCTGGAATTTAAAGGCACAGCG
>N_1058
GAGATCCTGGAATTTAAAGGCACAGCGGTGTTTTTGGATGG
>N_1059
GTATTTTCCGAAATAATTTTCTCTGTTGGGTCTCACCACGA
>N_1060
CTTGCCCACACCTCTCCGAACGGCCGATACCCAATCTACGG
>N_1061
AACGGCCGATACCCAATCTACGGTTTCTTCAATTTTCCTCT
>N_1062
ATTTCCCTCAACAAAAAATGCTCAAAACTCCGCCCCTTTAT
>N_1063
AAACTCCGCCCCTTTATTGGCATAATTTTTGCCGCCACGGA
>N_1064
TTTTAAGATTATTTTTAGAACTTTTAGTTTTTGTATGTGTG
>N_1065
TCTGAATATGTCCAACTTCACAAGCTTCGTAGATTACGCGG
>N_1066
GATTTTGAATGTTGAATGTGCAAGTGCGCCCTATGGATAAA
>N_1067
CGCCCTATGGATAAATGGAGCAGCGTGGCAATTCGAAAAAA
>N_1068
GGAAGAAATTCGAGAATTGACTGAAAAAAGCGCGTCTTTAT
>N_1069
TCTTAAAATCGGAAATTTTTCGCCCCGAAACTGAACCGAAA
>N_1070
CGAAACTGAACCGAAAAATTCGAAAAATGAAGCGCGGTCAA
>N_1071
CGTCACCGTTGAACGAAAAACGGCCAATTCCACTGTTTCCA
>N_1072
AACGGCCAATTCCACTGTTTCCAAGTGAATTTATCGATTTT
>N_1073
AGACGAAATCAGCAGCTCTTCGTGCGATGACGTCTCGTTTT
>N_1074
GCAGGGACATGTTATATGTACAAAAGTTCGACTTCGATTCT
>N_1075
CTGCCGTGGTGAAAGAGGTTCGAAATTCAAAAAAAAAAGAA
>N_1076
ATTAAATTTCAGTTTAAAGGCGCATCTCACATTTAAATATG
>N_1077
ATTCGTGTAACATGAATATTCAGTTTAAAGGCGCGTGCTAG
>N_1078
TAAAAAAATATATATATATTCGTGAAAAAATGTTCTTTTTA
>N_1079
ACGCATGGTCCAAAAGTCGACAAATCGTGGCCCAATATTTT
>N_1080
CCGCAAAGGTCGAAATTTTTCGACGATTTCTACGATGTTCC
>N_1081
TCGACGATTTCTACGATGTTCCGCTCACTGCGATCGCCAGA
>N_1082
AAAGGTGAAAAATATTTTTACTTCAAAAAATTATTATATTA
>N_1083
AAAATAATGAAAAATATATACAGAAAAATACGGAAAATTTG
>N_1084
TGGTGACAATTAGAATATTACCCGCAAACAAAATTCAAATG
>N_1085
AAAATTTTGTAATTTGAGTGCTTGACATCAGTTTAATAAAA
>N_1086
ATTTTGAAACCAAGAATTTTCGAAAAAAAATCACGTATACC
>N_1087
CGAAAAAAAATCACGTATACCTAAAAACTTGTAGTTTTTTA
>N_1088
CAAATTTCAACGCCTCGAGACAAGCCTATCAACAATGGAAA
>N_1089
TGGACCAATCGAAAAAATGACTCAAGTTGGAGCTGCTATGG
>N_1090
GTGTGAAGGCGAAAAGTAGGCATTGGATAATTAGTATTGGG
>N_1091
TTTTATTCAATAAAAATATACTACGGGAGCACTAAATTTTT
>N_1092
ACGAAGCATGGCGTTCGGAACTCCAAAGGTGCCAGCAGAAG
>N_1093
CAAAGAAGGCTTCAACTATGCGGCTCAGGGGTGCGATTTTT
>N_1094
AACTATGCGGCTCAGGGGTGCGATTTTTGGAAAAAAAAACT
>N_1095
TGTATAGTGTATGTATTTTTCAAATTTCCAGCTACCCTGTG
>N_1096
CCTGTGTACGTAGTAGTGAGCAACTTCTTGGATCGTGTGGA
>N_1097
TAGTGAGCAACTTCTTGGATCGTGTGGACATTGAACGACAA
>N_1098
TGGACATTGAACGACAACTACAACACTACAAACAAGGACGA
>N_1099
ATTTCCGATTTGGGTGTGGTCTCGGGCGAACGGACACTCGG
>N_1100
ACACTCGGCGTTATTCGTTTCGGCGGATCACGAGAACAATA
>N_1101
GAACAATATCGCGATGCCGGCGATTTTGGCGAAGTTAGTAC
>N_1102
ACCCGTTGCCATCCGAATAACGAGAAGCCGCATGTTATAAA
>N_1103
CCGCATGTTATAAAATTGGACGTCGATTTTGTGTCGAATGT
>N_1104
CTTTTGATAATCTTCTATCGCTTTGTGCAATTGGTGAGGGA
>N_1105
AAAATTATTCGCCGTATTTTCAGCTGTTTTATTTTCCATTA
>N_1106
ATTATTTTCCATATAATATGCATTTTCCCAGACTCCTACGA
>N_1107
AACGAGTTAGTCATTTACATCCACAATCGACTGATCAGAAT
>N_1108
CTCCGCCAGAACTTTAGGAACTTGCACCGAACTACTTGCTG
>N_1109
GGATACAACTTTTGATGAAGCTGATCATCGGATCCTCCTCT
>N_1110
TGATCGTGAACCCATTTAATCAATTCCTTATCAACGTCGTC
>N_1111
ACTTTAAAGGTCTTCCACCTCCCGAAAGTCGCTTTGTTGCA
>N_1112
TCGCTTTGTTGCAGTTGAGCCGTTGTCTTCTCTGAAAGTGT
>N_1113
AACAGAGAATTTATGTTATGCCCGTATTTCAAAATATAGGA
>N_1114
TAGTATTTGGAATAAAAGGTCCATAAAAGGTTCTCAATTGA
>N_1115
AAGGTTCTCAATTGATAGGGCTTGCATGTAGGCGTTAAACC
>N_1116
GTTAAACCCTGCCTTTAAGGCGACCTCCGCTTGCCTCTCGG
>N_1117
AAATTCACATAGGCGGGTTTCAAGCAGGACCCTGACACCGC
>N_1118
ATGAAAGTCCTAGCCCTGGACTATTTTTTTGAACACAAAAA
>N_1119
TTTTGAACACAAAAATATGTCCGAAGTGGCAAAACTTACAA
>N_1120
TTTGCTGCTTTCGATATATTCTTATGTTCAAGGGCATAATT
>N_1121
TATATTCTTATGTTCAAGGGCATAATTTATGGCATGCAGTT
>N_1122
TCAAGTCATACGTTCTTTTTCGAGTTTTTACAGGCACTTCT
>N_1123
TCGAGTTTTTACAGGCACTTCTGTAGGGATTTCGCTCATTG
>N_1124
GGATTTCGCTCATTGGTTTTCTCTGAAAAATAAGTATATAA
>N_1125
TCTGAAAAATAAGTATATAACAAGCAAAGTCTTAACTAGTC
>N_1126
AATAAAACATGTGAGAAAAGCGAACGAAGGGGCAAGACTAA
>N_1127
TTGGCACACACGCAGAGAGACATGGCTAATAGAGTGTGCAA
>N_1128
GACATGGCTAATAGAGTGTGCAAGACTATTAGAGGGTAGAG
>N_1129
AGACTATTAGAGGGTAGAGGCAGTGAGACGAATTTCCGACT
>N_1130
AGAGGCAGTGAGACGAATTTCCGACTGGTCAGAATGTAAAG
>N_1131
GTCAGAATGTAAAGGGGGTGCAAGGCTAATAGGAGGAGACA
>N_1132
TATATGAAAAGAGAGTAAGACTGAATACGTGTATGGGCACC
>N_1133
TTGGAATTGAAAAGAAAATACCAAGAAATGGAAAAAACCTC
>N_1134
TTCTACTAAAATGCATTAATCTTGAGTTTATCTCTAACAAA
>N_1135
TCTCTAACAAATTGATGGTACTTTTGAATGGTTATAACACC
>N_1136
GTACTTTTGAATGGTTATAACACCGGATATTTTGCAGAAGA
>N_1137
TTATAACACCGGATATTTTGCAGAAGACGAAGGATCAGATA
>N_1138
GAGTTTATTAAATGTTTTTTCTGTACTAAAAATGGGGTTTA
>N_1139
TAAAAATGGGGTTTAAAAAACTAATTTTAATTTAGTTCTCT
>N_1140
TTGGCCACCCATTTGGTGAACGGCTACTCGGAAGAACCGAC
>N_1141
TGAACGGCTACTCGGAAGAACCGACGATGATCCATCGAGAC
>N_1142
CCGACGATGATCCATCGAGACGTGGAAAACCACAGAATAAA
>N_1143
AAATGAGAACTGACGTCATGCCGACGTGGTTGCTCTTCTTG
>N_1144
GCTCTTCTTGGATTGTGTTTCACAGCTACATCGAATATATA
>N_1145
AATAAATTTTATATTGTTTTCGAATTTCGAATCATAAAAAT
>N_1146
CGAATCATAAAAATTAGTTTCAAGTTAACACACCTTTTTTT
>N_1147
AGTTAACACACCTTTTTTTTCAAATAATTTTTTTAAAAAAT
>N_1148
TAAAAACAATTAATTTTTTTCCTATTTCCAGATTCACATTC
>N_1149
CATCAATGGCTTGTAATAATCTGGAAGAGCAATTACTCGCA
>N_1150
TCTGGAAGAGCAATTACTCGCAAAAGTCGGCGGTGGACCAT
>N_1151
AAAGTCGGCGGTGGACCATTCCCATTGGATCGATATTTTGA
>N_1152
TTTTTCACTGCCATTAATTTCCGAGAGGAAAATCTAGGAAT
>N_1153
TCGAGTGTTCTCTTTTTTTGCGGCCTTATCTCGATTTTTCC
>N_1154
CGGCCACCGACGTCGTTTTGCGATATTCAACTGTGGTCCGA
>N_1155
CGATGGATTCCTCCGGCAAACGGGAAAAATTCGGGAAAACT
>N_1156
GGCGAAGAACTCTCGCTGGACGAGAAAATGATCGAAATGGC
>N_1157
ACAGTTCCGAGTGGAAAATGCATTTGGACCTACCGGAAGAG
>N_1158
GGACCTACCGGAAGAGGTGACCAAACTTTTCGGATTTATAG
>N_1159
AAACTTTTCGGATTTATAGGCTCTAAACATATTTTTACTTT
>N_1160
ATTCTTAAATTTTTAGTATTCATCTGCATATCCTTACTCGA
>N_1161
CTGCATATCCTTACTCGATTCCGGAGATTTCCCGCCCAATA
>N_1162
TTAAATGATTTTGATATGATCCGGCCGGATGATTTCGACGC
>N_1163
CGACGCAATGTCCATGAATTCATCCATCAACTCATATTCGT
>N_1164
TAAATTACGACATATTTTGTCTCGAATTTTTTATAGGTGAC
>N_1165
TTATAATAGACATTTAGTGTCTAGGCACACATAAAAGTTAG
>N_1166
GGTCGGCAAATAATTGTTGGCGTATTTTGTCAATTCACGAT
>N_1167
TAGAAATTTATTATGGTTGGCAATAAGTACTGAGTCAAAAT
>N_1168
TGTTATTAACTATGGGCTTTCATCTGAAAGTAGTCACAAAA
>N_1169
GGCTTTCATCTGAAAGTAGTCACAAAACATTTTAAAAACTC
>N_1170
TTTACGCCCTCTTATTTTTTCTCTTATTTTCAGCATTGATA
>N_1171
CATTGATATGAGTTTATGTACGGATCAAGAGTGTCGGTTTT
>N_1172
GCAGCCAGTTCGTAACAACACGACAACAGAATCAATATTCG
>N_1173
ATCATTCGACACTTGAGAAACGAAATCGTCGAGCAGCTGCC
>N_1174
CGCCAGTTATTCAAATGAGACCAAAAGAGCAAATTGTCGGA
>N_1175
ATTATCACCAAGACCACATTCCCGAACTGTTGAGACGCCTA
>N_1176
TCACTCAAATCAATCGCCTTCAAAATTTGATAAAAACTCGA
>N_1177
TTTCAAGATCTGGTGGGATTCCGGATCTACATTCTTCATTT
>N_1178
CAGCGCAAAATCCCTAAATCCGGAATTCCACCGAATCTTGA
>N_1179
TACAATCGTTCACTTTCTTGCCTTCAAAATTTGAATGAAGA
>N_1180
AGAATTAAATTTAAAATGTGCTCAAAAAATTCTTTAAAAAT
>N_1181
CATGTTTCAGTCCCCATCGCCCTCCTACACCCCATTTCACC
>N_1182
AGCAACACCGTCCGTGCCGACAATCGCCCAATTCCCCCGCC
>N_1183
GTGCCGACAATCGCCCAATTCCCCCGCCCCGGCCGCAGGGC
>N_1184
CCCCCGCCCCGGCCGCAGGGCCTAGGAACACTGACCCCATC
>N_1185
ATCACGCCCCGAGATAAGAGCTCATCGAGATGATATAGAGA
>N_1186
ATTTTGAAGAAAAAGTTATACTTTTATTTTAATTTCCGCTC
>N_1187
ATATGCCCCTTTAAATTGAGCTACAGTAGTCACGTCGAAAA
>N_1188
CTCAGCTCTACCCCATTTTTCTTTCATTTGTCACCTACTTC
>N_1189
CTTTCATTTGTCACCTACTTCCTTCATATATGCCCGGTTAA
>N_1190
TAATTATGTATTTTTTGATGCTTTTTTAGTCCCGCCACGGT
>N_1191
TTTTTTTGAAAAAAAAAGTGCAAAAAACACTCAAGGGAAAA
>N_1192
TACCAAAAAATCTCTAAAACCCCGTGGCGGGAACCTACTTC
>N_1193
CTAAAACCCCGTGGCGGGAACCTACTTCACTTTTATTCTGC
>N_1194
ATTTGATTCAGTTGAAGGGACACGAGAACGCGAAAAAGTCG
>N_1195
GCCGCAGGCAAAACAACATTCCGCCTTTTTCTATTGCTGGC
>N_1196
GGCTTAGTTTTCGCAATTTTCTCGGCTACCAGGCTACTGCA
>N_1197
TCTCGGCTACCAGGCTACTGCAAAAATGATCGATCCGTGAA
>N_1198
GAGTTACACAGAGAGTGGGGCGGAGCGGAACATCGCAACAC
>N_1199
TTTTGTATAAAAATGGTATTCATTCTAAATAATTCACATAT
>N_1200
CATATAAAAACATGGAATATCCTCTCAAATTAAGAGTCTTA
>N_1201
ATTAGAATTAAATTGGATATCATTTTCATTCGAAAAGAAAG
>N_1202
GTTTTTTTTTCAGTATTTAACTTTTGAACGATCGATTATTT
>N_1203
TCGATTATTTATAAGGTTTGCGGTTAAAAACGATGAATTTC
>N_1204
ACGATGAATTTCGTGTTTTTCTTTTCTGGATTCAAATGACA
>N_1205
GTCAAACACGGAAAAATAAGCGAAAATAACAAAAAATCGTG
>N_1206
CAAAAAATCGTGTATTGTAACCAAAAAGTTCTCCACGAGTA
>N_1207
ACACTAGAGCCGACGCGCCGCAGGTTTGCAAAACAACGCCC
>N_1208
TCTTTTAATTTCCAGGCAGACGAGCGATGGGACAAAGATCC
>N_1209
GATCCACAATTGAAAGGAGTCCGATTTCTAGGGCAAGCGAT
>N_1210
CTCGAAAAAGCACGTGGAATCGATGCACGCGTTGCCGGACC
>N_1211
TTATCGAAGCGATTTTTGTTCATCTCATCCAAATATGAAAA
>N_1212
CATTGTCGTTTTTCAAAAAACACTCATGGTAAACGAAGTCC
>N_1213
CAAAAAACACTCATGGTAAACGAAGTCCCCGTGGAGTACAC
>N_1214
ACGACAATGTCGCATCGAGACCCAAACTGGGAAACGCCTGC
>N_1215
ATATTTTATTACTTGTAGCGCTGAAATATGACAGTTATTAT
>N_1216
CAATCAAAACAGGTATTTTTCAAAATTTCGCCGTAAAATCT
>N_1217
TTCGCCGTAAAATCTAATAACCAATTTTGAGATGTTGCCAC
>N_1218
CCGAGCCCCCACGGATAATTCTGAGAGAAGTTCCGGTCCAG
>N_1219
GAAGTTCCGGTCCAGAATAACCAGAAAGAGCATCCACCGGT
>N_1220
AGAAAGAGCATCCACCGGTTCAGGAGATCAAAACCGTGTCC
>N_1221
CGGAAAATTCCGGATCACTTCGACGTGGGCCCACGGTTCTA
>N_1222
TTCGACGTGGGCCCACGGTTCTACATGAATGTCCCCGCAGA
>N_1223
CGTCGAGAACGAGTGTTGGGCGGTGATCGAAAGAATAGGAA
>N_1224
TTCGAGGCCTCTGAGCTTGTCGAGTACCGCGATCACGATTG
>N_1225
CGATTGGTACATCGCTTTGGCGATTAATAAGGAGAAAACGC
>N_1226
GGCGATTAATAAGGAGAAAACGCCGGATAAGGCGAATTATC
>N_1227
TTTAAATTTCAGCACCTACTCTACAGCTATCGAGGCGGAAT
>N_1228
TACAGCTATCGAGGCGGAATCCAACGCATAATTCTCACGCC
>N_1229
CTAGTGAAGTACAAAATCATCGGAGACGGTCTGTACGAAGT
>N_1230
TCACTCGTCCCTTCCTCAAACTGGTCTAATCAGTCCCAAAT
>N_1231
GTCTAATCAGTCCCAAATATCGTTACAACAAAGGCGTCGAG
>N_1232
AAATATCGTTACAACAAAGGCGTCGAGCTTCGGATTTTCGG
>N_1233
TGGATTGATTTTGTGTTGGACGACGATCATCAGACGCACAG
>N_1234
GCACAGGACGATGGTTTGGACAGATGCGGTCGGACCGATCT
>N_1235
TCTGAGTGCCGCGGATCGAGCCAATATTCGACGGAAGCTGC
>N_1236
AGCTGCTGCTGACCGAGATGCAGATTTTCGCGCCGTTGCGA
>N_1237
TTCGCGCCGTTGCGAATGTGCCATATTACTGTCAAGGCGGA
>N_1238
GCGTAAAAAGAATAATAGTTCCAAATTTTCAGCTCGATTCC
>N_1239
ATATCATCGTTCCAGCCACTCATCGAAGAATCAGAGAAGGA
>N_1240
TCGAAGAATCAGAGAAGGATCCGAATATTGGGCGCAATTTA
>N_1241
CTCAGATTCGATGATTTAGTCGTTACAAAGAAGGTGCTTAA
>N_1242
GAACGGCTACTGGCTGAAGTCTCAAAGATTGGAGGGTCACG
>N_1243
AGTCTCAAAGATTGGAGGGTCACGTTAATGTGTTCGCCGGT
>N_1244
GGTGCAAATCAAATCGGAATCATTGAGTCGGCGGGTGAAAA
>N_1245
ATGGCGTTCGTGGTTCCGTGCTATCAGAACAGCACGTTTGC
>N_1246
GGACGCTTTCTGAATTATTGCCCGAAGACGTGGCCACCGTC
>N_1247
ATTATTGCCCGAAGACGTGGCCACCGTCTGTTCGGAAAATG
>N_1248
GGAAAATGCGTGATCAGTATCAGAAAGAGCACGTTGTAAGC
>N_1249
CAGAAAGAGCACGTTGTAAGCACAATTTTCCAGAGAAAAAG
>N_1250
ATAAATTTTCTTATTTTCAGCTGAAATCCGAAGTCCGAAGT
>N_1251
TTTCAGCTGAAATCCGAAGTCCGAAGTTCACCAATCTGCAT
>N_1252
GTTCACCAATCTGCATGAAACAGCCGGATTATTGCCTCAAA
>N_1253
ATGAAACAGCCGGATTATTGCCTCAAATCACTACGAGGATT
>N_1254
CTCAAATCACTACGAGGATTCAGCGAGTGCCCATTTTGATC
>N_1255
CAGCGAGTGCCCATTTTGATCACTCAAAGTTTTATATATTT
>N_1256
AGTATTTTCCCGTTTTTTTTCTTTTGTTCAATTTTCCCTTT
>N_1257
CTGCCAGTTTTTGAGAAGAACCAGAAGATGGAACGCAGGCG
>N_1258
AGAAGAACCAGAAGATGGAACGCAGGCGAGTTTCTGAAACG
>N_1259
GATGGAACGCAGGCGAGTTTCTGAAACGGAAAGGGTTTGAA
>N_1260
ATCCGCCATGGCCAGACCATCATATTGACATGTACCGTTTA
>N_1261
GACCATCATATTGACATGTACCGTTTAATGGGTTCGGTACC
>N_1262
ACCGTTTAATGGGTTCGGTACCGCTGAAAAGTTGTTGGTCT
>N_1263
ACCGCTGAAAAGTTGTTGGTCTCGCAGCGAAGTACTACAGT
>N_1264
CGATAGCTTTTTGTAGGAGTCGATTGTCCATCGACAAGGAA
>N_1265
AAAATTTTGATAGGGAGAAGCATTGAAATTTAATTGTTTTT
>N_1266
TAAAACCGGAAAATATGAGTCATTATGGGGGGTTTTCAACC
>N_1267
TAAATTGGTTCAATTTGTAGCTAGAGAACTTAAAATTGGTC
>N_1268
AGTATCCAAAAAAAGTGGTTCAATTTAAAAAAAATTGGTCA
>N_1269
GGGAAAATTATCGATTTTTTCGCCGCTTCGCAACTTGGACG
>N_1270
AATTCGCAAAAATCGATGGTCACTAATTTTTTTGCAAAACC
>N_1271
GATGGTCACTAATTTTTTTGCAAAACCCCAGTAAAAAATCG
>N_1272
TCGCTTTTTTCGCCGCATTTCCTAACTTTTTCTATGCCACC
>N_1273
AGCTTCCCAAACCCGCTCATCAGCCCGCGTGCTTCATCAAT
>N_1274
ATCAATCATTCCGTTGAGAACTATGAATTTTTCGAATGAAA
>N_1275
AAAGAGGGGGATTTATTAGACTGAAAAAGTGTTTTTGTGCC
>N_1276
TATAAAAGGTAAGAGGAGATCAAAGGTCACGCCACTAGGGC
>N_1277
CAAAGGTCACGCCACTAGGGCTTGAAAAATGAATGCCTGCC
>N_1278
GCAGACAAAAAGTGGGTGAACAACGAGAAAAGGCACGTAAA
>N_1279
GGGTGAACAACGAGAAAAGGCACGTAAAAAGGGGTAAAGGT
>N_1280
CTGATTGGGGTCGACTATCACATCATCTGGGTTCACGAGAG
>N_1281
ATCTGGGTTCACGAGAGCATCTTCTTCGAGCAGCTCATGCG
>N_1282
CTCTTCCACAACCACTTGTTCGAGGACATCTGGAATTTATA
>N_1283
AAAAATTACACATTTTCGGTCAACCTTTTGCTCAGAGAAAC
>N_1284
CAGTGAAACATTTTTTTTATCTTTTTTCGAAAATTTAATAC
>N_1285
TTTTTGCAATTTTTTAATATCAATCCGTTCTCACATTTTTT
>N_1286
GCCATTATTTCGACTCCAAACGTGTGATTCACTATTTGCAA
>N_1287
AACGTGTGATTCACTATTTGCAAGAGACGATGTTCGCTTTT
>N_1288
TCGAAGAGCATTTTGAAGAGCAAATCGAATGTCTCGTTGTC
>N_1289
CAAATGAGTTCTTGGCAATACGGAAGAGAGCCTCGTTTCGA
>N_1290
GGAAGAGAGCCTCGTTTCGACTTGTTCCACGCGCCATTCCA
>N_1291
ATTCCAGATTGTGATAGAGGCTGGAAATATTACTATTTCAG
>N_1292
TATATACTTCTGAAAAATTTCAAAACCTTTGCTCACCAAGC
>N_1293
TTTCTATACGGCAGCTGAATCTGTTGCTGGGATGATGATGG
>N_1294
ATCCACAAAATCACCCGCCGCCGCCGAAACAATCATCTCAT
>N_1295
CGCCGCCGAAACAATCATCTCATTCTTCAACTCGTACGGAT
>N_1296
ATTCTTCAACTCGTACGGATCATGATCATCTTCAGCATCCC
>N_1297
CCATCAGTCGCCGCCATAATCTCACGACGTCGTACATAATA
>N_1298
TTCTCCAAAATCACTTTAGCCACCTCGGCAGGTGTCATTCT
>N_1299
TTAGCCACCTCGGCAGGTGTCATTCTCGCGAGCAGCCGGAG
>N_1300
ATTCTCGCGAGCAGCCGGAGCACATCCTCCCGAATGTGTGG
>N_1301
GCTCATCGTGCTCACGTTAACCGGAGCCGGCATCTCGCCGG
>N_1302
GGAGCCGGCATCTCGCCGGGCTCAGTGTACCAGTAAATGAT
>N_1303
TCAGTGTACCAGTAAATGATCATTGCGTTGCCGATTTGATG
>N_1304
TGGAAGGGTGGCTGTGTAGACGTGAAGCTGGAATTCGATGA
>N_1305
AAGCTGGAATTCGATGAGATCCGAACGATGGGATGATGGTG
>N_1306
GAACGATGGGATGATGGTGTCTTCCAGATGCGTAGTTGACC
>N_1307
CGTAGTTGACCTTCTCGATTCAGTGCGAGCGCTTGTTTCGC
>N_1308
TTGTGATGCCGTCTGAAAAACAGAAAAAAAATTAAGTTTGG
>N_1309
TTTGGAGCATCTTGAATTTGCCTTTTTTACTTTCGGAACGT
>N_1310
TTCGGAACGTCCCACTTTTGCTGATTTTTCGTGTTTTTTTT
>N_1311
AAACCAATTACAGGGAATATCTCTCCAAACTGGCCGTCGCA
>N_1312
TGGCCGTCGCAGGAAGACTTCACTTTTAAATTGTTTTACCT
>N_1313
AATTGTTTTACCTGTAGGCACAAAAGCAAAAGAGGAGAGCC
>N_1314
ACAAAAGCAAAAGAGGAGAGCCTACATCTTTGTATCTTCGA
>N_1315
TTTTTGACGCGTTTTTAATTCTTCATTTCAACCTCATTTTG
>N_1316
ATAATTTACACCAATATATTCAATTTTTAACCTCATTTTTT
>N_1317
AGGATTGGTGCTAGTATTCTCTGACCACGGAACCAGTCCAT
>N_1318
CGTCAAATTTCTTGCATCAACCTCGAGCCCATCAATAAAGA
>N_1319
GAGCCCATCAATAAAGAAAACGAATGCGGCTTTGCCAGTTG
>N_1320
TGCGGCTTTGCCAGTTGTGGCTGGCGGAAGGGCCGGTACTC
>N_1321
CCGGTACTCGATTGTTGAGGCATCCGAGGGACTCACTGCAA
>N_1322
AATATCGGCTATTCTCGAAACTTGTGGATTTCCCTAGAGAT
>N_1323
TCATCGGCGGCTTGTGCTGGCACAGCAAACGGGCATTCTTT
>N_1324
GGGCATTCTTTCTCGCATTCCGACATATCCGACACATCATT
>N_1325
TGGATCCTACACGCGTTGAGCACACACTTTGTGAGCTCTGC
>N_1326
TTGAGCACACACTTTGTGAGCTCTGCGAGAGCTCAATGAGA
>N_1327
CTCAATGAGAACCTACCGGTCGTTTTGTGGCTCGTTTCGCG
>N_1328
GCCATGCATTCGTGGTAGCTCGCCTTCCTGATTATAGTCGT
>N_1329
CTCGCCTTCCTGATTATAGTCGTACATGATGAGCGCATGGC
>N_1330
TTATAGTCGTACATGATGAGCGCATGGCTCACCACGAGCCG
>N_1331
TTGATGGAATACAGGAATACCAAGTGGAATGGGCACGTTTT
>N_1332
GGAATACCAAGTGGAATGGGCACGTTTTGTAGTCCATGTTG
>N_1333
CGTTTTGTAGTCCATGTTGTCTTTGGTCTGTGAGGGGTTTT
>N_1334
AGGGGTTTTGGATATTATTACGGGAGGCATAAAATTCTGAG
>N_1335
TGAGAATGCGTATTGCACAGCATATAGACCAGATCCGTAAA
>N_1336
TTTTATCAAAAAAAGAATAACTTTTCCAGAAAATATTTTTT
>N_1337
TTTTAGATAAAATGTATATACTTTTTTAAAAATGTTTTTTC
>N_1338
CACAAATCACTCCGACTTTGCGAACTTTCGTCCGATAGCAC
>N_1339
GTCCGATAGCACGTCGGATTCTGTGCATTTCCATTATGAGA
>N_1340
GAAGTCGTCACGATTGATGTCGTGTGGAAAGATGGCTGTCC
>N_1341
GATGTCGTGTGGAAAGATGGCTGTCCCGGCGACGAAGAATG
>N_1342
TGGTGGGTGTCCCGGCTTCGCGTAGTTCAGCAGACCACGTT
>N_1343
AATTTCTCCAGAGTGTAGTACGCCATTAAAGGTCTCGTCAC
>N_1344
TGTAGTACGCCATTAAAGGTCTCGTCACGATTTTGTTTGTT
>N_1345
AGCAATCCACTCCAACACGGCCTCAAACGTGCTGGCGACCC
>N_1346
GAACAGTCAAGTAGATATGTCCCGTTTCCAATTGCCGGGGA
>N_1347
GTTTCCAATTGCCGGGGATTCTCAAAATAGGGCGCCGGGTT
>N_1348
TCAAAATAGGGCGCCGGGTTCTCCTGCTGAGTAAGCGGATC
>N_1349
GGGTTCTCCTGCTGAGTAAGCGGATCATCGTCAAACTCCAA
>N_1350
TGAGCAATCGAAACATCTTGCATTAGCTGATGTTGCTGCTG
>N_1351
TGATGTTGCTGCTGCTGGTGCTGATCGTGTTGAAGCTGGAT
>N_1352
ATTGTGATGTCCGATGACTTCTTCTTCCACAACTTCCAAAT
>N_1353
TTCTACATCTATAAATTGTTCTTCATCATTCGGTGCAGCAG
>N_1354
AACACCTCGTCCAGGTGTTCCAGGTGGTTTAACATACGGAC
>N_1355
GTTCCAGGTGGTTTAACATACGGACACGGAACCGGACCATC
>N_1356
CGGACACGGAACCGGACCATCTCTCACATATTCATAGATAT
>N_1357
TGCGTTGAATATAAATGAGACGCTTCCGAAGACGGGGACAT
>N_1358
GCTTCCGAAGACGGGGACATCTCGCCAGGACGGACATTGTT
>N_1359
GTGCCAGCCGCCAGCCGTGTCTTTTGCCATTTGGAACTGGC
>N_1360
CATTTGGAACTGGCCGTTGTCGTCTTGGACGATGGCTCGGC
>N_1361
CGATGGCTCGGCGAGTTGAGCGGACGCGGGGTGACGGACCT
>N_1362
GTTGAGCGGACGCGGGGTGACGGACCTTCCGAGGCAGCTGA
>N_1363
GGGTGACGGACCTTCCGAGGCAGCTGAAATTAATGAAACTA
>N_1364
ATTAATGAAACTACGGCACTCTGTACATCTCCGGAGGCACC
>N_1365
AAGATCTACTATTTGGAGATCTACGAAAACAAAATCTACGT
>N_1366
CAACAAATCAACAATGTTGACCGCCCAGTGTGCTCCGATGT
>N_1367
CGCCCAGTGTGCTCCGATGTCGCGTGTTGTTTAGCGTTTAG
>N_1368
CGATGTCGCGTGTTGTTTAGCGTTTAGAAAAATCTTTTTTG
>N_1369
AAAGTGCTAGATCCTGAAAACGTATATCTTGTTTTGGTAGA
>N_1370
TAGATCTTATTTTCGTAGATCTTGTTTTTGAACAGATCTCG
>N_1371
AAAATGGTGGTTTTTGAAATCAAAAAGCGTTAAAAACAAAT
>N_1372
AAGTCAATAAATTAAAAAATCGAACAAGAGAAAGAGTTATT
>N_1373
CATCAGAATTTCCTAAAAGTCGATATTTTTAAACCTTCTGA
>N_1374
TAAAAGTCGATATTTTTAAACCTTCTGATAAATTCTTTTTT
>N_1375
TTATACAATTTCAAATAAAACACTGTTTTTTTTCTTTTGAT
>N_1376
AAAAACTTACGATTAACAGTCCACGGTGACAGTCCATCGCC
>N_1377
TCCACGGTGACAGTCCATCGCCAGTATGATTAATCTGATTT
>N_1378
CCATCGCCAGTATGATTAATCTGATTTGCAACAAAATTCGC
>N_1379
CTGATTTGCAACAAAATTCGCCGGCACAAAGTACACAAAAA
>N_1380
GGAATAAGTGGCGGTAGGTACGGTGTTCGGCGATTCAAACA
>N_1381
GATTCAAACAATTCGATTGGCTCAGCAGCTCGGGCTCATTC
>N_1382
CGGGCTCATTCACCAAATATCGGAGGAGAAGCTTCTTGTTG
>N_1383
AGAAGCTTCTTGTTGTGTGCCCAACCGAGTTTTGCAAGTTT
>N_1384
CGCGAAGAAACATTCCACCACGTGGTCCTTCCACTATCTCG
>N_1385
TAACGGTTTTCCTTCATTTTCGTCGGTTTTTTTTGGATATG
>N_1386
ATGCTATATGCTTTTCTCGACTGAAAACCGGAAATGTTGCT
>N_1387
TATTAAATCAGGGAATTTTTCTGAATATTTCACTTAGATAT
>N_1388
TCAGGGAAAAATTTGGAGTTCTTATAAAAAAATTTACTAAG
>N_1389
ATCTATATATATTTTTAGAACCACAGATTTTTTGCTGTTTT
>N_1390
CGGTGTGGATCCGGGATCATCCAGATCTAACGAGACGTGCG
>N_1391
TCCAGATCTAACGAGACGTGCGGATCAGTTGGATCGACCAT
>N_1392
GACGTGCGGATCAGTTGGATCGACCATCGCATGTCTTAAAT
>N_1393
CATCGCATGTCTTAAATAGTCGTTTCCGTGCGGAAGATTTA
>N_1394
GTTTCCGTGCGGAAGATTTACGATTGGTGGAATTTCACCGG
>N_1395
ATTTACGATTGGTGGAATTTCACCGGGACACGTGTAGTCGT
>N_1396
GTGTAGTCGTAGAGAATGAGCACGTTTCCATAGATTTGGCC
>N_1397
GCACGTTTCCATAGATTTGGCCATCGCGGGAGAGGTAGAAA
>N_1398
CGGGTTTTTGCTTGCATAGACTCAAAATAAACCCTTTAGAA
>N_1399
AACCCTTTAGAAAATTTTTACGTTGGCTCAAAATATCGAGA
>N_1400
TTTACGTTGGCTCAAAATATCGAGAATAAAAACCAATTTTT
>N_1401
AACCTTAAACATTTAAAAAACGTGAAATAAGATATCAAAAA
>N_1402
AAAAACGTGAAATAAGATATCAAAAAGCCATTATGGCCACT
>N_1403
TGATAATAAACCTTTTTTCTCAATCTTAACAGTCTCGGCAG
>N_1404
GTACTCGGTGAGATGAAGTTCGGCGATACGTGGATCTCCTT
>N_1405
TCTCCTTTGACCGATTGGAGCCGTCCGTTGAGACGAGCAAC
>N_1406
ATTGGAGCCGTCCGTTGAGACGAGCAACCGGATGACGTCGG
>N_1407
TCGGACATTCGGTTTGATGACTGGATCGTTGAAGTGTTGCT
>N_1408
TTATCGACATGATTTTGGAGCCGTCCACGTAGAATGCGAAA
>N_1409
GGAGCCGTCCACGTAGAATGCGAAACAGGCTTTGTGTGGAA
>N_1410
GTGGAACAAGTGGTGGGAGACGGGGTGGTTTGTCGAGAAGC
>N_1411
ATTTCCAGTGCGAAAAATGACTTTTTCTGGCTATTTCTGCC
>N_1412
GTTTTTTTTTCTCCCGTAGGCTCAAAAAACGCCCTTTTTAT
>N_1413
TTTTTATGGCGGCTCAAAGGCAAATTTTAAGTAATAATCGA
>N_1414
AATAAAAAATCATAAATTTACGACCCCTACGGCACGGGAAA
>N_1415
GCCAAATTTGGCCAAATAGGCATTAAATGCACTCCAGATGA
>N_1416
TCCGAAGAATTCCCATAAAACTTTGAAGCTTTTCCATGTAA
>N_1417
TTGAAGCTTTTCCATGTAAGCCCCTACCAATTTCACGTGGT
>N_1418
GCCGCCGGATTTATAATTTTCATCGCCTTCTTCTCCTTATC
>N_1419
CATCGGTATCCATTGGCTTGCGTGTTCGGACACGTCGCTGT
>N_1420
TTCGGACACGTCGCTGTTTGCTGGGCCTGGAAAATTTCGAT
>N_1421
TAAAAAATCCCCCACAAATTCATTTCCAAATCCGGTGGTTG
>N_1422
ATTTCCAAATCCGGTGGTTGCCCATCCATAAACCCGTCGTC
>N_1423
CCATCCATAAACCCGTCGTCCTCCTCCTCATCATCACCGAA
>N_1424
CGAACGGGTCCATTTGTATGCGATCCTCGTCTCGATATCGG
>N_1425
TCTCGATATCGGGAAAGGTTCAGAATTGGCGGCTCATCCTC
>N_1426
TCGTCGCCGGCGAAGATGGGCTCTCCGAGCTCTCCGGCGGT
>N_1427
CCGAGCTCTCCGGCGGTGAGCTCCTCCAAATGTGGCGCTGG
>N_1428
CCAAATGTGGCGCTGGCTTTCTCTTTTTCGCGTTTCGAACC
>N_1429
CTTGTTGATGCAGAGGCGAGCGCTTCTTCCTTTGGGATGCC
>N_1430
ACGTGGACGAGATTTTGTGGCTGGATCCTGGGGCTCTGCGG
>N_1431
TTTGTGGCTGGATCCTGGGGCTCTGCGGCAGGCTCTGGATT
>N_1432
GCGGCAGGCTCTGGATTTTGCTGGGGCTCTTCGGCCGGCTC
>N_1433
TGGGGCTCTGTTGGATTTTGCACAAGCTCTTGATCAACTTC
>N_1434
CCGCAACGCACGCACGCAAGCATACACCAGAACAACTAAGA
>N_1435
ACCAGAACAACTAAGAGAGACGGGAGGAGAGATGGAGAATT
>N_1436
CGGCGAGGCGACGAGAGAGCCGGAGGATTGAGGAAGGACAA
>N_1437
GCCGGAGGATTGAGGAAGGACAAACACACAGATGTGGGGTC
>N_1438
CAAACACACAGATGTGGGGTCTTGCAGCGCTTTCTCTGCGT
>N_1439
ACGGACAATGCATAGAATAACACGCAAAAATGCACATTTTT
>N_1440
TGTTTCACAAAATAGGAGATCAATTAGATATATTTATTTAT
>N_1441
GGGTTTCTCGGTATCGAGTTCTACAAGAGACACACATTACG
>N_1442
GAGACACACATTACGAATAACCAAAATAGTTTAGGTAATAT
>N_1443
AAAATAGTTTAGGTAATATACACATTGGGTGGGGGTGGGCC
>N_1444
ACACATTGGGTGGGGGTGGGCCAGAATAATATTGAATAAGG
>N_1445
GTTGGCATACAATCTTGAGTCGGATAAATGGTAAGAAAGCA
>N_1446
ATCTTCTGAAGAAAAAGGGACGAATGTATAGGTTCGGAGGG
>N_1447
AAGGGACGAATGTATAGGTTCGGAGGGGGGGGAGGGGGAAG
>N_1448
GGAAGGGGTGGGGATGGAGGCAATTACAAATAAATCTGAAA
>N_1449
GGAGGCAATTACAAATAAATCTGAAAGAAAGTTACAAATAC
>N_1450
AAACTCGCGGATGTTAAGAGCGAATCATTTGGATTTCGGGG
>N_1451
AGAGCGAATCATTTGGATTTCGGGGGCAGTAAATTAAATGG
>N_1452
ATTAAATGGACAAGGCATTTCGAAAAATACACACGTTAGAC
>N_1453
ACGATGTGATTTATGGGATGCAACACTGCTTCTTTGGTGGG
>N_1454
ACACTGCTTCTTTGGTGGGTCGGACGCTGGCGAAGGAATGA
>N_1455
GCTGTCGAGGGCAGATGTTTCTGAAAAAAAAAAATATATAA
>N_1456
TTTAACTTACCAATAAACGACAATTGATTTCTTTCGGCGTA
>N_1457
TTGGAACTGCACGCAAATGGCGCAAGTCGCTCTTGTTTCCG
>N_1458
AATGTTCTGATCGGCGTGATCACGAAGCTCCTTCAACCATC
>N_1459
CGCTCAACATTCTCGTACGTCACATGCTTAGCGATGTCGTA
>N_1460
ATGCTTAGCGATGTCGTAGACTAGGAGAGCTCCGACAGCCC
>N_1461
GACTAGGAGAGCTCCGACAGCCCCACGATAGTAAGCGGATG
>N_1462
TGTGATGGCACGGTAACGTTCCTGTCCAGCAGTATCCCAAA
>N_1463
CTTCACTGTCTTGCCTTCTACCTACAAAAATAATAATTTGA
>N_1464
ATTTGAATCATAAGTGTATTCTAATGAAGTTCCTCACCGAG
>N_1465
GTGAAACGAGACAGGAGATTCGACTTTCCGACGCCTGAGTC
>N_1466
AAGTTGTGTATATATTGGGACGATTGTAAAAAAGAAAAAGG
>N_1467
TCCCGACACAAACGCGGAGTCAGGAACCGGTTGTCTATCTC
>N_1468
CGGAGTCAGGAACCGGTTGTCTATCTCGACGGGGATTGAAA
>N_1469
AACTTGATTTAAGAATGATTCAAAGTATATGGAGTTGGGAG
>N_1470
AATATATGAGGGTGGTTAGTCAGAAGAAAAATGTGAAAATG
>N_1471
CCCGAAAAAGGGAAGGTGAGCGGCCGAACTTTGTTTGTCGA
>N_1472
ACGATTTCGAAATAGTTGAACAGGATATTTTTAACAAGGGA
>N_1473
GTTGAACAGGATATTTTTAACAAGGGAAAGCTTTCTCTGGG
>N_1474
AAAAATAATTAGTTTTATGGCTGTGAACATCCAGAATAAGC
>N_1475
GCGTGTGAAACCCATAAAATCGAACGTAAAACAGGTCAGGC
>N_1476
CGAACGTAAAACAGGTCAGGCGCACCGGCGCAGCCACGTCG
>N_1477
GCGCACCGGCGCAGCCACGTCGGTCTGAGGGTACGCGACGC
>N_1478
GCCACGTCGGTCTGAGGGTACGCGACGCTAGCCGCAGCGCA
>N_1479
CCCCTTTCGCAGCGGCGCAACGGAATCTCAATTTTACATTT
>N_1480
TTTTGGCCTAACGAATTTTTCCGTTTTTTCAGAGCATTTTT
>N_1481
ATGGCTCCAACGTAAGTTTTCTTTATAAATTTATATTAGAT
>N_1482
GAAAGAAAGTGCCACAGGTTCCAGAAACTGTGCTCAAGCGC
>N_1483
CTGTGCTCAAGCGCAGAAAGCAGAGAGCCGATGCCCGCACC
>N_1484
AGCCGATGCCCGCACCAAGGCTGCTCAACACAAGGTGACCG
>N_1485
GCCGCTGTAAGTTTATTTAACTGTCAGAAAACAGAAAATGC
>N_1486
CAGAAAATGCTCTTCAAAAGCACTGGTTTTAGGATCCACTA
>N_1487
ATCCAAGCCAGCCGTCAAAACTGAGCTATAAGAATTATCTT
>N_1488
AACTGAGCTATAAGAATTATCTTGTTTTTGGGTGAGGTGTA
>N_1489
GTTTTTGGGTGAGGTGTATTCAATTCAGAATGCGTCTCAAT
>N_1490
GAGAAATACGTCCAGGAGTACAGAAACGCCCAAAAGGAAGG
>N_1491
GAAACGCCCAAAAGGAAGGACTCAGACTCAAGCGCGAGGCT
>N_1492
ACAAGGCTACTCTTCCACTTCTCCGTATCATCGAGCCATAC
>N_1493
CATACGTAGCTTGGGGTTATCCAAACAACAAGACCATCCAC
>N_1494
GGGTTATCCAAACAACAAGACCATCCACGATCTCCTCTACA
>N_1495
CGCGGATACGCCAAGGTTGACGGAAACCGTGTCCCAATCAC
>N_1496
GAGCCTCGGTAATTTGAAAACTTATGCTTTTTAATTCTTAT
>N_1497
TAATTGTTTTCAGGAAAGTTCAACATCATCTGTCTTGAGGA
>N_1498
CATCTGTCTTGAGGATTTGGCCCACGAGATCGCCACCGTCG
>N_1499
CGGACCACACTTCAAGGAGGCCACCAACTTCTTGTGGCCCT
>N_1500
GCCACCAACTTCTTGTGGCCCTTCAAGCTCAACAACCCAAC
>N_1501
CTTCAAGCTCAACAACCCAACTGGAGGATGGACCAAGAAGA
>N_1502
TGGAGGATGGACCAAGAAGACCAACCACTTCGTTGAAGGAG
>N_1503
GAAGGAGGAGACTTCGGAAACAGAGAAGATCAAATCAACAA
>N_1504
AGAGAAGATCAAATCAACAACCTTCTCCGAAAAATGGTCTA
>N_1505
TACCTTCCTTCCGGATAAATCGTTATTGTTTGACGTTGTTT
>N_1506
GATAAATCGTTATTGTTTGACGTTGTTTAATTATGTGCATA
>N_1507
GTCTCATCATTCAGATGAATCGTAAAACCGCTTTGCTGACT
>N_1508
GTTTATTTCTAGAAACTTTTCTTCGGAGCAAGCTAATTCCC
>N_1509
AATTCCCTATGAAGTGAGAGCATTTAGGTTAATAAACATAG
>N_1510
AGAGCATTTAGGTTAATAAACATAGTCCAGATTTAAATCCA
>N_1511
AATGTTCTCTCTACAATGTACTCCCTCGTGAGCACCTATAC
>N_1512
CTATACCCATTGATTGATGTCGATGGGTATTTCTTCAAAAA
>N_1513
CGGGCCTGACTCCAAAAGAGCGAGCACAGGCTCTCGCATTG
>N_1514
TACTTGGATGCTCGCCTACTCGCGAGGCCAAGATTTCACGT
>N_1515
TACTCGCGAGGCCAAGATTTCACGTGGCTCCGCGATGATCG
>N_1516
TCACGTGGCTCCGCGATGATCGTAAGATTATCGAAGACTTC
>N_1517
TCGAAGACTTCGGGCTTGTTCAGCTCTATTTTTGGAGGAAT
>N_1518
TTTGGAGGAATTGGATTGTACCGCAGATGCAGAAACGGGTA
>N_1519
TTAGTAGTTTTTTGTTGAAACAATCGATAAAATTCTGGTTT
>N_1520
TCGATAAAATTCTGGTTTTTCAGAAGCAAAATCGATATATT
>N_1521
AGCAAAATCGATATATTAGGCCAAAATCACCAAAAATTATC
>N_1522
ACCATTTTTGGCTAGATTATCGATTTTTAAGGCAAGAAAGT
>N_1523
TCTAAATTTTCCGAAATTTTCATTTCAGACACGCCGCCGAG
>N_1524
CTACGGAATATCCGGAAAATCGGCGAGAAAGGAGGTCGCCT
>N_1525
AAATCGGCGAGAAAGGAGGTCGCCTGCCGAACTGAAGCAAT
>N_1526
AGCAATGTTGGAGGCATTGGCCTCACTTTTGGCCTCGAATA
>N_1527
CTTTTGGCCTCGAATAAATACTTTTTCGATGTCAATGAACC
>N_1528
TTTCGATGTCAATGAACCGTCTTGGGTAGGTGGCAGCCAAA
>N_1529
GAACCGTCTTGGGTAGGTGGCAGCCAAAAAACTCGGCCAAA
>N_1530
AAATATACACCACTGCAGAACGAGGCCCGCGTAAAACAATT
>N_1531
GAGGCCCGCGTAAAACAATTCATGAAGGACCGAACTCCAAA
>N_1532
ATAATTAGGGCATGTGGTTTCAGATGACATTTGTGACGCGC
>N_1533
GAATTCTGGTCGGATTGGTGCACCACGTCGGAGGATTGAAT
>N_1534
ATTGAATTTCGTGGAAAATGCTAATTTGTTTAATGTAATAT
>N_1535
ACAAAAAATTTCTTACGTGACAATTAAAGGGTATTACAATA
>N_1536
AAAGGGTATTACAATATGGGCATAAAAAATGTATTCCCTAA
>N_1537
AAAATGTATTCCCTAATTTTCGAACTTGTTCAGTCTTGGTT
>N_1538
TTGCCCAGGTAATTTTTTTGCAGTTCTTGTTTGGGACTCGG
>N_1539
TTTGCAGTTCTTGTTTGGGACTCGGAGCGATTTTGCGCAGA
>N_1540
TGAATTTTAATTAAATAAAGCGAATTCTAGAATAAAATGAT
>N_1541
ATTGCGAAATAGATCGTGAACCTACAAAACAACAGACTTTA
>N_1542
AGAAAAACCAGTCAGAATTTCAAATGATACTTGTTCCTCTT
>N_1543
CTTCTCCCAATTTTGTTGTGCGGTGGGAAAAAGAAAAAAGC
>N_1544
AAAGAGGCGTCGAAAGTGAACTCACTGGTTCCACCGTCGAC
>N_1545
CTCACTGGTTCCACCGTCGACCTCTACGGACCCGCTGAAGA
>N_1546
CTCTACGGACCCGCTGAAGACTAAAGAGAAGGAGATGAAAA
>N_1547
GGAGATGAAAAAAGAAGAAGCTCCGGGAGCACCAGACGCCC
>N_1548
AGCCGAAAAGTCCTCCGAAACCAGTGGTCCAGGACACGAAA
>N_1549
CAGTGGTCCAGGACACGAAACTTGCTGAAGTGCTGCCTGAA
>N_1550
GAAATGCGAAAGTGAAATTGCTCCAAAGGAAAAGCCGGCGG
>N_1551
GCGGCTGACGAAAAGAAGGACGAGAAAAAAGATGAAAGCAA
>N_1552
CATTGAGTCCATAGAGACTTCAAAGTTCACGCGCAAATGCA
>N_1553
GAAATTCCTCTTGGCGAATTCAAATATTTTTTCCCGCCTTT
>N_1554
GAATACACGTGAAGTTTAGACTGAATGTCAAATCACAAATA
>N_1555
CAAATAGGGTGCATTGAGTACGCGGAGCCAATACATCACAC
>N_1556
GAAAAATTGACGCACAAAGTCTCCTGTTTCCCTTTTCCCCA
>N_1557
GTCTCCTGTTTCCCTTTTCCCCAAAGTTTTAAACTAATAAA
>N_1558
AATAAAACTTTTTTAATTGTCGAATCCGACCAGTTATTTAA
>N_1559
AAGATTCCAATTTCCGATTACGGTCAGCTCAACACTTTCGC
>N_1560
GTATAAAACTATCCAAAAAACTGGCAGAAAGAGTAGTCTTT
>N_1561
TTCCGCCGCAACGCGTTTTCCGCCGTCGCCCTCTCCACCTC
>N_1562
CCCTCTCCACCTCCTGTATTCTGGCGATTGTGGTGTTAACA
>N_1563
GCAAACCTGTCATGGCGCATCGATGTTATCCCTACGCTAAA
>N_1564
TTATCCCTACGCTAAATGTTCTGTTTTCGAAGGTTACTTTT
>N_1565
TGTTCTGTTTTCGAAGGTTACTTTTTTCCAATTTTTATCAC
>N_1566
GAATTTGACGTGCAAATTGGCAAAAAACTAAACTTGCGCGT
>N_1567
ACTAAACTTGCGCGTAAAATCACTGCATTGCCTCTGCGGAC
>N_1568
CACTGCATTGCCTCTGCGGACTCAACACACCAGATTTGAAA
>N_1569
TCGATTTTTGTAAAATTTTGCAGCATGGCGCATCGATTAAA
>N_1570
CCGTGACCTCTGGACAGAAACAATGAAGATGGCTCGGAGCC
>N_1571
ATGAAGATGGCTCGGAGCCGCGGCCGGGACGAGGAGCTCGT
>N_1572
CGCGGCCGGGACGAGGAGCTCGTGGCCCGAACCAAGCGAGC
>N_1573
GGCTCTTCGGACAGTATATTCCAGACCGATCAAGCAGAAAT
>N_1574
AGGCGGTGGAGCACCACATGCCGAGTGTAGACGGGGTCCAC
>N_1575
CCGAGTGTAGACGGGGTCCACCGGGACCACCGGGTGATGGT
>N_1576
GGTGTATTGGTTTAATTTTACAGACGGGGTCGACGGAACGG
>N_1577
CCTGGAACCGATGGAAAAGACGGTCAGGTACCACAAGGACC
>N_1578
GACCAGCCGACGGAGGTTATCAAGAGGGACCATCTGATGCA
>N_1579
TCAAGAGGGACCATCTGATGCAGTTGAAGCATGCACACGTG
>N_1580
CGCCCGGAGACAAAGGATCTCGAGGCTACCCTGGAGAATCT
>N_1581
TCGAGGCTACCCTGGAGAATCTGGAGAGCCAGGCACCCCGG
>N_1582
GACCGAAAGGAAATGCTGGACCGTAAGTGGAACTAAAGAAT
>N_1583
CACCAGGACCACCCGGATATCCAGGACGTCCTGGAGAAACC
>N_1584
TCCAGGACGTCCTGGAGAAACCGGAGATCACGGAAAGACGA
>N_1585
AAAGACGATCGCCGGAGAGGCGCCACCTGGACCACCAGGAC
>N_1586
CCAGGGCCACGTGGAAAGGACGGAGCCGGTGGAGAGAAGGG
>N_1587
AGCCGGTGGAGAGAAGGGTGCTCCGGGAGATCAAGGTAATC
>N_1588
CTCCGGGAGATCAAGGTAATCCGGGACCATATGGAAAACCT
>N_1589
AACCTGGGCAACCGGGAGCTCCAGGACCCGATGGCTCTGCT
>N_1590
GGAGCTCCAGGACCCGATGGCTCTGCTGGTGAGAAGGGAGG
>N_1591
GCTGGTGAGAAGGGAGGATGCGATCATTGCCCACCGCCAAG
>N_1592
GCCCCAACATATTTTTGAGTCCTTTATGTAGATCCCTCTCC
>N_1593
TTTGAGTCCTTTATGTAGATCCCTCTCCTCGAAAGCTGGAT
>N_1594
TACGATCGCACAAAAATAAACAACGACGCAACGACACTCCG
>N_1595
AACGACGCAACGACACTCCGCGGTTACTAAGCTCCGCCCAC
>N_1596
TCCGCCCACGATTTCATTTGCACTGCGTTGAGTCGGCCGTA
>N_1597
TTGAACGGTGGTTGTTGATGCTTTGAGTTTATATTGTTATT
>N_1598
CTTGTAAAACTTGTAAGTTGCTTGTTCGCTCATTCTGAAAT
>N_1599
ACAAATGCGATCAAAAAGTTCGGAAGGTGATTTACAACCAG
>N_1600
AAAGTTCGGAAGGTGATTTACAACCAGAGGACACCCAATCC
>N_1601
CAACCAGAGGACACCCAATCCAGAGAAGATAAAGAGACGAC
>N_1602
TGCTACGTATAGTGAGGATACAAAGCCAGGTAAATACAGTA
>N_1603
AAAAGAGTTGTATTATGATACACTGCGTGGCGTGTAAAATA
>N_1604
ACTGCGTGGCGTGTAAAATACCAAAAAATAAGCGCGGTTTT
>N_1605
GAAATCGGAACTCCAATCAGCCGCCAACATCCCACGGGCCC
>N_1606
ATTTACTCCAATTCCAGAAACCCAAAAGGAGAGAAACGCGG
>N_1607
AAGACCCCAATCCAGTTAGTCGTCCAACCAACTCCTCTCAC
>N_1608
ACTCCTCTCACACCAGCCATCACGCCATGCGAAGCACCACC
>N_1609
AAACCCTCTAGCGATAATAACAACTCGAAACGATTGAAAGT
>N_1610
AACGATTGAAAGTGAAAGATCAACTGATTGAAGTGCCCAGC
>N_1611
AAGATCAACTGATTGAAGTGCCCAGCGATGAAGTAGGCCGA
>N_1612
CGAGTTGAGAATAATATAGACAATTTCCCGTTCTATCATGG
>N_1613
CATGGATTCATGGGAAGGAACGAGTGTGAGGCGATGTTGAG
>N_1614
ACGGAAATTGGGAAGAGGGTCGCCTATGTGATTAGTATCAA
>N_1615
GTCGCCTATGTGATTAGTATCAAGTGGAAGTATCAAAATAT
>N_1616
TTAGTATCAAGTGGAAGTATCAAAATATTCATGTTCTAGTG
>N_1617
ATATTCATGTTCTAGTGAAACGGACCAAGACGGTGAGAGTT
>N_1618
ATGTTGCATCGCAATGTGTTCATTGTGCTCCCTGAAGCATT
>N_1619
CCGGCTATTTGCCGAATTTGCCGAACGGCAGTAGCCTCTCA
>N_1620
AACGGCAGTAGCCTCTCACCCCTGATTTGAACATGGTGCAT
>N_1621
GATTTGAACATGGTGCATTGCATCACCGCTCCTCGACTTGG
>N_1622
TTTGCAGCAGATGTAATTTACTGATATTTTCAGAAAAAGCT
>N_1623
TCAGAAAAAGCTCTACTGGACCAAAAAGTACGCCTTCAAAT
>N_1624
CAAAAAGTACGCCTTCAAATCCATCTGTGAGCTTATTGCCT
>N_1625
TCTGTGAGCTTATTGCCTATCACAAGCGAAATCACAAGCCG
>N_1626
CACAAGCCGATTTATGAGGGCATGACGTTGATCTGTGGCCT
>N_1627
GACGTTGATCTGTGGCCTGGCACGACATGGATGGCAGCTGA
>N_1628
ATAAGAAGTTGGGAGAGGGACAGTTTGGAGAAGTGCACAAA
>N_1629
AGGGACAGTTTGGAGAAGTGCACAAAGGATCGCTGAAGACA
>N_1630
GTCACTGTTGCCGTGAAGACCTTGCACCAGAACCATCTATC
>N_1631
TTGCACCAGAACCATCTATCCGCCAATGAGAAGATCTTGTT
>N_1632
CTCATGTAAGCTACCTGTTTCAAGTTGAACTAAACTAAAAT
>N_1633
CAGCCAAATGTGATAAAATTCTACGGAGTATGCACCATGAA
>N_1634
AAGGAGCCCATCATGATTGTCATGGAGTTTTGCGACGGGAA
>N_1635
CTCCAAGGAAGAAAAAGTGTCAGCTGAGGACAAGATTCTCT
>N_1636
CCTGCGGTATTGATTATTTGCACGGAAAGCAGGTTATTCAC
>N_1637
TGCACGGAAAGCAGGTTATTCACAGGGATATTGCGGCGAGA
>N_1638
AAGATCGTGAGTTTGTTTTTCAAAAATTTCTGAATCTATGT
>N_1639
AGGAGCGAAAGGGAGGATGTCTGCCGGTCAAGTACATGGCT
>N_1640
CAAGTACATGGCTCCGGAGACATTGAAGAAGGGGTTGTACA
>N_1641
ACATTGAAGAAGGGGTTGTACAGTACTGCCTCTGATATTTA
>N_1642
CCTAGAAACCTTATCCGCGTCTGAAGGTTAATCAACCTCAC
>N_1643
CACACAAGTCTCTATGATTTCCAGCTACGGCGCTCTAATGT
>N_1644
AGCTACGGCGCTCTAATGTACGAAGTCTACACGGACGGAAA
>N_1645
GCGGGCTACGTGGAAATGAGCTCCGAAAAGCGATCATCGGG
>N_1646
GCTTGGCCGTTGAGGTAGAGCTACCAGTGTTCATTGCCAAC
>N_1647
CAAGTGGGATACTGCATAAGCTTGTCAATTCTCTTCCGAGA
>N_1648
TTCACAATAAGGAAAGAAAACCCGCGGCGGTGGCAGTGTAA
>N_1649
GGTGGCAGTGTAATAAATATCTGAAAATCCCCCCACCCCTG
>N_1650
TTTGACTGTATTTTTTAAATCAAACACACAACGCACACAAA
>N_1651
AAAATGTTTGAGGTGAGGTGCGAAAGGGAGGAGGCTAGAAC
>N_1652
GAGGTGCGAAAGGGAGGAGGCTAGAACACCTACTTTACGCC
>N_1653
GCTAGAACACCTACTTTACGCCAACAAGTTATGACTTTTTG
>N_1654
TCATTTGCAAACAGGCTGTTCTCAGTTTTAGGGGGTGGCAG
>N_1655
TTCTCAGTTTTAGGGGGTGGCAGCACCCACAAAAAAACATT
>N_1656
CCCACAAAAAAACATTGGAACAGAAATCAGTCGGAGTGATC
>N_1657
CAGAAATCAGTCGGAGTGATCTACTAGATTAGATAAACATT
>N_1658
GAAAAGTTAAACATTATTAACTCACAATGGATTTTCTTATT
>N_1659
AGCGTTGAGCGGTATTGATACCATTACAATGCACTAAGCTA
>N_1660
TGTCAGAGCCGAATGAAAAACATGATACATCGAGCATGCGG
>N_1661
TGAAATTTCCAATAAAAGTGCATCACCACAATTTGCCGACT
>N_1662
TCCGTCAATTTGCCATATTGCCGGAAAAAATCGTTTGCCGC
>N_1663
TTTGCCGCCCATCCCTGGTTCGAACTCCTAGAATGGTAGAA
>N_1664
TATACTAAAAATAATTTGAACAGAACTGGAACTGGAAGAAA
>N_1665
ACTGGAAGAAAAATTTTTTACCGACGTCTTCTGAGAAAATT
>N_1666
TATGAGGGAACTGCCATAATCAAATGAAAAACACGGTGTAT
>N_1667
AGTAATTGGACAAGGATCTGCTGAATCTCGCTACTATAGCA
>N_1668
GAATCTCGCTACTATAGCAACCGACATCTTGCGGGTCCAAA
>N_1669
CGGGTCCAAAAAAGATTGATCTTGAAAATTTGATCCAAGTT
>N_1670
ATTGATCTTGAAAATTTGATCCAAGTTTATTTAATCGCCGC
>N_1671
TTGATCCAAGTTTATTTAATCGCCGCCACACACACACTCAC
>N_1672
CGCCGCCACACACACACTCACAAAAAAATCAATCAAATCAC
>N_1673
TAGTTTCTAGGCGCGAAAATCAAAAGGAGGAGAAGAAGCAT
>N_1674
GAAGAAGCATTTCCGCATTACTCGTGTGTGTGCCGTTTCCG
>N_1675
CTCTCTGTTTTTTTTGTTTGCGAAAACTGTCTCTCTCTCTC
>N_1676
GAGGGAGAGAGAGAGAATTTCGGAGGGAAAAATACCTGAAA
>N_1677
GTGATCCTCTCTCTGTATGTCATTGACTGTTGCGCGAGAGC
>N_1678
ATTGACTGTTGCGCGAGAGCCTTTTCCCGCGCGCGCGAGCC
>N_1679
GCGCGCGAGCCTCCCACCTACCCGTCGACGAGCCTATTTTC
>N_1680
CACGTCCCTCTCTCTTCTTGCTCTAGAAACATTCGGATTTT
>N_1681
TTTTAAGCCAAGTAATAAAGCTTTGAAGTTTGGCTGCCTAG
>N_1682
TTTTTTGTTTTCACAGCACACTTTTTTAAAGACTGTCATAA
>N_1683
ATATGGCTTATCCAATTAAACTCGATTGGTGGCCTAGAAAA
>N_1684
AAACCAATTTCGATTTATTTCATTTTCTAGGCCACCAATAA
>N_1685
GGAATACTTACTGCCATGGGCTGTAAGATGTTGCTCGCCTA
>N_1686
CCATGGGCTGTAAGATGTTGCTCGCCTAACTTTTTCTATGC
>N_1687
AATAATTTAGAGATATATAACAGAATTAGTAGGCTAATTTT
>N_1688
AGGATGAGAAACTATTTAAACAATTGGTGGACTAGAAACTG
>N_1689
ACTCCTGAATTGAGATAAAACGCTGAAATTTTGGACATATT
>N_1690
ATTTTGGACATATTAGAATACGCTATATTTGAAAAAATGGA
>N_1691
TATCCCCTTGTCTTACGTCTCCCACCCGCTGCTATTTGGGC
>N_1692
CCCACCCGCTGCTATTTGGGCGACCTTCATAACTGTGAAAA
>N_1693
CCCCCCCCCCGGTCTCCTATCATTGTTCAAGTACACCTGTT
>N_1694
AATTTTTATTCAAAAAAGTGCATTGCAGCGGCAGGCATGCC
>N_1695
CACTCGTACACACACTTGAGCATACAGGAAAAGCGAAAAAA
>N_1696
ACTCTTCCATTTTTGTAGTGCACATCAAAATGATCAAGCTG
>N_1697
AGTGACTCCCAAAAAAATAACTGAGAAAGTTGCGTTTTAAA
>N_1698
GGCTGTTAAATGATTTTTGTCAGTACGTTTTTTGGAACTTC
>N_1699
AAATTGCGAAACTTTTGAATCTGAGGGATTTTCAATAGAGG
>N_1700
AGGGATTTTCAATAGAGGGTCCCGCCAGGAATTTGAGTTTT
>N_1701
CCAGGAATTTGAGTTTTTAACAGTACCCTTTCCATCGTCCT
>N_1702
GTACCCTTTCCATCGTCCTTCCCGAAGCCCATTACATCATC
>N_1703
AGCGGTCATGGGGGGGGGGACATGTGTTTGTTGCATATACA
>N_1704
GGGGGGACATGTGTTTGTTGCATATACAGGGACCCCCCGCC
>N_1705
TATACAGGGACCCCCCGCCACAACCACCGCAACTAGAGATA
>N_1706
AGATAAAGATCTGCTGCACACAGACAGCTGGCACATGGATG
>N_1707
TCATAATAATAAAAGTAGAACGGGGGGCAGAAAAGAGAATG
>N_1708
CTTGGCTGTCAGCGCATAAACTTTTCGGAAATTTTGGGTCC
>N_1709
CACCACGCTTTTTTCGGTAACAAATTTTGAGATTTCTCGAT
>N_1710
TGGCCTTTACTTAAAAATTTCGATGGGGCTCTATAAGCCAT
>N_1711
TTTGGAATAATTGAGGAATTCCTTACTTTTAAAGTAAAAAG
>N_1712
AGTAAAAAGTTTGGTGAGATCCATGTGTTTTCATATTATTC
>N_1713
CCATGTGTTTTCATATTATTCAGTTGGTAAATTATACAGAT
>N_1714
ATCGCCAAAATCAATAAAATCGTATTTAGAAGTAGGGTTTC
>N_1715
ACTGAAACCGCGCCTGCTTACCATGATGTTCCGTTCTTGTC
>N_1716
TTTAATATTTATTTTTTTAACCGTATTGTGGGACATGCAAA
>N_1717
TTTTTAACCGTATTGTGGGACATGCAAATGTCTTTCATTTT
>N_1718
AAGAATGGTAGCGATTTTTGCGATGCACCATGACGTTTTTA
>N_1719
GAGACCCAAATAGTTTCATTCTCGACGCACTATAACGTTTT
>N_1720
CCTTTAATCTTCTTTGGAAACTTTGGAATTTCCGCCGAATA
>N_1721
ACCAATATCTGTCTTTATAACGGCGCATTCTGTAACCAAAT
>N_1722
CCTTGCTTATTTGGAAATTACATTTTAAACCGACAACCCTT
>N_1723
CAGATTCGGCGTGGAATATACGGAAGATCGGATTTCCAAAA
>N_1724
AACCGCTCTCCTGTTTTCGACGTTCCGCCGCTTTTTATGGG
>N_1725
TATGGGAGAAGTAGTATGTACCTTTAAGGGTACTGTAGCCC
>N_1726
TGTAGCCCCTTGAATATTGGCCTAAAAGTGAAACTAGTGTT
>N_1727
ATATTGGCCTAAAAGTGAAACTAGTGTTGCCAAAAAAAAAC
>N_1728
ACCGTATCCTCATCCTTCTACCACCTTAATTTGCATTTCTT
>N_1729
TTCCTTATTCACTCTTCTTCCCCTGGACGAAAAATGTTGCA
>N_1730
CCCCTGGACGAAAAATGTTGCACGACAACAACAAAAGAGAC
>N_1731
CGGTTTCTCTGAACCTCTAACTGTCCCCGCCCCCTTTTGGG
>N_1732
TCCCCGCCCCCTTTTGGGAGCCCACTGTCTTTTCTTTTTTT
>N_1733
TTGGGAGCCCACTGTCTTTTCTTTTTTTCTTTGGTCGCTGA
>N_1734
TCTTTGGTCGCTGATTATGACGGATCGTTTTTGTCGTTTTT
>N_1735
TTTTTGTCGTTTTTGTATTACAGGAATACAAATTTCCCAAA
>N_1736
TATAGTAACTCTTTAAATGACTTTTGTAGCACTGATGCCGA
>N_1737
ATTCCATATTTTTTTGGTGACAAATTTCTCCGCTTATCAAT
>N_1738
CCGCTTATCAATTTTTTTTTCAACCACATAATTATTAACCC
>N_1739
TTCAACCACATAATTATTAACCCCAAAACATCGCAGATTTT
>N_1740
GGTAAAATGCCAGTCGTGAGCGTTAGACCTTTTTCTATGAG
>N_1741
CAGAAGGCTTCTCAAACGGGCATAACACGTGGAACGACGCC
>N_1742
AACGGGCATAACACGTGGAACGACGCCGAATTTTGGAAACC
>N_1743
ACGACGCCGAATTTTGGAAACCGTGAGTTTTCGGCAAATAA
>N_1744
TAAGCTAACAGTCTAAGAAACACGAAAAAAAATCCAATTTT
>N_1745
TGAACTTTTTGATTAATGTTCCCACTGAAAATCCTCCAAAT
>N_1746
TCTAAAAAAGCCTCAAATGGCCTTGCGAGAATAGACGGAAT
>N_1747
AATGGCCTTGCGAGAATAGACGGAATGTTCAAGGATGACTG
>N_1748
AAGGATGACTGGTATAAAATCGGCAAACGTGTTGCCATTCA
>N_1749
GCCATTCAAACAGAATATCTCGAAATTTCGCCTTCCTTTTT
>N_1750
AGGGAAAAGAGGGGAAAAGTCTTCTTGGAAACAACCTCGAA
>N_1751
GAACCGCAATTAAGTTTTTGCCTCACCCTTCAATTTTCGTG
>N_1752
TTTTTCAACAGAGTCAATTTCAAAGGTGCTGTGGAAAAAGT
>N_1753
GGAAAAAACACAAAAAAAAACTGTATTTAATTTCCCACTTA
>N_1754
CCCCGCCTCCGCGTATTGTACGTGAACACGGCGGCCCAAAA
>N_1755
AATGAGTGATACCGTACTCTCTCTGTTTTTTCTTTCATTTT
>N_1756
GTTCTTTTGGCGGGATTTTTCGGATTTTTGTCGCGTTCACA
>N_1757
GGATTTTTGTCGCGTTCACACACACACACCAGTTGGTGTTG
>N_1758
ACACACACCAGTTGGTGTTGCCTGTCGTCACCCACCCGCCC
>N_1759
GTACTGCTTTGCCATTTGTGCGCGCGTACCGCTGCCCGTCT
>N_1760
GCGCGCGTACCGCTGCCCGTCTGTCTTTCTCATCATATGCG
>N_1761
TCATATGCGCCTCGTTTTGTCGCTTTTTCTCCATTTGCCCT
>N_1762
CGATTTTCGCCCAAACATAACCATTTTTCAGAATGAAGGAA
>N_1763
AACAAATCGCCTATAAATTGCCAGGGGCTTGGTATTACGAG
>N_1764
TTGCCAGGGGCTTGGTATTACGAGGAGGACACTGCCTCGTG
>N_1765
ACTGCCTCGTGCTCTCCAGTCAGCGATCCGGAGGATATTGC
>N_1766
CAGCGATCCGGAGGATATTGCGCAGTTTCTCAACTACAGAA
>N_1767
GCAGTTTCTCAACTACAGAACGTCGATAGGCGTGCAAAATG
>N_1768
CCTACATCAAGACACCGGTTCGCGGAGAAGATCCAATTTTC
>N_1769
ATTTTCGTGGTCACCGGACGCCTGGAGGACGTGAACGAGGC
>N_1770
AACGAGGCGAAACGAGAGATCGACTGCGCCGCCGAGCACTT
>N_1771
ATCGACTGCGCCGCCGAGCACTTCACACAGATCCGTGCGTC
>N_1772
GACATACACAAGGTAGGTGACCGTAGGCAGCCGGTTCCTGA
>N_1773
CGTCGTCGGACCGAAAGGAGCGACTATCAAGCGAATTCAAC
>N_1774
CAGGACACCCACACGTACATCATTACGCCGAGCCGAGAAAG
>N_1775
CGCCGAGCCGAGAAAGGGAGCCCGTTTTTGAGGTAATTTTG
>N_1776
TTCATGCTTTTTAACAAAAACAGAGAAGTTTCTAGTTTCGG
>N_1777
TATATCGTGCTGAAAATCTACTTTTGACTGAAAAATTCAAG
>N_1778
AATTAACAAAATTTAAAAATCGGCGGGGTTTCTGAAATATT
>N_1779
ATTGTAAAATGGGGAGAATTCATAAGAAAATCGGCTGTTTT
>N_1780
CACACTTCTCTCGAGTTTTACATAGAAGTTGTTCATTACAA
>N_1781
TTTGTTTTTCCTCGTCACTGCAAGAAGGGGAGCCTAATGCC
>N_1782
AGGGGAGCCTAATGCCTAGACAGAGACAGAAAACACATGTG
>N_1783
ACATGTGTGTTTGTAAGTGTCTGGTGTGATATACCCAATTC
>N_1784
TAAGTGTCTGGTGTGATATACCCAATTCTTTTCGGCCGTCT
>N_1785
TTGTGAATTGGCTGCCACTGCTGTGGCAAACAAACAAAAAC
>N_1786
ACTTGTGCGGAATTGATATTCTAAAGAGAATAAAGAGCAAC
>N_1787
ACCATGGGCGCCGAAACGAGCAGCGGAAGGGCTTGTGACCT
>N_1788
CTCTTGGTGTGAATTTTAAACGGTTTCCTTCCATCCGAAAT
>N_1789
GTTTCCTTCCATCCGAAATGCTAAAAATTCCTCGGGAGCCG
>N_1790
TGCTAAAAATTCCTCGGGAGCCGTTTAGGGTCTTCACTGAG
>N_1791
TGAGAGATGATGATTAGAATCTTTTAATTTGGTAGAATTCC
>N_1792
GTAGAATTCCCCCCGCGGGACCGATTAATGTTGCATGTCGT
>N_1793
TCTTCTTGGCAGCAAAATATCATTGTTGATGAGATATCTCA
>N_1794
CCAGCACACAGTAGATTAGTCGAATTACCGATGGATGGGGC
>N_1795
CGAATTACCGATGGATGGGGCCGCCCGGGTTTTTGGAGCCA
>N_1796
GTGAAGAAAAGGGGGGGGATCGCGATGACAAAGAGACTCAA
>N_1797
GGATCGCGATGACAAAGAGACTCAATTAATTAAATGACCGG
>N_1798
TTGTGGCAGCACCAGGGGTACTTCAAAATGACGAACAAAGG
>N_1799
TCAAAATGACGAACAAAGGTCGTTGTTGTTTCTATAGGAAG
>N_1800
TTGTTGTTTCTATAGGAAGGCTTCCGAACTTTTGAACAGTA
>N_1801
TATTAGGGTTATGTAATTGACGGTTTTGACCGTATGTGTCT
>N_1802
ACGGTTTTGACCGTATGTGTCTATAGATGCGTGTGTGTGTG
>N_1803
GTGTGTGGCGACATAAATTACCGTATCCGCATGGCCTTTTT
>N_1804
AATGTGTTGACAGTGCGGGCCCACTAGTACATGACATCTTG
>N_1805
CACTAGTACATGACATCTTGCCCCGGTGCGGTGCGCTCATC
>N_1806
ATTTAGTTGTCCGTTTGACACAAATGCCTCCGGTACCCTGG
>N_1807
ACAAGGAGGTGATGGATTTGCCAGGCGGGGAAGGAATTACA
>N_1808
TTCACCTCGGATATTATATGCGTTCTAAAAAGACCAATTGT
>N_1809
ATGGAAATATAGAAAAATGTCCGACTAGTTTGGTAATAGAA
>N_1810
TGAGATCTTTGTTGAATTTTCAAAGGTTTTATTTTCAGATA
>N_1811
GTCGCGTGTCGTTTTGATATCCATCTCGATAATCAGAGATT
>N_1812
TTGATATCCATCTCGATAATCAGAGATTGTGATCTATGCCT
>N_1813
ACACAGTTCCGCGAAGGAGTCCGAGAAAAACGTACAAAATT
>N_1814
GATGGAAAAATAATTTTAAGCAGAAAATGAGAAAATAATAT
>N_1815
GAGAAAATAATATGAAGAAACAAAAAGAAATTCGAGTTACG
>N_1816
AAAATATAACTATTTCTATTCCAGGTGACCGGCCTCCCACA
>N_1817
CCTCCCACATAACGTCGAGGCTGCCCGCAAGGAGATCGAGA
>N_1818
TCGAGACGCACATCTTCCAGCGAACCGGAAATCTTCCAGAA
>N_1819
CCGACAATGACTTTGCCGGACAGTTGGCCGGTGTCTCGTTG
>N_1820
GCCGGACAGTTGGCCGGTGTCTCGTTGATGGTGCAGAAGCA
>N_1821
CCGGTGTCTCGTTGATGGTGCAGAAGCAGCAACAGGCTCAA
>N_1822
GAGCATTCGGCAACAGTAATCCGTTCAATCAGAAGGAGATG
>N_1823
GAAGGAGATGTCGTCGTCGCCATTCGGAATGGAGAGCTCGT
>N_1824
TTGGGATTGGACGCGTTGCTCCGCAGTTTCCCATCGATGCG
>N_1825
ATCGATGCGTAGTTCGTTGACTCCGGAATCTCTTTCCGGTA
>N_1826
TACTGGACTGTCTTCTCGTCCATCGTTGGGAGGAGGACAAT
>N_1827
AGAACGGTAAGCTTTTTTTGCGAATTTTAATAAGAATTTTA
>N_1828
AAGGATTTTTCAGAAATTCTCAGCCGCAAGTACGATGCCCT
>N_1829
ATTGGAGAAACGCGAGGAATCCCCAACCAATGGGTATATAT
>N_1830
AAAACAAGTTTTCGTGTTTTCCACTCGGAACCTGACGGCTT
>N_1831
TAAATAAAATTGGATTTTGTCCGTCAGAAATCTATAAAAAG
>N_1832
TGAGAGAAAAAGGTGAAATTCCAATTTTAAGAGGTAAAGTT
>N_1833
TGAAATTTAAAGGAAAATTACTGAAATTTACAATTTATCAT
>N_1834
TTTTTAATTTCGACATATCTCGAAATATCAAGTCGTAAATT
>N_1835
GGTCTGGCGGAAACATGAATCTGAGCCCAGGATCGTTGGCT
>N_1836
CGTGCCGATCAATGGATAAGCTGTGGATCCATTCATCATTC
>N_1837
ACTCTTTTTCCCATTTTCTACTTTGTTCATCGGTGTACGAG
>N_1838
TTGTTCATCGGTGTACGAGTCCCTCCATTCCCATTTTCTCA
>N_1839
GCAGTCCCCCAATATATATTCCTACAGTAGGTTTTTTTGGA
>N_1840
TATATATATTATAAGGATTTCCTCTTTTCTCTCTATCTCTC
>N_1841
ATCTCTCACCTAGTGTTTAACTCCCAATTTTCCCCCTCTCT
>N_1842
ACTAACGGAGAATTGAGAGGCCTTTTATATTTATAGCACCT
>N_1843
CACCTCTTTATAATTAAAAACTCGAGTGATCCCCACCTCAC
>N_1844
CTCGAGTGATCCCCACCTCACCCATCAAATTTATCGTATTT
>N_1845
TTTGGTGTATGTGAATGAAGCGATTCGTGTCGTCTCTCCAT
>N_1846
GCTTTTGGCTCACTCGCGCACGCCCTATACTATACCTTTAC
>N_1847
ACTCAACAAATCCTATCCTGCGTCAATTGGCCGATCAATTG
>N_1848
TTTATTATATTTTGAGGTGTCCCATTGTTTCAGACATATAT
>N_1849
TATCCGCGCGACGATAAGTGCCACGTTGGGGGAAACGCCAA
>N_1850
GAAAACGAGTAGGGATTTGACGTATAGAGGTGAAATTTTTA
>N_1851
TTCCGTAATAGGTAAAATGTCAGAAAATCAAGGATTCAGTG
>N_1852
ATGTCAGAAAATCAAGGATTCAGTGCAACCCCGCGTTCTAC
>N_1853
CAGTGCAACCCCGCGTTCTACGGGTATTTTGGCCACGGCCA
>N_1854
CTCCGCCCCCAATCTTGTTGCCGTTGTTATTTTGTTGTAGC
>N_1855
TGTCGAAGGACGGGGAGGAGCCTAGTCAACAAGGTAGATAA
>N_1856
AAACGCGACACATGGTATTACCACGCCCACTTTTTATAATT
>N_1857
TAACATAGTTTCTATTTAAACAAAAAACATCGTGCGCCCAC
>N_1858
GTCACCCATAGCATGATTGCCGATTGGCTCGAGCAGAATGG
>N_1859
GAATGGATATCCAATATCATCTCAAGTCTTGAAAACAGAAA
>N_1860
TGGAAACTACATGGAGAGTGCAGAAAAACACGTGGAAAATG
>N_1861
GCACCGGTGACGATTTTGAACGAAAATCGATAAAATCGATT
>N_1862
ATCGATTGGCGCCGGCCGCCCGTTTGCAAAAATTAATATGG
>N_1863
TTTGCAAAAATTAATATGGTCGATAAACAGCGAGCACCGTT
>N_1864
CGCTTAGTGATGAGGAATTTCGAAAAACGATGCGGAAACGG
>N_1865
GAGAGGGAACGAGTGAGTTGCGTTAAATAATTTTTTTTTGA
>N_1866
TTTTTTTTTGAAATATTTAACAAAAGTCGACAAGGCGATTT
>N_1867
TTTATTCAAAAGAAAAATTTCAATGCCCTAAATCACTCAAA
>N_1868
CGCGCGCGTAAAATTTAGTGCCAGCGTATGACACTATGTGG
>N_1869
GCGTATGACACTATGTGGTGCAAACTTCACTCCGGGTCCGA
>N_1870
GACATGAGAGTCCTACTTTCCTACTTTTCTTGGCAAAAAAA
>N_1871
CTCTTCCACGTCATCCGCGTCGTCATCTTCCGAGGAGAAGT
>N_1872
TTTCGGATATCTTGGGGAAACCCACAGCAGCTGGCGCGGAG
>N_1873
GAGAAAATGATCGAACTAAGCCAAATTCCCAACGCATGGGG
>N_1874
AAATTCCCAACGCATGGGGTCCGTCAAAATCCGCGTTAGTC
>N_1875
GTCAAAATCCGCGTTAGTCACTGATGACGTGGCAAGCACTT
>N_1876
CAAGCACTTCTGACCCACTTCCGGCGATTTTCAACGCACAT
>N_1877
CGGCGATTTTCAACGCACATCTTCCGCCGCTCTCCATGGGA
>N_1878
TTCCGCCGCTCTCCATGGGACGACCACCGCTGACAAAAAGC
>N_1879
TGACAAAAAGCGCGAAAAGTCGGGAAATCGACGCCATTTTC
>N_1880
GAGGATTTCGAGCAGGATGGCGTGGCGAAGAAAAAGTCTAT
>N_1881
TGGCGTGGCGAAGAAAAAGTCTATACTGCCTATGGAGAAAA
>N_1882
GGAGAAAAAGAAGGAGGAAGCGAAACCAAAGGAACAGGAGC
>N_1883
AGGAAGCGAAACCAAAGGAACAGGAGCTAGTGGAGCCGTTG
>N_1884
AGGAACAGGAGCTAGTGGAGCCGTTGGTCTTGTCAGAAGGT
>N_1885
AGTGGAGCCGTTGGTCTTGTCAGAAGGTAACTTTGAACTTG
>N_1886
CTTGCACCATGCAAAAATTTCGAAAAATTATGCACGTGGTC
>N_1887
TGGCTGTCCTTTTGCATAAGCTTGAAGCAAACGCGCCTCAT
>N_1888
TCTCATATTTCTCAAGTTTTCTCGTCCGCGAGAAAACGTGA
>N_1889
CGCATATTCCGCTTGCGGAGCAAAAGTAAAAAAAAAACATG
>N_1890
ATCGACGAGCTTGAAGATTTCGACACCGGTCTACTATCTTC
>N_1891
AAAAAAGTTCGCGCAAACTACGAACAAATGTGTGTCGAGCG
>N_1892
AACTACGAACAAATGTGTGTCGAGCGGGCGGAGCCACTGAG
>N_1893
AGAAAGAGGAGCAAAATGTACACAAAACCATATTTGAGTGT
>N_1894
TGGTAAATTTCTGGGTAAGTCCTGATGACTTTGAAAACGAA
>N_1895
AGTCCTGATGACTTTGAAAACGAAAAAAACTCTTTCATTGA
>N_1896
GGAAAGCAACTTTTCAGTTACCAAGAAAAAGTCCAAGGCCA
>N_1897
TCCAAGGCCATAGGGATTAGCTGCGTGGCATAACAACTCAT
>N_1898
GAGTATAAACATTTTCTCTTCCACACGGAAACCTAGTCCCC
>N_1899
CCACACGGAAACCTAGTCCCCTTGGGGAGCGGTAGTGCCCA
>N_1900
CCCTTGGGGAGCGGTAGTGCCCACAACCCCGCATGTTTACC
>N_1901
ACAGACAGCGCTATTGTCTGCAAGTGGCAAAAAATGGCCGC
>N_1902
TGCAAGTGGCAAAAAATGGCCGCCGAAAATTTTTACAATGT
>N_1903
AAATAATTTTCAAAGTGTTACTATTTGCACCTTTTTGGCAA
>N_1904
TACTATTTGCACCTTTTTGGCAAAAATTCCATAAGTAAGAA
>N_1905
GAAATTTGATGGAAGAGATGCGAGGTGCGGGGAGTCTGAAA
>N_1906
AGATGCGAGGTGCGGGGAGTCTGAAAATGGCTGCATGGCCT
>N_1907
GTCTAGTTACCCCTAGAAATCAAAGTTCAGTTCAGCAAAGA
>N_1908
AGTTCAGTTCAGCAAAGAGACTTTATTTTCAGCACTCCAAC
>N_1909
CTTTATTTTCAGCACTCCAACAAGAGGCAGAAACTCAACGG
>N_1910
CAACGGTACGACGGATGGTACAACAACCTGGCGAACAGTGA
>N_1911
TATACTATTTAAAGGAGAGTCCGGTATTCCTAATACAAGAG
>N_1912
AGTATCCTGTCCACTAGAGACACTTAAAATTCAAGTACCCC
>N_1913
TGTGATAATGTATTTGATAACGAATGCGAGGGGAAAACTAC
>N_1914
ACAAAGCAACTGGAAATGGTCTTAACTCGCCTCGAGAACAA
>N_1915
GTCTTAACTCGCCTCGAGAACAAATCAATGAACGGACTTCA
>N_1916
TGGATCATTCATCTATGGTACCACCCAGCCATGGGTGTCCG
>N_1917
TACCACCCAGCCATGGGTGTCCGCATTAAGATCTTTTAAAC
>N_1918
TAAGATCTTTTAAACAAGGACGGTTAGCTGAAGGTGTACCT
>N_1919
GACGGTTAGCTGAAGGTGTACCTGGATATCCACCACTTAAC
>N_1920
CCTGGATATCCACCACTTAACAACCCACATATTCCATTGAA
>N_1921
CACTTAACAACCCACATATTCCATTGAATAACCCCGCTCCG
>N_1922
CATTGAATAACCCCGCTCCGCCACAAGTACATCGATTGATG
>N_1923
AAGTACATCGATTGATGAGTCCAGATAGATTATTTAGTGAG
>N_1924
ATCCTCTTCCGTTGGCATAACTACAATGCAAATCAAATCTA
>N_1925
ATAGCTTAAACTCAGTGTTTCTTTTAAGGTGAAGACGTTCG
>N_1926
TGTTTCTTTTAAGGTGAAGACGTTCGTTTGTCAAACTACAC
>N_1927
AATCTCGCATGCTTTTGGAGCAGCCGCCTTCAGGTTCCCTC
>N_1928
GGTTCCCTCACTCAATTGTGCCACCAGCAATGCTTCTGAGA
>N_1929
GGACGGAAGTTGGTGGATATCCTGCATTGAGATTGTGCCAG
>N_1930
TATCCTGCATTGAGATTGTGCCAGAATTGGTGGAATGCACA
>N_1931
AGGAATGGCAAGCCAGATAGCTGAACGAGATGATAACATAG
>N_1932
TCAATAATGAGAGGAAGGGACAATGGAGTACCACCGTATAA
>N_1933
GAGAAGAACATTCGGACTTGCACCAAAGACATGGGAGACAA
>N_1934
GAGACAATGAATGAAGATTTCTACAAGAAGCATACTGCAAA
>N_1935
ATGGAGGCAATATTTTATATCTGGATGCTTATGTTGGAGGG
>N_1936
TGCTTATGTTGGAGGGTAAGCGTTTTTTATAAATTAAGTTA
>N_1937
TTATAAATTAAGTTAGAGATCCTCCAATATACCCTCATAAC
>N_1938
ACCCTCATAACATATTGTATCAGTTTACTTCATCAATAATT
>N_1939
TCAAAGAAATCATAAAGGATCAGTTCACCCGTATTCGAGAT
>N_1940
AAACACCCGTTGGTGATGATCGAGTAAGTTAATAGCATGTT
>N_1941
TTTTCTTCAAAGAAGGTGATCCATGCCCCCAGCCGTTCCAA
>N_1942
CCAGCCGTTCCAAGTGAATACCATTGGACTTGAGCCTTGTG
>N_1943
CCACTTATTCAATCCACCTACTGGGATGATAACGATACTAC
>N_1944
TCAGCGATTATAGAGTTGATCAAGCTAAGAACTTTCAGTTT
>N_1945
TCGGTCATTATATGGTTGAACGACGTATCCGAATAGGTCAT
>N_1946
GAAAGTCCCAAAGTTAATGTCTACAAAGTGAATGGTTCGTT
>N_1947
GAATGGCTTCAAGAAGAGTACATACGGCAAGTTCGGATAGA
>N_1948
AAGAGTACATACGGCAAGTTCGGATAGAAATAGAGAATACC
>N_1949
TCGGATAGAAATAGAGAATACCACGTTGACAGTGAAGAAGC
>N_1950
CAATGCACGGACCATTTGTACTTTTGTCTCAAAAGAATAAT
>N_1951
GTCGTCTGATAGAGATTTATCTAAATTTTTGGATCAAATTA
>N_1952
AGACAGGCGGCTAGTGGAATCAATGCAGAGGTTATCATAAA
>N_1953
TGAGTTTACTTCAAGAAATACGTCGAATCTGGAAATTATTT
>N_1954
CCCAAGCAATCACAAAAGAACGCCGTCAAGACCGACTGGAC
>N_1955
ACTTCAAGATTCGGAAACTTCATTTGACTCATCGAATGATG
>N_1956
TGATGATATATTAAATGAGACAATATCTCGTGAGGAATTGG
>N_1957
AATATCTCGTGAGGAATTGGCAAGTGCAATGGGAATGAAAG
>N_1958
TTAATGGTGAGTATGATTTACTAAAGTTCTGATCACAAAAA
>N_1959
AGTTCTGATCACAAAAACTACACGTGAATGAATGTTCCAGT
>N_1960
CATGTTGAAGCAGTAGTCTTCTTTTCTTTGAATGGCAACAA
>N_1961
AATCGGCATTAGGTTAATGTCTTTGATTACTCACCTTCTTT
>N_1962
TGTGATTTGGAGGGAAAGAACAAGGTACTCCGAAAGGATCT
>N_1963
ACAAGGTACTCCGAAAGGATCTCGCAGAACTCGTCAAGTCC
>N_1964
TTCACATTACCGAAAGTGTGCAGCTTCGATTATTCAATGAC
>N_1965
TTCGATTATTCAATGACGTGCTGCACAAGTCTGGTATACAT
>N_1966
CCAAGTATTATAAGAAGTTTCAGGAGTAAGTGACGATGCGG
>N_1967
GAAGTTTCAGGAGTAAGTGACGATGCGGAGTACTTGACTTG
>N_1968
TTCTCGGAGATCTCTGACGTCCAGCCGATCGGTCTGCCATT
>N_1969
TATCGCCAACACGTCTTCATCATCTTCTGCTTTGTCGCCAT
>N_1970
TAAGATTCCCGCTACCTAAACGAAGATCGAGACCTCCGTCG
>N_1971
GCGGGAGCCTTGTCATTTTGCATGGCGTTGATATTGCTCAC
>N_1972
AGTTTGTAGAAATATTATAACACTGCTTCGAGAGACAGTTA
>N_1973
TATAACACTGCTTCGAGAGACAGTTATTGCGCAGTATATTC
>N_1974
GCCTAGCGCTGTAAATAAAACTGCCAAATTTTTAAACTCCA
>N_1975
AAAACTGCCAAATTTTTAAACTCCATCAATTTCAGATCGTC
>N_1976
ACCATCGGCCATTGTGTTAACTTTTATCACGTTGGAACTCA
>N_1977
CTCTTCCAGGAAACATTTTTCGGGTAAGCCCCACCTACTCG
>N_1978
GTAGATTGAACGTTGGCTTGCTTTCAGATCTGACGTCGTGC
>N_1979
GACGTCGTGCCTACCCTAAGCTATTGGTTCTATGGAACAAT
>N_1980
TTGGTTCTATGGAACAATTACTGGGTTGACGGGAATTGGAT
>N_1981
CAGTCTCCCAAATTTGGCTACTACGTTGTTGGACCCATTGT
>N_1982
TTGGCTACTACGTTGTTGGACCCATTGTCCTTTTTGTAATC
>N_1983
CCCATTGTCCTTTTTGTAATCGATCGTATAATTGGGTTGAT
>N_1984
ATCGTATAATTGGGTTGATGCAATATTACAAGTCGTTGGAT
>N_1985
TTACAAGTCGTTGGATATTGCCCATGCAGAAATCCTTCCAT
>N_1986
GATATTATATACATCGAGTACCGTCGTCCAAGAGAATTTGA
>N_1987
TCTCGATTGCCTCAAGTCCACAGGATGAGAATATGAAGTTG
>N_1988
ATTGATAAGATCATTGAATACAGGGTCACCATTCCCATTAA
>N_1989
CATTAATTCATATGAAAGGACCATATGGTGATGGTAATCAG
>N_1990
ATGGATGAATTATGAAGTTGCAATAATGGTTGGAGCAGGAA
>N_1991
AGTTGCAATAATGGTTGGAGCAGGAATCGGAGTGACTCCAT
>N_1992
GTGACTCGTTTCATAGAGTTCGATGTCGTAAAGTATATTTC
>N_1993
ATATTTCCTATGGGTGTGTTCGAGTCACAAGAACTTTGAAT
>N_1994
TTGAATGGTTTGTGGATATGCTGAAAAATGTTGAAAATCAA
>N_1995
ATGTTGAAAATCAAGCAAAGCCGGGAATCCTGGAGACACAC
>N_1996
AGCCGGGAATCCTGGAGACACACATATTCGTCACTCAGATG
>N_1997
TTGGTTTTTTAGTGGTATAACTCTAAAACTAAATGTTTGGA
>N_1998
CTATGCAATAAAATATGTTTCAAAATTTCATCCGAGATCTC
>N_1999
GATTCTAGTTAATTTATTTTCAAAAATAAACATATTTTGTG
>N_2000
ATTAAAACAATGGTAAAATACTACCCTAACGGCTTACCCAA
>N_2001
TACTACCCTAACGGCTTACCCAAGGCTCAGAAAATTGTAGT
>N_2002
TGCAGTACATTTGCGAGAAGCACTTCCGTGCCACCAACTCA
>N_2003
CTCAGGCATATCAATGTTCACTGGCCTACACGCTAAGAATC
>N_2004
ACGCTAAGAATCATTTCGGACGGCCCAACTTCAAAGCTTTC
>N_2005
GAACATAAGGAGGTTAGTTTCATGGTTTTAACCTCTAAATA
>N_2006
GTTTTAACCTCTAAATAAAGCAAATTTGCAGCAATCCGAAA
>N_2007
AAACTTAAATGAAAGTATAGCTGAAGGATGTGCAGATGCCA
>N_2008
AAGGATGTGCAGATGCCAATCGACAACGAGATGCTCCGTCA
>N_2009
GTATATATCCCCAATACAAACATTTTGAGACGCGAACCTTC
>N_2010
CATTTTGAGACGCGAACCTTCCCAAATAATCATCAGACATT
>N_2011
GACATTGTTCTGTAATTAGGCAAAAAACCAGCCCCCTAGCC
>N_2012
CTCCCTCACCACAAATAAAACCAATTCCCCCATTTCCCCCC
>N_2013
CCATTTCCCCCCAGTTCATTCACCAACAATGAGTTTGTTCA
>N_2014
CGCGAATTTCAAGAAGTAATCGAAAAAGATGCCAGGAAGTT
>N_2015
AGGTAAGGCAATATGTGGTGCAGCAATAATTTCCGCATTTT
>N_2016
TATTACAAGCAAGGTTGAAACGAAAATGAAATTTCGTTTTC
>N_2017
GAAAACGAAAACGAAAATATCAGTTTTGTCCAATTTAATTG
>N_2018
ACACTTGCTGAACAACTATTCCATTAATCTAAACCAATTTT
>N_2019
GCAGATGAAGCTGGAGTTGTCAGATATCTGTTCGCTATTTG
>N_2020
GATCGATTGAGCGGATTTTGCCAAAAAACAGCGGGGTCTGA
>N_2021
AAACAGCGGGGTCTGATTTTCTATTGTTATCGGTATCGTAG
>N_2022
AACTTCAACTTCTGCACTAGCACAGAGCATGGAATCTACAG
>N_2023
CTACAGGCGCTTTGTCTTTTCTTTTTCTGATCTTGGAATGC
>N_2024
GCAACAATCAGTTTGAATGTCACCAGTCGGTGCCCGCGCCG
>N_2025
CATTGAAACACAATAAAAATCAAAATATAGACGCTCTTTAT
>N_2026
GTGTCAGCTCAAAAAAAATACGTTGACAGAGAGAGGTGGCA
>N_2027
ATTCGAAAACGAAAAAGTGACAAGCCTGATTACAAGGTCGG
>N_2028
TGATTACAAGGTCGGTATTTCATAATATGAATATTGTAGAG
>N_2029
AAAGGTTACTAGCGATGATTCCAAAAAAATTTAGATTCATC
>N_2030
TTAGATTCATCAGAGATGTACACCCAAATACCCAAGGCATA
>N_2031
AACAAGCTTTTCCTATTTTTCCAGTTCTACTCCACCGCCGC
>N_2032
CCTCACGTTCAATTGCCGGTCTCGACAAGCGGAGCCTATTC
>N_2033
TGAATGAAAAAAAATGAAGTCTAGACAGAAAATGTAAAGCT
>N_2034
TGATATAGGGAAGGTTAGAACGTTTCAAAGCGATGTGCAAA
>N_2035
GCGATGTGCAAATGAAGGAGCATCTCGTTGTCGGTTGGCAT
>N_2036
ATCTCGTTGTCGGTTGGCATCTGCACATCCTTCAGCTATAC
>N_2037
TCAAGTTTACAGGTCCACAACTGAACACTCCGATTTTGGAT
>N_2038
GTTAAAAAGCATTTAACTAACCTCCTTATGTTCACTCTGAA
>N_2039
TTGGGCCGTCCGAAATGGTTCTTAGCGTGGAGACCAGTAAA
>N_2040
AATGGTTCTTAGCGTGGAGACCAGTAAACATTGAAATTCCT
>N_2041
TGAAATTCCTGAGTTGGTGGCACGGAAGTGCTTCTCGCAAA
>N_2042
GATGCCACTGCGTTTAAATGCGTCCGCTTTAATCAGTTTAT
>N_2043
TTAAATGCGTCCGCTTTAATCAGTTTATAACCAAACCTGAC
>N_2044
CAGTTTATAACCAAACCTGACGTTTGATTTTGAAAATTATC
>N_2045
CGTTTGATTTTGAAAATTATCTTCAATAAACTCACAAGCAT
>N_2046
CTCAAATCAAACTTGTGGAACGTCTGAGTGACAAAGATATG
>N_2047
TGAGTGACAAAGATATGTGTCTCCAAAATTCCCGACCTTGC
>N_2048
TGGTCTTCCACGTTCTTGAGCACATCCACAAACCATTCATA
>N_2049
GCACACCCATAGGAAATATACTTTACGGCAACGAACTCTGT
>N_2050
TGTACAAGATCAACAAGTGTCGATGCATATGGAGTCACTCC
>N_2051
GGTTACCATCACCATATGGTCCTTTCATATGGATTAATGGA
>N_2052
TTTATATACAACTTCATATTCTCATCCTGTGGACTTGAGGC
>N_2053
ATGATACAGTAACCCATTGTCCTGATTTATATTTAAACTCT
>N_2054
TGTCCTGATTTATATTTAAACTCTCTTGGACGACGGTACTC
>N_2055
GTACTCGATGTATATAATATCTGATGGAAGGATTTCTGCGT
>N_2056
ACCAATTATGCGATCAATTACAAATAACACGATGGGACCAA
>N_2057
TACAAATAACACGATGGGACCAACAACGTAGTAGCCAAATT
>N_2058
TGGGACCAACAACGTAGTAGCCAAATTTGGGAGACTGTAAC
>N_2059
CAAAAACTCACATCCAACAACTTTGGAAGCCCATGAAGAAG
>N_2060
CCCATGAAGAAGAGTAAGTGCGTAAAAGGCAATATTGAGAA
>N_2061
ATATTGAGAAGATGTGTGAGCCGGAATGCGTGATAAGCTCT
>N_2062
CTGTCAGACCTGTAATTGTGCTGAAGAACCAGTAACTGATT
>N_2063
GAGGGAGTTTGTTAATGGTGCGTATTCTAGTAAGATTGAAT
>N_2064
TGAATTCAAGTAAAGTATTACCCAAAGAATGCTTCCTGAAA
>N_2065
AGAATGCTTCCTGAAAGAGACAAGCAAGACCTTCTTGACTT
>N_2066
GACAAGCAAGACCTTCTTGACTTTGAGTTCCAACGTGATAG
>N_2067
GCCCAGAAAGCCGCAAAGAGCGCAACGATCTAGAAATGTTC
>N_2068
TTATTATAGAGTTTTTGATACTGGCGGTCATAATAAACAAT
>N_2069
ATACTGGCGGTCATAATAAACAATACTTTGTCCGAAATATT
>N_2070
TATCTGGAGCACAGGAAAATCTAAACTTAGGAGACACTTTT
>N_2071
GAAAATCTAAACTTAGGAGACACTTTTTTGTCAACAGAACA
>N_2072
TATTAATGTGTGTTTTTTTTCTACCTCACGATATCTTACTA
>N_2073
TGGCTGAGAAACACCATGTTCGATGCAAAGATCTTTCCTTT
>N_2074
CAAAGATCTTTCCTTTCATGCTTGTATTCTATTTTAAAAAA
>N_2075
AAAATGTGTTACACGCTGCCCTAACGTTTCTCACCTTGTGG
>N_2076
ACCTTGTGGAACGCAATAGCCGAGTCAAATGGAATATACTG
>N_2077
TCAGCAATATCAACGCCATGCAAAATGACAAGGCTCCCGCG
>N_2078
ACGAGTAATAGCGATTCCAGCTCCCATTACTCGTCGGAGAT
>N_2079
TCCCATTACTCGTCGGAGATCCCTGTTTTCCGCCATGTAAC
>N_2080
CCCTGTTTTCCGCCATGTAACGATAATCTGAAAACTAAATT
>N_2081
TAATCTGAAAACTAAATTAACATGAGCTCCCAATTATATGA
>N_2082
TGAGCTCCCAATTATATGAACTTACGCCAAAACCGTTCGAA
>N_2083
AAAACGTGTTGGCGATAGGTCTCCAAGAACGCTGAAACTTT
>N_2084
TCCACGACGGCAAATGAGTTCAGAGAAGATGTTCTAAAAGT
>N_2085
ATGAGTTCAGAGAAGATGTTCTAAAAGTTATAATTGTTATA
>N_2086
AGTCAGAGTCCTCCTGAATACTCACTCTCCAATACTTGGCT
>N_2087
CCAATACTTGGCTGATAGTTCTTTCGATTGAACGGCAGTCC
>N_2088
AGGTATATCCGAGAACAGAGCATTGAAATCGTCGTAAGTCA
>N_2089
CACACTTTCAGTAATGTGAACTCCAGCGGTTTGATTGAGGG
>N_2090
CTTGACGAGTTCCGCGAGATCCTTTCGGAGTACCTTGTTCT
>N_2091
TTCGGAGTACCTTGTTCTTTCCCTCCAAATCACACATTTTG
>N_2092
CAGTTTTTGCTTTTGAGGAGCTGGAAATTAAAGTAGGTGGT
>N_2093
CACGAGAACTTTCTACAGTGCTCGCAAATTCTATAGGACTC
>N_2094
AGGACTCCCCCGAATAAATTCAGATTCAGAATAAATAACCT
>N_2095
ACCTTTAGAACTTTTACTATCTCGAAATATTGCCGACCATA
>N_2096
CACCGAGTTTCACCTCACGGCTAATGAACCTACAAAATGTT
>N_2097
TCGCAGGAGACTTCGGCTCTCTTGAACCAAAACCTTTTATA
>N_2098
TAGTTTTGTACGTACAAAATCAAAGACAGTTCAAAACAACT
>N_2099
AAACAACTTTACCGCTACTGCTGTTACACGTAATTAAGCTG
>N_2100
TGCTGTTACACGTAATTAAGCTGCATTAAGAAATTATATTT
>N_2101
TTATATTTATTCAATTAGAACTTATGTTAATGGGAAACACG
>N_2102
GGGAAACACGCCGGAACATTCTAGAACGTAGTCTTTGTATC
>N_2103
TGTATCACAACAAATTTATGCTGAAATACTCACCATTAACA
>N_2104
TCCCATTGCACTTGCCAGTTCCTCACGAGATATTGTCTCAT
>N_2105
TATATCATCATTTGATGAGTCAAATGAAGTTTCCGAATCTT
>N_2106
AAGTTCACTATCATTGAATGCTTTTGCGTAGGCTTCACGGA
>N_2107
GCGTAGGCTTCACGGAAGAACAGGTCCAGTCGGTCTTGACG
>N_2108
AGCCGCCTGTCTAATTTGATCCAAAAATTTAGATAAATCTC
>N_2109
ATCACCAAATGATGATTATTCTTTTGAGACAGAAGTACAAA
>N_2110
GGAATAACTCAATCTTCTGTCCAGTTTCAAAACGAATTTTT
>N_2111
CAGTTTCAAAACGAATTTTTCGAAGGATTCCACCGCGTGGC
>N_2112
ACCGCGTGGCTTCTTTACTGCCAACGTGGTGTTTTCTATTT
>N_2113
AGCATTTACACCATAAATATCTCCCTTCGCGCCACAATCAT
>N_2114
AATAGCAATGCGACGATTAACCAAGTATCGGCCAATTCCAT
>N_2115
AGTATCGGCCAATTCCATAGCAAACTGAAAGCATTTTGGTT
>N_2116
GCATTTTGGTTTGTATGGAACTAGATGCAATAGCTCACTTA
>N_2117
CAATAGCTCACTTAATGGCACACATGCTAATCCAATTAGGG
>N_2118
GTGTTCACTTGGAATGGTTGCGGGCACGGGTCACCTTCCTT
>N_2119
GGTGGTTGCTTTGATAATATCTCGAAGTGTAATACTATGAA
>N_2120
AATAATCCATTCAATTTATTCTCAAACCAGAATCTATCTCC
>N_2121
TCTTTGAACAACTCTCCAGGCCCATTTTCACCTCCTTCCAG
>N_2122
CCATTTTCACCTCCTTCCAGCATTCTAAAATAATAACGTTT
>N_2123
CCAGCATTCTAAAATAATAACGTTTGATTAACGTAATCCAA
>N_2124
ACAAGTATGCGTAATTTATTCTGCCTAGATTTGCAAAAAAA
>N_2125
ATTTATTCTGCCTAGATTTGCAAAAAAAACTACCTTGCATG
>N_2126
AAACTACCTTGCATGGGTAACGTTTGAAATACCGAAGGAAT
>N_2127
CTACAAATTTTAGAGTTTGACCAAAAGAAGCCGTTAGAAGT
>N_2128
AAGAAGCCGTTAGAAGTTTACTCGTGAGAACTTTTTAACCC
>N_2129
ACTCGTGAGAACTTTTTAACCCTTGAGAAGATTTAGTGAAT
>N_2130
GTTAAGCATTCCACTTTAAACCCAAAACTAACCCTCCTACA
>N_2131
TCATTCATTGTCTCCCATGTCTTTGGCGCAAGTCCGAATGT
>N_2132
ATACGGTGGTACTCCATTGTCCCTTCCTCTCATTATTGATG
>N_2133
TCCTCTCATTATTGATGAAGCAACAACATCCAAACGAGAGA
>N_2134
CATTGGTCCGAAGATGTAATCACGAAGATCTTCAACTACTA
>N_2135
TACTATGTTATCATCTCGTTCAGCTATCTGGCTTGCCATTC
>N_2136
TTACAACCTTTATTATATAACCACTCAAGCATGAACTAACC
>N_2137
GCGCATTCCACCAATTCTGGCACAATCTCAATGCAGGATAT
>N_2138
TGCAGGATATCCACCAACTTCCGTCCGGAATTCACATTTAT
>N_2139
GGCACAATTGAGTGAGGGAACCTGAAGGCGGCTGCTCCAAA
>N_2140
TGATTTGCATTGTAGTTATGCCAACGGAAGAGGATCAGACC
>N_2141
TTATGCCAACGGAAGAGGATCAGACCAAATGAGAGAAGACC
>N_2142
TCAGACCAAATGAGAGAAGACCTGGATTCTCATTCACACGC
>N_2143
ATTTATACTTTTCTATAAAACTATGAACTCACTAAATAATC
>N_2144
ATCAATCGATGTACTTGTGGCGGAGCGGGGTTATTCAATGG
>N_2145
GTGGTGGATATCCAGGTACACCTTCAGCCAACCGCCCTTGT
>N_2146
ACCGCCCTTGTTTGAAAGATCTTAATGAGGACACCCATGGC
>N_2147
ACACCCATGGCTGGGTGGTACCATAGATGAATGATCCATCA
>N_2148
AGTTGCTTTATCGTATTTGGCACGTGTAAATGGGATTTCTG
>N_2149
TACATTATCACATAGGGGTACTTGAATTTTAAGTGTCTCTA
>N_2150
TTTTAAGTGTCTCTAGTGGACAGGATACTCCATTTGATTGC
>N_2151
TTTCATAAGCAACTACTTGACCTATAATTATTATTACTAAT
>N_2152
GAGGTAGAGGGCAATAAAAACGAACTGAAAAATGCCAATAA
>N_2153
CCAATAAAGTCGTGCATCCTCTTGTATTAGGTATACCGGAC
>N_2154
CTCTCCTTTGAATAGTATATCGGAGAGTTCACGGGCGGACG
>N_2155
CACCGTCTGAGTAGTAGGAACGTGCATCTCTATGCAGCCGA
>N_2156
GACTTCCTGAAGGAGTAGGTCAATGTAACGTCATTTCTCTT
>N_2157
GAAAAAACCTACCAGCAGAACCCCATTCACTATTCGCCAGA
>N_2158
TGTTGTACCATCCGTCGTATCTTTGAAATTCCTCATTTTGT
>N_2159
CACCAAAATCTATATGATGGCCTAGGTTCCTTATTGAAATT
>N_2160
ATTGAAATTTCTAGGTCACACATGCTCCCTTCACTACATTT
>N_2161
CAGTAGCGGAGCAGAGCAAACATTTGCCCCGCCACCCGAAA
>N_2162
ATCCTTTTTCTTGTATTGGGCGACGATGGCAAGGTCAGTAA
>N_2163
CGATGGCAAGGTCAGTAAAACAGGAAATTGTTCCTGATAAC
>N_2164
ACCACCACTTTGTTGAAATTCGAAAGATACACATTTTGTTA
>N_2165
GGTGTAAACATGAACACTTTCTTAGGTAAACTATGTGATTT
>N_2166
GTGATTTTTATGAAAAAGAACACAGACACCGGGTGGCACAC
>N_2167
AACACAGACACCGGGTGGCACACAGAGCTTATCAGTAAACA
>N_2168
ATTTTGAAATTTTGGAGGGGCAGAAATGTTGCGGACAAGGA
>N_2169
CATTTTTTTGTAATTTTTATCCCATTCATTTTTAACCTAAC
>N_2170
CAAAAATTATCAATATAGCGCACTTGGTGTCCATCTTCCTT
>N_2171
TTTAAGATAGCAGGTCCGCTCTGTTGACAAATTTTCCACCC
>N_2172
CCGCTCTGTTGACAAATTTTCCACCCGGTCCTCCGAAAGGA
>N_2173
CATGTTTTGAGCGCATTGCTCGTGCGCCTTAGAGTTTTAGT
>N_2174
TTGAAACGCAATGATTAAAACGGTCAAAAAAGATGTTATTT
>N_2175
TGTTATTTATACATACGCAACATTTCAAAATTGATAACAAA
>N_2176
ATTTACAGGAACACTTTTTTCCAATAATACGGTGACTAAGG
>N_2177
GGTGACTAAGGGGGAGTTTACTGATAGTAACAAATTGGAAC
>N_2178
AATTTCTAAAATTTAATTTTCTAAAAACTGGGGATTTTTTC
>N_2179
ACTTTTCAAATCTACATTTACAACAAAAACAGTTCTTTATA
>N_2180
GATTTTCAGTCTAAAAATTTCAAAAAAGAGCTTTTAGTTCT
>N_2181
TAACTTTTGGAATAAAAATTCAAAAAAAAATTGGGGGAGCC
>N_2182
TCAAAAAAAAATTGGGGGAGCCAAAAACTAACGCCTGCTTG
>N_2183
GCATAAGGCATCGATTGAGGCGAAAGGCAGGCGGAGGTAAT
>N_2184
TAATTTTAAGGCCAGGCTGGCGTTTTAACTTAGGCTTCCAT
>N_2185
CGCGGGATCGAAAAAATAAGCAGCAGCCGGGAGTGAGAGAG
>N_2186
CAGAGAGATTCACAGAAAATCGGGAGAGACCCCCCGTATGT
>N_2187
GGGAGAGACCCCCCGTATGTCGGTCGAGACTGAACACCTAA
>N_2188
CGTATTATTATTAGTTTTGACAGGGGCAGTCGTCGTAGATG
>N_2189
AGGGGCAGTCGTCGTAGATGCTATTGTTGTCAGTTTGACGT
>N_2190
GTGTCATGGGAAAAATTCGGCCATCAAAAATCGGGGGGTTC
>N_2191
CCATCAAAAATCGGGGGGTTCCTGCCACCCTTTGTCTTCTA
>N_2192
TTCCTGCCACCCTTTGTCTTCTATGGTCGGAGAGGCGTTTT
>N_2193
GTCTTCTATGGTCGGAGAGGCGTTTTCTAGGCTACTTATTT
>N_2194
TTCTATACAGTCAGTGCCACCCAATTAAAAATTTTCTGGCA
>N_2195
GCCACCCAATTAAAAATTTTCTGGCAGTGCCACCCAGAAAA
>N_2196
CACCCAGAAAAAAAAAATATCCTAGGCCACCAATTTTTAAG
>N_2197
ATTAAAATTTTCTAGGCCACCAATTTTGCTTGACTACTAAC
>N_2198
CTAGGTCCCTATTTTTAGGTCTTCAATTTTTTCAGGCCACC
>N_2199
GCTTCATTTTTATATGTAGGCGTTTAGACACCCCAGTGGGC
>N_2200
CGTTTAGACACCCCAGTGGGCAGCAGTAATTGTTAATTCTT
>N_2201
AGGATTATCATTGGCATTGGCAAATAAATAAAATTGTTAGT
>N_2202
AGTGACGTGGTGATATTGGACATTTTTTGATTTTAGTTTGC
>N_2203
TTAAAAGAGTCCAAAATAAGCAAATATCATCACGAAAAGCT
>N_2204
CCGAACGTTTTTAAGTTTTTCGAAATGTTCAGTTATAGTTT
>N_2205
TTTTATACAAATATTTAAAACAGAGTAATAGTATAAAATTT
>N_2206
GGTGATAGGGCCATTTTTGACAGTAAAAAAAACTTTTATAA
>N_2207
TTTTACCAACATAGGAGCTGCCTTAAAAAATATCTAAAGGC
>N_2208
GGAGCTGCCTTAAAAAATATCTAAAGGCTTGGGGTTTTGCC
>N_2209
TCTAAAGGCTTGGGGTTTTGCCCTACAGTCCCAAACTACCA
>N_2210
ATTTTTTTGTATAATTTTTGCATTTAGTGGCGTCATTTGTT
>N_2211
GCAATATTAATAGAGGTTTTCAGAGATTTTCTAGTTTTTGA
>N_2212
AGATTTTCTAGTTTTTGAAGCACATTTTGCCTTGTTCCCGT
>N_2213
ATTATTAAGCAAAGTAAAAACAAAGAAAACCCACATAAATG
>N_2214
TTATATTTGGAATAGTGGGACATTTACAAGGGAAGTCGAAA
>N_2215
TTGCTGCCGCGGACCAGGTTCAGCAAAGTTATGACGTTTTG
>N_2216
GAAAAAAATTCCTTGACCAACCCAAGCAAAAAAAAACTTTC
>N_2217
GTTGATAAAAACTATTGTAACTTATTCAAAAATGTGAAAAA
>N_2218
TGTGAAAAACGTATATCATGCACGTTTTTTCTCCCCACGGA
>N_2219
TCACTGTTTTGAATAATTTACAAATATTTTTTCCTCTTTTC
>N_2220
GAAAAATTACTATGACATGTCAAAGTCCGGAGTTCAGTTTT
>N_2221
TTCGACTTCCCTTGTTAGGGCAAAAAATACCCACAGACGGT
>N_2222
AAAAATACCCACAGACGGTACTCCGCCTAAAATCAAAAAAG
>N_2223
GACGGTACTCCGCCTAAAATCAAAAAAGTTCCAGCAACTCG
>N_2224
ACTTTTTTACCATCTCAAATCGTTCGGTTTGTTGGGGGGGG
>N_2225
GGGGGGGGCTTAAAGAAAAACGAAAAAATGAGACACTTGTT
>N_2226
CACTTGAAAATCAAAATTGTCGGAAGGAACTAGGGGGAGGA
>N_2227
AGGTTTAATAGGATATGTATCTAATCCCGAAGAATATTATT
>N_2228
AAATAATCGGTTCAAAGAATCTGAAAAAATCGATAAATGCG
>N_2229
CGATAAATGCGTTGTGTTGTCCTACTTCCGTCCTCTACACA
>N_2230
TACTTCCGTCCTCTACACAACGTCGTCTTCTTCTTCAGGGC
>N_2231
TGTGTAACAGTGCCCCTTTTCTCTCTTGATGCCACAAAACA
>N_2232
GTTTGAAGTAATTTAAAATGCCGAATGAAGGGTTTCAATTT
>N_2233
TCTCTTTTTTCATGCCTAAGCCTAAGCTAGGCTTAGGTTTA
>N_2234
TTAGGCTTACTAATCCTAATCCGAAGCATAAGCTTAATCCT
>N_2235
ACCTCTCCTACTCTTTTAAGCTTAATGAATGCCCTAGCTTC
>N_2236
AACACCAAAAATTGGTGGTTCAAAATGTGTGTTTCTATTTT
>N_2237
ACATGGCATTAGAAATATTTCAATTGAACCAATCTTGTTCG
>N_2238
CGCGTGGAGTACAAGTTAAACATTTATGATATGTGGATGGG
>N_2239
ATTGCGCTCTATTGAACAAACTATGTATCAACAGAACGCGT
>N_2240
ACGCGTTAACATTATTTGTACAGGTGGGGAAAAACAGGAAA
>N_2241
GGAAAAACGACTAGGCAAAACAAAAAGTATATAAGTTTTCT
>N_2242
ACAAAAAGTATATAAGTTTTCTTCTACACGTCTCATAAAGG
>N_2243
CAAATTTTTTAGAAAAAGAGCGGGGGGGCGCGATTGCAAAG
>N_2244
CGCGATTGCAAAGGTTTAGACGGCGTTAAGATCTTTGTCGA
>N_2245
GGCGTTAAGATCTTTGTCGACGAGTGGTTCAGCCGCTGAGA
>N_2246
ATTGAGTCTTTCGAGAAGAGCGCCAGAATGACGGGCAGAAT
>N_2247
TCAGCGCTCACCAATAGCAACGACCAAAAAAACGGTCTTAG
>N_2248
AACGGTCTTAGCAAAGCACACGATTGCATAAGTTGGCACAA
>N_2249
CTTGTGGAGTGCCACGTGCACGAAAAAAGTTGTAGGCCACG
>N_2250
TGCACGAAAAAAGTTGTAGGCCACGTGAGCGGTGTAGTCGA
>N_2251
GAATCCCGTGGCGAGAAGGACGTCCACTTGGATTACCGGGT
>N_2252
AAGGACGTCCACTTGGATTACCGGGTCCAGGTCGGCACCCC
>N_2253
AACATAATTAAAATTTGTTTCAATGGTTTTTTAAAGTGACA
>N_2254
TCATTTTCAGGTTTTAAAAACTTTAACTTGAAAAAAAAAAA
>N_2255
AGCTACTTTTGAAAAAGGTTCTATTTTGAATTTCCCATCCA
>N_2256
TCTTAAAAAAAAATTGTTAGCAACCCTACCGTTCGCTAAAG
>N_2257
CCCTACCGTTCGCTAAAGATCGTTGTCGTTTTTTCTCAGAA
>N_2258
CTTGCAATAACAGATGTAATCACAGCAACTGCATTAAAATT
>N_2259
TGCCATACAGACTACCGTAACCGCAATCGATCCAATTAAGT
>N_2260
TCCAATTAAGTCAGTGCCAACAGTCAGGATGATACTGAGAA
>N_2261
GAGAATTGCAGAGTCACAGTCAAAGAGTGTAGCGTTGAATT
>N_2262
ATCTCCCATGTGATATTTTACAAGTGGAGGGTTCCCGATCG
>N_2263
CCGATCGCATCCATCCACGTCGGAAGATTATCATAAGATGG
>N_2264
CTAGTAAGTAAAAATTAGATCATGAACTTACCTCTGCTTTG
>N_2265
GAACTTACCTCTGCTTTGATCTCGATATTTGGAGGGTTGTT
>N_2266
TTACTGTAATAGGAAAGTAACGGTTGAAGACTGGCCTGAAA
>N_2267
CAACTTTTTTCTTTTAATAACGTAAAAAGTTTTTTAAATCG
>N_2268
TTCTTGATCTTTTATGTTAACCTATAAATACCAATTATTGA
>N_2269
GACAACGAATCCACCAGCTTCGAATTTGATGGGAATGCCTT
>N_2270
TGGGAATGCCTTTGCAGGTTCAAAGGTCGTTTTCATGGTGA
>N_2271
GTGACTACTCCATAAGTTGTCAACGCATACATCCCAAGGAG
>N_2272
AACGCATACATCCCAAGGAGCACCATAATGCACGCTACACG
>N_2273
ACGCCCCTTCACGGAGCACACGAAGCTCGAGTACTTGGAGA
>N_2274
ATTTGTAATCTGGGTCGTTGCAGAGGAATACAATTGGAGCT
>N_2275
GCAGAGGAATACAATTGGAGCTAGGATCGTATAGGTGAAGA
>N_2276
CGTATAGGTGAAGATGTAGTCGAGGAGCAAGGCGAGCGAGG
>N_2277
AGCGAGGCAGTTAGGCAGAACAAGGACATCTGGAAGAAGAG
>N_2278
AGAGTTTTATTCAAGCTAGCCCACGTTTTCAAAAACTGGGC
>N_2279
CTACGTGCCAAAAAAGGTTACCTGAGGCGTTGGCGTCAAGA
>N_2280
GTAAGTGAGGTGATTGTAATCGATGGTCCAACATCGACAAT
>N_2281
GATGGTCCAACATCGACAATCACTTGTTCCAAACGGCGAGG
>N_2282
CTACAGTACTTTTGCAGTTTCTCTACAGCACCCCTGTACAA
>N_2283
TCTACAGCACCCCTGTACAACTACGGTACTTTTATTTATTT
>N_2284
TCATAATGATACAATTACAACAAGGCAGTGAACTTTTACAA
>N_2285
CAATGCCCCACCCTCTTTTTCCGTGAAAACTTACGTGTCAG
>N_2286
GTAATTGCAATATGATGTTTCCATCTGTGAAGTAGAATAAA
>N_2287
CCAATTCCAAGTACCAAAAACGGCGTAACACATTGAATAGA
>N_2288
GTAACACATTGAATAGAGAACGACGGGAAGCCCATCCAACA
>N_2289
ACGACGGGAAGCCCATCCAACAAATTGCTCCAAACGAGGCG
>N_2290
ACAAATTGCTCCAAACGAGGCGACAGTTGCAGCCATCGGAG
>N_2291
GTTGCAGCCATCGGAGTGAGCAATGATGTGGCAACCAGATA
>N_2292
GAGTCAGAAGTAGGAAGAATCCGATTGTCATTAGAGTGGTA
>N_2293
AAAAGTATAATTAGGAAATGCCGAGTGCTTGCCAGTTTTTT
>N_2294
AAAGACAAAGATTTGAATTTCCTATTGAAAATAGGTGAAAA
>N_2295
AATTGACAAAAATATTTGAACTTTCTGCCAGAAACAAGTTA
>N_2296
AAAATTAATTGAAAATTGATCAAAAAGCCGTATGAGTCTTC
>N_2297
ACAGCACCAAGGATTTGGAGCTGATCCTCTCGGTCGGTGGT
>N_2298
GTCGGTGGTTCTGAAAGTTTCAATATTTTTTCACATTTTTC
>N_2299
TTAAAAAAATGAAATTTTAACTGGAAAGTGGCTAAATCATA
>N_2300
AAGTGGCTAAATCATAAAAACTATTTTTCAACTTTTCATTT
>N_2301
GTGAAGTCCCAGGAAAATATCCAGTCCGCTATATGGCATAT
>N_2302
ATATCCAGTCCGCTATATGGCATATCCGGATAGGTGAATAC
>N_2303
TGTGGTCGTTGAAGAGTTTTCTAGTCCACCACCACCACCAC
>N_2304
ACCACCACCACCAAGGGTTTCGGTTTTTCGACTTTTTAGAA
>N_2305
CCGCTAACAAGTGAAAGGGGCTGTTCAAGTCGCAGAGTGGA
>N_2306
CGATTGTCCACAGTATAAATCTGAAATTTTTTAAATTCCCG
>N_2307
ATTCCCGCCAGAAAAGTGGGCGTGACGGAGAATCAACTTAC
>N_2308
AAGTGGGCGTGACGGAGAATCAACTTACGTCTGCCAGTGCG
>N_2309
GTGCGCCTTCCTGGAGAATACTGGAATTTTCGCGCTTGGCG
>N_2310
TTCCAGCCAGACACGGGTTTCACTGAAAAATGTAAAAAAAT
>N_2311
ATAGTTACGAACGAAATTTTCATTTGCTTTAAAGTTTTCTT
>N_2312
ATTTATTTTGGGTTTTTTAACTTCAAGTGGAATTCCAAAAA
>N_2313
CCCAGTCAACCAAACATTGACCAAATCACAATAAGAAAGGG
>N_2314
AGAAAGGGAGAAAGGGAAATCGAATTAGAAAAAGAAAAACA
>N_2315
TGACTGGTGGAGGAAGGAGGCTTCAAGGTCAGTAGTCACTT
>N_2316
TGAATCATCCGGTGAAAAGGCTTTGCGAATATCTGGCTCTA
>N_2317
TGGCTCTAAACGAATGTGCACAAGTCCTGAACTGAGAACTA
>N_2318
GAACTAGGATGGATAAGATGCTCACTGAAAATTGTCCAACT
>N_2319
AAACATACAATAACAATTGTCGTTCGAGCGCGTTTTGCCCA
>N_2320
TCGTTCGAGCGCGTTTTGCCCATGCACCCTTAACGGAGATT
>N_2321
TTTTGCCCATGCACCCTTAACGGAGATTTTCATCGACTACT
>N_2322
ATCGACTACTCTATAGAGCGCGTTGGTGATTTTGAAAATGA
>N_2323
TATTTTTAGGAAATTGTTTTCCAAACTTATATTGGTGGCCA
>N_2324
TATATTGGTGGCCAAGTTTTCCCATTTCGACGACCATAAAG
>N_2325
TTTCGACGACCATAAAGTTACAAAAAACTCACAAAGTATCG
>N_2326
CGAATAAACCGGATAGGCGGCTAACAGCCGTGCCACGACGG
>N_2327
AGCATGCAAACGCGCTCCAACAAAGAAAAATGTTTTTAAAA
>N_2328
CAAAACACAAGCACGTGAAGCAGAGAATGCAGAAAACAAGA
>N_2329
AGAGAATGCAGAAAACAAGACCACTGTCACAAAATTGTAGA
>N_2330
AATTAGGGATAGATGGGAAACTGTACGTACTTCTGCGAAAT
>N_2331
TCTAGAAGTCTAATAGATAGCCTAGATCTTTTTAAGTCCAG
>N_2332
TAGCCTAGATCTTTTTAAGTCCAGAAAATTACTTGGTGGTC
>N_2333
CCAGAAAATTACTTGGTGGTCTAGAAGTTTTTTTTGTGACC
>N_2334
CTAGAAATGTACTTGGTGGCCTAGAAATTAACCTTGAAGCT
>N_2335
CTTAGAAGTTTGTTTGAAAGCCCAGAAATTCACTTGATTGC
>N_2336
CTATGAATTCACTTGGTGGTCGAGAAATGTTCGTGAAAGCC
>N_2337
ATTTCGATTGAGAATTATGGCGTGGGATTTCAAGTGGTGAC
>N_2338
CGTGGGATTTCAAGTGGTGACCTAGAAATTTGTCAAGGGAC
>N_2339
GTCTAAAAAGTCTCATGGTGCCGGTCTTAAAGTCTCATGTG
>N_2340
AATGCGCTATTCTGGGGAGTCAGATTTACTGGATTTTACTT
>N_2341
AAGGTAAAAAAATGAGAAAACTGGCGGAACACGGCGGTACA
>N_2342
CACGGCGGTACACACAGGGGCAACTTGAATGTAAGGCAGGT
>N_2343
GGGGCAACTTGAATGTAAGGCAGGTGTTTAGTAAGTGGACC
>N_2344
GCAGGTGTTTAGTAAGTGGACCGAGGGGACGGCAAAAGCTG
>N_2345
GACCGAGGGGACGGCAAAAGCTGGTATTTTTCCTGTGTCGA
>N_2346
GGCAGCAAAAAAGTGTGTGGCAGACCACCACCGTCCATCGG
>N_2347
CCGTCCATCGGATTAGGGAGCGGAGGCAAACTCGCTCTACC
>N_2348
CAGAGGGGTGTCCGTTTCCCCCAAAATCCTCTGAATGTGAC
>N_2349
CCAAAATCCTCTGAATGTGACGTCATTGTTGGGGCGGCGGG
>N_2350
AAATTTGAAAATGTTGGGTACAATCAAAAAATTGTTTTGGT
>N_2351
CACTGAAGCGCGTTTGCTTTCTGGCCAAAGGCATGGAGGGA
>N_2352
AGGCGGGCACCTCCCTTTTGCAAAATTGACCTAAATAAAGG
>N_2353
ACCTAAATAAAGGTGATATGCCAGTGATAAGGAACGGTTTA
>N_2354
CCAAAAGTGCATAGTTTCTGCGTTAAAAAAAGTGACAACTG
>N_2355
AAAAAAGTGACAACTGACATCACACGGAGGCTACAAAAGGG
>N_2356
ACGGAGGCTACAAAAGGGGACTCACAAGTTTGCCGGAGAGG
>N_2357
GATCAATGTTCAGTGGTGGTCGCGAGGGAGGACGGAGGGAA
>N_2358
ATTGAATGGGAAATTGGTGGCAAAACGGTAAACACTTCTTA
>N_2359
CGGTAAACACTTCTTATTATCCAAATGCATGAGGGATGGAG
>N_2360
TGCATGAGGGATGGAGAAAACTGGAAACCTTTGCAGAATTT
>N_2361
GAGAAAACTGGAAACCTTTGCAGAATTTTGGAGGGGGTGAT
>N_2362
ACTAAAAATTCAGATGATGGCCGAGTTTTTCATATTCGCAC
>N_2363
CGCACCAATACAAATGATGGCCTAGAAAGTTTGGAGCGACC
>N_2364
TCATCGACAAGGGATGTGAACTAGAAATTAAGATGGTGGCC
>N_2365
CTAGAATTATATTTATGGTTCGTCAAGAGGTGGCCTAACTC
>N_2366
CCTTTAATTAGTATTGTGGACTAAAAGTCGAGATAATGACC
>N_2367
GAGATAATGACCGAACTTTTCATAAGCTCTCCACATCAATT
>N_2368
CAATTGGTGGCCTTGAAATTCCGACATGGCCGAATTTTCGT
>N_2369
TTCCGACATGGCCGAATTTTCGTAAGTCGACCCCAGTGGTG
>N_2370
ATTTTAATATATGAGGGAAGCCAGAAGTGCGTGCCACATTA
>N_2371
ATTTGCATAAAATAAAAAATCAACAAAAAGCCATACATAAT
>N_2372
TAATGTCAAATGGTCAGTTGCAAAGAAAACAAACCTGCGGT
>N_2373
AAAGAAAACAAACCTGCGGTCAGGATGGCCGAACCAGAAAA
>N_2374
CTGCGGTCAGGATGGCCGAACCAGAAAAATCAATTCAAGCT
>N_2375
CGCCCGAAAAAAATGAGGATCAGAATAAGAAGGTGTCGCCT
>N_2376
TGAGGTAGAACGGAATTGAACATGCAAATAAAATGAATGTA
>N_2377
GGGTAGGAGAGGGAAGGTAACACTGTGTGTTCTGTGTTTGG
>N_2378
AAAAGGATTGAAGTGGTGGACAAAAGGACTCTTGGTTTAAT
>N_2379
AAAGGACTCTTGGTTTAATACTACTTGCCTGTTCTGATCAG
>N_2380
AAACTTGTGGAAAGTTTGAACTCGAAGAAATTGCTCAAAAA
>N_2381
CCAATTTTTCGAATTTTTTTCGTTGTTTCTTTTTAATTTCA
>N_2382
AACACAAATCTTCGCCAAAACATTGTTACAAAATTAACATT
>N_2383
ATATGGGGAAAATGCTATTTCGAATCTCGCGTTTTTTTAAG
>N_2384
AAGATAATGTTGAATTTTTTCAAAACCCTCACCAAGAAGTA
>N_2385
AAGAAGTATGTTTTAATAAACAAAAATTTGAATTTCTTTTC
>N_2386
TATTAGTTTTTCACCTGGAACTAAAAACATTTGAAGAATTT
>N_2387
ATTTGAAGAATTTTTTTTAGCTTATATAACACTACAACCGC
>N_2388
TTTTCCAGACAGTTTAAGAGCAAAGTTGAAGTTATTTTTTC
>N_2389
AATACTGAAAGGGTTTTTTTCCTTTTTTAATTTGTACTCCC
>N_2390
TTTTCCTTTTTTAATTTGTACTCCCTACAGTACCCCTTATT
>N_2391
CGAATTCAATTCATAATTATCAGTTGAAACTAGACCCCACC
>N_2392
AAAACGTAGAAAGGGGAAAGCACGTGTAGCCTACAACAATA
>N_2393
CCTAGCTTTGCATTTAGTGGCCTAAAAAATTAAATGCATTT
>N_2394
TGCATTTCTTCCACGTTTTCCGTAAAAAAGACAGTGGAAGA
>N_2395
GCAGGCTTAATATTTTGTGGCCAAATTTTTCGCGTGGTGCC
>N_2396
GCCAAACGTCTTCACGTGGTCGAGCTTTTCATTTGATGCCC
>N_2397
GTCGAGCTTTTCATTTGATGCCCTAGGATTTTTAACCTGTC
>N_2398
TGATGCCCTAGGATTTTTAACCTGTCGTTCTCTAGACAATA
>N_2399
TAGACAATAACTACCGTGGACTCGAAAGTTCTACGCCACGT
>N_2400
CCTAGAAATCAAAGTCACTTCCCGAGTGGCCTACGTTTCCC
>N_2401
GTCCAGTCGACCGTTACTGTCTACAAGATTATCGGCAAGAT
>N_2402
CACATTTTTTCTGTCGGAAACTGAGAACCGCAGTTTGTAGA
>N_2403
CTTCCCCGCTGATTTATGTACCGTTTAAGTTTCAGCTGAGA
>N_2404
TTTAAGTTTCAGCTGAGAGACAGCGTGGGATTGGGGGAGAC
>N_2405
CAGCGTGGGATTGGGGGAGACGCAGACAGCGAGTGAGTTTG
>N_2406
GCAGACAGCGAGTGAGTTTGCGTCTCCCTCTCCCTCCCACT
>N_2407
CCCTCCCACTCTCTCATTTGCAAGTTTTGAGTTTTCATAAC
>N_2408
GCTAGGTTTTGAGATAATGACGTTTTTAACTCTACCTCGAC
>N_2409
ATGACCTCACCTCATTGTAGCCTCTTTCGAAATCTGTAAAC
>N_2410
ATTTTAAAAATGAGATTATTCGGATTTCTTACTAGTTCCGC
>N_2411
GCTTTTGTTTTAGAGATAATCAGGATTTCGCAAGCCACGGA
>N_2412
AAGTGGTGATCGTTTTCTCACTTCTCTCGCTTTTTCGCCCC
>N_2413
CCAGAGAGTATCAGTTATGTCTCCAGGACGCCGTGTGACGT
>N_2414
TCCAGGACGCCGTGTGACGTCATCGCTGACAAGCCGTAGCC
>N_2415
ACCTGTTTTGACATGCCATTCGTGAAAAATTTAGATTAGCC
>N_2416
GCTTTGTCTATAATTGATAGCATAAAAGGTCCAATTTTTTC
>N_2417
GTGAAATGTTTGATAGGGGACCGGTTTTTGGCTGAAATCTC
>N_2418
AAATCTCAGAAAAAATGGAGCCCTGCCTGCATAGAGACCCC
>N_2419
AGCCCTGCCTGCATAGAGACCCCTTTCGACTGATGACGTCA
>N_2420
GACGTCACAGAGTAAGGTGTCACATCACACCATTCTTATTT
>N_2421
CTTATTTCTCTATTTGAGGTCCAATTAGACTAGGGGGTCAG
>N_2422
GTCCAATTAGACTAGGGGGTCAGCGTGCTCTCGATTCCTAG
>N_2423
CGATTCCTAATGGGAGGATTCCTCTCCAAACATCACCACCT
>N_2424
TCCTCTCCAAACATCACCACCTCACTGCAGTCCACGATGCC
>N_2425
TGTGGCCCAATAAAAGGTGTCGGATATGAGCAAGTAGGTCA
>N_2426
TCGGATATGAGCAAGTAGGTCATAAATTGAGCTCTCACTAA
>N_2427
TTCCTTGGAATCCCGTACGCCGAGCCACCAATTGGAGCCTT
>N_2428
GCTTTAAGAAGCCAGTTGCTCATCGGAAATGGACGGAGCCG
>N_2429
AGTTGCTCATCGGAAATGGACGGAGCCGCTGGATTGTGTTA
>N_2430
CCGCTGGATTGTGTTAGGTTCGGGCCAAGGAGTCCGCAAAA
>N_2431
TTAGGTTCGGGCCAAGGAGTCCGCAAAATGATGAGCTACTA
>N_2432
GGAGTCCGCAAAATGATGAGCTACTAGGGCAGGTGAGGCGC
>N_2433
GCGCCTAAATCAGAGCAAAACTCTGTCATTTTTATAATGTT
>N_2434
CAGTCGGGAAAAGTGAGGAGCACTGTCTCAGCCTGAACGTA
>N_2435
ATTCACTCCAAAGTGGGAGTCAAATGAATGGCCCGACGGCT
>N_2436
GACGGCTTCCCAGTGATGGTCTTCATCCATGGCGGAGGCTT
>N_2437
AGCAACTACGGCTGCGCTTCCATCGCACGAAACCTTTGCAC
>N_2438
CGAAACCTTTGCACCAAGGACGTCGTCGTCGTGACCATTAA
>N_2439
CAAGGACGTCGTCGTCGTGACCATTAACTACCGCCTCGGCG
>N_2440
CGCCTCGGCGTCCTTGGATTCTTCACCACCGGCGACGAAGT
>N_2441
ACCACCGGCGACGAAGTGTGCCGTGGAAACCTTGGACTTTG
>N_2442
GAAACCTTGGACTTTGGGATCAGACTGCCGCACTCGAGTGG
>N_2443
CTGCCGCACTCGAGTGGGTTCAGGAGAACATTCAAAGCTTC
>N_2444
AGGAGAACATTCAAAGCTTCCGAGGCGACCCTGATAATGTT
>N_2445
AGGCGACCCTGATAATGTTACAATCTTTGGCCAAAGTGCAG
>N_2446
CGATGCGGACTAGTGAGCAGCAGGCTCAGTTGTCGAGGGAG
>N_2447
TCAGTTGTCGAGGGAGTTTGCGAGATACCTTGGATGGGAAG
>N_2448
TTGGATTGAGTTTGTTTAAGCGTAATTTTTACTAAAGCCCA
>N_2449
TAAAGCCCATCGAAGCAGTTCCGTTGGCTACTTGGCCTACC
>N_2450
ACTTGGCCTACCACACTCAGCCTGGGAGCCCGTCATAGCAA
>N_2451
AGCCTGGGAGCCCGTCATAGCAAGGCTCAAGACATTTCCTA
>N_2452
GAATTTTCCAAAAATCTTGACGTATCCGAATGAAAAACCAG
>N_2453
TTCTCCAATTCATCGACCAGCAACCCCTTTACAAGATCGAG
>N_2454
CTTTACAAGATCGAGATGGGCATAAACCCGAAAAGAGGATT
>N_2455
TATTTTGTGCCAAACTTTGACGGCGACTTCTTCCCGAAACC
>N_2456
GAACCACCAAGTACGAGGGTCTATTTTTCAGTGAGTTTAAA
>N_2457
TATTATAGTCGCCCTCGGTGCCTTATCGAAAAATCCGGAAG
>N_2458
GGAAGAATCTTTAAAGAATGCGACTATGGAGAGCGTGCTGA
>N_2459
GAGAGCGTGCTGACGATGTGCTGCAGATGGTCTACGACTTT
>N_2460
TGGCTAACATTATGACGGATCTTCAACACGATGTATACTTC
>N_2461
TCTGCAGGATTCGGAGTGTTCCGGTGGCTTCTTCCGTTTTT
>N_2462
TGAGTTTAGGCAGGATGGGTCAGATTTTCTAAGCTCTGGGC
>N_2463
CTTAGGCTACTTCATCCGTACGACCGTAACCTGTCACTAAC
>N_2464
AATAGTGTACCTTATCTGAACAGTATTGCCGAACTAATTGA
>N_2465
CCGAACTAATTGAAATTAATCCTGAGACTCCGAGATTACCT
>N_2466
ATCCTGAGACTCCGAGATTACCTAGCGGTCCCTATCGCTGT
>N_2467
AGCGGTCCCTATCGCTGTGGCCCAGTGCCCATTTGGCTCAA
>N_2468
TTCAGGCTCCACACATTGCACGGAAATGAGATATGTGCTCG
>N_2469
GCACGGAAATGAGATATGTGCTCGGCAAAGGAATAATCTCG
>N_2470
CACTTTCGAAAAAAATTAAGCTGCTTTCAGAAACCCTAATG
>N_2471
AATTAAGCTGCTTTCAGAAACCCTAATGGAGAAAACCAGGA
>N_2472
CAAGATTGATCTGGACGATTCTGAAATGGTTGAGGACTATC
>N_2473
GATTCTGAAATGGTTGAGGACTATCAGGAACGGAGAGCCGA
>N_2474
TTCCCCTTTCCATGGATGTGCTTTTTGTGTGAAACCAAAAC
>N_2475
TTCGGCAGTCTGCCAATTTGCCAATTTTCAGAAAAAAAATT
>N_2476
ACGCCCATCCCTGATGCATACCGTTTTTGACTCAATTTAAA
>N_2477
CTTCCACATTAATGTAGTAACGGTAAGGTTGCCTAATTTGT
>N_2478
GGTTGCCTAATTTGTTTGAACTTTGAAAGCCGCGCACAGCA
>N_2479
ACTTTGAAAGCCGCGCACAGCACCTACAGTAATCAATCTCC
>N_2480
ATCTCCTTAAAGAGTGTTTTCGCAATACCAAACATAGGAGT
>N_2481
AACATAGGAGTTTGTAGAAACATGAAACCGAAGGACAACAC
>N_2482
CAATGAAGCATAACGAGAGACATGTGTTCATTCCCGAATGG
>N_2483
TCGTTCTCATTTTATTATTACAGGCTTGGGTCCCACATTGA
>N_2484
AATAGTTGCAAGTAGAATAACGATTTGTACAGTGATGCCCA
>N_2485
AACGATTTGTACAGTGATGCCCATAATTGTGCATGTTTATA
>N_2486
TTTATAATGTTCTAATATTTCAACGCAATCATGACACAAGC
>N_2487
TCTATAGCATCTCGTGAGTTCATTTTTGGTGAGGTTTCAAA
>N_2488
GTTCATTTTTGGTGAGGTTTCAAAAAAAAAATCCTCTTGCT
>N_2489
AAAAAAAAAATCCTCTTGCTCAAGAGCCATACGTTTTCAGT
>N_2490
GTTAATGTTAACTGCGCCTACCATGTCCGTTCAATCCCACT
>N_2491
GTCCGTTCAATCCCACTAGTCAGTTATTCTTTGCAATTAAA
>N_2492
TAAATGATAAACTTTAATGTCTAAATCTCTTCATGGATATC
>N_2493
TAAATTTCTCTGTTGGGTATCAATGACTACCCAAAAACGGT
>N_2494
AATGACTACCCAAAAACGGTCGCATTTTCTGAAAAAATGGG
>N_2495
TTGGTTTTGACCGGTTGTAACTAACCCCCACACACTGTTTT
>N_2496
TTTTAAGAAGTCAATGATTCCTAATTGTCTTTTTTGTTATT
>N_2497
ATTGTCTTTTTTGTTATTTTCTGTGAAGTGAAGTATCAAGA
>N_2498
CCTCCCAATTCTGACTCACACTTGCATTCCGGAGACTGCCT
>N_2499
CACTTGCATTCCGGAGACTGCCTGAGAGTTAAAACTAAACA
>N_2500
TCGCAAGCTGAAAATTTTTGCCAGCTGAATTATTCCTCCTT
>N_2501
CTAGAGTTATTGGAAAGTTGCTAATTACAAGTTATAGAGTT
>N_2502
ATTCCTTGCTCAAACTCGAGCAATGAGAGGCAGTGGGGACT
>N_2503
GCAATGAGAGGCAGTGGGGACTCCCCCACTGGGGAGGGGAG
>N_2504
CCCCACTGGGGAGGGGAGAACCTTGTCAACCCACTAGGGAG
>N_2505
GGAGGGGAGAACCTTGTCAACTTTAAAGCCACGTCCCTCTG
>N_2506
CTCTACATTTTTGTAGTTAACCGTTTTCTGTTATCACAGTT
>N_2507
CACAGTTAGTTTTTGTGAAACCATCAAATCTGTAGTTTCTC
>N_2508
ATCCTTTCTTTTTGGATAATCCCCTTGTAAAGGAATATACC
>N_2509
GTCGCCATCTGCCTCTCCTCCCCGCATATCCCCTCTTATAT
>N_2510
CCGCATATCCCCTCTTATATCTTCAGAAATTCAGGTTCCAA
>N_2511
TGGAAGGTGACATGTCCGATCAATCGCTGGTCCAGAAGGTT
>N_2512
CAGAAGGTTCCACTACTTGGCTCGTGTTCTCAGGTGAGTAT
>N_2513
GGTGAGTATGCGCCTTTAAACATTGAGGGTACTGTATGCAC
>N_2514
TTGCAGATTTTATAGTGGGGCAGGTTTGTTCTACAGATAAC
>N_2515
CAGGTTTGTTCTACAGATAACCGTAAAATTTTTATGTCCCT
>N_2516
TTTTTTTACTTCAAACGATGCTCTATTGTGCCGAATCGCTT
>N_2517
CATTCGTTGCTGCATGACTGCCAAAAATTGGCGGCCGAGTT
>N_2518
TATTCTACAGGGTTAAATTTCACAGATGGCCGAGTTTTCTC
>N_2519
GGCTTCTAGTTTATTATATTCATCTCCGCGGCGCGCGCACC
>N_2520
TCTCTCGGATCCAACCAACGCCCTCTGCGATTGTGTCATCA
>N_2521
TGTCATCATCGATTTGTTATCTCAAATTCCGTTTGGCTTTT
>N_2522
TGAAAAACGTGCGATTTTTTCTCGCTGGTGGGTCCTGGCAC
>N_2523
AGCTACTGTACCCAGCATTGCTTTAGAATTTAAATTTTTGC
>N_2524
TAATTGTTTGGGAAAAATTACAAACTTTAAAAAAACCTACC
>N_2525
CTTTAAAAAAACCTACCGTACTCCCAAGTACTGCAGCCAAG
>N_2526
TCGTGCCAAGACCCATTTTTCCTTTAAGAACTAGAAACCTC
>N_2527
TCTTCATTTTCGTCGGCATGCGCCTTTAAACTACTGTTTTT
>N_2528
TTAAAACTTGCGTAGCGAGACCTCAACGATCACATTACCTA
>N_2529
CAACGATCACATTACCTATGCGCCTTTAAAGCTACCGTAAC
>N_2530
CGCCTTTAAAGCTACCGTAACCCTATTTTTAATTAAAAAAA
>N_2531
AATTAAAAAAAAAAGAATTTCCTTTTAAAATCGCCGGATTT
>N_2532
ATCTTTTTTCATCTTCGGTACCAATCATATGTAGGTGAGAA
>N_2533
GGTGAGAATATCTCTGCACCCTCCAACGAACCCAACACTAT
>N_2534
CAACGAACCCAACACTATATCGCTGCGCACCGTCCTTCAAC
>N_2535
CGCTGCGCACCGTCCTTCAACGATGTCATCTTCCTCCTACT
>N_2536
TCGACCCCCTCAATTTATTTCCGATTTCCTCTGATTTATTG
>N_2537
CTATAAAGCGAGGTTTATAGCCAAATGGACTCATTCAAACG
>N_2538
GCCAAATGGACTCATTCAAACGATTACAATCCAAAGTTTTC
>N_2539
CGGCGGAAGACGTAAAACATCTGAAATATTTTTAAAAAAAT
>N_2540
TTAAAAAAATTTGTTAAAAGCCCCACATTTTCGAGATAAAT
>N_2541
ATATATTTCAGGCCGACGAGCAGACATACAACACAAAACGA
>N_2542
CACGTCAATCACTTATCGATCGCGATCGCCGTCGTCGAGCT
>N_2543
TAATTTGTTTGCCTGCAACTCAGACCAACGCTTAGTCGTCT
>N_2544
TCAGACCAACGCTTAGTCGTCTAATTAGATTTCAACCATAT
>N_2545
CAACCATATTTGATTAGAAACTGAGCAAATATAATGGGGAC
>N_2546
CTGAGCAAATATAATGGGGACATAATTAATAGGCTTATGGA
>N_2547
ATGGGGACATAATTAATAGGCTTATGGATTTTATTTGATTT
>N_2548
GATTTGACAATATGGATTTTCTAACCAAATATGGTTAAAAT
>N_2549
CAATATGGAGCAAATCTAATCAAATATGGCTGAGATCGTGC
>N_2550
TTAGACGACTAAGCGTTTATCTGAGAAACTGGAAAAACCTA
>N_2551
TTATTTCAGCTCTCAAATGGCAGTTGGGGCAATTCGGAGCA
>N_2552
CACTCGACCGTCTTCACAATCGCCGCCTTGCTCTTTCTGCT
>N_2553
GTCGCGATTTTCTACCAAATCGGAAATCTTCTCATCCCGCA
>N_2554
TCATCCCGCACATCGTCATGCAGATTCTGCTCGTTTTGTGC
>N_2555
TCAGTTGCTCGTCGTGGTTACAAATCCGCAAATCGCCGCTG
>N_2556
GTGGTTACAAATCCGCAAATCGCCGCTGATTCCATGGTAAG
>N_2557
TTTAAATTTTCCAGACAATTCTCCCGGCGCCAATGATCACA
>N_2558
GATCACAACAAACGTGGTTTCCGGATTCCTAGTGGGCCTTC
>N_2559
TTTCCGGATTCCTAGTGGGCCTTCTCGTCATTTTCGCAGTC
>N_2560
CCATGGCGAGACCCATGTAACTTTAATTTTTGCAGACCTGG
>N_2561
AGTTACCAGCTTTTGAAGAGCCAGAAACTTCAATCTCGTAC
>N_2562
GTCGGTCGAGGAGTATTGTGCGCCGAAGACGATTCAACTCT
>N_2563
GCCGAAGACGATTCAACTCTCACTATACCCCAATCAAATCG
>N_2564
TCACTATACCCCAATCAAATCGTTCAGGCCACCGATTTTTA
>N_2565
TGTATATATGTCCCGAAATTCTTCACTTTTATCACATGTGT
>N_2566
ATCACATCTCGACACTCGAACTTTGGTTTTCCGGTTTTTTC
>N_2567
TCGCGGCTTTCCACTTTTGGCGGCGATTCTTTCAGATCTTT
>N_2568
GCGATTCTTTCAGATCTTTTCGGAGATCTTTGGCGCAGAAA
>N_2569
ATCTTTTCGGAGATCTTTGGCGCAGAAATCGCAGGGATATG
>N_2570
CAGAAATCGCAGGGATATGTCTGAAAAATTTAGGCGTTTTT
>N_2571
GGGAATCTTGAGCTTATTAGCTAACTTTTCCTAGAATAGAC
>N_2572
TCCTTATCCTCGTCGGTAGGCTTTTCCGGGTAGTAAACCGA
>N_2573
AGGCTTTTCCGGGTAGTAAACCGACATTGTGTGTAGCAAAT
>N_2574
TAAACCGACATTGTGTGTAGCAAATTCCACGTGGATCTGCC
>N_2575
TGAATTAAAAGCGAACCGAGCTCATCCTTGTCTACTGGACA
>N_2576
CATCCTTGTCTACTGGACATCCGTGCAACTTCGCTCCTGTG
>N_2577
GCTCGGCGTCGTCTCGGATTCTGCAAAGAACTAAAATAATT
>N_2578
AGATTTTTTGCTCTGGAAATCTAGGGAAATCACCTTTTTTC
>N_2579
ATACATAGTCTACGACAAATCTATAGAAATGCATTAAAAAT
>N_2580
CACTGACACGCGTTAGAGAGCGTAGACGCAGAGAAATCTCG
>N_2581
AATCTCGAGATGAGGGAAATCGTGGCGCGCGGGAATCAAGC
>N_2582
TTTACAATTTTTTTAGTGGTCTGAACCTGGGAAAATCCTTC
>N_2583
CTACAAAAATTCGTTATTTACCGCATTTTCCGCCCAGCTGA
>N_2584
GCATTTTCCGCCCAGCTGATCAAAAATTCTTCTATTTTCTC
>N_2585
CGAAAATGAGCGTTACTCAGCTAAAAAATCTGAAACACGCG
>N_2586
TGAAACACGCGATAGCTCAGCTTCTGGAGTGGGATGGAACG
>N_2587
GCTTCTGGAGTGGGATGGAACGAAAACGGCGAGAAAGGCAA
>N_2588
AAGTTTTTGGTGGAATTTATCGAAAAAACCTGATTTGTTTT
>N_2589
AAACCTGATTTGTTTTTTTGCAGAAAATCGTCGACGAGGTG
>N_2590
AAATCGTCGACGAGGTGGTTCTTCTCTATCACGCTCTGGGA
>N_2591
TCTCTATCACGCTCTGGGAGCGGAGGCATTAAGTGAGGATA
>N_2592
GAGGCATTAAGTGAGGATAACCAGGAGATATATGATTTGTA
>N_2593
CGTTGCTGTCAGCAGGGAATCGATCACAATCAGGTGCCATG
>N_2594
GCCTCACAGCTCCATTGGGCCGAGCATGCTCATTTGAGCAG
>N_2595
GAGAAATTATATGGAATTGGCGGCGAACTTGCTGGAAAACG
>N_2596
AACGTGGATTACGTGGTTTTCGAGAAGTCGCCTATTGACCT
>N_2597
TCGAGAAGTCGCCTATTGACCTGATGGCGAAAGTGATGGGA
>N_2598
GATGGCGAAAGTGATGGGAACACTGAAGAAAAGTGTGGAAA
>N_2599
AAAATTCAAATTGGCTTGGACTTAGGCTTAAGCTTAAGCTT
>N_2600
GATTTAGGCTTAGGCATAGGCTTACAAGGGAAGTATTTCAA
>N_2601
GGGAAGTATTTCAACTTATTCCCGGACTTCAGAATGAAACC
>N_2602
TCCCGGACTTCAGAATGAAACCTATGTCATTTCGAAGAAGA
>N_2603
CTATGTCATTTCGAAGAAGACTCTTTAAGTAGGTCCCTACA
>N_2604
TTTCAAGGCCCGTAAAATGGCTCCAAATGCGAATTTTTGTA
>N_2605
TTGAAGATTTCTAGGATGCTCAGGGGCCGGAGAGCACTCGG
>N_2606
AACCAATTTTGGAAAAAAATCGGCACCCGGAGTCGAACCCC
>N_2607
AAAAAATCGGCACCCGGAGTCGAACCCCAGTCTTAAAAAAT
>N_2608
CAGTCTTAAAAAATATTAATCAAACTCGCTAACCACTCGGT
>N_2609
AAACTCGCTAACCACTCGGTCATTCAACGACAATTTTTCTT
>N_2610
CTTGTAAATGAAATGGATGACAAAAAAACGTGACTCTTTGA
>N_2611
TATAGGGACGTGAGAAATAGCTTTGGAAAAGGAGAGGACGC
>N_2612
AGGACGCAGAGAAAAATTTTCAGAGCGACTTTTTTCCAGTT
>N_2613
AGTTCAAAGTGCTCCTCTGCCGCTAAATTTTTTTGTAGGGG
>N_2614
TAGGGGCCTACTTAAAGGGTCTTCTTCGAAATGACATAGGT
>N_2615
TTAGGCTCACTAGGGAATGACCAGAATAAATGGAGCGATAT
>N_2616
AATGACCAGAATAAATGGAGCGATATTCAAAAAAAATATAT
>N_2617
TCAAAAAAAATATATTGTATCGGAAAGCTGGCATTCTCTAC
>N_2618
TCTCTACTATAAGAATATGACTGAAATTTTTGCCCGTTCGG
>N_2619
CTGAAATTCTACACTGAAATCAGTGCATTTCCTATGGTTAA
>N_2620
AGTGCATTTCCTATGGTTAACAGTGGATTTTTGTCTCTGGC
>N_2621
TCACCACAATGGTGGAAGGGCGAAAACATCGGTTCGGTGGT
>N_2622
TTCGGTGGTCGAGTGGTGAACGCGTTCGCCTCTTGAGCAGA
>N_2623
AACTTTTGGCCTTTTTTATACAAAATTTTCAGAACGGGAAA
>N_2624
AAAATTTTCAGAACGGGAAACAAGTATTTAGAACATTTTTT
>N_2625
CGGGAAACAAGTATTTAGAACATTTTTTTGAGGGTTTTACA
>N_2626
ACATTTTTTTGAGGGTTTTACATAATTTTTTTGCTTTTTAA
>N_2627
AACCATAATTACCCTGGAAACTTTTCAGAAATTTTAATTTT
>N_2628
TAATTTTTTTCGAAAATTGTCACTTTTTTCTCCACCAAACC
>N_2629
AACCCATGAGAAAATTTGATCGAAAAATTTTTTTTTGAAAT
>N_2630
CATGAAATATTTTAGAGTGTCACAAATAACCTATTTTTCAT
>N_2631
GTCACAAATAACCTATTTTTCATTATTTTCAATGACCGAAT
>N_2632
ATTCTGATGCCTTATCAAGACGTTTTACCAAATCGATATTG
>N_2633
TTTTACCAAATCGATATTGGCAAAACATCTTGTTTTTGAGG
>N_2634
AACATCTTGTTTTTGAGGCTCCATATCTCTGCAGGAAAAAA
>N_2635
AGTGTTCAACTGAAAAGTTTCAGATTACATTGTGTTTAACA
>N_2636
GAGATATGGAGCCTCAAAAACAAGATGTTTTGCCAATATCG
>N_2637
TATCGGAAACGTGATGTTTGCCTTGCATCGTCATTTTCCCA
>N_2638
TTTTCCCAATCCCCTCCCATCAAATCCCTCGATTTCGAGAC
>N_2639
CAAATCCCTCGATTTCGAGACATGAGCAGAAGGTGGCAGAT
>N_2640
GAAGGTGGCAGATCATTTGGCAAGCATTATAAAGGAATCTT
>N_2641
AAGAATCCGAATATTTGGTTCAAGAAGAATATGGCGATTGG
>N_2642
TTTTTGAGGTATGTTGGTTTCGACACTATTAATTGTCATTT
>N_2643
ATTAATTGTCATTTAAAAAACCTTTCAGCCGTATGACTGTG
>N_2644
AAGGGAAGAGTTGGATAAAGCGATCACCTTCTACCGTAGCG
>N_2645
GCGATCACCTTCTACCGTAGCGGAAAAATTGGAAGTAGGCC
>N_2646
CGGAAAAATTGGAAGTAGGCCGATAACGACTATGCACCATA
>N_2647
CGACTATGCACCATAGTTATCGCTGGATACGAACCGATGCT
>N_2648
GCTCATATGAACAAACTGCGCAAGTACGAGAAAGATAAAAA
>N_2649
GTACGAGAAAGATAAAAAAGCGTTCCAAGAAAGCGTGCGGG
>N_2650
TCCAAGAAAGCGTGCGGGTTCGTTTGGCACAGCTTACACAA
>N_2651
CAACGGCTTTATGAGGAGGTCAAGGAGAAACTTGATAATGG
>N_2652
GCACTGGAAATCAACACCCGCGAAATGAAGTTGCAAAAACA
>N_2653
ACACCCGCGAAATGAAGTTGCAAAAACAAAACGAAATGAAG
>N_2654
AATGAAGTTGCAAAAAGCGTCACAATCCTGGATAACCCGAT
>N_2655
AATCGTGAGTCGGAGAGTCACCAAGTTTGTCACACGGAAGT
>N_2656
AAGTGCCTGATCAATAAAGACGCTATCAAAAAAAACGCGGA
>N_2657
AAGAATGCCAGAACAGAGATCTCCAACTATCACCCGTCGAT
>N_2658
AACTATCACCCGTCGATGGTCTTCAATTGTGACCAAACCGG
>N_2659
ATTGTGACCAAACCGGAATTCAAAAGGAGCTGTATCCAGCC
>N_2660
TCAAAAGGAGCTGTATCCAGCCCGGTCTTTAGCCTTTATGG
>N_2661
CGGTCTTTAGCCTTTATGGGCGAAAAAACAGTCGAGAGGTT
>N_2662
AAAAACAGTCGAGAGGTTGGCGCAATCGAAATCGTCGCTGA
>N_2663
GCAATCGAAATCGTCGCTGACCCACTCGTTTACGTTTCTCC
>N_2664
GTAATCGCTGAACCAAAAGGCCAGTTTCCTCCGTCTCGTCC
>N_2665
GCCAGTTTCCTCCGTCTCGTCCAATTCCAAACTGCCCAAAT
>N_2666
CGAAAAAACTGTACATCATGCTGGACAGTTGGCCAGCGTTC
>N_2667
CCCAATGGTCATGATGTCGTCATTCGCAACATTCCAGAGCA
>N_2668
AGTATTTTCCAGAGCTTGATCAAGAAGTTCACAGCATATGC
>N_2669
CAAGAAGTTCACAGCATATGCCCTTCGAACCCAGACGGATT
>N_2670
CTTCGAACCCAGACGGATTACGTCATCGCACAGAGGAACAA
>N_2671
GCATGGTATCTGTGTTGTATCACCAGATCTCGGCAGAGCAC
>N_2672
CAGATCTCGGCAGAGCACTTCCGACCGTTTTTACAGCATTG
>N_2673
ATACGTGGGTGCTGCGAATACTTCATCAACACCATTTTTGA
>N_2674
CATGGTGACACAGTGATTTGCTATCACACTGGATGTAACCA
>N_2675
TGCTATCACACTGGATGTAACCATCTCGGATTCATCCGATG
>N_2676
CATCTCGGATTCATCCGATGCGCAAGATGCAAGATGTTTGT
>N_2677
TTGTTGTGTCAAAACAACATCTTTGTTCATCTCCTTGAATA
>N_2678
CACATTGATCATGCTGATATCGATCAGAAAAATTAAAATTT
>N_2679
TTTGGGCTTTTATATAGTTTCGAAAAAACACGTTTAAATTT
>N_2680
TACGTTAGGGTGGAATTGAACCCCAGAGTCCCACCATGCTT
>N_2681
AACCCCAGAGTCCCACCATGCTTGTCATCCACTCTATCCAC
>N_2682
TCTCGCTGTTGCAGGCAGTACTAATTGGGGATGGTGATAAG
>N_2683
TAGTCAGGATCAGCCTCAGGCCTAGGCTAAGCTTAGGATTA
>N_2684
TTATGCTCACGCTTAGGCTTCGGCTTGAGCTCAATCATACA
>N_2685
GCTTAACAGCAAAGCTTAAGCACACAGATTGGGCTTAGGCT
>N_2686
TCTGTTTTTTTCCAAGATTTCAACTTATTTCTGCGAGTTTT
>N_2687
TTTCTGCGAGTTTTTTTTTTCAAATTTCCTCTTATTACAGT
>N_2688
CCTCTTATTACAGTTGGTGTCATTACCGAAAATTCTCGGTC
>N_2689
GTCCACATTCTCTCATATATCGTACATCGTTGGGGTCTCGA
>N_2690
ATATCGTACATCGTTGGGGTCTCGAAGCGAGAGATTTCATT
>N_2691
CCACGTGGAAAATAGTTTGGCGAAAGTTTTTATACAAATTT
>N_2692
AATATTTTTTTGAAAAATATCGCTTCGAGACCCAAAAAAAT
>N_2693
TTGAAAAAAGCCAATGAAATCGAGAAATTATCGAAAATAAT
>N_2694
TAATGCGTTTGATTGATGATCTCGTGAAGCTCGCCATGATC
>N_2695
TCGCCATGATCGAAACCGTACACGGCCACCGTACCATGAAC
>N_2696
CACGGCCACCGTACCATGAACGAAGTGACACGTGGAAATAT
>N_2697
TTTTCGATTTCCGAAGAATGCGTGAGATATCTGACGAGATG
>N_2698
TCTGACGAGATGGTTGTTGGCCGAACGAAGACTTGAACAGC
>N_2699
CCGAACGAAGACTTGAACAGCCGTCTGCGGCTATGAATGAA
>N_2700
GTCTGCGGCTATGAATGAATCGTTTGAATTGACCGGTGATA
>N_2701
AGCAGTAGTAAGAAGAAGGACGATGCCACGTTTGATAGTGC
>N_2702
CGATGCCACGTTTGATAGTGCGTAAATGGAATTCTACCAAA
>N_2703
GATAGTGCGTAAATGGAATTCTACCAAAAGGAGATCTACAA
>N_2704
GAGATCTACAAAAAGAAAATCTACGAAAATAGGATTTGGCA
>N_2705
GATTTGGCACGGTGCCAGATCGATCTTTTTTCGGCTCAAAA
>N_2706
TCGGGAATATCCGCAATTTTCCTCACATTTTTAGCTTAAAT
>N_2707
TTCGTTTTGCATGGAAAATGCTTCGATTGATACCCTTCTTT
>N_2708
TTCGATTGATACCCTTCTTTCGGAAACGAGTTTCTCCTGAA
>N_2709
GAAATAGGCGTAGTCTCAAACCATTTTATGGGCGTGGTCTT
>N_2710
TCAGGCCTTATCGATCTCTCCTTTGGCTCGACGATTTCCGG
>N_2711
GCTCGACGATTTCCGGAAAACATAAATTGAACGCGTGGAAT
>N_2712
ACGCGTGGAATGGTGTAATGCAAATCCTGAATGAGCTCCTA
>N_2713
GAAAATCCTACACAACGGAGCCACTCCGTACTGTGTTCTGC
>N_2714
CCACTCCGTACTGTGTTCTGCTCCATTCTCTCCACAGTCGT
>N_2715
GATTCGGTCATCGGAAAGTGCCGACAATCGACTCGATTCTC
>N_2716
GTCTCTAATGCCAAATGTCGCATCTCTTCCCAGTGCCGCTG
>N_2717
CGCATCTCTTCCCAGTGCCGCTGCGTTGACCGAAACGATTG
>N_2718
GCGTTGACCGAAACGATTGTCAGATTCAGGACAGTATCACG
>N_2719
ACGAGAGGGTCTCCGTAACACGTGGGATACCGTATCCCGAA
>N_2720
CCGGCTCATTTGAAGTTGTTCGGCTGATTTCGGCGTTGATC
>N_2721
TACGGAATTTGATGAGAATTCGAGATTCGCCAACGATGAGA
>N_2722
TCGCCAACGATGAGAGAGTTCGGAGTTGGAGGTAAGTCACT
>N_2723
GTTCGGAGTTGGAGGTAAGTCACTATGCCACGTGGATGGAT
>N_2724
ACATAATCGAATGGGTATTGCTGGATCCGAATGCACATAGT
>N_2725
GGTATTGCTGGATCCGAATGCACATAGTCACAAATTACTCT
>N_2726
CTTCTAGTGGTTAGTTTATTCCGTAGGGCTTCCATGGTAGG
>N_2727
AAAGTTCACGTATGTTTTGTCGTGGATTGAGGCGAGGGGCA
>N_2728
GAGGGGCAGGTGGTGGTGGTCTTAAGGTCAGGTAGGCAGGT
>N_2729
AGCCATAGTACCCCATATGCCGAAAACGCTGAAGTTTTCTC
>N_2730
GCCGAAAACGCTGAAGTTTTCTCATTTTTCCAGACGACTCC
>N_2731
AGACGACTCCCTGCTTCAAACTCTGAAACTATGTAAATTAG
>N_2732
TCTGAAACTATGTAAATTAGCTTGCTCTCCAGCTCCCCCAT
>N_2733
AGCTTGCTCTCCAGCTCCCCCATCGGCTCCAAAAGCCCTCC
>N_2734
AAGAGATTGTGAGATATGTGCATGATAAGCTCAAGAGCATT
>N_2735
GACTGAAATCACTCTGCCTGCATTTGTGCTCTGCCACGAAT
>N_2736
TGTGCTCTGCCACGAATTTGCTCTGAAGTATCCGGATAGAT
>N_2737
GCATAAAAATAAAAATATATCGATGTATCTTGGATCCCGTA
>N_2738
AATTGAAAAGGTTTTTTTTTCAGAAAATGTACAAAAAGCTC
>N_2739
TCTACCAAATCATGGAAGATCAAGAAGAAGACGAGTTTCTC
>N_2740
TCGCCATTTCTCAAAATGGCCTCAAAATCTGACACTACCAA
>N_2741
AAAATCTGACACTACCAATACAAAAACAGACAATAAATTGC
>N_2742
TTGACAATCAGCTCGTCGATCTCTGTCAGTGGAGTGACCGA
>N_2743
GATCTCTGTCAGTGGAGTGACCGACGAAAAGTGCTTGTCGA
>N_2744
GGAGTGACCGACGAAAAGTGCTTGTCGAGATGCTCGCCGAG
>N_2745
CCGCCACAAGATCTGAAATTCGAGATAAACTTCAAAAATCG
>N_2746
CTTCAAAAATCGATGCCGTTCAACAAATTCGTCAAGGAGTG
>N_2747
CGGTGATTTGTATGAAATGACAAAGAGATTTGAGAAATATT
>N_2748
TTGGGGATTGCCACGAAAAACTGGAAAAACGTTTCGAAAAT
>N_2749
AAATTATGAAATTTTAAAAACAAGTTTGAAAATGTATTTTT
>N_2750
GGAAAAAAATTCAAACATCCCAATTTTTGCAGAAACGAAGC
>N_2751
AGAAACGAAGCCGCCCGACTCCTAGGAGATGGTGAAACAAT
>N_2752
TGGTGAAACAATCAGTGAAACCGATATCTTCATAATCGAAA
>N_2753
AATCGAAAAGCGTACTCTTTCCACGTGTATTCGTAATGTGT
>N_2754
CACGTGTATTCGTAATGTGTCCGAAGGAAAAGAGTTGAGCG
>N_2755
AAGAGTTGAGCGGCTACACACTGGACCCCTATACGGTAGCT
>N_2756
CTACACACTGGACCCCTATACGGTAGCTGCCAACGTGCACA
>N_2757
GATCACATAAACGTCGAAATCTATCTGGAATTGCTGAAAAA
>N_2758
ACATTGTACGCCACTTGTTACGGCAGAATGGAAAAGAAGCA
>N_2759
GGCACTTGCATGCCACTGTGCTGAAAATTGTGATGAAAGAT
>N_2760
TGATGAAAGATGAAAAGTTGCTGGCGGTAAGGAATTTTTTT
>N_2761
AAGGAATTTTTTTGGAAAAACTTGAAAAAAAAGAATTTCAT
>N_2762
TTTGAATGAAAAATTCGGTACTTTTCCTTTTCTACCCCGCA
>N_2763
GTTAACAATACGCAAGTTTTCAAGTTAATTTTAATAATGGA
>N_2764
TATTGAAAAAAAAGTTGAAGCAGGTCGTAATTTTAATTTGA
>N_2765
TTTTTCAATTTTCAGGTATGCGTGGCCACAATTCCAAATAT
>N_2766
AGGTATGCGTGGCCACAATTCCAAATATGGTTCGATATCTC
>N_2767
CATTTCAGTCCGAAATCCAACGCGGCGAAGTTCTTGTAGGT
>N_2768
TACGCGCAAATCTTAGAAATCGGTGACTTTTTCGTTTAAAA
>N_2769
CACTTTTCGGATGTGAAAAGCGCACGTGGAAGCGCCCGATT
>N_2770
GTCGAACTTGGCCTGAACCACCGAATCGCTTGTCTTTTACG
>N_2771
TGAACCACCGAATCGCTTGTCTTTTACGCGCACTGACAACC
>N_2772
TCTTTTACGCGCACTGACAACCAGTGAATTCTGCCGAAAAG
>N_2773
AAGCTCTATGTGATGAATATCTGAAAATCGCGTTTCAGCTG
>N_2774
TCCAATTTTCATGAAAATGGCAACAAAAAACTCAAAGTTTC
>N_2775
ACATGAATCTTCGGTACGATCTTCTCCAGCACCAGATCAAA
>N_2776
TCGCGGCTCACCATTTGGAGCACTTTGAGCGTTTCGAAACG
>N_2777
TTTGAAGATTTAGGATTAGTCGAGTTTTATAAGCAGTTGAA
>N_2778
CGTGGAATATAAATTGGTGGCCGAGTTTTTTGTAAACTATG
>N_2779
TATGCCACCAAACTTGGTTTCTCCGTTCGTGGCCACAAAAA
>N_2780
ATAATGTTTAAAAGTGATTTCCTGGCAAAAATTCATTTCTT
>N_2781
TTAAAAAAAACCAATTTTTGCCAGAACAAAAACCATTAAAA
>N_2782
GTCCAAATTTTCATGACGAACGAAGAAACCTAGTTTGGTGG
>N_2783
TAGTTTGGTGGCCTAGTTTCCGAAAAAACTCTGTCACCAAT
>N_2784
ATATTCGGCGAAAATTATTTCAAAAGCTTCCGAACAAAATC
>N_2785
AGCTCAGTCGGTAGTGGTGGCCGCTAGCAGTCTGGAGGTCA
>N_2786
CCGGCCTCACCCCCTAGGTTCACCCAGCCTCTATTGGGAAG
>N_2787
GCCTCTATTGGGAAGTGGAGCAATCCACGACTGGATTATCG
>N_2788
GCAATCCACGACTGGATTATCGGCCACAGTCCCCGGCTAGG
>N_2789
CTAGGACGTGGCTTAAATTACAGCCCAGAGGGATCACCACC
>N_2790
AAATTACAGCCCAGAGGGATCACCACCAGGCAGTGTACCTG
>N_2791
CAGGCAGTGTACCTGAATCCCAGATCCGCAGTGCATAGCAC
>N_2792
TGAATCCCAGATCCGCAGTGCATAGCACTTGAAGAACGGAT
>N_2793
CTTTCAAAACTAATTTTTTACTAAAAAAAATTTCCAGACAT
>N_2794
CGCCCGCTTCAAGCACATTTCCCCAGCGTGGACTAATTTCC
>N_2795
GACTAATTTCCCACAGCCGCCTCATATTTCGACAAACGAGA
>N_2796
TATCTAAAAATGATGAATATCTCGAAATCCATGACGCAAGG
>N_2797
ATGACGCAAGGCGAGTATGCCACGTGTATTATGATGCTCCT
>N_2798
TGAGCCGACTTTTGAAAGATCAAGCTGTGATGGGTGATGAA
>N_2799
CGACGGAAATCACTGAATTTCATGTTTCTATGCCGAAAAAT
>N_2800
CACAAGAAAGAAAATAGTTGCCGGTTTTTGAATTTTTCTGT
>N_2801
CAGGAAGACACCGCCGCGTGCATCGTACCATTTTTGTTCAA
>N_2802
GTGGATTTCAAGGGAAAATACGATAAATGTGTGATAAATTT
>N_2803
TTAATGCAGGTATGATTTTTCGTCAGAAATGACTGGAACGA
>N_2804
TTCGTCAGAAATGACTGGAACGAGTTTTTCGCATCAATTCA
>N_2805
TGGTCGAGTAGGAGAATAAACTAGACAAAGTTCAAATATAT
>N_2806
AGACAAAGTTCAAATATATTCCCAACAGGGATGGCTTCACC
>N_2807
TATATTCCCAACAGGGATGGCTTCACCCGTGACCCGTTTCA
>N_2808
GACCCGTTTCACCCGTTCACCCATTTTTACAAGGGAAGGTT
>N_2809
CATTTTTACAAGGGAAGGTTCTGAACTCGTTATCGGACTTC
>N_2810
GAAGGTTCTGAACTCGTTATCGGACTTCGTTACGCCACTAT
>N_2811
GATCACTCCAAAAAATTTAGCTGCTTCAGAGCAGGTTCGAC
>N_2812
CTGCTTCAGAGCAGGTTCGACCAAGTTACGACACTTTGAAG
>N_2813
AAGATGCCGAAAAAAAAAATCATTGATGCACCCCCTTTGAA
>N_2814
GCCCATCACTCTCAAAAAAACCCTTAAATTAATGTACATAT
>N_2815
ATTTAAGGGAGAATTATGAACTGAAACTTGTATGGTATGAT
>N_2816
TTTAAAAAGGGGTATTTTGGCACTTTCAAAATGTCGTAACT
>N_2817
CATCTGTAACTAATCTCTAACGAATGTATATAGTGGCGTAA
>N_2818
CTAACGAATGTATATAGTGGCGTAACGAAGTCCGATAACGA
>N_2819
CAGGGCCTTCCCTTGTTAGGCGTTTTTACGGGTGACGGGTG
>N_2820
TTAGGCGTTTTTACGGGTGACGGGTGACCCGCTCGCCCGTT
>N_2821
GTGACGGGTGGCTCGCTCACCTGTTTTTCACCCGTTTTTGG
>N_2822
TTTCACGGGTTATGGGTGATCCTTGGTTCCCAAGAGGCAGC
>N_2823
GGTCAATAGGTCGTAAATATCGTTTTGGGCCACGTTTACAA
>N_2824
GTTTACAACTGGGCTGTGTGCAACTAGAGGTGCACTTGGGT
>N_2825
AACTAGAGGTGCACTTGGGTCGAAAAGGGTCGACCCGCTCC
>N_2826
TCGAAAAGGGTCGACCCGCTCCAACTTTAGGTAGCATTTGT
>N_2827
CCCGCTCCAACTTTAGGTAGCATTTGTAGCGACCCCGATAA
>N_2828
GACCCCGATAAATAAAATGTCGACCCCGAATGAAAATTTTA
>N_2829
TCCATTTTCAAAATTATGATCGGACTATTGGTTGAGCTACT
>N_2830
TGATCGGACTATTGGTTGAGCTACTGTGAAATAAGCGGGTC
>N_2831
TGTGAAATAAGCGGGTCGACCCTGCTCGACCCATGAGCACC
>N_2832
ACTGGCAATTGCCAGAGTTGCCGAACCCAATAAGTTTCGGC
>N_2833
TTGCCGAACTCTAAAAAGTGCAACCGGCAACTTTTGCGCAG
>N_2834
AACCGGCAACTTTTGCGCAGCCCTGGTTTACAACTACCTAA
>N_2835
CCTGGTTTACAACTACCTAACGACTTTTGGTAGACTAGAAA
>N_2836
ACCTAACGACTTTTGGTAGACTAGAAATAACACATGTATTC
>N_2837
AATTCGACATATGCCGAATGCCGAAAAAAGTATTGAACGAC
>N_2838
GATACCTTTTCGGATAACTTCACTAAATCAATTTATCAATA
>N_2839
AATAAAGAGTACCTATTGAGCAACATTTTCATATGACAAAA
>N_2840
ACATTTTCATATGACAAAAACTTTTAAAATTGTACGCATTT
>N_2841
ACGCATTTTCCTCGACAAGACCCTGAAACTCGTTATCCGAT
>N_2842
CGTTATCCGATCAAAATCGGCTAACAGATAACGGACTTGCA
>N_2843
ACAGATAACGGACTTGCATACTTTTTATACGGGAAACGTGT
>N_2844
TTTGTTCTGATGCACTTTTTCCAGAATTACTACATCAGCAC
>N_2845
AACTTGATTTAATGAAGTTACCCGAAAAAGTATCCACACCC
>N_2846
GCAGAAGACGAAATAGTAGTCCGCTGCCTTGCCGAATGCGT
>N_2847
TCAAATTATCCCGTCTCTTTCTGAAACATGGATTTACTACG
>N_2848
ACATGGATTTACTACGCATTCCTTCGCGATTGCGAATATAT
>N_2849
ATTATTTGACCGACTTTCGGCGAGAAAACGAAATACAATGA
>N_2850
GAATTGACAGATCACAGGAACTTATCAATCTTTTGGTGGAG
>N_2851
TTGGTGGAGATCTATGTGGCCGAGGGTAACTCGGTAGCGTT
>N_2852
GGGTAACTCGGTAGCGTTGTCCTCTCTGCCACCTGCGGTAC
>N_2853
CCTCTCTGCCACCTGCGGTACAAAATAGACCGGATGTTCGG
>N_2854
AATGGACTCGTGGGAGTTGACTATTGTGCAGTGGATGTGGT
>N_2855
TGGAAATTTTCAGGAAAACGCATTAATTTTTTACCTATTCT
>N_2856
TTAATTTTTTACCTATTCTGCATTTCTAGGTTCTTCAATTT
>N_2857
CAGTTAATAAAATTAGATTTCAAAAACAAATCGAATTTTTT
>N_2858
AGACCCCATGTGTTGATTTACGAGATTTGTGTATATTTACG
>N_2859
ACGAGATTTGTGTATATTTACGAACCCCTTATTCTTTATCG
>N_2860
TTTTTCAGTGGCATCCAATTCAATGCAATCACCGGCGATAA
>N_2861
GCAATCACCGGCGATAAATACCTGAATTCAATTCTTCGTTG
>N_2862
AACGAGTACACCAAAAAAATCGATTCCCCATTAAAATTCGT
>N_2863
ACTCTGGAAATCGAAGAAGCCATTTCTAGCATGCCGTTGGC
>N_2864
TATGATTATAGCCAACGCGACGGCAAGCTTCGAGCCACAAT
>N_2865
AGCCACAATCCGTTGAAGAGCACGTTGTTCGAGCTGTTCGA
>N_2866
AGCACGTTGTTCGAGCTGTTCGAGAGCTCCGAGAGACGTCA
>N_2867
TCGAGAGCTCCGAGAGACGTCAAATCGGCGAAAATCCGGTG
>N_2868
GACGTCAAATCGGCGAAAATCCGGTGGAAATGTGAAGGGAA
>N_2869
GAAGGGAATTAATGAAAAAACAACGAGAATGGTGAAACTGG
>N_2870
TGGTGAAACTGGCCGAGATGCTCACCGAGAATAAAGCATAC
>N_2871
ATTGAAAATCCGGAGAAAATCGTATACTTTTTCTGCGAACC
>N_2872
TCTGCGAACCATTTTGTGGGCGGAGCCTAACTAGTAACACT
>N_2873
GCGGAGCCTAACTAGTAACACTTTTCAATTTCCAAACAGAA
>N_2874
AATTTTCATTCAAAGAAGGTCGAAAACTTTTCGATTTTCCG
>N_2875
GTAGTTTTTGTAGTTAATGTCTTCCACATTTTTAGGCGGCA
>N_2876
CATTTTTAGGCGGCAATAAACCTGCTCGACACGTGGGAGCA
>N_2877
ACACGTGGGAGCACGAGTGTCTCCAATGGACATCTGTCGCT
>N_2878
GACATCTGTCGCTGCCGAATCAATCGATATCGATTTAATTC
>N_2879
AATCTGCAAACAACACGTGACGTGTCGGTCGGGAGATCCAA
>N_2880
GACGTGTCGGTCGGGAGATCCAAGAATGGCGGACATAAATC
>N_2881
ACATAAATCTACGAACAATGCATCCACGTGTCCCGGTGATG
>N_2882
CGTGTCCCGGTGATGAGTGACCTGGCGATTGCCGAATGGTC
>N_2883
CCTGGCGATTGCCGAATGGTCACTCGCGTTGAGCAAGATTA
>N_2884
GAATGGTCACTCGCGTTGAGCAAGATTACAATTGAATATCG
>N_2885
ATGATATGGAAGAGGGTATTCGGATTTTGGAATTTGGATGC
>N_2886
ACATTTACAGAATAAGGATTCTGTAGAGACGAGGTTAAAGG
>N_2887
TAGAGACGAGGTTAAAGGTACATGCGGTCGGGTCTTGCAGC
>N_2888
TGTGAATTTTGCGCGTAAAACGTGATTCAATCTCGAATTGT
>N_2889
GTAAAACAACTAGGAGTTATCATGTAAAACTTGTCATTTGA
>N_2890
CTCCATTCCGTCTGTATTGGCCAACTGTCGAAACTCGAAGA
>N_2891
TGTCGAAACTCGAAGAATATCGCGAAACGCGTACCTACCGT
>N_2892
ATCGCGAAACGCGTACCTACCGTATGAAGCAGCAGGCGGTC
>N_2893
CGAACCAGTCTGGCACGTGGCAATTCGGGTGACGAATGGAC
>N_2894
TGCAACGGGTGAGAAAAGAGCATCAGTTTGAGAAGAATGAT
>N_2895
TTTGGAAAAAGTGGATAATTCGTTGAATTCGGCGGCCCGGA
>N_2896
GAATTCGGCGGCCCGGAAAGCTGTATCGTCGGGTTTTGATG
>N_2897
GCACAAAAGGATTTTAAATTCGATTTTTCGCGATGTTTTAG
>N_2898
TATTTTAAAACTTAAAAAAACCGACTTTTAGCGAATTTTTT
>N_2899
TGAAATTATGGAAAAAAAAACCCCAAAGGGTATTACGGAAC
>N_2900
GGCTCGATTTTAAAATTGAGCAAAAAATTATCACATAATAC
>N_2901
AAAAAAATTTCAGTATGCATCAGCCAACTGGAAGACGACGA
>N_2902
ACTGGAAGACGACGACGAAGCGATCCGCGCTTCATCTCTCA
>N_2903
ATCTACAAATACGAAACGGACGTCGGAGTGATCGCCTTGCT
>N_2904
GTCGGAGTGATCGCCTTGCTCAAAGAGCACACCAAATCGAA
>N_2905
AATCGAAGCTCCCGTCGAAGCTGTGGATAAGTGCCACCTCA
>N_2906
GTCGAAGCTGTGGATAAGTGCCACCTCACACATTGCCTCTA
>N_2907
GCCTCTAAGTGCTTCTCCATCGAAAAATCGCAAATCACGAG
>N_2908
AAAAATCGCAAATCACGAGACACTTATCACAGATTCTGTGT
>N_2909
ACAATTTTGATGTATGATGACGAGAAGAACGCTTCCAAGGT
>N_2910
AACGCTTCCAAGGTGAAAGGCTTCTTGAAAACGATATTTGA
>N_2911
TTCTTGAAAACGATATTTGACGCGCGAGCTGACCAACGGGA
>N_2912
GCGAGCTGACCAACGGGATTCGTCGAAGCTTAAGGAGATTG
>N_2913
GCTTAAGGAGATTGTGATTACTATTCGTGAGGCTCACCAGG
>N_2914
TTTAAGCAAATACTCTTTTACTTCTAAACTTTCATCGGCGA
>N_2915
TATGTTCAATTGTTCGATTTCAATAAAAACCGACGGCATCC
>N_2916
ACGGCATCCTTGGTTTGAATCGAAAGTTTAGAACAGTTTTT
>N_2917
AGTTTTTTTCAGAGAAATTGCAATGCTTGACGTGAGAGGAA
>N_2918
TGAGAGGAAACGTTCGGATACAACGTGTTGAAATAAACGGA
>N_2919
ATACAACGTGTTGAAATAAACGGAAAAACGATGTACCGATG
>N_2920
TTAATGAATATGTATTTGATCATACAAAAAAAAAATGTTTT
>N_2921
AAAATGTTTTCTTCTAAATTCCAGATTGGTTGCCCGGGTGA
>N_2922
CAGATTGGTTGCCCGGGTGACTACTCGACGACTGACCTAAT
>N_2923
TACTCGACGACTGACCTAATCACGTGGAAACGATGGAAAGA
>N_2924
AAACGATGGAAAGATGTATTCACAATTGCCGACGGAATTTC
>N_2925
GGAAGAAGGACGACGTACGACAGGATGTGCTTGTTGAGCAA
>N_2926
GAATAATATGTTGGAGAAGGCGATGCTTCGGACGTATAATG
>N_2927
TATAATGTTGTCCCGTTAGACACTGAATGTGGAGTTATAGA
>N_2928
TATAGAGTTTTGTGGTGGAACTGTTAGCTTAAGTTCGTTTT
>N_2929
TGGAACTGTTAGCTTAAGTTCGTTTTTTTTTCGTTTTTGAA
>N_2930
AAAAAACCAAAATAGTATTACGATAACACAATATGCTGAGA
>N_2931
TATGTTGTGCAATACGCATTCTCAGAAGAAAAAAGAGGGGG
>N_2932
AGAAGTTATGTGTGGTGTGACACGAGAAGGCGGTCTCCACC
>N_2933
GGCGGTCTCCACCGGGAGTTCAATTCAGAAGAAGTTTCGGC
>N_2934
AATGATGAGACAAGTACAGACAGAGTCCACAGAGACACGAC
>N_2935
CAGAGTCCACAGAGACACGACGACAAGTTTTTGTGGAGATT
>N_2936
CTTCTACACCAACTTTTCGACGGCGCAGATTTGGCGGCAAA
>N_2937
ATCATAAATTACAGGCAGAGCTTGGCCACGTGGAGTATTGG
>N_2938
TAGGTTTCGAACTAAAAATGCTAAAAAATTTTCGAAGAATT
>N_2939
TTTCTTGCGAAATGAAGAGTCTCAAAAAATCATATTTTTTT
>N_2940
TCTTTTTTTAAAAGTTTTATCGTGAAATTGAACGTTTATGA
>N_2941
GGCGAGAAAAACTTTTTTTTCGCTTTTTCAAATAATTCTCA
>N_2942
CCAGTGTGCTACATCGTTGGCCTCGGCGATCGACACGCGTC
>N_2943
CCTCGGCGATCGACACGCGTCGAATATTCTATTCGATCAGA
>N_2944
TGATTTTGGAGTATAGTAAACGAACGTTGCCAGTTCCCGAA
>N_2945
TCCGTATAACTCGAGATGTGCTCGACCCGATTCTGATTGAA
>N_2946
TTGAAGGAATCGAGAATGGACAGTTGGCTGAGGAATGTACG
>N_2947
ACAGTTGGCTGAGGAATGTACGCAGATTATGGAGAAATTGA
>N_2948
GCGGTCTGGGGAAATTTATACGAAAAGAAAATTTTGGACTG
>N_2949
CTCTGCTCTACTCCGCGAAACGATGACAAATTTCCGAGAAG
>N_2950
ATGACAAATTTCCGAGAAGCCGAACAGGCTGCCGGCCGCCC
>N_2951
CGAACAGGCTGCCGGCCGCCCGTCCTACATTTCTGAAATGG
>N_2952
GTCCTACATTTCTGAAATGGCCATCGGACGGCTTCGAGAAA
>N_2953
TCGGACGGCTTCGAGAAAAGCTACGGGGCACCGATGACGGT
>N_2954
TGACGGTGTGACGGCCCAATCGTCGAATCTTCAAATTCGGC
>N_2955
TTCAAATTCGGCGACTTTTACGAGAAGCTACGAGTGCTGAC
>N_2956
TGCCGTTTTTGTAGAGAAATCAGAGAAAATTTTTCTCGAAA
>N_2957
TGTGTTGTCTTTTTTCTATGCGAATTTTATTAATTTTATGA
>N_2958
AAATAAATAGTGAATTTTTACAAAAATTAGATTTTCTGATT
>N_2959
TATTATATTTTGAAAAAAGACCATTTTTTAGGGCTTGGCAA
>N_2960
AAAAAGACCATTTTTTAGGGCTTGGCAATTTTAAGTTCTCT
>N_2961
GTTCGAAATTTTTGAAGTTTCTCTTGAAGCACTCCGAAAAA
>N_2962
TCTTGAAGCACTCCGAAAAACCAAACGACCAGCACTACTTG
>N_2963
CAAACGACCAGCACTACTTGCAAAGTCCGAAAATTTAAGTT
>N_2964
AAATTTTGAAGTTTTAAAAGCTCCCAAACCAGAAACTCACG
>N_2965
AATTCGTAAATCTGCCAAATCCCTTCGGCGCAATAATCCCC
>N_2966
TCCCTTCGGCGCAATAATCCCCCGGGGTACCCCCCCCCCCC
>N_2967
CCCCCCCCCCCGCCCTAAAACCTTTTGCCTCTATTGTCTCT
>N_2968
GTTATTCGTAGCCATCTTCTCCGGATGTATAATCGCCTACA
>N_2969
GTAATAATGCTACGTGGCAACAGTCACAAGGCGAAAGCGAC
>N_2970
GTCGTGGCGATGGTGTGAAGCAGTGTATTCCGCCGTTGATG
>N_2971
TGAGGTTCAAACAGTTGTATCGGGTGAGAAAGATTATCGAT
>N_2972
TATCGGGTGAGAAAGATTATCGATTTTTAACACCCGTCTCG
>N_2973
TTGGAATTCCCGTCACAAAACTTTTACAGAATGTGAATTTT
>N_2974
ATTCCCGCCAAAATTTAAATCAGAAATTTGAGTTACCACCC
>N_2975
ATTTGAGTTACCACCCTTCTCTTCAAGTAACAGTATTCAAC
>N_2976
TGTAGAATACATAATCAATTCTGAATAGAACGCTATTTTAT
>N_2977
CTATTTTCAGACATCAAAACCGAATAGCCTAATCGCATGTG
>N_2978
GATTCTGATATTTTTGGAGACAGGTTTGCGGCAAACGAACT
>N_2979
TGGTTCGGAATCCGATCGATCGGTTTGTATCAGGCTTCACG
>N_2980
TCGGTTTGTATCAGGCTTCACGGATAAATGTTTAAGAGAAA
>N_2981
TCGATGCGCCGGATGTAAGACTGTGCGTTTTATTTGCTAAA
>N_2982
GGTTTTTTGAAAGGGGGTAACATTTTTCTAGGCCACTAGGC
>N_2983
CACTAGGCTTTGTAAGGTGGCCTAGAAAATAATGTAAAAAT
>N_2984
CGTGATGGCCTATGAAAAAGCTAGGTCGCCATAACTTTTAT
>N_2985
TAGGTCGCCATAACTTTTATCAGGGTTTAGGAAAGTTAAAA
>N_2986
GCATAATGACCTAAAACTTTCTGGAGAACTAGGCTATAAAA
>N_2987
AAACTTTCTGGAGAACTAGGCTATAAAAATGTTCATGATGG
>N_2988
AAAAATGTTCATGATGGTTTCAAAAAGCGGAACATTCGGTG
>N_2989
CATTCGGTGACCATAATCTTCTAGAATTTTTAGGAAAACTA
>N_2990
TCTTCCGTGGTCTAGAAATTCTGGAATACTAGGCTGCCAGG
>N_2991
AGAAATTCTGGAATACTAGGCTGCCAGGGTTTCTAGGCCAC
>N_2992
AAAGTGGATAACTAGGCCACCAATTTTCTCTTCGGAGTTTC
>N_2993
CAGAATTTAACATGTTTCGTCGATAAAATGTACGATCGGAT
>N_2994
ATAAAATGTACGATCGGATGCATAGATTCGCGCGGAATCCG
>N_2995
TATAAAGGAATCGATTTCGACGACAGTCACTTTTTCCCACA
>N_2996
ACGACAGTCACTTTTTCCCACAATCTTGGTATCGGTAAACG
>N_2997
ATTAGACGGTGCAAATTTCACAAATCAACTTCTTGGACTGC
>N_2998
TTCTTGGACTGCTGTCCGAGCGGGGAGTTGATGAGAATGGA
>N_2999
AGTCTTAATCAAGTTTGGGTCTCACCGCGAAAACCGTAATT
>N_3000
TTTGGGTCTCACCGCGAAAACCGTAATTGATTGGGGACAAT
>N_3001
AAACCGTAATTGATTGGGGACAATGGGACCCAAGAGAGCCC
>N_3002
CCCAAGAGAGCCCAATGGAGCGGAATTGCAACTCCTATGAA
>N_3003
TGAATTTTCCAGACGGAAGTCTCCATCACCGGACCCCACAC
>N_3004
GTCTCCATCACCGGACCCCACACAGCACAATGGATTCCGTG
>N_3005
CCCACACAGCACAATGGATTCCGTGGAACGGGCGGCCGTCG
>N_3006
GTCGAGGAAACTGTTCTGAGCAGTCCGTATTTGTTGCGAAA
>N_3007
TGAGCAGTCCGTATTTGTTGCGAAAAATAATTCAAATGTAT
>N_3008
ATTCAAATGTATTATTTTGACTTTTTGCTATTCGGGTATAA
>N_3009
TTTTGCTATTCGGGTATAAGCTTCCTGATATTCCAGTTGGA
>N_3010
AAAGAAGTCTCACAACGAGTCATCAGTGCGTGTTGGTGGGT
>N_3011
GGTGGGTGGGGTGGGAGATTCTGGTGGCGACCTACAACTCA
>N_3012
ACAGGAACAGTACGTGATTGCTGGGGCGAGTAGAAATGTGG
>N_3013
AAAACGCTGGGGCTATAAATCTATAATTGTCGAAGATGCTC
>N_3014
CTATAATTGTCGAAGATGCTCAACGAGCCAGGAACGAGGGG
>N_3015
CGAGCCAGGAACGAGGGGAACATTGCGTCAAACTGGGCGGT
>N_3016
TCTTCTTTCCAGATGAGAAACGCTCGAGACGGGAGGCGTGT
>N_3017
AGCACACGCTGCTTCATTTTCTCGTACCATCCAGAGTAGAG
>N_3018
TACCATCCAGAGTAGAGAAGCAGAATAGCTGGTGGAAGTTG
>N_3019
AGCTGGTGGAAGTTGACGTTCTCTGGAAAAAAACAAGATTT
>N_3020
TGCCTTAACACTTGGATTTACAGAATTAGTGAATATTTAAA
>N_3021
GTTTTCCAAGCCACGTGGATCATTTTTTGAAGAAAAAAATA
>N_3022
CCATGTGGATTTTTTAAGAACTATTGCCAAAGTACGTGGAA
>N_3023
TACTCAGACGCGAAATTTTACGTTTTCCGATCAAAACACGG
>N_3024
AATCGACATGCAGTATTTTTCTCGCTTTGTCATAGTTTCTC
>N_3025
CCCAGGGGAGAAAAAGAAGACTATAAAAATTTGAAGTTAAA
>N_3026
TAGTTGCCATACTGGTGGAACAGAAGAATATCCAACGCATC
>N_3027
TCCTCCATCATCTCGTGAAGCAACGCGGGCGGTGCAAACAA
>N_3028
AGCAACGCGGGCGGTGCAAACAAGAACGCTCCCTCGATGAC
>N_3029
GACGCATACTTGTCCTGTGACATTGAGAGCAAGTTACGGAG
>N_3030
TCTGTACATTTCCATGATACCCGACGATTTGATGACGTATT
>N_3031
GATACCCGACGATTTGATGACGTATTGGATGACGTAGTTGG
>N_3032
TGGATGACGTAGTTGGCGAACTCGTTGGAAGACAGCCGGTA
>N_3033
CAGCCGGTAGCAATTACGGACGATACACGTCATCAGAGAAT
>N_3034
GAGAATGCAACAATTGAATACGGAATTTGAAACACGGGAGC
>N_3035
GCTTGGGATTCTCGGCGAGTCTATCGATGACCTGTTGCACG
>N_3036
GAGACGACATCCATACTTGTCCTGGCACACGGCCATCAGTG
>N_3037
GAGATTTGATCATCCAAGAGCTCAGCACATTGCCGCCAGGT
>N_3038
TCAGCACATTGCCGCCAGGTCGAATGTGCTGAGCTCTTGGA
>N_3039
AACAAATTATTGATTTATTACACCTGGAAAGGCCTAAAAAG
>N_3040
CCTGGAAAGGCCTAAAAAGACCAAAAATAGCCCTAAAAATT
>N_3041
TGTGTCGCGATTTTTTTAAACCAAAATCGAAAAATTTCGTT
>N_3042
TCATGCAATTTAGAAAAAAACAGAAGGAAAAAGTGAAACAT
>N_3043
AACAGAAGGAAAAAGTGAAACATCGATTTTAAAAAAATTCC
>N_3044
CAACTGCACAACTCGACATGCGAATTTATCCTTGCACATGG
>N_3045
GAATTTATCCTTGCACATGGCCAAAAGCCCTCCGTCGATCA
>N_3046
CCGTCGATCATTTGACGAAGCAATTCCCGCTGCTCGGCCGG
>N_3047
CCGCTGCTCGGCCGGTGTTGCGAGCTCGACGAGCTTCTGAA
>N_3048
CGATGAAATTGCCACTTCGACTGTGGCAGAGCCCCACGAAG
>N_3049
GGAATCCAGTGGGTAGTTGGCCTCCAAGAACTTTACGCCCG
>N_3050
TACGCCCGATGGATCGATTGCGAAATCGATGAGCTGCCCGT
>N_3051
CCCGTTGAACAGCACATCTTCGAGCGAAATGAAAATCGGAG
>N_3052
TCTTCGAGCGAAATGAAAATCGGAGCAACTGGTGGTGGGGT
>N_3053
GGAGCAACTGGTGGTGGGGTCTCATCGTCGGAAGATCCCGA
>N_3054
GGGTCTCATCGTCGGAAGATCCCGATCCACTGTTGAAGATG
>N_3055
CCGTGGCGGTAGGGAAGAAGCTTGACCGGCGGCTTTGGATT
>N_3056
GCATGTTGTACGAGTCTGTGCTTCTACGATTCGGGGTCATT
>N_3057
ACGATTCGGGGTCATTTAGACAGAAATGAATGAATACAGGT
>N_3058
TAGACAGAAATGAATGAATACAGGTTAGTAGACGCTGAAAA
>N_3059
CAACGAAAATCGCGAAATTACCGCGCATCAAAATTCAAAAT
>N_3060
TTTCGCGGTGGCCCGGGTTACGGTGATTTTTAAAGGCGCAT
>N_3061
ATGGTTGTTTTGAGTAAGGTCTTGACGCGAAATTTAAAATT
>N_3062
AAATGAAGAGTTTGGCGGTGCTCATGGATTACGGTGGATTT
>N_3063
TATTAGGTTTCACCACGAAACTTGGAGTTTTGATAGTTTGC
>N_3064
ATTTGCACTCAATTTTTTTGCAGAAAAATGTCAATGGATAT
>N_3065
TTATGAAGTCAGATGAGCAGCCGTTCATCTCTGCGCCTGTA
>N_3066
TTCATCTCTGCGCCTGTATGCTTTAAGTAAGCTCCAATTTT
>N_3067
TTTTTGATTTCCAGAACGTTCGCATTTTTCGCCAAAGCATC
>N_3068
CGCATTTTTCGCCAAAGCATCCGCAGAGGAATGCAAACTTC
>N_3069
AAAGCATCCGCAGAGGAATGCAAACTTCTCTTCGGGCTCCA
>N_3070
ACGGGGCTCTCGGAGAAGATCACGGAAGACATTTACCGCCA
>N_3071
GTCTTCAACAGAGAAATGGACGGTGGCATCGAGAGAAATCG
>N_3072
ACGGTGGCATCGAGAGAAATCGGCTCGGCTCGCAAGCGATT
>N_3073
AGGCGCCGCAATCCACAGTTCAAATCGATCGCGCTCCGCTC
>N_3074
TAGAGCGTTGGCAAGGAAATCGCCTCATCTGATGCCTCCGA
>N_3075
GGAAATCGCCTCATCTGATGCCTCCGACTTTTATCAAAGAG
>N_3076
AGGAAATTATGGATGATGAGCTCGACGAGGTGAAGGAAGAA
>N_3077
GGTGAAGGAAGAAGTGGTTTCCGTTGGAGAAGCCGCCTTGC
>N_3078
GCCTTGCCCACGCCAAAAGTCGAACTGAACATGGACCATCC
>N_3079
ATGGACCATCCGGAAAAGGACCTGATCATCAGCATTTCCGT
>N_3080
CCCTTCAATACCACGAGATTCGCCTCGGACGTTTGATGAAG
>N_3081
CACGGATCGGCTCGAGCTCACCGGAGATCACACGCTTCGCG
>N_3082
ACCGGAGATCACACGCTTCGCGATCTGAAAAACGCGTTCTC
>N_3083
TTCTCGTGCCCCATCGATTTCTCGTTTTCCGACGATTTTAG
>N_3084
TCGTTTTCCGACGATTTTAGCGAGAAAAAGCCGTCGTTCAA
>N_3085
GCCGTCGTTCAAGGATATGGCGAAAAATAAGTGGCCGTCGA
>N_3086
ATATGGCGAAAAATAAGTGGCCGTCGACGATGTTCTTCATT
>N_3087
ACCATCTTATTTTGATAAAACTCCGCCGCTGCTCTCTGAAG
>N_3088
CTCTCTGAAGCAATGAACTGCAATCAGACATCGAAGGGATC
>N_3089
TCGAAGGGATCAGCCGATCACGGAACCAACCTGCCATTGAG
>N_3090
GGAACCAACCTGCCATTGAGCTTCTGAAAATTAATATATTT
>N_3091
ATTTGATTCAATTTATTGTACGAAATCGTTTTTACCCATAT
>N_3092
TTTTTACCCATATCTGTGAGCTAGCAAGCTAGCTAATCGTG
>N_3093
GTGATTAATTGTTGGGTATTCCTTCGCGTTCTTCAGCTTCT
>N_3094
TATAACATTCTAGAGGGTTTCTGATGAGAATAGTTACCTTA
>N_3095
GTTTCTGATGAGAATAGTTACCTTACAACCAACACCAAATA
>N_3096
AAATACGTTCTTCATTATGGCATCCGGCAGCTTTCCATAAT
>N_3097
ATCCGGCAGCTTTCCATAATCGCAGAAGAAGTGCTCGGCAT
>N_3098
CTCGGCATCACGATCGGATGCTCTATTTGGGAAACGACCGA
>N_3099
CGGATGCTCTATTTGGGAAACGACCGATGTAGACACGAACC
>N_3100
TGGGAAACGACCGATGTAGACACGAACCATGTTGAGTGGCC
>N_3101
TGAGTGGCCGAGAGAGGGATCATCTGAAACATTTAAATGTT
>N_3102
ACTAAACAGGAGTTTAGAAACTTTAAAACAACCTAACCTCC
>N_3103
CAACCTAACCTCCGTGATAACGTAGTTAGCTTCTCGAGTGA
>N_3104
CAAAATAAAACAGAATGAAACAAGAATCAAGTGGGTAAAAT
>N_3105
TGGTAAAAATCGCTTGTATTCTGAAAAAAGAACTCAATATT
>N_3106
TAACTGATTTTAAAGAGAAACAAACGAAATATATGAAAAAA
>N_3107
AATATTGATTGTTAAAGGGACACCGACTGTTCATCGAATGG
>N_3108
CGACTGTTCATCGAATGGGTCCCGCCGCGATTGTCCATTTC
>N_3109
ATGGGTCCCGCCGCGATTGTCCATTTCGAGCGCTTTTCGCG
>N_3110
AATACATGTTTTTATTGTTACTTGAATAAGGCAAAATATGT
>N_3111
ACTTTAATTTTCCGACATTACTTGAATAACCCCATAAAAAA
>N_3112
TTGAATAACCCCATAAAAAACCCCGAAAAAATTTTTTTTTT
>N_3113
ACTAAAAAATATTTTTTTTGCAGAGATGAATCCCACGTGAA
>N_3114
AGAGATGAATCCCACGTGAACGTCGAATTTCCACGCCGCCT
>N_3115
ACGTCGAATTTCCACGCCGCCTCGTCGAACGGAATTTCAGA
>N_3116
ATGTGACACGTGCAAGGAGGCGTCGGCTCAGTGAGTACAGA
>N_3117
CTCAGTGAGTACAGAAAAATCCATGGGGATTTTTTAGAAAT
>N_3118
TTGATTCGATTCAATAAAATCGATTTTTATATTAAAAAAAA
>N_3119
TTTATGAAAATCGATCATATCGGAGTCCAAAAAATAATTGG
>N_3120
TTTTTTAACCAAAAAAAAAACGAAATTCCCAAAAATCATCA
>N_3121
CCAAAAATCATCAATTAAATCCAATTTTTTCAGCTGGATGA
>N_3122
AGCTGGATGATCGTCGACCACGACAATCTGCTTCCCAACTC
>N_3123
TACAAGGAATTCTGTTTCGACGTGAACGGCAACAAAGTGTG
>N_3124
CCGTATTGCGATCGAAAGGACATTGGCGACGGACGCCAATT
>N_3125
GACGCCAATTCTTCACCGAGCTCGATCTTTAGAGAGCGAAA
>N_3126
CGAGCTCGATCTTTAGAGAGCGAAATTTAAAATTCTGTATC
>N_3127
TTGTTTTTTTTTATGTTTTTCGATTTGATTGTTTAATTATC
>N_3128
GTTTAATTATCAATTTTTGGCCTGTAACTGTGTATTTGTTG
>N_3129
CTGTGTGCAAAAAAATTTATCCAATAAATAAACGGAATATA
>N_3130
AATAAATAAACGGAATATATCGATGATATGGCAAGTAGGGG
>N_3131
ATATGGCAAGTAGGGGGAAACGGACGGGAAAATGATTATTT
>N_3132
GACGGGAAAATGATTATTTACAGAAAGGGCGCGCACCAGAG
>N_3133
AGGGCGCGCACCAGAGGTTTCTCGGGGGAGCCCCGAGGCGG
>N_3134
AGGCGGGTGGCGGAGCTTGGCTCAAAATCTGTCGGAAAAAT
>N_3135
TGAAATGAGAGAAGAGGTAACCTAGAAAATGAGATGAGAAA
>N_3136
CCCGGCTGCTTTTGAGATGGCCTAGGCGTTGTTCCGTATGA
>N_3137
GCGTTGTTCCGTATGACATTCTGGAATTTTTTTTTGTTGGG
>N_3138
CATTCAAAATTGTTTAGGGTCTCGCCACGAAAAACTCACAA
>N_3139
ACTCACAAATGCACGTTATGCGGAGTGTCGTCGGATTCCGG
>N_3140
CACAACACTTCGGCCACGGACTTTGGCGGCCGAGTTTTCTA
>N_3141
CATACCATGATAATGAAGATCGCCAATCCGAAAATGATGAC
>N_3142
CGCCAATCCGAAAATGATGACCAATGCGAAAGTGATAATTA
>N_3143
GATGAAGTTTGCGTGGAAATCGAATCGATGTACGCTTGTGA
>N_3144
GAATCGATGTACGCTTGTGACGTCATTCCTGGAAATTATTG
>N_3145
TTACTTACCGTCAACAGTAACACTCAACGAGTCAATTTTGT
>N_3146
CCGAAATCATAGAGTTATTGCGTGAAAATGCGGCTTCCAAC
>N_3147
TGATTGTTTGCCCATAGAAACAGATAAAAATCGATATAACT
>N_3148
AAATCGATATAACTTAATATCGATTTTTTTTTGTGCACCTT
>N_3149
AATATCGATTTTTTTTTGTGCACCTTTAAAGAGTACTGTAA
>N_3150
TGTCGTGGTAAGACTGGGGACCGTTTTTTCGGCGGAGAAGT
>N_3151
CGGGTCGAAATCGAATGAAACGCCGAACATGGGGGCCATTT
>N_3152
AAACATGCAAATTAAAATCGCGAAATTACCGCGCTTTGAAA
>N_3153
TTACCGCGCTTTGAAAGGGACTCCACCGATCGGAGAGACGA
>N_3154
TTTTTAGTGTACTGAAATTCCGGCACAATAGCTCTCGTAAA
>N_3155
GCTTTTGTCTCATAATTCATCAAATTCAAAACCGGAATTAT
>N_3156
CCGGAATTATCCAAATTCCACTTTTCCACGGAGTGACTTTT
>N_3157
AAAATTATCACGAAAAATGTCTGAAAAGGCGTCTCTCCGAT
>N_3158
TACGGTGAATTTTAAAAGCGCATCACGGTTTTGAGTGAGGT
>N_3159
AATTCAAAAATTAGAAGTATCGCGGCGCTCAAGCCGTTGAT
>N_3160
GGCGCTCAAGCCGTTGATAACAAGCCGTTATAAACTTATAT
>N_3161
TATATAACTATATAATGTAACTCGATGATTTGTTGATGTGA
>N_3162
AAGGTTGAAACTGCCCCAGTCGATGTCCGCGCCAGAGGCGC
>N_3163
CGCGCCAGAGGCGCTGTCAGCGGCTGGTTACTTATATATAA
>N_3164
TACTTATATATAAAAAATATCGGGAAAAACGCACTTCCGTT
>N_3165
CACTTCCGTTCCATTTGTTTCTTTGTTTTTGTGACGTCACT
>N_3166
AGAATTATGGGCGGGCCCGTCTGCCTTCGTGGTAAGACCCA
>N_3167
CGTGGTAAGACCCATCGTGGCGAGACATATCGTGGTGATAT
>N_3168
GAGACATATCGTGGTGATATCCTTCGTGGCGAGACCCATCG
>N_3169
CCCATCGTGGCGAGACCTTTCGAAAATTTGGTGGGAATTCA
>N_3170
AATTCAAATTTTCTTAGAAACATTTTTTGGTGGGAATTCAA
>N_3171
TTGAGAAACTCGAGTAAATGCTGGAATGTTCTAGAACCTTC
>N_3172
CTGGAATGTTCTAGAACCTTCCTGGAGATTGGGGAAAATTT
>N_3173
GGGGAAAATTTTAGTATGTTCTAGAACCATCGGCGAACTTA
>N_3174
TCTGGAATGTTCTAGAAAATCTTGTTTGCCAAAAGCTCTCG
>N_3175
CCAAAAGCTCTCGGAAGGAACCGGAAAAGTTTCTTATGATT
>N_3176
GTTTCTTATGATTTGAAGAACGTCTAGAAACGTTCAAGAAA
>N_3177
CGTTAAAAACTTCTGGAAAACTGAGAAAAACGTTCCAAGGC
>N_3178
GCTTAGAAATTTTAGAATTTCATCTTAATTTCGAGTACGCC
>N_3179
CATCTTAATTTCGAGTACGCCAGTCGGAGCACGCGCATTGT
>N_3180
TTGTGCGAACGGCTGGTATACAAACAATAGTCAGTCAATCC
>N_3181
TGAATTTTTCTAAGACTGAACTGTTCCTTTGATATGCAAAA
>N_3182
TGAACTGTTCCTTTGATATGCAAAATTTTATAAAATTGTCT
>N_3183
CTATTAGAATCCTTAGTGAGCACACTTGAAAACGAATGAAA
>N_3184
AAATAAGGTATGTGAGAATACCGTATCAATCAGATACGTCT
>N_3185
ACCGTATCAATCAGATACGTCTGACACTTCCCCAAAAAAAA
>N_3186
TGACACTTCCCCAAAAAAAACTATCAGAATATGAGTACGAT
>N_3187
ATGTTATTACTAGTGTGCATCTTTCCGCGCGACCATCATGG
>N_3188
TCATGGCTCAGCAGGTAAGACTTCGGCGACGCCTCGAGACG
>N_3189
ACTTCGGCGACGCCTCGAGACGACGAGGTAGTTGACGACTT
>N_3190
AGGTAGTTGACGACTTTTTTCATTTTTTAGGCAGCGCCCAA
>N_3191
TACAGGCTACATGGTTTGGACGGACAGAGTATTTGCTTTAT
>N_3192
ATTTGCTTTATTAGTAGTAACAGAAATACACATAAAATCAA
>N_3193
TTTGGGGATATTTAAAATATCATCGAGATACCAACAATCTA
>N_3194
TGCTCTTGAATTGAAAATGTCTGGGATATCCTCTGGAATAT
>N_3195
ATAGTATAAGTTGAATGTGACACTTCCATTTCTCTGGCTGT
>N_3196
TGTTCAGTCAATCGGATTAGCTTTGCTGTGACTCTGTCCAT
>N_3197
TGTGACTCTGTCCATATTGTCCGGAGTAATGAGGAGATACG
>N_3198
AACATTTGCAATCACATTGTCCATTGGTGAATAATAGTCGT
>N_3199
TTCCAGTTGTTCGTTCATTTCGAGTAACATATCCTCAGAGT
>N_3200
ATCCTCAGAGTATTGTAAATCGATCTCCACTTTTTCCAGAA
>N_3201
TTCCAGAAGAACCCTCGAAACGGGTTGGGTGTTGAATGGTA
>N_3202
ACATTCCACTTTGAAATAAGCTGGTATAAAAAGTCTCTTGG
>N_3203
TCTCTTGGGATTGAAAGGAACTCTTTTCCCAGTATTAAAAC
>N_3204
GGTGAATGTGTGGCATGTTACCAATGAATTGAGGAAATAAT
>N_3205
GAAATAATTTGCTCGAGCACCAACTACGTACCGCCCTAGTT
>N_3206
ACTACGTACCGCCCTAGTTGCTTTTCGTATATGGTCCGATA
>N_3207
AGTTGCTTTTCGTATATGGTCCGATAAAACAACCTGTAAAA
>N_3208
GCATATCATGTCAAGAGTGTCTGAGTTTTTCATCAACAAAA
>N_3209
ATTATTCGATTTTCCGATTTCCTCTCAGAAGAACGAAAAAA
>N_3210
AAAAAACGAGAATAAAGTTTCCATGACATTGATCGCAGTGG
>N_3211
ATGACATTGATCGCAGTGGGCTGTTTGTTTTTGGGATAACT
>N_3212
GCTGTTTGTTTTTGGGATAACTTTAAGTGAAGGAATGGAGA
>N_3213
TTGTAATGACGTGGAGATATCCTGATTTGATTTATGATTTC
>N_3214
AAATTTTCCAACATCAAATTCAAAAACTGCTGCGGTATCGA
>N_3215
GAATGTCTCGACATATTTGACAACCACAGCAAAAATCATTT
>N_3216
TGAAAAACAGGCGCTCATGTCAAAAATTGACTTACAATCTA
>N_3217
CAAGCAATCGTGTATGAGATCATTGAGTATAATTCGAGCAT
>N_3218
TTAATCGGTTCGACATAAAGCTTGTAGACTTTCACATTTAC
>N_3219
TCACAAAAAAGCATAAAAAACTTCAACAGACTCAGAAAACA
>N_3220
TAGCTCTTTTTTAGAGTGGTCATTCGAAAGTCCGGGTTTAA
>N_3221
TTGAATTTTTTGGTAGTTAACAGAGGAAGCGGCGAGCAAAA
>N_3222
CAAAAAAACCAGGTTTTGAACAATTGATTTCAACTTACACG
>N_3223
TCCAGTGCATTTATAAGAAACGAGCAAGTGCATCGACGAAG
>N_3224
CATCGACGAAGCTGTTTTAGCGGAAGTTCAGGATCTACTTG
>N_3225
AATTGAACACAATTTTGATACCTGTCTATAATTAGGGATAT
>N_3226
CTGTCTATAATTAGGGATATCAGTCCGCTGTATTGATTTTT
>N_3227
CGGAGTGGCGGAAGACCGAACCCTTTAAGCCTCAAGAGGAA
>N_3228
GAGGAACCGAGCAACGAAGACTATGTCAGAGGTGCAGCATG
>N_3229
TTCAATAAATATGTTTATTACTCCAAAGGGGAGATAATCAA
>N_3230
TACTCCAAAGGGGAGATAATCAACAGAGGGGGAGTGGGTCG
>N_3231
CACAAGAGAGAGGGAATTGTCTGGTGTGAGAATATCACGTC
>N_3232
AGTGTATGAATAGTCGGGGTCTTTGCAGACTCGTAGAATAA
>N_3233
AGAATAATGTCTTTGGTCAACTACACTTTCCAAATAAAGGG
>N_3234
GCAATTAGTCTGACTGGGAGCTGTCAATAACGGGGGGGGGG
>N_3235
CGGGGGGGGGGGGGAAGAGACCAGCAAAACCGAACCAAGAG
>N_3236
CAAGAGTGGGGAGGAGAGTTCCTTTCCTGGTGCCACCGACG
>N_3237
CTTTCCTGGTGCCACCGACGCTGCAGCTCGCTCCGTATCGT
>N_3238
TGCAGCTCGCTCCGTATCGTCGCTCATTGAGTCGCCGCGCA
>N_3239
CGCCGCGCAGCCAATCGTTGCTACGGGGCGCGAGTGTAACT
>N_3240
AGACGCAGAAATACAGTAAACTTCTGCGACTCCTAACTGTA
>N_3241
ACTCCTAACTGTATGGTAAGCTTAAGAGCTGGTCTTAAAAG
>N_3242
TGGTAAGCTTAAGAGCTGGTCTTAAAAGGTCGAATTGAATG
>N_3243
AAAAGGTCGAATTGAATGTACCCCTCGCTCGGAGAACTGCT
>N_3244
AATGGGCGATACAGCAGAGCCCAGTTCACAACTCTCCGGGG
>N_3245
GTTCACAACTCTCCGGGGGGCGGGACTTGTAGGCTGGTTCA
>N_3246
CGGGGGGCGGGACTTGTAGGCTGGTTCACGTAGTGAACTTA
>N_3247
AGGCTGGTTCACGTAGTGAACTTAAGGTTTGAAGCCTTCCT
>N_3248
CCTTTCTTGGAAGAGATTGGCGGAGTGGAAGGTCGTCTGAG
>N_3249
AGATTGGCGGAGTGGAAGGTCGTCTGAGCTCCTGGCTTCTT
>N_3250
GTTCAGCTTCTTTTGAAGATCTAGTATTAGGTGAGCTCGGA
>N_3251
AAGCATAGGTAGTGAGGGTTCAGGAAAGTCGGAGTCCGTCT
>N_3252
GTCTATGTCTTCCGCTGTAACCTCAAGAGGATACAGTTGAT
>N_3253
GATACAGTTGATTTAGTGATCGTTCCAACGTGGAGTTATTG
>N_3254
CCAACGTGGAGTTATTGAAACGAACTCGTGCCGATTCAATG
>N_3255
CTCGTGCCGATTCAATGTTTCCTTCTTTACTCGGAATGAGC
>N_3256
CCTTCTTTACTCGGAATGAGCTCCACAATTTTGCCCAGAGG
>N_3257
GAATGAGCTCCACAATTTTGCCCAGAGGCCATGTGTGTCTT
>N_3258
TGGCAACATTTCTTGTCCGACGAGAACAATGTCTCCTTGTT
>N_3259
TTGTTTAGGATCTCGAGGAGCATCCCTTGTATTAGTCTTTT
>N_3260
TTTTGTCTTTCTCTCAGAAACAGGAGATATGATGTCGACCA
>N_3261
AGAAACAGGAGATATGATGTCGACCAGATTTGCCACAACTT
>N_3262
AACTGTTGTTTCAACTCTGGCTAAGTGTCTTCTCGTGATTT
>N_3263
TCGTGATTTGCTCTGTTGATCGAGCTGTCTTTGGAGAATAT
>N_3264
AACTTTTGGTAGTAGAAAGTCGATTGGGCGGAGAGCCGTCA
>N_3265
TGGGCGGAGAGCCGTCAGATCATTGGGATCTGTGTTGTCTG
>N_3266
ATCATTGGGATCTGTGTTGTCTGGTGTAAGTGGACGGTTGT
>N_3267
TGTTGTCTGGTGTAAGTGGACGGTTGTTAATCATCCCTTGC
>N_3268
CGGTTGTTAATCATCCCTTGCACCTGTCTTAACGTGCTGGA
>N_3269
GACAGCTCGAAGAAGGTTAACTTTTTTTTGCCAATAGTCTT
>N_3270
TTTTTTTGCCAATAGTCTTGCGAAGTTGGTGCTTCGCAATT
>N_3271
GAAGTTGGTGCTTCGCAATTCCAACAATCCTCTCGTACACT
>N_3272
CTCTCGTACACTCCACCTTGCCAAGGGGCGAATGGAGTGAT
>N_3273
TACCTGAATTTCGTATTTGGCTAAAAAGCAAATCATTGAGT
>N_3274
TATTTGGCTAAAAAGCAAATCATTGAGTTGCTTGGTGCGTA
>N_3275
AAGTCTGATGTCTTGGTTGACCATTTGGTGGCCGAGTGTAA
>N_3276
GCCGAGTGTAAATGTTGGTGCATTGTCACAGTAGATATGGG
>N_3277
TTGTCACAGTAGATATGGGGCGGAACACCACATGCACTGGA
>N_3278
ACCACATGCACTGGAGATTGCTCTGAGTGCGAGCAAGTAGT
>N_3279
GAGTGCGAGCAAGTAGTTGGCTGTAGTAGCGTCTGGAATGA
>N_3280
AGAATGGTAGCTCTAGTCTTCAGACAAGTGTAGATAAGAGC
>N_3281
CAGACAAGTGTAGATAAGAGCATAGGCTTTACCTAGCTTGT
>N_3282
ATAGGCTTTACCTAGCTTGTCATCGTCTGTCTTGTATTGTA
>N_3283
CTGTCTTGTATTGTATTGGACCCAAATAGTCGAGTCCTACA
>N_3284
CGTAATTGTATTTAAAGGGTCGTGCTTTCACCTTTTTACAG
>N_3285
TTTACAGTTCACGCACTGAGCAATTGTAGTTCTTGCAATTT
>N_3286
GTGCAGTCTTACCGTAGTTGCCAAATAGTGTAATGGTAAGT
>N_3287
GTAATGGTAAGTGGGTATTTCGTCTGTGGACATCTTCCACA
>N_3288
AGACACAATCAGATGTGGAACCGGATTGGGTCCCACTATCC
>N_3289
ATGTTTGTTTCCGTCCTCGTCTACTGGGTTACGCAATGTGT
>N_3290
TACTGGGTTACGCAATGTGTCTTGCAAAGTGATTAAGTAAC
>N_3291
CTTGCAAAGTGATTAAGTAACCGTCTGTAACAACTGGAGAA
>N_3292
AATTCGAGAATTCGTATTGTCTTGCATTGACTGAGCATAAG
>N_3293
AACAGTTTCCTGTTATATGACTCGGTGACGAGCAAATCGTG
>N_3294
TGCATCTACCATTGTTGATGCAGAAGCGTTTGACTTCAATC
>N_3295
GTTGATGCAGAAGCGTTTGACTTCAATCGCACCCATTGTGC
>N_3296
CTTCAATCGCACCCATTGTGCACGTTTGAAGTGGATGGTCT
>N_3297
GCACGTTTGAAGTGGATGGTCTTTTTTGCAGGGAGGGCACG
>N_3298
CGAGTCTGGAGGTAGTATTACCCGTCTTTTGTTGAATATGC
>N_3299
CCCGTCTTTTGTTGAATATGCAGGTTCAGGAGGTTTTCCTT
>N_3300
GGAGGTTTTCCTTTAGTTTTCTGTCCCGTTGGACATCAACC
>N_3301
TAGTTTTCTGTCCCGTTGGACATCAACCAAAGTACGTCGCC
>N_3302
GTTGGACATCAACCAAAGTACGTCGCCAATCTTCCGCGCAG
>N_3303
CTTCAAGATGTTTTTTGAGGCTTACGATTGGATCGTCAGCC
>N_3304
TTTGAGGCTTACGATTGGATCGTCAGCCCGTCTGGGTCGTA
>N_3305
TTGATAGTCTTGCATATAGTCTTTGAGATCTTTAATTATCA
>N_3306
AGTCGTGGATCGTATGATATCTGTTAAATTCAAAATTGGCG
>N_3307
GATATCCGGCAATGAATTGGCTTCGACCAAGTATTGAGTCA
>N_3308
GCTTCGACCAAGTATTGAGTCAGGTCTTTGTACCATTTGTG
>N_3309
TTGATGTAGTCCATATGCTGCTGCTTGTCACAATCGATATT
>N_3310
GATATTGGCGTTAAGCCAGTCGGATGAAGACTTATCTTTGT
>N_3311
GTCTTAAGTGCGATACGCGTCAGCAACAATGCTATGGATGA
>N_3312
GATGAAGTGGAGAATGGGGTCCTGGATTCCCTTCCCAAGCT
>N_3313
TCCTGGATTCCCTTCCCAAGCTGCCACCACCGGAGTCGGGA
>N_3314
GCCACCACCGGAGTCGGGATCAAGACTTCCACCTCCAAGAT
>N_3315
TAATTGGTTAAGAAGAAAGACAAAATGTTTTGAGATTAAGT
>N_3316
TAGGGATTGGGAAAGGTGTGCCGTGGCCTAATATAGGTTTG
>N_3317
CTAATATAGGTTTGGTGGTACAATAAATAGGGGAAGTAATG
>N_3318
ATAAATAGGGGAAGTAATGACCCAATATGGGTGGGGGGATT
>N_3319
GGGGGGATTATTAAATGTTACCTAATATGGGTGAATTATTA
>N_3320
TGGGTGAATTATTAATTATTCCTTTGGCAGAGGAATGTCGG
>N_3321
TTCCTTTGGCAGAGGAATGTCGGTGAGGGCTAAGAGTTCCC
>N_3322
GTCGGTGAGGGCTAAGAGTTCCCTGTATTGTAGGTTGATTA
>N_3323
TGTATTGTAGGTTGATTAGTCATGTAGGGGACTGGTGTAGA
>N_3324
GAGTAGGGATGGAGGGAATTCAACACCGACTGGTCGTGAAT
>N_3325
AACACCGACTGGTCGTGAATCAGATCGGCCCTGAATTGGGG
>N_3326
CCCTGAATTGGGGTAGGGGACAATAGAAAGAAACTACCGTG
>N_3327
AGAAAGAAACTACCGTGTGGCCAACTGCCCCCAGCAGGGAC
>N_3328
GACCTAGTTGGGATTGTTTTCACTTGAACACGAAAACAATG
>N_3329
GTTGGGAAAGTTAATAGGGACAAAGGAGCAAAACGAAACGT
>N_3330
CGAAACGTCCATTCCCGCATCGAATTGCCTCATAGGCACCG
>N_3331
TCATAGGCACCGCACCCAAACTCTCCTGCCGCTGCAGCAGT
>N_3332
TCTCCTGCCGCTGCAGCAGTCAGGGAATCCGACGCTCCACG
>N_3333
TCAGGGAATCCGACGCTCCACGCTCTCCATCGCGACTGGAG
>N_3334
GTCTTTTTTTTCTAGTGGCGCCGGTTAATTACTCCATTGCC
>N_3335
GCTGTCGGGAAGTCAGAAGTCAAATGTCCTTGCGGACGTGG
>N_3336
CTTGCGGACGTGGAATATAACATGTTTGAAATTAGGGTGGT
>N_3337
TATAAAAGGGGGTAAATAAACTAACTGTTCGATCGCCGCGT
>N_3338
AACTAACTGTTCGATCGCCGCGTCCTCCAACGAGCAAATCC
>N_3339
TTTCCGTTGCAGTCAGCGAGCTGCCAGCAACTAGTCGCATC
>N_3340
ACTAGTCGCATCGTTAATGGCACCTTTGCCACTGTATTGAA
>N_3341
CTTTGCCACTGTATTGAATGCTGTGAGCTGTTTTAAGTGCT
>N_3342
ATTTTGTAATCGTCTTTCGTCTTTCGTCTTGAACCATATTA
>N_3343
TTCGTCTTGAACCATATTAACAGCCGAGATTTATTAAATCA
>N_3344
TTAAATCAAGGAACAAATAACAGCTTCAACAATGTGGTATC
>N_3345
AGATATTCGATGGGGATTGTCCTCGTGCCAATTTCTTGGCG
>N_3346
GATTGTCCTCGTGCCAATTTCTTGGCGATCCTTGGTTGGTA
>N_3347
TGGCGATCCTTGGTTGGTATCGGCGTCTGACCGGCTGGTGT
>N_3348
CTGACCGGCTGGTGTTGTTGCTGCTGTTGCTGGAGTTGTGG
>N_3349
TGTTGCTGGAGTTGTGGTGGCGGTGGTCCAAATAGTTGTGG
>N_3350
TGGTGGGAACTCCTGTGCGGCTGGTACGAGTTGTGGTGGAG
>N_3351
TGCTCTTCGGATGGTGGTGGCGTGTGAGCATTGAATCCTCC
>N_3352
GTGGCGTGTGAGCATTGAATCCTCCAGAGACTTCCATCGCG
>N_3353
TCCTCCAGAGACTTCCATCGCGAGGGAGATCCTGTTGATCG
>N_3354
GCGAGGGAGATCCTGTTGATCGCTGCGTGCACCACATCTAT
>N_3355
ACCACATCTATCTTGTCGTACAGAACGACGTGATCCGCGGA
>N_3356
ACGTGATCCGCGGATTGGATCCACACTTCCTGGGAGCCAGA
>N_3357
GGAGCCAGAGCCTTGTGGAGCCGTCGCAGTCGTCGGGCCAT
>N_3358
CCATTTGGGTCGCGGCCGGTCTGGGGGGCTGGGCCCGTACT
>N_3359
GGCCGGTCTGGGGGGCTGGGCCCGTACTTCCTGGGAAGTTG
>N_3360
CTTCCTGGGAAGTTGAGAAACCAGTCTTCGAAGAACTCGGA
>N_3361
AGAAACCAGTCTTCGAAGAACTCGGATGGAGATGTGTCGTC
>N_3362
GAACTCGGATGGAGATGTGTCGTCGGTGAGCGTCGGGTCGA
>N_3363
TGAGCGTCGGGTCGAACGGTCTGAGAAGATTTTAGAAAATT
>N_3364
CGAAACTTCCTTTAGTCTGGCGCTTCGTGGATGGGTAGGCT
>N_3365
GCGCTTCGTGGATGGGTAGGCTCCACTCAGCTGTCAACTTA
>N_3366
TCCACTCAGCTGTCAACTTACGTACTACCAATGAAGAATTG
>N_3367
TGCAAAACGACGAGAAATAGCGAATAATAAGTCGGGGAAAG
>N_3368
CGGGGAAAGTCGAAATTGTGCTCTGGGAGCATGAGTTTGCC
>N_3369
GCATGAGTTTGCCAAACTCACGTCCCTCGGCGTCTGTGGGC
>N_3370
TCGCGAGCCGCCCTTGTGTACGATTTTAGGGGTTTTTTAAT
>N_3371
GATGTGTACCTGTCGTCTATCAAGTCTTCGACTATCGAAAA
>N_3372
CGTCGAAGTTCATATTGAATCGTCTCTTCACGGCCCGGCGG
>N_3373
GGATCAATTATATAAAGAAACAACATATATTGCTCTGAGAT
>N_3374
TTTCTTCTTCGAATTTGTGTCCACGTGGCTTTCAGTCGAAG
>N_3375
GCAGCACTCCTTCTTGCTTGCCCACAACTTACTCGAATTTT
>N_3376
TCACTTCAGCTAAACTATTACTGCATTTCGGAAGTTGATAG
>N_3377
GGATGGCTTCTAGTGATTGGCTGGCTTGTCGAGCAAGTTTG
>N_3378
GATTTAAAGCAGTGAACCTACCACCGGGTTCGGACGAGAAA
>N_3379
AAAGAGCATTACTCGGTAGACCACGGAATCCAATTTTCGTT
>N_3380
AAATGCAATAGAAGTTTGTACGTTTTGTGAGAAGTCGGGCT
>N_3381
TTTTCGAGAAAAATAAAAATCTCACCACAGCATTTCGAGAT
>N_3382
TTTTTTTCGCTAAATTTTTTCTTTTTTGGGCAGCCGTGACG
>N_3383
AGCCGTGACGTCCCGAATAACTGCTTTTGGGTCCCGAAGAT
>N_3384
TCATTTTGCGAAGAAATTGGCAGAACTGTTGCATCTTTTGG
>N_3385
AACTGTTGCATCTTTTGGTACGATGGAAAGACCGGGAATGG
>N_3386
TAGTTGTGTTTTTAAGAATGCAGAAATGTTTTTCTGTACCA
>N_3387
ACACATGAGCTCTCTCAGAACATGGATGTAACGCCTTTTCT
>N_3388
GCAAAATCTCCTCTCAAGTGCATTGAAAATCGCGTGGACAG
>N_3389
GCATGGTAGACCAACAAGTGCAGCTTTAAAATAATTGTTTC
>N_3390
CAGCTTTAAAATAATTGTTTCTTCGGGAACCGCTACTTTCA
>N_3391
TCTTCGGGAACCGCTACTTTCAAATCCTCCACAAATCCGCG
>N_3392
TCAAATCCTCCACAAATCCGCGAATCGAATTTTGAAGTATT
>N_3393
AAGTATTAAGACGTCGGAATCATTTAAAAACTTGTTTCCCG
>N_3394
TTCCCATTGCTGATTTCAATCCGAGCAACATTGGGCATAAA
>N_3395
TCAATCCGAGCAACATTGGGCATAAATTTGGGCCAAAAATG
>N_3396
GGGCCAAAAATGTTGAAAGTCTCCTCTACAACAGCCGGCGT
>N_3397
TCTACAACAGCCGGCGTTAGCAGCAATTTCAAATGGTTTCC
>N_3398
TTTCCGCAAAATGATTGGAACCAAGCCTGCTTGTCCGCTCC
>N_3399
CTTGTCCGCTCCAAACTTAGCCCAACACTGTCCCATTTTTT
>N_3400
GCTCCTTGATACTTTTCTTCCGCACTTTTAATTAGGTTAAC
>N_3401
AGGAAAAGAAGTAGTGTTATCCAAAGTATCAGAATATTTCC
>N_3402
AAAATACCCATGATAATGTGCAGAAGAGGAATCAAATAGAA
>N_3403
TCCTTTGCGAACACCCAAGTCGCCATTTTCACAACAAGCTT
>N_3404
ACAACAAGCTTTGTAAAGATCGATTGTTCGTGGGTGGAATG
>N_3405
AGAAATTGTGGGATGAATGTCCTTGGTGTCCAAGAATATCA
>N_3406
ACGTCCGGAATGAATTTTTTCAGAGACGAATAATTGTCGGA
>N_3407
TTTCAGAGACGAATAATTGTCGGATCCGTCATATACTGCAA
>N_3408
GTCGGATCCGTCATATACTGCAATTACCATAACGTGTCTCG
>N_3409
TACGTTTCCGATTACCAATGCCAACTTTGTGCTTCCACCTC
>N_3410
AATCACTTTTCCTTTATTGTCGAACGAAGTGGAAACTTTGA
>N_3411
ATTGTCGAACGAAGTGGAAACTTTGAAACTGGAGATCATTG
>N_3412
GTGTTCTTTACCGATGGAAGCAAATCATAGCCAATGGCATT
>N_3413
CCATCTGACTTAGAGATAATCCGCATTTTGATAAAAAGTCA
>N_3414
TGATAAAAAGTCAACGGCCTCAAAGTTTGAAAGCTTGTTTT
>N_3415
CACAGCTTCTCACCAATCGACCTTCTATACCACTGACGATC
>N_3416
CGTTCGTATATTGCATACTTCCATTTGCAGCGAAGAATTAG
>N_3417
ATGGCGGACTATTTGCATTTCTTCCGAAAACACCGCAAACT
>N_3418
GTTAGTCGGAGCATTTTGATCTGCGGAATTTGCTCAACATT
>N_3419
GCTCAACATTGGAGATTATTCGAACCCTCGGTGTACTGAAC
>N_3420
TTATTCGAACCCTCGGTGTACTGAACGAGTTTCGTAAAGGT
>N_3421
AACGAGTTTCGTAAAGGTGTCGGTGGAAATACGGGATTGGA
>N_3422
GAAATACGGGATTGGAGAATCTCAGCAAAATCATATAATAT
>N_3423
TGACGACCTGCATGTAGTTGCGGAGCTACTGGAAGCAATGT
>N_3424
TTCTTCCTCTTCAGTTTGATCTTTTGAAACTCCATTAGCAC
>N_3425
AAGGCCTGCACAAGATTTTTCTTTTCTTTTTTGTTTGAAGT
>N_3426
TCTTTTTTGTTTGAAGTATACTTTTGTCATCTGGAAATATT
>N_3427
CATGAATATTATAAGGGAAACAATTTTTAAATATCGATTTT
>N_3428
AAAAATCTGGACCAACAGTTCTTGAGGAAAGTAATTTTTTA
>N_3429
GCCATGTCCCGTTCGCCGTGCCGTGTCTTGTCGTGGTGGTG
>N_3430
AAGCGTGTGAGTACGGTAGGCTGCTGCAGATGTGGTGTGAG
>N_3431
TGCTGCAGATGTGGTGTGAGCTGTAAAAAATCGAAATAATT
>N_3432
TGTCTGGAAAACAGCGGTTGCTCGTGAGAAAAAATGTTTAA
>N_3433
TGCAACTTGTTTTTAAAGGTCGTGGCCGCGTCGCGGTCGCG
>N_3434
TCGCGGTCGCGCCGCGTGCGCACTTTTGTAGAAGACTCCGC
>N_3435
TTTGTAGAAGACTCCGCCCCCTTTTTTCTTGGCGCCGTGCC
>N_3436
ATTTTCGACGAGAAAATAGACTAAATCAAGTATGGTGAATC
>N_3437
ATGGTGAATCTGATTAAAGGCATATTAACTTTGTAAACTGC
>N_3438
TTTGTAAACTGCACAATTAACTAGAAATCGTACTATAACCG
>N_3439
GTACTATAACCGAATATAGTCAAAGGGTCGCTCAGTTCCCC
>N_3440
CTGTTTCCTGAGAAATTGTACAGGATTTGTCTGAGTCGTGA
>N_3441
GGTAAACGTCGTCTGGATGTCCTGGAAATCAAATGTTAGTC
>N_3442
TCGATGGAAAACATGGTTTTCTCAAGGAAATAGTCGGAAAG
>N_3443
GGTTTTCTCAAGGAAATAGTCGGAAAGTCGGTCGATGCACC
>N_3444
ACAACAATCAGACTAACTGGCACTTACGTATAAATAATATT
>N_3445
ATAAATAATATTATGGGTTTCGTCGCTCCCCCTCCAAATGT
>N_3446
CCCTCCAAATGTTTTAAAAACGATTTAAAACATAATTTATA
>N_3447
GATTTAAAACATAATTTATACTGTTTTTTTTTACTACTGAC
>N_3448
AACATAAATCCCCACATTTTCAGAAAAATGGATAAGCAGAA
>N_3449
TTTTCAGAAAAATGGATAAGCAGAAAAAAAGTTATTAATGA
>N_3450
AAGTGATCTTACTCTCAACTCCAACAGAGTATCTAATTGAT
>N_3451
TACGCTCGCGAAATTGTGAGCCAGTGGCTGCCTAGATTTTC
>N_3452
TACGTGGACCATAATTCTGGCGACCACTTTACGGCATTATA
>N_3453
CGGCATTATAATTTTTTGAACTGCAAACAAAACATGTAAAT
>N_3454
TTCACGTCAAAATTAGTGAACGCGGTGAACGGCGACGGCGA
>N_3455
AACGCGGTGAACGGCGACGGCGAAGGCGGGCCGGCGTGAGG
>N_3456
GAAGGCGGGCCGGCGTGAGGCCGGCGTGAGGCCCGCGTTTC
>N_3457
TAGCTGGAAACCCTAAGTTTCTCCAATTAAATTACAGGTGA
>N_3458
ATTAAATTACAGGTGATATACATTTTTCCTCTTTAGGATAA
>N_3459
TCTTTAGGATAAGAAAAGATCATTTCCTAAGCCTGACAATA
>N_3460
TAAAATGAGGGCATGTAATACACAAATACCGGCAAACGGTG
>N_3461
AATACCGGCAAACGGTGTTTCAAATCAAATATTGAAGAAAA
>N_3462
AACCATCATTTAAAATTTAGCAATTTTTTACAGTTATATTT
>N_3463
TTTTCTATAATATAAAGAAACAATTGAAACTGATCCACCCT
>N_3464
AACTGATCCACCCTGTCCGCCGACTATTGGGCATCGACAGA
>N_3465
GGGTGGAACTCTCTCACGAGCGCTCTGCAGGTGTCGTTTTC
>N_3466
CACGAGCGCTCTGCAGGTGTCGTTTTCCTTTGCAAAGGACT
>N_3467
TTTTCCTTTGCAAAGGACTGCCCTTCCATTCATTTGTGTCT
>N_3468
GTCATGCAAACCGACATTCCCAACATACTCGAAATCCCAAT
>N_3469
AATCCCAATTGATGTAAGTTCTTGTTTCTTAAACTAAAATT
>N_3470
GTTTCTTAAACTAAAATTAGCCAACTATTTTCTAGAAATAT
>N_3471
TTTGTAAGACGGTTTGCCAGCCCTACTGATGTAAGCTAAAG
>N_3472
GCCAGCCCTACTGATGTAAGCTAAAGGTCCTACAAAAAATC
>N_3473
CTAAAGGTCCTACAAAAAATCCCTGAATTTTGGGTCTCCTT
>N_3474
TGCTAACTACAAATGGTAGGCAAAAGAACATATTTGTGTAC
>N_3475
CAAAAGAACATATTTGTGTACAAAAAAGTATGCAAGCAAAA
>N_3476
GCGTAGGCAGGCAAAAGATTCATAAAAGAGAGATAGCCCCC
>N_3477
GATTCATAAAAGAGAGATAGCCCCCGCGGTCAAATCATTCT
>N_3478
GCCCCCGCGGTCAAATCATTCTACTAGTGGCTTGAAGCCTC
>N_3479
CTACTAGTGGCTTGAAGCCTCTGTTGATGTGATAAAAGTAA
>N_3480
AAATAAAATGCATATCATTACTTATACAGTGCGTGCATGTT
>N_3481
TTATACAGTGCGTGCATGTTCTTTATGCCACCCCCAAAGTT
>N_3482
CCACCCCCAAAGTTTTTAATCATGGCAGTTTCTGTGTAATT
>N_3483
TTTCTGTGTAATTTGGTGAGCAAAAAGTATTGAAAACCTAT
>N_3484
CTAAATAACTATTCCTGTAACTTCTCCCAAAGACGATACGA
>N_3485
CCCAAAGACGATACGATGATCAAAATATGGGGATATGTTCT
>N_3486
TTTTAGCGTCGCCAGAGGGACATATTTGGTGTCCCCAGCCG
>N_3487
TTTTTTTTCTCGGTGCCAATCAAGTTGAGAAATTTCAGGCA
>N_3488
CAGGCATGCTCTCGAACCTTCAGGAAAGATCGAATACTGCA
>N_3489
TCAGGAAAGATCGAATACTGCAGAAAACCTGTAGACTAGGA
>N_3490
AAACCTGTAGACTAGGAAAACAACTTGGAAGTTTCTTAAAA
>N_3491
AAATTTCAGAAAAAAAGAGACTTTCAAGAAACTTCTGAAAA
>N_3492
AACAATGTTTTGAATATATGCCAGAATCTTACTCAAGTAAA
>N_3493
GTTTGCAATACTATTGAAGACCTGAAAAAATGTTAGAAATT
>N_3494
CATGAGACTGATAATGTTATCAGTTTTTTTTATTTGAAAGC
>N_3495
TTGCTCCTGGAAAATTTTAACTGCTGAAAACTTGGTTACAG
>N_3496
TATACATATATGTATATTTACATGTTTTGTTTGCAGTTCAA
>N_3497
TTATAATGCCGTAAAATGGTCGCCAGAATTATGGTCCACGT
>N_3498
AAATTGAAAATCTAGGCAGCCACTGGCTCACAATTTCGCGA
>N_3499
GTTGGAGTTGAGAGTAAGATCACTTAAATTTGTTTTCTGGT
>N_3500
AAACTAAAGCTGGCTAATTTCGATGAAAATTATGAGTTCAT
>N_3501
AATGTGGGGATTTATGTTATCAACCATGAACTTTCATTGGT
>N_3502
GTTTTAAATCGTTTTTAAAACATTTGGAGGGGGAGCGACGA
>N_3503
TAAAACATTTGGAGGGGGAGCGACGAAACCCATAATATTAT
>N_3504
AACCCATAATATTATTTATACGTAAGTGCCAGTTAGTCTGA
>N_3505
AGTCTGATGGCATTGATGAACTTTTATCAAAAAAAATTAAT
>N_3506
GATCAATATTCATTAACAATCAAGTAGATCCTGAACTTCCG
>N_3507
ATCAAGTAGATCCTGAACTTCCGCTAAAACAGCCTCGTCGA
>N_3508
CAGCCTCGTCGATGCACTTGCTCGTTTCTTATAAATGCACT
>N_3509
GCTCGTTTCTTATAAATGCACTGGAGATAAACAAGAACAAG
>N_3510
TAAACAAGAACAAGGTGAAACACTTATTCGTGTAAGTTGAA
>N_3511
TTGAAATCAATTGTTCAAAACCTGGTTTTTTTGCTCGCCGC
>N_3512
GGTTTTTTTGCTCGCCGCTTCCTCTGTTAACTACCAAAAAA
>N_3513
TGATGTTGATAGAATTTTGACCGGTAAGGGAAATATTTCAA
>N_3514
GACCGGTAAGGGAAATATTTCAACTTAAACCCGGACTTTCG
>N_3515
TCAACTTAAACCCGGACTTTCGAATGACCACTCTAAAAAAG
>N_3516
ATGACCACTCTAAAAAAGAGCTAGCGGCAGAGGATCAATTT
>N_3517
AAGAGCTAGCGGCAGAGGATCAATTTGAGCTAGGGAAAAGT
>N_3518
TTTCATCAAAATAGGTGGTTCAGAACTTGCCTTTAAAAAGT
>N_3519
TTGCCTTTAAAAAGTGTTTTCTGAGTCTGTTGAAGTTTTTT
>N_3520
TTTTTATGCTTTTTTGTGATCGTGGAAACAATATGAGAAGT
>N_3521
GAGTGGATGCTCGAATTATACTCAATGATCTCATACACGAT
>N_3522
GATTGGAGTAGATTGTAAGTCAATTTTTGACATGAGCGCCT
>N_3523
ATTCATGATTTTTAGATGGACTCGTTGAAGAATATAAAAAT
>N_3524
GCTGTGGTTGTCAAATATGTCGAGACATTCATAGAAATAAA
>N_3525
TCAATATTTTGGTGGAAATTCGATACCGCAGCAGTTTTTGA
>N_3526
TTGGAGTTGATGAGCATGATCGATTTATGGACAGATTAAAC
>N_3527
ATAGAAATCATAAATCAAATCAGGATATCTCCACATCATTA
>N_3528
AGGATATCTCCACATCATTACAAAGCGCTGGAAATGAAAGA
>N_3529
CTGGTGAGTGTAAATTGATACATTTGTAATGAACACCGTCG
>N_3530
ATTGATACATTTGTAATGAACACCGTCGAACAGATGTTTGA
>N_3531
GAATCACTGCTTTAGTTTTTCTATTATAACAGTACACGTAT
>N_3532
GTTTTTCATACTTAGATAGTCTCTCCATTCCTTCACTTAAA
>N_3533
ATTCCTTCACTTAAAGTTATCCCAAAAACAAACAGCCCACT
>N_3534
CAGCCCACTGCGATCAATGTCATGGAAACTTTATTCTCGTT
>N_3535
TTGTTTTATCGGACCATATACGAAAAGCAACTAGGGCGGTA
>N_3536
GAAAAGCAACTAGGGCGGTACGTAGTTGGTGCTCGAGCAAA
>N_3537
TTCATTGGTAACATGCCACACATTCACCGTTTTAATACTGG
>N_3538
ACACATTCACCGTTTTAATACTGGGAAAAGAGTTCCTTTCA
>N_3539
TTAATACTGGGAAAAGAGTTCCTTTCAATCCCAAGAGACTT
>N_3540
TTCCTTTCAATCCCAAGAGACTTTTTATACCAGCTTATTTC
>N_3541
CTTTTTATACCAGCTTATTTCAAAGTGGAATGTTAAGGATT
>N_3542
AAGTGGAATGTTAAGGATTTCAGACTGGAGTTCCGGTTCGA
>N_3543
ACTGGAGTTCCGGTTCGAAGCTTACAGTGGTCATTTTAATA
>N_3544
ATTCAATGTACCATTCAACACCCAACCCGTTTCGAGGGTTC
>N_3545
AATACTCTGAGGATATGTTACTCGAAATGAACGAACAACTG
>N_3546
ATGAACGAACAACTGGAAAACGACTATTATTCACCAATGGA
>N_3547
GACTATTATTCACCAATGGACAATGTGATTGCAAATGTTCA
>N_3548
ATGTGATTGCAAATGTTCAACGAAACTTCCCAGCCAAGAGT
>N_3549
TAAAACGTATCTCCTCATTACTCCGGACAATATGGACAGAG
>N_3550
AGCTAATCCGATTGACTGAACAAAACAGCCAGAGAAATGGA
>N_3551
AGCATGACAAAGGAGAAAAACATATTCCAGAGGATATCCCA
>N_3552
AACCAGTAGATTGTTGGTATCTCGATGATATTTTAAATATC
>N_3553
AATATCCCCAAAGAAAATTTCAAGGATGGATTTGGAGAAGT
>N_3554
TTCTGTTACTACTAATAAAGCAAATACTCTGTCCGTCCAAA
>N_3555
GTCCGTCCAAACCATGTAGCCTGTAGACCTCGGACAAGAGT
>N_3556
GACCTCGGACAAGAGTTGGGCGCTGCCTAAAAAATGAAAAA
>N_3557
CCGAAGTCTTACCTGCTGAGCCATGATGGTCGCGCGGAAAG
>N_3558
AGTTTTTTTTGGGGAAGTGTCAGACGTATCTGATTGATACG
>N_3559
TACCTTATTTCATTCGTTTTCAAGTGTGCTCACTAAGGATT
>N_3560
AAGGATTCTAATAGTAAGTTCAGAATTTACAGAATTACTGT
>N_3561
GACTGACTATTGTTTGTATACCAGCCGTTCGCACAATGCGA
>N_3562
CGAGTGCTCCGACTGGCGTACTCGAAATTAAGATGAAATTC
>N_3563
CTCGAAATTAAGATGAAATTCTAAAATTTCTAAGCCTTGGA
>N_3564
GACTATTTTGCAATATTTTGCGACTTTTTGCTGAAAAATGG
>N_3565
TGGTACCCATCAGAGATGTGCGGCATGTGCCGAACGGCATG
>N_3566
TTCGGCATATTCGGCACTGTCTGGAATATGTACCAAAATTT
>N_3567
GGGTTATCCAACTGAATGTTCCCGCTTTTTCCTCCTGTTTC
>N_3568
TCCTGTTTCCCCCCTCTAGTCGCGATCCAACTGGGAGGAAA
>N_3569
TGGGAGGAAAAATGCATTTTCCCCTCGTTTTCGCATTTTTT
>N_3570
ATTTTTTAGCTGCGAAATTTCAGAACTGAGCTTAGGGTGGG
>N_3571
AGAACTGAGCTTAGGGTGGGCATTTATAGACTTTTTTTAAT
>N_3572
TATGATATCTTTGTGGTAAGCCAGAGTCATGGTGAGTGATC
>N_3573
GATCAACTACAGAGTTGTAGCAAATTTTCTGTTTAAAATTT
>N_3574
GCTGTGAAACTGGACAATTTCTTAATGTAAATTGCGTACAC
>N_3575
AAATTGCGTACACGAGATTTCTCTATTTTCCGCGTGGAGTA
>N_3576
TAGTTGATCACTTACCATGACTGTGGCTCACCACAAAGATA
>N_3577
TCATAGCTCAAAGTTAAGGTCCAATTCATTTTAAAAAAAAC
>N_3578
AAAATTTAACTATTTCTGGTCAAAGAAAGCTGGAACCGCAT
>N_3579
GTCAAAGAAAGCTGGAACCGCATTAAAAATTATGTTATTTT
>N_3580
ATTATGTTATTTTAGTATTTCAACAAATGTCTAACTGTGAA
>N_3581
TGATCAATTACAAAGTTGTACTTTGGATTAAGAAAAAAAAA
>N_3582
ATTTTTTCCACGGAGATATACGCATCCGAAGTGAATGAGTT
>N_3583
ATCCGAAGTGAATGAGTTTTCACTATCAATTCTACTAAACC
>N_3584
CACTATCAATTCTACTAAACCCTATGTTTTTGTCTGAAATC
>N_3585
ACTAAACCCTATGTTTTTGTCTGAAATCGTGTTCAGAACAT
>N_3586
ATAGTATCTTTGCAAATGTGCCGAATGTGCCGATTTTTTTA
>N_3587
TGTGCCGATTTTTTTAGGTTCGGCATGTACCGAGTGCCGAG
>N_3588
AAATTAATTCGGCACATCGGCATGTGCCGATGTGCCGAAAT
>N_3589
CATCGGCATGTGCCGATGTGCCGAAATTTCAACAAGTGCCG
>N_3590
TGCCGAAATTTCAACAAGTGCCGCACATCTCTGGTACCCAT
>N_3591
GCGAGACCTGAGTATTATTACAGGAACGCAAAATTCGGAGA
>N_3592
GGCTAGATTTTTATTAATTTCTGAAAATTGAGCACCCGTAA
>N_3593
ATTATAAGGGACAAGTTCTCCAGTGAATTCTTCCAATTACA
>N_3594
AAATCCTTCTATTTTGAATACAAATTACTCAAAAGACAAAG
>N_3595
CACTTGGGTAAGAAGTTGGGCAGCCTATGTTTTAGAGGGAA
>N_3596
TTGTGGCAACAGAGTTGAAACTACGGTACTGTATATGGGTA
>N_3597
GACCGGAGCACATAGATATTCTCAGTGTGTATTTGTCTAAA
>N_3598
TAAATTTTTCAAATAATCTACAAAAAGAATCCAATTTGACT
>N_3599
ACAAAAAGAATCCAATTTGACTGAAAACCTGCTAATATTTA
>N_3600
TTTTAATTTCGATAAAGATACACAAAAAAAAAGAATAGCAT
>N_3601
AGAATAGCATTTAAGGATTTCCTTGTTAAGCTTCAACAGCG
>N_3602
TCCTTGTTAAGCTTCAACAGCGTAAGGGAAGGCCTCGTTGG
>N_3603
GTAAGGGAAGGCCTCGTTGGCAATCATCATGCGTGTAAGTT
>N_3604
GGTATGTATTACTGATCCCTCAACTCCGCCATGGTCCGACC
>N_3605
TCAACTCCGCCATGGTCCGACCCTGACGAAGTGGTATCTCT
>N_3606
ACGTGATTCCAGTGCACAAGCCTTGTTGCAGTATACGACAG
>N_3607
ACAAGCCTTGTTGCAGTATACGACAGCCCACAGATACCGCA
>N_3608
ACGACAGCCCACAGATACCGCAGTAATACGGATAGGGAAGG
>N_3609
TACGGATAGGGAAGGGTATGCAGATGGTAGACGTGGCGAGC
>N_3610
AAACTGACTTTTTGAAATGACTGGAAAAATAATTACAAGTC
>N_3611
AATGACTGGAAAAATAATTACAAGTCAACTTGCTGTCCGAA
>N_3612
TTCCGAATTCCGATGGGTATCTTGAGGCTCTTCCATTTCCT
>N_3613
AAGTTACAGTAAGAATTTTGCTCTGAATTTGCTCATAAAGG
>N_3614
ATAAAGGAAATTTTTTTAAGCTTGCACCCTGATTTGTTTAA
>N_3615
TCCTCGCAAAAAATTCAATTCAGTCTCCTGGGCGTCGAATT
>N_3616
GTCTCCTGGGCGTCGAATTGCGATGGAGCGCGCTTGCCGTG
>N_3617
GATGGAGCGCGCTTGCCGTGCGTTGGCGCAGCCACGGTGGT
>N_3618
TTGGCGCAGCCACGGTGGTTCAGTTGTAAGATGGGTGCAAA
>N_3619
GTTCAGTTGTAAGATGGGTGCAAACGCGCTCCACAGAGTTT
>N_3620
AGTTTTCGATCCCCAGGAGACTGTGTCCAAGTAAACTGAGT
>N_3621
CCAAGTAAACTGAGTGGTAGCTTTTTTGTTCAAAAAATGTG
>N_3622
TTTTTTGTTCAAAAAATGTGCCCCGCCCATTGGAAAAGCAT
>N_3623
TGCCCCGCCCATTGGAAAAGCATGACCTTGTAATCGAAAAT
>N_3624
TGAATCGTTTTCTCTTGTTACGAGCATCATTTGGCTCCGGC
>N_3625
GCATCATTTGGCTCCGGCACCGCCATCTGACCGGCCTAAAA
>N_3626
AACTTACATTCTGAACGTTTCCAACGTCCGCCGATTCCTTT
>N_3627
GTATCGATCGATTAAAAAATCGATCAGCTGACCGTTGAGCA
>N_3628
ATCCAGATCCGAAGGCATAGCTGTCCGAGTGGATGGTGTTG
>N_3629
TTTTTTAGACTTGAAAAGGCCTAAAAAGGACAAAACGAGCC
>N_3630
AAACCACCAATAATTAAAATCTTGACTTTTTTTTTAACCCT
>N_3631
CCAGAAAAACCGGTAAATGACACTATTACGGGAACAAAAAA
>N_3632
AAATGACACTATTACGGGAACAAAAAATTTGGAAAATGCGT
>N_3633
TCAAATGGCTACTGTAGTGTCGAATTACGGGGCTCGATGTT
>N_3634
TTTGTGTTCCTGTAATAATACTAAGATCTCGCCACGACAAA
>N_3635
ATGCAATATTTTACCTTGTTCTTGTGAGTTTTTTTCGACAA
>N_3636
GCAGAAAAAATGTCAATGGACATTGTTATGAAGTCAGATGA
>N_3637
TAGCTTCGGGCTCCAACGCTCGAGAAAGTTTCCAGCAGGCC
>N_3638
ATCGACTCGAACACTGGCGACAAGTTTGTGGATCCGTCGAT
>N_3639
GTCGATGTGAGCAAGGGTGCCGGCTAAAAGTTTTTCAGTGT
>N_3640
GTTTTTCAGTGTTTTTTGAGCGAAAAGGAACAATTTTTTTC
>N_3641
CAGCACAATCCGAAGTTGGGCCAAAAAGTTCGACTACATCG
>N_3642
CGTGAAACAGATGTCGGAGACGAGGATCGGGGATCTCATTT
>N_3643
CGGAGACGAGGATCGGGGATCTCATTTGTCGGCTCGGTCAG
>N_3644
CACCTCATCGTCTTCAATGACTTGTGCCTGAGGTACGGAAA
>N_3645
AACTCAAATATTTATGTGTTCTTTTTTTTACTAAAAATTTT
>N_3646
CGCCTCGTCGAACGGAATTTCAGAAGAATTGCATGTGACAC
>N_3647
AAAAAAAATCCAAAGAGAATCGATTAAGGCAAAAATCATCA
>N_3648
CTGGAAATTTTTTTGTGAGGCAATGACACGCCCACAAAATG
>N_3649
GATTTTTAAAGACGCATGGCCTAGAAAACACAACACTTCGG
>N_3650
GATACAATTAACTTGATATTCCCCCGGAAAACCTATAAATC
>N_3651
AATCTATCATATAGACGATTCCTACGGAAACCCCGAACAAA
>N_3652
TACGGAAACCCCGAACAAATCAAAAATCGATAAAATTGACT
>N_3653
ATATTTCTAATCGGTAAGAACTCACAAATTAACAGCCATTT
>N_3654
CCAAGTGATTTTTTGGTGAGCACGTCGGCTCCGACAACCAC
>N_3655
CACGTCGGCTCCGACAACCACTGATCCTTTGGTCAGTGACT
>N_3656
GAAGTCTAACTCAAAATTTTCCACAAAGGCTTACTATTAGG
>N_3657
TAGGCCACGCGAGATGAAAACAAAAGAGAAAATTTAGTGAA
>N_3658
CATTTTTGACTCACCGCTGGCACCAAATCTTTCGCTAATCT
>N_3659
CGCAGGGCCACTCTGAATATCGTTGAATTCCTCTACAAATT
>N_3660
TACGAAAAACTATTGGTGTTCGAATGGATTTAGCCGGAAGG
>N_3661
TGGTGTTCGAATGGATTTAGCCGGAAGGAATACTTTCGATG
>N_3662
CACCGGCACAGTTGAAATATCTTCAAAAGTCGTGGATTCCT
>N_3663
TCTTCAAAAGTCGTGGATTCCTCTGATGAGGTGGAGGTGGT
>N_3664
CTCTTCGGAGGAGGTAGTGACGTCAGTGGAGAGGGTTGATG
>N_3665
TTCCATAGTTTTTGTAGTTTCCATTGTTGAAGAGGATTTCA
>N_3666
AATATATGAACACTTCCGAACCAGCAAAACTCACTAGGTAG
>N_3667
GCATCTTAGGCTTTCAGAATCTGTAATTTGTTCCGGCGGAA
>N_3668
TAATTTGTTCCGGCGGAAGACCTCTGTGAGTCTGGAAATTT
>N_3669
ACAGAGGTCTTCCGCCGGAACAAATTACAGATTCTGAAAGC
>N_3670
GCCGGAACAAATTACAGATTCTGAAAGCCTAAGATGCCAGC
>N_3671
GCCTAAGATGCCAGCTATCGCATGACACGTTTACTTTTACT
>N_3672
TAGTTAAAACACTCCCTAGTCAGATATGTGCTCTACACTTT
>N_3673
CCACCTCGAAAATTTCTAGGCCACGGCAGGTTGGTAGGGTG
>N_3674
GGCAGGTTGGTAGGGTGAAGCTGCAGACCCCATAAAGCTGT
>N_3675
ACCCCATAAAGCTGTGAGAACGGTTTTTTTGCAAATTTTTT
>N_3676
CAAAAAAAAACTCACCCAGTCGTAGTGCTCTCGACCATCTG
>N_3677
CATTTTCAGAATTGGGAATGCGGGGCTCTGATCTGTGCTCA
>N_3678
ACTTTGATCAAATGGTGTTTCTCCGTCATCTCCAGCTTCTG
>N_3679
TTCTCCGTCATCTCCAGCTTCTGATGGGTCACTTACTGCGA
>N_3680
TTCTGATGGGTCACTTACTGCGACGGTGGATTGGGTTGTGG
>N_3681
CATACTTTTCGCCACTTCTTCGACCAGCTATAATGCCACGC
>N_3682
TTCTTCGACCAGCTATAATGCCACGCTTTTAGCAAGTTTTA
>N_3683
CAATTTTAAAACTGTGTCTCCAGGTTTACCGCCAACTTAAG
>N_3684
GTTTACCGCCAACTTAAGGGCGTGTCCGTACAGGGTTTGCC
>N_3685
GCGTGTCCGTACAGGGTTTGCCCGTTTTATGGGCGTCGCTT
>N_3686
GGGTTTGCCCGTTTTATGGGCGTCGCTTAATAAATCATTTT
>N_3687
AAATTGAGTCATAAGTATGACGTCAGCAGCCGCGCGGCTTC
>N_3688
CGCGCGGCTTCCCATGACGTCACTCCATGCGCTCCCCCGAC
>N_3689
CACTCCATGCGCTCCCCCGACGTCCCTCTAAGACGTCACCA
>N_3690
TCCCTCTAAGACGTCACCACCTCTCACCTGGTTTAGTGGGT
>N_3691
TCTCACCTGGTTTAGTGGGTCGTGTCATCTCCTTCTCTTTC
>N_3692
CGTGTCATCTCCTTCTCTTTCAAAACTCGTCTATCAGCGAC
>N_3693
CAAAACTCGTCTATCAGCGACCTCGTCAACCTCAATCGGAA
>N_3694
CAACCTCAATCGGAAGGGAGCTGAACGTAATCACCTCCAAG
>N_3695
GTGGTTGGCATCATTTCAGTCGTATTTTCAGCGGCGAGAGT
>N_3696
GTTGCCTGGGAGAAGTTGAACATACCGCCGTCAAGCGGAGT
>N_3697
GGGGAGAAGACGGACGTTTTCTGGATTGGGTTCACTTCTAG
>N_3698
GTTCACTTCTAGGGAGGTGTCGTTCGGCGAGAGTTCGATCA
>N_3699
CGGCGAGAGTTCGATCATTTCTGTACTTGTCTCGAAGGTAT
>N_3700
ATCTGATCTGAAAGTTATGACATTTTTTTGGTGGTGGCCTG
>N_3701
GGTGGTGGCCTGGGAGAAAACTAGGCCTCCTGGCCTAGAAA
>N_3702
TCTCAAACCTCGGCCTCCAGCTCTCACTAGCTGACCTAGGT
>N_3703
ACATCGGCAAGACCTCTTTTCGACTACTCCCTTACAAATTT
>N_3704
ATCATCATTATCAGGCATTACGGGTGTCGTTGTGTCTTTTG
>N_3705
GTCGTTGTGTCTTTTGCCAGCGGTTTGTCGAACACATCTTC
>N_3706
TTCAGAATTTTCGTCTTGCGCGAAGGAAACTGAAAAAGTTA
>N_3707
TAGACCATGTGGGTTTATTGCGAGGAAAAGCTATCCCACGA
>N_3708
GAAAAGCTATCCCACGAAAACTTTTATAAGCGTCTAGAAAA
>N_3709
ACCTCGGCCACCAAGTTTTGCACTGTGACCTAAACAATTTT
>N_3710
CAGATCGGTCTGGAAAAGTGCAAAATTAAGCCACCAGGATT
>N_3711
GGTGGTAAAAAATTGGTAAACGTGAACTAGAAGTTTATCGG
>N_3712
AACGTGAACTAGAAGTTTATCGGTCATCAACTTACGTGTCG
>N_3713
TCGGTCATCAACTTACGTGTCGTTGAAAATGCAATGAATAG
>N_3714
ATGCAATGAATAGAATAAAACCAAATGGTATGCGCATCGCT
>N_3715
TGCGCATCGCTGAAAAATTGCAAAAATTAATTTATGTTTTG
>N_3716
AAATCAGAAATCGGAGTGTTCATTTTTTATGGGACAAGATA
>N_3717
AGAAAATTTATATGATATATCAGGTCAAAATGACCTTCGGA
>N_3718
GTGGAACTGGTTAAGATGATCGAAGATTGAAAAATTTGACA
>N_3719
GAAAAATCGATAGCAAAAGTCTTTTTTTTTAAATAAAAATT
>N_3720
AAAAATTTCTGAAATATTTTCGCTGCGAGACCTAAGGTGAC
>N_3721
TGTGCCCATTAAGAGTTTTTCTGGAAACTGAAGAGAAAGTC
>N_3722
AAAGGCGCACGGATGAATTTCCAGAAAACTAAAAAAAAACA
>N_3723
TAAGATCATACATTTACCGACAAAATATTAAAATTAGGCAA
>N_3724
TTTTGTGCGCCCGTAATAACCATTTGTTAAATGCTTAAAAA
>N_3725
TAATAACCATTTGTTAAATGCTTAAAAAATTCAGATTTTAT
>N_3726
AAAGTGGCATATTTTGAAAACAAAAGGGGTTACCCCCTTCC
>N_3727
AAGGGGTTACCCCCTTCCTTCAGCCCGCCCGCCCGGGAAGC
>N_3728
CAGCCCGCCCGCCCGGGAAGCCTGGGCATGCGCGCAAGTGA
>N_3729
CGCGCAAGTGATTGTTTTGTCTGTTGTTGCTTATGTATATG
>N_3730
ATTTGTGTGTGTGTGAGTGACTACACTGCACACCTCTTGAA
>N_3731
ACACTGCACACCTCTTGAAACGGATTATCCGGCCGTGGTCG
>N_3732
AGGAGGGCCGCCGAATTATGCACATTCCTATGCTATGTATT
>N_3733
TTATATATATACAGTTAGCACATACGATTTTTGAAAATTGG
>N_3734
TGGGGTTGTGGAAGAGTTTTCACACAAGTGGCCTAAAGTTT
>N_3735
GGACTTTCTGACTCCACGTGCTAAATGAAATGTACGTTAAA
>N_3736
AAGGAAGTTATCAAAACCAACGACGCACTAATGAAAAGGAA
>N_3737
GTTCGTGTGTGATAAAAGTTCAAATGGTTCGGCAGGACAAT
>N_3738
TTGTGGCCGAGTAAAAAAATCTTCCACATTCGTCAACCATA
>N_3739
TCCTAAAGCTAGGTTTTGAACTATGGAGCTTTGAAGTTTCT
>N_3740
TTCTAGGCCCCTTTGGGAAACATAGGCCACCAACCTGAGAA
>N_3741
AGGGCAGGGTACATAAAATACAACTTTTTCTCTGAAGTTTT
>N_3742
TGAAGTTTTTTTTAATTAAGCGAAAAAGCCGACATAAATGT
>N_3743
GATTTAGAACATGAACTTGGCAAAACTTCAAACAAATCCTA
>N_3744
ACCTCTTCCACTGTCATAAACTTATAAATTCACAATTCAAA
>N_3745
TTTTTAAATCCATTGCACGGCTAGATTTGAAATCATAGCAA
>N_3746
CATGGGAGTTGAAAGAGAGTCTCGGAAGCTAATTTTAAAAG
>N_3747
TCGGAAGCTAATTTTAAAAGCACAAGATAGAGGAAAACCAA
>N_3748
ATAAAAATCCAGTTTTTTAGCAGCTATGTGAAAAGGATTAG
>N_3749
TGTGAAAAGGATTAGAATTTCAACACGGCCACCACCGCCGG
>N_3750
TTCAACACGGCCACCACCGCCGGAGATACAATCATTTTGGG
>N_3751
AAAGGAAGAAACCGACGCTTCCTGACTTTCTATCACACACT
>N_3752
TCACACACTGAGGGGAATTTCACCCAACCCCCCCCCCCCCC
>N_3753
TTCGCCAAAAACGAATCGAACAAGGAGAAAAAATTGATGAG
>N_3754
ATGATATGGCCGCGTGAAAACTCTTCCACGACCATAAAAGA
>N_3755
TCATAAAAATCGGTTGGAAACTATAAAAGTTACAGGGGTTT
>N_3756
GTTACAGGGGTTTGAATTTTCTAGGTCATGCGGAAAAAAAC
>N_3757
GGTTAGGGAGGCGGTGTCTTCAAAAAAAAAGAAACCTCGCA
>N_3758
TGAGGTATAATCTTAGGTGGCCGAACTTTTGTTTCTGAAGA
>N_3759
TTGTATCGTTAATTGAAAAACTGAAAACAAGAAGTTTCTAG
>N_3760
TTCTAGGCCATGTTGATAAACCTTCAGTAAAAATTTTTCCT
>N_3761
TTTCCTAAGCCATTAAATTACTACTGAACTGAAAACCTAGG
>N_3762
AATTACTACTGAACTGAAAACCTAGGCCACGGCTTCAAAAC
>N_3763
CGGCTTCAAAACATAGGCCACCAAAAACTGAAAGGGGGTCG
>N_3764
ACCAAAAACTGAAAGGGGGTCGTAGGACCGGAACCTGCTAT
>N_3765
AGGGGGTCGTAGGACCGGAACCTGCTATTATGAAGCAAAGT
>N_3766
CGGAACCTGCTATTATGAAGCAAAGTTTTGTGCAATAAAAG
>N_3767
AATAACGAGAATTCGGAGGGCAAAAAAATGAGAAGAATTTC
>N_3768
GAGAAGAATTTCCAGGAAAACAAGTGAAAGTGAGTATGACT
>N_3769
CTGTCACAGCAGTAGTAGTTCTTCGATCACCTAATTACCTT
>N_3770
ATTGCCCCCTTCCAGGAAGTCACAGTTTTTTTTAGGAAATG
>N_3771
TAGGAAATGTGTGAAAAATACACATTCCGCTAGGAAAAATT
>N_3772
GTTATTGAGTTCCCTTGCCACGACAACGTGGCCTAGGATAC
>N_3773
TGTGGCCTGGAGAAGTTTAGCGGGGCCTAAGACTTTTAATT
>N_3774
CTAAGACTTTTAATTGTGATCTGAGAGTTTTTTCACATGGC
>N_3775
TTTTCACATGGCCTAAAATGCTATACGTGGTCTAAAATTCC
>N_3776
CTTAGGATTTTCTATTATGGCACTGGATTCTCGCCGTGACC
>N_3777
CATAGCCTGGAGATTTTTTACAAGAATTCCTCATTGTGGCC
>N_3778
TGCAGAGTGGTTTTGAAATTCGGTTTGTGACCTAGGGTGCT
>N_3779
TCGGTTTGTGACCTAGGGTGCTATATTGTGGCCTAAATTCT
>N_3780
CGTATGATTTCACATTTTGACCTGAAAATTCTTTGCGTGGT
>N_3781
CTGAAAATTCTTTGCGTGGTCTAAGATTTCTCATTATATTC
>N_3782
TTAACTTCGACACGTGAGAACAATTTTGATGGCCTAGAAAT
>N_3783
TTTTGATGGCCTAGAAATTGCTCCCGTGACCTAGGAAGTTT
>N_3784
TCCCGTGACCTAGGAAGTTTCAAATTTTTAAAGTTCAAATA
>N_3785
TACAATTACGGAAAAAGAATCATATTAACCACTGCAACTTT
>N_3786
ACAAGAAAACAAAGCAAGTACAAAATGTCGTAAAATGCGGT
>N_3787
GTGTGCAAACACCGATTTTTCGCATTTTTTCTCGGCCCTCG
>N_3788
GAAAAAAGTTGCAGTGTTAACGGCGGTGGAAGAGCTTTACC
>N_3789
TGTTAACGGCGGTGGAAGAGCTTTACCTTTACAAAAGGTGG
>N_3790
AAGAAAGGATCCAAAAAGAGCAGGGAAGAGTTTTCTCAATT
>N_3791
CAATTTGACGGCCACGTGTTCTATAGAAAAAGATAAATACA
>N_3792
TCTATAGAAAAAGATAAATACAATAAATACGTTTTTTGAAC
>N_3793
AAATAGAATAAATGGAAGTTCAACAAAAAAAGGTGACCTAA
>N_3794
AAAAGAATAGGCTTCTCCTCCTCCCACCTCCCAGACACTTA
>N_3795
AGACACTTATCTACACTTTACATCATTCCTCCCGGCCCCCG
>N_3796
CTCCCGGCCCCCGGTTTTTTCACATTTTTCAACCTTGAAAA
>N_3797
TTTTTCAACCTTGAAAATGACGAAATAAACAAGTGTTTTAG
>N_3798
AATGTTTCTGTGTATGTTATCTGAAATCTTGGAAGGGTGTT
>N_3799
GAAATCTTGGAAGGGTGTTGCAACAGAGCCCCGCGTGTAGC
>N_3800
CAACAGAGCCCCGCGTGTAGCGTGGCCTAGAAATCCAAAAA
>N_3801
TCTTTTAGATCTTCAGCTTTCTCAGCAAGTTAGGTCTTAAG
>N_3802
GCTTTCTCAGCAAGTTAGGTCTTAAGTCAAAAGGACTCTCC
>N_3803
TAGGTCTTAAGTCAAAAGGACTCTCCATGACCAAGTTATAA
>N_3804
AGTACTCTCCGAAGGGGAGACATTGACCCCCTGACGCCGGA
>N_3805
GCCGGATTTGTAGGAATTTTCACGTGTTTATGCTACTGTAA
>N_3806
TATACGTTCTTCAAAAATATCCGTCAAATTGTGACCACCGT
>N_3807
AGCACTTTAAAATTTCTAGGCCACGCTGTCGCCATAATGGA
>N_3808
AAAACCAAACTAAAATGTTTCAGAATTATTAAAAGCTTAAT
>N_3809
GGGAAAGTAGGAAGATATTACTGGAAAGTTCTGGGGGAGAA
>N_3810
TGGGGGAGAACGGCTGAAATCAAAATGGATTCGGTTGAACG
>N_3811
CGGTTGAACGCGTCGAATCACGGAGACTCGTTTGTAGGGCT
>N_3812
CCAGGTAGATAAAAAATGTTCTGCCTGAATTGGGCCAAAAC
>N_3813
TTGGGCCAAAACACATGAATCTTCAAAAACAAATTGACACA
>N_3814
AGGCGATAGGTTTTTAGATACTAAAGTATATTGAGCAATTA
>N_3815
TATTGAGCAATTAAACAATTCACCCCCTACAACTGGCGGGC
>N_3816
GGCCCGCAGGGCCTGCTAGTCAGGCAAAAAATATATGGCCC
>N_3817
GTCAGGCAAAAAATATATGGCCCACACTCCCAGCGACAAGA
>N_3818
TCACGTCCAATCAATAGTGACATGAATCCTTCCGACCAACG
>N_3819
TGAATCCTTCCGACCAACGTCATAAAGATTGGAGATGACGA
>N_3820
GTCATAAAGATTGGAGATGACGAAATTTAAGATGTACCAAG
>N_3821
ACCAAGTATGCTGGTACATACAATTTCTACGTCACAACATC
>N_3822
TTCCCTCAAAGAGAGGTGAGCCTGTAGAAGAGATACAAACG
>N_3823
GTGAGCCTGTAGAAGAGATACAAACGCTGCGTCCTATCGTG
>N_3824
GCTGCGTCCTATCGTGGGTTCAGTTGTGGGGAAAAATTGTA
>N_3825
TACCAACTATGCTGATGTGCCAACTACCAACCAGCATAGTT
>N_3826
ACCAACCAGCATAGTTGGTGCATCTTCAATTTTGCCATCTC
>N_3827
CCAATCTTTATGACGTTGGTCGGAAGGACTTTTGTCACTAT
>N_3828
TTGGTCGGAAGGACTTTTGTCACTATTGATTGGAGGCTTAC
>N_3829
TTGTCACTATTGATTGGAGGCTTACGGGGTTGAAACAATCG
>N_3830
AACAATCGTTCATTAAAAGTCGTATTCTTATTCAGTACGCA
>N_3831
TCGGCTTGATCTACGTAGATCTTTAAAAAATGCGGGAGAAG
>N_3832
GACGTCACTTTTTTTTTGAGCAAAACATTCCGGCATTTTTT
>N_3833
CGTAATTGGACAGCCTGGCACCACGTGTAAGAACACGATGC
>N_3834
CGTGTAAGAACACGATGCCTCTATTTTTGCCCGGGAGTGTG
>N_3835
TTTTTGCCCGGGAGTGTGGGCCTTGAAAAGTTGTGAGCTGT
>N_3836
GGGCCTTGAAAAGTTGTGAGCTGTAGAAAAATGGACAACAA
>N_3837
AGGGCAGAAAGTGAATAATGCATGTTTTTGAACTTAAAACA
>N_3838
ACAAATTGGCTAGACTTTGACTGAAACTACCTTTTATAAAA
>N_3839
TGTAATAAAACACTCAGCGACTTTAAACTTTGCAAGACAAT
>N_3840
CTTTGCAAGACAATTTGGGACATAATTTTGGGACATTGTAA
>N_3841
TTTGGGACATAATTTTGGGACATTGTAAGAACAGTTAATTG
>N_3842
TCTTCAAACAACCTTACAAACAACAACACACCTACTCTGCT
>N_3843
CAAGACCGCATAAGTTTATACCACTCGAACAAAAAACAGTC
>N_3844
CTTTCTTTCTTGAAAAGAGACATAATTGAAAATGAACTAAT
>N_3845
GAGACATAATTGAAAATGAACTAATCAGCCGCTGCCCGGGA
>N_3846
TTTTGACCTTGTTATTTTTGCAAATCATGTCTGAATAATAC
>N_3847
GAATAATACACTTTTTGATACATATAAATCAGGCGTGGGCG
>N_3848
TATAAATCAGGCGTGGGCGACAAACAATTTTTCCGGCAAAT
>N_3849
GAGAGTAAAAAGGTGGAAGTCAAGTGATGGTAAGTACCTAT
>N_3850
GGTAAGTACCTATTTTGTTTCAATCAAATTAAATTTTACAC
>N_3851
TTAAATTTTACACCATCTCTCTTTTTTTTCCTTATTTAACA
>N_3852
GATGTTGAAAGATAAGGGAACATGGACGAGTTGTTTTTGGG
>N_3853
AAAGAAGAAACTGATAAAAACTAGAAAATGTATAACTGGGA
>N_3854
AAGAAAAAACTCTGCCACGACCAAAACTCAGAACTAGACTG
>N_3855
GACCAAAACTCAGAACTAGACTGAAATTTCAGTTGTAGCTG
>N_3856
GACTGAAATTTCAGTTGTAGCTGACAAAACCATCCAAAAGA
>N_3857
AGATATCCTTGGCCGGAATGCGAAAAAACAAAAATTAGAGT
>N_3858
TCCACGTGTGCATGAACTGTCAAGTGGTCAACGTAAAAGGT
>N_3859
GTAGGTGAGACCTCCTGTCTCTGAGAAGCAACGTTCGAAAT
>N_3860
GAGAAGCAACGTTCGAAATTCTTTTCCAATTCCATCTATTA
>N_3861
TATTATTATTATTATTAGGACGGTATGGCGCCAGGAACTGG
>N_3862
GCCTCTTCCCGATTAGGATTCTGAATTTCGGATTTCGGGAA
>N_3863
GGATTCTGAATTTCGGATTTCGGGAAATTGAGAATGGCAGA
>N_3864
TTTCGGGAAATTGAGAATGGCAGATGGATGTAATTTCATTA
>N_3865
ATGGAATTGGCGGTGTAAGACTGGTTTACATGGTTACACGG
>N_3866
AAGACTGGTTTACATGGTTACACGGAGGGAAAAAGATTTGA
>N_3867
ATTAGTCATAGTTGAAAGAACAAATGGAAGAAGTTCATATG
>N_3868
TCCCAATATACCGAATATAACTGTTAAAGATTTATAAAATT
>N_3869
TATGTCTTAACAATAATATACACATATTAACGAAATACCCA
>N_3870
ACACATATTAACGAAATACCCACCGTTCAAAATTTGACTTA
>N_3871
ACTGCCAATGAGAATTTGTTCAAAATTCCAATCTCACACCC
>N_3872
ATCTCACACCCAATGTTTTTCTTTGTTTTTCATTTTAAAAC
>N_3873
CTATCCAGTTTAAAAATTTACCAAATAAAAATGTGTCTATT
>N_3874
TTTACCAAATAAAAATGTGTCTATTCCTCTCACCTCCAATC
>N_3875
TCCAATCCCGTGCATGTGTTCATGTTTACCTATTGAAACGT
>N_3876
GTGTGTATTACTATATAATACAGAACAAATATAAAATGGCC
>N_3877
ACAGAACAAATATAAAATGGCCACTCTTGCACCTCCAGCGG
>N_3878
GGCCACTCTTGCACCTCCAGCGGAAAGAAAGCTTTTGAGGT
>N_3879
CCTATTTTACTAGTTTTGAGCAATTTTCTGGTCCTTTTATT
>N_3880
TTTATTTATTTTTGTTTTGTCTGGAACAGGAAGTTGTTTGT
>N_3881
CATTTCATTTGTTTTTTTTTCTCACCGAAATCCACTTTTTT
>N_3882
TAGAAAAAAAAAACGGTTTTCTACAGTACTCCTACCCTCCC
>N_3883
GTTCTTACAGTGATCCGATACTACTTTTATAAGACTCCCAC
>N_3884
CCGATACTACTTTTATAAGACTCCCACAGACTCCTACTATA
>N_3885
GTTCTTGCACTTTTTGGGATCTTTTGGACTAAAAGTGCCCC
>N_3886
AAAGTGCCCCCCGAAAAAAGCGCGGAATTAAAAGAACAAAA
>N_3887
AAAGCGCGGAATTAAAAGAACAAAAACCGGATAGACTGAGG
>N_3888
AAGAACAAAAACCGGATAGACTGAGGAGGTGTCGAACGATG
>N_3889
TTCCAGAGAAATTAAATGTTCAGTTTCCCGTAAATAACAGG
>N_3890
ATCCCAGAAAATTTTAAAAACGTCATGAGTTTTTTGAAAAT
>N_3891
TGTAATAAAAACCATAGAAACTGTTGACCTATAACCTGCCA
>N_3892
TAGAAACTGTTGACCTATAACCTGCCAGACGTTCTTCCTGT
>N_3893
CTGCCAGACGTTCTTCCTGTCTGTTTATACCCCCATCTGCT
>N_3894
TCTGTTTATACCCCCATCTGCTCTGCACACCAGACACCCCT
>N_3895
CCTCCTAACTACACTTTAAACTGTTACCCCCCCCCCCCCCG
>N_3896
CCCCCCCCCCCCCGTTTACCCCTCATTTGTTTTTTTTTCTA
>N_3897
AGTGCATCCCTTCCGTGTAACCTGACACTTTTTCCAAGAAG
>N_3898
ATTTTTCGTTACTTAATTTTCCACACAGTAGGAAAGACAAA
>N_3899
AACGGAACCTCGTTTTTTTTCTTTAAAAAAAGGTTTTAGTA
>N_3900
TTTAGTAACTTTTCCGGTAACCAAGGTTACTCTTTCCCCAT
>N_3901
AACCAAGGTTACTCTTTCCCCATCAATCTCCCAAAAGCATG
>N_3902
AGATGCGTGTATGATTGTGTCATTTGACAGTGCGCAACAGA
>N_3903
CGCAACAGACACACATAAAACAGCTGACATCTTCTCTTTTT
>N_3904
TTAATTTCCCTCCTTGTGTTCTCTGAGTCTCTCTCATTTAT
>N_3905
AAATTCATTAATATTTTAATCTATGCGTAAAGTGGAGGAAG
>N_3906
CCCCCCCCCCATTATTTGGACGGAGCCTGAATACGAAATGT
>N_3907
ATTTGGACGGAGCCTGAATACGAAATGTGAGTTCTCAGAGA
>N_3908
CAGAGTGAGCATGACATTTACTTTTACCCATTTGCGTAGGC
>N_3909
CATTTACTTTTACCCATTTGCGTAGGCTCCGCCATTTCACG
>N_3910
CTCATAAATTCCATTGTATTCTTTGCACTATTGTTCCACAA
>N_3911
ACTATTGTTCCACAAAAGTGCAAAATTTTCGAATTCGTAAT
>N_3912
TGTGTCTTTCATATATATATCCATGCACTTTTGTCCCTTTT
>N_3913
TTTGTCCCTTTTCCTGAATACTAATTTGGTGTGCTCCAAGA
>N_3914
CTGAATACTAATTTGGTGTGCTCCAAGAGGAAATTTTTTTG
>N_3915
TTGAAATTACTGCTCCTTTTCGGAATTTTTTAATTTCTGAG
>N_3916
CAATTCCTAAATGTATAATACTAAAGTCAAAATACTAAAGT
>N_3917
AGAAACCGAAAAAAAAAATTCAAAACATAGATTGGGCTGAA
>N_3918
GAAGCGGTATTATTGGTTTACTGTAGCATTACTGGGTTACT
>N_3919
TTTGGCCCATGTTTGGTGTACGTTAGTAGTAACAACATTTC
>N_3920
AGTAGTAACAACATTTCGTTCATTTGTTTTTTGATTTGGTA
>N_3921
AAATTGATTTCCAGCCGCTTCGACCTTCGACACAACAAACG
>N_3922
TCGACCTTCGACACAACAAACGAATGCTAACTTTCCCAGGA
>N_3923
TGCTAACTTTCCCAGGATTACACAAAATAGGTCAAAATCCC
>N_3924
TGAGAGAAGGAAAGAGTATACATATGTGTCTTTTATATTAA
>N_3925
CTGCGCATATCACTACTGCACTAGAATTACATTTTAAGAAT
>N_3926
ATAGAATGAATGTTAGGAAACGTTATTAAAACTTGCAAAGT
>N_3927
AAATTACTTAACTTAGTAGGCAGAGTTTTGATACTGATACG
>N_3928
AATATTCAATAGTAAAGAAGCACACATCAATTCCCCTATTC
>N_3929
TCCATACTTTGCCTGATAAACATGAATAGTAAAATAGACAC
>N_3930
AATAGACACTTTCATTTATACAGACACCCCCCCCCCCTTGC
>N_3931
CAGACACCCCCCCCCCCTTGCTTCCGGATTAAATCCCAATA
>N_3932
CCCTTGCTTCCGGATTAAATCCCAATAAAGGGTGTGGCAAT
>N_3933
AATCCCAATAAAGGGTGTGGCAATAAGGCATTGTTGCAGTT
>N_3934
TATCAATAAATGAGTATTTACGTTTTTCAGCAACGGTATTA
>N_3935
ATTTTTAAATGCGATGCAGTCGAAATTTTTTTATAGACTAG
>N_3936
AGTCGAAATTTTTTTATAGACTAGAAATTGTCTTAGTTTCC
>N_3937
ATGAGTATTCACTCCTTTTACCTGCCAGTCGGCTGCCTCCT
>N_3938
TAATGAGCACACACCACTATCATCATTATTATTACCACCTG
>N_3939
TTAATAATAAACATTTCCCGCACTTTATTTCCATTTCGATG
>N_3940
TGCATTTTATAGAAAATGTTCCCCCTTTTCGAGCTTTCCAA
>N_3941
TTAGATTCACCCTTTGATTGCTCTTTCTTGGACGGAAGTGT
>N_3942
CTTTCTTGGACGGAAGTGTTCCCCAATTCCCCTTCATCTTA
>N_3943
TTTTAGTGCGCTAGATTTTTCATGGGATTTTGCTAAATAAT
>N_3944
TGGGATTTTGCTAAATAATGCAATCACGCTCTAAATAAAAT
>N_3945
GAGGGATCTATAGAAAATTGCCGGCTGTTCCTAAATGCCCT
>N_3946
CTAAATGCCCTTTCACTGGTCACCAAGTTCCTGTTCATGCA
>N_3947
TGCAATTCAAAAGAAATGTTCAGCCCCCCGCTCAATAGTCG
>N_3948
CGCACCACAAAATTGAAAAGCGAACATTTTACTAGTCGAAC
>N_3949
TTATATTTTCTAAAACACTTCCACAATAACAAATTAATAGA
>N_3950
GCTCCCTTAACTCCTGAGTGCTCGCGGAGCCCTACCAAACT
>N_3951
CCTACCAAACTTGGAACATTCTTTTCCCAACGGAGTCATGA
>N_3952
TTTCCCAACGGAGTCATGAACATATGAGCATTAAATGAGTA
>N_3953
GAGTAGACGACATGTGTATACATAGGACCACCACAGCTGTT
>N_3954
CCCCCACATCCGTTATGTTGCATTTTGGTAGGCTTGGGGCC
>N_3955
AGGCTTGGGGCCGAATAAGTCTCCCATGCAGGCGTCAAAAC
>N_3956
CTCACGCCGCGCCTGCTGTACAGGAACCCGAAAAGTGTCGA
>N_3957
GTCGAACGCGGCTAAAGAACCACTTTTCGCACTATGCGGTG
>N_3958
TTCGCACTATGCGGTGTAAACACAAGGTTTTGATTTGTAGT
>N_3959
TATATGATGCGGGAGGCTGACAGGTAGGAGGCAAGCGTTCA
>N_3960
GGTAGGAGGCAAGCGTTCAACCGCGCATGCCCACCATGGAA
>N_3961
CACCATGGAAGCCCTAGAGCCTAGTTTTAGATGAGTTTCAG
>N_3962
GTGATTTTTCTACATTTCATCTAGAAACCAGCAGAGTTATT
>N_3963
GGTAATTTATCAATAGAGCGCGTTCGCGTCATGAAAACAAA
>N_3964
AAAAGTCCGTAGCTATAAAGCACAGGCCTACGTTTTTTTTG
>N_3965
ACAGGCCTACGTTTTTTTTGCTTTTAAATGACATAGTTTTC
>N_3966
CTTTTAAATGACATAGTTTTCTAAAAAAAAGTCTGTGGCCG
>N_3967
CCTACTCTTCTCAATTATAACTTGCCATGGCAGAACTTTTG
>N_3968
GCCATGGCAGAACTTTTGAACAACTATTACAACGTTTTCAA
>N_3969
AATAAAGGTTAAATTGGTAGCCTAGTTTTCTCAAAACAAAA
>N_3970
CAAAATACTAAAAAAAATATCGATGACCGAAGTTTATATTT
>N_3971
ATATTTGAAAAAATATGTGACCTAGAACTTTTAACTACTCT
>N_3972
AAGTTCGTGGCCTAAGTGTACCACGATGGTCTAGTTATCTC
>N_3973
AATAGCCATAGCCTAGTTTTCTCAAAAAAATCGGTGGTCGA
>N_3974
AAAAATCGGTGGTCGAGTTTCCTGTATGTAGGCATGTAGGT
>N_3975
CTATTTGTACTTCCCGGTAGCCAGGAGCAATACTTTTGAAT
>N_3976
TCACACTCGTTTTTGGTATTCTATTGTTCTCCTCCTCTTCC
>N_3977
TACCCCCATTTCATTTTCCTCTTGGAGACCCCTGTCTCTCT
>N_3978
TCTTGGAGACCCCTGTCTCTCTCTCTTTGTATTGGCTCTTT
>N_3979
TCTCTCTCTCTTTGTATTGGCTCTTTTACGTCTTCTAGTAG
>N_3980
CTTTTACGTCTTCTAGTAGGCTTTTCCTTAATGAACTTGTG
>N_3981
AATGAACTTGTGTGTGTGTGCTTGAATCATCATCGCGTTCT
>N_3982
CCCTTTTGCAATTTTCTTTTCTTGGAGAAATTTGGAAAGTT
>N_3983
AAACTTTTTGGCCGGAATTTCAAATGTTCTGAAAAATAATT
>N_3984
GTTACGTGACCTATTTATATCTTATTTATTGGTCCATTTAT
>N_3985
ATTTATTGGTCCATTTATTACGTGGCCTAAAACATTTTTTC
>N_3986
CCTAAAACATTTTTTCTTTTCCCCCGTTTACAGCGATCATT
>N_3987
CCTAGAAAACGCACGTTAGGCCATCAGGTTTACGGGGTATA
>N_3988
CAGGTTTACGGGGTATAGTACAACCTCTTGCAGGGGACTGA
>N_3989
GACTGAGGTTCAGAAAACTACAAATTTAGCTAATTCCCTAC
>N_3990
TAATTCCCTACCTACTCTTGCAAATCCAATAACTAACCCAA
>N_3991
CTTGCAAATCCAATAACTAACCCAATTTCCCGGGGAAATTT
>N_3992
TTCCCGGGGAAATTTTTATTCTTAGAAAACAACTTGTATAT
>N_3993
CTTGTATATCTCCGCAACTACATATCCCTCCTTCAAAATAA
>N_3994
AAAATAATAATAATGGGAAGCTTCTGCTTCTCTACACCTTC
>N_3995
CTTCTGCTTCTCTACACCTTCTTTTGACCAAAAACTTGTTG
>N_3996
CACCTTCTTTTGACCAAAAACTTGTTGCCAGTGCCCTATTA
>N_3997
CCAAAAACTTGTTGCCAGTGCCCTATTATGTACGGTCCGTT
>N_3998
TCACAATAATATGTGTAATTCGCGCATCTGAAGAGGGGAGG
>N_3999
GGGAGGTGTAAATGTTGTGTCTAACCGTTATGTTGCTGTCA
>N_4000
CCGTTATGTTGCTGTCACCTCCAAGTGGTACAGGTGGCCTA
>N_4001
GTGACCGAGGTCGAATTATTCCTAGGCCACAAATCTCCCAA
>N_4002
TTCCTAGGCCACAAATCTCCCAAAGGGGTATTCCCACACCT
>N_4003
GTATTCCCACACCTAATTGACACCTCCCCGGGCACCTTTGA
>N_4004
CCTCCCCGGGCACCTTTGAGCACTAAGTAAGGACACCCACC
>N_4005
CTAAGTAAGGACACCCACCCCTCTCAGCTTAATAGCTTTTA
>N_4006
CACCCCTCTCAGCTTAATAGCTTTTAAAGGAGCACACCAGC
>N_4007
TTTTAAAGGAGCACACCAGCCATATGTTTTCTCTAATTCTC
>N_4008
TCGGCTTCTAAATTCAATTTCCCCCCGTCACGCCTCTCGTT
>N_4009
CCCCGTCACGCCTCTCGTTACGTGAGGAGTGTTCAACATGT
>N_4010
CTCGTTACGTGAGGAGTGTTCAACATGTTCCCATTCCCTTA
>N_4011
TCCGATAAGTTTTTGGTAGGCAGGAGCTTGTACTAGTAGAG
>N_4012
CTAGTAGAGGACATTTGTCGCTTCTTGGTCTTTCGCCTCCA
>N_4013
TTAGAAAAAAACGCATTCCACGAGTTTGTTGGACAACTTTT
>N_4014
CATTCCACGAGTTTGTTGGACAACTTTTTTTACGTGGCCTA
>N_4015
TATGATCTCATTCTATAATTCTGTCGAACCGATTAGGAGGG
>N_4016
TAGGAGGGTGGCTGAGTTTGCACTTTTGCGTGTTCTATACC
>N_4017
AGTTTGCACTTTTGCGTGTTCTATACCATTTACAGAAGCTA
>N_4018
AAGCTAGTCCCCCCGTCATTCTTTTTCCTGCAAAATGTTTT
>N_4019
TTTTTTTTTGCCCCCGGTGTCTCATCATACAGTACAGCAGC
>N_4020
TCGTCTTTTCGGAGAAAAAACGCTCTATTCTATGACAAGGT
>N_4021
TCTATTCTATGACAAGGTGACGTCATTGGACTCGTGGCCTA
>N_4022
TCGTGGCCTAGAAAGTTTGGCAAACTCTTCCACCATTCGAT
>N_4023
TCTTCCACCATTCGATTTTACAGGAGCCTCAAAGCCCCACA
>N_4024
ACAGGAGCCTCAAAGCCCCACATGGGGCCTAGAAATCTTGA
>N_4025
CCCACATGGGGCCTAGAAATCTTGACATTTCTAAAAAACAT
>N_4026
ACATCCATTTTGAAATTTTTCGAAATTGGTGCAACCTAGCA
>N_4027
AAATTGGTGCAACCTAGCAACCTCTAGAACTTCACGTGACC
>N_4028
TTCACGTGACCTAGAAAAAACAAAACCTCAAAATTTCATGT
>N_4029
AAAAAAAACAAGACGTCAAGCTGTGAAAATGATTAGTCACA
>N_4030
AGTCACAAAAAGAAGAAAAACAGTAGTGTCGTTCCTGCCAA
>N_4031
AACAGTAGTGTCGTTCCTGCCAATTTCAGAGATTCCTTCTT
>N_4032
TTTCAGAGATTCCTTCTTCGCTTCTCACGACACGAGGGGGG
>N_4033
CGACACGAGGGGGGGAGGGTCTAATTGGCACCCCCCCCCCC
>N_4034
CCCCCTACTGAGGTGAGAAGCTTGAGTTGACTCACACGTCG
>N_4035
TTGGCACAAAGTGAAGTGTGCGAAAATTGTAGTAGTCTGTG
>N_4036
TGTGCGAAAATTGTAGTAGTCTGTGTGTGTGTGTGTGTATG
>N_4037
TGTGTGTGTGTGTGTATGAGCATTTCGAATTTTAAAATACT
>N_4038
GCATTTCGAATTTTAAAATACTTTTTTAATGTACCGCAGGC
>N_4039
TAAAATACTTTTTTAATGTACCGCAGGCCACGTGGTAAGTT
>N_4040
GAAAAATTAAGTTTTAATTTCTAGGCCACGTACCAATGAGG
>N_4041
TACCAATGAGGATGAGAAGTCGGTTTTCTAGATCACAAGGT
>N_4042
GAGAAGTCGGTTTTCTAGATCACAAGGTCATCTAAACTTTT
>N_4043
TTTAAAAAGTTTGGTGATTACGAGAATTTCTAGGCCACGTC
>N_4044
CGAGAATTTCTAGGCCACGTCGCAATACACCGGCGCGTTGG
>N_4045
GCAATACACCGGCGCGTTGGCGTTTTTACACTTTCTAGACT
>N_4046
CGTCCCAATCAGGGCTGTTGCAAAAAAAAATTTTCGACCAA
>N_4047
AAAAACAAAAAAACAAAAAACAAAAAAAAATTCAATGTTTG
>N_4048
TTTTTGGTTTTTTTTTTGGTCTCAAAAAACCAAAAAAACCA
>N_4049
ATAATAAGTACACGTACTCTCACATACCCGCAAATGCACAT
>N_4050
TAAAGAACTTGTCATTAGAACTTTCAGAATGACATCAGAGT
>N_4051
AATGACATCAGAGTAGATGGCCGAACTTTTTCTAGGCCACG
>N_4052
GGGAGCCAAACATGGCTAAACATTCTAACTTCCTGGGTCAT
>N_4053
CCTGGGTCATCTAGAAGTTTCTAGGTCTTATGGGTGAAAAT
>N_4054
TAAATTCGCACCAAATTTTTCGAGAGCTTTTTGAAGTTCCC
>N_4055
TTCCCGGCAAAATTTGTTTTCGAAAAATTAGATCCCCGTCA
>N_4056
ACGTCATCTGGCTACCCTGGCCGAATTTTCAATATATTTCT
>N_4057
ATTTCTAGGCCACATATTGACCGCTAAATCATGTTGTGGAA
>N_4058
ATGTTGTGGAAGAGTAGTGACGTCACTTGGCGACCGCGACC
>N_4059
ACGTCACTTGGCGACCGCGACCATCGAGCAGCGTGAGGGGC
>N_4060
CCATCGAGCAGCGTGAGGGGCGAAGTATCCCCCTTCCCAAC
>N_4061
CGAAGTATCCCCCTTCCCAACCCTAAAGACGTCGTTCATCG
>N_4062
TTTTTGTTGTTGTAGGAGTTCCGTTTTTTTGTGTCTCGATT
>N_4063
GCGTGTGTGTCACTGACGAACGAACGGCTGACACAGACTAT
>N_4064
CAGATGGCTCAGGACGGAGACCGCCATCACATTTTTGTCAG
>N_4065
GACCGCCATCACATTTTTGTCAGTGCTCCGCCGCCGCCGCC
>N_4066
CTCGTCGATTCCAGCTCCATCGCAGGTAAATTTAAGGTTGC
>N_4067
CGCAGGTAAATTTAAGGTTGCAAGCGCGCTCTAATGACCTT
>N_4068
CTCTAATGACCTTTTTTGTGCCTCCGGCTCCTCTTTGGGTT
>N_4069
TGGGTTATTGCCAACGCGCTCCAATTCGAATTATTCTTACT
>N_4070
CTTACTTTCAGCCAAATAGACTGGAAAAGGAGCCGCTCATC
>N_4071
CATGATTGACGAATCCCGAGCCACGTATTGGAAGGGATGTG
>N_4072
TATTGGAAGGGATGTGAATTCTTGAAAGCCTCTGGGTTGTA
>N_4073
GGTCTAGAAAATTTGTAAAGCTCTTCCACGAAGTAATTAAT
>N_4074
GAAGTAATTAATAAGGGATACTATTGCCGACACCCAGGAAC
>N_4075
CTATTGCCGACACCCAGGAACACGTATACCACGGAATTCAA
>N_4076
AACACGTATACCACGGAATTCAAATTTTAATTTTTTGAAAA
>N_4077
GTGGATTTGCTGTAGGGTTACTGTAGTTCAGAAAAATTGAC
>N_4078
TGCTTTTGAAGAGGTATTGGCTCGAGAGTTAGAGAGGCGGA
>N_4079
TGGCTCGAGAGTTAGAGAGGCGGAAGCTTCTGTGATATTTT
>N_4080
GTTTGAAAAAGTAAAAGTTTCCACCTGTTTTCATGTGACAT
>N_4081
TTCGCCAGTCGTTGGCCGCGCCGTAGGCGCGGTCAGCGGCT
>N_4082
AATAAATTATTTGGAAGTTACTAGGACCCTGAATAGAATTC
>N_4083
CTAGGACCCTGAATAGAATTCTAGGCCATATCGAAAAAGGG
>N_4084
GGGATGGGTGCACGTGGGAACCTTTTTTTGGATATTTTGGA
>N_4085
AGTAAGAAGTAAGAAGTTGACTTAAGAAGTTGACTTTTCTA
>N_4086
TTTCTAGAGTAAGAAGTTGACTTTTCTAGAGATCATCTCCC
>N_4087
CTGAAAAATGCGTCATAAAACACACGGAAAAGGTACTTGTG
>N_4088
TAAAACACACGGAAAAGGTACTTGTGTATTACATGCCCTCA
>N_4089
TAAGCCATGAAAAATAAAAACGTGAACCACAATTTGTATTT
>N_4090
AAAGAGGAAAATGTGTAATACACAAGTACCACGGAAAATTT
>N_4091
CCGAATTTGAAATAATTTAACTAAAAGTTTCTAGGCCACGA
>N_4092
GGCCACGATGAAAATAGAAACAATGATGTCCCGATTTTGCT
>N_4093
ACAATGATGTCCCGATTTTGCTGAAAATTTCTGTCCATAGT
>N_4094
GTCCATAGTTATTTAGAGTTCTGAAAAAAAAGATTTTCGAG
>N_4095
AAAAGTTTCTAGGCCATTATCCCTTCTTGATCCTTTATCAT
>N_4096
GAGGGAATTCTAGTCCGTGTCAAAAAAAAAAGAAAGGGGGT
>N_4097
AAAAAAAGAAAGGGGGTATTCTTTCCACATAAAAATCCCGT
>N_4098
CTTCAATTTTTCGCATAAAACTTACCTCCCGCTGTGACAAG
>N_4099
TTACCTCCCGCTGTGACAAGCCTCCTCCCGTCTCCCAGTAT
>N_4100
AGTATTCTCAATTCATTAATCATCACCCCCAATGCCCTCAT
>N_4101
TCCGCGTCTGCAAATATGTGCCGAATATGTCATACTTCTAC
>N_4102
AATATGTCATACTTCTACGTCAACGCGGTCAAATCCGCTCA
>N_4103
CACAAAATGGGCGGCGCTTTCATAGCCACGTCCATTTTGTG
>N_4104
AGCCACGTCCATTTTGTGGGCGGAGCCTCGGATCAAAGTTT
>N_4105
AAAACTTACTATAAGTTGAACACGGATTTCTGGCTTCCTTC
>N_4106
TGTAAAACTGCTGTATTTGTCCGTGTGGAGTACACGATTTT
>N_4107
TGAGGAGCGAAAATTCAATGCGAAAGGCCAGAAGCCCGTGG
>N_4108
AAATTTTAAAGAGGAATAAACATGCCTGCCTACAAAATGGG
>N_4109
ATGCCTGCCTACAAAATGGGCGGAGCGTTGGAGGCGTGGTC
>N_4110
GGAGGCGTGGTCTAAGAAGTCACGCCCTTTTTTTTAAATAC
>N_4111
CACGCCCTTTTTTTTAAATACTTGTTCTGATGTACAATAGA
>N_4112
ACAATAGAGCGCATTTACATCAAATTAATAATTTGTTTTTC
>N_4113
ATGTCGACTCGAAAAATGGTCCCATCACCACGTTGCGAACT
>N_4114
TCCCATCACCACGTTGCGAACTATGCGGCTACGATTATCGA
>N_4115
AAATGAAATCTTTACATGTTCCACACGTGGATCGATCATCT
>N_4116
CATCTTGTCTGCTCAATGTGCTCTTTTTGATTACCGTATTA
>N_4117
TCAATTCATTCAGGAGAATGCACTCTTAAAACGAAGGTGGG
>N_4118
ACGAAGGTGGGCGAAGTTTTCTGGTGATGACCTAGGAAATT
>N_4119
AAATGTGGTGGCCTAGAATACCGAAATTTGACTAAGCTATG
>N_4120
AAAGTAGACTGTATAAAATTCTCATCAAGCCTTTTGGAGAT
>N_4121
TCAAGCCTTTTGGAGATGAACTGGAAACCCAAATTTTTTGG
>N_4122
TCCTTTAAAACGGTGGCCTACTTTTTCTGATGGCCTAGGAT
>N_4123
TGATGGCCTAGGATTTTAGACAAAGAAGCCACACAGCTACT
>N_4124
AGAAAAATAGGCTCCGCCCACATATTCTTTTGAATTAGAAT
>N_4125
TGCTAAGTTTTGAATGTTAGCTCCGCCCACATAATGATTTG
>N_4126
CAGGCTCTTCGCGCACAGTTCGACAAACACAGCGTACACGT
>N_4127
TTCGACAAACACAGCGTACACGTGGAAACGGCGTGGCTATT
>N_4128
CGTGGCTATTTCAGCGGAAACGGGAATGGAGACGGGGACGG
>N_4129
CCTGTCTCATCACTTTTTGACATAAAAGTGGTCTTGTGTGC
>N_4130
CTTGGTCTCGTTCATTTTGGCCCTTTTTACACAGTATAAGT
>N_4131
GCCGAATTTTTTTAGTTTAGCGGTCACACGGGCTTCTGGCC
>N_4132
TACGATATCAAGTGAGTGGGCGGAGTGTAATTTCGGCGGGA
>N_4133
GAGTGGGCGGAGTGTAATTTCGGCGGGAAATTCAAAATTTT
>N_4134
GGAAATTTTGGAGGGAAAATCAATTTTAAAAAACGTTTGTT
>N_4135
CAGAAATGATCCCGAAATGGCTCACCGCCGCGGTCTCCAGA
>N_4136
CCGCCGCGGTCTCCAGAAGTCTTCACCTGTTCCGTTAACCT
>N_4137
CACCACTTTCGGGTTTTTTGCAAATTAAAAAAATTTCGATT
>N_4138
TTCCAATTTTTATTTTTATTCCACAACTCAGGTTGCTCAAC
>N_4139
TTTGATTTTTTATAAATTTACAAAAAAAATACAACAAAAAA
>N_4140
AAAAAAATTCAGCCTATTTACATTAAAACACGTGGAATTTG
>N_4141
CGTGGAATTTGAAATTTTAGCGATATATCGATTACCCTTTC
>N_4142
TTTTAGCGATATATCGATTACCCTTTCTCGGAAAACTCGTA
>N_4143
GAAATTGGAAGAAATAAATGCGGGGGTTTCTAGAAAAAAAA
>N_4144
TGTTCCACAGTGGTTAGATTCTGGTATTTTGTGCATGGTGT
>N_4145
TAAAAATTAAAAAAAATGAACTTTTTTTTAAAATTTATATT
>N_4146
GGTATACCTAATTATTCATACTTTTATCAATTTTCGAGAAA
>N_4147
AACGTATACAACTCGCGTTACTCGAAAAAGACCTGGGGACT
>N_4148
ACTAGTTTCCCACTTGGTGGCCTAGAAATCTCCAGTAAAAA
>N_4149
GACGACCGAGATATGAGTTTCTAGGCCTCCATATGAAAAAA
>N_4150
GCCTCCATATGAAAAAAAAACTCGGTCGGGGACTAGGTTTC
>N_4151
CCACATGATGGCCTTGATAACTTCAAATTTTTTGGTGACCT
>N_4152
TTTTGGTGACCTAGATTTTTCAAAACTTGGATTACTAGGCC
>N_4153
ATTTTTCAAAACTTGGATTACTAGGCCACTAAAAGCTTTTC
>N_4154
GATTACTAGGCCACTAAAAGCTTTTCGGTGGCCTAGAAACC
>N_4155
AATTTTTCATAATTCTATATCAAAATTGACTAAACCGAAAA
>N_4156
ATGCTTTTGCAATATTTCAGCAGTTGGTGTATCCCACGTGG
>N_4157
AGTTGGTGTATCCCACGTGGCGACGGGATTTCGGGCGACCG
>N_4158
CGGGATTTCGGGCGACCGTGCCATTGATTAGAGCCAACGGA
>N_4159
AAAGGCGGATGTCCTAATTGCCAAAAATGTGGGTTTCTAGG
>N_4160
GCTTTTTTTCCAAAATTTAGCTTTAAAAAGTCGGTGGCCGA
>N_4161
CATTTGGATTTCTAGCCCACCAATAACGTTTTTATTTCATA
>N_4162
ACACCCATCACACTCAAATGCTCCATTCGTCTCATGAGTGA
>N_4163
TTATAAGGTCCATTGTTGGGCTGGGCCTCGTGAGCCGACGA
>N_4164
GACGGGGCCGCCCGTTTTTTCGCCCTTTTCCCCGATTTTTC
>N_4165
TTCGCCAACATTGCTAGATTCTCCTGAGCCACCTGTTGTGA
>N_4166
TCCTGAGCCACCTGTTGTGACGTGTGAGGAATGTGATGGTG
>N_4167
GTGATGGTGCTGATAGAGGTCTGGTGGTGGCTGAAAATGGG
>N_4168
GGAATATTCCCGGCGCCGAACATTTTCAGAAGTTCCAGGTC
>N_4169
GCCGAACATTTTCAGAAGTTCCAGGTCGAATCGTTGTTGAG
>N_4170
TCAGTTGAGGAGGTGGATGGCAGTTTTATAGAGAAATCCTG
>N_4171
TGGCAGTTTTATAGAGAAATCCTGCAAAAACTCAGGTTTTT
>N_4172
TAATTTCCGAAAAATTATAGCTTAATTTTTAGATTTTTCGC
>N_4173
TTTTTGTTTTAAATGTAAAACTACGGTATTTAAAGGGAGGA
>N_4174
GGGAGGAGCACTAATTTATGCCGATGGGTCTCGCAGCGAAA
>N_4175
TTTTTGCTTCAAATCGCTGACTTCTGGCAAAAAAAAGGAAA
>N_4176
CCGTCGTCTTGCCGTAAATCCTGTAGCTTCATCTCCTTAGC
>N_4177
AAATGTTCTAGGTGGGTTTTCAAATTTTTTTTTAAATTTAA
>N_4178
TCCTGAACTTTCTCCACTTTCACGGCCAAATCCTGCTGCTC
>N_4179
CACGGCCAAATCCTGCTGCTCACGCAAAAATTGTTTGACAA
>N_4180
CTCACGCAAAAATTGTTTGACAAGACACGTTAGCTGGTTCA
>N_4181
TTGTCCGGGATTTTTATAATCTGAAATTTGAAATTAAGGAT
>N_4182
TTTTTTCGGCAAAACGTAAACTTTTAACGCTGAAAACTCAC
>N_4183
CGCTGAAAACTCACATTTTTCGAACTCCGCTCCAATAATCG
>N_4184
TCGAACTCCGCTCCAATAATCGTCTAGTGAATTCTTGAATA
>N_4185
GCAATATTTGCGCACAAAATCGATGCTGAAGTGTCGTCGGA
>N_4186
CGGACGCAGTGTTTCGTGTGCAGTACACGCCTACGACAAAT
>N_4187
TCTCTCAATTTTTAGGTTTTCGATCCATATACGTCCCGAGT
>N_4188
GCCCCTCCAAATCGCTTATTCGTTTTTAAAATTATGAAAAA
>N_4189
AGTTTAAATTCAAGAAGGTGCCAAAATTTCTGCAAAATTGC
>N_4190
ATTTTTCCGAGTTTGAGTAACTAAGTTTCAACCAAAATGAT
>N_4191
AAGAAAAATCCTTATATAGTCTCCACCCACAGATTGGCTTT
>N_4192
TTACTGTTATCGTAATAGTTCAAATTTTTCGAGATAATAGT
>N_4193
TCATTCAGAACTTGTATAATCCATCTCGGTTAAATTGTTGG
>N_4194
CGGTTAAATTGTTGGTGAGACAAAGTGTAATCTGTTCTAGT
>N_4195
TCTAGTTGGGTCACACGATCCCTTTTCCACTCAATCGCTTA
>N_4196
TACCCACTCAACACTATAGACTAGACACTCACACAGGAAAT
>N_4197
ACAGGAAATAGTATTGTTTACCTGTTTTCTTTTGGACACTG
>N_4198
CTTTTGGACACTGTTTATAACTTTTCCCTCTCCGTTTCTCT
>N_4199
TTTTTAATCTTTAGTTATTACAGGAACAGTAAACTCTGGGA
>N_4200
AAAACATTGTGCATGGATGTCGTGTTTCGCGCACGCGCTAG
>N_4201
ATAAAAGTTAAAAGATATAACAGATTTTTTCTCACTTCCCT
>N_4202
TCCCTGGTGTTCAAAATTTTCCCGCAATTTTTACCTATTTT
>N_4203
TTGTAGAAATGGAGATAATTCCGCTGCATTACGGAGCACAA
>N_4204
TTGGGATTTATGACGAGGATCATGAGGTTGGTAGATTTTAA
>N_4205
TTTTAATTTGTTTTTTAAATCGTGGCCTAGCACATTCTAGG
>N_4206
GGTAGTGACGTCACTCTGAACATTTTCAATATATGTAAATT
>N_4207
TAAATTCAAACTACTTAAAACTCGGAAATCACTTTTTCCGT
>N_4208
ATCACTTTTTCCGTCAGATACACAGAAATAAACTAGTTTTA
>N_4209
ACAGAAATAAACTAGTTTTACCTTTTAAAAAACTAAAACCA
>N_4210
AAAAAACTAAAACCATTGAACTTTTCACAAATGTTCTTTGA
>N_4211
AAATCCCAAACTATTAAAAACTGAAAAAGGTAGCCTAGAAA
>N_4212
AGTTTTTTTCAATTTAAGAACATTACTAAAATTAGTGCATA
>N_4213
AATGTTTGTTTCGGAGAAAACAACTATTAGTAATTGCACTG
>N_4214
AAAACAACTATTAGTAATTGCACTGCAATCATCAGATTAGT
>N_4215
TAATTCTAGTAGAATATTATCCACTTTTTCTCTAATTTTTC
>N_4216
TGGTGCCGGTTTTCTTATTTCTGAATAACGAAATAGATTTT
>N_4217
AATTTCTCTATTGTTAAAAACAAATGAAGTGAAAATCGATT
>N_4218
TGTTGATAATTAGAGATATGCCGGGGGAGAACACTACTCTC
>N_4219
TCTGGCCTAACTTTCTCTATCTTAAAAGATTCCCAAATTCA
>N_4220
TGTGGAATGAACTTGTGATTCCAAAGATCTGATGTCAAGAA
>N_4221
TTCAGTCCATAGTTCATATACTCCAACAACACTTTTGGAAT
>N_4222
GAATCCACCAAATTATTTAGCAACGGGGTTTTCCCTTCTAA
>N_4223
TGGTGATTTCCCCTCATGAGCTCAACGCGGCGGAGTAGATC
>N_4224
GCTTCAGTCCTAGTCTTGTGCTAAACCATACATGAACTATT
>N_4225
TTCTAATTCTTAATTTGGTTCTCATAAAATTGATAAAAATT
>N_4226
TTTCAAAGTTTCTTACCGCTCTCTGTCTTGCCTCGGGCAAG
>N_4227
GAGATGCCCCGTGTATATGTCACCTGTCGACTCGTCGAAAA
>N_4228
CTCGTCGAAAACGTTTGTGCCACCCGGCTCTTTACCTCGTC
>N_4229
TCTTACTCATCATTTTACTGCCCCCGTTGCTTTCCGGCTAA
>N_4230
GCTTTCCGGCTAATGAGGTTCTTAGGGCGTAGGACGCCATT
>N_4231
GAGGTTCTTAGGGCGTAGGACGCCATTGATTTGTGCTCTTT
>N_4232
TAGGACGCCATTGATTTGTGCTCTTTTCAGGCAAAATTTTA
>N_4233
CAAAATTTTAGATTTTATTTCTCTGATTTCACTCAATTATC
>N_4234
GCAATTTTCGATTTTTTTATCGACCATGGCCTAAAATTACG
>N_4235
ATCGAAAAAATCGGGCACACCAAACAAAAGTTCGTTTGTGT
>N_4236
AAACAAAAGTTCGTTTGTGTCAGGACCTTGACGGTACGCAA
>N_4237
CCTTGACGGTACGCAATTTTCGGACAAACCACGTGTGGCTG
>N_4238
TTCGGACAAACCACGTGTGGCTGATTCAAAAATGTCAACTA
>N_4239
AATGTCAACTAAATTGACATCTTGAAAACATTTTTTTCACC
>N_4240
ACTAACAGTGTCAGGTTAATCCGATTCAAGCGCTATTTTTA
>N_4241
TCAAGCGCTATTTTTATGAACTTTCCTGAAAGTTTAATTCC
>N_4242
ACTTTCCTGAAAGTTTAATTCCACACGTTGTGAGGGAATTT
>N_4243
TCTCACGGTTAATTTTTAAACACTTCGAGGGCCCAGAAATC
>N_4244
CACTTCGAGGGCCCAGAAATCCTAGTTTTTTTTCTGGTTAT
>N_4245
TTAATTTCACATCTACATTTCTAAACAAAACTTTTGAAGGT
>N_4246
TTTTGAAGGTCCTTGTAATTCTTCTCTAGTTTTTTATTGTC
>N_4247
TTAGGAAGAAGCGATAATTGCGGGTTTTGTGAGGGAAGTTT
>N_4248
ATTTGTTTTGAAATGAGAATCGGAACGATTTCCTGTCTCCC
>N_4249
TTCCTGTCTCCCGTAGAAACCAATTAAACGAAAACTTTTTT
>N_4250
AGAAACCAATTAAACGAAAACTTTTTTTTTTCATTTCGTTC
>N_4251
TAGCCTCGTCTATTGGAATTCTTTTGTACTATGATTCTATT
>N_4252
TGTTGAGTATATTTATTTTTCAAACAAGCCGAAAAAATAGA
>N_4253
GGTTGCTATGAGACAGATTTCAGATTTTTCACCGGATAAAC
>N_4254
CAGATTTTTCACCGGATAAACAAGACGTTATCATTACTTTT
>N_4255
ATGTTGTATTATTTAGAGAGCACGAAATTCTAAGAATGCGT
>N_4256
TCTGCATGCAAGACTAATTTCCGATTGGTCTGTAGAGGTGC
>N_4257
CCGATTGGTCTGTAGAGGTGCAGTTGGCTGGCTGACTTTTA
>N_4258
CTTATGTTCCTTTAAATTTTCAAGTACGATTAGGAACCCTT
>N_4259
TAGTGTACCTTAATGTTTGTCTTTTGCTACCTGAGACGATC
>N_4260
AAATTGCAAAAAATTGAGAGCAAGAGCAGAAATGTGCACTT
>N_4261
AGAGCAAGAGCAGAAATGTGCACTTCTCGTTGTACCACGAT
>N_4262
ACCTATACGTATAGGATTATCCAAAGATGATCCCGGGGATC
>N_4263
CCAAAGATGATCCCGGGGATCACCAGTTCTTAGTTTCCTTA
>N_4264
TGCCTTCCTCGTTTTTTTTTCTAAAGCCATGAAAATCATAG
>N_4265
GCCATGAAAATCATAGGTATCGCCTCAGCGGGTCGTAGAAG
>N_4266
TAGGTATCGCCTCAGCGGGTCGTAGAAGGAGCACAATGTAC
>N_4267
CGTAGAAGGAGCACAATGTACTCGAGCTCGTCACGAAGACC
>N_4268
CTCGAGCTCGTCACGAAGACCGTTTCGACGGCTGGTTCCGC
>N_4269
CGCTTAAAATGGTTAGAGAACTGGGTCTTGATGCGATCCTA
>N_4270
TAGAGAACTGGGTCTTGATGCGATCCTAACAAATTTTTTGA
>N_4271
TCTAAATAGTCCCTATAGATCATGTAATAATATAGGTTGAA
>N_4272
ATGTAATAATATAGGTTGAACGTTTTACAGAATAAAGTTTT
>N_4273
TTTTACAGAATAAAGTTTTACAATAAACTTTATAGCATGGG
>N_4274
TTTTACAATAAACTTTATAGCATGGGTGTGTGGCAAATTTG
>N_4275
TTTATAGCATGGGTGTGTGGCAAATTTGCCGGACTTGCCGT
>N_4276
TTGTGCAAAAACTAATGTAGCCCCTGGTTTACACCTTTTTA
>N_4277
CAAATCAAAAAAGAAAGTTGCATGAGTATTATATCTAAAAA
>N_4278
CGGCAACCGACTACGCGGGTCAGGACTACGATGAATGTTAT
>N_4279
AAAATTTTCAAATTAATTTTCAAATCAACCGCCTTAGCTCC
>N_4280
TCAAATCAACCGCCTTAGCTCCACCCAGCTCTCTAGATCGC
>N_4281
CCACCCAGCTCTCTAGATCGCAACCCGCAATAAAGCCCATA
>N_4282
CCGCAATAAAGCCCATAAATCAGTGGGCAGCTGCTGCTGCT
>N_4283
GGACACGTTGAAAGTAGTATCAATTGCACTTTTCTGGGTAG
>N_4284
GTAGTATCAATTGCACTTTTCTGGGTAGTTACCGATAAAAT
>N_4285
TGCCCAGATGGAAGAGTTTTCCATAACAATTTCTCTTCCAT
>N_4286
CTTCCATTTTCATCTATCAGCTCTGTGGCCCCGCTCATTAG
>N_4287
GGCCCCGCTCATTAGTGTTTCTCTAGCCGATGCTGTTCCAG
>N_4288
GGTTCCCATGGCAATGTGTACATGTGTGCCTAAAGTGAGCC
>N_4289
CTAAAGTGAGCCAAAATGCTCTTTGAATTATTCATTCATCC
>N_4290
TTCATCCTATGTTTTTTATTCGTCCTCACGTGACCTGCACC
>N_4291
TCCTCACGTGACCTGCACCACACTGCGCATTAAATATTAAT
>N_4292
GCGCATTAAATATTAATTGGCACTGAAGAGAGCCGCCGCTC
>N_4293
GAAGAGAGCCGCCGCTCGGGCAAATGTTTAAATTTTAAATT
>N_4294
ATGAGACACTATGTTATTTTCGCCGAATTCGTTCTCTGAGC
>N_4295
TATCTTTGCACCTATATGAACAATTAAAATAATTTGTGTGT
>N_4296
GTGTGTCCGGTAACGAAAAACCCGAAATAAGTCTTGCCTAT
>N_4297
ACAACGAAGGAAATTGGAGACGTAATACGATCACTAGCAAT
>N_4298
TTCATAAGAAACTCCATTATCCAAAATCCGGCCACCTTGCT
>N_4299
AATCCGGCCACCTTGCTAATCCTGAGTCCATAATAGGCATT
>N_4300
CATAATAGGCATTGCTAAGGCAAATCTAGGGCTTTTGGCCG
>N_4301
GGCTTTTGGCCGATAAAAGACTTTTTGATAATAATTTCCAA
>N_4302
GTTCAGAATTGCCGAACATTCCAAGTTTTTTGATAAAGGTT
>N_4303
AGTTCATACGTTATTAATTTCAACGAGTTTTAGTGTAAATA
>N_4304
GCGAAATCCGCCCGTTTAATCCGTTTTCCCGCCACCATCAC
>N_4305
CAAAACTTACTTGAAAGAATCTTAAAAGGGATTTTTACAAC
>N_4306
ACTCTCTGGATCAGATTTTTCGAATTGTTTCATTCGCAAAA
>N_4307
AAAAGAAGAGCGACTCACTGCTATAAATGCAACATTCACCA
>N_4308
TACAATGACACTACAATAATCCCCACTTGCTCAGAATTTGT
>N_4309
CCCACTTGCTCAGAATTTGTCTCTCCCGCGGGGGACAAATT
>N_4310
TTTGTCTCTCCCGCGGGGGACAAATTGGAATCAATCATTCT
>N_4311
ATTGGAATCAATCATTCTGTCGGTCGACCATTGAACCACCA
>N_4312
CACCACCACACAATATGGTTCAGCGGGGGGAGGTCCAGTTT
>N_4313
ATGGTTCAGCGGGGGGAGGTCCAGTTTTATTGTTATTACGT
>N_4314
GTCCAGTTTTATTGTTATTACGTATACTGCTAGGGGAACCC
>N_4315
TACGTATACTGCTAGGGGAACCCAATTTTCGGACCCCGCGC
>N_4316
AACCCAATTTTCGGACCCCGCGCGGAATATTCAAATTGGAA
>N_4317
TGTGTGTGCAAAAACTTTGTCCATCTTGTGTCCAGCAGACC
>N_4318
CCATCTTGTGTCCAGCAGACCAGCCAGCAGCTTCTCAATTT
>N_4319
TTCTCCACTTTCCCATGGGACAAACCTTTTGTCTTTCTTCT
>N_4320
TCTTCGTTGCCCAAATTGTGCTGGAAGAACTAGAGATGCTG
>N_4321
TGCTGGAAGAACTAGAGATGCTGAAAAGAAATAGGAAAAGA
>N_4322
GAAAAGAAATAGGAAAAGAGCACGAAGACAATATTTATGTT
>N_4323
TTTATGTCCACTCTTGAATTCCTGGAGTTTTCAGTGCACGC
>N_4324
CCTGGAGTTTTCAGTGCACGCATTTGTTGAGCTGTAAGAAA
>N_4325
TAAGAAAGCTGCAGGAGTTTCCCAGAATTTGATCGATTTAC
>N_4326
CAATTTTTTAACTTGCCTAGCGTAGCCGAAAATTAGCGGTA
>N_4327
CTAGCGTAGCCGAAAATTAGCGGTAATCGCTTCAAGACCCA
>N_4328
AGCGGTAATCGCTTCAAGACCCAAAACAAGCCAATTTCATC
>N_4329
CGTCACTACCATTCTGATGACCCTTTACTTCGACCGCCCAG
>N_4330
ACCTGTCTGCCACCACATATCTTTCTTCATCAAAATTCAAC
>N_4331
TCATTTCCGTCACTGCGTCTCGTACTGATTTTTTTTCATTT
>N_4332
TGTCTCCAATCATTTAGAGGCCAAAAGACCTCCTCTCAATT
>N_4333
CCCTCAGTTGCGAACCGATTCAGAGTTTACATAAACAAGCT
>N_4334
TGTATATAATGTTGAGTGAGCGAGAGAGTGAAAGAGAGAAG
>N_4335
AGAGAGTGAAAGAGAGAAGACGCAGGAAGCTAAGCGTTTCC
>N_4336
CAACAGGTGAATTTGTCTTTCTTGTCCAGAGATAAAACTTA
>N_4337
AGAGATAAAACTTATCGTGGCCTTTTCCGAAATAGTATCAG
>N_4338
GGCCTTTTCCGAAATAGTATCAGATTTCCTTTGTACAAGGG
>N_4339
GCTTTCGTGAGGCGGTAAATCGCCTGCCTGACTTTAAGGTG
>N_4340
CACTATTGATGCGATTCATTCTATTACAAATCAATGTAACG
>N_4341
TTACAAATCAATGTAACGAACTCCGAAGTTTGATAGCCCGA
>N_4342
TTGATAGCCCGAGGCGTTTTCCTTGTTAATTTGATATCGAT
>N_4343
GTTAATTTGATATCGATTATCAGTTTGACCAACCAAACACC
>N_4344
TCAGTTTGACCAACCAAACACCATCGATTTGGCTTGATTTT
>N_4345
TGAATAACTTGTTAATGGTTCAAGGATTACCCGTTCCGAAG
>N_4346
AGGATTACCCGTTCCGAAGTCTAGAAATGCCCTGGCGATGC
>N_4347
CTAGAAATGCCCTGGCGATGCTCCCGTCGAGAACTGTAACC
>N_4348
GGCGATGCTCCCGTCGAGAACTGTAACCGATAATCAATCAA
>N_4349
CCGATAATCAATCAATATTGCGGGTATTAATTGGCTAATAT
>N_4350
AACGGCAAACTCCCAAGAAACATACCATTTCCGAGGTGTAT
>N_4351
GAGGTGTATGAGAATTTTAACAAGACCTTAGGGTACATAAG
>N_4352
TTTAACAAGACCTTAGGGTACATAAGCCTATCAGTTTGAAA
>N_4353
TACATGGAAGCCCTAGAATACAGCATATACGGTACCTAAGC
>N_4354
CAGCATATACGGTACCTAAGCCAATTATCAAATTTTACTTT
>N_4355
TCTGCTGCATCATCGTCACACAGACACTTACACGCGCCTTT
>N_4356
GCTTTTTCTTCTTCTCGACACGAAGAAGTAGGATAGATCTA
>N_4357
CACGAAGAAGTAGGATAGATCTAGAGACGTCGAAAGCCATA
>N_4358
ATAATTGTTTCCGTCGGCGTCTCCACGCGCACTCGTACTGT
>N_4359
GTCTACAAGTGCCACACACACACTTGAAGAAAATAGAGAGA
>N_4360
GAAGAAAATAGAGAGAGGTGCAGGAGGAAAAGGAGGGGACG
>N_4361
GCAGGAGGAAAAGGAGGGGACGACTTCTGAAAGTGTCGATA
>N_4362
GGGACGACTTCTGAAAGTGTCGATAACTACCTCCTATTTGA
>N_4363
TCCTATTTGAGTAAAGAGTGCAAGAAATATATGTGCGTGTG
>N_4364
GAGTGCAAGAAATATATGTGCGTGTGTGTCTAATGAGAGGG
>N_4365
TGTGTGTCTAATGAGAGGGTCTTGGAGCGATTTTTAAGCAT
>N_4366
GTCTTGGAGCGATTTTTAAGCATGTACAGGCATGAATCAGG
>N_4367
AGAAAAAGGATTTTTCGAGGCTCTGAAAAAAGATCCCAGAA
>N_4368
TGGGCGGCAGACAATTATTTCGGGCAAACGCAAAAATTAAA
>N_4369
TAAAAATGGAAATTGGTGTTCGGCAAATCGACAATTCGCCG
>N_4370
TTGCCGAAGGGCAACTTCTCCGAACTGACACCCCTTCCAAA
>N_4371
CTGACACCCCTTCCAAAAATCCGAAATTTTTTTAGCTTCAC
>N_4372
CACACCTCTTACAATTATTACAAACACCACTACGTACGTAT
>N_4373
ACCACTACGTACGTATTAAACGTCTCTCGTAATAAGTGGGG
>N_4374
GTCTCTCGTAATAAGTGGGGCGCCAAAATATAATGGTTTTT
>N_4375
TTAATTCGATCATCAACTGACTACTTTTGTCTTTCAATGTG
>N_4376
TCATGTATGTACCAAAACGCCTACCGCGCCTTCTGTCTAGT
>N_4377
ATCTTTCGCAGTATGTGGTGCTGAAACCAAGCCTTTGAGTT
>N_4378
TTTGAGTTCTCGCCATAGTGCGGCGAGAGGCCGGCATGAGG
>N_4379
TAGGAGGCAGGCTTCAGGAACTGTGTCGCGTCTGCCTCCCA
>N_4380
TGTCGCGTCTGCCTCCCAATCCCAGAATACTTTTTTTTTCA
>N_4381
CAAAAAGTTGCAATGGAAATCAGATTTTCAAACGCAACCTG
>N_4382
GATTTTCAAACGCAACCTGTCTTCCTCTTGTACTCAACTTT
>N_4383
ATAGTCGATAAAGGTGTGAACGCGGTGAGGTGTAACCGTGT
>N_4384
GTGAACGCGGTGAGGTGTAACCGTGTGACAATACATCATTG
>N_4385
TTTCTCCGGCGAAAAGAAAACAAATTGAAAAAAAACGTCAA
>N_4386
CAAAACAGAGACAGTCGAGACTGTCAAAACATGTAAAATAT
>N_4387
CTATTTATTAACAGGTGCTCCCTTTTCTCTAAAAGTTTAAA
>N_4388
CTACTGCTGCCATAAAAGGTCTTCCGCTTCACTGAAGCCTT
>N_4389
CACTGAAGCCTTCTGCACAGCAGCGTATCCTCCCGCTTCAT
>N_4390
AGCAGCGTATCCTCCCGCTTCATATCTCGTTGCTGAACTCC
>N_4391
CTCCATATAGCTTGTTATAGCTCAGTTTTAGACGGATTTAG
>N_4392
GTTTTAGACGGATTTAGGTTCGAATTTCTGTAGGGTCTCTA
>N_4393
GGTTCGAATTTCTGTAGGGTCTCTAGGAGTACTGTAATAAG
>N_4394
TACTGTAATAAGTGATGTGTCAAAAATTTGGCCTAAACTGT
>N_4395
CTGAGCCTTACTCAAATTCACATCCGTTCGAGATATTTCTG
>N_4396
TATTTCTGAGTTCTGAATTTCTGTTGATTGCAATTGCCGTA
>N_4397
GTTGATTGCAATTGCCGTAACTTATAGCAAGGAAAGAACAA
>N_4398
TAGTTTTGGTGCTTCTAGAGCCTATTTTATAAAATATATAC
>N_4399
AGAAATTACCACAATCGTTTCAGGTGCGAACAAGAGTGTGG
>N_4400
GGCGAGGAGGCGTGGCGAATCGCGTGCTGCTCACGAGTCGG
>N_4401
ATCGCGTGCTGCTCACGAGTCGGGAAGATCGCCATCCTTGT
>N_4402
GGGAAGATCGCCATCCTTGTCATGTCAATCATTGTATTATA
>N_4403
TGTATTATATCTTATCATATCAGGTTGGTTTAAATACATAT
>N_4404
GCATTAACGCCCTCCGAAAGCACACACAAGACGGACCTCAA
>N_4405
GCGGCCTGGTATTAATTTAACAAGGTGAGAATGTTGGGAAC
>N_4406
CAAGGTGAGAATGTTGGGAACATATTACTATTGTAGGAAAT
>N_4407
TAAAGAAGTATCACTTTTTCCCCTCCCAACTCCGATAATTC
>N_4408
CGGCATTCCTAGAGTTTTAACACAATGTTTTACGACATACT
>N_4409
CACCGAATTTCATATTGAATCAAATTTCTTGATAATTTATT
>N_4410
TTCGATTTTACAGAGCCAATCAAGTACTCACCGGATTATGT
>N_4411
ACTCACCGGATTATGTGATGCCTATGAGCGAGGAGACGTTT
>N_4412
GATGCCTATGAGCGAGGAGACGTTTCCGGAGACTCTTGTAA
>N_4413
TTTCCGGAGACTCTTGTAATCGACTTTGCTATGATCGAAAC
>N_4414
GTAATCGACTTTGCTATGATCGAAACTGGCTTGTCACTGAC
>N_4415
CGAAACTGGCTTGTCACTGACTTTTACGAAGGGCACAAGAC
>N_4416
TCACTGACTTTTACGAAGGGCACAAGACTGTGGTCATAGTG
>N_4417
GTGGTCATAGTGAAAGATGGCGGACAGATTGCTGTCTATAA
>N_4418
CAGATTGCTGTCTATAAAAGCACAAAACCGTTTATGGATCA
>N_4419
GCACAAAACCGTTTATGGATCAATTCGACGAGCCGAAAGAC
>N_4420
GAAAGACCATCTGACGGATGCAGAGTTCTCGGATCGAGTAG
>N_4421
TCGATATGGTGAATGATGAGCTGAGACTCGGATGGCCGAAA
>N_4422
ATGAGCTGAGACTCGGATGGCCGAAACACTATCGACGGCAT
>N_4423
TCGACGGCATTTAATGGAGACTGTGTGGCCGACACTGTTAC
>N_4424
CTGTGTGGCCGACACTGTTACGGACCAAGGGAGAAGCCATG
>N_4425
GTTACGGACCAAGGGAGAAGCCATGTCGAAAGCGGATCGAC
>N_4426
GTCGAAAGCGGATCGACGATCCTTGTGGGCTTTGTTAAAGC
>N_4427
CCTTGTGGGCTTTGTTAAAGCAGCCTGAATTCATCCTGTTC
>N_4428
CAGCCTGAATTCATCCTGTTCCGAGTGTTACCGTTGACACG
>N_4429
TCCGAGTGTTACCGTTGACACGTGTCACGCCGAAGCTCATT
>N_4430
CACGCCGAAGCTCATTGGGACGTGTGGACATATGTATCAGA
>N_4431
GGACGTGTGGACATATGTATCAGACTGAGTCACTGGTGGCG
>N_4432
TCAGACTGAGTCACTGGTGGCGTTCAAGATGAAAGGGTATT
>N_4433
CAAGATGAAAGGGTATTATACGAATTTGAAGGTGGGGATTT
>N_4434
ATTTGATAATCTCGGGTTATCAGCAGATTATCCGAAAAGGT
>N_4435
AATCTACATTTTCAATTATTCGAAACGTAATTCGAATAAAA
>N_4436
GTTATTAATGATTTTTTAAACAAAAAAATTGATGATAATCC
>N_4437
TTCGCTCTAATGGACGGTGACATGGTGTACACGAAATCGAA
>N_4438
CACGAAATCGAAATTGGATTCTCTCCTAAAAGGACGTCCGT
>N_4439
AATGATTGTAAAATTGGAGACTGTGAGGCGAGATGCACTTC
>N_4440
TGCACTTCTAATATGGTGTGCTCGTCGAGGAGTAACGGGAA
>N_4441
GTGTGCTCGTCGAGGAGTAACGGGAATTTGGAGGTAAGCTT
>N_4442
TAGAATTTAACTTCCACTATCAGAAAAAAATTTACCTATTT
>N_4443
TCCCGGACAGGCCTGTAGTTCCTTTTTTTCAAAACGTAAAA
>N_4444
AAAAATAATAAATATTTGGTCGCATGCCGGGATACAGGACG
>N_4445
TTTGGTCGCATGCCGGGATACAGGACGAAATATCACAACTC
>N_4446
CGGGATACAGGACGAAATATCACAACTCGACTCAACGAATT
>N_4447
CAACTCGACTCAACGAATTACGGTTAACATGGTCATGGAAT
>N_4448
CGAATTACGGTTAACATGGTCATGGAATCTGCCGGATGTTT
>N_4449
TGCCGGATGTTTAAAGGAATCTAGCTCAATTCTTTCTTTTT
>N_4450
TCAATTCTTTCTTTTTTTTTCTTCTACTCCATGTGTCAAAA
>N_4451
TCCCCGTGTCTTATAATTTTCTGGTGCTTTTTTCCATATTT
>N_4452
TATTTTCCTTTTTTTGTGTTCTGGCTCATTTTTCCATGGCT
>N_4453
TTGTGTTCTGGCTCATTTTTCCATGGCTCACAGAGCCCGAA
>N_4454
TGGCTCACAGAGCCCGAAAGCTTAGGATTTTGAAATTTTAT
>N_4455
ATGTATTATTACACTTTCCTCGAAAAAAAATTTTGACGAAC
>N_4456
TCACCTTGTCTCATTTGTACCTCGTTCATTGTTACGGGTTT
>N_4457
ACTATTTATGTGTTGGGTATCAACGTGTATTGACCCACGAC
>N_4458
CACGACGTGGCTAAGAAGATCGTACAACGTGAACTCTATGA
>N_4459
TAGTTTAGTAATGTAATAAACTACTCGTCTTCTCCTCCTCG
>N_4460
CTATTTACGCGGCCACAAGACCAGTAAAAAAGTGTTAACAC
>N_4461
TGTTAACACAAGTGCGAAAACTAGAACATTTATTTTCAAAT
>N_4462
CAATATCCCGCTGGCGCTGACTCCTCCCCTTTTCGGAAATC
>N_4463
AGATTTGGCCGTCGGAAAGTCGTTCGGCGGCGGTGACAACT
>N_4464
TCGTTCGGCGGCGGTGACAACTGTCAAATTGTTCACTGCCT
>N_4465
TCACTGCCTTCATTACGTGACCACGATCGATCAGGGATTTC
>N_4466
CCACGATCGATCAGGGATTTCACGTAGGCTTTCGGGAAGTT
>N_4467
TAGGCTTTCGGGAAGTTTGGCTCGTACCACGTGTAATTTGG
>N_4468
AATTGATTGAAAATTAAATTCAGAAGTTTTTTTTCTGAAAA
>N_4469
GTGTAATTCTCTACCTGTAACTGATTGTGCATCCTTGGAGC
>N_4470
AGCATCAACAGCTTGTTTAACATCTGCTTTCAGCCATAACG
>N_4471
CAGCCATAACGCATGCAGTGCAACTCCAGCAACACCCGAAA
>N_4472
CACCCGAAATAATGGTGGATCCACCGGCTCCGCCGACCGCC
>N_4473
TCCACCGGCTCCGCCGACCGCCATAAGCTCCGCCCCTTTTG
>N_4474
TGTTAAAGATCACTAATGGACTTTGACTACTCATGGGGCGT
>N_4475
GACTTTGACTACTCATGGGGCGTTTTCCAGGGCGAATGAAA
>N_4476
TCCAGGGCGAATGAAATTGGCGGGAGACGGTGGGAAACCGA
>N_4477
TGGCGGGAGACGGTGGGAAACCGAAGAAATTCGGATGACCG
>N_4478
ATGACCGGGAGTGGAAAAGTCGTCCATTTCGTTATTCCAGA
>N_4479
TCCCGTCGATTCGGAGGATACTAGGGCACCCAGGCTGGAAG
>N_4480
CCTAGAAAATGTCTTCATATCCGAAAAAGTCAAAGTGATGG
>N_4481
CTAGAAATTTAAGTTTGTGGCCTATAAACTTGAACTGATGG
>N_4482
AGGTGATGGCCTCCAAATTTCAGGTGGGCGTATATAAACTT
>N_4483
TAGAAATTATACACGTGGCCCAGATTATGAAATCACTTCGG
>N_4484
CGTGGCCCAGATTATGAAATCACTTCGGTATAAAATCCAGG
>N_4485
CTATTAAGACTGCCTAAAATCATCCCCTGGCCTAATTAGTT
>N_4486
ATTTTTATCAACTGCAGTTGCTTGTCGACTGAGGACTAACT
>N_4487
AGTTCGGCCACCAAAAATTTCCTTTAAAAAAGCCAAACTCA
>N_4488
CTTTAAAAAAGCCAAACTCACTATAAGTTAATGGTAGACGT
>N_4489
CACTATAAGTTAATGGTAGACGTAACCGAAACTGCATTGCC
>N_4490
CCATAGTAATCATCAGGATGCGTCGTGTCTGTGATCTTCGA
>N_4491
CAATCCGCCCACTCTTTTGACGTAATATTTTTGGCGATTTC
>N_4492
ATTTTTGGCGATTTCCGTGGCGTTTGCCACGAATTGCGGGT
>N_4493
ATTGCGGGTCGCCAAGCCAGCTTCTAGCCGCATAACTAAAT
>N_4494
ATGGTATAACGTTGCGATTTCGTTGAACGACTTCATGTTAT
>N_4495
CATGTTATATTCGAAGCCATCCATCACGTTAAGTATTGCCT
>N_4496
ATCCATCACGTTAAGTATTGCCTGAGCCACCGCTGAGCCCG
>N_4497
TGCCTGAGCCACCGCTGAGCCCGAGGGAGGCGGCGGGCCGC
>N_4498
CCGAGGGAGGCGGCGGGCCGCAGACTCCGCGCCCGTTTTTC
>N_4499
TGATTTGTAATTTTTAAAGTCCTGAAGCCGGATGATCCCAC
>N_4500
AAGTCCTGAAGCCGGATGATCCCACCGTTGGCTTCGAACTC
>N_4501
TTGGCGAGTTGCTCGGCGAGCCGACCTGTATAAAAGTCGGC
>N_4502
CCGACCTGTATAAAAGTCGGCGATGGGATCTGTGGAGTTTG
>N_4503
GATGGGATCTGTGGAGTTTGCGAGTAGCCGGAATGTTTCTA
>N_4504
TGCGAGTAGCCGGAATGTTTCTAGAAGGTTTTGGCGGGTTT
>N_4505
ATGTTTCTAGAAGGTTTTGGCGGGTTTTTATCTGCTCTCCT
>N_4506
CTGCTCTCCTGGTTGGAAGACACGCTGAGTTTCGGGGTTGA
>N_4507
GTGCTCGTTTTGGTTGAGAGCTTTTGCAAGGGCATGGGACG
>N_4508
GCTTTTGCAAGGGCATGGGACGTTGGGTAGCCTGGAATTTT
>N_4509
GGATGGCCTAGAAACATGAACCGATAACATAGTTACTTATT
>N_4510
ATGAACCGATAACATAGTTACTTATTTTGTGACCTCGAAAT
>N_4511
AAACTACTCGTCTTCTCCTCCTGAAAAAATTTGGGCCCGTC
>N_4512
TGGTGAGACTTATTGTGATACCCATCTTAACGTACACAGTA
>N_4513
GTACACAGTAATTGGAGAAACTTTTAAACTGATTTTTACAA
>N_4514
AACTTTTAAACTGATTTTTACAAAAAGTTCAACATTTAACT
>N_4515
ACAAAAAGTTCAACATTTAACTTACCAAGAGCTCAATATTC
>N_4516
AGCTCAATATTCCGTTGCCTCGCTTTTTGTTGCCCTCAGGG
>N_4517
TGCCCTCAGGGATTATTGTTCTGTTGCCTCCATTTCCGTTA
>N_4518
TGTTGCCTCCATTTCCGTTACCCCTGTTGTGTTGCCTTCGA
>N_4519
CCGTTACCCCTGTTGTGTTGCCTTCGAGCAGCGTTGAATCC
>N_4520
CCTTCGAGCAGCGTTGAATCCGTTGCCCCCCCCCTTTTTCG
>N_4521
CCGTTGCCCCCCCCCTTTTTCGTTGTCCCCGGGGAATATTA
>N_4522
GAATATTAAATCCGTTGCCCCCGTTATCCGTTACCCCTAGG
>N_4523
TTACCCCTAGGGATTGTTGGCCGGTCTAAAAACGGCCACCA
>N_4524
GCCGTTAGGAGTTTTTTAGGCCAACAGAAATATTCTAGGCT
>N_4525
ACAGAAATATTCTAGGCTCGCAGAAAAAGTGCCCACCTTCA
>N_4526
AACAAATCAATAGTTGGTTTCAACAACTGTCTCCACTCGAC
>N_4527
CAACAACTGTCTCCACTCGACTTTTCCACTTCCGAATCTCT
>N_4528
AGGCCGTGAAGCTCTCCGGGCACCGCAATCGCCTTCCATCC
>N_4529
CCATTTGTCACGGTACATTTCCTCTGTTGCGGCGAGCGGAG
>N_4530
CCACGGCAGAAGTTTAAAGGCCACACGCGCTTCTGGCTTTC
>N_4531
GGAAGAGTTTGCCGAGTTAGCCCGTTTGGACTAGGCCACGA
>N_4532
CCACGACCGGGGTAAATTTACGGAGCGTCGTGTAGACGATT
>N_4533
TTTACGGAGCGTCGTGTAGACGATTGTCAATGGAGCGCGAG
>N_4534
GAAAAACGCTTTGACGAAGGCCAGAAACCAGTGAGGCCACA
>N_4535
AGGCCACAATGTGATGTTTGCAAAAATGTTTTTAATGGCCT
>N_4536
TGCAAAAATGTTTTTAATGGCCTAGGAAAATCATTCTTTCT
>N_4537
TTTTTTTAATTATTGATGTTCCGCTCCAATTCGTGGCGAGA
>N_4538
CGCTCCAATTCGTGGCGAGACCAACAACTCACGCATTATAA
>N_4539
TATAAATAGTCATAAAATGTCCGCCGCCAATTCCGGCCGAA
>N_4540
AATTCCGGCCGAATGTGTATCCATTACACCGATACAGAAAA
>N_4541
TACACCGATACAGAAAAGTGCGGCGATTGCCGAATCCACCG
>N_4542
TTCTGAGCAAATTTCGTTGTCGGCGGCGACGGCGGCTTTCG
>N_4543
CGAGTGGAGAAAGTGATGGTCCAGGCCAACGGGGTAGGCGG
>N_4544
GTCCAGGCCAACGGGGTAGGCGGGCATTGTTCTGGAAACCT
>N_4545
CGGCCACGTAGCAAATCGGCCAGCCATGAACCGACTGCGGA
>N_4546
AGCCATGAACCGACTGCGGACTAGTTTTCACCCTCGTGGCC
>N_4547
CACCCTCGTGGCCTAGCTTTCTAACAAACCTGCATTAGTAA
>N_4548
AAAATACAATGAAGCGAATGCGACCGTTGAGATTAACAACG
>N_4549
AATGCGACCGTTGAGATTAACAACGTGAATACGAGAACCGT
>N_4550
TGAATACGAGAACCGTTAAGCCGACCGCCGCGACTAAAGTA
>N_4551
CGACCGCCGCGACTAAAGTACGGATTTTCATGGGTTGCTCG
>N_4552
AAATTATCATCGTCCGGAAACGTGTTATAGTATTGAACAGG
>N_4553
AAACGTGTTATAGTATTGAACAGGAGGTGGGTTACTGCTGA
>N_4554
ATTGAACAGGAGGTGGGTTACTGCTGAAAAGTCGAGTTTTG
>N_4555
AAATTTGATGTATTGAGTGGCATGATCACTATTATTACAAG
>N_4556
TTACGGGGTTTCGGTTTTTTCATTTTTTTTGTGTTTTTTAA
>N_4557
TGATTTAAAAATGGAATTTTCAAAAATCAGAGGTTTCCCAA
>N_4558
AAAAACCCGCGAATTTTTAACATTATCGATTTTTCTCTCAC
>N_4559
TTCTCTCACCTCGTCGATTGCCCTTCAGGAGTCATTATTCA
>N_4560
TTGAGTATGAATTAAAAAATCATAGAAAAAGTCAAAGCGCT
>N_4561
AGAAAAAGTCAAAGCGCTGTCAATTGGAAATTTAGGACGAG
>N_4562
GTGTAAGCGCGCTCCAATGACAAACGAGAAGAGAAGAGAAG
>N_4563
GAGAAGAGAAGAGGGGGTAACCGCCAATAGCTCTCTTTATC
>N_4564
CCGCCAATAGCTCTCTTTATCGAGGATAGTCTTCAAGTGAC
>N_4565
CGAGGATAGTCTTCAAGTGACAGAAGAGATATTCTGTGGTG
>N_4566
GAGTTGGGTGGAAGGGGGAACAATGAGGACTACGGAAGAAT
>N_4567
TGATGATGATAGGAGGATAGCCGCGAAACAAGCGATTAACA
>N_4568
AACAAGCGATTAACAGTGAACAAGATTCATTTCGGTGAAGA
>N_4569
ATTGAGAGTTTGTTGAAGGACACTGGTAAGGTGCTCGTCGA
>N_4570
TGGTAAGGTGCTCGTCGATTCCATCTTGCTGCGCGAATTGT
>N_4571
TGCTGCGCGAATTGTGGGAACGATGCGTAGATTTGCTTCAG
>N_4572
GGTTTGGTTGCCGCTATCGTCGTCGTTGAAAGCATCGTTGG
>N_4573
GTCGTTGAAAGCATCGTTGGCGATTGAGAGCAAGCCTGAAA
>N_4574
CGGATTTTTTTAGATTAGAACTTACAAACAAGGAAGATTCT
>N_4575
GAAGATTCTGATTTTCTGGTCCAAAAAGTGCGGCGTCTTGT
>N_4576
AAGTGCGGCGTCTTGTTTATCAAACAATTCGGCGAGACACG
>N_4577
TCAAACAATTCGGCGAGACACGTGTAAATGTAGGGGCTTTC
>N_4578
GACACGTGTAAATGTAGGGGCTTTCCTCGGTGTCTGAATAT
>N_4579
TCGGTGTCTGAATATGTTGGCAACCAGCTCAGGAACATCTC
>N_4580
GGCAACCAGCTCAGGAACATCTCGACGACCTGGAAATAATA
>N_4581
GGAACTTTTTTCTTGAAAAACTGAATTCTAAAACCAACCTT
>N_4582
ACCAACCTTTCCGTAGGCTTCAGCAGGAAGTGGCACATTGC
>N_4583
TAGGCTTCAGCAGGAAGTGGCACATTGCCGATGATTTTGGC
>N_4584
AACAGTGCTCTCCTCGGTGGCTCGGGCGTCCTCTCGTTGAA
>N_4585
AACAGCTCAAAATCTCGTTTCGGTAGTCGCTGATCTGGTGG
>N_4586
CCATAACTCCGAAACCGTAGCTCGCTGCTTGTCTCACTTCA
>N_4587
TTGTACATTATTGGAATAAGCTTCGGGAAGCGAGTTGGCAT
>N_4588
GGCATATGTCCGACACCGAACTCGATGGCGTCATCGAGAAG
>N_4589
CATCGAGAAGGCACATTCCCCATTGTCTCTCGAAGTATTGT
>N_4590
TCTCGAAGTATTGTTTGGATCCCTCGATGAGTTGAATGGCA
>N_4591
TCCTTCATAAGAGAGTGAGTCAAATCAGAGATGGCTCCAAG
>N_4592
GTGAGTCAAATCAGAGATGGCTCCAAGGCATGAGGCCTCCA
>N_4593
GATGGCTCCAAGGCATGAGGCCTCCAATTCCATGAAATAAT
>N_4594
GATGAGTTGAACCTCTTCCTCGGCGATTCCCTCGGTTTTCA
>N_4595
GTCATGAACGAGGCGAGAATCTCGACATCGTCCTCCTCCTC
>N_4596
GTCGTCAATGCCTTCAAGAACTCGCACCACAAACGACGCTT
>N_4597
CACAAACGACGCTTGTCAGCCAATCCTTGCTTCTCAACACA
>N_4598
TCTCAACACAGGTCAACAAGCATGGCATGATTTCAGCGGAA
>N_4599
CAACAAGCATGGCATGATTTCAGCGGAAGCCGTACGAACTC
>N_4600
TACGAACTCCGTCGTGAAGTCCGAAATCGAGATTCTTGATG
>N_4601
TGAAGTCCGAAATCGAGATTCTTGATGGCGAGCTCGTAGAC
>N_4602
GATGGCGAGCTCGTAGACGTCGACGACGTATGGCATGAAAG
>N_4603
ACGACGTATGGCATGAAAGCCTCCTTCATCTCCTTGGCGAA
>N_4604
TCCTTCATCTCCTTGGCGAACGCGACAAGCATATCGCAAGC
>N_4605
ATATCGCAAGCAGTTGCCTTCTCCTCAAGACCGCTGGTGCG
>N_4606
ACCGCTGGTGCGGATTCCGACAGTCTTTTCTCCTCCGATTC
>N_4607
TATTTTTTTAACACGTAAAACTAAAAAACACTCACTGTTGA
>N_4608
ACTGTTGAAGATATTGAAGTCTGGGCGGTAACGAGCGGCAC
>N_4609
CTGGGCGGTAACGAGCGGCACGAAGAACTGGATCCATGACA
>N_4610
AGCGGCACGAAGAACTGGATCCATGACAACTGGGAGGAATG
>N_4611
GACAACTGGGAGGAATGGTGCGAAATCGGCTCCAAGAATAG
>N_4612
CATGTAGCTGTATTGTGGATCATCGATAGCCAAATCCTTCA
>N_4613
TCATCGATAGCCAAATCCTTCATTCCGTCTCCGAGAAGGTT
>N_4614
TGCAGTAGCGTGGAATTGTTCCTTTCCGACAGCATATCCGA
>N_4615
GCATGATGTTCCTTGAAGAGCTCCTCGGCGGCTTCAGCGAC
>N_4616
CTCCTCGGCGGCTTCAGCGACGGAGGCGATGGCGGTGACGA
>N_4617
GCGATGGCGGTGACGATGTTCTCAACGACAACCTGGTATCT
>N_4618
GAAGATATTGTCCAATGATGCTCTTTGGGCACTCCTCGGCA
>N_4619
GCTCTTTGGGCACTCCTCGGCAAAGTTGACAAGAGCCGAAG
>N_4620
GTCAAGAGACTCGAGAAGAGCTGGTATGACGGCGGCGTGGC
>N_4621
CTGGTATGACGGCGGCGTGGCACTTCTTCTGAAGAGTTGGA
>N_4622
GTTGGAGCGAAGTCAGAAGACATTTGTCCGATGGCGTTGCA
>N_4623
AATTTGCTCTATGTGTGGTTCCATAGATCTTTGGCACCCTT
>N_4624
GTGGTTCCATAGATCTTTGGCACCCTTCACCGACGGCGGAG
>N_4625
CCTTCACCGACGGCGGAGAACGCGCGAAGAGCCGCGTGCTT
>N_4626
GCGCGAAGAGCCGCGTGCTTCATCTTCCAGTCTTCGCTGGT
>N_4627
ATCTTCCAGTCTTCGCTGGTCAAAAGCTTCTCGACAAGTGG
>N_4628
AGTGGAAGGAACACTGGGAGCATCACTTTTCCGTTGATGCA
>N_4629
TCCGTTGATGCAGCAAGCAACACGGTCGATGGCGCTTTCGG
>N_4630
ACGGTCGATGGCGCTTTCGGCGATGATTGGGATACTGAAAA
>N_4631
GAAGAGTCTCGAGAATTGGTCCAAGAGCTCCTGGTGCGTAT
>N_4632
AGAGCTCCTGGTGCGTATTTCTTGAGTCCTTTTGGTGCGGA
>N_4633
TTTCTTGAGTCCTTTTGGTGCGGATTCCATGTACGAGCAAA
>N_4634
TTTGGTGCGGATTCCATGTACGAGCAAATAACTTCGATGGC
>N_4635
TTCGATGGCGTTCTGACGGACCATCTCGTTCTTTTCCTTGT
>N_4636
AATGAAATTTTTAAATTGGGCCATTTAAATTACTTACAGCA
>N_4637
ATTACTTACAGCAAGAGTGACTTGAAGAACCTGAGACATAT
>N_4638
GAGACATATGAGTGTTAAGGCATTTTGGCAGAGAAGAGGCG
>N_4639
GTCGCTGGTTTCATTGCAAACTTGAAGAACATTTGGAACAA
>N_4640
AACTTGAAGAACATTTGGAACAAGAGAGGTCATAAGCCTGA
>N_4641
AGAGGTCATAAGCCTGACAACATCCTTCTCCTCATCATTAT
>N_4642
ATCATTATCAACAGCGAAAGCGATAACAGCACGGACGGCGG
>N_4643
AGCGATAACAGCACGGACGGCGGTGGCCTTGATTTGCAAAT
>N_4644
CATGCACTTTTCCAAGACAACTTTGAGGGTTGGAAGGAAGT
>N_4645
GGAAGTGGGCCAGCCTGTTTCCAAAAATTATTGGGCATCCG
>N_4646
TATGTAGTTTCCGGTAAGATCCTCGCTCTTCAAACAATGAT
>N_4647
CAAACAATGATCCATCAGCTCGAGGACTCCTCCCCATGTCA
>N_4648
CCATGTCATATCTCCAGAATCGTCGATGAGGTTTGAAGCGA
>N_4649
CGAGAACTTTGGCGAGAATGCGCTGTTTGTTCTCCTCGTTC
>N_4650
ATTCGTGTGGTGTGTGTAGGCCTCGAAAAGTGCAGCTACTT
>N_4651
GTGCAGCTACTTTGGTTGGTCCTTCAATCTTTTCATAGACT
>N_4652
TTCAATCTTTTCATAGACTTCTTCAGCTTGTTTTCGGATAT
>N_4653
GACTGCAGTTTTGTGATGAGCTCAGTGAATTGATTGACGTC
>N_4654
GTCGGTTTTGCAGATAAACGCCTGGGGAATACGCGGAATCG
>N_4655
CTGGGGAATACGCGGAATCGCTGAGGAAAATAGATTTTTAG
>N_4656
ACAAATATTGAATTTTGGGACAAAAACGCCTCGAGTGCACG
>N_4657
ACAAAAACGCCTCGAGTGCACGATTCTCAACGGAGCGCACT
>N_4658
ACTGTACACGGCGGGAAGTTCAAATTTTAAAAGGATTCACG
>N_4659
TCGCAACTTTTCGGCGACAACCGATGATGATTTATGTTTGG
>N_4660
TCTCTAATACCTATTCCAGGCAACCAGTGTCTGGCGACGAT
>N_4661
GGCGACGATGGAGAGTAATTCTGAAAGAGACGCAGTTGAAA
>N_4662
GTTGAAAAGAGTGTGTTTTTCGCTTTTTTTTTCAGACAGAA
>N_4663
TAGTAAAAACAATGTGCGAGCTGGGAAATCAGTAATAATTA
>N_4664
ATAATTAACTACTTGTGATACAAATTCCTCAAGGAATGAAG
>N_4665
TTTTTTTGAGACCCGAAGAACTCGGGGGATGTCCAATTGGG
>N_4666
CGGGGGATTGGCCCCGCCCACAGAACCGTGGCTTGCAATAC
>N_4667
GGCTTGCAATACGCCCATTTCTGCAACTGCCGCACGGTTTT
>N_4668
ACTGCCGCACGGTTTTAAAACTGTATTTTTCTCAATAGAGC
>N_4669
CCACGGTTCTGTGGGCGGGGCCAAACTCCCGAGTTGGTAAT
>N_4670
TGGTAATCCCCCCAATTGGACATCCCCCGAGTTCTTCGGGT
>N_4671
AATTGGACATCCCCCGAGTTCTTCGGGTCTCCTTTTTTTTA
>N_4672
CATCAAAACCAGTGGAGGGGCGAAATTTGATAGATCGCAGG
>N_4673
AATGAGCATTCTACGAGTTTCGCGCCATTTCTGCGTAGCGC
>N_4674
CGCGCCATTTCTGCGTAGCGCGCACAATATTGTGCAATAAA
>N_4675
CAATATTGTGCAATAAATCTCGGTATTTGCGTACATGCATC
>N_4676
GCAAATCATATTGGAAATTTCCCCGAAACACGGGGAGGCAA
>N_4677
CGAAACACGGGGAGGCAAAGCTAACGTGGCTGAAGAAATTT
>N_4678
TAACGTGGCTGAAGAAATTTCTACAGTAGTCCCATTTGGCT
>N_4679
TCTACAGTAGTCCCATTTGGCTGACTGAATATTCAACGCGA
>N_4680
ACGCGAATAAGTTTTGTACACTATTGCGTACTTTGCGTACG
>N_4681
TTATTTAAGCGAATAAAAGTCGAAAAAAAATGTTTTGTGAT
>N_4682
AAAGTGCATATTTTATGTTTCTCATTATGTTTCCACTGATT
>N_4683
CTAGTTTTTCTTCCGATTGACTGAATAACACATTTAATAAC
>N_4684
ATTTAATAACATCAATATAACGTTTAAAACATTCATTGTCT
>N_4685
ACGTTTAAAACATTCATTGTCTCGAAAACCAATATAAAACT
>N_4686
TCTCGAAAACCAATATAAAACTCGTCAGAGAGGGATACTTA
>N_4687
AAGGAAAAGAGAGAGAAGAACATTAACCGAATGGGGAGGGG
>N_4688
GGGAGGGGGGAATAAGAAATCTGAACAGGAACGAAATATAA
>N_4689
CAGGAACGAAATATAAAGAACATTATTAGAAAGAACAAGCA
>N_4690
ATTAGAAAGAACAAGCATGGCTTGATCTTCTTGGCAGTCGT
>N_4691
TCGGCGTCCTTCTGATCATGCTACCGAGCAACGTGGCACGA
>N_4692
AGTTTCACAACGGTTTGATACTTTCGCTCCACGAGGGGGCT
>N_4693
ACTTTCGCTCCACGAGGGGGCTCCCAATTCAGCGAGGGTCC
>N_4694
GCTCCCAATTCAGCGAGGGTCCTCTCACGAAGTTTAATTTT
>N_4695
TAAAATTAAAAAATAAGTAACACCTCAAGAATTCCATCGAA
>N_4696
TAAGTAACACCTCAAGAATTCCATCGAAGTTGTGCTCCTTT
>N_4697
TTTTTTTTTACGGAATTGAACAGGATCATTGAGGTACGGCA
>N_4698
TTTTCCAATTTAAAGAAAATCCACATACTTATCCTCGGAAA
>N_4699
CTGGTTGCTGAGTGGAATTGCTTCAAAGATTTTGATCAGAT
>N_4700
TGCTTCATGAACTTCAGACTCGTGCTTTCCAACCTCTTCCA
>N_4701
ACCGATCTGACTTGTAGTTTCTTCTTAAATAGTGGCTGATT
>N_4702
TTAAATAGTGGCTGATTGAGCAGTCGACCTTGCAGTCCTAC
>N_4703
TGCAGTCCTACCTTCTTTGGCTTCTTCTGCGGCACTTGAGC
>N_4704
AGCACTTATTGCTGCTTAACCTTCCTTATTAATACTTCGAA
>N_4705
CTTAACCTTCCTTATTAATACTTCGAACAGCTTCTTCTTGT
>N_4706
GAATTTTGTCTTGAAATCTTCCAATGCAGCGACAACGTAAT
>N_4707
ATGCAGCGACAACGTAATATCTGGAAATTATAAAAACATTA
>N_4708
AAATACGTGAGATTGAGTTTCGAGACTTTTTTATTCAGAAT
>N_4709
TTGCCTTTGTCCGGTTTAATCCATCGAATTTCGAAGCGGTT
>N_4710
AAGCGGTTTGCGTAGATTAGCTGAAAACATTATGCTTATTC
>N_4711
CTGAAAACATTATGCTTATTCCACGTAGTAACAAGAAAAAA
>N_4712
AAATTCTTAACCATAGGAGGCGGTGGCTAGCCGGCGCACTC
>N_4713
CGGTGGCTAGCCGGCGCACTCTCGCGGCCACGTTAGCTTTG
>N_4714
TCGCGGCCACGTTAGCTTTGCCTCCCCGTGGAAAGGAGCCA
>N_4715
TGCCTCCCCGTGGAAAGGAGCCATGATATTACGGAAACACT
>N_4716
CTATTTGAATTCTGAGAACGCGAAATATCTCGTAGCGAAAA
>N_4717
CCTTCAGGCACCACATCTTACACTCAAAATCGAGGTGAATT
>N_4718
CTCAAAATCGAGGTGAATTTCTGTGTATTTGACAGCAAAAA
>N_4719
TGAAAAACAATTAAATAAGGCAATTTGAAGAGGAAAAAACT
>N_4720
GCAATTTGAAGAGGAAAAAACTGGGGCAGATGTGAGATAAG
>N_4721
AAGAAGAAGCGGGGCTTCGACAACCGTAAACTAATCAGAGA
>N_4722
GAGAAATTTGAAATTTAAGACAAAAAAGTTAACAACGGGGG
>N_4723
TTTTTTTTAGAGAGAAAGAGCGAGTAATCGGGCAGCAGCAG
>N_4724
AAATATCGGGGAAATTATTGCTGAATAGACTGCAAATAGGT
>N_4725
AAATAGGTGACAATCTCGGGCGGTACAGAACGAAGTGTCTC
>N_4726
CGGTACAGAACGAAGTGTCTCTGGACAATTTCCGGGTCCAC
>N_4727
TCCGGGTCCACGGACAAGAACGGCCTGCGCAAAGTAGGCCT
>N_4728
AACGGCCTGCGCAAAGTAGGCCTTGTGGTTGGCGATGTTGG
>N_4729
GCGATGTTGGCGGCGACGGGCGGTTGCTTGGGAGCGTAACT
>N_4730
GACGGGCGGTTGCTTGGGAGCGTAACTCAGACGACAGAATG
>N_4731
CTCAGACGACAGAATGGGTTCACAAATTCTCCCTCGGCGTT
>N_4732
GCGTTGTACATTGAAGCTTGCTCTTCTTCTGGTGATAGGAC
>N_4733
TGGTGATAGGACGGCTCGATCGGAGGCTGAAGCAGCTTCCA
>N_4734
GAGGCTGAAGCAGCTTCCAGCAGCATTGCCACCTCGTATGA
>N_4735
ATGACAGAATTCCGTATTGACCACTGCAAAAAAAATTTATA
>N_4736
GGCCCCGTTGTCGTTTGTTTCAGACCTGGCAAATCAATGCA
>N_4737
AAATCAATGCATACGACCTTCTCGATGAGCATTCCGAACAT
>N_4738
AATATTCTCACACGATTGAACAAGATCCTGTGCACTCCGGG
>N_4739
AAGATCCTGTGCACTCCGGGCGATCGTAAATCGACACAAGA
>N_4740
TCGAAACATTGTATTGAGCACAAATGTCATCGCGGAACCCT
>N_4741
ATCGCGGAACCCTCGAAGTGCTCAATCGACGGAAGAATCGT
>N_4742
TGCTCAATCGACGGAAGAATCGTCGCCGCCAACTGGAAACC
>N_4743
TCGTCGCCGCCAACTGGAAACCGTATTGATCCAAGGTTTTC
>N_4744
CCGTATTGATCCAAGGTTTTCGAGCCCAAAAGCCGCGCCAA
>N_4745
CTCAAGATCAACCCAGAATTCTCCGAGACGACTCGCTGAGC
>N_4746
CTCCGAGACGACTCGCTGAGCATTCACGGAAAGGATCACTT
>N_4747
CACTTCGAGAACCGAAAGTGCCGCTGGAACATTCGCTGATC
>N_4748
CCGCTGGAACATTCGCTGATCTCGCCCAAAGACGTTCGGAT
>N_4749
GCCCAAAGACGTTCGGATAGCAGAAACGGAAGGAACGGTGA
>N_4750
AAGGAACGGTGAGAATTGATCGATCGATGAGTTTCTAGCGA
>N_4751
TCTAGCGATACATGAGGAGACGAGAACTCCCGTGATTTGGA
>N_4752
AACTCCCGTGATTTGGAGAGCATATGGGATGAGATCTTCCA
>N_4753
TCCAAATCCTCGCGGAAGATCACTTCGATCAGTGGAAGGAG
>N_4754
GAGTTGAGCATCCAGTGAGGCGCCGATTGTTCGGGTCTGGA
>N_4755
CGGGTCTGGAACAGGAAATTCGTTAAAAAATATAAAATGTT
>N_4756
AATTTGAGACCAAAGTGCGGCACGGAAAAATGGGCGGAGTT
>N_4757
AACACACAAATCGTCTCAAACAAAAAGTGCGTGTGCACCGA
>N_4758
AACAAAAAGTGCGTGTGCACCGAATCCGCCGGATTTTTCGT
>N_4759
ACCGAATCCGCCGGATTTTTCGTCGCCGACTCGACCAACTG
>N_4760
TTCGTCGCCGACTCGACCAACTGTGCGAGCTTGACCGCAAT
>N_4761
GTCCGCATGCCGAATCGTGTCGTCATCGAGAATCACAATGA
>N_4762
ATCAGATACGGCGAGTTTTGCGCTTTGGCATCCTTGTCGAA
>N_4763
GCTTTGGCATCCTTGTCGAACGCGGTGACAAGGTTCTGAAG
>N_4764
TCGAACGCGGTGACAAGGTTCTGAAGGATCGAGGAGACTGG
>N_4765
CGAGAAGATTTTGTTGGAATCAGCGAGAAGGATCTTTTCAA
>N_4766
GAGAAGGATCTTTTCAATAGCGTAAGCTGCGTACTTGTGCA
>N_4767
TCAATAGCGTAAGCTGCGTACTTGTGCAGAATCGGAGTATT
>N_4768
AGAGCGTCCGCCGACTTGATCGCAGTCATAAGGTGCTCTGG
>N_4769
TTGATCGCAGTCATAAGGTGCTCTGGAGCCAGCTGTTTCCT
>N_4770
TGCTCTGGAGCCAGCTGTTTCCTGAAAGTGACCGCAAACTT
>N_4771
AGTGCATCAGCTTTAAGGATCGGAGTTTGATTGACATCGGC
>N_4772
CACTTGTGTGATGAAGAAGTCGTTGATGTCCACCAGCGGGT
>N_4773
TTGATGTCCACCAGCGGGTTCGTCGCCGTTACTCCACTCTT
>N_4774
CGCCGTGATCAGCGAGTAGACAATGTCGATCTTGATCCAAT
>N_4775
AATGTCGATCTTGATCCAATCACCACTTCCCAGCAGGTTCT
>N_4776
TCTGCACGATCTCCCCCAGACATGGAAGCATTTGCGCCTCG
>N_4777
CCCAGACATGGAAGCATTTGCGCCTCGAATCTTCGGCAGAG
>N_4778
CCTCGAATCTTCGGCAGAGACCTCGCGCAAGATCGATGGCT
>N_4779
GCAGAGACCTCGCGCAAGATCGATGGCTCCACGGCGTCGAG
>N_4780
TACATCGGTACCCTCGATGTCTCGCTTCATATAATCCAGTG
>N_4781
TCCAGTGGCTCATCCTCGAACAGTTCCATATCCTGTTGACG
>N_4782
TCCATATCCTGTTGACGAAGCAGAAGGTTCTGAACGCACAC
>N_4783
GAGAGTCTTCAGAACGCCTTCACCAGTGAAGTGTCCCTCGT
>N_4784
TGTCGCTGGCTGACCATCGACAGAAATTCCAGCGCGGCGCA
>N_4785
ACAGAAATTCCAGCGCGGCGCACACCATCGTATCGTATCGA
>N_4786
CGCGGCGCACACCATCGTATCGTATCGAGTGTCGGGGCCGG
>N_4787
TATCGTATCGAGTGTCGGGGCCGGTAGACTTGAGCAGATTC
>N_4788
TCGGGGCCGGTAGACTTGAGCAGATTCCAGACGGCAAGGAT
>N_4789
CGGAGATCTCCTCCTCGTAGCGTTGCGAGTAGAGCGTGAAG
>N_4790
TCGTAGCGTTGCGAGTAGAGCGTGAAGATCTCACAGATCTC
>N_4791
CTCGTCCAGAGTTGTAGGTTCTCCCGAGTTGGAGGTCTGCG
>N_4792
CATCCAGTCCTTGAGATGATCCTCGAAGTATTCCGGAATCT
>N_4793
CTCGAAGTATTCCGGAATCTCCTGTGAGCACAGAGAATGGT
>N_4794
TGAGCACAGAGAATGGTAGACTTTTGCAATGAGAAGTAAGA
>N_4795
TTTTGCAATGAGAAGTAAGACTCGGAGCCATTGGGCGATCT
>N_4796
CTCGTCGGCTCCGAGTTGATCCTTCCGCTGTCCCACCTCCA
>N_4797
ACCTCCATCATGTTCCGTAGCAACAGAGTTAGAGGCTCTTG
>N_4798
CGTAGCAACAGAGTTAGAGGCTCTTGGGTCTGAAAAATCGG
>N_4799
TCGGTTCTTTTTATTTGTAACTGAAAAATCTGGGGAGAAAA
>N_4800
TTTTGGTCATTTTTTAGGGTCAAAGCGGACAAAAATTCAAC
>N_4801
GAAATTAGCCAAATTTTGAGCCAAAACGCAACTCACGCTCA
>N_4802
CGCAACTCACGCTCAGTAGACACTTCTTCAGCTCTTTCCAA
>N_4803
CGGAAAATCTGCTCCATCGACGCCAGCGAGGCCACCAGGTG
>N_4804
GGCCACCAGGTGATTGAGATCCGCTCCGTTCAGGAATTTCG
>N_4805
TCCGCTCCGTTCAGGAATTTCGACAAATATGGAACCAAATC
>N_4806
TTGAACATCGCTTCGAGAAGCATGCTTCTGAACTGCTCCTC
>N_4807
GTCTTCCTGGCCCATTTCTACCTCTGGTGCCGGGCCCTGAA
>N_4808
TCTGGTGCCGGGCCCTGAAACAATTTAAATATAAAATTCAC
>N_4809
AAAATTTTTCAAAGCGACAGCCGCGGCGATTCGGATCTGCG
>N_4810
ATATAGCCTGGATTTGATTGCAGCGAGCGGAGCGCTTCTTC
>N_4811
GGAAGAATTAGGTGAAAGGACAAAGATAGTTTAGCTTAAAA
>N_4812
AAAGGACAAAGATAGTTTAGCTTAAAACTTGAAATCTAAAA
>N_4813
TTTAGCTTAAAACTTGAAATCTAAAATTTCCGGTCAAAATA
>N_4814
GCAGGCCCGCGGGGAATAAACTCGCAAAAATTCGCAAAAAT
>N_4815
TCAAAAGTGTGAAGTGTTTGCGTACAGCGCACCCGACCCGA
>N_4816
TGCGTACAGCGCACCCGACCCGACGCGCAAATTTTTTTCAT
>N_4817
CCCGACGCGCAAATTTTTTTCATTATGTTCTCTGTTTTCAC
>N_4818
TTTCAATTTTCAAAACTTTGCAAAATAAAGGCGTCGTTGCG
>N_4819
CAAACTTCCCAATTTTTATTCTTAAATTTTCCTGGATACCC
>N_4820
ACATGGGTGTTGATAAAAAGCAAAAGCAACGAAAAACCAAT
>N_4821
TCGATTTTCTCGCAGATTCTCGGCCGGAAAAAGGGCGCACA
>N_4822
AAAGGGCGCACAAGTTGGAGCACCGACTGCGTCACGAAAAC
>N_4823
CACCGACTGCGTCACGAAAACGAGCTCACGAGCAACGTGAA
>N_4824
GAGCTCACGAGCAACGTGAACAGACGCTAGGCGTAGAATAT
>N_4825
ACGCTAGGCGTAGAATATGACCGGAAAAATAAGATTAGCAA
>N_4826
GACCGGAAAAATAAGATTAGCAAAATTGTCGACAAACGGCT
>N_4827
AAGGGAAAAGCGCTCTCGGACATTGAAAAATACGACAAATC
>N_4828
CTCAAATATGGTAAAAGTGGCTCATTTCGGTGGTGGAGAGA
>N_4829
GAGAGAAGACCGCCGAGGAGCACGTCCGCGAAAAAATCAGC
>N_4830
CACGTCCGCGAAAAAATCAGCCGAGAGGATATGATTTCGAA
>N_4831
CAGCCGAGAGGATATGATTTCGAATTTGATTGCGAAAACGA
>N_4832
AGCTGGCGCGTCACGAGAAGCAACAGCAGAAGGATGAGCTC
>N_4833
GTTGGATTCCAAGTATCAGGCTTTGATGGGCAAAATGAAGG
>N_4834
AAATGAAGGCTTCATTTAGGCCGACCGGGCGCCAGCCGCTG
>N_4835
GGCCGACCGGGCGCCAGCCGCTGGAAAAAGATGATTACGAC
>N_4836
CCGCTGGAAAAAGATGATTACGACAAATTGGTACGGGAAAC
>N_4837
CCAAGTTTTAGCTTTGTAATCAGAGAAAACACTGTAAAATT
>N_4838
AAAAATAAAACATTTAACTTCTTATCGCGAAAGAAATTGAG
>N_4839
TTAAAATAACTATTTTTCGACAAAAAAATTAAGAAAAAGCC
>N_4840
TTATTATTTTTCCAGACAATCACCTTGAAAACCGAAGCCGA
>N_4841
AGAAAAAGAACGTCTGGAAACTCTCGAGGCCGCCCGTATCT
>N_4842
ACTCTCGAGGCCGCCCGTATCTCGAAAAATAATGCATTTTT
>N_4843
CGCAAAATCTCATTTATCAGCCGATGCCGACGTTGATATCG
>N_4844
GCCGATGCCGACGTTGATATCGATGCTGGATCGAAGGCCGA
>N_4845
GATGCTGGATCGAAGGCCGACGCCAGAAAAGTTCAGGCGAA
>N_4846
AGATTTGAGGTCAAATTTGACGATGAAGGTGGCCTGATCGA
>N_4847
TGGCCTGATCGATGAGGATACGGTGGAAAAATCCAGGATTT
>N_4848
AAAGAAAAATCTGGATGGTTCTGATGAATCTGACGATGACG
>N_4849
TCTGATGAATCTGACGATGACGAGGATCTAGAAGATGAGGA
>N_4850
TAGAAGATGAGGAAGAGGATCTGGATGATCTACTGGAAGAT
>N_4851
TGCCATTCGTATTCGAAATGCCGAAAAACTATAAAAAATTC
>N_4852
TCTGTGCTCTTCTGGAAAAACACTCGGAATCGATGGATTTA
>N_4853
TGGAACGACTCGTGAAATGTCATCATCCGAGCCTTAAAGAA
>N_4854
ATAAGAAGCGTCTGAATAAGCTTTTCCTCTTGTGTTTAAGA
>N_4855
AAGATGGTTTGATGATATGTCGAAGGAGGAATTGACAGCGG
>N_4856
AATGAATTTAGCGCAGGAAACTATGCATGCGTTGATGAAGG
>N_4857
GTAGCGATTGGATGGAAAAGCTGAAAAATTACCGCACTTTT
>N_4858
TTTTTATACCCCAAAAATTGCAAAAAAGTCCCGATTTTTTA
>N_4859
AATACGGAGTCCGATGTGTGCGTGCTCTAATCCGTCAACAC
>N_4860
CGTGCTCTAATCCGTCAACACTGGAAAGGCCGCCAGGATAA
>N_4861
GGAAAGGCCGCCAGGATAAACAGAAGAGTAGCCCAGTGTCA
>N_4862
CCTGGCATCCTGTAGTGGTTCCGGCTCTTTTTTTGGCAACT
>N_4863
TCCGGCTCTTTTTTTGGCAACTGAAGCACTTTGCTCGGCGA
>N_4864
TTGGCAACTGAAGCACTTTGCTCGGCGAAATGTGCCAATTT
>N_4865
TGCCAATTTGAATGCGTTGGCTAAACAAATTCAATTGGCTA
>N_4866
ACAAATTCAATTGGCTAATGCTATTGTTGAATATGTGTCTG
>N_4867
ATATAAAATAGGAAAAGTAACGAAAAAAAAAGCCAAAACCA
>N_4868
TCGATATCGAAAAAAGATTACTATAAAAATTCAAAAAAGCA
>N_4869
CCACACACGGAAATGTTATGCTTTGAGGAGAAGGTAAATTT
>N_4870
TATAAATTAAAAATTTTGTTCAAATAAAAATGATTTTTTTT
>N_4871
AAAATTAAATTTTAAATTTTCACAAAATTGCCAATGATAAA
>N_4872
TTAATAGATTTCTGAAAAACCGAAAAACCACCGATTGAAAA
>N_4873
TCAATTTTGCACATACAAAACGGTTAAAAAAAAACAAAAAA
>N_4874
ACAAAACGGTTAAAAAAAAACAAAAAAAATTGCCGAGAGCC
>N_4875
AGCCAAAAAAATTTAAGTTTCAGCGATTTTGAAATTTTTTT
>N_4876
TTTTTAGGAAACACGGTCTCCTCGGGTGGAAACGAAGGGGG
>N_4877
ACGAAGGGGGAGGGAGATTGCTTGCGCGTTTCACCGATGCG
>N_4878
CATTTCTTCTATGAAATTTTCTTGAGAAAGCAAAGGAAAGA
>N_4879
ACTACATAAAGTGGGGAAATCTCAAAAAAATTTGAAGACAA
>N_4880
GTGGGAAACTAGCAGTGAAGCTTCCAAAAATTTCAAGCCTT
>N_4881
TTGTAACGATTAAGTTGAGGCACAGAATAAGATGGTAATAC
>N_4882
CTTTGTATGGCTTATTTGAGCCCAAACGTACAGTAGTATGT
>N_4883
TTGTGCCAACAAAATTGGAGCCGAAAAACCCATGATAAAAT
>N_4884
CCATGATAAAATGTTTAATACGTGTATTGCTCTAATAAAAT
>N_4885
TACCAAATATTAATTAGATTCACTGTCTCGACTCTTTTTAA
>N_4886
TTTTTAATTCAGATTAATAACTTTTAGCTCCTCTTTTTAAC
>N_4887
AAAAGAGTTCGATCTGAGTTCTTTCAACAGGTACATAGACG
>N_4888
CTGAGTTCTTTCAACAGGTACATAGACGAATTATATCTTAA
>N_4889
CTCTATAAACGTTATCATTGCAGGTTATGAGAAAAACAAAT
>N_4890
TCACTCTTCAACGGTGAAATCTCGGTGGACGCAATGAAGCT
>N_4891
GCAATGAAGCTGCAGCATTTCAAAAAAATTTTAGAAGCAAT
>N_4892
CCAATTTTTCAGTACACTGGCCCCGCACTCCAGCCAATCTC
>N_4893
CTCCAGCCAATCTCCCTGACCACAATCTTCAACAATTCCCC
>N_4894
CATCTCTAAAGCTTCACGTTCTTCGTGCTCTGCTCTCCCTC
>N_4895
ATCCAACATCTCCGTGTAATCTACTCCAACCAAAATGAGAC
>N_4896
GATTTTGGAATCAATTCAAGCCAAAAATCTTCCAGCCGAGG
>N_4897
TCCAGGAAGAGCTGGAGACTCTGTGCGCCTCAATGAAGGCT
>N_4898
CCAAGTGCCGTCTGGTGCACCTGTCGCTGGTGAAAACCGAA
>N_4899
GCACCTGTCGCTGGTGAAAACCGAAAAGAGCATGCTGAAAA
>N_4900
CCCCGTTTCGAGTGGGATTTCGATCCGGAACGCCCACATCA
>N_4901
CCACATCACGGACCCAAAGACGAGAAGAAGAAGCTGACGAA
>N_4902
CGCGGAGCCATCAAGGAGCTCAGAAAGGATACGGCATTCTT
>N_4903
CGAAACGTGTCATGGGCGGTCTTATGCAGCAGCAGGGTGAA
>N_4904
GTGAATGGAATAAGGAGAAGCGTACGGCGGATGTTGAGAAG
>N_4905
GATGTTGAGAAGAAGAAGGACAAGAAATAATTTAAATTTTC
>N_4906
GAAATTTTCCGTTTCACATACGTTTGTCAATATCTCGATTA
>N_4907
TTGAAGTTTTCCAATTGACTCGCGCATTTTCTAAAAAGTTT
>N_4908
CATTATAGTTCGTAAGTCAGCAAATTTTGGCTCAAACTTAG
>N_4909
CTACGAGTCACACAGTTGTTCCGTAATTAGCTTCACTTACA
>N_4910
CATCTCCTCAACTCTGCAAACTCTCAAACTTTCGGGAAAGG
>N_4911
TCAAACTTTCGGGAAAGGGTCTCGCCACGAAATCACGGGTG
>N_4912
AAAGGGTCTCGCCACGAAATCACGGGTGGGCGGCAATTGCA
>N_4913
TTTTCAATCCCGGCAAAATTCCGTTTGCCGGAAGTTTTTAA
>N_4914
GTTTGCCGGAAGTTTTTAAACGGGATCTTTTATAAGACGGA
>N_4915
CCGTTTTCTCTAAATATTTTCATAGAATTTACTGACTTTTT
>N_4916
CCGTTCACCCCTGTATTGTACCATTTTTGGCGAAAATGCGC
>N_4917
ATAATATATGCATTTACGTACGTTCGAGAATATTTTGGGAA
>N_4918
TCGAGAATATTTTGGGAATACACATTTATCATCATTCCCAC
>N_4919
TGCCATAGTATCCTCATCCCCGCCCCGCCCCGCCCCTTTCT
>N_4920
CCCGCCCCTTTCTCTCATTTCCTCTTCCAAATCCTTAATGG
>N_4921
TCCTTAATGGCTCATCCGGTCATTGGAGAGATATGGCAGAT
>N_4922
CGGTCATTGGAGAGATATGGCAGATGTGGCGGTTTTGACGA
>N_4923
GGCAGATGTGGCGGTTTTGACGAATGTTCTGGAGAACTCGA
>N_4924
TTGACGAATGTTCTGGAGAACTCGAATTTTATATAACTATT
>N_4925
ACTTTCTGACAATTGTGTGTCGATTTACGAGGGTTATGTAT
>N_4926
GAAAGTGTATTTTTTAAGGTCAAAAAACTAGAAAAATATTC
>N_4927
TCGATAAAGATTAAATATTTCGTAAATCGACACACATGTCT
>N_4928
ATGTCTCCGCCGCGAAAAATCGAAATTTCATAGAGGCATAA
>N_4929
TTTTTATTTTTTATTTTAATCCAAATCCCTATTCATGCTTA
>N_4930
TTTTAATCCAAATCCCTATTCATGCTTAGATTTTTAGGTGT
>N_4931
CCCGTTTTCTGCAGAAATGACGACAACGGAAGAAGCTCCCA
>N_4932
AATGACGACAACGGAAGAAGCTCCCAAATCGCCGCTTTTCG
>N_4933
GCTCCCAAATCGCCGCTTTTCGAGGCAATCGACAAAAATGA
>N_4934
CTGAAGCAGCGCTGGCACTGCTGAAAACGAAGGAACAAGCC
>N_4935
AAACGAAGGAACAAGCCGCTCAACGGGATCCCAGTGGAATG
>N_4936
ATCCCAGTGGAATGAGTGTGCTGGCAGCTGCCGCGTATAGG
>N_4937
AGCTGCCGCGTATAGGTATGCACCTTTAAAGCGGCGACGGT
>N_4938
CTTTAAAGCGGCGACGGTTACTGTATCCTCGCAGATTGTTT
>N_4939
TTAAAGGTACATACCGTAATCCGTTGAATTTCAGAGGAAAT
>N_4940
AGAGGAAATCTTACGTTGGTCGAGAAAGCGATTGAGCTGAA
>N_4941
GAATGATAAAACCGATGGAACTCTGTACACTCCACTCATGT
>N_4942
GTACACTCCACTCATGTTTGCCGCCTTATCAGGTAGGGCAA
>N_4943
TGCCGCCTTATCAGGTAGGGCAAAAATTTTTTAAAAAAATT
>N_4944
GACGCGCAAACTTTTTTTTTCAAAGCAAAATTGTCAAACGT
>N_4945
GCAAAATTGTCAAACGTTTGCAGGAAAACAGGACGTATGCC
>N_4946
ACGTTTGCAGGAAAACAGGACGTATGCCGCCTGCTAATGGA
>N_4947
GTATGCCGCCTGCTAATGGACTCCGGAGCCCGTATGTATTT
>N_4948
ATGTATTTGGTGAATGGAATCGGAAAAACCGCCTCTGAACT
>N_4949
TCGGAAAAACCGCCTCTGAACTGGCGGCATTTGTGGGTCAT
>N_4950
AACTGGCGGCATTTGTGGGTCATCACGAGTGTGTGGCAATT
>N_4951
CATATAACAATTGATGTGATCGAAGATCTTTTGCGGCCAAA
>N_4952
ATGTGATCGAAGATCTTTTGCGGCCAAAAGTGAATGGAAAA
>N_4953
GAATGGAAAATATGAAGGAGCTGAGGAATATCCGGATGAGC
>N_4954
TATTCATTCATTGTGTGGATCACATGAGATTCATCCTGTTA
>N_4955
GTTCTTTTTGTTATAATAAACCAGAATTTTCTCGAAATTTT
>N_4956
AAACGCCTTGCCTTTGTAAACTATGACGTCACTACTTAACA
>N_4957
ACTATGACGTCACTACTTAACAAACGGACACTATTTTTTTA
>N_4958
CAGCTTCGATGTAAGGAAAGCAATGAAATAATGTCGCTCAA
>N_4959
GGAGTCGAACAAGGAAAAGTCGCCAGAAGAAGCGTCTCTAC
>N_4960
GAAGAAGCGTCTCTACAGTACGCAAAACTGATTTCCACGTG
>N_4961
ATTTCCACGTGGCAAGAGGGCGATGAAACTAGGCGAGCACT
>N_4962
GAAACTAGGCGAGCACTTGACGTGATGCTGAGAAATGCGGT
>N_4963
GATGCTGAGAAATGCGGTTGCTTCGTTCCCGTATAAACATT
>N_4964
ACATTCATTACTTCATGATACTCTACAAAAAGCACTGCAAA
>N_4965
AAAAAAGTCAAATTGGTGAACGACCAAGTGCCTATGAATAC
>N_4966
CTATGAATACATTGTTCAGGCACTTTTCGGACAACGAATCG
>N_4967
CCTGGAGCCAAGAAACGGTGCACACAGTGCAAAGTATGGAG
>N_4968
TATTTAATAATTTAATAAAGCTCGAATTTGGGAAATAATCA
>N_4969
TATGAATTTTCCCACAAACTCGGCATTTGGCTCTAGCTTCT
>N_4970
AGCTTCTTGCCCAAGTTTAGCCCAAAAAATATTAACTTGAA
>N_4971
TGAAGCTGTCTAAACTTGGGCAAAAGTTAGACAAAACTTTG
>N_4972
GGCCCAAACTTTTCTTATTTCGTTTCAAATTTGGGCCAAAG
>N_4973
TATTTCGTTTCAAATTTGGGCCAAAGTTTGGCAAGAGTTGG
>N_4974
TTGGCAAGAGTTGGGTGAAACTTGGGTTAGACTTTGGTAAA
>N_4975
TTTTTTGGGCTAAACTTGGGCAAGAAGCAAGAGCCAAATGC
>N_4976
ACTTGGGCAAGAAGCAAGAGCCAAATGCCGAGAAACTCGAA
>N_4977
ATCTACGTTTTCCGGATCTACCATTTCCGGATCTACGTTTT
>N_4978
CATTTCCGGATCTACGTTTTCCGGATCTGGCACCGTGCCAA
>N_4979
GCACAAAACGCTTTTTTGTTCACTCGACGCACGTTGTTTTT
>N_4980
CTAGAAGAAACGCTTAACAACACGCGACGCGTAACAACGGA
>N_4981
TAACAACGGAGCATCGTTATCACGTTTTTCTCCGAGAAAAA
>N_4982
GAGTTGGCACGGTGCCAGATCCGGAAATGGTAGATCCGGAA
>N_4983
GCCTACTGTTCCCAAGAATGCCAAAAATTCGACTGGCCAAT
>N_4984
CCAATTCACAAAAAAGTGTGCTCATTTCTGAAAACGCGACA
>N_4985
CAAGAAGTGTCGCCCACCGACGAGACCGCCATGTCGCTGGA
>N_4986
AAAATCGACGTGTAGAAGTGCCGATATTTCGATCTCAATAT
>N_4987
TGCATTAAGAAATATGGAATCCAAAAATTAATCTAAAAACC
>N_4988
AAAAACCACTTCGTCAAAAACTGATGATGGAAACTCGTTGA
>N_4989
GAATACTATAAAAAAGAAAACTATAAAAAGTGGCGAAAATT
>N_4990
AAATGGTTCATTTTAGTTGTCTAATGATACAACAAAGTAGA
>N_4991
CTGATAAATACTTGAAAAGTCTAAAAACAAAAGTTTTTTCG
>N_4992
AAGTTTTTTCGTTTTTTTAACGGATTTTTAAAATCCAGAAG
>N_4993
AATCCGACTTAGAATATGAACGGACCCAAGTGTATCATAAT
>N_4994
ATGAACGGACCCAAGTGTATCATAATTATTTTAATTTCTGT
>N_4995
TATCAGAATTATTTTAGTTTCCTTAGTGTGATTCCCAAACT
>N_4996
TTAGTTTCCTTAGTGTGATTCCCAAACTGCTTAAATTCTAG
>N_4997
GAAATATTTCTTTACTGGAACACTCTTAGCCACTGTACGCT
>N_4998
ACACTCTTAGCCACTGTACGCTGCCGAACGAATAATAAGAG
>N_4999
AATACAGAACACCAATTATGCCCGAGAAAAAGATCCTACTC
>N_5000
GATCCTACTCAGAATATAAACATAGTCAAATTTATCGGATG
>N_5001
AAGATTCCCGAAGACACTTTCCAATTACCCAAATTGTTCAT
>N_5002
TTTAATCTTTTAAAAAGAATCGAAGGAACTCTCATCGGGTC
>N_5003
GGGTCATGTGGTTGTGGGGACAAAGAGGGAGGCTTACATCA
>N_5004
GAGGGAGGCTTACATCAATACCAAATACCTGTGGTAGATCA
>N_5005
ACAATACCTGTGGTAGATCACACCCTATCCACAAAGAAAAT
>N_5006
ACCCTATCCACAAAGAAAATCTGTGGACGTCCTCAAAGGAG
>N_5007
GTGGACGTCCTCAAAGGAGGCCGCCCGCGCCCTTGAGCTGG
>N_5008
CGCCCGCGCCCTTGAGCTGGCCAACAAACCCTTCGAGCTGG
>N_5009
TCGAGCTGGGTGGAGGAATACTCCAGCCGAGCGACTGAAAA
>N_5010
TCCAGCCGAGCGACTGAAAACGGCGGTAACGCCACGTTGTC
>N_5011
GCCACGTTGTCGCACAATAACAACAAAAAAGCCCGCGGGCC
>N_5012
CAACAAAAAAGCCCGCGGGCCCCAAGAAGCTCAAGAAGCCC
>N_5013
GCCCCAAGAAGCTCAAGAAGCCCACGGCTTAATTTTCAAAT
>N_5014
GAAGCCCACGGCTTAATTTTCAAATCAATTACCTTACTATG
>N_5015
CTACGAGTCGTCGTTGATGTCATCCTTCCGTCCAACCTCCG
>N_5016
CCAACCTCCGTCAAACAGTCCATCTGACCATCCGTCCAACC
>N_5017
ATTAATTTTCCAGTCGATTGCAAGGCATCTGCTCCCACGGG
>N_5018
ACCTTTCAACCAGTACTTTTCAAGAGTTTTTGGTAATTTTT
>N_5019
CAGAACCCTCATTAATATTTCACTAGTCCAGCACACTAACC
>N_5020
CGATTTACGGGCTCAATTTTCGTAATGTTACACGACACATT
>N_5021
TACACGACACATTTTTTTGACAAATGCAAAAAAGTGTGCGC
>N_5022
AAAAAATTTGATTTTTGTTGCCGGCTTTTAACACATCGAAA
>N_5023
TAAACGCGAACACCTTTTCGCTTTTCAGAAAAACTTGCGCC
>N_5024
CAGAAAAACTTGCGCCGTTTCGAAACCGGGTACTATACTTT
>N_5025
CGCGTTGAATGAGAGAGGGACGAATCGAAATTTAAAAGGAG
>N_5026
GTGGTAGGTCTGGAATCTTGCAAATTATCGTTTTAAAATCA
>N_5027
TACCAACTCTCGAAAATTAACAGCTTTAACAGCGCCGTCTA
>N_5028
CCGCTCAATTAAATGTTTTGCGCGTCAATTAAAATGCCTTG
>N_5029
TTTGCGCGTCAATTAAAATGCCTTGTACGCAGATGCGCGTC
>N_5030
ATTTTATTGGTAGAAGAGGACTAAAAATTGATATCCGAACC
>N_5031
AATTGTCCTTTTTCAATATTCAGAAGAAAATTATGAAGTTA
>N_5032
TTTTCGATTGTACGGTAAATCAAAACTAAAGGTGGGCACGG
>N_5033
AAATCAAAACTAAAGGTGGGCACGGTATCTGATAAAGTTAC
>N_5034
GGGAAATTTAAAAATCAGTACAAGAAAACCTCAAAAAAAAA
>N_5035
ATTGAAGAATTCGCACCAACCGGCTGGAAGTAGATCGTGGG
>N_5036
GAAGTAGATCGTGGGAGCTGCAAAAAATGTTCGTGGCCGCG
>N_5037
TAGTGTTCAAAACTGTTGTTCTTGTTGAAAAACAATTTTTT
>N_5038
AGTTCATTTTGTTTTTTTTTCAATTTTTTTCAGACACCCCT
>N_5039
CCTTACTCCATATCATAAAGCTCGGAAAATTCGGAATCCCA
>N_5040
GCCGGTGATATCCAGTAGGTCTCGTTTTGGCCGACGGCTTC
>N_5041
CTCGTTTTGGCCGACGGCTTCAAGGACACGACCGAACTGAA
>N_5042
TCCAAAAAAACGCAAAAGTGCAAAAAAACTTGAAAAAAATG
>N_5043
TATACTTTTTATTTTAAAAACTTGTATAAATCTCCGAATTA
>N_5044
GGGTTCAGTTATTTAAATGACTTTATTTTTCGTATTATTTT
>N_5045
TAAATCGACGGTACCGTAGTCATTTCAGGAATTACTGTAGT
>N_5046
TGAGCTGCCGTGATAGAATTCGTATTTTTCAAATTAAAAAA
>N_5047
ATTACATAATTTTTTTGGTTCAATCAATTTTTTGGTTAAAA
>N_5048
CTTCAAAAAAGCACCTCAAACATGTGCCTTCTCTCCTTGCT
>N_5049
CTCTCCTTGCTCGGCAACGGCCTAAGCATCTCATCAGGAAT
>N_5050
GGAATTTTTTCCGCCTGCTTCTCCTTCAAATACCCTTCCCA
>N_5051
TCCTTCAAATACCCTTCCCACTTGAATTTCCCGGGCTCAGT
>N_5052
TGAATTTCCCGGGCTCAGTGCCTGCAAGCCGATCCAGCTTG
>N_5053
CAAGCCGATCCAGCTTGATTCCGAACTTCTCAGCATAGCCG
>N_5054
AGGATGCATAAAATGATTATCAATATGAATTGGGAAGGATT
>N_5055
ATCGTCCGATTCTGTCTCATCAGGTGAAATAATTAAAAATC
>N_5056
ATTGTTGCGACGCAAAATGACTGGCGTAGGTCGCTGAGTGG
>N_5057
GCGTAGGTCGCTGAGTGGATCCAAAAGTTCAAATTTTTGGC
>N_5058
AGCTGAAATGTCAGGTTTCCCAGCAAAAAGTTGCTCGAAAG
>N_5059
TGACGTCATCTTTATGATAACTTCCAGAACCTTCTGCGATC
>N_5060
TGCGATCCGTCTGGAATGTTCCAAATAACCTTCCGTAGCCT
>N_5061
CCGTAATCCATTAATCATTGCAAATCCGACTGGAAACAGGA
>N_5062
TTCATGCTGAACCTGCCGATCTTTGGCCTCTACGGAAGGAA
>N_5063
GGGATAATCCTGAGCGGTGACCATGACCATCAGACGGCGGC
>N_5064
TCAGACGGCGGCCAAGGATCCTGAGGATCCGTGCGACACGG
>N_5065
TCCTGAGGATCCGTGCGACACGGATTTCTGTTGGCTCCAAG
>N_5066
GCGACACGGATTTCTGTTGGCTCCAAGTAGTTGAGTAGCTC
>N_5067
GGCTCCAAGTAGTTGAGTAGCTCGACGCGTTGATTCAGCCG
>N_5068
AGTAGCTCGACGCGTTGATTCAGCCGGAAACGAGATGGGCG
>N_5069
TCAGCCGGAAACGAGATGGGCGGTGGGCAAGGTGGCGGAGT
>N_5070
ATGGGCGGTGGGCAAGGTGGCGGAGTTGGTCGAAGATTTTT
>N_5071
TTTTTAGGAAATGGGAAAATCAGAAGGGTTTTTTGGAGTTT
>N_5072
AAAAAAAACGGACTTTTTTGCAAAAAATATGGGGTTTCTTA
>N_5073
TTGCAAAAAATATGGGGTTTCTTAAAAAAAAAAATTTCAAT
>N_5074
TCGCCTTTTTTCACATTCTCCACCAGAAAAAACATGAAAAA
>N_5075
CGCTCAGAAAATAATTTTGGCCGGATTTTCATGGTTTCTCA
>N_5076
TGGTTTCTCACATCCAGAATCTCCTCTGTTGGCCGTGGTAC
>N_5077
TCTGTTGGCCGTGGTACGGGCGGTGCAGGCGTAGATCCACG
>N_5078
GCGGTGCAGGCGTAGATCCACGTCGCCAAAATTTCGGGCAT
>N_5079
AGCCATTTCATCGCTGGATCCTGCTTGAGACCGCTGAAATT
>N_5080
GAAAAATAACCTTCCAATATCGAAAATATCCTCTGAAAGCA
>N_5081
GCATATGAAACCAGCAGGGTCTTCTATTAAGTTCCCCCACA
>N_5082
TTCCCCCACAAATTTAATTGCCACGTAGAAGCCGCAGACAG
>N_5083
CACGTAGAAGCCGCAGACAGCAGTCACCTCGCCGAACCAGC
>N_5084
CAGTCACCTCGCCGAACCAGCGGATTTCTGGAGATTTAGTG
>N_5085
TTTAGTGGTTATAGAAGGATCCAGAGACGGTCGGACGACTA
>N_5086
TGAAAACATTAAGATTATGGCTTTAAAGTTTTTTAAAAGAA
>N_5087
AAAGTTTTTTAAAAGAAAAACCAACTCGAAATCCAGGTTTT
>N_5088
AATGTTCCTTCAATTTGTGGCTTTGGAATCCGCTGGGCGAT
>N_5089
GCCGTTCTTCGGTGAAATATCGGTATTCTGCTTCTTCAAGT
>N_5090
CTGTAGTTATCGCGTCGAGACCCAACACACTAATTACCACA
>N_5091
TGATTTAAACTCACAGTAAACTTGTTTGAAACTTGAATATT
>N_5092
GGGTTAAATTTCAAGACTTTCCCACTGATGATACGGTAGGC
>N_5093
AGACTTTCCCACTGATGATACGGTAGGCGCGAAGTACGGTA
>N_5094
TCAGCTTTCAGTGTGATTTTCCAAGAGCCGTAGCTCGACCA
>N_5095
TGATTTTCCAAGAGCCGTAGCTCGACCAGACGACGGAGAGC
>N_5096
AATATTTTAGCCACCCCACACCGTCCACGAACAAACTCCGA
>N_5097
CGCGAGCAGCTTCTCCGGGACTCTATACGAGTGGGTTTAAG
>N_5098
TATACGAGTGGGTTTAAGTTCTTAATTTCAAATTTCACTCA
>N_5099
TATTTTTTAGCTTCAAGTAGCTTCGGAGCCGTACGTCCACA
>N_5100
ATTGTCCGTAAAGCGATATACAATCGTCGTCGCTTCGTCAA
>N_5101
TAAAAAGTGCGCTGGTCAAGCGCGAAATCATCGACCCAAGA
>N_5102
CCCGGCAATCCATGAAATAGCAGTGGCGGCGGAGGTATTTT
>N_5103
ATCTAATTATTCCCCATTTTCTTGCAGACAATCGCCATAAA
>N_5104
TTGCAGACAATCGCCATAAACGTTGTGCACTTCTTGGAGAC
>N_5105
ACTCATCACGCAAAAATACTCGCTGAAATCAAAGCGGCCGC
>N_5106
CTCGCTGAAATCAAAGCGGCCGCCGCTGGAGCCGGCGCCCA
>N_5107
CCGCTGGAGCCGGCGCCCAGCTCCGAACTGCATGAATTAAT
>N_5108
TCCATTTTTCACTCTCGAAACCCATATACCCTCACTCTAAA
>N_5109
CGACGATTTTTCCATTAAAACAAGAAATATATAAATAGATT
>N_5110
AAGAAATATATAAATAGATTCAAAAGTGGCGCTTGTGTCGC
>N_5111
CGCTTGTGTCGCTCAGCGGTCTCCTCCACTTGCACACTATC
>N_5112
CCTCCACTTGCACACTATCTCACCGCGGCCTTCCAATTACT
>N_5113
CCATCGAGCTCTTCGATAGGCTCGTTGGACAAGGTTTGAGC
>N_5114
CTCGTTGGACAAGGTTTGAGCCGAAAATCTAAACTTTTAAG
>N_5115
AAACTTTTAAGCTGAGATTTCTTTTAAAAATCCCTTCCAGA
>N_5116
CTTCCAGATGCCGACACAATCACCCAAGAAGCCTGTGGAAC
>N_5117
CACCCAAGAAGCCTGTGGAACCCTCGCCAACTATATCCGGC
>N_5118
GACGGCTTCTGTTCACGGAGCTCCAAAAATGCTCGTTTTTT
>N_5119
TTTCCGCGAAAATTGATTTTCGAACGATTCAGCGTGTTTTG
>N_5120
GAACGATTCAGCGTGTTTTGCGGTGAACTGGAAAAGGACAA
>N_5121
TGCGGTGAACTGGAAAAGGACAAGCCACGTGGGTTTTCATT
>N_5122
GAACAAAACTCGATTTTTAACCGAACCTTTTTGTTTTTTCC
>N_5123
AACGAATTATTCAATTTAAACTTTGAAATTCGCGCCGAAAT
>N_5124
TGGGTCTCGGCGCGATTTTTCGAAAAATAAATGAAAAATAT
>N_5125
TTGATTTTTCAGATCACCGGCACCACGTCACCGCTGTCGGA
>N_5126
ATCGTTTCTTCAATTTGGGACTACTTTCCGATGGAAGCCCC
>N_5127
ATGGAAGCCCCGTCTCAGAACCCCGACTGGTCCCCGTGCCA
>N_5128
CCCGACTGGTCCCCGTGCCACGTGTAATTCAAATCGAGATG
>N_5129
GCCGGATAAAACGGAGGAGACGGACGGTGGTTATGTGGCAC
>N_5130
TGGTTATGTGGCACTGCCCACTTTGGTAGAAATTCCAAAAG
>N_5131
GGTAGAAATTCCAAAAGTTACTGGATACGTGGCAGCTGTGA
>N_5132
GTGGCAGCTGTGAAGGTGTTCGATGGAGGATCACAGTTTTT
>N_5133
CGGTTCTAGAAAATTGGTGGCCGAGTATTTTTTCGCGGCCA
>N_5134
ACGAAAAGTTGTGTAAAAGACAAAAAGGTGTGCGCCTTCAG
>N_5135
GTGTGCGCCTTCAGGGATTACTGTAGCTGAAGTTTTTCATA
>N_5136
CTGTAGTAAAAAATAAGAATCCCTTTTGGAAAATTTGATAA
>N_5137
TTCTTATTTTTCTAGACGTACACCTTTATTTCATTAAAAAA
>N_5138
ATTTTTACGTGGCAAATGTGCCGATTGAGGAAAGGATTGTG
>N_5139
TAATTTTTTGACATTTCTTCCAGGTATATCTAAAAATGGAC
>N_5140
CAGGTATATCTAAAAATGGACCAAAACGAGATTCTGTGGGA
>N_5141
AAATGGACCAAAACGAGATTCTGTGGGATAGAACGAGCGAT
>N_5142
TGGGATAGAACGAGCGATTTCTCAGCGGAAAAGCCGATTTC
>N_5143
TTTTCAAAGGAAAATTGGAGCTATGGAAGAACAAAGATGAC
>N_5144
GACGGGTTTAAAGTGAAAAGCGGGACTGTTTTGGAGCATTT
>N_5145
TGTTTTGGAGCATTTTGACACGAAATATACACTTATTGCAC
>N_5146
CACGAAATATACACTTATTGCACTGATGGAAGAGGTTCCCG
>N_5147
GGTTCCCGGTACTATTGGAACAGAGTTTTTCAAAGTTTCAC
>N_5148
TCAAAGTTTCACCAGATGGGCAGAATTTGATTATGAAGGTT
>N_5149
GGCCGAATTAAATTTGAATTCCCGCGCAAAAGAGTGACGTC
>N_5150
TTTTTTTTAAACTTGATAACCCGAAAAAAGTGGCCTAGAAA
>N_5151
ATTGGGACTGTATTCTAATACTTGGACTAAAAAAACCCACA
>N_5152
AGATGGGCTACCAAAACGAACAGAAAACCGAGAAATTCGAA
>N_5153
TTCAATTGAACAATTGGAGACTGTATTTGCTGTGGATTTGG
>N_5154
TAAAAAGTATTTTTTTTGGACTTTTACCCAAAGATTTTTTT
>N_5155
TACCCAAAGATTTTTTTTTGCAAATTTTTAGTGAAAATTAT
>N_5156
TTAAAACTTTTCTTCGTTGACAAAACGTTCACAAAACTTGA
>N_5157
AAATTTTTCAGCCCGAAATACCAACCTATATCACCAGAAGA
>N_5158
CGATATCTGGTATTTAAAATCCAGTGAAAAATTGAAAATCC
>N_5159
TCCAGTGAAAAATTGAAAATCCCTTGTCACAAGTACCTTCT
>N_5160
ACAAGTACCTTCTCCTACTACATTCACGTCAAATTGGCGCG
>N_5161
TTGGCGCGATGCAGAGATTTCATTCAAATTATGGGAATTTC
>N_5162
AACTCTTTTCAAAATTAAGACTATTGAGGTAATTGGATTTT
>N_5163
TTTTTTCAGTCACCATAAGTCAATTTTCCATTAGATAAAAA
>N_5164
TCGATGAATTTCATCAATTCCGGGAATATTTTTTAAATTTA
>N_5165
TTTAAATCTTTAATCCTTATCTATTTTATTCAAAAAAAAAC
>N_5166
TCTCTACGAATTATTCTATTCGTTTGAGGAAAAAGTGTTGG
>N_5167
ACTCAATTTCCAGTGTTTTACCGCCAAAGGAGCTTCTTGTA
>N_5168
CGCCAAAGGAGCTTCTTGTACGGTAAGTGAGTTAAGAAATG
>N_5169
AGTTAAGAAATGGAAAAAAACACATTTTTGCTACTGTTGGA
>N_5170
AAAGTTAAGTAGGAGTTTATCAACTTTTCTGGATTTCATCA
>N_5171
AAAACCGTAAAACTATGTATCCCAACTTGTCCACGTGTAGT
>N_5172
TTTTTGCAAAAGCTATTTTTCCATTCAAAACTGCGCCCCAA
>N_5173
ATTCAAAACTGCGCCCCAAACAGTTGAAATTTTATAGAAAA
>N_5174
GCTTCTCCGAAAATAAAAATCTCAGATCCGCCCATTTCTTG
>N_5175
AATTCAAAAATCTAGAAAATCTGAGCACCTATGAGCCCGAG
>N_5176
AGTACATTGTCAAATATTTTCTGAATCTCGACCAAGATTCG
>N_5177
CCAAGATTCGGAGGATGTGACGTGGCGATCGATACGTCACG
>N_5178
ACGTGGCGATCGATACGTCACGAATTCCACGACACACTTGA
>N_5179
GACACACTTGACACGTGGCACGCGGAAGCTGTGAAGAAGAG
>N_5180
ATGCACGGAGCAACACGGAGCAGAACGAGTAGTATTCGGAA
>N_5181
GGAGCAGAACGAGTAGTATTCGGAAGGAGAGCTTTACGAAA
>N_5182
TCAAAATGTTTCGATGACGTCATCGCCGGTAGGAATATCGA
>N_5183
AAATTTAACAATATATCGTGCCGAGACACGAAAAACTCTAA
>N_5184
CAGATTCCAATCGGAGGCGGCCGCTCGAAACCCGAAAGTTT
>N_5185
CCACTCTCTCCCTCACCAATCAAAGGAATGCCAAAGGTAAT
>N_5186
AAAGGAATGCCAAAGGTAATCGTGTCGAGACCCACCACGCC
>N_5187
GACCCACCACGCCACCTGCGCCTTTAAATTCCACGTTTTGT
>N_5188
GACGATTTTCCTGAAATGAGCATTTCACCGTCCCCCTCGAC
>N_5189
CATTTCACCGTCCCCCTCGACACCGAAATCCTCTTCCGGTG
>N_5190
AATCCTCTTCCGGTGGCGGTCGCTTCGCACCAAAAGGAACT
>N_5191
TCGCTTCGCACCAAAAGGAACTCGATTTAAAAAGGATTTCG
>N_5192
AAAAAGGATTTCGAAATTCTCGTGAAACCTTCCCAGTCACC
>N_5193
TTCCCAGTCACCACAGAATCCGTGGAAAATGGGCGGAGCTT
>N_5194
CAGAATCCGTGGAAAATGGGCGGAGCTTCCGCGTCGATTCG
>N_5195
ACGAAGTTGTGAAGAAGGAACAGAAATTGCAGACTAATATA
>N_5196
TTAATTTCAGGAACCGGATTCAAAAAAGTGCAGCTTCTACC
>N_5197
TCAAAAAAGTGCAGCTTCTACCACACGTGGAGACGGAAGAG
>N_5198
GCTTCTACCACACGTGGAGACGGAAGAGCTCGCCGGAGCTC
>N_5199
TGGAGGTTTTTCGACGAGAACTTCACGATGAGGCGCTCATA
>N_5200
ACGAGAACTTCACGATGAGGCGCTCATATGTGTAGGAATTT
>N_5201
CAGGTGGAACTGGTGATGAGCGACGATTTGGAGGTGGAAAA
>N_5202
GAGGTGGAAAACGAGCAGATCATCTGGGGAAACATGCCGGG
>N_5203
TCTGGGGAAACATGCCGGGACTTGTTCGGCGTTAAATTTTA
>N_5204
CAAAAACCATCTCCCCGAATCCAGTGGTTTAGGATGAAAAT
>N_5205
TTCCGAGTTGCCACGTGGGTCTGAAAATTGAGTGTATTTAA
>N_5206
TTGGAGATCTCTTACATTTTCTCAAAAATCCATAGCTTTTT
>N_5207
TTTCAGCTCTTCGGTTATATCGCAGACTTTGAAGCAAGGGT
>N_5208
GTTTTTGGGTGAAAAAAAAGCTTTTTTAAAAGATTTTTTGG
>N_5209
TGATGAGAAAATATAGTTGACAAAATAATTTTTTCCGATTT
>N_5210
TAAAGAAACTCACAATATTTCTAATCGAAGTATGCATATTT
>N_5211
CTCCTCTCCAACACTCGTTTCCCGAATTTTTTCGAACCAAT
>N_5212
TTCATAAGAACCGAGCTCATCGCAATCAATTTCCCGATATT
>N_5213
TCATGCTGGTGGAGAGAATACGGAGTGTTCAATAGATCCGT
>N_5214
TTGACATGATCTGTTAAATTCTCTCGTTTCGGCGGAGAATA
>N_5215
TATAATCGATATTCCAGTGGCACGAGGTTGTCGAGAAATCT
>N_5216
TCGTTCCAATCACTTCGAAGCTCGTCAGTTTCGGCTCCAGC
>N_5217
CTCGTCAGTTTCGGCTCCAGCTCCGCTTTTGAAGCCAGTCG
>N_5218
TGCATATCTAATTAGAAAAGCTGCACACCACATCTAATTAG
>N_5219
ACATCGAATTAGAAAGGGGGCGCGTTGAATTAGAAGTTATG
>N_5220
ATCTAATTAGAAGGGATGCTCGTCGAATAGTACTACCTTTT
>N_5221
ATGCTCGTCGAATAGTACTACCTTTTAATGTATGTACTACC
>N_5222
TACTACCTTTTAATGTATTACCTTTTGGCTCTTAATGTTGA
>N_5223
GCGTCGAATTAGAAAAAAAGCATGCCGAACTGGTGCGCGTT
>N_5224
AACTGGTGCGCGTTAGTTGACCCTATTTTTCTAATTAGATG
>N_5225
TTCTTATGGGTCTCGCCACGCCGACAATCAATTATTGTAGT
>N_5226
TTGTAGTTCATGTCGATTTACGGCGCCACTGTTGCATTAAT
>N_5227
GCCACTGTTGCATTAATATTCCAAATGACAAATTTGCCGCC
>N_5228
GCCGCCGAGTTTAAAAAATTCAATAAAAGCCCGTAAATCGA
>N_5229
AGCCCGTAAATCGACATGAACTACAGTAGTTGGTTGTCGGC
>N_5230
GAACTACAGTAGTTGGTTGTCGGCGTGACGAGACCCAATTC
>N_5231
GCGTGACGAGACCCAATTCTCATCTTTCGACGTCCACGTAA
>N_5232
CTGGGACTTTCTGAATAGGACTTTCTGATTCCACGTGGGAA
>N_5233
TGCTTGAATTTCCTTGGAACCAATCAGCGTCTTCAAACTCC
>N_5234
CTGATTGGTTGAAAAATGGGCGGAGCAAATCGCTGATTGGT
>N_5235
AGTTAAAAATCTCGATTTTTCAAGGTTTTTTGACCACCTCC
>N_5236
TTCCTTCAAAACCACAACATCTTGCAACTCGAACCCCGAAA
>N_5237
TGCAACTCGAACCCCGAAAGCTGATATTTCTCGTTTAACTT
>N_5238
TCTCGTTTAACTTGAATTCTCCTAGAATATCCTTCGCACGT
>N_5239
TGTAGAGTGTACACTGCCTCCCAGATCTTCTCAAGATCCCC
>N_5240
CCCGTAATTCCAGACATCTTCCGAGCTAGCCACAAGAAATT
>N_5241
TTGCATATGTTGGTGTTTTTCGTTTCGAGCAACACATTCCA
>N_5242
TTCGTTTCGAGCAACACATTCCAATGAGGATACGAAGTTAG
>N_5243
AATGAGGATACGAAGTTAGACTCGTTGATTTTTGTTAAAAC
>N_5244
TTTGTATAGTTTTGAGGGTACCATACAAAAATTCTCGGGAA
>N_5245
ATCGGTTTGATGTTTGAATGCTTCGAGAATACGCTCGTCTC
>N_5246
TACGCTCGTCTCCGCAACGTCTTAACGTAATGCAAGGCTGT
>N_5247
TAACGTAATGCAAGGCTGTGCGGTGTGTACAAGTGTCTTGT
>N_5248
TGTACAAGTGTCTTGTTTAGCTCTTCAAAACCGGAGCGATA
>N_5249
AGAAATGGTTTCATGCGCAGCGTCCAGCTGCTCAGGGCTCT
>N_5250
AAAAACTTATTCAATGGATGCAGGAATTGAATTGATCCTTT
>N_5251
GATGCAGGAATTGAATTGATCCTTTGCCAGAAACGCTTTTT
>N_5252
AATTGATCCTTTGCCAGAAACGCTTTTTATCCAATAATTGC
>N_5253
GTTTAGGGAGACCTAAAGCTCCACGATCAATTCGTTTTTTG
>N_5254
AAAGAAAATTGCCTGATGGCCTGGAAGAATGCGTATCCGAG
>N_5255
AACGTCCCTGACATTTCGCACCCAATTTGAAAGCCCCAGTG
>N_5256
ATTGGTGTCGCGAATCATTTCTAAATCACTCAACGCCGCTT
>N_5257
CTCGTTCCGGAAAGAAATTTCTGTAGTAGGCGCCAACCTCT
>N_5258
GACCGTTTCATAGTTCCGTTCTGTACGATCTTAAAAGGTGG
>N_5259
GTGCACACATGCAAATTTTTCAAACGCGCGCCCAAAGAAAT
>N_5260
CGCGTTTGCCTCATTTGATTCTCTCCGGAGCACGGTAGCAC
>N_5261
ATAAAATCGATTTTGCGATGCAAATAAGAAATGACCGCAAT
>N_5262
TACTTCCTGGCCAAGTTATGCACGTTTGTTCGGTGGAGCGC
>N_5263
GCGCGTTTTCACCCATCTAGCAACTGACACGGTGGTTCAGT
>N_5264
CCATCTAGTTTCTGTGCTACCGTGCTGAACCACCGTGCTCC
>N_5265
CCGTGCTGAACCACCGTGCTCCATCTACCGTATTTCTTCCA
>N_5266
GGGAGTGCAATACTAATTTTCAGAATATTTTTCTGCCTTTG
>N_5267
TAATTGTAACCTATAAGTTTCAAAAATTCAATCTCGTAGAA
>N_5268
CAAAAAATATTGTAGAAGTCCTGAAATTAGCGAGACGGGAT
>N_5269
TTTTAGTTCCTTTATTTTTTCAACGAGAAAATCAAATGAGG
>N_5270
TGTGCGCGCATTTGAAAAAACTCATTCGGACGCAAATAATA
>N_5271
TTAGTTATTTGAAAATATTTCCTAGATTTCGGAAATCAAAA
>N_5272
AAATAAAAACATGTGGAATGCTTTTGCATGTACATTTATAC
>N_5273
ATATTAATAGCTGAACTTTACTTTAAGACAAAAATTCCTCT
>N_5274
AGTAGGACTGGGAGCTAGATCATTGAGTGGCGAGAGAAAAT
>N_5275
GCCCCATGTTGCCTCCCATCCGTATTTTGGTTTCATGAGAG
>N_5276
AAATAAATGCAAAAAAGCATCCAGCGAGGTGGTGATCTTTT
>N_5277
TCCTTATAAACTTTAGTGTTCTTCCTTTTCCCGACAATCTC
>N_5278
TAGATTTTGTTTTGTAGAAACTTGAAATCCTATCAAAATCG
>N_5279
AATAGCTGATTCGTCAGATCCGTAGAAGCGATTTCGCCGCT
>N_5280
CAGATCCGTAGAAGCGATTTCGCCGCTGAGAAGCCCATCGA
>N_5281
GCGATTTCGCCGCTGAGAAGCCCATCGACGATAAGATAGCA
>N_5282
GCCCATCGACGATAAGATAGCAGTTAAGGAGCGGTGGTAGT
>N_5283
AGTGAGCTCATCCAGTGAATCCACAGGTTTATGGAGTCCTT
>N_5284
TATGGAGTCCTTTCCGTAGACTGAAATTATTTTTAATATTA
>N_5285
AAAATTATTATATAAACTAACTATACGCAGGAAAACTCGCA
>N_5286
ATTTAAAAATACCTGTCAAGCGCTGACCCTTAATCTGCTCC
>N_5287
GTCAAGCGCTGACCCTTAATCTGCTCCAACATTTGAATACC
>N_5288
GTGTTTACCCGGTAGAAAAACAAGAAGAAAGGGAATTATCG
>N_5289
AAGGGAATTATCGTTATAATCATCGTTATCTGGAAAAAAAT
>N_5290
AAAACAAGCGTAAAGGTATTCAAGGCGCATGCAATTCACTT
>N_5291
GCGCATGCAATTCACTTAAGCCAGGGTCTCGAAGCGAACAG
>N_5292
AGCCAGGGTCTCGAAGCGAACAGAAAACATACGGTATTTGA
>N_5293
TACCTTTTGAGCAAAAAATTCTACAAGATAATAATTTAAAA
>N_5294
CATCAAACTTTTGTTTGGGTCTCACACCGAATGTAACAAGT
>N_5295
GATTTTTGCGGTAATTTTGGCCATTTTTTCTAGTTCCCACC
>N_5296
CATTATTTCCGTATTTTCAACGAAAATTTTGTTAAAAAACC
>N_5297
ATTTTGCAGGGATGAATGGTCAAGCGGATCGCTGCGACCGA
>N_5298
GTCAAGCGGATCGCTGCGACCGAACCGCCTACGTTTCGGGT
>N_5299
GTCGCTCACGTCGAGAAGGTCATCGTTCGCAATGGAGCCGC
>N_5300
GTCATCGTTCGCAATGGAGCCGCCCGTCACGCGCTCATTGT
>N_5301
CGTCACGCGCTCATTGTTTTCAAGTTGGCATTTTTTTTCCA
>N_5302
TTCAAGTTGGCATTTTTTTTCCATTTTTCCTCATCTAAATC
>N_5303
TTCAAGGCCTGTATCAGGTGCTCGTAAACTTTCAAGGAACA
>N_5304
CAAGGAACAACTCTTCACGGCCGTCAGCTGCACATTCGTCC
>N_5305
CGAGAAAGTTCGCACGCGAACAGCGAGGCCATCTCAACGAT
>N_5306
CCGGGAATTCTTCGTATCGTCAAGAGCACTCGTTCCCCGAG
>N_5307
GAGCACTCGTTCCCCGAGTACCGAAACCAGAACCCACAGGC
>N_5308
CACAGGCTTCATCATACCTTCCACCGAATCCACGTGGTCAT
>N_5309
TTCCACCGAATCCACGTGGTCATCGAAACTCGACGGGCTGT
>N_5310
CGAAACTCGACGGGCTGTTTCAATGGTGGCGGCGGGGGCTA
>N_5311
TTCAATGGTGGCGGCGGGGGCTATGGACGCCGACGTTCCGC
>N_5312
GGCTATGGACGCCGACGTTCCGCCGGTGGATACAATCAGTA
>N_5313
TACAATCAGTACAATCAGAACAAGTATCCGAACGAAACGTA
>N_5314
AAGTATCCGAACGAAACGTACCCGGGAATGACTCTGTTCGA
>N_5315
TGTTCGATAATCATCCAGTGCAGCAGTATTCGGGCTTCAAT
>N_5316
GAATTTCAGTCTATTTTAATCTGTTTAAGCAAAAAGAAAAC
>N_5317
CTGTTTAAGCAAAAAGAAAACTAATTTTTAAAATTCAGATT
>N_5318
ACAACCTTGCCAACCTGATTCGCTCGAGCACCCCCACGGAT
>N_5319
CGGATCCGTTCGCTAATTATCAAAAGTATTTTTGAATTATT
>N_5320
ATCTCGTTCTCGTACGAATTCAGCAAAAGATCAAAAGCATG
>N_5321
GCAAAAGATCAAAAGCATGGCCCGCCAACGTGGAAAATGGA
>N_5322
CGCCAACGTGGAAAATGGAGCTGCAGATTAAGAAAGATGAC
>N_5323
CTGCAGATTAAGAAAGATGACCACCACCACGCCGGCGGCGG
>N_5324
CGCCGGCGGCGGAGCAGCAACCACAGGACAGAAGCTGTCCC
>N_5325
ATGAGGTGGCCAAGAAGAAGCGTCCGAACCTTTCGGTTATC
>N_5326
TCGCTTTTCTATGAGCAATACCCGAGAACATCGTCGCCAGT
>N_5327
ATCGTCGCCAGTTGTTTATGCTTCAAAATCTAGTAATATTT
>N_5328
ATACGCCCGAAATAGTGTTTCACGCGAAAATTGGCGATATT
>N_5329
CTCGAAAAACGTCAATTCATCGATTTACGCAGCTAGTATAC
>N_5330
AATGCGCGCCCGAAGAATTTCTCATTGGAGCGTGCTTGCTT
>N_5331
ATTTTCGAGAGGGGGGGGGTCGAGCCAGAACACCTTGGTTT
>N_5332
AGCCAGAACACCTTGGTTTTCCAGCGAGCTTCCTTCATTTA
>N_5333
TTTCCTTCTGCAAAAAAAATCAATTTCCAGAACCATCCGGC
>N_5334
AATTTCCAGAACCATCCGGCCACTACGACGACAAAATCGCA
>N_5335
ATTGCTCATTCATCACAAAACACTTGGGACCAACAACCGGT
>N_5336
TGACGAACCGGCACCATGGTCTCCGCTGAAACGTCTTCGCG
>N_5337
TCCGCTGAAACGTCTTCGCGCCGAAAGTGGATCCCTATCAA
>N_5338
TCCCTATCAACTGCACAAGTCGCGTCGCCCGAGTTCTCACC
>N_5339
TCGCGTCGCCCGAGTTCTCACCGATCAAACCAAAGACAATG
>N_5340
AAACCAAAGACAATGGAGTTCCACGAGACTGAGGATGATGT
>N_5341
TGAGGATGATGTTTTTGAAACTGGACCACCACCAACCTACT
>N_5342
GAATTCTCATTCGGCAGCACCGAATTCCGAGAAGAAGCATT
>N_5343
CACCGAATTCCGAGAAGAAGCATTTCGTTTTTCCGGTACGG
>N_5344
TCGTTTTTCCGGTACGGGGGCTTTTTTTTGAATTACCGAAA
>N_5345
GAAAATGTATTCCCAAAGTGCCAGTTTTGAGGCCCCACGAA
>N_5346
GAGGCCCCACGAAAAGGGAGCAGAACGAAAGAGGCACCACG
>N_5347
TGCTGCCAAGGTTGAAATATCGAATGCATTACCCGTAAATC
>N_5348
CCCATGCGCGTCAGATGTGGCGAAAATTATACTAAAACCTG
>N_5349
TTCCAGGAATACCCAATGTGCCGTCACTCGTCAGTTCCATC
>N_5350
TCACTTGGTCGGTGATCTGTCGGACTTTTGCCCACACGCTA
>N_5351
GAAGATGCTGCTCGACGAGGCGTCTTCAATCATCGAAAATA
>N_5352
AGCAGTGTCTACTGCTCCGGCTGCTGCTCCAGGAGCTACAA
>N_5353
CACACATCATCCCAAGTATTCCTGTGCTGAATCTCAGTTTG
>N_5354
TTTTTATATTGCCACCACCACCACCAACACCACCCTCTCTA
>N_5355
CTTTTTTTGTTCTTTTGCCTCCAGCAACATCATCACCTAGT
>N_5356
TGAATTTTGAATTTTGTGTTCCCCCGAGTCCCCTCTGATAG
>N_5357
GATAGGAATGATAGGAAAAACAATGAAAATGCGAGTTTTTT
>N_5358
AAACTAGGAAACTATAGAAACAAAAAAAAAACATTTGAGGC
>N_5359
CAAAAAAAAAACATTTGAGGCGCAGTACCGAAATCTCTCCA
>N_5360
TTGAGGCGCAGTACCGAAATCTCTCCAAATTTGGCCCGAAA
>N_5361
TTATTATTTTTCCGCCACTCCAGCCTCATTCTCATTGGAGC
>N_5362
AAGTTTGAACAAAGGAATATCAAATCAGGGCCAAATTTGGA
>N_5363
TCGGCCGTTCCCATGAGCCTCTGAATCTCGATGGGATCCCT
>N_5364
CCTCTGAATCTCGATGGGATCCCTTGGCACTGCAGCAGTCA
>N_5365
TCCCTTGGCACTGCAGCAGTCAACAGCTCAATCCCTCCAGC
>N_5366
CCCTCCAGCTTCACTAGTCGCCACGTCATCCTCGATACGGT
>N_5367
CGTCATCCTCGATACGGTATCCAATGCCACGAAACTCTTTG
>N_5368
AAACTCTTTGACAGGCCAATCCATCGGAACATACACTCCCG
>N_5369
ATCCATCGGAACATACACTCCCGGCTCAATGGTAAATGGCA
>N_5370
CCCGGCTCAATGGTAAATGGCACATTCGGTGGTAGATCAAT
>N_5371
TAGATCAATGTCTCGGGATACTGTCGGACAATCGTGAACAT
>N_5372
CATCCATTCCGAGATAATGACTGACGTGGTGGGGACACAGC
>N_5373
TTGTGATCCGTAGATCGAATCAGGCCGAGTTCGGTGAAACT
>N_5374
GCCGAGTTCGGTGAAACTTGCCGCGAGAAGTTCGTTCATTC
>N_5375
CGAGAAGTTCGTTCATTCGGCGGAACAGGGCGCTTAGGCGG
>N_5376
GACTTTTTCCATTGAGTGGGCGTAGGTGAGCAGTTCTTCGT
>N_5377
GGTGAGCAGTTCTTCGTGAACGTAGAGAAGCGCTTCGTAGA
>N_5378
TTCGTAGAGGGATAGTTGGGCGTCTGACCAGCTGCAAAAAC
>N_5379
CGTCTGACCAGCTGCAAAAACGAATTTTTTTTTGGGAAGGT
>N_5380
TTATATAAAACGATTATCCACGGATTTCTGGCTTCCCTCAT
>N_5381
CCATTTTGGCTCGGCCATATCTGGTGCCGCGTCGCGGCTCG
>N_5382
TTCACTGAGGAAGGGGAGAACTCCGTGATTAGCACCGCCTA
>N_5383
GTGATTAGCACCGCCTATTTCTCTCACGAATCTATTTCTTC
>N_5384
CTACGGAACAACATTTTTTTCTCGAATTTGTGGTGACTCAA
>N_5385
GGAATAAAGTGCAAAAAAGACTCTTTTTGAGGCACCACCGA
>N_5386
AAAATTTGCAGAAAAACTTGCGCGCGGCACGGAAAAAATGG
>N_5387
CGCGGCACGGAAAAAATGGGCGTGGTTTCTGTTCTCCTTTT
>N_5388
TCTCCTTTTTCACCTGTTCTCCTTTCGGTGGTGCCTCTTCT
>N_5389
TTTTAGCCATCTTGGAATAGCCCCGCCCATTTCTCCCACAA
>N_5390
GTGTCTCAAACGGGAATATTCAAAATTTCTAGAAAAACCCC
>N_5391
CATTTGAGTCACCACAAATACTGGAATGCAAGATTTCGTAG
>N_5392
GCAACGTGTCACATCTGACACATAACCATTCAAATCACACC
>N_5393
GCACGAACACCACCGGCAATCACTGGTGGATATGCTTGCAT
>N_5394
CGTCCTTCAAACTCCAAGAGCCCGCAAATCGCGTTCTCGTT
>N_5395
CGCGTTCTCGTTGTGTAGATCACGTGATCCCGATATCATTG
>N_5396
CATTGAGCTCATTGTCTGGGCTCCCACGTTGCACACGTCAC
>N_5397
TGCACACGTCACGCATTGAGCTCATTTCGGATGGAGATTTT
>N_5398
AAAACGATTTTTCGGGTGTTCAGAAAAATTTTTTTTAGGAA
>N_5399
TAGGAAAAAATTGGAATTTTCCAAAAGTTTCAAAAAAATAA
>N_5400
AAATTGGGAAAATTTTTTTACCGTTAAAAAATTTTTTTTTT
>N_5401
TTTCAGTTTAAAATTTGGAGCGTTTTCAATTTTATTGATAA
>N_5402
TTAGATTAAAAATGTTTATTCTGGGATGAAAAAAACCTCCT
>N_5403
ACTCACAAAATGATTAATTTCCCGAACAGAATTAGCTTTAG
>N_5404
AATTTCCCGAACAGAATTAGCTTTAGCCTGTACAAACTTAT
>N_5405
TCAGAAGTCGAATCAAAAAACACTGCAGTTCCCTTATCGCA
>N_5406
ACACTGCAGTTCCCTTATCGCAAACTTTTTCCAAAGTCTGT
>N_5407
TTTTCCAAAGTCTGTAGAATCCGGCTAGTCGGCACACATTC
>N_5408
CCGGCTAGTCGGCACACATTCCGTGAATTTTGCAGTCTTTT
>N_5409
TTCGGATTCAGTTGGTAGGGCGCCTTCCCATAGCTCATCAT
>N_5410
GGTAGGGCGCCTTCCCATAGCTCATCATAGGCACTACGACG
>N_5411
ATCATAGGCACTACGACGGTCAGCAAAAAGAATATTTGTTT
>N_5412
TTTTGAAGATTCGGATATTCCTGATTGCATTATGTAATAAC
>N_5413
AACAATCTGGTGTGGTGATTCCGTTTAGGTATCTGCAAAAA
>N_5414
GTTCAGAAAAAGAAATTTGTCGATTTTCGGCGGCAATGATT
>N_5415
GATAATTTTAGGTTATTTTTCAATTTTTTTAGGGCGAAATT
>N_5416
TAGGGCGAAATTTTGATTTTCAAAACAAAAATATTTTCTGA
>N_5417
GGCATGTAATACACAAGTACCAAGAATTTCAATCAATTCTT
>N_5418
CTGGAAAAAGCTTTTTTTAACTTAAAAAGTTAATCTGTGGC
>N_5419
TTAATCTGTGGCCGAGTTTTCTCTCATCATTTTCACGGCCA
>N_5420
CAAAACCGAACCTGAAATGGCTTTTCTGTCGGAACGCGTGT
>N_5421
TCCGGTGCAATATATGATTTCCGTGCTCCTTTCATCACAAC
>N_5422
CACAACGACCACTTGCTTTTCTGAAACTTTGAGAGGTCATG
>N_5423
CCTAACTTTTAAATGGTTTTCTAGGCCACCATGGTGATTTT
>N_5424
CCACCATGGTGATTTTATTACGGTACCGGGTCTCGACACGA
>N_5425
TTTCAAGAAAAATGGGAAAACATTTTTCAGGAAAAATTTAA
>N_5426
AAATTTTAATTTAAAAAAGTCCTATTTGTACTGCAAATCCT
>N_5427
TCCTATTTGTACTGCAAATCCTCATTTCCAAATGATGGCCT
>N_5428
AGAATTCTAGGCCACCAGGCCATTTCTCTGCCTCTTACCCC
>N_5429
CCTCTTACCCCCAGTTTTGACCTCTTTTTTGAGTAAATTCA
>N_5430
CATATTCCTCATTTGGAATTCGCGATGGCCACATTGGTAGG
>N_5431
TGAGCATTTTTTTTTTGGATCTGATCTGTGTGGGAGGGAAA
>N_5432
AAACAGGGAACCTGAATTTTCGAGAGAAAAAAGGAGGTAAA
>N_5433
AGAGAAAAAAGGAGGTAAAACAAAAAATTCGATTTTATATT
>N_5434
AAAAAAATCTACAATCGATACGAGACTCCTCCTCCAACAAT
>N_5435
AGACTCCTCCTCCAACAATGCAGTTCTCGCCGGTGATGTAC
>N_5436
TTGGTAGAAGCCAAAAAGTGCGATTTTTTTCCTTAAAAAAG
>N_5437
AAATTTCCCAGAAAATTTTACCTGGCTTTGGTAGAAGCCAG
>N_5438
ATAAGCTTTTTTGGGTTTTTCGACAATTTGTCAAGTTAGGA
>N_5439
CGACTGATTTCTGCTTGCTTCCAGATTTTTTCTCGAAGTTT
>N_5440
ACTTTTTTTTTCGAAATTTTCGTAAGTGTTAGTGTTTTTCG
>N_5441
AGTTTTAGTTAGGAGTTAAACTTTTTCAAATTTTTTTTGAA
>N_5442
AGCTTTTTATTTTTAAATATCAATTCGAATATTTTACTCTT
>N_5443
TATATTTTTAAATAATATTTCAGATATTATACTCCTAATCG
>N_5444
ACTCCTAATCGATAAAAATTCGTTTTTTTTTCAAATTTTAA
>N_5445
TTACCTGGCTCTGCTAGAAGCCGAAAAGTGAGATTTTTTTC
>N_5446
GATTTATTTTCGGGAATTGACTATTTGAAAACAAAAACTTT
>N_5447
TTGTTTAATCTGACGAGCTTCTTCTCCAGAAGCATGATCCC
>N_5448
GGATTTTGTAAGTGATAGGACACTGCTAGATGCAACTGAGT
>N_5449
GGAGTGAAGCCGAAACATGACGTTAGGTAGATGATACTGCC
>N_5450
ATGACGTTAGGTAGATGATACTGCCGTTTCTGGAAAAAATC
>N_5451
TACCTGCCGGCCTATTTTAGCCTATTTTTCATTTTTTTTTT
>N_5452
TCTAGGTAGGCAGGTAGGCACGAATACATGCCTGCCTACCG
>N_5453
AAATTCAATGATTTTTAATGCAGACCGCGCCTATCTGCCTA
>N_5454
TTTTGTGTGCAAAACAAAATCAAATTAGCTTTTTTCTTTTC
>N_5455
AAAATCAAATTAGCTTTTTTCTTTTCGTTTTTCTACGATTT
>N_5456
CAAGATTTTTCGGATAGGCACGACTTCCCACCTACTGTGCC
>N_5457
TACCTATTTTTCCCTTTTTTCGTGGTTTAGGTAGGCAGGCA
>N_5458
CTAGAAACATAATTTTGATTCTATCGGTAAAATAGGCTTTC
>N_5459
GATTCTATCGGTAAAATAGGCTTTCAAGACAGTTTGAATTT
>N_5460
CTACCAGCAAAAAATAATATCTGAAATTTTCGCGGCGAGAC
>N_5461
CGGCGAGACCCAAAAACTGACTGAGATTTGGCGAGCGTCGA
>N_5462
AGCGTCGACATAGCGGCTTGCGAAAGACGGAACGGTGTTGT
>N_5463
CGGTGTTGTCAGATTGTTGGCGAAAAGCTGAAATTGGTTTT
>N_5464
CAAATTTCAGCACTCTCGAACCTTATCAAAATCCTCGCCGG
>N_5465
TCGCCGGATGTCTCAATAATCTCGCCGAGCACCTCATTCTG
>N_5466
ATCTCGCCGAGCACCTCATTCTGTGGTGGAACTATAATTAA
>N_5467
AATTAAAGTGTCCAGACCGCCGAGCTTCTCAGCCACTTTCG
>N_5468
TGCCACGTCTAATGAGAAAGCTGTGACGTCACCTCCAACCT
>N_5469
AGCTGTGACGTCACCTCCAACCTGAATTTATTCCCGAATTT
>N_5470
CTGAATTTATTCCCGAATTTCTCTTTGTCAAGTTCTGAAAA
>N_5471
GAATTTCTCTTTGTCAAGTTCTGAAAATCTGCCTAAACCTT
>N_5472
TGCCTAAACCTTTATATTGTCCTCTGCAACCTTTCCCACAC
>N_5473
CCTTTCCCACACTATTCGGACAGTCTGCGGCGGCGGCGACC
>N_5474
GACCTTGTAGCCGGTGAACGCGAGTCTTCTCACGACGGCTT
>N_5475
GTCTTCTCACGACGGCTTTACCCAGTGTGGACGTTGCCCCG
>N_5476
TGTGGACGTTGCCCCGATTACAAGTGCACATGACATTACGC
>N_5477
CTGAAAGCCCGATGAGGAGGCATATTTATAGATACACCTAG
>N_5478
GAGGGGAGAGGGAGGGGGAGCAAAGTCGCTGACTGAGAACT
>N_5479
AGTCGCTGACTGAGAACTTTCGAAAACCGGTTAGTTACTCC
>N_5480
TTTCGAAAACCGGTTAGTTACTCCAGTTGTACGGCTTATTC
>N_5481
TGCCATATTTTCCAAGATTTCCACCATTGTGTTGGTATTGA
>N_5482
TGGTATTGAGAATGTTGATTCTGCTGAGCTGCCGGCTTCGA
>N_5483
CATCCTGTCCGTAGAGTTGACGACCTCCAGCGCTGCTTCCA
>N_5484
CCAACATTGGGCATCATGTTCATGAATGGAGTAAACTGGTG
>N_5485
ATGTTCATGAATGGAGTAAACTGGTGTGGAGCAGGTGAGTA
>N_5486
TGCTGCATGAACAACGACGACAAGTTTGGCTGCTGCATGTA
>N_5487
TTTGGCTGCTGCATGTAGTTCGTCGCCTGGAACCCTGGTGG
>N_5488
CCTGGAACCCTGGTGGTGGTCCAACATTCGACGCCTGCTGT
>N_5489
ACATTCGACGCCTGCTGTGGCTGCTGATCCCGAGAGCTTTG
>N_5490
CTTATTGAAGTCCATAAGTCCATGAGTCTCTCGTTGTTGAC
>N_5491
ACCAGATTGCACTTGTTGCGCAGAAGCAGCCTGTGACAGAG
>N_5492
AGCAGCCTGTGACAGAGGAGCAGTTGGAAGCAAGCTTGTAA
>N_5493
GTGAACATCATATGTGGATGCTGTTGTGGATGTCCAGTCGG
>N_5494
TGCTGCTGTGGCTGGTGCTGCTGAGCAGATTGCTGTGTTGG
>N_5495
GTCCGTTGGTTGATATGAAGCGGACGAAGTGTCATAGGACA
>N_5496
ACAATCCTCTGTTAGATTGACCATATGACAATGGAGGTGAA
>N_5497
TATGACAATGGAGGTGAAGTCGATTTTAAGTTGTAATCGCC
>N_5498
AGTCGATTTTAAGTTGTAATCGCCGTTAGGAATTGACGTCC
>N_5499
AGAATAAATCGTCTTTGCAACAAATTTAACTCACCTCAACT
>N_5500
ACAAATTTAACTCACCTCAACTTGTTTCGGCATAATACGAG
>N_5501
AGAAGAGTTAAATATATTTTCACTGGCATTTGAGATCGAGG
>N_5502
GAGGATTCAGTAGAAGGAAGCTGTGGGCTTGGAGCAGCCTC
>N_5503
AGGAAGCTGTGGGCTTGGAGCAGCCTCAACAAATCCAAATG
>N_5504
TGTTCGTTGGTGCAGTTGTGCCAACAAATTCCACTCCAGGA
>N_5505
ACTCCAGGATCAGGAATAATCTGGACTGGTGCTGCACTTGG
>N_5506
CACTTGGAATTGGAGATAATCCTAGTCCTGGTGCTTCACTC
>N_5507
TCCGTCTTCAGTTGAGTGGTCCATGCTTGATTTGGTTCTGG
>N_5508
TGATGAGTCGACACATTAGGCGTCTGCTCCTCAGCCAAAAC
>N_5509
TAATAATCTAAATACAGGGACAGAACAACTTACTTTTGGAA
>N_5510
TGGAAGAAACCATCTTCTTTCTCCGGCTGATGCGAAGTTTC
>N_5511
GGCTGATGCGAAGTTTCTGGCTCGAAAAATACTGGCGCTGC
>N_5512
CTCGAAAAATACTGGCGCTGCTGCTGGCTCTTCTTTAACTG
>N_5513
TGCTGCTGGCTCTTCTTTAACTGGTGCAACTGACGGAAGTG
>N_5514
GGGGAGAGACTCCTCCTTGGCGGAGCTGCTGGTTGAGGATT
>N_5515
TGAGGATTCTGTGCCTGGTGCTTTCGGAGTGCTTCTTTGCG
>N_5516
TTTGCGATGGGCAGCTGCTGCTACTGCAGCAAATGAGATCG
>N_5517
TGTGGGAACAGTGGCGGTGACGGATTCCTCTACTGGTGGTT
>N_5518
TTCCTCTACTGGTGGTTGAACTTCGGTGACTGTGGTATCCA
>N_5519
CACGTTTCGTCATTTTCCTTCTTCAAAAAATTCTTACCTCA
>N_5520
TCAGCAGTGAACGCATCTGGCTCAAGTGCTGATGATGGAGC
>N_5521
GAGCAACAGCTCGAGAATATCCACCTCTGGCGCCACCTCTT
>N_5522
CGCCACCTCTTCCACCTCGTCCAACATACGGTTTTTCAAAT
>N_5523
TCGTCCAACATACGGTTTTTCAAATCCTCCTCGAGTCGAGC
>N_5524
TCGAGTCGAGCGTGGTGCTGCTCCTTCCTTATTATCACGGT
>N_5525
TCGCCCGCGGCCTCCTCGATCGACGAAACCGGTGCCTCCAC
>N_5526
CTATTTCAATCAAGCACGAACCTCTGCCTCTTGCTACAAAT
>N_5527
GTTGTTATAACTGCCCTCTTCCGGCTTCTTCTTTTCCTTTT
>N_5528
TGCGCCGTAAAGATTGTTGTCAGTATCCAATAGCGCTATCT
>N_5529
ATCCAATAGCGCTATCTCAGCTTGTGCTTGTGTACATCCGG
>N_5530
TAATCTGAAAATGAAAAAGACATGAGCAGTGAAAAAACCCC
>N_5531
AAAAACCCCTCTTGGGAATGCGCGAACACTTTAATTAGCCC
>N_5532
GCGCGAACACTTTAATTAGCCCAAATGAGTAGGACATCTGG
>N_5533
ATTAGCCCAAATGAGTAGGACATCTGGGTACTCTTACTCTC
>N_5534
CATCTGGGTACTCTTACTCTCGCTGCACCATCTCAAGCGCG
>N_5535
ATTCGAAATTCCTATTGACACTGAAAGCGGACACTAGAGAA
>N_5536
GTCATCATGTCGGTGTGTGGCGAGCGTTCGCGTGATGCAAA
>N_5537
TGGAGACTTACCGTCTTGATCATAAACTGTATGTCCTCCTC
>N_5538
ATCGCTGGTAGCTTTTTTGTCGCCTTTAATACCCATTCTGA
>N_5539
AAATTATAAATAAAAAGGGTCAGTCATGTGAACGCAAGAAT
>N_5540
AGGTTGAATGAAAGGAAGGTCAAATAGATGACAAAAGTAGG
>N_5541
AAACATTATCAAAAGAAAAGCCTCGCACAGAAGACTCTAAC
>N_5542
GAAAAGCCTCGCACAGAAGACTCTAACGAACATGTTAGGAT
>N_5543
GTTAGGATGAAGAAATATTTCAGCAATACATCACGTTGAAC
>N_5544
GTTGAACTTTGGAGGATATTCTAGAGAAGAAAACCCCTACA
>N_5545
GGATATTCTAGAGAAGAAAACCCCTACATTTTACAATAATT
>N_5546
AATAATTTTGAAATGGAATTCGAATGAACTGCTATACAATG
>N_5547
AATTCGAATGAACTGCTATACAATGGAGAATCCTATTTAGC
>N_5548
CAATGGAGAATCCTATTTAGCGATGATAAAGTGTAGGCTTG
>N_5549
TAGCGATGATAAAGTGTAGGCTTGTTACTAGATTGAATAAA
>N_5550
GACTGAAAATTTGGGTATTTCAGAGTGTGATATCACAAAAA
>N_5551
GGTATTTCAGAGTGTGATATCACAAAAATCAATATTTCCAC
>N_5552
TCATTAAAAAATTGAAAAATCACCGCAAGCTAGACTAGAAT
>N_5553
GACTAGAATCGCGTTCAAATCTCGCAAATTCCCGCAGTTGA
>N_5554
GCGACGCGAGCCGCAACGCACCCCTCCAAACATGCGGCATG
>N_5555
GCCACGACCGAAAGTACGGTCACTCTTGGCAGTATAAAAGG
>N_5556
ACTCTTGGCAGTATAAAAGGCGACCATTTTCCGCTATTTTC
>N_5557
GCTATTTTCCGGTAAATTTTCAAATGAAACTGTGTTGCGGA
>N_5558
AAGAAAGTGGGGAGGAATAGCAAGGAAACACACTGTTGAAC
>N_5559
ACATGAGTCTTCCCAGATTTCGACTCGTTCAGGGAAAGGCG
>N_5560
TCGACTCGTTCAGGGAAAGGCGATCGGCGAGCGATCAACGC
>N_5561
CGATCGGCGAGCGATCAACGCCAGGAGTCAGCACACCAGAG
>N_5562
AGGAGTCAGCACACCAGAGCCGGTAATTGTTTTTTTTTATT
>N_5563
AGAACTAACAATAATTTATTCCTTTGATTCCAGGCCCCTCC
>N_5564
AGGCCCCTCCGCAAATAAAGCAGGAAGTCGACTACCAAGAT
>N_5565
GGCTCCGGAACCCGTGGAAGCACCCCGTAAATATTTAAAAA
>N_5566
ACCATCAAATGCAGCCGCCTCGTCAACCTATACAACAGCAG
>N_5567
GTCACCATCGCCAATGGCTCCACAAGGGCCGCCCGGGACTC
>N_5568
TCCACAAGGGCCGCCCGGGACTCCACAAAACTCTGCAGCGG
>N_5569
TTCAGATGACAAAAACGTGACAAAATGCGTCCGCTTTCTGA
>N_5570
TTCTGAAAACTTTAATTAATCTGTCGAATAACGATGATCCA
>N_5571
ATAACGATGATCCAGAAATGCCGGACAAGGCCGCCCGTGTC
>N_5572
CCGGACAAGGCCGCCCGTGTCAAAGAGCTAATTCGAGTGAG
>N_5573
TATTTCAGGGCGTAATTTATCTGGAAACGACGGCTGAAGAG
>N_5574
AACGACGGCTGAAGAGTTTACACGAAATCTGCAACAAGTGC
>N_5575
TGCAACAAGTGCTCAAATCTCAGGCTCAACCGCATCTTTTA
>N_5576
TAGTCAATTTCTTTAAAATTCCATTTTTGATAGCGAAAATT
>N_5577
AGCCAATTTATAAGGATTTTCACCCATTTTCATAATTTAGG
>N_5578
GGCACTGCATCAGTTGAAGGCGTAAATCCACCGCCTGGCTA
>N_5579
GTAAATCCACCGCCTGGCTACGTTTTCAACAATGGAAGAAC
>N_5580
AGCCACCACTAGAAATGCGTCAAATTCCGAATCCGAATCAA
>N_5581
TTCCGAATCCGAATCAAATACCCCCACAAATGGTTCAAGGG
>N_5582
AAATACCCCCACAAATGGTTCAAGGGGGTCCCCATATGGTA
>N_5583
CCAATGATCAGGCCTATGGGCCCCGGCGGCCCAAGCCCAAT
>N_5584
GGCGGCCCAAGCCCAATGGGCCTACAAGGCCCCGTACGAGG
>N_5585
TACAAGGCCCCGTACGAGGGCCGATGGGACATCAGATGGTC
>N_5586
CCGATGGGACATCAGATGGTCCAGATGCATCCTCCTCCCCC
>N_5587
CCCCACCACAGCAGATTCAACAGCAGCACCCGGCTCCCCCT
>N_5588
AACAGCAGCACCCGGCTCCCCCTGTAGAAATGGAGGTGGAA
>N_5589
TGGAGGTGGAAGAGAATTTACAGCCTACCGCGGCGGCCACG
>N_5590
GAGGCAATATCCTGAAGGATCGCTGAAATCGTCGATTCTGA
>N_5591
TTCTGAAGCCGGATGAGGTGCTGAATAGGATCACGAAACGA
>N_5592
GGAAGAGGAGGCGCTTGTCGCGATTTCAGATGCTGTTGAGT
>N_5593
GATTTCAGATGCTGTTGAGTCGCATTTAAGGGAACTTATTA
>N_5594
TTGAGTCGCATTTAAGGGAACTTATTACACTGATGGCCGGA
>N_5595
TACACTGATGGCCGGAGTTGCAGAACATCGGGTGGAGAGTT
>N_5596
GCAGCGAAAAAAAAATTAAGCAAAAATAAGGAAATTATTGA
>N_5597
ACTCCTGTGTTCGTCGAGATCTGACGTAAAAATATAAAATT
>N_5598
AATGGAGAGCTGCCGTAAATCGACACGAAGCAAGCATAAAA
>N_5599
AAGCAAGCATAAAAAAATGGCTTTTTTCCTAACAATTTTTT
>N_5600
TACAAAAGATTCCAGAATTCCGGAGAACTACGTGGCAATTG
>N_5601
TAAGAATAGTGGAAAAGAGACGATTGAAAAAGCGAAAGAAA
>N_5602
AAAAATAGATTTAAAAAAAACAATTTCCTGACCAAGGGTGT
>N_5603
AATTTCCTGACCAAGGGTGTCATTTTTCGATTTTTCGGTTT
>N_5604
GATTTGGATTTAGAAATAAGCAAAAAAAAATTATTCAGAAA
>N_5605
AATAAATCAATAACTAATTTCTAAAAAATGGAAAAAAATTT
>N_5606
CCCTAAAATTTAGATAAAATCAATTTCTTGTGGTTCTTAAT
>N_5607
TTAAAAAATAAGAATATTTTCGACATTAATTGGTTTTTATA
>N_5608
TTAAGCCTAAAATCAAGATACAATCAATTTGAACAAAATTT
>N_5609
CAAGATACAATCAATTTGAACAAAATTTGCTTTAAAAATAC
>N_5610
TAATCACAGAAAAAAATGAACGAAAAACAAATGAACATCTT
>N_5611
TAAAAAATTTGCAGCTCCTTCCAGTAATGAAACTGTCATTT
>N_5612
GAAATTTTTTGAAATTTTTACTGAAAATTGTTGGAAAATTA
>N_5613
TTAAATTTCAGATGGGAAAACACGGGCGCCGCAACGACAGC
>N_5614
CACCTCGTCCACGAACAGTACGTGTAACAACTCGTGATCTA
>N_5615
GTGTAACAACTCGTGATCTACATCTTTTAGTCAATCAGGAT
>N_5616
CTTTTAGTCAATCAGGATAGCCGATTCACAGGGTAGCGATT
>N_5617
ATAGCCGATTCACAGGGTAGCGATTTTTTTTGTTTAAAAAA
>N_5618
TAAAAAATTTTTTTAAAAAACACCGTATTAAACATTGATTT
>N_5619
ATTCATCCGTGAAAAGATGTCATACGGTGGTCCGGCAGTCG
>N_5620
TATTTTTCCACAAATTAAAACAATCACTTTTTTCCAGTCAA
>N_5621
CAGTCAAATAATAATTATTTCTCATTTTTAAACGAAATGCT
>N_5622
TGAAATTTCGGTATTTTTTTCTCTACTTGAGCACAACCTCG
>N_5623
CTCGTGTTGCACCAATCGAACATAGTCTTTGAGCGTCGGTG
>N_5624
AGCGTCGGTGGAAGTGGAAGCTCATCGATTATTCGCTGATA
>N_5625
ATCGATTATTCGCTGATAGACACCGTCGGCACCGGCGATTT
>N_5626
CTAATTTCGAGCTGAAAACTCTTTTATGAAAGCAAAATTTC
>N_5627
AAAGCAAAATTTCATAGTTTCAATTCAAAGTTCGAATTCCT
>N_5628
TTCGAGGGGTACGGTATCCTCGAAAGTACGCAAACACCGAA
>N_5629
TTGTTTTTTTGAAGTTTTGGCGCCAAAAATACAATACCCGG
>N_5630
TACCCGGGGTCTCGACACGACAAATTTTTAAAATTTTTTTG
>N_5631
TCAAACAAAAAGTTTTTTTTCGAATAAACTCGAATAATACG
>N_5632
TCGAATAAACTCGAATAATACGATAAAAAACATATTTTAAT
>N_5633
CACACCTTTTACGCATTTAACTTTCGTGGCGAGACCCCGGG
>N_5634
AAAATGGACAAAATAGTAAGCTATTTTTGTGTGTCAAAGTG
>N_5635
ACGTGACACCCCCCGATTCTCACCTGTTCGTGATTTTGGCG
>N_5636
AGAAAAAAGAGGGAATAATACGAAGAAAAAAAGGAAAAAAA
>N_5637
AATACGCATTTTAAGAATTTCCAGTTTTTTCAAACCTTTAA
>N_5638
TTTTTGGCGCTCTCGGATTTCGGGGAACGTATACGTCGGCG
>N_5639
CGGATTTCGGGGAACGTATACGTCGGCGACGTGACGTGGTT
>N_5640
GGGTCCGTCGAACAACATGGCTCTTCGTCTTCCGATACTTG
>N_5641
TGGGATTCTGTTGATGTTGACGGTGATTCCTGAGGTTCCTC
>N_5642
GACGGTGATTCCTGAGGTTCCTCTAGAGCATCTGAAAGCTC
>N_5643
CTGATAAATCTCCATTGGGACGTTCAACCAGGCCGGTGGTG
>N_5644
CAGGCCGGTGGTGGAAGGATCATTGATGTTCGGAATCATTA
>N_5645
TCTCGGAGTATTTGGAGTTTCTGGTCGAGCTATCGAGGAAA
>N_5646
GAGCTATCGAGGAAAGTATGCGATGATGGCGGGGTCTATCA
>N_5647
CGGGGTCTATCATGATTAATCGTCCATTCGAGCACATATGC
>N_5648
TTCTCGACAAATATTTTTTACTACTGCCGGTACAGAGAATG
>N_5649
GAGACACAGACATCCCGGGACCCAAGGGACGGGGCGCGGGA
>N_5650
AGGGACGGGGCGCGGGATGTCTGTGTCTCTTCAACTACCTG
>N_5651
AATTAAAAATTGTTTTAATTCGGAGTTTTAGACGGAAAAAA
>N_5652
AAATGTTTTCTCGCAAAATTCGGATTTTTTTTACCTGCTCG
>N_5653
AGCTGTATTTCTGAGATTGGCACCATCCAAATGTGCTCGGG
>N_5654
ATTGGCACCATCCAAATGTGCTCGGGGCGCTGCAAATTTGA
>N_5655
AATACTAATGTTAAGATAATCGAAAGTTTGGAGTGACAGAA
>N_5656
TTCTCTTTTTTCCTTCATCCCACAGCTTCGCTTCAGCCTAG
>N_5657
ACCCTATGCCTAAAACAAAGCCTGGACCTAGGCCCAAGTCT
>N_5658
GCCCACGCTCAAATTTAAATCGACTCAAGTAACTACTTTAA
>N_5659
TTGGCAGAAATATTTGAATTCAAAAAAATTTTTAACCAAAA
>N_5660
CATGATCTGCTATAGTATTTCGAATATTTTGTTCATTGTTT
>N_5661
GTTCTCTGGGATTATTATTACGACCCAAATATTGATCCATG
>N_5662
AAAAAATTAAAAAGTTAAATCCTGAGGGGAGCCAAGAAGTG
>N_5663
GAAGTGGGCGTGTTTTAGGACATACTCTTCACTTACGCTTT
>N_5664
GTCTGCTGGAGTTAGTTGGTCGATTCTGAAAAATATTAAAG
>N_5665
ATTAAAGTACTAAAAATTTTCCTTAGCAACATAGCGCGTTT
>N_5666
AAGCCCGCCCTTTAATGGATCATCAATTTCTAGGAAAAATC
>N_5667
AAATGATTTCCATTAGAGCACGCTTGCAATTTTTTTCACCA
>N_5668
AATTTCTTACGGTCTTGGATCAAAAAGTTGTCGACGCCGAT
>N_5669
AAAAGTTGTCGACGCCGATTCAACTCTTCGAATTGTTCAGC
>N_5670
CGTATTTCCACCTTTCATCACCATTATTGATCCGCAAATCT
>N_5671
ATTGACACGTGGATTGTAGGCGTGTCGGCGAATGTCGCGGC
>N_5672
GTAGGCGTGTCGGCGAATGTCGCGGCGGAGTGCCTGACGCG
>N_5673
GCGGCGGAGTGCCTGACGCGCCAAGTAGGTCAACGTGCGGG
>N_5674
AGTAGGTCAACGTGCGGGGACCACTAAAAAATCCGGGTTAT
>N_5675
ACCCGAAAATAGTAGAATTTCCTCGTACATCCTGTGCCTAA
>N_5676
CCTACCTGCCTTTGTGACTGCCTCCCTGCCTGCCTAAATGT
>N_5677
ACCTACAGTCTGTTTATCTGCCTCAACGCCTTCATACCTAC
>N_5678
CCTATCGGCCTACCGGTTGGCAAGTAGGAAGGCTAACAGGT
>N_5679
AGGTAGGTAAGCTGGCAGGCCTGAAATTTGCAATTTTTGCG
>N_5680
TTTTGCGAAAAACCGAATTACCTTTCGAAAGGCGTAGGCGT
>N_5681
AAAGGCGTAGGCGTTGAGATCCGTTCCTCCTTCGGAAGCCT
>N_5682
AAATGTCATTCTTCCAGGGACGTCATACACAGTACGATGCT
>N_5683
ACGTCATACACAGTACGATGCTTGGAAACTCTTCTGTATCG
>N_5684
TGTATCGGCAAACCTGAAAACCTTTAAATGTGGAGGAGCCA
>N_5685
TGGAGGAGCCAAGAACTAGACGGAGCCTGTGTAAGGAATAT
>N_5686
CTGTGTAAGGAATATTGTTTCCGGAAACACGGATTTTCAAA
>N_5687
ACGGATTTTCAAATTTTAGGCTCCACCCACTCACCACGCAA
>N_5688
TGGCCCAAAAAGTAAATGTGCAGAAATTGTATTTCAAATTG
>N_5689
AAACCAAGAAATGGGTGGAGCCTGCCTGCCTGCCGGGCTCC
>N_5690
CTGCCGGGCTCCGCCCACTTCTTGCCAAACCATACCCCCTG
>N_5691
TTCTTGCCAAACCATACCCCCTGTATACGTGGCATGACGAG
>N_5692
CCAACATTCAACATTCCAAGCATTCGTTTCAACAACTGAGA
>N_5693
ATGAGCTTCAAGAAATTTGACATCGGTGATGTCGCACACTT
>N_5694
GTGATGTCGCACACTTTGAGCTCCGGCCGAGCCCAGCCGAC
>N_5695
CTCCGGCCGAGCCCAGCCGACAGAGCTCGCTTCGGGTGTAG
>N_5696
CTCGCTTCGGGTGTAGTTATCCATTGATCAATGCATGTTTC
>N_5697
GCATGTTTCCGAGTAGGTGACGAGATTCTCGTAGAGTTCGA
>N_5698
AGATTCTCGTAGAGTTCGATCCCATGATTTATACCAGTTTC
>N_5699
GTTCGATCCCATGATTTATACCAGTTTCACCTTAAAAATAG
>N_5700
CACCTTAAAAATAGGGTTGTCAGGCCACGCCCATTTTTAAA
>N_5701
AATTTTCTGAGAAAAAATTTCAAACTTTGGTGGGGCATTAA
>N_5702
GGTGGGGCATTAAATTTTTTCACATAAATTTTTTCGGCGGT
>N_5703
TTTTTTTGGCGGGAAATGTGCCGCAAATCAGAAAAACTGAA
>N_5704
CTTTTGCGGCCCTGTGATTACTTAAAAAAATCGGTGGCCGA
>N_5705
GGCCACGTAACCAGAACTCACCCAATAAAATGCCAGCAATC
>N_5706
ATAAAATGCCAGCAATCGTACTTAAATACCCTGAACCAGTT
>N_5707
TTAAATACCCTGAACCAGTTCCAATATGAAGAAACGAGTGT
>N_5708
CCAGTTCCAATATGAAGAAACGAGTGTCCTTTACGCAAATC
>N_5709
GAAGAAACGAGTGTCCTTTACGCAAATCCAAATAATCGAAT
>N_5710
AATTGCTCCAACACGAAGTGCTCCCGGATAGAATGGACCGC
>N_5711
GTGCTCCCGGATAGAATGGACCGCCCGGTTCTGTGGAGGTC
>N_5712
CCGCCCGGTTCTGTGGAGGTCAACGACGGAAGACGTGTAAA
>N_5713
CGGAAGAAAATCGGATCGATCGACAAGTCGAAAGGCTCGTT
>N_5714
GAAAGGCTCGTTCGATGTTTCGACGACGGATTGTGTCGTTT
>N_5715
GTTTCGACGACGGATTGTGTCGTTTTTTACGAGAAAATCGA
>N_5716
TGTTTTTCCTTGTATATTTACGAGAGAAATCTCAAAAAATT
>N_5717
AGAAATCTCAAAAAATTATTCAAATAGGAAATTTTACGCCA
>N_5718
TTGAACTTTCAACGGAAAATCAAAAATCGTTGCGAGTCAAT
>N_5719
GCGAGTCAATAATTTTTTAGCTTTGAGGAAAATAACCCTTA
>N_5720
GCTCCTAAAATTAATAAATTCCAGAGAAACGAGTAAATCGT
>N_5721
TTCCAGAGAAACGAGTAAATCGTGGCGAGACCCACTAGCGT
>N_5722
TTATTTTGGGCTGTTCATCACGAACACACGTGTTGCCTAGC
>N_5723
CACACGTGTTGCCTAGCTACCAAATTCAAAAAACGAAAAAC
>N_5724
ATTGTGAACGGCGTGCAAGGCCACGACCCGTGGAGAGCGCG
>N_5725
AGGCCACGACCCGTGGAGAGCGCGTGAGAGTGCAGAAAAAA
>N_5726
AAAAAGGAGGCGAGAGAAAACGGCTGACCCGTGGATAGACT
>N_5727
ACGGCTGACCCGTGGATAGACTTTGTGGATTCAGGAGACGC
>N_5728
CTTTGTGGATTCAGGAGACGCAGAGCGACCGTGAGAGACCC
>N_5729
GAGAGACCCAGAAATATATGCAGAAAGTTAAGGCGTGCAAT
>N_5730
ATATATGCAGAAAGTTAAGGCGTGCAATAGTGTTGGAAATT
>N_5731
GAAATTATAATAAATGGGTACGGTAGGTATGACCTTTCGGG
>N_5732
TAGGTATGACCTTTCGGGATCTTTGTGGGTCTCGCCGCGAC
>N_5733
CGCGACGAGTTTTCAAGGTGCATAAGGTTTTTGCGATGGGT
>N_5734
ATTCGAGATAAATGGAAATTCGAAGCGTCTAAAACAGTTAG
>N_5735
GAAATTCGAAGCGTCTAAAACAGTTAGAACTTTTAGTTTAC
>N_5736
TTAGTTTACATTAGGTTGAGCTCAACTGTCCAACCCCGTCA
>N_5737
CGTTTTCCTGGGGGTTTTTACCAGACTACGAAATATCCTAA
>N_5738
TGATTTGAATTTATGAGTTTCCCGCTAAATACCTACCGAGA
>N_5739
GGAGCGCGCTTGCACTTAAACTTCAATTTTTCACATCCCCA
>N_5740
TTTTCACATCCCCATAATAACTTCCTTGTTTTAAATTGTTT
>N_5741
TTTCCCTATATTATTATTATCCTTATCACGAGATGCCCTTG
>N_5742
ATAAGCTTTCTCTGTGGTTTCTGTAGTTTTGGTGATATTTT
>N_5743
ACAAATTTATATTATGGAAACACGGAATTCTGAAAATGCGT
>N_5744
TTCTCACCGAAAAAAAAAATCCAAGTTCCTCCCGCCAACTT
>N_5745
TGGCACGATGCCAAAAGGTTCTCAGGCCCATTCATGTCATT
>N_5746
TTCAAACCGAAAAAAAAAATCCCAAATTGAATGCAAATGTG
>N_5747
AGTTGCGAAAGTTTTTGGGTCTCACAACGATTTCGGAAGAA
>N_5748
TTTGGGTCTCACAACGATTTCGGAAGAAAAACGTTTTATTC
>N_5749
ACGTTTTATTCGTTGCGAGACCCGGAAGAGCCCGGTGGAGC
>N_5750
CCCGGAAGAGCCCGGTGGAGCGCGTTTGCAATTTTTTTGGT
>N_5751
GAAAATTTTGCGCAACGATGCTCCAAAATAACACCTCGCGA
>N_5752
ATCGTTTTTTTAAATTATGACTTTTCCGGTCCCAGAACGAA
>N_5753
TATGAAAAATCGTTACAAGACCACAAAAAAAAGCGCAATAG
>N_5754
GAAATATCGTTATCACTATTCGAAAAGAATTTCATTATGAA
>N_5755
TAATAGTTTAACTTTTACCACGTGGCCGCCAGAAGAAAAAC
>N_5756
CGTGGCCGCCAGAAGAAAAACTTCTGCTACCGGATTTCATT
>N_5757
TCTGCTACCGGATTTCATTTCCTCGGCCACAAACCCTTTTG
>N_5758
TCGGCCACAAACCCTTTTGACCCCCGAAAAAGTACATAAAA
>N_5759
AACAATTCCGGGGACTGGGTCTCCAATCTCTCGCCCCCACT
>N_5760
TCTCCAATCTCTCGCCCCCACTCACTAACAAGGGGGACACC
>N_5761
CCACTCACTAACAAGGGGGACACCCTCAGAAACGAATGCCG
>N_5762
CCCTCAGAAACGAATGCCGTCTAACCGTCTGCACCCTCTCT
>N_5763
TGCCAACTAACACGCAGTGTCCCCCCTCCTCCTTCATCCAC
>N_5764
GCAGGCTTCTCTCTCTTTCTCTAAATCTCTCATAAACTACT
>N_5765
AATATTTTATTTTAAAATATCCCTTTTTCCTCCCCCCGCCT
>N_5766
GTTTTTTCTATCTCTCTCCGCCCGATCATTGAATAGATAGT
>N_5767
ATGGTTTTTACGGAGAAAATCTTGAAATTCCACAGAAAAAC
>N_5768
AGAAGTCGTGCGCCTTTAAACTGTGTACGGTAACTATATTG
>N_5769
AGATGATAAAGTGGAAATTGCTGATTTTTTACAAAAAAACA
>N_5770
TCATTGTTTATCGACACCTGCTTGTTTTTCTCCTCCTCTCC
>N_5771
GTTAATTTGGAATTATTTTTCAAAAAGAAATGTATCCGGAC
>N_5772
AAGAAATGTATCCGGACGGGCTAACTGAAAATGAGAAGCTC
>N_5773
TGCACTATGGTCAATATATCCGATGAGGATGCGATTAAATT
>N_5774
CTGGGACATTGCAATTTCATCGCGAAGAGTGTCGAAACAAG
>N_5775
GTCGAAACAAGAGGATAAAACATTGGTTCCGGGCACTTCGA
>N_5776
CGTCAAATCTGGTGTTTTGACTCCGCCCACTAAATTTAAAC
>N_5777
CTCCGCCCACTAAATTTAAACTTTTCGTGAAAAAAAAATGT
>N_5778
GGGTGTTTATGCTCCGCCCACAAAAATTTCTTAGAATTCGA
>N_5779
TATCGAGTCGTCTACGTGTTCACGGATTAGCCTTCTATCTT
>N_5780
GAGGTTTTCCTAATGAATTTCGAACGTTTTTGGAGAAGGAT
>N_5781
GGAGAAGGATTTGATAGAGACGCAGACACAGAAGAGACTGG
>N_5782
AGACGCAGACACAGAAGAGACTGGAGGCGTCCAGTAAGTTG
>N_5783
GGCGTCCAGTAAGTTGTTTTCTGGAAAAATTGAAAAAAAAA
>N_5784
TTTTTCGAAAAAAAAGAAAACAAATGTTTTTTAATCGAAAA
>N_5785
AAAAAAGGAAATTTTTTTTACAATTAGAAAAAAAAAATTAA
>N_5786
ATAAGTTTTGACTAGCGGGCCCTGCGGGCCCGCCAGTTGCA
>N_5787
CCCTGCGGGCCCGCCAGTTGCAGGGGGTGTAGGGCGAGTCC
>N_5788
CAGTTGCAGGGGGTGTAGGGCGAGTCCCCCAGTCGGGCGTA
>N_5789
TGTAGGGCGAGTCCCCCAGTCGGGCGTAGGTTCTCGGCTTC
>N_5790
GTCAATGGGAGGAGGGGAGACCCACTCATATTTTATAAAAT
>N_5791
CTATTTGAATCCCGAGCACTCACAAAAAAACGAAAAAGTTT
>N_5792
GGGGGAATCGAGCAAAAGAGCAAATTATTCACAGCCATACG
>N_5793
GCAAATTATTCACAGCCATACGCACTAACCACTCGGCCATG
>N_5794
AATGTAGGGAAGGAAAATTTCTGGGGGGGGGGGGGGGGGGG
>N_5795
GGGGGGGGGGGGGGAGTTGTCTTTCGATTCCGTTTTATTCA
>N_5796
AATGACAATTTGGGGAAAGACGTTTGAAAACCGTTTATCAC
>N_5797
CGTTTGAAAACCGTTTATCACTGATAAGTCAGCAGGAAAAC
>N_5798
ATTTAATTCCCGAAAGAGAGCCGAAAAGTTGAAGGTGTTAT
>N_5799
CGAAAAGTTGAAGGTGTTATCTTGTAAATTGGTTTATTTGA
>N_5800
CTATGAATCAGAAATACATTCCGCAAAACTTTAGTGGAAAA
>N_5801
GAAAAAATGTTCAGGAGACCCAGGAAACCACTCCCCCCAGT
>N_5802
GGAAACCACTCCCCCCAGTACTAAATTTTTGAATTATTTTT
>N_5803
TGCTCGGCCGACTCATAGTACTTTTTCCAATTCTGAGTTAA
>N_5804
GTGTTCAGCGTACTTTTGTACGTGGGATAAAGAAAAAAAAT
>N_5805
TCTTGCACATAAATTTGGAACAAAACCGAGCAAAACCCGAA
>N_5806
AAAGCAACAAAAAATTTTTTCAAACTGGGGAAAGCCGCCCT
>N_5807
TTTTTTCAAACTGGGGAAAGCCGCCCTGAGCTCAGTTTTGC
>N_5808
GTTTTGCTCCAAACTTTGTGCAGTTTTTTGCTCCCCCGTGG
>N_5809
TTAATGAAAACGCAGTGTGACATTTTTTCGCAAGCCAAAAA
>N_5810
TTTTCGCAAGCCAAAAAAAACGCGAAAAAACGCGAAAAAGG
>N_5811
CTTTAAAAGTTCTTTTTTTTCCAGGACACCTAAACTGGTGG
>N_5812
TCGTTAGGTAAATGGTTTTTCAGAGCGAAAAATCGGAAAAT
>N_5813
TTTCAGGTATGTGGGGAGTACATGATCGTCAGCTATCACTT
>N_5814
TACGAACTTCTTACAAATGGCGCCAGAAAAGAAGCAATCCG
>N_5815
AAATGGCGCCAGAAAAGAAGCAATCCGACGGCGATGGAAAT
>N_5816
GATGGAAATGGGTTGAGAATCATATGAATCAGGTAATTGGC
>N_5817
AATCCGCGGAATATGAAATTCCCAGAGGAAACAATTTTCGT
>N_5818
AATACTCACGGAGTTGAAATCCGCGGAATTCGATTTTTGTA
>N_5819
AAAAAACCGGAAAAAATTATCCGACACTCCATGGAATCTAG
>N_5820
TTTTTAAATTTCCAGAGTAACGGTCTCGCATTGACCCTCTC
>N_5821
ACCCTCTCGGAAAATGAATGCTTGAGTAAAAACTCACGGAG
>N_5822
ATTTTCGTAGATTTCAACTTCGCGGAGTTTTCTGTCAATTT
>N_5823
TGTCGGAAAATGAATGGGAACTCGAATGGGATGTTGTACTC
>N_5824
TCGGATTATCATCTCCATTACCCCGTAAACAAGAGGATAAT
>N_5825
CGTAAACAAGAGGATAATGGCTCAAATTCCACAGATCAAAT
>N_5826
TGGCTCATGTGCTCAAAAGACCAGTTGTGGTTGTATCGGAT
>N_5827
AAGACCAGTTGTGGTTGTATCGGATACGGTAGGGAATTTTA
>N_5828
TTGGTGAGAATCAAGGGTGTCAAGTCCCGTGTCCCGTTTGT
>N_5829
TCCCGTTGTCCCGTTTTTGTCATTTTTACGGAACATTGACA
>N_5830
TTTTTGTCATTTTTACGGAACATTGACACCCTTGGTGAGAA
>N_5831
AATCGATTTTAAAAATGAAGCTTAACATTTTTTTTCGAAAG
>N_5832
AAAAAGTGTAAGAAGTTTATCAAAAAAAAAAACATTGAAAA
>N_5833
TTCAATTTTGTTTTAAGGTGCAACTATTACAAGAGCACACA
>N_5834
TGCGCAACCTATTTGACGCGCGAAAACTACAGTAATACTTT
>N_5835
AAATTAGAACAGGAGTAAAACGAGTTTTCAAAATTATTCTT
>N_5836
CGGAAAATGAAAGAAATAAACAAGACAAATGCGAAATGTTT
>N_5837
CCCATGGGCGTGTTTTAAAACAATTTCCCCACTGAGCGTAG
>N_5838
TTTAAATTAATTTTTTTTTGCAGATTCTGCGAAACGCGAAA
>N_5839
CGCGAAAGGCGAAGAACTGTCTCCAGTGGCTTTTGGTGGAA
>N_5840
TGGCTTTTGGTGGAATATATCTTCCATTAGAATGCCCACCA
>N_5841
CTCATTTCTCACCACTTGTACTCATGAGAACAGAGACTAAC
>N_5842
TCATTTTTTAACTGAATTTTCAAATTTCCCCCCCCCGTCCC
>N_5843
GAAAAGTGAATTGGAATTTTCCTGAAATTTGCACAAATTTT
>N_5844
CAAATTGTAATATTTTTATTCTAAAAATCCAAAATTTGATT
>N_5845
AAAAAAATTGTGATTTTATTCGGGAAATTCGAAATTTCCTA
>N_5846
TTTTTCCAACTTCTAGGTGTCGCAACGTCTGGACCCTAATT
>N_5847
CTTTTTAATAAATATTGTGGCCTTTGATTGGGCGTTTAATC
>N_5848
GTTTTAAGTACATTTATGATCTTTGGAGTACAAATAAACGT
>N_5849
GACCATAAATGTATTTAAATCAACGATTAAACGCCCAATCA
>N_5850
ACCGTAACCTGCTGCCTGTCCATTTTGCAGTTGATCCAGGA
>N_5851
ATTAGAAACAAATAGTAATACACAGACAACTACTGATATGT
>N_5852
ATATGTCACAAATTGATAAGCTTGCGTTGATTAGTCAATAT
>N_5853
ATAAGCTTGCGTTGATTAGTCAATATATGGATATTATTAGG
>N_5854
TTGTCCCAAAATTAAAATATCGAAATCAAAATGTTTCCGAC
>N_5855
TGTTGGAAAAAATTGAAATACAACGGAAATCGAATTATTTT
>N_5856
AAAAAGAAAAGTATTAAAATCGGTAATTTTCCCAGCTTGAA
>N_5857
CGCGGAGAGTTCGAAGTGCTCACGCGCAACTTCTCACCGAA
>N_5858
CGCGCAACTTCTCACCGAATCTCGTGGTGAAAATGGGCAAA
>N_5859
GCAAAATTTGCCCCAAAAATCAATTAAACCAAGAGATTTAA
>N_5860
TGAACAACCATCAAATAATGCAAAAGGAATGACATTAGCAT
>N_5861
AGCATCAAGTGGAATTGGTTCTGGAAGACATGAGAAATGGA
>N_5862
TTTTAAAGCCTAAGCCTTAGCCTCAGCCTAAGCCCAAGCCA
>N_5863
TAAGCCTAAGTTTGGTACTGCAGTATTTAAAAAAAAAGTTT
>N_5864
AAATTAAAAATCTCGCCGTCCATCGATTTTTAAATACCCTA
>N_5865
AAGTAATTAACTTGTATACTCGAAATTTGACGATGATTTCA
>N_5866
ACCTTTAAAGCTCAAAATAACGTCCAAAAATTCAATTTCCA
>N_5867
CCCACGTGCTTCGAACTTTTCGTATTTCCTCATCAACACGT
>N_5868
ATTTCCTCATCAACACGTGGCAAAGAGAAACTAATCGATAC
>N_5869
TTGTATTGCAAGAATGAATTCGACGTGCGTTCTCGCATCGG
>N_5870
TTCTCGCATCGGAATTATTGCCAACTCATCACCAATACATG
>N_5871
CAATGAATACATGAAAAGTGCGAAACAACGATTCCAACAGA
>N_5872
TCCAACAGAATCAGCGAACACAATCGGATAGTCGGAAACGG
>N_5873
ATAGTCGGAAACGGATTAGTCGAAGTTTCAGTGCAAGCTCA
>N_5874
TCACTTATGCTCACGTGTATCGGTTGTGATTCGGTACGAGA
>N_5875
GGTTGTGATTCGGTACGAGACCCACTTTTTGATGGAATTTC
>N_5876
AAAAAATGGATGAGGGGAAGCCAAAATACCAGAATTTACAC
>N_5877
TTTTAATTTTTTGGGGGAATCATTTATTTCCTAACAGAATT
>N_5878
AGGAATTCAAGCCGGCATCTCAAGTGACAAATATCATGTGT
>N_5879
CTTGGCAAAAAATGAGTGTTCTCACGTCGAATTGCGACCAA
>N_5880
TGGGCCACCGTGCAAAAGTTCAACACTTCCGTCATTTGGTA
>N_5881
TGGAGGTACTTAATGTGGTGCCTAAAGATGGAGCCAAGACA
>N_5882
TGTGGTGCCTAAAGATGGAGCCAAGACACTTACCAGGTATG
>N_5883
TAAAATAGGAAAAAAATTTACCTAAAAAGCGTATGTGCCTT
>N_5884
TTACCTAAAAAGCGTATGTGCCTTTAAAATGTACAGTAACC
>N_5885
AGGACGAAAACGGTGTGGTTCACTATTATATGGACGATGAA
>N_5886
GTGGTTCACTATTATATGGACGATGAAGTAGCGGATTCGTG
>N_5887
CGTCTATCCTTCTTTCCTGCCAACGGGATTTTCTCTTCTTT
>N_5888
GCCAGCTTTTTCTCTCCCCTCCTTTTTTCACCCATATTTTC
>N_5889
TTTGTACCAAAAAATTGATGCTTCTTTTTTTTCTCTTTATT
>N_5890
TCTTTATTTCCAACAAAATGCTTGGCCAAAGAAATAAACTC
>N_5891
TGCTTGGCCAAAGAAATAAACTCTTTTATAATTTATCATTC
>N_5892
TAAACTCTTTTATAATTTATCATTCAAAAAATTTGAGACCA
>N_5893
ATTTGAGACCAAATTGAAATCCACATCCAGCAACTGCAAAG
>N_5894
CGGGAACGCGTATTCTGGGACCAAATGAGGAGGCGGTGGCG
>N_5895
CGGAGAAAATGAAGTATGGACCACATCTGGAAGACACACCT
>N_5896
CTCCACACGGACAAATACATCAGTTTTACAACTAAAATCGA
>N_5897
ACGCGCAAATGTTGAATTTTCAAATTTACGAGAACCCACGG
>N_5898
AATTTTCAAATTTACGAGAACCCACGGGATTCTGGCTTCCC
>N_5899
GGCCAGAACCCCGTGAGAATCCTAAAATTCTGAGAATGCGT
>N_5900
ACGGGCTTTCGAAGAAGTTACTTTTTTAGTTTCTTCGTATT
>N_5901
GGTTTGACCAAAAACAGATGCACCCGATGAATCAGTTAAAG
>N_5902
TTGATTGAAGTTTGAGGAGGCTTTATATTAGGGGAGACGTA
>N_5903
CCACACGGCCATGCGGGAGACACCTCAAACTGGGATGTAGG
>N_5904
GAAAATTTTCTGGAGGAAGTCGTCTTTCGATTCCGCTTTCT
>N_5905
CCGTCCTGGGCTCAATTTTGCTCCGAACTTAGTGCCGTTTT
>N_5906
ATTTATTAGAGGCTGCTTGGCAGAAAATTATCAATTATGTA
>N_5907
CAGCATAGCCGCCTGAAGTTCGAAATTTAAAATAAAAAAAC
>N_5908
CCTGACAGCCAACGTGGCAACAAATGGAATCTCATCGACAA
>N_5909
TTGACGTGGCAGTTTGGTGGCTGAGCGGTTTGTAGTCCAAT
>N_5910
GTGGCTGAGCGGTTTGTAGTCCAATGTTGGTAGAGTTAATA
>N_5911
GTAGAGTTAATAGGTAAAGACCACCCGTCTCGGTTGCCACA
>N_5912
CTCGGTTGCCACACACGCTTCTTCGCCGCTTCTGGAAAATT
>N_5913
GGCCATCAATTTTCCTTTTGCATGTGTGTAGGAAATTGGCT
>N_5914
ACAGTCCGTTCATTTCGTGGCCTAGAAACTTATTTCTAGGC
>N_5915
CGTGGCCTAGAAACTTATTTCTAGGCCATGGAAGAGTTTTT
>N_5916
TAGGCCATGGAAGAGTTTTTCCAAGATTCACGGCCACACGT
>N_5917
TCGAAGATCTTCGAATTTTTCGCGACAGATCCGACACTGTG
>N_5918
GACAGATCCGACACTGTGAGCTTTGTCCCGCCGAGTTTTTC
>N_5919
CTTTGTCCCGCCGAGTTTTTCGAGTCCTGATGTTCCGATTT
>N_5920
CTGATAAGAGCCCGTGACGACACATTTCTAGGCAAGTTACT
>N_5921
AGGCTTAGGAATGGTTTTTTCCTAAGCCTGAAATTCCACAC
>N_5922
GCTGGGCCACAATTTATAGGCTACAGTTTCTAGGACACATT
>N_5923
CATTTTTTAGGCCACATTTTCTTAGCCAAAAATGTACTCAC
>N_5924
TTTTCTTAGCCAAAAATGTACTCACAAACTTAGCAACGTGG
>N_5925
CTTCTCGAAAATTATTTTATCTTTCGAACACATTGAGATAT
>N_5926
TTGGGTCGATGAGTAGAAAACTGCAGAAATTGCACAAACCG
>N_5927
GCACAAACCGGTAGAGGAATCGAGAAGCTCTGAAATTATTC
>N_5928
GAACCAATCAGAGGAGTGGGCGTGGCTAGATGCTGATTGGT
>N_5929
GACCTACCGTAGAAGAAGAGCACAAAAGTGCTCTCGCCTGA
>N_5930
GTGCTCTCGCCTGATGGGAACAGAAAGTTTCATGAGAGATA
>N_5931
TTAACGTTTTTCGTGAAGAGCTTGAAATCATTAGAATGATA
>N_5932
AATCATTAGAATGATATTTTCATTTCGGGTCTGAAATAATT
>N_5933
ATAATTCAATTTTAAAGGTACACGCCACCACCGTATCCTAC
>N_5934
ATGGTACTTCTGCACAGTTTCCAGCGCAACTTTATCGAATT
>N_5935
GTCGTAGTTCACCTTAGAATCGTCACGCACGAAATCGTAAA
>N_5936
TAGGCCACATGATGGAAATTCGTATGAAAATTGCGACGAGC
>N_5937
TATGAAAATTGCGACGAGCCCTAACATGTGGCCTATTAATT
>N_5938
TAATTGTGGCCTAGAATCTGCTGCCTACAAGTTGTGGCCTA
>N_5939
TGGCCTAGAAAGTGTGGGGGCAAAAGTTTTTAATTTTCAAT
>N_5940
GTCTGAAATTGAATGGGAAACGTGGAAATATTGCTAATAAC
>N_5941
GAAATATTGCTAATAACCAACCTCTTTGCTAATTGTAATAT
>N_5942
ATCCTTTTTCACATTCTCGCCGACACCATTATCCACAGAAT
>N_5943
CGTCTGAACTTCTTTATTTTCTTGAAAATTTGCCACGCATT
>N_5944
TGCGTCTCCGACGTCTTATACACTATTTCTCCCTGAAGGCG
>N_5945
CCTGAAGGCGGATAGGTTTTCTCCACGTGAACTGGAATAGT
>N_5946
GTGACGTCTTCCATTATTAGCTGAAAATTTGAGTTAAAACT
>N_5947
CTGCTCTATCACACTAAACACGACGACACTCGTGGCCGCGG
>N_5948
AAAAAACACATGCAAATGTTCCTAAACTGGCTAAATAAACA
>N_5949
TCCTAAACTGGCTAAATAAACAACGCACATCCCCGGCGGAG
>N_5950
AACGCACATCCCCGGCGGAGCTCTGGTTTTCCATGGCAACC
>N_5951
TTCCATGGCAACCGAGAATGCGTGCGGGCCAACGGGGAGAA
>N_5952
ATGTGGAGTACGTAGAGACGCAGACAGTTGTATAAAAGGGG
>N_5953
AGACAGTTGTATAAAAGGGGCGGCAACTTGAAAAAATAAAT
>N_5954
GCCACGGAACCAAATTACGGCGGAGTTCCGTTGAAAATATC
>N_5955
TTACACTACGGGTGTTTTGACAACACAATGGAAAACATGTC
>N_5956
TGACAAGAGTCTCGTAGTCTCTCGCGGACTAGCTTACGGCC
>N_5957
TTTTTTCCCACACCATGGGGCAATATTCACTAGACCATTCA
>N_5958
CTCCCTATTTCAGATGTTAACCTCATTTGAATAAATTGCTT
>N_5959
ATGTGTTTTTGGATGGGATACTCCATCTTTTTCAACCAATT
>N_5960
ATTTCTGATTGAGAATAGGTCAAGTGATGACGTAATAGAGC
>N_5961
CAAGTGATGACGTAATAGAGCGCGTGGAAGAGGAGTGACGT
>N_5962
GTCACACGTGGCCTAGGAATCTCTGCGACCACCACATGAAA
>N_5963
TGCGACCACCACATGAAAAACGTTTTATTTTCTAGGCATCC
>N_5964
AAGTAAATTCCCGGCTGAAACAAGGTCACCGCAACACAAAA
>N_5965
AAAATAGGTGAAGGGATGATCTCTTTTTTTCCAGAGTCAGT
>N_5966
GTCAATTTGTTCACTATTCGCTTCACTAATTCCTGCTTTGC
>N_5967
CCTGCTTTGCATTTTAATGTCCGTGCCCTCTCACTGGAACT
>N_5968
TCTCACTGGAACTGACATTTCACACAATGTTTTTTTCGGTG
>N_5969
CGGCCACGTTGTAATAGTTGCCAGGTGTCGCAAGTTTTTAA
>N_5970
TCATTATAGCCGACTTCCGACTTGCGTAAAAGTGCGACGTG
>N_5971
TTCCGACTTGCGTAAAAGTGCGACGTGGCCGAGAAAAATTT
>N_5972
CGTGGCCTAGTTTTTTAAAACCATTGTTTATCTCCACCCAA
>N_5973
CACCCAATCTAAAAAAATTTCTGCGGATTTTTAAACCATGG
>N_5974
ACCATGGCCGTAAAAAAAAGCCACTCTCATATATTTTTTCG
>N_5975
ACTCGGCCACTATTTTTTGACCATTTTTTCCATGTGACGTC
>N_5976
ACAATTCCTTTTCTCAATTTCTTATGAGAAATCGCTTTTTT
>N_5977
GACTTTTTGTGATTTTGTTGCATTTTCTCCCAGTCGGAGAT
>N_5978
ACACTCTTATAATTTTTTGGCGTCTTTTGGGAAAAGTAACA
>N_5979
TGTAAATTACATAGCCTAGACTTAGCTGACCAAGGCTTGTT
>N_5980
ATATTCGGCCATTACTTTTTCTTCTCATTTTTGTCAGAAGA
>N_5981
CTTTTTCTTCTCATTTTTGTCAGAAGACGTCACTGAAAACC
>N_5982
GTCACTGAAAACCTAGAAATCTCTCTTCCAGGGCTGCAAAT
>N_5983
AGGGCTGCAAATGAGTATATCCTCCATACCTTCGTCACCGT
>N_5984
ACCTTCGTCACCGTCAATATCGGGATCTTCCACGTCATCGA
>N_5985
ATCGACCGCGCCGAACATTTCATTTTGCTATACATGGACCA
>N_5986
ATTTTGCTATACATGGACCACTAAGGTAAGCGGCCTAGAAA
>N_5987
TCAGTTAAAAACGCGAAAAACTGCGGACGGCGAGGCGACGA
>N_5988
CCACTTCTGAAATGGTAAGGCTTGTTTTTTTTTGAGGTAGG
>N_5989
TTGTTTTTTTTTGAGGTAGGCAGGCACGAAAGCGTCTGCTT
>N_5990
GGCACGAAAGCGTCTGCTTGCTTTTCGAAAACACGTGGCCG
>N_5991
TTTTCGAAAACACGTGGCCGCGGACTGAAAAACTCGGCCAC
>N_5992
CGGCCACCAAAAATCTGAAACTGTGAGTCGCCCTGACAGAA
>N_5993
TTTTTATTTTCTCGGCCAAACAGCAAAAGCCGACAAGTGAA
>N_5994
TGAAGTTAAAAAGGGAGGAGCATTTTTTTAAATAAAAAACT
>N_5995
TTTTTAAATGTAAGAGTCGGCCACGTCCGCGGTCGATTTAC
>N_5996
CCACGTCCGCGGTCGATTTACACAGTGTCGCGGCTCGGTTT
>N_5997
CAGTGTCGCGGCTCGGTTTTCATTAATTGAGCACTGAGAAG
>N_5998
AATTTTCAGAACGAAGAAGACGAAGAAGTGGACTACGTGGC
>N_5999
GTGGACTACGTGGCAGTTGACCTTTACCTGGTAGATGGTCC
>N_6000
GGTCCTGTAAATGAGGTGAACGTTATGGCCGAGGTGGGGGC
>N_6001
CGTTATGGCCGAGGTGGGGGCTCTAGAGAAAACATCCACAG
>N_6002
TCCACAGCAACGTTGGGAAGCCTTCCCGCAGGTCAGAAAGA
>N_6003
TGGGAAGCCTTCCCGCAGGTCAGAAAGAAGCAAAGACTATA
>N_6004
AAGCAAAGACTATAAAAATGCAAAAGGGCTCTGGTTGTGAG
>N_6005
GGGCTCTGGTTGTGAGATAACGGATGCAGATCGAGAATGTG
>N_6006
TGCAGATCGAGAATGTGTGTCGAAGTATTTGAAAGAGAACG
>N_6007
CATAATTATAAATATGGAGACACGACTTTTCGAACCATCAA
>N_6008
TCATTTCTAACGGCAAATTACAATGCGAGAGTTAACAGTAA
>N_6009
AATTACAATGCGAGAGTTAACAGTAAGGTATGGAAAAGGCG
>N_6010
ACAGTAAGGTATGGAAAAGGCGATCACGGAAAAGGAATGGA
>N_6011
GGGAGAAGCTGTGTGATAAACGAGAGATGTTGAAGGAGGAT
>N_6012
GAGAAGAGCTTCGTTGATTTCTCAGTTCAGGGAGAATCAAC
>N_6013
TTTCTCAGTTCAGGGAGAATCAACATGAATCTGTGTTGGAT
>N_6014
ATGAATCTGTGTTGGATGATCATATGTTCAAGAGGGTAAGG
>N_6015
GTGAATCTTGCGAGCAACGTCGTCTATCGTTCATGTGTGAC
>N_6016
CGTCTATCGTTCATGTGTGACAGTCGAACCGAGGATGATTC
>N_6017
GAAGGGGAAGATTGTGAAGACAATGAAGAAGATGATGGAGA
>N_6018
GGCTCCGATGATGAGGAAGACGATGGAGAGGAGCCTCATTT
>N_6019
GTGATAAGAGTGATAAGGAGCATGTCCACGATGTAGGTCTC
>N_6020
AGCATGTCCACGATGTAGGTCTCCTTTAAAATATCGTCCAT
>N_6021
TAAAATATCGTCCATAAAAGCTTAATTTTTTAGATGCTAGC
>N_6022
CTTCCCGAAATGGAATATGTCGAGGATTTTGTGGATTTCCT
>N_6023
TGTGGATTTCCTGATTGATGCGGAGCTCAATGACTTGCCAG
>N_6024
GCTTGTGAGAGGTATTTGTGCAGTGAGCTGAATTCGGTAGG
>N_6025
AGTGAGCTGAATTCGGTAGGCTTCTGTTCAAAAAAATATAA
>N_6026
AAAAAATATAAAAATCTAATCGAAATATTTTCTAGAAAAAA
>N_6027
AACGCACGAGTTTGTGGATGCTGACACACTTTTGGATCAGG
>N_6028
CCAGCAGTGTGTAAAGAATTCAGTAGTTTTGGTGCTCCAAA
>N_6029
TGCCGCACACCCCTGGTGTGCACCGTTAAAAATTCTTTTTT
>N_6030
AGTTTTCTTTGTTTTTTTTTCGAATTGCAGGGTTTCCGAAT
>N_6031
TGCAGGGTTTCCGAATCTGTCAAAATTGGAAACACGACAGT
>N_6032
AAATTTAATTTTTGAGTGAACTGTTGATGCGAAATTCATTA
>N_6033
ATCTCGTGGAGCTCATCGAGCAATGTGTTACGTTTCGTGAC
>N_6034
CAATGTGTTACGTTTCGTGACCAAAAAGCAAGAGTTCGCGT
>N_6035
CCGATTTTCCACACGACTAACTCCAAAATCAGCCGCGCCTT
>N_6036
CGCGCCTTTTTGTCTTTTATCCCTGCTTTTCCACACATTTA
>N_6037
CAAAATGGGAAGTAGTAGTGCTGCAATCTCATTTAGAGTAC
>N_6038
TTTAGAGTACACTTTTGGAGCTCTTTTCTCCAGATATATTA
>N_6039
TTATATGCTGTAGATGGAAACTTTTCCAGTTTATATATAAT
>N_6040
CAATGGGGTGCATCTAATTACGGCAAAGCTTCGCGGATGGG
>N_6041
GCAAAGCTTCGCGGATGGGGCGAGTAATGAGCAAAAGAGCA
>N_6042
GAGTAATGAGCAAAAGAGCACAAGGATGGGGCTCTTTTGTT
>N_6043
AAGGATGGGGCTCTTTTGTTCCTCATTTTCATTGCTTTTTG
>N_6044
AAATTAATCGGCTTTTCTGACCCAGGACTCACGGGAGATGA
>N_6045
CACGGGAGATGAAAATTAATCTTTAAGAATTGTGCTTTGAA
>N_6046
ACTTCATTTCTCCGTTGTTCCCAGTAAATTCCAAGCTGTCA
>N_6047
ACTCTCTGATAAAAAATAATCATTTGGTCCGTCCGTCGCGA
>N_6048
TGTTGAAATACACATTTCGTCGCGTGGAGTATAGTTATGCT
>N_6049
TCCCCCTTTTCATATTTTTTCGGGCAAAGAAGAAATCTCTG
>N_6050
TTTTCGGGCAAAGAAGAAATCTCTGTCACCCCCCGACTAAA
>N_6051
TCAAAAAGAAAAAAGTGTGTCAAAAACTCAAAAAGTCACCG
>N_6052
ACAACTACTACAGTTTGTTTCCTGTGTGTCGTCCTATTGTT
>N_6053
TTGTTGTGGGTGTAATTGTTCGATAGAGCGCGCTTTACAAA
>N_6054
TAGAGCGCGCTTTACAAAATCTCTCGAATTAATTGAAAGTA
>N_6055
AAAGTAGTGTGTTGTAGAGACCTTGACTCCTTTGTCAACAC
>N_6056
GACCTTGACTCCTTTGTCAACACTGTAATTAGGAAGGAGTA
>N_6057
ACTGTAATTAGGAAGGAGTACACCGCCGGGCGGGTGAGAAC
>N_6058
CACCGCCGGGCGGGTGAGAACAGTTATTATAACGATAGTGG
>N_6059
AAATGTCGGTGCTTTTTTTACATTTTTTAAACGAAAAAAAA
>N_6060
TCAAAATATTCGTCCCTGTTCATGAAAAATGTTCTCACTTA
>N_6061
TCACTTATGTAAGTAGTTGTCACGCAATGCAGTTGTTGACC
>N_6062
TCACGCAATGCAGTTGTTGACCAAAAATTATTTTCCGAGTA
>N_6063
TTCCTCCTTTTGAAAAAGTGCACAGACACCGCCGTTATCTT
>N_6064
TGCACAGACACCGCCGTTATCTTTACAACCGTCTGGCAGGA
>N_6065
TTTACAACCGTCTGGCAGGACCGGTGTTGTAGGCTTTAAAT
>N_6066
GGCAGGACCGGTGTTGTAGGCTTTAAATAAATATTTTTCCA
>N_6067
AGTGTATTTTCTAATTAAAACAATTATGAAAATTCACAATA
>N_6068
CTTTTATTTCAAAAACGAAACACCTTGTTTGCCAAAAACCT
>N_6069
ACCTGGAAAAGCCTGGAAACCTGGAAAATCGAATAACATCA
>N_6070
CCTGGAAAATCGAATAACATCAAATTTTGCAAATTTTAAGC
>N_6071
TAAAATTCGTTTATCCATTTCTCCTTCAATTCTTCCAGATT
>N_6072
TGCTACTACTAGTAGAAGTTCTTCATTCGGTGGCCGGACTA
>N_6073
GTGGCCGGACTACTTTGAATCAAATCACATTTGTCGGGAAG
>N_6074
TTGAATCAAATCACATTTGTCGGGAAGAAGGAGGTCGTGCC
>N_6075
TTTGTCGGGAAGAAGGAGGTCGTGCCTTTGCACTTCTGGTC
>N_6076
TTGGAGTATTCCAGGCAACTCGGTCGTTTTTGAAAACCTAT
>N_6077
CTGGCTGGAATTTTTTGTTTCAAATTTTGACCCAGTACCTT
>N_6078
CAACCAGTTTTCCACGTATGCTAAAATCCGAAAAAGTGACT
>N_6079
AGTTTCAATTTCCGTGATGACGTTCGCCTGGCTCTTCAGCT
>N_6080
AGCTGCAAATGAGTTGAGAGCAAGCACATTGCGTGAGCAAG
>N_6081
ACATTGCGTGAGCAAGATAGCTCCAAAAGATATGAAGAGAG
>N_6082
AGGCGGGAGATGAAATTGGACGATGAAAAGTCGCCAGAAGC
>N_6083
CGATGAAAAGTCGCCAGAAGCATAATTTTGGTGCGGCGACA
>N_6084
CCAGAAGCATAATTTTGGTGCGGCGACACCCGAATAATGAG
>N_6085
GCGACACCCGAATAATGAGACATTTACGACTTTTTGGAACA
>N_6086
TGAGTTGTAGTTTTGAGGGGCTTTTTTCGATTTTTAAATTT
>N_6087
GATTTTTAAATTTGTATTGACTCTTATTCGCAAAAAAAGAG
>N_6088
AAAAAAGAGAACTGCTATAGCACGTGTAGTCAAAATGTCTT
>N_6089
AGTCAAAATGTCTTTTTGATCTTCAAAAAATGCGGGAGTTA
>N_6090
CAGGCTATGATGTGTGTGTTCAATGAGACAGCCTGACACGA
>N_6091
TGACACGACGTGATGTAGTTCACATTTTTCGGCAGTTTTTT
>N_6092
GTAGGATTTTAAATTGTTTTCACGGGCCTCGCAACGAAAGA
>N_6093
TCACTACTATCACCAGAAATCCAAAAAAACGAAAATATTTG
>N_6094
CAGGCTCCGTATTTTTGAAGCGAAATTCCTAAACTCCCTAA
>N_6095
TCCCTAACCGCTGAAAATTTCTGAGTTGATTTTCCATCACC
>N_6096
ACCCGAAAACGATTTGAATTCGGCTTTCTCCTCAAATCCTC
>N_6097
CTTAGTTGATTTATTTGTAGCGGATTCTTCCCCTTCCCATC
>N_6098
CGGATTCTTCCCCTTCCCATCCGTGGCGTTATTGTTCGGTT
>N_6099
CCATCCGTGGCGTTATTGTTCGGTTACGATACGCTTCTTGT
>N_6100
AGGTTATATGCAAACGACTACTTGCCATTCGATTCTTTCTC
>N_6101
TTCTCCAAAAACGGGTTATTCCATTTCCTTCAACTAAGGAG
>N_6102
CATTTCCTTCAACTAAGGAGCTGTTTTTTTCTTGGTTTTTT
>N_6103
TCTTGGTTTTTTGTAGAAAACCTACATTCAAAGTCGAAGTA
>N_6104
AAGAACAAAATTCAGTTAGTCCGAGAGTCGTGATTTGCCGA
>N_6105
AGTCCGAGAGTCGTGATTTGCCGATTTAGAACAGCATTTAG
>N_6106
CTTCCGATTCCCATAGCAAGCGAAAGTTGTCTTGTTTCCGA
>N_6107
TTTGAAAAGTTTATTAGAAACTTTCCACGCTCTCCCCTTTC
>N_6108
CTCTCCCCTTTCCAACCTCGCAAACCCTTTTGTCTGTAGTT
>N_6109
GGATCTGTTGCTTTTTTGGGCAATTTTTTGCCAGCTTGATC
>N_6110
TCCAAAACGTCATAACTTTGCTGAAACTGGACCGGGGCAGC
>N_6111
ACCGGGGCAGCTAAATTTTTCGGAGTGATCATTATTTTCAC
>N_6112
CATTATTTTCACTCTTTTATCGAAAAATTACTATGGCATGC
>N_6113
GGCATGCCAAGCCCGGGGACCCATTTTTTCACTTCCCTTGT
>N_6114
AAGCCGAAGCCTAAGAATAACGGGAAACTTTTTTTGTTGCT
>N_6115
ACGGGAAACTTTTTTTGTTGCTTTTTTTTGTTTTTTTTCAA
>N_6116
TTGCGGCATTTGAATTATGACTTTGTTGTTCCTAGAGATTC
>N_6117
TTCAAAATAGGCAAAAATGCCATGAACCTTAACGATGTTCT
>N_6118
GAACCTTAACGATGTTCTTTCTCCCCGCCCTTTGAACACTC
>N_6119
TTCTCCCCGCCCTTTGAACACTCTGAAGTTTCCCGCCATGT
>N_6120
TCTGAAGTTTCCCGCCATGTCAACCTTTTTTGATCGTTCGG
>N_6121
TTGATCGTTCGGCACGATAACGTTCTGAGTGCCGCGGTGCC
>N_6122
GCCGCGGTGCCCGTTAATTTCCATCGAATCGTTAGGTTTTC
>N_6123
TGTGATGATGATGATGATGGCCTCCCTCTTCTCTGCGATGA
>N_6124
CTCCCTCTTCTCTGCGATGACAGTCGAGTGATGAATGTCTT
>N_6125
GACAGTCGAGTGATGAATGTCTTCCTTCACACTTGTCCGTT
>N_6126
TGTCCGTTTATCATTTATCACTCTGTGCTGAAAACCGGTCT
>N_6127
TGTGCTGAAAACCGGTCTCTCTCTTCCCCTGACCTCTTCGG
>N_6128
TCTTCCCCTGACCTCTTCGGCTTTGTGAAACAGTGAAAGAG
>N_6129
GTGAAACAGTGAAAGAGAAACGGAAAACAGGCGGTGTCAGA
>N_6130
AGGCGGTGTCAGATGGTTGACACGTTGATGTCGTAATCCAT
>N_6131
AGTATTAATGCTACTATGTACGCCATTTGCTATATATGCCC
>N_6132
TACGCCATTTGCTATATATGCCCATATTTTCAATGGCTTTG
>N_6133
AAATTTTAAAATTTTGAAAACCAATATATGGGTGGAGCCTA
>N_6134
GGGTGGAGCCTATTTCTTAACTGTTCCGTAGTTACCGAAAA
>N_6135
TCCGTAGTTACCGAAAAAGTCGGAAAGCGCCGATTATCTAA
>N_6136
AAAGCGCCGATTATCTAATACTTTCGAATTCGGCAAAACTG
>N_6137
TCCCGAATTGCTGCACACATCTTGGTTTTTTGAGCTAATTA
>N_6138
GGTAATCTAAATTTTAGTTACTGAATTCATTGCGAAAAAAA
>N_6139
GAATAGGGCTTCCATGTAGGCGTCAAAAAGCTTGCCAAACC
>N_6140
CCTCAATCTATGTGCTGAAACATATGCGAACTTTTTTTGCA
>N_6141
TGAAAATTTACGCACAAGTACAAAAAAGGATTCAGGCAGGC
>N_6142
TGTTCAAAAAAAAAAAGAAACCAGCCGTGTTTTTCCTTGAA
>N_6143
AAGAAACCAGCCGTGTTTTTCCTTGAAATTCGAAAAGTTCC
>N_6144
CCATGGTGGACCGGTATTTTCACCACTCCGTCAAAGGCGAT
>N_6145
ACTCCGTCAAAGGCGATTATCGGGTCTGTCTGTCGTCGACG
>N_6146
TCGGGTCTGTCTGTCGTCGACGACCCATCACACCAAATCGG
>N_6147
CACCAAATCGGTTGAATTGTCGCACCCCTTTTTTAATCGGC
>N_6148
TTTAATCGGCAATATATTTACTTTTTATTTGTAACTAAGTA
>N_6149
TGTATGCGTTAAAATGGCTGCCTGCCTGACCTGAAGGCAGC
>N_6150
CTGCCTTTTGCCGGTTTATGCTAAAAACACGGTTTATGCTA
>N_6151
AAGGTGAGGCAGGCAGGTTTCAGGCAGGCGTCAGGCCCTGA
>N_6152
TTCTCCTTCCGTCCTTTTTACCCACTTTTTTAATGAATTTG
>N_6153
ATGAATTTGAAATGAGTAGTCGAGGGAAATTTAGTGAACCT
>N_6154
CTAGAAGTCGCCACGGTTTTCAGCAGCAAATTTTTTAATTT
>N_6155
TAATTTCGTAGAAATATGTGCTTCTGTGTTAAAATTAATAA
>N_6156
TGTGTTAAAATTAATAATAGCTAAACTATTGGATAATGTAC
>N_6157
ATAATGTACTTTAAGACGTGCAATGTCACTCCATATTTTAT
>N_6158
CTCAACAGTTTAATAAGATACAAAAAATCTTCAGAGAGTCA
>N_6159
CAGAGAGTCATCTGTTCGCACACAGTTTTACCCCTATCAAA
>N_6160
GTTTTACCCCTATCAAATTACAGATGTGTTGCCTTGCACAT
>N_6161
AGATGTGTTGCCTTGCACATCTGTGAGAACTTCACACTATT
>N_6162
TTCACACTATTCTGCTACAACAGATTTTCGGAACAGAAGGT
>N_6163
GCTACAACAGATTTTCGGAACAGAAGGTGTGATGTTTCTAC
>N_6164
AGATTCCGTTAAAGAGAGATCACAATTTTTTTTGTAGATTG
>N_6165
CAATTTTTTTTGTAGATTGACAAGAAAATTACCCCAACAAT
>N_6166
AATTCTTAATTTTTTAAGTGCTGAAACTTTTCTATTGACGT
>N_6167
TTGATCAACATCTAGTAAATCTACTAACAAGGGAAGTCTTT
>N_6168
GATCTCTCCAAACATTTTTGCGCATTTTTAAAGTGATTTTA
>N_6169
GAACCTAGAATCATTGTCCGCACTTTTTGGAAATTTTTATT
>N_6170
GCAAAAAAATCAAAGTTTTTCAACAAACATTTTGTTAGTTG
>N_6171
TTTATCTCAACGAAGTTATGCAACTTCAAAGTTGGTTAAAT
>N_6172
AAAGTTGGTTAAATATTTTGCACAAAGTTCGTGAGATGTAG
>N_6173
TAGATCATTTCGACGGTTTACTTGCGAATAGAGAGTTAAAA
>N_6174
AAAAAGTGCGGACAATGATTCTAGGTTCCCGAATAAGAATA
>N_6175
TTTGAATGAGTTGTTTAAAACTTTATTCAACTTACAAAAAT
>N_6176
TTCAACTTACAAAAATATTTCAAAAATAGAAGGAATCGAAC
>N_6177
ATTTCAAAAATAGAAGGAATCGAACCAAACCTTAAATATTA
>N_6178
TAAATATTATCAGACGCGCGCACTCCCAACTCGGCCACCGA
>N_6179
CGCACTCCCAACTCGGCCACCGAGGACAATTTTCAACTCAA
>N_6180
CGGCCACCGAGGACAATTTTCAACTCAATGTGGTGGGTGTC
>N_6181
CAACTCAATGTGGTGGGTGTCACATTTTCGGTGGTCACGCA
>N_6182
GTCACGCAAGCTGAGATTTGCGTGGACTGCATGGTAAGACA
>N_6183
GAGAACCCCAAATTTACGGACCCCCTCAAAGACTTCCCTTG
>N_6184
CAAAGACTTCCCTTGTAAGTCAAACAAAAATTCTGTATTTT
>N_6185
AACAAAAATTCTGTATTTTTCAGAGTACTATACATAGTATA
>N_6186
CAACAAAATCCTTTCCCCTTCCTCATTTTCCCACGTAAAGT
>N_6187
TTTCCCACGTAAAGTAAAGTCAAAATACATTTTAATTACCA
>N_6188
ACCATTAATACCTAAATGAACCAAACAGGTCGGTCTTGCCC
>N_6189
ACCAAACAGGTCGGTCTTGCCCTCAATTCTACCATTTAGTC
>N_6190
TTAGTCTCACGGCTTTTGTACTTGTTCACCCACTTCCCCCA
>N_6191
TCCAACCACACAACTTTTGGCAACAAAGTGTTCAATCGAAA
>N_6192
AGTGTTCAATCGAAATGGGACACTATTTGCTATTCCTATAA
>N_6193
TTTGCTATTCCTATAATTGACAGGCTGGTGGAAGGAGGAAA
>N_6194
AGGAGGAAAGCAGCACACGACGAAAGGCATAAAACAACTTG
>N_6195
ACACGACGAAAGGCATAAAACAACTTGGCGTTGTGTTAATC
>N_6196
TTTGCTTCGAATTGTAGGTTCATGGAGTTAGCCATTCTGTC
>N_6197
GAATTTTAAGATGTTTAATACTTATTTGCCACCTTTTCGAC
>N_6198
CTTATTTGCCACCTTTTCGACGGAATGACATGTACCGGTCA
>N_6199
ATGACATGTACCGGTCAAATCTTGGAATCGATCTAAGAGAT
>N_6200
GGAATCGATCTAAGAGATGACAATTTTGAATGTATATACTC
>N_6201
AAAAATTGACCGGTACATGTCATTCCGTAAAAAAAAACGCG
>N_6202
TGTCATTCCGTAAAAAAAAACGCGCTTCTATCTGAAACAAC
>N_6203
TAGTTGAGCACTTTTCTGTACAAAAAATTATCCGCGCAGAT
>N_6204
GGAAAATTGGCCCGTCAATGCTTCGTTGCAGTGCTATTTTA
>N_6205
GTCAATGCTTCGTTGCAGTGCTATTTTAGGATCTTTGAGAG
>N_6206
TGAGCTTGGCTCTGGAGATTCGCAGCTAAAAAGGAGTAACC
>N_6207
TCGCAGCTAAAAAGGAGTAACCGTTTCTTTAGGAGTAACCG
>N_6208
TAGGAGTAACCGTTTCAAGACATGGGCTATCGAATGGCATA
>N_6209
GTTCCCTAGTCAGATAGAAGCCAAAATTTGGGCGAGGTATG
>N_6210
TATGCCCATTGTCATTCTAACTGTCGAAAAAGTGGCCTCCG
>N_6211
TCTAACTGTCGAAAAAGTGGCCTCCGCCAAGACGTGATAAC
>N_6212
ACTCTGCACTCCCAATAAATCCTACACACCGTTTGAATTGA
>N_6213
AAGTGTCAGTTGTTCAGTTTCTAGCAGTTGATACGTGTGTG
>N_6214
GGTGGTGGTCAACCAACTGTCGCCCTTTTGAACACACACAC
>N_6215
ACACACACACACATACTTTTCCTGCCATATTCCTCCCCAAG
>N_6216
TTTCTTTTCTATATCTCTATCCACTAACACACCCTGTTATT
>N_6217
TCTCCATTCTCCAAACAACGCAATCAGTGTCCGCCTAAATC
>N_6218
TCCGCCTAAATCTACATAATCGATTCAGGGGGAATTAACTG
>N_6219
ATCGATTCAGGGGGAATTAACTGTGTAGTTTTGTAATACTT
>N_6220
AACTGTGTAGTTTTGTAATACTTTTCCTTAAGGTTCTTGAA
>N_6221
TAATACTTTTCCTTAAGGTTCTTGAAATTTTATATTTATAA
>N_6222
TTGAAATTTTATATTTATAACCGACCGATTATGCCTAATTA
>N_6223
TTTATAACCGACCGATTATGCCTAATTATAATTATAATTTA
>N_6224
ATAAAACCGGAGTATTTTTTCAAGAAATTCTGTTTAAATTA
>N_6225
ATTTACTAGTTTTTGGTTTGCCTCAAAAAAAATCGGTAAAA
>N_6226
TTCGAAAAATCGGGTTATTGCTCTATTAAGAAAAATTATTT
>N_6227
CCCTTCAAAATGAATTTTTTCGACGACGAATGTTCAGAAAG
>N_6228
TTTTTTCGACGACGAATGTTCAGAAAGTTAACAAATAATTT
>N_6229
TCTTCCTTATCATGTTATGTCTTGCAAGCGTTGCCTCAAAG
>N_6230
GCCTCAAAGTCATCAATCAGCTAGTTGTCATCAATTCAGCG
>N_6231
CTTTTTGGTTGATAAGGTTACCTGATAAGGTCATTTCCTTT
>N_6232
ATAAGGTCATTTCCTTTTTGCGCCTTTTTTCCAGTAGTAAT
>N_6233
GTAGTAATTCCTCTAATGTTCGTTTTGAAGTTACTAATCGA
>N_6234
TAATGTTCGTTTTGAAGTTACTAATCGAAGTTGTTAAAGTA
>N_6235
TTTTTTTAATACAGTGTTAACAAAATTTTATGTTTTAAAAA
>N_6236
AAAACTATAAACAGCATTGGCATTCATAAAAAACAAATTTC
>N_6237
GCATTGGCATTCATAAAAAACAAATTTCGACAAAAAATTCG
>N_6238
TTAAAGGCTGGTCAAAATTTCATATTTGAACAACGTTTTAT
>N_6239
ATTGAAGTTTTCTCGTAGAACAAGAAAATTTAAATTTAAAC
>N_6240
ATTCTGTTGCAACAAGTCGTCCCATCTGACCAATAACAAGG
>N_6241
CATCTGACCAATAACAAGGGCTCATCAATCACTGACGAGGG
>N_6242
TCATCAATCACTGACGAGGGCCCCCGGGCGCCGCCATCATT
>N_6243
CTCTCTCTCTCTCTTTGTTTCTAAAAAGAAGGAAAATGAGC
>N_6244
ATTAAAGTTCAATGCGTATGCGTGTGTGTATTTGTTGCTGG
>N_6245
ATGCGTGTGTGTATTTGTTGCTGGGTGAGGGCAAATGCACA
>N_6246
TGAGGGCAAATGCACATTAGCCACCCACAACAAACTTACGT
>N_6247
TTGTATTTTGCCTTTTTCTTCTTGAAGAATGGTGTCACATC
>N_6248
TTCTTCTTGAAGAATGGTGTCACATCACATTACGACCTTTT
>N_6249
GAAGATTGGAGCGGAACTGACTGAGGTGTGAATACTTTGTT
>N_6250
AGCAAATTGCTGATTGGTTTCGAAGTTCTCGACTTAGAAAT
>N_6251
TTTCTCTCGATTTTTTTATTCTGTGGTTGCTCTGAATTTCA
>N_6252
TATCCTCTAAAAGTGAAAGTCAAGGTTTCGTTCTTTGCAAA
>N_6253
TATCAATACTGTGTTAATCTCACTTTTCTAATTTGAAACAA
>N_6254
ATTGCGAGCCTCCATTGGGTCCGCTCCTTCCTTCCGAAACA
>N_6255
TCCGCTCCTTCCTTCCGAAACACATTTCCCAGTACTCTTTC
>N_6256
TCTGGTCAACATTTGAAAGGCTGTTGGGGGGTCGAAAGGCA
>N_6257
GGGGGTCGAAAGGCAATAAACAACCGAAAAATAGTTTATTC
>N_6258
TCGGAAGGCGACACAGATAGCAATTACCGACATATGGAACC
>N_6259
GCAATTACCGACATATGGAACCAATCGTACTCTCTCCGCTG
>N_6260
AGAGAGAGAGAGGATATGAACGGAAGAAGAAAAAGAGGCAA
>N_6261
TAGAGGAATTGTTTATGAGACGGAAGCACTGTGCCTGTTTG
>N_6262
GCCCACCCCTCCACCGAATTCGGAAATTTTGTAAAAAATAA
>N_6263
GGAAATTTTGTAAAAAATAACTTTATTTTTGGGCCAATACG
>N_6264
AAAATAACTTTATTTTTGGGCCAATACGATACTACTTTTCC
>N_6265
CTTTTCCATCTCGAATGGTACCTGTGTTTACCTTAACTGTC
>N_6266
GAGATGACAAGTAGTCTTATCAGAAAACCTCCCCGCTTACT
>N_6267
GCTTACTGCTTCTCGGGTGTCGGGTTACCGTGTTTGCTGAA
>N_6268
GTGTCGGGTTACCGTGTTTGCTGAACGGTTTTTCGTAGGGA
>N_6269
GTGTTTGCTGAACGGTTTTTCGTAGGGATTACTGTAGAGAA
>N_6270
GATGAGTAGTTGGGATTAGGCGATTAGGGGGAAATTGGAAA
>N_6271
GGGGAAATTGGAAAACATGTCTGTGCACTCCATATGTTTCT
>N_6272
TCTGTGCACTCCATATGTTTCTAATAAGAATCCTTGGAAAT
>N_6273
GGTGCTCACTCAACTTGATTCCATCCCCAGGACGCTAGTTA
>N_6274
GAAATGTTAATTTGTGAGGGCTATCGCGTCCACAGATTTAT
>N_6275
GATTTATAGCGTCCGTCGTGCGGTTTCGCTGGGTTCTCGCA
>N_6276
TCGTGCGGTTTCGCTGGGTTCTCGCAGCCACCCCCCCCCCC
>N_6277
TCGCGTAAACTTTTTGTGAGCACGCAGCACACAATGTGCTC
>N_6278
CACACAATGTGCTCAGGAGGCTTCTGTCTCTTCGGAGATCC
>N_6279
GCTTCTGTCTCTTCGGAGATCCAACATGTGGCACCTCCTCA
>N_6280
TGGCACCTCCTCAAAGTGTTCACTGGCCTCCTCGGCTCGGC
>N_6281
CACTGGCCTCCTCGGCTCGGCAGTCAAATTTATTCATCTCT
>N_6282
TAGGGCTTCTATGTAGGTTGCCTGTGTGCCTGTCGTCTGAC
>N_6283
CCTGTGTGCCTGTCGTCTGACGTTAAGGCGGCCTCCGCCTG
>N_6284
ATTTGTAAATTCAGACAGGCCTGAGGCAGGCAGATTTCAGG
>N_6285
GTATTTAGATACTGTTGCTACAAAATTTTTAGAAAATTCCG
>N_6286
GAAAATTCCGTGGTAAAGTTCAAAAGACTACTCTTTCTCTG
>N_6287
TTATGCCCTTCAAAATGTGACGTAAGCGCGCTCTTAACCAT
>N_6288
GAAAGGATACACTCTGTCACCACGTGGCCTCCTAAGGACTA
>N_6289
GCCTCCTAAGGACTATTTTGCAAGGACCTAATTTTCTGAAC
>N_6290
TTTTGCAAGGACCTAATTTTCTGAACCTTCACAAATTGATC
>N_6291
TGATCTGCACCGTTTGAGATCGATTGAAAAGTTCTAAAATT
>N_6292
CCTGTATACTTTTTTCTGTACATAAGTCCTACCGAAAGGGT
>N_6293
ATAAGTCCTACCGAAAGGGTCCCCCGCGGTAATAATTACCC
>N_6294
GTAATAATTACCCGTCAAAACAATGTGTACTACTAGCCGAG
>N_6295
TTGGATCACCGCCCAATTTTCTTGTCAAAAAGTTCCGCTTA
>N_6296
CCACTCCATTAGTGAATGTTCCCCCAATAACCATGGAGCTG
>N_6297
TAACCATGGAGCTGTTAGAACAAAGACGAAAACCCGCCAGA
>N_6298
GACGAAAACCCGCCAGAAGACACACCTTCTTGAGAGCAGGT
>N_6299
AAGACACACCTTCTTGAGAGCAGGTATTAGAAAAATGAATG
>N_6300
GAAAGGAATTGGGAGGGGAACCCGCGGTGGCCGAGACTTCC
>N_6301
CCCGCGGTGGCCGAGACTTCCCACTTGACCCGATTTGTGCA
>N_6302
TTTGTGCACATACGCAATATCGATGAGGAGTGGTGGTCCAT
>N_6303
GGTGGTCCATTCGATACAGTCTTGCACCATGTTTGTCGAAA
>N_6304
GGCTGGCAGATGTTTTTGGTCCAATTTTCTTGTCAAATTTT
>N_6305
TTTTGGTCCAATTTTCTTGTCAAATTTTGTCTTGATCTGAC
>N_6306
ATCTGACAGATTTTAGGATTCTTGGAATTCGACTCTTCACC
>N_6307
GTGTCCCATACCAGTTTAATCGACGTTGATCTACAAAAATC
>N_6308
CTACAAAAATCGCGGGAACTCTGACGCAGAGCTCGCAACTG
>N_6309
TTTTGAAATCGTTGGAATTTCTTGAAATTCGAGTTCTTGAA
>N_6310
TGAAATTCGAGTTCTTGAAACATTTAGGTTTTCACCTAGTT
>N_6311
TTAGGTTTTCACCTAGTTTTCTCTGCGTGTTTTTTGTGTTG
>N_6312
ATTTTTTTCCGAATAATTAACCAATCCAAGATCCCCCCTCA
>N_6313
CAAACCGGATGGCATTTATTCGGATCCCGGCAGGTGTTCGA
>N_6314
ACACATAGACACATTGTCAACGTATGCCGTACACAACAAAA
>N_6315
GCCGGGGGCTCCTGTAAGGTCAGGAGTTTTCTAAAAATGTT
>N_6316
CCTCTTCATCATCGAATATTCCAGAGGGGGGCCGACACGCT
>N_6317
CGTTTACATCCAACTTTTGGCACTTAGGCGCCTCCAACTGC
>N_6318
CCAACTGCAACCATATGGTGCTCAATGAGCCGAGAGGGATC
>N_6319
GATTAATTTGCATACAATTACCTCTATTTGGCTCAGGGGTG
>N_6320
GCCCACCCCTGATTTATATTCAGTCTGTTACCGATTCTAGT
>N_6321
CCGATTCTAGTGAGGGGTTTCCAGCCTTTGCATGAATAGGT
>N_6322
GGTGTCTGCTACATTAATTGCGCAATCCACATTGATACAGA
>N_6323
CAATCCACATTGATACAGAGCAACCTCAATTGTTGTTTTTT
>N_6324
GTGGCCCGTTCTGCTCGTTACACCTATAAAAAGGTGGTCAA
>N_6325
ACAAGTCGTAAAATTTGGGTCATGAGATGGTCCCTGGGTTA
>N_6326
CTGGGTTAATTGGAGAAGTGCCGTCATTGAGAGAGAGAGAG
>N_6327
GAGCCAATTACGTATGAGGTCTGCTCTGCTCTCGGGAAGAC
>N_6328
CTGCTCTGCTCTCGGGAAGACTCTATAACCCTTCGTTTTTG
>N_6329
GGGAGATATGAGATATTTTGCTGTAATTATCGCACTTGTTT
>N_6330
AATGTTTCCTATCATAGTAACCGTTTAACTCTGTGAGTATA
>N_6331
ACTCTGTGAGTATAGTTTTACTTTAAGTTGCTCCGTTTTTT
>N_6332
TTGCTCCGTTTTTTATTTGACTAGCACAGCTTTTTTACATT
>N_6333
AGCACAGCTTTTTTACATTGCTCCGGTTTTGGCCAAAGGTT
>N_6334
GCAGTTCTGACTTATTCTGGCCTGCTTTACCCAGCTAAGCC
>N_6335
GCCTGCTTTACCCAGCTAAGCCTAGGCCCGGTTACAGTCCA
>N_6336
GCTAAGCCTAGGCCCGGTTACAGTCCATAAGACAACATTTT
>N_6337
TGCCAAATTTTCGATTGCTGCCCGTCTGAGTAAGTCTGAAA
>N_6338
ACAGTTTGTGTGAAATTGAGCCGGAAACTACTCGGAGTGAT
>N_6339
CGGTTGATTTTCACACTTCCCGCCGAGAGCCCGAAGCATCT
>N_6340
TCATAAAGTGATGGATAATTCGAGTGGATTGCATCTGACAC
>N_6341
CGTCTTGTTGTCGTCCGGTCCCCACACACACATCAAAACGG
>N_6342
ATCAAAACGGCTACTTCCGACGTGTCGGTGGTTTGTGTGTG
>N_6343
TCGGTGGTTTGTGTGTGTGTCAAACGGCACCACCACAAGTG
>N_6344
TGTGCTAATTCGCATTTTGTCTTGTTAATCACGCAATAGTG
>N_6345
AATAGTGATAACAATCGCTTCCGGACCATTGCTAATATAAT
>N_6346
AATATATTGGCTACCGCGGGCATGTCTTGGCAATAACCTTG
>N_6347
CTTGGCAATAACCTTGATGTCAAGTTTTATCGTTAAAATGT
>N_6348
TATATCTGTCGTAAGTGGAACGGTTTATTTGGTTTCTTGGG
>N_6349
TTGGGTCTCGTCGCGAAAAGCTTTCACTATGGTTTGAAGCA
>N_6350
TTGAAATCTATTTATTAGTTCTGGACACGCGGAGTCAGAAA
>N_6351
GGGATAGCCTGGACGTAGAACTCGCCAAATCGTAGATATAT
>N_6352
CTAGAGTTAACTCTGCCACCCTCATAAAGTGAGTTAGAAAC
>N_6353
CTCATAAAGTGAGTTAGAAACATTTCTGCTCTGAGGAACTA
>N_6354
TGCTCTGAGGAACTATAGAACCCCCTTTCAAGTCGATCGTC
>N_6355
TTTTAATTTTTCGGCAGCACCCGGTCCGAGCCAACATCTTC
>N_6356
CAAAACCCCGCCCCCTTCTGCCCTCCCGGGTGTCTCCGTGT
>N_6357
CCTTCTGCCCTCCCGGGTGTCTCCGTGTTGTTCAGGGTGTT
>N_6358
CGTGTTGTTCAGGGTGTTGTCCACCCCCTAGACACCCAACT
>N_6359
AACAACCACCACCACCTGATCCATTCCATTATAATGATATT
>N_6360
TACTTGTCATACAGAGAATACCCGGTTTGCTGCTGCCAAAC
>N_6361
TTCGATTCGATGCGGCAAAACTAGCGCCAGTGGGGAAATTG
>N_6362
AAGATTTTCTTTTTTAATTGCAAATCCCATGGGAAAGTCTC
>N_6363
CAATTTTTGGACTACTTTCCCCGCCGCCACCGCTAAAAATC
>N_6364
CCGCCGCCACCGCTAAAAATCCCAATTTCCTGCAAGTTTTC
>N_6365
CAAGTTTTCACCTGCTCTGACTCATTTCCGCGAGCGCGCGC
>N_6366
CTCATTTCCGCGAGCGCGCGCGCTCGTACTTTTTATCTTTT
>N_6367
TATCTCCTCCAAAAAAAAATCCCGTTAATTTTTTTTCCCTT
>N_6368
AAATCCCGTTAATTTTTTTTCCCTTACAATTTCTCATAATT
>N_6369
AGTAATTAATATATGTCGGTCGGCCGCTGCTAACGGTGACG
>N_6370
TCGGCCGCTGCTAACGGTGACGAATGCCCGAAATTGTGAGT
>N_6371
GTGAAAAAGCGGGGGTTTTGCCTGAATTTTCACTTAAAACT
>N_6372
TGCTCCGGATCCGGTGCAGCCGACGTCTAAACTCCTATTAT
>N_6373
CGACTATTCTTCGAAAAACACGACAATTACACCTATTGCGT
>N_6374
TTATTCTCAATTTTTTTTTACAGCAAAATTTCAGTTGAATT
>N_6375
TCCGGATGCCTACTTCAAGTCGTTAACCGCGTTGCATCATC
>N_6376
CGTTAACCGCGTTGCATCATCTGCGGATAGTGGTGAGTTTA
>N_6377
TGGTGAGTTTATTATATTATCAGCTGTTCTCTACAGAACAT
>N_6378
TACAGAACATCTGCTTTTTGCGTGTAAATTTAGAGGTCAAT
>N_6379
CTCAATTTGAAGTAGATTTTCACGTGTTCAAAAATGTTCAA
>N_6380
AATTCGTTGGCGATTTTTTTCTGTAGTTTTCCAGAAAAACA
>N_6381
AATTTTTTCCCATTTTTTGACTCTTTGAGCAAATAACCGTA
>N_6382
TCACTAATTACCTTAACCATCAAAAAAGAAAGGTGTGCCTG
>N_6383
CCTCCTCTCGACACCAAATTCTTAAGAAGAGCCCCCCACTC
>N_6384
CTTAAGAAGAGCCCCCCACTCGGATGTCTCTAATTAGGCAC
>N_6385
CACAGATGACCTCCGGTGTGCTTGGAGGACTGCGAGAGAGG
>N_6386
AAAAAAATTTTCGGCCAAAACAGTGGTTTTTAAGGCCAAAA
>N_6387
CAAAACAGTGGTTTTTAAGGCCAAAAAATTTAATTTTTCCG
>N_6388
TTTAATTTTTCCGTTTATGACACCTAAAATTGGGGTGAAAT
>N_6389
TTGGGGTGAAATTTTTTTTTCGGATAGAAATCTAAAATTGC
>N_6390
ATGTGTTAAAAAACATGGTGCATAGATATATAGATAATTTT
>N_6391
CTAAATCACCCTATTTTTAGCCTAAAAAAGTCCCCTGTTTT
>N_6392
TAAAAAAGTCCCCTGTTTTTCCATTTTCCCCAGGAACTCGT
>N_6393
CCCAGGAACTCGTAGAAGAACATGTGTTAGGCGTGAAGAGG
>N_6394
TTAGGCGTGAAGAGGTTAAGCCGATTAGCCATGTAATATTC
>N_6395
AATACTTGAGTATAGAAGGGCCAGAAGCAGCAGCAGCAGGG
>N_6396
AGCAGCAGCAGCAGGGGGTGCTCCAAGAGCACCACCTCAAC
>N_6397
CAGATGTATAAAGTGGTTTTCGAGTAGATTTGTGGTTTTGC
>N_6398
TTTCACCACCCTTTAAGGTACGGGAAATCTCCGGGAAAAAG
>N_6399
CGACATTTTTTCACAGATCTCCACCGCCTCAACCTCTTTCG
>N_6400
TCCACCGCCTCAACCTCTTTCGAAATGACCGAAGACGTCCT
>N_6401
GGCTCGTCTCGAAAAGTTTTCCCTCACGAGATCACGGAATA
>N_6402
CTCACGAGATCACGGAATATCGAGCTTCCACAGCGACTTTT
>N_6403
GGGATCGATTGATAGAATATCAAAATTAGAAATAAATGGGA
>N_6404
TCAATTACCACCACATCTCACAGAGAAGGAATTAGTTGTTT
>N_6405
GAATTAGTTGTTTATTAGTACGTGGGGGGGGGGGGGCTTTA
>N_6406
ACTTTCTGACGTTCAACCATCTGGTATTCCTGGCGGCGGGG
>N_6407
GGGGCAATTGAAAATGAGAACAAAAGGACATCGATGGAGGG
>N_6408
TGCGCGCGGAAGGAGGAGGTCAAATATCACAAGCGCCGGAA
>N_6409
AAGTTGTTGTCAGCCAGAAGCAATAAAGGCCTAATTATGAT
>N_6410
GGGAGCGATTTTTTAGTGATCATGGAGTCTTGAAGTGTGCA
>N_6411
TCATGGAGTCTTGAAGTGTGCACATAGTCTACGTGCCCCAC
>N_6412
CACATAGTCTACGTGCCCCACAAGAGCCTATGCCTGCCTTA
>N_6413
GCCTTATGCCTACTCACATGCTCACAGCCAAACTCTTTCGA
>N_6414
CACTGAAGTTTCTGCCATAACGTTGAAAATAGGCACCTACG
>N_6415
CACCTACGCCTGAATACGTGCCTGATCAACATGGATGCCAT
>N_6416
AACATGGATGCCATATAGTCCAGGCTGTATAGTCGTAAAAC
>N_6417
TATAGTCCAGGCTGTATAGTCGTAAAACAGGGATTTTTTAG
>N_6418
TAAAACAGGGATTTTTTAGGCTCATGGGTTTTTGTCGGAAA
>N_6419
TTAGGCTCATGGGTTTTTGTCGGAAAAAATCGAACATTGAG
>N_6420
CACGTCGCACTGTAATTTTTCAAGTATCGTTAGTCCATTCG
>N_6421
CCCGAGAAACTCCACAGTTACAAATGCTTTGCAAGCATTTT
>N_6422
AATGCCTCCTATTATGATGTCGCGTTGTCATCGTTTGCTGC
>N_6423
CTTTATGGGGTTGTTGTTTTCTCCCTCCGCATCAAACGACG
>N_6424
GAATTGAACCCCACACTTTACATATGAATAGATGGGGACCT
>N_6425
TACATATGAATAGATGGGGACCTTGTTACCTTGACTATCGG
>N_6426
ATTGAAGGTTCCAAAGACGGCTGGCTGTGGCTCATTAGGCT
>N_6427
GCTGGCTGTGGCTCATTAGGCTAAATGATGCGTGATATTAT
>N_6428
AAATGATGCGTGATATTATTCGCTCTACGGCACCTCTATGA
>N_6429
CTCTACGGCACCTCTATGATCCAGGAATAGCAGTCACTGTC
>N_6430
CACCTCACGGCAACAATACTCCGCTAATTACGGTTTGCGGC
>N_6431
GGGTCGAGGAAATATGATAGCAATAATTATTGTTACGTGGC
>N_6432
TGTTACGTGGCAATTGTAATCCGTCAGATATCGTTTCGAGA
>N_6433
CGGTCATGATACGATACGAACTCCTTGATTTTCACAGCCCG
>N_6434
TATCTCGAAAACAGTTGGTCCAGCCTTTTTGTGGGGCATAT
>N_6435
TTTTGGACCATAGCTTGTTTCGTTATCACGCGCCCAAACCT
>N_6436
AGCGCATTTGCATGGATGTACCACTTGCCGGGCCGTGATTT
>N_6437
CAATTCATTTTCGGATAAGCCAGTTGTAAACAGTTGTGTGT
>N_6438
AGAGATAGAACACTGACACTCTCTCAAAGACAAGAGGAATT
>N_6439
ATATGAGAGCTCATTAGCTGCTCTTCTCGTGACTACTAATT
>N_6440
CAGTGTATGTGTAAAGGGATCCCCGCCGCCGCCGCCGCCAA
>N_6441
ATCCCCGCCGCCGCCGCCGCCAATGTCTTTCGGTGTATGGC
>N_6442
GGCAATATCCGAGTGGTGTTCTCATTTTGAAGAGAGTATTA
>N_6443
AAGAGAGTATTAGGATGTAACGTATCAACTGGAGAGAGATA
>N_6444
CGAAATGGATGAAATATAAGCATAGGGAGGAAATAAATAGA
>N_6445
TCCGAAATTAACGAAATCCCCTGTTCCAGGTTCTGAATATC
>N_6446
CGTCAAATGAGCTTCCATCACTGCGAAGAGAGGAATCGTGT
>N_6447
GCTTCTGATCGTCGATTTGTCTAGAAATCGGCTCACCAACA
>N_6448
GGAACAAATATTGGTTTTATCTATTTAATACCCCAAAACTT
>N_6449
CGCTGGCAACTCCATTTCTACAACAACTCGATGCTGAAGCC
>N_6450
ATTTCTACAACAACTCGATGCTGAAGCCAATCGAATCGTCG
>N_6451
GAAGCCAATCGAATCGTCGACTTGACGTCACTTCCAGGCAC
>N_6452
CTTCCAGGCACTGTTGTACACGTGAATTTGGCTGGAAACGC
>N_6453
GAAACGCGCTGAAAAGGGTGCCGGATGCGGTAGCCGAGTTG
>N_6454
TCTTGTGGCGTTAAATGTGTCGAGAAATGAGATTGAAGCCG
>N_6455
TCGAGAAATTTAAAAAAAATCAAATTTCGCTTATTTTCATT
>N_6456
TTAATTGCAAAGAAAAATTCCTAAAAAATTGTAACGTTTCA
>N_6457
TTCATATTTTTCCAGCTTCCCCAGAACTCGAAATGCTCGAC
>N_6458
CTTCCCCAGAACTCGAAATGCTCGACGCCTCTTACAACAAA
>N_6459
GCCTCTTACAACAAATTGGACAGTCTGCCCGTCGAATGGCT
>N_6460
TGCGAAAAACGCATTGCTCACCTCCATTTGGAGCACAATTC
>N_6461
TGGAGCACAATTCGATTGAGCAGTTGACTGGTGGAGTGCTG
>N_6462
AGCAGTTGACTGGTGGAGTGCTGGCGAATGCGACTAATTTA
>N_6463
TGGCGAATGCGACTAATTTACAGACGGTTCGTAGACTTGTT
>N_6464
AAAAAACACGCTGAAAAAATCTAATAAAACCCAAAAATTTG
>N_6465
GGCGCGGTTTCAGGGCCTGACGCCGACCTTTCGCCTCTTTT
>N_6466
ATTGAAAATCAAATTAAAAACGCGAATCGCGTATTGAGGCG
>N_6467
ACGCGAATCGCGTATTGAGGCGAGAGGCACGCAGAGGTTGC
>N_6468
CTTAAGGTCAGACAGGCAAGCTTTTTAACGCCTAACGTAAT
>N_6469
CGCCTAACGTAATTTTAAAACCTGAAACATTAGAAACTTCC
>N_6470
TAATTTTTAAAGGTGGAGTGCCGAAATTAAAGACTTTGCTT
>N_6471
GGTCAATTTTCAGCTAAAATCAAAATTTTTAAAATTTTTTA
>N_6472
TATTGTGGTCTTTGATTAGGCGGGGCACCAATAAAAGTTAC
>N_6473
ATGGGCTTTTTTTTCTCAAACTTTGAACCGCCATAACTTTT
>N_6474
AATCAGTGCAACTCTAATAGCAACTCTAAACTTATTTCAAT
>N_6475
CGATCGCGTGACAGTTTTAACCAAACATAGTCATGATGACC
>N_6476
CCAAACATAGTCATGATGACCTTTTGTCCTTACAGAATCTT
>N_6477
TTTTGTCCTTACAGAATCTTCTCAAGTTCATGCACACACAG
>N_6478
TATTATAAATGGTAGTTAGACCACCCTTATGGTTAAGTTGT
>N_6479
ACCCTTATGGTTAAGTTGTTCGTATAATTGTAGGGGTGGGG
>N_6480
TTGTAGGGGTGGGGATCTTACCACATTTATACGGCCCCCCT
>N_6481
CCACCAGTCGTCTTGAGAATCTCTTTCAATCCGGGGTGACA
>N_6482
TCTCTTTCAATCCGGGGTGACAGAAGGTGTCATATTGTCGG
>N_6483
GGAATGTGTAATAGGTGGGTCTCGAATGGATATCACTAACA
>N_6484
CGAATGGATATCACTAACAGCTGTGAAGGGATCCGAGAAGG
>N_6485
AGGGATCCGAGAAGGGTTTTCGGTCTTTCTAGGGGTTTAAC
>N_6486
CGGTCTTTCTAGGGGTTTAACTTTCCGCTGTCAATATTATT
>N_6487
CCGCTGTCAATATTATTAATCTTACAAGGAAAGGGTTTTAG
>N_6488
AAGGAAAGGGTTTTAGTTTACCGTCAGACTTTAAAACGAGA
>N_6489
CTTTAAAACGAGACATGTGTCATTTGAAAGTGTTCCATAAG
>N_6490
CATTTTTCACTACTTTGAGGCAAGTAGAATTTCTCCAAAAT
>N_6491
TATACAATTCTTAATTATAACCTGAAATTGAGATTAGATAC
>N_6492
ACAACAAATAAGAATGTGATCGATTCAGCAGACCCCTATTT
>N_6493
TAGTAGATGAACAGCACCTGCCAATAATTTCATTGACAGCC
>N_6494
GACAGCCGGATGGTTTTTGGCTCCTCTAAGACAGTATAATC
>N_6495
CTCCTCTAAGACAGTATAATCCCGTCTCCCCCGGGGGGAAG
>N_6496
CCCCCGGGGGGAAGTGGTGTCAAATTGCTTTGCGGAGCAGG
>N_6497
ATTGCTTTGCGGAGCAGGTGCTTTTTTCTGAATCGAATTGG
>N_6498
GCAGGTGCTTTTTTCTGAATCGAATTGGCTTATTGGTGACG
>N_6499
TCGAATTGGCTTATTGGTGACGGAAAAACCCCTAATAGAAT
>N_6500
AACCCCTAATAGAATTGATACAATTTGGTTTTCAAGAGGAT
>N_6501
GGTTTAGAGGGTAATTGAAACTGAGTAGATCTTCGTCTGTC
>N_6502
TCTTCGTCTGTCGTGGAGATCAGAAGATTGAGGGAAGTACT
>N_6503
TCAGAAGATTGAGGGAAGTACTGGGTTTAAGGGGGTCAAGG
>N_6504
AGTACTGGGTTTAAGGGGGTCAAGGAGTACTGTAGCGCATT
>N_6505
AGGAGTACTGTAGCGCATTTCGAATACTACTTTAGATAGTT
>N_6506
AGATAGTTTAGGTATTATATCAATAGGATAATATATTATCA
>N_6507
TCAATAGGATAATATATTATCAAGTTGCACCAAAATTGGAG
>N_6508
GGGTATTTTGCTTAAATAGACTAAAACGTGTCCAAAACCAC
>N_6509
CTAAAACGTGTCCAAAACCACCGAATTTCAAAATGAGACTT
>N_6510
ACTATTACACTTTACTTTAACAAGACACACAATAATTCACA
>N_6511
TTATACAAATGCTTTATATACTCGAATAGTCTATAATAATC
>N_6512
TCTATAATAATCCAATTAAACTCGAGAATCCCAATACAGAA
>N_6513
TTATTATTCTAATATACATGCACACACACACCCACACACAG
>N_6514
ACACCCACACACAGGTTTGACACCAGTTCTACTAATATTTG
>N_6515
CCATTGAGATACCTGAAGTACCCTATAGATATGCACGGGAT
>N_6516
CTATAGATATGCACGGGATTCGTTTCGGGCACTGCCACGGA
>N_6517
GAAAAAGTGTGGTAAATTTACGAAAAACAACAAAAAAAATG
>N_6518
AATGTGTTCATTCTGTTTTTCCCCTTTCAGTTAAACTAGGG
>N_6519
TTTTTCCCCTTTCAGTTAAACTAGGGCTTCCATGGTAGGCA
>N_6520
TTCACGCCGGCCTCAGGTCGCCTTAAGACGGCTGCTAAAAA
>N_6521
CGAAAATTGGAAATTTGAGACTTTCCAACAACTCTTTGGAG
>N_6522
TTTCCAACAACTCTTTGGAGCTCCTCGAGCCGTCGAGCCTG
>N_6523
AGCTCCTCGAGCCGTCGAGCCTGAGCGGCTTGAAATTGGGT
>N_6524
TTGATCTGAGTCATAATAAGCTGACAGAAGTGCCCGCCGCA
>N_6525
CGAAGGTTTATCAATATGTGCTCAATAAGATTAAGCAATTG
>N_6526
AAAAATGTTCCTTAAAAAATCTCTAATTTCCGCTAATTTCT
>N_6527
CGTGTCGAATAATGAGATTTCACTGCTGTTCAAGGACGCTT
>N_6528
GCTGTTCAAGGACGCTTTTGCGAGATGCCCAAAGCTGAGGA
>N_6529
ATAAAATTAGTGAGTTGAAGCACGAAAAACTGCCCAAAAAT
>N_6530
GCCTTCTTCCTATATTAAATCAAATTTTCTTTCAGAATCCC
>N_6531
CAGAATCCCTCGACGAAGGTCTCACAGAAGCTTCCGGCCTC
>N_6532
CTCACAGAAGCTTCCGGCCTCCGACGTCTCGACGTATCTCA
>N_6533
GCTGAAATGGTCGGCTTTACCTGAAAACTTGGAGATTCTCA
>N_6534
AACGCTGATAACAATGATATCAATCTCCTGACCGCCGCCTC
>N_6535
CAATCTCCTGACCGCCGCCTCAATGTCCCCAAGCACCGCAA
>N_6536
CTCAATGTCCCCAAGCACCGCAAACTTGAAGTCCGTTTCGC
>N_6537
GTTTCGCTTTCCAACAACGGCATCACCATAATGAATGCGGA
>N_6538
TAATGAATGCGGACCAGATTCCGAATTCGCTCGAGTCGCTG
>N_6539
CGAATAATCGACTTGCAAAGCTCGGGAAGACAGCGTTGGCC
>N_6540
GACAGCGTTGGCCGCGAAATCTCAGTTGAGAAGGCTCAACT
>N_6541
AGAAGGCTCAACTTGAAGGGCAATCTGCTTACCGTAGTGGC
>N_6542
TACCGTAGTGGCCACCGAGTCGATGAAAGTCGTAGAGGCTG
>N_6543
CATCCGTTGAAAGTGGAAATCTCGGAGAATCCTCTGATCTG
>N_6544
GGGATGGATGATTGGTGGAGCGAAGCCAAAGGTTCTCATTC
>N_6545
CTCATTCAGGACTCTGAAACCGCAAGCTGTTCCCATGCCGT
>N_6546
GCAAGAAGGATCTACTGTGCCCATACAAAAGTGTATGTGAG
>N_6547
CATACAAAAGTGTATGTGAGCCGGAATGTATCTGCTGTCAA
>N_6548
CGGAAATTGCGATTGCAAATCCGTATGCCCCGCCAATTGCC
>N_6549
TCCGTATGCCCCGCCAATTGCCGATGCTTCAGAGATGATCA
>N_6550
AGAGATGATCAGTTTAATATCAACATTGTCAGATGCCACGG
>N_6551
ATGGTGCCCAAAAGAGAATTCGTGGTCTCCGAGCTCCCGGT
>N_6552
GCGACAGAGATCATTCTGAGCGGAGTCACCCTTCCACAGCT
>N_6553
CTCCGAACTCACAGCTTCATCGGAAGACTTCGTCTCCAGAG
>N_6554
GAGGCTTCATATCAATGGAACCGGGCTCCGATCCATCCAAC
>N_6555
GTCGGATAACTCGTTGATCTCGCTGAGCGGGGAGGAATTTC
>N_6556
CGCTGAGCGGGGAGGAATTTCTAAAGTGTGGAGAAGTCTCG
>N_6557
ACACTTCATAACAACTCCCTCGAAGACATCCCTCAGGTTCT
>N_6558
TCGAAGACATCCCTCAGGTTCTTCACTCGACGGCGCTCTCC
>N_6559
GACGGCGCTCTCCAAGATCTCCCTGTCATCGAACCCCTTGA
>N_6560
TCATCGAACCCCTTGAGATGCGACTGCTCGGGAGGATCCCA
>N_6561
ACCTTCACCATCGTCGTGACCCAAAAGCTCATCCATTCTGG
>N_6562
AAGCTCATCCATTCTGGGAGCATAATGCGGCCGAGTGGTTC
>N_6563
CATAATGCGGCCGAGTGGTTCTCGTTGCATCGGCATCTTGT
>N_6564
CGGCATCTTGTCGTTGATTTCCCCAAGGTTGAATGCTGGGA
>N_6565
GATTTCCCCAAGGTTGAATGCTGGGAGAACGTGACGAAGGC
>N_6566
CTGGGAGAACGTGACGAAGGCCTTCCTGACGAACGATACGA
>N_6567
CAGTGCTGAGCGCCTATCCACCTAATATGGGAAATGACGTC
>N_6568
GTAGGATATATCTATAACAGCTACTGTAAAAACTCCAGATG
>N_6569
GCGCATTTACGCGCGATGGTCCCAGCATTGGTCTCGCCACG
>N_6570
CCAGCATTGGTCTCGCCACGCACCCCAAAAATCAATGGGTG
>N_6571
ATTAAAAAATTAGGTTTGAACATTTTTTTTCCTCGATTTTT
>N_6572
CCATGTATGCGTTATAAATACAAATATGATCCCTACCTTTT
>N_6573
TGATCCCTACCTTTTTATAACTTTAAAATAACTTTTAAAAA
>N_6574
TTTTAAAAAGGAATATAATACATGCACAAGCACCATAAAAT
>N_6575
CAACGTTTGCTTTTTCTGGTCCGAAGAATTTTTTCAATACG
>N_6576
TCCTATAAATTCCTACTGTACTGCTTGTGTCGATAGAATAT
>N_6577
AAGTATAAGGGAATATATAGCTATTCCAAAATAAATCAATT
>N_6578
CCAGAATTCCTGCGCGACTACAACTCAACAATCTGTGTTCC
>N_6579
TCTGGATTCTTTGGACAAGACCCTCAGAATAGTATACTCTT
>N_6580
AAGACCCTCAGAATAGTATACTCTTTGTAATAATAACTATA
>N_6581
GCAATCAATCAACGAAGATACAAAGCATCATCTCTAAATTG
>N_6582
AGCCGGCTCGTCGCCTCTTCCGGTTCCGCTGTTGAGTTATC
>N_6583
AGTTATCACGCATTTGTGAGCTATTCGAAGAAGGACGAGAA
>N_6584
ACGAGAAAATGGTGATTGATCAATTGTGTCGACCGCTGGAA
>N_6585
ATGAAGATTATCAGTTGTGCCTGTTGCATCGGGATGGGCCG
>N_6586
CGGGATGGGCCGACTTATTGCTCGAATTTGCACGCGATATC
>N_6587
ATGCTTGATTCTTGTGTTGACTAAACACTTTTTGGAGAACG
>N_6588
ACTAAACACTTTTTGGAGAACGAGTGGAAAACGCTGCAGAT
>N_6589
AACGCTGCAGATTAAGGTAACAAATTCAAACTTTCAGTTTA
>N_6590
AATATTGAAAACAATATTATCGAAATTCCAGAAAATTTGGT
>N_6591
ATCTTGAACATCAAAATCAGCAAAAAAAATTGCTATAAATT
>N_6592
GTTCTAAATATAATTTATAACACCAGAAATTCACTAATAAC
>N_6593
TAATAACACTCCACATTTTTCCAGACCTCCCACCAACTATT
>N_6594
CAGACCTCCCACCAACTATTCGCCAAAAACCGTGCAAAACG
>N_6595
ACGGTGTGGACGCGAATCTGCTGGACGATGAGCTCGGACAG
>N_6596
ACGATGAGCTCGGACAGATTCTACGGAAGCACACGAGAATC
>N_6597
ACGAGAATCGAGATGCGGAGCCATTTATTCTGGACACTTTT
>N_6598
TTCCATCACGACTTCCATTACCATCGAATAGTGGCGATGAT
>N_6599
CCATTACCATCGAATAGTGGCGATGATTCGTCTCAACTATA
>N_6600
TGCCTTCCGATGTTGTTTAGCTTACAGTTTTCCCGTTTAGG
>N_6601
CATCATTCTCTAATAATTGACCAGCGATTATATTTTTGATT
>N_6602
CTCGTCCTACCCTGTGTGATCTTCTGTAATATATATATATT
>N_6603
AATATATATATATTAATAATCGTCGTTTCTTCTTGTTGTCA
>N_6604
TTTTTTGTTTTGTTTTTTTTCCTGTTTCAGCTGCAAAAAAT
>N_6605
TAGCTTGTTCGAGAGGAGTTCACAAGCGGGTGGCCTAACAT
>N_6606
AGGAGTTCACAAGCGGGTGGCCTAACATCTCCGCGGCCGCC
>N_6607
TCCTCTCGGGTGAAAGAATTCCCATTTTATCATCAGTTTTT
>N_6608
AAGAAAAATCGTGTCAAGAACAAGGTGGCGGTGACAGTAAA
>N_6609
GGCGGTGACAGTAAAAAAAGCGCAACGCATGAAGGCAGACG
>N_6610
AAAAGCGCAACGCATGAAGGCAGACGCTAAAAATGCCAAAA
>N_6611
AAGGAGGAGGTGGTGAGAGTCAGAGGACTCGCCGTATCGTC
>N_6612
TTGATTTTGATTTTTTTTTTCAGAAAAAATTGGCCTCCGGT
>N_6613
CAAAACGTGCCAAAAGTGAACGAGAAGAAGATTATCCGCAA
>N_6614
GCAAGACAGAGCTTCCAGTTCGAGAGAAGTAGGATTTTCTC
>N_6615
GTAGGATTTTCTCGATCTCTCCAAACAAAAAAATTGTTTTT
>N_6616
GACTGGAAAACGTGGCACCACTGCTCAATACATCACAAAAA
>N_6617
ATACATCACAAAAAAGAAGGCAAAGAAGATGTACAAGAAGA
>N_6618
GAAGATGTACAAGAAGATGACACACGACGCACGCGACAAAT
>N_6619
ACGACGCACGCGACAAATATCGAAAAATTCAGGCGGAACTG
>N_6620
ATCGAAAAATTCAGGCGGAACTGGCCGGAGACGGTGAAGAT
>N_6621
ATAATCGAAAATTTATTTATCACAAAAACTTTTGCACAATT
>N_6622
AAAAACTTTTGCACAATTTGCTCAGCTGAGTGAGCCAACTG
>N_6623
CGATGCATCCATCCATTGGGCTCCTCGAGCTCCGCTTTCGG
>N_6624
TCCGCTTTCGGAGCCTGTAGCTGCTTTAGAATTATTGTCCA
>N_6625
AGCTGCTTTAGAATTATTGTCCAGAGCTCAGAAATGTTCAT
>N_6626
CATCGAGTACTGCGCGGAAACTTCGACGAAATTGCACTTGT
>N_6627
GACGAAATTGCACTTGTGTACTTTGGCCAGGCAGGCTCCTT
>N_6628
TTTGGCCAGGCAGGCTCCTTCTGGAAAAATCAATTTAAAAA
>N_6629
ATTTGAAGTTCCACGTGGAGCCGCGACGCGGCACGCGTTGC
>N_6630
TTTCCTTTGACGATTTTATACGCAATGCATCACATTTGACG
>N_6631
AAACGCGCTCCATTGATAAACTTATGAAAAATCGATAATGC
>N_6632
TCGATAATGCTCAAATTTCACAAAATTTTCCTCCATTTGAA
>N_6633
ATTAATAAAACCAAACATTACGCGCAGTTTCCGATAAATTT
>N_6634
CCGATAAATTTCGATTTTTTCAAAATGCAAGCGCGCTCCAT
>N_6635
CCACCCATTTTCGACACCACCGTATTCCGTTTCAAATCGAT
>N_6636
GCCAATCAGTATAATATTGGCTCCGCGAGCAATTTTTCGAT
>N_6637
CCGCGAGCAATTTTTCGATTCAAAAGCCGACTGAGCAGGTC
>N_6638
CAAAAGCCGACTGAGCAGGTCTGTGGCACACACGAATGATT
>N_6639
GCGTACATTGTCAGTGATGACGCGAATGGAGAATTCTGGAA
>N_6640
GATGACGCGAATGGAGAATTCTGGAAAAAAACAAGAGTTTA
>N_6641
ATTTGCACCAAAGATATGGGCATTTGAACTGATTTTTTAAT
>N_6642
ATTTTAGGTTTCACAGTCTCCTCGGCATCGAAAGCGCAGTA
>N_6643
AGTCTCCTCGGCATCGAAAGCGCAGTAGTAGGGGTGGCGAT
>N_6644
AAGCGCAGTAGTAGGGGTGGCGATAGGGCGCCCTGCTAAAT
>N_6645
AGGGCGCCCTGCTAAATTTTCTATTTTTATGGTCTTTCTTT
>N_6646
GTCTTTCTTTTCGTTTTGTGCTAATGAACAAAAGTTAAGTT
>N_6647
CTCAACGGTAAAAAGATTCACTCCTGCGCCAAGGTGACAGC
>N_6648
AAGTGCGCCCCAGCCCAATTCGACGCTGAAGAGACTGTGGG
>N_6649
CCTAAGCTACGGTTTAAAGGCGCACAAGCACGTGGTGTCAA
>N_6650
CAAGCAGATCACAAGTGGGTCTTCGAGTTATCCTCCCCAAA
>N_6651
TCGAGTTATCCTCCCCAAATCCTGTCCAGTAGAGCGCACTT
>N_6652
GTCCAGTAGAGCGCACTTACCTCCAACGTGGCTTCCAGCAA
>N_6653
AACATTTCCAACTCGATTTGCTCGTTATTCAACAGGAAATT
>N_6654
CGATGAAGTGTCATCTCCCTCATTTGACTCATTATTGTATT
>N_6655
TTGGGTGACGAGCCGCGTGGCAAATTGGTTAATTGCTGACA
>N_6656
CGTGGCAAATTGGTTAATTGCTGACAGCAATGTTTTCTTCC
>N_6657
ATTGCTGACAGCAATGTTTTCTTCCCGCTATTCCTTGATCC
>N_6658
GCTATTCCTTGATCCATAGACACGTAGAACCACATGTTGCA
>N_6659
ACACGTAGAACCACATGTTGCATTGGAACATTCGACGTTTC
>N_6660
GGAATAGCCAGACTTCTGGACACGTGGCTCGGCGATCTTCT
>N_6661
CTGATTGGTTGGAAAATGAGCAAGTTACAGCGCTTCAAGAA
>N_6662
CGGTCACCAGGGAGTGGTGGCGGTGACCCTCTATTTCATTT
>N_6663
GGAACATTCCAAGAAAAATTCAAAAAAACTCTCTAAGGAGT
>N_6664
AAAAAAACTCTCTAAGGAGTCGATAACCCTCCCCCAATTCC
>N_6665
TCGATAACCCTCCCCCAATTCCTGAGATGTGACGTCATCAG
>N_6666
TGTGACGTCATCAGGGGGAGCCCGTGACCTCATAGCTTCAA
>N_6667
GTCGCTCACCACCCCCCCCCCCCATTTTTATAGTGTGACGT
>N_6668
CCCCCATTTTTATAGTGTGACGTCATAGAAAGTGGGTCCCC
>N_6669
AGAAAGTGGGTCCCCGCTACCTTCCATTTTCAAAGTTTTTT
>N_6670
CAACTGGTTGTCCAGTGGAGCACGTTTGCTTATACCCATTG
>N_6671
CATTCTTAATTCCAAAACTTCGAAGACTTCCCTCCGGTCGT
>N_6672
TTCGAAGACTTCCCTCCGGTCGTTTTTCGACGTCTTCGATG
>N_6673
TTTGTAGAGAGTATTGGTATCTGGAATATTAAGGGGAAAAT
>N_6674
ATCGAGAAAAAAAGTTAAAACTTTTTTTGAACTAAATTTTT
>N_6675
GAAGTACACTCCCAATATATCAAAGGAGCGCATTTGCGAAC
>N_6676
GCCAATTTATCAATAGAGCTCATATGCACACTTGTTAAAAA
>N_6677
GTTAAAAAACAAAAAAAAAACTTATTCACCTTGGCGGTGGG
>N_6678
ATTCACCTTGGCGGTGGGTACCGCTTTTTCACACGACGAGG
>N_6679
CGCTTTTTCACACGACGAGGCGAGTTTTCCGAGCTGAAAAA
>N_6680
TTTAATATTCTAGGCCATGTCGTAAAGAATTGAGTCAAAAT
>N_6681
TTCCAGTTCCCCCCACAATTCCCCCTATGGCCTAGAATTTC
>N_6682
CCCCCTATGGCCTAGAATTTCAGAAAACTCTACCATCGATT
>N_6683
AGAAAACTCTACCATCGATTCAAACTCTGTTACTTTTGAGG
>N_6684
ACTTTTGAGGATAAGGGGTTCCGGACGCCCCAAACTTCCGC
>N_6685
CCCCAAACTTCCGCCCGTGGCCTAGAACTCCCAACTTCTTC
>N_6686
CCTAGAACTCCCAACTTCTTCCACCGACCTGGACGTGGTGC
>N_6687
GTGCTCGTACTGGCAAAATGCTCATCAACATCTGGCAGTAA
>N_6688
ACATCTGGCAGTAAATTGTTCAACCGTCTTGGGGACACGGT
>N_6689
TTGTTCAACCGTCTTGGGGACACGGTACGCGGGGTCGACGG
>N_6690
GACACGGTACGCGGGGTCGACGGTAGACTTCGGCGACTGAT
>N_6691
GGTAGACTTCGGCGACTGATCGGCGATGTAGGAAGACTTCT
>N_6692
GACACTCTGCTCGTGAGGATCCGCCCATTCCGCTTGTTGTT
>N_6693
CCCATTCCGCTTGTTGTTTACCAATTTCTTTTAAAAAAATT
>N_6694
CGACACTCCGCTTGTAGACTCCGCCCACTTTCCAAAAAGGA
>N_6695
CGCCCACTTTCCAAAAAGGACAATTCGGAGTGTCGTTTGAA
>N_6696
AAAAGGACAATTCGGAGTGTCGTTTGAAAAATATCCTAAAA
>N_6697
AACAACTACGACACTTTTGGCTCCGCCCAAAAACGTCTTTT
>N_6698
CGCCCAAAAACGTCTTTTGGCTCCGCCCGAAAACGGGGCGG
>N_6699
CTTTTGGCTCCGCCCGAAAACGGGGCGGAGCCTGGCACTAA
>N_6700
TCCGCTTGGAACCCCCTCCCCCTGCCAAGAATGGGGCGGAG
>N_6701
TCCCCCTGCCAAGAATGGGGCGGAGCCTAGAACAAACGGAG
>N_6702
AAATCGAATAATAAAAAATACGTTACTCCGCTAATAAAACC
>N_6703
ACGTTACTCCGCTAATAAAACCAGCTCATTACCAAGAAAGG
>N_6704
TTTTGGAAAACTAAAATGTTCCAGCGGGAGGAAGCTTCTGC
>N_6705
GTTCTCTCTGCAAATTTGTTCACGAAAAAACTCGTGGTGCT
>N_6706
TGTTGCATACCTTCTCGTTGCAGCGGGAGACGCTGGTGACG
>N_6707
GATGAAAATTGTTGGGGTATCGCCAGCGCAACTGGAAGGGA
>N_6708
GGAAGGGAAACACGACGATTCGACATTTTTCTGTAAAAAAA
>N_6709
AAATAAAAGTGGGGAAGTGGCTAAGCGGGGACACAAATACG
>N_6710
TAAGCGGGGACACAAATACGCGGGAAATCCGCTTATTTTTG
>N_6711
GACGTAAAAATCCGAATCAACTGGCACTCGACGCGTTTTCC
>N_6712
CTGGCACTCGACGCGTTTTCCAACAAGAAAAAACTAAAATT
>N_6713
AAAATTTCATATATTGGTGGCCTAGAAAATTCGAAAACTGT
>N_6714
TTTTTGTCCTGAAACTAAGTCCACTTCCGCCAGAAATAATA
>N_6715
AAATTGAGAACTCTTAAGAACAAAAGAAATCCGACCCGAAA
>N_6716
AAAGAAAAACTATTTTTAGACACTTTTTTTCCTTCAAAAGG
>N_6717
TTTTCCTTCAAAAGGAGGAACTTTGTTGCGCGGCCTAAAAA
>N_6718
ATTTGTTTGCGGCCACGGGACACTCCGCAGTTGCAAAGGCT
>N_6719
CACGGGACACTCCGCAGTTGCAAAGGCTACAGATGCAAATA
>N_6720
CAAATACTGGAAAACTAGGTCACCAAGTGGAAACCTTGGTC
>N_6721
CTAGGTCACCATGTGGAAGGCTAGATCACCAAGTGGAGCCT
>N_6722
CCAAGTGGAGCCTAGACCAGCACATAGGCCTCTAGGCCACC
>N_6723
TTTTGGAATTTCGTTTTGACCAAAGAAACTTGTTTTTACCA
>N_6724
TTACCAAAATATTTGAAAATCGTTTTCAAGGCCGTCCGGTG
>N_6725
GCTAGGCCATCAAGTAAAAACCTAGACCACTATGCCAAAAT
>N_6726
CCACTATGCCAAAATAGATGCCTTCTAAAAGTTTCAGGGAA
>N_6727
TAGATGCCTTCTAAAAGTTTCAGGGAAAAAATGTTTTTCAA
>N_6728
TCAACAAAAATTTTTAAAATCGTGGCCGAGTGGACTTTAAT
>N_6729
TAAAATCGTGGCCGAGTGGACTTTAATAAAATTTACTTTTT
>N_6730
GTGGACTTTAATAAAATTTACTTTTTCAGCCACGTGGCAGA
>N_6731
GCCACGTGGCAGAGGGATATCGGAGCATCGTTTGAATTTTC
>N_6732
TTTTTGTCGTTGGGGGGATGCTGGTATCATATTCTTCGTCC
>N_6733
GGTATCATATTCTTCGTCCCCTCTTCTTTCATTGCCAGTCT
>N_6734
CTATTCAGTATTATAATTAGCGTGTATTCCCTATTGGATTC
>N_6735
TATTGGATTCTGCTCCCCGTCGTTTTTTTTTCTATGCGAAA
>N_6736
AATAGAAAATACGAGGTGAACGGGAATTTTTATGAAAACGA
>N_6737
ATTTGAGTTTTCTAGGCCACCAAATTGAAACATAGGCCAGC
>N_6738
CAAATTGAAACATAGGCCAGCAAACGGATCTCTAGTAAAAA
>N_6739
TCTAGTAAAAACCTAAACCACAATACGAAAAACTAGGCCAC
>N_6740
TAAATATGTCAAACTCGTGACGTTTGTCAATAGAGCGCGTT
>N_6741
AATAGAGCGCGTTTGCATGTCAAACAAAACATATTCGGTGT
>N_6742
ACATATTCGGTGTAGATTTACGGGGACACTTTACAAAACAA
>N_6743
ACACTTTACAAAACAAAAAACCTTCACAAGGCTCCAAATAA
>N_6744
ATAAGAGCTAGAAAATGGAACAAATTTCCGTTTTTTTTTTG
>N_6745
TTTTTTTTGTTGGTGAGTGTCTTGTGAGGAGGGGACCGCCC
>N_6746
AGTGTCTTGTGAGGAGGGGACCGCCCGTGTCTCTTCCAAAA
>N_6747
GCCCGTGTCTCTTCCAAAAACATTATTAAATTAGTGTGACG
>N_6748
TTTTTATATATTTTTAAATTCAATGTTTGATCTGAAAACCA
>N_6749
TTTCACCCAATTACGAGGTTCTCCGTGGGAAGGTGTGTCTA
>N_6750
TTCTCCGTGGGAAGGTGTGTCTAGACACTTGAACTTTTGCT
>N_6751
GATTAAGCTAGATATATTTTCTCTCTTTTCTTAATCAGAAT
>N_6752
TTGAAGATTTTAAATTTTTACACTCCCGTGCAGCAAATGCG
>N_6753
AGGTTCAAGAGTCTAGAAAACTACGAAAAGGTGCTGTGACC
>N_6754
GAAAAACTGGGAAAATGAGACGATGTGGAAAGAGGGGATTA
>N_6755
TAATTCATATAGTTGTAGTGCTTCTTTATATTTTAAGAGAA
>N_6756
TTATATTTTAAGAGAAATTGCAAATTTTGCACCCAAAAAAG
>N_6757
TTTTTTATACGCCCGCATGGCACATCCCCGCCCCAACAAAA
>N_6758
CCCCGCCCCAACAAAATTTTCAGGTTTTCAGGGTGAAAACA
>N_6759
TCAGGTTTTCAGGGTGAAAACATTTTTTCAGCTGCTGGGCG
>N_6760
GTGCAGCTGGAAATGTATTTCCAGACGGGTTGGAACCGGGA
>N_6761
TATTTCCAGACGGGTTGGAACCGGGATTTGTCATTCAATTG
>N_6762
TCAATTGTTGCAATTACGCTCTACCGCTAAACCTCGTTTGG
>N_6763
ACCGCTAAACCTCGTTTGGACTCCACGTGGACAACACGGTG
>N_6764
CGGTGCCTTATTGTAAATTTCTCTTCCATCTCCATAATTTC
>N_6765
AATCTATGTGAGATTATTGACAGAAATACAAGAAAATCGAT
>N_6766
TAAATAGTTCGTGTACTCTACGTCGACGACACGATTTCAAG
>N_6767
TAGAAACATACATGCAAACACGCTCCGATGCAAATTATTGA
>N_6768
AACTTTTATTGTTAAGTTATCTTGAAAAAAAAACTGATAAA
>N_6769
TGAAAAAAAAACTGATAAAACGAGAAGTCCTTGGTGGTATC
>N_6770
CGAGAAGTCCTTGGTGGTATCGGTCGCCTAGAAACAGATGA
>N_6771
GAATGGAAAAACAAGTATTACGGGCGGCTCCGTTTCGTATT
>N_6772
TTCGTATTATGGGGGGTGGGCCGCAGATGATCCTTTAGAAT
>N_6773
TCATAATACTTACACAAGTACCAATTTTGTTTTAAACGATA
>N_6774
GTTTTAAACGATAGAATATTCCATAACTTTTGGGTAGGATT
>N_6775
CTCGAAAAAAACGGGATTTTCAACAAAAATAGTGGACTTTT
>N_6776
TTTTCAACAAAAATAGTGGACTTTTTAAAAACAACGAAAAA
>N_6777
AAAACAACGAAAAAGTTTTGCTTGGGACCAAGTCTAGCAGA
>N_6778
GGACCAAGTCTAGCAGATTACAAAAACTGATTCTTCCAGTC
>N_6779
ATCACTTAACAATTGTTTTGCCTACCTAGCAAATTCCGAAG
>N_6780
TACCTAGCAAATTCCGAAGTCAGAAAAGTTGAATTTCCCTC
>N_6781
ATTTCCCGCGAAAAAATTTACGGATTCACCACAATGGGTCT
>N_6782
ATTAATTATTCATTTATCTTCTTAAAAGGTCACACGAGATG
>N_6783
CACACGAGATGCCAGCGACACAGGGCAAGTGCGACCACTAT
>N_6784
GACCACTATCCCGAAAAAGACACCGACAGAACCTAACGAAG
>N_6785
CCGACAGAACCTAACGAAGGCTTCCAAAAATAGCATAGAAA
>N_6786
ACAGAATATCCCATGATGTTCTGTCACTTTCAACATCATTC
>N_6787
ATCATTCTGCCTTTTTTGTTCCCTTGTGTATGGTGACTATA
>N_6788
TGTTCCCTTGTGTATGGTGACTATAATTTGATTGTTCTGAA
>N_6789
TCTGAATAATCTGATGTCTACTTGTGTTGTGGACCACTATT
>N_6790
ATGTCTACTTGTGTTGTGGACCACTATTGATTTTTGCTGCT
>N_6791
TCAACAGTTTTCCTATTAATCCGCTAAACCGCAACTAAAAA
>N_6792
TATTAAAAATGTTATTGTTGCTTTAAAAAACGTTATTGGAC
>N_6793
AAAGCCAGTCTGGGATGTATCTATACCACTCTATCAGACTA
>N_6794
TTAGCACTAATCACAATGTACGACCCCGTGAGAGATTGTTG
>N_6795
ACCCCGTGAGAGATTGTTGTCTGTACTGGATACTACACGAG
>N_6796
AATATAAAGAAGTGTGGTGACAAGTTTGGGATCTGAGTCCA
>N_6797
GGTCAAAACTATGCATTTGACGACGTCTACCTGTTTTAAGT
>N_6798
GTCGCTCGAGCCTCGACCTTCTCCGACTGGCTTGAACTGAA
>N_6799
ACTGAAAGATCCTCGGGAATCATTTTTAGAATTTAGAGGTG
>N_6800
TTGCTCGAAACGATAGAATACAGCCCCAATATTCCGAACAG
>N_6801
TAGAATACAGCCCCAATATTCCGAACAGGGGTGCGCGGCAA
>N_6802
ATTGCCGATTGCCGGAAATCCGAATTGGAAATATAAATTTG
>N_6803
GCATTTTACTAAACAATTTTCTCTTTTTAAGCTCAAAATGG
>N_6804
TAAGCTCAAAATGGTTTAATCCTTTGAAGATTGACCGTTTT
>N_6805
TCATAAAAGTAAAGAAAGGGCCAAATTATGTTTGAACTACT
>N_6806
AGGGCCAAATTATGTTTGAACTACTAGTAGTCTGTGACTTC
>N_6807
AACTCCCCTATAAAAATTTTCCAAAAAAAAATTGGAAGGTT
>N_6808
TTGGAAGGTTTTTTTTATTTCAGCCTATTTTTGGAAGTTGT
>N_6809
AGAATGGCTAGTTTCAAAATCGGCGGCTTTGTCGTTACATA
>N_6810
ATGTTAGCAGTTCGACGAAGCAATGCAGGAACTACAGTTAT
>N_6811
ATGCAGGAACTACAGTTATACAATCAAATTCACGCTTTTTA
>N_6812
TATATATTAATTTTTAAAATCATAAAAATTACAATTTTCAT
>N_6813
TGCATTAAGAAAAGGGAAAACATAGGGCTTCCCAAAACGTC
>N_6814
CATAGGGCTTCCCAAAACGTCTGCCTCGCCCGCCTTGTGGC
>N_6815
CGACCTGCGCCTGCCTCGTGCAGGCCGCGTCTCCAGTCAGT
>N_6816
ATTATTTGAACGCTTTTAATCAAAAACTCGAGTTCAATTTG
>N_6817
TCAATTTGCCCAGAAATGGGCCAATTTATTAACGTTGCAGC
>N_6818
GAAAAAAGTCGGGTGCAAGACTTTTAGAGACTGCAATACTA
>N_6819
TACTAATAGAGGCTGCAAGACTAATTTTCGATTTGCCCGTA
>N_6820
AATACGGTACCTGTTTTTGACAAAATTAGACAACTTTTTAT
>N_6821
TTTTATTTTGGTGGGTTATACCTAGATTTTTTAAATTCAGC
>N_6822
AATTAAAAAGGATTAAAGGACGATCCGTTCTTCAAGTGCTA
>N_6823
AAGTGCTATGCACTGCGGATCTGGGATTCAGGTACACTGCC
>N_6824
CTGGTGGTGATCCCTCTGGGCTGTAATTTAAGCCACGTCCT
>N_6825
TAATTTAAGCCACGTCCTAGCCGAGGACTGTGGCCGATAAT
>N_6826
GTCGTGGATTGCTCCACTTCCCAATAGAGGCAGGGTGAACC
>N_6827
GGTGAACCTAGGGGGTGAGGCCGGACTTTTATCTCGTGACC
>N_6828
GGACTTTTATCTCGTGACCTCCAGACTGCTAGCGGCCACCA
>N_6829
TACCGACTGAGCTATCTGCCCCCCTTGGGGAAAAAAATAAT
>N_6830
TCCAAATATTATGAAAAAGGCCATTTTGTTAGGGCTGGGAA
>N_6831
TTTAATAGTTTTTGATGGGTCCCGGAAACCTAGGAAACCTA
>N_6832
GGTTACTGTAGCTGATAAAGCTTCAAGCGTACCAGGACCCG
>N_6833
GACCCGAAAACCGCCGCCCGCGTAAATCGACATATTTAATG
>N_6834
CAACTTCCTGTTATGAAGGTCTCAATTCCCCTTCATAACAT
>N_6835
ACTGTGCAAACACACTTAGACACCCCCCTCCTACACGGTCT
>N_6836
ACACCCCCCTCCTACACGGTCTTTGGAGTTCCCCCGCTCAA
>N_6837
TTTGGAGTTCCCCCGCTCAACTCTAATGGACCTGGTAATCC
>N_6838
ACTCTAATGGACCTGGTAATCCCTTGCGCGGTGGGATTTTT
>N_6839
TTTATCCGAATTCCGGAATACCGGAAATGGCGTGGAAATCG
>N_6840
CGTGGAAATCGATATTGCAACAAAGAAAACTGTTTTATTTT
>N_6841
AAAGAAAACTGTTTTATTTTCAAAAATCCGCTCACTTTTTT
>N_6842
AAAGTTTTTTTTTTTGAAAGCACGCGTTTCTGGCTTCCCAC
>N_6843
GTTAGGCCATTTGGACTCGGCCACGGCCGGGGTCGATTCAC
>N_6844
TAAGTCTACCCCGGCCGTGGCTGAGTTATGATGGCCTAACT
>N_6845
AACCCCGTGTGTGATTTTTGCAACTACAGCCCAAAATTTGA
>N_6846
ACTACAGCCCAAAATTTGAACGGGATTAATACAAATTTAAT
>N_6847
TCAATGAGGTCTCTATTGAGCCGAATTCCCGCGCACGGGAG
>N_6848
TACAAAGACCCCCTACCACCCCTTGTATATGCACAATAGAG
>N_6849
TGTATATGCACAATAGAGAACACTCAAGACCCGCCCACCCT
>N_6850
AACACTCAAGACCCGCCCACCCTAGGCCCCTCATCCAAAAC
>N_6851
CCTAGGCCCCTCATCCAAAACATATCCGAATATACCCTCTA
>N_6852
CCTCTACTGTACTTTATTTACTTGCTCCGTTTACCCGGGTA
>N_6853
TTATTTACTTGCTCCGTTTACCCGGGTACCAGGGTACTCCC
>N_6854
CCCTAAACTAACTGAATTTCCAAGGTGGTGGCCTAGAAAAA
>N_6855
GGAAAGAAATGATGAAGGTTCTTGTTGTTTTATTGCTTATG
>N_6856
CTTATGGTAGGTTTTTTTTGCCACGTGTCCGGAATTTTTAA
>N_6857
TTTCGTGAAAAAAATTATTTCAGAAAACGGGGGTTTTAGGT
>N_6858
ACGGGGGTTTTAGGTTTAGGCTAAAGCGTAGGCTTAGGTTT
>N_6859
CTCAAACATAAGCTCAGGGGCAAAAAAAGGAGAAACTCCCA
>N_6860
ACATTTTCGTTCGGATTGGACAATGAAATAATCGGTGAACC
>N_6861
TAATCGGTGAACCAAAGTTACAATGCAATCCGGAAAGTATT
>N_6862
ATGCAATCCGGAAAGTATTACATTCTCCTTCAACACACGGA
>N_6863
CACTTGCCCCCGGTGAATTTCAAAATTTTCAGAGGAAACGT
>N_6864
TCAGAGGAAACGTATATATTCGTGGCTTCTACCGAACACCC
>N_6865
CGTGGCTTCTACCGAACACCCGGCTGTCGTCGGCAATTCCT
>N_6866
CCGGCTGTCGTCGGCAATTCCTCGCACCGAATCAGGCTGGC
>N_6867
GCGGGATGCGGCGGTCCCGACAAATCAGTGGACATTCGCCA
>N_6868
ATTCGCCACGTGGCGTCAATCAGCACATCACTTTTGTTGCG
>N_6869
CTTTTGTTGCGAACTTTCATCCGAATCTCGCGACGAAAGAG
>N_6870
GTCAAAGCTGATCTGGATGTCAGGTAGGGATGCAAATCGAT
>N_6871
ATCAAACAATTCCCAGGAAACTGGAAGAAAATTCTCAGAAA
>N_6872
CAGCTCAATGCCGGAGGAATCGTTCGAACAGGGTGTGACAA
>N_6873
ACAGGGTGTGACAATCGTGCCCCAATGCACATATTCCCTTC
>N_6874
CGTGCCCCAATGCACATATTCCCTTCGTGAAGGGACATTTG
>N_6875
ATATTCCCTTCGTGAAGGGACATTTGAGGGCCCAAAAGTGT
>N_6876
ACAATTGTTCATCGATGGGACTGTGATACATCGGGGAACTA
>N_6877
CATCGGGGAACTATGGAATACTGCTACGTGGATGCACCATA
>N_6878
GGGTAAGAGTAGGGAAGTGTCGGCCGCTAGAAAAGAAAAAT
>N_6879
TAGAGCGCGCTTGCTCAATTCCCTAAAATAAATTATGGTGC
>N_6880
GGTGCATCGAAACGTGTTTACGTACTGATAGAGCTGTAGTA
>N_6881
ACTGATAGAGCTGTAGTACTCGAGGAAGCTGAAAAAAATAA
>N_6882
GAGCACATTTCAAAAAAGAGCGATTTTCGCAAAGCCCCTTT
>N_6883
GATTTTCGCAAAGCCCCTTTCTTCGTTGTTTGATTTAAAAA
>N_6884
GTTAAATTTGCAACAGAGCGCGATTGCACACACACACACAC
>N_6885
ACACACACACACACATCAAACGTCAGAGACCCCACTGATTT
>N_6886
CACAAGGAAAACATCACGAACTTTGTTCCGTCAATTCCCGT
>N_6887
TTTGAAAGTCTGAAATTAAGCCGTTTCCGCTAAAACGTAGC
>N_6888
CCGTTTCCGCTAAAACGTAGCGAATCTCATTCCACCGAGTC
>N_6889
TCGTGAGGTCTCCAATTTTTCAAGTCTCTGCTCGTTATGGT
>N_6890
AGTCTCTGCTCGTTATGGTGCATCGAAGGGTAATTCAAAAT
>N_6891
AATAGAGCGCGATTACTACTCACCTCTAAATTTCTGCAAAT
>N_6892
CCTCTAAATTTCTGCAAATTCTTTTTCCAGATGCTCAGTGT
>N_6893
GCAAATTCTTTTTCCAGATGCTCAGTGTCCCGTGACTTCCC
>N_6894
TGCTCAGTGTCCCGTGACTTCCCACAAGTGGTATATCTCCC
>N_6895
ACTTCCCACAAGTGGTATATCTCCCATCACTGACGTCAGCC
>N_6896
ATAAGGGAAGTGATGAGTGTCGGGGTATGAGTCCCCCCGCG
>N_6897
TATGAGTCCCCCCGCGTGTACCCCATTGACACAGGTCCCCA
>N_6898
TACCCCATTGACACAGGTCCCCATCACGGGACAAGTACCAA
>N_6899
TCACGGGACAAGTACCAATGCCATTTGATAATACAATTGGA
>N_6900
ACCAATGCCATTTGATAATACAATTGGAAATACGTTTGGTG
>N_6901
TACGTTTGGTGAGTTATTTACGGCCGAGAAAACCTGCAAAA
>N_6902
ATAAAAGTTCAGCCACCGAACTTTTTGACATTTTTGCGCAA
>N_6903
CATTTTTGCGCAACTGTATGCCGCACAAAACTTTACGTCAG
>N_6904
AACTTTACGTCAGAAGTGGGCGTGTCCGCCTGCAGGCCCCG
>N_6905
GGCGTGTCCGCCTGCAGGCCCCGATGTTTTAGATGTAAAAA
>N_6906
GCTTGTTTCGACCAAAAATACTGTTTTTTTAACTCACAAAA
>N_6907
TTTGAAAAAAACATCCCTGTCCTCTCCTTTCTCCATTCTAA
>N_6908
TGAAAAACCCCGGCCGCGGTCTTCAATTACAGTGAAGAATT
>N_6909
CTTTTTTTGTCGTCACTGAGCAAACTTCAACTGCTTCCAGC
>N_6910
TGGAGCCGTGGATGAAAGAGCCCTCTCCTCCCACTGATGAC
>N_6911
CCCTCTCCTCCCACTGATGACGTGGCAAACATCACCTCAGA
>N_6912
CCTCAGAAGGCGAGCCAATGCCTCGGCTCATCACCGAAGAG
>N_6913
GAAGAGGAACAATATCAAATCGAGTCGAACCATGTTGAGGC
>N_6914
CGGAAGATCTCTATGTTGAGCCAACCGTCGAGCCAATGGAA
>N_6915
AGCCAATGGAAGTAGAGATGCCTGGAGCACCGAGAGAAACT
>N_6916
AGAAACTGCTCGGAGGGTGTCTGAGCCATGTGTCTCGGTTG
>N_6917
GCCATGTGTCTCGGTTGAAACTTTCTATATTTCGGCGCTTG
>N_6918
ATTGGGATGGTCTGTTTCTTCGGAAGTCATATGCTTAAAAA
>N_6919
GTTGGTTTTTTATTGATTTTCCTCCCACAGGGTTCTGACCT
>N_6920
AAATCCATTTCCCCAAATTGCAAGATATTTGTGGCGTGGCC
>N_6921
TTTTAAAAAATCGCTGGAAACACTAAATTTAGATATCTCCT
>N_6922
GAAACACTAAATTTAGATATCTCCTGTAGATTGTGATTCGC
>N_6923
CGGAAAAATTCCATGAATCTCGTTCTCCCAGTTTTTTTTTT
>N_6924
TCCTCTTTTTCTTGAGGCCTCCTCTTTTCACTGTAAAATTT
>N_6925
CGATTGTACGCACAGAAAGTCTTTAAAGTCTGAAAATATTT
>N_6926
GTCTCATTCCACCGAGAGGTCATTTTCCGTGAGGTCTCTTT
>N_6927
GAGGTCATTTTCCGTGAGGTCTCTTTCTTGGGTCTCGACGC
>N_6928
TGTGAAATGCCGATTCCAGTCCCAGAAGGATATTATCTAAG
>N_6929
AACTCTTGTTTAAAAGTATTCGTTTCCCATCCACGTGCCAT
>N_6930
TGCCATAATTCTTGCATTTTCTTTTTTTTTCCCTATTTTTA
>N_6931
GTCACATTTTCCGAAGGAACCACGCGTGGAATGTAACGGTG
>N_6932
GAACCACGCGTGGAATGTAACGGTGCCGTTGTCGAATGGTT
>N_6933
TTCGTGTGATGCAGAATTATCGATTTTTTTTAACTTGGTGG
>N_6934
GCGCTAAAGCCTCAATTATGCAAAATGCTTTAAAAACGGGT
>N_6935
AAAACGGGTTTTGGAATTTTCTAGACCACTGGTGACGTCAC
>N_6936
GTTTTCTAGGCCACTGATGTCGATATTTTTCCACTGCTGGG
>N_6937
TTCTAGATCGCCTGCGACGTCATTTCTCTTCCATACCCTGC
>N_6938
TACCCTGCTCTAGCGGGTTTCTAGGCCACTGGAGAAATTAT
>N_6939
TAATGACGTCATCATTTTTTCTTTTCTTTAGGATTACCTCA
>N_6940
ACTGCTCGTACTCTTCTCATCTACTGTATCCGCCACCACAA
>N_6941
ATATTCGGGCTCCTGGCGGTCCCAACGTGGTGTCTCTGGTG
>N_6942
TGCTGCTTCTCCAGGAGGTTCTGTATTGAACTGATCGCTGA
>N_6943
AACTGATCGCTGAGGAGGATCCAACGATCGGAGGCATCGGA
>N_6944
ATAGATGGAGTCTGAGAAGCCATCATTTGGAGTTGGGGGTA
>N_6945
GGGTAATTCCTTTGTTGGGACATCTGTGGGGACATTTGTGG
>N_6946
TGTGGGGACATTTGAGGGGACGGGGACATTTGGAATACCAT
>N_6947
GGACGGGGACATTTGGAATACCATCGGAGGCATTGGAGGTG
>N_6948
CATTGGAGGTGGTGGGGGTGCCGGAGCCATTCGTATCATTG
>N_6949
ACGCTACGCTCCGTAAATGGCCTAATTTCTTTTTTTTAATC
>N_6950
ATTTCTACAGAATTGAATGGCTGGGAATGTGCCACGTGGCC
>N_6951
CTGGGAATGTGCCACGTGGCCGAGAATTCTCCTGCGTGGCC
>N_6952
CCTGCGTGGCCTAGAAAATTCAAAAAAATATTTTTTGGTGG
>N_6953
TTTTTTGGTGGTTTTGATTACAAAATAAAGGATTTATACGG
>N_6954
TACAAAATAAAGGATTTATACGGATAAAAACCTATTTTAAA
>N_6955
GATTGAAATTTTTATGATGGCCGAGAATTCTCAAGTGTGGC
>N_6956
AAGTGTGGCCTAGGAAAAATCAAGGCTTTTGAAAATTTGCT
>N_6957
ATTTTTAATCCAGAATTCGTCAAGTGGCCTAGAATTCTACT
>N_6958
TTTTCCAAATTGTAAAAATGCTCCAAAAAGTTGAATGGTGG
>N_6959
GACACTTGCTCCCACCAATACAAAATTCCGAATTTTTTACA
>N_6960
ATTTGTGGTAGAAATTGGGGCATTTACGTAATAATAATAAT
>N_6961
AATGTCCGCAAATTTTTTTTCATAAATTTCATAGGGAGGAG
>N_6962
AGGTAAGCTTCAGCTAGAAGCCATTCAATTTTATTGGGGCG
>N_6963
TTTATTGGGGCGCCGAAAATCTTCGGAACACTTTTACAATT
>N_6964
GAACACTTTTACAATTTATACAGTAGTGTACAACTTTTACA
>N_6965
CCACGTCATCATCTTGTAATCTGGTCCATTTTGCTGGCGAG
>N_6966
TTGTAATCTGGTCCATTTTGCTGGCGAGGCGTCGGCAAACA
>N_6967
GCTGGCGAGGCGTCGGCAAACAGGCAGAATATAGTATTTAC
>N_6968
CAGGCAGAATATAGTATTTACGAAGAGAAGTAAGCCCGCAT
>N_6969
TATTTACGAAGAGAAGTAAGCCCGCATGCGCCAGGAAACAA
>N_6970
AATTACGCCAGTCTGTGAATCTGAAAAAAATAATCTTGTCT
>N_6971
GTGAATCTGAAAAAAATAATCTTGTCTTTTAGGGGACCTAC
>N_6972
CTACGCCTGCCTGCCTACGTCTGCCTTGCAGGGGACCTTTG
>N_6973
TACGTCTGCCTTGCAGGGGACCTTTGCCTACCTACTTGACT
>N_6974
ACCTTTGCCTACCTACTTGACTACCTTCAAGTGAGACCTAT
>N_6975
TGGTTTGCCTGCATTTTTGTCAGTGCCTTCTAGGCCTATGC
>N_6976
TTTAATGCTATCTGCCTTTTCGATAGTCTTTTAGGGAATCT
>N_6977
TCGATAGTCTTTTAGGGAATCTACGCCGGTCCAGCTCACAT
>N_6978
GTCCAGCTCACATAGGTTATCTATGCCTATGCCTTCCTGCC
>N_6979
TCCAAAGTGACCTACGCTTACCGTGTTTTTTTTTCTAGACC
>N_6980
CGCTTACCGTGTTTTTTTTTCTAGACCGTATATACCTACAT
>N_6981
CATGCCTGCCTTTAAGTTTACCTATGCCTGCCTGCATTCCT
>N_6982
AAAAACGGTTCGATGAATATCGTGCAAGCCCAGATGTTCAT
>N_6983
TCATGATCTGGAAGAGAAATCGTTGGCCTAAAAATTTTCTC
>N_6984
CTAAAAATTTTCTCGGCCACCCCCTTACCTGCTGCATTGCG
>N_6985
CTGCTGCATTGCGAAATAGGCGTACTGCTGGGAGTGCAACG
>N_6986
TGTTGAATCCCGCCGTATTGCACCCCATCACACTTTCGGCG
>N_6987
CTAGGCCATGGATGTATGTGCGCTATGTTGATAATCGGTTA
>N_6988
ATGTGCGCTATGTTGATAATCGGTTATTTTCAACGTGGATT
>N_6989
TCAATTGAGCGCACTTGTCCCACTGGAAGAGTTTTCCTATC
>N_6990
GGCCACCACCACCACCCACTCACCATTATAATAATAGCCAG
>N_6991
ACTCACCATTATAATAATAGCCAGCAAGTGTTTTTCCTGTG
>N_6992
AACGGCGGCCACGGCCAGAGCGATTGTGTTGAAAATTTTAG
>N_6993
TAATATAATCACTAATAATTCCCGACGATAATTTCGTAAAA
>N_6994
TTGCGGATTGAATTGGGATACCAATTGAACTGTTATCAAAT
>N_6995
AAACGATGCGATCCAACAAGCCCACAGGCTTAAACTTGTCA
>N_6996
AACAAGCCCACAGGCTTAAACTTGTCAGAATATGACGGAAT
>N_6997
TTAAACTTGTCAGAATATGACGGAATGGAAGATTTTTTGGC
>N_6998
CGGAATGGAAGATTTTTTGGCCGGGATACCTGCAAAACGAA
>N_6999
CCTGCAAAACGAAAAAGTAACGGGCTTCGAATTTCCCCCCC
>N_7000
AATTTCCCCCCCCATGTTTTCAAATGGAAGAGGTGGCCGTG
>N_7001
TTTTCAAATGGAAGAGGTGGCCGTGAATAAAGCTAACCTCG
>N_7002
GTGAATAAAGCTAACCTCGACCGGGGGTCGCGACTCGCGAC
>N_7003
CCGGGGGTCGCGACTCGCGACAAACGGGAAAACTCAAAGAA
>N_7004
GGGAAAACTCAAAGAAATTTCGTACTGTCGCTACTTTTTTT
>N_7005
CGCTACTTTTTTTGAGTTTTCCTGTTTGTCGCAGGTCGCGA
>N_7006
CGACCCCCGGTCGAGGTTCGCTTTTTTCACGGCCACCTCTT
>N_7007
TTGAAAACATGGGGGAAATTCGAAGCCCGTGAAAAGTTAGG
>N_7008
GAAGCCCGTGAAAAGTTAGGCCATGCAATGCGATGTGGTGG
>N_7009
TGAGGGAACGTCTTAATTGTCGACAAATTGCGTACCCCGAG
>N_7010
CCCCGAGGAACCCACTAATTCAGTCCTAGGTTTAGGCATAG
>N_7011
CAAAAAATGCGGGGGAAGAGCCGCAGAGTTTTCTACTGATT
>N_7012
TCAAACCGTAATAGCACAGCCAGGCACCACGTGCGCTTAGG
>N_7013
AGGCACCACGTGCGCTTAGGCTTGGGCTTTCCGTAGTCCTT
>N_7014
AGTCCTTCGGGCGCGTTTTTCTCAAAAATGATACGTGGTAC
>N_7015
TCCGGTAGAGCGCGTTTGCACTCACTTTCTTTCCCGATTTC
>N_7016
TTCTCGAATCCTCTCCAATTCCTTCTCGCCAACCCAACTGT
>N_7017
CTCGCCAACCCAACTGTGCTCACTCGGCGAGCACTTGAAAA
>N_7018
CGAAAAAGTGACCAACGATACACCGGCGTGCACATAGTAAA
>N_7019
ACCGGCGTGCACATAGTAAACCGACGTCCATCCACCAGACG
>N_7020
TCCATCCACCAGACGAAGAGCATAACCATCCCGAAACTGGC
>N_7021
GGTTAATAGGCCAATGAATACTCCGTGCTCGTATGGGGTCG
>N_7022
ACTCCGTGCTCGTATGGGGTCGCCCAATTTGCTGTAATTGA
>N_7023
GCCAGCGAGGGGAAATGTGGCTGAAAATGCCATTCCTTGAC
>N_7024
CAAATACGGGCGGCCACAAACCATCCGTAGCCAATGGTACT
>N_7025
CTCTAATGATGCTTGGTGTACTCCTCTCGGACAATAAATGT
>N_7026
CGATAATTTTTTTTTAATTTCAGAAAAATTCGTGAAATCTG
>N_7027
GTGAAATCTGTTTTATTTTGCGCGTAAAATATGATTCTTAA
>N_7028
TGATTCTTAAATACTTAATTCAGTATTTTACGCACGTGGTA
>N_7029
GTATTTTACGCACGTGGTATCAGAGTGTCTCATTTAGGCTT
>N_7030
CGCGTCAAATTCAACGCCCACTGTGCAATACACCATATTTG
>N_7031
AATTTTGTATGCTTTCGATGCATGCTTTTTGGGGTACTGTA
>N_7032
GATGCATGCTTTTTGGGGTACTGTAGCTTTGAAAATACGCA
>N_7033
AAAATACGCATGCACTGGATCTGACGACAAAATGCACAGTT
>N_7034
TTTCTCGAAACAAATAAAAACTACAGAAAACTCGGCCACCG
>N_7035
AATTCCGGCGACAATGAAGACAGGTTTATGCGGCAAATGTT
>N_7036
AAAGAAATGGAAAATGGAATCGAGGCGGCAAGACTTCCAAT
>N_7037
ATGGAATCGAGGCGGCAAGACTTCCAATAGCCACACACGAT
>N_7038
ACACACGATTGAAGAAAATTCGACTCTGATTTGGTATAGTT
>N_7039
GACTCTGATTTGGTATAGTTCACTGAAAAAATCAACTATTT
>N_7040
CAATGGAAAAACTCGGCCACCGAATTAAAAAAAAAACCTTT
>N_7041
GTATTCATATTTGAAAGAATCGAGGTCAAACACAGTGTGGC
>N_7042
GGTTTTGAGTTCAAAAAGTACCAGAAATCGGACAGGAACCG
>N_7043
AGAAATCGGACAGGAACCGGCGAGTTGACCATGGTGCATCA
>N_7044
TGACCATGGTGCATCAGAAACCGGAATTTTAAATAAGTAAA
>N_7045
AAGTAAAAAAATTTATGATGCTCGTGGTGATAACGAAAAGT
>N_7046
TATGATGCTCGTGGTGATAACGAAAAGTGCAGTGATCAATT
>N_7047
TGATCAATTTAAGGGAAATACTGCTGGGGGATTAAACGTTG
>N_7048
TTGCAAGACTATAGTATAGTCTGAAAATTTGATGAAATCTA
>N_7049
CTTATTTCAGTGAGAGAGAGCATTGTGAGAAGAGAAACGCA
>N_7050
GAAGAGAAACGCAGACGAGGCTGGCGCGTTTCTCGTGCTCT
>N_7051
GCGCGTTTCTCGTGCTCTGACGCGAGTCTCGATTTGCTTGC
>N_7052
TTGTGGAAAACTGCAAAACTCGGAATTAAAGTTGGACTCGT
>N_7053
AACTCGGAATTAAAGTTGGACTCGTCGCCGGCGCCGTCAAA
>N_7054
AATGTTAAAGTATTAGTTTTCCCCCGTTTTTCCACGAAAAT
>N_7055
TTCAGGGCAGCGAACTGTATCAAAAGCTTAAAAAGTACATT
>N_7056
CTTAAAAAGTACATTCTTCCCGGCACCGTCGTCTTTCCAGA
>N_7057
TATTTTCAGCTCCCAACAGTCGAAGATGTGCAGCTGAAGGC
>N_7058
AGTGCTGTTGACTCGGTAGGCTGCATTTTTGAGAGGAAACA
>N_7059
GAGATTTGGCGCCGAACGTTCAAGAAATTCCATAATTTCAA
>N_7060
GCTAAACGTCGAAAAAAGTGCCTAAAACTAGGAAAAATATG
>N_7061
AATTCCACGTCAAAAATTAACCAAATGCAAGTACGCTCCAT
>N_7062
GTTTTTAAAAAAAATGCAAGCACACTCCATGGCACTTTTTT
>N_7063
TAGCAAAATTCCGACGATTTCGCTGCGAGACCAGAAATATT
>N_7064
ACCGGAATTTCAAATTTACGCGATTTCGCTGCGAGACCCAA
>N_7065
ATCAAGCGTGAACACAGTGGCCAATCGACTCATCAATAATA
>N_7066
TATTCCTTCGTTAGAATGTACTTTTTCCCTCCTCATTTTCT
>N_7067
AAAAAATTTGCAATTTTTGACTTTAAACGGACGGTGCATTA
>N_7068
GGTGCATTATATTATTTTATCAGTTCCCATCGTTGATCAAT
>N_7069
ATTATCAATTCACTGATAAGCTCACACTGCCTGCCCAACTC
>N_7070
GCTTTTTTTTGCCATGAATTCGACGGTGGCTTCCCGTTTCT
>N_7071
TCGACGGTGGCTTCCCGTTTCTCATGGGGACTCATTCTGGC
>N_7072
CTCATGGGGACTCATTCTGGCGTCGATCGATTTTTTGGCGT
>N_7073
GCCTACTGTTCGCCTGCCTGCATGATGGAACTTTCAAATTC
>N_7074
TTTCAAATTCGCGAATTTTACTTCGCAATTTGGCGATTTTT
>N_7075
CCCGCCAAAAACTAACGTTACGAGACCCAAGTACAGTGGAG
>N_7076
AACGTTACGAGACCCAAGTACAGTGGAGCGCAGTTGCAAAA
>N_7077
TGGGTCTCACAACGTTGAAACTAAAATTTTGGAATTTCTCC
>N_7078
CCCATAACTTCTTATAATAACGATATTCGGTGGTCTCGACA
>N_7079
TAATAACGATATTCGGTGGTCTCGACACGACATATTTTCAT
>N_7080
GTCTCGACACGACATATTTTCATTAAATAAAACGGGTGTGC
>N_7081
AGCGGGTTTCCAGAAAATTTCACTTTTCAAACTTTGATGAA
>N_7082
TTGAAGTTTCCAGCCAAAATCGCTGCGAGACAGTGGAACGA
>N_7083
AAAAGTGAGAAATTTAAAAACACGGATTTCTGGCCTCCCCC
>N_7084
TCCAGCACAATCGACCTATTCTTGCTGCAATTTTTCCGTTT
>N_7085
TGGATGGTGCCGGCGGCAATCCACGTGGCCAACAAGGCGGA
>N_7086
CACGTGGCCAACAAGGCGGACACGTTGACAATGTGGAAAGA
>N_7087
CACAAAATTGCTCCTCCTCACAGAAAAGCTGAAGCCCGATG
>N_7088
CATTTTGAACTCCTCGTGGACAAGATACTTCTCGCGAACTC
>N_7089
CTCCGTCTTCATATATAATTCTGGAGGATGAGGATGTAAGT
>N_7090
CGCTGAGAAAATGTTTTGATCACCCCCACGATTTTCAGCTC
>N_7091
TTGATCACCCCCACGATTTTCAGCTCGAGGTGGCTCCAAAA
>N_7092
CGAGGTGGCTCCAAAACAAACGTTTGAGCTTATTTTCCGCC
>N_7093
TTCCGCCTGCTCCAATACTGCAAACGTGAATGGCTCTGGCA
>N_7094
AATACTGCAAACGTGAATGGCTCTGGCATATTTCCGGATTC
>N_7095
CCATCGGGGGTTTTTTGTTTCGAATTTAAAAAAAAACACAA
>N_7096
TTTAAGATTTCTAGGCCACGCACCCACTCCAAAACCCCAAT
>N_7097
CCCCAATTTTCAGCCCGTATCTTCGTTCCCTATTACACGGG
>N_7098
TCGTTCCCTATTACACGGGACAAGTCATCGCTACCGTGGTC
>N_7099
CAAGTCATCGCTACCGTGGTCGCCACAAAATCGTACCCAGC
>N_7100
CGCCACAAAATCGTACCCAGCCCTCTCCAACGCTGTCTACA
>N_7101
ACAATCATCTCGTTGGTGAGCGCTGTCGCCGCCGGATTCCG
>N_7102
AGCGCTGTCGCCGCCGGATTCCGTGGAGGATCCTTCGAGTA
>N_7103
CGTGGAGGATCCTTCGAGTACGCCTACGCAAGGATCCAGAG
>N_7104
GAGTACGCCTACGCAAGGATCCAGAGGGCAATCCGCTACGA
>N_7105
TACGATTTGTTCCACGGACTCGTGAAACAGGATGTCGCTTT
>N_7106
GGACTCGTGAAACAGGATGTCGCTTTCTATGATGCTCACAA
>N_7107
GGATGTCGCTTTCTATGATGCTCACAAGACCGGAGAGGTGA
>N_7108
TCACAAGACCGGAGAGGTGACTTCTCGTCTGGCTGCTGATT
>N_7109
GTGGGTCCGTGACCGAAGTTCCCAGATCACATGACCTAATT
>N_7110
CCAAATTCTTCCAGAAACTGCGTTATGCTCCTTGGATCGAT
>N_7111
AACATATTATGATGTAAGTGCGCTCCAGCGAAAACGTTTTT
>N_7112
TAAGTGCGCTCCAGCGAAAACGTTTTTCTAAAGTTTTGACC
>N_7113
ACGTTTTTCTAAAGTTTTGACCCCAAAATTCTGTCAAAGTG
>N_7114
TTCGGCAATTGTGAAATAATCGAATTACCGCCGCACGTGGT
>N_7115
TCCCATTACGGCTTGATCTACAAAAAGTGCGGGATGTTTTT
>N_7116
TTGTTCTACGTAGATCAAGTCGAAATGACCCACTCTGACAT
>N_7117
ACCCACTCTGACATCACGTGCCGCCTCCCACCCCTGCTCCG
>N_7118
GCCGCCTCCCACCCCTGCTCCGACCAGGAATCAGCGGATCT
>N_7119
GCGGATCTACTTAGTCTCAACTTGTTTTATTTCAGCTCCTC
>N_7120
TGTTTTATTTCAGCTCCTCTCCGAAAGAACACAGGACACAA
>N_7121
CTCCGAAAGAACACAGGACACAATTGCCGAGTCCAATGACG
>N_7122
ATGACGTTGCCGAGGAAGTTCTCTCCACAATGCGTACAGTC
>N_7123
CGATCCTTTTCCTGCGAGAACGTCGAAGCCGATCGCTTCTA
>N_7124
AACGTCGAAGCCGATCGCTTCTACGGGAAGCTCACCCACAC
>N_7125
CTACGGGAAGCTCACCCACACACTTGATGTCACCAGAACCA
>N_7126
ACACTTGATGTCACCAGAACCAAGGCGATCGCCTATATCGG
>N_7127
ATCGGATTCCTCTGGGTCTCCGAACTTTTCCAGTCGTTCAT
>N_7128
TATGGAGGCCATCTAGTGCTCACCCAGAAAATGAAGGGAGA
>N_7129
CCCAGAAAATGAAGGGAGATCTTCTAGTGTCATTTTTGTTG
>N_7130
AAATGCAACTCGGAGATAATCTTCGTCAAATGGGAGAAGTC
>N_7131
AAGTCTGGACAGGATTGATGCAATCTGTTGGAGCAAGTCGT
>N_7132
ATTGATGCAATCTGTTGGAGCAAGTCGTAAAGTGTTCGAGT
>N_7133
AAGTGTTCGAGTACATTGATCGAGAGCCCCAGATTCAGCAC
>N_7134
ATCGAGAGCCCCAGATTCAGCACAACGGGGAGTATATGCCG
>N_7135
AGCACAACGGGGAGTATATGCCGGAGAATGTTGTTGGAAAG
>N_7136
GAGAATGTTGTTGGAAAGATCGAGTTCAGAAATGTTCACTT
>N_7137
CTTCAGTTATCCAACTCGTTCCGATCAGCCAATCCTTAAGG
>N_7138
CCTTAAGGATCTCTCGTTTACCGTTGAACCAGGAGAGACTG
>N_7139
ATTGGTTGGACCATCTGGCTCTGGAAAGTCTTCGTGCATTT
>N_7140
TCTACGTCCCGAATGCTGGACAGGTTTTGGTGGATGGAGTT
>N_7141
ATAAGAAGGTACGTTGGCGTCAATTTCGGTTCGACAAATCG
>N_7142
TGGCAGGAACAAATCGTTTGCTCGCAGTCTATTCGGATAAA
>N_7143
TCGTTTGCTCGCAGTCTATTCGGATAAAAATTGCGCCAACT
>N_7144
GTCTATTCGGATAAAAATTGCGCCAACTGTTCATCCGTTTG
>N_7145
GCCAACTGTTCATCCGTTTGCACAGAAAAAGCATTTCCGCG
>N_7146
TTTGCACAGAAAAAGCATTTCCGCGCTTCGCTATTGGCCAA
>N_7147
AAAATAGTGGGCGTGACCAACCAATCACGGGTGTTTCTTGC
>N_7148
CACGGGTGTTTCTTGCTTTCCATTGCTGAAACTGTGATTGG
>N_7149
GAAATTGACCAATTGCGAAGCGATGACTTTGGACGCAAGAA
>N_7150
TGCGAAGCGATGACTTTGGACGCAAGAAACTTCCGTTTTCT
>N_7151
ACGCAAGAAACTTCCGTTTTCTCCTTTAGCTGTCGATCGAG
>N_7152
TTTAAAAACACATTGCCGATCTTTTCAAAGCCCCTGTTTCA
>N_7153
TCTTTTCAAAGCCCCTGTTTCAAACGACACAGCTAGTAACA
>N_7154
TCAAACGACACAGCTAGTAACAACAAAAAACCTCGAAAACT
>N_7155
TTCAGATCGCCCTTGTCGGCCAGGAGCCCGTCCTGTTCGCT
>N_7156
AGGAGCCCGTCCTGTTCGCTCGTTCTGTGATGGAAAATGTC
>N_7157
CGGTGTCGAAGTGGCGGATACGGTAAGCACGATTAAATGCA
>N_7158
CCATGAGCCAAACAAAAAAACTTGTTCAGGAAATCATTCGC
>N_7159
ACGTTGAAATACGAAACAAACGTCGGAGAGAAGGGAACACA
>N_7160
AGAGAAGGGAACACAAATGTCCGGTGGTCAGAAGCAACGTA
>N_7161
AAATGTCCGGTGGTCAGAAGCAACGTATCGCAATTGCTCGT
>N_7162
ACGTATCGCAATTGCTCGTGCTCTTGTTCGTGAGCCAGCGA
>N_7163
GTTGGATGAAGCCACGTCGGCGTTGGACACCGAGTCCGAAC
>N_7164
CGTTGGACACCGAGTCCGAACATCTTGTTCAGGAAGCGATT
>N_7165
ATTATCGACTGTTGAGAAGGCTGATAAGATTGTGGTTATTA
>N_7166
GCGCTCGACCGAGATTTGGTCGCAAACCTGACACGGGGTTC
>N_7167
CTACCCCAGATATGACAGAGCCAAAATGGCCTAGTTCAGCA
>N_7168
TATTTCAGAATTGAGAATTTCGCTAAAAACTGTAGAATCGC
>N_7169
GAATCGCGTTAAAAATGAGACCTCACCAAAACAGGATTCAC
>N_7170
CCTCACCAAAACAGGATTCACGAAACAAGAATTCACAGAAA
>N_7171
GGATTCACGAAACAAGAATTCACAGAAATAGTATTCAGTGG
>N_7172
GAATTCACAGAAATAGTATTCAGTGGGCGCAGTGTGCGCAG
>N_7173
CGCAGTGTGCGCAGTGTGCGCGGGGGTTGCGAAAGCACACT
>N_7174
TTCGGTCCCGCCCCCTAAATCGTGTTTTTCGTGAATACTGA
>N_7175
GTTTTTCGTGAATACTGAATCTGGGAAATTTGAAAACTCGG
>N_7176
CACGTGGTGTCAGGCTGTCTCATGGCCCGACAAAGGGTACA
>N_7177
TGTAAATGCGCTCTACCGAACAGAACGCATAACCCACGTGG
>N_7178
ACTCTGACATCACGTGATAACCTGGTTGATACTACGCGTAC
>N_7179
TTTCCCCCAGGAAAGTGTGACGTCAGCACACTCAGTCTGCG
>N_7180
CACACACACATCATATTTGACGAGCAAAATCGGCCCCATAA
>N_7181
CAAAATCGGCCCCATAATTACAGGGAAGAGTCGAACAAATC
>N_7182
CAGGGAAGAGTCGAACAAATCGGAAATCACGAAACCCTACT
>N_7183
CGAAACCCTACTGAAGGACACCAACGGAACCTACGCGAAGC
>N_7184
CCAACGGAACCTACGCGAAGCTCGTTCAACGCCAAATGATG
>N_7185
AACGCCAAATGATGGGAGATCAGAAGCCACGTAAACGGCCG
>N_7186
ACGTAAACGGCCGGCGGTCGCCAGATCGGGACCTCAGCCAG
>N_7187
CAGATCGGGACCTCAGCCAGCCGCGTCAATCAACGTGGCAG
>N_7188
TCCCTGTTGTCGACGTCTTTCAGCCAATCTGCCAGTAGTGT
>N_7189
TTTTTCTTCTTGTTAATTGGCAAAATATTATGATGAACTTG
>N_7190
TGGCAAAATATTATGATGAACTTGTTGGGTTGATTAATTTG
>N_7191
GCAAAAACGTGGAAATTATTCAAATCAACTCCAGGTAGTCG
>N_7192
ATTTTTCACTTTTTTTAAAGCAGATTCCCAGCTAACCGTCG
>N_7193
GTCGACCGGATCGTGTTGTTCCATCCGCGGATTTGAGAGTA
>N_7194
CACAGACAGCCTGTACGAGTCGCTCAACAGTGGACCGGCGT
>N_7195
AGTGGACCGGCGTTTAGAGTCTGAAAATATATAACGGGAAC
>N_7196
AGTGACTGCTGCACGTGGTGCCCAGCAGGGCTGGGAATTTT
>N_7197
AAAAAAACAAGTTACCGTGTCTAGTCTCGACTCGAGACTAT
>N_7198
GATCAAGCCGAAATGAGACACACTGTGACCGCGTGCTACTG
>N_7199
CGCATTCTCAAAATTTTGAACTCTCCGCCTCTCACAGCTGG
>N_7200
GGTCTCGTTAGGTATGGGGGCGGATCCTTTTCAATTGGCGG
>N_7201
CTTTTCAATTGGCGGTGGAGCGCGATTGAAAAAATTTTCGA
>N_7202
CATAATGATTGCTTCTTCCACTTCCGCCTCGCTGCCCGTAG
>N_7203
CCGCCTCGCTGCCCGTAGTTCAGTGTCGAGTAATTCGCATT
>N_7204
GCATTCGATACTGTGTAAATCGACAGTGGAATAACCGGGTA
>N_7205
TTCCAGATTTTATATTTAAGCTTGAAATCGCTTGAGCCCGC
>N_7206
TGTCGAAAAAATATATTTTTCAGAAAAAAACCGGTGAAAAA
>N_7207
TGAAAAAAAACCAAAATCGACAAAAACTAATGAAGCTGGCT
>N_7208
TATAAATATTTCCCAGATTTCGGTAAGAAAAATATGATTAT
>N_7209
AAAATATGATTATTTTTTTACTAAAAAATAACCCCCACCAG
>N_7210
AATAACCCCCACCAGTAAAGCGTAGAAAATTGAGATGATAA
>N_7211
GAAAATTGAGATGATAAATGCGAAAATGATGAACGCGGAAG
>N_7212
GAACGCGGAAGAAAAAAAGTCGGGATTCTTTTGGGCAGTGC
>N_7213
AAAGTCGGGATTCTTTTGGGCAGTGCTGGAGTAGTTGAAGA
>N_7214
GTGCTGGAGTAGTTGAAGATCGAGATGATTGTAGAATAGTA
>N_7215
ATGATTGTAGAATAGTAGGACAGGAATGAAACAATCATCTG
>N_7216
AGCCTGGCACCATGTGGGTGCCGAGGGTATTGCTTTTTGGT
>N_7217
ATAGAAGAAAATAGTTTTTTCTCATCAACACAAATTTTAGA
>N_7218
CATCAACACAAATTTTAGAACAATTTTTTCGATTATCCGGA
>N_7219
GCGATTTCCTATGAAAAGTACCAAAAAATCGGAAATTGTTT
>N_7220
GTAAATACTTTTCTCCTTTTCCTTTTGATCTACAATATTTC
>N_7221
ACCTCAAAAAACATGCTGGGCAACGTCAAAATCGCTCGATA
>N_7222
TTCAGCTCAGTCTCATGTTTCACCAAATACACCGCATACAG
>N_7223
TACACCGCATACAGAAACATCGTGCAGCTGATGAAGAAGAA
>N_7224
CAGATATGCACACTTTTCCACGAAAAATTCGCCCGAAATCA
>N_7225
CCCGAAATCATGAAACGTGGCAAATTGAGCACAATTCGATG
>N_7226
GCGGAAGCTTTCATTGGGATCTGTGCAGTACGTTGGAACCG
>N_7227
ATAAATGTTCCTGCATTGATCGGATACAGTAGACGAGCAGG
>N_7228
CATTGATCGGATACAGTAGACGAGCAGGCAAATGTATTTTA
>N_7229
GCTTACAGGCGTAAAAATGACAAAGTACCGATTTTAAACGA
>N_7230
CAACCTGAATTAATTAATTTCACTGATTTACGCCTGTAATC
>N_7231
GAGCAAAAATACACCGAAAACATTAAAAATCGGTGGAAAAT
>N_7232
TAAAAATCGGTGGAAAATAACAAAAAATAAAATAAATAAAT
>N_7233
AAATCCAATTGGCGGTAATTCAAATAGTAATTAACAAAAAC
>N_7234
TCCCCACTAGCGCTACTCCACCTTTAAAGTGCTAATGTAAA
>N_7235
GCTAATGTAAACTTTTTGTACACGTGGTGTCAGAAAGTCCC
>N_7236
CCTGGCACCACGTGTTTGTACAATTACACATTATCCTGGAA
>N_7237
TCCCGCCAAAACTTATGGGTCTCATCACGATGAGTCACTAA
>N_7238
TGGGTCTCATCACGATGAGTCACTAACCTCAAACCGATATA
>N_7239
ACCTCAAACCGATATATTTTCTAAAAACAAAAACTCAAATT
>N_7240
CAGTACCTTGGCATTGTCCCCCACCAATATACAACCCAATA
>N_7241
CCAATATACAACCCAATATACCTTCAAAAAACAAACACGTA
>N_7242
TTTGTGGAAAACGTTTTTGGCAGTGGAGCGCACTTGCGCCT
>N_7243
ATAATTGTTTCGCTACGAGACCCAAAATACCGCAAAATAGT
>N_7244
ATTTTTACCATAGTAATTTTCAAAAGTGGCACGTAGACCTG
>N_7245
TTCAAAAGTGGCACGTAGACCTGATGAAACGTGTCGTTCAC
>N_7246
AACGTGTCGTTCACCTCCTCCGAGCTTCTGCCACGTGAGCT
>N_7247
CACGTGAGCTGGTGCTCCGGCATGGCTGATACATTTGTGAA
>N_7248
AGACCCGAGTTGTTTTGGAGCAAAATTCTCAAAATTGGGGT
>N_7249
AAAATGCGGGAGAAGAGATGCAGAGTTTGCTGACGTCACAT
>N_7250
ACCACGTGCGGGGATTAAAACCCGCGCCGCACAGAAAAAAG
>N_7251
CGCGCCGCACAGAAAAAAGGCGGAGTGTTATTTCGCAACAC
>N_7252
AAAAAGGCGGAGTGTTATTTCGCAACACCGCGGCACGGTTT
>N_7253
TTTTTGCAAATTCAAAAAATCAACAATAAACCGACCGTGCC
>N_7254
GAGAAGAGACGCAGAGGTCTCAACTGATTTCGCATGGCGCC
>N_7255
TCAACTGATTTCGCATGGCGCCACACATTTTTGGACAAAAA
>N_7256
ATAAAAGTGACGATAGACCGCCGATATACATGGAGAGAATA
>N_7257
ATGATGATGATGAAGATTTGCGGAATCTGGTAATCGGTTTT
>N_7258
CTGGTAATCGGTTTTAATTGCCTTTTCTATTATATTATATT
>N_7259
CGCTTCCTCGTCCACGGTCTCCAGATGACGGAATCCACGTG
>N_7260
TGTGTTTTGGAGTGGTGGTGCTGCTGGTGCTGGTGGAGGGA
>N_7261
GGAGGGAATTGAGGTGGTTGCAGTGGATATTACGCTGAAAA
>N_7262
TGTTTTTAGGGTTGAAAAATCAAAAAAAAAATTTTTTTTTG
>N_7263
CAATGATTTTTAAGAGAAAACACCGGTTTTAGAAGGGAAAA
>N_7264
GGTTTTAGAAGGGAAAAAGGCAAAAAACTGGATTTCCAGTG
>N_7265
GATTTTTTGCGGAGTTTAAACAATAATTTTTCGGCTAAAAT
>N_7266
AATGATTTCCGTCTCCAAAACACAGAATAATTTACCAATTC
>N_7267
ACGATGGTGAGGAGGGAGAGCCCAGCTCGTTGGTGACAGCC
>N_7268
AGAGCCCAGCTCGTTGGTGACAGCCGTGAGATCCGAGAACA
>N_7269
TGATTTCCGCTATTAAAGTGCATATAGAAATACGAAAAAGC
>N_7270
AAAAAAAAAATTTTTTTTAACCTTTTCCCTGGAATCGAAGA
>N_7271
TTTAACCTTTTCCCTGGAATCGAAGAGCAGTTTGCTTGCGG
>N_7272
TGGAATCGAAGAGCAGTTTGCTTGCGGATTGGACGTCGAAA
>N_7273
TCATTTTTCGGCCTGAAATTCCTCGAAAAACCCACTATTAT
>N_7274
AACCCACTATTATTGGTAGTCGGAGATGGCTGATCGCCTCG
>N_7275
TCGGAGATGGCTGATCGCCTCGTCGCTGGTAATATAGCACG
>N_7276
TCGTCGCTGGTAATATAGCACGCCTAGCCAGAATCCGTAGA
>N_7277
GTAGAGAAAATAAATATAGACTGCCCACACTAGGATGATGG
>N_7278
ACTAGGATGATGGGAAGAAACGACAATCGGCAGGCGTCTGG
>N_7279
TCAGATTAAAAATTAAAAATCTTTAAAGGTGGACTACACCC
>N_7280
TAAAAATCTTTAAAGGTGGACTACACCCTTGTTGGGAAATG
>N_7281
ACACCCTTGTTGGGAAATGGCTTTCAAACATGCCTATGGTA
>N_7282
AACATTCTGCATTAATCTTGCTTTTTTACTTCTCTTTCCGA
>N_7283
TTATTACGCTCGCTGGGAGACGTGAAGGAATACAGAATACA
>N_7284
ATACAGAATACAAAAGTTATCATTGTTCGCTTGAACTAGAA
>N_7285
GTTATCATTGTTCGCTTGAACTAGAATTGGTGCAGTCGGGC
>N_7286
AATTGGTGCAGTCGGGCAATCGTTTCCATTCCATTAAAATG
>N_7287
AAATGTTGTCCTTGTCCTTGCGTTGTCCTTGCGTAGACTCC
>N_7288
CCCATAGTGGGCGAGCGATTCCCGAGTGAAAATAATCACGG
>N_7289
TTTATTATTGAGTAAAGAGTCCGCAGCGTCCACACGGAGAG
>N_7290
CGCAGCGTCCACACGGAGAGCGGGTACAAGATGGAAATCTG
>N_7291
AGCGGGTACAAGATGGAAATCTGAAAATATTTAGGATTTTC
>N_7292
GGATGGAATGAGTAGAAGAGCCGGGTTGACTTTCCGGGGAA
>N_7293
GAAAGTTTCGACGTGTGATGCTCGTCTCGGAGAGCCTCATT
>N_7294
GTGATGCTCGTCTCGGAGAGCCTCATTCCCAAGAATCCGGT
>N_7295
TTGATTAAATTCCGAGCCGGCACATAATTCGGGCGGATCAG
>N_7296
ATTGAAGTTTCGAAACGTTTCGCCGTTCCACTGAAGTCCAT
>N_7297
AAGCCGGGAACGGATGGCGGCTCGAAATGCTCGTCGACACT
>N_7298
GCTCGTCGACACTCATTTGACTGGCCCTGTAGAGCCCGATG
>N_7299
CCTGTAGAGCCCGATGATGGCAATGGCGAGCATTCCCACTT
>N_7300
ACGGGTATTTTCGGTGCAGGCGGCCTGATTCCGGACGTGCT
>N_7301
AGAAAAAATAAGTTTTAAAACAGAATTTTAATGGAAAAATA
>N_7302
GAAAAATAAACGGAAAAATTCGAAACTTTTTTTTCCGCCAT
>N_7303
TTTAAGGTACGGTAGCTCTTCGTGGTGAGACCACTGCGCCG
>N_7304
GTGGTGAGACCACTGCGCCGCGCATCTGATTTCTCGTGGGA
>N_7305
TATCAAGGTATCGTCATTTCCTCCACTGGACAAGATAACCA
>N_7306
CCTCCACTGGACAAGATAACCAAGATTCGGAGACGGACCTC
>N_7307
AGATAACCAAGATTCGGAGACGGACCTCGTTTATCTCATTC
>N_7308
TCGTTTTCAGGGAAAAGCGGCCCCGAAGAACATCATGTACG
>N_7309
GCCCCGAAGAACATCATGTACGGTGTCTCCAAGTGCGCATT
>N_7310
TCTCCAAGTGCGCATTTGTTCCAACAAACTTGGAGAGGAAT
>N_7311
GAGAGGAATTTCGATAATATCGAAGAGGCAAAAAATCTTGA
>N_7312
CCATTTTTAATCTGTTAACACTTGAATTTTTAGACGTCGAT
>N_7313
CCGCTAAAGTTCGGTGAAGTCATCCTATGGAACGAATCGGA
>N_7314
AAGAGGATAATCCTTCATATCAAACGAGAAAAACCAATTTA
>N_7315
ATTTATGAAGCGTCTTCCAGCAGAAATGGACTTATTTTGAA
>N_7316
AATGGACTTATTTTGAAAGTCGGTGGCGTCATCCAGCCCAC
>N_7317
GTCGGTGGCGTCATCCAGCCCACCTCAACGACCTCGTTCTG
>N_7318
TCGTTCTGGACGCCATTATGCACCGTCACCATGCGTATGTT
>N_7319
CCGTCACCATGCGTATGTTTCTTCTTGATTTTCGTCTCTCT
>N_7320
TAACCATATATTTATTTCAGCAGAGACAGAGGCGACCCGTG
>N_7321
AGAGACAGAGGCGACCCGTGCGGAGCCAGACGTTTGGCTAT
>N_7322
TTTGGCTATACGCCTGGATTCGATTCGAAACTACCATGAAG
>N_7323
ACAGTTGCGATCCATCCGACCAAGCACGCGTCTGTGAAGCG
>N_7324
ATTTTTTACGGGATTTTGAACAAATAACTTTCAGCCATGGA
>N_7325
AATAACTTTCAGCCATGGAACGCAGGCTCTCCTGACTCTAA
>N_7326
GGCTCTCCTGACTCTAAATTCGGTGTTTGGCGCCCGGATCC
>N_7327
TCGGTGTTTGGCGCCCGGATCCAAAGCCTGCTGATAGCGAC
>N_7328
CCAAAGCCTGCTGATAGCGACGACGAAATTGATATCGAGCC
>N_7329
CGAGAGAAGGCTGGCACTTGCCAGAAGACAAATGGGCCGAG
>N_7330
CTTGCCAGAAGACAAATGGGCCGAGGTTAAGGTTGCTTTGT
>N_7331
ATGGGCCGAGGTTAAGGTTGCTTTGTGGATTCTCGTTGACA
>N_7332
TCGTTGACAATTTGATTTTGCAGGTCATCAAGATGCAGCTT
>N_7333
TTTTGCAGGTCATCAAGATGCAGCTTGGCCTGTATGTCGGC
>N_7334
CAGCTTGGCCTGTATGTCGGCGAACGCCTACTGATTTGCAA
>N_7335
TGCAAAGAACTCTCGCAGTTCGACTTTATTATCCCACTGCA
>N_7336
TTATTATCCCACTGCAGAAGCCATTTTCCCGAGGAACGGAC
>N_7337
GGAACGGACAAGACTTTGATCTACCCAGCCGTCGGAGAATA
>N_7338
TACCCAGCCGTCGGAGAATACTTTCATTTCAGTGCTATTTG
>N_7339
GCTATTTGGTCGATGCAGCACAACGGTTTTCTGATCTATGA
>N_7340
CAGCATGTAACCTCTGTCAACGGAAATGTAAGTTATAATAT
>N_7341
AGCTCCTTACCCGCGTCGTTCCTGCCAGTATCAGAGGTCTC
>N_7342
CCTGCCAGTATCAGAGGTCTCTTCGTTGACAAGGAGGGCAC
>N_7343
CTCTTCGTTGACAAGGAGGGCACTCTTGGATTGATTGATGA
>N_7344
TTCTTGAAGGCTATGGTAATCATGAGTGGGTCTTATTTTGA
>N_7345
TTTTCAGGCCGAAGTTCGTGCTGTTCGAACTTCAGAAAACA
>N_7346
ACTTCAGAAAACAAATCTGTCCGTTACCGCATTGTTCGTAC
>N_7347
GGAATGTCCATTTTTGAAAACTGGCTTCGTGATACTCAGGT
>N_7348
GCTTCGTGATACTCAGGTCTCTAAAGTTAAATTAAACTCGT
>N_7349
GTCTCTAAAGTTAAATTAAACTCGTCCTTTTCACCCCTGAA
>N_7350
TTGGTCCAGTCAAAGGAATTCGAATCAATGAAGACACTGTC
>N_7351
AATAACTTGAAGGAAGGAATCCCCATTGGCGGAGGAGTTCA
>N_7352
TCCCCATTGGCGGAGGAGTTCAATTCGTTGGAAAGCGACAA
>N_7353
GTCGACAGTGAAATTATGATCACCGAATGTTCTCCATGTCC
>N_7354
ATTATTTAATAGTTTTTATTCTATGAGGAAAATATTCAGCG
>N_7355
GAAAATATTCAGCGCTTGTTCCAAGTGTACTTGAAGCCAAA
>N_7356
TGTAACTGAATTTTAAGGTTCCTGGCATGGGTCCGTGAATC
>N_7357
TGATTGTCGCCGTGCTGCTACCATCATGGAAGTATGCTCGA
>N_7358
GCTACCATCATGGAAGTATGCTCGACAGCCATCTGTCCTCC
>N_7359
GCTCGACAGCCATCTGTCCTCCGTTGATTGCAATGAGCGCG
>N_7360
GCAATGAGCGCGAATTCGAGCAGAGCAACATCGGCCAGAAC
>N_7361
CGATTCGTTGGCCCTTCAAGCCGCAGAACTCCATCTGGTAC
>N_7362
AGGGTCTAATTAAATATATACGCATCCCGTTTTCCCCCGTA
>N_7363
CAAACATTTATTTATTTAAACTTCAAGTTCCACCACCATCC
>N_7364
TCCCATTCCGCACAACTTGTCTCTCGTAATTTTCTCGTGCT
>N_7365
CCCATGTTAAGCAGCGAATACATCCAGAAAAGTCCCAACAA
>N_7366
GCGAATACATCCAGAAAAGTCCCAACAAGCCGGCAGCGAGA
>N_7367
AACAAGCCGGCAGCGAGATACTCCCCCCAAAATGATGGTTG
>N_7368
CCCCCAAAATGATGGTTGATCGGTACATCCAAGATAGGGTA
>N_7369
TAGGGTAGCATCGCGATAGACGTGAGCAAGTTCGTTATGCA
>N_7370
CACTTGAAAAACTGAAATTTCAGAAAAGATTAGGTGTATCA
>N_7371
TCAGAAAAGATTAGGTGTATCAGAAGGTTAAAAACAAACAA
>N_7372
GTGTATCAGAAGGTTAAAAACAAACAAATGACATATAGATG
>N_7373
AACGAAGCCAGTGATGGAATCGGATTCCGAATACGAGAAGC
>N_7374
ATGGAATCGGATTCCGAATACGAGAAGCCATTCCCGGAGAT
>N_7375
GGAGATACTGTGATAAGAATCTGTGTGATCGAGAACACAAT
>N_7376
AACACAATGAGCACACCCACCGGGAACATGAATTCCATGGA
>N_7377
CTGGCCGGGTCTCACCACGACAAATTTTTGTTGTCAGTTGA
>N_7378
ACCTCAACTATGGGAATTTGCATTTCCAAACTATCCAAACA
>N_7379
TCGATATTGTCGCGGAATGTCACGTATCGATTGGTAGATCA
>N_7380
TTGAAAAATGGAGGATTTTGCTTTTAAAAAATCCAAAAAAA
>N_7381
CCATCAGCGATTTGAGTGGGCGGAGTCCGAGGGCGCTGATT
>N_7382
GAGTGGGCGGAGTCCGAGGGCGCTGATTGGTCGTGCAGTTC
>N_7383
TTTTGAAAACACTCAAAAAACGGGACAAACTGGGCGGTTAA
>N_7384
AAAAAAGAGTGCATAGTTGGCGTAAATTTTAGTGTATTCGA
>N_7385
GGCGTAAATTTTAGTGTATTCGAGGCAAATTATAAAAAAAA
>N_7386
TTTCGCGCTCCATTGATAATCGCCCTGGGAAAGTCGTGTAC
>N_7387
CTTCCATTTCAAAATATGGGCGAAGCCAGAAATCCGTGATA
>N_7388
CGTCTTCGAAACGTGGAATTCCAACTGAATTCACCGATTCG
>N_7389
AACTGAATTCACCGATTCGACACTTGAACCGGGTGACATCA
>N_7390
TCAACCAGCTCATACTCGAACTCCGGAATATCCGGCACCAC
>N_7391
CTCCGGAATATCCGGCACCACATCAATCGGTGCTGGTTCTG
>N_7392
GGCGGTGGCGGCTCAACTGACACTTTTCCTTGATCTAAAAT
>N_7393
AATTTGTCACTGTACCAAATCAAAAAAAAAACCTTACCAGA
>N_7394
ATTTATGGGAGGGGGAAATTCTTTGTTGTTGCAATAAAGTA
>N_7395
TATTAACCAATTACTATATTCAATAACTCTGTCGTCTAAAT
>N_7396
ATAACTCTGTCGTCTAAATACATAGGGTAGGGGGGAAGGTG
>N_7397
AAAGTGAAATGTTTTGTGTACTTGCGATAAAACAATCAATA
>N_7398
GGGAACAAGCCGATGATAAACTGATAAACCGAACGTGAATA
>N_7399
GATAAACCGAACGTGAATATCGAGAGAGGGAGGAAGAAAGC
>N_7400
CGAGAGAGGGAGGAAGAAAGCGTATACCCGTTAATGAAATC
>N_7401
CGTATACCCGTTAATGAAATCAAGTTAATGGAATTATTTGG
>N_7402
GTGGTGGTGGATAAATGAATCGGGGGGAACGGAATCTATGG
>N_7403
GAATACATCGCATCGAGTTGCTTCGAGTAGTGAGCCTTCAG
>N_7404
GAGTTGCTTCGAGTAGTGAGCCTTCAGCTTCGGACGCTTGC
>N_7405
TGAATTGCTCGGCGGAGAGACTGATATCGCGCACTTGCTCG
>N_7406
ACTGATATCGCGCACTTGCTCGAACGAGAAGAGCCCGGCTT
>N_7407
AACGAGAAGAGCCCGGCTTTCTTGCCAACAGCGACCATGTC
>N_7408
CTTGCCAACAGCGACCATGTCATCGAGGATCGCCTTTTTGA
>N_7409
TTTTGACGGCGTCGTTGTTGCACAGCTCTTCGAATGTTCCC
>N_7410
GCACAGCTCTTCGAATGTTCCCTTGATTCCTTGGTCGGCCA
>N_7411
TGTTCCCTTGATTCCTTGGTCGGCCATCGCTGGGACGAGAA
>N_7412
GGCCATCGCTGGGACGAGAACCTAGAAAAATTGAAAATTAC
>N_7413
ATATATATATACACGCTCTCCTCAAAGCCGAATAATTATTA
>N_7414
TTATTAGAGCGCGCTTACTGCGCTTCGCGTTTCTGCATCCG
>N_7415
GCTTCGCGTTTCTGCATCCGCGGCATTTTGACTTTACACTG
>N_7416
TGACTTTACACTGAAAAAAGCAGATATTTCAGATTTATCGA
>N_7417
TTTAAAATGACTAAAATGAACTTTTTTCGTTCACTGGTTGT
>N_7418
AAGTCACAAATGTATTGAAACCGGTTTTTAATAGAAAATAT
>N_7419
TGCTTTTTTCAGTGGAAAGTCAAAATACCGAGGATGCAGAA
>N_7420
AATTTTGAAAATATTTAAAACCAAAAAACCAACCTCAGCAT
>N_7421
AGCATCAGGTACAACAATAGCAATGAGACACGTCTTCAGTG
>N_7422
CTTCAGTGATTCTCCATGAACAAATGATTGAGCGACATATT
>N_7423
TTCGAGCGGACATAGATGTTCTCAATCTTCTCCGGTGCCAC
>N_7424
TTCTCAATCTTCTCCGGTGCCACGTATTCTCCCTGCGAGAG
>N_7425
ACGTATTCTCCCTGCGAGAGCTTGAAAATGTGCTTCTTGCG
>N_7426
TTCAGCGTTCCCTCAGGAGTCCATCGTCCAATGTCTCCAGT
>N_7427
GTTGCTCATTCTTATAGTATCCCTTGAAGATGATGTGTCCC
>N_7428
ATCCCTTGAAGATGATGTGTCCCTTGACACACACCTCGCCG
>N_7429
GTCCCTTGACACACACCTCGCCGGCTTGATCCTTCGCGTAA
>N_7430
CACCATTCCGACGTGTCCGGCTAGCGAATCTCCTTCCATCG
>N_7431
GCTAGCGAATCTCCTTCCATCGAGACAGTGCAAGCGGCGAC
>N_7432
CGGCGACACATTCCGTTTGACCGTAACCCTCGACGACGACA
>N_7433
ACCGTAACCCTCGACGACGACACATCCCATAGCGGCACGAA
>N_7434
ACATCCCATAGCGGCACGAACGAAGGTGAGCACATTCGTCG
>N_7435
ACGAAGGTGAGCACATTCGTCGAAAGTGGAGCCGATCCGGT
>N_7436
AGTGGAGCCGATCCGGTGATCATCAGACGCACACGCCCTCC
>N_7437
CATTCAGACCACTCACTTTGCCATATCTCTGGCCTTGTATG
>N_7438
TCTGGCCTTGTATGAGATAGCGAAATCAAACAACATCTTCT
>N_7439
GTCGACTTGTTCACTTCAGACATCACTTTATCGTAAAGCCG
>N_7440
ACTTTATCGTAAAGCCGATTCAAGACACGTGGCACCACTGG
>N_7441
GGCACCACTGGCACCACAGTCGGCTTCAACTCTTTGATATC
>N_7442
GTATGTCACCACGATAGAATCCGACTTTCGCGCCGACACAG
>N_7443
CTTTCGCGCCGACACAGAAGCACACACTCTCGATGACTCTC
>N_7444
GACTCTCTCGAGCATGTGAGCCAACGGAAGGAAGCTGATCA
>N_7445
AAGGAAGCTGATCATCGAATCGGTCGCCGCGATGCCACTGT
>N_7446
GTCGCCGCGATGCCACTGTGCTTGAAGAAGTCCATACAGAC
>N_7447
GTCCATACAGACACCGTCGGCGATCACGTTCGCGTGAGTGA
>N_7448
TGAGTGAGCATCACACCTTTCGGTGTTCCAGTCGTTCCTGA
>N_7449
CCTGACGTGTAGCATATGGTCGCAAGATCCTCTGGTGTTGG
>N_7450
GGAATGTGTGCTGGACGAGTCTTGGCGTTCTTTCCAATCTT
>N_7451
CGAACGTGAGCACCTCGACTCCGAGCGATGACGCAGTCGTT
>N_7452
GATGACGCAGTCGTTTTGAGCTCATCGGTGACTGGTTCCAT
>N_7453
TCATCGGTGACTGGTTCCATCACAACAAGTGTGCTCAAACT
>N_7454
CTTGGGCATTGCTCCTTGAACTTTAAGAGACCTGAAATCAA
>N_7455
AGAGACCTGAAATCAAATTTCCTTTTGTTTTTAATAATATT
>N_7456
ACCAGTGGCCTTTGAAATATCATCACAGACAACAATCTTGA
>N_7457
GCCTGATTCAAAATGAATATCGACGCTTCTGATCCAAGGGT
>N_7458
CCAAGGGTCTCGTAGATCGGCACAATCACATTCGAATAGTT
>N_7459
ATTCGAATAGTTGTAGGTGGCGAATTCGGTGATGATCCATT
>N_7460
GCGCGATTCTTCGAGTAGATCCCAATGTTCTCCGCGTTGCC
>N_7461
CTCCGCGTTGCCAGTCGGAACGCCGAGCTCACGGAACGCGA
>N_7462
CGCTCGAGAATCGTATTGTACGACTCCCACACGTACGGGAT
>N_7463
TGAACCATCCGACTGTTTGACTCGACGTCCGAGCATCGGCC
>N_7464
ACTCGACGTCCGAGCATCGGCCCGTTGTTCGAGAGACGGGC
>N_7465
CCCGTTGTTCGAGAGACGGGCTCCACGGCGAACACCCTGGT
>N_7466
CGCGTCTTCGAACAGGAAAGCCTGGAGTTCGTCGTCCTTCA
>N_7467
GGTAGGCGCTGATGCGGGAACCATCCTGGAAATTAACATTT
>N_7468
GGAACCATCCTGGAAATTAACATTTTAGTCGGGGGGTTTTT
>N_7469
CGGATCCACCAGTGGCTTGACATTTCCCGAATAGGTGACCC
>N_7470
GACATTTCCCGAATAGGTGACCCCACTGAACGAGTAGGATC
>N_7471
AGCTCTTCGACAAGTAGTATCCGAGGCCCATGGTGACTGCG
>N_7472
GTATCCGAGGCCCATGGTGACTGCGGCGGCGGCTCCGATTT
>N_7473
TACGGTGGAAGGGAAGAGTTCGAGTTTGGTGCCGAAATGAA
>N_7474
GCGCGCGCGCCCGCACTGTTCCCCACAAAACAAACAACTTA
>N_7475
TCATAATAAAACTTAAATGGCCTAAAATTAGCTAAAATTTG
>N_7476
TTTTCAACTTTATTTAGGTACTTTAAAGTCGATGAACGGCG
>N_7477
CTGCGACGTCGGTCAAATTTCAAATTTTAACTAATTTTAGG
>N_7478
GACTACACCACCTGTAATGGCAGATCAAAATTTCGAAAAAC
>N_7479
TTTTCCGAAATTTTGATCTGCCATTAAACTTTTCGGAAAAG
>N_7480
ATTAAACTTTTCGGAAAAGTCTCAAACATTTTGAGTATAAA
>N_7481
TTTGCCAATGGTATATAAAACATGAAAACCATCCTGTGAAA
>N_7482
TACACACACCTCGATTGAGACTGTACCCACGCAGCCGTGTC
>N_7483
CTGTACCCACGCAGCCGTGTCTGTGATAACCATTCTGTGTG
>N_7484
TATAGTCTTCTGCCAAAAGACGAAACCGCTTCTAAAATGAG
>N_7485
AGATTAAATTGAGGTGGAAACGACGACGACGAAGAGGTGGA
>N_7486
GAAGAAGTGAGGGTGAAAATCGAAAAAACAAAGAAGAGATC
>N_7487
GTTGATAACTCTTTCGGTATCAATACAAAAAGGGGTGAAAA
>N_7488
AATACAAAAAGGGGTGAAAACCCGCCTCGACAAGCCTTTCG
>N_7489
ACCCGCCTCGACAAGCCTTTCGATCAGGCCATATATTTCTT
>N_7490
TTCGATCAGGCCATATATTTCTTTATCACACTCTCCGCACA
>N_7491
TCTTTATCACACTCTCCGCACATTTCGGAACAACTTTGACC
>N_7492
ACATTTCGGAACAACTTTGACCTCCCCGGCAAGGGGGCAAA
>N_7493
CGGCAAGGGGGCAAAAGTTTCGAGAAGTTGTGTTGCGCGCG
>N_7494
GAGAAGATGGAGAAGATAGGCAAACACGTACACCTCCTCAA
>N_7495
AACACGTACACCTCCTCAAACAGTAGTAGTAGTGATAATTG
>N_7496
AATTGATTTGATTAGTGATTCGGGTGGGCAAAACGAGAGAG
>N_7497
AGAGATAGAAAGAGAAAAAGCGAAGAGGACAACGAACACGT
>N_7498
AGCGAAGAGGACAACGAACACGTGTAATCAACCGTGTGCCA
>N_7499
ATCAACCGTGTGCCAAAGTTCTCGCCCTTTGGACTAATTGC
>N_7500
CTAGTTCGTTTAAGTGTTTACGCTGAATGGGCCAGGTTTTG
>N_7501
GGAAAACGATTTTCGAAGAACTTTAAATGTGGGGTACCGAA
>N_7502
CTCATCGAAAATTTTTTTGACAAAAATTAATGAAACTGATT
>N_7503
GCGCGAAGTTGAAAAAATGGCCCGGGGCACAAATGAAATTC
>N_7504
AAAAGTATCGAGGGAAGTATCCAGAAGTTGAAAAATTGCGA
>N_7505
TTCGATCGATATTTATAGGTCGAGTTCATTGCTATGCACAA
>N_7506
GAGTTCATTGCTATGCACAACATTCCGGGAAAACACGAGAT
>N_7507
TGCACAACATTCCGGGAAAACACGAGATTTGAGGAATTTCT
>N_7508
GAGGAATTTCTGAGCAACTTCTGAGTAAAGCCAACAAAACA
>N_7509
AGCCAACAAAACATTTTGTACAATTTTCTTGTTGGTCTTGC
>N_7510
CGGCCGTTTCTCGTTGTTGGCTTCCACGCGATTCCATAGAA
>N_7511
TCCACGCGATTCCATAGAAACACTGGGGCACCAGAGAAACC
>N_7512
ACACTGGGGCACCAGAGAAACCGGGGTCGAAGCAAATGACC
>N_7513
GGGTCGAAGCAAATGACCAACAAACAACAAACGGATGTGTG
>N_7514
ACGGATGTGTGCTTTTTCTTCGTTTTCGTCTTCACGAGGAA
>N_7515
GTTTTCGTCTTCACGAGGAACCACCACGCAAAATGGAACTA
>N_7516
AACCACCACGCAAAATGGAACTACAACTACGATTGATAACG
>N_7517
TCTATCTCACCCACACCTTTCCGTTCAAAGATAAGGAAATA
>N_7518
AAAGATAAGGAAATAAGATTCGGGGGGTTCAAAGTGTTGGA
>N_7519
GGGGGTTCAAAGTGTTGGAGCCAAAAACGGAAAACGGAGGG
>N_7520
TTGGAGCCAAAAACGGAAAACGGAGGGAGCAATTGTTCGTT
>N_7521
GGGAGCAATTGTTCGTTGAACGAACAATAAAAAACCATCAT
>N_7522
AAAATACACGTGTAAGTGAGCGAGTGAGTGAGTGAGTGCCG
>N_7523
AGCGAGTGAGTGAGTGAGTGCCGGGGAATAAAACGAGTTAT
>N_7524
GTGAGTGCCGGGGAATAAAACGAGTTATATGACCAACACAA
>N_7525
GAGTTATATGACCAACACAACGAGCGACGTTGCTGCTGCGT
>N_7526
CCTCACTCTCTCCTAGTGAGCGTGTGTGCGCACCACACTCA
>N_7527
AGCGCATGCAAGGGTGTATGCGCAAGTGGTACATCGACTCG
>N_7528
CCACTACTCACTGTTGCGTACCGTGTAGCCTCTGCGGGCCA
>N_7529
TACCGTGTAGCCTCTGCGGGCCACCGCGGTGCAAAGTACAG
>N_7530
ATCGAAAAAAGATGTGAAAACGAGTGAATTTTAGGGCAAAA
>N_7531
GAACCGACAATTGTTATGAGCAATCGGGCTTCTCGGTCGGA
>N_7532
AAATTTTCTAGAATTTGAGGCAAAATGATACGGAAACCAAC
>N_7533
CAAAATGATACGGAAACCAACGAGAAATCCAGAAAAAAAAA
>N_7534
TTATAGAATTCTAGGCCAAACATCGCAGGATCGCCTACACA
>N_7535
AATAGGAGTGAAGGAAGAGGCTTCGGATCAGTTTTTCTGAA
>N_7536
TGAAGAAAATACAAAACTTTCGCTTTCGCAAAACTTTCGGG
>N_7537
CTCAGAAAAGGCGTCAAAAGCTCAAAAAATCGACGTTGCAC
>N_7538
CCCAAAAATCCGTTTGTTTTCGCCAAATTTCTCCTATTTGG
>N_7539
TTTGGGGGTCACAAGGCGAGCGGGAGCCGCCGACGACGAGA
>N_7540
GATGAAGAGCTCCACAGAGCCCCTGAGCCAACAACACAACA
>N_7541
TGAGCCAACAACACAACACTCACCCAAAAATATTGGAATTC
>N_7542
GGAATTCTCCGGAAGGAAATCGTCGTACGACGACGGCGGCG
>N_7543
TCGTCGTACGACGACGGCGGCGGCGACGGTGCCATTTTTCA
>N_7544
TTTCATGGGGAAAATTAGAACCTTGTTCGAATTTGTGATTT
>N_7545
ACGTGTGCCCTATTGCGTGACCCACCTGATTAGTTGCGCGA
>N_7546
GTGACCCACCTGATTAGTTGCGCGAGTATTTTGTCAGTGCG
>N_7547
TTGTCAGTGCGGTCGACGATCACCCGAAGAATGGAGAAATT
>N_7548
TAAAAACAAGTGAAATGAGGCCGAGAGGCAGGTGAATTGTT
>N_7549
AGGCAGGTGAATTGTTTATGCAATTTTAGAAATGTGATATT
>N_7550
ACTAAAATTCAAATGCACAACGTTCGCGCGCGCGCCGAAGT
>N_7551
TTCGCGCGCGCGCCGAAGTACGGTAGGTCCCGCATTTTTGC
>N_7552
AAAAAAAAGAAAAAATAAGACAATTTCTCGGTGGCATACAA
>N_7553
CGGTGGCATACAAATAAATACAAGTTATTGTTCGGGAAAAA
>N_7554
TCATGCAGCAGCCACCTCCACTCCCTCCGAGACACGCCAAC
>N_7555
CCTCCGAGACACGCCAACGACTCGCCGGTTGAGATGGCGAG
>N_7556
CGACTCGCCGGTTGAGATGGCGAGAAGCACGAAGCAAACGA
>N_7557
AAATGTGTGAATGTTAAGGTCTCTTAATATTCCAATAAAAT
>N_7558
TTTTTTTACCGGTGTTCTTGCCAGAAAAGTGCAAAAATTAA
>N_7559
AATTGGGCTACCGTAATAATCGAATTTTTGCAATCTTGCAA
>N_7560
TTTTTTAGATTCTTATAATTCAGATTTCTATTTTGGACACG
>N_7561
GATGGGACAACCTGACACCACGTGATTTATGAGGAAAGCCA
>N_7562
GAAATCCGTGATTTGGAGAGCACAACAAAAAAAGAAATTCG
>N_7563
AAGAAATTCGGCCACTGATTCGCGGCCACGAGCCACTGTGC
>N_7564
GCGGCCACGAGCCACTGTGCCTTCTCAAGATATTAGTTAAT
>N_7565
AGATATTAGTTAATAATTGACGCTGTGAGACCCACAGTTAA
>N_7566
GTGAGACCCACAGTTAAAGGCGCATGCTCAGCATGACTGGC
>N_7567
CGCATGCTCAGCATGACTGGCCAATCTAATAGCATCTACAA
>N_7568
CAAAGTTTAGCGACGAGTGACATAATTCTCCGAAAGCTTCA
>N_7569
ACATAATTCTCCGAAAGCTTCAGCTGAACAATTTCAGGGAT
>N_7570
TCAGGGATTACTTGCTGTTTCCCATCGCTTCACCGTCTTAT
>N_7571
CTTCACCGTCTTATATAGTGCCATCGCCGATTGGCAGAATG
>N_7572
ATAGTGCCATCGCCGATTGGCAGAATGGGATACACCTGCCC
>N_7573
AGAATGGGATACACCTGCCCCCAACTGCGCAGTTGAATACG
>N_7574
CCCAACTGCGCAGTTGAATACGATCCGTGTCTCTCTGCGTC
>N_7575
AGCGGTTCTCCACGATGTTTCTTTGGCGGCGGTGAAGCCGT
>N_7576
TTCTTTGGCGGCGGTGAAGCCGTGTGTGTGTGTGTGGCTCC
>N_7577
GTGTGTGTGGCTCCTCCATTCTGATTGAATGTGTAACACTG
>N_7578
TGAATGTGTAACACTGCGGGCAACCGATTGGTTTTGGCGGC
>N_7579
GGGCAACCGATTGGTTTTGGCGGCGGCGGGAAAACGAATCC
>N_7580
TTTTGGCGGCGGCGGGAAAACGAATCCGGATATACTACATA
>N_7581
ATCCGGATATACTACATACACAAACACACACTCACACACAC
>N_7582
CAAACACACACTCACACACACCGAAGGAACTTTTCAGAGAA
>N_7583
GAAGGAACTTTTCAGAGAAACCTGAACTGGCTTTTTATGAT
>N_7584
GGCTTTTTATGATTTAAGTGCTTCTGCTGCCAGCATGATGT
>N_7585
ATGTGGTGGTTGTGTGTTGTCAATAGGATTTATGCTAATTC
>N_7586
TGTTGTCAATAGGATTTATGCTAATTCCTGACACATTCAAG
>N_7587
AACATCAAACCGGGTAGGAACTTAGTCCACCCAACACTGTG
>N_7588
ACTGTGAGAGATTAATAGAACCTTTAAAAGTGGCACTTCTA
>N_7589
AATAGAACCTTTAAAAGTGGCACTTCTAGGCAGAATTCAAT
>N_7590
GAATTCAATAGAATGGTGGGCGCCTTGGAGCCTAGTCGACC
>N_7591
GCGCCTTGGAGCCTAGTCGACCTGCGATGTGAGTGGCAAGG
>N_7592
TCGACCTGCGATGTGAGTGGCAAGGTTGGCAGAGCTAGGAT
>N_7593
GTTGGCAGAGCTAGGATAAGCTTCTGGAACTGTAGGACTGT
>N_7594
CTGGAACTGTAGGACTGTAACAAGCAAGGATCCCGCTCTGG
>N_7595
CGCTCTGGTACTGTAGTGAACTTTGAGATCAAATTAGGTTT
>N_7596
ATATTTAACTAGCACTGTTTCCGGCCCTGATCTTAGAAAGA
>N_7597
CTGATGTATACATATATATGCTTTCACTCATGTGGTGCCAG
>N_7598
ATTTTCCACGTATCAGGGATCGGAATCCCACCTAGCTAGTT
>N_7599
ATCCTATTGCATCATTGAAGCATCTTCCGGATTCTCCACTT
>N_7600
ATTGAAGCATCTTCCGGATTCTCCACTTTGTTTGCTTTTCG
>N_7601
CTTTTCGAAATCGTTTCAAACTGAAAGCCGCGCTTTCAAGG
>N_7602
AGATGTTCCACCAAATGGATCGTTTTTCTCAGGACGGAAGA
>N_7603
TTTCTCAGGACGGAAGAATACTAATTTGCAAAAAGTCTGTT
>N_7604
ACATGGGCAAGCAGTGGAGTCGGAGATTTTTTATCAAAATA
>N_7605
AAAATATATGGATAGGTAATCAGGGAGAGACTGGCTCCTTT
>N_7606
TGTTAGAAATATTTTATTATCTAAAAAAGTAAATTGGATTA
>N_7607
TTAATATGTGTCATTTAAAGCAACTTTTAAAAAATTGCGGT
>N_7608
TTTGGTGCCAGTCAATTTATCAACAGAAAAAGTGGTCCTAA
>N_7609
AAACTTATTAATGGTGGTAGCATTAAAAAACACTTTTTTTT
>N_7610
TGAAATGAATAGTGTATTTACAGAGACAATGGTAGATCAAC
>N_7611
TGCAATTTTTCCAGGTAGGACACTTTTTTGCTACTCGAATA
>N_7612
CCCACAATCCAGTTATTTTGCTGTTTAAGCAGACACACTAC
>N_7613
ACACTACACGGAATTATTTTCAGAAACCAGATGTATGTTAA
>N_7614
CATGCATCAACTCGTCCCCACCGTTTTTGTTTCCCTGGCTG
>N_7615
GTTTTTGTTTCCCTGGCTGACTCATCTGACCTTGTCACCCC
>N_7616
GTCACCCCACGTGTGTTTGTCTTTGTGCCCCCTCTCGTGCT
>N_7617
CCTCTCGTGCTCACCTTGTTCCAAATTCTGTGAAAACTCAT
>N_7618
ATCTCGAAGGCCATTTTCTTCGTTTATGAGTTTTGAAAAAA
>N_7619
GTTCAGACAACTGCAAATGACCTCCCCGGCGTCGAGAATCG
>N_7620
TCGGTGATAACCTTGTACTTCTTAGATGAGACCAGATACAA
>N_7621
AGAAGCGCTGGCGAGAGATTCGAAGCGAAAACGAGTTGATT
>N_7622
GAGTTGATTGACAATCGGAACATATACACACACCAGAAGAC
>N_7623
CATATACACACACCAGAAGACAAAGTGGGGGAAGAAAGGAA
>N_7624
AGGAAGGAGATTTTGAAAAACGACAATCTCTCTGTGTGTGT
>N_7625
TGAGAAAAACGTGGTGGGTACTGTATTGATGAACGATCAGA
>N_7626
GTGGGTACTGTATTGATGAACGATCAGACCAAGTTGCATTC
>N_7627
AGGTGAAGTTGGATTTTGTTCACTGAAGTTATTGGATTTCG
>N_7628
TCACTGAAGTTATTGGATTTCGAGACATGAGCAAGCTAGGT
>N_7629
GTTCAGGATGACTGTAGTGGCCGGCTAACTTTCCGTACACC
>N_7630
CTTTGGCCGACTAGTGAGTGCAACCAGGGCTAGTAAGGAGG
>N_7631
CCAGGGCTAGTAAGGAGGTACATCCTGGTTACCGTAAGCTT
>N_7632
ACCGTAAGCTTATTAAAATTCTGAAAACACCCTACAAAAAC
>N_7633
GGCACCACGTGGGTAGGTGTCGGGATGCACGTGGTGTCAGA
>N_7634
TAATTTCGTAATGCTTGAAACTTGGACCCAAAAACTATCTG
>N_7635
TTGAAACTTGGACCCAAAAACTATCTGTAACTAGAAAATCT
>N_7636
CTGGAAGTATACAAGTTGCGCAAAGACCTTTCCAGTGGCTT
>N_7637
GGTCCCCACACCACATCAAACGTGCAAGACGGGCAACTTGG
>N_7638
GCAAGACGGGCAACTTGGTACATCCAGTTCACCTGCACTCC
>N_7639
CACCTGCACTCCAACTACTTCCCAGAACGCCACATAGTTGA
>N_7640
AATTATTACCCAACTTGGTACATTATTTTGTCGACTCGACA
>N_7641
ATTATTTTGTCGACTCGACACACCATCACCCCACCATAAAC
>N_7642
CACCATCACCCCACCATAAACCCCTGCAAATAAGGAAGCCG
>N_7643
AACCCCTGCAAATAAGGAAGCCGATCGCTATCTACTCATCT
>N_7644
TATCTACTCATCTTTAGGGACCTTTTTTGCCGCTTTTTATT
>N_7645
ATATTCCAATTTTTCAGTTGCCAAAGATTTTAGAGTTTCAA
>N_7646
TTTTAGAGTTTCAATACCTACTAAATCCTCCCGTTCCAGCC
>N_7647
ACTAAATCCTCCCGTTCCAGCCATCCGTTCTTGATATTCTC
>N_7648
AGCCATCCGTTCTTGATATTCTCTCCATAAATTTTCGCTTA
>N_7649
CCATAAATTTTCGCTTATCTCCTCTCTTGTAAAACTAACGT
>N_7650
CTCAAAAAATCAAACAGGATCTCTCTTTTCCTCCAGGAGAA
>N_7651
TCCAGGAGAAAAAGAAGATGCCGTTTTGCAGCCAACAATAC
>N_7652
CTCTCACTCTCAATACACGACGCGACGACGTGGCATCCCTC
>N_7653
TACACGACGCGACGACGTGGCATCCCTCCCCCCATCCTGCC
>N_7654
GCATCCCTCCCCCCATCCTGCCTTTCTTCCCCGTTTCTCCT
>N_7655
ATTTCTAGGGCAGCAGCACACCGGATTGGTTGGCATGTGAA
>N_7656
CAGCACACCGGATTGGTTGGCATGTGAAGCCGACGTGGATC
>N_7657
CATGTGAAGCCGACGTGGATCGTGATGGTGATGATGTGGCG
>N_7658
GCGATTACTGCGAGAATTGTCTGAAAGAGTGGCAGGGCCTG
>N_7659
AAAGTTCACTCATGTTTTAGCATACGGCGCGAGAGGCAGGC
>N_7660
CATACGGCGCGAGAGGCAGGCGGAAATCGCCTTAAGGTCAG
>N_7661
TTTAACGCCTACATGGAAGCCCTATAGCACACATCTATCTG
>N_7662
TGTATATAAAGCGCTTATTCCGTGTGTCCATAGTTGGTAGT
>N_7663
TATGTAGTCTGAAGTTTTGGCTTCTGGAAGGATAGTGAGTT
>N_7664
GTCGGGGAACTGTAGTGGTACAATAGCGGTACGGTAGCAGT
>N_7665
ATAGCGGTACGGTAGCAGTACTGTAAGATTATGGTACTTTC
>N_7666
CCCAGAAGTCGGGGTCCGTGCCGGAGGAGCGGACAACGGCT
>N_7667
GCCGGAGGAGCGGACAACGGCTGGTTATCAATAAAGAATAC
>N_7668
TTTTATCACAGATCCGGTTACCGCTAGACAAGAAGGTAAAA
>N_7669
GTGTGTCCGAGTAGATGTGGCGACTCTTAATTTAAGTTGTA
>N_7670
CTTAATTTAAGTTGTAGTTTCCTGGTGTCCCCTAATCGCGA
>N_7671
TTCCTGGTGTCCCCTAATCGCGAACTTCACGATAATTGTAA
>N_7672
TTGTAAATATTTTAGTGTGGCCTATGTTTACAGGTTTTACG
>N_7673
GCCTATGTTTACAGGTTTTACGGACAGCCTAGCCCGAGAAA
>N_7674
ACAGCCTAGCCCGAGAAAAACTCTGGAAAAAAATCCCAAAG
>N_7675
GAAAAACTCTGGAAAAAAATCCCAAAGCTCTTATCCAAAAC
>N_7676
TCCAAAACTACCAAAGTATTCTATGCAATTCCCTTTTTGCA
>N_7677
CCTCACCCCGCCTAATAAGGCATGTTGTTTACCGCCGACTT
>N_7678
CGCCGACTTTCCGCAATAATCTATTCTCGCAATCATGTGAT
>N_7679
CAATAATCTATTCTCGCAATCATGTGATTTACCTGACGAAT
>N_7680
ATGTGATTTACCTGACGAATCGAAAGTATACGGTAACCTTC
>N_7681
TGGAAGAGGAGAAAGGAATTCGTTGGAGCCTTGACCCATTC
>N_7682
CATCAAGAATGCGGATTTGCCACAACCCAACGGGTTCTCCC
>N_7683
CCACAACCCAACGGGTTCTCCCATCCAGCATCTCTACCTTT
>N_7684
GGCAGAAACTGAGGACCGATCTCGATCTGCCGCCGCGTTCC
>N_7685
TCTCGATCTGCCGCCGCGTTCCGACAAATGTAATAGCAGCC
>N_7686
CGTTCCGACAAATGTAATAGCAGCCCCCCGCGCGATAGCTT
>N_7687
CCCCCCGCGCGATAGCTTTTCACTTTTTCTTCTCTTTCTGG
>N_7688
TCTCTTTCTGGCTACTGCTGCTGCCTCCTCCTGCGCAAGGA
>N_7689
CCTCCTGCGCAAGGATGATGCTGCTAGGATGATACCCTACG
>N_7690
GATGATACCCTACGAGATTACGGAACTATCCGATAAATTAG
>N_7691
AGAGAGATAGTCCCGAAGCTCTGAAGGAACCTGATCTTGTT
>N_7692
GAAGGAACCTGATCTTGTTACAGTCTTGGAACCGAACAGCT
>N_7693
TGGAACCGAACAGCTGATTGCGTCGTCGTATTATCGTTATT
>N_7694
TCATTTCGTAAATAGATTTTCTCTAGGATTGATTCCCGGTT
>N_7695
CGGTTGAGCCACGTCACTGTCCGAGAACATTCCGGAATGTT
>N_7696
GCATATGTTCTTGTAAATAACCTTTCTCCTTCCTCCGGCCG
>N_7697
TCCGGCCGGCCAACTACTTTCATTTCTTGATGCGTCGAGAT
>N_7698
CTCTACTCCTTCGCCCATCTCGTCTTCAGAATCACCTACCG
>N_7699
TGTGGAAGTCACGTCATGAGCGCGACGAAAAGAGAGAAAGA
>N_7700
GAGAGAGAGAGAGAGAAGTGCCGAAGACGTCGGAAGAGAAA
>N_7701
GAAGAGAAAAGCTGGAGGAACCAGCGGCTGGATCGTCGTTT
>N_7702
CGATATTCGATTCTTTTTTGCCGCCGCCGCCCAAGAGGAGA
>N_7703
AGGAGAATCAGAGAAGCTTGCGCGCTCCCTATCAAAAAAAA
>N_7704
TATCAAAAAAAAAAGATTATCAAATTTGAAGCAGCAGAAGC
>N_7705
CTGGGAAATGGAAATAATAGCGGATAAACAAAGAGAGCGAA
>N_7706
TAGCGGATAAACAAAGAGAGCGAAATGTTTTGGGCAATAAA
>N_7707
TATGAGGAAGCTTGCAGAATCTAGTGGTGAACAGGAAGCTT
>N_7708
AAATGGATTCCGTCATTTTTCTTAAAGAATCGGAGTCGAGA
>N_7709
AAATCGAGGTGCTTGAAGTACCAGGGCGTTATACAAAAGAT
>N_7710
TGAAGTACCAGGGCGTTATACAAAAGATCCAGGGATCCTAG
>N_7711
CTGCATAATGAAATGGAGAACAGGGCGGTGCGGCAACCAAG
>N_7712
AAAATTTCGGTAACCGGTTGCCGCACAGCTCTGATGGAGAA
>N_7713
CTGATGGAGAACCCGGTGGTCAGCTCAGAGTTTGGATCACC
>N_7714
ATCACCACAACCCAGAAATACCATCTTTCAGTGCCTCATAC
>N_7715
TACGTAGAAACACTCTAGCTCAAAGTGCCCCTGAGGCCCTG
>N_7716
ATCTATCCTTACCTGGAAAACTGTGTAAAATTTCGAATATT
>N_7717
ATATTCACAGATCCTAGGTTCGTAGTTTCACAAAATGTTCC
>N_7718
GCCTTCGGATCCCCAGGACGCATTGCTACAATATTTTGCAC
>N_7719
CGATTAGCGTCCTAGATAGGCTACAAGGCCATCGAGATCTC
>N_7720
CCATCGAGATCTCAAATATGCAAATTCTTAGGAAAGAAAGT
>N_7721
TAGGAAAGAAAGTGATGTTTCATCATCTTCTTGGATTAAAA
>N_7722
TCTTCTTGGATTAAAAATTTCCGAGGAAAAACATGGCAAAA
>N_7723
ATCAGGTTGATCGTGAAACTCGTCGGGGGCTCCTCTCACTT
>N_7724
CTCGTCGGGGGCTCCTCTCACTTCTTCCCCATCTTCATCTC
>N_7725
CATCCTCCTTGCCCTTTCTCCTTGTTTCATTTTTCTTTATT
>N_7726
GAGATATGGTTCCGTAAATTCATTCCAATACTAGAAGAATT
>N_7727
TACTAGAAGAATTAGTAAGACATTCGTAGGGGGGAAAATTC
>N_7728
GGAAAATTCCGCGCAGAAAGCGACAGGAGGTTCGGGATTGG
>N_7729
GAGGTTCGGGATTGGGTAATCGTCGGAAAAATGAAAAATCG
>N_7730
ATCGCGCGCGCCCGCCCGCGCAGATGGGATATATACTAAAT
>N_7731
ATGGGCAGCGACATGATATACGATGGATTGCGTGATCGATA
>N_7732
TGGATTGCGTGATCGATAGGCTTTTCAAGGAGGTACATTAG
>N_7733
ATAGGCTTTTCAAGGAGGTACATTAGCACTGGTGGGCGTCG
>N_7734
GCACTGGTGGGCGTCGGGATCCTTGAAGGAACAACGATCTT
>N_7735
ATACATCATCTTTTAGAATTCTGGTCGGCTAGATGTTTTCG
>N_7736
TCTGGTCGGCTAGATGTTTTCGGGAAGTGCTTCTAAAGGAT
>N_7737
GGGAAGTGCTTCTAAAGGATCGGCGCTGCCATGTATGTAGG
>N_7738
TGCCATGTATGTAGGAAGTGCTTATGCCAACCCCAATCATC
>N_7739
CCTCAGAAGTTCAGTTCTGCCAATCCGCACGCTCCACCTTC
>N_7740
TCGCCTATCCGTTTCTCATGCGAGTCTCGGGTCAAGGCAAG
>N_7741
GTCCTATTCATTTATTTTTGCTGCCAAAGTCCGAACAGTTT
>N_7742
ACAGTTTTTTCTAGCCGTGTCGGCAAAAGGGTTCTTATTGC
>N_7743
GCCGTGTCGGCAAAAGGGTTCTTATTGCGAATTCACCTCCT
>N_7744
AAGGGTTCTTATTGCGAATTCACCTCCTCCCCACTCGAGAA
>N_7745
AAAATAAAAACAACACAAAGCGCCTCCCGCATCATCACGCG
>N_7746
TATATATATAAGATGGTAGGCGGGAAGAGGAATCGACGCAA
>N_7747
TGGTAGGCGGGAAGAGGAATCGACGCAATATCGACTGAAGG
>N_7748
GCTCTTCCCGGCACGGATACCTCCTCCTCGCGTACCAGGCA
>N_7749
TACCAGGCACCCGCATATAGCTAAAGTTCTCCGCCCATTTC
>N_7750
CTAAAGTTCTCCGCCCATTTCGTTACTTTTTTGTGCTTCCC
>N_7751
CATTTCGTTACTTTTTTGTGCTTCCCATATCATCGCAGCAG
>N_7752
CATCGCAGCAGCGCTTATGCCATTGCGCCCGACCCGATCCA
>N_7753
GCCATTGCGCCCGACCCGATCCAACTTCTTATTCTTGTTCC
>N_7754
ACCCGATCCAACTTCTTATTCTTGTTCCTTAGCCTTCTCCC
>N_7755
TTGTTCCTTAGCCTTCTCCCCCTCCCATGTCCTCCCGATAT
>N_7756
CTCCCATGTCCTCCCGATATCCAAAAAGTGGGAGGAGCATG
>N_7757
TATCCAAAAAGTGGGAGGAGCATGCCATAGTGAGAGGGCGG
>N_7758
AGCATGCCATAGTGAGAGGGCGGGGCCGGGACACACACAAG
>N_7759
CAAGGCTGGCCCCGAGAAAACGAACAACACTTATGCCGAGG
>N_7760
GTTGGTGGTCACCCCACCTGCGCCTTGATTACCCCGCCCGT
>N_7761
GCCTTGATTACCCCGCCCGTCCGCGCCCGCCGGGCTAAAGT
>N_7762
GGGCTAAAGTATTTTGTTTGCCATTCATGTTCCTCATTCGA
>N_7763
CTCATTCGACGTTCATCATGCTTCTGTTATGCTTCTTGGTG
>N_7764
TCTCTCTCTCTCTCTTTCTTCCTTGTGGATCAGATGCCATT
>N_7765
CTTGTGGATCAGATGCCATTCCGCCTTTTTGCTAGATAAGC
>N_7766
CCTCGTTCTCTCCTCATTTTCATTCATATGCCGATCCATTT
>N_7767
ATATGCCGATCCATTTGGTACTGGTGGTGTCGTTCTTCTTA
>N_7768
ATTCCTTCTATTTCCAGAAACTTTTTTCTACACAATGCTCC
>N_7769
TCCCAGACAGCCCATCCCCACGCGCTGCCCTTGCTCTCTCC
>N_7770
TTGCTCTCTCCGATCTTCAGCCACAAACCGGCGCCTCAACG
>N_7771
GGATCAGGCAACTGGTAAGTCGAGTTCTTATGTAACTAGTA
>N_7772
TAAGTCGAGTTCTTATGTAACTAGTAGGATGGTAGACATCG
>N_7773
GTAACTAGTAGGATGGTAGACATCGAGATTAACGATGTCTG
>N_7774
TCGAGATTAACGATGTCTGGCATTCGTTACGTAACGAACGG
>N_7775
GGCATTCGTTACGTAACGAACGGGTTCTCCCGCCGACCATC
>N_7776
CGGGTTCTCCCGCCGACCATCGAAGCGCTTAAGCGCCGAGA
>N_7777
AGCGCTTAAGCGCCGAGATTCTCGGCTTCATCGCACCCCGG
>N_7778
TAGCAAGTTTTCCAATCCATCCCAAATTACAGGTCGACAAG
>N_7779
GGTGGAGTTAATGGTGATTACATGGACAAATCCGGCGGAGG
>N_7780
GGAGGAATGTTCGGAAACAGCAGAAACAACGTGAGTTATAA
>N_7781
GGGGGGGGGGAAGTGTTGTTCTAGGCCAGGGACATTGAGAA
>N_7782
TAGGCCAGGGACATTGAGAACCGCGTGATGAAGAGTACTTT
>N_7783
TAGGCAACGAAAACAAGAATCAGGTTCTTGTGCTTTGCACA
>N_7784
GTCGGAATATCCGTCTCAATCAAAACGAAAAAAGCCTAAGC
>N_7785
ATCTTTCAAATCACTTTCATCTTCCTGTAAATCAGAGAATC
>N_7786
TTCCTGTAAATCAGAGAATCCTGAAGCGCTGGCGCGCACAC
>N_7787
AGCGCTGGCGCGCACACTTACGAAAAGTGAAAGCCGATATA
>N_7788
AAGTTTATCACCTAGCGGGACTTCCATTGTCTCATTGTCTC
>N_7789
GCCCCACTTTCCCCCCGGATCATCCGCCCCCTTTAATCCAA
>N_7790
ATCATCCGCCCCCTTTAATCCAAGACTCTCGAACAGTTTCG
>N_7791
CCAAGACTCTCGAACAGTTTCGCTTCATTCCAGGACCGATT
>N_7792
CAGGACCGATTCGCATTCGGCAACAACAGCTCGTCGTCCTC
>N_7793
CGAACAATTCGTCAGGCGGACTTTTTTCCAGTAAATAAGTT
>N_7794
CATTTTCTTCTTTTCAAGATCCATTAACATTTCAGAATGCG
>N_7795
TGCGATCGGCAGCCGGTATTCTTATTCTAATCTCAATAATT
>N_7796
TTCTAATCTCAATAATTATTCCCAGTGTATATAGTGAACCG
>N_7797
TTCCCAGTGTATATAGTGAACCGAAGTTGCCCGATTGCGAG
>N_7798
CGAAGTTGCCCGATTGCGAGCAAATACCAAAAGTCTTGTGC
>N_7799
TGCGAGCAAATACCAAAAGTCTTGTGCTGTACCCAACGTGT
>N_7800
TTGTGCTGTACCCAACGTGTCTTAGATAAATGTATGTCTGG
>N_7801
TCTGGTTGTATCGATTATGTCACTGAGAAATGCCCCCACAA
>N_7802
TTGGAAAAATACGAGACGATCGATGAAGAGCCATCGACGAG
>N_7803
TGAAGAGCCATCGACGAGAGCTCCAAAGAAGCAGGTGAAGC
>N_7804
GCAGGTGAAGCCAGCTAAGGCAACTAGCAACAGAGTTGTCG
>N_7805
AAGGAGCAGTTCATCGACTCCAAGGATATCAGAAGAGCACC
>N_7806
CCAAGGATATCAGAAGAGCACCACGAGTCGGTGATGCCAAG
>N_7807
AGCACCACGAGTCGGTGATGCCAAGCTTCTCAGCCAGGAGT
>N_7808
AAGCTTCTCAGCCAGGAGTACCCGATCACCGAGGTCACCGA
>N_7809
CCGAGGTCACCGACGCCGATCTCTCCTCCGAGTGCGGAACC
>N_7810
GCCGATCTCTCCTCCGAGTGCGGAACCGAGAAGTCTCAGCC
>N_7811
CGAGTGCGGAACCGAGAAGTCTCAGCCACCATTCTCACCAT
>N_7812
ACCATGCTTGTCCCGCAAGTCGGCCGACGACGTCTTCCTCT
>N_7813
AACAGGTTCCATCCAACTGTCACAGCCTCTGCACCTACGAG
>N_7814
GAAACTCTGATCCAGGCGATCCAGCAAGAGCACTGCGATAT
>N_7815
CTCCAAACTGCTCTACTGTGCCAACCAAAACCGCGACAACC
>N_7816
GCCAACCAAAACCGCGACAACCGCGCGTGCTGCTCCAACCT
>N_7817
AACCGCGCGTGCTGCTCCAACCTCGGCATGTCAAACGCGGA
>N_7818
TCGGCATGTCAAACGCGGAACTCGGCGTCGGCGATCGTTGC
>N_7819
GATCGTTGCCTACGTATGTGCAACATCTCCCCGTCGGGAGA
>N_7820
CCGTCGGGAGACCGTGTAAGCTCTATGGAGAAGGAGGATCT
>N_7821
AACTGGAACGTCATCATGTACTGTGCCAGAGGTGGTCTTCG
>N_7822
TGTACTGTGCCAGAGGTGGTCTTCGTACCATCAACTAGACC
>N_7823
ATCAACTAGACCATCATCCCCGTTCTCTTCTCCCGTAATAA
>N_7824
TCAGGTTGTTAATAATAATTCGCCGCTCGTCTTAATAATTT
>N_7825
CATTTTCCAATCTCGTCCCCCCTTTTCAACACTACCACATT
>N_7826
TCATAGTACCTAACAGGGTTCAACAAACCCATCCACACACC
>N_7827
TCAACAAACCCATCCACACACCGTCCCCCCACGTAACACCC
>N_7828
CACCGTCCCCCCACGTAACACCCCCCCCCCCCCCACTTAAG
>N_7829
CCCCCCCCCCCACTTAAGGACCAAGTCCTAGTTACTGAATG
>N_7830
AGTCCTAGTTACTGAATGTGCAACATTATGGCCAGAATGCA
>N_7831
TAATCTATGACAGTATTATACAACCCTTTTTTTTCAAAACA
>N_7832
ATTATACAACCCTTTTTTTTCAAAACACAAGCCCCCTTGAA
>N_7833
TCAAACGGTATCCCTTATTACACGATTAATTGTGGAGTTTG
>N_7834
GCGAATAAATCAATCAATTTCTCGTTGGGTCCCACAGCGAA
>N_7835
TGGGTCCCACAGCGAAATGACTATTACCGGTACAGAGAGTG
>N_7836
CAAATCGTCTCTTCCGCGCGCCCCGCCCCATCGGGTCCCGG
>N_7837
CACTCTCTGTACCGGTAATACTATTGCAGTAATCGCAGGTT
>N_7838
GGTAATACTATTGCAGTAATCGCAGGTTATTTCATAGCGAT
>N_7839
TCATATCTGGGGTAGATTTACGGCGCGTTGCGGTTCGATTT
>N_7840
AAGGCCAGAACTCCGTGCAGCTTTACTCGCGAATTCAGGTG
>N_7841
AGATATTTCATCCAGATTATCAGTTGTTAAAATTTGACAAC
>N_7842
AGACACACATTTTTATTTTTCTACAAAACTGTGCAAAGTTA
>N_7843
GGGAATTTAAAGAGAAATGGCATTTTTCACTTTTCTCGCAG
>N_7844
TAATGGCTGGATTTGAAATTCAAAGAGTCGAGTCCAAATTC
>N_7845
TCCAAATTCTTCGACTTGGACGACATAATCGCCAAGTCAGA
>N_7846
ACTCAAAATGCAGACGGATACGGCGTTGATGCTCCATACTG
>N_7847
GCGTTGATGCTCCATACTGGCTGCTGGAATCCGTTAGAAGT
>N_7848
CCAAAAGCTTATAGTGTGAACATGCAAAATGTGCTGAACGC
>N_7849
GGCTTGCAGCAACACTTTTACGGCAACGGGATGCAGTTATG
>N_7850
TTATGCCGTCTGATGAAGGGCGAAAATCCGGACGGCGCGCT
>N_7851
AATCCGGACGGCGCGCTGAGCCTCGCACGATGCCTTGTCTC
>N_7852
CTCGCACGATGCCTTGTCTCCACACTTACACAGCGATTAGG
>N_7853
AGAAATTGTGTCAACTGCAACCCATCTGCAAAGCAAAGGCG
>N_7854
AAGTGTTCCTGGAGGGTAAACGGTGCAAAGAAGACATTGAT
>N_7855
CTGAGACAAGACAATAAGTGCTCGAGCAAGAAGCGTAAGAG
>N_7856
TAATAAACCTGGTTTCATGACTTTTTTGCAAGGAATTTTGT
>N_7857
AAGGAATTTTGTTGAAAAGGCTGCTGCAAAAACTTTGCCAG
>N_7858
TGCCAGCAAAAAATTTTGTGCAAGCACGCTCCATCGCACAG
>N_7859
GCTCCATCGCACAGTTTGAACGTCGCGGGTCGAAGTTAGAT
>N_7860
TAGATGTGCAGGTCATATAGCAAAAAGAGAAACACCCCTTT
>N_7861
TAAGTAGTAATGGGTATATTCTAAGATTGTGCAAAAGTTAG
>N_7862
GCAAAAGTTAGCTTGAATTTCCTCGATTAAAGCTTTCCTAC
>N_7863
CTCGATTAAAGCTTTCCTACCAAGAAAAATGTGTGGATATT
>N_7864
AATTTGTAAACTTTCATAAACGTTTTTTTCAGGGTTACCAC
>N_7865
CATTAAACAATGACCGGAAGCACCGAAACTCGCCAGAAGGA
>N_7866
AGTCAAGGAGGTTGGTTGTTCAAAGTGACGTCTAAAATATT
>N_7867
AAGACGTGTGGCCGAGGCTGCTGGACTTGGAGATCACATCG
>N_7868
TTGGAGATCACATCGACAAGCAGGCCAAGCAAAGCCGCTCC
>N_7869
GCAGGCCAAGCAAAGCCGCTCCGAGAAGAAGGCCCGCAAGC
>N_7870
CCCGCAAGCTCTTCTCCAAGCTCGGACTCAAGCAAGTGACT
>N_7871
CTCAAGCAAGTGACTGGTGTCTCCCGTGTCTGCATTCGCAA
>N_7872
AACATCCTCTTCGTCATAAACAAGCCAGACGTGTTCAAGAG
>N_7873
AAGCCAGACGTGTTCAAGAGCCCAGGATCTGACACCTACAT
>N_7874
GAAGCCAAGATCGAGGATCTCACCCAACACGCCCAGATGTC
>N_7875
CACCCAACACGCCCAGATGTCTGCTATTGAGAACTTGAAGC
>N_7876
ACTCGTGAGGCCCCACAACTCAAGACTGTCGAAGAGGACGA
>N_7877
ACCGGCATTGAGGAGAAGGACATCGAGCTTGTCATTTCCCA
>N_7878
CGAGCTTGTCATTTCCCAAGCCAACACCACCCGCAACAAGG
>N_7879
CAACACCACCCGCAACAAGGCCATCAGGGCGCTTAAGGAAG
>N_7880
TGTAGCTTGTTTCCTGATGACCTTGCAGATACTCTTGTTAT
>N_7881
TGTTTAAAAAACAATTGCATCTTCGAATTGACCTACCTTTT
>N_7882
TCGAATTGACCTACCTTTTACAGAAAAGAACAATTAAATCA
>N_7883
ACAGAAAAGAACAATTAAATCACTGTTTGTGTAAAACACCC
>N_7884
AAATCACTGTTTGTGTAAAACACCCCTCTATTGATCGAGAA
>N_7885
TGATTCATTTCACCTGCTATCACTTTATCATGACATTCCAG
>N_7886
CATGACATTCCAGTTTATATCAACAGCAAATACCAATTGTG
>N_7887
AGCAAGCGCGCCCCAACAAACACGTTTGAATGCGCGGGCGA
>N_7888
TGAATGCGCGGGCGAAACGGCGTTAGATGTGCAGGTCATAT
>N_7889
CAAAACGCATCGACCAGCAGCCAATGGCAAGTTACTGCGAG
>N_7890
CAGCAGCCAATGGCAAGTTACTGCGAGCTGTTATAGATTTT
>N_7891
GATAATACTGACTAGTAGTACTTAACATCTTCATTCCCACC
>N_7892
CATTCCCACCGTTTCGCTGTCATTTGTGATACGTGGATTTA
>N_7893
TGATACGTGGATTTATTTTTCCTTTCTCGCCGACTTTTCAT
>N_7894
CCAGTTTCATGATCGAATGGCTCGTAATGAACCATCATCTC
>N_7895
CTCGTAATGAACCATCATCTCAGCAGCCGAGTAGTTCCGGG
>N_7896
TAGTTCCGGGAGTAATGGAACTCCAGCACAACAAAACGGGT
>N_7897
TCGGCAAAACCATCAAAAGTCACAGTAAAAGGTAACAATTC
>N_7898
CAACGCGTCGTTCACCAAGGCAGCCGACTGCTATGTCGAAA
>N_7899
GCCGACTGCTATGTCGAAATCACGAGTGACACGTCATCGGC
>N_7900
AAAGAAGAAGACGATGGCGCCCGAGTGGAATGAACATCTCA
>N_7901
TGGCGCCCGAGTGGAATGAACATCTCAACGTTCATGCAAAT
>N_7902
TGACACGTGTCTAGGGATGGCGAAGCTGAAGCTTTCGAGTC
>N_7903
CGAAGCTGAAGCTTTCGAGTCTCACAAGAAATGAGAATGGA
>N_7904
CAACAATATATCTTTGCTGGCCAAAGACTCCTCGAAAATCG
>N_7905
GGAACTCTCAACATAATTTTCTCCGGATATCCAGAGCGGAA
>N_7906
CCGGATATCCAGAGCGGAAACGAAGAAGCGCAGGAGTACGA
>N_7907
AAGAAGCGCAGGAGTACGAGCTGAAACCGCCGCGTCTGCAA
>N_7908
GTCAAATGGCGTTGCCACGTCATCCTCGGCGCGGAGACCGG
>N_7909
CCGGCGACAGCGAAGCGTGACACTTTGGCGGCTCCAACGGT
>N_7910
TTGGCGGCTCCAACGGTAATCGTGACGAGACCCATTTTGAA
>N_7911
CTCGCGCGGCACCTCACGAACTCCAGAATTCGCGAGGACAG
>N_7912
TGTAAAATTATGAAATTTGACCGAAAACTGAAGGTTTTACA
>N_7913
ACCGAAAACTGAAGGTTTTACAGAGAGGAGTCACCACGGCT
>N_7914
AGAGGAGTCACCACGGCTTTCTTTAAAAAGTATCAGTACCG
>N_7915
GACTTTTCTCTACAAAATGACATATTTTACGACTCTGAAAT
>N_7916
TGATACATTTTAAAGAAAGTCGTGGTGACTCCTCTCTGTAA
>N_7917
TGGTGACTCCTCTCTGTAAACCTTCAGTTTTCGTTAAAAAT
>N_7918
TAGAGGAGAGCGTGAATGAGCGTTTTTTATTCTTTTCTCTG
>N_7919
GTTTTTTATTCTTTTCTCTGCATTTTTAATGCTACAGAATC
>N_7920
AATCATACACAAAATGTTGTCAAATACATGCATTACTCTAC
>N_7921
TCTACTACTCTTAATGTTTACTTTTCATTTGCAGAGTACCG
>N_7922
AACAGCAGGCGGCACCCCGGCCGCCGGAGCAGAAGAACAGC
>N_7923
CCGCCGGAGCAGAAGAACAGCTTCCCGATGGATGGGAGATG
>N_7924
TTCCCGATGGATGGGAGATGCGTTTCGATCAATACGGACGC
>N_7925
TGCGTTTCGATCAATACGGACGCAAGTACTACGTGGATCAC
>N_7926
CGCAAGTACTACGTGGATCACACCACCAAGAGCACCACGTG
>N_7927
CCAAGAGCACCACGTGGGAACGCCCGTCTACTCAGCCATTG
>N_7928
GCCCGTCTACTCAGCCATTGCCACAGGGATGGGAAATGCGA
>N_7929
TGCCACAGGGATGGGAAATGCGAAGAGATCCGAGAGGAAGA
>N_7930
CGAGAGGAAGAGTGAGTTTTCCGGCGGAAAAAGCAGATTTA
>N_7931
ATTAAAAATATCTACCGTAGCCGCGGATACCTGGACCAAAA
>N_7932
TGTCTTATTTTTGTTGATTTCTTGTCAAATTTTTGTAATTG
>N_7933
TTGTCAAATTTTTGTAATTGCATCGAAATAGGCCAAAAATA
>N_7934
CAACTTCCAACACAGAAAAACTGACAAAATTGAAGATTTTT
>N_7935
CTTTATTTTAACCAAGGTCTCCAATTATTTGATAATCGAAA
>N_7936
GTCTCCAATTATTTGATAATCGAAAAAAAAAAAACTTTCCA
>N_7937
TTGAAAAATGTCTAAAAATTCACGCCAGGTGCACAATCCAT
>N_7938
CCAGGTGCACAATCCATTTTCAGGTGTATTACGTGGATCAC
>N_7939
TACGTGGATCACAACACGCGCACGACCACCTGGCAACGACC
>N_7940
AACGACCGACAGCCGATATGCTTGAAGCACACGAACAATGG
>N_7941
CGGGAAGAGATCAGGCGATGCTTCAATGGGAACAACGTTTC
>N_7942
CTCCAGCAGAACAACTTTAGCGCCGACGATCCACTCGGACC
>N_7943
GAACGACACAATGGGAAGATCCGAGAACACAGGGGTATGTG
>N_7944
TTTTAATGTTTTAAAAGTTTCAGAGGCTCCGACCAACCTCT
>N_7945
GGGAAATGCGATTCACCGAGCAAGGCGTTCCATTCTTCATC
>N_7946
ATTCTTCATCGATCACCAGTCTAAAACCACCACCTATAATG
>N_7947
ATGATCCAAGAACCGGAAAACCCGTCGGCCCGCTCGGCGTC
>N_7948
TTATGCTTGGTAAGGGAGGGCGAGAAATTCTTTGATTTTAG
>N_7949
AACAGTGTGCCTAATCATGTCAAAATCACAGTATCCCGTAA
>N_7950
ATCACAGTATCCCGTAATAACGTGTTCGAAGACTCATTCCA
>N_7951
ACTCATTCCAAGAAATTATGCGTAAAAATGCAGTCGATCTA
>N_7952
GATCTACGCCGGCGGCTGTACATTCAATTCCGAGGCGAAGA
>N_7953
AATTCCGAGGCGAAGAGGGTCTCGACTATGGAGGTGTCGCC
>N_7954
GGTCTCGACTATGGAGGTGTCGCCAGAGAATGGTTCTTCCT
>N_7955
GTATTGCCTATTCATGTATGCTGGTAATAACAATTATAGTC
>N_7956
AATCCAGCTTCATTTGTTAACCCGGATCATCTTAAGTATTT
>N_7957
CCGGATCATCTTAAGTATTTCGAGTATATTGGACGATTCAT
>N_7958
GCGCTATTCCACGGGAAATTCATCTACAGCGGTTTCACGAT
>N_7959
AAGAAGATTGTTTTAAAGGACATTGAACAAGTCGATTCGGA
>N_7960
CGATTCGGAAATTTATAATTCATTGATGTGGATCAAGGATA
>N_7961
GATAACAATATCGATGAATGCGATATGGAGCTCTATTTTGT
>N_7962
GCGAGCTCAAGACTTATGAGCTTAAGGAGGGCGGTACAGAG
>N_7963
GGAGGGCGGTACAGAGATTGCTGTTACCGAGGAGAATAAGG
>N_7964
TCGTTGAGTGGCGCTTCAATCGCGGTGTCGAACAACAGACA
>N_7965
GCCTTCTTCACCGGCTTCAACTCGGTCTTCCCGTTGGAATG
>N_7966
TCTTCCCGTTGGAATGGATGCAGTATTTCGATGAAAGAGAG
>N_7967
AAAGAGAGCTCGAGCTGTTGCTCTGCGGAATGCAGGACGTT
>N_7968
ATGCAGGACGTTGATGTGGACGATTGGCAGAGAAATACTGT
>N_7969
GGACGATTGGCAGAGAAATACTGTCTACAGACATTATGCTC
>N_7970
ATTATGCTCCACAGAGCAAGCAGGTAGGGGAGAACATTTGA
>N_7971
AGCAAGCAGGTAGGGGAGAACATTTGATTAAAACTTCTTTT
>N_7972
CAATGGGTTCGAAGTCTGGACCAAGAAAAACGTGCCCGGCT
>N_7973
CCGGCTCCTACAATTCGTCACAGGAACGTGCCGTGTGCCAG
>N_7974
GGAACGTGCCGTGTGCCAGTCGGTGGATTTTCCGAGCTGAT
>N_7975
GGATTTTCCGAGCTGATGGGCTCGACGGGACCACAACTATT
>N_7976
GAGCGTGTCGGCAAGGAGAACTGGCTCCCACGGTCGCATAC
>N_7977
CTGGCTCCCACGGTCGCATACGTGCTTCAATCGACTCGACT
>N_7978
GACTTGCCGCCATACAGAAGCTACGATCAGCTCGTCGAGAA
>N_7979
GCCGCCTAATTATTGTATAACCCTCATATTTCTTCTCACCC
>N_7980
ACCCACACCCCATTGATTTTCCTTTTTTTTCTCTCCATCAA
>N_7981
ATAATTTTCGTGTTGTGATACCACTTGCTTAGGTTCTCTCT
>N_7982
ATTGCTTTTCTTCTTCTCAACCATTTCAACCACCACCACCC
>N_7983
TTCTTAGTTCCAGTTTTTTTCACGGAAGCAGCTCTCGATTA
>N_7984
TCCCCCCAACCAATCCGTCACCCCCCGATTAGAACAATTTC
>N_7985
CCGTCACCCCCCGATTAGAACAATTTCTACTTTTTTTTTTG
>N_7986
TCTACTTTTTTTTTTGAAAACAAAAAAAAACACAATTCCTC
>N_7987
TTCTTAACTTTCAGAATTTCCATGCGGAACACACGGAGAGC
>N_7988
CAGAAGATCAATATTTTGAACCCTGCAGGAGAAGGACGGGA
>N_7989
GAAGGACGGGACCCTTTGGTCACTCATGTCTCGGCTGTCTG
>N_7990
TCTGCGTCTCTCCTCTCTCTCTGCACCAGCGGAGAGGATGG
>N_7991
CTTATTGCTCCACGTTTTAGCTTTTATCAGATTCGGGGAGC
>N_7992
GTTTTAGCTTTTATCAGATTCGGGGAGCTCTTGCTTTTTTC
>N_7993
CGGGGAGCTCTTGCTTTTTTCTTGATTTTTTCGTAAAGTGT
>N_7994
TGATTTTTTCGTAAAGTGTTCTTGGGTCCCGCAGCGAAAAT
>N_7995
GGTCCCGCAGCGAAAATTAACTTTAAAATGATTTTTTAAAA
>N_7996
TGCAAATGCGCTCCAGCGTACAAAACAAAACCGCCACCAAA
>N_7997
GATTTTTTAAATAAAAAAAACTGTACAACAAATGCGCTCCA
>N_7998
AACCCAAGAAAAGAAAAATTCAATGATTTTCTTGAAAAAAG
>N_7999
ACAAAATGTCTCCATTGAAGCGTTTCACGAGGTTCTGGCCT
>N_8000
AACTGTGGCGCCGATCGCAACTCACGGTCGAATTTGAATTT
>N_8001
TTTCCCTAAAATAAATTGTTCAGAGTTTCGCTGTCGAATTG
>N_8002
AATTGTTGATACCCGCTCGTCAGAATTGGAAATTGAGAAAT
>N_8003
AAGAGGAACTGCTCACTGGTCCCCTCACTCCATCCGAAATT
>N_8004
CACTTTTTGCTCCGGCGGCACTAGAAGACGAAGAAAAAACG
>N_8005
GAGCAGAACACAATCAATTTCGTCTTCTTTTTTATTTTTTT
>N_8006
AAACTCAATTGTTTTTTTTTCGCGTCGGGACCACCAAACCA
>N_8007
TCGCGTCGGGACCACCAAACCAGAGCTCGTTTACTAAATTG
>N_8008
CAGTTTTCTTTCCCTAAAACCTAATAAAATGATCTTGGCAC
>N_8009
GGCACAATGCTCACTGTGAGCTTTGGGTCTAGAACGATGGC
>N_8010
TGTGAGCTTTGGGTCTAGAACGATGGCCTAGAAATGTTGAG
>N_8011
GCCTAGAAATGTTGAGATTTCCTCTTCCAGCGCCCTTGCCA
>N_8012
TCCTCTTCCAGCGCCCTTGCCAATATGACCTAGAAATTTCA
>N_8013
CCAAAACTACACCATTATAACATTTAAAACTTACTTTTCAA
>N_8014
AGCCACCAAAACCTCTCCTCCCGACGTTTTATCAAACAAAT
>N_8015
GTAAGTTGCGCGCATGATTGCACTTGCGCAATTAATTAAGA
>N_8016
TTATATAGAAGCAGTGTACACCTAAATTTGGCTTATTACGA
>N_8017
GCTTATTACGACCTTTTTTTCCAAGGAAAATACTCATTTTT
>N_8018
CTCATTTTTAGGGTTATAAACCCCTTGATTGATACGTGGCC
>N_8019
TTGATACGTGGCCTAGAAAACTGCAAGCGCTTTTTCCTGGA
>N_8020
TTTAGGCCACCAGTTAGAGTCTTGCAAAGACGGACTAGTTC
>N_8021
CTTGCAAAGACGGACTAGTTCTCACATGACCCAGAAAGTCT
>N_8022
GTTAGCTCTCATTTTTGATACTTCGCCTAGATTTTTAACAC
[truncated: 2,431,080 more chars]
