# Supplementary material for: EnDeep4mC predicts DNA N4-methylcytosine sites using a dual-adaptive feature encoding framework in deep ensembles
Source: Genome Res. 2026 Mar;36(3):589–99. doi: 10.1101/gr.280977.125 (PMC12951953; doi:10.1101/gr.280977.125)
Supplement: Supplement 1 [file Supplemental_Code.zip › Supplemental_Code/EnDeep4mC-main/data/4mC/4mC_C.elegans2/train_neg_cdhit.fasta]

>N_1
ACGTTTTTTTTTTAGTGAAGCTTCTAGATATTTGGCGGGTA
>N_2
GGCGGGTACCTCTAATTTTGCCTGCCTGCCAACCTATATGC
>N_4
TCTAATATCCCTCATCAGTGCGATTTCCGAATCAGTATATT
>N_8
CGCCGAGAAGGAATAGAATACTGGACGACATTGTACATATT
>N_13
CCTATATGTGAGTTTTTAAACGCAAAATTTTCCCGGCAGAG
>N_14
GCCCCGCCCACGAAACCGTGCCGCACGTGTGGGTTTACGAG
>N_16
CTGAGAGTCTCATTGAGACTCTTATTTACGCCAAGAAATAA
>N_21
CACGAAAGTAACCCGAATACCGACAAAAGAAGAGGAACGCC
>N_23
GGAAAAAATAGAGGACATTACAGATGAGGATGAGGATGAAG
>N_25
TTGTTTTTAAATAATATTTGCCATAAGAAATTCTCACTTTT
>N_28
GCACGGTTTCGTGGGCGGGGCGTCTCTGGCGGGAAAATTTT
>N_38
TCAACTGCGGCGGTTGGCGACCGGTATTACCGCGGCGACCG
>N_53
TAATAAAACAGGTTGTAAATCAAGGAGATCGTATTGATTGA
>N_58
CGCACATCTTTTAAAGAAATCAACCAAATCCTCATCAACCA
>N_60
CCATTGAATCCATATCAAATCATAACGTCGTTCGGGCGGTG
>N_67
TTGCCGGTTCGCCGAATTTACCTTTTTTAAATTTAATTTTC
>N_82
TTTCTCTCCCCATTGAAAGTCATTTTCGAAACAAGCGGAAG
>N_88
GGTCACGTGAAAATGGGAAGCGTTCAGGCTCCACACGACGG
>N_92
TTTCGACAGAGCTGAGTTATCCTCAAGTCGTTACGAGGTGT
>N_101
TTGTTATTAATTTAAGTAAACTCAAACCTAGAAACAAGTAA
>N_103
GGGAGGGGGGGGGGGAATATCAGAAAATTAAATCTTGCGAC
>N_117
AAATTAGAACTGCGACCGAACAGAGATTCGTTCCGCCCCAT
>N_141
AATCCAAATTTTTTGGATTGCGAAAAAAACCTGTGTCCGGT
>N_145
GTATTTCTTCTTCTATATGGCCGAGTAGAACAGGATTAGGG
>N_164
GAAACTTGGCTCAAATCCTTCGAAATATAACAACTAGGACT
>N_181
AACACAACTTTCAGCGGCTCCATCGGCTCCGGCAGGTCTCG
>N_255
GGCTTGCCGGACGTGGAACACGCATCAAACGGAAATAAAGG
>N_259
ATTTTAAAAAGGATGAAAAACTTATTTTAAAAAACCGACAA
>N_286
TTCCTCTATAGCCTTCGAGGCTTCAGTTGTACCCCATTCTT
>N_345
AAAAATTATAATAATATGTGCTTTATTCATATGAGTGTAGA
>N_421
CGGCGCACACTCGGATTGAACCAGAGGGGGGGGGGGAGGGG
>N_444
AAAAGAAAGAGAAAGAAGGTCCCCCACCCCTCCAGTGGTCG
>N_544
GGAAAATTTGCTAGTATAGACAGTTTAAGGAGGCTCTTTTA
>N_555
TTTTTGTAAAACTTGGCCACCAACTTTTTTACGGTGCGGCT
>N_556
ATGTGTTCAGGGTGTCTAAACATGCACCCAAAAGAGAGTGT
>N_622
CATAGTAAAGCGTGGTTACTCCGAGTAAAACCACACTTGCA
>N_1138
GAGTTTATTAAATGTTTTTTCTGTACTAAAAATGGGGTTTA
>N_1155
CGATGGATTCCTCCGGCAAACGGGAAAAATTCGGGAAAACT
>N_1336
TTTTATCAAAAAAAGAATAACTTTTCCAGAAAATATTTTTT
>N_1588
CTCCGGGAGATCAAGGTAATCCGGGACCATATGGAAAACCT
>N_1590
GGAGCTCCAGGACCCGATGGCTCTGCTGGTGAGAAGGGAGG
>N_1753
GGAAAAAACACAAAAAAAAACTGTATTTAATTTCCCACTTA
>N_1898
GAGTATAAACATTTTCTCTTCCACACGGAAACCTAGTCCCC
>N_2128
AAGAAGCCGTTAGAAGTTTACTCGTGAGAACTTTTTAACCC
>N_2257
CCCTACCGTTCGCTAAAGATCGTTGTCGTTTTTTCTCAGAA
>N_3286
GTGCAGTCTTACCGTAGTTGCCAAATAGTGTAATGGTAAGT
>N_3552
AACCAGTAGATTGTTGGTATCTCGATGATATTTTAAATATC
>N_3895
CCTCCTAACTACACTTTAAACTGTTACCCCCCCCCCCCCCG
>N_4033
CGACACGAGGGGGGGAGGGTCTAATTGGCACCCCCCCCCCC
>N_5354
TTTTTATATTGCCACCACCACCACCAACACCACCCTCTCTA
>N_5785
AAAAAAGGAAATTTTTTTTACAATTAGAAAAAAAAAATTAA
>N_6989
TCAATTGAGCGCACTTGTCCCACTGGAAGAGTTTTCCTATC
>N_7234
TCCCCACTAGCGCTACTCCACCTTTAAAGTGCTAATGTAAA
>N_9311
TTTGGTGCACTGGGGTGGGTCACGCCCCCAGTTCTCAGTTA
>N_9736
ATAGAGGGGAAAGGGAGGGACAGTTCTACGAAGCGAAACGA
>N_11005
AAATAAGTTTTCCCCTTCCCCCCACTTTCACTTCTCTGGCT
>N_12363
TAAGAGTTAGAAAAGGGGAACAAATGAAATATTTATAATTA
>N_12724
AACCAAAAATACTTCATTTCCCAGTTTTGGCGCTAAAAACG
>N_14778
CAAGCCCCTTTCTTTTTATTCTTTTTTTTTGCGCTCGTTAG
>N_16543
GGTTGGATTCACAACTGGAACTTATGCCAGTATGGTTCAGA
>N_16629
AACAATCGGCCTTGTAATAGCTGTGGCAATACCAATAATAT
>N_16943
CCGCAACAACGCACCAATAACCAAAATGCCAGCAGAATGGG
>N_19149
ATGTTGTTGGCACCAAGGCGCGGAAAAAGTTGGAGTTTTTA
>N_19969
GGGGCTACTGTAAATAGGGACTTTTTGTGTTTTTGGTATAA
>N_20392
AGACGTTCTCGTGTTTATAACCCCAGGGATCCATCTTCACC
>N_22143
TTGAGGAGTGAGGTGTGGAGCATTTTTTTTTTTGAGAAAGT
>N_27629
ACACACCACCCCGCCACGCTCTGAAAAAAAGTTATCGAACT
>N_32451
CTTCGGATCGGCAAAATACACAAGGTGTGCATAAAAATACA
>N_36761
CCTTTAAATTTGAGAATTTTCCAAGGGGGGGGGGGGGTTTT
>N_38789
GGATATACGCTCCCTTAAGTCCCCCAAGGAAAAAAATAATT
>N_39113
GTTTCGGCCAAAAAAGTGGGCCCACATAATAAAGATCTTCC
>N_42559
TTCTTCGCGGGGACAGAGCGCCGTAGGCGCTCTTAATCTAA
>N_46736
GATTTGCCGAGAAGAAACCACCCAACTTCCACAAAAATCAC
>N_48821
TTTTTGTGCTTTAATTTGTTCTTATGTTTACCAAACTCCCC
