# Supplementary material for: EnDeep4mC predicts DNA N4-methylcytosine sites using a dual-adaptive feature encoding framework in deep ensembles
Source: Genome Res. 2026 Mar;36(3):589–99. doi: 10.1101/gr.280977.125 (PMC12951953; doi:10.1101/gr.280977.125)
Supplement: Supplement 1 [file Supplemental_Code.zip › Supplemental_Code/EnDeep4mC-main/data/4mC/4mC_C.elegans2/train_neg_cdhit.fasta.clstr]

>Cluster 0
0	41aa, >N_1... *
1	41aa, >N_48... at 56.10%
2	41aa, >N_83... at 51.22%
3	41aa, >N_104... at 53.66%
4	41aa, >N_125... at 56.10%
5	41aa, >N_144... at 58.54%
6	41aa, >N_160... at 51.22%
7	41aa, >N_267... at 51.22%
8	41aa, >N_403... at 58.54%
9	41aa, >N_472... at 56.10%
10	41aa, >N_606... at 51.22%
11	41aa, >N_673... at 53.66%
12	41aa, >N_674... at 56.10%
13	41aa, >N_681... at 53.66%
14	41aa, >N_767... at 51.22%
15	41aa, >N_820... at 53.66%
16	41aa, >N_850... at 53.66%
17	41aa, >N_874... at 58.54%
18	41aa, >N_893... at 51.22%
19	41aa, >N_904... at 53.66%
20	41aa, >N_910... at 53.66%
21	41aa, >N_1009... at 51.22%
22	41aa, >N_1029... at 51.22%
23	41aa, >N_1064... at 58.54%
24	41aa, >N_1122... at 51.22%
25	41aa, >N_1128... at 53.66%
26	41aa, >N_1153... at 56.10%
27	41aa, >N_1170... at 51.22%
28	41aa, >N_1385... at 53.66%
29	41aa, >N_1417... at 53.66%
30	41aa, >N_1430... at 51.22%
31	41aa, >N_1454... at 53.66%
32	41aa, >N_1464... at 51.22%
33	41aa, >N_1517... at 53.66%
34	41aa, >N_1596... at 58.54%
35	41aa, >N_1641... at 53.66%
36	41aa, >N_1756... at 56.10%
37	41aa, >N_1783... at 53.66%
38	41aa, >N_1837... at 51.22%
39	41aa, >N_1848... at 51.22%
40	41aa, >N_1923... at 53.66%
41	41aa, >N_1966... at 56.10%
42	41aa, >N_1967... at 51.22%
43	41aa, >N_2092... at 58.54%
44	41aa, >N_2173... at 56.10%
45	41aa, >N_2188... at 53.66%
46	41aa, >N_2212... at 51.22%
47	41aa, >N_2233... at 53.66%
48	41aa, >N_2273... at 51.22%
49	41aa, >N_2411... at 56.10%
50	41aa, >N_2436... at 53.66%
51	41aa, >N_2447... at 53.66%
52	41aa, >N_2451... at 51.22%
53	41aa, >N_2485... at 60.98%
54	41aa, >N_2497... at 53.66%
55	41aa, >N_2676... at 51.22%
56	41aa, >N_2697... at 56.10%
57	41aa, >N_2720... at 56.10%
58	41aa, >N_2785... at 51.22%
59	41aa, >N_2812... at 51.22%
60	41aa, >N_2859... at 53.66%
61	41aa, >N_2866... at 51.22%
62	41aa, >N_2970... at 53.66%
63	41aa, >N_3009... at 60.98%
64	41aa, >N_3037... at 51.22%
65	41aa, >N_3046... at 56.10%
66	41aa, >N_3092... at 51.22%
67	41aa, >N_3189... at 53.66%
68	41aa, >N_3195... at 53.66%
69	41aa, >N_3224... at 53.66%
70	41aa, >N_3250... at 58.54%
71	41aa, >N_3259... at 53.66%
72	41aa, >N_3275... at 51.22%
73	41aa, >N_3334... at 53.66%
74	41aa, >N_3423... at 53.66%
75	41aa, >N_3558... at 58.54%
76	41aa, >N_3559... at 51.22%
77	41aa, >N_3572... at 58.54%
78	41aa, >N_3606... at 51.22%
79	41aa, >N_3729... at 51.22%
80	41aa, >N_3774... at 53.66%
81	41aa, >N_3913... at 51.22%
82	41aa, >N_3918... at 53.66%
83	41aa, >N_3972... at 56.10%
84	41aa, >N_3979... at 53.66%
85	41aa, >N_4011... at 53.66%
86	41aa, >N_4062... at 51.22%
87	41aa, >N_4079... at 53.66%
88	41aa, >N_4132... at 56.10%
89	41aa, >N_4410... at 51.22%
90	41aa, >N_4504... at 56.10%
91	41aa, >N_4507... at 58.54%
92	41aa, >N_4565... at 51.22%
93	41aa, >N_4587... at 51.22%
94	41aa, >N_4590... at 56.10%
95	41aa, >N_4618... at 51.22%
96	41aa, >N_4638... at 51.22%
97	41aa, >N_4723... at 58.54%
98	41aa, >N_4732... at 56.10%
99	41aa, >N_4754... at 53.66%
100	41aa, >N_4766... at 53.66%
101	41aa, >N_4772... at 56.10%
102	41aa, >N_5017... at 56.10%
103	41aa, >N_5085... at 56.10%
104	41aa, >N_5135... at 51.22%
105	41aa, >N_5279... at 53.66%
106	41aa, >N_5343... at 51.22%
107	41aa, >N_5395... at 58.54%
108	41aa, >N_5439... at 58.54%
109	41aa, >N_5507... at 53.66%
110	41aa, >N_5603... at 51.22%
111	41aa, >N_5624... at 53.66%
112	41aa, >N_5742... at 51.22%
113	41aa, >N_5853... at 56.10%
114	41aa, >N_5902... at 51.22%
115	41aa, >N_6014... at 51.22%
116	41aa, >N_6157... at 51.22%
117	41aa, >N_6213... at 51.22%
118	41aa, >N_6410... at 51.22%
119	41aa, >N_6420... at 51.22%
120	41aa, >N_6477... at 51.22%
121	41aa, >N_6503... at 51.22%
122	41aa, >N_6583... at 51.22%
123	41aa, >N_6585... at 51.22%
124	41aa, >N_6732... at 51.22%
125	41aa, >N_6745... at 60.98%
126	41aa, >N_6755... at 53.66%
127	41aa, >N_6808... at 63.41%
128	41aa, >N_6819... at 51.22%
129	41aa, >N_6825... at 51.22%
130	41aa, >N_6842... at 60.98%
131	41aa, >N_6927... at 51.22%
132	41aa, >N_6944... at 56.10%
133	41aa, >N_6962... at 51.22%
134	41aa, >N_6975... at 56.10%
135	41aa, >N_7051... at 53.66%
136	41aa, >N_7070... at 56.10%
137	41aa, >N_7214... at 51.22%
138	41aa, >N_7300... at 53.66%
139	41aa, >N_7332... at 51.22%
140	41aa, >N_7404... at 56.10%
141	41aa, >N_7427... at 53.66%
142	41aa, >N_7452... at 51.22%
143	41aa, >N_7576... at 51.22%
144	41aa, >N_7627... at 58.54%
145	41aa, >N_7628... at 53.66%
146	41aa, >N_7670... at 53.66%
147	41aa, >N_7763... at 51.22%
148	41aa, >N_7957... at 56.10%
149	41aa, >N_7983... at 51.22%
150	41aa, >N_7991... at 51.22%
151	41aa, >N_7992... at 51.22%
152	41aa, >N_8064... at 51.22%
153	41aa, >N_8085... at 56.10%
154	41aa, >N_8095... at 51.22%
155	41aa, >N_8103... at 51.22%
156	41aa, >N_8146... at 53.66%
157	41aa, >N_8164... at 56.10%
158	41aa, >N_8182... at 53.66%
159	41aa, >N_8357... at 51.22%
160	41aa, >N_8359... at 56.10%
161	41aa, >N_8405... at 60.98%
162	41aa, >N_8517... at 51.22%
163	41aa, >N_8593... at 51.22%
164	41aa, >N_8607... at 58.54%
165	41aa, >N_8691... at 56.10%
166	41aa, >N_8698... at 51.22%
167	41aa, >N_8748... at 56.10%
168	41aa, >N_8751... at 58.54%
169	41aa, >N_8791... at 51.22%
170	41aa, >N_8903... at 56.10%
171	41aa, >N_8925... at 53.66%
172	41aa, >N_9013... at 53.66%
173	41aa, >N_9052... at 53.66%
174	41aa, >N_9111... at 56.10%
175	41aa, >N_9140... at 53.66%
176	41aa, >N_9255... at 51.22%
177	41aa, >N_9304... at 51.22%
178	41aa, >N_9323... at 53.66%
179	41aa, >N_9519... at 51.22%
180	41aa, >N_9546... at 51.22%
181	41aa, >N_9615... at 51.22%
182	41aa, >N_9689... at 51.22%
183	41aa, >N_9711... at 56.10%
184	41aa, >N_9748... at 51.22%
185	41aa, >N_9802... at 63.41%
186	41aa, >N_9809... at 51.22%
187	41aa, >N_9911... at 53.66%
188	41aa, >N_9956... at 51.22%
189	41aa, >N_10004... at 51.22%
190	41aa, >N_10069... at 53.66%
191	41aa, >N_10241... at 51.22%
192	41aa, >N_10256... at 58.54%
193	41aa, >N_10258... at 53.66%
194	41aa, >N_10274... at 56.10%
195	41aa, >N_10306... at 51.22%
196	41aa, >N_10336... at 53.66%
197	41aa, >N_10345... at 51.22%
198	41aa, >N_10405... at 51.22%
199	41aa, >N_10427... at 58.54%
200	41aa, >N_10439... at 51.22%
201	41aa, >N_10480... at 51.22%
202	41aa, >N_10481... at 51.22%
203	41aa, >N_10483... at 56.10%
204	41aa, >N_10535... at 51.22%
205	41aa, >N_10615... at 56.10%
206	41aa, >N_10617... at 58.54%
207	41aa, >N_10624... at 51.22%
208	41aa, >N_10633... at 56.10%
209	41aa, >N_10679... at 58.54%
210	41aa, >N_10709... at 65.85%
211	41aa, >N_10793... at 51.22%
212	41aa, >N_11076... at 51.22%
213	41aa, >N_11110... at 51.22%
214	41aa, >N_11329... at 51.22%
215	41aa, >N_11404... at 51.22%
216	41aa, >N_11435... at 51.22%
217	41aa, >N_11439... at 51.22%
218	41aa, >N_11469... at 51.22%
219	41aa, >N_11580... at 51.22%
220	41aa, >N_11582... at 51.22%
221	41aa, >N_11979... at 51.22%
222	41aa, >N_12242... at 51.22%
223	41aa, >N_12312... at 51.22%
224	41aa, >N_12350... at 56.10%
225	41aa, >N_12354... at 51.22%
226	41aa, >N_12409... at 53.66%
227	41aa, >N_12451... at 51.22%
228	41aa, >N_12466... at 53.66%
229	41aa, >N_12467... at 56.10%
230	41aa, >N_12657... at 58.54%
231	41aa, >N_12729... at 51.22%
232	41aa, >N_12779... at 63.41%
233	41aa, >N_12799... at 51.22%
234	41aa, >N_12854... at 53.66%
235	41aa, >N_12857... at 51.22%
236	41aa, >N_12861... at 56.10%
237	41aa, >N_12876... at 51.22%
238	41aa, >N_12880... at 53.66%
239	41aa, >N_12966... at 53.66%
240	41aa, >N_13105... at 51.22%
241	41aa, >N_13141... at 51.22%
242	41aa, >N_13241... at 56.10%
243	41aa, >N_13303... at 51.22%
244	41aa, >N_13346... at 53.66%
245	41aa, >N_13357... at 51.22%
246	41aa, >N_13425... at 53.66%
247	41aa, >N_13438... at 51.22%
248	41aa, >N_13448... at 53.66%
249	41aa, >N_13497... at 51.22%
250	41aa, >N_13629... at 53.66%
251	41aa, >N_13640... at 51.22%
252	41aa, >N_13672... at 56.10%
253	41aa, >N_13698... at 51.22%
254	41aa, >N_13721... at 51.22%
255	41aa, >N_13778... at 51.22%
256	41aa, >N_13899... at 58.54%
257	41aa, >N_13905... at 53.66%
258	41aa, >N_13919... at 51.22%
259	41aa, >N_13927... at 56.10%
260	41aa, >N_13958... at 53.66%
261	41aa, >N_13974... at 63.41%
262	41aa, >N_14084... at 51.22%
263	41aa, >N_14150... at 58.54%
264	41aa, >N_14173... at 53.66%
265	41aa, >N_14178... at 63.41%
266	41aa, >N_14183... at 51.22%
267	41aa, >N_14307... at 53.66%
268	41aa, >N_14308... at 51.22%
269	41aa, >N_14317... at 53.66%
270	41aa, >N_14343... at 58.54%
271	41aa, >N_14373... at 53.66%
272	41aa, >N_14472... at 53.66%
273	41aa, >N_14487... at 53.66%
274	41aa, >N_14569... at 58.54%
275	41aa, >N_14625... at 51.22%
276	41aa, >N_14726... at 60.98%
277	41aa, >N_14735... at 51.22%
278	41aa, >N_14765... at 58.54%
279	41aa, >N_14780... at 53.66%
280	41aa, >N_14822... at 60.98%
281	41aa, >N_14998... at 51.22%
282	41aa, >N_15012... at 58.54%
283	41aa, >N_15147... at 51.22%
284	41aa, >N_15244... at 51.22%
285	41aa, >N_15260... at 51.22%
286	41aa, >N_15272... at 53.66%
287	41aa, >N_15286... at 56.10%
288	41aa, >N_15294... at 51.22%
289	41aa, >N_15363... at 53.66%
290	41aa, >N_15497... at 56.10%
291	41aa, >N_15514... at 58.54%
292	41aa, >N_15570... at 51.22%
293	41aa, >N_15648... at 53.66%
294	41aa, >N_15773... at 53.66%
295	41aa, >N_15792... at 53.66%
296	41aa, >N_15819... at 51.22%
297	41aa, >N_15842... at 58.54%
298	41aa, >N_15886... at 56.10%
299	41aa, >N_15903... at 56.10%
300	41aa, >N_15907... at 56.10%
301	41aa, >N_15962... at 51.22%
302	41aa, >N_16111... at 51.22%
303	41aa, >N_16121... at 56.10%
304	41aa, >N_16180... at 51.22%
305	41aa, >N_16222... at 58.54%
306	41aa, >N_16254... at 51.22%
307	41aa, >N_16425... at 56.10%
308	41aa, >N_16517... at 51.22%
309	41aa, >N_16518... at 51.22%
310	41aa, >N_16640... at 53.66%
311	41aa, >N_16644... at 51.22%
312	41aa, >N_16686... at 53.66%
313	41aa, >N_16907... at 51.22%
314	41aa, >N_16917... at 51.22%
315	41aa, >N_16924... at 56.10%
316	41aa, >N_16940... at 51.22%
317	41aa, >N_16956... at 51.22%
318	41aa, >N_17031... at 53.66%
319	41aa, >N_17032... at 53.66%
320	41aa, >N_17063... at 53.66%
321	41aa, >N_17212... at 51.22%
322	41aa, >N_17305... at 51.22%
323	41aa, >N_17316... at 56.10%
324	41aa, >N_17375... at 51.22%
325	41aa, >N_17449... at 51.22%
326	41aa, >N_17459... at 56.10%
327	41aa, >N_17486... at 65.85%
328	41aa, >N_17590... at 56.10%
329	41aa, >N_17619... at 51.22%
330	41aa, >N_17647... at 58.54%
331	41aa, >N_17656... at 53.66%
332	41aa, >N_17963... at 56.10%
333	41aa, >N_18015... at 51.22%
334	41aa, >N_18016... at 51.22%
335	41aa, >N_18033... at 51.22%
336	41aa, >N_18048... at 56.10%
337	41aa, >N_18058... at 53.66%
338	41aa, >N_18062... at 51.22%
339	41aa, >N_18070... at 53.66%
340	41aa, >N_18085... at 53.66%
341	41aa, >N_18158... at 51.22%
342	41aa, >N_18167... at 53.66%
343	41aa, >N_18204... at 53.66%
344	41aa, >N_18332... at 51.22%
345	41aa, >N_18360... at 56.10%
346	41aa, >N_18398... at 53.66%
347	41aa, >N_18491... at 56.10%
348	41aa, >N_18495... at 51.22%
349	41aa, >N_18698... at 53.66%
350	41aa, >N_18703... at 51.22%
351	41aa, >N_18778... at 51.22%
352	41aa, >N_18841... at 58.54%
353	41aa, >N_18861... at 51.22%
354	41aa, >N_18875... at 53.66%
355	41aa, >N_18881... at 53.66%
356	41aa, >N_18923... at 51.22%
357	41aa, >N_18997... at 51.22%
358	41aa, >N_19113... at 53.66%
359	41aa, >N_19182... at 51.22%
360	41aa, >N_19189... at 51.22%
361	41aa, >N_19274... at 51.22%
362	41aa, >N_19354... at 53.66%
363	41aa, >N_19611... at 58.54%
364	41aa, >N_19710... at 53.66%
365	41aa, >N_19746... at 51.22%
366	41aa, >N_19843... at 53.66%
367	41aa, >N_19866... at 58.54%
368	41aa, >N_19871... at 60.98%
369	41aa, >N_19890... at 56.10%
370	41aa, >N_19892... at 60.98%
371	41aa, >N_20009... at 51.22%
372	41aa, >N_20031... at 60.98%
373	41aa, >N_20103... at 58.54%
374	41aa, >N_20187... at 51.22%
375	41aa, >N_20223... at 51.22%
376	41aa, >N_20264... at 58.54%
377	41aa, >N_20312... at 51.22%
378	41aa, >N_20398... at 53.66%
379	41aa, >N_20484... at 51.22%
380	41aa, >N_20523... at 53.66%
381	41aa, >N_20539... at 51.22%
382	41aa, >N_20788... at 56.10%
383	41aa, >N_20851... at 51.22%
384	41aa, >N_20890... at 51.22%
385	41aa, >N_20899... at 56.10%
386	41aa, >N_20909... at 56.10%
387	41aa, >N_21062... at 51.22%
388	41aa, >N_21106... at 56.10%
389	41aa, >N_21134... at 63.41%
390	41aa, >N_21189... at 53.66%
391	41aa, >N_21193... at 51.22%
392	41aa, >N_21284... at 53.66%
393	41aa, >N_21335... at 51.22%
394	41aa, >N_21375... at 53.66%
395	41aa, >N_21388... at 51.22%
396	41aa, >N_21431... at 51.22%
397	41aa, >N_21438... at 51.22%
398	41aa, >N_21527... at 51.22%
399	41aa, >N_21557... at 51.22%
400	41aa, >N_21687... at 53.66%
401	41aa, >N_21716... at 51.22%
402	41aa, >N_21825... at 51.22%
403	41aa, >N_21846... at 65.85%
404	41aa, >N_21958... at 56.10%
405	41aa, >N_22039... at 56.10%
406	41aa, >N_22042... at 53.66%
407	41aa, >N_22081... at 53.66%
408	41aa, >N_22099... at 53.66%
409	41aa, >N_22103... at 51.22%
410	41aa, >N_22227... at 51.22%
411	41aa, >N_22234... at 53.66%
412	41aa, >N_22268... at 51.22%
413	41aa, >N_22318... at 60.98%
414	41aa, >N_22320... at 53.66%
415	41aa, >N_22399... at 53.66%
416	41aa, >N_22546... at 51.22%
417	41aa, >N_22575... at 51.22%
418	41aa, >N_22590... at 53.66%
419	41aa, >N_22678... at 56.10%
420	41aa, >N_22693... at 51.22%
421	41aa, >N_22713... at 56.10%
422	41aa, >N_22766... at 56.10%
423	41aa, >N_22789... at 63.41%
424	41aa, >N_22889... at 51.22%
425	41aa, >N_22961... at 51.22%
426	41aa, >N_22999... at 60.98%
427	41aa, >N_23021... at 60.98%
428	41aa, >N_23031... at 53.66%
429	41aa, >N_23132... at 51.22%
430	41aa, >N_23150... at 51.22%
431	41aa, >N_23212... at 53.66%
432	41aa, >N_23301... at 51.22%
433	41aa, >N_23376... at 58.54%
434	41aa, >N_23406... at 60.98%
435	41aa, >N_23519... at 53.66%
436	41aa, >N_23551... at 56.10%
437	41aa, >N_23558... at 63.41%
438	41aa, >N_23656... at 51.22%
439	41aa, >N_23698... at 53.66%
440	41aa, >N_23702... at 51.22%
441	41aa, >N_23791... at 51.22%
442	41aa, >N_23841... at 53.66%
443	41aa, >N_24016... at 51.22%
444	41aa, >N_24018... at 51.22%
445	41aa, >N_24033... at 51.22%
446	41aa, >N_24063... at 58.54%
447	41aa, >N_24082... at 56.10%
448	41aa, >N_24088... at 53.66%
449	41aa, >N_24203... at 51.22%
450	41aa, >N_24270... at 56.10%
451	41aa, >N_24275... at 53.66%
452	41aa, >N_24279... at 53.66%
453	41aa, >N_24362... at 60.98%
454	41aa, >N_24423... at 51.22%
455	41aa, >N_24427... at 51.22%
456	41aa, >N_24437... at 51.22%
457	41aa, >N_24635... at 53.66%
458	41aa, >N_24646... at 58.54%
459	41aa, >N_24767... at 51.22%
460	41aa, >N_24774... at 51.22%
461	41aa, >N_24831... at 51.22%
462	41aa, >N_24832... at 51.22%
463	41aa, >N_24833... at 53.66%
464	41aa, >N_24855... at 53.66%
465	41aa, >N_24861... at 51.22%
466	41aa, >N_24907... at 51.22%
467	41aa, >N_24943... at 56.10%
468	41aa, >N_24956... at 51.22%
469	41aa, >N_25102... at 53.66%
470	41aa, >N_25167... at 53.66%
471	41aa, >N_25182... at 56.10%
472	41aa, >N_25245... at 51.22%
473	41aa, >N_25335... at 53.66%
474	41aa, >N_25369... at 56.10%
475	41aa, >N_25463... at 51.22%
476	41aa, >N_25537... at 51.22%
477	41aa, >N_25589... at 51.22%
478	41aa, >N_25665... at 58.54%
479	41aa, >N_25692... at 51.22%
480	41aa, >N_25695... at 51.22%
481	41aa, >N_25718... at 53.66%
482	41aa, >N_25872... at 56.10%
483	41aa, >N_25874... at 53.66%
484	41aa, >N_25893... at 53.66%
485	41aa, >N_25961... at 53.66%
486	41aa, >N_25989... at 53.66%
487	41aa, >N_26052... at 58.54%
488	41aa, >N_26204... at 51.22%
489	41aa, >N_26245... at 53.66%
490	41aa, >N_26307... at 51.22%
491	41aa, >N_26371... at 51.22%
492	41aa, >N_26401... at 51.22%
493	41aa, >N_26402... at 53.66%
494	41aa, >N_26529... at 51.22%
495	41aa, >N_26541... at 51.22%
496	41aa, >N_26610... at 53.66%
497	41aa, >N_26729... at 51.22%
498	41aa, >N_26737... at 53.66%
499	41aa, >N_26807... at 51.22%
500	41aa, >N_26811... at 51.22%
501	41aa, >N_26892... at 56.10%
502	41aa, >N_26920... at 53.66%
503	41aa, >N_26926... at 56.10%
504	41aa, >N_26994... at 51.22%
505	41aa, >N_27242... at 51.22%
506	41aa, >N_27305... at 53.66%
507	41aa, >N_27393... at 51.22%
508	41aa, >N_27436... at 53.66%
509	41aa, >N_27437... at 51.22%
510	41aa, >N_27579... at 51.22%
511	41aa, >N_27609... at 51.22%
512	41aa, >N_27641... at 51.22%
513	41aa, >N_27672... at 56.10%
514	41aa, >N_27686... at 56.10%
515	41aa, >N_27725... at 51.22%
516	41aa, >N_27728... at 51.22%
517	41aa, >N_27902... at 51.22%
518	41aa, >N_27919... at 53.66%
519	41aa, >N_27946... at 53.66%
520	41aa, >N_27963... at 53.66%
521	41aa, >N_28144... at 53.66%
522	41aa, >N_28148... at 53.66%
523	41aa, >N_28149... at 58.54%
524	41aa, >N_28188... at 53.66%
525	41aa, >N_28231... at 51.22%
526	41aa, >N_28343... at 58.54%
527	41aa, >N_28403... at 51.22%
528	41aa, >N_28498... at 56.10%
529	41aa, >N_28499... at 51.22%
530	41aa, >N_28529... at 51.22%
531	41aa, >N_28603... at 51.22%
532	41aa, >N_28638... at 56.10%
533	41aa, >N_28665... at 51.22%
534	41aa, >N_28695... at 51.22%
535	41aa, >N_28770... at 51.22%
536	41aa, >N_28858... at 58.54%
537	41aa, >N_28866... at 53.66%
538	41aa, >N_28911... at 51.22%
539	41aa, >N_28963... at 53.66%
540	41aa, >N_29058... at 51.22%
541	41aa, >N_29064... at 53.66%
542	41aa, >N_29151... at 53.66%
543	41aa, >N_29248... at 56.10%
544	41aa, >N_29311... at 53.66%
545	41aa, >N_29330... at 53.66%
546	41aa, >N_29522... at 51.22%
547	41aa, >N_29610... at 53.66%
548	41aa, >N_29615... at 51.22%
549	41aa, >N_29630... at 51.22%
550	41aa, >N_29692... at 51.22%
551	41aa, >N_29696... at 60.98%
552	41aa, >N_29697... at 51.22%
553	41aa, >N_30093... at 51.22%
554	41aa, >N_30295... at 60.98%
555	41aa, >N_30362... at 51.22%
556	41aa, >N_30459... at 51.22%
557	41aa, >N_30489... at 51.22%
558	41aa, >N_30528... at 53.66%
559	41aa, >N_30578... at 51.22%
560	41aa, >N_30757... at 56.10%
561	41aa, >N_30780... at 51.22%
562	41aa, >N_30783... at 51.22%
563	41aa, >N_30843... at 58.54%
564	41aa, >N_30951... at 56.10%
565	41aa, >N_31101... at 53.66%
566	41aa, >N_31114... at 58.54%
567	41aa, >N_31211... at 53.66%
568	41aa, >N_31223... at 53.66%
569	41aa, >N_31355... at 53.66%
570	41aa, >N_31428... at 51.22%
571	41aa, >N_31485... at 58.54%
572	41aa, >N_31511... at 53.66%
573	41aa, >N_31600... at 51.22%
574	41aa, >N_31621... at 53.66%
575	41aa, >N_31683... at 63.41%
576	41aa, >N_31698... at 51.22%
577	41aa, >N_31734... at 51.22%
578	41aa, >N_31832... at 56.10%
579	41aa, >N_31984... at 53.66%
580	41aa, >N_32038... at 51.22%
581	41aa, >N_32147... at 53.66%
582	41aa, >N_32195... at 51.22%
583	41aa, >N_32234... at 51.22%
584	41aa, >N_32352... at 51.22%
585	41aa, >N_32369... at 53.66%
586	41aa, >N_32398... at 53.66%
587	41aa, >N_32410... at 51.22%
588	41aa, >N_32427... at 53.66%
589	41aa, >N_32460... at 53.66%
590	41aa, >N_32491... at 51.22%
591	41aa, >N_32579... at 58.54%
592	41aa, >N_32580... at 56.10%
593	41aa, >N_32598... at 53.66%
594	41aa, >N_32638... at 51.22%
595	41aa, >N_32768... at 51.22%
596	41aa, >N_32901... at 53.66%
597	41aa, >N_32955... at 53.66%
598	41aa, >N_33058... at 53.66%
599	41aa, >N_33080... at 51.22%
600	41aa, >N_33101... at 53.66%
601	41aa, >N_33116... at 51.22%
602	41aa, >N_33205... at 51.22%
603	41aa, >N_33281... at 51.22%
604	41aa, >N_33316... at 53.66%
605	41aa, >N_33331... at 58.54%
606	41aa, >N_33339... at 51.22%
607	41aa, >N_33346... at 56.10%
608	41aa, >N_33384... at 56.10%
609	41aa, >N_33385... at 58.54%
610	41aa, >N_33417... at 51.22%
611	41aa, >N_33489... at 51.22%
612	41aa, >N_33490... at 51.22%
613	41aa, >N_33575... at 51.22%
614	41aa, >N_33614... at 56.10%
615	41aa, >N_33668... at 51.22%
616	41aa, >N_33708... at 53.66%
617	41aa, >N_33723... at 60.98%
618	41aa, >N_33724... at 53.66%
619	41aa, >N_33726... at 53.66%
620	41aa, >N_33929... at 51.22%
621	41aa, >N_33974... at 53.66%
622	41aa, >N_33990... at 51.22%
623	41aa, >N_34186... at 51.22%
624	41aa, >N_34287... at 51.22%
625	41aa, >N_34396... at 51.22%
626	41aa, >N_34438... at 51.22%
627	41aa, >N_34500... at 51.22%
628	41aa, >N_34507... at 56.10%
629	41aa, >N_34518... at 53.66%
630	41aa, >N_34562... at 51.22%
631	41aa, >N_34594... at 51.22%
632	41aa, >N_34597... at 53.66%
633	41aa, >N_34601... at 53.66%
634	41aa, >N_34630... at 53.66%
635	41aa, >N_34706... at 53.66%
636	41aa, >N_34740... at 53.66%
637	41aa, >N_34783... at 58.54%
638	41aa, >N_35009... at 56.10%
639	41aa, >N_35077... at 58.54%
640	41aa, >N_35164... at 51.22%
641	41aa, >N_35200... at 51.22%
642	41aa, >N_35208... at 51.22%
643	41aa, >N_35420... at 53.66%
644	41aa, >N_35452... at 51.22%
645	41aa, >N_35465... at 60.98%
646	41aa, >N_35474... at 53.66%
647	41aa, >N_35481... at 51.22%
648	41aa, >N_35484... at 51.22%
649	41aa, >N_35487... at 58.54%
650	41aa, >N_35494... at 53.66%
651	41aa, >N_35574... at 56.10%
652	41aa, >N_35580... at 51.22%
653	41aa, >N_35613... at 51.22%
654	41aa, >N_35678... at 56.10%
655	41aa, >N_35713... at 51.22%
656	41aa, >N_35750... at 53.66%
657	41aa, >N_35766... at 51.22%
658	41aa, >N_35807... at 53.66%
659	41aa, >N_35909... at 51.22%
660	41aa, >N_36046... at 53.66%
661	41aa, >N_36048... at 51.22%
662	41aa, >N_36065... at 53.66%
663	41aa, >N_36103... at 53.66%
664	41aa, >N_36212... at 51.22%
665	41aa, >N_36259... at 53.66%
666	41aa, >N_36277... at 51.22%
667	41aa, >N_36315... at 53.66%
668	41aa, >N_36326... at 53.66%
669	41aa, >N_36341... at 56.10%
670	41aa, >N_36385... at 53.66%
671	41aa, >N_36492... at 60.98%
672	41aa, >N_36499... at 58.54%
673	41aa, >N_36613... at 56.10%
674	41aa, >N_36766... at 58.54%
675	41aa, >N_36864... at 51.22%
676	41aa, >N_36873... at 51.22%
677	41aa, >N_37014... at 51.22%
678	41aa, >N_37111... at 51.22%
679	41aa, >N_37213... at 51.22%
680	41aa, >N_37251... at 53.66%
681	41aa, >N_37259... at 51.22%
682	41aa, >N_37329... at 53.66%
683	41aa, >N_37371... at 51.22%
684	41aa, >N_37452... at 56.10%
685	41aa, >N_37473... at 51.22%
686	41aa, >N_37650... at 51.22%
687	41aa, >N_37651... at 53.66%
688	41aa, >N_37752... at 53.66%
689	41aa, >N_37764... at 63.41%
690	41aa, >N_37861... at 53.66%
691	41aa, >N_38104... at 53.66%
692	41aa, >N_38135... at 53.66%
693	41aa, >N_38148... at 51.22%
694	41aa, >N_38151... at 51.22%
695	41aa, >N_38241... at 51.22%
696	41aa, >N_38351... at 56.10%
697	41aa, >N_38563... at 53.66%
698	41aa, >N_38600... at 58.54%
699	41aa, >N_38606... at 51.22%
700	41aa, >N_38626... at 51.22%
701	41aa, >N_38639... at 51.22%
702	41aa, >N_38666... at 58.54%
703	41aa, >N_38806... at 60.98%
704	41aa, >N_38812... at 51.22%
705	41aa, >N_38814... at 58.54%
706	41aa, >N_38932... at 51.22%
707	41aa, >N_39000... at 56.10%
708	41aa, >N_39091... at 51.22%
709	41aa, >N_39124... at 51.22%
710	41aa, >N_39313... at 53.66%
711	41aa, >N_39460... at 56.10%
712	41aa, >N_39479... at 53.66%
713	41aa, >N_39517... at 58.54%
714	41aa, >N_39526... at 58.54%
715	41aa, >N_39535... at 53.66%
716	41aa, >N_39718... at 51.22%
717	41aa, >N_39744... at 51.22%
718	41aa, >N_39923... at 53.66%
719	41aa, >N_40058... at 53.66%
720	41aa, >N_40075... at 53.66%
721	41aa, >N_40188... at 56.10%
722	41aa, >N_40222... at 56.10%
723	41aa, >N_40253... at 51.22%
724	41aa, >N_40258... at 51.22%
725	41aa, >N_40314... at 51.22%
726	41aa, >N_40461... at 51.22%
727	41aa, >N_40541... at 51.22%
728	41aa, >N_40570... at 51.22%
729	41aa, >N_40623... at 58.54%
730	41aa, >N_40861... at 51.22%
731	41aa, >N_40899... at 51.22%
732	41aa, >N_40963... at 51.22%
733	41aa, >N_40964... at 51.22%
734	41aa, >N_40982... at 51.22%
735	41aa, >N_41138... at 63.41%
736	41aa, >N_41259... at 51.22%
737	41aa, >N_41264... at 53.66%
738	41aa, >N_41394... at 58.54%
739	41aa, >N_41397... at 51.22%
740	41aa, >N_41437... at 51.22%
741	41aa, >N_41453... at 51.22%
742	41aa, >N_41484... at 51.22%
743	41aa, >N_41849... at 53.66%
744	41aa, >N_41906... at 53.66%
745	41aa, >N_41974... at 51.22%
746	41aa, >N_42129... at 51.22%
747	41aa, >N_42154... at 53.66%
748	41aa, >N_42228... at 51.22%
749	41aa, >N_42248... at 51.22%
750	41aa, >N_42266... at 51.22%
751	41aa, >N_42406... at 51.22%
752	41aa, >N_42497... at 51.22%
753	41aa, >N_42525... at 56.10%
754	41aa, >N_42551... at 53.66%
755	41aa, >N_42713... at 56.10%
756	41aa, >N_43036... at 51.22%
757	41aa, >N_43098... at 60.98%
758	41aa, >N_43168... at 51.22%
759	41aa, >N_43217... at 51.22%
760	41aa, >N_43317... at 51.22%
761	41aa, >N_43502... at 56.10%
762	41aa, >N_43548... at 51.22%
763	41aa, >N_43656... at 56.10%
764	41aa, >N_43657... at 53.66%
765	41aa, >N_43689... at 51.22%
766	41aa, >N_43751... at 53.66%
767	41aa, >N_43849... at 56.10%
768	41aa, >N_43981... at 51.22%
769	41aa, >N_44045... at 51.22%
770	41aa, >N_44107... at 51.22%
771	41aa, >N_44175... at 53.66%
772	41aa, >N_44181... at 51.22%
773	41aa, >N_44297... at 51.22%
774	41aa, >N_44356... at 53.66%
775	41aa, >N_44447... at 56.10%
776	41aa, >N_44515... at 53.66%
777	41aa, >N_44641... at 51.22%
778	41aa, >N_44719... at 51.22%
779	41aa, >N_44763... at 56.10%
780	41aa, >N_44785... at 51.22%
781	41aa, >N_44871... at 51.22%
782	41aa, >N_44879... at 53.66%
783	41aa, >N_44910... at 51.22%
784	41aa, >N_44960... at 53.66%
785	41aa, >N_44973... at 53.66%
786	41aa, >N_44983... at 51.22%
787	41aa, >N_45083... at 53.66%
788	41aa, >N_45194... at 51.22%
789	41aa, >N_45243... at 51.22%
790	41aa, >N_45258... at 51.22%
791	41aa, >N_45558... at 53.66%
792	41aa, >N_45601... at 51.22%
793	41aa, >N_45619... at 53.66%
794	41aa, >N_45628... at 53.66%
795	41aa, >N_45694... at 51.22%
796	41aa, >N_45732... at 53.66%
797	41aa, >N_45792... at 51.22%
798	41aa, >N_45909... at 51.22%
799	41aa, >N_45951... at 56.10%
800	41aa, >N_46023... at 51.22%
801	41aa, >N_46101... at 51.22%
802	41aa, >N_46142... at 51.22%
803	41aa, >N_46149... at 51.22%
804	41aa, >N_46163... at 53.66%
805	41aa, >N_46185... at 51.22%
806	41aa, >N_46242... at 56.10%
807	41aa, >N_46259... at 60.98%
808	41aa, >N_46353... at 53.66%
809	41aa, >N_46419... at 53.66%
810	41aa, >N_46628... at 53.66%
811	41aa, >N_46633... at 53.66%
812	41aa, >N_46636... at 51.22%
813	41aa, >N_46652... at 51.22%
814	41aa, >N_46748... at 51.22%
815	41aa, >N_46834... at 51.22%
816	41aa, >N_46913... at 51.22%
817	41aa, >N_46935... at 53.66%
818	41aa, >N_47069... at 51.22%
819	41aa, >N_47109... at 56.10%
820	41aa, >N_47202... at 53.66%
821	41aa, >N_47220... at 58.54%
822	41aa, >N_47238... at 51.22%
823	41aa, >N_47280... at 53.66%
824	41aa, >N_47393... at 51.22%
825	41aa, >N_47438... at 53.66%
826	41aa, >N_47615... at 56.10%
827	41aa, >N_47617... at 51.22%
828	41aa, >N_47631... at 56.10%
829	41aa, >N_47786... at 51.22%
830	41aa, >N_47875... at 53.66%
831	41aa, >N_47922... at 63.41%
832	41aa, >N_47942... at 53.66%
833	41aa, >N_47965... at 56.10%
834	41aa, >N_48163... at 53.66%
835	41aa, >N_48185... at 51.22%
836	41aa, >N_48239... at 53.66%
837	41aa, >N_48279... at 53.66%
838	41aa, >N_48325... at 51.22%
839	41aa, >N_48351... at 51.22%
840	41aa, >N_48446... at 51.22%
841	41aa, >N_48450... at 53.66%
842	41aa, >N_48452... at 56.10%
843	41aa, >N_48456... at 58.54%
844	41aa, >N_48461... at 51.22%
845	41aa, >N_48510... at 53.66%
846	41aa, >N_48541... at 53.66%
847	41aa, >N_48560... at 53.66%
848	41aa, >N_48700... at 58.54%
849	41aa, >N_48877... at 53.66%
850	41aa, >N_48885... at 60.98%
851	41aa, >N_48900... at 51.22%
852	41aa, >N_49020... at 51.22%
853	41aa, >N_49134... at 51.22%
854	41aa, >N_49211... at 56.10%
855	41aa, >N_49212... at 51.22%
856	41aa, >N_49225... at 56.10%
857	41aa, >N_49254... at 51.22%
858	41aa, >N_49322... at 53.66%
859	41aa, >N_49673... at 51.22%
860	41aa, >N_49842... at 58.54%
861	41aa, >N_49914... at 56.10%
862	41aa, >N_49918... at 53.66%
863	41aa, >N_49933... at 51.22%
864	41aa, >N_49955... at 53.66%
865	41aa, >N_50031... at 51.22%
866	41aa, >N_50189... at 51.22%
867	41aa, >N_50286... at 56.10%
868	41aa, >N_50310... at 56.10%
869	41aa, >N_50390... at 53.66%
870	41aa, >N_50560... at 51.22%
871	41aa, >N_50637... at 53.66%
872	41aa, >N_50658... at 51.22%
873	41aa, >N_50672... at 53.66%
874	41aa, >N_50675... at 53.66%
875	41aa, >N_50689... at 58.54%
876	41aa, >N_51009... at 51.22%
877	41aa, >N_51080... at 56.10%
878	41aa, >N_51129... at 51.22%
879	41aa, >N_51141... at 51.22%
880	41aa, >N_51144... at 51.22%
881	41aa, >N_51214... at 51.22%
882	41aa, >N_51237... at 53.66%
883	41aa, >N_51259... at 51.22%
884	41aa, >N_51371... at 51.22%
885	41aa, >N_51389... at 58.54%
886	41aa, >N_51482... at 51.22%
887	41aa, >N_51574... at 53.66%
888	41aa, >N_51582... at 51.22%
889	41aa, >N_51584... at 51.22%
890	41aa, >N_51624... at 60.98%
891	41aa, >N_51667... at 58.54%
892	41aa, >N_51674... at 58.54%
893	41aa, >N_51975... at 53.66%
894	41aa, >N_52130... at 51.22%
895	41aa, >N_52132... at 51.22%
896	41aa, >N_52148... at 51.22%
897	41aa, >N_52193... at 51.22%
898	41aa, >N_52216... at 51.22%
899	41aa, >N_52352... at 53.66%
900	41aa, >N_52359... at 60.98%
901	41aa, >N_52486... at 51.22%
902	41aa, >N_52488... at 53.66%
903	41aa, >N_52526... at 51.22%
904	41aa, >N_52545... at 51.22%
905	41aa, >N_52650... at 51.22%
906	41aa, >N_52681... at 53.66%
907	41aa, >N_52730... at 51.22%
908	41aa, >N_52876... at 53.66%
909	41aa, >N_52946... at 56.10%
910	41aa, >N_53008... at 53.66%
911	41aa, >N_53121... at 56.10%
912	41aa, >N_53223... at 58.54%
913	41aa, >N_53351... at 53.66%
914	41aa, >N_53379... at 53.66%
915	41aa, >N_53396... at 51.22%
916	41aa, >N_53398... at 58.54%
917	41aa, >N_53458... at 51.22%
918	41aa, >N_53593... at 56.10%
919	41aa, >N_53644... at 53.66%
920	41aa, >N_53766... at 56.10%
921	41aa, >N_53911... at 51.22%
922	41aa, >N_53988... at 56.10%
923	41aa, >N_53991... at 56.10%
924	41aa, >N_54002... at 53.66%
925	41aa, >N_54003... at 53.66%
926	41aa, >N_54185... at 53.66%
927	41aa, >N_54317... at 58.54%
928	41aa, >N_54346... at 53.66%
929	41aa, >N_54392... at 53.66%
930	41aa, >N_54485... at 56.10%
931	41aa, >N_54515... at 51.22%
932	41aa, >N_54524... at 51.22%
933	41aa, >N_54590... at 58.54%
934	41aa, >N_54619... at 53.66%
935	41aa, >N_54639... at 51.22%
936	41aa, >N_54655... at 60.98%
937	41aa, >N_54773... at 56.10%
938	41aa, >N_54791... at 51.22%
939	41aa, >N_54867... at 51.22%
940	41aa, >N_54909... at 51.22%
941	41aa, >N_54973... at 51.22%
942	41aa, >N_54974... at 51.22%
943	41aa, >N_54975... at 51.22%
944	41aa, >N_55083... at 53.66%
945	41aa, >N_55161... at 51.22%
946	41aa, >N_55205... at 51.22%
947	41aa, >N_55207... at 56.10%
948	41aa, >N_55326... at 60.98%
949	41aa, >N_55479... at 58.54%
950	41aa, >N_55485... at 51.22%
951	41aa, >N_55507... at 58.54%
952	41aa, >N_55559... at 56.10%
953	41aa, >N_55599... at 51.22%
954	41aa, >N_55693... at 51.22%
>Cluster 1
0	41aa, >N_2... *
1	41aa, >N_3... at 60.98%
2	41aa, >N_6... at 53.66%
3	41aa, >N_9... at 51.22%
4	41aa, >N_11... at 53.66%
5	41aa, >N_12... at 60.98%
6	41aa, >N_37... at 56.10%
7	41aa, >N_43... at 51.22%
8	41aa, >N_47... at 51.22%
9	41aa, >N_98... at 56.10%
10	41aa, >N_113... at 51.22%
11	41aa, >N_130... at 51.22%
12	41aa, >N_174... at 56.10%
13	41aa, >N_228... at 51.22%
14	41aa, >N_236... at 53.66%
15	41aa, >N_294... at 53.66%
16	41aa, >N_300... at 51.22%
17	41aa, >N_308... at 56.10%
18	41aa, >N_362... at 51.22%
19	41aa, >N_373... at 60.98%
20	41aa, >N_378... at 53.66%
21	41aa, >N_391... at 51.22%
22	41aa, >N_409... at 51.22%
23	41aa, >N_415... at 51.22%
24	41aa, >N_417... at 53.66%
25	41aa, >N_426... at 51.22%
26	41aa, >N_460... at 56.10%
27	41aa, >N_489... at 51.22%
28	41aa, >N_610... at 51.22%
29	41aa, >N_613... at 58.54%
30	41aa, >N_628... at 56.10%
31	41aa, >N_631... at 58.54%
32	41aa, >N_632... at 51.22%
33	41aa, >N_633... at 51.22%
34	41aa, >N_711... at 60.98%
35	41aa, >N_719... at 53.66%
36	41aa, >N_734... at 51.22%
37	41aa, >N_793... at 56.10%
38	41aa, >N_800... at 51.22%
39	41aa, >N_827... at 51.22%
40	41aa, >N_829... at 53.66%
41	41aa, >N_842... at 53.66%
42	41aa, >N_843... at 53.66%
43	41aa, >N_844... at 56.10%
44	41aa, >N_902... at 53.66%
45	41aa, >N_946... at 53.66%
46	41aa, >N_958... at 51.22%
47	41aa, >N_1003... at 56.10%
48	41aa, >N_1108... at 51.22%
49	41aa, >N_1154... at 53.66%
50	41aa, >N_1163... at 51.22%
51	41aa, >N_1172... at 51.22%
52	41aa, >N_1188... at 60.98%
53	41aa, >N_1189... at 51.22%
54	41aa, >N_1196... at 53.66%
55	41aa, >N_1224... at 53.66%
56	41aa, >N_1315... at 51.22%
57	41aa, >N_1326... at 51.22%
58	41aa, >N_1370... at 51.22%
59	41aa, >N_1383... at 56.10%
60	41aa, >N_1418... at 56.10%
61	41aa, >N_1424... at 51.22%
62	41aa, >N_1500... at 51.22%
63	41aa, >N_1511... at 56.10%
64	41aa, >N_1572... at 53.66%
65	41aa, >N_1581... at 51.22%
66	41aa, >N_1612... at 51.22%
67	41aa, >N_1619... at 53.66%
68	41aa, >N_1620... at 51.22%
69	41aa, >N_1630... at 51.22%
70	41aa, >N_1653... at 53.66%
71	41aa, >N_1679... at 56.10%
72	41aa, >N_1686... at 51.22%
73	41aa, >N_1691... at 51.22%
74	41aa, >N_1704... at 51.22%
75	41aa, >N_1728... at 51.22%
76	41aa, >N_1731... at 53.66%
77	41aa, >N_1760... at 63.41%
78	41aa, >N_1766... at 51.22%
79	41aa, >N_1801... at 51.22%
80	41aa, >N_1817... at 53.66%
81	41aa, >N_1821... at 51.22%
82	41aa, >N_1825... at 53.66%
83	41aa, >N_1846... at 53.66%
84	41aa, >N_1916... at 51.22%
85	41aa, >N_1919... at 53.66%
86	41aa, >N_1928... at 60.98%
87	41aa, >N_1971... at 63.41%
88	41aa, >N_1979... at 56.10%
89	41aa, >N_2002... at 51.22%
90	41aa, >N_2031... at 51.22%
91	41aa, >N_2062... at 51.22%
92	41aa, >N_2090... at 53.66%
93	41aa, >N_2117... at 51.22%
94	41aa, >N_2118... at 51.22%
95	41aa, >N_2137... at 58.54%
96	41aa, >N_2138... at 53.66%
97	41aa, >N_2145... at 51.22%
98	41aa, >N_2259... at 51.22%
99	41aa, >N_2291... at 53.66%
100	41aa, >N_2320... at 53.66%
101	41aa, >N_2390... at 53.66%
102	41aa, >N_2433... at 51.22%
103	41aa, >N_2460... at 56.10%
104	41aa, >N_2464... at 51.22%
105	41aa, >N_2466... at 51.22%
106	41aa, >N_2490... at 51.22%
107	41aa, >N_2509... at 53.66%
108	41aa, >N_2535... at 53.66%
109	41aa, >N_2552... at 51.22%
110	41aa, >N_2560... at 53.66%
111	41aa, >N_2647... at 58.54%
112	41aa, >N_2673... at 51.22%
113	41aa, >N_2699... at 51.22%
114	41aa, >N_2756... at 53.66%
115	41aa, >N_2786... at 51.22%
116	41aa, >N_2821... at 56.10%
117	41aa, >N_2832... at 51.22%
118	41aa, >N_2834... at 56.10%
119	41aa, >N_2852... at 60.98%
120	41aa, >N_2877... at 51.22%
121	41aa, >N_2882... at 56.10%
122	41aa, >N_2945... at 51.22%
123	41aa, >N_2975... at 51.22%
124	41aa, >N_3108... at 56.10%
125	41aa, >N_3115... at 56.10%
126	41aa, >N_3246... at 51.22%
127	41aa, >N_3253... at 51.22%
128	41aa, >N_3255... at 51.22%
129	41aa, >N_3257... at 56.10%
130	41aa, >N_3300... at 56.10%
131	41aa, >N_3309... at 53.66%
132	41aa, >N_3339... at 51.22%
133	41aa, >N_3340... at 58.54%
134	41aa, >N_3342... at 51.22%
135	41aa, >N_3346... at 51.22%
136	41aa, >N_3375... at 56.10%
137	41aa, >N_3408... at 56.10%
138	41aa, >N_3409... at 51.22%
139	41aa, >N_3452... at 53.66%
140	41aa, >N_3465... at 53.66%
141	41aa, >N_3565... at 53.66%
142	41aa, >N_3626... at 56.10%
143	41aa, >N_3705... at 60.98%
144	41aa, >N_3712... at 56.10%
145	41aa, >N_3727... at 53.66%
146	41aa, >N_3732... at 58.54%
147	41aa, >N_3818... at 51.22%
148	41aa, >N_3821... at 53.66%
149	41aa, >N_3825... at 53.66%
150	41aa, >N_3834... at 51.22%
151	41aa, >N_3893... at 51.22%
152	41aa, >N_3902... at 53.66%
153	41aa, >N_3909... at 51.22%
154	41aa, >N_3937... at 56.10%
155	41aa, >N_3960... at 51.22%
156	41aa, >N_3977... at 53.66%
157	41aa, >N_4016... at 53.66%
158	41aa, >N_4031... at 51.22%
159	41aa, >N_4068... at 51.22%
160	41aa, >N_4136... at 51.22%
161	41aa, >N_4158... at 51.22%
162	41aa, >N_4259... at 53.66%
163	41aa, >N_4299... at 51.22%
164	41aa, >N_4423... at 56.10%
165	41aa, >N_4428... at 53.66%
166	41aa, >N_4440... at 51.22%
167	41aa, >N_4451... at 53.66%
168	41aa, >N_4469... at 51.22%
169	41aa, >N_4470... at 51.22%
170	41aa, >N_4519... at 53.66%
171	41aa, >N_4614... at 53.66%
172	41aa, >N_4617... at 51.22%
173	41aa, >N_4651... at 53.66%
174	41aa, >N_4667... at 51.22%
175	41aa, >N_4679... at 53.66%
176	41aa, >N_4691... at 58.54%
177	41aa, >N_4700... at 58.54%
178	41aa, >N_4703... at 51.22%
179	41aa, >N_4727... at 53.66%
180	41aa, >N_4730... at 51.22%
181	41aa, >N_4759... at 56.10%
182	41aa, >N_4796... at 56.10%
183	41aa, >N_4807... at 56.10%
184	41aa, >N_4816... at 51.22%
185	41aa, >N_4892... at 51.22%
186	41aa, >N_4921... at 51.22%
187	41aa, >N_4936... at 53.66%
188	41aa, >N_4947... at 56.10%
189	41aa, >N_4977... at 51.22%
190	41aa, >N_5015... at 51.22%
191	41aa, >N_5019... at 53.66%
192	41aa, >N_5059... at 60.98%
193	41aa, >N_5088... at 53.66%
194	41aa, >N_5117... at 53.66%
195	41aa, >N_5224... at 51.22%
196	41aa, >N_5230... at 58.54%
197	41aa, >N_5231... at 53.66%
198	41aa, >N_5264... at 53.66%
199	41aa, >N_5266... at 51.22%
200	41aa, >N_5287... at 51.22%
201	41aa, >N_5291... at 51.22%
202	41aa, >N_5300... at 51.22%
203	41aa, >N_5308... at 53.66%
204	41aa, >N_5332... at 53.66%
205	41aa, >N_5355... at 51.22%
206	41aa, >N_5363... at 51.22%
207	41aa, >N_5383... at 53.66%
208	41aa, >N_5435... at 51.22%
209	41aa, >N_5452... at 58.54%
210	41aa, >N_5457... at 51.22%
211	41aa, >N_5465... at 56.10%
212	41aa, >N_5466... at 56.10%
213	41aa, >N_5482... at 53.66%
214	41aa, >N_5486... at 53.66%
215	41aa, >N_5518... at 51.22%
216	41aa, >N_5538... at 53.66%
217	41aa, >N_5563... at 51.22%
218	41aa, >N_5622... at 51.22%
219	41aa, >N_5638... at 51.22%
220	41aa, >N_5640... at 53.66%
221	41aa, >N_5647... at 58.54%
222	41aa, >N_5672... at 56.10%
223	41aa, >N_5673... at 51.22%
224	41aa, >N_5677... at 53.66%
225	41aa, >N_5687... at 58.54%
226	41aa, >N_5763... at 51.22%
227	41aa, >N_5780... at 51.22%
228	41aa, >N_5857... at 51.22%
229	41aa, >N_5887... at 53.66%
230	41aa, >N_5905... at 53.66%
231	41aa, >N_5934... at 56.10%
232	41aa, >N_5950... at 53.66%
233	41aa, >N_5985... at 53.66%
234	41aa, >N_5999... at 51.22%
235	41aa, >N_6024... at 53.66%
236	41aa, >N_6027... at 51.22%
237	41aa, >N_6052... at 56.10%
238	41aa, >N_6090... at 51.22%
239	41aa, >N_6116... at 56.10%
240	41aa, >N_6120... at 53.66%
241	41aa, >N_6124... at 56.10%
242	41aa, >N_6125... at 51.22%
243	41aa, >N_6214... at 51.22%
244	41aa, >N_6265... at 58.54%
245	41aa, >N_6273... at 51.22%
246	41aa, >N_6289... at 53.66%
247	41aa, >N_6317... at 56.10%
248	41aa, >N_6344... at 56.10%
249	41aa, >N_6355... at 56.10%
250	41aa, >N_6399... at 53.66%
251	41aa, >N_6415... at 58.54%
252	41aa, >N_6422... at 53.66%
253	41aa, >N_6429... at 51.22%
254	41aa, >N_6463... at 51.22%
255	41aa, >N_6486... at 53.66%
256	41aa, >N_6513... at 51.22%
257	41aa, >N_6534... at 51.22%
258	41aa, >N_6559... at 56.10%
259	41aa, >N_6566... at 53.66%
260	41aa, >N_6586... at 53.66%
261	41aa, >N_6593... at 51.22%
262	41aa, >N_6599... at 56.10%
263	41aa, >N_6636... at 53.66%
264	41aa, >N_6657... at 51.22%
265	41aa, >N_6670... at 51.22%
266	41aa, >N_6787... at 51.22%
267	41aa, >N_6856... at 51.22%
268	41aa, >N_6873... at 51.22%
269	41aa, >N_6877... at 56.10%
270	41aa, >N_6914... at 53.66%
271	41aa, >N_6947... at 51.22%
272	41aa, >N_6973... at 51.22%
273	41aa, >N_7016... at 58.54%
274	41aa, >N_7030... at 58.54%
275	41aa, >N_7069... at 51.22%
276	41aa, >N_7126... at 51.22%
277	41aa, >N_7127... at 51.22%
278	41aa, >N_7137... at 51.22%
279	41aa, >N_7187... at 58.54%
280	41aa, >N_7202... at 51.22%
281	41aa, >N_7226... at 53.66%
282	41aa, >N_7240... at 53.66%
283	41aa, >N_7246... at 51.22%
284	41aa, >N_7258... at 56.10%
285	41aa, >N_7268... at 51.22%
286	41aa, >N_7275... at 51.22%
287	41aa, >N_7276... at 53.66%
288	41aa, >N_7317... at 56.10%
289	41aa, >N_7318... at 51.22%
290	41aa, >N_7407... at 51.22%
291	41aa, >N_7410... at 51.22%
292	41aa, >N_7437... at 56.10%
293	41aa, >N_7463... at 56.10%
294	41aa, >N_7469... at 51.22%
295	41aa, >N_7483... at 51.22%
296	41aa, >N_7583... at 51.22%
297	41aa, >N_7616... at 56.10%
298	41aa, >N_7626... at 56.10%
299	41aa, >N_7671... at 51.22%
300	41aa, >N_7692... at 51.22%
301	41aa, >N_7697... at 53.66%
302	41aa, >N_7738... at 51.22%
303	41aa, >N_7754... at 53.66%
304	41aa, >N_7760... at 51.22%
305	41aa, >N_7766... at 53.66%
306	41aa, >N_7775... at 53.66%
307	41aa, >N_7791... at 56.10%
308	41aa, >N_7809... at 51.22%
309	41aa, >N_7813... at 56.10%
310	41aa, >N_7840... at 51.22%
311	41aa, >N_7878... at 53.66%
312	41aa, >N_7885... at 51.22%
313	41aa, >N_7893... at 56.10%
314	41aa, >N_7955... at 51.22%
315	41aa, >N_7977... at 51.22%
316	41aa, >N_8022... at 53.66%
317	41aa, >N_8025... at 51.22%
318	41aa, >N_8041... at 51.22%
319	41aa, >N_8042... at 51.22%
320	41aa, >N_8043... at 53.66%
321	41aa, >N_8062... at 51.22%
322	41aa, >N_8080... at 51.22%
323	41aa, >N_8097... at 56.10%
324	41aa, >N_8140... at 56.10%
325	41aa, >N_8152... at 51.22%
326	41aa, >N_8177... at 51.22%
327	41aa, >N_8196... at 51.22%
328	41aa, >N_8202... at 56.10%
329	41aa, >N_8203... at 51.22%
330	41aa, >N_8205... at 51.22%
331	41aa, >N_8232... at 51.22%
332	41aa, >N_8238... at 53.66%
333	41aa, >N_8262... at 51.22%
334	41aa, >N_8285... at 60.98%
335	41aa, >N_8314... at 53.66%
336	41aa, >N_8324... at 51.22%
337	41aa, >N_8354... at 51.22%
338	41aa, >N_8412... at 51.22%
339	41aa, >N_8419... at 51.22%
340	41aa, >N_8426... at 51.22%
341	41aa, >N_8432... at 51.22%
342	41aa, >N_8452... at 51.22%
343	41aa, >N_8455... at 51.22%
344	41aa, >N_8459... at 51.22%
345	41aa, >N_8465... at 51.22%
346	41aa, >N_8469... at 51.22%
347	41aa, >N_8491... at 51.22%
348	41aa, >N_8535... at 56.10%
349	41aa, >N_8628... at 56.10%
350	41aa, >N_8654... at 51.22%
351	41aa, >N_8664... at 53.66%
352	41aa, >N_8687... at 51.22%
353	41aa, >N_8695... at 53.66%
354	41aa, >N_8697... at 60.98%
355	41aa, >N_8736... at 51.22%
356	41aa, >N_8764... at 53.66%
357	41aa, >N_8792... at 51.22%
358	41aa, >N_8798... at 51.22%
359	41aa, >N_8906... at 51.22%
360	41aa, >N_8909... at 53.66%
361	41aa, >N_8910... at 51.22%
362	41aa, >N_8912... at 53.66%
363	41aa, >N_8916... at 51.22%
364	41aa, >N_8935... at 56.10%
365	41aa, >N_8940... at 53.66%
366	41aa, >N_8941... at 56.10%
367	41aa, >N_8950... at 53.66%
368	41aa, >N_8951... at 53.66%
369	41aa, >N_8989... at 51.22%
370	41aa, >N_8992... at 53.66%
371	41aa, >N_9006... at 51.22%
372	41aa, >N_9022... at 51.22%
373	41aa, >N_9027... at 53.66%
374	41aa, >N_9028... at 51.22%
375	41aa, >N_9029... at 63.41%
376	41aa, >N_9030... at 53.66%
377	41aa, >N_9031... at 63.41%
378	41aa, >N_9032... at 51.22%
379	41aa, >N_9084... at 58.54%
380	41aa, >N_9107... at 53.66%
381	41aa, >N_9173... at 51.22%
382	41aa, >N_9181... at 53.66%
383	41aa, >N_9201... at 56.10%
384	41aa, >N_9214... at 51.22%
385	41aa, >N_9256... at 51.22%
386	41aa, >N_9261... at 53.66%
387	41aa, >N_9273... at 53.66%
388	41aa, >N_9313... at 53.66%
389	41aa, >N_9315... at 53.66%
390	41aa, >N_9387... at 58.54%
391	41aa, >N_9409... at 53.66%
392	41aa, >N_9418... at 56.10%
393	41aa, >N_9431... at 51.22%
394	41aa, >N_9434... at 51.22%
395	41aa, >N_9458... at 51.22%
396	41aa, >N_9464... at 53.66%
397	41aa, >N_9494... at 56.10%
398	41aa, >N_9539... at 63.41%
399	41aa, >N_9713... at 53.66%
400	41aa, >N_9717... at 53.66%
401	41aa, >N_9740... at 51.22%
402	41aa, >N_9875... at 53.66%
403	41aa, >N_9892... at 63.41%
404	41aa, >N_9914... at 58.54%
405	41aa, >N_9984... at 53.66%
406	41aa, >N_10019... at 51.22%
407	41aa, >N_10061... at 51.22%
408	41aa, >N_10121... at 51.22%
409	41aa, >N_10198... at 51.22%
410	41aa, >N_10203... at 53.66%
411	41aa, >N_10222... at 53.66%
412	41aa, >N_10239... at 56.10%
413	41aa, >N_10252... at 53.66%
414	41aa, >N_10281... at 56.10%
415	41aa, >N_10314... at 56.10%
416	41aa, >N_10339... at 51.22%
417	41aa, >N_10349... at 58.54%
418	41aa, >N_10369... at 51.22%
419	41aa, >N_10374... at 51.22%
420	41aa, >N_10375... at 51.22%
421	41aa, >N_10385... at 58.54%
422	41aa, >N_10410... at 51.22%
423	41aa, >N_10452... at 53.66%
424	41aa, >N_10542... at 60.98%
425	41aa, >N_10576... at 53.66%
426	41aa, >N_10588... at 51.22%
427	41aa, >N_10600... at 56.10%
428	41aa, >N_10670... at 56.10%
429	41aa, >N_10707... at 51.22%
430	41aa, >N_10713... at 56.10%
431	41aa, >N_10727... at 56.10%
432	41aa, >N_10735... at 51.22%
433	41aa, >N_10749... at 51.22%
434	41aa, >N_10779... at 53.66%
435	41aa, >N_10810... at 51.22%
436	41aa, >N_10829... at 51.22%
437	41aa, >N_10872... at 58.54%
438	41aa, >N_10896... at 56.10%
439	41aa, >N_10918... at 56.10%
440	41aa, >N_10936... at 53.66%
441	41aa, >N_10949... at 51.22%
442	41aa, >N_10958... at 51.22%
443	41aa, >N_10962... at 53.66%
444	41aa, >N_10976... at 53.66%
445	41aa, >N_10990... at 53.66%
446	41aa, >N_11016... at 53.66%
447	41aa, >N_11019... at 56.10%
448	41aa, >N_11021... at 51.22%
449	41aa, >N_11037... at 51.22%
450	41aa, >N_11044... at 56.10%
451	41aa, >N_11116... at 53.66%
452	41aa, >N_11124... at 51.22%
453	41aa, >N_11131... at 53.66%
454	41aa, >N_11145... at 53.66%
455	41aa, >N_11146... at 51.22%
456	41aa, >N_11152... at 53.66%
457	41aa, >N_11213... at 51.22%
458	41aa, >N_11231... at 53.66%
459	41aa, >N_11239... at 51.22%
460	41aa, >N_11271... at 56.10%
461	41aa, >N_11286... at 51.22%
462	41aa, >N_11339... at 53.66%
463	41aa, >N_11358... at 51.22%
464	41aa, >N_11398... at 51.22%
465	41aa, >N_11409... at 51.22%
466	41aa, >N_11478... at 53.66%
467	41aa, >N_11526... at 51.22%
468	41aa, >N_11537... at 51.22%
469	41aa, >N_11544... at 53.66%
470	41aa, >N_11585... at 51.22%
471	41aa, >N_11588... at 51.22%
472	41aa, >N_11614... at 51.22%
473	41aa, >N_11624... at 51.22%
474	41aa, >N_11651... at 53.66%
475	41aa, >N_11699... at 51.22%
476	41aa, >N_11723... at 63.41%
477	41aa, >N_11776... at 51.22%
478	41aa, >N_11814... at 53.66%
479	41aa, >N_11827... at 51.22%
480	41aa, >N_11859... at 51.22%
481	41aa, >N_11862... at 56.10%
482	41aa, >N_11868... at 51.22%
483	41aa, >N_11891... at 56.10%
484	41aa, >N_11916... at 51.22%
485	41aa, >N_11940... at 58.54%
486	41aa, >N_11989... at 53.66%
487	41aa, >N_11994... at 51.22%
488	41aa, >N_12030... at 65.85%
489	41aa, >N_12039... at 53.66%
490	41aa, >N_12064... at 53.66%
491	41aa, >N_12126... at 51.22%
492	41aa, >N_12144... at 51.22%
493	41aa, >N_12173... at 51.22%
494	41aa, >N_12258... at 53.66%
495	41aa, >N_12335... at 51.22%
496	41aa, >N_12433... at 56.10%
497	41aa, >N_12442... at 53.66%
498	41aa, >N_12455... at 51.22%
499	41aa, >N_12465... at 53.66%
500	41aa, >N_12478... at 51.22%
501	41aa, >N_12523... at 51.22%
502	41aa, >N_12529... at 51.22%
503	41aa, >N_12530... at 60.98%
504	41aa, >N_12595... at 51.22%
505	41aa, >N_12598... at 60.98%
506	41aa, >N_12637... at 58.54%
507	41aa, >N_12647... at 51.22%
508	41aa, >N_12649... at 53.66%
509	41aa, >N_12704... at 51.22%
510	41aa, >N_12754... at 53.66%
511	41aa, >N_12758... at 51.22%
512	41aa, >N_12773... at 51.22%
513	41aa, >N_12822... at 53.66%
514	41aa, >N_12825... at 51.22%
515	41aa, >N_12829... at 56.10%
516	41aa, >N_12847... at 53.66%
517	41aa, >N_12850... at 51.22%
518	41aa, >N_12860... at 53.66%
519	41aa, >N_12878... at 53.66%
520	41aa, >N_12899... at 51.22%
521	41aa, >N_12949... at 53.66%
522	41aa, >N_12979... at 51.22%
523	41aa, >N_12981... at 53.66%
524	41aa, >N_13018... at 56.10%
525	41aa, >N_13019... at 53.66%
526	41aa, >N_13042... at 53.66%
527	41aa, >N_13045... at 51.22%
528	41aa, >N_13051... at 51.22%
529	41aa, >N_13073... at 51.22%
530	41aa, >N_13104... at 53.66%
531	41aa, >N_13109... at 51.22%
532	41aa, >N_13110... at 56.10%
533	41aa, >N_13116... at 51.22%
534	41aa, >N_13122... at 53.66%
535	41aa, >N_13126... at 51.22%
536	41aa, >N_13155... at 51.22%
537	41aa, >N_13166... at 51.22%
538	41aa, >N_13204... at 58.54%
539	41aa, >N_13230... at 51.22%
540	41aa, >N_13253... at 51.22%
541	41aa, >N_13304... at 53.66%
542	41aa, >N_13337... at 53.66%
543	41aa, >N_13366... at 51.22%
544	41aa, >N_13394... at 53.66%
545	41aa, >N_13395... at 56.10%
546	41aa, >N_13417... at 53.66%
547	41aa, >N_13477... at 51.22%
548	41aa, >N_13506... at 58.54%
549	41aa, >N_13525... at 51.22%
550	41aa, >N_13526... at 51.22%
551	41aa, >N_13541... at 60.98%
552	41aa, >N_13575... at 56.10%
553	41aa, >N_13576... at 53.66%
554	41aa, >N_13593... at 53.66%
555	41aa, >N_13628... at 51.22%
556	41aa, >N_13642... at 53.66%
557	41aa, >N_13645... at 56.10%
558	41aa, >N_13661... at 51.22%
559	41aa, >N_13683... at 53.66%
560	41aa, >N_13694... at 51.22%
561	41aa, >N_13715... at 56.10%
562	41aa, >N_13724... at 53.66%
563	41aa, >N_13725... at 51.22%
564	41aa, >N_13730... at 60.98%
565	41aa, >N_13806... at 51.22%
566	41aa, >N_13810... at 51.22%
567	41aa, >N_13855... at 56.10%
568	41aa, >N_13889... at 51.22%
569	41aa, >N_13949... at 60.98%
570	41aa, >N_13988... at 51.22%
571	41aa, >N_13990... at 51.22%
572	41aa, >N_14001... at 51.22%
573	41aa, >N_14002... at 51.22%
574	41aa, >N_14007... at 51.22%
575	41aa, >N_14033... at 51.22%
576	41aa, >N_14035... at 51.22%
577	41aa, >N_14071... at 58.54%
578	41aa, >N_14072... at 53.66%
579	41aa, >N_14085... at 58.54%
580	41aa, >N_14174... at 58.54%
581	41aa, >N_14184... at 53.66%
582	41aa, >N_14271... at 51.22%
583	41aa, >N_14315... at 53.66%
584	41aa, >N_14337... at 58.54%
585	41aa, >N_14349... at 53.66%
586	41aa, >N_14385... at 51.22%
587	41aa, >N_14466... at 58.54%
588	41aa, >N_14478... at 53.66%
589	41aa, >N_14495... at 56.10%
590	41aa, >N_14512... at 51.22%
591	41aa, >N_14584... at 53.66%
592	41aa, >N_14611... at 56.10%
593	41aa, >N_14621... at 63.41%
594	41aa, >N_14651... at 53.66%
595	41aa, >N_14665... at 51.22%
596	41aa, >N_14698... at 51.22%
597	41aa, >N_14706... at 51.22%
598	41aa, >N_14707... at 56.10%
599	41aa, >N_14718... at 51.22%
600	41aa, >N_14748... at 53.66%
601	41aa, >N_14759... at 51.22%
602	41aa, >N_14795... at 51.22%
603	41aa, >N_14836... at 51.22%
604	41aa, >N_14918... at 51.22%
605	41aa, >N_14920... at 53.66%
606	41aa, >N_14927... at 51.22%
607	41aa, >N_14928... at 58.54%
608	41aa, >N_14929... at 58.54%
609	41aa, >N_14930... at 53.66%
610	41aa, >N_14945... at 53.66%
611	41aa, >N_14966... at 51.22%
612	41aa, >N_14990... at 51.22%
613	41aa, >N_15005... at 51.22%
614	41aa, >N_15016... at 51.22%
615	41aa, >N_15024... at 56.10%
616	41aa, >N_15031... at 51.22%
617	41aa, >N_15067... at 51.22%
618	41aa, >N_15188... at 58.54%
619	41aa, >N_15223... at 51.22%
620	41aa, >N_15225... at 51.22%
621	41aa, >N_15236... at 56.10%
622	41aa, >N_15245... at 53.66%
623	41aa, >N_15249... at 51.22%
624	41aa, >N_15250... at 51.22%
625	41aa, >N_15296... at 53.66%
626	41aa, >N_15298... at 51.22%
627	41aa, >N_15334... at 51.22%
628	41aa, >N_15357... at 51.22%
629	41aa, >N_15395... at 51.22%
630	41aa, >N_15426... at 51.22%
631	41aa, >N_15427... at 53.66%
632	41aa, >N_15511... at 51.22%
633	41aa, >N_15512... at 53.66%
634	41aa, >N_15549... at 56.10%
635	41aa, >N_15603... at 51.22%
636	41aa, >N_15624... at 53.66%
637	41aa, >N_15662... at 53.66%
638	41aa, >N_15664... at 51.22%
639	41aa, >N_15678... at 51.22%
640	41aa, >N_15694... at 56.10%
641	41aa, >N_15754... at 51.22%
642	41aa, >N_15815... at 51.22%
643	41aa, >N_15816... at 51.22%
644	41aa, >N_15817... at 53.66%
645	41aa, >N_15818... at 56.10%
646	41aa, >N_15829... at 56.10%
647	41aa, >N_15830... at 51.22%
648	41aa, >N_15838... at 51.22%
649	41aa, >N_15861... at 51.22%
650	41aa, >N_15870... at 53.66%
651	41aa, >N_15902... at 53.66%
652	41aa, >N_15908... at 53.66%
653	41aa, >N_15948... at 53.66%
654	41aa, >N_15994... at 51.22%
655	41aa, >N_16013... at 53.66%
656	41aa, >N_16032... at 56.10%
657	41aa, >N_16199... at 51.22%
658	41aa, >N_16219... at 51.22%
659	41aa, >N_16245... at 51.22%
660	41aa, >N_16269... at 58.54%
661	41aa, >N_16319... at 51.22%
662	41aa, >N_16326... at 53.66%
663	41aa, >N_16337... at 51.22%
664	41aa, >N_16376... at 51.22%
665	41aa, >N_16417... at 53.66%
666	41aa, >N_16428... at 53.66%
667	41aa, >N_16429... at 51.22%
668	41aa, >N_16487... at 53.66%
669	41aa, >N_16497... at 58.54%
670	41aa, >N_16504... at 51.22%
671	41aa, >N_16505... at 51.22%
672	41aa, >N_16554... at 51.22%
673	41aa, >N_16573... at 51.22%
674	41aa, >N_16581... at 56.10%
675	41aa, >N_16596... at 53.66%
676	41aa, >N_16605... at 53.66%
677	41aa, >N_16651... at 53.66%
678	41aa, >N_16652... at 51.22%
679	41aa, >N_16733... at 51.22%
680	41aa, >N_16773... at 56.10%
681	41aa, >N_16779... at 56.10%
682	41aa, >N_16790... at 53.66%
683	41aa, >N_16827... at 53.66%
684	41aa, >N_16833... at 51.22%
685	41aa, >N_16854... at 53.66%
686	41aa, >N_16892... at 51.22%
687	41aa, >N_16933... at 53.66%
688	41aa, >N_16938... at 51.22%
689	41aa, >N_16948... at 53.66%
690	41aa, >N_16963... at 58.54%
691	41aa, >N_17001... at 51.22%
692	41aa, >N_17029... at 56.10%
693	41aa, >N_17056... at 53.66%
694	41aa, >N_17092... at 51.22%
695	41aa, >N_17093... at 56.10%
696	41aa, >N_17094... at 60.98%
697	41aa, >N_17097... at 58.54%
698	41aa, >N_17133... at 51.22%
699	41aa, >N_17135... at 51.22%
700	41aa, >N_17156... at 51.22%
701	41aa, >N_17179... at 53.66%
702	41aa, >N_17211... at 51.22%
703	41aa, >N_17224... at 53.66%
704	41aa, >N_17230... at 53.66%
705	41aa, >N_17265... at 51.22%
706	41aa, >N_17267... at 53.66%
707	41aa, >N_17285... at 53.66%
708	41aa, >N_17300... at 51.22%
709	41aa, >N_17313... at 51.22%
710	41aa, >N_17321... at 58.54%
711	41aa, >N_17341... at 51.22%
712	41aa, >N_17434... at 53.66%
713	41aa, >N_17464... at 53.66%
714	41aa, >N_17473... at 53.66%
715	41aa, >N_17483... at 51.22%
716	41aa, >N_17528... at 51.22%
717	41aa, >N_17536... at 56.10%
718	41aa, >N_17557... at 56.10%
719	41aa, >N_17583... at 53.66%
720	41aa, >N_17592... at 53.66%
721	41aa, >N_17604... at 51.22%
722	41aa, >N_17620... at 51.22%
723	41aa, >N_17679... at 53.66%
724	41aa, >N_17685... at 58.54%
725	41aa, >N_17689... at 51.22%
726	41aa, >N_17749... at 58.54%
727	41aa, >N_17750... at 51.22%
728	41aa, >N_17899... at 51.22%
729	41aa, >N_17935... at 53.66%
730	41aa, >N_17975... at 56.10%
731	41aa, >N_18006... at 51.22%
732	41aa, >N_18007... at 56.10%
733	41aa, >N_18025... at 51.22%
734	41aa, >N_18037... at 51.22%
735	41aa, >N_18072... at 51.22%
736	41aa, >N_18110... at 53.66%
737	41aa, >N_18111... at 51.22%
738	41aa, >N_18117... at 51.22%
739	41aa, >N_18129... at 53.66%
740	41aa, >N_18140... at 53.66%
741	41aa, >N_18149... at 51.22%
742	41aa, >N_18182... at 58.54%
743	41aa, >N_18197... at 51.22%
744	41aa, >N_18221... at 51.22%
745	41aa, >N_18222... at 53.66%
746	41aa, >N_18232... at 51.22%
747	41aa, >N_18263... at 53.66%
748	41aa, >N_18302... at 53.66%
749	41aa, >N_18311... at 53.66%
750	41aa, >N_18325... at 58.54%
751	41aa, >N_18328... at 53.66%
752	41aa, >N_18333... at 51.22%
753	41aa, >N_18359... at 51.22%
754	41aa, >N_18375... at 56.10%
755	41aa, >N_18388... at 56.10%
756	41aa, >N_18389... at 53.66%
757	41aa, >N_18401... at 56.10%
758	41aa, >N_18509... at 51.22%
759	41aa, >N_18543... at 51.22%
760	41aa, >N_18571... at 51.22%
761	41aa, >N_18581... at 51.22%
762	41aa, >N_18596... at 53.66%
763	41aa, >N_18606... at 56.10%
764	41aa, >N_18609... at 60.98%
765	41aa, >N_18639... at 51.22%
766	41aa, >N_18764... at 51.22%
767	41aa, >N_18817... at 58.54%
768	41aa, >N_18917... at 51.22%
769	41aa, >N_18980... at 63.41%
770	41aa, >N_18988... at 53.66%
771	41aa, >N_18989... at 56.10%
772	41aa, >N_19065... at 51.22%
773	41aa, >N_19124... at 60.98%
774	41aa, >N_19275... at 51.22%
775	41aa, >N_19299... at 51.22%
776	41aa, >N_19300... at 51.22%
777	41aa, >N_19307... at 56.10%
778	41aa, >N_19317... at 56.10%
779	41aa, >N_19324... at 53.66%
780	41aa, >N_19338... at 53.66%
781	41aa, >N_19351... at 53.66%
782	41aa, >N_19359... at 53.66%
783	41aa, >N_19376... at 53.66%
784	41aa, >N_19432... at 51.22%
785	41aa, >N_19443... at 56.10%
786	41aa, >N_19454... at 51.22%
787	41aa, >N_19465... at 56.10%
788	41aa, >N_19474... at 51.22%
789	41aa, >N_19492... at 53.66%
790	41aa, >N_19495... at 53.66%
791	41aa, >N_19496... at 51.22%
792	41aa, >N_19505... at 53.66%
793	41aa, >N_19510... at 53.66%
794	41aa, >N_19547... at 56.10%
795	41aa, >N_19599... at 51.22%
796	41aa, >N_19668... at 56.10%
797	41aa, >N_19673... at 51.22%
798	41aa, >N_19683... at 51.22%
799	41aa, >N_19687... at 51.22%
800	41aa, >N_19689... at 56.10%
801	41aa, >N_19702... at 51.22%
802	41aa, >N_19721... at 51.22%
803	41aa, >N_19761... at 51.22%
804	41aa, >N_19794... at 56.10%
805	41aa, >N_19852... at 51.22%
806	41aa, >N_19888... at 51.22%
807	41aa, >N_19937... at 51.22%
808	41aa, >N_19987... at 51.22%
809	41aa, >N_20061... at 53.66%
810	41aa, >N_20122... at 51.22%
811	41aa, >N_20129... at 51.22%
812	41aa, >N_20130... at 51.22%
813	41aa, >N_20135... at 53.66%
814	41aa, >N_20172... at 58.54%
815	41aa, >N_20177... at 56.10%
816	41aa, >N_20185... at 51.22%
817	41aa, >N_20220... at 53.66%
818	41aa, >N_20262... at 51.22%
819	41aa, >N_20277... at 60.98%
820	41aa, >N_20330... at 51.22%
821	41aa, >N_20351... at 53.66%
822	41aa, >N_20367... at 58.54%
823	41aa, >N_20370... at 53.66%
824	41aa, >N_20421... at 56.10%
825	41aa, >N_20459... at 51.22%
826	41aa, >N_20475... at 53.66%
827	41aa, >N_20519... at 56.10%
828	41aa, >N_20531... at 51.22%
829	41aa, >N_20542... at 51.22%
830	41aa, >N_20556... at 56.10%
831	41aa, >N_20659... at 51.22%
832	41aa, >N_20663... at 51.22%
833	41aa, >N_20669... at 51.22%
834	41aa, >N_20727... at 51.22%
835	41aa, >N_20746... at 51.22%
836	41aa, >N_20750... at 56.10%
837	41aa, >N_20776... at 51.22%
838	41aa, >N_20778... at 51.22%
839	41aa, >N_20800... at 53.66%
840	41aa, >N_20801... at 53.66%
841	41aa, >N_20812... at 53.66%
842	41aa, >N_20825... at 51.22%
843	41aa, >N_20883... at 56.10%
844	41aa, >N_20891... at 51.22%
845	41aa, >N_20934... at 51.22%
846	41aa, >N_20959... at 53.66%
847	41aa, >N_20971... at 53.66%
848	41aa, >N_21005... at 56.10%
849	41aa, >N_21017... at 51.22%
850	41aa, >N_21027... at 51.22%
851	41aa, >N_21030... at 51.22%
852	41aa, >N_21040... at 51.22%
853	41aa, >N_21043... at 51.22%
854	41aa, >N_21045... at 51.22%
855	41aa, >N_21075... at 56.10%
856	41aa, >N_21116... at 53.66%
857	41aa, >N_21117... at 56.10%
858	41aa, >N_21130... at 58.54%
859	41aa, >N_21199... at 53.66%
860	41aa, >N_21242... at 51.22%
861	41aa, >N_21268... at 51.22%
862	41aa, >N_21283... at 51.22%
863	41aa, >N_21288... at 56.10%
864	41aa, >N_21366... at 51.22%
865	41aa, >N_21389... at 60.98%
866	41aa, >N_21410... at 56.10%
867	41aa, >N_21425... at 53.66%
868	41aa, >N_21432... at 51.22%
869	41aa, >N_21478... at 53.66%
870	41aa, >N_21481... at 56.10%
871	41aa, >N_21529... at 51.22%
872	41aa, >N_21550... at 51.22%
873	41aa, >N_21602... at 51.22%
874	41aa, >N_21619... at 51.22%
875	41aa, >N_21620... at 53.66%
876	41aa, >N_21641... at 51.22%
877	41aa, >N_21666... at 53.66%
878	41aa, >N_21676... at 53.66%
879	41aa, >N_21679... at 51.22%
880	41aa, >N_21681... at 51.22%
881	41aa, >N_21688... at 58.54%
882	41aa, >N_21699... at 51.22%
883	41aa, >N_21798... at 53.66%
884	41aa, >N_21802... at 51.22%
885	41aa, >N_21852... at 53.66%
886	41aa, >N_21903... at 51.22%
887	41aa, >N_21948... at 53.66%
888	41aa, >N_21969... at 53.66%
889	41aa, >N_21983... at 51.22%
890	41aa, >N_21998... at 56.10%
891	41aa, >N_22019... at 51.22%
892	41aa, >N_22034... at 51.22%
893	41aa, >N_22040... at 53.66%
894	41aa, >N_22053... at 51.22%
895	41aa, >N_22078... at 51.22%
896	41aa, >N_22092... at 51.22%
897	41aa, >N_22118... at 51.22%
898	41aa, >N_22188... at 51.22%
899	41aa, >N_22194... at 56.10%
900	41aa, >N_22221... at 51.22%
901	41aa, >N_22233... at 51.22%
902	41aa, >N_22239... at 53.66%
903	41aa, >N_22240... at 53.66%
904	41aa, >N_22249... at 51.22%
905	41aa, >N_22252... at 53.66%
906	41aa, >N_22255... at 56.10%
907	41aa, >N_22266... at 53.66%
908	41aa, >N_22287... at 51.22%
909	41aa, >N_22291... at 51.22%
910	41aa, >N_22292... at 51.22%
911	41aa, >N_22332... at 51.22%
912	41aa, >N_22348... at 51.22%
913	41aa, >N_22370... at 51.22%
914	41aa, >N_22371... at 51.22%
915	41aa, >N_22388... at 58.54%
916	41aa, >N_22402... at 51.22%
917	41aa, >N_22421... at 51.22%
918	41aa, >N_22429... at 56.10%
919	41aa, >N_22446... at 53.66%
920	41aa, >N_22494... at 51.22%
921	41aa, >N_22523... at 51.22%
922	41aa, >N_22592... at 53.66%
923	41aa, >N_22599... at 56.10%
924	41aa, >N_22681... at 53.66%
925	41aa, >N_22695... at 51.22%
926	41aa, >N_22703... at 51.22%
927	41aa, >N_22710... at 53.66%
928	41aa, >N_22717... at 58.54%
929	41aa, >N_22873... at 53.66%
930	41aa, >N_22974... at 53.66%
931	41aa, >N_22975... at 56.10%
932	41aa, >N_22985... at 51.22%
933	41aa, >N_22989... at 51.22%
934	41aa, >N_23014... at 56.10%
935	41aa, >N_23026... at 51.22%
936	41aa, >N_23040... at 51.22%
937	41aa, >N_23054... at 56.10%
938	41aa, >N_23153... at 51.22%
939	41aa, >N_23174... at 51.22%
940	41aa, >N_23175... at 53.66%
941	41aa, >N_23241... at 58.54%
942	41aa, >N_23259... at 53.66%
943	41aa, >N_23269... at 56.10%
944	41aa, >N_23281... at 51.22%
945	41aa, >N_23282... at 56.10%
946	41aa, >N_23285... at 51.22%
947	41aa, >N_23372... at 53.66%
948	41aa, >N_23385... at 51.22%
949	41aa, >N_23414... at 53.66%
950	41aa, >N_23439... at 56.10%
951	41aa, >N_23443... at 51.22%
952	41aa, >N_23473... at 58.54%
953	41aa, >N_23479... at 51.22%
954	41aa, >N_23483... at 51.22%
955	41aa, >N_23487... at 53.66%
956	41aa, >N_23491... at 51.22%
957	41aa, >N_23512... at 51.22%
958	41aa, >N_23531... at 56.10%
959	41aa, >N_23545... at 53.66%
960	41aa, >N_23568... at 58.54%
961	41aa, >N_23653... at 51.22%
962	41aa, >N_23714... at 51.22%
963	41aa, >N_23727... at 51.22%
964	41aa, >N_23737... at 51.22%
965	41aa, >N_23753... at 53.66%
966	41aa, >N_23755... at 51.22%
967	41aa, >N_23796... at 56.10%
968	41aa, >N_23807... at 51.22%
969	41aa, >N_23813... at 53.66%
970	41aa, >N_23842... at 51.22%
971	41aa, >N_23853... at 53.66%
972	41aa, >N_23899... at 51.22%
973	41aa, >N_23908... at 58.54%
974	41aa, >N_23927... at 51.22%
975	41aa, >N_23975... at 53.66%
976	41aa, >N_23976... at 51.22%
977	41aa, >N_23980... at 53.66%
978	41aa, >N_24025... at 56.10%
979	41aa, >N_24093... at 51.22%
980	41aa, >N_24102... at 56.10%
981	41aa, >N_24134... at 51.22%
982	41aa, >N_24139... at 63.41%
983	41aa, >N_24154... at 56.10%
984	41aa, >N_24159... at 56.10%
985	41aa, >N_24173... at 51.22%
986	41aa, >N_24180... at 53.66%
987	41aa, >N_24189... at 53.66%
988	41aa, >N_24204... at 56.10%
989	41aa, >N_24319... at 56.10%
990	41aa, >N_24332... at 56.10%
991	41aa, >N_24345... at 51.22%
992	41aa, >N_24350... at 56.10%
993	41aa, >N_24378... at 58.54%
994	41aa, >N_24421... at 51.22%
995	41aa, >N_24430... at 51.22%
996	41aa, >N_24447... at 53.66%
997	41aa, >N_24487... at 56.10%
998	41aa, >N_24537... at 51.22%
999	41aa, >N_24596... at 53.66%
1000	41aa, >N_24604... at 51.22%
1001	41aa, >N_24616... at 56.10%
1002	41aa, >N_24623... at 51.22%
1003	41aa, >N_24631... at 51.22%
1004	41aa, >N_24661... at 60.98%
1005	41aa, >N_24666... at 53.66%
1006	41aa, >N_24667... at 53.66%
1007	41aa, >N_24669... at 51.22%
1008	41aa, >N_24670... at 51.22%
1009	41aa, >N_24736... at 58.54%
1010	41aa, >N_24738... at 58.54%
1011	41aa, >N_24741... at 51.22%
1012	41aa, >N_24784... at 53.66%
1013	41aa, >N_24791... at 51.22%
1014	41aa, >N_24828... at 56.10%
1015	41aa, >N_24852... at 56.10%
1016	41aa, >N_24854... at 58.54%
1017	41aa, >N_24865... at 51.22%
1018	41aa, >N_24881... at 65.85%
1019	41aa, >N_24923... at 51.22%
1020	41aa, >N_24931... at 53.66%
1021	41aa, >N_24933... at 51.22%
1022	41aa, >N_24984... at 51.22%
1023	41aa, >N_25026... at 51.22%
1024	41aa, >N_25031... at 53.66%
1025	41aa, >N_25087... at 51.22%
1026	41aa, >N_25090... at 51.22%
1027	41aa, >N_25097... at 53.66%
1028	41aa, >N_25269... at 51.22%
1029	41aa, >N_25342... at 51.22%
1030	41aa, >N_25356... at 56.10%
1031	41aa, >N_25373... at 51.22%
1032	41aa, >N_25380... at 58.54%
1033	41aa, >N_25386... at 51.22%
1034	41aa, >N_25418... at 53.66%
1035	41aa, >N_25423... at 51.22%
1036	41aa, >N_25456... at 51.22%
1037	41aa, >N_25484... at 51.22%
1038	41aa, >N_25510... at 56.10%
1039	41aa, >N_25518... at 53.66%
1040	41aa, >N_25529... at 56.10%
1041	41aa, >N_25546... at 51.22%
1042	41aa, >N_25553... at 56.10%
[truncated: 53,803 more rows]
