# Supplementary material for: EnDeep4mC predicts DNA N4-methylcytosine sites using a dual-adaptive feature encoding framework in deep ensembles
Source: Genome Res. 2026 Mar;36(3):589–99. doi: 10.1101/gr.280977.125 (PMC12951953; doi:10.1101/gr.280977.125)
Supplement: Supplement 1 [file Supplemental_Code.zip › Supplemental_Code/EnDeep4mC-main/data/4mC/4mC_C.elegans2/train_pos.txt]

>P_1
GTTTTTGGCAAAACTATTGTCTAAACAGATATTCGTGTTTT
>P_2
TGATTTTCGTAAATTTATTCCTATTTATTAATAAAAACAAA
>P_3
TGATCCGTTCTATCTCCAGACGATTTTCCTAGTCTCCAGTC
>P_4
TTGTATCAGTTAGTTTTTTTCAATATACTTCACACAGTTCA
>P_5
CCTCAACACACCGGATTCACCAATAATTGATTTAAATATCG
>P_6
TTATTAAATTTTCAATTTTCCTTTTTATTGAAAAAATCGGG
>P_7
TCCAATTCGTGGATGTTTTCCAATATATTGATCACTTTTCG
>P_8
ACATATAGGGGTTTTCAAACCCCGATTTTGAAAGTATAGGC
>P_9
GACCTTTTAGAAAGTTGTTGCAATATAGGTTTGCTATGAAA
>P_10
TACCACTGGAGAAACTTAATCGGTGTGCTCATTTTCTACCT
>P_11
TTTTCTAGGCCATCATTATGCTATCTAGAAAAAAGCTTCGG
>P_12
GCTCGCCGCGCCAGCCGGCACAGTAAGATTTAAAATCAGGT
>P_13
AAAATTATTTTAAAAAATTTCGAGAAATTCAAAAATCGAAC
>P_14
CCGACATATCGGCGTCGAAACGATTTATTGAAGGACTGAAG
>P_15
AAAAATACAGTTGCCGGTCTCGGTATGGCAATATTTTTGTT
>P_16
CGAATTTAACAAAAATATTGCCATACCGAGACCGGCAACTG
>P_17
ACGAAGGTCGCCTTCTGGCGCCCGCATGGAAATCCTACGAA
>P_18
TCCATGTAGGCGTTAAAGCGCCCTGTCTCTCACCCCAATCC
>P_19
AAAGAAAAACGGAAAAAATCCGTTAACATTCAGCATTTTAA
>P_20
GAAATTTGGTTCAAAATTCGCAGTATTCCAATTTTCAAACA
>P_21
CCAAATTTTTGCCTTTTCTCCGTGAGTGGACGAGAAAAAGG
>P_22
GTCTGACCTTAAGGCGACCTCCGTCATCATCTCTAAGTGCA
>P_23
TCGGATAAAACTATTTTTCACTATTTGCTGGATTTTGTTGT
>P_24
CTCCGCACTCCGTAGATTTCCATCCGCGCTATTTTTTTACT
>P_25
GAATTTTACTTTAAAATGTGCTATCTAATCCTAAATGCCGA
>P_26
AAAAAAATTTTTTTGAAAATCTGTAATTCGAAAATTCAAGA
>P_27
GATCTGGCACCGTGCCAACGCATTAAATGCAATTTTTCTGA
>P_28
CAATTATTTTTCAAAATTTTCACTAACTATAAGAAATTAGA
>P_29
AAAATCTAATTTTTAAGACGCGTAAACGTTGAGCTCATTTA
>P_30
TGAGCTCATTTATAAAAATTCGGCAAACCGGCAATTTGCCG
>P_31
GGCAATTTGCCGAAAAATTTCGGAAAATTGTCGGTTTGCAC
>P_32
ACAGTTTTAAATGTTTCCGTCTTATTAATAACAAAATTCGA
>P_33
TATCCGTATACATAAATTTTCATGTCTGAAAGAAAATTCAA
>P_34
TTTAGCACTGTAGCGCTTTGCCCTCGCAGCACTTCGCAGCC
>P_35
GAATATATAGATTTTTTGTTCATGATATTCAAGAAAAAGCG
>P_36
CACTTTTTATATTATTCATTCATTTTATCAACAATTCGCAT
>P_37
CCAGATTTTTTAAAAAGATCCTAAAATATGAATAAAAGCAT
>P_38
CAAAAATCAACCGGGTGAGCCACGAAAAGGCGAAAAACGTC
>P_39
GTTTTTCAAAAGAGAATTTCCGGTTTAAACAGAAGAAAGGA
>P_40
ACATATTATTATAATTTTTCCCCTAATATTTGACATTCAGG
>P_41
ATTGTCTACTCAATTTTTCGCTGCATTTTTTCACAAAACAC
>P_42
TACCCAATTTTAAAGATTTTCTTGAATTTTAAAATTTCTTT
>P_43
TTCAAATTCTTGAGAAAAACCTAACATCGTTGTTATACGTT
>P_44
GCCTGCCAATATTTTCGCGCCAGTAAATAGGAATTCTCATG
>P_45
TCACATGTAAACACCCAACTCTACATGTTCATATGACAGGA
>P_46
CAGCTGGTAGCGCCAGCCGACAGTCTACTGCAGTACTGCAG
>P_47
CCAAAAATTAGGTTTTTCCTCATTTTACCACAATTAATCTC
>P_48
CTCTTTTTTCACCCCCCCCCCCCCCTCCCCCCCCCCCTCTG
>P_49
ATAATTTTTTAAATTTATTGCATCAGAGTGGCCGAGTTTTC
>P_50
GTTGTCCAGCAGGAGATTGCCAATGGAGCGCGAAAAATGCA
>P_51
TGTTAAAGTGAAATAGTTTTCATACTACTTGTCATCATTTA
>P_52
ACCCTTGGTGCCAACACCTGCCTACTAGTCAATCTAGGCAT
>P_53
ATCACGGGAACGGGACGTCCCGGTGTCCCGTTTTTGTCATT
>P_54
TCTACGTGAGAGCCATTAGACATACTCGCATTGTTTGCACG
>P_55
TACTGTAATTTTTTTGCAAACGTGCTCCATCGAACAGTAAA
>P_56
TGATAAAACATTAGATTGCGCCCGCTCTCTCTCTCTCTCTC
>P_57
TCAGACAATTTCATTTTCCACATCCTATATATATTTTGGTT
>P_58
AGACCTAACACGTTCAAAATCTAACATGATAACCAGCAAAT
>P_59
TTTGAAGGACATAAGAAAGGCTGTGTTACTGATTTCGACCA
>P_60
GACCTGTTGCCGGCCCGCGGCGGCTTAGTGTCAACTTGACA
>P_61
ACTAACAGACGGAACGACTCCGGTTTAGTTCAAAAAATTCT
>P_62
AAAACCATTATTAAAAATGCCGATTTTCATAAATTTCTTTC
>P_63
AATTTTTGCCTAAAAAACGGCGATTTTTCACTAGCTTTTCA
>P_64
AAATAGTTTAAAAAAATCGACAGTTTGGTAATTTTTCAGTC
>P_65
AAAATTTTCAATCAAAAATTCGGCCTTTCAAAAATTGTTGA
>P_66
AAAATTTAGAAGGGGCGGATCCTACTAGGCCACGCGCCAAA
>P_67
GATGGGTGCCTGAGCCCCGCCTAGAACCATATATTTTTAGA
>P_68
TGACCCATGCAAACAAAAAACTAACCCACTAATCAATACAT
>P_69
GCCCCATTGAACAGTGTGTGCGGTGGAGCGCAATCGCCAAC
>P_70
GTGCGGCATTCGGGATTTTTCGGCATAACGGCATTTTCGGC
>P_71
AAAAAACAAGAAAAAGTGCGCGAGGGAATTGCAAACCATCA
>P_72
CAAAAGGTCTTTGGGCAGAACATAATAATCAATTAATGACA
>P_73
ATCCACGGTATCCACCCGCACATCTTAGTGGAAACGAGATT
>P_74
CTGCATGTTTGCCTATGTCTCATACCTGCCTACCCACGTGC
>P_75
ATGCCAAACGGCAGTTGCCGCCTACCCCTGCATTTTTAGAC
>P_76
AACAGAAAATAGGCTTTTTCCTAAACTTTGAATCACCTTAC
>P_77
AAATGTATTTTCTGCAAATTCGGCAAATCGGGATGTGTACA
>P_78
GGTATTTGCCTAACAAAAAACATACTCAAATATTTGAATGT
>P_79
TTGACAAAAAAGAAAAATTCCTAGAAATTCCTAAAAATCCG
>P_80
TGCGGGTATTAACGTAAAAGCTAATTATCTGTTTTATCTTC
>P_81
GAAAACGGAGAAATAACCCCCTTTTTATCATTACGAACGAG
>P_82
TCTCTCACTATCTCTCACATCTATCTCTATCTCTCACAAGC
>P_83
CTTTCTGCGATGTGAACTCCCGTTACATGGTAACCACAATG
>P_84
AAAACCCAAACCAATAAACCCATAATACTATATAATTCGTG
>P_85
GAAAATTGTGGTTAGAGTTTCATGGCAGCTTCAGATCCCCT
>P_86
TTGGCAAATTTTAAATTTTGCCGTACACACTACAAATTGGA
>P_87
TGAAAGTTTGAAGCTATTTACAATAATCTTTAAAGGCGCAC
>P_88
ATTACATTACTCTTTAAAGGCGTACATGTCGTTTCGAGACC
>P_89
ATTTTGGTTTTTAAAAAAACCTAACCAATAGAATTTCCAGC
>P_90
TTGAGGGATTGGTTTTCAGTCATTTTCGATTAAAAAATTCA
>P_91
TAAAATTGTGGTATTGAGCTCGAAAATTATCAATTTTCTGG
>P_92
CAGACCCTCCTCCTGATTCGCATTACGGGCTCGATACCACG
>P_93
TGGAGTTTCTGCTGAAAATCCTATTTTCATGGGAATCGGGG
>P_94
GGAAAAATGCGTCATTATCTCGGTTTTCAGTCGGTTTCCAG
>P_95
AACTCTTCACAATATAAAATCATAACTGTTATCTTCACCTG
>P_96
TATCAATATTTAACAATATTCATATTATTTAAAGTATTGCT
>P_97
AAAATGTTTACCCTTGAAATCAGGGTTGTTGTTTGAAAAAA
>P_98
TACTTCATTTTCTTTCATAGCTTGAATATCAAAAATGGGAA
>P_99
ATTTTTTTTCAAGATTTTCCCATTTTTGATATTCAAGCTAT
>P_100
ATTTTTAATGAAAAAAATTCCATTTTTGAAAAATTTATGCG
>P_101
TCGTGGTGGGACCCAAAATACTATATACCACAAGGACATCT
>P_102
GTCTCGCCTAAGTCCAGTCCCCCACTAATGTCAAAAAAAAT
>P_103
GATCTTGTGCCGATAGAGCCCATGTTTCATTCATAACCTTG
>P_104
CTACCTGTCCAAAAGACGGTCGATCTTGTGCCGATAGAGCC
>P_105
ATTGAATTTTTTTTCGAAAACCTGATAGAAAAAAGAATAAA
>P_106
GCATTAGTATTTGCGAAAAACAAACCCGAAAATTCACTCTA
>P_107
CATTTTTCAGGGTAAAAATGCGGAATTTTTTTTTCGGTTAA
>P_108
TTCGAGATGTGCGCCGATGTCATACTGTATTTCGGATGGTT
>P_109
ATTAATTTGCAACGAATTTCCCTCAACAAAAAATGCTCAAA
>P_110
AAAATTCGCTGAAAAAGTCGCGGGACATTCCATTTTTATTT
>P_111
TAAAAAAATCTGGAATTTTCCGCTAAAATTTCTGGAATAAA
>P_112
GCTTCATTTTTCGAATTTTTCGGTTCAGTTTCGGGGCGAAA
>P_113
ATTTCGAACCTCTTTCACCACGGCAGGATAGAATCGAAGTC
>P_114
TACATTCCTGAAAAAATACGCATGGTCCAAAAGTCGACAAA
>P_115
AATATGGTTTTTACAAAATTCCCGAATGTCCAATATACAAA
>P_116
CTGTCTGGAAAATTGTAGCACTTAACAAAGAAGGCTTCAAC
>P_117
AGCGGAGGTCGCCTTAAAGGCAGGGTTTAACGCCTACATGC
>P_118
TAGTCCAGGGCTAGGACTTTCATGTTAGGCATGCGCGGTGT
>P_119
GCGAAAATGGAAAAAAAACTCGGCCATCAATTTTTTGTTGT
>P_120
TGTGTGCTCACTCGAAATTCCTTCAATGTGAATTTATTCGG
>P_121
TTTTTTTAATTGCCGGAGTTCATGTTATTAACTATGGGCTT
>P_122
TTGAAACCGTGGTGCCTCATCATTCTACCTTTAAAAACTCG
>P_123
CGAAATGAAAAAAACCGTGGCGGGACTAAAAAAGCATCAAA
>P_124
TCCAATTTTTTAAAAATTTTCCCTTGAGTGTTTTTTGCACT
>P_125
ATGGGCTTCCGACTTTTTCGCGTTCTCGTGTCCCTTCAACT
>P_126
ATTTTTACCTTGTTGAAAACCATATTAGCGTCCTTGTCAGT
>P_127
TCATCGTTTTTAACCGCAAACCTTATAAATAATCGATCGTT
>P_128
AAAAATTAATTTATATTAATCTTGACAAGAAAAGGATGGGA
>P_129
AATATTTTCCAGTCTTTGTACATATTCAGCATTTTCAACTG
>P_130
GTGATCGAAAGAATAGGAAGCGAGGATGACAAGTTCGAGGC
>P_131
ATATGGCACATTCGCAACGGCGCGAAAATCTGCATCTCGGT
>P_132
ACTTGTTATGTCCTATGTTTCATGCTAAATTAACGTATATT
>P_133
AGTTTCAAATTTGTCAAATTCCGTACGGTTGAAAACCCCCC
>P_134
TTGCGAAGCGGCGAAAAAATCGATAATTTTCCCTGACCAAT
>P_135
AATTCCCGTCCAGGAGAATTCGGCCGCCGCCACGTGGCACA
>P_136
ACCGAAAATTGCAGAAAATCCAGGAATTTTTTTTAATGACT
>P_137
GAAATGAAGAATTAAAAACGCGTCAAAAAGTTGAAAAATAG
>P_138
AAGTTACACAAACATCGATCCATTTCTAGAAAAAACGATGA
>P_139
TATTCTTTTTGAAAAATTTTCGATTTTTATGGGAATATATT
>P_140
AATTAAATTTTTTGACGACGCCCACTTTCAAAATTTTCCGA
>P_141
CGTCGATTTCGTTGAAAATTCGCTAATAAACGGGGATTAAA
>P_142
AAACGAAACAAAAATTCTTCCATATTACTCATCGTGCGTTG
>P_143
ATCTCGAAAACGTGATGCCTCAATCTTCTGCAGTTGCCGAA
>P_144
TTGAAGATTTAAACTTGTTTCTAAACAATCGAAAATTATCG
>P_145
GAAATTTTCTAAAATAATTTCCGGTAATTTTAAAAGAAATT
>P_146
TTGTTGCAAATCAGATTAATCATACTGGCGATGGACTGTCA
>P_147
TTGAGAAAAATAGTTTAAATCTTTATATTTCAGTTTGAAAT
>P_148
CTTTTTCGGATGCTGATTTCCGATCTTTAACGGTTTTCCTT
>P_149
GTGAAATATTCAGAAAAATTCCCTGATTTAATATTTCAGCT
>P_150
CGACTTGCGCCATTTGCGTGCAGTTCCAACAGACGAGGCCA
>P_151
TTATTTTTGTAGGTAGAAGGCAAGACAGTGAAGGCTCAAAT
>P_152
CCTCATATATTGATAAAATTCAATATAAAACTCCCAACTCC
>P_153
TTTCCCGTAATTCTGATACGCGTTTTTTATAGTTTTCGTGA
>P_154
TCAGGCCTAAAAGTAAATTTCAATCTAATATAAATTTATAA
>P_155
CTTTTGGGCGTTTCTGTACTCCTGGACGTATTTCTCAGCAC
>P_156
TAGAAATAAACAGGATGGAGCATAGTAGGGAACAGTGACTG
>P_157
TATTAACCTAAATGCTCTCACTTCATAGGGAATTAGCTTGC
>P_158
CGATTTTTGATCAATTTTTTCAGTAAAAAATCAATATTTTA
>P_159
ATTTTTTTGGCTTTCCAGCGCGCAAACTGTGCCAAGATCTA
>P_160
AAATTTGGAGTTCGGTCCTTCATGAATTGTTTTACGCGGGC
>P_161
CTGGTTTTTCTGGAAAATTTCGGAAATTTGCGCGTAAAGTC
>P_162
AATCAATAATCTTCAAGAACCAATTTATCGAATTTTTCACA
>P_163
TGTATTTGTGATTTGACATTCAGTCTAAACTTCACGTGTAT
>P_164
ATTTTCTTCAGTTTTTCTGACATTATTGTGTTTTATTTTAA
>P_165
TTAATGGAAAACTGGTAGAACTTGGTATAAAACTATCCAAA
>P_166
TTACAAGCACTTTACAAGTTCATACATGTTTGAATAACAAT
>P_167
CATCTGCTGCAAATATCTACCGATATAAACTTTCCAAGTCG
>P_168
CCTGCTCGTTGTTCAGCTGCCATCCATGTCGTGCCAGGCCA
>P_169
ATGACAATCATGATGGGCTCCTTCATGGTGCATACTCCGTA
>P_170
AGACATCCTCCCTTTCGCTCCTTTATAGCAACTCCTTTGAC
>P_171
ATCATCGGGAAGAGAATCAGCTTGGCCGTTGAGGTAGAGCT
>P_172
TGACAGCCTTTAGCTTAGTGCATTGTAATGGTATCAATACC
>P_173
TTAGTATACTCATATTCTACCATTCTAGGAGTTCGAACCAG
>P_174
GTCCAATTACTAAAACGGAACAGTTTAAGGTTTTCTCAGAC
>P_175
ATCTTGGACTTTGTGGTGGCCTAATATATGGTGTATTTTCC
>P_176
TTTTTCAAATATAGCGTATTCTAATATGTCCAAAATTTCAG
>P_177
AATCTGTTTTGGTTTAAAATCTGTCTATCCTAAATTTCAAT
>P_178
CATTGCAGCGGCAGGCATGCCTCACTCGTACACACACTTGA
>P_179
TGTCTTCTATTTTCAAAAACCTACCTAGAAATCCCACAATG
>P_180
TTCTGCTCTCATCGATTCAACATGATAATTTTAAAATGAAA
>P_181
CAGGCGTGTAACAAAAAATTCGATCCTTTGAATTTTTGAGG
>P_182
ACTCTGACATAGCTCGTGATCTGTCCAGGTGCATGGGCTCC
>P_183
TGGGTGTCCTGTTGAATTCGCTTGATAGTCGCTCCTTTCGG
>P_184
TTTACAATTTTTCTAGATTACTTATATGTAAAAATCGAGGA
>P_185
GCGCTCATCGTTATTCCTCCCAATTTAGTTGTCCGTTTGAC
>P_186
AGAACTTTGAAGGAAAATTGCAATTTTTAGTTTTATTTCAA
>P_187
TGAAATAAAACTAAAAATTGCAATTTTCCTTCAAAGTTCTA
>P_188
TCCTTCTTTTTCTCCATAGGCAGTATAGACTTTTTCTTCGC
>P_189
TAGACCGGTGTCGAAATCTTCAAGCTCGTCGATTGATTCTC
>P_190
TCTTTTGAAATAAATAAATTCTCACCTAGGAATTTCAACAA
>P_191
AGTTGCTTTCCTAGCAATCGCACTAGCATCAATGAAAGAGT
>P_192
GCATCTCTTCCATCAAATTTCTTACTTATGGAATTTTTGCC
>P_193
CTACTCCTTCAGGAAGTCGGCTGCATAGAGATGCACGTTCC
>P_194
GCTGCATAGAGATGCACGTTCCTACTACTCAGACGGTGTAT
>P_195
CCGTCCGCCCGTGAACTCTCCGATATACTATTTAAAGGAGA
>P_196
ACCACTTTATTGGCATTTTTCAGTTTGTATTTTTTTAATAC
>P_197
TCTTTTAGTATATTGTCGCGCATACTAAGGCTCGCTTTAAT
>P_198
TGCGGATTTGAATTCAACAACATACTCCTTGATATGTGAGT
>P_199
CCATCATGCCACACCTCATTCCCAATAGTGGACCACTCTAC
>P_200
TTAGTTATTGTTATGAGTATCATTTATGTGTTCGCATTGCC
>P_201
CCAACTTCAAAGCTTTCTTCCAATTTATTCAGAGTGAACAT
>P_202
TTCTAATCTTTCTACTGTTACTTACTATGAAAATCATAAAA
>P_203
AATTCATTTTTGCATTCAATCTTACTAGAATACGCACCATT
>P_204
AAAACTTGTTATTTTATTATCTGTACAGTAATGCGGAGGTT
>P_205
AATAAAATAACAAGTTTTCCCTTATATCTGAACATGCTAAA
>P_206
ACTCATTTGCCGTCGTGGATCGATCCATCAACAGTTCAGCA
>P_207
GTGTGACAGGGAGGTCACAACTAATATGGCATCAAAGTATT
>P_208
TCCACACTTCTTAAACCAATCAGTTATGTTAAAACGAATTG
>P_209
AATTTAAAACCGGCTCTACCCATTTTAGTGCTACCAGCCGA
>P_210
GGTCAATTTGGTCAATTTCGCCGTTTTGCCAAATTTCTTTC
>P_211
AACTGAACTCCGGACTTTGACATGCTATAGTTATTTTTCGA
>P_212
CTGTTGATACATAGTTTGTTCAATAGAGCGCAATTGCACCC
>P_213
CGTCGACAAAGATCTTAACGCCGTCTAAACCTTTGCAATCG
>P_214
TTCTAGGCCACGAGTGACGTCACTATTATGTCCAAGAAGAT
>P_215
CCTTAGAATATCTTCTTGGACATAATAGTGACGTCACTCGT
>P_216
CTCTGAGAAAACATTTTTTGCGGAAAATTCATGTTTTTAAT
>P_217
AGTTTTCGAAATATTTTAGGCGCGAAATTCAAATATTGAGC
>P_218
TTTTTCATATAAAAAAATTACATCCTCAATTTTTCTGAATT
>P_219
TGACTTTTGCAAAAAAATGGCGGGAAAGTGAAGTTTCATTA
>P_220
AATTTCCTAATGAAACTTCACTTTCCCGCCATTTTTTTGCA
>P_221
CAATCACTTGTTCCAAACGGCGAGGTCTGAAAATTGCAATT
>P_222
AAACTGAACAGAAACCTGGACGGTCTTATCCCATTTATCTA
>P_223
TTTTCAGTGAGCATCTTATCCATCCTAGTTCTCAGTTCAGG
>P_224
CTTTCAAACAAACTTCTAAGCTTCAAGGTTAATTTCTAGGC
>P_225
GCAGGAAAAAAAGTAAAATCCAGTAAATCTGACTCCCCAGA
>P_226
GCCAAAGGCATGGAGGGAGGCGGGCACCTCCCTTTTGCAAA
>P_227
AAAACATAATTCCGCAAACTCTTACATTTTAATATATGAGG
>P_228
CAAATTTTTGTTTATTAAAACATACTTCTTGGTGAGGGTTT
>P_229
AAATTTAAACAAAACTCGTTCACGGCCATGGAAAAAAATAA
>P_230
CTTGGTAACACACAAAAAGTCGAGGTAGAGTTAAAAACGTC
>P_231
TCTCTCGCTTTTTCGCCCCTCTCTGTAGTGTCCAGAGAGTA
>P_232
TAGATTAGCCCTCTCACACTCTACATGTCTCCATGTTTTTT
>P_233
CTGAGATTTCAGCCAAAAACCGGTCCCCTATCAAACATTTC
>P_234
AGAATGGTGTGATGTGACACCTTACTCTGTGACGTCATCAG
>P_235
ACGACAGTGAAGACCTTCTCCAATTCATCGACCAGCAACCC
>P_236
CCATAGCTCGGCTCTCCGTTCCTGATAGTCCTCAACCATTT
>P_237
TATTTATTTTTTCTGAGTTACATACATACATCAAGAAACAT
>P_238
AACGATGTATAAGCTGGCACCATTATAAATTATCCGCATAC
>P_239
GCACCATTATAAATTATCCGCATACTTTTTCAAACAAAGGA
>P_240
GGAAAAAGTCGGAAGCTTTCCATACATTCAACTCTATTATA
>P_241
GACTAGTGGGATTGAACGGACATGGTAGGCGCAGTTAACAT
>P_242
GAGACGCAAACTGATTTTATCTTGATACTTCACTTCACAGA
>P_243
AGTGGGTTGACAAGGTTCTCCCCTCCCCAGTGGGGGAGTCC
>P_244
CTATAAAATCTGCAATTTTGCGTTATGGTGCATACAGTACC
>P_245
GGCGGCCGAGTTTTTTTATTCTACAGGGTTAAATTTCACAG
>P_246
ACCGTGAAACTGAGAAAACTCGGCCATCTGTGAAATTTAAC
>P_247
TCCATATTAGATTAGAAATCCATGTTAGATTAGATTTTCTC
>P_248
GTGCGGGATGAGAAGATTTCCGATTTGGTAGAAAATCGCGA
>P_249
GTGATAAAAGTGAAGAATTTCGGGACATATATACACAAAAA
>P_250
AAGCCGTGTCGTGCATGCGTCAGTGTAGAGGATATGATGAA
>P_251
CCAAAAACTTGCCTTTCTCGCCGTTTTCGTTCCATCCCACT
>P_252
TAATGCCTCCGCTCCCAGAGCGTGATAGAGAAGAACCACCT
>P_253
AGTAGAGAATGCCAGCTTTCCGATACAATATATTTTTTTTG
>P_254
CTTTTTAGTGCGATTTTTTCCTGCAGAGATATGGAGCCTCA
>P_255
AACAAGTTTCTAGTTGATCACTTTTTAGTGCGATTTTTTCC
>P_256
GGATTCTTCCACACTGGTATCTCCATAATAAGATTCCTTTA
>P_257
GCCCGAACGGGCAAAAATTTCAGTCATATTCTTATAGTAGA
>P_258
GGCTTCGGCTTGAGCTCAATCATACATCTTGCTTAAGCACG
>P_259
AGTAAAATCAAAGTATTTTCCAGTTTTTTTCAGAAAAACCT
>P_260
TTTCTGAGTTTGCAAACGCGCCCTAATTATAAAAATTTGGA
>P_261
AGTTTTTCCAGTTTGTGAGCCAAAAATGTATAAAAATTGCA
>P_262
GTAGGCAGGTGTTTTCACGCCTACATTGAAGCCATAGTACC
>P_263
CAAAAACAGACAATAAATTGCATGGCTGTCTTTTTCGAAGC
>P_264
GCTATTGTGTTTTAAAAAAGCTTAAATTAAAAATTTTTTTC
>P_265
GACTCTATTGTGGCGATTTTCATGACAATTGAAACGATTTT
>P_266
AGAAAAAATCCCAAAAATTCCGGAAACACAATTAGAAGGAT
>P_267
ATTTTTATTTGCAAAAATTTCTAACTCAATTTAAACCATTC
>P_268
TTGCTCGTCTAATTTGACGCCTGCTCTGTTTTTTTTTACGC
>P_269
TCGACATGGAATCGATTTCCCACTGCCAATCATATTTGCGA
>P_270
CCCACTGCCAATCATATTTGCGAAAACCAACAAAATCATCC
>P_271
CGCCTCATTGCTCCTGATCGCGTCTTCTGTCAAATTTTCGT
>P_272
TTTTTACTAAAAAAAATTTCCAGACATCTACATCGTCGACA
>P_273
ATCGTCTCATCTTCATCACCCATCACAGCTTGATCTTTCAA
>P_274
AAATGGTACGATGCACGCGGCGGTGTCTTCCTGCAAAGATG
>P_275
ATAAATGTGTGATAAATTTGCTGGGATGTCTTAAGGGAGTT
>P_276
TTGAATTGATGCGAAAAACTCGTTCCAGTCATTTCTGACGA
>P_277
AAGTAGATGTTCATGTAGATCAATTTAAGGGAGAATTATGA
>P_278
ACCCGTCACCCGTAAAAACGCCTAACAAGGGAAGGCCCTGA
>P_279
CGCTCGCCCGTTTTTTTTTTCGTTTTAGTTGTTTTCACGGG
>P_280
CTTGGTTCCCAAGAGGCAGCCAGTTTAGGTCAATAGGTCGT
>P_281
GTATTGAACGACATTAGGCACAGGGATGGGCGGATACCTTT
>P_282
TCGGTCTAAACTCGTACGATCTATCATCATTGTATTTCGTT
>P_283
TTTAAATTTTTAAATTTTTTCAGTGGCATCCAATTCAATGC
>P_284
TTTTGAAATTCAAAAAAATTCCCAAACAATTGGCCTTTTTT
>P_285
TTTTTGCCGCCAAATCTGCGCCGTCGAAAAGTTGGTGTAGA
>P_286
GTATAAATTTCCCCAGACCGCCGTACCTTTCCATTTTCCTT
>P_287
CAAAAAATATTCAAAATTCCCTGAATAGTTCAATTTCCCAC
>P_288
TTCGCGGAGTAGAGCAGAGGCGACACCGAGGATTACCTGGA
>P_289
ATCCATCCGCAGAACATTCGCGATAAATTGTCAGCACTCGT
>P_290
CTCGAAAATTAAAATTTTTACTGTATTATTGTTTTCTCGTA
>P_291
ATTCAAAACTCGCTAAACCACTTGCCCATGTAGAATACATA
>P_292
GGATTCCGTGGAACGGGCGGCCGTCGAGGAAACTGTTCTGA
>P_293
ATTGTCGGAACTAAAATTTTCGGCAAATTGTGATTCGGCAC
>P_294
TAACTCTGTGCCAATCAAAGCGGCGGTGCAAATCGAAATCA
>P_295
TGGCGGCAATGTGCTGAGCTCTTGGATGATCAAATCTCGAT
>P_296
CCTTTCCAGGTGTAATAAATCAATAATTTGTTAATTTCAGA
>P_297
CGATTTTGGTTTAAAAAAATCGCGACACAGAAAAGTTGGCA
>P_298
TTGTTTTAACAAAAATTTGTCGTGATGAGACTGGGGACAGT
>P_299
ATTCAAAATTGAATTTTTCGCGGTGGCCCGGGTTACGGTGA
>P_300
AAAAATAAAATAAAAATGTTCAATAATTTTAAATTTCGCGT
>P_301
AAATTGGAGCTTACTTAAAGCATACAGGCGCAGAGATGAAC
>P_302
GAAAAACCTACTCAATTTGGCGGTAAATGTCTTCCGTGATC
>P_303
GATGTTCTTCATTCATGACACGTTTTATATATAACTGGAAA
>P_304
CGACTTCTCCGCCGAAAAAACGGTCCCCAGTCTTACCACGA
>P_305
CAAATGGCCCCCATGTTCGGCGTTTCATTCGATTTCGACCC
>P_306
ATTTTTCAGCGTCTACTAACCTGTATTCATTCATTTCTGTC
>P_307
TATTTTTCCGTTAAAAAATCCTAAATTAATTGAAATTCCCA
>P_308
GGTCTCGACGCGAAATTAGCCGTTTTTGAAGATTTGTCGTT
>P_309
ATCAACAAATCATCGAGTTACATTATATAGTTATATAAGTT
>P_310
GTATGTTCTAGAACCATCGGCGAACTTAAGAAAATTCTGGA
>P_311
ATAGAACCTTCTAGAAAATTCGGGAAAATTCTGGAATGTTC
>P_312
CATTCAACTTATACTATCAGCATGACAAAGGAGAAAAACAT
>P_313
GTTTTAGGAAGTAGAACAGTCATACTCTTGGCTGGGAAGTT
>P_314
TAAGTGAAGGAATGGAGAGACTATCTAAGTATGAAAAACAC
>P_315
GTTTAAGTTGAAATATTTCCCTTACCGGTCAAAATTCTATC
>P_316
TAAAAATTGAAGAAAAAGATCAATATTCATTAACAATCAAG
>P_317
CGGTTTTGCTGGTCTCTTCCCCCCCCCCCCCGTTATTGACA
>P_318
TACGGGGCGCGAGTGTAACTCTCGTTAGAGAGCGTGTGGGA
>P_319
CGCTCGGAGAACTGCTGAAGCAGTCGAGAGCGAGACATTGT
>P_320
CCGACTTTCCTGAACCCTCACTACCTATGCTTCCATCTTTA
>P_321
CACTTGTCTGAAGACTAGAGCTACCATTCTAGAACTCATTC
>P_322
AGGACTCGACTATTTGGGTCCAATACAATACAAGACAGACG
>P_323
TCATTTCTGATCCAAAAGTGCAGTCTTACCGTAGTTGCCAA
>P_324
CATCATTGGATAGTGGGACCCAATCCGGTTCCACATCTGAT
>P_325
GTGACGAGCAAATCGTGCATCTACCATTGTTGATGCAGAAG
>P_326
TTTGCAGGGAGGGCACGGATCTCCATCGAGAAATTCTTGCC
>P_327
AAGACGGGTAATACTACCTCCAGACTCGTGGAGAATTGGCA
>P_328
AGTCAGCTCGGTATAGTCAGCTTGATAGTCTTGCATATAGT
>P_329
TCAACGATTAAATCCAAAGACATGATAATTAAAGATCTCAA
>P_330
TGGACTACATCAAGGATCTTCACAAATGGTACAAAGACCTG
>P_331
CATCATTCGTCTGTGAAAAGCGAAATATCGATTTTCCTTGA
>P_332
CTCAAAAAGTAATCTCAGAGCAATATATGTTGTTTCTTTAT
>P_333
CAAAATTACCATAGTCATGTCATTCATGATGTTACGACACA
>P_334
ATCTTTTGCCATTTGTGGTGCATGGTAGACCAACAAGTGCA
>P_335
TTAGGATCTTTTTAAAAAATCTGGACCAACAGTTTTTGAAA
>P_336
TTCAGCTCAATATCATGCGCCTAAATTATTGATTTTTTCAA
>P_337
AAAAATCAATAATTTAGGCGCATGATATTGAGCTGAATGTT
>P_338
AAAAACAGTAAACTTGGGCCCATGCTAAAAGCCTGAATCTT
>P_339
TCATTAAAATTCAGAACCGCCATGTATGTATTTTTTCATAC
>P_340
ATATGTCAAAAAAAACAACTCACTTTTTGACGTTTTTCGCC
>P_341
GATGCGGTCGATTTTTGCGGCGATTTGTGGTCTTTCGCTGA
>P_342
AATATGCCTTTAATCAGATTCACCATACTTGATTTAGTCTA
>P_343
AAAGGGTCGCTCAGTTCCCCCGGTCTAGAGTCCCAGGTTCA
>P_344
TCTCTTCCCCCCCCCCCCCCCCCCCCGTTATTGACAGCTCC
>P_345
AAATTAGCCAGCTTTAGTTTCGGTGTATTACCAGAAAACAA
>P_346
CAGCCACTGGCTCACAATTTCGCGAGCGTAAAATTACTCAC
>P_347
AAACAAAACATGTAAATATACATATATGTATACTAGGAATT
>P_348
TAGTGCGAATTCCTAGTATACATATATGTATATTTACATGT
>P_349
AAATAAAAGTTGACGAATTTCAATAATTTACTTTAGTGCGA
>P_350
ACACAAATATGTTCTTTTGCCTACCATTTGTAGTTAGCAAA
>P_351
TAAGAAATCATAAAAAAATCCGAGGTGGCATATAGAAGTTG
>P_352
GTTTGAGCATCATAAAATTTCTGTAACCAAGTTTTCAGCAG
>P_353
AATACAGCGGACTGATATCCCTAATTATAGACAGGTATCAA
>P_354
AAATATCATCGAGATACCAACAATCTACTGGTTTTTCACCT
>P_355
TCTCGAGGCGTCGCCGAAGTCTTACCTGCTGAGCCATGATG
>P_356
GTGCCGAGTGGAATAATTTTCGGCACATCGGCACATGCCGT
>P_357
CACATTTCGGCACATTTCGGCATATTCGGCACTGTCTGGAA
>P_358
AATTTCGCAGCTAAAAAATGCGAAAACGAGGGGAAAATGCA
>P_359
CAAAAAAAATTAAAAAAAGTCTATAAATGCCCACCCTAAGC
>P_360
GTACTGTAATTTGAAACTTTCGTTCCTATGGAATTTTCTTT
>P_361
CTTCCCTTACGCTGTTGAAGCTTAACAAGGAAATCCTTAAA
>P_362
CTGACGAAGTGGTATCTCTCCAGCATGGTGAACTCTGACGT
>P_363
ATTTTTGGGGCTCGTTTTGTCCTTTTTAGGCCTTTTCAAGT
>P_364
TGTGTCACAATTTTGATTTTCAATCTATCGATATTTTGAAT
>P_365
GGAAAAATGACTAAATTTTGCAATATTTTCCCGAAAAAATT
>P_366
TTTTCCAAATTTTTTGTTCCCGTAATAGTGTCATTTACCGG
>P_367
TGAGTTTTTTTCGACAAAAGCGAGAAATCCGGGTCGAAATC
>P_368
CCATGCGCCTTTAAAAATCACCGTAACCCGGGCCACCGCGA
>P_369
AGAAAGTTTCCAGCAGGCCACGGGGCTATCGGAGAAGATCA
>P_370
CTCGACGAGAACTCCAGGCGCCGCAATCCACAGTTCAAATC
>P_371
CGATCACATCGATCATAGAGCGTTGGCAAGGAAATCGCCTC
>P_372
CTGTTTCACGTGCATCGGACCGATGTAGTCGAACTTTTTGG
>P_373
CGAGAAACCTCTGGTGCGCGCCCTTTCTGTAAATAATCATT
>P_374
TTGATTTTTTCCAAAAAAATCAATAATTTCCAGGAATGACG
>P_375
GATGAGTTTTGAAGTGCCACCGGCACAGTTGAAATATCTTC
>P_376
TTCCGAACCAGCAAAACTCACTAGGTAGTGTTTTAACTATA
>P_377
CGCACCGTATAGTTAAAACACTACCTAGTGAGTTTTGCTGG
>P_378
GACACTTTTACTCGATCGCACCGTATAGTTAAAACACTACC
>P_379
TTCCATCCTGCTCAAAAAGTCCTTCCAGTGCACTTTGATCA
>P_380
GAGCTGAACGTAATCACCTCCAAGGGAGTGGTTGGCATCAT
>P_381
CACCTCCCTAGAAGTGAACCCAATCCAGAAAACGTCCGTCT
>P_382
TCTTTCGGAACAGCCATCATCGGCATATCATCATTATCAGG
>P_383
GTCTAGAAAAGTAGAAACCTCGGCCACCAAGTTTTGCACTG
>P_384
ATACTCCAAGTTTAAAGATGCATGGGTAATCTTTGAATGAG
>P_385
TCGGTGGAGCGCGTTTGCCGCTTAGTAGCTGAACCGTGATA
>P_386
AAAAGCCGACATAAATGTTTCAGTCATGGCCTAACTTGACA
>P_387
GTTTGAAGTTTTGCCAAGTTCATGTTCTAAATCGTGGAAGA
>P_388
CGCAAAAGAAAATTCTAGTTCATGGGAGTTGAAAGAGAGTC
>P_389
CGCAAGTGTTTCTTCCTACACTACATAGTGTTCAACACCCC
>P_390
CATTGTTGAAATTTTTAGCGCGGCTTAGGATTTTCTATTAT
>P_391
CACGATGCGAAATTCTAGGCCATAATAGAAAATTCAAGGCC
>P_392
AAATTTGTCGGGGACTCGGCCATGGCCTAGAAACCTTTTTG
>P_393
TTTAGAAACACGGGAAAAATCGGTGAAAAACACAAGAAAAC
>P_394
GTTATAACGATTTGTAGTTTCTAGGCCATGGAGTACTCTCC
>P_395
GGATTGATCTACAAAAAATGCCGGAATGTTTTGCTCAAAAA
>P_396
AAAAATAGAGGCATCGTGTTCTTACACGTGGTGCCAGGCTG
>P_397
TGAGTAGTATTTTAAATTTTCTTATTATAGCAGAGTAGGTG
>P_398
ATGGCAGATGGATGTAATTTCATTAATCATGTTCCTCAATA
>P_399
GTGTCTATTCCTCTCACCTCCAATCCCGTGCATGTGTTCAT
>P_400
TTAAAAATTTTTTTAATTTGCAATTTTTAGGTATTTTGTAG
>P_401
ACATTTTGAAGAACCCCCCCCCCCCCCCCCCCCATTATTTG
>P_402
CCAATAATACCGCTTCAGCCCAATCTATGTTTTGAATTTTT
>P_403
CTCGAATTTCCGATAATTTTCGATTTATTTGAAAGTTATTG
>P_404
ATTTGTAGTTTTCTGAACCTCAGTCCCCTGCAAGAGGTTGT
>P_405
CTTCAGATGCGCGAATTACACATATTATTGTGAACAACAAC
>P_406
CCTAGAAATTTGCGAAAACTCTTCCACGATTATATTTCTCA
>P_407
GTGTAAAAACGCCAACGCGCCGGTGTATTGCGACGTGGCCT
>P_408
TGCTCCGCCGCCGCCGCCACCTTCCTCGTCGATTCCAGCTC
>P_409
TGAGCGGCTCCTTTTCCAGTCTATTTGGCTGAAAGTAAGAA
>P_410
ATACGTGGCTCGGGATTCGTCAATCATGTCAGTTTCCTCAT
>P_411
GATCAAAGTTTTTTCAAAAACTTACTATAAGTTGAACACGG
>P_412
ATTCTAGGCCACCACATTTGCGGGGTGGCCTAGTTTTCTAA
>P_413
ACAAAGAAGCCACACAGCTACTATCCACATAGTTTCAGGAA
>P_414
TGGATATTTCTCGCGTACACCTGTCTCATCACTTTTTGACA
>P_415
GTGAAGACTTCTGGAGACCGCGGCGGTGAGCCATTTCGGGA
>P_416
TGATATGTGTATCCACGTGTCATCCTAGTCAACAATTCAAC
>P_417
AACAATTCAACGAAAAAAACCATTCCAGTTACAATTTCTCA
>P_418
AAAGGGTAATCGATATATCGCTAAAATTTCAAATTCCACGT
>P_419
CAAAAGCATCGCATTCTTTTCGGTTTAGTCAATTTTGATAT
>P_420
TTTTGCAAAAGTTAAAGACGCATGGTGGGTCTTGATCTATG
>P_421
AGCCACCACCAGACCTCTATCAGCACCATCACATTCCTCAC
>P_422
TTCGCTGCGAGACCCATCGGCATAAATTAGTGCTCCTCCCT
>P_423
CAGTACTATTATGTGAAAAGCAGGGTTTTCAAGTTTTTACA
>P_424
AGACTCAATCTTTGCAGATTCTAATCCTATAGTTATTCACC
>P_425
AATAAAATAGGTAAAAATTGCGGGAAAATTTTGAACACCAG
>P_426
TTGAGATAATCTGCAAATCCCAAACTATTAAAAACTGAAAA
>P_427
CAGAATTTGAAAATAAAAATCTATATTCTTCTGAATAACTA
>P_428
AGACAATCTAAGTTTTTTGACATGTTCAATGCTGGAAGCAA
>P_429
CAAAATCAAAAAAAAATGCACATTCTATATTACCCACAAAC
>P_430
ACATCGAAAATCCGCTATTCCCTCAATTATAAAAAATGTGA
>P_431
GGCTACTGTAGCGCTTGTGTCGATTTATGTAAATCATATAT
>P_432
CTACGAGATATTTTGCGCGTCTAATATGTTGTGCAATACGC
>P_433
CAGAGGAAATACGCATTGTACATAATATTACGGGAGGCACA
>P_434
GTTTTTTGATAAAGGTTTTACATATATGTTGAGCTTAAAAA
>P_435
TAAATGCAACATTCACCACACTATCTCCACAATTTCATCTA
>P_436
CGATTTACGGAGCGGAGTGTCGTACTACTTATTTCCGGATT
>P_437
GGTATTAATTGGCTAATATTCATAATCCTGAAAAGTTATTT
>P_438
GATCTAGAGACGTCGAAAGCCATAATTGTTTCCGTCGGCGT
>P_439
CTGGAACCTGCCGCCTGATTCATGCCTGTACATGCTTAAAA
>P_440
GTCTTCGTCCGTTTTTCATTCATACTCTTTTTGTAACTGTT
>P_441
GCAGTTCGCCAAAAAAAATTCGGCCATGGTCTAGACTCTAG
>P_442
ATCAGTTTTACTAGGGCTGTCATGTATGTACCAAAACGCCT
>P_443
GCGCGGTAGGCGTTTTGGTACATACATGACAGCCCTAGTAA
>P_444
TGTATGAAATAGTGAAAAATCAGTAGACTGAGCCTTACTCA
>P_445
ATGTGAATTTGAGTAAGGCTCAGTCTACTGATTTTTCACTA
>P_446
AGGTGCGAACAAGAGTGTGGCGAGGAGGCGTGGCGAATCGC
>P_447
CGGACCTCAACGAGCCGCGGCCTGGTATTAATTTAACAAGG
>P_448
GAATTTATACATTTATTTTGCATTCTAAAAAACAAAGTTTT
>P_449
TACAACGTGAACTCTATGAACTAACTTATTTATTCCTTAGT
>P_450
ATTTATTTTCAAATTTCACCCGATTTCTACAAAAAATCAAC
>P_451
CTGGCCGAGTTTTCGAAGTTCGGCCACCAAAAATTTCCTTT
>P_452
AATCGATACATGAGTTGTTCCATGATCCTGCGGTGGTGCTT
>P_453
TCGTGTCTGTGATCTTCGACCTAACCCAATCCGCCCACTCT
>P_454
TGGAAGAAAGAATGATTTTCCTAGGCCATTAAAAACATTTT
>P_455
ATCGCCGCACTTTTCTGTATCGGTGTAATGGATACACATTC
>P_456
CGGAATATTTTGCTGAAAGGCGGAAATGCGGTGGATTCGGC
>P_457
AATACGCATTCTCAAAATTTCGCGGTCTTGTAATAATAGTG
>P_458
GTAGCTCTTATCTAGTTTTGCGATAGAATTCCGTTATCGTG
>P_459
AAGATAGTTCCCTTGAACTCCTTCATAAGAGAGTGAGTCAA
>P_460
GTGCCAAAGATCTATGGAACCACACATAGAGCAAATTATGG
>P_461
AGAAAAACTAAAAATTTATCCTTACTCTTCATAGTCTTCTT
>P_462
ACATCGTCATCCATTTCGGTCATGCATGAAAGAAGAGTCTC
>P_463
GTGGCCTTGATTTGCAAATCCGGTGTAGCCATGCACTTTTC
>P_464
TCCGCGAAGAATAAGCAGGGCTATGTAGTTTCCGGTAAGAT
>P_465
AGCGAGGATCTTACCGGAAACTACATAGCCCTGCTTATTCT
>P_466
GCGTTTCCCAAATCGCATCCCAGTCTCTGGCGAGAACTCGT
>P_467
ATATCATTGTCTGCTGACTGCAGTTTTGTGATGAGCTCAGT
>P_468
TTTTTTGTCAGTGCACTGGCCAATGTAATGCCAAAATTGCA
>P_469
ATGCTCATTCTTGCAACATGCGATCTATCAAATTTCGCCCC
>P_470
TGCGCGCTACGCAGAAATGGCGCGAAACTCGTAGAATGCTC
>P_471
AAATACCGAGATTTATTGCACAATATTGTGCGCGCTACGCA
>P_472
AAAAACTAGATAAAAACAAACTATTCAGCTGAAATTCATCG
>P_473
TTCCTTGTTCAGCATATCTACTAAGTATCCCTCTCTGACGA
>P_474
AAATCAACTTCTAAATTTTCCAATTTAAAGAAAATCCACAT
>P_475
TAATCCATCGAATTTCGAAGCGGTTTGCGTAGATTAGCTGA
>P_476
TTTCGCTACGAGATATTTCGCGTTCTCAGAATTCAAATAGT
>P_477
ACTTTTCTCTGGAAAAAAACCGAAAATTTGCAATTTTTCAA
>P_478
GCCTCACTGGATGCTCAACTCCTTCCACTGATCGAAGTGAT
>P_479
GTGAAAATCGTTCAATTTTTCGGGGTTTGTTTCGACAAAAA
>P_480
AATTAAAAACTAAAATTTTTCAGTTTTTAGGTTTCTTATCA
>P_481
CCCCGACACTCGATACGATACGATGGTGTGCGCCGCGCTGG
>P_482
AGGAGATCTCCGAGTTCGTGCCCGACATCATCCTTGCCGTC
>P_483
ATCCTTCCGCTGTCCCACCTCCATCATGTTCCGTAGCAACA
>P_484
TGTTTTCTCCCCAGATTTTTCAGTTACAAATAAAAAGAACC
>P_485
TTTCACGATTTTTCGGAAAACAAGGCCAGCTTTAGCTAGCT
>P_486
TTTAAGCTAGCTAAAGCTGGCCTTGTTTTCCGAAAAATCGT
>P_487
ACAAGGCCAGCTTTAGCTAGCTTAAATGTCTAATTTTGGTC
>P_488
TGTCTACTGAGCGTGAGTTGCGTTTTGGCTCAAAATTTGGC
>P_489
AAACTCTGAAAAACTCACGTCATGCTTGGATTTGTTGAATT
>P_490
TTGTGCGCCCTTTTTCCGGCCGAGAATCTGCGAGAAAATCG
>P_491
GCCGTTTGTCGACAATTTTGCTAATCTTATTTTTCCGGTCA
>P_492
GGCGAAAAGGACGGAAAAAGCGAGGAGGAGAAGGGCGCGAT
>P_493
CAATTTTTTTGACAAAAATTCGAGAAAAGTCGGTTTTTCTT
>P_494
TAAAAAATGATAGAAAAAGGCTTTTTTTTTGTTTCTTCGCC
>P_495
TCTGGCGTCGGCCTTCGATCCAGCATCGATATCAACGTCGG
>P_496
GAGACTTTTTTGCAATTTTTCGGTCAAAAATTCGGGGATTT
>P_497
TTAATTTATATTATAAAATTCGATTTTGCCAGTTTTTTTTT
>P_498
AAAAATCGAGGGAAATCACTCTTCAACGGTGAAATCTCGGT
>P_499
AATCTGAGGAACGAAAGACGCGGAGCCATCAAGGAGCTCAG
>P_500
ATTCTTGTGCTAAAATCATCCATTATAGTTCGTAAGTCAGC
>P_501
ACTCGTAGACTCAAAATTTCCAGAAATGAGAAAATTTCGAG
>P_502
ATATTTGAAAAAAAAAAAACCAATACACTATATTTTACGCG
>P_503
CCGATTCCATTCACCAAATACATACGGGCTCCGGAGTCCAT
>P_504
CATATTCTGAATGAAATTCTCTTACTAGAACACTCTTGGCC
>P_505
GGGTTCTGAGTGGAATTTCGCCGTTTTTTTGAAATTTCTGA
>P_506
GAAACGAAAGTTTGTAATTACAGTACTCCTCTTAAACGCGA
>P_507
CCTTTTAAATTTCGATTCGTCCCTCTCTCATTCAACGCGGC
>P_508
TAACCTTCCGTAGCCTTAGTCCGTAATCCATTAATCATTGC
>P_509
CTCTACGGAAGGAAGATCTTCGGGATAATCCTGAGCGGTGA
>P_510
TGCATCGGTTTCAGCAAGCTCAGTGGCCTGTATTGAAGCCA
>P_511
ACAAAATTTCCAAAAAAAAACGCGAAATTTCAGCGGTCTCA
>P_512
TTCAAATTTGAATCACTCGGCGGCAAAATAAAAAAAAACAA
>P_513
GCTTCGGAGCCGTACGTCCACATGACAAAGGAATCCACGTG
>P_514
CTGAAAATGCGGCAAATCGTCGAGCTAAAGTCACTTTTGAC
>P_515
CCCTCGCCAACTATATCCGGCATTCCAGTGTTTTTAAGCGA
>P_516
GAAGCCGTCGCTTAAAAACACTGGAATGCCGGATATAGTTG
>P_517
TTAGTTTCTAGAATTCAAGCCAGTTATAATAATTTTTAAAC
>P_518
CGTTCTATCCCACAGAATCTCGTTTTGGTCCATTTTTAGAT
>P_519
TCAGCGGAAAAGCCGATTTCCTTCATAATCAATGGATTTCC
>P_520
AAATTTTAAATTATTTTTTTCAGTTTTGCGCAAATCAAAGA
>P_521
AGACTCGAATTCGAATTTCTCGGTTTTCTGTTCGTTTTGGT
>P_522
CCTTAAAATCGCCGAAATTCCCATAATTTGAATGAAATCTC
>P_523
GATAAATTCCAAAAAAAAATCGATAATATCCTGAAAAGTGA
>P_524
CCACGTCACATCCTCCGAATCTTGGTCGAGATTCAGAAAAT
>P_525
AAATTCTCGTGAAACCTTCCCAGTCACCACAGAATCCGTGG
>P_526
GAGAAAATCGAAACTTTTTCCGAAAAAATCGATCCTTTTCA
>P_527
AAGCTGCACTTTTTTGAATCCGGTTCCTGAAATTAATGTGT
>P_528
ATTTTTGAATATTAAAAACCCGAAAATTTCAACAAAAAACA
>P_529
AAAATTTAAACGCAAATTTCCGATATTATTTGAAAATACCA
>P_530
GAAATTGATTGCGATGAGCTCGGTTCTTATGAAAATGAACA
>P_531
CTCCGTATTCTCTCCACCAGCATGATATTGGAAATTTGAAT
>P_532
CTCCAATTCCAAGCTTCTTCCTTACCTTCAAATCGTAGAAT
>P_533
GGGAAACTTTTCGATATCATCTATCATCATCGTCAGGTTAT
>P_534
CATCGTCAGGTTATCGAAATCTATATACTACAGTGTTTTTT
>P_535
GAGTCCATAAAAGAGCAGAGCAATTATTGGATAAAAAGCGT
>P_536
TTGAATACTACGAATAACGTCCCTGACCTTTCGCACCCAAT
>P_537
AATGACCGCAATGAAATTATCTATCTCCATTCGTGATGAAT
>P_538
AATATTTTTCTGCCTTTGAGCTTACTAGTTTTTTTCTGAAA
>P_539
TGCAAATCTAATAGGGAGGCCATACTAATAGAAGAAATACG
>P_540
AAAATCAAATGAGGCAAACGCGCTGCAATGAAAATTTAAAT
>P_541
TATAAATGTACATGCAAAAGCATTCCACATGTTTTTATTTT
>P_542
GAGCAGATTAAGGGTCAGCGCTTGACAGGTATTTTTAAATT
>P_543
AAATTTCGGAAAGGGAGCGGCAAGGTATTCAAATGTTGGAG
>P_544
CTTTACGCTTGTTTTTTTCTCAAAATATTATGAAAAACAGA
>P_545
ATTGCATGCGCCTTGAATACCTTTACGCTTGTTTTTTTCTC
>P_546
AAATAAGCGCGCACTCTTACCGTACTTGTTACATTCGGTGT
>P_547
AAGTACGGTAAGAGTGCGCGCTTATTTTCATTTTTCGAATT
>P_548
AACAAAAATTTAGAAAATTGCATCATTTTGCAGGGATGAAT
>P_549
CAGCGATCCGCTTGACCATTCATCCCTGCAAAATGATGCAA
>P_550
TGAAATTTCGCCGACTTTTCCCGTAGCGCAGCAGTTTTTTC
>P_551
AAAATCTAGTACATCTAAAACATTCTAGAACATATATGGTG
>P_552
GTGTTTCACGCGAAAATTGGCGATATTTCAATTTTTCTGAA
>P_553
GGTATTTTTTACTTAAAATTCTTGATTTTCGACTTCTCGTG
>P_554
GCTAATCACTTTTTCAAATGCGCGCCCGAAGAATTTCTCAT
>P_555
ATTTTAAATTTTCCAAAATTCGGTTTTCCTTCTGCAAAAAA
>P_556
CGAATCAATCCAACCAACATCGATCATCATGACGAACCGGC
>P_557
GAAACTGGACCACCACCAACCTACTTATCCGAAGGAAACGA
>P_558
GGGGGCGGGGCATAAGCAGTCACGCCCAGAAAATGGACAAA
>P_559
GTTATCCGCGTGGCGAGACCCATGCGCGTCAGATGTGGCGA
>P_560
TGAAAAATCGTTTCAAAAAACCTTCCCAAAAAAAAATTCGT
>P_561
AATTCCTGAATTCTGAAATTCATTATAGCGTAATTTTTTGG
>P_562
TGCGTTATTTCGGAGTTTCGCTGTCTCGTTTGAAAATAAAA
>P_563
ACCCAGCATCCACGAGAACACATTCCCGGGGATTTAGGTCA
>P_564
TGAACAATTTTCTGCAAATTCTATATATCTCTAAACTCACA
>P_565
GAAAATGATGAGAGAAAACTCGGCCACAGATTAACTTTTTA
>P_566
AATTTTTGAGAGTAAACTCGCCTTAATTTTTTTTTTCAATT
>P_567
CTCAAAAATCCGAAATTTCGCGGTTTTTAATTGAATATTGG
>P_568
AACCGCAAATATCGAAAAAACGGGAAAAAAATTTTAAACAT
>P_569
TTTTTAGAATTCCATGATTTCTAGGTAGGCAGGTAGGCACG
>P_570
AGGCGGTAGGCAGATAGGCGCGGTCTGCATTAAAAATCATT
>P_571
TTAGGTAGGCAGGCATGAGTCAGGCACGAAAATCTAGAAAC
>P_572
ATTCGAAAAATTCAAACTGTCTTGAAAGCCTATTTTACCGA
>P_573
CTGCTCCAAGCCCACAGCTTCCTTCTACTGAATCCTCCGCT
>P_574
CCTTATTATCACGGTTATCCCGATTATTATCTCGGCTTTCT
>P_575
TCGCTGCACCATCTCAAGCGCGGACACCTGCTTTTGTCCTT
>P_576
CCAGTGTGAGTCGTGCAAGTCGCGCTTGATCGCTGGTAGCT
>P_577
GGGGTTTTCCGCTAATTTTGCGGAAATTTAGCTATTTAATG
>P_578
TATTCCTTTGATTCCAGGCCCCTCCGCAAATAAAGCAGGAA
>P_579
CGGAGCCATTTGATGAGCATCTTGGTAGTCGACTTCCTGCT
>P_580
GCAAAAAAAATTAAAAATTTCCCTTTATTTAAAAATATTTT
>P_581
GCAAATTCCTGATTTTCAGCCAATTTATAAGGATTTTCACC
>P_582
CCATATGGTATCTGTAGGCGCCCGGCCAATGATCAGGCCTA
>P_583
TGCGAATGCGGCTGCAATTGCAGCACTTTCCAGTAATAAAA
>P_584
TCTCATTTTTAAACGAAATGCTAGACATAAAAAAAAGCTTC
>P_585
AATGATCCTTCCACCACCGGCCTGGTTGAACGTCCCAATGG
>P_586
GATAGACCCCGCCATCATCGCATACTTTCCTCGATAGCTCG
>P_587
GTCTGTGTCTCTTCAACTATCTACATTCTCTGTACCGGCAG
>P_588
TGTTTCCGGAAACAATATTCCTTACACAGGCTCCGTCTAGT
>P_589
GGAAAACGCGGCCACGAAGTCTAACATGTGCCACGTGGCCG
>P_590
GAATCAACAATTTTAATCTACAATTATGTGACGAGACCCAT
>P_591
TGTGTTTTGCAAGGGCATCTCGTGATAAGGATAATAATAAT
>P_592
GTCGATTTACGGAAATCATTCATTAATTGATAAAATATTAA
>P_593
AAAAAAAGCGCAATAGAGCGCGTTTGCACCTTTTTTTCTTG
>P_594
TCGTTACGAGATATTTTGCGCGTTGTCCCCGTAATAGTTTA
>P_595
GCCACATACACTAAAAAAACCGGTTTTTTCTATCTCTCTCC
>P_596
AATTTTCTGGAATTTCGGCGCGATTTTTCCATGGAAATTTG
>P_597
CCGTACACAGTTTAAAGGCGCACGACTTCTTTTGTGGAGTG
>P_598
TGATTTCGAACGATTTTTTGCATTTTACCTCAAAAAAATTA
>P_599
AATTTACCTCTCGAAGTGCCCGGAACCAATGTTTTATCCTC
>P_600
CGAAAATGGATTTTTTCACACAATATATCTATTTTTCAGTT
>P_601
CTTAAATTTAAAATTTTGCGCGTCAAATCTGGTGTTTTGAC
>P_602
AAAAAATTTCCTTTTTTTTTCGTTTTTTATTTTTTCGATTA
>P_603
AAAGACAACTCCCCCCCCCCCCCCCCCCCCCAGAAATTTTC
>P_604
TAGGTCTCATCAAGACGCATCGAGACATATAAAATTTGTAA
>P_605
AATTTTGTAATATTTGACAGCTTACTAGAAATATTTCACCC
>P_606
AGAGATCGCTCAAAATTTCACTATTTTCTGAACATTTTGAT
>P_607
CAAGCTTTTTGAGAAAAATTCGCGAAGTTGAAATCCACGAA
>P_608
GAGTAACGGTCTCGCATTGACCCTCTCGGAAAATGAATGCT
>P_609
GTCCCGTGTCCCGTTTGTCCCGTTGTCCCGTTTTTTGAGTG
>P_610
TCCCGTTTTTAAAATTTTCACGGGAACGGGACATCCCGTTG
>P_611
AAATAAAAATAATGCAAGCGCGCTCCACCGAACAAATCCAA
>P_612
ATTTTCAAATTTCCCCCCCCCGTCCCCCCCATTTTTTTCGA
>P_613
ATTACAAATATTTGAAAAAACGATACAATTATGTTTCGCGA
>P_614
AACGATACAATTATGTTTCGCGAAAATTTTTTAAAAAAACT
>P_615
TTTAATTTTTTCCAGATTTCCGATATATTTCTCATTTGTGA
>P_616
ATCACAAAATTATTGGAAAACGAGAAAGCTGATTTTTCGCT
>P_617
AAATTTTATCATAAAAATTTCCGGAATGCATAGTTTTAGAG
>P_618
GGAGATTAATCAATGAAATTCGGTAAGCATTTTTTTTTTGG
>P_619
CCCTAATCAAGTTTAAAACGCAAGATAATCAATTTTTATTC
>P_620
CAAAAATTTTCTCAGTTTTTCAGTAAATTTGCCAGATCTGA
>P_621
GGCAAAACACCGAAAATTTTCAGTTTTCCTAAAAAATGGTC
>P_622
TTTCCTTATCATTCTGATTACTATCATTACTACCAAATGAC
>P_623
GTATGTGCCTTTAAAATGTACAGTAACCCCAAAAAAATCGA
>P_624
TGCTTTTTGTGTGTTTTTTGCCGTCTATCCTTCTTTCCTGC
>P_625
ATTTGACAATGCACAAATCGCATGGCACGCCCCGTTTTCGT
>P_626
CAACTGGCGGGCCCGCAGGGCCCGCTAGTCAACTTTTATAA
>P_627
AAAATTTGGCACTTATTCGTCTTGCTCGGCCGACTCATAGT
>P_628
CAAACTTTTTTTCAAAAAATCAGTCTCTCTGAGTAGTATCT
>P_629
CTAGAATGTTAGCCAATTTCCTACACACATGCAAAAGGAAA
>P_630
GCATGTGTGTAGGAAATTGGCTAACATTCTAGAAAATCGAT
>P_631
GAATTTTGTTCATCAAAAACCGATAATGTCCGAAAAATTTC
>P_632
GAAAAAAAAAACTGGATTTTCAGTCAGTTAATTTGGTAGAA
>P_633
CTCATTTGAATAAATTGCTTCTCCCATGTGTTTTTGGATGG
>P_634
GAGTATCCCATCCAAAAACACATGGGAGAAGCAATTTATTC
>P_635
TTATTTTCTAGGCATCCCTACCTACCCGTGTTTTGTCTCTA
>P_636
TGGCCGCGGACTGAAAAACTCGGCCACCAAAAATCTGAAAC
>P_637
GCATTTTTTTAAATAAAAAACTAGACTCCTAATGACCTCAA
>P_638
ATCATCCTCGGTTCGACTGTCACACATGAACGATAGACGAC
>P_639
GACAAATTCGGCAAATTTGCCGTGCTTGACAAACTCGAAAA
>P_640
TTTCGTTCGACTTAACTAATCAATAATATTATCGTGTTACT
>P_641
GTCACTTTTTCGGATTTTAGCATACGTGGAAAACTGGTTGA
>P_642
AGTTGATTTTCCATCACCTTCTATATACAGTCTTTCGACCC
>P_643
ATCAACTAAGAAAGAGGATGCAATACAGAGGATTTGAGGAG
>P_644
TTGGTAATTTTTGACTTTCACTACTTCGACTTTGAATGTAG
>P_645
GGGCACCGCGGCACTCAGAACGTTATCGTGCCGAACGATCA
>P_646
CGATAACGTTCTGAGTGCCGCGGTGCCCGTTAATTTCCATC
>P_647
TATCGTAAATTTGAAAAAATCGGCAATTCCCGAATTGCTGC
>P_648
TCTCCAAAAAATTTAGCTGCCCCGGTCAAGTTTCAGCAAAG
>P_649
CAACTTGGCGTTGTGTTAATCCCACCCGTATTGCATTCTAT
>P_650
ATAGACAGAATGGCTAACTCCATGAACCTACAATTCGAAGC
>P_651
AACAACGCAATCAGTGTCCGCCTAAATCTACATAATCGATT
>P_652
TTAAGATTTTGTCAAATTTTCACACACGTACTTTTCCACCA
>P_653
TGAATTGTTAATTTTTAAAACTATAAACAGCATTGGCATTC
>P_654
TGATTCTGAATCCATGAAGTCTTAACACTTCAATTTCAACA
>P_655
TCGAATCCTCCCTGGCTTCTCATATTGTTGCCAAAAATGAT
>P_656
ACTCTCTCCGCTGACTGCGACTACCTAATTAACCTTTTATT
>P_657
ATTGATTACTGTAACAGCTTCTTTTTAGGAAAAGTAGTATC
>P_658
TACTTGTCATCTCAAGTACTCTTCACAGTTATGTGACAGTT
>P_659
CTTATCAGAAAACCTCCCCGCTTACTGCTTCTCGGGTGTCG
>P_660
GTCCAGTTTCGTTTTGTTATCTTGATTCTTCGAAATGGTGC
>P_661
GGGTTCTCGCAGCCACCCCCCCCCCCCCCCACTCATCAATC
>P_662
TATGTAACGTTTGAGATATTCGGTTCAGATAAAATAAGTTG
>P_663
ATATGAGTTGTTATTGTTGTCATAATACAACAAGATTTGGA
>P_664
TTTTTGACAAGAAAATTGGGCGGTGATCCAAATCTTGTTGT
>P_665
TCCGCTTATCTCGTTTTCTGCTAATTAGAGAATACTCTATG
>P_666
TTTCAGTATCCTGATTGGAACATTTTAATGTTTTACAAAAT
>P_667
CACGTAGTGTCAGAGTGTCCCATACCAGTTTAATCGACGTT
>P_668
AACTGCGCTCGTTCGCACCTCAATCCTTTGATGTTCTCCGC
>P_669
GGAGTGATGTGGCCACTTCCCTATTTAGTTTCTCGGTTGAT
>P_670
TGTGAAAATCAACCGAGAAACTAAATAGGGAAGTGGCCACA
>P_671
TTATGTGTGTGTAACGCGCACATTTTAGCGATAGACATGAA
>P_672
GCCTAGAAACATTAAAAAATCGGCCACTGTCAGATCTTTCT
>P_673
TCCAAAAATTGTATAAAAATCGGAAATTTACATTTAACTTG
>P_674
AAAGATAAAAAGTACGAGCGCGCGCGCTCGCGGAAATGAGT
>P_675
GCAAAACCCCCGCTTTTTCACAGTAAATTCGAAAAAAATCT
>P_676
GGGATTTTAGCAAAAAAAAGCAGTTTTAAGTGAAAATTCAG
>P_677
TGTTTTTCGAAGAATAGTCGCATAATAGGAGTTTAGACGTC
>P_678
TTTTCAGAAAATTTCGAACTCGAAAATCCAAATTTTCTATG
>P_679
GTTTTTCGGAAAAAAAAATCCAATTTTAATGTTTTAGTGTA
>P_680
GGTAAATTACAAAAAAAATTCGTTGGCGATTTTTTTCTGTA
>P_681
TTAAAAACCACTGTTTTGGCCGAAAATTTTTTTTTTTTGCT
>P_682
AAAATTGCAATTTTTAACTTCCTACCCGAGTAAACAGAATT
>P_683
CAACGGCATTAGGACGTCTTCGGTCATTTCGAAAGAGGTTG
>P_684
AATTTTGATATTCTATCAATCGATCCCGTAAATCGACACAA
>P_685
GGGGGGGGGGGGCTTTAAAGCTTACTACTTCTTCTTTCTTT
>P_686
AAAATGTGAAGTTTCCATCTCAAGGGAGCGATTTTTTAGTG
>P_687
CAAAACTTGCGAAAATTTTCCGCTACCTATTTTCCAAATTT
>P_688
CTCCGCTTCTCAATATGCTTCATAATTCATCAAATTCAATT
>P_689
ATAAAATATCCGGAAAATCCCTTACTCGATGTTGGTGAGCC
>P_690
CAGCGATAAATCGAGCTCGGCGATCGAGTTGTAAGCCACCG
>P_691
TACAACTCGATCGCCGAGCTCGATTTATCGCTGGCAACTCC
>P_692
TTATAATTACATTACACATACATAATAATCAATTGAAATAT
>P_693
TTTCTAATAAGTGTATATACCTACCATGTACCTAGGGGGAG
>P_694
TATTTTAATAATTTATCTCGCGGAAATTCGTTGATTGAGAC
>P_695
TATTTTTTCGTTTTTATAGACTAAATTCTGGATAAAAATTT
>P_696
TTTTAATTCATTTTTTAAGTCTATAAATACGAAAAAACACG
>P_697
TTGTTTTTTATAAAAAAACACATTAATGCATTTTTTAAAAA
>P_698
AAAAAATTTGAATTTATCTACAATTTACTCTATAAATACGA
>P_699
ATAAAAATTCCAGATCGGCCCCTACATCTTCTCCGACAGTT
>P_700
CCATGTGCACTTTTCAAAATCGATTTCAAAAAATCTGCGGA
>P_701
GAAGCTTCTCGAAGATTCCACGGGATAGCGTGGAAAATCGA
>P_702
GTAGCTGTTATAGATATATCCTACATATTGTAAAATGGTTA
>P_703
ACGAGCCGGCTGATGTTGAACAATTTAGAGATGATGCTTTG
>P_704
TCTTTTTCTATGAATCTTGCCATCATTCTCTAATAATTGAC
>P_705
TCAAAAATATAATCGCTGGTCAATTATTAGAGAATGATGGC
>P_706
GTGGCCTAACATCTCCGCGGCCGCCCAGTGGTGTACTCCTC
>P_707
CCGCCCAGTGGTGTACTCCTCTCGGGTGAAAGAATTCCCAT
>P_708
TTTTTTGGCATTTTTAGCGTCTGCCTTCATGCGTTGCGCTT
>P_709
GCTAAAAATGCCAAAAAAGACGGTGAAGTGGATGTTGAGAT
>P_710
CTTTTTTTTCTCACCAGCGACGATACGGCGAGTCCTCTGAC
>P_711
CTTCTCTCGAACTGGAAGCTCTGTCTTGCGGATAATCTTCT
>P_712
GGCGCAGGTGGGTCTCGCCACGATCCATGTTTTTTTGCGGG
>P_713
CCACTATTCCCGCAAAAAAACATGGATCGTGGCGAGACCCA
>P_714
AAAAAATCAGTTCAAATGCCCATATCTTTGGTGCAAATCTC
>P_715
CAGGGCGCCCTATCGCCACCCCTACTACTGCGCTTTCGATG
>P_716
AGAAAAAAATGTGACGTCAGCACACTCTTAACCATACGAAA
>P_717
AATTTGAAGCTATGAGGTCACGGGCTCCCCCTGATGACGTC
>P_718
AAAGATTAGAAAAGAAATTTCGGGGGTGTCGCTCACCACCC
>P_719
TGGAAGGTAGCGGGGACCCACTTTCTATGACGTCACACTAT
>P_720
TTTGACTCAATTCTTTACGACATGGCCTAGAATATTAAAAA
>P_721
AGTTTTCTGAAATTCTAGGCCATAGGGGGAATTGTGGGGGG
>P_722
CAATTTCTTTTAAAAAAATTCTACAATGCGCAAAATTAATA
>P_723
TTCAATAATTGAGATACTTTCTAAATAATTTTTTTGTTGAT
>P_724
TGTATACGCTCCGCCCCTTTCTTGGTAATGAGCTGGTTTTA
>P_725
GAAGCTTCCTCCCGCTGGAACATTTTAGTTTTCCAAAAAAT
>P_726
GGAGGAAGCTTCTGCAAAGGCAATCTAATTTTTTTCCGGAA
>P_727
TTTCGAATTTTCTAGGCCACCAATATATGAAATTTTAGTTT
>P_728
TACGTAAAGTGTGTATTTTCCATATTAGAGAATAAGATTGG
>P_729
TTTTCTTCCAATCTTATTCTCTAATATGGAAAATACACACT
>P_730
TTGCGGTGGCCTAGAAATTACAATATTTTATTTTTCTTCCA
>P_731
CCGACTTTTTTCCAGTCCAGCAATATCTTGCATAGATGCTG
>P_732
CTCAATTTTTTTTCAGCCATCTAATTACTGTCCTTTTTTTT
>P_733
TCTAAAAGCGTTTGAAACCACTATATTTTGCAAAAGGACAA
>P_734
ATATGCTGAATTTAAAAAATCTAGGTATAACCCACCAAAAT
>P_735
CAAAATTGTGATTTTTCTGCCATAAATTGCCCATTTTTGCC
>P_736
ATTTGTCGAAAACGGTAATTCATATATGCAGAATTCAGAAA
>P_737
AAAAATTGCCCAAAAAAGGACAGTCATTAATTGGCTGAAAA
>P_738
CCAATGAAAAAAAAAAGACTCAATTTTCTTCCAAAATAAAA
>P_739
GAAAAATATTTAAAATTTTGCCCACTTTTTTATTTTGGAAG
>P_740
GTCCAAATGGCCTAACTCGGCAATCTCTTACATTCCAAAAT
>P_741
CGTGGCTGAGTTATGATGGCCTAACTCGGCAAACTCTTGCA
>P_742
TCGATAAATTCCCCGAAAATCGATACATTTTCCAAAAATCA
>P_743
ATACTGCTACGTGGATGCACCATACTCGATTCACGTGGTGT
>P_744
AAAAGTGTGAACACAGCAGCCTTGTCAGATAAATTTCAAAA
>P_745
ATCAAAAGTTTTTTGAAATTCTCAATAGAGCACATTTCAAA
>P_746
TGTGTGTGTGTGTGCAATCGCGCTCTGTTGCAAATTTAACT
>P_747
GATGTTTTCCTTGTGATTCTCTATCTACCGTAATTTAATCT
>P_748
AGACCTCACGAAAATAGACTCGGTGGAATGAGATTCGCTAC
>P_749
GTGTCTTGTAAAGTCCCGCCCAATTTATGGGCGTGGCTTGT
>P_750
TATTTTTGGTCGAAACAAGCCACGCCCATAAATTGGGCGGG
>P_751
TTCGTTTCCCATCCACGTGCCATAATTCTTGCATTTTCTTT
>P_752
ATTCGTATCATTGGAGCCATCACGTAAGATGGTGGAGATGG
>P_753
TTCAAAAGCCTTGATTTTTCCTAGGCCACACTTGAGAATTC
>P_754
TAGGCCATGTTTCAAATGCCCTATTTCTATGTTAATTACAG
>P_755
GACAAGATTTTAAAAAAACTCACGAATAGCACATGGAGCTC
>P_756
TACCCCAATGTACCCTGTGCCTATCTACCTGCTTTTAATGC
>P_757
GGCCGTAGAGAGGAAAAACTCGGCCACTGATTTTTTTCACA
>P_758
CGTACATGAAACCCATTTACCTTGCTAGCAGTTTTAGAAAA
>P_759
AGAAAAATTTGGGATTTTCTCATACTAATGAGGGAACGTCT
>P_760
AAGCCTAAGCGCACGTGGTGCCTGGCTGTGCTATTACGGTT
>P_761
AGTTTTCCCCCGTTTTTCCACGAAAATTTTCATTTTCAGGG
>P_762
CGTGTTTCCTCTCAAAAATGCAGCCTACCGAGTCAACAGCA
>P_763
CAGAAATATTGTAGGAAATTCAAACATTATCCGAAAATAAT
>P_764
TTTTTTGCAACTACGCTCCACAGTCCTTGGGTCTCACAACG
>P_765
TTTCTGGAAACCCGCTTTTTCATAAATCTTATTTTTAGCGT
>P_766
TCCTCCACGGAATCCGGCGGCGACAGCGCTCACCAACGAGA
>P_767
TGACAAGTCAAGAAAAATTTCGGCAATTGTGAAATAATCGA
>P_768
CCGACCAGGAATCAGCGGATCTACTTAGTCTCAACTTGTTT
>P_769
GCTTCGCTATTGGCCAATTTCAAAATAGTGGGCGTGACCAA
>P_770
CAGCAAAAACTCTTCCATTTCAATTTATGAGGGAATCCAGA
>P_771
CGAGTAATACACCACGGGCGCACGGATTTCTGGATTCCCTC
>P_772
CGGCGAGTTTTTCTGTGCGGCACACCCACGTGGTGTCAGGC
>P_773
TCAACGTGGCAGGACCATCGCAGGGTAATGCAATGTCCCTG
>P_774
AGTGGAATAACCGGGTAGATCATAATGTAGTACAATGTGGC
>P_775
ACCTTATTATTAGAAAAATCCAATAATTTTCAGTTAGTGAT
>P_776
GCAAATTTTCAATTAAAAAGCACGCTTACAGGCGTAAAAAT
>P_777
CGTGAATTTCGCAAAAAAAGCAGCATCGCACAGAAAAAGAG
>P_778
TATATTTCGTGTAGAAATTGCGAAAATTCTGATTTTTCCTT
>P_779
TTCAGCATCGCAACCGGATTCTTGGGAATGAGGCTCTCCGA
>P_780
GGCGAAACGTTTCGAAACTTCAATGGAGTGCTGATCCGCCC
>P_781
GAACTTGATCGAAAAGCCAGCGATACGGGTATTTTCGGTGC
>P_782
AGACAAAAATGTCAGAACGCCAATCCAAATATTTTGACTAT
>P_783
TTGTCCAGTGGAGGAAATGACGATACCTTGATAGTCAAAAT
>P_784
GTGCATAATGGCGTCCAGAACGAGGTCGTTGAGGTGGGCTG
>P_785
TTGATTTTCGTCTCTCTAACCATATATTTATTTCAGCAGAG
>P_786
AAAGGATCTAGACCACTCTTCATGGTAGTTTCGAATCGAAT
>P_787
GTTCACTTGTAAAAATTACTCGGTCTCTGGTGATACGGTTA
>P_788
GAACAAGCGCTGAATATTTTCCTCATAGAATAAAAACTATT
>P_789
GTTATTCTAGTGAATACACCCATGTTAAGCAGCGAATACAT
>P_790
AATCATGAGAGAAATTGTCCCGTTCCCGTGATAATTTTGAA
>P_791
GAAAATATGATGATGTCACCCGGTTCAAGTGTCGAATCGGT
>P_792
CCTCTCTCGATATTCACGTTCGGTTTATCAGTTTATCATCG
>P_793
TGAGCCTTCAGCTTCGGACGCTTGCTCTTCAACGTTGGCGT
>P_794
ACCAGTGAACGAAAAAAGTTCATTTTAGTCATTTTAAATTC
>P_795
ACGGGCTCCACGGCGAACACCCTGGTAGAGGGTGCGCGCGT
>P_796
AACTTCGAACAGATGTGACACGGAAAAATGGGAAAATTCGT
>P_797
CCAATATATGTAATAAAGGACGATAATTTCAAAAAATCCAA
>P_798
TTGGCTTAAAATTGGAAACTCTTGGTATAAAACTTGTAGAA
>P_799
TGTACAATTTTCTTGTTGGTCTTGCTCAGAAAATTTTCAAT
>P_800
GAGTATTTTGCTGGATTTTCCGATTTTTCTGTGATCTGTTT
>P_801
AAATTGCATAATTTTTGAGTCTACCCCGACGGAGAATCGAA
>P_802
GATTTTTTGAGCTTTTGACGCCTTTTCTGAGAATTTTCCCG
>P_803
TAGTTGCGCGAGTATTTTGTCAGTGCGGTCGACGATCACCC
>P_804
AGAAGACGGCCTTGAAAGCGCGGCTTTCAGTTTGAAACGAT
>P_805
CTGCTCTTTCTGTTAATAAACTAACTAACATTAAAATCCAA
>P_806
TTAAATTTCAATAAATGTCACATAATAAAACATTTTTACTT
>P_807
GTCCTAAAATAATTTCCAAACTTATTAATGGTGGTAGCATT
>P_808
CCATTGTCTCTGTAAATACACTATTCATTTCAAAAAATCCA
>P_809
TTCGAGTAGCAAAAAAGTGTCCTACCTGAAAAAGTAGTAAA
>P_810
AAAATTAGTAAAATGACCCACAATCCAGTTATTTTGCTGTT
>P_811
CGAAACTACTAAAATCTTAACATACATCTGGTTTCTGAAAA
>P_812
TTTCAAATGTTCATCCTACCCTTATATGTAGTAAGAAGATT
>P_813
AAATTTGAATTTGAAATCTTCTTACTACATATAAGGGTAGG
>P_814
CCAGAAGCCAAAACTTCAGACTACATAGACTACCAACTATG
>P_815
GTCGGCGGTAAACAACATGCCTTATTAGGCGGGGTGAGGAA
>P_816
TAGTTCTGCAAAAAAAATTTCTGCATAATGAAATGGAGAAC
>P_817
CTGAGGCCCTGGGATCTATCCTTACCTGGAAAACTGTGTAA
>P_818
CTTTCTTTCCTAAGAATTTGCATATTTGAGATCTCGATGGC
>P_819
CCTTCTTGTGTTTGATTATCCATCCTCCTTGCCCTTTCTCC
>P_820
GCATAAGCACTTCCTACATACATGGCAGCGCCGATCCTTTA
>P_821
CCTCCCCACTCGAGAAATCGCCCCCCCGCCGTCCTTGGTAA
>P_822
TTCTCGGCTTCATCGCACCCCGGTCTAGCAAGTTTTCCAAT
>P_823
TAAGCATTTAACACTTGGTCCAGCTTAGGCTTTTTTCGTTT
>P_824
AGGCAGACGAGATCCTCCTTCTCCATAGAGCTTACACGGTC
>P_825
GAGAATTTAGTTAGATTTGCCCCGAATTTTAATTGAGAATT
>P_826
ATTTTCTATTTTTTCACACTCATTTTTGTGTTTTATTGGTG
>P_827
TTTAATCGAGGAAATTCAAGCTAACTTTTGCACAATCTTAG
>P_828
GGTCATCAGGAAACAAGCTACATGGTAAGGCTCATGATGGC
>P_829
CTGATGACCTTGCAGATACTCTTGTTATCGTTGTATCTCTT
>P_830
CGCGTCTGCAAGTTCAGAGGCATCCACGTCAAATGGCGTTG
>P_831
CGTGAGGTGCCGCGCGAGCGCGCTCTAATAATTATGAACAC
>P_832
GGGCGTTCCCACGTGGTGCTCTTGGTGGTGTGATCCACGTA
>P_833
CATTTTGGTCCAGGTATCCGCGGCTACGGTAGATATTTTTA
>P_834
CCTGATAAATTATTTTAAGGCTAAAATCTTGATTTTTACAT
>P_835
AGAAATCAACAAAAATAAGACACTAATTATGTAAAAATCAA
>P_836
ATTTTTACTTTATTTTTGGCCTATTTCGATGCAATTACAAA
>P_837
GATCTTCCCATTGTGTCGTTCTATTTACATGATTCACAAAG
>P_838
ATCGATGAAGAATGGAACGCCTTGCTCGGTGAATCGCATTT
>P_839
CAAAGAATTTCTCGCCCTCCCTTACCAAGCATAAATATCTG
>P_840
TTCGAGTATATTGGACGATTCATTGCCATGGTGAGTGTTTT
>P_841
GTTTTTTGATGAAGGAAATCCTTAAATATCGATTTTTTTTA
>P_842
CTCAAAAAACCTGGAAATTTCGATGATCTCAAATTTTCAGA
>P_843
GTTTTTTTTATTTAAAAAATCATTGCCGGAAAATGGCAAAA
>P_844
TCTCTCATTTACCTGCCCCTCTTAACAAACAATCAACCCCC
>P_845
TTTGAAATTTTTTACTAACCCATAATATATTGATCTCTAAG
>P_846
GGAGGTCATGTGGAGATAGCCTGTACAAATAAAACTGATGA
>P_847
AGCATGTAGTGTAAATTACGCGATTTTGTGTATAAAACCCT
>P_848
CAGCCACGAAGAAACCTTCACTTACCTGCGCCGGCTTACAA
>P_849
TCATTGACTTTAATCCCTTTCAATATTCATTCAATACACCT
>P_850
ATGTGCTTTTTCAATAGCCACTAACTATAATATTATGCACC
>P_851
TGGCTATTGAAAAAGCACATCATTTTATCACTTTTTGTCAC
>P_852
TCATTTCCAGTAGGAACAATCGGTCTCGAACTGAAGGATAA
>P_853
GATAAAGGCGATTTTCCAGTCGGGATAGCGAGTTTTTCGGC
>P_854
ATTAGGAAAACTCTTACAGACTTGGTATAACAAGTCAAAAC
>P_855
AACTACTTTTTCCGGCAAATCGGTAAATCGGTAAATTGCCG
>P_856
TAGAGGCCAAAGCTATGCACCTTACCAGGGCGCAGTTGCCG
>P_857
TGCCTGCATACCATTTAAGCCCTACTCACGTTTGTGTGCTT
>P_858
CGGACCATCGCAAGTTCCCACGTGGCCCTAAATGTTTCAGT
>P_859
TATTTTTTGTTATTTTCCACCGATTTTTAATGTTTTCGGTG
>P_860
GATTTAGGAGCCTAAAAATGCATTTTAATGAACAATTTTTA
>P_861
CATGCCACTTCTCCAATTTTCGGCAATTTCGGCAAACGGTC
>P_862
AATCGGCAACTTGCCGATTTCCCGAATTTGCCGAGCAATGA
>P_863
AAAAAAGTTTTGGCGGGAAACTTACTATTTTTGAGACAACA
>P_864
GAATTTACCGCCAAAAATTACTTACCAGAAAATTTCAATTT
>P_865
AAGATAGTCAAAGATCATTCCACACCCGTTTTATTGCATTT
>P_866
AATTTTAAAGGATAACTTACCAAGGTAGGTAAACTATAGGG
>P_867
TTGATGGCATAGTTATGGACCATACTCCTCTTTTTGAAAAA
>P_868
ATACGATGGTTCTGGAAGGACTTGGTATTGATGGCATAGTT
>P_869
TGAGTCGAAGATTCCCGAGTCTTGAATCTCCTGCTGAGCAT
>P_870
ACCAATCCAGATTGACTTCTCCGTCGGGCTTGAGTGGTGGA
>P_871
CTCAAGCCCGACGGAGAAGTCAATCTGGATTGGTTTGCACC
>P_872
CACGATAAAACATTTTATTGCAGACCCGATAAGTACGTCAA
>P_873
ACCCATCTTCTTCTTCTTTCCACACCAATTGCGCAATCATT
>P_874
CGCATGTTAAATGTAAATTACTTACTTTTAAAAAGTCGTAC
>P_875
CGCGCTAATTTATTTGGGCGCGAGTTTGAAAAAAGTGATGC
>P_876
TGAAATTCGGCGATTTCAAGCTTAAATATAAAATCTGGCAA
>P_877
TGTAATTTTTGCGCATCTTACAGTAATTTTAAATTTTTTGT
>P_878
CGACCAAAAGAGTATATCCACTATATGGCTAATAATTCAAA
>P_879
CTACCGTACCACCATTGTACCACTACAGTACGCCGACTATA
>P_880
ACTATAATAGCCCAAACCCACAGTTTACTGAAAACTAGGGC
>P_881
GTATGTGGCGACTGGTGCGACTTGCTCGACAACTGAAGTGT
>P_882
CCAATCGGGACCAGTCAGCTCTATCCAGGTGACCCAAGTCT
>P_883
TCCGATTGGTCCTGGACCAGCTTGGTAGGCACCTCCACCGA
>P_884
GGGTGGAAGGGCAGGCGCGGCGGCATAGCTTCCGCCTCCGC
>P_885
CCCCCTTTAGCCACCTCTTCCATACTATTCCCAATGTGTTC
>P_886
AGCTCCACCATGCTCTAGCTCGAGGTAAGATTTTGCCTTTT
>P_887
ACCGGCGCTTCCGGCACCTCCGATACACGCTAACGCAGGCG
>P_888
TTCCGAAAGACGCCCGATCGCGTTTTATCGATGATGATGAT
>P_889
CTTTACCGGCAGAGTGAAAGCATGTTATTCCGCCTGATTAG
>P_890
TTACATACATTTTGTAAAAACATACATCACTTTCAAAAATT
>P_891
TTCCCGTTCCAATTCTCCGCCATACCTGATATGCTCGACTT
>P_892
TGTAATATATTTTAAAATGTCGTGATAGTGATCTGAAAAAA
>P_893
AAATATCTTTTTGCAAAATTCGGTTTTTTCTAAAGTTCAAA
>P_894
TCGCCAGATTTGAAATTTTCCGGCAAACCGGCAAATTGCCA
>P_895
GGGCATTAATTTTGAGTCCTCTAACTACAAAATTAACCATT
>P_896
TTTATAAAATAAAAAAGAATCACTCCATATCATTTTTCCGT
>P_897
TTTTATTTTATAAAATTAATCAGCATAGTCAAATGTACCAG
>P_898
AATAGCTCCGTATGATTTTACCGTACTTTTGAATTTTTGAA
>P_899
CTTGTATAGGCACTTGCGGTCACACTATCTGCGACAGATGC
>P_900
ACACACCAAATTTTCCAGATCATGATACCCAAATCCCTTGT
>P_901
GAACTTGAGGCGACCTCCGCCTGCCTCAATGTTTTTCATCA
>P_902
TACCCAAAGCTTTGCAACTTCTTACCCAAGCCTTGCCCAAA
>P_903
CTTGCCCAAAAAATAAAAAGCTTAAATATCAAAATTACTCA
>P_904
TGGTTAATGATCTTGTGAGCCCTACTATTGCAATTGTGGAG
>P_905
TTCAGAGAGCCTGAAAAATTCTATAATTTCACTTTAAACGA
>P_906
TTGCCGAACCCAAAAAAATTCGGCAACCAGGTTTCAATGTT
>P_907
TAAAAAATCGATAAAACCTTCATATATATAAATTGTTTAGA
>P_908
CGTCGTCGATGGGCGGGACCCGGTGGGCGGAGCTTAGTCGG
>P_909
GAAGATCTTTCCTCATCCGACGAGAACGCAATCCACGCGTC
>P_910
ATAATTGTAGTTTCTTATGCCGATTATGTGTGAAATCGAGA
>P_911
ATCGAATTTCTAGAAATTACCTTTCCCGAGGTTTCATGGAA
>P_912
AATCCGCGGAAACTAATTTCCATGAAACCTCGGGAAAGGTA
>P_913
GGCGAGTTCTCGGAAGAACGCCTTGACAAGTGTAGTTAGCA
>P_914
GTTTCCGTCTTATAAAAAATCCCTCTAAACATTTCCGGCAA
>P_915
TCATCAAAATTACTGAATTCCTACAATTAGTACACGTCAGA
>P_916
CTGAAATTAGTCCAAAATGACATGTTATATGTACTTTTCTC
>P_917
CGGCGGTAAGAATGTAGTGACTTACTATTAGCACGTGGCGC
>P_918
GAATATCAAGCTTCACACTACATACTAAAAACTCCACAAAC
>P_919
TTTTAGTATGTAGTGTGAAGCTTGATATTCATTTTGCAGTA
>P_920
GTGACGTCATGACTGAGTTTCTAGGCCACGTTTCGTTTGAT
>P_921
TTTCATAATTTTCTGAAAAACTCACTCCTGAAAAGCATCAC
>P_922
TTTTTAATTTTTTCTATACTCTTACTAGTATGAAAGAGCAG
>P_923
ATTTTTGTATCCTGCTCTTTCATACTAGTAAGAGTATAGAA
>P_924
AGTCTACTTACAGGACCTCTCTTGCTAGGCTAGGTAGTCCA
>P_925
GTTTTTAAATTGAAAAAAACCTATATACATTTTTTTCCAGA
>P_926
AGGCTCTCACTATGAAACGACATGTTATGAAGACAGAAACT
>P_927
AACCCTTGTTTAGAGGATTCCTAATATAATAACATCATCAA
>P_928
GTTATTATATTAGGAATCCTCTAAACAAGGGTTTTCAGGTT
>P_929
ATTTTCGTCACTATTATAGCCATGTTGTTGAAATAATATGC
>P_930
TGGCAATTCGCCGGACATTCCATATCCGACAATTTGCCGAT
>P_931
CCCGGAAACCATTCCATTCTCCCGATAGTTGATTTTGATGA
>P_932
CTCGGCCACCAATTTTTTTGCAGTTATGTGTTCGTTTCAAG
>P_933
AGTGTCTCATTCGACTTGATCTACACAGATCTACTAAAAAT
>P_934
TTAAATGTGCCGTTTTTGGCCATACATCTTCAACAAAAATT
>P_935
TTTTAAAAAAATTTCAAACGCGCTCTACTGATAAATTACTT
>P_936
CGACCCTGAGCCTTTAAAACCTTACCAGCTCTCCCGGCGAG
>P_937
GCCGACAGCTGGAAAAAACTCGGCCACCAACTTTTTCCGGT
>P_938
AGTGGTGCCAGGGGCTGTCCCATTACGGGTTGATCTACAAA
>P_939
CACTCTGACACCACGTGGGCCGATGATGTAAGTGCACCAGA
>P_940
GATAATTAAAAAGTGAGTATCATATTATTCGACAACAGAAT
>P_941
GTTCTCTGCCACAAGTTCGCCAATCTCTTGAATAGCGAGCG
>P_942
CAAAAATCCGGATTTCAAAACGGTGGCCGCTGCACAATGCT
>P_943
ATTTCAAAAAAGCGAAAATTCAGGCACATCACATTTGACGC
>P_944
AAAAAAATCTTAAAAACAACCATAATTCTCAGGAAACTCAA
>P_945
TGAAATTCACCGTCGTTTTTCACGAAATAAAAAAATTTCAA
>P_946
TTATCTATCCGAATTAATCACACAACAGTGTTGGATATGGA
>P_947
GTAATGAACGCATGCTCCAACGGTGATAACATTTTTGCTGA
>P_948
AAGAAACTTTAAGAAATTATCATATTAGTATTTAATTGTTT
>P_949
ATCAACTTCTCCAGTCACAGCGGCAGCTGCAAATATTTTAA
>P_950
ACAAAAAACATCGAAAAAAGCGTGAAAAATAGATTCTTAGT
>P_951
CAAATATGATGTATGACCGGCAGTGTTCTCACACATAGTCT
>P_952
AAAAAATCAGATTAATTTTGCGAAATTTTGATGTTTTTACC
>P_953
GAGAAAATGCGAAACGAGCTCGGGAAGCTGAAAAAGAGAGA
>P_954
TAAAACTTATTCAGGAACTCCGAGAAAATGCGAAACGAGCT
>P_955
AATATTTTCGCTGTGAGACCCGTGGACCTGAAAATTTTGAT
>P_956
TTAATTTTTTTGGAAAAAATCAATAATTATCAATTTTTTTG
>P_957
AAATTTCAGTTTTTTTTTCGCGAGAAAAAAACCAATTCTCG
>P_958
ATAAAAAATCAATAAAAAATCGATAATTTCCAGGTACTCCG
>P_959
TCGAAATTTATCGATTTTTCCGATTTTTCCCCATCAAAAAA
>P_960
AATTAATCAGATTTTTTCTGCGAAAAAGTGAAATTTCTCAA
>P_961
TGTTTTTTTAGCGGGAAAAACGGAAAAATTAGGGGTTTTCT
>P_962
TGGAAAATTTAACAAAAAATCGATATTTTTAAAGCCACACG
>P_963
ATCCGAGAGGACTACAATCGCCTCGTCCATCTGAATAGTGG
>P_964
AATTTAAATTACACGATTTACACGATTTACCCGAAATTTCC
>P_965
AAATTTTTTCTTTCCCCCCCCCCCCCTGACTTTTTGAAACA
>P_966
CATTTTAGTCATTTTAATTTCGATTTTTACTGTTTGACAAA
>P_967
GTTAAAATTCCAAAATTTTACGGTAAATAGCCTGAAATGCT
>P_968
GAATTAGGTTAGAAAGGGGTCGATTTTGCAGAATTTTGACA
>P_969
GTGAAAAATGCACTTTTTCACGAGAATTAGCGGGATTTTTG
>P_970
CATATTTGATATGAAAAATGCCGTTCTGAACAAAAAAAGCT
>P_971
GTCACGAGCCTTGAGAATTGCGGGGATGGCGCGTTGCTGGA
>P_972
TATTTTAGATGAAAAAATGGCGAAAATCGATAAAATTTGCC
>P_973
TTTTTCTTTTTATTTTCCGCCATTTTTGAAGGAAGAACTCT
>P_974
ATAAAAAACTAGTAAAAGAGCAAGATTTCGAATGTTTTCGA
>P_975
AAAATTCGAAATTCGAAAAACATGGCCGTGGCCTAGCGTTC
>P_976
CTAGCGTTCCCCTCCTAGTCCACGGCCGCGCACGATTTACG
>P_977
GGTTTGATCGATAATCTTCTCTTGGTAGCGTTTCTTCTTCA
>P_978
TTATCGATCAAACCTTGAACCATCTTAGCAAAATCGAGCAA
>P_979
ATGAGCTGCCTGAAGCAGAGCGGGAACGGCAAAAAGGTTGA
>P_980
GCCGCGGAACCAGTTTTATACCGTATTTCGTATGCGCCTTT
>P_981
GGAATTAAAGGCGCACAAGGCGTTTTATAAAAGTGGCTTCG
>P_982
CGAAAAAATCACGTTCTGATCGGTTCTGGTCTTCCTCTAAA
>P_983
TTCTGGTCTTCCTCTAAAATCGGTTCTGGTCTTCCTCTTTG
>P_984
TTTTAATCCATAGTATTTTGCGAAACTGTGAGATTCCGGGA
>P_985
CAAATTCGATGTATTGATATCGGTACAGTCCGGATACATCA
>P_986
CATATTAAAAATACAATGAACTATGTAGACATAAATTCAAA
>P_987
CATCTCATTTGAATTTATGTCTACATAGTTCATTGTATTTT
>P_988
TTTTGAAAATTTTGAATTTCCGCCAACCATTTTTCCTTTTT
>P_989
GGCCTAGTTTTCTCTTTTCGCGGCCACGTAGCCAGAACAGA
>P_990
TAGAATATTTCTCGGCCAAACTTACCAGTGGTCTTGGAATT
>P_991
TCTTAGGTCATCAGTGACGTCACACCTCTTCCAAGCCTTGG
>P_992
GGTCCGTGTCTGCTCTTTGTCGGTTGGGTACATTTCTGCAA
>P_993
CACGGACACGGGGTTCTGGCCTTCCTAATTAAATTTTTGCG
>P_994
GACAAACCGAGCATTTCAGGCATGAAATATGATACATCTCG
>P_995
ACGCGCTAAACTACATGCGGCGAGAGCGCGGAGCATCGTTG
>P_996
CAAAAGTGACTTAAAAGTTCCATTCGAGTGAATACAGGCAC
>P_997
CAAGCTATCGATTTTTCCCGCAAACTATCGATTTTTCTAGA
>P_998
CTTTTGTCGATTTTTTTTTTCGGGCTCTATTTTTGAAATAA
>P_999
GTCAGAGTGTCACATTTCGGCCTGAATCACGTTGATCTACA
>P_1000
AATGTGACACTCTGACACCACGTGGCCCTAATTAACTCGTA
>P_1001
CCATCATTTATTAGCTCCCTCATTCCATAGTTTTTTTTTAA
>P_1002
CTCAAAAAATCGATGAAATCCATGAAATCCCAGCTCAAGCA
>P_1003
CCAGAAGATCCCCATCTTCGCCGTACTTTCCGTACCATTTA
>P_1004
CCTAGGAGATAAGGTTCATGCGGTTTATGTGTCAAATCTTC
>P_1005
AAAAAATACCAGATTTAACTCGAAAATTGCGAATTTTAGGC
>P_1006
CCAAAACAACCAATTTTTTTCGATTTTCCTCGAATTTGAAT
>P_1007
ACCAAATTTCAGTTAAAATCCCTTTTTTCGAAAATTTTAAA
>P_1008
GAAATTTTTTTCTAAAAATCCGTGAATTTTTGAAATTAAAC
>P_1009
ATTTTTATTTTAAAAAAACGCGAAAATAATAAATATTTTTT
>P_1010
TCGATTTTTCACTTTTTTTCCACGATTAGTAAAATTTGTGT
>P_1011
TTTCTTTATTTTTGGAAAATCGAACATTTGCTATTTTTTTC
>P_1012
TTTTATTTCCAAGCTATAATCTAACTAATAATCATATCCTT
>P_1013
GGAAAAGCTGCTGGAGAACGCGGAAAAATTGGCGGCGGCGA
>P_1014
AGCTAGTCTCGAAAATCTACCTAACATCGGCGAGCTCATGC
>P_1015
AAATTTTAAATAGAAAAATTCGCTGCCACGTTCGCTGCTCT
>P_1016
AGATGCCAAAAAATCTACCTCGGTCTCTTGCACAACCCGAA
>P_1017
CGTGGCACGGTTCCAAATCGCTTCCTCTTCATTGTGATGCC
>P_1018
AATAAATAATTTTAATAAAACTTTATAAAACAAAAAAAATA
>P_1019
TTATTGATTTTTCTTGCAGTCATAGTATTTATTATACCATA
>P_1020
TCGATTTTTATTTTTTTATTCGTTATATTAATTTTATTCAT
>P_1021
CTAACAACACATTCTGCCATCTAACATTATTATAAATAGGC
>P_1022
TTAAGTTTTTTGAAATTTTTCAGTCTCTACAAAAACCAAGT
>P_1023
TCCACTCGGACAAAAAAACTCGGCAGAATTCAACACTTCAT
>P_1024
TCGTTATCCAATTCTTTAATCTTATTAGTGTATGAATTTCG
>P_1025
TACCCAAAAAAAAGGACAGTCATGGCTGAAAAAAAATTTGG
>P_1026
AGGACTCTATTTCACTATTCCTTACATCAGTTTTCGGTAAT
>P_1027
TTTGGCGTTTGCGTATGAAGCATCCTATTTGACGCACGAAA
>P_1028
ACGAATTTAATTATAAAACACATTATAAAAAATTTAAAAAC
>P_1029
TTTTTTTCCATTTATCGATTCAATATCAACATTTTTGTTCG
>P_1030
ATATCAACATTTTTGTTCGACTTTCTAGCTCAAAATTCATA
>P_1031
TATGATCGACATTCAACAAACAGTAATATCTCTCAACAAGA
>P_1032
ACTGTTTGTTGAATGTCGATCATACTCGTGCGAACTAAGTT
>P_1033
ACTCTTATCGTTAAAAAACGCCCTTATAATCATCAACCTAT
>P_1034
AAAAATTTGCCGAAATCTATCGAACTATAGTCGAACAATTG
>P_1035
AAATTTTTATTGTATTCTTACATTGTATACTTAATAAATCA
>P_1036
TTTTGAGAAATTCTCGAAATCTAAATATTAAATTCAAATGT
>P_1037
ACTTTTTTCAGGCGTATGCCCGATCTTGCTTCTTTGAAACT
>P_1038
TATAATTTTAGATTCGACAACTATCTACTGGGATTTGGAAG
>P_1039
TATATCAGTACTATTCGCGGCACAACAGTGATAATTTGCCA
>P_1040
GACTTTCCTGCCTTGGACTCCAATCTCGTGAAACTTGGCAA
>P_1041
CAGATGTGGATCAATAACCGCCGTGTCGAGTATGTCAATGA
>P_1042
AGAAGGAGAACGGTGAATTGCTTGGTCAACTCAACCGACTT
>P_1043
GCAAGATTTCGGAAATAATCCAGGGTTTATAAAATTCTTCA
>P_1044
GATGCTTCAGTCAGAAATCGCTGTTTTAAAATAATTTATAT
>P_1045
GGATAAGAAGAACTTGAGGCCCTGGTAGTTGAGATGCTTCA
>P_1046
CGTCATCTCCACATCCTTCGCGGGGTAGTGTGTACTGAAAA
>P_1047
AAAAAAGTTCGGTAATTTTTCTAGGTCTCGCAGCGATTGCC
>P_1048
CGCTGCCGCCGGCGCTAGCGCGCTACGTGGAAAATGAGAAG
>P_1049
ATTTTTCGCCGCCGCCGGCGCCTTTTCATTTTTTAATTAGT
>P_1050
TCAGATTTTTATCGAAAAGTCAATAATTTACGAATTTGACA
>P_1051
TATAGGTATGAAATCGAATACTTGGTATCAAATGACGGAAA
>P_1052
TTTTTTTCCCCGTATTTTTCCCGTATTTTTTAATGTAAATT
>P_1053
AATCTCTTTTTTCGCGCCTCCAATATAGGGTGCTCACCACT
>P_1054
TTTCGGCGAAATTTCTTGCGCAATCCCAAAAATTCAAAAAA
>P_1055
TGAAATGGAAGAGTTTCTGCCGAACTAGGCCAGGCCATATC
>P_1056
AAGTTTGCGCGTCTATAATACATCATATTTGACGGGCAAAA
>P_1057
CGTGTTTTTGACGGAAAAAGCACCATATTTGACGCGCAAAT
>P_1058
CAAAAAAAATCGATATTTTGCAGGATCTCGAACGTGAAGAA
>P_1059
GATATTTTCCCGAAAAAATTCGATATTATTCTCCAATAAAA
>P_1060
AAAATTGACGATTTTTTTCACGAAAAAATCCGGAAAAATAT
>P_1061
GATATTTTCCCCCTTCTCCACGGCAACCGAAACAAAAAAAA
>P_1062
CTGCTCAGGAGCCCACAGAGCGGTTTTTATTACGTGGCCGT
>P_1063
CTGAGCAGAATTTTCGAAATCATGGTGCATCGAAATTTCAA
>P_1064
TCCTCGACCCACTTTGACCTCCCATCCGAGCTCCGACGTGA
>P_1065
TCGATCTTCCTGCGATTCTCCTACATAGATCACAGCGACTT
>P_1066
CCAATTGGTCACGTTGGTGGCAGGCTTGCGGACATCCTCAT
>P_1067
TTAGAAACGGGCTAGAAAAACGGGGTTTCGGCTTGCTGCGA
>P_1068
AGTTGAAACCTGAAAAGAAGCGAGATCTGAAAAATGTCTGA
>P_1069
GTTTAAAATTAGTTTGCACACGGTTACATCATTTTTGTATA
>P_1070
CACTGATGATATTACAAATGCGGTTACGGTAGGTATCTTTA
>P_1071
TTTGCAAATCGCCAAATTGCCGGTTTATTAAAATTTTAGAA
>P_1072
TTGCTAAAATTTTTAAAAACCGGCAATTTGCAAATTTTTGG
>P_1073
TTTGAAAAATGTCAAAATTCCGGTGTTCTGAGAATTTACCT
>P_1074
TCTCATAATTTATTTTTGATCTACCTCGTTGAATAGGCTCC
>P_1075
TTACCGGAATGTTTCATTTTCGGCATAATGCCCATTTGCCG
>P_1076
TCGGCAAATTCCCGATTTGGCGGAAATTATCAACTTCGGCA
>P_1077
ATATTGGGTCATTGTGGTACCATAGGCGTGTTTTAAAGCAA
>P_1078
CCGAATTTTCCCATATTTCGCATTAATTCGACCACAACATT
>P_1079
TTTTTTGTGTGAATTATAGGCGAAAATTTGGAAAAAAACGT
>P_1080
TCCACGAGTAGTACGCGACGCCTGGTTGCAAAAATGGCGTA
>P_1081
GGAATTTTCGTTGATCCCGCCAATCTCGGTGATTTTCTGAG
>P_1082
AGATTAGCTCAGAAAAATTGCCGGAAACTGCGAATTCTACT
>P_1083
GACTTTTGGCGTAGATTTTGCAGTTTCTGGTGATTTTCGGC
>P_1084
GATAAATCGGCGAAGATCTGCTACTATCTCGTCTGAAAACG
>P_1085
TTTTTTTCGTCAAAAATGCCCGGAAATGATGATATTGTAAT
>P_1086
ATATTCCGCAGGACTCGCCGCGATTTATGATTTTCACTATT
>P_1087
GGGGGAAAATTTAAAATTTACAGTTTATTTAAATTTGAAAA
>P_1088
CTACAAACCGACGAAAATGGCGGTGTCAGTGAAAGTCCATC
>P_1089
TGAAAACCCCAATTTCAGCTCGTTAATGTTCCAAATGTTCA
>P_1090
TACTTTTTTTCTTTATCTTCCGGTGTAGCTATTTCTTGTGA
>P_1091
TTTTCCAAAATGTAATACGGCAGTTTTGTGCTCAGCAAGAT
>P_1092
TGTAAAATTAAAAAAAAAACCAGTAGAATTTGAAAAAAAAT
>P_1093
CGAAATTTGCTGATTTTTTACGGTTTGGCTGTATTTTTTAA
>P_1094
TCGCTACGAAAATTCGACGCCTGAACAGTGCCTAAAACAGG
>P_1095
TCGCATGAGTGTGCTGACGTCACACTTGAAAAATTCCCGCA
>P_1096
GCGTCATCTGAATGTGTGCACAGTTTGGTTGGAATTACGCT
>P_1097
TCAATGGAAGCATCGGCTTGCGATACAAATCGAATCATAGG
>P_1098
ATGTATTTTGATAAAAGTGGCTATTTAGGCTTAAGCCGCGC
>P_1099
GCAAGTTACTGCCGTTTTTGCGTTGTTCATTTTTCAACTTT
>P_1100
AAACAGTTAATGAATTTTGGCGGGGGGGGGGGGAAGACAGA
>P_1101
TAATTTTCACATAAAATTGGCTATTTCAATGTTGACGTCGA
>P_1102
TAGAAAGCACAAAAAAAACTCGGACACAGTTCAACGGAGGC
>P_1103
CAATCGCCCGCAGGATAACGCGTGGGAAAGTCGTGTACTCC
>P_1104
TCCGCCGTCTCCTCAAGCAGCAGCGGCACAATAAACATGAA
>P_1105
GGCAGACGTCTGATAAAAATCGAGGGTGTGTCCGGATGGTA
>P_1106
AATGAAATTAAAATACCTGCCTACCTACCTATCTGCTTGAC
>P_1107
CTGCCTGCCTACCTACCTACCTACCTAGTTGTTTAAGTAAG
>P_1108
AGCCGTGAGAAAACTGTGCACTGCATAGGAATAGAAGTAAT
>P_1109
GCCTACCTGCATACGCCTACCTATCTACGCCTACCTGCCAA
>P_1110
AATGGGACAGCCTGGCACCACGTGCTCTTCCAACCTTTATA
>P_1111
CTAAACTTAAAAAAAAATTGCTAAATTGTGTTCGACTAGCA
>P_1112
CATTTTTTGCTAGTCGAACACAATTTAGCAATTTTTTTTTA
>P_1113
AAAAATTCAGTGGAAAATGTCTATAATTTTCAGTAATTCAT
>P_1114
CAACTCTGCGGCGAAATTTGCTAGGTGGTTCAGCTATAGCT
>P_1115
GTTTTTAAAACCCTAAATTCCATACTCCGTCCAAAGAACAC
>P_1116
AAAAAAAGTGAAATCCAATTCAATTTATTTCAATTTTGAAG
>P_1117
GCAGAAAGAAGGTTTGATTTCTATTATATTAATAAAACAAT
>P_1118
CATCACGCTTTTGCGCATTTCTTGATAGATCATAGGAATCG
>P_1119
TTCTCATGAACTGATGTTTTCTTCATAATAATATATTCAAA
>P_1120
GTCGGTTTTTCGACTTTCAGCTAACTTTATGAAATTTCATT
>P_1121
TGATTTTAAATGTCAGAAAACCTGAACAAATGAAATTTCAT
>P_1122
TCTCACTTTTTGTTTAATTCCAATATAATATCGATAACTAA
>P_1123
GGCGTATGCCGTTTCTCGAGCATTCTCGTTCATTTTCCAGG
>P_1124
ATTTTAAAGTTGAAATTAGCCATATTTATAGACAAACTTAA
>P_1125
CCAACTTCTCTGGAAATATTCTTCATTCTAATTTTATATTC
>P_1126
GTTGAGCTCACCCAGCTGAGCTCACTCCATAATTGCACACA
>P_1127
CACCTTTGGAGCCTGGCGGGCATTTCTGAGAAATCGTTGAA
>P_1128
TTTCACAGCTTCCCAAGTTTCCCGAGCTGTTGGAATGATCT
>P_1129
CACCACGTGTTTTGCTATCCCATTACGGTGTGATCTACAAA
>P_1130
AATTGTGCCCAGTTTTGCCACTTTTTAGTGGTTTTTGATGG
>P_1131
ACAATTATTATGATCCAAAACAGGGGTGTGCGGCAAATCTC
>P_1132
TTGCCGTTTGCCAAATTCGCCGTGCTCGGCAAATTTTGAGA
>P_1133
TTGTATTGTCAAATTTTTGACGCGGGCGGCAAATTTCAAAA
>P_1134
TTGCGCTCCATTGGCAATCGCCTGCCCATCAAAAACCGTCA
>P_1135
GTAGGTTTTTCGGCATGTTGCATGGTACTTAAAATGTTTTT
>P_1136
TTTCTCTAACCCCTCAAAACCGTACTCTACATCGCCGTTCT
>P_1137
CAAAACCGTACTCTACATCGCCGTTCTGGCCGAGTGGTCTA
>P_1138
GATATTTGACCATTTTGGTTCATAATAAGTGTATTTAGACA
>P_1139
GTTTCAAAAGCGCGCGCGCGCGGTCTTCTTTCTCCGCTTGC
>P_1140
AACTCGGAAATTGTCGGCCGCCGTACAAAAAAAACTACCTC
>P_1141
GTCGGCCGCCGTAAAAAAAACTACCTCTCGGAAAATTTTAA
>P_1142
GCATCATCGACGCCATGGACCAAAGTAGTGATATTCATAAT
>P_1143
ATACTTATAGACCACAAAAACATTATAGGCCATCAGCAACA
>P_1144
GAAATTTTGAAATAATTTCTCGGTCACCAATTTTTTCTCGG
>P_1145
GAGTAGGCACAGTTCTCGCGCATGAAAATTGGCACCGTCCT
>P_1146
ACATATATCCATTTTGTCTTCTACATACATATATATATGTA
>P_1147
AGCTTTTTTTACGAAAAGCTCTTCCATCTGTCGTGGCCTAG
>P_1148
TCCCAGGAGGCGCGTGATGTCTTTGTAGTGAAAATGAGTTT
>P_1149
ATACCTAGCTATTGACTTATCGCCATAGTGTAAAAAAACCC
>P_1150
ATGGTCCATCAGCTTAGCCACCGTCGCGTCGTTTTCATACC
>P_1151
TCCGGTTTTTCCTCCACATGCGGTTCTGAAATAGAGCACTA
>P_1152
TTTTAAGGTCTAATATTGAGCTAACTACGTAGAGTCAGAAA
>P_1153
GCAGCTTAAGGTCCCCTATGCCTACCTGATTGAGCTCCGAC
>P_1154
TGTGTAATCTCATCGACCGGCTCCATAGTTGTGGTGTCGAT
>P_1155
GAACCCAACCAGAAGACATCCACACCAGTGGCACCTGAAGC
>P_1156
TTTTAACAACAACAAAAAATCAATAAGTACAATCACACGAA
>P_1157
GCATGAATGCCTGCCTACCACGTTTTTAACAACAACAAAAA
>P_1158
ACTTGTTGAGAAACAAAATGCATTGGCTCCAAATAAGTGGT
>P_1159
TTACTGCTTTGCTGAAATTTCTAGGCCATGAAATTTTTTGA
>P_1160
GTCTCATTTTGTAGAATTGCCGGTCCGCAATTGCCGCGCAT
>P_1161
CAGACTCGTCTGCTATCTCTCTTACCCGGCAAATGGGACCT
>P_1162
GCCTACTGACCTGTGTCTACCTACCTACTGAACGATTACAA
>P_1163
ACCTACCTCAGACCTACCGCCTGCCTATGCCTACTGACCTG
>P_1164
CGTGGCCGGGCAAACTTTTTCTTATTAGACCCCGGTGGAAT
>P_1165
AGGATTAGGCTTTGGCTTGCCGGCCACCTGGGATATTGTGG
>P_1166
CACTTCTTGGCCTGTTATTTCGGTTTATTAGAATTTGTGTG
>P_1167
GTACTTACAGCAATAAATTTCGGTGTCTCACGGAGCACCTG
>P_1168
AGTCTCGAGTCGAGACTAGACATGGTAAACACTTTTTTGGA
>P_1169
TTCTCCTCACCTTCTCAACACTCCATAGCGCCAGCCAGCCT
>P_1170
CCTAGAAAATTTTAGGCCACCATGATAGTCGTGGCCTAGAA
>P_1171
ACTAATTTTCCCGCAAAGAACCTTATAAATTTTTAATCCAA
>P_1172
CTGAAAATCAGGCAGGCAGGCGGTTTATGGCCTACAGTCTA
>P_1173
TTATTTACTCTACAAATCCTCTACCCCGACATTACATCTCA
>P_1174
TGAGTTTTGAGATGTAATGTCGGGGTAGAGGATTTGTAGAG
>P_1175
TCAATTTTTAGCCGCATCGCCATACAGCTCGTTAGCCTTCT
>P_1176
CCGGCAATTTTCCGGTTTGCCGGTTTTCCGTTTGCCGGATA
>P_1177
AAAATCATTTACCGCCAACTCATGGTACGTCTAACCGCAAA
>P_1178
TAAGGGGCAGTTTTGGCTCACGGTTTGGCTAACTTAAGTGA
>P_1179
CCGGTCTTTAAATTGATAGGCATTCTAGGGCTTCCATGGGA
>P_1180
AGAGTTCTCAACTGATTTTACATGGTAACCAGAGCGTGCTG
>P_1181
GCTAAAAGTGGTTCTTTCGCCGCGGCCGACACTTCTCGGGT
>P_1182
GCGCGGAACCCGAGAAGTGTCGGCCGCGGCGAAAGAACCAC
>P_1183
CGCCTGCCGCGCCGCGCCTCCTTTATAGTGCGGCGCGGAAC
>P_1184
AGGCCACGCCTCACTTTTTCCACACCCATCATCTTCCCTCA
>P_1185
TGAGCCTAAGCCTAATAACCCTAAATAGCGTCAGTGTGGGA
>P_1186
CGTGAGCTCCCACACTGACGCTATTTAGGGTTATTAGGCTT
>P_1187
CTTGCAATTAATTAAATTTTCGAGGGAGCGGGGAGCCCAGG
>P_1188
GAACCCTGTACATGTCGGACCATGGTATCAGTTTCGCTATC
>P_1189
CCTAACTCGCGGCGCGCCTTCTGTATAGTCACGGCCTTCTG
>P_1190
TTTAGTTTTACAACTAAAATCGAGCCCAGATGTGACCGAGC
>P_1191
GGAAAAAATTTGATCTATGACCTACCAAACATCTGAGCCGT
>P_1192
CTCGTCGAAGCCTGACGCGGCGAGAATCCGTCCCAGCTGAC
>P_1193
GTTTTGTGCCGAGAACCGTCCCCACCCGAAGCTGGCTCGCG
>P_1194
CAGTCTTTTCAAAATAAAACCAATTTATTAAAAAAATCAGA
>P_1195
GGGAAATTTGGGTCTCGACGCGATTTTTATTGATTTCGATC
>P_1196
AAATCTACCCCAGATATGGCCGGCCTAGTTCGGCAAAAACT
>P_1197
AATGTTTTTCCAAAAAAAAACATCATAGTCTAGAAAAAAGA
>P_1198
AGGAGCTTTTGTCGATGCACCATGTTCAACATTTTTTCAAA
>P_1199
CACGAACAAATTAGAAAACTCGATCAAAAGAATTTTTCCAT
>P_1200
GGGGGGCGGGGCGGGACACTCATCAGCCAATCGACTTCAAA
>P_1201
GCCGGGGAAAATTGAAAACTCGGCCAGATTGAAAAAACGGA
>P_1202
GTCTTATGTAGGTAAGGAGTCATCTTATAGTTCGGTAGGTA
>P_1203
CCCCCCCCCCCCCCCCCCCTCCTACTATTCTTCTTCTCTAC
>P_1204
AGCCCACCCGCCCGTCGCGTCACGGCTATATTGACAATGTC
>P_1205
GGTCTTGATTCGTTTAACCACTAACTAGCGCGCTTCTCTTC
>P_1206
CCATCTTATTCCGCTTCATTCATTGTCGTGATTTTAAGATT
>P_1207
TCTATTTCATTAAGCATGAACTTACACGAGAATTCCAATTA
>P_1208
TTTCAATTCCGGCAATTTGTCGATTTACCGGAAAAAATCGT
>P_1209
GGTAGTGCTAGCGTTCACATCAAGGGTGGGTGCAAACGATT
>P_1210
AACTTTTTTTGAAATCCCCCCTAATTATGGGTCTACAACGT
>P_1211
TTGGCCTTAAAAAATTTTTTCACCATATTGGGCCCTAAAAA
>P_1212
TCGACTTTAACTAGCTATATCTAGGTAGTCTTTGATTCTAT
>P_1213
GAAAAAAAATTTGTTTTGATCTACCTGGTGTTTAAGACTAG
>P_1214
ACGTTACGATTTTGTGCTATCATAATCATTAAACCATGCTT
>P_1215
TAAAATATGCAAAATCGGATCGTACTCTCTAATTGCCGATG
>P_1216
AATGAATTCATTGCTGGCGCCCTGCTACTAGTAATCAGTGA
>P_1217
TTAGTCTACTTTGCATAATGCCTACTATTGAAGGCAAATCA
>P_1218
GCCACCTTCTTCAATTCAATCACACACATAAACACTCTCCA
>P_1219
CAACTTGACAGTTTCCCCCCCCCCCCCCCATCTTATAATAA
>P_1220
AGTGTTGTGAATTCACTCACCACAATAGTATTCTCATCAAA
>P_1221
TTCACAACACTTTTGGCTCACAGTCACGCTTGATCTACGTG
>P_1222
TGTGGAGAGATGGAGAGGCGCATGAAATGGTGTTCGGGTTC
>P_1223
ATCTCTCTCTCTCTCAATTACCGTACCCATTATCATTCCGC
>P_1224
CGACCTATATTTTTGAATTGCATAACAGTTATAACTAACTT
>P_1225
AAATCCGGAAAATCCTAAGCCTAAATAGCGAACGCTCGCCA
>P_1226
CGGCCGGGCAAAGGGCACATCAGTGTAAACGCGCTCTACTG
>P_1227
TAGTCTCTACCAAATTAGTCCTTATTAGTCCCAAATCTATC
>P_1228
CTGTTGATGTTGGATGAGTTCATAGTAGCGTTGGAATACTT
>P_1229
GCTCCCACCAACAATCGATTCACACATCTTCAGCAGAACGT
>P_1230
CATATGCTTCTTCCAAACTTCGATCTCGACATGATGCCAGA
>P_1231
GCCAAAGAGCGAAAGACGCGCGGTGCAGTTGACGAGGACTC
>P_1232
AAGCAGATCACTGATGATATCACGGCTGGAAAATCGCGAAC
>P_1233
TCAAATGGCAAAATTGAACGCATCCTATAAATGTTCCAACA
>P_1234
GGAACCTGCTAACCTACCTACTAACTTGCTAATCTTCAAGG
>P_1235
GTACCACAATGACCCAATATCATGATAATGGTGCGTCCATA
>P_1236
TGAAGAAGACTATATTTTTTCTTACTAAAACTTTCTTCCTT
>P_1237
TTGATTACAGTGAAATACGACAGTCATCTTCGACAAGCTGA
>P_1238
CCAAAAGTGACGAATTTGGCCTAAAATGGACTTTCTTCATG
>P_1239
GAAATCCCATGAAGAAAGTCCATTTTAGGCCAAATTCGTCA
>P_1240
TACTGGATTTTACGCGTGTACTTCATCGTGGCACACCAAAA
>P_1241
ACTAATAAAACAAATAAGTACATACATACATTTATATTAGC
>P_1242
GGAGATGTAGTAGATTTGGTCGTTATAGTGATCGCAGATCT
>P_1243
CACCTTTAAGTCAGTCCAGGCCTACTAGTCTAATCTTTGAC
>P_1244
CCGAAAAAAAAACCAAATTTCATAATAAAACAATCCAAAAA
>P_1245
GCGACATTGCTCTAGATTTCCTCAATTGCTCATTTTTCAAA
>P_1246
GAGTGGTTTTTACAAGTCTACTTACCTGAAGAAGCATCCCC
>P_1247
CCGGGATCCAAGGACTCTCACTACCCCGGCACCAAGGACCA
>P_1248
CCGAGTAGGACATATTCTCACGAGGTGGTCACTTTATGGTA
>P_1249
ACTAGGGAGCAGTTTGAAAACTAACCTATGAAGAATCTTCT
>P_1250
TTTGTCATAGGAAGAAGATTCTTCATAGGTTAGTTTTCAAA
>P_1251
CTCAAAAAGCTGAAAATATTCTTATTATGATGTTCTGGTGT
>P_1252
TCTGAGGGACGTCAGAAATCCGTGCTAGTTGTGTTTAATTT
>P_1253
AAATTCATGCGTTTTTTTCACATAATATTTGAATGTTTACA
>P_1254
CGCTTTTACGCACATTTTTTCATGTTAGATTTTTTTTTTAG
>P_1255
ATATGCTCCTTGATATCCCCCATACATTGCTACCTGTAAAT
>P_1256
TTGATATGGTTGTGAAGCCGCCTGCTGGTTCCCGTAGGCTC
>P_1257
AGGACAACAGAATTATTACCCGTAACTCGAAAAAAATTCAA
>P_1258
CGCGTACCCATAATTCGCCGCGTACGGGTTCACTCCGCTGA
>P_1259
AATTTTCTTCAATTTTAAGGCATACTGGCGGTGGTGGAGGT
>P_1260
TTTTTCCACGTTTTTTACCTCACAATAGTACTGTTTATTAT
>P_1261
ATTTCTTGGATATTTTCAGGCTTTAAAGTCCAAATAAACAT
>P_1262
CAATTTTAACCCTAAAAATGCATGAGATTTTGCACACCTGG
>P_1263
AGTTTTCAAGTGTTTTCCGCCACGAACGTGAGCCGAATACG
>P_1264
AATTTTCAGATTTTTTAACCCTAAAATTAAAAAAAAATCTA
>P_1265
CTTTTTTCCAGAGTCATCGGCATCAACACGGTAAACTTCGT
>P_1266
CTCCGAGCTTCATGAAAACGCCGTGGTTCGCCCCACCGGCT
>P_1267
CCAAAAAACTTTGAAAAAATCGATAATTTTAAATAACTGCT
>P_1268
GGCACGAGTTCAAGTATTGGCAGTGACTCTGAAAATTCAAA
>P_1269
TCACAATTTTGTAAAAATTTCGGCAAAAATATCACCTTATT
>P_1270
AAAAAAACCCTAAAAATAGGCGGCAAACTATTTTTCCGGCA
>P_1271
AAAAAAAATAAAAATTTTTGCAATTTTTTTTGATTTTTTGA
>P_1272
CACGTGGCCGAGGTTTTTCACGGCCACGTGGCAAAGGCCGG
>P_1273
GGAGAGCTCGCCGAGCTTGGCGAACTCGGTGAATGTGGCGA
>P_1274
GTTGGTGAACCTCAAAAAACCGTATTCGCCAAATCTTACGA
>P_1275
AAAGTCGATTGATGGGTGGCCATACTCATAGGGAACATACG
>P_1276
GAGATATAAACGGTCAAAGTCAAGGGGGGCCATACAAAAAT
>P_1277
GCAAACCGGCAATTGCCGCCCTCCCCCGACCTACGCACCTG
>P_1278
CGCGACAGTCGCTTGCAATACTTTACAATGATAACTCGATC
>P_1279
TCAGCTTTTCAAGAAAAACTCGGCCACCAAATTTTCCAGCA
>P_1280
GAAAACTCGGCCACCAATTTCTTGAGCATAAAAAATTCGGT
>P_1281
TTTCTTGAGCATAAAAAATTCGGTCATCAATTTTTATAGAG
>P_1282
TTTTTTTTCGTTATTTTTTCCTTGCTATGTGGCCGTCAGAA
>P_1283
GATTTTGTTTTGAAAAAAATCGTGGCCGAGTTTATCTGTAA
>P_1284
AAGTTGGTGGCCTAGTTTTCCAGCATAATCCAACTCACTTC
>P_1285
GGAACTGACCACGTTTCAGTCATGGTCTTCGTAATTCCCAA
>P_1286
GATAGCGGTGATACGTGTTTCGAGGGTATACATGCTCACAC
>P_1287
GAAGAAGAAGAAGAAGAAGTCAGTGTATACATACTACTACG
>P_1288
GGGAAATATGAGGGTTGAAACCTACTACATACTTTTGAAAT
>P_1289
GTCGAGGAGCACACTCTCGCCGGTGCCTTCCGTCACGATCA
>P_1290
GTTAAATCCACTATGAGATTCCTTGCCATGTTTTTGCAATA
>P_1291
TCTTAGATAGTCCAAGAGGCCTAAATAGTCCTATAGGGCCC
>P_1292
GGGAGCCCAGTTCTAAGGCCCATGGACTTCCACAGTAGCTT
>P_1293
GTCCCGGCGGAATAAGACCACTTAGCACAGCGGCGGCACAA
>P_1294
TATTTTTGGCAACTATTTTTCATTCTCTATCAAATTCATAC
>P_1295
TGCCCAGCTTGCAAAAGGCACAGTGCCGCACGGAAAAAGAG
>P_1296
TGCAAGAATGTGATCTCCGACATAAATTTTAAAAAAAGCTT
>P_1297
CGTGGGGCCTGCTTATTTTTCAGTGCCGCTCGGAAAAAGAG
>P_1298
GCTCCGCCTCTTTTTCCGAGCGGCACTGAAAAATAAGCAGG
>P_1299
AATTTTTTTCAGAAGCACCCCCGTCTCTTCCCGAACGCCAC
>P_1300
TTAATTTTAGCCAAAAAATCCGTTAATTTTAGCCAAAAAAT
>P_1301
CGGATTTTCCGGTTAAAATTCACGAATTTTTTGACTAAAAA
>P_1302
CATTTTTGGCTGCCCATTCACCCGCTCGCCGCCACCCTTGC
>P_1303
GGAAGAGACGAATTGAAGTACGGTAGCTCGTAAATCCTGTT
>P_1304
TAAATTTTAGAGCATTTTTCCGAAAAAATTGCAAAAAAACG
>P_1305
GTAAAACCTCGGAAAACATGCAATATTACAACAAATTCGAA
>P_1306
AGAGTTTTCCCATGCTTTTGCCCCCTCCACTTCACAAGAAA
>P_1307
GAATTTTCGCTTTTTTCCCGCCGTATTTGTTTCTTGTTTCT
>P_1308
AAAATGGCCAATTTTTGTGCCAGTTTTCCCAATTAATCATG
>P_1309
AAGATTTTTAGCATTTTTCCCGAGAAAAGCTAAAAATCTTA
>P_1310
CTAAAATTTAAGATTTTTAGCATTTTTCATTAAGAATGCTC
>P_1311
AGTATTTTTTCAGAAAAATGCACTAAAAATTGAGATTTTTA
>P_1312
CATTTTTCCGAAAAAAAAAACGCTAAAAATCTTGTAATAAC
>P_1313
ACTGACCAAAATAATATTTCCATAAACGACGCCTCTGAACA
>P_1314
CAAATTTTAACCCAAAAATTCCCTCGAATTTCACCCCAAAA
>P_1315
GAAGAGTGTTTGGTCCGATTCGGGAATTCAGAAAGCGCTCG
>P_1316
CTAGAAAATAGCTTTTTTTCCCTCAAAATCCGGGAAAATTC
>P_1317
ATTTGAAAAATCTCATTCGGCGATTTCAAGCTTAAATATAA
>P_1318
AGGATTTTAGCGTATTTTGGCGAAAAATTGAGTTAATTACA
>P_1319
AAATACTTTATCGATTAATACACGATTTCCGTAAATCGACC
>P_1320
CCAAGGGTGTCGTTGAAAATCGAAAAATTCGAAAAATTTGG
>P_1321
AATTTTTCTGATTTTAATTCCGGAAAAATCAAAAAATCTCG
>P_1322
GGGGTGTGCGGCAAAAAATTCGATTTTTCAGAGAAAATTGG
>P_1323
CCTAAACCAATCCATTTTACCGGTATATCTCTACAACCTTT
>P_1324
GGTTTGCCGCTTTTTTTGCGCTAGAGCGCGATTGCTCACTG
>P_1325
TTGAACTCAGTGAGCAATCGCGCTCTAGCGCAAAAAAAGCG
>P_1326
AAAATGCAAGGCCAGAAGCCCGTATGAGTGAAGTTTTTGTT
>P_1327
CGAAAATAATTAAAAATTTTCGATATTCCGGGTTTGGCGCT
>P_1328
ATCCCGCATTTTTTGTAGATCTACACAGTAGATCAAACCGA
>P_1329
ACAAAAAATTATTTTATGGCCGCGGTCGAGTTTTTTACTCT
>P_1330
CCAAAACAATGTGACGTCAGCAATCATGCAAAATCAGTTCT
>P_1331
TCGCGTTCGTCATAATTCACCTAACCCGCTACTACCAAGTC
>P_1332
TTCTAGGACTACTGTAGTGTCACTATAAGTGTGTTCCTCTT
>P_1333
AGTCAGTACCTTACCAGTACCTTACCAATACCTTCTAGGAC
>P_1334
GCAAAAAAAAGGGACATTTTCGGCTTAGGCTTAGACATATG
>P_1335
GGTGCATCGAATAAAAATTCCTCACTCAATTTTGCCGTTTT
>P_1336
CTCATAAATTATTAATTGTACATACTTCTCTAGTGCAACTC
>P_1337
AAAAGCATACATTTATTTTCCTAACTAGACGCCTTACTAGG
>P_1338
AATCTCTTTTGGCGGTGACGCATTGTTGAAGTTTTTGATGT
>P_1339
AAAAGTAGATCAAAATTTGGCAAGCCCTTATAAAAGTCCCT
>P_1340
TCTTGCATCACTAATCACATCATACTCATTCACCTCAAGAG
>P_1341
GGGCTACCTACACTGGCTGCCTACCTACTGCCTGGCCTAGA
>P_1342
TTCTAGGCCATCAAGAATTTCTAGGCCACATCAGACTACTT
>P_1343
TAGGCCACGATTTGAAATTTCTAGGCCGCGATCTGAAATTT
>P_1344
ATGGAAGAGTTTTTAAAGAACGAACTAGGCCATTTTAGCTC
>P_1345
CACTCGTCATAGCTTTGTGTCTAGGTGGCTCTCAAGTACTG
>P_1346
CTATTGCAAGTGTGCTCCATCGTACTAGGTTTTTGTAATTT
>P_1347
GGCCGTGGCCTAAGTTTTTTCGGCAAAAGCTCTTCCAAGCC
>P_1348
GTTTTTAAGCAAAAAAAAACCTAGGCCACGGCCAGCACCCT
>P_1349
CTGCAAAAGCTCTTCCAAGTCATGTAATCAAATTTCCTCCA
>P_1350
TTTTTCATCGTAGGTCGTGTCAAGGTCGGGTCGTCCCCTTT
>P_1351
CGAAATTCATAAAGAAGAAGCAATCTAACGTCTCGACGTTC
>P_1352
CGAAAGTTCGATTGGCTGAACAATCTGGTTACTGGAGATGA
>P_1353
ACACCCCACCAGACACAGATCATAATCTTTTTTGGGTGAAG
>P_1354
TTGGACTGTTTTACCGCATCCACCATATTCTCCAGATCTTG
>P_1355
GGTAGTTTGTAGTTTGTAGTCTATGTATTATGTCTATTCAA
>P_1356
CGAAAGGATCAATGTGATGTCATGGCCTAGAAAACTCCAGT
>P_1357
TGTAATAACATGACAATGGGCTATTATCATATGAAATTTTT
>P_1358
CGAGAAGTAACAACCTGTTTCATACCCCTACCGTCACAAAA
>P_1359
CAGTTTTTCAAATAGATGTACTTACACGTGGTGTCAGAGTA
>P_1360
GCCGAACTAGGCCATTTTGGCTCGGCCGTATCTGGGGTAGA
>P_1361
AATAAGAGCGATGAGATCCTCATTTTATTGAAGACACACGA
>P_1362
TCGCTCTTATTCCTGACTTTCTTGGCTGGAATTGTTCAGGT
>P_1363
TCGTATTTGTTTACTAGAAACTATGTATAGTTTTTTTGGAA
>P_1364
GGCAAAAGAGTGACGTCACTCTCGGCCATGATTTTTAGGTT
>P_1365
GTATATATGCAAATAATATGCGCGCGTGGCGCCCAAAACCA
>P_1366
ATATGTTTCAAAAGTTATGTCGGTTTTGTCCCCCCAGCGCA
>P_1367
CCAAAAGATAATTTTTGAAACATTTTAATGTTTTTTAGGGT
>P_1368
CTTACAAAGAAAGTATTTCGCGTGACCCGTAAAATTGTTCC
>P_1369
TTTTGCTGGAATGTAGCAGCCTTGTATCATGTACATTTCAA
>P_1370
ACTTAAGTCTAATCCTAAGTCTATTCACTAAAATTTTGACG
>P_1371
GTGTTATGAGCTAACAGCTTCGGACTAGCTGTCGTCGGTAA
>P_1372
CCTAAAAAATAGTAAAACTTCACGACCTCTTTAGTGAGCTT
>P_1373
GACTGCCGCAATGACTCCGGCAAACCCATTGACATCCTGCT
>P_1374
TTCAACTTCTGCCGGGAGCTCATTCTATTCCTCATCAGCTC
>P_1375
GTTAAGCGTTTCTTGCCAAACATTTTATATTCAGAGCTATA
>P_1376
CATAGAATTTACTTACTTTTCAAAATAGATGTAGAAACATT
>P_1377
CTCGTCCATATTTCACGCGCCTAGGCAGAGTGCACGGCGGG
>P_1378
GTCCGAACTTTCTAGATAGTCTTACCTAGGTCCCAACTAGA
>P_1379
TAATTAGGTCTTAGCTAGTCCTAACTAGTCCTAACAAGACA
>P_1380
AAGTTAGGACCTAATTAAGACATACTAGGGCTTAAGTAGGA
>P_1381
TAACAGACCGTGCCTATGTTCTAATTAGTTCTTAACTAGTA
>P_1382
TTAGGAGGACTAGTTATAATCTTGTTAGTAATATTTAGGAC
>P_1383
TATGGCCTGTAACTTAGGACCTATTTAGGACTTACTAGGAC
>P_1384
ATGTGTACAAAATTAAGGGTCTAACTAGTTAGGTCCCAACT
>P_1385
AACGACTTTTTTAAGTTTAACTATATAAAACTATAATTTGG
>P_1386
TCATTTGTCAACGGACAGGCCGTGGTGGTGCTGCCACTGGT
>P_1387
TTTGCCTATTTAGCCGAGCACGGCATAGTTCACAAAAGTAG
>P_1388
TATTTGAGCACCAGTCTCGCCTATTTAGCTTATTTGACCTA
>P_1389
ATGCTACAGTACCCTTGCATCACCATAGTGGTGATCCTTTA
>P_1390
ATAAACGGCTTATAAAGGGCCACAATATTTATAAAAGAGTG
>P_1391
AAAATCTCAAATTTTGGCACCTTTTTAGTGTCGGAGCGGTT
>P_1392
TTCCATGGTACCTAAAAAACCATATACGAACAAAAATAGAC
>P_1393
TAGGAGCATTTTTTTTATTCCATGGTACCTAAAAAACCATA
>P_1394
TCCCGGATGTCAGTCACTCTCTAACTATCTACACTCTCTGT
>P_1395
TTCTAATGTAGAATGATGATCATATTATGGTATTACCGGTA
>P_1396
ACCATAATATGATCATCATTCTACATTAGAAAAAAATCGAT
>P_1397
TACGGTAGAAGGACAACTACCTAATTATATGAAAGAGGGGG
>P_1398
TGCACAAGCTCATCGACGTCCTTACCACTGCGATCAATGTG
>P_1399
TTCATCGACCCGTGAAGTGTCGGCTGCAATAATTTTAGTCG
>P_1400
GTGACTGCGGCTCGAGAAATCAATCCAGTTGTTAGTAGGGT
>P_1401
CCGGTCATTCCTCATTCACTCAATCTTGCAAAATTTCGGTT
>P_1402
TCACTAATGGTCTAGGAAACCTTGATAGCTTTTTTGGAGAA
>P_1403
TGTAAATTTTTACCATTAGCCATGCCCAGAAAATGGCAAGT
>P_1404
TGCATTATTATGAGAAAATCCTAGGCCAATTAGGCTAGCAT
>P_1405
GTCAAAACTACCAGAAAATACTAAACAAAGTAGGTTAGCTT
>P_1406
GCCAAGTGTCCTCCGCCAGTCTAACCAAGTTTTTCCCTCCA
>P_1407
CCTTTTTTATTCATTTATTTCATATATATCTTCTCCGATCA
>P_1408
GTTAGGTTTTAGGCCAAATTCAATCTATATAGATTTGCAAG
>P_1409
GTGCAATACATTTACAACTGCATTAGCGTTTTATTTTGCTC
>P_1410
ATTTTTGGGGGAAATTCAAACATTCTCAGCAAAACTGTTTT
>P_1411
CATATTTGACATTTTGAACTCCCCACAAAAAAATTTTTAAA
>P_1412
CTTTCCCGCCTGTTCCGCATCTAACCAACGATTAACTGAAT
>P_1413
CTTGTTTTTCTTATATATTCCATTCTACATACCTTAACACA
>P_1414
TTTAATTATTTGTATTAAAACATTGTAGGACAAGACAGGGC
>P_1415
GACTGACCCCCACGATGCACCATGACAAATTGCAATTTTTT
>P_1416
AAGAGTTTTTTTTCTAAAATCTAGGCCGTGACCAGAAATAA
>P_1417
GACGGGGAGATTGCTGTCTCCGGGGTTGTGTTACGGGAGCT
>P_1418
AAATTTGAAGAAAAAAAATGCTGCAACTGCACTCCACTGAG
>P_1419
TCGAAATTGGCCTAAAAATCCCATGATGGCCTAGAAATCCC
>P_1420
TTTTTTTCCTCCGTTTGGCTCCTCCTCATGTCTTTTTTAGT
>P_1421
ATATAGATATACAACGATATCTAACTAGTTACACAGGAGCT
>P_1422
AGCAACGCTTCTGGAGCCGACATATTCGAGAAATCCCGGAG
>P_1423
CTTTCCCAGACCTCTGCCATCATGACAGGTACGGTGGACCA
>P_1424
CTTGGTCGCCCTAGAAGTTTCGGTGGAAGAGTTTTTGGTAA
>P_1425
TAGTTTTCTCCCATTTAGGTCAGTCTAGGAAAGTTAGATTA
>P_1426
TGGCCTAGAAAACCAAAACTCGGTCATCACCCTGATTGAGT
>P_1427
GCCTATGCTAGGCCTAGTACCATAATACTATTCTTACCGCC
>P_1428
CCCAGATATTCCTAAAAATTCGGTAAAAAGGAAAAACTACA
>P_1429
CTGGATTCTCCGAATCTCCGCATACTCTCTAATTTCTGCAC
>P_1430
TTTAAAATGGAAAAGGTGCTCCTGCTAATTTTTTTCAATGT
>P_1431
TTAAAATAATTTGAATTTCGCGCCAAAATCCCAGCCACATT
>P_1432
CGCAGATATTTAATATTCCTCATGCTAATGTTTAATCAAAT
>P_1433
ATTAAAAATTTCCGGCAAATCGGCAATTTGAAAAGTAAGCA
>P_1434
TCCATCAGGTCGGACGTGGTCTTGACACGAATTTCAAAGTA
>P_1435
TGTCCGTGTGGAGTACACAACTTTCCCACGCGTTGTCCGGC
>P_1436
ATTCTTGAACTATGTGAGCGCGCACTACTGCTAACAAAACT
>P_1437
TATGGGAAAGGGGGCGCACGCCGTGATGGTTCGAGTTTCCA
>P_1438
CTCGCCGAACGACACTGGCACATAATAGTCGACGGGTGGTA
>P_1439
CGGAACAAAAACGAACGACGCCTTAATCTTATCATTACAAA
>P_1440
GAATATTTTTTCTGATTTTTCTATTATTGTAAAAAAAAATG
>P_1441
TCATTCTGTTTTGTCAAAAACAATATTTATTTTATTCGCCG
>P_1442
TTTTGAGTGTGCCACGTTTTCGATTTATTGGAGCCGCTGGA
>P_1443
AAAAAAAGAAAAATGTATTGCTAAATAAACAAAAAATAACA
>P_1444
CGATCCTAAACGAAAAAATGCAATATAAATTGACGACAACT
>P_1445
ATATAAATTGACGACAACTACTATTCAAATTTTTTCAGTAA
>P_1446
AAGTGTGGCGCCACCAGCGCCTAACTATGTGCTATAAAAGG
>P_1447
GAAATAAAATTATTTATTTTCACACTTGTATCCATTACACG
>P_1448
CAGCCTGACACAACGTGAGTCAGACTAGTTAATTCACAGTC
>P_1449
CGAGCACAACGCGAATTGGGCGCGCGTGACAAATAAGAAAG
>P_1450
AAACTATGAGAATTCGAAATCGGTAGACACGGAATCCCCAA
>P_1451
TGGAAGAATTTGCATTGGAGCGCGGTTGAGAAAAGTTGGGA
>P_1452
ATTAAACTTTTTAAAATTGACATAATAAGAAAATTCGTTGC
>P_1453
GGCCGAGAAAGAGGTGGCCGCGTTGTGCATGAAAGAGGCGC
>P_1454
AATTTTCTGATAAAAAACATCGGTTTTGTGAGAAAACGCGC
>P_1455
TTCAAATTTTCGAAAATTTTCGAAAAAAACTTCCAGTAGAG
>P_1456
GGGAATGTTTCGCCCAAAAACATGCGAAATCAGATTAGAAC
>P_1457
CGAAAATTTATGCGAAAATTCAGGAAAAAATTAATTTTTGG
>P_1458
GAAGCCTATTTTTGATAATTCCCCACCGAAAACTAACTAGA
>P_1459
TTTCCAGCAAATTTCCAGAGCATGTTCAATTTTGCAGAAAA
>P_1460
GAGAGCGTAATATAGAGCTACAGTACTCCGGGCTTATCAGC
>P_1461
TATTTTCCCAGGAATCGTGACGAGACCCAAAAATTCAGAGA
>P_1462
ACCGAAAACTCGGAAAATTGCGAGATTTTTCGAGAAAATGT
>P_1463
CAATTTTCAACCTAAAATCGCGTAAAAATGACCGAAAACTC
>P_1464
ATGCATTCAGTGTCGGTGAACCTCACAGTCATCATTGCATC
>P_1465
GTAAAAACTTGCTTTTTACGCTGCAACTTTTTCCTCACGAG
>P_1466
CAAAATTGTCCGAAAAAGTGCAATTTTCTCCAAAAATATTC
>P_1467
CCAAAAATATTCAATTTTGTCAGTAAATTTTCAAAAAAATT
>P_1468
CGTGGACAGCAGTTTTTTTGCTATTTTTGGCTTCTATAGGA
>P_1469
GTACTTCTTCTCCAGGCGGTCACACTCGTCCTCCATCCGCT
>P_1470
CTTCTCGGTCCATCGGAACTCGATATCTTCCAGCCAATGCT
>P_1471
AATGTGGCCGACTATATCGGCGGGGATGATGATTTGAAGAA
>P_1472
CACCAAAAACAGCGAAAATTCGATAAAAACTCGTTAAATTC
>P_1473
CGTTTTTTTTTGCTTTTTCACGTGATATGCTCGGTTTTTTG
>P_1474
CTCAAAACTTGGCACTCTGCCAATTATTTGAATCTGGCCCA
>P_1475
AAACCTGGAATACACCGTCGCCGTCGCATTATTTGCTAAAA
>P_1476
TCACATCGATTTGGAAATCGCCGGAAAGAGTAAAAATCCGC
>P_1477
AAAATTCATGAAAAAAACCGCGATTGGGCAGGATGAAGTGA
>P_1478
TCAATAATGATGTGAAAATTCGATTTATCACTTCATCCTGC
>P_1479
TTCTGAAACTTCAAAAAAAGCATATGCAATTCTAAAATTGT
>P_1480
CGTACCATCCTTGTAGAGCTCGATAAAGTATTTTTGCACAC
>P_1481
ACAATTTTGATTTTATCAGGCAGTTTAACGCCTCGTGAAGC
>P_1482
AATTTCAGGGCTTTTCAACGCGATGACGGTGATTTCAGCGA
>P_1483
ATTTTTTTCAGCAAAAATCGCATTTTTCCAGGCAAAATCAA
>P_1484
TAAAAACCGTGGTTTAAGCTCAATTTTAAGCTCAAAAATTG
>P_1485
CAAAAAATCTTTTTAAAAATCGGGATTTTGGCCTAAAAACT
>P_1486
ATTTCTGAGAGCCAAAATCGCAATTTTAAGCACAAAAATCG
>P_1487
TAGAAATTCCAGAAAAATTACGGTTTAAGCTCAATTTTAAG
>P_1488
GAGCTTAAACCATAATTTTTCGGGAATTTCTAATTTCTGAA
>P_1489
AGCTGCAACGGGGCGAAAAGCACGCTCGCCTCCAGAGCATA
>P_1490
AGAAAAATGCGATTTAAAAGCTGCAACGGGGCGAAAAGCAC
>P_1491
TCGAGGAGTACACGCAAGTCCCGTAAATCGACAAATGGGCA
>P_1492
CAAAAATAGATTTAAAGCGACATACGGGTCTCAAAACGAAA
>P_1493
CACACTTAAAACCTTAAATCCTAGATTTTCGTTGCGAGACC
>P_1494
GTTTTTCCGGTGTAAAAACGCGAAAAATATCTTTTAAAAAA
>P_1495
AGAACCTCTCCGAAAAAACGCAGAAATTTTATTTTTCCAAA
>P_1496
TATAAATTAACAAGAAAAACCTAGAACCTCTCCGAAAAAAC
>P_1497
AACACACCGAATTTTACGCGCATATTCATCAAAAACCTTTT
>P_1498
ATTCCACTCGTCGGACCCGTCGGTGCACTGCGTAATCCCGT
>P_1499
TTTCCACGTGGAGTACACGGCGTTAAAGATCAGTAGAGCGT
>P_1500
TTTATTACGTTCACCGCGCGCGCGCTCACAACTATGAACGC
>P_1501
GCTTTTTAAATTTTTTTTTGCTGCAATTTTAAAATTTTAGT
>P_1502
ATTGTTGGTTCAAAAAATTCCATTCTAACGAAAATCTGAAA
>P_1503
AAAAATGAGAGCACAAAAATCGATGATGAAAATTGGCATAA
>P_1504
ATGTTCCGAATCGACGTTGGCAAGAACTACAACACGCTGAC
>P_1505
ATTCCACTGCCCGACATTCACGCTCGCAAAGAAATGTTCCG
>P_1506
GATTTTCAGGCGAGGCCTACCTACCTACCTCATCAATAAAA
>P_1507
CGGGCCAACGCAAACAGATTCTTGACAAGCTTCTCCGACTC
>P_1508
ATTGCAAAAGCCGTCGCCACCGAGGCCGGCGAATCGACGTT
>P_1509
TGAAGTTCTGGAAAAAATCGCACACTTTATAAAATTTTAGA
>P_1510
TTCGCCCATCTCGGCTAAATCGGCATATTTGCCCATCTCGC
>P_1511
AAGAGCGGATGCCCCCCCCCCCCCCCCCCCCATGTGCCGAA
>P_1512
CAATTTGAAAGCTTTTCCGGCATGGTTCTGAGATAGCTTAA
>P_1513
GTAAAACAAGCAGAAAATTGCGTGAATTGTGAAAAATTCCA
>P_1514
CCTGGATTGAGTTGAAAACGCAAGATAATTGAAACGTGTTC
>P_1515
TGAAAAAAAAAGATAGTTTCCAGCCACTTGACAAGTAGATC
>P_1516
AAAGCGAAATGGGACTTTCTCTGTCTCCATGTGGGGAAGTG
>P_1517
GTCTCGCCAAGAAAAAAATGCATGCGTCTTTAATTTGGAGT
>P_1518
TTGTTTTTTTTTCAAAAATCCATTCTCCTTCAATTTTGTTA
>P_1519
CTAAAACTGGAGATTTTTTGCGGGAACCAGTGAAATTTCCG
>P_1520
ACAGTTTGTCCTGAAAATTGCGATTTTTGGGCTGATGGGCT
>P_1521
CCCGACTTTGTCACGAATCGCATTACGCTGTTTATCGCCTT
>P_1522
CGCCTCTCTCTCGTCGTTTGCATACTTGTCTGTGGCCGCTG
>P_1523
GCGGACGATGAACAAAAACGCGTTGTAACAGATCCCATCCT
>P_1524
CTGAAAAAGATTCCAGAGTACTTGGTAGTAGTAGTAGTAGT
>P_1525
CCTATTGAGACCAATTATATCAATATAAATCAATAAAGCTC
>P_1526
CTTCAGTCAGTTTTTTTTTCCACACTCGAAAATTGGAAATT
>P_1527
AGAAATCAAAATATGCTCTACATATTATTGGGAAAAATTTC
>P_1528
ACCTAATCATAACCTTCCCCCCCCCCCCCCCCATCCCCCCT
>P_1529
TTGAAAAATTTGAAAATCTGCGCTATAAAGCCTGTGATCGG
>P_1530
AAAAAAAAAAGAAAATTTTCCGAAAATTTTTGTCTTGTTAG
>P_1531
CCTGTACTACACGCAAAGCCCATAAATCTGTAACTCAATCT
>P_1532
TCCTTTTCCGTTTTGCAGCACATACTTCAGTTCCATCGGTC
>P_1533
CAGAAGTCCAAGGTGAGACGCTGTAGAGAAAGGCGTCTCTT
>P_1534
CCAATTCTCGGGTCGCTGCGCTCCCCCGAGAAAAAGTTTTC
>P_1535
AAACTCTTTATCGCAAAAACCTATCTGGTTCAAAAACTATT
>P_1536
CCTAACACACTATAAAACCCCTAATTAATTGAAAAACAGTT
>P_1537
AAAAAAATCCTTCAAAATTCCAGTTTTGAGAGATTTTAAAT
>P_1538
CCTCTAACTACAAAATTGCCCATATTAGAGAAGTTTCAAAA
>P_1539
GTTCCTTAATTAAAAAAAAACTAAAATGTAAGATGATGAGT
>P_1540
AACGACGGAAACCAAAATCGCGCGGATATCCTTTGTGTGAA
>P_1541
ATTTTGGTTTCCGTCGTTTTCACTGTAAGAATTTCCTGATT
>P_1542
AAAAATTTTCAAATTTCTTTCACACCCGGGCTACTAATGCT
>P_1543
CTACTCACGAGAAATCCACTCATACGGGTCTTCTGTCACAT
>P_1544
TAAACGAGATCTCGAGACTTCATGGTGTGTATTTCTTAGAT
>P_1545
GTACACGGCTTTCCCACGCGCATTTTAGCTCAATTATCGAT
>P_1546
CATATTTGACAAGGTCTTCTCAAACCCGTAAAGTTTTTCTG
>P_1547
TGCAAAATTCACTTTCATGCCATAAATCCGAAAAGTCCTCC
>P_1548
CCTGGCACCACGTGTATTTTCTCACCAGAGCGCATCTACTC
>P_1549
TTGCGAAAAGTCAACAAACGCGCTCCATTGATAAACAAGTC
>P_1550
CACCACGTGCATTGCCAAAACTTACCCTTTGCATGCTATTA
>P_1551
ACTCCTACAGTAACCCGTACCTTACCTGTGGATAATATACA
>P_1552
CGTCTCCTTATCACAGATTTCGGTCTAGCATATCAGGCCAC
>P_1553
GCCAATTTGCCGTAAATTTTCAATTTATTTGCCGGGAATAT
>P_1554
CACATTAGGCAAATCGGCAACTTACCTGCTTGCTGATTTGC
>P_1555
AAATGTTTCCAAAATTTTCGCAGTTTTGGCGTCGAATTCAA
>P_1556
TAAGTAATGAATTTAAATTTCTCTATAAATTAAATAAAAAT
>P_1557
GTAACTAAAGTTGCCATTTTCTCCCTCGTAAGAACTAGCGA
>P_1558
GTGTTATCTCTGCGCGGGACCACACCCAATTGTCTGCGTCT
>P_1559
CACACAAACACACACACAAACATACACCTTTTCATTTCCAT
>P_1560
GGTTGGTTCTAGGCCACGGACTATTATGAGTGCCACGACAT
>P_1561
ATAATTAAACATTTCTAGGCCATAATTAGGATTTTTAAGCT
>P_1562
TATCATGGCCTAAAAATTTTCATTATAGCTTAAAAATCCTA
>P_1563
TCTGAGAATTTTGAAAAATTCTGTATATTACGGGAAGTTCA
>P_1564
GGAAATGGGTGGAGCCAAATCTATACAATTTAAAATCGATT
>P_1565
TGTTCAACTGCCGTATATTCCCTATTAGTATGCCCCCCGGA
>P_1566
GGTAATTTTTTTTTGAAACTCATTACAGTCTAAATTACCGA
>P_1567
AAAATTAAAATTTTATAGCTCACGATATAGTTTTAAAAATA
>P_1568
TTCTACAATTTACTAGGCACCTAACTTTTACTTCTTTGTGC
>P_1569
AAAATTTTTGGCATTTTCTACAATTTACTAGGCACCTAACT
>P_1570
TGGCCTCCGCCACGGTGGGGCTCAATAACAACTTACTATGC
>P_1571
TTTTCTGTTCGTATCTTGCGCATGGTGGCCGAGGTCGCCCA
>P_1572
GTGTAGCGATTTCTAGGCCACAGGGTAGACTTTGGTGGCCT
>P_1573
ACAGGAAAAGATTAAATTGCCTACTTTTGGTTTTCTAGGCC
>P_1574
TTTTCCTGTAAGAAAAACGACATAATAATCATTAATCGGTG
>P_1575
ACCCGTCTTCTTTTCTTTTTCTTACTCTCTCTCTTTTCACA
>P_1576
TTACTCTCTCTCTTTTCACACTCACATGTCTCAAAAACAGA
>P_1577
AAATGATAGCCTAGAAATTTCACGAATGACGCAAAAATCTC
>P_1578
GTTGGGTGGTCAAGAAACATCGGTTTAAGGAAATAAAAATT
>P_1579
CAGAGCGCGCTTGAAACTTTCACGAATCTTCCACCGATAAG
>P_1580
ATCCACATCCTTTGGTCATGCAGCTTAGGGGCTGGAAACCA
>P_1581
CAGCTCCGCTTCCATGTCGCCCATCTCATGATTTTTTAGAA
>P_1582
TGCCTGCTACCGTCACCTGCCTACCTCCTACTTGTTACCTG
>P_1583
GTCTCTTGTATTCACCTCTTCTTATATGATGTGGGTACACA
>P_1584
CAGGAGAGAACAATCAAATACTTCATAGATTTGTTTTTGGG
>P_1585
TCTTAGACATCAAAAAGTAACATGTTATTGAAAATTCTGAT
>P_1586
GAAATGGAAAAGTGCACCAGCTTCTTAGACATCAAAAAGTA
>P_1587
GATGTAAAAGAAAACCGAACCTATCCAGATTTGAAACAGCA
>P_1588
ATACTCACCTAAAACTCTTTCAATACAGTATACTTTCCCAC
>P_1589
TCTAAAATTCTCTAAAAACTCTTCCACGAGTCAAAATGTAT
>P_1590
TCTGTAGTGTTAGTAAAGTACAATTTAGTATAAGCAAAAAT
>P_1591
ATTTCAGGTAGAAATGGCCCCGGTGTACTTCTCTCGGACAA
>P_1592
GAAGAGTTTTCCTCTGAAGACATTCTAGGCCACGGGGGTGA
>P_1593
AGCGGCGGCTTCTGCCCTGCCATGGCAGTTTCATCCGGCTA
>P_1594
TTGCCCAAAAATCGTGACGTCATGCTAAATCAGTTGAGAAC
>P_1595
TACGACGAGAGAAGAGCTCGCGGTTCAGTGCTCATTGAAGG
>P_1596
GGAGGGAGACCGTGAGAGTACAGTAGAGCGCATTTGAAAAT
>P_1597
TTGATCTACGAATGCAATTGCGTTCTACCGATAAATCATAA
>P_1598
GTGTACTGTCGTCACAAATTCCTGGGGGAAAAATTTCCGCC
>P_1599
CACTCTTAACCATGCAAAATCAGTAGAAAAGTCTGCGTCTC
>P_1600
CTAGAAAATCCCTATAGATCCATATATCTTACACACATGTT
>P_1601
TCTTGTGAACGATTTTTGATCACGGCCGCTAAATTTTCTAG
>P_1602
GTGTTCGATTATTTCATTGACATACTACATACACATAGACA
>P_1603
TTTTTATCGATTTTTTAGCTCGATTTAGGACGAAATTGAAT
>P_1604
AAAAAAATTTTTTTTTTCAACATGCCTGAGAAAAAAAAACA
>P_1605
TTTAAAAAATTTAGAAAATTCTACCATTTGGAGAGCAAAAA
>P_1606
TTTTTATCATGATATTCGGTCATTGTGGTACCATAAGCATG
>P_1607
TACCGCCAATTGAACTCGTTCGTTGGAGCGCGCTTGCATTA
>P_1608
GGGCCACAATGACCGAATATCATGATAAAAAAATTTTTAAA
>P_1609
TAAGCTCTTCCATATAAAAACGATATAGGCACGTGCTCGCT
>P_1610
GCGTCAGTGGGGGATTTTGTCTAAATAGATTTATAATGATC
>P_1611
CGTTTTGGATCATTATAAATCTATTTAGACAAAATCCCCCA
>P_1612
TTTGGATTTCCTCAAAAACTCATATTTTTCAAAATTTTGGA
>P_1613
ATTATAGGGGTCGAAACATGCGGCTTTGCTTTGGATTTCCT
>P_1614
TGGGAAAAAAAATATTTTTCCAATCATTTTTATACATACCA
>P_1615
GCATTCTCAGAATTTTCTTTCGTTCCCGTAATATTTCAAAT
>P_1616
TCGACTATACCACTTTAAAACATGGTTTTGGTAGAACTTTG
>P_1617
CAATTTTAAGTCTAATAAAGCAATAAAAACAATTCGACTAT
>P_1618
GCATCTTGATGAGCAGCACTCGGTGATTTGCGCTGTGTGCA
>P_1619
AACCACTTTTCCTCGTCCCTCGTGAGGAAAAAGTTGCAGTG
>P_1620
GTAATAAAGCATTTGTCAGGCCTGCGGAGCTTGCCAGGCAC
>P_1621
CATTAGAAGAATCTTCAGCTCATTCTCTTTTGCATTCGGCG
>P_1622
TTTAAAATAAAGAAACATTTCAAGGGAGGCATAATTTACAA
>P_1623
TTAATTTTCTTCAAAAATTCCCCGATAATTGACTTTTCGAA
>P_1624
CCGATGATTTGGAGTGTGAGCAGTGTGGCAATGAGTTTGAA
>P_1625
AAAGTACCTGATTTTCATAACGAGACCGCTGAAAAAGTTTT
>P_1626
TTCAACTGCTGGGAAATGTTCATATTCTTGACGGCCGACAC
>P_1627
CACGTGGATCGAGTTCACCACATTCTCGGCGAAATCGTGAT
>P_1628
AAAAACTATCCGAAACAACGCGAAAAATTATAAAAATCAAT
>P_1629
GACTACGGTTTCGCTTGCGCCTTTAAATACATTTCGCGATT
>P_1630
GAACTCTGGCTTCCCTAGTGCTACACAAGTTTTTTAATTAC
>P_1631
AAGTCCGCTGACTTCCTCCTCGATCTCTTGAAGTGAGTTTC
>P_1632
CGCTTTAAATAAATTAATTTCAGCATACATGTCTTCCCCAT
>P_1633
TTTGACTGCTCTGCAAGTGCCTTGATACGAATTGAGCTCGT
>P_1634
TCTCTGCGCCTTTAATTTTTCAAACTACTAACCGCTTCATC
>P_1635
TATTGATCTCCCCCGTTTGACCTACCCGCTAAATACTAATT
>P_1636
CGATGTTTTCGCCCTTCCACCATTGTGGTGAGACTTCTGTT
>P_1637
TTCCTTATGCCGAGCAATTTCATGTTATCTGGTATGGAGTT
>P_1638
CTAATTTTCGGCTAATTCGGCTATTATCCGCACACCCCTGG
>P_1639
TCCCTCAACCGCCAAATTCTCTTGATATTGTTCTAATTGAT
>P_1640
GGTCGACAAGTTTCAGCGGCCATTTATCTTATCTTGTATTG
>P_1641
AAAATAGGACAGGACTTTCCCGCCAACCTAATATTTTCCTT
>P_1642
TTTGTAAAGTCGCAGAAATTCGAGGATTTTGTGAAGAAAAT
>P_1643
GGCGCGAAAATTCGAAATTTCTTGGGTGCACAAATTGTGAT
>P_1644
AACCTTCTTATCCTTAATCACATAAATCATCTGAGCCGATC
>P_1645
CTGGATTCCCATTCGGAGCACATGGTACAAGAGGCGTTGAA
>P_1646
CGAACTAGGCCATTTTGGCTCGGGGTAGATTTACGGCGCGT
>P_1647
TGTTTTCGTAATACCAAAAACTATTTAAGAAAGTGAATAAA
>P_1648
AAAAAACGGGACAAACGGGGCGGTTTAAAAAAAAGAGTGCA
>P_1649
ACCTAGAAATATCGAAAATTCGGCCAGATTTTTGGTGGCCG
>P_1650
TTTTGGTGGCCGAGTTTTTGCTATTTCTAGGCCACCTGGCA
>P_1651
CCACCTGGCAAATCCTGGCTCTGTGTCGATTTACGGACAGC
>P_1652
GAAATTTCTAGAAAAAAAAGCGCGAAAAATTACGATAAACT
>P_1653
AGAATAATGCCCGGAACCACCGCTACAGTGTACATTGTCAT
>P_1654
TATGAGCGAACCCAGAAATCCGTGAAAGTTAAAACTACGAG
>P_1655
TAAAATGAGCAATATTTCATCATTTTAGATGATTTTAAGCG
>P_1656
ATTTGAGCTCAAATTTTAGGCATTTTTACCTTTTTCCGATA
>P_1657
TTGAAATTTCCAAAAATGCACCCGCTTTGTGATTAAATTAA
>P_1658
GCTTTGTGATTAAATTAACACAGTTCTCATTTTCGAAGGTT
>P_1659
ATTTTGCAATTTGAAAAATGCTTTTTTGTACTTTTTTCACC
>P_1660
AGCATTCATGAGAAATTTGTCGGTATTCGAGTAAAATAGGT
>P_1661
TCCAAAACCCCTCAAAAACGCACTTTTCTTCCAGTAATGGA
>P_1662
AGCTCCGCGGATTTCGATGCCTACCTCGTCGCCGTGGTCTG
>P_1663
GTAGTTTCGGCGACAATCGTCTATCATTTGGTGCAGAAAAC
>P_1664
TATCATTTGGTGCAGAAAACCGAGGGAAACGTGCTCGTGTG
>P_1665
GTTCCGGCTTCAGGTTGGGTCATTTTCGGGAAAAAACTACT
>P_1666
ATTGGATTTGTTCGATCGAGCGCGCTTGCATTATCTTCATT
>P_1667
TGACATTTTCAAGAAAACCGCTGCATATGCTATAAAATCCA
>P_1668
TAAAAATTCCCAGAAAAATCCACCAATTTCTTTTTTTTTTC
>P_1669
TTGCCAAAGGCGACGATTCGCACCAAGAATAATATAGCGGT
>P_1670
ACCTTTCTGATTTCTAGCGGCCGCATAGACATTCGGATCCA
>P_1671
AGAAGTTTCCTTATGAAATTCGGTGTTTTCAGACAATTTTG
>P_1672
CCCCCTGTTTTCTTATTGATCTACCTATTTATCTTCGCTAT
>P_1673
AATTTTCCTTTTTTTTTCCCCAATATTCGTAGAAAAATCAC
>P_1674
TTAGAAAACTTGGTTTTTTGCGATTTTTCGAAAACTTCGGA
>P_1675
TCATCGTTTTTCAAAAAATTCGAAAATCCTAAAAAATTCAG
>P_1676
CCCAAAAATTCTGTAAATTCCCTGAGAAATTTCCGAAATTT
>P_1677
AAAGAATCACAAAATTGGAGCGTTTTAGGCCAAATTTTGTG
>P_1678
AAAAAATTTGGCCTAAAACGCTCCAATTTTGTGATTCTTTT
>P_1679
CGAGAAAACCGCAGTTGGCACGGTGCCAGATCCTGAAAACG
>P_1680
AATTTTTCATCAGTTTTCTGCATGATATTAAAATTTTTCGC
>P_1681
AAATATTACACAAAAAAAGTCCCCAAAAACTCAAAAAAAAT
>P_1682
CGGGAAAAATTGGTGAAAAACAAGAGAAAACAATGCAAGTA
>P_1683
GTCGACATGAAACGCTGCTACATGCTAATCCATCACACACT
>P_1684
AAAAAATCTCTGAAAAAATTCTTAAAGGTGGAGTAACGAAA
>P_1685
CCGTTTTTGAGATACACGCGCCCAAACGTCCAGGTATACGG
>P_1686
ATGAAATTCGATTTATTAGGCAATTATTAGGAAAATGCGTC
>P_1687
AAATTTCGCGCGCTTTGCCGCGGCCATGGTCTGGGATTCTC
>P_1688
CAATTTTGCTCCGAAAATGGCATTTTATTACTTACTATATG
>P_1689
TCGGCAAACCGGCAATTTGCCAGCAATTAGAATTTGCCGAA
>P_1690
CGGCTATCACACAATTGCACCATACATCTCAAAAGAGGAAC
>P_1691
TTTCCAGAAATTAGAATTTTCGGCAAATCGGCAAGCCGGCA
>P_1692
CTTACTTCAGATCCATTTTCCGTGGATCTCCTTTTCGCAGA
>P_1693
CGCTCATTTTTCAAATTTTCCACGCTTATGAAAATGGTTTG
>P_1694
CAAAAATGATACATATGCTGCTTATATGTTGAAAGTACCTG
>P_1695
GATGTGAAACTTGGTCGCGGCACCAACCTTCTCCTAGCGTA
>P_1696
CGGCGGCGACCGACTTTTTTCTGTAGAGGCTTTGATTTCTC
>P_1697
CCTCAAGGACGGCGAAATTCCCTGCCCGTGAAGAAACGAAC
>P_1698
ATCAAGTAACTTGCTAATTACTTAGTAGTAATAGTACTTTT
>P_1699
CTTATGGTAGTCATATGGCTCGCGGACGTAGTTCACGTCGG
>P_1700
TTTTTTTTGAAATTATCATCCTTTATTGCATATTTTGGTAG
>P_1701
TCAAAATTTCGAAACAATTGCACGATTTTAGCTAAAATCTC
>P_1702
AAATATCATTCGAAAATTTGCACGATTTTGAACGTATAGAC
>P_1703
CACCGATTTGCATTATTTGGCTTTGTAGGCAAATGTTCTAA
>P_1704
CGAACCGCAAAGAGACGGGTCTTGTTATCACTCCACTCGGG
>P_1705
ATACATACCAAAAGAAAACACTACTTACTTTTCAAGTGAGA
>P_1706
CTTTCAGCAGCAGCTCCCGTCTTGCTTGTTACTTCACGTCA
>P_1707
TATACACACACACACACACACAATCTAATCAACATTGTGTG
>P_1708
AGTTATTTTCCATGAAATTCCTCCAATATTGGAATGTGAAT
>P_1709
ATTTTTTTTTTTGGTTTTTGCCGTCACAAATCAAATTCAAT
>P_1710
AACTATGAAACACGGGTTCACTAACTAGAATCACGACGATT
>P_1711
CTCAGCTCGAAAGTTATCTACATATATCTATAAATAAGGTT
>P_1712
CCTAAATTTTGGTGTCGCAGCGATACTGAAAAGTTGCCAAA
>P_1713
AAAAGTGATGCGGGCACAAGCGATTTCAAGCTGAAATATAA
>P_1714
CTGAAACTTTGTTTTTTTTCCGGTTTTTAACGTTTTGCTTG
>P_1715
ACATTTTGTGCCCCAGAGACCATTAATGTACTTAAATCAAC
>P_1716
ACCGAAATTTGAGACTTTGCCTTTTTAGACCAAAATTGGTC
>P_1717
TTGAAAACGCAAGATAATTACATTTTATACTCAAAATTAGA
>P_1718
ATTTTGTGTTAATTTTATTTCAATTTATTGTAGATTTCTAT
>P_1719
GGTTTCAAACATTCCGATTTCAATTATTTGAAAATTCGAAA
>P_1720
TAATGTATTTCCTTTATGAACTATCATTTACTATATATAAA
>P_1721
ACCGTCAAATTTTGAGTATACAATGTAGTTATCTTGCATTT
>P_1722
CTTTGTGGATTAAAAAAAAACTTCACAGGCCATTTTTGAAT
>P_1723
GAAGATCCAGAAGGTTGAAGCATGTATGGGCGACTGGGAGT
>P_1724
CTCAATTACTTGAATAACCCCATAATATTGGTATGTAGAGA
>P_1725
AGATAAACTACCAATATACGCAATAAAGGATAATAATTCCG
>P_1726
AAATTCTGAAATTTCAAAGCCTTACCCGGCAAATCTCCGAA
>P_1727
GGTCAAAAATTCAGGATATTCTAACTTTAGTGAGTATGCTA
>P_1728
AAACCGAAATTAGACACTTTCACACTACGTGCAAGACTCAA
>P_1729
AGCTTCCATACTTTCAAGACCTTGGTGGTGTCAGGCTGACC
>P_1730
TTTGAGATTTCCCTCACACCCCTGACACTGTCAGAGTGTCT
>P_1731
TTACCGTTTCTCTCAACGTACATGGTGTCAGACAGGGGCGT
>P_1732
GGAGATGAAGCTTTGGGGGTCTTGACTGTACTCGCATTTCG
>P_1733
CCCCATTTTCGGGAAACATCCATTAATGTACAAACATCTTC
>P_1734
CAGCAGCAGCAGCGTGAGGTCATTTTAGAGCTAAGAATAGC
>P_1735
CAGCAAGGTAGGTTTTGTAACTAACTACATGTGAAAACGCG
>P_1736
TGTACGTGAAGCGGTAGGCCCTTGACACCTTTTTGAGTCGA
>P_1737
GTTTTCTGCGGCCACGCTTTCATGGAGGTGGCCGAGTTTGC
>P_1738
AACCTGGCACCACGTGCGGCCGTGGCCGCAGAAAATAGCAA
>P_1739
ACGATAAAATGCAGATTTGGCGGTTTTCTCACAATTTTAGT
>P_1740
ATTTTTTAGAAATCTCGTTCCACGCCCGACTAACCCTTACT
>P_1741
GTAAGGGGAACCCGTGAACCCATATATTTGGAAACTTGGTT
>P_1742
GCTGTGCCTAAAGTTTTGGCCTAAATATTGAAAATTTAGCA
>P_1743
ATACACTTAGCCTCAAAGCTCGGCCTAAGCGCTGTGCCTAA
>P_1744
TATCGATTTTTCGTTATTTTCTTAATTTAGTAGTACTTTCC
>P_1745
CTCGTCAGAAACATATATTCCATAAATGTTTGATTTAAAAA
>P_1746
ATAAGTTAAAATTATTGATTCTATATATTATTATTGATTTT
>P_1747
CGGAAATTCAAAAAAAGTTGCATAAAGGTTAAATTTAAATT
>P_1748
GTGTCAAAATGGCCGAATATCATAATAAACCTTTTCAAAAT
>P_1749
CGATCGGTTATCAATTAATTCTAACTAGAAGTATATATGTA
>P_1750
CATCTGTATTCAAAAGTAAGCAAATTCTATGAAAATATGTT
>P_1751
CACCCCTGAGTTGAACACTCCCTGACATCTTTAAAATTGAA
>P_1752
GTAGTGGGATATGGTCGGGGCACTGTAGTAGTACTGTAGAG
>P_1753
ATTCGTTTTTTTCTGATTTCCATGTTATCACTAATCCGGAG
>P_1754
ACATGAGATTTTTAATTTTCCGGTCTCCTCCTCAGACAACT
>P_1755
TTTTATTGTGTTTGGGACACCACACCACTAATGCATATGAC
>P_1756
ATAATCAAACTTTAAAAAATCGATATCGGAGAAAAGGTGTC
>P_1757
ATCAAATCGTAATGGGACAGCCTGACAGTAATCGTTGATCT
>P_1758
CAAAAATAAAGGAAAACTTCCGGTCTTTTGAAATCTATCGG
>P_1759
GCATCAAGTGTGCTATTTTCCATATTCTGAAATTTTAACGA
>P_1760
TTTTGAAAAGCCACGGTGTTCTATCTAGCCTTCCTCAAAAA
>P_1761
TTCAAATCGATTCAAATTTCCAATAATCAATAATTTATCGA
>P_1762
AATGCACATTGGGATACATCCTCAATAGTGGGACAAAGTGC
>P_1763
CCGCAAAAAATGAGTGGGTTCAAGGATCTGATGAAGCCGAA
>P_1764
GATTCGGTAAGTGTCAGGCGCGGCCTAGGATTTGGGGAAGA
>P_1765
GATTTGGGGAAGAGTCACGTCATTCCTCTTCCACGTCCACC
>P_1766
GTCTAGGAGCCTTGTGATGTCATCAATTTGAAAAAATTGTT
>P_1767
ATTTTTGGCATAGAAAAGTTCACAACCGTTTTGAAATTTTT
>P_1768
ACGTAGATATACAAAAAATGCGGCAGAGTTCTCAACTGATT
>P_1769
CTCAAATTTGAGTCTTGCGCCAGTGTTTAAAAAAATTTAAA
>P_1770
GGAAAAAGAAGAAGATGAGGCAGTGAGTGTATTATGACCAA
>P_1771
AATTATTTTCACATATTTTCCGGTTTTGCAGATTGTTCCAA
>P_1772
CTTCCCTTGTAAGAGAATTCCGAGGCTAACTCGATTTCTTT
>P_1773
ATTTAGTGACCTAGAAATTCCCTGCATTGAGAAAAAGTCAG
>P_1774
AATAAACCCATTAAAAATCACCTTATAGTTAAGCATAACAA
>P_1775
TTTTTCCAAACATTGACAAACAATTTAGTGAAAAATCTGTA
>P_1776
TAATCTATTTTTTTGTATTTCTACTTAATGTTTGGCAGCTC
>P_1777
GATAAATTTTAAGTTTCAGTCGTCTTAGTAATCATTATTAA
>P_1778
TTTGAATAATTCACTGAAATCATGGCAGGTAATAAAGCAGC
>P_1779
AATTTTTCGATCCCCTGAAACTATTTGTCATAGAGTTGAAT
>P_1780
CTTTTCGGTTTGCCAATTTGCGGTTCACTGGGTATCAGATA
>P_1781
ACGAAAATCCATAGAAACCCCAATTTAAAAGAAAAATGAGC
>P_1782
TTAGTGATTATCAGTTGATTCGTGGTTCATAAAAAGCTTAA
>P_1783
AATTGTTACTTCATCCAAGCCTTACTTCATCCTAGCAATTT
>P_1784
GTGCATCCACATTCATAATACATATATCTGTCTCTCTGCTA
>P_1785
GAATGGGACACACACACACACATACACGCGCGCAAGAGAGA
>P_1786
TGGTCAAAAAATTTAAATTACATATTACTTGAATTCAATAG
>P_1787
GCGCCGGCGGATTTATAGCCCTAACCACATCCATATTTTAG
>P_1788
GGAGCTGGCAAAGTGCCGAACTAACATTCTCGCGAAACTTC
>P_1789
GTGCGAAAGAAGCATGCAAACTTCCCCGTGATCACATGGCC
>P_1790
AAATCCAAAATCCGGGCCTCCTAGGTAATGTTCACGAAAAC
>P_1791
GTGCTATGCAGACTTCTCTCCATACCCCTCATCGGAAGGAT
>P_1792
TGAGGGGTATGGAGAGAAGTCTGCATAGCACGTTCCCAAGG
>P_1793
TTAAATCGATAAATTCCCATCATTCCAGGTCGATTCAACCG
>P_1794
TAACCATTTTAGAGGAGTTTCAACATTGTGAATTTTTGCCA
>P_1795
TTGTTTGATTCTTTGACACCCATACATTGTATATTTTATTG
>P_1796
GCCACTCTTAAGACTAACTTCGGGGTACTGTAGAAGTACTG
>P_1797
ATTTTTTCAAAGTTTTTGCCCTAACCCCTAATTTTCAGCGA
>P_1798
CGCCGGCGGAAGAGATCAATCGATTTATCGATTTTTACAGA
>P_1799
GCTTAGATGTTGTAAACGCGCTCTAATGAAATTAAAAATCA
>P_1800
AAAAAATTGATTTTTAATTTCATTAGAGCGCGTTTACAACA
>P_1801
AACCACATATGCATGAAAGGCGGTCCGGATATTTTCATTTT
>P_1802
GACCGACACGCCCAGTAAGTCGGGATTTTAAAAATTATCGA
>P_1803
TATGATTAACTCACCTCCGGCTTACTAACTCATCTCGATTT
>P_1804
GCCAAGTCCGACAACAACGGCGATTCCGAGCCAAACCGAGA
>P_1805
TTATATGTCATTGCTACCAGCATCAACGAATAATCCACAAA
>P_1806
AACGCCGAATACATCAAGATCAAGGTCGTTGGACAGGTAAT
>P_1807
AATAATTCCCAAAAAAATTGCAGGACAGCAACGAAGTGCAC
>P_1808
CTAGAATCCGCCCAGCTGCTCTTGGTAGACCTCGATGACGT
>P_1809
TACCGCGGATCAGGCGGCGTCCGTATCGAGGATGACGTCAT
>P_1810
GGTGATTGCCTGGAAGATATCGATTTTTACGTGAAAATTCG
>P_1811
AAAATCGAGGCGGCAGAGCTCTGCAACCGTAAAAATTGTGG
>P_1812
TTTTTTAGTCAAAACTGTCCCACGGGAGTAAATTTTTCGGA
>P_1813
GTTGCAGGGCTCTGCCAACTCGATTTCTGCGAAAATTATCG
>P_1814
CCCGATCAAGTGTCCCAATCCATGAGGCATGAAGACCGCGC
>P_1815
ACCCCCCCCCCCCCCCCCCCCCCCCTCCCCCAGAAAAACAT
>P_1816
GATCGTGACGAGACCCCCCTCTTCCTAGAAAAACAGCGTGT
>P_1817
AAATATCGCAAATCTTTGCGCCTGGGTAATATTTCTGCAAT
>P_1818
TAAAACTAAAAAATTAACGGCATTATTGCAAAAATCGATAG
>P_1819
CTGAAAAAGTTGGTTCGTGGCAGGACCCATGTTTTCACCAA
>P_1820
GGTGAAAACATGGGTCCTGCCACGAACCAACTTTTTCAGCT
>P_1821
CGCTGCTTGCCCACTGAATACATTTTTTTTTTGACTTGGAA
>P_1822
ATTAAAATATTTAAAATATACAAACATTGGCCAAACATTGC
>P_1823
CGACATTTTGAACAAATTGCCGATTATATGATTGCGAAGTG
>P_1824
GATTATATGATTGCGAAGTGCGTGCGGGGTTTTTTTTTTGA
>P_1825
CTGACGAACGAATCGGAGAACTTCATCGTGTTCTTGTGACG
>P_1826
AGATAATTTCCAAAAAAACACTAACCCGCCGCAACTTCCGT
>P_1827
CTATAGCTGGTCCAACTGGTCATTTTACTTATTTGTTCACT
>P_1828
TTTGGAGTTAACAATGGTTACATTTTAGGAAATTCTCTAAA
>P_1829
TTGAATTTTTAGAGAATTTCCTAAAATGTAACCATTGTTAA
>P_1830
TCTTCTGACCTACAGTACCCCTAACTAGATCAACAACGTCC
>P_1831
TAGGCCATTTTTTGAGCCGTCATAACTGTTTATTTGAGAAG
>P_1832
GCCGAGCGGGAAAATTCGGCCATGGACTTTTCGGAACTAAT
>P_1833
AAAAAAAATCGTTTTCTTAACTTACCAGCCGTGGACCGCAC
>P_1834
AACTTTGCAGACTACAAAGACTACATAGACTACAAACTATG
>P_1835
ACTGTTCTATCAATAGCATGCGTGGGAGGAAAGGGGGCAGT
>P_1836
CAGGGAAAACACTGAAAATTCACTATACTTCAGTTTCTAAT
>P_1837
TAACCTGAAAATTTCAGTTTCGAACTCGAAAAAATCCCAGA
>P_1838
AAATTTTTAAATATCGTAATCAAGGGTGTCATTTTTCAATG
>P_1839
CACACATGGCATCTTTGGCGCGAAAATTCGAAATCTCATGG
>P_1840
GATATTCGAAATCAGGGAGTCATTTTCGGTTGAAATTTCGA
>P_1841
AACATCCCCACGTACGGACCCATACTTTTTGTCCGACACCC
>P_1842
GCGCATGAAGGGTCTCGTCGCGATTTGGAACAAAAAATTTG
>P_1843
AATTTCCAGCCCCCAAAAAACCCGAATAACTAAACTCACAC
>P_1844
TCACGGCAGACAATGTACGCCAATTTAGTGACGGGGCAGTG
>P_1845
GCATAAGCAGAATTTTTTTTCGGGAAATTTGAATTTTAAAG
>P_1846
TTTTGGAGCTGAAAAATTTTCATTTCTGCTCCGAAATTTGA
>P_1847
TGAAAAGTAGAATTTTCCCCCCCCCCCCCGTAAAGTCCCTT
>P_1848
TTTTTAAAGGCACATACGTGCTTTTTAGTGTGTCTCGTCGC
>P_1849
CTTTTTATTGGTTCTCGTCGCGATCTGGGTGGAAAATTTGA
>P_1850
GAAAAACTCAATTTTTTACACCCAAATCGCGACGAGACCCA
>P_1851
CGATTTTTAAACAGAAATCGCGGTGAGACCCACCATGCGCC
>P_1852
AATTATTGATTTTAAAGGCGCATGGTGGGTCTCACCGCGAT
>P_1853
CAAATCGCGGCGAGACCCACCATGCGCCTTAAAAATCAAAA
>P_1854
GGCCTATTCTTCTCGGCTCGCCTGCTCCCCGACCTCACACT
>P_1855
TAACAAAATCATTCAAATTCCTAAATATCGACGTCATCGAT
>P_1856
TTTTAAAAAGCTGAAAAATGCGCGAAAATTCTTAATTTTTA
>P_1857
AGATTTTAGTGCCCAAAAAGCGAAAAAATGCCCTAAAAACC
>P_1858
CTTAAATATGCTTAAATAAGCTAACCTGTCATTCAGAGTGA
>P_1859
GGAATAATTGTGAAAAAAGCCGGTAAAAAGCTGGAAAATCG
>P_1860
GCGTCTCTTCCGCGTCGCATCGATTATGCTCATTTTTGCTG
>P_1861
TCGTGGGGCTTTTGGCAGCCCAGGATCTCCGTTCTCTACTT
>P_1862
CGTTCTCTACTTGATATCTGCGCGAACCCTCCGAAAACCAC
>P_1863
CAAGGTAGCTTTCAAGCTCTCTAAATAGCTCAAAAAGCTCA
>P_1864
GGTTTTTTGAGCTTTTTGAGCTATTTAGAGAGCTTGAAAGC
>P_1865
TTAAAAAATAACTGAAAATGCCTTCAGTTATTTTTTAATGA
>P_1866
TTTAAAAACATTTTTTTAGTCATGACATTCGGAGAAAATCC
>P_1867
TATAAAATGCTCTGAAAATTCTAATTTCACTAAAATAGGGT
>P_1868
TTTTCAAAGTAGTCGATTTTCTACATTGCTTTATTAGACTC
>P_1869
AGAAGAGACGATCAGACCGGCTCAATCGCCATTCTCCAACC
>P_1870
TCGCTCAAACACTTCCAACACATACTATCTTTAATCTGCAC
>P_1871
CCCGAAATTGTCTACTTTTGCATCAAAATTCGACTTTTTAC
>P_1872
ACTACACTCTCTCTCTGGACCCGTAATATTGTATTCTCTCC
>P_1873
CCAGCCGTGCCCATGATTTACATACTACTGATATAATTTCA
>P_1874
AATCAGGTTAAATTTTTTGGCACTAATATTATATTATGGTT
>P_1875
CTCGAGCTTTCCAGACGATTCTATATAGAAAATTTCTCGAA
>P_1876
TTGAAACAAACAATGAGGATCATGGTAGTTAAAATAATAAT
>P_1877
CAAAAACTGACATTAAATTGCCTACTATCTGCAAAAAATCG
>P_1878
AGATTTGTGACATTTTTTGGCGGAAAAAAATCGAATTTCTT
>P_1879
GCGATTTTTGAGATTTTTGGCAAAAATTAGCTTTTTTCTCG
>P_1880
AAAATTTTTTCTGTAATTTCCCGTACTTAATATCCGCATTG
>P_1881
AAAATATTCCAATTTTGAGCCATTTATGCTCAATGAGCACC
>P_1882
TTCAGCGCCGCAGAGCTCGGCGGCGGTGGCAGTGTGTATCC
>P_1883
AAAATTTCTAATTGAAAAACCGCCAATTCTAACAAAAAAAA
>P_1884
TCGATGTAGGCCGGATAAATCACAATCCATCGTTTCTGGCT
>P_1885
TGCGCGAGCTTGTTTTCTGCCGGTGTATGCAAATGCGCTCT
>P_1886
AACAATAATGGGTCTCGACGCGATGTTTGATTTTTTGAAAG
>P_1887
TTGATCTGATCGAAAAATTGCAATATTCATGAATTTTGATC
>P_1888
CCAGAAATCCGTGAATCTGGCTATAATTTGGAAAAAAAGCA
>P_1889
CGCGTCGAGTTGTGGGCGCGCAATAGAGCGCGCTTGGTGTA
>P_1890
AAATATAAAGCCGCCCCACTCGAGACTGAATAGGTAAATGT
>P_1891
AAAAGTTGTAAGGAAAACGGCCTTTTTGGAGAAAAAAATGT
>P_1892
GTAACCGAAGTTTAAAGGGGCATGCTTGTAATTTATCGATT
>P_1893
AAGAATACCGTGGAAAATCGCTCGGTCAGATGGAGCCGCAC
>P_1894
TTTTCATAGTTCTGGTAGATCATGGTAGCGTAGGTGGCGTG
>P_1895
AAAATAGATGTAAGAACATCCATAGGATGCGTTCAAATTTC
>P_1896
CGTTTTTCCGGCAAATTCGGCGAAAATGTTCAATTCCGGTA
>P_1897
TTTGTCGAGTTTTCAAAAGTCAGTAACTCATTTTTCCCAAA
>P_1898
TTGGAGTTGGCCGAGAATCGCGGAGCCGTCAAAGTGCCATG
>P_1899
TCGGCGTGAGGCCCTATATTCACCATAGGCTTTTGCCACGA
>P_1900
CAATTTTTTCTTAATTTTTCCTATCTCAACTTTTTAGGCCA
>P_1901
CCCCGGCCGTCATGTGACGTCACACCTGAACAAATACAATT
>P_1902
ACGAGCTGGCCGAGGTGGAGCGTGCTCGCAAAGAAGCCGAG
>P_1903
TATAAAGAACCTTTTACATACATACTAATTTCCAAAAACCT
>P_1904
AGGTCCGCAATATGCGGAGCCTAACTACTTCACGACTTAAT
>P_1905
ATTCATCATTCTCATACATACATACATAATTAAAGCTGACT
>P_1906
AAAAAATTTGAAAAAAATTTCAAACCCGGCCGTGTGGTAGA
>P_1907
GAAACTCCTCTGAAATGGTTCATTTTGTAGTAAGAGGACTC
>P_1908
GCAATTTATGGCAAAAAAATCACTATTTTGAAACTCCTCTG
>P_1909
TTGATCCAGTATGACAGCCTCTTGGTCGTGGATTCCATGTA
>P_1910
CACTTTTGGCCATCTTTCAACTTACCCATCGATAAGTTACC
>P_1911
GACTCCACTAGCTGTTTTCCCATGGTAACAATTTGACCTGA
>P_1912
TCCAGTTGGGCACCCTAAGTCTAAATAGCTCTTTTTATTTT
>P_1913
TTTGAAATTTTACACGGAAGCTTCTTAGTGGCCTATACGTC
>P_1914
AAAATTTCCAGGGAGAATTCCAATGTATTGTTTGCTTCCGA
>P_1915
GATCACAAACATGCGTGAGTCACAATAAAAAAATGTTGACT
>P_1916
AATTTTTGAATTTTCGTGTGCACTCTCGGGAAATCATCGAC
>P_1917
CGCGCTGCGGTGAAATTCCTCTTGGCAATGAAAAAAAAAAT
>P_1918
GGAGAAATCGAGTCAAAATGCAATAACATTGAATAAAGCCA
>P_1919
AAAACCAATTATGCAAAATGCGATGTGACGTCACAGGGTAT
>P_1920
TAGATCACGGGTAGATCACACAATTTATCTCTTATTTCGTA
>P_1921
TCCCAATGTTTCAGTGGGGGCCCCCTATCTCTTTTTCTCTG
>P_1922
AAATTGTTTATACAAACACGCTCTAATGATAAAAAGGCTTT
>P_1923
ACGGACTCAATGCATTACCCCTACATACTGTGGTATGTTGC
>P_1924
TCGATTTTTCAAAAAACTCACATAGCTGGAATATTCTTTCA
>P_1925
TAAAATTATTGATTTTCCGCCGGCAATCAAAAAAATCGATA
>P_1926
AGTTGCCGCACAAGATCGCTCATATTAGTAGTAATTTGATC
>P_1927
CGTCCATCAACTTTAAAATACCTAAATGAAGTTGAAAACGC
>P_1928
AGAAATAAAACAATTATATACATATATCTTACCATATTTGA
>P_1929
TCCGACAAATCGGCAATGCGCCGTAAAATGAAAATTTCCGG
>P_1930
GGGATTTCTGAGCAGAAGCTCGATCATGTTGAGAATTGAAT
>P_1931
CGTTTTTAAAGGAGGACTAACGGTAAAACCAAAATAGGCTC
>P_1932
AAAGAGATTTTAAAAAACTCCAATATATTTTATTTTTGAAT
>P_1933
GAAAAATGACTGAAAAGTCGCGGAAAATTAGGCAAAAATTG
>P_1934
CAGCGCATTTTTATGAAGGTCAATTTGGTGGAAAATGGGAA
>P_1935
ACATCAATTTGCATTAATCCCATAATACGTCGATAATAGTT
>P_1936
GTGAGTGGACGATTAAAAGGCGGGGCCTATTTGGTCGTACA
>P_1937
CGTTTCATTAAAAAAATTTTCGGTTTACATGTGAAGCAAAA
>P_1938
GACAACATTTTTTAAAAAAGCAGCAACTCAAAATTTGAGGG
>P_1939
CAATTCGGCTTTAAATGTATCTTAATCGACGAAATTAAATG
>P_1940
TCATCTTTAACCTTTTTTCTCGGCCACGTCGTATTCACCAA
>P_1941
CCTAAATCCAGTTGAAAACGCATTAAATTGTATACTCAAAT
>P_1942
AATTTTTGCTGGGAATTTTGCAGGAAGTAATTGATATTATG
>P_1943
TTTTTTGTTGAAATCACCGTCTAAGTTTGAGTATGAAAGTT
>P_1944
TCCAATTAAAAAAACCTGGTCCTGGTAGAAGCAAAAAGTAC
>P_1945
CCGCACTTGTTGCCAATATTCTAACATGCACGACATCAGTA
>P_1946
TCAATATCAGAATAAAGTCTCTTCCCAGTGTCAAACAATCG
>P_1947
TAGAATTGGAGAGAAAAGTGCAATTTATGGTTGTAAATGGT
>P_1948
AGTTTTTCCGTTGAAAAACTCGGTTTTTCGGTGGATTTTTG
>P_1949
CCGGAAAAAATCGATTACCGCTCACCCGTTTTTTTGGCACT
>P_1950
TAACATCACGTTTCTAACGGCTAACTCAAAAAATCACGAAA
>P_1951
TACTATTTTTCAAAGAAAGTCATGCGAAAGTTGGAAGTGAA
>P_1952
TTTTCAGCCAATAAAAAACGCTTACTATTTTTCAAAGAAAG
>P_1953
CGAATTAGTCGGAAATATGGCAATGTTGGGCAAATTGTGGT
>P_1954
CGGCAATTTGATGAATTTGCCGGCCACTCCTGATCCAAACT
>P_1955
AATTTCGATCCTAAAAAACTCATACACTTTAATAGAAGCAA
>P_1956
CTCCCATATAATGGCTATTGCGTTTTATCGAGGTTTCTCGT
>P_1957
CAAGCGGGAAATAGGTAGGTCACACTATACCGGCAGACAGG
>P_1958
TGACACGTATGTAGTCACTACATTGTAGTGCCAGGCTGTCC
>P_1959
TCCGAAAGAATATTGCATTTCTTACTAAATACGGTATACAT
>P_1960
TACATATTCTGAAAATTTTTCGATTTGTAAAATAATAATAG
>P_1961
TATTTTAATCAAAGATTTTGCGGAAATTTTTGGAAAACATT
>P_1962
TTAGAAAATCGCAAGATTTCCGGAAAATTTTCCACGTGGAG
>P_1963
AACCCGTGGCCTAACTTGCGCATTCTCGGCCACCAAACTCA
>P_1964
TTCGAGACCCAATCAATGTGCGATAGAGCGCGAGAGCATTG
>P_1965
TAATTCAGTGAATTATGATGCATCGACGTCAATTTTTCCTC
>P_1966
ACTTTCCCTTGGACGCGGTGCCCGACTGTAACGCGTATTCT
>P_1967
TGAGGCCAACATCTCTCAACCATGCGAAAGTGTTGAGAACT
>P_1968
CAGTTTATTTGAAACAATGTCTAGATAGGTAAAATATTTAT
>P_1969
TTCAGCGGCAACGTGGACGCCATAACAGAGCAATCGGTGAT
>P_1970
GAAAGGTAGATTTAGGACTTCAATGTAGGCCTGCCTGCCTG
>P_1971
AAGAAATGACGTGGCATTCTCATACACGTGAAACGAGAGAT
>P_1972
ACTTAATGTTTTCAGAATTACAGTAATCCTACATTCTAAAA
>P_1973
ACAGTAACCCGATCATATCCCCTACTAGCCCCAGCCTCAAT
>P_1974
CTGTAGGGGTACTGTAGGGCCATTCTAGGGTTACTGTAGTT
>P_1975
TTAACGTTACAATTTACATACATACATCCATATATATATAT
>P_1976
AAAGAACACACGTCCATCGGCATGAACTCTCTGCTCCCAGC
>P_1977
TTTTCGAAGACTCCTACAGACATATTATGGATAAGGTGAGC
>P_1978
AAATAGTCACACTAGCTCCTCTATTTAAAAAAATCAAAAAA
>P_1979
ACCCGTCTCACCGAAGAACTCGATCCATAATTTATTACGCA
>P_1980
AGTTTTCCATGATAAATCGCCATTCCAATGATACGACCGAT
>P_1981
CACGTGTTTTCGTAGAATGCCTATTTTCATGAAATGTGCCT
>P_1982
TTAAGAACGTGCTGACGTCACATTTTATTGGGCAAAAAAAT
>P_1983
CTGAAAATTTTAGCATCACGCTAACTCCTTGATTTAGGCGC
>P_1984
ATTTTCTTCTCTTATGTATTCTTTCCCCGTTTTTTCTTTTC
>P_1985
TTCAGCCCCGAAAAAGCATCCAGTCATGTAATTGTTCACAT
>P_1986
TTACGTAGTACTTTAATGCTCCGTAAGTGTGTTTTTTTGCG
>P_1987
GTTGGACAAGTCCACAGAATCTACAATGTAACAATCACTGT
>P_1988
TCCTTTCGCAATCCAATTACCTTACTATGACTTCTCTTTTC
>P_1989
AAATTTCTTGACTTGAATTTCTTGAATTTCCTCACACAAAA
>P_1990
TCAATTATTTTCTCCTCAAACTTATTACTGAAGATCAACTT
>P_1991
AAAAACCTCAAAAAGTTGCTCTAAACTGTCAGAAATCGGAC
>P_1992
AATCTCTCACAGCTGCAAGCCAATACACGTCTTGGGCGGCA
>P_1993
TATTCTATTCCACTTCGGCACTTTCCAGTATTTGTAGCCGG
>P_1994
TGCCCGATCCCAACAAATTCCGGCAATTTGACATTACTGAG
>P_1995
TTAATGCACATGAGAATGTTCATATATGTACTTCCTTTTCT
>P_1996
TGTTTGCCCACCTAAAAATGCACTAACAACGCGTCAATTCG
>P_1997
TTTAAACGACGATTTCGAAACCTGAATTAATTAATTTCAAA
>P_1998
AACAATTCCGCGCCATTTTCCATACCAAACTTCTCCGAAAT
>P_1999
GCGGAAGAGACGATTTGTGTCGATTTACGAAACTTTTTTTT
>P_2000
TCCACCATTAAACATTTATTCATGGTTCATAAATACAATGT
>P_2001
AGTGTGTACACGTGAAGAACCATTCTACATTATAACCGAAT
>P_2002
CGAAAAATCTCAATTTTCTCCATTCTCTTAAAAAATTTCTC
>P_2003
GAGAAGTTTTCAAGAAGTTTCATTATAAAAGTCGATGTTTT
>P_2004
GTCTCGACACGATTTTGCTTCAAAATAGTGTGGATCGCGGC
>P_2005
TCATTTTGTGTCGAATGTACCATAATACTACGAATGAATCG
>P_2006
CAGAAAGGAAATACCTGTTCCAATCTACTTTCAACAAACAA
>P_2007
GTGAAAAAATCGATAAAAATCAGCATTTATCACACACGGGG
>P_2008
TGAACGAATTCCCCTTTTTTCGCGGACGTTTTTTTTTCCAA
>P_2009
TAATTTCGATCTCCGAATCGCCCTAGAAGCCGGAAAACTTC
>P_2010
TGATAAACTCGGCCACGGAACCTACTAGGCAACGCAAAAAT
>P_2011
ACCGAGTTATTTTTTAAATTCACGGCCACGCAATCAAAGTC
>P_2012
TCCTCTTTCTCTATTTAATCCATGTATGTGTCTGGGTGTGT
>P_2013
GTGTACTGCACGTGGACTAGCTTACCTGAAAAATTTCAAAG
>P_2014
TATGTTTTTTTATGTTTTCCCCTGCTAGCAGCAACAGAGCA
>P_2015
CTCGGTTCACACAATCATCTCATACTCTAAGAAAAAGATAA
>P_2016
ATCGACATACCCCGTAATTGCCGTACTGTCGTGGAAATCGT
>P_2017
AGTTCGCTATTTTTTCATAACAGTATCTTTAATTATAGTTC
>P_2018
AAAATTATATTTTCTATTATCATTTTAGTGTATCGAACTAA
>P_2019
ATATTAATGCTTTGAATGTTCGGCTGCAAAAAAAACTAATT
>P_2020
AACAGCAACACACAAAAAGGCACGGACATACTCGTCGGGGT
>P_2021
TTCGATTTTCTTTATAATTCCATAGTCAAAAAAAATAACAG
>P_2022
ATAGGTTTATTATACTCAATCAATAATCATTGTTTCTACAG
>P_2023
AAAGTTTTTTCCCCATCGCGCCTGCACTAAGAACCGCAAAA
>P_2024
AAAGAAAAATCTACCGTAACCTATCATGTGCTCTTTTGTTC
>P_2025
CTCTGACTCCACGTGAGGGGCACGGTTAATTTTTTTGAAAT
>P_2026
AAAAAGTGTATGCATTTGCGCGTGACGGTGTTTGCACAAAA
>P_2027
AACGTGTTCCTCATTTTTAGCTTTACAAGTTTTCTGTTGAT
>P_2028
TTCGAGGATCCGTCGGAAATCTATCATGCCATACGAGAAAA
>P_2029
CAGGTTTGGTAGGTTCCCGTCTAACCAATAACGAATGTACT
>P_2030
CTTAACAATTATCTTTTCAACTTACCAGTTTTATATCAATC
>P_2031
CCATATTTCAAATTAAAATTCTTCAATATAAATTTCATATC
>P_2032
TGATAATCTGAAAATGTCTCCAATTATCTGAAATTTTATGA
>P_2033
TAAATTAAATAATTTTCAAGCGGGATAACGGAGTGTCGTAG
>P_2034
CTTTTTGACATTAAAACCGTCTAACACAGCTTTATTGTGCC
>P_2035
TTTTTTTTGTTAATTTTTCGCCTGAAAAACTAGATAACCTT
>P_2036
AAAGATGAGGAGGATAAAGCCGATAAAGGTTAATAAAGCCT
>P_2037
ATTTCAGAGGCTTTATTAACCTTTATCGGCTTTATCCTCCT
>P_2038
AGCGGAAAACCGCGAATCGGCGGCAAATCCGACTCTCCGGA
>P_2039
ACTGAAACATCGAAAAATTACGGAAATTTTTGATATTTGAA
>P_2040
GTCAATTTCTTGGCTTAAGGCATTTTAACCTAAAAATTCCA
>P_2041
GGGACAATTTGTAATTTGGCCCTGATTTCGCAGAAAACTGC
>P_2042
AAATAAATAATTAGAAAACTCGAGAGTGTGCATTCTGACGT
>P_2043
CCTTAAAAACCCTAAAAAACCGTTAAAATTACAGGCATGAT
>P_2044
AAAATATCCGGGAAAAGCGGCCCAAATCTCAGGTTTTCATA
>P_2045
CGAGGATCGGCTTGTCGACTCGTTGGAGTCGTTTCACATGC
>P_2046
CATTTTGAAAAGGCGCCGCGCGATTTTTGAAAAAAACATTT
>P_2047
CCGATCGTACAGTCTCACAGCGGTCTCGTCGAATCCAACTA
>P_2048
TTGTCCCGTGCCAAATCTCTCAGCATATGCAAATGTATTCT
>P_2049
CAAATTTTGCGCCAAAAAATCGATAATTTCTTTCTCCGTAC
>P_2050
TATTTTTGATTTTTTTAGGCCACGGCCACGCGTGACGTCAC
>P_2051
AACGAGTGCAAATTGTGGAGCATTATTCTGAAAAATAGAGC
>P_2052
TAGAGCTGAAATCGGAAAATCGGGGTAGTTGAAATCTACGG
>P_2053
TTTTCAAATTTCTCAAATTCCGTTAATCGTGCCAGGACCCG
>P_2054
ACAATTTCCAGACATTCGTCCAATCCTGTTCCCCGACAACC
>P_2055
AATGAGGAAGGCCAGAACCCCATGGTATTCTAGTTTAATAA
>P_2056
TACACGGATCTCTGACTTCCCTCACATGTTGAAATGGAGGA
>P_2057
AATGGGGCGCTTTGAGACCGCGTGGTATTGTAAAAAAAAAA
>P_2058
CGCCTTCCGGTCTCGAGCCGCCGTCACCTTTGGATTCTCGC
>P_2059
GATTTTAATTTTCAGGCCACCGAGGACGCGAAATGGGTTGA
>P_2060
GCTCGCTCTTAGTTGTAAAACTAACTGTATTTGTCCGTGTG
>P_2061
TCAATGGAGCGCGAAAAATGCAGGGCCAGAACTTCGTGTTT
>P_2062
TCATTTTCAGAGCTCATATCCATATCCGTAAGGAGGACGAA
>P_2063
TTTCTTCATTTATAAATATTCATTTTATTTATTTTTCACCG
>P_2064
AGTAAATTTCCCCAAAAATCCCTTAAATTCCCCATTTTCCA
>P_2065
CCTTCGAAGAAGCTCGGCTCCCCGAGCTAAAACTGAATCAT
>P_2066
ATATTTACAAAAAATTTTGGCGCTAATTTCAAATCTACCGA
>P_2067
TTAAGACTCAATACAAACTACATACTCCTTGACTAAAAACT
>P_2068
GAGCAGCGACCGAAGAGCCGCGGGGAGGGCACTTTTACGGC
>P_2069
AAACAAAAATTAAAATTTTGCTGTAGATCAAAAAATCAATA
>P_2070
AGGTTTTGATTCCGAATATTCTTGCTCGATGAGCATTTCGA
>P_2071
ACAATAGAGCGCGTTTACACCTTACATGTTTCGGCTTAACA
>P_2072
GGGCAGGAAGTGTAAACGCGCTCTATTGTGAATTTTCCCAA
>P_2073
CTCCATACTTCCTAAAAATCCATACTAAAGGAGCCGCAAAA
>P_2074
TCCTCTCCCCCCCCCCCCTCCTTGGTAGGCAAGAAAATGCC
>P_2075
TTAGAGCAAGAATTGTTGTTCATGGTAATGAGTTTTAACAA
>P_2076
CCCACTCTCAACACTCCGCCCATCCTTCTGCCACACCCCAT
>P_2077
ATTTCCCGTTTTATTTCGATCATATTCGTAAGTTAGGCCAC
>P_2078
CGTTCGGCGAGCGAATCGTTCATAGTCGTGTGGCAAGAGTT
>P_2079
GCTTTTCTTGTTGATTTTTTCAATAATGTTTCGATTTGACT
>P_2080
GAAAAAATCAACAAGAAAAGCAGTGGAGAAGGGGCGGAGGC
>P_2081
GTTTACGAATAACCTCGACTCGATTTATGTTTGCTCGTCGG
>P_2082
ATAATTAGAAGCAAATTAATCGGTCTACTGGCACGAGATTT
>P_2083
GATTTATTGGGATCTTCTAGCAATCTAGTAACATTGGGAAT
>P_2084
TAAACGAATTACTAGATAGTCTAACATCAGTCATCCGCTAC
>P_2085
ATAAAAAGCATGTGTAAATGCAGTTTACTTGTTTAAAAAAA
>P_2086
TGCAAATTTGGCTAGGTTCTCTTTCTATACTTTCAGCAAAT
>P_2087
GTTCACGGGCTCGTGACCCTCCTCATAGCATTTTTCGCGCT
>P_2088
TTTTTAAAATATGTTCCGTACTATTTAGCTAGCATACTTTG
>P_2089
GGAAATAACCTCATACACGCCTAACATGTGCTAACTCAAAC
>P_2090
TTTCCCAAAAGACCATCGTTCATACATTCAATTGTGAGGGA
>P_2091
ACCTAACTTAATTTGTCGGCCACCATTTTGAATATAAATTG
>P_2092
AATAAAATTACGGAAAAATTCAAACTCACAGTCAATACAGT
>P_2093
CCGGATCATGTTCATCAATCCAATCCTCATCCAATGGTCCC
>P_2094
ACAAAATTCATATTTCGCGCCATAGTTTTCACTAGGGCTCC
>P_2095
TCTGAAAACGCGCCCCACTACAAACTATTGCGAAATAGCCA
>P_2096
GAAACTCGAAAATTATCGATCGATTTATTGATTTTTCTTGT
>P_2097
GTGCAAGCGCGCTCTAATGGCGGTGTTTAGATTTTTTGAAA
>P_2098
TCTATTGTTCACTTCCAGCACGGTTTACCACTTTTGCGAGC
>P_2099
CGGTAGTTCTGGGACACGCTCATTTATTGGTTAATTCTCAG
>P_2100
CGTGAGGCCCGCATTCGCGCCTCACTCTGTCGGGAGCCCAA
>P_2101
AGAATTTCAACAAAAAACAACTTACTCTATAATACCACAGC
>P_2102
TCCCCATTTCTCTCACCAATCAGCACAGCAATATCGGATAT
>P_2103
GAGAGAAATGGGGATTTTTCCACGAATTCCGATCCCCGGGG
>P_2104
GGCGGCCGGCGCGGCGACCTCATGGGAGCCATAGTTTTCTC
>P_2105
CCACCGGACACACATGCGTCCGGTTTAGGGTAGTTTTCGAC
>P_2106
GAATTCTGCTTGATGATCCACCCGGCTGACTGCTTAACCTG
>P_2107
AAGGTTTTTCAAATGCTGACCTAGAATCTGAAAAATATTAT
>P_2108
AACGAAAAATGTGTGTTTTTCAAGGTTTTTCAAATGCTGAC
>P_2109
TGAATTTTTGTAAAAAATCGCGTTTTTCTGAGACCTCACAG
>P_2110
GTTGGTGCGTTGGCGCATTTCTTGATCGGATAAGATATATG
>P_2111
ATCAGTAAACTCGAATTATTCATGCTAACAAATACCTCTAT
>P_2112
TTACTGCCATTTAAAATACGCGACCTAGGCTTTGCAAAACA
>P_2113
GAAAAATTGAAACCGTGCGGCAGTGTTGCAAAAGTTACGCT
>P_2114
CAATATCGTTGAGTATCATTCATACATTTTAAATAAGTCTG
>P_2115
GCCCTCTTCATCCGAGCTCGCCTCATAGCGGAGGGAAGCCG
>P_2116
TATTTACAAATTCAGGTCAGCATAACAATGATAAAAGAGCA
>P_2117
ATCAATTTAATTGATTTTTCCAGTCGAAAATTGTTATTTCT
>P_2118
CATTATTTGGGTTTTAAAACCGGTTTTCTGGTAATTTCACA
>P_2119
CTATCGCACTCTGTGCCGGGCACACTTTATTCGTATCGATT
>P_2120
TGTAGAGATCTTTTGAAACCCATTTATCTGATTCTTGCCAT
>P_2121
TGCCACGACTGTAACAAATTCAATTTAGTCCTATAGTTGCC
>P_2122
TTCGTTTTCCATTTGTTTATCATAATATCGTCAGTGAATCG
>P_2123
TTTTGACCCTAATCTTAAGTCACAAATGTATTAAAACCGAT
>P_2124
ATTTTTTAAAGCTAAAAATTCGATAAATCTGAAATATCTGC
>P_2125
TATTATCGTCATTGAATCGGCGGTTATTGGTTTTTGAACCT
>P_2126
TTGGAAGAGAAACAGACTAGCATACAGATGAATGACAGGGT
>P_2127
GTTTTTTGCACTAAAACTGGCTATTTTTGGTAAAATTCAAA
>P_2128
CTCTTCATCGTCGTCATAGTCACACCCGAAATCGTCGTCTG
>P_2129
AACACCGTGACGCAAAAATGCAGACTTGCGAAAAAAATGTT
>P_2130
AGAAAAATGCGTTAAAATTGCGATTTTGCTTCAAAAAAAAT
>P_2131
TCTTCTTTTTTTCGAAAATGCTTCCCCGTAAATCGAATCGT
>P_2132
AAAAGAAGACATTTTTAAGTCAATTTATCGCGTTTTCATCG
>P_2133
TAAATCAAAAAAAAAATCAACTTACTAAGGCGGGAAGTGGT
>P_2134
GCGAATGGCTCAAGTGTCCGCGATGTAAGACGAAACAGCTC
>P_2135
AGAAAATCAGCTTTTCATAGCAATTTAACTGAAAATTATTG
>P_2136
TGATTGAGGGGAGAAATCGTCGAAAACATCGGAAATTCACC
>P_2137
TTCCAAAAGCGTCAAAAATGCATTCCCCTGCCACGCATTGA
>P_2138
AATTTTCCGAAATTTTTAATCGATAATTTGAATTTTCCCGA
>P_2139
CTAAAAAATTCGGGAAAATTCAGTCTTTTGGTAAACATTTC
>P_2140
CGTAAAGCCGCTCTTGAACGCTTATAGGTCATCGGAGTACG
>P_2141
TGATTTTTTGCCCAAAAATTCTTTAATTCTTTTTTCCCCAA
>P_2142
CGAAAAAAAAAATTAATTTACATGATTTTTTGCCCAAAAAT
>P_2143
CAGTTTTTTACCAGGAAAAACAGTTCTTGAAAATTTAAACT
>P_2144
ATTTTTTGAGTTTAAATTTTCAAGAACTGTTTTTCCTGGTA
>P_2145
CTTTGACTACTTTAAAAACTCGGAAAAATTCGAATTTTATT
>P_2146
AGAAAAACAATAAATCTTCTCCTTAACCTTAAACCTTAAAT
>P_2147
TTAAAACCTATGAGAAACGGCGAGCCTTACGGCGTCGACCG
>P_2148
ATTTCCCCAGTTTTTTTGTACGATAATTCGATTTTTTCCAG
>P_2149
ACTGTAAATTTTATTTTTCCCGAAAATTTTCCGGAAAAAAC
>P_2150
TTTGAGATAATTCGATTTTCCGGAAATTTTTTTTTAATTTT
>P_2151
AAAAATAAATTCGAATTTTCCATAAATATCGAATTGTTTTC
>P_2152
TATTTCGTGAATGAAAAATTCTATATAGTTCTTGAAAACCA
>P_2153
TTAAATTTTTCCAAATTTTTCCTGCTCCCCAAACGACACTC
>P_2154
ACCTTTTATAACTATTCACCCATACTAATAAACTTTTATTA
>P_2155
GAAAAATTCATTAAAAAATTCATTCCCGTAAATCGACACAA
>P_2156
GTGCTTTTCGAAAAAATTGTCAGTAGAGCGCGTTTGTAATA
>P_2157
AATTTACGGAATTACAAACGCGCCCCAATGAGAATTTATTG
>P_2158
ACGATGCAGTTCGAGCCGTCCACACTTATATACGATGCCGC
>P_2159
AACGGGCGCACATTTGAGCACTATTTGGTGCGTAACAAGGA
>P_2160
AAAAGCTCTGATCGTGGCGGCGGTGGAATCTATGGGACGAT
>P_2161
AATTTGGTAATTTTAGCACCCTATCCTGCATTCTGCCAGTT
>P_2162
CCAAAGTTTTACTATGATACCAATTTGGTAATTTTAGCACC
>P_2163
CTTATGACAAGCTGCGGAACCACGAATGTGTCGGCCGCTTC
>P_2164
GATCAAAGTTGTTGCTGCTCCATGACAACGCAAGACCGCAT
>P_2165
GTGACCTCTCTCTTTCGCTGCTCACTAGGAAACGAACAACG
>P_2166
CCTGGATTATCTAAATTCAGCATATATATTAGGTTGGTCGA
>P_2167
TGGCTTGTCATATGGAAAGTCTCCATATTGAATATGAGATT
>P_2168
AACGTTACTCCATAAGTCTTCAATCCTCTGCACAAGTGAAC
>P_2169
CTGTACAGAGTAGTATCCGTCCTGATAGTCTCCAAAGTCGA
>P_2170
CACCCCTGGTATGTATGGTGCATAATACTATTACAAACATA
>P_2171
GCGGGGTGACCTCATGGAAGCCCTAATTTGAACAATGCACT
>P_2172
CAAGATCGCGAACATTTCTGCTAACATCTGGAAGGTTCGAG
>P_2173
ATGTTTTTTTTTTGAAACGTCGTGCTATATAAAAATACCGT
>P_2174
CGGATCATTGAGCCATTATTCAGTTTAAAGGTGGAGTACCG
>P_2175
GTTTAGAACAACTTGGGATTCAGTCTATTAATGTACATAAT
>P_2176
GTCAAACGACGATCGGAAAGCATATTCAACTTCAAGATTTG
>P_2177
GGAAAATCTGGTGTATGAGTCTACACAGACCGCCGGGCACC
>P_2178
TGGCTTAAACTTTGATTTCGCCCGAATCCAAGTTTCGCCAA
>P_2179
AACACATCTGCTGGCTCTTTCTAACAGGTGAACTTCAGCTG
>P_2180
AGACACGAGATGACTTGCTTCAAACTAGTCGACACATTCAT
>P_2181
CGCCCAGCTTCAACGCCAGTCTAACATGAACAACGTCAAGA
>P_2182
CTCCGACGTATTCAAGCAGTCTACCATGTTACTCAACATGC
>P_2183
CAACGACTTTCCGCATCGGGCATTCTATCGAGATCCTTGAA
>P_2184
GCTCAAACCAGAATGACCGCCTACCTAGAGGATATTCGTAG
>P_2185
ACCAATGCCTTCGCTGTCTTCACGATAGCTTCCTTGTGTGA
>P_2186
CTTGAGTCTCCGAGTTCTCACTTGATAGACTGACAGCGCCA
>P_2187
GAAGTCTGTCGGGATAGCGGCTCCCTCATTGAGATCATGCT
>P_2188
GTGGCGAACAACGTGAAGAGCCTTCTAGTCTCACTTCACAC
>P_2189
AGAGCCTTCTAGTCTCACTTCACACTCAGATGGTTCGGAAT
>P_2190
CTCGTGATTGTGTGGAAGACCGGTCATCTCATTGCACAGGC
>P_2191
CGGGTTCAACGCTGGAAGTTCAAACCCAAGAATACCAGACA
>P_2192
AACTTCCAGCGTTGAACCCGCATATTAGACGTATCGACGGC
>P_2193
GTTCACAGTTACAGCAAGCTCCCCACCGGAAAATATCAACG
>P_2194
TCACAAATTGACGGAAAATCCAAATATATGATTTTCCGTCA
>P_2195
TTTTTTTTTTTCCAAAACTACAGTAATCCTACAGTACTCCT
>P_2196
CGCCAACAGTCACAAAATCGCCGTAAGTGTCTTCTGTGCAA
>P_2197
CAACTTCCACCACACGAAATCGATTTATTGCTGTGGAGTAG
>P_2198
TACTATGATATTCGGTCATCCCCACTAGCGCTACTCCACCT
>P_2199
ATAAAATATTTAAAAAAATCCGCTACCTGGCACACTTTTCA
>P_2200
GGCTTCATTAAACCATTTTGCAGTTTCGACAACTTTGTCCA
>P_2201
CGACCATTTATCATATCCGGCGGCTTCATTAAACCATTTTG
>P_2202
AATCGGTTCCGGAGTGTCGTCATCATCGTCGTCCAGCATCA
>P_2203
GAAGAAAAGCGTCTTAAATTCTAGATTTATTAGTTAAAATT
>P_2204
AGATTTTTCGAAAAAAATCGCATTTTTCACAATTTCGGCTC
>P_2205
CCGACATTCGGATTTTTTGGCGGTGGAATTGCTTCCCATCT
>P_2206
GGTAGACGTGTCGAATCGCCCGATGATATTGTATTTGCAGT
>P_2207
GATTTAAAAAAAAATTAGGGCATTTTATTTGGTTTTTGTTA
>P_2208
AGTGAATTTAAGAGATGACACTTGGACGAACACTTGGATAT
>P_2209
ATTTCCGAAATTAAAAATTGCGACAAAATCAAATAAAATTG
>P_2210
ATAGATTTTCCTCGCAAAACCGTGAATTTCTTAATGTTTAG
>P_2211
AACAAAAACCCAATAAAATGCCCTAATTTTTTTAATCCAAA
>P_2212
TTTTCAAAAAAAATTCCCTCCCCCACTAAAAAAATCGTATT
>P_2213
GGTTACTGCCTCGTCTTGGACTTGCTCGTCGTCCGACTCGT
>P_2214
CGAGCAAGTCCAAGACGAGGCAGTAACCGTCAGAAAGAAGA
>P_2215
TGAAGGAACCAGAAATTTTTCGTTCTCAAAAAAATTTGCTT
>P_2216
TTCAATTTTTTTTTGGACAGCAGTCTAATAAAAAAAACCCC
>P_2217
AAAAATTTTTGGAAATTTTTCGTGAAGTCTCATTATGAAAT
>P_2218
ACTTCCAATTGAATGAACGTCGATAATTTTCGGAAAACTTG
>P_2219
AAATTTCTACGAGATAAATCCGATTTTACAAAAAAGGGCCG
>P_2220
CCAATTTTCACTAAATTTTCCCCGAATTTTCCAGTGCCGTC
>P_2221
GCCGATTTGCCGGAAAAAATCGTAAATCTCCAATTTTCACC
>P_2222
GCCGACTTGCCGGAAATGTTCATTTTAGGTAATTTGCCAGT
>P_2223
GGTAATCTGTGTTGAAGATTCAGCATAAGCAACAGCATATG
>P_2224
AAAGTCTGTGTCAGAAATTCCAATTTAAGGAAATTGAGAAT
>P_2225
AAGTTTTAAAGTGGTAGATTCGTTCTAAGCCAGGGGTGTGC
>P_2226
ACATACATATCTTATCCTGCCATTTATGCGCTTTTTGGCTA
>P_2227
CCGCCCACCCCTGGTCAGACCATTCTAGGGATTTCATTGAT
>P_2228
AATGCGGGAATTTCCCCCCCCCCCCCCCAGGAAAGTGTGAC
>P_2229
CTTTTTTTTTTTTGAAATATCGGTGTAGTATTTAATGAAGT
>P_2230
CTCCCCACTCCATTGTTATACATATTATCGTATGCAATTGT
>P_2231
AACAATGACTACCGGGACTACATGGTCTTTGAGCATTTTTT
>P_2232
ATCTTTCATCTCGTTCAGACCTCTCCCTAGTTCCCGACCTG
>P_2233
AAAATCGATAAAACTATCGCCGGTTTCGGATTATTTTTCGA
>P_2234
GAAAAATAATCCGAAACCGGCGATAGTTTTATCGATTTTTC
>P_2235
GCCTGAACAGTGCTCTTTTGCATAATTCTAAAAAGCTGTAG
>P_2236
CGTGGCGGCTCTTCTCACGTCGGTTCATAGTTGAAAATGAG
>P_2237
TTTCCGCCCATCGGCAATTTCGGCACTTGCCGGTTTTCAAC
>P_2238
TGCAGATTTTGTTGGGACTTCTTGGTATTAAAGTTGGACAA
>P_2239
GTATTAAAGTTGGACAAATGCAGTCGAGTCTTACACAGGGA
>P_2240
TTTAAATGCATATTTTGTGCCCGCAACGACCAAAAAACCGT
>P_2241
GGCTAAATTCTTCTGTTTTTCTTGATTTTTCTTCTGTATAT
>P_2242
CGTCATTTTCGATATTTTTGCGTTTTTTGGCTAAATTCTTC
>P_2243
ATATCGAAAATGACGTCACTCATTCGAGCGGGAATTGAAAA
>P_2244
AATATTGTGTTTCCGTAAAACATTATTCTTTTGGAAAGAAC
>P_2245
TGGAAAGAACTTTTGAAATTCACAATAGGTTCTAAACAGGC
>P_2246
AATATTTTTGACAATTTTTTCAGCCATCTTGGGCAAAAAAA
>P_2247
GCCTAAAAAATGGGCGGAGCCTAACAAGAGAAACAAGTTTC
>P_2248
AAGTCGCTCTGAAAAATTTTCAGTCTAGTCGCCACTCTAGT
>P_2249
ATTGCCGGAAATAAAAATTTCATACTTTTTGTAGATTTAGG
>P_2250
AAAATTTCCGTAAAAGCACGCGCGCTCAGTTGACAAACCCC
>P_2251
CATTGGAATACGATAACTGACAGCATAGCTGTGAGCCATTG
>P_2252
CAGAAAATATCTAAAAATTACGTCTTTTGTATTACGGTAGC
>P_2253
TTTTAGCGTAAAAAGAAAAGCATTTCCGACCAAAAAATATA
>P_2254
CAATGAGAAAGGCCAGAACCCGTGATTCGTGAAATTGAATT
>P_2255
AATATTATTATTAAGTCCTCCAGTCTTGCATGCCTTAATCG
>P_2256
AATTAAAAAGCGCCGAAAATCGATATATTACAAAAGTTGCT
>P_2257
TACGGTATTACTAGGGCTTCCATTCCTGCGCCGGCGAGGCG
>P_2258
CGGCGCGAGACGCACCGCCGCTCACCCATGGAAGCCCAAAG
>P_2259
GTCAATTTTCCCATAAACTTCTTAACAGTCACCACTGAATT
>P_2260
ACATCCATGGAAATTGAACTCTTGATTGAAAAAGTTGGCGA
>P_2261
GATATAGAAACTGAACTGCGCCTGGTAGTTCAAATAATTTA
>P_2262
TACACATATTATAAGTTATACATGCTATGAAAACTGAACTG
>P_2263
ATTTTCAAGCTCAAAAAAATCGGCAATTTCGGCAATGCAAA
>P_2264
AATAGATAAACTGAGAGAACCTAGGGGGTGAACCCGGACTT
>P_2265
TCGGTTTGTTTTATCGATATCGATATATTATCAACTACGAA
>P_2266
GAAATACGGTACGGTTTTAGCATTCTAGTATGAAGTTCCGG
>P_2267
GGATGTTGATTCCGGAACTTCATACTAGAATGCTAAAACCG
>P_2268
GTATAGTAGACATCCAATGGCTTTACAGTTAAAACTACCAA
>P_2269
CATTTTTTGAGCCATAAGAGCACACTCTTTTATTCGGTAGA
>P_2270
TGTCGCGTCGCGGCTCGGTTCTCACTAGAAAATCACATGTA
>P_2271
ACTTCTCCATCAGTCCAGTACATAATATAGAAATTGCACAT
>P_2272
CCTCCTTCTTCTCCAAAAATCGATTTATTTCGATTTCAAAC
>P_2273
TCGTGAGCAACTGTCTCCGGCGGCGGTGGTGGTGGCACTTC
>P_2274
CGGCTCAACGCCGAAACCATCGAGCTCGACAAAACGAGCAT
>P_2275
GCACCGTTACATTTCAGAGCCGGGAACGTCGTTTCAAGACA
>P_2276
TTTTGATACTCTCCGCTAGTCATTGTAGTAACTCCGTCAAT
>P_2277
AATCAGCTCTGCGTCGCCGCCGGCGGTGGTGCAAACGAAAA
>P_2278
TACAGATATCAAATCACCGGCGGTTTCACAAATGTTCATCG
>P_2279
CCCTGGTCAAAACAGAACTGCGAGACGGTTGAAAAATCGAA
>P_2280
CTTCGTTAAGCTGCGCGCGGCGTCGGCGGAGCCCTGGTCAA
>P_2281
GTAAAAAAAAAACGAGATAACTAAATATATTTATCAAAACA
>P_2282
CCCAGCACAGCCGGATTTCGCGAAAATGCCGAAAAGACAAT
>P_2283
GTAGCAGATTTCGATGATCTCCTTCTCTTGAAAAAGTGTCT
>P_2284
CATTTTACTCTTTTTTTTTTCATTCTACAAATTTTCAGCGG
>P_2285
TTTTCAGCGGCGGGATGGACCATTTTATGCCAATAATCTAC
>P_2286
CGAGAGGAGGCCTTTTCGATCGTGCCAGTAGATTATTGGCA
>P_2287
GCTTACAGCTTCAATTAACTCTAACTTCTTTCTGTACACTT
>P_2288
CTGGAAGCTTAGCGATCAGCCGGTGCCTCCGCCACAAGACG
>P_2289
CGAATAAGGAGAATTGGATCCGATATAAAGTAGAAATTAAT
>P_2290
GAAAAAGTAACGTTTTTAAACGATGTCGAACCTGAATTACT
>P_2291
AAAGAAGCTCCCTACACATTCTATCCGGCTCCAAGACCTAC
>P_2292
ATTCCTCGTGAAATTCTCGCCAGTCACGTTCTCACTTCTTC
>P_2293
TTCTTCTCCTCGATCAAATTCGGTGACCCACAAACTGGAAC
>P_2294
TTAGACAACAAAAAGCACTCCTTGATATCTTAAAATTTGGA
>P_2295
TTCAGAATGCGTGACAGATTCATGAATTACTACAAAAATGT
>P_2296
AAAACGTGCAATTTTCAATTCATAATTGGGAGAAAATGTTT
>P_2297
GTGGAATTCTTCGTTATTGTCGGCCTAGTGATCGTCTCAGC
>P_2298
AGGTATTTGAAATGACATAACCTACCCGTTGGTACTTGTTT
>P_2299
GGCCGACTCGACGAAGATCTCCTACCCGTTGTAAGGATCAA
>P_2300
CTCGCCGCGATATGCCCTTTCTCACTAGTTTTCTGCTGCCA
>P_2301
GTGAGAAAACTAGGAAAAGTCATCAACGTGCAAAGTACGAT
>P_2302
TGAAGGAATGCTTCGTTTTCCAGCTTAGTCAAATCCTCCAT
>P_2303
TCACCCTCGAGAAGCTGAAGCTTGGCAAGCTTTTCCATCTG
>P_2304
TCGGATCAATCGGAGTTGCTCATGTCAGAGATTCAAAAGCA
>P_2305
ACCTTTCCAGGCTTCATAATCTTGCCCATATTTACCTGAAA
>P_2306
GACGACGGCCTTGCGACCAGCATACTTTCCTCTGAGGACGA
>P_2307
ACAGATACCCATTGAAGGTACAATCATCTGTTGCTTGTTCG
>P_2308
GGCGAAACGAGAGAGCGTGGCGAGAGTGGAGTGCGGCACGG
>P_2309
GCCCCTTGTCGCCCATTCATCATTCTCCTTATCACCATAAT
>P_2310
CACTCTCTGCTTTTCCAATACTCCTATGTGTGTGTGTGTCG
>P_2311
TTTTGGAAGAAAAATCAATTCAAACTCAGCAAAAAGTTAGT
>P_2312
AAATAGCTTAATATCCGCCCCGGCCCCTTGAAAAATGCACA
>P_2313
CCTAGCAAACAAAGAAAAGACATACCAGTCGCGCACGTAAA
>P_2314
TCATGATTCAGGAAAAAAAGCGCGCGCGAAAATCATTGATT
>P_2315
TTAAATCAATGATTTTCGCGCGCGCTTTTTTTCCTGAATCA
>P_2316
ATTTTTTAAGTAGAAAATCGCCCTTCCTCAATTTTTGCTCG
>P_2317
AGAGACAGTCGCCAATGAATCATTTTATTGTTGAAGAATTT
>P_2318
TTCCACAATAGGTCTCACCACGAAGCAAAATAGTTATTAAT
>P_2319
TACCGCCCACCCCTGAACTACAGTACTCCTTAAAGGCGCAC
>P_2320
TTCTTATTTTCGAGAAAAATCTATTCAAATAAATACCAAAA
>P_2321
TGCGTCTCTAACATGTTGACCATACTCTGTGTTGCCCGCCG
>P_2322
GGTCAGTTAACCATGACGATCTATGTAGGCTCGTGTACTCC
>P_2323
GAAATGTTACGGTAGCTGCACATGGTGTCAAAACTCTCATT
>P_2324
GTCGATGGCCATTGGGAAGACACCATAGTCATGGTAATCGA
>P_2325
GGCATGGAATTGGTGAGCTCCATGATTCGTATTTTGAGTCG
>P_2326
CAAACCGAACGGCCTGGCGCCATATTATAAGAATCGCGTGA
>P_2327
GGATTGTTGCACAAGTACGGCGGTCATGCAAAAAATCAATA
>P_2328
CCAAATTTTTTTTTTGGTCCCAGCCCTGATGTAGATCACAA
>P_2329
TTATCAGAATTTTGTGTTCCCATAATAGAATTATATTACAC
>P_2330
CATAAATTCCTTATTTGTGGCGGCACCCATTCCTGGAACTG
>P_2331
ACCCAAAACGCCCATGTTGCCATGAATCTGTGAGATGAGAA
>P_2332
CCGTCATGTCTCCATACTCTCTAACTAGGGAACCGTCAGAA
>P_2333
AAAACCCCACTGGCGCCAAACGGCCTTTAAAGATTAAGACA
>P_2334
TAAACACTTAATTGTAAACTCTGCAATATTCAAATCTCGGC
>P_2335
CCGCCTTCAATCAGGCGACTCAAGGACGATTCTAATTGCCT
>P_2336
AAAACCGCTTCAATAATTTCCAGTCTCCGTGCCAATCGCCC
>P_2337
ACAAAGCTTAAATATAAAATCATGGGGAAATTTTTTTGAAT
>P_2338
AAAACAATTTCTAGTGGTTTCGAACATTTTCAGAAATTTAC
>P_2339
TTCAGCATATATGAATTACCCGTTTTCAACAAATTTAGGCA
>P_2340
TTTTGCCACTTTTTAATATTCAGCATATATGAATTACCCGT
>P_2341
GACTTTTTACCAAAATTGCCCATTTTTGGCACTTTTAATAG
>P_2342
TGCAGTAAGAGGACTCAAAACTCACTCAAAAACATTAAAAA
>P_2343
AGTTTCTGATCAAAACCATTCGTTTTTGGCAAAATTTTTAC
>P_2344
AATGTATAAATCAGGGGTGTCGAGCTCGGCAAATTCGGCAA
>P_2345
TATCAGGATCGTCAGTTTTTCGATTTATGTGCAGTAAAGCA
>P_2346
AAAAATCCATGTTTGAAATTCTAATTATTTAATTTATAATG
>P_2347
AAAAAATTACAGAAAATAACCTCAAATTATCAGAAATGTCA
>P_2348
CAGAGATTTCAAAAAAAAAGCATTAAAAAAATATTTTATAC
>P_2349
GAATTTTCATCCCGAATTTGCAAAAAATGACCATTTTGACA
>P_2350
TGTGAAAAAATGGGTTTTTTCGGAAAAATTACATTTTTTAG
>P_2351
TGTTTTAATTCAAAAAAAATCGGAAAAAATTATATATTCCC
>P_2352
TAAAAATGTAGAAAATCGGACAATTCCGAGTAAACTTCAAA
>P_2353
AGATAATCCGTTCGCCGACCCGTTTTCGGTGAGTTTTAGCT
>P_2354
TAGCAAATCAGCAAAAAACCCGGAAAATGTCAGATAATCCG
>P_2355
TCCGAAAAATGGAAAAAATTCGGTAAAACACCTCTGAATTT
>P_2356
AAAAAATTTGGATTTTTTTTCGAAAATTTTAATTCTGACTT
>P_2357
GTGAAATTGAAAATAAATCGCATGGGGGAGAAAAGTATATC
>P_2358
TCAAGCCCACTCCAGATGACCTTACCCGTTATAACTTTAAC
>P_2359
AAATTTCGAGCGATAAATTGCGGGGTGAAGTTGATCGTAAG
>P_2360
AATGTTCTACAGAAAAATCTCTATTTAATGACACCAATGAA
>P_2361
CAACATCGCCTTCTCATCGGCATCCCCGTCGATAAACGCCA
>P_2362
AAAATAACTCAATTTTGTGCCATGTTACTAAATTTTTAGGG
>P_2363
CCTACATTTGCCCTATTTACCGAGCTCGGCAAATTTCGCAG
>P_2364
TGGCCGACTCTTGAGTCACGCGGCCTCCAAAATCCAGCTGA
>P_2365
ATGTACAGCTTCCACACATTCATAATATTGATTTTTTCGCA
>P_2366
AAAATTATGAGTGGCAAAAACTTGACAATAAATAAAAAATT
>P_2367
GGAAAAACTAATCAGTTTGGCCGTAAAACGCAAAAATGTCG
>P_2368
ACATTTTTGCGTTTTACGGCCAAACTAATTGGTTTCTCTCT
>P_2369
ACTACCTTTCGGCTCATTGACTACCTTTATCTAATTTTTCA
>P_2370
CTTTTTATTAAGATAAACAACTTTGTAGTTGATCACTTTGT
>P_2371
TAAGCATATTTCAAAGGTTTCAGCATAGGATAGTTGGCAAT
>P_2372
TTTTTGGATCACGAAATTCTCGTGAGAGCTCTTGTCAGCAT
>P_2373
TTTTTCCTCAAAAACACCTTCATTCTGGTATTTTCTAGGAG
>P_2374
TAGGTTTCAATGTTTTTTTTCGATTTATGAAAAAAAAATCC
>P_2375
CTCTGGTTCAGAACACCTCACTTACCTGATGGCTGGCGTGC
>P_2376
ACAGAACATTTCCGGCAAATCGGCATATTGCCGGAATTGAA
>P_2377
ATCTATGTTTATGCCTATATCATATTATATATGTAATATAT
>P_2378
TAGACCGGCTGTTTTACGTTCTTTCCTGAAAATTTAGGCTT
>P_2379
AATCACGTTAAAAGTATATACTAAATAGTATAAATTTCAGT
>P_2380
TAGCGGAGTGTCGTTGCGCGCCGTAAATCCACATTTCATTT
>P_2381
AAAATTCAGTGATAATCTCTCGTGAGCCCGAAAAAGCCGGA
>P_2382
GAAATTTGCGGTCCAAAGCACAGTTTATCCTCGTAAGACAC
>P_2383
AAAAACGCGATTTTCGTGATCTCGGTCGGTGAAATTTGCGG
>P_2384
GACATTTGCGCGATAATCGTCGGCGGAGGTGACATTTATGT
>P_2385
GCTATTTAGTGTGGAAATTGCTATCATGATAATAAAATTCA
>P_2386
TACAACTGTGACAAAAGCCGCCTGATCACTAGTATCGGGTA
>P_2387
CGTTCATATTGATTTTTCAGCGATTTATCCCAAATCTCCAT
>P_2388
CTTCAAAAAGACGAAAATCGCCGCGCACCATCGATGAAAAA
>P_2389
ATTAAATGAAGGTGAAAATGCGAGATAATTGAATTTTATAC
>P_2390
CGGTCCACCACGTCCAACAGCATGTTAATGGAATGTCTCGC
>P_2391
ACCTTTGATTCCAGTGAAATCGGCTTAATACTCAACAGCCA
>P_2392
TCGACACGAAAAATGACTAACTAACTATTCCTCTTATCACC
>P_2393
CGCACACATCAAAAATTTGACAATACAGTTTTGACCAAAAG
>P_2394
TCTTTTGAAAAATCCAACTCCAATATTCTTGATCGACGACT
>P_2395
GTGTGGCAGCATTTTCGTGTCATGGCAATAAAAACTTGAAT
>P_2396
GCAGGAACTACAAAGAGAATCGTATTAGTAGATTCTACCTC
>P_2397
GACATCACGGTAATACCATTCTAACTAAAGCTCATTTTGAA
>P_2398
GACGCCATGTGTGGTTTCTCCTACCTACTGTAGCCTCCAGC
>P_2399
AAATTAGGTTCCAGACGTTGCGACACCGAGAAATTGGAAAA
>P_2400
CAAATTTGAAAAATATGCTTCGATACGGAGAAATTCCAGCA
>P_2401
GTCAACAAAAGTTGGATCTGCAAACTCGAAAACTATGCTTC
>P_2402
GATTTTAAGGAAATCCAGAGCAATGTTGCATGTTCCGACCC
>P_2403
TTCGGAAAATTATGGTTTCGCATTTCTTTTTTTTTTTTTGG
>P_2404
AATTTTTCAAAAAAAAAAAACGTTAACGGCAAACCGGCAAA
>P_2405
ATATATACATTCACAAGCACCAATATAATTATGTCGTAAGA
>P_2406
TCCAAAAAAGAACAAATTCGCATTGGAGCGCGCTTTGATTT
>P_2407
ATAAAATATTTCCCAGATTTCAGTACTCCACCGTACCCTTT
>P_2408
TAGAATGCGAGAATCGACGGCATTTACGTGGAATTCTTGCC
>P_2409
TTCCAAAACAATTTTTTTGGCGGGACTTTCAATTTGATTTT
>P_2410
ACGCCATGGCCACATGTATTCAATCTAGCCAACTGTATAAT
>P_2411
CAACGCAGAGGCTCAGGATTCTTGTTATGGTCAGTAGTCTC
>P_2412
GAGCATTACATGACAATCCACGTGGATGTTGATTCCTTCTC
>P_2413
TCAATTTGGGTCTAAAAAAGCAGTCTCAAATTTCGGTACTC
>P_2414
GAATAGTACAAATTTGTACTCATATATATTAAAATGACGTG
>P_2415
GCTAAAATCGGCAAAATTTCCGGCAAATTGGCAAAAAAAAA
>P_2416
GCGGAAATTTAAAAAAATTGCCGGAAAAACATTATTACTGG
>P_2417
TTGCGAGAAAATGAGAAAAACGGGAATTGTGTGCGGCGGTG
>P_2418
CCAGGCCCCGCCCCCAACTGCAAGGCCGCCGCACACCGTTG
>P_2419
TAAAAAAGAGAATTTAAGCACTAAATTATGTTTAAAAGCTA
>P_2420
GAACCCGTGCCACATTGTGCCGATGTCTCCAAATTTGGCGT
>P_2421
AAAACCAGCCAACCTGAGGCCGAACCCGTGCCACATTGTGC
>P_2422
TACTCAACCCGGTACTCATCCTATAAATAAATAAATATTCA
>P_2423
AAAAAAAAAAACAGAAAATGCAGGAAAAATTAAGACGAAAT
>P_2424
TTGCCCAAAAATGTTTTTTTCGATTTGTAGAAAATTTCCTA
>P_2425
ATTTTTTTTTTTAGAAAATACTATACACATAATTTTATTTA
>P_2426
TTTTAAACATTAAAATAACTCAATATTGTGTCATTTTACAA
>P_2427
ACCAAACCTAAACTTTTTTCCAAACATGATAAATATACCGC
>P_2428
CAGAAATCCGTGACCACCACCTTTACAATAAAAATAAAAAT
>P_2429
CATTTTTTCCGATAGGCGCGCCTTGTAGGCACATAGGCAGG
>P_2430
GATTAAAATCGACAAAAATTCATAACAGATAATTTTTAAAT
>P_2431
GGCGTGGGCTGTGAAACTGTCGTGGTTTTGTCGATTGACTT
>P_2432
GCAAAAGAAAAGAAAAAGAGCTATTTAGACTTGGGATGCCC
>P_2433
CACATTATCTTTCCTATTTGCAGGGATAGAGGAAGACAAAA
>P_2434
TTTAGCGTCAAATTTTGAATCTATATAAAAAAACAAAATTG
>P_2435
AAAACGGCAGTAACTTGCTTCAAGGTCGGTTATCTCAGTGA
>P_2436
TAATGACAGCAGGAAGGACGCAGGATAAGGTTTCTTGAGAA
>P_2437
TAGGCTCGCAAATTTTTGATCTACCATCTCAGATGTTGATC
>P_2438
AAAATGTACAGTTTCAAAAGCAGCACCGACGTGAAGACTTA
>P_2439
GTTAAGCCAACAAAAACTCACTAACCAAATGGCTCAAGACA
>P_2440
TGAATAATCAGAATTTCAAACATGGATTTTTGTGAAACAGA
>P_2441
CAAAAATAGCAAAAAAACTGCTGTCCCCGCGCGAAACGAAT
>P_2442
GATGAGTTCAGTGGGATGAGCATCCTTGATGATTGGGGAGC
>P_2443
TCTCAGCTGATGCACGAACGCATCATAAACCTTCTTCTGAT
>P_2444
TTTCAAAAAAATTGAAAAAGCGGCCCCGATCTTCAACGCAC
>P_2445
TTCATATTGCTGTTTCCGCGCAGTTATGTGTTTTGCAATGT
>P_2446
CTGGACGGTTCCTGGAATCGCGGAAAAAAAGTTTTGCAAAA
>P_2447
CATATATGATCGGACACTCGCTAACTATTCGCAGTGCCACT
>P_2448
AAAAAATGCTCAAAAATTTCCACGAATTTACGTCTCGGATA
>P_2449
ACGTTTTTAAAAACATTTTTCTACATCACATTTGCTGGGTA
>P_2450
GGGGGGGGGGGGTCTCGACGCGATAAATTGGAAATTGTTCG
>P_2451
CAAAAAATTCTACTTTTTTCCAGCAGAAGAATAAACTACGA
>P_2452
TGTGGAGCACTGTACATATACATAATAATAAACCAAATATG
>P_2453
ATGATCACTCGATATGTTTCCAATCCTGCGGTTTATGGCAC
>P_2454
AGGCCACCAATAATATTCAACAATATCGTGGTGCTGAACCC
>P_2455
CACTATTGGACATGTTCTTACAAGGTATAGTTTAAAGGCGC
>P_2456
TTCACATTCCAAAATCAGGCCAAGACAATTAAATATTGTTT
>P_2457
CCAAATTCAAATTCCACTGCCTTCCCCGGGTTTTTTTTCCA
>P_2458
GTGAAACATTGCACCTGAGGCATATTAGCAATTCAGTTACA
>P_2459
GAGCCGTCTGTGCGTATACACTAACTTATGAGAATACACTG
>P_2460
TTTTTAGAAACAGAAACAGACGGTCTAGTTTTTTTTAACTC
>P_2461
AACTATAGACCATGAAAATTCTAGGCCGTGGAAAACCTAGG
>P_2462
CAAAATATAGACAAAACTAGCATTTTATTGAATTATCCAGT
>P_2463
AGAATCAAATCAAAAAAGTGCGAGGGAAATCATTCACCGAA
>P_2464
GGCCACATATTTGTCGAGTTCTATCTAGGGCCTACGTGGCC
>P_2465
GAGTTTTTTAAACTTGGGGCCGTGGACTAGTTTTTGAGGAC
>P_2466
CCTCAAAAACTAGTCCACGGCCCCAAGTTTAAAAAACTCAA
>P_2467
TTTTAAAAAGTTGGAAAATTCCCCAACAAAAAGAGTGGGTG
>P_2468
CCCTGGGTCGAACTTTTCCACTTACTCCATGCCTAACTTGA
>P_2469
GTTTTCATTCGAGAAAATCGCCCAAATTACTGAATTCTGTT
>P_2470
ACGCGGCCTTGAAAAAAGCTCGGCCACGTTGCACACGGGGT
>P_2471
ATGTCTTGGTCCAATTGGAGCATGATAGTATCCACCACCAG
>P_2472
AAATTAAGAACATTGAAATGCGTGGGTGGAGAGGTGTGTGT
>P_2473
TTGTAAAGTTACGATTTTGGCAAGGGAGCAAAAATTGTAGA
>P_2474
ATTTTAATCGTTTGGCTCCGCCTGGATCACTCTCAGCATCA
>P_2475
TTCTCCAAAATAGAATTTTTCGAGGTAGCTGAAGAAATCTG
>P_2476
TTTAAAAGATTCACGAATTCCGGCTTATTGATATCGTCTCC
>P_2477
GGTGGTTTTCGTGTCGGGATCAAGGGTGTCATTTTTCGATA
>P_2478
CCACCTTTAAGCTTAAAATTCAGTCATCATATCAGTATTTA
>P_2479
GATTTTTAGTCGGAAAATTCCAGTTTCGCTTCATTCAAATG
>P_2480
ACGAAAAGCTACACGGTCTCCTCGGGTGGAAATTGCGATAG
>P_2481
AATTTTTGTTTCTCCACTTTCGGTTCAGTCTACTTTATAAT
>P_2482
GGTCCCCCTCTAGTTTTTCCCCCCAATTCTCCGATCTCTTC
>P_2483
ATCCCCGATCTCTAATATCCCGATCTCTATAATTCTCCGAT
>P_2484
GTTTGAAAGGAGGTAACAATCATATTAATTAATTAGGAAAA
>P_2485
AATATGTTGGTTACAATTCACTAACTTCTTCCAAAATCACC
>P_2486
GCCTTTTTTTTAAATTTTTTCCTAATTAATTAATATGATTG
>P_2487
TGTAATGTTGAAGCATTATTCTTCATAGTTCAGCACTTTGT
>P_2488
TATATATGACTTGCTGAACTCCTTCCATAGCTGTTCCTTGA
>P_2489
GACAGCCTGCTCATCGCGTTCTTGACATTCAGAAGCATCGG
>P_2490
GAAAAAGAGAGATGAAAGCACAGTTTACTGCTCTGAAAGAA
>P_2491
GTCACCACCCTTCCATCTTCCATATAGGTGATGCTGGTGAA
>P_2492
CGACAATTATAAGGCCACAACATATATATCAAAAGGAGAAA
>P_2493
ATGATTTCAAGATCGGTGAACATCTTATAGTTTTGCTTCAC
>P_2494
CGAATTTTTTAGAAATCGTACCTTCTTCATTAATTTTTTTT
>P_2495
TTTAAGCATATTGGAGTCGACTACATCGGTCCGATCGCATA
>P_2496
CGGACCGATGTAGTCGACTCCAATATGCTTAAAAGGACCCG
>P_2497
ATGTTGTTTTCTGCATATTACACAATCGTTCCTCAATTTCT
>P_2498
ACACAATCGTTCCTCAATTTCTTGGCCGTCTGAACCATCTT
>P_2499
TCTGAACCATCTTTTCCATCCAATATTTTGTCTGGAATTCG
>P_2500
TTTGGAGGATCATGACAAGGCTCAACAGAACCGAGAATCCG
>P_2501
ATTCAACTTCTTTGGCCACCCATCTTCGTCTTTCTCGAGGA
>P_2502
TCTGCTCACTCTCGACGTATCGTACTGTTGAAGATGCTCCA
>P_2503
TACAGCTTTCACCCTGTTCTCTATCCACCTGCTATCTGACA
>P_2504
TAATCGGTGTCATCAATCCACACGGATCGTAATTCGAGGCA
>P_2505
ACGTGTCCAACAACGAGTTCCAAACATGTCCGAGTAGCTTA
>P_2506
AGATCCGATACGACTAGAAACGATCTATTTCGACATCTCAT
>P_2507
CTATCTGCCGCTGCTCTCGTCGATTTATCTCGCATTTTCGT
>P_2508
TTCAGCGAGTAGCATAATTTCCGTCGCGGCTTCCAATCTCA
>P_2509
AATTCCCTGATTTTCATGTGCATTCTCGTAAAAACTTCTTT
>P_2510
ATATTTGAGTTTTGAAAGGCCGTAATAGGTTTTAAATACAG
>P_2511
TTGAGTAGCGTGGCAAATTTCTAGAACCAAGATTTTTGCGA
>P_2512
ATCTGACGATTTCTTAAGCTCATTTATCATCTCCTGCATCC
>P_2513
CCGCTTTGCCTTCATTTTTCCCTTCTTTTGGATGGCATCAG
>P_2514
AAGCTCGCGAGTTTTGTGAGCTATTTGTCGAAATTTACTGA
>P_2515
TCAGCACAAAAGCGATGGAACTAATTATAGAAGCTCGACGC
>P_2516
CCAATCAGATGCTTCACATGCGGCAAAGTCATCGGCGACAA
>P_2517
GGAGATGCTCTCGACGCGCTCGGTCTTCGTCGCTACTGTTG
>P_2518
CGTCAAATGAAAAGTCTCATCATACTCCATTTTCACTGTGG
>P_2519
CGCTCTTAACCATGCGAAATCAGTCCCGCATTTTTTGTAGA
>P_2520
CTTAAATAATTTCCCGTAAACTGTCCCCGTCTTCTTCATCC
>P_2521
TTCACAGACTAAAATCCAGGCGGGACAACACAAAATCGTAC
>P_2522
GTCTTTCTCAACGCGTGAGCCATACCCTGTAAAGTAAACAA
>P_2523
TTCGGCGGTGGTAACGGCGGCGATCTTCATTTGTTCAGCCT
>P_2524
AAAAATTACAATGATTTTAGCTAAAATCACGAATTTTCCCC
>P_2525
AACTGCTCAAATGGAACCTTCCCGATTAAGGTTTCATTTTA
>P_2526
CAAAAAGCGAGAAAAAAGCGCGCCCATGTGTAAAATCTATA
>P_2527
AAATTACCGCACCCAAAAAGCGAGAAAAAAGCGCGCCGCAG
>P_2528
GTCACAATTCTCGCCTCCTCCTTGATCGTGAATTTTCCCTT
>P_2529
ACCCAAAATACTACCGAAAACTACCTAATGAGGCGTTTTGA
>P_2530
GTAGAGACACCACACGTTCGCTTACATTCTCTGTATCGTTG
>P_2531
TCTCAGTTTTCACATGATTTCTATTTATTTGAATTTCCGCC
>P_2532
GGATAAACACGTAATAAGTACAATTTAGTGTAAATTTTCTA
>P_2533
TATCTCAGCCATCAAATTTGCGATGGAGCGCATTTGCAAGG
>P_2534
GGTGTGGTAGATCACAAATGCATTTTTGAGGTGAAAACGGG
>P_2535
GTGGAAATGCTTCAAAAACGCCTCAAAGGCCTGTTTCAAGC
>P_2536
GATTTAAAATTTTCAAAAATCTAACAGGCGCTTTCAGACAG
>P_2537
TACTTCCAAATGTGCTTTCACTATCATTATCCAATAATTCC
>P_2538
ACCCCACGTGTAAATATGGTCTCTATAGTAGTTACAGCGAC
>P_2539
TAAAAAGAGGAGAAGAAGGGCGGCTTCTCGCATCGTCGTTT
>P_2540
ATAAAAATGTGGACAACAAGCGGAAATCAGATTTACATATT
>P_2541
GTTTCAGATGTGTCAGTAACCTAAATAGAGGGTTCTTAGGC
>P_2542
TTTTGGAAATTTTTTCATTTCAAAAATGTTCTTTAAATTGT
>P_2543
CGGGTTTTTTTTCCACCACGCGGGGTACTGTGGCACCGGTT
>P_2544
CGAAAAAAAAGACATAAATTCGGGAGCGTGTCGTAGCATCC
>P_2545
AAAATTAATTTTGAAAAAATCGGTGCAACGACACTCCGAAA
>P_2546
GTTGTAAATCCTTGAAAAAACCTAAACCAGTAATTTTCTCA
>P_2547
TCCATAGCCTGTGCTGGATTCATGGGAACTGCGGCAGGTCT
>P_2548
TGCCGCAGTTCCCATGAATCCAGCACAGGCTATGGAACGAG
>P_2549
AAAAACTGACGGTTCTGATACATTTTAAAGAAAGCCTTCTG
>P_2550
CTAAAATCAGTTCCAAATTTCAGTGACGAATATATTTGAGA
>P_2551
ATTTTAAAGTCGATGAACGGCAAGATATTGAATTTTTTTAA
>P_2552
CTGAAAAAGCTAAAAAATTCCGGCAATTCCGACACTTGCCG
>P_2553
CCGGTTTTCAAAATTTCTGGCAGTTCCGGCAATTGTTGGTT
>P_2554
CCTCTCAAAATTTATATTTCCGGCAATCTGCCAGTTTGCCG
>P_2555
GGACGATTTTCGGCTTGAGACGGTTCTTCTTTGATTGTTGA
>P_2556
AACGAATTTTAATATTTACACGTGATAATTTTGGATTTTAA
>P_2557
TCGAAACCAACCAACGCCGCCATTCTACTATCATCAGAGAT
>P_2558
TCGGGTGAAATTTGAAATTTCCTACCTGTGCATGATAGAAC
>P_2559
GAAAGCCAACGATACATGGCCTTCACAGTTCAGATAGCTCT
>P_2560
TTCGGGCTCTCACTACTTTACATGACAGTTCTCGGATTCGA
>P_2561
CCGTTATTCTTCAAAATAGCCATAATATTGTCCGAGAAAAA
>P_2562
CTTGAATTTGAGGATGAAGCCGGGGATGGGCGGCAATCGAT
>P_2563
TTTATACGATTTTTTTCTTTCTAATATTATATTATATTTAT
>P_2564
TTCCATCGTCTTGTGCTGATCACAATATGGTTCCTCAGGGG
>P_2565
AAAATCGTTTGCCGCCCACCCCTGATATTTGGAAAAAATGG
>P_2566
TCAAAAAACGGAAACAAACGCAGGAACTTGAAAAATCAAAA
>P_2567
TCGCTCAATAGGGTAACCGTCTAGGTGGTATTTGAAATCTA
>P_2568
TGAGTTTTGATCCCCTTGTCCAATCTACTACAGCATCTAGA
>P_2569
TGTCATCTGCAAACTGCTTACATGCTACTTTTTCGGGTAAT
>P_2570
GTCGAAAGCCTTGGAAAAGTCTAGGTATATGATATCGATTT
>P_2571
GTTTTTGCGTGTTTACTAAACTTACTATTGCCCTTTTTTTT
>P_2572
CAGGTCATTTACGAGAATTTCATAAGCGTTAATTTTAGATT
>P_2573
GTTGAAAAATGGATGTAACCCAGTCGAAGAAAACTATGCCG
>P_2574
TTAAATTATCAGGTTTTCGCCTATATTTTAAAATTGTTCCT
>P_2575
CGCTTTTTTCCACGTATTAACCTTATAGTAATCACGGTTCA
>P_2576
ATCTTTTTAAAACATTTTTTCACACCAATGAAGAATGCTAA
>P_2577
TAACAAATTGCGAAAATATGCATTACCGGATGATAATCGAA
>P_2578
AAATAATACGTAACAAATTGCGAAAATATGCATTAAAGAGT
>P_2579
TTTTTTAAAACATTTTTTCGCGGGAAAATGTCTCGAAAAAA
>P_2580
CGCCCACTGCATCCTGTTTTCGTGAATCCTGTTTTGGTGGG
>P_2581
TTATATCCATGCTCCAATCTCATCATATTCAACGCCGCTTG
>P_2582
TGAATATGATGAGATTGGAGCATGGATATAAGATTTGGGGA
>P_2583
ATCAACAAGTCCACCGATTCCACACTCGAATGGATTAGTGT
>P_2584
CTGATAAGCCCCGCCCATTTCTTGGTACTTATTTTGAAGGC
>P_2585
AATAGGCTTCTGAAGGCGGACATTGTAGGCTCCGGATGTGA
>P_2586
AATTTTTTTTTTTCAAAATTCAAGGATCCGATTAATAAATT
>P_2587
GGTGGCGAAAAGTCGTTTGTCTCCAATGTCAACGACGAGCT
>P_2588
TAAATCCCCTCTGATTTTCCCATTTTATTTATTTGTTGTTT
>P_2589
AAGGAGGCTACATTGACTCACATCCATCTGAATTCGAGACA
>P_2590
TTTTTACTGTATTTTAAAAACAGTAAAAAGTGTGATTGAAA
>P_2591
GAATTGTTCATACTGATTTTCTTAATCGTGTTATGAAACGT
>P_2592
ATGCAACTACTAAACAAATACATATTCTTGTTGAAATTGTG
>P_2593
TGAATGATGCCCGGAAAATACTATATAAGCTTTCTAAAAAA
>P_2594
ATCTTTAACTTTAAAAAAAACACACCTGTCACGCAATGCCT
>P_2595
CAGTACCAGTAAAAACATTTCATACTATTATACCGTATTTC
>P_2596
AAAACGTTCCATATAAAATGCATCAGTACCAGTAAAAACAT
>P_2597
ACTAGACGTCCATCGAAAGGCAATATGGCAAACCCTGGAGG
>P_2598
TGTATCGGAATCGGAAACTACATACTCTTTTAAAATTAAAA
>P_2599
TTTTCCAAATAAATTTTCCGCCCTACCGTAGTTCTTGAAGG
>P_2600
CCAATTTGAGCACTTCGTGGCGAGACCTGAGTGTTGTTGTT
>P_2601
AATCTTTTCTTAGGTCTCGCCACGAACTTTCTCAAAACTAA
>P_2602
TTTTTTCTGAATTTTTTTCGCAGGGGCACACAAATTCTGGT
>P_2603
CTATTTTCTAGGTCTTGTTACGATTTTTCAAATTTGCGGTA
>P_2604
GAAAAATTCATTATAATTTTCGGTCGGTAATTTTTTCTGCA
>P_2605
CTCGCCGTTTCCACTTCGAGCAGTCATCTCGAAAAGCGGGC
>P_2606
TTCTTCGAGAAGTGCTTTTTCACTCATGTAGTACAGTCCAC
>P_2607
TATGAATTGTGATTTTCATTCTAACTAGTGCCATATGTTTC
>P_2608
CAACACTATGACCAGTACTACTATATGGTAGTACTACATAG
>P_2609
AGTACTACTATATGGTAGTACTACATAGTGCTACAGTACTA
>P_2610
CAATAACACATAGACATTTTCAGTGTATATAAAAGTAGCAG
>P_2611
CATAAAATATTCGGAAAAGGCGGCAAAGGTAGAGAGAATGG
>P_2612
AATTACCAGCCCCCGTGAGCCACCATAGCAAGTTTTGAAAA
>P_2613
CGGAAATTTTACAATTTTCACGGTTTTTGAGTTATATCGGC
>P_2614
TAAATCGTCCATTTTTTTGCCGATATAACTCAAAAACCGTG
>P_2615
AAAATTAGCCAATTTTAATACATGGTGCATCAATTTCAATT
>P_2616
TAAAACTGAAATTTCAGCTACAGTAACCCATGGTGTTTCCA
>P_2617
AAAAAAATATAAATTTAAGGCATTTTAGACTTATTTGCTAA
>P_2618
ACATTTATAGCTTTCATATACAATATATTTAAAAAAATCCT
>P_2619
GTAGGTCCAACCATCAATCGCCCCCGTGGAGAATGAGGAGG
>P_2620
TCTACGAGAACAACCACAAGCGTGACCAGTGGATTGGAGAA
>P_2621
AAAAAATATCCCAAAAAAACCTCCATTTTTCCAAAACAAAA
>P_2622
ATTTTTTTGCGTTTTAAACGCCGCTTTAAAAATTTTTTTGA
>P_2623
AGAAACATCTAATTTTTTTGCACTATTAATCTGCAAATTCT
>P_2624
ATGTGCCGGTTTTGGATTCGCCTGGGGTAAAATTTATTTTT
>P_2625
ATCAATTTTCCAAAAAAAAACCCGAATTCGCCTGAGGTGAA
>P_2626
TTTGCAAACAATTTTAATGTCAATCTTGGTGCATCGAGATG
>P_2627
CCCTATTTCCAGATCGTCGGCACCAACGAAATCTACCGTGA
>P_2628
TCAATTGTGTATCTTTTACTCCTGCTAATTAAAAAAGATCA
>P_2629
AAGTGTGTCATAAGGATTTCCTATATTTTATTCCAGTTGGG
>P_2630
TGCTGCCGATATTTGAATTCCTGTCTCATGGGAAGAAGGCC
>P_2631
AAATTAATATTTTTGAAATCCTTACACCTTTTTTCATATTC
>P_2632
GAAAAATGAAAAAAAAAACGCTGTAATCCTAACCCTAAATA
>P_2633
TTCAGATTAAGCTTAAAAACCATATATATATCAAAATATCA
>P_2634
GAATCCCGTACCCACATGACCATACCATGTTCCTCGAGTGT
>P_2635
AACGGGCGGTAAAGAAAATTCATACATTAAAAAAAAGAGCC
>P_2636
AGTGGAGTACACTTGCTGGCCAGGGTGGTAAATTGGACAAC
>P_2637
CCGGAAACTTTTGAACTTGTCACTATATTCTTTTCGGATGT
>P_2638
GGCAGGCCCTAAAATCGCGCCTGCCTCGTGTCGTCAACTTT
>P_2639
GCCAAAAAATCACAAAATGCCTTACATGTGACGTCACTTTT
>P_2640
ATTATCGATTATATTATTATCACTATTGTGGAGGACCCAAG
>P_2641
ACAATTTTTCTTGGGTCCTCCACAATAGTGATAATAATATA
>P_2642
TTTTAATGAAAAGTTTTAAACTAACCAGCTATTTGTTGACA
>P_2643
GGAATGACATTCGAAGGTGTCGGTGGAGGCGATCTAACCGT
>P_2644
GAAAATTTCCGGCTAATCTGCATACCAGCAAATCGGCAATT
>P_2645
AAGATCATAATCTGAACCTTCACACTTGTCTAACTAACATC
>P_2646
TTTTTTTCGAAAACTTATCTCATATATTGCCTCGTTCCAGA
>P_2647
GCTCGTCGAACAATAAAAGTCGGTCTCCTATTCGTGCAAAA
>P_2648
CGTTCAAGCTCCCGCCACCACGGTCTCCACAAAAATTGCGA
>P_2649
ACACCACAAAATCTCACCTTCTCACTAGTCGGCTGAATTTC
>P_2650
TTGTTGCAAATCGTGATCCGCATACTGTTGCATACAACATC
>P_2651
ATAAAGTAGGCAAGCAGGCGCAAGGTAGGCCTGGGGTAGGC
>P_2652
CAAGGCGCCAGGTGTGAGATCGGTGTATAGGTAGACATGCA
>P_2653
TTTCTGGACAAAAACTCAAGCTAGACAAATCAAAAAATGGC
>P_2654
ATGATTGCCTGCCTCCAACTCATTCTATTTGCCTGTCTGCA
>P_2655
GTCGTAATAATAGTGAAGAGCATTGTAGTTGTCCCAGAAGA
>P_2656
AAAGCCTTGATGGAAAAAGCCGGTGTACTCTTCTGGGACAA
>P_2657
CTTCGAGCACAACTGAATACCATACTTGATAGCGACAAGTG
>P_2658
TTACTTTCTGGCCCCGTTGTCGTGGTAGTTGCTATGCTCAC
>P_2659
CAGTTCCCTCCTACCCAAAACTTACATGATAATCCATAGCA
>P_2660
AGAGCATCCCTTAGACCATTCAACTTATTGATTTCCGCGAC
>P_2661
GCTCTCTGACAAATATGTCTCGATTTAAGAACATCCTTAGT
>P_2662
GTCTTCCCAACTTCAAATCACTTGCTCGTCTCGCCAATGGA
>P_2663
GAAAACAAAACGTGGCTTCTCGTGACAATGTTAGAGAAACT
>P_2664
GGACCAAGAATTATACAACTCATATTATTTTACGGCAATTG
>P_2665
GCCAAAAACCAACCTGAATACACGATAATAGAATTCAACTT
>P_2666
GAAGGGATCAAAGTTGAATTCTATTATCGTGTATTCAGGTT
>P_2667
ATCGCAGCCGGTGTGAGCCTCGGTTTTGTGCATTTTTCAAC
>P_2668
CGAGAATTGCCTAAAGTTTCCGAGAAAATTCCGAAAAAGGC
>P_2669
AATTACGCAAGCTCTTCCCTCATACCCTTCTCCTATTCTAG
>P_2670
GTGAGTGACATCAACGAGTTCACACCCAACACTATGCGAGC
>P_2671
TTTTTACGACCGACTTACATCACACTTGTTATCAATTCTAA
>P_2672
TCAGCACAATTTGAAATGGCCGAACTATTGAAAATTCTAGG
>P_2673
ACTTAGGCCACCGTGAAGTGCTAAATAAATACTTATTCATT
>P_2674
AGCAGTTTTAGATGGTTTTTCAGTGTTGCCCTTGATGGCCT
>P_2675
CACTGCGCAAAAAATTAGTCCATACCAGGGGTGTGCGGCAA
>P_2676
GCTTAAACAGACATACTACGCGGAACTTATTCAGAAACCAG
>P_2677
TTTGCCGCACACCCCTGGTCCATACTGTTTTCAGACCACAA
>P_2678
CCATCACCCATTTTCCTTATCAATATATTATCATTTATATT
>P_2679
AGTTGTTGTTGAACAAGTTTCTAGGCAGCATAAAATTCAAA
>P_2680
ACTTCCCATTTTCTAGGCCACATAATAAAGAATCGCCTCGG
>P_2681
GATGGCATCATTGTTGATGCCATTTTAGGTGAGAAATCTGG
>P_2682
GCCACCGGCAGCTGAAAATTCAGGCTCGAAAAGTTTCTTGG
>P_2683
TTGCTTGCTCATCTCCACTCCATTCCATATGTAAATCTGGG
>P_2684
TCAATAAAAAATTTAAAAATCGGTTCTTTATTCGATAATTT
>P_2685
TTTCCCGTTGTGAATATTGCCATGGCCGTGCTTTTCTCGGA
>P_2686
GCAGCCTGGCACCACGTGGCCATAGCCGATACCATGACGTC
>P_2687
AATTTACGAGTGGAAGTGTGCATTTTATAGTTTGGCCGGAG
>P_2688
TGGTCCAAAAAAAATACTTACATACATTTTAAAATTTGGAA
>P_2689
GAGAATGCCAAGGAAATCGCCGGGATTATGAGATCAAAACT
>P_2690
AAAACGTTCGAGCTCCCACTCTTGACAAATTGCCGTTCGAC
>P_2691
ATACAAGTGCAGCCACCATCCTCACCTCGTATTCTGCATCT
>P_2692
GATCTCATTTGCTGTGGAGCCGGGAGAGTGTTTCGGATTGT
>P_2693
GTTTGAGCCAATCGCTCGCACTTGGTAGATCATAAGGCCTC
>P_2694
TTTCTGGTTCTTCCGCAGTACAATTTAGGAATCGCCATCTT
>P_2695
TCTTTGATTATCTGACAAGCCATACCTGAACCATAAGCGAC
>P_2696
TTCGTAGGCATAGTCTGTGCCTTGACAGTTATCATGCTCGA
>P_2697
CGCTAACCCCTGCACTGAGCCATTCTCGGCCAAGTTTAAGC
>P_2698
ACTTGGACAACAAGCTTAAACTTGGCCGAGAATGGCTCAGT
>P_2699
AACTGGCAGGAGTCCGAAGTCGAAAATTTTGAAAACCAGAA
>P_2700
ATCCCGGCTGGATTTACAGTCTATCTGGTTGAGGATCGGAT
>P_2701
TGTCTTTGATAGTCTCAAGCCATCCACGTTTCGATGTATCA
>P_2702
ATAATCTACAAGAAAGGAGCCGTGGTATTCGCCAGTTGCGC
>P_2703
CAACTAAAAACACTAAAGTTCATTTTTGTGGGATTCTGCAA
>P_2704
TTGCCGGGCTTAACAAACTGCGAAAATTTTGATAATTTTGA
>P_2705
TTACCGATTTGCCAAAAATGCAATTATTTGAAAATTTTCGG
>P_2706
GGGAAGGCTGCCTAGAAAGACAAGATCGTGAAAATGAGGGT
>P_2707
AAATGGAAACGGGAAAATTTCAGTCTAACAGTGTCAGAGCA
>P_2708
AAGTTGGAGCTCTAAAAATTCTGGAATTGCAAAATTTTGGT
>P_2709
GGTGGCCGAGGCAGGAAAATCTAGGCCACAAGTTGGAGCTC
>P_2710
CCACCACCTCAAACTCACATCGTTGTAGTCTTTCCGGCTCC
>P_2711
TCGACTCGGAGCCAACAAATCTTACCCTTGCGGTACATATA
>P_2712
TTCTAGGCCACAAGATTTTGCAATTTAGGAAGTATTGTTCA
>P_2713
GCCACGAGACTAAGATCACTCAATCTAGTGAAGGGTATTAT
>P_2714
CATCTCGGTGCTCATTATTTCAATCATCTCAAAAGTCGCAA
>P_2715
TCTTTCTCGTAGACAATATTCTTGACAAGAAGTGCCGATGG
>P_2716
TTAATTTAAAACCAGCAAACCACACCTTGCTTGTAGGCGTG
>P_2717
AGTATTCTAGGCCCCGCCCACTTCTTAGTGCTGACCACGCC
>P_2718
TTGATCCGTACTGTAGTTTCCATACTTTTGAGCAAAAATCA
>P_2719
TGAATGGGGTGACTCGGAGACGGGATAGCTGAAATTTGGGT
>P_2720
CCTAGAAACCCAAATTTCAGCTATCCCGTCTCCGAGTCACC
>P_2721
TAAAAATTCGGCCACCGGGTCAATCTAATGGCCGAACTTTC
>P_2722
GCCGAACTTTCACAGAAACTCTTCCATGCTTATGATATTGT
>P_2723
ACCACGATAGTTTGAAAATTCTAGATACTGGGGAAATTGAA
>P_2724
TCGAACTTGTTGCAAAATTTCTAGGCCACACACAAACTCAC
>P_2725
GAACTTTTTCGGGTTGTTTCCGATCCAGCGGAGTTGTAGAG
>P_2726
AATTTTTTGCTATGGAAGTGCGTGTTGGTGAGGAGGCGGCA
>P_2727
TTTTTAAATTGTATTTTTTACTATTTACTAAAAACTAAAAA
>P_2728
CAATTTTTTCTTAAAAAATTCAGGAATTTTCAGAAAAAAAA
>P_2729
TTGGTGGCCTCGGAAAAAAACATACTCGGCCACCGAATTTC
>P_2730
TCTCTCTCTCCCCCAGCTCTCAATAATTCAAAAACTTGTTA
>P_2731
AATCGATAAACCAAAAAAATCAATATAATTTTTTTTGCAGT
>P_2732
TTTTATTGGAGCAAAATTTGCTTAAATGTTCTTTTTTTTTT
>P_2733
TTTAATTTTCAATAATTTTCCCCAACCATCCTATTTTTACT
>P_2734
ATATTTCATGTTTTTTAGCGCATTTTTCTCGAAAAAAAAGG
>P_2735
TCGATTTCATCGAATTTTGTCTATTTTTATTAATTAAACTA
>P_2736
TTCGATGTCCAATCACATCTCGTAACTGAAAAAAATTGAAA
>P_2737
CAAAAAAATCGGTTTTTTCTCATTATCAGTTTTTTTTACAG
>P_2738
TCGCGCATGTGTAATTTTTTCATTAAAAATAAAAGTGCATG
>P_2739
TTTTTAATGAAAAAATTACACATGCGCGAAAATTTGTGATT
>P_2740
GCAAAAATCCGATGAAAATCCGGCAGAAACGAAAGTTTGAA
>P_2741
CGATTTTTTGGCAAATTTTCCATGCACTTTTATTGTTAATT
>P_2742
TTGAAGGAAATTCATCATGACAATATTATCGGGGTTTGGAA
>P_2743
CTAGAAGCTGCACATTTTTGCCGTAACTTGACATTTTTTCA
>P_2744
TGGCTGATGTAATCAAATTCCATAGGCGTTGCATCTCATCT
>P_2745
GCCAACGTCGCCATCAATTCCTTATTCGTAGATTCCATGAC
>P_2746
CTGTTTGAGGCGTAGTCGGCCGGCTTATTGTAGAGGCTCTC
>P_2747
AGATTTGAGTCGTTCAAAGTCGGCGGTGATGTTCTCAAGAC
>P_2748
GATCTCCTCTTCCAGCTCAGCACACTCGACATCCCACTCCT
>P_2749
AGAAAGATGAGATTTTAAAGCTTAATAGTCTCTGTGAGCTT
>P_2750
GCTTTCACATTTGTCATTTCCATGTTCGAGAACTCGACTGT
>P_2751
TCGTTCTTCGAGGATTTGCTCCCGCTCCATCGCCATGAGCG
>P_2752
TTTATCATATTAAAATGTTGCTTAATAGTTACTCTTTGGTT
>P_2753
TATACCTTTTCTTTATCATTCAATCCAGTGAAATTCACATC
>P_2754
GAATTGATTTTCTCAATTCTCTAAATAGTGAATTGAATAAG
>P_2755
TTAATTAAGTTCCATTAATTCTATTATTAGTTATATTAAGT
>P_2756
GTTTATAGCTTGAAAAATTGCAATTTACTAATTAATTAAGT
>P_2757
GCTTCGTCAAGCATGATCTCCAATAATGTGGAGTAGGTCTT
>P_2758
TACTCCACATTATTGGAGATCATGCTTGACGAAGCCGAAGA
>P_2759
ACGAGAGCCGCATTGAGACGCTGGAACGTGAAGTTTGTGAA
>P_2760
TGAGCACAACAATTCAGGAGCGGGACATCGAAAAAGGCCAG
>P_2761
CAAATTGATAATATGAAGTACAATCATATGTTGGCAATTAA
>P_2762
CAACAACGTCTCCATTACGCCACTATTGAAATCGAGCAGCT
>P_2763
CAATGGTATCAATGAAACAGCAATACAATGTTCTTGGCAAT
>P_2764
ACGGATGAAGCCTGGAAATTCGATTTATTAAACAATTAGGC
>P_2765
ATGACTATGGTTTGAACGATCTTAACAGTGATGACGAGACA
>P_2766
CTGAACGGCCAGAAAATGCTCCTGCTCTTCTCGAGCTCTGA
>P_2767
ATGCTAATTTGGCGAAACTTCACAACAGTGCAAAGTCGCCA
>P_2768
GGACGTATGGCAGGAACTCCCGGCCGTGCAGCTGTGGTTCC
>P_2769
AACCCTGCTCTATTGTACACCCTACTATGTTTGCGCACGCG
>P_2770
CAATTCCCGTTATAACACTCCAATCTCGTTTAAAAACCTGT
>P_2771
AAGAAATTCCCAGAAATTCGCCTAAAAAACAAAAAAACCCG
>P_2772
CGGCACGACTTTGCAAACTACGGTAGATATTTTCTTTTATC
>P_2773
CAGAATCCCTCAACTTCGACCAATACTGAAGATTCTGAGCC
>P_2774
AGGATAGCGAGGTGCAATATCAGTTTTTGTAAAAAAAACAA
>P_2775
GTCTACTCGACGTGCACACTCTCACCAAGCCAAAACGAGGT
>P_2776
AGTCCATAAAAGCAAGCTCACAATCTCGTTCTCTGTTTCAA
>P_2777
CGTTAATTCAACGATTTTTGCCTGGTTCGCGCTAAAAAGCA
>P_2778
TTATGTTTTGCTTTTTAGCGCGAACCAGGCAAAAATCGTTG
>P_2779
TTCGAGCTCGTAAATCGACACACGAAATCGCATCGAGACCC
>P_2780
TCTGGTAAGTGTTAGCTTTTCGGTTTCAAGAAAATTTCATA
>P_2781
GAATTCTCCACCGCATCCGGCGCGCTCGCATGGGAACCGAT
>P_2782
GATTCAGATCCTTACATCAACATTATATTTAAGCTGCGCAG
>P_2783
CGGCTTTCTTTAAAATGTATCAGTACAGTCAGTTTTTCGAT
>P_2784
ACACGCTCTCCTCAAGCGTTCATAATTATTAGAGCGCGCTC
>P_2785
TTCGGACCTTCGATGAATTTCGGGGCCGGCATCGCTGAAAT
>P_2786
CTTTCTTGCTCCTGTCATAGCCGTAAAGTGACGTTTGAACA
>P_2787
ATTTTTTCCACCCACTAAAACATAACCTAGTTCCAGCTGAA
>P_2788
TATGGTGCTCCGTTCTGATACGGTCATTCCAAAAAACGAAG
>P_2789
TAAGGACATGGAATTGTCGCCTACATAGTGGAATTGTCGGA
>P_2790
CTCTTGTAAATGTATCATTCCTTCATATTGCCCCCGTTCAC
>P_2791
AAATGTTTCTCCTAATTTTACTATCTCCCCCCGGCCGGCTC
>P_2792
CACTTTTTATCATTGGATCTCATAATACCCTTTTTCTTCTA
>P_2793
TGACCTCTAAGGCTCTGTTCCATACTCTCAAATCTGCTGAT
>P_2794
GCCTTAGAGGTCACAAATCCCTTGGCAGTCTTGAGCTGCTT
>P_2795
AATTTACATTTTCGATTCCGCCCACTAGGGCTTTCCACTAT
>P_2796
TGCGGAAGCGTAATATTCTCCACAATCGTCTTATTTCGATT
>P_2797
GTTCATCTTGTCAAACTCGTCGATACAGCAAACACCATTGT
>P_2798
GCTTCAATCGCACACTCGCCCAATCTATCGAACTCCGGCCA
>P_2799
CCTAGCGGTTTTTAAAAGTGCCTTAATCAAGAAAAGTCACT
>P_2800
GATTTCGGTGCATTTAAAGCCTACCTAGCGGTTTTTAAAAG
>P_2801
CGAGCACTTTTTGAGTGAGTCCTGAAGCATTCTTACCGCTG
>P_2802
GTAATTTAAATTTAAATCTACTATTTATTTCAGATTCCAGC
>P_2803
GAATCGCGAGCGCTTTACCGCATTTTTGATGGGAGAGGCGT
>P_2804
TTCGCAGAATTTTGTGCCCCCATACTACTTTCAATGCAAAA
>P_2805
AGTAGTCACATTTTTAAATTCGATTTATCTCGAAAACGGCT
>P_2806
GCTATTCGATTCCACAACTACAATTTATTAGAAAAAGCAAG
>P_2807
GAATGAAAACGCATTGATCCCGTAAATCAACACAAGAGCGC
>P_2808
TGCTGTGGCTGGACAATTTTCGTGGTAGCCTTTCTCGGTCG
>P_2809
CGACGAACGACCGAGAAAGGCTACCACGAAAATTGTCCAGC
>P_2810
TTCGAAAATAATTTTTTTCACTTACTCCTTATTCGATTCTC
>P_2811
ATTTCAGTTTGATCTACTTACTTTACAATTAGATCTACAAA
>P_2812
TACTTTTTTTTCCAGTTCCCCATAACAAGATCTACTACATA
>P_2813
AAATCTCTCATCCTTTAACACTATCTCGCCAGTCTCCGTAC
>P_2814
TGCAATACTTGTACATGTGTCTACCTACATAAATATGCACC
>P_2815
GTTATGAACACTCCAGGAGGCCGTGATATGTAAATGATATA
>P_2816
CTAGTGTGCTTCAACTGACTCTAACTCAGTAACGACAGAAG
>P_2817
TGAGTTAGAGTCAGTTGAAGCACACTAGGTCAAAATTTTGA
>P_2818
TTTTTTAACTTTGAACGGCGCTAACTCTTGAAACGTGAAAG
>P_2819
CTTTTGTGTAATAACATCCTCATACATAGCGTATTGATAGA
>P_2820
TCGAATTGCACAGGGTGGTCCATATTTATGGGGACGCTTGT
>P_2821
TAAAACCCCCTTCTAAAAAGCTTACCAGTAAAAAACGCAAC
>P_2822
TCGCCGGATTCGCCGGACGGCTAATTCGGCGAATTCGGCGA
>P_2823
GTCGTAATTCTTAATAAACACTTTCTGGTGGCTACAGATCT
>P_2824
GAAATTTCAATCAAACAGTTCAAACCCGTAATATATGTGTT
>P_2825
ATCATGATTTCAAAATATACCTAACTATGTATGCTCGTATC
>P_2826
GTGGATATCTGGAAAAAAAGCTTACTACATGTGTGATCAAT
>P_2827
AAGCTTACTACATGTGTGATCAATCTAATTAAAGAAGAAAT
>P_2828
TCAGATGAGATCCTTGTTGGCGGTTTCAATGCTGAGTCCAA
>P_2829
TTCCCCGTAAAAACTCCTCCCATCAACCGCGCCTTGGTTCC
>P_2830
TATGGGTAAATCGGTTTGCGCATGTTATTGCTCTTATTGGA
>P_2831
TTAGCCCATTTGGTGAGTTTCATAAATGTTACAAAAATGGG
>P_2832
ATGGGTGGAAATGGCTTAATCATGCTGCATTAAACAACAAA
>P_2833
ACTTCTACAAAAGGCACCAGCGATATAGTAAAATAATTTCA
>P_2834
GTTTGCAAGGGTTTGATTGGCTTGATATTTCTTGCACAGAT
>P_2835
TTGTTGTGCGGTTTTGTTTACTTACTATTCTGGCATGGGTC
>P_2836
CCATATTAATAGAAGAAATACGGTAAATTTCACATCCAATC
>P_2837
GAAAAAATCTGAAATTTTGTCAATCCAGTGGGAGCCAATTT
>P_2838
CTCATTTCAGAAGTATTGATCGAGGGGGCGTTTATCGATTT
>P_2839
TGTCGTCCGAGCTGGCTCCCCATAACAGGTTAGTAAGGAGC
>P_2840
ATCTCAACTTTCGACATGGCCTAGGATTTGGTTTTTTAGGC
>P_2841
CAATAATGAGATAATGATAACAAACCCGAATCCGAGAGCCA
>P_2842
ACCGCCGAGCACATTTGAATCATCATATCGCCAATTTGCTC
>P_2843
ACTATGCGAAAAAAAGTAAACAGGGCCGAATTATTTCGAAA
>P_2844
AAATTTTCGAAATAATTCGGCCCTGTTTACTTTTTTTCGCA
>P_2845
CCAATAACTTCTTGAAAAATCAATAATTATTAGTTTCAGAA
>P_2846
AAAGACAACAGCGCACGAAGCGGTGGTTTGCGAAAAAACAC
>P_2847
TCGCAAAAATTCGAAAAAAACAGTGCTGAAAAACTCGATTT
>P_2848
AGAGACACACATTTACAACCCAATATATTCAAATATTACCT
>P_2849
AAGAATCGTCGGCTTGTTGACATAATCGTTTGGTGTCTAGA
>P_2850
GCTATTCCCGAGGCCGAGTTCAGTGTTGTCATTACGGCCGA
>P_2851
GTGTGAAACCGGTCAAATCGCTGCTTCATCACGCCTGCACG
>P_2852
TTTCTTGTTCTGAAAACCCACAATCTCTATATTTTTCAAAA
>P_2853
ACCGACTTATCCATAAAGTACGGTGGGATGCAGTGAGCTCT
>P_2854
GTCTTCAATTCATTTTTTTACATACATATGACTGCACTTTT
>P_2855
TCTTGACCCAGAAACGTACCCATAATACTAAAAAAACATTA
>P_2856
GTGACCTTCGAATGTGGTGTCTTGCTCTTTAATTTTCGATT
>P_2857
TACTTCGAAAATAAAAATTACAGTCCTGAAAATACGGTCTC
>P_2858
CATTTCTAACCAAAAGGTGGCGGTATTTCGTTTTTTTATTT
>P_2859
AAATTTCTCGAAAAAAAAATCGATAATCCTTTGTGTGGTTT
>P_2860
CAATTTGGTATACTTTTCTGCGTCGCAGCGTTTGGAAATTG
>P_2861
GGAAATGAAGAGAAAAAAATCGATATTTCAAATATGTTCAA
>P_2862
AAAATGAAAAACATATTCAGCAGCACCCCTGTATAGACACA
>P_2863
TGAAGTTACGCTAAAAATTGCAGTCATTATTCGAAAAAAAA
>P_2864
ACAAATTTTTAGTTTTTTTCCAGTAAAAAAATATTTTTAAA
>P_2865
CTCCGCCTTCCCACTAAAACCTACCGCATCCTGAATAGCAG
>P_2866
ATAGTGTAGGCGACAAAACGCCTGCCTGCCTGCCTATCGCC
>P_2867
CGATTTTAGCTTTAAAATTACGGTAACCGCGGTCTCGGCAC
>P_2868
CAGTTTTTAAATCGGCAAACCGGCAAATTAAATTAATTTGA
>P_2869
GATGACCTAGAGCACCGGGACCGTGGTGACTCGGAGAAGCG
>P_2870
TGATCGCCCAGACACCCCCCCCCCCCCCCCCGTTTCTCCCA
>P_2871
ACTAACCACCGGAAAAATTCCGAGATCTCTGCAAAATATCT
>P_2872
GGCAGGAAGTGAAGAGCTCACGTGAAGGATCAGAGATCAGC
>P_2873
CTCCGCATTTCTCAATTTTCCATTTCCAAACATACCACTTG
>P_2874
TGCAAATATTCTTTAAAAAGCGGTTAAAAAACTTTGTAAAT
>P_2875
GGAATTACCAGTTAATTTTCCGGTTTTAGGCAAAATAATTA
>P_2876
TAAAAAGCGGTTAAAAACTTCGTAAATCTGGAAAAACCTAT
>P_2877
CATTTTTTGTCAAAAATTAGCATTTTTTATGAAATAGAGGG
>P_2878
ATTTTTCATCGTTTTCAGGCCGATTTTTGATTAAAAATAGG
>P_2879
ATGAAAAATGTCAAAAAACGCCAAAAAAACCTATAAAATCC
>P_2880
GATTTTTCTGTCTTTTTGGGCGAAAAAATCTTTGAAAAGAC
>P_2881
AATTTCCGGCTTGTTGTCGTCGGAACTCATAATATTACAGT
>P_2882
GGTAATTTTCCCCCAAAATTCTAGAATTCTTCGTTTGAAGG
>P_2883
ATTTATTCTCGTTATTTCACCGATTTTCTTCATTTTCTATG
>P_2884
AAATAGGCTAATTTTCGGCTCTGTACCCATTTTCAGTGATT
>P_2885
CTCCGAGCATTTTTCGCCGTCAATCTCGACACTGCCCGTGT
>P_2886
AATTTTTGAGTAAAAAAATGCGGAAAACCCCGATTTTTAAT
>P_2887
ACTCTGGCATGCTTTTTCCGCAAGCTCGCCGCACACTTCTC
>P_2888
TTCGAACGCTGTTCGTGGTTCTAAATAAAATAAAAATCTGA
>P_2889
ACACGCAACGCGCCGTAAATCTACCCCGAGCCAAAAATGGC
>P_2890
ATGCCGATTACACTGTCGTCCACACTATTTTCTCGTATCTT
>P_2891
CAATTTTTAAAAAGATTTTTCGGTTTTTTACGAAAATGGGA
>P_2892
TGTAGCGCGCTGGTTCGATCCCCACCAAGCGATGACGATTG
>P_2893
AGCACATGTGCCTTTAATTGCATACTGTAGTTTTTGTTTAA
>P_2894
TTGGGTCTAGGCTTAGGCTTCGGCTTAGGCTTAGGATTAGG
>P_2895
GAATTGGGGATTGGGAATTTCGGTGCAAATACGCTCTAATC
>P_2896
TACAGTACCCTTTAAAGGCGCTCACCCGTTTATATTTAACA
>P_2897
ATAGGGGAAAAATTATTATACACATATGTGCATAATCGCGG
>P_2898
AAGAAAAAGTAGCGGCCATCCAATTATGTGTACCCGCGGCT
>P_2899
ATTCTAAAAAACTTCCAGAGCACACATCTTCGAGAAGGCGA
>P_2900
TCACTATTCGAAATGAAATTCATTTCAATATTCGAGCCCGT
>P_2901
TTAGGAATTGGCGGGAAAACCGTTTTTGCCAATTTTCCAGC
>P_2902
GGGCGGGGCGCGTAATTTTTCGCGCCCAGATAATAATCCGT
>P_2903
TGCTTTTCACGGCTATCGATCGATATAGTAAGAATCACCTT
>P_2904
TTGACACGATTAAGGTGATTCTTACTATATCGATCGATAGC
>P_2905
GAACTCCTTCGGTGACGACTCCCGAGCGGTCCGGCTTGACA
>P_2906
TCTTTTTCCTGAAATCCTACCTTGACAGCATAGTCGACAAC
>P_2907
ATGAAGATTCTCGTCGGAGTCAAGAGAGTTGTCGACTATGC
>P_2908
ATGGCTTTCACTACGCCGCTCATGCTGGCGGTTACTCGTTT
>P_2909
AATAGCTGCCGTCAGCTTGTCTTTCTCGACCTTTTCATCCT
>P_2910
CATTTTTTCAGGAATAATGGCTTGGGAGATCACTGAGAATG
>P_2911
ACGGGATAACCCAAAATCCGCAATCTTGACCTGACCACCTC
>P_2912
ATGAAATTTTTCTCAGCTACCGTACTCGCGAATACGGGTAC
>P_2913
TGGTTGCTCGAGTTGAGACGCATAACATAGTGCTTCACCTA
>P_2914
CTGGTTAAGCTTTTTTTGTCCATTCTGTTAATTCAGGTTTT
>P_2915
AAAATATGAGTTGCCAAAGACATGGTGCATCGATTACGAGT
>P_2916
ATGATTTCATACACAAATTGCAGGAATTGCTGATCCCCACA
>P_2917
GAAAAAGGTTGGAGGAAAGTCGGTGTACATCAAAGGATGAT
>P_2918
TGCTCTGATCAGAGATCAAACTACATAGGGACAGAAGGACA
>P_2919
TATGAAATCATTGCATGATTCATACCTCAATCAAGCAAAAA
>P_2920
GACTTTCCTCCAACCTTTTTCTGTCCCCATCAAACTCTCTT
>P_2921
GATAACTAGTTACTGAACATCAATATTGTGCATTTTTAAAA
>P_2922
AATGAGTTCAACTTTGGACGCTCATATCTCGATTTTCTTTG
>P_2923
ACGACGTGAACGGTCTCGATCATTCTGTGGAACTCAGCCCT
>P_2924
CCAGAGCACCCATTAGCAGCCACACTATTCCGTCAACTCAT
>P_2925
GCAATATGTGGATGTCGAACCTTCATGGTGATCTCCAATTC
>P_2926
GAGTGTTGGCGTTGACATGTCATAACAATAAGGAATGTAGT
>P_2927
TTTTTTATCGAATAAAACTACATTCCTTATTGTTATGACAT
>P_2928
GTCTCACGCTTTGGAAAATTCGAGAACAAAGAAAAGTTCAT
>P_2929
CGCTCCATCATCAATAATTCCATTCTTTTGATTCTCCTGCT
>P_2930
CTAGAAAAAGTGTTCCAGTCCATTTATTATCTGAATTTTCT
>P_2931
TGAATTTTCTGATTTAAACGCATTTCTTAAGGTTTTTTATT
>P_2932
TTTTTACGAAATAAGCTGTTCAAAACAGTGATATATTAACA
>P_2933
ATTTCTGTTGTTTCCGGCGGCGGCCTCGGCTTTGTCGGCTG
>P_2934
ATCGAATAAAAATAAATTTCCGGCAGCTGTGAACAGGAAAA
>P_2935
TCGAAAGTGCTCAAAAATTGCCTTACAATTGACAATTCGTG
>P_2936
CAAATTGCACCATACTGCTCCAATATTTAAAAATTAGTGTC
>P_2937
CTAATTTTTAAATATTGGAGCAGTATGGTGCAATTTGACTT
>P_2938
CATTTTTTAAAGAGAAAAAACGTGCGAGGCTTGCGGAAAAA
>P_2939
GTTATCATGCCAACGGGAAACATGGATGAACTGCCATCAGA
>P_2940
TTTTAAATAGTACAGATTTTCATTCATGTGTTTGAAAAACT
>P_2941
CTTCTGAATGAAAAATTATTCTTGATAACACGAGTTTCTAA
>P_2942
GATGCTAGGAAGAAAACAAACTAAATAGCAATCTAGTCACG
>P_2943
ATATTTGTGTAAATATTGGCCTTGAATGTATTTAAACCGAT
>P_2944
AATAGGTGCACAAACGTTACCATATTTGTGTAAATATTGGC
>P_2945
GAGATCATCGCACTGTTTTGCATATATGAATAAAATTTGTC
>P_2946
GGTGTAGTCTAGTCCTAGAACTACATAGCTTTTCCAGCGTT
>P_2947
TCCAAAAAGTAGGTGTTCATCAGGGCTGTGCGGCAACCGGG
>P_2948
ATTCATCAATAATTTTATTTCTTACTATTAGAATGAATAGT
>P_2949
GCTAAGTAGTGAAGTGTGCACATAATTTATAAAATAATAGA
>P_2950
ACTGTTTCGTCACTTTTTAGCTAAGTAGTGAAGTGTGCACA
>P_2951
TTCTGAAAAAGAAGATCAGCCACAAATATGTTTTTAAAACA
>P_2952
GAAAATGTTCCAGAAAAATGCGGGGTAGAAAAGGAAAAGTA
>P_2953
AAATAGTAATTTTATCGAGTCACCATACATTTTTCGGAGAT
>P_2954
TAGGTTGCATATAAAACGCTCATATTTGCTGAAAATTAATC
>P_2955
CATATTTGCTGAAAATTAATCTGTATAATTGTTTTCTATTC
>P_2956
TGGCCTTGAGGCAGTTCAGTCATGCTCTTTCAAGAGCAATG
>P_2957
TAAATAATGTTGCAGATGATCACACCCGTATATAACATCTG
>P_2958
GTTTAATTTGAGGATTTAGGCGGGATGGTTGAGAACAACGT
>P_2959
GATTTCGTCTGTCCAGGATTCGATATAACAATTCGTTCCCC
>P_2960
CTCGTTTATTTATTGGATTGCTAACTCGTTTATCCATTCGG
>P_2961
CAAAAAACTATATGCAAACGCGCTCTATCGATAAATCAGCT
>P_2962
CTAATTTCTGAAGTTTTAGGCCGTGGAAGCAATCACCACAA
>P_2963
TATGGAAACGGCGAAAAATGCGAAAAAATTCAAACAACGTG
>P_2964
AAAAATTAAATAGAAAATCCCATATATTCTCGCGTTTTCGA
>P_2965
TTTTGATAAAGAACAATTTCCAGCAGAGTAAAAAATTTTGA
>P_2966
CCAAAAAAGTTTTTAAGCTGCTTTTTAAGCTTAAAAAGGAT
>P_2967
GTATATTTTACGGCATATCTCTTGATAGAAGAACAATAGAC
>P_2968
AATATTTGAAGGGATGCGAGCAATCTCTACATATTTGCGAT
>P_2969
TGAACATGAACTTTCAAGGACTATGTAGTTGTAGTTGGATT
>P_2970
AAAAAAGTTACTTTAAAAATCAATATAGCGCAATAACTTCT
>P_2971
AAAAAATTTATACCAAAATACCTACCCAAAAAAAGTTACTT
>P_2972
GTTTTCGCTGAAAATCAGTTCTAAATAGAGTATTTGTCGTT
>P_2973
CCGTTGAGCTCCGTTGAGCTCCCGAGTAAACGTAGTAGCGA
>P_2974
TACATAGTAATTCTTTGAGCCATTATCTAAAGTTTCAGCGA
>P_2975
TAAAAAAATGGCTAAAATTTCGAAAAATTCAAATTTTGGCG
>P_2976
ACGGTTTTTCAACAAAAAAACCGTACCGCAACTCCATGAAT
>P_2977
GCTTTTTTAATACTTGGAGCCATTTTTGTGTTCAAATCCCG
>P_2978
AGATCTACCTGAAAAAATGGCATTCTGAGTGAAATTGAGCA
>P_2979
TGTCGATTTACTGGATCTCTCGATTTATTTCATTTCAATAT
>P_2980
CGGAACATTTTTCAAAAATGCACTATTTAAATAAAATGAAA
>P_2981
AGCAGTTGTTCAAGTATTCACAAGGACATGCTTTCACCCGG
>P_2982
CGAAAAAATCACAGCAATTCCGGTTTCTCATCGACTTTTTC
>P_2983
AATTTATAAAAGAGAAAAATCGATATCTCAGCTACCGTAAA
>P_2984
TAATAATTAAGCCAATAATTCATTTTATAATCAAAACTGCC
>P_2985
CCTTTCAGCGAAAGTGGACGCATTTCTGAAAGAAATCCCCT
>P_2986
TGAAAGGCCACGAACGTGCTCTCACTCGGGTCCGTTTCAAT
>P_2987
CACAGGAGAACGTCAAATCTCCCTCACGATTGAAACGGACC
>P_2988
TCTCCGGACGCGGTGACACACTTGGTAGTGTCCCATGAGAC
>P_2989
GAAATCCGGATACACCAATTCACACTAACGAGAGTGTTCAT
>P_2990
CGGCTCTAATAATGTTTCCCCACAACAATAAAAACCAAAAA
>P_2991
CAGTTGCGAAGAAGGCGTGCCAGGGTTGCATCCTGACTCCG
>P_2992
GTAAAACCTTAAATTTTACGCGTTTTCGAGTCGTATAAAGC
>P_2993
GGACACTTTGAAGCCAAGATCTATCATATGGTGTTCGAAGA
>P_2994
CCCCATACCGTCTTCTCCTCCAGTCGCGATAATTGTGCCCG
>P_2995
ATTCAAGAGTTCGACGAGGACTACCTCGGCTTCACCTACGA
>P_2996
AAAAGCCACCGAAAATTGATCTTAAATATGGAAAAAATGGA
>P_2997
GTAAAAATATTTAAAAATTGCAGGAAAAATCGTGCGCGGCA
>P_2998
CAGAAATATCAGGAAATGCTCAAGGTAGCTCTAAAAAATAG
>P_2999
AAAAAAACTATTTTTTAGAGCTACCTTGAGCATTTCCTGAT
>P_3000
AAATTTTAATCGAAAAAAGTCATTTTAGAAGTTTTTTGGAC
>P_3001
AAAAGAGAAGCTTATCACCGCATTTTTGTCGCAAAAGAGCC
>P_3002
TTAAATCAAATTTTTATTTTCACAAATGTCGAAAATTTGCC
>P_3003
ACGGGGTCCTGAAAAATTGGCAATTTAGGTAAAATCGCGTA
>P_3004
GCTTTGCTCTCGTCGAATTTCGTGAAAGTCTCGATTCGTTT
>P_3005
GACGCTGCTGGGAGATTGGCCACGCCCATAAAACCGTGCGG
>P_3006
TGCAAAATTTGAATTTTCCGCATGGTTTTATGGGCGTGGTC
>P_3007
ACTAATTTTTGATAAAAATTCGGAAATTTTTAGAATCCGAT
>P_3008
TTTGAAGGAAGTTGTCAACGCGTTTTTTGGTGGGAAATTGA
>P_3009
AGATGAAATAAAACATCTTTCGGCAGATCAAAAAAAAATTA
>P_3010
ATGACCTAAACAATTAGATACAGTCACTTCATTAGAGCGTT
>P_3011
GCCATGGCCGCGGCAAAGCGCGCGAAATTTGAATTTAAATT
>P_3012
TATATTTGAGCTTGAAATCGCGATTTTCATTTGCGAAAAAA
>P_3013
ATAAACAATTTCAGGACTTTCATTGTAGTTATAAAATGAAT
>P_3014
TCCCTTGCGCGAAAACATATCGATTTAGTAATCTGTTCGTT
>P_3015
AAAACTTTTTTTTGAAACATCGATCATTTAAATTTTCCTAA
>P_3016
AAAAATTTGCGCGTAAGATTCGGTGTATTCATTGGAATCCT
>P_3017
CCCAACTTGACGAAAAATCACATACCATCCTTTTTCTACAG
>P_3018
TCAGAAAAACACAAATTTCGCGCCAAAAAAATAGGAAAAAT
>P_3019
TATTAGGAGAATTGGAAAATCAGGAATTTTACATGAAAGAG
>P_3020
AGATGGCCTAGAAACCAAACCTTGACAGGATCACGGCCACC
>P_3021
AAATCGGTGGCCGAATTTTCCGGTTTTGGCGGCCACGTGCT
>P_3022
ACGTAAAACTTACCAAAGTACATACTCGCTAAAAACTCAAA
>P_3023
AAAAAACATCACGAAATTTTCGAAATATATTTTTTTGCTCA
>P_3024
CCCGTCTCAATATTTTTCGGCTGTCTGGGAAAAAATTGACC
>P_3025
GTAGAAATCCAAGTAAAGCTCATTAGTATACTTTCTCTATT
>P_3026
TGTTTTTGAATTAAAATTTGCATATTATTATTATTGCTTCT
>P_3027
TAGCAGCTCCCACACATTTCCATAATAAGGGAAATGTACAA
>P_3028
TTGCGGTGGCCTTGAATGTACTAGGTATAATTTGAAAAAGT
>P_3029
ACCAAAATCTTTCTGGTGTTCGTGGATGGCTTGGCAACTAC
>P_3030
GGCCATCAGGGTGACTTTGACGGTCTAGGAATTGAACTTTG
>P_3031
GATTCACCCATATCGTAAATCTACACAGATTATGTCTTCCG
>P_3032
CCAAATCTCGAGAGAAAACTCCTTCTCGAAACAAAAACATT
>P_3033
TACAAGATTTTGTGGATTTACGGGGGAGCTAAAATTTCGTA
>P_3034
GTAAATCTACGAAATTTTAGCTCCCCCGTAAATCCACAAAA
>P_3035
TTGTGGATTTACGGGAGCGCCTAAATTGTGTAGATTTATTG
>P_3036
GAGATTTTTTGCGGTGTGCACTAATTATGGGAATATGAAGA
>P_3037
CGTCGTCGTGCTCCTGCGACCGGCGATGCGAAAATCGCCAT
>P_3038
ATAAACACGTGGAATTGTGCCATCCATGGTATTTCTCGTTT
>P_3039
TGTCAAAATGGAGGTTCGAGCGGTTTTCAGGGGAGCTTCTC
>P_3040
GTAAGTAAATCACAAATTCCCAATTTATTGCATACATTTTT
>P_3041
GGATCTGGGATTCAGGTACACTACCTGGTAGGGCTGTGCAG
>P_3042
GCAACGGCTTATTCGAAATCCAGTCTCGAATCAAATCCAAC
>P_3043
CGCACAACACCCACTAATTTCAGTAGAGCGCATTTGCACCC
>P_3044
GTGTATGGACCCCCAAAAAACTAATTATTTAAATTTGAAAA
>P_3045
TAAATCCAATTTTGCCGGTTCGTAATAGTTAAAGGCAATGG
>P_3046
GCCAAAAGTGCCGGAAATATCAATTTATCTCAATTTCCTTG
>P_3047
CAGTTGATCTACAGTTTTTTCAGTGTAGTCTTGTAGATTTA
>P_3048
TTTGAAATGTCTTTCAGAAACCTTGTAGTAAATTTTAAGCT
>P_3049
AACCACTTTGTCAAAATTTTCGGCAATTTCCGTTTTTTGGC
>P_3050
GAAATTTTTTTCCCATTTTCCTTGTTAGATATTTTAATAAA
>P_3051
GAAATTTTTACGTGATGCACCATGTTATCCTTCTAGATGTT
>P_3052
CCACGTTGAACCATTTGAATCGATCCAGTTACTCAGAAGCT
>P_3053
TCAAGTTCCTTAATCAATATCAAAATAGTGATCAAGGACAG
>P_3054
TGCAGAAAATTGGAAATATTCTATACACTGAAAGCTGGCAA
>P_3055
AAGCTTAGAAATTTAGCCAACTTTCTATAGCACTTTGTCAG
>P_3056
CTTGTAAGGTTTGGGCGATTCATGATTTTGGATAATGCGTC
>P_3057
TCTGAAAAACATATTATTGACTTACTAGGGAACCGTCAAAA
>P_3058
AAGATGGCCTAGATATTTTGCAGTGTGGCCTAGAAATTCGG
>P_3059
TTTTTCGGCGATGAAAAACACTAGGTTTGCGTCACGCAAGA
>P_3060
TGTACATTCCGACCACCTACCGTACCCATGAGAAAAGGCAC
>P_3061
AAGTAACCCCCATTAATTCGCTTGATAATGATTCCTTGAAA
>P_3062
CTAGAACCCCAGGCCTAAAGCATACCATTTTAGAGGAGTAG
>P_3063
GTCATCACACTTCCGTTATTCTAGATAGGGCAATATGTCGT
>P_3064
AATTTGAAAATAAGCAAATTCTATGTAAATATCTAAAGAAA
>P_3065
AAAAATTTTTTTTTTGAGTTCATATATGTATATCTTTTTTT
>P_3066
CTAAAAATTATTTGAAATTTCTATTATTTCCATCAAAACCC
>P_3067
CAGAAAAACCAGAATTTTGGCGTTTTTGTGTCTCTGGAAGT
>P_3068
ATGGGCGACGTTACTTCCTACATGGCTGAGGAATTTAGGCC
>P_3069
ATATTTAGTCTAAAAACAGTCTAACATTGGAGCCTAAAGTG
>P_3070
AGATAGTTCGGTAGTAGAACCATACATGACGCCACACCTTA
>P_3071
ATGTCCTTGCCTGGCCGCCGCATACATGTACCTGCTGCCCG
>P_3072
TCCGAATTTTTAAATTTAGGCAATTTAGCCGATTTGCCAAA
>P_3073
ATTAAAATCATCACTATTTGCTAACCAGAGGTGTGCGGCAA
>P_3074
GACGTGGCTCCGAGGAATCCCATTTTATGGGATTCGTCCAT
>P_3075
CTGCGAACGAAGAAGCTCGGCGAGAGGGAAAAGACGCAGAG
>P_3076
CGCACATACTTTTTATCTCGCTATATAATTATTTTTCAAGT
>P_3077
CTTCCTCCTTTTGTAATTGGCTCCATAGTTTGCTACGCTTC
>P_3078
TGATTTTTTAAAGCCAATTTCAGTACAAGTTTCTGTATAAA
>P_3079
TTGGCTCTTCGTACAAAATTCCTCGACAAAAAAAGTTCATA
>P_3080
CACCCAGAAGGCAGGACTCGCGAAATTGTATGGAATTTGGG
>P_3081
CCAAATTCCATACAATTTCGCGAGTCCTGCCTTCTGGGTGG
>P_3082
ACAATGTTTTGTAGAAATCGCAGTGAGACCCGAAGCCAGAA
>P_3083
GGTAATAAAGATAACTCGCCCAATACACGTGGACAACTGCT
>P_3084
GCATGGAAGACGCAGAGTATCATACACGTTATCATCGTTTT
>P_3085
AACCATTTTGATTGCGTCAACAGTATATGATGCAAACACGC
>P_3086
CTGCGCGTTGCGTGTCGCGTCGCGGCTCAGTTTTAGTGTAA
>P_3087
CACATATCTCCTATCATTATCACACATCTCCGTCAGATAAT
>P_3088
CACCATAACCGTCGGCACATCATACATGAAAACGAAGCAAA
>P_3089
AAAACGAAGCAAATAAACGCCATACATGCCAACGTGGCAAC
>P_3090
AACCGCAGACTGCCACGCGTCAGTCGGCATATTCTCGATAA
>P_3091
GTAGTTTAAATGTGCACATCCATTCATTGCTTTCAGCGCCG
>P_3092
TTAAACTACAGTAATCCATGCTTACCTGTACTTATCAACCA
>P_3093
CTTACATGGAAATAGTGGCCCAGACTAGTGATTTGGAAACA
>P_3094
AGTTCTTAGGTCACCAGGTTCTACATAGTCCCAAATTTTTA
>P_3095
TATGACATAAAAATTTGGGACTATGTAGAACCTGGTGACCT
>P_3096
GAAAATACACGCCATATTTCCATAGCCGAGCAGTGAGATCT
>P_3097
GACACAGAAGGCTTATTGGGCGGTTCCAAGGAGGGGGTGAA
>P_3098
CGAACCAATCTAGACGGCTTCAAACATTTATCGATTTTTGG
>P_3099
GTCGAAACTCTCACTTGGACCATGATTTTTATAAAGTGGAA
>P_3100
AAGTTTTTCAGCAAACCCATCAATCCAAACCAGATGTATTT
>P_3101
ATGATTACTTACTTTGGATGCAATATAAGCTTCTTTTCATC
>P_3102
GGCTTCTTCCTGGCCAACCACGTACTTGTTCAGGTGCTCGA
>P_3103
TGAAGCGATTGCCGAGATGGCGGTGAAGAGAAAAACCGGCG
>P_3104
TCCAAAAGTCACACAATTTTCGGCCATGGCCTAAGAACCCC
>P_3105
AAAGTGTTCCACTTATATTCCATGCTCCTTTTTTTCTAAAA
>P_3106
TGAATGTTCCTACATATGTTCCTACATCTGAAAAGTAAACG
>P_3107
TTGGCAAGATGACCGCCGCGCCTACCTGGAATTTTCATATT
>P_3108
ATGAAAATTCCAGGTAGGCGCGGCGGTCATCTTGCCAAGAA
>P_3109
AAATTTTTTGTGACGTCACACATGACCTAAAAACTTTTACC
>P_3110
TCTTCACCCCGGCGGGGTGTCATATTACATGAAACACTCAA
>P_3111
TGAGATCAAATATAAAAATCCGATATTTTTCAGGTGCTTCA
>P_3112
AGAATAGTCAAAAAGAAAGCCAAACATTGGTTAAAACGACC
>P_3113
GAGTGTTTTATCAGATGAAGCTATCACTTGAACTCATTGCA
>P_3114
CCGGCTCCGACTCGTACCGTCATTCGGATCATTTCAAGCAT
>P_3115
TAAAATTCGTCCACGACCGTCTTACCTCTTGCATGTGATCC
>P_3116
AGCAGGAGATCGAGGCATTCCAGTATAGGATCAGCTTGATT
>P_3117
CCGCACTGCAAATTGAGATGCGGTGGAAGAGTTTTCCGAAA
>P_3118
CACTGCTTCCCCTCAAATCGCTACATGGCCTAGAATTATGG
>P_3119
TTGACTTTCGGGTGAGACTCCGATACACTTTTTCTGAGATT
>P_3120
CCACCGATTTTTTTTTGCTTCTTACTTCCTGATTTTGCGAT
>P_3121
ATAGGCACGTAGGCACGGCACTAGGTAATCAAGTAGGCAGA
>P_3122
GTCTATCCAATGCCTACCTACCTACTCCATGTAGTTTCATT
>P_3123
TTACACGTCTGCCTACTTGTCTATCCAATGCCTACCTACCT
>P_3124
CTTCTCAAAGGTTCACGTTCCTATTATTGCATTTCCACAGC
>P_3125
CAATCATTTTGAATTTTTCACAAGCTAGCAAAGTAGCAAAT
>P_3126
ACTCACATATCCCTGCTTATCAGTCATCTGATTTGTCAAAA
>P_3127
AAACGAAGGAGGAAAAAATCCGGTGTATTACGTTGGTGGCC
>P_3128
CTCTGCATATCAAGTGACGGCACGAAACTGCACGCTGTGCT
>P_3129
AATTAGCTATCTAAAAATTTCTATCTAGAATCGAGCCGTTA
>P_3130
TTTCCTGGCATTTCTACTTCCATGGGAGATTTCGATCCCTA
>P_3131
TTATTAACTCTTAATAACCTCATAATTGAAATAGTGACCAA
>P_3132
CGCCAACACCTTCATCCACTCGTACTCGTTCGACTGCGACT
>P_3133
CGTTCGGCATCGCACAACTTCTCACCCCATATCGTGTCAAT
>P_3134
CAGACTTTCGAAAGTCTCCTCTTAAATGTGCCCCAATTTGC
>P_3135
AGCAAATTGATTAAAAAAACCGGTAAAGGTCGAGATATCGA
>P_3136
AAAATGAAAAAAAAATCGCACATGCTAATGGAGAGATTATT
>P_3137
TCCCTCCTTCTCCTTCTCCACAATATAGGCATTTCCAAGGG
>P_3138
TATTTTCACATGTACCAAGTCAGGGGTAGGCGGCAATTTTT
>P_3139
GATTATAGGTTGGGATTAGGCAAACCCACAAAAATTCGGAG
>P_3140
TCGATCTGAAGTTCCCGCATCACGATAATGAAATTGCACAA
>P_3141
ATCGTCAAAAGACGGAGAACCATTCTGGCCTTCCGAGTGGG
>P_3142
CAGCAGCTGCTCACTATCCTCTCCATAAGCTTCTGGCACCA
>P_3143
ACTTCGCCTTGTTGCAGCGGCTGGAATACAGTTTTCATCAT
>P_3144
TGCTCTCCGAGTGGCTTGATCATAATCATGGAAAGGATGTG
>P_3145
GTGGCAATCGAGTCTTGAGCCTTCATAGCTTCTTCCAGCGC
>P_3146
TTCATTCGGAACGAAAACCTCTTTCTGACGAGTCAAACTAT
>P_3147
AAAACCTCTTTCTGACGAGTCAAACTATTGTAGACGGTCAG
>P_3148
GTCAAACTATTGTAGACGGTCAGTTGAGGCGGTGGAGTCGC
>P_3149
GTTTATCCGTTCCAACAGCTCTAAATATATTTATTCTCCGT
>P_3150
TAAAATTCCTCGGAAAACAGCATTTTATCCGATTTTCTATC
>P_3151
TACCCGGAACTTGCGAACCTCTTTCCAGTAGCATTAGCGAT
>P_3152
CCCAGCTGACGCGCCGCTTTCGTTATACTCTCTTTTTGCAA
>P_3153
CATTTTCCAATAAAAAAAAGCGGCTACGACTGATTCCGTGT
>P_3154
AAGACACATTTATTGTCGAGCTTACACCATAAAAAGGAATA
>P_3155
CCGAATGATGTGAGAGCAAGCGAGACCGAGAGAACATTGGC
>P_3156
TTTTTGATCTGCTCTCTCGTCCTTCTCTCATCGAAAACCGC
>P_3157
CAATCAGACGCAGCTTTTCGCTAGAAACTGCTCGAGATTAC
>P_3158
CCATAATGCTGTGGCGATGGCTTAGTAGTAATCTCGAGCAG
>P_3159
AAATAGTAGAAAAACTCACTCGTGCTCCCTCATTTGGAACA
>P_3160
ACGATTCTTCGCATATGGGCCACGCTCGATCCTATCTTTCT
>P_3161
TATATCTGCACAAATCGAAGCGGTTCAGCTCGAAGACGATA
>P_3162
ATTGCCCGGCTCTAAAAAAACTTACACGTGGATATCGTCTT
>P_3163
TTTCGGAGGCGTAGTCATTGCAATCTCTCGCAACCGACACT
>P_3164
CCAGCCCAACAGGAGCTCTTCTATGCCGTTCGGGAGACCAT
>P_3165
CAAAAAATCAATAACCTGTGCATACTCTTCATTGATCAAGT
>P_3166
TGAATTGTCATCCTTTAACGCATATTTTGATTATTTATATA
>P_3167
TGAGTGCTCTGTAATATCCTCTAGGTAATATTTATAATGGA
>P_3168
GTAATATATATTTAAATTTTCAGTGCAGTCCCGGCAGCTCG
>P_3169
GATCTATCGTCTGAATACATCTAACCATTGATGCTTTGATT
>P_3170
GCGAACAGTCTCTGGGCCGGCCCGCTTGTTGAAAATTGCTT
>P_3171
AAATGAGCTCTGAATTTCGGCGGTTCTGAACATTTTTTTAA
>P_3172
CGAAAAAGGGGCGGAGTCGCCACACTCGGCATTTATTAGAG
>P_3173
GAACTTTAATTCAATTAAAACATGGTTTTTTGGGGGTAAAA
>P_3174
TTTTGTTCCAAATTTATGTGCATACTACTCAGAGAGGTGGA
>P_3175
TGAAAAAATGACAAAATCGTCAATTTCTATAATTATTACGG
>P_3176
TGCCGCCCCTCGATCCACGCCTCGGTCATTCTTTACAGCTG
>P_3177
CGTTGGGTTTCCACTTAGCACCGTAAATTGGGCTTTTTTTC
>P_3178
TACCTCAACTTCGACAACTCCTATCTACTTGGAGAGGCGAG
>P_3179
GGCGAAATTTCGGAAATATACATAAATCTGACTGACCAAGA
>P_3180
TAAATTAAACTTTTAAAAAACTAAATATTAACAAAGTTATT
>P_3181
GAAGTTCCCACTGATTTCCTCATTTTCGAAAGTTTTTCCCA
>P_3182
GAGATGCTCTACATGATGTCCTTCATTTTGGAAAACTGCCG
>P_3183
ATGTAGGAGTTCTACTGCACCATAATTTCTCACTTGATGCT
>P_3184
TTAAAAGCTGAAATTTCCTTCATGAAAGTTATGTTAGATCG
>P_3185
GGTGCATCTCCATTCACATTCACATATGTGAGGCGATCGTC
>P_3186
ACAATCATTCGTCTTACTTTCCTGCTCTTTGTGACATGCCT
>P_3187
AAATTGAGAGGCTATCATAACTTACTAGGCATGTCACAAAG
>P_3188
TATTCGGCATAAAATCGATCCAGTTTAATGCGTTAGCGACC
>P_3189
AAAATCTGACGTAGCTTGCTCTTAACCGTGTGACATTTGTT
>P_3190
ATCACAGCAGCGGCCGACATCATACTACACGCTCTCTTCAT
>P_3191
CAAATAGCAGCCAAGCATCACATACGTCTGCTCAGGCGGTA
>P_3192
CAAACTTTTACATTTGAAAACATGAGAGAAGCCGACTTCTA
>P_3193
AAATAGAGCAACAGAAAAAACACTATATTGCGATCTTTGAG
>P_3194
ATTCCAAAAGATTTGCCGAACTAATTAGTGTCAAATTAATT
>P_3195
TTCCAGCCTGCTCAACCCCCCCCCCCCCTTAAAATCCCAAA
>P_3196
GAGAATAACAACAGCAGCCACTACATACCGGGGACAAAAAA
>P_3197
ATGCTGCTGCTCAAAAACAACTTAATATTCTATTTGCATAC
>P_3198
GAACAAAAGACTTTTGATATCTTACCAACGGATTTATTAGC
>P_3199
ACAGTTTTCGAACATTTTTCCTAGGTATATGTTCAGTTCAC
>P_3200
TCTTTCGTTGCCTTTTTTTCCTTTTTATCTCTATCTCCTCT
>P_3201
TGAATCAAATGTTCAAAAACCGATACCCCCGAAAACTTGCC
>P_3202
TTCCAGTTTTTGCCCCCCCCCCCCCCCCCCTCCTCTTAGGG
>P_3203
AAACTTCCGTCATGAAATCTCATACATCATTGCCAAGAAAA
>P_3204
AGATAGCAATTGCCAAAATGCCCTAACTTTCGAGAATTGAC
>P_3205
TTTTGAAATTTTGAAATTTCCCCGGCCGATAAAGTCTTGCG
>P_3206
TCTCAAATCTCCCCGGAGAACCCTCTCGTGATCCAACCGCC
>P_3207
ATTGACATTTTTGAGTCCATCTATCTTGAGACAGTGTCCTT
>P_3208
TTGGGATAGGTGGAGAGGGTCAGTCATGTGATATAAGTTCC
>P_3209
CTATATCTATGCCTAAGCCTCAGTCTATGTCTAAGCCTCAG
>P_3210
GTGAACCGAGAATTTGTCAGCCTGCTAGAAAAAATTGGTTT
>P_3211
GCGCGATACCGAGTCGACGCCATAAATGAAAATCAGCCGGT
>P_3212
GGCGTCGACTCGGTATCGCGCGAGATATCGGACAACGAGCA
>P_3213
TATAAAACAAATACAACTGTCTAATATCTGAAATGAGGCAG
>P_3214
ATATAAATTTTGGCATTTTTCTAATCATTGAATTTCGATAT
>P_3215
TGTAAATATTTCTCAGGTCGCTACCTAGTTCCGCATATTCT
>P_3216
TGAAGGGCCTGCTCCGAAGTCTTACTATCTTCTTCAAAGAC
>P_3217
GGGGCATATGCCAAGCGACACTTGTTATGTTTATACATAGC
>P_3218
TCGAGCGCGCTAACGAACCTCTTGATAATGAATCGGACTGA
>P_3219
TGAGAGATTGGCAACGGGGACCCCATAAAATTGAAGGACGG
>P_3220
TGAGCAGTGCACTGCTCAATCAGTAAACCCCGAAAACTCTA
>P_3221
GAAGTACAAAATCGAAAATTCATCATAAATAAAGATAGATA
>P_3222
ACACAGCCTAACTAATTTCGCATGGGTTAAGAACGTGCTGA
>P_3223
AAGATTTCCGTGCAAAGGAGCATACATTGAGTATTACTTAG
>P_3224
AGCAAGGCAAAAATATTCAGCTTACATTGTGGAATATGTTG
>P_3225
TTGTTATCAACCTCAAGTCACCTGATAAGAAACTGACCCTG
>P_3226
GTTGAAAAACCTATGCTCCCCAATTTTTATCATGATATCTC
>P_3227
ATGCTTTCTACAACTAATTACATAGTAATGAATAGACGGAG
>P_3228
TGCAGCAGTAGAACTCTTCGCTGTGGTGGCTTCGGCTTCGG
>P_3229
CGCGTCTTCCCGCTTCTCCTCATCATCGTGTTTTTCATTAT
>P_3230
AACTTTAACAATTTCAATTCCATATATTTAAAGGTTAAAGC
>P_3231
CTTCCAATCACAACTCCGCTCATGTTATCTAGTCTGTGAGC
>P_3232
CTACCTGTGCTCCCATATTCCTACCTATTCACATGCCAATA
>P_3233
GTTTCAAAATTTCTTCAACCCAATCTAAACTTTTTTGCAGG
>P_3234
TTTTTATAAAGCCTTTAATACGATTTATGTGAATATCCAAA
>P_3235
CTCAAGCCTAAGCCTATAAGCCTTCTATAGAAAAACAAAAA
>P_3236
CACTATTCGATGAATATGTCCAATCATCTGCAAATCGGATC
>P_3237
TAGACTATACTATTACCTACCTTACCTATCCTTAAACTTGC
>P_3238
CAAGCTTTTGAATTTAAATACGTGAGAAGCTTGTTTTTATT
>P_3239
GCAATTTTCAGAAATATTTCCTTGCTCCCTTTAATCAGGGA
>P_3240
AATATGTTGAGTTTCGGAGCCTTATTAGAAAATCAACCTGC
>P_3241
GTCGTACATTTGTTTCACAGCTTGATATTCCGAGAGTCCTA
>P_3242
GAAACATAGAAATCATTCTACTACCATTTATTTAAATAGTT
>P_3243
TACTCTGCTCCACCCGGGTTCTACATAGCTTCTGGTTCTCT
>P_3244
TCACAGAAAATTGAAATTTCCCCTAATGCTATTTTCTCAGA
>P_3245
GAGGTTGACGTTGACGACATCATATATGGGAAAAGGTGATA
>P_3246
CCCCAAACAAAAAAAAAGTTCTTGACTGGACACATGGGAGT
>P_3247
GGGGGGCTATTTGCACTAGTCGTACTAGTCATCACTTTTCT
>P_3248
GCTTCAAACGTAACATTGTCCAAACCAGTTAAAATGTTATT
>P_3249
TTAGCTAGAGAGATGAAAAGCATATTTTTGGAATTAGCGGA
>P_3250
GGATTGAGTATCTAAAAAGACATGCATATCACTTTTTAGAT
>P_3251
CCGGTGTGGTCATAAAAATGCAGTTGTATGTAAAACCAATA
>P_3252
CCCGATTGGAATGCCACAGGCCGTGACAAGCTGCAAATCCG
>P_3253
AGATTGTAACCAGAGCCTGTCATAATGTTACCGTAATGTCT
>P_3254
GGGGCGTGGTCTATAAAACTCCTATTATTAATAATATTAGG
>P_3255
AATATTAGGTTTTTAAGGTTCGGTGTCCAAAAAAATCGATA
>P_3256
TTTCGGTCGATGGCGAACGTCAAGAAGGAGAAAAGAGCAAC
>P_3257
AAATCTATTTGCTGGTGAAACATGGTGCATCGAGAGCTGTT
>P_3258
ATAGAAACTCCTTCCAAAACCATTATAGGCAAGTTTCAGAA
>P_3259
CTCCCATACCTCACGCCACTCTTCATCGATGCTCCGATCCG
>P_3260
AGAAAAAGAGATAAAAAATTCGGCCATTTAATAAAACTCAC
>P_3261
GTGCGCTAACATCGATGCACCATGTTAGAAAATATAGAAAT
>P_3262
ATAGGTAATTTCTATATTTTCTAACATGGTGCATCGATGTT
>P_3263
AAAAAAATTTCAAAAATAGACTTACTCATCCGAGACGAGCT
>P_3264
ATAGCATTGACAGACAAGTTCGATGACGTTGGGAAGGATGA
>P_3265
TTAAAATTCACTCGAAAATCCAAGACCACGAAAAAAATTAG
>P_3266
TCGAGTGAATTTTAAAAAAACAATTTTTACAAAAAAACGAA
>P_3267
GAATTATATGAAATTTTTTGCGAAACTACGTTTTCTTCACA
>P_3268
CAAAATATGGCCAGAAAATGCGCGGGAATTCAAAAATAATT
>P_3269
GATAGCCAGCTGAAAAAACTCGCTAAAACTTCAAAATTGGC
>P_3270
AATTTTCAGACAGTTTTCCGCGAAAAAATATTAATTTTATG
>P_3271
ATCTAAAATCAATTTTTTTCCAGGGTCTAATCTCAAAAGTC
>P_3272
TGTGCTTGCCACGCAACACTCGTGACGGATTACAGTCCGTT
>P_3273
TACCACATGCTGTCTTTTCGCGTCGATGCACAGCTGAATAA
>P_3274
AGAGAATCTCCTAGATTTTTCGATCTCCACAATTTCCTGTC
>P_3275
GCCTCTCTTCAAAATGAACACTATTTCGTTCAATTTGAGCC
>P_3276
AAAATGTTCCACACACACGCCTATCATCATCCGAAAGCTGT
>P_3277
GCCAAAATATAGAAATCAGACGATTTATCTGAAAATAACAC
>P_3278
ATTTATCTGAAAATAACACCCATTTCAGTTGAAACATGCGA
>P_3279
AAACAAACATTTATTTCAGTCGAAACACTTGAGGAAGAGCT
>P_3280
TCTCTTTTGAAAATTGAACGCTTTTCAGTGATAATTAGGAA
>P_3281
ACCTACTGGGTCATATTCGCCATACTCTCAGTCGTCGAGTT
>P_3282
AGGAGGGGAGGGGGGAGAAGCCTAACCGAACAAAGAAATAA
>P_3283
AAAAAACTCGTGGATCGCGCCGGGACCCTCCAAATTTTCAG
>P_3284
AAATTTGGAGGGTCCCGGCGCGATCCACGAGTTTTTTCAGA
>P_3285
ACAAGAAAAACGCTCCGCCCCGAAATATTGGGTCTCGTTAG
>P_3286
TTCAAAAGGGGAATTTCCCCCATAATAACGACTTTTTTTTA
>P_3287
AAAGTGGTTGAATTTTGTTTCGAAAATGTGAAAAAATATCG
>P_3288
CCAAAAATCGCCAAATTTCGCATCTGGGTAAAAATTTTTCA
>P_3289
CTCCTTCGATTGTCATTCACCGTACACGATGAGCTCCGAGG
>P_3290
CACACCACTTTGACAGCGTACATCTTGGTTAATTTTGAAGA
>P_3291
CCTGAATCGTTTTCAAATTCCTTGAATGTGAAATATTCAAA
>P_3292
GGGAAGCCCATCGAACGACGCGGTTTCCAGTGAAACAAACA
>P_3293
CAAATTCGGCGATTCTCACTCGTGTTAGCCAAACTTGTGGA
>P_3294
TATGCAAATTTGATTGACATCATTCTCGATTCCATGCATTG
>P_3295
TCGTATCTCTTATGATGCACCATAATACTCCCACGTGGCAT
>P_3296
AACAATAAACAAAATCAAATCTAATTAGTCCCCCCTCCTTT
>P_3297
CCACTTCAAAGCCCCCTCTCCTTACCCTATTCTTTCCACTC
>P_3298
ATTCGGGATGCTTACGCGCTCGTTCGAGTGGATAATGGAAT
>P_3299
CCTGATGATGATGATGATGACTTACTCGGATAAAGACTTAA
>P_3300
TCACACTTGTTCTCCGAGCCCATACACTACCATTTTTCGAT
>P_3301
TCAAAAAAAATTTTATCTGGCAGTTCAGGCAATTTTCTGAA
>P_3302
ATATCCCAAATCCCCCAATTCATGCTACACTATTTTTCAAA
>P_3303
GCGCAGAGCCGGGGGCAGCTCTGTCGGGATGATTTACATAT
>P_3304
TATTTTCTCATTGTAAAAACCAGCCTAGCGCACTCATCTAC
>P_3305
AGATATGCGCCTCCAAATCGCAGCGATGAGAAAATGCACGA
>P_3306
CAAAGCGGTTACCGTATATTCTAATTAGGCATCACCATCCG
>P_3307
CTTTTTGTCCCCTATATTTTCATAGTAGTTGGTTTTTGAAT
>P_3308
GGGAGCCTCCCTCACTCCCCCCCCCCCACTTCAAACACACA
>P_3309
GGGACAAGCGAGGACACGGACTGTCTACTGGTTATCCGTAA
>P_3310
ATATCTTACGGATTAAAAAACTATTATATGAATATCTAAAA
>P_3311
GAAAAGTAAAAGTTTAACTACAGTAAAGTGAAAGCATCTGA
>P_3312
AGGTAATAGATCAGACCTACCTATCTACCACCTACTTTCTC
>P_3313
ATACGGAAGAGTGATGTGCCCTGTCATGGAGGGGGAAAGTC
>P_3314
TAATATTGACTTTCCCCCTCCATGACAGGGCACATCACTCT
>P_3315
TCCCATCGAGTGAGAAAATGCCTAATATTGACTTTCCCCCT
>P_3316
AGTTCAAAAAGCGCCGTAGCCATAATAGCCGAAAAAAAAAA
>P_3317
ATTTCTGTTTTTTTTTTCGGCTATTATGGCTACGGCGCTTT
>P_3318
CCTCTTATTAAACCGTAATCCATACAATGTGTCCTTCCTGT
>P_3319
TGTCAAGCTGCCAAATTGCGCCCCAATGATGAATCTCCCCG
>P_3320
TGGCAGCTTGACAAAAAACGCCTTGTCGAGTCAATAGCCCT
>P_3321
CTTGTTTTATGATGATTTCCCATATATATATATATATATTC
>P_3322
TGGTAGATCCGGACTTTCTGCGATTCCGGCTCATCTCGTGT
>P_3323
CATTCGTGTGCTTCTTGACCCAGTGCCGAGTCGCCGTCCAA
>P_3324
AAGAAGCAGCAATGAGGCGGCACGGTTTCTCCGATTTTATT
>P_3325
GAATTGCAAGTGAAAATCGGCGATTTCGGGTTGGCAACAAC
>P_3326
GGCGCATTCCGGGTGAAGGTCGGTGCTAGATTAATTGCCTT
>P_3327
TGTCAGCTGTGTTTATGGGCCATTTCAGTGATTATCATGAT
>P_3328
TTTTCTAATTTTAATATACGCGAGAATGTTCATTTTAGTGC
>P_3329
TCAAAAAACAAAGCTGCCCGCGCGCGGGTCTCGCAACGATC
>P_3330
TCAGAAAAATCAATAATTTTCGAGGCTCGTAAATCGTTCGG
>P_3331
ATTCCCGTGCATGTAATTACCGGTTTAGTGGTCAACTGTGT
>P_3332
GAAGGACACACAGTTGACCACTAAACCGGTAATTACATGCA
>P_3333
ATCGCATGATCTCTGCAGCTCTATCTACAGTATCCTGTGAG
>P_3334
TCTCCTTCGAGTTTCTACCACTACATCGTTGAATGAGGTTA
>P_3335
CAGTTGTTTTTCAGAAATATCATACATTTGAACTTCATATC
>P_3336
ACTTACCAAATTCGAAATCCCATAATCTTTCCAGCGGCCTA
>P_3337
AGTTATTTGAAAATATTTTCCGTGCTCCAAGTTCTCAATTT
>P_3338
CGGCCTGACCCATTGCGACGCTTGATAGTTGTTTCCGTGAG
>P_3339
GTTGACTCCACTCGTTCCTCCGTGATAGTGAGACGCTGGTG
>P_3340
ATTCAAATTAGTTGAAAAATCGATATTTTTCAGGATCCAGC
>P_3341
GACTGCACCAGTTGCTCCGGCGGTTCAACAACAACAACAAC
>P_3342
CAAATATGGTGTTTATTCCGCATTCTCAGATTCAATTAACA
>P_3343
TTGGGCAATTTTTGAAATTTCTACTTAAAACATTTTGAGTA
>P_3344
AAAGCTTCAATTCCGTCAACCTTAAACGTACAAAAACGCTT
>P_3345
GAGCCAGTGCTGGAAAAAGTCGGAAATTTCTCGTTTTTCGG
>P_3346
TTCCAGACCTCGACCTCCTTCCCTACATTGAAATATCCTTC
>P_3347
GAATGTTTTTTTTTTTGTTGCAATAACTAGTTGTGAGAGAC
>P_3348
TGGTGGGCCTATACGCCGGTCTACTTGGTCCCGGCGATCCT
>P_3349
TTCGAGAATTCTCCATTTTTCATTAGAGCTAGAGCTCCTGG
>P_3350
TGGCTGTGGCCTAAAATCCGCCTGCTAAACAACACGCGCCG
>P_3351
TTTCAAAGTTTAAGAGTTTTCATAATATATTTTTATCGAAA
>P_3352
AGTTGTCTGTTGAAGAGACGCATACATATCGGGACCCAAGG
>P_3353
TTTACACGATCTTGGCTCCCCATATATCTGAGTTCCCTGTA
>P_3354
AATTTCCGAGTTTCGCCACTCACTATACTTAATCAGCAATT
>P_3355
TTCCAGATGTTCAATCATCTCATATTAATTTTCTCATGCCA
>P_3356
ACCCATTACCTTATGATCTCCATTATTGTTCAATGGTCACT
>P_3357
TGGTGGGTGTTTAAAATTTCCGGGCTTTTTAAAAAAACAAA
>P_3358
CTAGGAACTGGTGCCTGAGTCTTGGTAGGTTCTGGAGTTGC
>P_3359
AGGAGCCTGCAACTCCAGAACCTACCAAGACTCAGGCACCA
>P_3360
AGAACTTCATGGCGACGAGCCAATTTAGTGACGCAGCCCCG
>P_3361
ATTGATCTCTCCGGTCAACCCATACTCCAGTCAGTGACCCG
>P_3362
GTTCACTCACATATCCAGTTCTATATAAATTCTTGACTAGA
>P_3363
GCCTGCCTACGCCTGCCTACCATATTATTCCAGAAACAAGG
>P_3364
GCCTGCCTCCCATGGAAGCCCTAAGATGCCTATCTCACTCT
>P_3365
TTTCATGCTATATTTTGATCCAATAATGCTAAGATCCGTAA
>P_3366
TCGAACTTTTATGGTGTCGCCTTACCACTTTATTACGGATC
>P_3367
AAAAGTTCGATATCCTCCGTCTAAATCGTAATAGTAGGCGG
>P_3368
CTCTGTGCAACTCACAAATCCGATACAAACCGCCCTTTTGG
>P_3369
GGGACACTCAATCTCGTACACTTACTTGGGTGGCCAACCAC
>P_3370
AGAAAGGTAGAAAATTTAAACTATGTAAAAAAATTATGAAA
>P_3371
TGATCAGATGGAAAGCCCTCCGGCATACTGAATTCTAAAAG
>P_3372
TTCTCAGGCTTCTCAGGCTTCTTAGTAGTCTCGAGCGCCTT
>P_3373
TGATTCAGGTACATGCCCTTCATTATTGCAGTGCCATCTGA
>P_3374
TACCTACGTGCCTATAAGGTCTTACTCTTTCAGATGATCGA
>P_3375
TCGAGCACGTTATTTATACTCTTCATACTGGAAAAATTACT
>P_3376
ATTTTATCGCCGAAGCTGATCTTATTAATGAAACTTTGTTC
>P_3377
CTCGGCCACCAACTTTTTTCCCTTCTAAACGAAAATTAGTT
>P_3378
GTCACCCACAGATCCATGACCATGGCCGTGGATAGGAAAAA
>P_3379
TCGATACCGCCCAGCATTTTCTAGGTGGCTGAAAAAAGAAA
>P_3380
TTGCATATGGTGGATATCTTCGGTGTACTCCGCCAGTTCCG
>P_3381
CCGCCACAAGACTATGTACACAAACCCCTGCAAACATACAA
>P_3382
TGTCTTGTGGTGAGCAAGTCCACAATAGTTGCGCCAAACGA
>P_3383
GCGGCAGACAGAATTTGAGACAGGGGTGGGCGGCAAACGAT
>P_3384
GACACCAGAAACTGAAATTCCATGGGAACGAATCCCCAGTG
>P_3385
TTTTGACATCACTGGGGATTCGTTCCCATGGAATTTCAGTT
>P_3386
AGGACACATTATGGAGCCACCATACTTCCCACATCACGAAC
>P_3387
ATTCACAAAATGGACAAGCCCATAATGTTCAGACAATGTAA
>P_3388
GAAAAACTTAATTACAGACCCGATTATTGTGATCCGAAAGC
>P_3389
GTCGTTTGCAGATGTACCCGCAAGGATGTGTGCTTCGTTTC
>P_3390
GATTTTCAGATCGAGCGTCCCTTGGTGGTCCCACCGTACGG
>P_3391
TTGCGGGAAATTAATTGTTACATGGTGTGACGTCACCGGCG
>P_3392
AGTAATTGGCTAAAAATTTTCCTTACCGAATTAATATCCTC
>P_3393
TGCACATGGTGGAATTTCGCCTTGGCTGGAAAGTTTGGAGG
>P_3394
CCAATAACCGCCGCCAACGGCATACAATTGAAAGTATCAAT
>P_3395
AACAGAAGACACATCACCACCACACTTTGTGATCCACGGTC
>P_3396
AGAAACTTCCAAAAATCAACCATGACAACGAAGTTTTCGCG
>P_3397
AATTTATTTTGCAATTTTACCGATATAACAAAGGCAATTCA
>P_3398
TTTGACATCAGGTCTAGGCACAAGGTAGGCAGGTACATCTG
>P_3399
GTTTTGGGTTCTGGCTTTCGCAAGGCAGGCGCCTTCAAATT
>P_3400
GAAATAAATTAACTTTTTCGCCTGCCTCAATACTACCTGCC
>P_3401
GGTGAAAAGGGCAGCAGCGTCATGGTATTACCGGGATACGG
>P_3402
GTGGAGAAGCATACACAGACCATATATGCCTGTGTGCATCA
>P_3403
TAACTATACCAAGTAAATTTCTTAACCGGTAATTCGACACC
>P_3404
ATTACCGGTTAAGAAATTTACTTGGTATAGTTACATCACAT
>P_3405
TTTTTAGTGGAGCACATTTGCATTATAGTGATTTACTCCAA
>P_3406
ACCTATTTAAATTAATTTTTCAGTCAACTTATTTTTGATCC
>P_3407
TACATACCAATGCCTTTAAACTACCATCTGGATTAATAAAT
>P_3408
AGCCACCACAAGCCTAATTTCTTACTAAGTACCATAAGCCT
>P_3409
CAGCTGTGAGAAGGCGAATGCATATATGTGCCAGAACGGAG
>P_3410
GGAGCGTTCTTCATTACTGGCATACTATTCATAACGTCACT
>P_3411
TCCGAACCTTGTGTAAACTCCTTAATAGGGAGATTTCCTTA
>P_3412
TTTTTTGTTTGGGCATGGGGCATTAACTGAGAGAACAGTGA
>P_3413
AATGTGCAGCCGACAAAAAACGGGCCCAGAAAACATAGTTT
>P_3414
CAGGAAGATCACACCGAGCACGAAAATGATAAATACGACCC
>P_3415
CAGAAAACTCACACAATAACCATACCATCCTCATCCTGTAC
>P_3416
ATGATATTTTGCCATTTTAGCATCATAGAAAAAACTTCCCA
>P_3417
ACGGAGAATTATTTGACATTCTTGGCGGTGGAACTGGCACA
>P_3418
TTCAGCTGCTGATGGTGCATCAGTCTTCTGCTTTTTCTTTT
>P_3419
ATACCAACACCGGAAAGTCTCATGGTAAGTGGCAGAGGCCT
>P_3420
TTGAAAAGTAAATCAATTTTCAGTCTCCGCGTATCCCCCTG
>P_3421
TTTTTTGTTGAAAATTTCAGCTTACTGGGGACGAGGACAAG
>P_3422
TGCGGAAAATGCGATTTTTTCGTGTTAGTCGAATGCACCAC
>P_3423
CGAAAAAAAAACAACTACTACAGTACTCGCTATTTAAAGGC
>P_3424
AGTCTTCGAAAAATAAAATACGTGCGCGTCGAAACCCATAA
>P_3425
TGGCAGTGGCAAATAAATTCCGTTGATTTCTTTTCGATTAT
>P_3426
GGTTTTTTTTGGCATTTTATCAATCATTATTATAATGTATC
>P_3427
TGGTGGGGCAAGCTGAAATTCTTATTAATGATCTCTGAAAA
>P_3428
ATTTTTCTCCTCCGTTACCTCGAGGTAATAAAATCTTTTTT
>P_3429
TTTTTTTTTCGGAAATTTTACGGTTTAGGATCAAAATTTTG
>P_3430
TGTGAAGAAGCCATTAAACGCGTTCATGTGGTTTATGAAGG
>P_3431
GAATCAGATGGGAATGCCACCATACATGCATCCATCATCAA
>P_3432
TTCGTTTTAACGACACCCTTCATACGGGTGTCGGTTTTCCC
>P_3433
CCTCTACATTTTTTTCAACTCCTTCTCGTTAGGGGTACTGT
>P_3434
ATCGGGTACTGTAGTTTTGGCGCGAAAATTGCCATATTTTA
>P_3435
AAAAGGAAATAATTTCGGCTCTTGACATGATGTTCAACAAT
>P_3436
TTTAAAGGGTTCGAGAGCCTCTATATTTTTGGAATTTAAGA
>P_3437
GAAAAATGAGATAATTAACCCTATAAAATTGAGTTTTGAAG
>P_3438
TTTAAATTAATTAAAAATCGCTAAAATATTTTTTTTTGACA
>P_3439
CCTCCACTCTCTTCAAGTTCCATGCTCTCTTTTAACCTCTT
>P_3440
TAAAAAATTTTAAAAAAATACCGTACCCTTCAAGCAACGTG
>P_3441
CTCCGTTTTCCCAACATCCTCGTTTTTACACTTGTCCAGGT
>P_3442
GCCAGAGCCACCACCTCCCCCTATTTACTAAAAACCTGTCA
>P_3443
TTGCCGAACACCAATTTCCGCCCACCCTGATGAAAGTTTCC
>P_3444
CGCCCGCCTCTCAGTGCAGTCAGTCATCTGTCTTTGTCATA
>P_3445
TAATCTTCACACTTTCGTGTCAAACTATGGGTTATTGGGGG
>P_3446
GACCACATGGTGTCAAATTGCCCTAATTTGGTGTGATCTAC
>P_3447
CTACGGTGGAAGAAAAAACTCGGGGACCTTCCTAAAGTGAA
>P_3448
CAATTTACAGAGGTCAAAACCCTTCTAGAGAATAGTGCTAA
>P_3449
TCGGCAAATCAGGAAAATTGCGGGTTTGCCAATTTGTCGGA
>P_3450
TGCCGATTAAAATTGAAAGTCTAATATTCACAAAAAGAATT
>P_3451
AATATTCACAAAAAGAATTGCAAACCCATAATTTGCCGAAA
>P_3452
TACAAAAAACAATTAGCTTCCTTGACAGGAGCCGGAACCCT
>P_3453
CAAGTTAATTCTCCAATTGCCGGTTCTGAAAACTTACGACA
>P_3454
TAGTTCAGGGAGGTTCGACTCCTGCTAAAAAAAACTGTAAA
>P_3455
ACGAGTGCTGTCTTGACGTTCTTAATAGCCTTCTACAAAGC
>P_3456
TTTCCGGCAAATCGGCAAAGCAGTAAAGAGAAGTCGTTCAA
>P_3457
TTTGTGGAAGCAAGGGTGCACATACATACATACACGACTCA
>P_3458
TTCCCAGAGGATACATTTTTCGAGGTAAGTACCAAAAAGAT
>P_3459
AAATATCCATCTTTTTGGTACTTACCTCGAAAAATGTATCC
>P_3460
CAAGATTCTCGATTGAAAGGCGAGAATAGAGAAATATCCAT
>P_3461
TCTCAAAAATCGAAAAGTTTCAATATTGAACGAATATAAAT
>P_3462
GCATTTTGCAGCTCTTAGAGCATTACAGCATTCAAAGGTAG
>P_3463
ATAGAACTCAAGAAAATTCGCTGTATAAAAAACTGACCATT
>P_3464
ATAAAAATCAGTAATAGTTCCATACTAGACTAGACTAGGCA
>P_3465
CCTCTTCGCATGGTGAAAACCGTCAAGAGTTTTTTTTTCAA
>P_3466
AAAATATTTTTGTCGATTTTCGGTTTTCATAAATGTCTAAA
>P_3467
CAGCAGTGCTACGATAGCTTCTATCTGGCTCATTTCGAGAG
>P_3468
TCGCGCCTCCCTTCAAACTACCTACTAGGTACTAGGTAGTT
>P_3469
GGCAGGCAGGTGGATAGCTTCAAGGTAGTGCCTACCCTCGC
>P_3470
TTTTCGTGTTGCAAAAAATGCGATTTTGCGAAGGCACGGTT
>P_3471
ACAAATGTGCAGTGGGGCGTCGGGACAGCCTGAATTCACGT
>P_3472
GTGTAAAAAAGCAGTAGTCACTAACCATATTGAAGAGCGAT
>P_3473
TCCAATAATAGTCCGTGTATCATTAATCTTCATCACTGGGA
>P_3474
TCTATTTTTACCAGAAGCTTCACTACATTGCTTTTTATATT
>P_3475
GCGGCGCCCCATTGAGCAAACATGATGGCTCAAGTGGGTAA
>P_3476
TTTCTTTTCTTTCTCTCACTCTATCACCTACTTTTACTCTT
>P_3477
AAAAAACGTGGTTTATTTACCTTGTTAGAAATGTCATAGAC
>P_3478
TTCTCAATTCCGCGAACTCCCTTGATAAGTCTGTCAAGCAC
>P_3479
CATTTGCGTATTGAAGATGTCTATCTCCCTCCTTGAACAGG
>P_3480
ACCTAGTCCGCGGCCATGACCAGCAGCGGCTCAAACAACAA
>P_3481
AAAAAAGGAAGAGTGCAACACGGTTCTATGGGTGGAGCTTG
>P_3482
TGGAACGCTTCACGAATTTGCGTGTCATCCTTGCGCAGGGA
>P_3483
TCAAATGCCCTCCCCGTCGTCAGGGCCGCCCTTCTTCTTCG
>P_3484
GTGTAATTAATTGGTAATTTCTTCCCTGTGTTTTTCACAAT
>P_3485
CATTGTCTGTAGTTTGAATTCAGTCCCGGAGATTCTGAAAT
>P_3486
TAAGTCGATTTACGGGATCTCGGTTTATCCACGGAATACTA
>P_3487
ACGCGTGACGTCACCCAACTCTACTTAGAATCACGGCCCGA
>P_3488
AAGTGGCGTCACGGATGTCTCGGTCTAGGTGCTCACGGCCC
>P_3489
CATTATGAGTAGGATGACGTCACGCGTGGCCTAGAAAACCC
>P_3490
ACGCGTGACGTCATCCTACTCATAATGGCTTACCGGCAAGA
>P_3491
AAGAAAATGAGCAAAATGACCATAATAAGACGGTCATTATC
>P_3492
TGTTTTTTGGGATTTTTTTCCGGTTTTTAAAATTAATTTTT
>P_3493
AAAAAAAACCCAAAAAAAAACTTTCCCTCGTCATCCTGGCT
>P_3494
TTTTTACGCTCTGATAATTCCATCGACGTGTTTAATATGCA
>P_3495
GCCAAAACTCTGAAATTTCGCGGAAATTCGATAATTTATCT
>P_3496
ATTTTTTGAAAAAAAAAATTCGATTTTTCGAAATTAGGAAA
>P_3497
TTTTTAGAGTTAAGTTCGGTCATTGTGGTCTATTTTGAGTC
>P_3498
GCTGTCATCACATTTGCACGCTGGGAGGATGAGTGTTGAGA
>P_3499
GGCACTAAAACCGCGCCTGTCTACCTACTCGAAAATATATT
>P_3500
AAAAAGAAAGCTATTTTTCGCGGAAAACTCGAAATTTTCAC
>P_3501
GCCCCGCCTCTATTTCTGCGCGGCACGGTTTTTTCCTTTTC
>P_3502
CACCACGGAAACGAGAATTGCGAGATTGAAAACCACACCCA
>P_3503
CATATTTAAAAAAAAACTTGCTATTTCTGAAAATTTCTTTA
>P_3504
AAGGAAAGCGAGAAGAAAATCATGCAGGAGAAAATCGCCAA
>P_3505
ACGGATGAAGTGATGCTTGACTGACTAGTAGCGTGCTTGAT
>P_3506
TATTCTAGAGACATTTTACGCATACCTTTGTGTGTTGGGCT
>P_3507
TGCTCAAATGGGTTGCCAGGCAATATAGAATGCTTAAATGA
>P_3508
ACCTCAATTTCAGAATTTTTCTCCACCGGGCGGCTTGCAAC
>P_3509
ATTCTGTGTTCCAGCAATTGCATGCTTCTTATTCACTTTAT
>P_3510
AGAGTTCTACTTTTTCAAATCGAGCGGAATTTTTCTCCAAA
>P_3511
AAATGTGTGTTCAAAAATTTCGGGAATTAGAGAGAAAAAAA
>P_3512
TGTAATTTTACGAAAAATTGCGCGCATGGGTTGCGAAAACG
>P_3513
AAAAATGATGACTAAAACCGCGTCGAGATCAGGGGTGTGCG
>P_3514
CCTTTTCTTTTAAAAGTGGCCAAAATATTGTTCCAGAGCAT
>P_3515
AAAATTCGGGAAAAAATGCTCTGGAACAATATTTTGGCCAC
>P_3516
GGGATTTTCATAAATTTATTCATAAATTTACTTTTTATTAA
>P_3517
ATTAACGCAATTTTCAACCGCTGTGACACAAAAAATTGGCA
>P_3518
TTTTTATTTGATTTTTGACACATTTGAGTGATTTTATCCTT
>P_3519
CTATTTTTAACGAAAATCCCCAATTTTGCAATTTTTTCGTG
>P_3520
AAAATGCGAAAAAAAAAACTCAGTTTTGGCTTGGATAATCG
>P_3521
GGGTTTATTTGATTATTGTTCTATTTTCCATATTTAAGTGA
>P_3522
ACTGATTTAGAGAACATTTTCTTACCCCAAAGATAAATGAA
>P_3523
ATTATTTTCCCGTTGGGCGGCGGTTCATGTTTTCTATTTAA
>P_3524
GACGTCCACTCTGTAAATGCCCGTATTGTGGAGCATCGTAC
>P_3525
GAACTGCCATCAAGCTTCTTCATGATACAATTGGAGTCGTT
>P_3526
ATTTGGACCATTTTTAGGTTCAATAATTTCAAAATCGTCTA
>P_3527
TCGGAGAGACTGCTCTTCTTCAAGGCAATCATCAAATTGTT
>P_3528
GCAAATCTCGTCGGTCAATCCATCATTGGATATCTCGAGAA
>P_3529
TCATCATTTCTCAAAAGGAGCATTCCAGTTCCGGCATAGAA
>P_3530
TTCTCGAGTTTGCGAAGTTCCTTGTTCGTCAAATCACGCAA
>P_3531
ACGGAGCTTGCACAGAGCAACATCCTTGCTGAAAATTTGAT
>P_3532
GGCTCTAAATACGAAATTCGCTTAATGGGGCACATTTAAAG
>P_3533
TAAAATTCAAAGAGAACGCCCGGCTTATTGTGTCAGTGATA
>P_3534
AACCGTTTGATCGTCGGACGCAGAAATGATCCATGGATACT
>P_3535
AGACACAAAGATCGGCTGATCATGATGGAAGCAAATTCCTC
>P_3536
ATAAATCGGATATCATGTCGCTCCTTATCAAATTTGAATCA
>P_3537
TCAAATTTGATAAGGAGCGACATGATATCCGATTTATAGTC
>P_3538
CCCTTTAACGGTCATTTTTCCTAAACTGTGCAGTTTCGCGT
>P_3539
TTAATTTCTTCTCAAAATGTCATTTATTGCTTAAATATTTC
>P_3540
ATTTTCTTCTTTAGAAGCTTCTAACTCCATGGCAAAACCGA
>P_3541
TCCAATTTGCCGGAAATTTTCTAACCTTGGATTCTTCAGAA
>P_3542
GCCGGCGATGAAAACTTCTACATTCATGCGAATTTTGTCAA
>P_3543
GAGGACGGGTCAGAAAAGTGCGCCAAGTACATTTCGTGAGT
>P_3544
ACATTTCGTGAGTTTAAAAGCTTATTAGTGGATTAAAATAG
>P_3545
TTAATAGGGCTCCCTTTAAGCTTGACATGGATTTTATTGAT
>P_3546
AAGGCGACCGGCCAGGAATCCAAACTAAACCACTATCAATG
>P_3547
AAAAAATCTTACTTATCCTTCTTGACAGCCGACAAGAGACG
>P_3548
TATTCACGCTTCTCAATGTTCTCAATAGCAATTGCAGATTT
>P_3549
CAGATCCCACTGACACTTGTCTTCATAGATTTCAAGAAGGC
>P_3550
GATCTCCTTTCGCAGCGAATCAGTCCATCGCATCGGCGGCC
>P_3551
GAAGTCATCACCCCCTGGTCCACTATAGCCAAGGACCGAAA
>P_3552
CTACCAATTTTTCTCCAACCCTTACCCTGCAATAGAAGAAA
>P_3553
AGCAAAAGTTTCTTCTATTGCAGGGTAAGGGTTGGAGAAAA
>P_3554
AAAAAAAAAATCCCAAAAATCGGTTTTTTTAAAGGTTTTCG
>P_3555
CCTAAAAACTCGAAAATTTTCAGGCACAAATAACGGACACA
>P_3556
AGCTTTGAGAAAAAAAATTCCCTGAACTCTAGAAAAGCAAT
>P_3557
GTGGGGCTTTGAGACAAATCCGAAAACGCTAAATTTTGTGT
>P_3558
ACCCAACAAGGGGGCTTGCGCGTTTCCAGTGAGCGTGGGAA
>P_3559
GGCAGGCTCTAGGCAGGCGTCGGCCGCGGCGGAAGAGCCCA
>P_3560
GCGCCAAAACGCCTGCCTGGCGAGTGCGGCACGGGACCCGA
>P_3561
CTGCCGCCACAGACAAGTGCCGGGAACACTGAGTTCTTCGG
>P_3562
TTGACCATGTTCCGTCGGACCATACTTCTGGATTCGTGCTT
>P_3563
GATGAATTACAGAAAAGTGCCGGGAGCGCTGCCAAAACCAA
>P_3564
GGTCACTTTAAGCGAATTTCCGTGGTTTTCCCGCCTTTTTT
>P_3565
TCGTGTAGTTTTCTTTTTGGCGCGAGCAAAATTCATATTAG
>P_3566
ATCCACGGAGCCAGCTACCCCGGCTTCTGCCTCTCCAACAC
>P_3567
GTTATGAGCCTTGATTTCGCCGCGCTCGAAATTTTGGCCGC
>P_3568
TTCCAGATTGTCATACGGGTCCCGGATGATTCATTCCAACG
>P_3569
TGATTTCAATCAGAATTTTGCGATCTTTCAGCATTTTTATC
>P_3570
CAAAAAATTGGAGATTTTTTCAGTCTCTTTCAACTAATGTA
>P_3571
TCGCAAAGTCATGTAGACTTCAGGATAGCAGAATTCGAAGC
>P_3572
TGGGACCACGTCTAAGAAAGCCTGATTGAAAAAATAATTAA
>P_3573
TCGAAAAAGTCGAATTTTTTCTATATATTATTATTAGACTT
>P_3574
TTTGAAAACTTACTATTCCTCCGTAGTATCTACTTTTTTAT
>P_3575
TTCACATGCTTCATCATTCACGGGATCCCGGATTTTTCGGT
>P_3576
CAATTGATATAAAATTAGCACTTTATAAGTTTCCGCTAACT
>P_3577
GAAAACGTTTCCGTCGGCGTCTTGGTAGTGAACGTTGACGA
>P_3578
CACTTGTGTGTAGAGAAATCCGATTTTCTCGCGTTTTCGGT
>P_3579
AACTTACTCGCAAATACTGTCGTACCCGTTGATGGGATTCC
>P_3580
CAAGTACACAACACGATATTCAATCTCTTGATGCACAACGT
>P_3581
GTTACTGGTGATATGTCGGGCGGTATGCTTCTCAATGTGGC
>P_3582
AAAAAAACCGAAAAAAATCACAGCCTAGGTGAAAACACCGG
>P_3583
CTAAAAAAACCCCAAAAATACCCGAATTTTGATATAAATAT
>P_3584
AAAAATTTTGGATAAACAGTCGATAATTATTACTATAAATT
>P_3585
GCTGCAAGTGGAACTAGAAGCTTCATAGTGAAAACCTGAAT
>P_3586
AAAAATCTGACTTTTAAAGGCGGTGTAGTCGAATTTTTTTT
>P_3587
AGTCGAATTTTTTTTATTGCCTTATTAGACTCAAAATTGTC
>P_3588
ATTTTGGCTAACGAGAACTGCAAGACCAATCAGCGATTCGC
>P_3589
GCCGAACAGACCCTGTTTCTCCTGTTCAAAGGAAATTTAGC
>P_3590
AACCTCATCCTCGGCAATTTCAATCCAATCAGCTAGATCTC
>P_3591
TACAGTAATCCGTTAGTATCCTAACATCTCTATACTTGAAG
>P_3592
CACAGTCACAGTGATGCTTCCTGTCTATTGCAATGCCGACT
>P_3593
CGTTATCTTTGGCATAACCACAGTCACGTTGACACAGTCAC
>P_3594
TAAATCTCAATTTCAATGAGCAATCCTGTGAAAATTTCTGG
>P_3595
TCGTATGGGTGTTTGATTTTCGAACATGTTAGTGATCAACG
>P_3596
TTTTAAGAAGAATTGATACTCGATACAAATAAAATTTTAAA
>P_3597
CCTTTTCTCACATTTCTTTCCAATCTAAATATTACGGGAAC
>P_3598
TGGGCGTGGCTTGAAAAGACCATAATTTATTTAAATTCCTT
>P_3599
ACTACATACAACACTGTGGCCTAAATAGTATAAGCTATGAG
>P_3600
ATCGGCGGTGAAATCGACAACTTCCCCGTGCGGCGATGATT
>P_3601
TATGACGAGCACTTCGCGATCAGTCATCCGTCAAATGTGAT
>P_3602
GTGCTACCACAAAATGCCTACTTAATAATTGCGCGTCATAT
>P_3603
TCCGACACCTCGTGCGACGACTTACCAATTGAACCATATTT
>P_3604
CCTGGCACGAAAAGAAACGACGAGGATTGTACAAAGCCGAC
>P_3605
AAAAGCTTTCGAAAAAAATACCCTCGAAATATTTGAAGCTT
>P_3606
CATCAATTTTCAAGAAATGACTATCCGGTTGGTTATGCTTC
>P_3607
CAGGAATCAAGTGACGAACTCCTGCGAATGTTTCGTCGAAT
>P_3608
AAACCTCCGCTATACTCGATCCTTGTAGTCTCATTGAGCAG
>P_3609
TCCTATATCCGGTCACTCGTCAGCCCCGTCAAATGTCAAGT
>P_3610
CTGGAATGAAGAGAAAATTGCATTGATGCGAAGGGGGTCTA
>P_3611
ATCAATTAGCAATAAAGTTTCGGTGGCCTAGTTCTACTGGC
>P_3612
TGTACTCCTCTTCCACTACTCTTAATAATTAAAAACTTTGA
>P_3613
TAAAAAAATTGTTTTAGGCCCGGTCGAAAAAAATTCCTACA
>P_3614
TTTTTTTAATTAAAAAATTTCGGGATCAACTTTTTATTTTT
>P_3615
TTTTTTTGAAATTTTGAACTCAATTTAATGTGAGCGTGGCT
>P_3616
GTCTCTTTTCTCTCTATTTCCCTGCTAAAAGACTTACGTAA
>P_3617
CCTGTGGTTTTATACAGGCACATAAATAGGTAGACAACACG
>P_3618
CACAGAAAGACATGCAACTGCATACGTTTCTCGGGTTGATT
>P_3619
TTTTGTGCTCATGCAAGTCTCATGGTGCATCGATAGGTCGC
>P_3620
GCACCCCTGATGGAAAGTCTCATGGCAAACTCATGGTGCAT
>P_3621
CAGATAGAGCAAATATTTTTCTATATTGTATTATTAAATTT
>P_3622
TTCATTAAAATTTGATGATACAATATAGAAAAATATTTGCT
>P_3623
TCTTTTTGCGTAAAATACGGCCCACCCGATGCAACATATTT
>P_3624
TTCTTCGAGGCGACCTACGCCTGCCTAGTGCCTACAAAGAA
>P_3625
GTCAACCGATTGTTCAGGCTCAGGTGAGCGGAAATGGGGTC
>P_3626
ATCTTCTGCCCCCTCCATCTCTTACTAGAATCCCTAAAATC
>P_3627
TGCGATATATTATCTAGAGACATGGTACCTAGCCCAGGCCC
>P_3628
CATGAAATTTTTGGCAAACCCGTATTTTACCATAATTGGAA
>P_3629
AAAAAATTTCAAAAAGGACTCGATGTTTCCGTTTTACCAAA
>P_3630
CTTTCACGCCAGAATTAAGGCGGTGAGGCAGGCGTGAGGCA
>P_3631
GGCCAATTGCCAGAAAGAAACATGTTCGGCAAATCGACAAA
>P_3632
GGCAGAAAAAGGTAAAAACTCGGTTTCCCTAAATTCCCTTA
>P_3633
GCCGCCCATCCCTGGTATATCTTGACAACACTTTTTGCTCA
>P_3634
AAACTAGCTGGTTCAATGACCAATACAGTCTTTTTACAATT
>P_3635
ACCGTGCTCAAGGGATCTGTCGAGGATGAGCTGGTGGCTGC
>P_3636
AAGAAAAAAATTGGAAAATCCAGTAAATTATAGACTTTTTT
>P_3637
CCATCTAGCAGCTTGTAATCCTAACCTGAAAAATCGAGTGA
>P_3638
TGTCCCCGTGAGCATCGTACCCTGCTAGTCGGAAATAAGAC
>P_3639
ATGCTCACGGGGACACAGTACATGCTCGTGACGAGAGATTC
>P_3640
AGGTCGGAAATCGGAATTTTCGGTTTTGTGGCCGCGGACTG
>P_3641
TTTTTTAACCTCAAAAATTCCGTTAAAAAAATAAATTTTTA
>P_3642
TGCTTTTCTGAAAAAAAATTCGTGAAAATTCTAGGCAGGCA
>P_3643
ACCTGCCTGCCTAGAATTTTCACGAATTTTTTTTCAGAAAA
>P_3644
AAAAAAAAAACAGAAATTCGCTACTATTAGAAAATTCACTC
>P_3645
TTTTTTAATACCGGAAAAATCGATTTTTAAAAGAAAAAATA
>P_3646
AAATTTTTTTCCCGCAAAACCTTACTAATAGTTGAAAAATA
>P_3647
TTCGTCTCTCCGATTTTTTCCATTTTACAGGAAAAAACCGT
>P_3648
AGTAAAAAGTGTAATTTTTGCTTTTTTCTCGCAATTTTGGC
>P_3649
ATTCTGATCCGAATCTTCATCATAAATCTTATTAAGTGATA
>P_3650
TTCTTATTGTTCAATTATCACTTAATAAGATTTATGATGAA
>P_3651
CGAGCACCCGGTTCAGGCGGCAATTTAGCGTTCTAACGAAT
>P_3652
CGAGCATGACTGTGAAATGCCATATATTTCCCGTCTGGCGA
>P_3653
ACTTACATTGACAAATAACGCATTTCCGGCTTCATATTCTC
>P_3654
AAGAATTCTTGCATTTTTAGCAATTTCGTAATTTCCGGAAG
>P_3655
TTTATTTGTCACCAAAAATCCGGAAATTTTCTGCATATTTG
>P_3656
AGAATTGAAAGGTTTTTTCACCTATTAGTCTAATTCGGAAA
>P_3657
CTTCTAAAACGGACCCATATCATACTCCTCGTCTGCCATAT
>P_3658
TCATGTTCAGCAGAAAAATTCGAACTAATTAAAATCGGATT
>P_3659
CCCGCGGCACGGTTTTTCCTCCTTTTATTGATTTTCCGAAT
>P_3660
GCGGCGCAGGTTTTCGCAAGCCTCCGCGCGTTATTTCCTCG
>P_3661
TTTTCGCAAGCCTCCGCACGCTATTTCTTCGTTTTAACAGA
>P_3662
TTTATGTCGATGAGGAAATGCATAAATAGGAAAAAAAACAT
>P_3663
AATTTTTGTTGAATAAATTTCGAAAAAATGCCTCGAGAGAA
>P_3664
ATTATCCGAGCTTCTCCCCCCCCCCCCTCTCTCGTCTTTTT
>P_3665
GGGTTTCCTATGCTTTTTCTCATCAATATTAGCTTTGCTCC
>P_3666
TAGTTTTTGAGCGAAAATCGCGGAATTTATCGGATATAACG
>P_3667
AGAAAAATTCAGCTTAAAACCATTTTAACGTTATATCCGAT
>P_3668
AAAATACAAAAAAAACTTTACCTTTTATATTTCCAGGTTGG
>P_3669
AGAAATGGGAAAATATGAGACATGGGTGTGCGGTAATTGCC
>P_3670
GTGTGTCGGCGTTGAAACACCTAACTGCCTGATTTGAAGGC
>P_3671
AGCCGAACTGCTCTTCGATTCCTTCCCCTACTTTTTCCACA
>P_3672
GATATGTGGCGTGAGATGGTCGAGGTTGCACCGGAAGGTGC
>P_3673
CTGGAGCAGCAGTGCATGGGCATTGTGGTGGAACCGGGAGA
>P_3674
GAATTGCTGAATCTGGGACTCTATTTAGGCCCTAAATGTGC
>P_3675
CCTAAATAGAGTCCCAGATTCAGCAATTCCAAAAAAAAATT
>P_3676
TGATTGCGTTGACTTATGATCTACATAGACAATATGTTGCT
>P_3677
CATTTTCAGCAACATATTGTCTATGTAGATCATAAGTCAAC
>P_3678
ATTTTTCTGGAAAATTATCACTAAAATTAAAAAATAAGCGT
>P_3679
TTTAACGAAACCAAAAAAAACACACCAAAAAAAAAAGAAGT
>P_3680
TGTTAAAACCGCAAGTTTCACATATTAAAAAAAAAAATTCT
>P_3681
GTGACAATCATTATGAACGACTATCCAAAGCTCAAATACGC
>P_3682
CCTCAATTTGATCGGAGATTCCTACCAGGAGTGGCCGGCAA
>P_3683
TAATTTTTCATTGTAAAATTCGATTTTTTGGCGCCATTTCG
>P_3684
CCCTTTTTCCACTGAAAATCCCTTTTTTTCGCTCGAAAATA
>P_3685
GCTGGAAAAACTGTAAGTCTCTTGAATTTGAGATCTCACCG
>P_3686
GAAAAATCTGACCTCAGCGGCAGCGGCGGCTCCTTCCATTT
>P_3687
TGGAGTAGCGTTTTATTTTTCCCGATCTCTTTAACCATCCA
>P_3688
AGATCGGGAAAAATAAAACGCTACTCCAGAAATAATTCGAG
>P_3689
TCCAATTCATACACTTACTCCAGTTTAGATAATTCTTGGTG
>P_3690
GAATTTTATATTAAAAATGCCTTCATAGCATTTGTCTTGAT
>P_3691
ACTTTTTCGAAAGCTGGCATCAAGACAAATGCTATGAAGGC
>P_3692
ATTTTTCTCGATTTTTTCGACATGAAAGTTTGTTTTCTTGT
>P_3693
GATTTTCCAGACACGAAAATCTCCGTAGTGCATTTTTTTCA
>P_3694
ATATTTTTTTGACGTTTTTGCGTTTTACTGGACGAGATCTT
>P_3695
CGAATTTCAATAATAACACGCGTTTTTCAATAATCAAATGT
>P_3696
AATTTCAGGGCTCTAAAACTCGAAAAAATTGGCCAAAATCG
>P_3697
AAAATTTTTTCGAAAACTTTCAGGGTGGTCAATTCGTGATC
>P_3698
TCGAAAAATCGAAAATGGTTCGTGCTGGTCATTTGCATCAT
>P_3699
TTTTTTAAATTTCTCTTTTTCGATTTATCATTTTTTTTCCG
>P_3700
ATAAATCGTACCTCATTAATCGGTTTATTGGTGAGAAGAGA
>P_3701
TCTACTTTTTTGAAATTTGCCGTTCTCGGCAAATTCGGCAA
>P_3702
CGAGACCCAAGAAAAATAGGCGGGGTTTGAGATACTCATTT
>P_3703
ACGACGGCCAACAGGAATTCCATTTTAGTTGCCCATTTATC
>P_3704
AAATAAAAGAGAAGTGACGTCACACTTGGCCTAGAAACTTC
>P_3705
GCACAGTTTTGTAAGCGGAGCCTACTCGCTAATTTCCGTTC
>P_3706
CACCAGAAATCCCCAAAAACCTAACCCAAATCAATGAATAT
>P_3707
GGCTTACGTATCTAAAACATCTAACCCACAATGTGTCGGCC
>P_3708
AACAGCTCAAAAAATGACCTCAAAATAGTTAGAATTTGAAA
>P_3709
GGGATTTAATGTAAGTCATCCAATTTATACTTTGACATTTA
>P_3710
TTGGAGTGTTTGAAAAATTTCGGTTTTTTTTTGAAATAATG
>P_3711
TTGATATTCGGTATCAGGAGCATAAATAGGGTATGTAGAAA
>P_3712
TCGAATATAGAAAAAAAAAACTAACATTGTAAGAGAACATA
>P_3713
TCGATCAAAATTCAAAATTTCAGTCATTTGTTTCTCAGAAA
>P_3714
TCGGAATACGATTGGATATCCTATCATTTGATTATTCAAGC
>P_3715
ATTTTTCGGCTCATCTCTCTCTTGATTCTTCACACAACAAA
>P_3716
CATGGGGTGCCGGAGTAAAGCAGGGTGGTCCAAAACTTGAT
>P_3717
TCGCAATTTCGAAGAAAGCTCGGTCATTATTTTCAACAACT
>P_3718
ATTTTCAACAGCCTGAAAAACACGGCCACCAATTTTCTCAA
>P_3719
GGATCGAGCATTTCTTGCGGCAGTTTTCGTTTTGCTGATGG
>P_3720
AAAAAAAATCCACAATTTCGCAGTTTTCCGAAATACCCAAA
>P_3721
TTATAGACACTATTTATGCTCCTGATATCGAATATCAGTGT
>P_3722
GATTTTTGAGCTCGAATCGGCTTGAGGATGCTCTTCATGCG
>P_3723
ATTTGTGTACTTAAGGCGCGCGGAAATTATTGATTTTTCGT
>P_3724
ATATTCGTACCAAATAAACGCTATTTATTCTTGGATGCCAT
>P_3725
CTTGAACGGTCTTGAAGGGCCGTTTTAGTCTCATCTCAACC
>P_3726
CATTTCGACAGTTTTTGTTCCAGTCTCAATTCAGCCGCCTT
>P_3727
TTTACACATACAAAACATATCAGTTTAGTTCGAAACACTAA
>P_3728
GTTGGTTTTTTGAAGAAAGTCGATTTTTTTCATTTTTCAAT
>P_3729
CATTTCTGCTTTATTTTTTACGATTTTTGAGTATTTTCAAC
>P_3730
AAAAATAAAGCAGAAATGCTCGAAAATCACTAATCTCCTGC
>P_3731
GAAATTCGGTCTCTTGAGCTCAAATTATCTCAAAAACCCTC
>P_3732
AAAACTATTGATTTTTTAGCCAAAAATGTAGTAAAATGACA
>P_3733
CATATTGGTGTGAAAAAAACCTATGTCTTCTAAAAATAAAA
>P_3734
ACTAGGCCAGATGCGGAGCACCTGCTCCAAAAATTGTAGAA
>P_3735
GCTTATTTCCTCGTCATATTCTATCCGGTTGTTTTACGCCA
>P_3736
TTTATTTTTGGAAATTTTCGCCTGAATACAATCTCTTAAAA
>P_3737
CACCCCCTATTTTTCATGTTCTTGGCCCTCTTTCCACTCTC
>P_3738
GTCATAATTATATTTAAATACATACATTTTCTGACACTACT
>P_3739
AGCTAAAATCTCAAATTTTGCTAACGTGACAAAGTGAGCTC
>P_3740
CATACGTAGATTAAAAAACGCGATAAATGCCAGATATACAT
>P_3741
AAAAAAACCATACCTCAACTCAATCTACTTCATATGCTGTC
>P_3742
TATATTTGGTTCTTACGACCCATTTTCTATCATTTAAACCA
>P_3743
GGGAAACATGGTTTTTTGGCCATTTTATAGAATTTCTGTAA
>P_3744
ATAAATAATCAGTTTTTAAGCATTAATTGAAAATAAAACAT
>P_3745
AACAAGATGTCAAATATTTGCCCTGTTACTGTTACTTGGAG
>P_3746
TTTTTTTTCAATAAATTTTGCGAAAAAATGTTTATTTCAAT
>P_3747
ATTCATTCGTGTAAATTTGGCGATTTTTGAGCCAAAAGTAT
>P_3748
ATTCCATTGGAACGTGAGCCCGGCCTCGAAAAAAGTGAAAA
>P_3749
GATGGCTCTCGTATTTAATACTTGATAGTCCAGTTTATGCA
>P_3750
CAATTTGAATTCACTATTTGCATCAGGGATGGGCAAAATTT
>P_3751
TCTTTTTCGCAAAAAAATTTCGCTAATAATAATATATAAAT
>P_3752
GAGTTTTGCCAAAATTTTTGCGGTTTTTCTAAATAAAAATT
>P_3753
TGAAATTTGCCGCCGAAAATCGGGAAAAATGTTGAAACTAG
>P_3754
CTAAAAGGACAGAAAATAGGCCGTAATGACCGAATATAACT
>P_3755
TATTTGGCAACTTACAGCCGCCCGAAACTGATTTTTATTTG
>P_3756
CAATAAAATCAATTTCCGACCGGTGTACATCGGAAAATGGG
>P_3757
CGAAAAAACACGAAAATTCGCATAATAGGAAAGAAAATGTG
>P_3758
GAAACTACACATTTTCTTTCCTATTATGCGAATTTTCGTGT
>P_3759
CAGCAAATTGCAGGAAATTACGATTCCAACAATTTGCTGGT
>P_3760
TAACTATTTGAGAAAATAAGCATACCTGAGCAAGGCAACCT
>P_3761
ATTCAACAAGGATTTGTATACTTACATGGATCAAAAAAGGC
>P_3762
AACTGACAAGACATCACCTCCAATTATGTGCCATCAATAAA
>P_3763
AAATTTACAAAATTGGAACTCATACTGTAGGAAATAATTTT
>P_3764
TAGATGTATAATAAATACATCACTACAATAATAATGAATAC
>P_3765
GTGATGTATTTATTATACATCTATGTAGATACTCAAAAAGC
>P_3766
TAATTTTGCTTTTTGAGTATCTACATAGATGTATAATAAAT
>P_3767
TTTCAGAAAAGCATCAAAGTCATGGAGATGATTTGGATTCA
>P_3768
ATCTTACCGATGAACTATTTCATTCTATTCCTCCGATGATT
>P_3769
GAGTAGTCGCACAATTTTCGCGCGCCGAGCGCATTTCTTTC
>P_3770
TCTTTCGCACACACTACGCGCCCGGTTCGATTTTTTCTCGC
>P_3771
ACCTGCAGCCAAGCTGTCTTCAATCTGTTAATTTTTTTAAA
>P_3772
TCCAATATTCGTTTCACGGGCCTAACTGACAGTAAGTATAT
>P_3773
TGCTGGTTTGCCGAATTTGCCGGAAATTTTCATTTTTCCAA
>P_3774
AAACATCACATGACCTACTACTTCCCCGTGAAACGAAAAAA
>P_3775
GTGATTTTTTCCGCTTGTCACAGTCTTCCCAGCACGGCCCG
>P_3776
AGACCGGTTTTTGTAAAATTCCTTAGCATTGTAACTTGTGT
>P_3777
ACTGAAATATTCCGTGTTTCCAATCATGTGCACCCACCGTC
>P_3778
TCACATTTTTTCAAGAATCTCTTGCTTGCATTAAAATGATT
>P_3779
GGGGAACAAAAGTGAAAACACGTGACCTTTGTTATCACTGA
>P_3780
GGGGGGTCGACTTTCACCTTCACCATATCAATATTTTCACC
>P_3781
TGACTCGTGGGGTACATTTTCATTCTATTGTTTTTTTTCTT
>P_3782
TGAAATAAATGTCATTTTCGCAGGGATAAAAATACGAAAAT
>P_3783
TTTTTTCCCAATAGTATTTTCATGCTTCTTCTCTCTGTCAA
>P_3784
ATTATTGTGCTGGTGAATTCCATGAATTTTCAAAAAAAAAA
>P_3785
TTGATAAACGCTGCGTGACGCCAGGATAATCCGAAACGGAT
>P_3786
TTGAGAAAATGTGTACTTTCCAGGGTAGGTAGGCACGCTTG
>P_3787
AATACCGTAAACATTTTGTGCATAGTATTGTATTATTTAAC
>P_3788
ATTGGTAGATAAAAACATTTCTAAATAAAGCAAATAGGTAG
>P_3789
GAAATATTCATACCCCCCCCCCCCCCCCCCATCAAATTCGC
>P_3790
GGTGTCAGATTGTCCCATCGCTCCACCGCAAACAAAAATGA
>P_3791
ACTTTTCGAATCAAGCAGTTCTAGGTGGGCAAGTACAGTAA
>P_3792
TTCGTACCACAGTACACCTCCCTTACAGTAGTCCTATCGTA
>P_3793
TGGTACGAATACTGTAGTCTCAATCTAGGATATAGCTACTG
>P_3794
ATTGGTTTCCATCTCGTTCTCATTTTAGTCACAATATATGC
>P_3795
TCGGCTGCTGACCTGCCGATCAAGGTCATTCAAATTGATGC
>P_3796
TGGGGAAAATGTGTAAAATTCACTCTCGAGCCCGTAAATCG
>P_3797
AATTTTGTGTTCCCGTGATACATACAGGCCTGAAATTGTGA
>P_3798
ATGCTTTCACAGATTGGGCTCACGGACGCAAACTTGTCACA
>P_3799
GCACCGTTCACGATAAAATCCTTGATATTGTTTCTTTTGAG
>P_3800
TAACCAAGCAATGAGGCTGTCTTGCTAGTTCAATTTCTTTA
>P_3801
AGGAAAAATTCGTGAAGAAGCTACAGAAGCAAAAGTTTTTG
>P_3802
CCTTTTTTCGGCTTCTCCATCCCACTCGTCGAAGAGCTTGA
>P_3803
AATTATTGATTTTTCAGGTACAAACATATGAAACAACACGT
>P_3804
ACGATGCAATTCGTCTGTTCCCTTTTACTTAATAAACCCTT
>P_3805
CTGCAGCTGTCTCGAAATTACTTACTTTTGGAGCCGATGAA
>P_3806
AAAGAGCTCCGCCCTCAACGCGCGGTAAACATTGTCAGCCG
>P_3807
CGAAAGCGCAGTATACGCAGCTTACTGTCGCATTTCGCGTT
>P_3808
ATCGCTTATACCTCCGCATTCATGCTGGCCTGTTTCTGAGC
>P_3809
TTTAAGCGACATATGTTTGGCATATTACCGATATATAAAAA
>P_3810
AAGCTTTTTTTTGTTGTTTCCAGTACAATCTCGAAAAACTC
>P_3811
AGTTTGTCACCAAAGATATGCCCGCCCAGAGCGAAATGCCA
>P_3812
TAACAATAGATATTTAAGCTCTTACTGTAGTTTTCGCTAAG
>P_3813
TTCGTAGATATTATTTGTGTCATTTCTATGCTTTATTTTAT
>P_3814
AATCATAGAACCAACCATTTCATAATACTCAAGTTGCACTA
>P_3815
AGCAACCAAGCTTTTTATACCTAACTCGCAATTATTTAATG
>P_3816
AGTGCTGCCCGTTGTTGATTCGTGATATTGTGTGTATTTTT
>P_3817
TAAAACTGCATTGATTCTCTCGGGGTATTGTTGATGCAAGA
>P_3818
TCCACATTAAAGTCTCGCACCATACTCCTTTTTTTATAATT
>P_3819
AACTTCTCAAATTACAATTCCGGTGGAGCCACTGGTGGTTT
>P_3820
TAAAATACGCCTCCTGCAGGCATATTATTGCTCTGTTGAGA
>P_3821
CAGAATATGTATCTGAAATTCATTTTATTGGCTTGTTGCGA
>P_3822
GAAAAACCGTAGAGAAGAAGCGGAAATGAGAGAAGTGAATT
>P_3823
AATAAAAATTAAATTTAATTCTATTTCGCGAAATTTCGGAG
>P_3824
AAAATTAAATTGTAGGCACACTATCTTTTAAAAAATCCCTT
>P_3825
ATTCTCACAGAGAGCCGACGCGTGCATTTTCGTTTGAAGAG
>P_3826
GTTCGACGCCACAAAAGGCCCAATTTATGTTGGAGAAAATA
>P_3827
AGCTCAGCCATATCGAGAAGCTGTCCATCGTAAGTTCTGCC
>P_3828
GAGGACGAGACCCCAATCGTCCGTGCTGGCTCGAAATTCGA
>P_3829
TTTTTTTTTGGGATGAACGGCCTTTTATCATTTTTAATTGA
>P_3830
AAAACCAACAGTTTTCGACGCCCGATTGACCAAAACTCTCT
>P_3831
CATTTTTAAGGTATATTCCGCGGTTTTTCAGGTTTTCAGCA
>P_3832
ATTTAATAAATTTAAAAATCCAGTTTTGCCAAAAAAATGTG
>P_3833
TTTTCAAGTATCCCGCATTCCAAGAATCATGTATTGCACAG
>P_3834
TTCATACCTATTGTATTCGACTATTCCGTACAATTCGACGA
>P_3835
TTATATATATATTTTCAGACCTCCACAGACATCCTAATCGA
>P_3836
TTTAAATTTAACATAAAAATCATACATCTGAAAATTATTTG
>P_3837
GAAATTCCAAATTCTCAGCGCGGAAAATTTCCCCGCCACAC
>P_3838
TCTGCGTCTTATTAATAATACTAACAGGTAAATTGTCTCAA
>P_3839
CTCGGAAGATTGGCTCTGTTCAGTGTGGCTTCGAATTGTCG
>P_3840
ATCATTTTCCCAGCGATTTCCCCTCTCGAATCTGCATCACA
>P_3841
CCAATCGATGCACTTTAACACCGCAGAGGCAACCGAATGCA
>P_3842
TGTTAAAATTGGTTGTTTTGCGGCACGGAAAAATGGGCGGA
>P_3843
TAATGCAAAACCTCAAAAACCCCTACCAAAGGACTCAAATC
>P_3844
TTTTTCAAAAATTTGAACCGCCGTAACTTCTTTTTTGAGAA
>P_3845
CAGAAAAAAAAATTGAATTGCATTATAATTTTTTCCAGGTG
>P_3846
AGAAAAAACTATCAAAAAAGCAGGCGCCGCACAGAAATAGA
>P_3847
GTAATTTTGCAATCCTGCGGCACGGTTTCCACTTTTAAATT
>P_3848
CCACGTTTGTCGGGTTGACGCCTGAGATGAATATTTTCGAG
>P_3849
GAGTAGCAATTTTTATATTTCATTTTAAATGATTTTTCAAT
>P_3850
GAAGAAATCCAGAGAAAAATCGATTATGATCAAGACGTTTT
>P_3851
GATATTTTGAATACTTTGGCCGGCCTCGAAGAGCAATTGGG
>P_3852
AATAAGTTCGACTACACCACCTTTAATATAAAAGCATGGAT
>P_3853
GAATTATTTAACTGCTTCGTCCTACTCAAAATTGTCTGAAA
>P_3854
AGTTTTGTAAGTGATTTTTGCAGTTTTTTTAAAGTGAAGAA
>P_3855
TTTTTTAGCGATTTGAAGTTCTTACTTCCGAGCGATCGCCT
>P_3856
GTTCGCACAAAACACGAGGCCTTACTCGTGGAATGCCGTGA
>P_3857
TTCTTTTAAATCTTTTTAAACTAACCTGTAAAAGAAATGTA
>P_3858
AAGGAATTGCCACGTAAACCCCGTTCTAATGTGTTTTTGGC
>P_3859
CGTTTCTTCTCAATTTCTAGCGATTTATTGAAAACTAGTGT
>P_3860
TTTTGTAGATTTACGTAGATCAAACCAGAGGTAAACGATTT
>P_3861
CTTAATCATTTTTTTTCACCCACAATATGATAAGATCACTG
>P_3862
AAAAACTTGCGTGTGAAATCCGATGTATTAACTCCGCCCCT
>P_3863
GAACGATCTGAACTCGTCGTCGTGATGTCTGAAAATTCGAA
>P_3864
GGCTAGGTGCGATTTGTGCTCGAGAATGTGCTTTAAACCGG
>P_3865
TGGTTCATCTACAACGGTTTCTACATCTTGGAAAAAGCCCG
>P_3866
CATTTTGAGTAACTAACCGTCTTGCTCGAATCGATATTGTC
>P_3867
CATCACGTATGGCTTGATCTCTATCATCTGAAATATGCAAT
>P_3868
TGGATTGAACCATAAACCTCCACACTCATCACATCCAACAT
>P_3869
CCAGATCTATGGGATAAATTCCTTCCTGCTCCGAAATATGA
>P_3870
AAATTTTGGCCGTTTTTCGTCTACTTAGAAAAAAAATAACG
>P_3871
TTTATTTTCACAAGAGTCCCCACACTCCTCGTTCTGTAATA
>P_3872
AGGCGCACACCTTTTCGTGTCGAGACCCTATTTTTGGAACA
>P_3873
CCACACATTATCGAAAAATTCATGGGAGTAGAGCAATTCTG
>P_3874
TATGAGGAAATAGAAAAATTCCTGTTATAGTGGGTCTCGCA
>P_3875
TTAATTTTTTTTTTCAAAAACAGGGTTGAAAACACAGGGTT
>P_3876
ACTTTTTGAGGAGATTTTCGCCGAAAAAATAAACTTTCTAA
>P_3877
TCTAGCGTCTGGACTAAACGCCTGCTTAATCTGATGATTTT
>P_3878
TTTCGTGAGCTCTTTGAGCTCCTGCTGTCGTAATCGATCCC
>P_3879
ACCGTTTATGTATTTTTCATCATTCTTCAATGAAAAACTAA
>P_3880
GATCTTGCTGCTTTGGATGGCCGTGGTGTGTGGTGGTGGCT
>P_3881
TGGAAATTTTTGATTTTGGTCCATTTATTGTTGGAAAACCA
>P_3882
ATTTTCCAAGGCGAATTTTTCGAGAATATTAGATATTTTTC
>P_3883
TTTCAGTGGAGATTTTAAGTCTTGATAAGCTTTTTGAACAA
>P_3884
GTATGACATTTCGTGACAATCGAGGCCAACTTATAACGGAA
>P_3885
AAGATCTTCGGTGTCGCCGTCGGTGGGGGATTTTTCGTAAA
>P_3886
GGCTACATTTACGAAAAATCCCCCACCGACGGCGACACCGA
>P_3887
ATTTTTTAACAGACCCTATTCATGCTCCTGATACTGATTTT
>P_3888
ATTCTGACCGATAAAGATCGCAGTGATCTGATCGATTCGTT
>P_3889
CACAAATCACCTCAGAAATCCAAGGCCGCTCGTAATCTGTT
>P_3890
GGGACCTGGATCTAGTCACCCGGGAACTCATTTTTATCAGG
>P_3891
GACAAATCCACGTTTCATGCCGATTTTCTTAATTTTCCGGA
>P_3892
AATCAGTTTGAGAATGAATGCATTTTACTGTGGAAACCTTC
>P_3893
CCACCTTAAAAAAATAAGTGCAGTAATCTAAATATTAAATT
>P_3894
TTCCCTCGCTGGTCTCAAGTCAGTGATTGTCGATTTCACTG
>P_3895
AGTGATTGTCGATTTCACTGCAGTCTGGTGCGGACCGTGCA
>P_3896
CTGGAATTGGAATAGAAATGCGGGAAATTTGAAGAAATTGC
>P_3897
ATATTAAAAATGGCAGAGCCCTGTTTTGATTATCTTTAAAA
>P_3898
GAAAAAGGCCTCAAATGGTGCGAGGCCTATTTCAAATTTTT
>P_3899
AGCTTTTTCGAAGATTATAGCCCTTTATTGAAAATTATCAC
>P_3900
GTAAAAACTCGGAAAAAATACGGCAAAAAATTCTATTCAAA
>P_3901
TTGCGCGGGAATTCAAAAACCATTAATAAACAAAATTCTTC
>P_3902
AAATATTTATCACATTTTTGCACGGTTTTCCAAACAATTCT
>P_3903
GCTCATCAGTAATCATTCGTCGCCAATGGTCAGTTTAAATA
>P_3904
TTTTCAAAAAATCGAAAAACCGATACCCTTGCTTTTAAAAT
>P_3905
TATTTTTAATTTCGAAATTGCAATTTTTGTTGAAATTAAAA
>P_3906
ATTCTTATTTTGAAAAATTGCATTAAAATTAACTGAGAATT
>P_3907
AAGAATTGGATCGAATCGTTCGGTTTATGATAAACTTCTGC
>P_3908
AAATTAAAAATTTCAAAACTCTAACTACTACTGTCCATTAC
>P_3909
TTAAATTTCACCGAAAAAAGCGAAAAAATCGGCAGTTTTGA
>P_3910
CTTGGAAAATCTCAAAATTTCATGAGAGAAACTATGAAAAA
>P_3911
GAGTGTGTTCAGCCTGGAAGCATAATCGTCATGCGAGACTC
>P_3912
AGTTTCTAGAAAACGGAATACTTACCAATGGAAAATCGACG
>P_3913
TGGTGTGACACGATTATCAGCTCACATGTTCCGATTGGTGG
>P_3914
AAAGTCCGGGATTCTCACACCAGTTTAGCATAAATATGAAG
>P_3915
ATGCCGCTCAACAAATTCTTCATATTTATGCTAAACTGGTG
>P_3916
AGCTGATGAGTTTGATCAAACATGCCAATGGTTTTGTGGTA
>P_3917
TTTCAACCTCGCCTTTTCCCCTACCCTGGCGTTTTTCTGAT
>P_3918
GAAATTTTTGTTCCCGTCGCCGCTCGCGCCGCCACGGCACA
>P_3919
TGCCTCGAAACTGCTTATTACATACTCGAGGAGCAGGGAAC
>P_3920
TCGCTATCAACGGCTGGCGCCAGTGCCTCGAAACTGCTTAT
>P_3921
ACGGGAAACAGAGAGAAAGACCCCAACAATAAATTCGCAAC
>P_3922
GAGTCGGCCGACGATTTTCGCTGTGGCGCCGCAGTCGGCCA
>P_3923
CTCACAATTCCTACAAATTACCGTACTCCTCCTGCCTCTAG
>P_3924
TCCGACACTACTTGAATAACCCTATTAGTCATTGTTCTCTC
>P_3925
CGTAGAAGTTGATAAACTTCCGATATTTATATAATTACGAC
>P_3926
ACTTATCGGTGTCGCAACGTCTGGAACACATTTATGGTCAG
>P_3927
AAAAATCCGTTTTTTCACAACTTCATAATATTTATCGAAAA
>P_3928
TTTCCGGAATTGAAAATTTCCGGAAATTTTTTGGCAAATCG
>P_3929
CCAAATCTTAGTTGAAAAATCATAATAATGGGCGGAAATAT
>P_3930
TTAGTTTTGTGGCTCGAATTCTTATTAGTGAGATGCAAAAA
>P_3931
CTGGTCTACATTCTACATTACATACTACTATTACTAAGGAT
>P_3932
CTTTTTTGCATTAAAAAAATCGGTCGTGTCAAGACCAGATC
>P_3933
TAATTTAAACGTGCTGAACTCATATATCTCGCTTCCCATTA
>P_3934
AATTGTTGTGACCTTGATCTCGTGATAATTTGCTGAATACA
>P_3935
GCTCAGAATAGTTTACCGTACTACTTGGTGAAATTTTAATT
>P_3936
TTGTTAGAATTGCGCAATAGCTACTTAGTCAATCATTCATT
>P_3937
TTTGATCGTCAACTGTGATGCATTATACTGGTGCTATAGGT
>P_3938
TATTAACATGATTTTGGGGGCTACCATGCCATTATCGGTGG
>P_3939
AGACGGTGACATGAGCAAATCGTACTCGTCATCGAATGATG
>P_3940
TTCCGTGATGATACACGAAACATACATCATTCGATGACGAG
>P_3941
TTTTATGCCTACACAACTATCATACCTGCAACAAAGGCATC
>P_3942
AGTTGGCCTCGGATAGTATTCATACATGTTATCTGTGTACC
>P_3943
TCTTTTTCTTTTTCGAAATCCATGTTTTGTCCCCATGTCCC
>P_3944
GGTGCCAGTAGCGAATATTTCTATATTTTTTAATTTGGAAA
>P_3945
GAACATCCAAATCGGTAAAGCATTGTAGATAATTATCCAGA
>P_3946
GACGTCGACGCTCCATTATCCGGCATATCCGTTAACTCGTG
>P_3947
AATCGAGGCGGATTTCCCATCGATTTATTTCCTCGGGAGTA
>P_3948
TCGAGAAAACCGATTTGCGTCAACATGGGCAGTGCTGACGC
>P_3949
TCTTATGATGTCCTTATTCTCTTAACCGGTTCATTACTTTA
>P_3950
CTTTTCTTGAGCCTTCTCGGCAGTGCTGAACTCCTCCCAGA
>P_3951
TCGTATTCGTATGTTTCACTCTTGAACTCGTACTTGTCGTG
>P_3952
GATTGCGTTCGTGCTTTCCTCGTTATCATCGAATCTCTTGT
>P_3953
AAATTGAAACTGTTTAATTGCCGTACCCTTTGTTTAAAGGC
>P_3954
CTCCATGGGGCCGGGCCGCCCGGTTTAATGCCTCCATCGGA
>P_3955
TAAAAAAATTAGTGAAAATTCGGCCAGCCATTCTCCTTTAA
>P_3956
GTTCGTTGATTAGCATTAATCGGTTTAGTGCGGGATTGATT
>P_3957
CTCGCGTGACACCGATTCGTCAATCTATCGATAAAAAGTCA
>P_3958
TCGCTCGAACTGCAAACGCGCTCCATAGATAAATAGACCAC
>P_3959
AGAATTTATAAGCTAACTTTCTTGCCTGTTAATTTCAACTT
>P_3960
GCCAATTTTTTTTTAGAAAACTTGAATCTCTCGCGGAAGAT
>P_3961
AAAATTTTTCTGCAGAAAGTCCCAAAGGTGATTTTTGAATT
>P_3962
TCGAAATACTTTCGGGTACGCTAGATAAAAAATTTTCTAGG
>P_3963
TATACGGAAGAAAAATTAGCCACTATAGCGTTTATACCTAC
>P_3964
GCGCTAAACTGCCGCTTTACCTTATATGCTTACCGACATGC
>P_3965
TAACGCAAGCCTACCGCAAACATACTCTATGCCTACCTGCT
>P_3966
ACTGTCAGCAACTCAAATACCACACCAATGAGCAGGCCGAA
>P_3967
CACGTAGTGAAATTCTATTTCATACCATTGAGATCTTAGAA
>P_3968
TTCCTTTTCCTTCCTCGCGTCCTTCTTCTTGTTCTCCGTCT
>P_3969
CCTATATTTAAAAAGCAGCACTTACTCGTCTCTTTTTCCGT
>P_3970
AGGTCGTTCTTTAAAAATCGCATACATTTATTTCAGAGCTC
>P_3971
ATACAATTTTTCGGAAAACACCTACCAATGATAATATGGGT
>P_3972
ATGAAAGCGTGCCTACCTGCCTACCCAGCTGAACTTTTTTT
>P_3973
GAGAAATCGATTCCAGTTACCAAGGACGCTGAAAAACATAC
>P_3974
TGTGTAGGTAGGCACGTAGACATGACAATATATTTTACAGT
>P_3975
CTACTTAATAGGTTTTGGGGCTATAAACTGATGGACAAATA
>P_3976
AACCTATTAAGTAGAGAAACCGATGATGTGATGATTGACGA
>P_3977
AGTAATGGAAGATGTTTTTCCGCGGCCACCTATTTTTGGAA
>P_3978
CACACTCTTTCTAGAAGTCTCAATGACGTCTTCTTACGTGA
>P_3979
ACACAACATGGGCGACGACGCTTACCAGTTTTTGGCTCCAG
>P_3980
TGTTCCATCGTTTTTTCTTCCACTATAAATGTTTTCTTTTT
>P_3981
CGTAATACTCTACCATTATTCCTACTATGCGTAAACATTTT
>P_3982
AGTACTCCAATGGCAAAACACTTTCTACTGTAAAAGAAGCC
>P_3983
AATTTCAAAGTCCCAAAAATCGATCTCAAAATGGACTCTGC
>P_3984
GAACATTTGAACTTTTAATCCTAACCATTGAAACAAGAAAA
>P_3985
CACTCGGCAAAACTTTGGGTCCCTAATAAAAAGGCCAAAAC
>P_3986
GGAAAAATCCGTTTGCCGTTCACTCCTGTTCTTGCCAACGC
>P_3987
TGTAGAGTTTGCGCAAAAAACATGGTCCTTAAAAAATCCGA
>P_3988
CCCGAAATTTTGAGAAATTTCGATACAGAATTTGCGAGAAT
>P_3989
CCAGTTTTGTATTTTGTTTCCATCTTATAGAAAACCCTAAA
>P_3990
GATGTCGTGGGTCCGCCAGTCATACCTTTTCGGAGTTCAGG
>P_3991
AATTGAATTGACTTTATTGCCGGTTTTAGGTCAATTTTGAA
>P_3992
ATAATTTGAACATTAATTTCCAGTCGCTGTGATTGAAATAA
>P_3993
ACCGAAACCCGCGAAAATTTCAGTGGTGAGGAGGGGATTTA
>P_3994
TTTTTCCAATTAAAAAATTCCATAAATGGCTTCTCAGCACT
>P_3995
CTTCTGGAATGCATTTAACCCGGGGTTGGGCGGCAAATGAT
>P_3996
TAGAAGATATACGGTATGCTCCTGATACCGAATATCGATTC
>P_3997
GTTTTTAAAAACTCGGCCAACGGTCTTGCATCAATCTTATT
>P_3998
CGATATTTATTTTTGTTAAGCACGAAAGTGTTTGCGCCTTT
>P_3999
AATTTTGGGGTGTGCAAGCGCGCGAAAATTTGAGTTTTTTG
>P_4000
ATTTTTTTCACCAATTCTCGCTGTAACTAATAGTTGTGATT
>P_4001
TTTTGAATCACAAAATATCCCCTTTTTAGAGGAAATTAACG
>P_4002
TTTTTTTCCTTCACAAAAGACATTTATCTGAAAAAATGGAA
>P_4003
ATTCAAAACTGTAAAAATTCCAGGATTTCAAATAATTTTGA
>P_4004
AGTAATATACAGTGTACGCTCCCCACATTAAAATTCCACAA
>P_4005
TTTAATGTGGGGAGCGTACACTGTATATTACTGAAAAATGA
>P_4006
AGTGTCAATTGTAGCTCGACCATACTCCTCTTGCCCATTGC
>P_4007
CAAAAATACGTCCCGCCTCTCTTTCTAAGCGGGAAACCGAA
>P_4008
ATTCATATGATTGCTGTCTACTTGGTCAGTGTCGAGGCGAA
>P_4009
GTTTGCAAATTGATAAGGTTCATGGATTCACCGACAGACTC
>P_4010
TGGAAGTTTGAATACAAATACTACATTTTAAAACAATTTCC
>P_4011
TGTGCGCATTCGACGAATCCCGTTCTCGCCCGTTGTCAACG
>P_4012
CCGAAGCTAGGGGGAAAACCCCTACTAGAGTTCAATATTCA
>P_4013
ATCTTTTACTCTCTTACTCTCTTACTATCATCTCTTACTAT
>P_4014
TGCCCAGATGTAAATTTTTGCGGTTTTGCAGTCTCAGAGCT
>P_4015
CTGACAAACTGCACAGACAACTATATAGTTTGGTAGGCATT
>P_4016
CCTAGATATTTCTAAGCCTGCTATGTAGCTACCAATGCCTA
>P_4017
CATAGCAGGCTTAGAAATATCTAGGCAGAACCTAGATATCT
>P_4018
CGGCAAGTTTATAATCTAGTCAATACACTAAAATTAACGCA
>P_4019
GTCATCTTCAAGGGCGTACTCGTTATTGTAGATTTGCACCG
>P_4020
GAAGGAACCTTGAAATGTGTCAATATACCGATTCAAAGTGA
>P_4021
AACGGGTCATGCGGTGCTACCGTACCCGTTTACCGGTATTA
>P_4022
TATTTCTTAAAGGACGTCGTCATACCAACGTCATAGAACTG
>P_4023
TCGGTTACACCGGGCAATGTCACACCTGAAAATGTCCATGT
>P_4024
TGCCTCGCGAGCCGCGCTTTCTGTATAGTGTGCTGTAAAGC
>P_4025
TGGGTTCTACCGGGATGACACTAACCACACTTGTAGCAGGG
>P_4026
GATCTACCTGTCGCCTCCGTCATTGGAGTAACTACAGTACT
>P_4027
CCCACAATCTCCTCCACCTTCACACCAGCAGCAACCCAGGC
>P_4028
CAGTCTGCTCCGACTAATTCCATAATTGGTGGATCTCTGGA
>P_4029
GATTGTTGAGGGAAGCTCCACTTACTAGTCTCACCTGGATC
>P_4030
GGCATATGTTTTGGAAATTTCAGCACTTTGCCGAAAATGAA
>P_4031
AAATATATTAATTTTTTTTTCAGCACCGGACAATTCTTCTC
>P_4032
TATGAGCATATATGACAGAGCATTATTGTACTTTTTAAGAA
>P_4033
CACGGGCTCTCAAACGGGGCCCCGAATATGTGAAATTGAGG
>P_4034
AAACACGATTTGTTTCAAAACATACTCTAAAGACTCAAATA
>P_4035
TACGTCAAAATAGATTCATTCATTTTATGACAGGACGTTTC
>P_4036
ACTAATTATGCACTTTTTGACTAATATCTGATTACCGTATA
>P_4037
TTTCGACATCAAGGAACTTTCAGTTTAATGATTTAGTGATT
>P_4038
CGAAGCGCAAAGCCCCGAAGCTGTCCACTGATTTGACGAAC
>P_4039
CTTGGTGGGTTCTGGCAGAACTGTCTTCTGTTGTGGCTCCA
>P_4040
ACTCGGCCACCTTCAAAGATCTTGGCCGAGCTCTCGCTTTT
>P_4041
AGGCCACTGGCAAAATTTCACTTACCCTCGCCTTCTGATCC
>P_4042
TGAGCGTTCAAGTAAATGAGCATGCTAGTAAATGAGGGTTT
>P_4043
CCAACCAAAAACACCAAACGCCCACGCAACTATCCATCGAA
>P_4044
AACTAGTGCATTAATTTGCGCGGAAATTCAAGAAAAATCAT
>P_4045
CTCCTTTAGCTTCTCGGTAGCTAACTTGATGCGTGCCAGTG
>P_4046
GAACACACATTGTTCCGGAGCCTAAACGTTTGCCCTCGCTA
>P_4047
TTCTCTGCGTCACGTGTACGCATATACATCATTTTGACGGC
>P_4048
GTATGTTACTCAAAAACTTACATAATAAAATCTCAAAATAA
>P_4049
ATTTTGTTTGGAAAAAATCGCTATTTCTTGTAGCTTCGGTA
>P_4050
GACAGCCTGACACCACGTGCCTCCACCGTTCATTTTACTTT
>P_4051
AGCCACCGACTTTATTTTCGCGGCCACTATGCTTGATCTCT
>P_4052
TGCTTGATCTACAAAAATTGCGGTAGACTTCCGCGTGTACA
>P_4053
CAGCGAATGCTCGTCGAAATCTTGGTAGTATGACTGAAAAT
>P_4054
TTCAAATCATCTTGCAACCACCGTCGCGTGAAATCCATTTT
>P_4055
AACTGAATGGATGAGGAACGCAGTTGAATGGATTCCCTGGG
>P_4056
TACTTTTTGAAGGCGCACGCCTGTATAACAAAAATACACAA
>P_4057
AAAAAAAGTTTGCTCTATTACTATCTTCTTGAATTTGAGAA
>P_4058
CTAACCGTCTCCACTTACATCACACTCTTTCTTCAAGTCTT
>P_4059
AACTGTTGGGAGATGGCTGACATTCCTGGAAAATTAACGGT
>P_4060
TGAATATTCGATACAACACACCCTGTTGAAAAAGACAAGAA
>P_4061
TACTATTCTCATTTCAATCTCTCACTCTCTTTTAAATATAT
>P_4062
GTTTGAGGGTTGGGAATTTTCTAACTAGAAAATATAATAGT
>P_4063
TTTATGTTTCAGAGAAAAAACTATCTTTTAGCTAGGTGGCC
>P_4064
ATTTTACGACACCCTATGTTCCTTCTAGCTAGTTTGTCTGC
>P_4065
ACATGTTGTCTTGCAAGGTACTAGATAGGTATAATTTTACG
>P_4066
CAAGGACAATTCAGACGTACCTTATTAGGCTTAAAATGAGC
>P_4067
CACATAATCTTACACGCAAACTTTCTAATACAGTAACCCAC
>P_4068
GTACCCTTGTTTGTTGGGGTCTTACTACAAAAAAGGGAGAA
>P_4069
TTTTGCTTCACCTTGTGTTCCTTTCCTCATGTACCCTTGTT
>P_4070
AACTACTGCACGACGATCGACTAACATTTGATCTAGATGAT
>P_4071
CTTTATCCCTTCTTTGTCGCCTAGGTAGGCATGCAGGCAGG
>P_4072
TTATATAGACCTGATGACCACTTACTTCTTTCTTTGGCACT
>P_4073
TGTGCTAGATAGAAGCACATCTAGGTATCGGTCCACTTTGG
>P_4074
ACCGATACCTAGATGTGCTTCTATCTAGCACACTTGTTCGT
>P_4075
AAAAGTGTCAATGGGGTTCTCAATCATCTCTATACAACCAT
>P_4076
TTTTATGTATGCTGTTATTTCTTACTATGTATCTTGAGCCA
>P_4077
GCAAAAAATGGCTCAAGATACATAGTAAGAAATAACAGCAT
>P_4078
GACAACTTTTTGGTGCCTTTCAAACCCGCGGAGATATGACC
>P_4079
ACCGAAAAAAAAAGTTTGCACTTACTATTTGAATTCCGCTC
>P_4080
CTGTACTTTTCCTTATTTGCCATATTCGTGGTATCGAATCG
>P_4081
ATTGATATCGGTTATTTGAACAGTCTAGCTCTAATGCATCA
>P_4082
TTTGCGCGTAAGATGTGATGCATTAGAGCTAGACTGTTCAA
>P_4083
CTCCGACAGCGACAAATGTTCTTTCCAGTGGTGTAGAGCCA
>P_4084
TGACCTCTTTCCGAGGAGGGCATACCACTTGAAACCTTTGA
>P_4085
AAGTTTAATAATTCCGTATACATAATTCTGAAAACCATGCA
>P_4086
ATTAAACGGCGCCAGTTTTACATACCCCGTCTAAAAATTGG
>P_4087
GTGACGTCATTTCTCTTCCGCATGACATTTAAAAAGGGCAA
>P_4088
TAAAACCATTTGGCAGTCAGCTTATTAGTGATCAAAGGTGA
>P_4089
AGGAGGATAATTAATAAAACCATACCTCGTTCAGATATCTG
>P_4090
GTCTTTTATACACGAAATTTCACGAAGGCACGTGCTCGGAA
>P_4091
ATTTTAAATTTTAAAAAATTCATGAGACTCATAATACTGGA
>P_4092
TTTCAGATTGAACGACCTTACATTTTATGTTATTTTTTGAT
>P_4093
GAGGCAAATTTTGCTAAAATCGAAAATTTGAAATTTCGCAC
>P_4094
TAAAACAACCAAAATTTTTACATTTTATTTCCTTTCATTAG
>P_4095
TGAAAAACTCAAAAAAAATTCGATGTCTCCCTTGCTCTCCA
>P_4096
AGATCGCGAAAAGATCCCCCCCTATATCCACTCACAAATCT
>P_4097
TTAAAGGTGCACACGTTTTTCAGCATAACGAAAAATTGTCG
>P_4098
GGTGCATCGAAGTTGGAACTCTAACTTTGATTACGCATATA
>P_4099
AATTTTTTCACGGCTTATATCTTACTTGTCGTTTTTTTTAT
>P_4100
ATATAGCCTTCCCCTCAAAACTCACTCGTTGACTGTCAAAC
>P_4101
AATCGAAAATTTTCGTTCTTCGGTTTTCTCAAAAAATCCCT
>P_4102
CGTGTTTTTAAAAATTTTTTCGATCTCCATAAATTTTGAAA
>P_4103
CCTTGTCTTATGTGTCCGTACATATATGTGTTTTGTTGTGA
>P_4104
TAAAAAAATTCAAAAATTTGCTATGTGGCCGTGGAAGAGAA
>P_4105
TAATTCACGCTTTTATCTACCTATAACTTCTATATTGAGGT
>P_4106
CTAAAAAATCGAGATTTTCTCAATTTGGCCTTTTTTTGAAT
>P_4107
CTACGAGTATACTCTCATCTCTATCTACTTCTGCTGCTACT
>P_4108
TTTTCTCTCAATCTCTCATTCATTATCCTGTTGTTTTCCAT
>P_4109
TCGAGACCAAACTAAAAAAGCTTACATCTCGTATAAGAAGA
>P_4110
AACTTTTTTTTTTTAAATTGCCGTATCGAGACCAAACTAAA
>P_4111
TCGAAAAACCAGCATTTTTCCTATTATGAAGACGCCAAAAA
>P_4112
TGAATAATAATAATAAATACCTAACGAGACCCAACTGTGGC
>P_4113
CTTATTGTGCTCATTGTGGTCTCACTCATTTGTTTCTACAC
>P_4114
CTTTGCAACAACTGGCAATCCATACATCACCACAGCGGCAC
>P_4115
TGCTTGAGCACAGATCGTGGCATAACCGAAGATCCAGAGCC
>P_4116
AATGTCTCCGGGATACTTTGCTATCATCTCGTCTTCATCCA
>P_4117
ACGAGATGAACCACTACGGCCATATTCTATACAGGTTTGAA
>P_4118
TTCAACGCGTTGTTGAAAATCTCCATCGTATCCTCGTCAGC
>P_4119
GTGATGTCTCAGAAAAATCGCTCGGTAGAATTTGATTTTTA
>P_4120
GTGTGTTAATTTGCTGTCGTCTAATCCGATAATTGTTCGGT
>P_4121
TCGTCAACGTCACCACCGCCCAAACTCGTGATTCGATGTCG
>P_4122
GAAAAGCTGATGAAGCTTCGCGATAAAGTCAAATCGGATCC
>P_4123
CAAAACACCAAACTTTACGACAGTGCGGTAAATTCTACTTT
>P_4124
GGATCCAGAAAGTTGATCTTCAGTCTGGTGATAGCCGCCAT
>P_4125
CGCCACGGCCATGCGTGTCGCAGTGTTCACGTTGTACGGCT
>P_4126
TTTCCGCAGAGGGTGGTCACCATGTATCTAGAAAATTCGAG
>P_4127
AGAAAAGTGCTGTGCTCCTGCTAACCTGTAAAGCTTCCTCT
>P_4128
CGTGGAACAATTATAAGCTCCTCACATGGTAATACTGAAAG
>P_4129
TCCATTGAGAAGACGATCACCATTCTCGTCGTCCAAATCCA
>P_4130
AAAGATTTTGGCAACTGGTGCATACTCGGAGAATCTGGAAC
>P_4131
GAGCGCGATTGCACCCGGACCAAGGGTGTCGATTTTCCGAT
>P_4132
AATAAAAATAATTGAATTTCCAGGAATTCGTTTGAGCGCGA
>P_4133
TTTTTTCGACCGAAAAAATCCCGTACCAACGAAGATTATCC
>P_4134
CTGTGCTTTTAAAAAAAAACCGAAATTTTTTTCCGAATCCT
>P_4135
AGAAATTAATTTTTGTGAAGCTCTATTCGTGTTTTTGGCAA
>P_4136
TCAAATGGTAGATTTACGGGCAATATACCGAAAAAAAACTG
>P_4137
TTTTAGAGTTTCAGCAAACTCCATACCGATCATTTTTCAAA
>P_4138
GTATGGAGTTTGCTGAAACTCTAAAATTTGTCTAAAAACTG
>P_4139
CATCGACACGGCTTCTCCGTCGGGAATCACTTTTTTCGATT
>P_4140
TCAGGGCTGTCGTTTTTTGGCGTTTTTGGCAAAAATTGATT
>P_4141
GAAAAAAAAACCAACTTTTGCTCAAATCTGAAACTTCGCAC
>P_4142
CCATTCAGAAGCATCAGATCCATAATAATCTTCATTTGAAA
>P_4143
GTCGAGAATCAGATTCTTTCCGTTCCAGTCAATCTTTTCCT
>P_4144
TGTGGAGCATTTGTTAATGACATAGTAGAGGGAAGTGAGAT
>P_4145
CTTTTTCAACGTAGCCGTCGCAGTCGTCATAAATGACGAGG
>P_4146
AAAAATAAGAGTGGTAAACGCGCTATATTGAATTAATTTGG
>P_4147
CACAGGTGTCCAAATTAATTCAATATAGCGCGTTTACCACT
>P_4148
ACTGTTTTTTTTTGGTTTTCCGGTCTTTCGATAAAAAACGG
>P_4149
GTCCGAAAAAACCCAAAAATCGATTTCTGTCAAAAATTAAA
>P_4150
TACGTTGATGAGGCAAACCGCTGTTCTGGCGATTCTCGCTC
>P_4151
TGGAGCGCAATTGCACATCTCGATTTCGATCGAAATTCACA
>P_4152
GTAGTCCGGTATTAAAGGCGCATGTTCTATTTTTCGTTCGG
>P_4153
CATAAACGCGCGCCGAGACCCAATTATAGTAAATTCGTGCG
>P_4154
GACATCTTCCATTGTTGGATCCTCATTGTTCTCCTTATCCA
>P_4155
AACCGTAATAAAAAATATTGCATTCTTGATGAGAAATTCCG
>P_4156
AAAAAAGATTAATTATTTCTCTTATTATGGGAACATTTAAT
>P_4157
ATTTTACTACACATTTTGGTCGATTTTTGTGCATTGCGACC
>P_4158
GGTGTAAAATTAAGTTTTTACCTGAACTTGAGAATATCTGA
>P_4159
CGACTTCAATGCATGTTTTGCAGCAGCGGAATCTGTATGGA
>P_4160
CAAAAAACTGAAATTTTCAGCCTGAAATTGTATGTATATTT
>P_4161
TTTTCCCATACTTTTTTTGTCAATTTATTCAAAATTTACAA
>P_4162
TTCAAAATTCACAAAAATTACAGTACTATTTAAAGGCGCAC
>P_4163
TGATATTTGAAATCGATGTGCGCGGTCAAAATTTCGATTTT
>P_4164
GACATATAAGACATTCCACACGGTGATTTTGATTTGATATT
>P_4165
AGGGCAAGTCGGGAGTTCTTCATTAACATCCATTTTTCTCG
>P_4166
GTTTTTTAAATTAGAAAAATCAATATTTTTAAATTTTCGTT
>P_4167
TGAGACTTGAAGCGAAAACGCTTGAAACTCAAATATTTGCA
>P_4168
AGCGTTTTCGCTTCAAGTCTCAAGGAGGATAATGTGCTTGC
>P_4169
GCAAAAAAATTCAGAATTTTCAGTATACTGGCAGGCGGTAA
>P_4170
TTTATTATCCGTCGATGCTTCCTTCCTGAAGAACTTTTTCA
>P_4171
AAAAAAACTGCTAATTTTAGCTAAAATCACCAATTTATTTT
>P_4172
TCAATGTGACCCCATAGGCGCGTTTTAAAGCAATTTACCCA
>P_4173
GCTGAGCAGCTCCGAGGCTCCGTTCGAAGCTATCCACACTT
>P_4174
GATTTCTGCAAAAATCACTCCATTTCAAGAAAAATTAGAGA
>P_4175
ATTTTAAAAGAATTTTAGTGCGAGAAATCAGCTAAATTGCG
>P_4176
TACTTTTTGCAACTTTTGCTCCGTCTCAATAAAGCTGTAAA
>P_4177
TAAGCTATTTATTCGAGTGCCTACATTCTTTGTTTTTCAAT
>P_4178
ATTTCCCGAAAGACCCCGCCCATTTATTGACTTTTTCGGGG
>P_4179
TGAGATTTCTCTTTTAAATGCCTTCTTGTACATTTTTGGCC
>P_4180
TAACATCCTCGGACGCGAATCTTGATAGAGCAAAGGACGAA
>P_4181
TGATGAGATTGGAGGCTAAACTAACATCCTCGGACGCGAAT
>P_4182
TAATTTCCACCTTTTTACAGCGGTCCAAACGCACAACAGAC
>P_4183
CATGGTAAAGCAGAAAAGTTCGGTGCATCTATTCACGATAA
>P_4184
TTGAGTGATTTTAAGACATTCATGGTAAAGCAGAAAAGTTC
>P_4185
TTTTTTTTTAAGTATCGATCCTAACCAGATGTGCCGCCGAA
>P_4186
TATTCAAAGTTTAGAAAAGTCTATTTTTTCAAAAATTGAGA
>P_4187
GAAAAAAAGTTTAAAATAATCGATATAAAACCAAAATCCGA
>P_4188
AAATCCAACTTTTAAAAACTCGATTTTTCATTTTTGGCTAA
>P_4189
CCGGTACGGGCTGTGGAGCACCGGAATAAGAATTTGAAATT
>P_4190
GATTTTCCCTTAAATTTAACCCTTTTATTCGTTATTAGCTT
>P_4191
CCAAATAATGATTACGCAATCGCGCTCCATGGACAACTAAT
>P_4192
CGGAGCTGCGTTCAATTTGGCGGGAAAACGGTGCGTTCAAT
>P_4193
GGGTTTTTCGTTTTTTACGTCAGGAAAGTGCGGCGAAATCC
>P_4194
ATTAGCAAATTTTGAACTTACGGTTTTGCCGCCAAATAGCT
>P_4195
TAATAAATCTTTAGGAGAAACAATATAGCTTTTTTTAAAGT
>P_4196
AGAGAGCCAAGTAGCTCACACTAACTATTCAATTTCTTATT
>P_4197
CTGGAAACCAACCGAAAACGCCATGCCAGTGAAATTGAAAA
>P_4198
AAATCTTTCTAAAAGACTCCCATACTGATAGTAAAAAGGCC
>P_4199
ATGAAATAGATGTTGTAGATCATCTTAGTTGATTCTGGTGC
>P_4200
GTATTGGGCGCCGCGCAGCGCCCTCTAACATAAAATTAGGC
>P_4201
AATACGTATCAAATGTTTTTCTATATTTTAATAGTAAACAA
>P_4202
AGACCGCAGATCGCAAAAATCATACTTTTCGTTCACGCGCA
>P_4203
CAGGTAATGAGAAGAGTTTACATACATTTGCGCGTGAACGA
>P_4204
TGTTTTTGCGATCTGAAAGACTTACATGTTCAGAAAGAGCA
>P_4205
ACAAGGCCATAATGACGTACCTGTCTATAATAGGAACTAGG
>P_4206
CCCTACCTCCGCCAACTTATCATACCAAACCCGAACTTCTT
>P_4207
AAAATAATTTGGGTATCAAACTTGATACATTGGGATGATGG
>P_4208
CAATGGCCTAACGAGACCCCCACTATAATAAAAGTGAATTA
>P_4209
CTTAATTTACGCGCTACATGCTTACATGCTATTTAATAACA
>P_4210
TCACAATTCGAATATTCTGTCTTACCTCTGATGTCGTTTGT
>P_4211
TGCCGCTGCACGCTTTTTTCCAGTCATTTTTAAGTTTAATT
>P_4212
TATCCCGCCAAGGGCACAGGCGGCATATCGGAGCATCGTAG
>P_4213
TTCAGTGTCCCCTTAATAAGCCCGCTCTATTGAAAATTTAA
>P_4214
CAAAAAAATTTTTAAAATTACAGTTATCTTCAAAGAGGCAC
>P_4215
TCTTCCTCTTCCACTCCATCCGGTTTTGCGCATCATCTTCA
>P_4216
TTATATTTCGATATTAGACTCATACAATTAAAAAAAAAATT
>P_4217
GATGAAATGCGTTCATTTTACGCGAAAAATTTGGAAAAACT
>P_4218
AGATAAGAATAACGAAACGTCATACATTTAATATTGTGACT
>P_4219
AATTTTTTAATAATAAAAATCGAGGATTTTTCGCCATATTT
>P_4220
CAATTTTTTTTTGTTATTTGCATTCCTCTTCCGATTGCGCT
>P_4221
GTTTTTCATCCAGAGAGTCGCGTTGTTTCATTTTTTTTTAT
>P_4222
ATAAAAAAAACCAGAAAATTCGATTTTCTGTTATTTGTAGT
>P_4223
CAAAATTTGAAAAATTTTTGCTTCATATTGGAGAAAAACTG
>P_4224
GGAGCATTTGCGGTGGAGCGCGTTTGCATCTCAATTTCAAA
>P_4225
CAAATGTGATCAAATCTTCGCTATTCTCTTCTAAATCACTT
>P_4226
GGAGGTTGATTGTGGATCTTCAGTCTCTAAATATCGCCTCA
>P_4227
TTAGGGATTAATTTTCGACGCAAAAATTGTAATTTTACTGT
>P_4228
TGAATTCCTTTCGAGAAATCCGGAAATTTTGTGTACGAGAT
>P_4229
ACCCGGTACCGTATTTTTGGCTTAAACGTCACAAAATGCCA
>P_4230
CACCCACTATGCGCACATCGCATTTTAACTGTGAAAACCCG
>P_4231
GTCGAATTGCTGAATTTTTGCAGTTTCGAAAAGTGGAAAAT
>P_4232
CCAACATTTTTAGACTACATCATTTTATAGGAAATTCAGAA
>P_4233
GTGGCCCAGAAATTGGTGGCCTAACTTATTCAAAATGACCC
>P_4234
TATTAAATTCCTTTAACTCACGGTTTCTTCAATATCTGGAG
>P_4235
AAAAGTGTATCCATGTTTCTCAAGGTATTGCCGGAATTGGT
>P_4236
GGCAGGCACAAACGCAACCCCATGGTAATTATTTTTCAAAT
>P_4237
TTTTATTAGTAGGGAAAAGTCCTTCTAGACGAACTTTTAGG
>P_4238
ATTGTTGTAATATTTTATTCCCTTTCATATCACTCTCTGTC
>P_4239
CATTAACTGTTTTCCACAACCTATCCCCTTGATTCTGAACT
>P_4240
GCCCTAAACCGAAGCCTGAGCCTAAACCTAATCCTAAGCCC
>P_4241
TTTGCTAGTACTTGCTAGTACAGTATTTATCAAAAAGTAAT
>P_4242
TAAAAAAAAACGATACGGACCGGTTTTTTAAAAGTTCCACC
>P_4243
GAGGGATGGCCTAGAAAAATCGGTAAATCTCGGCCAGAGAG
>P_4244
AATTTGGCGACGAATTTCGGCGCGGATAGGTAATATAAATT
>P_4245
TTCCCTCGTAATCCCATCCTCGATATGGTGTTTTTCCAAGA
>P_4246
GATCAACTGTGAAAGTCTCTCATCACAGCGTTTCACCTCAT
>P_4247
TGACGAGATGAGGTGAAACGCTGTGATGAGAGACTTTCACA
>P_4248
AATTGTAAATTAACTGATCGCAATTTAATCGCTGCCAAAGT
>P_4249
ATCGCCAAAACTTGAAATTACAGTAATCTCTCGCATTCAAC
>P_4250
GAAGGGAAGAAGATTCAGCCCAAGGTGATGATTGTTAAGAT
>P_4251
GCCTTTGCATTATTAGCAAGCATCAGAGAACTTCCACCATC
>P_4252
AAAAAAAATCGTTTGGCGCCCACGCCTGGTAGAATTTTTTT
>P_4253
TAAAAATTAATTTCCAAAAGCTGTGACACTTTTTTTTCAAA
>P_4254
GCGCACCACTTGCAAAAATGCCGTGCCAGGGTTGCAATTAT
>P_4255
GGTGCGCCAGAACGGAAATCCGATTTCAGTTGCAAAACATG
>P_4256
TTCTGACCGAGCAAGGCCACCGATACAATCAGAATGATCAG
>P_4257
CCTGATTTGAAGCAAAAATTCGAGCGAGAAGTTGCCGAGCA
>P_4258
GTAAAATTTTCAATAAAAACCTACAATTACAAGCCCCCGAT
>P_4259
CACAGAGAAACCGTGAGATGCGCCACCGAAATCCAGATGAG
>P_4260
ATAACACTTGGAGTTTGGCTCAGTGTCTCCAAATGTGCACG
>P_4261
GCAACTTTTCGAATTTTTTGCTACCCATTGCTTTTCTAGAC
>P_4262
CCGAAATTTGGCTAAAATTACCAGAATTTTGCAATAGTTGA
>P_4263
AAGTTTTAGCACCATTGTCCCATTCTCCAATTTTTAAAACA
>P_4264
GAAAAATTGCCAAAAAAATGCTATAAATGGTCAGTAGCTTA
>P_4265
ATTGTCGCCACAGCGAGCTCCACGCCCGTCACAAAATAGTC
>P_4266
AACCCCTCACACATTCATTTCATGGTATTAAATATAAGCAT
>P_4267
AATTGTAAACGTTTTGCAGACATGCTAGTTACTGAAAAACC
>P_4268
TTGAGGCCCCTTAACTTTATCTGCATAGGTAAAATGAACAT
>P_4269
TCAGATAAACGTTTTCGCTTCTATTTAGAAGAAAAAAGCAG
>P_4270
AGATATATTTAGAAATGGCGCTAGCTCCTAACACGACATAA
>P_4271
CTGCTATTTAGATGAAAAAGCATTTCTAATTATGTCGTGTT
>P_4272
CTATTTAGACTCGGTTTTCGCCTCCTATATAGACTCGGAAT
>P_4273
ATCTGAGATTAGGAAACTCGCAGCATTGGCATTGTGGAGGC
>P_4274
ATATTTACAGAACAAAAACGCCGTGTGTCATGATTGCCACA
>P_4275
AATTTTAATATGAAAATCGGCGGGAGCGAGAAAAAAATCGA
>P_4276
CGAAAGAAATGCGCTCGGCGCGCGAAAATTGTGCGACTAGA
>P_4277
GTCGCACCCTCGTCGCGCGCCAAGGGAGCCAAACTACCGAG
>P_4278
TGCCAATGAAGTTGCTGAGGCAATCTATTTCCTCGCCTCTG
>P_4279
AGATTTTTAAAGCAATTTTCCATAGTTTAGCTCCTGTCTTT
>P_4280
TACATCATTCTTATCACTTCCAGCACTGACAATTTGCCCGG
>P_4281
GGCAAAAAACCATAAAAATTCCCGGTTGTCTCGCCAATACC
>P_4282
TTTGCGCGTCAAACATGGTGCACTGTCGTAGTTCACTGACC
>P_4283
GGTGGCTGCCCCGGCATTTCCAGCATCTACCTCCCCCGCCG
>P_4284
ATGTTTGGTACTACAATGAACAGGGACGTGAATTCGTGACC
>P_4285
AAAATCAATTAATTGTGTTTCGGTCTAAACGAGGCGTCGGA
>P_4286
AATTTCTAGATCCAAATGGCCATAATAAGTTCTGCTCATTT
>P_4287
GAGTAATTCTTTTTTTTTCGCGTAGCCAACAAATTAGTTCC
>P_4288
GAAGTTTTGCGTTTTTATCGCCGAAAAATACGGTACCTGGT
>P_4289
TTTTGTTTAACGAAAAAAGGCGTGCACCTTTAAAGGGTACT
>P_4290
AGCTATCTGAAAGAATCACACAGTGGCACATCATCATCTCA
>P_4291
CAGAAGCTCGAATGGATTTCCTTGATAATTCATCTCAGCAG
>P_4292
GCCGCCACATCATCCACCGTCGATTTAGTGATCACAACCTG
>P_4293
AATTCAACTTTGCATCTCCCCATACTAATCCTTTTGTAGCT
>P_4294
AAAAGCAGTCACTTCAAATTCATTCCATTGAATCGCCGCGA
>P_4295
GACAGCATTGGTGCTCGCGGCGATTCAATGGAATGAATTTG
>P_4296
CTACAGTAACCGCACGTACTCTAACTCGATTATCGGGTTCC
>P_4297
GGAGAGAATCTATGGAAACGCTGTGATACACTTTAATGCAA
>P_4298
TAATTTGTAAATATCAAAAACATTTTATACAAATTTCCTGA
>P_4299
ATTAACCCTTCCCAACACAACAGTCATCTGAAGACTTCCAC
>P_4300
TCTGGCACATTCGAAAAATCCGATGCCAGATATTCCGGTTG
>P_4301
CTGTACACCTAAAATACGTGCATACATCTAGTAGATAATTT
>P_4302
AATAAAACCAACCGATTCGGCAGTGGAATGCATTCTCAACT
>P_4303
CAATACCGTCCAGTGATGTCCATTGTAGTTGAGCCCAACGA
>P_4304
GAATATTTTATGAAAAATTTCGGTTTTGTCCCGTTTGATAT
>P_4305
ATCACAACACGTGTTTCCTTCTTACTCGACTCTTTCTTCTC
>P_4306
GAAAAGTTTTTAAAAATGCGCAGTTTTAAGTGTTTCCGTCT
>P_4307
AAAACCTAAAAATTTTTCGGCAGCACCCCTGATTTGGGTCC
>P_4308
GCAAAAATCGACTTTTTTTGCGTTTTTCAGTCCAAAAAACA
>P_4309
TGCTGGAACTCTTGATTTTCCGGCTCATGTAGGGTGTTTTT
>P_4310
AAAAATTCCGGTTAAATTTCCATAATAATTCACTTACCGAA
>P_4311
CACTTCGAGATCCAGAAATACCGTACCTCAAAACCATCCAC
>P_4312
TAAATTCTGCCACTTTTGCGCCCGGTCTCGACACGACAAAT
>P_4313
GCTGGGAAACGGAAAACTTGCGAAATTGGAGAGTTTTAGCT
>P_4314
ATTAAGGAGATTTGCGATCGCCTTCTTAATACGGTATTCAG
>P_4315
ATATAACTACGCTGCGAGACCTTGCTTGGCGAAATTTCTCA
>P_4316
GTCGTAGGACCTTGTGCGTCCAGTGTGGCTGATTTTCGACT
>P_4317
GGAGAAATGTTAATTTTTCTCTAACTTGTATCGCTTCTTCT
>P_4318
CTGAAAATCGTCAAAAAATTCAAGAAAAATTGCTTAATTTT
>P_4319
ACTAAATGGACTTAAAAATGCGGAAAATATACTGAAAATAG
>P_4320
TGTTTCAGACTTTTGTGCTCCTTGGCCGACGCGATGAGCAT
>P_4321
GAGAATAAAATCAAATTTTTCAGTCAGGTGAACATTCTAGA
>P_4322
GGACCACTCTCATACGCCACCATGATACAGAATCCACGAAG
>P_4323
CTCGATTTCAGGCAAAAATCCGAGAAATGAAATAGAGTCGA
>P_4324
TGTAGCAACTTCCTTTGCAGCTTCATAATCGTCGTAAAGAG
>P_4325
TTTTAAACAAAGTTTTTATTCAATTTAGATCTTTAGATTCA
>P_4326
TATTTTCACGATTTCTGCTTCTATCAGGACAAGCTGCGCAT
>P_4327
TATTTCTTTCAAAAAAAATCCTACAACATCCAATTTCTCAC
>P_4328
GTTAAAATCGGAAATTTGATCAACTTATCAATGTCGCAGCG
>P_4329
AAGTAGATAGCCGTCGTTTCCCATATAGTCGACAAAGAATT
>P_4330
AAAGACAACTCGATGAAACTCACAAATTAGCCTAAAAATCA
>P_4331
TATATTAACTGGCTTATCATCAAGCCCGTAAATGGACACTA
>P_4332
AGCCCAGCATCCTCGCAACGCTACTCCGCGGCTCCCGGGAA
>P_4333
AATATGTTTTTTGGAAAATGCAATATTTTAGAGCTCCATTT
>P_4334
GCCAATCTTTCGGCACCTGGCATACTATTGGGCTTCCGAAC
>P_4335
GCAATTTCTTGCAAAAAAAACATACTGGTGAATATTATGGG
>P_4336
GATGGAAATTTCTTTTGGGGCTATGCTGTGGGTTACTGTAG
>P_4337
AAAAAAATCCGAGAAATCTACAGTAACCCACAGCATAGCCC
>P_4338
GTTAATATAGCCGGAAAATGCTAACATGCAAATTTTTTTCA
>P_4339
TAAGAAACAATAATAAAGTCCATTTTTGTAAAAAAAAACCC
>P_4340
AAACAGATTTTGGGAAAAAGCGAAAAATACGTTTTCCGTAC
>P_4341
TTCTAAAGTTTCTTTAAGCGCATCGGTACGATTATCATGAA
>P_4342
CAAGGTGGTATAAACCACGCCCATATATTGGTTCTGTACTT
>P_4343
AGCCGTGTTCACTTCTTTATCTTCATAGACTACTGGCCCCA
>P_4344
TCTGTACAACGGTCGCTCTCCAATCCAGTATCGCAACGGAG
>P_4345
CCCAAGTATGGCATCAACTCCAATATCGAAAAAGTCGAAGC
>P_4346
TGCTTGTCTCCGCCTTCTGGCTCACCTGTGTGCTCACTCTC
>P_4347
CCCTGTATCCATCATCTCTTCCTACTAGAAAAACACATTCA
>P_4348
ATGGTTCTGTAGATTAGATTCTTCATAGTTTCAGACCTTTC
>P_4349
GGGGGGGGGGGGGGGTATTACATATTAGTTACCTCCCCTTC
>P_4350
AAAATAAGTAGTAATAAAACCTACCCCGGGGAGAAATGGAA
>P_4351
GTCGCTGCAATTTGTGTCGGCCTAAATGTGACCCTGTGTGT
>P_4352
TCACCTGCATTTGTATACACCATAACTGATGCGCAAGCCCC
>P_4353
TAACTGATGCGCAAGCCCCTCTAATTATATATTTCCGGTGC
>P_4354
TTTTCAATTTTGAATTGAAACATGACATGTCTGGGTACTTG
>P_4355
AATTTTCTCACTAGTAAAACCTCACTAGAGTTTGAGCCAAT
>P_4356
TAAAATAGAAATATAATTTTCTCACTAGTAAAACCTCACTA
>P_4357
AGGCCATTTTCGGCAAGATTCATGAGAGAAAAATCGATTTT
>P_4358
TGGACGGTTTAGTGTATATACTATCTAAAAATCTCAGAAAT
>P_4359
TTACATAAATACATGCTGCACATACACTTGCAATTATTCTG
>P_4360
TGTCGGGCGTTGATGCCCACCGTACTCTTTGCTTATGGTGG
>P_4361
GCCTACCGCTTATTTTTGTGCATTTTAGTCAACGCTAAAAT
>P_4362
ACAGAATTTAGGAAAGCGCGCGGTTATGCGTGAAAAACTTG
>P_4363
CGGAAGAGCCGCTCGGATGACAATCCAGTTGACAGTCTCTC
>P_4364
TAAAGGCACATAATGACGCTCTATCTAAATGTAGATCTTGC
>P_4365
TGACAAGCCTGCCTCCCACGCCTGGTAGGCACGAAGAGTAG
>P_4366
CGTATCCCTTGTTAGTAATACTATCAATACTTTTTCAAATT
>P_4367
CCACATACTTTGTAGAAGAGCCTGATAATGAAAATAAGGTG
>P_4368
TGATTTTTCATCTTCTTATTCTTACTCTTCTCATCTTCCTT
>P_4369
AGATACTCACGTACACCGCGCGAACTCTTTTTTCTTTAAAT
>P_4370
GACTTTACGGAGTTGAATTCCGTGCTCTGGTGGCAATCCGA
>P_4371
CTATTCACAAGTAGGCTACCCATATATGTTAAATCTTTTAC
>P_4372
CCTGTGAACAAAGCAAATATCTTGTTATTGATGGACATTAT
>P_4373
AACCATTTTCTTATCGAAGTCTCTATAGAAGAGAAGTACTT
>P_4374
CTAACCGGTAATTAACACAGCATCACAATGAATCTGTGCAA
>P_4375
TACGTACAGGTACTAGGTGCCTGTATATTCAATTGTATGTT
>P_4376
GACAAACATCATATGATCGGCATGGATTTGATGAATACGAC
>P_4377
TTCCGTTCTCACTTGGGGGTCTTACTATATTACTGTAACAG
>P_4378
GGGGTTCGACTCCTCCGACGCCTGGTAGGGTTTTTGTTATT
>P_4379
AAATAACTGAAAGGTAAAACCAATTTATTAATTTTTAAAAA
>P_4380
TTTCCTTCGAATTTCATGGTCTACTTATGTTTTAAATATTC
>P_4381
TCGGGTTTTATTCAGGCTCGCGTGTTCAATTGATCTCAATA
>P_4382
TTACTAATTTGCTTAATTTCCAATAGACTAAAAATATTCTC
>P_4383
ACTTGGCACTACTAAAAAAGCGGTTTACAAAAAAATCAAAA
>P_4384
GAAAAGTCCAGTAGTGTCTACATAAATTATTGACACTTCAA
>P_4385
CATGAACATTCATATAGTTTCATACTGTTATAGAACATTTT
>P_4386
GAACCTACAAACTCAAAATACATTCTTTATTCATAATGATG
>P_4387
GCCTTTTCCGCACGGAATGACTTGCCCGTACCAACAGCAAG
>P_4388
AGCATGCAACATTAGTGCTGCACTCTAATGAATTGGCCAAC
>P_4389
TGCTCTATTTGGTTGTTGGCCAATTCATTAGAGTGCAGCAC
>P_4390
TGCTGCAAACACTTTTTTACCTACATATCAAAAGCTCTCCC
>P_4391
GAAACTAAGAAAAAAAAATTCATAAACAATTTGTCAATTGA
>P_4392
CGGCTGGTTTTTCTATATTTCTATATAATTTTTTGAAAAAA
>P_4393
CGCTGACCGCGCCTCTGGCGCGGCCATCGACTGGGAGAGTT
>P_4394
AGCTAGGCATGAAGATGTACCTATCTACCAATTTTCCAGTT
>P_4395
AACTAAATGCATTTAACTTTCTATATATTTTTTTAATGAAA
>P_4396
CTACGACCACAATTTTAATGCATCTTAGTGCAAGAATTGCC
>P_4397
GCCTTTAAAATTACTGTAACCAATTTACTTGATATTCGGCA
>P_4398
TGAAACTTGCGTGTAAAATGCAATGTATAATATTTTTAGTG
>P_4399
CCTACCTCCTTACTTTAATTCTTCATAGTATTTGTAAAGTG
>P_4400
GAATTGTTTTTTTTTCGATTCAAGGTAATGGTTTTGCAAAA
>P_4401
ATCAATCAAAAGGTGTTTTGCAAGGGAGGGGCTAAACGCTG
>P_4402
TGGAAACAGAAGGCTGCGGTCTGCATAAAGTTGCGCGGGTC
>P_4403
TATTTGGTGTTCACAGAGTTCTACATAAATTTATTGGTCGC
>P_4404
GCATGCAATATTGTGCTCAACTTACTTGCATTCCCTTTCCT
>P_4405
TGTACAAATTCTACACAGCTCTAGGTAGCCGAGAAATACGC
>P_4406
TAAAAGACTTTTACAACTGTCACACTATCCTATTTTATATC
>P_4407
GCAAAATTATGTTAAAAATTCAATAAAGTATTTTTTGATCA
>P_4408
ATCATTGTCCGAATCGGATTCATGATAAATTATCTCCTTAT
>P_4409
GATGAGTTCACACCTCGTGGCTATCATTGTTGGCTACCTGC
>P_4410
CTCTGTCGATCAAAATGTTTCTACATAGTGAATATTTTACA
>P_4411
ATTTCAGCGGTCAAGTTTGTCTTGAAATTGGTTTTTCTATA
>P_4412
TAACACAAAAAACCACCACACTAATATATAATTATATATCC
>P_4413
AATGTAATTCCTCAGAAATTCGATATAATTCGTACTCTTTA
>P_4414
ATAACTAGACAATGTAGGTTCATGACATATGGCAGTGCTTC
>P_4415
TTACACTTTCCAACATGGGTCCCGAGTGAATTTGAACCCAA
>P_4416
CTTTTGACCAGTCACCTACTCTAACTCTTTTTGTTTACTGG
>P_4417
TTTTAGACATTTAAGTTAAGCATTCTAGCTTTTCAACAAAT
>P_4418
AACTCTAACAGTAAGATTTTCTATTATTTGATTTTTCAATA
>P_4419
ACGTACCTGCTTGTTAACGGCAGCTTCAACCTCGGAGTGGT
>P_4420
TCATTGAGCAGTATTGCAGCCTTACCAGCCACAAACTACCA
>P_4421
GCCCTATCTTCCTTTTCTTCCAATTCACTTGATTTTTGCCA
>P_4422
TGTGTGGGAATTACTAATTACATACGTCTTCACATGACCCT
>P_4423
ATTTCGAATTTATTTTCGAACTTACTCATTTTTTGGCGCTT
>P_4424
AGTAAGTTCGAAAATAAATTCGAAATAAGTATTTAAACTAA
>P_4425
TCAGCAAGGAATCCCGTCGTCGTTCTCGTTCGAGAGACACA
>P_4426
GGTAGAAACTGGGGAGGCGCCGGCGGTGGTGGCAAGATCGA
>P_4427
CAGTTTAAAATTACAGTACTCCTTAAAGGCACATACCCATT
>P_4428
TGCAGCATTTCTGAATTGGTCCTGAAAAGGAAAGATTATGA
>P_4429
TATTTCCTAATTATTAATTTCAGTGTACTGCTTCGAATGGT
>P_4430
CAAACCATAACAGCCACATGCATGGCAGTGTTTCCAGTTTC
>P_4431
CATTTTCCAGATAAATGTCGCTTGATCATTCTCACCGGAGC
>P_4432
GATCCAAGAGGAAGAAGATTCGGTCGAGTATAGATCCCGGA
>P_4433
AACTTCTCTCCAGGAAGAGTCTTGCATTTGTTTAAAACATT
>P_4434
CTTTAATCTTTAACAGTAAGCATAACATGTGATTTTCGCCT
>P_4435
ATGAAAAAGGGAAAATCGCGCGCGATGGAAGAAATTTGAAA
>P_4436
TGGCATCCGACGCTTCTTGGCGCTAATCGCTCAATTTTCTG
>P_4437
TTATGTGATTCAGATAATTTCAGCATCAATCAGAAGACTAC
>P_4438
ACTCGAAGAACTTTTGTTGCCACACAGGTGATTCGCCACGG
>P_4439
TTGACACCACGTGCAGGACCCCACATTTCGGGGCGGAGCGT
>P_4440
TTGTTGTTTTCGAGAATCCGCATTTTCAACTACATTTCCGA
>P_4441
GGTGGACTAATTAGTGAAAGCTAGGCAGGACATGAATTGTC
>P_4442
AGAATCGATTGGTTTACATCCATTGTATATAAATGAAGTGG
>P_4443
AGTCGACAACTGGGAACATCCCTACATGTATAGTTAAACTG
>P_4444
GAGGCGCCCCCGTCACGCCTCAACCTAGTGAAATGTCTACA
>P_4445
GAAAAAAACTCACGAAAAATCAGGATAGTGCATACTATAAA
>P_4446
CTCACAGTTCTCTCTAAAAGCCGCCACGTGGCAATGTCAAA
>P_4447
AGGAATTCGGTGAAAAGATGCATTGTAGAACCCTCTCTGAA
>P_4448
GACAACATTTTTTTGGTGTTCATTACAGTACCCAAGAGCAT
>P_4449
CAGATCGACAATTTTGGAGGCCTACTAAAGTATTTGGGTAC
>P_4450
AACTACAAATTCGACAAAGTCTACAATGTTTCGTTGATCGA
>P_4451
GAAGGAAGTGTTTGCAACTCCATATTATGAGACTCTTCCAC
>P_4452
TCAAGTGGTTTTGAATGAAACGGTCTATGTGAATCGTGTAC
>P_4453
TAAGTTAGGAAGTTGGGCATCATTCTACCTTCACTTTGAAA
>P_4454
ACTTCCAAGTTTAAAAATAACTAACCGGATACAAAGACTCG
>P_4455
ACATTGCTCGATTCATCAAGCATTCTTGTAAACCAAACTCT
>P_4456
AATGCTCGATTCAGACAGTCCATGTCAGATGTGCATGCACC
>P_4457
CTCTCTGGATGGCTCCTAGTCTAACATGTGGGTGCACAAAA
>P_4458
AGGATGTTCATGACAGAATCCGATATATTGGAAGAGAACAA
>P_4459
CAGAACTCAGACTCTCTCACCTTACATCATCCAAAATGGTG
>P_4460
TGGAGAGAAAGTTGGAGCAACTAACTCAGAAAATGAGTGAA
>P_4461
ATTATAGTTTACGCATGGCTCAATCTAATTATGACGCTGTT
>P_4462
TTCTTGAAAGTTTTGATAATCTAGGTAGGCAAACTTCCCAG
>P_4463
ATCACTTTGAATCAGAACATCATACTTTTCCACTTGCTCCT
>P_4464
AAAGCCAGATCTGAAAAACTCAGTAGCTTGAACTCTACCAA
>P_4465
CCGTACACGGAAAAGTAAAACTAGGTTGTGTTAGTGGTGTT
>P_4466
TAAACAATAACACCAAGTCTCGTGATGTTGTCATACAGCTT
>P_4467
CGAAATTGCAATGATGAGTACTACTATTACTAATAAGTATA
>P_4468
CTCATCTCATAAAAAACACCCAATCATTTCCATTCAACTCT
>P_4469
TTATAATTTGTGTTCACATTCATTCCTGTAGATTTTGCACC
>P_4470
TGGCCTAAAACATGGTGCATCGAACCCTAGAATATTACGAG
>P_4471
CCTCCACAATTTTAAAATTTCAATTTATACTCTTCGGCACC
>P_4472
CTTATTCGAAAGCCAAAATTCAGTAATTTTTGTGCTCCATA
>P_4473
ATAAGACCTGTGTGGTCTGTCTACATAAAGTTCAAAATACT
>P_4474
ATTTGAACAAAAATTAGTGTCGAGCTAGCAAAAAATTCAAA
>P_4475
AGCTCCCATAGTTTTGCTCACTTTCTAGATGTTTTTTGTAA
>P_4476
ATAAAAAAAAGAAAAAAAGCCAACACAGGTGATTCGCCGTT
>P_4477
GAGTTTCTTTCCGGCTCCGTCTTGATAGCAGTACTTTGGGG
>P_4478
GTTGTTTGACTTCCGAAAGTCTTGCTAGTGGTAATCGGATC
>P_4479
ACAACACCAAAAACTGAATTCGGTGGAGCACCATCGTTGTC
>P_4480
ACAAGACTTCTCATAATATCCTTACCTGAAACCACTGCTGG
>P_4481
AAAAATGGGATTCGGTGGATCATCCTCGTCTGGATTCGGTG
>P_4482
ACTTTGCTTCCGACTGTGATCAGCCTAGAGTTCCTCGTGGT
>P_4483
GGCTCTGTTGGCTCCATGCGCACTCTCTCGTTCTGACAATC
>P_4484
CTTCTTCAGCGCAACGACGACATGGCTCTGTTGGCTCCATG
>P_4485
ATAAAATATATAATTTATTTCAGTGCAAGGAAACTTCCTCG
>P_4486
CCGAAGGCCAATCCACACTTCAATCCCGTTTCATATGTCAG
>P_4487
GTTCCGAACTTGTCGACTTGCAGCATAGTGTAACCCTCTTT
>P_4488
GGATTGAATATTGCCGGGCTCGATCATGTCGTCAACTACGA
>P_4489
TCATCAAAGCCATTTTTATCCGGCATATCGTAGTTGACGAC
>P_4490
TCCAGCTCTTCCAGTACGTCCGATACGGTTGACATACTCAT
>P_4491
GACATTATTCCATGCCTCGTCAGTATCTTGAACGAAGCCAA
>P_4492
GCTCTATGACGATTTTTATTCCTGGTATTTGTTTTGTTAGG
>P_4493
TCCGTTTAATTGAGAGAACGCGGCTCTGGTGTTTGTCGATT
>P_4494
TCTTTGCAAAATTCACGGTTCGATAATTTAATTTCAACAAT
>P_4495
GCGAAAAGTCAGAGGAAAAACTGTGCCACGGGGTTGCGAAA
>P_4496
TCTCGAATTCAAATGAATGGCGTTCTCGTGGTGGTGGTAAT
>P_4497
CGAGAAGCTGCTACGTGACTCATAATATTGATTTCCACCAT
>P_4498
AATTTTTTAAAAGCGAAATCCCCACTCATGCTGCTATGTAT
>P_4499
CTACTTTTCCAGGTTAGTGCCGGTGCCGATTTTATTTAATA
>P_4500
GATTCACTCTTCTGATTTCGCCGTTTCGTTGTATTCGTTGT
>P_4501
CTTGTATATCTTTTTGAATCCTAATTAGTGCATTCGGATGG
>P_4502
TCGCCGCGCCCGTTCATCCGCCTTACACTCATCTTTCCAAA
>P_4503
TTTTTGGCATCGTTTTCCCCCATAATTTTGAAAATTAGCTT
>P_4504
AACAATTCTTCCCGTGACGTCACGAAGGTTCACACAACGGC
>P_4505
AAGTCGTATATCGTGCGCTCCATAATATTTCACGGAGAGTT
>P_4506
ATTTCATTTCTCTTGCGGGTCCCTAATGATGGCAGGAGAGC
>P_4507
AAGGGATATGTCTCTGTTTCCATACTTCTTCTCCATCTCCC
>P_4508
GACAGTTCATATTCTCTATTCATATTATCCTATTCAGAAAA
>P_4509
TCCTGCCGTTGGTGATCTTCCATAAATCTCTCGGAAAGACG
>P_4510
CCAGCAGCCAGAAAACTCGGCGGTTCATCAAAAAGCGATCA
>P_4511
CACCAAATCCAAATTTAAAGCAGTTTTCCAGTCCATTGAAC
>P_4512
TTTTCCGAGTTTAGAAAATTCTAGGCTATAGTTTTTTGTAA
>P_4513
CAAAATACAGTACAATTTATCAATACAAATAAAAGTTTTAA
>P_4514
AGACACCAACATTAAATATTCTCACTTGCAAATGTCAATTT
>P_4515
TTGAACATTTTTTGATAAAGCACAATAGAGCCGAGATACAA
>P_4516
GAAAAGTGCGCCCTTTCCCGCCCGCTCATGATGCAGTTCCA
>P_4517
CAACGGGACATTCGGAGACACACGAATGGCCTTGTCAACTC
>P_4518
GGGTGTGAAAAGAGAGAGGCCTTGACACCTTCATGCCTCAA
>P_4519
TGTCAAGGCCTCTCTCTTTTCACACCCAGATGCTTATCGTA
>P_4520
GATTTATGAGCCATTCAGGTCATGGGAGTGACCAATTAGAA
>P_4521
AGGCTTCCAGAATCAGTATACTTTATTGTATAATATATTGT
>P_4522
AATTGAATATTCTATAAATTCAAACATGCAACAAAGTTCGG
>P_4523
TGTTGTGTTACTGCTGTCACCTACATTCATTCACCTCCTTT
>P_4524
AAAAAGCTTCTGAAATCTCTCTATCCAGCTCCCCGAGCAAC
>P_4525
TTCAAAACAAAAACAAAACACTTACTTGTTGAGAATGATGA
>P_4526
TCCAGTTGATTTGGCAGCTTCGTTACGGGCCTTCTCATCGA
>P_4527
GTACGAAATAGCGTGATTTTCATACCTGTGAACTGAGCTGG
>P_4528
TTTTGCCTATCTGCCTACTGCCGTCTAGTAAACACCTGCTG
>P_4529
TTAATATTTTTCGTCTAATTCTATCTCTCCCTCTTCTCAAT
>P_4530
TTTTTTTTCTTAAAATTTTTCAAGGGAGGGACTCCTTTTTC
>P_4531
AACAATTCGTCTCCGAATTCCTATCCCCAGATACTGTATTC
>P_4532
CTTTGGTGGTGGTTGTGCTTCTTGACAGTTGTCACAATTAC
>P_4533
GAAAATTTGTTATGAGACCACATGAAATTTGTTTTCGAGGT
>P_4534
CACACGCAGTCAGAGGCATTCGAGGTCGTCGTATCTGCGTC
>P_4535
CTGCAACTTGAGTTTAGAGTCTATCTCCTGTCTGTTGCACT
>P_4536
ATCAGTTTTTGATTTGAAATCTATAAAGTGCAACAGACAGG
>P_4537
TAAAAACTTTATATTGACACCATAGGGGTGGTTTTTACAAT
>P_4538
AGATTTTTCCGTGAAAAAAACTTGATCATCGAAAATGAACA
>P_4539
AATGTAAAATGTAGAATTTGCGTTTTATAAATTCATTAGTT
>P_4540
CGGAACACGTTGATTCGTCGCGCTCCCGAGGACAATCTTCG
>P_4541
AATATTTTCTATAAGAAGTACTCACTCGTCGTGTCTCCGCG
>P_4542
CGATTTTCCTCGTTTCCCGTCGAATTTGTGCTGAAAATGGA
>P_4543
GCGGAAAACAATGAAAAATGCATGAAGTCGAAAACCTGGAG
>P_4544
AAAACGGAACCTGATTGTCACTTACTATTCGTCTCGAAGGG
>P_4545
GCCAAATGGCAATTGCAGCGCACCCTCGTAAAACATAGTTT
>P_4546
TCAAAATACTCTTGAAAAAACATATTAGGTCGTTAATAAAA
>P_4547
GTGCAAGGAGAGGAAAATTACTTATATGTAGGCAGGCCTAA
>P_4548
TTTTCCTTCTCGAACACAATCTCCATATGGAGCAGGCAGGC
>P_4549
CTTTTTTTTTTGTAATTTGGCGATCTTTTTGAACGATGTTT
>P_4550
TGGGACAGCCTGCCTTGTGCCTACCCTGTTAAATTTCCAAA
>P_4551
TCTCGTATAACTGATTAGTTCTTGATAAACTTTCATTTAAA
>P_4552
AATGTATATAATAAAATGCTCATAAATCTTCATTAAAGTCC
>P_4553
TATAAACTTTGAGTCCTTACCATAGTAGTTGCAGAAGCCTC
>P_4554
AATATATGCATTCCGAGCGGCGAGAGAGTACTGTAGGGTGA
>P_4555
AATACGGTACCCGGTCTCGACATGACAATTTGTTTTTCAAT
>P_4556
AGAGAGCTCTTCACTTTGAACATGGCTGCACAGTTTTACGA
>P_4557
CCGAATTTGTGCTCTTTCGTCGAGAGAGCTCTTCACTTTGA
>P_4558
CGTCTCTCCGGCTCGTGGAGCACACTCTTTAATGTTTTGCA
>P_4559
GATCATCCCGTCGGCCACCTCTATCATCACGTCGACGTCTT
>P_4560
AATCTGGGGACATCAGGAGCCTTGACAGAGGACACGAACAC
>P_4561
TTTTTTCGCTTCCGGAGGCTCATTATACTTGATAACGACAC
>P_4562
GAGCTGTAGCAAACAGCATGCAGTTCTACAATTCAGGTGAG
>P_4563
AAAAAAGAGCTGCACAAAAACTTACAGGTTCTCCTTGAGCG
>P_4564
TTTTTTCAACTTTTTTTCTTCAAACTCGTGTTGCCGTAAGA
>P_4565
TCTATTTAAGCTTTTTTTCGCAATTTTGCGTTGTTATTGAG
>P_4566
GTAAAATTGCGATTTTAGTTCAAACTAATGAAAATTGCGAT
>P_4567
GGTTTGATCTGAAATTATCACTACATTCTCATTTTCCCATA
>P_4568
TGTACTGATCAGTGAACATCCATATTGGCATAAAAGTGGTC
>P_4569
GAACGATGGTCAAAAGCTTCCGGTTTATTCTAGGAATGAAG
>P_4570
GGAGAATGGGAGCTAGAACTCGGCAGAATGCTCACCCAGTA
>P_4571
ATTTTCTCCAATAATTCCTTCATTTTAGTTCATCTTTCTCA
>P_4572
CTTGTTTTTTGTGATTTTGTCTATTTAATAACGGCATTTTT
>P_4573
AAGTGGACTGCAGGCTTCTTCAATTTAGACAATTAAATATT
>P_4574
CCATTCTCGACTTAACGACTCTTAACCCATTTCTTTTCGTC
>P_4575
TTTCCTATTTTTACAGCGTTCAGCATAGCTTTCTGGGCTCT
>P_4576
TATTTCAGGCATTTTTACTACGGTCTCGCAACGAAAAAAAT
>P_4577
CTAAATTTTATAAATTTTCACAATATAGTGGGTTACTGTAC
>P_4578
TTGGGCAGATTCTCGATCGTCTTGTTATTGAACTTGTACAC
>P_4579
AAGGCGCACACTGTTTTGCTCGGTCTCTACCTCTAATGCAT
>P_4580
GACCCCGCCCCTAAAATAGGCGGGGCTATGAACCATTTTGT
>P_4581
AAAAAAAAAGTATTTTTTTACCTTATAAGTATCCAAAGCAT
>P_4582
CAATCCAAATGCTTTTTCTTCGGGGCCATAACTTCTTCGGT
>P_4583
ACACAGCTCCTTTTATTTGGCAGTTTTGGCATTTTTGAGGA
>P_4584
TTTCATTACCATATCCTATTCTTATTATTAAGGTGTATGAT
>P_4585
ATAGATTCACACAGAAAAACCATTAATTTGAAATAAATTAG
>P_4586
ACCAGATCCGTAAATCGACACATGTTAGAGTTTCTCATTCG
>P_4587
ACTATGTCTAGTGTGCGGAACTATCCTCTGCTCACAGGCAT
>P_4588
GTCAATCAATAGTTCGGAGCCATTATTCCGCTATCTGGGTT
>P_4589
AGATAGCGGAATAATGGCTCCGAACTATTGATTGACGGATC
>P_4590
ACTGCGTGAAGCAAGAACTGCATATTATGTGATAGTGATGC
>P_4591
TAACCATAAAATTCATTTTTCATAATAAAACAAAACATTTT
>P_4592
CTGACGAATCAAAATGGGTGCGTTCTATAGAAAATGGAGTA
>P_4593
CTTCGATAACACTCATAATGCATACTATGTGAACACGTGGA
>P_4594
CTTAATTTTATTTTAAAAGGCGGTTCAAGAAAATACAATTT
>P_4595
GGCTTCGTAGTTAAAAAAGTCTTACATGACTGAACGTATGA
>P_4596
ATGACTGAACGTATGAGATCCAGTACAAAGAATATGGATAA
>P_4597
CACAGAGAATCAGAATCAGACATTGTATGAACTCTTCAGCG
>P_4598
TTTCGCTGGTTTCTCATTCGCCTTGTCTTGTTCAAACTCGG
>P_4599
TGGATTTTCAGGAAGAAGTTCATAATCGTCTAATGATAATG
>P_4600
CACATTAGTTTCTGCCCATCCAATAATCATCGAAATCGCGT
>P_4601
CCTTTTACGATTGAAAGACGCGATTTCGATGATTATTGGAT
>P_4602
GATCAGGCGATGCTTGTAGCCACAATTGTCGATCGAGAAGG
>P_4603
ACTTCAAAACACTGAAGACACATGACACATGTCCCATCAGT
>P_4604
AGGATCAACTCCGGCAATGCCATTCATTGCTTCCAGTGTGC
>P_4605
CGGTTTTGGTGCAGATCCTCCAAACATTTGATCTGGAATGA
>P_4606
TGAGGCTGTTGTGGTAGCAGCGGTTCCTCCGAAAATCGACG
>P_4607
AAGTATAATTTTAAATTTTTCAGGCTCAATGTTTGGAGGCT
>P_4608
GGCGGGAGCAGTAGAGGCTCCGAAAAGACCACCAGTGGCTG
>P_4609
ATGGAGGCGACGTTGAAATGCAGTTTCTTGCAGCTTCCACT
>P_4610
CTTTGGTTGATTATCTCACGCTGTTCCGTTGATTTGGCTCG
>P_4611
AGTAGAACTCTATAGCCATTCAGTCTTCTCCAACATCGTCT
>P_4612
CTACTCCACCTTGAAATAACCACAATAGTAAGTACAGTAGT
>P_4613
ATTTTAATGAAACTACTGTACTTACTATTGTGGTTATTTCA
>P_4614
GAAAATCCTGCTTGCTCCTTCAGTTTACCGACAAACGTTTC
>P_4615
ATTACACGACGCGACACATTCAATCATTTGACATCTTGGCT
>P_4616
TTGAAATTCAACGATCGATCCTTGAATTTTGAAAATAAAAA
>P_4617
ACTTTAAGAAAAATATATTCCATCCTCGACGAAACGCTCAT
>P_4618
AAAGCCGGAGATAAATTTGTCTATCCGGTGCTTCCAGCATT
>P_4619
ACCTAAAATACATTGTTATTCTATATAACTTGTTCAATGTG
>P_4620
TTCAACGCTCTTGTTGTAAACTTTCCTGTTACTGTTGTTGT
>P_4621
CTTTTTCCGTCTAAAAAGTGCGTTTTACATGAAAATAACGT
>P_4622
TTGAACCTCTCACTTTCGCACAGTCTCTCGTCAGATGATAT
>P_4623
GATCCCCAATATCTCAAGCTCTATTCCCAGAAAGTTTAATG
>P_4624
TCATTCACACTTTCTCTCGCCAGTAAAATCAAATTGTGATA
>P_4625
GTCAGTTGTTTTCCGTTCGTCCCTAGAAGGAGGCGGCAACA
>P_4626
GATGACTTGTAATCAGAAAACTGTATAGAGCAAGCAGTTCT
>P_4627
ACTTTCCTAATTCTGACAGGCATTATTAGCATTTTCTATAG
>P_4628
TAGAAGCACATAAGAAAATTCACTGTATTAACCTCAGGCTT
>P_4629
AAAATAATTAATTAAACTCACATTTTATATCGATTTGTTGT
>P_4630
GAGACACCGCCTTCCTTCGTCTACCTACTACACTCCGGCTG
>P_4631
TGAAATTTCAGGAAAAAATTCAGGAAATCAGGAATATAACA
>P_4632
ATCCTGGATTGTCTTTCCATCGGTTTCAATCTTCTCTCGAC
>P_4633
TTACAGCAACCGTACCATCGCGTTTAATAGTTTTAATGGGA
>P_4634
CTGTTCGAGACGAGAGGAATCGTGCTCGTGAAGAAGCTGAA
>P_4635
GTGCGAAAACTAAAAAAACTCGGCCACCCTCATAAAATGAG
>P_4636
TTAAAACTAACCATTATTATCGATATATCTATTCCCAATGG
>P_4637
CAAGCAGGCAGGATTTTATGCATGCTAGGAATAGTCATGAT
>P_4638
ATTGATATCCGGTGGGAATCCATTCTTGTCAAAGATGCGCA
>P_4639
CGAGCAAGTACGACGCAAACCTAGCTCTCCAAAAAGCCTAC
>P_4640
ACATCATGTTCCATGATTACCTTAACCGTAAGTTTTTAGTT
>P_4641
GTGTGTCCATAGTTTGTAGTCTATGTAGTCTTTGTAGTCTG
>P_4642
ACATATGTGGAACTTTTCATCATGACAGTCGGTTATTGCAG
>P_4643
TTTCCAGATATGTAATGAAGCAGTTCATTGGTTATTTTGAA
>P_4644
GGCAGTTCTGGCTGGGCAAGCAATCTATTAATAAGTTGCTC
>P_4645
AATTTGACAAGACATCGACCCTTGACGGCCATAGGCGTACC
>P_4646
ATTTGTTTGTCGATCACAAACATACACGTATTCAGTGTATT
>P_4647
TTTCTCTTTGGTGCATAGACCTAATCCATCTTTGAAGACTT
>P_4648
CCAAATCGATCTCAAAGATGCATACCTGCAAGTGGAGCTGG
>P_4649
CAATTCCATTTGACGTCTCTCTTCATAAGCGAATCCAGTGG
>P_4650
GACAGCTGATGTTTTGTGCTCGATCCCATGTGATTGGCACA
>P_4651
AGTCTCACGTTAATCAGATTCGGACTCGTTATGGTGACTAC
>P_4652
AATCGTCTTTCTCTTGATCTCTAGACAGTCCATCTCTCGCC
>P_4653
CTGAAGAATTTTCGTTCCCGCAATATAGTAGTTGCCGCCAA
>P_4654
AAAATTATTTACTGAAAGCGCGAAAAAAACCTAAAACCTGT
>P_4655
CGTGTAATGACATAATGCTTCTAATTATTGGGAATTTCAAG
>P_4656
AGTCATTCCTCCAATTTTTTCTGTCTTGATGAACTTGAGTG
>P_4657
TGAGTGCCAACAAAAGAGGACATATATGTATAGCGAAAACA
>P_4658
ATTTAGCAATGTCAAAAAACCCATCTAATCCCAATACCTGT
>P_4659
AGATGGGTTTTTTGACATTGCTAAATAGTGGAGCAATAGTT
>P_4660
TTTCAGGTGATTCGATTGCTCTTGGTCTTGCTAGTTCGTCG
>P_4661
CGGGAGCCAACTTCTTCAAACATCCCCGAAAAAAGATCAGA
>P_4662
ATCGACGTATCACTCGAGCTCTTGGGAGTTGAACAACTTAA
>P_4663
AGAAAAGGAAACAAACACAGCTTAACAATGTAAATTTCAGT
>P_4664
AATTTTAAAAATCTGAATCACTTACTCGACCAGGAACAATC
>P_4665
AAACAATAAATACGTTTCCTCTATCCTCTTCTCGTAGCCTT
>P_4666
TAGCCGAACCAAGTCAAACGCAGTTTTGAAGAGAGGCCAAT
>P_4667
GTTGACTTCAATGTCCCACTCAAGGATGGCAAAATCACCAA
>P_4668
AATAATATTCAAAATTTCAGCATGCTCTTAGCAACGGAGCC
>P_4669
TGCTCCAAATTATCGATATACTTGACAGTGGGCCGAGCATC
>P_4670
TGATGGAGGAGATTTGGCCTCAATTCATTCTATTGCGGAGA
>P_4671
CTAACTCCAAATCCATAACCCTACCTAGAATTGGATTGTTG
>P_4672
GATTTACCAACAATCCAATTCTAGGTAGGGTTATGGATTTG
>P_4673
TTCTAGTCGTCTTAAGTTGACATAACAGGTGAATTTCGAGA
>P_4674
TTTTTTCAACAATAAATTTTCAGCCACGTCAACCCGGATGT
>P_4675
GTGAGAATGCCGTGTCCGGCCATATTCAGTATATCGAACCA
>P_4676
GACGAGCGTACGTTGAAACGCGATGGAGTGTGTGCTGCGTC
>P_4677
GACAAGAATATGGGAAAAATCTATATTTTGATTTTTGGCAA
>P_4678
GCTAGTCTCTCGCCTTCCATCACACTCGCTAAATAATTTAT
>P_4679
CTCACTATCCCCTTGTATTGCATATTACACATCATCTGTGA
>P_4680
CTGTAAATTATCAATTAATTCGGTGTAAATAAACTGATGTT
>P_4681
AAAAGTTTTATAATTAAATCCTAACCATGTAAATTGGGTTG
>P_4682
ACAACCATGCTCTTCCAACCCAATTTACATGGTTAGGATTT
>P_4683
TGTAAATTGGGTTGGAAGAGCATGGTTGTAAATAGTGGTAA
>P_4684
AAACAATGCCTGGATTTTGCCTGTACAGTGCACTTTTTCCA
>P_4685
AATACAGGTTTGGATTTTCCCAGTCTATTTAATTTTAAAAT
>P_4686
ACAAAACATTGATAAATTCTCGGTTTCCCTGTGCAAGTATC
>P_4687
AGTACATGATTACAAAATTTCAATAATTAAGATTAATAATT
>P_4688
GATCGATATATCTCTGCCAACAATTTACTGACGTGGGATTT
>P_4689
GACATTGCTCAAACAAATCACGTGCTCTTTCCAGCTTCTTT
>P_4690
GGGCCGGCACTGCGCGATTCCATACATTTCCTGGACCTTTT
>P_4691
TTTGTAAAAGTTTGCCCACCCTTGGTAGGCATTCTCATGAA
>P_4692
TTTTCAAAGTTTCTTTTGTTCATATTCTTTAAAAAATAGGT
>P_4693
CAAAAATAATAATTTTTCGACAAGAACGTTAACGTTTTCAA
>P_4694
AAAAACATTATTGTAAATAACTATTTATTAAAAAACCATCA
>P_4695
GAATAGCTTGGATTAAAAACCTTCATAGCTCGAGGTCTCAT
>P_4696
ACAAAGTCTTCTCCAACGAACCCAATAGTTAATTCCAAGCA
>P_4697
AAGAGGACACTGAAAATTTGCTGCCACAAGCCAAAGACGAC
>P_4698
CCCTGTTCTGCCCTCCAAAACATGACCCTTCAAAACTTCCA
>P_4699
GGTAATAGATTTAAAATGTACTAAATAGTCAGATACTATCT
>P_4700
TCTCCAGAGTTTACCGGAAGCATGCTTCTGCCTTTTATGTG
>P_4701
CGGAGGATCAGGTATACTTTCAATCTATATCGTATTTGGAA
>P_4702
AATTGCACAAAGTACATATCCCCCGACTGGGGCGGAAATTG
>P_4703
AATTTGCAAAGTTTTAAGTGCATTCTGGGAGAAATTTTGAA
>P_4704
AATTTTTCTAATAACGATCACTAACTATTCTCCGAAGAATT
>P_4705
AGCCTCTCTTCCGACTAATTCTACATTGTCACCCCTAACTG
>P_4706
AACATTCCGATTGCAAATGTCTACATAAAGCTCTGACTCCT
>P_4707
ATGTAGCAACTTATAACATCCAATCATGTGCCAGCACGCCT
>P_4708
GTGTGAGTTCAACGAAGAATCTAAACATCGTATTTCAGAGG
>P_4709
TATTTAAAAAACCACATTTTCATACTACAAAAGAGCTGAAA
>P_4710
ACTGATTTGATGGAAAAGTTCGGCAACCGTAAACTGAATGA
>P_4711
ACTGGTGGCACAAAGTTTTCCATACTTTTACGCAGAATCTA
>P_4712
TTAACTGTTATTATTTGCAGCAGTCTTTAGTTTCAACTCAC
>P_4713
GAGCTTTTCTTGGTCGGCGCCTGCACAATGATGTACTCAGC
>P_4714
GGCAGGTTCTTGACGAATTCCGGCACATTGAATGCAGCATG
>P_4715
TTCTGTGCTGAAATTTCAAACTTACATCTTTCTTGGTTTGA
>P_4716
CCCCTCCACATCCACATCCACATCATAATTAGACAAATCAA
>P_4717
AAATTACAAATTGTTGAAGTCAGTCTAGCGACCTTCTCGTG
>P_4718
CAGTTAACATAAATAATTTCCGATTCATTGAACTACAGAAG
>P_4719
GACGACGGAAGAGCTCCAGCCATTCCAGGAAAAGCTCGTCT
>P_4720
CGTTCTAACTATTCATGGGCCGGGAGAGGGGCGCCCGCTCT
>P_4721
ATTAGGATGTTATAGACGTTCTAACTATTCATGGGCCGGGA
>P_4722
CTTCTTGCACTTATCCTCATCAATCTTGTGTGTCTGCTCAA
>P_4723
CAAATTATCTTCCACGTCATCTATATAGAATGCCGCATAAA
>P_4724
GAAATTGTTGGCAACTAGTTCAGTGTACGTCCGAAATTCTG
>P_4725
CCCCCGCCTTTTTTCTTTTCCGTACCAAATAAAGCTATCTA
>P_4726
AACGAGAATTGGCAGTGATTCATATTATATTTTTGCAGACA
>P_4727
AGACAGACATCTAGCACATCCAACTATGTGGAACCCATTGG
>P_4728
CAGTGGAAGAGAAGTGACGTCATAGTAAAGACCTACCGTTT
>P_4729
AATGTAAATCAAAGATTCATCTAACACTTGTTAATAGGAAT
>P_4730
AATAGTTCATACCGAATTTGCTTACCTGTGAGTCCTTCGAA
>P_4731
CATAAGCTTGACAAATTTTTCATATTAAGTATTGCCAGCGT
>P_4732
GGTCTAGGCATAAGAAATTTCTTGCCTAGACTTGGGTGATT
>P_4733
AGAATCGGCAAATTTTTCGGCAATCATCTTGCCCTAGAAGG
>P_4734
TATTCAAAAAGTGACAATTACTACATAAATTTTGGAAGTCG
>P_4735
GTGCTCCCACCCTTCTGAAACAATTTAATGGCGCCACCAAT
>P_4736
CTGAAGATAAGATAATCACTCCCACACGTGGTGTCAGGCTG
>P_4737
CTCCTCTATTAAAGAGTCGCCGATACAATTTCATGGTCACC
>P_4738
TGTGTTTGAGACGAGAGTGTCTCTATAGAAGAGACGACAGA
>P_4739
GGGGTTTTATTTAAAAGTGTCTATTCATTATTCTGAAACAA
>P_4740
TTCGTCACTCTTAAAATTTCCTTATTATCCTAATTTTGAGT
>P_4741
TAATAATATCTGCGAAACTGCATACCCCATTCGTTTTTTTT
>P_4742
GTTTGGGCGATCGTATTTTACAAGGTTGTGCAAAATGTTGG
>P_4743
CAGAAAGCCGACGCTATGTTCCGTGCCAACGTTGTTTACGT
>P_4744
TAGAGAAGTTCGGCCACGGGCATGAAATTGTTTTAGGTGCA
>P_4745
CTCGATTTGATTCCAAATCGCGGCAGGCTTCATCTTCTCCT
>P_4746
ATCGCCTCCTAGTGCGGTTTCAGTCTAGATTAATGAATTTC
>P_4747
TAATTTAGAAATGAAAAGTTCAGTTTAGCGATGGGCAAGTT
>P_4748
TTGCATTGAAGGCAGGTAGGCAAACATGTGAAATACCAATA
>P_4749
TTTTTGGCTTTGAATAAAGACATTTTAGTAGTTTTATTGGT
>P_4750
TAAGTAAGGATAGCAGAACTCGGCAGAAGGTTTATTTAAAA
>P_4751
AATTCCTACAGTATAGCGAGCTATTTACCCAACAACACCTT
>P_4752
CGCGTCAAGTACGATGCATACAATTATGTAGCTGCAAAGGC
>P_4753
GCTCGTAATTCAGAAAAACGCACAATAATTAACGATTCGTG
>P_4754
GCATTTTTAAAAGTTAATTTCGGCATAAAAGACAAAACCGA
>P_4755
GTTCTTTCCTCAAATCAGCACTATTTATCGTAGTATTGCTG
>P_4756
GCACTACTCAATCCAGACGCCAATCCAGATGCTCCAAACTT
>P_4757
CTCAGCTCTATCTGCAACTTCTTGCTCGATTCCTTGAATTG
>P_4758
AATAGCCTGTTGAATCGCATCGTTCCTGTGCAATCCCGGAT
>P_4759
GATTGAGAGCTGGGCCAGGTCTTGGTCGTGCCGGAGGAACT
>P_4760
GAATCTTACTCAATAGCGCTCACTGTCGTGTGACACTCGGT
>P_4761
GCGGTCACACGATTTGTCTCCAATGTATCAAAAAACTTCTC
>P_4762
GGCGCAACAGGTATTGATCGCTGGAAACTGAATTTCAAAAT
>P_4763
TGTGATTTTCTTCTAAAAAGCTATTTTTCGAACAATCTAAA
>P_4764
ACGACACCGCCCTTGAGGCTCAGTCTTAAAAAACTATACCA
>P_4765
GGAGTTTAGAGCAAAAAGCGCGGTATTTCAAATGAGGAGAT
>P_4766
GTACTTTTCAATTTTTGTTTCAATATTCTTGATTTTTTCGA
>P_4767
AAATTGCCGGAATACCTGTCCATACTACGAAAAGAATTAAT
>P_4768
GTTATCTTGGAAAGGAGGACCATGAAACTTGATTGAATAAA
>P_4769
CGAAAAACACTATTAAAGCACCTAAACGAACAAAAACCGAT
>P_4770
TCGAGAGCTTTGGATTTCCGCAATTTCGATGGAGCTGCATA
>P_4771
TCATTTGGGAGTTTCTAGAGCGGCTTGTCTTGTTGCTGCCG
>P_4772
TATGGGCGTGGCAATCCCCCCGATCCGGATCCCCCGCCGCC
>P_4773
CGAATTAACTTTCTGAAACTCAATTCCTATATTTTCACTTG
>P_4774
TTGATCGATGAAGGCGGCATCGAACTAGTCACCCAAAATAC
>P_4775
AAAGTTTAAAGAAATAATGTCTTACCTGTTGGAACGATTTG
>P_4776
GTCCTTGCCATTATCCTTGTCACCATAGTCATCGTTGTTGG
>P_4777
GTTGCATTTAATATAATTTCCTTGTTATTTGAATTGTTATC
>P_4778
TTCAAATTATAAAAAAAAAACTAACTTATCCAACCACTGTC
>P_4779
CATCAACATGCTGTAATATTCAGTGATGATGACAGTGGTTG
>P_4780
GGCAATATCCTCCATTTTTGCATTCCAGTTGATGGCAGGAT
>P_4781
GCACTCACTACATTTGGTCTCCTGCTCACATCGGAGCCCCT
>P_4782
TGGAATACACTTTGAGATTGCAGTTCCGTTGAAGCATGCAA
>P_4783
CCTGTGATGATGGTTACCATCTATCCCCTTATGATAAGAAA
>P_4784
CGATGCACAGTTTTTCTCATCAAACCCATCGCTGCAGTCTT
>P_4785
TGGCATCAAACTCTACAAAACAGTCCTTCTCATCTGATCCA
>P_4786
CCCGATTTCGTCACTTGCATCGTTACAGTCCTGCATGTGAT
>P_4787
CGTGTATTCCTTCGAAAGCTCGGTGCAATCACATGCAGGAC
>P_4788
ATCGTCAAACATCGGACAGTCATTGTATCGATCACAAGTGT
>P_4789
TCAAAGTTTCCGAAATATAGCTAAATATCGATTGCATTTAG
>P_4790
ATCCTCACAATCAGCAACTCCATCACAACGGAAAATGAGAT
>P_4791
CTTAATACAAAGCCCCGTACCACACCTGAACTCGTCCGGAT
>P_4792
ACCCCGTTGCATCGCTTCGACTTAATAATGCATTTAGTCTT
>P_4793
GCACTGGAATTTGTTTCCGACACACTTATAGTCTTTACAGA
>P_4794
ACTATTCAAACAAGTGAATTCAATCTCATTGTCACATGCAT
>P_4795
CACATGCATTCGGATCCACCCATTCTTCGTCTTTCACACAT
>P_4796
AAAGGAGCTGTTAAACGAGTCAATGTAGATTTTCCAGACGA
>P_4797
AAGTGAATGCCTTCTCAAATCATACATCAGAAGTTGTTCTC
>P_4798
AATAGTTCTTGAGTAGTTTGCATTATAGTCAACGGCTTTGA
>P_4799
TTTTTTAAACATTTATTTCCCATGTTGTTGCTTTGTCTTAT
>P_4800
TCAGGGGCTATTTTAAAGTTCATCCTAACAATTTGAGCTTT
>P_4801
ATTTACAAATTCACATTTTCCTTGCTCATTCAAAAACTTGT
>P_4802
AAACTTTCCAGGCAATCAACCACTACACTGTGATTACAACG
>P_4803
TCGCATCGGTGCAACACATTCTGGGTAGTGGGGTTGGGTTT
>P_4804
TTCGGAAAATTTTGCCATGTCAGTGTAGTAAAATTTACTCG
>P_4805
AATCTATCTCATAGTTTCTTCAAACTAGTGACAAACAGTTT
>P_4806
AGGGGACGTGTGCATCACATCACACTAGATCTCCCTCTCAC
>P_4807
TAAATTGATTTTCGAAAGACCATATCACTGATTACATCTTC
>P_4808
GTATCAGAGTTTTGAAAACTCGGTCAAGCGCAGACTCTTCG
>P_4809
ACAGTCGAGGCGAGGGAACTCGATCTAGAAAATTGTCGGTT
>P_4810
TCACTTGGTCGCGGTGGCAGCTGCATAGTCGTCTGCCCATT
>P_4811
TGCCCATTTCTTGTATTTTTCCCCATAATCTCCAACCAACA
>P_4812
CTGGGGACAAGGCTCCCGAACTATCCAGCATCTTCAATGGG
>P_4813
AAATCGTGCGTCCAAAAGACCCTGATATATATTTGTTTCAA
>P_4814
TTTTAATTTGAAAGTTTATGCATACTAATTCAAATTCAGGG
>P_4815
TAACAAAAAACAATTAAAATCTACACAATCATTTATTCATT
>P_4816
TCCATAATCAAAGAAATTCCCACAATAGTTCCAGAACGACC
>P_4817
AACTCAATGACTTTGCACAACATGATAATCGATTCGACGTT
>P_4818
TTGAAAAAACAAGAGTCATTCTTACTACCGATGGTGCAAGC
>P_4819
GCATTTTCTACGTTCTGAATCCTGTAGAAATGTGTTTTTCG
>P_4820
AGTCATGTGTACATGAAGCGCGGTTTCAGGCTGAAATAAGA
>P_4821
TCTTCTTGAATTCTTTCTTTCAATTTATATCTTATTAATTT
>P_4822
GCATTGGTCGACGAATTCCGCGTTCTTGCTAAATGGACCCC
>P_4823
CCGCTCTCACCGTCCGTGGTCTATCCAGAACGAATTCGTAA
>P_4824
AATTCAAATTTTTGGTGCTTCTATATAAACTCCACTGATTT
>P_4825
CAAGATAGGGATTTATTTTTCATGATACTTAAAAGTTGCTT
>P_4826
TTCTGTAAAATATATATTACCTGTATAATAAGCAGGTCCCA
>P_4827
AAAAAAAACATTATGAGTCACTTACTTTAACAATATTCCTT
>P_4828
GCGTCGTCGCAAAAGTTCCGCCTACCATGTAAACATGTGTT
>P_4829
GGGTAGGGAACACATGTTTACATGGTAGGCGGAACTTTTGC
>P_4830
TAAATTGAAATAACAAATTCCATACCAGTCAGGAGAAAAAA
>P_4831
TCCTCGTCGTTGATGATATCCATGACGGTCACTGGATCACG
>P_4832
ACGTGAGCAACTGCCAAGTTCGTGGTGGATACATCGTGCTT
>P_4833
ATTCTGGAAAAGTTTTGTGTCTTGCTAAAGTTGATAAGGTG
>P_4834
AATGGGAAAAAGTTTGGCCTCTATTTACTGCATAAACATTT
>P_4835
ATCTCTAATTTGTGGCACAGCTATCTGAACATTACAATGGA
>P_4836
TTGTTCTTCACATTTTTGTCCATTGTAATGTTCAGATAGCT
>P_4837
ATATATCTATCCAATATATTCAATTATATATCCAAAAAGAT
>P_4838
ACGAATGCGTTGATGTTCTCCATGCATGCGAAGGTCGAGAT
>P_4839
AAAGAAGAAAAGAAGAAAATCATATTATTAGGATATGAGAA
>P_4840
GCATTCCACGTAGGCACATTCATGCCTGACTCTTGCCTACT
>P_4841
TATTTAGCATTTCCTAATTCCTAATTAGAATGACTGACAAC
>P_4842
GCTGTTGAGCTCTTCTTGTTCCTAATAGTCTTTTTATGACT
>P_4843
AGTGTTATTGATCGGTATTTCATGTTATTTCGATCGATAAT
>P_4844
TGCTCAGAATTCCAATGACCCATAGTACTGAACACATCATT
>P_4845
GTGCCAACAGTACCCCCCCCCCCCCCCCCACAGTAACACTA
>P_4846
TACACTGTGATGGTGCACTCCTGACCCGTTGATTATATGCA
>P_4847
AACAAAACAACTAGGTGTCTCCCTATGTATAATTCCTCCCC
>P_4848
TTTGTTAGATGAGGAAATTTCGATACCCGTAAAAAAGATAG
>P_4849
TAGCATCTTGAGAAAAGTTCCTACTTCTACTAAATCTTCTC
>P_4850
CTTCTCGTCTTCTGCAACAACGATCGGAATGACTGTTGCGG
>P_4851
CGGTTTCTGGGGACGTGGCACTAGGTACTAAATTTAATAAA
>P_4852
TCCGCATCGATCCTTCTCTCCTGTCTCCGTGTCTCTTCCCC
>P_4853
ACTAGCAGCGCGTCCCCCGTCCCTCCCGTTCAGTTCTTCTT
>P_4854
AAGCCTTTCAGATAAATATACATATATGGTAGCTGTGTGCT
>P_4855
GCGGGCGAGCACACAGCTACCATATATGTATATTTATCTGA
>P_4856
CGGACTGTGAAATTCGATTCCTAACACGTAAAGGAATTCCC
>P_4857
TTACCGTATGTTCCGACAATCTTGACATTGTCCGCTTCACG
>P_4858
TTTTCGAATCATCTAAAACACTGTCGCATGTTCGAACCCCT
>P_4859
ATGGTTTTTAATCATTCCCCCTACTTACACTACTCCACTTT
>P_4860
ACTACTCCACTTTCAAATATCAAACTAATAGAAACACCTAC
>P_4861
CTAGGGAATTTTAAGATGCTCCTACCAAAATGACGTGATGT
>P_4862
GGTGTCTCTTGATTCACTCTCTTACTCTCTCGGCCTGTATT
>P_4863
CGATCACTCTCGATTTTGCTCAGTGTATATCAATAAATATA
>P_4864
GTTTTGTAATTATCTTAAACCTTGATAGATTATTAAATTGA
>P_4865
AGAAGACACACACTCACACTCAGACATCTGGATTTTGCGAT
>P_4866
GATAGTGAAAATTGAAAAACCATATATTTATATCACGACAA
>P_4867
TGCTTTTCCTCCATCTTCGTCGCCAACGTCGTATCCATCCA
>P_4868
ATCTAATTTTCACGCTCCACCTGTCTAGCATCACCGAAAAA
>P_4869
TCCAATTATATTGTTGGGGTCCCTCTATTGAAGTACTTTTG
>P_4870
CTCCTCCCTCCCATCTGTCTCTATCCCTTATTATCCATGAA
>P_4871
ATCCCTTATTATCCATGAAACTTACCTCACTATCACAACTG
>P_4872
TCGAGTCACTTTTACGCCATCGATACAGTGTTCACAGTTGT
>P_4873
AGTGACAAATGGTCCAAGCTCATCAACCTGAAAATATGAAA
>P_4874
GTAAACTGAGAAGACCCTAACTTACTCATTATGAAACTTGA
>P_4875
ACCAAATGAGTTGAGAGCTACAGTAATCCTTGAAAATCGGT
>P_4876
CAAGGCTGATTCGGTTTTACCATTCCATAAAGATAACCAAC
>P_4877
GCACAACCACCAACATCACCCATACTACGTTCACAGGCTTT
>P_4878
CCGAAAACCGTCGGCGGAAGCTATCCATATGATCATGATGA
>P_4879
AGATAACAGTTCTGCGATCACTAACTCGATTTTTAGGGCTA
>P_4880
GTTTGGGCTGGATTTGGGCGCAGTCTAAATCAATCTAAGCT
>P_4881
CAGTACAATGTACTCAAAAACTACCTATAAAAGTTTGGCTC
>P_4882
CCTTCTCGATTAGCACCAATCTTACTACTAGTATGTTGTTG
>P_4883
CTCGTTTTCCGCATTAATCGCTTCAATGGATTACGGCGCCG
>P_4884
CAAGTTGCCGCTGCCGCCACCATGAAACTGAAAAAACTCAC
>P_4885
GCTCGAAAATCATGGAAAATCACACTAAATAAGATTTTAAA
>P_4886
TGTAAGCATTATTGAAAAATCTATGTAGTTATGAAACTCGT
>P_4887
TCTGAAATTGGAATTAAAAACAGTGGCAACTATGTGACCCT
>P_4888
GAAGATACTGCCAAATAATACACGCTCAAAAATATTTCGAA
>P_4889
AATAAAGAAAGTTAATTTCGCAATTTAGAGTACGGTACGCT
>P_4890
CCAAAAAAGTTGTTTAACAACAGTAACCCGCGGTAACCAAT
>P_4891
TTTTTGAGTGTATGATAAAACTACTATGTCAAAAACTATTA
>P_4892
CATATATCTTTCTGCTGTTCCTAACTCATTGTTTACTTCTC
>P_4893
ATATGTAGTAAAAAAACTGCCATGGTTTTGAAGATTCTACG
>P_4894
AAGAACTTGAAACTGACGTTCAATCTAAATATAAACCTACG
>P_4895
TAACGGATAACAGTGTGAACCTTAATAGCGGACGTCCGTAA
>P_4896
GCAATATTATTTTTCGCTCGCTTGATTGAAAGAATTGCAAT
>P_4897
ATATTGGACCATTCGATCGGCGATCTCTTTGACATGGTCGA
>P_4898
CAAGTCCACCAAGTTATACACATTATTCATCAATTCGATTG
>P_4899
AAATTGTTTGATTTCCGTTTCAATGTAAGTTCAATTAGAGA
>P_4900
GTTTCCCCCGTTTCTAATTCCATATTTCTGTGTGTACTCAA
>P_4901
GGGAATTGTTTGAACTATTTCATACATCCCCCTTTTCCCCA
>P_4902
AAAGCGTGACTGGGGCGCCTCTCACCCGCCTCTTCGCCCTC
>P_4903
ATTGTCCATCAAACGAACATCACAACAGATATGATGTTCCC
>P_4904
TAATGAGGACACGGCGGGAACATCATATCTGTTGTGATGTT
>P_4905
CGCAATTGAGTCCCTTGTGCCCCTCCATCTAAAATAATGAG
>P_4906
AAAATCTACTCTCAATCTTTCTTTCTATCTCTCTTTATCTC
>P_4907
CCTGGCAAGAGAGCATCTGCCATACACTCTCACCCACCGTG
>P_4908
TCATAAAAATTTCGGATTTGCCCTCTAGTGTTTCGAAATTT
>P_4909
ATTTTATGCCTAGGGAAATGCAGTTATTTAAAAATTGGCAA
>P_4910
TTTCGCACAGCTTTGGTATACTACCTATTGGTACGAGAACG
>P_4911
AATTTTACAAACATTGTCGCCATGCCTGCTTAACCAAATTT
>P_4912
ACCACGGCAGAAAATAAACTCATATATATCACTTTGCACTT
>P_4913
CACGTGATTTTTGTGAACTGCAGTTTATTCTCAATTTTGCA
>P_4914
CTTGCATAAACAGTTAGGTACAGGGTAGACAAATTACTTTT
>P_4915
TTGGATTCGTCCCCAGTTTTCTTGGTTGGTGAAGATGGGCT
>P_4916
CACTTCTTTTTCTCTCCAGTCTCACTCAATTTTTTCAAAAA
>P_4917
ACAAAATAAGTCATATAAATCTAATTATTATATTTTTTGAA
>P_4918
CTCCAGCGCCAAAGCTCACTCGCGACCTCAAATTGCAGACA
>P_4919
GTGACTTCCATATCTCTGAGCTTGTCAGTGAATTCTGGTTT
>P_4920
CTGGTTCTCCATTCAAAGTCCATGCTACAGATGGTTCAGGG
>P_4921
TCAGCAGTCACACCATGAATCTTCATAGTGTAAACTCCATT
>P_4922
CGGTTGGTGTTCAAGTTGTTCAATCCTCTGATTTTTAATTC
>P_4923
TGATTGTGACTCTTTCGACGCCTTCCACTGATTCAACTGTG
>P_4924
GCCGCATGTCGATTTTTATTCGTTCTCGGAAACTACGAAGG
>P_4925
AATGAAACTGCAACTTTGTCCGTTACAGTGAAAGGAGTTCC
>P_4926
ATGTTGGAATCTACTCTTGCCGTGCTAGGAATGAAGCTGGG
>P_4927
TCAATCTCTTCTTGAACAGCCATGTTTGCAGTGGTTTTGGC
>P_4928
AGAAGGGAGAGAATGGATCTCATACTCTTGTCATCAAAGAC
>P_4929
GGATGGCTTGAGCTCTTCTCCATTCTTGTACCATTTAACAC
>P_4930
TCCAGCATCATTGGAAACTTCAATACGGTAGTTTCCTTGAT
>P_4931
GAGATCAAGGACGGGAAGGTCGAGGATCTTGGAAACGGAAA
>P_4932
GTCAAGGTCAAGGGACCAGTCAAGGGAGTCAAGTGGTACAA
>P_4933
AAGAACATACTTGTTATCGTCGATCTTCTGAATCTTGATGG
>P_4934
TCCACTGCTGTTTGCAGATCCTGCCTCGTTGGCAACTTCGA
>P_4935
CAGAGTCCAGCCTTAGCTTTCTTAACAGTCAATTGAGCAGA
>P_4936
GATGTGTTCAAGGTTGAAGTCAGTGCTCCAGTCAGACAAGT
>P_4937
CGTAAGACAGTAGTTTCCATCAGCCATGTCATCGAGGGTGA
>P_4938
ACGAAGATCGTCTCTAGATCCATCATCGTGTCCAGCACCTT
>P_4939
ATGGAATGATCTTGATGCGACATGCTCCATCAACGGTGTTT
>P_4940
TCATCCATTCTTACAAATGACTTGGTAGTAGCACTTCCATT
>P_4941
GGCTCCATAAGCTTTGGTGCCTTGTTAGCATCAAATACATC
>P_4942
CCCCTTAGTAAAATAAAATCCTTACTCTGATATTCTCCAGT
>P_4943
TCATCGAAGGTATGAAAACACAGTTTATTCAGAGATCGGTA
>P_4944
GACGCAAATTTTGAGTTCATCTATCTAGGCGGTTATGGTAG
>P_4945
GTAGTCGGGTGCAATACTTTCACACTTGCATTTTATTCATT
>P_4946
TTAGTTTTCGTTTCACATCTCCCTAACTAAAAAATGCGCTC
>P_4947
TGTTGGGTAAGAGCAACAGTCGGGGTTGTAAGCTTCGGCGC
>P_4948
CAGATATCAAATGGAAGTTCCGTGGATGGGATATTGACACG
>P_4949
TGGCAAGAGCCGAAGAAACTCTAACCAAAGAAATTCTGAAA
>P_4950
GCGACGGGGAAGTTCGACGTCATTGTAGTCGCCTTCAGCTG
>P_4951
CAGAGATTTCGTAGAGCTCTCGCACTCGTCGCGATTCGATT
>P_4952
AGTGAAATCCCATGCAAATTCACACCCGATTCGATTCGAAA
>P_4953
CGTTAGAGAGGGGGAAAGTGCCTACTAGAATAATTCTACAG
>P_4954
CAGTCCTCTACCAATCTAAACATTCCCGGCTGCTGAGTCTA
>P_4955
AGTTTTTTAGAAAAGGCGCACATGGTAGGTAGGACCTTCCT
>P_4956
ATACGAACAGAAACAACGGACACTATAGTGAGAGCTTGGTC
>P_4957
AATCATTTGGACCAAGCTCTCACTATAGTGTCCGTTGTTTC
>P_4958
AGCACCTTTGGATGTTTGTACTTACCAATTAATGGTAAACC
>P_4959
ACTCTCATCCAATAATTTTTCTAGGTCGTCCGCTAGTCGAC
>P_4960
TTCAAGTTAATGTCATTCTCCACACATGTTACATCCGTCCC
>P_4961
ATTGACTGTGGGTGCTTTGTCTAAATATATGCACTTATTAA
>P_4962
TTAGCAGTTTCAGGCGGAAACTTTCTAGGCATAACCAATGT
>P_4963
GGGAATAATTAGGCAAAATCCCTACTAACAATATCCATATT
>P_4964
TGGTGTTTTGGGGTGAGTTTCATAATACATATATAATTAAT
>P_4965
CTGACCATCACGAAGCGATTCATACTCTGAGATCGCTTCAG
>P_4966
TGTCAATGCAACTTGTTCTTCTGTATAATAATCGTTGAACA
>P_4967
AAAAACCACCAAAAAACCTACTTAATAGATTCCCTCCTTCT
>P_4968
ACGTAGGATAACGCAGATATCTATTTAGTATGCCAACTTTA
>P_4969
CGTCTACAACTATTTGAAGTCCTGCTTCACTTCCCGGCGAT
>P_4970
ACAACACTTACAGTAACGGTCTTGATAGCAGAGTATACAGT
>P_4971
AACAATTTCCCCAGTTGCCACGGTTTAGGAGATTGTGCTGA
>P_4972
TTTCAGTTAAAAACAAATATCTATCTAAGAAATAACTTAGA
>P_4973
TTTTTGAGCATATGATTATCCATACAGGTTATTGATTCGTA
>P_4974
AGACCCACGATTAAAGCCATCTCCATAGGAGTTGTATGATG
>P_4975
CCGGTCTAAGCTGCACCATTCTACCTCTAGAAACTGTGGGA
>P_4976
AGGAAAATTCTTCGTCGATTCCTACCTCATTAATTGACCCG
>P_4977
CTGTTACCTGAGGGTGAAACCATAACCGTAGAGACAAACTC
>P_4978
TTTCTCGTGTTGGGAAGGATCTACCTCGGAGGGCACAAGTC
>P_4979
AACGTGAGAAGAGGAGTCATCATACCAGCACACCCTTCACA
>P_4980
GAGTTGACGCACAGGGTTCACATGGATTGAAATATTGGAAT
>P_4981
GAATATGAGTGTATAAAATTCTTGAATGTATAACTGGATGC
>P_4982
TGATTTTGTTTGTCTGATTACATGCTAGTGGTATGATATTT
>P_4983
ACAATTGTCTGTGAGAATCACTCGACCGTAAAAAAACAGTA
>P_4984
TATAGTCAGAAAAAACAATTCTAACCATTAACATAAGTTTT
>P_4985
CCTTCGTTTTTTCGAAAATCCTAACCAGAACATTTTCGAGA
>P_4986
AGCGTCGCAGGGAAATTTGTCGTGAGTTTCTTTTTAACTAA
>P_4987
CTTATGTTGTATTTGTTATACATAATTGTCATTTTACTGCA
>P_4988
TCTGAATTTACCTACATTTCCTACTTACTTACTTACAGTAG
>P_4989
CAATGCATTATGTAGTTGATCATATTAGGACTTATTTGGCC
>P_4990
GAGCATCAAAGTAAGTAAACCATACTCCGCTCATTATTGTA
>P_4991
AAAACTCTTCATATCCAACGCGTACGTAGAAACTTGAAATT
>P_4992
ATAAATGAACTGAAGTCAGTCATACTGTGCTATTTACTCCA
>P_4993
ATACCAATTTATCTATTTTTCCTGATAGTTGCAACTTGCCT
>P_4994
ATATTTTTTCTCGTGATGAACAAGGTAGTTGTAAATGTCTT
>P_4995
AATTAACAATAGTTTTTATGCAATATTAATGATTTCAGGTT
>P_4996
CCAATCGATAAGGAAACGTTCTATTATGTGCACAATATCTC
>P_4997
ACACTTGGAGATATTGTGCACATAATAGAACGTTTCCTTAT
>P_4998
TTCCCCAATCTTCGAAATCTCTAACACATTGTATCAAATCT
>P_4999
TCAAAAGTGTGCAATTAATGCAGTTCATTCAATTCATTCAA
>P_5000
ATTTTCAGGTCGGCAAAAAACGGGAAAGCGGCAATCACGGT
>P_5001
ACTGAAGTTTACTTTTTTTGCTTGAACTTGGCGGTTGTGAA
>P_5002
GTGCTCGATAGTTAGTATGTCACAGTAGTGTTTTGTGTAAT
>P_5003
ATTTGGAAGACGTCTGTTGTCATACCAGTTCATAAGAAAGG
>P_5004
CCTTCGCCGATGATATCAAGCTACTTGGTGACAATGTCAGC
>P_5005
TGAGGACCTATCACAACATCCTGTCTGGTGAATACCACTTT
>P_5006
GGCTCGCTCGCCCAGATATCCGTACATGATGTGCCCTTGTG
>P_5007
GGATCAATCAACGAAAGCTTCCTACTAGTCAATCTTCACCT
>P_5008
TTAAGCATTTTGGTAATTTCCAGCAATTTAAATTCTTTTGC
>P_5009
ATTCTTTTGCATGTTCGAAACCCTGTAGTGTTCAAATGCAT
>P_5010
GCTGGCGCTGGCTGCGGTGGCGGTGGAGGTGGAGGTGGAGG
>P_5011
AGCCAGTATTTGTTAAGTTTCAATACATTAAAAAATACAAA
>P_5012
TTTACGTGTGTAGATTTACGCATATATACTACATGGTCTAG
>P_5013
AATCGCTGATTGGCCAGAGTCCTACTTATTGGCCCGCGAGT
>P_5014
TTATTGCGATGACTAATTTCCCTGATTTCGAAATTTCATTT
>P_5015
CTGTCTACCGCTCTCTCATCCACACACTATTTCCGTCTTCA
>P_5016
GAAAATTTTCAAGTTAAGATCGTGCGAACAAAGTGGTGCCT
>P_5017
TAAAAATGTTTTGTTCGTGGCGAGACCGAGAAACATGTAAG
>P_5018
CAATGAAAAATTGCAAAAATCAGGAATGGGTTACTGTATTA
>P_5019
GCAAACATCCGGAGACGCTTCTAAATATATCAAATCCGTCG
>P_5020
CAAGCAAGGGTGCCGATTTTCGATTTTTCGATTTTTAACCA
>P_5021
GAACGTAACCAGAAAAAAGACAATTTAAAGCAAAATATGGC
>P_5022
ATCTCTTCAGCCGCAACTCTCAATTTATAAGTGTCATGTAT
>P_5023
AACTCTCAATTTATAAGTGTCATGTATCTCCTCATGAGTTG
>P_5024
CGCCAACTCATGAGGAGATACATGACACTTATAAATTGAGA
>P_5025
GAAGCCGATCTCCACCACGTCGTACTCGTCGTAGTCCTTCT
>P_5026
ATTCGGAACTTGAACGGCTTCTACTTCGACTACTTCTGGAG
>P_5027
TTTGTCTTTGTCCCCGCTGCCACTATTCGTTCTTCTTCTGT
>P_5028
ACGAAGTTCAAGATCATCGTCGAGAGAGGTACTTTGCCGTT
>P_5029
TCGCCATCATCATCAGAGTCCACCATTCTGTAAATAAGAAT
>P_5030
CTCTCCACGACTCCGCTTTACTTGGTAATCATCTCTTCGTC
>P_5031
AGCGACGCAGATGACAGTTTCGATCCCGTAAGTCGTTCTGG
>P_5032
CCATATATTCGGGACCACTTCAAACATTCAAAAAGTTCCTC
>P_5033
TTCAAACATTCAAAAAGTTCCTCACTAGCCAGGAAGATGAT
>P_5034
AGAGAATTTATTGAATTGTCCCTGCTCCTTCAACTCATTGA
>P_5035
CTCGCTGACATTAAAAAAGACGAGAATGGGAATGGAACCGA
>P_5036
CGGCTGTTCGGTTCCATTCCCATTCTCGTCTTTTTTAATGT
>P_5037
CGAGATAAAATCGAGAAATACGAGAAAGGCCAATCTTACGA
>P_5038
TGATTTTCTTAATTATCGCTCGATTTAGGCCAGTTCTCTTG
>P_5039
CCAAGCTTTGCTAAAATCCTCAGTTTTGGTCACTTTACCCG
>P_5040
AGGGCGGGCTACTGTACCAACAATCATTTGTTTCCCGTCAT
>P_5041
GGAAAATTGATTATCGATGTCAATATTCAAAATTAAATTCA
>P_5042
GATGAAATGAAAGCAATTTGCAGTTTATCGATGACTTCGAT
>P_5043
CAACAAGATATTTTTCAGATCGATATAATCAAAAATGCTCG
>P_5044
TTTCACGAGCAAATTAATTTCAGGGATGCCATCCAGTTCTA
>P_5045
TGTAGCAACTGGAGAAAACTCATTCCTTGTCTCCAATGACG
>P_5046
TTGTAGTTGTTCATTCAAAACAGTTTAGGCATTCAATTGCT
>P_5047
ATGCAAAAATTTGGCCCTTCCATGTTACTTGTGTTGGATCT
>P_5048
GTTCGTTTGTTGATGTCAAACATCAATCTGGAATCGTAGAA
>P_5049
TCTTCAAAAATGTTGAAAATCGTTCTAGTAGTGCTGCTCGC
>P_5050
ATTTTTTGAGGTTTAAAAAGCATTTTATCAATTTGCCGAAT
>P_5051
TTCAGAATTCCTGGCAGGCACATACATTTGAGGACATGCTT
>P_5052
CACCACACCGGGTTTATGACCAAGGGGGTCGTAAAGTTATT
>P_5053
GAAAATAACTTTACGACCCCCTTGGTCATAAACCCGGTGTG
>P_5054
AATATCTCAAGAAATCGTCCCTTACCATGGATTTCCACATC
>P_5055
AAATGGCAATTGGAAATATTCAAAATAGTGAAAGACCTAGT
>P_5056
TGTTCGAAGAAATAGTTTTTCATATTAGTACGCTGAGTTGG
>P_5057
GGACCACCACCACCACCATTCGGTCCAGTTGGATATGCTCT
>P_5058
ACCTCCAGCGTGTGGAAATCCATGGTAAGTTGAAAGGATAG
>P_5059
AGCTACTAACATTTTTACAACTAACTAAGTAAAAAGTAAGT
>P_5060
TTGTGAGAACTTGTAAAATCCAATAGAGTATACCAGATCCG
>P_5061
AACTATGTCTGCTTTGCCAACACTATAGTTCTAGGTCAGGC
>P_5062
TGACTCGACAAAAAGAAAAACTAACTATGTCTGCTTTGCCA
>P_5063
AAAAGTTTTGATTTTCTAAACTTGGCAGTGTGCCGCAACTT
>P_5064
AAATGAATTCCGGAATGGATCTTACTCGGCATTTTGCAGAA
>P_5065
CTTTCATTTCGTTCAATTTGCATACATTTAGCGGGTTGCTT
>P_5066
GCTAAATTTATTGTAAAAAGCAATTTAGAGGAGCATTTTTA
>P_5067
CAATTTGGAGCAATTTGACTCGGGGGTAATAAAACTGTAGT
>P_5068
TGTTTCTCTTGTAGAAAATCCACACCAGATGATATTTGCTG
>P_5069
AGACCCATACTAAACCGATTCTTGACAGTTTAGGTGTTTAA
>P_5070
TTGTTCCATTCGGCTTTTTTCGATCCATAGTTTATCAAAAT
>P_5071
CATGATGCCCGTGAATGAGGCATCAACCTCGAAACGAACGA
>P_5072
AAAAAATAACAAGAAATAGTCATATTATAGTACAGATATAT
>P_5073
ATTTATCAATCTTATTAAAACATAGTAAGAATTAAAAAAAA
>P_5074
GTATTTTATAAATTACTTTTCATGCCTGTTTTTGGCTGTTT
>P_5075
TACTGTCTGATTGAAAATACCTACTACGTCCCTCTAGAAGA
>P_5076
AAGTACGTCTGAAAATAAGTCATATATTGTTTGATATCAAT
>P_5077
CCCCGCAGGCAAATAAATGCCTACCTACGTGCCTACAACCA
>P_5078
AGTGAAGTTTTTCCTCTTGGCATACCAGAGACACTCTCCCT
>P_5079
TATGCCAAGAGGAAAAACTTCACTACAGTTATTTCTTCGTT
>P_5080
TTCAACGTCTCAGGCAGTCCCTTAATAGTTTCTTATCACTT
>P_5081
TCTTATCACTTTTTATGTTTCATATATCTATATTTAATTTC
>P_5082
TTGCTTTCAGAATAAAATCTCGGCCATGTTAAAATCTAGAT
>P_5083
TCTCTAATTGGTATCAATATCTCCATAGTAACATCGAATCT
>P_5084
CTTCGCTTTTCTCGCTGCTCCAAACATCCGCTTTCCGATTC
>P_5085
TTAATTAATTAACTTTTTTTCAGTCTACAACAACATTCGAA
>P_5086
ATGAGACACTGGCTGAATACCTACTTCGTGAACTCGACGCT
>P_5087
TTCACTTTCTTCCGGAAACTCTTGCTAAGCGTGCTCTCGCT
>P_5088
GGATAATCCACCATCATATCCATGTTATCGGTGCTATCCGC
>P_5089
ACCGCTCTGCTGGGGTCATCCGGTAGAGCAAAATAATTGAA
>P_5090
TATTTTCTTCTCATCACTTTCTACCATGTTTGCTGAATAAT
>P_5091
AAAATTTCATTGTTGCACCCCATATTCTACCAATTTGTGAA
>P_5092
GTTTTTCGTGATCAGGCCGTCGAGGATCTTCTCCATTGTCA
>P_5093
AGACAACAGGGAGCAACTGCCAATCTCGCAGAAGATAATCT
>P_5094
GCTCATTATTCTGCGAAGATCTATGTAGATTGGAGTCATCT
>P_5095
TCACTCTATAAATCCTAAAACTGTACAGAAGAATCGAGAAA
>P_5096
ATATTTTTTCAGGTTCAAGTCGATCTAATTCAAGTGGACAC
>P_5097
ATGAAGTGAGCATGATCACACGATCTCTGTCAAAGGTACAG
>P_5098
TTGCAATGACGGAAAATTAACTTTCTAATGCGAAAAATTGA
>P_5099
ATCATTGCGGAAAAACCTGCCATAAACGTATCTAGAATATA
>P_5100
TTTAACACGTTAATAATCGACATAACAGTGAGAAACGCTTA
>P_5101
ACCAACCTTGTAGAACATTCCATACATGCTCTCCAAATAGT
>P_5102
AGAGTTCCAGCAGTTTGGTCCTTGATATCTCTCAAAAGATG
>P_5103
TTCTTGAACATAGTAAATGACATGATGGTTGACTGGAAGAG
>P_5104
CCTCATGTCCACTTCTCCACCAATCTCTTTTTCTTTTACCC
>P_5105
TAAATACCGGGGATAAAATACTACATTGATGCACAGAAAAA
>P_5106
ATCAATGTAGTATTTTATCCCCGGTATTTAGATCAGTTGCC
>P_5107
TCGCCACGCTGTCACTGGTTCATACCTCTCACTCTCGGGAC
>P_5108
CTCCGTTGCAAATCACAGTCCAATCATCTCCCGTGTCACTT
>P_5109
TGGGGGCAGCGGAATTGAAACTTCATCGTGCCGGGCAACTT
>P_5110
TACTTGGCGGAACATTCGAGCTAATATGACAGGAAGACATA
>P_5111
ACTGCCAAATCGGTGATGTTCGGTTCACTGACATGGAATGT
>P_5112
TAGTTGGTAAACTTACATTCCATGTCAGTGAACCGAACATC
>P_5113
AACTAGGTAACTAGAAAATCCCGTAACATTGAAATTTTCAG
>P_5114
TATCATTCAACATCATGGCACTATCATTTCTTTTTGCTGGC
>P_5115
CTTGAATTTGTAGTAGATTACTAACTTGGTGACTAGCATTC
>P_5116
ATTGATTTACTGATTCAGATCTTTCCATTATAATTTTATTG
>P_5117
GACTTGAAAATTTCAAATATCTAGCTAGAGAATATAACTCG
>P_5118
AAGAGTCGGTGGCTCAATTTCTTCCATGTTAATTTCTCCTA
>P_5119
AAAATTTGTGATTTTTGGACCAACAATGGTCTCGCCACGAC
>P_5120
CTTACAACAATCATCAAAAGCGATAAACTCAATGCAGCTTC
>P_5121
CTCATTTATCCATGGTAAGGCTACAGAGATCCAGAGCTCTT
>P_5122
ATGAAGAGTGATGGAACTTTCTTGTCCGTTCCTTCCAATGT
>P_5123
CCGTAATTCAAGACAACATCCAGTCCAACAAAGGCTTTCTC
>P_5124
TAACAAATCCAACGATCAATCTATTTGGCTTGTTGAACGCT
>P_5125
ACAATGGTATGGTCCACGACCGTACCCGGCTCCAAATTAAC
>P_5126
CTTATCCGTAACTTCAACGACGGCATTCTTATTACCAACTT
>P_5127
AATATTCCAATATCTTGAAGCATTAATAATCAGCGTTAATC
>P_5128
AACGCTGATTATTAATGCTTCAAGATATTGGAATATTTAGG
>P_5129
ATTGTGAAGCCATTTGATTGCGAGCTGGGATTACCATCGCC
>P_5130
CCTTTTTCATCCAATTAATACATGGATGACGAATTTCCGGT
>P_5131
TTTGGAATTTTGGGAAATTTCGTACTCTGGAATGGAGAACA
>P_5132
ACGTCACAAGTGCACGGGCTCGATTATCTAAATTTTTGGTA
>P_5133
AACTTTCACACCAAGTTGGCCGATTTAGGTGGAAGAGGAGT
>P_5134
TTCTTCTTGCTTTCAAATTTCTATCTACAGATTTCCTTAAT
>P_5135
TAATCTTTACATACTCTTTACATACTGTGAATAGACTGTCG
>P_5136
CCCGAAAAAGCTGAATATGCCATAATATTGTAGATGAATAA
>P_5137
CGAGTACAGCGGAACACATACATCTTATTTAAATGTCAATT
>P_5138
AAACGAACGATGTCGGAAGTCCTTCTAGTCCTTCCGGTGAC
>P_5139
TGCGGATGTCAATTTTTCTTCGATTTAATAAAACAAACGTT
>P_5140
TCTGTTGTTTCTCGAGACTCCACACTATCTTGCCGCTCAAT
>P_5141
CTGTTTCTTTCATTTCCTTTCATAATAAGAATCTATTCTTC
>P_5142
TTTCCCATCTGAATGGGTATCTTACTATCTATTTTGCAAGT
>P_5143
AAACATCCGTTTCTGACACCCAATTATCTAGTCGCTTGCTA
>P_5144
TGGGAAAAAGTCAAAATCGTCATCAGAGTCGATAGCAGGAC
>P_5145
AATATGATTTTTTTTCAGGCCAACATAGATTTAAATAAACT
>P_5146
CGGCTTTATGTCAAATGCACCATCATAGAAGAAATGTGGTT
>P_5147
GTGAGATCTCATTGTAATTTCTATATAATTTATTCATAACT
>P_5148
CCCTGTTTCTATGATCCTCCCTTACCCTTGAATAATCTCCT
>P_5149
GATGGGATTTCCAGTGGAGACATGTTATTCCAAGACCACCG
>P_5150
TACGGACTGTTCCATTCATACGATACCGCGGATAGCGGGAC
>P_5151
GAGCCAGACGCAGAAAACTACATGGCACTCCTGGCCTCTGA
>P_5152
CATCGGGAGAGAAGCTTCATCAGTATCTTTCTCCGGTTGCT
>P_5153
GAGCAGCCACCGGCTCCTGCCATTCCAGGCCAAAGACCAGT
>P_5154
CAAACTGATCCATTGGAGTTCAATCATATAATTCAACGACC
>P_5155
TTTGATGAATTCTGCGGGTTCGGTGTAGAATCTTGCGTAGA
>P_5156
GATTTATTCATTTATTTATTCTTCATTCATTCATGTACAAA
>P_5157
TCCTGATGAACAGCTTTTCGCATTTTGGATCTATCCAAATG
>P_5158
TGCAAACTTCCATATCCTTTCTTACCAGTTCACTTATATAC
>P_5159
AAACTTCCCAATATATCTCTCTGTCCAGTAAGTTTTGTTAC
>P_5160
ATATTCAAAAAATTTTAAATCTAACAATTGATAAGACGTCT
>P_5161
CCTAGTCCGGAAAAAAAAAACATTATCTAGAGAATCCCACC
>P_5162
AAAAGATACGGTTCACCTTCCTAACCTAGTTTTTTTTGGTA
>P_5163
AATCCAGTTCCTCTTCTCCCCAATCTAGAGCCCATTATAAA
>P_5164
AGCATAGAAACAGAAAAATCCAGGAAAAAATCCAGTCTCCG
>P_5165
AATTCCAACTGACGGCACTTCATGTTAGTTGTAAATTGGCC
>P_5166
TCTCTAATAAAGAGGTATGTCATTTTATATGAGCTACGAAA
>P_5167
GGTTAGTGTAGGGATATAGTCGGGGTATTGTAGTGGTACAA
>P_5168
TTCGGCAAATTCGCCGTGATCAATATACTAAACCACTAGTT
>P_5169
AGAGCAGTTTCACAAGTTCCCAAAGTAGTGAAAAATTCCCT
>P_5170
AAAAACGAAAACTGAAGCTGCAATTTATTACGAAGAAGCTG
>P_5171
AAAAATTTGCAAGTGTTAAACTTGGTAAAGTTTTGAAAAAA
>P_5172
TATTAGGAAAACAAAATGTTCTACATATCCTTAAAATCCAA
>P_5173
TTACGGGAAAGTGAAAATATCTATTTATTCATAATTATATT
>P_5174
GTGCGCACCGCTGCTGATAACAAAATAGTGTGCGAGACGGT
>P_5175
ATCCGAGGATATTGCATAACCTTAACAATAAAGGACCGTTT
>P_5176
AAACATTATTTTTTAATTGACACTACAGTAGTCTGCTTGCC
>P_5177
TTAGCAAATTCAAAAAAAATCCCGAATGAGAAATCTAAGAA
>P_5178
CTAACATTTCCTTTTGTTTACATATATGTGGCAAGGTGATA
>P_5179
TGGTCTATACGCCATTCCTTCATTCCTCTTCTCAACTTTCT
>P_5180
AACAGAAGTTTGCGATGCGTCAATTTATGTGGAAGAGCCGG
>P_5181
TCGGGTAGAAAAAAAAAACGCTGCAATTACATAACGAAAAG
>P_5182
AATTCAATATTTATGTTACACTCTATTTCATAAAAACAACA
>P_5183
AAAACAAAAGTTCAGTCTCTCTTGCTCGAAAAGTGACATTT
>P_5184
TCAAAGCTGATTTGGAGAGTCATTCTAAAGGTTTGTTATTT
>P_5185
GAAAACTTTGTGCCACCAGTCATGCTCCAATCATTCGATGG
>P_5186
TCGAAATGGATCCATCTCCACCTACTATCAATTCTGTTTCT
>P_5187
TTCGATTTTTCTAGGCAAAGCTACATAAAGCTTATTTAAAA
>P_5188
GCAGAGACAGTTCATCACGTCAATTTATTTATTTTTTGAAA
>P_5189
TTTGAACTTTCACATGTGGGCGTATTCATAGGTGATTTACA
>P_5190
GCAGACGGAAAAACAAAAGGCTACCTCGAAAAATGGATTTT
>P_5191
TTTATGTGCATAATACTTGGCTATTCTCACAAAATACATAG
>P_5192
CTCCACCACAAGTCTATGAACTTACCCGCCTTTCACAGGTT
>P_5193
CGTGGCACCACTGCCAAATTCATGCCAAATACGATGGTTTT
>P_5194
ACCTATAACACCGAGAAATTCATGTTATAATAAAATCGGTT
>P_5195
AGAGGTGTCTTGAAAAAAGGCGATAAAGTTGAAATCAAAGG
>P_5196
AAATTATTTAGAAAAATTTACATGTTTTGATCAAAATTGTT
>P_5197
TGTCACCATATTTGGAAGGCCATTCCATTGAACGAACGGCT
>P_5198
CACAATACGAGGATAATGATCGACATAGTGTTGTTGACCAC
>P_5199
GGGCGACATTTTGAATTCTACAATATATTTCTGGAAAGAAA
>P_5200
CTTTTGAGTTTGTATATTTCCATTTTACCTGTAAAACTGGT
>P_5201
TCTTTGTGTGTGCGCGGCGCCAATATATTGAAAAATGACTG
>P_5202
ATCGAATTGAGAATGCGTTTCCTACTAGCGTCTCACAGCTC
>P_5203
TAGGAAACGCATTCTCAATTCGATATAGGCACATTGAGAGA
>P_5204
TCCTTAACGGCACCACCGTCCTGTACAGCTGCAGCTGTCTT
>P_5205
GAGGTTAGTTAACTTTTTCCCGGTTTCATGAAATTTCAGCG
>P_5206
TTGTCACAGCTGCTGAAATACAGTTTTTATTGCATTTTCAC
>P_5207
TTTTTAAATGATTTTTTTTCCATGTTCAACAAAAAAATAAA
>P_5208
TCAGACAACCATTCAGCCATCAATGTAGCCATTCCCTCTTT
>P_5209
GAAAATTACCCATAAAAATGCTAATTTTAAGTTTTGTTTTA
>P_5210
AATAAAAATTGATATCTTTACCTTATAGGCTCTTTAAGGGC
>P_5211
TGAGATATTCCTAAATTTTTCTATTCAGATGTCGAATCAAT
>P_5212
AATGGCAGAAGTTTCTGCAACTTATTAGGAGTTGGGAGCTA
>P_5213
GCTTCGGCTCGATTCTGAGACATTCCCGGGCAAACCATCAG
>P_5214
TCATTCAATTATAAAAAATTCAATCTAATTCTGATTCATTC
>P_5215
CAGAAATGAGAGTCATCTCGCTTAATCGGATTTTGGTCTCC
>P_5216
AAAGCTTTGAGCAGAAATTTCAGTTTTTATCGATTTTGCAG
>P_5217
CAAAATTATTGAGGAAAGTGCGCTCTAATGCGAGAAATAAA
>P_5218
TATTTTCGAATTTTAAAACACAATATTTATTTTTTTTCTTT
>P_5219
ACCTAGCTTATCAGAAAAATCGATACAGTATGGCGGACGAG
>P_5220
AGAAATAAAAATGAAAATTCCAAACTAATGCTTACAGGCTC
>P_5221
CTCCTTTTCTTCATCATCTCCATAATCGAGCTCGTCCCCAT
>P_5222
TCTCCGATCGTTTTCTCTTTCTATCCTCTTTCTTTTCATCT
>P_5223
TTTGCACTCTTCTCAGCCTCCTTGGCAGCAATCTGCTCTTC
>P_5224
AAAAGGCAGGCTTAATTTGCCTACCTATTAGGCAAGCAGGT
>P_5225
TACCACACCATTACCTTGTTCAAGACAGTCGAGGATGAGGG
>P_5226
TCATCCTCGACTGTCTTGAACAAGGTAATGGTGTGGTACCC
>P_5227
TCTAGATTGACTTAGCAGACCATTATAGAGTATCCGGAGAC
>P_5228
GATGAAACTCATCATGAATACATCATAGACATTAGTGGCAT
>P_5229
AAATTAAACTTTTCTAATACCATCAATCTATATTTCAGTGT
>P_5230
AAATAGAATACTTAGATTTACATGGTATTGTTATACATCTT
>P_5231
AGGTCATGCTCAGAAAATCGCTTGATAGTGGAAAGCTTGAA
>P_5232
CCAAACTACAGAAATTATTTCAAGACAAGCAACTAGACTCC
>P_5233
TTTTCAAAATCTTCTGTTCTCTAAATATTGGGTGCTTTTCG
>P_5234
AAAAAAAAAACATTTGTTCGCGAGAAATTTTTAATAAAATG
>P_5235
AGGTAGAGACGCAGAAGGAACTTACTATTAGGTTAGTGTCT
>P_5236
GCCGAATAACTTTTAAAACCCGTTCTATTGAATTTGGGAGT
>P_5237
CACGTGATACGGGGAGAACTCTATTTACCAGTATATCTTTG
>P_5238
AAAATTTCAAAACAAATATTCTTACCAAATCCAACACCAAT
>P_5239
TGGTCGGAGACGAACGTAGACTTGATATGTGATATTTTGGA
>P_5240
TTCGGGAGGCCGTGCCAAAACTTGACAGTTACAGATATTGT
>P_5241
AGTAGTTAACAGTTCAGAAGCAATATACTTAAAGTTTTGAA
>P_5242
TCAAACTTATACTGCTTCTTCTTGCCCGTTTGAAATTATTC
>P_5243
TTTTTTAAATTTTAAATTTTCAGTCTTGATAAGAAAAATAA
>P_5244
TCAGACACGCCCCTTTTCTTCATGGCCGCAAAAAACTCAGC
>P_5245
GCTCTTTTTCTCTTCAATTCCACCAACAAAAAAAATCAATC
>P_5246
GACGAAAAAAATTTTTTTCCCCCCATAGTTCATATTGTGTC
>P_5247
TCAAAGGTAGTTTAAATAAGCTAAATAAGAATAACACGGTA
>P_5248
TTTTCGGATTTGAAAATATTCCTATTAGTGGTATCCTTATG
>P_5249
AAATCTTCAATGCTGAAACACTACATAAACACGACGTATGA
>P_5250
TTCAAAGAAATACGGATTTACTAACTATAAGTCAAAAATGT
>P_5251
TAACGATGTGCGAAAAAATTCTCCAATGTTTGTCTAACTGC
>P_5252
TTCCCTATGTTTGACTTTCTCGATTTATTCTTCAAAATGTT
>P_5253
CGTCCTCATCTGAAAATTTTCAAAATAGATTTTGAATATTT
>P_5254
AATTATTTGATCTTCAATTTCAATATCTTTCTTAATTTAAT
>P_5255
AAACTTTGAGTAAATTCGAGCATTATAAACAATTGAAACGC
>P_5256
ATTTCCAACGTTTTCCAAAACTTACATTAGACTGGAAATTC
>P_5257
AGAACATAGGAAGAAAAACTCAAACTAGGTGAAACTTTGTG
>P_5258
AAGTGTTCACTGCCTAATTTCTTGACATTGGTAACTAGGTA
>P_5259
TTGTAATTCTACAATAATCCCAATATACTTTAAACTGTTCC
>P_5260
CAGATCTCCGAATCGTTGAGCATTATATTTAAAATTTTGTA
>P_5261
TGCTTTTGTCGGGTCGACTCCTTTCATCTACTCTTTTATCC
>P_5262
ATAAATTGATTATTAAAAACCTACCTTGGTAAGCTTCTTGA
>P_5263
TGATTCGATGTGACACATTCCATGACATAAGAGACAACCTG
>P_5264
AACCTGATTTAAGTGCGGTTCTTGATAAGTTAAAGATGTTC
>P_5265
CGTGTGCCGATGGGGGTAGTCTTGCCCGTCATTTCACTCTT
>P_5266
TTTTCAAAATAAAATTGTGGCAGTTTAACGTTTTGGTAAAT
>P_5267
TTTCCGAAACTTTGTACCGCCATAACTGATTTAGACACTGC
>P_5268
TTAATTTTTTGACCTCGCAGCTTACTCGCAGTTATGATCGG
>P_5269
TACTCACTCGCTACTTTCTTCTAACTAGAAACAAAAAACCA
>P_5270
TTTCCCTCATACATCCCCATCATACCCTTAAACAAGAGTTG
>P_5271
CAACGGGCCAGTTTTGCTCCCCTGATAGAAGACTATCGTCG
>P_5272
GCAAGTTCGGCGCTTAGCGCCTTCTTCGTGTCCGGTCCAAC
>P_5273
TGCGCCTCTGCGAACGCTACCATACCATCATGCACAAGTTG
>P_5274
CAATCTGGATCGCAATGGGCCATTCCAATCTCAGGTGAGAA
>P_5275
CAACTTTCAACAAGTAACATCGAAGATGCGGAGAAAGAAGG
>P_5276
GATGGTATCAAATACAATCACTACCATCATTCACGTTGTTG
>P_5277
CGATATCAATAGCATCAGTTCTATCTTGCTCATTTTTTTCT
>P_5278
CCATCTTCAATACTTTGAAGCATGTTAATATCAATTGTAGA
>P_5279
ACGGTGCTCAATGTTTCTTCCAATTTCTTCAATTCCTCCAA
>P_5280
AACTTTAGCACTGAGCTCGTCAATCATCTCTTGTGGAGACT
>P_5281
ATCAGAAACGAATTTAGCGGCACGATCACGCAAAGCGACGG
>P_5282
TCAACAATCTCGAGAAGGAGCTTACCAAGGTGGATGAGTTC
>P_5283
TCTGGTTTGAACTCATCCACCTTGGTAAGCTCCTTCTCGAG
>P_5284
CAGTGGGATTTGTCACGACTCAAGGATCTTTTGAAACAACT
>P_5285
AACGACTTGCTTGCAAGACTCGCGACCGCGGCTGACGTTCT
>P_5286
ATCAGACGATGGAGCGTTGGCGATGACGGCCTTCGCAGCTT
>P_5287
TTTCCGAACTTCTTGATCCACTTGAGAGTGCTTACGCTGAT
>P_5288
GCTGTCAACGATGTTCCAGCCAGTGTTGAGCCTTCAGCCGT
>P_5289
TTCATCGGCGCGCTTTTCATCGTCACCAGTCTTTTGGATGT
>P_5290
TTTAAGAAACCAAGAAAAAGCGTGTTATCTAAGGAATACTT
>P_5291
TCGTATCTCGTCTTGTGCCACTTGTTCGTGAATCGGATGAG
>P_5292
GTTGCGAGCAGCAAGGAATTCGTTCCAGAGACGCGCTCTTT
>P_5293
GACGTGTTTGCGAGAAGCGTCGGCGTTAACAATTCTGTCCT
>P_5294
CTTGATGGCATCGTCAAGTTCGGTTTGGAGCTTGGCGAGTT
>P_5295
TCTCTTTGCCTCACGTAGTTCTTGAATCTTGGCCAGTAGTG
>P_5296
CTCGACAAGCTGAACAACGCCAATGATGCAATCAAGAGACT
>P_5297
ACGCCCTTCTCGATATCACCCGTGAAGATGGAGGTGATGAC
>P_5298
GACCTTAAAAATTTCACTTCCAAGGTATCAATTTTAATTAC
>P_5299
GAAAACCTACCAGCCGACGACAAACCAAAGGCCGAACAACT
>P_5300
AACGATGTCGGAAATGCGGTCAAGAACGTGGAAGATGTTGT
>P_5301
AAGCTGGCCGAGTCTAGCGACAAGATCGATCCACAAGTCGC
>P_5302
CTTACCAAGGTGGATGAGTTCAAACCAGAGGATGCACTTCC
>P_5303
AGGAAACTGTTGCCAAGCTTCTTGATACTGTTTCCGGAGTT
>P_5304
CTCGAACAAGCAGTCAAGGCCAAGGCCGACGAGAAATCGCT
>P_5305
GGCCTTCGCAGCTTCGACCTCCTTCTTCAGTTCTTCGGCCT
>P_5306
CGTATCCAAAATGGATCTTTCAGGATCGGTCGAATCGATCA
>P_5307
AAATGATCTAGATATAATTGCGTTTATGCTGTAAATTCAAG
>P_5308
CCTTAGATAACACGCTTTTTCTTGGTTTCTTAAAATCAAGT
>P_5309
CAAGAGATGATTGACGAGCTCAGTGCTAAAGTTGTTGAAGC
>P_5310
AGTAATTTTTAGTATTAAAGCTTACTACTGATCAAGCTAAT
>P_5311
TTATAAGTAGATATGTAGTTCTTACCTGATAATTGCTCAAA
>P_5312
GAGCAATTATCAGGTAAGAACTACATATCTACTTATAACAA
>P_5313
ATCGAAAAGACCAAAAAACGCATATATTTCGGCTACCACTG
>P_5314
GCAATTTCAAACTATTCGAACTATGTAATTGTAATTCAATT
>P_5315
ATGCACGCAGAGACTCTTCCCATAATTGTCATAGAGACGAC
>P_5316
GAATTCAATAAAATTGATACCATAACACTGGAACGGTGCAT
>P_5317
GTATTACAGGTATTCAGGCACAAGGTAGGCAGGCCGGCATG
>P_5318
ACTTCTACATGCCGGCCTGCCTACCTTGTGCCTGAATACCT
>P_5319
TTATGGCTCACACCAACCGGCTTGATAGCCTTCACGAAGCC
>P_5320
TCAATCGACCCGGCGAGCTGCTTCCTATTGGGTCCAGGTGG
>P_5321
GACATTCCACGAGAGTGCAGCTCACTGGGTGAAATAGGTTA
>P_5322
AAGATTCGATTCAAGTGTGTCATGCTCAAAAATTCTTTGAT
>P_5323
TCATTTTTTACGTGGTAGTTCACACTCTATTAACACGAATA
>P_5324
AAACTTAAAGGCTCTAATTGCACTAATCATTTTATTTCTGA
>P_5325
CAAAAACACTAAAATACTGCCCTTGATTAATATTTTTGTCA
>P_5326
TTTTTGTCAGTTCTGTCTTCCTTTTTATTAAATTTTATAAA
>P_5327
TAAAAATTATTTTTTCAGGTCCCTCCCGGCCGAGCACGTAA
>P_5328
ATAAAAAAATCATTTCAGAGCCGTGCTGACGAAGCCATCAA
>P_5329
GAAGTTACTCGATGAAAACTCAAGGCTGATCGATATTATAC
>P_5330
TGCTGGACGGAAGATGCGAGCGGTACGGGCATCTTGGTGAT
>P_5331
CTCAACCACCTTTTAATGTTCTTGGATAATAAACTTCATGA
>P_5332
AGAAGAAGCAAAAGAAACCGCGTGGGGGAAAGAAGAAAGAG
>P_5333
CGGAGAGGACAAAGAAAAATCTATCATTTCTTTTTTTTCTG
>P_5334
GTGAATTTCTTCTTTTTTCACCCTCTCGAAAAAATTTGATG
>P_5335
AAAAATATCCATTATTGAAACTAACATATCGATGACTAAGA
>P_5336
CAGTAATGAATTAACAAAACCTTATTATTGTAATCATAGTT
>P_5337
TGTTGATGACTCTGGTTGCTCTTGGGAGCTAATATCCGGAG
>P_5338
AAAAGGGCGCGTCGCAAGTTCATTATATGAATTTTCTGGAC
>P_5339
TTAAACAATAAATTCGTAAACTTACATCGTGTAGAGGAAAA
>P_5340
TTCGAATTGGTAGAGTTCCTCATTCATATGGGTGCTCCTCT
>P_5341
AACGCAGTATTTTTTTAAAACTTACTAGTCCTCTTTGTTCT
>P_5342
GATCGGACCAACATCTAGTTCACGATAGATATTTAGCTGGT
>P_5343
ATATCCAAACCGACCGTGCACATCATAGGCGAAATCGGTTC
>P_5344
TGTCTCCACGTTTCTAATTTCATAATATTAAACACCAAAAA
>P_5345
AAATTTTCAGTTGCTCGTTTCTATTCCGTTGCTCCACCAGA
>P_5346
TTAACAAAATATTGTCGTGTCGAGGCCAGGTATGTTTAGTG
>P_5347
GGCCCTGGGCCTCGAGCCTCCAGCACAGTCGATTCTCGATG
>P_5348
TAGTTCTACAAAACAAATGCCTTACATGTTTGCAGAAACTT
>P_5349
AAGGCATTTGTTTTGTAGAACTATTATTTTACAATTTTACA
>P_5350
ATGCAGAGGATATCCGTGATCATACTGTCTCTGCACTGAAT
>P_5351
CTTTTATCAAGAGGCTCTCGCTTATTCCATCAAAAATTATT
>P_5352
AATTGGAAATGGTACGAATACATACAATACACAGATTGCTG
>P_5353
CCCCAAAGAAATTAATGTGTCTTACTGGTGAGTAAAATTTA
>P_5354
TAGCCTCCTCGGCGGTGAGTCGTGATATTGAAAATGATTTT
>P_5355
AATTTAAATAAAGCCTTACTCTTAATGGTGGTGGAGGCTTC
>P_5356
AAGGTACGCAACTGAAAAGTCATTCCACCAAGAAAATACAT
>P_5357
AAGTCCATCTTGTCCGACTCCAATATCGATGAAAACTCCGA
>P_5358
CACGTAAATCGTGAAAATATCTATATTTCGAAAAAGCGTAA
>P_5359
AATAAAAAAAAAAGAGAAATCATTATAAAAACAAAACGTGG
>P_5360
AATTGCAACCCAAGTTTCGGCGTTCCCGTTGAATGGAGGAA
>P_5361
TTCACTGAAGCTGAAGCCGCCTTGTTACATCTTCAGCAAAA
>P_5362
AGGCTGGAAAGGAAAACCGTCGTGCTAAGGTAGGACTTATT
>P_5363
CTCGTGGAAGATGCAAACTTCTTGAATGCCCTTCAATCTGG
>P_5364
CAAACTTCTTGAATGCCCTTCAATCTGGCTGCAATCGCTGG
>P_5365
GTTGATTTCCTTGATGTCGACAGTCCTGCATGGGAGAATGC
>P_5366
CTCAACTACTCCAATCTGGTCTTCATAGCGCTTGAAAGCAT
>P_5367
GATGACTCCAGTTGGCTCTTCAGTCTAGTAGTAATTGCTGT
>P_5368
AATTGAGAAAATAATAAATACTATTATCTGTTTTAAAAAAT
>P_5369
CACAAATCGACGACAACGTTCTTGACAGTTGGAAGGACCAC
>P_5370
CTCTGTAGAATACGGAAAAGCACAACAGAAAATCCTCTTCA
>P_5371
TCGCCAACGACTGCTCCGAACTTGACAAGCATTTCCTTATG
>P_5372
TGGATCTTTCTGATAGCGCTCATGCTCCTTCAGAAGGTGAT
>P_5373
CTCCTTCAGAAGGTGATAAGCTTACTGTAGCTACTGAAGAA
>P_5374
TCTGACTTCAGCTCCGCAACCAACATATTCATCTTTCCGTA
>P_5375
TTCGAGAAGCCGCTGAGCTCCTTGCATGTTCACAACATCCA
>P_5376
TTTGGAGAGAGAACGTTCTTCATTCCCTCGTTTTTACTTTG
>P_5377
ACCCCACTCACCGATCGATGCTATTTAACAATGACTCAAGC
>P_5378
TCACTTGAGCAATAAGCTGTCGATCTGGTTGTGTCATTGCC
>P_5379
TCTTCCAAAGCTGCTGAGCCCATTTTATCCAACTTGTCACG
>P_5380
AGAGAGTAAGTTTTTTTCTTCAAACTATTCAATTATATTTA
>P_5381
TGAAGAACTTTGTCAAGCCACATGGATCCCATTTCTCCTTG
>P_5382
TTCCATCACCACTGAACGCCCATACCAAGTTGGTGAGCATT
>P_5383
TACTTCTTCGCACTTTCGATCATTATTGTGAATACAGGTGG
>P_5384
ATGCGATGGTTGATGTATATCTTGCCAGTCAAGAACATTTC
>P_5385
GCTCTCAAGAGACCATTGCTCTATTCATGTTGGTTATCCCG
>P_5386
TTTGAAGGAGATGAACATACCACACTCATGACTCAAATCAA
>P_5387
GTTATGATGAAAGACGATTTCATGACAAGGATCCTTCAATT
>P_5388
GAAATCTTCCATAAATGGTTCAATCATGTCGTTAATGCCGG
>P_5389
TAACGATTGAAACGGTGCAGCATGATAGCATTTTCAGTGCA
>P_5390
ATTTGCTTGTGTGCTGGCTTCATGCTCTTGTTCAAGAACGA
>P_5391
ACCCCTTCCTAATTTAATTTCTAGATCGTTTCAAATCCCAT
>P_5392
AGTCGCGTAATTCTATCATTCAATTTATAAGAAACCATTTC
>P_5393
TTCATCGATAGTCACATACACATAAATGTTAACAAATCGTA
>P_5394
CCGATATCTCGTCGCGAACACCCGATTACGGTATGTTTGCG
>P_5395
AGAAACTGCGCTCTTTTGGACAGGGTAGTTATTACTTACCG
>P_5396
TAACTCCAACTACAGTAACCCGGTCATTAATCAATTGAACA
>P_5397
ACGTGTCCCTACTTGAAAAGCTTACTTGTCACAAATTCCAG
>P_5398
AAAGATTTTCTATATTCTATCACTAATTTAAAAAATATTGA
>P_5399
CGTTTCCCAGAGCTGTCCGGCAATCACGTATAACTCAAAAA
>P_5400
AATTCACTGAGCTAAAAAATCTTACATGGTCATGCTAACCT
>P_5401
CTTGACGATTTCTCCGGCTCCAAGGTTGACCTCACTGCTTG
>P_5402
AGCTCTGTTTCACTTTATAGCTTACTAGTTCCTACACTATA
>P_5403
CACTTTTAACCAGAAAAAGTCGATCGTAAACTTTTCAGTGA
>P_5404
CGTTGAGCTGTGAACAAAAACATGTTAGTCTCTTTTATATA
>P_5405
TTTTTTTTTTCCAGGAATTCCATTCTGTTGTCAGTGAGAGA
>P_5406
AAATGAAGGAGGTCCCATCTCAGTTTGGTGAATTATAGTTG
>P_5407
TCTTTTTTAACTTAAAAATGCATAGGTGTGGACAGAAAAGA
>P_5408
AATTGAGTCCCGCCAATATACATACTAGATGTTTTTCACTA
>P_5409
AAACTTTTTTCTTGGAAATTCTTACATTTGACGTTTCTGGC
>P_5410
TAATTGATGGCAACTAGATTCGAGGTGGTTCGAGCAAGAAG
>P_5411
GTTCAATCTCTGTGTCACTACTACATTCTTCAGAAGAAGCA
>P_5412
TTTTTCATGTTTCCTTTTGTCTGTATAGCCGGAGTAGAGAC
>P_5413
GAAGAAGGAAAGGAAACTGGCTTCTTATAGTTTCCTATATA
>P_5414
CTGACTTTTGAAAGTCGGTCCAAAACAAATTTTTTGTTTTA
>P_5415
ACTAGGCAGGCGTAGGTTGCCTTACAGGCATCAATTGTTGA
>P_5416
ACAGGCATCAATTGTTGAAACATACATATTTCAGTCATCCT
>P_5417
ATCTCGGAAAATCTGTGAACCAGTTTACATATTTTCAAACT
>P_5418
AAAGAACCAAATTCCTCTTTCTATTCAATATTTGCTTGAAC
>P_5419
GCTTCTTCACCAATAGTATACATAAATGTTACATTCGCACA
>P_5420
CCCCTGACTAATTATTGTTCCATGCTTCTTCGACAGTACTT
>P_5421
TATATTGAAAACTTATTTTCCTATTTCCTCAAGATGTACAT
>P_5422
TGGGCAAAAACACATGCCTTCCTACTAGGCAACATACGCCT
>P_5423
ACAAAGCTTTTTCAGCTTGCCATACATAAATGTTTAGTTGT
>P_5424
AATGGTACAACTGAAATTTCCTTTGGAATGTTTTTTTGCTA
>P_5425
ATGAAGTCAAAAAATGGGCCCTTATTCGGGATATTTAGCAA
>P_5426
ATTATCCATAAAATATGCATCATCCTCATCTTTTTCCTCTT
>P_5427
ATCAACTTGACAATGAATTCCATCAATTGCACATTGGCATG
>P_5428
TGACTATGATGTTTATTGTGCATATCCAATGAAATATCTCC
>P_5429
TGCATTATTTCGATCGTCGACAAGGTGGATCAACAGTTCCA
>P_5430
ATTAAATATCTCGAAATTTTCAGGGATCCGTCGAAAAAAGA
>P_5431
AAATTTTTAGATCAAAAATCCTGTAAAGTGAAATTTAATTT
>P_5432
CCCAACGGCTCCATTACTCTCAAGACAGGGTTCAACGTCTT
>P_5433
GATTTTTGAAAAAACATTTTCTTGTTATTCGTCATCAAAAT
>P_5434
GATGTCATCAATTAGTCAGTCAGTCCCGAAGAAAATCGGGG
>P_5435
GAAAAACGAACACACACACACATGGTTGAGCACATTGCTCT
>P_5436
AAGTCTTCTCAAATTTCCATCGAACCCATTAGATCAAAAGT
>P_5437
AGTTTCTGTAAATTTATATTCGTAACCATGAATTCCAGTGG
>P_5438
TTTGCCGACCACTCCTGTGCCATACTAAATATACAATATTC
>P_5439
AACTCGAACAAAGACTAGTGCATTACCCATAAAAATGGAGA
>P_5440
AAAGAGCCGGTGTACCTAGTCTAACTCGAACAAAGACTAGT
>P_5441
TAGAAATTTTAAAATCTTAACTTACTATTAGTCAACAACAA
>P_5442
TTCTGAACCATCCAATGTTTCAGTGCAGTGGATTCGATCGT
>P_5443
GGCTGGAACCGCGGCAATCGCTGGAATATCTTTCCTCGCTG
>P_5444
ACGAGTAGTACAAAGCTTCTCGTGACAAAGTGCTCGGTGAG
>P_5445
TACACTTATCTAGCGGGTTTCATATTACAAGAATGATGGCC
>P_5446
TTTTAGATCGCAAGTTTTCGCGTTCGTCTGAAAATTTCAGT
>P_5447
AATAGTACTGTCGGAATTTTCATGTTAATTGAAATAACACG
>P_5448
TCGTTGGTAGTGTCCAATCGCGATTTTTGCTTCGGCTGAAT
>P_5449
TGATATATATACAATTTTAACTACATTTTAAATCTCGATTT
>P_5450
AAATTTGCCCTTTTTTAAGTCCTGGGTGAAAAAAAACTACC
>P_5451
TTCCAGTACTATCCTGAATCCTCAACCGAAGAAATTCCGCA
>P_5452
ATTCCCATTCTCTTCAGCGTCTTTTTAGTCATCATCCTAAT
>P_5453
CATTCACATTGACACTACTTCTATGTAGACTTATTCAACAG
>P_5454
AGTGGGTCGAAGCTTGACTACTATGTATGATAGGGAGATTT
>P_5455
CTCACCACGATTCTGTCAAACATCTTATTCTCATGAATAAA
>P_5456
ACGAATTGCAATGAAAATTTCAGGAAATACAACTTTATCAC
>P_5457
TTGTTCGAGCCATGTCAGCGCGTTTGAGAGATGAGGCGAAG
>P_5458
ATAGCAAGTAATGGCTTAAACTATCCACATAAGGAGTTCAG
>P_5459
TTCTGTATTCGGCGATCTTCCTGCCATGTAGTTTGGAAGAT
>P_5460
GTCACTGTTGCCTGGAACGCCACACATTGTGGTGAGAAGAG
>P_5461
TCCGGTGCAACATCTCTTCTCTTGACAACCTTGTGGATCAT
>P_5462
CGGCTCAAGATCCGGTTGAGCTCCATAGTGTTCTCTGAATG
>P_5463
TATTATTCGGCACGCGTTCGCGTTCTTGTTCATTATCGTGA
>P_5464
AACTTAAACAATAATAATCACGATAATGAACAAGAACGCGA
>P_5465
TGGAAAGATAAAATCTATTCCTACTACGTGGCTTGTGACTC
>P_5466
TCCTACTACGTGGCTTGTGACTCACTAAGGTCACCTACGTG
>P_5467
TACATTAATTGATTAAATTCCTAAAATGCTAACGAAACGAG
>P_5468
TATTTTCCTCGTTTCGTTAGCATTTTAGGAATTTAATCAAT
>P_5469
AAAATTTCGTAAAATTGTCGCGTTTTAATTATTATTTTCCT
>P_5470
ATTTAGAAGTCCCAGCGCAACTTTACACTACTATTAGGCAT
>P_5471
GTAAAGTTGCGCTGGGACTTCTAAATCGCTAAAATTACCTA
>P_5472
ACCCGACGCGTCCCAAGACCCATTCTACGTGAAAGTCTATG
>P_5473
CTTTCATTTCACAATTAAATCATAATTTTGAATTTTGACAA
>P_5474
ACCTCTATCATGCATGTGGTCTAACCCGAAGAAAGCTGCGC
>P_5475
CTTCTAACATCTCGAATGACCTTACTCCGATCGTGGCACAG
>P_5476
CGGGACCGACGTCACTGTGCCAGTCCAGCAGTTTCTTGGTG
>P_5477
GAAAAAAGTCAGTTTCTATTCGATCTCGTCAATCTACAAAA
>P_5478
GGACACTCGATGACTGGGAACTAACCATTTCTATTTTTCGT
>P_5479
TTCATTGAGCACCGACATGTCATGGTATCGCTGCAAATATG
>P_5480
CAGAGACGGCGTTTTGGCCGCAGGGAGGCTGTCCAAGTAGA
>P_5481
TTGACGTCACCAACTGTCTTCATACTCCTCAAAACTCCGCC
>P_5482
GCCAATTGGCCAACCTTTGTCTAGGTCTACTGTTATTCAAA
>P_5483
AGGCAGCGCTAAGGTTCATCCAATTTTCATCAAAACGTTTC
>P_5484
CCATTACTTGAGTTTTAGTGCTGTCATCTTCCGAGTCTGTC
>P_5485
TTTCACTTCCTGTTCATTTCCATGCAGGTTGAAAAGTAAGT
>P_5486
ATTTCGTTGACGGCTAAATCCTGTATTTCGCTTTTTGCAAA
>P_5487
GTGCAGACATTCCCGAAATACATTCTAGGGCTCTTCGGTTT
>P_5488
TCTACCTAACCTAGAAATCGCCGCAATATTAACTCAAGTGA
>P_5489
ATTTCTTTTTCCACCTCCCTCTCACTAGACAAAATCACTTG
>P_5490
ACAGCACATACACCTATTTCCGATTCATTACATTATCGCTG
>P_5491
TCAAGCAATTTCGAGTTTTGCTGTAAGGTTAAATTGATACA
>P_5492
TCAAGAGTTTATTTGAAATACTGTATAGTTGGTTCATCTAC
>P_5493
AAAGCCGGCCGTGCTAATTTCTAGGCCACATATAAATGCTC
>P_5494
GTCTTACCTTTCAACTTTTGCTATGTGGCCTAAAAACGGAA
>P_5495
CGAAGAAAAAGAAAATGAATCGAGGGGAACATATATAAAAG
>P_5496
ATGACCAAATGGATCGGATGCTTGACAGAGATCTGTAAAAA
>P_5497
ATTTCGCTGCCAAAAATTTTCAATTTTGTAAAAACTAACAA
>P_5498
AAAGCCAACTAACCATTCGCCATATTACTGCTCGCTCGCAA
>P_5499
GCAAGTTTTGCTATAAAATACGGTCTCGAAACGACAGATTT
>P_5500
ACACAAACACACACGATTTCCTTGGCCGTCCATCTCTGATT
>P_5501
AACTCATTTTTGTCAGTGGTCTTACTCTCACTTTGAGTTTG
>P_5502
CTATCCACCCCCACCACCACCGTTCCCGTTCAATGTGATTG
>P_5503
AAGGATGGCATTCCAGAAGTCGTTAATATTGGGATACCACC
>P_5504
AAAAGACGGTAACTTCCTTGCATTCTAGTCAAAAATGGATA
>P_5505
ACAGTGGCTGCGAGAAATTTCGTTACAGTCGAATGGTGAGT
>P_5506
CTTAACAGGATTTCTAAACACACACACATGACGTCCGTTTT
>P_5507
GTCCGTTTTTTTTTTCAACACACACTCAATTTTTTTCTGCC
>P_5508
TCTCTATTCGACTCTGGTCTCGGCACAGAAGAAACGACGAC
>P_5509
CGTCGTCGTTTCTTCTGTGCCGAGACCAGAGTCGAATAGAG
>P_5510
CATTCCCGCGGGGCACTTTTCAATAATTTGAGAAGTACTCA
>P_5511
GCCTAATTCATCAACGAGTGCAGTCGTCGTGAACACCGGAA
>P_5512
AATTACATAAGTGCGCTCTACAGTAACCAAGAAAACACAAC
>P_5513
TACCCGAAAGCCTCGAAAACCGGTTGACTGAAAAATAGCCT
>P_5514
AGCTTTTGCAAAGCTTTGAACTATCTACATAGGCTGTGTGT
>P_5515
CGATAGGTTAAGGGGGGAAGCATACTAGCTTTAAAACTCTA
>P_5516
GCATAAAATCAAAAAAGTCCCAGTCCTGATTACGACTCGCT
>P_5517
TTCAGGGTCTATTCTTCCTGCACAATAGTGAAATTCGATCT
>P_5518
ACAATAGTGAAATTCGATCTCACGGACGTCTGAAATCATCG
>P_5519
AATTTCAGCGAAAGCAAAATCAGGGCTGTCGTTTTTTCGAT
>P_5520
GATCTTCTGATACTGGTTTTCGTACCCGTTGCACTATTTCT
>P_5521
GAACAGATGATACTTCAGGCCGTTCATGTGGATCTTCAGAC
>P_5522
ATAACCATTTTTCACAACTTCTACACAATAAAATCTCGGAT
>P_5523
TTTTAAGGCTTTAAAATTCCCAATTCTGTGGAATTTTCCAT
>P_5524
TCTCAACGTCTTTGTAACCTCGTAACCAATAAGTAGTCTGC
>P_5525
GAGTACTGTAGTTTTCAACACAAACCAAATATTAAAGTTGC
>P_5526
CCCCTTTTGAAATTGAGATGCAAGCGCGCTCCACGACCAAG
>P_5527
TTCAGTTTTGCCACATTTGCCATATTGTTGTTCCATGTCAT
>P_5528
CAACTGCCTCAAGAGCCAGACATGCTAGATGCATTTGTATT
>P_5529
CTATCTGTCTCGGAGGTGACCTTACCTTTTAGAAATGTGAT
>P_5530
AGTTGAACGATTGCGCAAACCTTGGTAGATGTTGGCTTCGC
>P_5531
GGCTCTCGCTGTTTCAGTTTCATACGTGTGTAAATGGATTG
>P_5532
GAATTCGACCAACTTCTGACCATGTACGTCCCTGAAAGATT
>P_5533
AGTTACCTTATCAATAAGTTCAACATAAAGAACCATCAAGA
>P_5534
GCTTGTACTGGTACCATGATCTTCATTGCCACGTACATGTT
>P_5535
GAGTTTATCCATTGGACATCCACACATTCTTGCAACAATCG
>P_5536
TTGGTTACAAACAAAAATTGCCTCATAGTTCCAGCTTTCCA
>P_5537
TTCCGTCGATGCACGAAATCCAGCATAGTTGGAATGTCAAA
>P_5538
ATTTGATTATGCAAATGAATCTAACTAGACAAGTATTGAAA
>P_5539
TATTTAGTTTGTTTTTACGGCATAATAGTTATTTGAACTTT
>P_5540
AACATATTCTAGGCGATTTTCTTTAATGTATAAAAAAGTTT
>P_5541
TCCCGTCGAAAGCAATACAACATTTTATTATTTTTCAAGTG
>P_5542
AAACATCAAACACCGGAGTTCATGACAAAAGTTGAGGGCTG
>P_5543
ACACATACCTAAATAGGCACCTAGGCAGAGAGACCTGGGTA
>P_5544
TCAAAATCCAAAGGAAGCCCCAGTCATCTTGAATAACATGA
>P_5545
GACTACATATTGGAATTTCGCATTACAAGTTTTTTTCCACA
>P_5546
GATCTAATTGGTTCAAAAGTCGGTGTAGCTTCTCATTTTGG
>P_5547
TATAAAAAGAAATAAATTGACGATCTAGATGTAAGTTACGA
>P_5548
TGATATATATCAAAAAAATGCGGAAAAATTTTTACATATTA
>P_5549
TCCCCAATAAACATCCATATCATGCTCTTCGCGAGGTGCTT
>P_5550
TGACGAAAACGAGCGAATTTCGTCATTTAGCTAAAATTTGA
>P_5551
TCTTTATTTTATATTTTGGTCTATTATATCGCGTTAATTAA
>P_5552
TGATTGGTCTCCGCTGCCCTCAGACATCTGAAAATATCGAT
>P_5553
TTTTTGTACTTTTAATTTGTCGGTTGCAGGAATTAGCGTTT
>P_5554
CATTTTTCAGCCAAACTCCACACGGTAGTGGGTATCCATCC
>P_5555
TCAGTGCTCAGCAAAAAGAGCATTCTTCTAAAAAAAAAAGG
>P_5556
CATTCGTACTCACAGTGAGTCGTGCTCGAAAAATGAGAGTT
>P_5557
TTTATTAGTTTGGACAGAAACATGCTAAAGTAACAACTTGC
>P_5558
CTTGAAGATTTCATTAAATCCATATTATGCTCAATGATATC
>P_5559
AAGCAGTTCAACGACTCCGACAAGAACGCCGAAACAGAGAA
>P_5560
GGTCCGACCAGACCATTGACCATACCAGAAGAGAGAGGTTT
>P_5561
AATCGTGACCGCCTGATCCACTAACCTCACTGAACCCCGCC
>P_5562
CATGGTGTGAAGAATGACTCCACTCCAGCGTCTACCAGTGT
>P_5563
TTCCAACTATGCACAGAAATCTAACCATTTCTAAATTTTCA
>P_5564
TGTAAGTTCGTCCGGACGTGCATTATAGTTGGTCGCGAAAT
>P_5565
TGAAAATATTTTGTAGGATACATGACAGGAGTGGCCGTGAA
>P_5566
AGCTCTTCATACTCCTCCGACTAACCTTATTCCGATCTCTA
>P_5567
TTCCGATCCCTCGAGCTCTTCATACTCCTCCGACTAACCTT
>P_5568
ACTTCCGACTTCTTCCATCTCTAACTCCCTTCCGTGAACCG
>P_5569
TCCAACTAATGAAGTTCGGTCGGTGTACGTGGCAACTGGAC
>P_5570
TATGATTTGTCGTTCTCGGGCTTACTTGGCTTGGAATACGT
>P_5571
AGGCTACTCCACCTTTAAAACTATGTCTTGTTTTTCAGACA
>P_5572
TGTTGGAGTCTAAAAATAAACTATTTGTCGTTTTTTTGGAA
>P_5573
GTAATAATTTTCTAAGGTTTCACAATAGTTTGTGCGTAAAA
>P_5574
AAGCTCCTAAATGTTTTATTCTTACCAGTAATTTCTGTTTT
>P_5575
ATCCACGTGGCAAATAATAGCTATTTCCATTATTTTCTGGT
>P_5576
AGTGTTTGTTACTGTAAATGCAATTTATTGTAGAACCCAGT
>P_5577
AAAGTATTCCCACAGTTCACCTATACACTAGACCTAACCAA
>P_5578
CAGTAGAATGGGGATTAGCCCCGTCCATAGATTGCTCCAAA
>P_5579
TGGACTGCGAATCTCTCGCCCGTGGATCTCCATCCCTTCGG
>P_5580
AACACCCGTCGGGAGTCGTGCAATATTTGGGATTGGAGCCA
>P_5581
TTAAAGTTTTAAATTTTAACCATGGTTTTTTAGATTCATGT
>P_5582
TATCTTTAACAATTTTTAGACTTTCTAATGTTTTCAGTCAG
>P_5583
CATCATTCCGTCATTCTCTTCTATTTATTCTATATGCTTCA
>P_5584
TTAGTTCTCAACGCTTCAATCATACCTGGGTGATAAGACAC
>P_5585
GAGCAAAGACCACAGCCAGTCCTACTACTGGAAAGTCCAAA
>P_5586
AGAGGAACTCAAAGAAGAAGCATCAACAGGTTTTGAACGGA
>P_5587
TATTTCCCGCGTGTTTCAATCAAACTATATATGTTAGCTTT
>P_5588
CCATCTCCGCGTTTTGCACACAATTTATATGCAATCTAGAT
>P_5589
TTGTTGGTGAGTGAAAAAATCGGGGTATAGGCTCCAATTAG
>P_5590
ACTCACCAACAAGAGAACTTCTTGGCAGTCCGTTCAAAACA
>P_5591
AGCAGGACCTAGGTAGCTGCCAGTCTTTATTAAAAATCAGG
>P_5592
GTTCTACCTACTTCTTTTTTCATTGCAATCAATTTTCGATG
>P_5593
ATACATTTTTTTCAAATTTTCAGCCAGGACACACGGGCCGT
>P_5594
CACCTGGAAATAATAAAAATCGATATATTGGTCTACCGGGG
>P_5595
ATTTTATAGAGGTACACTAACTTATATGTTCACTTCATATG
>P_5596
AACTTCTAGAGAGGGAGTTTCTATGTAGGCATCAATAAATT
>P_5597
ATGCGGTTCAGTATGACATACATTATAGATAGATTGACACT
>P_5598
ATTTGTTGATAAATGAGTATCTTTTTATTTAAAAGTTAGGA
>P_5599
GGGATCCTGTTAGCCAATCGCTATTAATTGCGAAAATTGAA
>P_5600
ATTGTACTAAATTATAATTGCATAATACTTTCGAATGTATG
>P_5601
TCCTTATGCATCAACTTCAACAAGAACGATAATTGCTCAAT
>P_5602
ATTAAAAAATATTGAAACAACACGGCCGTGTTTTAATTATT
>P_5603
CATTTGAACAGTCTCTCCGTCATTATAGAGACAAAACTCGC
>P_5604
TTGAAGGTCCACGAATTGGCCATACTGGAAGTATGAGCTCG
>P_5605
CAATTGCAAGTTGACATTCCCATACCTCGTTGATGAGGATT
>P_5606
AAGCATAATACTGAGAAACGCTGTGGAAACTCCTGCAAATA
>P_5607
CATTTTGTTCCAAAAGCTTTCATTAGAATAGAGAATCACTT
>P_5608
AGCCAAGTAAAAGGCCAACACATGACAGGAAATATGGATTT
>P_5609
CTTCTCGGTTCTGTAGGCTTCACGGTCTCCCTTCTCGCCTT
>P_5610
GTGTCGCTGCGTGTGTGCCCCTATGTAATGCATTAGTCGGA
>P_5611
GAATAGCCCAGTACAGTGTTCTTACTGTTGGGTTCGCCATT
>P_5612
TTTTTAATAAGTCCAGAAAACTAACTATCTTTTGCTGAAAA
>P_5613
TGAGACTGAATTTTTGAAACCATATTATCCTTTTTAATAAG
>P_5614
CAGTCTCCTCCAGTGGAAATCGGTTTGTTGGCGCACTTCTC
>P_5615
TTTTGGTGGAAAGCAAAACACAGTCTTGGGTCTCACCCCGA
>P_5616
CTTATTTTCGGGGTGAGACCCAAGACTGTGTTTTGCTTTCC
>P_5617
TAATTCGGTCGAACCGTATTCTCTCCCGTTAAGAATATCAT
>P_5618
ATGAGAAAGAGATTTGAGATCTAACTATAGAATAAGATTAA
>P_5619
TAAACGTGGCAATGACTCTTCTACCATTGGTTCCACAGGCC
>P_5620
TCTACCATTGGTTCCACAGGCCGTCTCCATATCGGATGCTT
>P_5621
GAAGATCTCTCCCACTTCATCCCGCTCATCGAAAACGGCAG
>P_5622
TTTTTTTTAAACTGTTGTGTCGAGACCGGGTACCGTGTTTT
>P_5623
TGCTAAAAATAGGTATCGGTCAACACAGTTGAAAGACTAAA
>P_5624
CACGATCTGTGTCAGACACACATATGTGTGCTTGTGCTTCT
>P_5625
TATTTTTCACTTATAGTATTCACTATAGCAATTAGAACTGG
>P_5626
TTAAAATTTGAAAAGAAGATCATACTATATATAAAATCACG
>P_5627
AACTTTTTGTGTAAAAACTTCAGTGCCCGTTTTCAACGCGA
>P_5628
ATATCATTCAGAGGTACCTGCCTACCAAAGAAACCTTGATT
>P_5629
ATTATTCAACTGATAAGATGCATCATTGACGACAAACCACT
>P_5630
TAATATATTGTTCATTGAGACATATTAATAAAATAGAGAGA
>P_5631
TATAGAAATCACTGTTTCGCCGGTTTCTTTATAAAGCAATT
>P_5632
AATTTGTTAAGATATTGTTTCGATACAATATTTCAGGAATT
>P_5633
CGCAACTCGTTGTTGTAAAACATACTAATAGTAAATCCAAT
>P_5634
TCGAGCTCGTTCCACATCTCCACTATTGTTAATTCCACTAT
>P_5635
TAATTTATGTACAAATTCATCTAATTATAGCGTTTTGAATG
>P_5636
GACAAATCGAATGGCGATTCCAGTGATGATGAAGATGAGAG
>P_5637
TTTTTAAATAATTTCAATTTCTAATATGTTCCCTTAAAGGT
>P_5638
ATTGCCATTTTCCCAATATTCTTTCTAATGAAATTTCAGTA
>P_5639
TTTCTCAACTGTAAGGCTATCAGCATAGTCTATATCTGGAA
>P_5640
GATATAGACTATGCTGATAGCCTTACAGTTGAGAAATCAAT
>P_5641
CACTCAAAGCCCCAATTTCTCTACAATGTTGAATATCTCTG
>P_5642
CGAAGCCTACAATCGAGGAGCAGTCTAGATATCTAGTTGAT
>P_5643
GACCAGGATTCCAAATGAGACTTCATAGTGAAATGCTGGAG
>P_5644
AAAGTAGAAGAGAGATGGAGCTCAATAGATAATTTTAACCT
>P_5645
AATACATTAGAGATTTAGCTCTGCCACGTGAATATGCGATT
>P_5646
GTTAAAGTATCTAAACGGTTCCTGGTTGATTAAATATTTTA
>P_5647
TAGATGTATAAATAAGAAACCATAATAGATCACAGGTCTTC
>P_5648
AAGAACTCAATAGATATGATCATGCTAGTGAAGTTTCTGTT
>P_5649
AGTTTCGTCTTCGTAGTCTCCATTTTAATCAAAAGCTGTGT
>P_5650
CTCTTTTTCAGCTCGGTCAGCTTAATCGTCACTTTTGACAC
>P_5651
CTTAATCGTCACTTTTGACACTTCATAATTCGAAATCAGCT
>P_5652
GCTTCACGAGTAAAGGAAGTCATGATGTTGTTAAAATGACA
>P_5653
AATGTATTCTCGTTAAGAAGCTTTATAACACAATTTATCCA
>P_5654
TCAGTTGTCCACCAACACTGCTATCTCGAACAGCTACAATA
>P_5655
TTTTCAAATCAAATGAAAAACTAACATGAGTACTGCAAACA
>P_5656
TCTCAATGATTTTGGAGAAGCTCACCCGATCCAACTCCACT
>P_5657
CTTGTCATCAGGAAATACGTCATAATACTTCGTTTCACAGA
>P_5658
CAGACACCTTCGGATTCCATCATGTTACACGTATAACAGTT
>P_5659
ATGGGACTTTTTTTGTGTTTCTTGGTATTTTGACGAAAACA
>P_5660
TTTTCCGAAAAAATTAAAGCCCTGAGAAAACATTTTCGACC
>P_5661
AATTTTTTCGGAAAAAAAAACTTGTTCGATATAATTGAGAC
>P_5662
GTTTTTTTTTCAACTGTGCTCAATTTATATTAGCAATCAGT
>P_5663
TTGTTTTTTAAAAATTATTTCAGTAAACTATGAATACAATT
>P_5664
GTGCAATTTATGAGAGTTTTCTATCCAGAGGTATAATATTC
>P_5665
AGATTTTTTATATTTTTTTCCCGGAAAATAGAAACAATTTT
>P_5666
AATGGAGGGGGGAGAGAGAACTATTCAATGAAAATTCAATC
>P_5667
TGAACTGTTTGAATCTGAATCAATTTATTTTGAAAATGATC
>P_5668
AAAGTTGATGAAATGAAATTCATAAACAAATTAAAAAATTC
>P_5669
ATGTATTGCGTTAACTTTCGCAATCACGAGGCAATATAAAT
>P_5670
AATTCATCAAAATTTCCCATCTCAACAGAGGAAAAACAGAA
>P_5671
TGTTGTGTTGTCCCCCCATTCATTAATCTTGAATACCCTCA
>P_5672
AAAAACTCTTTAAAAAATTTCAATTTTTGGTCGGAAGGAAG
>P_5673
TTTTTGGTGAAACTCTTGATCGGGAGCCCTAAAAACAACAA
>P_5674
TCAAAATCCGTGAAGCAATTCTTGCTCCATGAAGTGGTGGC
>P_5675
TTTTAGCACTCGAAATTTCGCGCTAAAAATACGGTACTTGG
>P_5676
TAATTTTAAACTTTCGTTCGCATTTTAATGAATTTTTAATA
>P_5677
CTCTTTGTCCATTTTAGCATCTATAATTTGCTGCTCAGCTT
>P_5678
ATAAAATACCAAAAGTGTCACAGCCCTGATGAAAATAAGTT
>P_5679
CTCCGTGGCAGCTTCATATTCTAATATCTATCATTTTGTTT
>P_5680
TCCACAGCTAATTCCACTGCCTAAACAGCTTCGATATTGAT
>P_5681
AGAGCAGTTGACAGTATATTCAGTCATCTGCATTTTTTCTG
>P_5682
GCGGTTTCGAACAAAAAAAACATATATTTATACAAAGTGAT
>P_5683
TTGATTATTTTAATTTCAAACTAACTTCTGTGTTCCTCAAT
>P_5684
TTGGTGTTAACGGCATGGGCCTGTCTTCTGTTTCTGCGGAC
>P_5685
ATTTCAAAATAAATTATCAACTTACCAAACTAATTTCCTTT
>P_5686
ATCGCGAATCAACCGGATGTCTTGACAGTAAAACTGTTGGA
>P_5687
AACTCCCTCTTCCAACTTTTCTCACTAGAGCGCACTTTGAT
>P_5688
TAAAAAATTTCGGAAGGACCCAAGACCGCAATTTCGCGTTT
>P_5689
TAAACAAAAAACATTTAAACCATACTAGATGGTACTGTAGC
>P_5690
CTGCGGAGAACGAATCGACTCGTTCCATAGTTACAATTGGC
>P_5691
GGTTCCACCTGGTCAGCCTCCATTTTATGGTGGAAATCAAC
>P_5692
CACCCCATTATCACCATAACCTCCATAGTGTGGCTGATGTT
>P_5693
ATTGGCATGTTGATGATGAGCGGCAGTGGAAATGTTGGAGG
>P_5694
TTGAGATCTATAAAAAGTTGCATTCTAGTTGAAGCTAAATG
>P_5695
GCTAAATGAAGAAAAGATCACTTACCAGTCCATCCCGATCG
>P_5696
CGTCTGTTTGACGCTATTTCCAGTCTCCTTGTTCTTTTTTC
>P_5697
ATGACGCATCAAACAAATTCCTAACCCCTTTGGATTTTCTA
>P_5698
AAATGGCTTTTGTTTAAATTCATGAAATTGAAAAATGCCTT
>P_5699
TCGCATGTAACAAAAAATTGCCGTGGTAAGATCAAGTATCG
>P_5700
CCTATAGCCTTTCCTATAGCCAATATAACATTTTTCAGGAA
>P_5701
GTTGATCAAATGCAACATGACATACTGTTCAAAGAGCTTCA
>P_5702
CCATATTGGTTCCGAGCGATCCTGCACGAGTCGAGATGAGC
>P_5703
GCTTCTCATCCTAAAAATTTCAGTTTAATGCTCATCTCGAC
>P_5704
AAATCCATTTTTGCCAAAAACTTAACAAAAAAAACTAAAAC
>P_5705
TTGAAAAATTTTTGAGACGTCTCACTATGAAATTTAGCCGT
>P_5706
CTCAAAAATTGAAGGAAAAACGAGAACGAGAAGGAAAGCCT
>P_5707
TAGAGGGAAAAAAGACGAATCGGTGTATATTTGCTTGTGCA
>P_5708
TTGAATTGCTTACGTAACCCCGACAACGACATTTTTCTGAA
>P_5709
AGACGAGAAAACTGAAAATTCTTGATTTTTCAGAAAGCCGA
>P_5710
AATCTCCCTTAAAATAGCAGCATGTTATTAGTTTTTTTAGC
>P_5711
ATACTTGCACCATCTGCTCTCATACCTGTGCACCATATATC
>P_5712
GGTCAAGAATCACGAATTTCCGTAACTGGGCAGTATTTGTC
>P_5713
CCACATCATATCATAAAATTCTTGATAATCACTTATGTTCT
>P_5714
CGTATTAGTCGTAAAATTCGCCCACTTTGGTTTATAAGTTA
>P_5715
GAGAGGCAGGCGAAGATCGCCTTAACAATAAGATCAGGCAG
>P_5716
ATAAAACACCAGGGTCAACGCGATCGAAGATTTCTACACGA
>P_5717
ACTGTTCTTGCCGAAATTTTCGGTTTCAGAGTTCTACTCAT
>P_5718
TTCCGGCAACCTCTCTTCTGCTAAACAGTGAAAAATGAATA
>P_5719
TACAGAGTTTTTCTTGTTGTCAGCATTTCGTAAATCGTCTC
>P_5720
GAGATAAAAATCTTAAGTGGCGAAAACATGTGATTTTTTGG
>P_5721
AGTCCAAACATCCTTGATTCCTTACTAGAAATGTTTAAGGT
>P_5722
CTCCGCTGCTCCACTTCCACCTTGACCCATCAACATTTGTT
>P_5723
AACATTTGTTGCATAGCTCTCATCTTAGCATCATTATCGTT
>P_5724
TACAATGAAAGATGGAGTAGCTAGAATGGACACTGTGCTTC
>P_5725
TGCATACACCATCCGCTTGGCATTCCAGTCGTTTCACACAA
>P_5726
AGACGTTGTCAGAGTTGAATCTTGAATTGTGTGAAACGACT
>P_5727
CCTTCACCGATGTTCGTCTTCACACCATATGATCGAACAAC
>P_5728
TCAACTTTGAAATATTCAGCCTTACTTGTCGCCAACTCATC
>P_5729
ACTAAACGATTCGAGGAGAACAAGGACGAAGGAGATTCTGA
>P_5730
GAAGATTCATTCTCCTCATCCATAATGGATCCGTATGCTCC
>P_5731
AACGCAGTTCCCTCAGCTTTCAGTGCAGTTGTTGATTGAAG
>P_5732
TCAAAATATTCAGAAAAAAACTCACTTTCTTTACTGAAACG
>P_5733
TGAGCAAGCCGGAAATCGTTCATAATAGCTTCTTCGGCTCC
>P_5734
CCGTGATAAACGATCGCGTTCATATCAGTCCAAGTTTCGAA
>P_5735
GAATTCCATAATCATAAATTCGTGACAGGAAAGTGATGGTT
>P_5736
AACCATCGCCGTATCAGCAACAGTATAATGGAATGGAGAAT
>P_5737
GGTTTCATCTTTAGAATGGTCAGTCTGGTTAATCGAGACGC
>P_5738
GGAGCGTTATTGACGTAGATCTACATAAGTTCGACTCTTCC
>P_5739
AAAAATCAGTTGATAAGTGTCAAGGGAGCAACATAACAATT
>P_5740
TAACAAGGCTTCATTTCATTCTTCCTCCTGATACTATGGCT
>P_5741
CAGTAATCTGAAAAATTGTCCTTTCCAAGCCAAAATAATAT
>P_5742
AACTGCTCCGCGTCAAGGGTCGATCATTATGGTTTGACATT
>P_5743
GCCACCTCAGCACTTATATCCTGTCCAATCCCAAGTGTTAT
>P_5744
TAATATTTGCCGCGCTTGTTCTTACCTTCTGAAACGCCACC
>P_5745
GTGTCCAATGTTGTGCATTTCCTGAATTAAAAATATGTTTT
>P_5746
AAATCTACATGAACTACTGGCATACTAATGTATTCTCCTGG
>P_5747
ATACATTCTTGCCTGCCTACCTAGGTATCCTTTGTGCCTGT
>P_5748
CGCAGACACCGTATTTAGCGCGGAAACATGATTGCTAATTG
>P_5749
TTCGCATCGATACCACAAAACATACCTTTGGTAGGCCCGGA
>P_5750
CTTTGGATCATCGCTCCGGGCCTACCAAAGGTATGTTTTGT
>P_5751
TAATCAGGCTTGAAACAGGTCTTACCAGTTCACATATTTGC
>P_5752
ATTTTTGTTTTTCAGAGTTCCAAACCCGCGCCAAAAAACCC
>P_5753
TCATCACGCAGCTCTTCCTCCAAACATGATGAAAACTTCTT
>P_5754
TTTCCGGTTGTTTTCCAATTCAATTTACTGGTTTCTTGAAA
>P_5755
AACGAAAGGAATTTCATCCACTTACCCTTGTACAAACGATT
>P_5756
TCTTTGTCCTTCCGCCATGACTCACTAGTCAGATATTGTTT
>P_5757
TGATTTGCCCTCTTATCGATCCTGATATTGTTTTGGGTCAC
>P_5758
ATATATTTTTCCAATATTTGCCGTGCTGAGCAAACTCTGAA
>P_5759
AATGCTCACTCCGAAGGCTCCATGGCTGTCCAACGCACGCA
>P_5760
GCCCTTTTCCTCAACAACCTCCTGAAAAACATTTTCGTTGT
>P_5761
ATTTACAAGGATTATAGATACATTGTAATGACATTGTGTGG
>P_5762
AGTTGTGGAGCTTCTCTAATCTTCCTAGATCTAATTCCTAG
>P_5763
CGCCCAAAGGAGTTATCCCGCATGGATGATGAATCCACCAT
>P_5764
AAAATTAAAATTAAATTTTCCTATTCCCAAGTACCTGCTTC
>P_5765
TAAAACAAAATTAAATTTTCCTATCCAGCGGTGATCATTTT
>P_5766
ACCGCCTACCGACTGATGATCTTACCAAATAAACTGATCTT
>P_5767
TGTCTGGAGAAGGAGACTGTCTGTCTGGTTGTTTTTGTTCG
>P_5768
TAAATTCTTCTTTGCATCATCTAACATATGTGATGAATGTA
>P_5769
GAATGATGCTCGATTAACTGCATTTTTGACTCATGGGGGTC
>P_5770
AACTTACCTTGCCACAAACTCTACATATTTCACGACAATTT
>P_5771
TCAATTTTCCGCCAAATCTTCTTACTTCTCTGAAAACCATC
>P_5772
TCTACTTTATTTTTCTCTAACATACTAAGTCTCTCACACGT
>P_5773
TTGATTTCCTGAAAGTACACCATAACAAGAATTATAGACTA
>P_5774
TTTCCACTGTAAGCCAATTCCATTGTACTTCCAAGTCCTCC
>P_5775
AAATGTAGCCTCATTGTATCCACACTAAGTATATGTACCTA
>P_5776
TCAATGGCATATCCATACTTCTAACCATTGATCCAAATGAA
>P_5777
ATGAATTTCAATAACTTAAACTGTACAGAAAAGTCTAGGCA
>P_5778
ATGATATTGCCTAGACTTTTCTGTACAGTTTAAGTTATTGA
>P_5779
TTTACCAACTTGACCAATTTCAATGGAGTCTTTGAGATCAC
>P_5780
TTTTAAATATCTTTCAGAAGCTTAATCCTTCTTTACCAACT
>P_5781
AAATTTCTTACTTTTAAATTCAATATTTTTGTATTGAGATT
>P_5782
GCCATGTATCTTGCAACTTTCATGACACATTTTTAAAATTA
>P_5783
AAATATGATTGACTACATCCCAAACCCAGACATGAGCAGAA
>P_5784
GTTATGTCAACTGAAAATTGCGCGACCACAACGAGAAAATT
>P_5785
CAGTTGTTGGATTTGAGGTACTTATTAGGAAGAATCGATTG
>P_5786
AACAAAATCCTGCTTCAACACTAAATAATTAAATTGTTCTT
>P_5787
CGTTTTTCGGACTACAGAAACATGAAAATGAAAAAAGGCGA
>P_5788
TGGCAACGATCCTTGAGCAACATGATCCTTGTGTGTCTTGA
>P_5789
CGAATTGCACGACGCGTCGTCATACATGATCTAAAATATGG
>P_5790
ATAATAAAGATAAACTGAGGCATGGCGCTGATTCGGATGCA
>P_5791
TTTGAAAATTTGAAAGATTTCATGCATTTGGTGATTTTGTC
>P_5792
AAATAAAATTCATTTCAGAACAGTCCAGCTCATTTTCGCCG
>P_5793
TCTAAACCCTTAAATAATTTCCCGCTCTAACTTTATTTTAA
>P_5794
GCTGGAGCTGGAGCCAGCTGCTAATATAAGAGAAGTACAGT
>P_5795
ATAAATTTTCTATTCAAAAACATGTTCGCTCAATGGAGCGC
>P_5796
CGACATCCTTTTCAGCCGAGCTTGGTAACAAATCTCCACTG
>P_5797
TCCAAGTTGTAGTAGTACAACTATTTATTCTCCCATTCTTT
>P_5798
ACAGTACCCAATAAAACCTTCTAGGTAGTGGTTTGAGGTGT
>P_5799
GTTGAATAATGTGAGTATTTCTACTTATTACATTTCTGCCA
>P_5800
CGGTTTTCGAACGTCTTTCCCTAAATAGTCATATTTGAAGA
>P_5801
TTTTCCGACTTTTGATTTTCCGATTTCCTGAAAAAATTACA
>P_5802
TCCCTGAATTGCTGCAATTGCCTGCTCCTGAGTCTCCAGCT
>P_5803
CCAAATACTACTCTTTTCCTCGATCTAATTTGAATTCCGCG
>P_5804
GATAATGAAATGTCTAGTTCCAATCACTTGTTTCTCTTCGA
>P_5805
CCTGGTGGCAATAATTTGATCATGGCAGAGTTGGTGGACTT
>P_5806
GAAAAAAAAAAAGAATTTCACGTGCTCTAATTTTTAAAATC
>P_5807
ATTTTTGCGGCGATTTAAGTCCTTTTACTGAAAATATTATT
>P_5808
TCTAAAAGTGAGTTGTTTTACTAAATATTGTAAGGATCTTC
>P_5809
TGGGAACCAGAAGATCCTTACAATATTTAGTAAAACAACTC
>P_5810
CCAATATAAGAGCATTACTTCAGTCTAGTTTTCCAGGTCCA
>P_5811
ATGATTTCCAGATGACACGCCGGTTCACACCACATTCTACT
>P_5812
GAGGGAGAAGTTCTCTATAGCATACTACGAAGACTCTAGAC
>P_5813
TAATATCAGTTGTTGTTTTGCAATTTATTGGTTTTCTGCGT
>P_5814
AAAAAGCTCATCAGCAACTGCCGTCGAGTGGAGACCCGAAG
>P_5815
GCCCATTTCTGCAACCTCCGCACGGTTTTGAATGATGATTT
>P_5816
GAATTATTTACTCAGGAATTCAGTGTACATGTATTTTTGGA
>P_5817
TTTCAAAACAAAATATTCCGCGAACACAGGGAAAACCATTA
>P_5818
ATAATTGAAGGAAATATAAACTTACTATTGTTTCCATCGAA
>P_5819
ACTGGAGTGATGTTGAACAGCATAATGGCTGAAATTATTTG
>P_5820
ACCGTCGGCTACGAGCAGTTCCTGACAATGGTCTTTTCATT
>P_5821
AAAATTTTATTTATTATTTACATAATATTTAAAAATTAAAC
>P_5822
CGCAGAAGATTCCATATTTCCATTTCCAGTAATCAAAGGCA
>P_5823
CGATCGCTCTTTGTTTGATGCATACTCTTGTCACACAGGCA
>P_5824
TTTTTTACTGCATAGAAGTTCATGTTACTGCATATGCAAAG
>P_5825
TTTTCTGTTTTCACGATCAGCTTACCAAAGTATTAGCAGTT
>P_5826
CCTAGGCCACCGCGCAACTTCTAGGCCATATTCGTAAACAA
>P_5827
TGCAGGGCAGAAGATGGGTACTATCCTTTATTTATATTACA
>P_5828
ATAGGGGGAATGACTTGTGTCGAACTCGTGGATTTCTCTTC
>P_5829
CTTCCTTCGTCTCTTTCAGTCCTACTATTACACACACATCG
>P_5830
AAAGCGCGGAAAAAAACGACCGGTGGAGTAGCAAAGAGGAC
>P_5831
ACTATCAGAACCTCGTTGAACTATTATGGAAGAAAAATAAG
>P_5832
TCTATTCAGCTTCATGCCTCCAATTCATTGGAGAATCTCAC
>P_5833
GGGTTGACCCCTTTTCTCTGCATTCTCGACTTCATTTTTGT
>P_5834
GCAGAGAAAAGGGGTCAACCCACACCCGTTCTGCATCTATT
>P_5835
ATTGTAGAATCCTCCGATGCCTTGTTAGTTGTTCGCAATTT
>P_5836
GGAATTTCATTTAAATTTTCCTATAAATATCCAGCTCTATG
>P_5837
TTAATAAGATTTGTGTACTACATTATTTTATTTCAGTGGCG
>P_5838
TCAGGCTTTGTAACAAAGTACTATTATTTGGACAAACAATT
>P_5839
ACAATTTATCGATTTTGTGCCCTGAACGCGTTCGAACGTAA
>P_5840
TAAATAAAAATTCAAAACTTCTAACCTGAAGCAAAATTTAG
>P_5841
ATTGAATACGACGGAAACAACTTGATACTGAACTCGCTAAC
>P_5842
CAATAGAATTCAGGCAGTTCCTACCTAGTGGTTCTCCGTTC
>P_5843
GGGAGAAGAACGGAGAACCACTAGGTAGGAACTGCCTGAAT
>P_5844
TGTGAACTCCCCATATTCTACATCAATGTGCTCACCAAGAT
>P_5845
ATCAGGATTTTTCATAATTCCGAAAACGTAGTTTTTCAGCT
>P_5846
GTCAAAATTTAGTGAAATTACGGTATGTCGAACTTCGAGAT
>P_5847
ACAAATTGGATTTATACACACATTTATGTCTCCTCCTAGGC
>P_5848
AATTTCGCAGTGCGTCCGTCCATAAATGCTGTGAACTTTCT
>P_5849
TCATGCTCATTTTAACTGACCAATATACACACTTTTTAAAT
>P_5850
CTACATGCTTACGTGCCTGCCTGTCTAGTTTTTGCATTCAT
>P_5851
AGGTAAATGCGAGAGTTAGGCATAGTAGGCAGACATGCAGG
>P_5852
AAAAGCTTAAAGGTGGAGTACGGTCTGTGGGTTTTTTACCC
>P_5853
ATGCGTGTCCTCCAATTTTACATGCCCTGTGTTCTACTAAA
>P_5854
TTTTTTAGTAGAGTTAGTTGCAAAACCAATGAAATAGGCAT
>P_5855
CCGGAGCATCTGAAAGGATTCGATTCATATAAAGTTTGTGA
>P_5856
AAGTTCAAACAGGGAATTTGCTTGAAAGTTAAATTTTTCAT
>P_5857
CTGCAATTTAACATTTATTTCTAATATGTGAAATTTTTTGC
>P_5858
ACATTTTTTGGGTTTTCTGGCTAAAATCATAGTTTTTTAAA
>P_5859
TATTTTTAAAAAAATTTTAACGGTGGGGTAACATCTGTAGG
>P_5860
TCCTTTTTTGTTTAAAAAGGCGGTCTACAAAAATCGAAAAG
>P_5861
AAGGTTTTTTTCTGCGTCCCCATAATAACGAAAATTACTCG
>P_5862
TCTTGTATAAATTAATAATACATATTAGTATAAAAAATGTA
>P_5863
CAGATTTTGAGGTGACATCACTACATATTCTAAAGATCATT
>P_5864
TTTTTGCATATTCACTCAAACTATCCAATTTCCATAATAAG
>P_5865
ACTTTTCGGAATTTTTTGCACCTTCCTGGAATGGCTCACAG
>P_5866
CCAACCTGCTGTGATACTTCCAATTTTCTGAACTTTTGGGT
>P_5867
GTTGACCACAACAGGGATCACATGGCTGTCTCGAGAAGGAC
>P_5868
TTGAAAAGAGTTGCTAGGGACATCAACGAATATAAGTCAGT
>P_5869
AGATTTCTGCCATTCACTCTCATTCCAGGGATCGTATCGTA
>P_5870
GAAAGACGGAAGATGGACCACGTTGATGACAGAATGGCGCC
>P_5871
GCTCACTAATTTTTTTGGTACTTATTATATATTTTGGCAGT
>P_5872
TTTGTGACGTGAAAATGGGTCCCCAGTGTTTTAATGTTGCG
>P_5873
AAATTTCAAAAATCGAAATTCATACTCGAAAAAATGTGCAA
>P_5874
TGATGTTTCCAAGAAAGTACCATAACAAGAGGTTTTTTGTA
>P_5875
CAAAAAAATCCAATTAAAATCCTTTTATCCCTTTTTCAGAT
>P_5876
TAGATTTAACAAAAATATATCGTGAATTCATAAAAGTATGA
>P_5877
GTGCAGGGATCGTGGCGAGACTCACTCAGTAAAACAACATG
>P_5878
ATTGCTCGTCGAAAGAAGTACGTGCTAATGATTGGAAGTGT
>P_5879
AATCTCAAATTTATTTATATCGTGAGAATATAATCTATCGT
>P_5880
ATCAGTACAGCCTTCCTGACCTGACTAGTCAATGCGACGAG
>P_5881
GTTTATTTAAATTTTAAGTGCTTTCATCTGTTCTTTGCACA
>P_5882
TTGAAATATAAAAGAAAAAACTTAAAGGTGCATGACATTTC
>P_5883
GGCCAACTGCGTTTATCTTGCAAACTCAACAATTCTCCGTG
>P_5884
TCATCGATGGAATGAGGCCTCTTGGTAGCGGACGGAGCAGG
>P_5885
ATAATACTACATCTGAGAAGCAGGAGAGCTCAACAGCAAGA
>P_5886
GTCGCTGATCTGCCAACTGACGATACAGTGGAGGAAGACGT
>P_5887
TTGCAAAACCACTCACAGACCTAACATCTCAATTTTCCGAT
>P_5888
ATTTTTATGTGCATTGTGCTCATTGTAGAGGTTGATGGAAG
>P_5889
TTAACCATATTTTTAAAATCCAATTCAGTTTATATTGATGA
>P_5890
GAAATTTTAATGTTTTTTCTCATCAATATAAACTGAATTGG
>P_5891
AAATTTCAGTTTTTCATTCGCATTTTATTATCCAGACGCGA
>P_5892
TTTTTTTTTCATGCGAATCTCAGTCATCCTTGAAAAAAAAG
>P_5893
TTCGTAGCTCCTTTCTTACTCGATTTATTTGTTTATCGCCT
>P_5894
AATTTTCTAATAAAAAATCACATAGTTGTAATATTCATACA
>P_5895
AAGAGACACAGTATTTCGTTCGCGGCTGTCAAAAAAGTGAT
>P_5896
TTTTTCTTTCGGTCTTTTTTCAATCACGTTGAAACGACGGA
>P_5897
ATGAGATGGATCAAGAGACTCCGTCTAGTAAACTTATACAG
>P_5898
TTTTTAGTTCTTAATCTTCTCACACTTCTGTTCATCCGTTC
>P_5899
AAATCGTCAAAATACATTCGCAGGAGAGGGGGACACACGCT
>P_5900
TCCTTACCTAACACTTCCCTCATACTTTTCCCCACCACATT
>P_5901
GCAGGAAACAGGAAGGGGTACATACATATGGATTAAAGGGG
>P_5902
ATTTTCTAGGAAAAATTATTCTGTATAGTTGAGACAAGAAT
>P_5903
CCGGAAAATTAAGAATTTTTCATAATTATCTTTGAATAATT
>P_5904
TCCCTCATTTTTTCTGCATTCAGGGTATTTCAATTTTGCTT
>P_5905
TTAAGATAATAAATCTAGATCACTGTAGAGATTTCGCGTTA
>P_5906
CAACAAGTAACTTTTGGGGCCCTTCTAAACTTGTTTAGAGC
>P_5907
TAATTTCCGATATTACACCACAAACCAGTGAGCACATGGGT
>P_5908
CGTTCTCACTAACCAAGACTCAAACTAGTCCTAGTCGTCCT
>P_5909
TTAATATAAATAAATAAAAACATACCAATTCTCCATCTTCA
>P_5910
GGCTCTATACTTCCCTCTGCCAATTTACTCTCCGCGGAGCC
>P_5911
TTCGGGCACCAATTTCGCAACTTACTCAGCAATTTGCCACA
>P_5912
CGACAACTTAATTTCCTTGACTCACCAATGATTTCCATGCA
>P_5913
AAAACATTCTACGTCAACTCCATTCCCGGTTTTAGAAGCTT
>P_5914
TATTAAAATGAAGTCGGTATCTACATACCAGGTCGAGCTCT
>P_5915
TTGAAGCACGTCAAATATCGCGTCAAAGTTCAGGGAATCCA
>P_5916
TAGAACTAAAAAAGCCATGTCAACATTGTTCAAATATGCTC
>P_5917
GAGTCATTTCGTTCAGTTTTCTTATTAGTGAAACCGTGACG
>P_5918
TCCAAATTCATCAAAAATTCCGGTCGAATTTCTGGTCAAAC
>P_5919
GGCAGACAGATATTGGGGTACCTACCTGATACAATTTCACA
>P_5920
CAAATTGAGCTGGAGCCCTCCTTACTACCCAACCACACCGG
>P_5921
GCGAAACAGTTTAGGAAAGTCCCTAGAGAGAATCAGATACA
>P_5922
CTAGAAAATATTCCTTTGTACTTACTAAAATTTCTCAGAAT
>P_5923
CTGCCTTGTTCCGAATTATTCATCACATATATTCCCCGCTT
>P_5924
CAGAGAAAAAATGAAAATTCCAGCAATTAAATTTTTACCTA
>P_5925
TTGTTCAAAAATGAAAAACCCAGGAACACACATACTCCCAA
>P_5926
GAAGGTTTATGCTCAGGTATCACACTATCTGTATCACTTCG
>P_5927
ATGTGATGTGAATTTGAGGTCAAGAAGGTGATGAAAGCACG
>P_5928
TTAGAGCGTACTTCACCGAGCTTTATAGCAAAGTTGAAAAA
>P_5929
TCCGACCTTCCTGATGTCTCCATATATGAGTCAAACCACCA
>P_5930
ATCAGGGCGACTCATATCCGCCCGTTCGCCCGCTTACCTTC
>P_5931
TATTTTTGCTTCATAAATCGCAAGAATTTCGGGTCTTTTTT
>P_5932
TATTTTTTACACGAAAGATGCATCATTTTGTAATGCTCGGT
>P_5933
CACCCGACGTTTGCGAAACACAGCCTAATTTTTTTGAATTT
>P_5934
GGCCAAAAGTAATAAATTTTCGAAAATGTTGAATTAGAACA
>P_5935
ATAAAATTTTTCGAATTTTTCAGTGTACCGAACTTTAAAAA
>P_5936
AGTGTATGTACATTCATCCGCCTGACTTAATACTTAACACT
>P_5937
AAAAAAGTAATAAAAAAATTCTACTATACATATTTTATAAC
>P_5938
CATGTAGAAGTTCAAAAATGCAAGAATGGTAAAAATGTTTC
>P_5939
GGAACAACATCATCCATTTTCCTGCTCCTTTTTAGTGAGTA
>P_5940
ACTCAGACTCTAATTTTTTCCATAAATATATTTTATATACT
>P_5941
ATCAGCCACCGTGCACCTGTCATACTGTAGGTTAAGCCTTG
>P_5942
CATCCACAACTTTTACGTAGCTAACTGGTGGAAGCTTGGCG
>P_5943
GGAGACAAAAAATCGAATTCCAGTTCATACAAAAATCCTTT
>P_5944
ACAAAAAGTGAAAGTAACTTCATAAATCTAAATCTAATTTC
>P_5945
GGAAAACTCAGAGTTGAAGGCAGTAATCCGTAATCCCCTTA
>P_5946
GACGACAAAAGGTTTTTATACTATGTAGTTGTTGAAAATGT
>P_5947
ACCGAGTGCCTTGGTAATCTCATTATATCTGCTGTCATATC
>P_5948
GCAGAAGGTAGCGAGGAACGCCCGCCTAAGTTTTTTTTGCA
>P_5949
TATCTAATACTTCACTTCTACATACTTCTCAACTTTTTGTT
>P_5950
CACCGCACGGTCTGTAAATGCACAACCATTTTTCTACCGTA
>P_5951
ACAGACAGCACCGAAGAGCTCATTTTAATGAATTTGCGGTG
>P_5952
TTTACGCTTTTCGGTAAAATCTTACCTTTAAATAAACTGTT
>P_5953
GCTGAGAATCGCGAGAGCCGCATTTTTCCGATTATCGTACT
>P_5954
AAACCAAACGTCGTTGAAACCTTGAAAGTTTGCTGAGAATC
>P_5955
ATGCTAAACTAATACATGATCTATATAGAACAAGATTATGA
>P_5956
CTCCGCCGTAAACCGCTCTTCTACACAGTCAATCTGGTCTT
>P_5957
GTCGCAGTGAACTTGGTCTACACGGTAGCTCACGAAGGAGA
>P_5958
ATATGGCTCTCGGAGTATTCCTTTGTAGACATTGCTGAAGA
>P_5959
CGGTGAACATTCTGGTTGATCATGACACCGCATTCCTGAAG
>P_5960
CCATGATACATCCGGCAGACCATACATCTGGAATTCATAAA
>P_5961
CTGACGATCGACGTGTTGCACCTTCTAGTGGAGAGGCTCCT
>P_5962
CGTTCGAAGTTTTATAGTATCTAACTAGCAGACGGTAGACA
>P_5963
TGATTTCTTATGTACCTCTTCAAACATCTATTTTGAATTAG
>P_5964
ATGAGAAACTAACCAGCTCCCTATCTTGTTCAAATACTGCA
>P_5965
CTTCAACCGAAATTAGGATACATTGTAGTGTGAACCTAGCG
>P_5966
TAACTCAAGCTTAAACAGCTCATAATATTTTTGTCATATAT
>P_5967
ATTATATAACAAGTTATATTCAGTATAGTATATTGGGACGT
>P_5968
AGAACCGAAAACCGACGTCCCAATATACTATACTGAATATA
>P_5969
GGAGAGAATCCAGCTTCAGCCATTCTTATTCATTTCACAGG
>P_5970
GAATGGTCAATCAACTACTACATGGCCCGTTATGTATCCTC
>P_5971
TTTGTACCAAGTTACAGCATCTTACCCAATACGTTCTCTCA
>P_5972
AGGTGGAAGGATGTTGAAATCGATTCCGAAAAATAAACGAA
>P_5973
AACTACAGTAATCCTTATGACTATTTACACTCGAAATTATC
>P_5974
TGCGATGTGGACCCTTCCTTCCGTCTCATTAATTGCACAGA
>P_5975
TAAGAAGACAGTAAATACATCAATCCATTATTTTTGCATTA
>P_5976
TCATTGATAAGATAACGACGCGTTCTAGTCTCTGACTCACT
>P_5977
GAGGAAATGATGAAGAAAGGCGGCGATTTGAATTGAGATAA
>P_5978
ACCACGTGGGAGAGGAGGGGCGAGAGAGAGAAAACAAAAAA
>P_5979
ACATTACGCTGATGTCCTGGCATGCTAGGCATATCTGGAAA
>P_5980
TATTTTTTGAATACAAATAACTTACATGTTGTCCCTGTGAC
>P_5981
AAATGGATTGTTTTTGGTGTCGGTTTGGCTACAAAAGAGTC
>P_5982
GCTGAAACTCATTTATAATTCATAATAACGAAAAACCGCTG
>P_5983
CGACTACTTTGATTTTTAGTCTTACTCTCATTTAAAAAAAA
>P_5984
AGGTACCGTATTCTTTAACTCATAAATCATGAAATTTTGCT
>P_5985
TTTAAACGGTTATATTCGGTCATTACTGTCAATTTTCTTTC
>P_5986
TAATCACAACTTTCACGTTTCTATCTAACCGTGGTGACTGA
>P_5987
AGTTTTCTCATTTCTCGAATCTTACCTGAAGACACAGAATC
>P_5988
CAAGTCCAACGGCGGCGGCACATACTTGTGTCTCATCTGTA
>P_5989
CGGCAGCTTTTGCTGGTGTCCAGTCATCATCATCGTCTCCA
>P_5990
CTATTTCAGCAAATTGCCCACAAACTATACTTTCTCTTCAA
>P_5991
TTTGAAGATTTTTTAATCGCCATAACAAATTGCCGAAACAT
>P_5992
AATTTAATAATGAGAAGTTCCCTATTATCAATCGGACTCTC
>P_5993
TGATCGTTGCATCCGGAAATCCATATAGCATTATGCTCTTC
>P_5994
ACAGGAGCTACAGATTGTGCCGGTTTCACGAAAAGTGCGTT
>P_5995
AGCAAAATATTCGAACTACTCATGTTATTTAAAAGCTTTAA
>P_5996
TATTAGTAAGGTTGTTTTTGCAATTTAGGTAAACCTGGAAA
>P_5997
TCAAACAACTTCATATTCATCTTGATAGGATTCCAATTGAT
>P_5998
ACCAGGTGGCCATTGTTGACCAGTCCAAGAAAAACCGATGA
>P_5999
TTTGGCAGGCAGCACAAAGGCGAAAACGAATCGAAGCGAAA
>P_6000
TAATGCGCTTTCCGCTATCTCACTATAGGGTACCGTACTCC
>P_6001
TGAAACCACCCCGCAGTATCCAGTATATATGTATATATAGG
>P_6002
GTCTAATCAAACAAACAAACCAGTCCCTCCCTCTACGGCAG
>P_6003
GAGAACAGTGGGGGAGTTTCCGGTGTCTTTGAGAGTGCGAA
>P_6004
TTATCATGGTTTTAGGTATTCATACTGGAAGAGTTAGAGTA
>P_6005
CTCGTACACCTTCATCACAACTACCTCCTTCTCCAAAACTG
>P_6006
GGTTACTGCTATCAGGCAATCGGCTTATTGTAAGTAATGGA
>P_6007
ACGTCCACCACAGACAGCACCACGGACGGCTTCACTCGGTG
>P_6008
CATAAAATTCAATTTTTAACCAATTTTGTGTATGTTGATGA
>P_6009
TTTTGCAAAATTGAAAAAAACATTTTATAAAAGGAAATAAA
>P_6010
CGAATCCTCTACACAAGTTTCCGTAATTTCTCTTTGGCTCT
>P_6011
TAACCAGTTCGGAGAAGAAGCTAATTATCGTTAATTTGCAC
>P_6012
CAACAGGTATAGTGGAAACACAAAACCGATGAACAACATGA
>P_6013
AGATTCAGAACCAGAACACGCTCACATGAAAAAAGTCTAAA
>P_6014
AACACAGATGTTATCGTCTTCTTACTGGGCTTCATCCCTCT
>P_6015
CTCAACTAACATACGGAAAACTTCATAGCCGAGCTGGAAAA
>P_6016
TATCAACAAAAAATGAAAACCGAAAACGAACCTTTTTTGAT
>P_6017
TAGCTATTATTTCTAAACCACATGTTATATTTTCAGACGAA
>P_6018
CCATCAGCGACTAGAAGTGTCCGTAATGAAGCCAACGAAAT
>P_6019
TCAATTCATCTGGACAACTTCAAGGATCTTCAATGTCAGAA
>P_6020
AGTTCGTGATGCGTTCACCACATACTCCACCATCAACACAT
>P_6021
ATTCTCATCACGTGTAAACGCTGCCATCTGTATGCAAGGAG
>P_6022
CGACTCGGAGCCAGTACATTCGGCGGCAATAACGACAAGGT
>P_6023
CTTTTAATTTCTAGCGCAACCATTAATCTTCATTTCAGCAA
>P_6024
CTTATGTACTAATCCAGTGCCAATATAATTGAAAATAAAGA
>P_6025
CATTTCAAGTTACCAATTTTCAGTGACGCATTTGTAATCGG
>P_6026
GAAAAACCGGAGGATTTACCCTTATTTTATAATTTTTGTGT
>P_6027
AGATAAGAGACATAGACATTCATAACTTTAAAATGACAACA
>P_6028
ACCATGAATCAAATCCTAAACATTATTGATTAAAATCTTCT
>P_6029
CTTTAACTTTTCAATACTAACTTCTTATTGTTTTTATTACC
>P_6030
TTCTCAGCAAGTTCCGCGTACTAACTCAGAGTTTTTGAATC
>P_6031
TAAAGGGACACAGACTCAGTCGTTCGGGTCTCGCGGCGATT
>P_6032
CCCGTCCGTATTTATTTCCCCACACATTTTCACTTTTATTA
>P_6033
TTTTTGGAATTTTTTTGGACCTTTACAGGATCTTTTTAAGA
>P_6034
CGGGAAATTCCCGTTTTCCGCAGACTATGGACGCACCATTA
>P_6035
TCTAATTGGTTGAACACGCCCACTATTTTGAAATTGACCAA
>P_6036
TTTTCCGCAGACTATGGACGCACCATAAGCAAGGGTCTAAC
>P_6037
TGGAAAACAACAAGGTATTTCAAGGTATTTACTACAACGCA
>P_6038
GAGGTTTCCTGAAAAAAATGCATATTATTTAACATTTCCTT
>P_6039
TTCATCAACAATCTTCACACCTACTATGGCAATGGTAGTGA
>P_6040
CAACTATACCATGAAATCGACGGCATAGTGAGTTTCGGGGA
>P_6041
TTCGTTATTAACCTTACATCCAATCCTGGCTCACTTGTAAG
>P_6042
GCAAAATGTCGTCAACCAAACATTCTAGCTTACAGTTGTTA
>P_6043
AATTTAATTCTTTCTAGCTTCGTGATAGTGCTGCTCTTGTT
>P_6044
TAAACGATGCTGTAGCCATTCTTACATGACTGTTTCTCATT
>P_6045
ATAAATACGTGAATCTCGCGCATTGCCACGAAGAGATATGA
>P_6046
AGAGGAAGTGATATCCCGTACAATCCTCTTGCATATTCATA
>P_6047
AGTTGTAAGACCAGTGTCTTCAACATCGAGCACGACTACCT
>P_6048
TTACTGGCTCACCAGCGAGTCTTGGCCGATCAGTCCAGAAC
>P_6049
GGGCAGAATTGGAGTGATGACAGCATTGGAAAAACTCGCAA
>P_6050
ATATATCTCCTTTTCACTTTCTTACTGGTTTCAGATCGAGC
>P_6051
GCATTTCCTATGCCTGGCTTCATACATGCCTTCATTATTCA
>P_6052
AACTTTGTGCCTTCCTCATGCCTACCCCTCGTGCGCCTGCC
>P_6053
TGAAAGAAGATGTCACGGAGCTATTCAATGGCCTTGAGTCC
>P_6054
TTCACGGAGTATTCGAAAGGCATACTATATAAAATTCGAAC
>P_6055
GAAAATTAACGGAAGTCGATCTACCAGGTGTACTTCTTTCC
>P_6056
TTCAACGCTCTCCTCGCTATCTAACTACATGTAATTTATTT
>P_6057
TTATTGAAGCGCTTTGTCATCTAAACAGAGCTCCAGTCTTC
>P_6058
TTCCAAAAACCTCTGATTTGCTATTTCTTTGATTTTTTACG
>P_6059
AAATTAGTGTTACACATAGACATACATCTGCAAGGCGTCGA
>P_6060
CAAAGTTTCAGATTCCGGTACTAAACATAGAGAGTTTGAAA
>P_6061
CAACTTTTTTGCCAACTTGTCAGTTTATTTAGGTACATTTT
>P_6062
AATCAACGAAACAACACCTACATAATAAATAACCAAATATG
>P_6063
AATGTAAATATCTAGATCGTCCCTCGAGTGTGAAAATCGAT
>P_6064
ATAATGCCCAAATTTTCACTCGTTCTCGATATTTTTTATAG
>P_6065
TGTTCAAAATCGAGGAAGTCCCTGAGAGTTCTTGCCGGAAA
>P_6066
AGTTGAAATGTCTTTTTACCCGGTTCCTATCCAATTTCTTC
>P_6067
TAGGCCCAAATTTTCATGACCTTACCTCAATAATTAAAAAA
>P_6068
CTCTGGTGCCATTGGCACTCCATGGATCTACGAATTGGGAC
>P_6069
AAGTTGTACGGCCAATTTTTCGGTTTATTGACCTAATTTAT
>P_6070
TCATGACCGTACCTCAAAAACTAAATAAATTAGGTCAATAA
>P_6071
ACCAAAAAAAAATCCGAAATCATACCTCCTCCATTTTCGAG
>P_6072
ACAAATAAACCATATAAATACATTTTAGCTATAGCTAATCG
>P_6073
ACTACTATTTTTGGACATTCCATGCTGGTCGAAGTGGTCTC
>P_6074
CTCACTTACGTTAGAAACTGCATCATCGAACTTTCCGCTTG
>P_6075
AAATACTAATTTTCGGGCATCTATCTAGATTCAATACTATT
>P_6076
TGAAAATCATTGGAACTAAGCGGGAGTATACTGTCCTTTCG
>P_6077
TTTCACCCGACCGTAAATCTCATTAGTGATGAATGTAGTGT
>P_6078
GAGATATGGCTCAGTAGGTCCCTGAAAATAAAATACGCTAT
>P_6079
CCAATAATTGACGCAGTCGTCGTGAGAAGCTTATTCTTGAA
>P_6080
GGGAAAATTAAAATTGAAAACTCACCTGTTCATTTCTTATC
>P_6081
CGGTCTTGGCGGCTCTCGAACATTCTACTCAACATATTGCA
>P_6082
CTGGCTAAGTCTTGAAAATCCTAGGTAATATTTTTGGGCCA
>P_6083
ACCTCTCATCACCTCAAATACTTACTCGTAAGATGCCTGGG
>P_6084
ATATCAAGTTGTGCCTTGGCCTTAATATGAGTACAGTTTAG
>P_6085
TTCTATTAGACTTGCATTTCCTTGCCTTACTTTAACAGCTT
>P_6086
ATTTGCCCATTTGAACATGGCAAGGGAAACTCGCTGCTGCC
>P_6087
TGACAAAAATAAAAATTACCCTTTACAGTTAACTTGTGATA
>P_6088
TCATGGAAGTTATTCAATTTCTAACCAGCTGTGAAGTTCCT
>P_6089
GTTAGAAATTGAATAACTTCCATGACAACTGAATCTCTCAT
>P_6090
GAAGAAGCTGGGAGTCGATACATGGTACTACGCAAAAAGAT
>P_6091
GTTTAACAAAATCCCCCCACCTTACTACAGTACAAACTTCC
>P_6092
TGCTTGATAATCTCTTTTGTCCCAATAGTATTTGGCGTAGG
>P_6093
GGCGTTCAACCTGAAATTCGCAATTTACTACAGAACCAAAG
>P_6094
TTGTGGCAAGCTGAACCCAACTACATAGCTATTATCAAATA
>P_6095
CTGAAAACAACCTTCTAACTCTTGCTCCTTAATTCTATTCA
>P_6096
CCTATCTCATGCCTGAATCCCTACTTATCTGTAATTTTTTA
>P_6097
ACGTCAATACACCAAATCGGCGGTTTCATAAAAAATTACAG
>P_6098
AACTCTCCTTCTTTAATATTCAGCATCGCATTCATTTTGAC
>P_6099
CTTTCTCAAGAGGATAACGGCGGTTTCCACTATTTTACAGT
>P_6100
CTAAAGTTCCATAAATTGTTCAGTTTCGCGGTTTTTCATTG
>P_6101
AATTATTCAATGAAAAACCGCGAAACTGAACAATTTATGGA
>P_6102
TTTTCAGTTTTTGCAATTTCCTAAAATCACACAAAATTTAT
>P_6103
AATTAAGATTCAAAAATACACACACACATAGTTTTTTTCGG
>P_6104
AAATTTATCCGAAGGTGAATCTATAAAATTAAACTGGCCTG
>P_6105
AGATGATTTTTTTTGAAGTTCTATCCGGTGTATGCAGATTG
>P_6106
AAATTTTATAGTTAATCACTCACTACATTGGATATTCGCGG
>P_6107
ATCATTCCGAAATACAACTGCATACTCTTCTTTCGTTGTCA
>P_6108
CTATGTGTTTTTGATGAGATCTTGGTAAGAAATAATCTAAT
>P_6109
TTCTCGAGATTGTCGATGAGCACAATATTGGTCCGAACCAG
>P_6110
CCTACAATTAGCTCACATGCCTACCTACTGTGGGAAGTGAT
>P_6111
TACACAATCATTCTGATCTACTATATAGTAATGCTATTAGT
>P_6112
TTTCTGATGTGTTAGGTGTTCTAGGTAGAGCTGGAAAACCA
>P_6113
TTTTTTGTTTGAAAAAAAACCATGGCAGCTGTCAAATTAAT
>P_6114
TTTATTAACATTTTCTAAACCTACCTAGATAAATTCCGCCT
>P_6115
GGTTGTTTTTTAATTCAAAACTTGATAGTATCACCCGTAAA
>P_6116
GACATGAATAAGTTAAGGCCCAAACATCATAGAGAAATTGA
>P_6117
TTTGCAGGGCTTTGAATGTTCATACTCAAAAATTTTCGAAG
>P_6118
AAGTTCAGTAAAAGCTAAAGCATAATAGTTTTGATTTCAGA
>P_6119
TTGTTATTTCTGAGTTGAAGCAAGGTAGCTAAAGAATGAAG
>P_6120
CTTCGCCCTCTATGATCTCTCATGCCCGTTGATCAGGAGCA
>P_6121
AACTTTATGTTTTTCCAATTCAGTTTAGTCGAGGGGGAGGA
>P_6122
TCCGGATTTCAAAAGGAAACCATAATCGTGAGTTTGGAGCT
>P_6123
TGTTCGGCAAAACATCACAACTTCATAGCAAACTCTTGCAA
>P_6124
AGTGTAAAGTGGAAAAGAAACTAGGGAGTCTTCCGAGGAAA
>P_6125
GTAACTCGAATCGAGCCCAGCTCACTCGCTTCGATATTCTT
>P_6126
AAAAAGTTGCAACCAAAAAGCATTTTAAGTCGGGATGTCTT
>P_6127
GACATTCACCCACCCAATTACAATTTACTACTTCCTTGCAT
>P_6128
TTTCATGTAGGCATAAAATGCTAACTCGTGTGCCTACAGGA
>P_6129
ATAGCTATTTGACACAATTTCAGTAGTCTCGGACACAATTA
>P_6130
TAAATGTCCTACGACTTTTCCAGTCTAGAGTTTGACATAAT
>P_6131
GTCTTATTTTCGGATTTTTTCTCACTAGCAGAATGAGCGTA
>P_6132
GCCCTTTTCTACATTTCAAACTATGTAGTTCTTTTTTGTAT
>P_6133
TTTGATTTTTTGACTCTCTCCATCCTCGCTTTGCCAAAACA
>P_6134
GTCCACCATCTGCTCCAACACAAGAACGTCTCATGCAGGTG
>P_6135
TATAAAGTGTCTCGGAATTGCTATCTAAACTTTTCTACAGC
>P_6136
CAGGGGTGAGCGGCAATCGGCGATCGGCGTTTTTAGTGATT
>P_6137
CCGCCCAGTCAGTCAGTACACAGTCTCATGAAAAGTCATGT
>P_6138
TTCTCAATGTTTTTTTAGCGCCTTTTTTAAATCGTTCAACT
>P_6139
GCTTTCGTAACTTCCGACTCCGGCAACATACTTTGTTGTCA
>P_6140
CAATAAAAGGTAGAGAATTCCAGTGCTAAAAAACATTTTCC
>P_6141
CTTTTTGTATCTCTGCGTCTCTTACTCTCTAACATTTTTTC
>P_6142
AAAAATTACTTATTTCGACTCTTACCCCTATCAAACTGTCA
>P_6143
CATGATCCTCTTCTTCGAGACTACATAAATCGATTGACGCG
>P_6144
TGTTTAAATATGATTTGATTCAATTTAATTGATTATGCTAT
>P_6145
ATATCAAATGTGACACGAGACATGACGGTTTGAGAAAATAT
>P_6146
TCGGATTGATTTCCTGTCGTCCTACTCGCTTTATACTAACA
>P_6147
CAGGACATGAAGGTTTGTGTCGAACCAGAGATGAAATGACG
>P_6148
AAGATCTCCTGCAACAGTTCCATGACCCCACAAAAACCGCA
>P_6149
CGAGCCTCTGGAAATAAATGCGATGTTGAAGAGTTTAGGGT
>P_6150
AAATATTATTAATGTAGCACCTTACTATTAAACTCAGTTGC
>P_6151
TGGGCATTGTTGAGTCATGACGGCATAGTAGACTGAATCAT
>P_6152
TTCCCCAACTTTAGACGAAACTAACTACTTGTTTATTTAAA
>P_6153
CAGATCAATGTAGTTGGAATCATTACAGAAAGAACGCAGGC
>P_6154
AAACTGGATCTACTTGTGATCTTACTCTTTTAAGTTGCTGT
>P_6155
ACATCTCTCGCTTCAAGACCCTTCACAAAGAAACTATCGCA
>P_6156
CATAAAACTTGTCCAAAAATCGTGAAATTGTTATCAGCTGA
>P_6157
TCTTCTTGCAATTATAATCGCCGTTTCTACAATTTCTCATA
>P_6158
ATCCAAATCCAATGGCACTCCATACATCCGGAGCTCTTCTA
>P_6159
TGTAGAAGTAATTTTTGGTCCGTTCTCTATGTTTTTAAAAG
>P_6160
ATAATTCTGGTTCAGTGTTTCTTACTATTAATCAAATTAGA
>P_6161
AGAACAAATTAGTGAGCATTCTTGACAAGTGAAATACAATA
>P_6162
GGCTTAAACCTCTTTAAATACATAGTAGTTGTACAAAAATA
>P_6163
AATTTATTTTTGTACAACTACTATGTATTTAAAGAGGTTTA
>P_6164
TTGCCACAATCCTCTTCCTTCTTATTATTCTTCAACCCCAC
>P_6165
AAGCTTGAATTAATAAAAAGCTTGAATTAATAAAATTTGGA
>P_6166
GAGTTGATTACAAAGAGCTTCTTGATAATTTGATTCGCCTC
>P_6167
CTGCTGGACTGATATCTCCTCGATTTATACCGTTCATAAGC
>P_6168
TCTTCATGGCAACCACCAGTCAGGGAGGATATTCAACCGGT
>P_6169
CAGTTGGCCGATGAAAGTTTCTTGGTAGAGAACTACAAAAT
>P_6170
CTTCAGAAGATTTTAGATTACTATATGGCTTTGCAAAACAT
>P_6171
CTTCAGAATGTTTTGCAAAGCCATATAGTAATCTAAAATCT
>P_6172
CTCTTCATTGAATGCGGTCGCATTGTAGTCCGGCGACCGCA
>P_6173
TATCCACTCTTTTCTTGAGACGGTACATTGTTTATGTGCAA
>P_6174
GACCAATTCTTCAATTATTTCATTATAAACATAGAAAGCGT
>P_6175
CGCCCGTCATAGTATATCTCCTCACTCTCTTCTTTTCGTTG
>P_6176
ATACCAGAATTCGATTCGCCCGTCATAGTATATCTCCTCAC
>P_6177
CAACTTTAACAAGCAGCTGTCGGTTCCAGTATGAAATACCG
>P_6178
AATTATTGAGGAATATAGCTCTTATTACTTGAATAATACCA
>P_6179
GAAAGCAGCGGAACTCAACTCATACTCTCTCAAACTTTCAA
>P_6180
ACAAAATTAAACAGGATGCTCTGACTAGTTATAATTAGGGA
>P_6181
TAAGTGCTGATCCTCCAAACCATACCAGTACTCTATACCAG
>P_6182
CTGATATCTTTGAGAATTTTCCCTAACTCCCTAATTCCCTA
>P_6183
CAATTTCTACGTCACAACATCTTGACAGTTTTTTTCCACAC
>P_6184
TTATTTGGAATTAAAAAAAACATGGTGCTCATATTTTGCCA
>P_6185
TGCAATGATAAGACGGGAAGCATAATAATAATAATCATTAT
>P_6186
TGGCTTCTCCTTTTTCTTATCACTATATGATGGCGTAACGT
>P_6187
GCCAGTCTAGTTATTTCATTCATAACATTTCAAATTGGCAT
>P_6188
ATATTTCTCTATAGTTTTTCCATAAATGTCCGAAAAAAACT
>P_6189
TCAAAATCAGTTTTAAAAATCGTACTCCGTTCCTCATTGCC
>P_6190
ACATGCGCCTTTAAAGAGTACAGTAATCTCGATTTTTTTGT
>P_6191
AAGTCGTCCTAAAAAGTTTCCAATAATGTGAAAAACTTTTA
>P_6192
GACTTCTTCTGGCTGTCTGACTTACTAGTTAGATTATTAAG
>P_6193
CTGGGAATAGTTTTCCGCAACGTGGATACAACTTTTGACGA
>P_6194
GAAAATAGCCCAGAATCGAGCATGCTAGACGAAACTGTAAA
>P_6195
TGTGGCCTTGTACCTTCTCTCTTACTCATTCCCATCGGTAT
>P_6196
GGAACGGTATTTTACTTTGTCATTTTGTTGTTTCTGACTAT
>P_6197
CCCAGAGCCGTTCGTTTTTCCATTCCTGTGTAGCGTGACAT
>P_6198
TGTGATGTCGAACAATAACACTACCCCTGAGTATTTTGCTC
>P_6199
CAATAATTTTTTTTAAATGCCATTATAGTTTTTTTAAGTTT
>P_6200
TGGACCACACACAGGACTTTCATACAGGCTTAATGAACGAT
>P_6201
GCAAATTTTAAAAAATTTCACGTGAGAATAAAAATTATGTT
>P_6202
AATTACTCATACCTTCATTACTAGGTAGGCTTGAAGACGAA
>P_6203
GACGTCAATGTTCACACAGACTTGGCAGTTCCCACATAGAG
>P_6204
GTAGACGGTTGGTTTATTATCGTAATAGTGCTAATAGCAGT
>P_6205
AAGAAGAACACTAAATCTATCTATAATCACCTTTCTCATAC
>P_6206
AAAATCTAAATTATAAAACACATGATACCTGTATGCATTTT
>P_6207
ACACACACATAAATACATATCACCATAGCCATCGTCACGTC
>P_6208
ACTCAATCCTCCTCCGAACCCTTGCTAAGAAAAGCTTCTGT
>P_6209
ACTACCGTATCACTTACCTCCAAACCCTGTTGGTAGACATG
>P_6210
TTCAATCCGACAGGTCTCGCCACGATAATAACTTTTTGGTA
>P_6211
AGCAAAATATTTTTCAATTACTATTCAATAAAAATTTTTAT
>P_6212
ATTCTCAATTTTGAGTTTTTCGATATTTCAATGTTTAGCCA
>P_6213
ATTTTACCCATAAAACTTTTCATATCCGTCGTAACAACTTG
>P_6214
ATCCGGCTGTGCATTTGCAGCTACACAATCCAAAAGCTCGC
>P_6215
CCTCCATTTTCTTTCATATGCCTTTCATATATTTTTTGCTC
>P_6216
TCGAACAATATCAAATAAATCTACCTGGATCAATAAGCCTA
>P_6217
GTACTGTAGCTACGAAGTTTCGATCGTGTCGAGACCGGGTA
>P_6218
TACATCACTGAGGGTCAGATCTACATCGACAAGCAGCTTCA
>P_6219
CCATTACACAAATTCCGATCCTAACTATGCCGAATAACGAC
>P_6220
ATCAACCCATTTAATCGAATCTATCCAGAGGAAATGATCCA
>P_6221
AGAGATCCCACTATAAATGACAATTTAGTTTTTTTCTAATT
>P_6222
GTGTTTTCCACGCGTACATCCTTTATAATTCATCCATGTAC
>P_6223
GATAACTTCTCTCTTGATTTCTATTAATATGATTTTCAGGA
>P_6224
AGACGGTAGACCTTTTCAGTCATGACAGAATCATCCAGCAA
>P_6225
AAAAAATGTATTTTGAAAAACTCACTCATCGTTTTGAAGTG
>P_6226
GTTGTTAAAGATGGAAAATGCGGATTCAATACAGATTCATT
>P_6227
TTCTTATCCTTTGATGACGTCAGTTCAGTGTTTATTCGTCG
>P_6228
TATTGATTTAATAGGGAGAGCTTATTATAGGGGGGAGGTAG
>P_6229
AGCATTTGCTTGATAAAATCCTTGCGTGGGACGTCTTTCAG
>P_6230
TCCTTGAATACGCATATAGTCAAGGGTGTTGGTTTTTCGAT
>P_6231
ACTCGAAGAGTATTGAATGACATATTATTCCAATTTGTGTC
>P_6232
AGCCCAACTACCAGCAATGGCGGGAACCAACAAATTGCGAA
>P_6233
GTTCATTTAAATTTAAAAAACACGATTTATTTAGCGGGAAA
>P_6234
TTGAACCTGAACTTGTCGCTCCTACATCTTCATTTGCTTCA
>P_6235
GGGAAAGCAAAACTCACTTCCAATATTCTCTAACCATCGAT
>P_6236
AAACAATGAGGAAACTGCATCAATCCAAGCTTCTCGTACAA
>P_6237
CAAAAGAATATCTACCAGTTCTAAACAAGCTTAATCGAGTT
>P_6238
TTTGATTTTTCGATGACGCCCGTGGTCTAAAACCTACCAAT
>P_6239
TCGATGACACCCTTGATCACCATACATGAAATGATTTTCCA
>P_6240
TTGGTGGAGGCACAACTCTCCGACACAATGAATACATCCGA
>P_6241
GGACCGCCGATGAGCAAACACTTGCTCTTGCTGATAATCAA
>P_6242
AATACTCGATTTGGAAAGGGCAGTAACCTGTGGAGACTGTT
>P_6243
ATATGGCATGGTCGAACAAACATCATAGTATTAAAACAACT
>P_6244
GTATTAGAAACCACAAAACGCAATGTATTATCATTTGAAAG
>P_6245
CCCAGCCCTGGTAAGTAAGACTATGTATATAAAAATTGCAA
>P_6246
TCCACCTCTGTCTTCTTGTCCTACACCGTGATTAATTAGTT
>P_6247
CGTTCTACTTCTCGATAGCTCATCATAGCCAATTTCGTGCT
>P_6248
TGAAAATTATACTGGCGATCCGTACTCGTCGTCCTCGTATT
>P_6249
TAGGTGAACCAACCCGAGACCATACCAGGCACGGTAATCGC
>P_6250
CGGCACACCAACTCTGTGGCCGTTCCCGTGATTCAGTTGTC
>P_6251
CTTCCCAACTGAAGACGGACCATAGACGTGTTAAGAATGAT
>P_6252
ACCTCATCTTCTGATGGACGCTCACTAGCTGTTGATGCCAC
>P_6253
ACCTTCACGTATTAATCCAACTGCCCCGAGAAAAAGCTCCA
>P_6254
TTGAGCGGAGCTAGACTCTTCTATCTACTTGCAAGGGTATC
>P_6255
CTGGGAAACGAGATCAACAGCAAGGTAGTGAAAGAACAACT
>P_6256
ATTCTAGATGCCTCAACATGCATGGTGGTCAGTGTAACAGT
>P_6257
TGGATTGATAATCTCTAGACCTTGAATTGGTGTGAACGTGA
>P_6258
ATTCAAGGTCTAGAGATTATCAATCCAGCTGCACAAGAACA
>P_6259
GCAACAATGTTCATCGACTTCAAACTATTTCTCCTCGTCTG
>P_6260
TGTTAATATTGATCGGATGACTTTATAATATATTTATTTGT
>P_6261
AATTCCAGAGTTCTCTTGCTCAATTCATAGTCAAAATCTCG
>P_6262
GTTTCATTACGAAATTCGCTCATTTGGGTGCATTTTGAGCC
>P_6263
AGAAAGTAGACACAATCTTCCATAACAATAAAGTAGGAAAC
>P_6264
AATAATATTATTATTGATTTCTTAATATTTGATTAAAATGA
>P_6265
ATTTCGTGCCGAAGAGTGGTCAGTTTACTTTAAAAGAGGAC
>P_6266
ACTGCCGGCACGTGGCAAAACATACATCTCACACAAACTGT
>P_6267
CCAACCTTTGGTCTTAATTCCAATCCAGTTGAGGTAACGAC
>P_6268
GTTATCAATGCCGGAAAATCCTTCTATGTTCACAATGTTAA
>P_6269
TTTTCGGTTTTTTTGTTAAACTTACTCTTGACAAATAAATA
>P_6270
ACTATAAAAGTTTAAAAATACTTGATAATTCTCAGTGCTGT
>P_6271
GGTCGTCTTGGTGGTGATTCCCCACTCAGTGAAAATGGTTT
>P_6272
GTTTTCGCCTTAGAAAGCCGCACGGATTTCTTCAAATGGGT
>P_6273
AGAATTATGTCAATGCTCCTCTAACATTCCTCAATATTCAC
>P_6274
GTTAAAATTAAATACAACAGCATAATAAAGAATAGACTGTT
>P_6275
AATAAAGAATAGACTGTTAACAGTCTATTCTTTATTATGCT
>P_6276
ATCAAAAGCTTTCCATCGGTCGATCCAGAAATAAACCAAAG
>P_6277
TCCGAGATTGTCAAGGAACGCGCGATCGCCGTTTTTCTCCC
>P_6278
AAGAAAAGAAAAGAGGGACGCTCGATCTTTTCCAGGAGACA
>P_6279
TTTTCACTGACCGGTCGCACCAGTTTATTGTAATCTGAAAT
>P_6280
TTTTTAGAGAATAAAAAAAACTTTTTACTTAAAATATGAAC
>P_6281
AAAAACTGGTTTAAAAGAGTCATGAAAGTGAATAATAATCC
>P_6282
TTTCTCACGGCACTTGTATTCTATCTACCATCGGATGGAGG
>P_6283
GTTCGATTTGCAGATCTTGTCTCACTAGGGAACGGCCAAAA
>P_6284
TTTGTCGCTTTTACGACAGTCAATCCAATTTTTGGAATACG
>P_6285
ATAAAAAATATAAAGAAAAACAGTAAATTGAAAGTTTTGGT
>P_6286
GCCGTGTCAATGCTTAAGCACTCACCCGAAGATCAAGTTGT
>P_6287
TCCGGCGACATGATCGACCGCCGTGTCAATGCTTAAGCACT
>P_6288
TTAAGCATTGACACGGCGGTCGATCATGTCGCCGGAGCCCA
>P_6289
GTCGATCATGTCGCCGGAGCCCATATAGCTGATGCCATCGG
>P_6290
AAAATGACCGATGGCATCAGCTATATGGGCTCCGGCGACAT
>P_6291
GGTGTGCTCCTTCGAGACCACGATATAAAGCAATTGAGTGT
>P_6292
TTTCCATTGTATGCGAAACCCACAATAGTCGGATTGAGAAT
>P_6293
AATACAAGTTCATCGAGCATCATACTCAGATGATTGTTCAG
>P_6294
CAATTTTAAGTAGAGTAAGACTAACCTCATAACGTCGCGAT
>P_6295
AACTTGTTTGCTGAGTGATTCTAACACGTTGATTTGGACTG
>P_6296
CTTTGATGACAGCTGCACATCGTTCTCTTTCGGATCCAGTG
>P_6297
ATATCTTCCAGGGAGAAATTCACGACTGGGTTCTTGGTAGG
>P_6298
GGAATTCCTTCAAAAAGATTCATGCTGGTGAAGAGAATGCT
>P_6299
AGGTATACGGTAGCTATTCGCACTACTTCAAAAAATGTTAC
>P_6300
TTGCGCATTCCAACAAACTCCTCCCATTCTGCGAAAGGTAC
>P_6301
ACGCAGTCAACGAAAAAGACCTATTTTATGGCGAAGGTAAA
>P_6302
ACAACTGCTCCACATTTTGCCTACATTGACGATCCAATTAC
>P_6303
AATTTTTGAGATAATGCAGGCTCAACCGACGATAAACTGCG
>P_6304
CTTGGCAGAGTTATAACTCGCAGTTTATCGTCGGTTGAGCC
>P_6305
GCAACTTCTTCAGCAGAATGCAATTATGAAGATTATGAAGA
>P_6306
GTCAACAGAATTTGTGAATTCTTCATAATCTTCATAATTGC
>P_6307
ACCTGCATCATCTCACAACCCAGTTATTTGCTTTTCTGCAT
>P_6308
AGATCTGGTGAATTACATGTCAATTTAATTCTATCACGAAT
>P_6309
TGAGACTGAAGGATTTTCGTCAAACTATTGGCTCCGTGAAG
>P_6310
TGGCGAATATGATTTTGGCGCACGATCGTCTATTGAAACTG
>P_6311
TAATCTCGTTTGGTATTTTTCGGTTTAATGGAGAAATCATG
>P_6312
AAATTTGGAGGATTAAGGCGCATTTCAGTGTGAATAAGTGC
>P_6313
ACTTGTTGGCACATTTTCCTCTTCCTCGTCAACAGATTTCC
>P_6314
AAAGTCAAGCTTATCACCTTCACAATATCTTCGAAGAGGAT
>P_6315
AGTGTTGATAAAACTGGTTCCATTTTAATACATTAACAGAT
>P_6316
AGCTCCTCCCATATCAGTTGCGATTTTGCCAATTTCCGTTT
>P_6317
ATTCTCCAGATTACACGAGCCCTACTCGACAATTGCTCCAC
>P_6318
AAAGGCTAAAGAGGAAAATTCTACATTGAAAAGTCAATTTG
>P_6319
TCGAAGCTTCCGCAGCCTGACTAACTATCGACTTCTCGAGA
>P_6320
ATTCACAACTTGACAGTTTTCATACCCTTTCAAGAATCTCT
>P_6321
ACTGACTCGAAATCTTCCCACATGGAGGCAAATTGTTGCTG
>P_6322
TAAATAATAATTTTCATACACTTACATTTCGAACAGCAGAT
>P_6323
ATTTTCCTTCTTCGCATCAGCTAACTTCGTTTCAAGATCAT
>P_6324
GTCGTTGATCTTTCTTTCTTCATAACCAGAGGTTAATGTGA
>P_6325
TTGGCCTAATTTGAGATCGACATAATCGTCCATAACTTCCT
>P_6326
CTGCGACGCTTCCTTTGCCTCACTATACCGGCGCTGATACA
>P_6327
GGGCCTCAGAAAAACGCGCGCCTAAACGTGAATTTTGAATT
>P_6328
ATTACGGCGATCGGATTTTCCTGTGGCGTGCGATTGGCCAG
>P_6329
ACTATCGAAACTTGTGGACACATACCTCACATCAGTTGAAT
>P_6330
ACTGCAGGCATAAAAATAAACATACTCTTTCAGCGCAGTTT
>P_6331
TCACGTGTTCATTTTGCACTCACACTACAAACATTGCTCAA
>P_6332
GGCGACTTGTTCTGCAGAAGCAATATAAAGTTCTGCTCACG
>P_6333
GTAAAACGCAAAGAGTAACTCGAAATAGTGCTTCTTCTCAC
>P_6334
CATTAAAAACCGTCTGGCTCCATTCCAAGAACTGATTGCAG
>P_6335
ATCAGATTCGGTGATCAGCTCATCCTCGTCATCTGAAGGTT
>P_6336
CTTCTTTCTTCTGATCAATTCAAGGGAGTTCCACCGACTGA
>P_6337
TATTTATGTTTTATCATCCTCTATCTTTTATAAAAATCACC
>P_6338
TCCCACAGGCTATTCTTTACCATGACACGTGAAGCAATAAT
>P_6339
ATCATTATTGCTTCACGTGTCATGGTAAAGAATAGCCTGTG
>P_6340
AAATATTTTAAAGCTATTCTCTATTCAGCTAACAAACCTCA
>P_6341
TATGCATTGCCTGTTGCCCTCTATATTCTGTCTTTTGGGAA
>P_6342
TTTTAAAGGTTGTTTACAATCATATTAATAGAACATGTGAA
>P_6343
CAACTTGTCCATCACATTTTCACTCCAAATGCTTGTCGGAA
>P_6344
TGGTTGTGCGGAAAGAACTCCCTCATCGAGAAATCAGTCCA
>P_6345
TTTTCGAAATTTCAAACCACCATACATGATTTCAAAAAGAA
>P_6346
TAAATATATTACAAATTGATCACAAATGTCGAAATTCCACT
>P_6347
AGTTTTATATTACCCATATCCATTATAGTTCGCTCCGAGAC
>P_6348
ATGTTTGCCACACTGATGAACAGTCCTGATGCTTTCACCAA
>P_6349
ATGAAAAAGAAATTCCAGGACTTGGTAGGTATTGATTAAAA
>P_6350
CAGTTGGTGCACCGAACAGTCTTGGTAATGCACGAATTGTT
>P_6351
CAACAAGACCACGTAAAATGCTTCCATTATTAATTGGATCT
>P_6352
TTAGTCGACAGATAAGAGTTCCTACTAATTCAAAAAACAAA
>P_6353
TATCAAAAAAATTGCCGAATCTTACTATTTTTAAGTCTATA
>P_6354
GCTGAACTTTTTGTGATATCCTAACATTTTTTTAAGTGATG
>P_6355
TGCAATTCAAACAAAAAAAACGGTCGTGCGCCGGTCGCGTG
>P_6356
TAATTAATAGTAGAAAATTGCTAGGTATTTACCTGAATTTT
>P_6357
GCTTGTTTTCCTTCAGATACCTAACCCAATGATTCAGAATC
>P_6358
CATTTCCAAACCATTTCTCTCATGACATGCCAATCTACCGT
>P_6359
AAAGAGCTCCTAACTTTTGCCTACACAGTTAATTTGTCATG
>P_6360
GCAGAATTGCACATAACTTTCGATATCGTTGGGCACATATT
>P_6361
GGGCGCGGTCTAACAAAAGTCTTGCTCAACTGTCGCCAAAT
>P_6362
CGAAACTTTGTCTTTTGAAGCTAATATTACTAGTGCTCTGA
>P_6363
GGTTGAATATCGAGAAAATGCGGTTTGGGAGAAAAAGACGA
>P_6364
AAGACAATCTTCGTTGAAACCTAGATTGTTAAAAGTATTCG
>P_6365
CAGTTTATGCTGAAAAATTTCGAGACTTGTTTTAGGGATTA
>P_6366
CAGATGACTCATTATATTTCCGGTTATGTACGTAATTATAA
>P_6367
GTTTAAAATACTAAAAAAAACTACATAAGTTTCAAAAATCT
>P_6368
TGGAGATAATAGTGCATAAACATGACAGTTGAGAGGAGACA
>P_6369
TTGGCAGTGGTCGGGTATGCCATATATGTACATATTGATGA
>P_6370
GTCAATACTAAAAGCTAAGACTAAACCCATACAAGTCCCTG
>P_6371
AATCCAAAAAAAAACTCAGACTTACCCAACTTCTACAGCCA
>P_6372
GTATTCTACACGACCTAGACCTGCCTTGTGCTTACACGTGC
>P_6373
TCAGTTAACTATTGTTATATCTAACATTTCAAAAAAAATTT
>P_6374
AAAAGAGGCGGGGTAATTTGCATTCTAATTTATTCTTTATT
>P_6375
CAGTCACTCCAATAAAAATGCGCGCGCGCGGTCCTTTCATT
>P_6376
TAAAACCAGCTAGCATAAGCCAAACTCGAGAAAAAAAAATT
>P_6377
TATCGCATTAGTTCCCAATTCTCACTTCTTAATTTTCAATC
>P_6378
CTCATAATAATACATCAGGACATAATATTATAATCAAATTA
>P_6379
AAATTTACAAATTTATGAAACTAGGATGTGATTTTTGAGAA
>P_6380
AGACGATACAGTAACCCCCACAGTCTATAGAAATTCTTGTA
>P_6381
CCCAAAAATGGAAAATCGGGCGGCATCACTAATCACTCAAG
>P_6382
TAACAGTTTTGAAACAAACACTTTCTAATGATATTTTTCAG
>P_6383
CTCTTGTTCAAATATTTTGTCGGTGTACTGTATTTCCCGTT
>P_6384
ACAAATTGTTTCTTAAGTTTCAATTTATGTTTTCATCCAAT
>P_6385
CAATGCTTACATACTTGTGACATACATATATTTTTTAAGGC
>P_6386
GGCGGGTGGGAGGTCGTCGACATGCTTCTCATCCTCTCCCC
>P_6387
TTCCACGGGAGGAACGCGGTCACGAACCTGCTCGCGGAGCT
>P_6388
CGCGGAGCTCACTCTTCTCTCGGAAACAGAAACAGTCTCTC
>P_6389
TGTGGCATTCGGCAATTTTTCGGTTTTAGAAAAGTTGCCAA
>P_6390
GTTACATAAAACATTTTTCACATGGTAGCCAAATCGAGATG
>P_6391
TTCCTCTTTCGTCTTTTTGTCTTAATAATTAATATTTGTGT
>P_6392
AGGAACACTTTTGCCTGCATCTTACCTCTTTCGTGATTACA
>P_6393
TTTTTCCTCTTCCGTTGGTGCTAACTTTGTATCAATCTTTG
>P_6394
TTCTTCTTCATCTTCATATTCAATCTCTTCATCCCAATATT
>P_6395
GTCTCCTGGAAGTGTGACTTCCGAAGATGGAAGCGATTCAA
>P_6396
CATTAGTTCCTCTAATAGTACATATTACTCCACAGTTCTTT
>P_6397
CCAATCAACCCCCGTGACAGCAGTTCCGAGGGGCGTTCCGA
>P_6398
ATTTTTATAAACTTTTCCCTCATATATTGTATCAAAATTAT
>P_6399
TCATTGGAGTTTCCAATTTTCTAAATATATAATAATTAACT
>P_6400
CCAACTGAGATTCTTTGAGTCATGGGAGGAACATCAGGTGA
>P_6401
TCTCTGAAGATTGTACATCGCACTAATGCTCACTGAGCACC
>P_6402
ATCTGATATTACAAAAGGCTCCGTGTTGTTCTCATATTTTT
>P_6403
GCATTGTGGGCTTAAAATTACGTTAAGAATAAAAAGTTATG
>P_6404
CTACAAATGAATTTGACGAGCGGCATCGTAAAGTTAGTATT
>P_6405
TGAAGCACTGGAAGGTCAACCAAACCCATCGCAAAAGGACG
>P_6406
ATTGTGGAAATGCACAAATTCTTGGTAGAAGCTGCATGAGA
>P_6407
GTGTACTAATTTCAAATTTACTTGATAGCAGCAGAGATAAA
>P_6408
CACAATTAATGGATATTACCCTGTCTCGATCGCTGGCAAAC
>P_6409
GATTGTCCTGTCGACTCGCTCCCGAATCAATTGATCCATTC
>P_6410
TTGCTCCAACAACTGCTCGCCCTACCAGTGAACTCGTGACG
>P_6411
GCTCGCCCTACCAGTGAACTCGTGACGGTTCAAATCACAAA
>P_6412
AAGTCAAATTCTCATTTTTCCATTGTGGCATCAAAGCATCC
>P_6413
ATTTTGCTAAAAATTTTTCGCGTTCGAGGTACAAAAAATAA
>P_6414
AAGCGCGTGTCCTTCTGTCCCTATGTAGTTTGATCTCTGAT
>P_6415
AAATTTTTAACGGTTATATTCGGTCACCACGAATTTTATCA
>P_6416
TTGAATTTTTAGGGTTTTTTCATACTCCTTTTTTTGGCTTG
>P_6417
GCTTTCTTTTCTCGATATTCCTTGACAAGTGTATGAAGTGT
>P_6418
TGACTTTAATGCAGAAGCTTCAATTATTTGAAAGTGCTCTA
>P_6419
AGAATATATCCAACCATTGACATACATGCAACTGATCTTGT
>P_6420
TTGGCTAACATTCAAATCATCAATTTATAAATTTAATTTTT
>P_6421
AAATATTTTATAGTTTTTGGCTAACATTCAAATCATCAATT
>P_6422
TTCAGGTGGAGTTGATCCGTCAGTGTGAACGAATTCGGTCC
>P_6423
CTCCAAATCCGCCAGCTCGTCTAACTCCACGATCTCGTAAC
>P_6424
GCTGGTGGAGCATCTAAATCCCCGATCTCTGATTTAGTGAT
>P_6425
TATTACAAAAACTAAAAAAGCTTAATATATGTATATTTCAT
>P_6426
TTTGGGAGCTGCTGGCTTGTCATTCTTATTAAAATGAGCTG
>P_6427
ATCGACCGACGAAAATGTTTCGGTTTAAAAAAATCCAAGAT
>P_6428
TTGAGCACATTTCCTACCTTCGGTGGAATCTTCAACGGGAA
>P_6429
AAAAGTGTTTTTAACATTTTCATATTAATAATTCTCTCACT
>P_6430
AATTCTGTGAATTTTAGTTCCCCAAACGTTTTTCTAGCCGC
>P_6431
CCCAAACGTTTTTCTAGCCGCCTACCCCGTTATTTTACGAC
>P_6432
GAGAACCCGTAAAAACCAATCGATACTAGAAAATGGAGATT
>P_6433
TACAGTATTCTTTCTTGTGTCGAGACCAATTACCGTACTTT
>P_6434
AAGAAATTAGAATTGGAAACCTAACTACGCCTATTTACACG
>P_6435
GTGAAAAGAAAGAAAATGCTCGTGGACCTGAAAAATACAGT
>P_6436
CGGTAATAAATGTTCAAGTACTAACCACTGGAAGATGTGGA
>P_6437
TTCAAACGGGCTTCTGACTTCAATCCAATCCACTCAACCAG
>P_6438
AATTAAATTCAAACTCAAAACTAGGTATGTAAATTTTAATT
>P_6439
TTAAAAAGTTTATGAAAACCCAATTATTTAACTTTTAAAAT
>P_6440
CAAATACGATTATGAACCGGCATGGCAAGAAAACCAGCAAA
>P_6441
ATTTTCAATGCTGGATTCTTCACTATAACTGCAATCTACTC
>P_6442
ACTACGTCACAATTCCAACACAATATCTTAAAAGTCTAGCT
>P_6443
GATATCACGTAGTAAAAGAGCTAACTGTAGTAAAAGATCTA
>P_6444
TTCAGTTGAAGTCTAAATTTCAAACATCTGGCCGATAACTG
>P_6445
AAGCATAATTGGTGAAAAAACTACATATTCGGGAAAACGAA
>P_6446
TTTGGTTCATTGCAAAAACGCTGGAACAGGTCAGGATTTGA
>P_6447
CTTTGATATACTTGTATTTGCATTTTATGTGTTCAGCTAAA
>P_6448
ATGAGATTCGAGAAGAATATCGGTACGGAAGGTGTTTCGAA
>P_6449
GTCAGAATCCGGATAACTCCCGGTCGAGTCGTGAAGAACGA
>P_6450
TGCTTGGCAAACCCAAAAACCGTGAGGGCTCCATCGAAACC
>P_6451
GTTTTCTTCCAAAAAATGCTCGGTTTCTCTATTCCCCTCTT
>P_6452
TGGATATGTTGACTCGCGAGCTTGACAGTGTTAAAGATCAG
>P_6453
GAGAAACAGTACATTGACTCCATACATCTCGAGATCTTGTG
>P_6454
GCTCGGAGGTAATCGGAAACCACACTCTCAATGGGAGAACC
>P_6455
ATTTTCCTAAATCGGAATGCCATTTTATTGAATTATCACTG
>P_6456
AAAACCACAGAAATGTATTCCTTACCAAAATTTTCCCCTTT
>P_6457
TCTGAAACATTAAATTTTCACTAACCATTAGAAATTTTAAA
>P_6458
AATAGAAAAATGGTTGCGGCCGGCGATGTAAATTGTTAATT
>P_6459
CTTCTATGAAGAAATGCGCACATGTATGTGTGCAAACCGAC
>P_6460
TATTTCTTTCGGAAAAAATGCCGCCATTAATTAAAAACAAA
>P_6461
AAGAAAGCTTTTAAAAATGGCCTGAAAATTGCCAGTATCCG
>P_6462
CGAACTTCTTGGAATTTTTTCCGTACTGTTCTAATACGGTA
>P_6463
AAGAAGAACATCAATAGAATCTAACTTATTAGTTTTATGCA
>P_6464
ATTTTTCTCACTTAATCTCCCGGTTTACCACACTATCTTCA
>P_6465
CCTTCGTTCTACCGGAGACGCCCTGCCCCCTCCGCTCGTCC
>P_6466
CCTTTTCTTTGAAGACAACACGATTTCAACTAATTTTCCAA
>P_6467
AAAAGCCACAAAGTGTGGCTCCCTCGCAAAGTTCAACCAAG
>P_6468
AAACATTTACAAAAAAAATTCATCAGCGCCTAAATCGGTGG
>P_6469
GTAGATGGTGCAACAACGGGCATTGTAGAAGAGAGCGGTTG
>P_6470
GAACTATCCGGTGTTGCACTCGGTCCGGGGCCAGCACTGGG
>P_6471
CGCCACATATTCAATCACAACTTGATATTGTTCCTCCGCCG
>P_6472
AGAGCCGCGCTTCTCGACAACGGTGATGGAAGAAGAAGAAG
>P_6473
GAAATGTTAAGAGGCTTGTACTCACTAGTGAGGCCAATTTA
>P_6474
CTTCGGTAGCTGAAGTTGCACATGGTGGTGGTGGACCAAAG
>P_6475
CTCCACTAACCTAAAAAAATCGGTCGACTCGAATAATAGAG
>P_6476
ATTTGTCTCCGTTCCAACTGCATTGTCGTCACCTGGCATGT
>P_6477
TGCGTCTTCTAGTGAAAATACGATAGAAAAAAACTGTTTTT
>P_6478
TATTAAGATGGGTCTCGGCGCGCGAAAAAGTTTATGGTAGC
>P_6479
AATTTTAAACACTTTCAAAGCAGTTTGTATTGGTAAAATGG
>P_6480
AATTCGAAATTTTTGCGATACTATTCAGTTGATTCGCTCAT
>P_6481
AAAAAGAGCGCGTCACATTGCATACATGCACATAGAGCTCC
>P_6482
TAAAACTCTCAGGATTCTTGCACGGTAAAGGTCCAATCGTG
>P_6483
CCCTCTAACAAATGTTTCCGCGATAGAGCGAACTTTCACTC
>P_6484
ACACTTCAAAGTCGATTTATCTTGACGGACATGGATGTAAA
>P_6485
GAGAATCTCGACGTCAGACGCGGAACTGGAAATAAATGTTG
>P_6486
TGCTGAAAATGAGCCAGATGCAGTGTAAGAGCAGAATAAGG
>P_6487
ATTTTTGATTTGTGCTACTTCTATGTAATTGATTGAAACAT
>P_6488
TGTAATATATTTTGTTTCAGCATAATAATGAGCTTCACATT
>P_6489
TTCCATTTACACATGTAGATCCTGGTAGGTTTTTTTGTTGA
>P_6490
TTTCGAATGTTTCGAGCCATCCTGGTTGCAAAATTAATCAT
>P_6491
CTTGCTCGTTTTGCAACGACCACCATCGTTCAAAAAACACA
>P_6492
TCAGTAAATTTATAGATGTTCAAACCTGATTTTTTGAATAA
>P_6493
TAGTTACCGGAAGTCATCACCATGCATCATAAGAATCACCG
>P_6494
ACAAAAAGCGATATCGATCTCTACCCCAGAATTCACGATGG
>P_6495
ATATGCACCTCCACCAGCTTCCTTATAGTTGTAGAACGATT
>P_6496
CAGGATCCAGTCCCCGAGCTCTTACCTCTGTTTCCCACTCT
>P_6497
AATTAACTAGAGATTTGAAACAGTGATAATGTGCAACAAGT
>P_6498
TTTTCCAAGCTCCTCCATCTCTTGACAGTACTCGTCCCAAG
>P_6499
AAGCCGAATGGGAACGACAACGTGAACAGAGAAAGTTAGCT
>P_6500
GCATATTCACTGGGGAAATTCGGTTTAGGACTCTTCTAGAC
>P_6501
GTGGGAAGCTTGTAAGATATCATACTAACAATGAACAACAA
>P_6502
AATTCCTATTAAGAAATCGTCTGCATTCATCAGTCTTTGAC
>P_6503
ATATCCATAGTTTGGATATCCATAATACCCATTATTATATC
>P_6504
AACTGAAAAATTTCAGACTCCGGCATAGCTTGTTGGTTGCG
>P_6505
ATGACCACGGGGGGCATGATCATGGAGGTTGGGGTGGTCAT
>P_6506
GAAACGAAAATAAATGAGATCACACCCGTTTCTGATGGTCG
>P_6507
TATAACCACAACTTTCCGAGCTTACCTGAGAATTTTATCCG
>P_6508
TACTATTTTAAATTTTTAAGCATTCTAGAAGTTCGGAAATT
>P_6509
GTAATATCCTCTATTTCCTCCATAATAGTTATTTCCATTGT
>P_6510
CAGGGCCTTAAGCCCAATGTCAGTCTTTTCTCACAAACCAA
>P_6511
GTAGTGGATGGCATAACTCGCATAGTCATGAAAGCTCCGGT
>P_6512
ACTGTCGAGATGTGAGAGGGCTTTCTAGTGAAGCAGAGAAA
>P_6513
ATTTATTGATTGAGTAATTGCATATTAGCAGAATATCTCTA
>P_6514
ACAATTCCTTGTTTCCCTCTCAATCCGGATAATCCGCTCAG
>P_6515
TTTAATAATTTATTTTAATACATTTTATTTAAAATTCTCAC
>P_6516
TTGCATTCTTCAGAGCTGCCCGTGATATTGTATCAAGTGAA
>P_6517
ATCACTCCAGAATCGAAATTCAGTTTATCAAATCTTGGCGA
>P_6518
TCAAACTGAGACCGATGATGCGGTTTTATCATCTGGAGAAA
>P_6519
GACGAAATATGGTTGATTCTCATATTATCACTGATATTCTC
>P_6520
CAAGTGAAGGTAACTTTTTTCAATCTACATGATCTTACAGT
>P_6521
TATTATCAGAATCGAGGCGACCTTCTAGACAAACTTGGACC
>P_6522
GGCGGCTGGCGGAGGTGTTCCACACTCAAGTTTCAGCTGGC
>P_6523
TTGATTTATCATTTCAGGCCCATACATCTCGTTTTTATCTT
>P_6524
AAGCTCATAATCAGTGTGTTCTTGATAATCCAGTGCATCGA
>P_6525
TCCTAAAATCTTCTCAGTTTCATTATAATAACAGTATCGAA
>P_6526
TTTTTCTTTCTCGTTTTCATCATAATACTAGTTTAGACCTT
>P_6527
TTTAACAATTCAACAGCAAACATACTTGTCATAATGGCTAC
>P_6528
ATCTTCCAGGGGTTACTGTACTACATAAAGGCGCCCTCGGT
>P_6529
TTAAAATTGATATAAACATCCAATTTAATCATTTCAGCACG
>P_6530
ATTTAATGCTTCTTTTTTTTCCTTATAAGACCTTAAATGCA
>P_6531
GGTCTCGTCGCGCTCGCAAACATGTTACTGTAGCGTTCTTT
>P_6532
GGGTCATGATAGGACTTCCTCTAACCTCTTCGTGTAGATGT
>P_6533
TGTCGTCGCCAAAACCAGATCGATATAGAAGCGCCCCGCAC
>P_6534
CCATTTTTTCATTTTGAAAGCTTCCTGGTTAATTCTTCCGT
>P_6535
CATCTCCATCTCCGGTATCCCATACACTGAACTTTTCTTGT
>P_6536
AATGTTTCGAATAAAAAAAACTTACCCCATCATGAAGAATT
>P_6537
AAATTCTCAATTTTACACGGCTACATAATAAAATCCAAACA
>P_6538
AAGACCTTCGAAGAGGTACTCGTGACATGGACGATGGAGGT
>P_6539
GCCGTTCATTCTTCTTCTTCCGACATAGTCTTCAGTTTCAA
>P_6540
ACAGAAGACGTGGGAGCAGGCGGTGATAAAAAATTGTCTTT
>P_6541
TAACATTTATCAAAATCCTACTTTTTAGTTAATATTACAGA
>P_6542
TTTGCAGGTTGAGAATGGCGCGAAAATGTACATGAAGCCAG
>P_6543
AAAGGCCAATTTGACTCCAACTAACTAGGGAATGGTGTTAC
>P_6544
TTTTTCGTGTGTAGAAGTGGCTACATAAAAGTTTGGCACTG
>P_6545
CCGTGTTTTTGTGCATATTTCATGCTAGAGGAAAAATTCAA
>P_6546
GCCGCGGCTTTCTCACGGGCCATATTATTGATTCCATTTGA
>P_6547
AGTGATCTTGTATTTGTCCGCATAATACTCGGCGATTGAGC
>P_6548
CTCCGAGTAAACTTTGATTCCGAGAGCGACGAGCAACTCAT
>P_6549
GTATACGAGCTCTTTTCCGTCGAGCTCACGCGCTTCAACCT
>P_6550
ATGAGAACCCTCCGATGCTCCACTCCTGTAGATAATAATAC
>P_6551
CCATGAATGATGGCACGAGCCAGTGGGATTTCATAAGCCAG
>P_6552
TGGAATATTCATTTCAGTCGCCTTCCCGCCCGAACGAAGCT
>P_6553
CAATGGACCGCCTTGAGGAGCTAACATTCACACTTTGTCAT
>P_6554
TGGATATCAAGCTCATCCGCCACACATCATTCACATGTTTC
>P_6555
TTACAACATTATACCTAAAGCTAGATAAGAAAAAAATCTCC
>P_6556
ATCATTATATGCCGGAGTCCCTCACTCTCTTCATGTGCGGT
>P_6557
AGGCACGAACCTCGAAAACGCCTAAATACAAATTATGACTG
>P_6558
GTTCAACTTGCAAATTATGACTTACCCTTCTTCTTCTATAA
>P_6559
ACTTTCTCGTATATTGCTTTCAATTTATTGACAAAGATGAA
>P_6560
TCCAGTTTTAGTCTATTGTTCGGTTTATAGTCAAAGTAAGT
>P_6561
TGATTCCAGAAGGAATTGGGCGAAAATGTGAGAAATGAACA
>P_6562
CCTGGTTCTAGGTAGGCATACATATATAACATCTTTTAGCC
>P_6563
TACTGCGTGTCGAGGCCGGGCACCATAGAGAGCCAAAAATT
>P_6564
TCTTGAAAGTTTCACCATCCCTAACTAACCATTTTCGAATA
>P_6565
AAATACGCACACAAAAAAGTCCTTTTTGTGCTGCTGGGGGT
>P_6566
GCGGGGGCGCCTCATACCGCCCTACCCGTTTCCATGCAAAT
>P_6567
ACTTTAGCTCTCAGCAGCTTCTTACCCAAGTTTAGCCAACT
>P_6568
CTTCCGTCTACTCTTGAAACCATACTAAACAGATTACAATC
>P_6569
TTATCAGGTAAGTTGATTTTCCTGACAAACCGGATTATCTA
>P_6570
AAAATCAAATCTGCATAATTCATGAACTAACTATAGTTATT
>P_6571
TTGTGTAAGGCCTGCTTCGGCATTGTAAAGAATCCGGATGG
>P_6572
GTCGTCTTCTGATGGTTCTTCCTACCAATCCACTGTTGACT
>P_6573
CATTTCAAAACTGGGGAAAGCATACATTCGTTTGATATCCG
>P_6574
TTTAATTAGACGAAAAGTTACATATTAAACTTAAAATGAAA
>P_6575
AGTCTTGCTTCTCTTCTGTGCATATTAGAGTGGTCCCATTG
>P_6576
AGTATCTCGGATTTTGGAACCATTCTACCAATATTATAGAG
>P_6577
AACCTATTTGATGCACATATCATTTTAGTTTCTAAGAAGCA
>P_6578
AAAATTAAAAATCAAAATACCTTAATAGTGTATGGATCAAA
>P_6579
TGGTTGCACACAACAACATACATACTAACACTTGTGTGTAC
>P_6580
CTAGGCCATGAGCGCTCCTCCATTCTCCTCATTTCCCTCTT
>P_6581
AAAACTTTCAATGTCAGATCCAATTTAAGATTGTTTTGTCT
>P_6582
TATTTACGAATTTCCTTTGGCGTCACATAGACATTTTCAAA
>P_6583
AGCGATTCCCAAATTTCGACCGTACTCGAACGCAATTTCAT
>P_6584
TTTGAAGCTTCATGAAATTGCGTTCGAGTACGGTCGAAATT
>P_6585
CTTTTCCGACTATTCATAGTCTTACCAATCATTCCTATTTT
>P_6586
AATTATAAACCTGCATTTGTCTAACATGTTCCTGCACGAAA
>P_6587
CATTGGTCACACAAACCGCCCGGGGTATTAAAAATAGTGGA
>P_6588
AATAAATTGCTGGGGATATCCACCATAACGAAAAAACTGAT
>P_6589
CACAAAATATAAGCGAACATCTATCATCTGTGCATATATAT
>P_6590
TGCACAATATTTCGAATTTTCAGCCGAAAGAAAAATTCAAA
>P_6591
TTCCGTGGTGATTCCTCGAGCGTACTCGTACATTATGACAT
>P_6592
AATAGATCTGTGAAAAATTTCAATTATATTGACCTCGTTCT
>P_6593
CCGATTTTCAATCTGTGCTTCAAACCAGTTCCCTGCCTCAT
>P_6594
CAAAATACCAAGGAAGTTTCCAGTCTCTTTGGTAAGCCCCA
>P_6595
TTAATTAATTCGTTTGCTTGCATACATTTATTAAATTTAAA
>P_6596
ATCATGGGTACACAATTGGCCATCCTAGGATGGTTGGCTGT
>P_6597
TAAGCCTTACAAAAGATCATCTAAATAGTTTGAAGAAGCGG
>P_6598
TATAGGGCCCCTATAGGGCGCGCGCCTAATACCTAACGAGA
>P_6599
GAGCTCTCCCATCACATCATCATACATGTCATTGATGTCAT
>P_6600
AGAAAAATTATTGAAAATTTCAGTGACCTTCTGAATCTCAA
>P_6601
TAGGTAGACATTTTCAAAGGCATACCTGCCTATATAACAGC
>P_6602
TAATATTTATAAAATTAACTCGTGACATATTTAAACTTTCA
>P_6603
TTACCTCTCCAATTTTGGCCCATACTTCTATGTTCCGCAAC
>P_6604
CATTTTGTTAGTAGAGTTAGCTTGTTAGTGAGGACGAGTAA
>P_6605
AGTTTTGAATTCTAAACTCACGGTGGTTCCATTTTTCATTT
>P_6606
TTGGTAATAAAATTGAAAACCTTACTAGAAGCTGGATAATA
>P_6607
GCTTCTGAAGGAAGCAACGCCGGGATATCGAAAGTTTCAGT
>P_6608
ATCCGTTACCCTAAAGGAAGCTAACTAGTAATTAGTAACTT
>P_6609
TGAGAGAAACACCGGCAATCCATACACCTGATACAAGGTTG
>P_6610
CAATGAGAGTCTGAATACATCTATGTATATATATCTACATA
>P_6611
AAATATTTTCAGCTCCCCGCCGAGCCCAGAAATGGAACAAT
>P_6612
TCAATGAAAACATAAATTTCCATATATGTGTGTGTCAGTAG
>P_6613
AAAATTCGTTTTTAAAATGGCGGGGGTATGATACACAAGTC
>P_6614
CAATTAATACTTCCCGGTTTCGTTTTATATGAAAATATCGT
>P_6615
AACTTGTGACGGTGGGTATACATTTTATGTACTTAAATTGT
>P_6616
AACTGGTGAAATGTCAGAAACTTTGTGGATCTAGTTTTTGA
>P_6617
ACGAAAACGAGCAAAGTCTTCAAACTCCTTGTTATAGCCTT
>P_6618
AAAACGCCATTTGTCGAGTACACACATCCTTTCTCGTCTCC
>P_6619
TAGCACGGGTCCTCCCACACCATTCTCCTGATTGAGCTTCA
>P_6620
ATTCAATGATAAGTGAGATTCGGCACATTTCAAGTGGGGCT
>P_6621
GCATCTTCTCAAGAAAAATGCGAGGATCCCAGCTGGATGGG
>P_6622
CACGTAGGCATAAAGACTGCCTACTATGTCTCCGAGACGCG
>P_6623
ACGGTCTTAAAATCCAAACTCATACCTCTGAGATGACAGTT
>P_6624
TGAGTAAGAGATCTATCTTCCAATTCAATGGCCAACTGTCA
>P_6625
TTACTCAAACTTCACTGACGCGATGTTTGCATCTTCATCAA
>P_6626
CTAAAATACAGTACTCCTACCGTACTAGTCCACTACCATGG
>P_6627
CTCGATCCTTGACGTTGGCCCGATCCAGTACAACACAAACG
>P_6628
GACGAAGCCGTTCCACGTTACTATTATCTAGTTTGGTTCTA
>P_6629
CTAACAAAAGGTCGTATTACCATAATTGTGCCGCACCCTGT
>P_6630
GTTTTTCTGAACACCGTGGTCGATATATTGAATCATGAAGT
>P_6631
TTCACCCCTTCTTTCAATCCCATATATCTGGCTTGCTTCAC
>P_6632
CAACTGCTATGGGACACCCCCTAACTTTCAGGGTTTCAGAC
>P_6633
TGTCCCATAGCGGTTGGGCGCACTGTATCTTTCAATATGTT
>P_6634
AACAATTTCATCCACTCCAACTTACTACGCATTTCCCAGAC
>P_6635
GGTTTTAGTCTCCATCGTACCATTACAGTATCCCGAACAAT
>P_6636
GGAAATTTCAGAACTTCAACCTTAAATGGCAAAATTTAACG
>P_6637
CTTTGGGAGGCAAAGTTACACTATTCCCATGAATTTTCACA
>P_6638
AATTGTTGGCAGGAAGTTGCCATAATTTAGCAGGAAGTTGC
>P_6639
TTATGGCAACTTCCTGCCAACAATTTAGCAACTTATTTTAG
>P_6640
GTGTGCAAGTCGCGGAGATCCCGGTAACGGTAATATCCCCA
>P_6641
TTCGAAAAGATGGAGTCATTCAATATACAACGCGTGAAACA
>P_6642
ATCTCTGTCAGTCTCGAAACCATTCTCTTTCAAAAATCTCA
>P_6643
TCTATATTTATCCACCAATTCTTACATTATCTCTGTCAGTC
>P_6644
AATTGCGATATAGTAAAAACCGGGAAGTGTTTTTTTTTTCG
>P_6645
CCGGGAAGTGTTTTTTTTTTCGATTTATTTAAAAGTTAACT
>P_6646
AAATTTTTGCTCCTGACCACCAGTTTGTCGTGAATTTCCAT
>P_6647
GAATTTTTGGAATGATGAATCGGGAAGGGCAACTGAAGAGA
>P_6648
ATTAACGGTAATACTAACCACTTGACAAACTGTACACCCCA
>P_6649
TTCCTCAAGTGTTTTAATTTCGATATATTGAGGCTGATTTC
>P_6650
TATATTGAGGCTGATTTCTGCCATTTAGTAAAAAACCCAGA
>P_6651
TCTCTCCGGAATTTCCTGGGCCGTCTCGCGATACAGCAACG
>P_6652
ACCTGGTGAGCTTCAATTCGCATTCTACTCGCTCCCGCCTG
>P_6653
GATTCCAAGCTATTCAATCCCTAATTAGGGTTAACCCAAGT
>P_6654
TCATGATACTTGGGTTAACCCTAATTAGGGATTGAATAGCT
>P_6655
TGTAACATTTTTCAGTCTCTCATGATACTTGGGTTAACCCT
>P_6656
AAACAAATTTGACTTCAAAACTATTTATTGAAATTAAAAAT
>P_6657
ATACACGAAACATTTTGAAACATATATAGCGTATCCTACTA
>P_6658
CTAAGGTAAATCCTCTTCCCCTCAATAGTGGCCGAGTTTTC
>P_6659
CCAAGCACTTTACTAATCACCTTTCTAATAAATTAGATAGT
>P_6660
ATTTTTTTAAAAGTATTTTACATCTTATTGTAAGTTCCAAC
>P_6661
CACTTTTAAATTTCAAAAAACTTACTCTGATTAGCTCCATC
>P_6662
TTACCTTTGTGAATGCCACACATACTCCTGCAATGTGCTCT
>P_6663
TACAAGTACCGACATGTGATCATACATCCTCTTCAAGGTCT
>P_6664
ACATCTCTTACCGTACCCCCCCCCCCCCTTAAACTCTGGAG
>P_6665
TTTAGGAATCACAGTTAAGGCCCTATAAAGTTTTCTAAATG
>P_6666
AGTGCTGAAACAGAAGAGGTCAGTCTATTGACTTTTGAACT
>P_6667
TAGGCAGAAAAAGTGCCTGCCTACTATATGCCTATTTGAAA
>P_6668
CTCACTTATATTTTATTCTTCATTCCAGCCGCGTAAGTTAC
>P_6669
AGTATGAAAGAATGAAGAGACTAGGTAGACATGTAGAGACA
>P_6670
TTTATATATTGTTGACGAAGCATACTCTCTCTCTCTCTTTT
>P_6671
ATCTTTTTTAACAACTTGTTCATTTTAGTGCTTAGTTCTTC
>P_6672
TGTAAAATAAACAAGATCCTCTTACTTCATCTTCCTCTAAT
>P_6673
TTTTTTGTCAAGACGAATTCCTACTTCATCAAACAATATAT
>P_6674
ACGAGCTGCGTAAATCGACACATGGCGGTATTAGAGGATTA
>P_6675
GCGCATTCAGTTCAATGCACCATACCAGTAAGCTAATTTCT
>P_6676
TGATGAACAGCCATGTGAAGCAAGGTAGTCTAACCCAGAAA
>P_6677
AAAGAAATCGGATCAAACTCCTCACCCTATGTTTTCTTCGA
>P_6678
CGCGATTTCTATAGCTGGCGCGAGAAGGGACCAGAATGAGG
>P_6679
CAAGTACAAAGTGCATGACGCATGCTTTTTATATTTTCATA
>P_6680
TTTTCAGAGCCCAGTTATCACTAGACAAGTGAAACCGACCA
>P_6681
TGAAAAAGATTTTTAAGCCACGATTTTACTCAAATTGCTCT
>P_6682
TGGCATCAATTGAATGAGACCATGCTCGAATACATGCTCCA
>P_6683
TGCTAAGACATTTTTTGACGCTTGGATGATTGGGGTTCGGA
>P_6684
TCACTATGAGATCTCTTTTCCATAAGTGTTAAAAGCGTGCC
>P_6685
CATTTTAATAATGTGAAACACATAAACCTGAAGAATGCAAA
>P_6686
TATCCGAAAAAGATAAAACTCGGCCACGCTAAGACATTAAT
>P_6687
TTTGAGTTGGTAAGAAGTTTCGAGATATCTGAACTTACCAA
>P_6688
AGAAAAAGAAATTCAAGTTCCTAATATCTGAAATTCAACAA
>P_6689
CTTAACTCTAACTCAAACCCCATTTTTTATAGAGGTGCTTT
>P_6690
TATTTTTGTTGAGTTTTTGTCGGTTTATTCTATTGTATTTT
>P_6691
GGTTTATTCTATTGTATTTTCAGGGTCGTGCTAACGCGAAC
>P_6692
TTTTTAACCTAGCATAATTCCAGCCATCTAAATATTTTTGC
>P_6693
TGTGTTCGAGTGAGTTAGTACCTGCTATGGGTTCGGAGTAC
>P_6694
TTTATGAACTGCTGAAGTTCCTTGATAGTGGGAGAAAAGGT
>P_6695
GGAAACTTGAAGCAACCCATCTCTATAGTAATTTCCAAACA
>P_6696
TCTAAAAGCTCTGGGCAATTCAATCCAATGTGAACGGACAT
>P_6697
ATCTGAAACGCTTCACTTCTCATATTAAATATTTTTTTAAA
>P_6698
CCCATCAAATAGAATTTGCTCGGTCCACGTGTAACTTCTTG
>P_6699
GATGGGATCCGGAAAACCACCATACACACTGATTGCTGCAG
>P_6700
GATGGCCTATGAAATGATGTCGACCTATTGTAATCCTGACA
>P_6701
TGTAACTATGAGGAATACTTCATACCTGAGTATGCGGGATT
>P_6702
TCTCCTAGTTTTACAGATTACATGTTAGACAAGTGCAGTCT
>P_6703
CAACTGGTGGAATGAAGGTTCGATATATTAATGATACACTT
>P_6704
AAAATAAATTTTTTAAAAAGCTTTCCATATGTTTATCATCA
>P_6705
AAGTTTCTCATTCCGTAGAACTTACATTTGAGCTAAAAAAA
>P_6706
GAGAATGTTATGTAATAACTCATGTTTTACATTTCAGTTTC
>P_6707
ATAAGGAGGATGACACAGCACGGAAATTTTTACAGTTTATA
>P_6708
GAGACAATGGAGTAGCAGGTCTATCCATCATAATTTCAATT
>P_6709
GTATATCCCCACCACACACACATACATCCATCCTTTTCCCT
>P_6710
TTGTAGACAAACCGGTTATGCACACCCAATAATACTTTAGA
>P_6711
TCCTACTTTGGATTGAAAATCAATATAGATTTCTAGTTAAA
>P_6712
CGTTCCGAATTTACGATCAACTTCTTATTAAACTACTTCCA
>P_6713
TGATTTCTATAACTTTTTTCCTATCTATTTCCTCTCAATTT
>P_6714
GTTGAATTGGTCGACATGGGCCTGAACCATGTGGAGTCGTT
>P_6715
TTGGATTTGATCGGTGCACTCACACTAGTCGGTACCAAGCA
>P_6716
GTTTGTATAAAACAATTTTGCAGTCATGGCCAGTAACTGGT
>P_6717
TGCCGATTCAGAACGATTTCCTTGGTAGCGTTCACGAATTG
>P_6718
GTGGTTGTGTCGACATTGATCTTTCCAGTGATTGTGATGAA
>P_6719
GGACTCATTATTTCAGGCAACAGTCTAGCTACGTGGTTCCA
>P_6720
TTCTCGTTCCAAAAGATTTCCATATATGTTGTGTTCAACTG
>P_6721
TCTCAAGACACTCTAAATGTCACTTTAGGAGTGCCCCAAGG
>P_6722
TCACGTTTTCGAGTCAAAGCCATACATAGTTTTGAAGTTTA
>P_6723
CAAATCGTCAATCGTGATCCCAGTTCATAAAAAAGGCTCCC
>P_6724
GAGAATCCAATTTTTGGAGCCAGTTTAGTGATGATCCCAGC
>P_6725
GTAGGCGTGTAGAACCTGATCAATTCATTAAATAGCTTCAA
>P_6726
TTGACGTTCCCAAATTCATTCATCTATCTTATAAGATTGAA
>P_6727
AAAGATAATAAGAAGAAAAACTAACCCGATGGTGCGACGAC
>P_6728
ATTTTTTCGGGCTTTGCACTCATACTAATATGATCTAATTT
>P_6729
TTTAGCGACAAAATTCTAATCTTAACAGATTTCTGATCTGA
>P_6730
AAATCTCTTGAGTTACCGCTCATCCTAGGGGCAGTTCTAAT
>P_6731
GGATTCTATGTAGCATGCCTCATGTTAATTAGAACTGCCCC
>P_6732
TGATGGGCGAAAATTGGATTCTATGTAGCATGCCTCATGTT
>P_6733
CACGAAAGCAAGCCTGGCTCCACAATATTCAAGTTCAATTG
>P_6734
GTTTCTTGTCCTCTAATTTCCAGTCCAGTTCAATTAATTTA
>P_6735
CGAGTCAAACTGTGAAACACCGTACTCCTAGCGATATGTTA
>P_6736
CTTTTCATTCAATTATCGCTCGGTTTCAATCAGCATCTGTA
>P_6737
ATAAAAGAGAGCCGAAATTGCTCCATTTTCTTCAGACTCAC
>P_6738
AATCTTGAGTGTCAGAAAAACTATAAACATAAATTAGGTCT
>P_6739
AGTTCCATTTATCAGTGACTCATGAAAGATGAATTCTATCA
>P_6740
CCCTTGAAGCTTCAGTCACTCAATGTAGTCTTGTTTTTCAG
>P_6741
ATAGTTGTTGTTAAGAGGATCATATTATAGCTGAAAGGTTT
>P_6742
ACCTGAATTCACGTGTACCACAATATAGTCATGTATTATTT
>P_6743
GTTCGTCGGGTCGAGACATACATACTACAGTAAGAAATGTA
>P_6744
GAAAATAAAAATAATTAATTCACAATATTGATATACAGGAA
>P_6745
CCAGCGTCGTGTTCCCGTCCCATACCAACGATGCAATCCAC
>P_6746
TCTTAAAAGTTCAATTTATTCTTGATACTTTGTTTGGCTAC
>P_6747
CTGATTCATTTTTATTGAATCATTCTGTTGGATATTGGTTG
>P_6748
CTTAATTGTACGATTTCAGGCATACTTCTTCCCAGAAATCA
>P_6749
TGGCAACGACATGGTAAACGCATACAGATAAATATGGAAAT
>P_6750
GTACTGAAAGGTCGAAAAAACATACATTTGAACTATGGGGA
>P_6751
TAAGCCGTTTGGCTTGAAATCCCCATAGTTCAAATGTATGT
>P_6752
AATTTCTGAAAAAATAATCGCCCAACCACGAGGTGAATGTC
>P_6753
AAGAAATTGCTACAAAATCACAGTGGAGATCAAAGATGAGT
>P_6754
AATCCTTGATAGTCAGTTTTCAGTCTAGAGAAGTTTATCTG
>P_6755
TAATGAAACCACCTTTTTGGCGGTTTGGCAATTTGGAAATT
>P_6756
TTGGTGGCTTTCCACGCATTCTTCCTCGCCTAAAAATAATC
>P_6757
GATTTTGAGCTGAAAATGGGCTATTTAATGGAATTGTTTTT
>P_6758
GACGCGCTCCGGAGGATCCTCGAGGACAATTTTTTTTATTA
>P_6759
TTAGGTAGGATACCCAATGGCTAACTTGGTAATTTGATACT
>P_6760
GTATAAATATAGATTTGGAACAATCTAGGTTAAAATGACAG
>P_6761
AAAATTTTCAGTCAAAACATCCTTTTATATGTTTTTTTCGA
>P_6762
TCGTCTTGTAGGTCAAATTACATACATTTTGTTTCTTTCCC
>P_6763
AATCAAAAAAGAAGCATTTCCTATTTCCTTCTAATTCGTCT
>P_6764
GTATTACAATCGACGCCGCACTAACTAATTAACAATTTTCT
>P_6765
TATAAAAAATACATGGAGCACGTTATAATGAAAATTTGTGT
>P_6766
ATCAATGTGTTTGCGCGAAACAGTTTAGTGTGGATAGAGAA
>P_6767
CCACTCCCTCTTTCTTCGCTCCCACCCGAGTAGGCTCCGCC
>P_6768
ATTTATTTATTGCGCAATTGCATTAATGTTTTTCTATACCG
>P_6769
TTTGAAGAAGGGTCTACAAGCTCCACAGACTCATTTCTCAA
>P_6770
ATAGAAGGTTCAGAGAAGAGCATACCAGAACTCGGAGCTCT
>P_6771
CAGCCCGTTCTACAGTAATCCATCCATCTGAACTAACACTT
>P_6772
TGCTGAACAATTTGAAAAAGCTGGAATGGGGAGGAAGGCGT
>P_6773
AATTATCAGATTAATAAATACTTACCAAACAAACATCTAAA
>P_6774
TCTCTTCGTTAATTTTGGTTCTTACCACTATCTGAATCAAG
>P_6775
TGAGAGTTTTCCCAGCTGACCAACATCATGTTTTGTTTATC
>P_6776
TTCTTCTCTTTCCGCTGTTCCATTCTACTCAAAATGGCACT
>P_6777
GAACATTTATAATGAACACTCGTTGTACTAATTGGAGGCAG
>P_6778
TTCCGTAACTTTCAAAAAATCATAATACGCTTTACGAGGGA
>P_6779
ACTATTTAATACCAACAATACTATCCATATCAATCAGTTAA
>P_6780
GACTCTGCACTTGGAGAAGCCGGCCTAGGAGCCCAGCCAAT
>P_6781
TGGGAATATGATAAAGTGTACTATGTATATGTACAAAGGTA
>P_6782
AGTGAGAAATACAATTTCGTCTATTCAGATGTCCGCCTGTT
>P_6783
TGGTAGGAACAAATCCCCATCTACATTCTGTTCATTCGAGG
>P_6784
TTAATTTTATTGGAGAATATCTCGATAGAGCATTCAAGCAT
>P_6785
AAACAATTATCCCTTCAAGGCAGTCATCTGATCCACGCATT
>P_6786
AAACGTCGGAAGTCGTGTGCCCTCTTATATGCTACATTTTC
>P_6787
TTGGAAAGCGAACAGAAAGTCTTGAGAATAGAAAAAGTTCT
>P_6788
CAAGAAGGGTTCGAGTTTCTCTACATAATCGACGAACCAAC
>P_6789
CTGATTCTGAGAGAAAAAAGCAGTTATAGTCGATTTAATTT
>P_6790
TTTCCTCACATGGAAAATTACATATTATGGGAATGTAGAAA
>P_6791
TTCGATGACTATTATAATATCTTACTTCATAATATTTGGTA
>P_6792
ACAAGGCAGTCGGCGTTAGCCATACAGCCAGTGATGAGGTG
>P_6793
TCGTGAAATACAATCGAGTTCTAACATGTCTGAATGGTGTG
>P_6794
AAACGAAATTATTGAAACGGCATATTTTATGAGTCTGACGA
>P_6795
TTCAGCTAGTTAAAAAATCTCGGTGGAATTAAATGTAGATT
>P_6796
TGTTGTTTGTCACTAATATTCATGGTAGTATTTTGGTTTGT
>P_6797
GAAACTCTTCACGATTCTATCAATTTATCTCAATTTGATGG
>P_6798
ACATACAAAAATGTTTTACCCGGTGTGGGGCCGAACCCAGG
>P_6799
TTGCACACCTCTCCTCCCCTCCCCCTTCCTGCTCCGCGAGC
>P_6800
TCCCAGTATGGTCATCAAAACGGGGTTGCACAATTTTGCTC
>P_6801
AAGAATACATCCATTTCGACCATACTCCAGAATCCCGCTCA
>P_6802
TCAGGGATTAGGGCCGCCTTCTTACTCTTTGAAACTTTAGG
>P_6803
TCCGTCAAGCCTATTCTTAGCATAATAATTCAGTTCGAGTG
>P_6804
TTAAACTAAATTTGGCCGGTCTTGACAAACTTCAGCACATT
>P_6805
GTAAATGTGCTGAAGTTTGTCAAGACCGGCCAAATTTAGTT
>P_6806
CTCCAACGTTAACAATCGATCAATACAAAGAAAAAAATTTA
>P_6807
TGCTTCATTTGTTGCTACATCAGTTATGTGCAAACAGTTAC
>P_6808
TAAGTGATTTTTATGGAAACCATGTTAGTATATTATTCATT
>P_6809
TATGAAAAATGAATAATATACTAACATGGTTTCCATAAAAA
>P_6810
GTTGACAATTGCACTTGACACAAACTAGTCTTATAGGTTGA
>P_6811
AGTGGTTACTACTTAAGAAGCATACCTGCAACTCCAGGGAA
>P_6812
GCCTTGACTTATATTTTCTTCTATATAAACATACTTATCTT
>P_6813
ATTCCGTTGCAAAAAGGTATCGAACTACTTTCTAATAGCTT
>P_6814
GAAATTTTTACGATCATTATCTAATTAATGTTATCTTTCAG
>P_6815
GTGTTGTCTTATATTTTTCTCATTAATACAAAATTGAATTA
>P_6816
CTAAAAACTTTTAAAAAAATCTATTACCTGAGTAAAGACAG
>P_6817
GGTGGAGAATCGAATAATTTCTGTCTTTACTCAGGTAATAG
>P_6818
ATCTACATTTTTGTAAAAATCAATAACCTGTAAGATTCCAA
>P_6819
AGATTCCTTCAACCAACTCTCCTGGACGCAGATTACATGTC
>P_6820
AATACCCACTAAATAATTTCCAGTCTCCTCGTTTCTGGTGG
>P_6821
TTCACTATGGACACTAATTTCAAGGTAATTATTTGAAGCGT
>P_6822
GTTGTTTGGGTGAAGATTTCCGATCTCGTGAGCTTCTCCTC
>P_6823
CGGTCATTTCTTTTTTCATTCTTGTTAGCTGTTGATCTGTC
>P_6824
TGTCATTCCAGCTGGAGCATCATACATGAACGATAATCCCA
>P_6825
AAAAAACAAAACAAATCAAGCAGTCTCAAAGATTTTGATTG
>P_6826
CCTTACATCCCACATTTTCGCAGTTTTGTCGGTGGAAACAC
>P_6827
TGTTTTATAAATACAAGAGACTAAATAAATATTAACAAACA
>P_6828
CAAACATTAAGCGGAAAAAACATACTGGCCGTTTGCGATTT
>P_6829
GAAGAATTACGGAAGATTATCGTAATAGTGTGGATAAACTT
>P_6830
ACGACGAGAAGGACCTCCGCCATGTCCACGCATTTCATCGC
>P_6831
CAAAAAATATTATTTGAAAACTACCATTAAAGGGAAATGCA
>P_6832
AAATTGACACTTTTATGACTCAATACAAGAAACATGCACAG
>P_6833
ATGTCTTGTTCATATTTTAACTTACCAACAAAAGTGGCAGT
>P_6834
AGTCCACGTATATCACAACACAAGGACCACTTCCAGAGACT
>P_6835
TGAGAATGCCTGGAAAGGATCAGTCCACGTATATCACAACA
>P_6836
AATCAATAATTCAAATATTCCTTACCATTTTAGCAGCTTTA
>P_6837
ACTTGTTGTACTAAAAAATTCGATAAAGCAGTACACACCTT
>P_6838
GATTATCTGACAAGTAAGTGCAGTCCTTTTAAAATAATAAA
>P_6839
GACACCGCCAAGGGCAGATGCGATGTAGGCACTCCTGAAGA
>P_6840
CAAAGTTGAAGGCAAAATTACAAGAATACAAAACAAATTTA
>P_6841
TCGACTGAAAATCCAACAGACATGATAATTGTAATCATTGA
>P_6842
CGAGATCTCCAAGAGCATCACAAACTCTTGCTGAAGTTGTC
>P_6843
TCAAATAGATACCAAAACCACAGTAAAAGCTTTTAAACTTT
>P_6844
TTTTTTTAAAACTTTTCCCTCGGGACTTATTGAAAAGTCGG
>P_6845
CCCATCTGAATAAATTCGTGCTAAATATGAACGCATATCAA
>P_6846
GCCAAAATCTTATGAAATTACGATAATTTTAAACAGTTTTA
>P_6847
CAGTTCTATGAGAACAAATGCCTCACCGACTTTTCCACCAG
>P_6848
ATATGGTTATTAAGCGCTATCATAGGAGATGAGAGTTGTCA
>P_6849
TCGTTTTTGAGAGAAAAGTCCGCGGTTTTTGAAAATTGGAA
>P_6850
TTAATAATCCAGTTTTTTCTCGATATTTTTGGAGATATGTT
>P_6851
CTACAGTAATCGATGGATACCGTACTCTACGTGGAACACCT
>P_6852
TTGAATCGGCTGAAAAAATTCAAGAATTATTTTTTAAAACA
>P_6853
GAGGCTGGGAAATGGAAAAACAGCAACATTCACGTGAGTAA
>P_6854
GAGTAAAAGTAAGAAAGTCTCTACATTGAAGATTCTGGACA
>P_6855
ATTAACCTGATATTTCTATCCTTACCAGTAATATATCAATC
>P_6856
TCTCATATGACTTCCAGTTCCATTAATCCATAAATCATTAG
>P_6857
TGAAGTGTATAATGTGTTGTCGAGGTCTGAAATTAATCATA
>P_6858
TGATTTGTAATACGCACTTTCGTGCTTCATGGAATAAGAAA
>P_6859
CTTCGGCGAATATTTATTTTCTTATTCCATGAAGCACGAAA
>P_6860
TTATTATTCTGGCATTAGAGCTAGGTAATATTAGGTCAACA
>P_6861
GACAAATGGCAGGAAATTGTCGCGGATACGTCTTTGGCGGG
>P_6862
CGATAAATTCTTTTGTGATACATGCGGCATCGTAGAACCTT
>P_6863
TTCTGGGGACAAAAAAATCGCTGCTCCATCTTTAAGGTGTG
>P_6864
CAGAAGTTATTTAATTCATTCAGTAGAAATGATTTTGCGAC
>P_6865
GAGTGTCCATTCCACAAGGCCACACCCCTTCAGCTGGACAC
>P_6866
CCATTTGCGATTTTAAATTCCTTTATTGATTTTTAATGTAA
>P_6867
CTTAGAGATCGATGTGGACGCTGTTCCAGATATTTTCTTCA
>P_6868
GATCATTACTGGAACCAACTCTTAATAGTTCAATGAATAAT
>P_6869
TAAGTAAAACATAGTAGACCCAGTTTAGAGTTTTCTCGTAT
>P_6870
CTCCTGGACGTGCTTCCCCACATGCCCCACATTCCGATAGC
>P_6871
AACCAAAACCTTCCGAAAAGCAGCTTGTATCAAATCTCAGT
>P_6872
CTGCCACAATTCCAGTAGCCCCTACTACTATCGCATCTGCT
>P_6873
GATGATAAATGCCCATGTTGCTCACATGTCAAATATGCATC
>P_6874
TTTTATATTTAGCTATCTATCTACCTACTTAAAATCGATAA
>P_6875
GGGGGAACATAACTTCGAGTCATCATACTGATAAATTCCTC
>P_6876
TGAAGACGGCAAAAATAATTCTTACCAGCGAAAAAAACTTA
>P_6877
AGGAACAAAACGAGAGAGTACATACAAGAGAAAGACGCAGA
>P_6878
TTTCATATAGGAGTTTAGAACTTACCCAGAGATTCTAGTAG
>P_6879
ATCTCTGGGTAAGTTCTAAACTCCTATATGAAAACGTTAAA
>P_6880
AACACAGCAAAACGTTAGCACTAGATATATTAAATTAATTG
>P_6881
GTATTTCGATGGGCGCAATTCATGCCCTCCCGCCTTCCAGC
>P_6882
GATTTTAGAGCAATTTAAGGCATAAATGTTTAATTTTAGAA
>P_6883
AAAAATGGCTCAAATACTCACATAAATGATCAAATTAACAT
>P_6884
TACTCTCATTTTGACGCTCTCTTACTATGTTGGATTTATAA
>P_6885
CGGATGTTTCGTTATAAATCCAACATAGTAAGAGAGCGTCA
>P_6886
TGGAGATCATCCTCCTCCCTCTATCATCCTCTTTTCGGTCA
>P_6887
ATTAAGATGTGTTGTTTATTCTTGCTCGATTTTCCTTCTTC
>P_6888
AGCAAGAATAAACAACACATCTTAATATTGAGTTTCGAATT
>P_6889
TGTTGGCCGCCTGGAAGGTCCTAGGTAGGCAAGAATTTTTT
>P_6890
CTTCTCTTCCCAAACATGGCCCCTCCCAATTCTTTATGCCA
>P_6891
TTGGCATTTTGTTTTCACAACTTATTAGTTTGTATGCTATT
>P_6892
CAGATCACGCACAGTCTCACCTAAATATTGATTCTACGCGT
>P_6893
AAGTTTGTTTTCTCTTACACCACAATAGTTGAAAAATGGCT
>P_6894
AGTGGGGGAATCAGTTAAAACATACATATGTCCACGTGTCG
>P_6895
ATAAAAGAAATATAGGTTACCATATCCACAAAATCAGGATG
>P_6896
ATCCACAAAATCAGGATGTTCACACTCTTATTCTATCACTT
>P_6897
AAATTAATGACGTGGCAAAACAGTGCTGACAGAAGAGGGCA
>P_6898
TGTGCGCGTGGCCCTCCCCTCTTTCTATTACTTTTCCCTAA
>P_6899
GGGAATGGGGTGTTGACTCACTTACTATTATAAATAATAAT
>P_6900
TTCACATCTATAGTCAAATACAGTAATCATAATCCCCATAT
>P_6901
AAAAAATACTTTTAAAAAATCACTGTCTATTTTTGAAATTT
>P_6902
GAGATGGGAGATTTTAGTCTCAATTTATTTCAACCAGCATT
>P_6903
GTTCCATGAATACTGAAAACCAATCCCCTTCTGAAAACAAT
>P_6904
ATAAATTTCGAATAAAATTACAGTAATGTTGAGAATTTCTT
>P_6905
TCACTCATCCATTGCTCTTTCACAATTATAGTTCCATTGAA
>P_6906
CTGCTTTTTGAAAATTTTACCATCATTGTCCTCTGTCGCAT
>P_6907
AAAATTTTCAAAAAGCAGAACTAAATAGTTATTATTTTATT
>P_6908
AAAACTTATCGCCGGAACTTCAATCATTTTACAACATATCT
>P_6909
TTTGCTCTCTTTCTCTCCGGCGTTGGCTAAATCAGCAAACA
>P_6910
TGTTCACTAATATTTGAAATCTTACTAATAGTTTCCAGAGA
>P_6911
CTACCATAAACCTTTTGGCGCGTTACCACCCATCAGAATAA
>P_6912
TAGAATAAAAGAAAGTTTGACTTGATAATTTCACGATGGCC
>P_6913
TTTTCAGAGACCCATGCACGCATCGTTGATGATTTTGTTGA
>P_6914
ATACGTGGACACAATTACGCCATACTCCCATAACCTGAAGT
>P_6915
TATAGTATGCAATTATTATTCTAACATCTAGTTCAATGCAC
>P_6916
TTTTTTATTGGTCTTGCAGTCCTCATTTTGGAGGGAGTTTA
>P_6917
TTTTGCAAAATACTTGGAAACTGTATAGTTTAAACATTCAT
>P_6918
AACTTGGTTGAATACGAGACCATGCCAGTCGGGGACCCGAT
>P_6919
TTTGCATGTATTTCACCAAACTTGAGAGTCAATTGCACAGA
>P_6920
TGACATTTTGCATCAACTTTCTAACTTTATCACAAGTTTAA
>P_6921
TTCAGTTGTTCGTATTAACACATTTTAGAGGATGGCTGAAC
>P_6922
AACCTTTTTGAGAAGTTTGGCTATTTATAAAATTTTTTACT
>P_6923
TGAAGTAGCGCATGCTCTCTCATATTATTCGTAAGTCTAGT
>P_6924
ATATTCAGGCAAATGAAGACCCTGATAAGTGATAGCTGCAC
>P_6925
CCGGTTTAACTATAAATTTGCTTACCCTCTTGCACATGGAT
>P_6926
TAACTCCGAGGTGATAAATGCATTAGATTGGTTTTTTCACA
>P_6927
CCCTGAGCATGCTGAAAAAGCGGAAACAAGAAAATGTATAT
>P_6928
AGTATACGGATAGTGGTAGGCAATGTAGCAAATGTCACCCG
>P_6929
GAACAATTGCTATTTTGAGGCTACTTAGCAATTTTAGTAAG
>P_6930
TCATCAGTTACATCAAGTGTCATAATAATCCTTTTTCGTGT
>P_6931
CTTTTTTTCGGTACCAGAAGCGTTAGAGGATAAAATATGTA
>P_6932
GCGGAGCCCAGTATTTTCGTCAAACTAGTTATACTCTGCGT
>P_6933
TCGTACTCTTAAACTAACGCCTACATAGCAAAACGTGATTA
>P_6934
TGTAGTCTGTCGTACACCGTCTACTTATTAATTCCTTGGCT
>P_6935
AGCCCTAGGTTTATCGAACTCTTGCTATACCAATTGGTCTA
>P_6936
ACATTTGGCATTCGAATCACCATATATCATTGACACCTGCA
>P_6937
AAGGACCGCAAGGGATCATCCAGGGTCGCCATTTTCAAGTT
>P_6938
CTGACAAAATAAGAAGAAAACGAAAAGAAGAAGAGCCCCCA
>P_6939
TTAAAAGCATCATACCCTTACATACTACTCCACCTATGAAA
>P_6940
AATAAAAAGCTATAAAATTCCGAACTCTATCTTTTTCAAAC
>P_6941
ATCCTATAAAGATTTCCAGTCTCACTCGATGCACAACTATT
>P_6942
TTAGAGCAATAAGAAAAATACCGTAATTTCATTGTTTCTTA
>P_6943
TTGGTAATTTCCGGAAATTCCGATTTCAAAATATTTTCTAA
>P_6944
TGATATTTGGTCACAAAAAGCACTAGTAGTAATTTTAAATA
>P_6945
CTGAAAATGATAAAACAAACCTTATATTTGCATTGCTTTAT
>P_6946
CGGGTAGAAAAAGTATGACACTTGGGAGACAAAAAAAAATG
>P_6947
GACTACTCAGGTGGAATCATCAGTTTATTGGAAAATTTTAT
>P_6948
GATATCATATAAATACATTCCCTTCTCCTTAGAATTCCACA
>P_6949
AATTCAAAAAAAGATTGATACTTACTCAATGTAATTATCAA
>P_6950
AAGTTGTGACGTGAGAACTACATACTTTTTAATGAGCGTAT
>P_6951
TTTTAAATTTTTTGTTGGGGCAAACATGAGAAATTGCTCAG
>P_6952
ACGTCTATACCAGCAAATTCCGTAAACGTGTCCAGATAGAT
>P_6953
GCTGCTACTGGGTACGTCTACATGATATTTGAAGATGAACG
>P_6954
AAGAACATGGAAATAAAAACCGTGATAGCGACGCAACTTGG
>P_6955
TCTCGAGATGGAAACTGATTCATACTGTCAGAAGGAGACGA
>P_6956
CGTAAATTGTTGCGTGAAGACTACACAATGATTACAATCGA
>P_6957
ATCTGTTATGGAAATCAAACCAGTCTATGGCGGAATAAATG
>P_6958
CCATAGACTGGTTTGATTTCCATAACAGATTGATAGGAAAA
>P_6959
TTGCTGATGGCAAAGATATCCTTGCTTGTGCTCAGACTGGA
>P_6960
ATAATTCTTCATACAAAGACCACACTTTTACCAGATAGTAA
>P_6961
GGTTTCGCTTCGAGTTCAGACATCCTACAGCTACGACGAGA
>P_6962
GGGGGATTAACTCTGGTTGTCAAAATAGAGTTAAACGGCAC
>P_6963
GAAATCTCCTAATTTGAGTACGGTACACTTATCGAGGAATA
>P_6964
TACGAATAGCTTGTTGCGGGCTGTACAGTATCTTCACTCTC
>P_6965
TATGGTGTTCAAGTTGAAGACAGTGACGTCATCATATTCAT
>P_6966
ACTGTCTTCAACTTGAACACCATAATATTTGACAAGATTCT
>P_6967
CTTCCTTCAGATATTGCCAGCATACATGTCTCGACGTAAGC
>P_6968
GAGTCGAGAAAATAATCGAGCTAACATTAGTGAAAACAGCG
>P_6969
GTACGCACACCATATGCAGCCGATTCAGTTCCACAAAATAT
>P_6970
ATCTTGCTCCATCTCCGGATCTTCATAAACATTATTACATA
>P_6971
CCAATCGTCACTGTATCCGTCTTGATAGCACATAACGAGAA
>P_6972
TCTACATATATTCGGAGTATCAAACTAAATACAAGATGTAA
>P_6973
TCTCGATGCCGCCAGAGATTCATTGTGGTGTGAAAGAATCG
>P_6974
GTTCAATTGTCGTCCGGGCTCTTGATAGATATTTTCGAAAA
>P_6975
AACATACATTTTCTGAATTGCAAACTCGATTTCTCTCACAT
>P_6976
ATCCGTCGTTTGAGAAGACTCGGTTGTCATGGTTCTTCTGG
>P_6977
CATATTGTCGTGACATCGACCATATCAGTCGTATGTCACCT
>P_6978
TTGAATTCGTCGAATATATTCTTGATAACGACGAATTTTTC
>P_6979
ATTCCAAGTGGACGGAATTCCAGTCTTCTCCATTTTCTTAA
>P_6980
ATTTCGATTTTCTAAAAAACCGGCACCCTTGATTGGATTAG
>P_6981
AACAGTTCAAGTCTAAGGAGCATATCAGTGATACGGATGAT
>P_6982
GCCGAAACGAGCAACCACTGCATATATCATCTGGTTCAATG
>P_6983
ACTGGATCATCGTTGACTTTCAGTGCAATGGATAAAGAAGA
>P_6984
TCTTTGTTTTCGGTTCGACGCGCGAAAAAATTAGAGTGCAT
>P_6985
ATGACACAATTAATCCCTACCATAACACTCAAGAAAGTAAA
>P_6986
GGTAACATCTGCCACGTCATCAATACAGTCCCCCATCTGCC
>P_6987
TTTACCGCGCAGAAGAAATACATACCTGTTCTGTGAAGTGA
>P_6988
ACACACTGTTCTCGCGCACTCTTGCTCGTTCTGCCTGCAAC
>P_6989
GACACTTTTTCTCACTGAAACTTGATAGACTCTTATTCTGC
>P_6990
AAGGATCTTTAATCCATCCCCAATTTAGCACAGATGGTCGA
>P_6991
CAAATGGGTTTCTTGGAAAACTACATGGTTCGGAAAATTCG
>P_6992
ATGCACATTGTGTTGAACGGCGGTTCTGGACAAAGACCTTG
>P_6993
GGTGAACATTTAAAAAAAAGCCGTATTGTAATATATTATAA
>P_6994
TCTTTTAAAATTGTCTCCATCGTGCTCTCATTTTTCAGTCT
>P_6995
TCCTTACTTCTACTACAAATCGGCATTGACGAAAAAATGCG
>P_6996
TTCAAATAAGATGTCAAAAACTAAATATTTGAAAAACACTA
>P_6997
GGTCCGCTCTCAAAATGGACCAATATGGTTCATGGATGGCA
>P_6998
CTGCTTTCTCATTTAAGTTCCCTGCATCTTGTCGGTTTCTA
>P_6999
CATTTCTCAGGAGAAAGTTGCGTACGGATGAAATACCTTGT
>P_7000
GCCTATATATTAAAATTAGTCAAACTAGTCATCAAAACGTG
>P_7001
CTGTTGAACATTTCCAATGTCGTGCTCTTCAGCATTGTTAT
>P_7002
TAGATACAGTGTCCCCAACTCGTCATTGAGCGGAAAAAAGA
>P_7003
ATTAAATATTTCAGGTCAGTCATCATCCACCAATTTCGGCA
>P_7004
TGTGATTGTGTATTGCTCATCACCATAGTTATGAAGTGTTA
>P_7005
TGTTTTTGCATACATTGTTCCATTCCATTCTCCACGAAGCG
>P_7006
TGAAGTACCTCCAAAATGTCCAAGGTGGTAATTTTCTCTTT
>P_7007
GATTCAATAAACGTGGCACGCCCTCCTGCAGCAATATACAG
>P_7008
TTGGAAAATGTGTGCATATACTATGTAGTACTGTACTTTTT
>P_7009
GAATCTACAAAAGAATAACTCTTGAGAGGGAAAAAAGGTGT
>P_7010
CCACCATCACGTGTGTACCTCATACCAGGGCTGTGCGGCAT
>P_7011
TCATCTTTCCCCATGCTTGCCATGCATTTACTGAATCTAGA
>P_7012
TTTACAACAAATTCGCGGGTCATACATAGCTCAATTCGAAT
>P_7013
TGAAGAAGTTATGCCAACTTCTTTATATTTCAGAAAAAGTA
>P_7014
CAAATGGGCTGTAGCCAACTCATACCAACATTTTTTATTTT
>P_7015
ACACCGGAATAACTAAACATCTAATTAGTTGCTTATCTTTT
>P_7016
TTTTTTTTTCATGCCTGCGTCTATTTTCTAAATTTGGCCAG
>P_7017
ATGGAGCGTCGCATGATTTTCAATATAGAATGAAACTGAAA
>P_7018
TCCACATCTATCTTCCAACGCATTTTATCCTTTATTCCTTT
>P_7019
CCTGAGCCTTTCTTGACCGCCATACCAGCCCAAGTTCCATC
>P_7020
TAAGTATTCAGGCCTTCAGGCTAATCCGGCAAAAAATTCTT
>P_7021
TGTCAACCTGAAGAATAATACATATTAGAAGAAATGAAGCG
>P_7022
TTTTTGTTTAATTTTTAGGTCGTTTTAAACAAGAATTCACC
>P_7023
TTTAGAAAGCTGTGAACACGCTATTTACGAATTTCATGTTT
>P_7024
AACTCCAGTTTGAAGATATTCAGTTTAGCGAGTTTAAGCGG
>P_7025
AAGAAAAAACGTCATAAATCCCTTTTCCTTCCACCCCCAGA
>P_7026
AATGAAACCTTTTTTAATTTCTATTTAAAGAAAACTAGTTA
>P_7027
AAAACATATTGAGCTAAAATCCATACAGAATAACGTTTTCA
>P_7028
ACTACTATTAAAAAATGTTTCGGTTTACACTTTTCTTCTTT
>P_7029
GCTTGAAGCTATACATGACGCATGAAAGGACTTTATCACAT
>P_7030
CTATAATGTATCGAAAATTCCTAGACCGGGAAATTTCAGTA
>P_7031
ATCAAAGTGCAAACGCGCTCCACGGCCATTAAAAACGCTCC
>P_7032
GAGAAGTGAAGATCGTCCGCCAGTACGTACCTGCAATTTGA
>P_7033
GCTCTAAATTTCTAAAACATCTAACATTTTGGAAAATTTGG
>P_7034
ATATGTTGTCCTTTAACAGCCATTCCAGATAAATCATAAAC
>P_7035
ATTCAGTTGTATCGAAGATTCAGTGATCTACCAAAGTAAGA
>P_7036
GCTTCCGAATGTTTATTGATCATGGTTTTCCTTACAATTTG
>P_7037
AATGGCAGCAATGTTCATCACTAACACCTCCTGCAACAACG
>P_7038
ATACGAACTGCCAAACACCCCAGTAGAGAGCATGCATTGAT
>P_7039
CTGGTATTCTACGGACAAGTCTGTGTATTCCTTGTAATGCT
>P_7040
TTCGTTTTGATGAATACTGCCATTTTACTGAAATCGTAATA
>P_7041
TCTAACCGACATGCGAATACCAATTATTGTTTTAGTATCAA
>P_7042
AACTCAAATACAACAACCCGCCGTCTCGTAGCTTTTGCCTT
>P_7043
CCTCTTTAAATTGAGAATTACTTACTCAGAGACCACTCGCT
>P_7044
ATGATACTAAGACCCAAATACTATCCAACGGAGATTTTTAA
>P_7045
AAGATCTCCTTTGAATCCTTCATGATACTAAGACCCAAATA
>P_7046
TTATTGATCTTTATGATACTCTTACCATCACACAGGCTGTA
>P_7047
GCTTCGTCAAGAACCAGAAGCTTGATCGCTCGGGTACGAAG
>P_7048
TGATTCGCCGTCGTAATCTTCGTACCCGAGCGATCAAGCTT
>P_7049
TGGATTCGAAAAACCATCGGCTATTCAACAAAGAGCAGTTC
>P_7050
CATGGATTTTAAGAAAGCCCCATGCTCTTTGAAACAACCAA
>P_7051
GAAAATAAATAAATAAAATTCTTGATAATGGCTACCGGGTA
>P_7052
TAGATCCGTCTAGTGACTGCCTATCATCATACCCGGTAGCC
>P_7053
GTTAACCTTCTTTTAACCTCCATTATAAGTAAAAACTCACT
>P_7054
AACGTGTGCGCTCTCCACGTCTCACCCGAATTCATGTCATC
>P_7055
ATACACTTTTCCTTCTGCGTCTATTATCTCTTACGCATCTC
>P_7056
GTCCGAATTTGTGAAAAATCCCTATTATTCACCAAAAAACA
>P_7057
AAACTTCCTCCCGCAGATTACTATCATCTAATATTATGCCT
>P_7058
GATCGAAACCAAATCGAAGGCATAATATTAGATGATAGTAA
>P_7059
ACCAATGTCGAATCAAGATCCATTCTAAATTAAAATGCCAT
>P_7060
AATTAAAATGCCATCAAATACTTACATTACTCTTACTCCGA
>P_7061
TACAGTATCCACTGAAAACACATACATTTCTCAACAAAAAA
>P_7062
CTCAAAAGTTTTTACCTTTCCTTCCCCTATTGAAACCAAAA
>P_7063
AGAAACACATAAAGCAGTTTCAATTTAGTTTAAAGGTTTTT
>P_7064
CAATATTTCTATTCCTAACTCTAACTATTTGTCCATTCCTT
>P_7065
TTGTCCAGTTGGGCATTTCTCTTGCTTGAGGTGGCAAGTAA
>P_7066
CTGATGAACGTTCCAAACCACTTGGACGTGCTGATCTTATT
>P_7067
TCTTTGCACTCAACGTCTCTCAATCTCATCCAATGACTTCA
>P_7068
GCTACCCACCATACATCACACAATATATTGCCGTCGAAGGA
>P_7069
GAATCAGATGATACAGTTATCTACATGGATAACAACTGTGC
>P_7070
GAATGTGAATCTGCTATGTTCTACCCAGTTGATCAAGAATG
>P_7071
GATTGGCAAACGCGATCACTCTTGACACATGTCTTGGTGAG
>P_7072
ATCCCATTTGGGTTGATGTCCATTCCAACGATTTCTTTTCT
>P_7073
AAGTTTACCAAAATCCACGTCATTATATTTAATATCTACTC
>P_7074
ATCCGGATCATCCCGTTATTCATACCATCAAACTCTCGTTT
>P_7075
TAATAGTACATCAAAATGTCCTTATTAGTTTTCAGGTGTTT
>P_7076
TTGATAAATGATATCACAACCATACCACGTGGTTTCGAATT
>P_7077
AACTACTTCGACACAATTGACACACTCAAGTTGGACAGGTT
>P_7078
TTCATGGTAGCTATAATCTACACACTTGGCTATATTCTGTA
>P_7079
TTTTTAGAAGTACATAACTACTAACTACAAACGACTATAAT
>P_7080
CTCCACTTTTATTGAAATCTCTAGACAAACAACGAAGTCAG
>P_7081
GTTTTTTAGATTTGGCACCACATGATAGGAATGTGTTTCGA
>P_7082
TAACCATAGTTAAAAGTACTCATATTAGTCCGGAATGAACA
>P_7083
ACAAAAACGCAAAAAAAATCCATATCCAGTTTTTAAAAGTC
>P_7084
CTAGCGTTCCCGGGAATACACTACATATATCGATTTATAGG
>P_7085
AGTACAACCGTTTCCAGACGCAGTTCCTATAAATCGATATA
>P_7086
GGGACCCTTTCAAATAACCCCATGTACCTTTAATTTTCTGA
>P_7087
ACATCCATAATTGTAATCTTCAGGATAGCAATGTCCACATG
>P_7088
TATTTATTCCATTCATATTTCTTACTTCTCATCGTAATAGA
>P_7089
TGTAATTTGTCCTGTGTACACTGTCTAGAGTTTCCATGTTT
>P_7090
AAAAATCAAACATGGAAACTCTAGACAGTGTACACAGGACA
>P_7091
TATTATTCTGGATCGGTTATCAATTTAATCGAAAAAGACGA
>P_7092
CAGTTTCGTAGTAATCCCATCTAATTATTATATTTCGATAA
>P_7093
TTCTATTAACTGCGTGTCATCAATATTTATTACAGAATCCC
>P_7094
TTCTAAAAATCGACAAATTCCTTGAGTGATCATGTGCGATT
>P_7095
TTTGCTGATCGAATTGTATACTATCTTCTACATAAAATGCA
>P_7096
TCGTATGTTTATTTTATATTCTTCATATTCTCAAAAATCAA
>P_7097
GAATGAGACCACCAGCTTCTCTAGCTCGTCTTGTGAGTAGC
>P_7098
TCTAACAGTCCCAGTGGACTCGGTTCTTCTTTTCTTCCAGC
>P_7099
TATTGATGCATTGTTGCGTCCATAATTGTAGCAGATTCGTC
>P_7100
ATAGTTTGAGTGGTTGGAGCCATTCTAACAATTTGTTCTAA
>P_7101
TAGTAATAAATCCAACCTGCCATTGTAGTAAAAAAAAACGA
>P_7102
AGTTTTGTTTGGAAAATTTTCATAAATTTCATTTTCCCGTT
>P_7103
CTGTCAACTTTGTGATTTGGCATAATAATAAGAAACTAGAC
>P_7104
GAAACTAGACAAGTAGGGCTCTATATACCCACATATCTTTT
>P_7105
TGAAAAAGTAATGGAAGCTTCTTACTTCGTACAGCTCGGTT
>P_7106
AGTTGACAAAGTTTTCAGAACTAAATATCTGAAAAAGTAAT
>P_7107
GGACGAGAAAAAGGCGGGGCCTAAATATTAGGTTTTCTGCC
>P_7108
TGATATGTCCTCTGCACATTCATAATAAACACGTAGAACCA
>P_7109
CTCGTTCGGTTCAGCAGGTTCTTGATAGCAGCAACAGCCAT
>P_7110
CCTGCTGAACCGAACGAGATCTAATATGGTAATTGAGGATA
>P_7111
CCTTGTCAAGACAGTCAGTCCATGCTCTCGCTTGATTCATA
>P_7112
TAGCTCGAGTTGCTGAAATCCTAACATTAACATCCTCAGAA
>P_7113
TTATTAAAGATATGAGTTATCACAATAGAGAATGATGCAAG
>P_7114
CATAAAAGGATATTTACAAACTAACATTAAATAATTGTGTT
>P_7115
TACAACGACTACAAAAAACGCTGCAAAGTTAATTTCGAAGG
>P_7116
GAAATCCGTGTCGATAAGCTCAGTGATCATAAGCTTCAAGA
>P_7117
CTGAAATTTTGCCAACTTGCCCTTATAGCTGATGCTTGCTA
>P_7118
TATAAAGAACTACCCATTTTCGAGGATGTTAAGCTAGTAGT
>P_7119
CATCAGTAAACGTAGCAAAACTTACCTTAGCGGAATACAAG
>P_7120
AATCTGTATTCTTCATCTGACAATTTATTGACATCAACTTC
>P_7121
TAAACGTGAAGTGGATACTACATGACAGAACATCGGATTAG
>P_7122
TGTTGGTATCCACGTCATCACAATCATGTCTTTCAGGTTGA
>P_7123
AAAGTTGATTGTAATGTGATCATACTACAAGATCTAGAAAA
>P_7124
GATGAAAATTGTTCCAAAGTCAATATTGATGAGTTAACGGA
>P_7125
TGAGGAAGTGAGTTTTTTTGCTTGATAGTCTTCACGAAACT
>P_7126
TTTGAATGCTCACCTCATCTCTTGATAAATTAGTTGTATCA
>P_7127
ACATCCATCTTTTACTGGCACATTCTCCTTGTTAATCACCA
>P_7128
CGGTGGAGAGTGGAAACTACCATACTCCTTAAAGTCGCAAA
>P_7129
CAATTTTGAAACTCCATGGGCCTTTATGTATTTCTGGCTAA
>P_7130
TGACAAAGCATCTGCGATCTCATACATATATTTTGCAGCTG
>P_7131
CATTGTTTGGCGCCTGAAAACATGACAGTGAATTTTTGGAA
>P_7132
AACAGGTTTGTTATTGATTTCAGCTTAGTGGCCAACATATT
>P_7133
ACTCTATTATTCCCAATCGTCTAACCCCATTCATTCAACAT
>P_7134
TATTTTATCACACCGTGCGACTTTATAGTCCCAAAAGGAAA
>P_7135
GGCGGTGTAATTATAGGTTTCGATGATGTGGTACTTTGGCT
>P_7136
TGCATGTTCGTACTTGACTTCTACATAGTTCCAAATACGAA
>P_7137
CCAGGTAAAACAGAGAAATGCTAATATTTGTTTCTATCAAA
>P_7138
ACAATATAAAAGATATAAATCGATATACTTTCAACAAAGTA
>P_7139
TCTCAAATGAGACATAACATCGACACAAACAATTTGGGTCA
>P_7140
GAATTTTTTTGTAGTTTTTTCGGGGTAGGCAAACACTGTGG
>P_7141
TAAGCTTCCACAGTGTTTGCCTACCCCGAAAAAACTACAAA
>P_7142
TACATAAATACTATTCTCTTCATATTATTCAAACCTAAATG
>P_7143
TCTACTCAAGTTCACAAGTGCTAATTAGCTGAAATTCCATT
>P_7144
GAAAAGGAAAAGAAAAGACTCACCATAATGAATAGAAGCAG
>P_7145
GATTATTTTTCCAATTCTTACATTCTATTTGTAGCTGGAAC
>P_7146
CATCCTCCCCTGTTTCCTCCCTTTTTAGTCTCATTTCTCAT
>P_7147
GTCAAGTGCTCAAGAAAATTCAATTTAATAAAAAACATTTC
>P_7148
TTACTCTCTCTCATTTTCCACATCCTCGGCATTCAGAGGCA
>P_7149
CACGTAATTGCTTGGAAAAACTTGACAATTCGAAGCAATTT
>P_7150
AACAAGCCTTCCCGGAGCCACTTCATAAAAAAACAATTGAC
>P_7151
AGATGACCTTTGAAAATTTTCAGTCTCGGCTCAGCGAGCAA
>P_7152
TCTCAGCTATATCTCAGCTACAGTCTATACTAACTGTGAGA
>P_7153
ATCCCCGGTCAATGTTTTTTCATGCTACTTATTCACTGCAT
>P_7154
GCGATCAATAGAACATTTGACATGTTAGTTGACTTTCCATT
>P_7155
TGCATTTCACAGCATCCGTACATACATGCTCCGTAAATGCT
>P_7156
TACGCGGAGCATTTACGGAGCATGTATGTACGGATGCTGTG
>P_7157
CAATGTACGACTAGTAAAAACATGGATTAGAATATCAAGAA
>P_7158
GATTCAAATTTCCCGGAGGTCTTGGCAATGGTGGTGTTTTG
>P_7159
TGGCCAATCCGACTCGGAATCGGTACACTAATATTCCATGT
>P_7160
ATTTTAAATAGGAGCTCTGTCATGTTAGGTTAGGATGAATA
>P_7161
AGCTCAGCAAAATACCGACGCATAATATGTGCTCAAGCTCC
>P_7162
CTTTTAGAGGAGCTTGAGCACATATTATGCGTCGGTATTTT
>P_7163
ATTTTGAAAATTGCAGTTTTCTACTACGTTGCATATGTGAA
>P_7164
ATGCAAGACACACTCCGATCCATACATCAACAGCCTGAAAT
>P_7165
GGTTTTTCGAATGAAACTGGCAATGTAGATTGGTTTGGCTT
>P_7166
GTGGTTTTTAATGTTAAAAACTAACTCTCTAACTTCAAGAA
>P_7167
TAAGGGCATAATTATTTAAGCATTATAGATCTTCAAACACG
>P_7168
CTATCAGATACCGGTGGACCCGTTCTAGTGACAGTAAACAT
>P_7169
AATTTCTTACAGAAAAAACTCCTGAACCTGCCGATTCAGCA
>P_7170
TATTTTATTTGGACAAGAGGCTTACTATTGCATTTTTCAAA
>P_7171
GAAAGAGCTGTACGAAATCGCAGTTCTTAGATACACGATGG
>P_7172
CAAGAAACAGTATAACTATACATGATAATCAGCTTCTACCA
>P_7173
TCGCAAAAGTTAAAAAAAACCACCATAAACTTTTTCCAGGC
>P_7174
TCCATTTCGAGCGCTTTTCGCGATTTTTTACTACTGTAAAA
>P_7175
GAAAAAATCCCTGAAAAAGGCCTCCGCAATATCGATTGTTA
>P_7176
TCATTTTACAATTTTACCCACTTGATTCTTGTTTCATTCTG
>P_7177
TTCAAACGGGATCACAGAAGCTCACTCGAGAAGCTAACTAC
>P_7178
ACAGAAGCTCACTCGAGAAGCTAACTACGTTATCACGGAGG
>P_7179
GTTTTAAAGTTTCTAAACTCCTGTTTAGTTAACATTTAAAT
>P_7180
AATTAATCACGATTAGCTAGCTTGCTAGCTCACAGATATGG
>P_7181
GTCCCTTCGATGTCTGATTGCAGTTCATTGCTTCAGAGAGC
>P_7182
TGGTGTTGGTTGTAAGATAACTATTCTCATCAGAAACCCTC
>P_7183
TTTCTCCCAAATTATAAATGCATACTCCCCTTCAAACTTTT
>P_7184
GTCTAGATGTGTTCGATCCGCACGGTCCAGTTGTCGCAGCA
>P_7185
AGTTCTTCCATCAGTGGCTCCAATAATAAGAAATGCAACCG
>P_7186
GTCTTAGCCTTCGATCTGTCCAAACCCGTTCCGATGGGAAT
>P_7187
ACAAATTGCGCAAGTGCAACCACTATTGACGCATTTCATGA
>P_7188
TCCAACCCGTGGTGCTAGCGCATTTTGTGTCTTTTTGTCTT
>P_7189
TTTTTGATGATCTTTTTGGTCGATCCCGAAATCGTTCCGGA
>P_7190
TACAAATTTGTGAAACGTGTCTTACCTGAACCCTTTTCTTT
>P_7191
TTTTTATGTAGCGAAAAAGCCTTACATCTTACAAATTTGTG
>P_7192
CACAAATGTGTGGTGGAAATCGGCATAGGTAAGATTTCCTA
>P_7193
ACTTTGGATTTATCTTAAAGCCGTAAAAAGTTTGAGCCCAA
>P_7194
TTTGGCGAAAAGGGATAATTCTATTATACCTTTTTTTGAAC
>P_7195
ATTTATTTCTAGAAGTCTGTCAATCATGTTTTAGGTATATT
>P_7196
CTACAGTACTCTAGAAAACACTATCTGGTTACTGTAGTCGT
>P_7197
TTGTGTTTTTCCTTTTAGTGCATTATAATATTGTGGTTGAT
>P_7198
GGTTGATTGAGCACATTGTGCATACCTGTAATTAATTAATT
>P_7199
ATGAGATCGACCCTAGAGTACAATATAATTTAGAATGAGAA
>P_7200
AGACTTGTCTCTAGTGTCCACATACGTGTACACTTTTATCT
>P_7201
CGTTTGACACGATCTTATTTCAGTTTAGCAATTTCCAGACC
>P_7202
ATGACATTTCTTTCGAAAACCCTACCAGCCTCTACAAAAAT
>P_7203
CAGCTTCTGTTATTCAAAATCTATGTATTTCAAAACATATA
>P_7204
TGTATTTCAAAACATATATTCTTGACAAATCTTTTTTCTGT
>P_7205
GCATGAAGAGCATTCTAGAGCTTCACAATAAATGTTCAAAC
>P_7206
CGATTGATGAATTGGAGGATCTCAACAATGATTTTGATCCT
>P_7207
CGTGTGCGCACTTGAAAAGGCGAGATAGTACAGAGAGTGAT
>P_7208
AGACCAATAAGTACAAAAATCATGGTTTCAAACATTTGTTT
>P_7209
TATCCACAACTCAACTTCGTCCCTCATCTGATTTGTTACTA
>P_7210
GACGCCAGAGAGAACTCTCTCAATTTATTACAATCTTATGT
>P_7211
TCTCTACCAAAGATCCTCAACTATCTAGATTGATCGTCAAA
>P_7212
TCTCTTGTTCTTTCAAAACACATAACCCATCTATTTTCGAA
>P_7213
ATTGATTAGGTGATAACCATCTTGACATATAATTCGCGGAT
>P_7214
CAATAATGATGATGCAAGTACATGATAGATAAATGGTCGTA
>P_7215
GACTAAATGTGATATCGCGGCTGTTTCGACCAATTTTGCGA
>P_7216
TTTGAATTTTTTTCTCCTTTCTTTCCCAAAAATCACCTACT
>P_7217
CCGCGAAATCATAATTCAAACATGGTTGTTCATGTGCCTTT
>P_7218
AATTCGCACATAGAAGAAGCCGGCAGAGTTCTTCACAGATT
>P_7219
GCCGTCTGACAATAAATTTACATACATCTCCAAAAAGGCAG
>P_7220
CTATAAAAACTGAATTTTTTCAGCAGAAGCCGAGCGAGAGG
>P_7221
AAAATTTGGTGCTACATTTTCGATGTTGCTTTTAGTTTCCG
>P_7222
TACTGCCAGTGCCAAGTCTGCTATCAGGTACTAATTTCCTA
>P_7223
TCGCATTGGAGCGCACCTGCCTCACTCGTGCTTGTTTCGTT
>P_7224
TCCAGCCATCTCGTTCGCCCCAATCTCGATGATCAATGGAA
>P_7225
TGCCAGGTTGAGAATTTTGCCATTTCCGAATTTTTGAGCTT
>P_7226
TTTTAATACATTTTTGATTTCAGTCCCCGCTCGAATCTTCA
>P_7227
CTCACAAATCGTTTTAATCGCTTGAGTGAATGGTCCAACCA
>P_7228
GGATTTTGAGTGATAAAATCCACGAATGAGCTCTCGCATGA
>P_7229
GTTGCACGTCTCCGCCACTTCTATCCAGACTAATTTCAAAT
>P_7230
AAAATTAGACATACAGAAAACGGTTTAGTCGAAAACTCAAA
>P_7231
TATAACAACAAAAAACAGCGCTGCATTCTTATTTTTCAATA
>P_7232
TTTGAATTCAAAAACCGACGCAGTCAGTTAAAAAGGATTTT
>P_7233
TGAAATATAATCAAGAATTGCATTGATTGATTTCTCCGAAT
>P_7234
GTACATTTGAATTTCCAAAGCATAAATCTCGAGAAGTTGTG
>P_7235
CAGGACTCGCACAACGTTTGCAATTTAGCTGCTGAGCTGAA
>P_7236
AAGCAACAACTTTCAAATTTCCCGCGTGGCCATTCTAATCT
>P_7237
TTAAAAAAAAAGAAAATTTCCTATTTTCATATAGAAAAACT
>P_7238
CATTGGTTTGTAGATCACAACTATATACAAAACTAAATGAT
>P_7239
GTGGTGTATGAAATGATGTACATACTGGATAACCAATTTGT
>P_7240
TTCATTTTTTGTCTCATCTTCATAATAGACAACTTTATAAA
>P_7241
ACTTGAGATGATGGAAGATTCACAATAGTCTCCAATCGATC
>P_7242
TTCAAGATGTATTTCTAAACCGGTGCTGAACTTTTTTCAAT
>P_7243
TCTGTAGTGCACCCTAGCACCATACCAGGGGGGTGCGGCGA
>P_7244
GTATGTTCATAATAAATATTCTATCTACGTTAAAAGTAAAA
>P_7245
TACGTTAAAAGTAAAATATTCTATCTACGTAAATCTCCTTG
>P_7246
TCTATAGCATAAAAACTTTTCTTACCAATCCATTATGGCTT
>P_7247
GGTTTCAGATAAGGCCGTGCCGGTCCTGCTCGCTTCTGCAA
>P_7248
TATGAAGAAGCCGAAGTTGTCGAACATATGACTGTCACACA
>P_7249
CGAAAATTCAAAAAAAATTTCGAGAAGGGGATTTTTCCAAA
>P_7250
GTTGAAAAAGTACCGTAACCCTAAATTTGGTAAACTTGACA
>P_7251
AAGATATAACGAAATTTTTCCTGTCCAGCCGTCTACCTAAA
>P_7252
CAGAAAAATGTTCGACGACCCGATTTATTGGTTGAGATGTT
>P_7253
CTAGAAACTAATACATTTGCCTCTCCCGACGCGGACATATT
>P_7254
AAATTACAGGCCAAGTTATTCATTTTAGGCCACATTTAAAA
>P_7255
AAAGGAGATAAATAAGAATTCAAGATACTGATTTCTTATCG
>P_7256
AGACGATAAGAAATCAGTATCTTGAATTCTTATTTATCTCC
>P_7257
CAAAATCGGCGGACCAAACACAAGAGAGTCAGATTGGAAGG
>P_7258
GATCGAAAAAAATTAAGATTCATTTTATTAAAAGGAATCAC
>P_7259
CTTCCCTTCATTTGCCCGCGCTTGCCTCACGTTATATAACA
>P_7260
GATACCTTCAGCCACCAAAACGTTGTGACCGTTTTCCAAAA
>P_7261
GAACAACAACATAGCAATTTCATAATTGTTTAGAAAAATGA
>P_7262
ACACCATTGAAATCCACTGTCTTACCATGCAATCCACGCAA
>P_7263
CTTTCGTATTTGCGTTTATCCAATTCATTGTTTCACTGTCG
>P_7264
AGCAGTTTACAATTTGGAGCCATACATTCTATTTCGGATTG
>P_7265
ATAATTAAATGACTGTTTGACTTACTTCATCATCCATATCG
>P_7266
TTATGCTAATTTTTCTTTTACTTAATAATTTTAGAAAAACT
>P_7267
TCATGAAATGTGAATTATTTCACAATATATTTACTTTCTCA
>P_7268
TTTTCGTAGAAATTGAACATCAATCCAAGACATTGAGAGAT
>P_7269
TGAAACTTGCATCCAGTGTTCTTACAGGTAATCTGATTGCA
>P_7270
TTGAATTCAGAATGGTTTACCTTGACAGTTCTCCCACAATC
>P_7271
TTTCAGAAGCGCATTGATTTCTATGTAGCTGGCCACCATCA
>P_7272
ATTTAACTTTGGAAAGCTATCATTTTATGGTAATTTTTAAA
>P_7273
CAGTTTTTTGGCGAGAAATTCAAGAATAGTGAAGCAAAAAT
>P_7274
ATGAAAGAGTACGAAAAGTGCAGGGAGGACACGAAGAGCTG
>P_7275
TGTAATTTGAAAATACGACTCTCAATAGAACAAAACTCCAA
>P_7276
GATCAAAATCTAATAATTTTCACACTAATTATGGTTGGTCT
>P_7277
ACGCCAAAAATACTTTCGATCTTACTATTTATTTATTTATT
>P_7278
TGGTACTGTAGTTCAAAAAACTCACTCGAGCTGTTCTTCCA
>P_7279
GGGTCAACGTCCAAAAAACTCTAACTTTTCGCAGAGTGTCT
>P_7280
CAAAATTTGAAGAAAAAACGCGTTTTTTAAAGTTGACTATT
>P_7281
TTGACGACTAAATTAAAAACCTAGGCCTAGATAAAAACTTT
>P_7282
ATCTTTTGTTTCAGAAACCTCGAACCCGGCAATTCCAATCT
>P_7283
ACAAGAAAAAAAGGTGGTATCATATATGTGTAGCCTAGCAC
>P_7284
ATCTTTGACGACCCAGAACGCATACTAAGCCAGGCACACAT
>P_7285
TTGAATAAGACTTATAGGTTCAATTTAGTGAGCAGAAAACG
>P_7286
TTGCATATCAATGGTAAGAGCCCTAACAAGTTTTCCATAGT
>P_7287
CGAAAATTAGTTTTGCACGCCTTACTAATAGAGGATATACG
>P_7288
GGGACAGAGTTTCCATTTTTCGGTTTTCCTAATTCGTTTTT
>P_7289
ACGCAACCGCCTAAAATACTCAATTTATGGTGGTTGAACAA
>P_7290
TTTATTCATATCAAAGAACCCAATCTCTTGCTTCACAACAG
>P_7291
TCTGAAGTCCTTTGAGTTTGCCATATAGTTCTCGTTGGGAA
>P_7292
GATCATAAATTCTTGCACACCAAGGTAGCACTTGTGGGACA
>P_7293
ATGTGTTTTTAAATTAAATTCAAAATATTGACGAAGAAACA
>P_7294
TACCAAAGTTGTTTCTTCGTCAATATTTTGAATTTAATTTA
>P_7295
CGAATACCTTCGTGGCTTCTCTATCTAAGTTTTTTTGTGAT
>P_7296
TTCTTCAGCAGCAGCAAATCCATGGTGGACAAAAACGGCAA
>P_7297
CTATTAAAGTTTTGACGTGACTTACCTGTGTCAGTAAGTGG
>P_7298
CGAATTTAAAATTTATCATTCTCACCCGTTTATTCATTTTT
>P_7299
TTCTCTGAAAACCTCGATTTCTTGATAGTACATTTAAAATT
>P_7300
TATAAAAATGCATTCAAAAACTTTCTAGAGAGAGAGATAAG
>P_7301
GATTCACTATTTTTTATGCTCTTACCACTGTATCCTTGTAA
>P_7302
TAGATCTCAAACCCGATTTTCAAACATTGATAAGAACATTT
>P_7303
TTCCGGGAACATTCTCGGTCCACAATAGATAAGGCATCCAA
>P_7304
TTCACTGTTTACACGTCGATCGATCTTGTTCTCCTTCTTCT
>P_7305
ACTCTTTAAAGGCGCACACTCTTACATTTAATAACAAACAA
>P_7306
CTCAGGAGCATGGGAAGAACCGATATAAGGACGTCGGATGT
>P_7307
GAGTTCGCTGCAATGAAGCGCTTCAACGACTTTGAGAAGAT
>P_7308
TTCACAGATCTCTGTAGTTGCTAATATCTGTTTTCTCAATT
>P_7309
TCGAGCAGCTACTTATGGCCCAAGGTAGCACGATTGATCGG
>P_7310
ATTTCAAAATTTGAAAAATGCATATATACTGCGTGCCCTTT
>P_7311
ATGTGTTCCTTCAGGAGTCTCACTGTATAGGTGACGTCCTA
>P_7312
GATTTTCCTTAAAAATCAGTCTAACCCTCGTCTTCTCTACT
>P_7313
GGTGGATCAGCAGTGAGCGACATGGTAAAGCTTTGGTTGTT
>P_7314
GCCTGGTGCTCATTGGGGCTCTACCCCTTGATTCAGACTGT
>P_7315
CGAGTTTTTTAGATGATTTTCCTACCAGTAAAACTCGCCTT
>P_7316
GGAGAAAATGACAACAGTTTCTTACTGATAGCTACGAGATC
>P_7317
TATTTACCGTTAAAAAAAATCGCGGTTACGGTAGTTAGCAA
>P_7318
TCCTAGACGATGAAAAATCGCGATTTTCTTAACATCCGGAT
>P_7319
GTTAGCTTTCTCGTAAGACGCAGTTTATATGCAATTCATCG
>P_7320
AACTGCGTCTTACGAGAAAGCTAACATTGTTCCGACTTCTT
>P_7321
TCTTCACTTTCCTACCTTCCCACACACGTGTCAAATACCTC
>P_7322
AGAGAAATAGGAATAAAAACCAGTCTACAAAAAACGATAGA
>P_7323
TGGTTCCGCTTCCCTCTCGTCGGCCTAGGAGTTATGGTCAT
>P_7324
CTGTTTCCCCATAAAAATTGCTCACCCCTTTTCCTTCATCG
>P_7325
GATCTGAAAAGAAAGGGAATCTTGACAGAAAATGATCTGAC
>P_7326
GCCATTTCCCCGCTTTTCGTCCTGCTATTTAATTTTCCTAC
>P_7327
CATGCAAAAACCTCCACTCTCATCATAGTTTCCACCCATTT
>P_7328
GAAAATTAGAAGATTAAAATCTACCTCGACCCTCAAAAAAG
>P_7329
GGCTTGTGTCAGGGATATCCCTCACTATTTAAAATCAAAGT
>P_7330
CAAATCGCCCGCTTAAATGACATCATAATTCGGTCGTGGTC
>P_7331
GCCACTTTACAAAGGTAGTTCTAGGTAATAAAGATGGTGCA
>P_7332
TACTTAAATTGTTCAAAAACCTTCATTTAGTCAATTGGTGA
>P_7333
TCTAGTTTTTGAAAAAAGTTCAAAAATGTGCCACTTTTGAC
>P_7334
GCCACTTTTGACGCATTTTCCTAATAATTGCCTAATAAATC
>P_7335
ATATAACAACGATTATTTTCCTAAATAAAAGTGGAAATTCG
>P_7336
ATCCCTGTTTGTCTGGATACCTTCATAGAACACCTACGCTT
>P_7337
GGCATATATTTTCTGCCTGCCTACCTACCACCTATTTTGGG
>P_7338
GAAACGATAACCAGAAATTCCCGTAGCCCGAACAGAACGTT
>P_7339
AAAAGAAGAAAACACCTCGTCAGCATAGCTTTCTTTACTAA
>P_7340
AACTTACTTTGTCGAAAATTCAGGGTTTTTCATATTTTTGT
>P_7341
CAAAAATAATTAACTACAACCCTATATATGGTACAACGGTT
>P_7342
AAATAACCATGAGACCATTGCAGTCGAGCTCGTTGAGAGCA
>P_7343
GCCAATCTTAGCCGCAAGCTCAAGATCGTGATTTTTCTGAA
>P_7344
CAAGATTTTGATCTCCACGCCACGCTTGATATAAATTTAGT
>P_7345
ATAAGTGAGCCTGCAAGCGGCAAGAGCGTGAAGTGAGAGTG
>P_7346
GCTCAGAAGAATAGTTCATACCTGCTAGAAAAACAGTTGGA
>P_7347
CACATTATGCTGAGGTAAAACTTATTAGGCAAAAAAAATTT
>P_7348
CACTTTAACCGAGCTTTATACTAACTCTAATCGGATATGTT
>P_7349
TTTTTAAACTTAATTCATATCTTACCTCTGCTCTCGTCAAC
>P_7350
AAGCCATTTTCCTTTATCTTCTTGATAAAACACCGTGGATT
>P_7351
ACTGCACCCCAAGTTGGGGTCCCCAACATCCCATTGTCATA
>P_7352
AACTTGGCTCACAAAAATTGCAATGTATCGAATAAGCCCTT
>P_7353
TCCTCTTTTCATTCAAAGAACATATTAGATAAACTTTGAAT
>P_7354
ATCCTTCAAAATACAGCACCCTCACCCGGAACCTTTAAGCC
>P_7355
ACACTATGAGGCAAAAAATACAGTCCAAGAAAATTGTATAC
>P_7356
AATTAATGGGGTAAGATAGGCAATACAGGTGAAAAGATGAT
>P_7357
TCAGCTAAAAGTTAATGAAACTATGGAGTTCCCACCTTCCC
>P_7358
GTGACGTCACTCCGGGGGTCCATGATATTTTCAGAAAGGAG
>P_7359
TCCACAATTCAGCATACATTCAATGTAACAGTATTAGGGCA
>P_7360
CCTAAAAGAATAAAAACTCCCATAACAATAACCATAAGAGT
>P_7361
TTTCTTTGCAAGAATTTCCACTTGATTGTACTTTCGGACCA
>P_7362
AAATTCAAGAAATATATCTTCTATTTATCCCACTTTCAGTT
>P_7363
TGAGAAATGAAATATATTTCCTTCCACGCCTCACGTGTTTC
>P_7364
GCATTCTTTCTCCCGATTTCCTGTTTGGTGCGTTTGATTGA
>P_7365
ACATTGCTGGATACGTTGATCAATCTTCTGGTGTTCGAGGT
>P_7366
AGCGTATTGTGCTGGCAGCCCATGACAAGTAAAACGTCCCT
>P_7367
CGTACGTCAATTTTGGAATACTTACTCCAATCAATGTATCC
>P_7368
GTAAACTTGGTACCAAAAAACAATATTTTGGTATTATTGAC
>P_7369
TAGGAAATTTTCAGGTAAATCATGACAGTATACAAAGAAAA
>P_7370
AGTCCCCGAAACTGCAATATCATACTGGAATAACTCGCCTG
>P_7371
TGACTAATACACAACATAAACATGATACTGATATCGGTTAA
>P_7372
TGATGCATTGGTGTCAATTCCTAAATAGTTGTCAAAAATTA
>P_7373
TCTTCCTCACTATCAGTTTCCAATGTAGTCTTCAACTTTCT
>P_7374
GAGAACGTCTCGCTGATCGACACACTATTTGCATCGAGAGG
>P_7375
GCTTACCACGTGCAGTTCATCACACATTTGAAGGTCTTCCA
>P_7376
TATTTTCATTCCACTCCCTTCCCTCCCTCTTTTTTGTATCA
>P_7377
ACACGCCCATTCATAATCTCCATAATAAGACCATTGTTCAT
>P_7378
ATTGATGTTAGTACTGAACTCAAACTAGAGGTTTTCGATAA
>P_7379
CACCTCCTACACCGTATTTTCATGTTATCCTCGTATATATA
>P_7380
TCTGATAAAGAACTTCGCGCCAAGGCTGACCAACAGTACGT
>P_7381
TACCTGGCACAAAATCATCTCTAATTATAAAATATTGGTAA
>P_7382
TCCGGTAAAACACATGACTTCTATCCACGTAACATACTTTC
>P_7383
CTACAATGAGCATGCTTTTACACTATAAATCTACCTGGTTC
>P_7384
TTATTTGTTTTCTATTAGCACATTATAACACAACAGATACT
>P_7385
TAAAGTCAATTCAGCTTCGCCTTACTCTCAGATCAGGCCGG
>P_7386
TTTTCTTCTATTTTGAAGCACGATTTATCTGTGAATGTTGA
>P_7387
TTCTGAACTAGTATTATTCACATTTTATTTGAAGGTAGGCA
>P_7388
TGAATGAAGCGATGTTTTCCCTTTCATCTCCTATTTCTCTT
>P_7389
CTTCGTTTCAGCGTGAATCGCTTTGTAATAAAACAACCTGT
>P_7390
CAATTCAAACCATATACACACCTTATAGATTAATGCATTCA
>P_7391
TGCTGGCGGCAAACTTTTGCCATGCTATCACTTTCACCTTT
>P_7392
AAACGTTCTCCGTATCAAACCACCAATGTGTATTACTAAAA
>P_7393
TGTCTTACGATTAGAAATTTCTCACTAATTGTTTAGTTGTT
>P_7394
AACAGCTTAACGTTACAGGTCTAACTATATCAATATTGAAT
>P_7395
TACAGATATTAACGAAAAGTCATCAGAATGAAATTCAGCAC
>P_7396
ATGCCTAGATAGCCCGCCTCCACACCTGACAAACACATTAA
>P_7397
CGTACCGAGCTGCATACTTCCTTACATGCCCATACTATATC
>P_7398
CCGAAAGACATTCTTCCGATCATTCTCGCTCTCTCTAGTTC
>P_7399
TCTGCAATCCCATACCGATCCTACCATTTCAATTCCTCCGG
>P_7400
TTAACCTGAACCAATGAATTCAATCTAAAGTACTACTGCTT
>P_7401
TAAAAGATATCACCTATATTCTATCACTTGGAGTAGCGCCA
>P_7402
CTAAGTTTAGTATTTATTTTCTAACCCAAATCGCCCGCTGC
>P_7403
TAGAACTCTCTTCATTTATCCTTACTCTCCAATTTTTGGGA
>P_7404
CTCTAGAGAGTCGAGTACCTCCTACCCGTCCCAAAAATTGG
>P_7405
AACTGGCTCTTCACTGGGGTCTTAGTAGGAGAGCCCCGACG
>P_7406
AACTTCTTCCTCCTCCCACACTATTTTCCTGGATTTTGCAA
>P_7407
GATTCGGATATTTTAAAATACATAACACTGAAATAATTTAT
>P_7408
TTTTTATAGTCTCAATTCAACAATATCTTTCAAATCTAGAG
>P_7409
CATTTTTTGTATCTAGATTACTATGTAATCATTACGTAATT
>P_7410
CCTCTCATCATACGTACTGCCATATTATCCGACTCATCGTA
>P_7411
TATTCTGTTGAGGTCAATTTCAATTTAGTGGTATTTGCGGA
>P_7412
GAAAATATCTGAGAAAAATGCTAAATAAAGGTAAAATGGAA
>P_7413
TGTGTTTTTTACCTTGATTCCATTTTACCTTTATTTAGCAT
>P_7414
TAGCAGTATGCAGAAAAATTCATTTTAGTATTTTTCGAGAC
>P_7415
AATATACTTTCAGAATTAAGCATACTAAACTATCGTGAGTG
>P_7416
TCGCTTTGACTCCTCCTCCTCGTACTTTTGATGGCGTGCCC
>P_7417
TGTCAAGCGGCGCCGAACAACATAATACTAATGGCAAAAAG
>P_7418
ACGCGCAACTCTATCCGCATCATGCTTTTCAAAATCGATTT
>P_7419
TATGGAACTCCATCCAATTACATACCAACATCGAATAAACG
>P_7420
AAATCAGTCCGATCTGTCATCAAGAACGAGTTTCCTACAAT
>P_7421
ATTTTGATCTACAAAAACCACTTACTGGACCATTTTCTCAT
>P_7422
AGTAAGTGGTTTTTGTAGATCAAAATAGTTAAGAAATTTTT
>P_7423
TGAACACAGAATTCCTTGAACTATTTAGCTGATCTTGTAAA
>P_7424
ATGATAATTGATAACAAAACCTCAATAGTCTTGTTTGGTAC
>P_7425
GTGATCAATAATAAAGCATTCTATATTCTTCCTACCGATCA
>P_7426
CTGGAAGATCAAGAAAATCCCATGCTTTTTGATGATGCTCC
>P_7427
CATCATCTTTTCTTCCAGTCCATTTATCTACATTTACATTG
>P_7428
ACGTTATTTTGTACATCAAACTTACCCCTTGTGTCAGCTTA
>P_7429
ATTTCGATTCAAACGATAGACATACTAAACTGCCAGTAAAT
>P_7430
TCGAAATCAAATGTATTTATCAATTTAGAGGTGATCTGAAT
>P_7431
GAAAACATCTACCCAAATGTCTTACCTTATCATGGAGTCAT
>P_7432
CCGGCTGGGACACGGGCTCCCTCATATATGAAACTGAAAAG
>P_7433
TACAGCCGCCTTTTCAGTTTCATATATGAGGGAGCCCGTGT
>P_7434
ATTGGGCAAAACGTTTGAACCATATATTGAAAAGACAGAGG
>P_7435
TACTCTTACCTCTGTCTTTTCAATATATGGTTCAAACGTTT
>P_7436
GTTATATGAGTCTCAATGCTCGTGAGAATATGAAATGGGAC
>P_7437
CATTAGATATGTACTCTGAACATACTAGATCATAGTTTTGA
>P_7438
TGGGTATATCAATTGATGAGCATGCTTTTGAACTCCGATTA
>P_7439
TTATTTCATAATGATGGATACATACCTCTGGTTTCTGATGG
>P_7440
CTCACCCGCCTTCTTAGCGCCCTACCAAGAACTTTGTTCTA
>P_7441
ACATTCTGAATGACTTCTCTCGATCCAATCAATATATTATG
>P_7442
AGCCATGGACTTGCAAAAGGCCCTGTTTCTTCGACATTGCT
>P_7443
AACCCAAAATGGCATATTGTCATGATAAAATACTTGGACGT
>P_7444
TTCAGTTCACTAAAAATCTGCAATAACCTCCAAATCAATAG
>P_7445
AACATTCTCCACCGAATCCCCATAACATATTTATTTGAGCA
>P_7446
GTGAGCTTTCTCAAACTTTCCAATCTAAAGCTCTCATTGGT
>P_7447
ACATTGACTGGAAAGAAGATCAAGGCTGATAAAGCTAAAAA
>P_7448
CCTCCTCCCATACAGCTTCCCATAATAGCCGCAACGACTGG
>P_7449
TCAGAAGCCAGTCGTTGCGGCTATTATGGGAAGCTGTATGG
>P_7450
GGTTCAAAATTGCTTTTTTGCGTTATTATCATTCGTGACAG
>P_7451
CTATTATCAGAAACTTTTTGCGCGCCCATCTGAACAAATCC
>P_7452
ACCAGCCGCCTCCCGTCATTCAAACTCGGCCAGTTTTTCCG
>P_7453
GGTTGCGTTGCCGGTGTCGTCATTATAGGAAATCCTGGTGG
>P_7454
ATTTGGCTGAATTTATACTCCTATTTAGTTCTGGAGATTAA
>P_7455
AGCAGCAGGTGCAGGCAATCCAGTCATCTGAAATAGAGTTT
>P_7456
AGTCCTTTCGGAGTCTGGGTCATTCCAATGACTCCATTTTG
>P_7457
CAATTCCTTTCGTCTCTTTTCCTTTTATAGAAATTTGAACT
>P_7458
AGGATCAAGAGGAAGAAGTTCGGGGTCGTCGTTCTGAAGAA
>P_7459
ACAAGGAAATAACTTTTAAACATACTCTATGCAAATCACTT
>P_7460
AAAGCATGCACAAGGTAAATCTACATTGCTTACAAGCTTGA
>P_7461
AAAATGCACGGAAAAACTCACATCATAGTGTAAAACGATAT
>P_7462
GAATTTAGATCTACCTGCTTCTTACCAGATTCCGTTGAAGA
>P_7463
ACAACGCGCGCCACCACCACCACACAGGTGATTCGCGTTTC
>P_7464
TTCACTTAAAAGGGGGCACTCGGTTTTTCTCCCGACGATAT
>P_7465
CGTATTTATTACCCAACTCACCCTAAAAACTATTCTCTCGG
>P_7466
GGAATACCATCAGATCCTTCCATACCTGGATCTCCTGGTGG
>P_7467
GGTGGTGCTGAAATTGGGAACTAAATAGAAAAGTGAGCATG
>P_7468
AAACTCTCTGGTTTATTCTCCAACATTGTGTTCAGCTCCAA
>P_7469
AAATACTTCAATAGTTCAGCCTGTCTCCTTGACTTTTGCCA
>P_7470
ACAACCTTGTTTTCAGAAATCTATCTTTTGATGCTTCGATT
>P_7471
ACACAATCTAGAATATTTTTCAGTAAATAAAAAGTCTCCAA
>P_7472
GCCTTGAAATCGCTAATAATCTACATTCATCAGTACGAGTT
>P_7473
TCAATGGAGTCTATTAAATCCTCACCCAATATAAAATTCCC
>P_7474
TTTAATAGACTCCATTGAAACTTGATAACCTATTATTAGAA
>P_7475
CTGGAAGTGTTCAGTATGTTCATAACAATGCTGATCATTCC
>P_7476
ATGATCATTGAATTAACATCCAGTTTAGATTGAGTTGCGCT
>P_7477
GATTTCTCTCATTATCAAGCCATTCCAATGTTCCCGCGCGT
>P_7478
GCGCGGGAACATTGGAATGGCTTGATAATGAGAGAAATCGG
>P_7479
TAAGTGATTCGCTGATTTTCCATATTTATGCTGCCAGGGAA
>P_7480
TCTTGTTGATTCCCTGGCAGCATAAATATGGAAAATCAGCG
>P_7481
AGAATTATTTAAAGTTTATTCTTACTAGTAATGTTGATGCA
>P_7482
GTACAATTAGAAGTACGAGCCGATAATGTTCAACCAGCACG
>P_7483
AAATATCAAAATAATCTGGACGATCTCCCTGTCTGTGTCTC
>P_7484
TAATTTTTTACTAACAAAATCTTCCTTGTGGTATTTCAAAA
>P_7485
TGTCTGAAGCATTTTTGCCTCTTGATAGGGGAATATCACGT
>P_7486
ATGCTTCAGACATCCTGTGGCTAACATCCTTGTCTTCTGTA
>P_7487
AGTCACGATCTGCGACCTACCTTTCTAGGTTGTAGGTCCAG
>P_7488
GTTGTTCAAGATTCTGTGAGCTATGTAGATTGTCTAACAAC
>P_7489
TTTCACGCATCCCTCGACTTCACTGTAGTTGGAAAGGATCT
>P_7490
TACTGATAAGAAAGCTTCTTCCTGATAGTGAAACATGACCC
>P_7491
AGAGCTACTTTCACGATATTCACGATAAATTAATTACTTTA
>P_7492
TCAAGTAAACAAGTACCTTTCTTTCTAGTGTTTCGTTCTCC
>P_7493
AAACGCTTCTTGCTCCGTTTCGGTCATCTGAAAGAAACGTT
>P_7494
ATATTTATTTTTATTTGCAACTATTTAATTCTTTTTAGTTG
>P_7495
AACCATTTCAATCTGCGTCTCTTACCCTGGAGCGCACGTGC
>P_7496
GGGGGCCAGGCAGGCGTGCTCGGTCGACTGAAGAAGTAAAG
>P_7497
GACAATACATAAATGGAAATCGTGATAAACATGAAATATCC
>P_7498
TCCTTCGCCAAATTCAGCAACTTACTCATTTGATTTTCATG
>P_7499
AATCAATAAGACGGACAGCCCAGTTTGGCTCGAGGCACGTG
>P_7500
TCGAAGAGCTCCAAAACTCTCATAAATCTGTTTTCCATCGA
>P_7501
AGTTTTCAGTGGCAAAAAGTCGGCAAAGTATAAGATGACAG
>P_7502
CATAAATAACCTCTTCTCAACTTTCCATATAAAATCTTTAT
>P_7503
AAGTACGTAGAGTGTTAGAGCAATTCCTATAATACCATAAG
>P_7504
CGAGGTGTCGTCTAATCATTCTATTTTCTATTTCAGGGTAC
>P_7505
AGCCAGCCCATCCAGAAACTCTTCTATATGCTTTGGAGGGT
>P_7506
ATTATATATGCAACAAGAACCACAAATGCAATTATTGTATT
>P_7507
TTTGACAGCTATTCTGTCGTCTTTATATTTTCCTGGTGTAG
>P_7508
CCGATTGTCAAGAGAAGAATCCTTCTGGTGCTCCGCCCTTC
>P_7509
CGGAGCAGTGATTCCCATTTCTTCATAGTACTCTGGATGAG
>P_7510
CAGATACTTTCAGAACTAGCCATGGGAAACAAAATGGCCCT
>P_7511
ACTTTTTAGGCAACCAATTTCGGTGATTTTTGTATAATCCC
>P_7512
TGCTTACCTCGGCGATTTGGCAGTGTGGGTTGAGATCGAGC
>P_7513
TTGTACCACTGTATAAGTGACGTCATAGTTGAACTGGCTTC
>P_7514
GAAGACTACTAGTTTCATCCCATATTTTTAAAAAATAAACG
>P_7515
AGTCCCTTTTAAAGTCTAAACTAACTATAATTCGAGAGGGA
>P_7516
CTATCTATAAGTTAAATTATCATTATTTTTAAGTTTACAGT
>P_7517
TCTCGTTCCATCTCACTCATCATAATAGCACCATTTCCGGT
>P_7518
GGTCAGATACCGTTGTAATACATACTCGTCCCTCTGCATCT
>P_7519
CACCAAAAAACCGTGAATTACATGCTAGTATACTCTGTGTT
>P_7520
CGGAGAGAGGCAATTTTTACCCTAATATTTCAATTTATAAC
>P_7521
GGCTATTCAAATACAAATTTCGATACACTGGTCAACTGATA
>P_7522
GAGCATACACATAGAAAATTCTATCTCTCACGGAATGTGAT
>P_7523
TCAAACTGTGTAGGCGCCATCGGTGTACTGTCCACCGTAAT
>P_7524
ACGATTTCACATGATTTTTTCTATCTCGTACTCTGTTTACC
>P_7525
CCGCTTTTATCAGTTATTACCGTACTAATTGTTTCCGCTTT
>P_7526
ACGCAAACATCCATCCAGCGCGGACACCCGCCCCACAAGTC
>P_7527
GTGTGCAATACCCCTGCTCTCATATTCATTCATTTCGTCGC
>P_7528
GGTGGCGAAAAAGGGTCATTCAATCTCCTTTTTTCCTCTAT
>P_7529
TTTTGGTTTCTTTTCTTAAGCCTTCTAGTACTCTACCTTCC
>P_7530
AGAGAAGCTTTTGCTCATTCCGGTTTTGTCTTTTGCCTACC
>P_7531
AACAAGAGATGGGGAAAGCACCGTGATGCGGAAGCATCCAC
>P_7532
GATCAAATTTCAGATAGGTTCTTGTTAGTTAAAAGTACTTA
>P_7533
TTGGAACAAGTGCATTTTCCCCTACTCCTTCACAAGTTCAT
>P_7534
CGCGCACACACAGTTAGTTACATTACAACACCATTCTACGG
>P_7535
GCAATAGCGAATCCGGTGCGCGCGCACACACAGTTAGTTAC
>P_7536
CTTCTGAACCCAGTCGATAACCTGGTAGTTGGCCTGAAAAA
>P_7537
AGCACTATCTTCAATCAAAGCAATCATCTTCATTTCGATGT
>P_7538
AAAAAACAATACTTTTAAAACTAACTGGTCAAACTAATTGT
>P_7539
ACTAAAAGTTTTTTGTTTTTCGGTTTATTGGTTTAAAAAAC
>P_7540
CCCATTTTTTCAAAATCTTGCATGATAATTTTTACTGAATA
>P_7541
GATTGCCAACGAATAAACCACGAACATTGATTCCAACGAGT
>P_7542
CTCGTTAATTTCAAAAAATTCACGGATATGGATCGGTTTAT
>P_7543
TTTTCAGGGAGAGATTGAAGCATTGTATCTGAAACACGAAG
>P_7544
ACTTAATTTTTGAATTCGCCCGCTACCGAAAATATACTTTT
>P_7545
TAGAAAATCTCAAAACACTTCAATTTATATAAAATAAAGCT
>P_7546
CATATCGAGATTTCGTGAGACATAAATTTAAAATAACAGCA
>P_7547
TTTTGGTATGATTTTCTATTCTTGATAATCCAGAACTTTTC
>P_7548
TTAGGGATTTTGAATTTTTCCGTTGGAATTACAAATACAAT
>P_7549
TGGAATTACAAATACAATTCCTGTAATGTTGCAAGACGATT
>P_7550
TAGTGACGTCAGCTAATTTACAAGGTAGCCAAGAAAATGAA
>P_7551
CGTCTTCGGTTAGACAAGCACGTGAATTAGGAAAGTTTTCA
>P_7552
CAATGATCCTTTGATGTTTTCATTGTATAAAATTTATTGTC
>P_7553
AATGAAGAATCGCTCGCTCGCATATTTGTTTAAAAATTCAT
>P_7554
AATTGAATGATTTCCTCGATCAACATAGTCGCCCAGGAAAA
>P_7555
CTCGATCTGAAATTTGTTTCCCTTTTAGTTATTATGTTTCA
>P_7556
TGGAATACTTATAGACAAAACTTACTTTTAGTACACCAAAG
>P_7557
GATATTGATTTTTCATGACACATTCTAGATGATTCCCGAAG
>P_7558
GAATCTCCTGGAGCTCCTGCCAATCCTGGAGAACCAGGTCC
>P_7559
TTGTATTATAGGATAAATCACAGTCTACAGGAATTGGATCA
>P_7560
AGTAATCAGCGAGAACAGGGCATATTGGTGTAAAGTAAATA
>P_7561
TACCAAATTAGACATATTACCTCACATGCGAAAAACTACAC
>P_7562
GTCGAAAGTGTAGTTTTTCGCATGTGAGGTAATATGTCTAA
>P_7563
ATCAAAAGAAATAGAAAAAGCAATCTCTAATGCAACGGTTA
>P_7564
TTCAACATGATTGAATAAAACATACTGTTGAATAAACAATA
>P_7565
ATCTGTTATCAATAATTTAACATACTTCATGCTTGGTGAGA
>P_7566
GCAAGCTTTGTGGGCAGTCGCTAACATTGCTGGAGACTCAT
>P_7567
TTGCTCCGGCTCTCCGAACTCTTGGTAATGTTGCAACTGGA
>P_7568
GTTGTCGCCATGCTTGAAGACAATGTAGTGCCTGCTTTGTG
>P_7569
TGCTAATTATCTAATAAAAACATACCCATTCTGAACAGTGA
>P_7570
AAGTCCACCATTCTCTTCGACTTGGTCGTGAAGAATGTCCA
>P_7571
TTTTTCCAATAATTAAAATTCAATATAATTCGTTAAATCAC
>P_7572
TTCAGGCCATGAAGCGAGAGCACGATAATGACGATGGTGAT
>P_7573
GACCATCAGAATCACATTCCCAATCACGGCCCACATTGATC
>P_7574
AATTGAAATTTGTCTTTCAACTTACATCTTCCAAACGTGGA
>P_7575
GCGAGCAATACGTTCTCCGCCACGACCGATGATGGTACCTC
>P_7576
AATATACGGTTCTGTGTCACCATAACAGTGTATACCAACGT
>P_7577
GGTAGGTACTCACTTTATGCCTTACCTCATTTCTACCTGCT
>P_7578
GTTACGTAACAGGTGTCACCCTTACCACATTGAACAGGACA
>P_7579
GAACACGGTCTAGGTGACAACTAGGTAGGGGAAGCATACTG
>P_7580
GAGTGAGCCCTATCTGGTGACTTGTTACTGTTCATCTTATA
>P_7581
TTTAATAAAGTCAAAAAGATCAATTTACCTTTCTTTTTCTT
>P_7582
TGATTTGAAAAGTTGGATTACACACTCCTTTATTATATACC
>P_7583
CACAAACGCGGTTGTAATGACTCCATAGTAGAACTGTTCGA
>P_7584
TTTGAAGAACTTGGTTATCACATAATATTTTATTCAGTTAG
>P_7585
ACATGAATAAAGACGATCCTCATTCCTACGAAAGCTGATAT
>P_7586
TAGAAAGCGAGGTAAATTGCCATACATTTCGAAGAAACAAT
>P_7587
GTATTTCTATTGTTTTAAAACATGGTATATATGCAGTTCTA
>P_7588
ACATCGAAAGTATAAAGACTCTATGTGTATTTTATCAGTTA
>P_7589
TAAAATCAAAGAGGTGTGAACTTACTAGTACTTCTGAACTA
>P_7590
TAGGCGCATGTGAGTTTGGCCAATTTTATCAAATAGTGGCC
>P_7591
GTTTTACTGGAAGCGAACCTCCTAATAGTAAGTTGTTGATT
>P_7592
TATTTTAAAAAAATCAACAACTTACTATTAGGAGGTTCGCT
>P_7593
CCCACATGACGACAATAAGGCCCTACAAGATATTTCATTAA
>P_7594
TATCCAATCCTTGATTTTTCCATTTATCTGTTTTGACCTAT
>P_7595
TATTGGAAAATCAGATTGAGCATAACAAACAATTTTTACAA
>P_7596
ATGGCGTCACATGTGTGCTACATAATGTTTCTTTCCAGGTT
>P_7597
ACGCAGTCGAAAATTGAGTCCTCCATAGTGCGACTTCACAT
>P_7598
CACGTTACCTAGTTCGAGCTCGATCTAAACTAGAAAAAGTT
>P_7599
TTAAAAACCCAACAAAAATCCTTGCCCGATGTTTATCTATT
>P_7600
ACAACTCTCGATGCTTACTACGTGGCCGTGACAAGTACAAA
>P_7601
GATTTTGGTTTTTTGTCGATCTATCTCGCCAAAAAAGGTTC
>P_7602
CCCCCATTTTTTGACAAAAACATAACCGGTTTTTTTATTTA
>P_7603
TAAAATGCAACATTTTGCCCCATATATACGGTAGCCGGTCT
>P_7604
GTTCCGTTAGACTGTTTGCCCATCACAGTCACTCTCTAATA
>P_7605
GAGTGACTGTGATGGGCAAACAGTCTAACGGAACAATCTTT
>P_7606
TCTGTTTTGTCAGGTAGACTCTATCCTGAGATATCATGAGC
>P_7607
ATTCAATCAACTCTAAAATACTTATTATACTTTTCAGATTT
>P_7608
TATTCTACTTGTCTACAGACCATGGTATTTGGAAGAATGCC
>P_7609
ATTTGGAACACGTTCAAGTGCATGCTACTGGTCAGTTTTCA
>P_7610
AAAATTGAAGCGAAAAATTTCCCTATAAATATTTGAACCAT
>P_7611
TTCCCTATAAATATTTGAACCATATATGGTGATTTCAGGTA
>P_7612
TGGAACGTACCTGAAATCACCATATATGGTTCAAATATTTA
>P_7613
TCAACAAATTTTTTGTTTCCCAATTTATTTCCCTTTGCACC
>P_7614
ATGTTCTCGTAAAAAGTATTCATCATAGTGAGGTCAAAAGG
>P_7615
AAAATGAAGTTGAGATAATACATAGCCGTCTAAAAATGAGA
>P_7616
GAAAATAGTTTTCAAAAAATCTAAATAGTTTCTTTTCATGT
>P_7617
GGATAAGTAGTGATCGATCCCTCCCTCGTTGTCTCCACATC
>P_7618
CTTTCGAGTTTCTCATCTTACTTGATAGAAGAGCCAATTCT
>P_7619
TGACCAACCACTTACTTTCGCTTCCATGTATTGGGTACGTT
>P_7620
GTTGTGGAGTGTTCCGACCTCCGTAGAAGGAATCCATCTTT
>P_7621
TTAAATGTTTGCAAGCGAAACATGATGTTGCTGAGCTCGAT
>P_7622
TGTTCAAAAATGCGATGATACTTACTACTTGGATGGTGACA
>P_7623
CATTGATGTGGATAATATGCCACACTATGATCATGGAAAGT
>P_7624
AAAAATCAAAGGAAGAAAAACTTGGTATTGTGTGTGAATGT
>P_7625
GCCACAGAAGTGAATCGAGTCGGCTTAGGTGTCTACTGTCG
>P_7626
AAAATCTACCGATCCATGACCATTACAGGCCTGGCACCAAT
>P_7627
ATGTTCAACTTCAAAGAAAACTACATTGGTGCCAGGCCTGT
>P_7628
CCCATTGTTTTACGATTGCACATAATGGTGCAAATCGGCCG
>P_7629
GACGGAATCGATTGTGATATCAGTGTAGTTATGGATCGATT
>P_7630
AACAATCCAACGTGGCTATTCAATATCGTGCCAACTGGAAG
>P_7631
TGATCCTGCATACTGATAGACAATATATTGAAATCGTCCTC
>P_7632
GGAATGGTGGACATCAAAACCTTCTTAATGAAGAAGTTAAC
>P_7633
GCAACATGCTCACGTGTGAGCTAACATCAACAAACGACATG
>P_7634
TCCGTCGACTAATCATTTGGCACTACAAGGCACCTGCCACC
>P_7635
TCTGAGACTAATGCAAAGAACTTACTTTTTAGATAGATCAG
>P_7636
TTTTGTGTTTGATGTTCAGACATATATCTCAAAAATTGTAA
>P_7637
TGCAGAAACGTTTCACTTCTCTTGGTCGGGGTGCGCACGGA
>P_7638
ACCTGGAGAATTTCACAATCCAAACCATAGTTCTCGCCACT
>P_7639
TAATTTTCAAATACTGCTACCTTGATATTATTGTCAGTTGA
>P_7640
CAATTAATTATTGCAATTGTCTTACATTATATTGGATAAAA
>P_7641
TTTAGGGGAGATATGTAAGGCTATTAATCTAAAATTATGTC
>P_7642
AGGTTTCTCATTTGATCTACCATAAATGCCCAGATGGTTTA
>P_7643
TCCGAAAATTATTAGTTTTTCTTAATAGTCTAATATCCGAT
>P_7644
TTTCTGTGTTTCGTCTTGATCATACCCGTAGTGTTTCGATT
>P_7645
ATGAACACAAGGAATATATTCTACCTAGGCCAGCTAGGAAA
>P_7646
GATGCAATTTCCTAGCTGGCCTAGGTAGAATATATTCCTTG
>P_7647
GATTTCTTTTCTCCTCCTTCCGATCTCGTCAATAGGAGGTT
>P_7648
AGTAGTTTGTGAAGTTATTTCACACATATGTAACATTACTA
>P_7649
GAAATTGACACATAGGCTATCACGATAGTCTCAAAAATTGA
>P_7650
TAGGAATAATTGTTTCAAAACTATCTAGTTTTTTTTTCGAA
>P_7651
GTAGTTGTACCATATTTTTCCAATACGGTGATTATGCTCTT
>P_7652
CACAACTGAAGACACAACAACAGTCTCCTGGAATTCCGATT
>P_7653
TTTCCGAAACCGGCAACTGCCGAAATAGCCGATTGTCGAAA
>P_7654
ATGAGGTGACTGGAGCTGATCATGACAAGACGATCGATGAA
>P_7655
GAACTTATCGTAGTATCTACCGTACTCTTCACCGACTGCCA
>P_7656
GATGATGTTGTCCACTTTTACAACTTAGTTAAATCTATGTC
>P_7657
AGGGAGGTCGTCAACAAAATCATAAATCTGCGTTTACAGGG
>P_7658
GCTGACTTGTCGTGGAGGTTCTATACACATCCGCCAACCTC
>P_7659
CCTGTGTTGGTTGTGGATGCCTTTATAGGTTCACACTCCAT
>P_7660
TATCAAGACATACTCGAAGGCATACCGGAGAGAAACCATTT
>P_7661
TCTGGATCCACGTCATCAGCCAATAATCTGAGGAATAGTTT
>P_7662
TTATAATTATAGGTGCTGCTCTAAATATTGAACATGAAAAA
>P_7663
TTGCACGAAAAGCCTGATTTCAATACAATTATAATTATAGG
>P_7664
TTTAGAATGATCATTTCTCTCATGACACGTTTCCGGTGACG
>P_7665
ACTTACGTCGCATGATATCCCTTGATAGTATGGCCTGAAAA
>P_7666
AAGATTAGTAGGCTCGAAAACTAACTAATCAGTAACTCAGT
>P_7667
TCACTCGAGATCTATACGTTCATGGTATGTATGTAGATGTA
>P_7668
CACTGTTTCACTATTTTATCCTATCCTCTGGAAAATACAAT
>P_7669
AAGAGATCAAACTTGGATATCTACATAGTTGCTCACACTTC
>P_7670
AATGGGGGGAAATGAAAATGCGGTTTGCATAGACTCAGGGA
>P_7671
GTTTTTTCTTAAAGTAGCCTCGTTTTAGTGTTATTTTGTCG
>P_7672
TTCCAGACCTCACATCTACACATGACCCCGAACAGGCGGTT
>P_7673
AAAGATAGAACTTCAGACTCCTAGGTATCTTGCCCCTTTCG
>P_7674
TGTATATCCGTAGACAAAAGCAGGGTAGAGGTGGGGAGGCG
>P_7675
CATTCGTCTTTCACTTTGATCCATATATTTCCTTATCGATT
>P_7676
TAGTGAATTTTTAAGTTCAACACACTTGCGAAAGCCAGCTC
>P_7677
TTTGTAATTACAAAAGATCACATGTTATATAGAAATCAATA
>P_7678
GAGAAGTTACCGTATTTTTTCTACATATTAATATGGCAGGC
>P_7679
TACTCTCCACATGACAAATTCTACTATGCCCCTGCCACGTG
>P_7680
AAACAAATAGCTCCAGTTCCCATAACAAGGAATTCAATAAA
>P_7681
CCAGGCATGTTTACTACCTACATACGTGTCGTTTAGTGGCT
>P_7682
ATTCTAGCCTTTGCTTTTGTCGGTCCAGATCCTTCAACAGT
>P_7683
TTGAAAACACGCTTAATAGCCATTCTAGCCTTTGCTTTTGT
>P_7684
ATTGCTCTTCTGACGTTATTCTTCATTGCAAACATCTGGAT
>P_7685
AAATCATGCGAATCAGAGTCCACACCCAATGAGGTCCGCCA
>P_7686
TGGGTGTGGACTCTGATTCGCATGATTTTATGACATCTCTT
>P_7687
ATCACGAACCCATGTTGCAGCTACATACTCAGCAGTCTTTG
>P_7688
GCAGTCTTTGTTTTTTGATTCAACATAGTTAGGAACTCATT
>P_7689
TTCTTTTTTTTAAAGTAAAGCATGGATTCAAAATTATATTG
>P_7690
CCCATTTTCCCTGGGTTTCTCTATCTCAATATTTTAAGGAA
>P_7691
GTGCTTATCAACGAGAGATTCTTGCTCAAGGTCGAATGTTC
>P_7692
GGACATGGGTACTTTTTGAACTTTACAGTAGTCATATCTTT
>P_7693
CTAAGGAGGTCAACAATCGTCTTGCTCGAAAAAACATGAGA
>P_7694
TAAAAAGTGTGTTTAAAGTGCGGTTTATGTTTGTGATCTCT
>P_7695
TTTAGGAATCACGAACTTTTCAGTCCAAATGTTGCTTCTCA
>P_7696
CGCACGAGCAAATAATGTATCAATTATCTACTTTTACACGT
>P_7697
AGGACAATATATTTCAATTTCGACATAGTTGTATATTACCT
>P_7698
TTAGCTGCATATGAGCACTTCGAACTAGTAAAAAGTCGATC
>P_7699
AATGCGTTAGCTGTTTGGGCCTGGGATGTTGAATGTGACAC
>P_7700
AATTCGAAATTGAATATATTCTAAACAAGGCGCGCGTGTGG
>P_7701
AGACCCTTTGAAATAATTTTCAGTAAATAAAAAAGATATTT
>P_7702
AAGTGTTTCCAGTAGCTTCTCTTGATAAAGTTCTGATGCGT
>P_7703
TTAATCGATCCGTTCAAACACTATCCACACCTTTTTCCATT
>P_7704
AATTGAAATGTAGACGCATTCATGACGTTAGGTCCTGGCAC
>P_7705
ATTTCGAAAATTGTTATCGTCTATCTCTAAATTTTCAATAT
>P_7706
AAATTTCTCTTTATAGTTGACATGGTTTTGATAATTTCGTA
>P_7707
CGGAATTCTTCTCTAATTCTCTATAAACTTCCATTTGTTCC
>P_7708
CGGGAGGCATAGAAGAACTTCTATGTAACATATTATTTGCC
>P_7709
CCAATTCAATCGATATCTCCCTATTCATTTGTTCCATTGAA
>P_7710
GCGGGGCGCATCTCACTCGCCTTCCTAGCGCCTTATTGGAG
>P_7711
TATCCTTGCATGCAGATATTCTGTACAGTCCGATATTTTAA
>P_7712
AATTAAATTATATAGTATTACATACATTAGCGCTTCCTAAT
>P_7713
TGGGCTTGATTAGGTTATCCCATACATTTAAGAAAAATGAA
>P_7714
CCCGTCATAAGTTTATAATCCGATCATATGACTTCATGGTC
>P_7715
CGCGCTCTTCGCCAACCCCTCCTGATAGTGGGGCATGTGAC
>P_7716
AAGAAATAAAAATATTGAAACTAACCATGTCCCGCGCTCTT
>P_7717
TTCACGTCAAAATACAGTACCTTAATTGTAAGCAGGCGCGC
>P_7718
GTACTGTATTTTGACGTGAACCCTACAGTGTAATTCAGAAG
>P_7719
TTTTTCTTTAATTGTTCTGACATAATAGAAGATATCACGAA
>P_7720
AGCTGCTGAGGTCGGGATGGCATACACGTAAAAAATATCAT
>P_7721
TCATGTTATGTGTCTAAATACTATGTACATATTTTTAGACT
>P_7722
TCTGCGTCTACGAATCTGACCGTACTTTTGAATATCATCAG
>P_7723
ACACGATCCGCCATTCCAGTCTTCATTGGCATAATTGATTC
>P_7724
CTGGCAAAAACGACTCCCCTCTTGCTCGTGTCGCTTGGTCC
>P_7725
AAATTTGAACCCATTTTCCGCGATTTCATTAATTTTTTCCA
>P_7726
CATCATTTGAAACAAAAACCCAACATAGTGCTTCTCCTTCA
>P_7727
TTTTCGACTGATTGGTTTTCCGGTTTTCGTTTTGTAATTAA
>P_7728
ATTTTCTGCTCTGTCATCCGCCCGCTCATCACTTTTCGCCC
>P_7729
GAAAATAGCAGTCTTGAAAGCAGTGATCTCATAAATTCGCA
>P_7730
CATTGATCTATTCGGCTCTCCTACCTACAAAAAAATTAATG
>P_7731
CTCTACTCTCAGTGAAATTGCATTGGAATGGGAGCTTGCAT
>P_7732
AAGATGTTGATGCAAGCTCCCATTCCAATGCAATTTCACTG
>P_7733
AGTGCTTCCTAATGAATTCGCAGTCATTCTTCCAGTTAGCA
>P_7734
TTTCTGCGTCTGAATCAATCCTTCCTCGAGCTGCTCACAAG
>P_7735
CGAATCAAATCGACGAATTTCACACCCATAACCAAAAACTG
>P_7736
GATCTTGAGGTTTTCTCGACCGATACAATATCTCCTTCACA
>P_7737
CCACAGCAACGTTGGAATAGCGTGAGAGTACTTATGTGCAA
>P_7738
TGGAGACAATAGACTTTGGTCTTACTAAAATCCCTTCATAC
>P_7739
AAGAAATAACCCTAAAACTTCCTGAAAGTGGATGGGTGGGA
>P_7740
TCCATTTTTAATTATTACTTCTAACTAGGTTTTCTGTATAA
>P_7741
CATTATAGTAGGTTCCAAACCTAGACAGTTGAAAAATTTCT
>P_7742
AATGACAAGAGATTGGAGTACATACATTTGATAATTCTGAA
>P_7743
CGACTTTGAGGGTATTTTCCCATTTTAGTTTGAAATTTATG
>P_7744
GCAATGCTTTTCAAAATTATCTACCTAGTAGTACTACCTAT
>P_7745
GCTAAATTGAATGTTCACGTCGATACAGCGTTTTACGATTT
>P_7746
TTGTCAAAGAAAAAACAGGACAAAATAGTTAATTGTTGTTT
>P_7747
ATAATTCCCGAAGCTATGTACATATATGTAGAATTATTGAA
>P_7748
CTGAGAGTATCGAGATTGTTCATAACCGTCTCTAGATGAAG
>P_7749
CGTCATCTTCATCATATCGTCATAGATCTAATTCGTCCGAT
>P_7750
AAGAACGACGAGGACGATTACATGCTATACTATCATTGAGA
>P_7751
GTATCGAGTTAATATTTTACCAAACTAGTATAAAAAGGAAA
>P_7752
GAAACAGCCTTGAGCCAATCCTAACATTTGTGCTCCGATTC
>P_7753
TATCCAAGAATACGGTAGCTCTTTATTGTTACAATTCACGA
>P_7754
ACGAAGTCGCGACTCAGGACCAAGGGTGTCAGTGTCCCGTA
>P_7755
AAATGACATAAAGTGAATCGCCGTCTACTGTGTCAACCAGT
>P_7756
GATTCACTTTATGTCATTTACACTTTAGTTGGAAAAGAGTG
>P_7757
ATTGTCAACACTTTGGTTGACTTGGTAGGTGCAGTCTCATG
>P_7758
ATGATCAAAAGAATGAAAGTCATGGTACAGTAAATGCGTGG
>P_7759
AGGTTAAAGCACTAGACGACCTTGATAACATCTAAAATTAG
>P_7760
ATATGTGAGCCATGTTCTTACATTCCAATGACACACAGTTC
>P_7761
CATTCAGCAGTACTCCACAACGATTTATAGCCATAGTCCAA
>P_7762
TGAAGTTATCCAGAAAATTACTTTTTAGAAGTACACTCTTC
>P_7763
ATGTCTCCCAGCGTCACGCTCCTGGATCGCAAGAGAAGCCG
>P_7764
ACCGTTTGCCACATCAACCACATTCTCGATGATATTTACAT
>P_7765
GCGCCCAGTTTTCGTTTGATCTATTCATTAAGAAATTTTAT
>P_7766
CTCCCATAAAGCGTATTTGCCTCACCCCGTATTTTTGCGTA
>P_7767
TCGCGTTTTCAATGACACTCCGATATAACGGTACCGCGTGT
>P_7768
CATATTCTAATAGAATTTCTCATAATATACGAGACCCTAAG
>P_7769
GTTTTTCAGTTCCTAAAAACCTATGCCTTTTTTCTAATTTT
>P_7770
TGATGGAAAATCCACCGCCACTTACTCGAAGCAGATCGATT
>P_7771
TTTGAGTTGTCCGGAAATTCCGGTGCAGAGATAAGAATTGA
>P_7772
TGCATCTCGTAAAAATCAGGCGGTACTCGTGAAACATGCCG
>P_7773
CGATTTGTACTCTGAAAGTTCAGTAGGAGTTGTCTTTTCCG
>P_7774
GTAAAATATTTTGAGAAAGGCATTCGAGAAGAATTTGAGCA
>P_7775
TGGCAGCAACATATTCTACCCATAACAGAAAACGAATGAAA
>P_7776
TAATAATTTCCCATTTGGATCTACACAGACTGATGTCACTG
>P_7777
CAACTGTCCCGTATTGCAATCAGTCACATTTAAATGACAGT
>P_7778
GCAACGGAAGCACGTGTGCTCCTCCTACTGCTCCTGCTGCT
>P_7779
TTTTTTTTTCATTTTAATTTCCGGTCGAATGGAGCAGCACA
>P_7780
AAATTATGGCGGAAAAATGTCATAAATCAATAGATTTTGAA
>P_7781
CAAGGATTAATAATCTTATCCTAATTAGTGTAGTCTCCTGA
>P_7782
CATCTTACAGAGAATCTGTGCTACATATCGTAAGTTCTGAA
>P_7783
ATGTTTCAAACATTTATATTCAAACATTGTAGGGAACATGC
>P_7784
TATTACGCTTTCAGTTATCTCTAGAACGTGAAGCTGGTGTT
>P_7785
AGGATTTATTTGAAGCAGATCACAATAGTGGCAAACTGGGG
>P_7786
AAATAGATCCATAAAGAACGCATTCTTGTGTTTGATAGGGA
>P_7787
AAAATAATAGTGAATTGTTTCTATTTAGTATTTGAAATTAC
>P_7788
CAAAATCATATTACCGATTTCAGCATAGCTACAGTAATCCT
>P_7789
AAGTATCTGAATGTATCACTCGGTTCTCAACAAGTGTTTGC
>P_7790
TGACCTTCACAATTTTATCTCGTGAAGAGCGTGAAACCCTA
>P_7791
CAGTACATCACAAAAACTATCATACTATCTCCCATTAAATA
>P_7792
AAAAATGTACTCGACCTTGTCTTGATAGCACATGTACCAAA
>P_7793
AACACCGCGATCTGGCCAGTCATTCCAGTGATAGTGAGTGG
>P_7794
TCGCGAGCAACGTAACAATTCTATCCAGGTTGTTTGCAGAC
>P_7795
AAAAGGGGAGTGAGAGGCGCCTCTACAGGATGAAATGCTAA
>P_7796
AAAGAGCAAAAGAAGCATCACATAATACAGGCCGTACACAA
>P_7797
GGGAAATGATAAGTTGCTTTCCATATAAATTGTTCAGATCG
>P_7798
AGAAGGAGGAAGGAATTACGCATGCGAAACACTCTAGCTTT
>P_7799
CTGAAGCAAAAGGAAGAGCTCGTTTTAGTCAAAAAATGAAA
>P_7800
AATCATGATCCTTTGATAAACTAACATTTTCAAAAACCCTC
>P_7801
TTTTTTTTTACAAGAAAACGCTTTATAGGTTTATCTCAAGA
>P_7802
GGAAATTTACTGATTTAGAGCATACTATGGTAAAATTTCAG
>P_7803
TTGATTTAAAAATTAGATGTCTACCTAATTTTAAGAAACTA
>P_7804
CTCCTTCTTTCCATTTCTTCCATAATCGATTAATTCTAGTT
>P_7805
ATACTAAAAACTTCAAGTCTCTTACATTAAGTTTTCTTCTT
>P_7806
AAATTGGCATTTCTTTAAAACATACTAAAAACTTCAAGTCT
>P_7807
TCATACTTTCTAAGAGTATTCTTATTAGTTGAAACTTCCAA
>P_7808
TGAAAAGAATTGTGACTGTTCATTCTACGGTTGCTGACTTA
>P_7809
ATTCTTGTGAAACTATTTGTCATTCTAAACAATTACTCTGT
>P_7810
TTAAAACGTTTCGGGGTTATCATACATGCCCGGGTTAAACT
>P_7811
TGGAGTTTTTAAAAGCTTCACATATTAGTAACCTACTTTTC
>P_7812
ACTGAAACGTTGATTGAGATCTTACCGGACGGAAAACTCAT
>P_7813
TGCGAGACAAAAACGATAGTCTTCTTAGTGTACACTTCAGA
>P_7814
ACGTTTTTATAGTAAATCCTCTCCACAGTGAATTTGTTAAA
>P_7815
GCAGGGAAATGGAGAGGTATCATAATATTGTCATTTAGTGA
>P_7816
AACTTTTTCAGGAGAAAAACCATTTATGTGTCCTGTATGTA
>P_7817
TGGTTCAATTTATTTTTATTCATACTCCTTGATCGAAGCAA
>P_7818
GGTTTAAGGTAGTTCCATTTCATACAGGTATACAAAAAAGT
>P_7819
ACTGTTCGAGAAATTTAAAGCAATTTAGCATCATTGAAATG
>P_7820
AGATGCGAACTTCTGCCGAGCAGGGTGGTGTGCTTTCCTAA
>P_7821
TTAACGTGTCTTCTCATCTTCTTGATAGTCTCCGCATCCGC
>P_7822
GAGTAAAAATAGGCAGTTGGCTATTCTCATCGTGCTTAAAA
>P_7823
CTGCGTAACATTGGCATACACAGTGATATTGTCTATGTGAC
>P_7824
GCCTACCTTGGGCCCATATCCATACTTGACTAATTATCCGT
>P_7825
AAACCTATCCCATCTCAATTCAGCACCTATGCATTTTGCGA
>P_7826
GGAGGAAAAAAGGGAAAAGACAGTGATGGAAAGAAAGGAAA
>P_7827
GAAAAGTGGAAAAATCTTCTCATAATATAACATAATATCAT
>P_7828
ACACACACAATGTCACAAATCACACATGTTGAAGCAGGAAT
>P_7829
GATCTGGGTGATTGTTGAACCATACTCCATACATATCGTAC
>P_7830
AGCATTAAACCAAGAAAAAACGGTTTTTGTGCATTTTTTCT
>P_7831
CGGGAAACTGCCTGACGGATCACACTACCCAACATTTTCTG
>P_7832
TTGCTCCAAAAATACGGTACCCGGTCTCGACATGACCCATA
>P_7833
TCCTCAATCTGTTTGTAACACTATATAAAAAAAACGGACTC
>P_7834
CTTTCAATCGAGAAGACAACCATGCTTCTTGTGCCAATTAT
>P_7835
TATCATTTTCTGATTAACTTCAGTATATTTCAGAAAGTTTA
>P_7836
TGTTCAAACCTTGACACAGTCTTGACAGTCTCGACTAAAAT
>P_7837
AAAAAGTAAATTTTCAGTCGCCCGCCCAGTTGAAACATTTG
>P_7838
CAAAAAGAGACGAGATTTCGCTTGATTGAAAAGTTTTATTG
>P_7839
GATTTAGATGTGTAGCACTACTTATTATGCTGGTAAAGTTA
>P_7840
TATAGCTCGCCTATAAAAAACGCTAACATTAAGCAATCGGT
>P_7841
CTTCATATAACTGTTGCAATCAATATGGCATTTTTGCAGCC
>P_7842
CCATTTTAAGAGTGTTTCAACTAGATAATTAACCATTCCGA
>P_7843
GTTTGTGGCCAAAAAACGTGCTATTTAGAGATGAAAAATGC
>P_7844
AATGGCAATTGGAAAACGATCTACTTATCTAAATCAACTAC
>P_7845
TAATGTTTTTGACTGATGCTCTTGCTATTTCAATTATTTTT
>P_7846
ATTTATTCGGAAAAGAACGACTATCCAATAGTTCGTTGTCT
>P_7847
AGGAAATTCTCACCGTTTTCCATTTTAGACAAGTTAATAGT
>P_7848
ATTATTACCCAGTTGCTATACTATGTAGACGTCGCGCAAAA
>P_7849
ACTTTTTTGCGCGACGTCTACATAGTATAGCAACTGGGTAA
>P_7850
CCGTACTTGAGTTTCACGTTCTGTACAGTTTGATTCGCAAT
>P_7851
TCAGACATGACTGTTGCAATCCTACTATCATCAGACATTGA
>P_7852
TTCGACGATCAAATTCAATCCTTTTTCGTACATTGCGAGAG
>P_7853
ATAGATTAAATCCTCAACACCTATTCCGATCGTTGATTGAC
>P_7854
TAGTCTTCTGCGAACACTCGCAATTTATTTGTTTTGAGTGT
>P_7855
AAATTTTGAATTAGAAAATGCAACCTAGTTATCTTGAAACA
>P_7856
GGTGGTCGATTTTTGGAGTTCTACTATTGGTGAGCTTCATT
>P_7857
TTCACCTACATTTTCGCTTCCATAATAAATTCCCAAATATA
>P_7858
GTGAGAAGTTCCATCTGGTCCAGTTACGTTGATTTTATCAG
>P_7859
TAATTTCTTTCCACCATATTCTACATTGAAAAAGTCAAGTG
>P_7860
AGGCGTCTTATCATCCTCATCACTATAGTTCAAATGAATAT
>P_7861
TTGTAAGAGAAGGCTAAATTCATTATTTTGTATTAAATATT
>P_7862
AGTACAAAATAAAATTATGACACACCTGATTTTCGGGAGTA
>P_7863
CTCACAGTATCGTACGAAAACGGTGATTCATTGTCTATGGA
>P_7864
TTACATGTCCAATATAAAAACTATCATGTGCTCTCGTATTG
>P_7865
TTTGCAGAGTTTTGATTTTTCAGTTTATGTTTTCTTTTCAG
>P_7866
AAAATCAAAACTCTGCAAATCCTACTTCTGCTCTCTCGCTT
>P_7867
AGTCATGTCATCAAACGCGTCGTTGTGGTCCGCATGCACCG
>P_7868
CTCCCCAGAATCATCCGTGTCAGTCATGTCATCAAACGCGT
>P_7869
CGGTTTCGAGAGGTGAAGAACATAGCAGTTCTTTGCCAAAA
>P_7870
GTTTTTTCCGGTCGTCAAGCCCTGACATCTGAAAAATTTCA
>P_7871
CTAAGTATTTACTTTTGCCTCATTCCAATGAATTCTTGAAA
>P_7872
AGTTTTCGAGCTTTCAAAGACAGTGTAGAGACCTATCAAGA
>P_7873
GCAACCAAGAACGAAAATCGCCTACGGAGTGCATGGTTTCT
>P_7874
CTCCGTAGGCGATTTTCGTTCTTGGTTGCAAACGAATTACA
>P_7875
AGAGATTCTAGTTGCTGGGTCATCATAGCTGATTCTTGGCT
>P_7876
TCAGACTTTTCAAGAGTTTGCAGTTCATCGGAGAGCTCGCA
>P_7877
TGAACTTCCCGGACCAGAGTCATTCCAGCGTGACAATGTTC
>P_7878
TCAATAGTTTAGCGCGGCTCCAAACATCTAGAAAATCCTTC
>P_7879
TCAAGAAATTCTCAATTTCTCGTGCTCTCTTCTTGAAGGAT
>P_7880
CCATAAATTATCACATTATTCTAACCCAGTAGTTTTCTCCA
>P_7881
TCTGTTATCGCGATCCATAGCATAGTAGCGGCCAACTACAG
>P_7882
CTCAAATTGTTTTTCAAGTCCTCCATTGAAGAAAAATGTAA
>P_7883
CCAGAAATGTCTGCGGCCGGCGTTGCTGACAAAATGATTGA
>P_7884
TCAGCTGGTTGAGGGAGTCCCATAATAGCGAGAACTGTTGG
>P_7885
TTAAAATGACCTATTTGTGCCACGAACCCAGTTTTATTGAG
>P_7886
TCCGTGCGCCTTTAGAAACGCATTACGGTACTTGTCGAGGC
>P_7887
CGTGGCCACGCTCTCTTCTCCATAAATCTGAAGAAGGTGGG
>P_7888
CTAGAGCGTGGATAGACTCACAATCTATTTAGATGATGTCC
>P_7889
TCTTTCACTGGTTCTCATGGCAGTTTATATTATTTGCGCGA
>P_7890
CATACAACACTTGCTGGTCCCTTACTATTGTAAATACCATC
>P_7891
TATCTATATCCTACAGATATCTAGACAATATTAGTTCTTGG
>P_7892
GCAGAATGTCGCCTACACTTCAATTATTAGTGCACCGATAG
>P_7893
TGCCTTATAATTTGATTTTCCTATTATTATCTTCTTCTTCA
>P_7894
TTGCTTTGACATGTTATTTTCATAATGTCTCTAGCCGTCTA
>P_7895
TAATTAATTAAAAACATTTTCACTATAGACTATCACTTCTA
>P_7896
GACATGTTCACGACGTTAAGCATACTATTAATTGACACTTT
>P_7897
GTGAACATGTCAATCGTCTTCTTTCCCGCAATTCTCTCACC
>P_7898
CTTCAATGTGTACAAGAGACCAATCCCGAATAATTCGTGCG
>P_7899
ATATGCCCTGAAATTTCCAACTAACCAATGGACTCAGTTGT
>P_7900
TTTCAAATTGTAGACATAATCATACCTCTGTTCCTCACAAT
>P_7901
AAGGAACAACAAATTTCACTCCATATATTGAAATTTGAACA
>P_7902
AAATCATACTTTTTGTTCTACATAATAATGTTTCTGCGAAA
>P_7903
ATGAATAATTATAAGGCAACCTGTATAGCTAGAAATGAGAA
>P_7904
ATAATTTTTGTTGGGTTTTGCGGCATAGACTTGACTCGATT
>P_7905
CGCTATAGAAGTTGCACGCACTGTATAGACAAGTTATGATA
>P_7906
CGTTTTTCAGACTTTTTGACCTAATTACCGTAGTCTTTGAT
>P_7907
GAGACCTTATGATCATTTTTCTTAATATATAATACTATATC
>P_7908
CAGAAACACTGGGCGGGTCTCTTTCCCGTGGTTCCGCGCGT
>P_7909
GATAATTTTCCAACATTTTTCGATCCGGACAAAATTTGTTT
>P_7910
TGCATGATATGCTTTTTCAACTTGGTATTACTAAATAATCA
>P_7911
ACGCAATCATAGTTATTGGACATGTTACTGCCTTGACAGAA
>P_7912
AACGGGATATAGGGGTTTGCCATGATAGTTCTTGGTGCTTC
>P_7913
CATATTGTGGACCATTTGTCCTTACTAACAGAGGTGGTCCA
>P_7914
AACAAGGGCTTTCAATCTCTCATATATTTTGAAATGGAAGA
>P_7915
CCTCCATAGACAGTTTAAAACTTATTAGTAAAATATTAGAC
>P_7916
AAGAGTCACAACTGCACGTTCTTACTCGTGTTTCTTCGCTT
>P_7917
ACAAGCATATTTTCTCTTATCATACCAAATAAATTGGTGTT
>P_7918
GATGTACTTTTCTTTTTATACATACGAGTCTTCAGTAACAT
>P_7919
CGATATTTTGACCTAAGTTCCGTGATTTTTGAGATATCATA
>P_7920
TGTTGCGGCAAAGGCACGCACGGGGCTGTTGTTGGTGGTTG
>P_7921
CCAGGAAAGTCGATTAAAATCGATTTAATTACGAGTTACCC
>P_7922
TCAGATTAGATCAAGGGATTCGGTCGACTTTAGTGCAAAGA
>P_7923
TCAACACCTGGCACCGAGCACATTATTTTCGAAACAGCTTC
>P_7924
ATAATCAAGTTTTTCGGCGTCGAGGCGGAGAAGATGATGGA
>P_7925
AAATAATAAAAAAGAAAAAACTTACTTGTGTGCAACTGTTT
>P_7926
TTTTTCTTTCTTTGCACAACCATTCCTTTGGTGGAAGTGTC
>P_7927
TCGAAAACAATTTACAAAAGCTTACACAAGAAAATCACCAA
>P_7928
TGGTGCAACGTCGTCGGCTACGGTCACCTAGTAGTAAAAAA
>P_7929
GCCCATGTGTCTGATGCTCTCTTCATATTGAATACTCTTTT
>P_7930
TCCTAATCACAGCTTTGATTCATACAGGTAATCTTCTTTCA
>P_7931
CCTTCAACTCCACAGCACTTCATTCTAGCTTGATATGTTCT
>P_7932
GCTCCTACAACCCCAACTCTCTAACCCTTTCAAATCCAAAA
>P_7933
GACACCGACTCCTAAACACCCTAAAATCTGTAAAATTCTGA
>P_7934
AGCGGCGATGGCGAGACGGGCAATCTAGGATTGAATGAATA
>P_7935
TCTTCTTATCTTCATAATTTCTGTATATTTGTTGGTTATTT
>P_7936
GCTCTCAAGAACTTATCAATCGTGTTATAGTGTCGCATGGG
>P_7937
CCTCGGTTGGAGTTTCAAAGCTTGATAGCGCCGTCGTGTAA
>P_7938
CAATGGTTGTGAAAGACCCACAAGCCCGTGAAATAAACGAG
>P_7939
TCACGGGCTTGTGGGTCTTTCACAACCATTGGGTAAACGTC
>P_7940
TCCTCGCTCTCTTCGCGTATCAATGGGGCGAAGTTGCCTTG
>P_7941
CGAGTTCTTTCAATAAATCACTTGGTTGACAGAGTGACGCC
>P_7942
TTTCGTCCCTCCAGCCCTTCCTTACCATTTTGGTCTTCCCG
>P_7943
GGTCAAATATCGTAGGTATTCAGTTTATAGATGTTTAGATT
>P_7944
TCGTAGAGATCATATCGAATCCTACCCGGAGACTACGGTGT
>P_7945
CTAAACTGAATTTGGAAAGACATGCTATGAAATGCTGCTTA
>P_7946
ATTTCAATTATTCAGCAAACCAGTCTCTAAATTTAAGAGTG
>P_7947
TGGAAAATAAAAATTATTTACTATCTCGAAAATTCGTTGCA
>P_7948
TTTGTGCCCCTTCGATGGATCATTTTAGTGTGGGGCACAAA
>P_7949
TGGCATTCTAAGCCAAAGTCCTTGACAGCCTATGTGGTCAG
>P_7950
TCAGCGCTGTCAAAGATATCCATACATGCCTACAAGTGACC
>P_7951
ATGTGGGCATTGACTTAAAGCAATATAGTACTATTAAAACA
>P_7952
TCAACCAACTGGAAGAGTTTCAGTGTGTGTTACAATCACTC
>P_7953
CAAATTAGTATGCTCTACTCCATAACAAGAAGATGTTACAC
>P_7954
ATTGTATTTTATTATTTATTCATATATCTTGTTTTAGGTTT
>P_7955
CTAAGAATTAACCCATTTTTCGATAATTTTATTAATTGACC
>P_7956
AGATTATAAGTGCACAAAATCCCCACTAGAATCACTCCTTC
>P_7957
ATAGGTTGCAACAGGCCGACCTTACCCAACTGTGAGCTACA
>P_7958
GACAATAGTTTGTGTGTTTTCATACTATATGCTTTACTTTT
>P_7959
TATGTTTAACATTTTCAGCTCATCATAATTTTTTTTGGAAC
>P_7960
CGGAGTAAACTGAAAATACTCCTCACCTAAATTCTACAGCG
>P_7961
TTTCCTTTTATTAGACCAAACTTCATAGTTACATCTCGGTA
>P_7962
ATTTGCTGTACCCTTTTTCGCAGTTTTTTTGTCCATTCTTT
>P_7963
TCCCTGATCACACTGCTCCTCTCTATAGATTATAATTGTGT
>P_7964
GTCATATCCGAAATATTTCTCCTTCCCATGTTTTGTCGACC
>P_7965
CGAAGAGGCAATACGGTACTCAGTCTCGATATGATTGAATA
>P_7966
CAAAATTTTGGCTCTTACCACGGTGGTTATCGCCACGATGG
>P_7967
AACTTGAAACACTTAAAACGCGGTTTACTGGCACTGTTACA
>P_7968
CTCCTACGGACCAAAAATGGCATACTTTTTAATCTCATGAA
>P_7969
ATGAGTTGTATTATCCGAGTCATGGTATTCATGATCTTCAT
>P_7970
ATTCTTGACGACGATTTTCTCGTTCTCGTTGTTCGTCTGGA
>P_7971
GAAGCTGCTGCTCATTTTCTCATACAGGCGGACTTCCTTCG
>P_7972
GAGAAGTTGGGAGACAGACACATCCTCGTAAAATATCTATA
>P_7973
GGTCTCAATTTTTCCAGGATCTTGATAGATGGATTGGCAAT
>P_7974
TCGCTGCACTTCGGGATGTCCATTCTCTTGGTTACATTCAC
>P_7975
TATGGAGAGTTTGGAGTATTCTAAACAAACATTTTAAAGGT
>P_7976
ATACTCAAGTGGAGAGACAACTGTCTAGTGGAAAGAATGGA
>P_7977
TGTCCACATCCTGATGGACACCCTATATAATGTGCGCAGCA
>P_7978
TCAAAATGGCTGTTGAATCGCGCGAAACTTTTTAAAACAAT
>P_7979
GAGCCTACGGAACCGTCTATCTTGGCCGTCTCACCAAGAAC
>P_7980
CTGAAAACCTTAATTTTCAGCTTGGTAGTGGAGCCTACGGA
>P_7981
GGTCCTGGTGAACACAATAACTGTCTAGATGGATTTCCAGA
>P_7982
TACTGCATAATAATAGCCAACATGACTTTTAAAAAGGCTTA
>P_7983
TTATTTTCCCTAAATTAAACCATACCAGGCTTCAAATGTAA
>P_7984
CAGTACTGTGTTATAATCTACTAACTTTATAATTTAATTTT
>P_7985
GTAAAAAGTTAAGATGATAACTAACCTGTGTAAAATAATCT
>P_7986
GACGGCGAAAATTTACCAGCCATTGTAATGAAAATCACCCG
>P_7987
GCGCCTCAGAAAGACGAGCCCGAACCCGATCTCCGAATGCT
>P_7988
TCGTCTTTCTGAGGCGCGCGCATTCCTCTGTTTGAAACTGA
>P_7989
AAAACGGCCTAACTTCATAGCATACTCTTGCAACTTCTTAA
>P_7990
TGATTTCTTTAAACTCACTTCATACTATTCCGATCACCAAG
>P_7991
AATTGTTAAGTCTACAAACGCATTGTAAGAAATATATTAAA
>P_7992
AAACCAATAGTTTTTTTTTTCAGTCGAGTGCAGTTCGAGGC
>P_7993
TGTCCATTGATTGAAAATTACAGCAGAAAAAAAACTCACGA
>P_7994
AAGTTCAGATACAGTTTTTACGAGCACATTAAAAGTTCACT
>P_7995
ACTGTAGCACGGTTTCGACTCGGTGTACTCATTTTTTGGTC
>P_7996
AACTTGTAGACATCAGAAAGCGGCCATTTGAGTCGAGTAAA
>P_7997
TCTAAACTGACAAAAAATTCCAGCCATTGTGATTCGAGAAG
>P_7998
GAATAGAGAAAAAACAAAAACATATTCATGTAATTAGAAGC
>P_7999
ACTTAATTTGCACATGCACCCGTACTAATGTTTAGACCACT
>P_8000
CATTCGCAACACTGCTCACCCCCGATAGACTTAATTTGCAC
>P_8001
GTGGGTTTTTTTTAAATATTCGTGATAGGGATTAGTTGTCT
>P_8002
ACTCATTTTTTTGTTTTTTCCATTGTTCTGTTTTTTCTTGT
>P_8003
TCACAAAGTCGTAAATTTTCCATAAATTTGGCAAATGCCGA
>P_8004
CCTTCTATTCTTCAAAAGCACGGTTTATATCTGAAACCAGT
>P_8005
TGAAACCAGTTGAAAAAATGCGGAACCTAATGAAAAAGGAG
>P_8006
CAAATACTGTGAAAATTGCTCTTGTTAGTCACCTTTTCCAG
>P_8007
ATAATCACGAAAAAGCAACACTATTTTTAAAAAAATGAGGA
>P_8008
ATAAAAAAAAACACTGACTGCATTGTATTTGAAATTCCGCG
>P_8009
AACCAAATACATAGGAACTCCATGACAGGTAGGCTTCAAAA
>P_8010
AAGTTTATTCTTTTCAATAACGTGGGAGGTAGAAAGAGAGA
>P_8011
TTTCACCCAATACTTTTATTCCATATATTTCTTCTATTCAT
>P_8012
TTTTCAACCAACTTTAGCGGCTATCTAGCTGCCTTCTACGG
>P_8013
CTCCCAATTTGAACATTCTTCAATTTAGTCGATCATAAATT
>P_8014
GGAGAGGTCAATAAGAAATCCGTTAGTGGGCTTTTCGGAAG
>P_8015
AATACGACACTATTTTTCAACTATTATATAAACTTACAGTT
>P_8016
AAACACAAAGAAACTTTATTCATACTCTTTGAAAAAGGAGA
>P_8017
AAAAATTAAAATTTGAACTACTTGCCAATGAAACTGTTGAT
>P_8018
GAAAAGAAAAATGATGACTCCTAAATATAGTTCAATCTTTT
>P_8019
AGGCCCGGTCAGTTCAAAACCATCTTAAGTAAAATTTTGAA
>P_8020
CATATGAAAAGTTTTCGATACTACATAAACGTTGTGCAAAT
>P_8021
TCACGGGAAAATAAGAAAAACATATTAGACATTTATTAAAC
>P_8022
GATGCTTTGCCCGGTCGATTCATAATCGTGGCGCAAGCATC
[truncated: 2,431,080 more chars]
