# Supplementary material for: EnDeep4mC predicts DNA N4-methylcytosine sites using a dual-adaptive feature encoding framework in deep ensembles
Source: Genome Res. 2026 Mar;36(3):589–99. doi: 10.1101/gr.280977.125 (PMC12951953; doi:10.1101/gr.280977.125)
Supplement: Supplement 1 [file Supplemental_Code.zip › Supplemental_Code/EnDeep4mC-main/data/4mC/4mC_C.elegans2/train_pos_cdhit.fasta]

>P_1
GTTTTTGGCAAAACTATTGTCTAAACAGATATTCGTGTTTT
>P_2
TGATTTTCGTAAATTTATTCCTATTTATTAATAAAAACAAA
>P_3
TGATCCGTTCTATCTCCAGACGATTTTCCTAGTCTCCAGTC
>P_5
CCTCAACACACCGGATTCACCAATAATTGATTTAAATATCG
>P_10
TACCACTGGAGAAACTTAATCGGTGTGCTCATTTTCTACCT
>P_15
AAAAATACAGTTGCCGGTCTCGGTATGGCAATATTTTTGTT
>P_17
ACGAAGGTCGCCTTCTGGCGCCCGCATGGAAATCCTACGAA
>P_30
TGAGCTCATTTATAAAAATTCGGCAAACCGGCAATTTGCCG
>P_35
GAATATATAGATTTTTTGTTCATGATATTCAAGAAAAAGCG
>P_48
CTCTTTTTTCACCCCCCCCCCCCCCTCCCCCCCCCCCTCTG
>P_50
GTTGTCCAGCAGGAGATTGCCAATGGAGCGCGAAAAATGCA
>P_55
TACTGTAATTTTTTTGCAAACGTGCTCCATCGAACAGTAAA
>P_60
GACCTGTTGCCGGCCCGCGGCGGCTTAGTGTCAACTTGACA
>P_63
AATTTTTGCCTAAAAAACGGCGATTTTTCACTAGCTTTTCA
>P_71
AAAAAACAAGAAAAAGTGCGCGAGGGAATTGCAAACCATCA
>P_80
TGCGGGTATTAACGTAAAAGCTAATTATCTGTTTTATCTTC
>P_108
TTCGAGATGTGCGCCGATGTCATACTGTATTTCGGATGGTT
>P_118
TAGTCCAGGGCTAGGACTTTCATGTTAGGCATGCGCGGTGT
>P_134
TTGCGAAGCGGCGAAAAAATCGATAATTTTCCCTGACCAAT
>P_181
CAGGCGTGTAACAAAAAATTCGATCCTTTGAATTTTTGAGG
>P_226
GCCAAAGGCATGGAGGGAGGCGGGCACCTCCCTTTTGCAAA
>P_240
GGAAAAAGTCGGAAGCTTTCCATACATTCAACTCTATTATA
>P_243
AGTGGGTTGACAAGGTTCTCCCCTCCCCAGTGGGGGAGTCC
>P_245
GGCGGCCGAGTTTTTTTATTCTACAGGGTTAAATTTCACAG
>P_255
AACAAGTTTCTAGTTGATCACTTTTTAGTGCGATTTTTTCC
>P_264
GCTATTGTGTTTTAAAAAAGCTTAAATTAAAAATTTTTTTC
>P_381
CACCTCCCTAGAAGTGAACCCAATCCAGAAAACGTCCGTCT
>P_557
GAAACTGGACCACCACCAACCTACTTATCCGAAGGAAACGA
>P_558
GGGGGCGGGGCATAAGCAGTCACGCCCAGAAAATGGACAAA
>P_844
TCTCTCATTTACCTGCCCCTCTTAACAAACAATCAACCCCC
>P_1100
AAACAGTTAATGAATTTTGGCGGGGGGGGGGGGAAGACAGA
>P_1225
AAATCCGGAAAATCCTAAGCCTAAATAGCGAACGCTCGCCA
>P_1276
GAGATATAAACGGTCAAAGTCAAGGGGGGCCATACAAAAAT
>P_1340
TCTTGCATCACTAATCACATCATACTCATTCACCTCAAGAG
>P_1424
CTTGGTCGCCCTAGAAGTTTCGGTGGAAGAGTTTTTGGTAA
>P_1833
AAAAAAAATCGTTTTCTTAACTTACCAGCCGTGGACCGCAC
>P_1951
TACTATTTTTCAAAGAAAGTCATGCGAAAGTTGGAAGTGAA
>P_2123
TTTTGACCCTAATCTTAAGTCACAAATGTATTAAAACCGAT
>P_2228
AATGCGGGAATTTCCCCCCCCCCCCCCCAGGAAAGTGTGAC
>P_2418
CCAGGCCCCGCCCCCAACTGCAAGGCCGCCGCACACCGTTG
>P_2467
TTTTAAAAAGTTGGAAAATTCCCCAACAAAAAGAGTGGGTG
>P_2866
ATAGTGTAGGCGACAAAACGCCTGCCTGCCTGCCTATCGCC
>P_2939
GTTATCATGCCAACGGGAAACATGGATGAACTGCCATCAGA
>P_3468
TCGCGCCTCCCTTCAAACTACCTACTAGGTACTAGGTAGTT
>P_3712
TCGAATATAGAAAAAAAAAACTAACATTGTAAGAGAACATA
>P_3822
GAAAAACCGTAGAGAAGAAGCGGAAATGAGAGAAGTGAATT
>P_4220
CAATTTTTTTTTGTTATTTGCATTCCTCTTCCGATTGCGCT
>P_4349
GGGGGGGGGGGGGGGTATTACATATTAGTTACCTCCCCTTC
>P_4442
AGAATCGATTGGTTTACATCCATTGTATATAAATGAAGTGG
>P_4554
AATATATGCATTCCGAGCGGCGAGAGAGTACTGTAGGGTGA
>P_7266
TTATGCTAATTTTTCTTTTACTTAATAATTTTAGAAAAACT
>P_7363
TGAGAAATGAAATATATTTCCTTCCACGCCTCACGTGTTTC
>P_7526
ACGCAAACATCCATCCAGCGCGGACACCCGCCCCACAAGTC
>P_7658
GCTGACTTGTCGTGGAGGTTCTATACACATCCGCCAACCTC
>P_8798
GACAAGAGAAAGAAGTAAAACAATATAGTTTTTCTAAACTT
>P_9331
TAAACACCTCCATTGGAGAGCATGGTATTTTAGCGGGTTGT
>P_11374
TGAAGTGGGAATGGGGGGCACACGGTAGAGAAAAGTGACTT
>P_11869
GCCTCACTGACCCCTTTGTTCGTGTTATGGAGCGTATTATA
>P_16310
TGGCTGGAGGACAGAAGCCACGTGGTTGTCACAACACCCGG
>P_18731
TTTTCGAGTTCGCGTGTGGTCAGTGGAATGATCAGCACCCG
>P_19499
TGTTTCAGATAAGAAGGGTTCTAGAACGGCCTATTTTAAGG
>P_23400
CCTTTCCTCTCCACCCGTTCCAGTCTAGTAATAATTTATTG
>P_25998
AAAAAAAAAAAGCCCAAAACCATCCTCGTCGTCGTTGCCTC
>P_30376
TGTGGTGGTCATTTTGGAGGCAGGATAGCTCGGCGGCGGCT
>P_36418
GGGTCAAAACCAAAAAAAAACCCGGTTAAGCTGGTGATTAA
>P_40988
AACTTACCAAATCAAAAACTCTTGGATATGTAAGTTGAGCT
>P_43679
AAGCAAAAGGTAGGCGTAGGCAGTCTAGTGGGGAGGTAGGT
>P_43822
TCACCAATGTGTATAACCAACTAACTCTAAAACCCACTAAC
