# Supplementary material for: EnDeep4mC predicts DNA N4-methylcytosine sites using a dual-adaptive feature encoding framework in deep ensembles
Source: Genome Res. 2026 Mar;36(3):589–99. doi: 10.1101/gr.280977.125 (PMC12951953; doi:10.1101/gr.280977.125)
Supplement: Supplement 1 [file Supplemental_Code.zip › Supplemental_Code/EnDeep4mC-main/data/4mC/4mC_C.elegans2/train_pos_cdhit.fasta.clstr]

>Cluster 0
0	41aa, >P_1... *
1	41aa, >P_9... at 53.66%
2	41aa, >P_11... at 53.66%
3	41aa, >P_16... at 56.10%
4	41aa, >P_19... at 53.66%
5	41aa, >P_23... at 53.66%
6	41aa, >P_25... at 51.22%
7	41aa, >P_26... at 51.22%
8	41aa, >P_28... at 56.10%
9	41aa, >P_29... at 51.22%
10	41aa, >P_31... at 56.10%
11	41aa, >P_44... at 51.22%
12	41aa, >P_49... at 58.54%
13	41aa, >P_52... at 51.22%
14	41aa, >P_72... at 51.22%
15	41aa, >P_78... at 56.10%
16	41aa, >P_86... at 51.22%
17	41aa, >P_89... at 56.10%
18	41aa, >P_94... at 56.10%
19	41aa, >P_95... at 51.22%
20	41aa, >P_101... at 51.22%
21	41aa, >P_116... at 56.10%
22	41aa, >P_119... at 51.22%
23	41aa, >P_126... at 51.22%
24	41aa, >P_127... at 53.66%
25	41aa, >P_144... at 53.66%
26	41aa, >P_147... at 51.22%
27	41aa, >P_148... at 53.66%
28	41aa, >P_158... at 58.54%
29	41aa, >P_161... at 51.22%
30	41aa, >P_163... at 56.10%
31	41aa, >P_180... at 51.22%
32	41aa, >P_207... at 51.22%
33	41aa, >P_210... at 53.66%
34	41aa, >P_213... at 53.66%
35	41aa, >P_216... at 60.98%
36	41aa, >P_217... at 53.66%
37	41aa, >P_218... at 51.22%
38	41aa, >P_219... at 51.22%
39	41aa, >P_228... at 56.10%
40	41aa, >P_232... at 51.22%
41	41aa, >P_254... at 53.66%
42	41aa, >P_267... at 56.10%
43	41aa, >P_272... at 56.10%
44	41aa, >P_276... at 51.22%
45	41aa, >P_284... at 56.10%
46	41aa, >P_290... at 56.10%
47	41aa, >P_297... at 60.98%
48	41aa, >P_306... at 56.10%
49	41aa, >P_310... at 51.22%
50	41aa, >P_332... at 53.66%
51	41aa, >P_336... at 51.22%
52	41aa, >P_352... at 53.66%
53	41aa, >P_363... at 51.22%
54	41aa, >P_366... at 56.10%
55	41aa, >P_377... at 51.22%
56	41aa, >P_385... at 51.22%
57	41aa, >P_387... at 53.66%
58	41aa, >P_390... at 51.22%
59	41aa, >P_406... at 51.22%
60	41aa, >P_411... at 51.22%
61	41aa, >P_423... at 60.98%
62	41aa, >P_437... at 51.22%
63	41aa, >P_460... at 53.66%
64	41aa, >P_463... at 53.66%
65	41aa, >P_466... at 53.66%
66	41aa, >P_468... at 51.22%
67	41aa, >P_469... at 51.22%
68	41aa, >P_485... at 53.66%
69	41aa, >P_493... at 56.10%
70	41aa, >P_496... at 58.54%
71	41aa, >P_500... at 51.22%
72	41aa, >P_502... at 53.66%
73	41aa, >P_504... at 51.22%
74	41aa, >P_517... at 51.22%
75	41aa, >P_525... at 53.66%
76	41aa, >P_534... at 58.54%
77	41aa, >P_537... at 51.22%
78	41aa, >P_542... at 51.22%
79	41aa, >P_551... at 56.10%
80	41aa, >P_553... at 53.66%
81	41aa, >P_564... at 56.10%
82	41aa, >P_579... at 51.22%
83	41aa, >P_581... at 51.22%
84	41aa, >P_588... at 60.98%
85	41aa, >P_601... at 53.66%
86	41aa, >P_606... at 58.54%
87	41aa, >P_610... at 53.66%
88	41aa, >P_613... at 53.66%
89	41aa, >P_616... at 53.66%
90	41aa, >P_617... at 53.66%
91	41aa, >P_620... at 51.22%
92	41aa, >P_628... at 53.66%
93	41aa, >P_630... at 51.22%
94	41aa, >P_640... at 60.98%
95	41aa, >P_642... at 56.10%
96	41aa, >P_659... at 51.22%
97	41aa, >P_664... at 56.10%
98	41aa, >P_666... at 53.66%
99	41aa, >P_669... at 51.22%
100	41aa, >P_676... at 56.10%
101	41aa, >P_679... at 51.22%
102	41aa, >P_694... at 53.66%
103	41aa, >P_695... at 51.22%
104	41aa, >P_697... at 53.66%
105	41aa, >P_721... at 51.22%
106	41aa, >P_723... at 51.22%
107	41aa, >P_735... at 51.22%
108	41aa, >P_736... at 56.10%
109	41aa, >P_749... at 51.22%
110	41aa, >P_750... at 56.10%
111	41aa, >P_755... at 51.22%
112	41aa, >P_757... at 53.66%
113	41aa, >P_764... at 56.10%
114	41aa, >P_765... at 51.22%
115	41aa, >P_768... at 51.22%
116	41aa, >P_769... at 56.10%
117	41aa, >P_787... at 60.98%
118	41aa, >P_790... at 53.66%
119	41aa, >P_801... at 53.66%
120	41aa, >P_807... at 51.22%
121	41aa, >P_809... at 51.22%
122	41aa, >P_823... at 51.22%
123	41aa, >P_826... at 56.10%
124	41aa, >P_841... at 58.54%
125	41aa, >P_852... at 51.22%
126	41aa, >P_867... at 51.22%
127	41aa, >P_877... at 53.66%
128	41aa, >P_881... at 53.66%
129	41aa, >P_889... at 56.10%
130	41aa, >P_890... at 51.22%
131	41aa, >P_895... at 51.22%
132	41aa, >P_900... at 51.22%
133	41aa, >P_906... at 58.54%
134	41aa, >P_914... at 56.10%
135	41aa, >P_920... at 51.22%
136	41aa, >P_925... at 58.54%
137	41aa, >P_928... at 58.54%
138	41aa, >P_933... at 51.22%
139	41aa, >P_934... at 58.54%
140	41aa, >P_956... at 53.66%
141	41aa, >P_964... at 51.22%
142	41aa, >P_972... at 51.22%
143	41aa, >P_974... at 51.22%
144	41aa, >P_980... at 51.22%
145	41aa, >P_984... at 58.54%
146	41aa, >P_986... at 51.22%
147	41aa, >P_988... at 56.10%
148	41aa, >P_991... at 53.66%
149	41aa, >P_1011... at 53.66%
150	41aa, >P_1012... at 60.98%
151	41aa, >P_1015... at 53.66%
152	41aa, >P_1022... at 53.66%
153	41aa, >P_1034... at 56.10%
154	41aa, >P_1036... at 56.10%
155	41aa, >P_1039... at 51.22%
156	41aa, >P_1043... at 51.22%
157	41aa, >P_1050... at 51.22%
158	41aa, >P_1054... at 53.66%
159	41aa, >P_1065... at 51.22%
160	41aa, >P_1071... at 53.66%
161	41aa, >P_1072... at 51.22%
162	41aa, >P_1073... at 58.54%
163	41aa, >P_1076... at 51.22%
164	41aa, >P_1077... at 58.54%
165	41aa, >P_1082... at 51.22%
166	41aa, >P_1083... at 56.10%
167	41aa, >P_1085... at 51.22%
168	41aa, >P_1098... at 58.54%
169	41aa, >P_1101... at 51.22%
170	41aa, >P_1111... at 51.22%
171	41aa, >P_1112... at 51.22%
172	41aa, >P_1125... at 53.66%
173	41aa, >P_1132... at 51.22%
174	41aa, >P_1135... at 53.66%
175	41aa, >P_1137... at 51.22%
176	41aa, >P_1147... at 51.22%
177	41aa, >P_1152... at 51.22%
178	41aa, >P_1159... at 51.22%
179	41aa, >P_1164... at 53.66%
180	41aa, >P_1170... at 51.22%
181	41aa, >P_1173... at 53.66%
182	41aa, >P_1190... at 51.22%
183	41aa, >P_1191... at 51.22%
184	41aa, >P_1193... at 51.22%
185	41aa, >P_1195... at 51.22%
186	41aa, >P_1197... at 51.22%
187	41aa, >P_1198... at 51.22%
188	41aa, >P_1208... at 53.66%
189	41aa, >P_1212... at 51.22%
190	41aa, >P_1214... at 53.66%
191	41aa, >P_1221... at 56.10%
192	41aa, >P_1222... at 51.22%
193	41aa, >P_1241... at 51.22%
194	41aa, >P_1251... at 51.22%
195	41aa, >P_1254... at 56.10%
196	41aa, >P_1265... at 56.10%
197	41aa, >P_1269... at 53.66%
198	41aa, >P_1274... at 53.66%
199	41aa, >P_1280... at 51.22%
200	41aa, >P_1281... at 53.66%
201	41aa, >P_1294... at 51.22%
202	41aa, >P_1311... at 63.41%
203	41aa, >P_1317... at 51.22%
204	41aa, >P_1318... at 53.66%
205	41aa, >P_1319... at 53.66%
206	41aa, >P_1330... at 53.66%
207	41aa, >P_1335... at 53.66%
208	41aa, >P_1345... at 51.22%
209	41aa, >P_1359... at 56.10%
210	41aa, >P_1371... at 53.66%
211	41aa, >P_1373... at 51.22%
212	41aa, >P_1375... at 53.66%
213	41aa, >P_1384... at 53.66%
214	41aa, >P_1405... at 53.66%
215	41aa, >P_1408... at 58.54%
216	41aa, >P_1409... at 56.10%
217	41aa, >P_1410... at 56.10%
218	41aa, >P_1414... at 51.22%
219	41aa, >P_1423... at 51.22%
220	41aa, >P_1430... at 51.22%
221	41aa, >P_1437... at 51.22%
222	41aa, >P_1452... at 51.22%
223	41aa, >P_1459... at 51.22%
224	41aa, >P_1461... at 51.22%
225	41aa, >P_1466... at 56.10%
226	41aa, >P_1470... at 51.22%
227	41aa, >P_1494... at 51.22%
228	41aa, >P_1497... at 51.22%
229	41aa, >P_1502... at 51.22%
230	41aa, >P_1510... at 51.22%
231	41aa, >P_1518... at 51.22%
232	41aa, >P_1535... at 58.54%
233	41aa, >P_1546... at 56.10%
234	41aa, >P_1547... at 51.22%
235	41aa, >P_1550... at 51.22%
236	41aa, >P_1554... at 53.66%
237	41aa, >P_1561... at 51.22%
238	41aa, >P_1569... at 51.22%
239	41aa, >P_1574... at 51.22%
240	41aa, >P_1578... at 51.22%
241	41aa, >P_1585... at 53.66%
242	41aa, >P_1588... at 60.98%
243	41aa, >P_1597... at 51.22%
244	41aa, >P_1603... at 51.22%
245	41aa, >P_1609... at 51.22%
246	41aa, >P_1610... at 58.54%
247	41aa, >P_1611... at 53.66%
248	41aa, >P_1630... at 51.22%
249	41aa, >P_1642... at 53.66%
250	41aa, >P_1646... at 51.22%
251	41aa, >P_1653... at 53.66%
252	41aa, >P_1660... at 51.22%
253	41aa, >P_1663... at 53.66%
254	41aa, >P_1675... at 51.22%
255	41aa, >P_1678... at 56.10%
256	41aa, >P_1680... at 53.66%
257	41aa, >P_1685... at 56.10%
258	41aa, >P_1700... at 51.22%
259	41aa, >P_1713... at 51.22%
260	41aa, >P_1722... at 51.22%
261	41aa, >P_1731... at 53.66%
262	41aa, >P_1733... at 51.22%
263	41aa, >P_1742... at 53.66%
264	41aa, >P_1746... at 63.41%
265	41aa, >P_1750... at 53.66%
266	41aa, >P_1757... at 51.22%
267	41aa, >P_1767... at 56.10%
268	41aa, >P_1772... at 56.10%
269	41aa, >P_1775... at 51.22%
270	41aa, >P_1787... at 51.22%
271	41aa, >P_1795... at 58.54%
272	41aa, >P_1797... at 51.22%
273	41aa, >P_1807... at 51.22%
274	41aa, >P_1812... at 56.10%
275	41aa, >P_1813... at 53.66%
276	41aa, >P_1817... at 53.66%
277	41aa, >P_1829... at 51.22%
278	41aa, >P_1836... at 53.66%
279	41aa, >P_1840... at 51.22%
280	41aa, >P_1846... at 53.66%
281	41aa, >P_1850... at 51.22%
282	41aa, >P_1859... at 51.22%
283	41aa, >P_1861... at 51.22%
284	41aa, >P_1865... at 51.22%
285	41aa, >P_1866... at 51.22%
286	41aa, >P_1871... at 58.54%
287	41aa, >P_1874... at 51.22%
288	41aa, >P_1878... at 51.22%
289	41aa, >P_1879... at 56.10%
290	41aa, >P_1886... at 51.22%
291	41aa, >P_1896... at 58.54%
292	41aa, >P_1906... at 51.22%
293	41aa, >P_1908... at 56.10%
294	41aa, >P_1912... at 60.98%
295	41aa, >P_1924... at 51.22%
296	41aa, >P_1928... at 53.66%
297	41aa, >P_1931... at 51.22%
298	41aa, >P_1932... at 51.22%
299	41aa, >P_1948... at 60.98%
300	41aa, >P_1968... at 58.54%
301	41aa, >P_1969... at 51.22%
302	41aa, >P_1987... at 53.66%
303	41aa, >P_2001... at 51.22%
304	41aa, >P_2003... at 51.22%
305	41aa, >P_2034... at 63.41%
306	41aa, >P_2035... at 58.54%
307	41aa, >P_2044... at 51.22%
308	41aa, >P_2061... at 53.66%
309	41aa, >P_2075... at 53.66%
310	41aa, >P_2082... at 56.10%
311	41aa, >P_2084... at 51.22%
312	41aa, >P_2088... at 53.66%
313	41aa, >P_2107... at 56.10%
314	41aa, >P_2118... at 51.22%
315	41aa, >P_2119... at 58.54%
316	41aa, >P_2125... at 51.22%
317	41aa, >P_2126... at 53.66%
318	41aa, >P_2127... at 51.22%
319	41aa, >P_2131... at 51.22%
320	41aa, >P_2136... at 56.10%
321	41aa, >P_2138... at 51.22%
322	41aa, >P_2143... at 53.66%
323	41aa, >P_2144... at 56.10%
324	41aa, >P_2145... at 51.22%
325	41aa, >P_2150... at 51.22%
326	41aa, >P_2153... at 51.22%
327	41aa, >P_2154... at 51.22%
328	41aa, >P_2156... at 53.66%
329	41aa, >P_2167... at 51.22%
330	41aa, >P_2173... at 56.10%
331	41aa, >P_2177... at 53.66%
332	41aa, >P_2178... at 53.66%
333	41aa, >P_2184... at 51.22%
334	41aa, >P_2195... at 58.54%
335	41aa, >P_2209... at 51.22%
336	41aa, >P_2212... at 51.22%
337	41aa, >P_2217... at 51.22%
338	41aa, >P_2220... at 53.66%
339	41aa, >P_2231... at 51.22%
340	41aa, >P_2233... at 51.22%
341	41aa, >P_2247... at 51.22%
342	41aa, >P_2248... at 51.22%
343	41aa, >P_2252... at 51.22%
344	41aa, >P_2259... at 51.22%
345	41aa, >P_2284... at 51.22%
346	41aa, >P_2290... at 56.10%
347	41aa, >P_2298... at 53.66%
348	41aa, >P_2311... at 53.66%
349	41aa, >P_2322... at 53.66%
350	41aa, >P_2323... at 51.22%
351	41aa, >P_2327... at 51.22%
352	41aa, >P_2356... at 51.22%
353	41aa, >P_2367... at 51.22%
354	41aa, >P_2372... at 51.22%
355	41aa, >P_2376... at 53.66%
356	41aa, >P_2379... at 53.66%
357	41aa, >P_2392... at 53.66%
358	41aa, >P_2394... at 51.22%
359	41aa, >P_2395... at 51.22%
360	41aa, >P_2397... at 51.22%
361	41aa, >P_2400... at 53.66%
362	41aa, >P_2403... at 58.54%
363	41aa, >P_2413... at 58.54%
364	41aa, >P_2425... at 51.22%
365	41aa, >P_2432... at 51.22%
366	41aa, >P_2435... at 51.22%
367	41aa, >P_2437... at 58.54%
368	41aa, >P_2439... at 51.22%
369	41aa, >P_2449... at 63.41%
370	41aa, >P_2460... at 58.54%
371	41aa, >P_2469... at 63.41%
372	41aa, >P_2478... at 56.10%
373	41aa, >P_2494... at 53.66%
374	41aa, >P_2501... at 51.22%
375	41aa, >P_2505... at 58.54%
376	41aa, >P_2515... at 51.22%
377	41aa, >P_2529... at 53.66%
378	41aa, >P_2532... at 51.22%
379	41aa, >P_2540... at 53.66%
380	41aa, >P_2542... at 56.10%
381	41aa, >P_2553... at 53.66%
382	41aa, >P_2560... at 53.66%
383	41aa, >P_2569... at 51.22%
384	41aa, >P_2571... at 68.29%
385	41aa, >P_2574... at 51.22%
386	41aa, >P_2575... at 53.66%
387	41aa, >P_2586... at 51.22%
388	41aa, >P_2590... at 53.66%
389	41aa, >P_2591... at 53.66%
390	41aa, >P_2592... at 58.54%
391	41aa, >P_2595... at 60.98%
392	41aa, >P_2602... at 53.66%
393	41aa, >P_2637... at 58.54%
394	41aa, >P_2642... at 53.66%
395	41aa, >P_2644... at 51.22%
396	41aa, >P_2646... at 60.98%
397	41aa, >P_2648... at 51.22%
398	41aa, >P_2653... at 53.66%
399	41aa, >P_2665... at 51.22%
400	41aa, >P_2666... at 51.22%
401	41aa, >P_2673... at 53.66%
402	41aa, >P_2679... at 56.10%
403	41aa, >P_2684... at 51.22%
404	41aa, >P_2696... at 53.66%
405	41aa, >P_2705... at 56.10%
406	41aa, >P_2707... at 51.22%
407	41aa, >P_2722... at 51.22%
408	41aa, >P_2724... at 53.66%
409	41aa, >P_2729... at 51.22%
410	41aa, >P_2732... at 58.54%
411	41aa, >P_2733... at 53.66%
412	41aa, >P_2737... at 51.22%
413	41aa, >P_2739... at 56.10%
414	41aa, >P_2741... at 65.85%
415	41aa, >P_2742... at 51.22%
416	41aa, >P_2752... at 53.66%
417	41aa, >P_2767... at 56.10%
418	41aa, >P_2768... at 51.22%
419	41aa, >P_2771... at 51.22%
420	41aa, >P_2772... at 56.10%
421	41aa, >P_2778... at 51.22%
422	41aa, >P_2783... at 51.22%
423	41aa, >P_2797... at 56.10%
424	41aa, >P_2800... at 51.22%
425	41aa, >P_2810... at 56.10%
426	41aa, >P_2819... at 53.66%
427	41aa, >P_2824... at 51.22%
428	41aa, >P_2845... at 51.22%
429	41aa, >P_2847... at 51.22%
430	41aa, >P_2858... at 51.22%
431	41aa, >P_2860... at 51.22%
432	41aa, >P_2863... at 51.22%
433	41aa, >P_2868... at 53.66%
434	41aa, >P_2873... at 53.66%
435	41aa, >P_2884... at 56.10%
436	41aa, >P_2886... at 51.22%
437	41aa, >P_2890... at 53.66%
438	41aa, >P_2897... at 53.66%
439	41aa, >P_2906... at 51.22%
440	41aa, >P_2921... at 56.10%
441	41aa, >P_2922... at 58.54%
442	41aa, >P_2930... at 53.66%
443	41aa, >P_2935... at 53.66%
444	41aa, >P_2965... at 58.54%
445	41aa, >P_2972... at 65.85%
446	41aa, >P_2976... at 53.66%
447	41aa, >P_2999... at 53.66%
448	41aa, >P_3008... at 51.22%
449	41aa, >P_3014... at 51.22%
450	41aa, >P_3015... at 51.22%
451	41aa, >P_3017... at 51.22%
452	41aa, >P_3031... at 53.66%
453	41aa, >P_3035... at 51.22%
454	41aa, >P_3047... at 51.22%
455	41aa, >P_3049... at 56.10%
456	41aa, >P_3058... at 51.22%
457	41aa, >P_3064... at 51.22%
458	41aa, >P_3073... at 51.22%
459	41aa, >P_3078... at 51.22%
460	41aa, >P_3095... at 51.22%
461	41aa, >P_3098... at 53.66%
462	41aa, >P_3100... at 63.41%
463	41aa, >P_3111... at 51.22%
464	41aa, >P_3113... at 53.66%
465	41aa, >P_3119... at 53.66%
466	41aa, >P_3130... at 51.22%
467	41aa, >P_3133... at 53.66%
468	41aa, >P_3134... at 51.22%
469	41aa, >P_3135... at 51.22%
470	41aa, >P_3148... at 53.66%
471	41aa, >P_3149... at 51.22%
472	41aa, >P_3150... at 53.66%
473	41aa, >P_3153... at 56.10%
474	41aa, >P_3156... at 51.22%
475	41aa, >P_3173... at 51.22%
476	41aa, >P_3175... at 51.22%
477	41aa, >P_3194... at 51.22%
478	41aa, >P_3197... at 51.22%
479	41aa, >P_3198... at 51.22%
480	41aa, >P_3204... at 53.66%
481	41aa, >P_3207... at 53.66%
482	41aa, >P_3213... at 56.10%
483	41aa, >P_3214... at 58.54%
484	41aa, >P_3238... at 51.22%
485	41aa, >P_3241... at 51.22%
486	41aa, >P_3247... at 53.66%
487	41aa, >P_3248... at 56.10%
488	41aa, >P_3250... at 53.66%
489	41aa, >P_3257... at 51.22%
490	41aa, >P_3258... at 51.22%
491	41aa, >P_3262... at 56.10%
492	41aa, >P_3270... at 53.66%
493	41aa, >P_3280... at 51.22%
494	41aa, >P_3320... at 51.22%
495	41aa, >P_3321... at 53.66%
496	41aa, >P_3332... at 51.22%
497	41aa, >P_3335... at 53.66%
498	41aa, >P_3337... at 56.10%
499	41aa, >P_3343... at 56.10%
500	41aa, >P_3353... at 51.22%
501	41aa, >P_3377... at 56.10%
502	41aa, >P_3392... at 60.98%
503	41aa, >P_3396... at 51.22%
504	41aa, >P_3399... at 51.22%
505	41aa, >P_3402... at 51.22%
506	41aa, >P_3403... at 51.22%
507	41aa, >P_3423... at 51.22%
508	41aa, >P_3429... at 51.22%
509	41aa, >P_3432... at 58.54%
510	41aa, >P_3441... at 51.22%
511	41aa, >P_3456... at 53.66%
512	41aa, >P_3465... at 51.22%
513	41aa, >P_3491... at 51.22%
514	41aa, >P_3495... at 53.66%
515	41aa, >P_3516... at 51.22%
516	41aa, >P_3518... at 51.22%
517	41aa, >P_3528... at 53.66%
518	41aa, >P_3538... at 51.22%
519	41aa, >P_3556... at 51.22%
520	41aa, >P_3574... at 51.22%
521	41aa, >P_3588... at 58.54%
522	41aa, >P_3593... at 56.10%
523	41aa, >P_3596... at 53.66%
524	41aa, >P_3597... at 51.22%
525	41aa, >P_3599... at 51.22%
526	41aa, >P_3605... at 53.66%
527	41aa, >P_3613... at 51.22%
528	41aa, >P_3614... at 51.22%
529	41aa, >P_3616... at 51.22%
530	41aa, >P_3621... at 53.66%
531	41aa, >P_3628... at 56.10%
532	41aa, >P_3629... at 51.22%
533	41aa, >P_3656... at 53.66%
534	41aa, >P_3658... at 53.66%
535	41aa, >P_3663... at 51.22%
536	41aa, >P_3666... at 56.10%
537	41aa, >P_3667... at 53.66%
538	41aa, >P_3677... at 63.41%
539	41aa, >P_3678... at 51.22%
540	41aa, >P_3685... at 53.66%
541	41aa, >P_3688... at 51.22%
542	41aa, >P_3691... at 53.66%
543	41aa, >P_3692... at 51.22%
544	41aa, >P_3693... at 51.22%
545	41aa, >P_3697... at 56.10%
546	41aa, >P_3729... at 51.22%
547	41aa, >P_3736... at 53.66%
548	41aa, >P_3743... at 53.66%
549	41aa, >P_3746... at 53.66%
550	41aa, >P_3751... at 53.66%
551	41aa, >P_3752... at 60.98%
552	41aa, >P_3755... at 63.41%
553	41aa, >P_3759... at 51.22%
554	41aa, >P_3767... at 56.10%
555	41aa, >P_3776... at 51.22%
556	41aa, >P_3778... at 51.22%
557	41aa, >P_3801... at 51.22%
558	41aa, >P_3824... at 53.66%
559	41aa, >P_3844... at 51.22%
560	41aa, >P_3847... at 53.66%
561	41aa, >P_3866... at 53.66%
562	41aa, >P_3875... at 56.10%
563	41aa, >P_3877... at 56.10%
564	41aa, >P_3887... at 56.10%
565	41aa, >P_3888... at 53.66%
566	41aa, >P_3898... at 51.22%
567	41aa, >P_3901... at 53.66%
568	41aa, >P_3902... at 51.22%
569	41aa, >P_3904... at 58.54%
570	41aa, >P_3906... at 51.22%
571	41aa, >P_3912... at 53.66%
572	41aa, >P_3924... at 56.10%
573	41aa, >P_3927... at 53.66%
574	41aa, >P_3932... at 53.66%
575	41aa, >P_3933... at 51.22%
576	41aa, >P_3948... at 51.22%
577	41aa, >P_3949... at 51.22%
578	41aa, >P_3961... at 53.66%
579	41aa, >P_3972... at 51.22%
580	41aa, >P_3976... at 56.10%
581	41aa, >P_3982... at 53.66%
582	41aa, >P_3987... at 56.10%
583	41aa, >P_3988... at 51.22%
584	41aa, >P_3997... at 58.54%
585	41aa, >P_3998... at 51.22%
586	41aa, >P_4000... at 58.54%
587	41aa, >P_4034... at 53.66%
588	41aa, >P_4037... at 58.54%
589	41aa, >P_4039... at 56.10%
590	41aa, >P_4047... at 51.22%
591	41aa, >P_4049... at 60.98%
592	41aa, >P_4056... at 53.66%
593	41aa, >P_4062... at 51.22%
594	41aa, >P_4064... at 51.22%
595	41aa, >P_4093... at 53.66%
596	41aa, >P_4103... at 58.54%
597	41aa, >P_4113... at 51.22%
598	41aa, >P_4119... at 53.66%
599	41aa, >P_4121... at 51.22%
600	41aa, >P_4126... at 56.10%
601	41aa, >P_4130... at 56.10%
602	41aa, >P_4133... at 53.66%
603	41aa, >P_4135... at 51.22%
604	41aa, >P_4138... at 53.66%
605	41aa, >P_4141... at 51.22%
606	41aa, >P_4147... at 51.22%
607	41aa, >P_4150... at 53.66%
608	41aa, >P_4161... at 51.22%
609	41aa, >P_4163... at 56.10%
610	41aa, >P_4167... at 51.22%
611	41aa, >P_4169... at 51.22%
612	41aa, >P_4174... at 53.66%
613	41aa, >P_4175... at 51.22%
614	41aa, >P_4176... at 51.22%
615	41aa, >P_4184... at 51.22%
616	41aa, >P_4190... at 53.66%
617	41aa, >P_4223... at 51.22%
618	41aa, >P_4227... at 51.22%
619	41aa, >P_4239... at 51.22%
620	41aa, >P_4244... at 51.22%
621	41aa, >P_4249... at 53.66%
622	41aa, >P_4257... at 53.66%
623	41aa, >P_4260... at 51.22%
624	41aa, >P_4263... at 53.66%
625	41aa, >P_4279... at 56.10%
626	41aa, >P_4284... at 51.22%
627	41aa, >P_4286... at 51.22%
628	41aa, >P_4298... at 56.10%
629	41aa, >P_4300... at 53.66%
630	41aa, >P_4301... at 53.66%
631	41aa, >P_4306... at 51.22%
632	41aa, >P_4309... at 58.54%
633	41aa, >P_4318... at 51.22%
634	41aa, >P_4325... at 53.66%
635	41aa, >P_4327... at 53.66%
636	41aa, >P_4338... at 51.22%
637	41aa, >P_4340... at 51.22%
638	41aa, >P_4357... at 53.66%
639	41aa, >P_4358... at 53.66%
640	41aa, >P_4366... at 53.66%
641	41aa, >P_4371... at 53.66%
642	41aa, >P_4382... at 51.22%
643	41aa, >P_4397... at 53.66%
644	41aa, >P_4403... at 51.22%
645	41aa, >P_4404... at 53.66%
646	41aa, >P_4405... at 51.22%
647	41aa, >P_4406... at 53.66%
648	41aa, >P_4411... at 53.66%
649	41aa, >P_4416... at 51.22%
650	41aa, >P_4423... at 53.66%
651	41aa, >P_4434... at 51.22%
652	41aa, >P_4438... at 56.10%
653	41aa, >P_4452... at 51.22%
654	41aa, >P_4460... at 51.22%
655	41aa, >P_4493... at 56.10%
656	41aa, >P_4494... at 51.22%
657	41aa, >P_4498... at 51.22%
658	41aa, >P_4503... at 53.66%
659	41aa, >P_4508... at 51.22%
660	41aa, >P_4512... at 53.66%
661	41aa, >P_4530... at 53.66%
662	41aa, >P_4531... at 51.22%
663	41aa, >P_4536... at 56.10%
664	41aa, >P_4537... at 53.66%
665	41aa, >P_4544... at 56.10%
666	41aa, >P_4546... at 51.22%
667	41aa, >P_4566... at 51.22%
668	41aa, >P_4572... at 58.54%
669	41aa, >P_4574... at 56.10%
670	41aa, >P_4576... at 53.66%
671	41aa, >P_4587... at 53.66%
672	41aa, >P_4600... at 56.10%
673	41aa, >P_4605... at 53.66%
674	41aa, >P_4613... at 51.22%
675	41aa, >P_4624... at 53.66%
676	41aa, >P_4629... at 51.22%
677	41aa, >P_4636... at 51.22%
678	41aa, >P_4642... at 56.10%
679	41aa, >P_4646... at 53.66%
680	41aa, >P_4659... at 56.10%
681	41aa, >P_4673... at 51.22%
682	41aa, >P_4677... at 51.22%
683	41aa, >P_4692... at 51.22%
684	41aa, >P_4694... at 53.66%
685	41aa, >P_4699... at 51.22%
686	41aa, >P_4704... at 56.10%
687	41aa, >P_4708... at 51.22%
688	41aa, >P_4715... at 51.22%
689	41aa, >P_4724... at 53.66%
690	41aa, >P_4729... at 51.22%
691	41aa, >P_4732... at 58.54%
692	41aa, >P_4739... at 53.66%
693	41aa, >P_4741... at 56.10%
694	41aa, >P_4749... at 68.29%
695	41aa, >P_4753... at 51.22%
696	41aa, >P_4763... at 51.22%
697	41aa, >P_4786... at 51.22%
698	41aa, >P_4789... at 53.66%
699	41aa, >P_4803... at 53.66%
700	41aa, >P_4804... at 51.22%
701	41aa, >P_4805... at 51.22%
702	41aa, >P_4807... at 53.66%
703	41aa, >P_4808... at 58.54%
704	41aa, >P_4812... at 51.22%
705	41aa, >P_4815... at 53.66%
706	41aa, >P_4819... at 53.66%
707	41aa, >P_4823... at 51.22%
708	41aa, >P_4824... at 56.10%
709	41aa, >P_4828... at 58.54%
710	41aa, >P_4833... at 51.22%
711	41aa, >P_4834... at 56.10%
712	41aa, >P_4835... at 53.66%
713	41aa, >P_4841... at 51.22%
714	41aa, >P_4872... at 51.22%
715	41aa, >P_4886... at 53.66%
716	41aa, >P_4890... at 51.22%
717	41aa, >P_4891... at 53.66%
718	41aa, >P_4901... at 56.10%
719	41aa, >P_4903... at 56.10%
720	41aa, >P_4910... at 51.22%
721	41aa, >P_4917... at 51.22%
722	41aa, >P_4920... at 51.22%
723	41aa, >P_4939... at 51.22%
724	41aa, >P_4949... at 56.10%
725	41aa, >P_4961... at 56.10%
726	41aa, >P_4963... at 58.54%
727	41aa, >P_4966... at 51.22%
728	41aa, >P_4973... at 56.10%
729	41aa, >P_4982... at 53.66%
730	41aa, >P_4984... at 53.66%
731	41aa, >P_4985... at 56.10%
732	41aa, >P_4995... at 51.22%
733	41aa, >P_5005... at 51.22%
734	41aa, >P_5014... at 58.54%
735	41aa, >P_5027... at 51.22%
736	41aa, >P_5040... at 51.22%
737	41aa, >P_5046... at 53.66%
738	41aa, >P_5047... at 51.22%
739	41aa, >P_5066... at 51.22%
740	41aa, >P_5070... at 51.22%
741	41aa, >P_5074... at 56.10%
742	41aa, >P_5079... at 51.22%
743	41aa, >P_5083... at 51.22%
744	41aa, >P_5087... at 56.10%
745	41aa, >P_5091... at 51.22%
746	41aa, >P_5102... at 51.22%
747	41aa, >P_5108... at 58.54%
748	41aa, >P_5110... at 53.66%
749	41aa, >P_5111... at 53.66%
750	41aa, >P_5134... at 53.66%
751	41aa, >P_5143... at 51.22%
752	41aa, >P_5146... at 56.10%
753	41aa, >P_5168... at 51.22%
754	41aa, >P_5185... at 56.10%
755	41aa, >P_5190... at 51.22%
756	41aa, >P_5191... at 53.66%
757	41aa, >P_5193... at 51.22%
758	41aa, >P_5196... at 51.22%
759	41aa, >P_5203... at 51.22%
760	41aa, >P_5204... at 51.22%
761	41aa, >P_5206... at 58.54%
762	41aa, >P_5209... at 51.22%
763	41aa, >P_5211... at 56.10%
764	41aa, >P_5226... at 53.66%
765	41aa, >P_5233... at 58.54%
766	41aa, >P_5239... at 58.54%
767	41aa, >P_5240... at 58.54%
768	41aa, >P_5241... at 53.66%
769	41aa, >P_5248... at 58.54%
770	41aa, >P_5253... at 56.10%
771	41aa, >P_5266... at 51.22%
772	41aa, >P_5276... at 51.22%
773	41aa, >P_5290... at 53.66%
774	41aa, >P_5293... at 58.54%
775	41aa, >P_5314... at 53.66%
776	41aa, >P_5324... at 53.66%
777	41aa, >P_5326... at 51.22%
778	41aa, >P_5329... at 53.66%
779	41aa, >P_5339... at 51.22%
780	41aa, >P_5346... at 53.66%
781	41aa, >P_5349... at 51.22%
782	41aa, >P_5371... at 51.22%
783	41aa, >P_5382... at 51.22%
784	41aa, >P_5387... at 56.10%
785	41aa, >P_5409... at 51.22%
786	41aa, >P_5414... at 60.98%
787	41aa, >P_5416... at 56.10%
788	41aa, >P_5417... at 51.22%
789	41aa, >P_5421... at 53.66%
790	41aa, >P_5422... at 51.22%
791	41aa, >P_5431... at 58.54%
792	41aa, >P_5433... at 60.98%
793	41aa, >P_5437... at 60.98%
794	41aa, >P_5438... at 58.54%
795	41aa, >P_5444... at 51.22%
796	41aa, >P_5446... at 56.10%
797	41aa, >P_5465... at 51.22%
798	41aa, >P_5482... at 58.54%
799	41aa, >P_5483... at 53.66%
800	41aa, >P_5486... at 53.66%
801	41aa, >P_5487... at 56.10%
802	41aa, >P_5501... at 51.22%
803	41aa, >P_5506... at 53.66%
804	41aa, >P_5514... at 63.41%
805	41aa, >P_5519... at 51.22%
806	41aa, >P_5522... at 53.66%
807	41aa, >P_5527... at 53.66%
808	41aa, >P_5530... at 53.66%
809	41aa, >P_5536... at 58.54%
810	41aa, >P_5538... at 53.66%
811	41aa, >P_5539... at 51.22%
812	41aa, >P_5548... at 51.22%
813	41aa, >P_5571... at 53.66%
814	41aa, >P_5572... at 56.10%
815	41aa, >P_5574... at 56.10%
816	41aa, >P_5575... at 53.66%
817	41aa, >P_5581... at 53.66%
818	41aa, >P_5600... at 51.22%
819	41aa, >P_5602... at 51.22%
820	41aa, >P_5607... at 53.66%
821	41aa, >P_5613... at 51.22%
822	41aa, >P_5622... at 63.41%
823	41aa, >P_5625... at 53.66%
824	41aa, >P_5635... at 53.66%
825	41aa, >P_5637... at 51.22%
826	41aa, >P_5638... at 53.66%
827	41aa, >P_5639... at 51.22%
828	41aa, >P_5646... at 51.22%
829	41aa, >P_5654... at 53.66%
830	41aa, >P_5662... at 53.66%
831	41aa, >P_5673... at 53.66%
832	41aa, >P_5680... at 56.10%
833	41aa, >P_5681... at 53.66%
834	41aa, >P_5686... at 51.22%
835	41aa, >P_5697... at 53.66%
836	41aa, >P_5698... at 51.22%
837	41aa, >P_5713... at 56.10%
838	41aa, >P_5718... at 58.54%
839	41aa, >P_5723... at 56.10%
840	41aa, >P_5729... at 51.22%
841	41aa, >P_5733... at 53.66%
842	41aa, >P_5741... at 51.22%
843	41aa, >P_5753... at 51.22%
844	41aa, >P_5756... at 58.54%
845	41aa, >P_5757... at 58.54%
846	41aa, >P_5760... at 53.66%
847	41aa, >P_5765... at 53.66%
848	41aa, >P_5767... at 51.22%
849	41aa, >P_5776... at 51.22%
850	41aa, >P_5782... at 51.22%
851	41aa, >P_5786... at 51.22%
852	41aa, >P_5788... at 51.22%
853	41aa, >P_5800... at 58.54%
854	41aa, >P_5804... at 51.22%
855	41aa, >P_5807... at 51.22%
856	41aa, >P_5808... at 56.10%
857	41aa, >P_5823... at 51.22%
858	41aa, >P_5825... at 53.66%
859	41aa, >P_5829... at 51.22%
860	41aa, >P_5838... at 53.66%
861	41aa, >P_5846... at 56.10%
862	41aa, >P_5848... at 53.66%
863	41aa, >P_5858... at 58.54%
864	41aa, >P_5862... at 51.22%
865	41aa, >P_5869... at 53.66%
866	41aa, >P_5872... at 51.22%
867	41aa, >P_5887... at 51.22%
868	41aa, >P_5890... at 53.66%
869	41aa, >P_5902... at 56.10%
870	41aa, >P_5905... at 58.54%
871	41aa, >P_5908... at 53.66%
872	41aa, >P_5931... at 51.22%
873	41aa, >P_5933... at 53.66%
874	41aa, >P_5945... at 51.22%
875	41aa, >P_5952... at 53.66%
876	41aa, >P_5956... at 53.66%
877	41aa, >P_5963... at 56.10%
878	41aa, >P_5970... at 51.22%
879	41aa, >P_5980... at 53.66%
880	41aa, >P_5981... at 51.22%
881	41aa, >P_6009... at 53.66%
882	41aa, >P_6016... at 56.10%
883	41aa, >P_6017... at 51.22%
884	41aa, >P_6030... at 53.66%
885	41aa, >P_6036... at 53.66%
886	41aa, >P_6038... at 58.54%
887	41aa, >P_6042... at 56.10%
888	41aa, >P_6057... at 58.54%
889	41aa, >P_6061... at 56.10%
890	41aa, >P_6064... at 51.22%
891	41aa, >P_6075... at 51.22%
892	41aa, >P_6076... at 56.10%
893	41aa, >P_6080... at 51.22%
894	41aa, >P_6087... at 58.54%
895	41aa, >P_6088... at 53.66%
896	41aa, >P_6094... at 53.66%
897	41aa, >P_6102... at 51.22%
898	41aa, >P_6103... at 51.22%
899	41aa, >P_6108... at 53.66%
900	41aa, >P_6122... at 51.22%
901	41aa, >P_6123... at 56.10%
902	41aa, >P_6130... at 51.22%
903	41aa, >P_6139... at 53.66%
904	41aa, >P_6152... at 51.22%
905	41aa, >P_6163... at 53.66%
906	41aa, >P_6199... at 51.22%
907	41aa, >P_6201... at 51.22%
908	41aa, >P_6211... at 53.66%
909	41aa, >P_6226... at 51.22%
910	41aa, >P_6234... at 51.22%
911	41aa, >P_6237... at 53.66%
912	41aa, >P_6240... at 51.22%
913	41aa, >P_6266... at 51.22%
914	41aa, >P_6269... at 51.22%
915	41aa, >P_6275... at 51.22%
916	41aa, >P_6280... at 51.22%
917	41aa, >P_6283... at 51.22%
918	41aa, >P_6285... at 53.66%
919	41aa, >P_6294... at 53.66%
920	41aa, >P_6303... at 51.22%
921	41aa, >P_6304... at 56.10%
922	41aa, >P_6306... at 51.22%
923	41aa, >P_6309... at 51.22%
924	41aa, >P_6324... at 53.66%
925	41aa, >P_6327... at 53.66%
926	41aa, >P_6331... at 51.22%
927	41aa, >P_6340... at 51.22%
928	41aa, >P_6344... at 51.22%
929	41aa, >P_6348... at 56.10%
930	41aa, >P_6350... at 51.22%
931	41aa, >P_6353... at 51.22%
932	41aa, >P_6354... at 51.22%
933	41aa, >P_6356... at 53.66%
934	41aa, >P_6359... at 53.66%
935	41aa, >P_6362... at 58.54%
936	41aa, >P_6365... at 58.54%
937	41aa, >P_6368... at 51.22%
938	41aa, >P_6370... at 56.10%
939	41aa, >P_6380... at 51.22%
940	41aa, >P_6382... at 53.66%
941	41aa, >P_6383... at 56.10%
942	41aa, >P_6388... at 53.66%
943	41aa, >P_6392... at 53.66%
944	41aa, >P_6393... at 51.22%
945	41aa, >P_6399... at 53.66%
946	41aa, >P_6403... at 51.22%
947	41aa, >P_6407... at 51.22%
948	41aa, >P_6410... at 51.22%
949	41aa, >P_6419... at 51.22%
950	41aa, >P_6420... at 53.66%
951	41aa, >P_6424... at 53.66%
952	41aa, >P_6425... at 51.22%
953	41aa, >P_6432... at 53.66%
954	41aa, >P_6438... at 51.22%
955	41aa, >P_6439... at 51.22%
956	41aa, >P_6442... at 51.22%
957	41aa, >P_6445... at 51.22%
958	41aa, >P_6446... at 56.10%
959	41aa, >P_6451... at 51.22%
960	41aa, >P_6457... at 51.22%
961	41aa, >P_6462... at 51.22%
962	41aa, >P_6466... at 53.66%
963	41aa, >P_6477... at 58.54%
964	41aa, >P_6479... at 51.22%
965	41aa, >P_6480... at 53.66%
966	41aa, >P_6492... at 56.10%
967	41aa, >P_6511... at 58.54%
968	41aa, >P_6532... at 58.54%
969	41aa, >P_6541... at 53.66%
970	41aa, >P_6545... at 51.22%
971	41aa, >P_6558... at 56.10%
972	41aa, >P_6573... at 56.10%
973	41aa, >P_6576... at 53.66%
974	41aa, >P_6581... at 56.10%
975	41aa, >P_6593... at 51.22%
976	41aa, >P_6612... at 51.22%
977	41aa, >P_6616... at 51.22%
978	41aa, >P_6630... at 56.10%
979	41aa, >P_6639... at 51.22%
980	41aa, >P_6646... at 53.66%
981	41aa, >P_6656... at 51.22%
982	41aa, >P_6657... at 58.54%
983	41aa, >P_6660... at 51.22%
984	41aa, >P_6667... at 53.66%
985	41aa, >P_6699... at 51.22%
986	41aa, >P_6701... at 53.66%
987	41aa, >P_6706... at 53.66%
988	41aa, >P_6710... at 51.22%
989	41aa, >P_6711... at 51.22%
990	41aa, >P_6713... at 51.22%
991	41aa, >P_6716... at 53.66%
992	41aa, >P_6718... at 51.22%
993	41aa, >P_6719... at 56.10%
994	41aa, >P_6722... at 58.54%
995	41aa, >P_6729... at 65.85%
996	41aa, >P_6732... at 58.54%
997	41aa, >P_6733... at 56.10%
998	41aa, >P_6735... at 53.66%
999	41aa, >P_6738... at 56.10%
1000	41aa, >P_6739... at 56.10%
1001	41aa, >P_6741... at 53.66%
1002	41aa, >P_6749... at 51.22%
1003	41aa, >P_6753... at 51.22%
1004	41aa, >P_6757... at 60.98%
1005	41aa, >P_6761... at 51.22%
1006	41aa, >P_6766... at 53.66%
1007	41aa, >P_6775... at 51.22%
1008	41aa, >P_6779... at 53.66%
1009	41aa, >P_6782... at 58.54%
1010	41aa, >P_6783... at 51.22%
1011	41aa, >P_6789... at 56.10%
1012	41aa, >P_6805... at 51.22%
1013	41aa, >P_6807... at 53.66%
1014	41aa, >P_6808... at 51.22%
1015	41aa, >P_6810... at 51.22%
1016	41aa, >P_6812... at 53.66%
1017	41aa, >P_6814... at 53.66%
1018	41aa, >P_6815... at 53.66%
1019	41aa, >P_6819... at 56.10%
1020	41aa, >P_6825... at 51.22%
1021	41aa, >P_6827... at 51.22%
1022	41aa, >P_6831... at 53.66%
1023	41aa, >P_6837... at 51.22%
1024	41aa, >P_6853... at 51.22%
1025	41aa, >P_6861... at 56.10%
1026	41aa, >P_6862... at 51.22%
1027	41aa, >P_6869... at 56.10%
1028	41aa, >P_6874... at 51.22%
1029	41aa, >P_6876... at 51.22%
1030	41aa, >P_6878... at 51.22%
1031	41aa, >P_6891... at 56.10%
1032	41aa, >P_6896... at 51.22%
1033	41aa, >P_6900... at 56.10%
1034	41aa, >P_6901... at 53.66%
1035	41aa, >P_6907... at 53.66%
1036	41aa, >P_6915... at 53.66%
1037	41aa, >P_6917... at 53.66%
1038	41aa, >P_6919... at 51.22%
1039	41aa, >P_6933... at 56.10%
1040	41aa, >P_6935... at 53.66%
1041	41aa, >P_6945... at 51.22%
1042	41aa, >P_6953... at 51.22%
1043	41aa, >P_6962... at 53.66%
1044	41aa, >P_6978... at 51.22%
1045	41aa, >P_6991... at 53.66%
1046	41aa, >P_7008... at 53.66%
1047	41aa, >P_7012... at 56.10%
1048	41aa, >P_7015... at 53.66%
1049	41aa, >P_7016... at 51.22%
1050	41aa, >P_7022... at 56.10%
1051	41aa, >P_7023... at 58.54%
1052	41aa, >P_7027... at 51.22%
1053	41aa, >P_7028... at 51.22%
1054	41aa, >P_7040... at 53.66%
1055	41aa, >P_7044... at 51.22%
1056	41aa, >P_7049... at 51.22%
1057	41aa, >P_7067... at 51.22%
1058	41aa, >P_7071... at 58.54%
1059	41aa, >P_7079... at 53.66%
1060	41aa, >P_7100... at 53.66%
1061	41aa, >P_7102... at 56.10%
1062	41aa, >P_7104... at 53.66%
1063	41aa, >P_7106... at 56.10%
1064	41aa, >P_7107... at 51.22%
1065	41aa, >P_7117... at 51.22%
1066	41aa, >P_7119... at 53.66%
1067	41aa, >P_7130... at 56.10%
1068	41aa, >P_7149... at 53.66%
1069	41aa, >P_7165... at 53.66%
1070	41aa, >P_7172... at 53.66%
1071	41aa, >P_7179... at 56.10%
1072	41aa, >P_7182... at 51.22%
1073	41aa, >P_7186... at 51.22%
1074	41aa, >P_7187... at 51.22%
1075	41aa, >P_7189... at 53.66%
1076	41aa, >P_7190... at 53.66%
1077	41aa, >P_7194... at 53.66%
1078	41aa, >P_7196... at 53.66%
1079	41aa, >P_7203... at 58.54%
1080	41aa, >P_7204... at 65.85%
1081	41aa, >P_7212... at 51.22%
1082	41aa, >P_7213... at 58.54%
1083	41aa, >P_7217... at 56.10%
1084	41aa, >P_7220... at 51.22%
1085	41aa, >P_7228... at 51.22%
1086	41aa, >P_7238... at 56.10%
1087	41aa, >P_7245... at 51.22%
1088	41aa, >P_7246... at 53.66%
1089	41aa, >P_7269... at 53.66%
1090	41aa, >P_7275... at 51.22%
1091	41aa, >P_7277... at 56.10%
1092	41aa, >P_7278... at 51.22%
1093	41aa, >P_7286... at 51.22%
1094	41aa, >P_7296... at 51.22%
1095	41aa, >P_7298... at 53.66%
1096	41aa, >P_7299... at 53.66%
1097	41aa, >P_7303... at 53.66%
1098	41aa, >P_7310... at 58.54%
1099	41aa, >P_7312... at 53.66%
1100	41aa, >P_7315... at 53.66%
1101	41aa, >P_7316... at 56.10%
1102	41aa, >P_7318... at 51.22%
1103	41aa, >P_7333... at 53.66%
1104	41aa, >P_7348... at 53.66%
1105	41aa, >P_7352... at 51.22%
1106	41aa, >P_7371... at 51.22%
1107	41aa, >P_7381... at 56.10%
1108	41aa, >P_7382... at 56.10%
1109	41aa, >P_7384... at 51.22%
1110	41aa, >P_7389... at 53.66%
1111	41aa, >P_7391... at 53.66%
1112	41aa, >P_7394... at 51.22%
1113	41aa, >P_7400... at 53.66%
1114	41aa, >P_7421... at 53.66%
1115	41aa, >P_7422... at 51.22%
1116	41aa, >P_7424... at 53.66%
1117	41aa, >P_7430... at 51.22%
1118	41aa, >P_7434... at 58.54%
1119	41aa, >P_7435... at 53.66%
1120	41aa, >P_7443... at 51.22%
1121	41aa, >P_7455... at 51.22%
1122	41aa, >P_7461... at 53.66%
1123	41aa, >P_7463... at 51.22%
1124	41aa, >P_7472... at 51.22%
1125	41aa, >P_7474... at 51.22%
1126	41aa, >P_7483... at 51.22%
1127	41aa, >P_7491... at 51.22%
1128	41aa, >P_7498... at 53.66%
1129	41aa, >P_7501... at 60.98%
1130	41aa, >P_7507... at 53.66%
1131	41aa, >P_7511... at 56.10%
1132	41aa, >P_7521... at 51.22%
1133	41aa, >P_7524... at 58.54%
1134	41aa, >P_7540... at 53.66%
1135	41aa, >P_7542... at 56.10%
1136	41aa, >P_7547... at 63.41%
1137	41aa, >P_7559... at 51.22%
1138	41aa, >P_7564... at 53.66%
1139	41aa, >P_7571... at 51.22%
1140	41aa, >P_7587... at 60.98%
1141	41aa, >P_7591... at 58.54%
1142	41aa, >P_7595... at 60.98%
1143	41aa, >P_7601... at 53.66%
1144	41aa, >P_7602... at 56.10%
1145	41aa, >P_7603... at 51.22%
1146	41aa, >P_7605... at 53.66%
1147	41aa, >P_7606... at 51.22%
1148	41aa, >P_7614... at 51.22%
1149	41aa, >P_7621... at 51.22%
1150	41aa, >P_7631... at 53.66%
1151	41aa, >P_7639... at 58.54%
1152	41aa, >P_7648... at 56.10%
1153	41aa, >P_7649... at 51.22%
1154	41aa, >P_7650... at 58.54%
1155	41aa, >P_7671... at 51.22%
1156	41aa, >P_7682... at 51.22%
1157	41aa, >P_7692... at 51.22%
1158	41aa, >P_7694... at 53.66%
1159	41aa, >P_7695... at 51.22%
1160	41aa, >P_7700... at 53.66%
1161	41aa, >P_7711... at 53.66%
1162	41aa, >P_7716... at 51.22%
1163	41aa, >P_7717... at 51.22%
1164	41aa, >P_7718... at 53.66%
1165	41aa, >P_7724... at 51.22%
1166	41aa, >P_7740... at 56.10%
1167	41aa, >P_7744... at 51.22%
1168	41aa, >P_7746... at 56.10%
1169	41aa, >P_7756... at 53.66%
1170	41aa, >P_7757... at 51.22%
1171	41aa, >P_7759... at 51.22%
1172	41aa, >P_7764... at 51.22%
1173	41aa, >P_7765... at 56.10%
1174	41aa, >P_7769... at 56.10%
1175	41aa, >P_7770... at 53.66%
1176	41aa, >P_7774... at 56.10%
1177	41aa, >P_7775... at 51.22%
1178	41aa, >P_7789... at 51.22%
1179	41aa, >P_7794... at 56.10%
1180	41aa, >P_7808... at 51.22%
1181	41aa, >P_7809... at 68.29%
1182	41aa, >P_7814... at 53.66%
1183	41aa, >P_7818... at 53.66%
1184	41aa, >P_7830... at 56.10%
1185	41aa, >P_7835... at 51.22%
1186	41aa, >P_7839... at 51.22%
1187	41aa, >P_7842... at 51.22%
1188	41aa, >P_7843... at 51.22%
1189	41aa, >P_7846... at 51.22%
1190	41aa, >P_7849... at 56.10%
1191	41aa, >P_7852... at 51.22%
1192	41aa, >P_7862... at 53.66%
1193	41aa, >P_7871... at 56.10%
1194	41aa, >P_7872... at 56.10%
1195	41aa, >P_7917... at 56.10%
1196	41aa, >P_7923... at 53.66%
1197	41aa, >P_7926... at 51.22%
1198	41aa, >P_7939... at 51.22%
1199	41aa, >P_7945... at 56.10%
1200	41aa, >P_7949... at 53.66%
1201	41aa, >P_7954... at 56.10%
1202	41aa, >P_7975... at 56.10%
1203	41aa, >P_7981... at 58.54%
1204	41aa, >P_7995... at 53.66%
1205	41aa, >P_7997... at 51.22%
1206	41aa, >P_8000... at 51.22%
1207	41aa, >P_8001... at 51.22%
1208	41aa, >P_8002... at 51.22%
1209	41aa, >P_8012... at 51.22%
1210	41aa, >P_8015... at 53.66%
1211	41aa, >P_8023... at 51.22%
1212	41aa, >P_8025... at 51.22%
1213	41aa, >P_8028... at 53.66%
1214	41aa, >P_8031... at 51.22%
1215	41aa, >P_8035... at 58.54%
1216	41aa, >P_8036... at 56.10%
1217	41aa, >P_8038... at 53.66%
1218	41aa, >P_8047... at 51.22%
1219	41aa, >P_8053... at 56.10%
1220	41aa, >P_8056... at 51.22%
1221	41aa, >P_8064... at 56.10%
1222	41aa, >P_8082... at 51.22%
1223	41aa, >P_8085... at 51.22%
1224	41aa, >P_8094... at 51.22%
1225	41aa, >P_8106... at 51.22%
1226	41aa, >P_8123... at 53.66%
1227	41aa, >P_8133... at 51.22%
1228	41aa, >P_8138... at 53.66%
1229	41aa, >P_8139... at 51.22%
1230	41aa, >P_8146... at 51.22%
1231	41aa, >P_8166... at 53.66%
1232	41aa, >P_8167... at 53.66%
1233	41aa, >P_8175... at 53.66%
1234	41aa, >P_8179... at 58.54%
1235	41aa, >P_8181... at 51.22%
1236	41aa, >P_8182... at 53.66%
1237	41aa, >P_8190... at 56.10%
1238	41aa, >P_8191... at 60.98%
1239	41aa, >P_8195... at 53.66%
1240	41aa, >P_8196... at 53.66%
1241	41aa, >P_8197... at 53.66%
1242	41aa, >P_8208... at 53.66%
1243	41aa, >P_8209... at 53.66%
1244	41aa, >P_8211... at 51.22%
1245	41aa, >P_8214... at 53.66%
1246	41aa, >P_8221... at 51.22%
1247	41aa, >P_8226... at 53.66%
1248	41aa, >P_8236... at 51.22%
1249	41aa, >P_8238... at 56.10%
1250	41aa, >P_8240... at 51.22%
1251	41aa, >P_8258... at 56.10%
1252	41aa, >P_8259... at 53.66%
1253	41aa, >P_8269... at 51.22%
1254	41aa, >P_8277... at 51.22%
1255	41aa, >P_8278... at 51.22%
1256	41aa, >P_8290... at 53.66%
1257	41aa, >P_8292... at 51.22%
1258	41aa, >P_8296... at 53.66%
1259	41aa, >P_8308... at 56.10%
1260	41aa, >P_8318... at 51.22%
1261	41aa, >P_8334... at 51.22%
1262	41aa, >P_8346... at 56.10%
1263	41aa, >P_8347... at 56.10%
1264	41aa, >P_8350... at 53.66%
1265	41aa, >P_8351... at 56.10%
1266	41aa, >P_8359... at 51.22%
1267	41aa, >P_8365... at 51.22%
1268	41aa, >P_8369... at 56.10%
1269	41aa, >P_8372... at 51.22%
1270	41aa, >P_8387... at 51.22%
1271	41aa, >P_8389... at 51.22%
1272	41aa, >P_8390... at 51.22%
1273	41aa, >P_8395... at 56.10%
1274	41aa, >P_8400... at 51.22%
1275	41aa, >P_8409... at 53.66%
1276	41aa, >P_8410... at 51.22%
1277	41aa, >P_8429... at 56.10%
1278	41aa, >P_8431... at 51.22%
1279	41aa, >P_8437... at 53.66%
1280	41aa, >P_8441... at 53.66%
1281	41aa, >P_8442... at 51.22%
1282	41aa, >P_8462... at 56.10%
1283	41aa, >P_8477... at 51.22%
1284	41aa, >P_8512... at 53.66%
1285	41aa, >P_8516... at 56.10%
1286	41aa, >P_8518... at 51.22%
1287	41aa, >P_8519... at 56.10%
1288	41aa, >P_8520... at 56.10%
1289	41aa, >P_8533... at 56.10%
1290	41aa, >P_8544... at 51.22%
1291	41aa, >P_8547... at 60.98%
1292	41aa, >P_8553... at 60.98%
1293	41aa, >P_8555... at 51.22%
1294	41aa, >P_8570... at 56.10%
1295	41aa, >P_8572... at 51.22%
1296	41aa, >P_8575... at 60.98%
1297	41aa, >P_8579... at 51.22%
1298	41aa, >P_8581... at 53.66%
1299	41aa, >P_8595... at 58.54%
1300	41aa, >P_8606... at 65.85%
1301	41aa, >P_8611... at 51.22%
1302	41aa, >P_8615... at 53.66%
1303	41aa, >P_8631... at 53.66%
1304	41aa, >P_8632... at 53.66%
1305	41aa, >P_8635... at 51.22%
1306	41aa, >P_8637... at 60.98%
1307	41aa, >P_8658... at 51.22%
1308	41aa, >P_8662... at 53.66%
1309	41aa, >P_8668... at 58.54%
1310	41aa, >P_8669... at 51.22%
1311	41aa, >P_8671... at 51.22%
1312	41aa, >P_8674... at 53.66%
1313	41aa, >P_8675... at 53.66%
1314	41aa, >P_8677... at 51.22%
1315	41aa, >P_8678... at 58.54%
1316	41aa, >P_8680... at 56.10%
1317	41aa, >P_8689... at 51.22%
1318	41aa, >P_8693... at 56.10%
1319	41aa, >P_8694... at 51.22%
1320	41aa, >P_8711... at 53.66%
1321	41aa, >P_8723... at 51.22%
1322	41aa, >P_8724... at 51.22%
1323	41aa, >P_8755... at 53.66%
1324	41aa, >P_8769... at 53.66%
1325	41aa, >P_8775... at 51.22%
1326	41aa, >P_8789... at 51.22%
1327	41aa, >P_8795... at 53.66%
1328	41aa, >P_8797... at 56.10%
1329	41aa, >P_8802... at 51.22%
1330	41aa, >P_8809... at 53.66%
1331	41aa, >P_8816... at 53.66%
1332	41aa, >P_8818... at 58.54%
1333	41aa, >P_8820... at 51.22%
1334	41aa, >P_8841... at 51.22%
1335	41aa, >P_8846... at 53.66%
1336	41aa, >P_8853... at 51.22%
1337	41aa, >P_8857... at 53.66%
1338	41aa, >P_8859... at 56.10%
1339	41aa, >P_8867... at 51.22%
1340	41aa, >P_8871... at 53.66%
1341	41aa, >P_8883... at 53.66%
1342	41aa, >P_8885... at 51.22%
1343	41aa, >P_8887... at 51.22%
1344	41aa, >P_8889... at 56.10%
1345	41aa, >P_8896... at 51.22%
1346	41aa, >P_8902... at 51.22%
1347	41aa, >P_8914... at 56.10%
1348	41aa, >P_8915... at 51.22%
1349	41aa, >P_8919... at 51.22%
1350	41aa, >P_8929... at 53.66%
1351	41aa, >P_8934... at 51.22%
1352	41aa, >P_8940... at 58.54%
1353	41aa, >P_8945... at 53.66%
1354	41aa, >P_8946... at 51.22%
1355	41aa, >P_8947... at 51.22%
1356	41aa, >P_8950... at 51.22%
1357	41aa, >P_8960... at 51.22%
1358	41aa, >P_8964... at 51.22%
1359	41aa, >P_8968... at 51.22%
1360	41aa, >P_8969... at 53.66%
1361	41aa, >P_8970... at 53.66%
1362	41aa, >P_8981... at 53.66%
1363	41aa, >P_8994... at 51.22%
1364	41aa, >P_8997... at 51.22%
1365	41aa, >P_9004... at 51.22%
1366	41aa, >P_9006... at 53.66%
1367	41aa, >P_9012... at 51.22%
1368	41aa, >P_9017... at 53.66%
1369	41aa, >P_9030... at 53.66%
1370	41aa, >P_9035... at 51.22%
1371	41aa, >P_9046... at 51.22%
1372	41aa, >P_9047... at 58.54%
1373	41aa, >P_9049... at 53.66%
1374	41aa, >P_9053... at 53.66%
1375	41aa, >P_9059... at 56.10%
1376	41aa, >P_9068... at 60.98%
1377	41aa, >P_9069... at 51.22%
1378	41aa, >P_9071... at 51.22%
1379	41aa, >P_9077... at 58.54%
1380	41aa, >P_9080... at 53.66%
1381	41aa, >P_9081... at 53.66%
1382	41aa, >P_9088... at 51.22%
1383	41aa, >P_9097... at 51.22%
1384	41aa, >P_9101... at 51.22%
1385	41aa, >P_9109... at 51.22%
1386	41aa, >P_9113... at 60.98%
1387	41aa, >P_9120... at 53.66%
1388	41aa, >P_9123... at 53.66%
1389	41aa, >P_9132... at 56.10%
1390	41aa, >P_9137... at 51.22%
1391	41aa, >P_9155... at 53.66%
1392	41aa, >P_9160... at 53.66%
1393	41aa, >P_9164... at 56.10%
1394	41aa, >P_9170... at 56.10%
1395	41aa, >P_9171... at 53.66%
1396	41aa, >P_9172... at 51.22%
1397	41aa, >P_9176... at 56.10%
1398	41aa, >P_9184... at 51.22%
1399	41aa, >P_9186... at 51.22%
1400	41aa, >P_9198... at 53.66%
1401	41aa, >P_9213... at 51.22%
1402	41aa, >P_9217... at 51.22%
1403	41aa, >P_9218... at 56.10%
1404	41aa, >P_9225... at 51.22%
1405	41aa, >P_9226... at 58.54%
1406	41aa, >P_9230... at 51.22%
1407	41aa, >P_9233... at 53.66%
1408	41aa, >P_9240... at 53.66%
1409	41aa, >P_9245... at 51.22%
1410	41aa, >P_9252... at 56.10%
1411	41aa, >P_9254... at 51.22%
1412	41aa, >P_9259... at 53.66%
1413	41aa, >P_9263... at 51.22%
1414	41aa, >P_9270... at 51.22%
1415	41aa, >P_9271... at 53.66%
1416	41aa, >P_9276... at 51.22%
1417	41aa, >P_9278... at 53.66%
1418	41aa, >P_9279... at 51.22%
1419	41aa, >P_9281... at 53.66%
1420	41aa, >P_9282... at 51.22%
1421	41aa, >P_9283... at 53.66%
1422	41aa, >P_9288... at 51.22%
1423	41aa, >P_9294... at 60.98%
1424	41aa, >P_9296... at 53.66%
1425	41aa, >P_9297... at 51.22%
1426	41aa, >P_9310... at 53.66%
1427	41aa, >P_9311... at 53.66%
1428	41aa, >P_9343... at 53.66%
1429	41aa, >P_9347... at 51.22%
1430	41aa, >P_9348... at 51.22%
1431	41aa, >P_9366... at 56.10%
1432	41aa, >P_9372... at 51.22%
1433	41aa, >P_9375... at 53.66%
1434	41aa, >P_9385... at 51.22%
1435	41aa, >P_9386... at 56.10%
1436	41aa, >P_9387... at 56.10%
1437	41aa, >P_9397... at 60.98%
1438	41aa, >P_9416... at 51.22%
1439	41aa, >P_9421... at 53.66%
1440	41aa, >P_9425... at 51.22%
1441	41aa, >P_9426... at 51.22%
1442	41aa, >P_9428... at 56.10%
1443	41aa, >P_9429... at 51.22%
1444	41aa, >P_9435... at 51.22%
1445	41aa, >P_9440... at 51.22%
1446	41aa, >P_9443... at 60.98%
1447	41aa, >P_9449... at 56.10%
1448	41aa, >P_9458... at 51.22%
1449	41aa, >P_9459... at 51.22%
1450	41aa, >P_9461... at 56.10%
1451	41aa, >P_9467... at 51.22%
1452	41aa, >P_9468... at 53.66%
1453	41aa, >P_9481... at 51.22%
1454	41aa, >P_9482... at 53.66%
1455	41aa, >P_9492... at 58.54%
1456	41aa, >P_9516... at 53.66%
1457	41aa, >P_9519... at 56.10%
1458	41aa, >P_9522... at 53.66%
1459	41aa, >P_9538... at 51.22%
1460	41aa, >P_9547... at 51.22%
1461	41aa, >P_9554... at 53.66%
1462	41aa, >P_9557... at 56.10%
1463	41aa, >P_9558... at 51.22%
1464	41aa, >P_9560... at 56.10%
1465	41aa, >P_9562... at 53.66%
1466	41aa, >P_9567... at 53.66%
1467	41aa, >P_9568... at 60.98%
1468	41aa, >P_9581... at 60.98%
1469	41aa, >P_9584... at 51.22%
1470	41aa, >P_9587... at 53.66%
1471	41aa, >P_9596... at 53.66%
1472	41aa, >P_9607... at 51.22%
1473	41aa, >P_9635... at 53.66%
1474	41aa, >P_9636... at 53.66%
1475	41aa, >P_9652... at 51.22%
1476	41aa, >P_9653... at 53.66%
1477	41aa, >P_9660... at 53.66%
1478	41aa, >P_9667... at 58.54%
1479	41aa, >P_9675... at 58.54%
1480	41aa, >P_9689... at 53.66%
1481	41aa, >P_9692... at 53.66%
1482	41aa, >P_9698... at 58.54%
1483	41aa, >P_9712... at 51.22%
1484	41aa, >P_9716... at 56.10%
1485	41aa, >P_9722... at 56.10%
1486	41aa, >P_9724... at 51.22%
1487	41aa, >P_9729... at 60.98%
1488	41aa, >P_9733... at 56.10%
1489	41aa, >P_9739... at 51.22%
1490	41aa, >P_9740... at 56.10%
1491	41aa, >P_9747... at 51.22%
1492	41aa, >P_9748... at 56.10%
1493	41aa, >P_9751... at 51.22%
1494	41aa, >P_9756... at 58.54%
1495	41aa, >P_9764... at 51.22%
1496	41aa, >P_9767... at 51.22%
1497	41aa, >P_9777... at 51.22%
1498	41aa, >P_9779... at 51.22%
1499	41aa, >P_9787... at 53.66%
1500	41aa, >P_9794... at 53.66%
1501	41aa, >P_9800... at 51.22%
1502	41aa, >P_9801... at 51.22%
1503	41aa, >P_9804... at 58.54%
1504	41aa, >P_9808... at 51.22%
1505	41aa, >P_9809... at 51.22%
1506	41aa, >P_9819... at 53.66%
1507	41aa, >P_9823... at 63.41%
1508	41aa, >P_9832... at 53.66%
1509	41aa, >P_9833... at 51.22%
1510	41aa, >P_9836... at 56.10%
1511	41aa, >P_9840... at 53.66%
1512	41aa, >P_9842... at 56.10%
1513	41aa, >P_9848... at 68.29%
1514	41aa, >P_9851... at 53.66%
1515	41aa, >P_9855... at 51.22%
1516	41aa, >P_9859... at 51.22%
1517	41aa, >P_9862... at 58.54%
1518	41aa, >P_9867... at 51.22%
1519	41aa, >P_9873... at 58.54%
1520	41aa, >P_9877... at 51.22%
1521	41aa, >P_9880... at 51.22%
1522	41aa, >P_9891... at 53.66%
1523	41aa, >P_9898... at 51.22%
1524	41aa, >P_9914... at 51.22%
1525	41aa, >P_9916... at 53.66%
1526	41aa, >P_9921... at 53.66%
1527	41aa, >P_9934... at 53.66%
1528	41aa, >P_9939... at 51.22%
1529	41aa, >P_9961... at 51.22%
1530	41aa, >P_9963... at 51.22%
1531	41aa, >P_9966... at 56.10%
1532	41aa, >P_9969... at 53.66%
1533	41aa, >P_9970... at 51.22%
1534	41aa, >P_9987... at 56.10%
1535	41aa, >P_9990... at 53.66%
1536	41aa, >P_9992... at 51.22%
1537	41aa, >P_9994... at 51.22%
1538	41aa, >P_9997... at 51.22%
1539	41aa, >P_10010... at 56.10%
1540	41aa, >P_10013... at 53.66%
1541	41aa, >P_10026... at 53.66%
1542	41aa, >P_10035... at 53.66%
1543	41aa, >P_10038... at 53.66%
1544	41aa, >P_10044... at 56.10%
1545	41aa, >P_10049... at 53.66%
1546	41aa, >P_10053... at 60.98%
1547	41aa, >P_10069... at 53.66%
1548	41aa, >P_10073... at 51.22%
1549	41aa, >P_10078... at 56.10%
1550	41aa, >P_10087... at 58.54%
1551	41aa, >P_10088... at 53.66%
1552	41aa, >P_10096... at 53.66%
1553	41aa, >P_10100... at 51.22%
1554	41aa, >P_10107... at 51.22%
1555	41aa, >P_10126... at 51.22%
1556	41aa, >P_10137... at 51.22%
1557	41aa, >P_10146... at 51.22%
1558	41aa, >P_10156... at 51.22%
1559	41aa, >P_10169... at 58.54%
1560	41aa, >P_10173... at 53.66%
1561	41aa, >P_10177... at 51.22%
1562	41aa, >P_10180... at 56.10%
1563	41aa, >P_10187... at 53.66%
1564	41aa, >P_10213... at 60.98%
1565	41aa, >P_10238... at 51.22%
1566	41aa, >P_10240... at 53.66%
1567	41aa, >P_10241... at 56.10%
1568	41aa, >P_10242... at 53.66%
1569	41aa, >P_10247... at 60.98%
1570	41aa, >P_10256... at 53.66%
1571	41aa, >P_10258... at 56.10%
1572	41aa, >P_10261... at 53.66%
1573	41aa, >P_10264... at 51.22%
1574	41aa, >P_10271... at 58.54%
1575	41aa, >P_10278... at 51.22%
1576	41aa, >P_10281... at 53.66%
1577	41aa, >P_10290... at 51.22%
1578	41aa, >P_10291... at 53.66%
1579	41aa, >P_10296... at 63.41%
1580	41aa, >P_10298... at 60.98%
1581	41aa, >P_10305... at 51.22%
1582	41aa, >P_10314... at 51.22%
1583	41aa, >P_10317... at 51.22%
1584	41aa, >P_10329... at 51.22%
1585	41aa, >P_10345... at 56.10%
1586	41aa, >P_10350... at 56.10%
1587	41aa, >P_10351... at 53.66%
1588	41aa, >P_10353... at 53.66%
1589	41aa, >P_10356... at 56.10%
1590	41aa, >P_10373... at 53.66%
1591	41aa, >P_10379... at 58.54%
1592	41aa, >P_10383... at 53.66%
1593	41aa, >P_10386... at 53.66%
1594	41aa, >P_10418... at 53.66%
1595	41aa, >P_10425... at 51.22%
1596	41aa, >P_10440... at 51.22%
1597	41aa, >P_10444... at 53.66%
1598	41aa, >P_10449... at 51.22%
1599	41aa, >P_10456... at 56.10%
1600	41aa, >P_10458... at 56.10%
1601	41aa, >P_10459... at 56.10%
1602	41aa, >P_10483... at 53.66%
1603	41aa, >P_10488... at 56.10%
1604	41aa, >P_10494... at 56.10%
1605	41aa, >P_10500... at 51.22%
1606	41aa, >P_10501... at 51.22%
1607	41aa, >P_10512... at 53.66%
1608	41aa, >P_10514... at 53.66%
1609	41aa, >P_10522... at 51.22%
1610	41aa, >P_10525... at 56.10%
1611	41aa, >P_10532... at 58.54%
1612	41aa, >P_10541... at 53.66%
1613	41aa, >P_10543... at 58.54%
1614	41aa, >P_10555... at 51.22%
1615	41aa, >P_10558... at 58.54%
1616	41aa, >P_10561... at 51.22%
1617	41aa, >P_10562... at 60.98%
1618	41aa, >P_10566... at 51.22%
1619	41aa, >P_10568... at 56.10%
1620	41aa, >P_10583... at 53.66%
1621	41aa, >P_10584... at 51.22%
1622	41aa, >P_10592... at 58.54%
1623	41aa, >P_10593... at 51.22%
1624	41aa, >P_10611... at 51.22%
1625	41aa, >P_10617... at 51.22%
1626	41aa, >P_10627... at 53.66%
1627	41aa, >P_10633... at 51.22%
1628	41aa, >P_10648... at 53.66%
1629	41aa, >P_10650... at 51.22%
1630	41aa, >P_10652... at 51.22%
1631	41aa, >P_10654... at 51.22%
1632	41aa, >P_10657... at 56.10%
1633	41aa, >P_10659... at 53.66%
1634	41aa, >P_10664... at 58.54%
1635	41aa, >P_10682... at 56.10%
1636	41aa, >P_10696... at 53.66%
1637	41aa, >P_10700... at 53.66%
1638	41aa, >P_10701... at 58.54%
1639	41aa, >P_10710... at 51.22%
1640	41aa, >P_10715... at 51.22%
1641	41aa, >P_10723... at 51.22%
1642	41aa, >P_10725... at 51.22%
1643	41aa, >P_10731... at 51.22%
1644	41aa, >P_10732... at 51.22%
1645	41aa, >P_10743... at 51.22%
1646	41aa, >P_10746... at 51.22%
1647	41aa, >P_10758... at 51.22%
1648	41aa, >P_10761... at 53.66%
1649	41aa, >P_10765... at 56.10%
1650	41aa, >P_10769... at 58.54%
1651	41aa, >P_10774... at 51.22%
1652	41aa, >P_10788... at 53.66%
1653	41aa, >P_10794... at 51.22%
1654	41aa, >P_10799... at 51.22%
1655	41aa, >P_10806... at 51.22%
1656	41aa, >P_10818... at 51.22%
1657	41aa, >P_10835... at 51.22%
1658	41aa, >P_10842... at 65.85%
1659	41aa, >P_10843... at 51.22%
1660	41aa, >P_10847... at 58.54%
1661	41aa, >P_10861... at 58.54%
1662	41aa, >P_10866... at 51.22%
1663	41aa, >P_10868... at 51.22%
1664	41aa, >P_10869... at 53.66%
1665	41aa, >P_10884... at 51.22%
1666	41aa, >P_10887... at 51.22%
1667	41aa, >P_10894... at 51.22%
1668	41aa, >P_10896... at 60.98%
1669	41aa, >P_10909... at 51.22%
1670	41aa, >P_10912... at 51.22%
1671	41aa, >P_10926... at 56.10%
1672	41aa, >P_10930... at 51.22%
1673	41aa, >P_10939... at 53.66%
1674	41aa, >P_10941... at 70.73%
1675	41aa, >P_10950... at 53.66%
1676	41aa, >P_10958... at 51.22%
1677	41aa, >P_10960... at 56.10%
1678	41aa, >P_10965... at 51.22%
1679	41aa, >P_10968... at 53.66%
1680	41aa, >P_10978... at 51.22%
1681	41aa, >P_10979... at 53.66%
1682	41aa, >P_10982... at 51.22%
1683	41aa, >P_10993... at 53.66%
1684	41aa, >P_11003... at 51.22%
1685	41aa, >P_11008... at 53.66%
1686	41aa, >P_11014... at 51.22%
1687	41aa, >P_11019... at 56.10%
1688	41aa, >P_11020... at 51.22%
1689	41aa, >P_11026... at 53.66%
1690	41aa, >P_11029... at 53.66%
1691	41aa, >P_11031... at 51.22%
1692	41aa, >P_11035... at 58.54%
1693	41aa, >P_11037... at 53.66%
1694	41aa, >P_11067... at 51.22%
1695	41aa, >P_11071... at 51.22%
1696	41aa, >P_11073... at 53.66%
1697	41aa, >P_11076... at 56.10%
1698	41aa, >P_11080... at 51.22%
1699	41aa, >P_11091... at 53.66%
1700	41aa, >P_11120... at 56.10%
1701	41aa, >P_11129... at 56.10%
1702	41aa, >P_11130... at 51.22%
1703	41aa, >P_11134... at 53.66%
1704	41aa, >P_11136... at 56.10%
1705	41aa, >P_11138... at 53.66%
1706	41aa, >P_11141... at 51.22%
1707	41aa, >P_11142... at 53.66%
1708	41aa, >P_11145... at 51.22%
1709	41aa, >P_11151... at 53.66%
1710	41aa, >P_11154... at 51.22%
1711	41aa, >P_11157... at 58.54%
1712	41aa, >P_11163... at 53.66%
1713	41aa, >P_11164... at 53.66%
1714	41aa, >P_11168... at 51.22%
1715	41aa, >P_11171... at 51.22%
1716	41aa, >P_11172... at 51.22%
1717	41aa, >P_11181... at 56.10%
1718	41aa, >P_11196... at 51.22%
1719	41aa, >P_11197... at 56.10%
1720	41aa, >P_11202... at 53.66%
1721	41aa, >P_11211... at 51.22%
1722	41aa, >P_11220... at 56.10%
1723	41aa, >P_11223... at 51.22%
1724	41aa, >P_11227... at 51.22%
1725	41aa, >P_11230... at 51.22%
1726	41aa, >P_11232... at 63.41%
1727	41aa, >P_11248... at 56.10%
1728	41aa, >P_11267... at 65.85%
1729	41aa, >P_11272... at 51.22%
1730	41aa, >P_11275... at 53.66%
1731	41aa, >P_11297... at 51.22%
1732	41aa, >P_11306... at 53.66%
1733	41aa, >P_11315... at 53.66%
1734	41aa, >P_11318... at 56.10%
1735	41aa, >P_11320... at 51.22%
1736	41aa, >P_11333... at 63.41%
1737	41aa, >P_11342... at 56.10%
1738	41aa, >P_11348... at 60.98%
1739	41aa, >P_11357... at 56.10%
1740	41aa, >P_11360... at 51.22%
1741	41aa, >P_11368... at 53.66%
1742	41aa, >P_11371... at 53.66%
1743	41aa, >P_11384... at 51.22%
1744	41aa, >P_11399... at 51.22%
1745	41aa, >P_11402... at 51.22%
1746	41aa, >P_11404... at 51.22%
1747	41aa, >P_11407... at 51.22%
1748	41aa, >P_11411... at 63.41%
1749	41aa, >P_11432... at 53.66%
1750	41aa, >P_11435... at 53.66%
1751	41aa, >P_11439... at 53.66%
1752	41aa, >P_11455... at 53.66%
1753	41aa, >P_11461... at 56.10%
1754	41aa, >P_11475... at 51.22%
1755	41aa, >P_11483... at 51.22%
1756	41aa, >P_11486... at 53.66%
1757	41aa, >P_11500... at 53.66%
1758	41aa, >P_11505... at 53.66%
1759	41aa, >P_11512... at 56.10%
1760	41aa, >P_11515... at 51.22%
1761	41aa, >P_11516... at 53.66%
1762	41aa, >P_11523... at 51.22%
1763	41aa, >P_11528... at 53.66%
1764	41aa, >P_11529... at 60.98%
1765	41aa, >P_11532... at 58.54%
1766	41aa, >P_11538... at 56.10%
1767	41aa, >P_11540... at 51.22%
1768	41aa, >P_11541... at 51.22%
1769	41aa, >P_11560... at 53.66%
1770	41aa, >P_11561... at 53.66%
1771	41aa, >P_11574... at 56.10%
1772	41aa, >P_11581... at 51.22%
1773	41aa, >P_11584... at 53.66%
1774	41aa, >P_11592... at 51.22%
1775	41aa, >P_11595... at 53.66%
1776	41aa, >P_11598... at 51.22%
1777	41aa, >P_11608... at 51.22%
1778	41aa, >P_11611... at 53.66%
1779	41aa, >P_11615... at 51.22%
1780	41aa, >P_11629... at 51.22%
1781	41aa, >P_11645... at 51.22%
1782	41aa, >P_11646... at 53.66%
1783	41aa, >P_11648... at 51.22%
1784	41aa, >P_11649... at 56.10%
1785	41aa, >P_11662... at 58.54%
1786	41aa, >P_11666... at 53.66%
1787	41aa, >P_11672... at 53.66%
1788	41aa, >P_11684... at 56.10%
1789	41aa, >P_11687... at 51.22%
1790	41aa, >P_11688... at 60.98%
1791	41aa, >P_11692... at 53.66%
1792	41aa, >P_11697... at 53.66%
1793	41aa, >P_11698... at 68.29%
1794	41aa, >P_11708... at 51.22%
1795	41aa, >P_11712... at 51.22%
1796	41aa, >P_11713... at 53.66%
1797	41aa, >P_11717... at 51.22%
1798	41aa, >P_11725... at 56.10%
1799	41aa, >P_11729... at 53.66%
1800	41aa, >P_11748... at 53.66%
1801	41aa, >P_11763... at 58.54%
1802	41aa, >P_11771... at 51.22%
1803	41aa, >P_11773... at 51.22%
1804	41aa, >P_11774... at 53.66%
1805	41aa, >P_11783... at 56.10%
1806	41aa, >P_11793... at 53.66%
1807	41aa, >P_11798... at 56.10%
1808	41aa, >P_11799... at 58.54%
1809	41aa, >P_11805... at 53.66%
1810	41aa, >P_11816... at 56.10%
1811	41aa, >P_11820... at 58.54%
1812	41aa, >P_11823... at 51.22%
1813	41aa, >P_11836... at 58.54%
1814	41aa, >P_11839... at 51.22%
1815	41aa, >P_11848... at 51.22%
1816	41aa, >P_11849... at 53.66%
1817	41aa, >P_11853... at 51.22%
1818	41aa, >P_11856... at 53.66%
1819	41aa, >P_11859... at 56.10%
1820	41aa, >P_11861... at 51.22%
1821	41aa, >P_11862... at 51.22%
1822	41aa, >P_11864... at 51.22%
1823	41aa, >P_11865... at 53.66%
1824	41aa, >P_11878... at 51.22%
1825	41aa, >P_11880... at 51.22%
1826	41aa, >P_11885... at 56.10%
1827	41aa, >P_11892... at 58.54%
1828	41aa, >P_11895... at 53.66%
1829	41aa, >P_11898... at 51.22%
1830	41aa, >P_11901... at 51.22%
1831	41aa, >P_11904... at 51.22%
1832	41aa, >P_11905... at 51.22%
1833	41aa, >P_11907... at 51.22%
1834	41aa, >P_11914... at 51.22%
1835	41aa, >P_11927... at 51.22%
1836	41aa, >P_11934... at 51.22%
1837	41aa, >P_11945... at 56.10%
1838	41aa, >P_11951... at 51.22%
1839	41aa, >P_11952... at 51.22%
1840	41aa, >P_11953... at 51.22%
1841	41aa, >P_11956... at 53.66%
1842	41aa, >P_11965... at 53.66%
1843	41aa, >P_11966... at 51.22%
1844	41aa, >P_11973... at 56.10%
1845	41aa, >P_11978... at 58.54%
1846	41aa, >P_11990... at 51.22%
1847	41aa, >P_12001... at 51.22%
1848	41aa, >P_12005... at 53.66%
1849	41aa, >P_12008... at 53.66%
1850	41aa, >P_12018... at 51.22%
1851	41aa, >P_12019... at 56.10%
1852	41aa, >P_12037... at 51.22%
1853	41aa, >P_12039... at 53.66%
1854	41aa, >P_12050... at 51.22%
1855	41aa, >P_12061... at 51.22%
1856	41aa, >P_12065... at 53.66%
1857	41aa, >P_12074... at 51.22%
1858	41aa, >P_12077... at 53.66%
1859	41aa, >P_12078... at 53.66%
1860	41aa, >P_12099... at 51.22%
1861	41aa, >P_12100... at 51.22%
1862	41aa, >P_12103... at 53.66%
1863	41aa, >P_12105... at 51.22%
1864	41aa, >P_12107... at 53.66%
1865	41aa, >P_12108... at 51.22%
1866	41aa, >P_12117... at 51.22%
1867	41aa, >P_12123... at 56.10%
1868	41aa, >P_12129... at 51.22%
1869	41aa, >P_12130... at 56.10%
1870	41aa, >P_12132... at 58.54%
1871	41aa, >P_12140... at 53.66%
1872	41aa, >P_12154... at 51.22%
1873	41aa, >P_12156... at 60.98%
1874	41aa, >P_12171... at 58.54%
1875	41aa, >P_12180... at 53.66%
1876	41aa, >P_12188... at 51.22%
1877	41aa, >P_12194... at 51.22%
1878	41aa, >P_12197... at 53.66%
1879	41aa, >P_12211... at 60.98%
1880	41aa, >P_12214... at 51.22%
1881	41aa, >P_12216... at 53.66%
1882	41aa, >P_12218... at 51.22%
1883	41aa, >P_12222... at 53.66%
1884	41aa, >P_12235... at 56.10%
1885	41aa, >P_12237... at 56.10%
1886	41aa, >P_12239... at 58.54%
1887	41aa, >P_12249... at 51.22%
1888	41aa, >P_12257... at 56.10%
1889	41aa, >P_12262... at 53.66%
1890	41aa, >P_12266... at 53.66%
1891	41aa, >P_12281... at 53.66%
1892	41aa, >P_12295... at 53.66%
1893	41aa, >P_12298... at 53.66%
1894	41aa, >P_12299... at 53.66%
1895	41aa, >P_12307... at 53.66%
1896	41aa, >P_12309... at 53.66%
1897	41aa, >P_12311... at 51.22%
1898	41aa, >P_12313... at 51.22%
1899	41aa, >P_12319... at 51.22%
1900	41aa, >P_12321... at 51.22%
1901	41aa, >P_12324... at 53.66%
1902	41aa, >P_12325... at 56.10%
1903	41aa, >P_12336... at 51.22%
1904	41aa, >P_12341... at 53.66%
1905	41aa, >P_12350... at 56.10%
1906	41aa, >P_12352... at 56.10%
1907	41aa, >P_12368... at 51.22%
1908	41aa, >P_12372... at 51.22%
1909	41aa, >P_12380... at 51.22%
1910	41aa, >P_12393... at 53.66%
1911	41aa, >P_12395... at 51.22%
1912	41aa, >P_12397... at 51.22%
1913	41aa, >P_12398... at 53.66%
1914	41aa, >P_12406... at 53.66%
1915	41aa, >P_12417... at 51.22%
1916	41aa, >P_12421... at 56.10%
1917	41aa, >P_12427... at 60.98%
1918	41aa, >P_12436... at 58.54%
1919	41aa, >P_12445... at 51.22%
1920	41aa, >P_12448... at 51.22%
1921	41aa, >P_12455... at 58.54%
1922	41aa, >P_12456... at 51.22%
1923	41aa, >P_12463... at 53.66%
1924	41aa, >P_12466... at 53.66%
1925	41aa, >P_12467... at 51.22%
1926	41aa, >P_12470... at 53.66%
1927	41aa, >P_12481... at 51.22%
1928	41aa, >P_12487... at 56.10%
1929	41aa, >P_12491... at 51.22%
1930	41aa, >P_12501... at 51.22%
1931	41aa, >P_12504... at 56.10%
1932	41aa, >P_12513... at 51.22%
1933	41aa, >P_12518... at 51.22%
1934	41aa, >P_12524... at 51.22%
1935	41aa, >P_12532... at 53.66%
1936	41aa, >P_12547... at 51.22%
1937	41aa, >P_12552... at 60.98%
1938	41aa, >P_12556... at 53.66%
1939	41aa, >P_12562... at 53.66%
1940	41aa, >P_12567... at 51.22%
1941	41aa, >P_12575... at 51.22%
1942	41aa, >P_12576... at 51.22%
1943	41aa, >P_12597... at 53.66%
1944	41aa, >P_12599... at 51.22%
1945	41aa, >P_12600... at 53.66%
1946	41aa, >P_12614... at 53.66%
1947	41aa, >P_12620... at 56.10%
1948	41aa, >P_12635... at 51.22%
1949	41aa, >P_12637... at 53.66%
1950	41aa, >P_12649... at 51.22%
1951	41aa, >P_12662... at 51.22%
1952	41aa, >P_12666... at 58.54%
1953	41aa, >P_12681... at 51.22%
1954	41aa, >P_12689... at 51.22%
1955	41aa, >P_12704... at 53.66%
1956	41aa, >P_12713... at 56.10%
1957	41aa, >P_12731... at 56.10%
1958	41aa, >P_12737... at 51.22%
1959	41aa, >P_12751... at 60.98%
1960	41aa, >P_12754... at 51.22%
1961	41aa, >P_12763... at 53.66%
1962	41aa, >P_12772... at 56.10%
1963	41aa, >P_12773... at 51.22%
1964	41aa, >P_12801... at 60.98%
1965	41aa, >P_12810... at 51.22%
1966	41aa, >P_12824... at 58.54%
1967	41aa, >P_12835... at 53.66%
1968	41aa, >P_12844... at 58.54%
1969	41aa, >P_12850... at 53.66%
1970	41aa, >P_12868... at 51.22%
1971	41aa, >P_12875... at 51.22%
1972	41aa, >P_12877... at 51.22%
1973	41aa, >P_12879... at 53.66%
1974	41aa, >P_12901... at 53.66%
1975	41aa, >P_12912... at 53.66%
1976	41aa, >P_12920... at 53.66%
1977	41aa, >P_12922... at 58.54%
1978	41aa, >P_12934... at 51.22%
1979	41aa, >P_12936... at 51.22%
1980	41aa, >P_12944... at 65.85%
1981	41aa, >P_12949... at 58.54%
1982	41aa, >P_12961... at 58.54%
1983	41aa, >P_12967... at 51.22%
1984	41aa, >P_12993... at 60.98%
1985	41aa, >P_13005... at 51.22%
1986	41aa, >P_13015... at 51.22%
1987	41aa, >P_13024... at 53.66%
1988	41aa, >P_13026... at 51.22%
1989	41aa, >P_13037... at 53.66%
1990	41aa, >P_13038... at 56.10%
1991	41aa, >P_13044... at 53.66%
1992	41aa, >P_13071... at 51.22%
1993	41aa, >P_13075... at 51.22%
1994	41aa, >P_13078... at 51.22%
1995	41aa, >P_13084... at 56.10%
1996	41aa, >P_13092... at 63.41%
1997	41aa, >P_13095... at 51.22%
1998	41aa, >P_13098... at 51.22%
[truncated: 53,797 more rows]
