# Supplementary material for: EnDeep4mC predicts DNA N4-methylcytosine sites using a dual-adaptive feature encoding framework in deep ensembles
Source: Genome Res. 2026 Mar;36(3):589–99. doi: 10.1101/gr.280977.125 (PMC12951953; doi:10.1101/gr.280977.125)
Supplement: Supplement 1 [file Supplemental_Code.zip › Supplemental_Code/EnDeep4mC-main/data/4mC/4mC_C.equisetifolia/test_neg.txt]

TCTTTGTTGGAGATCATCATCTGGTAGCAATCAACATGGTA
CAAGTCTAGCTTCCTAAATGCTAAACACATGCACAAGATCT
GCAGGGCCCTTCTTAAGATACTTCTCAGGATGTCGGGGTGA
TAGTTTCTGCAGATGAAATTCCAAGATCACGATCTAACCAT
GGGATTTTCTTGTCCGGTACCTGAGAAATTGTATAAATTTA
CATTATTTTTCTATATTGAGCTTATGGAGTGCACTGTTGTC
TGATTGATTTTAGCAGAAATCTTATCTTGAAGTGGTAAATC
CAGTGAGAAACTTGCTTTAGCTTATGGGGTACTCTGTACTG
TCCAGCCTCGCTATGATTTTCGGCGAGACAGATTGTGCCCT
ATCATATATATATCAATTGTCATCCATACAATGAGTGAAAC
TCGCTGACAGGCCATGAGAGCTGCTTGTGCCTCAGCGGTCG
AGCTTCAAGAGAATCTGCCGCATTCTTGACAGATCAGCGGG
GAATCGACTTCAGCTTGTTGCAATCTGAAATCTCCAAACGA
GCAAGGTGTTCTATTGTGATCTATGCAACAAGCAATATAAA
TTTGAGAAAAAATGTGTTTTCATGGGATGTGATGGTGTATG
GACCTTATACCTTGGAGATTCAATAGCTACCATTCGGTGTC
TTGCTATCATTCCTTTTGAACAGAACTTGAGTCTCACTACA
AGGGTTCGGAGTCCGAGGAGCTGGGCGAGATCGTCGAGTTG
TAATTTCTTTTTTATTTATTCACGCACATTCAAATTCAATA
TGTTTCTTTTTTCAACAGATCCTTAAGACAACGACAATAAA
TGAAACTCTTATAAAGGATTCCAAGAAATACTTGCATTTTA
AAATCAATCGAGTCCTCAATCTCTGCACATACCCAGCAACA
TACTTTAGTTAGTAGGACGACTTCGATTGACCTATGCAACT
GAAGAATGTTCTTTATGTTTCAACGATGGGTAGTTTGATAT
CTCCAGCATTTCGCTCCTTGCGAGGGCGGACGCAATGTCCG
TAACAGATTCTGCCAGAATGCGGTCACCGTGCAAACGAATT
GTAGATTCTGCAATGAATGGCTGTGAACAGGTTTTCGTCTG
AGCATACAAAAGTATAGGAGCATACTCCTATATTACAAGAA
TATAAAATTGTATAATTTAACACTACCTTAAAACTATTCAA
AGTGGATATCAATTAGAATACACAAGCATAAAATTAGTTCC
CTCCGCCATACCTCACCATTCCTGCTTCGGGTCTTCCTCCG
CTCCTCAAACGAATATCAAACTTCCCAAACACCGAAATTCA
ATTTCCTTTTATGGGTTTGGCTTATCTGTCAAGTGGGTTTG
AAAGTTAATTCATATCCGGTCAAACACTCCAGCCAAACTTC
AGTAATATGTGAAAAAATTTCATTACTTGTAAGGCTAAAAG
CTCCTTGTGGACCTGAGGGCCGTGCCTGAAGAAGATGCTGT
ATAGTTTTGTTATTGTTTGACTTGGTTATAGAGTTGGAGGT
TAGAAAACAAACCCGTGAATCTAAACTCACAGAATCTCTCA
ATGATTCTATGTTAGAAGTTCAATTTTATGCAAAAATCAAA
CTAATTAGTGACCCGCACGACACAGGGAACGACGTCGTCGC
TGGATTGGGTAGTGGAAAAGCATGAAGAACAACATGAACAT
ATCAATTTTAGGTTGTATTACAATACAGTAATATCTAATAC
TCAATATATCATGAAAATTACATCACCCACCTAACCCCTTT
ACATCTAAATAAAAACGCTACATAAATTATGATAGAGACTA
TGTTCATTTGCAACACTAGACGCCAATCACAAACAAGTGAG
TCAAACAGGATAACATAGTCCAAGATCTTATAAGTCATCAG
CGTGGTCGCAGAGTGTTGAGCTGTTGCAGTGTGAAACCTTA
AAATATAAAAAAATGAAAATCTAAAAGAAAAAGTACATATA
CATCTCCAGCGCAACGATCCCGAAACTGTAGACGTCCACTT
TAGAAACAATTCCTCGGGATCCATATTCTGTATAACAATTC
TAAGTTGGAAAGATTATTTACTTTTTTCTATTATAACTCAT
CCTTGATCCAACATTGGTAGCTATCTATGCTTGGTACCAGT
TTCTTTATGTTTATGAATATCAAAGCGCATAAATGTTAGAT
CCAATTGTAGCGTAAAATAGCATCATTTGAAAATCGACAGG
CTTAAATTATGCAGCAAAGCCTTAAATATTCATCATTCATG
AAGAATTTTTTTTTTTTTTTCTTCCTTTCTTTTAACCACAC
TTATTTCTAGCATCTTGTGTCTTTATCTTTTAGTGTATGTA
AGAACAATACAGCAACCAAGCAGCAAGCAAAGATATCATCA
TATCAGGTTGCAACCAGGATCCGACAGTCCAGAAAGTCGTT
ATTGACCGTTGAAAGATGAGCTGGGCTGTCTCTCTCTAGAA
CTCCTCTGACAAACAGTGGGCAGTCCTCGCGTAAAAAATCG
ACTTTTTTTAACGCCTATATCAATAATATAATATTTATTTT
ATGACTCTTCCATGTTAGGACAATTTCTAAGTGGTTCCAAT
CAGTTACTCACTGGATTGCTCTAAGTTTCTTGCACTGAAAT
CTCACCTAATGCCAATCCTTCCTCCATGTGTTTTAATCCAA
GAGACTTGTCATCCATCATTCCTTTGTTTTTTTTCTTTTCC
TACTTGTTTTTCCTTGTTTACATGTGAAAAGATAGAAAGAT
AGGTATTATAAAAGAAATTACCTATATTTATTGTCAACTGA
TTTGCTAAAACCTAACCAGCCCGTTTAAGATAATACAGTAT
GCAGTTGTTACAAGTTGGATCAGATTACTAATTGTCAACTT
TTAGAAGACCTTTATCCTTTCTAAAGAATACGGCTTTTCTT
TTGGATTTGCTTTCCTGTTGCTTATCCAATAAGCAAGGTGA
CATCCTCGCTAACTAGGGAACGAAAAGCACATTTAGCATCC
GGCATAGCAGTTTAAAAGAGCACCATATACATGGTTGATTC
TATGAAGATTGAGGAAATAACCACAGTCGTAGGAGCTCGGT
CTCTTCGTTTACCCCAATGTCAATCCCGTCCCCCAAGGGCG
TTCGATTGCTTCCAAGAGCTCCTCACGAATTGACTTTCCTC
TATATATTATAATATAAATTCCATAATAACACTCAACATAG
TTCAATAATTGCATAACTTTCCCGACCTACGAATTAATTCT
GAGCAGCAAACGTATACGGCCTATGTTCCAGGTGCTGAGAA
AAAACAAACACAAATTCCTACCAACCGCCCTCCCCATGTAT
ATGAATATGTCATTATGATGCAATGCTAGACACATTCATGA
CCAATTTTTACCTAGACAAGCCACCTGGCTTTATTTCTAAG
TGGAATACGAAATTCTGAATCATGTAGAGATATATTAAAAT
CTTTTCTTCTCGACAAGCTTCGTCGAACACGAAGCTTCAAT
TTTTACTTCTCCCTGTTGTACATTGGCTTCCATATTGTTTC
CCATTTATTTGGATGTTTTTCTAAGATAAGAATAACTAGGT
TTTTAATTTTTTAAAGTAATCAGGTCAACAACCATGATGCA
CATTACTATTTTGAAGTTGACAAAGAAAGTGGGAAGATAGG
TTCCTCTAGTCATGATGATACCTTCCTGAATTTTGTCTCAG
ACTTTATTTAAATTTTCTTACTCCTTAAGTTTTTTTTCTTT
GAAATTTACTTTTAGTTGATCGAAGTTCAACTAAATAGTAT
CAAAAGTTACCATTTTAAGTCTAATATGGAATTCCTTTTGC
CATGACAGTTTTTTCTTGTTCAGCAGCCAAATTCAAACAAT
ATGTTAAACTCTTGTTGAATCAATAAACACCCGACAACCAC
ATGTCATTGAATTAGTAAAACTTGGACCGCAGAATAGCTTA
TAAATAATAAAAATAAAGAACCAAAACCTAATTGTACACTA
GCAGAGCTGTAGGGCTAATTCCTACTGGACCATCCGTTTTT
TTTAGTTCTTCATTCAGTTTCTTGTGGTTGTTTGAATGGGA
GACACTAAGACACAAGTGGACCTGCAAAATGTCCTTCAGGG
TGTTTGTGATTAAATCCTTACCAATTCGATTGATTCTTTTA
ATGAATACGTAATTCTTATACTGTATAACAAATTTTTACAT
GCCACAGTTGACTCAAGGAGCTCCAGCTCTATGATATGTTG
GGGTTTCCGACACTTAAGAACACGGACAAAACCCTCGCGTC
TTGAATAATACGCACAATTGCTCTATCGAAGACTAGTTATG
AAGTGTTTCTACTAGTTGAACAAGAAGCAGACCATAACTTA
GATACTATAGCCCAGGAAAACTTCAATCAACTAATAAAGTG
TTTAAAATCTAGTTTATGAGCTAAATGAATAAATTTATATT
ACCCATTGCCTTTCAGGGAACCTCTACTACGTCCATCTAAT
TCCTACATCCTTTGAAAAGTCCAAACTCATCATGGCACAAG
ATAAAATTCAGAGGAAAGAACATGCTCTGATACTAACATAT
GTCCACATTCATCATCCAGGCACTTTGAAATAACCTAGTCC
TTTTATAAGAAGTGGTTTTTCACATTTAAGATAAGAGATGT
TATTCCTTGATCAATAATTTCATGCTCAAAACTGTTTAATT
TTAATTTGGTACAATACAATCTTGATTAGATAGCTTATTTA
ACATGACAAGGATCGAGAAGCGGAGGCGATCGCGGAGGCTA
GTATGTTTTTATTTTGAGGGCTTTTGACTGATCCTCCCTAA
ATTTCAGAATTCCATGGACTCGCACGCAATTTCACATTCTA
AGACCAGACTCTTGTTGGAACTCCCATTTAACTATATCCAA
TCAACAGAGCGGAGAAAATGCAGACCACCACGGCCACCCCA
CATATTGTTTTTAATTTTGGCAACTGGATTGGTGGCAGGCG
AAAACTGGCTGGAGAGTGTACTAAATTGCATAAATCCTATT
CTTGAAATGAACCTCTTCTGCAGAAGCTGGTCATCGTACTG
TCGATTTAAACAGATCCAAACCAAATTATATCACAAAAGGA
CAAAGAAGCAAATCTGTTGTCAATAAATGTGAAGAAATAAA
TTGGTGATCAATGCTGGAGTCTATACCCTTTACAATCGTTG
AACATGAAACCAATTGAAAACGTAGAAATTTTTAGCAATTT
TTGAAGAGAAAATTAAATTTCTTAACACTTTGTTGCCCCAA
GTGGAGCAGGTTTTTGAAAGCCTTTTTCCCATGATCCAAAG
GAGGAGATGGCATTCAATAGCTATCAATGGTCTACTGAGAG
CTCAACAAAATCCTAACACCCATTTTACATAATTACATCAC
TTGTAAGTGGATTTAAACTACGTATTCCGCATGATGAATGG
GGATGGACTAAAAGTGTACACAGATTACACATATGATATGG
CTTTGATTTTCTTTAAGATTCGTGATTAGGTACATCAATGA
ACTTAAGTGTGCTCTGATTTCCAAGTTAGAGAATCTTTCTT
TGGCATAAATGGTTTGGATTCAACTAAATCTTTGACCTTTT
TCAATCCAGGCTTGTAACCACATCTATCGTAGTGTTGCATC
CGTGATCTTTTGCATTTGAACCATATTTTTTGCCAGTCCTG
ATAAGCCTGCAAAATAGAAGCACAGAAAAAATTATCCACAA
GACCGTATAAACATGGCCAACTTCTGTAAGAATGACCCGTA
ACTATAATATCAATCTTCAACCCATAACTATAATGTATGAT
AGTGAAAACTCCTATAGATGCCATACAAGAAAGGCACAAGC
CTCCTCTCTGAACCTTCATTCTTTCGTTCCTTTATCTTATC
CCTCCACAACGCGGCGCGGACGGCGGTTGGGGTTGGTCCCG
GAGATAGGCAAGGAATAATACATATCCAAGACCCAAAAGAA
TCAAAAATAAGCTTGAAATGCAAAAGCCATTTGACTTCTGT
TTAAGATGACCTTTTGGTGTCTAGGGAGGTGTTGAAGGCCA
AATATGGAGGCTAAACTTTTCACTCTCAAGATTGAGTCTTT
ATATATGAAGTTCACCAAGACCTTTTTATTTGCTCATTTTT
TGATCTTAGACTAAGAAAAGCCAATTGTTATGTGCTTGGTT
GACAGTTTGACGTCGTATTTCAAGCCTTAAAGCCTGACAAC
AGAGAAGTCAATTATTACATCATTCTCCGGGCCATATTTTC
AACCATCAAGTAAGATGTTGCTTGTCTTGATATCTCGATGT
GTCCTACATAATCAAATCAACCTATCAACGCCCACAAGACC
AATGTTTTGATCTTCTAATGCTATATACCTCTAGTTTTAAG
AGCCTACAAGAAGACAAATTCTGATCATTGTGTGTTTGTGC
TGGGATTCTCCAGGAAATAACAAAAGATAGTGAGTTCCACC
TATAAAGAACTACTGGAACACAAGGCTGAAGAAGAAGCTCC
CTTTTATAACAATCAGGGGTCAGAAGGGTATTGTTTTGCGT
ATGCACAAAAGAAAAGGGTACCCAAACAGCCATATCACAAT
GGGTACTTGTTGCAGTCTATCCTATTTACATGAGGCTATCG
TAGACGGAGCCGAAGTTATGCAGTGTTAATACAGTTGCGTT
GTGGTTAGGACTGAACGTCACTTTGTTTCCTCTGGTTTCCG
CCCTCACCTGTTCCACCTCGCTCACTGCACTATCTCTAATC
TCTATGTGATGGTGAAACTTCCTAATTTATTTACTATCCTA
TTGGCGAAAAAGGGGTGTTGCCTGAAATTCTGAAGCTCTGG
AAGCAGTCTTTTGATGCCAACTCCACGGGTCTTTCAGTCCT
TGATAAGACTATATATGTTACTTAGGAAAAGCCATGGTGCA
TCAGTACAAACATTTTTGTTCTGTCCGTGTGTTCAACATGG
TCCCTTCTTGAAGTTTCCTTCCAAAAGGCAGCCATATGTTC
CCATTGGCTTGTCGTTGTAACTTGTGAGTTCCGATAATTAG
ATTTTATAAAACCAACTGCCCTGTGCCCAAACAAGTACCAC
TTAGGTTCCTCATCCCTGTACTTCTCGGGATGCAAAATCCT
TTAAATATGTCATCAGAGAACCAGTCTCAGGTGTGAACCTT
TTATTCATTTTCATATAATACTTGTTGGGGAGAAATTTCCC
GGGTGAATTTTCTCTGATCACATGGAAAATTATCAGAATAA
TAGAACTTTGTTTTGCTTACCAAAATGTTCATTTACATGTA
TGACCTCAAATGTCTGTGGACCTATACAAACACAAAGCAAA
CAACTTAATCATCATGCTAACTATTTAAATTAGTGGGAATA
TACAGGAGTACCCAACTAGGCTGACATCTAAGACCATATAC
AATACACTTGTTTTGATTAGCAAATCTTTTTTCTACTTTCA
CCATACATCTTCTAGTGCTCCTTATTTAGGGTTTTCTTTTT
AAGAGCATAATCGAATGGATCCGTATGGGTAGGAGAGAGAA
