# Supplementary material for: EnDeep4mC predicts DNA N4-methylcytosine sites using a dual-adaptive feature encoding framework in deep ensembles
Source: Genome Res. 2026 Mar;36(3):589–99. doi: 10.1101/gr.280977.125 (PMC12951953; doi:10.1101/gr.280977.125)
Supplement: Supplement 1 [file Supplemental_Code.zip › Supplemental_Code/EnDeep4mC-main/data/4mC/4mC_C.equisetifolia/test_pos.txt]

GCTGGCCTCCCGTGCGCGGTCCCGCGCGCGGTTGGCCCAAA
ACTGCGGCATTTGGGCCAACCGCGCGCGGGACCGCGCACGG
GAACCGAGCGCCACGACAATCGGTGTGGTTGAGAGACCTCG
TGAGAGACCTCGCGTCCCGTCGTGCGCGCCTCGTCGCCCCG
CGTCGTGCGCGCCTCGTCGCCCCGAGCGGTGGAAAGACCCT
AAAGAAACTTACGAGGATTCCCCTAGTAACGGCGAGCGAAC
GCTCTTCCCGGTTCGCTCGCCGTTACTAGGGGAATCCTCGT
CCAGCTTGAGAATCGGGCGCCCCTGGCGTCCGAATTGTAGT
CGAATTGTAGTCTGGAGAAGCGTCCTCAGCGGCGGACCGGG
AGAGCCCCGTCGTGCCCGGACCCTGTCGCACCACGAGGCGC
GACCCTGTCGCACCACGAGGCGCTGTCGGCGAGTCGGGTTG
CATTCCCAAACAACCCGACTCGCCGACAGCGCCTCGTGGTG
TTCATCTTTCCCTCGCGGTACTTGTTTGCTATCGGTCTCTC
TCGCCGGCCCCCATCCGCTTCCCTCCCGACAATTTCAAGCA
GATGGGGGCCGGCGATGCGTCCCGGTCGGATGTGGAACGGC
GAACGGCGAGAGCCGGTCCGCCGATCGACTCGGGGCGCGGA
GTCCGCCGATCGACTCGGGGCGCGGACCGACGCGGATTGCG
CGGACCGACGCGGATTGCGACGGCGGCCCAAGCCCGGGCTG
GATTGCGACGGCGGCCCAAGCCCGGGCTGTAGACATGCCCG
GCCCGCGGAGACGTCGTCGTCGCGATCGTGGCTGGCAGCGC
CGAGGGCGCGCGCTGCCAGCCACGATCGCGACGACGACGTC
TGGCACGCCGCGAGGGCGCGCGCTGCCAGCCACGATCGCGA
GCGCAGGTGCCGTGGCACGCCGCGAGGGCGCGCGCTGCCAG
CGCGCCCTCGCGGCGTGCCACGGCACCTGCGCGCTCCTGGC
CCGCAGGCCGACGCCAGGAGCGCGCAGGTGCCGTGGCACGC
CGAATGGGGAGCCCGCAGGCCGACGCCAGGAGCGCGCAGGT
TAGTTCACCATCTTTCGGGTCCCGACAGGTATGCTCGCACT
AGAGTTTCCTCTGGCTTCGCCCCGCTCAGGCATAGTTCACC
CAGACGAACGATTTGCACGTCAGTATCGCTGCGGGCCTCCA
AAGCCAATGATTAGAGGCATCGGGGGCGCAACGCCCTCGAC
CTTGCCGCGGCTCAACGGAGCAGCCGCGGCGTCCTACCTAT
CAGGTGAGTTGTTACACACTCCTTAGCGGATTTCGACTTCC
ATTTTCGGGGCTAGTTGATTCGGCAGGTGAGTTGTTACACA
GAAAATGGATGGCGCTGAAGCGCGCGACCTATACCCGGCCG
GCTGAAGCGCGCGACCTATACCCGGCCGTCGGGGCAAGCGC
CCAGGTTTTGCGGCGACCGCCGCGCCCTCCTACTCATCGGG
GGTCGCCGCAAAACCTGGGGCGCGAGCCCGGGCGGAGCGGC
TTTGCTACTACCACCAAGATCTGCACCGACGGCCGCTCCGC
TTCGAAGTTCGCGCGCAGCGCGCTATCAGACGGGCTTCCCC
CCCGATTCCCTTTCGAAGTTCGCGCGCAGCGCGCTATCAGA
TCAGCCGCCTCGTCCCGGTTCAGGAATTTTAACCCGATTCC
CCCGCCGACGTCTCCGGACTCCCTAACGTTGCCGTCAGCCG
AGGGAGTCCGGAGACGTCGGCGGGGGCCTCGGGAAGAGTTA
GACCCTACCTCCGGCTGAGCCGTTTCCAGGGTGGGCAGGCT
TCCGGATTTTCAAGGGCCGCCGGGGGCGCACCGGACACCAC
AGGACCGAGTGCCTTCCTCGCCCGGTCGTACTCATAACCGC
GATTGGCTCTGAGGGCTGGGCACGGGGGCTCCCAGTCCCGA
AGCAGTCCACCGACAGCCGACGGGTTCGGGACTGGGAGCCC
GCGGCGACCCGCTCTCGCCGCGGGAGCAGCTCGAGCAGTCC
CGGTCCTTCCCAATCCGTCCCCCGGCCGGCACGCGGCGACC
GGACCGCCTCGGCGGTCTTCCCCGGGCGTCGAACAGTCGAC
TCACATTGCGTGAGCATCCGCAGGGACCATCGCAATGCTTT
AGTGAAGAAATTCAACCAAGCGCGGGTAAACGGCGGGAGTA
TTCAACCAAGCGCGGGTAAACGGCGGGAGTAACTATGACTC
TGGTTTCGCTGGATAGTAGACAGGGACAGTGGGAATCTCGT
CGAAACCACAGCCAAGGGAACGGGCTTGGCAGAATCAGCGG
CGCCCCAGCCAAACTCCCCACCTGACAATGTCTTCCGCCCG
AGCTCATCTTAGGACACCTGCGTTATCTTTTAACAGATGTG
CTGCCACAAGCCAGTTATCCCTGTGGTAACTTTTCTGACAC
GACGTTGCTTTTTGATCCTTCGATGTCGGCTCTTCCTATCA
TAGTTTTACCCTACTGATGACAGTGTCGCAATAGTAATTCA
TGATTCGCACAATTGGTCATCGCGCTTGGTTGAAAAGCCAG
ATCGCGCTTGGTTGAAAAGCCAGTGGCGCGAAGCTACCGTG
TTCAGTCATAATCCAGCGCACGGTAGCTTCGCGCCACTGGC
AATCCGGGCTAGAAGCGACGCGTGCGCCCGCCGCCCGTTTG
GTGGAAATCGTACTTCAGGGCGGCCAGCGCGGCTCGTCCGC
GAAGTACGATTTCCACCGAGCGGCGGGTAGAATCCTTTGCA
CCACTCTGCCACTTACAATACCCCGTCGCGTATTTAAGTCG
CGATCCACTGAGATTCAGCCCTGCGTCGCTTCGATTCGTCC
GCACCCCTCCCTGCCTTGCGCGCCCGCAGTGGGAGGGGAGG
GCTCGAGCGGCCAAGGCCAGCGCGCGCGGGGACAAGGCAAG
CGCTCGCGCACCAGCCGTGCCGGCACCGCTTGCCTTGTCCC
GCCTCGCGCCCCAGCCATGCCGGCACCGCTTGCCTCGCATG
GCCTTAGTCCCTCTAAGGCACCCGCACGCTGGCAAGCAGTG
CGGCATGGCTGGTGCGCGAGCGGCCAAGGCATGCGAGGCAA
AAGCAGTGCGGCATGGCTAGCGCGCGAAGGCAAGCGGTGCC
GGCAAGGCCCCAAGAGGCACCGTGGCCGAGCTGGCTAGGCC
CCGAGCTGGCTAGGCCGTGGCCGCGCAAAACGGCCTTCCTT
CGCCGGTGCCCAACACCCAGCGCGAGGGGCTAACCTCGTTT
GCTGGCAGCAACCCCTTGCCCAGTGCCCACCACCCAGCGCG
TGCCATGGCCCAACGTAGGCCGCGGGTGGCCTTGACAAGCC
GTGCCGCAAGGCACCCGTGGCCTTGCCGCTAGCGTCCCCAA
ATTTTTATGATTTTCTAAAGCGTAACCTTGGAAAATCCTAG
GTCCCTCTGGCGAGCCAGCGCCCTGGCAACAAGGTGCGTCC
CCGGGGCGCGAGAGAGAGGGCGTGGCGACGCCCCCGCGCCT
CCGCCCATCCGAGATGGATGCGGGGCAGGAAATGCGGAAGC
CGATCATTGTCGCCCCGAGTCACGCGCAGTGCTCGGGCGTC
GCCCCGAGTCACGCGCAGTGCTCGGGCGTCCATGGGGTTTC
TCGCTGCCGGCGAGCCGTCGCGAGAAGTCCACTGAACCTTA
CCAAAACAACGACGCGGGGGCGGGCGCAAACGGGGGGGCGC
CAACGAGTCCCGCGCCCCCCCGTTTGCGCCCGCCCCCGCGT
GCCGCGCGGGCAACGAGTCCCGCGCCCCCCCGTTTGCGCCC
AGCGGAGGAAAAGAAACTTACGAGGAATTCCCCTAGTAACG
AGGTATGCTCGCACTCGAACCTTCTCAGAAGATCAAGGTCG
CCGGCTTCCGGTTCATCCCGCATCGCCAGTTCTGCTTACCA
TCATCGGGGCCTGGCGCTTGCCCCGACGGCCGGTTATAGGT
GAGGGCTGGGCACGGGGGTCCCAGTCCCGAACCCGTCGGCT
TCCGTCCCCCGGCCGGCACGCGGCGACCCGCTCTCGCCGCG
GGGAATCTCGTTAATCCATTCATGCGCGTCACTAATTAGAT
CCCTACTGCGGGTCGGCAAACGGGCGGCGGGCGCACGCGTC
CCGGCACCGCTTGCCTTGTCCCCGCGCGCGCTGGCCTTGGC
ATGCCCGCACCGCTTGCCAGCGTGCGGGCGCCTTAGAGGGA
CGATGCATGGCCTTTGCCCGCCCTGCTTGCCTCGCATGCCT
TAAGTCTAAATCCCTTCCGGCACCAGGAAACATCAATATGT
CTTGCGGGGGATGGGCGCGGCAGGAGCAGCACGCTAGCAGC
TCCGTCTGGCGATGTCGCGGCCCAGCGTACGCAGCGGCGTG
ATGTCGCGGCCCAGCGTACGCAGCGGCGTGTGAGAGGTGGT
ACCACATCCAAGGAAGGCAGCAGGCGCGCAAATTACCCAAT
ACGACGCGGGGGGGTGCGCGCGCGCGAGCGACCGCGGCCGA
CGGGGCCCTTCGGCCGCGGTCGCTCGCGCGCGCGCACCCCC
CGCTCGCTCTCGGGGCCCTTCGGCCGCGGTCGCTCGCGCGC
CGGCCGAAGGGCCCCGAGAGCGAGCGCGCGAGCGTCGCCCC
CTCAGAAGATCAAGGTCGGTCGGCGGTGCAACCCCCGGGGG
TTCCCTCAGGATAGCTGGAGCCCGGAGTTCTATCGGGTAAA
CGTCGGGGCAAGCGCCAGGCCCCGATGAGTAGGAGGGCGCG
GGCTCGCGCCCCAGGTTTTGCGGCGACCGCCGCGCCCTCCT
CGTTGACTGGACGATTTTGCCCCTGCCAACGAGGTCGTCTG
TGAGGAAAAACAGACGACCTCGTTGGCAGGGGCAAAATCGT
GAAAACTGGCGTAATGACTACCCGACCCTTCGAAAGCCCAA
TTTCTTTTCCAAGTGAAATCCCCTAGTATATGAAAGAGTGA
ATTCAGAGGGGAAGAACTTGCAGCAGTATTTCAATTTCAAT
CAATCTATATTGATTGACTGCCCCCATTATGTTGTTGCTAG
GATTGCAAAAGAGGGGAAATCGGCCACATTAAAATTACCTT
TTCGCGTCTCTCTAAAATTGCAGTCATGGTAAAATCTTGGT
TGTATCGAGCTTCTTGGGAGCATTGTTTATTAAAAATGAAT
TTGTCGAACAAAAAAATTGGCCGTAATAATTAAGAAGATAG
ATTTCATTAAATTTGAAATTCGATTCATAAAAATAATTAAT
AATATTCAGCCAGAGCAGCTCCTGTATACGGAGCGAGGTAT
CGCCTACTTGAAGTACGGTACCGGTATTTACAACCTTTACT
GTACCCATTCACTCGAAACTCCCTGGCGTCCATTTCCACTT
TTAAGAATCATAGCATTTCGCGATTTATTGGTAAATCTACT
CGAAACTCCCGGCGGATGACCAGTAACCTAAAGAAAGGAAA
CAAAGAATTTACACGATACACCCAAACAATCATTGCGAGGA
CAAGAATTCCCAAGGAATTCCAAGAATTTTTGCTATACGCT
GGATTGAGGGTTGGAACGAGCGTATAGCAAAAATTCTTGGA
GACCGTGTTACTGCATGGATCGGGATTATAAATCCTACCAT
CGAATTATATATACGGGGCGCTGTAATCTCATATATCCTGC
CTTAGCAGAATATGGAGGTACTTATGGCAGAACGGACCAAT
GACAACCAAGGAGGGACGGTCATAATAAGGTTTACAAGTCA
TCCCTTTGAATGATAAATTCCCTTAATCATTAATTAATTAA
ACATAAGGATTCAGAAAATACCTGATCTCCGCCTACACAAG
CAGAAAATACCTGATCTCCGCCTACACAAGCAAATTGTTGA
GCCGATATAAACGAAAATTCCGTTATTGTCCAATTCTGACC
AGGAAAGGGATTAAAGAAAACGGTATTCAAGATACAAATAC
GTAATCCAGTAATTATCGCTCGTTCTCTTAATTGAATTGTA
AGCTACTCGATTAGCTACAGCACCGGGTGCATTTCCCCAAG
TGGCATATGCCCGCTCTGACCGAAATCTTTGGAGATGATTC
ATTCATGTTTGGCATATGCCCGCTCTGACCGAAATCTTTGG
TCAAGATTGGGTCTCTCTACCAGGCGTTCTGCCCGTGGCTT
CTTTTTCAATATAATCATCACGTAGTAAATCAACAAAGCCT
TAAAGTGATATCTCTTTCCCCTTCAAGTTTACCTACTACGG
GATCATATTCACGCTGGTACCGTAGTAGGTAAACTTGAAGG
TTTTTCGATAACCGATGCCCCTCCCTGTACAATCATCTGAT
TTTGTATTCTATTTTTATTACAATCCGAAATCATTCATTAT
TTTATTGACCCATACTTATACTTACTATTAAATAATTGGCA
CATTCAGGAACCATAAATGCCAATTATTTAATAGTAAGTAT
TATATATGTGTATGACAATACTACTATACTATGTACATGTA
GAAGAAAAAACTCATAAGCCCTTATCGGATTTGAAACCCGA
TTCTCCCTCCAAATAAGAATCTTTGCTGTGATGGCTGGGGT
AAGAATAACTAAATTGAGTTCATGGAGTTTCCCTCAGTCAG
GTAAAAACACTAGCCCCGTGCGGTTCATAATGAAATTATTT
TCTTAACACCCCTTAATTTCCAGGAATTAGTCACTTCAACA
GATGGCCGAGTGGTTCAAGGCGTAGCATTGGAACTGCTATG
ACAAAAGGCCCCTTCGACTCCGTAATTATTTATCCGCTCTG
TATCCCGACCATTACCGACGCGCCATCCTTATTTTAATAGA
AACTTATTAGATACCAGAGTCTGGTATCTAATAAGTTTTTC
GCGGTTTCGCTAGAATATGGCATAATGAGATTACTATTTTA
ATTCTAGCGAAACCGCCCATCAGGCCAGCGTTATCCACTGG
TTGCGCAGTTTCATAATGTTCTCACCAACGATCCGAGTTGA
TAATGTTCTCACCAACGATCCGAGTTGAGCATATTGACGTT
GATCTACTGCTGATAGATACCCCTTGCGCTAATCCTCTTGA
CGCTAATCCTCTTGATAGTACGTGCAGGTACATAAACTGCT
GTTTTACCCACTCCAGCTCCCCACGAATAGTCCTATTTTTC
CGATTATTTCCTAATAATTGCTGTACTTCACAAGTCACATT
ACGAAACGGTCTCTCCAACGCATAAATGGTTGGGAATTCAC
AAATCACTGCCATCCGAGCTCGGTTTTATACTTGAACTCTG
CGAAATTCTCGTTTTATTCGCCTTGCCTAATTTTCATTTTA
CGAATAAAACGAGAATTTCGCCTTCCCTTAATTATGTATAT
TATATGGATAGAACTTATAGCGGGGTCTCGAAAAACAAGTA
GGATTTCCTGGAAAAAATCGCCGCATCTTACTTCAATTCCT
TAAATAAATGCGCAAAAACGCCCCTTCAAGTAATGAATATT
GCTTTTTTAGATTCTTTTTTCCCTCTCGACCAGAGTTCGGT
CCTCATTGAAATAGGATTTTCGGGGTAAGGAATAAACAAAT
