# Supplementary material for: EnDeep4mC predicts DNA N4-methylcytosine sites using a dual-adaptive feature encoding framework in deep ensembles
Source: Genome Res. 2026 Mar;36(3):589–99. doi: 10.1101/gr.280977.125 (PMC12951953; doi:10.1101/gr.280977.125)
Supplement: Supplement 1 [file Supplemental_Code.zip › Supplemental_Code/EnDeep4mC-main/data/4mC/4mC_D.melanogaster/test_neg.txt]

>N_1
TCCTGTCGATTAGAGCCACACGAATACCCCTCAGCACGAGG
>N_2
CAAGAACTTACTCCCTGGGGCCCTCGTTGCAACATAGACTT
>N_3
ATAGCTAATCAGATTCTCCTCATTGTACATACGGTCCGAGG
>N_4
ATATCGGTTGATGGAGCTAGCAAAGGACAAGCCATTGGCTC
>N_5
AGTAGAAACATTTTGATCTGCCATAATTCGGGCTGCGTTAA
>N_6
GCACCGCCGTGTACAAAGATCTCCCAATTTGCCAGGTCCGA
>N_7
CCCTCTTTTGAAAATAGGGTCAGGCCGGGGTTGTCCCGATA
>N_8
CTAGAAGGCTCAGTCCCAGGCCCCGGGCCCCGTGTATGAAG
>N_9
AGTGCGGCCCTGAATTAATTCCGCTTAGGTACGAGAGCTTC
>N_10
CATTACAAGCCGTATTCCCCCTGAGCGTCGGGTAATCTCGA
>N_11
ACACAAAGTCTGTTTTATCTCCAGCTGGACAATTGAATCGA
>N_12
TTTTCGCAAACGACTATGTGCAAAGTCTCTAAGAACGAACC
>N_13
TGCGAGTCTGTCGCCTTATCCGTTGCCGGGGGTCTACGCTG
>N_14
ATCAATGCTGGACGGCTGAACGAGAAACTCCAGTTATTTAG
>N_15
TCAGACGCCTCCAACAGAATCTAGTATGAAAAATACTCATC
>N_16
CAGTAAGATAGGAGGTGACTCTTTAATTCCAGTTCTGACTC
>N_17
GGTAGTCGTATTAGACCACACGTATCCCTACCGAAGACTGT
>N_18
CCGGTGTAGGCACCCGACCTCTCTTGTGCTAGGGAGAAGCG
>N_19
ATAATTACTACATGTCTAAACTAAAGATTGTGATCTAAAGC
>N_20
CTGATTAAATCACTGATTCTCTGACGATACAGGGCAAACGG
>N_21
ATCCCCGACGGTCAGTGTATCCCAGCGCCCTTGCAGAGATA
>N_22
GGGACTGGTAAATCATGACGCTTACTACCAAGCTCCGAAAA
>N_23
TCGAGGATAAGGGCTGGTCTCAAGGTTAGTCCATGCTTACA
>N_24
GGGAACTGTAGTCCTTCACCCACTTTAGCCTAGCGCGGACG
>N_25
TGAAATGCGGGTAACAGGTACGTGAGTGGCCCACCCGGAAG
>N_26
CGCTTAGATGGCGGATAGAACTCCTACCCGTAACGCAATCT
>N_27
CACGGTCAGGAGCGGGAATTCGGAAGTAGATCCCTCAAGCG
>N_28
TGCCCACCCATTCCCGGAGACATGTTTTGGGAGTAGCTCAT
>N_29
GCTAGTCCAAGATTTGTACACGTTGAGAGCACAAATTGAGC
>N_30
GATCCGTCATAAGGCCCACCCGAGTTCTTTTGTGAGGATAA
>N_31
TATATCATAGGGGGCTGGGACCATAGAGTGCCTTAACGCAC
>N_32
TTACGTTCCGCCAACTTTGTCAATTCTCTGGTCTGTGCTCG
>N_33
GTTCCATTAGTTCGCAGAAACCCCAAATACTAAAGGAAAAT
>N_34
AAAAGCCCCCGATACAGTGACACTACCATGATCACATTTTA
>N_35
GCATCAAAGAATCGTCTGTACGCTATGGAATTGGTGAGCTT
>N_36
GTTCCGGCCAGGACCCATTACTGTGGCGGAGATAGCTGCAA
>N_37
TGATAGGTGTGCGAAACAGACGTTGGGAGCGTAGCGGTTGT
>N_38
GCTTAACTTAGTTGAAATAACATTGCAAAGTAAGCTCGAAG
>N_39
CCGCGCACGGTATCGAAACACTCTAATACAGATCTCTCGGG
>N_40
CAGTCTAGTTGTACACAAACCCACATTTAGCCTCGTAACAT
>N_41
GCCCTGGGGGGTTTGGGGGACTTGCGGTGCACATCAAATGA
>N_42
AGGACGTAATGAGTAAGAGCCAACAAATGGCCGCACTATCT
>N_43
CCCTGCTGAAGATAACTAGCCTATTGGGGGGGAGAACAATG
>N_44
CCCGAATCAGTTTAGCTACGCTGCGACAGACAACCCAACGA
>N_45
CTTAGCTGGGATAATACTTTCTTAGTTAGGAGAGCCGGTAA
>N_46
CCGAAGACACCACCTACAGTCTATAAGAAGACCATCCTACT
>N_47
TGTAGAGGAACCACTTTAATCACCGCGGGCAAACCTAGGGG
>N_48
TATAAACCGTAGAATACCCCCTGGCCCACCGGCTGGCAAAA
>N_49
TCTACTTTTGACGTTACCGGCACGCTCACAATGAGATACTG
>N_50
TCAAGGTTTGCTCGCTCACCCGCTGGGGTGCGTACATAGAG
>N_51
AGGGTTCTTAGTATCGTGGACTTCACCCTAAGCTGTCGAGA
>N_52
ACTCTACCCCCCTATGGGGACCGCCGTAGATTCACATGTCT
>N_53
CCCGCTTCGACTTTAGAGGCCGGAGGCCACAGCTGCACCGC
>N_54
GGAATCTCGGCAGTAAGAGGCTAGCGATTTTTATGATCATA
>N_55
GATGCCTACTCGACCAAATACGGAAAGAATTGAACCACGAT
>N_56
AATATTCCGTCATATTAAGCCAATAAATATCCCAGGTTCGC
>N_57
TAGTAATCAAAATAGTTTTGCAATTCTTGCGAAATATGAGA
>N_58
TTAGCCCGCAGGGCCTTATTCGGAATCCTACGCTCATATCA
>N_59
GCCTCTAAGGTCCCTCCATTCTCCATTGTCGGAATATGTCT
>N_60
TCGATGAGGCGGGATAGGAACAGTACCGTCCTACAGAGCGG
>N_61
AAGCCCCCCAGCACCAAAGCCGTCGCACCTAACGTGGGAGG
>N_62
GTAAGGATCGAACAGCTCGCCATGACGGTAGGCATCTATTA
>N_63
CTGGACGGTGCGTCGTGCAGCTGACCTTTGGCGCGTTAGTA
>N_64
CAACTAGAGTTACGCTATTGCTGGGGGGCCAGTACCTTAAA
>N_65
ACCTGCTTAGCCATCCCCGACCTCGGTGCTCATGGACCCTC
>N_66
CATTTCGAAAGACTGTATGGCCACCGGTACCTCACGCCTTC
>N_67
TAGGGTTGCGTACTTAATCTCAACATTACGGGTACCCCGGT
>N_68
TGTTATATGCTGCCCTGTATCTTGGGTATGGACGCCCACGG
>N_69
GCAGAAGCCTCAAACCCAGCCTCTTCCCTTACTTTAGTTGA
>N_70
CCGGTACAGCCCCATGCATGCATTGAGCCACGACCTTTAAT
>N_71
CAGGCCGTATCCTCTGAGATCAACGTGGAGCCCCCTACCCT
>N_72
TACGGGTTCGCATGCTCATACCCAATTCATGCCAGATATAG
>N_73
GGTATGCGGGCATCCCAGTCCGAGGGGGAAAGTACCAAATC
>N_74
AAAATACCATAATTTCCCTTCCTCTTAATCAACGTTGTTAG
>N_75
GCGTATCCCATTCCAACGTTCAACCTGCTCATTGAAAATTA
>N_76
CTAAATACACGGGCTTTGTTCGTCTACGGATTCTATCTCAT
>N_77
CGCAGGGTAAGGTGGTTGCTCGGCGTGGTCCTGGAGAGACT
>N_78
CCCCATTGTGTGGACAATATCGTTAACAGACCTGTTTCTAT
>N_79
TTGTAAACCTTCCAAATCTCCGAGCAAAGTGGCCCAGTGGG
>N_80
AATCGATATACTTCACAAGACAATATACTCGATTAGGAAGT
>N_81
TCAACCGATGGGGTCGTCGACATATTTAGCCCGATGTCATT
>N_82
AAATATACTCTTAATGTGTGCAACACCTCGTCGTGATAGGG
>N_83
TTCAAGGGGCAGCTCAGAGACATTGAATCTTGCTGTCAAGA
>N_84
CCTATAGTGTGTCCCAGTCGCGTTCCCCGTCGATCTATTTT
>N_85
CAGGGTACAAGCTACCTCAACTTCCTCCGCCGTCTCCGATT
>N_86
TTGGCAGCCGGTGAGACCCACAAGAACTGCTTAGTGATAGA
>N_87
TCTTGAGACCTGATACTCGACTTTGTTTATATTGTTTACCA
>N_88
TTGTAGGAGCGTATTGAGGCCCAGTGTTGGAAATAAGTAAG
>N_89
ACAACCCCGGGTTAATCCTACAGACGCCATACCGTTGTGTT
>N_90
AAGGAGGGCCTATTAGGCACCGATGAGGCGAGCATGAGATA
>N_91
GTGAGCTAATGTTTACCTGGCGTTAATCAGCAATTGAGGCC
>N_92
TCTAGCAATCCATAGGCCCGCACACAGCATAACCGTTGCCG
>N_93
TTCCCAGCTTGCCTGTAAGACGTTGAACTATCCCGTCCTTA
>N_94
CGATACCGCGGTATGTCACACCGGTTGATGCCAGGACCGCA
>N_95
CTAGCTAGATCCTGTCCTGTCTTGCGACCAGGGGCAGTATG
>N_96
TATCTCACAATTGGGGCCATCTACCATCTTAACCGGCTTCG
>N_97
AGCAATAGGACGGAACCTTCCGGGGTGACCTCACCAGCCGG
>N_98
GTCGCATAACATCCACTGGACCCACGTCCGTAACGTTAGGT
>N_99
AAACCTTCTAGAGGGTAAGACGCCCTCGGGATTGGCACTAA
>N_100
TCCTGTCCGGCCCCCCTCGCCCCCTTACGACCCCATACTCA
>N_101
ACAACCCAGGGGGCTTCTGGCATTTGTTGCCTACCACATAG
>N_102
TGATGACTTATTTAAAACGACTTTGTGGAACGACGTTGCGA
>N_103
TCTTGGACCCGCCACGGATCCAACGCGGCAAACCGGCTATC
>N_104
GGACCCCTCTTGAAACGATACTTTAAAGTGTTCGCAAAAGC
>N_105
CATTGTTAAAACAGCCGAACCGTGTGGTTTGGAGATTCGCG
>N_106
GATGGCATAAGGTATATCGCCTGGACCTATCGTGCGACTGG
>N_107
GAGTGTGTCCGGTCCACCAGCTCTATATGAGATTTCTTGCG
>N_108
TACTCTAACCGACCTATAGCCGAGCTCTAATACAACATGGA
>N_109
GTGGTGTATTCGGCAGCAGACTTTACTAACCCCCCTCTCTT
>N_110
TACGGTTCTAGGCTGATGTTCCATATTTCTCGAAGCGAAGG
>N_111
GACCGAGACGGACCGTGAGACGTACAAAGCACCTGTAGCGG
>N_112
ACGATCTGCGGGCTCTGTCTCTTCGGTTAATGGTACGACAA
>N_113
CGCGAGTCCCAATGGATATTCTATATTCTTCACTGTGAACT
>N_114
TGGTTACGAGAGTCCGACCCCGGTGCCGAGGTAGAACAGGG
>N_115
AATAGGTGGGCCCCTTGTATCTCTTAGCCTACCATGTAATC
>N_116
ATCCTAAACCGGCATAACAACGGGACTGGTCCACCGCCAGA
>N_117
CCTGCCCTGGTCTAGATGAGCAGACCCGGTCTCTGATACGG
>N_118
TTACTTGGGCTCCTCCCTCGCCTCGGTGTAACTTCTAAAGA
>N_119
GCCTCGTGCACCCAGGTAAACTACCGTCGTCCGTCTTGACA
>N_120
ATAAAGTGTGTGCTGGATGTCCCTCTCCTTCGGGAGTTTAA
>N_121
AAATGGACAACAGAACTGTGCGATCGTTGACCTCAGGGACA
>N_122
GATATGGAGTAAGGTCAGGTCTTTGTTAAAGATTGTCGTAA
>N_123
GTACTCCTGGAAAGCTTTCTCTCGTTGAGTGCGTGCTCTCT
>N_124
TTCCGTGATATGAGTATTCACGACAGTCGCTCCTAGCGGGG
>N_125
TATTGGAGCGGGAAACACGCCACTTATCCTGCACGATCTGG
>N_126
CCAGAAAAGGCCCATATGCTCCTGGTTCTGAATATAGAGCG
>N_127
TATTATTAAAAGTAGTGTAACCTATCTGGACCAGGTGTGCT
>N_128
CTTGCGGTACAGTATTGACCCACCCACAGGGTCGCTTGTGC
>N_129
CGTCGATGGCCCGGAGCTATCTCTGACACCCAGTGTATAGA
>N_130
AGCATCCAGCACCAAGAACCCAGGGGTTCCCGCGCGGTAGT
>N_131
CCACATTGCAGCCCACCCGTCACCTGTTTCGAAGACGGGAG
>N_132
ACCCCGATATCGAGTGTCTGCGTTTCGCTCGTCCATGCTTT
>N_133
ACTGCATGGTCGAGAAGCCACAAATACTAGCGGCGATCGCT
>N_134
TGATCTTACTGGTGAATAATCCCTTCTCCCAAACCCACACT
>N_135
CTCCATACCAAATACACTCGCCAGGTGGTAAGGTAAAATTT
>N_136
GATGGTCTATAGATCAGTGGCAAGCAGTAGTGCCTTATAAA
>N_137
TGTTGGGACATAGATCCGTCCCGTCACCACCGGAGTCGATT
>N_138
GTGCTGCGCGGATATATGTTCTCATAATCACCCTCGCGACA
>N_139
GGAATGATCTGGGTAGGCTCCAATTTTCTAATAGATACCTG
>N_140
TGAATCTCAAGATACCAGAGCGGTAGTCATCAATTCGGGGG
>N_141
CCCTTTCTTTCAATCTCCCACATGTACACGCCAGAAGGACC
>N_142
CACCCAGCAAGAGGCATCTGCTCATAGATTCATTTCCTACT
>N_143
CTCAGTCTTGTTTTGTAGCGCCCATTCGTTTTTTTAAATTA
>N_144
TTCCTCGACTTACTAGGCAGCGAATAGATAAATTCCCGGAT
>N_145
GAGGGGAAACGTGTCTAGAACTATGAGGCTCGCGAGGGTCA
>N_146
ACCAGAGGCTGCTGGGAGTTCGATGGGATCATACCCTCCGC
>N_147
CTTTCGAGTGCAGATCGGATCGCTCGGCCCAGATAATGCGA
>N_148
GAAGCGTTGCGATTAACTGACTCGGGACGTACTAAGAAAGA
>N_149
TTAGAACACGGGCCAAGCCCCCATGGCTAGATCGCTGGCGT
>N_150
TAGCCCGTCTTCATCCACGGCTGATGCCTTTTTGAACTAAG
>N_151
AGCTATTGGGCAAGTTACCTCGACTCTCTTTCTTCCTCAGG
>N_152
TTGTGTTCGAGCCTCCCACACATAGGGGGTGCTACCGCGTG
>N_153
TCGTACCACCCACGGCGTTGCTTAGACTGCTCACGGTGGGC
>N_154
ATCGAACTGTGGATCCTACACTTGCGGGTATTCACCGTTAT
>N_155
TAGCTAGCATTTAAGCCCTACTTTTCTCAGATGAGGGGGTT
>N_156
AAATAACGACATGAGTATCTCCTCTCATCTCTATGGATCGG
>N_157
TGTTGGGATCTCCTGAGCCCCTGGAGCTTCCTCGGACACCC
>N_158
CAGTTCGGTAAAGTCGTTATCGGGAAGAGACTTGCGTGCAT
>N_159
GGGCGTGAAGTGTTCGTCTACACGTATTAATCGGACCGGAA
>N_160
CGTAATACTACCCGACACCGCCCTTTACCTGAAGGATATAA
>N_161
GGTTTCACTGGGGTGAGATACATCCCTTTGTCGAATTTCGG
>N_162
TACTCCTGTCTGATACCCTTCGTCAAAAACTGGCGCCTTAG
>N_163
GTAAGAAAACCCCGCACCCTCTATCCGAAAACCATCGATTT
>N_164
TATCTACCTCCGAGCTTTTTCGTGCTTAGCCAATGCCTGAC
>N_165
ACTCGAAGACGTGGGAACGTCACTGCTCTAGCAACGTATTC
>N_166
TTAGCTACAAAATCCTAACTCAATGCCCTATGCCTCAGTAA
>N_167
ATGGGCCAGTTCCCAGGGGGCGTATGAGAACGCTCGGAAGA
>N_168
TACTATCCGATCCGGAGCATCTGCTCTTACTTTGATAAAAT
>N_169
AAGCATGCATGCGCAGAATACTCGTAGATAAGGAGAGTTAT
>N_170
TTGCGAGGTGCTACCGCGGCCGTTTTTGCGTATGGCCCAAC
>N_171
GCAGTTGGGGGCGGCCTTTTCGTCACTTCAACTCCCGTTGT
>N_172
TTGAGTTATAGTGTACAACGCTTTCACCTCTATAATAGTTC
>N_173
TTAAAAAGTTAAATGTCTCCCCGGCACGCGTGTTTCCAGAG
>N_174
TCCACTTCCGGCAGAATGATCCACCCCGGTCGCCACCAAAG
>N_175
GTTCATGAACCTAGCCTGGGCGCTATCACCGACCCGGCCGT
>N_176
TTTTATACGGATTTGACACGCTTGTTGCTGTGCTCCCCACA
>N_177
GTGTAATCCCACACTAGCCTCTTTGTGGTTGTTGGGATATA
>N_178
GAGTCACCCCACGGTGCGAACTTTCGAACCTGGCTGCTTCC
>N_179
ACACGAGATAAAGTTACTGTCTGATGTTAGCTCTCCAGGCC
>N_180
TTGGGGTCCATCGCGTCACGCTATCTGTTTACGCCTATCAA
>N_181
CACGTTGGGTCCGTTAAAGGCCCAGTGAGGGGAACACATGG
>N_182
TAGCTGTTCTTTATGAAGGGCATATTAATTGGACAAATAAA
>N_183
TTCCCGGGAGCAGGCGCGCCCGCAACCGTCAGGGGCCGGTC
>N_184
CCAATGCATGAAGCACTAGTCGCTTGGGCTCTGTTATACAT
>N_185
GGGGAGGACGGTTGAGCTCACAGAATGGACAACGGACAGTT
>N_186
CTCTCCGTCTATCTGGATGCCCCTCAACTTCGAGCATATAC
>N_187
ATACCGTACAGACCTCGACTCCAACCAAGTATAGTTGCAGC
>N_188
TACTAATCGAGCTCGCCCCGCGGCCCTAGGAATATCAATAC
>N_189
GTGAGACCGAAAGCACCCACCGGCAAACCTTATTACCTTAC
>N_190
ATAGGAGGGACTATCGCCGGCTCCCCTAGTTGTAACAGGAA
>N_191
AGTGTGTCCTCGGAAACGTCCAAGCTTATGACGGAGTGGCA
>N_192
GAGCGGATAAGTATGTCACACGGAATCCGTGGGGAGCCTTC
>N_193
TTAGTCTTCATGAGACTACCCCCTGGTGTTTTCTCAGTCTC
>N_194
CCCGATATTGCAAAGCTTATCGGCTTATATAGAGAGTTGTC
>N_195
ACCCGCAATGATCACCCCCGCAATTATTTAGCCGTTTGGCT
>N_196
AGCATGCCAGACACTCAGTTCTAAACTCCCCCTATGATTTG
>N_197
TTTACTTTCTGAATTGCCGACTTTTCGTATTCCTTGGGGGG
>N_198
CCTTTAACAAACAAAGCCTTCAATTTCTTCTCATACGAAGG
>N_199
CGCAGCACTGATCTCTCATGCTGGGACGATAACGCAGGCTC
>N_200
CATGACCCGTGAGAGCGCCCCTATGATATACCGGGGGATGA
>N_201
CCACTTGAGACCCCCAGATGCAATCTGGTAACTCTAGGTAC
>N_202
CGCCTCAGGTGAGGTTGCCGCTTACTTGTACCCCCATATAT
>N_203
GCCACCGCCCCCAGAAAGGACTTAGGAATCGCTGCGGGGTT
>N_204
ATGCATGCTTATAAACATCACCGACGTGTTATTGACGTTCA
>N_205
AGCTACTATGCCCCTATTAACCAAAACTCTGTTATCCACGG
>N_206
CTAAGGGCCACAAACTTGTGCTGCGATGGAGACCCCCCTGC
>N_207
CCAATGCATGGGTACGAAAGCAGTAAGCGTTGCAAGACGGT
>N_208
GAAGATATGCCGACCCCTGTCATCCGCTAGATCCGAAATAA
>N_209
CAACCCCGTAGAGTAAAGAGCGATTTGACTGTATAAGAAAC
>N_210
GATAAAGAGAAGCATAGTACCGCAGGGTGCGTGAATAGATT
>N_211
GATATCCCCGGCTTAAAAATCCGATCATGCGCGCAGTTGAG
>N_212
CCTGTACCATGGAAACAAGTCGCAGGTACAGCCACGTCCGA
>N_213
AAGGCCCCGAATGACAGTTTCCGCGTGAATAGGGAGAGGGG
>N_214
AGAAGGTTTCGCCAACGTGTCTTGCAGTCGCGCTCCAATCG
>N_215
TTTTTAAATGAATAAGCACACCCCCCCCCTGGTACTCAAAT
>N_216
ACTGGATACCGTGCAATAATCAATCATCGGGGATTCCTGTG
>N_217
TACAGTGCCTTGGGGGGTACCCGTCCTGGACCTCAGCGTGT
>N_218
CGGTAGTCCCCCGCAGGATGCGTGTTTAGACGCCAAATATT
>N_219
GACCTTTGTCAGGGTGTCTACGGAGTGAACACACCGTGAAG
>N_220
CTGGCTAGTACGATATTACTCAAGTGACCAATGAAGAGTCT
>N_221
GATAATTCGGTCGCGGAAAGCGAGGTTTCGTTGGAGTCGAC
>N_222
TTTATATCGTTTTTTTAAAACCCGGAATTTTGGCGTGGTAT
>N_223
TGTAATATTAGACAAACCTGCTACATTATGGTTTAATGGTC
>N_224
GGCGCCGGGAAAAACCTTAACATCCTATACTTCTTTCATTT
>N_225
CATAGGTGAAATCGATGGGCCTGTTCTGATATCAGGACTTG
>N_226
ATCCCGATTAGCCACAACCCCCCCGGTAGAGGAACACCAGA
>N_227
TAAGAATTTCACCGTAGGGTCCTTGGGCTTCACTTGGTACG
>N_228
CTTTCTCCCCAAGTGAGACGCCAATTTTGGGTTCTACAGTA
>N_229
ACCCCGGTGCAGCCAGTCAACGGCTCCCTCGGGGGTTAAGT
>N_230
CGTCGTGGTCGCCCCGTCTACTACTGGATGCGTGCCTTTGT
>N_231
ACGGTTTAAGACTGTATTACCCATCAAAGAAAGTGCCCTCG
>N_232
TCGATGTTCTTACATTTGTACGGAGTGCGTAACCGAGTCTG
>N_233
GGGCTACGTGCACCAACGTGCGAGACACGAATAGAGGTTCG
>N_234
TAAGACGAACCGCTACTTTACTTGTGTAAAAGAGCTAGACA
>N_235
ACCCCACATCTAGAAGTGTTCAATCACGCATATTGATTGAC
>N_236
TAGGCTTCCAAACCAGGGAACCTGTGAATATGGTTGCTGCG
>N_237
GTCCAACACCATCAGTATATCAGTTCGAAATCTCCCGTCCT
>N_238
GTCTTCCCGCCTATGCCACACCCTCCGGTAGTCTTAATATT
>N_239
GGTATGCCCCGATTAACAGACTTCTTTCACATGCCAATGTA
>N_240
ATCCTTGGAAATTCCTCGCACCCCGTCACTATATTATCAGA
>N_241
CGGAGAGCTCCGGCTAGAGACTGTAATCTAAGCGGGGTGCT
>N_242
TGTAAATCAGGGCACCACCACCAAATTTTTAGAGGATAGAG
>N_243
GAATAACCCTTGGGTGTCCCCTTGGTGTAGTAAGGTCTGTA
>N_244
ACCACAGTAGCCACCAAGGTCGACATCGTCTTTCCAGTAGT
>N_245
GAATGTTGCTGATCGGCGGACCCGGGGGGGGACGAGGACGA
>N_246
GTGCCATTCCCATTTACTTTCTACGCTATAAACTAGGCGGC
>N_247
TAGACTATACAGAGGGTTTACAATGGCCCCGTCAGGGGAGG
>N_248
GTTATTGATGGCATTCCTGTCCTTGAGTTAAAAAATAAACG
>N_249
GATGCTGATCACTGCCCTTGCGGTCCGCGCGGACCCGTATG
>N_250
TCTGGATTTGATTAGTCACGCTAGCACGTTTGTCCCCCCTA
>N_251
TACTTTAGAATGCGACTTTGCCCTCTTGGCTTTCCCGAAAT
>N_252
CGTGTTTCATCGATATGTGTCGATAGCGACGTGTGACCTTG
>N_253
CAGGTTGGATACAGGTCACACGAGCCCACTCTTCTGAAATC
>N_254
TGGTGGCATTGGGTTGGACACAACTACGCCGTTGGGTGAGC
>N_255
CAATAGGTAAGCTCAGCCGCCATATGCCCGCTCACACAAGT
>N_256
AAAGAAATGTATATTCAGTCCACGGAGCGCGGGCGATAGTT
>N_257
GTGCCTTACACCTGGGGATGCCAACGATCGTTTCAGCTTCG
>N_258
GACGGAAACGCTACCCCGGCCGCCAACTGAATGTTATCGGA
>N_259
GCCGAGCCGCGGCCCACTAACTGGATTTCGCCGTGTAATGC
>N_260
AGGCGTCGGTTCGATCGAGACATATCTCTGATTCCTATGTC
>N_261
GCGCCCCTTGCGTCTAGCAACACCTCCGAAGCTCTGACCTC
>N_262
GAAATCATCAATGTCACGACCTCTCATTCGAGATTCGAGGC
>N_263
CACTGTTGAATCGACCAGTCCACCATCAAATGTCACGATTA
>N_264
CCCCATCTCTAGCGGATCGCCTTCAAGTACCAGGGCGCCAT
>N_265
AGCCGTAACCCCGTAGTTCTCTGACACGCACGCGTCAGCCA
>N_266
AAATGATTGTGGCGAGAACGCTAACCTCAAATGGAACCTAA
>N_267
ATCTAGGGCGTTCACTCGCACTGGGTACATTTCGAGTTGAT
>N_268
GTCCTCCGCCGGAGACCACTCCAAACACGTATAGTGTAAAT
>N_269
ATCGCCCTAAAAGAAGTATTCTTAATGCACACTGACTTTAG
>N_270
TCTCTTGAAGTCCGGTGGTTCTCTCGGGCAAGGTGGACGGT
>N_271
TATAAATCTGCTTAGACTGACGCTTGAGCAACGTATAGGGA
>N_272
TGATGCTTCAACCCGTTGTTCGGTCCGGCATACAGACTATT
>N_273
AGTTAGTGAGATAGATCGGCCCGAAGCGCCCTGAGTGGGGA
>N_274
AAAAGGGCAACAAATAATAACGACGACATCATTGGGTTGAG
>N_275
GCACACGGAGGAGTTTTTCTCTACGGAGTGGGATGTTCTTA
>N_276
CGTCAACTAATCCCCACGCACTTTTAGCTGAAGGGCACCGT
>N_277
TAAGTTCAGTAACAGTCAGACAATGTTGTATTGTACCCACT
>N_278
ACTCTACTTGCTACAGCCTACGCATTCGTGTTTGATAAGTG
>N_279
AGAGTGTTCAAGATATCATACGACGGACAAAGGTGAATTTG
>N_280
TCTATACCAAGGACGGTTCGCAAGACAAGGGCAGGGCACGT
>N_281
GTACTCTGAGGGTGTAGACCCAGAAGAGACAGAGTGACACA
>N_282
CGGAGAGGTCCTGGTTACGTCGCGCCAGTCGCGAGACCTAG
>N_283
TGATTCCTTAGTGGCTTCCTCTAACTAAGCAGGGGAGGTAG
>N_284
ATTGGGACGCGTGGCTTTTCCGCGCCATTGCGCGCCTTGAA
>N_285
TATGTCATACCTGCCTCGATCTTATTGGGATCATTCCTGTG
>N_286
CCCTCTTTTAAGCCCATGCACGAATTAATCCCCTTGCCTCT
>N_287
TGAGATCCCGGTGCCTCCTTCACTACCTGGGGGTGGCACCA
>N_288
CCGACCAGAAACCTCTTCCCCAAAAAAACGCCAGTCACCTG
>N_289
GCGTTTCTGAGACATGTTTCCATGATCGCTCGCGCTCCGAG
>N_290
TGTCCGATCTTTAACAGACTCAATTTTAAGAATTCACCTAG
>N_291
AAGCCTTCGGTGGAAGCTTGCCCACACCGGCTGGATAACCC
>N_292
TACGCATAGTATATGTCTCTCACACGAGGGGGGCGGAGAGC
>N_293
CACTATGCAATTCTAAAGGGCTCACGGATCCTAAACTTATC
>N_294
GGCGCCGACCGACGGGTACCCGTTGGTTCTCGTCAACGCCA
>N_295
CACTGGAACAAACAACACATCGAGTCTATAGTGCTATACGC
>N_296
CGCAAACAGGTGAGCAAGAACCCGTTAATCGGTTCAATTTA
>N_297
TCTTTCCCGACGATTTACTACGCTAATGGACTTCGCTATAC
>N_298
CCAAGCCGCCTTGTAGCACACTGGACCGCACCCCTGACAAT
>N_299
GCCCGCCCCAATTAATAAATCTGCTGGTCTAGTAGTGCATG
>N_300
AATGCGAGCCCGGGCTCGAACTCCGTAAAAAATACATTAGT
>N_301
ACCCCTAAAAACCGCAGAACCCGGTCATTTTGTACCTCTAC
>N_302
CCATCATATCTCCCACCTGGCCAGATCGTTTGAGAGTTAGT
>N_303
AAGGGGAGCCCACCTAAGCGCCGGGGTGTAAAAAGGCAACA
>N_304
GCCTAAGACAACCATAGGGACTTATATAGTGACGCTTTTTC
>N_305
GGCGCTCTCCAGGGGGTAGTCCCGATAGCAATGAAGTGCCC
>N_306
GCCTGAGTAACTTTCAAAAACAAAAAAAAGGTCCCCTTAGT
>N_307
CCCGACTTGGGTCAAGGATACTACGGGGGTTGGACCTAGCA
>N_308
CGATTGCAGGAAAGAAATACCTACTTGGGGACTGTCGCAAC
>N_309
AGTCGGATAAGCGGTGTGTCCAATTGAGTTCGCGACAGAGT
>N_310
ATTACGCGTGCATGAATTAGCCTTTTTGGTGCCTTAGCTGA
>N_311
TTGGTGTGCGCTCAAGGGGACAGTTACGTAAAGATTCTATA
>N_312
GACTCCGCCCTCCCACTGGTCAGCTACTTTCCAGCACCCTT
>N_313
CTAAGAGATAATCCATCCTCCCCCCTAATGGGTACGGAGCT
>N_314
CGCTACAGTTACATAGGTAGCGCAAGGCTTGAGGGGTTTAG
>N_315
AAGGTACCTTGTCTTGATGCCCTGACCAACGACCATTCAGG
>N_316
TCTTAAAACAAACAAAATCTCATCCTTACATATGACGGGAG
>N_317
AGCTGGTGACCTGGTATTAACCACACGCTTATATCCTGCTG
>N_318
ACCTCTCTCCGGGGTCATCGCTTGAGCTGCTCTTTACATAG
>N_319
TCTGGATCTATGCGTTAATACTCTCACGTAGGGGAAAAGCC
>N_320
CTCCTGTGCGCTTGTCCCCACACATGTCGGGAACTGATCGT
>N_321
CGTATCTGCTGCCTGATCAACAATTTTTCCTTCTCACTCTA
>N_322
AACGTAGCGGGTTAGGCATACCCAATTATTGGTAAGTGGAG
>N_323
GCACCAAATCTGAACAATTTCTATTGGCACCCGTTCGGAGG
>N_324
TGAAACAGAGTGACGTGGCTCGAACTTCTTCCTAAGCTGGC
>N_325
AACCAGGGGTCCCGGAAAAACAGGGCCCTGCTAGCAATTAT
>N_326
CACTAGCAACGCCGGCGCCCCAGGAAGGAGTTCAGAGGAGA
>N_327
GCCAGTGCCGCTGCCCCTTCCAGGCCATTATTATACTTTGA
>N_328
GACAGCGGGGAGGCCACCGGCGTGGTTTCCTTGTTGCTCGT
>N_329
ATTGTCCCAATTAAGGGTAGCGCTCTCCTCAGGTTTCCGGG
>N_330
TTACCGGAAAGGGGGAGATACAGCGGCTATAGTACTTGAGA
>N_331
TTTAATCAGTCGTTAGCCAGCGACCTGAAATAGGAGGATTT
>N_332
AATCCCGAACCTTGAGAGATCGGCGGACTGCCAGCTCACAA
>N_333
CAGAGGGGATGCCGATACAACTTTCAGAATCTTTAGTTTCA
>N_334
GCCCGGATGTGAACCCGCCCCCAAGAAGAGCTTTCAAAGCT
>N_335
TGCGTCATGTTACACCAGATCTATATCATTCTTAGAGAGCG
>N_336
CCTTCGTCGACGCCCCGCGACCTAGAACTAACACTGTGTGT
>N_337
TTTGGTACACGTTCCTACATCCTAACCAGACCTTTTCTTCT
>N_338
TTGGGTAGAGACAAGTCGCCCTATCATTTTGTCCAGGCATG
>N_339
CTCTTAACGAATTTACCTATCAAGGAGCGAGTGACCATTTC
>N_340
TCTCAAAGTCGCGGCACTGACGAAACCTCAGCCTGCCCAAC
>N_341
GGCGAAAATGTGACGAATCACTTTTAAATGCGTGATTGGCA
>N_342
ACGTATAACTGGAATGTGGCCTGGGTTACGGCGAAAGTGGT
>N_343
AGGTCTGCCAAGTGGCTCTTCTGGGGATCGCAGATTTATGA
>N_344
GAGTATAACCTAGCGCGGCCCATCGTGGGCAAGAAATTTCA
>N_345
ACGCTCACTTAGTTGGGATGCATATCTTTCGGAGCGCGCTG
>N_346
GGCACATTGCTCTTACATTGCATTTTGGCGTTATACCATCC
>N_347
ATGGACTCGCCTTCATTAAGCACCGCTCAAAATAATGGTAG
>N_348
GACTTGTTTACGGTGCTTTTCCGTTCGCAGTCCTATGGCTG
>N_349
GAGGAGAAAACGTTAGGTTGCGACCCGGACGTTTACAGAGA
>N_350
TATGATCGGAGATTGGTAAACCTTATGGTTTTCGGTTCCAC
>N_351
TTATAGCTTCACTAGGCGTACGGGTAATGTACAGCAAGTCG
>N_352
GGGCCAAATTCCGGTATAACCGGCACAGCTGTCTGTAGTAT
>N_353
TTTTATCGCGGACGAGCCCACACGAGGGTATCCGCCTCCGG
>N_354
CACCCCTGAGATTCATCAAGCAGTTGTCCCACCCACATAAC
>N_355
TATCGTTGTATGGGGTGCAACATATGAGGTCTGTTGGATCT
>N_356
TAGGAGATATGACCTAGTTACCTCGCTGCATGCACTAAAAA
>N_357
ACCCGCAGTACTTGTCTGCTCTTGTAGAACACAACTAATGC
>N_358
ACAGCGTTAGTGACTACCCCCCCAACAGAGGGCAATAGGCC
>N_359
TCCTTGCACTTATAGACTAGCGGGACCAGTGTTTAGTACCC
>N_360
TCCCCCGACACTATATGTTGCTTGCTCCCCGTCCTCTTGAG
>N_361
CTCAGTTGGAGGTGCGGGGACGAAAAAAGAATGTTGCATAA
>N_362
CAGCGTTAATGCTGCTGAAACCTTCGGGGGTAGGCACGGAT
>N_363
GGTGTCTGCATTGGGTGTGCCTAGGGACTGACAGATAACAC
>N_364
AGACACAAGTCGGGCAAGTACTGTGATGGTAGCAATGCCTC
>N_365
AATAAAAATTACTCGACGCTCGAATTCCAGTTAATGAGCTC
>N_366
TAGAAATGAGGGTTGACCATCAGCTAGGTGTGTACTTGGAG
>N_367
GAATAGAGGAGGTGGTGCGGCGACAGACTGTTACACGGCTT
>N_368
AGCTGGGCTATAAGGGATGACGACAGATAGGCGAACTATTT
>N_369
TGGACCCCTGGCTGCTATAACGCAACGTATAAGGGCCTTTT
>N_370
GAAGGTGGGTGCCTGGTCGACGGAACACCATGACCAAAAAA
>N_371
GTCTCCAATGTGTCTTGCAACAGAAATATATCTCTATCCGA
>N_372
CAACAATGCCGTCTTTGTAACGGAGGTGTAGGGCTCGGGCG
>N_373
GCATACGGGGGAAAACATGACCTCCCCATTATAAATTGGAG
>N_374
GCGGTTATAACGCAAGCTCGCACCCACGTGAACAAGTTGCC
>N_375
TTGAGTCAGGAGGCTCCCAGCCGTTTTCTAGGTAAGCCAAC
>N_376
CATTGGAATCGCAGCCATAACTGGGTGAGTGACGCCGTAGA
>N_377
ACGACTAATCAGGAAGCTCCCGAATTAAAAGAGCTCGTCTT
>N_378
TTGAAAACCCAGCCCACCGTCTTAGTCGAGGCCACCACTTC
>N_379
GAAAATACATCAGCGGCGAACGTCGTAAGTTGTCTTATGAA
>N_380
CATTGCCTTACGGTATATCTCATAAGACGCCCGAAAAAAAT
>N_381
CGACTGAGGCTGATGCACTGCTATTCTCGGGCCCATGCCCC
>N_382
AGATTACGATCAGAATTAATCTATTCCTCCACTCCGTCCGA
>N_383
GAGTTATTCTGAGCGGGTGACAGAGTAAGAAAAGTATCATT
>N_384
TTTATACTTGTGGGACTAAACAGGGTGATAGTAAGTAGTAC
>N_385
TCAGTTTAACTCTAAACCAACTACAGTAATTGGGCCCACTC
>N_386
CGTAAACTTTAATCTTAGGGCACAAACGGGGAGGGATAAAA
>N_387
TGATTAAGTTCTTCGCATGACGTGGGGATTCCCCACCCCGA
>N_388
CATCGCAAATGGAAATCATGCAGGGGAAATCGTGTTAGTAG
>N_389
TCCATTGAACTATGGGCGGTCTACGGTCGATATTACTAGTT
>N_390
ATCTAGTGGCCGGGATTGCGCGAGAAAATGTAACGTAAGTT
>N_391
GAAATTGGGGACCGCCCCGTCCGTACAAAAAGATAAAGAGA
>N_392
TCCACATAGAGTCATACGGACGTGCGCGGCTTCGGCCTCAC
>N_393
GTCTGTACAAGCGGTCCGTGCTTTGGGCGAGGGCCCGTTCA
>N_394
CCACCGGGTGTGAACTATGTCCAGAAAAAGCCCCACACTGC
>N_395
TGGCGGAATGGCCCCCTCAGCCGAGACGAAGGGTACAGGTA
>N_396
AATAGAGGTCTTCCTACGGTCGAAACACCGGGAGCACATGG
>N_397
TGTGGCCGGCATCTTGACCCCCAGACTGTGAACATAACGCT
>N_398
CAATTGATTGCGGATTATAACGTGACCCACCTTTCTGGCAC
>N_399
TATTTCCATTAGCTCTGTAGCTGTTTTACGACGCTCCTGCC
>N_400
CGATCTCTATGCTCAAGAACCATTCTCACTAAAACCAGAAA
>N_401
TGTGATTCTGGGTCTTGGGCCTCAAACCAGTGGTTGATTAG
>N_402
AGGAGGTTGAGATAAGGGCACGAATGATGGAAGAAACAAAG
>N_403
GGCATCCGGCACAACTTCTACAAAGTATTCTTAACCAAACT
>N_404
CGCGTCTGCAGATGAGCTTACTAATTGCAGGCTAGTCTGTA
>N_405
ATCACTCAGACCGTTAATTGCACACCACAAACTCCTCGTTG
>N_406
ATAGGACCGCTATTCCGCCGCATCGACCGTGTGGGTGGTAA
>N_407
TCATGAGTGTTCTCTTCGTCCCGCGTGAGTTAACGATAATT
>N_408
GTTGGCTTCCCACTTGCTAGCCAAAACGATTAAAAAGCTAT
>N_409
TAGTTCCGACCCAAAAGTAACAGGGACGGAGGGACCTATAG
>N_410
ACCATCGTCACTACTAGTTCCAAAGAGGGCACCAAACCTAG
>N_411
GGAGCGCGGCATGCGGTAATCTATCTAAAGGTCATATGTTG
>N_412
TTGCCCTTCATCTATCTTGTCGACAAGATCCCCACTACTTT
>N_413
CCCTGCCCAATCTCCCCCTCCATTGACAAGGACTATATAGT
>N_414
TCCCTGAAGGACAGGCCTACCTCCTACGTCCCCTAGTTAGG
>N_415
GCTCGTGGCCTCACTGGGAGCCAGTATATTGACCGTCTGCC
>N_416
TAAATAAAATGAGCCTAGCTCGCGCCCGGGCTACCATTGGA
>N_417
CCTGTTCAGGGAAAGATAAACTCGACCGCACTGCGCCTGCT
>N_418
TCAAGCGATAACTAAGACTACTGGGTAGGCCGTTTGATCAC
>N_419
CAATACTGCGCATGGAATTACTGCATTTCTTTTGGTGTCCG
>N_420
AGATAGGTCGATCTCGCTACCTTCTCGGCTACTCTGTGCAC
>N_421
CTGTTGCTTCCTTCCTTCAACGTATCCCGCCTGAGATTATT
>N_422
GTTCCTCCGCTGGCCACTCTCGCTTTTTTAAACCGTCCTAA
>N_423
CTGGGTGGTTGTGCATGAGACAGATCGAAAATCCGGAACGC
>N_424
GTGAAAATAGTGTTGAAAGCCATACCCACAATTATCCTGGA
>N_425
CACCGTCGTGAATTGAGTTTCAATGAGCTGCTAATATTTGT
>N_426
CAAAATCCAGGGGTCCCATCCTTTCCGAAGTCCTTTGACGA
>N_427
TCACTGAGGACAAGTCGGACCTTATGCCTTTGAATCCATTC
>N_428
GCAGCATATTGCAGGGATAGCTAATGCATTATAAACGCTTC
>N_429
TATACTTCTTAGAACAACACCCCCTTGGCTAATAGCGTTAA
>N_430
TGTCACACTAAGTACACGTTCCCGTGCAGTACACAACAGAG
>N_431
CTGAGCGGTGCAGGTTGAGTCTGCACCGATAACTCACGGGC
>N_432
GTTGGGTATTCCCAGTCCTACGAAGAGTTGACATCCAGAAC
>N_433
CTCTGGGATGATGTTCCATGCTTTAGATGTTCGATGGCACT
>N_434
CTCTACGTCCCTCCATGCGCCCCCTATAATCACAATGTACA
>N_435
GATCAAGATGCATAATCATGCACCGTCAGTATATAAGTTTC
>N_436
TTCGGTGTGATAAAGGACAGCTGAAACCCGCCTAGATGCTA
>N_437
GAGGCACAGCTAGGGGGCAACTCGCCCATACGTTCAACTTC
>N_438
AGCTATTAGCACAGGAAGGGCCTAGTAAATACCGCCCCGTA
>N_439
GAGGGCTTCAATCTGCTTAACCTAGTAGATGTTGCCCTACT
>N_440
CGAACGCTGTACTTCAGTAACCAGATTTTTGCCAGCGGCGG
>N_441
TCGACTCAGGGGCCCTGATGCGGCTGGTTCGTTAAAGACCG
>N_442
AGTGTATCGCAAGACTCCGACGGGGGACTTATGTTCGCTCA
>N_443
AATTTGGCGGAGGCAAATACCGCGTACATGGTAGAAAAAGT
>N_444
GGGAAGCTTTGGTCGGTCCTCCGGGAAATGTTACCGTTCCC
>N_445
CTCAAATAGCTCGAGTTATTCGTCGGGGAGCGCTAAAAACT
>N_446
AGGTTCCGCACAAATTGTTACCCTGTGAATGCACCCGTATA
>N_447
ATTCAGGGATGGCGTCTAGACAAAAAGGATTACTCGTTGGA
>N_448
CGGTTAGCCCTATCACATGTCGATCTTCCCCTCCCCGACCG
>N_449
TAGGAATCAGAGACCGACTACGTGAAAGGATGCGCTACGAT
>N_450
TGGCTCGCCTAGCTTCCAGCCTTTACTATTAAAGTGTTGCA
>N_451
TAATCCCAGAAATGTTTTATCATACCGAGGGGGGTCAGTTA
>N_452
ATAATAGCATACAGCAGGGTCTTCTTTCTCGGAAGCCGTGG
>N_453
GGGGGACCCCGGACTAAAGACTATCCACTACTCAAAGTAGA
>N_454
ACATAAACGACGTCCGGGTTCGTGTGAGTCGGAGTGAGTAT
>N_455
TAGCCAAGTAGACAGTGAAGCAAACAGACAAGCCATTATAC
>N_456
AATATGTGGGTCCGGATAAACGACTTTTAGAGGCTGTGAAG
>N_457
AGGGGGCCTAAACTCTTCAGCGAGGTTGTTTTGAACTCAAG
>N_458
TAGGGTTTCGGTCGTGGGATCTCTGTGCCATGTTATACGAG
>N_459
CACATGTCGAGTATGTTACCCCGACGCTCACCCCCCAGGTC
>N_460
GAATAGGGACATCGCCGTGCCCGGAATGGGAACACTTGGGT
>N_461
ACTTATATGGAGGTGGGATCCCTTGGGAACCTGTACGTTTT
>N_462
AATACTACTAACAGGAGAGCCCATTTGTGTTAGTACCCCAC
>N_463
CAGATTTTAAGATCGCACCCCAGGAAAAATTATTGAGGCTT
>N_464
GCCACTTCATCCGATGGAACCTATTAGGGTGGCAGTACCAC
>N_465
GTTGGTGGCCCCGGGCCTGACGAACCTATGATTACATGGCG
>N_466
CTATGATTACTGATCCTATTCCGAATTTTGTGGCCCGTCTA
>N_467
CTGGCCAGTACAGGTTACTGCCAATAAATTGCACGTACAGA
>N_468
TGGCGAGGATTTTACCGTGGCCGGTTGCGGTCAATTGCGAC
>N_469
AACGGGTATACCGGCCATGCCCGTAAGACGCACCTGCCTAC
>N_470
GGGTGAGCCTTTAGATATTCCAACATCTGTTGTGCAAGCCC
>N_471
AAATAACGCTGCAGACCTGTCTATTTACCGCGCGCGACACA
>N_472
CTCTCTCCACGTCCTCTCGACAACAGCCAATATTCTCGGTG
>N_473
TCAATCGTATTTCCCGTACACGGCGATGATCGTACGGGCGT
>N_474
CTACGCGCGCCCATCTATTTCTTATTTTAAGCCTTCCAAAG
>N_475
GAATGTAAGTCCCTTCATATCGATCCACCACCACAGAGAAC
>N_476
TCTTACAGGGGTTACTCTACCAAGTAGATCGTTACCTACCG
>N_477
ACTACCCATTTTAATATAGGCTACCAATTGCGATATATAGA
>N_478
GGGACTCTTCTATGCTTGCTCATATGCACTCTCATTGGGTT
>N_479
AATACTCACCACAGAATCTACCCATGATGTTCAAATGACTG
>N_480
CTCACAGGTTTTGGAGCGGTCGCAGAATGAGTTCCACACCA
>N_481
GATGATACAGCAATGCATTACGGAAAGCTACGGGGCTCAAG
>N_482
GACTGCTAAGGGGCGCATCCCATTTGGCTAAGGTTATTGAT
>N_483
GGTTAAGGCCCCGTCAGACACAGTAAGTAGCTACTCTTGAG
>N_484
CAAGTGGGATTCCACAATGACCTGTGTCAAATACCCGAATA
>N_485
TGTAAGGTGGTAGCAACCCGCATGCGGGCCGCGCGATATTT
>N_486
ACAGGTGTATTGCCCGTGACCCTTCGATGCTGTACTGTCTA
>N_487
ATACGAGATCCAGCTAGCCCCGTGTACCGCCAGAGTTGTAT
>N_488
TATATACCGGCACACCTTTCCTACTGGATCTAGATGACCGC
>N_489
GTCAAGGGTTGTAGGATCCTCATCAACAAGGTAGACGTAAA
>N_490
AATTCTTAGTGCATAATGTTCATCAACGGGTGCATTCCTGA
>N_491
CCGCACCTTTTTAGGTTTATCGGCTGCTCGCGGCTGTAAAC
>N_492
TGGTGTATTGGGGATTAAAGCGGAATACACGGTGCGATTGA
>N_493
CCGGTGAGCGGTAATAAAGTCCCTTTCAGATCAACGGGACG
>N_494
GAGGACTCTACAGGCAAGCTCTTTTCGTTAGCCAGTGCGAT
>N_495
TAATGACGAAGTGTAGAAACCGGCGAGAAAGGTTTTAACGA
>N_496
GAGAAAGATCCTCCCCTCCCCCTAACTGAAGGCAGGGTCCC
>N_497
TTGCATAGGGAACTGAATGACGGGATCTCCGTTATTAGTGT
>N_498
TTGAAGGTAAACCGTCAACCCTTCTTCACGAGGATTAGAGC
>N_499
CGGTGGGATATGACAGAATACTTCTAGGAGATTTGATTATC
>N_500
TAGAACTTGGCGTCAAAGGCCCCCACTCCGTGTTAGGTGGT
>N_501
CCAGGACTAAAGCGTCGTTGCATAAAAAATTGGGCTTGGAC
>N_502
TCACGCTCCAGGGTTCTCGCCCGACGGGAGGATATAGTCTG
>N_503
CAGGCCGGTTCTGTGGTCTGCCGCAGATAGAAGGGTCATAA
>N_504
GTTATGAAGGACTAACTCCTCAGATTGGATAAGGTTATATA
>N_505
TCATTACAACGTAGATTAATCTCCGAGTTCCAGCATCATGC
>N_506
CCGGCCCCCTCCATTGAGCGCAGGAATGCTCTGCATACTTT
>N_507
GGATTACGTATAAGACCCCGCCATTACGTATGCACGTCGGT
>N_508
TGAGGGTTAGAAGCACACAACGTTGGCACAGAGTCAAGCTC
>N_509
GTAAAAAGAAACGAGGACATCAATCAGGTCACATTCTCGTA
>N_510
CCCTCAAAGAGGGGTTTGGTCTTCGACGATCAACCTAGGGC
>N_511
TAACCAGGCAACCCTTACGGCGAATCCCGGAACATTTAATA
>N_512
AAAACCGAGCATCCAATGAGCCTTTACTTCGGCAGCTGTGG
>N_513
CGACCCACAAAACATGAAATCTACTATCGTCAATGGCTGAA
>N_514
TTTTGCATTCGTGTTTGGGGCTCGGATACGGAACCGGCGAG
>N_515
GACTGACCCCAAGAAGCCACCGCAAACGCGATGGACTCGGA
>N_516
GGCGGATGTACCGATGATAACAAATACTAACGCGGCATCAT
>N_517
TGCGAGGGGCCGGTCAAGTACCCGGACTGTCTAGAGCCGCA
>N_518
TACGTCTAAACGAGATGCCCCAGGCACCAACGCCGGACGCC
>N_519
CCGAATTTACGGTAGTGGACCCGTCTTTGAAACAGTTGCAC
>N_520
TTATTTGTGCTTAGATAAATCCGAGAACGCATCGCATTAGA
>N_521
GACTACGTAGGGTGCGGAGCCTGGAAGCTATCAGGCAAAAG
>N_522
TATCATCAGCGAACAACCCTCTGGGAAGGTTGGTAGTAGTG
>N_523
TTGTAGTATATCCCCACGGACACTAGTGTGCGTATCAATTG
>N_524
GCCGCGCTTAGCAGTTAGGACGGGGGGCATAGTGGGTCGTC
>N_525
TTCCTCAGAAGATGCTAGTTCGCCAAGTAACCAGCAAGTTC
>N_526
AGCGCGGCTGGCTCCCCAACCTCTATTACATTCTTGTTTGA
>N_527
CACTAGACTCGGACCGGTCTCATAGAGTTATAAAAGGAGTC
>N_528
TGGGTGCCGTAGAGGTATCTCTTACTTAGTCGTTGTGGGGT
>N_529
GTCTCCCCGCGTAAGAATATCTGCCGCGGGTGAAGTTGCAT
>N_530
AGCTATCGTTGCAGCTTTTTCTGCCTATTCAGTGCCCTACC
>N_531
ACCCTCTAACCTAATGCCCCCTTCTTCTTTATACAGATGAC
>N_532
AAACTTGTCTCCTGTTGTCTCACGTCGACCAGAGAATGGAG
>N_533
GCGTCGGACACGTAACTCTTCACTTTGCTACCAGAACACAA
>N_534
GACCCCTTCGGGGAGATACGCGGATCGTGGGAGCTGCAACC
>N_535
GTGCCCCCGATTATACTATTCCATCGTCGGCAGGATGTCCC
>N_536
CTACGGGCGATGCTTAGGTTCTAACTGTAAGCACCGTCGTA
>N_537
GTGTGTGGGGCGGTTAGGACCGGTCTACTCCCATACGGTCA
>N_538
GGATTCTCATTGCGGTCCAGCATACCGCTCTTTGAAGTGGG
>N_539
TGATGCCAGATCACGCGGATCATGGCTCACAAAACTTCTGA
>N_540
CGCTGAGCGCGCTTTAACGACACCAGTAGGAAGGAGGTCTC
>N_541
TACGTAGCGGACAGAGGTTTCAGGTTAGCATTTTTGTTTTT
>N_542
GCCTAATCCTCCTCCCCGGACGTTTGGACCCATAAATTGTA
>N_543
ATCCCCTCGTTAACCATGTCCTCTCAGCAGCCTGGATATAT
>N_544
TTGGTCCTAGTATCCAGCGACTTCATGGGGGTGTATTAGAA
>N_545
CCCCTTAACCAAGTTAGTCGCTGTGGGTGCCCGTGTAAAAC
>N_546
GCCTACGGCGTATGATCCCCCAGTTTCAACTGGGCTTAAAC
>N_547
GAGCCACCCATATTCCTCGCCTAGGACGTGACAACGAGGGT
>N_548
TTACCGGTTGCGGTTTGTAACCGAAAAACCAGACTTGATCG
>N_549
TCGATACCTCTTGCTTGCCGCAGATATGGGAAAAAATAAGG
>N_550
CGTCGGTGCTCATCCAAAAACTTAAAATTTGTTTTTGGCAC
>N_551
GCCAAGAAACAGGGTGACCACCGCGCCAGCATCCCCAAGTA
>N_552
AGGAACCGAATACGTCTGGTCTGGTAGAACAACCCCTATCA
>N_553
ACGTTCAGGGAGGCGTAATGCGCGTACGCCATTCAGAAAGA
>N_554
TTAAGGTTCGGTCTGGTCCCCCCTTTAGGGGTATGCCAACA
>N_555
CCGGCCTTTTTTACCTAAACCATCTTTTAAAGCGAATTGGT
>N_556
GTAATTGCGGTATAGACTTACACAGGGAGATCTCTTCCACG
>N_557
AAGCACGGTTATTCCGGTGCCCCCTTCGAGTACAACGTGCT
>N_558
GCAAAGAAGCAAGGCATGCACAAGGTGTATACCATTGCTAC
>N_559
ATCCGAGGGTTATAGAAGGTCCGCACATAAACTAGAAGGAT
>N_560
ACTGACTACCCGAGCGAACCCGAATGTATTCTCTGTACGTG
>N_561
TGTAGTCCAGGAACCCAGATCCGTGGAGCATGTATCTGAAA
>N_562
TGCTATGCCCGCAACGGGACCTCAGTAGGCAACAGACTTAC
>N_563
TACCGGGGCCCTGTTGTGACCGGCTACGAGTGATAAGACCC
>N_564
GAGCCCGAACCACGTGATACCAGGGATTGAAACACAACGGT
>N_565
CGACGAGAAGAACTAAATCACTTGTGATCGAGAACCATTAA
>N_566
GAATGTGGGGCCGGCGGTAACACCCCAAATCGACTGAGGTA
>N_567
GAGATGCAGTAGTGACCAATCCTTTCCTCAACCGCCGTCCC
>N_568
TGTCTGTCACATACATTGTACCGCTCTAGCAGCTTTATATA
>N_569
CGCCCGGTCACAGTATCTTGCCTTACTCTTTGAATTCGCCG
>N_570
CTGTAATCCTGACCAATCATCACTTGGTGGGAACATACTCA
>N_571
ATTAAAACGGCACAGTTTTCCACTTCAATGATGTGCCAGAT
>N_572
ATGCATTTCCAGCAGGCACTCTCGTGCACCGTAAACTCCCC
>N_573
TAGTCCACACATGTATAAGCCATTGAGTCCCCTGAAGTAAC
>N_574
TAACCGGGAGACATTTGGTACGGTGGGATCTTCCCCCCTTC
>N_575
GTTCGGACATAAACAGCTCTCTTTACTAGTTCCGCTCCTGT
>N_576
GAGTGGACCAGCTGTGCACGCACTTGGCCCCTAGCACTTGC
>N_577
TTGAAGTAGGGTTAAAATGGCTAGCGTCGAGGATCCATAAT
>N_578
GTATACGATTTGTAGTGGCACAGGGGCCTGTTCGTACCTAT
>N_579
TAAGCGTTATGCACCTAAGCCCTACAATTGAGTTAATGGCT
>N_580
GATAGATGCGATGGTGGATTCATCAATCCTCAGAGAACTCT
>N_581
AAGCTCACTGAATGAGAGTACTTTGTCTAATGGCGAAGGGC
>N_582
CGCGTAGATTGGTGGTTTTTCAAATTACCTCAACTAGTGTT
>N_583
GTAGTCGCGCACCGGTCATCCGACTTAAAGTCCGTTATAGA
>N_584
AGACCTCGGCCCTTGAAACGCTTTGAAGCTGTCTGTAGGGT
>N_585
AAGGAGTCTTCAGTTTATTACAACGAGTATCCCAGGTTATT
>N_586
CCACATACACCCGAAGATTCCAGGTGCAATTAAACCTCGAA
>N_587
GGCCAGCCTACCAGGGATAACTGTTGGGATTATACCGTGCG
>N_588
ACGGGTTCGACGTGTTCCTCCAACTCCTCGCCTCGCGGGTG
>N_589
ACTGAGGTGTTAAGTGTATGCTGGGGAATTGTCCCTCCCCC
>N_590
CGCGGTAATTCGCGGTGCGACAGTTTGAATTAGGGTGGGCT
>N_591
TCCCAAAACGCCAGATTCGGCCAAACTTGCATGTATGTGCA
>N_592
ACCAGCACTAGATAACGCGTCCTAATAACGTTAGTATACAC
>N_593
AATGTTTGCGAATAGGTTTGCCTACAGTCTGGGAAACACAG
>N_594
GGGCATGTGGCGCTGCGAGTCATTTGCTCAACAGCGAAGGA
>N_595
CCCCGATCATATTTTTAGGTCTGGAACCTGAGCTTCTTCCC
>N_596
TTGTGAGTATACCAGGCAACCTGATCATATCTCCGGGGGAA
>N_597
AACCAAGCATCAGGCCATGGCTTGTAACTAGGGAGGGCGCT
>N_598
GCTCCGCTTTGTAGCTAACTCTGGATGGTTGATTAGGAACA
>N_599
TCGCGCAGAGGCGATTAAGCCGCTACAAATTTGGGGGACAA
>N_600
TAACACACTACTTGTGTGTACAGAACTTTTGTAGGTCACGC
>N_601
TACTACATCTCCGCGCTTCGCGCTTTTACTAGATCCAAAAC
>N_602
ATCGACTAGATAGTGTCATACATTGACTCCAATCACTCTTT
>N_603
GATCCAATACGTTCTTGTCGCTGTAGCGGCGATTCCCGATG
>N_604
CGAAAGTGGGTAGATTCCGCCTCGACGTATAGCGGGTTCGA
>N_605
ACTGAGGGGGAACACGGTCACTGGGAAACGCTCAACCTATC
>N_606
GCAACGCGATATGGATGAGACGGTGAGTTTGTAATCGCGTA
>N_607
CGCGTTGGTCGAAGCCCGCCCTTGACGGTTTGCCATAGATT
>N_608
CAAACGTATTCGTAGTCATTCTCCATTACCCACAGATTGAA
>N_609
CGATCCGTGGAACCGCCTCCCATATTCAAGTCTTCTCCTTG
>N_610
CATTCTATGGGCCCTTGGAACTAGGAAACCAGGAGAAGTAA
>N_611
AGTTCCTAGTGTGGCATGACCCGTAGGGCCAGATGATACGA
>N_612
TTGCTCCTCATCTCGCGGGTCCATTTAAGGTTCAAGCACGG
>N_613
TCAATATCGCTGGTTTGTATCGATGAAGGTGCACGCTTGTC
>N_614
AGGTGTATTTCACCATCTGTCTTAACCGAGCAATTATGAAT
>N_615
TACTAAAATAGGTACACCACCAACCACACCGTCGCTCTGTC
>N_616
GTTTGCTATATAATCGAAACCGAGATTTGAGAAGATTGGTA
>N_617
TGCTTTGTTTCGGAGGAAGGCTTTTGGTATGAACGGCCCCG
>N_618
TCTTGTTCCTATAAACGGGGCGTTGGAGTTTATGTACCCGT
>N_619
GAACTCTCCTGGCGGGGCAACAACGCCTCCCTGAGAAACGA
>N_620
GCAGCACAGCTTACTGGAGACAGGCATTTGCGCGTTCCGTC
>N_621
GTCCGAGCAGTGCCGGGGAACATATAGTTGCACTCAGTAGC
>N_622
CCTTATGTGTATATTGCCCACACATTGCCACGGGTTGTACA
>N_623
TTGAGAACGGCCCATCACCGCAATTTGGCGTGACCGGTCCC
>N_624
GTTGAGGGGTGAGACCAAAGCAGGCCCAGTATCACTAGATA
>N_625
GAAGACGAACCTACTAGAAACACGAATCTGGTCACAATGGA
>N_626
GTTACAGCACAAATGAGTTCCTAGTGAACAGCAGCGAGTTA
>N_627
TTAACATGTCTGCGTGGGATCTCCATAGACTGCGATCATGA
>N_628
GCCGTTAGATGTGTGAGCGGCCAGAATTATAAAAGCAAGTT
>N_629
ACCTCGACGGTGACATGTTACAGTCGGAGCAACGGGACATG
>N_630
TAAGATAAATTGCAAATCACCAGGGTTCGTCCCAGACCCTT
>N_631
CCCATTAGCTGCGCATAAGGCAGGGGTGTTCGTTCAAATTT
>N_632
ATAGAGGCCGAAGTCCCATGCTAAAGTTCGAATAGAGAAGC
>N_633
CCGATTTTTAATTGTTACCGCATTGACTACAAACTTTGGTC
>N_634
GCCTGGAACGTAGGGAGTAACTAATTTGGCTCGTATTGTGT
>N_635
TTCAATATATGGTGACCCAACTATTATTTAATGAGAATCAT
>N_636
GAGCCCCTGGTGTCCCGCAGCCAGCTATATAGCTGGGGGCG
>N_637
TTGGGGCAGAAGCCTGTTTACACAACAGAAGACAATTGATT
>N_638
TACAGAATTATGCTGTTGCGCATAAACAACTCATGAACCCT
>N_639
AAATTCACCGTCACGCCGTGCTAGCAGAAATCGACAGCAGT
>N_640
TGATAAGGAATCGGTTGTAGCCGTTCCTATTAGAGTACCTC
>N_641
GCCCCAGGTGGCGCGTCCGTCGAGTATACACGATCGACATC
>N_642
GTGGCTCAGATTTGTAATTTCAACTTCAGCCCAGAGGATCT
>N_643
AAGGCAATGCCTCGCGGAAGCAGTTGGGCGAGCCCAAGCTT
>N_644
TGAGGATATTTTGTGTTCAACGGGACTTTGATATTATGAAA
>N_645
AAGTTTCAAAACTTGGGTCGCGTTGTATAATGGAACGCAGT
>N_646
TTCTGTTTAAGAAACACTGACGTGTGAAGATCTATTAGCTA
>N_647
TCAAGGGAGTCGATTGCAATCACGGAAGGCACCTAGCGTGC
>N_648
GTGGCCCCGAATGGCTACTCCAGAAGAGTCCGATATTCCAT
>N_649
CAGCATATTGCCGGTAGGGACACACGCCATATGCGGAAAAG
>N_650
GGCCCAGGACGCCCAATAGGCGTCTGACCTGTCCAACAGGT
>N_651
AATAAGTACCCCCTGTATGACAATGAGATGATCGCGTCAGT
>N_652
CGGGAACTGAGGAGGTGCTGCCCATAGAGCCAGCCGGGTCG
>N_653
TAGAAGCAGAGACGACGCGACGCAAATCCATACGGTGCGGA
>N_654
TACATTGCCTCGAGCCCAAACAGCCTCCGGATAAGTGTTCC
>N_655
ACGAATCGATCTTATGGAGTCTCCCGTAATTTTAGAAAACA
>N_656
GTGGGTAAAATCATCTGAATCGGCGTCCGCTCATGATGAGT
>N_657
AAGCCCGAACAAGGATCATTCTGGTAAACCTTTGAGGGCGG
>N_658
CCAGCCGGGTTATCGTGAACCGGACGTGCAATAGTTGATTA
>N_659
TATAAACCGGCCTTAACAACCGTATCTCGGAGTTCTTTAGC
>N_660
CTTTAGATGTAGCGAAGGGTCGCGTCGTACACTATAGCAAA
>N_661
CCAAGCACGCGGCGTCATACCGCTTCGCAGTCGCCATTATG
>N_662
TTAATTTTGTTTACCCGATGCCGCTTTGCGAACATGAGCCG
>N_663
TACTCCTCGCTTCGTGCGCGCTAGAGACTTAAGCTAATTTT
>N_664
CAAATTTTGTTCGAAATCCACACTAGGTGCGTATTTGATTT
>N_665
GGTGGAAATACGAAGGTGCCCGAAGAGCGTTCGCCGCCTTC
>N_666
TTCGGTTGAACACCTCCCAACATTGGTAATGGTCCCCCTAA
>N_667
TCGAATGCAACATCGGCAAACAATAGAATCTAATATCACTT
>N_668
TTTTGAGCAGACTCCAAAGGCACAGTGGAGAGGTAGGGACC
>N_669
GCGGTTCCACGAGTTGTCCTCTATCCCGTGTGGTTGTAGAG
>N_670
ATGTTCAGAAGCGTAGCGCACAATTGATATTATGGGTACGT
>N_671
AGGATATTTATAACCCACGTCCATCTAGGTTAACTATGCCC
>N_672
TTGCGGCGGCTTTATATTAACCAAGTGTGTCCTACCTCCAG
>N_673
TCCAAATGTTCCCAGGGAGCCACCCCCTAAGTTGTACATAA
>N_674
AACGCGTATGAAGCCAGTAGCCGAGCACCACAGGATACCAG
>N_675
CCAGTCTTCAGACGATTCTCCGTGTGAATCGAACCTTTAAA
>N_676
AAAGTGAATAAACTCCTAAGCATTCGTTCCGGCGGTGCAGT
>N_677
GCCGATCTAAAGGGATTGTACCATAAGCAATCAACGCGCAC
>N_678
ACAAAAAAAACTTGCCTATACGCCTTTCGGTCTCGCCGTCG
>N_679
GCGCTTAAACCTTGTCACGGCAAAAAACATGTTCTCTAAGT
>N_680
AAGATGTACGAATCCCAAAACTCCGGGGCTAACGGCAACAT
>N_681
TGACTATAAATTGGGCGATCCAGAACCGGACATATCTTCTT
>N_682
ATCTGGCGATCTCTGAAGTACCAACCGCTCCTTCTGTAGAG
>N_683
GTTTAAAGGAATTAGGTGTTCAGCTGAGTTGGAGGTGACCA
>N_684
TAAAGGCGCAGGTGTATTGTCAACGTTATCACTAGCGACCA
>N_685
TCCGGTATCCTGTATCGGGGCAATTAGCGACCATGCCTTCT
>N_686
TAGATATAGTGCTGCCGGTCCCCCAATCATTAATATCTCAA
>N_687
GGTTTAATTAATCAAACTCTCCGCCTAGGGTAATCGTCAGC
>N_688
GGATGCCTATTGGCTATATACGTGAGGGCCGAAGTCAAGGT
>N_689
GCGCGTAATTCGACAAGCCACCTTTTGCCACCACAAAAAGA
>N_690
GGGCCGCCCGAGATTCACACCTGGGTAACACAAGTTGCTAT
>N_691
CGCCCCCTAGAGACATTACTCGTATGAGTTTTTTTACGTGG
>N_692
CTGTATCGGTCCCTGCAGAACGCTGCGGGGTTCGCCTCTAA
>N_693
AACGTGTGCACCTGAAACACCCTCTGTAGTTCCATAGCCAA
>N_694
GTCAGGCCACGGAATTCTCACAGGTTTGATCCGCCACCGTG
>N_695
GGCATTGCGCGCAGCCTATACCAGTAGGGGGACTGTATAAT
>N_696
TCACCGCTCTAATACCTAACCTCCATTAACTATCCAGGGTA
>N_697
GTAGGGTGATGGCGTGCAACCTTGTAGACCCACACCCTTGT
>N_698
ACGCAGCATTATAAGATCCCCACACGTTGCGGTAATACCGT
>N_699
AGACACAGCGGAGTAAAAAACGCCCGTCATGGGTTGAGCTG
>N_700
GCCGTGGCCACTCCCCTGGGCCAAATTCTTACTGTGGGTGT
>N_701
CTCGCGTAAAGTTGTCAGGACAGGGACCCGGTACTAAAGTC
>N_702
TTTGAGAGGATTAGTATATGCTCGGGAGCGAGACTTTAGAG
>N_703
GGTCGCGAGAATTTTACTGTCGAATAGGCGCTGTGCCAGTT
>N_704
GACCGAAATATAATTGTTATCGTTGGTCAAATTGGGGGAAG
>N_705
AAGTAACGAAATAGTCGCCGCCATAGAACGCAGTGGTTCGC
>N_706
AACTAGTCCGCCTCGGTCCCCGCCTTATCGACGTTCTGCGG
>N_707
CTCTATTTCGAGGGGAACGTCCCCCTAATTACTCTAGGCGC
>N_708
CGTGCATCGGTGACGGGTATCTTCGAGCCGTTAGCTGATGA
>N_709
ATATAAGTGGCTCCGAAGACCTAATAGTGGCCGAACGGGGT
>N_710
GCGTTAAACTCCGCAGTCCTCATGAGGTCTTGCCGGCATTT
>N_711
GCCCGTTCGTGGGGCTGGTCCCAATGTAGATCGCGGTAAAT
>N_712
GCGTCTCGGTGGAGCGACAACCCCCCAATTTTAATCCACTT
>N_713
GTCAATGGTGCTGGTTCATGCAACGGCTGCGCGGAATTACC
>N_714
TTTTATTATAGGCGCTAGAGCGTTCAAGCCGTTCATAGTTG
>N_715
ACGGAGCAGCAAACGCCAGCCCTTTCACAGAACAGAAGTGA
>N_716
GGGAACCACTCAAAGATCTTCGATAAAGGACAAAATAGTTT
>N_717
CCGCCACTCTTGCGGGGCAGCATATCATAGAACGTCGGTTT
>N_718
GAGTTATCGTATGCAATCAGCTCTTATCGTACTTAACTAAT
>N_719
AATTGTCCATAATGCTCCACCCCCTGCGAAACCCGCGACAA
>N_720
GGTTCTATTTAAACTCAGTACACTGTTGTCGGAATTTGACA
>N_721
TGTGACTTAAGACTAAGAACCTTAGCTCTTGGAGGGTCACC
>N_722
CCCGGGTCCCTGGCCGCTTCCATACGTATACTGATTTAACG
>N_723
TTTACGGTAAGGGACGGGGGCCACAGGATAATATTTTATCT
>N_724
ATGAAATCTAATGATTGGTGCAGTACAGGTGTAGCGCGTAG
>N_725
ATAGAAATAGTCACTATTGTCAAGAGTGTGGATGGGCATTT
>N_726
TGTGCTGTAGAATTTAGGAGCGATGAGCTCGAATGCTGTTG
>N_727
GTCAAGAATGAGCCCAGCAGCTGTTTAACCTCTGCTGCGCT
>N_728
TAGCCTCCAAACTGGTGATCCATCACTGGAATGCCGCTAGG
>N_729
CGTTGATTAATTTGGGCCATCAAATGGAGCGCTCAAAATAG
>N_730
TATGGAGTCCGTTATCACTACAGTTCTTATTATACTAGTCG
>N_731
AATCACAGGTCGCATTTAACCGAACTTACGGCCCTTTATAA
>N_732
TACCTGCCCATAGTTCTGAACGCTCAGTTACGCGCGCTAAA
>N_733
GGGGCCGGCAGACAAGTTCTCTCAGCATCATAGTCTTAGGT
>N_734
CAACGCTATTTGAGTTTGGACATGTAATGGGAGGCCTCATG
>N_735
GGCTTGGTACGCCCGGAGCACTCAGGAACTGGGTGTACGCG
>N_736
CCTCAGTCCGGTAACTTTTCCATAGTATAGGCGGAACGCAA
>N_737
ACTCAATTTGCGTGCAGACACCGTTCAACGGCGCCTCAGCT
>N_738
AGTCTCTTCAGTGTTATAGTCCGGGTTTCGGCGGCAGGGGG
>N_739
TCTATACCCAAAGTGTTTGTCTCACATCCCTTGTGACTAAT
>N_740
GGTATCCCCGCCCGCCGTGTCCATCACGATTACACCAGTTG
>N_741
CCATAGAAAATTGGCTGCGACAGCCGGCACGCTCCGTCCCA
>N_742
ATTCGGCGATAAGGTGAAACCCAAGACGAAGGATATATACT
>N_743
GCGACGCCGACTGCTAAACGCGGGTCCACGCCAGAAAATTG
>N_744
CTCCGAATGTGTTAAATCAACTAACGCGAAAGTATCGTTTC
>N_745
ACTCTAAATTATTTCGGTATCTTGCAGGTTGCTACTATTTT
>N_746
GCCTGCCTTGACGGACTATGCAAGTTACCGATGGTATTATG
>N_747
AGTCCTGACATAAGGAGACACAGGCCGACGCGCGGCGCGAC
>N_748
CCTTTCTCAAGATGAACAGTCCGTCGCTGCCGCATTGGGCA
>N_749
CGTACTAGTCCATGCGGTTACCCAAGAGTTAATTAGATGCG
>N_750
CCCAGGGTTTGAGTTCATAACACTGCGTCGCCTTGAGTGCC
>N_751
GTATAAGCTCAGGAACCAGTCTAGATTGTCTCCGAAAGGAA
>N_752
TCGGCTAGCTGCGAGCCTAGCTCAAATCGCGCCACGCGATC
>N_753
TCGTAGCAGGGTAGACGACACGACTTGTAAACAAGAACGTT
>N_754
ACAGCGCTTCACTTAGCGGTCTGGGATTCGCCGTACCACTC
>N_755
AACAGATAACCTTAAGAGGGCCGCCTTACCTGCGGTCGTCA
>N_756
ACACTGTAAATGGATTTTACCGATTCAAAGCTACTCCTATA
>N_757
TCAAACTATGAAATTGGACCCTGGTATTTTGGCATTGCTGG
>N_758
CGAAACATGCGCTATATACTCAGATCCTTGTAGAAAAGGTA
>N_759
GCTCCCTCAGGATCAGTCCCCGCGGCAACGAGCCTGGCGTT
>N_760
AAGATAATAGCACCCACTCACTTCGTAGAGCACAAATCGGG
>N_761
TTATAACAGAGCGTTACCACCGCTGTTCTAACGGGCTTTCT
>N_762
ATTCCTTTACCCAGTTCCACCTCAAAGCAGGTCAAGAGGAA
>N_763
GAAAAGTATTTTCAACCGGTCAACTAAGACAGCGGACCCAG
>N_764
TGGGATGGCGTCACTCTTATCGCATTCATAATATATACCTA
>N_765
GGCGTTACGTGTAGCCTTAACTATCTAAGTGAATAATCCGT
>N_766
CAACGTCTTTGGGGACTGCCCCCGTCCCTTAGTTAAAAATA
>N_767
ACAGACTTCCATCGAACGGTCGTGTCTCTGGGCGACCTAGT
>N_768
CCGACGGCTTTTCGATTATACTAGAGCCATACCTCACCCAT
>N_769
ATCAGAAGGCCAACAGGATGCTCCGACTGGTAGTACTAAAT
>N_770
CCACCCCATGGGAATCCACACAAATCAGATACAGTCCAAAA
>N_771
AATATCTGTCGGGGATCGGGCCGCCCTCTTACTATTTCTCC
>N_772
GACGATGGGGAGGGCACCTACTTTGACCTTAATTTTGACTA
>N_773
AAGCCTCGTCTAGACGAACCCCTACTTTCGTTGTTTTTGCG
>N_774
GATTGAGCCGGACCCAATGCCGTGTGCTCGTAAGGTAAGCG
>N_775
AGACCTGGCTAGCCCCTTTGCCATGTTCACGGTTTCTTGGA
>N_776
ATCTTGATGAGAATCCGGCCCGCGCGCTCGTAGCGGTAACT
>N_777
GTCCACCCGGATAACTCTGACACGCGCTCCACGAATAGTAA
>N_778
GGTGGCTCGGTGTTACGCTTCTGACTTAAAGCGAATGGGTA
>N_779
AAGGTACTCGCCTAGGACAACTGTAATTAGTTGCGTTCCAC
>N_780
CATAACAAAAGCCTGACATCCTCTTTGCTAATAGCCAAAAC
>N_781
ACGTTAACACCGATAGCAATCTGTGGGCGGCGCCACAATAG
>N_782
AACCGTTGGATCGCTCACTGCTTGTCGCGATGCGCCATGCA
>N_783
GCCTGAAGCGTTCGTGGGGGCTAGAACAGCTATCTCGTAAG
>N_784
GTTTTATAGTCGTGCTTCATCTTTGTGTTGGAGTCCATCAG
>N_785
TACCTACCCTCGCGCATAGCCCCGAGACTGTGAGTGCAATC
>N_786
CATAGAGTCCCCGTCCATGTCATGATGGTATACGGATTCGG
>N_787
GGCGTTAGAATATTCCTTCGCGACCATACAAGGGCAAGCTC
>N_788
ACCTCAACCATATCTAGGGACGATGCGGACTAGTAGTTTCG
>N_789
TTCGCGTAAACAGGAGGGTACACGGGTCAATAGCCTCTTTG
>N_790
CAAAAACCCAACGCGCAAATCGAAAAAGCACTGGATCTCCG
>N_791
CACTATGCCAACCCTACCAACTTTAGTTTCCTAGGGCCTGG
>N_792
TAAATCTGCGAAGTAACGTACAATGCAGCCTTTTAGTCCCC
>N_793
GTGGCCTTGGCGGCAGCACTCTAAAAGATTGAAATCAGTTT
>N_794
ATTTAGTAAGTCTTCGTTTACAAATGGGTGGGGCGCTTACC
>N_795
ATAAAGGGAGCGAAAAGAATCCTCTAGACTAGGTTAGTTCA
>N_796
GACTTAAGTGTTGGTGCCACCGTAGACTGAACCTTACCCCT
>N_797
TCGCTGCCCCTTTAGCTTATCCCTTTGAGGCACATCATGCG
>N_798
GTCAGGTTCGTGCTGCTACACGAACTGAGACAGCCCCGGAA
>N_799
GGCTGTTGACAAGTAAACACCAGTACCACTCTAGCTTATGT
>N_800
AATCGTTGGCAATACCGGCCCTATCTGTCCCGCTAGCAGTC
>N_801
CAGACCGGGTGATCGGTAGGCATGCCGGATAACGTTTCCGA
>N_802
CTGTATTTGCCTAAATGATTCTCATGCAGCACTGGTCCATT
>N_803
GCAGGAGTAAGGTGACTGGTCATAGAGCTCTTTACGGATAG
>N_804
TCCCTTGCAGAAAGCGGATACGGACGGCCCCCGCGAGGATG
>N_805
GTAAATCCATCACCCTCTTTCGTGAGGAGAAATGAGCATAC
>N_806
TGCGAGGAGATAATAATGATCCCAAGAGCTATTCTTTGCAT
>N_807
GGAGGCCGCTCCCAGAGTCCCTTAAATCTACCCATTACCTA
>N_808
TTCTATAGACATCTACCAAACGTAAGTAATCGAAGTATGTG
>N_809
ATAAGAATCATAGGAAGGGACCTGGCGTGCGGGACGTGGGC
>N_810
TATAATAATGTATTATTCCCCGGAAGCAAATTGGAAAGCAC
>N_811
TTATAGAGCGCTTCCCTTGCCCGGAGTGTCCGCACCTCCGT
>N_812
TACAAATCCCCATTAAATAACACTATGAGCACCAGTTTCTT
>N_813
CTGTGCATGGTTAAGAAACCCAAGGCTCCCTGGTCGGCATA
>N_814
GCGGCCATCTGTTGGGTTATCGCTACTTTTCACGAAAATGT
>N_815
GGATTGAACCCCTCCGGCGCCATGGGACTCCTTAACGTAGT
>N_816
TGCCTTCGTTGGTATCGTGTCAGTGTGTGGGAGGGGGTTAA
>N_817
AGGGGACCTCTGGCAACATGCTTTCTTAGTACGCCGCAAAC
>N_818
CTACGTTTAAGTCTAGGGACCTCCAACGATACAGAAGGTTA
>N_819
CAGGGTCCCACTCACTGGCTCTCAAAGGGAGAGTTTCTTAG
>N_820
AGCACATACTCGGTTCCGTGCAAGTAGACGACCTACACAGG
>N_821
TGGACCTTCCGTATGTCGGACAAATGAATGTGGTTGTAATG
>N_822
TGTACGTATGCCTCACCTTTCATTGTACGACCTTCGTCGTC
>N_823
TATGGCATAGAATGGGCAACCTCGGTCAAGGGGGACTGTCG
>N_824
ACGTACCAGGATGCACCCTCCTGTGGTACCACAGATACTAC
>N_825
TCAGAGCGCAGTGGGATGGCCATTTCTTGAATTTACGCCGT
>N_826
GCGTAGCGACCCGTGGAAAACAGGGGATCAGGATAGAACAT
>N_827
GAAATGGGGCACATGCTTGTCCCGCAAGTTGCAAGGGGAGT
>N_828
AAATTGCGAATTATTTGTCACAAGTAGTAGATCACTTCAGA
>N_829
GTGGAGCTAGAGTGTAACTGCCAGAAAGCCGGTCCTAGTCT
>N_830
CGTACGTACTAGATAATATTCGCAGAGTGTGACATCCCGCT
>N_831
CCCAAGGCTCCGCTTCTGGACAGCGCGGTGGGTTCGCTCGA
>N_832
CCGTCACAGGGCGTTAGAGTCCGACTGCGCGGAACAGAGAT
>N_833
TCACGCTCCGCATCGTATAACGTGCAACGCATGCTCAGAAT
>N_834
GTGCCGACGTTACACAAATACCCTGTTTCTGTTAGCGATGA
>N_835
TCTCATCCTCAATCTGTGATCTAGGATATTATCCGTATAAA
>N_836
TTCCACGGGCGCCTCATCTTCTTAGGCTCACGATTCGAATG
>N_837
CTCTTAGAGACAATGGCTAGCTGCCGGTTGTAATGTAATAA
>N_838
CAGAAGCCCCTTTTGCAAAACCGCCCCGGGTTTTACTGTGT
>N_839
CGTTACTTGTGATAAGTGAACGCACCCAGGGAATCCAAGAT
>N_840
GGTTCACGCCCAATCTATAGCTAACGGTGCGCAGTTTCGGG
>N_841
CCGAAGCCTGCGGATAATCTCGTTTTACTATACCCATGTCC
>N_842
GTATCTGATGACTGAGGACGCCGCCCGATTCTTTCACGATG
>N_843
AGCAGGGGTTTTTTGCCCGCCTGGAACTGGGTTAATGTACT
>N_844
GTTCTCCGGGTCTTTATAGCCCCGCGCTCCACCCCGAGCCT
>N_845
GCCTGGACCCTTGCGCATTCCTCCGCTATAAGCGCGAGTTC
>N_846
GGACAACCTAAACACTCATTCACGTTGGGCCGCGACGAGCA
>N_847
GACGCGAAGAACGCTGATACCTGGTATGCCGGCGTGTAAAT
>N_848
TTCACCAAATTGAGGCCACTCCGTAATCACCTTGAAACCCT
>N_849
GGTGGTGACTGCTGACGGTCCACGATGTCCTTTATAATAGG
>N_850
GTGAACCATCCTTTCATGGACAGCTGAAAAATATAGAGACT
>N_851
AGACGGCCTCTTCGCACTATCGGTGAGGTTAGCAATTTCCG
>N_852
TACCGCCATCTATGTCGACACCTCTAATCGGATTTCTAATT
>N_853
AGTAGGGGTTACGCGTTACACGCATGCGGTTGCTACCGGCT
>N_854
GAGTCGCTTCGATCCACAATCTAGCACGGTAATGAGAGACT
>N_855
AAAAAAATCTGGACCATTCTCTGGCCTAAATCTTTCGAACG
>N_856
GAAGCCCGGGCGAGCCAATACATGCTGGCTAAATTTGGGCT
>N_857
TCATCCTCCAAACTTCAACGCATGACTTGGTGTCAACGCTT
>N_858
AACGCCATTCTAGAAGTTAGCCCTGTATGTCCTTTGCCCCT
>N_859
AATGGACCGCGATGATGAAGCTCGGATTTAGTCGTTGCTCG
>N_860
CGGGTGCGAGCCTGCGTTAGCCAGCGGATAGGCCCAGTCCC
>N_861
GAAAATACAAACAGGGAGGTCCTAAAACCATACCGGCTCGT
>N_862
TCTATGAAAGGAGTAAGGAACACCCCTCTGGGTAAAGTTTT
>N_863
GGAAAAAGTATATGCCCCCCCCTGGTCCTCTGTTTATCGGA
>N_864
TCCCATTTTACCTGGCTCGACCTCTTGTTTACGGGAACTCT
>N_865
GCGTGCAATTGCCACACGCGCACCGCAGATACATGTAAGTT
>N_866
TTATTAATTAGCAAGCTATCCCTATGTTACTTGGATGAATA
>N_867
AAGGCCGTAGCATGGGAGTGCTAAGCATATTTATTCATAAA
>N_868
GTAAGCTTAGCCATCTTTCTCGTTAGTCTCCGCGGCTCCCA
>N_869
TTTGGTTCCTAATCGCCTTTCAATCGCTGCTGAACGACATG
>N_870
TTAGAGTTCACCCACCCCCCCCATGTATCTAGCGGTGGACA
>N_871
GCTGGACCGTGTTTGCCTCTCGAAGCACTGGCGTGGATGCA
>N_872
TGCAGAGTTTACTTTGTTCACAATCGGCCGTGGAGAGGACC
>N_873
ATATAGCTGTCAAATAGGATCGCTGCGCCTGTATTTAAAGT
>N_874
TAGTAGACTCTGTGTAAACTCCCATTAGGTCCGGATACCAA
>N_875
TAGTGGAGGGTGAGGTCCTCCGAATTATCCTAGGCCCAGAA
>N_876
CAGCGCCGCGTATTCTTGAACCTCTACGCCGATATAAGATC
>N_877
TGATGTTAGCTTACTCTTCGCGTTCACGACAAATGTACTCT
>N_878
AACAATCTCATGGGATGGTTCAACTGTGACGATCCTTCCAG
>N_879
AGGCAAGCAGCGTTACTCGACATTTGATTATCTGGGTTGAC
>N_880
GGGTCACTAGTGTGTGCCTACTGGTGCGTCCGGGTTAGGGA
>N_881
TCCTGCCTTTGTTATCTGCCCGGAGACTCTAATGCTCCCCT
>N_882
AACCCAGCCATTCTACCAGTCCAATGGCAACACAGAACGAT
>N_883
TCATGTTCTTGCTTAAGCGCCCGCGGCCATTCAAAGAACCA
>N_884
TAATACTCTCACTCCCATCCCTGTGAATGGCGCGGTCGTAA
>N_885
AGGCCAACCTAGTCCAAGAGCTAGGATCCCTTGCTATATTT
>N_886
GCGGAGTGATTGTTAAGTTTCGATCGCCCATTAGCGGAAGA
>N_887
GTAGTGATCTGTGGTACCTGCAAAGCATGTGTTATGCAAAA
>N_888
AGGAAAAGTGGCAAGTATGTCTGGAATTTGCGCGTCCTAGA
>N_889
GTGGCGAGCCGATGGAGCCTCACCTCAGGCCCGCGTTTACA
>N_890
AAAGAAATGTCTGGCGACCGCCCCTGACTAAATACACGATA
>N_891
AGTAATACCGAGGTCTAAGTCTTCGACGCATAATCCGAGGT
>N_892
AGGCCTGACACCCGGGGCCTCAGCATGTATCAGCCTTAAAT
>N_893
GAGACAAATGTGGCAGTTTTCCCCTAAATGCCCTCGTAAGA
>N_894
ATATGTTGGAGCCGACTGAGCAGGGAAGGCCCATATCGTGC
>N_895
TTGAGCAGACTGTCCGCACCCGAGGATTACTCGGGGCATCC
>N_896
TTTCCGCTGAGAATGACGCTCCTTCGAGCACGCTAGGATAC
>N_897
AGTTTAGAACAGTATGGACACCCCAATAACCGGATACGAGA
>N_898
TACACAACGGTTAAAGCACACCTTCATCCCCCATTTCGCCT
>N_899
TTTTAAACTAGGCGACCGGCCTACATCGCAACTATATCGTC
>N_900
ATGTTACTTGAAACCGGTGTCTTTTGGGGACGCAATGTGTT
>N_901
GCTAGCTTTTGGGGAAGAGCCGTGTACTAAGGGTTATTGCA
>N_902
ATGTTCCACCCAAAATTAACCCAGCAGTGGGGCCGGCAAAC
>N_903
CCCAGACCCCGAATGTATCCCCTAGTGAATTTTAGCAACTA
>N_904
GTGGCACTTTTCGGGGCTAACCAGCGAAGACGCGGCAACGA
>N_905
GATGCGGAATCCTTAATACCCTGTCCCCTGGAGGGTTTTTC
>N_906
CGTATTTCGGACGGATTCCACTAATCTTGTCGGTTCACAAC
>N_907
CGGCCTTGAAATGGTTACCACATAACGGAACGCACACCATG
>N_908
GGGGTAACAGTCTCCCCAAACGAAGGTGTATGGGTGGTCCA
>N_909
GTTCGTGCATTTATCTCCGGCAATACGGGGCTAATGATCAG
>N_910
GGTGGGAAGACACCCTCTGTCCCCTCTGTTTACACAGGCAT
>N_911
TAAGGACGGTTAACGAGATTCGATCAAATTGATACTTCCAT
>N_912
CTCGGCGTGAGTGAGTGCTCCAATGGAGGAGCACTGACGTG
>N_913
TCTGCTTTTGTAGTTGGTGACCTGTCTATCGCTTGAAACTG
>N_914
GGGGAACTCAATCTCCCTGTCACAGCTTAACATCTAAACCA
>N_915
TCTCTGTCCTAAGTGTAAGCCTTTTGGCCGTCGCATCGTAA
>N_916
GAGACGTAATGCTCCCAGACCGGGCAAGCCGCAGAACGATC
>N_917
TAGGACAGGGCGCTCTTCAACGTGTTGCGGCCCTTTTGAAA
>N_918
TAAGGGAAACTTGTGAGCCACCCTGTTCCGGGAAGGTCCCA
>N_919
TAATTTTAAGGTTTGCAGTGCACAACAGTCGACGGAGATGG
>N_920
GGACCTGAGGCAGGCCGCTACGAACCAGCTTTTGAAACTTG
>N_921
CTGAGGTTGCTCCGGCAGAACTGTAAATTAGACCTCGACGG
>N_922
ACCAGACTAGCGGGCGGAATCCTAGAACAGCCACTCTACAA
>N_923
GCCACCTTCGAAGATAGGGTCCGAAGTCCCTTGTTTAGGAA
>N_924
CTAGTAACCGGCTGAGAACACAATAGTCAATGTTGCTGATG
>N_925
ACTCCAGGCCGTCATTCTTTCGGGCCTCACGGGAGAAGAAA
>N_926
TTAATCACATAACAGACCGCCAAGTGTCGGAGCATACGAAA
>N_927
ACCCGCACATGGCTACAGACCAAACTTTCAAGGGATCCTGC
>N_928
ATTATCATGTTAAGGGTGATCTGTCCAAGATGGGTTTTCGC
>N_929
GGTACCTTAACGAACCACTTCCACGGGGGGATGCAGAGATG
>N_930
GGACTGGTATTCTACGCTCGCCAATTTTAAAATATTCGAGC
>N_931
GTAGTTCTACGCGGATAGTACGACGCCGTTAACAGCCTTTA
>N_932
CGCCAAGGGCTTTGTTAACTCTGGGGCTGCACCCCTGGCTT
>N_933
CTTGTGTTAAAACCGAGTGACATGGCCTCTTCTATGTTTAC
>N_934
CGCGCGAGTACGCGTTTCCTCGTGCGGTTCAGTACATCTCA
>N_935
CTGTTCTTCTCATTGTATGACCCCGGGTATTGCAAGCATCA
>N_936
TAGCGGCACGCGACTTAATTCCTGGGCATCACCGTAAGGTA
>N_937
AGTAACAGACATGTGAGGGCCGCCACGAGTGTCCTCATTAT
>N_938
AACACATAAGCCGGGGCTCCCCTCCAGTCATGGCCCAAACA
>N_939
GGGCTGAGGAACCAGGGTCACTTAAGGGGTAGCCAGACTAG
>N_940
TGTTACCCCTAGAGCCATATCTACGTGGTGTCCGTCATGTG
>N_941
GGAATACACACACTCAAGGGCGTGGGGCGTGTTAGCTGAAT
>N_942
ACCGCGTCGCAAGAACTGTACGGGGAACGCTTGAGGCTCGT
>N_943
CTGTGACATGAACACAGACCCGATACATGCGTCTGTGCACC
>N_944
CGGTTTCGGACTGCGCCATTCAGACCTGTGATCCACAACCA
>N_945
GATTGAACCCATTCCTCACACACAGCCGATTGCTTATTTCT
>N_946
TGTGACCCAAATTAATAGGCCTCGTAAGACCAATAACCACC
>N_947
GTCTTCGCCGTTTGAGCCCGCAGAGGGGCTCGGGCACAGGT
>N_948
AGAAAACCACACGAATACCCCCACGACGTGTCATTGGCAGG
>N_949
CTACCTCCAACCCCATTTAACTGACATCATTCAAGGAACGT
>N_950
GGGGCTTGGGTATGGATAGGCCATACAGAACCTACTGGGTC
>N_951
CATGCTGGGTTCCCACGATCCGACTTATTACAATATGACAT
>N_952
CTGCGAGCTGATTCGGAACTCTTTTTTCCTGATTCCTTGTA
>N_953
AGCGTACATGATCTGGAGTACAGATAACATGGGGTCGAAGG
>N_954
GTTAGCGGGTCTCCGGGAAACGGACCTCTAAATTTTCAACA
>N_955
TTAAAAAGAATGCGCATAACCGTTTGCTCTGGCTAAGCGTT
>N_956
CCTCCTGACAGCCTACAAGTCAATTGTGTCCTTTCTACTCC
>N_957
TATACGGCGAGTGGGGTGTGCGTGAGCCACATTTAATTGCT
>N_958
CCTAGAGTTGTTGGTACCACCGCCACAACGTAGGGGACAGA
>N_959
TGCGATAAAAGAAATCGCACCGGCTCGCATGCAGCTAATCG
>N_960
AGGATGCGCGTTCCAAGTGCCTGACCGCGACCTCGGGAGTG
>N_961
CCATCATTCGCTGCTTGCCACATTAGGACGGGAGCCGTTGA
>N_962
GAAGTTGGGATTGTAGCAAACGTCAGCGTAACCTCTTCGTC
>N_963
GGCAGCCACTTGAACCTGTACCCTATAAGTGGACCGCGTGT
>N_964
CTCGGGCGAGTGACACGATTCAACAAGTCGCTCGATAGGAG
>N_965
TGGACTGAAGTTTACGTTTTCCGACAGTTTCCCAATCATAT
>N_966
TGCGCGCGTGACTACCCAACCTCAAGCTAGGAGCCCTGAGG
>N_967
TAGATGTTACGTAGCTGATCCTTATACCAAATCACTCAGCA
>N_968
GCAGGTGTAGGCCGAGTTTTCGATTACTCTCCTAGAGCGTT
>N_969
ATCCTAGCCGATTTGGCCTTCCCCCACTTTCTTTCCCATAT
>N_970
TCTATGCGGTCTGCACTTGCCAGAAGTCAACCTGACCAACG
>N_971
ACGAGGAAGAGAGTGTTCGACGAATATTTAGTGGATCGTTA
>N_972
TAGTCCATTCCCAGAGAGTTCGGCGTTAGGTCTCGTAGTTG
>N_973
GCCGTGAACTAGATGGTCTCCTACAATTGGGCCCCTCAGCT
>N_974
GGCTTTATCTATTTATGAAACGGCAGCACCCATGGATAACG
>N_975
TTCTGCTGCTCCGGATTGAGCAGAATCCGGAAACATAATTT
>N_976
CAAGCTTTTGAATGGGATGTCTATCGTAGTCAGCGTGTCTA
>N_977
GGTTCAGGGTCGGGACAACGCCGCTATCTGGCTAATAACAA
>N_978
AAGCGTACTACGCATGTTTCCGGGTTATGCCCTCTCTAAGT
>N_979
CTTCACAATATAGAAGAATGCCACACATGCTTTTAGAGTTT
>N_980
CACTCAGAACAATCATCGCCCGACGGACAACTAGCTAATAA
>N_981
TTCCTCTACTCTTTGAACGGCGTCTAATTCTAGGGCTGAGG
>N_982
GCAACCCCCATTACAAAGCGCTGAGGGCAACGTATATAGTA
>N_983
CCGATTCTACTCAGCGGATACATGTTGCCCCATTAAGGATT
>N_984
GCAACCAGAGAGGGCTGCTGCATCCACCTCATCTCACTACT
>N_985
ACGCCTGATGAGTAATTAAGCACTCACCCCTATCGCATAGA
>N_986
CGCCGAAATCAATACACTGGCTCATTGGTTTTATTCCTTAA
>N_987
TGCGGGGTGGCTGTCGTTCTCTGAGTATAGCGAGTTTTTGG
>N_988
AGTCACTCCAATAGAAATGTCAGAGCGAATTGGTCCAACCG
>N_989
CAAGCCGTTCCACAAGCAACCGTTGTACAGCCCAGGTAGAC
>N_990
ATCCGCAGAAACAATCGGAGCTCAGGAGTCTCACGTTTAGC
>N_991
GCACCGTGTGGGCCAGGTGTCTAATTTACGGCAGTAAGTCC
>N_992
TTGACGGCACCATAATAGAACCCCTTTTTAATACTCCCTCC
>N_993
TTTTTGGCTTTATGGGTACGCGCCCCTAATTCTACGTGGCA
>N_994
AGTGTCAGCCGTACTGTCATCTTTTCTGGTATTGTTGAGTA
>N_995
GCCCAGGTGTGGGTTCCCCCCCTCACACCCGGCCGTGGCCC
>N_996
TTTTGATACTAGGGCCCTCGCTTTCATCTCGTAAGCATCAT
>N_997
ACGAGATGTGTTCGGGTATTCACAGCACTAAAATGCTTGCT
>N_998
TGGGTACACCCCTGCGGGTGCTCCGAACTAAGTGAAAGCCA
>N_999
TGAAAGTAGGTATATAAGTTCCCATAAAGCTCCTCCCCTTA
>N_1000
CGCCTTTGAGGCCAGACGTTCGATTTAGGGTCAGAAGAGCG
>N_1001
TATGGATAGTAAAATCGACTCCGTCGTGTTTAAATTTGCCG
>N_1002
GGAAACTATTGATCACGGCGCATTCTATCGCAAGGGAATAA
>N_1003
CACTATTAAGGGGATTTTCCCACGTATGATCATCTTAGACG
>N_1004
AAGCCATGCTTTGACCTCTGCTTACTCGTCAAAACTACGAG
>N_1005
GTCCTTTAGCTTCGAAGGGGCTTTCGAGCCCCCTCTTAAAA
>N_1006
TACTATTGGGATAGACACGACCATCAGTTCTTACCCGAACG
>N_1007
TACTGTTTTAGATTTCTTATCCAATGGCGCGATCTTGAAAG
>N_1008
GCTTTCCACTACCTTACACTCTAACAGCCTGGGGACACACA
>N_1009
GGGACCTGCTAACGTTACCTCTCTACCGTATGTGGTAATTA
>N_1010
CGGATATGCTTAGTGTCGCTCCGCGTAGGTTAGAAGTGGCG
>N_1011
CGGGTTATCCACGGCTAGATCAATCGATCACGGGTTGGAAA
>N_1012
TGGTGTCGGACGCCTGTATTCTTAGACTCGCTGGGGGCGGC
>N_1013
AGCCTAAATGGTCTGATTTCCTAACGCACTAACTTCCACAT
>N_1014
AAGTATCCTAGAACCCCGCGCATGCATTTTCAAGTACGATC
>N_1015
AGGACATGGGGTACCGTTGACTGCCTAAAATGTTCCAAAAA
>N_1016
TTCATTTAAGGGTCTCTGATCCGAAGATAGGCGAAGATATA
>N_1017
AGCTAGTAGACTCTAGATATCTTTCCATGACGCCCAATGAA
>N_1018
TATAATTCTCAGGCCTAGGTCGCAGGTACTTAAGACGATTC
>N_1019
TGTGGAAGGATTGCCATTACCTAGATGACTCCGGTGTCGAG
>N_1020
GATCCTGCTTCGGAGTTATTCCTGCCTTCACGACGTAACAG
>N_1021
TGGCTTCCCCATGTCGAAGCCCGCCAAATTAAATGCAAGCG
>N_1022
GGTGGGAAGTCGACATTTGTCATGACGCATAAGGATACAGC
>N_1023
CAGTCCATGCACCCGCGAAACCTTATTTATTGCCTATAGTT
>N_1024
TTTAGTAACCTATTTACACTCGTGTGCGCTAGGACTGGGAG
>N_1025
TGTAATCGGTGTACCGTATGCTACCCATTAGCAGTTCGGTA
>N_1026
TTTGCGCGTTGTGACTAATGCGACTCCCGATAGAGGATACG
>N_1027
GGTGGGCAACACACGTGGAACTCGTCAGCGCGTTACGCGTA
>N_1028
TTCGGAAGCGCCGCCCTAAACGGTCGGCTCTCTCAGACGCT
>N_1029
CCCTCTAATTGAGAGCCGCGCAAAACTGGCTGTGTCTATCC
>N_1030
GATTAGAGAGTATTAAGAATCGGAGAGCCCGTCAGGCTTCG
>N_1031
AGGAATCCCACACTCGCCCCCTGTGAAGATAGCGTGTATTT
>N_1032
ATTTAACATGTGATCCTCCTCATCAATGAGATTGCTCGAAG
>N_1033
CGGTATCATTCTGATTGCTACCGCTTCGTCAAACAGCGATA
>N_1034
ACGGTTTATTAAGGTGAAAACAAAGGAATCTGATGAGACTA
>N_1035
GACGACTTAGTGAAACCATTCTGCTTGACTCTTTACGATAC
>N_1036
TTGTTCTGGCGACAGGTCTCCAACCTCTCTCGAAGTTTCTT
>N_1037
GGGCAAGCTCCGAGTCAAAGCAACTTGATCCCATACTAGTT
>N_1038
ACAACAAGTTCTCAAGCTTCCCAAAGGGTAGCTAGTACCGG
>N_1039
CCAATGCGCACTGTTCTGCCCACTACTACGAGGGATATGGC
>N_1040
CGTTAATCTTTGCCTGACAGCGGATTCCCGGATTGCCCCGC
>N_1041
AGGACAGAATGGTATAAATTCTCTTCCCGTCAAATAAGCGA
>N_1042
CGTCTAGCGGGTGTTTAAGGCGTATTTTGGGACTATTTTAG
>N_1043
TCCGGAGTCTGGTGCCACCCCTTCAAGAGCAAACCGCCCGA
>N_1044
GCCACTCCCTAAGTCGATTACTTACAGCTACTAAATTAACT
>N_1045
GCCGTTTTCCACGGACGAACCTGACATGCCAGGCACTGGGT
>N_1046
TATCGCGGACCCGGACCGTTCCTAATAACCGAGGTTGGTAT
>N_1047
TTAGATCGACGGTGAGGGTTCTTGACTACCCTTCACTGACT
>N_1048
ACCGGTCTCAAATCGTTAGACTCGCAATGGCGCCACCTAAA
>N_1049
GCAGAGTACTTTCTACGTCTCTACTAGGGATCTGACTTGTA
>N_1050
GGCCGGCCAAGGATCTACACCCCCCCCCTCGTTCTAAGAAG
>N_1051
TTAACTAGAAGCTTCAACGCCAGGTGTTCTCCGCAAAAACA
>N_1052
GAATTTGTCCTACCTCATCACGATATTCGTTTAATGCCAAG
>N_1053
AAATTACGAGCAGAGTTTAACGGCCTCGCAGGCTTCGTTGA
>N_1054
AAAAGTTGAACTGATCGTAACGGGCTCCCTACCACGCCTGC
>N_1055
TTAGGGATATGTCGACACAGCCAGCTATACTTTCCTAACTT
>N_1056
GGGTGTCTTCGTGGAGTGAACGATGAGTTCATAACCGGCTC
>N_1057
TTGAATGCGTGATTATTACTCTCCCCTTATCATATTAGAGT
>N_1058
TATGGGTCCCACATTGTGCACTGGCGGCCACCACGTCCTAT
>N_1059
GGCCTCGCACGGAACCCAGCCAGCTTTAACTCAGATATTCG
>N_1060
CGTCCGGTAGAACAAAGATTCTATCCCTAGTACACGGCTTA
>N_1061
GACCAGAGGCATTTTGATGCCCCCCAGAACTCATGGTAGAA
>N_1062
AAATCTCTATGGCAAATAACCTGTACATATGCCAAAGGGGG
>N_1063
ATAGCTCCGCGGGAACTCCGCTATTAATGGCCACGTCATAC
>N_1064
ACCGAATTTCCCTGACAATTCATTTTCGGTCCCTTTAACCC
>N_1065
CAATCGTGCCCTGTTTCTAGCGTATAAAAGCAGAGGGCGTT
>N_1066
AATCGGTATAGGTGATATGACACAACCGGGTATATCAGGTA
>N_1067
AGCGAGCAAGGCGAGGAGGTCGCACTTTAATCCAAAAGCAT
>N_1068
CCAAGGGTACGGCCCTTTAACGCTGCTTGATCGGCCCTCTT
>N_1069
AAATTTCGACGGAGACCCTACCCCAGCGTCTATTGGGATTG
>N_1070
AATTCGAGAGCGGTTGGCCGCCTCGCCCCGTGCATGACCCG
>N_1071
ACCACAAAAGAAACGTGGATCCATCGGGATTACTAGTCGCG
>N_1072
CTCAGAAACGTTTCCCACTACAGGGTTCTTTTCCTATTATG
>N_1073
ATGTCTGATCTTGTTGACGGCGATATCCAAGGAAGCGTAAA
>N_1074
GAACCGGCCAGATTTTCACCCCTTTTTTGCCCCAACGTTCG
>N_1075
GGTCAGCAAGACAGCGGTCCCTTAAAATAGCACAGACGATG
>N_1076
AAGGGGTAAAGCCCGAAATCCGAAATCGGAGTTCTGGTGCG
>N_1077
ACGCAAGTTGTCTAAATATGCCTAATCCCGCGACCCGAATT
>N_1078
TTTCGGTTCACCTAGATGACCGCGATCTCAGATTTCGGATG
>N_1079
GAACCTCCCCCGGTTGGAGTCGCTATTGGAGCTCACTACAA
>N_1080
GGGTGGGTCTTCGCTCTAATCACACATAACTGCTATCGCAA
>N_1081
GTATGTAACTCAGCTTAGCTCTAAAAATAGCACGGACTCTC
>N_1082
AAAATGTAGAACCAGTTATTCTTCTTAAAATAGATCATCGC
>N_1083
CGAATCTCCTTTACCCTTGACGCCCGGTGGATTCCGTTACC
>N_1084
ATCAGAATACGATAAGATGACTATGCGATCCGCTGTATCCG
>N_1085
CTACGAAGGTACTCTGGGAGCCTGAGGTCCGTTGTGTTAAT
>N_1086
GATCTAAAATGGGGGTACCTCAGTAGATCCTGGTCGGATAT
>N_1087
GAACATTTGGAGGTTAGTCCCGATGTTCGCCTTTGCGCTGG
>N_1088
CCCGTATAGTTGACCAAGAGCTAGTGTATGTTTATACTATT
>N_1089
GTGGGTTCTGGTTCCATGAACCGTTGGACGATGCCCATCGG
>N_1090
TTCTCCCGTTTCAACATCCACTATGGGGTGTGCATACGGGG
>N_1091
GCCCGGGGCTGCCTTCTCTGCAAGAGCATAAGGACTATCAG
>N_1092
CTGTTGAATTCCGGGGTATCCGCAAGCATCTGTGCTGCGGT
>N_1093
TGGAACTTGCAATTCCCATGCGACTTACACCAATACCGTTG
>N_1094
ATGGGGGTAAGCACGCCGTGCATGGGAGGAATTGACGGGTT
>N_1095
GGGGGGATTGAAAAGGGGGGCCAGGACGTCCCCACCACACC
>N_1096
AACATCTAAAAGACGAAGGACTGTTGAGAGCCGCTGGAACT
>N_1097
CACATCAGTTAGGCAAACCTCGTCCTACCACCCCACTGAAC
>N_1098
TCTGTTTACGAATTACCCCGCTGTGGTGGGACCCACAAAGC
>N_1099
CTCCAGGCACATGCGTGGACCTTTTGCATTCACACCGAATA
>N_1100
GGTTTAGCGTTATTCACTCCCTCCGCATCTAACTTTAACAA
>N_1101
AAGGCCGTATTTCACATAAACTTATCAAGGCCCTGTTCCTG
>N_1102
TCCCAAGGGGGTCTAGTAGCCTCGTCTGGTTTAGCACGTTG
>N_1103
TTTAAAAAGCTAGGATACAGCTGCACACTGGGTTACAACAT
>N_1104
TGGAACTAGTTCGCGGGCTCCTTAGGTGGTACCGGGCGCAC
>N_1105
CCTGCCTCCCGATCATAAAACAGAGATAATGTGCGGAGGTA
>N_1106
GTAATCACAGCGGACAAGCCCTTATCAGGAAGAAGGGTTTG
>N_1107
TCACGTATTGTGCCTATAGACAATGTACATTAATCAAGTTC
>N_1108
CCTCCTTGGTGAATCAGGGCCAAAGCTCAACAGAGAATGTA
>N_1109
TTAGGGACCAGAGACGTCTACGATATCTCTATGGGTATGCC
>N_1110
AGCACATGGAGCCAAGGGTGCCTCGGCAGTTCTCACGGGCC
>N_1111
TGTATTCCTATTACAGCATCCGGGAGCTTTGAGCGTTCGGT
>N_1112
CAGTCCGACATACAGGGACTCGTCGCAATCCAGAGGAACTT
>N_1113
TAGGCGCTTCCGGCTTGACGCCCTATACACACATATGGCCC
>N_1114
CAGGATCTCGAATTATGGTACTAATACGTCGGAGTTATTGA
>N_1115
AAGGTAGGAGGAAACAACTACTATTTGTGGACAGAATTGCG
>N_1116
CTATTCAAAGTTTACACGAACTCAAATCGATCGACCGCGAC
>N_1117
CGGCTCGAGTGCCCTTTAATCTATACTTTTCGGGCAGGTCA
>N_1118
ATCAGGACGGCGGCTTGATTCCGCTATTAAGGGATCGTGAC
>N_1119
TAATCCTGAAAGTGAACAACCATAGTCTAGATTCGAGAAGA
>N_1120
GGCTGCACAGTTTCAACCTTCGGAAACGGTCTACAACATTA
>N_1121
CCAGTTATTCTAACAATCCCCGCTCAGATATCTGGGATGGC
>N_1122
GCCGAGGTCCGCTGGGGTAACGTTTAAGGTAGACTGCATCA
>N_1123
CCCACCAGACCCTCTAAGTCCGTTACTGGAGTATTACCGCG
>N_1124
TAATGGGTCTTAAGGGCTTTCTTCATGCCCAGAGTAGGTAA
>N_1125
ATAAAATCATGAACAAAAAGCGCCAGAGGTGAGTTACGCGT
>N_1126
AGACACGTGCCGGGTAGAGGCGTAATGCGGGAAAACACTAG
>N_1127
ATCAAGGCGCTTATCTCTCCCGTATCGAAGGGGTTGCTGTA
>N_1128
AGGACCACACAGTGAGGGCACGCGTCTAATTGAGGAACAAG
>N_1129
GCATATGGTATATGATATGTCAAGGGCGCGTGTCCCGTGTG
>N_1130
CGACGTCTCTTCCCGCCACCCGAGCTCGCCATAGAAATAAT
>N_1131
CGATAAATACTTTGGGGTTGCGGTCAGGTAAGACCGCTGAG
>N_1132
AGTCGCCGGCGCGGCACACTCGCATCAGAGGAACCTATTCC
>N_1133
CGGTTTTTTATAATTAAAGACTATTGGCGTATAATACCGTA
>N_1134
AAAAACTATGCTGTGCGGCGCATGGTACGGTGCCCATGGTC
>N_1135
GTTTAGGATGATGTTCTTATCAGGAAGTGTAGAACTCTTCC
>N_1136
AGACAGAACCAACACTACGCCGGCCTCAGAGCACTACCTTC
>N_1137
CCCATCTTTCATTCGTTCAACTTGCCCAACGGAATGAAGGG
>N_1138
CCCGAAGATACGTTTTCCCACCACACTCAGTACATAAGCTG
>N_1139
ATCGTATAGCCCGTCCAGGCCTTAAACTAGCAGGTCCATCG
>N_1140
TAAACCGCGGTCAGCGCTTACACGCTCTAAACCAAGAGTAA
>N_1141
CCCCGGTTTGAAACCCTGACCTATAATTGCATGGCAAGAGG
>N_1142
GGTAGGATTCTTGCGATCGCCAACCCTCCTACCCGAGATTA
>N_1143
CGCGAAGTTATCAGTCGTTGCCTTAGTATGAGTGTCTCCAT
>N_1144
CCAACGCATCCGACTAACATCCCTCATAGGTTATCATGCTT
>N_1145
ACTAGGTAATTTGCGTGGTTCAGTTCGTTTAGGATTCCATA
>N_1146
CAACCCAAAGCGTACACCGTCGCCTGATATAGGGATAGGAT
>N_1147
TAGGTATAACGTATCCCCGTCGTGGCCGAAGAAAACTCTTA
>N_1148
TACCGTGCATTCCTGCTCAACCAGGGCTACCCGAAGCACAT
>N_1149
AACCCAATGTCCCACCACAACCCCGTTACTTACCCGTTCTA
>N_1150
GCGAGTTGTAAGGAGCGGTGCGAAAGCGCGCCCATGGCAAA
>N_1151
ATCTAGGACTGAGGGAAGCGCATATCAAAATTGGCTTAATT
>N_1152
TATAAGAACTCAAAGGCAGGCTTACGGGAATGATTCGAGTC
>N_1153
CCCATCGGTTAAAGTGTTGCCTGTGCCCCCCTTCGTCCCTA
>N_1154
GTCTCCGTTATATATGGCCCCATATTCCCGCTGCACAGAAA
>N_1155
ACTTGTCCGGGGGTTTCTTTCTCAGAGTTCAGGCGTCTCTG
>N_1156
ATCTTGCCTAGGTGGCGGGGCGTGTTTTCAGCGGTACCAAC
>N_1157
GCGGTATTTTCAAACTACTTCAGGTCAGTGGGATGTGTTTT
>N_1158
ACGGTGACATTTTAGGTATCCCTAAGGTAATCACCGTAATG
>N_1159
ATGCACCCTTGAGAGAACATCACCGGTGCATATGATTAATT
>N_1160
ATATCATCCAAACGTTGTTGCTTGTCGTCAATGCACCTCCC
>N_1161
CGGATTGGGTTCCGAAAATACAGTCTAGTGATCAACCGAAC
>N_1162
GTGCCGAAGTAATTTTGACCCGCATATGACACAGCGCCCTC
>N_1163
GCATTTACATGAGAGTATATCTGAAGGCCTCCGTCTTGCTT
>N_1164
AGTCTCTCTTGACACATATTCAAAATCGACACCAGGCACCC
>N_1165
TGCGCAACAGCGTTAGGGCGCCCCCGCACAGCCTAAGCTAA
>N_1166
TGATCTCAAATATGATTAAGCCCATCATCCTGCGTCACGGG
>N_1167
AAGACCGCCTCGGGCACTGTCCGGAGAGCAAAGGGCTTCGC
>N_1168
CCGAGCAAACTTCGCTATCCCACGGACCTCCCGCAACACCA
>N_1169
GATGCTATTAGCGTACACTCCGCAGTGGGCAATGGTTATTG
>N_1170
AACATAGCGAATGCTTAACACGTTGTTCGGCCTCGGCAAAG
>N_1171
GTACTCCGATGATTCTGAGACGGGTAGCATCCCTCTACTCC
>N_1172
AAGTATCTCTTGCGGCTTTTCTATGAGCTCTACTTGTGGAA
>N_1173
GAAATCCTATGCATAAGCCTCACCAAATCCGAGGTAGCGCA
>N_1174
CAGGCGTTCCTGCCGAGGGCCAAGTCTTATATAACTAGCAG
>N_1175
TCTAAAAAGGATCGTTTCCCCGAGATGTACCTCTGTAAGGA
>N_1176
GTTGTGAACGGGAGTAATGTCAGTCCGCGCTGTCACCACGC
>N_1177
GAGGCAGCCGTAGAAAATGTCGTCATTCTACACGGTGGTGA
>N_1178
AACCGCCGGACTGTGATTTGCCTAGTAGGATCTCTCGGTAG
>N_1179
GATATCTCCCTACAGAGAATCCACCCTCCGCGCACCGTTAA
>N_1180
AAAATTAGGCGTTTAATCAACGCTTTGTCGGTATAACCGAC
>N_1181
ATGGCGTGTTAAGGATAGGTCCCCCTAGCATGGCCATGATC
>N_1182
ATCTCCTGGAGATGTAACTCCTCTTCATAAGTCGTTTTGTT
>N_1183
CCCGAGTAAGGATCGATCATCGAAATCGTCAACTCTACCTC
>N_1184
GTTAGTCTTATATCCGCCCTCGTTCCTCGTTTGGCCTAGCG
>N_1185
TGAAGCGAGGCAGACCTTGTCTTATACCAGTGAAGTCTTTC
>N_1186
AACGCCGACGGGGATATTGACACCCGAAGAAGGGTCGGGTC
>N_1187
AGACCTTCTTTTCGAAGTGTCGGAAACGGTCTATAAGCCAG
>N_1188
GCGGTAGAGTATTATGATAACCTAGAAGGTAGATCGGTCGC
>N_1189
AATTAGTCACCTGATAAAAGCAATTCTTGACAGGGTACCTT
>N_1190
AAAAATTAAGCCCACGTGTACTAAAAATTCTTCCCTGAGGC
>N_1191
AGATGCCCGGATAACAGCACCAGAAATTGGCCCTCCCAGTG
>N_1192
GGTGTTACACCCTGGGACTTCGTTCACGTGGTAAACCCCAC
>N_1193
TGAGCCCGTAGTTTGGTAGGCGCCTGTGTGAAGGCACTTAT
>N_1194
AGGGGTTGGAAATCCCGAAGCTGATTAAACTGCGAAAAGAG
>N_1195
TCCTATACCCCGCCGTGCGGCGTGCCTACCATCATAAAGAC
>N_1196
ACGACGGCACATGACCGAATCTATTAGGTAGCCGTTCGAAC
>N_1197
TACGAAGAACACCAGCGGTTCTGCCTACATTGCCCCCCAAA
>N_1198
CTACCTAAAAATGGCAGGTACTGACGTCCACTCGCTCCAAG
>N_1199
GGAAGCGATATCGCGAGTAACGGTCAACCGACTAATTTAAA
>N_1200
TGTAGATAGTAATAACCCGTCAATTTGTTTCGTAAGAGTAT
>N_1201
AGGGCGCCCTAGCTGAAAATCCCTCCACCCTACTGGTGGTA
>N_1202
AATCGGAACGTGAACGTCGGCGCCACAGGGGTATTGGTAAT
>N_1203
GTCATTTCGCCTGGGCAGTTCTTATTCGAAGCGAGAGCCCA
>N_1204
CGAAGCCTAGAGGGTATACCCCTATATAATCCGCTTGAAAC
>N_1205
AACTAAAGCTAACACCCCGGCTGGGGGGCTTGTTATTACGC
>N_1206
GCTTCAGTGTAACGGATAGTCGTGATCGGCATAAGCGATCT
>N_1207
GTTAATGGGACTGTGGACTGCTGGTCGGGAGCGTAAAGCCC
>N_1208
TGTACTCCCGTAACAAAGACCAAGTGTATACTACGTTAAGT
>N_1209
AGCGTGCTGTAGGTGGGTGTCACACGTCAATATTGACCTTG
>N_1210
AGACCCCGTGGCCGGACAGGCAGGTGTTTCTCACCTCGATG
>N_1211
TTGACTCATAAACAAGGGTGCAGGGCCGTTGAGTGGTTCGA
>N_1212
TGAAGGAGTGCAAGAGCGTACTATTAAGGTCTGCCTTCCTG
>N_1213
GTCCAGGACGAGAGAATTTACTAATGTTCTGCGACTCCACT
>N_1214
GGCGTTGGGGGGGGCGGATTCGCTGTAAAAAGAGCCACCTA
>N_1215
TCAATATTCCAACGATGAAACATTTAGGACCCATTAAGTCT
>N_1216
CCAGGTCTAATAATATGCTACAGAGAGACTCACGCCGTACA
>N_1217
GGTGCGCTGGATTGACCAAACCTCGGGTTATCCTGCGAAGT
>N_1218
GGTTGGTCGTACTCAGTGTCCGGAATATAACGCCGGCCTTG
>N_1219
CTGGTTTTCCTACAGAGACGCCCATGGTAGCAAATAAGTTC
>N_1220
GATTAAGTATCGGTGCCCGGCCACCTCATCTCTAAGCGGTT
>N_1221
GTCTGCAGCCTTGCTAGAGACTTCTCTAAGGCGATTGCTCT
>N_1222
ATATGGACCATGGAACCTGGCATCGATAGCACGTAGAGTTC
>N_1223
ACTGCGGGTTTTGTAAGTCACGCAGCATCTTGTAAGGCAGG
>N_1224
AATGTAAACCCGGCTAACCGCGATCCAGAGAATCACAACTA
>N_1225
TAAGGAAAGTATTAATTCAGCGCAATCTATCGCCCTATCCG
>N_1226
CATCAAGAGAGAGCGAATGGCCAAACCGCTGAGGCTGTTAA
>N_1227
AGGTTAACCATTCAACCGGTCGGGATGCCGTTTCTTCGACT
>N_1228
TTCAGATGAACTGGCGCTTGCGGTAGTCGGTCCCTTATTAG
>N_1229
GCGTCCACGTTCTATTAAGTCTAGCCAATCCATTAGTGAAC
>N_1230
TCTTGACTTGGGTCATGTAACTTTGTTCTCTTACAGTGGGG
>N_1231
GGGGTAAAGAGAGACTCATTCCGGCTCACAAGGGAGACCAC
>N_1232
GGAGATAGATTAACCACGTACGGGGTGGGATCGAAAGGCAG
>N_1233
CTCTGTCGTATCGGCTTTACCATGCACGGAACGCTTACTTT
>N_1234
TATTTCAGGAGAGTGTGGTGCAGCCGCCAATTCGAGTCTCC
>N_1235
AACACGTTACGATCTAAGGACGATGAGTTAACAAACCTAAC
>N_1236
CGCGTTAATCTGGCTGTTAGCAAGGTTGTCTACCATTGGTA
>N_1237
CAGGGATCCATTCGGGATTGCAAACATGCTCATCATCTTTC
>N_1238
TAAAGTCATAACCCAGTTGGCGATGCCACTTAGTGCATTTG
>N_1239
TAAGGTAAGAACCACTGTCCCTCCTTTTTGGTAAATGAACA
>N_1240
AGCCGGTGGGTTCATTAACTCTTAGCGGCAACATGAGAAGG
>N_1241
GGCATTAATCAGGCAAACCACGATTGGTGTATGCTACCCTT
>N_1242
CAGTATTACCATCCAAAGCCCAGCATGCCCATAAGGGTTGT
>N_1243
GGCGTCCCTCGGTTTAGAGCCAGTCGCGAACTCCATTATAA
>N_1244
GGCCCCCCCAAATAAGAATCCTGGGTGATCGTGATCGGTGC
>N_1245
TTGGGGAAATAACCTTTTATCCCACTCCACTGGTGATAGTT
>N_1246
TTGTATGGCTGACTGCAATCCCTCCGATGAGGATTTGCGAT
>N_1247
CCAAGGTTGTTTCCGTTTTGCGGGGACAATTATGTTGCTGT
>N_1248
GGTAGACGGCTGGAGGGTTACTCTAACGGTGCTCGCATTCT
>N_1249
GAAAAGGATAGTTTCGAGATCCGATCCGTATAGGATTATGC
>N_1250
TCGGCTTATCCACACAAAGTCAGAACGAAACGTACATCTGC
>N_1251
GGGAAAATGAACGGTTCACCCGCTCCCCTGTTCAACACCAG
>N_1252
CCCGTAGATCGATTGAATTACGTGTACCCTATGTTGCAGTA
>N_1253
CCCAACGAGAGCACTGCGATCAGTGATTTTACTAAGGTCAA
>N_1254
GTCCGGCTCAAACAGGATAACTTACTAATAATTCCAGATAC
>N_1255
AGTTGTCGCCTGGTCGTGGGCAAACACGATTTCCTTTTTGT
>N_1256
AGGTCCTTTTAACATAACGTCATTCCAGAATTGAAGGGCTG
>N_1257
ACCCCGTAATGCACAGATACCGGAAGCATGCCAAAACGTGG
>N_1258
AGGAGACCGGTCACATGTTACGATAACGCTAGCGCATCATT
>N_1259
CAATAGACGCGAAATACTTCCGCACCGCGCTCTTCACTTTT
>N_1260
TTACACTACCACACCGCGCCCGGGGATTGAACGCTGACGCG
>N_1261
ACGTAAACCGGGGACCCATGCCTACCGAGGCGGGGGGGAAT
>N_1262
AAGTTTTGCACAAAAACCCCCCGTTATCCAAGGTGTCAATT
>N_1263
TGACCACGTTATATCGGTGTCGCCCCAGAAGCGTTTCACCC
>N_1264
TTTATCGACCCCCGTATAACCATGCAAACCCCGACACAATG
>N_1265
TTTCGCCATCGCCAGGACACCGGCAGTTTGTTCTAGTACTC
>N_1266
CCCAGTATCTTTCCTGCGGGCACAAAGAAAACCAAAATCAT
>N_1267
AATAGGTGGTTACATTCTGTCAGATAACGAAAATGGAAAAA
>N_1268
CCCCCGTCGACTTCCATGACCCTTACAAAGTTACTTTCTGG
>N_1269
GACGGCGAGGTACTAGGTAGCTTAGCCCCATTTCAGCTTCA
>N_1270
TATTTTTAGATGACGGCGAGCGGTGGCGACTGCCCCAGTCT
>N_1271
TGTCACATAGCCGTAAGAAGCTCCGCGGACCTGTCAGTCCC
>N_1272
CCATGCGGAACTCCGAAAACCAATGGACGCACAGCTTTGAG
>N_1273
TCTTACCGGCCTCAAGGAACCCGGAATGAACACGGGGCTGT
>N_1274
TAGCTCATGGTCGAATAAGACACAGCGGTGTCTCTCAGGTA
>N_1275
AGTGTTAACACCTTATATAGCTAAACTACCGGCAGATACTC
>N_1276
TGAATTGGCCATAATGTCTTCTATAACATTGGTAACTAAAC
>N_1277
AGGAGGCCCTACCCTCCGGGCTTATAACTCGCGGACCATAG
>N_1278
TTATGCAAACTAACAATGCGCAGGGCATGTACCCACTCTGT
>N_1279
TCTTAATAGATCTACACCACCAGTGACGAAAGCGTCACCTC
>N_1280
TCGCTAGTATTGAACCGGCCCCCACGACCCCCATCAGCCGA
>N_1281
GTAGCACGGGGGGCAAGAAACACTCTGGCGTACACTTCATA
>N_1282
CGAATGATAGGCCGCCGGGACAGTTTACCAGGGGGCCCGGG
>N_1283
AGACTCCGTTCTATAAGGTACATAGATTAATTTGGGGTGTA
>N_1284
ACTTTACTCTACCTATGGGACGGTCTGATACGCCAGGATGA
>N_1285
TTCCAAGGGTATGACTCCTGCATAGTGCAAATCTGGCAGCC
>N_1286
ATAATGGCGGTTATTTGAAGCTACGTAACTCGCACCCCGCG
>N_1287
TGGCAATTAGCCAGACGATTCTCATTGAAGAACATTTGTGT
>N_1288
GCACATCGTCCCCCCTTGACCCCCACATACTTATTTGGGGA
>N_1289
AATCGTGCACTCCTCCCTGGCTGCGCGGCGAGCCCCGCAAA
>N_1290
CTGCGAACGACCTGTGCAAACCTAGCGAAATGATTTAACGT
>N_1291
AGACTTATGGATAACTTTGGCTGCCCGGGATAGGCCCTTGG
>N_1292
AGAAAGTATTTGATTTGATGCGAGGGCTAAGGGAAGGTCTA
>N_1293
CCGGGAGGATCCGTCTACACCACCCAACCATCCCACTGGCT
>N_1294
TGATCCGCCTATGGATCTCGCACTGTAAAAAGAGGTACTGT
>N_1295
CGCGTCAAATCTCCCAACTCCCGCAGGTTTAACGGGATCTT
>N_1296
AACCCCAATACCTCAGTAGGCGGGGGAATTGAGATTCCGCT
>N_1297
GTTAAAGAGGAACGCGTTACCTCCACAAGGGTGATCTGTTT
>N_1298
TCTACTCCGTTACTAGAAGTCGATTTGGTCTCTCCTTTTAA
>N_1299
TTAAGGTCCGCCTATCTCACCGGATTGTGTATTTGTTAATG
>N_1300
CAGTTGGTAACAGGCTGGCTCTAAACTTGAACGAGATTAAT
>N_1301
TTAATGTGGCACCGCTCCATCAGAGTGTGTGAATCAGTCGA
>N_1302
AATGCCTTGGGGGTCGGGGCCCCTCCAACCCAGCTATCATA
>N_1303
GGACCAAGCCATTAAATTAACTCATATAACGATGGGTCATC
>N_1304
TAGCCTATGACGTCTGCTGTCAGGTATTGTGTGGAGAACAC
>N_1305
GTTTTGATTGATCGTAGATGCAAGCATCACCATATTCGACG
>N_1306
AGAATTGGGTCCGCACCGGGCCTTGGTAGAACCCTGTGGAG
>N_1307
GCATATTGGGCCTCTTTTACCCAGTAGAGTCCCAGTTTCTG
>N_1308
GAAGCATATTCGAACGGAGCCAAAGCTTGTAGGGAACTTCC
>N_1309
GGCCACTCGAGCTCTAACCTCCGACGCCACTCTAAGTGCGA
>N_1310
GGAGTTCAACCTTGCAATTACTGGATGATTAAAACGTGTAC
>N_1311
ACTCACAATACGGCCCCCACCAGGTTAAGTTAATGGCAGGA
>N_1312
GCGAATATTAGGACGTTGTACGGAGGGGTGGCAATGAGATT
>N_1313
TCACAACGCCATATACGCAACATCTATACCTGGCCGCGTTC
>N_1314
TCTAAACGGGGCCTCAAATACACGTTCAGACTACGCCACCG
>N_1315
TTGGAGAAATTCGAGTGAATCATATCGACAGCGCGCGATTA
>N_1316
AGAACGTACTCACTACCTCGCGGTCCATGAAAATAGATAGC
>N_1317
CGCAACGCATTATAGATTCCCCTAGAACCCGCCCCGACTCC
>N_1318
CCTTAATCACAGAATGCCATCTTCCGGCTGACCGTCTAAAT
>N_1319
TATGGTGCAAAGCGTTGTATCTCAGAAGAGGGATAGGAATG
>N_1320
TCTACTGGTAAGCTTTGGGGCAGCGGTTTTAAGGGAGAGAG
>N_1321
CAAATTACCCCCGTTACGCGCCACGACAGACGCTGGCCCTG
>N_1322
CGCGATCGCCCACACTACCCCGAGACGGATGGCGTAATGGG
>N_1323
AAATGAGACCAATCGGGGGGCTACGAGATTGGCGTAGGTCT
>N_1324
GGAACTCTCGAATTAATAGGCATTAACAGCCATTGATCGGA
>N_1325
GCGGTATTACATATAGTGTACAGAGGGGGACCACATCCTGG
>N_1326
CTAGTGCCGTTTTTTAAGTGCAATGCCATAACTTGTGCCAT
>N_1327
TTCCGCCCTTATGGGCCGCCCCACAGCATATTTCTGGTCGT
>N_1328
TTACCGCAATTGCCCTTAAGCTAGAACTTAAAATTGTGGTG
>N_1329
GGTAAACGAAAGCCGTGCTCCGGAGCGGCCTTTGAGGCACA
>N_1330
TAAACGATGGACCCGGTAATCACCCACTTATTATGGCGACT
>N_1331
GCGATTGCGGGCGTTCCTCACTCGATTGACGAAAATCCTGT
>N_1332
ATATGATGGTCCTGTCGTCACCGGGTTGGGGGGACCCCAGC
>N_1333
CTTATAGACATGCGCCTGTGCACCACGCGTTTCCTGTGATA
>N_1334
GCACGGTTCGATATGAAACTCAAACGAGTGGTGTATCAAAT
>N_1335
AAGCAGTAACAGTATTAGAACAACCTTTCGATAAAACTGGG
>N_1336
AAGCCTTTATAAACCAAGAACGGTTGATAGTCAGTAGTGGC
>N_1337
CGGTATTGAGCATTACGCTTCATCACGCGCTTTCAAAGGAT
>N_1338
GCTAAGGGGGTGAGGAACCGCAGTTGTGGAGGGCGCCTGCC
>N_1339
CGCACATGCGGGTAGACCTGCGAGTATCCAGAATATCCACA
>N_1340
TCCTCGATACGAAAATAACTCCGCCCTTCCCATTTGGAGCG
>N_1341
TGATTTCGGCGCGGGCCTATCGAGCGGATTTGCCCCCCAAC
>N_1342
AGGACGAGACAAATGATAGACACTAGGCAGTAGAGCTTCGG
>N_1343
CAAAAGGACTCCCAGCTTCTCCAAACCGCAACTCCCGCCGG
>N_1344
CGGGCGACTCCCTGGGATCACAGCAATAGATAAGCTGAGGG
>N_1345
GAACACAGGGACCGGGGTCCCTACACGTGACTGTATAGTAA
>N_1346
AAGGCATGGTGTGGTTTGCGCAACTCTTTGTTTCGCCTTGT
>N_1347
CGCATCGCGGGACTTGGAGGCCTTTTTAGGGCAACAATATG
>N_1348
GGACACTGCGCTCGTACGTTCTCATAATAAAAACATGTTAG
>N_1349
CCGAACAGAGACTTCGGACGCTCTTTTTTAGAGCGGGGATC
>N_1350
ACGAAATAACCCCTCCCCAGCAATATACGCAATTGAACACC
>N_1351
GGTAAGCATCAGGAACTTGACCCTGCCATTGGGAGAGAATT
>N_1352
TTCTCATAGTTATGACTGCACATTATGGAGCACCGCGCGCT
>N_1353
GGCATGGGGGATAATCCTCGCGCTAAGCATCGATATTGCGC
>N_1354
TTTCCCAACTATGTCTTTGGCGTGGAATATAGCTCGGCTAC
>N_1355
CTGTTGTGGGATCTGACACCCATGCAAAGCTTGCTCAAGAA
>N_1356
GCAAAGTTGGGGCGCTACGCCACCTCGGGGAATTTGGGTGG
>N_1357
ACGTATAGACGCTGTCCCATCTGAGTATGTGTTGTGATTCG
>N_1358
CACACCAAAAGCATACAAAACTGTACGGGCGATAATGATTG
>N_1359
GCAAGGGGAGGCCCGGAACGCCTCATAGTACTTCTAGTCAA
>N_1360
GCGTTACTTCGAGCACACTACCAGTGGTCAGGACTGGATTT
>N_1361
GCGATTATACACGTGAGTTTCCTGTTACTTAGCGCGACCGC
>N_1362
GAGTATGGCTTTGCCTTACACAGGTACGTCCATACTTGGGA
>N_1363
ACACGGCCACTGAGCTCCCCCTAGGGTACGGTTTGCCGACA
>N_1364
TAATCTACGACAGTGAGGAGCCCAAATTTCACCAAGTTTGC
>N_1365
ATTTCCTATTTCAGTGGACACGCGACCAGAAGCTTAGGAGA
>N_1366
ACTTTAAAGGGCTATCCCATCCCTGAAAGTCTGCTAGCAAC
>N_1367
AACCCACCAGCAAAACTCGACTTTCTTAACCGGTCCTCTGT
>N_1368
TCATATGTGAAGGGAGTCCGCGACGATTGAGGTATCCTACG
>N_1369
ACCCCATCTAATGCGGCGCGCATACTAGCGGTTCCGAATAG
>N_1370
TGGTTGAGCAGGGATTAGGACAGAAGCGATGTGTCTGTAAC
>N_1371
CCCCCTTGCCCCTGTTAGCACATTAGCTTCCAAGAGGGGGT
>N_1372
GACGCTGGGATCCAGGCCCTCGATCGAGCTTGGAATTTCCG
>N_1373
GAAAAATTTAAGTTGCATTTCTCAGAGTTACGCCTCCCGAA
>N_1374
ACGCCTTGAGTATTGATTTACGAAACCTCAAATTGCATACA
>N_1375
GTATCATAAAAGGTGTGGTACCGGGTACGCCCCACCTTTGT
>N_1376
TGCCGCCAAGTAGAGGAAAGCATATGAGTTGTGCATAAGCA
>N_1377
TTGGTATAAAATGCCGATCTCAGAGCACCTGTGCTGTAAAT
>N_1378
GGCGCCTTAGTACAGCACGGCATTTTCTTAGTTTGTTCCGG
>N_1379
CCCAGGTTTCGGCTACTGCTCCAAGGTACCCACTATAACAC
>N_1380
AAGCCGACTGAGTTCGGAACCATTTCTGACCGTGCCCGGGA
>N_1381
CACTAAGTGTAGTGTTACACCTTAGAGGAGAATGAACATCA
>N_1382
CTGCTCTCATCAAAACAATACGTTGGAGCAAGCCGATGGCA
>N_1383
AGTACCCATATGTGTAGAGTCAAACCTCTCACGGTCGCCCA
>N_1384
TTGAGATCAGGCGAGCGTACCTGTGCATGTGAGGGCATTTG
>N_1385
CGTAGCGTGGGGTCACAGTTCAAATGTGGATCTCCCGTTCT
>N_1386
CCCACGGGTGAGGGGGTCTGCAGGCTGGTACTCATGTGTTC
>N_1387
CATACCTCTCATATGTTTAACTGTGGTTTGTAGTATATGTA
>N_1388
CACCCAAAAATACCGGTCTTCGTACCCCTTCGGAAATAATA
>N_1389
GGTATCCCACTGTATCACTCCGGTTAAGGGATGTAGCAACC
>N_1390
TTTACAGAAGTCGTACCGGCCAAGGGGGCTAAAATATCGTG
>N_1391
CCTGAACCTCGCAGCGTTTACCAACAGAATGCACGGGGCTC
>N_1392
AGATTAGGCCCCCGTCCTAACCATTGCACTGGTTCGTCCGT
>N_1393
GCTACACAGTATGATATCTACGGTTATATAACCTAACCACA
>N_1394
AACCTTTATTCCGAAGTTAACGTGCGTGAGTTGCCTTGAAC
>N_1395
ATTAACTTCCCTTTATATGTCGGCGAGAGTATTGTGCTCTG
>N_1396
TGAAGGCTCTCAGTTTGTCACCTACACTCTAAGGTACACCA
>N_1397
GCCCTCTAGGGCCTTTTCGACGACGGGTCTTGCGCTACGTT
>N_1398
ATTAGGGACGTCTCATTCATCCTGCGGAAAAATGTCCTTAG
>N_1399
AAAGGAGCCCACGGGCTGCACTGAATAGTTAGGTAATATTG
>N_1400
GAAGGCATACAGGTTACTCGCTCCCTATCATATGTTCGCGC
>N_1401
CCGGGGTTCAGCCTGGGTTCCGATATCCCGGTACTTATGGG
>N_1402
GTGCTGACCGAATGAAACCACTTAATAGGGATCTCTAACCC
>N_1403
AGGGTTTACCGAGATCGCCCCCACGTTATGCTTAACAAGCA
>N_1404
TTCCTAGGGACAGTCGCTCACAGAAGCTTCGCCCTGGGGTA
>N_1405
GTTCTTCATACCTGATAAAACCTCACGGGCGAATAGGCGCA
>N_1406
GGGTGCGGCGGTGCTATAAACACGACGAAACGCTTCGACCC
>N_1407
TGAGACTATAAGCTTCTACTCTGAGTACTTGAATCGTTTAA
>N_1408
TTAGCCGATTATAAGAGGGTCCTCGTCTCACCCGGGAGCAT
>N_1409
CACCGTACCAAGAATTATGCCCTATAAAAGCAAACGCCCTT
>N_1410
TCGAGGTATATTGGGATCATCATTATATGCACTAGGGCACC
>N_1411
ATATATGAACTTAAGCAGCCCCTTTTGTTCTTGAGTGTCCA
>N_1412
CACAGCCATTTCAGCGGAGTCGGGGGAGGGGTTCCACGTTG
>N_1413
CACTAAGGCCAAGTCCCCATCGATCTCTGTCGATAAGTCCC
>N_1414
ACGGGGGAGGGTACGAAGCCCGATAGGAGAAGGCTTATCTG
>N_1415
AGTCGCGGGGATGGGACTTACACTGATACCGTACTTATTTT
>N_1416
AAGAATGTGACATTACTATACCGTGAGCTCGGCAGATTGTA
>N_1417
CGCGGGTGTACAACAAAATGCGGCGCCACCGCTGATGACGA
>N_1418
AACACAGAGGTGCCGCGAAGCTATAACCATATAAATGGTGT
>N_1419
TGAGATTTGTCAGAGTATAACGATTACTACAACAGACGATT
>N_1420
TGACGTGATGGAGACACCTTCTATGGATATGGCGCTCAGAA
>N_1421
CTTGTGGAAGGACAGTGGACCTGTTAGAATTTGCGTTTATA
>N_1422
GGGTCCCACGAACTCCGGTTCTGGTTAAGTGCAAGTGTGCA
>N_1423
GCACTCATCCACAAATGTTTCTACATTATCGGACCGTGCCT
>N_1424
CACGTGGGGCTGGCCCCAACCGGCGTTTATCAGTAGCGATT
>N_1425
TTTTATGGTCCCCCGCTTGTCAACGGTTCACATGAACGCAC
>N_1426
GCGTAAATCATGGTTTACCACAAGGTCAGGTCGGATCTCGG
>N_1427
ATGACGTATGTCGGCTAACTCTTCAGCCATAATGAGCCCGT
>N_1428
AGTCCTTTTCGGGTACACGCCACGCTCGTATGGGTGCCTTG
>N_1429
CGAGTCGGACAGTTCAGTCCCGGAAAACCAATTTCTTGTAG
>N_1430
TGAATGGGTATACACTCTTACCCCGTATTAAAGATATATTA
>N_1431
AAAGATATAGCGTGTGTGAGCTTCTGTCACCTGCGCAGTTA
>N_1432
CCTAATGCGGCCGCACATTCCGTCATGTAGAGTTGGTTAGT
>N_1433
TATCAACCGGTTATGCCGGCCGACCTTTGGTGACCAGACGC
>N_1434
CACTCCTCCCTATCAACCTTCTCAGATTTACCCCTTATGAC
>N_1435
CGCCTCACCATAGAAGTTTACTACAATATGAATTATGATGG
>N_1436
CGACGCTCGCATACCAAGCTCCCGTGGGTTCATAAACGGCA
>N_1437
ATTACACTCAAATCGGGAGGCAGTAACATGGGACGCCGTAA
>N_1438
GTGCTAACCTCCGCAAAGCTCACACGGCCTCGAATATGACT
>N_1439
TGCCTCGGATGATTACTGCCCCCGTATGGGGAGGTTCGTCC
>N_1440
AAAATACCCGTAAAGCCGGCCCAGTTTATTATCCCCTCCCC
>N_1441
GGGACCCAGAGAACTTGTATCAAAAAGACAAGGCCTGGCTA
>N_1442
TCGAAAGCACCTTCCCCATTCACCTGCCTAACGAACTATCG
>N_1443
ACGCGCCCCCATAATGGAAGCCTAAAATGGGATACTCTGAG
>N_1444
CCCCCTTTATTATATCTGACCCTTGCTTCTGGAAATATATT
>N_1445
AATTGTCGTGAAGTTAACGCCACAACAGACGGATATGGCCT
>N_1446
TGGCTAGGAGTGCAACAGTACACGTACGGGCAAGCGGTTAC
>N_1447
AACCATTGAAATCAGACAGCCAGGGCTGGATAAAGGAGACC
>N_1448
GCCCGAATACGGGGGAAGAACGAACAAGAACGGTTTTCGCC
>N_1449
TACCACGATAAGTAAGTGTACTAGTAATTGAATCTTTTTGT
>N_1450
AGGATTCCTCCCCTACCTTGCAGATCAAACCGCAACGAGAC
>N_1451
CCCCACAGCGCACTTTAGAGCGCACCTTTAGCAGCTCTTCG
>N_1452
CAGTCCTCATACATTATATCCTTTCGGAAAAAGGATATATT
>N_1453
AAGAATAAAATTAATCACAGCCCAGTACGAATATAGGGGGT
>N_1454
AGGCAGTACTAGGCAGTCCCCGATACCCAGGGCATATCCAA
>N_1455
ATCTCTTGTCCGCCGTAGGCCTTTACGGCGAAGAATAATCA
>N_1456
TTCAAACGCTCAGCGAAACCCCTTGTATCTTTTCGACTATA
>N_1457
ATAACGCAGATCACTTTATGCGACCTACAAACCACCGACCT
>N_1458
GAGCATCGGCATCCAGTATACGGTTCTCCTTACAGCATTTG
>N_1459
GCGGGCCGAGTTCCAAGAAACAGGTTACAGTGAGGAATATA
>N_1460
CTTTTAAGGTGGACATAGAACCCCATTCTTAACCTTCCTTA
>N_1461
GTGTCCAAATTATCCCACGACGGGGTTAAGCCCGAATATCA
>N_1462
TAACTCGGGTGCAGATCGACCTAGTATTGGGAACTCCTGCC
>N_1463
AGAATGAACTACGTGAAGAGCTTTTCTAAGGGGTCAATTAA
>N_1464
ACACTACCCACCCCAATAGCCTCGTCATAAACATAGGCTTG
>N_1465
GAGCCATAATCGACCTCATTCTGACCCTGTTGCATGGCCAA
>N_1466
ACGGTCGGGAGGTCGGGAGACCTGGAATGGACCCTCTTCAA
>N_1467
CAGCTAAAATTAGTGGCAAACGTCTTTCGAGTTATAGAAGG
>N_1468
ATGTTTCCAACCTGGACCGGCATACAAAACTCTGTTAATGA
>N_1469
CGGCGGGGTTTTTGAGAAGCCCACACGGGTGGGAATCCTGC
>N_1470
TATATGCTGACTGAGCATCACTCGTGGCAGTCCAAGGAATA
>N_1471
TAGATCCAGGCGCGAAGGTTCAGTTATGGTTTTGCCGTACA
>N_1472
GCTATCTCCGCGCCTCATCGCACGACTTTCCTTTACTTATC
>N_1473
GGGGCAAATATGTAGTTACACTAGATTAGATGGTTCCCCGT
>N_1474
GTAAACGTATCCACGGTTAGCAAAGGTAATCCTCCGTCATG
>N_1475
AAGCAACTCTGACGAGAGTGCACTGAATACGGCAGGTGCAG
>N_1476
TGAAACGGTCCAAATGGGACCGGGGGAGCACTTAGGTTTGG
>N_1477
CTGAGGAGCTTTTACCATTCCACAGGGATAGTAGATCCTCC
>N_1478
AGTAACGGTTTGTCGCATTTCACCGTTATTTTGGATATCAG
>N_1479
ACCTCCACATATTAAAGGTACGGTAACGCCTCCCGCGAGGC
>N_1480
GTATGCAAAGAATGGATGGACTTACTCGCGTTATTTCAACA
>N_1481
ATTTTCATCTATTCACTGCTCTATTACAACCCAGGAACTCA
>N_1482
GGAAATATACCGTGCTCTGTCCGAATAGGCGGGATCACGTA
>N_1483
GGTGTTCTTAATGAGGTCAACAGTTCTTTACGCGACAGACA
>N_1484
CTGGGCTTTGTAACGAGATGCAGTGCAGCCGTCAACACAAT
>N_1485
TATCATCATCGTTTTATAGACCCACATTAATTCCGACGTGG
>N_1486
GTATTTGTACTCGCAGGTGTCCAACCCTCCGCCAAATGTAA
>N_1487
TGATGAGGTAATGGTGTATTCCTCAAGGTGAACTCACCCGG
>N_1488
CCGCATAGCCACAGGGCTTGCTTAAATAAGAATACCTCCTC
>N_1489
CAGGGACCTCTGTTTGTAGCCACTATCTAGCGTAATTCTCG
>N_1490
TAGGTATGGTGTGGGAGTCACAGTTACAAACCCGGCGAATT
>N_1491
ACTTGCCTAGTCGTGAGCAGCCATATCAATTAAATAATAAG
>N_1492
AGCTGTACTTAAAGGGTGTTCCCTCTCCGACCATTTTCAAC
>N_1493
CTTTCAGTCATTTCGGAGCTCCTAAACCAAAGTACGTGACC
>N_1494
TCGGATCTTGCTTGCTTCCGCCTGAGAAGCCATTGACCGAG
>N_1495
CAATCGACATGGTAGGGGTCCTATTTTTCAATTCGAATCTT
>N_1496
CCTACCATGGCTCTAGTCGACATTTTGTTGGGTATCACCCC
>N_1497
GGCCACAGGGGCGGACCAAGCCTGATATAAACCTCATATAA
>N_1498
CAACCTGATTTCGGCTGATACATATTTTGGGCAAGGCGTGC
>N_1499
CATAATTTCTCCGGCCGATCCTTAAAGCAACCCCAGAGTGG
>N_1500
GGGCCGGTTCTGTGAACGAGCATCAGCACTTGCAATCGTCG
>N_1501
GATCGTAATATATGTTGGGACTGTCGTCTCTAATGCAGAAT
>N_1502
AATAACTTTGGCCTTGTCGACGACCTGTGACGGAGAGCTCC
>N_1503
GCGTTCCCGGCCCATAACCTCGATGTATGTCAGTACTAAAG
>N_1504
ACCACAAAATTGGCAGCCCGCATTGGTCTGTCTAACACTAT
>N_1505
GTTCCCCAGAGGATAGCTCACCAAGGGGCCACAGCGACCTG
>N_1506
GTGTGAACTACCCCCTCACACCAGGCGCTCCGGTGAACGTG
>N_1507
GGCTTGGACTCAGCCCCCCCCTAAAGTTTCATAAGGGGGGT
>N_1508
CTCCCCAGCAGATGTTCCTACTATCTATTCGACAAACGTGC
>N_1509
TTCCCCCAGGGAACATCCCCCACCACCGCCGTGGAAACAAG
>N_1510
TACGTATAGAATCTGAGGAGCTTTGCCTCCCACGCCCTTCG
>N_1511
TGTAAGATCGCACTACATCCCTTACCAGCTAACCGACCAGC
>N_1512
ACCCATGAGAGCGAAGCAGACGCAATCACTCCAGCTCGAAC
>N_1513
TTTGGTGCACAGGAACGGGGCGCTGTGAACCGTGCACTGTC
>N_1514
TAAGTGCGCCTTGGGGCAAACACTTTCGGCTGGCAAAGGGG
>N_1515
TTTTGTAAGTGCACATGCCCCTATATACGCCGGACGATGAA
>N_1516
AAGGTGTGCAGGCGCCCCAGCTCATTGGCGCTTCAGTATGA
>N_1517
ACACCGTTTGCGTAGGGATCCCGAAACACGAAGGACCTCAA
>N_1518
CAACCGGGGTATAAGGAACCCACAAGGGCCAATTGTGAAAT
>N_1519
ACGACGGGGAGTGGGTTTTCCACCACGGGGGGAAGGGCAGA
>N_1520
AGGCCCGTACGTGTCCGGTCCTTACCCAGGCCGATATTGAG
>N_1521
AAAATAACCAAGCCACGACGCAATGAGACTGGTTTACGGTA
>N_1522
TTTCGTGAACGGGTTCGAGACCATTATCAGGACTCATTCGA
>N_1523
CATTTCCACACGTTACACGTCCTGGCCCGTCAGGGGGGTTG
>N_1524
CCCCTAAATTAGCAATTGGACACCGAATCGAATACTACCCC
>N_1525
AGGGTGAAAATCCGGAGCGGCGCACGCCATCCCCTATCCAC
>N_1526
TGGGAATGGTGCCCGGCCCGCCTCTATCCTCCTATTGTGAG
>N_1527
GGACGAATTGGGTGATATGTCGAGGTCTCGAAAACGTCCCC
>N_1528
ACGTCTATAACTTTTGTGTACCGTCTCAGTAACATTCCGGT
>N_1529
TGGGCCATGGGTAAACCGATCGTACACAATTAATGCCGGTC
>N_1530
GTGACAGAACATTATACCCGCCCACTGGAGTCCAGGAATTT
>N_1531
GGTGGCTCGAGGTTGTTCAACATAACAATGAATCTAGCAAG
>N_1532
ATACGGAAAATTAGTTCCCTCGCTTCCCGTACTATCGCGAA
>N_1533
CGTGGAAAACACTCAGCCTACTATGCAGTATTGTGAACTTG
>N_1534
GAACCGCGACGTTCTGAATGCCCGGGCTACGAAGTGCTTGT
>N_1535
CGGTAAAGAGTTCGAAGGTACAAAACATACGAAGCCATGAC
>N_1536
TACTCGTACGGTGAGAGCACCCTTGTCTCCGACTAAGGTAC
>N_1537
TGAAACCACGACGGCTCGATCGTGTCATTACTAATTAGTCT
>N_1538
TGCGCCGGTGATGGCGAGTACAGATGGGAAAGAACTAAGTG
>N_1539
GTGACGAATTTTGGCTTGCACTCCTATATCGTGAGGTGCAA
>N_1540
GTCGTGACTGGACCAGCTCACCGGTCGACCACAGTGTTTTG
>N_1541
CCCGTACTCACCGAAAGGAACCAGGAGCGAAAATCGAAATT
>N_1542
TAGCCGGGGGATGCCGAATGCGTTAGACGCGTCTCACTTGT
>N_1543
AGTACCAGGTCGAAAGGCTTCCTCCAGGGGCACGACACCGC
>N_1544
GCGCAAATCCTCTAAATGAACCTTTTATGGTTCTGGATGCA
>N_1545
TGATTCAGGCATGAAGTTAACCCTAAATGATTCTAACAGCC
>N_1546
CCAGAATGGGGGTAAACTATCGCAACGGGGTAACTTTACAA
>N_1547
TCCAGCGCTCCGTCTAAAGACAAATGATATCCACATCAGAC
>N_1548
GTTGCTATGACGCAAGTAGACGACGAAGACTCGCTCTGCTG
>N_1549
AGTCTTGCATCCGACCTCCTCTCCAAAGTTTGCCAATGACG
>N_1550
AAGCGATGTACCAGGGACTCCAAGTTACTTGCCAGACTGAC
>N_1551
GCGTACTGCCAGATTACCAGCACGAGGGCGCGACTGCGTTT
>N_1552
GAGACGAGGAAACCGACATTCCATCAGACTCGCGTAAGATA
>N_1553
AGATGCGAGCGACTATGGTTCTGATTTACATCAGACATGGC
>N_1554
ACCCACTAGCCTCAGGCGCGCTACTTGACGACGAGCGCTTA
>N_1555
TCCAGGGATTAGACCCTCAACTTAGCACAACAGTCTCGAGT
>N_1556
TCCACATTCTCCTTGGGTACCATATCTGACTCGCTATATTT
>N_1557
GTGTGGTGAACGGTCCGAGGCATCAATCATTTTACTGAGCT
>N_1558
AAAGATGGTCCCTTCACATACGGTCCATCGCTGTTTAGACC
>N_1559
TTTCCCTAGGGCGAGAGAGGCCTTACCTATCTTGCTCAAAA
>N_1560
AGCGTCAGGCACAATACCATCACTATCTACCGAGGGGTCCA
>N_1561
AGGCCCAAAATAGCGCGAAACACCTAACCCCCTCGTGTAAG
>N_1562
ACACATCCGGGAACTCTAATCCGAATCGACGATATACCCTA
>N_1563
ACATGCCGGCGCTGGAATCACAAGGAAACAGCACGCCAGAC
>N_1564
CACGTGTATAACCCTTAACGCATCCAATCGGGAAGAGCGTG
>N_1565
GTTGCGCGGACCCTCTTGACCTCCCCAGGCGACCATGTTAG
>N_1566
GACTGAGCGACGCAGGCATCCCTAGCCTCTAATGAGACCCC
>N_1567
ATGAGAGTCAACCTCTATGACGGAGTAGCCTATTTCCCGAG
>N_1568
TTGTCAGGTGGAATTATCGGCCAGAAACCTAATTAGATCTG
>N_1569
AAAGGTGCGTGCCCAAAAACCGACTCATGCCCATAAGGACT
>N_1570
GCGCTGGAAAGTTAACGTTGCCTTAATTTGACAACTTTTCC
>N_1571
TCCACACCCATGACCAACCCCGGGTGAGCACTGAGCAAGGA
>N_1572
CTGTGAGAGTCGCGTCCGGTCAGGATATGTAGACGACCATA
>N_1573
AGGAGACGCACTTAAGGCTTCCTCCACCAGTCCCCCAATTA
>N_1574
GAGCCGACCCTCCAAACGTACTTGCATGGCGGTGAGCGCAC
>N_1575
CAACTCGGTAACGTTGACGGCTCTTCCGCCCGTTGCAGGTA
>N_1576
TCACTTGGGTAAGACGAATACAGTTTGTCCAATAGACAGAG
>N_1577
TGTGACACTTACGACTTGTGCGGGATCAGGTTTTAGCTCTA
>N_1578
CCGGTAGCGCAACGTGGCAACAATATCTTAGGTGACGTCAC
>N_1579
GATGACACAAACAGCAGAGCCTATTGTTGAGAGACACTAAC
>N_1580
GGTCTCTAGACGTATCGAACCATCCGTTATACCTCCGTGGA
>N_1581
CCAATAGGGGGCGGATTGGCCCTCTCCGGTTTTTCGAGAAG
>N_1582
TACCAAGCTCTAAGTGATATCGGTTTCTGTCAGCATCGTCA
>N_1583
AATCGTGATTCGAAGAACCTCTATCCTAACGTTCTTTTGGT
>N_1584
TTGTGTTGCACGTTTTGGAACGTGGTTTCAGGTAAGAGCTC
>N_1585
AAAAGACGCAACTGATTCGCCCGCCGGGCCCTCCTGGAGTA
>N_1586
TCTCCGGTCATGGTAGCATACAGTGATGATAGAACGACCTT
>N_1587
ATACTGGTTCCTACGTAATTCTACCAGTACTCCGATTCAAC
>N_1588
CACTTACAAAGTGGGGGATGCCATATGTCTCAAAGGTGAAG
>N_1589
AATCAGAGTTAAGCATAGGGCTGACAGGTATATGTTGAGCT
>N_1590
ACGAATAGTGTTGGCCTATTCGTACAACGGTGGTGGGATTA
>N_1591
TTATCTTAGGATGGGTGGGTCAACCACTATTTCTCGAAAGG
>N_1592
CCCCCTGTCGGAATAACTGCCATTGTTTGTGCGCTTGCGGG
>N_1593
CTTACAATTACCTGTGTTGGCAAATGTCAGATGGAGGTATA
>N_1594
CGCTTCGGGGCGGCCGCTCCCTTTCCTCTCAACCAGGTAAC
>N_1595
ATGTGGCTAAGTAGGAAGCACCCGGGCGAAACTGACCCACC
>N_1596
GCGGGGTAAAGGTGTTTTGTCTGCCTGGTTTAGCGCAATTT
>N_1597
CGGTAGAACATCGCAGTTTACCGCCACTACCCCAGCCAATC
>N_1598
TAATTATTTTCACGTCTGTGCGCCGGTTGAGACGGCCCCTG
>N_1599
GTCCCCTAGTGTAATCGTCTCTTATGACAGAAGTCTACATC
>N_1600
CAGTGATTTCCGGTGGAATTCCCATAGCAAACGAAGATATC
>N_1601
ATGGTCGCAGTGAATGACGTCCACCCTCTGTACCCCAGGTG
>N_1602
GATCATACGCCCGAGCGGGGCCGAAAGCCCACGTCACGCGA
>N_1603
AGACGCGGCCATGGATGAACCCTAATACTACTAGCGCCCCA
>N_1604
GTCTAGGGGATCTAACCCAGCCGGGAATGGCTGGGCTAAAT
>N_1605
TTGGTCTGGAAATCCAAGAACAACACAAAGGAGGTCGCCCC
>N_1606
AGGGAGTGAGGCAGCTAACACCCCACACCATTGGAAACAGC
>N_1607
TAGCCGTATGAAGCAGGAAGCACACATTGAGGTCAGAGAAT
>N_1608
CAGGGCTCGCGTCGACTCCCCCCCTCTCGGCACATATCCAC
>N_1609
CCCACTGATAACTGCAGGTGCTCCCCAGGTTGGAGCCTGAA
>N_1610
TGAACCGTTAATAGTCAATGCAGCCCTAGGACACGCCAAAA
>N_1611
AAACTTGAAATGCCCGATCTCATCCACCTTCCACTGAACTA
>N_1612
TGTTTTCTGTTGGAAGGAGCCTCATGCTCACTATACTCGCT
>N_1613
GTACCAAGGAAAGGCCCGCCCCTTCCGGTAATAACACAGTC
>N_1614
GTGGTTGTGACTATCGGACACGATAATTATTGAGAGAAAGC
>N_1615
GTCGAACCGACTAAAAAGCCCGCTGTTACTCCAAAACCTAG
>N_1616
CCCTGTATGGTTTTTGGGTGCGTTCCCCACAACGACGACCC
>N_1617
GTCCAGGGTGAAAGACCGAACATGAGAAGGGGCATCGATTC
>N_1618
ATGATGAGTAGATTGAATTACTTTTCTGGGACTCGGATTTT
>N_1619
CTGGTCTCCCGACTTCGACCCTTGTTTCGCAATAGACTGCG
>N_1620
GGCGGCTCAAATCGACTTTCCACGGAATCATTGCGCTAGGT
>N_1621
TTATAGGTCATCACCAGAAGCCCGTTTCTATTCTTTAAGCT
>N_1622
AGGGTGACCACTCACCGGAACCAAAAAATAGGTAGCTAAGA
>N_1623
GGCATCAGTGGCCAGGAGAGCGGTCGATTCACCAGGGGTAC
>N_1624
TTACAGCCATTTATTGTGCTCAAAATAATTCTGCTTATTGA
>N_1625
TCGGGAGAGCACCGCCGTAGCCGGGTCATACACGCGTCCAC
>N_1626
CTCGGTAGCGCGGTATAGAGCAATATTACGCTGCCACCTCT
>N_1627
TGGAGTTTGCACCCATTAATCCCGAGGGTCTTCACGCGCGG
>N_1628
CAATTAGCTATCAGCATAACCCTCCTTTAGGCCACCTACCT
>N_1629
GCGGATTCCGGAAGTTGATACTAAAATAGGAATCTACAAAC
>N_1630
GTGGTGGCGAAGCGGTTACACTATTAAGTATCAACGAAAAT
>N_1631
TTGTTGGGTGTACTACAGCGCTCATCCCGTTACTACTTTAT
>N_1632
AGATATCTACAGTTAGCATACTTATAGAGAATCGAAAATTA
>N_1633
TGCTATTATTTTGTGGATGCCGGGTTCAGCGTGTCCGTGAT
>N_1634
TCCTTCATAATTCCGCTGTACCAAGTGTGAGTGTGCGTACA
>N_1635
AGCCGATCTTTACCATTTAGCATCGGCCGACGATTCTCCCC
>N_1636
TGAAACCCGGGGGACGGGTGCATTCAGGTAACTAGTCCAAT
>N_1637
CCCCCCCTTTAGGTACCAGTCAGAATTTACTTAGACGCACC
>N_1638
ACACAGACGGCGCATTGGTGCTAAAAACGCCCAGCGTGCGC
>N_1639
CAGACGCAAGGATATGATGCCTCAATCCGTGCTTATCAGTA
>N_1640
GGAAGGGCAGTTGTTATGAACAATGGCCGAATCAACTACAG
>N_1641
CTCTGATAAAGGATCGTAAACTATTTTACGACACTAGTCTA
>N_1642
GTAAGAAAGGCGCGGCATCCCCGGATTAAATTTATGTCTCA
>N_1643
TCATAAGGTAATGGCTAAATCCTAGCATTGTGGGCGTACCG
>N_1644
TACGGTACGTACGCGAATCTCCTGGAATAGGAAACACGTGG
>N_1645
GACCAACACGCGTTTGTGAGCCGCGCGTGGTTCGAGGAAAT
>N_1646
GCCGCGCCGCCATCTCCACGCACGATTGTCCGGGTGTTTAC
>N_1647
TGTGACGGATGAGGAGAATTCCTATCACGTGTCCCCGCATA
>N_1648
GAAGGACAGGCGAGGGGAAACGGCTATATATCCGCACTTGC
>N_1649
ATCCAGTACCCAACTTGGGGCCCTCCGCTACGCTGGGTACG
>N_1650
TTGGGGCGATTGAAGACACACCTATTCAGACCTTCCGACCG
>N_1651
TGGGCTTGGCTCCGATGGGGCGAAACCCACTTGCAACCGTG
>N_1652
GAATGATCGATATACAGACTCGGAGCCTGTCGCGGTGTAAG
>N_1653
AGTTATATGGGGTAGCAATTCAACCCGCTTACAATAGTCGT
>N_1654
TCTTACGACACCGTCGTATACATACCAACCAGTAAGTTGCC
>N_1655
GTACGGTGCTGGATATAGAGCTAATGCTCAAATCGTGTATA
>N_1656
ACAATGATGGATATTATAACCCGTGGAGGGCGGAAGGAGGT
>N_1657
GGGTTATGTATGCAGCGGAGCCCGCGCGCGTGATATAACTT
>N_1658
TAACGATGGAGCGGGCCAGGCTATGCATTCTTGTGCTACGT
>N_1659
CACATACGCCAGTTTCAGAGCCGGAGAAGACGCCGTCTAGG
>N_1660
GAAGAAAGACTAAATGGTTCCATAAAATGTTACGTGGGTAT
>N_1661
TTGTTAGACACCTTTCATGACAATAATAGGTAAAGGGCCGG
>N_1662
GTGAGTTTTGGCCCCGAAGGCTTTCGCCTCCGCCCCAATCT
>N_1663
GATATGGCGGTGCCCATTTTCGCTCCTGCGTACGTACGGGA
>N_1664
TGTCCTGACTATAGATCTCTCAGGCCCATCTCGTCGGAGCG
>N_1665
GACGGCTTTTTGGCGGTCTACTCGTGCAGTGAATTCAATGA
>N_1666
GGTTAGAGGCTAACCCGCTTCAGTCTACTCATGAACGTGGT
>N_1667
GGCCCCATAACGAGATGACTCGCGCGACGGCGATTGTCACG
>N_1668
GACAAGGTACGGAACGGAGCCTCCTTCCGAGGCTAGAGTGG
>N_1669
GATAACATTCTGAATAGGTCCAAACGTATCGTTCAGTGTCC
>N_1670
CTTCACGTGCACATACGGACCCATGCAGAAATTTAGCAAAA
>N_1671
AAGAGACGTTTTACTACGGGCGACGCGGACTTGTGATCTAC
>N_1672
TACCGCGGATAACTCTGTCTCATTACCCGAGAAGTCTGATG
>N_1673
AGGGTACGGGTTCTACGGGACTAAGATGTGGGTACGCTCCT
>N_1674
ACTAAATAACCCTGAGCGTCCAATATAGACAAAAGTCTTTT
>N_1675
CCCCGGTCCAAGGGATCATCCCGTACCGAACAAAGGCGCTG
>N_1676
CCGGCCCTTAAATTTGTACTCGAGCGACACAGTCAAGTATC
>N_1677
CTCTCAATAAACGCAACAGGCACCATCATGCGCGATACCGA
>N_1678
GGTCAAGTCTAGAGCCATCCCCAGAGCTTCTGTCTGCTTTT
>N_1679
AATTCGGAAGAAAGCTTGGCCATATTTAATAGTAGTTGATT
>N_1680
TAGCTGATACGTTCGATAACCACTTTTAGTACGAAACCGTC
>N_1681
CGTTGTATGAGGGGTCGGGACAGGGCAAAACATATTGCGGT
>N_1682
CCTGAGTAACCACGCGTTGTCCAGGCCGCGGGTAATAGGAA
>N_1683
ATCAAATATTTAGGTAATTGCTCAATCGGGCCTACCCTGTT
>N_1684
AAGGGTCACGTAGTGGTTAACCTGCTAAGATCTGGAAGTAA
>N_1685
TTCCCCAATAACGATCATCCCCCTACACCGAGTTTAAACCC
>N_1686
AGTTTCCACTCAGGATGTGTCGGGGGCTCGTTCTTCCACTT
>N_1687
TGCTGTGAAGCACCAAACGGCGCTGTCGCAGCCACTTCTTA
>N_1688
TCTAGCAGAGGACGGTGTTTCGTATAAACGTGCAATCACCA
>N_1689
GGCCTAGCTCCCACGCCAAGCTAATCAATGGTTTATAAGTA
>N_1690
AGTCATTGGTGGTACTCATCCATGGTGCATAAAACTCTGAG
>N_1691
TACAATTACAAGCCCTAAATCATTCGTTGGCAAGTTATCGT
>N_1692
TCGCTTGCTTGCGGCGACTACTTCTTTCGCCGAAAGCCCTC
>N_1693
ATACACGTTGGGCGGGTACTCCCGAGGATGTAAGCACGATA
>N_1694
TGAAAATCTCAGCGACGGTACTCCTCGCTCCGCTTCGAGAT
>N_1695
TGTCTTCACCGGCAACCTCTCGCCTCAATGCCGAAATTATA
>N_1696
ACTGTCCAGAGTCGGGGTGTCTTGGGTACTCTGTCAGTGAA
>N_1697
ATTCGCCGTTATAATCTCGCCCCAGCGGTGCCTCTCCCTTT
>N_1698
TTCAACCCCACACTCTATTGCCACGCCCTTTAAGATCATAT
>N_1699
ACCGTTGGAGCGCAGTCCAGCTCCTCTTTACGACAGTAGGC
>N_1700
CTGTACACTAAAGCCCCATACTATCTTACGTTCGGCAATCG
>N_1701
GTAGTGCGTTTGTCCTTCCACTTAAGAGACCCAACTCAAAG
>N_1702
TGGGGTCGACATTCCACGGGCCCCACCTGTATCTGGAACTA
>N_1703
GTGGGCAGACCGCGGCTGAACATAGCTTGCCCCTCGGGATT
>N_1704
GGCGGCAGCACGGCTGTAATCGAATAGAAGATGTCACAGCT
>N_1705
TTATCCTTGGAGATCCCTTTCGCAAGTACAGTACGACAACT
>N_1706
AATTGCGGACGCCCTCCGTGCGGTCACACAAGTGCCTGGGA
>N_1707
CCCGATGGTTGTATTGGGAACTATTGGGCTAGCAACTATTA
>N_1708
AACCCATTGTCTAGGCTGCTCGTGTAAGCGTTGAGCGAAAG
>N_1709
TAGTGATCATCTTTGTGTAGCTTGCGCTTGGGCGAACCACC
>N_1710
GCGTTATGTTGTTCGGTGTACATCCTCGAAAACGCCATGCA
>N_1711
TGGCACCGTAACTAGTGGCGCTTGTGTGACCTCTCTACAAC
>N_1712
TGATTTTCTAATGTATAATCCCACGTTACATTGTTATTCGT
>N_1713
TTGAATTACCCGTTCTAGACCTTAAAGTTTCGTGACGACCC
>N_1714
GGCATTATATCCCTTCAAACCGGGAGACTCTCGTGAATTCC
>N_1715
AGGTGGCATCTTTCATACGCCAAACCAAAACAGGGCGATAT
>N_1716
TTTCGCCTGATCCTCCCAATCTACAGACGTCCAAGTGAATC
>N_1717
GGGTGTAGTGTCCATTGTGTCACCCTTCGTCCCGTCTCTGA
>N_1718
TGACGAGTAAGCACAATTAACTAACAGAGATCACGCGGCCT
>N_1719
ACAGTGATAACCTTTAACCGCTGTGTCACGGAAATCGCTAG
>N_1720
CGAGAGAACGCGCTGGCGAGCTGGTATCTATTAGGGTAATG
>N_1721
ATTTGAATACAAGATAGGATCCGGACAACGTCTCTATGGTA
>N_1722
ATCAAGCCTTTCAAACGAATCACCGGGAGGATATACCGGAA
>N_1723
AAGAATAATGGCCACATGAACGGACGGAACTAGTCCAGAGC
>N_1724
TATGATCCTTTCACCGGTAACGCATTTTTAACGTTCTGCGT
>N_1725
TTCCGAGGGACTTCCACATCCCAAAGCCTGTTCTTGCCAGG
>N_1726
TGTGAACTTAGTCTTTCCTCCTAATCTGGCTCTGATGTCCA
>N_1727
TATCTTGGCGCCTAGTCCGACATGTGAAGACATTGATAATT
>N_1728
ACGTGGATGAGCAGTAAGAGCCTTTAAGTACCCCTAAGTGC
>N_1729
GGAGTATCAAAGTGGTCTCCCTGTTCCGTTCGGCACCTCTT
>N_1730
GTGTGGGCCTTCCCGGTGGCCAAACCGGGTGTAGGCGGGGG
>N_1731
CGAGGTCGCTCAAAGTTAGTCAGGTGGAGACGACATAATTT
>N_1732
AAGATTTGGACCGATCTCCACCTCTCAGAGAGTCTTCGTTG
>N_1733
ATAGTTTCTGAAAAACAGAGCTTAGTTGTTTAGATGCCCTG
>N_1734
TGTGCCTGCCAGGTACTTTCCAAAGATGAAACTCGTACTGC
>N_1735
TCCGAGTGCTAAGCTCCCGTCCCGGGATTCCTACTAACTTC
>N_1736
CCGGCCCCGAGTGGGAAAGTCGTCCTTTTCATCTCAGGTGT
>N_1737
GTTTTACACCCAATATTTGGCACATAGGCCAACCCCTAGGT
>N_1738
CGTATTAGAATGTCGCGGGGCCGTCAACACAGCTATTATTG
>N_1739
TGCGGTTGCGCGGATGCGCCCACCATAGATTGAGGAAGAAT
>N_1740
TATGCCAGATTAGGAGGGAGCTTAAAGGCTGCACCTGTAGG
>N_1741
CCTAGTGGAAGCCTGGAAAGCGTAACACCCGGCGGATCTTA
>N_1742
CGAACCTTTTCAAGACCATCCACTCGTACCGTCCACACAGA
>N_1743
GCCACGAGGTCATGGAGTTCCTATTTAGTCGGCCCGCAAGC
>N_1744
GATCATCGAAGAGTTGGAAACACGAAGACGAAGGTCGGGAC
>N_1745
GCGTCACGATCCTTTCCAAGCGAGGGGTGACTCAGCCGGGC
>N_1746
ATCCTCTGACGTCAAGTCTTCAGGTCCAGATACCCATCAAC
>N_1747
TGGCTATCTTTCGTACCGGGCATACGTTCTTGTATGGGCCG
>N_1748
TCTCCCTTGTTAAGAAGCTCCCATATTGGTCCAGTTTTCGT
>N_1749
TTAAAAACCTATACACGCACCTCTCGTCACCTGCACGGCAT
>N_1750
CGATCAGCGAACTGATATCGCGATTACCGCTCCTATAAAGG
>N_1751
GAGGGATAGATAAAATTAACCACTACGGATGCTCTCATATG
>N_1752
ATAAACCTGTCATCAGCCAGCTTCAGAATAAGCGGGCTGGT
>N_1753
GACCCTTTATTCACTACGTTCCATGAGTGTTGACTACCCCC
>N_1754
GGCCAGCTATCTCAGTTGAGCTCCTGGCACCTCGAATCTAA
>N_1755
AGCGAGCACCTACTCACTCCCCTACAACCCGCCAGGCTCTC
>N_1756
TGTCCCACCATGAACGCGAACCGGCCGCTATCATGAAAATG
>N_1757
TTAGTGCTGACAAAGCCACACTGCGGCCTCGATTGTATCAC
>N_1758
CATCGGGCTCTGGGGGCCGCCGGTACTTCAACGCGTTCCCG
>N_1759
TCCCGTAGATATCATAGAACCTTCAACTGGGCCCTCAAGTC
>N_1760
AACGTCCTAGCCTCACAGGACTGAATGTGCTACCACTGACC
>N_1761
GTACCTTGGGTATCCCATAGCATATCAGGTATTTCTGAGAC
>N_1762
TCGGATCCCGCACTACGGGCCCGTAATTTAGAGAGGTTCCT
>N_1763
CCTTAGAAGTGCGGTACACTCTTTTCCGTGTTGATTCGAAT
>N_1764
GGTGATAAGCCGTCAAAATCCTGAAAGTCTGGAAGAATCTA
>N_1765
CTGTGATAATTACAAATATTCCCATGGAGTGGCCCTTCCGA
>N_1766
ATCCTTTCACTATTCCAAATCATCACAGATCCTAAACCGGA
>N_1767
CCAAGGTTGGGGGACCAAAACTGGGTAAGGGAAATTGTAGC
>N_1768
CTTAGAGGGAGTCCGGAACTCAAGTTAAGATCTTTGCTTTT
>N_1769
CGAATCCTGTTGTAATGGGTCTGGAGGAATTCGTCCAACAA
>N_1770
GATGACGGGGACCGGGGCTGCAGGGTCGATTAATAGATCCA
>N_1771
GGTTGGACACTACTCCTATTCAAAAGTCGCTAGCGTCCTTC
>N_1772
AATTCTCAGTGGTGAGAAGACGGTAGACTCAATACATACAC
>N_1773
ACTGTTATAGTTGCGGAGTACAGACAGAAAGAGAGTTTTAT
>N_1774
GCGGGTTTTAAATCAGCCTCCTCCGGGAAAGTATGTTTGGA
>N_1775
CAGGCTCCTCCCTCGCTAGCCAGGGCCAATCCTTAGGAATG
>N_1776
GGAAAAAATCTTGGATCACGCAACGGATCTAATCTATCTAT
>N_1777
ATTGCCCTCACCCATCGAGACAATCGACGTTAGAGTGCACT
>N_1778
TAAGCGTCAGAGGTTATTGGCTATCAAATTTTGGGATTGTG
>N_1779
GCAAGTAGGTAGAGCATGTACAGATTTGAAAAGTCCACAAG
>N_1780
CAAGAGATAATGTGTGTACGCGCGTAAATACTATCATAATG
>N_1781
CAGAGGATAAAAGTGCGTGGCCTGAGAATTGAGAAGGATTT
>N_1782
AACTCGCTACAGTGATGTTTCCACTAGAAGTGCGCGTCCGA
>N_1783
TAGCCGCAAAAGCTGTGTCTCAATGGCTACGGGCTCAGGGG
>N_1784
GTGTTGTAAGTGTGAAGCGTCTGGTAGGACGAGTCCATCTT
>N_1785
GGGTTAGTTTCTAGGTTTATCCCATCACTTCTAGAGGTCGG
>N_1786
GCCTCCGAAATTTCCCCGGGCTGTTTGCCGAGGGACTCTAA
>N_1787
TGATGATAAGTCACCTATTCCTTAACCAACCTAAGGCCAAA
>N_1788
AGGTCTGAGGATGTGAAAGCCAGGAGGGTCTGATAATATCA
>N_1789
AAGACTGATATTCCACGATCCTAAGGAGGGGGTCTGTCCCG
>N_1790
TGAAAAAGCACCCAGTACAGCCTGAGGGTGGTCCCTGTACG
>N_1791
CGGCGGCTTAAGTGACTACGCCAACTCTCGTTAACCGTTAT
>N_1792
AGGTCCTGGACCCGACCCCTCTTGAGTAAGCCCACTAATGT
>N_1793
TCTAATTGAATCAACGGTGTCTGTCAAGATAATTTGTTGGT
>N_1794
TGCATCACTTCCCCTCTAATCGTCAACTGAGATCGGCGGTT
>N_1795
AAGCTCCCCGATGTGAAAGACCCCTTAAGCCGCTTAACGTA
>N_1796
ACGGACGTTGCAGTCTCATACTGTTTAGAAAAAGCACGTTT
>N_1797
GTGAGTGGGGGCAAAGGGCCCATCTTTTTAGATTAGCCAGG
>N_1798
AGATCATCCGGGAGCGACACCCAGTCTTCGTAAGATAGGGG
>N_1799
TGATAACATAAGGGGTCACCCTATAAGCTGTGGGTGTGACA
>N_1800
CGCCCGGTGTAGAGTGGAGGCGAGTAAATTACTGTTTTGGC
>N_1801
GATGAGATAAGAGACGTGACCAATGGCTTGTAAGTAATAGT
>N_1802
CCGTACAGCAGACGCACCCGCATGCGAAATGGTACGGCCCT
>N_1803
CGATATAGATCCTGTTCCATCCTACGTGTCCCACTAGTGGA
>N_1804
TATTTTATCTTTCCGAAACACAACCCACGGAGAGAGGTTTC
>N_1805
AAGCTCAACTCGCGGGAGGTCGGTGGCCCAAATTAGGCAGT
>N_1806
GGGATCGAAGTGAGAATTATCCCGCTAATATTCGCCCGCTA
>N_1807
TTGCCGGTTATCCGCAACAGCGTAGGCTGACCATCAGGGTA
>N_1808
ATGAGAAACTGTTGGCTTATCACAACCATCAATCACGCCTG
>N_1809
CCGCGGCCGGCAGGGATTCTCACCTTAAAAAGAGACATGCA
>N_1810
CCATTCATAGTCTTGAGTTGCAAAACGCCGCCGTGTCGCAA
>N_1811
CCGCTTTTACCCGCTAAGTCCAGGCTGGGCCTCCTCCCATG
>N_1812
GTTTAGAAAGCGCTCGATTGCCGGTGATGTGGAGCTCTTCC
>N_1813
GTCGCCTAGGAGCAAAAGCCCATCGCGGGAGAGCGTTCTAT
>N_1814
GGTAATCGAGGCTAATGAAGCGTGGAGACAAAATTATCGTA
>N_1815
TCGCACAGGTGGTACGAAAACCCGGAGTCCAGCTATTGCTG
>N_1816
AATAATCGTGGCAGGATGCACCATCCGAGCCATCTCTCCTC
>N_1817
GGCAAGACGGTTGACCCATACCTGTCATACTGTCCTTTATG
>N_1818
CGTCACGGCTACCCCACCCCCGATGTAAACAATTCCAGAAA
>N_1819
TGTCGATATCCATCATATACCTCCAAAACAAGTTTTTCAGA
>N_1820
GGGTAGCTGCCCCCGCCCCACGGGACCTTTTTTCAACTGGG
>N_1821
GGCCACTAGTTACCACAGGACAGAAGGGTTATAAGTATCGT
>N_1822
AGCTAGGCGCCTAGCTTAAACACCGCTTCCCATGCCTGTTG
>N_1823
TAGATTTGTACGTTTTGGAGCTTGTGGTCTGATACCCACTG
>N_1824
GAAGGGTTGAAATCCACGCCCATTCGCAGGGGTATCTTTTA
>N_1825
CACCCTTATAGCGCTAAAACCCAGATTTTGATTGTCCTAGG
>N_1826
GTTTAAAGGATCTAATAATGCGTATAATTCGGTGGACCCGA
>N_1827
TAATGTGTGAGCGTTCAGTCCCGTCGCATGTTACAGCGCGG
>N_1828
TGTTCCTGAGATTGGGTGTTCTCATTCCTCCCGAGTGACGC
>N_1829
GGAAATTACCTTCAAAGATGCGACAGAAATCCCCCGTTTCA
>N_1830
ACCCTCCCGAATGCTCCCCGCTGGTAGGATTAGCAGTACGT
>N_1831
AGGTGCCCTGTGCTGCCGCGCGCAACTCCCAGAATGTGTTA
>N_1832
ACACTGTGTAGGTCGCACTGCGCGCGTAGGACTAGGCCTTT
>N_1833
TTAGGGTCGGAGTCTGAAGCCCTAATGGGAAAGTCGGAGAA
>N_1834
CGATCCCGAACAGCCCTAGCCCAACGAGTGAATACTTCCGC
>N_1835
TTCGCGGGCTAGGAATGACGCTGTCTCCCCGAACCAACCGG
>N_1836
TGCGCCACCGCTTCGTAATTCGAGGAAGGCGAGTGTCGTAC
>N_1837
GCCTATCCAACAATTCTGAGCAAAGACCTCGTGTAGGCCAG
>N_1838
GAATATATCTATAGTCAATACCGGTCGCGGTGAGGGGGGTC
>N_1839
TTATACATGACCTGCACCACCTGGCCCGTACACCTTGGTCT
>N_1840
TGTGACCAGGCACTCAAAATCACCTCAAGATACGAGCTTGT
>N_1841
GCGCCCATCTCCCAAGTACGCAAACCAGGGGTGACCCATCA
>N_1842
CGGTAGGCATAAACCTAAGCCATAGGTGCTAGGTCGTCAAA
>N_1843
TTTGTCTCGGCAAGCTCTCGCATCATACGCGTTCCAACCAC
>N_1844
AGTGAGCTTCACTACAATAGCAGATTGAGCCCCATCTTATG
>N_1845
TTTGATGGGTGTTCCATACCCGAATGTCAACCTTACATTGA
>N_1846
TATAAAGCGCGATGCGGACTCAGGTTGGCGGAGGCAGGCGT
>N_1847
ATGGGTTTGAGGACAACCTACATGAATCGTTTGTCAAATGT
>N_1848
TCTTACATCGGTACCCGGGCCGAGCGGGCAGGGCCCCCCCT
>N_1849
GGACCCGACTCCAATATGGTCCATTACATTTCTTCAGGTAA
>N_1850
TTTTGGGGGCGAGGAATGCTCATGCATCAATGGTTACCAAT
>N_1851
GTTATACCCCTCCCGTCATGCAGTTCCAGCGCAGATCAAGT
>N_1852
GTGGATACTTACCAACAGAACATCAGCATAGTGTTGGCGCT
>N_1853
TTAACTTGGGCCCTACCCACCACCACAGACGTTCTCGTAGG
>N_1854
GGATGATCATAGAGAGAGGGCAACAAGGCAAATAGTGGGTG
>N_1855
TCATATCTCTGCAGTGATAACGAAAGGATTTTCTCGCATGC
>N_1856
ATATTACTTGACGCCCCGTTCAATCCCTCACTCCCGACGAC
>N_1857
GGCGGAAACGTTTTGATGATCCATGGGTTCTGACATGGGTG
>N_1858
GTTCATTTTGCAATGTATGCCGTTAGGAGAGATAAGGAGGG
>N_1859
AAAGGATAGTCGCCTCGAGTCCAATAAGAAAACCGTTCGCT
>N_1860
CGATATTCCGGCAGCCCAACCTGGGTCGGATCCGAGAGTGT
>N_1861
CAGACCAAGCCGTCCATGCCCGGAGCACTCAATTTGTGTAT
>N_1862
AAGAGAGTTCCATGAGCCTCCTGGGAAATGATGCGTTGTAC
>N_1863
AGAGAGGCGCGGCACTAGACCCCATAGTTATAGCTCGTCAT
>N_1864
GATTTGGGAATTTTATACTTCCGGCCGGGGGAAAACATCAT
>N_1865
TTATTTGAGCATTGGTTGAGCATCTCCCATGCTAAAATACG
>N_1866
ATTTAGAGGTCGAGAAAAAACAATGTTGTGAGCGAAGCGAT
>N_1867
ATTCGACCGAACGTCTAGAGCCGTATCCTATCATCCTCTAA
>N_1868
GATATGCAGCCGGAGTTAACCCCGCGTACAGATCTGCGGCC
>N_1869
CAAGCCCTCCCTAGATAAAACGAGCCTTACGGCACTAATCC
>N_1870
GCCTCATGCTTCCCAACGTCCGCTTAGGCAGAAAAGTGCAG
>N_1871
ACGGTGACTCGTGCCGCAAGCGTCGCACTTAAAGAAAGTGG
>N_1872
TGTCCCCACGATCAGTGTTACTTGGGCACAGACATAGTTTT
>N_1873
TAGCCTATTATATCAACGCACAGGGGGAAGCATGCAAAAGT
>N_1874
CAAAAGAGCACGGAGGTGACCTAGAAGTACGGTTTTTACCT
>N_1875
AGTGACCCGCGACGAACGAACTAGACGGATGCCCTTTGTCA
>N_1876
CGTGACAAGCAGGTTCAAATCAAACCTTGGAACACTTAACG
>N_1877
ATTCCTGAGGCGACGGAGAGCGTTGAGGAACTCAAACTTGC
>N_1878
TCTTCATTCCTCAGATTTCGCCTTGCGTGGTACGGCGGTTA
>N_1879
CCAATAGGCGGGGGACCCTACTTCTTTATGAGTCTCGGTTG
>N_1880
GGCCCCAGCTGGATAATAGGCTTACGCGGTAGGCCTGAGGT
>N_1881
ACAGGGAGCCCCGTTCAAACCTTCTTTCCGGCTGATCCTTA
>N_1882
TGAGTCAGAGAAGGCGTGACCTATTAATTTGCCGTCCAGCA
>N_1883
TTGTCTGACGCCCAGGATTGCCGGGGGTCATGTTTGGATAT
>N_1884
ACGGGTCGCTAAGAGCGTTGCCATAAACAAGTGGATGCCTT
>N_1885
TGCCCTCTCATAGATGCGTGCGAGACACGCTATACTAGCAT
>N_1886
TAGGGTATTCCTAGATTATACAACTCACGTCGGGTAACCAC
>N_1887
TTGCCACGGACATCATGTTGCAAGCGCATCTAGGTGTTACA
>N_1888
CAAATGCTCTAGCCCCTTGTCGAGACGCCCGCTGAGCACAC
>N_1889
ATCCCACGATTTCTCACAAGCAAGAGCACCTGACAATTTGC
>N_1890
AGGAAGACGGCTTGAACGTACGCAGTAGGCATGTGCCATAA
>N_1891
GCATACTCTGAAGTGAGGAGCCTGTCCACTGAAGATCCATG
>N_1892
TCCCCGAGGGTAAGGAACCTCCGTCAATTTATCGCCAGGAA
>N_1893
GGACATCTATAGGAATGGGGCTCGACAGTTTTCGCGTATGT
>N_1894
ATGGATATAGTTTTGAGTAGCTGACACTCCCGCTGTATTGA
>N_1895
GCGGAATTTCCTATACAAGACATTGTTTTTCAACACATTAA
>N_1896
CGTGGGTGACTTTGGGCATTCGGATTCACCCCGAGACATCC
>N_1897
ATAGAGCGATCGGTTCGAGACAATTGGCTCGGTTTGGGATG
>N_1898
CGTGCTTTGTACGCCCAGGGCGAGAGATTCCACCGTATAAC
>N_1899
ACCGAACGTCCACGATGAAGCATTTGCGGACCTACCGGAAG
>N_1900
GTAATCCGCTTTTGGTGCTTCAAGCAGGGGAGAGAAGCTGG
>N_1901
GTGGCAGACAAAATCAATGCCTTGATATCGCCTGCCCATTC
>N_1902
AGCCCCTCTAGATGGAGCCACTGACATGACACGTCATAAAG
>N_1903
ACGTTGTATTTTTCTACAGTCATTAACAGTTTTTACTGTGA
>N_1904
TTATTAGATTAGGCACTCCCCATATTGAGTTTAACAGAATG
>N_1905
CCTGCGCCTTAAGACCTATTCAGACGAGATGACGCAAATGA
>N_1906
TACCGTTTGAGCGCGACACACAAGGCTAGCGGGGGTCGCAC
>N_1907
CCGCCGGGCCGCATTTGTTGCTAGGTACGGCTGCGTATCCG
>N_1908
TTGAGCCCCTCCCTCTAGCCCGTCACAAAAGGGATTGTCGT
>N_1909
ATATGCCTGTTTGGAAGGCACCGGAGGTCCGAATAGAAGGA
>N_1910
TGAGTTGGAGAGACGCATGGCTAACGCTGCATGTTCAAAAG
>N_1911
CTATCTGTTCTGGAGAATTTCAGGTACCGGCTTCTGTGTCT
>N_1912
TCCTATTTGTGACAAAGTGACTTTTAGATTTCGGGGGGTAA
>N_1913
TGTTTCCTTCAGACCTGACGCCGATCTCCCTTATATCCCTG
>N_1914
GTTCTCGCGCGGCCGAGCAACAAGGCCTTATCTCGACATGG
>N_1915
TAACCCGACAGTTCTCGTGACCTTGGTCGCGATTGCTAGTC
>N_1916
AACGTTGCAGAAAGGAAACTCCGGAACACACACGGACAGGT
>N_1917
CGCTCTTTATGCGCTGCCCTCTTGAGAAAACTTTCATGGCA
>N_1918
ATCTAAATTCACTTCGCCGTCAGTCATCAAGAGAGCGCGAG
>N_1919
AAAAGCGTCAAAGAAGATAACTGGAATACGACCTGGAACCC
>N_1920
TAATTTTTCGGAGACGGTCACGCGGGTGGCAATATAGCCTT
>N_1921
TTTCGCAAAGATGACATAAGCACGTCCGCTTTAACATGCTC
>N_1922
TTGGTTGCAGTCTAAGGACCCCTTTGGTGGGGGACAACTCC
>N_1923
AACACTCAGGACAGATCTATCTTTTTGGGCCCCCAGGTCTA
>N_1924
ATATAAATGTCCTGGAATCCCTAGATGAGTAGAGACAAAGA
>N_1925
GTATGCTGAGACAGGGAAATCATAGCGGGAAAAGCTACCCC
>N_1926
ACGACGAAGTTTATATGACCCCCCTGGCAGCGATCGTGTCG
>N_1927
AGCTTACAAAGTACCTCCTTCTAACCCCGCGTTTACGGATT
>N_1928
ATTACCGTTGAGTGCGTCCACACTGAGACCCAAGCAGCGCA
>N_1929
TATACTCGGATCAACCCTGACAGTTATGCATCCCTTTTCGG
>N_1930
CAGCGATATCTGGAAGAAACCTTATCACGACGTTCCGCGAA
>N_1931
AACTGCGGGTGATTTCACACCAACGAATAATAGGGGCCTCG
>N_1932
CCTGCGCACATTATATATAGCCAACGTAATCTAGCAGGGAT
>N_1933
CCAGATGCCCCATAGTTAATCTCAGGGCAGGACCGCGACAC
>N_1934
TTCTGACTTGCAAGAGGGAACATTAGATTTGATTGCAGCCC
>N_1935
GCAAAGACAATGAGTTTTTTCAGTCCAGGTACTAACGGATG
>N_1936
CGGGAGTTCACCCGTTCAGACAGCTGGTGAGGTATGGAGTG
>N_1937
GCAGTCCTAAACCCGGGCATCTTTCGCATGAATTAGTGCGT
>N_1938
AAAATGAGTAGGCCTCGACTCTGATGACACAGACCATCCCC
>N_1939
GTACAGACAGGAGATAAATGCGCACTACCCCATCTTGAGGT
>N_1940
GCACTATGACAGAGCCCCCGCGCACTAGGGGGCGACGCCCT
>N_1941
TTTTACAGATCCCGGGTTGCCAATGTTGACAAATTAGATAT
>N_1942
TGACTCCCGAGTGCGACGTTCTCAACGCCCTTAGCTAGATT
>N_1943
AACAGCACAAGATCCTATATCGCTATTTGACTACGACATTT
>N_1944
AGGATGTACAGCGCGTAAAGCAAGGGCCGGCATTATAATAA
>N_1945
ACAAAAGTTGATTGAGAGTACATTAATAACGCGCTGGAATA
>N_1946
GGGCTTATAGACTTCCAAAACAACGGAACTCTCGATCGAAT
>N_1947
GGTATTCAACTAGCAGGGTTCGCTGGCGAATGGTGTTCTTA
>N_1948
GGTTTTTGAGTGTGAGGGGGCTCATCATAGCGATGAAACCC
>N_1949
AGCGAATCCCCGTTGACCGCCCCTAGCTGACTTCCTGCCTT
>N_1950
AGTCCATTTTCCGTTACTACCGCGGGTAGGACGCCTACTTG
>N_1951
CGTGTGACAACGAAGGATTACTTTTTTAGAAAGAGCGGCAA
>N_1952
CGTTAATACGTGACTTCTCCCCAGAAAATTGGTTCGCCGGA
>N_1953
CCACCTTTAGTCGTACAGGGCTTTACAACGGTCTTTAGTAA
>N_1954
AGACTGTCCGGGGAATCTTACGGAAATTATCCCAGTGAATA
>N_1955
CCCAATACACGTGGAATGGGCCGTGGTGCGGTACGGCTGTC
>N_1956
AGCGGACGATATTTCGTATACTTCGCAACGCCAGGGCACTT
>N_1957
GCGCCGGGCAAGGCCTAGACCACGAAATATATATGCGGAAG
>N_1958
AACAAAGTCAGCACCGAATGCCAGTTTGTACAATTCCCCAA
>N_1959
TGACTACAAAATCTCACGTACCGACTTAGGCACGGTCTCGT
>N_1960
ATCCTAAATGAGGAGTGATACAGGGCAAAACGTCTCCATTC
>N_1961
TTTCCTAGAGCGTCATAGGACTCACTGAGGAACCCCGGGTA
>N_1962
CCGTGCACCATACCTGTTACCCATAAAAATGAACTTTGCTT
>N_1963
CCCCTCTACGAATGTTATACCATACCTAAGTGAAGCGAATT
>N_1964
CTTCACACTGCTTTTAATGGCTAAACCGGCACAGTCAATCG
>N_1965
TGACTAACACGAAAGAGGCCCCTCCAGTACACTGGTTGGTT
>N_1966
CGAAGGTTTGGCTTTGCCTTCGCGCCGCCCCTAGCCCTGCG
>N_1967
TTGGTCCATGCCACGGGGTTCTTTGTTTCGGAATCTGACAT
>N_1968
TACTACGGCCGTCTATACCCCTTTCCGGCGAAGTCATATAC
>N_1969
GGAACCCATCGCCAGTGCCCCAACTGGTGTTGTTCGAAGAG
>N_1970
ATTAGCGTTCACGGGCTGCGCACATTCCTAATTAGACAATC
>N_1971
CTACGGAACGCCAGATTCCACCATACCGAACAATTTTTCTG
>N_1972
ACTCTATCAGATCGATGGAACGGAGAATAGAAGACCGTAGC
>N_1973
AAGTCGCCTCCGGTCGGAGGCTCTCACCTTACTATTTCGAT
>N_1974
CTGCGAGATGGTAGTCAGTTCCAACAGGGTTTATTGAACGT
>N_1975
GGGATCTCTGGCCGCTCCGTCGGGAGGGACGCCGGTAGCAT
>N_1976
CAGCTTTCTTTAGAGATGGTCCTGGAACAAGTATACTCAAC
>N_1977
GCACCTAGATATTTTAACCGCAAGGTTACGTCGAGCATATG
>N_1978
AGACGTCTGTTGCATATCAGCGTTGACGTAATGCCCATAAT
>N_1979
TTAGACCTGTCCTATGCGATCGGGCGGCTGCCGATCCTAAC
>N_1980
CACTGTCTTTCCGATACGTTCTGTCAAATATATCTACGAAA
>N_1981
GCTTACTACACCGGTAGTTCCCCTGGTAAAATTTAAAACGT
>N_1982
GGCGTAAATACATTGATCCGCTTCACGTCCACGTGGACGAT
>N_1983
GGCCCTGTTTTTCTTGTCTGCCGCGGCAGAGGCACTTACTA
>N_1984
TGGACTTGCTAATCAAGAACCCCGAATTCTGGACTAAGGTC
>N_1985
CTGATAATACGAACGGGATCCGGGTCCGCAGACTTGAATCT
>N_1986
CTAACGGTCGCCTCAATAGCCTAAGGCGATCATAAAATCAT
>N_1987
AAGGTTTCGCGCCTGCAAGCCTTTCACACGGCAATTACTCG
>N_1988
AACTGAGGACTACACCACTGCTTATCCCTTGTGTAGTCGAC
>N_1989
TGCGTCCTTTCAAACATTCCCTACTATAGTCAGTTTGACGC
>N_1990
GGTAATATTACAAAGAAAGACTGCGACAACCTGAATTGAGC
>N_1991
TCAGCCCGGGTGATACATATCACCACTCCCGAGGCTGATGT
>N_1992
AATATGTTCCAGACTAGCAACCTCAAAGAGATCCGCAAGCG
>N_1993
GCCTACAGTCGCAAGATAGGCACAAATAGGTAGTACGTTAG
>N_1994
GTATTGAATAACCAATCCATCCCACGCCGGGTGTTCTAACG
>N_1995
TATTACGGTGGGCGTTCAAGCCGTACCGAGGAGCGAATATA
>N_1996
ACCACGTTGTCGGATAGGTCCTTATATGGAAACGCTTTTCG
>N_1997
ATCACCCCTACCTTATTTGGCTATGGATTGGTGGCGGGGGG
>N_1998
TAGATACTTAGGTGCACCGTCACAAAGAAGCGCCATCCATG
>N_1999
GGACTGGGAATTCTATTTATCATTTTATGTACTTATGCATA
>N_2000
GCTAGAATGCTGGACGATACCATTGCTGCCTGTGCCGATCT
>N_2001
CCAGAGGTCGCCCCCAGACACCCGTTTGACTATAAGTTAGG
>N_2002
CGAGGGAATATCTAGTGTATCCGTCAAATCGTTGGTAGGAA
>N_2003
GTGTGAGCCTAGGCACTACACAGCGATGCGCGTCCCGAAAA
>N_2004
ATGGATGGTGCCCTGAGGGCCAATTCCTAATAATGAGACAC
>N_2005
TTGGGTATAGACGCCGTCAACTGGCTCGGCCTGGGGGAGCA
>N_2006
AGGTATGTGGAGGCCTACTTCAGGGTTAGTATATGCACCTT
>N_2007
CACCGTATGTCTTACATCCACCGTTACACAAGAAAACGAAG
>N_2008
TGGGACCGGCGGCGAGGGAGCAAGCCATTTTGCCGTGCGCG
>N_2009
GGGTTAAGCTTTTTGTGTCCCGATATATTAACCGGTACAGT
>N_2010
TGCTTCTTATGCCATAACCTCCGCGGAAGGGTGTAGCACCG
>N_2011
GCCTTCAGAAGCTACGTCGTCGACAGGGGGTAGCAGACATC
>N_2012
GACATATTAGATTGGATCCGCTGCCATAAGCAACTCCAAAG
>N_2013
CATTATGCGAGACACCATGGCCTTCTGAGCCGAACAGTATA
>N_2014
ACCTGTTATATGGTAGTTGTCCGTGACTACGTAAAGACCGC
>N_2015
GGACCGTGTTGCGAGGTTAACCTACACTGTGTGGCGCCTTA
>N_2016
GTTTGCTCACTATGTTTTGACTCAGAAACAAAATCTGGGGT
>N_2017
AAGGGTAGGACAATCTAGACCATCCGGTGACGTTGGGTATG
>N_2018
TAGGTACGACCTTATCCTCGCATCAGTAGTAACTCACGCCA
>N_2019
ATAAGCCTTGACCGCGTTTGCAGCGACCAAAGCCGTATTCC
>N_2020
AGTTACGGAGCGAGGCGACACCTAATCAAAGGGTCAAATCG
>N_2021
GCTTCAGACCTTGGGAAGATCTAATCAGACACCTGGGAGAG
>N_2022
GTTATAGTACTGTTAGCCTGCAGTGTAGTGGAGTGTAATTC
>N_2023
CTATCCGATATGCTTAAATCCGTTGACCCGCCCTTTGTCCA
>N_2024
GCTGCCTTGGTCTTTACGTACTCAATCGGGCGACCACTAGT
>N_2025
TTATAGCCCCTTGATTGGGCCCATAGTCAATTATTGTACAG
>N_2026
GGATAATTCCCCTAATACCTCACAGGAAACCCGCCAGCAGC
>N_2027
GACATTACCATGGTTTTCACCATATGTATTTCGGTTTAGAG
>N_2028
CTCGCAAAGCCGTGATAATCCCCCCAACTCCAAGGAGCGTA
>N_2029
GGAAGGTGCGAGGAACAAGTCTGCGGAGACAGAATGCCCAT
>N_2030
AGCACTGCAGGCTTTACAAGCGTTTTTAAGGAGTGTTGGTG
>N_2031
CTATCAGTGCTTGCCACACTCCATTCGCTAGTGGTAATCCA
>N_2032
TGGGTCATTATGTTAATGATCTTTGCCGGGGCCCAGAACGG
>N_2033
GACACTCCCTGTCTTGGGTTCACTTGGGCTTTCTAGAAAAT
>N_2034
CAACAATGGCCCCGTAAGAACGTTCTTCTCCCTGAGGGAAG
>N_2035
CTGAAATTTTACCCGGCTACCATGAACACACATTACAACCT
>N_2036
AGTTAGCATGGGGCCATCGCCGGCGTGCTCCACTGGGGAGA
>N_2037
AAGTGCGAAGACCCCTCTGTCGCCTCAAGTGGGAGTGGGGA
>N_2038
GGCCGTTCTAGACGGTAAATCAATAGTTCATACGATTAGCG
>N_2039
GGGGGTGAAACCCTCGATTTCTAACCGGTCTCTCTCCCAAA
>N_2040
AGAAGAGGGGGAGAAAATCGCGCTTGGCCTCGAATCGGCTA
>N_2041
AAGCCCAAGCGCACTACCTGCGCGATCTCAGGTCGGACGGA
>N_2042
GAAAGCGGGGGTCAAAATTCCTTTGAAGAGCCCGTCCCAGC
>N_2043
TTACTCTATGTTACCCTGGGCCGAAAGAGGCTACAGGTGAT
>N_2044
CCCAGGGGAGGACGTACATGCGATAATTTAGGCATTTCCTA
>N_2045
TACCGGGTGCTCAGTATCCCCTGCTGTGTGCCGAAAGCATC
>N_2046
GGAGCGCTTAAACGGTTAGGCCTCTATCGGATGAGATCCGC
>N_2047
TCTTTCATTGGAGTAATATGCCATATTTCTTCTCGAGAGAG
>N_2048
CTGGCGTTATATTTCCACGACTTCTAAACGGCGAGACTTAT
>N_2049
CCCAACCGACCGGATTGTAACAGCCTATGATAGCGCGGTGT
>N_2050
GGTGTCGGGACCTCCATTCACATGTTGGGACTTTTACACAA
>N_2051
GAAAAGAGATTGGGGAAAGGCAGATAGTTCTTGCGAAAATT
>N_2052
TGTAAGAGGATCTTTTCCCCCGGGAATAGAAAAGTGCCCCT
>N_2053
ATAGGGACCCTAGAATTTTGCGGGCCTACAGTAAGGTAGCA
>N_2054
AGCGCATGATGAGGTGTACGCCGTTGCCGCACTTACCGGTC
>N_2055
CAAATACAGATACATGCCCTCTAGGACGGATTAAACCAACA
>N_2056
GGGGCTTGGGGTGTTCGTAACACAACTTTTGGAAAATGGTA
>N_2057
GGCGCCCAATGAACTCATAACTTGTTAAGCTACACCAAGGA
>N_2058
TAAATTAACGGGGAAAGAACCAGTTTTACCCGCAGGATACA
>N_2059
CGTCTATAATCAGGGTGGTACCAAGGGCGTACGGGACCCCG
>N_2060
TACATTAAGAGACATCCCCCCTTAACTCGGTCTCCTGAAGT
>N_2061
CGCCAGATTGGCTGACCTAACTAAACGAGGCAGGCTAAAAC
>N_2062
TAACCACCTCTGCAGGATATCCAACAAAAGTCTATACTCCG
>N_2063
GCGAGTAGTCATTATTAATCCTAAGAACACAAGACGCTTAG
>N_2064
CTATTTGGCGATTCATCCCTCAGACCTGTGCGCAGGGCGGG
>N_2065
CAGCACAATTGCCGTCTGTTCGTATGGGAATAAGGGCTAGG
>N_2066
GGGACTCACCGTTTACTGTGCTGAGCGTTGCGGATACCCTA
>N_2067
GGTCCATCCAGATAGTCAGCCTTCCCGGAGCAAACTTATCA
>N_2068
TTGCACAACGGCCTAACCCACAATATCATTCGTCTTTCTCA
>N_2069
GGATACGAGCCAATCGCCCCCAAAAACCTTCTCTATGCCGC
>N_2070
GTTTATGGTCTGCCAGTCCACCATGGGGGAGTGTCGTACGC
>N_2071
AAAATAAGGTTGGCGGCGAGCGTAGTTGAGTCTTCCAAACT
>N_2072
CAACGGGGTAGAGACACACACCATTCTTGTACCTGAAGTCT
>N_2073
GATAGGTCATCGGGTGTGGACGTATGGGGACGTCCGCTGAC
>N_2074
ATCTACTCCTTAGCGCTTGGCAGTTACAAAAATCTTGTTTG
>N_2075
GCCTAAACTTTTTTCTCGGTCCATCACTCCTGTCTTCAGAA
>N_2076
TTACGTGGGAGCGGTCGATTCTTTTAACTAGCTTTGAGCGC
>N_2077
TAAAGCGTGTGTGTGCAATACACGGCCTTCAATGTGACGCG
>N_2078
TAGAGGGGTAGAAATAAGCACCTGCCATGCGATGCCTCTAT
>N_2079
GGCGTTTACCTAGTATAGCGCGGAAACAACACATGTAGTAA
>N_2080
TCACACCTAGGGTAATCAATCGTATCACCCTTGCGAAATAG
>N_2081
GGGTACATTTATCGAATTGCCTCCTAAGAACTCTTTTACGA
>N_2082
TTTCTCGAAGATATTATCGCCTACTTTTTTTTGCTTCACGG
>N_2083
TGACTGACAGGGTCGATGAACGAAGGGGTTGCCTCACCTCT
>N_2084
GTTCCGGTACAGTAGAAAGCCCTTAAAAGCTTAGTGAGGAA
>N_2085
AATGTCTGGACTGTTGAATACATTTTAGCCCTATCGAGGAG
>N_2086
ATTATTGCTGACTTGTCTCCCTAGCGCTGGCCCGTTGGAGC
>N_2087
CGTCTTCCCAGGTCCCTCTGCAAGGGATTTGTATGCCGACG
>N_2088
CTGCGATGGGAGCGATAATGCTATGAGGTAGCGGCCCAATG
>N_2089
TTAAAGACGGTATGTCTCCTCTTTTTGAATGAATTAGGTAG
>N_2090
TACATTCCCACCACCACTTTCGGTAACAAATAGAGTAAAAT
>N_2091
GAACTTAGCAATCTGAGAATCATTAAGACAACTGCGTATTT
>N_2092
GAGATACGTGCCCGTTTGAACCCTGCGCATCGGGCAATATC
>N_2093
ATCCCGTGCTAAGATTACTACTCATTGAGCGGGCAACTGTT
>N_2094
CCGTAGTAGGCACGGCTATACATCCACGTGTGCGGAGAAAA
>N_2095
ACGTCCGATAAGTTGACGGTCGACTCGGCTCCCCGTCCAAC
>N_2096
AAGGTTCGGTGTCGAGGTAACCCATGTTTTTATGGGGATCG
>N_2097
CAACCCCCATTGAGCTGAACCATATGTAACTTAACGTTGAT
>N_2098
GCCGACTTGTTATGGTGTGACGTTAGTGCCCGCTTCGAGGG
>N_2099
GATTACAATGGGCGGGGAAGCTCTACCGGCTACTCCGGGTA
>N_2100
GAATGGCGAATCCTGTCGCACACGGTATTCTGCTGTGAGCC
>N_2101
ACCTAGTAGGTAAGATGGGCCGAGGGCAGCTGAGGCAAACC
>N_2102
GTCCAGCGATGGGATGCGTTCTTTGATATCGAGGACGCCAA
>N_2103
TTATAGACCTAAGGGGATGGCCGTGCCGTCTGGTGTCAGGA
>N_2104
CATAGGGCTTGTAGAGTGGTCCCCGCTATCTATTTTCGCAA
>N_2105
CTCTAAGGTGTATCAGATAACAAAGAGAGGCAAAAGCGGGT
>N_2106
GAAAGTTTAAAAGTATAGCACCTCCGCGCGTAGTAGGGGCC
>N_2107
GCTGCTGATAACTTGCTGGACTTGGACTGTTAAACCCAGTA
>N_2108
CGGCGGTTAAAAGGAATCACCAATTTCTACGTCTTGGCCTG
>N_2109
GGAGTCTCATGCCCTGGCAGCATTCTACACCAGGCAGCTTA
>N_2110
CTACTTCGGGTGGTCCCCGCCACCCACTTAGGTGGTCAACT
>N_2111
CTGTATGCTACATGACGATGCTCATCTTGGTACGCGCATCA
>N_2112
AATCCTTGCGCAGTTGTCCACCCTCATCTCCCTGTTCGGTC
>N_2113
ACGCCACGCATCTCCATTAACAAACCAACACATTCCGGAGG
>N_2114
CAGAGACCAGGAGGATCCATCCGACACCAACCCATACCGGG
>N_2115
GCGACCTGACCACATAGAATCTAATAGGCTAAGTGGGACTA
>N_2116
AGAGGACAAGGTTTTGTTATCGGAATGGGTTTAGCCTACAA
>N_2117
TGTAGCATGTGGCCCCCGGACACATATGGTCTTAACTCAAA
>N_2118
TCGTTAAGCAACCCCCCACACAGTCCATTTTTACCCCTCGA
>N_2119
GGATATGTCGAGGCCACCTACTGTCATATGGTCTTGCCTCG
>N_2120
CAAAATGCAAGAAGTACCTCCCAAGTTTTTTTGCTCCACTG
>N_2121
GCAGGATAACAAGCACCTTCCTAACGCCGTTTACGTCACAC
>N_2122
AACTTGCGTGCTCCTTGGAACGTTTATTTCGGGACCTCACA
>N_2123
TGGTCTCTTACTGCCTGTTCCCACCTAGCAACTAGTGGTGC
>N_2124
TTTTTAAAAAGAACCCGATGCCAAAAAATACCGATCTAGGT
>N_2125
ATAATACAATCTAAAAGGGGCAAGGAGCCAAACAAAACGAT
>N_2126
CGATCTTTCTAACCCCCCTACCCCAAGAGGGGGTCAACTTA
>N_2127
AGCCCCCCGCTTCTGGCTGTCGCCTAAATGCGATTTAAGTT
>N_2128
ATCGTAGATTTGGCCGGCACCAATCCTAGTGATTCGTCCTA
>N_2129
GATCAAACCGTACCTTTAGTCGTTGGACAGTGAGAAATGCG
>N_2130
ACAGATGGATAAGAAGTCAGCAGGTACGGAGACTTTTCATC
>N_2131
GGGGTTGATAGGTGTGTAAGCCACACGATGATAGGAGCACA
>N_2132
CTAAAATGCTCCCATACACCCAATTTCAAGCGGTTCACCGT
>N_2133
AGGCTTGCATGTTCCTAAAGCAGTTCTACATTCAGTGATAA
>N_2134
ATAAAAAATATCAGTAGGCTCTTGGTCATGACGTGACACCA
>N_2135
CTGTCTTTAGCGCGAATCTACCAACGTGCATCGGATGCGTG
>N_2136
ATTTTAGTCAGTGTACGATCCCGGGACAGATTGCAATAGAG
>N_2137
GTACGGTATCCCATTCTATCCCTGCTTCGTCTACGGCATGG
>N_2138
CTGGCGTGTTTTTGATGAAACCGTTTAAGGGGAGAAGTACG
>N_2139
ATCGTTTAGCTTAGCTCCTCCAAAGCACGTGCCAAACCTTT
>N_2140
ATTTGTCGCCACATGTATTCCGGATACGGCAACTATAGCCT
>N_2141
TGTTGTTTCCCGTGAGAATGCTCAAACGCGTTTGAAGATCC
>N_2142
GGCAGCCCCAAGAAGTGCAACTCGGTTATTAAAAGGTGGGT
>N_2143
GAGATGCGACCACACACCGACCACAATAGACGCGAGACGTA
>N_2144
GCAGAATATTTATGGGTGTACACATTGCTGTGCGGATGGCG
>N_2145
CGCCTCCTGTAGAAAGATATCGTATCTGTCAACGATTACAA
>N_2146
GAGTGTACCGACCCCCAATTCTTTGCCACGTGATACTGTCC
>N_2147
CTCGTCCTCTTTAAGCTGTCCAGAGTTTCAAATACACTCTA
>N_2148
CCGCAGCACTGGGGACATCTCACACCGGCGGTAGGAAGCCT
>N_2149
ACGAGTCGTGTGGCCCTTTTCATCTGATGTGCATCTGTCGG
>N_2150
GTGCAAAAAGATGGTGGCATCTTTACCACGTAATTACCTAA
>N_2151
GACTGCCAGATACCACCATTCCGTTAGTAGGGAATATTTGG
>N_2152
TTGCCAATAAAAGAAGTCCGCTAAATCTTGTCACTAGAGCC
>N_2153
GGGCGGGAGGGGGACATACTCTAATGTAACGAAATACTGCA
>N_2154
ATTGATTACCCTAATACTGACACTTACAGACGGCATTGGTC
>N_2155
GGCCCTCACAAGGTATTCTGCGGAAGAACGTTAGTGCTGGT
>N_2156
TTGCTTACTGACTTCCAGACCCAGCGCAGGGGAGCCGTTTA
>N_2157
GGCCTTTATCACCTTTAAGGCGCCCCAAGGGTATGGCGCGC
>N_2158
GAGTTCCGAAAACCAACGTGCTTACATCCGTCTGTGTCTCA
>N_2159
TCGAGGCGATGCTTTAGTTTCAATTGGGTCGACTACACTTT
>N_2160
ACCGATCCGTGGCCACCCTACTTGGAAATAGTGGCGGATGG
>N_2161
CCAGAATTGCAAACCTATATCCAGCGCGCCCGGTGCCTTTT
>N_2162
TTTTTCTGTCAGCACTTTCACATAGTACGGTCGTAGCGGTG
>N_2163
TCTGGCTAGCACGTTTCCAACGTAAGTTAGGACGACTCCGA
>N_2164
CTACGGGCACATTTGCATCGCCCCAAAGTTGCGCGACAAGG
>N_2165
TCAGTCTGAGTTATATGGTTCTAGGGCTAAGGTGCGAACCG
>N_2166
CTTAAAAGGGATCCTAGTGTCGTCGATTGGGAGTGGATTGC
>N_2167
ATTCACCGCATTCACCGACCCTTGGATCTCGAGGGGGCAGT
>N_2168
AAGCCTGGCCCTTCATTTTACAGTAGTCGTACGGTGTGGTG
>N_2169
TACTGACTAACACTGAGGGCCAGCGTAATATCTTGCTTCCT
>N_2170
GATTGATGTACACCTGAATACATTGTTGTGAGCCTGCTGAG
>N_2171
AAAACAACAGCTAACTATAGCAACACCCATAAGCACCACGT
>N_2172
CCAGACAGTTGCCGTAGTATCGTTGCTTAAGTCTTGGGTTG
>N_2173
CTAATATATTTCTAAGGCGACACTGAGCGAGACGAACCTGG
>N_2174
GATCCTTACCCTTAGAAGTGCTCACGAGGTAGCTGGTAAAG
>N_2175
AACGGCGTGCATTCAGGGCGCCCTAAAGACGGCGTCTATTG
>N_2176
GATTTAGAGCTTCGGATCTTCATTGATTTAGTTATCCTCCG
>N_2177
CACTACTGTGAAAACTGTACCTTGTGTCTACCACCTTATAC
>N_2178
ATTGCCCGGTATGGTTTTGACGTCTGGCCAAAATGCAGCGG
>N_2179
TGGGGTAGTTGACTCTGCTGCAGAACAGAATGGCCAACTAC
>N_2180
AGGAAGTGTCTGATCTTCGGCGCTCTCTAGGAATCGTACCA
>N_2181
GGATTTCGTCCAAAGAGTGCCAACTAAAACCTTAACATGGA
>N_2182
CAAAGATTTCCAGGGAAGCGCTACTACGCCAGGCATCCCAC
>N_2183
GGAGTGTACTTACAGTGGCGCAGGAGAAGGTTGAATTGTTT
>N_2184
ACGGAGGCAAGTACTAGAGACAGCTCCCGACGCAACCCCTA
>N_2185
GTGGTCATTCGCTCACAAAACGTCTAGCTCACTTTTGGTTT
>N_2186
TGAGGGGGTCCGTCTCCAACCCATCAAAGCTCTTATTCCTG
>N_2187
TGCTCACGTAGGGGAGGCCCCTCGACTCCCCTACTCCACTT
>N_2188
CTCTCGCGTCGAGTGTTGCCCAAGTAAGGACTAGCGGTGCC
>N_2189
AGTGGGACGGTTCGCGGTACCGGTTACCTGGTATTATCAAC
>N_2190
CTGTGGAGCGGGGGGCGAGCCCGGGTGTATGCGGAGCCCTG
>N_2191
TACTTGGATATCGCTCAATACAGTTCAGGCGGTGGAGATAA
>N_2192
AGTTGCTACTGGATAGAATTCATACTCATCTAGGGGTTAGT
>N_2193
AGGATTGCTTCTGAGTCGCACATCTAGAGTCTTAAATAAGT
>N_2194
AACCTGCTTAGCTTGAAAGGCGGCCTACGGTAATGACGGGT
>N_2195
TGCTCTAGCACATTGGGTAACCGGACGAGTTATCTAAATTC
>N_2196
TCCGACGAACCACGCCAATTCGGTCCTAGAGGGCTAATTCC
>N_2197
ACCCGGTCCTTCCATTTAGGCCACTTCGCACCGGCGGCGAA
>N_2198
TCTAGACTTCGAGGGATGACCTGATCAAATTCTCTTGATAT
>N_2199
TGGGACCAGATTATTTTTTACTGAGGGAGCGGGATATTAGG
>N_2200
AGACTGCCTAGGAGATTGTCCCAAAAATGGGTCCGCGAAAA
>N_2201
ATGAGGTGTTTCCGCAGAGGCTGTTATCTAATAGCTTGCCG
>N_2202
ACACAAACTTTGGAACCAAACTGATTTAGGTCTCAGGGAAC
>N_2203
TAGACGTCGAGTCATGGATCCTGCTAAGGAAGACTTTTGCG
>N_2204
GGACAGAGCAAATCAGGCCCCCCAGGTTCGGTTCGCACTAC
>N_2205
CCATGGAGTCCTGGATACTCCAGCGCTCAGCCTTCCCTTAA
>N_2206
GCATTCTGAGGATTCTCATACGGGCGTGATTTTAAAGATAC
>N_2207
GGCTCACGGCTACAACTGCCCCCCTTCTGGGGAACCCCGTT
>N_2208
AAAGAACTTAAAGGTCCCGACTGATTCCCCAATCGTTCGTG
>N_2209
CCTCTGAACGGCGGTGAACCCAACGACACGGTGAGCATACG
>N_2210
GTAGGTGGGCCGTACTCCCCCCTATTTCGGATTGGGGGAGC
>N_2211
TACTATATGTCTCACGCAGACCTCGTCAACTTCGGCCAGAA
>N_2212
GGACCGCCTAATTAGCTGTGCGTCCTCTAAGTAGTAGAAGT
>N_2213
CACAACTCTTTCAGGATCGACAGGACTACTGACGGGACTGT
>N_2214
GAACCTCCCGTAGAAGAGTACGGAATATCCTTCAATGGCCC
>N_2215
GCCTATCATTGGTACTGAGACCTGCTGCAAGCGCTTAATGA
>N_2216
TTGGAAAAAATCTCGTCAGACCTCTTGCCGGGAGGGTACGG
>N_2217
AGTTAGAAGCGAACGGGACGCTCAGCAACGCGAAGGGTATA
>N_2218
TTTCATAGGAGTTAATCCGGCAAGTGATTCAGCGTTTTATT
>N_2219
AGAGAGACTCGATCCGTGCGCTTAGATAAGACTCGAACGTG
>N_2220
TGTACCTGGACAATAAAAGTCGAATAAGATGAGAGATCTTT
>N_2221
ACCGGCCGTATCTGCAAGAGCATATGTGTCGTAATGCCGCG
>N_2222
TGTTATATCCCATGGCCCGTCAGGAAGGCGGTTTTGAAGAT
>N_2223
TAAGTCTTGCCGCCGTGGGTCCGTAAATGGCGAGGATCGCG
>N_2224
TTATCTTCCGTTCCACCATCCGAGGTTTCAACAACGCCAAA
>N_2225
ATTTCATCTCTAAAATATCCCCACTCCTAACTTATGGGTAG
>N_2226
CAATGGTCGCAGCATGTTTTCTAACTAATATAATAACCGCT
>N_2227
CTAAAACCTCCCACCCATAACTGTTTAAGGACCATGGGGTA
>N_2228
ATATCGGCGGTTTTTTCTCCCGCCGGAACGGGAAACCAGTA
>N_2229
CGCCTAACTAGAAAGCCCTCCTGACAAATAATATGCGATGA
>N_2230
CTGCCAGAGGCAAATTGCCTCCGTGGTGGTGCTTGCGTGCC
>N_2231
TTGCAACGACATAACGCTCCCCCATGGACTCGCTCTGTTTT
>N_2232
CCCACATGACCGATAACCCCCCTGATAAGTTTCTCGATGGG
>N_2233
GCTCGGGCGCAATGTATGTCCTTGTCCTTGTTATGACTGTT
>N_2234
CCTCCCGAAGACACGGCAAACCTGAGCGGGATTTGCATGAT
>N_2235
CGAGAAAAAACAGGATTTTGCATTGTAGCCGAAGTGGCCTC
>N_2236
AAATTGAGATCAACCTAGTTCACGTGCTAGGACGGAGTGTA
>N_2237
AGTGGCCGTTCGACGGAAGTCGTCCGTTAGTCTGAATCAGC
>N_2238
GTGCCTGAGGCAAAAACAGCCGTTTTTGTAGTAATCTCAGA
>N_2239
AGACCCGCGCTGCGCAGTTACGGATGATCACTGGAAGCTTT
>N_2240
CCAATCGTTTTTGAGGGTTCCGATTTGATCTACGCGATCAC
>N_2241
GGAATTTTTCTAAGACTATTCTGAGGGGGAGAATCTGCTTT
>N_2242
CTTACAGGAACGGGCAATCACCCTTCCGAGCCGAATTAACA
>N_2243
ACACAGGAGGAGACTGATATCTGGGATAACTATTCACGACA
>N_2244
TAGCTAGTAAAATATTCCTCCTGTGATTCGTTAAAAGGCGT
>N_2245
TCGCCGTCTTTATCTTTCAGCGTTTACAGAGGTCCCACGGC
>N_2246
CAATTTTATAGTTCAGGCTTCTGCACCGAAAGAAGCCGCGG
>N_2247
TTTGCAAGCAATCTTCCATGCACAAGTATCCTCTCTAGTAT
>N_2248
ACCCTTAGTTCATGTGTAGTCATTAGCCTTATGGTGAGTAC
>N_2249
TGCCGGCGTGTTTGTTCCCACACTAAAGCTCCTGTGGGTAT
>N_2250
CCCCCATGCCCGGTACCGACCCCGGTTTACAGTACGGGGGA
>N_2251
CGAAGTCTCGACGGCTTAGCCGAGCCGCCATGTTGGAGAAT
>N_2252
CCACCGTAGTGATTGTGCTCCACTTCACCATTTGTTACTAT
>N_2253
ACGGGCTAGTCGTACCAAGGCCTAAGAAGGAAAATCTTCCG
>N_2254
TGCGAAGTCCTTCCTAAGGCCTTTGGTCCGGTGTTCGAGGC
>N_2255
AGTGCCCGATGGTGGTAGAGCCGTCAACGAAGTGAATCAAC
>N_2256
GTCGCTGGGTAATCAGTAACCGGAAATCCGACCCAGGCTTC
>N_2257
CCCCGCCACATATAGGCCCACATATAGAAAATGAAGTTGAA
>N_2258
AAAGGTGATGCGTGAAGTTCCGTGGGAACAAACTGGGCAAA
>N_2259
TTTCGCGCATGCCCATGAAGCCTGCGACCCCCTGAGCACAC
>N_2260
TGTATTAAACTAAGAGTCGCCACATCTCTGGAGCGACGAAT
>N_2261
ACATTAAAGCGAATGTAAAGCGGACTCAGAACAATGTACGC
>N_2262
GTTTGACTGTAGCCGAGTGACAGAGAAGAAATATCCACCGT
>N_2263
TGTATGGTCACTACATTAGACCTTGGGACCTGACGCCTCTT
>N_2264
TAACAAGATATTTTAGTGTCCTCCACGCGTAAAACGGTGTA
>N_2265
CTTTTATAGGATCCTCTGCCCTCCATGACTATGCATGTTCT
>N_2266
TAGACCTGCAATCTGCGCCTCGTACTGTATTATAGGCTCGC
>N_2267
GATCTTGTACTATTCACTGCCAAATACGGCGCAATTCCCCG
>N_2268
ATTGTTACCAAGAAAACCCGCTGAAGGGCCTGTACCGCAAT
>N_2269
TGCTTCAGGGGGTTATGAATCACCTTTGGTAAAAAGAGAGG
>N_2270
CCCATTCCGTCTAAAATATGCAGCGAAACTACTACAGCTAT
>N_2271
GAAACGCAATCGTTCTCTGCCAGCGTGTTTGGGATGCGGAA
>N_2272
ATATAGCACGGCCCACATAGCATAACCTTGATCCTACTATT
>N_2273
CTGAGGGGGGTTGGTATTCCCGGGGGACTGATGTGGGGATA
>N_2274
GAGTTTTTAGGTTCCAAAGGCGACCGATGCGGAATACATCG
>N_2275
AGAGCGCGCCCAACGCTGCTCGCGTTGAGTACAGTGGAACG
>N_2276
CAGACAAGCATACCGGGGGGCGTTCCCGACTAAGTATTATC
>N_2277
TCGTCTTACGGGGCGTTGGTCTGTAGTTGAAGACAGATTTT
>N_2278
CGTTCCATACCCTACGATCGCAGCGTAAGAGGGAGGTGGTT
>N_2279
AATACGCCCATACGCAGCTACAAACACATGGAAGTATACAT
>N_2280
TTCAATGCCAGTTCCAAGGACCCAACGTCCCTGAAACCACC
>N_2281
TCTACTCTTGCCTTGACAGGCAATGCGTCCCGGTCTCAGTT
>N_2282
ACGGCGGTGGGGTCTATATACCATTAATTTAGAATGTTCGT
>N_2283
CGTTGCCTCACATATGTCGTCCGAGATCTATCTATAGACTA
>N_2284
GCACCGTTATGGTACTGCGACAGAAAACACTTAGGTAGTTT
>N_2285
CAGATTATATAACTGGATACCCTCAGAATACCACGCTTCTT
>N_2286
GTTGTTAATACCCCGTACCGCTTCCCGAATAAGGGATCATA
>N_2287
CTGACCGTCATATTTGGGGACGGGAGAGCTAAATAAATGTG
>N_2288
GGTGGCATATAACTCTTCTACTTAGCGACCGGTTTAAAAAG
>N_2289
GTTATATTAATATTCCCACGCTTCAGGAAGTCTTGGATCTC
>N_2290
ATAATCATAGATTTGAAAAACCTCCTCTATTGATGGGTGCA
>N_2291
ACTCATCTACGCCGCCCACTCTGCGGGCGCACCTTCACCAA
>N_2292
CCTGATTTCGCAGTAAGTTACGGAAGAAGATGTACCTACGT
>N_2293
TGTGTCGATAAAGGGTGGTTCAAAGTGCAGCCGCTAATCGT
>N_2294
GGTCCCGTTTAAGGGTATCGCCTTCAGGATCACAGGGTTGC
>N_2295
CACTGGAGTCGTCACAGCTACACTCATCCCGTAAGCAATTA
>N_2296
ATCTTGGGGGGCATCCGGTACCGAAGCCCGCCAGTATTTCA
>N_2297
GCGTGTTTGGCATATGATATCATTCGTCCAACTGTGAGAAT
>N_2298
GACAGAGACGACTTAGGACACTTAGGAGGGTGCGAACGGGA
>N_2299
CAGACTCAACCTTTTAGTTCCAAACAGGATATCTAATTAGT
>N_2300
CTCTTTCATTGGAGGAAAATCTTCATCTCTTCAGCAAACGC
>N_2301
CCCCCATTACAACGTGGCTGCAATTATCTGGACACAGGACT
>N_2302
AAGCACCGCCGACTTAACGCCATCTTCCCTAGCGGCCACTG
>N_2303
TCCTGAGCACATAGCGGAAGCGATAATGCTCTCTTAATCCA
>N_2304
TTCACGCTGTCTGAGTTACACTATAGGGTATAGAACTCTAC
>N_2305
ACTCAAAGAAGAAGGGGGACCGAGGGGGCCGAAACTATAGC
>N_2306
ACGTGCCACCGTGGTACTATCTTTGTCCCCAACGCTTACGA
>N_2307
AGAACCCGATATTCAAACAACTGTAATGGGTATATGCGAAC
>N_2308
CCCCTAATCACGCATGCCATCGGTATGTAGACGGCGTTAGA
>N_2309
ACGAAATAAATTGAAAGGGTCTGACCACAGTAGCCTATTTA
>N_2310
GGCTAAACCGGTAAGGGATGCGCCTTTGATTTATACAACTG
>N_2311
ATATGTTGGTGTCCCGAGGGCTCTATATTATTAAGGCATTT
>N_2312
TAGCGTCATATAGGGGACGCCCTGTCCGTTTCTTCGGGCAA
>N_2313
GTGAAGTGGGGTGACTTGTACAGTCGGTTAATGTCCTTGTG
>N_2314
CAATGTACAACCGTTGGACGCTTTTTCGAATACGTGCCCAG
>N_2315
CCCCTCGTCTAGGGCCAAGACGACAGGAGGAGCAGGCAACC
>N_2316
CCGAGAGAGCTCGGGGTTAACGAGGAACAAGCGATGCAATT
>N_2317
ACCCGATTATTATTCATTTCCTTATTCCTGCATGCGCCGAT
>N_2318
CAGAGATTGACCTATTTCATCTGTACTTGTAACCCCAACCC
>N_2319
TGTATTGGTAATATGCTGTCCTTGCCGATTTAACCAATCTA
>N_2320
CCTGCATGCTGCATGGGGGACTGAATGACACCGCATCCCAG
>N_2321
CAGTTCGGAAGCGGCGAAGACACTGCCGCAGTAAGTAAACG
>N_2322
CTTAATTCCCCTACTGGTGGCCCCATGCCTAGATGCTTTTA
>N_2323
CCACTTCATCATGAATGTATCTGCGTATGATAAAGGCACAA
>N_2324
GGTAAGAATAAGGACATCTTCTACATTTGCTAAGCCTTCGC
>N_2325
TGCTCAAGGGTGTATTGTGGCACACTGTGTACCCGTCGCGT
>N_2326
AATTACCTTCTCTCGACACCCAGCTTTTGGTAGAGGCAACA
>N_2327
GCGCGTTGAAGAAAAAACTACTGCACCCGTTCTCTGTATCG
>N_2328
TTTGGCCAACAGTGCAGACACCATTGCCCAGATATTACGGC
>N_2329
CATGCACGCAATTTCCGCAGCGCCCCGTAGCCTCTACATGC
>N_2330
TCTAAGCGTGGCACGCGTGGCCAAGTAGGGTTATTCTGTGG
>N_2331
CCTGGTTGCCAAATAACGACCAATACGATGATGACAAAATA
>N_2332
CCCGCAATGCCTTAGGAAGTCGGGCTCCTGAGGCGGTTCTT
>N_2333
ATCGGCGAATTAGGTGGGCACAGTTGTCCAGGATCCGATCA
>N_2334
GAGTAAGCCCACAAGGGCGTCTGAAAGGGTTCATTCGGTTA
>N_2335
CTGTTTGCGGCCTAGCCGCTCCCGTATTTTGACGACTTGGA
>N_2336
ATACAGTTTCTAACCATTAGCTCGCCCGAATTAATTGAACC
>N_2337
CACAACCCCGCTCCCCGCCACAGAATAATGCGCACGGTTTT
>N_2338
AGAATTACAAGAACTGGGACCCAATTGAGTGAGAACGGTTC
>N_2339
GTCTTAATCTCCCACAGCGACACTTATCATAAAGCTTCTTG
>N_2340
GGTCACTCCCGGTCTAATTGCTGCGGACCAGGGCGCTGCGA
>N_2341
AAATTTTTATCGGTCCTAAGCAAATGTAGTTAGACTCTCCG
>N_2342
AATGCCTACGCAGCTCTGTTCACCCCCCCCGGCGCTTTCCG
>N_2343
GGTGAAGTCTAGGTCTATTACGGCGACCGAATTAACAGATA
>N_2344
GCACCTAAAGACAACCCCCACTAGGGCTAAATTGATCAGAG
>N_2345
ACACGCGTAAATTCCCGGGCCATCATATTTAGTCTGTACCC
>N_2346
GCACGAAGCCCTCGAGGCGTCCCGATTTTGTTTTAATTTTA
>N_2347
AGTCGGGGCGTCATAGGTAACGTTATGCCATATGGGCGCAA
>N_2348
TTTAAAAGGTCCATGGAGGGCAGTCAGTAGATTATATCTAG
>N_2349
ATAAGGCGGATTAATTATCTCTAGAAGACCCCGGACGGTCT
>N_2350
CAAGGAAGCGTGCCCTGGTACACGTCGTCGATGCCAAGGGT
>N_2351
AACGCCCTGTTCTTGTTCCACCCCTAACATCTCCTAGGGCC
>N_2352
CTGTGCTGTATCGCGTAAAACTATACTTTTACAGGGATTTA
>N_2353
TCGTTCAAAGACGGTCTAATCTAAACGTTGCCCTGCACCTT
>N_2354
GGCATAAATGTAGAGGAGTTCAGTACCATAAAGCGCTCAAT
>N_2355
GTTAATCGCTGTATCCAAACCTACTGATCACTACCGAACTT
>N_2356
GTAACAACCGTTAGGGCAGTCTCTCTAAACGCTTTGTATAT
>N_2357
CCTGTTGCGTTATTGCCCCCCTAGCGCTTAGGGCTGTGGGA
>N_2358
GGTAAAAACAGTGTAGTAAACACAGGACCTGGATGGGGGCC
>N_2359
TGGCCACCCGCCAGCATTAGCGACCGCTGAAGGTAATATCC
>N_2360
CGGGACTTAGCGGTGGCGAACGCGCTATCTCCAGGGGACCC
>N_2361
GGTAGACAATAACTTCTTCACCCTCTAAATCTAGTCCCCTG
>N_2362
CTATGTGCAAATCCTGAGGACAGTTATCGAGAGTTTATCGA
>N_2363
TAATCTAGATAACCGCTGGGCCGCTATATTCATGCGTTCCG
>N_2364
CAAACCCAGACTAACGTGGTCGTTTTGGATATGAAAGTCCG
>N_2365
CCCACAAATAAACGCGCTAACATTGAAAAAGGTCAGTGGGG
>N_2366
CGCAAAATATATGGGCAATACAATTCCGGCAGGTCGGTACA
>N_2367
TACCTCCGTACTACGTGTCTCTCTTCATTGTTGCCCAGTGT
>N_2368
AGCTCCACGACCCTAAACGCCTCTGAAGGAACTTCATTCTA
>N_2369
TGGTAGAGAGGGCGGGTATTCAGCAGGATGGAGGATATATT
>N_2370
CATGGGAAGGAAGCCGTTTTCATTCCGGCTATGTTGCACCC
>N_2371
TTGCCTAAACGCTCGACATCCTTGCGTCTGTACCGGGACAT
>N_2372
ACATGCGCCAGATCTAAGGTCTAGAAGAGGTAGCGTGAAAA
>N_2373
GTACCTTGCTGTATGGCGCTCCGGGTCATCCATAAAGGGTT
>N_2374
GCTTTAAACGGTGCTTAAATCAGGTCCATTTATCGTTAAGT
>N_2375
AGATATTAAGCCCTACCATGCGTTCTAGACACTCGCCGGGT
>N_2376
CCACTAATGAACGGATTACTCGGACGCCGCTTTATTCACTT
>N_2377
AACATATACGAGTTATGTTTCCATACCGGTCATCCAGCTTG
>N_2378
AACGTACAATGGCACTTGCACGGCGTTCATCTGGGAATAAC
>N_2379
CTTGTAAGAATTCCGGAAACCACGGGAGGCTAATAACCCGA
>N_2380
TCCACGCGTCTTCATATGTCCAGTTTATAAATGTATTCTGT
>N_2381
CAACCCAATACCCTCATCAACGCTCCAATAACATCAAGCAG
>N_2382
CCTGAAGAGGGTATATGGCGCAGGAAAAGGGGGGATCTCAC
>N_2383
AGTACGGGGGTTAGTCTAAGCCTTTTCTGCGGCAGTGTACG
>N_2384
ACTTACAGCGACATACCATACCTTCTCATTATATCATGATT
>N_2385
TAATGCCTGTACACGGCTGCCCCGCGTTCCTTTCCTGGCTG
>N_2386
CAAATATCCGGGTTCATTCCCGCCCAAGTTCCTTCGGGCGC
>N_2387
TCACTTCCATGCCTGTAGGTCTTTCATGTGTGTTGGATCGC
>N_2388
CTGCACGCCAGATCGGTCCCCGAATTTTATCAAGACAAGGT
>N_2389
GGGTCTACCTCAGAGGATACCTAATATCTAGTCATCATAGT
>N_2390
CTGTATGGAGGGACCCGCCTCCTCCTTGCCACCAAAATTTA
>N_2391
TCTATGATCGGCGTTCTTTTCCCAAGAATTTGACCATAGTG
>N_2392
CTTAAGAAGTTAATACCCGTCCAATGTCGCCAAGCGCCTGG
>N_2393
GGACATAGGAATGTGGTCTTCTTGTATGTTTCTGGTCTCCC
>N_2394
AATTCTACTTAAGTGACAAGCTTTAGGGGGCCTGGACTAAG
>N_2395
TCGTAGGAACTGTCACTATACGGATACTTCCGGGGATTGCT
>N_2396
ACAATGACTCTTTTACGTTACTATGCATCAATCAGCTATGC
>N_2397
CGTGGGTCACCTTCGTTTTGCGTTCAGAGCTGTACATAGCT
>N_2398
CTACTAGCCTTGCTCTGTGTCCAAAGATAAGAGCTTTTGCC
>N_2399
GAACCGGTGTCCTTTAAATTCACCACGCGCCGCAATAAGGT
>N_2400
TCAACGCATCGAAATATAATCCTAAGCAGAAGTTTGTAAAT
>N_2401
CTCTGTCTATCATAATTTAGCTGAGAGACAGGGGGGTTACT
>N_2402
ACAAAGTAGTGCAAAGAAGGCTACTCTTTTGATTCACCGTA
>N_2403
TGCCGCGGCAGTGGATGGTGCAAGGATTACCGCCATCCCCT
>N_2404
GGGCAGATACTCCGCAATTACACAAGTGTCGCCCCTCCACT
>N_2405
AGAGGTAGCAGTATACGAATCCCCAAAAATTAATGTCGTCC
>N_2406
TGACCCCCCTCAGCCCGTATCCTTCAAGTATGTTAAGCGTA
>N_2407
GCCCACCGTTGACCACCTGGCGCTGACTATATTCACCTTCT
>N_2408
TCCATATGATATTCTAGTTACTCGCACCCGGCCAGTGCAAA
>N_2409
CTCGTCACTTATGCATGGGTCAGCTTAAGACCCCCTCATAT
>N_2410
CCTCCGTATTCAATTTGTAGCCGCTCTCAATGTATATAGAC
>N_2411
CCCCAAGTCGGCATCCAACGCGCCGCTTCCCGTTACTTGCG
>N_2412
GCGCTTTTGCAACTCCGAGCCAATGAGATATTATGGACATT
>N_2413
CTAGAATGCCCGTGGGGTAACTTCGCTACGGGAGAGAGCAA
>N_2414
CACATCCTTGATACCACCCACAAATTTACACGCTGGTCACA
>N_2415
GGATAATCAGACGGGGAAATCGGATGGGAAAGTAGGTTCGT
>N_2416
TTATTGACGCAGCGGCAGTCCGCAAACCAGGAAACGATTTC
>N_2417
GGTGGAAGAACTTTTTGTAGCAGACTACGCTAATAGGCCTT
>N_2418
CAAGGTAACGGAACAGACCCCTTGGATTATCTCCATATCTT
>N_2419
TTATTATGTGTCCCCATGGCCACCTGGCAAACTACACGAGA
>N_2420
ACCTTTGCGCCTCATTCTTCCGTTAGCTTGAGTTTGTTTCC
>N_2421
CAGGTCAAGAAGAGCGTTAGCGGGTCCGATCTATTATCTCT
>N_2422
ATAAGTAATGAGCATAGGGGCATGTTAGCGAGGTTACTTCT
>N_2423
TATTCCATCCCTGAGGTAACCCTTTTCAGATCATTACCCTT
>N_2424
GGAGGGGCGGAAAAGGCCAGCCGGCTTGCTTGATAAGCGCC
>N_2425
ATGGGCAGGTCGTATCTATCCACTCATTGGTTACCGAGTTG
>N_2426
ACCACTCACTTACAACCTGACGATAGCCGGGCTGTAGACAG
>N_2427
TAATTAAAGGTAAATAGAGTCTAGAATAGACTGGGGGCTAG
>N_2428
AGAAGTCTATACATATATATCTTGGCTCCCTTTTAGGGCCC
>N_2429
CTTAAAGTTGTTACTGATGTCGATCGTGTTGGTTCCGGACG
>N_2430
GATAATACCCGATTTCACTCCATTTATGGAGCCGCCACGGT
>N_2431
TGACTTATTATAGCATCCCCCCTTAATGCATTGGGATACAA
>N_2432
GCGCAGACTACGATGATAAACACTTTGTGTCGTCACGACGC
>N_2433
AGCGCCCGCGGACCGTAAAGCGCAATTAAGTTCTATCTCAC
>N_2434
AGAGGGGGCAAGAACCCTTGCCTACCAGAATAAACAGCGTG
>N_2435
AATAGCCGTATTCCTGCTTACATTCCGGGTTACCTCCTACA
>N_2436
GCAAAGGGTGTGCAGCCAGACGCTATAACAGCACATGCATA
>N_2437
CCCAGCTTCACAACGCCAGTCGATGACGGTCTCGCGACTTC
>N_2438
GTTGTACTGATGTCCATTCCCTCATGGGTTTTAATTTAGCG
>N_2439
TCCACCTCCTACGGCAATCACAGTCTAAACAGGCGCAGATG
>N_2440
GCGTTTTATGCCGGTACGGACACTTGGTGAGTACCAAGCAG
>N_2441
CTTGATCGAGCCCGCTCCATCTTTTATTACTTGGTATAACG
>N_2442
TGTCATAATAAGGAGAGCCGCTGTTGGTAGGTCTATAGGTC
>N_2443
GAATCATGAATCCACCGCCACGTGGAAAGTTATTGTTCCTT
>N_2444
GGGTTGGCCGTGGCGACAGACTGCTTAACAGATCAAAATCA
>N_2445
AGCGTTGGCCGTGGTAAATACTCTGTCCTCTTGATTGAAGC
>N_2446
CCAAGACACTCATATCTGAGCCGTATTACGCGCTGATCCAA
>N_2447
GTGAGGACTAACTCAACATACCATCCAGTATCACGGCATCG
>N_2448
GGGGTTGCGTCTATTATGATCTGGTTCGATTTCGGAGACAT
>N_2449
AAATATAGAAACAAAGTTCGCAATCACGAGGTATGCGGGAG
>N_2450
GTTGTCTTTAACCACCTTGCCCATATGAGCGAATGGGTTAG
>N_2451
AGATAAGAGGGAATCGTGACCACAGCGATGAAAATGGTGAC
>N_2452
GCGAGGGCAACGAGATGAACCCCTAGTGTACCGACGGTGGA
>N_2453
ATGCGTGTCCTATACTACCACAATGACTCCTTAACGACCCC
>N_2454
ATATTGCTGTGCACATGACGCTTGGCCTGGTTCGGATGATC
>N_2455
ATCGTCCAATGCCGGTTACCCCCTGACCTGGCTGCGGCAGG
>N_2456
TCACTCCCTCAGAGACAGCACCCAAGGCGCTCGAGGTAGGG
>N_2457
CAGAGATAAAGACGCGTCCCCCGGGAAAAAGTGCCCTGCAT
>N_2458
TAGTTCTAAGTCCCTATAGTCCACGGTCTTGGAAACCTTTG
>N_2459
AGATTCAGGCTGCTGCACCCCCTCCCGCGAACCGTTACGGC
>N_2460
AAATCTTAAGGCCCTTTAGTCTGCTAGTACGATCGGACAAG
>N_2461
ACGCCCCATCTAATAGTGAGCACCCATAAGACGTGCGTCCC
>N_2462
CGGAGTGCGCCCGTACCCGTCTGGTGGAGCGGGTTACGTTA
>N_2463
ATCGAGCTTTTTTGCGACATCTATATCCAGGAGGTTTAGGT
>N_2464
GATCGTGACTAAACTCTTAACTCCGCGGTGTACGTAAGTGC
>N_2465
GCAGTCACTTGATACTGGCACTCAAACTACGGGTTGTTATG
>N_2466
GGCGCTCTGCGGGACTGCTACGACATAAGAATTGGTTAGAA
>N_2467
TGAGTAGGAACCTATGAGATCCCCTCGCCATGACTAGCACC
>N_2468
CTGGGGCGCTGAAAACGTGACAAACATCGGAGTCCCTATTT
>N_2469
GCTGCGAGTAATAAGGAGACCTCTGTAAAAAGGGCATCACC
>N_2470
TAGGCGTGGCGCGACGTACACCCAAGGAAGGGCGACCCAAT
>N_2471
ATTCGCTGATTCCCCACTTACCGCGAATCTCAAAGACAAGT
>N_2472
ACCCGCTCCTTACTAAACACCCAGTGTTTTTGATTATCTGC
>N_2473
ATGACACAGATCTCGATAGACGGGGATAGTCGCGAGAAAAT
>N_2474
GTCAATTATAGAATAAACTCCTCCCAAAGTCAACCTGGTCA
>N_2475
AAGAGTCTCTCCTCTTTCTGCGTAACATTTGGTGCCCAACG
>N_2476
TAGCCGCAAGTGCCTAACACCCTCCCAGGCCATAGTAATAA
>N_2477
CTATATTCTAGCTGTGGTAGCTTATCAGATGTAAACGTCCC
>N_2478
CGTGATTGCTCTCGGCCAACCGTCTAGACTTCACACACTAC
>N_2479
CGTCAGGGGTCTCCCGGTTTCCATTTGTCTTGAAGCGACCC
>N_2480
TCTACCCCCGGAAAGACGGGCAACTCCGGAGGAGCATGACT
>N_2481
CTTACAGCAGTTTTCGATTTCACCAAGGCACGCTATATGCC
>N_2482
TGTATCGGCCGGGCGTTAACCGCGCCTCAGTGTATGCTGGA
>N_2483
TCAACTAGAGACGGATATCACGAAGACCCTTATTAGTAGGG
>N_2484
CATGCTTAGGCGGCGGGTATCTCGTAAATTGCGAGAGTTGG
>N_2485
TAGGCTCCATATCGTGTCGGCTTAAACGCACCTCACCGCAG
>N_2486
TCACTAAGGAACCGTCATGGCTGTACCCCCCACGTACACTT
>N_2487
TAGATTCTCGCTGTACTATTCCGCGCACCTCCATCCCTAGT
>N_2488
GTCGTCGATGGCCCGATGTTCTTTTGGGTGAAAGACGCCAT
>N_2489
CCGCCTGATATCTGAGTTGACGCTCATCCGGGGGGCGGTAT
>N_2490
GGAGGACAGGGCTTGGAGATCCTGGGGGCTCGATTTGTACG
>N_2491
GTTAGATGAAGGTGTAACGCCGCTCACCTGTACAGCGGCCG
>N_2492
ATGGTACCATACCTTAATATCAGCATTGTTTGGTCGACCAG
>N_2493
GGCTACTCGGCTAGGTACCGCGTTTCTTTGCCTTACATACA
>N_2494
GTTGATCTCGCATATGCTCCCACTAAGGCCAAAGCGTCTAG
>N_2495
GACAGCTTTGACGGGCACTGCAACAAAATTTAGTCGCGTTC
>N_2496
GAATGAACATATACTGCCCACGTGAATTTGCTCCAGGGTTC
>N_2497
TTCAAATCGCGGTAAGCGATCATCTGTAACGGTGTTTGACG
>N_2498
AGGTCGCCTGGCCCACCAAGCAACGTGATCACGCGGTCTAG
>N_2499
GGGCCATGGCATAAGTGTCACGGGATTACAAGCCCCAGTTC
>N_2500
CACTGGGGGAATCACGGGTCCAGCTCAGTCGACTAACGGCC
>N_2501
CTCTTCCAGTAGCCCCTTTTCCGCATCCCGAAAACTCATAG
>N_2502
GGAGATGTGCCCCATCGTAGCTAGTTCGGCGTACATGACAC
>N_2503
TCTGGTTGAAGGGGGCAAGCCCAGACGCGGGGTTCTCTCGT
>N_2504
GAGGAATGCTTTCAATTCTGCCAATGCATCAACAACGTGGG
>N_2505
CGAAGTATAGGGTGATAGTCCCCATTTTAATTGCGTTGCAG
>N_2506
TCGTTAAGGGGGCGTATGTTCGTTGTCGCGACTCGAAGGGG
>N_2507
GGGAACTCTCCTTCGACGCTCTCGTCGAGGATTGCTTACGT
>N_2508
TGGAATTCCAAGAATTGGCTCTCAACTGCGTTGAAATGCGA
>N_2509
TCCATAACTTTAGCTCGGGGCTCTTAAGTCTATTTGGTCCA
>N_2510
CTACCGGAATAATAATTTAACAGATTTAATAGTGTCTGCAT
>N_2511
GCTTATTTCGCTGGAGGAGACTGTCAAGGATTGCGGGTACG
>N_2512
GAGATCTTTCGATACTAGGGCTTCTGTACCTTCTGGTTGCT
>N_2513
GCCCACCTTCGGCTGTTTTCCTCGCGGGAGAGAGCCGACCT
>N_2514
TTCGTTTTTTATACGGGTCGCGTCCGCTAGAGACCTTGATC
>N_2515
TCCTGTTATCCAGAATAGTCCCGAAGGCCCTTCACCCGGAC
>N_2516
AATTTTTCGATGAGAGTGGACTAGTGGTCAACGTGTGTTTG
>N_2517
CCGATAACGGAGGTCTGTGACAATATATTCTTTCTACAATA
>N_2518
CAAATATTTAACGGTTACAGCTCGGGTTCCTGGGTGCGACA
>N_2519
ACAGGGCTTGAGCGATGACCCCGTGCGTATGTCCGCTTTTA
>N_2520
CCTAGACATACCGTGAGTTGCTGGAGGGTATAGGGAGAAAC
>N_2521
TGGCTAAGAAGCGTGTAAGCCATGCGATTCGCTCTTAAAGG
>N_2522
CCAAGGACCAACTTCCTAATCTTCGGGGTTTTCGCTAGGCG
>N_2523
TGAATACGCGAGCAGACAGTCTCAGGGTGTTCTCAGATCCC
>N_2524
ACCAGGGCGGCCTCACTCCACGCTTGATTAAACGTAAAGAA
>N_2525
TGAGTGTGACCACCACGATTCTTCAAACCGCCACCATTGTC
>N_2526
TGGGTTGCGCCGGTTGTCTTCTGCCTTTCGGTTTGCCGCTT
>N_2527
AACAATCTTTAGGGCTTCCGCAGCCGTTAAGGGTGGGTACG
>N_2528
ACGTTACACGCGCAATTATTCCTCCCGGCAAGGTCTTAAAA
>N_2529
CTTGCCAAACGTTGGGTTTTCTGGAGAACCGGTAACGTTTA
>N_2530
ACTCTGCCCCCCACGTTCATCTTTTACTGTCCGTTTATAAC
>N_2531
AGCGTGTAATATATGGCAACCCTACACTTCTAGCTACGGAG
>N_2532
CCTGCTAGCGGTCATGTGGACGTAGGAAACCGCCAAGAGGC
>N_2533
ATTCGGCGGCCCGTGTCGCTCTGATACGTTTCTTGGCACTA
>N_2534
ATTAACTAACACCCCCAGATCAACCGTCGAGTGTGGAGTTC
>N_2535
TCGCCATGCCCGAGAGAGGTCGGTATTTCTACACCAGGGCA
>N_2536
GGAACTCCCGTCGTGTTGCTCGCTGGCTCCTTTGGAACAGT
>N_2537
CAAACGCAGATCCATGCAAGCGCGCCAGCCCCGGCTAGTAA
>N_2538
ACCGGCTCCAAGGCTCGCGTCGTATTGCAGCTTAGCAAAAC
>N_2539
GGCACACGTTTCGGATCCTTCCTCTTTAGACTCTCTCCTAA
>N_2540
TAATCGGCCGTCACAATCACCCGGGTGTCTAATCTTTAAAA
>N_2541
CATCTCTACTGAGTTGCCTTCTTTCAGTAAGGAACCAACCG
>N_2542
AGTGAGGACAAGCAATAGGCCAAGACTACTCTCGGGTATGA
>N_2543
CCTAATGACGGAAACCCTCCCTCAACCGTCGACGGTTCGTG
>N_2544
CAATTAAAGAGTACGTTAATCTCTCCGCGGGAGAACTCTAC
>N_2545
GGTCTTCAATAAACACTAAACTGCACTGAGCCACAAATTTT
>N_2546
AGGGGGTCTTTTAACCATACCCCTTTCCATAGTTATTAACC
>N_2547
CGCCGACTACAATCCGCTCACGGAATCTACCGCTGTAAGGC
>N_2548
AAAAGATTCGAACGGTAATACAATTACGCCAAGACGAGTTG
>N_2549
AGAGTACGAGGTAGAGAAACCTTCTACCCACGCGTGTAGCG
>N_2550
GAGGAGCCAGCACCCGAATGCTTAAGATAGTAACTCGTATG
>N_2551
AACCTAAGCACTAGAAAATTCAGAGTTAGAGTCGAGTAGTT
>N_2552
TGGTAGTGAATCGGTCACTGCAGAGGTCCAGCAGTATTTCG
>N_2553
TATGGGAGTAACGGGCCTTTCTTCATCGAGACTAATCCACT
>N_2554
GATGGATTCAGCCCGACATACCCCCAGCGGCAGAACATGAG
>N_2555
GCAGACTTGTCAAGCTAGTTCTGCTCATGAGCAACCTTCAA
>N_2556
TTACGTAAGCAGATATAGCTCTCTAAACCCTCTCTACACAG
>N_2557
CCCCGGAAAAGAGCGCGCGCCTTCCCGCAATATCGTAAAAT
>N_2558
TAGAGATTCTGCCCCACCTGCAAGTATGCAATTTCGGTGTC
>N_2559
AGCGTTCGGAAGATAGAAGACATTTGTTCGCACAAGGAATT
>N_2560
GCGTTCGTCAGCGCTTTAAACTGTTCCCTATTACATAGAAA
>N_2561
GGTAACCTGAGCCATGCCAACAACGACAGACCTTAGCCCGG
>N_2562
GTCATACCCTCCGGCTTAGACGCAGGTCCGAGCCTATAGGT
>N_2563
GCGTACTGCCACCTCCGACCCGGCCTTTTGCGAATTTTTTT
>N_2564
GGTTCCCGCGAGGGATGCCGCAATTTACACACCTCACGATT
>N_2565
GCTGTTTGCAGGTTAGAGACCCTGTCCCTCTTACACCGTCG
>N_2566
TGTACATGAGTCAACTCTTACGACGGCTACCTTCCGGATCA
>N_2567
CCTAGGGCCCGCGTAGGAAGCTGTCGGGGCGGCTTCGTCGA
>N_2568
CCACTTTGCAACAGTGTATACGCTCTTCGGATCCATCTTTC
>N_2569
AGAGCACCAGCTGGTGAGCCCGTTATGTTTACACCACACTG
>N_2570
TTGACAAAGAACTGACCACCCCAGCCGCGTCGCGACCTGCG
>N_2571
AGTCGCCCCACGTGTTGGAGCTAAATATATAGGGATGAGAG
>N_2572
TAAGAGTCGGGATTTCTGCTCTTAAAGAAGTTCCACCATCG
>N_2573
TATGGACCGATTCGATGTATCGGAAATACTCCCCTTATCTC
>N_2574
ACTTAGATCCTTGGGGTGTTCGTATGGCCGCCGCCAGGACG
>N_2575
CCAGTCCGTTCTTCATGGCTCAAACTTCACAAAAACTAAAG
>N_2576
TTGTCTGGCCCGGTTAGCTACTCGGCTCAGTTGGGTGCAGA
>N_2577
TAGCCGAAGAGTGTTCTACCCCAAACAGAGTCATTATTGTC
>N_2578
CAAGGGAAAGTAAACTTGCTCCCTCCGTCGTGTCACGGTGG
>N_2579
ATAACACAGGTATTATGGGTCTGGTGCCCTGACCTTTTCTT
>N_2580
CGCCATATTGGGCAAGCACCCAAACCTACACCCGCCCATAG
>N_2581
CTCTGGACAAAACCCGGTCACTTGGTCACGCGACCCCCAGC
>N_2582
TTCAGCCCTATAGATACACTCAGTGGGGTACACCGCCGTGT
>N_2583
GGTCATTACTCATGCCCCTTCGTCGTAGGTCCTATGATTTA
>N_2584
ACCAAGGAAGATAATTGCTGCTGCAGCCATATAAGGGGGGG
>N_2585
GGGGAAAAGTGGGAGATGAACCATGGGTTGTCGCACGGCCG
>N_2586
GGCAATAGAGGTCACATGGGCTGGAGGTTCCTTTTTTGGTT
>N_2587
TAGTTCTTTAGTCCTATGATCTGATCTGGGACGAGCTAACA
>N_2588
TATATCTCCCGGTAAGGCGACCAGAAGGGCACCTTAGCGTA
>N_2589
CTCCACGGAAACGAGCTGCGCGGAGATTGGCTAGTATAAGT
>N_2590
TTTTACTCGATACCATACAACGGTTTACCCCAAGACCCCGG
>N_2591
TTCACAACAGGTGGTAACACCTCTTTTCCTGCCCAGCCTCC
>N_2592
ACGTATCAACCCGCCTAAGTCTTAACCCCCTCCTAACCGGT
>N_2593
GGCTACAAGGGGGCCTAATCCTTCCAAGATCCGACCTTCCC
>N_2594
ACACATGAGAGTCATGTGTACGTTATACAGGTATTTAAGTT
>N_2595
TTGTAACGCAAATGGTTCTACACATCCCGCGGCGTGTCCGG
>N_2596
GGCGTCGAGTTTTCTCAATTCAAGGTTTTGACGTAGATAGG
>N_2597
TCACCTGAACCTTTATAGGTCTTCTTGCGGAGAGGTCGTGA
>N_2598
GTTGTTGACATAGGGTTCGACAGTCCTGAGGCGTTACGAAA
>N_2599
CGCTGAAGCAGGCGCACCAGCAGGAAAGTCCTACACTCTGA
>N_2600
GAAACCTGCCGGAGGACTGTCTGTGACCCCAGCGGGCTCTT
>N_2601
TTACTATCGTCATCCTATAACTCCGTGCCGGCCTACACATG
>N_2602
TCGGGAAGAGAAGTCGTGATCTACTGACCACCTGGAATAAA
>N_2603
GTTGCGTGATTAAACACCTGCCATGATTGCGGGAGAGTGTG
>N_2604
CTAGGAGGCGATCTCCTATCCGCAGGTGTGCGACCTGCACC
>N_2605
TTATTGTGCGTACTCTTAGTCAACTAGATGTGTTCAGCCTT
>N_2606
AACCTCGCCGTGAGCGTCGACTATCACAAACGTCACTTGTA
>N_2607
GTTCACTCGGAAGGACAATTCCTACAGGGCCGTAAGCCCCA
>N_2608
GTGAGGTTGGCCGGACTGCTCCATTTGCGATTATTTTCCCA
>N_2609
ATTTAATGGGAACATGGTTGCTTTCCGAGACATATTCGACA
>N_2610
AGCAGGCCGATATAAGTCCCCTAAACCGTCCCCGGGAAATG
>N_2611
CATTTACAACGGCCGATGAACCTACCTCATTTAACTCGATC
>N_2612
CGTGCATAGCTACTGGGTAGCGTAGATTAACGTTCACATCC
>N_2613
GCAGGTTGAAGCAGGGCTAACAATCCGACCAAAGCGTTTTC
>N_2614
ATGAGAGGCGTATTCTACTACTTGTATTCCTTGTTGAAGAT
>N_2615
TCTTGTTACGGGGCATGGTGCGTCCTACCGTAGATAGCTTA
>N_2616
AAAGGCGGGGTTAGAGGAATCCGGCCGCATACTGTCCGACG
>N_2617
TAGAACCTCAATGAGTGACACAAACTTATATCTAGGTAGCT
>N_2618
CCGAACAGGAGACACCCTTTCGCGCTGCGAACATATAGGTG
>N_2619
CAGACCGGTTTTTCTCATCTCTGTACAGCCTCTACATCCCC
>N_2620
TGCCTAGGAAATCACCACAGCCATCTTGCACACCACATACT
>N_2621
TTTATTTCAACCTGGTAGGCCCCTGGATAACCATCTGGAAA
>N_2622
GTGTGGGCGCGCTCCACGTACTACCACAATCTGGACAGGAG
>N_2623
GAGGGGCCGCTCTTACTACCCTGCAATGAAAGGAAGGTCGT
>N_2624
GACCCCAGGATTGCCCTCCTCGTTTTTGCAGGGCGCTTCCT
>N_2625
CCAGGCACACAAGAGGTGTTCAGGAGACACTCGTAATACTA
>N_2626
TGGCGTATGCGTCCTGCTAACAGAACTAAGCTATGATCGGG
>N_2627
CCGGGTCGGGTCCGGCATGACCACCCTATTTCGGAGTGCAA
>N_2628
ATAGGCTGTAAGGAGGCGACCTGGTATCCGTAGACATTTCT
>N_2629
GTCTAACCCGCTGCGGTACCCGATATTCGTCCGTCGGGTGA
>N_2630
GTTGCCCGGAATTGTATATACCATCCTTGCTAAGAGTAGGA
>N_2631
GTTATCCACTGTACAGTCGCCGGTATGGCGGAGCGACAATC
>N_2632
TATTTTATCGGATGGGGTGTCCAAAGGCTCGTGACCTGCTC
>N_2633
AGAGAGAGGAGGACCCACCACCACATAATCTTGAGGCGATT
>N_2634
TCTCAGCTGCATAGGCTGGGCCGGCGGCTCCAACTAAAACC
>N_2635
GGTGAGTTTGTGACTCATTACGGACCGTTGTATAGTACCGG
>N_2636
CAAACCCGAAATGACGGATGCCGATCAGTTGCATCTAGCCT
>N_2637
GCCTGGTGCGCGCGCATGCACCTACATGGTTTCTATGTTCG
>N_2638
GGCAACTATACGAGGCGTGGCTTACAGGAGGGACCTGGTAT
>N_2639
GGGAGACCCATACGACGAAGCATGTGATCCATGTCAGATCG
>N_2640
TCAGAAAATGGTACCGGCTTCTCACGGTACAGTAAATTTGT
>N_2641
AGCCCGCCATTTAAGGCGACCAGGATTTTCTCGATCACTGA
>N_2642
TTGTACCCCGACTGATCACTCGTGTATCGGGTTCGGCGACG
>N_2643
AGCCTGCTATAAGCCTAACCCTTGCCCGATTTTACAGGTCG
>N_2644
CGTCAGCGAGGAAAATGTGTCGCTTTAGCCAATATAAGAGA
>N_2645
TTCATATCGCACATGATTTACGTGGTAGACTCGTTTCAGTT
>N_2646
CTCATCCTATTCGGAAATATCTATTGCAAGTCGGCACAAGG
>N_2647
GACATTACAAGTCCAGTAACCATCATGGTTGTCACACTAGT
>N_2648
ACAAATATACATTCTTAGGACCACGAATAAATGGGCGTCGC
>N_2649
CTACCTCGTCAGGAATGGACCTAAACTGCGCTTTTGCCAAG
>N_2650
GACCTGGGGACAGCGTTGCTCGATTTGTTCTCACGCCACAT
>N_2651
GGTACGTACTTCTACCTAGGCTGGAACATCGTCGCGTGTGT
>N_2652
ACACTTTACACCTGTGATATCCACCGTCTTCTGAGAAGGTG
>N_2653
TATTAGCTATTGTTTAAATACGGCGATCAGGACTCCAAAGC
>N_2654
AGGGCCTGTATGAGAACGCTCTGTATAGCTATCCGAGGACC
>N_2655
CTTTCAAGTGCTTATGAACACCTTAGCGGTACCCTACCCCA
>N_2656
TCACGAATCAGGGGGACCGACAAAGGGAGACGCACGGGGTT
>N_2657
CCTACTGACTCCCAGAAGTCCGTGACGTCCCGAGGGGGAAT
>N_2658
TGCACGCCGTTCGCTTTTTCCACTACTGTCCTAAAGTGTCT
>N_2659
TAGGCGTTTGGAAACCCGAGCTTCCTTATCCCTCATACATT
>N_2660
GGTGTTTCGCATGCGCGCATCCGAACTCCGCGTTTGCGTTA
>N_2661
TTAGGCCTCGACACGTGGAGCTGTGATGCTTGAGGCTGATA
>N_2662
GTCTGGGCTTAATAAGGAACCTCTTTTAATTTCTATGTCGT
>N_2663
ACACCTTCTTAGTACTTCACCCGGATCTTTCGGTGTTAATA
>N_2664
TTCTGCTCGGATGGATAGGGCGCAAGTCCCTATTACTGTTA
>N_2665
GAGCCCTTGTGTCAAGGACACCAACCGACTGAAACTCTCGG
>N_2666
TTGAGTCTATTTGGTTACGTCGTTCGCCGAGGTTCCCGTAG
>N_2667
ACGATTTTATAACATACAGCCGTTCGCGCCCCTCATTTAAG
>N_2668
GAACCCTGGACGTATGACGCCCATAGAGAATCCTTTTGGGT
>N_2669
CCGTACCTCTTACCTTCCACCTGGCTCCAATCGCTCCTCCA
>N_2670
TTTGACCGAATAGATTACTCCGTTAAGGGCATGATACCTCC
>N_2671
TTGTGTAGATCGGGCTTTATCTCTTCTACTTAGACTCGTCC
>N_2672
CAACTAACCGGTATAGTCGTCAAATTAGTGTGATCTGAGGA
>N_2673
TTATAAACCCCTCATGACAACTAAATAACCGGACTTACTCG
>N_2674
GTGTCACCAAGGCCCCTATGCTATGAGCGCCCACTCTTACG
>N_2675
ATAGCAGAATTACTCCGAGACTTTGGCCTCTTACTGAGCTC
>N_2676
TTTCGCCGGTTAAGCGAAGCCTCAACTCTTAGGTTATTACT
>N_2677
CACATCCGGCGATTCCATCTCGCTAAGATTCATGCTTTTAA
>N_2678
TACCCAGGGCGTGGAGAACACCTAATAAAACAAGTCCGTAA
>N_2679
AACGGTCGCGGTGGATTTTTCAATATCCTTGATATAGTACA
>N_2680
CTCTGCCCAAGCCCAGCCAACACACGACGTCCTTACCGAGC
>N_2681
ATAGCTCTATTACGGGCTTGCAGGACCTTATCTATAACCTA
>N_2682
ATGGCAAATACAACCATAGGCTGTGACCGCCGGTAAGTCAA
>N_2683
ACCACGCACCGCCGAGTGCACCACTTAGAATAAGGACGTTA
>N_2684
GCGCGCTAGATTCTACATCACGGCATGGGGTCTCAACGTTG
>N_2685
TGTTATGCCCATGGGCAGAGCTAAGTCGCGAAGGCCACGTC
>N_2686
TAGTTTGTGGTGCCGTATGACACTTTACCCAGCTCAATAAA
>N_2687
GGACCAGTTAAGAATGTTATCGAAGACGGGGAGAGTGAATA
>N_2688
TTTGGCCTTCATCCACCATCCGTTGAGTGTAGGCCAAAAGG
>N_2689
CCTTTAGTACACGGACGGATCAGGAGCGGACAGACGAAGAT
>N_2690
GGTAGGGGGTGTATGTTTATCAGCAACGCATACCACAGAGA
>N_2691
TGAGGAACAGAATAACACTACCCAGTTCGCCGTCCCGCGGC
>N_2692
AGGTCTAAGGCAACACCTGCCCTTAGGCCTGTACAAACTGA
>N_2693
GGTAAACGCGGATGCGTTCCCACCGTCGTGGGTGAGGAGTC
>N_2694
TGAAATAGTAGGGGCCCCCACTGGTATCCCTACAGACGATA
>N_2695
GTATGTTATCCGGAGCTGAACCCCGGGTTTAGTGCCTAAAT
>N_2696
TTAAAGCTGCACGAGAATGACAGACGAATACCGGAAGATCT
>N_2697
CGTAGGTGCACCCTAATTATCGCAGTTACGCTTTCTGGAGA
>N_2698
GACGTTGTGGAGTATTCCGGCTGATTTCCGCGTAGAACGGG
>N_2699
TATGAGAGCTTTCCGAATCCCGTTGGAGATCCGCCCACCTC
>N_2700
ACGGCTCCACCAAAACAAGTCACCATACAATACTGATCTCA
>N_2701
TGTAGATGGACTCACTATTCCGTACAAATGGATGCTCTTAT
>N_2702
AGCTCGGAGTTCCCCTGATACAAGGACTGGCGTATAAAGAT
>N_2703
GCGTGTTCTGTTGTCCAAACCCAGCGGGGTTCAGAGTAGGG
>N_2704
CTTACAAAACCTGTACTTTTCACCGATTTTTGGGTTTTGTC
>N_2705
GCCTGGAGGGGACTAAAAAACAGAATACGCCGCATGTACCA
>N_2706
AGAAGTGCGTTTCTACAATTCTTAATCGACCAACATGCACG
>N_2707
CTCACATAAATCTGTTCCACCTACTCGGCCATTGTGGCCAT
>N_2708
AACGAGACGTTGAAACAAAGCCTGACTTATGGACGTGGGTT
>N_2709
AACCCGACGCGAGGTACTACCAGGTATAACTGGGGAGATAG
>N_2710
TGGTCGTTCGTGCGTGAGTCCAAACGTTTGGGCGTACACAT
>N_2711
ATTATAACCGAGGCATATCCCTTGAAGAAGACAAAACTGTG
>N_2712
CGATAGGCTGTACGAAGACGCTCAAGTAAGCTAACAGCGAT
>N_2713
ATTTAACTGACAGTATTGGTCATTTGTAAGAGGTGTTGCCT
>N_2714
CCGGTTAGCCTCACCACGCCCTTAATCCGTGACCACCCCGA
>N_2715
AAGTGTCACATATTACAACGCTTGAGTTTACGCATCCCAGC
>N_2716
GCTTTCGATACCGAGACAGTCAACGTTTTAAATTCGACATT
>N_2717
TTGGATCGCGCCTCACTGCGCATGCCTAAGCAGGAGATGCC
>N_2718
TTGGCAATTATGTAGGAAGCCCAGATCTCGACGAATGATAA
>N_2719
AGCTGCTCGGGGACGGTGTACTCAATTCGCCTGTAATAGAA
>N_2720
TTACCGGACGAAAACGGAAACTAACCAATCGCTACGTGCAG
>N_2721
ACAACATTGGGGGAGACAAACGTTGTATCCATTTGACGCGT
>N_2722
GGTGTTGGGACATGGGAACTCCTGCCTGGGCTAGATTGCAC
>N_2723
TCATACCCGGTACTCAAGGCCGAGAAAACTTTAGGGTATTA
>N_2724
AGGTAAGCAAAACATCGCCCCCCCTATAACCAGCTCCTCGA
>N_2725
ACATGAATATGCGACGAGCCCAAGGCTCTTCACAGGTGAGA
>N_2726
GATTACTCCAGGAGCTTGAGCAAACTTCTCGAAGGGTAGCA
>N_2727
GGCGGCTTGTTCAAACTAAACCTAGATGAGGTCGCATTCGT
>N_2728
CTGGAGCGAGACCCCGACATCTTTGTGAACCAATTCTTGTA
>N_2729
GCCTATCTCTGTGGCTAATTCACGAAATTATAACATTCTGG
>N_2730
TGGCTCTGACGGGACCTATTCGACAAGCCGTCAGCTACAAG
>N_2731
ACTCAGAAGCTAATAGGGAACAAAATGCGATCCCCAGGACA
>N_2732
ACCTCACAAGACGGTATAATCAGACGGGGTTCGCGCGGCGG
>N_2733
GGGGGGAAACGCCAAAAGATCCGTCAATAGAGGCCTAATCC
>N_2734
GAGGACAACTATGTCTGAAGCATTCATAACGGGCCGCCTGG
>N_2735
CACGTTTAGCAACCCCATTACGCGTGACTACCAGGGCTAGG
>N_2736
AGCCGTCCTCTGCATTAACACTCATAAGAATAGCTTAGTTG
>N_2737
AAGGTAAAAGCACCGGTGAACTACTCTATCTAGAGGGGGTT
>N_2738
TATTATAAGGTCAGAGATCACTGACAGGGAGTTCCATAACC
>N_2739
GGCCTCCCCGACGGTATTAGCGGGCCTCTTGATTGATACTC
>N_2740
AACTCTTGAATGTTTACGATCGTATATCGCTTGGTGCCTTA
>N_2741
AGCACCGAACAATGTGTGCACCAGTATCCTATGACGGGGAC
>N_2742
TTTGGGTTGGGACGGGTCTGCCCGACAGGAGTGTGATTGCA
>N_2743
TCGGTTTCCCACCACATTAGCTAGGCCCCGGCAAGCCTGTC
>N_2744
TCATATTGGTTTGTACAACCCAGGGCGCCGATTAGACAGCG
>N_2745
CTGAAAGCAAGGCCGTCCGTCCGGCTGGAGCTAAATTCCCG
>N_2746
TAAAGTGCGTGCCAGTTCTGCTAGGTCAACTCAGCGATCAA
>N_2747
ATGGTCTCTCCAAGCAGAAACTTCGCCGAGCCGAGGATATC
>N_2748
CGGCGTCAAGAGATAAAAAACATTACGTGTTGCCACAGCTG
>N_2749
GACCGTGCCTAACGCGGTCGCGTAGAGCAATACGGAGCTAT
>N_2750
ATGTGTCATGCCCACACATCCAAATATTCCGAGGCATATTC
>N_2751
GCCGAGGGCGGCTAATCTGGCCTTTTAAATGGATTTAGACG
>N_2752
ACACCTGATTAAGAACACTTCGGTTTGAGTAACCATTAACC
>N_2753
ATTTCGCGCGCTCTATGAAACATTATATATCTGCGCGGAAG
>N_2754
CCTTTCTTCTTGATAAGGCCCCTCTTCTGCTTTTTTTGATT
>N_2755
GCCAGTTGACACCGCACGTACCATTTTACCACAGAACCGCG
>N_2756
ACTTGTCGTTACCCGACCCTCGCCTGCCGGATTCATGAGGT
>N_2757
GTTACAAAAATGAACCTTGGCATGCCTTTTTCATAAGTTGG
>N_2758
TAGGCGGGAACGGGCTACGACGAAGTCGCGGGTTCACACCT
>N_2759
GGCCGACAGCTTAACCGAGACGCTTAAGTTGAGCGAACGGC
>N_2760
TCTGGATGGACGCAAAGCTTCGCTAGGCGCCATGACAGCTT
>N_2761
TAAGCGCCTTTTAATGGCTACCACCCGATAGGAAGGGGCGA
>N_2762
GTTGAAAGCATAGAATGTGACGATCAATTAGTAGACGTCCG
>N_2763
ATCCGGGCCTAGCCTGTTGCCCAAGTGAGCTAATAAATAGA
>N_2764
GGGGCCCCTTTCAGGGAGGGCGCTCTTTTGGCTGAATGAGA
>N_2765
CTTATTCCGCGATGTTAATGCTGAACCTCAAATAGCGAGTA
>N_2766
TGGTTTCTGAGGTGCACGATCTGCTTAAAAATAATATTTCG
>N_2767
GTAACAAATACTACGATTCTCTCCGCCAGCGGAGTTAGCCA
>N_2768
AATCATTTTGTATTAGAATCCCAACCTGGGAGGTTCCTTCG
>N_2769
CAACTCTGGGTCCGCTCCGACAATCTTATCTAAACGATGAA
>N_2770
ATGTCCCACGACTGTCTCTACGTTTAGACTCATGCTGAGAA
>N_2771
AGTTCTCCATCGTACAAAGTCAGAATTAAGTGGCCTGGAAA
>N_2772
TGGCGGAAATTTATCTTAATCTGTATCATTGGCGCGCTGTC
>N_2773
CGTCTCGGAAAGCGTGGGTACACTCTCTCTAGGGACCAACG
>N_2774
GGGGGATTCCGGCTCCCGGGCGTATCGGGGGATAGTCCTCT
>N_2775
TAAACCCGCCCGGAACGAGACTTGGGATATACAATTATAGA
>N_2776
TGGAGAGATGTATAGTCCAGCGGATGGGCCATGAGTAGAAT
>N_2777
GCATGTTTGTAGGTGTTCTTCGCGAAGTTAGGGGGCGATAA
>N_2778
CATAGACAAGCAGTTATAACCTGGTGTATGCTTCCCGTCGT
>N_2779
TAAACTTTTATGCCCCCGATCCGACCTGAGATATGCATGAT
>N_2780
TTTCTCGCCGTGCGGGCCCGCGCTATCCAGGAGGGGTAATC
>N_2781
TTCCAGAAATAAAAAGTATCCGTTGTTGCCAATCATATAAG
>N_2782
AGAGGACATTCTGTCGGCTGCTATGGTGGTTATAAAAACAT
>N_2783
ATTAGTTGGGCCCACCTACCCACGCTGTGCGCACCCTGGGG
>N_2784
TCGATCGATTATCTCTTATACATTTCGAAGGACAAAATTTA
>N_2785
GTCACTAGCACTGCAATATACGGTAAGATCTGAAAAGAAGT
>N_2786
CGTAGGTAGATCGGCGTGAGCCTACGATGGGCGTTCAAAGT
>N_2787
TAAACTCCCCATGTACTGCACTTTTTTTGTGCTTGCGCTCG
>N_2788
CTGTTTGGGAAAGCTTTACCCCTGACATCCGGGCAGTCTTT
>N_2789
GTGAGTAAGAACAGGTTTGACCTCTCCTCACCCTGGGCGCA
>N_2790
GTTTAGTCTTCGATCTAGCACACATGGATGCCCATTGTAGG
>N_2791
CCTGTATTCGGAGGCCGCCGCTCGAAGGTTAAATATCGGCA
>N_2792
ATCAAGACCCAGCGATATATCTAAAAACGTGGTACTGAATA
>N_2793
CGGATCTACTGTAAGGAAGGCTATATGACACAAGACGCACC
>N_2794
GGTGCCTTTGGATTCGAGCTCGAGCACAAATTAAGGGGGAA
>N_2795
CAGGGCACGCGTGGACGAGTCTTTCATTTAGACAGCCCCCC
>N_2796
AGAAGTCTATCACTTGGAAACATATAATAGATCTAGCTCCA
>N_2797
TTATCTCAGAGTGTGGGACGCCTGTCGTCCAGTGTGCGGAT
>N_2798
AAGGGGATCGAGTACACGTACTTAGAGTACAAGAGGGAGCT
>N_2799
ATGCCGAACTAGGGTAGGTACGAGGTGTGTATTAATCGTTG
>N_2800
CTTCAAGGCAGTAATAAAGGCAATACTCAGGTAACGACTGA
>N_2801
TATACCCATCCCATAACCCACCATACCTAAACGTGCCTGTT
>N_2802
GTTACGCGCCGATGATAATTCTGGGGCTAGTTAGTGGCCCG
>N_2803
CCCGAGCCAACCTGGGTTTACAACACACGTGGCTAAGGCCT
>N_2804
CCCAGGGAAGGTTACAGCATCAATCGCTGATACTTGTACGA
>N_2805
ATCACTGATTCCGGCTGTAACCGCCTGGGCGGAAAAAAAGC
>N_2806
ACCAGTTAACTTCTGGCGGGCAGAATTTATCGACACTCCTC
>N_2807
CAATAAATACTCGCTAGTACCATTTGTTTATGGGGACCCGT
>N_2808
GTGAGTGCCATTAAAGCGCGCACCTGTACAACGGGATTCAA
>N_2809
CTCCATGTTTCTTGCATCACCCCCGGGTCTTTGGGGGGTCG
>N_2810
AAATCCCCAATCACAGTGACCGAATTGCCTTACTATGGCAA
>N_2811
AGGCACTAAAGTACCCGACTCCCATACCGGCCTCGGTGTAA
>N_2812
GAGTCGACACGGGATACTTTCAGCCCTTACATTTAATGTCG
>N_2813
ATAGCTGTAACCAGAATAGTCGGTGAAGTCCTACGTATGCG
>N_2814
AGAGGTCCCCATACCTTGTACTCTCCTGAGAACGTAGGGCC
>N_2815
CCCGAGCGAAGCAGGAGAGACGATTCTACGGAGGTTACTCG
>N_2816
TTCTGAACCTTATGGTGGATCAGTGCGCGCGCAGGGGTCGG
>N_2817
CGATTAAGTGGAGGTTCAAACAGAACTTAGGGCATACATAT
>N_2818
GACAGGGAACATACTTTTATCCCCAGCACCTTGTGGATATA
>N_2819
CAAGAGTGGAGCGGCTTGGGCGTTTAGGTAAGGGAGGTTCC
>N_2820
GTGAACTTATTGTCGTTGCGCCGAGGCCTCATCCCAAAGTG
>N_2821
GAGACTAGTTGTAGAGTGTGCAGTATGGTTTAAAGTACTAC
>N_2822
TACTTAACCACGGACACAGGCACCCCCCCGGGAGCATTATC
>N_2823
ACTCGCGCATAGGAGGAATTCATTTCTTTCCCGTGTGTCCC
>N_2824
AAGGTGGACTCTGGTGAGTTCTGAGAGCTTTAGTTCCTACA
>N_2825
TTATTCCTTAGAGATATCGACGGGGAAAGACGGACAAGTAA
>N_2826
ATGCCTTGGTTAGCTTATTCCCGCATAAAAACACCACATGA
>N_2827
TGAAATCGAGTAACTTAGCACTCGTACCCTATGAGGTCGTT
>N_2828
AAATTGGACTAACCGTGTTTCTTGTCATGGGCCCGGTAGTT
>N_2829
GTTACTAAAAACTCGCGCACCCCAGATGGGAAAGCCACCTT
>N_2830
AGTTTTGTGCTGGCTCATGCCCTCGCGTGTGGCGCCCAGGA
>N_2831
ATGTCTCCGTTACAACTCTCCCCCTGGGCAAAGAGGAAACT
>N_2832
ACAATGATCAATTTTCAATACCGGATCGTCCCTGGATGTCA
>N_2833
GGGGTTAGGCGGCAGGGATACAGCACGCCACGCCGAAGGCC
>N_2834
TACGTCGAAGCTCAGGTCCTCACGATCATTTGCTTCGCTTG
>N_2835
CTTGTAGGATTCATATTTACCATCGACCCGTTCCTTGATCT
>N_2836
CGAAGGTTAAAGGGAGTTTTCTCACAGTTTGGTGGGTTAGA
>N_2837
TGCGTCGTTCTTTAGAGCAACCGGTTTTTGTATGAATATAC
>N_2838
ATGTTCGAACCAGGCTGCACCTTAGGGCATTCTCATATACG
>N_2839
GAAACTCTTGGCTTGGTCCACAGATGTCGGCAATGGCCCTT
>N_2840
CTCGCAAGTTGTATCTCGTGCCACGGGCGTTCATTTAACGA
>N_2841
GCAGGAGAACAACCTTTCAACGAAGACCTGCGGCATAATTT
>N_2842
ACGGTGCGGCCTCCTGAGTCCAATTTCCCTTTATTCCTTAC
>N_2843
GGATTAGCCTTTCCGATTAGCATGAGGGCGCATATTTACAT
>N_2844
GAAGCGGAACTGTTTAAAACCTTATCTCAGGAAACATAAAG
>N_2845
TTGCTCTGGTACTCCCTGGGCTAATTGGGCACCCTGTGAGT
>N_2846
CGGCGCACCCAGTTGTAAGCCAGAAGGATGTGGCCGTGATC
>N_2847
TGTCGGATAATTGGGTGGAACACGACGAGCGATCTCATGGA
>N_2848
GTGAGCTTGATGTCTCACTGCTACCCACTGCAATACCTCTA
>N_2849
CACGTCATGACCCTACGTTGCAATGTAGGAGCAGAGGTCTA
>N_2850
TGGGCTTTTAGTACGGAGTACTTGCGGGAGCCGGAGTACAG
>N_2851
TCATAGAATCTCCCATGCTTCAGAGTGACTAGTGGCCCGGG
>N_2852
GAAATATGTCACGCGTGTGTCCATGCTGTATGATGTCCTAG
>N_2853
CACTTATACAGTGTGCACCCCGAAGTGCTAATTAACGGACC
>N_2854
ATATAGAAGAGACTGAAAAACCCTTTATCCGATGCGGCCCC
>N_2855
TTTATATAAACGAACAATCACGAGTGGGCAGGTACCAGCTT
>N_2856
ATCTCAACACGATCTCTCTTCTTGAATGGTTTGGGCGTGTA
>N_2857
ACGCCCCGCGTTCAGTTTAGCAGGGCTGAGGGGGTAGGCTG
>N_2858
GGACCGGAGCTCATCAGAATCAAGCCTCCATTTCTTCCATC
>N_2859
GTAGATAACTATTCCGCCCCCTGTTAACCCGACGTGAGAGA
>N_2860
CCGCCAAAGGCATAACCATGCCTAGATTCCCAAAGAAGCGT
>N_2861
ATATTCCTAGACCAGCTGTACTTAAGAAATCCACAAGTGGG
>N_2862
TTGAAATGGGTGAGAAAGATCGTGATCAGTTTCGGTTAATA
>N_2863
AAAGAGACAGTCATGGTTCACCTAGAGTCACGCCAGTATCG
>N_2864
ACGGAGTCCTTTGACGGGTCCCATTCACTCGGCGGCTAACG
>N_2865
TCTTGAACTGAGGCCTATCACCCGGGACTTCCGCTGTGATG
>N_2866
TAACGCGCAGGGGTGCGCCTCTCCTGGGGATTTAGTTGAGT
>N_2867
TTCCTTCCAGCGGCTTTGTCCTTGATAAGGATATACAGGTA
>N_2868
CTTGTTTGAGTGTGGTCCCTCCCCCGGACCTCTTGTGAACA
>N_2869
TGTCTCCGTGGATAATCCTCCAATGCTGAACGATTCTCTCC
>N_2870
CACCAACACCCTTTTGCGCACACCAAAGCGGCCGTCTATTT
>N_2871
GTTTGCCTTAGTGTGACGAGCGGGATGCTGGTATACGCAAA
>N_2872
AAATTTCTGCCCGCACCAAACAGTCGAAGGAAGCGCCCCAG
>N_2873
CCCGGCATACAGGACGGTGACGAATTGAAAAGACGTAGCAT
>N_2874
TGCGATTGGAGCATTGCGTCCAGCTACCGATACGTCTTCGT
>N_2875
CTAGCCCATACAGCGTATCTCTGGTTATCCCATGTAGTATG
>N_2876
TTATTCAAAGATCGAAACCACTGGATCTGGTTCAAATTCCC
>N_2877
CTTTCTTACTTCGCGGCAGCCGGGCCGCACAGGACTTGCAC
>N_2878
TGGATAAGGAATGCGGCGGCCTGGGTCTCACCGGTCTCGGT
>N_2879
GCCGTGCGGCAAATATTGTACCGCATGCATTGGGTGGTTCA
>N_2880
GAAGAACCTATGCCGTCATTCGATTTATAGATCAGCTAAAA
>N_2881
CATAGAGTCGCTCTAAAGCACCTAGCGGACCATCCAATATG
>N_2882
GAGGTCCACGAACGTCAGGGCTTTTCCGCAAATGATGAAAT
>N_2883
AATAAGATAAGGTGGGCATACTCACATAAATAGCAAAGGAA
>N_2884
GCATGATAAAGGGCTCACATCAAGATTTATTCGTACCCAGG
>N_2885
AAGCATTCCACCGCCAGGTACTCAACTCGACATCCGAAGGC
>N_2886
GGCACTCAAGCAATTCGGACCGATTACTTGTAGGTAAGTAT
>N_2887
ACTAGAAGTTCTATGTGTTGCGTTATGGGGTAACGCTAGAA
>N_2888
AACTCAGCGGAGATCATTTTCTACCCGTCCGGTTCGCCTGT
>N_2889
CGAGATTCAGGTTTTGCAAACCCACGTTTACGACACTAGTA
>N_2890
AACTTATAGGGTGTAGCTTTCCCTGTTATCCAGAATTGGTT
>N_2891
GGCCTCCCATATATATGATGCAACACCGGATCTCGAAGATA
>N_2892
GAATAATTTAACGTACAGCCCAGTCAGAAGGGAGAAGCTCC
>N_2893
AAGGGTATCAACCTACAGCTCCTCAGCGACCGGTCGACGAT
>N_2894
TTCGTTGGATAGAGCGTATCCCAGGGACCAAATATTTCGAC
>N_2895
CAACCAATACGTGCGAGATGCACTTCGCGCGAGGAACTCAA
>N_2896
AACCAGGTAGCTAATTGGAACAAAGCTAACGTGACTAACTG
>N_2897
GACCGATTGTATGTGGCAACCTCTAAGTTATTCCCGCCCTT
>N_2898
AGGGTTAGAGCACCCATGTCCACAAAGAGCCGGATTCGGGT
>N_2899
TGGGGACCGTGGGTCCGTCTCACCTTGATGTTTCTTGGATC
>N_2900
TTGTGGTTATAACGTTTCTTCTTTGGGACACCAATATAAAA
>N_2901
CCAACAAATAGTGCTGTTTGCGAAAACAATATTCTTGGAGG
>N_2902
CAGTCGTTCGCACTAGAATACGTTAAAACAGCAGGGGAGAC
>N_2903
GGGTCCACAGCCATGGCAAACTAGTGACGAGAGCGTCTAAT
>N_2904
GCGATAAACAACCACGGTATCTATTTTAGTGGTTCGTCTTA
>N_2905
AATGTGCCTTTTCACCAGGCCTTAAGGGCATACTTATATCA
>N_2906
GTTACTTACAGCGGGCGGACCTTGGGGATACTGATGAGATC
>N_2907
GGGAAGGAATTCGGATCAACCACTTTCCGTATGCTGCGTCC
>N_2908
AGGACACATTCGAAATCATTCATCATAAAATAATCTTCCTC
>N_2909
ACCAGACAGTTTGGCTCCGACGATGAATCCGACGAGTAGGC
>N_2910
AGACAATGACAGATCTAGGACCGTTATTTGGTACGCCGCCC
>N_2911
TGAAAGGTGTTCCGCGAGGGCTGCTAGGACCAAAGTCCCCC
>N_2912
GGCTCTCAAACGATGTAAGTCATCTAAGCGTCAAACACAAA
>N_2913
AACTACAAGTCTGGGGATTGCCTTCAATTCCAATACGCACT
>N_2914
TATAGTATCCTGCGCCTATACAGGTCTTAGACTTTGAAAGT
>N_2915
CGTTTACTACTATCACGGTCCACCTAATAAACTACTCAAAC
>N_2916
ATCAATGGCCAGTGGGCAAACAGACAGTCTACTCGTACCTT
>N_2917
ACCAATAATTGAAGGACATTCCCCCGTTCTAGAGAGTCGAT
>N_2918
TTAGCTCGGGACGGACGGCCCACCCTCATAAAGCGATGTCT
>N_2919
AGTTACTCTGAGGTATTGAACTCGCCCGGGACTTCGTGTTA
>N_2920
GGTTGCGGGGTACGTCCACCCCCACCTTTATCGAATCTTGG
>N_2921
AATTGTTCCTCTTGGAATAGCGAAATTTTTTTCCATTCAAT
>N_2922
CATGCCGCCCCATACGCTTTCTTAGCTTCCCATTAAGGCGG
>N_2923
CGGCATCGGCCTCCGCCAATCCAAACTCTTGCGGGGGGACC
>N_2924
AACCATGAAGATCTCATGGACATCCACTGTAGAGCCTTGAG
>N_2925
GAATTACGGGCACTAATATGCCTGTCACTGAGCATCATGAC
>N_2926
TGATTCTACTGAGTGTCAGCCAGCCTGAATTTTAGATTTCT
>N_2927
GAGGACCCGCTCTCAATGCACATGAGCTTCCCGGGCAGTCA
>N_2928
ACCCAGTGTAGGGTTTGATACTAGTCCTGCGGTTTCAGACA
>N_2929
AGTCACTGCTAGTTCAAGTCCGACTGGGGCGAAAATACTGG
>N_2930
TAGCGGAGGGTGTTCCCTTACAGAGAGCGTGATGATATCTA
>N_2931
GGGGGGGCGTGGCAAACTTCCCAAGGGTGGAAGGTAGCTGC
>N_2932
GTAGCACACGTCTATCATTGCAAAGCTAGTGCGAGGCTATG
>N_2933
GCACCGCGTGTCTTATTTATCGAGGACCTGTGACACAACAT
>N_2934
TAATAATTAAAGCTTCCGAACAGTTTGAGAAAAGTGGTGCA
>N_2935
CAGGTCTTTAGTATAATTTGCGAGCGTACCGGTTCGGGGGT
>N_2936
AATCCGTGGCGAGGGGAGCACTTCACTAATACAGGCTATCA
>N_2937
CTACTTCTCACACCCCGAACCATGGCCATCAGGGGCCATGA
>N_2938
TCGAGGATTAGCACTGCGCTCGACGCTTACTGACCAACCCC
>N_2939
TTACCTACGGCCGCGGTCCTCGCTGAGTGAGTCCATGACAT
>N_2940
GTGTTTAGCCTTTCATTAGTCGGTTACCATCCCTACGCGTG
>N_2941
CGTGTCATACACCGACATCGCGTGCCTTTAAAGCTCCTTTG
>N_2942
CCCGTTCAAATATAGGGTGGCTGGTTTATTTATTGTGAGAT
>N_2943
TGTATGACTAGCCTCCACCACTGACCACATGATACAAGTAA
>N_2944
CACCCAGTTCGGGCCTAAGCCATGCGACCTTTGATCTGCTA
>N_2945
ATGATCCGATCCTCACTTGACATACAGTGCGATGAGGACCG
>N_2946
CCAGTAATGCGATAAAAAGACACAGGTGGTCGTTCCTAAAT
>N_2947
AGCCCTGCAACATGGATAATCGCGTCTTAGCCAAGCCCATG
>N_2948
CTGTATGGTGTTGGGTCACCCTGACGCGAGCCTTGTATACC
>N_2949
CGTTCCCGTCATTAATTAGACCCACAACTCTTTTGCTTAAT
>N_2950
TATCCCACATCCGCGTAATGCTGCCAAAGTATCCTGAGGCG
>N_2951
ACGCATAATTGTCCAAAGGGCGTCATACCTCCCTAATGATC
>N_2952
CCGGGGCGAACATCTCTCACCAAGTAAAGGCGAACATGTAC
>N_2953
GAGCCAATCGCAAAACGACCCTTACAACAAGGCTGTTTATT
>N_2954
GGTCGAAAGAGGGATTACTGCTGATGCGTAAGTGGTTTCGC
>N_2955
ACCTCTAGGAGGAGGCGTGGCGCCAGCATTCAAAGCTGATA
>N_2956
ACCAATAATACGCTCCGACTCCCTAGTTGTAAAGTCAAACG
>N_2957
GTAACTACATTATGCTTGGTCTTGATACGCCAAGACCCCCT
>N_2958
TATTATATATCGCGGAAAATCAGTTACTAAAGCTTTTGATC
>N_2959
GATGGTTCGACGCCTAGATACCCATAGTGTACCCGATAACA
>N_2960
ATTTCGTTAGGAAATCGCACCTTGCTAACAGATTCGTAGGG
>N_2961
GATACATTAGATCTGTTGGACCTAGGTCGGCAGGTCGTGCC
>N_2962
TTTTTTGATAGGTTATTCAACCGGCGCAAGACGGGCGGTCG
>N_2963
TAGTGATCAGGAGATTGAGGCTACATGGCCCGGTTGCGAGA
>N_2964
AAGCGACCCTAGTCCCGAGTCATGTATACCATATTAGTCTC
>N_2965
TCGTGTCTCATTGACTATGTCATAATCACCGGAACTAGCAC
>N_2966
CTATACTTAAACGCAATGCCCTTAGACTAGTAGCTCTGTGG
>N_2967
TGTGGACTACACCAGGTACGCCGGGCCGGGGGTTTTATTTA
>N_2968
CTGTTAGGGTGACATAACTACCCGTTCAGTATTCGACAAAT
>N_2969
AACTAGGGGTCCGGGAACATCTCAAGTTGATGCAGTAGGAT
>N_2970
GGGGCCTCCGGTCACTAGTGCTAGAAGTGTGACCAACCAGA
>N_2971
CCATCGTTACAACATTAGAGCGAAGGGCAATCGGAGTCTTG
>N_2972
AACAGTGGATCCCCAAGGGTCCGCTTTTTTAGTAGCCTGGC
>N_2973
TCACCTTACATTACGCGAGTCAACGTCGTCACTCACTCGGT
>N_2974
AATCTGGCGTGGGGTACGTACTCACGGACCCTCTGCTCCCT
>N_2975
ACTCCTTCAATCCCCCGTGTCAGTGGAAGGCCCTTTATCAG
>N_2976
AGGACCGAGGAACAAAAGACCCATGCAAGTGCAGACCGGAG
>N_2977
CTTGGGTAGTAAGGGCCGAGCACAGCACCCTCTTACCAGCA
>N_2978
CATATTTGGAAACAAAGCGTCGAGCAATAGTTTATGGGGTT
>N_2979
ATATAAAGACACGTTCTTCCCAGAACCTAGATGCCTTATTT
>N_2980
ACATGGGGCACCGTGTCCGACAATGAATCATTTCCAGTCCG
>N_2981
CAGGATCGGGGAGCACACAACTGTCATGAAGGCCTTCGAGA
>N_2982
ACCTCAACGCGGAGTCGGTTCTGACGCCCGACAAGTAAGCT
>N_2983
CGTAGAAGATATTGTAACCGCAAGCTTAAGTGTCCGTGAAG
>N_2984
TATTTGGGCCCAAGTACATTCCTGCATAAGAGCGCTCCCAA
>N_2985
CGAATGATGAATGTCAGTAACCCATGTTATGATGTACGCCC
>N_2986
AGCACCGTGGTTTTGGGTGCCGAACAACCGTCGACCGTTAG
>N_2987
ATGCGAATCCTCTCTATTCCCCATGTTATCTGTACAGTCTC
>N_2988
TTTATTGGGAGTGAGCTAACCTGTCAAATCGGTCGCCCCGT
>N_2989
AGTTACGGGAGAGATGGATACTTTTCGCCTTGGTTCTACAG
>N_2990
AATTCGGGCGCCGCATATGCCTAACGGATTACTTCACGTTT
>N_2991
GCGTAACTATCAGCTAAAAACCCCTCTTGGTAATCCTTAGT
>N_2992
AACCTTTGATATATACCCCTCCGTCAAATTCTTCGCCCGCC
>N_2993
GTACCGGCTGAAGAAAAAGACAGCAGATGCGGAAGAGCGGG
>N_2994
CTCGCTCACGCCTAGGGTAGCAGATGATTCCCGTTAGGACT
>N_2995
TATACTACTGTATGGCATAGCAGTTAGGCACCGCCGATGGA
>N_2996
GCGGCATCAAGTACGCCATCCTAGTCCCCGCAGAGACAGAT
>N_2997
GATGAAGCCCTATAAGTCTACAGTTCCTGAAGTTCTCAAAA
>N_2998
GAAGCGGAGTAAAAGTGTATCAAAACAGTAATATGAGTATC
>N_2999
TTAAGCTTTGAAACTGTCATCGATCGCGGGACGGTCCGCGC
>N_3000
CTCGGAAACTTGGCTAGGAACATTTGACTGGCGGGTTTCAA
>N_3001
ACGTCTCGACTATTTCAGTTCGTACGTTTCAATAATGATCA
>N_3002
TGAACCTCACAACAGATGCGCATCTTAGACTAGGCGCGGAT
>N_3003
CGCTGCTAGGCCCCTCTGAACTTTGGTAGCCGGTTATCTTA
>N_3004
AAGGGCGGGGATGGAGAACACCGGCTCGCGTACCGGACATA
>N_3005
GCTACGTGGCCTGGATGAAACTACCATACCATCCGCGCGCG
>N_3006
AATTTGGCTTCACGGGGTAACAGTGTACAGATACGCCATAG
>N_3007
CTCCGGTGCCCCATAACAGGCACATCATCTACCGCCATTGA
>N_3008
CCAATGGGGGGTCCGCTGGCCACACCACCGCAGTCCGCGCT
>N_3009
ACTTTCTTATTACGAGGGTTCCCAGGTGTTTGTAAACCGCT
>N_3010
CTGCGACATTGAACGAAATACAACTCCCTGAGAAATGGTGA
>N_3011
TCCAATGGCCTTACCCCGAACGTGAGTTGCCACGCGGGTCC
>N_3012
GAGGTCCCCCACCGAGGGCTCTCGTTAACTTGTTCATTGAT
>N_3013
AGGGGCCCGATTCCCTCTATCGTACCATCCAGGTTTCTTTT
>N_3014
GGGACCCTAGGAGCACAGTTCCACCTGGGCTGAACCAAAAA
>N_3015
CGGCATTATAGATAAATATTCTTGGTTAGATTTGGGGACCG
>N_3016
GAGAGATGTGCGCTTACATGCATCTTTTCTGTCGAAAGCTT
>N_3017
GCTTCGGCCGTTTCAGGGTTCTGTACACACTAAGTAGGTCA
>N_3018
GGCCAGGGCTTACCCCGAGACGCGTAATAAACACGTTGCGT
>N_3019
CAGATGATGCTAAAAGGTCACAGTTAGTATCTTTACGGTTT
>N_3020
GGTCATTGAGCACAATACAACCACGCTGTTTGCGATGTCCT
>N_3021
GGGTGGAAATGAGTGGTGGACCAACAGTACGAATCCTTTAA
>N_3022
CCACGCAACTCGCTATAAAGCGCGCAAGGGACGGTAAAGGA
>N_3023
GTCCGAACAGGTAGATCATACTAGTAGGGCTGTTGCATTTA
>N_3024
GTGGTATTTGTCATAACTGCCCCCGACTATAGGTCAGTACG
>N_3025
TTGGGAGATGGGTGTACGACCACGAGAGGACCCGCCTGAAA
>N_3026
CTAATCGCGAATCTTAGTTCCACTTCTAGATGGTTAAGATC
>N_3027
ATTTACGAACCAGGAGTGGGCATTACGAATCTTGATCAAGT
>N_3028
GGAATAGCCACTAGCCAAGCCGCCGCCTTTTTACATTACCC
>N_3029
CGGACCATTTCCGGAGGACACCGCGTTTTTACACGCAAGTA
>N_3030
TATGACACCCCGTTTTAGCCCGCTGGAGGGCGCTGTACATA
>N_3031
ACATCAGCATAAATCTCCATCTGGTGAACGCCACGGCGATA
>N_3032
GATCTATTATGGATTATAGGCACGTTAGTAATGACCTAAGC
>N_3033
ATTTAGTATATACCCTAGGACCCGTCCGCCGGTATGACAAT
>N_3034
GCGCACAGCGCTGATTTTTGCCGGCACCCTTTAAACCGTTA
>N_3035
CAGTCGCGGCAAAAAATAGGCGTCGGAGACTTATGTTCTAT
>N_3036
TCTAGCCACGACAATACAATCTAGTTCGGCCCTGAATAAGA
>N_3037
GGAGAAGTTATATTCCAGTGCCAGCGTACGGGCCAGATCCA
>N_3038
GGACGAAGGCTCGGGGAAAACGGCTTTCCCTTACGAATAGG
>N_3039
GTAAGTTGGGAGGGGTCCCACTCTAACGACGTAGGAAGGGG
>N_3040
CAGCATTTAGGCGCATCTCACCCTGTATCACCCCTTAGGCG
>N_3041
AACGAAGGGTGGGGACACCACCAAGCTATTACCCTAGTCAG
>N_3042
TGCACGACGTTCCCAACGGTCACCATTCCTATCATCGCCCG
>N_3043
AGCGGTTATGACTTCGACCCCCATCATAAAAACTTGAGCAG
>N_3044
GTTCTCTTGGCGCTTAGGTACAACCACGTAAACCAGAGTCA
>N_3045
GATATGGCGTAGTTAAGTCCCCTAATTGTAGCCCCCATATC
>N_3046
AGTTATGAGACAAGGCTCAACGTCGTTTAGTCGAGCGTGGG
>N_3047
TCACTGTTGGGTACGGTATCCGTTCTTTTGCGCCAACCGTA
>N_3048
GAAGAAAGGCATCGCGAATTCAATCAAAGATCCACCGTCGG
>N_3049
TACTTAATCTTGTTCGTTGTCAACCGTTAAGCTACTCCTTC
>N_3050
TGTTAAAGCTCAGTTCCTGTCCTACAGCTCTACGTCCCATA
>N_3051
TAAGGCGACAGCGCGGCTTACTAGAAACTTCACCCAGTCCT
>N_3052
AACTCCTCAACGTCTAAGTTCGACTAACTTTATCGGGAAGG
>N_3053
TGCACTGTGTCTCCCCGAAGCGTTAGCGCGTACAGGAATGC
>N_3054
ACCCACGGCGATTATATTCTCTTTTGTAGTGAAAAGATTCA
>N_3055
CATTTGAAAAACGAGGGGGGCAAAGTAATCTGAGTCAAGGA
>N_3056
CCCCTGTAAGGTATGGTATACGCCGGTAACATACAAGACGA
>N_3057
GTCCCGCGGAGGAAGAGCGGCTCATCCGAACTATGTCCCTC
>N_3058
ACTGTGGTTGACAGTTTTCGCCATGTGTGGTACATTTCTAG
>N_3059
CCGGCGTGACGCACCCAGCTCTCTTTCGTCTGCGGGTATAT
>N_3060
TCCAGTAAGTTCCATCATACCGGTACAGCTGAACAGGCCCG
>N_3061
ACAATTTTCGGCGGGTGGCGCCCTTTGTGTGGTCTTGAGGG
>N_3062
CTAGGCTCGGTAGGACTATACTTTACCGCCCAAGGTATGCG
>N_3063
ATTGGTGTGGTTCAGATCCACGACGAGTTTCTCTGTAGTTA
>N_3064
GCCTTATTCACACCTTAGAGCACTACCTCTTCCTTTTTCGG
>N_3065
GCGGGGGCAAATTTTGAAGACTGCCTCTATGGACGGAAGGT
>N_3066
GGGATATATGTAAGGGCATGCCCTTCCATCCCTGTTTACCT
>N_3067
AGAAGGGGAACCCACACCAGCACTAATATATGGGGTTTATT
>N_3068
ACCTCCTTCGAAACCCGAACCGGGGACCATTACGTCGTACA
>N_3069
TCGATAACCTTGATCATCCTCTTAGTCTGTACAATTTAGCA
>N_3070
TCTTGCCCCATAGTTGTACGCAGTACAATAAAACAGGTCGG
>N_3071
GGCTGTTAATGCTTCATCTGCTAAGCTAGGTGCGTCAGTGA
>N_3072
TACATTGTCTACCCTAAGTACGGTTTGGCTGCAAGTAGTCG
>N_3073
GATCGTCGCTCGCTCGTGATCGTCGTGGGGTCACCCAAGGT
>N_3074
CTGTGAATCCCAGGCCAGGTCGACTATGGGGTAGCTTCGCG
>N_3075
TGAAAGTAGTACAGTACTTTCCTGGATCCCGGGAGGTTTGT
>N_3076
AGAGCCTCAGGGAAGTGCATCATGCTAAAGTAATTTATTTC
>N_3077
ATTTGCTTCGTCAAGCTCGACGTTACCCTCTCCGTCCTTTA
>N_3078
GGCCCAGATCACACAATTATCCACGGGAAGAATATAATGAG
>N_3079
TATGTTGCCAAGCGTGCAGACCAAGAGGTTAATTTCCGGCC
>N_3080
CAATTAGCACGCTTCCGGCCCCTGCTACTTCCGGATCGGTA
>N_3081
GTGGTATGAATTTATCTAAACATATGCTTTATATAGAGTTA
>N_3082
GCGGTTTGTAACATGAATATCCATTTTTTGCCTGGCCGTCT
>N_3083
GAGCTGGAGAATCCAACTGACGATTTGCCGTGCAACTAATG
>N_3084
TTTGCTGTGTAGGGGACGAACTGCTCGACACCTTGTGAGCA
>N_3085
TTGACAATTGGGGAGATCAGCACGACGGCCCTGTGATAGGT
>N_3086
CATAATGAGATACGCGCACTCTACTGTGCGAGCCCCGCCAA
>N_3087
ATAATATGGTTCTACTCCCACTGCGTGGACAAGTATCCGGT
>N_3088
CAGATCGAAAAATGAATGAGCGAGAGCTGTACCCCCCCTCA
>N_3089
AATACTATCTTTATTCCAGACTACATAGTTATCAATCCGAC
>N_3090
CACATTAGTTCCCTAGCCCACTTTTCGCTGGCAACTACGGA
>N_3091
ATCATTCTTGTTTCCGATGACTCGTAATTCAGTGACATGGA
>N_3092
CAAATACAACTCATGCGTCACGGTTTCGGAAAGTCGAGGTC
>N_3093
TAACCCGGCATAGGAACGCCCCATTACCTTCACGTAGAGTA
>N_3094
GGATAGGATAATTCCCTAGGCACCTAGAAGGGGGAGATTAT
>N_3095
TACCGGAGGCTAAGATTTAGCCCGGTGAAGCGACACTGGGT
>N_3096
CACCGACCCTCCGGCTGTATCCCACAGTGTCCGGCCGCCAG
>N_3097
GAGTAAGAACCATTGTGTAACCGCGAGATATTCCCCACATC
>N_3098
TTTCCCTGAATCCGTTGAGTCGACCGGTCTTAAGCCAACAC
>N_3099
GGTCGGGTTGTATATGAGACCTTTACACCCTAGTCGTTTAT
>N_3100
GGCGTCGTGCACGTATTAGGCAGAGATCCCCTCAGGTGTAT
>N_3101
ATCCCTGGCACCCCCTAGCACGACTTTCCGGGAGTCGTGTG
>N_3102
GATCGATGAACGCTGTTCTCCGGCGTCGGGTAGGGGGGAAA
>N_3103
TCGCTCACTACATGGCTGGACGGGGAGGGCAAACGGGCTTA
>N_3104
CCATGAGAGGAATATCAATTCGTGCCGGGGGATTAACTTGA
>N_3105
CCAAAATTACGAACCAGACACCTAGCTCTAGCTGCAAACTT
>N_3106
TGAGGGACCAAGGGGGGTATCTCGTCACAAGAAAATGCAAG
>N_3107
TACAGGTTTTTGTGACTAGGCTAGCGTATGTAAGTGGTTGG
>N_3108
TGGACGTATTTCTGGAACTGCGCCCTCATTGGTAAGCATTT
>N_3109
GCTTAGCTTATCCCCCGTTTCGAGAGAGCCATCTCACATTT
>N_3110
TCTGCTGAGCCCACGCGGCACTAAGTTAGTGACTCAGAACA
>N_3111
GCCCGGCTGCGGGGCGTGAGCGAGAAAGAAGCAAATTCGAT
>N_3112
CTGGCTTGAAGACAGACTTGCCCGGACCAGCGAGACGAGTT
>N_3113
AACGCTAGGAAACCCCTAGACCGGAAGAGACTAAGCCCCCT
>N_3114
TCAACCACGTTCCGATAAATCAGATTAGGGCACAAGCAGAA
>N_3115
GGGCGTTTCATTTCACATAGCGAAATTGGGAAAAATGAATT
>N_3116
GATACATGGTGGACCTACGGCATGAAGGTGGAGTATGGAAA
>N_3117
CTGAAGACGTGTGTCTCCAACTAGACCCTCAGCACCGGTCC
>N_3118
CTTTTTAATCTATTCAAACACCCGGATAGTGTTCTCGCTCT
>N_3119
GTCATCATATGTTTCCGGGCCCGCCAGGGTGCTAAGAGCCT
>N_3120
CACGGGGCAGCTGATATTTTCGTTAGCATCAAAGATCACCA
>N_3121
ATCACCCATCGACTTAGTCCCTTTCTCGCTAATAAGCCGGC
>N_3122
GTCGGAAGAGTACCGACCTCCCCCCTTATACAGTGAATGGC
>N_3123
GAGGAGAATTATAGCAACCGCATAGAACTGAGTCGTCGTCA
>N_3124
GAAATTCCAATACAACCCTGCAAGGGGGCTTGGCTATGTTA
>N_3125
GTATGTAGTATCTGTTCTTTCGATCATAAAGCCAAGGGCGT
>N_3126
AGAAAGTATCGCGTTAGCTCCGCACATTGTAAGACAGGGGC
>N_3127
GGTTGGGATGTAGCCATGGACCCGGCTTCGAACATGAGTAA
>N_3128
TTATCATCAGAACAGGCACACTGCATAGCGCTGGCCGCAGG
>N_3129
GCGCAGCACTCAAGATGCCCCCCTCACGTTGTCCAGAACAC
>N_3130
GTCAGTCAACGAGGGGGCGTCGTGGGTGACCGGGATAGATT
>N_3131
AAGGGGCTTACTGCATGATTCAGATTAACAGCGGAGGGATA
>N_3132
TAGGAATGATCGAGGTAACCCCAGACAGGGGTACCCTAAGT
>N_3133
CCATCGGTTTCTTCAAAGCACGACATTATAAGACGGCGCAG
>N_3134
AGCGGGGTTCCGACGGACACCGTGACAACTCCATATTGCAC
>N_3135
CCCACATGCCGTTTAAGGAACGCAACTAGGTAGAGACGCAA
>N_3136
CCGGGGAGTATTTTCGTTAGCTTGAACCTCGAGTGTTAGAG
>N_3137
GATTGTACTGCCCAATAGACCAGAGATATCGATATATTCTT
>N_3138
CTCCAAAGTCATGAGTAACTCTTAAATCGTTTAAGAGTCAT
>N_3139
TGTACTTCTCGACGATAATACAAGATCGTTTCAGCCCGGGG
>N_3140
TGAATACTTACTGGGCTGAACGTACGTATAACGGGATACGT
>N_3141
CGCTAATGACCCTCCCGTAGCGCCCACAATTAAACCTTTTG
>N_3142
ACCCTATGTGTCGTGGGATGCGTGAATAAATTGTTCGCTTG
>N_3143
ATCTAACTAAATTCAGACTTCGTTTATGAGGAAGCGAACCT
>N_3144
CAGGATAGACCGGATTAGGGCCCATATACTGTCTACGAAGT
>N_3145
AGATAATGGGTTGTGAGATCCCCTTATACAAACATCTCTAC
>N_3146
CCACTCTATATCAACAGCCCCACAGGTCCACCGTGACCGGA
>N_3147
CCAAAGCTAATCCTGCCAAGCGGTAATCATAACTGAGACCG
>N_3148
TATAGGCACATATGTTTTATCCCGGTGCGCTTGACTCAATA
>N_3149
CAGGGCCTTGACAAAAACTACTAGCACCAGGGGTGGGGAAC
>N_3150
ATCCGAACTCCCAGTCACACCAGTACAATACCGGTTGGTTT
>N_3151
AGAGGATATCAGCGCTCACTCACATTAGCTTCGGGTCACCG
>N_3152
CACACTTGTCTGTTTGAGCACAAGGGCTCCGTTTGGCCAGG
>N_3153
CGCTAAAGGAACTGCGGTTTCTAGGCTCGCGCGCCTAAGAA
>N_3154
TATATAGGCTGCACACATCCCCGGAGGGCGGATGAGATCAC
>N_3155
CTACGAACAGTCATCTGTTACTTTTATCTTCCAGGTCTCTA
>N_3156
TAAGGAGGGGGAGGGACCAACGTCACGTACCACAACTCCCC
>N_3157
TACATTTTCAGGGCCTTTTACTAGAAGCACCCCCGCGGACG
>N_3158
CCCTCACACTCCATCCGTCACAGAGCTGAAACAGGACAAAA
>N_3159
CACTCCGTTCTTTCATATCGCAAACGTACTGGTCAACCCAG
>N_3160
ACGTGCGCGGCGGCTCCTTACTACGTGCCCCGCCAGGAGTC
>N_3161
TGGTGGGGAACACACGGGGACCCAACGAGGCTGGCTAGCTC
>N_3162
CGGGTATACCTTTGCTTGCTCTATACCCAGTATTCTAAATA
>N_3163
AGAGGACACTCTTCACTCTTCTCTACGCACGCGTTCCGGCT
>N_3164
ATATAACCTGCTGCTGGGCGCTGGACCTGCTAGGAGAGATG
>N_3165
AAAGGCCTTGCTACAGAATCCCAAGGATGAAGTTGCGTAAA
>N_3166
ACCCCAAACATGCCACCGTCCCGCTTCCAGTTCTGAGCGCA
>N_3167
AAACCCACTAGAAGGATGTGCATACTCAAAATTATTTAGTC
>N_3168
GTACTCTTTCAGATGGCGGCCTTTTTGTCTAAAGAACTCAC
>N_3169
AATCCTGCCTCAATTAACACCCCGAATCCTAAATGTCAGGA
>N_3170
GACGTGCCAGGGCCATACGTCGGGGATATTGGCCCCCGTGA
>N_3171
TATCGGAATGATTGGGTTTACCACCCCTTTTCTCGAACCGT
>N_3172
CGGTAACTGACCGAGTTAATCTGGTACTATGGGATTGGCTC
>N_3173
TGACGAGAATGGCGGGAGCCCATCCAACTGGACCGGGGCCG
>N_3174
GCCGACGGTTATGCAGGGAGCATCGTACTAACATAATGGGG
>N_3175
TTAGAGCCCCAATCAGTGTCCATGCAACTATAAACTACCCA
>N_3176
AACACCAAGTGCCTTTTTATCTTCCTAAGTAATCCGTGGGC
>N_3177
GCCTGATACATTATCGGTGGCGGGAGGCTTGGGGGAGTACA
>N_3178
TGTCGTGGCATGGCGTAACTCTAGTCCTACCGCCCCATTAC
>N_3179
TCCACACCGAGGCCCTCCATCCGGTGGATCTGGTTGGGTAT
>N_3180
CTCGTGAGTGACGGAAATGCCGCACGACCTTGAGATCAATA
>N_3181
GCGGTTTCCATTGGATTCGTCAGTCTCGTGGCGGAGAATGT
>N_3182
TGCGAAATGGGAAGGCGGGCCAATCTAATACTGAACCACAA
>N_3183
CGAATTTTGAAACAAGACTTCTACGGAGTATCACAGTCCAC
>N_3184
CGTGTTCAATATAAGCGCTACCTCATAAATGCAAGCCGTAG
>N_3185
ACGACCCACGCACGGTAGAACGACAGTGTGAGTCTTATGCG
>N_3186
GAGTGACTACATAAAAGATCCTCAATTCACGTTGTGATGAC
>N_3187
TACAGCTCATAGACGTTAATCACATAATAAAAAAAAATTAA
>N_3188
CCCTAACTCGAGGATTGGTGCGGAGACCAACCACAATGATA
>N_3189
TTACAAACCTAGGACAGTTTCGTCTTATGGAGAAGGGGTTT
>N_3190
ATCTGCTCCCGAGTATTTTACCTGAACTAACAGACTGGCAA
>N_3191
GAGGGACCCCACCTGCGGAGCATGAAATGCCCGGAGGGGCC
>N_3192
TCCTCTTAGACCAATCGGAGCGGACGTGATGATACTACCAA
>N_3193
GGTGCTAGTCCATAGCTCATCAATCAAAAGGGCAAAAACCC
>N_3194
GTTTAAAATAAAACGGCCCACGGGAGGCGCAGCCAAGACTA
>N_3195
AACGGGCGAGGGAGGTGCCTCGAACGGTGGGATTGGCCTAT
>N_3196
GACAATCAATGAGCTTAGGTCTCCTTTGGGGACGTTATACT
>N_3197
ACCGCGCCGAATGTAACTTACGATTTCATTATTATAGGTGA
>N_3198
GTGTACGGGTTGGAAGTCGTCCCAAGTAATTAGGTTGGTCG
>N_3199
AGGCCGCGGGCTGAGTGGTGCCGAGTAAGGGGCCAAAATAT
>N_3200
CAGAAGACTGGGTGATGCGCCAAGGGCTGTGTAACTATCGT
>N_3201
AAATGGCCCTCCAATGCTGGCCCCCAAGGAAATCGTACCGC
>N_3202
GCGTCAAAAACGAGAAGTTGCATGTTCTGACAGCATTGTTC
>N_3203
AGTTACCCCTGTGCCAGGTGCCAATTCCCATGATATGGACA
>N_3204
AGATGGCGGCGGGGCAATCTCAGTCTTGTGTTGGGTGACGC
>N_3205
ACGCTTAGAAAAAGTTTCGACAGGATGTTCGGTCTTTGCCC
>N_3206
CGATACCAAGACAGCAACAGCGGTATAACCCGCGGACAGTG
>N_3207
TGCTAAACCCTCTTCGGGTCCTCACATTAGCTAATGATTGG
>N_3208
AAATTGTTCCGATAATAGAGCGGAGGTACTCTTTCGCAGGA
>N_3209
AGCTCTGTAGACTCACAATCCCTCCAGGCGCATCGGACCCA
>N_3210
CAGAGAATAACCATAGGTTCCCCCGAAAACGTCAGAGGGAA
>N_3211
AATTATTACAGAGAGGGTCTCTTTCCCAACGCTGTATAAAG
>N_3212
ATGATGAATCTCGCTGAAAACAGCCTCGAGGCACTAGCGGG
>N_3213
ATGCCACTTTAAATCAACGACCAAACGTATCTTAGAAACCT
>N_3214
TAGTCCACGATTACTTGTAGCTGGGTACCATGATTCCCACC
>N_3215
TAGTATCATCCACAAGTTCTCATGGAAGCGTTTTTGTTATC
>N_3216
TTCTTGGCTTAGTGGTAGGACGATAGGCTTGCATCAATTGG
>N_3217
TATGCGTCGCAGTCTATCTACCCTTGCCCAAAACACCCGTG
>N_3218
CAAAAAGCGGGTACTGTAATCATGAATCAAGACATCACCTA
>N_3219
TTAGGCCAGGCACCACAAGGCCTAGGTCTATGCGCAAAAAC
>N_3220
CAGCAATTTGGTCTCGGGTGCAGTATACAAGCACTACCGTC
>N_3221
GACCTAGCAATCCCAATGGACATTGATCACGTAGTATCTCC
>N_3222
CCGTTGTGGGTCCAATGGGTCAGTGCACATATGGAGGAAGC
>N_3223
GTAAAGTGCCACGGTAAGGCCTGGTTGTTCAGGTCAACTGG
>N_3224
CTGTAGACGAACTCTATTGGCACCCGCGGGGCCTACTAATA
>N_3225
CTGTTTTCTACCCAAACAAACTTTATAACCCGAACGTCCAG
>N_3226
GCCCTATACATAAGATGTTTCACCTAGAATTTAGAGTCACG
>N_3227
AGTCCCGATGACATCGACAACAAGGGGAAGGAGATGGGAGG
>N_3228
CCACTTGGCGCGTGAAGCGTCCAGCGGGATGTTGTTGCTTT
>N_3229
ACCTCGTCAGGAGCGCTACTCTTGACCATAGTGTTTGTTCC
>N_3230
GCGATAGTGATAGCTTTATTCCACTGTACATCATTATTATT
>N_3231
TTTGTAGCACGAGGCGCGGCCCCCTCCCCTTATCTCTGGTT
>N_3232
GTTATGTTGGTGCACCGAGGCGTCGGGCACTCCTAATAGTT
>N_3233
CTCCTACCCAGCCCTACAAGCAATAATCCTGGACGAGCATC
>N_3234
CAAGACGCGCTCGAGACGAACTGGTGGATTGTTACCGTAAC
>N_3235
CAACACCGGTATAATCGAAGCGATAACCTTGCCGGCGCGCC
>N_3236
CAGTGCATACCCGCCGCTCTCAGCGACCAAGAAGCGCCCTC
>N_3237
TTCGCTTTCGATCAAGGAGACATACAATATCAGCATGTGGC
>N_3238
TGCAGACCCCGTTCTTTTCTCAAATTTTCTGTAGATGGACT
>N_3239
GTTAGTCCAACTCAGAGGCCCTTTGAAGACTAGGTTCAACG
>N_3240
TCTTCCGGGCTCCGTAGTGACAGTACGGACAAATGAGTTAG
>N_3241
GATTCTGGCCGTACCCCCCCCATGCGAGCAATACCGTCCAA
>N_3242
AGCCGAGAGTTCGTTATGCCCCAATGCGTGGACGTAAAACT
>N_3243
TTAGTTTTCATAAGCAGCGTCATAAGGTCATCTCCTGCTGT
>N_3244
CCTTGGCGGATCGGTACTTTCCCGGGAGTAAAGCTTCGAGG
>N_3245
CGGGCTTCCGCGATATTAATCCCAGACGCAGCGATAGTTAA
>N_3246
CTTCATCGGAGGTTAACGTTCTCCGGTCACTCAAATCGCAC
>N_3247
TGATAAATGTTGATGAACAACACTGGGTCATGTGTGCACAC
>N_3248
TCTATACGGTGAATGAAGTGCTGGAGATAGTTACTTACCGG
>N_3249
TGCTGGTTTGGTACATATGTCTTTTATATAACGGAAGCAAG
>N_3250
GTGTGTGTCGTGGATCTAGTCAAGTTACCTGGAGCGGGATA
>N_3251
CTCCCCCGATAGCATCGTATCTCTCCCTTGGCCGTAGACAA
>N_3252
TGTGAATATTAGGCCTCGTCCAGTATGGATTACGCCAATTA
>N_3253
GCAGGTCTGAATACGGCCATCAGGGGATAGACGTTACAAAA
>N_3254
GGCAACATGGCGGACGAGGTCAGAAAACCACGCACGGAAAG
>N_3255
GGTCCAATGTTAATCTTAGACGCACCAGACATTTGTTAAAG
>N_3256
GACTAATGCCAGTTAATAGGCTTAGATATCGACGTACGTGA
>N_3257
CCAACGACGCATATTCCGCCCTTCAAGGCCCACTTACTTTT
>N_3258
TTTAGATAATCCCGAGAGGACAGAAAGTCATCGTCGGCAGT
>N_3259
AGGCCTGACGCTGACCAAAGCTAGTGGATGTAAATGTAAAT
>N_3260
TAACGGGTGTCGTGCTTATCCCCGCGATGCTATAGGGATCG
>N_3261
GAGCATCACGTTGAATCGTACTATAATAAGAATATGGTTAA
>N_3262
TACGCTTGGATATAATAGGCCAGGACTCCTTAGGCACATAT
>N_3263
ACCCGAGACCCACTTTAATACGAAAAAACAGTTAGTGTGGA
>N_3264
CCCTTTTTTAATCTAATCCGCCCATTCCCAATCTTTAATCC
>N_3265
CTATATTCGAACAACACGGCCGTCAACGGACTTAATTCCGG
>N_3266
TGCGTCTTCGGAAAGTTTATCAAAGAGCTTTTGTGATAGAT
>N_3267
TGTGATAGTAGAAATAATGTCGTATATTGGTGAAAATCAGG
>N_3268
GCCGACTAGTATTAGCAAATCTACACTCGCAGACATCCGGC
>N_3269
GGTAGTTTATCGTAGCGAATCATTAGGGAGCTGAAGCATCC
>N_3270
GTTCGCGTTCTTATCCCGACCGTCATATCATTTCCGTGCAA
>N_3271
TAAACCGCTAAAGTCACGGGCTAATCCTCAGCGTCGAGGCC
>N_3272
TTAGTGATTTTGGCGCTATGCTAGGTACGACCCTCAGGGCC
>N_3273
GCCATTCACTATCCTAACTGCGGGTAAAGGTTGTCCGATGT
>N_3274
CAACTCGGTGCTGGCCTCTCCATATGGAGAAGCCTAACCCG
>N_3275
AACCTTTTCGGCTCTGTACACGATGGGCTGCGGCCCCTATT
>N_3276
AGCTAGAGGTATTCAAATACCATGGCCGGATTCGGGTCGAT
>N_3277
GTAGCTCGCTCTTGGAGAAACGGGGGAATTAACAACCTGTT
>N_3278
CCCGTCACGCGAAGGGCGCCCGTCAACCAAGATTATGGTAA
>N_3279
CAGCAGCGAGTTAGTTTAGGCAATTGGATTTTACGCTCAGA
>N_3280
CTCTACTTGGGGAGGGAGAGCAAGTTCTAAAATAGCTTAGT
>N_3281
GGACCGAATGACGTAGGTACCCGGTGACTCCGGGTTCGTCT
>N_3282
TCCGTTCCGAATGCGGGTGACGGACCTCAAGGTCATGAATG
>N_3283
TGCAAGCGCGTACTCCGGTTCAATACAGGCTTTCCTCCAAT
>N_3284
AAGTAGCGTTAAAGCATCCTCCGTAAATGGGTGTCCCAGAA
>N_3285
ACGTTACTTCAGCTAAGTAGCTTGTTTGGGCCCCCCCAGCG
>N_3286
CACAAGGTTCGAGTTCGGCCCGGGGGATCCCGGCGGTAGCG
>N_3287
TTGAAACGGCAGGGAGCAGGCGCAATCTTAGACCCGACTTC
>N_3288
TGTTCTTCACAAGGACCGATCCCCTATGCGAACAATCATAC
>N_3289
GGGTAGCATCGTCAAGATGACGTCCAAAAGTCCCCTATATC
>N_3290
TTGGACAACCCCCGACGACCCGAAAATTAAGAGTTCGCGAG
>N_3291
CCCTATTTCTAGCGAGTTCCCATGATACTGCTTGTAATAGA
>N_3292
CGGAAGGCCTCCTTCCGCTACAATATTCGAAAAGAGTGCGC
>N_3293
TTAGCGAAGGCTACTTCTACCCCTTCTTTGGTCCGCACACT
>N_3294
TTACGATATATCATAGCGAGCGTGTTGAACTGAGGCATCTG
>N_3295
ACCATCGCATCATGGATAGACTTAGGTAAAACTATCCTCGC
>N_3296
GAGGCGTAGTCAGTATGAGGCTGAATAGCGGCGTCTCTAGC
>N_3297
GGTCCGGTCAGACGTTTTTCCAAGCATGTTCCCCTATTTAA
>N_3298
GTTCCCCATCACTTTATCAACCAGCTTCTGTACCTGCTTCA
>N_3299
ACGGTACCTATGTGATACCTCTGATACCATGCACATCTAAA
>N_3300
ACATGAGATTGATCAGTGGACCTTAAGAGGTAAAACCGCTT
>N_3301
GTTGAATTTCCGAATTGACTCCGGCACAACGTGCACCCGTT
>N_3302
TGGCAATACCATTGGCTAGCCTGCCAAGTATTAGATAATTG
>N_3303
AATTATAATTTTAAGTTCGGCCGAGAGCCACAGTAGAACGG
>N_3304
CCCTTCCGTTAACTCGATTGCTTGAGTGATGGTGTCTAAAG
>N_3305
CTCGCCGCAACTAGCTAGTACTTTTCAATACTAGGATAGCT
>N_3306
AGTGGGATAACCGCGAAGAACACGCTTACATACGAGGCCGA
>N_3307
TGCAAGCATAAGGCGGCCCCCTGGCACAGGAGGAAGGTCCT
>N_3308
ATTAACCTCGTGACGAAGTGCCGCCATATTTTTTGAAACAC
>N_3309
AACTTCTGCATAGCCGTGGGCGAACCGCGGACTTTACCCTG
>N_3310
CGCAGCCTTCGCGAGGTTACCTCCACGAACTTATTATGCGC
>N_3311
GTCAAATTGCACCTAGGATCCAATGGATCCTGGTAATCTGT
>N_3312
CCTCGTGGGTACTCAAGTATCGCCTGACCTCCGACTACTTG
>N_3313
TTTGCGTCCCACCCAGGTACCAGACGCAATGATTCTGGGTG
>N_3314
GGAGGAGAAAGCGTGATAGCCGGGGTCCTCTCACCGAACTT
>N_3315
GGTAATTGAGCTCATCAAGGCTCCCTCTATATATTATCCGA
>N_3316
ATAAGCAACGATTGTAACGGCTAGTGATATAGGGCATTATG
>N_3317
CTCCATGCAGGGGATATGGTCGTGCAAAAAATCATCTTATT
>N_3318
GAGGGTCCTACCTGTTCGCCCTAGGGAGTATTTACACTACT
>N_3319
CTTTCCGGTAGAAGTATGTTCCTCGAGAATTTCGATCAAAA
>N_3320
GGGCATCAACGACAGGGAACCTCCCGTAGTCATCTGACATT
>N_3321
AAATTATCCGTAGATCTATACGTGGGGAGGAGTCCTTGTCC
>N_3322
AAACCACACTAGGGCAATCACATGAAGCTAGCAGGGGGCTT
>N_3323
CCTGATAACAAAGGTGGATCCACCCTCGCGCTCCGATTTGG
>N_3324
GCTACACTATTTTCTTAAACCTAAGCTCGATTCCAAACCGA
>N_3325
ATACTTTTTTCCTAGGTTAGCGTTTTCATCAACACACAGAT
>N_3326
CTGCGTCATCGGTTGCACCGCCTATTGGTCAGGTAATCGAG
>N_3327
TGCTAAGGGAGATATAGCGGCATCGACTTAATAACGGCGAA
>N_3328
GTCAACCCGCTCCGCGTTATCCCGCATGGGTGTTGACCAAA
>N_3329
AGAGATACTGTTACCTTCGACTCTAACACTCCAGAGGTGAG
>N_3330
GCAAGTATCCACAACGGGTTCCTTAGCCATGCTTAGCCCAT
>N_3331
ACATGGTTTTGAGTGCATGACTTCCTCCAAAAACTGGGCCG
>N_3332
ACGTCGTATTTGGGGATCATCCGACTTGGAGGTGAACCGGG
>N_3333
AATAAATGCAGACTTGTATGCTCTGTGGTAAGCTGCCAGAT
>N_3334
ACCAGCGTTCGTGACGAATACTCGCTAGTATTTGCACCACC
>N_3335
GGTAAACTGACAGCATGTGTCTTGTTTCCGGGATGATACTA
>N_3336
TAAGGAAACTGGGGGGCTCGCAGCCGATCGGGGATCCCTAC
>N_3337
GGGCGGAGGTGCCTACCCTCCCCCTAGCCGTGGGCCAATAA
>N_3338
AACACGCGCAGGAGGTCAGGCGTGATCAGCAGTGCCCGGTT
>N_3339
TGGCTCACGCCGCACCCCAGCCCTTCTTACAGGGAGCGAAA
>N_3340
AAACGAGTGATAGCAAGATCCGTAGTGGCGAGGGGCTTCAC
>N_3341
CGTGCGATTAACGGATTAACCCCCCTCGGGGTCCGATTACT
>N_3342
CAACACTGGCGGAGCCGTAGCCGACGTCCTGAGAAGCTAGC
>N_3343
TATCACCCGGGCTCCAAGGGCAAGTCATCGCCTTTTGAAAA
>N_3344
TAAACACTACAGCTTCCAAACGTAGAGATCGGGATGCCAAT
>N_3345
TATTAACGTTTAATCCGTACCGCAAGAACGGGTGTTAGGTA
>N_3346
CTGTACAGGGGCACGAGTAACTCTAATGTAATAGTCAGCAA
>N_3347
ATTTAAGTTATTCGTGCGGGCTTTGACGGCTTTACATCGTA
>N_3348
ACCGCTTGGCTCTATAACGTCGCCCTTATTCGCGCTATGGG
>N_3349
AAGTTACACTGAGGGGGTGACTTATGAAATTCGCTGTACTT
>N_3350
AGCTAGCTAGAAATCATCCTCTTTACAGCTTGTCATCCCGA
>N_3351
CGCTTTTGTGCACGTGCTAGCTGATTACTAACACACAGCTC
>N_3352
GCAGCGCCAGCCTAATAGGTCGTTACCCTAGTCAATCGTTT
>N_3353
GAACTTTTACGGGTCCACAACGTTTCAACTATCCTGCGGCG
>N_3354
CGCTGTTTTGGGTGAGGAGCCGCACGCAACATTCGCTGTAA
>N_3355
TGTTTCTTAGTGGGCTTTATCCTACGAAACTATGGATGCAT
>N_3356
TAGTATTTATTGCTCTTGGACCGGAGTTAAATTACAGTATG
>N_3357
TGGGGCGTTAAGGAAGCTATCATGCATCATGGCCAACTGAG
>N_3358
GCCCTGGAACTGAGGCTCCTCAGAGGAGACCCGAAACCTAT
>N_3359
GCTTCCCCAATGTTCTATTTCCGTAACCCTTACGCAGTATT
>N_3360
GGTGAGCCTAGGGCTAACCCCGCTGTACATAACAACGCTTT
>N_3361
AAATCCGTATAGTATAGATTCGGCCTACGTGCTTACTTATG
>N_3362
AGCGCAATATAAGGAATAAACCGAGAAAAAACGCTTGAATC
>N_3363
TGAGCGTGTATCTTAGATGACGTGCCTAACGAGGGTGCGCT
>N_3364
GAGGTTGATCCGACATCAGACTAGACTTACAAATCTCTCCG
>N_3365
TAACTGACAGAGAGAACCTGCCAGTTTCTTTGCGATCACTA
>N_3366
TAGCACAGCCAGTGGAGGCCCGGGGGACATAAATCTTCAGC
>N_3367
ATAGGACGTTGGTCAGAATACTTATAGAAATACTCTAATAT
>N_3368
GTTCGGCGGCTATGAAAAGGCATAATCTCTGTGCACCGCGA
>N_3369
GCTGTTGTCAAGGGTTGCGTCAAGTGTAGTGGACGAGAGAA
>N_3370
GGTAGCAGGACCTGATTGAGCGGTGGGAGGACAGGACCAGT
>N_3371
GGAGGGTACAAAACCAACTTCATCCTCTGCTACGGACTTAA
>N_3372
CGGGGAGTATTTCGTTACTACTTCTGTTCACTATTTAACCA
>N_3373
ATATACCAGGGGAGAAGACACGTAGATCAAGGACCTTCTCG
>N_3374
GATTTGGAGGCGAGGCCCGGCTAGTCTACAACACGGCTCAG
>N_3375
AATGCCGATCGTCAGGGATTCTCCCAGGCATTGGTTACTTC
>N_3376
GACCTTTGTGCTGAGCCTAGCTACCCCCATCACCAGTTGTA
>N_3377
CGTCGGGTTTTAAATGCCGTCTTTTGGACCCCTCAGGAGCC
>N_3378
CTGTATAGAGAGACCGTGTTCATCATTTTACCAGATATTTA
>N_3379
CATCTAACCTAGCGCTTCGGCCGACAGGTCTGTCAACGCAT
>N_3380
CGCAAAAATATCATTGGTGACTATTTACGCTGCATATCGCC
>N_3381
GCGCCCAATTTTTCGGGTCTCAAGTCCAAAATCACAAAAAT
>N_3382
CGATTAACTATTACAATCATCAGTATCATGTGGTCTACGGG
>N_3383
CGGTAAGCAAAGAATACATTCGCTCCTGTATTTCTGGTTGT
>N_3384
ATAACGAAGCATAAAACGCACACGGGGGCCCGCACCTGTTT
>N_3385
AGTGCGTCACTGCCGCAGGGCTAAGGGTTTATTCATTATCT
>N_3386
CTGCGGATAAGCTAATCCTTCAGTCTGTTCCTCACAATCCA
>N_3387
CATTAAGAGGATACACCTGACCGAAATATGCTGGGCAACTC
>N_3388
GGCTGCTTCAGGTTCTCAGTCTTTGTGCTAACACTTCCCTA
>N_3389
ATTTGACGGTCTAGGAAGTTCGCGTGGGTTTTTTCAATCGC
>N_3390
GGGGGGCCATGGATATGGTGCGAACCCATGGCAGGATATTG
>N_3391
AGCCTTTTAAGGTATTCTTACACATTTATCAAAAGCGCTCA
>N_3392
ACGATTGGGTTGATTCTCAACCACCTTATTCGGGAATAAGA
>N_3393
TGGGCGCTTCAGGAAATGCTCGTTCCCGTGCGGGGATCGCT
>N_3394
CTTATGGTGTGGCCCATACTCGGACCCGCATAAACCTAACT
>N_3395
AATTCCCTCGACCCTGTGACCCTGGGCTTGAATAAATACAA
>N_3396
TAGGTGTATTTCTCCAGACCCAAATAAATTTTCGATGCCTT
>N_3397
AGCGCCTCCGTCCACAGGGTCGAAACACCAAGATATTCGAC
>N_3398
TTGTTCCGAGGAGATCTCTTCTTTTGGTATCAATACCTGGC
>N_3399
TGGTTGCGGAATCCATCGTGCGTAAATCTCCTGGCCAGATC
>N_3400
TTTGAGACTCTTTTGCTTCTCATACGAATGACGACACTTGG
>N_3401
CCACGACCCGTATTCCTAACCGGTGTGAGTCAGGGTCAGGC
>N_3402
CGACTCTGCCGAAAGATAGTCCCAGTACCCATCCGGGCAGG
>N_3403
GATCCTGGCGTGGGGATACACATCTTTCAATGTGTAACGAC
>N_3404
GGCGTCCGAGCGCCATTTTCCAACTCTCCACTTTGCTTCTG
>N_3405
ATCTCAGAATACGTGCGTGTCGATAACTGATGAGAGCAGGA
>N_3406
TAAAACTCTTTAAGGTACTGCCACGACCCATGGAGCTCTGC
>N_3407
GTCGAGTCCAAGCGGGGATTCATCGACACTTTAAACCGTGA
>N_3408
ATACCCCACCAAGGATCACCCTCGCCGTACAGTGAGCCGGG
>N_3409
TGTCACAACTACATGCAAAACAATTCATAGCATACTCCTCG
>N_3410
CCCGCGAGGGTAACAATCGACTCGAGGAATCGGGGTGCCCA
>N_3411
CACGTAAGACCGGGGAAGAGCCCGTAACGTTCGACCTGACG
>N_3412
ATAATACAAACGAACTCCACCTTGAACGCCGCCCTCGATAG
>N_3413
TGATGTAGCTCAACCTAATTCCTGTGCCCTCTTCGGAACTA
>N_3414
CCCTCTCCTCTCCAAACCACCGTCATTTACTAATGATTCAG
>N_3415
GTCGTTTGGAGAACCATGTTCTTCCCCTACATATTGATAAG
>N_3416
TATGGGGGAGGAAACGACCACCACGTAAGAAAACCCCTCAA
>N_3417
ATGAAATTATCACATTGCACCTGTATCAATTTTGGCATTAA
>N_3418
ACCTTAAGTGTCTTTACAACCACCTATACGGAGGCTATGGC
>N_3419
TGTAAGGTGGGTCTATGATACCACTCGCAGGATTGTTGAGA
>N_3420
GTGTGAGTTGAAGCGGTTACCTCATCTCGCCAGCAAATGTA
>N_3421
CTAACTTTCTGGTGACGATTCGGAGCTCAATGTTTGCGTTC
>N_3422
CACCCCGCGGGTGTCGAAAGCCAATTTGAGGTCTGTTGCTG
>N_3423
CCCTCTCTGATGGAAGCGTACACTACTCACTCATTGAAGGA
>N_3424
TGTGGACGGACCACGAAGAGCGCAATTTGAGTTCGATCTGG
>N_3425
AACTTATTGCCCAACGAGAACAAAAAGAATGTTCGGGTTAA
>N_3426
ATTTGTTGCGTAAGTGCCCCCGTTGGCTAAAACGCTTGAGG
>N_3427
ACCATGCTCAGAAGGTAACTCACGTAAGGCCGCTGCTACAA
>N_3428
AAAATTGCGCCGCCGCATAGCGCTCATCGCAGGCATTATTC
>N_3429
ACACAGGGTTCCCTCTTCCCCTTAAGTATCTCGGAGGAATT
>N_3430
CTGTCGGCATGTTAACCCCTCCTAACTGCTTCTTACGACTA
>N_3431
CCCATGTGTCCACTTTGTGGCGTTCAAATAATACCTGTCCA
>N_3432
CCTGGCTATAGGAAGTACCCCTGGATTTCTTAGGCACTCCA
>N_3433
ACACTCAGCTTGGGGAGGATCTGAAGGTAGACGCCGCCGAA
>N_3434
ACAAGCCTCCTAAAAGGTCACACCCCTTAATCTCTGTATGA
>N_3435
ATTGAAGACCCTTACCATTTCGTTGACTCCGCTACCCCCAC
>N_3436
AGAGAATGATTGGGGATATCCCAGGAGCACTGCCGGGCAGA
>N_3437
ACTATGTTCTAAGACACTAACAATCGGGGCGGCAATAAGAG
>N_3438
CCCCCCAGTCTGACACTCCCCGGCAGCAAGCCGCGCGCGAT
>N_3439
CCTTCTCGCGGCGACTCAAACTTTTCTAAAGGGCTAAGGAA
>N_3440
AGAAAGGTTTGAACGTAGAGCGATACCCCTCTCAAAACGGA
>N_3441
TAGTAAAATTGAGCCAGTAACTACAGTGGAACCGTCGAATA
>N_3442
CTGAGTCAGACTAACTCGACCTTATGATGAATCAGAACTGC
>N_3443
TGCCCGCGAGCCCCTTAGTGCTATGGTACATCCGCTTTTAA
>N_3444
AGCAATCTTCGGCGCACTATCGCGACCGACAATAGGGAGCT
>N_3445
GGGGAGAGCCAATCCCTTTACTTAATGTAGTCTCGTCGCCG
>N_3446
ACCGGAGCAGAGGCGAGTTCCCGCTCCACCAGTTTGGCAAA
>N_3447
ACTAAAGTTTAGGTTAGCATCGGCCTAAGTTATCTGGACTA
>N_3448
CGAAGACCAAAAATATAGACCGGACCGGTAGATTTGTAGCC
>N_3449
GGGTGTAGGGTCCGGTTATTCGCACGACGATTGTACGTCAG
>N_3450
ACTTTACTGTAAGCCGGTGCCAATACAAAACCCACGGGCCT
>N_3451
TATAATATAGTAAAGTTCTGCCAACAATAACCATGTTCTCA
>N_3452
GGGTTATCAGAGGCCCTTGTCGAGATACTTCGAATGCCAGA
>N_3453
TGTACAAAACTGCAAGATAACAAGTAGTAATGTCCTCAAAT
>N_3454
CGCCTATGCTACACATGTGTCAGTGAAACCCGCCTAACTGG
>N_3455
TTTAGGAACCTCGGCGGGATCACAATAGCACCGATAAATTT
>N_3456
GCGAATAAGTTACGCGACAGCTTACGCTAGAAGAAGGTCCT
>N_3457
TATGGACTAATACATATTTACTTTGAGCGGAATTAGGAGCC
>N_3458
ATGTCGTCTGTTGGTATACGCCAAAGCATAGCTGAGATGGC
>N_3459
TCCAAAATCAAGATTGTTCGCAAAGTTGATCGCCCTTACTC
>N_3460
ATCGTTACATCAGAAACTCTCTTTGAGCTCGCCCGCATGTC
>N_3461
GGTAACTACATTGTGGAAGCCTGGAAGTTGGACTCGGTATC
>N_3462
GATAGGGGACCGAAGAACCGCTTGTTCTTTCGCTTGTGCCC
>N_3463
AGGGCGTTGCATACACTGACCAGTATGGTTTGCCATGTATA
>N_3464
GATCTTGCATTAGTTGAAAGCATATAGACACACTCCCGATC
>N_3465
ACGGGGTATTCTCTGATTTTCTTGGCCCTCGACGGTCTCAC
>N_3466
CATGGCAGATGCTGGCAGCTCAACGCGCCCCTACCTAGAAG
>N_3467
ATCGTAGATAAGCGCTAGGCCTATCTATACCCAAGGTATAA
>N_3468
TGAAAAATGCGGCGAAGTCCCAATAATCGACAATTTGAAGT
>N_3469
TGATCGGAAGGGAGGAGACCCTCCACGAAAAAGGCGGGACT
>N_3470
TTGCCCATGTAATCCCGAACCAAAGCAGGAATATCCCACTG
>N_3471
TCTGAAGATGGCCCTCTTTTCCTGATTTACGTGGATATATT
>N_3472
TCGAGGAGACTTCTATGTGCCCCTAGAGCTCCTTAAACGGT
>N_3473
CCCCGCCGGACGTTTAGGGCCATTGTGGTTACTAAAACTTC
>N_3474
CCTTCATGCGATTATTCCAGCTGTACCTAACGTTGGCGAGG
>N_3475
AGTGCAAGTACTAGATGCCACGACTTTTGGTTCCCGGAACC
>N_3476
GGAGTTCTGGGAACGTCGCCCCAGATTATTCCCAACAATAT
>N_3477
GTAGGAGACTATGGAACTAACAAGATTATTGCAACTTTAAG
>N_3478
ATCCGGCTAGTAATATCCACCGCACCCCTTATCTTGTTTCG
>N_3479
CTTGTAGTGAGGTGGTTTCTCAATAAATCAAACGCAGTCCA
>N_3480
GCGCCACATCATATGACTACCTGCACTCTGGTTGCCGTACA
>N_3481
CAAAAGGGAGCCAGGTAAAACTAGGCGCTTCCGGTTATATT
>N_3482
CATCCGCTAGGACTGCAGACCCTAGGCCTAAACCTTCTCAG
>N_3483
TAAGCGACGGCCGCAAGCGGCTTAACTAAGTAAAAGCCTGT
>N_3484
TAGTTCTCTGTTGTCTTCGCCTCTCAGCAAACACAGCCCCG
>N_3485
ACCGAGGAACCGAGGGTTGTCACGAGGACGTCTTTGAAGCA
>N_3486
CTCGGATATGGCACCACTTCCAACGCTCCCGTCTCCAAAGT
>N_3487
TTGGATAGATGATAGGTTCACACCAAACCTAATCGGACATT
>N_3488
CTACACCCGATTAGAGTTATCTTCAGACACACTTATATCCA
>N_3489
GTCTAATAGGCTCCTTAGCCCACCTTCGACTCAAACTATGC
>N_3490
CGGCGCCTCCCTCCATTTGACTGGGTGTGGGTTATAACTGT
>N_3491
GGGCGGTCCATGAAGGTGCCCTCCAGTTAGATAATCCACCA
>N_3492
AAGCGAGGCCAAAAGCGACACTGCAAGAATCCTGGGGACAA
>N_3493
GTGTAACTTTGCGGTCCTAACTCGGGCGTTGTTCTAAGGAA
>N_3494
TAGACCTGAGGACCATGCCTCTTTCCGGCGACGATGACGCC
>N_3495
TGAGAGCCGCTTCCCCTTTCCGATGGGTAGTTCGCTCAAGT
>N_3496
AGGCTTTTTGGGATGTCGTTCGCAATACCGAAATAGGATCT
>N_3497
GAAAGCGGGGTATAGGATGTCAGTCTAGATTTGTGAACCAC
>N_3498
TTAACAGGGGGTTGAGAGCCCTGACGGGAGCGCTACAGCAG
>N_3499
CCCTGCGCCATCTTTGTTATCGGACATCGACGCTCACTATG
>N_3500
GTAGACTGCGATGTGCACCGCCAGTTCTCTTTAAAGGAGGT
>N_3501
TACGCGATAAAAGGGTTTTACTATGACACTCGTCCCTGAAC
>N_3502
TAGGTGCGTTGTGGGTGCATCATATCTTATCACCACATCTA
>N_3503
CGATGGACGCAAGGTCAACACAACTGTTTACGACTTTTTCG
>N_3504
GCGGTCGTGTGGTTTCCAACCTTTACACGCGCGTTCAACCG
>N_3505
TGTCGCGGGGAATCCTTCTCCTAGCTAGTAAAGGATGTTTT
>N_3506
TTCTATATGACGTGTGTGATCTTTTTCGGGCCATCGCCGGA
>N_3507
AGGGCCACGCTAAATGGTAGCTCTTCATCCTCATCGCCAGT
>N_3508
GGGATGGGGTGAAGTCTCCTCCGTACACATTATAATTTTCA
>N_3509
CTCGGGGAGCTGAGACCAAACAAAAAAAAGTTTGCATGCTA
>N_3510
GAAGCATTTAGATCAGGAATCGATATGCCGTACACTTGATT
>N_3511
GGAATATTTTCACTACTTGACCTTGCTAATACGTGTATTAT
>N_3512
TACGTTAGGATCGGACAACCCACTGGAAAATTCCCACGGTT
>N_3513
AAAGAGTTCAGAGTACCAAACCCGTAATACTCGTTCGGGCT
>N_3514
AATACTGATCACGTCGCCCCCTGGAACACGCAAACATCTCC
>N_3515
ACATATCTCATTACCACGGGCCCTAGCGCCCACGGGCGTGC
>N_3516
CATTAAGGCGGCCCTTCCAGCGGAGCCCAAACCGTAGGCCA
>N_3517
CTCCAAAAGGTCATGCAAGACGCGCTCCGTTTATGCCCTGG
>N_3518
CTAAGAGCCCCTAATGTTGGCAAGCCAAACCCTGCCCTCCC
>N_3519
GGGTGCTGCTGGTTCGCATACCTTATAGCTTTGACTGACTC
>N_3520
GCGGTGATGGCGGCAGCTTACCCAAAACCATCACAGCCTGG
>N_3521
AAGGGGGGGAGGCCTTCTGTCTTCACTCTCCGTGCCTACCG
>N_3522
GTGGACGCCGTTTAATTAAACATTGCCATGGCCCAGTGCGT
>N_3523
GGCCTTAGTTTCCTCTCATGCTTCAAGGGCGCTTGGATCCA
>N_3524
CCATAAGAATTCTCTGAGAACGTGTGATGTACGCGCGGTTA
>N_3525
GGTCAGAGATGACCTGACAACGAAGAGATATTAAAAGAGCT
>N_3526
CACATTAGCTAGCCCGTAAACGAATCATTAAGATAGGGCTC
>N_3527
GATAATATGTGTATTGTAGGCGCGCTTTACGACATGGGTCT
>N_3528
AGCCAACGTGAGTGGGCAACCCGACGAAAACTCGATTTGAA
>N_3529
CTGAGAGTATGCCGGCTTAGCGGAACTTGATGGGCTCCGTT
>N_3530
CGGAGCGCTTTTACCACTTGCGACACTCGTCGAGTCCCAAT
>N_3531
GGGCTGTGGCAGGTTTGGGACTAGATAATTCTCGCCCCGAT
>N_3532
TTTTTATACTTACATATGTACTCATTCATGCTTACGTACTG
>N_3533
AACTACGAGAGGCCCTGTTACGCAAAAGGTTGAACATTGTA
>N_3534
CGGAGTCGAAATACTAACTCCGCGCGACTAACGGCACAATC
>N_3535
TAGCCCGAAGGCGTAGGGGACACAAACATATGTGTCGAATC
>N_3536
TGGTCCGATGACCACCCCTCCGAGATTACTTCAGACATCTT
>N_3537
CGCCCAGCGTCCATTATCGACATGTTGCGTTTCCGAAGCCA
>N_3538
TACCAGGGAACAAATAGAGTCAAGCTTTACCTACACCCGAG
>N_3539
ACAACTATTTGCATTTTTGTCAGTTTTTCGCCAAGGCACCA
>N_3540
AAATTGAGACGTCCGCCAGGCACCTGCCTACGGTGCCAAGA
>N_3541
GGCGCTGTGGGAGGGTAACACGGGTTCGCCCCGGATCCCCC
>N_3542
GTCCACCCTATTAAGGCGGACTGTGTGTTCACTCACCTTGA
>N_3543
AGCCTCCTGGAGGTAATCCGCGTCCGGCTAAGCGCCCCCCC
>N_3544
TTCCCTTTCCTAATCCGCAGCATGACATCAAGTCGAAAGAT
>N_3545
CCTCAACGGGCTGCCCGCACCGCTCTGTCGTACTAAAAACA
>N_3546
AGGAGACTTGCACTTTATGGCTAGTGGAAAGGTCGACTGAA
>N_3547
TGCAATACGTTTGCCTACCGCGGGATAATACCTGTTTTATC
>N_3548
TGCTATGACACAGACACCCCCTGTTATGATAAACTCGCAGG
>N_3549
GAGCACCCGCTGTGGAACAGCGGCACTCATATCCGATCGCC
>N_3550
GGAGCTAGGCCCTTCCTAGTCGGATGGGTATTCGCGGGTTG
>N_3551
GTTATAAAAGACACCTGCTGCTCGGCGGACAAGGTACTTTT
>N_3552
CTAACCGCGGAATGGACAATCATCCCGTTGATTTTTAATAA
>N_3553
AAGGCTTGCAGAGCTATCATCGAGTTCATTTAAAACCCTAT
>N_3554
GAAAACTGTACTCTCCCGTTCCTAGAATAGCTTAGATCCTA
>N_3555
CCTCTCCTTGCATAACCGCGCGGGAGCTCTGCCGAATTCCA
>N_3556
TGAAAGACGCGCTCTTCTCCCATACGGGAACGATGGGGGGT
>N_3557
TACGTGCACCCCTCATTCGCCTTCGTCAAAGCAAGTGAGAG
>N_3558
CGTGCGGATGTCGTACCAGACCATTCGGCTTATACAATCTG
>N_3559
TAACGACGGATTTAGAAGTACTTCTTCCATTAAAGGAGTCC
>N_3560
AAAGTCAGGATAGAGGGCCGCTTCGAAGAAAAACGTAGCCC
>N_3561
TCTAAGTCAGGCCGCAACAACGGGGGGGTGTAGGTGCCACT
>N_3562
CCTCTTTGGTCGCGCTCAGTCCACAAATAATCAAACTACAA
>N_3563
GGTGGAGGAGGGGGACCTAGCACATTCCGGTTACCTAAATG
>N_3564
GCCTTATTGTTCCGGGAAGACTTACAAACAGTGAACCGCGC
>N_3565
CTTGCCTTCCCTTTCCTTACCGTTAAGTACAGGTACCTCAG
>N_3566
CACCCATCTTCACGAGTTTACCTAAACAAAGTCTTCAGCGA
>N_3567
AAACGGGTACTAGACTCGGTCAACCATGAACGTGCGCATAT
>N_3568
GATTTATCACCACCCCACCGCAAGGCCATTAGTATAAATTC
>N_3569
TCAGTTTCTTAGTAGGATAGCCAGATTGAGAACACCACAGA
>N_3570
CGGACTTTTTAAGCGGACAACATGGCGCCGTGGTCATCAAC
>N_3571
TTGTCAACGGTACTACGTGACATGGGCTCGACGTTTTGTAG
>N_3572
CAATACGCCAGTAGAGGGATCTTACGACCTATACGTTACAA
>N_3573
TTCGAGAGGGGAGCGAGGATCTTTTACTACGTCTAACTGCA
>N_3574
GACTGCTGTCTCCATAATAGCTGGTGAATGAAAAGGTCTCA
>N_3575
GAAAAATTGTCAAGGTAGTGCCGAGACAATATTTAGATTGG
>N_3576
ATTGCCACGTAGTAACCATACTTAGTAGCTCAATTGCTGAA
>N_3577
GCTTCATAAGACATGCTTACCATCATCTTTGGGTGCCAAGA
>N_3578
CCCTGTTGGGGGTTCAAGAACGGAACAGCCCAATGGCTTGT
>N_3579
TAGACACAACGGAAGTTGGTCGCGAGAAAGCCGTGCATCCT
>N_3580
TTACGAAGAGTATCGATTACCTTTATGCAAGCGGCTAAAAG
>N_3581
CAACCTCTCTACAGATCAGACGATTAACGTACAGAACCGAA
>N_3582
CACTAGGACACTCAGGAGGACCTATTACTAAACTCCCCCAT
>N_3583
GGACTAGTGGGGATCTATTACATAAGCTTGGTTGCGATAGA
>N_3584
AACGAATTGGGTGCACGAAACCCGACACCGCGGGGTCAGAA
>N_3585
GTAGGGTCGAGTGAATCCGCCGCTGGTTTTAGACAGCCGCG
>N_3586
CGCCCCCCTTCTAGGATAGTCTTGGGTTAGCAGTCGACACA
>N_3587
GCGGTATACCACGAGGGTTTCTATACGGCTCAACCAAAAGT
>N_3588
ACCACTCGAATGAGACTGATCTGGTCCAAACGTAACGGTAC
>N_3589
CTCGTTAATTGGATATGACCCTGGCTCCCAAACGTGCATTC
>N_3590
CGTGTGTTGCTCAAATCCCACTGTTGCTGCTGAAGTGTGGT
>N_3591
TTAATTTACTAGGAGGCCTCCATCTAACCTCTAGGGCTGTA
>N_3592
CCTACGAACACATTTGAACACATTACACTGCGCAGCATGGC
>N_3593
GTTCTTTGCGAAGATAGCCTCACAATTGGAGTGGAGTCGGT
>N_3594
GGGATTTGGTGTTTGAGTACCTGAGAGAGCCCGAAAGGTCC
>N_3595
GAGAGCGACATAGATTTGACCTTCACAAACCGTGTTGGTAA
>N_3596
TGGTGGAACAACACATTTATCCCTATAGCCCGAACGAGCTG
>N_3597
TTAAACTATAACGGTTACGGCACCGGAGGTTCGCAAGGGCG
>N_3598
GTTACTAAGCCTAAAGACTACAATGAGGGCATTCTCCGGTT
>N_3599
ATTACTCTCCCCCTCCGGGACCGAGGCACGTAAGAAAACTA
>N_3600
AGCTCTTACAGGGGAATCTCCAAGTTACTGGGGAATGGGCG
>N_3601
CGTAAGCCCGGCCGGCGGAGCAACGTTCTCGTCCCAGGACA
>N_3602
CACGCCGGGGCAAATAAAACCGTCTCACTCAAGACCGTTGT
>N_3603
TTACCTAATCTTTGGGGCTCCGGCTCTACGAAAGTAGACAC
>N_3604
TCATACGACCATCATCCTTACAAGTACCTAAAGTAGGGACC
>N_3605
ACTTATTCCGAATGAGATGTCTAGCAGCAGGGGTTGATAGT
>N_3606
AACCCACGTGGTTATACGTACTTACCTCCCATAGGGCGCGC
>N_3607
GTCGACCGGGTATTAACTCGCCAAGTTGGACATCATTGTCC
>N_3608
GGCCCATTTGTAACGTTCTACTATATCGTCTCGGTGGACCA
>N_3609
TCTACTTGAAAATAAAATCACCCTATGAAAGGCTGAAGATC
>N_3610
AGCCGTTCGGTATTGGATAGCACGTCTTCCGACATTTTAGG
>N_3611
TCGCGAATCGCGGGGCCCAGCTGGATGCGAGTTCCAGGTGT
>N_3612
TCTACAAAGCGAACAGTTGACGGTTTTTACCTTCATCATTT
>N_3613
AACCATAACTAAGAAGGTTACAGTACCCAGCGGAATCGACA
>N_3614
CGCGTGTCGGGTACACAGGCCACGCCAGTCTGAGGACATTT
>N_3615
TCCCCCTATTCTATTCCTTCCAACGCATTAGAGGAGTAGGG
>N_3616
GACCTACACTGACTGCTACTCGATATTCTTCCCCACTTGGG
>N_3617
GTTCAATCAGCTATACTTAGCGAGTATTTTCTAACTAGCGC
>N_3618
TTGGCCCGTTACTACCGATTCGAATATTGGACTGCTGCGCT
>N_3619
GTGTTCCCCAAAGGAATGGCCGTCTGAGAATGTATCGTCTA
>N_3620
CTGTACATAATAAAACACTCCCATGGTTCGGATCACAATAC
>N_3621
AGGGTCTCTTCCGGCCCGAACAGAGCTGTAGTTTAGTAAAC
>N_3622
GCCCTACAGGAGGAAATGAACTAAGGGCTGCTGTACCGTAA
>N_3623
CATCAAAACTTAGGACATATCATGTTTCTCACGACTAGCTA
>N_3624
GTGGCGCCCGGGGTCCGTAGCTTTGTGGAAAATATACGTGT
>N_3625
AAAAGTTGGCACCGACACCCCAAAGCAAATTTGGGTCTTAT
>N_3626
GGGGTTGTTAGGCTTTGTCACACAGGTCCAGACGATTCAGA
>N_3627
AAGCGTGCCCGCCTGGCCCCCAGTTAACCATTCACATCAAA
>N_3628
GAGACCCTTACGTAGAGGTGCTGAGGAATTATGTAAATAGA
>N_3629
CCCCAGTCTCGTCGATTAAACATTGAGTCCCATCCGGTGCT
>N_3630
GCCGGCTAGGCGCGGTATGCCATGCACTTATAGGGTTCCTA
>N_3631
CGCAGAAGCTTTACGGAAAACTTAAGTACTGGGGATAAAAC
>N_3632
CCCCCATATCCCCTGGTAGGCTGTTTGACAAACCGGCGTCA
>N_3633
AGAGTTATAAGGTTCCAACACTCACCGCCGGCCTTATGACG
>N_3634
ATGCATGCGATCGCTTTGTGCGGAAAGGCCCAGGCCAGAGT
>N_3635
ACTTTGAAAAGTGCGTATTACAATACCGATCGCTCACCGAT
>N_3636
AGGGTGAGATCACCGATGAACATCTAACGAGCTGTTCCCGA
>N_3637
TTTGAGAAGGAGAGGGACGTCCATAAACCCCCCGCTAGTAA
>N_3638
CACCGTCCTTGGGGTGCGCGCCTAAACGAATCTTTCTCACC
>N_3639
CTAGAGCGTGGGCTATACCACTTCAGCTGCACCAATGGGGG
>N_3640
TAGGAACTGCCCAGTATCATCTAGTTCGTATCACGACAGAT
>N_3641
AGGTCTAGTATCGGTCTAGGCTTGACTGAACATTAATCTTA
>N_3642
TGGACCTAAATACTACCAAGCGCAGTGGTTTAGGTGCCACG
>N_3643
CCGCCCTCTTAGGATTAAGACTGGAGTACTATAGGGGACAC
>N_3644
GAGTAAATCTGCCGGGAACCCAAGGTTGCTCAGTTTATGCC
>N_3645
CCGTAAAGAGCCGCGGAGATCGAGAGGGTGACACGCAATCA
>N_3646
GTGACGGAACACATGTCAAACAGTCAGCCGACAGACCCCAA
>N_3647
TGAGGCTGGACTCCTGATGGCTTGGATCGGCTGACACCTAC
>N_3648
TGGAAAAATAGGTAGTCAATCTAATACTGAGGAGACCGGTT
>N_3649
CTTCACTGGTTGGAAATTTACTGGGTCCTAATAATAGTTGT
>N_3650
TGTCCTCAAAGACTGTTTGACTAAACCCGGGCCTACTTTGC
>N_3651
TATGTAGCACTTGCTTGGCACTCTACAATTCCCGCTAGCAG
>N_3652
GATTGGACCTCGTTCATGAACCTGAGGGGGAGCGAACATCT
>N_3653
GCTTTGATTGTGGTTCCGAACGGCTAGAGAGTTGGTAGCTC
>N_3654
ACCCACTAGCTTTTCTTGCTCTTTGTGCAGTGCTTTGCAAA
>N_3655
TTACCGGAAGGTAGCCAGCGCAACTAGATCTTTTCCCGACG
>N_3656
CTAGACTTGGGCGAATTTAGCTAAGGGCCGTCATTGACCGG
>N_3657
CTAGCCAACTGTCTCCCCACCGGCTCTTGCACGGGAAGACA
>N_3658
TAACAAAACAAGCCTGAACTCGTCATTACAACGGGGTAGTA
>N_3659
ATAGTGGGACGCGGTGGCCCCCGACTGTACTTATGCAACAT
>N_3660
CTGCCACTGTACGCATAGTACCGTGGGCAGTCGACTAATTT
>N_3661
CTAAGCACTGTCTTCGATTTCCTTAAAATACAGGGAAAATA
>N_3662
ATGGCTTCCGCTTTCGCAAACCAGCTACTGGGCCTCCTTTC
>N_3663
GGTTACGTACTGTCGGGGTACTATTCCATTTGAATAGGCTC
>N_3664
TGTGGGACATTTGTCCTTAGCACTTGTTTCCGTCTGTCACT
>N_3665
TCGCGGGCCTACCAAGAGGGCCATCATGACGACCCTTAATG
>N_3666
CAGAGAAAACTGGTCAGCGACCATACTAGTTAAAACCCTGT
>N_3667
GGTTCCACAACCTAACCTGTCCCCTTTGGGTATAAGACATT
>N_3668
CGGGTCGATATAAGGTGGTCCTTATCATTACGGGAACAGGG
>N_3669
CCCTGAAAGGGCACGAGGATCCCACCGCAGGGACGTAGCTC
>N_3670
GGTTGCGGCACCACAGTTATCTATCGTCTTACACGGGATGA
>N_3671
GTCTGCACCCATTGCCTATCCGAACTTTCCTCCCAACCGGG
>N_3672
ATGGCCTATTCCAAACTATTCCTCTCCTCATGCGGTACCCC
>N_3673
TCCCCCCCTCGTGGTAATTACGTCATTGTCAGGAACAAATA
>N_3674
TAGTGTGTTTTTATCCTTAGCAGTGCGCTCCTAAGTTCACT
>N_3675
AGCAAGTCGGGAGTGCTCTTCTAGGGACACGCTCAGAATTC
>N_3676
GAATGCTGGCCGCGGCCCACCCTGTCTTGGGGTTGTGTACG
>N_3677
CCCAATACTAACGGGGAAAACTACTCCAACCCCGGGGGTGT
>N_3678
TGGGAACCCAACTGGCGCGCCTGTTCCTAGGTGTTTGTGGG
>N_3679
GTCTAAAGACGGAAAAGTCTCATGGATGAGTACTCAAAGTC
>N_3680
ATCCCTCAAATCTCGCAACCCGAGGGAATACTGTAGTACAG
>N_3681
GGAACCATTGAGATTCCAAGCAGTTTAGTCGCCACTGTGGA
>N_3682
CCTGCATGAGACAGAGGTCTCTATCCTGTAGCATTGTCAAC
>N_3683
TTCGTCAGGTCCGAGCAGACCGAGAGGTCGGGGTTTTAGCC
>N_3684
CATATAGGAACCACGTGACACTAAATCCCACTTATGCCTAA
>N_3685
AATGTGTACAAGCGATGGTCCAGGTAAGGTCCGACTGGCGT
>N_3686
GAGACGACCCTATTCTATCACTCCGAGCCCGCCCACTTTGG
>N_3687
ACCGCTGGGGACCGCGGTGGCTTGTCCTCCGTATATCATCC
>N_3688
TGGGCTAAAAACACGCATTCCTGTAGTCGGGGGGGGAACCG
>N_3689
CTAATGCATTTTCATTGGACCTAATTGCTAGCGGCTCGATA
>N_3690
TAGATGAGGCGCGTTATTCTCAGTGCGCTCTTGCAAACATA
>N_3691
AGTGGACGTTCTGCAAGATTCCTACCCTTAATATCGCTCTC
>N_3692
GCTCGATAAGTAACGAATGGCAATTCGCGGTGAGCGAGAGC
>N_3693
CTAGGGGAGGGTGTGCTAGGCGCAATTGAGACCCTTAACAA
>N_3694
GTACGGAATTTTTCGGGGCGCCACCGATTCTGAAGACTTCG
>N_3695
CTCCAACGTCAGTTCTCGCGCCAGATTAACGTGGTTTAATT
>N_3696
GCCGTTGGATGTAATAAGAGCTCGCGTCGGCAGGAGGTATC
>N_3697
GAGTTACCCGCATGTAACCCCGTGCGTGTTGATGGTATGTT
>N_3698
TCATTTACTATATCCTGATTCTTCTACCTCGACCCGGTAAG
>N_3699
ATGTATGTCATCGGGTTTTTCGGCGCACGGGAGTTGTTTTA
>N_3700
CAATCTATTACGCGAGCTGGCACTTTTCCAGCTAAAAAGTG
>N_3701
TCCGCTTGTGCGATTTCGCGCCCACCCTTAAAACCAAATGG
>N_3702
CGCACACTACCCTTTATATGCGCAAGAACAGGACAGATAAA
>N_3703
CGCCAAGCCACCTAATTATACTTTCATTCTTAGCTACGGCC
>N_3704
CAAATGCGGGTGTTAACGTACTCTACACGACCGAGCGTCGA
>N_3705
GTTGTGGAACCATAACAACCCATTACCTCCTTCGCACTAAT
>N_3706
CGACCGAGAGTAATTCCGGCCTGTGTTAACCTACTCACGAA
>N_3707
CGCACGGTAGACATCCAACCCCCCGCCGAACGAGACTTTTC
>N_3708
TTAATTCACAAGAATGCAAACCGTGCCGGGTCTGAATATAA
>N_3709
CCTCCCCAATAGGCACCGGCCGCTAGATCTCATTTGTTATA
>N_3710
AGCATTGAGGAAAAGAATAGCTCACGTTGGGCACCCGTCTC
>N_3711
GAACAAAATCAGCTACCTCGCCTTTTAGTAATATAGTTGAC
>N_3712
GACCAGAAGGTGAACTGCTGCCCTGATTAGGTGTTCGCCAC
>N_3713
TAGCCCGATGCCAAGATTTACTCGTGTCTTCTGTAGGGAAC
>N_3714
TCCGGGAACTTTTTCTAATACTTTGTGTCTTAATCCGATGA
>N_3715
GGGCCTGTAAGCAATTTCATCTAAGGAATGGATCCGACTGT
>N_3716
GTAGTATCATAGTTTGGCACCATCCTCCACCATACTTCGCT
>N_3717
CTCACCATCGGACCAAGAATCGGCTATTTTTTAGACCGGTA
>N_3718
TTCACCTCTGTGGAGAACCACAAGGGACCAGTTTGAAATGC
>N_3719
CCAGTAGCGCCGCGCACACTCTTTGGTATCCAGCTATTGTA
>N_3720
GCGGCCTTGGCGCTTGTGTACAGCAGACCCCAGTAAAGCGT
>N_3721
GCGCGTTTTCTGCAATGGAACTACCTTAATATCATGATGAG
>N_3722
GTATTGGATAGGTAGGCTTCCATCCTGTAAGGAACATGGAA
>N_3723
CCGACTGATGTGGTAGGTTCCTGACGTTAAGAAACGAGAAG
>N_3724
ATAAATCCGACGCAGGCAACCCCCACGCACCTAGAGTGGTA
>N_3725
CATCATTCGACGGGCTTTCACCTATATGTTAACATTTGCCT
>N_3726
ATATGGAGTGAAGGTCTACACATTCCACGCGCTATTAAGAT
>N_3727
AAACGCCAAAGTAAGACCATCTGAATAAAGGACCCGTAGTA
>N_3728
AAATCCCAAGTTCTAGCCCCCAATTATTTCAACTCAGCAGG
>N_3729
ACCGACCGTGTATCCTTCCTCTCTTTGGTAGTATTACGTTT
>N_3730
GTTAATTGACAATCTCATGGCTCTTTCTTGTGTAGGGAGGG
>N_3731
TCCAACATACAGGGTTAGAGCTTGTGAAATACGCGTAGCTG
>N_3732
CTCCTCAGAGGGAAAGGCGCCCAGGACAATAGGCTTTCTTT
>N_3733
GATGATATGTCTTACAAAGACTCGATCGGCAGCGTTTGTTT
>N_3734
TAGATACCCCGTAAGCGCTGCTAAAACACCGCATATCCTAT
>N_3735
AACACTCTCTTCGCCGTCAACAACTAAAATTGGACATACGG
>N_3736
GTGTGAAACGGCCTTCGTCGCGGATTATCAGGAAGCGGACA
>N_3737
GGTGTTTTACGTGATTTTTGCACGAACGAGCCTGCTTTTAT
>N_3738
CCAGCAAAACCTGGACCAGCCATTTCAAAACGTATACAGCA
>N_3739
ATAAATTACTTACTGCCATACTTGATGCTACTGGAAGGCCA
>N_3740
TACACTCATTTCTGGGGATTCTCCCGACTTGACACCCGTGT
>N_3741
CCAAACTGTCGCAAGGGGTCCCCCTACCCCTCCCTGTTTCC
>N_3742
ATAACCGCTTCTCTCTCGACCCATCTGAAAATACGCGAGTA
>N_3743
GGAGGGGAGCCTAATTATTTCGGAGCTTAGATCTATGAATT
>N_3744
GTACTTGTTGACACGCCTCACTAAGACGCCTTTGGTCCGAG
>N_3745
TGATACGGTATCAAAGCCTTCGTCTTCCTACAGACCCTCCC
>N_3746
TCTGTCGCGTCAATAGGCCACCGCCTAAGACTATTAAAAAC
>N_3747
GACTCCCTAAGAGACGAATTCGTTCACCCACATCTCGGATT
>N_3748
ACACTCACCTGATTTCAGCTCCCCCGTATTGGTGGCGTGTG
>N_3749
GTGCCTAATACGGTTTTCTTCGTCTCCCTCCATCCGACTTG
>N_3750
GGTATGTCGGCTACTCCTACCTCGATCCGCATGAAAGTAGT
>N_3751
AAGAACCCAATTAGCTCGCACGTCCTTATGGTTTGCACCTT
>N_3752
GGGGCCCTTTGGATGGAGGACCTTGAATCTTGTTCCGGGAA
>N_3753
TTATAATAGTAAGCCGGGGGCTGAAGGAGGATCATTTAGCG
>N_3754
GGAGTGGATGTGGCGAGCAACAGGCCCGTGCGTACGCATAC
>N_3755
GAACTCCAGTTTTAGCCATGCAATCCTTGGATGCCCACATA
>N_3756
ATCTAGCACAGCCTTGTCCACGGACAGGTTTTATATACTGA
>N_3757
ACCTAACCCGGCCTTAGCACCATTTCACTAGAATCGTACTA
>N_3758
ACACCTCGGTAGAACACCTACCCCTTCCGAAGTAAATCTCT
>N_3759
GCACCACGACATCTACGCAACTGTTGCTACATTACCTCGCA
>N_3760
GCGATTCCGTAACCACACACCGCCTTTCCCAAACTATCTAA
>N_3761
GTGAATGTAAAGTGTAGGGTCGAGGCTCCCACCGTCGCGCG
>N_3762
AGACGTTTGAGAACGGTCCGCCATAGTCATCCCTCTAGTAA
>N_3763
AATAAACTCGGATGGCATCCCAAGGCGCCATGTCAGCTAGG
>N_3764
AAGACTTTGGCGGTCGAAGACTACAGTATCAGGTCGCCGCA
>N_3765
CCAGACTCTATGAACCCATGCAATTACGCCGTCCATGTTCA
>N_3766
CGCCATCCTATGGCCGACGGCCCGCCTTTCCTTATAAGGTA
>N_3767
GAATTTTTTCAATTGGGGTTCTCTTGATCTCAGCCCTCGCT
>N_3768
GTGGACTTGGATGAGGCTATCCCCAGACACGCATAGCTGTC
>N_3769
TTCATCAAAAGGTCACTGCCCGGGCTACGTGAGGCCCAAGA
>N_3770
CCCCAGTCCAAAGCCGGATCCAGGAGCCCGAGTGTTTGCGG
>N_3771
TATGGGCTATGGTGTCCCCTCCGACATGTCACTCGCGATGT
>N_3772
GCGGGGGGTCTCTTTAACCCCTGCCCTGCCCCCTACACAGC
>N_3773
GACCCAGTCCCACGGTGCCACATATATACTGGCCTCCTCCG
>N_3774
TAGTACGTTATGCCAGAGGTCGCGAAATAAGTTCCGTGATG
>N_3775
AAAAACTTGACGTGGGCGGGCCAGACATCAAAGGGTTTGTC
>N_3776
ACCCCTCCATCAACATCAAACCATGGTGTTTGGTATATAGG
>N_3777
TAGGTATAAAGAAGCGATAACTGGGGGCTTGACGTATGGTA
>N_3778
TTGTGGTGCCTCGCGAAATCCGCATAGAGGGCCTCGAATGA
>N_3779
TAGGCGGGTTCATGGACGTACATCCCACGTACGCCGGGATG
>N_3780
TTGACTTTTCCACCCGCTTACTAGCGCACGCTGAAGTGTTT
>N_3781
GTGTGAGTCTCGATGCATAACGTTTAACTCCGGCTTGAACT
>N_3782
AGGTTCGCATAAACGGACCCCACACCGTTGGCGAGAGACAG
>N_3783
TGCTGGGTTCGTGTACTCTGCCTCCATGTTTTTGAGGAGAG
>N_3784
GCGTCATGAATGGAGCAGACCTTTACGATACCAGGTCTATT
>N_3785
TAGCTTTCTTATTTGAGCGGCGTGACCACCTTTCTATGTAG
>N_3786
TCCACCGTAGATCCTTGGTACCCTGAATAATAGTACCGCCC
>N_3787
CTATGTATTAAAATCTGAGGCGCCAGATCTAAGATAACTGA
>N_3788
AGTTTTGTACTGACACTTAGCATTCTCTTTTGCCGGGCACT
>N_3789
CCCTAGCCCGGTTTCTAACACGTTCATTCAGCCAGATTTTC
>N_3790
CACAAATGATAAATAGGGTGCTACGGCTAGATATAACCCCC
>N_3791
GTACAGGCGCGGGCACTACCCATGTAAGGTTTTCCTAACAA
>N_3792
CTCATGCAGCTAGGGGTAAACGGCCGGATAGAGGGATTAGA
>N_3793
CAACCAAGTCCCGTTAAACCCATGGGTGTCTACTGTATAGA
>N_3794
GCGAGCCGCGGGAGACCTACCGTCGAGCCGCGTTTGCTTTT
>N_3795
GTGCTTCATTTCTTCACTACCGGGTAGTATAGCCAATCACG
>N_3796
CCGCGGTTACATTGTTAAGGCGCCATAGTGGCGGGACACCC
>N_3797
TTTGTAACTGCATGCAGCAACTCCTTAACTATAGAGGATAT
>N_3798
GCGGAAGGGAATAAGTACGTCCTCCCCCTGATATAACAGCC
>N_3799
AGGTCCGAAGCGTATCACACCGACAGCCTTGGTACTTCTAT
>N_3800
CCTTGGGGCATTGGTAGAGACGCATTCAGTCCCACTGCTGG
>N_3801
GGCTAGACATGAGATACGCCCCATTTCGCGATTCCCCCGTG
>N_3802
ACATCCCCGTTCGTCAAAACCCAACCTTAGACTCCAAGTGA
>N_3803
AGGGCTTTAGGCGTCCGTAACTTTAGGTCGTTCTTCAATTT
>N_3804
CCACCTTGGGGGTAGAGTTCCACCGGTTCGAGCAGGCTAAG
>N_3805
GGGCCGGGGCGCGATTCATCCATATAGGGACCGCGAGGGTA
>N_3806
AATGCTGAAATATAATGTCTCAATTAGAATGGTCGGTTGGG
>N_3807
ATTCGCCTCGGCCTAAAGACCAAGAAATAGAGCGTGGGCGC
>N_3808
TGATTGGCTTACTGAGCCGGCGAAAAGATTGGTCAACGCGT
>N_3809
TGGAGGTTGGTTCTCAGAAACGAACACGGATTGCACTGCGC
>N_3810
TAGTTATACTCCGATCAATGCCAACTTCGTTGTGTGGCGCG
>N_3811
GGTTTGCATGTATTAAATAACCCTATGGGGAATCCCGGGCA
>N_3812
GGGTTGCTTATGCATTGAACCGATTATGGGAAACAACATTA
>N_3813
TCGGGAGACGTGCCGACGAGCTCAGTATCGCGAATAGTCAA
>N_3814
TCAATCCTAATACGGTATAGCTAATTTCGATACTTGCTAGG
>N_3815
TTTGCCGCTAAGGTCGAACTCAAAGCGCATTTTATATAATA
>N_3816
ATCAACTGCTGTGTCGTTACCTATAGGTGCCGTGACGCGAA
>N_3817
CTTATACTCCCGAGGTATGCCGAAGGGGGTAATAACGCCAA
>N_3818
TTTTGGAGCATTGTTTAACGCCTGTACCCCGCCATTGGGTG
>N_3819
CCCTGATGAGGTCTCCTTTTCATCAATGAACTTATGTGAAA
>N_3820
AACGCCATCCCACACAGTAACAACAGGCGATGAGGAATACT
>N_3821
CGGGAGTGGTGATTGAAGGGCGTCCGGCGGTCGTAATATAT
>N_3822
GAACCTAAGCGTATGAGACACCAAAGCACGCCTCTCCCAAT
>N_3823
CAATTAGCGGCGGGACTCAACTGTCGTGTATTATATGCTGC
>N_3824
CACCAGCCGTTGCTCATGGTCTCTGATGATAAAACTCGCAA
>N_3825
CTTTTGAACCGCTCGAGTTTCTTAGTCTCTTGGACCGCACA
>N_3826
TAGCCCATAGGACCATGTTCCAGTACACGGGACAAAAAACG
>N_3827
CAGGTTCGAAGGAGCCCCAGCGTCGATGACTGGCTCCACGG
>N_3828
GGTAGTACCCCAGTGTATAACCCGGACCAAGGTGCAAGCTA
>N_3829
ACGATTTTCGAGCCAGAATGCCGTAGTACAAATTCTCTAAG
>N_3830
ACACAACCTCAGTGTAATATCCGCTGGTAGGCCCATTGTCC
>N_3831
TGAATGCCAGTTAGGCCCTTCGATGGTCTTGATAGGGGCGG
>N_3832
TAGGGCTCATTTTATAGAAACTACAGTTGCGACGATTGGTT
>N_3833
AATTAAAAGAAAGAGGTACGCTTATAATATGGGGTGTACCC
>N_3834
GGAAAGGCTTGACTATGGACCTTTTTTCGACATACGGTGCA
>N_3835
GTTCGGTGGGCATCGGTTTACCATCATGTGACAAACTATGC
>N_3836
GAGTAAAATCCCGAGTTGATCGGTTACAGGAGTTATGCAGA
>N_3837
CGTGACCAACTAACTCGACCCTTAACGTACAAGGGGGGGGA
>N_3838
TCTTCAACCCCAGAATCTAACGTTTGCAAAGGAATGGTTTG
>N_3839
TTATACAGGATCTCGAATCCCAGAGTACGAAGAAGTTTTCA
>N_3840
GAGGACCGGGGGCTACCCTACAGCTCACGGATAATTTCATG
>N_3841
TACGGTCTCGCTACAATGGACAGGATGAACACCAGGACTGC
>N_3842
TACTCTCTCGGGAAGCTTTTCACATCATTAGGTTTTGACAC
>N_3843
AATAGTGGCGGGAAACGGCCCCTAGTGTAGGTGTAATGACT
>N_3844
TCACACCCGTTAAAACGTAGCTTGTAGGAACGTAATTCTGT
>N_3845
GATAGACCCATCCTGCTATGCTGGGACAAGAGGGCAATCCT
>N_3846
ATAGACCGCAGAACGTCTACCGCCTATCTGTTCATGGCGTA
>N_3847
TCGCTCGTACGCACCCTGCTCAATGCACGAATTAATTTACC
>N_3848
TAGAGGCGAAAAAAACGCCACAGCTGTTTATTCCCTTACTC
>N_3849
CCGGCCAATACCCTAAAAGGCGAAGGTCAATACCGGAGCCT
>N_3850
CCGTCGATGAATATAGACGTCTTTAGGAGCGCGGGAATAGC
>N_3851
CGGCAGGATTTCGCTAGACACTAGACAGTTCTCGAAAGCGG
>N_3852
TACACATCCATAAACCGGATCTCCTTTTTGGGATAAACTGC
>N_3853
AGTAGTATGATACGCACTATCGGAGCTAAGGCATTCCGTTA
>N_3854
TCATACTGAAACGTATACGACTACGAACTCGAAGTGGTTCC
>N_3855
AGACGTCGCGATCTAAGAGGCTTTCACATTCCAGAAAAGTG
>N_3856
AAGGATCTCGGAAGAGTGAGCGACCGTACGCTTGCCTGAGG
>N_3857
TCCAGCCTTTCCAAATCTTTCTGTGCGTGCCCCAGGATCGC
>N_3858
GGGCTGATTACCAAGATTCACTGGTATACCCGATCTAAAAC
>N_3859
TAATGGGGGTTTTGACCTAGCAGATTGCTCCACCTACGCGT
>N_3860
TACGTTTCAGTTAGGAGCGCCAAAGAGACCGGGGCCGAGAA
>N_3861
TAAGTCATATTATTGTGGATCCGTCAATACGCGCTGCATAT
>N_3862
AGAAGCACCTAATGTACGGCCTCCTGTAACCGTTAGGCGCA
>N_3863
CATATGTATCAGTTAAATTGCTAATTGGCGACATCATGTAC
>N_3864
TGGGTAATAATTACTGAAGTCACCCCGCGGGTTGGTCAAAA
>N_3865
GGGTTGTATTAAATCGAGTGCTGTACTAATATCATCGATTA
>N_3866
GAGATTTGAGTCACTGTATTCTTTTGAAAGCCGTTATCAGA
>N_3867
TTACTCACTCAATCCCTAAACCCAAGGGTGGGGGGCCGGTG
>N_3868
CCCGAGACTCAATATGTCTGCACCGTTATCGAGCCATCTTC
>N_3869
GACAGAGCTGGGCGTCCCTTCGTAGACTTTTATCTACTGCG
>N_3870
CGGTTCCATTAGAACTACTCCAGGTACTTTTAGCCGAAGAA
>N_3871
TCTGCCGAATTCTATTAAGGCAAGAGTGTCAGCGTTTGCCG
>N_3872
ACTTTCATCTCGGCGTCATCCTAAGATTGGACCCGAACGCA
>N_3873
TAGAAGTAGGGTTTAGAACGCGTTGCATGGTGCACTTCCCT
>N_3874
GTCCAGCGCACACGGTGTTTCGGAATCCTACATATGTCACT
>N_3875
CAATATTCTTCGAAGCCAACCTTGTCCGAGCGCACTGATAG
>N_3876
GATAAAGGCGTACCGTTAGACTTAGCAGCTCGGTACCTTCT
>N_3877
CAACCGTCAGCCAGACCACACTTATCGTCGTAGTCACCCTT
>N_3878
ACCTGTATTCTGAGGCAGAGCGAATTAGCACGCTCATACTC
>N_3879
CACAATGACTGGGACAACTACAGCTCTCCCCATTGCGAAAC
>N_3880
TTACGGGCGCTAGCGACGGACAATTATAGTCCTTATTGATT
>N_3881
CACAACTTTCGTGTCGTATACGCGATAACTGGAGGCTTGTC
>N_3882
TGGCCTAGGTTTATATAGGCCCACGCAACTGTCGGAGCTTT
>N_3883
CAGGGATTAGATTGTCTAATCCATTAGGAGTCCGCGCGGAG
>N_3884
GTCTCCTAGGCCAACCCCAGCAGGATTTGGCAGGAGCCTTA
>N_3885
GGTCCTTTACTAACTACCTACTTCTTGGTTATACATGACTC
>N_3886
TGGGGAGATCCCTTAGGAATCGATAATAGCGCGACGCCTTA
>N_3887
GGTATGGGCCGGGAAAATGTCAAGGTGCCGCCCGACGAAAC
>N_3888
AACATTCAGCTTGGACACTACTACAATGAAACGTGTAGTGC
>N_3889
TGGGGCACACCTTATTGGCACTGGGGGGGATGTTTAGTGGG
>N_3890
GGAAAACATAAGATAAGGACCCCCAAGCGGGCCTCCACCTA
>N_3891
GTTTCCCGTCTTTACCGGCCCGCATTGCTAACGACGGGCGG
>N_3892
TTACCCAAGTCGGGTAACAACCACTTTTAGCATAACCAGTA
>N_3893
AAGATCTTGAGGTACCCTCGCGACAAGGCTCCCGATAAAAA
>N_3894
CAAGCTAGAGCACGGCGGTCCGCTCGTTGGGCAAATAGAAA
>N_3895
TCGGAGTCAACCTGAACAGACGTCCAAAGGGTTTCAGCGCT
>N_3896
GATAATAGGCAGAGGGTTTTCAACCTGAGACGCTGGCCCGA
>N_3897
GTTCTTCGTGCGATATGGATCGGAGGGGCAGATATGCGAAG
>N_3898
TCGGCCTAGGGGCAACAATACACGACTGAACGAATCGATAA
>N_3899
GTTCTATATCTGCCGACCCGCGTAAACCACAATGGGGGTCT
>N_3900
TTTGGTAGGTCCAGTGCCTTCAGCATATTGCTTGACGGGGG
>N_3901
AAAGAGAAGTAGTCGATGCTCACTCCGTAGCGGGGCTTTCG
>N_3902
TGGGAATGCACGAGGCATCCCTATATGGGTATCCTCTCTCA
>N_3903
TTCTATCCCTAATTATACTACTTTGGTCCACACCCATTAAC
>N_3904
TCTGATAGACTTCACGCGGTCATTCCCGATATCACCTTTTT
>N_3905
CGACCTCCACACAAAGGTTACAGAACCAAACTCCTAACGGT
>N_3906
AGTCGTGAACTGCAAGCTTTCAACAGCAGCGAGAAAAATAT
>N_3907
AGAATGTCGTAATTGTGTTTCTATGGTCGCGGTCGGAGCGG
>N_3908
GTTCACGGACGGAATCTAGCCGATATCCGGAAGTCTCGTTG
>N_3909
GGTCCGAGATATATTGTCAACGGGGAGAATACGCCACTCAT
>N_3910
ACAATGGCTCTGTTCGCTAACCCCGCCTGCCTTTGACGTGG
>N_3911
ATAACGTAGCCGCGCACCTACAGACACGTGACTTAGGTCCG
>N_3912
ATCCTTGTTTGTTACTCTCACCAATACTCAACAGTCAACAC
>N_3913
ATCCCTGTCAGAGTTAGGTTCTGCTAAGGGTTCGTTTGCTC
>N_3914
AGATTGTTCTGTGAACATGACAGACGTCCCCTTTCTTTTGA
>N_3915
CTTCTTAGGTGATAGACCTACTAAAGGGAAATTCCTTGTCA
>N_3916
TCGCTTATGGCCGTTTTTACCATACACTCGTCTTAACAGTA
>N_3917
CACGACCTTTAATGAGAACCCTCTGCCAGGCGTAATATTTA
>N_3918
GTGTAGCCGAATACACAAGACCTTTGAATATAATCCGCTTA
>N_3919
ATAGGGTCATCGCTTTGCTTCCGCTTGCGGATTCCTGGTAT
>N_3920
AAAGTGGTCGGCACCCTTGACGCTAATAAGGATTTTGGGCA
>N_3921
CGGAAGAATTAGTTGTCAACCCTTTAGTCCTCAGATTGTCC
>N_3922
TGAGAAGCGTATGATCGATACTTTTCATGGGGTGCAGTATT
>N_3923
CAACATGATTGTCCGTGGATCGTTAGTGGGATGTACCCAAG
>N_3924
AACGGTCGTGCTTACACCCGCACAGAGCCATTTCACATGTA
>N_3925
CCTTGTGAACGGAAATGAACCATCCCAGACTCAATACTGCA
>N_3926
AACTACTCACCCACCTATCGCACAAAGGCAAGACTGTGACT
>N_3927
GTTATCCACTTATGTGCGGGCTTCCAACAACGGTCCTCAAG
>N_3928
AGTGCCTAGGCGTTTGTTATCGGCCCACAAAGGAACGGGCC
>N_3929
ATCCCAGGCCATATTACAACCTGTTAAGGCTCCCCGGACGA
>N_3930
TAGGAGCACAGCCCCGAATGCATCCGGAACGTTAGGATCGG
>N_3931
TAATTTTTCCTTCATCCAGACCACTGAGTCGTGTTTCGGCT
>N_3932
AAATTTTTCTCAAACTCCGCCAAATCCCTCGTGCTGGGTTA
>N_3933
ATCCATAAATGTCTGTTGAACAGGGCTGCCGGTCGCCCTAA
>N_3934
GGGCCCGGGCGCAATAACGCCTGTCGTACGTCCGCCCCGGC
>N_3935
TACACTGAGCGCGTGAATAACCATGGAGTCGCCTGCCTTAC
>N_3936
TCTATAATGATCGCTTTATGCAACAACTTTGATATGCTGAA
>N_3937
TATCAAAAGCCATGACATAACTAAATAGGTCAGGTTTTGGT
>N_3938
AGGTATACTTGCCCAGGACACTTGCGGAATTCATTAGCAGG
>N_3939
ATTCGAATTTGTTGCTCTATCAACATTCCGCCTAAGCTCCC
>N_3940
TATGATTCTCGGATGTGTCGCATTGCTTATGGCGGGGAGTA
>N_3941
TGCGCGCGAATTGAATCATACGATGTTGAAGTTCAAAATGC
>N_3942
TATCTTCTGCCGGTCAATACCCACTTGCCAACCTTTACCCG
>N_3943
GAGATGCGTATCTAGCCTAGCACAATAACCCAACACAGTAC
>N_3944
TGACGCTGAGAACATTAGTTCAATCAGAGCCCAAGTGTTCG
>N_3945
TTCCTGTTGGTCGTCGGACGCGCATGTGACCTAAAGACATA
>N_3946
CGTCGGTGCTATCCTCAACACCACAGGAAAGCGTCCTCTGA
>N_3947
GCGGGGGCGATACGAAATGTCTTTCGAATACAGTGTGATGG
>N_3948
AGGTAGACATCGACATAGCGCGTCTCAGCAGCCCTGTTAAT
>N_3949
GTAAACCGGCTACGAGATAGCGATCTTTCAATCATGTACTA
>N_3950
TTGCACTATACAGGCTCGTTCTATGGGTGCGGCTTAGAGTA
>N_3951
CAAGAAAGAAATCAACGTCTCTCGACCTTTCCGAGGGGTGT
>N_3952
CTATAGTCTCGTCGCGAAATCATTGTTGTTATAGCTCTCCG
>N_3953
GTTCCGTAGGTTTCCCCGAACTAAGCAGGACAGATGCTCGG
>N_3954
AGAGAAGAGCGCAACCCCACCGATCTGTGGTGTTTAAAGGC
>N_3955
CCCACCGCACAGGGTCATTACGTTGCACCGAGATAGAAGTG
>N_3956
CAACCATAGGGAATACGCATCAGGTGCCGAAAAAGAATACG
>N_3957
CTCACTCCGGGTATAGTGCCCCCAGGTGCTAACGGACTGAT
>N_3958
AGACATAAAACCTAGTCTTACATTAACTATTGAACAGGCCG
>N_3959
AGCATAAACTACGCTAGTATCGGGGTTGGGAGCCAATTGTA
>N_3960
CATGGCCCATATAAAAGGTGCTACATTATCGACAGGTCAGT
>N_3961
ACGGGTCTACGGGCACCCACCAAAACAACCTAGGCAAGCCA
>N_3962
GGCCGCGTACGTGTCTAGGCCTTCACCTATGCCTCCCAAAT
>N_3963
GCACTTAGATTTCGGAGATACTGTGTTTTCAGTAATCTAGT
>N_3964
TGCATCACCAGGTAGACTGCCCAACTATCGTTAGCGTCGAC
>N_3965
ACGAACGCCACCGTAAGAAACGCTCCTACTCGTTATCTTTG
>N_3966
ATTACCATGCTTGCGGCTCACTTCTAGTGGGTGGTTCTTAT
>N_3967
AGTTTAGATATGCCATAGTACGTATGGGCTTGAGTCTCATA
>N_3968
TTGCATTGGAGGAGAACATACTGATAAGGGCGAGATCGTGA
>N_3969
TTGACTTGTGCTTAAAGGATCTTCAATCGGGGTTTGAGCGA
>N_3970
GCCCGCCATTTATAAGCGGGCAGCAGAACCTTGCTTTTAGT
>N_3971
CTGTCTTATATACATCCCTGCCGTAAGGTGTGCGGTGACCG
>N_3972
CGTTATAAGTGACTGAACTTCATTTTGGACATTCCTCAACT
>N_3973
TTTGGGTAAGCCATCCACGACTTTCGGGACCCATGGAGATT
>N_3974
ACTGCTGGTCGCTCTGGGAACAAAATACACAGATTCGAGAT
>N_3975
TTGATCAGGGAACATCCCTCCGGGACTATTAGATGGTCCGT
>N_3976
CTAATTGATTGTCTTTGAAACTACCAGGCTTAAGTACGAAG
>N_3977
TGTAACCGGTGAACTTGGTACCTAGTTGTTTCATTTTCGAA
>N_3978
CACTCGGCACGATATTTGATCAAACTCTGAGGAAAATGATT
>N_3979
ATTTACGCCCAAATGATAGACTTATTCCCAGCCAACTAGTA
>N_3980
GGGGTTTTGAAGGGCTCAATCTCTGTGATACATCTCGATGG
>N_3981
ACCGATTCCCCTGTGCCTCCCAAGCATTCATTATACGCCAG
>N_3982
GGCCGGGCCCCCTTCATTGTCTCGCTCTCGCACCGTACGGA
>N_3983
CGCTCCCGCGAAGAACCACACCGAGGTTCCGTAAACCCGGA
>N_3984
CTAGGCTTATTGGACGTAACCTTGCTTTATGAAGGATGGCT
>N_3985
GAGGGGGCGTCTAATTTCAACGATAGCTTCTCACTCAGAGG
>N_3986
ACACGATAAGTCTTCAATTACTCAAGAACTAATCTGAGCTT
>N_3987
TGGGGTTTCTCCGTCTCGAACGCGCTAGTCTATAAACCAAT
>N_3988
TTTAAAAGGTTCATATTCACCAAGAGGCCGTCGAACTGCTC
>N_3989
CTCTCGTACCATGGAAGGTCCTATTATAACGACCGTCTGCA
>N_3990
TGAAGCATGAGGGGCCGACACCCGACTCGTTTTATGAAAAT
>N_3991
CGTCCCATTATGTGTTCAAACAGAGCGATATTCCTCAGCCC
>N_3992
TTTAATACAAACAAGTCCAACACGCTCATGCTCACCGGACA
>N_3993
ACGATAAACGACCTTCCTTGCTATCGTTTCCCCTTAACGTG
>N_3994
CCGAATGGTTTAAAAGACCGCTCAAACCCCATGGGCCGCCG
>N_3995
TAATAAGTCAAGGGACTGCTCGGGAGTACCCGAATGGGGGG
>N_3996
TTTATCGCTTCCGTACAATACTGGACATGGTCATTCCGTAA
>N_3997
CGAACAGAACTTAGATAGCGCATACTATAACGAATCTTTAT
>N_3998
AGGTCCAAATTAGGTATGTACCTTGCTTCATCCCCTGTACC
>N_3999
TTTAAATCCATGTGTATGGTCGTTCACCCCTGTCTTTCAAG
>N_4000
CCGATCCAGAGAGATATACACGCCGAAAACACCTCGTCGCT
>N_4001
TTAGCTAACCGATGGTGATACTTTCCCTAATCCTGAGACCT
>N_4002
TCAACACGCGGACTTACTAGCTAATCCACAGTGTCACAACC
>N_4003
GTAAGTCTCTAAGTTTGAAACATCTGTGCAGCGGAATCATA
>N_4004
TAGCCGTCTTGACTGATAGCCCTAAATTGTCTGAGCCCCAC
>N_4005
CACTGAGCTTTTGAATTATGCTCAGTATGTAGTGTATCGTT
>N_4006
CTAGAGAGTCATTAGGTAGTCTTTACTATGGATTCTAAGAG
>N_4007
TCTTTGACGGGCGCGCCCTGCGTCCTAAAGGTGTTCCTCAG
>N_4008
TTTAATAAAATTTGTGTGCGCTGTAGCTCTGCAGCATGCGG
>N_4009
AACGCTGTTTCACGAAAGATCTGTTTCCGGAGATAGTAGGT
>N_4010
AAGAGAGACCAATACGGTAACAGGTTAAACATGATGCTAGT
>N_4011
CTTACTATCGCCTCCAGCGGCAGGTTGCCGCCCAGCTTTGC
>N_4012
CCCCGATTCCGAGCGAGGCTCGAAATGCGCAAGATTAAGCC
>N_4013
ATCGATAGGTTAAAACTTAGCAGATCATCGCCCTTGTACTC
>N_4014
CGATAACGGAATCGGGCAGGCTAGCATGTCACTCGGCGTTA
>N_4015
CCTAGTGGCCCGTTTCCTTCCAATAGTAGAGCGTTAGGGGA
>N_4016
AGCACCTAGTGAGGGCCCTTCTGCGAGATCTCTGTGTACCT
>N_4017
AGGAGGTATCATCGTAAAGGCCGGGTACTTTTGTTCGAAGC
>N_4018
GCCAACCAAGAAGCGAGGAACCTGAGAATTGAGAATGATGG
>N_4019
TATGGGTTTCCTAATCTTGCCGTCCACAATACAGACGCGCT
>N_4020
TGCCTAGGGGTAGGTTAAGCCAGATACTAGGGAGATGGTGC
>N_4021
TACTCCAACTCTGCGCTATACGCGAGTCCTTTGCGAGGATT
>N_4022
TAGAGCTATGACGATAGTTACGATTGCGGATTGCGTTCTAC
>N_4023
TTGTTCACTCTAAATGAGGCCGGTCCGCGTGGTAACTGAAG
>N_4024
GAAACACGATCTTATGTTCCCGGGACCGCCACTCACCGACC
>N_4025
TGCACGCGTCCGGTCCCCCTCTGTGACTTTACGGTAAGGTG
>N_4026
AGGTAAGACCATCCCGTGTGCAAACACGAGCTCTTCTGTTC
>N_4027
GTGTTTCGCCACTAAGAGGTCACGCTTGAACTTGAATCCAG
>N_4028
CAGTTGAGTTAGGAGCTCTTCGTCGGGTGAGTTCTGGGACC
>N_4029
TCGTGTTAACCCTTGAATAGCGTTCTAACGCCTTCTTTGCC
>N_4030
TCGAATGATCATGGTTTCAGCGAGGTGTCCTCCGTTCGGTC
>N_4031
TCGCCAAGAACATGGGAGAGCAGAAGCCCCAGGTGAGTATC
>N_4032
GCAAGTAAGATTTGATGGTACATCAGGCCTCAGTGTGGTAT
>N_4033
AGGGCCCGTCACGACACAACCCTAAAATCAATCGCGTCCGG
>N_4034
TCGCAGGGCGGGGTCTCGGACAGTTTCACACAGGTAGGCGG
>N_4035
ACAGTCAAACCCGGAGAACACTAAAGAGAGGGGATCTAGGC
>N_4036
GGTTTGCCAAAACGAAAGGACATGCCCTTCGCCGAAGCTGT
>N_4037
GGAGTGGCGCGAGTTAGAGACAGCGTATAGGCTCATTCTCT
>N_4038
CTCATAGCTAGGATTCGCTACTTTCCACCAGATGGTCGCAT
>N_4039
TACTCAGGTCCCAGAGCCCACAGTTAAGGGTGCATTCTTCC
>N_4040
CAGGATGTATAGGTGCGACACATCATGATATGACAAATAAT
>N_4041
CTATGGGCGATCTTTTCCATCCGAACCAGGTCGTACACTAA
>N_4042
AGTACCGAAGGCAAGCCGGACTTTACCCCGCCTAGGGAACA
>N_4043
TCGCTGACCAGTGTCTAAACCATTCTTGACTTCGGCTGCTG
>N_4044
AGCACCAGTTTTCCAACCTTCTTAACTGGACTGATTCCTTT
>N_4045
ATATATATTCGGTCTATCTCCAAAGGCGCGTGCTTAGGATG
>N_4046
TCGTATCCCGGTCAAGGCTCCTACAGCACGGAGGGACAAGT
>N_4047
TGCCAATAGTCCAGAACTGTCTCCCCAATGCCTACACTAGT
>N_4048
CCCATTCGTAACACATGCCACACCGCGCAACAACCGCATTA
>N_4049
CAGTATGTTCGCCGGATGTGCTGGCGTAAACACAATCAGAT
>N_4050
GGTCATCTACAGATGACGGTCATTCCACTAGCTTGGCAGCG
>N_4051
AGCGAAGCACCACAGGTACACGACGAATCGTTATAAAGATT
>N_4052
GAACCAGCGTACAATGGACCCTTGTACTCCCGTAGTACATT
>N_4053
CATTTAATAGTAGCGACTTACTTTCTGCTTCTCTGAACTGG
>N_4054
GGAACCGAGGAGAGCAACCCCAATATCACACCTGAATATTT
>N_4055
GCTTTATTTTAGTGGAGTGGCGTGAAGACTCACCGTCGTGA
>N_4056
GTACCATGGGAGTAGAACCTCCTCCAGGGTGCTAGGGAGGG
>N_4057
TGGTGGTGGCGAATGCTCCACCAATGGACATATCTAGGCGT
>N_4058
TATTGTTAGAGACGCTGCTACAAGCTGTTGATTTTCTTGTA
>N_4059
TCATCAAAAGTGGTCATATGCCTCTACTTATGACCGGAAAA
>N_4060
TCAAGTGACAAACACAGACTCCTTCAAAAGTTCGGCGATCA
>N_4061
CGGCCCGGTTTCGCCGACCTCGTGGAGCTAGCGATTATGGA
>N_4062
GGCTTATCGAGCCGTCGAAACAACGCATTTAGGAGCCTCTG
>N_4063
TTGATTGACCCGGATGCAAACTGTGTTAGCAACTGTGAGGT
>N_4064
TGGTAGCCAAATACAAGGTTCCGAGACAGATCGTTACAATA
>N_4065
CCCATAGTCGCTATCACAATCATTTAATTTGATTACCCGCG
>N_4066
GTGCAGTACAACAAGGCTTACGCTAATAAAAGGCTGACAAT
>N_4067
GACGAAAGTTGCCGGTTTCCCCCTCCATACCAACACGACAA
>N_4068
AGTCTAAAAAGGATCAGTGGCTCAGGTACCATAGCCTACTA
>N_4069
ACCCATGCAGCTAACTAAAGCTCAACCCGGAAAGTTGCAAG
>N_4070
TGTTAGATTCTTACGCCTGGCGACAGGCAGTGTCCCCTGTC
>N_4071
CTCCAAAAAGCACAGAATGACTGACTTGAGTCAGCGAATGA
>N_4072
TGTTTTAAGACGTCTTAAGGCGACGCGGGTAGCGCTAATGT
>N_4073
CCTTCGCCAAAATGGTTCACCTACTCACTTCGGGGCGCTTG
>N_4074
GGATATCCATCCCCGGGATACTTTGCATATTCGAAGGACCC
>N_4075
TGCCCTTGACTCCAGGCTGACTGTAATTACACCGGCCATCA
>N_4076
GTTACCCTGAATGCTACTTACTCCAAAGTTATACAGAAGAG
>N_4077
TTTCCTTTCCGCCCGGTGAGCACGGATTAGGCCCTGGACCG
>N_4078
CGACTGCTCGGCCGCGGTCTCTATAGGTAGAGTAGTCTGAT
>N_4079
TTACTACGGGGGTTGTTGTGCGACTAAAGTTTGTACCAACC
>N_4080
GGCGGCTCTCTTACAGGTATCACGACTCCCGTTAGAATCTT
>N_4081
TAGTCTATCCATAGTCCATACCCTATGGCGCTCGCGCTCTT
>N_4082
CGCGGTGTGTCCTGCTATTTCCGGGACAGTCGACCGCGGTT
>N_4083
GCGGCCCGTGATTCAAAGTGCTGAGAGACGATGAAAGCTCA
>N_4084
CTTGACTGCGGGCCGAGAAGCATTAGCTGGCTCCACCCTGG
>N_4085
GTCACTATATGGTTTCTGATCTGCGCCAGGCGGGAGACGTG
>N_4086
AACGGGCGGATCGATATTCGCGCTATTCTGCGCGCGGTCGT
>N_4087
AATAAGAGGCGACCCAACTACCGTGTAGCAACGGTAATTAG
>N_4088
TTGACCCGTGTCCTCGCGACCATGAAGTAATTCTCGAAAGT
>N_4089
GGAGAAAAAAACGTTGAGAGCTAAAACGTAGCCGTCACGGC
>N_4090
CCCTAGCGGGTAAACAAATACTTATTCTATTCTGTATATTC
>N_4091
TGGTTCGTTTGTTTCCGTACCATTTTGAGCGTGCTTCCTCG
>N_4092
TTTGAGGGCGCTGAGCCGCTCTGGTGGCTAGAGGTGTTATG
>N_4093
TCCATATAGCCTCTGCTGACCGTTAAGGTAAGAGGACATCT
>N_4094
AAACTCCGTTTGGAGTAGTACCTGCCCCCGGGCTCGATTCC
>N_4095
GTCGGGGAGTCGATATTAGACGGACCTTTCCAGATACAATC
>N_4096
GACCGGAATTTTTCGATCACCAGTCCTATCGATCGCTAACG
>N_4097
CCTAATCACATAAGTGCGAACGGGTTCCCCTCAGTTGCATT
>N_4098
CCCTGGGGGCTGGATCATCACTTTATACATATTGATCTGCT
>N_4099
CGCTTGCCATAAGACGCAGCCTCTACAACGCTTGAAGCATA
>N_4100
TAGGGTAGCTAAGCATTCTTCATTGCTCTTTCTACGGAGCG
>N_4101
CCCTCGCGATCCACACGGACCGGTTTTTACTAAATGCGGCA
>N_4102
GGCCTAGGTCTCAGCCTACCCCGCTACATTGAAGGTAAGTT
>N_4103
CTTTTAGATAAGCACTGAGACGCACGTAAGCCATTCCGTGG
>N_4104
CGACTCGGTGCACCGATGTTCCTATCTCTTCCAGCGCCTCA
>N_4105
CTACTTTTTTACAGCAGAATCGCACGGGTATGATTCTGGTT
>N_4106
CTTTTCTGAGGAGTCAATAGCGTAAGGAGCTGTCAGGATTA
>N_4107
AAATCAGACTTATCATAGACCGCGACTGAGAGAACGCCAAA
>N_4108
AACCACGATCAGTTCAGTACCTTTTAGAGGAGAATATGCGG
>N_4109
ATAGTATCCGGGCAGGAAACCTATGATTGAGGTTAGGAGAG
>N_4110
TGTAGCTTCCGTTAACAGGACGGAGTTATAATCTTTCCTGG
>N_4111
CTAGTGATAAGCAAACGTCTCTCTACGATGATCCCGTGTTA
>N_4112
AGCGGGAGGGGTGTTAGACGCCTATCAGGTACTGTCTAATG
>N_4113
GCGGGCCATTTACTGATTGACCCAATACTTAACTCTGACAG
>N_4114
TACCGCCGGTGCTTCGAGTTCGAAAAATGCTTAACCCTCAG
>N_4115
CTATGAGAAGTTGCGGAGGCCAGAGGGCTCGCGCGCTCGGG
>N_4116
CAATTAGCGTGTAGGTCACTCCATTACGCCGAGACCTCCAT
>N_4117
CTGAGCCCCTCATAATTGGCCATAAGATAGCCCTCACTGTC
>N_4118
CCTAACAGCATATCGTGGTCCGTAGGTATGCTAAGAACAAC
>N_4119
GGCCCGGAATATCTTGGGTACAGCAAAGGGCTGTTAGCTTT
>N_4120
TCGAGGGACCAATTCCGTTCCTGGTTCGCATTTTGGTGAGA
>N_4121
CTACAATTGTGGAAGCTCTCCGAGACAGTAGAATATTTATC
>N_4122
ACCGCGATTGTCCTTCTATACCTTACACTATCCGAAAAAGC
>N_4123
ATACTTTGCTGTGCTTATTGCAAAACTGTGCAGGATCATAC
>N_4124
CGCACTCAATTAAGTTACCCCAGTTGCATAAAGCGTCCGAG
>N_4125
TCGTGCCGCGTACTACTTTCCGACCCCCATTCAGGTGATTA
>N_4126
TAGGCGTACCCTAACTGGAACACAGTTAACACGCCCACCCG
>N_4127
GGAAGAAGGATTAAGGAAACCATCCTATCGCTGGCTGTCTT
>N_4128
AGGGCGGCCTACCGAGGATCCTGGGCCCTTCAGGCTATACA
>N_4129
CTGTCTCGGGATGCCCGACCCTCCGTGAATGATCGGTTTCC
>N_4130
TGAAAAAATTGTGGATATAACAAGGTAGGCTGGAACCGGGT
>N_4131
CCCACCTCCCGGCGGTGTCTCAACCCCATGCTGTAGGGAGC
>N_4132
TATATCAAACTGTGCACCCACTGAAGAACACTCATTCCATA
>N_4133
ATCTTGCGGTGCTTTTTTATCAATATAAAGGGAGGCTTTGA
>N_4134
TCAAAATTATATCAGGGGTGCAGCGTCTCGATTGACCCAAC
>N_4135
TATTCTGCTGCCAGAGCCCTCCTTTGAAACCTATTCCGGGA
>N_4136
GGTGTGAGATCTAACCTGACCGGCCCCCTAGAGCCTTTTGA
>N_4137
GTATGATGAGGGAGCGTGCCCAAGTGGGGACTATTTAGACG
>N_4138
AAGGCCGCCCCGTGACGGTTCTAGTCGAAATGTAAAAGAGA
>N_4139
GACGTGATGCAATTTCAAGCCCAATACCCGGTGTAGCACGC
>N_4140
ACCTTCTAAGTACCCGCTCGCGTGTATAGCGAGGCTGTAGT
>N_4141
ACCAAGCTTTTATCGCGAAGCGCGACTGGCTATAGGGAGGA
>N_4142
TGTCTCAAGGATAAGGTTAGCTTACCTTCTTAGCTGTGCTC
>N_4143
CAATTATGGGTATTTTTTCTCAAATTGTTCAAGCGGCCCTG
>N_4144
CTAACCCACCTAACCGTGGACAGCCATTTCGGGAGTCACGT
>N_4145
AGAGAGAGTCTTACTCTCTACACATCCCGGTAGCGAAGGCC
>N_4146
TCAGTTACACCTGCTGTTGACGGAGGTAAGCAATTCGGTAC
>N_4147
GCCGGGTACCCGAGGCTCACCATCCACCAATTTACCCGTTC
>N_4148
CAGTGTCGGAGGCTCTGAAACTTACTTCAACAATTTAGGGG
>N_4149
TCAACACCATAGCCAATAGGCTAATTTGTCTGCGCGCCCAG
>N_4150
TCAACAGAGTGCTTTTTTCACTGTTGCTTGGGACCCTGTTA
>N_4151
CCCGTGCCCAAACCGGGTATCGCAGCCTGTGCGTCATTGCT
>N_4152
GTTTTTTGAACAAGTTTATCCGAGTTCCGAGGACAGGCGTG
>N_4153
ACGACCTGTCCCGGGCGTTCCAGCTTATGTCCTCCGAAGAC
>N_4154
ACCCTTTTATGTTCCCAGTGCGGCGGTACTCATTTCTTCTA
>N_4155
GGGCTCTATAAACTAGAAAGCGGATATTTCAGGCACCCCTC
>N_4156
TCGGTTATCCGCCACACGCTCAGCTAGTGTTTTTGGACCAC
>N_4157
CAACCGCTTTTGGGGTGGAGCGACCGACTCCCCTTATGACG
>N_4158
TTACCCGCTTGAAACCAGACCTCTCCAACTTCCGTATTTCG
>N_4159
GTTGGTGCACACGTAGGTACCCAGTCGGGCGACTGGGACAC
>N_4160
GAGAATGACACTCGTATCCGCGTTAATAGTACCGCGCTAGG
>N_4161
TGGATCGACCATACTCTTTTCCATAACTGGAGAACTAGTAG
>N_4162
TCTCGATCGTCGAAATTAGTCCTTTCATGAGAGCCTGGGTG
>N_4163
TGCCAAGATGCACGTGTTGTCTGATGGAAGTCTCAAGGGTC
>N_4164
TGGGCATAAACGCCCATTACCTTGAAGTGTCCGCATGGTGT
>N_4165
GAGCCCTAAGTAATGAAGGACTACAGACCAAGAGACGCCCC
>N_4166
TAGGCTTTAGATAACTGCAGCTACGCGGCACCATCCCGGAC
>N_4167
ATTTTCTGACTAGCGGGATGCCTTACGTTAGATTGTGGAAC
>N_4168
CAGACGTATCCCAACATTGTCGTTCCCCGCTACGGATAGAG
>N_4169
ACTTCTTGCTCCTGACGTCACGATCCCGCCTCGGACGTATG
>N_4170
GGCAGTTGTCCAATGTGTCACAATTGGCGTGTGCCTCAGGA
>N_4171
TCACATGTCTATACAGGCGTCATAAGATTTGTAATCTATCT
>N_4172
GATAGGAGCGGGTTCTTGTCCACTACTTGCGCTGCTTCGAG
>N_4173
ACCCGGCTCACACAGGGGACCCGGGATCAATTGGTCTCAGG
>N_4174
AAGGGGCAAACAAATACAACCATTATACGAACCATACATCA
>N_4175
GTTGTGGAATGCGGTGGCTACTCGTACCCAACGGACCATAT
>N_4176
CTGAAGTGACAGCGGGGGCCCAGGAGGCGTTCGGTTGTGTA
>N_4177
AAATTTTGCACGGGAGGGGTCCGCTGTGCCTCCAAGCGTAA
>N_4178
TGTCCATGCAACTTGATACACAGGGACCGTTTGCGAGCATA
>N_4179
TATCACACAACGAAGTATGGCAAGGCATGCTAACCGACGAG
>N_4180
TTTTATACTGCATGCAAACCCGCCCGAACGGTGGGACTTCT
>N_4181
TTATGGGCCAAACCCTCCGTCTATTTGTGCCTCGCCCGTCG
>N_4182
GCTCGCTCTAAAGCCCCGTGCGACGGGGGTGTTCATTTCAC
>N_4183
GTACCATCTGTTTATCACAACCGGGTTTGCTTTGATGGCCT
>N_4184
TATGGCATCGCCAGTCCACCCGAGGTACCAACTCAGAGGGG
>N_4185
TCCCAATCGAGATAATGTGGCATAGGCATGTAGGGGTATGT
>N_4186
ACCTATGGGCCCGAATGTCTCAATTGGGGGCCATATTTTTA
>N_4187
TGCGAAAGGGTGGGCAGGAACGGAGGCAGAATATTTAATTT
>N_4188
ACACGTGTTCGATGTGTCCACCGTCCTAGAGTAGCCATGCC
>N_4189
ACCTGACCGGTGTTTATTATCATAACCACCGTGTCCATCTG
>N_4190
TAAATAGTTCACTTTAATTTCTTTAAAGGCGAACTTGATTC
>N_4191
GCGCGTAGTTATATAAGGCCCTAGTGGATAGCTAGAGTTCT
>N_4192
TAAGGACCACCATAAATCTTCGAGGAGCCTTCTATCGCTCT
>N_4193
ATATCGCAGTGAGGGGGTCGCGAACGTGACTACCCGGGACA
>N_4194
GAAAGTCTGCCGTGTTTATACGATTCCCCAAGTGCACGCGG
>N_4195
ACGAATCACGGGTGCGGATTCAAAAAGAAAACCACTTACTG
>N_4196
GACAAGCTACCGGTGGCTAACAAAGGACAGAACGATTCCAC
>N_4197
CATTATCAGGAACATAACTACGTAAACCGATTGTAATCGGG
>N_4198
GGACCTAGGGGGCAAAAATACATATAACGTGTACCGAAAGC
>N_4199
TCCGAAGAGTATTAAGAGCGCTTGCACTTTGTAGCGTCTAG
>N_4200
TTCTAAGGCCAACTTTGACCCATGATTGTTCGGATTAATTA
>N_4201
CAATTAAAGACCCGCATTTGCGGAATATTTTCTACAACCAC
>N_4202
TGAGAGGTCCCTTTAGCATACCAGTTATAAGTAATTCTGTT
>N_4203
CTACAGGTAATGAAGAACCTCAAATCCGAACAATATATCTC
>N_4204
ATCAGTAGGGACGCAGGCCTCAGGAATGAGATATGCGAGGA
>N_4205
ATCCCGGTCCGTCAATTTAACTTTAGGCTTTTCAAAAGCGT
>N_4206
ATAGTTGAACGCCCACCAAACCCGTGGCAGTCCGTGTAACG
>N_4207
TTGGGTTAAGTTTTTTTGACCAGAAAAAGTAGCATAACGGC
>N_4208
GACGATCAACCCCGACACCACTCAAAGTAGGAAAACAACTA
>N_4209
CCTCTTTTCGACGCGAGAGCCAACAATCGGAACGCCTTCCT
>N_4210
GATGGTATCGGATTGGCTCCCAGCTAAGTTCGCGGACTCAG
>N_4211
CTGGAAAAAAGGGATTTTGTCACTTCGAAAGGCCTCGTTCC
>N_4212
TTAGGTCAACCCCTTCATCCCGCCGAGTCTCGTGCTTGTCC
>N_4213
TGAATAACGACCTACTTGGGCGACGGGTTCCAACCGCGACG
>N_4214
ATCTGGGCAAACGCTAAATGCAGGGTCGTACGAAACAGCAC
>N_4215
CTGGTTTCGTTCAGACGTATCAACGGAACTGTTCCGCCGTT
>N_4216
TTTACGTCCAGCGGATCGGACTTTGTACATTGACGAGTACG
>N_4217
GGGGTCAATAGTTCCGAATTCTCTCACTCGAGCAAGTTCTG
>N_4218
ATAAAGAGAGACTTCTCGTGCTTTCGAATGCATCAGGTGTT
>N_4219
ACCCCTACCCCCGGCTGCTTCCTATTAGGCCCAATGGCTGA
>N_4220
CCTTTCCGCCACCATTGGTTCCTTTCGAACTATAGAGTGTG
>N_4221
AGCCGCTGGGTCGTGCAGTACTATAGCCAGTAACGTCTATA
>N_4222
TGGGGGGGAAAGCGAAACCGCGTAGGCCACCGAGCTTGCAG
>N_4223
AAGTCCTGAAAGCCGTAAGCCAAATGAGAAAGTGACAGTCA
>N_4224
TTTTTTTTACATTGGATAGGCTTGAGCCACATTGTATTCAA
>N_4225
GTTGGCGGTGACGCGTTTCCCATCCTCCACATCAGGATCGA
>N_4226
GATAACGAATACTCAATTCTCCGGAGAAAAACACACACCCC
>N_4227
CAACGAACGACCTAGAGGCCCATTGGAGGGACCCCCCTCGC
>N_4228
TTTAGCACAATTGGTGGCAACGAACAGAGAATTCTCATCCA
>N_4229
TTTGCTATAAAAGACCAGCACATCCCAGCTCTGAGCATGAT
>N_4230
GACCTCAAAATAAGTCCCCACGCTGCGTCAGTGGTCAGCCA
>N_4231
TCTGAGACCGTCTGCGGTCGCCCGTGCAAGCTTGGGGTGTA
>N_4232
ACTGGTAATCGCCGCGATAACAGAGTCGCCACACGTCATGA
>N_4233
AGCTCATAATCCCGGGGATACGAAAGCCCGACGACCTCGTA
>N_4234
GTATTGTGAAATGTGGCCCGCATATAATCTTAACTGGGGAT
>N_4235
GTAGCCTCTATCTTCGGCAGCAAAGCTATAAGTTTCCGTCA
>N_4236
TTATAATCTTTTGTTTCTCCCACTACCAGAGAATAGTCATA
>N_4237
AGGGATCCTACGGCAGCTTTCCCATGGAAAGAGTTATTAAG
>N_4238
TTGGTGTCCTACGGAACTCTCATCAGTCTTTCGCTATCTTG
>N_4239
GACTCGTTGATAATGTTGGGCAGGGTCATCTAGAGGAAGAA
>N_4240
CTTATTAGTTTCCCATATAACTAGCGGGCCGAACATCTCAA
>N_4241
CTAACGACCCAATTTCTTTACTATATACAGAAAGCCGTGGG
>N_4242
CGGTAGGTGTTTCGGGCTGTCTTAACCAAAAATAGGGTGAG
>N_4243
TTATACAAGGAACTCACCTGCCCGCAACGGCTCGACTATAT
>N_4244
CGTCGCGTTTTCTGTAGTTTCGGAGCCTACTGAGCCAGGCC
>N_4245
TCTTCCGAACTGAAATGGGCCTATATCAGACGTATTGGTCG
>N_4246
TTCCATTAAAGAGTAATATACAGATGACCAAATTTCAGTGA
>N_4247
TGAGAGTTGATAACACGGTACTCAACGTGCTCCGTTCCCCC
>N_4248
AACCTCTCGATGTGAAATACCCAGCTTCAAAACGGGGAAGA
>N_4249
CCAATGTTGTGGGGGAGAAACCTAAGCATAGATAAAACGCT
>N_4250
TGCGATGCACCGTAGCGTAACAGGCCTTCGAAGCCTGTAGC
>N_4251
TTCGAGGCGCAGAAGACAATCTCGAGTGGGTACCAGCGGGC
>N_4252
GGAGATCATGGATGTCATACCTGGGGAAAAGCAAAAAAAGC
>N_4253
TGCTTTGTGTCATACGACAACGAATGTAAAGGAACATAACA
>N_4254
GCTGAATCATCCGGTGCGGACACGAATAAAAAAACGCACCA
>N_4255
TTCTTTTGGGCCTCGAGTAACTTTCTCGCCCTTCGGCCGGG
>N_4256
CACATGTGCGCATATTTATGCATTTGGGATTGGCCAGCAAA
>N_4257
GCTTTTGCGTAGGAATCTAACGTTGTCATCCTTATATGTGT
>N_4258
GCTAGAGCCAACTAATTTCCCCTTTACTCTTCTACCCCGCC
>N_4259
CAAGCTAATCGGAATGAGCCCCTTAGGTCCTGATCTAAGGA
>N_4260
GAGATTAAACGCCCTATGGGCACGATCATCATTACTATGTA
>N_4261
ATTTGCTTAAGACTTGGCGACGGTGTGTAGTGGCGCCGACC
>N_4262
CGTCCATAGGTGTCCGCATTCCACTACGCCGTTTACACGCA
>N_4263
CGTACAGTGTCGAAAATAATCTTTTTGAACCAGCCTGTGTC
>N_4264
AGACTACACGTACTGTGAAGCGGAGTTTGGTCCCCCAAACG
>N_4265
AACGAGTGAAAACTTATGAACTTTTAAAGAGGTCCTTCTTA
>N_4266
GCGGCTAGGCACTAGGTCGTCGACTTGTCATCTTCCCTATT
>N_4267
TAAGTTTTTTTCCGACACAGCAAAAACAGCTTGCGTCTTGA
>N_4268
CGGCGCGAAATCCCGAATTTCTTGCAAAAGGCGTTAAGTTC
>N_4269
CTATACCACCGGGGCGGAACCTCACTTTCAGATGCGTCTCA
>N_4270
TTTCGATCTAATCCTTCTACCTGTTGTGTGAGGACATTTTC
>N_4271
GGGAGACGGTCAGAGTAGATCTAGGCACATACCCTCGTTCG
>N_4272
TTTAAGTGAGCCCTCACTATCCCCCTGGTATCTTAGCCGTG
>N_4273
ACATCACAAGCACCTGCGTTCGGGATTACCGCCGCGCCAAG
>N_4274
CTACGCTAGGGGGCCCCACCCAAGTGCCTAAATCTTTGATC
>N_4275
AGCGTCCGAGAATCAGACGACGAGTACTAAATAGTACCAAT
>N_4276
GACCCCTACACGTTTCGTTTCGAGAGGTACACACTGCAAGG
>N_4277
CGTTCTAGGAACAAAAACCGCTACTTTATACTACCCTTTTA
>N_4278
GGGTCTAGGGTGCCCTAGTTCTAGAAGAAGCAATCAGGGTT
>N_4279
AGGACCCCCGTTTGTCTGTCCATCGCCCGACCAGGGTAGAG
>N_4280
CCAAGCTTAGAAACAAAGACCGATGGTTAGTATAGCATTTA
>N_4281
TTGCAGCGAGCCTCTCCCAGCTAGAATTGTTCCCGAGGCCT
>N_4282
GGCCAAGTTCGTTACAACGACAGGTTCCTCGCCGCTCTGCT
>N_4283
AAAAGTCGTATTATTCCTCCCCATCTGGGTCTCCCATCGGG
>N_4284
ATAATAGTGATGGGGAAGTTCGTCTGCGTCATCTAAGCCGA
>N_4285
AGATGCAAAGCGGCGCGACCCCTACAGTCTCTAAAGGATGA
>N_4286
TGACGCAGGCGGGGTGTTCCCTGTGATCCAATTAATTACTC
>N_4287
GCCCATTTCTTCATACTGATCTCCCCTGGGAAAATGCGATA
>N_4288
CTGACAAAACGGCTAGCAGACCCGCACGCGTACGTTTTTAC
>N_4289
CCGTAAAATAGATGTATCATCTTTTTAAGAAGGTTTCACGA
>N_4290
ATTCGGGAACGTAATGGCACCAATCTGTCAGGGAACGCCAA
>N_4291
TATGAGTAACCCCCAACGACCGTAAGTGGGTTGTCCCCCAC
>N_4292
CAGAGGCGTACCAGGCATAACGTATACTAAGGATGCTACAA
>N_4293
AGGGTGGGGATGTCGGATGGCCCGGCAATGTTCTCGGAGAT
>N_4294
TTTCCTTTTCGCGAAAGTAACCGCACACATATTTGCACTGT
>N_4295
ACGTCAGAAACAACTCCAAGCATAATCTCTTAGCTTACGGC
>N_4296
GAAATTGCCTCCGTCCCCCCCCCAGCGTTATAAAGCCGCGC
>N_4297
AAACTAGGTGGACCAGCGTACCTACCTTATTATGACAGCAT
>N_4298
AAACCCCGTGGCGGGGAGGGCAAGATTCGCTACTTCGCAGC
>N_4299
TTAGAGGGTATCGACCAGCACTTCGATTACGCCAAGGGGAG
>N_4300
AATTTAAGCGGCAGATTTAACCGGGAAGCAGAGAACCCTCT
>N_4301
TGCGCTCCTGGTGTACTGTCCTTAATTAGCCGGCTGCTATC
>N_4302
CTCGGAGGCTCAACAGTAACCCTAAATGTGGGGGGGGGTCT
>N_4303
TTATAGACCTCATTCCGTGACTCGTGAGCGTACTTATAGTG
>N_4304
CTTATCAATCACCGCAGAAACAGGTTGAACGACCAAAGTGA
>N_4305
TGAGACTTCTGCTTTATATGCGGTGCCGGCATGTTGATGGT
>N_4306
CCAACGGATATATCCCTAGCCCTTATGGGGTGCCGGTACAG
>N_4307
TTGGCGTGGGGGGGACTGCCCCTACTCGCAATGGAAACGGT
>N_4308
TAAGGATGTCATATCTGCGCCCTGGTCGCCTGAAGGGTCTC
>N_4309
TTTTGAAACCGTTACGCAATCAAAGTTAGGTTTTATCCCCA
>N_4310
CAATGGAACGTCGGCCTGACCTTTATACAGAAGCAGATGGG
>N_4311
CGGGAACCTGACAGCAGGTACCCTGGGTAAGTGGGTACAAT
>N_4312
TGAATGAAACCTTCTATTCCCCAGATAAGTTTTTGGGGCCG
>N_4313
TCCGGTTGAATGCTAGGGACCGTGAACATTATGCCTATAAT
>N_4314
AGGTATTAAATGCTGCGACCCATAACATGTAGTCGGGACGT
>N_4315
GACGGCGCGTAATAAGATGACACAAATGTGAAGGAAATGCC
>N_4316
ATAGTGCGTCATATACTCCTCCTGATAAGCCCCGATAACAC
>N_4317
CCTGACCGGCTAAATATTGTCCCGCCGATTGTGGACCTGAA
>N_4318
CCTATCACCGAATCAAGGCCCTCCCTTCGCGAATACGGGCG
>N_4319
GCAACCAGTATTATAATAACCGAGATTAGGGTCGGAGTAGA
>N_4320
TAACGGACATTTCATGGTTTCCAGCCGAGGTTTATGTTGAC
>N_4321
CTGTTCAATCACCGAAGATCCTCTAACCCTGCGGGCCATTT
>N_4322
AATGGAGGATGACCGTGCTGCTGAGCGAGATTTCAGGGATG
>N_4323
CCATCCACTCGAGGTGACGTCATTGCCACACCATACGTCGT
>N_4324
TCTATAGTATCGACACCACGCAGGACAGTTTAAGGATGAAT
>N_4325
GATATACGAAGCCACACTAACATTGAGCTCCAGATATATCC
>N_4326
GCCCGCGTTAGTCTTGCACACGCGAAACAGGTTTCTCATTC
>N_4327
ACCAATCCACCGTCGAAAGCCATCATCCCCCCCACCTAGCT
>N_4328
GACTCGACACCGACTTCCTCCAGAGCACGCAGCGGGCAGGT
>N_4329
CTAAGGTTACTGCCCTTTTACGGTATCGGATGTCGCGCACC
>N_4330
GGGTTCTGATCCTGGAGATGCGACGCAGACCTCGTGATCGA
>N_4331
CGTAGCCAATGGTTATTGTCCCCTTACATAAGTAACGGTGG
>N_4332
TCACATAATTGTAATCACAGCATGTTTTTGGGTCGGACGCG
>N_4333
CGTCTGCGCGGAACCGCGCCCAGGACCCAATGGAGCACATC
>N_4334
TATACTGCCTGTATCAACCCCAAATTCGAGCCATGTTGACA
>N_4335
CAGAGTCTATGGAGTCCGTACAAATAGGGGCTGGGGCTTTT
>N_4336
TCGATGGAGCCAGGTTACGCCTTCTTTGGGGGAATGTAACT
>N_4337
ATCAGGCGGTATGAAAATCTCGAACTCGATGCGTTTTCATT
>N_4338
CCCGGTTTTAGGTTCGTATCCCCCCCTTGTCGCCACTGTAT
>N_4339
TCAAGCCGTGTGTGAGAACACGACGACCGCCCGAACGGAGA
>N_4340
GACGTCGGTCAGTGTGGCTGCTTAAGGTGATGCATTCCCCA
>N_4341
CTGAAGTAGAGGCTGGCAGGCTGAGTTGATTGGACCAACAC
>N_4342
CGTCTGAAACCACGCATGTGCAAAGGTGACGTGGTATAGTA
>N_4343
GTCTAACCTGACTACGTAGGCATGTGAATTACCGATACCAC
>N_4344
GACCGGCGTTATCGAGCGTTCGATATGGTGGTGCGGGCGGG
>N_4345
CGATAGCGTGGGCAGGTTATCGAGTTACGCACAAAGTCCCC
>N_4346
GAAGGGAGGACAAACTCGTACGAGACGGACGCACCCCTACC
>N_4347
AAGGGTTGTTGAGCAATGATCAGATTGTAATTTGGTCTTTA
>N_4348
GTCTACGACCTCGGGTGTCGCGGCTGTTAACAGTCCCAGGG
>N_4349
TTTGGTCGAACCAACCGAAACGGGACTTTGTATAACGAAGC
>N_4350
TCGAGGGCAGTTAGGGGGCCCTTTGTATATGTCATTTGACA
>N_4351
TGCGGCTACTGGATAGGCAACTTACTAAATAGAACTGCATG
>N_4352
GCAGACCAGCAATTATGTGTCTAACTGAAGCAGTCGCCCTG
>N_4353
GAGACCGATATCCGAAGCTTCGTTGTTTTGCAATCTTTCGG
>N_4354
TTAGTTCATAAGTAAGTCGCCGATTATTCCGCGTAAGTGGA
>N_4355
TATGGCAAGAGGTGCCAATGCAAAGAACACCGACAAATGAT
>N_4356
CCACGATCTAAAGGCGGTATCAGATTTACAAAAATAATCCC
>N_4357
ACGGGATGGACTTTTCCCGTCATCCCCTAGCATGGCTATGG
>N_4358
ATCCTCTCAAGATGATTAAGCTAGGACACTCGTTCCGCACT
>N_4359
CATTAGCAGTCTTGCGCGATCACAGCCAAACCTGTCGTAAA
>N_4360
GAAGCAGGGCCAATTGCTATCTAGTCCTTCAGGGCAATGCA
>N_4361
ATGCTGAAGGCCAAGTACGACATAATCCTTATAAATCCCTT
>N_4362
TTCAAGAACACCCCCGAGAGCTACCATTCATCACGTAACCG
>N_4363
CCCATGAGCACTCTTCGAGGCCTCAGACCTGAGTAAAGGAT
>N_4364
CAACCCGGAGCTCCCATCCACGTGCGTTGTCCATCGGGCGT
>N_4365
ACCAGCGTGTGAGCGATGGACTTAGATGGCAAGTGGGGGGC
>N_4366
TGGCTGGGATGAGGGTGCATCGTCTGAGTTTAAGAAACCAT
>N_4367
TAGGTTTACCCATGGCTTATCTATGCCTATTTTCCTGCATT
>N_4368
CACAGACAAATTAAAACATACTCCGTGTGACTATATGCACG
>N_4369
CCCATGACCTATAGGAGGTCCGCCTAGTGTGAGTCTCGAAA
>N_4370
TATCTGGAAGTATCACGTGGCAGGTGCGCGTCCCACGCAAC
>N_4371
TTGCCCGGACCGCAGCGGTTCTAAGGGGTTTCAGGGGGTTG
>N_4372
AAATGAAGTAACGTGTCAAACATAACGCCTATAGTTGGTGT
>N_4373
GTGTTCACCTCCTGTGAATGCATCCTCCAGGGCGTGTACCC
>N_4374
ACTTGCCAGTTTCCCGAATACAATTCTGATGAATTGTCCCC
>N_4375
TCATACAAAAAGCGTTTGATCCGGACTCATCGTTTGGATCA
>N_4376
GCCATTAAGAGCAAGTTTAGCACCCTAGATAGTCTAATAGG
>N_4377
CACAACAGGACACATCATATCGAAAAAGATGCGTGTTGAAT
>N_4378
CGGTGGCGACGTGAGCGCCCCATCCCAGGATACCACGTCCG
>N_4379
GTATCATAGTTTTTCCAACTCTTACGCGATCTGCTCGTCCC
>N_4380
CGCCGTGGCGAGTCCTCGATCATGAGGGCTTCACTTGCCCG
>N_4381
GGAGGAGACCCAGGTGTTGTCCCGCCCCTGTCTTAATACGA
>N_4382
ACGCCATACTTCTTCTACTGCACGCACAAGGACAGGGGCCT
>N_4383
GACAAGGTTTTAGACCGTTACTACTGTAGTGGTTAAACTAG
>N_4384
TAAAATTTTGTCATCGTGTTCACCTGACCAGGACTGCCACT
>N_4385
TGAAAAGAAGTAAACAAGTACGTCTCCGGGGAAACCCGAGT
>N_4386
GGTTAGGCCGCCTCGCCCATCGTTAAAACAGCTTTGAACAC
>N_4387
TATTGTTCAGGGCCGGTCTCCAGCTGTACCAAGTGGTCTAA
>N_4388
AGATCGTAAGAGCTGCAGCTCTCGCATTCAACTAGGTAAAA
>N_4389
TCTAAACTATATTAGGGGGCCCGTACTCGCCTTAATTCAGG
>N_4390
TGGGAAAATTGAGTACGCTTCCTGCTTTGCAAACTAGTGAG
>N_4391
CCTTAGTAGAGATTCCGGGGCTAACTGGAGCTCTCGTTACT
>N_4392
TTTACGCCCCCAGGTTGATACTAGAAGCGCTCTCGCTAATT
>N_4393
TTCTCCTCGGGCCTGGCGGTCCAATAAGTCAACTGAATCGG
>N_4394
GGGAGACGAGTTGCACGTGTCTTAACCCCACTAACATGATA
>N_4395
TAGCGCCAGGCCATATAACACTTTAGATTCTGTTCTCGAGG
>N_4396
GTAAAATCTACTTGAGATAGCTTGAAATTCCGACAATCATA
>N_4397
GTTTCTCCCGATCGTTAAGACTCGTTCACAGGGCGTATATA
>N_4398
CCACCCAAGAGTGAGTATGGCTGCACTTTCTTTGAATTACG
>N_4399
ATGTTTAAATGGATTCGCACCCGTGAAAAAGTACGAGGGAC
>N_4400
TCTGCCCTCGCAACCGCGGCCTGGTTGTGGCAACCCGCGTT
>N_4401
TTCCTACTAACCCTTCTGGACTAACGTGCACAACTTGTCAG
>N_4402
CGGATACCTGCGATTTATTCCAGTCGAGCGCGAGAACAAAG
>N_4403
ACACATTTACTATAGACAAACGGCTTTAGGTGAACCGAACT
>N_4404
TTAGCGCAGGACACAGGTGACAGATCATATGTTCTCCACAC
>N_4405
ATTGGATCAAGTTCGTCTTACTATAGTTGCAAAGCTGCATG
>N_4406
CCCTGCTTGAGAGGTAAGTTCAAAACTCCCACGCCCCACCG
>N_4407
GATTTATCAGTGAAGCGAACCTCCCAAACGATTCCGCAAAG
>N_4408
ATAATGGTTGAAGGGGTCTCCACACAGCCGAAGTTTTGGCC
>N_4409
GCCGACTGCTTCCAATTGAACAGCAGCCCGGGACAGTGTTC
>N_4410
TTAGGGTCCGCATCTGAATACGTATTTATGGTGGGACCAGG
>N_4411
CCCAGTCAAGGTAAACCGTCCGGGGGGATGGATCCACCTCA
>N_4412
AATCAAGGTAACGTGCACTGCAATATAAAGGGTAGTGCGGC
>N_4413
ACTCACGAACCTCGGTCTGGCTATGTGCATACAGATTTTTT
>N_4414
ATTGGGATGGGTTAAGGGAACTTGCTCGAGTCCTACTCCGC
>N_4415
AGATACGAAAAGGCGTAAAACGGCGGGACTTCTTCACCCCC
>N_4416
CATCGTCCAACTACCCACTGCTTTCCGTGGGGTGCGTTAAG
>N_4417
TTCCCAATTCTGGTGGGTGACGTGGGCTAATTTGGAGACAC
>N_4418
ACGCGACTAGTGGCGCGTGTCTTCCTAAGCAGGAAGGCCTA
>N_4419
ATGCATTCACTGTTAATTGCCCAACCCTATAGAACCGATGC
>N_4420
TACGTAATTCGATCGGAGGACGAATTCATTTTGACGTACAA
>N_4421
CCCTCCGCCGAGACAGGTCACAGGTTCGTTCTCTGGAGTTA
>N_4422
CTTTTAGTCACAAGCCTGGGCGAAGCACTTGGTGAGTGTAC
>N_4423
GCCGCGCCCAACGAAAGTTCCTAGCTACGCCACAATTTTCA
>N_4424
GAAGACCTGAAAAGCACCTCCTTATGCACATACCAGCAGTT
>N_4425
CCTTACCATGCCGCTCTCACCTGCTGAAGGACCCATGACTA
>N_4426
CGGCTATAGCAAGGACCATGCAGTACTGGCGGCGTAAACGG
>N_4427
GTCTCCTATGTCTCCTTCCTCCATCTCCCCCTCCGGCTCCT
>N_4428
TAGAATTTGCAACCTCGGGGCTACTCCCAGGGCCCGATGCA
>N_4429
CTTCGTTATGGGTTAAGTGCCTCCCACCGGCGGCTGTAGGT
>N_4430
CCAACCTTTATCATTGACGGCCATAGACTGGCGCTAAGATT
>N_4431
TGTACACTATTTCACAAGGTCCCCTACGTGGCTGTCGACTG
>N_4432
CACACCCAGGTTTCTCCAGGCGTCGGAGACAGATATTTACG
>N_4433
TACCCAGGGATTAACCCCGACAACTGTCCAGACAAGGTTCC
>N_4434
ATAACTTACTTTGATTGGCTCGTAAACGAAAGTGATTGAGA
>N_4435
CAGTGTTTTTTGATAGAATCCCGCACGATCCGGGACGCGCC
>N_4436
GTTCGACAGCCTCATGGCTTCGGGAGTGAACATTAACACCT
>N_4437
GTTAGCCATTAATGGTCGGACGCGAAGGAGGTCGGGGTAGA
>N_4438
ACAACCGTGGATATGTCTTGCATCTTACCCAGCCTAGCAGC
>N_4439
CCCGATAAGTTTCTTCCCCACTTATTAGTGACCAGTAGTCC
>N_4440
GTGATATGCGCCCGCGATAGCGGGAACTGACTTGTTTTGCG
>N_4441
TCCAAACGTCTCCCCATGCTCCAGGTTAAACTGAACCAACG
>N_4442
TTAAAAGGTCTTTCCATGCGCCTTCCAAGATCGTACCCAGG
>N_4443
GAAAATAGGGTTTGTCGTCGCACAAGACGGAGTATATTTAC
>N_4444
GTGCGAAAGACTTTCTACTGCAAATAATCCTTCAGAGAAAG
>N_4445
ATTGACTCTATGCGGAAGGACTCCACGGATCTTAAGACCGG
>N_4446
TAGGGCCCACCAGACTTAATCTTGGCAGTTGCCGTAACTCG
>N_4447
AGATAGCGTACAGGACTGACCTAGTCAAATTTTGGGAAACA
>N_4448
AAGGAAATGCTGGTGCTTATCGGGTTAGGATGACGGGTCGT
>N_4449
TCCCAATTTCATTCACGCAACTCTATCACGTGCGGGGCAAG
>N_4450
TCCCTTAAGAACTCCTAGGCCGTGTTGGCCGAACGAGCAGA
>N_4451
GTGTCGGCGACTCTTACTGACTAGGATGCCCAGACTGTTTG
>N_4452
GATCAGGTAACCTCGTTTATCTGAGGGATGTCTCAACGTAA
>N_4453
GCCGCCGCTTGGTGCTCGCGCATTGTTCCCCATTGTCTCAC
>N_4454
GTCCAAGACTGTTCAATATTCATTTAACGGGTATGTCAAGT
>N_4455
AACCGAGTGCCCTTGTCACACATTAGACTAAGAGCGGTCTT
>N_4456
GTTGCAAAATGTGGTGGACGCATCTTTGCGAGTTTGTAATG
>N_4457
GTCCTTTTTCGCTGAATTTACGTTCCAACAAGGAGACCCAT
>N_4458
CTTAATTGTTTCTCATTAAACGGTGTGAGGACGCCTCGTGT
>N_4459
GGAAATGATGGAAATGGGGTCTGTAGCGTGTATGTTTGGTA
>N_4460
AACCCGATATTTTCTTCCGCCGCCCGTTACTTCGACGTCGA
>N_4461
GGAACTGCTCATAATACAGCCAGAGACCGGGGTCAAAGATT
>N_4462
TATTATCAACTATGGTCATCCTTTTATAGCCATCGTCTAGC
>N_4463
GCAAGCCCCCAATAGTCTACCCAATGGTAAGGGTGTTTAGT
>N_4464
TATACTTCGACCGGCATAAACGTTAGCTAATTTACATAAGA
>N_4465
AAAAGTCATAGGTGTCTCACCCCTTGTTGCTACCTCGCGGG
>N_4466
AGCCTGCCACCACGGGTGCGCTTGGTTGGTTTCCGTGACGT
>N_4467
CACGAGATTTGGCGAAATGACACGACCGGATCGATCGCAAA
>N_4468
TCCCGGTACGGAAACTATAGCTCGTGTTGGTTTGGAAGTAC
>N_4469
GAAGTAACTAATTGGCAATACTAGGGTATATTAACCGGCAT
>N_4470
TTTCCCAGAGGACTTCGCCGCCAAATCACTGTTCTGCCCTT
>N_4471
AAAAGAACTGTATGCTCAATCTGACCAACGAACTCGAATGG
>N_4472
AATGCCCCGGCCACAGGGTTCAATGTGAAATGGCTAGCCGC
>N_4473
CCCGGAAAGACTTACTGTGTCTAAGTGACATAGCATATGAT
>N_4474
CATTGTATCAGGTGGGGGGGCAACCCACAAGATTTTAGATA
>N_4475
TGAGACATCTGAAGAATAGGCCATGATAAGTGTTCGGTCAA
>N_4476
TTGATAGACTATTCCGCGATCTAGATTAAGTTCAACGGGTC
>N_4477
GCCGGACATATGGCCGCAGTCGTAATCCACTATCCATAATT
>N_4478
ATTGTGTTGATGAAGGGTGGCCTAGTGAATTATCAAGGTGC
>N_4479
TGCAACAATGACACGGCTCACGCGGATATGGCATTTGTTAT
>N_4480
ACGAGGCCCGACTCCGTGCGCTAACTATGAGTTTTTAGTAT
>N_4481
TACCTTCGTCTGTCGCTTGACGGGCACGACGAGCAAAATGG
>N_4482
TTCGGGCTGAAGACAATGCCCCGGTACCCTCTTGCGAGGTT
>N_4483
CCCGCTCGTGCACGTGGCACCCAAGTTTTGTTGCAGAATGG
>N_4484
AACGTTGAATTAATCTCCTCCAACGTCTCCTACCCCCCAAT
>N_4485
CGTTGAGCGGTGAGCAATCTCGAATGCTTCAGGGATAGAAC
>N_4486
GAAACGGTCCGCCGACACTCCAACAAATTGATGAAAGGATA
>N_4487
CCCATTTGTGGGGAGGCCAGCGTACCTAGTAGTCTATCTCA
>N_4488
TCAGAATTAGAACTAACGTTCGTAATCAGACTTGCCCAACA
>N_4489
AACTATGGGCTGTCCCTCCTCATCGCGAGTTGACTCCTTGA
>N_4490
CCCAAGTAGTTAACAAGTATCGCGGCAGTTATCCAGGGTGA
>N_4491
CGCTCTAAGGTCGTGACGGGCACAAAATAGGGCATAGATTA
>N_4492
ACCAGTTTTAGCGCCCTACCCGTCTACTTTGCTTCAAGGAA
>N_4493
CTCTCTAGTCTAACTCACCACTTGTGTGATAGACCGTTCAT
>N_4494
CGCAACCTGACGAAGGGCGACAGCTTCTATGCGGGGACAAG
>N_4495
GATCTCCGTCTCAGATGAGCCGGTAATCTTCTCACCCACGT
>N_4496
AGTACTTAACATCAGAGACCCGCAGAGGTGGCCACGCGGCT
>N_4497
GCTCCCCAAGTTTCACCTGGCAAGTCTGGGACAGGTATGTG
>N_4498
CCCTACCTCATGAGGAAATACGCCCTGCGAATGCAGGCTCG
>N_4499
CTAGTCAAGATTAAAGAAGGCGACCGACGAAAATTCGGGTG
>N_4500
GAGGGCCGTATCGGGTTTGGCTGTCCGCCTAGATGTCGTAC
>N_4501
AGTTTGATACAAATGTGGAACGATAGTGTGCCTGCATACGT
>N_4502
ACGCTTCTGCGACACGGCATCTCTAAAGGGCCCCAGAGGAT
>N_4503
GGCCAGTTATTAAATTATAGCACCAGAAGCTAGTTGGAGAC
>N_4504
GATCCCACTAATGCGACCACCTCCTTACCGGGCCGCACATA
>N_4505
CCGAAACTCTCCACAGTCCGCCCGGCTGCTCTCCGCTGGAT
>N_4506
CGCGTCGGGGTCTTCCAAATCGTAAGATGCCGCACGATTGG
>N_4507
GTGTCTCTTCGTGAGCTTTACCAAATTTTCTGGTTTGCTTG
>N_4508
GGGAGTCCGTCCTCGACTAACGTATAGAGTGTTGTATTCCA
>N_4509
GGCTCTAAGGACTAATGTCCCCCCCAACTTCAGAGTTTATT
>N_4510
CGGACTCCCCGGCCCGTGTCCGGACTTGTCCGGGGCTAGGA
>N_4511
CGAAAGCTAAACGATATCGTCTGATGTGCGGCCTAAACCTT
>N_4512
TGCACGGAAGCGTCCGCCCTCGTGAGTTAGGGGTCCAGATT
>N_4513
GGGACTACGCCAGGCGGATGCCTAAATTAACTCTATGACAA
>N_4514
TCCAGGGAGGGCTGATTCTTCGGTAGCTATACTCAACAGTG
>N_4515
GATTGCTTTGTATAGTGCGGCTCGTCACCTAAAAACCGGGT
>N_4516
AGAACTATCGGCCGGTGATTCTCCTGCTCTAGTAGTGTCCT
>N_4517
TCGGAAAGGTCTATCATTACCTGACGATTATGACACTCCCA
>N_4518
ATCGGTATGGAACCCATCGACAAACTTACTAGGGGGCGATG
>N_4519
GGGTCCTTGTGCACGAGGGCCTGATAAGTACCTTTGTGGTG
>N_4520
ATACTCGATAGCAGGGGGGACAAAAGATGTTCCGGGACGCT
>N_4521
GCGCCCCAAATACATGAGAGCTTACACTTTGCCTCGCAGTC
>N_4522
GATACCCTAGGATGCAAGTTCGGAATGCATAAAGGCCATTC
>N_4523
CCAATCGGTGGGCGAACAGACCTAATATCGGAACCAAATCA
>N_4524
TCGTGGGTGGGAGGATGTTGCATGGAAAGTTGTGGGCTGGG
>N_4525
GTGGGTCGCCCCCCAAATCGCACGTGCCCTATGCTCATTGG
>N_4526
ACTTAGTTGAACGATACGAGCGATCTTTGTCAAGACGGGGG
>N_4527
TCAGGCAACAGCCCTTGCGACGAATCGAAAAACGAAAGAAA
>N_4528
CCTTGCGAAAACCCCCGGGACCGGTCTTGGGAGGAATACCT
>N_4529
ACAGGCATGGAGGCATCTCCCATCTACGTCTGGTGAATTTT
>N_4530
GTCATGGTTGGTAGTCCTGGCCATACCTCAGCTAGAAAAGT
>N_4531
CCTGCTTGCTAAGAGTTGGGCGAACGATGAGGACTAACTCC
>N_4532
TCATAGTATTCGGAGGTCTCCAAATGTAGACAAGACACTAG
>N_4533
ACTTGGTCCTCATAGGATGACGAGGGAGTGGTTTTCACAAC
>N_4534
AGTAAAAAGTGCAATGTACCCTCAGCACCAGCCCCGACTTT
>N_4535
ATTTGATGAGCTACCGGACCCCCTGTCGGGCGCTCCTCTAG
>N_4536
ACTTCAGGGCTTACGCGAGGCCTTCCACACAGGTTTAAGAG
>N_4537
AGAACCATCGTAGGTTAAACCTGGGATAATCGATGCCGTAG
>N_4538
TATGTTAACTCGTCCTTCCCCCTTATAACCGATACACACGT
>N_4539
CGGGTCGTTAACTCATGGGTCCTTTGACAACACCAGGTAGT
>N_4540
ACACTACCCAAAGTGTCTGTCGCATAAGTAGTTACGATTTT
>N_4541
AACCGGGAAATGCGACGCAGCCCGCTGGTATCTTGTACGGG
>N_4542
AGCTTGGCATAAGCTACCGACAAAAGAAAAATCTTGATAAG
>N_4543
TCAATTTGCGATGGCGAAAGCGTATCCTTATTACCTACTCC
>N_4544
TGATGTCCGCTAATTAGGTACTAAAAGAGATATACTTCCCA
>N_4545
AACAGGGTGGCCTGCCCTGCCAGGACTACGCGGAGACGATG
>N_4546
TCATCGGAAGAAGCCCTGTACACTTTAACTCGAGGTGGATA
>N_4547
AGCCGATACCCTATTTAGCACCACTCTTAAATAGGGATAAG
>N_4548
CGCCACGATTCCAAGTAGTACTCCGGACAGAATGGCGCGGG
>N_4549
TGTCGTATCATTGATAGTGTCCTGGGGCATCGTTCAGTATA
>N_4550
CGACATTGGTCGCTAATGTGCCCCTTCGCGAATAGCACAAA
>N_4551
TACGCGCTTCATTGTATACGCGTAGCGTTGACGCTGGACTG
>N_4552
ACAGCCCGGAGAAAAAAAGGCCGGAATGTTTCCGCTACCGT
>N_4553
GCCATGTCCAGTCATTGTCGCCGCATCGACACTTAGCCATA
>N_4554
GGAAGGATACTTTATTAAGGCCGTTACCCTAGGCGCGCGCG
>N_4555
ACCTCCGGCCCGTATATCCTCGGACATCCTTTTTTCCTAAC
>N_4556
GGTCGTTGTAAACCCAAAAGCCTCGTCCCACACCATTACCC
>N_4557
ACGCGGCATTTCTTGTTTAACTGGCTTCCTGCGTTCAGGAC
>N_4558
TGGCCACTTTAGTTAGATTACCGCGATTGGTGAGCTTCGCC
>N_4559
CGGGTCTGCCTCCGTGAACACATATTATAGCTTCTTGGGGA
>N_4560
TCTCAGCCTGCTGTGCCCAGCTCTTTTACGTGGCAGATCTT
>N_4561
TGAAATTACCCCTATGCCTGCACATTAGCGGCAGCCAGTGT
>N_4562
TATTAAGTGTGCTAATTGATCATTCCTCTCGGCCGCGGCTC
>N_4563
TCGTATGCATCTTCCGACCACGTTACGTGCCGATCGATGAG
>N_4564
TCTGGAGCCTAGAAGGGCCGCTCGTCTTTAGGTAGACACGT
>N_4565
TTATACGGGCGTTAATTTCTCCCCAAGTGAGCTAGGGATAC
>N_4566
TTACCTGACACCAGGCTTGGCAGCAACTGGGCGACTTCAGA
>N_4567
GGTGGGGAAGGGCAGCTCTGCCGGGGGACGAGTTAGAGTGA
>N_4568
ACGGTGGTCGTTAGATCACCCCTTTCGATTTACGAACGCTT
>N_4569
CCTCCAGTGCTTAGACACCGCTTTCCGGACGAGTAAGTTTG
>N_4570
TTAAATAATGACTGTCTGGTCGGCACTAAGTGTCGCCGAGA
>N_4571
AGTTGTAATGTCGGAGGATCCACAGTCCTTCCCCAGGAATC
>N_4572
GTCATGATCTGATACCAGCCCATAGTTTGAGCGCGACGGGA
>N_4573
GCGCACATCAAAATTTACATCACGCCAGCACGAGGCATAAT
>N_4574
GTTCCAGCACGTCATAGAGGCGCCTAAATTTTTTAATTGTG
>N_4575
CTTCCTTATCTAGTTCTATTCTGATTACTAGTCAGCCCTGT
>N_4576
AAGCATAGGCGAGAGTTCCACGGGTCAAAACCCTTCGAGAC
>N_4577
ATGGACTAGAATAAGGCCACCGTTAAGCAATTCAATGCTAG
>N_4578
CATTGTACCGCCCAGACAATCTCGCGTAGTGTCGGTTAAAG
>N_4579
GTTATATATTGCAATGGGCTCTGGGTACGTGTCGGAAGGCC
>N_4580
TCACCCTTAGTTGGTCATCCCGGTGCCTTCGGTGCGGAAAA
>N_4581
AGGAGTTCGACCCCGCTCCCCGGTAATAGACTCCATACGAG
>N_4582
TACCAGGAACTCGCAGGGTACGTCATTCTCCAGTGTGAGAT
>N_4583
TATAACTCTCTCACCGGAACCTGCGTTCCGCATTACTTCTA
>N_4584
GTATCGCAAATGCACCCTAGCTCACTTCGCAGCTATTGTTA
>N_4585
AGCACCCAAAGGCACTTAGTCAAACCGCCGCTGCATTATGA
>N_4586
GCGTTTCCATCCTTTGCTGCCATTAGATGCAGCGCAACAAT
>N_4587
AAATATATGTCGGAAGCAAACCCAGAAGGAGCCACGGCTTA
>N_4588
TGCCGCGGCTCTCATAGGGACATAGCCAAGTACCTATCTAC
>N_4589
CCTCGCAACCTCTCAAGATGCTAGTCATAGAACCTACTAGA
>N_4590
GGGGGGCGGGTATAGTGATCCAGTAAACCCTCTAGTGGATA
>N_4591
TATACATCGGGGGAAAGCGTCTGAGTCTAACATCGCGCTCA
>N_4592
GGGGAAGACAACCTTGCAAACAGACACGTAGGACTTATTTG
>N_4593
GGGGGGTGACGAAGAGGAGACTAGGGGAGCTATATAAATTA
>N_4594
AAAAATTTGAAGAAGGCATCCCATCAGAACGCACACGCGCA
>N_4595
CATTCAGGGAAGTACGTGGACCTGCCCCCATAAACGCTATT
>N_4596
AAATTTGCTTATTTATGTAGCTATTACCGCTCGTTTCCGTA
>N_4597
TTGAGAGTTTCCTTAGTAAACACGATTGAGCATTAAATGCC
>N_4598
ACCCGAGTGCCTCGCGTAACCTGCTGGGCGGGGCTCCATGA
>N_4599
AGGATAGAAGAGGACAGACCCCATCGTTTAAGATGGAACCT
>N_4600
ATAGCTCGGAGATTTAATAGCCGTTAGACACCTCATGGCGA
>N_4601
CTGGTGACACGCTTCCGTGTCGGAAACATGAGGCTATTAAA
>N_4602
ACTGATCTTCAACCATAACCCTAAGTTGGAAAGAGGTATAG
>N_4603
CGAAAGAACGCATTGCTCGCCAGAAAAGGCGTCTCCAGTAA
>N_4604
CCAATCATGGTTACATATTTCTGTTCCTAACAAGCTTAGAT
>N_4605
GGTTAGGGACGAAGGCATTACATAGTTGTTCAGGACATACG
>N_4606
CCGTTAGTCCTTAAGCGCTACAATACCAATCAAGCCTTAGG
>N_4607
AAAACCCCTCCTCCCGGAGCCACTAGTAGAAGGGAGGTCGG
>N_4608
GGGGTTGCAGGCCTTCATGACTCAAAGTTTTTCCGGGAGTT
>N_4609
CACCACGGATAGTTACTCAACCACTCTACCGTACAGGAACC
>N_4610
TATTGTCTCCCAATTCCAATCTGGATAAACTCTCGGTTCTT
>N_4611
GGCTACAGCGCAGAATAGTACACACCGTTGTCCAAAACGAA
>N_4612
GGTGGACTTATTTATTACAACGGTTCGAATACAGTTGTGTC
>N_4613
TGTGTCGCTGCACAACCTACCTAGTTGTTAGTGGGTCTTGT
>N_4614
ACCCTTCGCGCGGTGATAGGCGTGTGCATCAATGACCATCC
>N_4615
GTGAAGACCCGACCTAAATTCGCGGTCACCCTACTCGGACA
>N_4616
TGTTAGGGGGTACAGGACCCCCTTGACTCAGTACCCATTTG
>N_4617
TTGCTAAAAAATCGTCTTATCCTAGCTGTTGGGAACTTGAC
>N_4618
ATCACGAGTCCGTTGAGTGGCTCAGGAAGCCTTAACGAAGC
>N_4619
CTGCTGCTTATGCACAGGAACGATAGTAGCTGCTTGACTTT
>N_4620
TCCTACGTATTAGATACCAACATTTCCCGTCCACCGCTTGC
>N_4621
ACTGTGTTCGCTCCTTACCGCAGAGTTGTCTCTCTAAGTTA
>N_4622
AAGTGCACCAAGAACTGTCACGAGGACTGTTCCTGGACTAG
>N_4623
CCTTTGCTTCTAAGCCGGGTCGTTCTTTGGGATAACTGTAC
>N_4624
TCGCATTTCCCATGGTACTGCAGAGCTTTCAAGGTCGTCTT
>N_4625
CTACGCTTTCAGGCACGTGGCCCCACAAGCCTACTGGAAGA
>N_4626
GCGAACGCCCTGCAAATTTGCCGATTGTGGGGATGTTTTAC
>N_4627
CACGCCCTCTTGGGTAGGGTCAAGGACAAACAATCTCCGGA
>N_4628
CAAAGCTAGATCGCTAGAACCAAAGGCACGTGCGTTCTCTT
>N_4629
TATTGCCTACCGTAGGGTGTCCCTCAGAGAGAGACAAAAGT
>N_4630
GTCTATCTCGAGCCGTATAGCGAGCCTTTGGGGAGGCGTGT
>N_4631
CAACTCCTCGACACCTTAACCCCGACGAAGATTTTCGTGAA
>N_4632
TGATCATCAGCCCGCACTGTCGTAAGATCCTTATTAGAGGT
>N_4633
CCAAGGCGTTCATGACACTGCGTAGAGGTTAAGGGGAAATC
>N_4634
GTGTTCGAACGGACATTTCTCAATGTTACCTGATAGACTCA
>N_4635
GACCCCTGGTCAAGGCTAAACCTAGTTTAACAATCATGGCG
>N_4636
CAGCATGGACAAATGGCCAGCGGTGAGTAAACGTGAGGGTG
>N_4637
AAGTGCAGAGGGGAGATTGTCCGTCTAGCCTAAAGCCGCAA
>N_4638
CCTTGGAGTTGTTTTACCAACATGTTAAGTCGATCTCATCG
>N_4639
TGTAGATCCATCAGGTCGTTCTTAGTTGTGTGACCCTGAGC
>N_4640
ATCACTGGGGAAGGTCGCACCCTAAACCTCTGTCAGGGAAA
>N_4641
GCATCAACCTAAGGCCGATCCTATACCGCCGTAGCAGGTGT
>N_4642
CCTGAGACGGCAATATAAGGCCGTTTTAACCTTATACCGGT
>N_4643
AACATTCCACCGGGGAGGAGCTTTCACAAATTTTAAGTGCA
>N_4644
CAGGAAAGAGTCCGCGGCTGCTATTGTCGGACGGTTCGCTT
>N_4645
GATGGGTACTATAGTGGAGACGGGGCTAGCTGAGTCTCCTG
>N_4646
AGAGAGCCCAGTAACCGTACCAGTACCGGACCGACCCCGTT
>N_4647
CGCTAGCGACAGGAACGTAACGCAGACACCGACAAAGTGGG
>N_4648
TTGACGAGGGGTACCTCTACCAACTCGGCATAATGCGGACA
>N_4649
CCCCCGCTCCTGCTTGATCCCCCAGTGGGACTCATCTCATT
>N_4650
CTAATTCCACGCCTCAACGTCCAAACCTTTATCGGGCGCTT
>N_4651
TTCGCATGATTCGCCAACCTCGACGGGTGCACTTATAGCTA
>N_4652
AATATGCCCACCGGACGTACCAATGGAAGAGCACAATATCA
>N_4653
CTGCCTAATAGCCTGAATGACTCGTTGTACACCTGCGGGGC
>N_4654
TTGGCCCCCACTAATATGTACGTGAGGCAGAAGGGTACGCT
>N_4655
ATTTTTGTGAGACAGACTGACTATAGGACATTGGCCATCTA
>N_4656
CATTAGGAGGAGGAGCTATTCCCTATGAATGATGGGGCGTT
>N_4657
CAGGCCAATGCTGTATAGTACATATGGCGAGTTCCTTTTCG
>N_4658
GTCTGCCATTTAGTATAGCCCTATACAGCGCGTCAGACAGA
>N_4659
CCCGCTATTTCTCTGAGAGCCTTCGTTTACACAGGCTACTT
>N_4660
CCAGGAGGTCAATTCATTTACACAATTTTTGCGCCAAGATC
>N_4661
TCCGTTGCTCCGGTGTACTCCAGAAGCGTAGAGGAATGTAT
>N_4662
CTTGCAAAGAGGTGAAGATTCTATGTTCGGACTTTTGGCGC
>N_4663
ATTCTTTTACACGGTGGGTCCTTAATCGAACCGCAATCTAA
>N_4664
GCCCGCCGACGCCATGTGTGCTCTCGACCCATAAGGGGGTG
>N_4665
TTTTTTTTCAGAGGGTATAACTATCCCGGGTCACCCTCACA
>N_4666
CGCAAGAGTTTTCGACTCTCCGCGCGTACACAGCGTTAAAT
>N_4667
ACCTTATTCTTACGTATCGCCCAATGTTAATACAAGAAGGG
>N_4668
ATTCAGGATGTTAGATATGGCACCATGCGACCTCAAGTGAT
>N_4669
TGAGAACGGGATTAGGTAGGCACACCCCGTATTTTCCACGG
>N_4670
ACTGGAATGGGGCGACTATTCGGACCATCCGGGAGATAGTT
>N_4671
AGCGCACCTGAGCACTGGGGCGTTCGCAGCGTTTTTATCGA
>N_4672
CTCCACCCGGGGAAAATAATCCTATTTTCGACTGTTCTTAT
>N_4673
GATTACGCAGAAAGCTCACCCTGCACGCCTTCTTTATAGAT
>N_4674
AATGGGGCGTATTGTGGTGACTATTTCAAGTTTTTTCATTT
>N_4675
TACTACCCCATCTGCAAGCCCAGCGCGCTTACGGCGGAGTC
>N_4676
GAAGTGTGTGGGCCCAATTACCTATAAAGCGCAATTTAGTG
>N_4677
TTGGATTCCCTGGTTCCAGACTAGAGGGCGGTACATACTTT
>N_4678
AGTTTTGTACTAGTAATCGTCATAGAGGCCCATCTGTAAGC
>N_4679
AACCAGGGGGCAAGCCGACCCGACAGCGAGTGAAGAAGGAT
>N_4680
AGGCGTACGTTGGGCGATTACGTCATCCCCCACCGCGAAAG
>N_4681
CCAGCGCCAAAACCCGCTAGCCTTTTCGCGCCGGACTCAAG
>N_4682
AGGAGTTCCTTATCGCAGTGCAATTTCAGGGGAAAAAAGAA
>N_4683
GATCAGGCCAGACCGTCCGACTTGTTAAGGGACGACTGTAG
>N_4684
AGTGATGATGCATAGTGACTCTATAATTGACTAGATGGGAC
>N_4685
CAATGCTCACAAACGTCTAACTGATACGTCAGCTAAGCTAG
>N_4686
AAGATAATGTCATGCGTAACCCGCCAGTGTAGAATTAGTGA
>N_4687
ATAACTTTGTTGCCTAAATGCAACTCCATGTTGACAAACTA
>N_4688
GATATCCTTAGCACCCTAAGCAAGCTACAACTTGTTTTTCT
>N_4689
TTGCCCCTGTAATTAACTCTCTCGCGAGCTCTGTAGCAAGC
>N_4690
GGACACAAAGGGTGAGCGGTCACCCTGGGGAGGGATGCTTT
>N_4691
AGAAAAGGGTATCGTTCTCACTGCAATGAGGACAATCTAAC
>N_4692
CCTGGTTCTTTGCCGCCTAACTCCGTTAAAAGGAACCCGTA
>N_4693
ACACTGGTTGGTCTTCCGGTCTTTTTACAACCAGGCGGCGT
>N_4694
GCCGGAGCTCCCCACCTTGGCCATTTCACAGCAGCACGGAG
>N_4695
AAACCGTATACTGGCAGCGACAAGACGTAGACCTCACTGAA
>N_4696
ATATGGACATAACCCTTTTACCTTCTACACAACCCCATGTT
>N_4697
GTATGTGTACCAATAATTGTCACCAGTGACCCCCCTTTGAT
>N_4698
CGACACCTGGTGGCACCGACCTCCTCGAACGGAGGCGTGTA
>N_4699
GTCGCGAATTGTATGTATATCGCTGGCCTAGTAATAGGCCG
>N_4700
CGTTCCGATGCGGTATCGAACACTATGGGGAATTTCAATGT
>N_4701
CAAAGGGCATCACAGAGGAACACAATGAATCTCTTGTTTAT
>N_4702
CCCTAGCGCTCCCGCATGATCGGAGTTTTCGGACTGATGAA
>N_4703
TACGAAACGCGCCGTTGATACCCAGCGCCTAATTTTTCGGA
>N_4704
CGCTTCCGGCATTGCTAGCCCTCTCTTAGGGGGGTCATTCC
>N_4705
CTGGCCCGATGTCGGATTACCGGTCTGTAATACGTAGGCAG
>N_4706
GCCAATGCCTACACACTCGCCGATTTAATAGATAAACGCTA
>N_4707
ACTGTTCCCGCTGGGGTAACCCAACCCTGCCTATCTTCAGA
>N_4708
TCAACCCGATAATCCGAGGCCGTGTTCTGCCTGATAAACAC
>N_4709
CCCGAGCACGCTCCCAGTCTCCCCAAAATTTGCTAAGAATG
>N_4710
GCGTATTATTGCGGGCTATCCTTTTTATCCTGAGCAAACAC
>N_4711
GTCTGTCCGTTTTAAGACGACGCATTATTCTGTGTTCACCT
>N_4712
TTGGCAGCGGGCGGTAGTTTCTGCTCCGGAGCGGTTTCAGA
>N_4713
CAAGGTATTGCGTACCAATACGTTAAATTCCTAGATTCAAG
>N_4714
CCTCTCTTCTTAATGGCATTCCTCTGAAGGCGGTGTAATCA
>N_4715
GGGAATGGGTACAAGGTGCGCGCCTAGAAGAAAAGAGAATT
>N_4716
AGTTGAGGCGAGAAGTCTACCGAGATCACGCTTGTGACGTC
>N_4717
ATTGGGGTAAGTACACAGCTCGGGTCTAGGATGACGGCAGG
>N_4718
GATAACCCTCAGCGACGTAACAAGGCCCGAGGAAATCTTTA
>N_4719
TGCGTAAGCCAGACTAGTAGCGTTTACACGTTTTGGGACAT
>N_4720
ATAAGTCGAGAGAACGAAACCCAGAACATGCTCTGAGATAT
>N_4721
GTGGTTCGTAAGACAAAATACGGGTGCGGCATCCACCAGTC
>N_4722
GTTTTACATATGTTCGTGATCACCCTTTGAGGTGGCAGTAC
>N_4723
CTCGTAAGGCCGGGTGCAAACCCAATGTTACGACCGCATGG
>N_4724
TATATATAGAGATAAAGTGGCTCCGGCCCCACATACTCCAC
>N_4725
GCAAGCTTACGCGAACCTCACTGCCTAGTTACCCGGGGGTA
>N_4726
GTTGGCCTGTGTATGCCACTCAGCGAGGGCCCTAAGCAATT
>N_4727
GAGCCCTTAGCGTTTAGAATCGGGCCACGTTCTTTGCCGGG
>N_4728
CGTAAAGAACTTACTTTGAGCCCTAAGGTCTTAGCTTGATT
>N_4729
CCGCGTCCAAAGAGGTGTACCATGGTTCACTGGGTCAAACT
>N_4730
ACCTCCCCAGTTCCGAAAATCTAGGGATCGTGCACACCTGT
>N_4731
AGGGCAAACAGACGCCGGAGCTCCGTAACGGTAGGAAGTTC
>N_4732
TGCGTTCTTCCAGAATGGAACTTAGAGGTACGATCTAGTTC
>N_4733
TGTAGTGTCAGGGAATCTCACCCGTATTACTACATGGAATA
>N_4734
TTACCGAGAAATTTTAAGTACAAGGGACCGGCTTGTCTTAT
>N_4735
CTATCGATAGGGACATTGGTCCTACATGCACAAGAAAATTA
>N_4736
TGACCGGCTCAACAATGGAACCTACGACTTTATCGCAAAGA
>N_4737
TACTCTATACTACCCTTACGCGTGCCCATCTCGTATAAAAT
>N_4738
TAAGTCTTATATGGGAAGAGCTTCATCCCAATCAACGAAGT
>N_4739
TAATTGGACTGGACGCCACGCCTATCTTATCAGTAGTAGCA
>N_4740
TTCTGTGCTGCCTCGGGTATCTCATCCCAGTCCCTTTTGAT
>N_4741
TATTAACATAACGATCCGTGCATACGCACAGACACATCCCC
>N_4742
GCTTAATACTCCACATCATACATTGGCGAGCTACTCGCTTA
>N_4743
CGCGCTTCAAGTCACGGGTACGGGCCACTTTGCCATACTAA
>N_4744
TTCCTCCTGGAGGCGAGACGCCATATGTAACTCCGGGTGTG
>N_4745
AAGATCAAACACCTTGGACTCTGGCTTCCGCGATTTCAATA
>N_4746
TCGCCTTGTTGTGGTTTGGACGATATGAGTCTGGTGTTGGA
>N_4747
TTCCACGGGGGCATAAAAGACTGACATGCAGCATGGATAAC
>N_4748
CTTACGTAGCGGAGGGGATGCCCTCGCTGATTCCTATACCC
>N_4749
ATTGAATTGCACTATATAATCTATAGGCATTATTGTTGAGT
>N_4750
ACAGGTTGCCACCGAAGGCGCACTTTCGCCGTCAACATTCC
>N_4751
TGAGCCGCCACATTGTATATCGTGAACATCGTGCTGTGAAA
>N_4752
GTGTTTATGACGGGTCACAGCCTACAGTCCAATGGACAGAT
>N_4753
GGACCCTCGTGATTAACCTTCGAGGAATAAGGTTGAGGCGC
>N_4754
CTAAGTATATTGAACCCACACGGAACCATTACCTGTCGGGG
>N_4755
GAAGTTACGCGTAGTGATGCCTGCTCCAGGGGTTCTAAATT
>N_4756
TCACCTAATATAGTGGCGGGCAGTAACTAACAACATAGAAT
>N_4757
AGCTTTATACTTCTGCGTTGCCCTTGACCTAAGGAATCAAC
>N_4758
TCAGCTATAAATAAATAGTCCCCTGCTCTGGCCCCTAGGTA
>N_4759
GAATCTAGGTAAGTGGCCCTCGGGACGTTCGCAGGGAGAGA
>N_4760
GTTATTGTAATTTACAGGCTCACTACCCTTGTAGAGAAGGA
>N_4761
GGCGATAGAGAGATTCTTCCCATTTTGTTTACTTTTCATTT
>N_4762
ATCATCTTATCCCCCACGGACTGAAACGAGCTATTTTAACA
>N_4763
GAAGTTGGATTACCTAGTAGCTTCCATGATACAGGTGGACG
>N_4764
GCAGAGTTAGCCATGACGTCCTTGCTTATCATGGAAAAGAA
>N_4765
GCGTGGGGGAATAACGTTTACATGTTGTTGCTTTATCTGTC
>N_4766
ATTTCGTTTTGGACACCTTCCAGGAACGATTGTATTCAACA
>N_4767
GGTATGTATCTGTGACTTAGCTCTCGTAGAGACTTAACGAA
>N_4768
TCCTGTGCTAGCGGTATTGTCAACAGCTAGTATGACTTTCG
>N_4769
CGATGACCAAAACTTTAAGGCTATTATGACTGGCTTTTGAG
>N_4770
GTATATCGGGATAGAATGTTCGCGCGTTTCAAGCGCAGTTG
>N_4771
ACAGATGTAACGCGTTAGATCCGACATCATTCTGCTCTCCT
>N_4772
GAGTTGTGTGGAGGCTTTGTCGGCCTCTATTCTGCCGAAGC
>N_4773
TAGAGAACCACGGTTGCCGTCGAGCTGATGCGTATGAATCT
>N_4774
GATTCTGCCCAGAAGAGATTCTAATCCAGGATTTAAGCCTA
>N_4775
TTCTGATAGGGGCCGTGAGACCTGATACACCGTAGGGAGTT
>N_4776
CCGTTGGCAACGTTTAAATACGGGAAGTAATCGAAATAGCC
>N_4777
CTCCAAAGGTTAGACGTGTGCCAAAGAATGAACCGTTTGGA
>N_4778
ACATGTCAACTCTCGCTAGACTAAGATCGCGAATGGGTAGA
>N_4779
GGCCGTCAGGGGGGGATTCTCTGCTCCTTTAGACTGCTATG
>N_4780
TTACAATGAAAGTAATTGGGCTCGATAATTGATACAAGTGA
>N_4781
TAAGGTTCGTATGTGCTCGGCCTGGCCCGGCATCAAATATT
>N_4782
CTAATTCATGGAATGGATTCCACCATCCCCAGCAACCGCGT
>N_4783
CCGGGAAAAAAAACCTTTGACCGCTGGTGCCCTCGAACTCG
>N_4784
GATATGTTAGAGTCGCAATTCTGTTGGTCACGCCAGAGCGT
>N_4785
TCAGCTCGACTGGGAAAGTACTATGCAGCCGGCCGCAAAAA
>N_4786
CCAGCCCGGGGAGGAGGTCCCAGGTGTCAACCACTTACCGT
>N_4787
GACATGGCGTGTGAAATTTACCTGTCGTCAATTGAATGCTC
>N_4788
GAGTCTTATCATAGAAACTACTTTTTTATAGTCAATGGACT
>N_4789
AGACGGTAAAGAGATGAGCGCGTCCTCCCACTATCGTCCAA
>N_4790
TTTATACAGCCCGTTATAGGCAACGTTTTAATGCCGGGTCG
>N_4791
TATAAGGCAACCATACTTACCACTCATGGATGCGATTTGCA
>N_4792
TATAATTACCACATTATGGCCGGAGTCGATTTGTGAGGTAA
>N_4793
ACAATCCACTTTTCAACAGACAAGGGATAAGTGCGAAGTAA
>N_4794
AATCGATGAAGAATTGAGACCCCCAAGGTGGGGTATTGTCT
>N_4795
AGAAAAGTGGGTCGCCAGCCCTTGGATCCTTTCGAGTGATC
>N_4796
CCCCTACGATCGATTTCTAACTAAGTGGGCGACCACACTTC
>N_4797
GCATGTGAGGAGAGACCCTCCACGTATTAGTAGGACATCTT
>N_4798
AGATTTTGGTTAATACCGTTCAACTGGGGTGTGCTATGCCA
>N_4799
CTGACCACTTCCTTAACCGACGAAGGTAGGCCCCATTCTCA
>N_4800
GTCGGCTGTAAGTAAGATGCCACCCGCATTAATTCACTTAT
>N_4801
CCCCTATCCGTGATCGCCTCCTGAGATACACTAAATCCGGC
>N_4802
CTAAGGGAGCTTCGAGTCCGCTCCATCCGTGTTTATACTAA
>N_4803
CTGGGACTCACTGAAGATACCTTTTCGGCTACCCGAACAAT
>N_4804
TCCCGGAAAGAGGTAACCTACACGACAGACATAGGCTCCCT
>N_4805
TAAACTTGTGGTTGCGGGGTCACGTAGGTGGTAATTTGTGT
>N_4806
TAAACCGGCTCTTTCTATTGCGAAACTGAGTCCCACTGTAG
>N_4807
GGTGCTGGTATACGGTATTACTCAATTCATGAGCGTAAAAA
>N_4808
GGTGAGTTAGAGTAGCGCGACAGAAGCCGGTACTTTTGGGC
>N_4809
CCCCGAGTGGTAGCAGACCACAAGAGTGTATGGACTTCACA
>N_4810
CTTTCCGAGGTTGCATTAGGCTGAAGTGGTGAATTTCCTGT
>N_4811
TACCATCTTCTAGATGTGCACGGGTGGTCCGTATCGCATGT
>N_4812
GACGGGGAACCGCGCGAAGGCAGGAGCAAAGACCTGTTGGC
>N_4813
TTTAGGGAAAGCATTGAACACCACACCTATCCACTAGGTGC
>N_4814
TGCCATATTATGGTGTTAGACAGAGGCCTCCCAAGCCGGAT
>N_4815
GCCGGGGGTCTTACCAAACACTTTAAGTGGAAGGTATCACG
>N_4816
GGTATAACTGTCAAAGTAGTCGATTCTGCCCATATCGCTTT
>N_4817
TAGATCTGCCTCCATTTGGGCCGCGGTACCGTAGGGATAAG
>N_4818
AGACCTACGGGATCGGTTTGCCTCCCTGGCTGCTCTGGAAG
>N_4819
CTGGGTCGGGAGAGAGTCCACTCATTTGCGTTCGCGTACAC
>N_4820
CGGGTAGTATAAGTGTTCTGCTAGTCCTGGATTCTTGCACG
>N_4821
CCTCAGCTAGGCAGCGAAACCCGTTTGACGAGGAATAACAA
>N_4822
CAGGCTCAAAGATTCGAAGGCCACCCTGGTGTGGGACTGTC
>N_4823
CAGTCCCGGTGCGGGTGACGCATGGGTCTTTTGCGAAACTG
>N_4824
AGCCTGGAGTTGGAGGTTAACAGAGTTGGCCATGCGAATTT
>N_4825
GCTTTTCTCGGGTATACGTACATGAGCGCCAAACAGCCCGG
>N_4826
GGGAGAGGGGCGTGCTCCTACAGGTTCTACTAGAAATAATG
>N_4827
CATTAGGGCCTGTTCGATGCCCTAGTTTGACGTCCATATGA
>N_4828
ATCGTGGGCAATAAAATCCGCCGTACATATTGGTCCCTAAA
>N_4829
TTAGGAACATACCTCTTACCCATTAGGCTAGCATCCATGCT
>N_4830
CCCCCGCTTTCGGTAATAACCGCTAGTGGGGGAGTCACCGT
>N_4831
TTCGGGATGTAGTGCTTCTACCAAAGGTGCGAGAGTCCGCA
>N_4832
GGTGATAAGGAGTAGAAACCCTTGCGACAGCCGACTGATGG
>N_4833
TACTACGTCAACCGTCCAGCCATTACTCTATAATGGTGACA
>N_4834
GGCAGAACGCAGGCACGAGGCAGGTAAACTTCCTGTTACGA
>N_4835
ATCTTGCTGTTCCCGTCCCTCGAAAAGTTTCTTTACAATTA
>N_4836
AGATCAGACTAGCGACGAGACAGAGGGAACACCGTCAATCC
>N_4837
TTAGAGGCTGTCACCGATTGCTGTCTCTGACAGGTGTAAGG
>N_4838
TAGAGCAGCGGTTTCTTAGCCCCTTAGCCTTAGCTTCGTCT
>N_4839
TCCGGCCGGTTGGTTGTAGACCCTACACTCTCCGTTTTATC
>N_4840
GCTTTGGTAATGATAATTTACACTCCTTAGTAAAACCCCCA
>N_4841
ACAGACCGCAGTCTAAGATTCATGCTCGCAATTTTTCAACT
>N_4842
GTTGTATGCGTCGACATTGTCATTCCTTGAGCACTGGGCGC
>N_4843
GTGGTGAAAGACGGGTGCTGCTTAGATCTAAGGGATTCATA
>N_4844
GATCTACCTCCTTTCGAAAACCCGCTGACCGCCACCTGTTA
>N_4845
ACATCGTCCGGATCGTTATACAACACTTATCGGGAGACGAC
>N_4846
TCCTCAATAATACTACGCGACAAATACGCGGCCGCTACTCT
>N_4847
GAAGAAACCAGCCTTAATAACTGTGTGTTCTTGTTCTTCAA
>N_4848
TCGCGATCGAACAAAAAGATCCAAGGTACAGGGTGCATAGG
>N_4849
GAAATGATGGACACACGCAACTTTTTGCTGAGTGGCATTCC
>N_4850
ACAATTCCTCAGTGTATTAACATTGAGAGCAGTACAATTAT
>N_4851
CAGCGGCCTATATACTACATCAATACAAGTAGTATTCATCT
>N_4852
ACGGGGCTGAAGACGGAATACGCGGACTGCTATTTCGTAAT
>N_4853
TCTCACGATGATTGCAGGAACATAATTTGTTCCGTGCGTGT
>N_4854
GTGCCAAAAATATCCTCTGTCCGTGGACTACACCAGCGCCA
>N_4855
TGCGTTTAAGCCTGGGTCAACTTCTTCACGCTGGATCCTGG
>N_4856
AATTAACCCAGGTGATTCGTCGCCGTTAAACCGCCAATCAC
>N_4857
GCCCTATTCCGTCTCCCAGTCATATATGCCACGTGACCTTC
>N_4858
CTATGGCTTCCCCACAACTCCCAGCCGGTGCGGTAGGCCTC
>N_4859
CTTAGTAGAGCCCGCGTACGCGGACTTTTGCTTATGTTAGC
>N_4860
TTTAGTCTCGGATCAATTGACACGTGAACGATACAATACCC
>N_4861
GAGCAATTCATCTCTGGGCTCAATAACTGTCAATAGAGCGG
>N_4862
TTGATCAATTCTAGAGATGTCAAATTCCTAGCTTTAAGTTT
>N_4863
ACTTGTGGCATTGGAGGGTTCTTGACGATGCTTCGGGTATA
>N_4864
TATACGCTGTGCGACTCTCACAGAAAGAAAGAAAAGAACCG
>N_4865
CAAATTCTGCTCTGCCGGGTCTTACTAAGGATAATAGGCAT
>N_4866
CGCACATTTTGTCGGCACCGCATTAACTCAGCGGAAGGGAG
>N_4867
TGGTTGGCCCTAGGACTCCACGAACTCGTTGCAGGTGCTTG
>N_4868
AAGATTGAATTTCGCGTGCTCTTACCTCGGGCCCCGCTCTA
>N_4869
GCGGCAAGATCTACTATGTACGGCACGTCCCCGTTTGCAGT
>N_4870
CTTGTCTCTATGGAAGATTTCCAAGCCTAGATGGGTATAAA
>N_4871
GGCGCCCGGTACGGTTTGAGCGGGAGACGAAGTGTTGATCG
>N_4872
GGACCGACGTAAATATTGCTCCGAAAAAGACCTTACAAAAT
>N_4873
CGGTAGAAAATCAGTCGAGACCATAGACGTGTGCAACTGAG
>N_4874
TTGCTTCCCAGGCCCTCGCCCCAGCTGCCCTCGGGCAAAAG
>N_4875
GAAAGCGTCGATCAGACACACGTGCGTCCGCTCACAAACAG
>N_4876
GTGTTTTGACCCTTAAACATCCGCCAACATCAGCACCCTCA
>N_4877
TGAGAACGATTGAGAAAATACTATACGTTCCCTAGATTTGT
>N_4878
TTCCCTTGCGTTATCATCTGCGTTTTGATCCTAAATCCCGA
>N_4879
TGTGGTCTAAAGAATTATGACGGCAGAGGGTGCTTCCGGAC
>N_4880
TCTCTCACGCCTGTAGTCCACCTCCTTTGGATTTGGGGGGC
>N_4881
CTAACCAAGTCGGAATGGACCGTATGGGTTAACTTGAGCGT
>N_4882
GATGGCAACACCGAAGGTGACCCGCAAATCTTGTATTTCCA
>N_4883
ATCGGTTTAGTGTCTGTACACTAACGGGATGTGGACGAAGA
>N_4884
TGTCGGGGCTCAAACATGTACACAGGTAACGCCGCAAACTG
>N_4885
ATGGGACCAAGCAATTAGCCCAAGATCCGCCTCATCGTAAC
>N_4886
GGTGTTGGGTGGGCTCGAAACCCAGTGTGATTTATTGTCCC
>N_4887
GCTACGGTTCGTTAGAGAAACGTTGCGGAGCGGGGCGCTAA
>N_4888
CACACGGGCCTCTTATTACACTAGGTACGACACCCATCTTA
>N_4889
TTGTCTCACGTTGTACGGGACGGGGTCTATCACATGAACGG
>N_4890
GGAGCGCCGCCAAAGACCCGCACAACCACGTAAGAAAGATG
>N_4891
TCCTCTCCTAAAAAGAGGCTCTCTCCCCTTACGCAGACACC
>N_4892
TAACACCACGGTACTTGGTACACATTCGTTACTCCCGGTTT
>N_4893
AGATCTTGTCCCATCCTATTCTAGGATTTGCAAAGGTCATC
>N_4894
CATCGGGAGTGCTCTCTTGCCAATTACATCTTCTGAGCTGT
>N_4895
TATTCGCTCGACCAATATTCCAAACCTTATCTTATCCAGTA
>N_4896
TTAGGGGACTACTGAAGCCACGGGTTAGGTTGACTAAATGA
>N_4897
TGCCACCGAAAGTTACACTTCAAAAATCATATTTGGCGTAT
>N_4898
ACGAATAGATTGTCGCCCCCCCAGGTAAGTTGACCGCCGAC
>N_4899
GTGCGCAGCCTGAAGAGACTCTACACTACGGTGGTATGTTT
>N_4900
TAACTCATCTAGTTGCACAGCACGCGCTTATATTACTCGGG
>N_4901
CTCATGAACTGGCCACGGGTCCAAGCCATTCAATAGTCACC
>N_4902
CATGTGATATCGGCGGTTGACTGGAAAGGGCCGCCGCGCAC
>N_4903
GGCCAAAACCGCCCAACCCGCTTTACTATGAACTGGCACAC
>N_4904
ATGATGCATCGACCCCAAGCCCCCCGCACAATTACGGAGCG
>N_4905
GGGAAATCTCTTCGGCAGCCCCAGACCCACGTATCTGCCGG
>N_4906
ACGCCTAATGGGCGGATTAGCGGCATTGCACTTTCCCATGG
>N_4907
CCTGCCGGCTGCTGATATAGCAGGTTAAGAGGCTATCTCCA
>N_4908
GGTGTCGCTAACCAACCCGGCTCCCTTAGCCATCCGGTAAT
>N_4909
CGACCGGGCTAGTCGTATAACGCACCTAGTAGGATGTTTTA
>N_4910
AAGGGCACCGGTGCACTCCGCTTAACGCCTTTTTACACGCA
>N_4911
TCTTGATGACCGCTCCCATACACAACAAGGTACACCACAAG
>N_4912
ATGAGGGGCTCTCCTTTAAGCGGGTTCCACATGTCTTCATA
>N_4913
CCGTGACCTATCGTACCTAGCGAATATAACATTGGCACTTA
>N_4914
ACAGAGTTAGTCCCTTTCTTCTCTTTCGGGAAAAGCGCTCA
>N_4915
GTCTGTTGGGCATAGAATACCATGTGGTGCGTTCTCAGGGG
>N_4916
TGGTATAGGTGCGCCCAGTTCTCTAGTATATGCAGTCCTTG
>N_4917
CTCCAGGTCTTTCGTGAAACCGTAAGGCTCCCCCACGCGAC
>N_4918
GGAATTACTATTGGCCCGTGCGGGGCGTGCCCACTGCCTTG
>N_4919
GCTAACATTGTGGGACCAAGCGCCTGGTCACCCTCTCTGAA
>N_4920
CACATGTAGTCCGACGAGCCCTGCAAGGCAACCTAACTTAC
>N_4921
ACAGTAACGCCGGATTCGTCCATTACTCTCTAGCAGGGCCG
>N_4922
ACCTCACTCAACCCCCTCAACGGGTTGGCGCCTCCAACATT
>N_4923
GTGGTGTTAAGATATCCGTGCTATGTGAAATTACGCCGAAA
>N_4924
GGCGTTTTTCATTTTTCATCCTAAGATTGGGGCGAGTTTGC
>N_4925
TAACCGATGCCGTAGAAAAACCCAACTTGACCGGTCACGCA
>N_4926
CTATCTCTAATCAGTCCTTACGGACTAAACCCGATGAATTT
>N_4927
GTTAACCAATTTATTAACCCCTTGGGTGTCCTATCGTCTAG
>N_4928
CTCTCTATACAATAGTGTAACATCAGGTCATGATCTGGCTT
>N_4929
GAGCGCGCCACCGAGGTATCCCATACAAGAGGGCGTGCTTT
>N_4930
TTGAGAGGAGTTCATACAGTCAATTACTTCTTTGGAGTCTT
>N_4931
AGCGAGGGGTGCTAGTAATCCCTTTCCAGAAATTATCGTAC
>N_4932
CAAGGAATTTCAACCACTGTCCCAGCCGTTAGTAAAGCCCA
>N_4933
GCTACCTCCCCGCCCACCATCAGGCAGTTTAACCGTCACAC
>N_4934
GGTTATCAGCCGTTCACTTGCAAATCGCTCTTCCTGTGAGG
>N_4935
CGCACTAGTGGAAGTGAGTACTGGGCCAAACGATGAACCCT
>N_4936
TGATATGCATCCAGAGGGGGCAATAGAAATACTCCTGGGGC
>N_4937
ATCCCATCTCTCTGCAACAGCGAAGTTGCCGTTGGAAAGTA
>N_4938
CTTAAATCTTAGCCTGGTATCCCGCCATCATATGCCTTACC
>N_4939
GTTAAGCAGTTCCGCACTGGCGCAGTCAGGTTTAGTAGTAA
>N_4940
TGTTCAGGGGTAAGGTTGGGCCCGCGCTCGGAACCGCATAC
>N_4941
CGGCAGCCTGAGACCGATAGCGTTTTCACCAACATCTGTTA
>N_4942
ACTTTCCATACGCCTTGATGCTCATAAAGTGTAACTTTTTT
>N_4943
TATGTGGGCGTGCCTTAAGCCACCCGTTATGATAAGTCATA
>N_4944
AGAATTATTGGGTAGTGCGGCTGGTGAGTAACTAGGGGGGA
>N_4945
ATCCCCCACTGAAGAGTCTTCAGTGGCCTGCTTAGTAATTC
>N_4946
TGTGAGACGAATCTGTCAACCCCATCGCCACGGCCCCACAG
>N_4947
AGCATGGAGCTAGGCATACACAACAGATGAACACTTAGTTC
>N_4948
GTAGGGATGCCGTAAAAGCCCTTATCGCGCGGGCAGAGTGG
>N_4949
GAACTATATTCTTCGCACCCCCCATATAACTAAAAGCAGGG
>N_4950
ATGCCACCCCCAAACCTAGTCATTATCAGGTGATCGAGACT
>N_4951
ATTGTTTTCCTCCCCCGCTCCATTGACACGTGGCCAAATTT
>N_4952
TAAGACCCAATAGTAGCGAGCTTCTTGTTATATCTAATCTA
>N_4953
TAGTTAACACTCCCTCTCTCCTGATGACTCCGCCCGAGCCA
>N_4954
GCTTTTGCGACCTAGCTAGTCTACGGTCCGGGAGCCGTACA
>N_4955
TGGGGCCCGTCCCCACTTAGCCTTTTCAAAGCACACCAGGT
>N_4956
CGCTCGGTCTCTTTCAGACACCGCAGGAACGCACGTTTTGT
>N_4957
ACAAATATCTCCTCCAGTGGCGAATCGGGGACATGTTTATG
>N_4958
CAGACGGGACCGTAATGTTTCTAATGCATGAGCCGCTCCAC
>N_4959
GTGGCAGAGCCCCTAAGGATCGTTTGGGGAGTAAACACAGG
>N_4960
ATTTTGATCCCTAACGGGGGCTGATACAAATTTAGGATGGC
>N_4961
GTTTGATGCCTACCGTCATGCAGGGTACAGCCCGCCGACGC
>N_4962
GCCTGGCCCCATAGACCCGGCCCTGAAGGGTCCCCATTTTA
>N_4963
TGTCAAGATGCCTAAGAAACCAACATAACGATGTCAAAGAA
>N_4964
TGTCTTACCCCCCGGGCATTCATTAGTAGGTTCATATCGTG
>N_4965
TTTACTTGCTTTCCGTAAGTCACGCCCTTTACTCCTCCAGC
>N_4966
CTTTAAATTGTCATTCTAACCCAGGAAAGCGTGAGACAAAT
>N_4967
TGACAGCGCTTGTAAATAAACATATACATGCGTAAGTTGGT
>N_4968
ATAAAAGGTGTGAACTAATACACTTAATCGTACTCCCGGCA
>N_4969
GCGGAGAAGTGCGTCAGGCCCGGTAAGCCGCTCCGGCGCCC
>N_4970
GAGAACGTTTTTCTAATCTACTCACAGTCATGCCTGCAAGA
>N_4971
TTCTAGTGAGTACATGGCGACTGAAAAATAGTGGAGTGGTG
>N_4972
ATATCGACCCGCAATGGAAGCTCTTTAGAACTGTATGAAAG
>N_4973
TGCAAGGCGTGGATCCCAACCGTTGAACGCTCTAAAAATTA
>N_4974
GTGGTTCTAGTAAATACCCTCTCACGGACAACGGGCCACAA
>N_4975
TTGCCTTGATCCACTTCTCCCTCACAGCCCCGTACAAGGTT
>N_4976
GGCACCGTGGGACCAACTCGCGGTAGACTCCGGGTACTATT
>N_4977
TGTACGAAATTCAGGGCGTTCCAAAGCGGGAGCCGCTCCGG
>N_4978
TTGAGTAAAAATCCAATGACCCTAACTCTAATGTACCGCCT
>N_4979
CCCGGTCGCTAAGGGATAGGCTATTTAAAAGGGCCTGAGGA
>N_4980
ATACCGCTTGGCTCCAACGACACTTACGTGCCCAGGTCGCG
>N_4981
GTAGTTCATTAACTAAAACGCCCCCCATGCTTGAGCCTCTC
>N_4982
TATGAGTCCGTATATCGATTCATTATTTCTACTAATATGCC
>N_4983
CGCGGAAGGGGCCTCGGCCTCACAATGAAATGCGACTTAGT
>N_4984
GGACTACACCGTGATGGCGCCTCCAGAGGCTTGGCGTCCCT
>N_4985
ACCTGAGGCGAGACATGAACCGTTGAGAGAAAACCGGCTTT
>N_4986
TAGGGCCACGACCCGGTAGGCACGCCAGTTTTTGCGAGAAT
>N_4987
CATGGTCCATGTTCGGATGACCCGCAAAAACAATATGTACT
>N_4988
GCGGAAGCACGCATGTGCGGCGAGCGGCGTTATCTGCCCTT
>N_4989
ATAATTAAAGGTGGGGTGTTCTAACCATGAGGTAGGTGCAC
>N_4990
TAGGGTATAGGACAGCGGGGCGCTTGCCCGTTTTCCGACCC
>N_4991
GCCGCATTGAATTGATATGCCAGATTATCGCTCCCCACGGT
>N_4992
TCCTATAGTCACCAGGGTAGCAGATTAAGCCCGTATTATGG
>N_4993
TTCCTTTAGGGAGGAATGCTCAGATTCTAAATTAGTGGCCT
>N_4994
CTTAACCAGAACTGTGGTCGCAACTAATATATGACTTCTTA
>N_4995
GTCTGTCTGTGGTTCCCCTTCCAACTCGTGTGCCACAGACG
>N_4996
TTCTCCAATGTAGGAGACAACATAAAATCTCGCGCGTAGTG
>N_4997
TTTGGTGTCTGGCGCCTAAGCCCCATCGCTGTCCGAACGAG
>N_4998
TCTCCAAGTGGGAGTATGCTCCGACCACATAGGTGAGAACA
>N_4999
AAAGCGAATCAGCTAATGTACTACACAGTTCACCCCGCAGA
>N_5000
TTTGTACTTTGGGGTTGACACTCACGTGTACCGGTCCGGTC
>N_5001
GTCCACAAGTAACTGGAAAACACGAATTGCGCCGCCCTAGA
>N_5002
GGTAAGGCCGACCCCAAACCCATCGATATGGCTTATTTGAT
>N_5003
GTATAGACTTCGGGCGGTACCGAAAAGCACACGATGGCGGG
>N_5004
CCTGAGAAGCAAGGCTAGATCCCGCGGTTTTTAGCGTGTAC
>N_5005
GCCCACGGTATGTCGCTTGACGACGAAAAAAAGACAGTTGG
>N_5006
AGAGAGTACGGCATGTCATTCGTTTATTCTCTTATTCAAGT
>N_5007
GGGTTTACTGAAGAAGTAATCCAGATGAGGTCCGCCACGGA
>N_5008
TTCTGGTGAGGGCACCTTACCACAAAAGCATTAATTTACCT
>N_5009
GTGAACACAAGTTACTCAAGCGTTTCTGAATGCCGGGTAAT
>N_5010
TATATGAGTTCCCTCACGTCCAAGGCGCTTAACGCGATTGA
>N_5011
TCCGCTTATTCCCACACGTTCTGAGTGATATTTTAATGAGA
>N_5012
CACACCGTACCTATAATATGCATTTAGTACGCGGGCAAGCA
>N_5013
TATCCGAGGTGAGGGGCTAACCCCCCGGTACCCATAGATTG
>N_5014
CGCTACTAATTATTGGTTACCAAATCCGTTAGAACCCGTAT
>N_5015
CGGCGCACACGAGATAGGACCCCACTGCAGCTTAGTGTGCT
>N_5016
ACCCTACCTTGGTATTTAAACAGAGATTCACCCGCTTCACC
>N_5017
TCGACGCCCGTGAGGTACTACTTATACGTTACCGCCTTAAA
>N_5018
GATAATGCCTACTGTTCTAGCCAATTTAGTCTGCAGCAGCA
>N_5019
AAGCGAGGCGATCTGACCATCGGCAGAGTGGGCCTGATTAT
>N_5020
CCCCCCATCGTCAAATTTTTCAAGCCACATGACTCTCACGT
>N_5021
GGTATAGAGAATTGTTCTGGCTGGGGTCGCATCTCGGAAGG
>N_5022
TTTGACGACCAAGGAAAGTACAGTTTTGCACGGAAGGGTTT
>N_5023
ACTATGGATGACATCATCCCCTGGCGAGCGAATAAGGGGTC
>N_5024
ATAAGACAGGGCATTGAAGTCTGTTAGTGTGACTCTCCCAT
>N_5025
CGGACTGATGTCACGTTAGTCCGCCCGTCTACCAATCCCCG
>N_5026
GCCCATTAAAGAAGCCACCTCCAAACCTGGCGCTGAAGGAA
>N_5027
AAGCCCAAGTTACAACTGTACCCGGAAGAAAGCGACGCTGC
>N_5028
GGCGCGAACATGGATTCGAACAGAGGGACCATAGGCCCACA
>N_5029
CATAACATCTTACATCCTAACTTGCCCTTTGCTTGAAAAGG
>N_5030
TGCTTGGTGGATATAAGGGTCGTATACTATTCGATTCTTCG
>N_5031
TCCTACAAGTTTATTTGTTACCTATAAGCAGGATACTCGCT
>N_5032
ACTTAACTGTATTGGAAGATCGAGAGAGACGAATGAATTCG
>N_5033
CTGAATCAGTGCGACAGCGACTAATAATAACTGAATTGTCT
>N_5034
TCATAAGATTTACCGGTTCACGAATTGAAGGACACCGTGTG
>N_5035
GTAATGTATGCAACCATAAACAACTGTATGTGTTCCCTGCT
>N_5036
GAGTAAGGGCAAGGTATCTCCCCGAGACAAATCAGGTCCCC
>N_5037
ATGGAAATGGATGTAGAACTCAACCACTCAAAGGCGCTCTG
>N_5038
GAAAGGGCATCTCTGGGGGACGCTTCCGTTCCTTCGAGATA
>N_5039
ACTTTTATTCCGACCGCTGACGGGGAGTCTCGGGGAGATCT
>N_5040
TCTGGGGGTTATAGCCACTTCGCACCGAGGGTTATCGAGTA
>N_5041
TCGAGTTCGGGAAGTCCGGGCCCTGTGTGGGTTAAATAGAA
>N_5042
TGGAGTAAAGCACTCTATCTCCCTTACCTTTTTAAAGACAA
>N_5043
GCAGGTAAATTGCTTAAGCGCGAATGTCTCAATCTTATGCG
>N_5044
CGTTCCTGTATTTAGAGGAACGCTCGCTCTGACCCCACTTT
>N_5045
GCCGGAATAACGCGCTGCCTCCCAACAATGAGTTAGACTTG
>N_5046
CCCGCCGACGCACAGCATACCGTGAAATGGAACACATATCT
>N_5047
ACCCGATAACTAGTTGCTCACCGCCGAAACAATGTCATGGG
>N_5048
ACTGTGGATCTGTTAGTACGCAGCGGGCATGTATTGAGCAT
>N_5049
CTATACGGAGCAACAGCACCCCTATAATAGTGTAATACATA
>N_5050
ATGAACGTGATCGCAATGGACTTGTCTCTGGCTTCGGAGGC
>N_5051
TGTCGTTAAGATACATTCATCAGCGCACTCCACCGGAGAAA
>N_5052
AGAATGCCCCAGAGTTGAAGCAAAGTCTAGGTGGTGGATAT
>N_5053
GAACGTCTGGTACCTCTCATCCACCCCTAACATAATCCGGT
>N_5054
ATCCCCAACCTCGCGGAGCGCTAAAGGCGTTCGTATACCGC
>N_5055
CAAACATGATCTTTAGTATTCATTTAGTACCCGCGTCATCG
>N_5056
TCTTAGCCATGTTGGGAGGTCCGGGGCGCAGCTTCTCAAGC
>N_5057
CGGTGTGAAGGCGGTAGTGTCAACGGCGATCCATTTGAGCA
>N_5058
CGGTCTAAATTTAAAGCAACCGCGAAGGCCGCCTTTAGGAG
>N_5059
ACCCAAATCGTTAAGTAGTACATGGATAAAGAGGGACCACT
>N_5060
ATAACCCCCTCAGGAAGGGTCGTATACAAAGGAAGCACTTC
>N_5061
CGCGTGGTGGAAGCCAATGGCTATTAACTGCTCCTTAAATT
>N_5062
AGTACCGATTATTAGACAGCCAGCATCACCCGTGGGCAACA
>N_5063
CATATATCGATCAATCTACTCGACAAAGGACCGTTATAGGC
>N_5064
AATGACGTTCTCCCTCCTAACATAGGTATAGTCGTCAATCT
>N_5065
GTTGAACGGTCTTGATAGGGCTGCCAACCGATAAAAAGGGC
>N_5066
CTATATCTAGGGTCATGTACCGTGTATTTGGCAACTTGGGA
>N_5067
TAACGCCGGTTCGAGAATTACTATCATTTTAAGACGCTGGT
>N_5068
AACTAGTCTGGGGTCATAGACATATAAATTAACTACAGGGC
>N_5069
AGAATGGTAGAACTTTTGTTCTTCTGCATGTGAAGAGCCGA
>N_5070
ATGTTAGGGACCCATCGCTACGCATCCCCTGTTCACGGCCC
>N_5071
GGAGAAATACAGGGGAGTTTCGCGCTTGCAACCTTTATCCC
>N_5072
ATCACGGATAACGACCGCGTCTTTTGGCTTATGGGGCTGCA
>N_5073
TGCTATAGTCCCGATCCGCCCCGAAGAATAGGCGATATAGT
>N_5074
CCCCAAACAGCGGCTAGTCTCAGAGAATTTTGGGTTCTCTC
>N_5075
CTTTCAACAAGCCGTTATTTCTACGAGTTATTATGTAGGGG
>N_5076
TTTGAAGCATCTCAGTGGATCATCATGTTAACAACGGACTA
>N_5077
CTCTCATCCGGAGCGATGGACGTTACATTAACGGTGATAGC
>N_5078
CTCAACGGATCTAGTTCCGTCTGGTGATCCATTCCGGTGTT
>N_5079
TAGACATACGTTCACTGGAACTGGTCCACGGAAAAGCCCCT
>N_5080
TACATGCTAACTACAGGAGACGTGTGGGTTCCACTCTGAAG
>N_5081
AGGTTACGCACTCCCTACCCCAGATGGAACAGATCTTTCAT
>N_5082
GAAAAACAGCGAAGAGTTAACATGGATGGATAGGGAGTAAT
>N_5083
GGGTATTGTCAATGCGATACCTCGATAATGTATAGGATCCG
>N_5084
AACCATTAACTCCAGGACTACTGTTTAATTATAGCGAGTAG
>N_5085
ATCTCTATAGAAATAGTGGACACTATAAAATAGAGGGAAGC
>N_5086
GCCTCTACGGGGGGAGGCCCCGGAAACTGCATCGTCCTAGA
>N_5087
GCACTCCGGACGGACCGTTACCACAGCGGGGTAGATGTCAG
>N_5088
CTTTGGAAATGGTAGCAACCCCCAACATCAGAATTCGGTTG
>N_5089
AACACTTACGTTTATTTCCCCATCTCCTCGTCATCATACCT
>N_5090
CCCCGTCGGGTATGTTATGGCCTTCCGATGAGAACCTACAA
>N_5091
CACTAACCTTGCCTTTATACCGGGCCTTGCGCTGATTTTCA
>N_5092
GTCAACCGCTGTCTCCACATCGGTAGCCAGTCTAGAAAGAA
>N_5093
CCCATATTAGAAACTGGTACCTTTTGGGGATACGTATTTTA
>N_5094
GAGACTTGTAGATTTCTGATCATGGTAGTAATAATTACCCA
>N_5095
TTTACCTCTGATCTTCCCGTCCGATTAGGCCAGAAGCTGGA
>N_5096
ATATGATCAATGCATTTGCACGGTGAGGTCAACCTCGGAAC
>N_5097
AATCGTGAGGCTCTAGTAATCTTGTTTCGAGATTTAGTAGG
>N_5098
TTGAATTCAGCCGGAGTTTACCACAGACTCAGACGAGTTCT
>N_5099
CTTTGAGTAGCCCGCTAAGGCCAGGTCTCTCGTCACTCCAT
>N_5100
CCCCGTTGCGTACGGTAAACCATACCATACATGTTCCCCAC
>N_5101
CCAAAGGGGTACTTCGCAGTCGTGTGGGGCGTGCTGGTAAT
>N_5102
GCATCCGAATTATTAGAGGTCTTCCACCCGCAGTACTGACT
>N_5103
AAACACGGGGAGACTTTGCTCATCTGCGAGTTGGGGGGGCC
>N_5104
TATGTAAACACATTACGCCACTCCTCGTGATTTTAACCGTT
>N_5105
ACTACGACCCCCGGCGGTGTCTTAGTTGGGTGAGAACTTCA
>N_5106
CATCTCCTGCTCCGCCACGGCCTTCATAGGGGACTTTCTTA
>N_5107
TATGATCACAGTTCTCCGTTCTAGGCAGAGTTGCGAACTTA
>N_5108
GTACGGATTATTATTGTTCTCAATTCTTTTGGACAATGGGG
>N_5109
TACACCAGACAATCCTCAAACCCGAAATAAAAGGTAGTGTG
>N_5110
TGTATACCCGTCAGGGGGGGCGGTATTGGTGGTAACCTTAC
>N_5111
TATATCTAATAAAATGCCCCCCAGCACTATGAGAGAATCCA
>N_5112
GCGTACTGTGTGTTTCGTAACTTCCTCATATGGATTGTTAG
>N_5113
GGGTTAAGTGGACAACCGACCTCTGAATTCATTAGTTGTCT
>N_5114
AGCAAGACTAAATCTCTATCCGTGTTCCAGCACGCACCGAT
>N_5115
ATTGTTTGTCCGGCCATTTCCCATGGGTTTAACCAACATAT
>N_5116
TCAAAATATATCTAACAACTCGGGTCGGGTCCCAGCCATTT
>N_5117
ATGGTTGCATCCTATGGCGGCAAAATTGGCGACTCCCCCTT
>N_5118
CCTCTCTGGATACCTCGACGCATGGTGGTCATCGAATATCG
>N_5119
ATTAGCATGTCATATAATTACTAGATCGATATTCTCTTTGT
>N_5120
TGCCCTCGGTGGTTAGAAGTCTATAATACCCCCTGTCGGGG
>N_5121
GTACGAAGAATTCATAAAGTCTTCCGACCGGTCGTCTGGGA
>N_5122
GGAAATATGAAGGATTACGACCTCTCAGTCTTTATAGAGCA
>N_5123
AGTCCTTCAGCAGTCCCTTTCCAAATATGGATTGCTATATG
>N_5124
AATAAACTATCTCCCTGACTCAAAAAACGCTTACTATAATT
>N_5125
GCCGCACTAATTTTTATTTACTTTTTGATACGAGAGCCTCG
>N_5126
TTTAGAGCGAGATGGATCTACTGAGAGCTGGAAAGGGTCTA
>N_5127
CTCGTCTTCGGCGCATACTACATTGAGAGGTGCTACTTATC
>N_5128
CCCGAAGCCCGGGCTAAGTGCCTGTGCCCGCGCCCCCATAG
>N_5129
GTTCCCCTTGAGATTCGTAACTTACATACTGCGGCGAGGCG
>N_5130
GGACGGGGACGCCGGACCCCCCGGAAATGTGCCGATAACAT
>N_5131
TCGTTAATATCACCCCCTTGCAGCGCCTCAGGGGCAAACTC
>N_5132
ACGCACGACTAATATAGCTGCCGCACCCCACCTTGAATAGA
>N_5133
GAGGCACAAAACCTTCCGGCCGGAAACGGGCTGCATCAACT
>N_5134
CCACGGGCTGGCAACATACACGTTTACACCACGGTCCAGTA
>N_5135
CTCCCCTGGACATTTACCATCCTTTCATGGCACAGACGCAG
>N_5136
AACCCGAAACGGGGAACGTACTAATATACATAAAGGCGAAC
>N_5137
TAAGAGTGTCGCTCGAACTTCGTGAGAAAGGAATATTCAAC
>N_5138
GAGCATATAGTTTTAAGTCCCCGATATAACTCATAAACGTC
>N_5139
ACTAAAGTCTACTATAATAGCCCTCTGCGTGAGAATATGTA
>N_5140
CTATAACCCAGGCAGAACTCCGTGTCCCCGCTAGACGTACT
>N_5141
TGGCCACCCATAATAAACTCCACTTTCGTGCTACAGGGCAA
>N_5142
TTAGTTGAACACCGTAGAGACCTCCGAGGCGAAAAGCCTGG
>N_5143
AGACTTCTTTGGATATGATACTAAGAAAGGGCTGTAATCCT
>N_5144
GGCGACACTCTCACTTAGTACTTCAGCGTTTCGAGGGCGGT
>N_5145
GGAGCCTAATTTATCGGGTGCGCGACGAACCTTCCCTTGCG
>N_5146
GTGAGCAAAACCTAACTCGGCCACATCCTCAAGGTATGGGA
>N_5147
GTAAACATGGAGTTCGAGCGCTTTAGAATTACTGGTATATT
>N_5148
ACGAATTTCCGCTCTTCTTACCTTTGCCCACCCGCGTACAA
>N_5149
GTTCACGGTCTGATTTAACGCCGTTAGGTTGAAAATAACAC
>N_5150
TACCTGAGTAAGAATTGCATCAAAGGGATTAGGCGAAAGGT
>N_5151
GGGAGGTCCCCTGAGGCTTGCGGAACAGGGGCCGCTTCTCG
>N_5152
GATGCCTGGACAGGGGAGACCCGAGATTGGAAACGTATCTA
>N_5153
AAGGAACTTAATCCAGCTAGCCCTCAACCCGCTTGGAGGTT
>N_5154
GGTTTGAACGCATAACTTCTCACAGAAGGCAGCTTTACACG
>N_5155
TTGATACATCATCTAAAATACCAGTAGTTGGGGTAGTGCCG
>N_5156
GGGCGAAAGAGGAGGAAATGCGCGGTGGGCCTCGGTCTGTG
>N_5157
CGGGTTCCACTGCAGCACACCAAGTTAAAGGACTTCCTTGA
>N_5158
TGCTCCCTCCTAACTACAAACAACATCGCAACGGATAATCT
>N_5159
TCAACTAGGCTGAACGTCCTCGCAGATAAGCAAAGAACTAT
>N_5160
CTACGCTGGGGGTTTATTCACTAGGAATCCGGGGGCACTAA
>N_5161
GTAAGACAGCCATGCACATGCATGGGACGTGGTGTACGAGG
>N_5162
TTACCAGCTCCGTACGCGACCGAGTGGCTACACTGCTCACT
>N_5163
AGATTACTATGTGGTTTCCTCCCCCGGGAGTGAGCGAATAT
>N_5164
CTCGTATTGGCCCTATCTGTCACACGTTAACACATGTTCGC
>N_5165
CATCGAAGGCATAGGTCCGCCCACAATTGGTGAAAGCCACG
>N_5166
AGGCGTCTTACCGGTCGATCCATTAGGGGCAGCCACATTCA
>N_5167
CCCAAGATCTCCTAATCTACCAATCTCTACTAGGGTCGTGG
>N_5168
GACTATTAGAGCCTACATCTCGTTCTTTGATCGGCGTGGGA
>N_5169
GCGAAGCACAAATAAACAAGCACGCATTATCGTGGGTGTGA
>N_5170
AATGACAAGCTAGTTTTCGACTTTCAATCCTGAAGGGTGAC
>N_5171
GGTAGCCAAGTCGTGTCCTGCGGCTTCAAAGACTAGACCGA
>N_5172
TAGGATGGTACCAGGCCATTCGTAGGGACAAGGGACTTAAC
>N_5173
TGAGATGGAAATACCGGTAGCGGGAGTTATTACGCTACCCC
>N_5174
TACACCCCACGAGCATAAACCATATCGCGTTAGTTCCGTGG
>N_5175
GGGCAACCAGGCACATGAGACGTTGTGCTTTCAGTTATACC
>N_5176
ATGGAAATCGCGGAAATAAACACTCTGTCGATCAGGCATTG
>N_5177
TGCGTTTGGGTGGATGGTTACCAAAGACGTGTCCAACCTCC
>N_5178
AATCTATGACTATGAGCCGCCATTATTTCTGAGATCCGCAC
>N_5179
GAGGGGCGAGCTGGGGAGCTCCAAACAAATGGTACAAACTT
>N_5180
ATAAAAGAAACCCGTGTACGCGATGTGGCATAGCGAGCTTG
>N_5181
TTGCGGCTGAGAGTATCGGACTTAGTTAGTCCTAACCACAA
>N_5182
GGGATAAGGATGGCCGGAGTCCGGGATTCGGTCGCTATAGG
>N_5183
AACGGACCTCTTTAACCATCCTTGAGAATAATTATCATATG
>N_5184
ATCACTCGGTACAAGACCTTCCGAGAACAACAAGAGGAAAT
>N_5185
GGATCATTAATTCTACGATACTTTATTACTTGCTGGATCTT
>N_5186
TAAGTGATAGCACCGGTATACTCGTTAGTCCTATCCCCCAA
>N_5187
TTCGACGCGAGGGACTGCGTCGTAAACAGTGAGGACTTGCG
>N_5188
GAGAGGAATGGTTGACCCTTCCCTAAGAGGTTGGACCCCGG
>N_5189
GTATTAGTAAGAAACGCGCTCATTATAGCCCCTGCTGATAT
>N_5190
TGAAGGCGGTGAAGAACCACCCTCTATCGCAAGTGGTCAAT
>N_5191
TGTTAAACTTCTGGAGCCCTCTCACCAAGGCGAATTGGAGC
>N_5192
GGTCAATCGATAGCTCAAGGCCGGCTTGTAGGGGTATCCAA
>N_5193
CCCCCTATATCGGATCCGTGCCGCATGTCGCGCATTTTGAA
>N_5194
GTTCCCCTTACCCATCCGAACTGTCACTACCAGTCACTTTA
>N_5195
AGCACATGTAAGTACGGTTTCTTGCAACCACGTCGCCCCTC
>N_5196
TAGGCAAGTGTAAAGCCTCGCTTTACAAGCGGATGAGTCAT
>N_5197
GAAGACAGTGCGTTCGAACACTTGTACGGTCCAATCCTCCT
>N_5198
TTCCTTAGAACCCCAAATTGCGTGGTAGGGGCTAGCCTGAT
>N_5199
GCCCGGGAGGCCTATCTTTTCACGGACACACTATGTGTAGC
>N_5200
CCTTGCTATACTCTTCAGATCCTTAATAGTGAAAGTTTCCC
>N_5201
CACGTGTGCGACTACTGAACCGGCCACTCATGATCGGGGCA
>N_5202
GTGATGCGCGAGATAGGCCTCAGGCTAGAAATCTTTGTTCC
>N_5203
CAGCCGGCCGGCACGATATTCTCCTTCTCAACGCAACAAGG
>N_5204
ATTTCCATTATTAAATAGATCGGGAGATCCCAGCGTCGGGC
>N_5205
GCAAAATTACTCTCCATCGACGGAGTTCTTCTATAGGAGTT
>N_5206
AGCTCTAATGGGAGGAGGACCAACGTCCGCGCACGTGAATT
>N_5207
AGACGGATCGGTATCCTTTCCTGTGAAACAACCAGTAGAAA
>N_5208
TACGGCCCGCGCTGACCGTACGCGGTGCTACTCCCAAGGTA
>N_5209
CTCAATTTAATATCTCCCCGCGCCGACGTCGGGGATGTGCC
>N_5210
CGGCCCAGTGGGACACCACCCTGCAATTAAATTACGAATCT
>N_5211
AACGCTATGCATTGCAGAAGCAAATTATCGAAGATCCACTC
>N_5212
GGGGGTTCATGAAGCCCAGCCGGTTTCTCGCTGTCTTCCTA
>N_5213
TTCGCGTAGATTACCGAACACATCGATGTCAAGCTGCGCGG
>N_5214
GAAAATTAGTCTAATAGTAGCACCACGATGGGAGGTCCATG
>N_5215
CGCGAAACCTAAGAGTTACCCGTAAATGTTGTGGTAGACTT
>N_5216
TAGACCCGGGGTTCGGCGGCCTATTAATAATTCTACGCCGC
>N_5217
GACCCAGTGAAACATAGTTGCAGACGAAACCGCCCGCGTAC
>N_5218
CACTGACTTTAGGAAGTGGGCCTATTACTGCTGAGGTGCCG
>N_5219
TGAGACCTTCAAGTCATCCCCCACTATTCCCTTGGCGTACA
>N_5220
TGTTGACTAATGGCCACGTCCTAGGGAGAACCATTCGCTTT
>N_5221
GACACCGTTGCCTGGACCAGCCTTTCGAAAGAGAATAGGGA
>N_5222
TTTCGCCCAAGATCGGTCATCTGAGGACACTTCGTCGCCCA
>N_5223
GGGTTAGTTGTTGGCTAACACAGGTAAGGTGCCTAGACTCT
>N_5224
AACGCGCCGGCCCGGAGTGACTTAAGTGTTCATAAATGACC
>N_5225
GAGGAACAGCAGATCCCCACCCTGATTAATTCCTGCGGTCC
>N_5226
CTGAGCGAAAGGACTGAGCTCTTCGCTGCCGCTTCAGATTT
>N_5227
TCCATAACGGGGCTAATTCACCGCTGTTATTCAGCCGAGAT
>N_5228
TATGCGTACTGGCAGTGAAGCCATGTTGGGCCGCTACACAT
>N_5229
TAATAGGAGGGTGAAGCTTGCTGTTTCCTCAAATACCGACC
>N_5230
TAGACAATCTTATACAGTCCCTTTTCGCTAGGATGACTGAT
>N_5231
CAGTGTGCATGCATTTCTCGCCCTGGGCTTGCGGACTACTG
>N_5232
CATGATTCTACTTAGGTGCTCCTACCGGCCGCGGCGTTAAT
>N_5233
GCGTGGCATAGCTGCGCCGACCGTTGTTCCAACTAATGTTA
>N_5234
GGTGATCATGGAAGGGGGAGCGACTACATACGTCGGAGTTT
>N_5235
GAAGACGTGTTATAGGCTACCAAAGGGATCATAGCTTCCAG
>N_5236
TTGTTAATTTCGATCAGCAGCAGAGTGAACAAGTCCCGAGT
>N_5237
TACGAATGTTGTACTATTTGCCCTGTGTACCCTGGGATCTC
>N_5238
AGGGGTAAGCCCTTCTTTTTCAGAACTAACTTAACTTCTGT
>N_5239
TGCGCTATTTCTCCACACGACCTTTCATTGTAGCTACTCTT
>N_5240
CGTTGCACTCGCAAGAGATTCATAGGTCCCTTTCTCCCCGC
>N_5241
GTGAGAGAGGGACTAATCCCCACATTACGTTCCTCTGGAGC
>N_5242
GTTGTCGGAGGTTAAGGTCCCCGTTTCAGCGCTATTTATTG
>N_5243
AGTCAAGAACTGGTTGACATCCTAAGGCAAGATGGCCGGTT
>N_5244
ACTGGCTTGCTTTCTTGGAACTTTTGCCGATGACAACTGTT
>N_5245
CAGCCACCTACCGGAGCAGTCATTGTCGTAATTAATGGGAT
>N_5246
GCAACTGTCACGAAGTGAGTCTTACAGGTGTTCGCGAAGGT
>N_5247
CCAGGGAGCACTCGCCACCGCTTGGGTGCAATCAGGAACGA
>N_5248
CGCCGTAGGCCGCAACTGTTCAGCATCCGGGAACTTTTTCC
>N_5249
GCCCGGCGAGAGATGATGTACATGATTGGAAGTGTAAAACC
>N_5250
GGGAGTATTATAAGTTAGGGCGCTATTCCCGCGCCAATGGA
>N_5251
AGGGGCGTTCAAGTTTAGCTCCGGGCGAGATTAAAGGGTTC
>N_5252
GAGGGAGTGGAAGTGACGTGCCGAGTAGCTTCCCACCGTGA
>N_5253
ATTCGACGTGACCGCCTAGGCGAGTTTTGATTCAAGGGTGA
>N_5254
CGTACCATGTCCGGTTGTATCGACGAGCTTGCGGCAGGGAG
>N_5255
TTTTCACCGGAAGAAACTTCCAAAGTAAAGATCTCTGGCCC
>N_5256
CGGTTCATACTGTGGCTGTTCATTTGTTCGTTGAGCCAATA
>N_5257
TTAGGCCCGGCAAGATAAAACAACGCACTATCCCAGACATG
>N_5258
GGCAGTGTGCGCAGATCGTGCGGGCGGGCCCGGGGCTTTTG
>N_5259
CCTGATAGACTGATCGGTTACCAACCAGGATAGCCGCATCA
>N_5260
TGCGCCATCCGATGCAAAAACTATTGTGTATGGAATGCAAG
>N_5261
AGTTGTTAGTTTCCTTTATGCGGTGCACCGTCTGCCGCCCG
>N_5262
CGTATGGAAACGCTGTATTGCCCCTTCTGTTCGACACCTAG
>N_5263
GGGGACAAAGTCACTCGGGTCCGAAGTTACGCAAGCTCCTC
>N_5264
CTAACTCACTGCCGTGTAATCAGGTTCGCTAATATAGTGAT
>N_5265
GTCGCGTCGGGCGACTTAATCAGCAGGGTAGGTGGCTTTAT
>N_5266
ACTATCCATGCCCTTGGAAACAAGACTTCAGAGGAGAGGGG
>N_5267
TACGACATTCAACCCGAGAGCGGTATGGACACTGGGTCTGA
>N_5268
CCGGATTAAGGTCCCATTGGCAGACCCCTTTGTCTTTCAAT
>N_5269
CAAATGTCCGAAGACGTCCGCACCGTTCGAGAGTAAACTTT
>N_5270
AGGCTTGCATCTCATGTCGACTCGGCTGGAATTCCGATAAC
>N_5271
AAGGACAGCTGGTATACTACCTCTCAAGTACCTTGATGCGG
>N_5272
GAGGTAGTACTAGACAGAGTCACAGCTATAACCTTAACGCT
>N_5273
AGTAGGGAGCATGCTTATATCAATCTGGGGAAATAGCCCCC
>N_5274
CTCGACGTGGAATACCTAATCTCCCAAGCTGAAAGATCGGG
>N_5275
TGGCGTTAGCCCGAGTGGGGCGTAATGCGCTTGCGGAGGCA
>N_5276
GCGAGTGTAATACTACACAACTTTTTTGAGATACCCCTAGG
>N_5277
GATGATAATCTAACCCGAAACTAAAGCAAGTCATCCTCAAC
>N_5278
GACATACCAAGCGGGGTGGTCCAACCCTATTATAAACTGCG
>N_5279
GCGTCACAGTACCAGTGCAGCGGAACGCATAGAGTTAAGCC
>N_5280
TTTTCATCGCACGGAGTCAACCAGACTCGATACAGTACGGT
>N_5281
ACAAAGTAACACCAGAAGGCCTATGACATAAACATACGCAG
>N_5282
TAGTAGTATAACCAGAGGATCACGAGTGCCACAGCTTGAGT
>N_5283
CTAGACGGGAGTGTTTGGAACGCACCATCAGAGTAAGAATC
>N_5284
GAACAACCGGTCCTCTCCCCCTTCTTGACTCACTACAATCT
>N_5285
GCAAACTGGCTCGCAATATCCCGTGGCGGCTAGGATCCCAA
>N_5286
CGGCACGTGGAAGTAGGTTGCCGAACGATATTCACAAAAAC
>N_5287
ACCGCGTTTCTCACATATACCTAGGACCAAAAAATCCGGTA
>N_5288
GTAATGTGGCTCGGAAAAAACATTCCTCTGTTAGGGAAGAT
>N_5289
CCAAGATTACCATTTCGAGACGGCTGACGGCAACCCGGGGC
>N_5290
CGTCCCTCGCTCGCCATTAACGGCAAACTCACTAACTTAGG
>N_5291
GACGGTATACCCGTCGTGTCCGAGATTCTCACAAGCAGACC
>N_5292
GTCCCAGTAGACGTTCACCTCAAAGTTCGCGTTGGCGTGAA
>N_5293
CACTGATGCGGGTCTATATCCGCAATTATAGTCCAGAGAGG
>N_5294
GTTTGGACACAATATTTCATCGCCGCCCCGTCCCTCTGACC
>N_5295
TTTAAGCGGGTGACGTATTGCTACGGGGGTCGGTGTTTTTG
>N_5296
GACTACCGACATAAGATTTTCCCCGTATGCCCGGGTCGCGG
>N_5297
TGTCGTACGCCGAGTGCACACAGGAGGTGTTTGCATGGGCA
>N_5298
AGAATCACACCCTCCTCTCTCCTGGGCATTGCCAGCTCGGG
>N_5299
TAGCCATCCACCGACAACCTCTGGGTGATCTAGGTGTATAG
>N_5300
TTCTGAGCTTTAAGACCAATCTTACTGACTTGGCCGTTAAA
>N_5301
AACAGTTACTGGTCGTTGCCCTTTGGATAGTTGGGACGCAC
>N_5302
ATTAAATATAGGCCTATATGCGACCAACGGCGCGGGACGGG
>N_5303
GTCGTAAATCCACCAAAAATCATTGTTGTTTAGCCAACACT
>N_5304
TCCCACCTTCTAGTATAGCTCCTAAACCGATCTGTCCGGCC
>N_5305
GAGCTTTTATCTACACCCTACTACGATGTAACTAGTGATTT
>N_5306
CGTTCCGAGGGGTACGCAAGCGTTGTGCTAAGTACTGTGTC
>N_5307
CTTTATAGAAATGGGGGTAGCAGCCGAGAGTAGAGCAACCT
>N_5308
ATTGCTTAGGGAGTCGTCTACACCTCGTTACCTCTGCATCG
>N_5309
CTCAGCTCACGGTATGGGATCCGGTTCGGCGCAATTGATAG
>N_5310
CTGTACGAAGAGGCGATGGGCCCCTATTTCTATTGCCATTC
>N_5311
AGAGATTGAAAACATACAAGCGGAATTTTTTAAACGTAGGT
>N_5312
ACATAGTATCGCAGACGGACCCGAAAGATCCGGTTCTGATG
>N_5313
GTGGCCTCGGCGCTTTACCACTCCTCTCCGGCGAGCAAAAG
>N_5314
AAAGCTCATCTTTCATGTCCCTGGCCACTAACATATTGACT
>N_5315
ACGTCAGCTAGGCCAGGTTGCAGGACGCTTTTCAGCATAAT
>N_5316
CGCCGACCATGCTACGCAGGCGGATGCCCCCTACGCATCGT
>N_5317
ATTTGGCTAAGTGTGGCTAACTGGCAATAAAACAGACCGAG
>N_5318
CGAGACTCCTTGTACGAGGGCTCGGACGGCCGGGGTGGAAA
>N_5319
ATACTCGTAGTTAGGAAATCCACTGATGGGATACGATTAAT
>N_5320
TTAACCGCCCGGCATTCCGACGTAGCAGTTGGCTGAATGTA
>N_5321
ATGTCCACATAGTAAATTATCTTGTAACCCGACCTTTGAAC
>N_5322
GTATCAATGGGGACCACACTCCAATTGTACGGCTAGGGTAG
>N_5323
GGAGAAATCATTCATTTTATCACCTAAGTACCTTCTATATT
>N_5324
AGAGAGATAACCCAGTCGGTCGACATCCCGCGCTGACCTGG
>N_5325
CTTCAATGCCTGTCATCCCGCCGGACCACTTGCAAGGGCCC
>N_5326
TCGATATGCCGATCAAAGGTCGCGACTATACAGTGATCGTG
>N_5327
TGCTAGACCCAAGAAACGCTCAGATTATATACGGTGCGCTG
>N_5328
TTTGGTTGGGTTGTGAAACGCGCGCACACCTATCATATTTA
>N_5329
TATTGCCCTGGAGTCCTACCCATATGGGGATAAGTCGGCAG
>N_5330
CTCGGTGGTCCTAACAGCTGCTAGGATTACTTCTAGGGAAG
>N_5331
TAACCTTGCGACGTACCCTCCATTGGAACTTGAAGGCGACT
>N_5332
CACGATAGGCGCCCACACCTCACCGGGGAAGTATGCGTGAA
>N_5333
AGGACTCGCTTTGTCGTGTTCCAGACGTATACATCGCGGTT
>N_5334
GGATCACGGATTTTTTTATACCTAAATGCGTTGGGTAATAC
>N_5335
GATCATGGAACAATGACAAGCTTGAGTGCCGACTATCGTTG
>N_5336
AAACCGTTGGAATACCGCTCCGTCACGTTACTACAGAATTT
>N_5337
TACAGACCAGAAATGCACCGCCGAGGTAAACCACGGCGACG
>N_5338
CGGTTGAACAAGCCTCCTCCCTAAGGCGTACGACCGTGGAT
>N_5339
TAGAATCGTGGGGGGCGGCTCTCCTCCTAGGTCAATAAGGA
>N_5340
CCATGCAATCGCGCGGCGATCAAGCATCCTTTCTATAAGAA
>N_5341
ATACTTTGGAAAAGGGGAGCCTGAAAACTGTGGAAACCAGT
>N_5342
ATTATATCGGTAGTGCTACCCGAACTCTACATGCTCATAAC
>N_5343
GTTCTTTAGGGGCCAAAGGGCATATGTCCTTCCAGGTTGCC
>N_5344
GTTGGGTCGGGTCATGGGTGCTTCCAGAGATGGGGTCCTTT
>N_5345
ATAGATGGAATCAAGAGTCGCTTACCGCGTATTCTGGCCTC
>N_5346
GTCGTCTAGAAGGTGTGCTTCGCGGCCGGAATTCCTAAGTG
>N_5347
ATGGAATAGACCCGGGGCGGCCATATAGTGGAGATTTCCCC
>N_5348
GCATTCGTACATAACATTTGCTATATCCAGCGGATATCAAA
>N_5349
TACGCTATTTCCTAACTACGCACGTCGCGTTTAATAAATCC
>N_5350
CAGCTTTTTCACGACCCGTGCCTCCAAAGTACCAGCCATTC
>N_5351
TGTGGGCGCCGAGTCGGCCCCTTGACTAAATATATCTTACA
>N_5352
CACGACATAGTACCGTGGCGCCCTAGTACAGGAGCACCAAG
>N_5353
TGAAAGTATTTAGACGTTAGCGGATCTTTTAATGTCAATTG
>N_5354
CGTTTACCGTCCTACGGTTGCAAAGCTATGTTTTGAGCCGT
>N_5355
GACAGTCTCAGATGGGAGACCTGTATTATTTGTCACGTTAG
>N_5356
GTGGGGTGGTAATGCCTTTACTTCACAGAGACGAGCCTTCT
>N_5357
GGCGGTATAACCGCTGAAAGCGAGGGATCATGAGTATAGAA
>N_5358
GCTTAGGCAACTCAACCTGTCGCCTAGGGCAGAGTTTCATG
>N_5359
CCTTCTGGGAAGAGGTTTTCCCCACACGTCTTCCATAGCGG
>N_5360
TGGAACACACAATCCGTCAGCTTTTTAATCGGACTATTATA
>N_5361
CAAGGTATAACATACTTTTCCCGCGATTCGCACCCCTCAAT
>N_5362
CCCCGTGAAAGCCGTTTTCTCAGCTAACCCCTTCCACCGAT
>N_5363
ATGAACAGTGAGAGGGATTCCCCTGTTATCAACACTTCTCC
>N_5364
GTTTCCGGTTCCCCTCCTTACACAGCCTGGGGAGGCGTCGA
>N_5365
CTTATAGCCTCCCAGGTTCGCTTGACATAACCCCTACTAAG
>N_5366
GCGTAACTTCGGCCGTTGACCTCTCCTCGTGAGCCGACAGC
>N_5367
CAGCACCACTGCCGGGTGTTCCTATGACGTCTATCTACCCT
>N_5368
CCAAGCAGAGGTCATGCAAACCCGAGTATCGGCGCTACTCG
>N_5369
TGACATCTAAAAGCATATGACAGCCGGGTCCAATCATGCAC
>N_5370
TTACTATCGAGCTCGCCTAGCCGAGTCAGTAACTTGCGGTC
>N_5371
CCATAAGAGTGAAACCACGGCGCAAAAGCATAGCCAGAATT
>N_5372
TAGTCTAAACTACTGCATCTCCCCGGGAAGGCTTCCGCAAA
>N_5373
ATCGACCGTCTCATGATACCCGCAAGATAAATGATGTAAAG
>N_5374
GGCGCACGTAAGAATAATATCATGTTACGAGCGGAGAAATT
>N_5375
GGGGAAGGCAAATTTTGAATCTTGGCCATCCAATTGCGTGT
>N_5376
CAGCCTGGAAGCCCACAATGCACGTCTACGGACGGGGGTAG
>N_5377
AGTACTTCTCCGGGGCGGCGCCGAGGTAGCTTCCTATTATC
>N_5378
GGGCTATGCTTGTGACCGCTCATTGCGATTCAAGCCGGGAA
>N_5379
AATGTGCTCACAGCATGATTCCTGATGGCTGTGGAGAAGAG
>N_5380
AGTTATTTTAAGCTGGCCACCTCCTGTAAATCTCCTAAGGT
>N_5381
ACCTGTATTCCTTTCCTTATCGGGTAGAGCGCGAGTCGCGC
>N_5382
AGGTTCGATAGAGAACGGCACATTCTGTGCTTGATATAAGT
>N_5383
TCCGTTGGGTGGTGGCTGATCGAAAGTTCGTGACCTAACAT
>N_5384
TAATTAAACGGATGTATGGACGTGCCAGGCTTAATCGAAGC
>N_5385
GAGACCATGAATGGCATAGCCCCTAATTGAAAGTGCAATTC
>N_5386
TTTCATTGCCACCAGGTTATCACCAGAAGACCGCACTACTG
>N_5387
GTGAGTAATCGGGAGCCTATCTTCATGCTAAAATACTGGGG
>N_5388
GTTGGGAGGAGGACCTTTCGCACGTAAGAATCGGAAGTCTA
>N_5389
TTGACAAAACACTACACAAGCCGTTTTACGCTGCGGCTATT
>N_5390
GCAAGAATAGTCGACAGAGGCCTTTATTACCACGCAAGTTA
>N_5391
GGACTTTGTTCCACACAGCCCACTGTTAGCTGGGTATTCAT
>N_5392
ACGACCACCACGCTCCTGTACGTTAATGGCGAACTTCCGGT
>N_5393
AGTCTACAATCGATCAGTTTCCATGCTTCGCCGGACGGTTA
>N_5394
ATGTACGGACAGTTCCGACGCCAAGTGGACCCCTACTAAGG
>N_5395
TCTAATTAGGAGCACAACTCCCCCATGAAGTGCCGAATTAT
>N_5396
CTGCACTGTTGATTTGCAAGCCTGGTGCCATGGTAGCAACA
>N_5397
AACTCTCATCATTGCCTTTGCACACGGAATAGGCCTCGTCC
>N_5398
TGAATTCCACAATGCGAATGCGGCGTGTGCTACGAACGAAG
>N_5399
GTGTTGTCTACAACGTTGTCCGAAGAGACACACGACGTGGA
>N_5400
ACTTCCGATCCTTGGAGGAGCAGTCGCTAAGTAATGAGACA
>N_5401
GTTAGGGCGTTGCTCGCAATCTGGCCGCTCCGGCCGTAATA
>N_5402
GTAAGGTAGGTTCAGTCCACCGAGACATACGGACTGTTAAC
>N_5403
CCATACCCCACCTAAAGTATCCCCCTGCGAAGAAGGGATTC
>N_5404
TGACTGACGATAGAAGGTCTCTACACGACCTAATATTTCCC
>N_5405
AGCTCATCTGGCACTCTGGGCGGCCGTAATTCTTATCCGCC
>N_5406
AGCCAACGCAAAGTTTGGTTCTGGGAGCCTTTCCCGTAGTC
>N_5407
ATTGAAGAGAGACCTCTTATCAAGAAGTAACCCGCTCTTTC
>N_5408
TACTGCTGGCCTCAAATTGACTTTAAAGATGGCCCCAAGAG
>N_5409
TGAAAGGGTGCCCGGGATAACCCCCGTCCATGCACAGTTCT
>N_5410
TCGAAAGTCAACGCGTGCATCTCGCGGTCCCGATGGTGCCG
>N_5411
CCAACCCTGGGCCTCGTTAACTCTCCGATAAAAACCCGCAT
>N_5412
TTTCCTTCTGTATTAATAGGCAGGAACAGTGTAACTGGATT
>N_5413
ATAATCCAATGACGAACGTCCTCGCCGAAAGATCCCTGATT
>N_5414
AGGACTAAAGTCACCCCTTACACCCTCTGCAGCTGAGTTAC
>N_5415
ATTTGGACCTCTCTTATAAACCCTGTCAAGTCCGAAACCTA
>N_5416
TCGTGAAGGTCATAACGACTCGGCCTCCTAAAGACTGCCCA
>N_5417
CCTACCAACCAGCGGGTATTCAACCGCGCCTGTGTAGCAGA
>N_5418
CCTAAGTACCAGGACGCTCTCAGAACTCGGCAGGCCGCTTG
>N_5419
TCCACTCCCATCGATAAGTACCAAGCCGGAGGCGAGAACAG
>N_5420
TGCTCATGGACATCACTAGGCGTCGAATCCACAAAACGTAT
>N_5421
CTGCTTCAACCACGTCATACCCGTATACCTCCACATGGAGG
>N_5422
TCCTTCTGCAAAAAACCTACCGAATACTTATCAGTGACGGG
>N_5423
GACAGTGAGGGCGTTGCCCCCTAGTTTCCGTCCCTCAGAGT
>N_5424
CAGGGCGGCCAGTCCCAAAACGTTATCATCCCTTTCACAGC
>N_5425
CACCGGCTCTTAGGTCTATCCAACTAGCGGATATACATTTG
>N_5426
CTAGCTAAGCCGGAAACACTCTGACGTACCAAAAGCTCAGA
>N_5427
ATGTAGAAGATCGCTTTTACCATACGCGGGGTCTAAATGTG
>N_5428
CGCGGCGAGCCCAAGGTTGACCCATCCATTCCCGAATCAGC
>N_5429
CCTCCATGGGTACTCACGAGCAGTTGAGTATTTATAACAGA
>N_5430
AGCCCTGGGTATGCATCCGACGGTGGTAGGGCACAGAACCG
>N_5431
CGCCCCAAGGGTACGTCGCACTACGACCACGCGCTAGTTTG
>N_5432
GCTACTGGGGTGTTTTTCTCCTGGACGAAAAGAACCTTAAT
>N_5433
AATAGCGGAGCGAGCTTGAACCCGGAAATCTATTCGCTATA
>N_5434
GTGAGTTTCAACGCCGATTGCACCGCCACAGACTTTAGGTC
>N_5435
GCGCTTGAGTTACTTCCAAGCCTCAAGATTTGCGGACAACG
>N_5436
AAAGCCACTATAAGAAACTACTAGTCTAGGATGTGGTGGGG
>N_5437
AGGTAGATTGGTGAGCGTTACCTTTCGAGAACAGCTACACG
>N_5438
CCGCCGTCCCGAGGGTATAGCGACCCGTTTGGAGCAGCCCC
>N_5439
AAGAGCACTCCCAACCCGCGCACGTTCTCCAAAGGGTCGAT
>N_5440
GACTGAACCCATGGCTTTCGCCTACGTTTCCACTCCGGGAT
>N_5441
CTATTGGAAGAGGGCTTAGACAACGGACCCTGTGTTGAACG
>N_5442
AAGGTATTTGGGACTGCAGCCTGAATGTTAGTTCCTGCAAT
>N_5443
GATAAGATTCACGCTGAGCGCCGAATGTTAGGAGTCGGACG
>N_5444
ACCCAATACCCATACTTGCCCAATGTAGCTTAAACGGTCGA
>N_5445
ACATATAGGATAAGGGAGACCCTTGTGTGGGTCTTGGGGGC
>N_5446
ATAACAATGGTTCTGTAGTGCCCACAGACGCTTGGGGCCTC
>N_5447
ATTTCGCATGTCAGGGGATACTTATTAAAAATGAACCGTCC
>N_5448
TTGTGGTTGTACCTGAGGGGCCTGCTTATGCGGTCGCCACT
>N_5449
AGGAACTTCACATAGGAATTCATGCAATACCTTTCTATGAA
>N_5450
GGGGATCCCCTGAACTAAATCCTTTCGGACAGGGGACAATG
>N_5451
GCGTTCTGCCGAACGTAGACCTCGCAAAACCCCAAAGTTAT
>N_5452
TGAACGTTACAGAATGTCTACAGGCCTGTGACTACCTTCCG
>N_5453
GTCTAAAGCTCCCTTAAACCCTGTTAGGTACACTTTTGATT
>N_5454
TAGCCCTTCGCGCTTCCGGTCGTCACGTTTAAGTCTTTATG
>N_5455
AAGCTCATTTCTACCCCTCGCTTCTCCTTAAGGTTTTGCTT
>N_5456
ATTCCTACAGCTGTCATTCTCCGTACCCACGCCAGGGTAGG
>N_5457
GGATGAGCATGCTTTAGACACTGCGCGTTTAGAATCTGTAT
>N_5458
GTCAATTCCTTTTCCGCTGGCAATGACCCGGCTTCTCGTTA
>N_5459
CCAACCGTTGCTGATATGTGCCCCAAGAGTACAAAGCAGAA
>N_5460
TTCCCCGACAAGAGTAGGGTCGCCTCTGAGCCAAGCAATAC
>N_5461
GCCAGTATCCCCTCGCGACCCGAAGTAGAGAATATTTGTGA
>N_5462
TATGGGGTACTACGAAGATACGACAAAAGGGGGGATTATGA
>N_5463
GTCACACTGATAACAGTTCTCTCGGTTTTTACGGTCACAGA
>N_5464
TACCGACTTGGAACTATATCCTTTTTAACTGACACTCAGTA
>N_5465
GTCAGACACTGTGTAATATCCGAATATTTGCTCCGTGGGAA
>N_5466
CTTGTTGATCCTGATTCCGTCGCTTAACTCTATAACAATCT
>N_5467
TGCCTTCGTTCCGTTTAACTCAAATACTCCGGCCAATTTAT
>N_5468
AGCTCTACCAGAAGTGATTCCGGCGAGGTTGGGATTGGGGT
>N_5469
GTCGTGAATACCCAAGAGGACCTCGCCTAGGTGCGGAAACG
>N_5470
TACCTTAGACCCTTCGAACTCTATCAGGAGGATAAAGGTGA
>N_5471
GTTCAAGAACGGGCGTGTCTCGGGTTGACGGTTTCTCCCAT
>N_5472
GACGTAGTGGACGAATGCTCCCATGGGGGCCCTTGCAATTA
>N_5473
TTCTACGTAGGTAAATATGACGGGCAGATATGCAGGTGATA
>N_5474
TTTTACCTCCAAAGTGGGTACTCTACAGAGGTAAGTGGCAT
>N_5475
TAGTTCGACTATAGACGTTCCTTAAACCACCATTACAGAGT
>N_5476
TATCCGAAATATATCTAGGCCTATGGCCTAATAATTCGTAT
>N_5477
AAAACCAAGAGACATATTCGCGAACGTTACCTGCTCACCGC
>N_5478
GAAACTTTCCAGGACCGTCCCAGTTGAAGGGATGAGCAGAC
>N_5479
CCAGGCAGGTTGGATTTTACCATGCTACAGGATGGCAGCAG
>N_5480
TTTCCTCTCAAGTGAACTATCGATATGCCGCGGATCTTTTT
>N_5481
TTCGTCCGGTCCATAGGCCTCCATAGTGGTTATTAGCCCAT
>N_5482
GATCTTACCCGTTGGATGGTCATGTATGGATAAGCAGCCTG
>N_5483
GAGGGCAAATGCTAGAGAATCCGCCACCACTAACTCTGTAC
>N_5484
GGTCTTATCCCCCGCCCGGTCGTATTGTTATAAGCGACGTA
>N_5485
GAGCACCAACGTAAGAAGCACGCAACTTGATAGCGTATTTC
>N_5486
CCCAATGGCAGGTGTACAGACTCACGCACCATCTGAACAAC
>N_5487
TTGTTAGGATGTCTACCTAACAATGGCAAATTCCGAAACTC
>N_5488
CCTAAAGCCGAATATATGGGCCCTGGACCTTCGCAAGAAAG
>N_5489
AGGGCGGGTGACTAACCGCTCTTAAAAGTACACCAACTAGC
>N_5490
ATCTGCAATAAGTAACTTCCCTAGAAATACCACCTACTGAT
>N_5491
GTTAAACAAGAGTCACGTTTCGTCCGTAATGTCCAATGATT
>N_5492
AAAATAGATTAAGGTGGAAGCATCTACCCCGTAAGGATATC
>N_5493
GAGGGGTTTGATGTTCTGGGCTCGACGCCGCAAACTCCAAA
>N_5494
TATCGCGCAGGGTTTATTACCGAATAGGTTCGCTTTCTATG
>N_5495
TATGCATTCTGCGCCCGGAGCTAAGGGTCCAGGATTTCGTC
>N_5496
TGGGTCCCGGGCGCTCGAAACGGTAAATTTTGATCGCTCGC
>N_5497
GCTAGAGGGAAATGGTTTAGCGTTAGTGGAAAGTTTACCTT
>N_5498
CGGGGATTTTAAAGTGAGACCATAGATGCGCCGCCAATACG
>N_5499
AAAAAGTCGATGGATTTCTCCGCTATGGGACGCACAAGAGC
>N_5500
ACCGTGTCAGGATAATATACCGTACCCATCCAGTATAACTC
>N_5501
AGATTAGCTTCGTAAGGCACCAAGCGAGTGTCTCTTTCCGA
>N_5502
AAATACACCTCGGTGCACCCCTCCCTCCTCTCAGCAGCACC
>N_5503
TCCTTTTTTTCCCCCAGTTACAACGTCGACGGACGATCATC
>N_5504
GCCCCGCAGCGCTTTGTTGTCTTTGACCGGACCCTCGGTGA
>N_5505
CGGAACCTTAAGCACATATTCCTGGACTGATGCGGGATCTG
>N_5506
CAATTACTTATGTGTCTTTTCCCTGGTATACACCGCCGCCA
>N_5507
GGAATTTCATCAATGTCGGTCACGCGGTGAGTTGGCGTTAC
>N_5508
GCCGCTGGGCGCTTGGATAGCTGCCCGGCATCTCCCCATAA
>N_5509
GAGACCTAATGGGTCATATACCTCAAGAACTAAGTACTAAT
>N_5510
CTGGACGTTCATGTCTTACTCTATATGTCGTTCTCCTAGCC
>N_5511
GCTAGCCCGGTCGACCCCTCCGAGATCCCATGTCGTCAACG
>N_5512
TCAAAGCGTAGCTGCCCGCTCCAACAGGGGGCGAATAGCGA
>N_5513
CAATTGGTAGAGAAAGAGCTCTTCGCGCGACCGGGAGATGC
>N_5514
GTATAATACTGCGAGAACAGCCAATTGACCATAACCGGTCA
>N_5515
TCAGAGACGCGATTGAGCGGCCCCCCAGTAGCTTGCCCGCC
>N_5516
CGATACGAAACGCGGCTTATCGGTTTATTTTATATATCGCT
>N_5517
TATAGTGTACAACCTGTCTGCGAAAGATTAACCGTTCATGT
>N_5518
CAAGAGCACTCGAACACTTCCCCTCCGAGGTTTGGGGTACC
>N_5519
ATACTCCCTTGGATGTGGAGCCCTCAAGTCAGGAACTAGCG
>N_5520
TGTATCCTGGTTATGGGGGTCCACATCAGCCCTTTCTGCTG
>N_5521
GGTCACTATCCTCTCTATGGCGAATAATACAGTGAATACCG
>N_5522
GAGACTCATCTGTACCTAGGCTATGTAGTAATTATCATAAT
>N_5523
TACTCTATATTTTATAAAGTCCCGTTGAGTGTACATACCTG
>N_5524
ACCCCGATATAAGAAGTACGCCCACGCTGGAGAGTTGAAAC
>N_5525
GGGAGGAGGCTACACTGGTTCGTTGCCCGCGTATTCTGTGA
>N_5526
CGATTCGGCTGGTAGTTTTACCGGTCCGTCCGTAGAATACA
>N_5527
ATCACGTTCAGGGTTGTTAACCGATTAGATATGAGAGGGAA
>N_5528
ATTGGCCGTCCCTAATAAAGCGTCAGGTACTCCGGGAGTGC
>N_5529
ATTTTCGAGAGATCAGGTACCTTCTTATATACGTTGCGGTT
>N_5530
TTCCTGGGAACTCTGTCGCACTGATGCAGCCTTAGCAAAAA
>N_5531
TTGACATAAGGTTAAGATCACCCTTATGGAGAAGTGTATAC
>N_5532
AAATATAACACAAATTGACGCCCGCCACTAGACCAAGCTAG
>N_5533
CCTTTTGCTTTCGTGTGTGACGGTCATGAGGAATTCCTATA
>N_5534
TGCCCCTGCGTGGAGTTAGTCGACGGCACGGAGGTAAACTA
>N_5535
CCTAGCCCCCACCACAGGTTCGAGGGTGGCTTGTTCGATCG
>N_5536
CAGGATAGTTAGTCACGCCACTTAGCTGGGTATAAGCGTTT
>N_5537
CACAATTCACGTGACGCCCCCTAAATCGGTCGGGCCTGGCC
>N_5538
GCCGGGCCAACTGGGTATAACAAACCTAGTCACGTTTTTGA
>N_5539
TCGGATCCTAACACGTTCGGCTACTACAGCCATTCCAGCGG
>N_5540
GCTTTGCCGCCGTCTAGCACCCCAAGGGGAATGTTGAAATA
>N_5541
TATTTACAGAAATATTCTTACCCACGGCAACGGACATCTGG
>N_5542
GGCACTATTCTTTCTCGCCTCTAGGGAAGCGACCGTGTGGA
>N_5543
TGGACCGCTAACTTGGTGTTCAAGGTGAAGAGACCAGATCT
>N_5544
GAACCCGTTAAGCGTCATGTCTAACGTGGACCATTAATTAG
>N_5545
TCGCGGCGAGAGTCCTAGTCCAAAAAACAGTGGGCTGAACG
>N_5546
GGAACGTCGGAGGCACGGATCTCCTATGTAAAAGATAGCTG
>N_5547
CCGGGTGAATCCTCGTTCTTCCATTGGATTTCTACTAATGA
>N_5548
CCTTATCAGGCCAGGCGACACACTAGATGTTATGTTCCCCC
>N_5549
CATGGCTCAGAGACGTTAGCCAATAACGTGTTTCTGAGGCT
>N_5550
TCGTCTACTGAATGGTTGTTCAGACTCTGAAGTTTATATGT
>N_5551
GAATGAAAGAGGAATTATGCCTCTTACTATACTGTACCAAT
>N_5552
GGGATGACAAGGAGTTTAGACGTGTGCCTATATTCTCTGTA
>N_5553
GCGGGGTGAATTTACTCCATCCCCGAATACCTGCTGGCTAA
>N_5554
GTTGAAACTGCAACTTGACGCATAGATGCTAGTGAATGTGT
>N_5555
AGGGAGGTGCGGCCACCGAACCATTACGGATTTTACTATTG
>N_5556
CAGACCCAAATAAGTCTGCTCCCCCCCCTGAAAGCTTAGCT
>N_5557
TATAGTACGTGGCCGAGCTGCAAAGGGCTATTTAACTCTAT
>N_5558
TAAAGCATATTACACACAATCGATAAGTTACTGGTAATAGC
>N_5559
TCTTTCCGAGAGTGTGGTACCAGCGCGTAAAGAGTGCTTCC
>N_5560
GACAGAAGCAGAATCTATCGCCACTTAGGGTCTGATCTCAC
>N_5561
CTGATGAAACAGACGATAAACTGTACTCCCAGTACCCTTCG
>N_5562
TAACGTGTGTGCCAACTTAACGTTTGGTCTGGAAGACCGGG
>N_5563
TGAAGACATACGGCGGCCAGCATGATTATTTTATCATATTT
>N_5564
TCTCGGTTCTAACGATAAACCTTTATCGGATCGTCTGGTTA
>N_5565
CCGGACGGTAAAAAGTTCGACGTTGATGTAAATCAACTCCT
>N_5566
TGTCATGTATGAACGAACTACTAGCTGGGGTGGAAATTAAT
>N_5567
TCATTTTGACTATCATCTACCTTTAGAGCATGCCAAGTGTT
>N_5568
CGGGTGCTGTCTTCGGTCATCTCTGTTATTTGGTGGATTGT
>N_5569
CTCTCCCCAGTATGCGGAATCTTCAGCCTTACCTAACCCGT
>N_5570
CTACGAGCCTTCGCTAGGCGCATGTGACCGCGACTCACGCA
>N_5571
TAGCCTCCTACATCTAGTTACTTCAGTCCCATGCTTCTAGC
>N_5572
GAAGCAGCCAATACATTTTACTTTACATTGGACACAAACAG
>N_5573
TTAAGTGAGATCAGTTTCACCTCTAACCTGTAGTAGCAACT
>N_5574
GAGGAAGCTGCAGTCACACTCTTAGGGCCTTGCCTTCCGAG
>N_5575
GGGGAGGTGTGACGTGTAACCTAGCAGTATAAGTAAGGCGA
>N_5576
CTGTATTGGACAGGGATGTTCGGAAGATTGCCACTCTTACT
>N_5577
TATGCTTGCATATTAGAAGTCTAATCCGCCCCCACCGGACC
>N_5578
TAACCCGCTGATAACCCCACCAAGACTACATAGCGGCTAAG
>N_5579
GAAAGGGTGGAAATTGGAGTCTAACTGCTCGTCTCTTCTCT
>N_5580
CACGGTGAGGATCTGGGCCTCAAAATACCTTATTAACGCTT
>N_5581
GATGACTATATATATACGGTCTCAGGCCGCCCCAACCCTAA
>N_5582
AGGGTGGGTACTGCCGAGGTCCTCTCTCTAACGCGCCAAGA
>N_5583
CTGGAAGAGTAGCATCGTCGCATCAGCCGGGAGCGCTGAGT
>N_5584
AAAGTATCGCAAGCCGGCGGCAGGGGGCCAGGTATTAGTGT
>N_5585
AAGCCATGTACTCATCGTATCAGGCGCTCAGACGTCCCTTA
>N_5586
TCGTTCCTGTTTCCCTCAGACAGTGTTGGCCTAATCGTGGC
>N_5587
TTTCCCCTCGTCGTCTCCAGCTCTAACGACACGCCCGTGCC
>N_5588
GGGGGACAAAAGCTCTAGCGCCTTACATTTATGCGACCGTC
>N_5589
TGTGATTAGGTCTTTTCTATCAGATGGTCATTAGTTGTCAC
>N_5590
TACTTAGACTCGCATTAAAACTTCGGCTTTGATACGCAGTT
>N_5591
TTATACGAGGGACTTGTAGCCCACAGTCAATTCGCGTAGCC
>N_5592
AGCATACGAACCGGACTACTCCACCCTAATATGGTCGGAAA
>N_5593
AGAGGAGGCGCAGCGCAAACCGAAGGGGCGACGTTATGGTT
>N_5594
TTAGTCTACAGTATGGGGAACGGGCGACGCTGTATTTGCCA
>N_5595
TTAACTATCTCCGCTAGCAGCAGGAGGTACCGAGCCGACCC
>N_5596
GAAAGTTACTAGGCCCTCTGCGGGCTTCAGGACCGCATACG
>N_5597
CATGTAAGTTATCGCCTGGACCCGTTTCACCATAGCACTTG
>N_5598
CCTGGGCCTGGAATTGTGGACTGGGAGTGAGCCACCGGAAT
>N_5599
ATATAAAACACCAAGATGTTCATGTTTTCCGTATATCCCAC
>N_5600
TCCTGACGACTAATTAGGAGCCAGGTCATACGAGCCGGGTT
>N_5601
GCATCGAGGCCGGCTTCAAACGATAGCCCGCCAAACTGTCA
>N_5602
GTCAGAGAGCCCAGAGACGGCCGAGGCTAGTGCGCGTCCAT
>N_5603
TGGTTGGTGAACCTAGAAGACGCGGCTGTCACGATCGACGC
>N_5604
ATACACCGAATGGGGTCATACCAAAACGACGGAAATCCTCT
>N_5605
GCATTCCGTTATCGACCATCCATTACATCTGATGAAGTGAG
>N_5606
AGAATTTGTCTCCTTTTGACCAGGTAGGTCTGTCTCTGCAT
>N_5607
AGCTGATTTGGCTCGTGTCACACGTCTTGTTTGCGGGTAGA
>N_5608
TCACCCCTGTATGCGTGCACCGGAACTAATTGCCACCCCGC
>N_5609
GGATTCCGAACGCTCTTCGACCCAGCACATGATAGAGTCAC
>N_5610
CTGTGACGATGCTCACGGACCGCACGTCCGGGAGTATTTTT
>N_5611
AGATCAGCCAAAACACAGGGCACAATGCTGCCGATGGTCGT
>N_5612
GTTGACCGCCGGCCCTGTAACTGGCACTGTCTCCACTAACA
>N_5613
TGCGTATGGGGAATCGGAATCAAGAGTTTCAGGGTACGCAT
>N_5614
TGAGGGAAAGTAGGGCCCGCCCGCCATTCTCACTGACATGA
>N_5615
ACAACATACTGGGGACAATCCATAAGGAAATATTTTCGGTC
>N_5616
GAAGTACGGGGACGAAGGAACCCCAGACCTGTGGACCGTTA
>N_5617
CCTCTTGGCTTACCTCAACGCGAGTACCGCTGTTTTGTATC
>N_5618
GCCATAACAAGCTACTTGATCAAAATTTAAAACTAAGGGCT
>N_5619
AATCCCCCCGATTACACCCGCTCACTATCCCACGATACCGT
>N_5620
TCTATGGAAAAACATGCAAACATAGGTTCGCGAGCATTCGG
>N_5621
AATGTACATGTAGTATTACACCCCGTCATTGGGTTTAATAA
>N_5622
TACGGCATGACATTGGGTTCCAGAATCAGTTTAGTATCGGG
>N_5623
TACCGACCAGATCTGTATCCCGAAGACTTTATACACTTCCC
>N_5624
TATGGCGCGGGCCAAATCTGCTCGTTCAACGAACCAAGTCT
>N_5625
TGCAATCCGCCTTGCACTAACTTATGGGAAATTCCTAAAAT
>N_5626
TTTCCCCTGAATCTCTATGGCCATATAGCTGAGGTTGAAAT
>N_5627
GCCCATTACTGGTAAAATTCCAAAGATAACTTATAGAAATC
>N_5628
ACCGATCTTACTAAGTAAGCCGCCTATGAAAGCGCAAGTGT
>N_5629
GCAACACGGGAACCTTCATTCACCATTCATAGATTCCGTCT
>N_5630
GGTAATAGAAAGCAAGGAGTCATACGTGTTAGCTTTGTAGA
>N_5631
TTCTTACGGCCCTGCTTGCACTACTGGTGAGCACGTGTGGG
>N_5632
TTACCGTGCAAGAGTTTATCCTATGGGCAAGCATTCTATAA
>N_5633
GGCTCCAATTCCAGTGTCAGCGATTGCTAAGATTATCTCTA
>N_5634
TGACCGTCTAACTGAGGGGCCAGTGCACCTAGGTATAAAAG
>N_5635
TGATAAAGCCGCGCCCTATCCACGTTGTATGTCCTCCGGAC
>N_5636
AATTAGACTTGCAGCTGGTTCAATAGAACCAGAAGTACGTA
>N_5637
GGATAAGGTATTTGTCTAGGCTTATCATCCATCCAGGGTTC
>N_5638
TTATCTTCGTCTTCAATCAGCTTACGGCGTAACAAGCGGGG
>N_5639
GCCCTCCAATATGTGTATCACTATTTGAACACGTCTTCCAA
>N_5640
TGGCCGTTGGTCCCTCAGTACGATACAATAGAGGCCATCAG
>N_5641
TTCGGATATACTTGATTGTACTCTAACTACGACGCTACTTA
>N_5642
GCTCGACGGTTTGGTAAATCCTTGTAACATCTTTTCCTGAA
>N_5643
GATAAAGTGTGGTGGGAATGCGGACTCCGACCGTGATGGAG
>N_5644
GTGCTAAGTAGTGGCCTTGGCATACCCTAGGAGTGTGTGCG
>N_5645
ACCACTCGGTACATTTCTTACCACTGAGGCTTTGAGGTGGG
>N_5646
TAGATAGCCCACGTGTACATCGAACACAAAAATTAGGTCCC
>N_5647
CACTGAAGGGGGGGGACCGTCCAAATAATTTTACCAGAACT
>N_5648
GTTGCCGGGTCTCTCCAAGGCCGACCTGGTCGGTCGGCCAG
>N_5649
CGTGGAAAGTCACCGGCTGTCTCTTATATAGAACGAGTAAT
>N_5650
GTGTTGTTAAAATTGCTTTCCACGACTATCACACTAGCTCC
>N_5651
TCAAGCCTAAGGCACGATCGCATAACGAGACCGCTGGTACA
>N_5652
TATGGCCTCAGTCAGACAGGCCCTTGCTGGAAATGATTTTC
>N_5653
GCTGTTAGCCAGAAAGAGTTCGGATCATAACCACAGCCATC
>N_5654
TCTTCTGGTGATCGGGACGCCACCCCTAGGCACGCCGGTGG
>N_5655
ATGGGAAAGACTCCCTTTTCCTTAAAAACCGTTAGCGCCCG
>N_5656
CAGGAAGTAAGGTTCGTGAGCGTTTAATTAATACCTGCTAA
>N_5657
CACCAGGTCCTGACCCTAAACTCTCGCTTTCCTAAAGACCA
>N_5658
AAGATTCTTTCAGTATATTACAAAGGTACTAACAAGGGAAC
>N_5659
GGACCTCCGGCGCTTGGACCCGTCTTTCTGTTGTGGGGAAG
>N_5660
GGGGCTCACAGCCATAGAAACCCGCTCTCGAGTACAGCGTT
>N_5661
GTGCACACACTTTATGGGGTCGTAGCCCCACCCTGCCCGCG
>N_5662
GAGGTACGAAGAGGGCATTACCGACTTACGTAGCGTCTCTA
>N_5663
CGCCAAGTAGTATCATTGCACTCACATTGTCCATCCCGGAA
>N_5664
ACAGCTAAAACTCCGGGGAGCCTCTCCGATGGGCAATGTCT
>N_5665
GGCCAACCCGCCGGCCGCGGCTAATTTTATCGTGGTTTAGG
>N_5666
AACGGGAAGGGTTTGCTCGACATACCCTGCTTGTTGGAAAG
>N_5667
TAAGTTTAGTGAGTACAGCGCCCTAGAGGCTCGCGGTGTCG
>N_5668
AAACTCTTATTGAGTTCTACCATCCACACAACTAGCCTGAC
>N_5669
AGCTTTGCGCCCCAACTACCCACGCTCAAAGAACCCTATCT
>N_5670
ACAAAGACAAGCAGCAACGCCAAGTATATCAGTCGCACAAC
>N_5671
TAAGTGCTCCGTTACCCCGCCTGGGTGGCGAATATAGCATT
>N_5672
CCCCAGTCTGAGGAAACCCCCGATGATTCGGGGATACCATT
>N_5673
GATTCCAAAGCTATCCTGTTCTGTGGAACCACCGCCCCCAC
>N_5674
GGGTTGAGCCTACTACTGCTCAAGTAGTGGACACGTCCAGT
>N_5675
TCCTAAGATCAAGTAGCTTTCTTTATCGCTTAGCCTACCTG
>N_5676
ATGAGGCATTCCTCTATAAGCAGCCAAAAGACCCCGAACTC
>N_5677
AGACGAATGCGGCACAAGTTCGTCCAATGTTATCTAACTGC
>N_5678
CGCCTAAAAGAATTCTTTCCCCCAATCCATGACGTTAGAAT
>N_5679
GCGCTTGTACTTTCGCAACACTAATCCTGACGGGGATTTTA
>N_5680
ATTCTCAAAGTCGAATGCGCCCGTATCGGACATGAACGTTT
>N_5681
GACTGCGCTCCGGGGGAGCACTGCTAAAGGCCCCTAGTCTA
>N_5682
CCAGAGTGTGCTTAAACCTACGAAAGTCGAATATAAAGTCG
>N_5683
TCAACCCAAGCAAGGTATTTCTGCTGACGGGCTAGATCCCG
>N_5684
TGTCTTATATGTGGCTCCCCCTGGGCCATTGTAATATTAAT
>N_5685
GCATGGCATTCGCTATTTTGCTCTACTAACGTTCTATATGA
>N_5686
GGTTATCTCTTTGCGCAAGACGTCCGTTGAAAGGTTTTTTT
>N_5687
AAACCCCAAACAAGGTTGGACCCCCTAGCTCGGCAGTGAAT
>N_5688
TGGACAGCGAAACGTGGATGCTGGTATGCTAATGACTTGGC
>N_5689
TTTACACCAAATAGTGGATACGAACATCTGATGCCCACTGA
>N_5690
CTGGCGCTTATATCGTTCAGCGAGGTATATCAGAATGGTTG
>N_5691
GGGTTTGGGAGCTAAAATAGCTAACACCACGTTAAGATGGC
>N_5692
GGACTTAGAGTTATCAGTAACTCTCAATTTAAGAGAAACTA
>N_5693
GCCAAGATTTTGACGACAGCCGTCAACACCGGTGATGGGGC
>N_5694
GTGGTGGAACCTGGTTTACACCTAAGACGTACTGTGGGAGT
>N_5695
GTGGTACGGAAAGAGACTGGCTAGTCCAATACCATGAATGG
>N_5696
AAGGGTCTTAGATGGACTCCCCGGAAAAAGCTACCTGAGAA
>N_5697
AGGACAGCGTCTCTTGTGAACGCTTCCAGTTCTCAAAACCG
>N_5698
GGGAACCAATTCGTACTATGCCCAAGGAGCATTTAACAACG
>N_5699
AAAACCGTAATATTAGGTAACGGGCGGCCCCGGCAGTCGGT
>N_5700
AAAGACGAGCTACCCCCCATCAAGTACCCTGGGCGAGAGAG
>N_5701
TGATAATGCCAAGTACAATACCTATGAGGGACGCCGACCGA
>N_5702
GACCAAAGCTCATGCGTTACCACCGAGACTATCAGGCGTAC
>N_5703
TGGTGTGAGATTTTATCAAACGTAATATAAATCCGGTGAGA
>N_5704
CGTACACAGTTCGTTGAAAACTATTTAAATATGGGCGGTTT
>N_5705
GAATCGAAAATTTATGCTACCAGGGGGCCGGTTAGAGTCGC
>N_5706
CGAGCCCGTAAATTTGCTACCCCCTGGCCCCCCCCACGGCT
>N_5707
CTGGTCCGTGGTAAAACCTTCCATAGCAGATTTTCGGTTGA
>N_5708
TGCCTTATAAGTGGCTATTCCATACGTCCCAAATTACAAAG
>N_5709
CCCCACTCGGGCTAACGAAACATTACGTTCCCTCGCAGCCA
>N_5710
CGGGAGAGAGATACGTAAGACTAAACAGTTTTGTCGGAAGT
>N_5711
CACCCTGCAGTGGCCTTTTCCATTACTGAAGGTCGCCCCTA
>N_5712
TTTTTCAAGGATGCCGGCGCCCCTTCCCGGAGGCGACTACA
>N_5713
CAATTCATGGGGCGTATGTACTACACTGGTCACATGATTCT
>N_5714
CACCCACTCACTAGTACCTTCGGTAACAATTATCCCATATT
>N_5715
TTGTGTTAAACTTGCGCAAACAGATCAGAAACCCTTTTTTG
>N_5716
GTCTCCCTGGGCTCGGAACACTTTTAAGGGGTGACGTAGGG
>N_5717
TTTCATTTACTCAATGAGACCTTTCCAGGTTAAGGTGTCCG
>N_5718
CCGCGCACTCCTTATACAGGCAGCGGACCGAATACCAGTCT
>N_5719
CCCAGGGAATTATGGCAATGCTCTACTCTTATAGTATATTG
>N_5720
TATCTTATGTGGGTAAAGAACGGGGTACACTCGCAGAAAAA
>N_5721
CGGCAACTCTCCAGTCACTTCGGAAATCTTATTCCGTCCCG
>N_5722
ATTTACGAGCATACCACAGCCCCTAGATAGGAACTTTGGGC
>N_5723
TTCAGGCACCCAAGAGAAAACTTCGCCCTCAGTAGGGTGTG
>N_5724
TCCAAAGACGTCAGCGTTAGCCGGATTGGGGCTACAAGTAC
>N_5725
GAACAGCCTGGCGTCAGAGACAGTCGCCATATTGCTGAACC
>N_5726
TACAACTGGGGTGAGGTTCGCTTGAGTAATTTTAGTCCTCT
>N_5727
GAAGTAGCGAAATCCTCTTCCCCGGGGAGCATTCGCATGTG
>N_5728
CGGATTTACCAGAGTTATTGCTCACATTGGGTGGGGAATGA
>N_5729
GTCAAGTTGCGCTGTAGAGACCCCGTCAGTACCCGGTGACA
>N_5730
GGGGAACCACGATATCTAGCCTTGAGGACAAGTCGCATTGC
>N_5731
TCTGATCGTGACTGTTTCTGCCTAACCTAATGTCGGATAGA
>N_5732
GTGTGGGGCACGGCCGATACCACGAGAGGAGTATCTACCAC
>N_5733
TTTCACATGGTCAAAGGAGGCAATGCCTACTCGGTCACCGC
>N_5734
AGCCGCACCCCCTTCCGCATCCCACGTGCTCCCCATTGTTG
>N_5735
CGCCGGCGTCCTTACCATAGCATTGGTCTCCATAGCGACGC
>N_5736
TGTTGGGATACCAATTCTCGCCCCACGCTTCAGTAGAAAAT
>N_5737
TAGCGTAGCTAGGATACCCGCGATGGTAGAAGCCGGGGACT
>N_5738
GGTGGACGCGGCCGATTTTTCAGTATGCCGCCTAGATCCAT
>N_5739
CACGAGTCTACAGTTTTAGTCGCAAAATCGTGCGCTGGGCT
>N_5740
GTTAGGAGCAGGCTAGGGGCCGGGGTGGCGGGGATTCTCAG
>N_5741
AAGTCTTTAAAACTTCCAAACCGGGTCCACCAGATTCGAAG
>N_5742
TCGCAGGTCCCCCGAGTTGCCGGCTCGGTAAGGTTAAAAAT
>N_5743
TAGTTACCGAAAATATCTATCACTGTCCCAGGCGTCCATGA
>N_5744
AATTTGGTAGCGGCATCGGGCTGCCGCCGGGGGTCCAAGTT
>N_5745
GAAGGCAAATACACCTCAATCTCAAACGTCACGATTGAGTT
>N_5746
CCGAGCGCGCCCCACCGCTCCTAGGAGGCCCGAGAGCTCAT
>N_5747
GAACAGATTGTGAGTGTCCCCCGTTAGGATCGCTTCACGCC
>N_5748
ACAAACTGCTAATGGGTATTCGAAGACGAATAAACCCATCA
>N_5749
ACCCCGCTCCTGAGACGGACCGTATAAAATCCGCCGTGAGG
>N_5750
TCTGTCGTACTACAAGCATTCACGTCCGTCGGGGAATGATG
>N_5751
CGGAGGATCTCACCTGTACACATAGGTGGTTATAGACAGGA
>N_5752
TGGGCTGGAACGGTAGCTTACACAAAAGGTGAGTGCGATTT
>N_5753
CCGAATAATGAGCATGTGCCCAAGTGATTGGGTACATAAGA
>N_5754
AACCTAAGGTCGGCTCCTGACCCCTCTGAGTTACACGCACA
>N_5755
AACAGGGGTAGAAAGGTCGCCGGCAGAGAGAACATTTACCC
>N_5756
ACATTCCGCAGATTAAACCCCGTTGTCGTCGAGCCGACATA
>N_5757
GTGGGTAAGACACCCTTGGGCTACCCCGGGCACTGTAGAGC
>N_5758
ATTACTTATCTAAGGTCAGCCTACAGCATGTCCAAGGAACC
>N_5759
ACATACTCCCTTTCCTTAAACCACACGCTGCTCTGTTCTGG
>N_5760
ACGGCCGTCCCGGGCTCAGGCGCATAAAGTTCAGGCGCCAA
>N_5761
CACGGCATGAGCATAAGACGCAAAATACGGTCACGGGGGAT
>N_5762
AATACAACATATGCCGTTCCCCACCACGAACTCCCGGGATA
>N_5763
AAACGGTTAATAAGAACAATCGTACTTCCACCTAGAAGTGG
>N_5764
CTAACGAATGTGGGTCTACGCGTATCCTCGCTTTTGGCCTG
>N_5765
GACACGTCCAGAATCTTAGTCTTTTTGTTGCAGAGCGAGTG
>N_5766
GCACCGGACCCACTAGGGTTCATACGAGGGGCATGGGAGCT
>N_5767
GCTCCTCCCCCTTGAGAGAACGAATAGGTAGCGAGATATGT
>N_5768
ATTTTCGCTCGATTCGGAAACGCCGGTCTAGTCAGGAAACT
>N_5769
TATCGACCCTGCACAATAGTCATTGGATAGTAGTTGCCGGA
>N_5770
GTCAGCAGCGTCGCGCTCGACAGGTGGCCGCAACTTATCCG
>N_5771
GTAGGCTGTTTCTTTTCCCCCTACGATTACACGTCGTGTAG
>N_5772
GGCCCACTGCCAGATGTATTCATTCTTGTCTCTACGATTTG
>N_5773
ATACGGGGGTAGAACACAGACACGATCATGTTAGCACGCCT
>N_5774
TCCTGCACCTACCGAGGAGGCGGACGCCAAGTGTTGTTACT
>N_5775
TATGTCGCGGTTTAACTTTACATCTGACTAACTTTCTATAC
>N_5776
TTGGTAATCTGTCCGCGATCCATTACTGGTTAACCCGAAGT
>N_5777
TTCTCCATCGGCGGGCGGGTCAGAGCTTATTGTCCTCCTAA
>N_5778
TTATTACGAGGAAGGCATAGCGATATTACGTTCTCCATGTC
>N_5779
ATGAAGTAACCCCGGGCTTCCGGCCCGTGAAGCTAGGTCGC
>N_5780
AGAGAATTAGGTCCTCTTCACTGTACTTTTGTGGGAGGTCC
>N_5781
CGCTTCAACAGTTGGGCCCCCTAGTATACATCCTTGTAGTT
>N_5782
CGTTTGGTTCCATGATTAATCACTGTATGTGTGGCCGTCCG
>N_5783
AGGCTGGACTTAAGCCCCCTCTAAGGGATACCACCCCCGAA
>N_5784
GTACATTCGGGGAAGGGCGACTCAAACGAGGTCAGTATTTA
>N_5785
ATCACGGTGCTCCGATTGCCCATTATAGATCCTAGGTTTTT
>N_5786
AACGGTAGCCCATTCGTCTCCGCAAAATGACTTTCCTTACG
>N_5787
CAATCATGAACTTTAGGATGCAAGGGATTCGCGCCAGCCAC
>N_5788
CTGACTGTCCCTAAATTGGTCCGACTTTTTAAGCTGCAGAA
>N_5789
TGAGAGCCGGTGTAGGCTCGCTCCTAAAATTGGTTGGTTCG
>N_5790
GTACCGTGTCTACGAGAATTCATCGTCCACATGAGTCTCAA
>N_5791
AGTACTCCCTATATCCCGCCCGGTGATTGAAAAGCTGCGAC
>N_5792
TAGGTGACAATCAATGTGTGCGGTCCCAAGTCTGTGACTAA
>N_5793
ATCGTTGAACGGAACGGGTTCTATCTTAGGTTACCTCTATG
>N_5794
CAATGCTTTTCGTATAGTAACAGGGCGGCCGTATGCGTGTT
>N_5795
AAAACGAGCGTAAACCTTATCCAAGACCCGTCTCAGAACCA
>N_5796
GACTAAGCTACTGCAGTAGCCGTATGGTTAAGGGAATTACT
>N_5797
GCCCCAGCTGCGAGTACTAACGCTACAAGTTTCGAGTTATC
>N_5798
GATGACGCTAATATTCCCATCACACTACACTTTAAAAGCTT
>N_5799
ATGTCGTGTGTCAAGGAGGTCGAGACGTGGCATGGGCCTCA
>N_5800
TGGCTTATAATTAGTGTGTGCCAAACAGAGTACCTCTTAAC
>N_5801
GATGGTAAGGTCCTAGTGTGCCCCGATGAGGGGCATAACCG
>N_5802
CTTAACGGGACATGCTTGGGCTGAGCGGACGGTATCGGAAA
>N_5803
TCTCTGAATAACTCCATGTTCAAGAGGTACGTAGTCCCAGC
>N_5804
GAGTTTAGGGCTGCAGATAGCTTAGAGAGTAGCACATGAGT
>N_5805
GCGGATAGTGGAAACTTTGCCTGAGCCCCGTAGAGCCCAGC
>N_5806
ATGCGTGGTAAGCCAAGGGACAGGCGTAAATCGATGCGCAC
>N_5807
TGTCGATTTTTTCAAGAAGACCACAATAAGCGCATCCACTA
>N_5808
GGTTAGGGGCTAGAGGACTGCAGAATGTGAAGGATTGCCGT
>N_5809
GTGTCCTCTCGAAGTGGGTACCCTTGTTGGAAATAAATTAT
>N_5810
AGTTACCGCGGCGGGCCACTCTTGCTTAACATTTGCAAATC
>N_5811
GGGGTTGTACCCATCTGTCCCTGCACGTTTGAAATTTCCTC
>N_5812
GAGGTCGCCATTTTACCACTCACGGTGATAAGGCTGACCTT
>N_5813
GCGTTGGGGTGACCCCGGTCCAGAGAAATAGAACCCGTAAG
>N_5814
TGATTTCGATACTGGGCGTCCGCTCAGGCCTACTCCGGTTA
>N_5815
TTAGCCCGTCCTCGGGTGAACTTGTAATGACACAGCTCAAG
>N_5816
CCCATGAGTTTATGTGTCGCCTCTGGTAAAGTGGTTGGGTT
>N_5817
TAGGACTTAAAGCTAATGATCGCTTGTCACGCCGTCAGTCA
>N_5818
AAGGGGAGTGTTCACCCGGTCGGACATCTACTAGTTGTGGG
>N_5819
CGAGCCCAGGTTGGTCATAGCATCTCAGTAGAAAGAATCTT
>N_5820
CTCGCTCTTTAACCGTACCCCATATACACAGATGTACGCCG
>N_5821
TTCGGTGTCACGCGAAGTCACACGTTTTTCGCACACCAAAT
>N_5822
TGGCAGTACTATTGCCACCCCTCTGCTCAGGACGCCATGTC
>N_5823
TAAAAGCGAAGTTTGGGTTACCAGGGTTAAAGACGGGGCTC
>N_5824
TACCAGCCCAGGCTTTCTCGCGCCTAACAGAGCGGGCGTGG
>N_5825
AAGTTCCCCGAAAACATTAACGGCTTTCTCCGCGCCTTGAG
>N_5826
GACGCCCATTGGGGAGAGAGCAGAGCCGGGTCGGCGTTAAC
>N_5827
CCCTGATTCCCGCATGTATTCCGTTGCTTCTCTCGGCTAGA
>N_5828
GTCCTCCGTTAGAGTGGACTCGCCTCCGACAAGGACCTTCT
>N_5829
AAAATGAGGTCTGCGAAAGACCCCACCAGTATGAGTATATT
>N_5830
TAAATAGGTATCACATGCAGCTCCGGAACATCTTTGCGCCA
>N_5831
GGGTAAGTACTGTTCGCGCACTACTTAAAGTAACCCCCAAT
>N_5832
CGTTAAAATTTATGATAACTCAACACCATCCGGTCCCACGC
>N_5833
CAGTGACGTAAACACCATTGCCTCAAGGAAGGGCATACCGA
>N_5834
GTTAGCAAATCACGGGGTGTCAATTGTCTGGGAAACCGCTC
>N_5835
CAACGTATTAGAAATGTGTACTGCTCGTTGCCGTTCTGAGT
>N_5836
CAACGCATATCCAGCCGCGACTAAACGACCCGAGAGCTATT
>N_5837
GTTCAAGGACATATGCTAGGCTCTCTACACTCTCAAGTACC
>N_5838
GGCGGGGTGGCGGCCTTTTTCACGGTGTCGTTATCAGGCAG
>N_5839
ACCTTCCATATTGCGGGGAACTGGTTCATGTCCAAAGCAAC
>N_5840
TGCGATATGGGTGCTGACAACCCAGCTTCGGAGTCGGGAAA
>N_5841
GTCGATAGTTTTTGGTGCTACTAATCGGGGGTGTTCAAATT
>N_5842
TTAGAGGTCGCACCCTAGAGCACGAGTGAAGACACCTACCA
>N_5843
GTTATGTACGGGATTTTCCGCCAGAGAAGAAGTCGAAGTTA
>N_5844
GATGCCTCTCCCAATCAAATCATGGCCCGTGTATGCAGTTG
>N_5845
AAACACATTCCTCCCAGGGTCCGCGGATCTTGTGGGCCTCC
>N_5846
GTACGTGAAAAAATCACGGGCGGCGGCAGGTTGCGCCTAGT
>N_5847
TTCCTAATCTGGTATAAGTTCTTGGGCGGGCAATCTCAAGT
>N_5848
GTCCGCGCGCCAAACATGTGCTGTTGAATGATAAAGCAAGG
>N_5849
AAGCTCCCAGAGAGCTTATGCCAGCCTGGGGATACGAGGTA
>N_5850
ACCCACATAATACGACGGGGCTAACAGAGCAGTGTATATTA
>N_5851
GGCTAGCCTGTGCGTAGGATCTACAACAAGGAACCTTGGTC
>N_5852
ATGGATAGTAATTAGGCTCCCGATTAGGGCCGGGACTCGGA
>N_5853
GAAAACTTCGGCCTAGCAAACTGATTAGCATAGGCATGAAA
>N_5854
GCCGCGCGTGTCGGTTAAAACAGAGACGGTGACTTGTCCGT
>N_5855
TGGAGCCAGTTGCTTTGATCCAACATCGTAGGAAGACGCTC
>N_5856
AAACATAAATAGAGCTGCTACAACTATTTGTGCGATGACTA
>N_5857
AACTTAGGCTGGCAGGTTGGCCCCCGAGTAAGCTCCACTCA
>N_5858
AGATCGGTGTTAAAGGAAGACGCGGAGTGGCTCTGGGGGGC
>N_5859
ATGCAACTTGATGGGAACTCCTAATTGGAGGGGGCGCTCAA
>N_5860
TGCAGCAAAATTTGGGTCCACATACGCGTCAGGTGACGGAC
>N_5861
ATAGGGGAAGATTGAGGCTACGGCCTATATCACTGGCTGTA
>N_5862
AAGACATAAGGACCAAGGTTCGTAATCATAATACAGTCGCT
>N_5863
ATACACCAAGGCCTTGTTTACCCACAGAATGGAGACACGGA
>N_5864
ACGCCAGTCAAGGTCGGTCGCTTCCGTTACGACTCCTTGTA
>N_5865
ACGTTGACGTGTGCGCTGGTCTGGGCAGTTCTCCCATCTTT
>N_5866
GCGGTATTCACCATCCAGCCCTGGGCCGCGTTATTCACAAG
>N_5867
CGCACTCCTGTACCCGCTAACACTTAGATCAGATAAATCGT
>N_5868
AATAGTCCGTGTGCTGGGGTCATATGGAACACCGCAACTAT
>N_5869
GCGAGATTCTCCTCTGGTGACAAGGGGTAGGAGATAGACTG
>N_5870
TATCTTGCCCCAGTTTTTGTCAGAGACACCTAAGCAAATAC
>N_5871
TAGGTAGTCGAACTCGTGTCCATTAATGCAAAACCATGGTG
>N_5872
GCCCTATCGTCTATCGAAGACGAAAATGAAAGGACCACAGT
>N_5873
ACCAACTATTTATATGACTACAACTTTCGACGAGCCACCAA
>N_5874
CCAAGGGTCTCTCAAAGAGTCTGGGGATTTGGCAGAAGGTA
>N_5875
CTAACAGGTGTGCCGATCCCCTCCTTGTCCTGGTCTTTCAC
>N_5876
ATAGTAGTTCCGAACGGCTCCAGACAAGAAATCCCTCCAGC
>N_5877
GAGAACGGCAGGACCGCAATCTATTTTTTATAACTAGAACA
>N_5878
AAGGGAAGATTTTTTATGGGCGATGCTCCAAGCACCTCGAC
>N_5879
GAACGCCCCCCAGTACGTATCATGCGGGAGCCCACCAACGC
>N_5880
CCTACCCTCCTGCTAAAATGCTATTTACGGTGAACAAGTGC
>N_5881
GATGGGCTGTACCCCTACAACCCGACACTAAGTCAGAAGAC
>N_5882
CTTCATCGGAGACCGCGGGCCCCGCAATAGTAAGCATCTTA
>N_5883
TAAGCTTAGTGGGGACTCGCCCCCTAATTTTATTACATCCA
>N_5884
TAACCCGTCACCTCAGTTAACGGTTCGTTTTACTATAGATA
>N_5885
GGAGACAACTTCCCAGGCGGCACTTGGTGGGATTCTTTGTA
>N_5886
GGTCAAATGTCCTCGGCTAGCCCTTATTCTCTGTTACCAGG
>N_5887
TCCTAGTGGAAAACAGGTTACGAACTCTTACATTGCGGTTC
>N_5888
AGAAATAGTATAGAAGAGTCCTTTAGACTAAATCTGGTTCA
>N_5889
TAGATAACTTTGAGCCGCAGCCGGGGGTGCACGGCTAGACC
>N_5890
AGCGTATGGTAGGGGGTGAACCGTAAGGAGAATATCGTCTG
>N_5891
CTCCGAAATCCAAGAGAGGCCTTCGGTCAGGGCCTCCAGAC
>N_5892
TTTAGGCTACAAGAGAGGAACTGATACGGGTCTTTCGCCCG
>N_5893
GATGCGTATACGGAAGATTGCGATTTTATATCTCTAGAGTA
>N_5894
CAAAATGTACTTGGGTTTGTCCCGTTTACTACTAAAACCGG
>N_5895
CAAGTGTTTACCCTAAGATCCAACCAGAAGGTGAAGCTGGT
>N_5896
TTCGTCGACCAGGAGGGGTACGACGTAAATCACTGACACGG
>N_5897
ACGTCAAACTTTTGTGGATACAGAACGGAGAGTAGTGACTT
>N_5898
ACGCCCCTGCCAATCAGTAACACTCATTACGTCTTCCGCAA
>N_5899
GCTGGTATAGCCACGAAAGACCGCTGTCCGTCCTTAAAGCA
>N_5900
GTGTGATAACCGCGCATAGTCAGATCCATAGGTCCGAAGAC
>N_5901
ACACTAGCTCCAGAGCCTAGCAGTGAGGCCTCCAGTTTGCC
>N_5902
GCGGCGCCTTCATTTATACCCAAACATAGGGGGGGGAAGTA
>N_5903
TACAGGCCAACGGATCTAGACAACTATAGCTTTTAATATGG
>N_5904
CACGGCCTTGGGGTGGTTGGCACAGTTGAACGTGTACAGGG
>N_5905
CAGGAGTAAACTACTCTCATCGAGGGTGTCCCGCTAATGGT
>N_5906
ACTCTCTCTTAGGTGGATCTCTTATGGTTTATCTTTCTGCT
>N_5907
GCTGGCGAACGGGAAGACCGCTTGGTGGTTTCTCGGGAGTT
>N_5908
TCAGACCTAAGCCTGCTTAACCGTAGGTCAGCATAGGAACG
>N_5909
GCTGGATGCAAATAACTTCGCGTCTATCAAGGAAGACGCCT
>N_5910
CGGAACAACCTGAGCTAACACCTTGCTGGTACGTTAGGTTT
>N_5911
TAAGATCAATGCTCGTCTATCAATCCATCCGAAGCGCGGTA
>N_5912
GATAGCCCTGCGCCCTTCATCAGCAATGAGAGCGTTTACCG
>N_5913
GCGGTACTTGGGCCGCCCCACACCAACCAAGCGGCTATGTC
>N_5914
AGATAGAGACCCTAAACGCCCTGTATTGGATAACACCCCGT
>N_5915
AACCAATCGCTTATGAGCAGCGTGGGGCGTGAACGTAATAG
>N_5916
GGATCACCCCTCTTACTGAGCGGCTGGAAAGAGACTGATGG
>N_5917
GGGTCGAGAACTGGTGGCGGCTTCTTATCCCGCTATATCTA
>N_5918
CGTCCGTGAAAAAGTATGCACTTGAATCGAACAGGCGCCCA
>N_5919
GTTCTATGGGGATTCGCCCACCAGTTTAGCACGTTTGCCGT
>N_5920
CGGAACTGGCTGTATAAAGTCTATGATAACCCGTTACAAGA
>N_5921
TAATGCATTGTTCACTTACGCTTGGTCGTCTCACTATCAAA
>N_5922
GACTTACGGAGTCCGCGCCTCGGAGGGAACGTTGGTGGAGA
>N_5923
AGTCTAAACTGTTGGATAAGCATGAAAGTTTCGAAGGTTGA
>N_5924
GTCTAGTAGGCTAGAGGGTGCGGAAGGGGAGGACTCGATAC
>N_5925
GAAGACTGCCAATCAAAAACCTTTGACCGTCTCCGGGGGCG
>N_5926
AGTGGCAGGACACAAAGTATCCGCTTCTAAGATCCTGGGAG
>N_5927
TAAGTAACGACACACAACTTCCAACCTTGCCGAATCTCCTC
>N_5928
GAGACGTGGATGACTGAAATCGATAAAGAAGGTGACGAGGC
>N_5929
CCCGTGCCCATATGGAACTGCCAACAAAGCCTCGTGCCAAA
>N_5930
GCTTTCTAATTCTTAGCGTGCACCAGCTGGGGGTACGGGAT
>N_5931
TCGAAAAAACGTCATAGTAACTGTTGAAGGGATGGGCGGAT
>N_5932
AACAAGTCTCTTTGCGTTATCGTTGGAGGGAAGCATTAGCG
>N_5933
CGGTGCGTCAAAAATAAACGCCGTCCACACGGCATAACTAG
>N_5934
CGATGCATATCCAATTTTAGCACTGTCAGAGTACGTTTGAT
>N_5935
TCCTATATATTGTTACATTGCTCCAAAGTCAAAAGTGATTG
>N_5936
TGCGTAGCATCGATGACGGTCAAATTTAATATAGTTTTTCA
>N_5937
CCAACATATGACGGGCATAGCCGGCTGTTCAACAGGACCGA
>N_5938
CCCTTAATCAACCCGAGCTGCATTACGTTTCAGGGTTTTTG
>N_5939
TTGTGCAGGGAGGTGCTACGCGCGGGCCCAGAAAGCTTCTC
>N_5940
TGGACTCTTTCGTGTTCTCCCTTCACCCAAAAATATATTAG
>N_5941
TGGAGGAACCACCCCACGATCGACACCCCAGACCGAAGTGG
>N_5942
GCAATAGACGTCGCTGCTCCCAGAGGGATTCGGAGGTATTA
>N_5943
AAGCCTGCCCGAAGAGGGTACTTGACGGAGAGAGAGTTTTT
>N_5944
CCGTAAAACTCTCACAGTCTCATTACCGTGGATTTGATCGT
>N_5945
AGTTCCCTTAGCTAATTTAGCAAGTCCTGGTTCTGTCAGTA
>N_5946
TGGATACTTGCCTGTGTGAGCTTATACGCCGCTCGGAGAAG
>N_5947
CAGTTGAGATGCTACAGGACCTAACTGATAATAACTTAGTG
>N_5948
CTAAAGCCTTGCCGGAATAGCTCTCTGATTTCTTAGGAGGG
>N_5949
ACGAGAGGTAGTCTGTAACTCCGAAGTCGCCAAAAACAACG
>N_5950
CCAACACGCTGTACGATCTACGGAAATGGCATAAGGGTCTC
>N_5951
CATGACGCTCTCACATGGGTCTACGTTACGAGGGCTCACCA
>N_5952
CTTTACTCGCGGAAGCATTTCAAGGTGTTAAAATGAGGTGT
>N_5953
CTTCTAATTTGTCCCGCGGACGTAAGCAAGTCCCGGTGCCG
>N_5954
TAGTTGGCCAAATCCGGAAGCGATAGCACCGAACTTCCTTA
>N_5955
ATGCCGGTTATAGAGGACGCCCACACTTATGCACCCGCGGA
>N_5956
CCTTCTTTAATGTTTGCATACAAGCGGTTAGCTCAGAAAAG
>N_5957
AATTAGCGAGGATGTTGATTCGTTGTCACGGTCTGGGATTT
>N_5958
GGAGCCGCTAAGGACTCCCTCCTAATGTGCTGCGTGCGCAA
>N_5959
GTTCACTGATTTACGCCCATCCATCCTGGCATTTTGGACTA
>N_5960
TTACTGTATCTGTGGGTTTTCGTAGGCGAGTAGTTCTCAGC
>N_5961
ACTCTGAACGGGGGGGAGTCCGTCGTAACCCGCAAGATGGT
>N_5962
TTATCCCCGTACGACCCGAGCGGGCCGTCAAGACGGGCACA
>N_5963
AACAGTTGCGTATAGGTTTACTATTATCAATGATTCCCTAA
>N_5964
TGCCCCTATTCCTTCTTGAACCGTGACGGGAGGAGGAAGTA
>N_5965
AATCCATTCCAACATTGCGCCTACCTGAATAACGGTCAAGA
>N_5966
AAGTACAATATCGTGCTATCCACTATTTTAAGAGCGCGAGA
>N_5967
TTACTCAAACGGGCTCCTATCACCACCATTGTTTCGGCGCG
>N_5968
ATTGAGCGGCCCTCTAAAAACGAGGGCTCTCCCCAGGCTGT
>N_5969
TTGCTCCCGAGGAGAGAGAGCTGTTTTCCACCGCGGGTGCC
>N_5970
GCGGGGGGACTTGGTCGAAACTGGTACCCGGAAGACTGAGA
>N_5971
CCGCGATTACAAGACATTACCTTCAAAAGACAGCTCTAATA
>N_5972
TATTCATTGATGTAGACATACGCCCGGTGACGCACTTTACT
>N_5973
ATGGTGAGCAGGTGCTTACCCAGAGTACCTTTATCATACGG
>N_5974
ACTCGCGAACGACCTTATCTCCCATGAAAGGAGGCCATTAT
>N_5975
CTGTTATCGTAAGGCGCACGCGGCTATGGGACGGTCTGTTT
>N_5976
AGAACATGAAAATGGGTGGGCGATTACTTAGGTTACCTGGC
>N_5977
CGTACCAGTCGACCCTATTACGTCGCGGACGTCCCGTCCAA
>N_5978
AAGAGGGAAGAGTCTCGCCACGCCAGGGGGACTAGTAGCGA
>N_5979
CAGTCTTTTACTAACGACGACCCAATGGTGGATCGAACGCG
>N_5980
GGCACAAATACCATACAGGTCTCCCGGAGATATTCAGGTAG
>N_5981
GAGATGAAAGAACTGACCCACGTGATCCTCGTCAGATAACA
>N_5982
GCGTGGCCGTTGATTAGACTCTTTGCGGTTCTTAATCGGGG
>N_5983
AATCATGCCCCACAAGTACTCTTGGAATGGTATCCCTGTAG
>N_5984
GCTCTGATGCCATCTAAACGCCTGTAAGGTTAACTAGCGTG
>N_5985
AGACTGTTGGACTACAGTATCAACCGAAACTGGAAAAGCAG
>N_5986
ACATTGATAGGGCGGCGTAGCCAGTCCTGGCTTTTTAAGAA
>N_5987
TGGCAGCAATCCTGTACAAACGGAGTTTATGTATCTAACAT
>N_5988
GCGAGTTGATAATATCAATGCTTGAGAAGAACCAATACATT
>N_5989
CATTGAGATGCGGCTGGAACCCCCCGGAAAAGGTGTGAAGT
>N_5990
AGTCTGAAGACCAGGCAAGCCGAAATATAAACTGCCCCGCC
>N_5991
TTAGGGATCTGGTGCTAATCCATACTTTCCAATGTCTCCGC
>N_5992
AATAGTCGAAGCCCGGTTATCGTGCGGCAAAGGCATGCCGA
>N_5993
TTCTCACGGCGGATAAGCCACGAAGTCAAAAGACCCAGGTT
>N_5994
TCTGCCAATCCTGAGATTCACTTTACAAGTGCGCTTGGGGT
>N_5995
CGGACAGCGAAGGAACCATGCTTCCCCGACCTACAAATCTA
>N_5996
GAGCAACGCACTTTCTGTGCCCTAAAGTGGTCAGTTCAAGC
>N_5997
TAGAAGTTGGCCCCTGCACCCCTAGCTGAGGCCGACGCAGG
>N_5998
AAGTACCTACCCACGGACTCCAATAATCACATACTGAGCAA
>N_5999
ATAAAGGTGGAGAGCGTCCACAAGCTCAAGCGTTACTCTAT
>N_6000
TCATGACCCCCGGTGCCCTCCATTATTACCATCGGGTGGGT
>N_6001
CCCTTCAGACGGCCATATCCCAGAACATACCTTCCCATCGA
>N_6002
GCAGCTGCCTTATCTCTACGCGCACATTTTGCGAAAGGGCT
>N_6003
GAGAACCTCCGCGGCGATGGCTGGGGGTTCTAAGGTTGACC
>N_6004
TATAAGGCTACCATACTATGCCCAGACATATAGTACACAGC
>N_6005
TGAAGACGGAGGAGCATGAACACTATGGAGGTCAAGGCTTG
>N_6006
CCATTAGTGAAATAGACTATCTTGCTCCGCTGATTAAATTT
>N_6007
GGGCAGAGGCAGTTTATTCACTGATACTATACGGCAACACG
>N_6008
CCGTTCGGCAGCCTCCTACACCAGGACCAAGTTACCAATCA
>N_6009
GACACACCTGGTATCGGGTTCTATCTCGCCCTCCCTTCTAA
>N_6010
CATAATGTGTGTGCTTCGATCGCTAGGCCACTGCTATCGAG
>N_6011
AGCGTCTATGAAGTTGTTCGCGCGGTCAGTAGTAACCCGTC
>N_6012
GCGGGCACCTAGATCCACTGCTCTTTGCCCGTTGAGTGCGC
>N_6013
AGCGAGAAGAAACCACTTAGCCTCTCTTTCCATACAGATCA
>N_6014
GTCCCCTCTTATCGTAGTATCTAGTTTTCGGGATCATCTAG
>N_6015
GATTAATTATGCTATCAATTCATTATAGATAGCGCTAAGAG
>N_6016
GCATGCTGCTGCAGCTGACACTTACTACACGGGGTTACAGG
>N_6017
ATCGCAACTAAGACCCCCTCCTCGGCTCCTTTATGAACCCA
>N_6018
ACCGATGCTGTCTGGCCATCCCAGTTCCCTATCGGTTTAAG
>N_6019
AACCCAGACATCATCTTTTACATAGTACGAGCCGCCTTAAA
>N_6020
AAAATCTAGGGAGTGAACCTCTTAGAACAATGCAGGTCATT
>N_6021
TCACGCACTACCGGCCCAGGCATTGGGTTTGGCCCGCAAAC
>N_6022
CCATTGAACGGAGGATAAACCTAAATGCCCTAGACTGGTAA
>N_6023
GCAGGGTCTGTGGATGTCCACGGGCTTATCCCCCGGAAGCT
>N_6024
CAGCCTGGTATTACCCCGGGCGCCAACACCACACATACCGG
>N_6025
ACTATCAGTTTGACAACAATCGTGGCGCGGGTCCATAGTTT
>N_6026
GCGATACGTGTCTGCGCCACCACATACCCCTTATTTCGAAA
>N_6027
CATCTGGACCCAAGAGAATTCTGCATATCAACTTTGGCTTC
>N_6028
AGGTCTGGTTCTGTGCCTAACTGCGCACTAAGTTAAAGACA
>N_6029
TTTCAGATCTGCTCCCCCGGCCCCGACCCAGTCGATAAATT
>N_6030
TATACGTCGTGGAGGGGGAACAGTATCTGGTCGCGCGAGTG
>N_6031
AGTGTTGTGTTCTGGCTAAGCCTCGGAGTGAGCGGACCTTA
>N_6032
TTGTGGATAACAGATGTTCCCTTATGTGACCCTCTTAAAAG
>N_6033
GCTGTGGATACCATCTATAGCCTTCGCCTTAAAGTATGTGG
>N_6034
CCTCTCACGGGTGAGTGCATCCGGCCAAAATTCGTAGACCC
>N_6035
GGTCAGCATAGCCAAGGCGCCAAGGAACATTCCTCTAAAAT
>N_6036
ACTGTCTTATGGCTTCAAAACTTACACCCTCTTATCAAGAT
>N_6037
GGGGACTAGTTTCTTCCTTCCTTGCCCGTGCCGACGCTAAA
>N_6038
AACCTTATCCGAAACCCCATCTTACATAACGGAAAGGGCGC
>N_6039
CAAGACTATAGCGGACTGAACAGCCTCAGTGAATGGATAAT
>N_6040
AGAAGTTTTGCACCACATGACTGTATTCGTTAATACTCCAT
>N_6041
CTCTCTCTTTCGGAATAATCCCTCTCCCCTTGCAAAAGAAG
>N_6042
TTTTGTTCATGTTTCCATTACAGTAGCAGTTCGCCCGATCT
>N_6043
CTAGCGGTTATTGTTTAATACAGCGGGGTCGTTTTGGCATT
>N_6044
AAGCAATAAGGGGCTCCTTACGTTCATCGGTGCAAGATCCG
>N_6045
CCTTGGGAGGTTATACCCGGCTCCGGCTACTTCGGACGTTG
>N_6046
GGCCAGAGCTGGTGTCCTAACAGCATGTGGAACTATCCGGC
>N_6047
AGGGGGCCCTGGAGTTTAGGCTGACTAGTACCTCCTCAAGA
>N_6048
CAAACCCCTCTTTGGGGGTCCTTTAGCGATCCACTTGTGTG
>N_6049
CGAATCCGATATGGGCGGTGCTTGATGTCTTAAAGGACCCG
>N_6050
GTGGTTTCCGCATGCGTTAACTCTTGTAGGAGCCGTCTAAC
>N_6051
TAGTTAGATTAGGTCCTTCCCAGTGGAGTAAGATTAGGTCC
>N_6052
TCCTCCGGACGAGAGCACAACAGGTCAAAGGGCACTGCCGA
>N_6053
CATCTCTTAACAAGATCTGACTGAGAAGCACAACACCTAAT
>N_6054
CGGACCTATTGGGATGGATACCTACCTCGTACAGAATGTAG
>N_6055
AGGCAGTAAAACTCGTTAACCCGACAGTCGGGGTTGAGTCC
>N_6056
TGCCGAGGGCACGAATAAGTCGTCCGCAGTGCCGAACTACG
>N_6057
TCCTGCACATAGCGAGGGTTCCAAAATATGCCCACACAAAG
>N_6058
CGTGCATATCATTCCCTCGACTAAGCCTTCCTGGGGTGCCG
>N_6059
AATTACCCGCGGGTAAACGGCCATGCAGGCTCATGCGTGTT
>N_6060
AGCTCATTGGTAGGGGATTACGTTGAGTCCTGCCATTTATG
>N_6061
TAAAGCCGGGGTTCTATCTTCTCCGTGACACCCGGACACCT
>N_6062
CTATAACTATTAAGCTAGACCGTCACGGCTGTTTGAATATA
>N_6063
GGCATGAAAAAAACTTTTGCCTCGCCGTAACCATTGGTTTG
>N_6064
CACCCGGAGGTGTTTTCTCTCTTTCATCATCAAGATAGGGT
>N_6065
GATGAATAACCTAGAGGTTGCATATCAAATATTTTTCGTTC
>N_6066
TGCAGTGATTATCCCCACCTCATATGAGCGAATTAGGAGAC
>N_6067
GGAACACGGAGCGCCGGCATCTGCGCGACGGTTGAATAAGC
>N_6068
AATTCACAAAAGGTTTTGGGCTGGCACTCGGCGCGAAGCGG
>N_6069
CATCAGCTAGCTACATATAGCAAACACCAAACCTCATCTTG
>N_6070
CACGGGAGTTCACTCCCCCCCGGTGTGGCCAATAGGTCGAT
>N_6071
CGACCCGGTGACGACCGTAACATTTGTCGCGTTCAGAGTAT
>N_6072
CCCTTTCCGTATTGAGGGTACTTGATTACCGGGGGTCCAAG
>N_6073
GGTGATATCGAAACATCTCACAGAGTGTTTCACGCCCGACT
>N_6074
TCCTGCTGTTGGAGTGGTGTCTTACATTCTCCTCCTTTTCT
>N_6075
TGATACCACGCAGGCTCCCCCCTAGGCGCAATTGGCTGAGT
>N_6076
TTATTCGAAGAACGATATGCCTGTCTTACCCCCATTTAGCG
>N_6077
GACCATTACCGTAGTCGTTTCAAGAGAGACAGACGACTTCA
>N_6078
CACGCCTCGAACCTACTATGCTGTCTATCCAGAACTAATGG
>N_6079
TTGTTCTTAAGTAGTATATCCGGCCATCGTGGAGTCGGCGG
>N_6080
TTTTGCTCGATCGGAAGTTACTTCATAACAATCAAAGGTCT
>N_6081
GAACGCAGGGGTGTGATAGCCATATTTCTAACCATAAACAT
>N_6082
GATTATACTTAAACCAGGCGCCTATGCACGAGACTATGATC
>N_6083
ACGGCGGTCTATACAAAGACCTGCAAAACTTCTAAACACCA
>N_6084
TAAACGAAAAAAGCTCTCCACATTTTTCTACCCAACAAGAA
>N_6085
GATTATTTTCCAACCGGATTCAATCACCCCATTCATCGTTA
>N_6086
TGTCCGCATTTCCATGAATGCTTGAAAGATTTGCGTCGGAC
>N_6087
GGCCGTGCACAGGCGCGTAACTGGCCCCCCCGGTAACGAAC
>N_6088
GGGGGGGATGCAGCTACCTTCCTCGGTTACGACGCCACACA
>N_6089
GTTCTCTCATACGTATTCAGCCCTTCTTGTAGCATTTAGGC
>N_6090
AATTTAACGTTCCCTAACCACAGGCCTCCACCGGCTTTAGG
>N_6091
TAGTGCCTTGGTGTCATCAGCTACGACCCTGGAAGTGGATA
>N_6092
GCAATCAAATTTGTACTTTACCGGGTGACGGGAATATGCAT
>N_6093
CTAAAACGGCCGTGGGTTACCCCTCGGCCTATTGCGGTACA
>N_6094
CTCAGTCAATTATTTGAACCCCGGACCCCCACACGATGTAT
>N_6095
TCCTGGAACCTTTTATAAGGCAGGCTGCGAATTAAGCACCC
>N_6096
ACAACACCGTTGAGAAAAACCGTCATGCTCCTCGCGGTCTA
>N_6097
CCGGGATCTCAATCGATGATCCCTCTCTTGTACTTGCGGTC
>N_6098
GTCCAGTTCTAATGAGAACGCGCGGCCCAGAAATAGCCTAT
>N_6099
CCAACCGCCCTGTAGAGTGACACATGAATCTTTTATACTCT
>N_6100
TAGGGGATACTTGGGTGGAGCCGCATGCTCTCAGTGTTTAC
>N_6101
AGTTAGGTTCAGAATGGCGACAGGTTCTAGAACAAAGTACC
>N_6102
AAAGGGCCCATCAGTCGGCTCGACCAGCCGGGTTGGCCAGC
>N_6103
GCCCTAAGGGAAATGGCAATCCTGACTTATCCCGATTTCTC
>N_6104
AGCCTTTGCCTAAAAACCCGCCCGTAACGGTGAGGGGACTG
>N_6105
GTTCGGGGCTCGCAGGCTAGCAAAAATGTTCCGGGGATGAA
>N_6106
GGTTGTGAATTGCAGTTGAACCGCACACATCACTAGGCTCC
>N_6107
AGCAAATGTTTCCCTCTCCCCATTCGTGCCAGGGTACATCG
>N_6108
TTATGAATATCTGGGCGGCCCGTGTGACCGCGGGTGGGCAC
>N_6109
GGCGAGTGCCAAGCTACCGACCTGGAAATCTAGCGTGGTTG
>N_6110
TTTCTATACTGGAGTGTAACCAGAACCGTGAAGGGGGTACG
>N_6111
AAACCAATACGCTTTGATGCCAACCGAACTAGACCCTAGAG
>N_6112
TCCAGGTATGATACGGTGAACCCTTATCCTTAACCGAGCAA
>N_6113
GTTTAGGAGGATCCCCGAGACCGGTTATTGATAATTCCAAC
>N_6114
ACATAGAATGTACCCACTAACAATTGGTAAGGTGGGCTCTG
>N_6115
ATGGGAACACCGCGTGGGTGCTTAATTTATACCACGTTACC
>N_6116
AACCCCTGCGCAGCAGATAACGCCAAGTAGGCTTTTGGTTG
>N_6117
AGTCCCCGTTTATTGGGGGACACAGGGAGATTGTCAAGGTA
>N_6118
TGGATTCCTGGGAGTCTCACCTACTAACTGCCAATGGGCAA
>N_6119
TTAAGAGCCCACAATTATACCACCGTTAAGTCGAATCGGAG
>N_6120
TGCGGGACTCGACCAACCCGCCTTACGACTGTGCAGTCTTG
>N_6121
TCTCCTTTTTCTTCTCAGAGCGACGCGGCGTCCCTGCGTGA
>N_6122
AATCATATACTATGTGCTGACCCCAGAGCGACTGCTCTCCT
>N_6123
CCTAACTCAGGACAAAGTCCCTTCCAGAGTGAGTGGCAGGG
>N_6124
AACCGACATCAACTGCTAGTCTCCTCAAAAGTCACACGACC
>N_6125
ACGGGGAAAGCCGATCTCCACCATAAGGACTGTGGCTGTTT
>N_6126
ACAAAACTCGCCTACTATCGCATCGTCCCCTCTATTCGACC
>N_6127
GTATTTGCGCCACAATGTAACCCCAGATTCTCGTGGTGCAT
>N_6128
GTATGGGACTATATAGTGTTCAAGCATATTGAATGTAAGCG
>N_6129
ACATATCGATTGCTCAGTTCCTAATTCATTCTTACCTTGCG
>N_6130
ACTGACACTATTAGATCACTCGGCCAGACAGCGATACAAGT
>N_6131
TTTCACTTACCCAGAAGTAGCACATCAGATCCAATGATTGT
>N_6132
GACCTTCCTATTAAGCACAGCTAAATTGCTAAAATCATCAT
>N_6133
ACCCTTTAATACAGACCTCGCAGCAGTGTTCCCGGCCGCTT
>N_6134
AAGAGCGCGGTAGCTTTTCGCTGTTGCTAAGTGGCCAACCC
>N_6135
TGTCTGGACCCCAATTGAGCCCGCCATCGGAGACGGGGGCC
>N_6136
GGAACACACTTAAGCACAGTCGGTGGACCTTAATTTAATTC
>N_6137
CGTGAAGCGATCGACCGATTCATTAGTATGATATATTAATG
>N_6138
GGCACAATGTAACGAGGGAGCTTTGTGCCAAACCAGACGTA
>N_6139
CGTAGCTGTCTTAGGTTCGACTCGTCCAAATCACCTGGAGG
>N_6140
GACAGATTCCTTAACCGACACATTTTATTTATATTCAGAGT
>N_6141
TCCAGGCCATCCCACGGTGGCACACAGCGATGTATGGGACT
>N_6142
CAGGGTGGGGTATAGATATGCATGCATAGAGTAGTAATGGG
>N_6143
TGAATTGGACTCGGGGAGGGCTCATTCAGACGGATGCAAAA
>N_6144
TTTTTCCCCCGCAGGGTTGCCCGGGTTTGGCGCACGCATAC
>N_6145
AATTTTGCGATATTTCCCCGCCTATGACTACAAGAGGCTGC
>N_6146
TGGAGCTATTTAGGACCTCGCGATATGACGGCATTCCCCCC
>N_6147
TAGCGGAGCGAAGAGGGGCACGAATAACTTATCGTGCGACT
>N_6148
AAATATACGCGGTGAGTGCTCATCGTAATAAAACTCACCGT
>N_6149
GGCTCCTCAGGGAAGTGGGCCACCGATTGTAGGGTTGCGTC
>N_6150
GAAACCGGTGGACTTGAATGCTGACTGCTTGTAGGGTCCCA
>N_6151
TAAGTTTGTGTTGCAGGCCCCCCCGTATCGTGTTCTGTCAG
>N_6152
CAGCTTCCCTAGAACTAAGTCGGAGGCGCGTCTACCAACAA
>N_6153
GGGTCGAAGCGAGTATGGGGCACACTCCGTTCCACCTGACG
>N_6154
CTGTGTCTTAAAACTTGATCCCTTAGAATAGCGATCTATAC
>N_6155
GAGCATCCTTTGACCGTAGGCGGTGCCAGGTCTACCTTACC
>N_6156
GTTTGTTTTATACCCAACAGCTTCCTACATTGATGAGCCCT
>N_6157
CCAACCTCCTCTCCCCATGTCGGAAGGATGAGGCATCTAAC
>N_6158
CAGGTGTGGCACTGATGTTCCCGCACTGCGTCGAACGCGAC
>N_6159
TGTGCCTCCGTAGGTTTGGACGGCTTGAAGCTAGAGGGCCA
>N_6160
AGAGGCCGCTTCTAGTGGTGCTTATATTTAAAAACTTTTAC
>N_6161
TCAACCATACATATCGGCACCAAGCATGCTGAAACGTTTTA
>N_6162
GATTGAGATGCCCCCCAATCCCCGTGCAGGTGACTAAAGGG
>N_6163
AATAGCAGAACCGAAGTATGCATGTTATCCGTAAACAATTC
>N_6164
AAGGGAAATGTGATGGATTGCTCACTGAGGCGCTCGGCGCC
>N_6165
CTCTTAAACTATACGCTGCGCAAGTAATGTGGAAATACAAG
>N_6166
AATGTGTCTATGTGATCAAGCCCACACGTAACGGACCCTTA
>N_6167
TCACTACATTGTGGTGCCCCCACTTAGCTTCCTGGAACGTT
>N_6168
GGCTAGTGTCGAGGGGCTGGCCCATAACGAACCCCCATTCA
>N_6169
GTACCTATCTCAACGCGGGTCAGCGTGTCAACCGTGTCTCT
>N_6170
ATATACGGAGCAAAGAAACGCTTACTCTCCAGTTTAGAGCC
>N_6171
AGTAAGTCACAAATCATGGTCAAGCAGCGCGATGGGCTGCG
>N_6172
TCCCAACTGTGAGTTGCCCGCGGGCTCATTGGCCGACCGCA
>N_6173
TGGGGTTATAAGGTAACTATCACGCTCTAACGGGACTGGTA
>N_6174
GTTTTCTAGCACTTGATCAACCGAACCGAGATTTCGCCCTG
>N_6175
TTTGTAAATTAAGAGTCGTACAATATGGGCGGAAACTCCCT
>N_6176
AGTAATATGTAATAAATCTTCATCTAAGGAGTGCTTTCGTG
>N_6177
CACGAAAAGAATAGATTTCTCTTCTTCTGCTCTGCTTATTT
>N_6178
GAAGGGCAAACCGGGTTGGTCTATGGTGTTTCTCCAAGCTA
>N_6179
TCCGAACGGTTGGAGATACGCATGAAGTGGGGTCACAGTGG
>N_6180
AAGATTCCAGGCCTGTGCTACTGGGCTGGGAAGGGGGGCTA
>N_6181
ATATGCTGAGTGGGCGATACCTACGTTTTATTGAGGAGACC
>N_6182
CTAATGATGGAACAGAAGTACTTTAAATATGTGCCAGCACG
>N_6183
ATCTACGGTACCTAACTGTACAGGGTATGTCTTTCGATCCT
>N_6184
CATAACTACCCTGGGATGGCCCCTTTTTTTAGGGGATATTA
>N_6185
CGAGGACATCGGCATTTTACCGTCCTGAGTGACCTCAGCGA
>N_6186
AAACCGGCGCTTACTCCTAGCATTTAGCCCCCCACAATGGT
>N_6187
CGATTGTCTAAATCGCGGACCTGACCTCCGCGATATGAAAA
>N_6188
ATTGTGAGGAACCACTTGATCTCAGAATAATGTAACAGTTT
>N_6189
CCGCAGGTATATTGCTGATACCACCTGCGTGCTATCCCCCG
>N_6190
ACATTGCGCCCGTGCCACTGCAGATGGGTTACTCTCGACGA
>N_6191
AAAGATTGGGGACGAACGTGCGATCACTCCCAACACTAGCG
>N_6192
GGTTTATCATCTACCACTTACACCCACAAAACGGCCTTTCG
>N_6193
AATATCCCTGGCCGGGCGAGCGTTATCCCTTCAATGTTAAT
>N_6194
CTACCCCTACTGAACCGACCCATTACTTATTAAGTCTCATG
>N_6195
CGTATAAATCGCCTAGGAACCCGATGCACAAGCTTGCATCA
>N_6196
AACCCGGGCTTTTGTAGCTACCTTAAGCCTGCTAGGACGGT
>N_6197
ACATTGCCCTCGTGGGCCTACTATGCGCGGCGTAGTGAAAG
>N_6198
GGTACCTGCGGATATATATTCCCGAATCTCAGTAGTAAGCT
>N_6199
TCGAGTTCTAAGATACATAGCATACTCTTGGTGTGGATCCA
>N_6200
TTTTCGCAAGGTCTATACCTCTAACGATCGTCAGGCTTCAA
>N_6201
CTAAGTACCGGTTGAAGGGTCACTTGCTGCGCTAACACAAC
>N_6202
TTCGGTGGGGTTAATACATGCTTTTGGTTGCGATGCCCGTC
>N_6203
TACCAGCAGGAATATATATGCAGGCCAAATTTGCACTTGAC
>N_6204
GGGTACCAGTGGAACATAAGCTCTGGGTCTAACTCCTTCAT
>N_6205
ACCTTGTGGGGTTAGGGAAGCGCATAAGCCGCCGCAGAGTG
>N_6206
AGCCGACCCCGGTCTAGGACCGGCGGTAATAGTGTAACGGG
>N_6207
ATTTACCAGATTTCGTACGGCTAATTACATCTGCCCTCTAA
>N_6208
CGGAAGCTCCTTGTGTATATCCCACAGCGGCCTTAAGCCGG
>N_6209
TGGTAAGGCAAGGAAGGGGGCCACCGGCAGCCGGTGCATCG
>N_6210
TATATACATCAGTCTCTAACCAATTTCTCGCAAGTGTTTCC
>N_6211
GAGAACGAGGAGTGTTTGGTCTTATAATATCTTGGCCGCTT
>N_6212
CCGATATTTCCTTCTAGAACCTAACAGTCATCGGCATCTCC
>N_6213
TCTGTCATATGACGGTAGTTCCCTCTACTAGAGCTTTGGGG
>N_6214
AGATAGGTTCGCTTCTGTCCCGGGGAACTTGGATTTAGATA
>N_6215
CTAGTTGGGTTCCAAACAATCAGTGAATTATTTACGCGGAT
>N_6216
CGCTGGGAACGAAACATGCCCGGGCATGCAGTCTTAGATTC
>N_6217
CCCACCATTAGCCGAAGGGACACTTAAACAGCGGCCTATGC
>N_6218
GCTATATTAGCCCGCAGAGGCTATCTTAAGCCTGGCACGTG
>N_6219
ACATAACCGGTTGCTGGTGTCTTATACCACAACGAGAACAT
>N_6220
CCACGCCACGAACGACAAATCGAGCAGAGCCATCCTATACC
>N_6221
TTAGTTGCTCTTACGGATGCCAAGAGCCAGGCAACGGCAGA
>N_6222
ATGGATGTGTCGCGAATTCCCCGGGATGTCCCATGATAATA
>N_6223
TCCCCGTCTGAATACTGCACCAGCCTAGAGAGGCCTTAGCT
>N_6224
TAAACGTAGCCCGACAGGGGCATTGATCGAAGTTTAGCATC
>N_6225
TTTTCTTAGGGTTAAGTCAACTGTAGATTCGACGCTTTGGC
>N_6226
ACCTGGATAAACGCTGTGCCCCATAGAAAACTCCGTGCAGT
>N_6227
GGAAGGTTCTCAGTACTAAACGAGTATTTTGTATTAGGTTG
>N_6228
TTCCCAGCAGGCATGTTGTGCTGCTACAACCGTCCATGCGG
>N_6229
AAAAGGTAACTAAGGACTTCCAAGTTAAAAATGTATTACCA
>N_6230
GACGAGGCAACGGCTTACCACTGGGGGGACCTCTTCCTGTG
>N_6231
TTCAGCCGGAAGGTGAATTGCGCTTCAATACCTATCTGTGT
>N_6232
GCTCGGACCAGATTTCAACCCTTTTCAAAGAGGGTCCGAGT
>N_6233
ATCACCTACAGAAGAGGATACAACCTGAGGCTAGTCATGTT
>N_6234
TTGCCATTTTATGTTTCAAACATAATATTTGTGGCAAACCT
>N_6235
GGGTATGGTGAAGAAAGCGGCGGCCCGTCAATCATTATTCT
>N_6236
ACGGGCAGGTAGCTCATTCACTCCCAGCCGAGGATATGTAT
>N_6237
CGTACACCCCAGGACCGAGCCGCTTATATCCTTCCATAAAA
>N_6238
GGTTAACCGCCCTCACCCGTCTGGGCCATGATAGCTGATTG
>N_6239
GGGTGTGAATCCCGGGTTTTCGCTAAGTGTTTCTGAAGTCT
>N_6240
CTTGTACAGCACCAAGGATACCTTCTTTCAGGCTCCTCAGG
>N_6241
GCATGTAGTCACGGGGCTGCCTCTCGAAAGAAAAACGAGGG
>N_6242
GTCCAGAGGGACTTCATACTCAGTGTCTTGGATTGGATAAT
>N_6243
CCTTAGTACCTCGAACGCCCCCGGGGGCCGGAGTCGATCTA
>N_6244
ACCGCAAGCTCGGAAAAAGGCAATCCCTACGATACTGTGTG
>N_6245
TTTTAAGCGAGCATGATGTGCACCGCGCCCCTACGCTGTGG
>N_6246
TTACTTTCAGCACTTAGAGCCCTACTAGGACGCGAAAGCCA
>N_6247
ACCGTATAGGGGGGGGCTTCCCTATAGCGTTCCTGTTGGAG
>N_6248
TTACAACGAGCCTATGATCCCAGTTTAAGATAACAACAACA
>N_6249
TTGCCACTCTACTAGATACTCATGCATATTGGAACTGGAAA
>N_6250
TTGGCATGAAGTATAGGTCGCGGAGGCGGGCGCTTCGGAAT
>N_6251
GTTACCAGTCCTGGTTACTTCAGGCGATCCACGGGGACTGG
>N_6252
GTTAGCAGGACTTTGTCAACCGTAGCAAGCCCACCCCCAGT
>N_6253
GCTACGCTTCTCCTATACTACTTGTGTATGCCTTTGTGTTC
>N_6254
AAACTATTTTGACGATAACCCGTAAGAGCTCGATGGGAGAG
>N_6255
CTTTTAAGGGGCGTTGTGGCCTGGGGTTCAAGTCCGGAAGA
>N_6256
GTTAAGAGGGAGTGATTTTACTGGGCGCCCCGGACCGAGCA
>N_6257
CCCTATACCGGATTCACGAGCTACTGTTTCTTACGATCGAC
>N_6258
GCGAAGGTGCCGGTTTGATGCGTGCATAATAATGGACTCCA
>N_6259
GGGGTTCGACGCGCGACGCACTCATTGAAATCCCTAGTATA
>N_6260
GTCAACACTTTCCGACCTGGCTGCGCGTCTCGGTGCCACGA
>N_6261
CAATGGGACAGAAACCTTGACCAAACCACCCCTTGAGCGGG
>N_6262
GACGCAGCGGTTAGGGATTACCCCACCGAGGTTACCCGTTA
>N_6263
ATCCAGGCAGCCCTGTGAAGCGTGTCAAGCGCCACGTTAAC
>N_6264
AGAGCGAAATCCCGGACTGGCAGCTTACTTGTTACGCGGAG
>N_6265
CGCTCACCGAAAACAGGGGACTTAGTAATATCGAGAGGATA
>N_6266
CCAACCACAGCGGCGCCGCACACAGTTGCCGCCAGCCCCAT
>N_6267
AAGGGACCTGCTCGCGTCCACATGAATCCCACGTGAACCCT
>N_6268
TTTACTCGGCCTCACATAGCCCCGGGTTTGAGTACCAATGG
>N_6269
TGAAATAGTTAAACTACGAACTCACAGCTAAGTGGGGCGCC
>N_6270
TTGGAGGCGGAATCATTAGCCATATTGAACGACTGACTCAC
>N_6271
CAAATAGTGGGTTCTAGACCCCGGATTGGATCTGACGCCGT
>N_6272
ATGTTACGTCAACCTGACTGCGTAAAGGATGATGTTTTAAT
>N_6273
TTCCGATCTAAATGTCCGTACTCAGCGCGTTATACCTCTCA
>N_6274
TATTGAACTACAAGGCAACTCCCCCTGTGGCTATAGAGCGA
>N_6275
TGCCTTGATATTCGACCCGACTACGGTCGTTCCCGGTAGGT
>N_6276
TGGTATGATTTTGTGCATTACTCCTATTCTCCGGTGTTGCC
>N_6277
AACCCTGCGCTTATTCAGAACCCGCAAGATACCATGCTGTA
>N_6278
GTATTCGTAGGGCAGGGCCTCAGTCTCTTTGTAGGTTAGCG
>N_6279
GGGCCAACGCCCTCTCTACGCGAAATAGCCCTTTTATAGCG
>N_6280
TTTAGAAAAATTGATGCCGGCCTTTGAAACTCGTGGGGGGA
>N_6281
AATAGAGAGAAGCCTGTTGACTTACGCCAACCTTCGAAACA
>N_6282
GGTAACTTCCCTAGTAAGGTCGGCACGAGGTGGGTTATGCC
>N_6283
ATTGAGATCGACTGGTAAGCCGGAAGTGAATTACCCGTTTC
>N_6284
TCGACCACAAGGATTATCCCCGCCCCTTGGGCAGTGGGCGC
>N_6285
TTCGCGGCCCTGATAGCTTTCGGTTCCTACACCTTCCGTCC
>N_6286
CAACCGTCGGCTCCGCATTTCTATTATATAGCAAATATTCC
>N_6287
CTGGATGCTCCCCTAGAGGCCGTTATACGAGCAAGAGCCCA
>N_6288
TCGCCCAGCCACTCCCCCCACAGAGCTATATAGATACCTAC
>N_6289
GAACTACAGGAAGGGTTCCACACACGCCGATCCTGTGGAAG
>N_6290
GGACCTGAGAACGCGATAAACCTGCCGCACTTATCACCGGC
>N_6291
GTCGGTTACTCGCTCAGGGACTGAAGGAAGGTTTGGGCATG
>N_6292
GCCATTGCGACACACCATACCATTGTTAAAGTTACCTTGGA
>N_6293
TGCTCCAGTGACCGACACCCCAGGAACGAAATCGTTGAGTT
>N_6294
CTGCTCCAAGTTTGGGTCTACCCTGGGGGTGCGTCGAAAAA
>N_6295
AGAGAAGTGTAGACCGGTTTCGAAACCTCCGTTGCCGTATG
>N_6296
TGGGTCACATACACGTCTGCCTTATACCACCGGGAAATAAA
>N_6297
CTTCGGGGACTCCCCTACTGCTGCTACTAATTGTTTAGCGA
>N_6298
TTATACCGTGCGGAGCTACCCAACAAGCTCTAACCGAAAGG
>N_6299
CACTCTTGGACCGATACTAACAGTGGTAAGCAAGTGATCTA
>N_6300
GTGAATACTTTATCCCCAGTCTGGATGCTATAGTAATGATA
>N_6301
CCAATTCGTCTACCGCCTGACACTGAATAGTAGAAAGTATT
>N_6302
GTAAATCGGGGCTTCCGATTCTGATAGGAGTAACGTGTAAC
>N_6303
CAAATCTACAACATATATAACATTTAAGTGGTTAGAGGTAA
>N_6304
CTTACCATTAAATTTTAACCCCTATCCAAATCCGACCGTTT
>N_6305
AAAAAGTGTATGAATCCCGACCAAGGTGATTGAACTGTGTT
>N_6306
TTGACGCCCTTAATTTGACTCTACTGGGATTTCGTCTGGGC
>N_6307
ATATACACAAGGGACAGTTTCCTTTAAACGTCGCTCAGGGG
>N_6308
AGTAGCGAGATGGGGCTGAACGTTATGGATATTAGGAGTTG
>N_6309
GGGGATTCAAATATATCTACCCGATTGTAGCAAGGTCTATG
>N_6310
GGGATGGACGTTCGGTCAGGCATGTATAGTTGTTGAAGCCT
>N_6311
TATAATTGAGTGGATCTGGTCACCCTGGTGGCAGGCGGAGG
>N_6312
AGACTATTGGTACTACCGCCCAGCTCTTTGAGTGGAGCCTC
>N_6313
CCCCACCTTCAACTCAGCTACCATCACGCCGTACGAGGGAC
>N_6314
CTACCTCAGGTGGTAACGTTCACGTTTATTTGTCTAAGATG
>N_6315
ACTGCAAGTTGGTGGCTCCGCATTGTATTGTACGATCTGGA
>N_6316
CGTGGAACATAGGCTAGTCCCCCCCGAACACTACGCGCGCG
>N_6317
CCAAGCAGCGCAGAGACATACCGGAGTATCGCCCAATCCCC
>N_6318
GAAGACCGGATGCAGGGTATCCATGTTACGGTGCCCTCATT
>N_6319
TTTACCTATTCAGCAGAATGCCTAGTTCACTGGTTCCAATC
>N_6320
AATTCATAAAGGTTATCTATCTTTCGATTACCCTAGTCATG
>N_6321
TATGCCACTAATTAGGCGATCCAAGTGTGAGTCATGCCCCC
>N_6322
GCCTAGTACAGTAAATCAAACAAAAGCGAGATATGGGACGG
>N_6323
GTAGCGCAGCTCCTTCCCTGCGACGGAGTGGGATGCATATA
>N_6324
TAAATTCTCCCCGCTGAACCCTAGTCGAGCCACGGATAGAT
>N_6325
ATCAATACTCCACAAGCCGCCAAATTAACCATAGCCGCGCA
>N_6326
GGCTCGCACAGTCCATATCGCGGAGGCGCGACGGTATACCA
>N_6327
TTTGGTGGCCGGTCGCCGTACAAAACAAACCGGGTTGCTGG
>N_6328
TTTGGGGCCATTCTTATCCCCACTCTGTGTCCGGGCCGACG
>N_6329
TAAGTGCCCTACATAGGACACCCTCTGGGGTCGATAAGAGA
>N_6330
CGATATTTAGTTGCAGGAATCAACCGGCTCTTCGGCTTCGT
>N_6331
TACAACGTTACTCGTTTTCACGGATTGGCTCGTTGCAAAAA
>N_6332
TTAACTTGTTTTGTAATACGCCGTCGCTTGATACCGGGTCA
>N_6333
CCCGGACCCGACGCGAATGGCGGAAACCCGGTTAATGCCAA
>N_6334
TTCTGCTTTATCGGTCACCTCTCTTTTACACCACTTGTGCG
>N_6335
TAAGAACGTCGGCGAAAGTACTTGTCTCCGCTGAGGGCTGG
>N_6336
AAAGATTAATAGGGCATAGACAACCGGCCACTTACCCCCAT
>N_6337
TGGGGGACGGACGCTGTTGTCCAAGTAATCCAGTTAACTTC
>N_6338
AGAGGTCCGCTGACTAAAATCGACTTTGATTGTCCTGAATG
>N_6339
AGGTACAAGCGACGCAACATCTTCGTAAATCAGGAAAAACG
>N_6340
TGATCCCCCGAAGTCTGGGTCTTAAGAAGACGGAAACAAAA
>N_6341
GAAGGCCACCTAGCCAACACCAAGGAATCATATTTAGATGC
>N_6342
GACGTTGGGGGTCGCGGGTACATGTGAAGTACGACGGTGAT
>N_6343
AGCTTTGATATCAAGTCCTACACGGCATGCTCGTAGCGCAC
>N_6344
CACTCCCCGCTTAAGAACGACTAAGCTAGTTATACGTGTGG
>N_6345
GTTTCGGCGCTGTTAAATAGCGCCCTGACCATCAGGACGGC
>N_6346
TTCCTAATTGTAGACTTCGACTCGTTTTATTTAGCCTGGTT
>N_6347
ACAAATAGAACGGCACTGACCTCCACAGATATCACTGCGCA
>N_6348
TGTCAGCTCGACATTAAGATCTATCTATTTTCGGAGGGTAT
>N_6349
TGTATGTGATTTACATTTTCCGGGTACCTTGTTGTAAGCAA
>N_6350
ATCGTGGCAGGACATGTAAACAGAATACGTATCTCTCCGAT
>N_6351
GGCATATTTCCCACTGAATACGTGTGGGGTATCAGCGCTAT
>N_6352
ACAGGTTGTAGATATCCCAACATATATTTATGCGCCACATT
>N_6353
TTACACTAATCGCCGATAGGCCTAAGAACCGCCGGTACACG
>N_6354
CGGTTGCAGGTTCTAAGGCGCGTAGTTATATGAAATAAAAC
>N_6355
CCGTGAAGAAATTACTAAAGCTCAGTGCCAGGGACTCGTCG
>N_6356
CGCGTAGGACGAAACCATTTCCCCGCGAGTGGCTTCTTTCT
>N_6357
GCCAACAATCAGGACGGGATCGCAACAGCACCACGATCAAC
>N_6358
TTGCACCGTTTAGCTATCCCCTATTTTGGAGAAGCTTAGCC
>N_6359
GTTAGTACCTCAGATAACTTCACAAGGTGTACCCATCCTAA
>N_6360
ACGTGAATACCCTGGCGATTCACTTTCGGTCCATTGTTGTC
>N_6361
CGACTGGATCAGAAACTTTTCTTAGCCTTGCGTAGAGCAAC
>N_6362
GGGATCAGGGATAGCGTGTCCAGTACTACCCTACCATTAGA
>N_6363
AGCACATATTCCCGTAGAACCTACTAGATCCGCGTCGCCGT
>N_6364
ACGACTGTGATGTTAGACAGCAATTATCTCTGGTCTTCGGG
>N_6365
AAGGGGATGGTTCAAATGAACGTGTGAAATTAATACAATTA
>N_6366
TACCCTAGTAGTATAGTCTGCCGCGACGTATGTTTCACGGG
>N_6367
ATCTACTGCAGATAAGGGACCAAAGTAGGCTCGCCACGGAT
>N_6368
CGGATGTCAACTACGTTCTCCAGTAGGCCCAAAAGCTATTC
>N_6369
TCTCCGATATATAGGCGCCGCGCCCGTCGACACAGTCTCTT
>N_6370
AAGTGCACAACTGGTCTACGCTTTTTGTCCTTCACATCGTC
>N_6371
TGGTATACCGCTTTTCAGTACTAATGGTCCCAGACTTGCCG
>N_6372
TCCAGGGTTAGAGTCCAGGCCAACACTTACCCCTGATTTAG
>N_6373
TAACCTACACAAGTTTAGCGCTGTTAATGCAGCGCCTCACT
>N_6374
TAGATTGAAAGCGGAGCTGACGGCAAGACTTATGTACATCA
>N_6375
GCTAGATAAAACGGGGATGACAATTATTTAGCTGATTTTAT
>N_6376
GAGGCACCGCATTTTAGAGACCCGATATAACGGAGGCACCA
>N_6377
TGCGGACTCGCATTCAGCTACCCCTGTCCTGGCACTGAAAG
>N_6378
TCGTGTAGGTATGCTATCGCCAACCTGCAAAGTGGTCCGAG
>N_6379
ATAGGAGGCGATTGACGGAGCGTAGTGGTGACAAAGCATTG
>N_6380
GGATGAAATTGCACTACTATCCGTTTAGTGCTATAATTCCC
>N_6381
GGTTCCAAAGTGCCGATTGTCAACCCAATGGTCCAGTTTTT
>N_6382
CACTCAACATCAGTGACGATCATTGTTAGCTTGGGCCGCAA
>N_6383
CGCGTGGGGATACGTTGGTTCATGGGCGTCAATGCCCCAAT
>N_6384
GAGGCGGCAACTGGTGTGGCCTAGAAATTACCACGACTGTA
>N_6385
GGTCGCCGAAATTTTGGATTCCCCTGCTATCGCAACAAAGT
>N_6386
TCTATTGCCACGAGATTCAGCAAATTCCTTTTGAAACGTGC
>N_6387
AAACCCCTGATCAAGAATTCCCACCCGAAGTAATTATAGGA
>N_6388
CAGGCGAACAAGACAAGAAGCATATATCTCCCGAACGGTCC
>N_6389
GCCTGTGTTCCCATCATAGCCCTAGTAAGAACGGGCTCATT
>N_6390
CCGAGATTGTGGAGGTGTTTCCCTGTGCCCCTTCCCAAGCA
>N_6391
ACACACGTTAGTTAAGGTGCCCAGCTGGATGGTCTCTGCAA
>N_6392
TATCGCGGGTGATGCACGCACCGAGACTCCACCCCAAACAT
>N_6393
AATACGCGTGCTCCTTGTTTCCGTCCTACACGCGCTGAAGT
>N_6394
CGTATGTGTTAAGAAATATACATTGCACATCACCATTTACA
>N_6395
TCCACCAATTCGCTGCCTTGCGTATTATCCACGGCAGTAAA
>N_6396
GTGCCTGAACAACGGAAGGTCACCAAAAAATGAATGTAAGG
>N_6397
CTACCTTGTCTGACACTATACATGTATATCAGGGGCGCTAG
>N_6398
CCCGCTAACAATTAAGATGTCGAAGGCGTTCGGAAGTATGA
>N_6399
AACGATTGCTAGGCATAGATCCAGATGTACACCAAAACGTG
>N_6400
AGGGGTCCAGGGATAAGAGACTATCGTTAAACGATCGACAT
>N_6401
CGTCCAAGCAGCGAAAGTCTCTCCACTTAAGGGCAATGTTT
>N_6402
ATATGTGGGGTCTTCTCCCACGAAGAGTAGATTTAACTCGC
>N_6403
AGCGAGCCTACCAAACTTTTCACGGGCCATTGGATTTCATC
>N_6404
CTGATGGCTCACGTATTAGGCAGCGAGATTCGTTCCCTAAC
>N_6405
CACCATTACCTGTTTGGTCTCCCATACGGTACCTTATGTCG
>N_6406
AACTACCTGCCGTCTGGGAACTTCGATTTAATTGGATCGAG
>N_6407
ACCAATATTTTGAATGCTGACCTCCTGCGGATCACCGCTTA
>N_6408
GGTGCCCTTATCAAACTTAGCGGGGGGGAATTCCGCACCGG
>N_6409
CGAGGCTAGATGTCCCGGAGCGTAGAGGAAGACTTACTACA
>N_6410
ATCCTTTTACGTCCTCTTTCCTCGATGCCGAATTTCGATAA
>N_6411
GGGTTTACGACACCCAGTTTCTAAAAACTACTAAGATACAA
>N_6412
TAGCTTTACGCTTCTAAATCCTGGTAGCCGAACCCCAATGG
>N_6413
GGCCTAGTAGGTCTTATTACCGTATTGGCTTTTGTGCCGAT
>N_6414
TAAACCGTCAATTAGAGGATCGAAGTTGAAAAGGCACGGCA
>N_6415
GAAGTTACGATGATTACCAACATTATGTGTAAGCCCGAGAC
>N_6416
GGTCTGCCACTCACGCTCTCCCGTGCGAACACGAAGGGTTT
>N_6417
TAGTTGAGCACAGTTGACGCCTACTGTATTAGTCCGCGATA
>N_6418
GCTGAAAAGAGTTTTGGCATCAGAAGCGCACCTTTGTTTGC
>N_6419
TGGGCATACCAACACAGATACCATAGGATTAAAAAACCTCC
>N_6420
TGTCTCCATAGCGAGGGGCCCCAAATCGGGCGCTGGAGAGT
>N_6421
ACGCAATCGAGACTTCCTGCCAACAAGGTCGAGAAAGTTGT
>N_6422
TAGCTATGTCCTAGATAGCACAGTACGACACACAGTACATG
>N_6423
CAGCTTCCTTTTCAAATACCCTGCCAAGTAGGATATGCCCA
>N_6424
ACGTAGGGGTGGTTGCCCTACACATGACCGAGAGTAATACA
>N_6425
GTCAGCCTACTCGCGCTTACCATAACATAATTCATAACCCC
>N_6426
TTCTGCCGACCCAGCCACTTCTCTCCATAAATCCAATTCGG
>N_6427
TCACTCACTCGTGAGCATGCCAGCCAGGGTGCTTTATCAAC
>N_6428
GGTAAATATGAGTAGAGAATCCCTAGGGATTGAATAGGTGG
>N_6429
GAAGGGCTCGTCTAGGGTTCCCCTCATTTTCACGATCTAAA
>N_6430
CTTCCTAACCGGAATGTTCACTACGTCGTGGGCTAGAGCCG
>N_6431
AGATAAGAGACGGAGAGGCCCAAGTTTTACGACTTATGGTG
>N_6432
TGTAGTCTCGTTCCCACGGCCTCTGTCAATCTCGATCCTTG
>N_6433
CACGTAAAGTCGGAGCGTAACTTGGGAAGCCCCAAGGAGTA
>N_6434
CTCGAAAGGGGTTGTCCGCACCCGGGGTGCTTTCCCCGGGC
>N_6435
TTGTGCCTAAGGACCTCTACCAAGCTACTTAAAACCGATTG
>N_6436
GGGAGGGTTGACGTCCTCTGCGAAAGGAGGAATTTAATGGA
>N_6437
GCGATAAACTTGTATGACTTCCGGCAAACCCCATGACGACC
>N_6438
TTCTTATCAAGAAGCCAGACCTGTAGTGAAAGTGGATATAA
>N_6439
CTGACCAGGGAGTTCGGATGCCGAATAAAAAGTGCTTTCGG
>N_6440
TATTACACTGGTTTTGATTACGATCACCCCGGACTTGGGGT
>N_6441
GGAAAATTGTAAGGAATTACCTTCCCTGAGGAATGGCAAAT
>N_6442
CATAGCGGGCATTCTGTCCTCTTCGTCCACACCCAGAACAA
>N_6443
AAGAGGTTCAGTGTAATTTCCTTGGGACTTAGAAATAATCA
>N_6444
GCCTTCGTACACCGGGCAATCATGTAATTTTGTCTGTAGAT
>N_6445
TGCCCGGATGCTCATGCGGGCGAAGCGTCAATGCAAAGCGG
>N_6446
GGATGTTCAAGAGCGCGTCTCTATAACATCTATGGCTTACC
>N_6447
ACTAACTTTACACTTATATACCTTTGATCGGGATACTGCCT
>N_6448
AGAGCGTATCGCAAGATGAGCTGGTCCCGCACGGGGCGACC
>N_6449
GTAGTATATAGTGTGTCTCGCACGTTATCTGATCGGGTAAG
>N_6450
AGGCGAGGTATTTCGAATTGCCATAAGCTACTTCCATATTT
>N_6451
AATTATAATCTATACCGTTTCGTTCCGCCTTACCCTCGAGG
>N_6452
CCAACTTGATCCGCCGCCGGCATATGGGAGTGGACAGGGAA
>N_6453
CCTGTCGCCCCAGAGGAATCCGAAATTGAAATAGCGCTTCT
>N_6454
GAACGGGCCATTCCCATCAACATGTGCACTCGACGCGCCGC
>N_6455
GGCCCATCTGGCACCCCGTACCGAGGGTACGGCAAGAAGAT
>N_6456
GTAAGAACCAGTGGGACGGGCATCAAAGGCCCGCGGTCAGT
>N_6457
CCCTCATCCGAAAGAGGAGCCTCAGGTGGAGCAGGCTAGTA
>N_6458
CTTGCCTACCGCGTAGGTGTCATCAACGTTAGTGTTGGTTT
>N_6459
AACCCCCACCTAGTCTTATTCCAACTGCCTGATTATGTTGC
>N_6460
ATTCTTCCCTGGAACCTAAACACCCTTAAGTACTGGGGCAA
>N_6461
GAGTGATACCCCGTGGAGTGCTGACACGAATATACGTTTCG
>N_6462
GCTTCCCGTCAAGGCATCAACACAATTTCCCGCCTTTATCA
>N_6463
TTAGCGTGGGATTTTACATTCATTAATCTCTCTCTAATATC
>N_6464
GTTGGAGCTAAAGTGAAAAACCGTTCCCTGGAAAGAAGGGA
>N_6465
AGGCTGACCCACACACGCGTCTAAGGCCCTAGACAGAGCTG
>N_6466
TTCAGGGCCCTAAGGTCTACCTCCGGAGAACACACACTCGA
>N_6467
TGCCCGTTACTATAAGGGCCCTAGAGAATAAGTGTACCAAC
>N_6468
CTTGTAATGCCACACGCATGCAGAGAACCATATAGCGGCCC
>N_6469
TAGCACCATCTTGGGGAGATCAGAATACGCTACCGTTATAA
>N_6470
AGGCGGGAGATGATGATACTCCTGGCCATGCGGCAAATCGT
>N_6471
CAGACATTAAGTTAGAACAACTCCATTCTCATGATGGAGCC
>N_6472
AAAATGGCGGTGATACCCGTCAAACAGAGGACAAAGGTTAC
>N_6473
CCCAGTTCTGGTAAGCTGAACGAAAGATTGGTGTGTGTGTT
>N_6474
GGTCCACAGCCGTATATGTCCGTAAACGTGAGGTCTCCCCG
>N_6475
TCATAGTTGCAAAACACGGGCTCGCGGGAGATTAAGGTGGG
>N_6476
CGAAGTTATAATTTAGTTATCCCGAGTACTTGTTAACGGTG
>N_6477
AAAATAGGTCGGAACTTCACCCTTTTAAATATATGGCTCAG
>N_6478
CCCTTGACAGGGAATCACCCCATGCTTGCAACATTTTGGAT
>N_6479
TGCCTGCACTACCAGCGCCACCCCGACCGCGGCTAATTAGC
>N_6480
ACGTAAACAGGCGATACGAGCTCAAAACAGGGCCTGAAATA
>N_6481
CCCTCCGAGTGGAGGTCCAACAATATGAATCGATACACAGT
>N_6482
ACTCGCTCAGTGCGGCGCCCCACTGTGGGACGTCTGTGTTA
>N_6483
CGATACTCGAATTATAACAACAATACAAAACTATCCACGTT
>N_6484
CTTCAGGGTGCCGGCACAAACGGGGCTTATTTTAAGCGTGT
>N_6485
ATTGGAGCTAGAGGCGTCCACCCGAATACAAATGTACACGG
>N_6486
TAGCACTTGAGTTAGTGCTCCACAGTCAGTAACAGGCTTTG
>N_6487
CCCAACCATAATCCTGAGGTCAGATTGTCAGGCGATCGGGC
>N_6488
GTATTTGTGTTAAGCGCAGACTCTTCTAATTACCAGGTCAT
>N_6489
TCCGGGCGCTTATTTAGGCGCACAAGAACCTATAAATCGCG
>N_6490
GAACTGGGTATTTGCACATTCAAAGATCGGAACAGTACATA
>N_6491
TTCCGCGACTCTCCTGAAACCGATGCGCCCCCGTATCTAGG
>N_6492
ATTACAGCATACCTACTAGTCTGGTATGAGTAATGCCAAAG
>N_6493
TCTGGTGAAAAAACCAGCACCCAAGATTCCTAGGTTCACAG
>N_6494
GGTTCTGGAAGATCCGATTACCCATCTAAAGCGAAAACAGT
>N_6495
CACACTTTGGCAACAAAACACTATTACCTCTCGTCATTAGG
>N_6496
ATTCTCTCAATTCTTATTAGCCGGCGAAGCCATCCGTCGGT
>N_6497
TAAACTTAGGCTCAAGTTTTCGAAGATTACTCGCAACATCA
>N_6498
TTTACACACGCCCGGACCACCATGACTGCACATCAAACCGC
>N_6499
GGGCCGCAAAGTACATGGGCCGAGCAAGTGCCTAGCGGGTC
>N_6500
AGTTAAACCACAGGGATGGTCTGACTTGACTCCGTCGCAGG
>N_6501
TTAATAATATACTGGGCCGACTAATCGGTTCGTTCATCTTA
>N_6502
GCATTTCGCGAGGGAGTTACCAGTAAAGTGCTCTCAGCTAG
>N_6503
TTCCTAGAGAGGCTATGTATCATGTGCTCCGCCACAAGTTG
>N_6504
TTGGGACCCGCTCGTGTAACCTTTTGGTAGGACTGTGCTAT
>N_6505
GTATGTGCCAGTGGAGGGGTCGAACGGGCAAAAAGGTATAC
>N_6506
TAATAATGGGGGACGTTGATCCACCTATGTGTCAAGGTCTT
>N_6507
TGGGGACAGTAGTACTAGGTCAACGGAACAAGTTCTCGGAT
>N_6508
GATAATCTTATCTCGCAAAACGTCATCAGACAGATTGGCAT
>N_6509
GCCCGCCCACGGGGTGTAGTCTACTACGGTAGAAGCTTCTG
>N_6510
TTAAGGTCGACTTTATCACCCCAAGCCGAGTTTTCCCGATC
>N_6511
CTTTAGAAAGGCGGAAGGTTCCACACTCTGGTCGCCATCTG
>N_6512
GCGCGACGATGCTCATACTTCTTCCCATAACTAATGTGTAC
>N_6513
TAGGGTGGAGTTTTTTCTGCCCAGCTTAGTAACGCTGTGAG
>N_6514
TCCGTATCGGGACTAATTACCCTCTTGGCTACATAACACAT
>N_6515
CTACGAGGTTTTACCTACGCCTCCAAAACTTGTTGAGTATT
>N_6516
GCAACCGTATCGCCAACTGCCGGTCTGTGTGCCCGGTGGTA
>N_6517
CCGCAATCTGTCTACATTTCCTTCAATGAGTCACCGTGGTT
>N_6518
ATTCCCACTGGTTGTGGGGGCTGGCACCTGTTGATAGCGAA
>N_6519
TGCATAAACCGGGCGGCTGTCACTATTGTCTTCGAAACACA
>N_6520
GGCTTTGGAGCTTTCGCCCCCGCCGACAACAATAGTGGACA
>N_6521
CCATTGGAGTTTTGTAGAAACACACTCTCGTCTATAGTTGA
>N_6522
CTCTTTTATAAGTATAACCCCCGTGATCTGAGCGCAAAGAT
>N_6523
CTGCGCACTCTCTGATTCCTCCAGTAAAGTCGTGTTTTCGA
>N_6524
CTCCCATTAACGGATGGAGCCTATATCTTGTGGATTGATAA
>N_6525
TATGGTGAATTATAGTAGGACTGTGTGGTGCAACTGAGTAC
>N_6526
ATCTTATGACCGGCATGTATCTACACCTCAGCAGCACACTA
>N_6527
GGACAGCGAACTCTATAGGCCCAATTTGGCGGATGTCGAAG
>N_6528
CCGGAGTCAGGGAGTGCACTCAGGCTTTTTCTTTTGCTAAT
>N_6529
GGCTTGCCTGCGGATGGGCGCCCAAGAAACTCTAAACGTTT
>N_6530
TAGAGAAGTCTACAGGGTCACACCGGCTAGCCCTCCTGAAG
>N_6531
CTGGAGCACGCAGGTCGAATCTATTTTATCCAGCAATCTTA
>N_6532
GGATAACTAGAGACCGTCGTCGGTTATTTGGGGGTTAAAGT
>N_6533
GTAATTGGGGATATAAGAGTCTCCACCGAAACTTGTAAAGG
>N_6534
CTGATACTGAGTACAGGAGGCAATATTATCTACACCACAGA
>N_6535
TGCAATCACACCGAGCACACCTATAGCGGTAACTGGATATT
>N_6536
CTTAGTTGCTTGCTTCCTTACTTGTGCCTCAAAGGTCTTTT
>N_6537
GTCGAAGGCACTGCAATAGTCTTTTCTCTACCACATCGGCA
>N_6538
TACATCGCCAATTCGTCCCTCCTATTTTCAGATCCGCATTC
>N_6539
GATACGGGGACGTCTGAGCACTAATGCTTAGGTGTTAGAGT
>N_6540
TTTTAGTTCCAGCTGTAGGGCGTGGCTTGTTGCTCTTTTTT
>N_6541
GTGAAACCCTACATCTAGGACCATGTGAGCTACCGTATTGA
>N_6542
AGGGTATGTTCCTAGGTCGGCAATAGTCCTGGTATCCTAGG
>N_6543
AGACCGGGCCGAAGTTCGCGCCTTTATTTGGTAAGGGATAG
>N_6544
AGACTACTCCGTCTACGCCACGCGAAAACCCAGACAGCCAG
>N_6545
ACTAACAACCATGTGGCTTTCCGCTCTCTTGTTTCCGTGAA
>N_6546
GCGCAACTATTATTGACTGTCCCGGCTGCTAATGCACGTTG
>N_6547
GGAAAAGGGGATAGTGTGAACTTATAAATGATCATTCAATG
>N_6548
GCATTCCAGTAAGTGTATGTCTAATACCAACCACTTGTTAG
>N_6549
TGCTTTAAGAGTTTAAGAAACGGCGTTGTTGATGCTCACGC
>N_6550
GGATGGGCAACCCACCATAACATAAAAGCCCCTGACTGATT
>N_6551
CATACGATTCTGAGGTGGGACTGAAGACTCGGTCAGGCTGT
>N_6552
GGAGGTTCATGATAGGCTTTCGGGAGGCTATCTTGTTAGGC
>N_6553
ATCAAGACGGCGGGACCAATCACCTTTACTGGAGCGGTTTG
>N_6554
AATAGTATGCCCACTATTCCCTACTATCCCCCGGTTCTGTA
>N_6555
AATCTGTATACGCCTCTATACTACCCGCCCTAGGGGAAGGA
>N_6556
CAGGGTTGTTGTCGACTGACCATGACGATCCAGTGACTAAT
>N_6557
CCTTGTGGTCCATACCGAGGCTGGATATACGGGATCAGGGT
>N_6558
GAGTGCAAGTTGATTATGGTCACCATATTCGTTAATCCGTA
>N_6559
ACTCATACACAGAAATTAGACGGACCCAGCCAGTAGCTTGA
>N_6560
CCCCACCACGATCCGGTCCCCCGAGCGCTGTCCCACTGTGT
>N_6561
TTTAGACTATGTCGATAATACTGAGTTGGGAGAACACATCA
>N_6562
TATTTGGGGTCATCTAACCGCACTAGGTCTACCAAAATTCG
>N_6563
GTCAAAGGGGGGTAATTGCCCCACAGTTGGGCTTGATGATA
>N_6564
CAGGTTTACCCTGAGGAGGACAGCCGGGGAACTATGCTACG
>N_6565
GAATTTTTCATTTGATAGGACACACTCCCGCTGAAACTACG
>N_6566
GCGGTCGCCACGCAACTGCCCTTCTTTCGTTCCACCGGGTT
>N_6567
ATGCTAAGATTAGGTAAGGCCGATGCGGGACCCTGGATTAC
>N_6568
AAAGAACTCGCTACGAGCTACGTAGACACGTCGAGACGTGT
>N_6569
ATAGGCGGAAATATCGGGACCCCGAGGGAACTTGCAAAGTC
>N_6570
GCAGTATAAATCGTACAGACCGTGCGCGAAGGCCCCAACTG
>N_6571
GCTTGTAATCCGGAGACGAGCATGAACCTTAAATTGTCGCG
>N_6572
CCAGTACAGGCCAGAAAGGTCGAATGTACATAGGCCGGGGA
>N_6573
ATTTATCTTTCAAAGAGAGACAACCCTACGCCACTGTAGCT
>N_6574
TGCGCTCCTACTTTTTGAAGCAGAAGTCAGAATATAGTAGG
>N_6575
GGATGCGGTCTTTCGTGGTCCTAGAGGCTACGCCCGTGGTC
>N_6576
GGCGCTTAGTAATGTCAACCCTCAAAAAGAATATAGTAAGT
>N_6577
CAAGGGCGAGTTGGATGGAACGGGGAAGAGGGGTCACGAAG
>N_6578
TCTACCTGACATTTGTTTACCCCGAACGCAGCTCCTATACC
>N_6579
CGCTTGATGCGGCTCGAGAACCAAGTCTATCTGTAGGTCAA
>N_6580
AGTGGTTTTCGGGAGAGCAGCGGATATTGCAACAGTTTCTA
>N_6581
ACCCCCTTCCAACTATCCTCCAAACATGATCTCGCGGATCT
>N_6582
CAGAAGAGAGGGCAAGATGTCAACTAGTTTATACTATCACT
>N_6583
GTCCCTATACCCGCACTATGCAAAACGCACCTCCCCCAGAG
>N_6584
GGTTATTAGTCAATGGGAGCCTGTAAGTTTGAGTGGGGGTG
>N_6585
TGGGCTGCGCCATCGGTACACCCTCGGTGCTGGGCTCTGGG
>N_6586
CTCGGGTCCGTCGGTATCCTCTAATACGCAGTTTTGTGCAG
>N_6587
GCCTCCCCGTGCGACGTGGCCCCCGATAACTATGCCGGAGT
>N_6588
CAGTCGAGGCATAAAACGCCCCCTTCCCCACAACCGAGATC
>N_6589
TGATCCTAGCCTAGTGGGTACTCAGAATTTACTCGGTTGAC
>N_6590
GAGGCGTACTACTAATCCACCAACTCCAATGAGACTAACTC
>N_6591
TTGAATCTCCGGTCGACATCCTCTACGAGGCTTGATCGGGG
>N_6592
GTCCGGAATCCTCATTGGTCCAGTATGGTAAAAATTACGGT
>N_6593
CTTATCTAACTCCCGGGATACTGGCAGGTTGGACCGGAGAC
>N_6594
GTCCCTTTTAGTGACAACTACAGTTCAACTACGCGTGATCA
>N_6595
CACCATCCTATTATATGGTCCAGTGTAAGCAACGTGCAATG
>N_6596
GCCTATGAATGTCTATTCCGCTTCTACCCAGCTCTAACTGC
>N_6597
TTACAGGTATCTGGATGTGACAGGCTAGGAAGGGCCTACTT
>N_6598
ATGATCAGTCAAGGCTGCACCACGTATACCAGGTGTAGGGG
>N_6599
TGTGTATAGATCCTCCATTTCGAACGTAAGCCTCTTTAAGG
>N_6600
ATGTTTAACTTTTAGATCAACATCTCCGATTATGGCCTCCA
>N_6601
GACCCAGAACTCACTGTTAACGCTCCAGGTCCCAACGGACG
>N_6602
TAGACGCCTTCCCGTTGGTTCAATACATTAGAGTGCAACTA
>N_6603
GATCATTAGTGTCCGGCGGACCAGGACTCCGTATATGTCAA
>N_6604
TAAATACTGTGACTAAGATCCATTTACGTGGTCAGGCCGCT
>N_6605
TCTGAATGCGTAGTTAGCGACAATAAATAGTATCGGTTTGA
>N_6606
GGCATTTTTGGGTGCACGTCCGGGGTTCTGAGAGAGGCCGG
>N_6607
CGGGGGGGGCCTGATGTCATCATATGGGCGTTAACATAACC
>N_6608
GGCAGGCGGCCCCCGTATATCAGGATAACAATGACACCATG
>N_6609
GCCCATGCCTATTTATTGGTCATCCTAGGTAAAATTGGATA
>N_6610
TGTGTAATGATGCATGGGCACGCCTGTGTAAGGTTATAGCA
>N_6611
GATTTTTGGCGGTAACCTAGCAAGTTCATATTGCGAGACCA
>N_6612
ACTAGGGAAGGCTTTGTCTACGATTTGGTATAGTCTTACAG
>N_6613
CATGACTTCCTTGGGATCCTCTATTTGGTAAGTTATACAAA
>N_6614
TGGTGAAGGCTCGGGCTAGCCCAGTCGTGACGGCGTTCTGT
>N_6615
ATAAGTCAACAGCAATGGTTCCCACACAATTTTCATCTTGG
>N_6616
GGAAACTCGAACCCTAGGGCCTATTCCCCCGGTTAGGCCAG
>N_6617
TACTAGTCCCAAATAATCTACTCCATAGGACAAGCGTTTAT
>N_6618
TGAGAGTTTAGGTACAGGCCCAACGCACACATGGGCTAAGA
>N_6619
ATTAGCTGACAACTATATATCGTCGACCGCCCGCGGTAGCA
>N_6620
TGCGACCTTCTGGTCGTTAACATCGTATTGAATAGCCGTTT
>N_6621
TTGGGGCCGCTTCACTAGTACAGGACCCCAACGCTGTCATG
>N_6622
GAGGGGGTCCCTTGTTGGAACGTTCTTGGGGCTATCAGTAA
>N_6623
TGCCCGGATTCATTACAGGTCGGTTTTTCCCTATCCCCTTA
>N_6624
CGAATGTCGTAGATACTGGCCCGAGAGGGTAATCTGCGGAT
>N_6625
TGATCGGTCTACCTTGAAAACCTAACGCTTCATACAGCGTT
>N_6626
TTACGAAACTTCTCACGCCTCGACCAGATCGCTTACATGAT
>N_6627
AATAATTTAGCCGATTAGGGCTTGAGTCGCTTTCGATGGCA
>N_6628
CGACCCCCGAACTAAACGTACCTGAGTCCGCGCGAGCTAGG
>N_6629
ACGGCTAGTATGTGCGCCAGCAGGTCACCAATTTACGTATG
>N_6630
GAAGGCTGGTCTCTCGTAAACTAATTCGGTCCTTCCTTGTG
>N_6631
ATTCAAGAAACTAGCACTAACTATGTTGGGTGCCCGAGCGG
>N_6632
CGCGCGGACTGATTGTTTAGCCCTAGGAATGTTCCACCTGT
>N_6633
ATCCACCTGTACCTCCTATACCGTTCGTTCAGGCATGTGCG
>N_6634
TTTCCCGACCGACGGAATTTCCCAGGAGACACTGATGTACA
>N_6635
ACGGCTTGATCAGAAAGTACCGCACGCTGTCGCTGCCGGTA
>N_6636
ACATACAAGTCGTGAAGCTTCAGAGAAGTCCAGAACGACTT
>N_6637
CAGCTTTATTACGGAGCTCACACGCGGATGGTTCTCACAAC
>N_6638
TGGGTGACGCCCTTGAGAGGCTGGATAACGGAAGGCGAAAA
>N_6639
GGCCGTCGGTCTGGGACACACGTCCAGGCCACCTATGGTTG
>N_6640
AACGAGCAGTCCTTAAAACGCGGCGCTTTTGATTGAGCCCC
>N_6641
CATAAGATTTAGTCGTTTAACACTAGGGTGGGAACAATCCA
>N_6642
CCCCAACTTCATTGGACCTTCAACAGGCTTCGGCAAACGAA
>N_6643
GCGTGCAGCATTTTGGGTTTCCCTCAGTGCACGGATTGGGG
>N_6644
ATGTGTCGCTCAGGAGGACGCTTAATTTCGTTGAGAAAATA
>N_6645
GTGGAAATCTGTGTGTGGAACCCAAACAAGCTAACTCATAT
>N_6646
GCATTCTACCCACTTCACTACCGCAAAAAATTTCCGGCAGA
>N_6647
GATAAACGGCGCCTGGGCGCCTCAACCGGCAGACTTGGTAG
>N_6648
TACTCCCACCTGAGAAACGACAATGACACTCCCCCTTCTGG
>N_6649
GCAGAAAGAGGGCACTCGTACTAGAAAATTCAGGTCAAAGT
>N_6650
TCTTTTAAAAGTAGTTTTAACTTGATTCGATGTGGAGAAAC
>N_6651
ATTTAAAAGTATCCATTGAGCACGGAACAATGCGGTACCCT
>N_6652
CCCCAGTCGACTACCAAGCTCTGAGTTTTTCCAAACCACTC
>N_6653
TATTGAAAGTGCGGGGGATTCAGACACACCTAATGGCGTGG
>N_6654
ACTATTTAACCGGGTTCGGACTAATAAAACTAGACGAAAAC
>N_6655
ACCAGCCTTTTAGCCCACCTCACTAAGTGGATACACGCGTC
>N_6656
CCTCCTCCGATGAATGCCCACCATAAACTGGTCCTGTTGGT
>N_6657
GTTGAGATGCAACAAACGTCCCTATGGAACCCGCAGTACAG
>N_6658
CCTCCCAACTTCAGGCTAAACATATTTAGAATTGCAAGCAG
>N_6659
ATGCGGGGTTAGGGACGCCTCATTTTTAAACTTGTCCGCTC
>N_6660
CTTGGGACTGCCGGGCCCTGCAGTTTTATTTAGAACGCGCT
>N_6661
ATGTAAAGAGACGATTATCACCATCGCATACCCTCGCATCA
>N_6662
TGAACGCGTACCTCGGATAACACACACAGAAAGCGCCTAGA
>N_6663
GGTGCTCCTTTAACCTCCCCCAGCTACAAATTAACGACGGA
>N_6664
GAGGGGTGGTTAGTACGCGTCTTTTTCGTAGGGTCAGTTAA
>N_6665
TGTGTGGGTGTGCGGCTAAGCGAATTGAACTCCGCCCGTCA
>N_6666
TTTACAATGTCCAATTGCCCCCGTATCTATGCTTCTCTCTA
>N_6667
TAGACCAGATTTCAATGGGTCCTATACGCGGTATACTGGCC
>N_6668
TAAGATGTTTGAGGGGTTTCCTTTGATACCTCTGATCGTTT
>N_6669
CGCAAGAACCAAGTCATAGCCATGGGGGGACTCGATTAGTA
>N_6670
TAGCGTGATGTTGACATAAACTAAGTGCGCACCCTTCTCGG
>N_6671
GCGCCCGCTTGCACTCAGAGCTTAAGAACAAGTCCCGGATA
>N_6672
GCATGATATGGGTAGCCTTGCTCAGGCTATTATGAACGATG
>N_6673
ATCGTCGCGGTCCTGAGGACCTTGCCAATCAGTAACTTTCT
>N_6674
ACAGCTTAGTACTGCGGAGACAAAATGAAATCGGGGGGTCA
>N_6675
AGAATCTTTGCAGAGGATTACGATGGAGATCTCTGCAAGAG
>N_6676
AGGAGACCGTCCAAACCGCCCTGTGCAGTGACGAGGGACTA
>N_6677
GCCGAGAGCAATAGTAAATCCCTCTTTTATCACTACAAAAA
>N_6678
TAGAAAAGCGCTCTACCTAACCCGTTGTAATAGACCACGCA
>N_6679
TCTTCCGTTTCCTTCAAAAGCCAGATTGAAACTTAGATCTC
>N_6680
ATGGGGGGGTCATGAAGTAGCCGTCCCTGGGTTCACACCGT
>N_6681
AGGGACGACCGTTGCCCAAGCACTCGAAAGGGTGGCGCATG
>N_6682
GGAACTGTATTGCTGGTTATCCCTTATTTAATGTGATGAAG
>N_6683
CTTCTTTCGACCTGGCCCCTCAATAAACTAAAATGACTAAA
>N_6684
TTTACGTACCGCAGAGCAGGCGGTTAAGGTAGGGTCAAGAT
>N_6685
GTCCAAGTCCTCGTCTTTGTCCAACCGGGACGGTTGCGAGG
>N_6686
GTCGTCCCATAATCCATAATCAAGTAGCTTAGGGGCTTCGC
>N_6687
CGTCGCGGAGAGTTCTTATGCGAAAGAGGCAGTGGCCTCTA
>N_6688
TTAGGGACCCTACGCCCGTACGTAGGATGGTCAGTAAACGA
>N_6689
TAGAGTGCACCCTTAAAGTTCATTAGGTAGTACGGAGGGAC
>N_6690
TACGATCTCTACCATATGGCCAAAAGCCACATGCTTCATAT
>N_6691
AGGTTATATGCGCAGTGATTCCCATTGGAACCCTAGAGAGC
>N_6692
ATGGTCCGATCGGGTAGAAACAATAATTGCGGTACGCTAGG
>N_6693
TGCCCCTAAGGGGTACAAACCAAGCGCGACGCAGGTTCAGA
>N_6694
GATTCCTCGAATTACTCTATCAGTCAAATGTGATGGCTGGC
>N_6695
AAATTGATTTTAACTAGTCTCTGTACCGGCCTCGCAGTAGC
>N_6696
AGAAAATCTAACCGGAGCCCCTGACTACGCTTATGGACCAA
>N_6697
GGCGATGATACTCTAGAATGCTTCTATACAAATTACCTTTC
>N_6698
AGATAATGTAAATAGAAGTGCCCTTTTAGCCCTCCAACGGT
>N_6699
AAGGGTACACGTTTGGTTTGCAGAATCGAGATACGGCTAGT
>N_6700
AAGAGCAGCGCGACTGATTTCGATTAAGGTATGGGAACGCG
>N_6701
GCCAGTCCGCACGACTTGTTCGTAGACTTGATAGTCGAACA
>N_6702
CTTTACGATGGTTAATGTTTCGTCCTTGGTGAACGTTTCGG
>N_6703
AAGGGAGCTAGGCTAACAAACCAGACTTGAACTAAAGTAGC
>N_6704
GTACGAGCAATTACTATAACCGACAGTTGCTGCAAAGGTGA
>N_6705
TGAGTCGGTCCACAACCTAACTCCGGCAGCCCCACGTACAT
>N_6706
GTCCCTCCAAAATTGGGGAACACTTACTTCATTGTCTCCGA
>N_6707
AGGGTAGTTGCGGCGATGCCCAACCCGCCGGTGGAATTCCG
>N_6708
TACCCCCCTTCCGTAAGGTGCTCTCTTCGACTGGGACAGCG
>N_6709
GACGGCCTCAAATCATATACCGCAAGAGGTGCTTAGCCCTC
>N_6710
GCCTAGGTTGCACTCCCACACCGTGTTGGTAACGAAACCAG
>N_6711
TAAATTAGCATAGGGTAATACTGAACATGACCTATCGATCT
>N_6712
CGGTCCACTGCTGCTCTGTTCATTAGGGGCCATTCATAGGA
>N_6713
TCCTCTCGGACTGCGCGATGCAGCCGCTACCCTACCCGGGA
>N_6714
GCGTTATGGAGTGCAGCGGTCTTATAGACATTATCACCGGC
>N_6715
ACGTCTGCCACGGTTGCATACGATAAGCCCCTGCAATGCTA
>N_6716
GGTCACACCCGCCTGTGGGACGTCTTGCTTCCTCCCGCCGG
>N_6717
CACACTATATAAGCACCGTCCAGCAGCTTCCACTACACGCC
>N_6718
ATCGCCATGCTCGGGGGTCACATCTCGGTTGCAGGGGACCG
>N_6719
CGAACTGGCCCAAACTTTCACTAGGCCGTCGTAAGGCGGGG
>N_6720
GTAGTACCTTATTTGTCCGTCACACGATGGGAGTTGTTACT
>N_6721
CGGTCGACGGTGACGGGAATCATGTATCTAGGCTAGCCTGA
>N_6722
GGGATTGAGGCAGAGCTAGGCTTAGCGGGTCAATACATTGC
>N_6723
GGGAACCGCGATAAGTTACGCTGTCCGACTTCCGGGTAGAT
>N_6724
TATTTGGGAGAAACCTTTCGCAAAATCTTATGGCTGTTGAA
>N_6725
TCCTGTTTCGAGGCCTACAACGTGATGGACCTAGTGATCAA
>N_6726
GTACACGTCGCGGCCAGGAACCTGCCACTCGAATCAGCGGA
>N_6727
GACCCCTACCTATATTTTTTCCCGAGGTCCTGATCTTAGTG
>N_6728
GGTCGCCCCCACCTTACGAGCCTGGCGTATAACGCAGAAGG
>N_6729
TCGAAAGGGATCCTTGGATCCGAATGACGATACGGGCCAGC
>N_6730
AGCTTTAAAAACTTTAGTGACGGATCCAATAAATGAGGATT
>N_6731
CGTCCCCAAAGGACTACGGCCGATGCAATGCGCGAGACTGG
>N_6732
TGTTACCTAACGCATTGCGTCCTAATATTGCACCGGAAATA
>N_6733
TAGAGGAAAGATATTAATCGCGACGAGACTGATCATCCGCA
>N_6734
CCATTGAGGGTGATCCTGGGCTACGTAGCTCCCCCCGAACG
>N_6735
CGCTTGCTATTGAATACTAGCAAAATCACCGTTTCTTGACA
>N_6736
GATCTTAACATGGGTCACTGCAGGTGTATGTCACAGATAAC
>N_6737
TGGATATTACAAGGCGACATCCATTATTGCCCCAAGACATA
>N_6738
TTTTAAGGACAATGACAGTCCATTGATATGTTTGAACTGTG
>N_6739
TGAAGGAGTCGGATACGAAGCGTGTACGCTTGGGGGCTATA
>N_6740
CGTCATAAGTTATGGAAAAGCCCAACCCTGCCGCCAACTTT
>N_6741
CAGAAAGACCTGTGCGCGTGCGGCCCTCCCAGCGGCGTGTG
>N_6742
TAGGCAAACTACAGCTGATCCACCCGTACATATTGGCTGTG
>N_6743
ACCAACGAGCATATAGTGGTCTTGGACTGTTTATGATGGCA
>N_6744
TTGTTACAGGTAACCCAAAGCATTGCGGGCGGTCACGGCGA
>N_6745
ACACTGTAACCCATGAAGAGCATCTAATCTTATACAGGCGG
>N_6746
GTCCCACCGCAAATCAGTAGCTATCGAGTCGGCCCTGACTC
>N_6747
AGGGGGAGGGTTTTTTCGGTCAAGCGGACAGCACCGGAGTT
>N_6748
TTATAGGGAATGACCTGTGCCAGACACCCTGGCCACCACAA
>N_6749
GGTCTAGCATGGAAAGATTTCCGGAGATCCGGATCAAGGTG
>N_6750
CAGCTGCAAAGGGGCCTATCCAGCGCTGTAAAGGCAGGAGA
>N_6751
TAGCCTACAATTTATCCGCACGGCTATACTCTATACTCCGG
>N_6752
GGAAAACTTTAACGGTCATCCCTCAAGAGGGAGTCATCCGG
>N_6753
GTTAGAAGACTCTAATGAAACGTGCGGAAGACGTTCTTTTC
>N_6754
GGGCTCATACCCCCAGCGCTCCCGGGGATTATACTACTTTG
>N_6755
TTAACTGGCAGAGGCTCTTCCCGCCCCTGCTAACTAACACG
>N_6756
TAAATACCCCCGCATTTTGGCAGGTTTCCTTGAAATATAAA
>N_6757
TGCCTACGATAAGCATAAATCTTGATATAAGAATGAATCTT
>N_6758
CCATAGCCGTCTTATGAGGGCAAATATTGCGTCTGCACTCT
>N_6759
TAAACAATTTGACACAGGCACCAATCCTATCTCCGCGAACG
>N_6760
GTTTCACATGGTGGCTAGCGCGACTTTAGTAGCCTAGTATG
>N_6761
GATAAGGGACACATAGGGTGCCTGTATTGACCACGGGTGCG
>N_6762
ATCTCCCCCGCGGGCCCTCTCTTAACCCGAGAAATGTTAAC
>N_6763
TAATGCTATAAGGGTCCATACGCAATGGTCACTCACTCACC
>N_6764
CGGTAAAACGCGCAAGCGTGCATGTCCCATTTTCAGGGGTT
>N_6765
GTTCACTACGGGTGATCCACCAAGAATGCCGCCACCGCTCA
>N_6766
AATAACCGATGACGACGCGACGAATCCTGAGACCCTTCCGC
>N_6767
AAACGGGACATAACTGATGCCACGTCTCGGACCACCATGCA
>N_6768
AACACCCTATAACGCGTCTTCGGATAATAATGGGCTGAGAG
>N_6769
ACCCGGGGCATTCTGTTTTCCAACACGCCCTTGCGTGAGAA
>N_6770
AAACTCTAAACATACATTTTCTCGTTGTCAGCACGGGCCCT
>N_6771
CGAGACTCGTTAAGGAGCGACATTGTGTGCGGAATCGTTGT
>N_6772
GTGCGAGACCAGTATTGAATCATTGCCATGTAGCTGGGGCC
>N_6773
GGCACATCTGATATCCATTACTTGTCTTGGGGCCTATTAGC
>N_6774
CAAGCGGTGCATGATCTATTCACGATGGGAACCCTCGAAGG
>N_6775
CTCGAGATGTGACTTTAGAACCATACGTTGGGGGACAGGGT
>N_6776
GCTGTCTTACGAGGACATAACTAGCTAAACGACAGAAAGTG
>N_6777
GGTCACCGCACACCGTCCCCCGAGAATCTGTCCCTCCTAGC
>N_6778
TTCTCTAAAGGATTGGGCCCCTTAATAGAGTCATAATCTAT
>N_6779
CTTAGTATCGGGGTGGAGTACTTTGGCCCCGGGGCAGAACA
>N_6780
GCACAGGAAGCTTTATGCTTCATATTCTTAATGTTAGGAGT
>N_6781
CTGTGAGACAACATAGAAAACCCATGCTGGCTCAGGGGATC
>N_6782
TAGTGCTTGTGCGATCTCTTCAAACTTCTTTGCCTGTTCCT
>N_6783
TTATTTCACTATGACGTGGACAGCCTCGGCATACCCAAAGC
>N_6784
GGGTAACACTTGGTTGGGCACAACCGTCTCTTATGGATGAA
>N_6785
GTAAACTCGAATCGCTTGTACACATACTATGAAGAGAAGGG
>N_6786
GTATGGTTCGCGCCCCATATCCGGAACCAACAGACTTTGTG
>N_6787
CCCCCTCGAGTTTAAATAGGCGTTGTAATCTGTGGAGTAAG
>N_6788
CGGCAAGGGTGAACAGACTCCAGAGCCCATAAGGCTCATTG
>N_6789
TCCTTCAAACCCCTTGAATACGCTTTTCATGAAGCAAGTCC
>N_6790
ATCCCCACGGTCCATAAATACGGGGGAGTTCCAGGCATACA
>N_6791
AATGGCGGTTATTATTGTCACAGCAAAATGACGGGGCCGCC
>N_6792
TACCTGTAGCAACTGCGTCACCACTGCGTAGCTCAGAGTGA
>N_6793
ATTCAAGGCACGATTGGATCCGGAACGCTTACACACTAAAC
>N_6794
GAAACGGGGCACATCGACATCGGGTAGACCTATTCGAGAGA
>N_6795
ATCCCCGCCGGACCTGGTTGCAGGGTCTCGCGATTACGCCC
>N_6796
GTCCAATGGAATGGAGAAAGCAGCCGTATATAGTCAAGGCT
>N_6797
CGACACGTTCAGAAATCGTACATTATCCGGGGTTCTAACCC
>N_6798
AATAAAGTAAATTTGTGGTTCCCTAGTGGTCTCCAAAACAT
>N_6799
TCGCGCCCCGGCCCCGGGGGCTCTAAACGTTGGCCTGCTCC
>N_6800
TATCACGTGGGGTATACTTGCCTCCTATCTATATTATGATG
>N_6801
AGGTATAATGAACTTCCTTGCGGTTTCCTCCGGTGCGACTC
>N_6802
TATTGGAAGGCGGGAGAATGCTGTCCGTCCCCTGCTGCCAT
>N_6803
ATTTCCGGTGGCCTGGATTACGACTTGTGTTCTAAATGCAT
>N_6804
AAGCGCTGCACTGTGTATTGCGCGCTCTGAGCAGTAACTCT
>N_6805
ATAGTCGCACGATGAACGCACCATCTATCTTGGCTACACGC
>N_6806
TATTTACAGGCGCAGGTCGGCATCTGCATCTCGTAACGGTC
>N_6807
TTGTGCCCTCCTGTTTGCTACCCCCTGGGACACCACAACCA
>N_6808
AGCTGTGCCGCACTAAAGCCCCGACTATTTCTTCTCGTAAG
>N_6809
ATCAAAGCCTGTAGTCCCCTCAAGTCGTGGACTTAATCCGC
>N_6810
CAGCAATGCAATGGAAGAGCCTACTCAGTCACGCCACCTGA
>N_6811
CCCTAACCTGATTGGATGATCTTTGCGGGAACAGAAGGCAC
>N_6812
CTACGTATGAGTAAGATAACCGATGCTACGGGCCTCCCATT
>N_6813
CCCCGACTCTGCAAGACCATCGCCACCTAAGTCATTACGCT
>N_6814
TAGGCACCCCGAAAGTATGGCTGTGGTTGGGCTGCCGTGTT
>N_6815
TCTACAGTCGTTCACTGTTCCAGCCCTCCTTTAAAACACCG
>N_6816
TTCGAACGGATCTTGTACGACCGGACAGGAAAGGGGTGAGT
>N_6817
TACGAGTCTTTGGGGGGATACCATTGATTGACGACACAGTG
>N_6818
CATAAATATTATCACACGCCCAGCGGCCTATATTCGGGGGG
>N_6819
TCAGGGCAGTCCGACTTGTACAAATTGGTAATACTGTGCCT
>N_6820
CATATTTTTTGTGCCTAACTCATAGGAGATACAGTAAACAT
>N_6821
GGAAAGCATAACTAATTGTCCTGCGCGACTGCTCTTTAATT
>N_6822
TCCGGATCGGCCACGATACTCTAGGGTTTGCGTGGGACATT
>N_6823
GCCAACCCAGTGGATGAGAACGGTTTTGCCAGCTTCTAGCT
>N_6824
GCCTTATAAGATTACGGGGTCATATCGGACAGATGATTATT
>N_6825
CCCCATCATAACATAAAACACGCGCCCGGGTAATACTTGAT
>N_6826
TATGGCTTGACGCTACAAAACGAACGCCGGGTGGAATGAAT
>N_6827
ACCTTACTCATACAAAGGAACTAGTATTCCACGGGGACTCC
>N_6828
CTCCGTAGAAAGGTTAACTCCATCAGACACCGCGTCTATGG
>N_6829
TAAGGGTAGCTCTGCATCAACTACGACAGGTGAGGCAAGGA
>N_6830
CACGGCACCAAGGCCTGGTCCAAGAGAGACTAGGTTCTAAC
>N_6831
AGGAGGGCTCCAGGGGAAGACCTGATTTCTCGGACAATGCT
>N_6832
CCCTTAGAACAACACTTCCCCGGAATTCACAGTCCATATAG
>N_6833
GCCGAATTGTTACTTCTGCTCGCCTCTCGCTAGGTCTTCAA
>N_6834
AAGATACTAATTGTTCACAACCGAGTGGATTAAATTACCAA
>N_6835
TGTCGTTATCGACCGACGAGCTTAAGTTGATATGGGCCGTT
>N_6836
TTGGCGTTCGGGTAAGCCGCCTCCACCCAGCCTTTCGCGAT
>N_6837
TGATGTCTGAGCTTGACATACATTGTTATATCTACCCTTGC
>N_6838
AGGTGTAATGAGGTTTGAACCCGGTAGGCTCAGAGTATATT
>N_6839
GTGCAAAGGATCACATGAAACTGAACTATACCTGCGCTCGC
>N_6840
GTCGTACATATGTGGAATGTCGGAGAACCACACTCAGTATC
>N_6841
TGTTTTCCCCTGTATTTATCCTAAAAGATCGAACTATAAGG
>N_6842
ATGGGGCTGTTTCTTACTAGCAAACGCCCATTTAGCCACTA
>N_6843
GTAGAACTACCCTCCCACTCCTCCCCACAGCTTAAATAAAC
>N_6844
TGTGTTATAGACCTGGAGGTCGGATGTCGACCGATTCTATA
>N_6845
AGCGTGCGTAAACCAGGTCTCGGTTGATGGTAAATTGTATT
>N_6846
CATACTGTTCGCCAAATTACCCGGCGGGTGATAAGTGTGAA
>N_6847
CAAGGAGCAAAAAATAGCGTCAATCCGAGAGGTGTGCCCAC
>N_6848
AATTGGCGTACATGACTTGTCATTATGTCTGCACGGATCTC
>N_6849
GGCCCCGGCGGTGAGAGTACCACGCGATCCAACGACTCATA
>N_6850
AGAGGCGCCCCGCGGGAGCTCGTTGAGCGACTATTCTCGTA
>N_6851
ACTTAAGACATCAATGAGTGCCCTCCACTCCCTATAAAATC
>N_6852
CCGAGGCCCCTAGCCGAACGCTTTGAGGTCCGTTGGACTCG
>N_6853
GATCTTAGGTGTCTTTCTTCCAAAGTCTAACACTGCACGCG
>N_6854
CCTCGTGGCGTGCCTCCAAACGAATGGGAAGCCAGCGATGG
>N_6855
AAAAACCAATGTGACAGCTTCAAAAAGAATCTTACAATTGA
>N_6856
AACCCACCTCATACCTTTGGCGGTTGTGCACCAAAGTCTTT
>N_6857
TCACCTAACGCCCAATATTACATCGAAACGTTGGCCAAGAA
>N_6858
GGGGAAGGCCACAGGTGTTTCTCTAGAAGCCGCTCGAGAAG
>N_6859
ACTAACGAACATATTGCTAGCGACTCCAGTCGTTTTAGCGG
>N_6860
ATCAACTATGCGTGAGTTGACATCGTAGCTGGTATGAAAAA
>N_6861
CTAAGGGACTGGTTTGATTGCCATCCGAATCCGATAAATAC
>N_6862
AGTCTCTCTGTTGGTGTGTGCTTCTAAGGATAGCGGCCTTA
>N_6863
TCGGTCAAGTCACGAGCGGACCGCCCTGTGGGGGGGAGAGA
>N_6864
TCAGGATGGGGGCACAGGTTCGGTGGCACCAATAGCGAGGT
>N_6865
ACTGAAACCCTGGATCCATACACAAAATGGCACCAGTTGGG
>N_6866
CCCCCTGGAAAGTTAGGGTACTATTTTACGGCGGCTTAATG
>N_6867
GTAAGGCGACCTAGTGGAAGCGTATAACTATACAATCCTGA
>N_6868
GATCGCCATTGTCTCTCGTCCTTATGGGGGGGACTCACTAC
>N_6869
AACGTGCGATTCTAGTATATCGTATACTCCCAACCTGCCAC
>N_6870
ATCACCCTCAGATTTAACTGCTGAGCAGGAAGCGAGGAATC
>N_6871
TGATGACAACATAACCATAGCCGATAACGTGGGGACTAGGC
>N_6872
GGAAGCCGCTTGAAATGTTTCCGGGATAGAGTTTACGCAAT
>N_6873
CAAGGGATCTTAATCGGACCCCTTTTTGCGCGTGGTCATAG
>N_6874
GAAACAGAACCGTAGCGCTTCCAACCGCTACACAGCCGGTG
>N_6875
GCCGGTCCATGGTCGCGGAGCTAGTATATGGACAATTGAGC
>N_6876
ATTCTCACCTCTACAGAACCCGAGATGCGTGATGTACCAAC
>N_6877
TTGGATGGGCGCTGTTTAAACCTAGGAACAAAACATTGTAA
>N_6878
CCGCCGTGTGTTTCCGTAGGCTTGTTCGGACACCGAGGGTG
>N_6879
GCGGGCTGACAGGGTAGGTACGCCTAACCCGGACGTCGGCA
>N_6880
CAGGTGGCGTTTGCCCTCAACAAGAATGATGCAAAACCGAT
>N_6881
AACCGGCCGCGATAGATGGCCCGGTGAGTCCGCTCCTTCTC
>N_6882
CAACCCCCCTCTAAGTGTGTCGTTCTCGAAGTGACAAAGAT
>N_6883
GACCGGCCGCTAGATAAGACCTGCGGTCGGAGAATATCACG
>N_6884
TGCTCATAAAACCCCACGAGCCCAAATGTAACATCTCCTAT
>N_6885
GCAACATTTATCTAGTTATCCCCAGCTGGAAGGGTACTCCA
>N_6886
TAATCAGACAATGGGCCCGTCTTAGCGAACATAAATTACCC
>N_6887
ATCCGTTCCGTTTACTCTATCCTCCCAGGTCGTACTCACGT
>N_6888
GGCGACCAGACTGACGGTACCTTCGCCTAGGAAATTAGCGC
>N_6889
ATTGCGATTAGTGGACGGTGCACAGCGGTGCAAATTAGGCT
>N_6890
AGCGATAGTCGTCAGTTAGACAAAAAGAAGGCAGCACACCC
>N_6891
ATAGCACGTCCAACATATTACAGCTGTCTCAGGACGGGCGT
>N_6892
TATATTCGTACGCGTGGTAGCTCTCGCCAACGATTAAAAGG
>N_6893
CCATAACGATGTATGTTCTTCCGCTATCAAAATTGCATCGG
>N_6894
CGATACGTAACACCGATGGTCGACTAGGTGTCAACCCGTCT
>N_6895
AGTTAGCCGTAAGTTTTTCACCTCCGAGTATGTATGGCTGT
>N_6896
TGAGTGGTATTTTAAGTTACCCCTCCCTTCCCCTGGGTCCT
>N_6897
CGGTCATCCAGGTCTAAGCGCCCACAACAGCGCACCGAGAG
>N_6898
TGGATAGAGTTGGGGTGGTTCGGTTGGACAAAACTTATTCA
>N_6899
CATCTTTTTTTCGACAGACCCGCGCTATCTTTTTTACTAGT
>N_6900
TTGCGAATTACTTTAGTACGCAGACTTAAATGTAGTCATCC
>N_6901
GGCTGACTAAATTACAACTTCCGAGGATCCCGGGGGGGATA
>N_6902
ACCGTGAGTGTGAGTAGCAACAAGAGCTTGTGAGACGAATC
>N_6903
TAGACAGGGAGCTTTGATTACTTTGAGGAATCAAATGTAAA
>N_6904
CCTCGTTCCCTTGGTGAAATCTCCTCGCCCATGCGATATCA
>N_6905
GGTGTGAAGGCAGGAAACTTCATAAAATTTCTGGCGATTCA
>N_6906
TAGCAACTGCGTAGTAAATGCGTATCTTCTTCCCAACGCCC
>N_6907
GTTGTGAGAATCCTCCCTCTCGTAGCCCCCCTGATAGTGAC
>N_6908
TTTGTAGTTTGTCGGTGCCTCGGTGTTAACCGCCTGGCAAA
>N_6909
GGATGGGTTGTATTGGTGTCCAGGGAATTACACAATTACCT
>N_6910
CCCGTTGCCCTAAATAAAGCCAGTCATTGGAACCGGTAATA
>N_6911
TGCCCGATAACATGAGCATTCCTAAAAACAATAAAATTCCA
>N_6912
AAGACATAAATATCATGTCGCGCCTGGCGATCCTACCATTT
>N_6913
GGTCATGCCATGTAACAGATCCTAGTTGTATAGAAAGCAAC
>N_6914
AAAACGGTTCTCGCTACCAACTGACTTCAATCGAGCCTCCC
>N_6915
AGAAAACAGCGGGAATGCTACTAAATTACGGAGAGCGCCGT
>N_6916
AGCAGATACCCTTTATCCTGCGAACGTGAGAACCTCGCCGG
>N_6917
TGGTTCAGTCGCAGGGCACTCTGAAGCGGTCGGGGGTAGCA
>N_6918
TCCAAATATCTAAAATTTAGCCCGGTGTAAAAGAGTTCGGG
>N_6919
ATTGGTTGTACAATGGGCATCATGTTGAAGTGCGAATCTTA
>N_6920
CGGTGCACTTTATTTATACACTTTGAAGACCCTTGGGACAT
>N_6921
CCTGGTTAAACCTGTGCGGACGTATTCATCTCCAGCCCCCA
>N_6922
TATCCCTCGCGAACGTCTCACCTTCTCGACCGTCATGGTCT
>N_6923
TCTCTAATGTAGACCGTTGGCTATTCGGGCGCAAGACCTGG
>N_6924
ACTCGACGGGAACAGGATCTCTCTCATAATAGGGAGTGTCA
>N_6925
AACTGGCTCGACAATCAGGGCAGAGCGTCTGAAAACTAGTA
>N_6926
AGTTGGGTCTTCTAGTTCGTCTGCGCCGACCGCGTTCAATG
>N_6927
GGTCTTCTAGCTCATACTAGCAAGTCCTTTATGCTGTCGAT
>N_6928
ACTAGGAACGGCCCACCCTACTTATGGTCCACCGTAATTAG
>N_6929
CCACCTTCGTTGACATCTGGCAGTAGCAAGAGCTTCCTGGA
>N_6930
GGTCAGTAGGGAGAATGGACCCAACATCACGTGGTTTGACT
>N_6931
TGAGCGGGAATGTCTTTACGCGGAGGTACCAGGGACAACCA
>N_6932
TCTCGTAGAAGAATTTGAGTCGTAGCTGTCGGAATATTCTT
>N_6933
GGAGCCAGATTGTAGGAGTGCAATTAGTAATATCATCATAA
>N_6934
TTAGGGAGATCTCTAGCTTACTAACGACGTTACATGTTACT
>N_6935
CTCTTCGCGCAAGGGTGAAACGTTAGGGTCCGTTGTGGGAC
>N_6936
TGTCTCCCGGGGGGATTAGACATAAGGGGCCTACCCACAAT
>N_6937
CGTAATAAAGCGGTCAGTATCTTCGGTTCCGTTTCGACTGA
>N_6938
AAGAGTCGTACGATCCGGGACATAATGCTGGTTTCGCTCTT
>N_6939
GCCCCTACTAGTGTCAACTCCAAAGTGGTTACCTGGTGGGA
>N_6940
GTGAGTGTGCATATACTTATCTGATGAGGATGGGCCGATTA
>N_6941
AGCGAGGAACTATAGCTGGGCCCGTTCCCGTGAACCGGACA
>N_6942
GGGGAAATTATGTTCTGTGCCATTAAGTTGTAGCTCTTAGG
>N_6943
TTAAGAGTGAGTTGCTTGGTCGAACGGACTGAATGGTTATA
>N_6944
ATAGTGAAGACTGTCCCCAACACGAACAGGTCGTCTGTGAC
>N_6945
TCGGGTCATGCGACTAATCACGGCCGGCTAGGAATTAAAGA
>N_6946
TCAAGTTCTCGTGAGTATTACCAGTAATACTGCATTGAGGT
>N_6947
AGGGTTGAGACTCACCTCCACAATTGATATGGAAGTCACGG
>N_6948
TGCGCGGCTGCTGAGATTAACTGAAGTCCACCAAGAGTCAC
>N_6949
GCTCACCTCGCCAACTGCCCCCTGATCTTCCTCTTTACGCG
>N_6950
CGCACTAACCCCTTTAATTGCGCCTTTAACGTTTAGTTTGC
>N_6951
CTTAAGTTGCGGTGAACTATCCTGCGGGTAGCCGATCCCCC
>N_6952
TAGACGAAGGAGCAAGAGGACAGGTGATTCTCCCAATGATT
>N_6953
TACAGTTTTCTAAATTTTAGCCAACTAATTGCCTAGACCTC
>N_6954
GGCGGGCGCGCCTACGTGTACGTTGAGAAAACTACCCGCAG
>N_6955
TCACCTTTTATTACTCGGATCTCCTAGCACGATAAAAGTTG
>N_6956
TGGAACCTCTTTGTTCCTGGCTCTAATTTTAGGAGATCACA
>N_6957
CCTAAGCGCAGCAAGGTCCACGTTGTTAAGGGCTGGGATGC
>N_6958
TTTATCCCCGTGGTGGTGGGCACCGGTGCCTTGATAATGAA
>N_6959
CCCGTTCTGACCAACAAGGTCGATGTATTCTCCAACATGCG
>N_6960
GTGCATGTCAGTTTGACAAGCATCGTGTACAAATAGTACTC
>N_6961
ATGCCATTTCTTCCATACCCCCTCTTCGATCGGTTGCGGCC
>N_6962
ATCCTTCTCCCCGTCGGAGACCTTATTTAATGGATTGACCA
>N_6963
GGCTACACAAATGAATAAAACCCAATCGAGGTTACAACTCT
>N_6964
CAAAGCGTGACATCACCTGGCACAGTGGACCTCCCGTTCCC
>N_6965
GTGAACCGGAACCTGAAACTCTTTGAGGCTAAATCTGCTCG
>N_6966
AGACGCTTGGGGTTGAAAATCATTCCTGGGTTCTCCGGCAT
>N_6967
AGTGGGATTCTACCTTACTTCCAGCAACCTATTTATGATAG
>N_6968
ACCAACCATAGCTCAACTGTCCCCCCCGCGCGGCATCTATA
>N_6969
CGGGAAGAATAGTTGCGGATCGGTACTCGGTGAGGCGATTG
>N_6970
CAATATTTGTAGGCCAGACCCTACTTTTTTTCGGGGTGGTC
>N_6971
AGCTCAAACCGGCAAACTGTCTTCTGAACTTCACATGGGAG
>N_6972
GTCGGAACATGAACGGCTCTCTTGACAAAAGCGCATACATG
>N_6973
GGTGGAGCTTAACGCAATCCCCTATTACGATCGAGCTACTC
>N_6974
ATCCATATAATAATTGCGTGCGCCACGTCAGCAGGGTTGGT
>N_6975
ATCAGTAGTTAATCTAATGACCGTAAACTGGACTGGGGGGA
>N_6976
TTTCTCGCACCGACCCCTGGCAGCTGCAATTGATCCCGTTT
>N_6977
ACGACACCCGCTATTAAGAGCTTGTCAGGAAACCTGATCGG
>N_6978
GGCTGGGCAAGCGAGAGATGCTCAACCCCGATCATTTTGGT
>N_6979
CTCAGTAAGGGAGCGGCGCCCCATTACATTGTCACCGACCG
>N_6980
CTTAAACGAAAGTCCCAGAACCTTACTAGTCTCACAGTGGA
>N_6981
TTTTTGCGGGTTCAAGTGGGCCATTATTAGACGCTTCGGCA
>N_6982
TGAGGGCCGGTTTTGAAGAACGGTTGTTAGGATGGCGGAGG
>N_6983
ATGTCCACTCGTGATTTGAACATAAAAAGACTCAGGGTGCG
>N_6984
ACACGGGTGCGCTAGGTAGGCGTTAGGAGTTCGCGGGGCTG
>N_6985
TCTCTCCCTTTGGAAGTAGACAGATCCGCTCGGCTAAAAAT
>N_6986
GTACCAGGTGGAACATATTCCTTTGAGTCAAATGAGGGGAG
>N_6987
GATGCAAATTCGTTGCGCCACTGTCCACAAGACGTTTCATC
>N_6988
GTGGGTTTCCCGCCGTACGTCAACCGTTAGCGTCGACAATC
>N_6989
TCCACTCTTGAAGATCGGGACGTTAGCGATTCGGGTTCGCG
>N_6990
ATTTCCAATCACGTAAACCTCTGAGGACTTCACGATGCCGA
>N_6991
TTGTCTGGATGCTAACTAACCCCTGGCAGTTGGGTTCGTCT
>N_6992
GACAATCAAAGGGAACTGGCCCCCACGGAGACCAAGCCCTC
>N_6993
AATCCGCCGCTAAGTGGATGCCTGAATGGACCAAGCAGAAA
>N_6994
ATTTGGTGCTATTGGAATCACCACCCACTGCGTCATCCTGA
>N_6995
ACGAGCGTGCGTGTCTAGCACACGCTGAGGTACTATGATGT
>N_6996
CCGTTTAATTGAGAGTGTGTCGTAAGTCAACTACACAGCAG
>N_6997
CCCCGTTCGGAGGAAGTGACCATTCGGCATAAATTTTACTG
>N_6998
CCCCGGGAATTTGCGTATCACTGCCTCAAGTAAGGGTTGCG
>N_6999
TATAAATCCGAGATTGCGTCCGGCCTTTGTCTTGGGCTTTG
>N_7000
TAGGGAGGGGCGCTTGGATACCCTGCCACGTGGTCCACCTT
>N_7001
AAAAGGTAGCTTGAGCAGCCCGTTGTAAGAGACAGATTCTA
>N_7002
CGTCTCCACAGACTGCCCCACAGGATAGCCTCAACACCGCG
>N_7003
AGACCCGACCGACTTAAGTTCACGCCTTCTTATGGGCGGTG
>N_7004
GTTTCCAGTGAGTTTCCCTACTCACAGTATCTTAGCTAAAG
>N_7005
GCCGTCGATGCGGTTGCGGTCGCGTGAACCTCCGGGGTCGT
>N_7006
AGATTCATGGGTGACGACAACTTCTACCTAAGGAGTCACAA
>N_7007
GCATTGGGGGAGAGGGTCTACAGTAGGGGTCTAACAATGGT
>N_7008
CATCCCTGATAGGGTTAGAACGAGAATCAACAGATAAGGCA
>N_7009
TCAGCACGGGATCGGAATACCTTATGGTGCGTGTTGGTGAT
>N_7010
TTCAGGGAACAAGGTAGGACCGATAAGCTTGTGCTCTCCAA
>N_7011
GGGGGGACCCTCTGACTTTTCCACATTACGGTCCGCGCCCT
>N_7012
TTCTAAGTTCACATTAGTCTCATGTCTTCAACCCCCTGTAC
>N_7013
CACAGATGCACGTTGTAGAACAAAACGGCTTCCGGGAGTTA
>N_7014
CCACATGTGTCACAGGATTACGCATCATCCCCGGTACATTA
>N_7015
TACACAGTGGTTTGCCCAGCCAGGAGAGAGTTTACCGAAGT
>N_7016
ACGCCACCTTTTTCAATCCACCGTCTAACCCACCGAAAGCG
>N_7017
ATCAAGAGGTAGCCATAAATCCCTTTATATTCATTGGAGTT
>N_7018
TTGGAGGTTACTACTTAGTACGGGCTTCAACCTGCCAAAGA
>N_7019
GTTAAATGGAGTGGACATCACAAACGTATGTGCAGGTCACC
>N_7020
TTGACCCCACGCTCTTAACCCGTATACTGCTCTAGTCAGAA
>N_7021
CATATTCCCTGGTAGTGACTCATTAAGCAGGCGAATGGATT
>N_7022
GTCTGCGGGTACCGATTCGCCCAATTTTTTAGAACTCGAGC
>N_7023
ATCCAACCCTACCACTACCCCGGGGTCGACAGGACATGTTG
>N_7024
AAACAAACCGCTCGTAAAGCCGGGTCCACATCCTGGGGTAG
>N_7025
ATGTCCCCCAGGTCACATAGCAACCAGGAGACATGCGTATT
>N_7026
TTATGTATGTGGGAAAAGAGCACAACGGCGGAACTGCTGAG
>N_7027
TAGAACACTGCGCGCCACATCATCCACATACCTCCGATGGG
>N_7028
CCAAGGGTGCGGAAGTTGCTCGGCATAATCCCAGCCAGTGT
>N_7029
AGCGTTGGGGCAGTAATGAGCTGTAGTAGAAGTGTACTCGC
>N_7030
TCAACGGGTAATATCTGTTGCTTAAAAAGTCCCCTACGCCG
>N_7031
GTGTAAGGGGCCCTCTGTCACAGCTATAGACAGCGACTAAC
>N_7032
TAAATAGATTATACCGGCGACCAGCATATATATACGCCAAT
>N_7033
CTAGGAGTTTAGATGACAATCGCCGCATTTGATATGCAAAG
>N_7034
GCTAATCTCTAAAGGTCAAGCATGTACATAAACCTCGGCAG
>N_7035
GTGCAATGTATAGTAACAGACAGGTCAAACGCTGGCGGCGG
>N_7036
CGGCGTCCAGGTGAGACCACCGGAGAGAATTGATCTAGGGT
>N_7037
TTTGGCGCGACTTGCGCGTCCGTCCGAATTATAATGTAGGT
>N_7038
TCTATGCCTGATCTTCGTTTCAGAGTAGCAGGTCGCGACCA
>N_7039
TATCGGCCGTCCCAACCTTCCTCGTGGTGTGGGGCACCCGG
>N_7040
CTCATTCCCCAGGATGAGATCCGAAGCGGCATTGTCTCGTG
>N_7041
CTTCGGCCTTTTACTTACAACCATTACGTGCAGACACCGGT
>N_7042
TCATGTCTGGCTGGCTGGTGCAGCAAACCCCGAAGGCCATA
>N_7043
AGGAGAAGATCCTAAAATGCCCGCCGCTAAATTCTTCGAAA
>N_7044
CCCTGACTGGGTTAATTAAACATTCGTTTAGTACGTTCCGA
>N_7045
TCTCAAATCCGCAACCTAAGCACTGCGTACCGTTCCAGATT
>N_7046
GGTCGGTACCCCGTATGGTTCAGTTAGAATAGCTTTGCGTT
>N_7047
TAGTGCAGTTGCCCTTGCTGCGTCACAGGAGGACTGGATTT
>N_7048
ATCACCTAACCCTCGGAGGACGTCCACTTATTTTTATCTGA
>N_7049
AGATGATTTGACATGTTATCCAAATGTCTTCCTCAGGCGAA
>N_7050
ACGACTTACACGCGCCAGCCCTACAGTCATCGTATTATAAG
>N_7051
CAACACAGGAGCTAAATTATCAAAGTCGAGGGTCGCTGAAG
>N_7052
TTTTACAGGCGATTGTCCAGCGCCCGTCTCGGTTATCAGTA
>N_7053
ATATCCGCACCAAACAATTACAAATACTTGGGGCCCTGGTT
>N_7054
GCCGTATTGTTTCTAACTCACGGGCGGCCATGGGAATGCGA
>N_7055
GTGATGAGGGATCAACGGTCCATAATCGCGAACGCGATTTA
>N_7056
CGGCATATTCACTCAAGATGCCTCGTCTACCGGGACGCGAA
>N_7057
ATGCGCGGATTGCATTAGCCCTACGCCAAACCGGGCTAAAG
>N_7058
TGGTTGATACGCCTCCCGCGCGGGTAAAGCAATTTGAAACA
>N_7059
CAGACATACTTCTCACCCAGCCAGAGGTGATCCGTGCGGAT
>N_7060
CTCTGCAGACTCGGGCAAGGCCAGACTCGAATTGTATTGGT
>N_7061
AGGGATCCGGTGAGCAGTCGCCCGTCCCCTTCGAGATGCAC
>N_7062
ACTGTTATAGCGGGGGTCGCCGATAAGGACTTCGGGATTCG
>N_7063
TAGAGAGATTTGGTTCATAGCGTCGACAGTAAATCACGTGT
>N_7064
TCCGTTTCGGTACGTGCTTACCTTGATGCGGTTTTCTCGAT
>N_7065
CGTAGAGACGCCTTAGATCTCTAGTTTATCCGCCTAGCCTA
>N_7066
TTTACTATGTCTCCGCGTCGCTAGTTTTCCACAAATCCGCT
>N_7067
CACGGCGAGCTGTGACACACCAGGGCCAGGTTCATAGTAGC
>N_7068
GCAGGGCGAACTGCGTTAATCACCGATAATCCAGTTTTATT
>N_7069
GAACTCTCATCTATTAATTGCAACCCACATGGGTACTTACA
>N_7070
GTTCGTCATTTGAGTCTCACCTTTAAATCGGTTTATTATCT
>N_7071
GTCACACGCGGATGAGGCACCTAGGATAAAGTAAGCAGACT
>N_7072
TCAAACAACAGAAACCCGATCTCTTTCTCGACTGTCGCTAG
>N_7073
CGGAGGGTCTGCTTGTGCCCCTACCTCCAAAGGCGGACTAT
>N_7074
GGCGGTCTGGCAGGATACGTCGCTTCCTAGGGGATTGACCC
>N_7075
GTTAGTGATGTTCGCCGACGCGTACTGGCAGGGCGAGGCGA
>N_7076
TCGCGGCAATAAAACCAGGACGCTTCCTCGTTTGGCAGAAA
>N_7077
TACACTACTCTGCGGAGGGTCGCGCCCAGAGGGCTAGTTAG
>N_7078
TAACTAGAGGGAGTCTGTGTCCAGAAGGCTAACGTTATCGC
>N_7079
CTAGGGGGATCCTTCAACCACCAGAAAACCGACCCTGGGAC
>N_7080
GCCACGCTGATTAAAATTATCTCCACGCGTGAGAATCTTTT
>N_7081
GGGCGTGAAGTAATCTGATACGTAAGCGTGGTGTGTAATAG
>N_7082
CGTAGTCAAATCACTCAGGCCTGTTTTATTGCGGCCCGTTA
>N_7083
TCACCTAGCTGTGAGACTGGCGCGACGGATAAGGATTGAGC
>N_7084
TACTAGATCCCGGCTCCTAACGGAGGCCACAGGGTATACAT
>N_7085
GTCTTTTTCAATTCAGACGGCAAGATACAGATTCCGGACGG
>N_7086
CGAGTTGGTAGCTGCGAGCGCAGATGTTTACACCATGGATA
>N_7087
CATTAAGGTTGTGCGAATTGCTCGGATGACAGACGACATCT
>N_7088
TCCCAACTATGCTGTTCGTACCATTCTTAAACCGGCTGCCT
>N_7089
GCGCGAGCTGAGACCCGCCTCCATGTCAAAGCGCCGGGGAA
>N_7090
TGTTAGAACGCCAGCGCCGACCCCTTAGCATTTGGGGTTTT
>N_7091
GGTTCGGTAACGCCCTCTCCCTTCAAATAATGTAGGTTTTG
>N_7092
CGTATATTCCCATAAAATTACTTACCTAATTCAACAGACTG
>N_7093
CTGGAGAGGTTGAGTACAGTCATGAAAAAAAGGTGACTTAA
>N_7094
TGGCCTCGGAGATTGCCCAACGTGTTCAAATTCATGAGCTG
>N_7095
TCAACAGCTAAAGGGAGCCCCCTAACATTGTTCGATCAGAA
>N_7096
GGTTATAAACCTTAAGATGACTATCGGTTTGGATCTCCTAA
>N_7097
GTTAGACAGCTAGTGCTAACCCGAGTCTAACCTGCGGGAGG
>N_7098
TGCGCCGTTATGCATAGAAACGATAGTATGTGACACAGATA
>N_7099
TTTGATTTGTGTTCAAGCAGCATGCCTCGAGTGTCTCGTGA
>N_7100
TGGGACCCCAAAAAGTCATACATATGGACCTCCGCAGTTCC
>N_7101
TCCTGTTGGTTTATTACTCCCAGAGGGGAGCTATCCTGAAG
>N_7102
TTTTTTGTTTACGTGATGTTCACGTGCGACGGTGGAGACCC
>N_7103
CATTCTGTCCACGGCGCCTCCCTAGTTTAAGGTACTCGGAG
>N_7104
AGCTGCCGGCGATTATAAAACATTCTAAACAATCAATTGAG
>N_7105
TTCAACAAAGGGGTCAAAGCCAAATTGACTCCTCTTAGAGG
>N_7106
ACAGAGGGCGGTCTCTCGTTCAACCAAACCCCCACGAAACA
>N_7107
CATCTCTATACCGGGAGAATCTCAATATGGAAGGAGTAGCC
>N_7108
GTAAAGTTGACGACCCCCAACAGCTGCTACTCTTAACCTCA
>N_7109
GTTATTAGCGTCATAGTATGCCTATACGCCGTATAGTTTAA
>N_7110
TCCAGTACCCAGCTGGGGCACTGAGGGCTTTGCATCGCCGT
>N_7111
CAAAATACTACAATGGTGGTCGGACCTAGTGTCTTACCCAC
>N_7112
GAACCATAGAGACCGTCAATCAGACAAGTGCGGCTGGTTAT
>N_7113
GGAGAGGAGGTTGAAGATTCCTTGGGTGAGTGATCGAGATT
>N_7114
ATCTACATGTCGTTGTAAATCGATCTTTGATACTCCCCTAA
>N_7115
GCTCTCCCATGATAGCACAACCCCCTGAGAGCGCCCCACGT
>N_7116
TCTAACATGTAGAAGGTCCTCACCCTCAGGAGTGGTCACCC
>N_7117
CTGCCTCACGTTGACAAATTCCTTGGAGAGTTTGGTCACTT
>N_7118
CTAGGTGGGTGCCATTATTCCCGTTAAGTACGGAATGCATT
>N_7119
GGGTATGTTAATCCTCAATTCGGAAGGGCAATCCCTGGGTG
>N_7120
CGATGTAGAACACCACCCGTCCCGAGAGGCCATGCCGTCTA
>N_7121
TGTTTGGGGACTACCCGTAACGAGCTATCCGGGTGAACCGC
>N_7122
TTATGACACCATCGTTTATTCCATCACTTGGGGACATCCGT
>N_7123
GGAATATGTCCCAACCCGTTCCGTGAGCACACACATGACCG
>N_7124
GAGCGAAACCAAGGGGATGTCTTTAGTCTGTCTACGCGCCT
>N_7125
CCAACAAGATGGCTGCATGACTGAACATAATAATTGAGGTG
>N_7126
GTAATCGACCGCGTCGGTAGCAACATGATACTTGCGTCTGG
>N_7127
CCTACTATTTCTGTAGTATACCTATGGGACAATTGCGGGAG
>N_7128
GTGTGAATAATTTAGAACTGCCCAAATAGTCCAACGCGCAG
>N_7129
AGGTGGCTACGCCATTACAACCAGTGCAGGCTCCAACCCTC
>N_7130
TATGCTGTCGCTTCCCGGGTCTTTGGATTTGAATGTCCTGT
>N_7131
TCCATCAGCCGCGTGCTTCTCTTCAAACTCGCACCCGTCAA
>N_7132
GGTGAGCCTTATTCCCTTGCCTGACGCTACACAACGACAAC
>N_7133
AAACCCAGGGTCCGTACACACTTGTTAGAAGTAATGCGTTT
>N_7134
AGGCCAACAGTGGGTTATAGCGCACACCATGTTTGGGGGGT
>N_7135
CCAGCCGGCACTTTACATTCCTCATCCCGGTGTGCGAACTA
>N_7136
AGCCCAGAGGTTTACTCCACCCTAGTAAGATACTTGCCCTG
>N_7137
GCGAGACGAAAAGATAGAGGCCATCAAGTAAGGGTGAGGTG
>N_7138
ACAAAATACGTTTTGCGTCACGTTAGGGCCTCATAGTAGGT
>N_7139
AGAACTCCCAGGGGGGCTCGCCTTCTCTAAAGTTTTCTAAG
>N_7140
CGTATGTTAGTCGTGTTCTGCATCATGGGCGATCGGGCCAG
>N_7141
TTATCATTCTTTAAGTATGACTAATTCCCTAGGGGACTCAA
>N_7142
AGAGCGCATCACTCTATGGGCCCTTTCCTGGGCTGCTTAGG
>N_7143
ACACAAAGTTCTACCTCTCGCTTAATATCAGAATTACCTTA
>N_7144
CCTCTCCGCAGTGTTAGGAACAACTAGGGACTCCGCTATAC
>N_7145
GCCAGAAAAACAGTAATACCCCCCAGTCGCCAGGTAATCTT
>N_7146
ACGCGCGTTCTGTGCTAGCCCGACTATTTAGCATTATCATC
>N_7147
GCACAAGACCTACTATCCGACCGAGAGATTAAACGATTAAG
>N_7148
TCGCTTCTTTCTAAGGTGTGCGGCGTAAGGGCGGCCGACTA
>N_7149
CGGGGGGTGTACGTAGATTACCTGTAGTAGAATCCGGTATC
>N_7150
GCTCTTTCTATCCCTGGGAACGTAAAACCCAGTATTGGGAT
>N_7151
ATAGCGCTCAATGGCGACATCACTCCTTCTGAGCTATCCGA
>N_7152
AAGAATTAAAAGTAGCGCATCCATAGGTCATTCAAAATGGT
>N_7153
ATCAGCGATCGGCGTCGCCTCGTTTCGCTACGTCCCGTGGC
>N_7154
GTATTTCTCTTTTCCCGATGCCGGCCGAAAAGCCATACTGA
>N_7155
GTCTCGTTAATTCTGTAACCCCAGTTGGAGTTAAGCCTGGC
>N_7156
ATCGTGGGAATTGAGCCTTGCAAATCAGACTACGGGCCGGA
>N_7157
ATCGACTGCCCCGGCTCTCTCAAAACTTGCACTGTAGAAAT
>N_7158
ACCGGGTGTCCTAAGGCTTGCACGAAACGCCGTTGTTTAGG
>N_7159
TGCTATAATAGAATACACGTCTCGCCGGCCTAAGAAGTAAT
>N_7160
AGGTGGGGGGACCAGAACCACACATAGGACGAGACCACAAT
>N_7161
AATCACATTCCTATCCAGAGCGCTTCTAATCAGCTGGGGGC
>N_7162
GGTTAAACTTCTGTTCCTGACGCGGTATATCCTATCCCCTC
>N_7163
TGCTCGCAACAGGATGTGTGCTCAATAAGACGTGGACTTAT
>N_7164
AATACGCAGACGAATTGATCCTCCGAGAGGACTCCCTTTCC
>N_7165
TCGCTAGGACCGTTACCCTCCTGTAGGACGCACTCCAGCCG
>N_7166
CGAGTGAGCTTCCTAGGTTGCCCAAATAGCATGAGAAGGTG
>N_7167
TATCAGCTAAGGGCTGGTACCTGCAGAGAAGGATACAAATA
>N_7168
ACAATTTAGTAGCTGCGGGGCTATAATGGCCCCGGTTGATT
>N_7169
AAAAGCTACGCAACGTAACCCGGGACCCCTGCAACAAATGT
>N_7170
CTCCACAGGTGCGAGGAAGACTGGTGCGTGTACAGCTGGAC
>N_7171
CCGAGTACATTCTGCCGAGGCGGCCATCTCGACTATCTTGG
>N_7172
CCTCGCCATCCTGGACCACCCTGGACTTCTTTAGTTTAGCA
>N_7173
TACACGTAAAATCAAGTAGACAGGGGCTAGGTGAGAATATG
>N_7174
TTTTGGCGGGGGATTCGTGACTATCATATCCCTTCACCTCG
>N_7175
CTCTTGTCTAACCCGAAGAGCGGTATGAGTATGGTATCTTT
>N_7176
TGGTTGAATTAAACTCCTGACTGAGGCATTTGTTCCCGCAA
>N_7177
CTTGAGCAAATCGGCTCTTGCATAACGTTATATGCCAAACA
>N_7178
GGGATGTAGTTGTAGTCTCTCTGAAGAAATCGAAATAACAT
>N_7179
GAAGGAGACGCGGCGTTGCTCAGTCTAACAAAAATCCTTCC
>N_7180
AACAACGTCCCTATCCAGCCCTAAATACGCCCATCGGCTCG
>N_7181
ACCCTTATCGTTGCTATCACCATCTCCCGGGGAGTCTGTCA
>N_7182
CACCCGGCCGTCATCTTATTCGAGTTTTCCGAGTCAGCCCA
>N_7183
CTTTATAAGAAGGTGAACGCCTAGTCTTTCTCAGTATTAAT
>N_7184
ACCCCACGTGTCTACTAGGGCTGCCTATTGGCCACGCAAGA
>N_7185
GATCTCTGGCCCCGACACAGCGGATTTACTCGACTAATAGC
>N_7186
CTCCTCTTAAAACTCCAAACCCAAGATGTCCAGTGTTTAAA
>N_7187
GCGTTTCTGATAGGCAGGGCCGGAAAGGTACCGACCTATGA
>N_7188
GGTGCCGTACATGTTGCCTTCCACCATGTCGAGGGGGGGAC
>N_7189
AGTATGGGGGAGTCCAGTCTCTACAAGTCCCGACTATAACC
>N_7190
TTAAAAGCCGTCAAGGTTTCCTCCATTCCCCTGTACGGAGT
>N_7191
GGAAGGATATCATTGCGCTTCCCTGTATCTCAGTACATCTA
>N_7192
CCCAAACGGTAACGGGGCTTCGTTGGGATTGAATCAGGACG
>N_7193
GTAAAAGAGAGAGTTCTATGCAGCCCAACGCTCAAGGAACA
>N_7194
CTCGTATCGGCCGTAGCCTCCACTGGTCTCTTTGAGATACC
>N_7195
AACATTAAAGTACTTCTCCCCTCATATAAATTACTGGTTAT
>N_7196
GATAATATTTACCGAAAACTCAATGCGTTATATAAGGCCCG
>N_7197
AGCCCGTAAAGGTTCGTGGCCTCGGTCCTACTCTGATGTAT
>N_7198
ATTATTAGATAAGCTCGAACCACTTTAATAACGGGACTGGC
>N_7199
GCTGTCGGTGGTGTAGACATCCTCTAAACGGAGGAACCGAC
>N_7200
GTAGTTGCAAAGCCATGGAACAACATTAACTTATCGGTTAA
>N_7201
TCTGTTGCCATAGGTTTACGCAAAATAGGCCTAGGAGGCGG
>N_7202
GGCCAACATTGTACCTGGGGCATGGGAGACGCAGGCCCCTG
>N_7203
GTAGCAGTGAGCGACGCAAACATGGAGACAGTTTGTGTTCG
>N_7204
CACCTGAACTCTCGGGATTGCAACAAATCACTGCACGCTCT
>N_7205
TTGAGGGAATCATTCCCGTGCATTTTATTAGCTCCCATTTT
>N_7206
TCCAGGGGGGGATGTCTAGTCTATACCATCCGAGATAAAAC
>N_7207
CGGTTGTTTATCTCAAATACCGGTATCCCGACACACAACTG
>N_7208
GCACCAAGCACAAAGTAAATCTCAGCGGCTTCGGTGTCGGA
>N_7209
AACGGAAGAGCGTTACCGGACAGATGTTTCATTGTATAATG
>N_7210
GTGGGGTTCGTTTACATTCCCGGCTGAAGAATTCGTCTTGC
>N_7211
GAAAGGTGCAAAGAGATACTCCCGAGTTAATCTATGCCACA
>N_7212
AACGATTGAGCTTCCACCAGCGCTGTCGATAAAACTTTGTG
>N_7213
CGACGGGAACTATCCCGTTCCTTGATACAGAGAAACAATTA
>N_7214
AAGTTACTGGCGTATAATTCCGTAACCTTAGGATCTGTGTG
>N_7215
TAAGCGAATCCCCCCGCTATCGTTAACGAACGCTTCTTACC
>N_7216
TCTTCTCCGAATATCTAAATCTTGGCTAACCCCCACTCCAT
>N_7217
TAAAATCCCATCGGCAGCTTCAACTTTGCGAAACTGTAAGA
>N_7218
GCGCCCGGAAAAGTCGATCCCTTTTTAATATCTACTGCAAT
>N_7219
GGTTACCCCACCGGCCCTGGCATACCGGGCCAGTAAGGCAT
>N_7220
GACGGCTATCGTATCTCTAACACAACGAATGTTTCTAGAGC
>N_7221
TTCAAACGCCATTGATAAACCACGGGGATAATTCCGACCTC
>N_7222
TATTTTTGACCAAAACCACTCCCTTTCAACGGCCCTGAGTC
>N_7223
GAAGTCGGCCACCCCACGGCCAATCTCCACCTCATAAAGGA
>N_7224
CTCAAGAGATTGGGCTGACTCTTACTGGAAGTTTGTACGTA
>N_7225
AGCTTACTCGGTAGTGGTTACACGTTCTCACTCTCCGCGCC
>N_7226
ATGTTAGGACAAAATCTTGTCTTGGTACCGTCCTTAAGCTG
>N_7227
CTGGTAGGCCCCACACAGATCGGTAATTTTCAAACAACTCA
>N_7228
GGTTGTACCAAATTGCCAGTCGGGATAGATCATGGTGTTTC
>N_7229
CCACAAGCTACTGTTCGCTACCCCTCCTGGACAAGGCTCAG
>N_7230
TGGCTTAGATTGACATGGCCCTGCATATCAAATTGGTCAGG
>N_7231
GTACAAGGTTGAGAGTTCGACTATTGGGCTACGTCACCGAA
>N_7232
TAATTCCCCGCTGTGGTCGCCATCAAGCTTGCTGCACTGCC
>N_7233
GAGTTACAGGCTTAAGTAGGCATGTCTAGCTAGTGCGCCGC
>N_7234
ACACGGGAGATACAATCCACCGTCATCAGATCTAGATTCGG
>N_7235
ACCGTCTCCGGAATTGTGGGCACGAATAATACTATAAGACC
>N_7236
TATATCTTCCGGGACCCTTACTCATGGAGTACATTTATAAT
>N_7237
CATTACCCCGTTTGGCGACTCTCCTCAGTGACCACCTTACT
>N_7238
GGTGAGCAATCAATACCTAGCCCTGCATAGCGAACTTGAGT
>N_7239
GGTTAGTCGTCTCATAATACCGGAAGGCAAAGCGCGCAGGG
>N_7240
ACGCCGCCGGTGTTATGGTTCTGGGACGTGACCAAGGGCGT
>N_7241
TTATTGGCCCCTCCAACAAACCCCTAAGTAGGAACCCCTTT
>N_7242
AACGGTCGAGAGTTCGCAGCCCAGACCGAAAGGAATTGGAC
>N_7243
CGTCTCTATACCCGCGAGGCCTTTTTGGTGTAAGCCTTCAT
>N_7244
CAGAATGTTCCTTGCCGAGTCACTGGACGCGCGGCCGGGAG
>N_7245
TGTTAAGCTACAACTATGGACCGCTGGAGGTTGGAGACAAG
>N_7246
GTACGTGTGAGAATTTATTTCACAAGTGGTTTACTGTGCAC
>N_7247
TTAGGCGGTGGTTCAAATTTCCCCGGACCGGCTTATGACAT
>N_7248
AGTAAAAGAAAATCGTGGCTCAAGGGGTTTTGACAACAGAC
>N_7249
TTCTGCTCCTGTTACGGCTTCTACAGGATCCGGTGTAATAG
>N_7250
TGCCATCTTTAATCCCGTCGCCTGAGTTGCCGTGAAGTATG
>N_7251
AACTACGCGCTAACTGTTGGCACGCGATAGAGAGTGTAACC
>N_7252
AGTTAGCCTGAGTTACCCTACAGAGAGGTTGAGCGTCGTCT
>N_7253
CTGGTGGAGGACTTTTATGGCCGATCAAAGAATCTGGCGGA
>N_7254
GTGATGGACACAAAATACCCCTTCCGCACTCCTTGTGAAGC
>N_7255
AATATGTATATTGTGGGGAACGTCGCCTTATGATTCACACT
>N_7256
GATCCTGAATAGGAGCAAGACGTACCCATTCGGATTACGAC
>N_7257
GCCATACGTTCGGCACGGGACCCATGTAGTCCGATCATATT
>N_7258
ACACCTCTCTGTCCGGAAATCCAATATACTCGAATCAAGTG
>N_7259
ACCTGGGGGAACGGTCGGCACGACTTAACGGCGGCTAAATT
>N_7260
CTGGTAGGATGGAACCCAGACTACAATTAAATAATGTGATA
>N_7261
TTGATTTTACCAGGTGGGAACTGCCAGAACAAAGGGGTCTG
>N_7262
GCGGGTTCCTGCAGTGAGACCGGTTATAGCGCATGGGTCAA
>N_7263
TGACCCCAATTTATTTGTGTCGGGGCAGAGTCTCTCATGAG
>N_7264
GTGGTATACAAGAGTGCACACACAGAGTAATCAGGGATAAG
>N_7265
GTTTTGGCGGTCTTTTATAACCCCCCGTGATTTTTCGTTCA
>N_7266
ACGTGGGTTAACGGCTAGCCCCTTGTACCAGTATCTGGGTG
>N_7267
CATCATTACTTCTTAACAAGCCCCAGAAGGTCCAGGGGGTC
>N_7268
GCCAATCCCTTCTCTTTCTCCTCAGTGCGCACAGTGTAGTC
>N_7269
CTCCTAACCACAATCTGTGTCGGTCTATCTCCTCGCTGATG
>N_7270
GATCGGGCAAGTGGAGTTTCCGTATCCCCCTAAGTGACCCG
>N_7271
ACACTTCCGCCCCATATGATCTCGGACGAGGGCCGGTTGGG
>N_7272
CAGAACCGTTGAACCTTTAACAAAGGGGCTGTGGATTATCC
>N_7273
CCCGAGCGCTTCTCCCCTTACAAGTCCTGCTGGACGGCTTA
>N_7274
ATTAGCTCGGACGACTATCTCGTCCTCGGCGTTGGGTTTTT
>N_7275
GGGCCAGAGGTGGCCGCTATCTTAAAGGACTACTGCAGATA
>N_7276
AATTGGATTTCTTTAGACACCAAAGTGCAATTGGGATCTGC
>N_7277
TATCCCCCCCCCATCCTCTTCAAGCGCCGGTAGCACTGAGT
>N_7278
TCTCAGATTAATGGCGGTTCCATCCAGATTTCCATATGCTT
>N_7279
AGGGAGCGTAAGCCCACAGTCGCCAAACTGGTCTATAGGTG
>N_7280
TCTAGCCGGCCCGGCCTAAACCACATGACGCGAGCCGGTAA
>N_7281
GGCTGGAATGGGGGTCTACACCGTTTACCAACACAATAGCG
>N_7282
TGGATTACTAAAGTGCCTCGCTCTCGACCTATAGGATTATA
>N_7283
ATCGTAGGCGCGCGGTTGGACAGGTATCACCATTCTGTTAT
>N_7284
CATCAATGACGTAATAGATACGCCCTGGAAGGAACGAGGGT
>N_7285
TCTGGGGCCGTCTAATTTGACGAGGGCCACTATACTATTCG
>N_7286
GACATACCTAACGACCTCGACTGCTTGTTGATCACCAGATA
>N_7287
CGCACTCTTTTGACGATGGACGCGAAATTGCTTTTGATATC
>N_7288
AAATGACTGCGAGATCAAAGCACAAGGCAGCCTGTGACTAT
>N_7289
TGGAACTTTGTACCCTGACACTGTGATAATGATAGCTCAGC
>N_7290
CGAGATGGTTACAACACCCTCCAAAGCATATTAAGCGAAAG
>N_7291
GGGATCACGCTTTAGCTAATCAAGAAAGCGCCACTGACGGG
>N_7292
CGAGGATCCGCGTTCGAGGCCGGTCTTGACTGCCTACTAGA
>N_7293
GGGTTTCCACACGTGTTGACCATTACTAACCAAAACTCGGT
>N_7294
CCCCTAGCCACCTTTGCCGTCAAAGGAGGAGCATGTACATA
>N_7295
ATGTGCGATGATTCGATAATCCATACAACGACAATATTTAG
>N_7296
ACAAGAGCCTGTGCTTAGCTCCCGCGAGTGAACGGATTTCA
>N_7297
GATTAGTTAAATAGTTCATGCAACGACGCAAAACGTCAAAC
>N_7298
TCCTCGTCATACAATTGAGGCGTCGGTTCGGTCCACAAGAG
>N_7299
TATGGTTTAGCGTGGCCCCCCAGTCTTTCTATGGCTGATTT
>N_7300
TGCCTTCGCCCGCTATAACACTATTCTTACTGCATTTTTCT
>N_7301
TATCGACCCTGTGGGAGTAGCGTGGTGGATTCCCGCCGTTC
>N_7302
TTTGTTTATGAATACAACTGCCGCCCCTGATCACTCTTGGT
>N_7303
TTCCCTGAAAGACGCTGGGCCAGGTGCGTTCTGCTTAAAGG
>N_7304
CATGGGTTCTTCTTCCCTTGCCCCACCTTCCTGTCAGGCCT
>N_7305
GGACAGGTCTACCTGTAAATCGATGTGGAGAAGTGGTATCT
>N_7306
CTAGGAGTAGTCGTCGCCATCGCGGCTTTCCCGAACTTACC
>N_7307
ACAGTGCACCGCATGGATATCACGTCGTGTCTGAGGAGAAT
>N_7308
TTGTCTATTCCTTGTGAATCCCTCATATGTATAGAGATTAA
>N_7309
TGGAAGCAATCGTCAACTAACTCACAGACGCCTAGGCAACT
>N_7310
CATGGGGCAGCTGGAAGAACCTTTTCTAATCAAATTTTAAG
>N_7311
CTTTCTGTCGTGTATAGTGACTTGATGGTAGGGCGCGGATA
>N_7312
AGGTGAAGTCCTCTATTATGCTTGCGTGGGTTAGAAAAATG
>N_7313
TGCTCCCACGAATGCAACGACTTTTAAATTATTAAGATAAA
>N_7314
TAAGGATCCGTCTAACACGTCTCGAAACCTACCCATGAGTT
>N_7315
TTAAGGTCGAATTATGGAACCATCGCGCCCGGGTTGTCACT
>N_7316
TGTATTGCCCTCGCAAGGCGCACCTCTTTGGATGAAAGCTC
>N_7317
ATGTGTGCAATAGGAGACGGCCAGTTTATGACATAACAGTA
>N_7318
GATCCATCCTGTGGCCCATCCAACTGTCGACGGCGGACCCA
>N_7319
AAGTCGGAGTGTTGCCTTCCCGCCCTCAGGATCAATGCCTA
>N_7320
GCTTACCTATCCGGTTAGTCCAGGCACCTACCTCAATACCT
>N_7321
TGGGTCGATCGTAATTGGATCAGGTAAGGGACTGAGCAAAA
>N_7322
GACTCAAGAGCCGCTCCATTCGACACGAGCTGTGGCTCCCA
>N_7323
ATAGAGATATGGAACTGCACCTTATAGAGCGTTGAGGAACG
>N_7324
CGCCGTGGAAGAAACTCCTACCACGATCAAAATGGGGCCCA
>N_7325
CGGATTTCCTCTGTATAGATCAATGTACTACTAACCCGTGT
>N_7326
GGTATAAGTGGCCGCCTCGCCTTTTGCGCGGTTCGGTACCC
>N_7327
ATAGGGACTAATCCCGACCTCTTGCTAACTTCTAAAGTTGG
>N_7328
TCTTAATCTGTGTTGCCCCCCGGATTCTAATAGTGGGATCA
>N_7329
TCCTAACTACCAGTGGCAGTCTATACCAGCTATGAAGTAGA
>N_7330
TTGCTAAGTGTGCTAGCAGACTGTGTAAAGCTGTCCAACGA
>N_7331
GTCGGGTGTTCCGCTGTCCACTTAGCTCACTCTCTTACGTT
>N_7332
ATATTCGGGGGTAGATCATACAAGAGGTGGCGACAATATAA
>N_7333
GCAGGAGGGTTAATGAACAACGAGACGGCGATGAGCTATTA
>N_7334
GGTCTACCTGGGGGTATTCTCTTAGGTCGAAAGACTTACTG
>N_7335
AGTTGCCAGCAGGGCACGTACGGTGTCTGTTTTTAGACTGT
>N_7336
CCGGAAAAATTGCAAATATACTAGTGGCGTTTAAGGCTGAT
>N_7337
AGCGAGGCACCCACACCCAACACTCAAGTAACGCAGGCCGG
>N_7338
AATAACGACAGTCGGGCTTTCAGTCTGAAAGCCTTGATCCC
>N_7339
AAAACATAATGAGGTCACGTCACTAGATTGTATCGCAGCAG
>N_7340
CATCAAACTCAGTCGACTGGCTTGTAGATCCTCTTATGGTC
>N_7341
ATTAAACAGTTCCTCGCAAGCGGGGGAATATTGACAGAAAA
>N_7342
ATCCATTCGGAAGGAAGAGTCTTCAAATGAGGTTCTGAACT
>N_7343
TGTATACCAGAAGCTTATGACAATTAGACGCCCCATTCTAC
>N_7344
AGACTTGCATGTATATGTACCTTATCTATCGCGGCAACAGG
>N_7345
AAGTATACTGTTGATTTAGCCAAATACTCTGATCTATTGGT
>N_7346
GCCAGTCGCTTTCGACCATACTCCAGAGGGCGACCTCTCTA
>N_7347
ACGCCCGGATAAGTTAACTACTTCGGCGCAGGAGTAGGGCA
>N_7348
GGGAATGGCAGACCCTGTGACGATTCACCTTTTTTTCAGCT
>N_7349
TTATTCATATCCGGGCTGACCATACTCGGAAACCCGGCCCA
>N_7350
GACGCGTCCCTCCCCGCTAGCGGATGACCGATGTCAGCCAT
>N_7351
CGTGCACTAACAAAAATGAACATGTTCCAGATAGGATAGGG
>N_7352
GACACCCTGAGCTACAGATGCTATATCTTGCATGGTGCTAC
>N_7353
ATTAGTGACATGCCGGGTTCCACCTCAGGTCCAACACCTTA
>N_7354
AAATAAGTGACGGGCGAGCCCATTTTGTCGGAACCGTCGGA
>N_7355
AAGTCTCTCGGGTTTGGTACCGAACACCCAGCTTCAGGACA
>N_7356
CCGGCTGGTAAACGTGTTACCATTGGGCCTTAGCAGGCTTT
>N_7357
AGACGGGACCCGGGAGCAAACATAGTTTACAACATACGATA
>N_7358
TAGAGATATTTCGTGTGCCACTAGTGAAGTTGCCAGTCCAC
>N_7359
GTACAAGGTTTCCGACCTTGCCAAAAAGTCCGCGGCGCGTG
>N_7360
GAACCTAGCTAGAACGCGTACGAAAGTAGTTAGTAAACAGT
>N_7361
TCTATCCTTACAGCATTATGCTCCTCCCACAGTAGAGGAAA
>N_7362
TCTGTTTGCACTAGGTGCTTCTGGACGCTCAGTGTATTTTT
>N_7363
CCACTATACTATGGGACGCACTCTAAGTGGTATTTTTACCG
>N_7364
TCTGCTAGGCTAAGATAGCTCATAATGGGAAAGTCAACCTA
>N_7365
CGAGGCTGACCCCACTGACGCTGAGTGACCGACGTCCCCAA
>N_7366
ATCCGCGAATTGCTTTGATCCTCCGTGCGGGTGCGACCGGG
>N_7367
AGGGCTTGTGTCACTCAACGCGGCAGTTGCCCCACTTCAGC
>N_7368
AATGAATCACACCGTATATTCCGCTCAAGCTATTATCGTCC
>N_7369
ACCAATAACAATAACAGGGCCGAACTGAACATTTTGGAGGG
>N_7370
AGATAATGGGTTTGCCTTAGCGTTGTCATCGTATTCCCGAG
>N_7371
TATCTGGTTTCAATGGCGTACCTGAAAGAGAAACCTAGCTG
>N_7372
TGGCTGACTGCCCACCTTGTCAGACTCCAAGTTATCTCGTG
>N_7373
TTATATCGTGAGGAGTAATACCCGAGCCCGTGGCAGATACA
>N_7374
GTTCCAATTAGCGGAACGCACCTACGGGTTCCGCACCGTTC
>N_7375
GACTACTTTGGCCGACGTCACTTCTCCCATAAGTCTCGCCG
>N_7376
ACCTACGTTAATGGGGGGATCCTATCTACTGGATTAAACGC
>N_7377
CGCGCCCATAATCCGGACATCGGTGCATCGGGAACGGCAAT
>N_7378
GTCATATTCAAATAACTTACCGAGTCCAAGGATGTGGCCAC
>N_7379
TCGACCTTTTAAACATACCGCCACCACACCATCGCGGTCTG
>N_7380
AGGGTTAACTTACCTGCAAGCGTGGAGGCCCGAAGCTCTAA
>N_7381
TAACTATGTAAACATCTCCTCGTGGGTCATTTACGGCGGTA
>N_7382
AGCGATTTAGATATACCTCGCGAAGGGCAGGCAGAAAGCAG
>N_7383
GCTACGCTAACGTATGCGTTCTTTAGGCGTAAGAGATTCGT
>N_7384
CAATATAGCCCTAAGATATACATGTTTTTTCTGGATGGTGT
>N_7385
CTTGATTGGATCGTTCGGACCAATGCTGGATGCCAGGGACG
>N_7386
GATTCATACAAACATTTAATCGTGAGAGGTGGTCCGTACTG
>N_7387
GCCACCCCTTGCTTCTTGATCACGACTTTTGGGGAACTAGA
>N_7388
AATATACAGGTTAGCAGGAACCGCTCGGGCTCATCCCACAT
>N_7389
TTCCCCAGGGTGATTAGTTTCTAGTAACTCATGGAATGACC
>N_7390
GATGTACACTCACAAATTGACGGAGCTGTTTCGCAAGCTAT
>N_7391
CGGCCTCTGAAGGATCGTTTCTGGAGGGGACTCGCTAGTCC
>N_7392
AGGTGCCAGAAAAATTTTCACGCTACTCATACTAGGTTGGA
>N_7393
AATCTAACAATAAGGATACGCTATACGGGGGCGACTAAGCT
>N_7394
ACAAAGGTATGGGGACTCATCTGCCACACTACCATTATTGT
>N_7395
CTCGCCGGATAGGCAGTACTCAGGTATTTGATAGAAGGAAT
>N_7396
TCGGAACCTAGTACACAATACCCTCCACAAAAAGATAGTTC
>N_7397
TAAGCTAGAACCGCCCAATACGTCCGAAGACTGCCCCGTAA
>N_7398
TACGGCCGTTGGTGTTTTACCATGGACGTATCAGTGCAATA
>N_7399
CTTGAATACGTTTTTATAAACACCTTGGGAGTAGCCTTGAC
>N_7400
ACGCGCAATAGAGCAATCCCCACCCCGGGTTCTATCTCTAG
>N_7401
ATCGACATTGAACGCGCCCGCCCGCACCTTCCCGTTGCTGG
>N_7402
CAAGCCAATTACTGAGTTAACAGCAACCCCGTCGTTGAAGT
>N_7403
TTATTGCCGTTCACTCTCCACTCTTTACGCCCTGGACAAGC
>N_7404
GGTCGGGGAAGCGTGAAGGACAACAGACCACCTAGACCGCC
>N_7405
TTGAAGCCAAACGGAACCACCCTGCTGCCCTATTCTATGGG
>N_7406
GACATGCTCAACTTACGGCACCGACAAAGGGCTAACGTTTA
>N_7407
TTCCACGGCCTCCTCAGGTTCGATCCGCGCTGCACCCAAAC
>N_7408
GTCTTACATATCTGTTGAGACCTAAGCCGGCAGGTTTAATA
>N_7409
AATTAGGCTTACTCTTAATACCGCGCAATAATGGTCATGCA
>N_7410
ACAAGCAGGGCTTCTATGACCCATCACCCGGGAAGCGACAT
>N_7411
TAATATGTAGACAGCGACCTCCGAACCTGATCGTGTCGATT
>N_7412
TGCAAAGCGAACTAATAACTCAAGCACAGGGGGACGTAAGT
>N_7413
TCTTTTACACGTGCTTTTACCCTCAAAACAATTACAAATGT
>N_7414
CGTCTTGGCCCGCGATATAGCTTGGAAATCCGTTACATCAG
>N_7415
GCGGATCGTTTCGAGATCATCAGACTAATAAGGAGGGTTCT
>N_7416
GAAGACTCACTACGTAATCACTATAGCCTCGTCACCTAACT
>N_7417
CGTGTTTGTGGGGAATGGTCCAACAGTAATGCTGTCATCTC
>N_7418
GAACTCAAAATCAGTACAGCCCTCCAAATAATGTTTAATCC
>N_7419
TACTGGAGCGGTATGGGTATCAATCAGAGGTACGCTCGGAT
>N_7420
TAATGGACTGTGCACGCGTCCAGGGAGTTGTGCGGGCTTTC
>N_7421
GTTTGAAGGCAGGCCTAGATCAGCCAATGAGAGCGCGACAC
>N_7422
CTACAACCGCTGGTTGTTACCTTTCTTTTGGAATACAACGG
>N_7423
GACCCTTGGTCTTTAATCCACCTAAACACTCTGCGCTTCGT
>N_7424
GTTATCCAATGCGTGTAGAGCGGTTTACGTTCGGCGGAGAA
>N_7425
GAAGATTAACTGATGGTGTTCACGGTAACGTCGCATGCAGT
>N_7426
CTTATTGAGGTGATGGTGTACTCAGGATTGCGCGGCTATGA
>N_7427
AATAGCTTGACGCCATGGTCCCAAAATGACTTTGCGGGCCT
>N_7428
GACGCTCGACCGAATGTAAACCAGGGGATTACCGCGGTACC
>N_7429
TTGAAAGTATTCGGCTTGTTCATAACCTAACTGCCCGACGG
>N_7430
CTGTGCCTCTGAGGATTAAACGGCTGCAATCAGGGGGACTT
>N_7431
ACCAGGGCATGCATTTGATCCCATAACTTTTGCAGGGTTAC
>N_7432
CGCGGTAGTACTCCGAAGCGCTTCTTTATAATAACAAAGGC
>N_7433
TGCATTTCCTTTTGAATTATCCCGAAGCGTGCGACGGAGAT
>N_7434
TTGATTCCTACGTCTAAATGCAGCTTGGTAGGATCGTGTTA
>N_7435
CCCGACGTAATAGTGTGAATCTAAGGAAGCGCTACTGGCAC
>N_7436
GTAATAACCGGTTCCCTTTACGTATTAGATAGTTTTTATCG
>N_7437
GCCCCATGATGCCAGACAGGCCTACATAATAAATTTTAGCC
>N_7438
TGTCGAAGATCCCTCCTATTCGTACCTATGCGAGTTTATTT
>N_7439
CTCTCCCCATGCGAAGGTCACTATTTTTTAGTAGGTGGAGT
>N_7440
TCCCGCAGTACACTGGCGCACTTAACTTGTTGGTAGGACAT
>N_7441
GCCACATAGTAACGCCTTGGCGAATGCATGAACTGGGGTAA
>N_7442
TTGACTGCATACGAGGGCGTCGTTAACGCTGGCTAATGTTT
>N_7443
TTAGAATAGGCTAACCCCCACTCCTCCAAATTAACACGGCC
>N_7444
TCCCGAAGCCTCTTTCACGCCTACCCCCGGGACTCCGGTTT
>N_7445
CGCTGCCGGATTACGCTGGTCCAATAGCGGAGGGCTCTGTG
>N_7446
GATTCTCTAAAAAATGAGATCCGTGGATGTGTCGCTAATCG
>N_7447
GTTTTCCTTGAAGCTCCAAGCTTCTCATACACGATCACTAA
>N_7448
GAGAGGTCTTGTCGCGGCCACATCGGCATTCCGTTAAGCGG
>N_7449
GCCGGCGTCTGTGATGGACTCTTAATCAAATTGGGGCTATT
>N_7450
TAACAAGTTATCAGAGTCTGCTTAGGGAAGGACTTAACCTA
>N_7451
TCTGTTAGAAAGTCGGATGTCTATCAACCATTCGGCAGAGA
>N_7452
TCTCATCTTCACCATTGAAGCGCTAATGCGGTGGGGCCTGA
>N_7453
TTCGAATGATACGGACATACCCGGGCGCTCACACCATGTTG
>N_7454
AGCGGCATGACATACTTAGCCCTCTCCTGTCACCCATAATC
>N_7455
TGGTTCTTTAACGGGACGCGCCATCTAGCGCGGGATCGGGT
>N_7456
TGGACACAACTACTACTCGGCGGTGCTCCTGAGCCTTCGTC
>N_7457
GCCCACCGGAGCTAACATCGCATCGTAGTTGACGTACATGA
>N_7458
AAATAATGGTCCGGATAAGTCGCTGCTAATTAATCGGGCCA
>N_7459
GGCGGCCCTAGTCATGCCCACTTACAGGAACCTAGTGCGAG
>N_7460
CGACGTAGGTCACGGAGAAACAGACCCACCAGTGGGGAGTT
>N_7461
CCTTGCCACGGCGGCGTTGACATCCGCCCGGGCACCAACCG
>N_7462
GACCGGCAACCCCGCCCTATCCCCCGTCTTAATGCACCGAA
>N_7463
GACTCCACGTCAGGAAACCACAAACGGGTAAATGTATTATG
>N_7464
GAACCGAACTTTTAGTCTCTCACGCGCCCGGATACTATGAT
>N_7465
GCGATGCAGAGACCGCTGCACGATTTAGTTAGATCAATGGA
>N_7466
ATATGGTCCAGGGAGATATACGTGCAGGTCATGCTGGGTGA
>N_7467
CAATTCCGGCTCGAAGTGCGCGCCCTCTAAATTCTACCCCG
>N_7468
TGAGTGAACTATAGGATAGTCCGATCCAGGCGCGCGACTGT
>N_7469
AAACCCTCTCATGTTTGACTCCAAATGTTGATCACGGCCGA
>N_7470
GGTTTTTCCGGGATGAATTGCAAATATTTATCATGATAGTG
>N_7471
GGTAGAAACTGGAATGAGGCCCACATAAAAGGCACTATACG
>N_7472
TAAGCCAATTCGTGGCACCTCCCTCATGACTAGCTAGGCCC
>N_7473
GAGGAACACTTGTATGTGGGCTTTATCGGAAAGGGAAGACA
>N_7474
CCAACAGCGAGGGTTGAATACTTATCAGGATGCAGCCGTGT
>N_7475
CACAGAGTCAGTATATGGGCCATATTCTAAGCCTGCAATAG
>N_7476
ACAAGTCAGCGTGAGGTACTCGAATCCAGCGGTTTGATGAT
>N_7477
TATTACCCCATGTATCATTTCGTACGAAAGGTATTATACGG
>N_7478
GGCATTCTTTTTCTGGCTTACAACCTACGATGTCTAAGCTG
>N_7479
TATGGTGACAGGTGCTGATGCAATTCATCTGAGTTCAAATT
>N_7480
CCCCGCCAACAGCTTAGTCTCGGAATATTGAATCGAGCCAG
>N_7481
TACAACCGGCTTTGATATAACCCGGTTTCAATAAGCATACA
>N_7482
GATCTCACCCGGTCCAGTTGCCAATAGTAGCCCGTTAACGC
>N_7483
AGCGTTTTGATGAACCCGAGCTTAGGTTAGGAGGTTGCCTC
>N_7484
CAGAAATCTGGGAGAGGGTACTATTAACACATGCCAGTAAC
>N_7485
TACGTGATTCTCTAGCCAGACTAGCAATCCATGAGATCCGA
>N_7486
GGTGACGATTCATCTGGCGACCCGTGTAGGGCATACCATTT
>N_7487
TTACCCCTCGGTGACGCTAGCGAGCCCGACAAAATAGAGGT
>N_7488
CTTTGCGGCTTCTTATCATACTATGGCTCCCCACACGTCGG
>N_7489
GAATACCAATATGCTCGAAGCCCAATCGCCAGTTCTACCTG
>N_7490
GTTCGGAACAAACGTCTGTGCTTGGAAAAAATCTGACCTCT
>N_7491
TGCGAGTTTTTTGATTATAACTACTAAATACAGGTGTTGCT
>N_7492
TTAAACACCGTTATACATTACAAAGTCTATACTGGGTTTAA
>N_7493
TTTAGGGGGTGAGTGACAGACGCATTACTGCTGGCCAATGC
>N_7494
GCGATTAATGGACATCGGACCACTATCATGGCCATTCGAGA
>N_7495
TAGGGCTAGGGTCCTGGATACAGTATAGAAATTATATACCA
>N_7496
CCCTTCCAAACAGTCGTAGTCCCAATTGTATACAATATCGA
>N_7497
TTGCTTGGCAATCAATCCCCCTTATGGTCGTATACACGTAG
>N_7498
CTTATAAAGCAAGACCGGAGCATGCGCGACTTTGACTGTTT
>N_7499
TAAAAATCGCGCCGCAGTTACCATTAAGTGAAGCTTCTTGT
>N_7500
TGTACTTTAAAAGGTCGACCCTCGGAGGCCGGGATCTGTCG
>N_7501
TGTCTCCCTTATCATGAAGTCCAGCAAAATTAGCCCGCGGG
>N_7502
TCTAACTGCATCGAAATCGACAATTTCCGGGGTTTAAACAT
>N_7503
TCCGGCTCGCCGTGATCCCACGTTTTTTTACCACCAACCAG
>N_7504
GGGCCGTCATTACCTTTCTACCAGGCGCCGGATTAGCAATA
>N_7505
TAGACGGGTGTGTCGCCAAACTACCATGTAGTTTTTAAGAA
>N_7506
TTGCAATGGTCTTCCCACGACCTAACTTCCCATTTTAGGTC
>N_7507
GGTTCTTCAGAATCGGGGTTCCGTTAGGTAAAGGTCACCCG
>N_7508
TCGTTCCCATTTCGAGCTTCCGGGGGCGCCTTTCCCATCCG
>N_7509
ACCAACGAACAGATTGTGTCCGGTTTGGTAGCCTTACGTAA
>N_7510
ACCCCTATACAGAAGGTGTACTTTGTTTTCCAATAGGCCGA
>N_7511
TGAATGAGAGCGAGCTAGTGCAACAGTTGCCAGGGGTCCTA
>N_7512
GAGAATTATCAGATTGAACGCTCAGACACCACTCAGCCGGG
>N_7513
GGGCGTTGCCAACTTCAGATCGGCCCGATTTACCCTCAACC
>N_7514
GCGACTTTTCCCCCACGAGCCTCAGACCCCATTACTATTTA
>N_7515
ACTGTCTATTGTACATATTTCCCGGTTAAGAATAGAGCCGG
>N_7516
CGCTGAAGAAGGCACGGGAACAAAACTAGCTTGGGAGTGAA
>N_7517
GATCATCCCCTTCTCTTTCCCCAGCCTAAGGCAACAGAACG
>N_7518
GATTGGCAACAAACCGATTACTTTTGGCACGAAGCCTGGCC
>N_7519
GAGTGGAGCCTACTATCTTTCAATAGCGCCCCTACAAGGGG
>N_7520
CTCTTCCCCTTTCCGATGGACTACTTAAGTTTCCAATGAAA
>N_7521
GGACAAGCCTGGAACCCTTCCGTAACGAGACTAGTCGTTAT
>N_7522
GTTAACACCAATAGATAACACTTGTTCCCAATCGATATAAA
>N_7523
TGACACCGTTGTTCCGGCTGCTTCACTCCCTTAAGGCACTC
>N_7524
TAGATGAATTCCGGGAATGCCCCCGAGGACTTGATATTTGG
>N_7525
CTCGCGATTTATGGAAAACTCAAATTCGACTGAGGGAACAG
>N_7526
TCCGCCTGGACTAATTAAGACCAGTCCAGATTTCCCGAGAG
>N_7527
TAGCCTAAGATGACCTGCCTCGACCTTGATCTGTCCGCAAG
>N_7528
CTCAGACGTCAGCCGATGGTCACACTATTCACCAGTATAGC
>N_7529
GTTCTAAAGACAAGCGGAGGCAATAACTTGTGAGGGGCTTG
>N_7530
TCTGATATGTAACAACATGGCTTTATGTTGCGTGCTTTAGA
>N_7531
GGATGATTATTGTCTATGAACACATCAATTACTTTGAGTGA
>N_7532
TGTAGATCTCTCTGGTTAGGCGGTTCTGCCGATATAGTCTA
>N_7533
CACACCATAACGTTGTGAGGCCTTATTTTCTTGCTGGGGTA
>N_7534
GACCAGTATCTAATGCTTCGCGACGGACCTGGTGATATTGC
>N_7535
GGTGGAAAGACTACTACGGGCACCTCGGCACCCACTTTTCT
>N_7536
GCTATCTATCGTGAATGGGACATGCCCGGGACAGTATATGG
>N_7537
TACCCCGTGCTAAGTACCGACTTGCTTAAACGATCTGAAAA
>N_7538
GTTCTGCGGACCCCCACAATCATCTCAGAGAATATAGTGGC
>N_7539
CCATATTACTAGTCCCCGCACATGAAGAACTGAGATGTTTG
>N_7540
GTACCGGGTCGGGAGGGTCGCGGAACAGGGGTTGTCTTTTT
>N_7541
ATGAATACCCGACCCAAGTTCAAAGGCACCGTTGGTTGTTT
>N_7542
AGCGCTCTAACTTCTCGCGTCATGTGGTAGGTACCCGCCCG
>N_7543
TTTCATGTACCGAACGGGCTCGCGACCCATAACTAACAGGC
>N_7544
TGAGTAATGGTAACCTTTATCCGAATCGAGGAGCAGAATAC
>N_7545
CGCTTCTTATTACCAGCGTGCCTAGGTGCACACGTTTGAGC
>N_7546
ATCCGAAGGATCCGAAGACGCTACTGAACACCCCCTTACCT
>N_7547
AAGTGGGTAGGGTGAATGAGCTCATCTCCTTGACGCCCATA
>N_7548
TGTGAGCCGTCCATCCGATACTATTGCCTGGAATTGTTACT
>N_7549
AATAGTGAGGTAAACGGGTCCCTCATCCACATCGTGTGGCA
>N_7550
GCACCGTCGCACATCCTGTGCCCAAATAACACCTTCTCGGT
>N_7551
CCTCCTACTTAAGTAGGAAGCGGTTGAGCAAATAGTCTTGG
>N_7552
AGTTGGGGTTAGCTAAGTCTCGAGATCCCAACCGATGCGCC
>N_7553
GTAGGTTATTCTGATATCAACTGTTCGAGCCCGATTGTATG
>N_7554
GGCACATCCACCCCATCATTCCACCTTGGCGATGGGGGAAA
>N_7555
TCCCCAAAGCCGCCAGTTGGCCAATGGGGGGGTATCGTCGG
>N_7556
CGCGGTCCCCACGTTAAGAGCTAAAGAGCCAATGGCTATAA
>N_7557
TCTGTTGTTTAAACCCGATGCCCATTTTCCGCCTTATGAGT
>N_7558
GTCCAATGTAATTGCTTGAACTAGCCCATATCTTCCCCGCG
>N_7559
AGGAAGGACCCCCCGCAAACCCTCCCGCCTTGGGAATGGAT
>N_7560
CGACAAAAATGCCCCTTATCCCCCGTACCCATTATGACTCA
>N_7561
AGTCCTCACTGCCCTCTACGCTTTTGTAGTTAGTGGGGAGT
>N_7562
CGAGTCCTCTGCCTGTTCATCCTTTACTATAGAACAAGCAG
>N_7563
TATGCCGAGGCTGAGAAGGACATGATTAGGTGCTCCGTGCA
>N_7564
ATTCATCCTGTGTCTGGGAGCTACGCTTTCAGCTCAGTTGC
>N_7565
AAACCATTAGGGGGGCTTGTCATTACTGGTGTTGGGGGTCG
>N_7566
TCAAGCCATAATTTGTACTTCTACGGTCAGCCAAGGGTGGA
>N_7567
CACGTCCACAGTACTATTCACACAACAGTCATGCACCCCGT
>N_7568
GGGACTACGCATCGCAGGAACTGGACCACCGCCGAATTTAT
>N_7569
TTCGTGAGCATCGGATCTGACCAGGGGCTCACCTGAACAAT
>N_7570
GGAGCAAGGCCTACGAACCCCGTTACGCGGTGCAGAGACCT
>N_7571
CGGGCCCAGTGGTAAGAGAGCTCCTCTAAGACCGTACGGTA
>N_7572
GATATTTACCGAGAGCAGAACCACCACATGTTCGCGCCTGG
>N_7573
CGATCGACCGCGTTCCCCTACAACTCTACTTTAGGTCGATA
>N_7574
TATGCCCTCAACGTGTGAACCAGGGCAATGGTTTGACGGAC
>N_7575
GGGGTGCAGGGTTGGTCTTGCGAAATACACCGAGAATTTTT
>N_7576
TGCCATCCATACGACCGCTACTGGCCGTTTTCCGAGTTGGT
>N_7577
TAAGTAATGGAATGTTGTACCTGGTCCAACGTTCAATAGTG
>N_7578
TATTTTCTATCGGGCTGTATCGGGGCTAGTTTAGTGAAAGC
>N_7579
TTCGAAGCTCCCTAGGACAACGTACCAGTGGGCGCGGCTCA
>N_7580
AGCCTAACTCAGAACACGAGCGAATAATAGACTATAGGGGT
>N_7581
GGGGGAATGGGGTATAGCCACCCATCCACACAGTATATTAG
>N_7582
CTTCCGGGACGAACCATAACCGTCATTGTCCCCTCCCCTAT
>N_7583
CGACGATTTTACATGTCTTGCAGCGAAATCTGATTAATAGT
>N_7584
GGAGCCTTCAAGTTTTGAGTCTAGGTTAAAGACAGTGCCGT
>N_7585
TAAAGGCTATTAAGACACAACTGATAGTAGCTCCTCCGTTA
>N_7586
TCTGCTTCTTCGAACCGGGTCTTCAGCGGACAAGTGTGCTC
>N_7587
CGGCCGATTGTAAGCAGCCACAAAGTGACACAGTTTCTGGG
>N_7588
CGGGGATCGAGAACTTCTAACCTACATGGACGACGGGTTCG
>N_7589
ACGCTAAAAGGGGGCATAGCCACGTGCATCAGACGAGAGTC
>N_7590
CATACCCAATCCGGAGCTTCCCATCCGGTTGGAGCTTTACA
>N_7591
CTGCTTTAGTGTACACCAACCTTTCTTCAGAGAATCTCCCA
>N_7592
ATAAGGGGTACGACTTTAATCACTAAACATCGGGGTAAACA
>N_7593
CATGTCAAGTGTAATAGAAGCGGCCGTGGAAAGCTGTTATC
>N_7594
CGAGTCACAGCCGCATTTTGCGTACATGGTGCCGGCCATAC
>N_7595
ACGGTCTTATGGGAAAAAGGCTTAGGTATGATTCGTACCCA
>N_7596
AGTAGGTCGCGAGCATTTGTCTGATAACCGTCTTCTGGTTG
>N_7597
TTGCAGCTTTGGGGGTAGAGCCTTTTTTAGGCAGATACCGT
>N_7598
ATTTGCCATCTCGCCTAGATCTGAGGCCACTTTGCCTTAAA
>N_7599
GGCTCAATCCCAATTTTCTACACATCTAAAGAGTTCAAAGG
>N_7600
CAGTAGCACCAAGGGTAATGCCCAGCCTCTGCGTGTATGTT
>N_7601
CACAACCGTAACTCTTACAACCGCGTGTAGCCTATTTGTGG
>N_7602
CGCAGAATCTCTGCGCTTTACAACATGTGCGGGATAACTGA
>N_7603
GCAGAGTCCACCTCCGGGCTCGGGTATTGTCCCCCACCGGT
>N_7604
GCAGCGGAATTAATCGGCTTCTAGTGGGTGGCGGCGCCGGG
>N_7605
GTAGCTTTACGTTTCTTAGCCTAACGAACAACGCCAATAGG
>N_7606
AAAACATCACGGGCTATTAGCCACAACCTATCGGTCTTAGC
>N_7607
TTTCACCCTGGCTCATGCCACATTATTTTTTGGCTTGATTA
>N_7608
CAGCCCATGGGACTGTTCCCCTCTCGGTACCCCGGTGCGTT
>N_7609
ATTCGGGCTGGCTGGACGGACGGGTTGCGACCTCGCAGTTT
>N_7610
GGGGTACGCGCGAGTAGCGGCGTTAAATTTGTGTCGCCTTT
>N_7611
CGAATCCGCTACCTCTTTTGCGGAACTTTTGTTAGTCTCTG
>N_7612
GTGGTCTTGAACCGGTATGTCATTCCCAACAACCCTGACCA
>N_7613
ATCAGGACATACTGGGTGATCTTTTTGCGGGGTTCCCGGGT
>N_7614
AAGTTTTGATCGGGGTGGACCTCTCCGGCACCCGGTATACT
>N_7615
TGACGGGAAGGTGACGCTTCCAGAGAGGCGGTTTCGCCCGG
>N_7616
ACACCGGTCCTCGGATGTGTCGCAACGGGTTGCAGCTCCAA
>N_7617
TAGCCTACTACAACTTAGAGCACGAAAGTCACCACGAGAGC
>N_7618
CCGCCTATAAGAAGATCACTCTGTTATCTTGTTATCGGGTA
>N_7619
GCCCCAACCCTAAAACGGGTCTATATGGCGCCAAATAAGCT
>N_7620
TGGAGAGCCTTGTACAGAAACAACCCTAGGTAACCCCTCTG
>N_7621
CTTAAGGATCTCTAGTAGTACACTAGACACCCAAGAATATT
>N_7622
GTGGAAGAGTCAGGATAATCCTTGGGGCCCTCCGACGAAAA
>N_7623
AGTGGGCTGGTCACTTAGTGCGTCTTGCTTTTCTTTGCCAC
>N_7624
GGTTCCTACAAGCGGGTTGGCAAAGGCGGAACAGCCCAATG
>N_7625
TTTTAAGCCGCGTGAGTATTCTACGACCAACTGTAAAGGGC
>N_7626
CCTACAGGATAGAGTGTCCTCCAAAGCTGAAATTTAAAAGC
>N_7627
GTCACACACCGTTTGATGTTCTGGGAAGACGGAAAACACAT
>N_7628
AGTTCATCGAGTCTCGGTAGCTTTTTGCCTCTGACAGTTTC
>N_7629
CCGGCAGGACTACGTCCACACACCTTAGTTAGCCGCGCGAT
>N_7630
TTCCAACTCTCTTCCCCCGTCTTTAGTCAGGGAGTCCTAAT
>N_7631
TTCAAAAACCTAGAGTAATGCTACAGTTTAACAAATACTTC
>N_7632
CGCCGGAGCTCCAGGATTTTCTTCATTGGCAACTGCCCTGT
>N_7633
CGAACGCTTGGCATAAGTAACGATGATTACACCAATCCTGT
>N_7634
CAAGCCAACATCGAACCGTACCACTTTCAGCCAGAGAAGCC
>N_7635
TATCACAAGGTAGCAAGATTCATATAGGTATATACCTCCTG
>N_7636
AGTGAGGGTCATTCGCTCCCCGGCGAATACAACGTGACACC
>N_7637
ATTTAAAGTTGTTCGGTTGCCTTAGGCTTAAAGGTAATGTA
>N_7638
TCCCGCGATGCTTCGAGAGCCTCAACACACGATAATTTAGA
>N_7639
TAAAGCGTTTAGTGCGGTTTCGTGCAGCTCCAGTTTCACGT
>N_7640
ACACGAGCTCGGCAGAGGTTCATTCCGCTCCTCCTCTTAGA
>N_7641
AATGCGACTAGTCGAACCGGCGCAGTGTTACGATCCCCCCG
>N_7642
GCTTGGAAGTATTGAGTGACCAGTCAGTCATATCACGGTAA
>N_7643
ATGGCTTAATATTCCTTTCGCAGCGGATCTCAGGGGTCGTT
>N_7644
ATAATAAACATTCTGACGTGCTCCAGTGAGGCGGCCCACGT
>N_7645
CCAGCCTTTCGACTGGGCCTCAACTGACAACTGTGCGTATG
>N_7646
AACGACAAAACTCATCACCTCGACGATGCTCGCAATGTGGT
>N_7647
AACACCTGGGGTGCTATATTCGGAGCTTCTAAAATTTTACT
>N_7648
GGAACATCACACCAATGGATCCTACCTGCTCACATGTTTAG
>N_7649
TTACACGGACCCTACCTATTCCTATCGATTTTCCACCGAAC
>N_7650
AGGGCGTGCGAAGTCTTCCCCTAAGTTCACTTAAAAGACGC
>N_7651
TGTAACGCGGGGGTCGGCCGCGCCGTCAATCAGGTCGTACT
>N_7652
GCCGATAAGTTAGCTCGGAGCTCTATCCGTCTTCCCCTCCG
>N_7653
TATATTACTCGCGTTACCTCCGGGGTGGAACCCAGTATCCC
>N_7654
AGGTCCTACTGATTTCTACACATGGTCTTCGTCCCGGATCC
>N_7655
TAGAACGTACGTAGAGTGTTCATTAATGGAACGCCTTAAGC
>N_7656
CCAGGTAACTTCTGTTGGAACGAACTCTATTTTGTAGCTCA
>N_7657
GCTTTACTATTGCTGTACGGCATTTCGGTTAGACTTATTTA
>N_7658
ATGGTACAGGTGTGTTCTGGCAACAGGTCAAGTATAAGACT
>N_7659
TGGAGGAGCCTGTCAGCGACCTCGGTGGAGGTTTATAAAGC
>N_7660
GCAAACCAGTCTTGGTCGGACCGGGTTTAGAATGGGCAGGT
>N_7661
AACAACGGAGGGCGTTTTTTCCCCGCTATAAAGTCAGAAGT
>N_7662
GCCAAAAAGATTGCAAGCAGCTCAGGCCCCCCGACAACTGC
>N_7663
AAACGGTAGCGAAATTTGAACCATTACCCCAGCGCAACAAG
>N_7664
TTCTAGCGCTGAAAATGACACTCGGGCCAAACCCCATAATC
>N_7665
CTGCGGTAATTCGCCTAAACCTTTCACTGGGCTCTCTGTTT
>N_7666
TCGAGGCTGCTATTTATCTACAAGCAGATTAAGTCCTGTAG
>N_7667
TTCCAGGGGGCCCACGATCGCGGGATAGCCGCATGACCCGG
>N_7668
GAACGAATTTGGCGGCCCATCCTCTCAGACTAAGAAATTGT
>N_7669
CAAGGGAAATAAGCGAGAATCACTTTCCACACGACCCTCGG
>N_7670
GCCGCGATGGCGGGACGACCCAGTCCTTAATAACGCAGAAC
>N_7671
TCATGGCTCCCTAGTAAAGTCAACCGCAATTCTCCCCGGTA
>N_7672
GGCTCGATTAGGGGGGCAATCTCGCGATTTCCGCAGACGAA
>N_7673
TAGCCCGAGGCACACAGGATCATCCTAATACACACTTCTTA
>N_7674
TCCTAATATCTCAAGAGCTACATCACCAATTCGGGTACATT
>N_7675
GGAGTAGGCATATACTTCTGCAGCAATAATCTCCGGCCGGC
>N_7676
CAGGCGAACTCTCGGTCATTCGATAGGATAAAAGTTTTGGG
>N_7677
CAGCGACTATCACCATGTATCATTGCAAAACGGCTGATCTT
>N_7678
TAAGATCCCAAAGAAGCGGGCGTGTCGACTCGTTGGAAGTC
>N_7679
CCAGGAACACCTAGCGATTGCGTTTGAGAGTCGAACAGAGA
>N_7680
AGGAGTGGTTCTTTCGTGGACGTTGGTCGGACTAGGGATAT
>N_7681
CAGTGGGCACGGGATCGCTCCTCGTATATTTAGACTCCTCC
>N_7682
CAGCCCCTTAACTACAGAACCTGCAGCGTTGCTTGTGGAAA
>N_7683
AAAGTTAGTGATACAGATTTCATAGTGGAAGACACTGAGAT
>N_7684
GTGATGTATGTCATCATCGACCGAGACGTGAATGGCAATCA
>N_7685
GGTGGAACCGCCTTTGGCGGCTTACAAAATTATTTCCTGAA
>N_7686
TTTACTTGGGGGAATCAGGACCGTAGGACAAACAAGCGACA
>N_7687
ATCGAACACGTCCTATACGACAACGGCAGGGTGAGGAGGTA
>N_7688
AAGATGCTTCCGATAGCTGGCGTACCTTACGCTTACCCCGT
>N_7689
AGAAAGATAGGAGCGGGCTTCCGCATGAACCAGCCTAGACC
>N_7690
GCACCGTGAATTCTAAATGGCACGTAGCTGAGGCTGGTGGT
>N_7691
GTATAGTTGGATGTCCGGTTCAAGGGAATGATGACACAATC
>N_7692
CTCTCGGAGTGAATACGGCACAAGTGTTTCTCAACCCTGCT
>N_7693
GACGACTGTCCGGAGTTGACCAGGCATCTCTTAACCCCCTG
>N_7694
GGAATTGAGTTCCCACTGCTCATCCTACCCTGGTTGTGTTG
>N_7695
TGGTCATTCGACTGAGGTTACCTATTCATGAGGGCACAGGC
>N_7696
ACAAGTCGTCTGGTGTGTGTCTTCGTAATATTATTAGTCCA
>N_7697
GATCACCACAATGGAAGTGGCGGTGGTGGGGTGCCCCGTTA
>N_7698
CACGGAGTTAAATGACGGCCCAACATTTTTTCTGCCCCGGC
>N_7699
GTCAAGGATCTATTTTTAGTCGGCAACCTTATAGGTATGAT
>N_7700
GTTCGTCTTAATACCTTAATCGTGCTCCTCGTTACTCCGTA
>N_7701
TGTAGGAAACGGCGGAAACTCTACCTAAATGGAACAGCCTA
>N_7702
GTTTTACTTTCGCATATGCTCATTAAATTTGCAGATGGTCG
>N_7703
GGGTACTCTTAAGTAAGGTCCACAACTAATGTATAAACGAT
>N_7704
CAAAAGGGTTCGGGGCAGGACTTTTTAACAGTCTGTTATTT
>N_7705
ATGCCTTCACATCAGTGGGTCCTTTTTTCGAATGGGTTTAG
>N_7706
CTAGCTCTCCTGATTCGGTTCCAGCGAGACCCGCATTCACC
>N_7707
GACTGAAGCCCCGGGGTTTTCTACCCCACCTAGCTAGCATT
>N_7708
TATTAGACTGACAGCGTTCGCGGGTATCAACCTCAAAAAAG
>N_7709
GTACTTGTTTGATTCAGTGACCATAGGCCAAAGCCCGGATC
>N_7710
CTTTGGAAAACCGGAAGTATCCAGTAACCAAATATACTATT
>N_7711
CCCTCGACTAGTGAGGCCATCTCTATGCGCGCTCTTCAGGG
>N_7712
AACCAGCGAACACTCCGTATCCAGATACTTGACAGTAGCAG
>N_7713
CGCACGCGCCGCCCTATATTCCTTATCGAAGTTAGCACGTA
>N_7714
GCCGTGCGTGCCGATATAAACTTACATTAGTAGGGGGATCC
>N_7715
TATCGTAGACCCCTCAATGTCTTTTTCGGCGACGGTCAGCT
>N_7716
CCTGGCAATGGGGTACAGTACCTATGGCGCCCCCCAGACGA
>N_7717
TCTGCCGGAAGCATGTAGAACCTATAGAAAGTGTAGCTTTT
>N_7718
TCGTTGAAGACGGAATGTATCCGCCAACATCTGGTACCCTT
>N_7719
GGGGCACGTTACTACACGAACGAGAAACGCTCCTTCACCCA
>N_7720
CTATCTCTGTCGGTATGTAGCGTACTAGTGTCTTTGGCGGT
>N_7721
GGTGATGGTCTGACATTTTACAAAAAGAATTTTTTGCTGGA
>N_7722
GGTTCCTAACACGGGTCTGACGTGGAGCGGGCATGAAAAAG
>N_7723
GAGTCAAGAACGTCCTTGTTCCAAGTCACTGGCTTTCAGTT
>N_7724
CGCGGCACACCGTCCGCTGACTTCTATCCAAAGAGTATCTG
>N_7725
GCCCCGATTTCCGCTGAATTCAATTCTTCTGATTTTTCATA
>N_7726
TCCCTTGTTTGTACGTTAACCGTGGGCCTAGGGGGGACCCA
>N_7727
CGGGTGTCGGTGCTTAAAACCGATTGGAACGTGTCCTCTTT
>N_7728
TATGGCTAAATAGGTGTAAGCTCGAGACAAACGACGGGCCC
>N_7729
TTTTTGATGCACCCCAGGATCATAGGGGATACCAAACAGGA
>N_7730
GGCTGTTGTGCGTCTCCGACCAGATATTTAGGCCTTCACGA
>N_7731
GTTGGACAAGTGGCGTGCGGCCATATGATAGGTATATTTCA
>N_7732
TAACGGTCAGTGAAAATTTTCTTAGATTTACCGGTTTCATC
>N_7733
AGATACTTCACGTACGCATTCGATTGCGGAAAACCCCGTCG
>N_7734
TTGTCCTAACGTGTGAACTGCCTACTCCGTGGTCAAGGGTT
>N_7735
TTGACCCCTGACTCCGAACACCGCGGGATGTTTGGTGAAGT
>N_7736
CATTGCATATAAGCTGTATCCGTGTAGTAGGGAATAGCGAC
>N_7737
AAAAGGGGTTTCGGTTGTATCCGGGTCCTTTTCGTGTCATG
>N_7738
GGGGGAACCCCGTCCACCCCCAGTCGGAACCGATCTAGGTT
>N_7739
GGGAATAAACTTAGAAGTGCCTCAGGACCTAGATGAAAGTT
>N_7740
TCTGAGCTTCGAAGCTACTCCAATGCAACCCGTCTCGGTGC
>N_7741
AAACAAAGGAAGAAGACACGCGTGAACGAGGTTCTCCCGCG
>N_7742
GTACCCCAAATACTATAGTTCAACTAGGCCAACTTTTGCGT
>N_7743
ACTCGGAGCAATATAACAACCCTTGACAATAGGACCCTCGG
>N_7744
ACTCTATAACGAATACGTTGCGTCTATTCAGCAGGGAGCGT
>N_7745
CGTGAAAGTCCCACACTTAACTGCAGGTAACAGTGTTCATG
>N_7746
TAATGCGGCTCACCCGGGATCGCCTGAGCGTGGCGCTCACG
>N_7747
ACTGGATGACCGTTACACGCCGATCTATCTAGCGAGGCGCT
>N_7748
CTCCTGAGTCCAACATCCACCACTCAACGTAGAGTTAATAC
>N_7749
TTATCCGGGGCCTTACAGCACACAGATTACCGGAAATTAGT
>N_7750
GGGAGCACTGGTCTTGTCCTCTGTAGCACGGGAAGGTAATC
>N_7751
ATTGTTCAGGGTGTTTGCATCCGTTTTTTGGAACCCAGCGA
>N_7752
TCACTATGGTTCGCGTGGCCCCATACATGGGGGATAGTGTT
>N_7753
AGGATGTTGAACGCACTTACCTACAATCGTCCGTATGTGGA
>N_7754
TATCACGAAGTACCAGTCATCAACCAGACACCTTAGGAAAA
>N_7755
TCTAACTTCAGGGTATCATACGGTTGCTAGGCGATTCCACT
>N_7756
GCAATTAGATTTTACCAATCCCTTCTATATTTTACAACACG
>N_7757
ATACCGACGCGCCATAACAGCTGTCGGGAACTGCCTGGAAA
>N_7758
GCTGATTGTGGGGCCTATCACCCAAACGCGTATTTTCGGTC
>N_7759
GAGATCGTCAGGCCGAGGACCTTTAGTTCTGTCCCAGTCTA
>N_7760
ACTTGTCTGTGCGAGGTTAGCATACCGAAGTAGTTCTGTGA
>N_7761
GTTTGAGCAGCGAATGAGAACGCAAGTTTTTTCTTACGTCG
>N_7762
GATGCGTCTAATTTGATGAACCTGCATAGTCATACCGCTTC
>N_7763
GGCGAAGTGTTGCTTCAATTCGCCCAAGGATCATGGTTAGA
>N_7764
TGGAGCAACTTAGGCCTTTTCATGAAGCGGCCGCTTGTGTA
>N_7765
TACCACTACGGGAGGATATGCGTCCGTGTCAACGCCACGTT
>N_7766
ATCTTACTAAAAATAATCACCTGACACTCTTAAACCGCCGA
>N_7767
GTATTAAGTTATGCAAGTAACTGGGATCCTGTTCAATTTCA
>N_7768
GTGGGGTCTTCAACCGTATGCAGAACGAGAATGTTTCGCAC
>N_7769
AGTCTATAAGGAAAATGAGGCTAAGGGCCCTACAGAAACTG
>N_7770
TCTTAACAGACTGAGTCTTACCGGGTTTCAGACATATCAGT
>N_7771
ATCGTCCTCAACTGGTCCAGCCTGAACTAAGTCGAGTAAGA
>N_7772
CACCGTTAAGCGGTTTTGAGCGGTTTTTCCTACCAAGGGTA
>N_7773
CTGGGTTACGAAGATGATTACTTTAGAGCATACTGCCCGAT
>N_7774
TGATGAGCAATGTTGTTTTGCAATAGAAGCCTCGGTGTAGG
>N_7775
CCGTTCCCAACACAATTATTCCCTCGGTTAGCATAATATTC
>N_7776
TCAGCATGGATGGAAAGTTACCCTAGTATTCTCTTTCTCGG
>N_7777
ACGCAACTTTATCTGTGACCCCCTTTGCCAGGTGGCAACCA
>N_7778
GCGCAAGCCTGCTTTGTTAACAAACTGCTCTCCCTTCCGAG
>N_7779
GGCAGTCCGATCGCGGGTGTCGTTTTCACAAAACCCACGCA
>N_7780
GAAGACATTTCCCCTGCCCTCGCTGGACACGACAATCTATT
>N_7781
GTCAGTAGAAAGTCCGACTACCTAAGCTTTCACTCTACTAG
>N_7782
TTGACATTTTACTTCAGGAGCAGCAAGGTCACTCCCGGTTT
>N_7783
AACATCAAGAGGCTCGGGACCAAGTCTAGCTGAATGCCACA
>N_7784
TGTTGGTAAAAGAAAATACACGGGGAAATGTCTTCTTTAAA
>N_7785
TGGTAATCATCAGGGTATATCGGTGAATTTATCCTCCTATA
>N_7786
GTACGTTTCTATAATACGGACCAGTCTAACACACTTGCCGA
>N_7787
GACCCCTCGATAATTATCCGCTTCTCGGTGGTTCAGTAAAG
>N_7788
GTGAACTTTGAAAGGTTTTCCTGGCGCCCCCTCCCACTTTA
>N_7789
AATTATAATTTCCAAGTGACCATCCACCCAGGGCATGCTAC
>N_7790
TCCATCCCTATTCGATGAGTCAAGTTCGAAAAGTGGGTCTA
>N_7791
GGATGTGTACGCAAAGGGTACTACCCTCTTAGGGGTACCTT
>N_7792
TGAGCGCGTCAGATCCCAACCGGCAAATCTTATAGCCCAAG
>N_7793
AATACATGCTACCCGCGGCTCGCCATTCGCCCCTATCCTCA
>N_7794
ATAGGTGGATCAATGAGACCCTCTTATAGGGAGGAGACCAA
>N_7795
AACATCTCCTGCGTCACAAACCGCGTGCATTCCCGGTACAA
>N_7796
TGTTCCATCATGATATATAGCTCACTTCGTCGTTAGTAATA
>N_7797
CACTGAGCAAAATAAGAAAGCAACGGCTGATTATTAGTACC
>N_7798
TCCACAATGGAGACCGTGTCCTTGCAACGTTGGCTGCCCCA
>N_7799
CACATACCTCTTATGGTGCGCCCGTGCTCACTAGACAATGC
>N_7800
TGAGCCTGGGCACTTCTTTACTTATATACTAAACTTCGGTT
>N_7801
ATGCATTGTACTCTAAAGTCCGGGTACATCATATCTCTTGT
>N_7802
GACTGATTATATTCAGGAGACAAGAACCTAATTAAACTATT
>N_7803
CTCTGCCTTTCGTACCCTGACACGACCCGGTTGAGTTGACG
>N_7804
GATTAATATCGCTGGCGCATCAACCGGGAAGCGACTATCCC
>N_7805
TCAAGGGCGTCGCGGCTATACAATAAGGAGGGTCTCAACCG
>N_7806
GCTGTCGGTTTTAGATGGGCCAACACCGGACCCATAGCAGA
>N_7807
ATAACAGGGACTTGTTGGATCAGTTTCGACCACCCAGGCTA
>N_7808
CCCTCGCGAGGCGGCTCCAGCGCGACCATGGTCTACTTTAC
>N_7809
GCCCCTAAAACCATGGTGTCCCAAGACTCTGTCTTTCCCTC
>N_7810
CACATAACTTTCCGGCGGCTCCGGCGCACAGTTGGAATATC
>N_7811
CGGCCCGCTGCGAAGCTGGTCACCCCCAACACGCGGCCGTA
>N_7812
ATGCACGCAACAGAACCTGGCACTAGGGGGGGGCAAGACAG
>N_7813
CACTCATATGAAATCGATGTCTCTAGAACGACGCATACTCC
>N_7814
GGTTGGGACATTGAACCCTACAGGCCCAAGGGGAGTGACTA
>N_7815
GACCGATATGCAATACAAACCGGCGGGACTAGGACGCCGAA
>N_7816
CAGCATGATTTTCGTTAACGCGCCTATAAGCAGGTAGTCGC
>N_7817
TGTCCATGGTCATTACTCGACCGTAGACACATTGGTGAAGG
>N_7818
ATTCACTGTAGGAATCATTTCTTTCATCAACTGAAATGAAA
>N_7819
CCTCACCTGTTCCCATGTTACGGGTATAAAATTCCTAAGAC
>N_7820
GCCTCAAGGGCCCGATAGAACGAGTCGGGATATATCTCTAG
>N_7821
CGGGGCCACGAACCAACCCCCCATCTGGAAGGCGGCTCTCG
>N_7822
CATCAGAGCAAGTGTATAATCATGAAACCAAGCTCGTTCCC
>N_7823
TTAAGGGCTCTTGTTCCGGCCAGATAGCACAGAATAGAACC
>N_7824
ACCCATGGTTATGCGGATAGCTCAATAGTATCAGCCACATT
>N_7825
ACGGCCTATATAGCATATTGCCGTGTGACGTAAAGATGCTG
>N_7826
TGCAGACCATGAGGCGTAGGCAGCACGTGAGGCTATAAGTT
>N_7827
TGTATTTATGAGGGAATCTACGTGAGGGCTCGAACTTATGA
>N_7828
GTTAACGAGTCCGCATACCCCCATGCTCTTGTATGCGTACT
>N_7829
CTACCTGTGTCCCTACGGACCAGTAGCCTTAAGTAAACCGC
>N_7830
ACCATGCTCTCTGTATGCGTCCTCATGCTGGTACCAATGCT
>N_7831
CAGCCGGCGCGCTAAGTCTACCACGGGTAAAAAGGGATGGT
>N_7832
TCACGGGGGGCTCGGTGAAGCCAACCAGCCTACACTTAACG
>N_7833
GAAATGTTAACCGCGTTTCTCTAATAGGGACTAACCAACCC
>N_7834
CGCTTCTTTAGATTGAATAGCATGGCTTTTGGACGGAGCAG
>N_7835
CGAGTTATCGTCAAAGTACACGGCGTTCTTACACGGCTGGC
>N_7836
GTTGCCTGAAACGCCGAAAACCAACGCTCCCATAAGTGGGG
>N_7837
AGGAGTGCACGAAAAAGTAACCCAAGCCAGCCAAGCAGACC
>N_7838
CGACTTGTGTTTGAACCTAACTGTGTGTCGCTTGCCCTGGG
>N_7839
TCCTCGGCAACAGATCTGGACAATGGGTGAAAACGGCCATC
>N_7840
CATCCTCCAGAGTAAAAAAGCCCATAGGACGACGGCTTTTT
>N_7841
CTCTGTCGTCTTCGCGTTTACTTTGTTACTAGAGTTCAATG
>N_7842
TTTAACAGGATATCTGACCCCGCATACGAATTGAAATTCAT
>N_7843
TAAGTTACAAACCTAAGGCGCAGTCGGGATCTATAGCCTGT
>N_7844
TGGGAGAGAGTTCCCCCCAGCTATCTCATATACCCCTTAGC
>N_7845
TCTCTCACTGATCCTACCAGCACGCCTAACATAGTTTGAAA
>N_7846
GACTATTCTATGCCAGAAGTCCCCTATTGAGATGTTGGCGC
>N_7847
GGCATCTTGTGCGAGTCGTTCTCTTTAACTCCTATGGGATT
>N_7848
GTTCTGGAGCGTCACTACTACCCACGTTAATGAGGTAGGAT
>N_7849
GGCTTTACTCCTGAGGACTACTCACGCTCGAGTGGTTCCAA
>N_7850
TACGTGTATACTGTGACTATCGCCGCAATCGGTCCTGGGAC
>N_7851
GCCAGCGAATTTTTGTCTCTCTACAATCATCGCTTCCGGGG
>N_7852
CATGAGTGCCCGCCATGACACAACCCACATCGCAAACTGAG
>N_7853
CTTCACGCTCGATTGTAATTCTCTCGTCGTACCTATGGACC
>N_7854
GGCGATCTTGATAATTGCAACAATATAATGCGGAAATGGGC
>N_7855
AGACAACACCTTACCATCAACCTACACAAAACATCTATTGT
>N_7856
AGATGAATGGAAATCCCTGACAAGAACATTGCACTTGCCAG
>N_7857
CTTGGCGTACGTAGTAATCCCCTTTCGTACATTCATGGCTA
>N_7858
CGAGAAAGATGAGCACCCACCGGGTACAGAAAATTCTTGAT
>N_7859
TGGACAGGCCAGGGCTTTGTCCACCCCGTTTATCTGGTAAC
>N_7860
CTTATGAATCATGATAGTATCGCTATGGCCACCAAATGCGG
>N_7861
GTAGATACACAGGTTGCTGTCCCTGCCAGCGAGTTAGGGTC
>N_7862
TGCATTACATTGGCCTTAAGCAAAAATGAACCAGCAAAGGT
>N_7863
TATCGATCCAATAAGGGGTTCGGCTTTGTAGGACCCCGCTG
>N_7864
CATATCATAATATCCAGGATCCTGATCTACGGCACGTCCAG
>N_7865
CCTGAATCACAACAAGACACCATTTTTCATTGCATAGACCG
>N_7866
GTCTTATCCGCCTAAAGGACCGAAAATAGCCGATCGGGCTC
>N_7867
CGGTGAAAATAGGTCCGTTTCGTCTCCCTGGGTATGTAAAT
>N_7868
GTCTACTCAACAAACGAACACATCATTTGTAAAACAAAGCC
>N_7869
TAATCCATCCTCGTGAATACCCCCCGTTCCTTATTTGTAAT
>N_7870
TTTTATCATCTTGTTGGATTCTGCATTCGCTACGTGGAAGT
>N_7871
CCAGGATAGGATTGAGCAACCCCCTTGAACAAGAGTTAGAA
>N_7872
GATACTCGGTTAACATAAAGCAATTATGATTGTGCATTAGT
>N_7873
GGACGAATAACTTCTATAGGCACACACATTGGCCCACACAT
>N_7874
AATAATCCCGTTGGCTCACGCGTTTAAAATGAGCCTAGGTC
>N_7875
TAACTGTCACTCTAGGAATTCCCCTTGCTAAGTACAACGCA
>N_7876
GCTTCGAAGGAAACGTAACTCATTATGGGTAAAGGAGGCGT
>N_7877
CTGCTAAGCAGTCGACATAACAAAGATGCGGATCGGAAGGT
>N_7878
AACACGGGTCAATAGCCCGCCGCAATTACCGAGAAGCAGGG
>N_7879
AGGCCCTTCTGTGGAAGATGCTTAGGCTTGTTCGATGTATG
>N_7880
GGTGCCCTAAGCAAATCATGCGACGATATCGAGTACAAGAG
>N_7881
CAATGGTAAGAATTGGAACGCCTTCTTTAACGCGCACTAAA
>N_7882
TGGGAATAAAGCGACCTCTTCGCATGAATTCACAGCTTAGA
>N_7883
TAATGTTTCGGCCGTTAGCACGGTGGATTAACCGCGCGCAA
>N_7884
TGTGTTATAGTCCTCGCGTGCAGTAGGAACGGTCTCTCACG
>N_7885
GGTGATTCATTTTTTACGGGCACCAAGATCTAAGATACGTG
>N_7886
TTCGTGACTCCACGGGGCGGCGAATCTAGAACCATGGGGTA
>N_7887
GTGTAAGGTTGTAGTACCACCCGGGGCCCTATCTACTCTAC
>N_7888
GTACTAGGAGGCGGCTCCCCCATTGGACGCACTGTGAGAAG
>N_7889
GCCGCAGTTAATTGCTTACGCCACTGGCTACCCTAAGGTAA
>N_7890
AGCGGAAGGTACGGAGACCGCTACGCACGACGTGTTAGGGA
>N_7891
ACTTCCATAGCCTAAAGCAACTGCTCTCGTAGGGAAGATCG
>N_7892
AAGCAAGACTGACCGTCGATCCCCCCAAAGAAGGCCCGTAG
>N_7893
AGTAGTATAAAGATCATGAACATCGAGTATCTGTTAGAGTA
>N_7894
CCCAATTCATCGGACGAAGTCCGGTTGGACCATGGAGAGAT
>N_7895
CACTATTATTATCATAAACACGAGCTGTTCTTTGAGGACGT
>N_7896
TCGCAGGACCCGTCACCACTCTGGCAATAACTGTGGGTAGT
>N_7897
GTTCTCGCGTCTCTAATAAACATGCATGTCTTGTGTACCCA
>N_7898
ACCAGCACCTATCCTCAGTCCCGTAATACAAGTACCGGCCC
>N_7899
TACAGACGGCATATTAGGCACAAAGGTTTTGAGGTGACACC
>N_7900
ACGCTCGCTGATGATTTCTACTTGGTCGGACCAGTTAGAAG
>N_7901
GTCGGGAAGTATTCATATGTCACAACCACACCTTCCGACCT
>N_7902
CTGACTCCTCCATAAGTCACCTTCTGTTAAATTCCGAGAAT
>N_7903
GTTCAGGGCGATGTACTTCCCTTTCGAATTGATTATAGTGA
>N_7904
AACCTGTAAGTACAGGCCTACGGATCCAAGAAAGGGTGCCC
>N_7905
GTGCTCCAGGCTGTGTTCCCCCCTAGATCCCAATCGCACAC
>N_7906
CCTCCGAGTTTAACGGACGCCAGATTCGCATGTAAACTATA
>N_7907
TTACCTTTCTAGGTATGTGACCGGTAGTGTGTACTGCAGCC
>N_7908
CTCACCAGAACCTGCAGACCCTCCAAACACAGCTTTAGCGA
>N_7909
GTGGCCGTGTGTGTAGGAGGCCGGATATACACTTATGACAT
>N_7910
TTATTTATAGGCTCCAGTGACTTCTATCGGAACTACTACCC
>N_7911
CGGATAGCGAGTCTATCATCCGAAATAAAAGGTAGGCACGA
>N_7912
TTAATAGGACGGCCGGAATGCCTATGGTTTCGCGGGTATTA
>N_7913
CCTCAACGGAGTTCGCGGGACCAACGTTAATAGTCACTTAG
>N_7914
AGAAGATTCAGCACAACTCGCTATTTACGATTGTACAGCTT
>N_7915
GTGGGAAGGATCCTGATTGTCGCTAAGTCTTTTAATCAAAT
>N_7916
TCTCCTACTGCATAGGACGGCGCTTTCAAGAGCGCACTTCT
>N_7917
CCAAATACACCGGCGTTTCTCCATGAGGACCACCTACAAAC
>N_7918
TTCCAGCGCTCGGCCTGTACCAAGTGGACCGTGATCAGGAC
>N_7919
GTTTGTCGCCCTATCATGGCCAGAATTGGCGGGTGCACCAC
>N_7920
GGGGATGGAACACAGGGGTACGCGTCTACCATTGCATAACC
>N_7921
GTTTTACAACTGAGCTCCAACAAACTAGGGAAGTCGGGAAG
>N_7922
GGCTCGTGCCCCTAGCATACCACTTGCATTGAAAGCCAATT
>N_7923
TTCCGCAAGTCTATCGCTATCCAACAGTGGTACTAAAACTT
>N_7924
CGTAGCACGCCACGTGTTGACTGTGGGTGTTTAAAATACTA
>N_7925
TAATCCATAATCCCCTTGAACAGGTGGCTTCACGTCTATGA
>N_7926
GGGAGGCCCTAAACCGACGTCGGGGCTGGTTGACTTTGGGG
>N_7927
ATGTTACAAGAGCAGAACTTCACCTAACATCTGCCACAGTA
>N_7928
AAATCAACCAGAGAGTTGACCTCCGCAGAGGCGGAAACGAT
>N_7929
ACCGTGATATTGACAGCAGGCTGGGTCTAGACCGGAACCGA
>N_7930
GACCTTTCCGTCAATTTAGCCAACTGGATGCGGCGAGTGAC
>N_7931
GGCTGGTTTTGTTCACTTCTCGGGTAGGGAGGCCGTTCGGT
>N_7932
CCGGCTGCGTAAATTTCAGCCTACACCTCTAGAGCCACCTA
>N_7933
GGCCGGGGACTATTTAGTATCTAGCCGTCCGTTAGACGATT
>N_7934
TACCCGCCCCTTCTTTACTTCATAAACTCGATATTTTATAT
>N_7935
GACGTAAGATAGTCGTACGTCATCGGGGGGCCCTAATAATG
>N_7936
GGTAATTAGGACTGGGTGCACTTCGAACCAGTATGGTAATA
>N_7937
ACCGCAAAGTTCGGGGCGAGCGACCCCATAACGCGAAAGAG
>N_7938
GCCCACCTCCAGTGTGATTGCCAATTAAAATCCGACTTTCT
>N_7939
CGCCGCACTGGTGGTGCGACCCAGGATCCCATATTCGCCCA
>N_7940
GCCGGAACAGTTTAAAGGATCACCTAACCCCTGAGGACCGT
>N_7941
TAGAGAGGGTTCCAATCACGCACGTCTGCGGAACATGGGCC
>N_7942
CACACGAAGACTGGTTGTTCCAAGCGCAAGCATGGCATCCC
>N_7943
TGCCATCGCTTGTGCTCCTGCTTAACCCTAAATGACCGGTT
>N_7944
GGTACTTAACCGGTCTCCTCCGTCACGGCCCGGGATATCCA
>N_7945
GATGCTGTTATAATCCTCTTCCCGACCCGTCTCCAATAAGT
>N_7946
CGGCCGAAGAATGATGGAGGCGCGTCCCGACGGTTCTTCTG
>N_7947
GGGTAACGCACGGTCAATGACTGTGCCAATATCCAAAAGAG
>N_7948
TTCAGATCCATTTGTCTATCCAAGCTTGAAGTATATAGGAC
>N_7949
ACCGACAGGTTCGCCCATTTCCTACCGGGCTGCGGGGGTGT
>N_7950
ACATAGCGGTTAGCAACCATCCGGGTACCAAAGGCCAGGCT
>N_7951
ACAACTGATCCTAAATTTTTCCTTAAAGGCTGATTTAAGGG
>N_7952
AATACCGAATCTCACGAATACGGTTGGACCCCACCCCACGT
>N_7953
CATTAGAACGGAATTAAAGACATGATGGTGTGTCAAATACC
>N_7954
TGAACGTAATAAAAGAAGTCCATGTTAGCCTTGGAGGCGTC
>N_7955
ACAAGGCCTCAGGCGTGAAGCTGTCCACTCTGAAGATCATT
>N_7956
CCACTAATTTGCAACATGTTCTCAGCCAGTTCTATATTATG
>N_7957
ACATGCCCCCCCTGCTTCAACCGCGGCGCCCACACTGTAAC
>N_7958
CGCATACCGAAAGTAACAGCCTTCAGCTTGTCTTTGCGGCG
>N_7959
AACCGGTTTCTCCCCCTGCGCCTATTGTCCCCTCAGTTGGG
>N_7960
ACCTATCGATCTCGACTCACCAAATCCGCTTCCGGGATCTA
>N_7961
CGCTTATCCAGCTAACAGACCAAGGATTAGTCTACAAGTGG
>N_7962
CTGTGCGGTCCGGGTATGTTCAGGAGGGTTGGGGGTGCTGC
>N_7963
GAAACAGGACCGGGGACTTTCTCCAGGCTGAGTGTGATAAG
>N_7964
ACGGGCCCCTCCGGCGTCACCCAGTGGACGCCATCATTTTT
>N_7965
AGGCGATCCACTGTGCACGCCCCATTCAACCTTCGTGCGTT
>N_7966
TCTGTTATTAACAGCATATCCAGCCTCAGTATACGCCTTTT
>N_7967
GCCTTAATCATAGGGAATGTCAGAGGTGTCCCCGATGCTTG
>N_7968
CACCTTCCCCCGTTACAGGTCACGTTTGCGAGTTCAAACCA
>N_7969
GCCGAGGCAACTATTGGACACGTCACAATTCGGATCATCGA
>N_7970
ACGATGTCTCCGTCATAAGTCGAATTTAGTGTAGGGCCTCG
>N_7971
ATCAATGATGTTAGACGAAACATAAAGAAGTAGAGAGCTAT
>N_7972
ACCTTCGTGGACCCCTCCGACACTAGCTCGTCCCTGTGAAC
>N_7973
TCAGATCGCCCCCCCCCCTACTGTTAGCGGCCCCCATTTAT
>N_7974
TCGGCATCCGTTACGACAGACGCACTAATGCCAGATTCGGA
>N_7975
GAGAGAAAATTACCCCCGTGCATCTCGTTACACTTAGACCC
>N_7976
GCTCCAGGCGACGACACGGTCTGGAAGGCTTATTCGTTTAG
>N_7977
CGCTCAAGAGCAGGTGACGTCTGTAGACATCAAAAAAATGA
>N_7978
AAGGGAACGTCTACTTAGGCCTTGTCCGGCCCCTTGAGGTT
>N_7979
AGGAGGGGTTAGTCTGATGACGCGGGGCGCACTCCTCTTAA
>N_7980
AGGGGAATCAGTGTATGGTGCTATAACCCCAGGTGCCATTG
>N_7981
TTGCTTTGCACCTCCTGTGTCACCAGCGGTCACGGGGGCGA
>N_7982
CTTCCGCTATATGTGCGTCGCCACGCGTCAGAAACCCTTAT
>N_7983
AGGCAGGCCACATAGCTGGGCGCGAACTCTTGATTTAGACC
>N_7984
AAGGCTAGATGGGTACCGCGCGACGTGCGGATCATATTTCT
>N_7985
AACGGGGAGTGCTGACCATTCCGGTGAATTAGGTTAGGATG
>N_7986
CGTAACGGGTGTTGACAACCCCCGCGAAGACGGAACACGCT
>N_7987
AATACAGTCTACGGGTGCTCCCGGATTCGCTACTATATGAA
>N_7988
AAGCGGCCCAAAAATCTTAACAGTGGCAATACTTTGTGATC
>N_7989
TTGCTACACCATTGGCACCTCTTCCATGCTTCAGAAGCCCA
>N_7990
TGACTTAACATGAATTGGCTCGACTTCCACGAGATGAAAAA
>N_7991
GGTTTATCTCCACGCCATTACATGTCATGAGGTCTTGGTTC
>N_7992
TAAAGCCCTTCAAGTAGGGACGTTGGAGTTTCCTCATCCCG
>N_7993
TGAGGCTCTTAAGAAAGTTCCGTGCACCTCGTTCGAAACAA
>N_7994
TCAAGCACTTCTAACTATGCCGCCAGCTAGGCGGATCCATA
>N_7995
TGTATCCATGTGGTATGTACCAATGACGCACCACCGTAGAG
>N_7996
GGACTGTTCTTATTAGTGAGCCGTAAGTGACACCGGTATTG
>N_7997
GTGGCGGGTTCGTCAACACCCCGGCCACAGGGTTCGGTGAC
>N_7998
GCCGGGGCGCACCGTCTCTCCGTGAACCATTCGAACGGTCG
>N_7999
CCCGTACCTATCGACCCTGTCCCAACGTTTACGATGAACAG
>N_8000
GGTTCAAACCCAATGTTTTTCCTTATATACGCGATCGGATT
>N_8001
AGTCATAACCCCGTTAAATTCGAAGAGGTCGGTATGCGGTT
>N_8002
ACGTTTGTGTTTACACGTTTCGTCCTTGCCGACTATACGAA
>N_8003
TTGCCTAGACTAGGAATGCCCGCCGTTGTCGGGAAGTTTAT
>N_8004
CGGAGACTGTTAGGCTATGGCTAGCGGAGAAAGCGGATGAG
>N_8005
CCTCTAATGCGCACCTTCTCCTTTAAATCCCACGGATCCTA
>N_8006
GGTTTGTTCTCGACGACTCTCGGATTTACCCCGTGACGTTC
>N_8007
TCTAGCAGCTATACGATAGGCTTTTAACTTTACTTCCCCTT
>N_8008
TATTCTTTTATAGCCGAGCACCCTTATATGATATTAGATAA
>N_8009
GGGCACCGTGATGACCACGTCTTATTTCCACCCTACATCGG
>N_8010
ATGTGGGCAACCCGAAATGACGACTACCAGTGTGACAGCGG
>N_8011
TTACATACTTTACCTACACCCGTTGCGAACCGCTCCGTTTC
>N_8012
TGCCACTGATATCAGGAGTGCAGCTCTCGGGGGGCGCGCCG
>N_8013
CCCCGCAGGTGCCCGCGATCCGCGTTAATGCCCGAGTCCCC
>N_8014
GCTTAACACGTGATTCTTAGCTGCGTTTTACACCTTCGAAA
>N_8015
CAGATAGATCGGAGGGCGAGCTCGGGACGAATTGGGTGGAA
>N_8016
CCGCAGGTACAAGAACGACACATTGTGTAGCGCGCTCATGA
>N_8017
TAGTACTGTCTAGCCACTCACACGCATACACCCCGAGATGC
>N_8018
TGTCTAATTAGTAATTTATACGCTGGTTAGCGGCGGGGTTC
>N_8019
CTGGTTTCTAACCCAGCGGGCGGCCTTGGATCACCCTAGAA
>N_8020
AGGGCCTAAAAGCTTGACTCCAGCAACTTTCGTTTTATGAG
>N_8021
GCCGGTAGTCGATGGGGGTTCACTACTAAATGCACGCTGTT
>N_8022
TTACCAGTCCCGGATGTACCCAGCAGGGGAAGAGAACAGAA
[truncated: 1,016,901 more chars]
