# Supplementary material for: EnDeep4mC predicts DNA N4-methylcytosine sites using a dual-adaptive feature encoding framework in deep ensembles
Source: Genome Res. 2026 Mar;36(3):589–99. doi: 10.1101/gr.280977.125 (PMC12951953; doi:10.1101/gr.280977.125)
Supplement: Supplement 1 [file Supplemental_Code.zip › Supplemental_Code/EnDeep4mC-main/data/4mC/4mC_D.melanogaster/test_pos.txt]

>P_1
TGCGGGCAGCCTCTAGTTACCGCTACCTCCACAGTACCGGA
>P_2
CAATCTCCGTGCACTTCCTGCGACCTCGGCAAATCTTGTAG
>P_3
GGTGAGGTTGCCAAGCCTCACACAATATAAATAAAACCCAT
>P_4
TTGTTATTAAATATGGGCCTCGTGTTCATCCTGGCAACAGG
>P_5
CTCTCCGCTACTAAGAAAATCCTCGTTAGTTTCTTTTCCTC
>P_6
CAATGGGAAATCGGTAATCGCGGACACCTTTTCAGGGTCTG
>P_7
AGATTTATATGATTACAGTGCGTTATTTTTTCGGAATTACA
>P_8
CGGTCAGCGTGTGCTTAACACCATACTGCTCCATCAGTTTC
>P_9
TGGGACTTCCTCCGCGATGGCAATCGGTGCTTCGGACTCCG
>P_10
CCGTCCAACCCGGGAGAGCGCCTGTTCTTCAGCCGGGCAAC
>P_11
GCGGAGACTCCTCGGAGACTCTGTGGTGAAGAGCGGGAGAG
>P_12
ACTTCGGGGACTCCGAACGTCATGAAAAATTCGTTTTCCAG
>P_13
AGTTTCCGCAGCCTAGGAGGCGTAGACACGGAAGAGCTCTC
>P_14
CGAAGTTTGCGACAAATTTCCTGTACCATCCGCACAATCCC
>P_15
CAATACAACATGGTCAACGGCATAAGTACGGATGAGGTTCC
>P_16
GCTTTATCTGCAAGTTAATGCCGTGTCAGCTTAAGCACGCT
>P_17
TTCCACTGCTGCTAAAATCGCTGCCACCACTGCCACCGCTG
>P_18
CAAGCGTTTCGGTGAAAACGCCTGCGGAGATTTCCGACGAC
>P_19
CCCATTTTCCCTGAGCATGCCGGTCAAAATAGTAGACAGAG
>P_20
TCAGCTTTGCAACCATACTTCCCCCGGAGCCCAAAAGCTTT
>P_21
CCGAAGGTTGCCCTCTGTGACGGCGGTTCCGGCAGTCCACC
>P_22
AAGCAACTCCACTGGCTCATCGGTTAAAAGTCCAAGCTGCG
>P_23
CTACCTACTTATATAGCAATCGTGGAGGGTGAAAGAGAGAG
>P_24
TCTACTGGCCACTGAAATCGCCGCCGCCGAGCGGTTCCTAA
>P_25
TGCCGGCGGGAACGTTGGGACGACGCCGAAGCTGCTTGCCG
>P_26
TTCCGATGCCGATCGCAAGTCCACACCTATGCCTGCCACAG
>P_27
GGTATTAACTGGTCCAGTGTCACCCTCAGCCCAAAGTAGAA
>P_28
CCCGTAAAGAAGATTGATTCCAGCGTCGTCATAAAGTATCT
>P_29
CTGAAACCTCTAATGAGCCTCAGAGACATTGACCGTAGCAC
>P_30
CTTGCACATATGTTAGACTCCTTGGTACGTGTTTCAAGACG
>P_31
TCCACTTATTTATTAGCTGACTTATTTATTCGCAGCAACAA
>P_32
CTCCTCAGGAACACTTCTTCCGCAAACATTGCCAGCCGTTG
>P_33
TGAAATTACATTGATGACGGCAATATTTATAAAATAACAGA
>P_34
ACCGTTTTCTTTTCGCTCTCCGCTACTAAGAAAATCCTCGT
>P_35
GACCGACGTTTGTAAAATCTCGAGTTCGGAAGAACATTGGC
>P_36
TTTGGTTCTGTTTGTATTTTCGAAGCTAACGGCGGGCATCC
>P_37
AGTATTTGGGCTATGAAGTGCGAGCGGGAGAAATTCGTCCG
>P_38
ACATCAAGTTTCGCCATCGCCTGGTCGTCTACCTCTAGCGT
>P_39
ATAGTTTCGATTTCGCCTCTCACCGACGAGGGTTTCCGCTC
>P_40
GTCGTTAATCCATTCATGCGCGTCACGTCCGGCAAGCGGAC
>P_41
CTGACCTAAATCAAAAATTCCATTGGTATATAAATCGTCAA
>P_42
CTCATTTGGAACGAAATTGGCCTAATTAGCGGAAATTGGCC
>P_43
TAAATAACCCTCCTGCTGGTCTCGGCTTATTGCCGATTTTG
>P_44
TCAGGCCGTGAAGTGGAGCGCCTTCCGAGCGAGGAACAGCG
>P_45
GTGTTCGAAATTAGGAACCGCTCGGCGGCGGCGATTTCAGT
>P_46
CTGCTTTAAAGCAAATTTTTCTGTAGTTCAATGTGAACTTA
>P_47
CGACATATACATAAGTTTTGCCCTAAAAGTGATTGTTCCAC
>P_48
TAGCACAGCTCGGGAATTTCCCTCGACGAGAAGCAGCAAGT
>P_49
GGAGCAGCGTGTGGTGGGATCGGCCGCACTTCTTGCAACGA
>P_50
CGCGGAGGAAGTCCCACCGGCCCTCGAAGTATTCGAGGTTG
>P_51
ATTTAATCCCCGCCAAGATACGGCTCCTGCACCAGAGCAAA
>P_52
GCATTGGACGGCGGCGGCGGCGGCGGCGGTGGTGGCATAGC
>P_53
TCAGGAAGCCATCTGCATGCCAGTGGAAACTCTCACCACAG
>P_54
ACAAATGGTTTCAGACACCGCATGTACAGCATCACATCGTG
>P_55
TACCTCTAGCGTCACGTTTACGGAGGCACCGTCAGTAGCCG
>P_56
GACGCGCCCCCATGGGTCGTCGGAATGATCTCCCACGAAGC
>P_57
TATTTATACTTTTCCGTTTGCCCGCGCATTCAGTTAGGGGT
>P_58
GCCATTTGGTTTAAAAAATGCACCCGCAACTTTTCAACGTT
>P_59
TTTCGACATTCAACTACGCGCGCATGGCCCCTCGTCAACAA
>P_60
TTGGATCCATGTCTGAAATGCTGGAACATCGTGATCAACGC
>P_61
AGATCCCGAAGGAAATTTTGCGGAATTGGGTAGGAAGGCAG
>P_62
CCTAAGTTCAAGGCGAAAGCCGAAAATTTTCAAGTAAAACA
>P_63
TTAACTTGAGCTCAATTTCGCAAGAATCTGGTCATGCTCTA
>P_64
AGTTTACTGACCTGTAATTGCCCCAGTCGAAGCTTGGGGTC
>P_65
CCGATTAGTCTAAACTACGGCGTTTCCACTTCGTAAGTTTT
>P_66
ATTATCGTACTGCGTTTCTTCGATAAAAGTGGTGCGCGAGA
>P_67
TCCTGTTGCCAGGATGAACACGAGGCCCATATTTAATAACA
>P_68
GTGCAGGAGCCGTATCTTGGCGGGGATTAAATGGATGTGCT
>P_69
TAAAAAACAAAAAAAAATCACGGTCGGCAATATAGTAAAAC
>P_70
ATGACACACGGGAAAAACACCGTGCACATTTTGACTGGCCT
>P_71
AAGTGCAGTAAAAGGAGAATCAGTAGAAGTGATATCTGCCA
>P_72
CGTTACAGTTACAATTGGCGCCCAACGTGGGGCAGCCCGAT
>P_73
TGACGCTAGAGGTAGACGACCAGGCGATGGCGAAACTTGAT
>P_74
AACCGCTTGTTTTTAATTCGCGAAAATTTGCGCACCACTTC
>P_75
ATCTGCCTTAATGCCATCGGCCGTGACGATATATCCTAAAA
>P_76
TACGTTATTAACTACGTTGGCAGTATTGTCCTTTGCCTCAC
>P_77
CTCTGTTGACTGGTTTAGGGCGGCGACTCTTGCCTCCAGCA
>P_78
AAAAAAGATGTCTGATTCTGCAGTTGCAACGTCCGCTTCCC
>P_79
CGCAATCCTGGGCCTCGACGCGAATGCAGTGTCCCCCATGT
>P_80
TGCTACCCCATCCAAAGCCACTGTACAGCGCACAGCTAAAA
>P_81
TGTCTTATCCAGTGCAAACGCGCGAGATCCGAATACTCGCA
>P_82
CGGTCGTATTATTTATTTATCGACAATTATTTTTTTTTTTG
>P_83
GCCAACCCGGCAAGCAGCTTCGGCGTCGTCCCAACGTTCCC
>P_84
TGCACATTAAGTTTTGATCGCCGAAGAAGACAGACATGCCT
>P_85
AAAGACATGCAACATAAAGTCCTGAAAGTCACTACCAGGCA
>P_86
GAAATTGCGAAGTGGAAACGCCGTAGTTTAGACTAATTGGA
>P_87
TATGGCTTTCCCCGATAGCGCAGGGTCGTCGCACTTCACCA
>P_88
CACAAACTTTAAGGCACGCGCACTGATCGACTCCGGATCAG
>P_89
AAACAACCCCAGGCTGACTCCGGTCGAGAAGCTATTCCACC
>P_90
GGTTAATGGACAAAGTAGTGCCGGCTCATTTGAGAAACGAG
>P_91
AAAAATTTAAAGGAACGTGGCGGTTCATCACTTCTGGCAAT
>P_92
TGCCAGTCCGGTAAAAATTGCCTTAGAATCAAAAAATACAA
>P_93
CAATTCAAGCCCTTCAAATCCTGCAAGGCCAATTTCCGCTA
>P_94
CCTCAACCATAACAAAAATACGGCGTGTCTTAAGGCAATTC
>P_95
CATAAAAGACATTTCAACGGCGATTCCGGAATTTGACGGTA
>P_96
ACCACTTAAATTATTAAGTGCAGTCTGAGGAATCTGTCTAC
>P_97
CCACTATTATCGAAGAAACGCATTACGATAATATCTCTCGC
>P_98
ACTCCGCACGTGTTGAGCGGCGAGCTTGCGGGTGAGCTTTT
>P_99
AAGTATATATATGTGATTTTCCCAAATTAATATTAATACCT
>P_100
TTAATGTTTTATATAAATTGCAGTATGTGTCACCCAAAATA
>P_101
TTACGGCTTGAAGGAAATCGCGGGAAAGGAGGGCGGCAGCG
>P_102
AATGATTTTATCCACTTTAGCCTGCCAAAGGAAAACTTTTG
>P_103
ATTACGAGCTTGAAGACCTCCAAAGACGAGTTGTAGGAACC
>P_104
TCCCCAAAGGTGGAAAAAGGCGGTTATAGTAATGATTCCCA
>P_105
AAAATCAATGATAATTATGCCATTATGTAATTCCGAAAAAA
>P_106
GAAAAAGAGCTAGTAATTGGCATGGACTTTAAAAATATGTC
>P_107
GGTCCAGCACAGGTTTTCGGCCTGATCTTTTTTTATTTTTT
>P_108
TGCATATTCATAGAACACTCCTTCTCTACCTCGCAACAGCG
>P_109
GGAGCGGTTCTAACTCAGAACCGAAACGGGATTCAGCTCCC
>P_110
TAAAGTTGAAAGGAAAATTTCTGGGACCTTACAAAATTGTT
>P_111
GTCAATCCGTGTAAGATTTGCACGATTTACAAGAAGAGACT
>P_112
TAAAACTATTAACCTTGCGACATTCAAGACAAATTCTGACT
>P_113
ACGAATTAGTGAAATATTTGCAATGATTCTTATTTTATTAG
>P_114
CAAGCAGGTCCATCCTGACACCGGAATTTCGTCGAAGGCGA
>P_115
GATTTAAATTTATTAAATGGCTTAGTTGATATTAATTGTTG
>P_116
AGTTATTTGCCACGCTGTTGCGAGGTAAAAAATGCGTGTTC
>P_117
TTTTATATAATATTAAAATGCACCAGCTATCCTGAGGGAAA
>P_118
ACTGAATGTGGCACGGAACGCGGCCGAGAAGCCGAAGGTCA
>P_119
GTAGTTCTTGACTTTACATGCAACACCAACACAATTATGAC
>P_120
CAAAGACATCTGGAAAAATACCAGGACATGCTCCGAAACGA
>P_121
TTGAAATTATTATTAAAAAGCGAGGAAGAAGATTTCGACGG
>P_122
TCGCAACAGAGGAGATCGCGCAGAATATTTCCTCGCTCAGA
>P_123
CTACCTTGAACGAACAAACGCAGCATATATCAACTGGCATT
>P_124
TGATTGGTGGTTGAAAAATGCATTTCTTTGGTATAACACAT
>P_125
CTTCGGGCTTCGCCCTCTCGCATGGTCCACGAGCGCCTCCA
>P_126
CCTGGTGACCAAGGCGTGGTCGGCTACTGACGGTGCCACCG
>P_127
AATAATGCCCACTCCGAGTCCAGCTGTAGTCGTTACAGCCA
>P_128
GAACCCATTTATATAAAAAACTATGGAAGCCCGCATAGCCA
>P_129
CATTGCCCGGTTTAAAATTCCGTGCTTGATATTAAAAAAAA
>P_130
GATAAGGAGCCGAAAAAACGCCTTCGCAGATCCCAACGAGG
>P_131
GTACAGAACACGTACGAGGGCGGTGGTACCAGTCTCAATGG
>P_132
TGGAAATTTGAATACGAGCTCAACGAGGTATAACATTCCAT
>P_133
AATATTTTTATAGGAAACGCCGTTGTTGTAAGTACTCGCCA
>P_134
TTCAGAGCGTACACAACATCCAGGGCTGTAACTGTCTTCCT
>P_135
CGTTTAATTCGGGAGCGAGGCATGTCTGTCTTTTTCGGCGA
>P_136
CGAGGTTGATACATGTGTTGCCCGGCTGAAGAGCAGGCGCT
>P_137
ATCACAGACCTGTTATTGCTCAATCTCATTATTGCTAGACG
>P_138
GACACTACGCGGGTATAGCCCCGTAGAATGCCATTCCAAAT
>P_139
ATTTCAATTCTCAATTTCGTCGACATTTCCTTTGTCTTTTT
>P_140
CTGTACTAATTCACCTCCGCCGATACGCAGAAAACGTGAAA
>P_141
CTGCTACTCAGTATACGAGTCATGTGCAGCACAAATTGGCG
>P_142
CACTACGGCTTTAATTTTTGCGGGATTTGGTTTAATACCAT
>P_143
CCTAAAACTCCTGGGAAGCGCCGCGGGGACTGTTTGGATGA
>P_144
CGATCTCCTGAGTCGGACTCCGAGCTTGATGGTCGCAGCTC
>P_145
GGCCGCACGCCCTTAAAAGGCCGTGTTGGTCAATGAACGGG
>P_146
ATCGCGGGAAAGGAGGGCGGCAGCGCCAACAAAGGTTTTGC
>P_147
AACCTATGTAAAATTCAGCACGGAAATTGGCTAATTTTGTT
>P_148
TCCTTTGCTCTGATGAGAATCGAGGAGGAGAGCACTTTAAC
>P_149
CACCATGATGGCCTCGAGCACCTTTCCAAAGACTGGTAGCA
>P_150
ACCTCAAAGACCCCAAAAAGCTATGTGCAACCCTTGTGAAA
>P_151
AAGCGCTGTAAGTGCTAATGCAGCTTTGTTAGCCATGGAGC
>P_152
GTAGCAATATGATGAAATTGCGCGCTTTTTAAAAATATCGA
>P_153
TGAAAGCATACAGAAAAATTCCTGCGCAGAGTAGATTTGCC
>P_154
TTTAAACGACCTTAATCTGGCGGTTCTTCCGTGGCCCCCCC
>P_155
CTCACAATACAACTTAAATGCCTGTGCAGTGAACGCAGTTC
>P_156
TGGCATTGCAGGAACCGTGTCGTAGACGTACTCAGAATCGA
>P_157
CGTCAGCCTTGGCCTTAGCGCAAGAAGTGGAATCTAACCAC
>P_158
AGAAGTTTTATCCCAAATCGCTAGGTTGTTCGATCCTGCCG
>P_159
CGGCGTTTTTACTGGCCAAACATAGTTATCAACGTTCGTGA
>P_160
CTTATCTCTGGGTCTCAGCACCCGAGTTTTGCGCAACCAGC
>P_161
TCATTTCCTTGACCAGTCGGCGTTGTTGTAGTAATTTCACT
>P_162
CGAGATTGGGGGTTTTGTGACAGTTGTAAGGGAGAGCAAGA
>P_163
TGCCTGTCACAAAATATTAACGATTATATATGGAAACGATT
>P_164
GCTGCTTTTACCGTTCACGGCGGCAAGCTTAAATTTATTAA
>P_165
ATGGTCATGTGGACTGAACTCGTGCCTGTAGTTGTGTGGCT
>P_166
ACTTGGGGTCTGCGACAAGGCGACGGTGCAATGGCTGCGCC
>P_167
AAATTACCTGATTTTCAAGTCATTGATGATAATATTTATCA
>P_168
ATATTACCGCTATCGCATCGCGAAACTGAAGTTGAGTGGTG
>P_169
GTGATTCTTCCGTATAACTGCTTGCTTTCTCGCCTCCTTGC
>P_170
AAGAGGAAGACAGTTACAGCCCTGGATGTTGTGTACGCTCT
>P_171
GATAAGTACATCTATTTGTACGCTCTCATAGAATTTTGGAA
>P_172
AATCGCACCCACACAAGCGGCAGCCCCTATAATCAAAGTAT
>P_173
TATGCGATGCGTGAAATTCGCAAGGAGGCGAGAAAGCAAGC
>P_174
TTCAACGTCCCCAAGAACTCCTGGTAGAGACCTTCACCTCT
>P_175
CTGTGCAGTGAACGCAGTTCCCCTATCAGAGATAATCCGTA
>P_176
ACGCATTTTATTAGAAAATGCAGCAGGCAGCGCGAACATCG
>P_177
AGCTGCGGATATTGGTACGGCCTGTTGAGAAGTTTGCGTGT
>P_178
TGTCGCATGGAGGTAAGCGGCAGCCGGACGAAATTAGCGGC
>P_179
CCTGAATATGGAATGTTATACCTCGTTGAGCTCGAAATTAA
>P_180
TATTAATTTTTCACACGCCGCAAGATGAATACTCTAATGAC
>P_181
CGACGCGAAGGACGAAAAAGCATTAGAAAGTATAATGCTAT
>P_182
TGGATTATTGTCCGCATTCGCAGGAGAAAATTATTTAGAGC
>P_183
TATTTATTTGACTACATAGACGGTAATGCATATGTGGCAAG
>P_184
TGCAAAACAAGAATTTTTCGCATGGTGTTAATCGATCAAAA
>P_185
TGTTTGAGGGTTATAAAATCCCTAAACACAAGATTAAATAA
>P_186
TACTGATGCAAATTACTCGACTGTCCTGGAGTAGTGCAGTC
>P_187
AAACAATCGACAGAGCAACGCCTCAAGTCGCGCAAGCACCC
>P_188
GAGATTAATAAAGCGCAACTCGTGACGAACAAAGTTTCGCT
>P_189
GCAAATTAGATCCGTAACTTCGGGATAAGGATTGGCTCTGA
>P_190
AAACGGTGCTAACCAGCCGGCAGGGTCGAACAATTTGGCAA
>P_191
AAATCCGTTTTTCCAAATTTCGGTCAATAAATAATCAGTTT
>P_192
CAATTTGCGTAGATTTATCACGGCAATCAAGTTGGTTAACC
>P_193
AAACCGCCACCAGCAACACACCCCAATTGTGTTTCGTCCTA
>P_194
TTATCCGCGGAGCCAAGTCCCGTGTTCAAAAAGAACTGAGA
>P_195
ACTTTGCAGTACCTTCAAGGCCGCCCCAGATTCCTGTGGTA
>P_196
GCGAGTATTCGGATCTCGCGCGTTTGCACTGGATAAGACAA
>P_197
TAGGCCGATCAGTCTACTCTCGGGACTCTCTAAAATGTTTG
>P_198
AAATTTTGGTAAAAAAAATCCGTTGGTTAAATTGTGCCCAA
>P_199
CCAAGAAGGATCCCTAGACACAGTGCCTATTCTCCAGGCCA
>P_200
GCTTATGCGAAGTTAAAACACGTGCACTTGTACAGCTGCTA
>P_201
GGCGTCGCATTTATAAGTGGCAGTGATATATTTTTTGATTG
>P_202
CGACATCTTTTAGAGTAAACCATGACGTATTATTTTCATTT
>P_203
CCTAAGCCATAAATGTAACGCGGAACATATAAAAGCTGAAT
>P_204
CTCATGCGTTGTGGAGAACACGATGATGTCGTCCATATAGC
>P_205
CATACGCCCGGTCGCGCCCGCTCTAATTCTACAAGTCTTCG
>P_206
GGCTTTCGGAAGCCGCCACACGGCCGCATGCCCTGATCAGT
>P_207
GTCGTAGGGCTGTGCAAAACCTCTCTCACAGAATTTCACCG
>P_208
AGCTTCCCACTGAAATGAGTCAGCGGTGGCAATCGTTTTTA
>P_209
GCCATTTGGCCTCAAAAACGCCCCGTCTGTGTTCCAAAGAT
>P_210
AAAACCTTCAGAACGCCACGCGTTTCCTCGTATATGAGTCC
>P_211
TTTTCGACACAGATCTCCCACGCGTACGATAATTCACTGGA
>P_212
AATCTCATTATTGCTAGACGCAATTTGTCCATTTAAGAAGC
>P_213
GAAGTTGTTCTCGTGAAGCTCCTGCATGAACTCTTCTGGGC
>P_214
AAGTACTTCTTGATGAATGGCGCTAACTTTTGGGCGTCGCA
>P_215
GTATTCTCGATGTTCAAAAGCAGTACGAATTTCTGACGTGA
>P_216
TTCAGTACCAACCCTTTCTGCGGGTGGGGTATCCAGCGCCA
>P_217
CTGCGTCTGTTGTTTTCAGGCAGCAAGACTATTGGGGCGCT
>P_218
TATAACTGCCTGCTTTCTCGCCTCCTTGCGAATTTCACGCA
>P_219
CTGGTATTAGATAAACGACGCCTACGAAGGGATTGGCAGTC
>P_220
GTTTACTTCGTTGTAAAATTCTGTAATGGTCATACGTCCCT
>P_221
GTTTCGCGACTTAATGAGCGCGTTGTAAAGTTGTTTGCCCT
>P_222
GGAATCGAACCCTGATTCCCCGTTACCCGTTGCAACCGTGG
>P_223
GCCATATTTTTAGCTGTGCGCTGTACAGTGGCTTTGGATGG
>P_224
CTGAATGCTGATAGATGTGGCCTGAAGATGATTTTCCGCAA
>P_225
AGAAAATGAAAGGCTGTATGCATGACAGACGTGTTAACGAT
>P_226
GTGCCTAATCAGGCATCGGGCTGCCCCACGTTGGGCGCCAA
>P_227
GGGAACCTAATTTTAAGAAGCAGTACTGTCAATTTAACTTT
>P_228
GTCAATTTTTAGGCACCTGGCGAGCTCTAGTAGGGTGCTGT
>P_229
TATCCGTTACACGGTTTTTGCAGTGCCAAAATTTGGTGGCT
>P_230
GTGGATTGGGTTTTAAAAACCATAAGCGATGCAAATATGAG
>P_231
CGTGATTACATTCGAAATTGCGAGACGTGTCAGACCACTAA
>P_232
CCGAAAATATGTTTTTTTCGCGGTTTGTCTAATTTTTTGAA
>P_233
ACAAACGACGGAGAAAAATGCACAAACGAAAAAAACTGCTT
>P_234
AGCCAGGAAAAGATAAAACGCAGCCATCATCATATAGACCG
>P_235
TTTCCAGTCATCCATCTTCGCCCTTTCAATGAGCTTTTTGT
>P_236
TTGCAGCAGTTTACCTGCGGCAGTACGAGTAATATGAGCGC
>P_237
CCCTTTTGGTTTGAAAAATGCGCCAAGCATATTTCAAAGAG
>P_238
GTCCGCGATTACCGATTTCCCATTGCCTAAAAGTTTGAAAA
>P_239
GATGCGGCAATCAAAACTCTCACAGATGAGATGTACAATGC
>P_240
GGAATTTCTCCTCTTAAACGCGTTCGACTCATTAGGATGAT
>P_241
CTGTTATTTCATTTAATTTTCGGTAGTCTATTACAATTCTA
>P_242
GCGGCCATGCTCATCAAAAGCGGCATACAGTTCACTGAACT
>P_243
CCGTGTAACGGATATTTTTGCAGTCCCTGAAAGACGGGAAA
>P_244
CCACACAGCTACTAAATTTGCGGCAAAGCAAAAGACAGCGG
>P_245
AGGAAATTATAGAAAAATTCCGAGGGCAACCATTAAATGTA
>P_246
CTTAGAGATGCTGCTTTTGGCGCCACCAAAGACTGCATCAG
>P_247
TAACGGATATTCAGGTTCATCGGGCTTAACCTCTAAGCAGT
>P_248
CGGATCGTACTGGACATTCGCGGGAAATAATATTTTTCTAA
>P_249
ATAGACGCTTCTTTTAGAAGCCCTTCAAGGGGATGAACGTT
>P_250
AATAACTTTTCAACCGGAGTCAGCCGTGGATTATTAATATA
>P_251
TCCTAATTCACACAAATTTACCGGAATTTCTGTGGGCTGAT
>P_252
GAAGCATCTGTAGTAGCTCGCGAGTCCTAGAAATGATCTAA
>P_253
TGAGACCTTCCGTACCGAGTCAGTCGCATTCCAAAGTGATA
>P_254
ATCAAAGGGCAAGAAATTTTCGTTAGGGTTAATACAAGATT
>P_255
GTCGTGTGGCGCAGCCATCACGCCGCCGCCTTGTCGCCAGA
>P_256
TATGCTCTCAACTGCGCGCGCGGTAGTTGGTTCGGCCACAA
>P_257
AATTAAGAGTGCCCAAGACGCGCTAAGGTCTAGAGAGAATG
>P_258
GTTTTTATAATGGTCACCGGCTGGAGTAGCGCTACTCTTAA
>P_259
GTTATGGTGGCACGGACCGACTTAGTTGCAAAATCCACGCA
>P_260
GTTCGAGTTCGGCTTTCCGACGAGAACTCGAGTCGCGTAGC
>P_261
TTATACATAGAATACCTAATCGTTTCCATATATAATCGTTA
>P_262
AACGCTTAAAGTGCGATCATCAGCGCTTCTCCGCTGCGACG
>P_263
AAATACTGACAATGACAGGGCAATTAATAGCAAACAATATC
>P_264
TTCGAAATTCATTCAATTCACGGCACCACCATCGTTACAAA
>P_265
GAAATTAATTTGGAAATTTACGGAAAAAATTGATGGAAAAC
>P_266
TTTTAATATCGTTAACACGTCTGTCATGCATACAGCCTTTC
>P_267
CCACTGATCCTCAGAAAATGCAGGGTGTGGCACAGATCCCA
>P_268
GAACATTGCCGCGAAAAATTCATGATAGACATTTACTCATC
>P_269
AAATAGAGATCCTGTTTTAACGATGGAACGACATACAACTT
>P_270
AACTACTTTTGATAAAAAGGCGGCGGTGATAAAAAACAAAC
>P_271
TATCCAGTAGGCATAGAGGGCGGTAGCTGTTTGCAGCATGT
>P_272
TGTCCATCCAGATTTGGGTGCCCTCTGTGTCTGGTTCTTTT
>P_273
ACACCACTTTCAAAAAAATTCGAAAATTAACCCAAAAATTG
>P_274
AATTAAAAACCTGATGAAAGCAGTTGTAAATTCGTGCAAAG
>P_275
TTTCTTAGCTAGTGTGAATGCGTACTCTAAATTTCATAATT
>P_276
CCCACCCCTAACTGAATGCGCAGGCAAACGGAAAAGTATAA
>P_277
CGAATGCGTTCTGGCATTCGCTTGACCATTCAAAAGGGACA
>P_278
TATGAATTTCTTCCCTAGGGCTGGAGTAGTTTACTGCGATT
>P_279
CATCCCGACGGAAAAGCACACTGTGGCACCGCCATACTCAT
>P_280
TGAATGAAATATGAAATATGCTTGTCTCAAAGATTAAGCCA
>P_281
CAATCGGTAGTAGCGACGGGCGGTGTGTACAAAGGGCAGGG
>P_282
CTCGGCCTCGGTAATGGCCGCGATAGTTGTTATTTCCCCTG
>P_283
GTGACAGAGCTAGAGCAGCGCGCGGTCAAAGTGCATTTTGT
>P_284
AGAAGCATTGATGCTGCAGGCGACGGCCGGCGGGGGGGGTC
>P_285
TTCAGTATCCGACGAGCAGGCGGCAATCGAAAATCAGGTTG
>P_286
TTTTTAAAGTTATAAATAGTCGGCCACAGAAAATTTTATCT
>P_287
TCAAAGGCTAAGCTAAAAACCTACATGTACATAAAATCGTC
>P_288
TTTACGTCAGCTGCTAGCTGCTGCAGTACTCGGATCGCCAG
>P_289
GGCGCCCGCAACAACAACAGCGCCGACGGGAATAGCGACGA
>P_290
CCTCACTGACGTGCTTTTCGCGGCAAAGCCGAAAGACATGC
>P_291
TCAAGAAGCTTTACAAAAGGCGAAAGTAATAAGTCCACTAC
>P_292
AATCCTTAAACTAAAAATTACGTTATTTACGTTAAGGAAAT
>P_293
AGTACGGGGCTTACTAAAGTCACTGTAGGAAGAAAAACGTC
>P_294
CAAAGGAGGTTGGTAGGCAGCGCGCGAGCCATTTTTAACAG
>P_295
GGCTTAGCTCGTTTTTCTGGCGGCTCTGATGTACCATCGTT
>P_296
CAAAGTTAGGAATAAACTTGCGATAGAATCCACATAATCCC
>P_297
AGACAGATTTACTCGTTTTTCGGGAATCTTGTTTATTGACA
>P_298
GTGAACAAATATTCTGAGTTCTCTAATTAGCTTTGCACTTA
>P_299
ATCGTCATGGCCAAAGATGGCAGCCACGATAAAATTCTCTC
>P_300
GGCTTGTGGCTGAAAATTTTCGGCCTGTTCAACATTGGGTT
>P_301
TGACTGGCCTTCTTACGGGGCATTGCCGGCTTCATTTCAAT
>P_302
TAGAGGTTAAGCCCGATGAACCTGAATATCCGTTATGGAAA
>P_303
GCCAAGGATTTATAAACAATCGCTACCGACTGAAAAATCCC
>P_304
TCTAAAATAATCCTTTAACGCTAAAATCACTTCCTTTGTGT
>P_305
CGTGCATGCTGGCAAAAATCCATGTGCAACCATTTCCGAAG
>P_306
AGAAAATTTCGTGGCAGACGCCCTCTCTAGGCAGAATCTGA
>P_307
CCAAAAGCCTCTGGAAATCGCACAAATGATGTACTGGAGCT
>P_308
ATACCTTGGATGTTATCACGCAGCACTTTGCGATGACGCTT
>P_309
GCATCAGCCCACAGAAATTCCGGTAAATTTGTGTGAATTAG
>P_310
CTTTCAGTTGATGGACAGTGCAGTGGGGGGCAGTCCCCCTG
>P_311
TTGATCTCCAGATCAATCGGCGGCAGGCCTGCCAGCGCTAG
>P_312
CATAATAATGAGAAAAAACTCATAAATAAAAAAAAAAAAAA
>P_313
AATATAATTCAATATTTTGCCTTTAAAATATATTTATAAAA
>P_314
GTGATTTGTCTGGTTAATTCCGATAACGAACGAGACTCAAA
>P_315
TGTTAGTTAAATTTTTTTCGCAGTGAAAATAAACACCAACA
>P_316
TTGGGATTGCAGATTTTTGGCGATGGCGTGGTGTCGTCAAT
>P_317
ATTATGCCATTATGTAATTCCGAAAAAATAACGCACTGTAA
>P_318
CCAAGACATAGACCAAAATACAACAACAAACATTTTTGGAG
>P_319
ATAATCCGGTCAAAAATATTCATGCAGGAGATTTGGTTGCA
>P_320
TAAACGGTAGCTAATTCGAGCGGCGATTTTAACAAACAAAT
>P_321
ATGACAGGCACCCGAAAAAGCAAGAGCTCGGGGAAACGCCC
>P_322
AATTGAATGATACCAAAATACTCCGCCAGCTGAACATAGAT
>P_323
GACTGCAGCGAAGCCAAAGGCTGTAGTAGCGAAAGCGTCAA
>P_324
GCCTACTTGTACTTGTAATTCGGGTTTTATCTTTTTTTAAT
>P_325
CAAAGCCAACTGATGGGTGTCCTGCCCAAAGAAAGAGCATC
>P_326
AATTCGATATTTTTAAAAAGCGCGCAATTTCATCATATTGC
>P_327
CACGGAACACGAATGCTCGCCTAACCCCGACAGCGAAATAT
>P_328
ACCGAAGACTTCAAATGCCGCAAGGAATCAGTCGACAATGA
>P_329
GGTCCTTCGACATCAGCCAGCGGTGCTAACGCAAATGAAGC
>P_330
AAGTAACGTGGCAATCACGGCGGCCATAGAATGGCTCGAGA
>P_331
ACAACAGCCCTAGCTTACCACGTCAGCGGAAACAGCAACTG
>P_332
CTCAACTAGCCGGAAATCTGCCTTCCTACCCAATTCCGCAA
>P_333
TATGACGAGTCATATTTTTCCAATGATAGTGTCTTTTTATT
>P_334
CTAATTAGATTGAACAGTCGCTCGGTTATGAATGTCGCTTC
>P_335
GATCAACACTCCGGAATCCGCAGCTCCAACCGTCACGATGC
>P_336
TCGCGAAAAAAGCTCAAGTGCATTTGTGAACAAAATAGCCA
>P_337
TAGTTCTGCAAGTGACTCGGCCGTAATATTATTTTTTGGAA
>P_338
CTGTTGAGAAGTTTGCGTGTCCCCACCATAAATTTTCAAGG
>P_339
CCAAGTCTGCAGTGCGAATCCGGCCTTAATAAACCAGACCT
>P_340
AGAAAATCAATGAACAAACGCTGGAAGAATCGCTGAGACTC
>P_341
ATGAATGTTAGTTCTTTAGGCGCAACAAGTATTTCGTCACG
>P_342
AACAAACGCCCTACCAAGCGCACTCCCAAGTAAGCGGGGGA
>P_343
ACAGTTGGCTACCCAAGTTGCAGCGGTGCAAATCGCACCCA
>P_344
TAAAATGCTTTGGTAAATTGCATGTTTTACCGAAAATCAAC
>P_345
AATAAGACAGAAGGTTATTTCTATTCCTTCCCAGAAGCCAG
>P_346
CGCTTGCCCGATATACGGAGCGTTGCTAGCGAGGGTGCAAG
>P_347
AAATACCCCACCTCCCACAACGTAAACAAAGAAGCCGCTCT
>P_348
GCAATTTCACCGAAAAGGCGCAGTAAAAAAAGTAGAAGTAG
>P_349
TTGTCTGCTTTAATTTCTTGCGGTTTTCCCATATCATTGAA
>P_350
TGTTTTAATTGTGGCGAGCGCGGTCATATTTCAACACACTG
>P_351
TGAAAATCGACTAAAAAAAGCGGTAAAGATCTTGAGAGAAA
>P_352
GAGATTGAGCAATAACAGGTCTGTGATGCCCTTAGATGTCC
>P_353
AAAAAGTATAAACGTGAACGCGTTCGGGCCCACATTACGAT
>P_354
AAACTTCTCGTTTTCCATCGCAGCTTGCACTACCCCTCCTC
>P_355
GCGTGGGAAGTAGATGTCTGCTCGAATAACGGAAGCGTACA
>P_356
TCTTTACTTTTCAGATTTTACCTGATAAACTTTTTAGCGCG
>P_357
CACCTCTCGCCATTACGAGGCAGTGACAATTATTAGGAACA
>P_358
CATTACCCAACTGTCAAGTGCAGTAAAAGGAGAATCGGTAG
>P_359
TCGGGCTGCCCCACGTTGGGCGCCAATTGTAACTGTAACGA
>P_360
ATCGCGACTATCTTATCGTGCGGGGCCTGTTGGCAGTACCC
>P_361
TACAGCATGCCTCATAGGCACGGGAAGCCCCATTTCGTTCA
>P_362
AGTGGTGGCAGCGATTTTAGCAGCAGTGGAAACATCAGGGG
>P_363
AAAAAATCATTTATCACAAGCAGTAAAATTTCTAAACAGGT
>P_364
TTCGACGGGGCCGCCGCCGGCGGACAGAAGGAGAGACGAAA
>P_365
TTGATCAGGTTGAAGTCAGGCGAAACCCTGATGGAAGACCG
>P_366
AGATGATTTGGTACTATTTGCGGAAACTCGGATGGGGCTTC
>P_367
CTTCGTAGTGGCATAATTGGCGCTATTGGAGTCTTTAGGTT
>P_368
CTTAAAGAGCACACATGAAACGACAGCAATAAGCCTAATAA
>P_369
TGCCAGCATGCCTTCGAACACCTGAAAAAACAACTAATGAA
>P_370
CACATATTCAGACAAAACTCCGGTTCACGTAATTCAACAAG
>P_371
CGAGTGCGTCGCATCACATTCGTTACGATTGTTTGCAAGCC
>P_372
GGTGTTTAAAAAATATTTCGCGTGAGCATATTTATCGTAGA
>P_373
TCACAGTTATGGGGCAATGCCAGCAACAGCAATATTGACAT
>P_374
GGACCGCTACTGTGTCAAAACAGTAGAAGAGTTCTATCAAC
>P_375
TAGGTAAAACGACAAAAACCCGAGAGAGTACGAACGATATG
>P_376
GCCCCGTCCAAAAATCTACGCATCGATGACATGGTCGTCAT
>P_377
AACTTAGCAGCCAGATCAAGCGGGGGAGCTCCACCAAGTAC
>P_378
TGAAAATACTGTTTAATGTGCAGTCGATACCACAGGAATCT
>P_379
ACAATTGTATTTTGGAATTCCACGACCAAGAAGATTGGTTC
>P_380
CTAACGGACGTCTTAAAAGGCGAAAATGGTAAAATAAGTGC
>P_381
AAAGAAAGTCTGAGAAATCACGGCTTTAAAATTGAGTTCCG
>P_382
TACCCTATCAATTAAAATCGCATGTATTAGTCTACCTCGAC
>P_383
ACGAGGTACGTGAGCTCCGTCGAGGTGGTGGTGCGATCATT
>P_384
ACAGCAAATGGATGTAAACACATAAACAAGCAACTAGCGGT
>P_385
CCTCCGCCAATATACATCCGCGAGAAGAGCACAAGCCGTCT
>P_386
GACGGTTGCTGTGTAGGGGGCGAGTTGAGGAACTCGCATTT
>P_387
GTGGAACATCGTAGTGAACGCGGAAAGATCTACCCAAACAA
>P_388
TAAGTTTGCAAAAGTTTGTTCGGTTTTTGTTAAGTTTACGG
>P_389
TCAACCATGTGTAGTCCAAGCAGCACTATAAAATTAATTAA
>P_390
GACGGAATTAACATCGTCGGCTTGTTCAGGATTTTTCGATC
>P_391
CACTGTCAGAATCTGAGTCGCTAAGTTTATTTTCCCTATAT
>P_392
TAGATTTCTTACGCTCTCAGCGTGGGAGAGCGAAAAGAGAG
>P_393
TCCTCAGGGTTCTAGAAATTCCTGAATGGCCTCCTTCTGAC
>P_394
ACGTCTCAGTCCATCCCAGACGCAAACGTTGCGCCCCAGGC
>P_395
CAACCAATATAACGATCTTGCGATCGCTTGGTTTCAGCCTA
>P_396
CAATGTCCTCGCCGTAAAGCCAGTCGTTCTCCTCCAGCGGG
>P_397
AATAAGCCACATATTAAACTCATGTCCATCCCTCCTACAAA
>P_398
TCTCCTTCTTCGCGCATGCTCGTGTGTCGTGATGTCCACCA
>P_399
GTTTGGGCTCTTAAAAATCTCAGGAATTACTTTTATGGTGT
>P_400
GCTATGAAGGAGGTGTTCGGCCGGGACGTCTTTAAGGACGC
>P_401
GGTTGACTCCGGTCGAGAAGCAATTCCACCTCCTTACGAAA
>P_402
TATAAAAATACCACAAAGTTCCCGAGTAGGATTGTAGCAAG
>P_403
CTGGGCAGCTACTTGTTCCGCGGTTTCATACCATACCGGGG
>P_404
GCGTATACTTCTATTATCCGCGGAGCCAAGTCCCGTGTTCA
>P_405
TAGTGTGTCACAGCTGACCGCCCTATCGATTATTCATCGAG
>P_406
GTTTGCTCAAATATGCTATCCGGAAATAACTTGGGCCCAGT
>P_407
AGCGTCAAAGGCAAAGCCAGCGGTGTCTGCAAAACCCAAAA
>P_408
CTGCTGCGATAAATATTATGCGATGATGATGATTAGTATCA
>P_409
AGCGGCCCAACTAATTATCGCTGTGCCAGCTGTAAATAATT
>P_410
AACAACAGCAACGGAAACCACGGCAATGTTAACATATGCGC
>P_411
ACATTTTATACTATGATCCACCTGATCGCCTATTTTGTAAT
>P_412
ACCTTTGGCATCAATAACTGCTTGAAGTCTTTTTGGTATTG
>P_413
ACAACGACACATACAAAGAACCCAATGACTCACACAGAAAC
>P_414
AATCATGAAACCGAATAAAACAGTCGCTATATTTGCACCGG
>P_415
CCCAAGGTACTCGAAAATTCCATGAAAAAGACATTGGCCAT
>P_416
GCCTTCTTGAGTGGATCACTCATGGGTACTGATCAGCCGAG
>P_417
CGTTTTAATTTCTTTAAGCTCGTTTTTTTATTTCTTGCCAG
>P_418
ACTCAAACAGTATTCACCGACGAGGATGTTGATCGCCTGGT
>P_419
GATAGTCTACTGTTTTCAGGCAGAACTGACTTTTCTTGACA
>P_420
GATTTTCGCAAAGAATTTTGCATTATAACGGATGCTAGTAA
>P_421
ATTGCGTATGGCAACCGAGGCAGTAAATGAATTTTCGGGAG
>P_422
AATCTGGTCTAAACGATTTGCCCTATTCATATAACGTCTTT
>P_423
ATGTTTGGCCAGTAAAAACGCCGTCTAATACGCTCTAAGCA
>P_424
TAACTCTCTCCTTATGGGAGCAGTCGTTACATAAGAAAGCC
>P_425
TCAAATTAACAAAGAAAATGCATGCGAGAAAAAATGTAATA
>P_426
ACTCCATAATCCAGCAATTGCAGGAATGGAAAACGGGTCCC
>P_427
GGTGTCTATGTGCAGTAATTCGAGCTTGATCTCCGGTTTGA
>P_428
TAACGAACACACTCATAGAGCGTTGTCCACCCCAACACACT
>P_429
GTCTTTTTTCCTTCATCTAGCAGTCTCCACATTTTCCTCAT
>P_430
CGTTGATACTTTCTTTGTAGCGCGCGTGCAGCCCAGGACAT
>P_431
TCTGAAGTTTTTGAGAGCTACTATTGCGGCCAAACACTCCT
>P_432
TATGAAAAGCCAAAAAATTGCGATTTTGCTCAAGAATGTAA
>P_433
TGGATAGGGATAGCGATGCCCCTTTGTAGGAGCACCAATTT
>P_434
CACAATAATCGATATAGAAGCAATAGCCATAAATATAGAAT
>P_435
AATTGCTCAGAAGCAAAACACACAAACGACGGAGAAAAATG
>P_436
ACAGATGCCTCGGCCCATGGCATTGGCGCAGTATTGTCCCA
>P_437
TCTTGTTGTTGTCCGATTTGCCTGAAATAGTTCTTATCGCT
>P_438
TCTACTTCCCCCGCTCCTACCCGCGTTCGGCAGAAACTCTA
>P_439
CCTATCTTCAATATTTTGTTCGCTACCAATGATTCTTAGCT
>P_440
CTGACTTACCAAGAAATCGCCGGTGTGTGGCTTGCAAGTGG
>P_441
AACCAAATTCTTGGATGAAGCAGGAAAAAACATTTATACAT
>P_442
CCACCTACGAAGAAAAAAACCCCGCTCAGAAGTCGTTCACG
>P_443
ACCTATGCCTTTGCAGATCGCGATGTCCAGCAGATCCGGCG
>P_444
TAACTTCACGGATACGTTTTCACCAGTGACACGCTACTCAT
>P_445
CCATTTTCTCAATGGAAATCCGGCAGAATTCAGCGCGTTTT
>P_446
ATCATGCCAAGGACATTCGGCAGTAAGGTGCTTCCAGTCGG
>P_447
CAACATAATCTGTGGCAAGTCACCCGTCATATCAGGAGGCC
>P_448
GGTGATGACCACCTCGAAGGCAGTTTTGGCATGAAGCCAAC
>P_449
CCAGTTCCTACTGACGCAGACAGTGCCAGAAGATTCGTAGC
>P_450
CAAGCAAAAAATGCAGTTTCCATGAAGCTCGCACTATACTA
>P_451
GAACAAATAGGCAAATTTTGCTATGTTTATGTTGACGATGT
>P_452
ATAAACAAATTCTTTGACAGCGCCACTTAGCCATTCTTGTA
>P_453
CTTTAAAAAGCTGAAAAATCCGTCCACAAAATGTATACTCT
>P_454
ATTGTCTCTTATTAATGATTCGGAAATAGAAAAGTCTTGGT
>P_455
CAAGTAATATAAATCATCTACTTTATCGGTAATGTATAGGT
>P_456
TAATTATAACCATTATTTTGCGATGTTTATGCCTTTATTGA
>P_457
GTACTGCCGCAGGTAAACTGCTGCAATGGTTAATTATTGGT
>P_458
ATTTTTTTTCGTTAAAGATTCGTTATAAAGAAAACTCAAAG
>P_459
GCAGTTCGGCCTGAATTTTTCGTGAGTTTGATTTGGACATT
>P_460
AACGATGAAGAGAGGAAAGCCCTCACCAGTGTCTTATACGA
>P_461
CGGAGAAAAGACTTCAATTCCAGTCATTCCATGTTCTCCGT
>P_462
GGTGAACGACTTGTATGTGGCGATCGTATTATTTATTTATC
>P_463
TGGTGAAGGTCAAATTTTCGCCCTCTTTGTACTGAATGTCT
>P_464
ACCACTGACAACAAATTTTTCAGTGTTTCCATCACCCGTTC
>P_465
GCTCACTGCTGGTATTTTTCCGGTCCACTCTTCCATAGGGG
>P_466
GGACTATCGGGCTCTAAACGCAGTCACTATAAAGAAGCGAT
>P_467
TTGTAAGGGTTGCATCCCGTCTGGTATATCCTAGCTACATC
>P_468
GATGAGGTGAGGTCAACATACGAAGCTGAGAACGACATCGA
>P_469
CAGGCTTGTTTAATGACTTGCTTAAACTACAAACTTGTTTG
>P_470
TTCGGAATTTAAAGATTTTTCGTTGTCGCAATAAATGATCC
>P_471
TCCAAGACCATGCCCTGAGGCATCCGTAGTTAAATCGAATG
>P_472
AAGCTTCATTATTTCAGCTGCCCCAGTGTAAATTTCACTGA
>P_473
CAACAACGGCAATGAAAACTCTGCAGTAAATAATTCAAACC
>P_474
AACTGAACCCAAGAAAATCGCCTGGCTACGACCTAATAACT
>P_475
ACAGAAGGCTGACTTGGGGCCCCCACATCAACAGAAAGCGT
>P_476
GTTTGCGACAGCGAAGACGGCGGCGGTGAGAAAATGAACAA
>P_477
AAAATACTGAAAAAATTTCGCGAAAAAATGGGAATCATTGT
>P_478
TTTGCTGTCGCAAAATTACACGGCGGCATAAAGATGCTAGC
>P_479
CGAAACCCACACATCTGTGGCAGGCATAGGTGCGGACTTGC
>P_480
GCTTTGGGCTGAGGCTGGCACTGGCCCAGTTAGTACCCAGC
>P_481
ACGATCAATAAAACATACGCCCGGTCGCGCCCGCGCTAATT
>P_482
GCCAGGCGGCCGTGAGATGGCCGTGACGAACGCCGATCTCT
>P_483
AGAATTTGAAACGAGAAAGGCTGGAACAAAAATGTGATATC
>P_484
GCCTAACTAATTAGAATAAGCATCAGTGTAAAAACTAAACA
>P_485
ATTATTTGATGACCGAAATTCGAAAAAACGGATTTAGCCAA
>P_486
TTGGACCAGCAAGTTTCGACCCTGCGCAGTATAGTACATAG
>P_487
TGAAGAGAAGTGGATGATGGCGAGAAAGGAGGTTGAGCTCA
>P_488
GTGAGAGGAGGATGAAAATTCTGCACCTGTGGAAATGTATT
>P_489
GCTAACGGGCACCCACGTGACGGTTAATATCGCTTTAAGTT
>P_490
TACAACTCGACTTATAAACTCCGTGCCACCTTTGGTTACTT
>P_491
TGCATCCCTCTTGGCTGCGGCAGTCTCCTCCTGAGTGCTGA
>P_492
CGTTATCCGTTCATTATTATCCGTTCAAATTTGTTTCTCAG
>P_493
AAGTGTGAGTCATTAACTCGCATTGATTACGTCCCTGCCCT
>P_494
GAGCTTCACGAGAACAACTTCGACAGTGAAATGACTCTGGC
>P_495
TAAATGTATCAATAGACCGGCAGTAATAAAATCCGAAACTT
>P_496
ATTAGTAATTTTATAATGATCAGAGTCAGTCTGCTCCACAT
>P_497
TCCCAAAGTAACTCTCCGACCGAAGGAGATCTACCCGCAAT
>P_498
ACCCCGCGCGTTTTTAATTTCGGGGAAAATTTCAGCAGCCG
>P_499
CGATCGCGTGGGGATTCACGCCGTACTTTGCAGACTCGAGC
>P_500
CCATTGATTTGCAATTGGCGCAGTCGATGTGATCAGTGTTA
>P_501
TTGTTTGTAAACTTGATTATCTTTGAATATAATATTTATCA
>P_502
CGCTGGAAAGCTTTTATTGACGAGCACAACGCAAATATTTT
>P_503
TTTGCGGAATGGGCAAAATGCTGGAACATTGGCATCAATGG
>P_504
TGGCGGCGCGATGCATTGCTCGAGGGTAAACTTAGTTTCAA
>P_505
TTTAGTGGTGCTTGTAACGTCGCTGATGCGGAGATGCCGGT
>P_506
TACAAAAATCCTGCGTAGCACGATTTTGTTAAAAAACATAA
>P_507
TAAAGCTCAGCGCTGAAAAGCGTTTGCGAGCAGTCCTCATT
>P_508
TGAAAACATTTTAGTTTCGGCTGCAAAGGCTTCAACCCCGC
>P_509
AGAGAGGGAGAGCAAGAACGCGGTCTGACGTTCTCTGAGGG
>P_510
GGAACTTCGCCGACTATTCACGGCACATAACTAGATTATGT
>P_511
AAAATAAAGAAGAAAAGAAGCGGCAAAAGGATCAAGCTTCT
>P_512
CTTCAGCATTTCTAAGAACGCGTTTCTGACCAAGGGTGGCG
>P_513
AACAAAACGTCTTCGATTTGCGTTGGAATATGTTAAGAAGC
>P_514
CGCACTTTCGCAACTCGACGCGTTGACTGTTCAGATCGAAA
>P_515
ATCGGTAACATTTCTTTATGCGTGCATTTTACATTGCCCGG
>P_516
CAGGACAGTCGAGTAATTTGCATCAGTAACCCCTAAAGCAC
>P_517
CCATTAAAGTATTCATCTTGCGGCGTGTGAAAAATTAATAA
>P_518
ACCGAGCGCACCGAGCAGCGCAGGAAAATGTGAAGCTAATT
>P_519
CTTTCTCAGTCTATAAATTTCGGCGGTAAATTACATTGCAG
>P_520
CCAAGGTTCGCGTCAAAACTCCCAGCAAGAGAGCGACGCTC
>P_521
AATTAGTGTCTCTAAAATTACCTGATTTTCAAGTCATTGAT
>P_522
TTTAAAAATCGACCAAAAAGCGTTGATAGTTGTGCAAGGCC
>P_523
CGATTTCCTTGCCACATATGCATTACCGTCTATGTAGTCAA
>P_524
GTCGCCAACCGGTGCCAACCCGGCAAGCAGCTTCGGCGTCG
>P_525
TTCGAAACTGTGATATTTTGCCTCAGCGACTGTTGTTCGCT
>P_526
TTTAGAACTGCTTTCATTGGCGATGTGGAGAATAGCAGAAT
>P_527
AAAATTGTTAAAAAATTTGGCGTGACTGGTATGGCGGCTTT
>P_528
ATTGGCGGCAGTAGTGTTCGCATTGGACGGCGGCGGCGGCG
>P_529
GATGTCAGCCGGTCTCCTGTCGATGACCGAGTGAATTGACT
>P_530
CAAATAGATTCAGTTATTCGCAAGGTGACTACTTTTCGTAC
>P_531
GCATCATTGTCCTGACCCCACGATTCGACGGGGCCGCCGCC
>P_532
CCTCGACCTAGGATACGGTCCGAGAAAGTCAATGAACAAAC
>P_533
ACAACTCAATTCCCTAGCTGCGCGGGTACAGAGTTTGCAGG
>P_534
TCCAGAACAATTTCAAGCGTCGAGCACTACGAGATTTCCGT
>P_535
CATCCCTACCACGAAAATTCCGCCATCCACGAGGAGCTCGG
>P_536
GCAAGAACGAACCTTTGCGGCAGCGTTTAAAGAAGCGTTGA
>P_537
ACGAGATGCTACAGGTGTCTCGGCTATGGGCATCGATCAGC
>P_538
CCATTATCACATGTAAATTCCGAAAAATTGCTAAATATAAA
>P_539
GCCCAAACTACCACGAATCACCCCACCAACGATGCGACTCA
>P_540
AGGCGCCGGCGAGAGAAGCTCGGCCGAGCGCAAAGAAGAGG
>P_541
TCGCTGGTCTACAGTTCTCGCTGCCATATGCCCGCAATAGT
>P_542
TAGACTTAATGCGTTGCAATCCATAACAATTTTAAATCTCT
>P_543
CAAAAGCAATTACCAAATGTCCTTGGCATGAAATCTATCAA
>P_544
TCCCGAACCTTGGTTGTCCGCGGGGCAGCGATGGGTGCAAC
>P_545
TCCTCAGAGATTGGAAAGCGCGGTGGGCAGTAGACTGCGGC
>P_546
TTCACTCCATGGCGTTACCACGATCACGAAAAAATGCTTCG
>P_547
TCTCAAATTGATGTACTGATCGGGGCTGACATTCTACCATC
>P_548
ATATTGCAGGGTTTTGGATGCAGTGAGACGGCCGCACGCTC
>P_549
GAAAACTTTATTCTAAAGTACGGTCCAATGAAAACAATCAT
>P_550
CTGCCCTACTGCTATCAAATCGGGATTTGTCGTAAGACGCT
>P_551
TCAAACATTTTGAATAAATACCCTGTTGTACTTTTTCTATC
>P_552
CTTCGGGACCCGTCTTGAAACACGTACCAAGGAGTCTAACA
>P_553
TGTCTGCTTATAACTAAATTCGTCAGTAATTTTTGGTTTCT
>P_554
ATACAGAATTATGAAAACAACAACAACATCATTAACAGTCT
>P_555
TAGCAGAAATATTAAAATTGCAGCCGTATGAAAATTTTAAG
>P_556
CGACGGTACAACAATAAGCTCGCGATAAGGATCTTTAAAAA
>P_557
TTTTTCAAATGCATAAAATGCTTGCTGTATGACCCCTGGTA
>P_558
GCCGGTGCATTTTTCAGCCCCATTGGCATCCTTAAAAATTC
>P_559
GTTGCTAATCCAATAAATCGCCTAAGCGATGTGACTGACTG
>P_560
ACAGCTGCAAGAAATAAGTGCGCGGATAGAAAAAATTACAG
>P_561
AATAAAGCCCGCCATAAACGCATTGCATCCCGCCCAAGACA
>P_562
TTTCTGAGCGAGGAAATATTCTGCGCGATCTCCTCTGTTGC
>P_563
GATTTCGACTTCCATGATCACCGTCCTGCTGTTTTAAGCAA
>P_564
GCAAATATTCTGGTAAATTCCTTCAACGAAGCACGAATACT
>P_565
TAGCATAAGGATATTGTTTGCTATTAATTGCCCTGTCATTG
>P_566
ATCGCAAACGGAGAGGGAGGCAGTCAAATGCTAAAGCTGAA
>P_567
TTAATTTAGCTATCATAGGACCTACTATTCTATTGACTCTT
>P_568
TCCACAATACCTGAGTTTGACGGCAAAAAGTTAAACTTAAA
>P_569
CCAAGGTAGTTAACGCAATACATTGCGACCTACACATTTTG
>P_570
AGGAAACCCAAGCCGAGATGCAGGCCATCGGCGGAAATCAC
>P_571
CGAGGCAGAGCTGCGACCATCAAGCTCGGAGTCCGACTCAG
>P_572
CCTCATATTAGATTAAAAGGCGATGTTGCCATCTGAAAGCC
>P_573
ACATGCAAATTAACTTTTTACGGTATAAATTATTTAAAAAA
>P_574
TGATTTGTCTTCCTTTGACGCGATAATTGGCCTCGACCTAC
>P_575
TTGTAACTTCTGTTAAGACTCATTAATATTCAATTAGGACA
>P_576
CACCATACGCTGCTGCATCGCAGCCCCCCAAATCCCGAAAA
>P_577
CCATTTCTATTTCCATTTCGCGGGACTGCTCCACAAACTCG
>P_578
TACGTAAGCACTCCAGCGCCCTAGTAATACGATCTAACGCT
>P_579
GTACACAGTATCCTTTAGCTCGCTATTTAAGTACGCCGTGC
>P_580
TTTAGATCAATTTAAAATCGCTTTAATTTAATTTCAATGTC
>P_581
TTTTTTTTTTTTTTTGCCGCCAGCATATCGCTTATCGGGCA
>P_582
GAAACGAAGCAGAAAAATCGCGTGCTATTTCTTATTGTAAT
>P_583
GCGCATTTCATGCATTTAGGCGTCCTCATGCATGAATTTTT
>P_584
ATCAATTAAATTAGTAATTGCTTTGGGGGTGGAAAACGGTC
>P_585
CAGATTTGTGGAAAATTTTTCCTGATCTGGTTTTAACTGTT
>P_586
TTTTCATGCAGGAGATTTGGCTGCAGGAACTTGGGTGGGAC
>P_587
GTTGATGTTGTGGCAGTTGCCAGTGAGGTCACTGCACTCGT
>P_588
CACTGAAGGGATTACAACCACGGCACCCTATACACCCACAA
>P_589
CCGTATCCTAGGTCAAGGAGCGGCAACATAGGAATCTTTAT
>P_590
TTCACAATCTCAGATAAAAACCCGAACGTGGAAATGAAAAG
>P_591
AAGACATTGTGTTTGAAATGCGGTATGTTGTACAAACGGAG
>P_592
ACAGTGTGGGAAGAAAAGTGCGCCAACTGTTTTTTTCTCCT
>P_593
GCACTTTAACCGTTCGTTGGCGTTAATGGCAGCGGAGACTA
>P_594
GTAAATGAAGAAAATATTGTCGATGTTGGCTTAGTTAGAGG
>P_595
GATCTGACAAGTATATGTCGCAGCGTTGACATTTTCTTGAG
>P_596
ACAGTATCGCTCAGCATAAACGCATCTACTCAACGCATCAA
>P_597
AAATAAGACAGAATGAGAGGCAGTCATTATGTAGAGAGCAG
>P_598
GCCCAGCTCGTTGATAAAATCGAGCAGGGCACTTCTCAGTC
>P_599
AACAGCCAAAATGACAGACTCTGCCGCAACATCAAGGGAAT
>P_600
TACAAAGGAAGCCATATCTGCAATGACCAAGAATTGTGGGC
>P_601
GCAGTTCAGACAAATTTACACGGGAGTAAATTTGTCGTGCA
>P_602
ACCACTTGAGCTGCAAAGTGCATGCTCAGCATTCCCACGCT
>P_603
AGCTGAACCACACTTTTTCCCTGATAACCGAATTATCCCAA
>P_604
GACTTTGCTGCCATAGCCCGCCCGATCACCGATATCCTAAA
>P_605
TGTACCCGCGCCTGTCAACGCGGCACCGCACTCTACGAAGC
>P_606
AACCATCTGGCTATTAACCTCCTGGATAACAGTGAAACCAT
>P_607
GAATATTCAGGCATTTAAAGCCTGCTTTTAGCACTCTAATT
>P_608
TACTACAGCCTTTGGCTTCGCTGCAGTCACTTTCGCCTTTG
>P_609
GACGTAAACAACAAAAAATGCGCTAACTGTAAAGGCGACCA
>P_610
TGTCCACTGACACTCCTACACCAGAATATTTTATTTTCCAA
>P_611
GACAGAAGACTCACATGGCGCAGGCACATTGAAGCCAAAAA
>P_612
TTCTAGTCCGGATTTTAGGGCGCTAGCGAAAGAAATTGTTG
>P_613
TCATATTTCTTGTCATCTGGCAATACTCCTTTGTCTGTGCA
>P_614
GATTTCGTTAATAATAAAATCGATAGAATGCTAAAAGAACA
>P_615
TAACTTTTCATTAATAAATACAGTAAAAATAATCCCTTACC
>P_616
TTGATGAACACCTGCAATCTCTCGGACTAGTTTTCGAAAAA
>P_617
AAAAAAGGAACCGACGAGGCCGGCAATCAAAATAGACGATT
>P_618
GTTTTCTCTGGCCCTCAGTGCGGTCTGAGCCTTCTGGATCC
>P_619
TGCGAAATCTGTTGGTCAGTCGGTTGATCCTCGTGGTGGTC
>P_620
GCAGACTGCTGTCTTAGATGCGGTGAGCGTGGGCACAAGGC
>P_621
AAAAAAAAATTGTCCAACCGCATTGTTAGTAAAAAGCCTAA
>P_622
ACACCTTGATATGGATTTCGCGCCAATTGAAAACCTTCAAC
>P_623
ATTACCTCCCAGCCAAAGCACCTGAAATACAAAAACAAAGA
>P_624
CATGCAGATACCATGAAAGGCGTTGGTTGCTTAAAACAGCA
>P_625
TCGGCCCAGAAGAGTTCATGCAGGAGCTTCACGAGAACAAC
>P_626
CGCGGCCGCGTTAGTAATGGCATTTCCGACTTTGGCACCAA
>P_627
GGCATGTCTGTCTTTTTCGGCGATCAAAACTTAATGTGCAG
>P_628
GGTATCGGTGTCCTTCGATTCGGCAATTCCAACACACTAGG
>P_629
CACGCTGCCGACGTTCGAAACGGTAAAAGTGAAGCTTCTGG
>P_630
CGTTTTGAGGACATCGAAAGCAAGATTTCGCAAGGTGCGAA
>P_631
CGTCAACCTGTCAAAAACTTCCCTAAGTACTTCCATATGTT
>P_632
AGAACGTGTATTGCTACCAACGGAGCAGTTGGCGGCTGAGC
>P_633
CCTGCGCAGGTGAAAAATTGCATGAACCAAATAAGAAAGAA
>P_634
TATAGCGAAATTGCTAGCATCAGTAGATAATGAAAAAGACT
>P_635
TGAATTTTTCGTGAATTTGGCCTGACTTCTCCGTTGCTTAT
>P_636
GGACTTGGGAATTTCGACGTCGCTAGCCATCAACACGCCAA
>P_637
CAGCAATTATCTGATAAATGCCCTGGCGCTGAAAAATTGAT
>P_638
TGAGTTCTGTAGGAGTTTTGCGAAAATCTGCCTGAACCAGG
>P_639
TAAAAATTGCATAAAAAAAGCGGAAAAAAATACACTTTTGG
>P_640
GGGATAAAATTGTACTTGCGCAAGAAAAACAACTTGGGTAC
>P_641
CGTGAGCGAGGCAATTGGCGCAGTATTCGTTAATGAGGACT
>P_642
TCTTATGCTCTCAGCGTAAGCGAGCGGAAGAGATCAATTTT
>P_643
CGTATGGTAGTCGCGTGAAGCGATAAGAGCCACTGCTCGTA
>P_644
ATTGAATTTCAATTAAATCGCCGTAGTATAGTATGTGACAT
>P_645
AACGAGATCGTGCAGAATTGCAGGACTTGTGCAAGGGCAAA
>P_646
ATTGCGCTGCAGTTTTGCCGCGCTGTTGTGTACTAAGCATT
>P_647
TGAGGGTTTTCACCGACCGGCGAGTGAAGGCAGCCATCCTA
>P_648
TGGCAAGACTCGTTGTTTGCCAGTAGTTTAGTGGTCGGTAT
>P_649
ATATTACGAACAAATAAGTGCGAAAATTCAACAAAACCTAA
>P_650
CCCGCTACATTTCAAAGATGCATGAACTCCGTCCACTTTTA
>P_651
ATAAAAGGAAAAGAAAATTGCGTGGCGGATGCTCTGTCCAG
>P_652
AATAAGTGGAGTATCTTCCACAGGAACGTGCATCTCCAAGC
>P_653
TCTCGAGAGACTACGTTCGGCAAAAACAGTTATTTGCCACG
>P_654
CGTCGTCTCCAACTGCAACGCGGGCCTAGTCGGAGATCGGA
>P_655
TCAGTTTGGGATCGAAAAATCCTGAACAAGCCGACGATGTT
>P_656
AGGTCAAAACGAAGATGGGTCCCCAAAACATCGACTAGTTA
>P_657
TTTAACACAAGAGAAAAATACGTGATAGATTTTTATCTCAC
>P_658
GCTGCCGTTTTCTTCAATAGCCTGCTTGCAATTTCTACGGC
>P_659
AGCACAATATAGCTAAAATTCAGTTTATTGCAATTTCTGAA
>P_660
ACAGCCGACGCCCGCAAACGCAGCGTTGCATAAATTCATCG
>P_661
TCTGCTATACTCGTAAAATGCGAGGAGGATAAAAGCCCATG
>P_662
GCGTCTTGAAGCTTTTTACGCCTGCTTCCCAAAGGCCTCCC
>P_663
CTGAATGCCGAAGTAAAATGCGACAAGATAGACAGGCGAAA
>P_664
CCAACGCCATGAGCTAGAGCCGGCCTTCTAAAGCGTGCACC
>P_665
GAGTAGAATAGCCGAACTTCCGGAAAACTTTTCAGAGTCTC
>P_666
CAGCATTCAGAAATAATTTTCGATCGTTAAAAATACAGATA
>P_667
ATTAATAAAATTGGATGACGCGCTGACAGCATAAATGTCAC
>P_668
GATATCCACTCGCGGTAGGCCAGCACCCAAGTCCGTTAGTC
>P_669
TTGACCTGCATTTCAAATTGCACGAATTTCCATCTCCCTTG
>P_670
ATTCCTAGTCTGGTTAATTGCAGACCCAATTCTATGTCTTC
>P_671
ATTGAAATGTAATGAATTTGCGTGGTTGTCAAAATATTTCA
>P_672
AATTTCAAGAAATTTATAGGCAGTATTTTTCAAGTAATAAA
>P_673
TACATACCAACTAAAAAGCGCAAGGGGCCTACAGGTTGTTC
>P_674
GCACGTCTCAAGGCACCTTTCAACAGCATGATTACCGTCTT
>P_675
CATGCTCGACGTTTGAGTTACGGAGCTGGTTGCGCAAAACT
>P_676
CATACCAGCAATGGACCGCTCATTGTCAACAAAAGTATAAT
>P_677
GAAACAACTTTCAATCGAAACACAAACAATTTCGGTGAACG
>P_678
CCAATTAGAGGGTTCTCTGCCCTTTTCTGGCTAGGTTGTCC
>P_679
GGCGCGTCTACAAGATTTGCCGAGGTCGCAGGAAGTGCACG
>P_680
CTTGCTTACATCTAAATTTGCGATGTAGCAAGATCTAAAGT
>P_681
GTCCAATGACCAAATTATCGCGAGCATTTCCTTTTCGATAG
>P_682
CAAAGAAAGCCTCTGCGACGCCGTCACATCCGCCAACTCAG
>P_683
GCCCCGACTTAGGGCGGTCGCTGTCCTGCTGCTGCGGCTGG
>P_684
CTCGATATGTACTCAGCTCTCGGCAAACGACTCAGTATCCC
>P_685
AAGAGCATTGGTTTTAAGCGCAGCAAAAATGAGGCGTGCCT
>P_686
GTGTTAGTTATGAAATGGGTCCCTGATAAGTTAGTAATTTT
>P_687
GCGCAGAGGAGAATGCCCCCCGGTTTCACTCGACGGCGACA
>P_688
CCACTTTTACAAAGAATTTGCGGAAAATCATCTTCAGGCCA
>P_689
TTCAGAGTACTTATGACTCGCTCCACCTGGCCATTGACATG
>P_690
CAACATGTCTCATTCTCGTCCCTGAGCGATGTTCTATTTGA
>P_691
GCATTTAAGCAGGGAAATTTCTGCACCTGTATCTATTAAAA
>P_692
TCAAGTTTACAAACAAAACTCAGGAAAACCAATAATAAACA
>P_693
AATACCCGTGAATAAGGACTCAGGAAAAAACGGCACAAGTG
>P_694
ATCTTAAGCCCAAAAAATCACCTGGACATGACTTGGTGACA
>P_695
GTCATATTGTACACTTCGCCCGGTGTGCGTAGTCTGTGGAG
>P_696
TACAAGTGGGGGATGTTGCACAATGATAAATATTATCATCA
>P_697
TTCACCAACCAGCCCAAGTCCGAGAGAGGATTCCGAGTCAT
>P_698
GAGGTCTTATTTCATTATCCCATGCACAGAATATTCAGGCA
>P_699
ACTTCAAGATAGTCAAGACTCTCAAACAAAGCTGAAAGCAG
>P_700
AAGTCCCGCTCAAACCGTGCCGGTCTTCAATTCCCTGTGGG
>P_701
TTGCCGTGGCCGGCATCACACGTTGTTGCACCGAAACAACC
>P_702
GATTTCTGTGTGGAAAAAGGCATCAGCTATCATTTTACAAT
>P_703
TACGCCTGGAAACTTTGGGTCCCCAAAGAATTGGTATCGAA
>P_704
TGGACGAGGCCAACAACACGCGGTGTTCCCAAGCGGTCCCC
>P_705
ACAAATAATAACAACTTTTACGCCAGCAGAATACGATCGCT
>P_706
GCACCACACACCCACATCAGCAGCACAAAACACTTCATCTA
>P_707
ATAAAACGCCCAAAAAGTGTCACGCCCACACTTTTAAACAA
>P_708
AAACCGGGCAATGTAAAATGCACGCATAAAGAAATGTTACC
>P_709
ATAAACGCCGTTGGAAAAAACGAAACTGGCGACCACGGACG
>P_710
ATTTTCCATCTCTGAAGTTTCATGTTTGGCTCTTTAATTGA
>P_711
CTTTTCATTGATCGTTGACGCGTTGTATTGTTGTTGATGTA
>P_712
TTGCGGATCCATGCTCATAGCGGCCACGCAAATATGCTGAG
>P_713
CGGAGAGTTATAAAGTGATTCATAGTCCGAAATGGACATTG
>P_714
GCAAAGTAGCTATTAAAATTCGGCAAGACTCAAGAAGAGAA
>P_715
TGATGAGCGGGGGAAAAATGCAGGGAGTTACAAAATTGGAT
>P_716
TGTGTTTATGTAAGTGGAGCCGTACCTGTTGGTTTGTCCCA
>P_717
TTAATTATGCCTAATAATTGCGGCACCCGCCTGGGAATAAT
>P_718
TTATTTATGCAGCCCGTTTGCGTTGTTTCGCACCTTGCGAA
>P_719
ACGTTTAAAATAGTGAAATCCAATAACAGCGCTGTAAACCT
>P_720
GGTCTATCTCCCTTTTCAATCGGGGTCAAGAAACCTTCTTT
>P_721
CGCCGCCACATATACGAAGGCGATCGAGCGGCAACAGCGAC
>P_722
TGAAGCAATCAGAAAAACGACGGTCGCTTCAGTGGCAGGGG
>P_723
GTGGAAAAATTGACCTAAGTCGAGAGTTCCATTAATATACA
>P_724
AATTTCCCTAACAGAAAAAGCGGTAAATAATTACAATAGAC
>P_725
AGCTCGCACAAAATGAAATGCGTCAAAAAATTGAGGATCTG
>P_726
GCTTGTGTTACTGTAAAAGGCGATTCTAGTTTTGGTGTTGG
>P_727
CTCTTTTCCGCCGAGTTAGGCAGTGATTTCTTGGGTACCAA
>P_728
TTCAAACGACCACGAGAAAACAGTGCGGCAAATATGTCGTT
>P_729
AAGTTAGTTTGTGGAAAAGTCGCTATTTATCGGTTCAACAC
>P_730
GGAAAACCATGTCGCAGACGCACTGTCTAGAATCAAAATAG
>P_731
TCGACTGGCGGTTAATGTCGCCCGATTTCGCTGCCAAGATG
>P_732
TAAAGCAATTACAAATTTTCCATTACCCAAGACACCTAAGC
>P_733
GAAGCACAAGAAGTTTATCGCCGGAATTTCAAGCCAAGCTG
>P_734
TAATATTCCGATACATTTTCCTAAACCTAATCCTTAAACTA
>P_735
GCAACACGAATGATCGTGTCCAGTCTTAAGTATCTTTAGAA
>P_736
CAGACGGACTTTTGAATTCGCAGGAACCTTAAACAACCAAC
>P_737
AGAAAAATTATGAAATTTCGCGTTCGCATTCAAACCAGCTG
>P_738
AACTTGGAGGAGACACCCGGCGGACCCGGAATCCAAGTCAT
>P_739
TATGTGTGCACACGTATGCTCATGCATTGTAAATTTGACAA
>P_740
CCTTTTCTAAGACTAAGTCCCAGTGTAGACCTTGATCAGGT
>P_741
TAGGGTTGTCAGCGAAAAGTCGTTCAGGATGATTTTATCGT
>P_742
AATTGCGCAGTGTTGTTTTGCTGTCGAGCCTTCCAGAGAGT
>P_743
ACTGTTCTATGTTTAAACGGCCCTAATAATTTATTCGCTGG
>P_744
GGCCTTTTCTGTTGAAGACGCGGGACTGCGGCGCAATTGTT
>P_745
GCTGAAGCACAACAGGACCTCAGGCGCAGAGAACTCCCGGT
>P_746
GTGCGTCATCGTGTGAACAGCAGGACACATGAACATCGACA
>P_747
AGCTATCCTGAGGGAAACTTCGGAAGGAACCAGCTCCTAGA
>P_748
GTTATTGTTTCCCAATCAAGCCCGACTATCTCAATCTTCAG
>P_749
TTTAATTGATCATCAAAAAGCGGTATGTGTCCGTAAGTGTC
>P_750
AAGAAATCATACTTCAATCACATGAAAAACTTTTACACCCT
>P_751
CAAAAAAAAAAAAAAAAAAGCGAAAAAAATGGTATGTGCAA
>P_752
AAGTTTTTCTGTTGCAAACTCTTATTCAGAAAAGAGCGAAA
>P_753
TATATTTGCACCGCAAAATGCGTTGCCATTGTATCTGCTAT
>P_754
GGAGGCCTTTGGGAAGCAGGCGAAGCAAGCTTCAAGACGCT
>P_755
CTCGCACTCTCGCTCGCTCGCGGTGGCCATCAGAAAGCAAT
>P_756
TTCTGTTAAACGACAAATCTCTCACACACTTTTCTTCACAC
>P_757
TTTCTCTTCCTCCGTAGTTGCCGTCTTTATTAGGTCCTTTA
>P_758
CAGTCGAAGCTAGGATTTGGCGGCCAGGCGGCCGTGAGATG
>P_759
TCCGGGTAAAGGAAATTTCGCAGTGTTCCACAAAAATAAAG
>P_760
TTTTATTTCGAAAGGGCCGGCATAGTCGATACCCGTGTAGG
>P_761
ATTTCTTCGATTATGCCCATCGGAGACGATAAAAAGAAATT
>P_762
CTTGAATGCCAAACGTCTGGCAGTAGAGGAAATGGATGGAG
>P_763
TCAATTGCCTGGGAAAATCGCACACACAAGCAAGCTGCCCC
>P_764
CTGTAGCTGGCAAATAGTACCATACATACTCATTGATCAAC
>P_765
AATCAAAGACAATCTCAGCCCGAAAAAATCCCCCGGCTGCG
>P_766
AGAATTGCGTTAACAAAACGCTTGCTTGTGTTCGGACGTTA
>P_767
TTATTCTATTCTATTCTATTCTTTCTTTTCTATTCTATTCT
>P_768
AGGCCATTTACTTTAAGATGCGATTCTCATGTCACCTATTT
>P_769
CTATTATATGCCACATCACGCCGTCTTAAAACAGGAGAGCG
>P_770
ATTAACAACCTACAATAACGCGAAACATTCTAGCACAAATC
>P_771
ACACTTAGTCATGGGTTTGGCTATGTCTGCAAAGTTTGGAA
>P_772
AGTGACACGAAGCATTTTTTCGTGATCGTGGTAACGCCATG
>P_773
TTAAAGCAAAAGAAAATATGCATGCAAGTTGTCAATAGTAT
>P_774
ATTGTTAGGGCTTATAATTTCAGTAAACGCTCTCTGGAAGA
>P_775
AAATCTCAAACTTCAAAATTCGTTGCCAACAACGCAGCTTT
>P_776
CCTTTTGCACCGTAGGATCACGGTAGAAGAGCCGCACAAAC
>P_777
ACTTATCTTCAGACTCACCACGTTTTTAGGCTCTCTGGTTG
>P_778
TTTATGCTTTCAAAGCAAACCAACACAAATATTTAAAATAT
>P_779
TTTCCAGGAGCCGACGAGCGCATTCGAGTCGTCGAGATCCG
>P_780
TTTGCTGGCCATGTGAAATGCGGCAAATGTAATTACCATAA
>P_781
CTGCAGCGTCGAATGTCGCGCTTGAACTGAATGGAAACACA
>P_782
AATTTAATTTAATAAAAATGCGGAAAAATATCAACACATTT
>P_783
CTGGATACTTTTATCAGAGGCCTTCGAGGAGATTTACCTCG
>P_784
CCTCGGTCCATGGCATTGGCCGTCCCAAGAGGGACGCCCAA
>P_785
GAAACGCTAGAAGGAAGCGACCGAATTGAATTTAAATCTGA
>P_786
TAGAATTTATCGAATATTTGCTCGGTTAGAATATAATTATG
>P_787
CTCTTTTGGCCCAGGATGCGCGGTGGCCCTGAAAAGCGGCG
>P_788
AATCTGCATATATGCAAGCGCAGCCATGGGCGTTAGGCAAT
>P_789
TGCCGTCCGGATGGTTTATCCCGCAGAATAAGTATCCTGGG
>P_790
TTTTGTGAAGTACTAACTTGCGGGCATAAATATTTTCTTGT
>P_791
GCACTGGCCACAAGACGCGGCGCTGCTGGCAATCTCTCGAT
>P_792
CTTCCAGTCCAAGACTCGAACGGTCATCAGTTAATGCTGAC
>P_793
CGGCATGATCTCCCACGAAGCGTTTCCAGTCATCCATCTTC
>P_794
CATTTTATACACAGCTCACGCAGCACTTCTTTTTCATTTAT
>P_795
CATTATCATTCGCTGAATTCCAGGGCCAACTTCCTTTGCAT
>P_796
GTCGTACGGGACAATTGACACTGTCCCTTCAAACGTCTGTA
>P_797
ATCAATATCTCCCATCTTGGCACAAACTTTAAGGCACGCGC
>P_798
GATCAGGAAAGATAAATTTGCGGTATTTTCCTTCACGGTCT
>P_799
ACTGTGCCTAGGTTAAATCGCGGGAGCTAGCTACACTGTCT
>P_800
GGCAATTATGAAGAAAAAAGCGATCTGAGTGAGTAGAGTGT
>P_801
TAACCAACCAGGACATCGCGCATCAAAATGTAAAATAGATG
>P_802
CATTAATGCTCCGATAACTGCAAGAACCTCAAGCTCATAAG
>P_803
TCAATTTGTGTTAAATTTCTCCCAAACACTTAAACCTCTGT
>P_804
CCTGAAAGGTATGCTAACGGCTGTCGAGTCTAGTCAGAGAT
>P_805
CATAAATTCTCAGAAAAATACGACATTTTGTTAGGCAGGGA
>P_806
GCAACAAAGTTGCAAAATTCCATGGATCGTATTACGTTGAA
>P_807
TCAGTTAAAGGCGAATCGCCCGATGTCATCAAAGCGAATGC
>P_808
ATCCTGTCCGTGTATGTCCGCGTTTTCTCCAAATGTCGGTT
>P_809
TACTTTCAAAAGTGAGATATCTGCACAAGTATCTATGAGAA
>P_810
CCAGAGAGTTTCGAGAATTTCGTTGTCGCCATTGAGACGCG
>P_811
CTGGGTAGAATGCAAAAATGCCTTAATGCGCATATTTAATC
>P_812
ATTTTGTCGCTTATTAATTTCCCTACTTGTTTTTGAATTTC
>P_813
ATATGGAGACTACGAGTACACACGACTGCCATTTGGTCTTA
>P_814
ATGCCGATTTACATTTTGCGCAGTTGGGCTTATACACCTCC
>P_815
TCTTCGGAATCGTCTTCATGCAGAATTGCGTTAACAAAACG
>P_816
CGGTGCCGCGTTGACAGGCGCGGGTACAACCCCATTGCCTG
>P_817
GGATGGTGATCACTTCGGCGCGTTTCCATTGTTTCGGGAAA
>P_818
AGGCATCTGGGGAGCATTGGCGGCAGTAGTGTTCGCCTTGG
>P_819
GCTGACGGGGCCCGAAAACACGAGAGCCGAGCGCTGGTGAG
>P_820
CAAGAAGACCGAGAAGAAGGCCTAAACGTTTCAAAGGCTAA
>P_821
TTCGAGCCAACGTTTGAGGGCTAGGCTGGAGAATGCACCAT
>P_822
AACTGATTACCCCTCAAAAACAGGAACCCAATCCCAAGGTT
>P_823
CACGCCAGCGCAGATTTATCCGCTAATAAACAATATATCAG
>P_824
TCAAAAGAACAGAAAAGGCGCCTGCATGGCGCGTGCCAAGC
>P_825
CGTAGATTCGTAGAAAATTGCATTACATGTAAAGTTTCTAA
>P_826
CTGCTCGGTGACACTCCGGTCCCGTACAAGCACCTTCCGAC
>P_827
ACTTTTGTTTTTCGGGATTGCGGCTCCGAGCTTTGAACGTG
>P_828
CCAACTTTCACCTTAATTCACAGCAGCATCATCCCACACTT
>P_829
CATGTCGTATGAAACGGCGGCGGCAAAAATCTTATGCGATA
>P_830
GCATATGTAAAGTCGAGACGCGCCAATACGGCATCAACATT
>P_831
CTTAAAGACATTATGCCATTCAAAGGTGATCCAGAAACCCT
>P_832
TAAATAAAATCGAGAAAACGCTATCGAGAGGGAGAACACAC
>P_833
TTCCACGAGCTTTTGCAACTCGTGACTTCTTTGTTTTGATG
>P_834
CTGGTCCGCAGCACAGAACGCCAGGTCAGCATTTCTGCATC
>P_835
ATCTCAAACCGGAGATCAAGCTCGAATTACTGCACATAGAC
>P_836
GCTAATGATCCTTATTTGGGCAGTGGGATCAAAGGATGGAG
>P_837
AGTGATGTTAAAAATTTTCACAGCACCATCGATAGTGGCTC
>P_838
TTCCAGGTGTCAGATAAACACGTTGACGACGTTGCGCCTGT
>P_839
GTGGTTGATCACGAGTTAGTCGGTCCTAAGTTCAAGGCGAA
>P_840
CGAGCTTGATGGTCGCAGCTCTGCCTCGGCCACAGTTCGCT
>P_841
GTAAAAAGTGAATAAAAAAGCAGTACAAATAAATTACAAGC
>P_842
CCAATGGAAGATGAAAAAATCGGAAATTTGGATAGGTGGAG
>P_843
CAGCTTCGATTGCGCAATCGCGTGAAGTGCTTGTATCGCAT
>P_844
TGGTTTTAAGTTGTGGGATGCTGTAAATGAAAAATTTATTG
>P_845
TGACAAGGGCATGAGCGACACCGTGGAGATAATTCTGTTAG
>P_846
GGCTCTGCTCCTCTGCAGACCGTTAGCATTCCAAATAACTA
>P_847
GGCTGTTATTATTCCTAGGACGGATGTAATTTTTATACGGA
>P_848
TATAAGCCAGGTGCATGAGTCAAAAATGCATTTAGGTTGGG
>P_849
CAAAGCAACGTCTCTGCCGACGGCCTCTCTGCCGGCGCAGA
>P_850
GTGCTGGTCCTGGAAAATTCCTAGTTTGCTGAAAAAAAGAC
>P_851
AGAGCATCAACTGGAAAACGCTGGCTCTCCGCTCTCTCGTT
>P_852
ATACACCGCGTAACATTCGGCGGCAGTCGGGCGGCTGTTGA
>P_853
CTTTAAATAGTCATCAAAAACATTATTGACGAACTCACCAC
>P_854
CACACGGCCATCATTCGTGGCGGGAAATTCGCGTTCATGTG
>P_855
CTCTTCAGTTTCTGAAAAAACAATAACGTCATCCACATAAA
>P_856
ATCAACTGTCCGAATTGTGGCAGTGACAGCGGTGTTAAAAG
>P_857
AAAGAGTTACCTCTTGATCGCGGTAACTTATTGTTGCTTTT
>P_858
GAAGCTATCGAGTGAGATGTCACTATTAAGCCATTTTCATA
>P_859
CACTTACCATTAAGACAAGCCAAATAACATTTTCTTTATTT
>P_860
GTGGAATCCCCAAAAATCGGCACCAACAAACAGGAACAGAT
>P_861
CGCCGCATCTCCGGAAAGTTCGGTTTGTCTATTTTTCTACA
>P_862
TACAAAAACGTTAATATTCGCGAGAAACCCAAATTCCGTAG
>P_863
GTGTAATAACAGTAAAAATGCCTGAAATAAGAAAAACACAA
>P_864
GAAAAAATAAGCTGAAAAAACGAGAGCGTCAAAACAGCCAA
>P_865
TTGTTACGGAAAAGTATTCGCTGGAATGGAGTGTGTCTCGG
>P_866
CAAAAACGAAAAAAAAAATGCAGGAACTCGCTCTGCTCGAT
>P_867
AGGCCGAGCGTTGCCTCGCCCGGGACGATACATCCTGCCCC
>P_868
CTTTAACACAGGTCAAAATTCCTGACATACAAACTTTCCAG
>P_869
GATGAAGATGAAGAAAATTGCAGGAAACTATAACTAAGAGC
>P_870
TGATGACAAATACCCAATACCAGTAATGGATGAAATATTGG
>P_871
CAATTCCACATTTTTTGCGGCGTGCAGGCCTTCTTGACTTC
>P_872
ACGGCATCCACCGAATTACGCGGAAAAAGCGGCAGCGGGCT
>P_873
AAATTGCCAACAGAAAATCGCCGGGATGAAAAACAGGTTGT
>P_874
CTATTCAATTCCTTAAGAAGCAGTCCGAAATTATTTTGGAA
>P_875
GGATGTCGATTATATTTACCCATTGAACAAACCTTACAGTT
>P_876
GTTCTTGGTCGGAAAAAATACTTCACTTTGCACTTTTTCGT
>P_877
AGCTTGGCTTGAAATTCCGGCGATAAACTTCTTGTGCTTCG
>P_878
GTCAATTTGCACAAAAATTACACGAATTAAATGTTCGCAAT
>P_879
CTTGAACAATCGCCAACGTGCATTGCAGAAGTTCCAGGACG
>P_880
ACAACAAAATCCATAAAAAGCAGTAGATTTATAAAGTAAAC
>P_881
TTTTTTTCATTTGAAATTTCCGGAAAATTTTATGAAATTTT
>P_882
CTTTCGCGTCCCGAAAACGGCGAGGAGGATGACGACCTGAT
>P_883
TCTCAGAACGACACAAAAAGCGGAAAAAATAAGGAGAAGAG
>P_884
CCACATTGACATTGTCAACGCGGCCCCGCTGCATAGCTCGT
>P_885
AAGAGAAAAATATTCATCGGCGAAAGCATAATGTTGGTACA
>P_886
CTCTATTCGAGCAAGAAAAGCGAGGCCAACTTGCTAAGTGA
>P_887
TCCTGTAGGAGTGAATTTTTCAGGGACTACCCAAACAGGGG
>P_888
AAAATATGAGTTGTTGGCGGCGCGAGTTCCGTTTTGTAATT
>P_889
TTTCTCTCCTTGCCAATTCGCGAGTGCAAAAGATTGTGTAT
>P_890
GAAATAGAGTATAGAAAAGGCGAGCGAATGGCGCATGTGGA
>P_891
AGAGAGAGTGACATAGAAAGCAGCAAGGGTAAAATCGATCG
>P_892
ACAGGCGCACAATTAACTCGCGTGATTGCAGCGCAGAACTA
>P_893
TCCTCCGATATATTTAATCTCGTGACCGTGAAGGACAGCTC
>P_894
GCAGACCTGGGGACCACGGTCCTCATTGAAGGGAGGGTGGT
>P_895
CCATCGCCACACACGCAGCCCAATGGAGAAGATCGATGTTC
>P_896
TAGGATACTGTTTAATGCTGCGGTGTAGTGTATTGTTCAGG
>P_897
GAAAGTACTGCCAAAACCCTCGGTATTCGCTGGAAGGCAAC
>P_898
CCTGGATTTTCAAGTTTGTCCATCAGCGAACAAATTATAGG
>P_899
AAAGAAATAATTAAAGAACACTCTTATACATACAACACATT
>P_900
GAGTTATGACTGCAAAAATGCGGCCAGACCGAAAATGCGCG
>P_901
TGCTCCCGGCTTGCCTGACGCGGCACCCATGATGACCACCA
>P_902
AAGCGAACAATATTTTATCGCCCTAACAATTTTACGTAATA
>P_903
GGCCGTATACTGCCCCCCCTCCCCCCCCCCCGTTTCACAGT
>P_904
AATATGTTGTGCGTTGAGGTCGGCGGTGCATTCTAGCATTG
>P_905
GTTGAGGACAATTCCTGGCCCAAGACCTGGATATTAAGCAG
>P_906
TCCGCAAATTTCATATTTTTCCTCAGTATCGTATCGTCAAT
>P_907
ATATCGATAACGAGCTGGCACGAAAATTGCTGGCATATCGA
>P_908
GCTTGGCCCCTGGCGATTCGCCCTGGAAGAAAGAAAGAAGC
>P_909
GAGGGTTCGATGCAATCCGGCCGAGGACATTGGTCCAAAGC
>P_910
CAATTTTAGCCATAAATTTCCGGAAAATTTTGCATAAAAGT
>P_911
AGCTAGACGAGACGCTTCGGCAGCAATTCGCTCGAAAATAT
>P_912
ACGTGTATTCATTTTTTCGGCGTCCACAACATCAGAAGTGG
>P_913
ACATTCAAGACAAATTCTGACTTTGCCTGGTTTAGTCACCA
>P_914
GGCTGATTTAGTACAAAACGCTATCACCTCAAGCATGCAGC
>P_915
TTCGTAGCGGAAAAAAGGCGCCTCAGGAGAATCTGGTTTTT
>P_916
AGTCCGATTACCGGAAAATGCCGGAACACACACATATGAAC
>P_917
TTTATTTGTTGGTCCCTGTTCAGGCGCCGAACAGTTACAGT
>P_918
AACTATATTGACCCAGACGCCAGTTTTAATCATATTCGATC
>P_919
GATAAGAGGCGATAAAAAGCCGCTAATGAGGTGCCGTACAA
>P_920
TCCCCGAAATTAAAAACGCGCGGGGTGGACTTCAACCTTTC
>P_921
ACGTGGGCCATAAAAAAACGCGGCCCATAAAAATAATGCAT
>P_922
TATTCAAATTTAAAATTTCGCCTGATTTTCCTGCTTGCCCC
>P_923
TCCTGTGACCCCGAGAATTCCGGCAAATATTTAACGGCGTC
>P_924
AAAAGAAATACAAAAAAAAACTATAAAAAAAATAATATAAA
>P_925
AATAAAAACAAAGGAAAAAGCGAGGTTCAGATGCGAAAAGG
>P_926
ATGACTTCTCGCACTTTACGCGGAACCGAGATTTCAATGGC
>P_927
TAAAAGTCGAAGTCCCCCTACAATAACCCAATATGAGTCGT
>P_928
TCCAACCGAAGACTTGGCGGCCTGAATAAATTTGATTTGCA
>P_929
TTTGTGTTGGCCATAGCTCTCGGGGCCCTTGCAGCCACTCT
>P_930
ACGGTTTATAAAAGATTTTTCTAGACTAGCTAAACCATTGC
>P_931
GGTATTATTACATTAATTTGCTCGAATTTTTCCTCTTTTAA
>P_932
CCACGCCAGCAAGAAGGCAGCAATCACAGCCTCTTCGTTGG
>P_933
GTCTGTTTATCTCTCAGTCGCGGCTTCGGGGTCAGAGGTTA
>P_934
TGCTGGCCAAAGGGCAAAGGCAGGAAAAAAGATGTGAAAGA
>P_935
TCCTGTGATTGCGCAAAGTGCGGCGTTGTCCTGCGAAAGCG
>P_936
TTCGCACACCACTGCAATTGCAGCATAAACAATTTGAAAGA
>P_937
ATCGATTACCGAAAAAAACGCAGCATAGCAAAACTATTTAT
>P_938
GTAATTGTATTAGTTAGAGACGGCCCTAGGATTTCTTTGCT
>P_939
GCAAAACCACAAGCAATAAACGGTACTGCTGCACTACCAGC
>P_940
ACAAAAAATTGACAATTTTGCGATGCCGTCTCCGACTCCTG
>P_941
GACAGCCTATAGAAAAATGTCATGGATCTTAAATGAAAGAA
>P_942
GCAACGCTATGGAAATTTTCCCCTCTCTCACACACAGCGAT
>P_943
TGATCGCATCGACGCTACTGCATTAAAAATGTTGCCCACAT
>P_944
TTGGTGATCCAAGAAGAAGTCCTGAGTATTCTCCTGTTGTC
>P_945
AGTCCTGTATTGTTATTTTTCGTCACTACCTCCCCGAGCTG
>P_946
TCTGGCCTCCAAGAGCTCGGCGCCAACGCAGGCGAAGCTGG
>P_947
TCCTTTAATATCATTAATTGCGGCCGAAATGGATTAATCAA
>P_948
ACGTGCCCGTTGTGAAATTGCCTGGGCGCACTCCTCAAATC
>P_949
TGGGACGGTGATGCGGACGGCGGCAACTCCTGTTTGGGCTT
>P_950
AGCGGACAAGGGAAAAATCGCGGCCAGCGTGCAAAGGCAAC
>P_951
TTTTTTTCTGTTAAAAATGGCTCGCGCTCGGCCTACCAACC
>P_952
CTATCCGCCGTTTGGCCCGTCGAGGCGGTGTGAAGCGCATA
>P_953
GAATATCTCAAGAAAAAAATCCCCACCACACGCGCTCACTC
>P_954
GAAGCATTTTCAAGTATTTGCCTTGGCAAAATTTCTTGTTC
>P_955
ATTGAAAACAATCCTAGAGGCAGGAACATTTAAGACAATGG
>P_956
TTTTCTATTTCTTTTACAACCAGGAATTTTGAGTACGCGTC
>P_957
GTCGTTGTTGCCACGTTTCGCACGATTTGTTCGTCAACTAC
>P_958
AGTAGGTGCGTCCCTTTGCTCGATAGGAGCAGAGTCCTCCA
>P_959
CGGCGTAGGTGAGAGATAGGCGGTGCTCCGGTACACAAGTA
>P_960
AGCCGCTGACCCTTAAAAAGCAATATTTGACATTTGTGCTC
>P_961
AAGAGCTACAATCCACGATTCAGGGGTGTTTAACGGCACTA
>P_962
GAGAAGGAGACTCTATCTGTCGGGAAGTCGCCCATCAACTG
>P_963
CTCTTCTGACCAAAATTTTTCAGCAGAATATATACGAGTAA
>P_964
ACCGTCACGATGCTTGGCGTCCGTCGCGACCAAGTTCGAAC
>P_965
GGGCCTGGCGTGGCCGATTCCGGGCGTCGTGGCGGTGAACT
>P_966
CCAACAATCAAGTAGCAACGCCCCAGTAGAGAGATTACACT
>P_967
TATAACAATTCGAAGGTCCGCGTTGGGGTGTAAATCCAGTC
>P_968
TTGAGTCACATCTTGTTTGGCTGCACTTCCGTTTTTCGGGC
>P_969
TCATTTTTATAAATTCAGCGCTGCAGTAACCTTTTCAATCC
>P_970
CTTTAATGTAGTTTAAAATGCGTGCAGAATAAATCAAGGAA
>P_971
CTTTCGCTCTTGTAATTTTGCGGTCATAGCGATCAGACGTG
>P_972
AAAATATTCAGTTATTACGTCTTTACTCATACATTTTGCGA
>P_973
GGCAGAATCCGAGGCAAATGCGGCTGAAGACGATTTGTCTG
>P_974
AAGCCACAGTAAGTTTCACGCGTGGTCAAAAGTTTGGCGAA
>P_975
GGGGCATTAGTATTACGACGCGAGAGGTGAAATTCTTGGAC
>P_976
CACCCTCTATGGGTAAATGGCCTCATTTAAGAAGGACTTAA
>P_977
ACGCAAGAGAAAATCGCCAACTTTTCCGATTATAATTACAA
>P_978
AGATCCCAGATGGCAAAAGGCAGTCTCCCCAAAATTCGCCA
>P_979
TATGACCGCAAAGGTAATCGCGGCCATCAAGAACACTAAGA
>P_980
ATAACTCCAACACAAAAAAGCGAAAAAAAATGGGTGCATCA
>P_981
TTGGATCGTTACATAAAATGCATGAAAATCTCGATTCGGCT
>P_982
GATGAATGTCGAACGTGGGGCCCCAAGCTTTGATTTATTTA
>P_983
AAATAGCGGTGGGAAAAAAGCGGAAAAATGGAGGAAAACAG
>P_984
AGTGAAGGGAAAGGCAAAGTCCCGCTCAAACCGTGCCGGTC
>P_985
GAAAACTTGATCCTAAAACTCCCTAACCATATTCATCTAAG
>P_986
CCGAAGGTCATAGTCTATGACGTCGACACAGCCATCGGCCC
>P_987
CTTTCTCTACCTCATGGGTGCCCGAGTTAAGTGGTTCGCCA
>P_988
ACTTTTGTATGCGACGAGTACGCTATTTGGGCCACATTATC
>P_989
TAGTTGATCTTAGTTGGGGACCCCATCAGCCAAGCCTCCTG
>P_990
CCTAGTGTGTTAAAGAATTCCATGAATTGATCCTCAGAGAT
>P_991
GGCAGCGCGAACATCACTTGCAGCACAGTTAGCACCGTTTT
>P_992
ATCATAATCCGTTGCAAATACGGCAAAAACAAAAAAAAAAT
>P_993
CCCGAAAATTCATTTACTGCCTCGGTTGCCATACGCAATAA
>P_994
CTGCATAGTACCGAAAAAAGCGATGATTCCGGTAAAACTAA
>P_995
TAGTGAGCAAGGAGCCGCTGCTGCAGCATGCTTTTAGTACT
>P_996
TAATAATATAACACAAATTACAGGAATTGGAAAGGGTTCAA
>P_997
CAAGAATTCTTATTAAAAAGCGAGTTTGTGTTTTTGTTGTT
>P_998
GGCCAAGGTAAGGTAATTTGCACGAAAAAAAAGCCAACTTT
>P_999
CCCAACAGCGGGTCAAGCCACCCCAACAAGAAGCACAGGCA
>P_1000
CCATTTATATTAATAATCCACGGCTGACTCCAGTTGAAAAG
>P_1001
GGAAAAGGCGTTTTATTTTCCATCAATGTTTTTCGGTAAAT
>P_1002
TCCGTAGATTCACAATTTTCCTGCAATGGAAAATTCGACTC
>P_1003
TGCAATGAAGCCTCAGCCGGCCTGACTAAAGTAATTGGTGA
>P_1004
CTAACAAGACTGTGCGTAGGCGGCAATCGGCAATATCGGCT
>P_1005
AGGTTCTTCAAATCAATTTGCGCTCCCATTCCCTTCATTGT
>P_1006
CCGTGAGTTAATAAAAAATTCGCGGTCGGCATTTATAAAAA
>P_1007
CCCATTTGCACGGCTCATTCCCGTAGCAATCAAGTGAAGTT
>P_1008
GTATCGGAGACAAATAATCGCAATCGCAATCTTAGCCCAGA
>P_1009
AATGGGCCTGGAGTACAAGGCGCTACTTGCAAATGAGACAT
>P_1010
CAGAGCAGAGGTTCTGAGCTCGGAAAGCAAATCTATTACAT
>P_1011
AGAAAAGCCTAATTCAAATGCGGCATAAACCTTTTTCGCCA
>P_1012
ATGCAGAGAACTGAAAAATGCAGTCTCAAACTGGTTTTTAT
>P_1013
TTTTTTGGACCGATTCAATGCGGTCCGAGTGGACTAAATAT
>P_1014
AAAACGACATGACTGAGTCTCTTACTCGAGTACACATACTT
>P_1015
ATGTAATTATGAGAAAATTGCCCGATAGGTTATTTATGACT
>P_1016
CGAAAACGTAAACAAAAAAGCTGGGTCGACCTGGCAGACTG
>P_1017
AGCAATTAGTCCCTCAAACACAGCAGCTGAGCCCGACCTAC
>P_1018
GGCTATTTGCTGCTCAGTTCCGTGCTCTTTTCTGAAGCCAA
>P_1019
TGTATGCATTCTTTTTCAATCGGTTCTAAGGCCATGTGTCG
>P_1020
CAGCTCTGCAAAAGTTTTGGCAGGAAAAATATTCTGAGTAG
>P_1021
TGGCACTTGCACCTTGGGTACCTGTGCATTTTGAGGAGCCT
>P_1022
GTAATTTATCTATGCCTCGGCAAGAGGGCGATGTACGAACA
>P_1023
GGGAGTGGGTAATTTACGCGCCTGCTGCCTTCCTTAGATGT
>P_1024
ACAAGTAACTAACATAAATGCTAGAAACTCTATTTACCCAG
>P_1025
GGGGGACACTGCATTCGCGTCGAGGCCCAGGATTGCGGGGG
>P_1026
ATCTCGGGCCCGTTGTTTTTCGGCTTCGAGGAAAGAGCTGG
>P_1027
TGCGGCAGCGGCAGCGGCGGCTGCAACATTCATTAAAATGT
>P_1028
CGCTCCAGTTTACCTAGCTGCCGTAATGGAATATCTGGCCG
>P_1029
CGCACCCTCTACGGATTTGGCGGTTAAAAAGTGTACATTCT
>P_1030
ATTGATTTCTGTTAGATTTTCCTGCTCAGAGTAAGACGACT
>P_1031
GGACGTTCCAGAGACTTATACGGCGTTAAGCACACGCTGAC
>P_1032
GTTGCTCCCCGAGTAAATCGCAAGGATGAGTTCAATCACGA
>P_1033
CTTTGTCTTATGGCCAAAGTCAGCCACGAGGTATTAATAGA
>P_1034
AAAAAGACCACCAAAAACTACGTAAGCACTCCAGCGCCCCA
>P_1035
GAGAATTGTGGCTCTTCCGCCATCAGTTATTATGTTTTATA
>P_1036
TTGTGGTCAACGTCATCACACGATGTTACATTTTCCAGTAA
>P_1037
CCCATAACTCGGTAAATTTACATGAACTCAATGACGCTATT
>P_1038
CATTTGACTTTTACTACTACCTTGGCTAACACTATCGCTAA
>P_1039
ACAAAGGAAGAACTCGACTGCGACAGTCGAACTCGAGAGAA
>P_1040
TTTTGTTTTTTATTAACTCACGGGAATTTCTTGGGCACAAT
>P_1041
CACACCACGACGATCCAACACAAGGAGGACACGCAGGCATT
>P_1042
CAGTTTAACTAAGTAAAATGCAGGAATTTTCAGCCAAACGA
>P_1043
TAAAAATAAATCACATTTTGCAGTAGAGTGTTTTTTCTCTG
>P_1044
AAAATCGATTGCTTTAAGAGCGGCAGAGAGTTAAGTCTATT
>P_1045
CTAGCCTCCTCCAGTTTTTGCAGTTCCTCGAAGCCGTCGCT
>P_1046
ATCAGTTTCGAAAACAAACACCCTCCCCGTAATAAGAGAAA
>P_1047
CTCAAACTATCATGGAATTGCGCCGGTTTTTGGGAATGGTC
>P_1048
GGCCCTGTCTTACAGTCCGACTTGACAATTCAAATTCTGAA
>P_1049
TACTCTTAAAACTTTTGACGCGATATTAGGAAACGATAGCC
>P_1050
CTGCAGGACCTCCAACAACGCGGGGAGGAGTTAACACGCTC
>P_1051
CCAGCTAGACATGTACACTCCGGTCTTAAAGGATTTGCTAT
>P_1052
ACATTCTCGTTTAACTCATTCGGGATTTCTGTATCCGGCAT
>P_1053
GCACATTCGGACGAATTTCTCCCGCTCGCACTTCATAGCCC
>P_1054
ATGTAACAAGCTATAAATTCCATGAAGACCGCAAAAATTCA
>P_1055
ATAAATTTTTGCACAAATTGCGAGCATTTTGAGCTGTGTGT
>P_1056
CAGTTAGCACCGTTTAAAGACCCTCGCACATACACGGACAC
>P_1057
CTGGGGCATAATGAAAATCGCGGCCATCTTGTTGCGCCTGC
>P_1058
AAAAAAAAAACGAAAAAATGCGGAAAATCGGGGGAGAAATT
>P_1059
CACTTCAGAAATACAATCGGCAGGGCCAAAACCCCTCGCGG
>P_1060
ATTTTTTCGCGAAATTTTTTCAGTATTTTTGCTTTCTTTTC
>P_1061
GCTGGAGTGAACTCAGGACTCAACTCATACTTAACTACAAG
>P_1062
ACCAACCTCTTGTTTGGGTTCCCGAAGGCGTCGGTCCCCTT
>P_1063
ATTTAATAAGATGGAGATGGCAGTAAAAATAGCCTCTAGCC
>P_1064
ACAGAGTAAATTCTGTTCCGCATCCACGATTTATTTTGCCT
>P_1065
CAATAAAATCAATTTGGGCACCCGAAGAACAAACGAATTGC
>P_1066
ATACCAATCGGAGATTTTTCCAGTGTGTGTCATAATCTTCA
>P_1067
AGGAAAAATACCAATAATTGCCGTAACAAGTGTAAGTTGTT
>P_1068
AAAACTAACTTAAAAATAGTCAGTAATTTTTTTTTGCAATA
>P_1069
CTGTTGATTGATATTAATCACGGTAGGCTAAATACAAATAT
>P_1070
AACAAAAATCATGGAAATTTCGGTGGGAGTCGCCTTTGAAA
>P_1071
AATAAGTCCTATCGTTAATTCATCAAGAAACACAAACCTGA
>P_1072
TTGGAGTCTACTCAAGATTGCCGGAATGAGTAACCTGTATC
>P_1073
TTCTTTTTCCAGCCAAAAGTCGAGAATTGCCATGGATGCCC
>P_1074
GTCAATAAACCATAATAAAGCAGTATTTGACAAATCATATA
>P_1075
GCAACAGCCACGATGCAAGGCGGCCAGGGCAAAGCGGAGAG
>P_1076
GTCCGGGCAAGTGGCGTTCGCCTGGTCTGGTTAGCCTTACC
>P_1077
TAGCAACGTAGCTATTGGTGCAGTGTTATCACAAAATCACA
>P_1078
CTCATAAGCAAGGACATTTTCCTGCGAAGAAAACGCAAGAT
>P_1079
TCCAACACAAGGAGGACACGCAGGCATTACAAAAACCCTGG
>P_1080
TAGCGCTGCCGGGTTCGGAGCGGGGAGGACCTCGTGCATGT
>P_1081
GGCTCGAAGACCTTCGAGACCGGGGCCATGATCGACCCATG
>P_1082
CATTTTCCCACAAGCCAAGGCAGGAATTTTAGAAAATTCTG
>P_1083
CTTTTAGTGTTCAACGATGGCAGTTCCAAGGAATTGTTCAC
>P_1084
TGAAATTCCCTTTCCCCCCACATCCCCCCTTGTGTGGTGTG
>P_1085
TTTGGTGGTGGAGTGGATTGCGTTGTTATATGTTATTACAG
>P_1086
CGTGTGAAAAATTAATAAAGCAATGATATTTTGAGTGCTTG
>P_1087
TACAAAACGAGAGAAAGCGGCAAAAAAACTTTCGTTAAGTC
>P_1088
ATTTGAACAATTAAAAAACGCCCTGATATCTGATGAAGTAA
>P_1089
CTATTCGTATCGCTATTTCGCTCCATTCCATTCTTGTCGTA
>P_1090
GGAAAGCAAATCTATTACATCTATTACACCTTCTCAACTTC
>P_1091
ATACACGGCGGTGGCCCACGCCCTAGAGATCATACCGCGCA
>P_1092
TAAGGATAAGCGAGAAAAAGCGGCAGAGCAAACTCTGCTAG
>P_1093
GCGTTTTTAGAGACAACTTGCCTGAACCTACAAAAACGTTA
>P_1094
AAATGGTTTGCGGACTGGCGCATTAAGATAAACGAGACCAA
>P_1095
TGACTCGAGCTGGACTTGCGCCGTCCCTTTATAGGCCGCGG
>P_1096
GAGCCCGCCAAACCCTCGCCCCCCTCCAAAGAATTAAGCTC
>P_1097
AGCCACTTAATCAATAATCGCGACAATGATTATTTTCTACA
>P_1098
AAACTAAAATACAAAGTTGCCAGTTTTGAATACCCTACAAA
>P_1099
AATTCTTTTTGTAGGGTATTCAAAACTGGCAACTTTGTATT
>P_1100
CGTAGACTCACGGGGAATCGCACCAATGCCCCCAAGTTCAC
>P_1101
TAGGTTTTAGCTGATTTTCGCAGGAGGGCATTCATTCTTAG
>P_1102
GAGGCCACACTGGTATTTCGCGAACCCAGTCAAAAATCAAA
>P_1103
GCGTCCCATAACTTTCGGGGCGGTGTCCCCCTATTCACCCA
>P_1104
TTTTAGTTAGCCAGAGATTGCAGGGTTTCTTTCCTCTTCGA
>P_1105
GAAAAGGGGGAGGGATTTTCCGAGGTGGGCGTTATCCCAGG
>P_1106
AAAAAGGGGAATGGAAAATACGGGGTTAATAAAAGACTGTC
>P_1107
TTATTAGAACCTCAAGGTCGCCGTACAACAATCCAACATGG
>P_1108
TCCTGCAGAGCCATAACCGCCGAGCTCTGGAATCGCAAGTC
>P_1109
TCATTCGAGAAAGCAACTCACCGTACTGCAGCCCCATCTGG
>P_1110
CAACCCACTACTAAAAATCGCGATTCTGCGGTCTTAATCCC
>P_1111
ATACATTGCTTTTTCGACGGCGGGGGAGACAGGGAAATGCC
>P_1112
AAATGTTTACAAAATAAATGCGGCACTTGAATTAGGCAACA
>P_1113
GAACACAAGTCGGTAAAAGTCGGGAAAGCTGCTAGAGAGAA
>P_1114
TGCAAACCAAAAATAGAAACCGACACAATAAATATTCCTCC
>P_1115
GTTAGTTACGTGGAATAAGTCGGCATATGATTCATAGGTAG
>P_1116
AAATACAAATGCATGCGCGGCCGTATCGGGTTCACAGCGGT
>P_1117
GAGGACCATTTCCGAAGACGCGGCGCTAGCACTGGCAGGCC
>P_1118
CTGGCGATACCGATGAAAACCGGTGTGGTAAAAATGCTTCT
>P_1119
ATATCGCCGGGAAACACAAGCCGGACTTATTTCGCGCACCA
>P_1120
AAAAATATTCTTGGAATGCGCACGGATGAAGAAGACACCAA
>P_1121
GAATGGCAGTGGCAAAAACGCATAAACACATCATAGCCAAA
>P_1122
GCCAACAGAAAATTCAGTCTCGAGGACAGACTTTTATTGAG
>P_1123
GAGTCCCGCCACAAAAAATCCGGAAATTTACGTACTATGCG
>P_1124
GGGGAACACCTGCCGAAACTCGGTATCTTTTTGGGCCATCT
>P_1125
AGCAAATTGCCTTTTGGAAGCGGTTTTGCAATATTTCCAGC
>P_1126
CTTTGCCGCGAAAAGCACGTCAGTGAGGTTGCGTTTAAGTC
>P_1127
ATTACGACTAAAAAAGGGCTCAATTATAAATATCAAAGATT
>P_1128
TTCTGGGTTGTAGAATATGTCGCGAAATTGTTTACATAGGG
>P_1129
GGAGCATGTTTCACGTCTGGCGATTTTGACTCATTTTTGAA
>P_1130
GGAGCACCCCCAGAAAAACGCTCCACCAGGAAACGACATTT
>P_1131
ACTTAAATCTTGTTGAATTACGTGAACCAGTGTTTTGTCTG
>P_1132
TACTTGAACGATCGGTTACTCGTCAACGACTTTAGTGTATA
>P_1133
CTCAGTCATCTTTTGCGAGGCGGTGGCCATCTATGGCCTGA
>P_1134
GGCAGTTGCCAAATTTTACGCTGCAATGGACAATTATGGGA
>P_1135
GGAGAGTTGGCGCCTGATCGCGGCCCCCGTACTGGAGGCAT
>P_1136
CACACTCTCCAGGATATTGACGGTGTCTACGATTTCACCCT
>P_1137
AATAACGACTAGTAAAAACACAGTAATTCGTATAATAAACA
>P_1138
TACAATTTTAAATTTTCACGCGATAATTGCTAGACTGGATT
>P_1139
TTAATATCCAGGTCTTGGGCCAGGAATTGTCCTCAACTCAT
>P_1140
GAAATTGATAGATTTCATGCCAAGGACATTTGGTAATTGCT
>P_1141
TTTGGACTATTTGCTGAAGACGGTCTTCTGTCACAACTCTG
>P_1142
GCGGCGCGGGATACACTCACCTATGAATAAGCTGCTTGCAG
>P_1143
TTTTTGTGGTAAGAAAAGTGCGTTGTATATTGAGAGTGACG
>P_1144
GTTTTTTGACACCCTACTTGCGGCAATAAAAAATATCCGAG
>P_1145
GATATTGGACGAAAGTCTTGCGGTCGCTTCGCCGTCACCGT
>P_1146
ATTTATTTCGGCACTGGGCACGGTGGTTCCGTAGTATCCCT
>P_1147
TGGCTTGGGGCAAGGATTTGCGGCAAGTGCGATAGCATGTG
>P_1148
ATCTTTATCCATTCCCCCCCCCCCCCCCCCCCAAGTATTAA
>P_1149
GTGAGAATATACCTATTTTTCGGGGTGGTCGCTAAAAGGGT
>P_1150
TTGAAATTGGAGTTCATACGCAGTGTGTGTTTCGAGCAAAA
>P_1151
CTGAGAAAGTTTTTTGGTCACGGCCCTTGCACTTTGGCAGC
>P_1152
GTGTTGAGCATCAATTTTTGCGAAAAATTTGTCAGTCGCCA
>P_1153
TCTATTCCAGTATTAAGAAACGGGAATGTCATCGTCACTCT
>P_1154
GGTCCGCATAAATCTAAGCTCCTGCTACGGAGCGGGAGATA
>P_1155
TAATGGCGGAGCGAAAAACGCGGCCTCTGATTTGGCTCAAA
>P_1156
GGAAAAGTATAAATATTTCGCTGTCTGGGTTAGGCGAGCAT
>P_1157
ACAGACCGCGTTCTTGCTCTCCCTCTCTGCCTGCTTCGGCT
>P_1158
ACTAGAAACACCAGAAACCGCCATCCCAATCCTCACAAGAG
>P_1159
AGCTGAAGTCCATGAAAACGCACTGCCTCCAAGGAAGAATG
>P_1160
CCTGCTCATCTGGTACGGCGCCTGGCTGCTGGATAGCCTCT
>P_1161
AGCTATTTTTTCAGAAATTGCAATAAACTGAATTTTAGCTA
>P_1162
GGTTTTGCATACGTCACTGGCGGGGTTGAAGCCTTTGCAGC
>P_1163
GCAGAACGCTCCACAGATTCCTGCAGAGCAGAAGACTGGAT
>P_1164
AATTTAAACTTTGTATTTTGCCTTAAAAGGTCCGACAAAGG
>P_1165
TGTAAAGTAATGCCATTTTCCGTGCTTGCCTAAAATTTAAA
>P_1166
TTATATATACCATGTCATCACAGTTTTAACAACCACTAACC
>P_1167
CATTCTGCAATCTGAAGTTGCCGCACTAGAGATGGTACTTC
>P_1168
CAAACGAACCACCCTCCCCCCTCCCCCCTCCCGTCACACCA
>P_1169
AAAGTCTCGCCTTCGCGTCGCCTGAAGAATCTGCTGAAGCC
>P_1170
GCAGGAAAAGCTGGAAAATGCGGAAAAATGGGGGAGCGGGC
>P_1171
TTGAAAAATAGAGGGTCAGGCGGGGTCTAGATTTAAAAAAA
>P_1172
AGCTGCAAACTATAGCATTCCCCAAACGAAAAGGGTGATCC
>P_1173
AGAGTTCCCTGAACCAAAAACGGTGTTTGAGGTTAGATCAT
>P_1174
GAAATTTCCCTGCTTAAATGCAGAAACAATAATCTTAACGA
>P_1175
AGGCGTTAAGCCTGAAAATGCAAGGGTCATCCTTCTTTGGA
>P_1176
GCGACATTCATTTCAGAACGCCTGTTCAACCTCATCAAGTT
>P_1177
ACCATTTGCTCTACTTGCACCAGTCGCAATCAAGTGCAAAT
>P_1178
AAATATATTGTATAGAAATGCATTAAGTGTGTAAACTTGGA
>P_1179
CAGTTTTTCCAGCCCAACCTCGGGACTTACAGACTGCCTTG
>P_1180
AGCAGAAGCAGCAAAAATCACCGGAAAAAAGTTGGAGCCAA
>P_1181
AAGAAATATACAAAAATCCGCCTGGACTTGTCGTCTATGAA
>P_1182
GTCATCCATGTAAAGGAATGCCTGAGAGGGTTCTAATCCCG
>P_1183
ACTGCATTCTCCACAAAAAGCGGTCATTACGAATACCTTCG
>P_1184
AGGCGCCAGAAGTTGCAGCGCGGGGATGCACTTCGTAATGA
>P_1185
CAAATGGAGCAGTGGCACGGCGGTCACCACCTGGTCACCCA
>P_1186
GATTTTTCTTTCGAAAGATTCGGTAAGTTGTAGAGCATGTT
>P_1187
TTTTCGCAAACATTCAGTCGCAGGAAGACCGTTTTTTTTTT
>P_1188
AACACCCCCACCCATTTTTCCGTTGGCATTGCAATTTTTCG
>P_1189
ACCGGATCTCATTGACTTCGCAATAACAAGAAAGATTCCAA
>P_1190
CTCTCTCGCCCTTTATCTGGCATTAAGGAGAAGACGAGCCT
>P_1191
TCCACAATACCTGAAATCGGCAGCCACTAGCAGTAGTGGTA
>P_1192
GAGGGATTCGAAGGGAAAATCAGGAAAAAAAATTAAACAGG
>P_1193
TCCATTTCAACTGACTTCTGCAGGGATTCTCTTCTTGAGTC
>P_1194
TACATGAAACCAAGCCAACACAGCCCGCCAAAAACCCTTCA
>P_1195
AACACCTACCAGGACTTAGGCAGTCTAAGATTCTCCTCCGT
>P_1196
TCTGTCCCAGTTCAAAAAGTCGGTGCACCTGGTGACCAAGG
>P_1197
CCAATATGAACCAAACGCAGCGGCTACTCTATCTAGGGTTC
>P_1198
GCGTTTAACGAAGCGTGACTCCTGCGAGGGGAGCGGGGAGG
>P_1199
TACTTTTTACTGTCGATTTTCGGTCGAGTCAGTAAGTCTTG
>P_1200
CGGCAGTTCCTTATCAACGGCGCTGATTAGTTAAAACTGGT
>P_1201
TCGTTCGATTGTGAAAATCGCGGTTTCACAAAAATTGTGAA
>P_1202
GCCGCGCGGCTTGAAAATTGCCGTATTGATCTTTCGAACGA
>P_1203
GCAATTAAATAAGAAAATTGCAGTAAATAAAAAAACATAAA
>P_1204
TGTTTATGTTTTAGAAAATCCAGTAACTCAGTTTTTTTGGA
>P_1205
CGAGCAGGTAAGCTCGTTGTCGCGGTCGCGAGCGCGCTCGC
>P_1206
GCATAACCATAAAGCAAAAGCATCAACATTGGACCTATGCC
>P_1207
GCCTAACACCCAAAATTTTCCCTAAACAAAAAGATATTATT
>P_1208
CCCGAGATGCATAACAGACTCGTGTACGTTGTTGACAGCGG
>P_1209
TGCGGCCAAACACTCCTGCTCTGTGACGGTATAATTTCGTT
>P_1210
TCCCTGACGTACCAATTAAACCGGCTATTAGACTGCTTCAC
>P_1211
GCTGTCACAAATTTGTTTCGCCGGAATGACTTGGAGCCAAT
>P_1212
GTCCGGCAACGGATAATTTGCATAAATACGAAGCAAAGTTC
>P_1213
AGGGAGACAAGAAAAAGACACCCGCACCTGGAAAAGAACAA
>P_1214
ATTTCCCTATTATCACAACACTCCCAACAACCAATCCACAA
>P_1215
GTGCGCTCACTAAACTTTTGCGATCCCATTGCTCGTGAGTT
>P_1216
ACGCCACATCCCTTAAAATGCTGCCACCTCCCTGTTCCCAG
>P_1217
TCCCAACCAAACCCGTCAAACCCCACGTGAATCTCCGCAAC
>P_1218
GGGATTGTACAATTTCAATACGGGATTAGAAGTTAAGGCTA
>P_1219
TAGCTAAGCGCTGGCAAAGGCAATGACAAAAAAAAAGACAA
>P_1220
ATCTATATTCTTATTTTTTTCTAGCTTTTTAGTGCAAATTG
>P_1221
AACGTTAAGGCAATGCAAAACAAGAATTTTTCGCATGGTGT
>P_1222
TGAATGGTATTTAGATTCGGCGGGAGACGTACACTTACTGT
>P_1223
TTAAATTTAATTTTGAATTGCACGCCCAACTGTCGCAGCAA
>P_1224
AAAAATTGGTATTTGTATCGCTTGTTTAATATTGTTTGGTC
>P_1225
ATGTCCAAAATGCCAAAAAGCTAAAATTATGAAACACACAA
>P_1226
AATCAGTTCAAGTCGCGGCACGGCATTAGGGTTCAGTTATC
>P_1227
GAGAACTCTTCAATGAAATGCGGTTTTCTTGAAATTCACGG
>P_1228
GAGGGGAAAGCTTCGGAAAGCGTCCCCAAGTTTAAGAGCGA
>P_1229
GGGGAAAACCAGGAAAAATACGGTGGGAACAGCGAAGCATT
>P_1230
AAGCAAAATGGAACTGGGGACCCGGACAAGGATGTGTGCCA
>P_1231
CCTCCAAAAGAGGAAAAACGCAAGAGAGTGCCGTAGATTTT
>P_1232
TGTGGACGCGACTTCAAGTTCAGGGACGAGGAAAAGACCAT
>P_1233
TTTAAAAGAAGTTAAATTTTCGGTGTTGCTGCAAACTCGAT
>P_1234
ATTTTGTCAAATTTACAATGCATGTGAATACGTGTGCACAC
>P_1235
GGACCTGAAGTATTTAGTGGCCCAAACAATAGCAAGGAGTT
>P_1236
TAACACCCTAATGAAAGAAGCAGAAGTGCCAGATGGAGCAA
>P_1237
TCCTCTGGCAAGAAAAAATACAGGGTGGTAATTGACTATCG
>P_1238
TACAAACATATTTCGCGTACCTTGCCAGTTGGTCCTGTTGC
>P_1239
CCATCTGGCGGTGTTGAAAGCGTTCCTTACGTCCAGAGTCA
>P_1240
CCCAGGCTGAAGTCCTTCGGCGATGACGAGATCTGCTCATC
>P_1241
GACTAAATGAAATGAAATCGCAGTGAAAACGCTTTCATTAA
>P_1242
ACGCGCTTTGAGCGAAAATGCCGTATTTGTCGTTGTAGCGA
>P_1243
ATATCTTGTTCAAAAAATTGCAGTAGTCTTGTGGCATAATA
>P_1244
AAATTGTTTTTTGCCAGTGGCCTGCGGGGGTTTAGTGCGCC
>P_1245
CCTCAAGACGCTCTTTGTAGCAGTTGTCGGGATGATTCCTC
>P_1246
CATAGAACTCCCACCGTGTGCGGTTCTGACCTTATGCCATC
>P_1247
GTGGCAGACGCCCTATCTCGCCAGAATGTAAATGTACTCGA
>P_1248
AAACAGTGTTTGTTAGGCACCGTTCGAAGGATATTATTCAT
>P_1249
GTTTTATGGACCTCGTTATACCCTATCAATTAAAATCGCAT
>P_1250
AGGTGTTACTAAAGGAGTTGCTGGAATAAAGTTATCAGGGT
>P_1251
GCGACTTTGTTTAGCGTTTGCGGGGCCCGTCTCCTATTGTC
>P_1252
AACCACCCCCCATAATTCCGCATGAATTAAGACACTCTTCA
>P_1253
CGCACAAATGAGCCGTTGCTCCTGAATCAAGGCACCACATA
>P_1254
GCGAGTACTTACAACAACGGCGTTTCCTATAAAAATATTGT
>P_1255
AAAACAAAGCATTGTGATGGCCCTAGCGGGTGTTGACACAA
>P_1256
GCGGTGTATTTTGCAAACCGCAGCGTCGAAGCCATCAAAAA
>P_1257
ATTTTTTTTTTTTTTGATCGCGGAGGTATGGAAATCTTCGA
>P_1258
GAGGTTTGAGAATTTTGTCCCCTGCGAAACACAGGTGGAAT
>P_1259
CCCATAAGACTTTGGCTCGTCCCTATTTTTATTCCGAGCCA
>P_1260
CTTGAAGCTGCTACAAAAAGCGGTCGCATATACATGCCCCA
>P_1261
GGATAGGGGTTGGAAAATCGCGAGGAGGAGCAGACATAAAA
>P_1262
CATGCAACGTTGAAAAGTTGCGGGTGCATTTTTTAAACCAA
>P_1263
GAATCAGCACCCCAAAAAGGCCATAACAGACGCTTTACACA
>P_1264
GCTAAACAGAGGCACTTTTGCACTAATGATCAATTTATCGT
>P_1265
TAATTAGAGTTGCGCACTTGCGGGGCCACTCGAAATGCGAT
>P_1266
CAGTAAGGCTAAGGTAAACGCGGCTTTACAGGTAGAACTAA
>P_1267
CATCAAGAAGTACTTAAAATCGGCCGTGGTCAATGGAAAGC
>P_1268
ACATGTGATATAACAGAGGGCGTGGTCTCACAAAAATGCTT
>P_1269
CCATTTTTCTAGACGTCGCGCAGGCATTTGACAGAGTGTGG
>P_1270
AAGTAGCTCTAAAAACGGTGCGGTTCATTTGTTGAATGATT
>P_1271
GTCCGTAGCTAGGTTAGGCGCAGCCACAAAGAAAATTCCCA
>P_1272
GATTTACCGAAGAAAAGTGGCAGGAAAATTGCACAGAAAAG
>P_1273
AGGAGATCCACTATATTTCGCAGCAACTCGCATTTAAACAG
>P_1274
GCCCTGCATTCATAAAAAACCAGGAATTAACAGCCATTAAA
>P_1275
CTAAAAGCATGCTGCAGCAGCGGCTCCTTGCTCACTACAGA
>P_1276
GTGTTAAAACATTAAAAATACGAAAAAACCAGTCTGAAGAG
>P_1277
AATAATAGAAATCACAACTACAGTAATTATTATCCTAGCAC
>P_1278
TGTGCACTTCATGTGGAGTTCGGGAGTTTTGGGTTGGAGGC
>P_1279
TAACTGTAACTGTTCGGCGCCCGAACAGGGACCAACAAATA
>P_1280
CTTAAGAGTTCTATATTCGTCGGTAGTTGACTAATACCTTA
>P_1281
AAATCAGATAGACAAAAATACGGCACTACGGATACAGGCAT
>P_1282
TTTTCGACTGTTTTTTTGCACGGCACGGGGAAAACCGAAAG
>P_1283
AACGGGCACAAAGAGATTTGCAGTATTTGTTGATAATTGCA
>P_1284
TCTTTAAGGCCAGAAAAACGCCTTGACAGCAGCATGACATT
>P_1285
AACTAAATATAACTAAAGCGCGGCCCTTGTGAAGTTCACTT
>P_1286
TCAGCCAGAGTTTTGAAACGCAGTAAACCGTCGATTTGATA
>P_1287
TGCAGTTTTCTTATTGTCCTCCTGTGAATGGAGCGAATGAA
>P_1288
CTTGGCGAAAACTGGATCTTCGACGGAATCCTGGATGATCA
>P_1289
CTCCTGCATGAAAATTTTGGCTCGAACGATAAACGGTGCTA
>P_1290
CCGGATGTCATATCCAGCGTCGTGAAGTATACATTTCCGGA
>P_1291
TGATAAGGTTCAAATAAAAGCAATACTGTCTAAATATCATG
>P_1292
CGACTGACCAACAGATTTCGCAGCCACCTAAACCGCCGAGC
>P_1293
AAAATTCTTGTTTTGCATTGCCTTTACGTTATTATTATTTG
>P_1294
GGCCTGGGGCGCAACGTTTGCGTCTGGGATGGACTGAGACG
>P_1295
ACGTATATGTACATATGTCACGCGGGTACTAATTTCATTAC
>P_1296
AGGATTTATAATTTGGACGACGGCTGCATGCATATGCGCTT
>P_1297
CCTCTTGCCGCTTAATTTTCCCGTAATATCTATATGGATCG
>P_1298
CTAGCAAGCAATTAAAAGCGCAGCAAGGCAAATAAATGGCC
>P_1299
ACCGTGACTCGGTCTCGAGTCTGTCTCTGTGTTGTGTGTGT
>P_1300
AAGATTTGCCAAGGAAAACGCAGGAAATTCTGGTGGAGACT
>P_1301
CAAATCCTGTTCAAAAGTCGCAGCATTTCGAGGAACCTTCG
>P_1302
CTGGCCAACCCTTCAAATTGCCCGGTTATTAAGTAAATTGA
>P_1303
AGTTAAATGCGCATTTGGGTCCCACACAAACTGATGCTCTC
>P_1304
AGAAATAAACAATTTAAGCGCAGCAACTCAAAGCTCTTTTC
>P_1305
TCTATGATATTGGGGAATCTCGGCAAGGCCAAATACTTCAC
>P_1306
TTCATAGCACAGTCCTAACTCGGCACCCAGGATGCAGCCGG
>P_1307
ATTTTCCGAAGTTTACTGACCTGTATTCGCCCTTATCAAAA
>P_1308
TCGGCCTTCAACTCAACCTGCCGTAACATTAACCCAAACTT
>P_1309
CTGGCCTCCCTAGAAGAAAGCAGCAAAAACCCAAACAGCGT
>P_1310
CCTTTATTTGTTGATAAATGCGGGAGTACTGCTAATACCAC
>P_1311
GCTGGCATATCGATCAACCGCTGTGTCTTTGAGCTATCGAA
>P_1312
TTTTAGCATTTTTCTTACTTCGTGCTCGTTACTGTTGTCAG
>P_1313
CTGATATAATGAGCCTTTTGCGGTTTCACTTTTAATTCGTG
>P_1314
ACCCATAGAGGGTGCCAGGCCCATATAACGTTAATGATTAC
>P_1315
TGTAGGCCCATTTTTGCACGCGGCCAGGTTAAAAATTATGA
>P_1316
TCTTGGCGGGGCATAAATCTCGTGACTGTCATTTTTGTGTC
>P_1317
GAAAAGTATATAGTAAAATGCTTGAACTTTGACTTACGGTC
>P_1318
TATTCGTTCCGTTCAAAAGGCAGTGTGTAAATAATTTAAGG
>P_1319
ATGTCGACTTCTGTGCAACGCGATAGATACGGAATGGCTTC
>P_1320
GTTAATGGTTGTCAAAAATTCAGGTATGTTAAACAATGTAC
>P_1321
TCTCAAGATCATTAAAAAAGCATTGGCAAGACAATATTGTC
>P_1322
TCGCAAGTCCGTCTTAAAGTCTTGAGCGATTTCACGCACCA
>P_1323
CCGAAACAGGACGTCTAGCGCGCTACCTCCTATCGAGAGAC
>P_1324
AGTTTAGTAGTTACGCTCTCCTGTTTTAAGACGGCGTGATG
>P_1325
GGATTCAGAAGAACTGAACGCAGGGGTATCGCAGCAGCAAC
>P_1326
GTTGAGTTTGTCGGAAAGTGCGTGCGTACAAAATTACATAA
>P_1327
ACACCTATAGTGGCTGAGATCGGTGAGGATATCGAAAGTGT
>P_1328
CACTATGCATATGCGTAGCACGGCCATTCGCAGCACAGCAC
>P_1329
TATGCGGACCATTAAAGTTGCGGTCGTACCAGAGGGGTACC
>P_1330
TGTCCTTGCTTATGAGCAATCGTAATTATTTCATTTTCCAT
>P_1331
ACGGGTAAAACAAGTCTTATCTTTAGTTATAATACAATAGT
>P_1332
CGTTACGAGTGAGGCGACGGCGTTGTCGCGCTGTCGCCTAG
>P_1333
AAGAGTAGCGCTACTCAACCCGGTGACCTTAGTGAATACAA
>P_1334
GGGGAAAATTTCAGCAGCCGCCGCAGCAACCACAAACAAAG
>P_1335
ACTCCGCCACCAGCCCCAGTCGCCAACAATCGCCCGCGTCA
>P_1336
AATCACAGCCTCTTCGTTGGCGAGGCTTATGCCCAACGTCG
>P_1337
AAAAGTGCGCCAACTTTTCGCCTGAATTGGCAACGCTTACT
>P_1338
AATAAATTGTGTGAAAAATGCGGCCACGGAAATAGACGACT
>P_1339
ATGTTATCACTCCTCATTTGCAGCACCTTTGTAGATCAATC
>P_1340
ACGCTTTTCTTAAAAAAACGCGATTTCTCGATCGATACCCT
>P_1341
GACGGTTGGAGCTGCGGATTCCGGAGTGTTGATCTGAGCCT
>P_1342
ATGCTTATCCACCAAGACGGCGGCAATTATGGAGAAACAGC
>P_1343
CAGTGGAGTGGCAGTCCAGTCAGTGGCGTTGCAGGTACCCA
>P_1344
CGGAATTTTCGTCATAACTTCGCTAAAAATTGTCATATAGA
>P_1345
TCAGTCCCCGCGACCCCTCACCATACCAGTGTTGGCACTTG
>P_1346
AAAAATGCCAAAAGAAAACGCAGCAAAACGAAAATAAAAGA
>P_1347
ACCTTTAACCTTGCTAAATGCAGTTTTCTCAAAACAACGGT
>P_1348
GTTAGCCTAATTAAAAAACGCCCGACTACAAACTCAATCAC
>P_1349
CAATTTTGTTACTATAAACGCGGGTTCAATCTTCAATTTGG
>P_1350
GTGGTCGAGAATGTAAGACACTCGGTTGGCTACAAACGTTT
>P_1351
ACGGCAACCTTGTGTAAACACGGTCGAAAGGAATCACGCCA
>P_1352
CTGTAACGCGTTGCCAAGTGCGGCAAAGGCTTTAGACGGTT
>P_1353
CCAGACGCACTCAATTTTCGCAAGGGAAACAAAGTGTAACT
>P_1354
ATAAAATCATTGAAGATGCTCGGCATCAAAGCTACACATTA
>P_1355
GGAAAATCTCATCAGATCGCCCTGAACAGATATCTTCAACT
>P_1356
ATACGGTCCGTTGCTGAGCTCAGCTCCGACCACCTACCACT
>P_1357
CTACGAAATTGGCCAAAACTCCCCAAATATGTAAATCGGCC
>P_1358
TCCCGTGTCTATGAGGCATGCTTTAATAAATTTTGATTTAG
>P_1359
CGAAGTTGCAGCTTCTACGGCTGCATTTGTCCAAAAAGATA
>P_1360
TTCTTTAATTTTGTTATAGGCGGTCATGTCTTTTGCCTGTA
>P_1361
AGCCAGAACAACAACAGCGGCAGAAGTAGCAGGAAATTATC
>P_1362
GATGAAAGTTGCTTTTACACCGTGGGCAGTGGATCTTGACG
>P_1363
AATAACATGGTTTATGTGCTCTTTCTGGGTAAATAGAGTTT
>P_1364
CAGTGGCTCTTATCGCTTCACGCGACTACCATACGGATTAA
>P_1365
CCATTTTCAATTAAATGTCTCGTGACTAGGAATCTAAAATA
>P_1366
TTAGTATAAAAAAAAAAACGCGGTGAGGGCAAAAAGCGGGC
>P_1367
TATGTACGTCTTACAAAAGGCAGTAGTAAAAGGGAAATATT
>P_1368
TATTTAAAATTAATTATTGGCAGTCGGAGTGTTTGAATGGT
>P_1369
TGGTGCAATTTTTAAAAATGCTTTAACAGAAATATTATCAA
>P_1370
CAACAATTCACTTATAAGTTCGTCAAAAATATGAAAATGGC
>P_1371
GAGTAATGAGTGGCTGAGCCCGGTCGACTGCTCCTCCTCGC
>P_1372
TGGCCTTGCGTGAAATTCGTCGCTACCAAAAGAGCACCGAG
>P_1373
GGAAGGGAAACTACGCAGAGCGTGTTGGTGCAGGCGCTCCA
>P_1374
TTCGGAAGCCAGGGCCAACGCAGCAGTATAGGCAGTAGGCG
>P_1375
TCCAGCGTATCCCGAAGGTGCGAGGTATCCACGTCTAGCAA
>P_1376
TCTAAAGTCCATGCTGACTGCGGTTGAAACTGGCCCAGGAT
>P_1377
TTTAAACGGAGTATCTTTCGCGTAGCTACTGCATCTTCTGA
>P_1378
AGTTCCTTCTCCACGAAGCGCTTCTTCCGATTTGTTTGATC
>P_1379
ACAGACATTTGAAGAAAACGCGGGCACAATCGTACCGGATG
>P_1380
TGGATCCTCCAGTGCTTACGCAGCAGCAGTGTATGCACGCA
>P_1381
CTTGTCAGCTCGGCTGGCCGCGCTAAAATTTAAATTCATAC
>P_1382
GACGAAGAAATAAAAAAAGGCGAGAGAGTCAAAAAAGGGGT
>P_1383
TGAGCAATTGATGCAAGTTTCTACGCTTTTGCATATGGGTG
>P_1384
TTTAATTTTAATTTAAATGGCTAGGTTGTTGATACTTAGTA
>P_1385
TACATAAGCCGATCGCGGAGCGTGGGAATGCTGAGCATGCA
>P_1386
AAAGAAACTGGCTGGAAATGCGGCCAGGGAAAATTATAGCT
>P_1387
CCGGGTTTATATATTATTTTCGGGGTGAAACTTTCTATGAA
>P_1388
TATAAATAAATAAAAAATTACAATGGCACGACCAATTATTG
>P_1389
ATCTTTCAACTTTTTCATCTCTTGCTTGACAAATAATTAAA
>P_1390
GAGGGCTTTCTTTCTTAGCTCAGGGGGAGCCTTTGGAGCAA
>P_1391
TAAAGAATCCTGACAAGATCCCGGGCCAGTTTTAACTACGG
>P_1392
AGCGCGGCCAATTAAAAAAACAACAGCAGCCGCTAAACGGA
>P_1393
ACACACGTACGACAAAAACGCGCTAAAAAGTTTATCAGGTA
>P_1394
GTTCACACTCTGCCAAACGTCTTGGTTGTTGGAATACTGGT
>P_1395
GGATACAACCATACAAATTTCGAAAAACCGTCAACTATAGC
>P_1396
ATAGTTACCGGTTCTCATCTCGAGAAGTGTTAAACCTATTG
>P_1397
ACGAGATGGTATGGTTATCTCAGTGTTATCGATATTATGAA
>P_1398
GTTTTGGAAAAGATCTATGGCGAGGAGGTTGATATGACACC
>P_1399
GATTACTTTTTTTTTAAGTGCATAAACAAGCACTTTGCCAA
>P_1400
GTTTTAGACTCGATTGAAAACGGTGCTGCTGATAAGGTGAA
>P_1401
AAAAGATGAAGCAAAAAATTCGGTGGCTTGAGGTTAAAGCT
>P_1402
TAAAATCCCACCCGACTGCTCCTGAATCGAATATGATTCGT
>P_1403
GGTATTAAACAAATTAATTGCGTGGATGCAGTTTCGCAATT
>P_1404
CTGTCTGCTTAGCAAATTTTCGATGATGATAAATGTGACTG
>P_1405
ACGCTCACTCTATCAGTGGGCGGCATTGGGAATAGGCCAGG
>P_1406
CAATCCGGCAAAACAAAATACGAGAAAATCAGGGAGACACG
>P_1407
GAACAGAACGATAAAAATTTCGCCCTCAGCACCTGTGACCA
>P_1408
GACTTTCGGTTGGTCAAAGGCGTTGTTGCAATTTACGGTGG
>P_1409
TCCGTTATGTGAAAAAAGTGCAGTAAAAATCAGAATGCAAA
>P_1410
AAAATCTTAATAATAAAACGCAATAATTACGTATTAAGCAT
>P_1411
AGAATTAAACCCTAGGATTGCGAGGTGGGCATTAGAACTAT
>P_1412
CTCGGTAACGAATCGAAAACCAGCAGACGTTTTTTTCGACC
>P_1413
TTCAATGCGAAGCTAAAACGCTGGAAGGCTCGTATAGAGGA
>P_1414
AATAAAACGAATCAAAATTTCGGGATCGATTGTGTTGTTTA
>P_1415
AGATAAATTAATACAGTCACCGGTCTTAGCTATATACAACC
>P_1416
AAGAACCAAACATGAAATTGCAAAGATGGAAAATAAAACTT
>P_1417
TGCCAAAAGTGGCAAAAATTCTGTTCTCGTTTCACTGTGTC
>P_1418
ATATTTTATGATTGAATATCCATGAACTGTAGTCACTCTTT
>P_1419
TATGCAAGTTATACCGACCACTAAACTACTGGCAAACAACG
>P_1420
AGTGTCACAATGTATTGACGCTAAGTTATACCCAATCATTT
>P_1421
TCTCGGCTCTCCTGAGATCGCATGGGTCTTCTTTGATCAAG
>P_1422
AGTTTCATGGCGAATTTTTACAGTCGCCTTCCGATGAAGCC
>P_1423
CATTTTGATGTTGCAGCAAGCAGTAAAATTTTGAAAAGTTT
>P_1424
AGAAAAAAGGCCTCATTTCGCGTGCTCCGCCTACTCGAGCT
>P_1425
GTCAAACACACAATTAATCGCATGTTCGCCACCAATCCGCC
>P_1426
ATAATCCCCAGAACAATTTGCATGGACCTTGCTTATGTACT
>P_1427
CAAAGGTGCATTGGAAAATACGGTCGTACCTCATCTTCCAA
>P_1428
CGGATGGCCACCGCCGTGGTCGGGGATGACGTTTATGGCGA
>P_1429
CCTTTATGGCATGCTAAATGCGATGCCAGCAACAATTGCGA
>P_1430
GAAAACAAATGCAAAAACCGCAGCAAAAGCACTGACTGGTT
>P_1431
CCTATCGCATTCGGAGAACGCGGTGCCCTCCACCGTGGCAC
>P_1432
ACACTTTTTAGTGAAAGTTTCGCTAGTAGGATAAATGTGAT
>P_1433
CTGGAATATTGGGAAAAATGCAGGATTGGGGAAAACTTACA
>P_1434
GATGCTTTTTTAAAAATGCTCGGGAATAGGAAAAAAGCTTT
>P_1435
AACGAGCAGCCGTACAAACGCTAGGGTTTCCCTAATGGAAA
>P_1436
CGGAGAAACATCAGCCGAGTCAGTTTTTAGGTTTTTCCATA
>P_1437
CCAATCAAGTTTACAAAATGCCAGAACGTAAACTTCATAAA
>P_1438
TGCCAATGTTCTTCCGAACTCGAGATTTTACAAACGTCGGT
>P_1439
CTTTGCCTTGCCCAGATTCGCTAGAATCATGGGAATGCTAG
>P_1440
AAGCTTCGCTCTGACTTGCGCAGTGGGAGCCGTCCACACCT
>P_1441
CTGAACCGCTGAATTTAATACGCCAATTTGATATAATATTG
>P_1442
GCAAACTGCAATGGAAGCCACGTAAGCAGCTATAAAGGATG
>P_1443
CGCCACCCGTTATCGCCCCCCTACCCCCTCAAAATACAGAT
>P_1444
ACCAAGGTGAAGCCTACGCGCCTGCGTAAAAAACCGGAGGC
>P_1445
GATGAAACCCATTACAAAAACCTGGACATAATTTTCAAGAC
>P_1446
CCCGCTTGTGTCGTAAAACGCAGCATAATGAAACATTATAG
>P_1447
GCTGGTGGGTGGCGGAAAGGCGGTGGGCAAAAATGGGGCCT
>P_1448
CGAACGGCTTATTATAATCGCGAAAAAAATGTTGATGATAA
>P_1449
TCGGACCAACAAAAAAAAAACGGCAGAAGCAAAGTAGCAGA
>P_1450
TGGCGACCTGTTTAAAAACTCGGAAATTTCCCTAATTACTT
>P_1451
TTGCCGCTGCCGTTCTGAGGCGGCGATTTGTTTTGTCAACT
>P_1452
TTCCGCAAAGCCAAAGATCGCGAGCCCACCTCCAAATAAAG
>P_1453
GGCATTTATCAGTTAAAACTCGGCCCCATCCAATCGTGCTG
>P_1454
GTTTGAAAGGTCGAAAATCGCGTTCCCTGTGTTTGTGTTTG
>P_1455
CCAACCGCAAATAAATTACTCGGCCACGTTAAAGATTTGTT
>P_1456
GAATGATCGATGATATTTTGCGCGAGCATATTGGCAAGGTC
>P_1457
GGGTAGACTTGGGTTTTACGCATTATTACAACGTTTGTTTT
>P_1458
GATTTTGCAACCAAGTCGGTCCGTGCCACCATAACTGGCTA
>P_1459
TGAGAATTATCACTGGAGCGCCGTGGTACCTTCGGAACGAA
>P_1460
TAAATCTGCTAGTGCTTCGGCGGTGACCATGTTGCGGGGGA
>P_1461
TTACAAAACTATGCCAAGCCCAGCAACTCCAAATAAACAAC
>P_1462
CGGTTTAAACACCGCAAACGCAGGATCAGCTTATTTCGAGG
>P_1463
ATCTGAGATAAGGGAAGCGACAGAACCTAAAGAAAAAGACC
>P_1464
CCGCAAACGCCTGTCAATTCCAGCTGCATGCGCCAGTGTAA
>P_1465
TACAGTTTGTCGTATAACCGCGAAAAATCTGTATGTGATGG
>P_1466
ATTTATGTTGATGGAAAACGCGAGTGAGGCCATTAAATTTA
>P_1467
ATGTCGAACCACGCCCCCCCCCCCCCCCCCCCGGACCGTTT
>P_1468
CACACACACACAAACAGACGCACGAAAAAATGGCAGTAACA
>P_1469
AGTGAGAAAACGGATTTTCGCATGGTTCTTTAAAACAACAA
>P_1470
AAAAGAAACAAAAGATTTTGCGATGGCGTCTGCTATACAAC
>P_1471
AAAAAAAATACAGTAAAAGTCACGAGAGAGGAACTTGGCGA
>P_1472
ATCCGGACTAGAAGTGCCCGCCCCACCGACAAGAACTGCTC
>P_1473
TTCATGCACGAAGTGACATTCTTAGGTCGCAAATGCACAGA
>P_1474
GATTATGGAGTAATGCGAGTCGGTGGGAGAATCGAGCAATC
>P_1475
TCAAATGATTAAAAATAGCTCCCACACAACGAAAAACAGAA
>P_1476
AACACTTCCGGTATTATTTGCAGGGACGTAAATTTGTAGTA
>P_1477
AAAATAACTTCATAAAATTACGTTATTTTCCAAAAGGAGGG
>P_1478
GGAAGAATCCGAAGTACCGGCAGCAGTAGCGAACAGAATAG
>P_1479
AGGGTTAAGTAGATTAAAGTCGGCCACGACGTTGAACATCG
>P_1480
GCAAATGGCAACGGAAATCGCGCGAGTCTAATTAAGACCCA
>P_1481
GTTTCTAATTGGCATAATTGCGGTTTACTGTTGTTGTTGTT
>P_1482
CTGCTCGTGTCAATTTAGCGCGAAAAAATGAGGCAAACTTC
>P_1483
TCTGAAAGGTAAGCCCTGCACGGTCGACATAATCTTAATCG
>P_1484
TCGCTCTCTGGTGAAAATTGCGATCGAAACAAAAGGCTCCT
>P_1485
ATATCGTGTCGGTGCAATCTCGGCATAAACAACTCCACATA
>P_1486
ACGCAGTCAGACCAAAATCGCGGCGACAGGATATGCGAGTA
>P_1487
ACGATATCCTGCGGTGCTCGCCGTACAATTGAAGTTTACAC
>P_1488
TGAATAGAAGAACAAAAAAGCAGTCGCAAAAAACACAGTTG
>P_1489
GCTATGATATCGGATTTTTCCGGCAAGGATAACAGCGTTCC
>P_1490
TGCTTCCGGGATTTTGACGCCGTTAATTATTACAGGTCGTA
>P_1491
ATTTATTCCAAGTGCCGACGCGGAAAAGGCGTTTTATTTTC
>P_1492
CAGTCGGCTCGAAGCACACTCGCCAATGCTCCAACGACTCC
>P_1493
GGAAAAAGGTTTTGAAAAATCAGGATAGATTAATATCGGGT
>P_1494
GCCAACAGCTCGGTAAAAATCATGCTTTGCTGTTTTGACAG
>P_1495
TATTGATCTGGAGGAAATGGCGGTTTCACTTACTCTGGCTC
>P_1496
TTGAACCTGTCACATGGCGACCGTTACAGGACCATTGCAGG
>P_1497
CTAATATTTACAACAATTTGCGGTGGTTTTTTGTGATCATT
>P_1498
TTGCATAATGAGTGTTTTCGCAGGAAAAATCCGACGTTCAC
>P_1499
ATTGGATAAGATTGAAAAGTCCGTAATAGAATATTTGGTGC
>P_1500
CCATCCTCCCCTCTCAAAAGCGAGCTAAGTGGTTTTGCCAA
>P_1501
GTCTCTTCGGTTTCAAAGCGCTGCAGAAATAATTCCTGGAA
>P_1502
AGCAGATGGTCTTCGATTCGCAGTCATCCATCATTAGCCAC
>P_1503
CGCCTTCCCGGTGGATTTCGCGGCAGATCGATGGTTGTCCG
>P_1504
TGCTGCAAGCGATGTTCGCGCTGCCTGCTGCATTTTCTAAT
>P_1505
CAATCAAGCGGCGCTGAGTCCGATAGTGACATTGAAACGCT
>P_1506
TCACAATTGACTGAAAATTGCCCAAACATACTTGTCATCAA
>P_1507
ACTTGGCCGGCGGGCAAATGCGGCAAGGACTTTGAACACCT
>P_1508
CCAGCGGAGAAATCAAAAGTCGGCAGGTAAGAATAAGCATC
>P_1509
CATCAGCCATTTCGAAATTCCGGGGCTGTCAGTTTTGATGG
>P_1510
GCGAACCTCTTCTCTGGCGGCGATGTCACCTCTTTTGTGGG
>P_1511
TTATTTAACTTACCCAACGGCGTTCCCGTCAGCGTGAAGTC
>P_1512
TAATATTTTGCCTACTTTTGCGGCCAGGTCGAGTATGCCTC
>P_1513
CCCGGATATTCCTGGAAACGCGATTTTTTTGGTTGGAGCCA
>P_1514
CATTTTCTGTACTTTAATGGCGGAAAATTCTCCAGGCACCA
>P_1515
ATATTCATGCCTCAAAAATTCGGTGCATGTGTGGCACGTTT
>P_1516
AGCATAGAATCAACGTCGCACGGCAGAGACGTCGAGTGTCC
>P_1517
TCCCAGTGGCCGACCAATTGCAGCCACATCTCAATTTGATT
>P_1518
GATAGTCCGTATGAATATCGCCCGAATAATAACTACAATCG
>P_1519
GAAACTGTCACCTCAATGCTCAAGAACAGCTTCGGCATTGA
>P_1520
AAGGAATAAAATCCGTGGCGCAGCCGGGGCTTTACTTGTCT
>P_1521
CGAAAAATACAGGTCAGACGCGTTACGTGTATTCATAACGG
>P_1522
GGTTTTTAAAGTTCTTCAATCACGAACGTCACTCTGGCTAC
>P_1523
CCAAAACACATATAAACTCACCCACACAATATAACGACACT
>P_1524
CACTAATGCAACCAAAGCATCAAAAACCGCCCAAATAGATT
>P_1525
CGGACCATGGATGGAAGAGGCGGCACTGGCGACGGTCCTCA
>P_1526
TATTTTTTCTCTACATTTAGCAGGGATTTCTTCAATTTTAG
>P_1527
ATAACCGGTGATTTAAATTGCGGTAGATTGAATATATTAAA
>P_1528
AGACGCCTCCAGAGGAAACACCCGCTTGATCTCCCCCACCT
>P_1529
CTATGGGTGGTGGCGCATGGCCGTTCTTAGTTCGTGGAGTG
>P_1530
ACTCTAAGCGGTGGATCACTCGGCTCATGAGTCGATGAAGA
>P_1531
GATCGCCCAGCAGGAGAGCACGTTGGTGGACTGCCGACCTC
>P_1532
CGGGCTTGTACCATACGCTGCGGCATTAATAAAATCTAGGA
>P_1533
ACATCCGCTCGCTCCCCCCCCCCTCCCCCCTCACGGCATTA
>P_1534
GACCAGATCGAAGGCAGAGGCGGCGGTGGGGGCGGGGCACC
>P_1535
GGTGGAGTACTTGGAAAATTCAGGGACATCGCCAGGGGACA
>P_1536
CAAAAGAACTTTGGCCTCGGCAGCAGTCTGTAGAAGAACCT
>P_1537
TTGTTTGAACAATTAAAATGCCTGAATAGCCGAGGTGCCCG
>P_1538
TTCTATTTTAGCCAGGTTTCCGAGGTCATTCATTGCGGCCT
>P_1539
GGTCAGTATCTCTATGGGCACGGCCATGGCATCAGGAGCTC
>P_1540
ACTGTGAAAGGGGAATTGACCGGCACCACATTTTTTAGCTC
>P_1541
TAGGTAAACTGGAGCGCCTGCACCAACACGCTCTGCGTAGT
>P_1542
GGTCCCCCGACAAGGAAATGCCCTGGCGTCAGAGCCAGCAA
>P_1543
TGTGTGTTATATATAAACGGCGATTTTGAAAAACGGTATAC
>P_1544
GTCAAGTTGCGAAAGTGCGTCGAAAAATTTGAACTTGCGGT
>P_1545
ATAAGTGTATTGTTTGAAGGCAAGGCGAACGACTTCTTTTG
>P_1546
AATGGAATGGAAGCAAAACGCCGAAAAAATGTGTAAAAATG
>P_1547
CAGAAAATTTAAATAAATTGCGGCAAGGGAAAGGCAAGGGT
>P_1548
GCTGGACCTCCTGCAAATCGCACGGACTAACTTTGTGGTGA
>P_1549
GGCATCGGCAACGTTAGCGGCGATGCCAACAATGGTGGATC
>P_1550
TCAGGCGATCCCACGGAACACCCGAGCAATGCCACCGGCTC
>P_1551
TTTTCCTTTCAACTTTAACCCAGTTCCGTACTGAGTACGCT
>P_1552
TCCGTTTGCTTGGGGTGAACCAGTCGCAATCTTCATATGCT
>P_1553
ATCTGTCGTTAGATCAAATGCCTTTTTGTAGTCGGGGTACC
>P_1554
CGCAAAGTTATACCCGTACCCAATGGGGGCGGCGGACTTCG
>P_1555
CCTCACAAAGGCTTAAAAGGCGTTCGCCCCGTCGATTCCCC
>P_1556
CGAGAACGCGTATATGTGTGCGTGTTGTGCTAGAAGACGAT
>P_1557
GTGCAGCTAGCAATGAATTGCACGACTAATCGTGTGACTAA
>P_1558
ACGGCGATTCCGGAATTTGACGGTAAAAAGATCAATTTGCG
>P_1559
AACAAGCCTCCTAGAAAAAACGAGGTTCACCCAATTTACAA
>P_1560
CAAACTAAGCGGGATTTTTCCATGAAGTCCTCTGATAGTTT
>P_1561
CCCAATGCAAACACAAAATGCGGTCGACTCACAAATGTAGA
>P_1562
CAGAGCGGCAGAAAAAAATGCGATAACACTGCGAAGCGGCT
>P_1563
AAAAGTAGGCTTCAGAAATTCGGTGCAAGCATTTAGCCATA
>P_1564
GCTTTAAATCCTATTCCGTCCGTGGTCGCCAGTTTCGTTTT
>P_1565
TAAAAATATTTTTAATAAAACGGTTCTAGTTTTTCTCGGTG
>P_1566
TCACAAACAGACGTCTTTCGCCTTCGAGGTATTTCAACATA
>P_1567
CGTCATGATCGTTGAAAATGCACGAAATTCGAGGAAATGCA
>P_1568
AAAAACCGGAAAGCTAGACGCGATAAAAAAAATGCTAGTCA
>P_1569
CGAGCATACCATCGGGCTGGCGGTGGAAGCCTACAAGCAGT
>P_1570
AGATATTGTGCGAAAAATTCCGAGAGGACGCCTTGCGTATT
>P_1571
TTACATTTATGGCTTAGGTCCGAGAATGTGAATATAAATAT
>P_1572
TTCTGAGTACGTCTACGACACGGTTCCTGCAATGCCAAAAC
>P_1573
GAAATCACTGCCTAACTCGGCGGAAAAGAGATGGCGATTAG
>P_1574
TCAGCTGCTAAGGCTGTATTCGAAAACTTTATTCTAAAGTA
>P_1575
ACAGAGTTGCCAAGATCACGCAGGCGACGCCAGTCGACTGT
>P_1576
GAAGAACTATAACGTCAAAACGGTAATCAACATTCTCAACA
>P_1577
AGTTTTCCTGAATTTGAACTCTAGATAGAGCGTCAGCTACA
>P_1578
AATACCTCAATAGGAATAGGCACGATTTCGAAGTTGATACA
>P_1579
TTTAAGGGTGTTGATTGACACAGGCTCTAATAAAAATTACA
>P_1580
TACAGTTTTCTAAACAATCGCAGTAAACGAAACAGCTTGTC
>P_1581
CGACAACGACAAATAAATTACAGCAACGCTTAAGGTCAAGC
>P_1582
TGGCCAATTGGCAAAAAAATCGTTGCCATTGTTGCAGAAAA
>P_1583
GCACAACGATCTGGAAAACGCAAGAGAGCGCTATATAATCA
>P_1584
AAAAGAGGATTTCGAAAATGCGAGAGTTGGCCAAAGAGTTT
>P_1585
AATAGGAGTGAAAAAAAAGGCGGCAAAAAAGCTGAACTCTG
>P_1586
GCACAATTGGGGATTTTTTGCGTGGATATCGGAATTGAAAA
>P_1587
AGTAATTTTAGCTTCAAACGCGGCTGTTTGTAAATGACATT
>P_1588
TCTAAATGGCAAACAAAACGCCCACACAACAAATTCCGCCC
>P_1589
TAATTTATGCCAATAAATCGCAGCCTGGACTTTTTGTCTAA
>P_1590
CACACAAAAACAATAAAACACCGTAAGCTCAAATACGCAGA
>P_1591
TTGTCTGAATATGTGAAATCCAGTCTAGCAATTATCGCGTG
>P_1592
GACTACTTTTAATTAATTTACCGTCCCTAGCTAACCGTAGA
>P_1593
GACTTTCTTTCGAAATATGGCTTTCGTCATATGTTTACTGG
>P_1594
TCCCGCCCAAGACACAAACCCAAGTCCAGCAATCAGTGCTG
>P_1595
CGCCTTCTGACCGCTGGCTGCGGTCTCCACAAATGACGCTT
>P_1596
GAAGCCCCACAACCTAACCACATAGAGGCTATGTTCACTCG
>P_1597
AGGAAGTTGACTCGATCGCCCAGCAGGAGAGCACGTTGGTG
>P_1598
CATAAAATATTCATATGCCGCGATGTCTTGCAAAATCCGAG
>P_1599
TTTAAACTTCGTTAAAATTGCATTGATGTCGTGCTTGTCTA
>P_1600
TGGCAAAACGGTAAATTTTGCAGCAGCCTACAAAGCCTTAG
>P_1601
ATAGTTGAAAAAGAGAAGCGCAGTAAATTTCACGGTAAATT
>P_1602
CAATTATATAATTGATTTTGCCCGAAATGTTCAATACTTCA
>P_1603
ACCCTTCCTGATGTCTTGCGCGGCTTGTTGGAACATCAGAT
>P_1604
TTTCGGCCACTAGTGAAAGTCGATGGCATTTAAGACGCTAT
>P_1605
GCGACTGGGATGAAAAATCGCGCCAACAAACCCAGCGGGCG
>P_1606
CCGAATGAGAGTAAGGAATGCGACAACATACAATTCCTGAA
>P_1607
GCCTTTGATGGCAAAGTTCGCAGGAAAAAAATGTAGGGGAT
>P_1608
CGTGTGGCTGGGACAAGCGGCCTGGATCGAGATCGGATTCG
>P_1609
AAAAGCGAGCCCTCCGTGCGCGATATTTCGCCAACGATAGC
>P_1610
AAAATATGGCACATAAAAAGCGGAACTGTGTTAGTCGTGCA
>P_1611
AATTAGGGCTCATAAAATTGCATTTCTTTTGGCCTGCATAC
>P_1612
ATAGTCTTTTCTTTATTTTGCAGCCCCATTAAAATGTCAAT
>P_1613
CACCGGAATTTCGTCGAAGGCGATGAGCATAATGAACAGCT
>P_1614
ACTTACTGAGTTGCTGAAGGCGGCGGTAACATCCGATAATT
>P_1615
AAAGAGGCGTCTGCATGACGCGTGCCAAGCAGAAACACGAA
>P_1616
GTTGGTGTTGCATGTAAAGTCAAGAACTACGCATAATTCTG
>P_1617
CACTGCCTTAATGCAACTATCGGTGTCTAGCTTCGTAGTAT
>P_1618
CTTTGGCAATGGCTCGAATGCGGGGGGGAAAAAAAATCCAA
>P_1619
ACTTAAAAAAAAAGTAATCACGGTGGCTGGGCGCATGTACT
>P_1620
TGCCAGTGTCATAAAAAAAGCACTGCCATAAAATGCCAGGC
>P_1621
CACAGCCGCAATCCAAATTCCGGAACTGACGCAACTACACA
>P_1622
TTAAAAAAATGAACAAAAAACGGGAAAAAAGCGAAACGAAA
>P_1623
GCTGAATGCGCTGAAAAAGGCGGCGACATCGAACTGCGCAC
>P_1624
ATTGACGCGTACTCAAAATTCCTGGTTGTAAAAGAAATAGA
>P_1625
AATAATTATTTCAGAATAGTCAGTAAGATTAAATTCTTCCT
>P_1626
AAATGATCAGTTACAATAAACGGTCGCTTGCGATCTACAAA
>P_1627
ATTCCGCTGGCCCTTAATAGCACACCCAATGAATTACTAAA
>P_1628
GCGCTCTCCGCTTTCGCGCTCTCCGCTTTCGCGCTCTCGAA
>P_1629
TTCGCAAGTAAAAGCTTTCGCGATTTTTGCTCCTCTGAAAA
>P_1630
CGATGTACAACAGTATCGCTCAGCATAAAACACGATACTCT
>P_1631
ACCAGGGATCGGAAAATTGTCGTCCACAACATGAAAATTGT
>P_1632
TTTCGTTAATACGAATACGGCAGTAAAGGGGTCGAATAGCA
>P_1633
GTTTCGGGCGCTTTCAATTTCACGAATGATAAAACACAAAT
>P_1634
GATACCCGTGTAGGTGAACGCCCTCGAGAAGGAGACTCTAT
>P_1635
AAACGGCTGCTATAAAATCACTGCCACAGTAATGGCCAATA
>P_1636
AAAAGCTTCTCGCGAATACGCCTGAATGTATTAAACGGTGT
>P_1637
CAAATATACAACAAAAAATGCGGTGCGTAATGAATCCGTTG
>P_1638
ATCAACCCAATTGTTTCGCGCGTTGTTTTGAAAACCAGCCA
>P_1639
CAAATCTTTTGAGAAAATTCCCCGAATTACCGCTGAGCAGT
>P_1640
CTAGGACAGTCTGAAAAAAGCGGTGATTAATTTCGCAGTAT
>P_1641
TGTTGGATACAAGGACGCAACGGCGGTAAAGCAAACGCAAG
>P_1642
AGACAATAAGCAGCAAGATACGCAAACAGAAGGGAGAAATA
>P_1643
AGCACAAAGTCGAATTTTTCCATGCTTAGAGATGTTGACTT
>P_1644
ATTATACTGCTTAAAATTCGCAGCATTGGTATTAGTAAACA
>P_1645
AATGATAATTATGATGGGTGCCCAAATGATAATAAGCTGTA
>P_1646
GTTAACGCCCCGAAAAAAAGCAGGGATCGTACACATATATC
>P_1647
TTTTCATCGTTATTCAAAAGCGATTTAACAAAATTATGCAC
>P_1648
AAGTTACTATATTGGTGACCCCGCAATAAGCAAAATGCAGA
>P_1649
ACATTTTGCTTCCAAAATGGCGGTAGCTTGATGGTGGCAAC
>P_1650
GCATTTCTTCAGATAACACGCGCTACTACCATTTAATCAGT
>P_1651
TCGGTGATCCTTGCTGAAGGCGGTTGGAGTGTGCGATTCAA
>P_1652
TTGGGATCTGGAGATTGGAGCACGAAAGGAAAAAAATCCCA
>P_1653
TTTTTCACTTATAAATATTGCAAGTATTTAATTGGCGCAGT
>P_1654
GACATTCAGTACAAAGAGGGCGAAAATTTGACCTTCACCAG
>P_1655
GGCATGTCAATTGGAAAATGCAGTGCCACTGAGAACTGAGC
>P_1656
CAGCGTGCCGGCCCAAAGGGCGGGAGCGAAGTCCCCATCAG
>P_1657
AGTTTTTATTAGGCTTACTGCTGTCGTTTCATGTGTGCTCT
>P_1658
CCTTAGGAAGGAGTATTTTGCGGAAACCATTAAGGGCGAAC
>P_1659
AAGCTAAAACCGTTTTTCCGCAGCAACCAAGTTTTGTTATT
>P_1660
AAAAATTTCGTTTGATTTTCCCCCAGCATGAAAATGGTCAG
>P_1661
TGCTTATTTTTTGTACCGGCCGGCATCGCTACATGAAGCGA
>P_1662
TTACCCCTCGCAAAAAAAAACGGTCATTTCGAAATGAACAT
>P_1663
TTCATCTCCCAATTCGCTGGCGGCCTCCACAATTCCACATC
>P_1664
ATTTTCAAAAACGAAAGACGCAGGAATATAATAAATTGTCA
>P_1665
CTCAATTAAGGAAAAATTTCCCCGAATCGTGTAAATCACAA
>P_1666
AACACATGTCTAAAAAAATTCCTGTTGAGTTTAATGAAACT
>P_1667
TGAATTTTTTAGGGGACGCTCCCGGTTGCCGTTCATTGAAC
>P_1668
GACAATCCAAAAGGCATTCTCTTGAACTGATAAAGGGGCCT
>P_1669
GAATTCGGTAATGATTTTTTCGGAACTAGCAAGAGTGGGCT
>P_1670
ACTCGGTAAGCGTCCGAGGGCGGCAGAGTCATGTTTTGCAT
>P_1671
TCCATCTCCTGATGCCACCGCCACAATAAGGATCACTAGCG
>P_1672
GTACATTTCAACGAATTTTTCGCTAACCTGCAATGAAAGGA
>P_1673
TACTGCCAACAGGCCCCGCACGATAAGATAGTCGCGATGCA
>P_1674
TGAAAACTACAGTGCGTGGGCTGTACAAATGAAGAGTGTCT
>P_1675
AACAATACAGGACTCATATCCGAGGCCCTGTAATTGGAATG
>P_1676
CCCCAACTCGTGCGCAGTCACCCCAATCAGTGATCAGCTCG
>P_1677
AATTTACCAACTAGGCGGTGCGTTATCATGATGTTACCCGC
>P_1678
TAAAGTTAACAATTAATTTGCCTGCTTCAGCTCCAGCAGAC
>P_1679
CAATTCGAAAGTTTAAAATTCGGTCAAGATGAGCGCCTATT
>P_1680
CATTTTGTTGGCAGCGGTTGCGAGGGGGTGGAGGAAAAGTG
>P_1681
TCAAATCATGTATTAAACGGCAGTATTATTTATTGCTCACA
>P_1682
GTCTTGGAAGGAGGCGGCGGCGTTGTTACCATCGGTAACAA
>P_1683
CGTTGATACCAAGTTAAACGCATAAATAACTAATTTCTAAT
>P_1684
GTTGATTTCAAGGAAAAATGCCTCACGTATCCATTTGCCAT
>P_1685
GAAATAACATCACGTATACGCGGGGCTGTGCAGCCAATGCA
>P_1686
TCAAATATGCGAAGAATTTTCGGGCTTAGCAAAAACCACAA
>P_1687
GCATTGCGAATGCCAAACGGCGGGGATAGCTATACAGAAAA
>P_1688
AAATGATTCTTTTTAAATCGCATGAAGACACAAACAAATAT
>P_1689
GTGCAAAATGGGTGGAAAACCGGTTGCAAGGTGGTTGGGGC
>P_1690
ACGCATACGAGATCTTCAAACGATATAATGGTAGCGAGGCG
>P_1691
TCAAATAAATACAAAAAAATCGGGAACGAAAACTGAATGCG
>P_1692
TGTATGTAAGTACTTTTGCGCAGCACATGTGTACATCAATA
>P_1693
AAAGGAACAAGGACTGAGCGCCGTACAGATAAATGCGTGCG
>P_1694
TTCGTTCCAAATGAGCAAGCCGGTGTTCAAAATTATTTCGC
>P_1695
CCTCGCTCACGAGCATTCCACAGGAGACTGCCGAAGCGGTG
>P_1696
TATACTGACATGGCGAAATTCGGTTCTAGGTTAAACTGCTG
>P_1697
TACTCAGAGGTTTCGGGGGTCCCCAACCGAAGTGCTTACTT
>P_1698
AGGAAACTATTAAAAAAAAGCAGCAAAATACACACAAATAA
>P_1699
TTGAGTTGGTGTAGAAATCGCCCTGTTTGATTTCTACGGGT
>P_1700
GGTCTATATGATGATGGCTGCGTTTTATCTTTTCCTGGCTT
>P_1701
ATTAAAGGACCCACTTAGTTCAGCCATTAGGAATCAAAGGC
>P_1702
TGGTACTTGGATGTTTGACTCAAGGTGAATGATGTTTGTAG
>P_1703
TCTGCTCCTTGTCTAATTCACCACAATTATGACAAACCATT
>P_1704
CAATGACCAAGAACTGTGGGCACGATAAGCTCAAAACCATA
>P_1705
CAATCCGCATTTGCAGTTTGCGGTTCGGTTCGACTTGGTCC
>P_1706
TAACTTGAACTCCAAAATCGCAGTGGTTTCCAGTTTTGCAG
>P_1707
AAAGTATGCTAGGAAAAATCCAGCACCTTTATTATCAGATT
>P_1708
AGTTGGACTCTCATCGACGGCGATAATTATTAATGCTCACC
>P_1709
GCGACGTGGTAAAAAAAATTCGGCGACAGCAAAAACATAAA
>P_1710
TCCAAACGGTAGGAGAAATGCGAGAGGCGTGGCATTTGTTT
>P_1711
AACAAGTTGAACTAGTTTGGCGGCAGCTGCTAGACACCCAA
>P_1712
CATTTTTCACGAGGAAATTGCAGCCACAACATTTTGATTAA
>P_1713
TTAAGCCATAAGGCGAAATTCGGTGTGGATGTTATAGACGG
>P_1714
AAAAAAACAACTAAAAAACGCGAAAACCACGAAAATTTGTG
>P_1715
ATTTAGGAATTTAAGTGTCCCATTAAGGGCGGAAGAGAACT
>P_1716
AACAACATCCAAATTCCTACCGTTGCTTCCTTAAAAATTCT
>P_1717
GAACATAAAAGATTAAATTTCTCTAAGGGAGTTTTTTACTG
>P_1718
GATAATGCGGTGGTAAAACACCCCAACCGCATATTACGCGG
>P_1719
GTTCCAAGTGCGATGCGGTTCCTCAACCAGCACGACAAGGC
>P_1720
AAGCAGGCTATTGAAGAAAACGGCAGCAGCCAAAGGTGTTG
>P_1721
AATAAATCTCTGAAAGACCGCCGTGCATTTTTCAGCCCCAT
>P_1722
GTTGTGGGCTAGTTAAAGCGCGAAAATTAATTTTTTTTTAT
>P_1723
AATTTACTACCGTAGAGGTGCGGTCTTCACCGGGTAAGGGG
>P_1724
AAGCAAAGAGGCATGCGGAGCGGTATTGACCCAGAACTATA
>P_1725
AAAGCTGCTAAATTAAAACGCGGCGTGGGAGTTTTACCATG
>P_1726
AAATATATAGTTAATAAATGCCCTAACAACATTTATTGATA
>P_1727
TCTTAATTTCGTGAAAAATGCGGACATGACGTCAGCCTTGT
>P_1728
TGTGGCCACAAGTCGCGATGCGGCACTTCCGGCGGCTCCAG
>P_1729
GAAAACCACCAAAAGTTTCGCCGCATTTTGCTAATTGCCAA
>P_1730
GGCATTTTTAACATATTCGGCAGCAATAAGGTGAGGCAGTC
>P_1731
CTCGAGGCAGCCAAAATGCGCAGGAAACTTCGGCCCAAGAA
>P_1732
TCCAAAATATCATCTATTCTCGGTAGTGGAAATTTGTCAGC
>P_1733
GCCACCGACCATTTTCCCCACATCCCCACCAGCAGGCACTT
>P_1734
TAAAGAGTAAGTGTAAATTGCATTGGTATTAAAACCCTATA
>P_1735
CTATAAAATGTAAAAAAATACCCGGATGTTATATATTCGCA
>P_1736
ATACATTTTCCATTTAATCGCAGGAACCTGAATGGTTCGGA
>P_1737
TTTCAATTCGCCAAGAGAGGCGGGAAACGGGAAAGTGCATT
>P_1738
TGGAAATGGTAAAGAGGGCGCGGCATTAACATAATTTAGCA
>P_1739
GGCAGTTCACCGAACGACGGCAGCCTCGGCGTGTGTTTAAA
>P_1740
ACTTTGGAATGCGACTGACTCGGTACGGAAGGTCTCACATC
>P_1741
CACCAAATACACATTTTTGGCAGCAACACGAACGACGAAGA
>P_1742
TGGAACCCTCCTATACAAAGCGAGAAGTTTTATCCCAAATC
>P_1743
TTGAACGTATAAACCGAAGTCTTGGTCCAATGATTAGCAAG
>P_1744
CGTCGTGCAGATCTTCTCGTCGCCGACATTGGTCATCGGAA
>P_1745
AGCGAGATCTCGCGAATTCGCGGTTTTATCGGATCGCAGCC
>P_1746
GGACGCTGGCTGAAGCGACGCGAGGAGGTGGATCAGCGTGA
>P_1747
TCATTCAGCTCTGTTCAACGCGGCTTTATCTAAAATATGGT
>P_1748
ATTTCTTGATAGGAAATCCACATGAGCCATACGCTTACCCT
>P_1749
CCCCACACATTAAAAATTCACCCTAATCCCGCAATTCTTCA
>P_1750
TCGAAGTGAGTCGCGAGAAACGGGAATGTCTAATCAGTATA
>P_1751
AACAAATATGAAATCATTTACAACATTAATGTCTATTTTCC
>P_1752
ACATTTTAGATCAACTAGGTCGAGCTAAATACTTTTCATGC
>P_1753
ATAATTCCGGTGAAACATCGCGTGGTCAAGCGAACTGAGTT
>P_1754
TGATTTTGAACTGAAAAAAGCGCGATTGTTGCACTTATTTA
>P_1755
CGTTTGAATAATGAAAATCGCGCGAGTCACCGAAAAGGACA
>P_1756
CTATAGAATTTTACCACTGGCAGCAATCAATTTTAACACGC
>P_1757
TACAATGTGAATCTATTTCGCGGCACTTTGTGAGTACAAAT
>P_1758
AAAAAAAAAAAAAAAAAAAGCAGCAGTAAGGGACCACCAGC
>P_1759
TAATTTGAGCAGCTGTTTCCCTCGAGGGGCGGTATTTCAGT
>P_1760
ATTTAGCGGGCCATAAATTCCGGGGCCACACACTTGTCCGC
>P_1761
GTGTTTCGTTTTAATTTTCGCACGAGCTTCGCAATTTCTCT
>P_1762
GGAACCAAACACACGAATCGCACGAAATATTCAAACAACAC
>P_1763
TATCAGCTGCAATTGCGACACGAGGTCTGTGTGCTGTGCTC
>P_1764
AATGCGCTCAAGAAAAATCGCCGTAATAAAGCCAAGCGTCT
>P_1765
TCTATGTTATCAAGGATTTGCGTCGTCGACATCGAGGCTCC
>P_1766
ATCTTCGGAAGCGGACAGTTCTAGAAGAGGAGAAGAGGTTG
>P_1767
TCCCCGCGTTAGGTTAAAGTCGTCCTCGGCTTTTCGGGAAT
>P_1768
CCTTTACGTCCACAATTGCGCGTGAAGTAATATATTGGACG
>P_1769
TTTCTTCGATAAAAGTGGTGCGCGAGATAAGTCCGGCGCGT
>P_1770
TCCTCAAATATGCCCTCGCGCGCTGGTGAGAATAACTACAG
>P_1771
TATTTCGCGCTTTTTTTTGGCGGGCTTATCGGCTATTATCT
>P_1772
TGCAAATTTTGATGATGTTACCCCTTACAAAAAATGCGAAA
>P_1773
AGCAATTTAATTGGAATAAACTATAAGTTATATTTTATGAT
>P_1774
GTGAGTGCCTTGAGCGGAAGCAGTGCCTCAAAGGTGTCAAG
>P_1775
TAAATTAAAAATTAAAATTGCGGTTTCCGAATTTTGCGTAT
>P_1776
GCTCTGTTACTTACAACTTGCACGGATACCTTCATCATATA
>P_1777
TTTTTTATTCAGCAAAAATGCAGCACATGCTTTTTCCTAGC
>P_1778
TCAACAAAGAAAGGAAAACTCGGTGAGGGAAAACTCCACAG
>P_1779
TTGAAAGCCAACTCAAATTGCGGTATCCAGCATGAACTTAC
>P_1780
ACTGCATTTGGCGCCGATGGCGTGGGCAAAGAAATGCAAAC
>P_1781
GCAGGCCTCCTGATATGTCGCGTGACTTGCCACAGATTATG
>P_1782
AAATTGGGAAACGAAGTTCGCGGCCTTTTCCGGCGGTGTCC
>P_1783
CACTTCATCTGCGAAATTTGCGGGAGAGGATGCTAATGACT
>P_1784
AAAAGAGAATGCGAATTTTGCGAAAATTATTTTTACGCGTT
>P_1785
CTAAGAATTGAATAAAATTGCAGTAATTTTTCTAGTTTTTC
>P_1786
TTGGAATCTTCCAAATATTCCCTGCCTAACAAAATATCGTA
>P_1787
TCTTTCAATTATCCTTGTGGCAGGACTGGTGAAAGCAGGTG
>P_1788
CGTGGAAAACCGAAAAAATGCACTCGCGGTGACTATGTGCC
>P_1789
AAACTCTGGAGCGGATTTTGCGAAAAATTTCACTTTCACGA
>P_1790
TGCGTACGCAATTGAAAATGCGCCAATTCTTAGACTAAAAC
>P_1791
ACTGTGTGTGCTACAAAATGCATAAACAATCGAAACCAATT
>P_1792
GCGCCGATCCCAATGTCCGCCGGCCGGGTGAGTGTGTGTGT
>P_1793
TCAAGTGCGCACACAAAACGCGGCTCCATTCTCGAGATCGA
>P_1794
CAGCGGATTGCCTTTCAAAACGCTGGTGGGAAATGCTTTAC
>P_1795
ATAAAACTCGACGCAAGTCGCCGTGCCAACTCTTTGACATC
>P_1796
TTTGGGCACTTGTGTTTACTCAAAAACAATGTTGGAAAACC
>P_1797
CAAATAGACTGCAGATTTTTCGTGGTCTATTGGAAACAGCA
>P_1798
ACTACGAAGTCCCTCTGGCACCTGGTTTCGAAGTGATGAAG
>P_1799
TGCAGTTTGCACAGAAAATGCGAGTGCATGGCACGGGAAGG
>P_1800
TGATTGCGCTCTATTGTTGGCATGGTTGGACCTGAAAGCTT
>P_1801
AGGTATAATTTCGGATTACACGGCTGCAAACAATTTTTATA
>P_1802
GCTTTGAGAAGTTTAGGTTTCCCTAATTGATTAAATATGCA
>P_1803
ATAAATTCACCAAGCTAGCGCAAGCCTACCCCCTAAGCAAT
>P_1804
ACAAATCATAAGGAATAACTCGCGAAGCGAGCGGATCTTTA
>P_1805
GGCGCGACGACCCGCTCACGCAGCACCTGTTCAACCTGGAC
>P_1806
CACATAGAAGGGGAAAATCGCGGGCATTTTCATGCAGAGAC
>P_1807
CAAAATGCAAAGAGGAAAAGCGGGAAATGCGGGAAATGAGG
>P_1808
AAATCGCTAATGGCCACAGGCGGTCGCCGCCCCAACTGTAA
>P_1809
GTGAAAGTGACAACTTTCCACGAAAAAAAGTGCTCACAAAT
>P_1810
GACGAAATATTTAAAAATTTCGTTGTAGTGCTTTTGAGTAA
>P_1811
TTCAATCACTAATGAAATTCCGATCGCAAACATTTCTTCAA
>P_1812
TCCATGTTGTCCGAAAATTCCCGTACCGAACAGTCCACCGT
>P_1813
ACTTTTACGCCAGCAGAATACGATCGCTAATAACGCAACAT
>P_1814
TGACCCGGACAACGAGTCGGCCCGACCGGGATTAGGATGTT
>P_1815
AAATGGGAAAGCAATTTTCGCATTTTTTGTAAGGGGGCATA
>P_1816
TACATACAGTGGAGCAAAGTCAGTATAAATAATGTCGAAGT
>P_1817
AGAAATAATCAATCTAGAATCAGGATATGTTAGAAAAGATA
>P_1818
TAATTTAATTGAAGAAAATTCCCGGCCAGTGATCGCTAAGA
>P_1819
ATTTCGCGCTAATTGAAAACCTTCAACATCTTTAATTAAAA
>P_1820
GAACTATTAGAGTACGATTTCAAGGTAGTTCATAAAGCAGG
>P_1821
TTGGGTGCCGACAAAAAATGCGATGTCTGTAAATTATACCA
>P_1822
CGGAGAAGTCAGGCCAAATTCACGAAAAATTCAAGCTTTAA
>P_1823
CAGAATTGCCTTAAGACACGCCGTATTTTTTGTTATGGTTG
>P_1824
TACATAATCTTGTTATGTGACGGGAATAATCTGCAAAATTT
>P_1825
AAAAAAATACATTTTTAATACGTTAGCACAACAACAGCACA
>P_1826
TGTTAAGCACGATTAAAATGCGATTGCAATGCTGCAGGTAC
>P_1827
ATTAAATATCTCGTGAATTGCGCTAATCAAGTTGTTAATTT
>P_1828
GATATGTAAATGGAAAAATGCGGTGGACTAAGGGGCATCGA
>P_1829
TATACACACTGTCCAAAATTCACTGCTATCGTCCGCTGCTA
>P_1830
GATATTCAAGGTCCATTGCGCTAGCTCAGTTTCTTAGAAAC
>P_1831
TGCCGGTGAGCAGCATCGACCGGTCGTTAGCGGCTGCGTTC
>P_1832
ATTTTCACATTGTTCATGGGCCGCACTAACGCAATTCAGTT
>P_1833
GACAATGTGCCGGAAAAACGCGGCATGTTGTGGTGTAGGTT
>P_1834
GCGACCTATCACAAAACTCGCGGTATCGTTCGCGAACAACT
>P_1835
TCGAAGTTGGCTAAAAATTGCATCAATTTTTTGTCAAACAA
>P_1836
CTGGCCGACATTTTCGATGGCGGTTGGAGCATATTCCGGGG
>P_1837
ATAGTTTCCATCTGCTTTTCCGGTGTGGCTCGTACTGCAGG
>P_1838
CGAAGGCGATGGGGAAAATGCGGAAAACTCAAGAGAAGCCC
>P_1839
TTGAAAACACTTCGGACTCGCGCGCTGCACAATAATAGTGA
>P_1840
ATCGTCCATATACAGAAATGCTTGCGAAGGCGTTAAGCCTG
>P_1841
TTTTCACATTTGGAATTTTGCACTTTTCGGACTGGATGAAT
>P_1842
TACTGGTATTGGGTATTTGTCATCAACTGTTATTTCGTTGA
>P_1843
ATTTAGACATTCCCGTCGGTCCGTAGCAATGTCGAGTTCTC
>P_1844
GTGATGGCTTGGGGCTGAGGCGATCCCACTTCTGATGTCGG
>P_1845
TAGTTTTGGGTCAATTTACGCATTTATTGTAAGGGGATGAG
>P_1846
AAAGCCCTGGCCTAAAATTTCACGACCAATTAGTACGTCAT
>P_1847
CACTTGGCGCCCTAAAAAATCGGCCGGGGGCAAAAACCATA
>P_1848
CTCGGTTGGTCGACCAAAGTCCTGCGAGAAAACAGCTGCCG
>P_1849
GTTGAATCTTAAATAAAATGCGCTAAATTTGCAACTAAAAA
>P_1850
AACCTAGCCAAAACAGAACACCGTAACACGGAAATGCCAAT
>P_1851
TAAATCTTCGTGTATAAATGCGGTAGTTAATAAAGTAGGGC
>P_1852
AGCAGAAAGTCCGTTGAGTGCATGCGTGTAGAAGTCAAAGG
>P_1853
AATGATCATTGTAATAATCGCACTAATTTTGTTGTACTCAT
>P_1854
ATCCGTGGCATCAATGAAGGCGTGCTCAAAGAAAACTTTTA
>P_1855
ATTTTTCAACAGGGATGGGGCCCGAAAATCGAAAATGATTG
>P_1856
ATCAACACCTGCAACGCCGGCGTTGGCACGTTGGCCGTCTC
>P_1857
GAGAAATAGATTTGAAAATGCATGTACAATTCAACCAATAA
>P_1858
AATCAAGAAGCCGGCAGACGCGGCCGTAAAAATTACAGCGA
>P_1859
GTAGAAAGAGAGGGCAGAAGCAAGAACACTGCACTCGTTTT
>P_1860
GTGTGGGACGCCTTTCATGGCGGCAAGGCTAAAAAGTGCAG
>P_1861
GTTGTTTATCGATGGAAACGCAGCGGCGTCGCCTTCGGCTC
>P_1862
GTCCTGAGCACCGAAAAACTCCTGGCCATTGAACCACCACC
>P_1863
ACTTCGCTGCTCACGCAGAGCGGTGGAGAGGTTGAGACCTC
>P_1864
GGGACAGAAAGAGCGAATCGCGAGGATCGTACGTTTGGAAT
>P_1865
AATAAAGAAAATCAAAAATCCGATACTTCAAACGCGCCAAA
>P_1866
CAATCATCAGGGAAAAAGTGCGGCTACGCGGTTTCTTACCA
>P_1867
CGGGTTTCTTCTTTAGGACGCCCTGGTGGTTTTCGTAGTGG
>P_1868
TTCTTGTTTGCCGTCGAACTCAGGAATAGATTTAACTATGT
>P_1869
GGCGTTAGTACCTGTTTTCGCCGTGATGCCAGACCGGGCTT
>P_1870
GGTGCAGGGTTTATCTTCGACGGGCGAGGCAACGCTTGGCG
>P_1871
GCGCCCAACGTGGGGCAGCCCGATGCCTGATTAGGCACTTG
>P_1872
TATATACAAATACAATTACGCGATGTTAAATAAGACATAAA
>P_1873
TCATATGGACAGTAATTATGCGTTACGGATGGTGTAGTGTT
>P_1874
CTTCATGAAGACACAAAACGCAGTATCAAAAGCAATGACCT
>P_1875
AATGGGGACTCTTGAAAAAGCAGCAGTTTGTGATCCTTCAC
>P_1876
GCTTTCGCTAAAGCGAAATGCGTTACTGGGCTGGCTCAGCG
>P_1877
TCCCCGTTACCCGTTGCAACCGTGGTAGTCCTAGATACTAC
>P_1878
GAGGGCAAGTCTGGTGCCAGCAGCCGCGGTAATTCCAGCTC
>P_1879
TCATGAGTCGATGAAGAACGCAGCAAACTGTGCGTCATCGT
>P_1880
CGGATTGCATCGAACCCTCCCGGTTGCAGTGAAGTTGATGC
>P_1881
TCGAAGATGCGGGGAAATTCCCCGAGAAGGGAATTCAAAAT
>P_1882
ACACGAAACCCCTTAACCCCCGGTCTTAACCCTCTGGTGCG
>P_1883
AGTTTTTTTCCTGAATTTTGCGCTGTTCGAATGCAGGCACT
>P_1884
GTCCAGAAGGACAAATTTTTCACGAGCGTTGTTGATGCGCT
>P_1885
CACTTGGCAGTCGTCTGTCGCCGGAAAGTTGCAACAACAAT
>P_1886
TTTAATGGATTTTTATTTTTCGGTTTTATTATATTACAGAT
>P_1887
AAAATCGCCATGTTCTAGCTCGGCATTTCGTCACCAAGTTA
>P_1888
ATGTGAACCACTGTGAATCGCTGCATCTGTGTGTGTGTGTG
>P_1889
TAAGAGACTTGGACGAGTCGCAGCCGTTAGAAGATTTAGAT
>P_1890
TTAAAAATCGAAAAAAAAGGCGCTGGCGGGATTTGGTTGCC
>P_1891
TCACTTGGAAGCGTCATTCGCTTGGATATTAAATTTCATGT
>P_1892
AGAGTGCCCTTTTAAAAATGCATGACCCCACTAGCAAGCAA
>P_1893
GACGAATGGGATGCAATTGGCGGCGATGTGTACGAGAGGCC
>P_1894
AACATTCGATCAAAAGATGCCGTTACAATTAAAATCCTGAA
>P_1895
CACGCATGACTGGTCAAAGGCGTCAGAGGGTGCAGAACACC
>P_1896
ACCTGGATACGCCCAAATTGCGAGACCACTGACGGACCTAT
>P_1897
CGAAAAGATTGTGAAAAGCGCGCGAAGGTGAATTTCGTGGT
>P_1898
ATCTGAATTACTTTTATACTCGGCATCACTCTCTACCGCGT
>P_1899
GCCCTCTAGAAAATTAAATTCCTACGAGGCGAATGTGGCTC
>P_1900
TTTTCGTCCCACCCAAGTTCCTGCAGCCAAATCTCCTGCAT
>P_1901
GTTATTCCGTGGGCCCGTACCAGTAACGGAGTTTTTCCCGT
>P_1902
ATATTTAGAAAAGAAAACCGCAGAAACAAGATAACACCGAA
>P_1903
GGAAAAATTGCCATTATTCGCGTCAAAAACATATGCATTAA
>P_1904
ACTGTTGCATACAGGGACGGCGATAAGTTGTATTGGTGGAA
>P_1905
AAAGCTAATGCCCATCGCGCCAGTCGTGAATTTAGATCGTG
>P_1906
TTTCAAGGTTATTTTCTTCGCGTTGTTTTTGCTTTGCAGTT
>P_1907
TCAAATACTCTGTAAACTGCCGGTTTACATATTCTGTCCCG
>P_1908
AAGCTTACCGTTTATACGATCGGGAAAAACGTATCATTGTT
>P_1909
ATAATTTCAGAGCCCGTTGGCAGTGTGGGACCCAAGGTTGA
>P_1910
TGTCAAAACAATTTTAGGTTCCCTAATTCAATTTCCCACAG
>P_1911
AGATACAGTTGTTTGTCGGTCGGTGTCCTTGTTTTGCGGTC
>P_1912
GTGAGCCTTAGGTTTAATTGCAGCATGTGCCAATACCGCGA
>P_1913
AGTGTGTGCCAGACCGCCTGCGGTGCAGGTGGTTTAAATTT
>P_1914
GGTGATGGCCAAAACGAAAGCAGCAACATTATTTTTCACAC
>P_1915
CTTTTAATAATCGGGATTTGCGCGAAATGTGATTTTTTATA
>P_1916
ACACAACTCGTGGTGACTCGCGGCCGGGCAATTTGTGGCGC
>P_1917
CAAAGTGTCCCATTTCAGAGCAGTAAAAAACAAAAAACTTT
>P_1918
ACTTCCTCCAATTTATTGTGCGGCCTTATAATTATAACTTA
>P_1919
TTTCATCAACTGTGAAAATCCCTTAATAAACTGTTTGAAAT
>P_1920
CTGGAGGTGATCTGCAAACGCTTCAGCTCTTTCGGCTTCAG
>P_1921
CAAACACTCCTGGTGGGGGTCCCGCTCCATCAACCCCAAAG
>P_1922
ACTGGATCTAACTTATGAGCCGATTCGTTCCTTAGTATAAC
>P_1923
CAAATCGTTTACAATTTACGCAGCAAAATTTCTTCATTCTT
>P_1924
TTATCGCTATAAATAAAATCCAATCTTGAAAGAATTGCTTG
>P_1925
CAAGCCGACGATGTTAATTCCGTCATTTTTAAATCAAATAG
>P_1926
TCTAGAAATTCATTTGTCGCCGCTACCCCTGTCCCTTGCTG
>P_1927
GTATCCTGAGAATCGATTCGCAAGAAGATGGACGCTAGAAA
>P_1928
AGCCTTTTAAGTCTAAGTCACGGCACCATATTTGAAATCTG
>P_1929
AGCCTTATTCAAATGTTTGGCAATGTTGGAGCGAATTCTTT
>P_1930
ATGGACTTCAAGGTCTATTGCAGCAATATCGTAAACATCCT
>P_1931
AATTAATAGCAGAGAGATAGCAGAGTGTTTACCAATATGGG
>P_1932
GGTGAACTGTCTAATTTCGCCGGCCTCTAGGGATTCGTTGT
>P_1933
GGCACCAACACTATCAAGCGCAGCTCCAAGGAGTTCAGCTG
>P_1934
TTTCCAGTTGGTTTAATCGGCGCCCTCATGCGTACATCAAA
>P_1935
GAATAATTTAAAGACTTTGGCGGTGAGACAGATTTTTGGAC
>P_1936
TGTTGCAGCCGAACGATTTGCATAAACGTCATTGAATGGCT
>P_1937
TCTTCTCTATCGAGAAAATCCGAGAGTCCCTCCGCTGTCGG
>P_1938
TCTCAGCCGCTAATTTCGTCCGGCTGCCGCTTACCTCCATG
>P_1939
GTTTGGGCTTAAACAAATCGCACAAACAACAAAATGGGGGT
>P_1940
TATTCAATTCCGGTACCCTACACGACCTGATGCAAAGATTC
>P_1941
GAGCCATCGACCAACAATCGCGAGCTGGTGCTCAAAAACGT
>P_1942
GGATTACCTGGATGAAATTGCAGGAACTGAAAATTAAAATC
>P_1943
GAACCGATGCCCGCCTTGCGCGGCACAATCGATGGGGCAAT
>P_1944
GGAACATCGATGGGAATTTGCGGTCGGAACTCTGCGGGATA
>P_1945
GAGCATAGATTGGGCTACGGCGCTAATCTTATAATTAGCAT
>P_1946
AAATGGCAAAGTGTTTGTGGCATTGGTATTGGTACGTGCAT
>P_1947
GTTGATTGCTGACATGGGGCCCCCAGAGCAGCAGCGGCAGA
>P_1948
TGCAAAACTCAGATTGCTCGCGATAATCGTTTTTAACAAGA
>P_1949
CATATTAGCGTAGTACAGCTCAATGTCAATCATTGCGCAGC
>P_1950
CCGAAAAAGTGTCAAAATTCCTATAATCCGCTTTAAGGTGT
>P_1951
CGTCTACATCGAGGAAGTCCCCGTACCACAGCCGAACGCAG
>P_1952
CCATGAGCTCCTCCAAAAGGCGGCAGCGCACCAATGGGCTT
>P_1953
ACACAAATGCGTTTTGGGGGCCCTGGTAAAAAAAAGACGAG
>P_1954
ATGGGAAAAATCCCAAAAAGCGAGGGGGGCGAGGGGCAAGA
>P_1955
TTTAATGCCCTGGCGGATGGCCGGATCGACGAACTGGGGAA
>P_1956
CACAAAAGCGCCTGCAATTGCAGCCACAACAAGTAAAGCGA
>P_1957
ACCATTCATCATAAAAAAATCGGTGGACTTTGCCTGTGGAG
>P_1958
GGCGATGAGAGCACATGTTCCGGTTGCATCCCGTTTGGCGC
>P_1959
TTTGTTACCACCTCATTTCGCGCGCTTTTGGAGGAAGTGCC
>P_1960
GAATGTAGCGAGCGTAAGCGCAATCCCAGGAATACGAACTG
>P_1961
GTTCTTGGCGATCTCAACGGCACCATTTGCCTAGTCTATCT
>P_1962
AATGCATGCGAGAAAAAATGCAATAACTGTGGAGGCAATCA
>P_1963
TTTCGCGACCCAGAACATATCGGTTTCGGGCTAGGGCATTC
>P_1964
TAAATACAAAACGGAACTCGCGCCGTCAACAACTCATATTT
>P_1965
TCTTTTGGTACATAAATATTCTTTAATTAATTCCTTGGCAT
>P_1966
TAGCAGAAGCCACACAACTACAGGCACGAGTTCAGTCCACA
>P_1967
CATCTTTAATTTATATCGGGCTGGATTAGAAAATCATGTTA
>P_1968
AGGGACCGACTGTCACATGCCAGGAAAAATAGTCGAATTAA
>P_1969
CAATAATCCCGTAATAAATGCGGTCTACGTGTCTTCCAGCC
>P_1970
AGGAAATGATTGTAGAATCGCGGCCCTTGCATAAAAAGAAG
>P_1971
GCGTTTGTTGAAACCAAATGCGGTTTTCAAATGTCTTCTCT
>P_1972
CGTTTTCCTTACGCAATTCGCCCTGACAGAGTCCTCTTCAT
>P_1973
TCCAGCAAGACTAATTTTTTCAGTGTGCTCTTCATACTCAG
>P_1974
TGCAAAAGGTAGAAAAATTGCCTGAGCTCGGCTTGCGCCTG
>P_1975
CCCACTCTCACTCCCAAACGCGCTGGTGGAAAATTTCCATT
>P_1976
CGAAATTCAGCATTCAATGGCAGGAAGGGGTTAGGCGAGCA
>P_1977
AAGTTAGTTCATTGAAGAGGCGGCAATCGGTGGTAAGGGGT
>P_1978
GAGGGGACAGCTGGAAAATGCGAGTGAGGAGCAGAGGGTGT
>P_1979
AATTTATCGTCAGCAAATTGCAATGGCAAATCGCAGAGCAC
>P_1980
AATCGTGATCTTATTACGCGCGTTAATTACGAAATACAGCA
>P_1981
TTTTCAACTAGGTCAAATCACGTTGGCAGAGACGAGCGAAA
>P_1982
CCCTGTGTGCTAAGTAAACGCCCTGGTGTAACAAAAAGCTT
>P_1983
CTCGCTTTGTAGTATAAATGCAGGGAGGGCCACCTACCGTA
>P_1984
GAACGCGAAACTGGATGTGGCCGGAATATTCATATAAGAGC
>P_1985
AAAACAACCTAAGTGAAGCGCGAAGACATTTTAATGTAGAT
>P_1986
GAAAAATTCCGAGAATTGGTCCTCAGAAACTACAAAACGAG
>P_1987
TCGGAATTTTTCAACTCACTCGGTGAGCGATTCATAGCGGC
>P_1988
AACTCTTTAATTATTACATTCTTACGGCATACGCCTTTATT
>P_1989
TTATTACAGCTCAAAATTCTCACGAAGGCGTAGAAGGTGTT
>P_1990
CGATTTATTATGATGAAATGCGGCAAGTAGCTGGTAAATCT
>P_1991
TAAAAGTAAACGAAAAAATGCAAGCACGTGACATTTACGCT
>P_1992
TAGCTTGCTACAATCCTACTCGGGAACTTTGTGGTATTTTT
>P_1993
TTAGGACCTGACTCAGGTCACGGTTACCAGAATTGCCTTAA
>P_1994
ACCACAGATATAAAAAAACACCTTAAAGCCGACCTTGCGAC
>P_1995
GAATTTTCTTTCTAAAAATACAAGAAAAAATAGATTTTTAT
>P_1996
GCCAAAAACCCTTCACCCCTCACCCAAAAGCTAACCACAAA
>P_1997
AATTAAGCTCAAACTCAGCACCCAAAACTCTTAGCTACACA
>P_1998
CAAAAAGACCCCCTCTCGGACACCAATACTGATGCAGTCTT
>P_1999
AAAGGAGTGAAGAAATTGACCATGAACCTGAAAAAGGTACT
>P_2000
CAACATAGTCTTCTGGAACGCGAACGGCTTGCAGAGAAGCA
>P_2001
CAAATTAAATATAGAAAACTCAGGAGGGGCATTTCGAGATT
>P_2002
CTAGTACCACACGATTAGCTCTATTCAGAGCGGTAAATGTG
>P_2003
AAAGTGAGCAATAAGAGTGTCGGTGCGGTACTTTTTTATGT
>P_2004
CCAATTATGTGAACAAATCACAGGAATTCGATGTATAAGTA
>P_2005
GGCCTTGGCGGTGGCAGAGGCGGTGGCTCCTTCTTCGACGC
>P_2006
AAAATTGTGTTTTGAAATTGCAGCAAATGGAAAAAAGGTGT
>P_2007
GACTTAATGATGAAAAATCACAGTGTCGACGTCCAAGAACT
>P_2008
GGCCAGACCTCCGGCCAGGGCGGCCGCATCGTTGGCGGCCA
>P_2009
GAGCGAAGTAAGGAAAATCGCAAGAGAAGAAAAAAGGAAAC
>P_2010
TGACTGGCATTCGCACCCCTCCTCCCCCAATAAATATCCTG
>P_2011
GGAGCAAACAAGTTAAAAGGCGAGGATAGAGTAAATACCTC
>P_2012
GTAAATACGAATGCAAAATGCGATCCCTATGCTTAACTTGT
>P_2013
TTTTGCTTTTACCATAAACGCCTGAGCAATTAACTTATCAA
>P_2014
ACGGAAAAACACGAAAATTGCGAGGGGGTCGACGTGAGTTT
>P_2015
ACAACAGAAGTATTAAACGGCAGTGCCTCGTTAGAGGCTGA
>P_2016
AAAGAAGCTATTGAAAAATGCACGAAGATTGTCGTCCGTTT
>P_2017
TGGTAGCGACGAATTTCACGCAAGGCCACGGTTCCAGGGCG
>P_2018
CTCGCTATTGAACAAAAATTCGAGAGAGCCAGGGGAGCAAA
>P_2019
TCTGTACCAGCAAAAAAAACCATTCCCAACGCCGACGAGCT
>P_2020
GTTCCAAGCCAGTAACCACGCCCTAACAGACAAAACCGACA
>P_2021
GAGCCACACTCTGTCAAATGCCTGCGCGACGTCTAGAAAAA
>P_2022
CAATGTGAACAAGACGAGCGCCGGCTCTCTTTACAACGCAA
>P_2023
TGCCATTTCTCTGTATTTTTCGGTAAAGAACATCTGCCCTT
>P_2024
TGTAAGCACGCTCAATTTTTCGGGATTATTCATTATTGTAT
>P_2025
ATATTAAAACTTAAAAAGCGCAGTTTTAATTAAATGTATGT
>P_2026
GCTAGAAGTCCTCGAAATTGCAGTATTAATTAAATAACTTA
>P_2027
TTCGTAGTTGCTTTGCAGCACGGTTCCATAAAAGTCGGTCC
>P_2028
ATTTTCGTTCAGATGATCGGCGGCCACGGCGTTGTAGAGAT
>P_2029
TTTAAATCATATTAGAGACGCAAGGATTATGATCTGGTTAC
>P_2030
TAAATTGGGATAGAATTATTCGGTGATTTTTAATGTAGTCC
>P_2031
ATTTCGTGCATATTTAAATGCTCTACTTATGTAATGCCTAA
>P_2032
TAAAACAAAGGTACAAATCGCAAGGACAAGAATATTTTTCA
>P_2033
CCCAGCGAAATGGTTTATGGCCTGGTCCACATTTTCCCGAC
>P_2034
ATTGGTGGCCAGGTAAAAAGCGGGCTCAGCGAATAGCTTTT
>P_2035
CTATTTAAAATGTGAGCAAGCAGCAGTTGTGATTGAACTTC
>P_2036
TGTTCTATTCTGTTTTGCGGCTGCCACATTCGTTTTGTTTT
>P_2037
TTCAAATTTTGTCTTTCACTCATTAAGCTTTTATATCTTTA
>P_2038
ATTAAGCGATGCTGAGGACGCGGCACTCGCAACTTGCCATA
>P_2039
TCCGCAGCGAAACTAATTTGCGGTTCGGCTGTCCGGGCGAG
>P_2040
TAGAAATGGTTAACGAAGCTCAGGAAAAACAGCTAAGAAGA
>P_2041
GTATCTAAAACCAAACATAACGGTAGGAATTCATTGCACTT
>P_2042
GTTTTATGGCGTAGTGGGCGCGGCAAAAAGTTATTAGGCAA
>P_2043
ATCAGTTACCAACGCAATCACGGAACTTAAGGAAAAATACC
>P_2044
ACAAAAGAATGAACACGGCGCGGGCACACCAAGGAACAGCT
>P_2045
ACATACGGCGGCGTCGATTCCTTGCCGGGCCACTCCGGTGA
>P_2046
CATCCAGAGTCACTATTTCGCAGTATTCCTTCCTATTACCA
>P_2047
ACACTTATAGATGGAAAAGTCCTAAACGTATTAACAGACAC
>P_2048
TTCTGCGAGCGGTCCCGGCGCGAATCATGTGCGCGCTCGCT
>P_2049
CCAAGCAAGCGTTAAAAAAGCAAGACCAAACAAATCGAAAA
>P_2050
TAAACTAAATTCAAGGATTACAAGGACCATAAAACCGAGGC
>P_2051
CTTGATTTCGGTGCGTTTTTCGGTTTGTGTTTCGTGACTTG
>P_2052
GACCTATTCACGGCAATTTACGTAAACAACCCCAGGCTGAC
>P_2053
CATGTCTTGACACCAAGTCGCCGCATCGCACTAAATCGCAT
>P_2054
CGCCGTTGAGATGGTTATCGCGATGGCCATGTAAATGTGTA
>P_2055
ACACTTTCGCATATTAAAGGCGGTCACAACAAAAGATGGCA
>P_2056
TAAAGCGAATCAGGCAAGCGCAATGACGTCAAACGGTTGAA
>P_2057
CTCATTCGTTTAAAATTTCGCGATGTCATCTTGGCGCCCTT
>P_2058
AAAATATACGCCGCTAAACGCAGTTCTATGGAGTTTATATA
>P_2059
GGTTAGGTTGCCTAAAAATGCCTTAAAAAATTATTTTAAAA
>P_2060
GCAGCTCGGCTCGGGAAATGCGGTAGTCGAGTGGAAAGAAA
>P_2061
TACGCACCCGCGAAAAAATTCGGAAAAAAATGCAAATTCAA
>P_2062
GTAAAAGCCAGGGGGAAATCCGTGGCCTACGTGGGAACCCC
>P_2063
CGCTTTTCGCACAAATTTCGCGGTTATTGCAGGGCCATGCC
>P_2064
GAAAAAACGCTGGCAAAACGCGCTGCCAGTTTGCACAATTT
>P_2065
AGCCCACATCAAACAAAAAGCGGAAAAATCGGAGCCGGGGA
>P_2066
CACAAGCGTCCGGGTAAGTGCAGTAATTACATTTCGGTGTG
>P_2067
ATTCCGATTATTCCATCACACGGTATTGGAAAGTTTTTATC
>P_2068
AACTGAACAAAAAGAAACGTCGGCCGAGGCATTTGTGTCAT
>P_2069
TTTATTTATAAATATAAAGGCATTCCTAAAAAACTAATTGT
>P_2070
GTTTTTTCGCGGTCATTTTCCGCTAAGATGATCTGGTGATA
>P_2071
TCGGTTGACCACAAAAAACGCGCCATAAACTAACGAGAGGC
>P_2072
GAAAAAGGTAATATCCGAGTCGTTCCCTAGTGGTTTGAAGA
>P_2073
TGCATACACCCAATCTTCGTCGGTAGGCACAATCGCTAATA
>P_2074
GACGCCTCCGATACAGCGATCGGTGCTGCTCTCGAACAACT
>P_2075
TGAGGATTCAAATTGAGTTCCCTGGTCCGTTGTTATAGTGA
>P_2076
TTAAGGACGCTTTTGTCGTTCGAGGTCCACTTTCTTAGCGG
>P_2077
GCAGCGGTGCAAACTTTTTTCGCGTCTGGCACTTCAGCCGT
>P_2078
GACGAAGCAAACCCATCATTCGTGAGAGGAGATTTCGCCAC
>P_2079
TCTGTCTACTTTTCAAAAGTCTGACCGGGCTCCAAACCCGC
>P_2080
ATTTAAATATTCATCCAGTCCGAAAAGTGCAAAATTCCAAA
>P_2081
ATACAATTATACCATACATTCAGTAACCAAACAAAGACCAC
>P_2082
GGCAGAGCCCGTGGCAGAGTCTGTGGCAGAAACTGTAACAG
>P_2083
GCATAAAGTCACATTTTACGCACGGACAAAGGATTTTTGCC
>P_2084
ATATTTAAATATAGCCGAATCTATAAAGATAATATCACAAA
>P_2085
AGCAGAAAGCAAAGAAGATGCGCTAGTTAGATTGCAGAGAG
>P_2086
TTTTTTATGAATGAGTCGCTCGGTCGGCAGCGGGTTGTGTT
>P_2087
CATCTAAGCGGGAGAAAAAGCAGCATTTGTTTAGTCATTGC
>P_2088
ACGGCAGCCTTTATTTTTCGCAGGAACAGGACCGCCTCACG
>P_2089
CTGCACGAAGGTTTCCAGGGCGGCGGCATTCTCGTCCTGGC
>P_2090
CCGATACATAGAGCAACTCACACCAACAGGCACAAAACAAA
>P_2091
GGTTTTCTTTCAGAGATTCGCCTGAGAAACCAACATTACTG
>P_2092
TTGAGATACAATCGTAGTCGCGGCCATTGTTTTTCCTCTTT
>P_2093
CAGCTCTCAGCCAAAAATTTCGGTTTTTATCTGGCCCCAAC
>P_2094
ATATTTTTTCAATGATTTTTCGGTTCCTCACGCACAGCAGG
>P_2095
AGCCCACTAACCTAGAACTGCGAGCTCTATAAACAAAGTAA
>P_2096
TTTGTTTCCCCCGAAAAACGCAAGGACGCAAATTGGAAACC
>P_2097
TCTTTAAAGTTTATTCAGCGCGAGGGTCTCGAGTGTCGGGT
>P_2098
AGCAGTCGCTGGATGCAGCGCGGCACTCACGTAGAGGAGTT
>P_2099
GAATTTATCGCTGCAGCTGGCCCGAAAAGTGAAATGCTTGG
>P_2100
ACGCATCGACGAGTCCGGCGCACGAATTTTTTACAAGCCTG
>P_2101
ATGTAGCGATCCATTCCAGTCTGTTTACGGCGTTCTTGTTT
>P_2102
CCAACATTGAAATCATACAGCGAACTCAGTCCACGATTCTG
>P_2103
TGCCCGGAGCGTGTGAAGCGCAATGTCAGCGTTCTGCCGTG
>P_2104
CTCGAATTTTTGTTCGAGAGCAGAGAGCGGAGAGCGCTACA
>P_2105
ATAAAGGATAAAGGATTCCACCGGCGCGCCGCACATGACAA
>P_2106
AATGTGCTGGCCTGGTTTGGCGTGAACACATTTTGTAGGTG
>P_2107
CCCATTTTGCCAATCTCCCGCTTAAAACTGATTGGTTCATT
>P_2108
CATATATTCACTTTCGACGGCCTGAATTTCGCGTATCCGGG
>P_2109
ACAATTGCGCCGCAGTCCCGCGTCTTCAACAGAAAAGGCCG
>P_2110
ACTCCTAATCCCAGCCGAGTCGGCAAAGACAGCCCTCCGAC
>P_2111
TCGCTTATTCTAAATAAAGTCGGCTGCATGCAAATGAGCCG
>P_2112
CCAGGCAAAGAAAACCATGTCGCGGATGCTCTTTCCCGCAC
>P_2113
GCAGTATTGCAGCAGTAAGCCGGTGGGATTGCTCTGGTGTT
>P_2114
ATGTTCAACTTGTGGAGATGCAGCACCTTCCAGTCTGTGTT
>P_2115
GCTTTTTGATGGCTTCGACGCTGCGGTTTGCAAAATACACC
>P_2116
AAAGGATCGGCCTAAAAACACGAGGGAGGCCAGGCGATGTG
>P_2117
ATTAATTGTTTGCCATTTTTCGGTGTAAAGGATTCTGATAG
>P_2118
GGGAAATACTCGCATGCATACGAGGAGGACATAAACCAGGC
>P_2119
TTTTTGTGCGCGGGTCAAGGCGATAATGTGGCTAAAACTCA
>P_2120
GATCATCGACACAGCGGATGCGGCAGATGGGAAAAAATTAC
>P_2121
GAATGTGATTAGGGGAAAATCCCTAACGGCCCCGCCCCCTT
>P_2122
ATTAGGGGGAAATGAAAATCCACGAACGAAGAAGTTGATAT
>P_2123
GCTTTCTGAAATTGAAATTGCGATGATGTGGTCATAGATTT
>P_2124
TGTGCACGCGCCTCAATGCGCACGGCTGCGCTTTTGGCAAT
>P_2125
TTGGGCCTTCGTCCTTATCGCGCCAGTAGACATCACCCACC
>P_2126
GCCAGTTCCCCCCAAAAACGCGGCGATAAGAACACAGCGTT
>P_2127
TTGTCTCTGCTCGTTTTACTCGGTCCTTATTGTTTTTCCTC
>P_2128
CACGGGCATGAGTGAAATCGCGGTTTCTGAGAATGGAGATC
>P_2129
TTATTTGTTATGTAAAAGTTCAGTAAATAACATAAATAAGT
>P_2130
AATTATTCCTAAACAAAATTCAGTAAATTCCTAATGCGAAA
>P_2131
TGGGGCTCTCGCACCAGCGGCATGGGTCGTGTCAACTGACT
>P_2132
AATAAAAATCATTCTAAGCGCAGGAAATTATGTAATCGATA
>P_2133
TTTGTGTATATATAATTTTGCGGTGTAACAAGTTTTTGCCG
>P_2134
CTGGGTTAATTCTTAAATCGCAGCATTCCGTATATTCATCA
>P_2135
CACATTGAATCGGATTGCGGCGGCCATAACATTGTGGCCAA
>P_2136
CAAATTCATTGGAAAAAAAGCGGTTTTAAATTTATAATTAT
>P_2137
AAAAGGCTAAACAAAAAACCCGGTAGCGAAAACCACACGCA
>P_2138
ATTAGGGCAAAAGAAAAATGCGGCGATATAAATAAAAATGT
>P_2139
TCCCCGAACAATTGATTTTGCCTGCTTGATAATTTGACAGC
>P_2140
TCGATCGAATTTGACAAAAGCGGTGTAACCATTTCGAAAAA
>P_2141
TGTTTGTATAAGTTGAAATGCGCCCTCCGTTTACAATTCAG
>P_2142
AAAGGCTGTAGTAGCGAAAGCGTCAAAGGCAAAGCCAGCGG
>P_2143
GAGACCAACCAGGTAGGCTTCGCTAGCTTCCTGCAGAGCCA
>P_2144
AAAACTGAGAAGGCAAAAGCCAAGGATGCCAAGAAAACTGG
>P_2145
TCGTGTGGCCATACTCTTGGCAGTTTGTACATTGTACAGGA
>P_2146
CAATATTAATGTATGGGTCACCTGTTTGGGGTAGATGTGCT
>P_2147
CTGAATTCGGTTTCGAAATTCGGTTTTGGTTTTTATTAAAT
>P_2148
TACAAACCCGGTGGCGGACGCATTATCACGAATAAAAAGTC
>P_2149
GATCTGACATAGTGCAACCGCAGCCGTAGAAAACGTATATC
>P_2150
ACAATGCAGTGAAAAAATTGCAGCATAAAGGTTTTATTCTA
>P_2151
CTGCCGCAACAGATTTTTCGCGGACACAATTAAGACAACAT
>P_2152
TGGCACGCGCCATGCAGACGCCTCTTTTTATTTTTCTGATG
>P_2153
GGGAATGATATAGATTTTTGCAGGGCCAAGGAAAAACTCTA
>P_2154
GGAAAACACACGAAATTTTCCGGGATATGCAAACATAATAA
>P_2155
TGCTGCAAGTGCGGCAAGTGCGGCAAGTTGGCGTGTCCATA
>P_2156
TAAATTTTCACTTTGCCAGGCGGCATAACAACAACAACAAA
>P_2157
TAACTCTCAGCTGAGATACTCGGCTTCAACAATTTCCACCC
>P_2158
GCCAGCGCGTGGAAAACTCGCAGCCCCATTGAAGTCCAGCC
>P_2159
AACTCAGCACTCGCATTCGGCAGCAACCAGCACTTTGAGGT
>P_2160
AATCAAGGTATAAAAAAACGCGTCAGTGTGTCAAGTTCGTT
>P_2161
ATGGACACTGTAATAAATCACACGAGCATCCCACACCCTCC
>P_2162
AATAAAATGTTTGTATCGAGCGGTAAGTGCGTTTAACAATT
>P_2163
TTTATATATAATTCCTTCGGCGATCTCGCTGCTACTGCGGC
>P_2164
AACAATATAACCAAGAAATGCTGTTTCTAATTTAAAGAATT
>P_2165
GAAATAAACAATGAGTGTGTCACCAACATTATTAAACATTT
>P_2166
CTCAGAATTAAGGCCGCCCTCGGCCGTCTGTAGTTCAGCGA
>P_2167
GCGCGAGGTCTAATCCAGCTCAGCAGCCGTTCCCGTCTCCG
>P_2168
TCCTAGGCCGTTGGTGCTCTCGGTGATTGCCTCTATTCGAG
>P_2169
AATTTAAAGCATAAAGATTGCGATAATTCTTTTAATTCACT
>P_2170
GTGACTTATCACATCGGGCGCATGCAGAACTATTTTTAGTC
>P_2171
CGTAACTCTCGGGGATTTTCCGGGGTGGACAGGACTAATTA
>P_2172
CCAGAAAGTAAATAAATACGCCTGGGTATTCAGCTTTCCCA
>P_2173
GTTCGACCCGATTCGAAACGCGGCCGAGGCAAAGGAAAGTC
>P_2174
TTTTTACAGCGGGAGGCCGGCAGCCACAACTATGTCTACGA
>P_2175
TGAATGTGACTCTATTTTCGCAGTGTATTGAAATACATATC
>P_2176
AAATTGGTTCACTTTGGATACGGTGGGAAGGATCCAAGCAC
>P_2177
CTAAAATATTATACAAATTGCTAGAATAGGGTATACTGCCA
>P_2178
AAACGTCGACGCTGAAATTGCAGCAACTGTAATAACAAAAT
>P_2179
TGGAAAGGGTTCAGAAAACTCCCTTTGGAGCGGTGTTATTT
>P_2180
CTGCTGTCAAAGGCGTTTGGCGGCGACGTTTGCCAGTCAAA
>P_2181
GGCCAAACTTTAACTATTTGCGAGGGGGGACGTCAAGCCAA
>P_2182
CTCTTACTACGATAAAAACTCCTTGACGTACTTTCAGATAT
>P_2183
TGGGGGCGGGGCCAGGAAGGCGGCCATCGTAATTCTCAATT
>P_2184
GATATTCCCATTGGCAAGCGCCGTACTTCAGATGCCGTCAG
>P_2185
GGGGGTCGATTTTAATGGGTCCCGAAGAATGAAAGCAATCA
>P_2186
GTGTAATCAGAGATAAGATGCGGCCATTACATATTTCTGGT
>P_2187
CTTAGATTCCACCTTTTCCGCGATCTCGTTCACCTGCCCAA
>P_2188
TCTCCTACCGCCCAAAAACGCCGTATTTACCATTCGGAGCA
>P_2189
CTCTCTTGAACTTCTACGCCCCTTTCTGGGGCGGTGCTCGT
>P_2190
CCAAAGTCGTGTGCTAAATGCAGGAACTCGCTGTTTCATAC
>P_2191
GCCAAGTCAGATGGGAAATCCATGTTTAGAAATATGTTGAT
>P_2192
CACGTGGACCCGTAAAATTGCGGCAACTTCAACTCATTAAA
>P_2193
GAAGGCGATGACGTCATCGGCGGCCAGGATGAATGACGCCC
>P_2194
GATCGGAGCAGCGGAATTCGCGTGGCCATCAATCAGGCAAG
>P_2195
GTATTCAACACTTCATACCGCATAAACGTAAAATTTTTTCG
>P_2196
CCCGCAGGGTTCGCCACTTTCGGTGGTTTTATTTATGATAG
>P_2197
TTCACATCGACATTTTTGCGCTCGAAAAAAGGTTATACCTA
>P_2198
ACTCTTACGCCCTAAAATCGCCCAAACCTGACACGCCCACA
>P_2199
CCAGCTAGCGGCAGAAATCACCGCAAATTGCAGAACATGTT
>P_2200
CTAAACCTCCAACAAAAATTCCCTTTATCATTTCTTATCGA
>P_2201
AAACAATGCAGACAAATTCGCTACAAAGGAAGCCATATCTG
>P_2202
AAAATTCTGTTCTCGTTTCACTGTGTCCAACGCAAGCCAAA
>P_2203
CCTACTTATCATAACTAGCGCAGTCGGCAATCCTTTGGCCT
>P_2204
CGACAGTGACTCACTTGACTCCGACGACTTTATTAATTTTT
>P_2205
TGCCAGTCAAGGTATGACTTCGGTGAGCAGGATGTGAGGCC
>P_2206
GTTGACAGGCCCCTCAAAGTCGGCCACATGGTTTTGGTGGT
>P_2207
GTGGTCATAGCTCATAAATGCGGTCCGGGGCAATCTTCAAT
>P_2208
TTCTAGTATATTCGTAATGTCCGTATTTAGTAGAGAAAGCC
>P_2209
CACTTTTGCTCAAAGAATAGCGCTCTTTACATCGAAAGCGA
>P_2210
GAATTGGGTCTGCCAAAACGCAGCAGTAAGAAACTGGTAAA
>P_2211
ATTGAGACACGTGATTTTTGCGGCCTCCAATGTGTCTCCAT
>P_2212
ATCGCGATCAGCAGCAGACTCCTTTGGAGCGGGCCGTTTAT
>P_2213
TTATGGAGGAGTGGAACTTGCAGTGGTTGTAAAGTGGTCAA
>P_2214
AGTTTTGATAACTTCAGACCCGATATTAATCTATCCTGATT
>P_2215
GGTCAGCCCAAATGGGGAGGCAGGAAAAACTGGAAGGAGAT
>P_2216
TCGGCATACCAAGCCGAACGCGGCGGCATCTAGCTGGATAC
>P_2217
CTTGCTGGCGATTTTTGTGGCCCGAACAAAAAGTGGAGACG
>P_2218
CGACATCAGCTAAGTCAAAACAAGAATTTTCTGTTTATCCA
>P_2219
TGCAGGTGGTCCTGTTGGCGCCGTAGTTATCCTGCAAGACC
>P_2220
GAAAAGGGGGAGAAAAAAATCAGGAAAAATGCTGCAGAGTA
>P_2221
CTGAATACGAATAAAAATCGCAAGGACCAAAAGTCACAAAA
>P_2222
TGGAATCAATCAAATCAGCGCGGCGCCATTAAGTTTGCATA
>P_2223
AATTTCCAGCTGCTCAATCGCGGGTGAAACAATAAAAACGA
>P_2224
GTTCTACGCACTGAGACCGGCGGCCAGGCGAATTCCACTGG
>P_2225
CTTTTTCTGAGTCCGAATCGCGCGCACGGCTGCCATTGTTA
>P_2226
AAAAAAAAAATAAAAAAAATCGGGAAAAACTGTATTAAATT
>P_2227
CAAGATCTGGCCGGCCAGGTCGCGGCCATACAGATTGCCCC
>P_2228
CAAAGGGCCATTTTCACTGGCTGCCACAAAATGCGGCCAAA
>P_2229
AATTTTTGGCTTTAATTTCCCTATTGCGGGCGTTACAGTAG
>P_2230
CCAACTCCCAGTTGCTTACGCATCAAGAGCTTTTACGAAAG
>P_2231
AAGAAAAGCCTGAAAATTTGCGGCAAGAATCTCGTGAAAAC
>P_2232
AGATTGGGCCTTTCCTCCAGCGGGAGGGGTGATAGGCCCCT
>P_2233
TCAAAAGTTCACAAAAAAATCATTAACGATAATAAGTTAAA
>P_2234
GTGTACTCGAGTAAGAGACTCAGTCATGTCGTTTTCCAAAT
>P_2235
CAATTACCAATCGGTTTACGCGCTCAGAAGCATTTGCCTGC
>P_2236
GTCTGCTACCCCGTTTTATGCAGTATTGAGCTGTAATTCGA
>P_2237
CAAAAACCCCATGAAATTCGCGCTCCAAGTTAACAATGGAG
>P_2238
TCTGAAGGTCCCTCTGCCGGCCGGAACGGGTTTAGGATGTT
>P_2239
TAAAATTATAATAGTCAGGGCGCGAATTTTAAAAAATTTTT
>P_2240
ACAAGCATCAATTTCGGACGCGGAAATTAATTAAATTTTAT
>P_2241
CAATTGACGCTAACAAAAATCCGCAACCATTAAAAGAAGAG
>P_2242
TAAGAAGGCCCAGCAAGTCGCCCTTAAATAAAAGAAACAAG
>P_2243
GGTGCTCTACGGCTCTGGGGCACGATTTTCCATGGAGGCAG
>P_2244
CCACCACCAACATCCAATTTCAGTAAATTTAGGTTCTAAAT
>P_2245
AGAGAAAACTCAACTTTTTCCCCAAATGATAACATTGTGCA
>P_2246
TTGAGGCCTCCACTCAATGGCAGCCACAACTCACTCAGGCC
>P_2247
CTGTGCGGTAGAAGAGAGCTCTCCATTGGAGAGCGGGAGAG
>P_2248
CCAAACAATGAGAGAAAATGCACGCTTGCGAAAATGCTGCT
>P_2249
CTATATCTTTAGGTAATGCGCTAGAAACTTGACAACTTAAC
>P_2250
GAATTTCAACTGACAAATCGCGATACACACAAAACTGATAA
>P_2251
GTCGTCGATCGCTGGTCGCCCGGTGAGGAGGAAGCACTACT
>P_2252
CCACTGGCTCTCAACTCGGGCGGCAGGATGATGGGTCACGA
>P_2253
CCGCTGATACGATTATGTGGCGGCTTCTAGACATCGCAAAA
>P_2254
GGACAAATTTTGGGACAGGACGGTCACCAATTAAATCAAAC
>P_2255
GATTCCAAACAAAAAAAAAACGAGAAAAATATCACAGCGGT
>P_2256
AGGAAGACAATTCCCAAACTCGAGCTGTGTGCAGCTCACCT
>P_2257
TATTTACAAACCACAAATTGCAATAGCAACAAGTAGTCAAG
>P_2258
TATAAAATCAAAGTCAAACGCAGCGATTTGATGGCATTTGC
>P_2259
GGAATGCGCAGCGTTTGGCGCGATTGGATAAAAATTTGCAA
>P_2260
AAGCAGGCAGTTTTCCCCCCCCCCCCCCAGTTTCCATCCTC
>P_2261
CGTGAGTGCATTGTTTTTGGCCTGCTTTCAGCCTCACCTTA
>P_2262
GCTCGGTGACAATAATATCGCCGGAATTGCGCACCACGGCC
>P_2263
AGAAGACTAGAATTATTCCGCGTCATCTGCAACTGGCCATC
>P_2264
ACACTAACAACTGTTATTTGCTTGAATATTTGTTACTGTCA
>P_2265
TGAGGAACACTGAACAGCTGCGAGAATTTAACATATTTGTA
>P_2266
TGAGATTTTCATAAGAGATACATCAACAACAATACAACGCG
>P_2267
GACAGTCACTAGCCTGAAGGCGGTTCCATAGGCAGAAGAGA
>P_2268
TTCGGACAACCCTATTAAGTCGCTATTATCTTCTTCTGCGC
>P_2269
CAAAGACTGGTTAACGTGATCGAGGCCATCATGGTGAATCG
>P_2270
ATTCATTGAAAGGAAAATTGCAGGGAGAACCATAAAACTCT
>P_2271
TACAAAGAGCTGAAAAATCGCATGTATGTACAAACGCACCC
>P_2272
AGATGCCATACAGCATTTTCCAGTTCCAGACAAAATACAAG
>P_2273
TTATAATTGGCACAAAATCGCTGTAATATGTACGTTTCGGA
>P_2274
CAATACAACTAATCGATGCGCCTGAATCCAACAATCCGTAG
>P_2275
TGCTATAAAAGATGAGGACACGCTCCTGCTTTAATATTTGA
>P_2276
AAAAAATCAACGGTCAACGGCGGTGTTTAACTTTCCTTTTT
>P_2277
AAACTTGTTGCTAAAAAACGCGCCAAAATATGTGAGTGACG
>P_2278
CTATTAATAAATTTAAATCGCACGAACACGTGTAGAGTTGC
>P_2279
CAATTCTCGCATAAATTTTGCCCACACAAAGTGCTGGAAAA
>P_2280
GCTAGTGGCCCCGGTGGAAACGGTGTGCATGACTCCGGCTG
>P_2281
CATGCGACGCGTTGTTTACGCGGCATAATGAGTTATTAGAA
>P_2282
AATTTCTAATCCAGCTTTGGCGGTCGTTAGAAACAAAGTGA
>P_2283
TAAATTTAAGCATTAACTTCCAGTCGAGCGGTGCGAACCAC
>P_2284
AAAATCGGAAGCAGCATCGGCGGCATCAACAAAGCGCATGC
>P_2285
TGGCACAGCGCGATGAAAGGCGGCGGCAGGACAGGCTTCTG
>P_2286
CTTTACACCAACTTCTGGCTCGGTGCTAAGTTAATGGTACT
>P_2287
TTATGAGCCAGTTTGGAGCTCTTCAGAGCGGTAAATATTTA
>P_2288
CTAATAGAGGCTGCAAAGTTCGGCAGTGAATTTAAGCCCTG
>P_2289
AAAAAGAAACGTAAAAAATGCAGTCGCCAAAAAGGCAAAAG
>P_2290
AAATGACGCTCTCGAAACGGCCCACACAGATACACCATCAC
>P_2291
CAATATTTTGACTGGAAGCGCATTAATCACGCACAAAGTGC
>P_2292
TCACCGAAATTAAGCAGCGTCGGGCGCTCGGGCGCGGTTAG
>P_2293
GGTGGCGGGGGTGGAAAGCGCCGGAAAACGCGGCAATGTTC
>P_2294
GATCTGAGTGAGTAGAGTGTCAGTGTGATGGGAAAAAACAG
>P_2295
CAAAAATTCATTTGTAATTGCCCGGTTGCGTGAGGAAACCC
>P_2296
CTTATCGTTAATGACTTTGTCGGCAATCACTAAACTAGAAT
>P_2297
GAAACGTTAGTTATTATACGCGTTACTCGTAGAGTAAGAGG
>P_2298
TACGTTCATGACTTGCTCGCCGGCGTTGACGATTTGGACAC
>P_2299
GCCCTCATCACTTTCAAGACCCCTGCCGACATCGACATCCC
>P_2300
AAACTATTAACAAATATCTCCACCAACAGATTTTGGGGGCG
>P_2301
TCGATCAGAATTGATTTCGACCCGAAAATCTTCTTCGTCTT
>P_2302
TTCTGATATCAAATTTTTCGCCCCCTATACACTTTTTCGCA
>P_2303
TTGTGCATAGAAATCGATCGCATGTTTAAGATGGATGTCAT
>P_2304
AAGGCAGACATTTCAATTTTCAGTCGTGCGTCAACAATTTC
>P_2305
TTTCCAACCCCTCCAAATCGCTCGAACTTGAAGATGCGACT
>P_2306
TTACATTACGCCAGCAACGGCGGCGACTATTAAAAATTGAG
>P_2307
TCGTCTGACATTGAAAAATGCGCGGTCACGTTTTTTTCGCA
>P_2308
TGCTATTGAATCGCAAAACGCGTTGTTGCATCACGACTCGA
>P_2309
TGGAAATATATTGAAAAATGCGGTAGTTCCTTTTTCGCCAA
>P_2310
ACAGCCTGCCTGAGGAAAATCGGTAGGGGGCGAAAAACCAG
>P_2311
CAATTGAACTTCAACCGGCGCAGCAGAGCAGATAACGCGAC
>P_2312
AGTTTCGTTTTTTCCAACGGCGTTTATTCTTTCCGTCCATC
>P_2313
CAGAAGTGCCACAGCAAAATCCCGAACGTAAAGAATGCAGA
>P_2314
ATTGATAAGTCCTGCTATCGCGCCAACTGTTATTTTTTTAT
>P_2315
AGTGTAAATAGATAAAAAAGCGGCAACAACATGGAAAGGCG
>P_2316
TACTTTCCCGGTGAAAATCGCGAGAAAAATGGCAAAGAAAC
>P_2317
TATTAATATCACCAAAACGGCAGTAAAATTAAAAAAAAAAA
>P_2318
AGAAAAACCATCGAAAAATGCAGTAAGAGACATGTCAGACA
>P_2319
TGAACGCACCAGTTCAAAAGCGCCAATAACAAAGCATGTCC
>P_2320
CTGGGTAGACCTGAAATCTTCAGGGCCACCTTCCAGCAATG
>P_2321
ATGTCTGCGTCAGCGAAAGGCGGTTGAAAATTAATTGTTGC
>P_2322
TCGAATTCGACTGAACCTCGCGGCCACTTGAAGAGAGGTTA
>P_2323
CTTTGTCCCCGTCTTTACGGCGGCATTATTTAACAATTCAT
>P_2324
ATTTTTGGACAATCAGATCGCAGTACACAGGCAGGAATCAT
>P_2325
AGCCGATTTGGCAGGCAAAACGGCAGTGGAGGATTAGGCCG
>P_2326
AAAAACAAGAAACAAAAATGCGATGCTGTAAAACCAACAGC
>P_2327
GATTTGTGTGCCGCCAATCGCGTCGATGGTGTTGATGATGC
>P_2328
CCAAGTCGCAGTAGCGAACTCGGTCCGTGTATCTTGACATC
>P_2329
GCACAATGAATGGACAATCGCAATCGCAAGCTAAGGCTGCA
>P_2330
CAAGAGCTCAGTAGGAAACGCGGCTTAGGACTTAATTTCCT
>P_2331
TAGACGCCGTTAAATATTTGCCGGAATTCTCGGGGTCACAG
>P_2332
TTTCCAGGACCAGCACCCCCCATCACCCCAACATTTTGGTC
>P_2333
TAGTAACTTCGCGTTAGGAGCCGTACTATCTCAAGGCTCCT
>P_2334
GGAATATGTGCGACAAATTTCGTCCACAATACCTGAGTTTG
>P_2335
TCGTTCTTGCCCAATTCACGCCCCACAAGTGAAGAGATGCG
>P_2336
TTTGTAGACTCTTAATTTTTCTTTGCCAGTGTTTTATATTC
>P_2337
AGCCCTGCACATAAAGCGCGCGGGCTTAACGTTAAACATCG
>P_2338
AATTGTATCACTTACGATCGCGGGTCAGAGCCAAGTTTACA
>P_2339
CCTATTGAGCTGGGATTTGGCGGCAATTCCCCACACCTGGA
>P_2340
TCACAACACACTTCAAATTTCGGGGACGCCAAAGTTGCGCC
>P_2341
CGATAGATTCCACGTCAGCGCGGCAGTACGGTACACTTGCA
>P_2342
GGGAGTTGTCCAGGGACTTGCCCTGACGACCTTCATTGGAC
>P_2343
TTACAAGTTCAGCCAAATTCCGATTTTGCATTTCCACTACT
>P_2344
GGGGGAATGGTCGCAAAATTCGGCCTGATGCTTTGACCCAA
>P_2345
CTGTTTCCCCACTGAAAACGCAAGAAAATTCATGGAGTTAC
>P_2346
CATGAACTTAAGCATATTTTCCTGATTTCCGCTTGATTTAA
>P_2347
CGCGAAATCCACCGGGAAGGCGTTACCCACGACGGCTGACT
>P_2348
GACTCGACCCTCGGAAACCGCAGCCTCATCAAATGCGGCTC
>P_2349
AAAAGCTCGCCTGAAAAGGGCGAGAACCGAAATGACGACCA
>P_2350
GCGTGAAAAGGAGCTTGAGGCGATCCTTATGCAAGCAACCA
>P_2351
CCTCATATGCCAATGTTCGGCGGGACTGCTCGCGGAGGCTT
>P_2352
TCACCAACAATGTAACACGTCTAGAACCAATAAATCACTTA
>P_2353
GCCCACAATTCGGGTGCCGGCAGGAACCGCAAAGGAATCAC
>P_2354
AAAGAATTCAATAAAAAAAGCAGTAAAACACAAGATAAATA
>P_2355
AATCATTTGGACATAAAACGCAGCACCTTGGCAGGTGGAAT
>P_2356
TTTTCACATCGCTCATTTCGCGGCGGTGGTATCTTTTGCTT
>P_2357
GATGGTTTGGACATTTGACGCAGCCACAACCAATCGAACGC
>P_2358
TGAGCACTTTGGGCTTGGGTCCCGTTCGAGGCGATGCCGTC
>P_2359
AGATTTAACTCGCTGAAGTGCGTGAATAATGAGCGAGAATC
>P_2360
ATACTCGAACATTGCAAACGCGGCAAAGTAGCGAAAATTTG
>P_2361
GCGGCGGCTCTGGCCTACGGCCTGGACAAGAATCTGAAGGG
>P_2362
GATTTTCGTACATTTGATGGCTGCAATGTTGTTTTTTGTAC
>P_2363
GTCGTTTTGCCAGCCGCAGGCGGCCACCAAACAAAAACCCA
>P_2364
CCGAAAAGACCGCGGTAAGGCAGTCGGAATCGCCAGTGATC
>P_2365
TTAATTTCGGCATTTCGATGCCCTAACGCGATTTCCGCTGA
>P_2366
AATCAGTTTGGCGCCAGGCGCAGTAAATTGATTTGTTAAAC
>P_2367
GTCCCCGCTGATGGGCAAAGCGGCGTATACAAATGGTGGGC
>P_2368
GTTCCCTTACCAAGAATCCGCGCTGATGTCCGTCGGGTGAT
>P_2369
TGCTTTTGCTTTAAAAATTACGGCATCAGAACATACGCCAA
>P_2370
GGAGTTAGTTGTTAAAAATGCCTTTTCAAACAGTTTCGAGA
>P_2371
CCAGCAAAGAAATCCTAGGGCCGTCTCTAACTAATACAATT
>P_2372
CCTATATAAAAGAGTTTTCGCGGTCAGATGCAGTTCAAGCT
>P_2373
TACATAGCTGATACTCCAGGCGGCGATATGAAAATATCGCA
>P_2374
CAAAATGACTTTATTGACGGCTTGCTCGACTTATCGTTGTC
>P_2375
GCCCTGCCCGCCTTGCATCGCGGCTGTTGCTAGGCCACTCC
>P_2376
AAGTTCAGAATGTACATCGACGGTCATAGCTTCAAAGTAGT
>P_2377
AGTAATTCGAGCTTGATCTCCGGTTTGAGATTATGACGAAC
>P_2378
GCCCGAACTTAAAATAATTACGGTACTCCTCATAATAATAG
>P_2379
AGTCGACTGCTTTAATGAAGCACGAACACTAATATACGAAC
>P_2380
TGTCGCCAAGAATGCTAGCACGGGTGTAGAGTGGACCAAGG
>P_2381
AGATCCCACTTCATCATCTCCGGATACGACCTCATCACAGC
>P_2382
TTTTGTATATACTCAAATCGCGATAAATAAGGCAGAATCAA
>P_2383
TGCTATCGACTATATAAGTGCGGTGTAGACCAAACTTTTCA
>P_2384
GCTATGATATATGGAAAATTCAGGAAAATCGTTTGTATCAT
>P_2385
AATGCTGATGCTTCTCATCGCGGTTTTCATTCGAGTGTCTT
>P_2386
CGCTTTTTTCTCGCTTTTGGCAGTAGACTGAAATATTTTCT
>P_2387
GGCAACGTGATCAGCATCGGCAGCAACATCAATATCGGCGT
>P_2388
AAGTGAGGATTAGAAAAATGCGGCCTGGGAGATATTCATCA
>P_2389
TGAGCTCACGCTTTCATTTGCGTTCGGAAAATGACCTACTT
>P_2390
ACTGCCACTGCCACTTGAGGCCTGGTCAATGTTTCACTGAA
>P_2391
CGGATGTGGCTCAAAAAAAGCGGTTTTCAAAAATCTTCAAA
>P_2392
AAAAAGTGTCCCCGCTAGCGCAGCAAAAACCCATCACCGAT
>P_2393
CTGTACAGTATGTCTTATCGCACGCGCACACTTTCGGCGGC
>P_2394
ACAATGGCAGTTTCGATCGGCGCGAGCGAGTTAAAAGCCAA
>P_2395
GCTTCAACGTCTTTAATTTGCAGTATAAAACTAAAATTTCA
>P_2396
CGAAATGAAATTGAAAATTACAGTGTGGATCGGGGCAGACA
>P_2397
GACGGCAAAAAAAAGAAAGGCGGGAAAGAAAAAGATTGCGA
>P_2398
CTAAACTGCAGAGTACGACGCATAAATAACATAACACTTCA
>P_2399
ATTAGTTGCGCCTTGATTTTCGATGCCGGGGATTTGGTTAC
>P_2400
CAGGAGTCCTGCGGGACTGGCGGCATCATCGTAACCTGCCC
>P_2401
CCTTCAAGTGGGAACCCCCACAGTCCCCCTTTTTTTGCCTA
>P_2402
GCCAATTGTGGAGCTGCCGGCGGTGTCCGGGTGAACCGAGG
>P_2403
ACTTCCGTTGCCTGAATTTCCGGCCATGGCTATTTCATTGT
>P_2404
CGGTAGAAAGATGAAAAAGTCGTCAGCATCATTAAGTGACA
>P_2405
GCTCAAAGATATATCAAAAGCAGCGTCTCATGAGTTAAATT
>P_2406
TCATGTGCAACATGATTTCGCTTGAACTATAATAATTTTGT
>P_2407
GAATGGCAAAATACAGGTTGCAGTCGTGGCAAAATCATAAT
>P_2408
GGATCAACTGGGATAGAACACGCCACTAGTGATTTCAATTA
>P_2409
AAAACGGAATCAAGGAAACGCCGTAAGGACATTTGGCAGGC
>P_2410
TTTTAAATGAAATGCAAATACGGAAAAAAACCACTCAGCGG
>P_2411
CGAAAAGCGGAGGAAGGTGGCGGCATAAATCATTGTTGGCA
>P_2412
GTGCCGCTTCAGGTTCGACGCCTTGTCGGTGTTGTAAACGC
>P_2413
TCTTGGTTTCGGATAACGAGCGAGGGTTGTTATGCCCCACA
>P_2414
TCGATCTGATATGAAAATTGCGGTCGTGGTGCTCGTGGATG
>P_2415
TGCGAATGCAGTCTTAATTGCGGTGGATCATTTATGGGTGT
>P_2416
AACTTTTCTCGCAGTTCACGCGCTGCTGAGCAGGGAAATTT
>P_2417
GAAGTCTATACCTAAAATTGCATGGGTCAATTGCCCGGGCA
>P_2418
ATATTTCGAAACTCAAAATGCGATCGCTATGGTTTTGAGCC
>P_2419
GTCCGGTGAAAATGGAAATGCGCCACCATTAAATTTCCGAA
>P_2420
ATCAAAAATAAGAGAAAATGCTATAATCGAGTTCCCCGACT
>P_2421
CTGTTGCGAGGTAGAGAATGCGTGTTCTAAGAATATGCAAA
>P_2422
CTTGGCTGTGTTGCCATCGGCCTGCTCATATATTTTCTTTC
>P_2423
TTGTCGTGCCGAAGGAATCGCAGTAGTCCTTGAAATCTCCC
>P_2424
ATCATAGGCGCTCTAATCGGCGGCTGCGCCGATGGGAAACT
>P_2425
GGATACGACCATATTCACCGCGGCAATCATTTATTGCACAA
>P_2426
GCGGTCGCGCTTAAATGTTCCTGTCCTTTTGGGTATATGTC
>P_2427
TGTACGACTGCCAATGGACCCTCTGGGGCGGTTGGGTCTTG
>P_2428
CGGGACGAGATAGAGGCAAACATGGCTGTACTGCAGAGGAT
>P_2429
TTTGGCGGTGAATCGCCACGCGTTTCTGGGGAAATGGCCTG
>P_2430
CGCGCGAAATATCGAAAATACGGCGTTCCTTCGCCTATAGT
>P_2431
AAGTTTATTCTATTTTTGCTCGCCATTTTTGAACCGGTAAT
>P_2432
CGCCGCAGCAATAGAAAATGCTGTAGTGGTGCCCTTTATGC
>P_2433
AAAAACCTTTTGAGCGAACGCGGACCCAAGGAAAGATAAAC
>P_2434
CCATAACACGAAACATTTTCCAGTCATGGTCTTATCAGCTG
>P_2435
ATGAGTTCACTCGATTTTCGCTTGCACATTTAATGGGATGT
>P_2436
GGGCAACCTCGAACAAAATTCGGTGGGAAACTTTTCTTTTA
>P_2437
ACAAAGCGACATTCGAGCCACGAAAATTTTGAGGTCAACAG
>P_2438
GCACCCAAGTCCGTTAGTCCCAGGGTCAAAACCGCGACTCC
>P_2439
ACCTGATGCATATCGAAGTACCTGATTGCAGTTGGCACTTA
>P_2440
CGATTCCATCTACTTCAAAACGGCCACATTGAAGCAGTTTG
>P_2441
AAATGACAAAACTTGAGGGGCGGTGGAAGCGTAATGGGAAA
>P_2442
AATTGTCTTCTGCTCTGCGGCGCGGATTTTAAAATGTGTGG
>P_2443
TCTTTCAGCAATGATACTTGCGGTAGGTCGACATCATCGAT
>P_2444
AGGAGACACCACCCCTCCCCCCCCCCCACCCCATTTTTAGC
>P_2445
ATTAGGGCCCTGTTTTCATGCGGGGATCTGCAATCTATGGC
>P_2446
ATATTTTTCACTTATTTCGGCATTGGCATTGAATTTTCATG
>P_2447
AACAGAGTTTCAACAAAAAGCGCTCCCAGGCTTCAAGGCCA
>P_2448
CAGGCTCAACTGGCCAAACGCGAGGAAGAACTTACCCAGAC
>P_2449
TGACATTTAAAAAAAAATTACCCTACTTGTCTTTTTACACT
>P_2450
GGTTTCACTTTCTTAAAATCCACGGTAGTTCAAATTTACCA
>P_2451
ACGACGAAAGATTTTTTTCGCGGCAGGACCCTTTTTTATAT
>P_2452
TGATCATTTGCCCGTGGTTGCGGGGCCTTAGTAAGCCTACC
>P_2453
AGAGGATGGGACCAAGGACGCTGCCTTGAGGTACTCCGGCT
>P_2454
GGTCTTTGAGATGGCCGTCGCGGCACTTTGGTTATTTCTTT
>P_2455
AATCCTAATCCAATCAACCTCGGCCAGAAGCTTTTCTTTGA
>P_2456
TGTTGAAGGTTTTCAATTAGCGCGAAATCCATATCAAGGTG
>P_2457
TAACAAGTCCTGGAGGTGGGCGGTATCCACGCTCAGAAGCT
>P_2458
TGCGGAACGCTTTACGACTGCGGCAAGGTCATCGATACGCA
>P_2459
GGGTTGTGTGCGAATTTCGCCAGCACTAACATTGTAGCCTA
>P_2460
TCAGTAAAAACAGTAAAGTTCCTACCCAACAAATAATGCCG
>P_2461
GTCTGCATAGTCTCCGCTGCCATTAACGCCAACGAACGGTT
>P_2462
CACTGGTAACCAAACAAAGTCAGTGTTTTTCTTAGATGTGA
>P_2463
ATAGAAGATGGTGTATTTGTCGGAAATTCGATATCAGATTC
>P_2464
TTTCGAGTGCAAGATAAGTGCAGTGTCTGGCTAAGTTTAGT
>P_2465
ACAAGATTGCTTTGCTTTTACGGCATTTGGGTAATAACTAT
>P_2466
ACAAAAAGCCCATATATTTGCGGCAATTGAATGCTGGCCGA
>P_2467
ATACTGACCAAGGTCGAAGGCGGTTCCTCGGTGGACGAAAT
>P_2468
CTTCCGCTATATGGATTTTGCGCTGGCAACATGTATGAGTA
>P_2469
GCTATGTAATTGATTGGGGCCCCGACAAGAACGCAATTAAG
>P_2470
AGGAGTCATAACCCCGTGCGCGAAAATACACATTAAAATGG
>P_2471
ATATAATAACGGATTTTATGCGGTCATAAAGAGTATATACT
>P_2472
ACAGATTAATATATAAAAGGCGTTCCCAACTTAGTGTAGCG
>P_2473
ACGCAGACTATGACAAAAGGCAGGAAAAACTTTGGATCCCC
>P_2474
ATCTTATAGAAGTTTGGGGCCCCTAACGCAATTTTTATGCC
>P_2475
GGTTTTACAAGAAGAAAATGCGCTATTTTGCAAAGGTTAGT
>P_2476
TGGGGCTCTGCAAAAAAATGCGGTTCATTAAAATACATTTA
>P_2477
TGATCCATTAACACGTTTTGCGGCAGGAGGCGTGTGCTCTC
>P_2478
TATTTTACGAGCATTTATTGCGCGCCCACGACGTAACCGTT
>P_2479
ACACTGCAAAGCGGCAACGGCAGCATGGTCAAAGTCGAGCT
>P_2480
TTTGCAGATATACCACGACGCAGCAACCATGTCCTGGAGCC
>P_2481
AAGGGTTTCTAATAAATCGGCGAGGAGGGTAACATGAGCTA
>P_2482
CTTGGCTATGAGCTTAAGATCGGTTCCAGTTTCGCCGGTCA
>P_2483
GAAATTATTTCGAGCACTCGCCCGATTAGAGACGCCATGTT
>P_2484
AAACAAAACGTTGTTTAACGCCTGAGAGGGTTTTGGCCTCA
>P_2485
TTGCAGCCAAGATCAAATTACGCGAAAAAGCAGTCCGAAGT
>P_2486
TAGTATTGCCAATCTAAATGCGGTTCCATTTGAAATCGATC
>P_2487
AACCTTTTCTGGGTCAGTCGCCGCCCCATTGTTGGTGACGA
>P_2488
AATTTTATTTCAAGGGATCGCGATCATTCGGTATTCAACAC
>P_2489
TGCATTAGTTGTACCAGACACAGTCACAATACGTTCCGGGC
>P_2490
GGCGCGAAATTGATTTTTCGCGGCAGAAGTTTTCTCGAGCC
>P_2491
TCACACTGGCCAGCCAATCGCGGGCAAAAGTGATCAACTGG
>P_2492
TTCGGCTGACTCGCATTTCGCACGAGTGCCACTGCACTGCC
>P_2493
CCAGAACAGAGCTTAAAACGCTGCAGTATCGACGCTTTCGT
>P_2494
AAAAAATAACAAACCGAACGCGAAGCCAACGCGACTCTGAG
>P_2495
ACAAAAATCTGCAAAAAAAACGGGATTGGCGCCAATAGAGA
>P_2496
CAAGAAGTGGAATCTAACCACGAGAGGTACGTTTTCGCAGC
>P_2497
ATCATATCACCGTGTCAACACGGTTTTATGAAACGCAGATC
>P_2498
GCTTAAAACTTAAAAAATTTCGTGGGGGTGGTTGTGACCGG
>P_2499
TCATCGTGTTCTCCACAACGCATGAGGAGCATTTGAAGCAC
>P_2500
CATCCAAGGCTGAGATCCGGCGAAAATTCGAGAGTCGCAAG
>P_2501
GTTCTTCAGTAGAGCAATCTCCTGCGCAACTTCCTCAGGGT
>P_2502
GCAAAAACCCATCACAAACGCACGACAGGTAAATCAGTCAG
>P_2503
GGTACTCCGGGATCCCCATACTTTTCATGGCTGCGAGGATT
>P_2504
AACTTTTACGCCGAAACTTGCGGTAAGTGTTAAGAATATAT
>P_2505
ACAAAAAAAATTAATACTCGCCCTGTCACTTTATAAAAGCT
>P_2506
AATATTTTGTTTTTGCAGGTCAGTCTATATAAGGGTTTCAT
>P_2507
CAATAAACGTTTGTATCTCGCTTGAACATATAACCAAGAGT
>P_2508
TGAATAAACTAAAGGAAATGCAGGAATACCTAAAGATCGTT
>P_2509
AAGATATACTAAATAAATTCCGGTGGCTGGTTTCAATGCCG
>P_2510
TAGCTCACGCCAGTACCAGGCGGTCGTTATAATCAGAAGTA
>P_2511
AGCAGGGAAATCAACTTTTCCGGCATAAATGCGAAGCGACA
>P_2512
GGAAAAATTAAGGAAAAATGCGGTGTAAATGCTAGTGTGGC
>P_2513
TGCAATTCGCACACTAAAAGCGAGGCCCTCAATCATGCTCA
>P_2514
TTGCCCAGCACTTCAAAACACGAGCTCAGTTAAGCCTGAGT
>P_2515
CTATAGATTACGCTGAATTCCGGTAGCCATCCGATAGACCC
>P_2516
GCAGTCTGAGATATAAATGGCCTGGTGGAGAAGTGCATATA
>P_2517
TGTGTATACAAGGCAAAGTGCGGTATTTTGGATATATGTAA
>P_2518
AAATGTTTCTTATTAAAACGCAGCAAAAAAGAAATCTTAAT
>P_2519
GAACTTGCAACGAGAAAAAACCCGAACTAAAAAGGCCACTT
>P_2520
GTATGACTTGGCAAGAGTTCCAGGAATTATTTCTGCAGCGC
>P_2521
GAAATGAGCCAGGGAAAAGGCAGCATTATTAAGTTCATGCA
>P_2522
TGATGCCGGCTATTACCAAGCGGGAATCGGAATCTCAGCGA
>P_2523
AATAGTGTAGTAGCTTTTTTCGATAGTGTGTTAAATTTTAA
>P_2524
CAGCGTATTCAAATGTACGGCAGTACTCGAATTTTATGTGG
>P_2525
GGGTAGATTAGTCCAATATGCTACAAAGGGCAACCGCCATG
>P_2526
CATAAATAGGTGAGAAATTACGGTGTTTGCTTCTCAGCTTC
>P_2527
TGTGGGTGTGAGCCTTTTTTCGTGGTTGGGTAATATGGGCC
>P_2528
CCTTTGAAAGTGTAAAATTTCGTTTTTAGTATTGTTTCTCA
>P_2529
GGGGCAGCAGCGGGAAATCGCAGGAAAAGCTGGAAAATGAG
>P_2530
AAAAAGTTTGCGACAAATTGCAGGAAAAAAGTGCACTAAAA
>P_2531
TTACAATGGCAAACGGCCGGCGCCAAAAATATCGAAGGTCT
>P_2532
CCAATCATCAACTTAAAATGCAGTCTCCGTTTTCAGTTCAC
>P_2533
GGGAACTAAACTGGAGATTGCACGACCAAGCCAATCCAGAC
>P_2534
GTAGATTTATCATTTTTGCTCGAGCGCGCGCGTTCCGCATT
>P_2535
TCAGCGGCTGCCGCCGAATGCGAAAAAAATGTGTTACTTTT
>P_2536
GGTCAGCGCCATTCCGCCGGCGCCAGTATGCAGCGAAATAA
>P_2537
CCCTGGATGGGCATAAAATCCGGGAAAAATCATTAAAAATT
>P_2538
TGGCAAATTAATGTAAATCGCAGCGGCAACACAAAACTCAC
>P_2539
ATTTTCATCGACTGGAAAGGCAGCAGCACTCACAGCTTCAA
>P_2540
ATAAGCTGTCACCTCTGGCGCAGTAGCCTTTAAGGCGTTCA
>P_2541
CCTTACGTACCATTTGCAGCCGTTAATCGTCCTGGCGATTT
>P_2542
AGAGAAAACAAGTTTAATGTCGCTAATGTGTTTCTGCAGTG
>P_2543
TTCTGCTCTAAAAATATTTTCAGCATCAATCATCAGTTCAC
>P_2544
AAAAGCAATACAAAAAATTACGGTTCCTACGAACGACGCTA
>P_2545
GTGGGCGTGGCAATTTTGTGCAGTTTGTGGGCGTTAGAGTG
>P_2546
CTGTCTACTATTTTTACCGGCATGCTCAGGGAAAATGGGCG
>P_2547
ATCCAAAATTTGTGAATTCGCCGTGATGATCGATGTTTTCG
>P_2548
GGATGCAAACGTACAAGAGACGGCAACCTGCTAATAAAAAC
>P_2549
CATTTAACATACAACAAACACCCTCTCTAATTACGGGAGAT
>P_2550
TTCATTGCAGAAAAGGCACGCGGTTTTAGAAATACAGCCAA
>P_2551
AATAGTAGTACTGCTATGTGCGAGTATGATAACGAAATTGT
>P_2552
AGCTTTTTTGGAGCTTGCGTCAGAATTAACAAGCGCGGAAC
>P_2553
AACATATCTATAAATAAACGCTTAAATAGAATTAGGGCTTT
>P_2554
GCATAGGATTTCTCGTGTCCCTAAACTGCATTGCCCTGATG
>P_2555
TATTACAATAAGAAATAGCACGCGATTTTTCTGCTTCGTTT
>P_2556
TGCTGCTGCTTCGAGAGATGCATGCGCCGCCGCTACTTTAC
>P_2557
AGTCCCGAGAGTAGACTGATCGGCCTATATGACTTCGGGTC
>P_2558
CATTTTTATTTTGTTTATTTCGGAAAAAAAGACTTTATTTT
>P_2559
AGAAATAATTGAAATGAAGCCGGCAATGCCCCGTAAGAAGG
>P_2560
CAACGTGCATTGCAGAAGTTCCAGGACGGCACAGGAGCTAT
>P_2561
TACCTGCGACTTGGCTCTCACGGCCACTATTTCTGGGACTA
>P_2562
GTTCAAATTAAATTATGCTGCACCAACAACAACAATGGCCG
>P_2563
TGTAAAGGAGGCGGTAAGGGCGGTGGGCTTTAGTTTATGGA
>P_2564
TATCCACGCCCCCATTTCGGCAGTAGGCGCAATATCCTTCC
>P_2565
AAAAAGTTCTAGCGAAAAGTCCGGAGCACTGGGAAAGGTGC
>P_2566
GACAACTGGTCGGTCGGTCGCAGCAGCAAAATTTGCATAAA
>P_2567
CTCGAATTCTTCAGTGGGCGCGAGGGGAGCAGCAACTTCCG
>P_2568
GATTAAAAAAAAATTGACCGCAGCGTTGGAATTTCGGCCTG
>P_2569
ACTTGCAATTCAACTTGAGTCCTGGCCAACAAAAAAGGTGC
>P_2570
GCGCTTATCGATATCAAACGCTGTAATCGACTGTTATAACT
>P_2571
GCATTTCCATCTGCATTTTCCGGCATGTACATACATATGTA
>P_2572
GTTTTTCCCAAAGCGAAGTGCGCGGTTGAGTTTCAGCTTAG
>P_2573
AACTTATTTTTATAAAAAGTCCGTATTAATAATTTCTCCTA
>P_2574
AGCGATTGCACTGTAAAATGCGAAAATGGCGTTTCAATATG
>P_2575
AAATTTACTTTTAAATTTCGCCCGCTTTGTAAGCGAATTGG
>P_2576
CGTTTTCCGCTTCAAAATCGCGAGAGCCACGCTGCCCACAC
>P_2577
ATATTTTCTTTGGCTTTTTTCGGGAAAGTCAATTCGGTGGG
>P_2578
AAGAAGCAGCCCACCAATGGCCTGAAGGAGGAGTTGGAGCT
>P_2579
GTTGCGTGGAAATAAAAACTCGAAAATTACACTATGCAACA
>P_2580
GATCGAACCGCGGTGGCAGGCAGCAGCGGATTGAAATCGCA
>P_2581
CACCATCAGCAGCAGCAAAGCAGCCACAATAATTTAGATAC
>P_2582
CCCAACCATAAATTCAAAAGCGAAACCGGCAAATAAACACA
>P_2583
TGTTGTTGTTGGGCCGAAGTCCTGCGCAATGAAATATTGTT
>P_2584
CGCTTTTTAACTGAAAAATACGAGCCCGACAAAAACTGTCA
>P_2585
TTCTTGTACATATATTTTTTCGGGACTGTGGTAATGGGTGT
>P_2586
AAAAAATTTCGATGAAAATGCCGCAATCTTCTTACCGTTAG
>P_2587
TAATTTTGCAGACATTCAGGCGGCGTTGTGTTCTACATGAT
>P_2588
AACATGGGAGCCTCGACTCGCCTTGTCGCCAGTCCGAAATT
>P_2589
CTTGTGGGCGTTATAAAAATCAGTCGCAGAAAATCTCTCGT
>P_2590
GCGGCCAGAGACGCAAAACTCGAGCGCAGATTAAGTTGGCC
>P_2591
GAAACTGTGATTATGAAGCGCCTGGACCACAAGAATCTCGA
>P_2592
TTGCCAGGGTGGGTAGATCGCAGTGTATCGCATTCACGACA
>P_2593
TTAAATTTAAATTTAAAACACCCGCGTTGCGATTTCGGGAA
>P_2594
TGCGAGCGGGAAAAGAAAGGCAGGGTTGTCGTATCTTGCGA
>P_2595
CGACCTCTTCAATAATAACACATTCTTCAGTTAACACATGG
>P_2596
TCTCGCGGCACCATAAAACGCCCTGTCCACAAAGTTATTCT
>P_2597
GCTGACTAATAGTTAAAATACGGACCCAGTTTCTAAAATAC
>P_2598
GATTCACTACCAAGATGAAACGGTCCCGGTTCGGGCTGACC
>P_2599
GAAAACACCTTAGGAATTTTCGGCAGAGTCATCAGGAACTT
>P_2600
AAGAAACTGTTTAGAAATTGCGGCGCTAACCAAAAGTCGTA
>P_2601
AAAATTTAAAAAAGAAAATACGGAAATTTAACAGTGAAAAG
>P_2602
AATGGTAAGCCATCTAATCGCACGGCCATGAACAATAAGGA
>P_2603
GCCTCCTCCACTTTTAGGCACAGGAATTCGCACAGCAGTCA
>P_2604
GATCGTTCTCTAAGATTATTCAGTATAAATTATTTTAGTCT
>P_2605
CCTTAATTTCCATTGAAAGGCTGTAACGAACTGATTTTCTA
>P_2606
CCTACATCTGACTTAACGACCGAGAAGTTTCTTGCCGCTTT
>P_2607
AGATGGACCCGTTATGGAGGCGAGAGTCGCCACCACAGGCA
>P_2608
AAAATATCAATGATAAGGTGCGAGAAAAGATAATAAAAACT
>P_2609
ACGTCGGGCCGTCTTTTACGCGATCCTAACCCTCTCCTACC
>P_2610
CAATGAGCAGTCTTGGATAGCTGCTCAACCCGTGGTACCGA
>P_2611
CAAAAATGCATTGAACGACCCGTGCCCTGTAAGCAGGAAAG
>P_2612
GGTGTTTCGTGCCTCTAACGCGTTCGGACATTTTGTGGTAG
>P_2613
CTTGAGTCCAAGGTCCAGCGCGTTACCGTTAGTTTACGGGG
>P_2614
TGGCGACAGGGGACTGCCGGCGAGACATACACGTGTGGACT
>P_2615
CTGCCAAGCCACTTCAAGCGCGCGCCTGAACCGAGACCAGA
>P_2616
TACGGCCACATGAAAAAATCCGTTCTGTAAGTCCATGGTTG
>P_2617
TAAAAGCGCCGTGCAGATCGCAGGGGCAGGTTGCTGGTATC
>P_2618
AACGAAAGCGATAGGACGCTCGTCACCTTCTTCAGACACTT
>P_2619
AGAAACCGAAATGAATTTGGCGAGCGCTAGATCTGAAGTCA
>P_2620
GCTGTGCCGAGCCGATTTTGCGGCCACACTGGCTGACAGCT
>P_2621
GTTTGAGGTCAGAAAAAATGCAGTCGGATAGTTATTTCGCT
>P_2622
CACGTTAACCCCCAAAAATTCGGGGTAATTGCTTGAGGCCA
>P_2623
AACTTCGCCCTCTTCAGACGCAGGAAACCAAAAAATTTAAT
>P_2624
AAAACATTTAACGCAATTTTCGCGGTTAGCCGAGGCGGTCG
>P_2625
ATATAGACGTCAATTTATGGCACTGTCTATATTCATGCAGA
>P_2626
ACACGACCTTCGACTAGGCGCGATAAAACAAATGCAAAAGC
>P_2627
CATAATACACTCGAAAAATGCACGGGCAGACCTCGGACGAG
>P_2628
ACCGCAAAATATTCAAAGCGCGCCAAAAACAGGATGTAAAC
>P_2629
AATCTCGCTGGCAAAAAAGGCGAGGACACACGATTAATTGC
>P_2630
GGCGTCAGTGGAGGCGGCGGCGGCAGAGGCTTGGAACGGGT
>P_2631
GGGGAAATGCGGTCAATTCGCGGAAAAGGCCAAAAAGCGAA
>P_2632
TGGCATTGAATTAAATAATGCCCTGGTAGTTTGCAATATGC
>P_2633
CAATTTACAGCAGCTTTTTTCGGGGTTGTGTGTTAAGGGCG
>P_2634
CAGTTTCTGCCTTTAAAACTCCTGGACCAAAAGGACCTCTT
>P_2635
CTTGTTTGAAAAGTAAAATCCTGCCACAGACTTCACCAGAC
>P_2636
AACTTTCATCTGCGGAAATTCGAGGGCAAGAATTTTTCTTG
>P_2637
CTGCACGAATCAGGCACTTGCCCGGCTAATAAACTTGATCC
>P_2638
CTTTCCGTACTTTGAGGTCTCAGGAACTATAAAAGCTATAA
>P_2639
TATCATTCTCGGGATTAGAACCCTCTCAGGCATTCCTTTAC
>P_2640
AACATAAAGTCATCAAATTCCTTGGATGTAAAACAACTTCC
>P_2641
CTTTAACTGACTGTTTAAGGCTTGGTTATTGTTTTCGCCGC
>P_2642
TTTTATGTTGATGAAAAATGCAATCTGGAGATAAATTTGGA
>P_2643
TACAGTTATTAAATAAAATGCCCAAAACAAAAGAGTTAACA
>P_2644
CTCAGGGGGAGCCTTTGGAGCAAGACATGACTCTGGTCAAG
>P_2645
CGAAAGCAGCAAGTTTCGCTCCCTGGCCTACATCCAACACT
>P_2646
AAAATCTGAAAAGTAAAGACCACGAGCGGTGTAGAACGGCT
>P_2647
ATATTAAGAACTATAGAACACCCCATTCACAACAAGCCGAA
>P_2648
AAATTAATAGCAGCTTATGGCAGTCGAGCGGTTTTAACGAC
>P_2649
TCCGCATCTGGTGAGCTTGGCAGCCACAGGCGGGTACAGGC
>P_2650
CCATGCTCCAATTAAAAATGCAAGAAAAAGTGCTTTATTGA
>P_2651
AGATTAATTGAGGCAGTCCGCAAGGTGGGAGTTATTTGGAA
>P_2652
CCATCGCACCTGGTAAAAGGCGTTGGCAATCTCCTCGCTCT
>P_2653
ATATTTATTGCTAGAACTCTCGTGACAAACCAACCAAGCTT
>P_2654
GTGGCAACGTCTGTCAAGTGCAGGAAAAACTGAAAAACTAC
>P_2655
TGGTGGTGGAGCAGGAACTTCCACCTCAATGAATATAAATC
>P_2656
CTCTTGCCACGCCCCTTCCGCCCCAACCCCCACACACACAC
>P_2657
CGGCGGCTGCTGAAATTTTCCCCGAAATTAAAAACGCGCGG
>P_2658
CCATTTTGCGGTCCCAATCGCGGGAGTTTTGGCTCCAGGTT
>P_2659
CTTTTTGTACCTGGCAAAAGCAGCAATTCAACAAAGAGAAA
>P_2660
TAATTGTTCAACAAGAAATGCGAGGATCACTTTTGCAGTAA
>P_2661
AAGCAGATGCGAACAAAACGCAGTTTTATGAATTAAATTAC
>P_2662
AGGAAATATGAGTAAAAACGCGCAAATAATTCAAGCTCGCA
>P_2663
AGTTTAAGAACGGCGAAATACGCGAAAAGCCAGCATCTCAG
>P_2664
CAAGGACATCTGGCCGAGCTCGGGGTGTGCCTATTTCATCC
>P_2665
ACTGTTCAAGGCGAACGACGCGGGCAAACTGTCGCTAAAAA
>P_2666
TGCTCTTTCGGCCCAAAACGCGACGACATGGCAACAAATAA
>P_2667
AAAAAATGTGTAAGCAAAATCAGTAGCCGTTATATTGAAGT
>P_2668
CAAATTTGCACAGATTTTTGCATGCGAAATTTTATGTGCCT
>P_2669
CAGGTGCTATAAATAAAATGCGATCGCGCATATACGCGTAG
>P_2670
GAACTTGATTTTTAAAAATGCCTGTTTATTGTTCGAAACTT
>P_2671
CATGAGCATACCGAGAAACGCACGCGGAAGCGTGATGCCGC
>P_2672
TTCGCCAATTCAGAAAATTGCGATGGGGATCAAAAGAAGGA
>P_2673
TTTCGCCTCCCCAGCCACCACGGCAAATATAAATTGCAACA
>P_2674
GACATAATCCACCGGAATGCCGGGGTTATGATAAAGTGTCG
>P_2675
GAATGACTACGCGTTTGAGTCGGCCTTAGAAATTCTGCGCA
>P_2676
ATTAAAGTCTCTTTACGAGGCAGTGCTAATTATTAAGCGAT
>P_2677
ACGGAATGGAACATATTTTGCAGCCCCTAAAATGTTAAACG
>P_2678
CGGCAGCCTTCAGAAATCCGCAGCACGTACCTTGTTAGCCA
>P_2679
ATCGCAACATACAAAAAACGCGGAAATGATCTAAAATCGGG
>P_2680
TTTTTTGCGAGATAAAAAAGCGGTGGAGAAAATAATAAAAG
>P_2681
CTCCCATTATCGGTCATTTGCGAGATCATGCTCATGGGCAG
>P_2682
CAAGACGAGAAAAGAAATTCCGAAAATTTTCCCACACTTCT
>P_2683
CAGAAAGTCGTCGCCCACGGCGGCCACAAGTATTTTCACCG
>P_2684
CTAATCGATACCCGCATTCGCGGCACTAGAATTTTGTGGAC
>P_2685
TACAATTTTTATGCAAAATGCAGTCGAAAGTCGATACGTCG
>P_2686
ACCGATTTAGATGCTAATCCCGAGGATGACATGCAGTCTTT
>P_2687
CCGACTTAAAAAAAAAATCGCGATCTCTTGATCAAGAGACT
>P_2688
CCTCCCCTTTAATATAAATACGGTCGCCACGATCCGCACTG
>P_2689
GGATTTGATTGTTTCAAGAGCGGCAGAGTCAAGACTTCATT
>P_2690
GTCCCGTTTCCTTTATGTCGCAGTAGCTGGTCTTATTTTGG
>P_2691
TGCAACGCTGCGGTTGCGGGCGTTGGCTGCTCAGAGGATGC
>P_2692
ATTGGGGTTTTTTCCATTCTCGACGATCATATAACAATCTT
>P_2693
AATGTGACGATGGGGTGAGGCTTAAGCAAGGAATTGTTTAA
>P_2694
CTGGTGATCGGGGATCAAACCAGCCTCATCCAGTACTGGCA
>P_2695
GGTGTGGCAATTTAAAAACACGGTAAAGTTAATGTTTCAAT
>P_2696
GGAGCTACTATACAAAATCGCAGGAAGAAAATTAATATATT
>P_2697
CCCCACAATTCAGTTTTTTGCAGTGTTTTTTAGAATTTTTT
>P_2698
GAGACTTTATCACACCTTGGCATATGCCTTCGATGTTTATT
>P_2699
GGAAAAAGTAACAACAATGGCGATGACGAAAAAGTGGAAAA
>P_2700
CAAAATATTAATATATTTTTCAGCATTAACCTTTCCTTCAA
>P_2701
CATGTGCTAATGCACTGCTCCAGGTTCACGGCGGAGAGAGA
>P_2702
CCAAAAATAGGGGACAAAGTCGGGAAAAACTAAAAAAATAT
>P_2703
GGGAGCAGCAAAATCATTGGCACGCTCAAGAGAAATTTGGC
>P_2704
AGGAATTGCACCATAAAATGCATGCACAATTTCCACACAGC
>P_2705
AAATATGAATTTACATTTTCCATGCGAAATGCATCGTGACC
>P_2706
CCACTGTGTTTTGCCAAAACCACCACCATCCAGCGCATTTA
>P_2707
GTTTTTTTTTTTTTTTTGCTCGGTTCTGGCTTTTTATACAG
>P_2708
GCATTAAACGAGGCCGAAAGCGGAACCAAGAGCCAAGTGCC
>P_2709
ATCGTGGCAAAGATCTGTGGCAGCCACAGACGCACGGAGTT
>P_2710
GTTTTTGGACTGGGCAACTGCGTGGTGGTCTGTTTCGCTGA
>P_2711
AAATTCACAATTAGAAAACGCAGGAAAAAACGTAGAAAACG
>P_2712
CTAACAATGGAGTGGAATCGCGGGGAGGTGGAGCATGTTTT
>P_2713
CCAGTTGTTTGCATTTATGGCGGCCCTGCTGAAATGAACAT
>P_2714
TGGAAAATGAATGCAAAACGCGAAAAACTAGCGACTTATCT
>P_2715
GCAGAAATAGATAAAAATTGCGTGATTCAAGTTGTTCAAGA
>P_2716
AACGGTTAACCTCTGAAAAGCGGGGAGAAGGTTTGTGGGGT
>P_2717
CGATATTCATGGACATAGCGCGGTGAGCTGGTTTTTGGTCA
>P_2718
CCAGCAGCCAAGGTTTAAGTCAGGAAATGGACACAAACGGA
>P_2719
ATTTTAGTGGCGCATTTACGCGCGATTATCGTTTAGTCGGC
>P_2720
CTGATTATTACTGAAAATCGCCTCCACAAATCGTCATCTGC
>P_2721
AAATCTGCCCACAAAATCCGCAGCAGCATTGCGAGCTCACG
>P_2722
ATTGACAAAGAAAGAAAATCCGGTTCAAAGCTTTTCAATTT
>P_2723
CGCAACTCGGTCACAAAAGGCGCTGATTTTGATTGCACCCT
>P_2724
GGGGGAATGCGGAAAAAATACGGCAACAAATAAAATTGAGG
>P_2725
AAGCGAGTTATTTTAAATTTCCGTAGCATGTGAGAACCTTA
>P_2726
AGGATAAACCGCCGCCACCGCCCGAAAAGCATTCAACGCTC
>P_2727
GCAAACCTCAATGCAATGCGCAGCCAGGCTCTTCAATCGAA
>P_2728
CAGCAAACAAAAGGCGAACGCGAGGTGCCTGTTAAGCACCC
>P_2729
CAGAAGCACACAATAAAAAGCATGAAAAGCGCAGGCAGCTA
>P_2730
CAAATTTTCACTGCAATTTACGGTTTTTAGCACGCAGCTCT
>P_2731
AATATGTACAAAATGTATGGCGGCCTCTAATGGAAAACGGA
>P_2732
CGAAGCTTTGGGTTAAGACGCGGCCGAGATGAAAGTCGGGG
>P_2733
CCTTTTCCGTTATTAAAATGCCCGACCGTGGTTGCCACTTG
>P_2734
CGTTTAAGTGTTTATTTGCGCCTAAATGCGCACTTTGAGCG
>P_2735
AACTCACAGTCACACGGACGCAGTGAGATTGTTTTAAATGT
>P_2736
GCGTTGTCGGAGGCGTGCGGCAGTGGTTGGTTTGGGACGTA
>P_2737
AATTAAAATAAGTAAAATTACGGGAGGGTGGAAAGAAGGCC
>P_2738
ATCATCAGCAGTACCAAACGCAGTCCGGTCGTTTGTGGCTC
>P_2739
AGTTACTGACGTCATTTGGGCGGCAACTATTAGAGAGAAAT
>P_2740
CAACATGGACTCGGGAAACGCATCAGCCCCTTTAAGTCCGA
>P_2741
CTGTCCAGTCTGTGGGAGCGCATGTTTCCAGCCTTAGAAGG
>P_2742
CGTCGTCTCTCTTGTAAAACCGGGACATATGTCCATACTCC
>P_2743
GTACACCGTACACCATCAACCAATGCCGGCAATCCTCCAAA
>P_2744
GTTTAGCCGACTAACAAAGGCGGGGCTATCAACTTTACCAG
>P_2745
GTTTTGTTAACGCAATTCTGCATGAAGACGATTCCGAAGAT
>P_2746
GCACTGGCCAAACCCACTCGCGGTGGTTCCACTAAAGAAAC
>P_2747
CATCTCAGGAACTAAAAAAGCTAGAAGGTTGAGATTAAGCA
>P_2748
CTGCCCTCCCAGAGTTTTCTCGGCAAAATTGAGAACGTCAG
>P_2749
GTGGCGTAGTGCATATTTTGCTGCAGCGAGTCGCCTCTATT
>P_2750
CAAAACCTCCTCGTGGTGGTCCCCGGTAATGCTAAACTCGT
>P_2751
TACTGTGGATCTGTTGCATGCGGGGATCACCTGTTCTAGCA
>P_2752
TCTGTTCCCCTTGGAAAAAGCCCGCCCCTCCAATCTTTCCA
>P_2753
TGGGGTTTCCTGCCAAATCGCTGCCACAACAAATTCCGAGC
>P_2754
AAACGAAATGAAGTAAAATGCGGAAAATTCAAAACGAGCGA
>P_2755
AATTTGGCTAGCTACGACGGCGATGACATTTGAACTGCGAA
>P_2756
TAATAGAAGTCGACAAATTTCGATGCCAATTAAAGCTCGCT
>P_2757
GCAACTCTCCCCGGAATTCGCCTTGTTGTTCCTGACCAGCT
>P_2758
GCGGCTCTAACGAAAAATCTCGGCAATAAAGGTAAATGGAA
>P_2759
GGAGTTGGGTGGTGGTGGGGCGGTGTATTAGATTTTAGCGG
>P_2760
AAATTAACCAGTTGTAAAATCACGCTCAATGAAAAATTCTT
>P_2761
CCGCCCAAAGAAACTTTCGCCGGCCATGGAAAAAGCGCAAA
>P_2762
TTATTATTAACCATTAAGCGCATCGTCAACATAATCGACTC
>P_2763
ATATTATGCACATCAAATTGCAGTATTTAGCTTAATTATTA
>P_2764
TGCGACGGCTGTAACTGACGCGGAACTTATGAATATGCTAA
>P_2765
AGGATTGCAGTGCTCCAGCTCCCGAGGAGCGAAATTGCGGA
>P_2766
CACAATGGCAACAATGTCAACGGCCACAGATGAAACAGATG
>P_2767
GGTATTTTCCGGTAATTTGGCAGCCTCTAAGTTTGAGGCTT
>P_2768
GTAAACTTGGCTGGCACTCGCAGGACTATATGAACATCAAA
>P_2769
CCCAAAACTGATAAACGACTCAGGAACGAAAAAAGCCAACG
>P_2770
CCCAAAGCAGCAGACGGGGCCCCGGACACAGAAAAGTTATT
>P_2771
TCGTGCTGATAATTGTGACACGGCCCCATGCAAAAAAAAAA
>P_2772
CATTATCAAATCGTAAAGCGCACTAACATGGGGAGACAAAT
>P_2773
TTTTTTCCCAACCGAAATGGCCGGAACGAAAAACGTTAATT
>P_2774
TTTCGGTGCAGTTTTAATCGCGATGTGGAGGGGAAAACCGG
>P_2775
TGAGGTGGTTGAGGAGGTGGCGGGAGCAGGTGCCAGCGCTG
>P_2776
ATTGCACGCACACGCACGCACACGGTTTATGCAAATGCAAT
>P_2777
CGTTGTCAACAACCAAAACGCAGGAAAAAAGCGGATTTGGG
>P_2778
AAGCCATTCAGCAAAAATTGCGATGCCAGTGCACCTTTTTC
>P_2779
CGAAGCTCAGCTGCCTTTCGCGTCATCATCATCATCACCAT
>P_2780
GACCCAGGACCAAAGAGCCGCGGCTTCAACTTACAATCCCC
>P_2781
TAATGAAAATGCAATATTTGCGAGGGTTGTGGGTGGCCAAA
>P_2782
TTTATTTATCAGAAGCAGCGCGGGAAATATGACACCTGATA
>P_2783
GTCACATTGCGCATACGTCACGGTGGCCTCCAGTTTTTGGC
>P_2784
CCCTCCCCCCCTCCCATTTTCGTGGATGGTCATGAGGGGTC
>P_2785
ACACACTTGTTCATCAAACGCGAACCCGAACGGTTGTGTGT
>P_2786
AAATAGAATAGATGCAATGCCGTGGGCAGCACAATCTTCCG
>P_2787
CTTTCCCCTGCTCACCCCCCCCCCCCCCCCCCCACTAAGTC
>P_2788
ATCTCGACTAAACGAAATTACAAGGTCAATGAATGCAATAA
>P_2789
CGAACGTAGTCTCTCGAGAGCGAGATAGAGATATTCCCGTT
>P_2790
TACTAGGTTGTGGGTCATGGCGGTCGTACTTGTTAAGTTGA
>P_2791
TTTTATCTTTACTTTAGTTTCCCGAACCTTATCATCATTAC
>P_2792
GTAAATTGAGATAAGAAATTCGGCATGGGCATGTCAGTTCT
>P_2793
AGAATTTTTACAAAAAAATACAGCACCTCTAAACATTATCC
>P_2794
TTCTTAATAAATTCAAAATTCGGGAATATACCGATAAAATA
>P_2795
TTCTAAATGTGCGAAAAACGCCTTAAGGAGATGATCCAGTT
>P_2796
GCTGAGCGTGGAGCAAATCGCAGTCTCCATTACACTGGCGC
>P_2797
CTCGTTCCGAGTGTTGATGTCGGAAGTGAAAACTAAACGCC
>P_2798
CACAATTTGGGTGTCTGCGGCAGTATTTAGCTGTATGGCCG
>P_2799
TTTCATTGATGAAAATTTCGCACTGTTTAAAAGGGAAGTGC
>P_2800
CAACTCCTTCGACGCGAACGCGGTGATTCTCAAGCAGAACT
>P_2801
GCCAGCTTGCATGCCTTCGGCTGCATTTCTTGTTTCTTGGC
>P_2802
TTGATTTATATCTCAAATTCCTATAGCCGCACAAGCCGCCT
>P_2803
CTTTTTTTTCCTTTTCTCGGCTGGGACAACAATTCGCTTTG
>P_2804
CCACTTTCTGCTTGGTGCCGCGCGGACGTCGTTTGGGTTCC
>P_2805
TAATCAGCTGAATGCGATTTCGGTGTTTCCATTCGAAAGGC
>P_2806
TTCGCCCACAAATTTAAACGCGGCTTTCCTTGCGCATCCCA
>P_2807
ATTGGTATTGGTGTGTGCCGCCTGAAGGACCTCCACGCCCC
>P_2808
TTTTGTGACTCGCACTGGGTCCCGCATGGAAAGTGTAGAAA
>P_2809
GAACGGCAGAAGGAAAAGCGCTCGAATGGGAAAAATAAGGA
>P_2810
TCACAGGGATTAATCAATCGCAGGGACACGGTTGTAAACTT
>P_2811
CACAACCAGTTCAGATTTTGCAGTTCATCTGAAAAGTTTGC
>P_2812
ATGCAACCGAATGCAAATCGCAGTCCCAAAGGAGCCAAACC
>P_2813
GACCATATACGGTGGTTCCGCCTGCTCTCGTATGAGAGTGT
>P_2814
GTTTAAAATAATTATTTTCGCGATCGAGATCGAAGTCCTTA
>P_2815
GCAAATATTTTTTGAAAGCGCGAAAAATTGTGCATAAATTT
>P_2816
TTTGGGCATTTGTCAATTTTCACGATTTACGATCGACATCA
>P_2817
AAAAAACGAGGCATTAAACGCGGGGTTGTCACTGCAGTTTA
>P_2818
ACATATCCTGGCACCGATGGCGGCGTCTGCCAGGAGAGCCA
>P_2819
GACCGTTTCTACACCGATTGCCGTCCCGCTGTTCGTGGCTT
>P_2820
GACCACAAGCGTCATAATTGCGGTGTGTCTGACGGGGAGCT
>P_2821
TTTAATTTTCTCACAAATGTCACTAACTATAATCCAATGGA
>P_2822
AAATTTGTTTTACCCAGACGCACGAAACTTGGCCATCGGGG
>P_2823
TAGCTTTTTCTAACAAAAGTCTAGCTCTTTTATATGCTATT
>P_2824
GAATATGTGTACAGTGGGTACCCGATTTGTGTGCCTACCAC
>P_2825
TCCCTCTGTGCTTTTAATTGCGATTCCGATCCTTTTCTTCT
>P_2826
GGCATAGCATGACCCTTTTTCGCGCTTTGGCTTCATGCACT
>P_2827
ATAGGGCCCATAGAGCAGGTCAGGAAAACGTAAAACAGGTC
>P_2828
AAAGTAAGCAAATAATTTGGCGGGAATTGCATTCTCCGAAT
>P_2829
TGGACCTTTTAAGACATCGACAGTCGCAGAATATATGAAGC
>P_2830
TGCGCCGGCAGAGAGGCCGTCGGCAGAGACGTTGCTTTGCT
>P_2831
TAAGTCAGCGAAAGCAAAACCGCTAGCAATAAACGGTACTG
>P_2832
TTTGCACAATTATGAAACCGCCGCAGTATGTTTCTCGAAAC
>P_2833
GAGAGTCCGGTCGAAATTTGCGGCGATTTTCGTGGGGTTGG
>P_2834
GTCCGCCGATCTCGGAATCGCAGCCGAGCAATTATGACTGG
>P_2835
ATCACACCCGCTCACAATCGCAGCCACACACTTTGGGCGGC
>P_2836
ACAGTAGAGTATCTAAAGGGCAAGGACAATCATGTAGCAGA
>P_2837
CAAAAAGAGCTATAAATTTGCAGCCACATTCTTTGGGAACG
>P_2838
AACAAGTGGCGAAGCAAAAGCCATCGTGGCGAAATCTCCTC
>P_2839
GCCAAAAACGAACATTTTTTCGGTGGGCCGCGAAAGGCGTT
>P_2840
AATTCCGTGGTTTCGTTCGGCAGGAAGGAAGAGAAAGCACT
>P_2841
GGCAAAAATGTTGCAAAAAGCAGTAAAAAAAAATGGGAGTA
>P_2842
AGAGGCAATGTCCTTAAAGGCGCGACTTGTGATGGTCGCGG
>P_2843
CGAGTTGTAGTCAAAAAGTGCAGGAATGTTCATCGGCTAAA
>P_2844
TGCAGGGAACTCGTAAATTTCCTGCTCAAACACGCGACCAT
>P_2845
GCCTTTTTCCACGGAAAATGCGAAAATGTCAATTGAGCAAT
>P_2846
CATAAAAAATCAATAAATTGCTGTAACCAAATCTGGCCTTT
>P_2847
CACAAATAAATAAAAATTTGCGGAAAATTGAATAGTTTGGG
>P_2848
CAGTTTTCAATTTTCATTCGCGAGGTGTTGTCGCTGCCATT
>P_2849
GTTTTGTTGCTTAAAAAATGCAGCAATTGAATTTGTAAGTT
>P_2850
GCATGGGGCGTTTTCAACTGCAGCAGTGTCCTTTCGCGGTG
>P_2851
TCAAAAAAACGAATCAAACGCAGTGATTTGAAGACCGCCCT
>P_2852
TGTTTGACTTCTTAAAAATGCGGTGCTGTGGTAAAGCGTTT
>P_2853
AAAAACTGACGCAAAACTCGCTTGAATATGAAGTCTTATTG
>P_2854
ATAAATCTTTTGCAAAATCGCGGCCGGGCGCAAAGTGCACC
>P_2855
ACAATTAACCGCACAACACGCGAACCCAATTAGCTTTTTGG
>P_2856
GAACGTGAGCAGCAGAATCTCGTGACACGGCGAAACAACAT
>P_2857
TGTGCAGAACTTTTTAATTGCCTGGATGTAGTTGCAGACGA
>P_2858
GTTTTGATGTGTTTATAGCGCGATGTGGGGAAGGAACTATC
>P_2859
TGAATTATGGTTAATTTTGGCTGCCACATTGCGGAAGTTAT
>P_2860
TATAGAAGTATTGAAAAAATCAGTATGTATTTTTTCTGTGC
>P_2861
GCCCAATTCGCGACACAGCGCGGCCAGAGTGTCGATAGCTT
>P_2862
GCGCTGCTCACATGATTTCGCGGACCCATCCATTCGTTCGT
>P_2863
TGAGTCACGGTACCAATTTTCGGTTCTTGCCTAGAAGAAGA
>P_2864
GGAAAAGTCTCAGAAAAATTCGGTTTCAAGAGACATTCGGT
>P_2865
ATATAAAAAAAAAAAAAAAGCCGAAAAAAAAAACCAAGAAA
>P_2866
CGAGGTCCCGGGTTCTGGGTCCCTAATGGCCTGCACATGTG
>P_2867
AGTTTTATCAGTTTTTTTTTCGGTTTTTAATTAAATATGCG
>P_2868
GAAACAAATGGAAAAAAAAGCACCACCACCAGCACACAAGA
>P_2869
CTTAAATGGCTTTCGCTGGGCGGGAAGGGGGTCGGTGTCTT
>P_2870
GATCCCTAGGCGGCATTCGGCAGGGTCATCGGATATCCTTC
>P_2871
AGAGCTTTAAACATAAATTGCACTAATTTCCAAATACATCT
>P_2872
AAGAAAACCTAAAGGAATCACGGTGGGAAGGTCCCTAACAA
>P_2873
AAGGGGTAAAAAAATTGAAACCGTAATTCTTGAAAACAGCC
>P_2874
TTAACCGTCACGTGGGTGCCCGTTAGCCTGGTACTTTTGTC
>P_2875
CCAAGATTGTGCTCTTTTCTCTCGAATAATATTGAGAGCGT
>P_2876
TTCGGCCTCAGGAACGGCGCCGGCATCTTCCAAAGAACGAT
>P_2877
TCTATCCTGTTAGTATTGCGCGGTTGAAATTTAAAATGGCC
>P_2878
AAGTAAAAATGGTTAACGACCAGGAATTTCAAAATCAACAT
>P_2879
TGGGGTGGTAACTCCTCCCTCCCCAGTTCGAAGCGACGGCC
>P_2880
GGCCCAGCCAACGTACCTAACGGTAGTTCGCACTAACACCA
>P_2881
TCACCTGCGCAGGTATTTTTCTGTCTTGTTGTAGATCTTGT
>P_2882
CCTTAAACGCCGAGCGCAGGCCCAACAGAACTGTAGGTAGG
>P_2883
GCGATGAAGGCCTTCGGACGCGGGCGATTGTTGGCGCCTGG
>P_2884
TCAACGGTGCCACCAAAAGGCATCACTACTTGAATCGGGAA
>P_2885
GATACCACAGGAATCTGGGGCGGCCTTGAAGGTACTGCAAA
>P_2886
GTGAAAAGATCCCGGAAAGTCGGCCAGCGAAGATAGTCGCC
>P_2887
CAGCTAACGATATCCACATTCGGGATGACACTGCAATACTA
>P_2888
GGTTAGGGGATCTGCAGATGCGATCTAAGCATCATTTAATA
>P_2889
AGATGAAGATTGTGAAAACGCAGTCGCTTTTAATACGATTA
>P_2890
AGGTTTAAACAAAAAAATTCCCCTAACCTTAGCGATAATAA
>P_2891
TCCGCCAACGCTTTGTAAGGCGCTCGCATGCGGAACAGCGG
>P_2892
ATAGAGGCAATCACCGAGAGCATCAACGGCCTGGGAAGCCA
>P_2893
GGTTTTAAATTGTATTCACTCGGCAACCTTGGAAAATATCC
>P_2894
CGTAGCGGTCGCCTCGGCAGCGGCATAACGTAAAATTATGT
>P_2895
GTTAACAATTTCTATTATCTCAGGGTCTAACCGTTGCTCAG
>P_2896
AACCTTTCCAAAGCCAATTCCTTGGTTGGCGATACTACCAT
>P_2897
GACTTTCAATTGGATTTTGTCATGGGTAATAAAAATCAGAC
>P_2898
GCTAGATGAGCGGAAATATGCAGCAGGAACTTTCGCACTTT
>P_2899
ATACATAGAGCATCGAAAAGCGGCAGCTCGTCGCGCGTCTC
>P_2900
TGTATGACTTTCGGTCCAAACGGTCGCCTCCCCAATCTGCA
>P_2901
GAGTAACACGTAAAATCGCGCGCCATTTATTTTCTTTCGAT
>P_2902
AGTCAAAGGAGTTGAAATCGCCTCAGCAGAAACGTTGAAAT
>P_2903
AAAAGAGAGACTGAAAAATGCGAGAATTTCTGCTAACCGGT
>P_2904
CTATTTACCACAGTTATTTGCGGTTCTCGTGCAGAGTTTTT
>P_2905
ACATATATGAATGTAATACGCGGTGGAAACATACAAAGTTG
>P_2906
CATGAGCTGGTTGCCTCAGTCGGTGGTGCTGTTTCTGCTGT
>P_2907
CCCCATTTCAGCGAAAAAAGCGAGTGAGGCAAATTGAAATG
>P_2908
CGAGTCAAATATGGCAATCGCGGCCTAAATGGGAACGCCTC
>P_2909
TTTTGTTTCGACTCTTTTCGCAGCAGCACACTTGCCATCAA
>P_2910
CACATGTGCGGATGCTTCGTCGGTGTATCTATGAGATACTT
>P_2911
ATACACATTTCTTTCAACGGCAGGAAAAATGCCAACATTTT
>P_2912
GCGAGCCATTGAAAATTTTGCGGTTTATCATAAAAATAATA
>P_2913
CGGCTCTGGCGAGCGGGCGGCGGTTATGTATAAAATGTAAT
>P_2914
GCATCTCCCACTGCACAGTGCAGCAAGGACATTTCGGTCAG
>P_2915
TGCCGCGAATCATCGAATCGCACGGATAGTTTCTGTAACTT
>P_2916
GCTGGCTCACTCGCAAACGGCGGTCACCAAGCACAAGTTAA
>P_2917
AGGTAATTCATCTCATTTTGCGAAAAATTCTGTCTTAATCA
>P_2918
ACATTTACGCCTGGCGACCGCAGCAAATTGCAAATAAATTT
>P_2919
GATATGGCTGGTTAAAAATGCACGCCCACTTCCTGCTGCTG
>P_2920
ATATGTCGTCTTTAAAGTCTCGGCCAGGCATCATAAAAATG
>P_2921
CTTCGAGTGCCCCGAAATTGCAGCAGCCAACGTGAGAGTGG
>P_2922
GTTGGACGGCACCGAAACCGCACGAAAAAAAGCTGAAGAAA
>P_2923
TCATAAAAATAATTAATTTCCCTGAATCGTGAGCAATCGGC
>P_2924
AACTGCATATTTCTGTTGGTCCTGAGTAGAGTATTTCAACT
>P_2925
GAAATATGCCAAGTTGGACGCATCAACTTGGAACACTGCCA
>P_2926
CGTCACGTGCCATAAAAACGCATAAAGGGCGACACTGGTCG
>P_2927
AAGATTCTGCTGATGCAGGGCGGTGGCACCGGACAGTTCGC
>P_2928
AAGTTCTGCTACGTTTACGTCGATGACGTCATCATCTTTTC
>P_2929
TTAAATGCTTCGGATCACCGCGATGATATATGTGGATGCCC
>P_2930
ACATATCTTATTGTGAGAGTCCGTAGCAATATATATAGGTC
>P_2931
GCCCGTCCTATCTCTGGGATCCCTGATGACGAGGCTGCCGA
>P_2932
AATCTTTGAAGTGCATTAAGCAGTACGTGTAAACATAGGTA
>P_2933
CTGGGAGATAACTTAAAAGTCATGATGGGTATTAAGCGTCC
>P_2934
ATTTGCGGTACGATTCCACTCGGCCCTGTCAAATGTGCATA
>P_2935
AAAGAACGTTGGATCATACGCCGTATTCAAAGAAATCATAC
>P_2936
GAACACATGAAATAAAATTTCGGGAGTGATAAACATACCAA
>P_2937
GACAAACCAACAAGGACACTCAGGCGCAAGCGCCCCAGCCA
>P_2938
TCGCCTTATAAGGTTGTTTTCGGTAAACACATGATATCCCA
>P_2939
TTATAGTTCTGATTTAAAGTCGGTTCTATACCAGGATTTCA
>P_2940
GACTTTGACAATGCTCCTGGCGAGGCTTATCAAACCTCTGA
>P_2941
TACCCGTTACTCAGCTAACGCATTTCTTATTTTTTTAATGA
>P_2942
GATTTAAATTTAAATTTGCGCGTGAGAAAATTATGCAAGTG
>P_2943
GGTTGAAGAGTCCCCAGACACCTGCTTCTATTTGCCGCACC
>P_2944
ACTTCTTCTATTAATAATTTCTATGCCATCATTTTTAGTTG
>P_2945
CTTCACAACAAATGTAAAGGCAGCAATTCGAACCACATCGG
>P_2946
CGTGCCTTCTCCTTGTAGTACGAGACTTTGTGGGTAGGGCA
>P_2947
CTAAAGTCGAGCGTCAATCGCAGCCGTTCTAAGAAGAGAGT
>P_2948
AAATATTTCTTCTTCTTCGGCGGCAACCACGACAACGAACA
>P_2949
TGTGGCGCCCGTTCATTAGGCAGGAACGGAAGAAAAGCCAG
>P_2950
CCAGAGTGGCGAAACCCACACGGTTCTGACCAAAATCGAAT
>P_2951
ATCAGAGCTCTTTAAATTTTCGGGGATAGGTGGTCGGTCGG
>P_2952
TCGTTTCCCTCCTCCTATCGCCTGATTATCGAAACCCCCTT
>P_2953
ACACAAGCCACACTTAACCGCACGAATATGGAGCCATAAAA
>P_2954
ACACCGCCCCTTTCGGTACTCGGTGGTTGACACTTTTGCTG
>P_2955
TCTCGCCATTGGCGATCGCTCCCTGCGAGAGCGGATGAGAG
>P_2956
TTCAATTTGCCTCAATTGCTCATGGACAACAAATTAAACAA
>P_2957
TCTCACACATCATTTGGCGGCGAAAATTTTCCTGTTTTTTT
>P_2958
CTCGTAAGCTGGGAATTTCGCAATAAAGTGAATCGTTTCCC
>P_2959
GCCACTCGGACCGGAAAAACCATGCGAGAGAAAAATCCATG
>P_2960
GTATCTGGCACTTTCAAGAGCGGTATTTAGAGCTCGAATTC
>P_2961
CTGATTTCTGCTTGCCTGCGCCTGCCTTATAAATGGGGTAA
>P_2962
CCGTGGCGCTCATGGTTACTCGGTATTTGATTTAAATATCA
>P_2963
CTCCCACTCGGCCTTGAAGGCGGCCTTTGGATCCTGGGGCA
>P_2964
TCCGCCGGCAGCTCCGACCGCGTTGATCCCGTCGCCAGCGC
>P_2965
CTATAGCTCGATGGCTGACGCAGCAGGAGGATCTCCCTCGG
>P_2966
GAAACCCGGTGAACTTGTCGCCGGAACGTACATGGAGACCT
>P_2967
CATTCCGTTGTCAAAAAAGTCGGTGGAAAAAATTCGCTGCC
>P_2968
CCTGGAAGGCCCTCAGACAACGGTGGAGAGCTATCGCCATC
>P_2969
GCCAGTATGAGTCCACCACGCGGGCGCCCAACAACAGCAAG
>P_2970
TAAACCGATCTTATTCAGCGCGGCAAGCATGAAAAGTGGCT
>P_2971
CTATCTTTGCCCCATGGGGTCCCGGTTTCTTCCAGCCGTTC
>P_2972
AACAGTCAGGGGGCAGAGGTCGGGAAAACGAAATGTCCGGA
>P_2973
CAATTTCTCCCATCAGAAAACGGCATGTATCTTTGCTCCAT
>P_2974
TTTCCATTCAATAACACACGCGGCTCGTATGCAAACACTGT
>P_2975
TTCCCACGCATTGTATTTTGCGAGAATTTCCATTTTTCCCC
>P_2976
GCAGTGCTGCGATTGGAGCGCCTGAAGGAGGAGCGACCCAC
>P_2977
TGGAATGCCTTTGGAAAATCCCCTCCCGAAGCAGGCAAGAA
>P_2978
TGACAACATCGCGTTTTTTGCGGTCAAATCAAATGCAACAA
>P_2979
TGTTTGGCCCCAAAAAGTTGCCTGCGAAGCGAAGTAGTTGA
>P_2980
TTATGGGGAGAATCGAAACGCGAGGAGGAGTTCAGTTAATA
>P_2981
CTGCTGGACAAAAAGAAACGCGAGGAGGAAGCCAGAAGCAA
>P_2982
AATAAAGTCTCATTAAAACGCTTTGGTAGAGTACCCCGGCC
>P_2983
CGTCCTGATTGGGAAAAACGCTGTACGTCTGTATGAGCTTC
>P_2984
CAACTTATTCAATTTAATTGCGGTGGAGCCAGTGTAAATTG
>P_2985
GGGTTGTATCCTTTTTTATCCGGTCTTGGCGTTTTAGCCTG
>P_2986
GCAAAAGGAGAGCTAAAACACGGTGGAAATTTTTTAAAGCG
>P_2987
CGAGCTCTGGAATCGCAAGTCCGTCTTAAAGTCCTGAGCGA
>P_2988
GTCGAGCGCTGCGGCAGAGGCACGAACAGCCTCTGCAGCTG
>P_2989
GAAAATTGAAAGGATTTTTCCGGCCCCTTGGTGGTGCTGTT
>P_2990
GGCCATTATGTAATAAAAAGCGCTACTTATGTTTACTTAAT
>P_2991
AGTCGCTTATTCTTGTTCGCCGAGGTTTATCCCATCACCAA
>P_2992
CGAGTCGCGCGGTTAGGACGCGGCCGCGCAGTCGGACAGTC
>P_2993
TTTCACCATCCGATCTCCGACTAGGCCCGCGTTGCAGTTGG
>P_2994
CGGATGACGGGTTCCATCGGCCTGCTACCGTATCCATGGTC
>P_2995
TTTTCGGTCTTATGAAAAAGCGGTGTACGAAAATTTTTTTT
>P_2996
TATCCACAAAAGAACTAACGCAGTCGCGTCGTGCTAAGTGG
>P_2997
TTTGACCCTCTGGTGGGAGTCGCGAATGCGAATGAAATCTT
>P_2998
ACTGATCGGCCGGTAGGAGGCGGGCTCCCTTTCCGGCTTGC
>P_2999
TTGCACTTGTTTCAAAAGTTCGGAAAAATGGCGATTTTGCG
>P_3000
TCGAAGGAACGATCGCAAGGCAGCAGTGGTGTGGAAGTCAG
>P_3001
ATAAAGGTGAGAAAAAAATGCGATTCTCCTTTTTTTGACTT
>P_3002
CCGGTTATGGCCTCAAAGCGCGATATTATCCTTCGAGTGGA
>P_3003
CGCCAGTCGTGAATTTAGATCGTGATTGGACATTAGCCACT
>P_3004
AAATTACAAGCCGAATTTTCCCTGGTCTACTTGAGTTTCTC
>P_3005
ACACGGAGTTCCAGTAATCGCCGGAAAATCTGCAGCCATCC
>P_3006
GTTGACAAATGGAAAAATTGCGTTATCATCTTCTCCCTGGA
>P_3007
GTTGACAATAACAGAAACGCCAGCAACAGCATTTGATAAAG
>P_3008
CGCGGGATGTCAAAAAAACGCGTTCACCTGTGAATTTGAAT
>P_3009
GTCCATTAGGGCGGTAAAAGCGGCAAGGGCGTTTAGGGTGG
>P_3010
TGTACTTCTGGTGCAAGAAGCAGCAGCAGCAATAGCTAGCG
>P_3011
CAAAGGAATCTATGGAATTCCCTGGATATCTCATCTCCTGC
>P_3012
CTGTAGCTTCATTAAAAGTGCCCGAATCGGATCGTGACGCT
>P_3013
TGGGGAAAATAGAAAAAATGCAGCCACAAAGGAAAACTTCT
>P_3014
AATGCGCTGTAAATAAGGGGCCCCAATGAGTTTAAGAGACA
>P_3015
GCAAAGGAAAATGAAAAAATCCCGCTTAGCTTTTTGGGTTC
>P_3016
AAGATTTGTCATAAATTTTTCGGTGGCTGTCACACACACAC
>P_3017
AACACCACCAAGGGAACTGGCCGCAAAAAACCAACAGCGAA
>P_3018
TTTTGGGTGGAGCTCGAGCACGAGGAGGGCAACACAGACGG
>P_3019
TAAGAAATTTGCAACATTCGCTATACTGCGGCCTTTTTGAA
>P_3020
AAATCTGAAGCATTGCTGGGCGAGACTTCTGCGGACATCCC
>P_3021
GCTGCATATAACCGGCCACGCCCACACAACGCCCAACAGCA
>P_3022
GCCAATGGCACCTCCTTTCGCCCTGCCACGCCCCCTTGCCT
>P_3023
CATTTCACGAAAAACTTTTGCGGCAGAAGAGTCTCACTACG
>P_3024
AAAGGCGCCAACTTCTGACACGGCAGCGAATGGAAGGCTAA
>P_3025
CAAAGCGGAAAACAAAAATGCAGGCGAGGCGTCGCTTTTCA
>P_3026
TTAAAAGAGAGGACAAAAATCGGCATGGCAACAAATATCGC
>P_3027
CCATGCCCAGCATTAACCCCCCTCAACAACCACCTCCGCCT
>P_3028
AAATTTCGAAAAACCGTCAACTAAAGCTAAAATGTGGTTGT
>P_3029
TAGGTGACAACATTAGTGCGCAGCATATCGCTAAAAACCCT
>P_3030
GCAGGTCACTCTCTTGTACTCGGCAGTGTGCTACCCCACCG
>P_3031
CTGCTCGATGACGTGAATCGCGCGTTTGTCACTATATGTGA
>P_3032
ATGTATTTAAGCAAACAAACCGGCACTTGTCACTCTAAACC
>P_3033
ATTTTTTTTTCTCTTTGGCTCGTGATCGGCCCACTTCTGAT
>P_3034
CAGTTACAATCCATCCAAAACGAGTTTTTTGGAGACTGGGA
>P_3035
GTCTTGCTCCAAAGGCTCCCCCTGAGCTAAGAAAGAAAGCC
>P_3036
GAAGGTAGTCGAAAACTCGGCGAGAAAATTGACGACTTGGG
>P_3037
AGTTATTCGCAGTCTGAACACGAGCGTTTCGAAAACACGTC
>P_3038
TTTCCCGATATGTTTTATCGCGGGACTTAGGATGTAAAGGA
>P_3039
ATTGTGAGGAGCAGAAAATTCAGCATCTAGTGATTACAACA
>P_3040
TCGGAATTTATGGTTATCTGCCGGGTCAGTCGCGATCGAAC
>P_3041
TGATTAAACTGACCACAGCACAAGGGGGTGGAATGGGGATG
>P_3042
AACAAAGGACACACAATTTGCAGCGTTAATGTCCTGTCCTG
>P_3043
GTATGCCTGAGCCACAAAAACGGTTACAACAACAACCAATG
>P_3044
TTAGCCATCGTCGAGTTTTGCGGTTGAGTGTATAATTAAAT
>P_3045
TGTACAAAGAAAGAAAAATTCACGAAAAAGATTTCACGCTG
>P_3046
CCTATATCATGTATTCAAACCATGCACGTTCAAGCAGTGCA
>P_3047
CAAATGGTTTACTTAAATTACGGGGCTAAGAAAGAAATGAA
>P_3048
GTGAAACCGGGCTAAATGCACCGGAACAAACTCACAGGATC
>P_3049
ACGAATCACGCCCCCAAACGCAATGGCAAGCAGATTTGAAT
>P_3050
GGATATTTACATTAATTTCGCATGGTTTTTGCCTTTCAATT
>P_3051
GTGTGCCCAGCTTAGAATTGCGCTGGCACGATCCCAGTGGC
>P_3052
GCTCGTTTCGTAGCGAGGCGCGGTTGTCCTCAGCGGGTCCA
>P_3053
GTGTGTGTTCATAAATCTCTCCCTGCCAGGAAAATCAACAA
>P_3054
GATCCTTCGCCATCAAACGGCGGTGGAAAATGAGAAAGGAC
>P_3055
ATTAATTAAAACTCAAAAAGCCTCAACAATATATATATAAA
>P_3056
GCACTTTTCTCCGAAATTCGCAGCTTTGTCCAACATCAATC
>P_3057
CAGGGAATGCGGCTTGAAGGCAGTGGCGCAGAAAAACACTG
>P_3058
TGTGTGCCCAACATTTTTTTCCCCATTTATTGAATTTTAAT
>P_3059
GCTTTATTTCACTTTTTTTCCCTGGTTGTTTAATGAGCTTG
>P_3060
AAATAAAGATGTAAAAAATGCATAAACAGCATATGTATATA
>P_3061
GAAAGTGTTACGGCGGGACGCGATGGAGACGAAGGCGGAGA
>P_3062
ACGCCGTACAGGTGGAAAGGCGTAGACAAGGAAACGGGCAG
>P_3063
TTAAATCGTAGACTTAAAGGCCGTAAAGCATTTTTATTACC
>P_3064
TTCTTAAACTTTAGGAAACTCTAGAGCAGAGCGTAAAAAAG
>P_3065
CTGGACATGTTTTTGAGTCGCAGTTCCACATGGCTAAATGC
>P_3066
TGCCAAGTAAACACATTTTTCCTGAGCTACTACACAGAGTG
>P_3067
GCAAAATGGCGGACCGGAAGCGGCCATTGTGTTACGGCGGT
>P_3068
ATGTACACTTATCAAAATGGCGCTAATTGAAAATTAGCCTG
>P_3069
TCCATGGTTTTGGAGAATTCCACGAAGGATATACGGGTATC
>P_3070
GCATCTGCGGAGAGTGTGTGCGTGGTTTGTCAAAAGAAATT
>P_3071
AAATCGATACGCAAATTTTCCAGCAATGAAAAATTTGCAAA
>P_3072
TTGTCATGTAGCTCAAATCGCTCCAACAGTCAACAAACTAC
>P_3073
AATTAATTGAAAGTCTGCGGCAGGAATACACATAAACACTA
>P_3074
ATCTGAAGAACCGGAAAATGCGGCCCGGCTGAAGACAGTGA
>P_3075
GATGACATCTAATCAAAAAGCAGGGATTACGGCCCCTCTAT
>P_3076
GCTTTGGAACTGCGTCCCGGCACGAACATCGTTGGAGGTTC
>P_3077
TTTTGAATTTGGTTAAGTGGCGATGGCATTTATGGCCATAC
>P_3078
TCAACTCCGAACAGCAAACACGGCAGGCACAATTTATGGCC
>P_3079
GCTGTCTCAATGGCAAAAGTCGTCAACAGCGTCGTCGTCGT
>P_3080
TAATACGATATTCAATTTTCCCCAAACAAACTTAACCCAAT
>P_3081
GTCTTCCAGGGGATCAAATTCCTGCGAGCCTTTCTTAGCTT
>P_3082
ACTTTTTCTCGAGGAAAACGCATGTTGGTGGGTAAACAATT
>P_3083
GGTATTCATAACGAAATTCGCAAGGATTGGGCTGCAGGCCG
>P_3084
ACACAAAGCGGAGCCAATCGCGATGTCCAGGGAGTAGGCCT
>P_3085
TAAATTTCCCAAGTAAAAGGCGTTGAGGGGCGGGGCAAAGC
>P_3086
AAATTTTATATTTAAAAACTCGGCAAAAAAATTAAAAAAAA
>P_3087
CTGCGCCACAGCGCCGTTGGCGGCTTCGGCGTACGAGGTCT
>P_3088
GGCCCCGTCAGCAGGCGACTCGGGGCCTGTCTAGGAACATG
>P_3089
TCATGGGACCTTGTTGGCGGCACGCCCACGATTCTGGCCGC
>P_3090
ATATGTTCGGGTGATTTTTGCCCGGATAGTATAGTGATAAA
>P_3091
TTATTTTTAATATCAGAAAACAAGAATTGAAAAAAAAGGAT
>P_3092
TTTGAGATATTCGAATGCATCATGGCATTCGCTTGTCCATT
>P_3093
GAAGGCTAGCTTGAATTTTGCCCGAGGAGGTCTTTGAACAG
>P_3094
GCATCTCTTCACTTGTGGGGCGTGAATTGGGCAAGAACGAA
>P_3095
TTCGTCATCAGCTCTGACGGCGGGAAGCGAAAACCAGTTCC
>P_3096
AAAATTGACGCAGAGAATTGCGTAAGTGCAGTGACGTCGGC
>P_3097
GCGTTTGTGATGGGTTTTTGCGCTGGGTATTGGTTATAATT
>P_3098
ACACAGCTTCAGAACATTGGCAGGATTTATAATTTGGACGA
>P_3099
CAGGTTTAATCCTGAACGTGCGGGATCAGATGTGCAATCCT
>P_3100
GGATATCTGCTTCGGAACGACGGTGTCTCCAATATCGGAAA
>P_3101
GCTAAATTTTGCGCGCAAAGCAGCCACGTGGTATATGCTCG
>P_3102
AGTGTATTAAAATCAATCGGCAGTCGTACGTTTCGCTGGCA
>P_3103
TATATCGCACAAGGGAATTCCGGTTCAGAACTTTTTCTGCC
>P_3104
GACTTGTAACGAAGGTCTCTCGGCGGTGGGAAAACCAAGAG
>P_3105
TCCCTCAACTCATTAAATCGCCTTAATAGGAATCTTTCCAC
>P_3106
CTACTATACGCTGCACCAGTCTGGAGCAATGCCACTGGCAG
>P_3107
ATATCGGACTGGCAAAAAGGCGGAAACTTTTTTCAACTTTT
>P_3108
CTTACGCTGCTCGAATTTCGCCCTAACACTTCGCCCTTGCG
>P_3109
TGTAGGGCACATTGAAAATGCCCGACTGATGAGAAAGATGC
>P_3110
GTATTTAGTAAAAAAAAAAGCAGTCAGAACGCATACCAAAC
>P_3111
GCCAGCCCTACCGAAATTTGCCTGAGCTGCTTCATTTGCTT
>P_3112
GACAGCTCCAAGTAAAAACGCGGCAGTAACTCACGAATCGA
>P_3113
ATCTTCACCCAAACTCAGCGCATTGAGAGCAAAGGCCGAAT
>P_3114
CACATCGAACGCAATATCAGCGGCGACGTCATCCGTACTCT
>P_3115
AGGGCGGCAGGGGGTGGGTGCGGTGGAAAAGTTTTCGTTTT
>P_3116
AACACTTTCGACTAAAAATGCCCGCGGGACTTGGGAGCCTG
>P_3117
TCGTAATCTTGCTTAGAGCACCCGAAATCCATCTGAACTGT
>P_3118
CACTGCTATGAACTGAAACGCAGGAAAAAAGTAGTTTGTTA
>P_3119
ATCCTGTCTTCCCATTTTTCCCCCACCAGGATTTTATGGTG
>P_3120
AGAGATTACCTTGAGCATGTCGGCCACGTGCTCGGCTCCCT
>P_3121
CCGATTACATCTGAAAAACACATGATAGCGGTATTTAACAA
>P_3122
GTTTGCGCCGCTGCTGCTGGCGGTGGTGCAGATTCCCCTCA
>P_3123
GGGAAAATGCTCTCATTTTCCGGCTGCAGCTTGCGGCGTCT
>P_3124
CAGTTGGCTGCCAAGAAATGCGGCAAAAAGCAAACAATCGG
>P_3125
AATAATAACGAACGTAAATGCGTTATTGGGCAATTCTACGA
>P_3126
GCAAATTGCCATTTAAAATGCAATCACATTAAACCCAGACA
>P_3127
GCGGAAAAATGGAAAAAAAGCGTTAGAAAATGCAAAGTATC
>P_3128
TTGACTTGGCAGCCAAAACGCACGAAAAACAAGACAAAAAA
>P_3129
CGCGAAAAGACATCCCCCCCCCCCCCCCCCCAAAAAAGGAA
>P_3130
GAATTTAATTTTTAAAATTTCCTGAGCACCACACTTTCATT
>P_3131
TTTTTTTTACAGATAAAACGCGAGAAAAGCGAAAAGACATA
>P_3132
TAATTACGTCTGCTGGGTCTCGGCCTCTCGGATTCTCTGCC
>P_3133
GAGGAAAATGTTATTTTTTGCGGTGAGGAAGTGGGTGAGGG
>P_3134
CTTTGCACACAGGCTCCCGGCATGAAGTACCGTCCTGGCTA
>P_3135
GCCGTAAAATTAATTTTACGCACGGCCTCGAATCATGACCA
>P_3136
TGGATTTGGATTTTAATTTGCAGCAATTTTCAGCGTCTGGT
>P_3137
GTGATTCTGTCCCCTTTGCTCGGCCACTGCTTTTCTCTCCT
>P_3138
TCGCTGGCCAGATAAGATCGCTATAGCCGGTGCCCACTCAA
>P_3139
TCTGACTGCAACCCTAACCGCTGCAATATGCAAATGACCAA
>P_3140
CAAGCTACACACACTTGACGCCGGAAAAAATATCTCTCAAC
>P_3141
TCGCTTTTCCCCCGATTTTCCTGCAATTGTTTGCGACTGCA
>P_3142
TTTTGTGTGTGTATTCAACTCCGTTGGAGCGTGTCGGTGTC
>P_3143
GCTGAAAAAGGTGGAAAATGCAGTAGGTCTCAACCCTTTGG
>P_3144
TAAGGGACGATTGTAGCCCGCGCCCGCAACATTGCTGCTCG
>P_3145
GGCTGATAGCGGGAGTGGCGCAAGAAGAGTGAAAAGACTCG
>P_3146
CCTGTTATACTCTATAGTCGCCTGAAGGAATAATTCAGTAA
>P_3147
AATTTTCTGTTGGCTTATGCCTTGAATGTTTATTTTGTTAG
>P_3148
ACATGGTAAGAAAATTATTGCAAGAAGTGAGATTAGCGACC
>P_3149
TGGGGAACTGCCGCCAAATCCCAGCTCAATGTGTGGTCCAG
>P_3150
ACATGGTCACTAACAAAACGCCAGAAAACACCAACAGATTT
>P_3151
GGCGAAATACAATACCATCGCATCAGTTTGGCTTTCGCAAA
>P_3152
TTCGTACCGCTTTTGAGCACCGGGAATACTGTTCAGCTATA
>P_3153
GGCACCTTACTGCCGAATGTCCTTGGCATGATAGGTTCCTA
>P_3154
ACGGAACTTAAGGAAAAATACCATAGCAAGCTTTACACGCA
>P_3155
GCCGAGGTGTAGGCCATCGGCGGAAATCACGATCAGCTGAA
>P_3156
CTCTTGCTCGTTTGCTGACTCAGTAAGAGCGTGAGCGGGTG
>P_3157
GTGGGCCAGCCAGTCTTGGGCGGCTTCAGACTTTAGACTCA
>P_3158
GCAATCAGTGCTGTCACTTACACAGACAAACCCACAGCTAC
>P_3159
CTTTGCTTGCCAAATACTCTCCCGCGCAAAACTAATTAAAA
>P_3160
AAAATTAACAGTAACACTGGCGGTTTTATTTATAAACATAA
>P_3161
ACAACACGCACACATATACGCGTTCTCGTCTCTTGTTTTTA
>P_3162
GAACTCTTCTGGGCCGATGGCTGTGTCGACGTCATAGACTA
>P_3163
AAATGAATGGACCTTAATCACATTAGAAACAATTTCCTTCG
>P_3164
CCAAATCTGGAGGAGCAGGGCATGGACACCAGCTCCCTGGA
>P_3165
TTAAACATCTTGTTGACACGCTGCCATGTCCTTTTCCGTCC
>P_3166
ATATTTTATATGCTCGTTCGCAGTCCAATAAATATATATTT
>P_3167
AAATCGCCATTAAAAAATTTCGGGAAACACACAATTTTTAT
>P_3168
TGAACAAAATGCAAAAATCGCATTGCCAAGGGAATAGAAGT
>P_3169
TATCGCCTCGACTTTCAGCGCGCCATCAAAAAAAATATGAG
>P_3170
ATAAACACAGCCTGTGACCGCGGGGTGAGAGGTTGGACAAA
>P_3171
TTGACTACAGCATTCGCTCGCGTTGTTAAGTGTGCCACGAA
>P_3172
GTCAAAATTTCCTCTGTTCGCCCTGTTTACATAATGACCCA
>P_3173
CGAATAATTCTGTTCTACGGCGAAAATAAATCACATTAATG
>P_3174
GCGAGAGCGTGTGAAAAGTGCGGCAAGAGCGAAAGTGTATC
>P_3175
TTATATCTTTAGTTGCAAGTCAGGAAAAATGTCTACGGCCA
>P_3176
AAGCCAATGACAGGACAACACGGCCAGGACAACAAAAGCAG
>P_3177
CCGCTTTTCCCCGACAAACTCTATAAATATGAAAATCGTGA
>P_3178
TGCGTTTCAGATCTATAAGTCAGTTGCATGTTCCGCGAAGC
>P_3179
TTGATGTTGTTATTTAATTTCGGGCGTTTTGTAGCATTTTC
>P_3180
GGCTTCACCCTTTTATTTTCCCTGAATCACTTGTCGGCAAA
>P_3181
CACCGGAGATATTAATTCCGCGTTCCCCGATAATGGAAAGA
>P_3182
CAGAAACGCAGCTGCTGGCGCTGCATCAGAAAGCGGACCAC
>P_3183
CCTTTTCCCCGATCGAGTCGCGGGGTTCAGGTTCTGGTCAG
>P_3184
TGGTAATGAGATATTAAAGTCCTGAATTCTGAAAATGAACT
>P_3185
GACAGGCAGCCAGGTTTTGGCGGCAGTGGAAAAACCTGTGC
>P_3186
AGTATTAAGACAATTACGAGCACTGACAGAAATTGGTTACC
>P_3187
TCAGAAACGAAAGAATTTCGCGGCAGGTGCTTGGACTTAGT
>P_3188
GAGTTTTTCGCCGCCAATGGCGATGGAAACTTTGATCCGTC
>P_3189
TTTATTCATAACTGCAATTGCAATGGCGCCCTTTTGGCATC
>P_3190
GAGGTATCACCACAAAAATGCCGCAGTATACAATGCCAACG
>P_3191
TGATGTCTAATTGAAATGTGCAGCCACAAGTGCCGAAGCTA
>P_3192
GGCAACTAGAATTTTATCGTCGGTTCTTGCCGTACAATATG
>P_3193
GCGACCCGGTTTATTAAAATCGGGGTCGGCTAATTTAAAGT
>P_3194
ATTATTTCCAATAAAAAACGCAGGAATTCATTTAATAAAAT
>P_3195
CGCCTGTTGCCCATTGGCCGCCTGCCCACCTGCCGTTTTAT
>P_3196
AATTTTAAATTAATAAAATACAGTTTCAGTTTAAAATCATT
>P_3197
CTTTGAAGTCCCGAAAAAAGCAGGAAAAAAAATAAAATAAT
>P_3198
ATTTCTCACAGTGCATCTGCCGGCATCGGCTCATTGACAGT
>P_3199
CTTGGAGCTGAAAAAAATTTCAGTAAAAACAATTAAACAAG
>P_3200
CCCATTGCACCTCTGAAGCGCCCGCCCCCTTCCAAGTCACT
>P_3201
AAGACCCTTCTCGCAAAACGCAGCCATTAGGATTTTCCACC
>P_3202
CATATTATATGTTTGAAAAGCATGGATATCTAACTAACAAA
>P_3203
TTTGAACTGAAGAAAAATTGCAGTCAATATGTTTTTGAGTT
>P_3204
AGAAACAAACAAATCTTACGCTGCAATGAGAAACGAGGCGA
>P_3205
TTATATGCCACAGAAGCCGGCTGCCACGCCCCCTTCTCGGT
>P_3206
AATGCAAATTAATTAAAGGCCGTGCGTATTAAATGCCCTAA
>P_3207
TTTCCAATTAAATCCGTCGGCGGCCATGGCAATTGGCAAAA
>P_3208
TAAATTGCGACAGTAATTTTCGGTCAGGAACATTTTGGGAA
>P_3209
CTGAGAAGGAAATAATTTCACAAGAATGTGAAAAAAAGCTA
>P_3210
AGCTTTTGTATGACAATTCCCCCAACTGCCGGGGGCGGAGG
>P_3211
GGTAAGCTTGGTGGTAAAAGCGATCGTAAAGAACTAATAGA
>P_3212
CGGCGTAACGTTTTCTGACGCGTTTAATTCGGGAGCGAGGC
>P_3213
ATATCGAAGTGCTGGTGCGGCGGTTCTTGTTTCTTAACCGA
>P_3214
GTATCGTACGGCTCAATTCGCGAGAAGATATAGACGAGGAA
>P_3215
GAAAAGCGTTTGCGAGCAGTCCTCATTAACGAATACTGCGC
>P_3216
ATCCTGGAGCGAATCGTCGTCGTGCAGACCTTCTCGTCGCC
>P_3217
CTTGGTTCCAATTCTGTCATCGATATTTGTCTCAAGTTTGA
>P_3218
ATTTTTCTCTTTTTTGCACACAGTTTGATTGTAAATTTAAT
>P_3219
TGCGGCAGTAAGGAAATCTGCGAGTGCAAATAATTGGTAAA
>P_3220
AGGAAGGAAAGTAGGGGAGGCGGCGTTGCCATTGCAGTTAG
>P_3221
TATGGTCCCAAGATAAATCACATGAACTAGGAATACATTTT
>P_3222
AATTTTGCCCCAACCATTGGCTCGGGTACACTTCCATGCGC
>P_3223
GCTGGAGATAGCAACGAAGACGGCGATGAGAAGAGCACTGT
>P_3224
GGAGAAGGAATAGGATTTGGCGTTGTTAAGTACTGCCTCTC
>P_3225
TATAAACTCACAAACAATGGCGGAAATATTCAAATGGTTAC
>P_3226
TACATAAAAGTATGTAACGGCCTTAACATGGAAGTTTCAAT
>P_3227
CAAAAAGCAAGCGAAAAATCCATGAGTGTATTTATTGATGT
>P_3228
TCGCGACTCTGTCGAAATTGCAGTCGTAGGGCTGTGCAAAA
>P_3229
CGTTCCTGTGTTTATTTGCTCGGTCGGTCTAGAAGCACATA
>P_3230
TCAATATGTCAATAAATTTGCTGAAACAGTCAACAAATTAG
>P_3231
TTATGTCACCCAGCAAGTCGCTGCATCCCTCCCTCCCAGCT
>P_3232
CAACTTCATGGGCAAAAATGCAATAGCTGTGCCCGACTTGG
>P_3233
CATATCCCTCGGGACACTCGCAGGAATAGGTTCCCCAGCCC
>P_3234
TATAAATAAAACGCTGTACGCAGCAGTAACCAAATTTCCGT
>P_3235
AACGGATCGGTTTTAAATTCCCCTCCCAGCGGAAATACCCA
>P_3236
TATCGCATTCGTAACAATCTCGAGGACAACATTTGTGAACA
>P_3237
CCCGCCAAGCAGGGCAATCGCTTGGTTGCCTCGAAGTCGCC
>P_3238
TGTTGTTTGCCACATTTTCGCGGCACCCCAAAAAATCGTGA
>P_3239
AGCGCTACACAAAAAACACTCCTGAGCAAACAAATTTAAGC
>P_3240
CGTGGTCAGTGAAAAAATTGCCGGAAATATGCAAATTATTT
>P_3241
TTGGTTGAGCACATCACTCGCAGGACCTCCAGGATGGCAAC
>P_3242
CCTGTAAGTTTTCCAAATCACCCACGCAGACTTCCACATTG
>P_3243
TCGAAATCGGCTTTCGTTTGCAGGAATCCAATATGTCAGAT
>P_3244
GCGTCACGTAGCATAAAACGCGAGAGTTTCTGTCCGTTAAG
>P_3245
GAAACTGGTTAAGAAAATTGCAGCCTTGATTGCATGTGACC
>P_3246
GCTTGGTACGATTTAAAAAGCTAGAATATGTTGCTAAAGAT
>P_3247
CTAACTAGTTCTAGATGGGGCGGCAAGGGGTTAATTGGCCA
>P_3248
CCTGGCCAAAGGACTCGGCCCAGGGACACCTTCCGCTCCCC
>P_3249
TAAACAGATGTAAGAAGGAGCGGGAAGAAGCCAGCCAGCCG
>P_3250
AAGTTTACGTATACAAAACACCTGAATATTTTTAACAAGAT
>P_3251
GAGAGTCGGCTCGCCACCGGCGATCGCGATCAGCGGATGGG
>P_3252
AACAACTTTGGCATCGTCGCCAGCATAAATAAAAATACGGG
>P_3253
AATTTCTTTAAAAAAAAATACGGGAATATTTTGTTTGTAAA
>P_3254
ACCCCTTTCGAACTCTTTCACGGCAGGACACACATATTTGG
>P_3255
AAAAAACCTTCAAATTTAGGCGGTAACAAAAATAGCACTGT
>P_3256
GTGAAATTCAACTTGCATGTCTATAACATCTACCTCAACCG
>P_3257
TTGTGAGAGGTCTTAAAACTCCCCACAAATCTGGATGCAGG
>P_3258
TTTTGTGGAATCGGATACTTCACAATTGTGGAAATTTTCTC
>P_3259
AGTAATCAGGTCGCAAAATGCGAAAATACGTTTTATGAAAT
>P_3260
GCTAAAAACCCTGTACATCACAAGCGCACTAAACACATCGA
>P_3261
GTCCTCCTTTAACAAATTTCCCCTAACAGCATTAAATAGCG
>P_3262
GCGATTGGCAGAGATTTTTGCCGGCTTATCAGTTGCAACCT
>P_3263
CGTGTGACACGGCTAAAAGGCGTGATCTCGATACCGGTGGA
>P_3264
GTTCTCCGGCCATAAAATTGCAAGAAGGTTAGATTTCTTGG
>P_3265
GGAATGAGTAAATGTGAACGCGATGGGACAAATGTGGACGG
>P_3266
TCAAAGTAATCGCAAAAAGTCGAGATTAACACAAGTTCAAA
>P_3267
ATTTCAAAGTAGACAAAAATCCTGCGCAGGAAAAGAACAAT
>P_3268
GTCTACAAATTTGATTTGAGCGGTATTTGAGGCTTAAGCGC
>P_3269
CGGACGTCCTAAGTTAAACGCCTGAGTAGCCACGAAGTCTT
>P_3270
AATGCAAATAAGCCAAAAGGCTGCAACGAGAAGCTGATGAG
>P_3271
GACCATAAAAAGTTAAATCGCAGTAAACCCTTAACTCACCC
>P_3272
AAGGCTACCCCTGGATTTTGCCGCAACATCCCCACATCACT
>P_3273
ATGACAACGTCAAGTGGTTGCGTTCTGTGTGTTTTTACTGT
>P_3274
CCACCGGTGACCCCCTGTCACCTGCTTAACACCTCGACGGC
>P_3275
ATTTATTTGACCGAAATATGCGGGGGAGAGGGGCGGAATCC
>P_3276
CATTGGCGCATCGCAGCTCGCGGCCCTTGCATTTAGCACCC
>P_3277
GAGGGCAGGCTGAGAAATTCCTGCCCCGACTTGAAAGCTAC
>P_3278
AGATGGCCACGCCCACCGCGCGAAAATTCACTCATGAGCTG
>P_3279
AAATGCACTTTGACCGCGCGCTGCTCTAGCTCTGTCACTGG
>P_3280
ACTTTCGAAAATGCATAATGCGGCATAGTGCCCATTGATAA
>P_3281
TACAGCAACGATGCGCGTCTCGGTTACGTTGTAAATCAAGT
>P_3282
TTTCTGCTGCATAACTTTTGCGGAGATTTTCCTCAACCGAG
>P_3283
GGGAGCAGGGATAACCGAGACGGTAGCGGAGACCATGCCAG
>P_3284
GGAATTTATTGTCGATTTGGCGAGGTGTATCGACAAGGCAA
>P_3285
GGTTTTTGTGTACTAATCGGCGGTCAAAATGGGTTTGTAAT
>P_3286
AGCAGCTTTGCATACTTTGGCAGTATTTTTACATTTTCTTA
>P_3287
TTTGGGCCATTTGAAAATTGCAGCAGGGTTGCAAGCAACCA
>P_3288
ATTCGAGCCAAAAACGGTGGCAGCAATTAGTGTCAGTTATT
>P_3289
GGAAAAACAAAGCAAAAATGCTGTAACAAACACACCCACTC
>P_3290
CCATTTTCATACACTTTTCGCAGCCCCAGGCGGAAAAGTCA
>P_3291
ATCGCGTGCAAATGATTTGGCAGTATTAACTCACCGACACC
>P_3292
GGATGCACCCACCTCTTTTGCCGGAATTTGTGGAGTCATCG
>P_3293
AAACTTGGCAGCTAAAAACTCGATGGTAAAAAACTACACTT
>P_3294
GCAGGTTGACGTGTTACGCGCCCTGCTAGGATTAGACGAGA
>P_3295
TCCCTCTATTGTGTGTGGGGCGTGCTCTCCGCGGCGGTCCA
>P_3296
CTACTCTGCCGTCTCCTGGGCATGTCCTCCGGGGAGAGACT
>P_3297
AATGTGCACTTATAAGAGCGCCCTCTCAATGTGTTAATTTG
>P_3298
GAGTTTTGATATGGGGAACTCGGGGGTGTTATTTTGTGTTG
>P_3299
TCTGGATCCTCTAAGCCACTCGGTTCTGCCATTTTGGTGGC
>P_3300
AGCTGAATAGTTGAAATTCGCCTGAAACAAATTTTTCGCTT
>P_3301
TTTGAAATTTCCTGGCAACGCGGAAAATTCGAGAATTGTTC
>P_3302
GTTCAGTACGAAGTCAACAGCATGCCCACATTTCTGATCAT
>P_3303
ACTTTTTCGAATCGAAAACGCCGAAAACGAATCCTCATCAC
>P_3304
ATGCAAAGCATGGGCAAAGTCGGCGGTAAAGGTCAGCCAAA
>P_3305
AGAGCCGCCTTCACTAGACGCGCTACAGACGTAACAACAAC
>P_3306
TTCAGTGCAAGGATGTGGGTCCTGAAATACACTGTTCACAC
>P_3307
GGAAAAGTTGCGACCAAAGTCAGGGTCAGTTTAAAAAAGTT
>P_3308
GATTTGGCGAGTATTCCAGGCGGCCCTTATGGTGCACTGTG
>P_3309
AGAGTCCAAACCATCTGGGTCCCCATCCTCGTTGTCCCTAT
>P_3310
GCTTACAAGGCCTTCAATCGCAGCGACAACATCCTGGGCCA
>P_3311
ATCGACGGGTGAGAGAAATCCGTTGTTGCGTCAGTCGTCGT
>P_3312
TTTGCAGCAACGCCAAAATGCAAGAACAAAACGAGCGGGGA
>P_3313
TAAAATAACCCGATAGATAACGGTAGCTAATAAACAAAAAA
>P_3314
AACAAAGTTTATGAAAACCGCAGCAATAAAGAAAAAGCGAA
>P_3315
ATTAGGAGCATTTCACTGCTCGGCAGCGCAAAGGAAACGTG
>P_3316
TGCAGGGGGGTGAAAAAATGCAGGAGTGGGGATGTGGGGCT
>P_3317
TACTCATAAAAGACCATGCACCCGATATTGTATTTTTGCAG
>P_3318
TATCACGGAGCGGTCCGTCGCGCCATTCACGCATTTCCCAC
>P_3319
TATCTGTGCTCATCCAAGCTCCCGAAGATAACTCTCTCCTT
>P_3320
CTGCATCGACGCTTCGTTGGCGTCAGCCTTTACGCTTCCGA
>P_3321
TATAGTGGGTGTTAAAAAACCTACAACATGCGAACATGAGA
>P_3322
TACCAAAAAGGTTAATGGCTCGTGGTCTGTATAAATGATAA
>P_3323
GCGAGGACCCGCGTGCGTGGCGGGATTGTGGAGACGACTAG
>P_3324
ATATTAACTTCTGTAAACGGCGGCTAAAATCTCAGAAGTGG
>P_3325
CGCGGATGCTCTTTCCCGCACGAAAATAGAAGAAGTTATGG
>P_3326
AATATTTGCCATTTAAAAACCCCGAATATTGAGATATTGTC
>P_3327
TAAGAGATTATGTTCACACGCGGATCCTACCGACTGCGCCA
>P_3328
GTTAGAAAAGGGACTGCTGTCAGTGATGATCAACGCCAGAA
>P_3329
CAAATAGAGATAGAAAAAGGCGACAACGACACAAATGTACA
>P_3330
TTCGCAATCTAATGAAAATTCGGAACCAGTGGTGAATAGTG
>P_3331
GTACGTTGCATAACGTTTTGCAGTTTTGAAGCTGACCTCAA
>P_3332
CGCCAACCCACCGGAAATCGCAGTTTTCATATACCAAAATA
>P_3333
TTTTATAGCATGTTTTGACGCCGCATTGACGTTAATCAAAG
>P_3334
CACAGCCGCACAAACAAACACCCGGGCAGCTCAGGATACAT
>P_3335
AAGGGTGGTGGAAAGAAAGGCGATGATGGAGATGATGACAT
>P_3336
TCATAGCCCAAATACTGAACCGTTGTTTTGAGAAAACTGCA
>P_3337
CAAAAACATGGCCCAAAACGCTGGGTCTATTAAGAGCACAT
>P_3338
TTTTAATAACATTGAAAAACCAGTAAAATTTTACCCAATGC
>P_3339
GCTCGTCTTGTGGGGATCGCCGGGGCCAGGGAGTTTACCAT
>P_3340
AGCCTGAAGCACACCAAGCACGGCAAGGGGCACAAGAACGG
>P_3341
CCTCGTTTCAAAACCCCCCCCCCCCCCCCGAAATCCCTGGT
>P_3342
AAAATTCACAAATTCTGGGTCCCCATTAGTAAACTCAGGTA
>P_3343
ACACTGTCGACCTCAATGCGCCTGCGAACGCGGTAGGTGCG
>P_3344
CCTGAAATCCTCGAGAAATCCAGTGTTGTGCCCATTGCAGA
>P_3345
TGCCCGCCCTTTTTTTCAGGCGCTACCATCGGTTTTAGGTC
>P_3346
TTCATGGCAGCCAAAAAATCCGGTTTGTTGCCCTTAAGGCG
>P_3347
CACCTCTAAAATAGCAATCGCGCGGTTTGAGTGTTGTATTA
>P_3348
GCACGGGGCCATCGAAAATGCGGGGCTACGGAAAAGTCATC
>P_3349
CAAGAATAAGGCTCCTGGTGCGGTGGAGGCTTTCAAGGCTC
>P_3350
CGTGATAGATTTTTATCTCACAGGAAACCAGATCTTCTTAT
>P_3351
TAAAAAAGTTAAATAAATTGCGGGGTATCGAGAGCAGAGCG
>P_3352
TTCAGTTTAGGTTTTGGGGCCCCCATTAAATATGCATAAAT
>P_3353
CGCTTCTTCAGCTCCTGGCGCAGCAGTTCGGTCTCCTGTTC
>P_3354
CGGGCGTCGTAAACAAAACGCGCGCCTTGCAGCGGAGGCAT
>P_3355
TTGCTTCCTTAAATAATTTACGGTGTGTTGAAAAATCCATG
>P_3356
GAAAAACTTATTATATTTCGCCCGCACAATCCCCTCAAAAA
>P_3357
ATCCACGTCAAGTTCAACGGCGTCCACATACCCGACTCTCC
>P_3358
GCCAAGTAATGGGATCAAGTCAGTAAAATCATTTAGCCAGA
>P_3359
AGTGTAAGACACAGCAGGCGCTGCAACAATGTGTATACCAC
>P_3360
CTGGCAAACGGGAAAAAAAGCGCCCGTAATAAATATAAAAT
>P_3361
TTGTAATGTGTTTTTAAGCGCAGCCACGCTTCCCACATGTT
>P_3362
CGCCCGTCGCTATTTGGGCGCCCGAGTGGTGTCCTACCTGA
>P_3363
GGCTCAGACTCAAGGCAAAGCGATTCCAATAATTTCCTGAT
>P_3364
AAAGAGGCAACCACAAAATGCGGCTTAGTCATCAGGTTTTG
>P_3365
TGTAAAGGCCAATTAAATTGCAGGAAAATTGGAGCACCACA
>P_3366
TAGGGAAACTGTTCCGGTGGCGGTGGGATATACTTTTGGCG
>P_3367
CATTCTTATCTTGAATTACACGGTAACTGCCAGCTGCCTTG
>P_3368
AACATATTTCTACCTAATTGCGGAAACTTTGCAACAATTTA
>P_3369
ATTTCGCAGACAATAAAACGCGCCAACTCAGCAGACAGCCC
>P_3370
AGCTTTATCAGCACCAAATGCAGGGCCATTATGCGTGGCCC
>P_3371
CGGCAGCGGCGTCCATTTCGCGGCAGTTCTGCAAATAGCCC
>P_3372
CAAAAGCGCACAAAGGGACGCGGCTGGGAAGATTGGCAGGA
>P_3373
GCACATACATAATAAAAATGCAGCAAAAAAGGCGTGGAGTA
>P_3374
GACCTCCTTTGCAGCAAATGCGGTGAGATGGCAAACTAGCA
>P_3375
TAATTCTAGCCAGCATTTCGCGCCCATGGCAATGACGTCCC
>P_3376
AAACAAGTTCAAATGAAAAGCGGTGGAAACAAAAAGACCGG
>P_3377
AGCTCCGTTTCTACCGGGGCCCCCAAGAACTTGACAAACAA
>P_3378
GCGCATAAAAATGACAAAAACGGTACGTGACTCATTAGCCG
>P_3379
AGAGTTTTTATGCGCAAACGCGTTTTTTATGTTTTTAGGAT
>P_3380
CACTGGGAGTTCATTTTACGCCCTGCCAACTACAATTGGCC
>P_3381
GTTTTTGATCTCCACAAATGCATGTACGTTACAAAGCACTC
>P_3382
GCTTTAATTTACGTAAATTGCGATTGCAGTCCAGTCCGTCC
>P_3383
TTTTTGCTCTCTTCTGATGGCGCTGACACCCTTGCATCCGT
>P_3384
CCACTGAAGACTTTCAATCACGGTGGACCTAAAATCCTGGT
>P_3385
AAAACCATCAAAACGGTTCGCGTGATTTTGTTTGTCTTTTT
>P_3386
AGTTGAAGCGGGGTAAATCGCCCTGTTGATAGTTGGCTTTG
>P_3387
GTACAATTGTCAACAGATCGCATTGTTTGTTTTCAGCATGA
>P_3388
AGGGACAATGGTGGACGGCCCGTTGTTGAAAATAGACCGTT
>P_3389
TATGTGCCTAAAGCATTTTTCTTGCTCGAGCATATGCTACT
>P_3390
TATGTGCCGAGCAAAGTTTGCGGCAAAAATGCTTCTCTCGT
>P_3391
ATATTCACCGCATCAAACCACAGTTCACATTTCACATTTTT
>P_3392
GACGACAAAAGCGGGGTACGCAGTTACAACAACAGTGCAGA
>P_3393
GAACTACACAATATTGATGACGGAAATTTTCAGTTAAAAGC
>P_3394
CTCACTTTCGCTGTTGCCGACAGGAACACGAATGCCAAGAT
>P_3395
ACGCCAAGGCCGTAGAGGAGCGAGTGCATTCGGGGGCAAAC
>P_3396
AGCAGATCAGCTGTCAATCGCAGCAAATCCTCACACCTGGC
>P_3397
CAGAAGAGCTCGAGGTCCGGCATGAAGATTGCTTTCACGGT
>P_3398
AAATGGTAGACTTCTCGGCGCAGGACTAAGAAGTTATGGAC
>P_3399
GATTAAATTGAAAACAATCACCGAAAAAATTAAAATCACAG
>P_3400
CTACGCCAAGCGAAGATTTTCCCGCCTTCAATTTCTGCTCT
>P_3401
CTTCAGGTTCGCAGCATACGCAGCGACAAGGCCAGCAGCCT
>P_3402
TGACAAAACCAGCAAATCGTCGAGGTAGACTAATACATGCG
>P_3403
ATTCGCCAAAGCCAAAAAAGCGAGGTCGCAAACCTGGAGGA
>P_3404
CTCCGATTTGCGTCAAATTGCAATCCCTCTGAACGATGTAA
>P_3405
AAGACTTATTGACGACACCACGCCATCGCCAAAAATCTGCA
>P_3406
AATCGGGTGGAGCTCATCCGCCGGAGCAGCCAGGACACCTA
>P_3407
ACGGGCCTGCTTCCGTCATCCGGGCGCCATCGATCACCTTC
>P_3408
AATGTGAAAGAGAACACAAACACCTATAATGCCCAAAAAGA
>P_3409
TATGGCACCCCCTAATCCGGCACCACTGACGAAAACCCCAG
>P_3410
AAACGGCTAAACAAATGGCGCCGAAACTCTAATAAGATACC
>P_3411
TCTTTGGGGCTGGGAAAATGCACTGCCAGTTTTCCCCCCAA
>P_3412
CTCGAACTCGACGCAGTTGTCATGAAGTACATAGCCACTGA
>P_3413
GTTGAGGAGCAGGTTGACGGCGCTGTGGTCCGATACGAGCC
>P_3414
TAGCTCAGCACTATCACTTTCGTTTTTAACCACACGTCCAC
>P_3415
TTTAATATACGCTATTGGAGCTGGAATTACCGCGGCTGCTG
>P_3416
GCTGTTTTAAGCAACCAACGCCTTTCATGGTATCTGCATGA
>P_3417
CCGAGGGAGGGTGCAACCATCGTCCGCACCTTTTCGGCTAT
>P_3418
ACACCTTAAATACCCGGTCGCAAGAAAAAACTGGTGGAAAG
>P_3419
ACTAAGCATACATGTGCACGCGATCGGGCAACCTAAGTCCG
>P_3420
ACAAGATCGACATCAAACTGCGAGGACTCCACCTGTCGGAT
>P_3421
TACAATTTGCAGACGATTTGCGGTTACGATTTTTTCTCTTT
>P_3422
TTATTACTTACTTTACTGTGCGGGACTACTAATCATATCAC
>P_3423
TCCATATCTTGGATATTGCTCCTAAAGAGCGTTAATTTGAC
>P_3424
GTTTACATACATATTTAATGCGCTAATTTTTCAGCCATAAT
>P_3425
GCAACATCTATCCCAAATCGCTGCCACAAGTGCCACTGCCA
>P_3426
ACTAAAAATGGTAGAAATCGCAAGGTTGTCAGCTTCAGAAC
>P_3427
AACGGAGCGTTAAGAAAAAGCAGTTACAGGGATCTACACTT
>P_3428
TAGTTTTTATGGCAAAATTCCGGTAAGCAACTTTATTTTAA
>P_3429
GTGTTAATTTGTTCGACTGTCGGTCCTCTGGACAGAGCGTC
>P_3430
TGGATTTCCAGCTAAAAACGCGCTAGGACAAAAACTGCGCA
>P_3431
CTCGGTGAACATTTACGACTCGGCATAAATCATTAACACAA
>P_3432
CCTCGGTGACCATGCAGTCGCTGCACCAGCAATCTTTGTAC
>P_3433
AATGATACAATCGAATTACGCACGAGCATATAACTTTATTT
>P_3434
ACTCAGCCTGCTGTACGTCGCCCGAAGCACTTTTTGTGCTA
>P_3435
AAGGTAGTACCTCCAAAACTCCCACGGAGCGGAGCAAGACC
>P_3436
AAATTACCGTTACAAATTTGCGCTACTTTGATGGCAACCAC
>P_3437
GCCTCTGCCCAACTTACACGCGTACTCAAACTTTCCCCAAC
>P_3438
ATGAAAAACAACTACAAAAGCGAGGCCCAGCAACTGTATAT
>P_3439
GAGTTTTGGTCAGAAAAAAGCGGTGTGGCCTAGTATGCAAT
>P_3440
AAAATATAAGGTACAATACGCTGCAGTATTCAGATTCCATT
>P_3441
AAGAGCGAGGCGAAGAATGGCATGAAAATCGATTAATGCAA
>P_3442
AAACATCTTCAATTTATTTTCGGTTCATACTCCATTTCAGC
>P_3443
ATTGAAAGCCATTGAAAAGGCGTTCTCATAAAAATGGGCAG
>P_3444
CCTCTTATGGCTTTTTATGGCGGCCATCATTGGCATGTCGT
>P_3445
ATTGTTCCGACGGGTGGCCGCGGCACTGCCCGGCATGGATT
>P_3446
CAATTGTACCACGAATTTCGCATGATGATAGCACCTGAATG
>P_3447
AAACGAGGAAATAACTCAGGCGGCAGTTGAAAATCCAAACA
>P_3448
TAAATTTATCTTACAAATTGCGTCAATTTTCTTCTGACTTG
>P_3449
GTGCCTCACAAAAAAAATCGCCCTATTACAAGAAAGTTTTA
>P_3450
AAATTAATCTATATGAGTCGCTGCCGCCACCTTGGACAAAA
>P_3451
CATTTCAAGATATAAAATTGCATTGCCAGTGAACAAAGAGG
>P_3452
TTTAGGACCTGTTAAAAATGCCCGAACACGCCCGCCCGAAA
>P_3453
GCGTGACTGATCTTAAAAAACAGTGCCAGATTGACCCCCAT
>P_3454
AGATTTTTGCACTTGTCACACGCGCTCTGTTCTTCACTGCG
>P_3455
CAAGTCGACGTATGCGATCGCCTGTGGGTGCTCGATACTGG
>P_3456
CTATATAATCTATATTTTTCCCTGCTTAACGAGTTGCTATT
>P_3457
CTGACCTTATCCCAAAAAAACGGTAATCGCATTCATTAAAG
>P_3458
CTCCCTTTGCAAAATATTCGCCTGCACAGCACAGATCAGTG
>P_3459
ATTCTTCAGGGTTTGAATCTCGCGCTCAAGACTGCCCTGCT
>P_3460
CCGCGGCTCCATGTCAAACGCAGCAGGGCAATCGCCAGCGA
>P_3461
CAGACGGGGGAAAAAAAAAGCAGAAAAAATAGGAATGCGGC
>P_3462
TGTTTTTTGGTCTAAATTTTCGGTGTACTCATCCTCCACTT
>P_3463
AAATCAAATTGTTTGACACGCCGAAAAAATGCAAAGTGCCA
>P_3464
CGCTGTCTCCCAAGTAAGCGCCTCAATTATGGACTCAGACA
>P_3465
AAAATTTCTCGAAATAAACGCGCGATGGGGGAAAGCGATGC
>P_3466
TTTACTCACGCTCTGTATCGCCGCATCTATGTATCTATTTT
>P_3467
TGTGCCATTTGGTATTTTTACAGTTCTTACTCACGTGTTTT
>P_3468
CACCCAGGGCCGATCAATCGCGATCGGATGTGTATAGCATA
>P_3469
TGATTACGATCTTGTGGTCGCAGTTGGGCCTTTTCTCTTGG
>P_3470
CGAAAGTTGGAATTAAAACGCGGGCTCCTTGCGAAGTGGAA
>P_3471
ATATATGGGGCTGGAAATCACGGCCAGGACGAGCTCAATGG
>P_3472
TACCTTTTATGGTCAGTCGCCGGCGACCGGGTGATTAGCAT
>P_3473
ATGTGCAAGATTTGAAAACGCTGGAGTAGGAAAAAGGCCAA
>P_3474
TTTTTTTGGACCACTTTCTTCTCAACTGTCGCTGGTGGGGC
>P_3475
ACATGCAATGTAATTCATGACATGAAACGTTTTATTGTTGC
>P_3476
TGTCCGGCAACATGCAAGCTCGTAAATAGGCATTTTCCCTG
>P_3477
CTCAAACCTTTGTCGAAAAGCAGCAGTACGTTGTATTAGCG
>P_3478
GTATTTCCACAACTTTCTACCGGTACCTGAAAAAGTACAGC
>P_3479
AAGTAGAAGTGGAGCAGATGCGATTGGGTGTTGCAAGAGGT
>P_3480
ATTTAGACCTTCTTGTTGGGCGGTTCTTCTAAATCTTCTAC
>P_3481
CGGTGACCGACCTGGAGAAGCGTGCTCTAAAAGTCCATCTC
>P_3482
AATAAGTAATCGATAATTCACTTGAACTATATAAATGTATG
>P_3483
GGGCGCGTCAAAAAATTTCACCCGAGCATTTAAAGAGTTGA
>P_3484
GTACATTGTGTGCCAATTTCCGGGGATCTTAAGAGTCGCAT
>P_3485
TGTGACGTCAGTAAAAATCGCAGTGGCCCTTACAAAACACC
>P_3486
CATAATATTCAAATAAATTGCATTGTTAGAAATTTAAGACG
>P_3487
GGTGATACCAATTTCCACCGCATCAAGGGCATCAAAGATTT
>P_3488
TAAGTTAACTAAGCCTCCGTCAGGAAAATTGCCAATCGAAC
>P_3489
CACAAGGGTGGAGGAACCACCGGTCTTGGAAAATCCCCGAC
>P_3490
AGAGAAAAGGTCGGAAAACGCGGGGGTAAACAAATTGAAAA
>P_3491
AAGTATAATACTTGTAAGTGCGATGGTATAATGTGATAATA
>P_3492
TTTTATTGGCAGTGCAATTGCAGTGAGGGCTACTTTCGCAA
>P_3493
CTTGGAGCCCAGGTAAAATGCAGGAAACTGATAACCATTAC
>P_3494
AGTTGGTGCGGGAAAAAATCCGGGAAAACAGAGCTGTTTCC
>P_3495
GCTATTGCCATTAGTGCGAGCGGGAGGAGCGAATCGCTTCC
>P_3496
CCTGCCAGCTGGAAAACTCACGGCAGCAGCTACGGCACCCC
>P_3497
TGAGGATGTCGGCATTTTTGCAGCAATCCCGTCTGGCGGAT
>P_3498
ATAGACATAGGCAAATAAAGCGGCAAGATGCAAAGTTTTGA
>P_3499
TCATCAATATGTAAAAAATGCAGTCTCAGAAAATTTACAGA
>P_3500
CAAACAGCAAAGGTGAATTTCAGTAGGGGTTTTTCATGGCA
>P_3501
CGAAAGTGTAAATAAAAACGCCGCACTAACTTTCAATTAAC
>P_3502
GGATCTCTGGTCTGGCGGCGCATTGTTGGAAATATTTCGAT
>P_3503
GACCACAATCTGCCGTGGGTCCCGAACTTAAATTCCAAAAA
>P_3504
GTAAGCTCTTTTCCTTGGCTCCCTGGCAGAAATCAACATAA
>P_3505
CAGAATTCTTTTGGAAATTCCCTGGACATTTCATCATCATT
>P_3506
GGCGAGTGGCCAGCTGGGCGCGGCTTTAGTGTCTGGCGTCA
>P_3507
GTTTAATTGCTTGTAATTTGCACTAATGACGACGGCCACAA
>P_3508
CGACGCCGGCGGAGTTGCGCCGCGAAGTAGCGAAAACAACA
>P_3509
CCCAGTGATCTTCATTGGGTCCCCAGCGATTTATTAACACT
>P_3510
GCCGGATGAGTAGGAAGCGGCAGTATTCTTCTCTGACTCCG
>P_3511
TGTAATTTTCATGCCGGTCACACGCACATTGATTTTCCAAT
>P_3512
TAAGTTAATTGAATTTTTGGCAGGCGTAGGAAAAAATGTGC
>P_3513
TGTTTATTATGCGAGATTTGCGAGAAATTGAACGGGCTACG
>P_3514
CTCAAAGACATAGCAATCGGCGGGGCTGGGGGCATTAGCAC
>P_3515
TATGGATTGCCAGAAAATTGCACTGTCACTGAGTTGAGGAG
>P_3516
CGCACAGCGCCAACTCGACGCAATCGCAGAAACCACGTGCC
>P_3517
ATTAAAAGATTTTAAGATTTCGGTTTTCATCACTAAAAAAA
>P_3518
CTTTTCGTTCGGTTTTTTCGCCTGATTTCGCAATATTTATG
>P_3519
TCTGGCCAGTCTAAGTTTCGCCTTGCCAGAGTTTTCGGCCC
>P_3520
AAGAGAGCAAATTGAAATTGCGATGGTAATTATTTAGGTCT
>P_3521
TTATGAGCGACTCCCCCTCCCCCTCCCCCTCGGCCATTTCA
>P_3522
ATAGAATCACCCCAGTCGGTCGGTGGGGTAATTAAGCTGAG
>P_3523
CAAGAATTGCGTTCTAAACGCGAGCAGGAGTTGGCTACCCT
>P_3524
GGAGTTGCCAGCAGAGTCCGCGAGAACCTGGAACTGCATTT
>P_3525
ATTAAAAATATCGAAAAATCCGTTTTTCATGTCACGCACGG
>P_3526
TAAAAGGGGTAACAAAATCGCTGCCTTGCACGCAAAGCAGA
>P_3527
CCCTCTAAGGTTGTCTGTCGCCTGCTTTCAAATTTTATGAC
>P_3528
TTTTCTGGTAGGTGTGTAATCGGTATCCATGTCTTCTAGTT
>P_3529
AGATAGGAACTTCTGAAACTCGTGGTTTATATATTCGCGAC
>P_3530
AAAGATGGGCGACGACCTGCCATGGTCTCACAAATTCACCA
>P_3531
CGGATACGACAGCGACATAGCGGGTTCGAGAGGGACAGTGG
>P_3532
TTTATAGTTAGGTCAATACTCTAGAGAGCGGTAGCGGACAA
>P_3533
AAATATTACTTTACGAATCACCCGGATGGCAAGGCCCACGG
>P_3534
CCCGAAAATAATATATAAACCCGGAACAACTAATGTCGTAG
>P_3535
ATTTGCGCGCACATGTATCTCCCGAAAATTCATTTACTGCC
>P_3536
AAAAAGAACGGCGGCAGTGCCCGTACCGAACCGATAAAGAG
>P_3537
ATCCGCGAGAAGAGCACAAGCCGTCTTGTAAATACTTTGAT
>P_3538
GAAAGAGGAAAATGCAAAAGCATTGCCCATCGGTGATCACA
>P_3539
CATTCGATATAGCTCTTTGTCGGCCCTAGTAAACAATTCGC
>P_3540
GTACCCGAATTGCTACGGGGCGGTCGCTATGTACATAGCTG
>P_3541
GCCTATCCCAGAGTCAAGTTCGGTTGCAAGAAAGTCGCCGT
>P_3542
GAGCAGGCGCAGGGGGAGCTCGGTAAAAAACGCTCACGGAA
>P_3543
CGCTTTGTGCAATGAAAATGCGGTTCGTGCTCCTGGCCCGT
>P_3544
CGAATCGGAAGCTTAAACGGCGCGACCATCTACCACCGCAT
>P_3545
ACGTGGTCGGGGGAAAAAACCGAGAAAAACCGACACATTCA
>P_3546
CCAGGTAGACCAGGCTCAGTCGGTGGCTAACGAGACGCAGT
>P_3547
ACAATGAGTAGCGGAAAACGCCGAAATGGAAAGAAAATCCC
>P_3548
CACTTTTGATGTGAGAAATGCGGCTCCATGACTTTGCTAAA
>P_3549
ATTTTATAATCGATAAGTCTCGGTATAAAACACAAAGTCCG
>P_3550
ACGTCAGCACCAAAGAAAAGCCGGAAAAATGCCTCGCCACC
>P_3551
CAAGGACAACCAGTTTGAGTCGGCAGGGAACAAGTTCTTCC
>P_3552
TTTTTGCCTGTTGGAAATTCCATAAATATCAAATTGCCAGT
>P_3553
ATGGTACTCGATTTGAATGGCAGGGACAAAAACACGATGAA
>P_3554
AAAATAAAAACCATAAATGGCGGCAAAGGCAGAAAAAGAGG
>P_3555
CACTGGAAGAGGCCTTTTCTCGGTCAAATGCTGAAGCTCTT
>P_3556
ATATACATCTGATCCCAACACGAGGGAGATGGAGGCCGGCC
>P_3557
GAAATATGCAAAACAAAATTCGGGAAAGGAGGCAAGTGGAA
>P_3558
CAACTCTTAGCTGAGAATTCCCCCAACACCATGAGCAAACG
>P_3559
GCCAGACATGCCCTTATTTGCGCTGCCAGCCAAAACGTCCA
>P_3560
ACTCCCACCACACGGATCTGCGGTGGGCGGGACCAAGAAGA
>P_3561
CCAACCCCCGGTAATCGATGCAGGAATTTCATGGGAACAGC
>P_3562
GACAAACAAACAAAATTTTGCCTGGGTCACGTTTCTTGGCT
>P_3563
CTGCACTTCGTTGGCAAGCTCAGTGGCGAAATGGGAAAAAC
>P_3564
GCTTTCAGGCAATCTGTCCGCCGTGACAACTTTATCAGCCA
>P_3565
ATGTGCACCTAAGACGATCGCCTTAATGACATAATCACCAT
>P_3566
AAGCCCTGGGTCATAAAAATCGTTAGTAAATAAATGTCGCT
>P_3567
ATTGTCATCGAATTTGGTCGCCGGCGTAAATTGAGAATATT
>P_3568
GCATATTACAATACTTATCGCGTACCCAACAGAAACCGCCC
>P_3569
CAAACAGCGAGCCTATAAATCGGTGTGTGCTCGCAGCGGAA
>P_3570
ACTGATTGAAAAGAAAATTACGGCAAGTAGTCGGTTGGGTG
>P_3571
ATTAATAGCCCCCCCTTGTGCAGTCCATCTATTTAGCTATT
>P_3572
ATTGAAAAACAGAAAATTTGCATGCTGGGCATGAAGAGGAT
>P_3573
AACCAGACGACATAGAGCTGCGGCCAGGACATTCAGGAAAC
>P_3574
CGAATTCTGTCGGCCAGACGCGGCCGAGTGGAGGAACAGAT
>P_3575
AATAATAAAAAGTGAAAATGCGTCAACTAATTAAAATGCCT
>P_3576
GATTACTCTCTGGCGATTTTCACGCTCAATTAATGTTTATG
>P_3577
AAATGCCTGAGTCTCATGGTCGGCGGTGTGGAAATGCCAAG
>P_3578
ATGTGGTTTCAATAAACTGGCATTGTTTAGGTTTTAATGAG
>P_3579
GACCGGGAAGAAAGGAATCGCGTTTGCTAGCTTTTGGCGGC
>P_3580
TTGTTGCATACATTTGGGCGCATCGACAACAGAAATGGGGA
>P_3581
CAACACATCCCACTTATCCGCAGTAGTGATCACCAGCTGTC
>P_3582
CCGCGCCGCCAAGAAAGGTGCCCAAAGAACTGGAGGATCTG
>P_3583
TAAAGCCACAATCTGAAAAGCCGCATTAACAACTTTTGGTT
>P_3584
CAAAAAAAGGCATCAGAATGCCGGAATGACGAGCGGACAGA
>P_3585
TTGGAAACTAATGTAAATTGCGATGTTGCTTGTTTATTGAC
>P_3586
CTAAAGCTACAGCTTTTTGGCGATTCCTCTGCAGATTTATG
>P_3587
TGTATTATTTAGAATTTTTGCAGTTCCTAACAGGCGATAAA
>P_3588
TCTTCAGCTTCATAAAAATTCGCGGTCAAGGTTGTTAACCT
>P_3589
TGGAGTCCCTCAATTTTTCGCTCGGACAATGCATTTCCCGT
>P_3590
AAGTATAATTGTGGAAATTGCGGTTTGCAGGCAACTCTTTG
>P_3591
CAACGTTAGAACTAATTTTTCGGGGTCTACGGAATGATTAA
>P_3592
ATAACACTGACAGCAATTCGCGCCCCTGATAACGAAGAGTA
>P_3593
CCTCGGCAGCCGTGGAAATGCCGGAACGAACCTGGCAGGAT
>P_3594
AAGTACTGGACCTCTAGTCGCCCGCCCCGTGTAACTCGACC
>P_3595
CGGTGGCATTTTTCAAATCGCTCGACTTACGAAAATGCAAT
>P_3596
GGAGTGCATCGCGTAAATTCCGTTACGTAGCTGCCGTCTCG
>P_3597
AAGATAGCATAATCTCTCCACGGTACATTTGTATACATCAT
>P_3598
CTTTGAGGGATAACAAATGGCACGGATTTTTCTTTGACCTC
>P_3599
TTTATAATGGCATCGAAATTCAGTACGGTGCCAAACGAGGA
>P_3600
TATGCCGCTTTGATTGAAGTCAGTAGTAGAGACTGGCTGGA
>P_3601
TCAAAAACTTAAGCGAATGTCGGAGACAAATTCACGTCTTA
>P_3602
ACTCAGCCGCATTAACAGGGCTGTAGCAACAAAACAAGTGC
>P_3603
GCTTTTTCTTCGCACAACGGCGTGAGCTTGTTGCCGAGTCT
>P_3604
AGTACGGTACACTGGAGAGGCGTTGGTCATAAAATTTGCCC
>P_3605
CCCAATGAGATGGCCTTTGGCGAGAGTCATGCAGTTGATTC
>P_3606
GTTTAAGCCCGAGACTTGGGCTTGAACCACCTGGAATGGCA
>P_3607
GAGTTCTTTTGAATTAAGCCCGTTGATGATATACGAATTTA
>P_3608
TGGTATACAGGTCTCAAATGCGCCCCCCTTGCACAGCACGT
>P_3609
CGATTACTGTTTCTGAAACACCGTACCCCCAAAATATAAAC
>P_3610
TTGCATTTTCAGGCTTAACGCCTTCGCAAGCATTTCTGTAT
>P_3611
ATTGAATCCGTGCTTGGGTACGGAAATTTTGTAGCGGTATG
>P_3612
TGAAGAAAGAAACTGAATTCCTAGGACACATCGTCACAACA
>P_3613
ACAATTTATGCAAGGATTTTCTGGTTTTATGAAGCCGTTAT
>P_3614
ATCAAATTAAATGAATTTGACTATCATATCAAATATCTCCC
>P_3615
AATCGGCGTAGAATATCATGCAGTCTTTGAAATGCGTTCCG
>P_3616
ATCAACTTTTTGCCAAAATCCGTTTTTCCAAGTTTCGGTCA
>P_3617
CGCTGAATTGAATCAATTTTCGGTCACCAACTAAAAAAATG
>P_3618
TCGCTCCCAGTCATCAAAGTCGGGATTTCCTTCGATAACCT
>P_3619
GTATTCCGACCATAAAAACGCGTTGTTTGTCTTATTGAAAT
>P_3620
AAAGACAACTCCATCAAATCCGGCTCTTATCGTTACCATTA
>P_3621
GACCCCATCCAATTGAAAAGCGATTTTTGTTAACCCAACCA
>P_3622
ACAATAATTCACTTGAAACACCCACACAAATATCACTAGTA
>P_3623
CAGTTCGTCACGTAAAGTTGCATTGACACTGCGTGTTGGTG
>P_3624
TATCAATTGCCTGCTAGACCCTAGTGGGCGGTTGTAATATC
>P_3625
CTATTTTGAAGTAAAAAAGGCAGCCAGGTGGATTTGACTAG
>P_3626
ATTTCGTGCACTGGAAAAAGCATCCCCAGACGTTCCCCATT
>P_3627
TCCCAACAAAGCCCAATTTCCCCAAACAACGCATTTTAGAG
>P_3628
AACCAATCAATATACAAACGCCTGCTCTTTATCGATTTATA
>P_3629
GAAATACTTACACAAAAATTCGAGAATGTGGTAGGAGAACA
>P_3630
AGGAAAAAACGTAGAAAACGCAGACACAAAATCAAGAGTGC
>P_3631
ATGATATTTAACCCCCCCCCCTCCCCCTCCCCCTCTCTATC
>P_3632
CTTGTAGTCCCACGGAAACGCGTGATGGTAGTTGTGCCACC
>P_3633
CCTGACCTGCTCCAAAAAAGCGAGGATATGTTGATGTAAGT
>P_3634
TGCTTCCTACTTATGTTGCTCCTGAAAATGAATTAAATGCC
>P_3635
CCGCAGGCAGCTTAGAGCGGCTGCAACATCACAGGAGCAAC
>P_3636
CAAGCCTGGTATCTAAAATACGCCAGCAGTTAAGCGCCGCC
>P_3637
TTCATTATAACGGGGAGTCCCCTTTGGGGCGTAGTGTATGG
>P_3638
GCGTGGCTGGGGTCGACTTGCGGTAAGCCAATTTGCGTTTT
>P_3639
AAGGAAACGGGCAACAAATGCGGCAAGGAAAAACCACAAGA
>P_3640
AGAAGGGCGGCTAATTGTGGCAGGAACAACAAAATCGTTTA
>P_3641
GCGGCATCGGCTTGAATTTGCAGCGCCAGGCCATGAACGAT
>P_3642
TTAAGGCCGCAAATTTGACTCGGCATTCAGTTTAATTGAAT
>P_3643
CAAGGTGTGAAAATCGAAGGCAGCCGCGAGTGCCATTCATT
>P_3644
CCATGCGAACCGGCGCAACGCGGCGTATACGTAATCTGCAT
>P_3645
AACTAAAATCAAATAAAATACGGCAGGAAAAACTGGCGAGC
>P_3646
GCCTGCAGGCCGAGTTCAAGCGGGACCAACAAATCTACGTG
>P_3647
AGGCACGCCATCTCAAATCGCGTTGTGGCCGTGCACTCGGC
>P_3648
TGTTTAAGCTAAAAAAAAAACGGTATCTGCTTACAGACGAA
>P_3649
AACATTTTACGTAATTTTTCCTATATTTGCTAATACGCCTT
>P_3650
TGGACGCTGCAGGCAGAGCGCGTGTGCAACGTGCCATCTGG
>P_3651
CTCCTTTTCAAATTCATCTGCCTGGTCTACGAACTGTACTC
>P_3652
TAAAAGAAAGGCAGCAATCGCAGCATCCACCATCCACCACA
>P_3653
GCACTTCTGCATGAAAAAATCCTGCCCAGCGCCATGGGCCA
>P_3654
TGTTGCCGTTGCTGCGCCGGCTGTAACTCCATTTGCTCTTC
>P_3655
ATGCGTACGGCAAACAGTCGCGTGGACCACCGTCAGCAAAA
>P_3656
CAAATTACATTTACTTTCGGCTGCAATTAGGCAGAATGAGA
>P_3657
AGTAGTTTCAGGGCGAAAATCCCTAGCAGTTGAAAGTATTA
>P_3658
AATTAAATGCGCTAAAATTGCGGTAGCCCAGTGCAGTGCGG
>P_3659
ACTAATGTTAACCATAAAAACGGTACGGACGAAAACAAACA
>P_3660
TATTTCTGCCCCCTCAAAATCAGTAAAAATATTTTATTTAT
>P_3661
TTGGGTGAGCAATAAAAATCCGAGGTGGAAGCGAGAAGCTT
>P_3662
GCACACAATCTAATAAATTGCGATGTCTCCATAAAGATAAA
>P_3663
ATCCACGCATCAGCCATGCGCCCTGTTTGCCTTTCCCGGCG
>P_3664
TTATTTTACTGCTTTAATCGCGAGGAGGAAATCCGTGAAAA
>P_3665
AACTTTTCTCCCTTTTTGCGCACTAGCACATAAATCACATA
>P_3666
TGCGTGGGCCAAAGGAATCGCCCTCCCACTCCACAGAACGA
>P_3667
ATTTTATTAAGTGAAAAATACGATGGCAGAAAACAACCCGC
>P_3668
CCCCCGGATTGAGAAAAAAGCGGCAGTTACAGCACCTTATC
>P_3669
TAAGGCCATAAAGGAATTTCCGGAACCCAAAAACGTATTTG
>P_3670
CTGGGGTAAGGAAAAAAGCGCGATGTGTGCGTATGGCAAAA
>P_3671
TATCGATATCTTATTAAATTCGGTTTTCACTATTTATGACA
>P_3672
TATCAAAGTGGGGCTAAAACCAAGGACAGCACCAAAACATT
>P_3673
GCCGAGATCGTTTTAAACTGCAGGGTTTGCCAAAAGGCAAA
>P_3674
ATCTTCGACCCTGAAGGTTGCGTCGTTGATAATCAGGACAC
>P_3675
AACGATCACGAATTAAATTGCAGTGCTATCGAACAAGAATT
>P_3676
TAATTGTTTTTTCTTCGTCGCGTGATGAACATCTAAATTAA
>P_3677
CCAAAGTGAGGTTCAAGGCGCGGAAAATTTAGCGAGATTTA
>P_3678
TAGCAGAGGGATACTGAGCACAGGGTCGTGGCCGACGATGC
>P_3679
AACTCAAAGTAAAATAGACGCACTAACACCCTTTTCACGCC
>P_3680
AACGGGGTACCGTTAATTCACGGTCTCTCCGCTTTGCCCTG
>P_3681
GGTAAACACATGATATCCCACGGTAATGACTACAAACTGTT
>P_3682
GGAAAATCTATAGAAATTTGCAAGACTAATAAAAATTAAAA
>P_3683
CCCAGCAGCTGCTACTGGGGCGAAAATGCCCAACATGCTGC
>P_3684
GCATTTTTTGTAAGGGGTAACATCATCAAAATTTGCAAAAA
>P_3685
GAGGAATCTGCTCCAAAAACCTTGAAAAAACCCAACCCGAC
>P_3686
TAATGTCTAGCTTGCACCCTCGCTAGCAACGCTCCGTATAT
>P_3687
AGCGAAATTGGTGCCAAAGTCGGAAATGCCATTACTAACGC
>P_3688
CAAAACCACAAAGACGGCGGCGGCGGCGGCTTTTGTTTGTG
>P_3689
AGGCAACAGGGGGTTAAATGCGGGGTTAATGGGGTGCCGGA
>P_3690
TGAGTAAACACACGGAAAACCGAGAAAAACAAAGCCAGGCT
>P_3691
CTCGAGTGCAACCGATTTCGCGAGTTCCAGGACGACGGGCA
>P_3692
TTTTTGGGCTCTCTTATCGGCGGTGGTGCAGTGACTCAAAT
>P_3693
TACATATTTCGCCCAAATTGCGAGATTTATATTGAGAGTAG
>P_3694
CTGTTTGAGAGCGCCCTGGGCGGCACCTATCGTCAGCTGGT
>P_3695
TAAAAGCTTTGATTTCAACGCGGACGAGAGATACAATCATC
>P_3696
GTGATGTGAGTGAATTAACGCGTCTGCGAGTAAAACTCTGC
>P_3697
AGCAATTTTCGGTTAAAGGGCGCTAACAAAGAGAAAAGTTA
>P_3698
AGTATATTGCGCATACGCCGCGTTGTCCCCGAAAATTTAAT
>P_3699
AAATGTTCTAGAAAATTTTCCAGTTCTTGCCATTCAGGCGA
>P_3700
ACATGAGGGCCATAATTGCGCGGGGGGAGAAGAGCCAACGT
>P_3701
TTTCCGTACCCTCCATCTGCCGGTCGTAATTAATTTACGAC
>P_3702
GCGGCTATCGCAATTCGATGCGGCTTCATATAAATCCCCTC
>P_3703
AAATGGTTTCGAGGGAAATTCGAGGGTAGGCGAAAAATCGA
>P_3704
GGCAACATTCTGGCGTGCGGCGGCACGGAGCGCCATGCGTC
>P_3705
TAACATTTGTCTCAATTACACGAGAGAGACACGCAGTTGAT
>P_3706
TTTTATGGAGTAGGGCAACTCGGTGCTTATGTAAAACTCTT
>P_3707
GATATGGTGGAGGGACGGCGCGAGGAGGAGTAGGATCCCTC
>P_3708
CAAAGTACAACAAACAGCTGCGCGGTCTGGTTACTTTTCGG
>P_3709
TAAAATGCAAATGCTCGTGCCGGTTTTACTGCTCAAGTAGC
>P_3710
TAGACAAACACCGCTGTGCGCGCGACTCACCCAAGTTGGAA
>P_3711
AATTTATGCGACACAAATCGCCGCAATATGCTGGAGGTAAG
>P_3712
CGTCTAAAAGGGAAATTTTGCGGGGAGAATTTAAGCAACTA
>P_3713
GTAATCGCCACTTGTCGCTCCGGTGTGGAAAAAATAGGCCC
>P_3714
GTGACCGACATTGACTGGCACGGCAAGGATCCGAATCTGCT
>P_3715
AAAATCGACATGGACGTAGGCGGCGGTGAGGATAGTGTGGG
>P_3716
CGAAGAAGGAACCTTGGGGCCCCAAACAAAGGCAACTTTCG
>P_3717
CAGACGGAGTTCAAAATTTGCCTGAGGGATAGGTGAGTGTG
>P_3718
AATTATACAAATGTCTCCCGCATGAGAATTAAAATGAAGGG
>P_3719
AAAATGTTATCATAAAAATCCAGGGGTAAATGGTGGGGCAG
>P_3720
TCCTGCGACCAGGTTGGCCTCGGTCCCTCAGTTGAAACCAG
>P_3721
AATTTGGTCATTTAAAATTGCGGCAATGTCTGATGGCCAGA
>P_3722
CAAAGTCAGCAGGAAATTCGCATTGGGGTAGTTTCGTCCAC
>P_3723
TTACTGTATTTATATAAATACGTTTCATATGAAAAAGCTTA
>P_3724
AGAAAAAGTTGCGATGAAAGCGCGAAAATTACTTCCTAAAT
>P_3725
AATTTGTTTAGTTAAAATTGCGCGAAATCGTATTGCGGGCG
>P_3726
CTGCTCCGCTCCACGATTCGCAGTCATACTGGCCACGATCA
>P_3727
AAACTTCCCCCGTGAAAATCCGGTTCCAAGTACGGTGGTGA
>P_3728
ATGCACGATCAATCAAAAATCGTGAAGTGCGCAGAGAGAAA
>P_3729
GCTGATTTAAGACCTCATCGCGGGAAGGCCGAAAACGCACT
>P_3730
TGCGCCAGCCACATAAATTGCACTGGCAGCCGCAAGACAGT
>P_3731
CCAGAATCTTGCAGCATCCACAGCCGCGACTTCCAATGGCA
>P_3732
TAATTTTAAGTATTCCAAAACAGTACACATAATTTTAGCCA
>P_3733
AGATAGAGTTCCTGGAAGCGCGGATCCTCCAAAACGTCCAC
>P_3734
GAATCAGCTATCGGAAATTGCCTTAACAGCGTTTCCCTTAT
>P_3735
TAATTTAACTGATTAAGATTCAGCCACAAACATCAAAGTAT
>P_3736
CGTTCCGTTATGGAAATTCGCCTGAAAAGCATATGGGGCAA
>P_3737
TAACCGCGACATGGAATTTCCAGGGACGCATCGCTGTCCAA
>P_3738
AAGATACCGATAGCATCGCGCATACACCAGCTTTTTTACCA
>P_3739
AATAATGAGCCGGAGAAATGCGGCGGTATGTAGCATCTATT
>P_3740
CTCCTCATGTACTCCTTGTGCAAGGATGTCATTTTAAGCCC
>P_3741
TTTTTGTTGCCCACCAAGAGCGGTGGAATCGTTTTAAAGTC
>P_3742
AAGTCTCTCCTCTAAAAATGCGGCATAATAACAACAAAGTG
>P_3743
CGTTCATTGAACGCCAGTTCCATGGGAGGAAATTGAGAATT
>P_3744
TTGCTTTAGGCGTATGTTGGCCTGGATACGCTTATTGTTGA
>P_3745
CCCCTGGCCGTTAAAATTTACAGTGTTGTGGAAAATGCTTT
>P_3746
AGGCTGTCAACCGGCAAACGCAGCATGTGGGGAAATCGCTG
>P_3747
TAACTACTTACTATCAATTGCGAGCGCTCTAGTCAATGGGT
>P_3748
AAGCTCTGCAACGCAATTCGCGGGAACTAAAAAAGCCCGAT
>P_3749
CAGTTTTGTATTCCATATGTCCCTAATTAGCACCCCGCCAT
>P_3750
ATAAAATACAGTGAAAATTGCAGCAAAAAAACCAGTTAACG
>P_3751
ATTCAAACGCATGTTGAAAGCATTAATTCTTTAAACAGTTA
>P_3752
CACTTCGGTTCGAACGGGGGCCCGAACCACACAACAATTCA
>P_3753
GGGAAATTCATTATAAAATGCGGTTTGAATTATTTGTCAAA
>P_3754
TCGATTCGGGGTTGAATTTCCTTGCGAGGCACAAAAACGCC
>P_3755
CTTATTCATCAATCAAAAGGCAGTCCAAAACAAAAAACTTA
>P_3756
CTGCTGACGGGCGTCACCCGCGCGACCATGCTATATGCCGT
>P_3757
GATCTCCATATGAACCAGCGCACGAATTGAACAACGCCGAC
>P_3758
TCCATACCCAATACAACTTGCGTCAGTATGCAGCTCTATTT
>P_3759
GAGATATTCCAGGACGCACGCGCGAATCCTAATTTCATTCA
>P_3760
TTGCTCTCTATGAGTCTGAGCGCGAATTTAATTTTGACTAA
>P_3761
ATTACCTGAGCATCAAAATGCATGTGCAATACTTTCTTAAG
>P_3762
CAAATTATAATAACTTGAGGCGATTCTAATACTTTGTATGC
>P_3763
TGTAGGCTCTAAGTGGATGGCCTTGGTGGAGAAACAAACAA
>P_3764
TCGATGCGTAGATTTTTGGACGGGGCCTGCCATTTAGAACG
>P_3765
CAACTTTATGGTTCAAGCCCCGTTACTTCTCTTTGTAAAAA
>P_3766
CAATTTTCAAAAGAGTGAGGCCGTATCAGTTCAGTGAGTCT
>P_3767
ATGCCATACAGTATCAAATGCAGCCTCAATATCAAGTGTAA
>P_3768
TCGCCACCACAGGCACACGTCGGCCAGGTGGTCTGCACGGT
>P_3769
AAGACTAAATATAAAAAACACCCTACTTTTAAGTGATACAG
>P_3770
TTTAGACAGTTTACTCAAAGCGGTTTTATAGTTTTTCGGTA
>P_3771
GTCCGGAAGGTTGTGTAGCTCTCTAACAAGCATTTCTTCTG
>P_3772
AAGCATTTCTCAGCTACTAGCTGACAGCTAGTGTAAATGGG
>P_3773
ATGCTTTCTGAGGCGAGGCGCGGCAGTCCCAAATTCGGATG
>P_3774
CAGATATGACGTTAAAAAAGCAGCAAACGTCGAAGGACCCA
>P_3775
ATACGGAAGTCTTTTTCTTCCGGCAACTGGATCCCCCAAAA
>P_3776
TTGCCTGGTTTAGTCACCATCACGATCGGCGAAGACCAAGC
>P_3777
GCATTGAGTCTGATGTTACGCCCGAAGAGATAACTGAGGCG
>P_3778
TCATAAGTGCATAAAAATTGCAAGGCCCTGAAAAGCGGTTC
>P_3779
AGATCTTCTGGTACCCATCGCAGCACCGCCGTGAGTTCGAC
>P_3780
GGCGAGTTAGTTGTGGCTGGCGGCCAGGACGTATTCGATAT
>P_3781
CGCCTCCAGTGCCACGCCCACATCTAAGCCGCCTTGTGGCG
>P_3782
CATCACATACAGATTTTTCGCGGTTATACGACAAACTGTAG
>P_3783
GGGAATTTTCGTATTTGAACCGGTTTTGTGTTTCTTGTGAA
>P_3784
CTTTGTCTAGGCCCACGGACCGGCAACAAATTACCTTCGAA
>P_3785
TTTTTATTTTTTTAAATTTTCTGTACTTACATAGATCGATA
>P_3786
TAACTGTAGCCACAAAAATTCAGCATTGTGCTCTTAAATAC
>P_3787
CAAAAAAAAAAAAAAAATGGCAGGGTTGGGTAAAAAGACAG
>P_3788
ATTACACCGCTAGAAAATCGCGTGATTCAAGTAAGGAGGTA
>P_3789
TTTGTACGCGAGGCGGTCGGCGAGGACCTGCTGCTGCCAGA
>P_3790
GTTTCGCATTGTTGAAAACACTTGAATTGGCAATTAAAGAA
>P_3791
TCAATTTCAGATACTGGGCGCTGGGTTGGTTCTTTCATTGA
>P_3792
ATACATAGCCCGAATAATGTCATGAAGCACATAGTCAAGTA
>P_3793
AAATATTACTGTGCGTAGGTCGGTGGGCGTGTTTCAACGTT
>P_3794
CCGCAATCAAAATGAATACGCCTGAATGGAGTAAGAGGGAA
>P_3795
CAACACGCGGTGTTCCCAAGCGGTCCCCCATCTAAGTACTA
>P_3796
TTTGGCGGCAGCAGCAACCACAGCAGCAACATAAAGAACGG
>P_3797
CCGGCGACGTCCAGCTGACGCAAGGAGGGTCAGAGTGAAGC
>P_3798
TAACTTTATAAACTGTTTTCCGGCATAATTGTTGGCCCGAG
>P_3799
CTTTGTTATTGGCCGTTTGTCGGCCATGGACAGGTTCATTA
>P_3800
CAAAAAGTTAAGGGAATTTTCGGTCATCCCGCAAACACACT
>P_3801
CAGCACGTATTAAAAAGTCGCAGCAGAACGATGATTCAATT
>P_3802
CTTGTTCGCTGTATATTTTTCGGTCGGATCTCTTCGCATGA
>P_3803
TGCCTGATATATGGGCGACACCTGGACACGCGATTTGATTA
>P_3804
ATTGTTTGCACAAACTTTTGCGGTCAACCCATTGGCCAGGG
>P_3805
TGAAACCAGAAATAAAAATGCAATCGAAGCCAAGTTTCGTA
>P_3806
TTTCCAAACTGTATGCGTGGCAGTTTTGGCAAATGAATACA
>P_3807
ACCAAAGCTCCAAACAAAAACAAGCACACTAACAACACCGA
>P_3808
CGTATGAAAATTGGTGGAGGCCTGGTCTTTTTTGGTTCCCC
>P_3809
AGTTCGGGAGTGAGAACGCGCGGTCAAGTCGGAAATAACAA
>P_3810
TCCACCCGGGCAGAGATCCGCAGTACCCAGGTAAGGCTAAC
>P_3811
ACCCAAGTGCCTCAGCAAACCAATCCCAACCAAACCCGTCA
>P_3812
TTGTCCGCCTGGCGCAACTACAGGAAAATTATTTGCGGTTC
>P_3813
CGCATAATATACAAAAATAGCAGTAAAATTTTCACACACAG
>P_3814
TTTGTGAAAATAATTTTGACCATGACTGTATGTTAAAACAT
>P_3815
AGTTTAAGGCCACCACCTGTCGGTGGAAGACTTGGAAGTCA
>P_3816
GGCAGTAGGAACGAAAGAGGCGAGGACAACGAAGAGGCGAA
>P_3817
AGTCGCAAGTTTTTCAATCGCGCCATATACTTATACAACTA
>P_3818
GGATACCATTAAGTTTTTTGCGAGGTCTGTTGAAATTGTTT
>P_3819
AAACTTCTAAAGTCTTACCTCCATGACAGAAAGTTTGCAGT
>P_3820
TTTAACATTTCTAGCAATTGCGTGGTTCTGCTTGGCACGCG
>P_3821
ATCGCGAGCTTATTGTTGTACCGTCGCAGATGGAAAATGAA
>P_3822
ATTGAATGTTTTTATGAAGTCGATTCCAACTATTCCGTCAC
>P_3823
AAAATTATATTCTTATTTTACATGAGAAACTTTGTTTTTTG
>P_3824
AGGACTCATCTATCAAAATGCGCGACTGGTGAAGTGCAAAA
>P_3825
GAATCACAAGCTAAAAAGTGCAGCCACCAAGGGAACTCCGC
>P_3826
GCGAATCGGAGCGGAATACGCGGCTTATAAGATTTCCTCGA
>P_3827
ACTCGTGTTATCAAGAAGGTCAAAGGTGACAAGCAAGAAGT
>P_3828
AAGTAAGTCCAGGGCAAACTCGGTCATCACCAGGACGGCGA
>P_3829
ATGAACAGCAGCCCCGGGCGCTGCATTTGGGTTTTTTAAGT
>P_3830
TCTGATGGGCTCCAAAAACGCCTCAAAGACATATCTTTGAG
>P_3831
AAAACTTTCTCCCCAAAATGCGATGGTTGTATAAGTCCGTA
>P_3832
GGAAAAGTTATGGTTCAGTGCGAGCTGGGGGAAATTGTAAA
>P_3833
CAACACTTGTTATGAAATCACCGCAACATGCCTAATGATTT
>P_3834
ATACGTAAAGGTGAATTTTGCGGTTTTGTGAATCCTATATA
>P_3835
CATCCGACTTATTGAAAATGCAGCCTCATTGTTTACCCCCC
>P_3836
TGGAAACGTGCCGCATGTGGCGGGGTGTGGTGGGCGTTGTT
>P_3837
TAATAAATTTTCAAATTTCGCGCCACCGGCGAATGAGCTTT
>P_3838
ATCTGTTTCAATTTCGTGCGCGGCCAGGCATTTTAGAACGA
>P_3839
ATATATGTGTACTATTTTTGCGGCCGTGTAAAATAATATGT
>P_3840
ATCGCTACTCACCAAGATTGCAGCACCACAAGCAAACAATT
>P_3841
CGGCTGGGACGGGCGGTGCGCGAGGTGATCCCCCAGGAGAT
>P_3842
AATCTATAGCAGGAAAATTTCCCCAATACATCATTATACCT
>P_3843
TCGAACATATGATGGGCACGCCGGAATTAAAAATCATATTA
>P_3844
GAATATGTGCCACAAAAAGGCAGTTCCATTGTGTAACTAAG
>P_3845
GAATGGTGGACCTCTGGACGCAGCAATTTATACGGCATATG
>P_3846
TCTATTCGGACCTCTGGACTCCCGGACAAGGACTCACTCAT
>P_3847
ACGAAATGTGTGATTTTGCGCGGTGTGTGGGTGGTCCTCCA
>P_3848
TCCACTCACCTCTTAAATTCCATGCGAAACCTATAAAAATT
>P_3849
GCGAGAGGTGCGGAAAAACTCGGCATACACATCTGTATATA
>P_3850
GAAATTGCGCCGAGAAATCGCGAGCTTAGCTCATCCAAGAC
>P_3851
AAACAAAATGCTGAAAAATTCGGCCACCATTCCCAACATTT
>P_3852
GAAAACCGTACAAAAAAATTCACGGTCACTCTCACTTTGAA
>P_3853
TTATTCAGCCTCAATTAATTCGGGCTTTCGTAAAAATTATA
>P_3854
AAAGCTTCGCAAACAAATCGCGGAAATTCTCTAACTTTTTT
>P_3855
TGTATATCTGGTAAAAAATGCATTGTATCCAGAGTTCCCTG
>P_3856
AAAGCTTGCAAAATGAAGTGCCTGCCTAGAAACCTCCCCCA
>P_3857
GAACATAATTTTCCGTTTTTCGGTCGGGGATTTTTCGTCAA
>P_3858
AAATGGAGAAAAGTAATCGGCGAGCTATGCAAAAACTAGTA
>P_3859
AATAATATGTGCATTGATCGCTCGAACAAATAAGACCGTAA
>P_3860
CATGAACAGCGGAAGCAGCGCGAGGTGAGTAATTTCAAATG
>P_3861
AATCAGCTCAAGATGGATTTCGGGGAGGTGGACCGGGCAAA
>P_3862
AAGAAAGTTATGAACGCGATCGTGCACAACAATAATAACAC
>P_3863
ATTTTTTTCCACTGGATCCGCCCACCCAAGTAGTAACTACT
>P_3864
AAACAAATAAACGGAATTCGCAGTCGACAAAAAGGCCACCC
>P_3865
GAAAAGAGGAACCCGTTTTGCGGCATTTTGATTTATAGGCG
>P_3866
TCCAACTACATCTACGCCCGCAGCCACACACACAGATGCCG
>P_3867
ATTTCTCTGTAGCTGTTGGGCAGTCCGTAGAAAAAGTATAT
>P_3868
GACATGGAAAGAGGAAAATTCGGCCGGGGAAAGGAGTCCTG
>P_3869
TGGTTTTCATCTGTAATCGGCGGGAGTTTTAAAAGTAGTAG
>P_3870
AAAAGACATGCCAGAAATTGCATGCTTCTTTAAGCAAGGAC
>P_3871
CGACAACTCCAACTGAAAGGCGGCCATTGTTAGTTGGAGGT
>P_3872
GAGTTTCGATTGTCTAAATACACGAAGGCTGAATACTCTTC
>P_3873
GAAATTATTTGGAAAAATTGCGTTAAATAAAAATGCATTTC
>P_3874
AGAGGAAAATTCAACGACAGCGGCAAGGAGTGAAATAGGAA
>P_3875
TTTAATCAATATTAAAAATGCAGTGCTATTTGGGTTACCTT
>P_3876
CGTCCCCAGAAGTTGTTGCGCGCGAAGATGATCTTTGCCTG
>P_3877
GTCCGAATAGCGGTTGGTGTCGGGGTCTCAAGACTTCATTC
>P_3878
ATGCAGACACATATTAAATGCGATGCCTGGTAAGTCAACTT
>P_3879
CTCGCCGCCACCGTAAATTGCAACAACGCCTTTGACCAACC
>P_3880
CGGGAGTCGATAAATTAGCGCATGCATCTTCATTTCGATGG
>P_3881
TAATCGAATAAATTAAAACGCCCGAAAAGGGAAGCACACAA
>P_3882
GTCCTAAAATCGTCCAAAAACGGCACTCCAGCATTTATTAA
>P_3883
AACAGGAGGACCAACAAATACGGCAGTAGAGGCTCACCAGG
>P_3884
AAAAAATTATAGTTTAGGGTCCCGAAGAAAACCAAGATCAT
>P_3885
TATCTGTAAAAAAAAAAATGCAGGAGCGTTTCGAAAGCTGA
>P_3886
ACAAGGTGGACTGGCTCCGGCGGTCAAGCAAACTTCAGGTC
>P_3887
AAAAAGGCTCTGAGAACACGCAAGAGCAGCCCCAGCAGCGA
>P_3888
AGTATGGTGGCCAAAAATCACCCGAACGTATGGTCGAAAAA
>P_3889
CACGAAGTTCAGTTATGAATCAGGAATAGATCAGGAATGTA
>P_3890
AGAACTTTTCTGAGAAATCACGCCATTTAACGAGGCTTTGT
>P_3891
GATTACGATGGGAAAACTTGCGCGCGTGCCTGGATAACAGT
>P_3892
TTATTGGATCCTACCGACTGCGCCAATTAAATACTTGCAAT
>P_3893
TCTGCTTTTGGAAATATCTCCCCCTACTATGTTAGCCAGGA
>P_3894
TACGCCATCCCTAGACCACACCCCAACTTTCACCTTAATTC
>P_3895
CCGTCCTCCTCCAAATAGTCCGGAAATTTCTGTGGCTGCCG
>P_3896
AAAGCGCCAGACGCGGTACTCGGTAGTGAGCATTTCAACAT
>P_3897
TGTTTTGAGCAACTAATGACCAGCGCTAACGATCCCTATTA
>P_3898
AATTATATGAATAGACCACACTCGGACATAAACAAACGACA
>P_3899
CCTTTGCCTCACTAGAATCGCTAAACCTTCCCATTTTTTTT
>P_3900
CAGGGGAGCAGCTGACCCCCCCCCCCCCCATGGACCTTAAA
>P_3901
CTTCCGATCGCGATCGAACACGGTGGGAGCTAGTCCCAGCA
>P_3902
CATCTCGGCGGTGCGGGCCTCCACGGTGGGAGCGGCCTCAA
>P_3903
CCAACTCCCAGCAGGATGGGCAGGAACTTCTTCAGCAGCTT
>P_3904
TATTTGTTGTCGATTGTGGGCAGCAATCGTAAATTACGGCT
>P_3905
ACAGCTGGACAACCCAAACGCCTGGTTAGTTTCGACCATCG
>P_3906
GCGAGTTGGCCGAGCTTTTGCGGGGTTGTCGTGACTGCTGA
>P_3907
CATCGACAACTGCTTGTCTGCCGTAGCGCGCCATGTTCAAA
>P_3908
CAACTGCGTTTGGGTGGTCGCCGCAGCACTCGCAGTTTTCT
>P_3909
GTCTTAGCGAGCTTAAAGAGCGGTCGGCTGATCACAGCGCT
>P_3910
GAATATATTCTCCCAAAAGGCGAGAAAGCGGGACAACTTAG
>P_3911
TTCATCTATTCATCCTCACACATTGACAATAAATAGGAACA
>P_3912
TAATGTGTGAATGGAAAAGTCACCAACGCGTTTTGCACTAT
>P_3913
TTTTTGTTTCTTATTTTTCGCCCTGTTGTTGCACACACAAA
>P_3914
AAACCGCCCAGAACGATTCGCGATTCTTGCGCAATTTATGA
>P_3915
CACTAATTGCATTCCAAACGCATTAACTCCGTAACGATTCT
>P_3916
CTCAGAGCTTCAAGAAAATTCGCGGTTATAGTTTATTATGA
>P_3917
TCAAATCCACTTAGACGAATCGGGGACACCGCGTCCTGCGA
>P_3918
AAACTCAACTGATGATTTTGCGGTTTTCTCCTCGAAATGTC
>P_3919
AGCTATATTCTCTGAAAATGCAGTTTCATTTGCCCTGCTTC
>P_3920
AAGGCGCGAGGCATTAATTCCGGCGACAACGCAAATGGCCC
>P_3921
TTAATTGTTTCATTATGGCGCCGCATCAACAAAAGGCCCGA
>P_3922
TTAAATATTCCTTATTTTCGCAGCAGTTGGAAAGGCGACAG
>P_3923
ACAATTTAATGCGTGTTTTGCCCTATTCTGTTTTTCTTTCC
>P_3924
AAATACATGGGAGCAAAAGGCGGGGGTAAACGGGCGGGAAA
>P_3925
CAGTTTGTCGCTTGAAAATACGGAAATTATAGAAAAATTGT
>P_3926
TTATCGATTATCAACGCACGCAGTCGCACACAATGCAGTTC
>P_3927
TGCAATCAGCACTTCAAACTCGCGACTTGTTTTTGATACTG
>P_3928
AATTTTTATGGGTTCAAAATCGGTTCATACCCTAAAAGGCA
>P_3929
TTAGAATTCAGATCGAAAAACAGTAAATACATCTGAACTTA
>P_3930
TAGAGCACTGAGAAAAAATTCGATGACATATAAATATATTA
>P_3931
GCAATTTAAAAATAAAATCGCCGCATCAGAACACAAGAAAT
>P_3932
CTCTCGCACTTATTTCAACTCGGTGCGGCGCTTATTGCAAT
>P_3933
GATGATGAGGTTGATGATGCCGGTGGCTCGGGTGGGCGGCC
>P_3934
AAAACGTACGATTTAATGCACCTCAACAGTACAAACGCGGT
>P_3935
ATTGAATCGCGTGATAAACGCATGCTTCACCCAATCGATCA
>P_3936
ACTCTGCAACACTGGTTTTGCGGCATTACTGTTTACGAATT
>P_3937
AAAGGCGGAAGGAGCAGACGCGAGGGGAAAGAAGAAGTATG
>P_3938
CAACAAGCAACAGCAAAGTGCGGTGTGAAGTGTTGAGAGTA
>P_3939
TGGGTCCTAACATTTTACGGCGCTAAATTTTCGTCTCGATT
>P_3940
TAAACTCAATTAAAAAATCGCGTTCCCAGGATATCTTTTTT
>P_3941
TGTTTGACATTATCAAACCGCAGCATCCTCCTTTTTAGCCA
>P_3942
CACTCTATCGGAGATAAAGTCGGAAATAGAGAGCACGATTA
>P_3943
ATCTCCCGTTCACAGAAAGTCCTGCGTGAATTGAAAATGAA
>P_3944
CAGCGTGTCTGTGTTTGTGTCTGTGGCAGAAGTTAAATGCA
>P_3945
CTTCTCGGCTGCCTTTTTCTCGGCAGCGAGCAACTGCTGGA
>P_3946
CACTTTTGGCGCTCTACACGCGGTCACACTGTTTTCTTATC
>P_3947
TTTAAACATTGTGGCAGCCGCAGGAAAAAGTGGGTGGGGTT
>P_3948
TGAAATTGCATCTGCAATCGCCTGGATGCCCCATATCAATG
>P_3949
CTGCAAAAGTCCATATCCTGCTGTAACATCGTTTCGTACAA
>P_3950
GATAAATTACACAACAAATGCAGCAGCGACGTTCCGGCTGA
>P_3951
AATCGCAACTCTAAAATATGCGTGGATCTGCACTCGTCCCG
>P_3952
ACTTGTCATCTTGTCGTCGGCAGCGGCACGCGCTTGTCTAG
>P_3953
GTACATAGGTAACCAATTTTCGTGGACAAGAATGTGCCAAT
>P_3954
TTCCGCTGAGAGAAATTTCGCAGGAAACGCATAGAAAAGAA
>P_3955
GTTGGCCACTTTGCAGTCGGCACGCGTGGACAGATTAAACG
>P_3956
AATAATTTATCACTTTTTTGCGGTGTAGTTAAATATATATA
>P_3957
AATATGGCCAAAAAATTTCGCGCGGACGTAATTGGCGAGAG
>P_3958
AAGGTCATCGGCGATAATTGCGGCCATGGCAACTGCCCAAA
>P_3959
TCAAGAACCACCCGAAATTGCGCGCTTTTTCCCCGAGTTTC
>P_3960
TTAGGCTAACACATTAATTTCAGTAGTCATATTTGAGTGCC
>P_3961
CCAGCAGCACCAGCAACACTCGAGGCCACATTTCCAGCACC
>P_3962
CAACAAAAGTGGGGGAGACGCAGTCGAAAGATTTACGAGTC
>P_3963
CATGGCCAAATGTCAATTTTCGGCATATGGAATTATGGAGC
>P_3964
CCCAAATAGAAAACAGCTGGCGGCCACAGCTGACTGGTACA
>P_3965
TAAAATAGATATAAAAAAGGCGGTACATTATAAAGATACTT
>P_3966
ACATTTTTTTCTCCTGGGAGCAGTGCTGTCCTCCACCCACT
>P_3967
AGATATGTGGCTGGTTTGCTCAGGCACGAAGCCAAGTTTCA
>P_3968
ATGAAATTGGATTCCAGTCACGTGCTCTGAATGACACACTA
>P_3969
CACGAGCTCAATTTAGCAAACGGCAACCACGAACCAAACTG
>P_3970
TTACACTAATCGAGTAAAAACGGTATTGGAAAATTTGAAAC
>P_3971
AGGTCATGTGAAAGAAGTTCCGTTGACGTATAATTCTCCGA
>P_3972
AATAGACCACTCAGAAGCCGCCGCACTGGCGTACCCAGACC
>P_3973
TCGAGGCAGAGAGAATTACCCCTGCTCAAATACTTTGATAA
>P_3974
TTACCGAATATTATTGAATGCTGTACTTTATTTTTATCGGA
>P_3975
TTTCTTTGTACTGAATATCACGGTATTCAAGCAAAACATGG
>P_3976
AGTCGAGTTTGAATAGGTGTCGAGAGCATTTACAAAATCAA
>P_3977
AGAAAGCCTACAAGCAACAGCGATCTCAACGACAACGGGCA
>P_3978
CATAGCAAGCTTTCCTCGCACCCCACCACCTACGAAGAAAA
>P_3979
AACCATGTCTTTTGGAAACACCTTGTTGAACAAAACAACGA
>P_3980
ATGATTTATCGTTTAAAATGCGGTTAAAAAGGGCAGATTTT
>P_3981
TAAAATGGGATCTTCGAAAGCAGCAGCCGTACGATGCCTAT
>P_3982
CACTGGAGCCACTTCTCAGGCGATAGGGATCATGAGGCGAC
>P_3983
CCAAGCTCCTTTTTTTTTTCCAGGGTAAAAGCAGCCGTCGA
>P_3984
CCATCATTCCACACCATGCTCGTGGATAGTCGAGGAGCTGC
>P_3985
CCTGCCATGCCCCCCGCCCACGCCCCCACCCCCGCTCTTAT
>P_3986
TGGTTAAAAACCAACAGACGCCTGGGTACCAAATTAACGCC
>P_3987
TGCGATTGGCGCGCAATTGGCGGTGCTCACACTTTCCAGGG
>P_3988
CTGAGGCGGAGGCTAGGAAGCCGGTGTCATCGGCATATGTG
>P_3989
CTTATCATTTTTTAAAATTCCGCGCCTGTTTTCGAACGACA
>P_3990
AAGTAAGCGCGGGTCAACGGCGGGAGTAACTATGACTCTCT
>P_3991
TAGCTATAATCTATTTTTTGCGTGGCTGTGGTGCAGCCAGT
>P_3992
TCAATGACGCCACAAAAATGCGAAAATTGGCGAAAAGGTCA
>P_3993
GCCAGATGCCAAAGAAAAATCGGTCTAGGATAATGAACTTT
>P_3994
AAAATATGCTGTCAAAAATTCTTGATTGATTAAATAGACCG
>P_3995
GGACGTCGACTGGGAAAAGGCATGCGGCTTAATTACTCACA
>P_3996
CGAAATTGGAGGAGAAAATGCGGAAAAGAGGAAAAACGAAA
>P_3997
TTTACGGACTGTGGTACACCCGGCTGCAAGTCTTCGGCTAA
>P_3998
GAAAAATCGGGGAAAACTTTCGGTGGCTCCATTCGGTTCTC
>P_3999
TTCGATATCATCAGAAAATACGAGCGCAGCTACATCACCTT
>P_4000
ACTAAATCATCCATTGAGTGCAGTCTCGTGAATTGGAGCAT
>P_4001
GGAAGTGACTTATGCGCTGGCAGGAATACATTTATCCTCAA
>P_4002
GCACTTTCCCGGGCTTTTCGCAAGGAGGGGCAAACCATGTA
>P_4003
ATGTTATCTGTTTTAAACGGCGCTCCCGTTTATCCTGGCTA
>P_4004
CGGAAAACAATCCGAATTTGCGTTCCCATTTAAATGCATGA
>P_4005
GCCTTATCTCCTTAAGCCGGCGATGTCCTGTTTCTCTGTGT
>P_4006
CCTGGAGAGGCTGGCGAGGGCGGCATCAACTCCAAGGGCAC
>P_4007
GGCTTTCCTTCTCGAAAATGCCTACTTAATTTGTTGTCATT
>P_4008
CCGGGGAATACAACATGCCGCGCTGCCTACGTCGAACAATA
>P_4009
GCCCGCGAGTCCCAAAAAAGCAGTTGCAGTGAGAACAGTAC
>P_4010
CGCTGCCGCCTTTGTTCACTCGGTCATTAAGCATTTGATGC
>P_4011
ACCCACAGCACTGCTGGGGACCCTAATAAAAACATTATATC
>P_4012
ACGGCTATTCAGCCAGGTGGCGCTAAAAAGTTGACAAACCG
>P_4013
TGCATCAACAATTCCCAGCGCGATTCCTGTTTGTTGTACAG
>P_4014
ACTTGACCCATGTCTGTCCGCGTTCTTTGGTTCGTCATCCA
>P_4015
AAGAAACCACAAATAAAAAGCGAAAAAAAAGGCGGAGACAA
>P_4016
GATCGGTGAGCAGTGAAAAGCGGGAGTGGAGCAGGCGAAGT
>P_4017
TGTTGGGCTGAAAAAAAAGGCTGCAACACGTTGGATCAGGA
>P_4018
ACTGGGCAACATGCCAGACGCTGCAACGGTGCGTATCCCAT
>P_4019
GTCTGAAGCTGATACGGAATCCGTACCAAAAGTTTCTGAAT
>P_4020
TGCTGCCTGTTCGGTGATTTCAGCCACTATGCTGATTGCCT
>P_4021
TATCCACCCGAGGCTAGTCGCCTGAACCCCTTGGACAGATC
>P_4022
AAAAGCGAGCAGTACTTCGGCAGTAGAATGGCAATGGTCTT
>P_4023
AATTGCTGACAAGCATTCTGCGGCATTTGCTGCAGCACAAT
>P_4024
GGAGCTATATCCAAGAGGAGCAGGAACAGCATTCGTCCACC
>P_4025
AGAAATTCGACACTTGCCCACACGACATATGTATTTTCGAA
>P_4026
GGGAAAATACCAGAAAAAAGCAGCAAGGGTAGCATAAAAAT
>P_4027
CATTCGCTGCCTGTTATGCGCCGCAATGAGCCACGAGCTCA
>P_4028
CATTGTTGTTGGCGCCACCTCCGCAACGGAGCGTTTTTCCT
>P_4029
AAAATCGCTGTCAATCGGCGCTGCAACCCTTCGCCAAAGAC
>P_4030
GCTGGAGGATGCGGACAGCACGGTGGCCAAGTCGGGCGGTG
>P_4031
CCAAATAAATTAAATTGTCGCCCTGTCGCCGCAGCTGAGCT
>P_4032
GTGCAAAGCTCTGAGCAAAGCAGGCGTAGTTTCGAGCCAAT
>P_4033
TTGCCAACGAGCGCAGAAAGCAGCAGCAACAAGAACTAAGC
>P_4034
AAAGCAAATCGCTTTAGTCACGGTATCAAGGTGTTCCGCAC
>P_4035
TGTTTGACTGTGTTTGCATGCGGCATTAACATGTTAAGGTC
>P_4036
AAGCGTCCTTAGAAAAAATCCATTAATATAAATTCGAAGGA
>P_4037
ACGCAAACGTGGCCAAAAGGCAGCAAGTGTAACTAATATAT
>P_4038
CTTTTCGGCTGACAAAAGTTCGGTGTGTCCAAAACAGAGCC
>P_4039
AAGAACCATTACGAAAAAAGCTCGAACCATGGTTAGTGGTG
>P_4040
TGAAATTCTGACCAGATTTCCGGTTGAGACTTAACCTTTCC
>P_4041
GGCTTTCTGGGGAATAAATGCGCCAACAGGGAAACCAAAAC
>P_4042
ATTTTTAACGCTTCACGCCGCGTGAGTGCATTGTTTTTGGC
>P_4043
TAGCAAAAACTGTTGATTTGCCGGAAATTTTATTTAAAAAA
>P_4044
TTATCTTGCTGCAAAATTTGCGAGAAGTTTGTATATATTTA
>P_4045
CTCGAGAACGATTGAAATTGCGTGGGCTTCGGATTGGCTTG
>P_4046
ACCAAAGTCAACCTTGTTGCCGGCATTGGCGTTATCAGCAA
>P_4047
TGCGCTAAATTAGTCGACCTCCACATCCGTGAAAGGCGGGC
>P_4048
TCGTGTTATCTTTTGATTTTCCCTAATGTTGTTTTATCACT
>P_4049
CTTTAGAGGTGCACAAAGTGCGGTCTTGAGGTGCGGTCGTT
>P_4050
GGATTGCGTGTGGCATTGGGCAGTATTTCCCGCATGGAGTG
>P_4051
TGATTCCGATCCCGGTGGCTCGGTAAGAATGCTCTGCATAC
>P_4052
AAATCGGATTGTGGAACGCTCGCGGATTAACAAGGGGCTCT
>P_4053
AAGACTCGCAGGAGAAAATCCCGTAATGAAATCCGCTGATC
>P_4054
CAGATATGCGCTTCACACCGCCTCGACGGGCCAAACGGCGG
>P_4055
TGGAATCCACCCTGAAAAAACCCTCGCGAATTGCAGTGGAA
>P_4056
CTCAGAATGCGGGAGTTATTCATGGTTTACTTATTTTCAAA
>P_4057
TATGTCAGCCAGTTGATTCTCTGTAGGAATATACTCAAGAC
>P_4058
GGCCTAGCCAATGTCGTCGGCATTGATACGGACGCCGTCGA
>P_4059
AGCCATCTCTAGAGCCGCGGCGAAAAAATTGTGTGCAAAAA
>P_4060
TTTTCTCAACTATACGACCGCGTGGACGTAAGTTCAACGAG
>P_4061
TTGAGGTCTAGGAAAAATTCCAGGAAATTACAATCCGTGCA
>P_4062
ATCGCTGAATTAGGAACAACCGAGGAAGGCCGCAATCTTGA
>P_4063
ATAAGAAATATATTCGGCGGCCGGAACACCCCAGATGGCAC
>P_4064
AGTCTCGGGCTTAAACCAAACAGTAGCTGCTCAGTCCAAGA
>P_4065
GCATTATTAGACCTCAAACGCACTGGTACACAAAATTGTTG
>P_4066
AGCTAATCTACTATTAGATTCCCGCTTAGCAGCTTATGATA
>P_4067
CCTGCCAACTAGTAGAAATTCCTGAATAAATATGCTACCTG
>P_4068
AAAATCAGTTCGTATAAGTTCGGCAGTATTAAAAAAAAAGT
>P_4069
CGTTCTGAATACGTTAAACACCGTCGGATGTTGCCGTATCC
>P_4070
CTTGATTTTGAGGAATATGGCGATGATGATGATAGCCCAAT
>P_4071
TATAAAAACAAGGAAAAACTCGGCCCTGAAAAGTTAAGCTT
>P_4072
ATATATTTGTACGGAAAACGCTTTAAAATTATAACTGATTG
>P_4073
TATTGCAGTTATTCTTATGTCGGCCACTATTGATACAACGA
>P_4074
TCCAAACAGCATTTCCGCCGCGGAAACTTTTGATTTCTGTA
>P_4075
ACCTGACTGGAGAACGAATGCATGACGAATACGCCTGGAAA
>P_4076
AATCAACTTTGATCTTTCGGCAGGAACGAATGGCCGACTTG
>P_4077
GGGGGAGAGGTTATAAAAGGCAGTAAAAATTGTTTCCAAAC
>P_4078
ATATAAAAGTTTAGCGATTGCCCGATTACCGATAACACTTT
>P_4079
GCCCCAGAGCCAATCAATCGCTATGGCACCCTAGGGGCTCA
>P_4080
ACTTGATTGCCAGATTTTTGCGTTGGAGATGAAGTTTCATT
>P_4081
ACTTTGATTTCAGAAAGTTGCAGGGGTATTTGGTAAACCAT
>P_4082
TTTTTAAGACTTAAGAAACGCAATAGCAACAATCAGTGCAA
>P_4083
ATTAAAATTATAGAAAAATGCGAGATAAAACTTAAAGGCGC
>P_4084
TCGAGAACGAGCTGGCCACGCGGGCCCTCAAAAAGCAGCTA
>P_4085
GAGGTTGGGCAGGAAAATTTCGGGGGTTTTGGAAAATTGCA
>P_4086
GGAATCTGTCGCATTTAGCACGGGAATTCGTATGTTTCCTT
>P_4087
GGATTCCAGAGCAGACTCGGCAGCGGTAGGATTTAATACCT
>P_4088
CTTTGGCAGACCGACAAACGCGACCGCGACTCTCGGCCAGA
>P_4089
GGAATTGATTCAGTAAATTTCAGTGTGAGTAATTTCACTCA
>P_4090
CAGAGTGGAGCCTCTTATCTCGATGATGCCCTGCGATCCTC
>P_4091
ATCAAAAGTGTTGCATTCAGCCTGAACTCACTTTGTATTGG
>P_4092
ACTTAGCATACATTTGGCTACGGCCGCATGAAAGAGTGCAC
>P_4093
AGTGAGGATGATGAAAATCGCGAGGAGGCCGAGGAAGGGGG
>P_4094
AAGCCGCAAGCCACAAAAGGCAGGAAAAAGCATGAAACCCA
>P_4095
AAGCGGAGCCCGGAAAAATGCGTAGACAGCACCGAAAAAGT
>P_4096
ACTCACACACACGAATTTTGCTGGAAGGGAGAAAAAAAGTT
>P_4097
GCCGTTAACGCTAACGCTGGCGGCAACAGCGGCAGCCGAAA
>P_4098
GGAAAATTAGCAAGGAAAGTCCCGAAAATTCATTACGTCTG
>P_4099
CGAATTGGCACCGGAATAAGCCTGAACAATTTGGATGGATG
>P_4100
GCACATGGGCACTAAATTTGCCCGGTTTTTGTCAGCACATG
>P_4101
AAACGGTCTTCAGGAAAAGTCGCGACTGCAAAACAACGCCA
>P_4102
GAAGCGAGTACGTTAAAAGGCGATAACGAAGTCAACTTGAA
>P_4103
TATCCGCTGCTGCTGTGTTTCGGTGTCTGCCAATTTTTGGT
>P_4104
GCATGACAGCTTGTAAAATTCGGTAGATCTTCATTTCCAAC
>P_4105
CCTGCCATGAGGAGTTCACGCAGTACGCCACCTGCCTGGAT
>P_4106
CTTGCATCTCTCATTTTTTGCAGTATTTGTTTGTTTAGCAG
>P_4107
AACATTAAAAGGATGTGCTCCAGGACTTAATAGAATCTCTT
>P_4108
AGCTTCTGCTCTGCTTGAAACGGTTTATTCGAATAATCAAA
>P_4109
CCCACAGCCATAGCAGGATCCGGGCTCCCTCTTTGGCTTGA
>P_4110
GTCGCCTATTCTTTAAAAAACGATAATGGGTTTCGGGCAAA
>P_4111
GTTTCACTTCTTTTCTGGCGCCTTCCCCAAGAAATTTGATT
>P_4112
AATCACTGAAGAAGAAATTGCGTTGTGAAAATAATTGTGAT
>P_4113
TTCACTTCCGCAAATGCCTTCTTTATGCGCTGGATATCTTC
>P_4114
TAATTGAAACATTAATTTTACCATGTTTATAAATTGCCAAA
>P_4115
TGGTGAACCGTAGTTTGATACGGGAATATAATCGCAGCCGA
>P_4116
CTTCATGCCAAAACTGCCTTCGAGGTGGTCATCACCTGGTC
>P_4117
TATTTTAAATATGTAATACTCGGTACTCAGTGAACACCACG
>P_4118
ACTAAGGAGGAGTTAGATTGCGAGGCCCACTTTGTTATAAA
>P_4119
GAGTGGAAAAAAGGTATTTACGGAACTTGCAAAATGCAACT
>P_4120
CTATGGGCGCTTTCAATTTTCGGTTTTAGTTTTGTTAATTA
>P_4121
ACATGGAATCTGAAGGTTCGCCTAAACTCTGGTTCGTAGCT
>P_4122
CCGCGAAGCAACGAAAAATGCATCAGTTTTTAATAATAAAT
>P_4123
CTTAATTAACTAGTCGAACGCATTGTCTCATTTTTGGCCTG
>P_4124
TCAAAACTGGGCACAAAAAGCAGTGCCAACAAAACATACGG
>P_4125
TTTACGACTTGAGTGCGCCGCAGGAAACTATTGCCAGCCAT
>P_4126
ATGTTTTTCACACATTGGCGCGCTGTGGGGAAAACTGAGGA
>P_4127
CGTTTTCGTGCGGTTTTTCGCGGCTTTTCTAACGGTCCAAC
>P_4128
GCTCTTAAGAATGGGCGAAACAGCATTAAAAAAGAAAGCCA
>P_4129
CACACAGATACAATATCACTCGGCCACAGTTACACCGAATA
>P_4130
AAAAACACACCCTGAATTCACATCAATGGCTGTCATTGGCA
>P_4131
TGCAGTGCACCTGAGAATCGCCGGGGCAGTGCAGCTGCGGA
>P_4132
CAAATTGCATAGTCAAATGGCAGCACATCATCGCACGCATG
>P_4133
GCAAAAGGAAAGAAGTTTTTCGGCCAGGAGAAGCTGTAGCA
>P_4134
TTTAACGAGATTATCAAGCGCAAGGACACGGCCATACAGAC
>P_4135
AAATACAGAACAACAAATTCCTGTCCCATAAAATAAGCTGC
>P_4136
TTTCTGGCGAAAACAAAATGCGGAAAATTTCTCAACAGCCG
>P_4137
TCACGGGAAAGACGTTGACGCGTCGCCAACGAAATTGCGAA
>P_4138
GGCTTCGGTGACTTGGATTCCATGCGAGAGGTTATCGATAA
>P_4139
ATATGAACCCCTCGTTTTTCCCCTACTTCGAAATGCTTTAA
>P_4140
GGCAGGCGAAAAACAATGCGCGAGAAGTTGGAGTTGCCTGG
>P_4141
TGTGGGACTGATGATGGTGGCGGCCACTCGGAATGACAACA
>P_4142
CATTTTCTCTCAAGAAAATGCGATTTGTGCGCTTTTGAATG
>P_4143
TAATGACAGGATGTGTTTGGCAGCAGTGCTAAAATACAAAA
>P_4144
ATGCATTTAGTTGTGTCACGCCCTCGCAACTTTTTTCAGCC
>P_4145
AGTGGAAGCCCCTTCCACCGCAGGAACCACTTCCAGTGCCA
>P_4146
ACTTCCAGATCTTCTCGTCGCGGCAAGTGAGGAAATGGTAC
>P_4147
CATTTTTTGCTTATTTTTTGCGGCTTATATGAACTTTGCCA
>P_4148
AATCGCTCGGCGAAATTGTGCAGTGCTACGGCGGAGATCTC
>P_4149
AAAACACAATAGATTTTGCTCGGCCTGGGCATTGTTGGTTC
>P_4150
CTGCCAATGTGCATAAATTGCAGTAAAAATGGCGCAAAATT
>P_4151
AGGTTCAGGACATTTAAGTGCGGTGGTTAAGGGTCGCGAAT
>P_4152
CACGCAGGGAATGTAGGAGGCAGCACCAGGCGACGAACCAC
>P_4153
GGGAAGATGGACATGAGTCGCGCGGGTGGAGTTAGATTCCG
>P_4154
CTTATTTAAACTAAAATTCGCGGTAAACATTGTTTTTAACT
>P_4155
GAATATTTCAAGCAGCGGCGCGGTGTGCATGAAATTCACAG
>P_4156
CGAAATTGAAGCAAACGAGGCAGCAGTAAAAACTTCCAATT
>P_4157
CCGCGGCAAAGAGGAAAAAGCGAAAAAATATCGATGAAAAA
>P_4158
CGCATTGTGCGAAATTGTCGCGCGATTTTTGCCCCCCATGG
>P_4159
ATCGTCTGCTAGATCAAGGGCGATATCTCTGATTTTTTTGT
>P_4160
CGATTTCACAGCATCCACGGCGCCAATGCGGGCATATCGAA
>P_4161
ACAAACCCCATTTTAAAATTCGAGACATATGTCTAATGGTA
>P_4162
AATTAAACAGTTACATTTTGCCTAAACCTAATTCCAAATGG
>P_4163
CATCAGTTACATATAATTCGCGCGAACAGAACGAAACTCAC
>P_4164
TGATGCATGGGATCGAATTCCCCGCTCGAAAACGTCGATCC
>P_4165
CAGGAAGCCACATCAAGATGCGGCACGAACGAAAATGTTGT
>P_4166
GCCACCATTCGAGGAAAATCCGTACGCAGAAAAAGAGAGAC
>P_4167
ACTTTACATGCGTTATTTTGCGATTCTGGGTGGAAAAAAAA
>P_4168
TGGGAATCTTTAATTAAATGCGATAGCTCCGAAAATTGCCG
>P_4169
GCCGCGTCACCTGTGTGCCACCTGACTGGCCCGCCCCCCGT
>P_4170
ATTAAAATGAACATGAAAAGCGGCGGCAGATAAAGAGCAAA
>P_4171
ATCATGTATGTCAAAAACCGCTAGAATATTCAATATTTATA
>P_4172
TCTATATAAAGAAGAGATCGCAGCATGATTCATTTGTCGTG
>P_4173
CAGATTGAAATGGTTACCGGCGGCAGAGATCAAAGTCGTTT
>P_4174
TGAGGCATTAAATTTGATGGCGGCAACTTTTTAATTGTCTG
>P_4175
GCTGGCAATGGCGGAGCGGGCGGCAACTCCGGTCCCGGCAA
>P_4176
AGCGAGGCGAACTGATTTTGCGAGCGAAAAAGAAAGAGAGC
>P_4177
AAACTCGAAAGCTAATGACTCCCTAACATGGAAAATGGTGA
>P_4178
ATCTTTCACAATAGCGGACGCAGTGGCTCAGTTCTCTGGCC
>P_4179
GAAATACAGCAATGAAAATGCAGGAAAATTCTGCTGCTTAA
>P_4180
TTTTAATCGACTGGGGAAAGCAGGAAAAATGCTGAAACCAC
>P_4181
TTGCTTATTGCCATGTGAGGCGGCAGAAGGCATTTTCTAAA
>P_4182
TCAAATGAAGGGGACGAGTGCAGTTTTGTGTAAACAATAAC
>P_4183
CGCTGTCTATGTATAAAGCGCTGTGGTTGTTTACGAAGTAA
>P_4184
GATCGCCGACTTGGGGAACGCCTGCTACGACGTGAGTATCC
>P_4185
CTTTCCACTACCATCACGCACACTAACCAAGAATGCTGGGG
>P_4186
ACTTTTCAATATGGCAACCGCATCAGCCACAAATGTAAATA
>P_4187
GAGAATGCTCATGTCAAGCACGTGGATTGGGTTTTAAAAAC
>P_4188
CCGCGAAGTTGTAATTGGCGCAGTCGGTAGGATCCGCGTGT
>P_4189
AAGGTATGCCAGCAAAAAAGCGGCACTGACTACAGCAGCAT
>P_4190
TATTGGCTACAAATGTGGTCCACTGGAATGCTGGCTTGCTT
>P_4191
CAGAAGCTCTCTTGTCAGCTCAGTAGCGGATCCCCAACCTT
>P_4192
AGAAGAGTATGATAAAAATGCCCAAACAAATATAGAAATTA
>P_4193
TATTGACCATGAAAAATTCGCCCTATTTTGAATAGCTTTAA
>P_4194
TAGTGGACGCATTAAGTTTGCGATAATCCCCAGTAGTACGC
>P_4195
ATCTCATCCCAAACGCAGCTCAGGCTCAAATCCCGCTCACA
>P_4196
TGCTGCGCTGTAATGCTCGACGTGAAGCAGGCATTCGACAG
>P_4197
GTTTTGTCTCTTGGATTGCGCGTCAAGAACCAAACTCTCCT
>P_4198
ATTTGAAACATTAACTGGCGCCCGAACAGGGACCAGTGGAA
>P_4199
GCAAAATAACGCGGCGCACGCGATGTGGAACGAGCTTGGCA
>P_4200
CGTCATTATCTGTTTGATCGCCTGATACTGGTTCAAGGTCG
>P_4201
TGGTACGATGTTAAAAAGTGCAGTTTTTATAATGTCTCTAG
>P_4202
AGTATACATACGCCAGCTCACGAGGCCAACGCAAAATAGCA
>P_4203
ATAATTTTTAAAAACTCGCGCCCTTCTTATTATAATTTTAA
>P_4204
GATTCATGCCTCCTCGATTGCCGCATTTTGTAGACCTCTCG
>P_4205
ATGAACAGTTCTTTAAACTGCGGCCACGTGATGCCAGCGAA
>P_4206
CAAAAGTTGAGCTTAAATTTCACGCCCGACTATAATGTCAT
>P_4207
GGACGAGATAGAAAAAAATTCACGCGGGAATCGACGAATCG
>P_4208
CGCTTCTATTATATTTTTTGCGCCAAAAATTTCAATATTTT
>P_4209
GGAAAAGGAAGTGGAAGTGGCAGCCACGACAAAGTTACAGT
>P_4210
TGGGTTACACCTGCGGACGGCGGGGGCGTCCATCCACTTGG
>P_4211
GTATTTGGCTCTGTCTCGTGCGTGCTTGCGCGATCCTTAAC
>P_4212
TAATCATCGTAACTTAAGCCCGGGATCATGTTGTGGCACAG
>P_4213
GAATTGCACTTTAAAAATTTCGGTTCATATATATAGGAGGT
>P_4214
CTCTAGTTTTGCCTGAGTCTCGAGACCACATTTTGATCAAA
>P_4215
TTCACTGAGTGAGTTAAACGCGGAACTAACTTATTTGACCG
>P_4216
GTTTGAGGTGCAGGAAAACGCCCACTTAAGCTGCTTTAGGG
>P_4217
AAAGAATAGTAAAAAAAAAACGAGAGCAATAAGTTTTAAAA
>P_4218
ACCGATCGTTCAAGTATTGCCATGAAGATATACGTAAAATG
>P_4219
CATTCAGCAATTCGATGTCCCGGCTTTGAACAGAAGTGGCA
>P_4220
CTGCTGCACTCCAGAATTTGCAGTGGCCGTAAGGCCAGCGG
>P_4221
ATTTGCATAAGGGGCCCACGCAGAAACGACACAATAACTCA
>P_4222
TCTTCCACGTGTACTTGCGGCGTGCTCCTTCCTGCCCGAAC
>P_4223
GAGAAACGTGTAGTGAAACTCAGGAGTTAGATTTTGGAGTC
>P_4224
TGCGATGTCTTCAATGTATTCCGTAAATTGTATTAGTTCGT
>P_4225
ATCGACACCGCCCCGTTTTCCGTGCGAGCTCGCCAAATCGA
>P_4226
CCAAATGCGAATCCAAATCGCAGTGTGGCCTCCGAGGAGGA
>P_4227
TCAAATCGCATCCGCAGCGGCGGAAATCTGACAAAAACTAG
>P_4228
AACAAGAAACCAAAAAAAGGCGGTCACAATGCGGGCGTAGC
>P_4229
CAATTCTTATCTTCATTTAACGTAAACATTTTTTTTTATTT
>P_4230
TTTGGTAAACCCAAATTTTGCAATACCATGTGATGGAATAA
>P_4231
TATAAGTAACATAGATAGCGCGCCCACAGCATAATCGAAGG
>P_4232
GAGCCATGGAGCGGATTTTGCCTGAAGAAGCGGAAGCGGGT
>P_4233
TAGAAAAGTCAAATGCAGCTCTAATAATACAAAGAGCGTTC
>P_4234
CGCTGAAGATCGCAAAATTTCAGGAAAATCGAAGGAATCTT
>P_4235
CCCGCCATCTTCTTCCCCCGCGTTTCTGGCCAAATCCGTCT
>P_4236
ACTAAGTGGACATAGAAATGCGCTACCATTATTACCCAAAA
>P_4237
GGAAGTGAAAGAAGGACCCGCAGGAGCAGAAAATGGAGCAA
>P_4238
CTTAATTAAGTGCTTAAGCTCGGCAATTGCCTGCCGTCGAG
>P_4239
ACGAAACAGAAAACATGGCTCGAGAAATTGTAATTAATAAT
>P_4240
ACTTGGGCACTATTTTCTTGCGGCCGCATCCCATATGTTTG
>P_4241
AGTCGTCCGAACCTAAATCGCGTGAATAGTTTTCGTTATAT
>P_4242
CGCTGATGCAATAAATTTCGCCTGGCCAATTTATTTGTGCA
>P_4243
TTACTAAATTCGTTAAAATGCGTTATTTGTCTTGTATTATT
>P_4244
GCTCTCTGTTGGCCAAAATGCGGAAATGCTGCTGCAACAAC
>P_4245
AAATTGCAAGCAATTATACACGGTGGCTCGGTGAACTCGGT
>P_4246
TATTTGTAATCTTCATAGCTCGGTAAGATATTTAAGTAATA
>P_4247
AATTTAGTTAATTCGCTCGGCGAGAAGGCGAACAAAGTTAA
>P_4248
AATTTCTTCGTAACTTTAGACGGGACTATCAATAATTTCCG
>P_4249
GGTAGGCGCCAATCTGGCGGCGGTTTTCCCATCCGGATCAA
>P_4250
GTACTTGGCCACCTCGGCGTCGCGGACCAACTCAAATTGCA
>P_4251
CGTTGGCTGATCGTTCAGCCCATGGTTGAGTTTTTGAATTG
>P_4252
GGAGTAAATGCAGTCGGCGGCTGCATTGCCATTTTTACTAG
>P_4253
CCGAGCTTCTTTGAATTTTGCGTTGATTTTTTGCGTTTGGT
>P_4254
TTCTCCATCAAATACCAGGGCAGGAACACGGAGACGGCCAC
>P_4255
CCAAATTGTACCTACATTTTCAGCAACTCCCTTTTCACACC
>P_4256
TAGCTGCAAGCTGGAAAACGCGGAAATGCACAGTCACATGT
>P_4257
TTTGACGAATGAAAGATCTGCGGTTATGGGAAATTAAAAGA
>P_4258
TCAGTGGCGGTAAAGGAAGTCGGCGGTGGAGGCGTTTGCCA
>P_4259
ATAAAAAAAAAAAAAAAATGCAGCCCCATCCGTCGCCGGTT
>P_4260
AGCCTCCGCTATTATTTTGACGGCCACTGTATGTACGCACC
>P_4261
AAATATTTCAATATTTTATTCATGGTTGGTAAAATATTGTT
>P_4262
CCTCATTCCTCTGGCTAACACGGTGCCCAGCGGGTAACGCC
>P_4263
TGGTGATTAAATTAAAAATTCGGTTCTGGAATTTTTCTCTT
>P_4264
TTGCAAGCTGCCTCACGTTGCACGAATCATGATGATAGCCA
>P_4265
AGTTACGCAAAGGAAAAACTCGGTGAAAACATCGAAAATGA
>P_4266
ATGTAATCAAAAATCACTCGCACGGATCAGTCGATCAATTA
>P_4267
TTCCCCTGCTACGATGAACCCTCGAAGAGGGCGGAGTTCAC
>P_4268
AGAAAATTCAAACGTTTTTGCATGGATATTGCATTATGGCA
>P_4269
TGGATTTTCCGCTCAAGTCGCGGGAAAGGCCAAGAGCAAGT
>P_4270
CAGTTATTGCTTAATTTTTGCACGCTTATCCTTCATGGTTG
>P_4271
TGTCTGCATAAAATGAATTGCCTGGTTGGTTGGCTCGAATT
>P_4272
GGTGGCCTGCCATGCAAGTACGAGGCTGAAGAATTCCACCA
>P_4273
CTTCTTGGCCGACTGACCGGCGGTGACCATGTTGGGCTTCA
>P_4274
TTCATTCCGTTTTCCACTCGCGCGCGCTCTTCCTGCAGGCA
>P_4275
GCAACTGCAACTGGACATCACGGTGGCTGGTTGTCGCGAAA
>P_4276
ACGCATGCATGCAAATTGCTCTCGAGGAGCGGAGAACATTT
>P_4277
GTTTCATTTCCCCACAAAGTCGAGGCTAATCAAGAGCAGGA
>P_4278
CAAGGTGGTAATAAAGACCGCGAAAAAATCCTGCAAACCGC
>P_4279
GCGGAACTTTGAACTGTACGCGGTTCACACAATAAGGCAGG
>P_4280
CGATATTGAAATAGAAAATGCCCCACCTCTACACAGTACGT
>P_4281
TCCTATCAAAATGCTAGAGGCTTGCGTAGAAAATTATGCAA
>P_4282
TGTGTGTGTCCGTGTATGTGCGAGTGACTTTAAACGGTGCT
>P_4283
GTTTTTTCATTTTCCACTCGCGGTTCTTTTTTTCGGATACT
>P_4284
ACTCCGACTGCACCGGCTCGCCCCAGTAGGCATGCCACACC
>P_4285
CGCAATAACAAGAAAGATTCCAAAAAATAATATTACGGCCG
>P_4286
AATATTGGCAGGTGCAAAACCACGAAGATGGATATAGAGGT
>P_4287
TTCCTTAATGAGGTTTTTGGCGAGTTCAGGTGACATTTCTT
>P_4288
AACCAATTATTTAGGAAAGTCAGTCGGAATTGTTTTCCTTC
>P_4289
CTGAACTACTACGTTCGCCGCCGTCGCATCCTTCATCGCCT
>P_4290
AAGTTTGACGTGGTCGACGGCGGCAATCTGAAACAATTTCT
>P_4291
GAGTAATATTTTTCCTTACACGGCTTCGTCTTTCGACTCGT
>P_4292
TTATAAGATGTTTATCAAAGCGATTCCATTAAAAAAATTTA
>P_4293
TTGCTTTGCTTCTTGGAAAGCAGGACATCCTTTATAGCTGC
>P_4294
ACGGTCCTCGGCAACAAATCCTGTTCCGGCGACTCCAAGCT
>P_4295
AAAAAGAATCTGTATTTTCTCAAACGCATTAAAAATAACTG
>P_4296
CAATACGGTACTCTGCGTCTCGAGCGCCGATCACACTCGGC
>P_4297
TGCTGCGTTCTTCATCGACTCATGAGCCGAGTGATCCACCG
>P_4298
GCCAGTGGAAACTCTCACCACAGATTATGGCGTATGTCTGG
>P_4299
AATCTAACCATAAGGCGCCGCCCTAGTAGAAGTGAGCAAGA
>P_4300
GTGATAGGGAGCTATAAGCGCGAGTGTGTCTCCTCCTGGTC
>P_4301
ATTGCAAGAAACGAAAAAAGCCCTAAATCTATCCGTGGAAG
>P_4302
ACCGACCACATGGCCAAGGGCGGCATCCTCGCGTACCTGCA
>P_4303
GGCCGCTGTCCGTTTTTTGTCGTCAGCGGTAAAAAACTAAT
>P_4304
TTTGATTTGTTGCGCGCACGCCTTGGCAACATTGTTGCCAC
>P_4305
TATGCGTGGCGCATAAAATCCAGTTCTTATTAAATTTCCGC
>P_4306
TAATTCAATATAGGAAAAATCGAGACCTACAGCTGGTTCCA
>P_4307
AGCACGTGCCCGCTTTTTCGCCGGAAAAGTGGAAATGGAAA
>P_4308
AGCACTCGAAATATTTATCACTGCACTGCGAAAACAACCGA
>P_4309
TGGTGACATTTGTCAAAATGCGTGAGAAATTGTGGGCAGTG
>P_4310
TTTCTTTGATTTGATAAATGCGATAATTGTGTTCAGAAATA
>P_4311
CAAACGTCAAACAATTAAAGCGAGCCCAGCGAATGAGCGTG
>P_4312
AGTGACAGGCATGGTGGACGCGGAGCCAGCAGAACAGAAGC
>P_4313
AGTAATGCGGCCAAAAAAGTCCTTAGTTAGCTGAAAGCAAA
>P_4314
CACAAATCAATTAGTTTTGTCGCGGTTGTCAAAATTATGCA
>P_4315
AAAAAACTACTATTTAAGTGCGCTAACCACCTATATACCTA
>P_4316
ATTTTATTGTGTGCGAGACGCGCCAACGAGATTTTCCACAA
>P_4317
AACCTAAAACACTAAAATTGCGGCCGGGGCAAAAGCGGCAA
>P_4318
AATACAATATTTAAAATTTTCAGTAAGTAATATTATTAATA
>P_4319
CCACGCCGCTCAGAATGGCGCCCGCCTTCGGTCGGAAGACA
>P_4320
ATTATATCCACTGAAAATTGCAGTAATTTAAAAGATTGATT
>P_4321
GACTGAATCCACAACGATCGCCTGAAAAGAAAGAAGTAAAA
>P_4322
TCTAACCCAACCAGAAAATACGGACCCAGTCTGGTTTGACA
>P_4323
CTACTATACTTAAAATAATGCAGCACCCCACACATCGTGGT
>P_4324
CCCGCAAACCCACTTTGAGTCAGGAATTGTTGACTAAAGCC
>P_4325
CAAAAACTAAACGAAAATTGCGGCAAACTTATCTCAAATTC
>P_4326
CATAATTTTGTCGCTTTTCGCTTGCGTATCTTTATTTATAT
>P_4327
GAAACATTGGAAATCTGAACCGAGGCCACCAAACAAAGAAT
>P_4328
GCATCTGAACCTAACTAGCGCCGTAATATCCTTTAACGTTT
>P_4329
CACTACTTCACCTAGAAACGCGAAACCCGTTTATGATAGTA
>P_4330
GTCAAGGGTAAACTCAATCACAGTCGCAAGATTTATTGTAA
>P_4331
ATTTGAGCCTTTTGAAAACGCTGCAATGCCAAACGGCAGGT
>P_4332
TGAAAAGTGTTGGCATACCTCTAAAATAGAGCGGAGTAAAT
>P_4333
AGAAAAACTTATCACACTCGCAGCAAGAGTACAAACTGGGG
>P_4334
AAGTGCGCTATGCAAATTCGCAGTGACCCACATTTAAAAAA
>P_4335
TGCCATCTTCACGTTGCTCGCGATGATCACAAGTGCAGAGT
>P_4336
GGCGCCCGCTATGTAAATGTCGCTGTCAACATGCAGGGCAG
>P_4337
ATTTCCTGTCCAATTAATGGCATCAATTATCATTGCAAACA
>P_4338
TGTGGCCCTGCCAAGGGTCTCCTTGCCATTGGTTTTACCCA
>P_4339
ATATTTATTTTAGAAAATTGCTATGCCACACATTTGTGGCG
>P_4340
TAAAAAACACATATAAAGTGCGCGATTGGAAAAATTAGGAA
>P_4341
TTTGATTAGTTTATTTAGCTCGGCCACTAGATTTATGCACC
>P_4342
AGAAAGGCCCATTGGAAATGCATAAACTTGAATCTTAACTC
>P_4343
AAAAACCCACAAAAATAGCGCGCCAAAAAAGTAGAAAGGAA
>P_4344
CCTGATACGAAAGCATTTCGCATGAAATTCAATCGGACCGG
>P_4345
ACGAAATTATTAGAAAATTGCATTCTCTACAGCAGCAACAA
>P_4346
GCCGGCAGGAAATTGAATTGCACGAACACGCGAAATTACAT
>P_4347
GGTAAATGAAACTGGAAACTCGGCCGTGCCATAATCAGGCT
>P_4348
CGTTTGAATATTTATAAATTCGGGGATGTCTAAAAAAATCG
>P_4349
AAATGCGTTAAGACAATTCGCAGCAATTGCAATTGGACAAG
>P_4350
CTGATCATCTAACCGGCCAGCATGAACACAAATCCCATTAT
>P_4351
ACATCTAAAACAAAAAAATGCGGTGCGGTCAGTAGTTAAAT
>P_4352
ATGCTGTGCTCTAAAAAATACTTGGACGCCAAATGTGCGGA
>P_4353
CAGGAATGCAAACCACGCGGCGGTCACTTTCGGTTGGACAT
>P_4354
GCAACCGGAAATTGATTTTGCGCTGATGTAAATTAAATAAC
>P_4355
ATACTTTTATACTCATTTTGCGAAAAATCTCAAATGCTCAG
>P_4356
CTGGCATGCGATTAAAATCACCTGCGCAAGCTTTTGCGCCC
>P_4357
TGGAATTGGAGATCTAAAAGCGGCCGCCATCGATTTGTCTT
>P_4358
GAATTAGGGTTGTAAATTTTCGGTGATCGATTTTGTTAGCC
>P_4359
GGATACCCGTCAGATTATCCCGGTGCTGGCAAACAACAAAT
>P_4360
CATCAGGCGCCAAACATCGGCGGCGTTAGCCCAGGCGAGCG
>P_4361
TTCTGCCTTCTGCCGTTTTGCATTGACAAGCAAACAAACCC
>P_4362
ACAATAGGGCCATAAAAATGCGGCTTCCCTTTTGTATGATT
>P_4363
CGATGAGAAAGAGAGACTCGCAGGAACCACTTGACGCATTT
>P_4364
AGATATCCGTGCCCGTTACGCGGTTCTATTGCACACTGAAC
>P_4365
GATGAAAATTAAGTAAAATGCTTGAATACTTTTTAGCACTA
>P_4366
ATTTCGGTCTCTATCCCCCACACTCCCCCCAACAGGCTGTA
>P_4367
TGCTGCTGACACTTTACATTCGGTATAAATGTTTCCATAAA
>P_4368
TAAAATTATGCACATTTGTTCGGCAGAGGGAGGAGGAAGAG
>P_4369
GCCTCTGCTCGAGAATCATGCGGTGATCCTCCAGCGACAAG
>P_4370
TAGACATTTACCCAAAAATGCAATACCGAACATTTCTGGGC
>P_4371
TTGCCCCGCGCAACGCAACGCGATCGAATTGAAAGGCCATC
>P_4372
TGTAGCGATGCGAGAAAACGCGAGAAGGCAATTCGAAACGC
>P_4373
TTACAACCAGCGGAAAAATGCGGAAATTTTATATAATCAAA
>P_4374
ACTGATTTGCGCTGATTTCGCAGCCGCCACCAGGACACAAA
>P_4375
AACAAAGAGGAGGAGCTGCGCAGCACAGGCGAGGTATGCCC
>P_4376
GAACAAGCATTTAGTGATCACGGCTATGAGGTCCTTAATAT
>P_4377
GATTATCACAGTTTTATTCGCAGTGTATTCAAAGACCGAGA
>P_4378
AACTACGTTTATTTATGTCGCGGCACTCAAGTATGGCGTAC
>P_4379
TGACGCGCAGTGTAAGTTTGCACGAAGAAAGTCTGATAACG
>P_4380
TCTTGTTTCTGTTGCTACCGCTGCAGGGATAATGGGACCAG
>P_4381
AATTCTCATCTTTTTAGAAGCCTGCACAATGAAGATCCGAG
>P_4382
AGTTTTATGCGGTTTGTGGGCGTTAGAGTGAGCATCGCAAT
>P_4383
GTATACAGATAAAAATTTGGCGAGACAAACAATAAAACGAA
>P_4384
TGTATGAACAGTGGAAGTGGCAGTGTTGCACCGCACTGCAA
>P_4385
ATCGATGACATGGTCGTCATCAAGGACGACAACTTGCCCTC
>P_4386
ATGAAATATGATACCCTGAGCGATGTCGGAAATTATGCAGG
>P_4387
CAAAACACGGGCTTCCGCCGCGTCCTCGGCCTCCATCGGTG
>P_4388
CGAACAACCCAACGAAAAAACGGTAGGGGAACCAAAAAAGA
>P_4389
AAAAATAGTGGGTAAATTTCCTATAGTTTGGTGTTGGCTGA
>P_4390
AGGCACTATGGGTAAAAAGCCGGAAATTTTGGTATTAATGT
>P_4391
AAATTTAGTTACACAAAACTCGAGAGAAAGATTTGACACCA
>P_4392
ACACATTTTTAAATAATTTCCCGAAATTTTTTCATAATTAT
>P_4393
TATGTGGGCGTATCAACCTTCCTGAACAACTTTGCGCTGCG
>P_4394
TGAATGCGAACCCGAAATTGCACGATTTATTTTTTTTATTG
>P_4395
TATTCGTGCCAAGGAAAAGGCACGATCCAGGACTTCACTGT
>P_4396
ATTGTGAAATTCCCATTACTCAGTTTCAATTAAACCGTCAA
>P_4397
GGGGTGTAGAAACTCGGAGGCGGGGATGGCTTTCGCAGCGG
>P_4398
GCGGCCATCCAACCCCCCCCCCCCCCCCCCAGGCGCATGCT
>P_4399
TCAGTTTTTTAATGCCAGGGCACGAACATAAATAAAACCGA
>P_4400
AAAATATGCCAGCGAAATTCCGGGAAATTGCCTCTTCTCAA
>P_4401
AACAATTGGGTTGCAATTTTCGGTTCGTCGGTTTTAACAAC
>P_4402
GGAGAGCGACCGATTGCTGGCGGGAACCATCAAAGGCAGCG
>P_4403
CGCTTAAGCTGCTTAAATTACAGTGTTTAACGCAAATGTAA
>P_4404
AAACAATCTACATAATGCCGCGGCATAGTTCAAAAGCAATT
>P_4405
CGAAGTGCAGCAGGCCAACACGGCAGTGGGCGGAATGCTGC
>P_4406
TGAGGCGCGTGGGAAAAATGCGTTTATAGGTAAAATCAGCT
>P_4407
GCCCCGTCCACCCCCTTCAACGGTTCCAGCGACCGCTTTAA
>P_4408
CGACCTCCTCTTATCCTCGGCGAGAAATCTGCTCAGGTTCA
>P_4409
TAAATTTTACCAGCCAAAAGCATTAAAATTCAAATTTAGCA
>P_4410
GTTGTCCTCCCGGTAAATGGCGGTCATCAGGAGCAGCAGGG
>P_4411
CACTTGGCCAAGGGATTTGTCGGTGGAAAAGCGAGGGGAAA
>P_4412
GTTAGGATTACTAAAAAAGTCAGCAGAACGATTGCAGGCGT
>P_4413
GAAAGCGACTTAGCAAAATGCGGTGGCTCCCTGTCTAGGGA
>P_4414
TGGTGAAATCGGATAAAATGCAGCTGCAGTGCGCAATTCAG
>P_4415
CTCAAACCTAAAACCAAACCCGGTCGAAGGGCCCAAACCCA
>P_4416
GTCCGGAACATCTCAAAGCGCTGGAAGATGAATATCTGCAA
>P_4417
CGCAAAAAAGAAGGCAATCGCAGTTGCATTCAACATGAGCA
>P_4418
CAGCAAAAGATTGAAAATCGCTTGCTTAAAAGGTAATTAAT
>P_4419
ACACGGTGGTTAGTTCGGTGCCCGCGTGGCTTTTGTTGTCG
>P_4420
CATTTGCCTTTTGATTTTCGCACGAACGCCCACGACAAAGT
>P_4421
ATAAGAGTTGGACCCAACCGCACGGTTTTCAAAGTTTGCAA
>P_4422
TCATTAATAGTCGGAATTCGCGGTGAAGGGGAAAAAAAGAG
>P_4423
CCTTGCCAATAAATTTGTCTCCCCAGCAGAAACTCGTAAAG
>P_4424
AAGAAGTTACTAAGCAACGGCTCGAACAAAAATAAAACTCT
>P_4425
AAACATGAAAATGGCACTCGCTTGAATTCTAAATGTCGTCG
>P_4426
TAGTAAAAATGGCTAAAAAGCGGTCAGTGTTTCCATAACGT
>P_4427
TATAAACTCCTGGGATTTTGCCGTAGAGCCCGACATACACG
>P_4428
CTTACGGCGGCCACTTGACGCGGCACCTCCCATTCGCCATC
>P_4429
ACTATTCGGATATTATTTTGCAATAATGTGCTACCATCGAT
>P_4430
GGATCGAGGTTTATATGTTGCCGGAACTTTTGTTGGGTTCA
>P_4431
CATTTACAGCAGATCAGCGGCGGCCCTGGTGATCGCACTGT
>P_4432
TCGAACCACATTAACATTTGCGGTTACGTTTTTGTAGAAAT
>P_4433
TACTGAAATGAGACAAACTCCGATTCTTACATATATCCTAA
>P_4434
TTCACACCATTTGACAGATGCACTGGCGAAGAGCGTGCTGC
>P_4435
ATGTACCAGAAAGTCTAAGTCAATTGGTTGAATTCAACACA
>P_4436
TCAATATGGCAGACCAGACACGAGAAAATAACCAGAAATAA
>P_4437
TCTGCAAAAGCCAAATTACTCGTGCGCATAATAATGCCTTA
>P_4438
CATTTATTCGAAATTTGCCACACTAGAAGAAATAAAAACAA
>P_4439
ATTGAAGACCTGCTTAAAAACGGGATAATTCAGAAGTCGGT
>P_4440
ACATAAATGACATTGTAACTCGGCATAAAGATATTTACATC
>P_4441
TTTCGTTCCTCAAATTTTCGCCTTGTTTCTAACTTCGACTT
>P_4442
ATAACGTCGTTTCCAATAGGCGCTAAAATTCTTCTACGAGA
>P_4443
TCTTTTTATACATAACAGCCCCGTGTGGCAAAATATATTGA
>P_4444
ATCCAAGCGGATATCGACGACGCGAACAAGAGCAAGTCCGC
>P_4445
TGCTTACTACAAAATTTTGGCAGCAGGGCTGATTATTTATA
>P_4446
TCTGCAGTCGAAATTATTTCCGGCATAAGTTTATGCATCTT
>P_4447
AAATCCATCACTAAGGATTCCTTTATTAACAAATTAAGCTC
>P_4448
ATCTTTTTACCGTCAAATTCCGGAATCGCCGTTGAAATGTC
>P_4449
TTTGTTAAATAGGTAACTTACCCCAATTAGCACAATAAATT
>P_4450
TAGCCAAACAGATTGCTCGGCGTAGGTGAGAGATAGGCGGT
>P_4451
CACAAAAAATCGTGGAAATGCCTGCTTAGTATTATCCAAAC
>P_4452
GCTATTACTCAATAATTTTGCAGCAATAACAACTGTATTGG
>P_4453
GCCATCGGCTTAAACTGTTGCGGCCATAAAGGTTAACGGGC
>P_4454
GTGAACTAGATGTATGAGCGCGATAAGGCTGCATTATCAGA
>P_4455
CGATTTATACACCTTGAAGGCGATAGTTGTGAAAACTCCCC
>P_4456
TGTACGTACCTTGAAAAATGCAGCCGGAACGCAGGACCTTG
>P_4457
CGACCACCGTGCATAAAACGCAATCGCTGCCACCCAGCCAA
>P_4458
CTTTGGCCGCTTTGCCAACGCAGCCCCAAAGGATTCGCAAC
>P_4459
GAGTCCGTCCCATGAAAACGCACACTCATCAAAAATCAGAG
>P_4460
GTCGTTCGAGTGCAGTGGCACTTGAAGGGGATTTCCGTCAC
>P_4461
TTTTCCAGGCATATAAAATGCCCGGTGAGGGAAATTGTGCC
>P_4462
AAAACCGAAAGCCACTCACGCGTGATTCGCCAAAAACCGAG
>P_4463
GTTTATTGAACCGCAAAAGGCGGCAGGAACACGCACACACA
>P_4464
TGGGTTAAGTCTCAGACTTGCGAGACTTATCAACGGCAAGG
>P_4465
AGCTATTTGCTTTTCATTTCCGGCCACGTCGACAAATCAGA
>P_4466
AAAACTGCCAAGGAAAATCGCAGGAAAACGGAGGAGTAGAA
>P_4467
TTTAGTTGCTGGGAGAGGGGCAGCAGGGCTATAATCCACCA
>P_4468
AAATCAAAATGCGCCATTCGCAAGGCTGGCAAAATAACATT
>P_4469
ATGGCCTACCGCTTTCGACGCTATGTGAGCTTTTACCAATG
>P_4470
GCAGCTGCAAGCATAAAAACCCTGATTAACTTTCGTTGCCA
>P_4471
GTCGAAGAAGATCACCTCCTCTGGCTCAGAGCGGAACATAA
>P_4472
TTCTTTTTTTTTTTTTGGCTCGGGCACAGGACTAGAGCCAA
>P_4473
GCTTTTGAGGCAACAAAAAGCAGTAGGCAGCTTAAGATAAT
>P_4474
TACTCTACGGGGTTTCAACGCAGCCTCAAACCCCACAAGTG
>P_4475
AGTAGTAAGAATTAATTCAGCAGTAAATATAATTTGGAGAA
>P_4476
AGCGTTGGGGCGGGCAGATGCGGGGATTTTTGGTGGCAGGG
>P_4477
CATTCTATTGAATAAAAAAGCGATAAAGGAGATAATAAAAA
>P_4478
TTCAATTTTCAAATTTTCCACGGCACCCATATATGGCAGGC
>P_4479
TCATCATCTCACTTAAAATGCCTTAAGAGTAAAAAATATAT
>P_4480
GGCTCAAAGCACAAAAAATGCGGCACACGTGTGAAAATGTC
>P_4481
GGGGGGGGGGGGGGGTAAAGCGAGGGGGGAAAATCGTAGGA
>P_4482
TGACTTTTTATTTTAAAATGCATGGTTTTTAACTTTTTAAG
>P_4483
CCGCAGGGACGCTTCACTGGCGATCGCAGCAACAGGAAGGC
>P_4484
ATTTGTCTGCCATGCAAATGCAGCTGCAGCCGAAGCGGATG
>P_4485
TTTTTCGTTTACCTTTTTTTCGGCGGTAAAGTTCTGGGGAA
>P_4486
ATTGTCCGTGCTCATCGAGGCGGTGATGCTGAAATTGGACT
>P_4487
TTGATGTTCCCTTAAAAATGCATTAGTGTTTATATCAGTGC
>P_4488
AATTTAAGCACCAGAAGATGCCTGGTCATTATAATTCCTAA
>P_4489
CACACCTGCCCCCCCGATTCCCGTACCACAAATTAATCCAT
>P_4490
AAATAAGCCCCCCTTAAATGCGGTATGTGAAATTCGATTTG
>P_4491
TGAGTTCATTTACCATGAGGCGGTGCCCGAATTGTCCACCA
>P_4492
TAATTTTCCTATTCAATTTCCCTCAGCATTTGCAAAAGCTT
>P_4493
CGGCATTGCATATAAAGTTGCAGCAAAAAGTGCACCAAGGG
>P_4494
GGGACATCAACAGTTTGACGCAGCGGTACGATTCCGAAACA
>P_4495
TTTCCCACAGCTAAATTTCGCCCGACTGATTGAAATCTTCA
>P_4496
GAATTTGTATTTGCCTTCGGCGATTGCAAGTTAAACACTGA
>P_4497
GCCAGCAGTGATAAGAATCGCGTTGGCTAATTAAAAGCGAC
>P_4498
TGAACGCGGGGGGTGGTGGGCGGCGGTGGGCGACTGGAGCT
>P_4499
AACACCCGGCCAGCAGGAGGCAGCGGCAATAACAACTAAGT
>P_4500
AGGGTTTTTTTTTTATTACGCAGTACAGTGTAATTGGACAA
>P_4501
GCATATTTAATTATTGTTCGCATTGCCAAGGCAAACAAGCA
>P_4502
CCAATGAGCCCCGATGTTCGCAGTAGTTTACAGAATAACCT
>P_4503
AAAACCTGATGTGCGAAATGCGAGGTGTGCTTACGATGCTT
>P_4504
CGATGGACCACGCCCACTCACAGTAGCTGAGTACCGGGCAC
>P_4505
GGTCTGGCCCACTATTTTGGCGCTGATGACCCACTTGCTCC
>P_4506
GCAGTGGCTCAGTTCTCTGGCCTAAACACCTTTTAATAGCC
>P_4507
GAAAGCTGTGTCGTCTGGGTCCCTGCCGATAAATCCAGTCG
>P_4508
AAAAGCAAGTACAGTAAATTCGGAAAAAACGCTCCTCTGCG
>P_4509
CACATACCGCAAATCGAACGCGAGGAAGAAGAAGGCTCTTC
>P_4510
ACTTAACCACCTATAAGTCGCGTTGGCTGGTGGGTGGCCCA
>P_4511
TCTACTTCGAATATGAATCGCAGGAACGCCCTGAAAGAGCT
>P_4512
AGTATTTCTCATACAAAATGCGAGAAAATCACTTGCATACT
>P_4513
TAAATTGGTTTATCGGCACGCGGCTCTTACAAACGGGGAAA
>P_4514
TGGAAAACAAACACGAACCTCGGTGGCCCAGAAACGCCTGG
>P_4515
ATGAATCTGATTGCCTGTGACGGCATTAGAAATACAAAATA
>P_4516
CAATATCCATAGGTATTTGCCGGTATCTCTGATTACTGGGT
>P_4517
GTTGCCTATTTTCAAAAACACGGCATAAGGATAACAACCTC
>P_4518
TAAATTATGTTAATGCCGCGCCCTCTTTACCATTTCCATTT
>P_4519
GTGCCACTCAAACCGAATCGCCCGCCCCACCCAACAGACCA
>P_4520
AGTTGTCAACTCGGGAAACTCGTGACTCGATTACAGGAAAA
>P_4521
CTGCGAAGTAGTAACAAAAGCAGCAACAGAAACATCGAAAA
>P_4522
CTAGATCGCTCCCCCCCTCACACTCCCCGTACTCCACGCAC
>P_4523
GGGCTTTTATTTATCCATAACGGTGTCTCAAAATCATCTGT
>P_4524
TTTTCTGTGTCGGAATCAAACCCGAACGCAAAAATTAGGAG
>P_4525
AATTAAACTGTTTTTGAGGTCACGATAAAGAAATGTTACAT
>P_4526
TCAGCAAACTAGGAATTTTCCAGGACCAGCACCCCCCATCA
>P_4527
ACTAGTTTAAAAAAAAAACGCACCAATTACTTAGAGTATGA
>P_4528
GTTGCAAGAAGAGTCAAGGGCGGTCAGGTCGAACGGTAATT
>P_4529
ATTATTTCCCATATTCCTAGCGAAGTTACTAAAGTTCCAAT
>P_4530
AAGTCACATCCGATTTTTGACGGTGACCAAAAGGGTTCCTG
>P_4531
ACCACACGCTGCTCCACATGCACGAGCAGGTTAGCTTGTTG
>P_4532
TTTAAGGCAGATAATAAATGCACGAGTCACCAGAAGAAAAT
>P_4533
CCTTAAACTAAAGAAAGGCGCAGTAATTGATACCAAATGTA
>P_4534
CCAGTTGGAGGGAAGTTATTCGGTGTGTAAGTTTGATTAGG
>P_4535
CCTTTCTAAATATTTAAGCGCATGGTTAAACTTTACTGTGC
>P_4536
GCTCAATGTCAATAATTGCGCAGCAGCTCTGAGCCTCCTGG
>P_4537
CATCTGCCTATCTTGAGCGGCGAGGACCTTATCTGTGGTCT
>P_4538
GACTTTTTGACGAATTTGTTCGTGTTCAAGTTTCCATTCAA
>P_4539
ACTTAGCCACACTGTTGCAGCGGCAATTAAGACTTGTAGCC
>P_4540
CATTCGACGGCTGAAAATTGCGGGGTGCCGATATGGGTTTG
>P_4541
TCGAACTTTACTTTAATTTCCGGTCATCCGCCAAATTTTCG
>P_4542
GTTTGGACGGAAAGCAATCGCAGCACTGCAGTAAGATGCCT
>P_4543
ATAAAAAAAATTAATTATTGCAGTGGTATACTTAAAAATAT
>P_4544
AAGGGTCATCGTGCGGCACGCGCGGATGGTTAGGAATCTGT
>P_4545
AAATTACTTTAGTAAATTTTCGGCACGAATGATAATCTCAA
>P_4546
CTATTTTGTAGCTCTTTTTGCGGCCCCGCTCTGCGCCACTT
>P_4547
GTCTGACTGACCCTAAGGCGCGATCGAAAGCTGCTCCTGTT
>P_4548
GGGATAGACCAAATAAGTCGCGATAGTTGTAATTCACATGA
>P_4549
CATCTCTGGCAAGCAAATTGCGTGAGCCCGGCTAGCGGGTG
>P_4550
ATGTCTTGTATCCATTAAAGCGATGGTATACTTTAGGTCTT
>P_4551
CCACAAGACGTGTCAACTTGCGGTTCCATCTACTGCCGAGA
>P_4552
CCTCCTCCTCAAACTGTCTCCGGCGTTAGACAATTCATTGG
>P_4553
AGTTACATTTTCTTCGAGTGCGCGGATACATTCATCGAACC
>P_4554
GTTGTCGGCCATTATAATTGCGGTTGTTGTGTGTGTGCTGA
>P_4555
AAAAATCATGAACTTAATTACAGTACAATAGAAAAAGAGCT
>P_4556
CATGGCCGGAGCTAAAAATTCAGTATTTATAGCCAAATGAT
>P_4557
GCGGCGATTCCACATTAACGCCCTCGAAGATCTTTACACTG
>P_4558
TCGGTTCCTCAGATACACCGCAGTGTTTATCGCCTCAGCCC
>P_4559
ATAGGGTTGTCCGAAAAAGCCATTAATTACCATAAAAGACA
>P_4560
TCTCCAGCCTAGCCCTCAAACGTTGGCTCGAAACCGAAGAA
>P_4561
AATGGGGTCTTTGTATGTGTCGTTGTTTTTGACATTTGGCA
>P_4562
TCCATCCACATTACAAATTCCATTCGCGAGGTTCGCTGTAA
>P_4563
CCGGAGCAGTTGGCGAATGTCACGCCCACGTTTTTAGCTGT
>P_4564
TTAAGATTTCTATCATTTTACATACGCAGTTACGACGCCAG
>P_4565
TTGTATCTTTAATGGTAACTCTGGAAATAGAGCGAAGAAAT
>P_4566
TGTAAAGAAACCTCCATGCGCACGGAGGTTAATATGAGAAA
>P_4567
CAGCAACCAACTGTCAACAGCGGGAAGAATTTTGAACTGGA
>P_4568
GCTCCTAATACATATAAAGGCAGTAGTCGTAATCTTTTTGA
>P_4569
GTGCAATTAAAATAAAAATCCCTGAATAAATAAATGATAAT
>P_4570
TGGAGACCCGCATGGAGCCGCGAGAAAGTTTGGATTCGGGG
>P_4571
AGCGACAGGTGTGTTTTGCTCACGAAGGTACTTGGAAAATG
>P_4572
GGCCATGTACCTACACGCGGCAGTGACACCGTCTTTACTAT
>P_4573
CTTACGTCTATCAAAAATTCCAAGAATTTCAAAATTTTCAT
>P_4574
TTAAATCAGCTAACACAGCGCTTGAATTGGTTGTGTCCTCG
>P_4575
GTATTTTTTATAGTTATCGGCGCGGTCACACTGTCCGGTCG
>P_4576
CTTCTTGTTTTGATATTTTTCAGTCTCTCTGTTTTTGCTCA
>P_4577
CTTGGTTAAGCTGAATTTTGCGGTCTCCGATGTAAAGTGCA
>P_4578
AAATGTAACAAATTAAAATCCGGAAAAAAGTTGCATAGTTG
>P_4579
TCTCAAATATAATCGAAGCACAAGAATTTTGTTTGACGCAA
>P_4580
CTTACCTCGTCTAATTGATGCGGTCGTTGGGTATTTGGGTT
>P_4581
GACGCCTCCAACCCAAAACTCCCGAACTCCACATGAAGTGC
>P_4582
CCTGTCCAGATACTTTCGCGCGGAAAAACCGACTCGGCGAG
>P_4583
GCAGGAATTAACATTAACGGCCGCCGCAGAAATTATGCAAT
>P_4584
CCTCGACGTCCGGTGAATCGCGTAAATGCTTGCAGGAAGTG
>P_4585
TCGGTCGGCACCTCAGCAGTCGGCACCTCGGCAATTTCCGC
>P_4586
TGAGCGGCCGTCGTAAAACGCGACAACGTGGTGTGACATTC
>P_4587
ACAATGTAACGCTCAAAAGGCCCCAGTTGACATTTTGTGAA
>P_4588
CGCCACATCTGCAATAAACGCATGTGTGAATTATAATCGAA
>P_4589
TACAGTTGAATCCCAAAAAGCGGCCGTCGTGCACCGAACTA
>P_4590
AGTAAAATTGCCGCAAAGTTCGGCCGAGGAGTCATCACCCG
>P_4591
CGAAAAGAGACAGCGAAACGCGGCTAGAAAGAGACGGAGAG
>P_4592
ACTTGAGCCGCGATTAATTGCAGGAACCAGTGGACATGGAA
>P_4593
TCACTGTTCATCGTTCGTTGCCCGCCTGGAAATAAAACAAA
>P_4594
CTTCAAATCTGTCCAAAATTCGAGAAGAGAGAGAAATGTAA
>P_4595
GGCTAGCCTAGTTGGAATCGCCGTATCTCTCATCCGCAGAG
>P_4596
AAAAGTTTGAAAAATAATGTCCCCAGCAAAAAAACCTATCC
>P_4597
CTCGGCTAAGATTCAAAAGGCGAGAGAGGCACTCAGCCAGT
>P_4598
GCCAAGATATGCAAAAATTGCGGAAAATATTTCCCTACGTT
>P_4599
CCGCCAGATGGAGACCTGGTCGGTGATGGTGTGAGCCCGCG
>P_4600
CTGGTTATGACCCGGAGTTCCGTGGTCAGCGAACTGCCGCC
>P_4601
AGCCCGAAGTGAAGTAAGTTCGGTGGCCAAAAAAAGGGGCT
>P_4602
GCCTAATTAATTGCCATTTGCGGTCTCCCCTAATTGCAATT
>P_4603
GACTGCAAGCTTTTTTTTGTCGCCAACGACTGAGACTATGA
>P_4604
CCGCCTTCGTATGGATTTTTCGGCCACGTTTTTCACTAGGT
>P_4605
CTTGGAACGTATATAAATCACGGCGATGATGTCGTCGCTCG
>P_4606
GGCCGTTGCTAAAGAATTTCCGGCCACTACAATCGCAGGAG
>P_4607
TTTTTTTATCGGGGAAAAGGCGCGCAAAATACACAATAACG
>P_4608
AATTGATTGACCCCAGCTGGCGAGGATTACTTAAAGAGATT
>P_4609
GTAATGCGCCTTGTGTGTTGCGTTGTTTATCAAATACAAAA
>P_4610
CTACAGGCCTATGTCAATGGCAGGAACGCGGACGAGTGCTC
>P_4611
AGAATTTTCTCGACTAATTGCGAGCTCAAGAAAATGTTTCC
>P_4612
AAAAAGTTATCTCAAAACTGCAGCATATATATTTTTGCAAC
>P_4613
CTTTCATAAAAAGTTGAAATCGATAATGATGTTAAATTACT
>P_4614
ACTATTTGTGCTGTTTTGCACGGTCTTGGACTTCTGCATCG
>P_4615
TCATCGGTAGCACCGGTTGGCTGTCTCAATGAATTTTCGAC
>P_4616
ATTGAAAATCCTTGCCGCTGCCCTGACAGCTTTAAACTGAT
>P_4617
GTACTCCTCCTCCCACCGCGCAGCCAGGTGAAATTTGTTGG
>P_4618
CCTTTTGATCCTGAATGCCGCCCTATGTGTGTGTGTTCGTA
>P_4619
ATTTAACTACATTGATGGCGCTTAAACAACCTCGGGGTATT
>P_4620
TTTAATTTACTTTCATGCCGCGGCCAGGCAACTTTTCCCAT
>P_4621
AGCAAAGCGACTGGCTTCCGCGAGGAGGACATAATAAGCAC
>P_4622
GCCAATGGCTAATCAGTTGGCGGCAACCGACTCGTTGGGCT
>P_4623
TATTTCTACGCTGCATTTTCCGGGAATTCTAGCTCAGCTTG
>P_4624
TGTTCGATTGATAAGCTTGGCGGGCGAAAACAAATTGAATA
>P_4625
ACATTTCTTAATTGGTGACGCACTACTGGCACCGCCACAAG
>P_4626
AATCAGAGACACCCGGCTGCCGATGACGTACCACAGAAAAA
>P_4627
ACATGTTCGAACGATTAACGCCCTGATGACATTCAACCTGA
>P_4628
GCTGTAAGTCGAAATCAAAGCGTTGGTAGTCATTACTGCCA
>P_4629
AATTTAAGCACAAATTTTTGCACGCATATAAAAAAGGTCGC
>P_4630
CCAGAAATGTACACTCAAGGCGGTAGCACATAAAACACGTG
>P_4631
AGCCAGGCCACATCATCTCGCCTGCACATATAAATACAAGA
>P_4632
CACCGATGGTTCTAAAGTCACCTGCGCAACCACTTTTGCGG
>P_4633
TATGGTTTTGAGTTAAAACGCTTGCTTGCTCGCATCTGTTA
>P_4634
GATTCTACGACATCTAACTACCGTGACAGTGATCGTGGAAA
>P_4635
ATATTAATAACCATTCACTTCACTAAAAACAACCGATTTTA
>P_4636
CGGAGAAAGCGGTTTTTTCCCGGTCCCTTTTCGCTAATTCG
>P_4637
TCGGACAGTTGATAATGAACCGGTGTACTCAAGAGCGTACC
>P_4638
GATGACAATGAAGCTAAACTCAGTTAAATAGAAACCACAAG
>P_4639
ACCAATCTATTGGTATATCGCCTTATAAGGTTGTTTTCGGT
>P_4640
AAAATCCATGATTAAAAATCCACGAGCATCGTGTGGTTTGG
>P_4641
TGCAAGCCGCCTTGGCGACGCGGCCACTAAGACTTCTACCT
>P_4642
GCTGCTGCAGGTTTTCGCGGCACGGTTCGTTATGCTTCTAT
>P_4643
TCGAATGCTCCTTTGAAGTCCACGATAGTGCCGAGCACGTA
>P_4644
ATTTAAAAGTGGCAGTTTTCCAGCAGAGGCTTTTGCAAGAA
>P_4645
TTATACATAGGTAGAAAAAGCGTTTCCGGAACAATTGAGGA
>P_4646
GATAGCCCCTTCCCCATTTCCATAAGCAAAAATTTTAGCAC
>P_4647
CCAACCGGGAGTTCTCTGCGCCTGAGGTCCTGTTGTGCTTC
>P_4648
TCCAGTTTGAGGGGAAAGTTCGGTTGGTTTGTCTTTTTTCC
>P_4649
TCCCAGTTATTTAGGGTTTGCAATGTGGAGGCTGATGTCAA
>P_4650
TCAAAATCTATATTTCTCGTCAGTACATTTCAACGAATTTT
>P_4651
AGTTTAAAACTGTCTTCCGGCCGCAAAGTTAAAACCGCGAC
>P_4652
AATTTTTGGCATGTCTGAAGCCCTGGCATCTGTAGCACTGA
>P_4653
GCGCAAATATTCATAATGACCGTGCTTGGTAGAAAAGGCTG
>P_4654
CGCCTCAGACCCCCAAGAAGCATCAGCCATCATTCAAAGCC
>P_4655
AAGCGGCAAGAAGTTGGAAGCAACAAGGAGCGACAACGGGC
>P_4656
TGTGGTATGGCGTTAAATCGCAGTACCCGTCTCCACAGGCC
>P_4657
ATTTATAATTTAAAAATTCGCATGGGAAAGAAAGTCGAAAG
>P_4658
GTTTAATTGCGGTTAAGCGGCGGCAAACTTAAAGTTCCCTG
>P_4659
GGAATTAGCCGGGGGATTTGCGGTCAACTTTTCAGCGAACA
>P_4660
CGGCCCGAAAGTCTCTCAGGCGGGAAGGCGAAAAACCCGCA
>P_4661
AATTGGGCGCGCCATAAACGCAGCAGTACAGTGGGGCCCAT
>P_4662
ATGTTTCAGTTTGTAAAACGCGGGGCCGTAAAGTTGGCGAG
>P_4663
ATTTTCCTAGCCTCATTTGGCAGCAGAGCTCGAAGTGCATT
>P_4664
AGGTTAGCTTTTGATAAACTCGCTAATACCAATCGGAGATT
>P_4665
GATGGATGGATATATTTTCTCGGCAACTGTTTACATGTACA
>P_4666
TGATTTCTTGTGAAGAGCGGCGGCCATTAACTTTTTTTTCT
>P_4667
GAATTTCCGACTTTGCACGGCAGTTGCTGACATGTTTGAAT
>P_4668
GGCGCCCTCGTCTTTTTTGGCGGAAACTTTTGTGCAGTTTG
>P_4669
GACCCCTAATAGAATATTTCCCTGCACGACGTCGACGAACC
>P_4670
TCCGTGGAAAGGACCAACGGCGGCCACGTTGCATTTGCATG
>P_4671
ATAAAAATTGCACAAAAATGCAGTGGGGAAAATCTTGATAA
>P_4672
CTTTATGTATTATTGTTTTGCGTGCGAGCTGCTGCGTTTGT
>P_4673
TTCGAGTGGCTTGGGAATCGCATCACGTGTGCGCAGGCTAA
>P_4674
GGAAGTGGTTGGTGAAATTACAGTAAGAATGAATTATTCAA
>P_4675
TCAGGTATGATTTCTAGTCGCGATGTTTAAAAGCTAAGCCA
>P_4676
TTGGCCACGCCGCGAAATTCCAGTGTTCGCTCCACTGCATC
>P_4677
AATGTGATCGGTGTAACTTGCAGGACTGGCAAATTTATTCC
>P_4678
GGAATACCTCTATTTACTCGCCGGAAAAACAGTCCACGTGC
>P_4679
TTCGAACGTGCCGAGCGACGCGTTGTCCACCAAAAACCAAA
>P_4680
AATAAAAGGACGGGGGGTCGCGTGAAGTGGGTGAAGAGGGG
>P_4681
AAAATCTCGCTCCATTTTTTCGGTGTAATATATTTTTACCG
>P_4682
ATGATATAGAATATGTAGAGCGGTATCCACATAACTGATGT
>P_4683
GTTTAGCTTTAAAGCGATGGCTTGAAGAAGAAGAAGTCGAA
>P_4684
AAAAATGTACAATTCAAGCGCTTGCTTTAAAATATTTGTTT
>P_4685
CAAACCTCCGTCGAGTTTTGCGGCGGCACCCATTTGAGGCG
>P_4686
TATATACTCTTCCTGATCGGCAGTCGCATTTCCATCATATA
>P_4687
GGCTGCAAAATTATACGAGGCGGTGCTCGCACACAGCTGCA
>P_4688
TTAAGTTGAATGACTTTTCGCTGCCTCATGCTAATATTATG
>P_4689
ACAATTGTAATGACGCAAGTCGGCCTTCACGTTCCTGGCAG
>P_4690
GACAATTGTGCCACGAATCTCGGCCTTTATCGTTGTCGACT
>P_4691
CTTTTCCACTGCGGCAAGTGCAGCAACCTGATTCAGACGTA
>P_4692
GCTTATGCAGGGATGCACGGCAGCAGGGATGCAGGAGGATT
>P_4693
TCATAAAGAAAGAACATTTCCCTGGATGTAGTTTCAAATTA
>P_4694
CGTAATTTTAATAAAGTTCGCCGCGATTTTTTGTTGTCCGG
>P_4695
AGAGTTGTGTGTGCGGGGGGCGGGGGCATGCGTGCGAGTGT
>P_4696
ACCGAGGACGAGGAAATGGTCGAGGTGGTAATAATAGAAAT
>P_4697
CTCCGCGTCTCATTAAAGCACACAAATTATAATTATTGAAA
>P_4698
GAAAATAGCAAAATAAAGCGCATTCGAGTAAAATTGAACAA
>P_4699
CATCTCGTGTTCATTTGTGGCGGAAATAACTTTTTGAAGCT
>P_4700
TCAACACACATCACTTTTTGCAGTAGGTTTCAATGCGTTTC
>P_4701
TCATTATTTGACAGTAAACGCGATAAACTGTTTCGGCCTGC
>P_4702
GAGGCACAGCTCCCGAATGTCGGTGGCCGTGTACAGGAGGT
>P_4703
CTAGCCAAGTCCGAGCCACGCAAGGGCAAAGAAAACGCTAA
>P_4704
CTAGGGTAAATAATAGAAGGCAGGGATATCAATATCAATCG
>P_4705
GGCAGCAGGCTGCTTGGAGCCGGTCGAGCACTTGCCTAATG
>P_4706
GCAAAACTCGGCCCCAAATGCATGGATACAGATACAGATAC
>P_4707
GACATTCTGCCAGGATGCCGCCTGTGCATTATAATTATTAT
>P_4708
TAGTTTTCAATATATTTGCGCCTGCCCACGTATACAAGTGT
>P_4709
CGCCGGGGCGGCATATATAGCGATGATGATGATTTCAGGCC
>P_4710
CGCCTGATGAGTGTAATGCGCGTTATTTCCACGTCCTCGTT
>P_4711
ATAGGCGGCACGCTTTGACGCGGAAAAACGGGGAAATTAAC
>P_4712
AAAATACTAGTCTAAAAATTCGGTGCTTGAGTTCCCTAATA
>P_4713
GCATTGACAAGATGAAATTTCCCGAACTGAAACTCGAAACT
>P_4714
CCTTGGTGGCTATTAAATTGCAGCAACTCCTAATGGCGCTC
>P_4715
TAGCTGTTGCCAATTTTTGCCGGCAATAAAAATTAGTCGCA
>P_4716
CTTTCACCCGCCTTCATTCGCGGTCGACGTGATGTTGATGT
>P_4717
TGGCAAACAAGTTTAAAACGCGGTTGGTGTTGGATTTCCAG
>P_4718
TTTCCTACCACGCTCAATTGCGACAGCAGAGCGTAGTAATA
>P_4719
CAGCGAAACGAGCCAAAATGCATTGTCAAACTATCGAATTC
>P_4720
CATTTGGCAAAAGCTGTCGTCGTGATTGCGTTTTCTAGTTT
>P_4721
GCGCCGGGCGCTTTCATGTGCGGCAAGTGGAACCAGTCCTC
>P_4722
GAAAACAAGGATATTGGGTGCCCTAATCAATAAAAGGATGT
>P_4723
ATTTAAACGAACTTTATGTGCGGCAGGAGGAGCTTTAATTT
>P_4724
TTCTTGGACAAGTGAAATTGCCCGGATAGATACTTTGTCAG
>P_4725
CGTTTTTTTCGACCGCTCGTCAAGGGTAAACTATCAGGGTC
>P_4726
ACAACTTGCGTGCGTGATGGCTGTAGCAATAAAAATTAAGC
>P_4727
CGAGTGTTACTCATAAGTTGCAGTATCAATCGCTGCGCTTT
>P_4728
TTGGATTGCGTAAACAGACGCCTGAAGGTCTCGCCAGTATA
>P_4729
TCAACTGGTGGCAACTGGCGCAATAAAATGAAACAGCTTTT
>P_4730
AAAAAAGAAAAGGTCAAAGGCGAGCGGGGCCAAAATTGAAG
>P_4731
TTCTTCCAAAAAGAAAAAGACGGTGGCCGCAAAGAAGTCGA
>P_4732
CAGGGAATTGAAGACCGGCACGGTTTGAGCGGGACTTTGCC
>P_4733
AATTCTAGTCTTCTTGTTGTCACGAGCAGCATTGCCAGCCA
>P_4734
CGGAATTCCCTGGGATCAGTCGGCCCCTACGAGAGGTGAGC
>P_4735
GTTAACACAATCACAAAACACCCGAAATATAGTCGTAAGCC
>P_4736
CCCTAAGTAAAAAAAGTACGCGGCAATAAAATTAATTGAAA
>P_4737
TTTGTAGTGCATACAAATCGCGCGGACATACATAACTCTGC
>P_4738
GAAATGGTTTCCCCAAAGTTCGGGAAATATAATCTTTTGAA
>P_4739
GGCATATATGGAGGCATTTGCGGCATAAAAGATTCTTCTCT
>P_4740
ATGCCATGAACTGTAAAATCCCTGCTGAGCATAAAAATTGC
>P_4741
GCCACCAACGGTGGTACGCGCCGTAATTGTGACACACTACT
>P_4742
TGGCGTCCACCCCTTAACTGCAATAGAAATGAAAAGGCGAA
>P_4743
ATCTATTTCGTCATTAAATGCCGTATTTATTAAGACAGGTT
>P_4744
GGGTAATAACAAGATTTTTCCGTACTCGACCATAAAAGTGG
>P_4745
CCTTGACGCTTCTCTGACTTCGGTGGCTTCATTGTCTTCAG
>P_4746
ACCGCAAACTGCCCCAAAAACAAGGACGATAAGTCTGTGAA
>P_4747
AAAGAAAATATGGTGAAAGGCATGAAGTTAAATTTTAACGA
>P_4748
ACGATACTACTGGACAAACTCCTGCCCACATACAGTTTGTC
>P_4749
CTCCTTCTGCCCGCCTGTAGCGGCCCCAGTCAAACCTTGAA
>P_4750
TACGCACCAATCCATACACCCAGGTCCAATCAAACCCCTTT
>P_4751
CAAATTCCGTCAGGAATTTGCGATAAAGTGGTGAACATCAA
>P_4752
TCAACATGTCTGAGAAAACGCACCAGTAAGTAAGGTATATT
>P_4753
CACAACCTTCCGGACGGACTCAGTATGGGAAAATTGTATTA
>P_4754
AGAAAAAAGTGGTATAAGCGCGAGCAAATCGACGATTCCAA
>P_4755
CTACCGTATGTCCTGATCGTCAGGAGCGTTCATCGTCTAGC
>P_4756
TATTAATTGTGGTTGGTTGGCGGTGAGTTGGTTTCTCCAAA
>P_4757
GATATCGGGAACTATAAAAGCTACAGGGTAATCAAATCGCT
>P_4758
TTTGTAGGCGGTCTTAATTCCGTCAGCATTCTCGATTCCGT
>P_4759
CAGATCAACGTTAGTTAGCGCATGGGAAACAGTGTGTTGAT
>P_4760
TCGAAGCGAAGATCAAAACTCCTGATCAAGCCTCTCCGTCC
>P_4761
GACCGATCAGTAGAGAACACCGATAAAAGTGTGTCTCTACC
>P_4762
AACTTCGGTCAGGTTTCTGTCCCGGTTTTATCTACTTCCTT
>P_4763
AACTATCAAGGCTGAGAATGCTTGAAGGGGATAACGTTGTT
>P_4764
CAGAGCGATCGACTGACTTGCAGTAGGGAGCTCGGTGGCCG
>P_4765
CACTTTGGCTCAAAAGCGAGCAGGAAAAATAAAGTAAAACA
>P_4766
GAGTACGAGGTTTTTCGAGGCAGGACTAGGTTAAGCGCGTT
>P_4767
TCAGAAGCTGGCACTTGAGGCGAGAGTTTGGCCAACTTCAA
>P_4768
AACAAAATCGATACAAAACGCGAGGGCCGTAAAAGTGCCTA
>P_4769
GAGTATAGAATCTATATGTGCGGCAGACCCTCGAAACGGGT
>P_4770
CACGTGCCGCTCCAGCGACGCGGTTTTATGCAGCTCGGCCT
>P_4771
GCTATTGAATTTGTGAGAGGCTGTAAATCCAATTGGTTACC
>P_4772
TATTTGGTATCCTGAAAACGCGAAAAATGCTGTGACTTATA
>P_4773
CAATTGTTTATAAAAAATTGCATTGTTTATGTATAACTCTC
>P_4774
AGCTAGCAGAGGGAAAAATCCAGTCACTAAACGACCTTCAA
>P_4775
AGTCGGGCGCGCATGATTTCCGTGCTTAACATTTCCTGTTC
>P_4776
CTCCACGACGTCTAAGGCGGCGTTAACATGATATTGCAATT
>P_4777
GCCCGTCGCCTGCCGAATCACGTGAAGAGATCAGTCATGTG
>P_4778
AATATCATAAAAATTTGAGGCGCTAACAAAGAAATCCAATA
>P_4779
TCACCAAATGCATAAATTTGCATTATTACTTCGGGCCACCA
>P_4780
TCGCACTTTTTCAATAATGACGGCGGTAAAAAAAACCCTCG
>P_4781
TCCTTTTTTTGTTGGTCTGCCGTTGGCATTTCATTTTGTTG
>P_4782
AAATTGCATTTTTACGCACCCTTGAACAGGAAAGTCTTCAG
>P_4783
CACGCCCCGCCGCCCATTCGCTGTAAGTACATAAATTTGTG
>P_4784
AGAAAAATTAAAAAATATCGCCGTAAAAGTGAGCCCAACCG
>P_4785
CCGAATGCAATGAGAAGACGCAGTGCATCCTCGGCATCAGA
>P_4786
CGACATCTGTTGACTAAAAGCGGCATGTGTATTTGTTGATA
>P_4787
AACATCAGCAGTTTAGTGCACGGTGGAAAGAGGAGTATCTT
>P_4788
TGAACTTTTGCAACTCCACTCGGCAATTCTTTTATGCCATA
>P_4789
GCCGGTTTTTATTCATCAAACGGTAAAATCAACAAGCAACC
>P_4790
GTGGAGATTTTGGAAAAAAGCAGTAGTATCTCGATAACCAG
>P_4791
CGTATTATGGGCAAAAATCGCAAGGTGAGAGATTTGGAATG
>P_4792
GCAGAGGTCGCAGGCTAACACGTGTGCAGTTTTCCGAAATA
>P_4793
AAAAAATTACACTACTTTTGCGGGGATTACTCACCATCGGC
>P_4794
TCCTCAACGCACGAGAAAAGCAGCAAGAACATTAAATACTT
>P_4795
TGGCCACTTGAGTGCCAACGCGGAAAATTGATTAAAAGTAA
>P_4796
AATTGGTGGCAACGGATTTGCGCTAATTTTCGCCGCCGATT
>P_4797
TGAGTCGAGTCGAGAAAACTCAGGAAAAATAAGCGCACCAG
>P_4798
TCGGAACCCTTTGCCTTTTCCCCCAACGCTAAAAATTCCCG
>P_4799
GCTGCCGCTTTGGGTTGGCGCGCGCGGGTGAAAACACCCTT
>P_4800
ATCCAACCCAGTGCCAATCGCAATCGCAATCCTTTATCTCT
>P_4801
TGCTGCATATTCATGCCCGGCGGTTCCTGTGGATTTTCCTC
>P_4802
TTTTTTCTTCATAATTGCCGCCGTCTTGGTGGATGAGCATC
>P_4803
CTGTCGCTTTTCCAAAATTGCAGCAATTACTTTCGGCCAGC
>P_4804
ATAACTGGAGCAATCGACGGCCTGATTCACGTCGTAATCAC
>P_4805
CGCAGTTATCAAAGATGTCGCAGTAGTTCGGGGCCGAGAAA
>P_4806
ATTTAAGGGCAATCCAATTGCGGGGGTGTACTGAGGCTTGC
>P_4807
GATTTTTGCAAAGTAAGTGCCCTGGACGACTTCTGAGTGTT
>P_4808
ACTAACTGGCTCATAAATCTCGGCAATTAATTTTTTAAAGT
>P_4809
TCGCGGTTCGCGATGAAAAGCGGGCGGGGAAATTGATGGAA
>P_4810
GATGACCACGTCGCAGGCGTCGCGGATTTTCGGTATCCCCT
>P_4811
GGAAATTTGGTCCTTTAGGTCGCGGATTGCAGGGGTCTATC
>P_4812
AGCCCAACAAACAAAATTTACAGGAAAAACTGACAAATACA
>P_4813
ATATATATGTCTGAGTTGAGCATTAGTGAGATTGGCGCATT
>P_4814
CTAATTACGCGGGAAATTTTCGAGATTGGCCCTTCTGCAAT
>P_4815
GTTTACGAGAGTGCGAAGAGCGATGATACCGAAAAACGGGA
>P_4816
AGGAATGGGCCCAGTGTGCCCTGGCCAGAATCTCCAGCCTA
>P_4817
TTCAACACAACACCATCAGTCATGCATAATTACTGTCCATA
>P_4818
CGTCGTACGGCCTAAAAATACGGTAGGCTGCAAGAGCCGCC
>P_4819
GTTGAATATGCGCATAAGCGCGTTTTTGCATTCTATCCAGT
>P_4820
TGAGGAACGAAAGTGGACAGCGAGCGAAAGCTTTGTTGCTT
>P_4821
CGATAACTAGTCTCATTTTCCGGTTGCCATGGTCATCGGTC
>P_4822
TCGTTTAGCGCAACGATTTTCGGTGCGGCAATAATTGGTCG
>P_4823
TTTAGTTGGAATAGAAGCTTCCCCAATAGTAATTTTAATTG
>P_4824
CAGGCAGCCCAGTAGTGGAGCAGGGAACTCGAACGCGGGTG
>P_4825
TTTTTAGAAATATTTCAATTCGATATTTTTAAAAAGCGCGC
>P_4826
TACTTAACGACTATAAATTACGAAAAACTTTTACTTATTAA
>P_4827
GACACTAAAGTGCTTCTAGACGGTGTACTATTAATTATTTG
>P_4828
AATACCAATGCCCCAATCTGCCTTAATATTAAAAATACATA
>P_4829
ACTTTTGGAAAGGTATGACTCGGGAAATAACAGAGTACATA
>P_4830
TGTATTTGCGCTTTTATTTGCGATTGGAATGGTTACCAAAT
>P_4831
ATGCCAGCGATAGATAAGGGCGTTGATAAGTGACGGGGCGC
>P_4832
CTTAATCATTGCTCCAGTTGCGGGAATTCGCTGCTGCACAG
>P_4833
TCAATTTCGGAGAAAAAGTGCAGGACATGTATTGAAATGAA
>P_4834
TTGTTGCTGGCTTTCAGTGGCCGTAAAAACAAACGCTGCAC
>P_4835
GGGATTTTAGATTGTCAACGCGGTGACTCGGATTCTCCTGC
>P_4836
ATGTTCCCGGACATCGACCGCGAGGTGATCGAGGCCATCCT
>P_4837
TTGTTTGTCGTCCTCCTCGACGGTTTCAATTTTCGTGACTT
>P_4838
ATTTTAATTGATGTGAATAGCGGGACATAGCTATATAATAT
>P_4839
ACCACAACAATTTTTAAATTCGGTCCGGCTGAAATCTCTGG
>P_4840
CTATTCCCGACCTCGATGTCCGCGAAATTGAGTCAACCCAT
>P_4841
GGATACCCAGAGCAGCGAAACGGTAAAATGTATCTGTAGGT
>P_4842
GGCTTATGCAGATGCAGTGGCTGCACTAGGAAAAAATGTGG
>P_4843
ACACTGGAGTAATGAAATCCCGGCCAGACGAAACACAACTG
>P_4844
TGCATTAGTTGCTGCGATCGCATGGGCTGGAACAAGTGCTG
>P_4845
CTTAATACGCATTTAAAATACGAAAAATTTAAGCCCCGCTG
>P_4846
AGAAATGCCGGCAATAAAAGCCCGAATTGCATCTAAAAGTT
>P_4847
GAGCTCAGTCACGCAAAACGCCAGCGCACTTTGACCTCATT
>P_4848
AGCAGAAAGCGCAGCAATCGCAGCAAGCAAGCAACATGAAA
>P_4849
ATTTTTGGTATGCGTGACGGCAGCAATTGTTTTGCTGAAAA
>P_4850
AAATATTGCGTAAACTGTCTCGGGGATGAAAGAACGTACTT
>P_4851
AAAAAAAACACTTTTTTTGGCCTTCCCAGTGGGTAAGTAGT
>P_4852
AACTTGGCAAAAAGTTTTCGCCTAAGCAATAAATATTGTAA
>P_4853
TACCGCAGTAGTGCTGAGGGCGAGGATTCCGGTGGTGGCGG
>P_4854
CCCAAAGCAACCAATTTTTCCCTGAACTCTGATTTCCCCGA
>P_4855
GCAAAAGGGGGTGCGGGAGGCGGTGTGAAAGGGATGAGGTG
>P_4856
CTCTCTCTCTCTCTCTCTCGCTCTCTCTCTCTCTTTGTCTT
>P_4857
TGGTTCACTTTTACGAGACGCTTGGGTGTCATAAGTGTGTA
>P_4858
AGTGAACTTTTTTCCACACGCCGTCCCGGAAAAGTTCTTCT
>P_4859
GGCTTCTTTATATCCATGCACCCCACCCATTTCCAGCTCAC
>P_4860
GCGTAGAAAGCGAAATTTTGCGCGGCTGAGGTAATCCAGGC
>P_4861
GTCTTTGGCACGTAAATTTCCTTTGCCAACGAGCACGAAAT
>P_4862
GCCTTTTTCCACGTGATTGTCGGTGTGGGATATCCTGAGGA
>P_4863
ACAGGCCCGACTAAAAAATGCTGCCTCGGTTTTTTTTTCCC
>P_4864
AATTTTAGCCATGTAAATGGCGCTGGCAACAAACAATTCTC
>P_4865
TTCAAATGAAATAGGCATCGCAGGAAAATTTGATGTAGCCT
>P_4866
AGCAGGAATTAATCGAAATACGGGAATGAAAAAATCAAATA
>P_4867
ATTGCATCTACTAAAAATTGCAGTGTATACAGTGGCGCCCA
>P_4868
AAAAAAGCGACGAACGCGCGCGCCCGCAACGAATCTAACGC
>P_4869
AATTTTATGGAGGAGAAACACGAAAAAATTGTGCAATTGCG
>P_4870
TTGTGCATGTGGCCCAAAAGCGGGACTGACCACTGTCAACT
>P_4871
TGATTTTCCTACGCATCAAGCCCGATCAATGAACGCATGCC
>P_4872
GTAATTTCTGTGGCATGAAGCGGTCGTTTTTTTTCGAAGCA
>P_4873
CAACGGCAGAAAGTAAAAGTCGTGGTGTGTATAAAAAACAA
>P_4874
ATACAGCCCACGGGAAAAGTCGGGCTTATGGAACGGATAAG
>P_4875
GGACGGCTTTGCAACGCCGGCAGCACCTCCATCGGCATCCA
>P_4876
TCAAACTACATACGAAAATCCTGTAGAAGTAAAAACAAAAG
>P_4877
CCACTCAGCTTCGGTTGTTGCAGCACCTCGGTCTCAAGCAC
>P_4878
TCCGCCAGCATCCGCATCCGCAATCGCAAAAAAAAATAAGA
>P_4879
GTTGAACCACGAATTTGTCGCCTGCACGCCGCACTTATTGT
>P_4880
TTAAATTTTAATAATAAATGCGGCCACCTCTTTAAAACAAC
>P_4881
GGCAAAACTCGCTTAATTTGCATGAAATAAGTTTTAGGCCA
>P_4882
AAAGGACGGCTGGAAAACGGCGAAAATTTCCTTGCGTTCAG
>P_4883
CAACGGCGGCTGGGGGCCTGCGTGCTCACCCCTTGCCACCG
>P_4884
TTTTTTTGGGCTCTTTTTTGCGGTGCCTTTCACAAACGAAA
>P_4885
TTTGTAACGAGTAACGAACGCAGCAGGCACATTTACGTAAT
>P_4886
AAATATTTCTCCTAAAAATTCACCACCAGGGCGTTGGGGTG
>P_4887
CATTCAGAGAAATGAAATCGCTGCACTTGTTTCGGGTAACG
>P_4888
ATTGAAGATCATAAAATCGGCAGGAAAATTAAAAATATTTT
>P_4889
GTGGGACGCGTTCCAATCGCCTGCAACAATGAACTTCGTCT
>P_4890
CCGCCACATCACGAAAATCGCCTGTTTGGAATCCACCTTGG
>P_4891
AATTAAATATGAACATTTTTCGGGGTCTGGCTATCAACGAT
>P_4892
GTGTAAAGTACCCTTGAGATCGGCCACGTTATAACGACTTT
>P_4893
CAGCTGCTGTCAGTCGCGCGCGAAAACTTTTCAATACAAAG
>P_4894
TGATCCATCTGTTTCAAGCACGAGCTCATTACAACTAGATA
>P_4895
CCTATGGCGTCAGTATTTCGCCCTCGAAGAGCAAATGCTGG
>P_4896
TTAGGGTCTTCGTTTTTTCGCGGCAAGTGCAAAATTTATGC
>P_4897
ATAGCAAAAATAGTCGAACTCGATGGCATGGAAATACTAAT
>P_4898
GATTCACTGAGGGAAAAGTGCGAACCCAAGAGAACCCTTGA
>P_4899
GCCGTAGTTGGCATAAACTACAGCAGCAATGCCCCGAGCAT
>P_4900
GCTTAGTTGCATATGTTGCTCAGCAAAAATGGATAAATGAT
>P_4901
GCGTTTACCAAATACGAGTGCAGGAAGTAGAAAATACAAAA
>P_4902
CAACACATTAAGTTAAAACGCTGTAGGCTATTTTAACTGTG
>P_4903
ATCCGTCAATCGATCCACGGCAGCTGCGGCTTTTCCAGCCT
>P_4904
GTAGGTGGAGTCTTCAATTGCACGACTGCTACTTTTACCCC
>P_4905
CTCTATTTAACAACATTTTGCCGTAGTAAAGAACGTATCAA
>P_4906
ACTCAGCAGTTGTAAAAATCCGGCAAAAAGTTTTCTACATT
>P_4907
CACTCGCCGCCGGCGATTCGCTGCCCCAACTTCCAACCAAG
>P_4908
CATGGACATTAACGAAAAGTCGTAAATAAACAAAATATCCG
>P_4909
GCCGATAGACGAATAGCTCACCCTCCCTACTTACACTCCAC
>P_4910
TGTTTTGTTTAATTAATGTGCGAAAATTTTATGATTCATCA
>P_4911
TCATCGCATACTTTCAGGCGCAGTTACAAATTTTTACCACA
>P_4912
GATGTCGGTATTTTCAAATGCAGCAGTGTTGTATAGCGATG
>P_4913
AGCGGGGCTCTACAAAATGGCGTACACATTGCAAATGACCG
>P_4914
CAGTAGCTGAGTACCGGGCACGGCAGGGGAAGAAACAACTA
>P_4915
TAGTGGTGGCATCGAAAATTCAGCATAAATATTGTCACACC
>P_4916
TATATTACTTTTCCCAATCGCCTTGGCGAGCATTAAATTGA
>P_4917
TAAATCGAAGTCCCAAGTGTCGGGAGCGAACGATTCTGGCG
>P_4918
TCGTTGATAAATGGCAATAACGGTATTTTCCATTTGGACAG
>P_4919
CACAACATCCTCGGCCAGCGCGGCCAGATCTTTCCTATTCA
>P_4920
TATTTTTAATGGATAAATTACCTGAAATATAACACACCATG
>P_4921
TGCGGCGTCCGTTTCGCCGGCGGCCACAATAAACATACCCA
>P_4922
TATTGAAACCGAAATAGAAGCGTTACCAGTTTATCCTTACG
>P_4923
CTAATTGGGAGATATAAATGCCGTATTTATGCTAATTAATC
>P_4924
GTGGTTGTATCCGTGGATTTCGGGGGAGTCAAAAGTCAATT
>P_4925
CGAAAAGTCGGCTTCAGAGGCATGCACAGCACATTGGAGGA
>P_4926
TCATTACTAAATAAGAAATGCATGGTTTTAGTTCGTTATAG
>P_4927
ATAATATTACGAGTAAAAAGCGATTTCAATAAAAATGAAAA
>P_4928
CAGGCCGGGAAAGTGAAACGCAGCGTTTAAGTTTTGCGGTT
>P_4929
GCAGAATAAATTTGGAATCGCGTTGGCCATGGCAGAGTGGG
>P_4930
ACGGAATAATAAGACCATCCCGGTCGCCTTACAATAACCCA
>P_4931
TGACGTAAGCATTACTCCCGCGGGGCCTATTACCTTGTTAC
>P_4932
CTTAAAACTCCCCATAAATCCGGGAGCAGGATAGCTGCAGG
>P_4933
ATATTGTTGCAGAGAAGACGCGTGATCAATTTATGAATAAA
>P_4934
AATTCAACGCGGCAACAGCGCAGGCACCGTTATTCCTGTCG
>P_4935
AACTGTTTGCGCCCTTCTGGCGTGAACATTCTCCCCCCCCC
>P_4936
ACTTTTGGCGAGCAATCATCCAAGGCTGAGATCCGGCGAAA
>P_4937
GCCCCCTATATGCAGATCTGCGGGACGTAGATGGACTTGGA
>P_4938
GCATTTCTGAGCCCAAACGGCATTGCCAAGAATTCATATTG
>P_4939
CTAGAGAAAGCTCTACGGGTCCTTGCTTATGTTCATCGCTT
>P_4940
AAAACAACATTAATTTTGGACCGTACTACCCAAAACCAATC
>P_4941
TAAGTTAAATTAAAAATTTGCGTTATTTGTACATATGTACT
>P_4942
TTTTTACATTGGAACTTTTGCAGTAGGCATTTATTCCGTAC
>P_4943
GTTTTTTGCTTAATTAAACGCAGTTTTTTTATAAAATATAA
>P_4944
AGTACTCAAACCCCAAAACACAGTTTTGATCTATTCGGCTT
>P_4945
AGATCAAGGACGTAGTTTCGCAAGAAAAAGTTTTCCCGAAT
>P_4946
GTTTTTTATTATATATTGCTCGATTTTTCAGTCGTCAGTTA
>P_4947
CCTTCCTTCCGTTTGCGTCGCCTGCGGGGATCTGCACGAAT
>P_4948
AATCCGTTCAGTATAAAATGCACGCACAATGGTGAACAGTC
>P_4949
CTTCTTGCTGGCGTAACTCGCGGGGTCCTTGAACGATAGTG
>P_4950
ACACTTGTTGAAGAAGGTGTCTTGATTATCAACGACGCAAC
>P_4951
CTAAAGATCGTTAAATATCACGGGAATAAAATATATTGTGT
>P_4952
CTATAAAGTTATACAGTTTGCTGTAACAATAATTTGTGTGT
>P_4953
CGATTTCTAAAGCCAATTTTCCTTCGCATTCTCCAGGTGCG
>P_4954
AACAAAGAACACAAGTGTTCCGGTGGAGACCAACTCGACAG
>P_4955
TGGAACCATTCAAACATCGACCTGCTTTATCTGGACACAAC
>P_4956
TCCATCAAAACTGAAATTTTCCCCATTTGTTTTTTTGGCCG
>P_4957
ATGGGTGGCACTGGGTGGCGCTGGGTCGGCGTTTTCATGTG
>P_4958
AGCTGATAAGTCCACCTCCCCCGTCGCGACGTTTGCCATCT
>P_4959
TTGTCCTGACGACTTAATCGCCGTAATGGAAATATCATTTT
>P_4960
ATGGTGGCCATGACAAAACGCGTCACCGTTTCTCCAAGCCA
>P_4961
GGCACTGGTTGGAGAAATGTCCCGGTTGGCCGCACCGATAG
>P_4962
CCGTTGACACACAAAAAAAGCGGAAAAACACAGAAAGGGGA
>P_4963
CAACACCAACGACCGCATCGCAGGAGCAGCGAGCAGAGAGC
>P_4964
TCTATTGTGGGTTCACGTCGCGGTCCCCAAGGCGATGTCCA
>P_4965
GTTGACACTTTCCTTTTTCACCCCATTAATGAATAATGAAC
>P_4966
GAATAGTTAACTGCCAAATCCCCGATTTAAGATCCCTTATT
>P_4967
CCCAATAGTAGTATAGAACACGAAACTTATTTCAAAAAACA
>P_4968
AGCTGCAGACTGTGAAACTGCAGCAACCCCTAAGCGATCGA
>P_4969
ATATTTAGTTTCTCTAAACACGGTTTTAGGAGTTGAATTGT
>P_4970
TAAATATCAAGCCTTAAATCCGGCCATTATGCTCCGATTAA
>P_4971
TGGTAAGCATGCCACTCACACGGCAACGTTGAAAATTCGAA
>P_4972
TCGATATGCGGCTGTTTTTGCGGCCCCAAAAATGAAAACCA
>P_4973
CTGAATTTGTCTGCTTGGCGCGCTAAAACAAAGCCCGACTC
>P_4974
TTCTCTTGCTTTTTTGGGGGCCCCAGAGCTATTTGCCGAGC
>P_4975
AGGAGAAGCAGCTGATGATGCGGCACGGCAATGCCATGCTG
>P_4976
AAATTCACGTGCCAAAAACGCGGCCACACACAATTTTCGGG
>P_4977
CAAGATTACAACGGCAGAAGCAATGACAACTTTTTGTGCCC
>P_4978
CATCCTCCTCGTAGAAAGTGCGGTGTTCCCGATAGCCGAGT
>P_4979
CCGCCACCTGCGTCCAAGAGCGGTAAGTTGAAATCCAAGTT
>P_4980
CCGAGATAAAGCTGGAAAAACGGCAATTTCCATGATTATTT
>P_4981
AATTATGCGGAATTCAAGCGCAAGGTCACCAGGTGCGTCCG
>P_4982
GTATGTAGAGTGGCAAAATTCGGGGCCTCGACAATGGCATT
>P_4983
TTTTTCTTCCCCAAGCAGCGCAGCAACCAAAAATGGCCAAA
>P_4984
CTGGGGTTATCAAGAATTTCCGGGAGGGAGAAACTGTATAA
>P_4985
AGGAAAATGCAAATCATTTGCAGCATTTTCGAATCGCACAC
>P_4986
ACAAGTGCCGGGGAAAATTGCATGCGAAGGGTAATCGCCGA
>P_4987
GACTAATGCATAGATAATTGCAGTTCCAGAGAAAGTGTCTT
>P_4988
GGCTGGGGCATCCTCGACGGCGGCGGCGGCAGCAGTGCTCC
>P_4989
GCGAAAGTGTGTTCGTTTCGCAGTGTGTGACTTGGCATATT
>P_4990
CGAAAATAATACGGAAAATGCGGCGTTAATGGCAACGATGA
>P_4991
GCGGCCGTTAATGTTAATTCCTGCAGCCCGAGTTTCCGAGA
>P_4992
TCCGGGGGTGAGTCACTTCCCCTTGGGCGGAAAGAGACGGA
>P_4993
CGATCGGTTCTGGGGTTACGCCGGAAAATTAACGGAACAGT
>P_4994
GCTGTGCAGAGGCATTTTCGCAGTAAAAATTCGTTTAAGCC
>P_4995
GATTTTCCACTGGAAAAACTCAAGCTCAACGTTGCCAACAT
>P_4996
GCAATTAATTTTTTCGAAGGCCTTGTTGATAAAAATAAGCT
>P_4997
TCTGCGATGCCGGCAAATCTCGGGAAAGACGAAGTAGGCAC
>P_4998
CATAACTACTGCACTGCGAGCGGTGTGCTAATTAAAACTAA
>P_4999
CAGATAGATGTATCCTGGCGCACGGTCTGTATTCCTCGTCG
>P_5000
CCCCCTTAGTGATTCATTCGCGGGGAGGTAAAAATCGCGCA
>P_5001
TTTTCATTCCGTGTCTAGACCGAGGATAAGTTTTCTATGCC
>P_5002
TTGACTTCTCGAACATTCGACGGCTTCATAAAAAAACCAGG
>P_5003
CTGTATATGCTCAATTTTCGCAGTCACATGTTAGGCACGCC
>P_5004
CACATCTATCACGGTTTACGCGCGCATTTTCCGGCTCAGCA
>P_5005
GCAATCACGGGGATTTTTAGCAGGCTCAATCAAATGTGGAA
>P_5006
CATAATTGACCAATAATTTGCAGTGTGGGCTAAAAGCTGCC
>P_5007
CATGAAGACCTGGCCAAAAGCAGTCAGGGAGTTAGCCAGCC
>P_5008
ACACCTAGCTCGAACAAACACGGCCGCATCCATTTGGCCCA
>P_5009
TTTCCCTGGAAAAGCGGAGGCAGTGGGGATAATAACGAGAA
>P_5010
TGAATCCGGGCAGCAGCTGGCATGACTTTTGTGTGGCTGGG
>P_5011
AAAAGCATCTTCATCATTCGCGATAATGGCTGCGGCCAAAG
>P_5012
AGTGGTAAACAGTCAAAACACGGCCACCTACAAGTTGCAAT
>P_5013
CTTAATATGATAACATTTTGCGTGTTGTTGTTGAAAAACCG
>P_5014
AAGATGTCAAGGGGGAAACGCCGGAGTTTCTCAATGAACTC
>P_5015
CGGACGATGCCGCCGAAACGCAGGGTGGTGTCTTCCATGAC
>P_5016
CTTTCAATCGATGTAAATCACCCGAATCATGTTTAATTGGT
>P_5017
CTTTTCCACAATCCCAGCCGCCTGCTTGTCCTCACAATCCA
>P_5018
TATGTTTTAAGTATCAAGTGCAGTCCTTTGTATTTTTAAAC
>P_5019
AAACACTAAGCACCAGCACGCAGCAGAGGCAAAGACACCTG
>P_5020
AGAAAATCAGGACAATTTTCCGGCCTCTCCATAACACCGCC
>P_5021
TTAGTTAAATTAAAAAATCGCGTACACATGAAACAACTAAA
>P_5022
CGCTGACGCCACACAAAACGCTGCAACAATAATTTTAACGC
>P_5023
TTTTTTGGTGGAAGTGTCGCCGGTTTTATGAGATTGTGATT
>P_5024
CTTAAATAGTATGCAAAATTCATAAACTATGTTTGGCCTTT
>P_5025
TATTGGATTGCATTTAAATGCGATACAATTAATTATTGCTC
>P_5026
CATCCGCTGCTGGCAAAGCGCCGGAAACTGCCCAAGAAGCT
>P_5027
ATTAGTTTAATCCCAAAACGCAGGCGACATTTATAAACCAT
>P_5028
GCGGTGGGTATTGCCTACGGCGCCAGTGTGGGCGGAGTCAG
>P_5029
TTTTGGCCAATCGGAAAAGGCGGTGATTCTCCGTTAGCGAC
>P_5030
ACAAAATGGCCAGCGACACGCCGCCCCAGTTAACTTTGCCT
>P_5031
ATCGTAGCATCTGCAAAGCTCAGCAGCCAGTTCTTGCTGCA
>P_5032
TCAAATGCATCTAACAAACGCCGTCACAAGTTAGAGAGGTA
>P_5033
GTCAAATCTTAAGCATTTTTCAGCCACATTATTTAGCCGCT
>P_5034
TCGATGATTCATTCATTTGGCGGTTTTCAGCTTGGACGTCG
>P_5035
AGTCACACGCCTCTGTCCCGCGATATTTGCCTCTCTCGTAA
>P_5036
TCAGATCGAATCCTATAGCCCCCGAGCGTTAAGTCCTACTG
>P_5037
CACACGCACTCCCCAAAACGCCCGCATAATCCACCGGAATT
>P_5038
CGTAAACGCACACTATTTTTCGGTGTGTGTGAAAAGGCCAA
>P_5039
TCCTTTCTCATTCGCAATCGCCCTAACTTTCTGCCATCCCG
>P_5040
AATTCCAACCATAGTAAACACCCCACTAAGAATAAATTTGA
>P_5041
TGTGGCTGCGCTGGTGTGCGCCCCATGTGTGTGTTGGTGTG
>P_5042
TTGCATTGCCCAACCTTTGGCCGGAACGACTTCAAAGGCAT
>P_5043
GCAAAACTTCCCCCAAAATGCGCGCCCGCCTCAATACGCAT
>P_5044
TAATTAAACTCCTCGAATTGCCGTAGAAGATTTTTCGTGAA
>P_5045
CCTGAAGAGCACTTCATCTGCGGGCGAAAAAGGGCCAGAGC
>P_5046
TTGTCCTGTCTAGCTTTGCCCGGCTACAACGTTTTCCACAG
>P_5047
TACTTAAGCTCTGTGTGAATCGATAGCAGGTGTAAAAGCAA
>P_5048
CGGCCAACTTGCAACACGCTCGTGACGACAGCTCGTTACAT
>P_5049
AAGTGAACGCGTGCTCGCCGCAATGTCACATAAATTTGCAT
>P_5050
CCGTTCATTATGTTATTTGGCGGTTATGCTTGTTATTCTGC
>P_5051
CAGACTCGGACGGCTATCAGCTAAAATACACAGACACACAA
>P_5052
TAAAAAAGGCACTGACGCTGCGGGATCTCCCAATAAACGCT
>P_5053
CATAAGTCTCGAGTCGAAGGCCCCCGTAGATAGTACTCATT
>P_5054
TTCTACTGAGTACCTAAAGGCAGTTGCGAGTTTCCCTGATC
>P_5055
CGTATTCTGCTGGTCGTCGGCGGGAGCCGCGCTGATTTTAA
>P_5056
AGCTAGAGTCTAACAACTTTCGAGCCCAATTTGCAAATAGG
>P_5057
TACAAGCATTGTTTAGTTTACCTAGATGACATAATTGTTTT
>P_5058
GGCATAAGGTCAGAACCGCACACGGTGGGAGTTCTATGATC
>P_5059
CGATATTGCGCATCCACAAGCGGTAATCAAAACCCAGCCAC
>P_5060
GAACGCACGATGCCTGGCTGCTTGCTTAGTGTTTTCCGTAG
>P_5061
CGGACTCAATGCATCACCGGCTGTAACAACTAACCGATGGG
>P_5062
TCAGTCATTGACCTCAAAAGCGGCTTCCACCAAATTCCACT
>P_5063
CAAAAATTCAACTTATTTCACAGTGTGTAAACAGTTTCTTG
>P_5064
CGCCACTTATAATCGAATTCCACGGATCTTCTTTTTTTCGA
>P_5065
CTCGCTACGGATTGCAGCGGCTAGCTCAGAGAGTTTGTGCG
>P_5066
ATATGTGAATAATTAAAAGGCGGTTTCTCGGTCACGTCGGT
>P_5067
AATATTGAGCCAGCAGTAGGCAGTAAAACGGACAGAAACAA
>P_5068
TCAAATGATACATCCGAGTGCCCCAACTATCGGATACCCGT
>P_5069
TAGTATATTTGCCCGATAAGCGATATGCTGGCGGCAAAAAA
>P_5070
GAAGGAATAGACACGAAAAACCCGGACAGAATGAGGAAAAT
>P_5071
CGGCACCGCACTCTACGAAGCAGTTCAAGCAGATCCCATGG
>P_5072
CGGTTCAGTGCTACAGATGCCAGGGCTTCAGACATGCCAAA
>P_5073
AAAATTCCGTTTGTAAATATCAACTTTTTGGCTAAATCCGT
>P_5074
TTTCTCAGGACTATCATTTTCAGTAAACATTGATATTTTGT
>P_5075
CGTAAAGCGTCTCCAAGAGGCAGGAATGTCGATCGAATTTG
>P_5076
GTCGTGCTCGTTACTGTTGTCAGTGATGTTAAAAATTTTCA
>P_5077
TTTGAGAAGCGCAGAGAACGCCCCTCCAATAATGCGATGCG
>P_5078
TTCAAGACCTTAATGACACACGGGAAAAACGCCGTGCGCAT
>P_5079
ATTTGTGACTACAGGCTACGCGACTCGAGTTCTCGTCGGAA
>P_5080
GAGCTAAAGGCTTTGTTCGACGCGAAGGACGAAAAAGCATT
>P_5081
ACATACATATTTTCAACACTCCCTCTCAATGCAATATGTCA
>P_5082
TTCCTCTAAATAATCAAGTTCGGTCAACTTTTGCGAAACAA
>P_5083
GCCAGGGCAACCAGCTTCGCCTGCGTTGGCGCCGAGCTCTT
>P_5084
TGCCATATAGATCGAAATCGCGAAAACAAAAAGACTATGAT
>P_5085
CTCTCAAGTGCTCATAAATTCACGAAAATTTCACAGCCGCC
>P_5086
AAATCAACGAATACGGATTTCCCTAACAAAGAAAATCTCTG
>P_5087
GTGTGTGTGTGTGAAAAAAGCGTTCGAAATAAAGAGGATAA
>P_5088
GGTTACTGACTTTGAAAATGCGATAGAGGCAATTTCATTCG
>P_5089
CCATTTTCATTTAGGAAATGCATGCTGGAGTGATAATTCCA
>P_5090
TACCCCAACTCATTTAAATGCATTACCCACCTGCAAACTCT
>P_5091
GTTAATTTTCCGACGAGGTGCGAGAAATGCGAAGCGTTTTA
>P_5092
AAGCCTCGAAAAAAAAAAATCGTGGGTAACAAGCAGGATAA
>P_5093
GTAACTCGCAACGTCAATTGCAGCAGAGGAGCAGACTTGTG
>P_5094
TTGACACTTCACCGGGCACGCCCCAATTCTCGATCCCCACT
>P_5095
CAACACTCGACGACAATCGGCAGCACATAGAAATTAATTAA
>P_5096
ATTTTGGCGATTTCAAAACGCGCGATTTGCCAGCAGAGGTC
>P_5097
GCAGTCTCAAACGAATTCTGCAGCCTCCGAAAATGTTGAGG
>P_5098
TCACTCATAAATATTAAACGCACGCTTGCCGGCAAACAAAA
>P_5099
CGTACGGGGAAAAAAAAAAACAGGAAAATTTTCGCCGCCAA
>P_5100
GTCTGAATGGCATGGTTCGGCCTAAACATTAAATATTTACT
>P_5101
ACTATTTATGCAGAAAAAGGCGAAAAATTTATGGCTACCCT
>P_5102
CGAACGCCTTGCGATAGCCGCAGGAGTAGCTATTTGGCGAA
>P_5103
ACAAAAATGAAAAGTTTTTGCCGTACAAAGTTTTTTTTACC
>P_5104
TGGGAATGGGATGCACAGCGCGAAAAATCCTATTCATGGGA
>P_5105
ATCATGAATGGAAGACAGAGCGGCACCAGAATTTTCAGTAC
>P_5106
CATTTTGTTAACAACAAAGGCAGCGGCAGCAAATGAAGAGG
>P_5107
TCTATGGAAGTGGGCGGACTCGGGGAGCGTGTGTTGTTAGT
>P_5108
AGATGAATACAAATCAATCGCGGCTTCTGGAGAAGACAAAA
>P_5109
CCAATTACTAGCGGAAATCGCATGGTGCTTTTAATAAACAC
>P_5110
TTGGATGCAGCATGGAAACACCCAAACGCTTTTCACCCCGC
>P_5111
TGAACTGGGTCAGAGAATTGCCTGCGTGGCATTAATCATTT
>P_5112
TAGACGCATAAGCCAAATGTCGAGGGGAGTTAAATCACAAG
>P_5113
AATCAATTAAGTGCCAGACTCCCGACCCTCTCCTAGCCAGA
>P_5114
CGAATTCATCGATGTAATTGCGTTCGGGCACATCCTCCCTG
>P_5115
ATCTCCCATTCCCACAATCACCTTGATGGCCTCCAGAGCCT
>P_5116
GATAATTTCCGTGAATTTTGCAGCAGTCAAGCGAAAGCGGA
>P_5117
TCAGCATTTGCATTCAAAGGCGGCCAGAGTCTTGAAACTTG
>P_5118
TCATTAATAAGGAGGAAAGGCGGCATCTCATTTTATCGCTT
>P_5119
ATAGTAGATGACTTCAAATCCATGTTTGCTGCGTTAGGCAA
>P_5120
TAAATGGACTGTTGAAAATTCGGCAAATTCGGGGCGTAATC
>P_5121
TGAATCCCAAGTGGAAAATGCGTTAATTGGGCATTAAATGG
>P_5122
TATTTATTGTTTTCAAGTTGCAGGGCCCTGATAAGCGGCTG
>P_5123
TTTCCTCTCCGCTCAAATTGCAGTTCCAGTTTATTCGAATT
>P_5124
ATTTGAAAATCGACAAATCGCAGCATTTTAATTATTTTTAC
>P_5125
GTCGGATACCAGATCATCCTCGGCAATTGTTACACAGCGCA
>P_5126
TAGATACCCAACATTTTGGGCGGTAGTGTCGTAAACGCAAA
>P_5127
CCAAGTGGCGACAATTTTTGCCTGCTTCAAACTTGCCAAAC
>P_5128
TAAGCTCTGTAAATTAATCGCGGCCTTCTCTCTTTCGACCG
>P_5129
CTATTTCACACATAAATTTGCATAAACTAAACTCCGCTTTA
>P_5130
GCAGCAGGAGGCTTCAAACGCGCTACGAGTGTTAATAAATA
>P_5131
GTCTTATAGACAAAAAGCATCGCTGTCAACTTTTCAGGCTT
>P_5132
CCGCCGTTCAGATAATTTTTCAAGGTCAGATACAACAAAAA
>P_5133
CAAAGACACAATCAAAGTCGCCTGAACTTGGTATTGCATTC
>P_5134
ATTTATTACACTGAATTCTGCTCCAGTGTCAATAATAAATA
>P_5135
TCTTTTATGTCAAATAGAAGCATGCTTAAATTCAAGGCCAT
>P_5136
TTATCGATTCTCGAAAAATGCGGGTCCAAGAAGCCAAACGA
>P_5137
GCAAACACACATTCAGTTTCCTTGGGCATTGAAATGCTGAT
>P_5138
AAGCGCCCAAAGAATTTTTGCGATAGTTTTGTTTGTTGGAG
>P_5139
AAAGTAGAAGCCACAAATTGCATGGCTTGCACACTAAACCC
>P_5140
GATCTGCAGAGCGGAAATTGCGGCGACTGCATGCACAACAC
>P_5141
TTGTTTGTGCTAATTTCCTGCGGTGGGAAAAAGGAATGGAA
>P_5142
ACATTTAATTTATATTTTTCCGGTCAAGTATGTGTATTGGC
>P_5143
TGGATATGCACTGTAAGTCGCGTTGATTGTTGCCCTAATAT
>P_5144
TTTGTGGCACGTTTTGGCCGCCTGAAAAAAAAAAAATAAGT
>P_5145
GCGCGACCAAGTAACATTTTCCTGAGCAGCGTTTTTGGCAG
>P_5146
TTGCTGCGGTGGTTTTGGTGCCGTAATAAATACATTTGGTG
>P_5147
CTTGGACGTCTATTTCGCCGCCCGACTTTCTTTTGTCCGCT
>P_5148
GCCAGGCGTCCTAGTGGCCGCCTTAACCCATTAAATTCTCT
>P_5149
TCAGGGGGACGTTGAAATTGCTTGGACATGTAATTAATCAT
>P_5150
TACTGCGGAAAGGCGTTCGCCAGCAACACCAACTGTCGCTC
>P_5151
AACTATTTCCATGGCATGTGCCTGCGGGTGAGCCATGAAGA
>P_5152
AAGTTATATTCATTGATTTGCGGCTTCATGTGGTTCCTTGG
>P_5153
GTTTCCACTACGGATTTTTGCATGCATAAGAAAAGACAGGA
>P_5154
CTTTGGCATGGATTCGGGGGCGGCACCATAAGTTTCTAGAA
>P_5155
ACTATTAAAAGGGTAAAATTCTAGGATTAGTTTATTTTTCG
>P_5156
CTGGTATGGGCGAGTCTTCTCGTGACTTAGTAGATGAAGAC
>P_5157
GGCAAGGATATTTGTCGAACCGGGAAGGCTGAATGGCAGCA
>P_5158
TCAATGAAGTTCTCAAAAGGCGAGGTCCAATTTAGATTGTG
>P_5159
TCGCTTTGCCCACAGAAATCCATTGACATCATGAGCACACC
>P_5160
TGGGAGTGGCCTACCAAAAGCGGAAAATTTTAAAGAAGTTG
>P_5161
CGAACAGAACATAAATTGCGCGAGGGAGCAGTGCACTCCAA
>P_5162
TGCCAGGGCCAGGAAAAAAGCGAGTCCGGAAGCTGTACGGA
>P_5163
TGGGGCAGCGGAACTGGAGGCGGTGGCTTGGGCGGAGGAAA
>P_5164
TTCTCAATCGTTGGCAATTCCGGTTCTTGATGATCTGTTCC
>P_5165
AACTACGAGCATTGAAAACTCCCGGACAGCTGAAGAGCCGG
>P_5166
GTTTGATTAATGAAGTCACTCGGCAACCTTAAGAATTTAGT
>P_5167
TTTAAACGATCTAAAAAGCTCGGTTTCAATATACAACTGAA
>P_5168
AAGGAAATACACACAAAAATCGGCACGGACGTATATTCTAA
>P_5169
AGCGTATCTAATGAAAAATGCGGGGATTATGCCATCCCTTG
>P_5170
AATTAAACCATAATTTTTTACCTGGACGAAGATCAATAAGG
>P_5171
CGTCGCGGCATTGGAATTTGCAGGAATACCACTCGCTACCG
>P_5172
ATCTGGATCTTTCAAACTGTCGGCCTCTGCCAAGAAGGAAA
>P_5173
CTTTTAAAAATGGAAAGTGACGAAAAAATTATTTAAAAGTG
>P_5174
TCATTTACCGCCCAAAAATACGGTTGCGTTCCATTAGCGTT
>P_5175
GTAGTTATCAAAATATCCGACATCAACAAAGAAACCACTGC
>P_5176
CCCATATGGCCCAAAAATCGCACTACAAGGAGTCACCGGCT
>P_5177
TAGGGAGGTTGTATATACGGCGGTGGGACAACATTTGGCAG
>P_5178
ACAAAGCGTTACATGAAATACGGGCACCCGAAAGGTACGAC
>P_5179
AGCCTCGGTGCTGCTTTGGGCGATGACGCTCTGCTTTGATG
>P_5180
CCGTCGCAATCAAGTGGAGGCGTCAGCAGCGTCGCAGCGGA
>P_5181
TAGTGGAGGTGACGCCGCTTCATATCGTCACTGAAATGAAG
>P_5182
GGACAGACTGCCGAAAATTGCAGCGCCAAGCTTAACGTAGG
>P_5183
TTTGCATCCCAATTTAGGCGCCGCAAGTCAAAAAGTAAGAA
>P_5184
TGGATTTCAGGAAACAAGCGCTGGAAAAAGTTAGACGGCTC
>P_5185
AGGACGGCGGCTATTTTTGGCGGGAAACCAGAACAGGGGGC
>P_5186
AATGACGGGGATGTAATTTGCGTGGGTGTAATCTGTGACGT
>P_5187
CATTTTTAGATTTTAAAAAGCATGCTCTTTGCAAACAAGTG
>P_5188
AGCGAAATACGCAATAAATGCGATCGCGGTGCTTCGAGTCA
>P_5189
TAAGTCCTGCAACCAAATCTCCTGCATGAACACTTTGGAGC
>P_5190
GATTTGCCAGACCGTCGAGGCGGTCATACTTTGGAACAATT
>P_5191
AAAAAGCGTTAATCGAAGTGCGGTGTAGCTACGATACCTGC
>P_5192
GATAAGTTCGTGAAATCGAGCGGCATCGGGACTGTTATGCT
>P_5193
TGCTTTTGTTATGTAAAAAGCATTATTAAAAAAAGAGTATC
>P_5194
GAAACAATCCACCAAATCCGCGATCGCGACTGCCAGACAAA
>P_5195
AAAATTAACCGAATGAAAATCGCGGACATTTCGAGCAACGA
>P_5196
GTTCTTCTTAACCGCGGCGGCGGCATCCTGCACGAATCGGG
>P_5197
GATTCGTGAGCAATCGTCCGCCCTGGTACCGCAACAAGCCA
>P_5198
TCAGTCACTTTCGTTGACCACGGCCATGTTGATTAATTCGT
>P_5199
CAAATCGTTGACTTCGAGCGCGGTCAAAATATTTTTGTCCC
>P_5200
CCTCGACAATAAAGTGAAACCGAAAAATCACAATTTGCCTA
>P_5201
GTTGATAGAAACTAGTTAAGCAGTGTCACGAAATCTTTTTA
>P_5202
CCATGTGGGCTATGAAAACGCCGGAACCGTGGAGTTCCTTT
>P_5203
AACATTTCGAAGGAGAAAAGCAGCAGCATGATGAACAGGAT
>P_5204
TATGTGATTGAAAAAATTCACGGTGATGGGGAGACGGTTAA
>P_5205
GCTTGAGCCAGAGTCGAAGTCAGGGTCACTCCTTGGCGGTC
>P_5206
CAACAACCCCACCCACTACGCGATACGTACGTGTTCCGTGT
>P_5207
TTTGTAGGGGGTTCCTGCTGCTGTCAGCAGCGGAAATAGCT
>P_5208
AATCCAAAGAAACATTTTTGCCCTAATATGAATTAATTGCT
>P_5209
TTTTTTCAGCCTTTTCTGGCCGGTGTTGCCGCCTTGGCCCC
>P_5210
TCAAAGAATCTCGTCAAGTGCAGTGATTTTTTCTTGGCGGC
>P_5211
GCATCGAGGTCTATCTGGGTCCCGTTAGCCACAAGCTCTTG
>P_5212
GTAATATGTGCAATATTTTGCGATTTATGTGCGTTCAGAGC
>P_5213
GGACTATAGCCATATAACGGCAGGGACAAGGAATAATCGGT
>P_5214
TCAAAAGCGAACCTAAAAAGCACGAAAAAAAACGACCAAAA
>P_5215
GCTTTATATGCCCCGATCGGCGGTTTCGAGTCGAACAAGTT
>P_5216
CTGTTTCAATGCCGGATTCGCTGCATTTTTACAAACTAGTA
>P_5217
CAGGGCCCGCCCACCACCGACGGCCACAACATCGCCTCGCC
>P_5218
AACAAAAGCAAAGCGAAGCTCGGGAGAAGAAAACCGTGTTG
>P_5219
CAATAAAAATGTTTACGACGCACGCACACACACACAGGTAA
>P_5220
CTGCATAAAAGATTTGACCGCGGGGATCATTTTTGGCACGC
>P_5221
CAGCCGTGAAACACAAAAAACGTTACATATTAATTTTAAGG
>P_5222
TGTTTTTCGGCCGTTTCCCACCTGCACAGAGAAAAAGCGAC
>P_5223
TTGAATTGGGCGAAAACTCGCGCTACCACAGGATTTTACCC
>P_5224
TTCAATACTTATAATTTTTGCGTGGGCTCATTAAATTTCAA
>P_5225
AGCAGCTATTGTTGCTGTCGCAGGGCCAAAGTTCAAGGACA
>P_5226
GTTTATATGGTGTGCTTACACTTGCTCAACAAATATGCGCC
>P_5227
GGGGGTCACATGTTTGGATTCAGTCGGAACGATAATGGCCC
>P_5228
ATTTGAACATAAATAAAAAGCAGTTTGTGTATAAAAGGTGC
>P_5229
ACTTGAGCCCTACACAAACACGCGGCCGAGAAGCGAAAAGA
>P_5230
TGGGTTTTACACGGGAATCGCGATATCCGCGTTGTCACTAC
>P_5231
ACTAAACTATTGTATTTCGGCGAAAATGTTGCTCACCCGAG
>P_5232
AGTTGCCCGCCCACAAAAGGCGTTAGTTTTCAAAAAACTGT
>P_5233
ACCGTTTCCAAAGATTCCGCCAGCAACATTTAGCACACTAT
>P_5234
ATTTTGTATTAAAGAAAACTCGCTAACCAGATGGTTTGTAA
>P_5235
TAAAACAGTAGAATAAACGGCTGTCATAAGAACCCATTGCT
>P_5236
AATTGAATTTAAATCTGAACCAATAAAAATTTCTGAGATGG
>P_5237
AAACTTATCTTACCAAAATGCAGGAGAAAGATTAAAAAGGA
>P_5238
CTAACAAGGATTTTAAAAGGCGAAAACAGTTTGATCTCCAT
>P_5239
ACAAACAGATGCGAAATTTACTATGCCAGATCCATTTCACA
>P_5240
GCCTTTTTATAAAACAAGCACGCGCTTGGCCTTATTGACAA
>P_5241
ACCTTTGGTTACACCTTTCGCTACAACATAAAAATCGTCTA
>P_5242
TTTTCGAGGATATGATAAGGCAGGATAAAGTTATTATATAT
>P_5243
TTTATTTTTTAATGTGCCAACTGTATCAAACTTTTTTATTA
>P_5244
GCAGGAAACAAAAACTGAAGCTAATGATGGAATTTATGACA
>P_5245
AATTAATTTGCTCTAAAATACGAGAAAAAAATAAGAATAAA
>P_5246
AACCGCTTGGGTTTGGCTGGCGATATCGATATTAATGTAGT
>P_5247
ATCTACGTCAACTAAATTTTCATTACTTCGCATCATCATTT
>P_5248
CGTTTTCCTTTTAATCGATGCGGCGTCACGTTCTGTCTCGC
>P_5249
CTTCGTTGATAATCACAACGCAGTCATCTACGGGAGGTACT
>P_5250
GAATTTCATAAGCTCCTCGACGGCATTGCTATTTATGGCCA
>P_5251
CACCTCGTATTGAGCCTTGTCGGTGATCAGCTTTTGGCCCA
>P_5252
AAACTTTTCGACATTATTTACTAGGACGACAATTTCTCATT
>P_5253
GTTGAAGTGCTCTCCTTGGGCGAGGAGGGCATTCTCTCCGA
>P_5254
CCACCTGACGGGAGCCCTGGCAGGACTAACGATCGGCTTTC
>P_5255
ATGGCCAACAAATTCTGAGGCGATCCCTGAGTGAGAGCTTT
>P_5256
TAAATAAATGTGAGCGTGGGCAGGAAAAACAGAGAGCGACC
>P_5257
CTAAAGAACGGAGCCAGCGGCAGTAAAAAGAAGAAGAGCAG
>P_5258
AAAATATCTATATGCCAGCGCCTGAAATATATACACAGCAT
>P_5259
GTCATGGCAGCAATTTGGTGCCCGAGTAGCCTCACCAATAG
>P_5260
ACTGCATTGAATGAGAAAAGCGAGCGACTTTGCCTAACCAT
>P_5261
GCAACGAGTGCATTCAATTACCGCAACGAAAAAAGCCAAAC
>P_5262
AACCATTTTACCCCCCCGCGCGCGGAAAACATAAACTTGTG
>P_5263
ATTTTTGTATCTTGAATTTCCGTGCCCGCAGAAATGCGGCT
>P_5264
TTTCTTCTTGGCTTTTTGGGCGGTAAAACTCATAACCGAAA
>P_5265
GATGTTTTTCTATCCTTCGTCGATCGGATGAACTTGCGAGC
>P_5266
GAGTGGCTAAAGTAAAGATGCAGGAAGGATATATCACTAGA
>P_5267
CGATTGTGCGCCTGCTGACTCAGGGGCACATTTAAAGCTCG
>P_5268
ATTAACCCACGTTCAATTCGCATTGACAAGTCCAGCCATAA
>P_5269
GTTTTCACACTGGAAAATTTCAGTGCTGTTAAGACGGCGAT
>P_5270
AAACACTCTCGCCCCGAACACGCGCTTTTTTATGCCCCTCT
>P_5271
CAATGTGGGCACCCAGATCGCTGTAGAAAAGAAATGTTACG
>P_5272
GTAAATGCCAGTGATCAAAACGAGAATGCGATTTGGAGCCA
>P_5273
GTTTTTTTTTAAGTAAATTGCAGCAAGACGCGTCCATACAT
>P_5274
CCAGCACGCCATTCGAATTGCCCGATCAGACATTTTTCGCC
>P_5275
TAAGCGAAGAGTTATGGGGCCCCGAATTTTGGCACAGCCTT
>P_5276
GCTTTTGTTTTTCCGAATGTCGCCAACATCATCAACAAGGT
>P_5277
ATTTTTTCAACGGAAAAATACAGCAACACTCCAGTGAGTTT
>P_5278
AATCTTGTTGAATGAATTCGCGGTGCCTTTATTTATAGCCA
>P_5279
CGTTTTGTTAAAGGAGAAAGCACGACCCACCTAAAAGAACG
>P_5280
AGATTTTTCCTTGGTTTTTGCAGTTCCATTTAATTAGTCCA
>P_5281
CAAAATGTGAGCAACTCGCGCACGCTCGCAAATTGGAAGCT
>P_5282
CGTATCACAACGCCTTGGCCCGGTGTCCACACTGCAGGAAG
>P_5283
TTTGTTTGCCTGTCACAACACGAGGCCCCTGTTTCTGTCAT
>P_5284
GGTCCGCACAAATACAAACGCGCAAACAATGAAACGAAATT
>P_5285
ATTGCAATTAAAATGTTCGCCGGGAAGTGCAAACACTTGGA
>P_5286
TGCAAATAGTCGGAAAAAGTCGGGACTTGGTCTCTGCGTTG
>P_5287
GTTGGGTGGCATTCAAGTCGCAGAAACGCCAAAATCAACAA
>P_5288
GGATAAGAAACTGGTAAGCGCGGGAGAGATGGTGGATGTCT
>P_5289
AAAATTTTTTAAATCGAAAACGTGACTTGTTTGTGGAAGAT
>P_5290
ACGGAAATAATTGAATTTTGCGGTAAGAGGAAAAACGTAAC
>P_5291
TGAGGAAGCCCAAAAAAAATCAGGAATTAATTATCAATTTG
>P_5292
TTATTTCGCCTCATTTGTGGCGGCATAAATTAAGTGCAAAG
>P_5293
AGCGTCGTTGAGTAAATTGGCGGCCTCCTTATACTTGTTCT
>P_5294
ACAATTAGCCCATATAATCGCTGGAATGAGCAAAAATGCTG
>P_5295
AAATTAATATCAATTAAAAGCGGCTGCAACTTGTTGCATCA
>P_5296
GTGTTTTCCATAGTATTTTCCGGTAAGCGTTTGGAACATTA
>P_5297
TAAATTTTGCGCCCAAGTCGCGGCCATTATTCATTTTTAAT
>P_5298
ATATTTGTAAAAATAAAATGCAAGAATGGAAAAGAGGGAAA
>P_5299
GGCGACTGTCATTTCTACAACGGCCACGATGACTTTGTATG
>P_5300
CATTTTATGACAAGCGTGCACCTCAGCACACTTACACACAG
>P_5301
ACTACGCCCTTGTCTTAGCTCCCCACTGGACTGCGCCCACA
>P_5302
GCAAAAAGTCCCAGGAAACGCGGCAAAACAACAACATAAAA
>P_5303
AGGTGACAATGCCAACAGGGCGGTGCTGAGTTTCCTTCATT
>P_5304
AGTCGACAGCTTGCAAAATGCCTCAATAAAGTAAATGCCAC
>P_5305
GAACAAAAAAAGAAAAACTCCAGGAAAAATCATTCTTATAC
>P_5306
GTACATGCAGCATGTGATCGCAAGGATAATGATGATGCAGA
>P_5307
ACGGCTCGTTTGCCACGCCACGAGGATTTGGTGTCGCGGCT
>P_5308
ATTTTATACGAGAATGAACACGCTAAAATTTCACTTGAAGC
>P_5309
AACAGCGAAGCATTTTAACGCGATAACTCCCCTGGCAGTTG
>P_5310
CAACAAATCAGCAATGAGAGCGGCCTGTATCTGTGAGATAC
>P_5311
GGCTACAGGGCAAAAAAAGGCGCGGGTATAAGTAACAAGTA
>P_5312
GCAATGAAAATCGTAAACCGCAGGAGTTGCAGAACCTTTTA
>P_5313
GGGATCGCGTGCTCGAATTCCAGCAGAGCATCATTTGGGAC
>P_5314
CTTTAACTGCACTTTCGACGCCTTATCAATTAAAACCAAGA
>P_5315
TTGTTTAACCTGCAAAAAAACTATGGCAAACTAAAAGCGGT
>P_5316
TTATTTGATTTTTTTAATCGCTGCAATGGGGGATGTGGAGT
>P_5317
CGGAGCTCGGGTTCCAAAGGCGGGATCGGCGTACATCTACA
>P_5318
GCGTTAAATGCAATCAAACACGGTGGCTAATTTTAGCCACG
>P_5319
AGTTCGATCTCAGCTAAACGCATGGTATGATCAGTACAAGC
>P_5320
ACATTCAGCAAGATTAATTACCGCATTAATTAACTGACCCG
>P_5321
ACGAAACCTGAAGTTTTGCGCGCCAAAAATCGGTGTGTAAA
>P_5322
GAAGGGCTGACCATCGACGGCAGCCGCAGTAAACCAGAAAG
>P_5323
TGGTTTTACAGCGGAGACAACGGCCACGATGCCATGGCTCA
>P_5324
TAACTGAACGAGATGAGTCGCCGGAAAAATGTAGGACTACT
>P_5325
TTTCAATGTCATGAACTTCGCTGGGTCATAAAACGCAAAAC
>P_5326
GATTAATTTCGTTTTTGGCCCGGCATCCCCACATATTATGC
>P_5327
CCCTAACAACGTTGTTTTCGCAGTGTAGCAATGACTTGTAA
>P_5328
TTTGATGGAGGAAAATGGGTCCCGAGTTCAGTTTGCTTAGA
>P_5329
TGGCCCGGCTAATTAAACGCCCTGAAATACACACCTTCGCC
>P_5330
TGACTTGTTCCAAGGCTGGGCCCGAGTCGTGAGATTAAGCG
>P_5331
GGCCATAATATTGTAATTCGCGTTGTTCGTTTGTTGGGGGC
>P_5332
CTTTAGCAAGGAAAGAGAGGCGGGGTGGGACCACAAGTGCA
>P_5333
TTTTGCACATTGTAAATTGGCCTCAACTACATAAACTACAT
>P_5334
AGGAAAAGGCTGGCATGGCGCAAGAGCAAAGCCCGTTTGAT
>P_5335
TTTAAAAATAAATTATTTCGCTTGCCCACCATTTAAAATTT
>P_5336
TCGTATTATGATAGTTTTTGCGGCATTAGGCACTGACTCAA
>P_5337
AACGCTTACATAGAAATTGTCAGTCCGAATAACATAACTAA
>P_5338
TTGAAAATGCCTCTAATTTGCATGGGAGTGTATATGACGTC
>P_5339
TATTTTAACGGTATAAAAATCATGCTCTATTTAAAATAGAA
>P_5340
GTTATTTTAATTTTTTTTCGCATGGGTCCCGCGGCCACACC
>P_5341
GTTGCGTATATTTTTAAATCCAGGAACTCGATTGTTGGCTT
>P_5342
AAAAATCGAACTAGGAATCGCCAGAACGGTGTCGTTGTGCA
>P_5343
CAAATCCCCATTAGCATACGCAGCACCAGCATCGTCACCAG
>P_5344
CTGAGTGTCAGAAGTCCGTACGGAGTTTGGTCGGTACCCCT
>P_5345
TGATTTTCACAAGGGTTGCACATAGCTTTTTGGGGTCTTTG
>P_5346
TTTAGAAAAATGCAGAAATACATGCACAGGAATTAAAATGC
>P_5347
ATTCGAAAAAAGGCTACAGGCGGGGACCTAATAACTACAAA
>P_5348
ATCGCACGCACTTTCAACATCGATGACAACCATTTACGCAT
>P_5349
CTAAGTGCCTTAAACCAAAACATCAACAGCAGAAGAAAGAG
>P_5350
TTACATCAAACTGCGTAAAGCGATTATTAAAACCACACTGC
>P_5351
TGTATTAATATGGGATCGGACGTTATGAACACTTTTAATTT
>P_5352
AACGTCGGAGGCCCAAGACACCCGCCCAGAAAACTGCTGGT
>P_5353
CCATACGCTTTAGCTTGTGGCCCGATTGGTTTACCCCCTTT
>P_5354
GATGTTTACCGTTAAGCCCGCGCGCTTTATGTGCAGGGCTA
>P_5355
GTCCACAAATATAACATCCACGGTATTTTTAATAATTACAA
>P_5356
GAAAATAAAAATATTTTGCGCTTGAAGAATCAATTATTACC
>P_5357
CCTTTTCACATCCCGGGCCGCAAGGTCCTCCTGGACCACCA
>P_5358
TTTTTTGCAAATATATCTAGCGCGGTTGGGTTTTCTGCAAA
>P_5359
GGTTGAGTCGTTGAGTTACGCGGTTGCATTACAATTCTCAG
>P_5360
AGAAGAGGGCATGGGAAAGGCGAGGAAGTGGTTTGTGCACA
>P_5361
GAAAGTCCCAACATTAAAAGCGGTGCCTTATGAAAATCTTT
>P_5362
CAGGTCGCACTCCCTTCCTTCAGTGTAGTCCATGGGGGCTC
>P_5363
AGCCTCAGTGCTGCTGAACGCGAACGTTGCGATACCAGTCC
>P_5364
AAACACCCGCCCAATTGGCACGGCCATCGCAATCGCAATGG
>P_5365
AATTCTGGTCTCAATGGTCTCGTGATTGGTTATCACACTTG
>P_5366
CGCATCGGTGGATCCGGAGGCGGCGGCGGTCTGCTCGGCGG
>P_5367
TGGAGTGGTGGGCTCTGGCTCTAAAGAGCGTGAAATTTATA
>P_5368
AGGAATGGCTGAGGAAAATACGTTAACACAATTTCACTTTG
>P_5369
GGCTAATAACATGCAATTTCCACCAACAGCAACCACGAACG
>P_5370
CAAAAGTGTCCTTGAAAACGCAACAACAACAACTAGGAGTC
>P_5371
GTAAGCTAAGGGGCTGTCAACAGGAATTTTTAGTTTCGAGT
>P_5372
AAATCAAACATTTTAAAGCGCGTTTTTACTGCAGTTACTAA
>P_5373
ACGTAAGTACGTGATTTTTGCGATTCCATTTGTTTGCACTT
>P_5374
TTGTCGCCATGCATAACCGTCGGGGTCTTCAGATCACCGCA
>P_5375
TTTTTAGCTTGCCAAAAATGCGCGACTATATATTTTCGTAT
>P_5376
TTAATAAAATATATATGCCGCCTGCACAGGAAAAAAAGAGA
>P_5377
TGTCAACTAATGCAAAAATGCAGTGAGAGAAATTAGGATCA
>P_5378
TCATAAATTTCCCGCGCGCGCGATTATGGGGGGAATTTTGA
>P_5379
TGAAAATTAGTGACATGGCGCATGCATTAGTTAGAGCTCCA
>P_5380
ATGATTTTGTATCTGAAAGGCACGAATAAGAAACAGAATGA
>P_5381
TTTTTGGAACCGTGATCTCGCAGCAGCACTTCTTCCAATCC
>P_5382
ATTCGCTCTCTATCAGATCGCGGGCGCCGAGAAATCCTGCC
>P_5383
TTCTTTGATGACTATGATCGCGAGGAGGGCATCCTTATGGT
>P_5384
AATTATAGCACTTTAAAATGCCTAAATGAATCGTAATATGA
>P_5385
CTAGTAAAAAAAAAAAATTACGTTGCTAGTGTGTATGATGT
>P_5386
TCGCTCAGCTGACGGCGTCGCAGTCGCCGTCGCTGTCGCCG
>P_5387
TTATCGCGGCAATGTAAACGCGTTTCCGTTTAGGACTCAAT
>P_5388
GATTATTACAGTTGTACCTACACTACCCCTTTTTTGTGCGC
>P_5389
TAGGAATGAAATGAAAAAGTCAGTCATAGTATTTAAACTTT
>P_5390
CATCACAATCATAAGAAATACAGTAATTTCTTGGTTGACGG
>P_5391
AGCCCAGGATGGGAAAAAATCGGGAGCACTCTTCATCTTCG
>P_5392
TAAATCAGAACCATAAAATGCGGAAAATCTTAAACTGTTTG
>P_5393
TTGGTTTCGCTCGAAAGGCGCAGGAGTGGAGTGAACTGGGT
>P_5394
TAAAAAACGCAGCTAAATCGCCGGCGTTTTGTACGCGATTT
>P_5395
ACCACACCTTACTCATCCGGCTCGACTGGCAATCGCAGCCA
>P_5396
TGTGGTCGTTAAAAAAAGCACGGCAAAAAATATCAAAACTG
>P_5397
AGAAAGAGAACAAAAGTGTGCAGTAGAAGTGTAATTTTTAA
>P_5398
GGGAAAATAAACAAAAAACGCAAGAACTGTGCTAAAAAAAA
>P_5399
TTTCTTTCTCTAATGAAATGCGGTTACAAATGCAATTTTAC
>P_5400
CGTGTCAGTCTGAAAGAGAGCGGCGATGGCAAAAATTAACT
>P_5401
GTGGCAGGCTCTCCTCGACGCCGGAACTCGGGTTGTGTTCG
>P_5402
AATATGGAAATGGCGTGTCGCGTTCACATATATTTTTCCTC
>P_5403
TAAGGACTTCGTGATTTTCGCTATGATTGTTTAAAATGTTA
>P_5404
GCAGCGGCATGCGAGAAATGCGGTCGGTCTCCCTTTTGCCT
>P_5405
CAGCTTCGAGCCCCAAATTTCGGTCTATCAAAATTCAGGAC
>P_5406
AAGTGCACATTTGAAAAGCGCGCCAACGAAAACATGAAACA
>P_5407
GAACTTGCCCTTGAGAAAGGCGGCACCCAAACCAGATCTTG
>P_5408
AATCACTATTTGTCATTTTCCACGAAAATTATGCCTACACT
>P_5409
CAAGTTTGGCTAGAGAGCGACGGTGGGAGTGCATTTGGCTA
>P_5410
TAAATAGCTAAAAAAAAAAGCATAAATGAGCATTTTTCTCT
>P_5411
AAGAAAAAACATATTTTCCGCCCACGCAATAAGCGAATGTG
>P_5412
ATCTCCAAACACGTGAAACGCGATTTTTGATTTACCTTATG
>P_5413
GACCACATCCTCCAAAAACGCATTGATAATACATCAGAAAT
>P_5414
ACAGAACTTTGCCCAAAGCTCAGGAATTCCACTCTGGGCAT
>P_5415
AAAGTTGGTATATGGCGATCCGGGGTTAGGCAATTCTATGC
>P_5416
ATTTGAGCCGCAAAAAAACGCCTGTTTCTGATTTATTTCGA
>P_5417
TGGCCCTTTGTTTTCAGACGCCCTGACGCCTTTGTGCTGCC
>P_5418
TTGGAGAACTTTAAAATTGGCAGTCACAGGAAATTCGAAGA
>P_5419
AAATTCCAAGCTGAAACCGGCAGCCACATCGAATCAGTGCA
>P_5420
GGTTGCCTCCTGGTCGTTGGCGTGGTCCATAATGCTTTGCC
>P_5421
CTAAAACCCCCCGCGAACCGCTAAGCGGCGGCGAAACAGTC
>P_5422
ATCACGTTGAACATGAAAAGCATGAAAAGCGTTTTGCAGTT
>P_5423
GTAATTTAATTATGCATTTACACGGTCGACATGTTCAATTA
>P_5424
ACGGATTGTGTGAAAATTTGCCGTAAATAATGGGGAGAATA
>P_5425
GATCTACAATAGTTGAAAAGCAGGAATTTTAATCAACTGAT
>P_5426
CAATATTCGGGAGATAAGTTCGGTTCTAGTAAATTGCAATG
>P_5427
GATGAATAGATAGAAGATGGCAGCGGTGGAAAACCTGTGAT
>P_5428
TTTAAGTCAATTTTCACACGCATAAATGGGTTTTTAATTTG
>P_5429
TAGTGTGGCAGCAAAAGTTGCGGCAGGAGGCGTTGCGGTCG
>P_5430
CTGGCAATGAACGCGAAAAACACGGACGAAGCATTTCGAGG
>P_5431
GTGAATCGTAAGCTGCACGGCATTGTCAAGGAGGCCAATAT
>P_5432
CATTACTCCGACATAAGGCTCTTACGAGCGGAGACAAAAAA
>P_5433
CGCAGCAATTTAATAATTCTCCCTGACAATGCACTTGCTCA
>P_5434
GTTGTTGCAGCTCTATTTTCCGGCTTGTAATAAAATGGCAA
>P_5435
TTAATAAAATTGGCAATCGGCGAAAAAAACTAAGGCAACCG
>P_5436
GCGCCCCTTTGGAGAAAAATCAGGAAAAACATCAAGGCAGG
>P_5437
TTTCAAATGTTTAAAAAATTCGCTACTTACTCGAAAGTGGA
>P_5438
TCAGCCGGTGATGTTAAGCGCAGCAATTCCAACGCCATAAA
>P_5439
CCCAAATTCGGAGTGAAGTGCAGGAAAAGCGGGGAAAGCTG
>P_5440
GTGATTCGCGCGCCAAGACTCGGTAGCTTCGATTTGAAGAT
>P_5441
CAAATCATATCACTCATACGCCCACGTAAACTTTAAATGCA
>P_5442
ACTCCTTCATTTCCTTGGCGCAAGGACCTTCTTCGACTAAA
>P_5443
CAGACACAGACCGCAAAAAGCCGTATCTTGTGCTGCAGCAA
>P_5444
GGGTCACACTCGGGCAGGCACGGCCTCCAACCACCTACCTA
>P_5445
CCGACAAATGCCCACATCTGCGGTTGGAATGGAGCCATGCC
>P_5446
GGAATTCGGGGTAACAATTGCAGGCGAGGCCAGAAGTAGCA
>P_5447
ATTAAAACAACGGAAAATTACCTGAGCTATTTTAATTTAAA
>P_5448
GTCTGGCGACACCAGTGTCGCTTGACTATTACTTTTTTCAC
>P_5449
CACATAGTGTATTCTTGCCGCGAGCTCATTGTCCAACCGAA
>P_5450
ACCGCCGTCAAGGTATTTGGCAGTCCCGCACAGATAATGCA
>P_5451
CTATAAGAGCGATATGACAGCGTGATCCAGGAGTATCTAGA
>P_5452
ATTGACATCGCCTGGTCATCCAGCAACTAATGGCCAAGCGG
>P_5453
CAAAATCTTCGGTTCATCTGCGGGAAAAGTTGGTGGAAGTA
>P_5454
TATATCAACTGGCATTGAAACGATGATGATCTCACTCCAGC
>P_5455
CCATACTGCTCCATCAGTTTCTGGAACGTCTTAGCTCGAAA
>P_5456
AGGTCAGAGCCGACGCCCTGCATGCTTTTATTTCGGGGCTC
>P_5457
CAAAAAAATACAGAGACGCTCTATGCGATGCAAGATCGCTT
>P_5458
GCTTAATTGCAGGCCATATGCGGTGGTCTGAACGCTCACTA
>P_5459
CATTGATTTATACAAAATTCCACGAGCAACGGTGCATTACC
>P_5460
TGATTAGTCGGCTTAATTCTCGGTTCCAAGTAGATTCACTA
>P_5461
TATTGCAAAGCAATCGAAACCTACAATATCATAATTTTTTC
>P_5462
TGATCGGCACCTGTGAATTGCGCGATCATTGTTTTGACGGT
>P_5463
GAGTTGGCGGATTGTGCCGGCGGAACGTTGGGACGAGGCCG
>P_5464
CAATTGAAACAAACAAAGCACAAAAACACACAAAAACACAC
>P_5465
ATAAAAAGGAGTCTGGAACACACGAACACACACATAGGCCT
>P_5466
TGTCTACTAAGCATAAATCGCGTGGTAATTGTATGGTAAAC
>P_5467
CAGCGATGTATTGTGAAACGCTTTAGAGTACTCTTAAACAC
>P_5468
CAATATGCAATCGTTATACGCGCGAAAAAAGTATTTAATAT
>P_5469
ATGTCGATGTGGAAATTTCGCGTGAGCAAAAAATTGGGTCC
>P_5470
TCTGCGACTGCGGCCTTCTGCCGTTCGGCTCCTGATGGATC
>P_5471
CGACACACGGAAAAACCCGTCAGCAATAGATTTCTCCATAT
>P_5472
CCAAGTTATGATGAAAATTCCGTTTGTAAATATCAACTTTT
>P_5473
TGAAGTTGAAGTGTATAAAGCGAAAATTTTTATATTGAGTT
>P_5474
GGTACGAGTAAAAAACCACTCGGTGCCTGCTGTGCAATGCG
>P_5475
CACTCCAGGCAACATAGACGCGGCCATCGAAAAACTGAACA
>P_5476
CGTGAACGCAGACAAATCCTCCCAAACCACTTTCTCCCTGT
>P_5477
TTTTGTGGATTTGTTAAGCACGATAGCCTTCGAACCAAATA
>P_5478
AGTCGAACAGGGAAATTTTGCGGACACTACGCGGGTATAGC
>P_5479
AAAAGCGCATTGAAATTTCGCGAGGTTTACTAGAGAAACAG
>P_5480
AAATATCACCAGATAAAAAGCAGCAACAATAAGCCAATAGC
>P_5481
GCATTGGTCGGGGAAAATTGCAAGGTCTGAAATGCGCACTC
>P_5482
ACCATATCATTTACTCACGGCGATGTCTTCATTTCCGTACG
>P_5483
TTCAGATACAGTTCGCATCGCAGGAAATTCTGACAGGAATC
>P_5484
ACCCCGGCAAATGGAAAATGCCTCAAGGGGTGCTGGACTTA
>P_5485
TTGCAGCCTCGCGATTAATTCGGTTTTTGTGCCCTCCGTAT
>P_5486
TCCTATAAGCACTTATTTCGCGATAAAGGTGAGTCCGTTAC
>P_5487
CTGCAGACGCACAACTGCCGCGGCAGAGTCCTTAATGCGTG
>P_5488
CCACCATTGACCTTCGTCCGCGATGACGCACTTTTTCGGTG
>P_5489
TGATTTTCATAACTCATACGCAGTGTGGGTCAAATGGGGTC
>P_5490
GAGAAAAGCTTTCCACTTTGCCTGGGTAACTTTAGATACAT
>P_5491
CTTTTAGGGATTTAAAATTTCAGCATCAAAGATTTTTGGCA
>P_5492
CGGCTGGGCGCCAATCGGCGCGAGGAGGTGCACAAGCAGCT
>P_5493
TTTTCCTGCGCTTTAATTCGCTGTGGCATTTCACATGACTG
>P_5494
AGGCCAAATCACAGGAACCGCGGCGGCATTCGTTGCAGGGG
>P_5495
CAAATGAAATTTTGAATTCGCAGCGTTGAACAAACTGGGTG
>P_5496
CGCCGCGCACACAAATACCGCCCGAGTGGTGAAGTAATAAC
>P_5497
CTAACCGAACGTAAAGACGACGTGGTCAGTTTGGATTGCAC
>P_5498
AGTTACAATGCTTCCCCCCCCCCCCCCCTATGCACAAGAGA
>P_5499
TCTCAATTTGGCTCTCCCCCCTTCCCCCTTCCAATCTAACA
>P_5500
AGTCAAGTGAAAATAATTTGCGGCTTCCAGTTTCGGTTGGC
>P_5501
ATCGGCTCCATCGCGAAACGCGTTAAAAGGCTCCGAACTCT
>P_5502
GGAAAAGGAAGAAGAAAAGTCGGCCTCCGAAGAGAGTATCT
>P_5503
TTGATGGCCAGGATTTGGGGCCCAGACAATGCCGACGCGAC
>P_5504
TTGAGTGTGTGTCTTCGGCTCAATGGAAAAAGAGCGGAAAA
>P_5505
AACCGTACTGCGCCATAGGTCAGCACCGAAGATGGAAGGGC
>P_5506
ACTTATTCCGCTTAAAAATGCCTTAACAGCGAAATCCACGC
>P_5507
AGCAACAACAACAACGGCTGCAGCCACAACAAAAATTTAAC
>P_5508
CAACAATAGAATGCATTCGGCAGCCTCAGCGTTCCCATGAC
>P_5509
TTTGCCAGCCCAGCAAATCACAGCACTAACCCTTTACCAAA
>P_5510
ATGAACAACAACAACAATCGCGAGGTATGTGTGGGAATATA
>P_5511
AGTCATTTAACATCATAAGGCTGCCTCGACTTTTTGCCCCC
>P_5512
AAGGAATTCCATTCTTTGCGCCGCCGCAAACGAATATTTTT
>P_5513
GGAAACTTCTAGCTAAACTGCGGGCGCACTGCAAGATAAAC
>P_5514
TATAATTACAAAGAAAATTGCAGCAGCACACATTACAAATT
>P_5515
CAGCCGACACTCCCAAAATGCGGCCAAGTCTAGCGCGTGGC
>P_5516
TCATTTCGGCAAGTTGCACGCATCCCCTCCACAGAAGGGGG
>P_5517
CCCAAAAATGTTTAAAAATTCAGGGCCATCGATTGCTGTGG
>P_5518
GAAATTTATGTAAGATTTCGCACGAGTTGAAAGCCGACGCC
>P_5519
GAGTTTGAACAGCTAAATTGCGTCACCGGAAAAAAAAAATC
>P_5520
ATTTAAGGAACAGGAAATTGCACGCGCGGATATTTAGATAC
>P_5521
CAAATTGAATGAAAAGTCGTCGGGAAATTTGAAGGCAAGGA
>P_5522
AGGCGTGGCACATGGACCGGCAGTAGCTACCGGAACCACCG
>P_5523
GCTCAACGCAGCTTTTCACACGGCCATGGACCACGAGCCAC
>P_5524
GCCTTCGAACTGTGAAATTCCGCTAGTAATTAAATTAAGCA
>P_5525
AGAATTAAGCTTTCAAAAATCGGTCTTAACCCTTGGCCTTG
>P_5526
TTAATCCCCTGATATATTTCCGGTGTGCTTAAAAAAAAGTG
>P_5527
CGACGACCTCTCATAATTCGCGGTTATTCAACGATCTGCTC
>P_5528
GAAAAAAAATAATTAATTCGCGGGACATATGTTTTTCGAAC
>P_5529
AGGATCTCGTAGGTTGAAAGCGGCAGGACGTCATTGCCAAA
>P_5530
CCCCTTTCGTTGCCAGGGTGCAGTCCATGTTCAGACTCCAG
>P_5531
AACGCGGCGTATGAGTGTTGCGCGAATATTTCAGCAGTCAC
>P_5532
GCAATTGCAGTAGTTAATATCGGGAACGTTGTCGGATACCA
>P_5533
TGAATCCCAGCTCTCGACGGCGATCCCAACCAAATGCAATT
>P_5534
ATATTATTCATTTAAAATCGCATTGTTGTATTCGAGTTGAA
>P_5535
GGTGCAGACTTTCCATTTGCCGGTGGAAAGATCTGGGAAGA
>P_5536
ACACGCCGCGTGGAAAATCGCCTGAAAAAACCCCTCCTTGG
>P_5537
TTTAATAGTATTAGCCATTGCGGCGGTATAAAGAGTTGTAT
>P_5538
AAATAACACTTTTGAAATGGCACGAGCACTTCCACACACAC
>P_5539
AGCTGGCGTCGTTGTTTCGCCGGTTTTACACTTGCTTGTTT
>P_5540
GTCTGCAAGGCCGTGGTCCGCGGAACCAGCACGAAGGTGGC
>P_5541
TTTAGCCAGGACAATGCATCCGGCATGTATGTGTATGCAAA
>P_5542
AATATGTAAGCGCATTTTGGCGTGAGAACTAATTCGCTCGT
>P_5543
AAGAAAACCTCCACTACTCGCAGTGTGGGCGGATTGGACTC
>P_5544
CAATCATAATTTATAAATTGCTGTGCCAACTGATGTGTGTG
>P_5545
CTTAAAAATGACTTTATCCGCATGTACGTTGTAAATAAATA
>P_5546
TTTCTCCACTTTTACGAACACGGTGGTTTTGTGCATGGCAT
>P_5547
TGGTCTGAGATGCTTACTGGCGGTCCCCAAAAAATCGAATT
>P_5548
GCCGTATCACAAACAAAACGCATAAATGTTTAAATAAGCCA
>P_5549
TTCATTTAAAAAGGTAATTTCGGCGTTGAGCTTATTATGCT
>P_5550
CGATTTGGGATCATGCGTCGCCTGCTTTGTAATTCAAAGTT
>P_5551
TTTATTGCCATTGGAAGTCGCGGCTGTGGATGCTGCAAGAT
>P_5552
AGCACTCAAAAAGCAGGGAGCATCAGCAGAAAAAAGCTGAG
>P_5553
GAGGAGATGCGAAGTCAACGCGTTGGCGAACTAAACATGGC
>P_5554
AGCAGGAGCAATCAAATTCGCAGTTATTGTATTTCGGCATT
>P_5555
GGGACATTTAAATTAAAGCTCGAGAGTGGTCAAATAGTAAA
>P_5556
AATGAGACAAGTGGCAACAGCACGCGCAGCGAAAACGAGGA
>P_5557
GGTTTTAGGAGATTGGACGGCACGATTTTAATTGCAATCAG
>P_5558
TCAACTTCCACCCCCTGCCGCGGCCGCCCCCAACTTCTTGC
>P_5559
TAAGTAATCACTTGCTTTCGCAGGGATCAGAAAAATTCGCG
>P_5560
CGATCATAAATGATGGAGTGCGGCAATCAAGATAAATGGTT
>P_5561
CGAAGCCTCACCGAAAAAACCCCGACCACCAAATATTTAGT
>P_5562
GCTGCACGGCACTAGCAGCACGATGGTGGCATTGTCATTCA
>P_5563
ACAGCGCTCCTCAACGAAGGCGATCGCACCGAGCTGCTCTG
>P_5564
GTCCCCGATACGATTAATATCGGCAATTCCCTTTTCGGCCA
>P_5565
AGGCCCTCCCGTTTTGGCTGCCCCAACAACCACAGACAAGA
>P_5566
GAAAAACTGCTGCCTAAATGCGGTCACCACGTGCGATAAGA
>P_5567
AGCAGGGCCAGCCCTTGACGCAGCGCCAAACATTTCCATTT
>P_5568
AACCGATATCGGCGAGACCGCAGTCACACTGCAATGGACCA
>P_5569
TAAAAATCGTCATTTAAACTCGGTCCAAAAAAGTTCCCCTA
>P_5570
CGACCGCTCGCAGAAAGTGTCGTGCGTGGTCTCCACGCACT
>P_5571
TTTTTACAGTATCGAAATTGCGTAGCCGGGAAATGAACAAT
>P_5572
GGCGTTCAATGAACGGCAGTCGGGAGCGCTCCCTAAAAAAT
>P_5573
ATTGGCCGTCAAATCATGCGCCTGATTTTCACTCGTGTCTG
>P_5574
GCAGAAGGAGCGGCATGCCGCGGCCGAGCAACATTCGCCGG
>P_5575
CATTTGATCGGTATTTTGCGCCTCGTCAGTAATTACGCTTA
>P_5576
CTCATGTGCATTATTTTGAACGGCATTGATAACTTTGGATT
>P_5577
ACTCTCGGCAAGATCAAAGGCGGCGACAATAGGGCTGCAGT
>P_5578
CTGGTTGAAGAGAAAATTCGCGGGGAGATCGTCGAGCGAAT
>P_5579
ACTCGCGCGCAAAATTTTGGCGGCTTTAGGGCGTTAGTGTG
>P_5580
ACCGAGTTCCATGCTTAAAGCAGTAAATTACTTTTAATAAT
>P_5581
TCCCCCAAACGTGGTTAGCGCCTTGATAGAAACCTATAGGG
>P_5582
GATGGAGGCCGAGGACGCGGCGGAAGCCCGTGTTTTGGGGT
>P_5583
TTATAATTGTATATTAAAAGCGGCATTTCCGTATTTTAAAA
>P_5584
GCTAAGAACATCGTAAACGACGGTGATGTGGACACGGACGA
>P_5585
AGAATAAATACATTTTGGAACGAGACTATAGTCAGCAAACA
>P_5586
CGGTCGTTATTGTCTAGTGTCCCGAAAAGGTATTTAAATGC
>P_5587
AACATCCGCTTCAACGGACGCAGCACCTGAAAAGCCTTATT
>P_5588
CTCGAATTATGCCTTAAGCGCGGTTCTTTCTCAAATTTATC
>P_5589
AAACCGAAACCAGTTTCATGCGGTTTCGAAGTTTTTAAACA
>P_5590
CAAAGTTGTCTGCCAGGATGCGATTTCAGAGTTTTTTGCAG
>P_5591
AGTCGCGAGAGCTGAATTTTCGGTCCAAAGTGGAAGGTCAT
>P_5592
CACCAATAATAAAAATGCCGCGATAGAAGTGTGTGTGCCAT
>P_5593
TAAGACGTCCGTCTGCACGGCGATGTCAAATGCCTGTCCAG
>P_5594
AATGAATTTGCGGAAAAATCCGGTCAACCCCAAAAAAGATT
>P_5595
AAACATCATTGAAGGAATCCCAGCACCAGCGTTGCGCAACC
>P_5596
TTGTTGGTCTTCTAGAAACGCGATTTCTGTGATATTCCGCC
>P_5597
GCACTTGTCAGTACATCACACCCGGTCATCTTTTTATGGCT
>P_5598
CTTCAGTACAGCTCTGGGTGCCCGATTTGAATTTAATTTAG
>P_5599
CGCAACGGTGAGTGGAAACGCTATGTCATCCGTTTGGTAAT
>P_5600
GATCTGTTGGCTCTCTTGCTCCTCACCGGAGCGGACTAGAC
>P_5601
TGATTTTTGAGAAATATTTCCCCTAATAGTATTGTTTCAAA
>P_5602
CTGAGTTCGTGTGGCAAGCACCTGAGAAACATATTGCCCGA
>P_5603
GTGGCAAGCACTTACAAACACGTTAGTTGGTATAATTGGTT
>P_5604
CCGGTTCAAGTGGCCCAGCTCCTTGGGAGCGAGCATCTTTG
>P_5605
ATATCCTTAGCAACTTCGCTCGGCCATGTGTTTGTGCATTT
>P_5606
GTGGTGCCTTTTGAAGTCCGCCTGATTATGGAGTGTCGCAT
>P_5607
GACGGGATCATAAAAAATCGCACGAAAAAAGCCCGTAGCGC
>P_5608
TTGCATTTGGTATTAAATCTCAGTGGAAACTTTTTTCCGTG
>P_5609
AAAGATTGTGCGCACTCCTGCAGAAATACCATGACATACAG
>P_5610
CGAAATGATTGGAGATCATCCGTTGACAAGCGCTGATCCTG
>P_5611
TTTGCTCCGCTGTGAACTCGCCTGAACTGGAAAGTCGGTGC
>P_5612
TCAAACAACACGCGCAAACGCGCCAAGGACCAACAAACAAA
>P_5613
CACACCCCATTTGGAAAAAGCAGTGTGACAGAAACACTCCG
>P_5614
TCGAGTTACCAAAGAAAACGCATTGGAGTCATCGCCGCCAA
>P_5615
TCTTGGGTTCCCCCACCATTCATGTTTGGCATTGTAATCAC
>P_5616
CCAGATTCACCTCAGAAAGGCGCGAACATAGTAAAAAGCCA
>P_5617
ATTGACCAAAATGCTGTTGTCGGTGTGGGCGTGTTTGAGGC
>P_5618
CCGTAATGGCCGTGTAATTGCACGGTTTGAATTACGGGACT
>P_5619
GGACTCAGGTACATTAAAAGCAGTACAAACATAACGAGCAG
>P_5620
CCTGGTAGCCATCCCAGCCGCCGTAGAGATAAATAAGTCTC
>P_5621
AAAGAACTATGCATTTGGCACGGCATCTCAAACCAAGTAAT
>P_5622
CTGGTTCCATTCTATTTTTACAGGGTCTGTGCGTTGCCATT
>P_5623
GTGAGCATACATATATGAGGCAGTGTGTGTGTGTGTGTTGC
>P_5624
CAGATGTGCTAATGGAAACTCCGGAACGGGGCTGCATATTT
>P_5625
GGCGTGGGGGTGGTTGGCGGCATTAGCTCTATGACGCCGTC
>P_5626
ACATTTGAAAGAGCCAAATGCGTGGGCCGTTTGCTATATGC
>P_5627
ACCTTTGTTTACCCTCATCGCCTGCTGTTGTTATTGTTGCT
>P_5628
TGAGAAATTATCGAAAAATTCGAGGATATTATAAGTTCGGA
>P_5629
TAACCGAAGCGTAAAAAATGCCCGACTGCGACAGCGGGTCG
>P_5630
GGGAAAATCCCATTGTGTCGCGGTTTGGTTCTTGGCCCCCA
>P_5631
TGTGCAACACACTTGCGAGGCGAGAAAGCAGCGTTCTGGAG
>P_5632
TGTACATATATGTATGTGCGCGGTCGTATCTTATCTGCTAG
>P_5633
ATGAAAATTGTACCAAAAGGCGGCGGTAGGGGTTCTGCACG
>P_5634
AAGGACTGGCGTCCTTATCCCGGGGTTGTCGCGTTACCGAA
>P_5635
GTAAAAACTCGCAGAATTTGCGGTACGGTTTGGCTCGGTTC
>P_5636
AAGACAAACAGTAGAAATTTCGCTGACAACTTTGGCTAAAT
>P_5637
CCATGCATACAATATTTTCTCGGCCACCACCACAACCGGCG
>P_5638
AGCGAAAGAAAGAGGATTTTCGGTTGCGGTGCGAGATTTCC
>P_5639
ATCCGCCGGAGAGGAAATTGCGGGGGGGGGGGGTCCAAAGT
>P_5640
AAACTTTATCACAATCAGCGCAGCAACTACCACCATCACTA
>P_5641
ATGAAATTGTGCAGCAAAGGCAGCAGGGACGAGGTCCGTGG
>P_5642
TTTTACTACTGAAAATATTACGGTAAAATCACATTTGGCAT
>P_5643
TTAGAAATTTTCTCAATTTTCCCGCTCAGCCAGGAAGGCCA
>P_5644
CCAAGGACACGAGGCAAGTGCGGCCTCTGTCTGAGCAAGGT
>P_5645
AAAGAATTTATTTATTTTTGCATAAACAATTCGTTGGGCTT
>P_5646
ATGGTGGGTGTGGTGGTGCGCGATGGTCGTTCGCCATCAAA
>P_5647
AAGCAAATGAAATGTTGTCGCCGTCCCACATGACGAATGAT
>P_5648
TGAAGTTAGAGCGCTCCCCACCCCCCCACATCTGTTTTCCG
>P_5649
GCAATTAGCATGTCCAGACGCAGTCGAGCAAAAAACATGTT
>P_5650
AGAGGAAGACTTTGAAAATGCCCCAGCAATGTGGTCGTGGA
>P_5651
CACTGCAGTACAGAAATGACCGGCAATTCAAATAGTGTATT
>P_5652
TATAAAACTCGAGAAGAAAGCAGCGGCAGTATTTTCGGTTC
>P_5653
TATTGTTCAAATCTAATTTTCGAACCCAGCTTAAGTAATGT
>P_5654
TAATCATTTGAAAGTCAGCGCACGAAAGACATCATATTAAT
>P_5655
AAACACATTAACAAAATTTGCCTGAGTCAAGTGAAACGTTG
>P_5656
CAACGTATTGGATAATTTCCCTTGAGGGCGTCGGCATAAAA
>P_5657
CTTAGATTAAGACTAAATGTCAGTGGCAAAAATCTTTCTTT
>P_5658
AAGAGGAGTCTGAAAAATCGCGGTCGGATGCTTTATGGGCC
>P_5659
GGAGAAGGAAGTCAAGAAGGCCTGCACGCCGCAAAAAATGT
>P_5660
ATTTTGTAATAGCACTTGCGCAGTGTTTTCCATTACTTCTA
>P_5661
ATAAAAGACTACCATTTCTACGGTACAAATCATCCCGACGG
>P_5662
ATATATAAACAAATTAAAAGCGAAAGAGACGCTATTGGCAA
>P_5663
GATTTCCAATTAAGTTTATTCACGATCACTGTCACAGTAGT
>P_5664
ATTGACCGAACCATAAAATCCGAAACTACATTAGTGGTAAT
>P_5665
GCGTTTGTCTACGCTTCCGGCAGCACCAATATGTTCTATGC
>P_5666
GATGACCCACAGACGGAAGTCCGGAACAGAATCATTAAGGC
>P_5667
GCAGTTGACTTCGAAATAAGCGGTAAATGGACGACCATACG
>P_5668
TTTTCGCACAATATTTTTGTCGTCGACAGCTCGTGAGACAT
>P_5669
GGCTCCGAAAAATTGTGGGACCCGGGCAGTGATGCGAAAGT
>P_5670
ATCCGAGATTGAATCCCAGGCGATATCAAGAGTTTTGGAGA
>P_5671
AATAAAGCGAAAGCTCAGCCCGGAAAATTCAGATTTGGGAA
>P_5672
CTTTTATCTTCTGTCTGCAACTGTTGTATGTGTTCGGAAGC
>P_5673
GATATTTTTTTTCATCGATGCGATGGTTACAAAAAAGTGAC
>P_5674
CAAAAAATTAAAAATTTTCGCGAAAATGTTTTTGACCAAAG
>P_5675
CATTTTGTTCAGTGTATTCGCGGTTTTTGTGTTAAGCACTT
>P_5676
AACAAAGTAGACACAAATTGCAGGCGCTATAATGCCGATCA
>P_5677
TGTTATGTAAATGAAAATCGCGATTTTCCTACTACCACCCA
>P_5678
ATTCAGAGTTATTTTGACGCCGGCCGTAGAAAAATGATCCA
>P_5679
ACATCGTCAGCAGGGAACGGCGAGGAGGTGCCGGCGACCAC
>P_5680
AATATAATGTTTGAAAAACGCATAAATATTGAAAGGGAATA
>P_5681
TCTGACCATTAAGAAATTCTCGAGGATTGGGTGGGTGCTGC
>P_5682
TTGTAGCATGCTTTTGAGCGCTCGCTTAGAAAATTTCCTCC
>P_5683
TCAGATGCACAGATACGAAACAGTCTGTACGTCTTCGTTCG
>P_5684
CTATTCCGACGAGGAAACCGCGGCGGTTCCCTTGTCAATTA
>P_5685
TGAAAGTTCGCGGCGAAAGGCGGGAACTGAAATGGAAAAAG
>P_5686
TTCGTGCAGCGCCAATCGCGCGGTGTGTGTGTTGCGTTTTT
>P_5687
GCAGAAACTGGGTCAAATTGCGGCATATGCGAGTGCTTAGA
>P_5688
ACCACAGTATCCCACAATTCCAGTGTTGACAAGTTATGGCC
>P_5689
TCGATGGCGACAGAAAAACGCTCGATTGTCATAAACAATAA
>P_5690
GAAAATCATGCGGCTGGGCGCACGACCGACTAAAAAAGCAG
>P_5691
CAATATCTACCCGACGAGGGCGTCACCAATGAGGTGAAGAG
>P_5692
CACTTTTAAGCTTATAATGGCGCTAACGCAAACATTTGTGG
>P_5693
ACTCAGATCCAGATCCGGCTCGAGGACCACCATTCAACCCC
>P_5694
CATCGCAGCCCCCCAAATCCCGAAAATGCGAGTTCCTCAAC
>P_5695
ACGAAAACAAATATAATTTTCGGTCCCTTTTAAGAGACTTT
>P_5696
CTCCAACATAACAAATTACGCGTACACAGGATGGAGGTATC
>P_5697
CCAGAAAGAGCCATCAAAAGCGGGCAAAACGATGATGAGTT
>P_5698
AAAGTATTGTAGATAAGACTCGAGCGTAAAGTTTTACGAGT
>P_5699
AGGCAATGGACCGAAAATTGCCCGACTTGATTAGCAATTCC
>P_5700
AGTTTTGTGCTAGACAATTGCGAGAAGGTCAGTGGGTTGGT
>P_5701
CAATCTCTGTGTTAGTGATGCGTGATCCACGTGAAATGCAA
>P_5702
AAAAACCATTTGTAGATTTGCGCGAAAATTGTGCTATTAAA
>P_5703
GAAAAATATATTATAAAACTCATGCGAAAGCAAAAAATAAA
>P_5704
AAAATGTCAGCATGCTGGATCCTGGACGGTGGATCCCCTAG
>P_5705
CGGTGCAGCGAAAGCCAACACACGACCGCCATTTTGTCAAC
>P_5706
ATGCGGTATTGGTCACGCCGCAGCACGAGGAACACAACAGC
>P_5707
AGGAGCCATGATCTGTTTCACGGTGATGGATCACGATGTCC
>P_5708
GGGAAAAGGAGAATGCGAAGCGTTTGCGACTACCGAGGCTT
>P_5709
GCCAAGGACAAGCTAAGTTGCCTGGATGTGGATGAGTGTGC
>P_5710
GAAAACTTAAAAAGAAAACTCGGAAAGAAAAATTACACAAA
>P_5711
TTATACACAGCCAGAAAACGCGGAAAACTAAGGTTTTGTTT
>P_5712
CACCCAGGCTCTGTCCACCTCATCAGAGATGAAGGCGGCGG
>P_5713
CTCCATCCTTGCCCAAAAATCGAGGTAAGCTTCGAGGGGTC
>P_5714
ACATCCGACTTTTATATGTGCGGTTCGTGTGTGCGTCTGTA
>P_5715
AACAGAATTTCATAAAAATCCGCTAAATATGTTAGGAGATA
>P_5716
CCCTGAACCCCCGAACCCCACAGCCCCCGACCATTTCGCCA
>P_5717
GCCAAAGACGCCAAAGTCCGCAGCATTTTCCGATATTTACA
>P_5718
ATTACTCACCAGCTGAAACCCCAGAGTGGTAACAAGGGGCG
>P_5719
CCTCAATACGAAAGGTATCGCCTGGGCAACGAAATTAATCT
>P_5720
CAACTTTAAATTGGAAATTCCTTGAACAAATATACGAGTGC
>P_5721
GGATGCGTGGAAGGATGAGACGGGGTTGTGTTAACCTTTAT
>P_5722
TCACTTTCCATCACAGTCGGCAGCAACCCGAAAAAAAAAAT
>P_5723
CTACTAAGCTCGTAAAAACGCGGTCAAATTCATATTTTCAA
>P_5724
CTTGCATTATAAGAAAATCGCAGTTGACTGATTTTGAGCCG
>P_5725
ATTAACATAGCCCCCAACCTCCCGAATTGATTAGTAAACCC
>P_5726
TCAACTGATCGATTCAAAAACGGTGGTAAGTATATGCAACA
>P_5727
TGAAAGGAAATAGTAACCCACCCGAATAGCGAATGTCAATA
>P_5728
TTTCTCATTTGTGCCCAGCGCAGCACATAAGCTGACAGCCC
>P_5729
CACTAGAAAGCTGGGCTGCTCGTTGTTGTCGTGATTGGCAA
>P_5730
CCTTGGACACGTATAAATCGCATGCGTGGCATGGGCCGTTT
>P_5731
GTGACCGTTGGAATTAGATACGCGCGCGGGGCAATCTTATG
>P_5732
TTTTAATCATAATTTAATGGCGGGAGTCTTCTTTCAATTTG
>P_5733
ACTTTGTATTACTTATTTTGCAGAAATTTTCTCAAAAACAA
>P_5734
AAGATTATCTCAAAAAAATCCAGTACGTATGTATTTTCATT
>P_5735
TCCATGGCTATATAAATTTTCCCCAACGCTCTGCGCTCTGC
>P_5736
CTGTAATTTAACCGGAAACACATGCACCAACTGCGTCTGAT
>P_5737
TGGCCTCTGGGGAGACAACTCGTGACGCTGGAGATTCTACC
>P_5738
AGCCAAGGTTCCGCCAATGGCAGCACCATAAACTCCAATGC
>P_5739
CTTGTGTGGTCCCAGAATTCCCGGAAAAACACCCGACACGT
>P_5740
TTAGACTCAACTTCAAAATGCGTTCCCTGATTCTTGTCGCT
>P_5741
ATTTATTTTTAAGCAAAGTTCCTGCCCAAAATTTAAACACC
>P_5742
CTTGTAGAAGTCCCATCTCTCGGGGTTTCTCTTCGCCGGAT
>P_5743
AGGAAAAATGGCTGGAAAAGCGAGAAAAGCGGAAGCAAAAC
>P_5744
TCCGCGGGTGGAAATCAACTCGGTGATGCCGTGCCTTGTCA
>P_5745
GTGGCAGTCGCGGTTTCAGTCGCTCCCAGTGAGTAAGTCAA
>P_5746
ACTCTCTTCTACATTTTTTGCGGCAGTATCCAATTTCGATG
>P_5747
CGTCGGGTGTCAGGAATTCGCCGGGTTGTCCTCCTTGAAGT
>P_5748
GTTCAGAGTTCCACAAACTACACGAACTACATGAGCACATG
>P_5749
GGTAAAGTCAGCAAAAATTTCACGAGCAGCCACTTCGACAT
>P_5750
GAAGAAAAACAATCAACGCGCCTTGGCAACGAATTCGCATG
>P_5751
AAATAAGCAAGAAAATAGCACGAGACTTGGCACACTTATCC
>P_5752
CAATTAAGTCTGACCTTCGGCGAGGAGGAGAATCCCAGCCC
>P_5753
AAAATGTATGATCAAATTTGCGGTGCCTACCTCATAGGCTG
>P_5754
AACTGGATAATTAAAACACTCTAAAGAGCGGTAAAGTACAT
>P_5755
GGAAAGTCGATCTACTTTTGCACTAACAACTCGACGAAGAC
>P_5756
TGGTCATTTCGATGCATTCGCTGCAATATTCAAAATCATTA
>P_5757
CAATTAAGTGCAAATAATTGCGAGCGCTGCATATAAATGAT
>P_5758
TTATATTTTCGCTAGTTTTGCCTGGATAAATTCTAAATCTT
>P_5759
GGTCCCTAGGGGAAAATTCTCGTGACTCCGCTTTTCCTTAA
>P_5760
TATTCCCTTCATTTGTCAGGCACGGAGGATGAAAGGCAACA
>P_5761
CATGGGAAAGAATTTATTTGCGATACTTAAGATACTGAATA
>P_5762
GTACTTGTAGTACTTGGACGCATTAAATGCAAATATATGTT
>P_5763
CAAAATACTTTTTAAAAATGCATCAACATCGTTTTGGTTAA
>P_5764
GCTGCTGGCTCTGTTCAAGACGGTGGTGCCCAAGCTGGTGA
>P_5765
GTCATTTTCCGGACTAGACTCGGCTCCACTATGGTTGCATA
>P_5766
TACTCTGCGCACTGAAGTTGCAGGAAGATAGTCACAAGCCA
>P_5767
TATATATACAAACTAAAAACCATACGCAACTTAATAACAGT
>P_5768
TCGGGTGCAATATAGTCCGGCGTTCCCACGGTGCTGTAGGC
>P_5769
CAAACCTTCTTCCATTTTTACGTTGTTGGCGAAAAAAGTAA
>P_5770
TGTGGCGGCCAGTTTTGGGGCAGGAATAGCCTTTTCTCCAT
>P_5771
TATTATTGAAATGGAGGAGGCGACAACAATATAGTTTTACA
>P_5772
AAAAATGGTCATTGAAATGGCATTGTTGATATTTATTTTTC
>P_5773
CTTTCGTTTCTCGAAAGTGGCAGGAACTTCATTGTTTGAAC
>P_5774
AAAATAACGATACAGCGCCACCCCACCACCCAACCACCCTC
>P_5775
GCCATAATTCGATTATTTCGCGAGCGAACGGTCCTTTATGC
>P_5776
CCCTGAAAATTGTTTACACACCCCACTAATGAATACGCTAC
>P_5777
CAGATTGCACTGGAAAAAATCCTGGTCAAGATTTTGAAAAA
>P_5778
GTCGCCGACAGCTGCGTCGGCAGGAACGCCAGAAGTTGGCT
>P_5779
CCGTTAAGGGGGAAAATTCGCAATTGCAACCATAACGCACG
>P_5780
TGCAGAGCTGCAGAAAGGCGCAGGAGTTGGGCACTCGGAGT
>P_5781
AATTTAAATTGATAGCAAAACGGCAATCACAAATCAGACGA
>P_5782
CGTGAATGCCGAAAAGATTGCATTAGTTGTACCAGACACAG
>P_5783
AAACGCACAACTCATTGACTCGGCACTGCTCTTACAGAAGT
>P_5784
ACTCTTGTCTTAACTCACGGCTTGAGAAAGCTGTCGCCCTG
>P_5785
ATGATTTGCATGTGAATTTTCCCCATTAGCCAATGACCATA
>P_5786
TACTACATGCACGACTGGCGCATGGGGTCCTCGATGACCCA
>P_5787
GAAGAATTCCGATGGCAAAACGATAGCATATATTTTGCGAA
>P_5788
GTCTCAGACCGATTTGAGCTCGCGGACAAATACCTGTCGCA
>P_5789
GTGCGATTTTAACGATGGCTCGTTATCGCAGTAAATCACTT
>P_5790
AATTCACTGGACAAACTCCTCACAAAATTTTGGGAGGTGGA
>P_5791
AATCAAACCAAACATACTATCAATAAAGGGCACAATCTACC
>P_5792
AAACGATATTGTCATAATGGCAGTTCTTGTTTTAAAATGAT
>P_5793
GCCGGAAAGGAGAGATTACTCGGTCGTGGGTAACATCGCCA
>P_5794
GAGCCAGATAGCGCTAATGGCGGGAGCAATTTTCTGCGCTC
>P_5795
CTATATATAGCGGCCAGACGCAGGGCCTATTCAGCGTTATT
>P_5796
ATCCTGCCGGGTGGCTCGCGCCGTTCATAATCCGTTCAAAA
>P_5797
GTGGCGATATAAAAATAACACGGTACAAGAGAGCAGACCTT
>P_5798
AGCTTCACTTTTCGTTGAAGCAGCCACCATTACATCGTCCA
>P_5799
CGCAGCATCCCATCGAGTTGCCATCTTATTACACAAAATTA
>P_5800
TTATTTTTCCTTTATTTTGTCGTGGATAAGCAAAATTACTC
>P_5801
ATCGTCCTGATATGCGAAGGCGTGCGGCATCATTTCGGGCC
>P_5802
TCGCATGCTAAATGAAAATACAGTGGCTGACAAGTATCCAT
>P_5803
GGATAGCGTTTTGGACCTCTCGTGACTCGTGACTCTTCCCA
>P_5804
AGTTAAAACAATTAAAAAAGCCTGGGCAACAATTTCACTAA
>P_5805
ATATCTTTTTATGGAACTTGCGAGCTCCAGTTTGTCACCTC
>P_5806
CCAGCTTTTTTGGGTAAGTGCGTGCTCACCTTTGAATACAG
>P_5807
GGCATATCGATGGAAATATGCAGTAAAAACATAATAACCTT
>P_5808
TCATATTTGCCCGAAAATTCCGAGAGCTCTTTACGCGGCTT
>P_5809
GTAGAGTTGGGTAGTGGTTGCGGCTGCGCGATAAAAGGAGC
>P_5810
ACTCCTCTGAAGTCCCGACGCGGCCAGACAGTTGGGTATAC
>P_5811
CGCGGGTACGCAGCTTGTGCCGGTGTCGATTTTGACACGTT
>P_5812
TAATGGGAAAAAAGAGCTGGCAGTCATTAGAATTTAGTGTG
>P_5813
ACATATATTTTTTATAATTGCAGCACTCGTGAATAATCGAT
>P_5814
ATCAACTGCACTGCATGTTGCGGTTCCTCGAACAAGTCGCC
>P_5815
GAACATTTTCCAGTTTCCGGCGGTGGCCTCCCGTGCCCGCA
>P_5816
GCACCAGCGACAAGCTTCCGCAGCACTGGCTTTATCTTTTA
>P_5817
ACTTTCGGCTCGCGTGTACGCGATAAGTAGGTGCCCTCTGC
>P_5818
AGTAAACCTCTGAAGAAATGCCTGCCCGACGATAAAATGAC
>P_5819
TTAATCACATATGTAAAACGCAAGAAAACCAATATCATAAA
>P_5820
TGTCTAATTATGCCATGGCGCGCCAATGTCATTAAACATCT
>P_5821
GTAAAATAACGCCCATGGCGCCGCAGTGCACTTTTTAATTA
>P_5822
TTGCAAAGTGCCCGGAAAAGCGGTCCAAGTTTCATTTCGCC
>P_5823
TAATTGACTACCTAATTAAGCGGAAAAAATATGTATGTATT
>P_5824
ACGAGCTCATAAATAAAATGCCCACCCAGTCGAAGGCCGAT
>P_5825
GGAGGAGCAGCCTGTGGGCACCGTACTGACCACTCTTCAGG
>P_5826
TGAGCCCGCCTTGAGCACGGCGGCCGGAACATACAGGGTGA
>P_5827
GCATTTGGAGTGTGTGACCGCAGGAACACCGAAAACCAAAA
>P_5828
TGCCACTGCATGTTTGTTCGCGATGTGGTATTATCAGATAA
>P_5829
GACAAGTCAGTCAAAAAATTCCTTAGTAAAGCCCCACGCCC
>P_5830
CAACTGGCGCTCATCGCTGGCGGCAAAGGTGAATATCCAGT
>P_5831
GGTTTTTATTAAATTACACGCAGTGTAAATAATTCGCGTCC
>P_5832
GCGGCACACACCCGCAATCGCAGGGCCATTGCCACAGTGCC
>P_5833
TGGAGGTATGCAATTTTTCGCGGGGATCTTCTTTAATTGAA
>P_5834
ATGCCGCTGTTGTTGTTGCGCCTGATTTGATATTCGCGTTT
>P_5835
GCAAAACCATGAAATGAAATCGTTACCGCCCCCAAAAACCC
>P_5836
ACTTTTGCGCGTCGCTTGCACCTGGACAACACCTGAACGCA
>P_5837
GATTATCTTACCTGAAAAAGCATTCCCGCACATTTGCAGCC
>P_5838
CCGCAAAAGTCAGCAAGTTTCGGGAAGAGCTAAAACTCCGG
>P_5839
AACTAAACATCAACAGGGCACGGGAAAAGAGCACTCAAAAC
>P_5840
GGCTAGGTTTGCTATAAAACCGGTAAGAGCTTTTGGTGTAA
>P_5841
CGTAAATTTGTCTTCTGTGGCCTGCGTAAGGATCCCCAGGA
>P_5842
CTAATTAAGTCATTAAAACGCACGCACAAACGCCGTGGAAC
>P_5843
AATATAAGGTATCCATTTTTCGCGTTTATTGGATTTACTTC
>P_5844
AATTAAAGCAGACAAAGACTCAGCTTTTATGTGTATAGCCT
>P_5845
TGCAAAGGCAAACGAAATCGCACTACTATTATGGGCCGCTC
>P_5846
AGACAAATGTTTGACTGGCGCATGAAGGACCCTTTTTATGA
>P_5847
AGCTCGCTTTTAATTAGCATCGAGATTTATCTAGTTGTCCT
>P_5848
GACTCGCTTTAGTTGACTTCCGGTCGTGCACTTTCCCATCC
>P_5849
TGTCGAACTGAAAGAAAGTTCGGTTCTATAAAGATTACTTT
>P_5850
GGCGGGTATTATTAAAATCGCATTAGAAGACGCCGCAGATG
>P_5851
TTTTGTTTGGTCTCTTGTGGCAGTCGAATAGGAAATCGCAC
>P_5852
TCCTACTATTTAAGTTAAAGCAGCACTTATTCCCGGCCTTG
>P_5853
GGTTCATTTCATTTGCCCAACGGTCGCGGACATTGTCATGA
>P_5854
GGTAAATCGGAAGTTAAAGACGGCAATAAAACGACGCAATA
>P_5855
TTTGGTAGACTTTTCAACGGCAGTCTTAGTCGATGAGTTCT
>P_5856
CTATGTGTCGCCACTATGGGCGGCCGTCGTTTCGGGGAAGT
>P_5857
GATGAGGTGAACCAAAAAAGCGGTGGCCCAGGCATTTAGAG
>P_5858
AAGTGAACCCCGATAAAAAGCGAGCGAAAAAGAAGACCGGG
>P_5859
GCAGATTGGGTTTCATATCGCAGTGGGGAGCGTTGGCCGGT
>P_5860
AAAAGGCAGGCGAATGGGGTCCCGATATGATTACTTTTCCT
>P_5861
GAAAATGTGCCGTGCAAAGGCGTGGGTCTATTTTTAGACAA
>P_5862
TTACAGTGTTCCCAGTTTTCCGGCCATCGTAAACCGCAAAC
>P_5863
TTCTTACAGCTCCACAAATTCCTGGTTAACCTGCGACATCT
>P_5864
TTTCGCAGCCATCTCTCCGGCAGGAACTCCGTGGGCTTTGG
>P_5865
AAGATTTTAATAAAAAAATTCGACAACGGTGTGATTGTAAA
>P_5866
GCACAGCGGCTTGGCGGACACATGTTTGACATTATCAAACC
>P_5867
CCCTACACAACAAAAAAGTGCGAGAGAAGAGAAAAAGCGTA
>P_5868
ACAACTGCTATGATGAAAAGCGGTTTGTATTATTATTAATA
>P_5869
GTTCTCTTTTTTTCAAGACGCACGGGCAGTGATTTTTTGCT
>P_5870
CGAATGGGGTGCCCCTCCCCCAGCCCCAGCCCCCCACTACG
>P_5871
CCATAAAGCCATTAATGATGCATGAACCTGACAGTTTGTCC
>P_5872
ACAAGTCGCATGTAATGTCGCGCGAGGATATACTCAAGGAT
>P_5873
ATCCTGGGCTTTTTCAAAAACCTGGCCACAAAAAAATGAAT
>P_5874
TATTGATGAGATCTGCAGCGCGGCCTTGCGAGACGTGGCCA
>P_5875
TGAAAACTGCAAGAACAATGCGGCAAGAAGGGCACAAGTAA
>P_5876
TGTTGTGTTAGTTCAAATTACCTGAAAGTCCTTTTGGGCTT
>P_5877
TAAGCCTGGTAAGTCATGCGCAGCCACTACCCATTGACACC
>P_5878
TGAATGTTTCTTTTTATTGCCATTGCCATTGTTTTTGTTGC
>P_5879
TGCGTATGAGCAATGCAAGGCGGCAACCCAAAAAAGCAGGG
>P_5880
AGGATAATCAGCTTGATTCGCATGATCCTCCAAACGCCCTT
>P_5881
GAAATTGTGCAAATATTTTACCGGAAAATTTATGGAAGAGC
>P_5882
CTTTTTTCCAAGGTATTTTTCCCCAATTCCTCCATCTCAAC
>P_5883
CCCCGGTCAAGAATAAATCGCGGCGCCATGAACCGGTCGAG
>P_5884
AGCTGTTTCATGTGGCGGGGCGGTGGGTTCATTTCACAGGA
>P_5885
TCCTTTTTGTTTATGGATCGCATGACGGGCAAATCCAATCG
>P_5886
GCAGGGCAAACAGAGTTTGGCGTGAGTTTGGTGTGAGGTCA
>P_5887
GTAGCCGATTAGAGCAAAATCCTGAATTTTAAATTGCACTA
>P_5888
CTGCCCAAGGAACCACTTCCCCCTATCCCCACTTTGTGGGT
>P_5889
CTGGCCAACGGATCGGTGCGCGTGGTGGCTCTGCTGGCCCT
>P_5890
AAATGAAACATAATGAGAAACCGGAATTTTCGACCTGTCCC
>P_5891
GCGATGGGAGTGCGAAAAATCGGTAGTTTGGAAAACCTAAT
>P_5892
AACTACAACTAATCGCAACCCTTTGGGCGGGAAAAGCAATC
>P_5893
CCATTTCGGGCCCCCTTTTCCCCGGCCAGGCAATGTACCCC
>P_5894
TTGGGAAACAATAAATTTTGCAGTAAGAGCTCCATTTTGGG
>P_5895
ATTAAAAAGCAGCAAACTTTCGGCACAAACAATTTTAATAA
>P_5896
CAATATGCAGGCGGAAAATGCAGTGTAAGTTTTTCACTTAA
>P_5897
GGCAATCTTGCAAAAATACGCGGCACTGAGAAAAAGCTTGA
>P_5898
GCCTTTAAAACAGCGAAACGCCGTTAAGACCAAACAAAGGA
>P_5899
GTTGTGTGCTTGTGTTGGCACGGCCTTTACAATTTAACGCA
>P_5900
GCCAAGGCAAACGCCGGCGGCATTAATTGCCGATGAAGGCA
>P_5901
GTTGTCAAGCAAGCCAGGCACGAGCGCAGAGGAAAACAGGA
>P_5902
TGCAGAAGTGAAATAAAAAGCCGTGGCGAATGAACCCACTA
>P_5903
TACTTTGCCTGTGCGAAAATCCCGACCAAAGACAAATGTGG
>P_5904
AAAAATAGTCATATGGAACACACTGCTGATAAAAAGCGTCC
>P_5905
GTCATCCTTTGGCATAGGTGCAATACTGTCTCAGGGAAACA
>P_5906
CAACGTTGATCCTGAATCTTCGGCAACCAGCATTTCCTGAT
>P_5907
GGGTCGTATAAAGTCAACACCGGCTTCGATGTTAAAGCATC
>P_5908
ATTTTGTTCAGGGAAAAAACCAGGCACGTTATAAGATTTGT
>P_5909
GTCTTCTGAAGCAGCGCTCACGGCAGAACGCTGACATTGCG
>P_5910
GGGTGGCATTCTCTCTGTTTCGCAACATCGGCTCTGTAGCA
>P_5911
AGTTCAGAGTATTTCAGCTGCAGCAGCATATAACAAGGCGC
>P_5912
GACCTCAGCGTTAAGCAGGTCAGCACCCTCTTGTTCATGCG
>P_5913
AAATACAATTTACCGATTTCCCGCAGCGGATAAAACAGCTG
>P_5914
CATCTCAGTCTAGATAGTCGCAAGGTTAATGCATGGGCGAA
>P_5915
GCAAGATAGATGCACAAAACCTTGAATACATAGAGGCGCAT
>P_5916
AAACACTAGCACTCAAGACGCGATTTAGTCGACTTCTCACA
>P_5917
GGGCAGCTTAAATAAAAATGCATGAGGTACAAACAGGTATT
>P_5918
CTACTCCATAGTATGAAAAGCACGCCCATACCATTATGTTC
>P_5919
ATTTTTGGTGGCAGGTAGCGCGGCTTTGCCATAATCATATC
>P_5920
GAACAAACTAACTGCAACGCCGGCCGGACCTATTTGTTGCA
>P_5921
GGATTTCCGACGCCTCGCCGCTGCATAAGTATCCGCTGGCG
>P_5922
CCAGCATATCGCTTATCGGGCAAATATACTAGAATGGCATA
>P_5923
TGCTTCGTTTCCGCTTGGTACAAGTGAGACCATTCTCCCTA
>P_5924
TACAATCATAAAACCAAACACGACACCACTGGACAGACCCC
>P_5925
CATAACTTTAAAAATAATAGCCTGAATATGGAATGTTATAC
>P_5926
AAAATGGACGATAAAATCATCCTGAACGACTTTTCGCTGAC
>P_5927
CACCCCCCTCCTTTCGGTCACGGCCACACATTAAAACAATT
>P_5928
ACCCCAATCAGTGATCAGCTCGCCATTCACGCGGAGGCACC
>P_5929
CTTCTAGTTGCATACAATCGCGGCCTTTGTGTTTTGTGGGA
>P_5930
CGACGACGTTGAACTCATCGCGCTGGCATGCAAAAGCCAAA
>P_5931
ATAACCTCATAATGAAATCACGGCCATTGAAATCATACCAA
>P_5932
TCACGGGCCCGCAAAAAAAGCGGCAACACATGTGTGCCGGG
>P_5933
GTCGATGAAGAGCCGAAACGCGCGGATGGCGAGGAGGAGAA
>P_5934
ATTTCAATTAAAACCATTCGCATTGTCCACTCGGCGCCAAA
>P_5935
GGAGGTGATGATGAAAAATGCGACAATGAAAATAATGCCCG
>P_5936
AATAAAACAATGGTCAAAGTCAGCACCCCTTCTGCCCTGCT
>P_5937
TTAACCTGGCGGGGCCATCGCGAGCCCAGCCCCAAAAAGGG
>P_5938
CCTAGATCTCGCATTCAAAGCGGCGTCCAATTAATTGAAAT
>P_5939
GCAGCATCAGCACTTAAATGCAGCAAGAAGAAAAATCAGCT
>P_5940
ATGGATTGGATTAGCAGTGGCAGTAATCAAAATACACATCG
>P_5941
TTACGTATACGTAGTGTGCGCCCGCTTGCGGTTTGCCGGGA
>P_5942
AAAATTAGTGAATGACTTTGCGCTGCCATTGAAGCAGGGAT
>P_5943
ACACAAATTAATATAAAACGCTGTCTGGCTGTTGGAGGAGG
>P_5944
TGCGAATGCCCTGTAAAACGCATTCGAGATAAGAAAAGAGG
>P_5945
ATTCAAATTGTGTGCTAAGGCGAGAGCTAAGAGACACAAAT
>P_5946
GTAACTAATAATATGATTTGCGGGGATTGGGATTTGCGTGC
>P_5947
GACCGGAAGGCGGAGAACCTCCTGCAGCTGCCAATTTCGCT
>P_5948
GGCGGGAAATTCAGACAACGCGCGCTCACTTTTCCACGAAG
>P_5949
AGACACTGCATAATAAATTGCAGCCGTCGTGTTATAAATAT
>P_5950
AGTCTTGAAGTGGCCAACGGCAGTCGAAAGAAAAATTGTTG
>P_5951
AGGGTGTCCTGGCGAAAAAGCGGGAAGAAACAGGACCACAA
>P_5952
TCGTACATCTTGTTGAAGTCCGGCACCTCGGTAATGTCCAC
>P_5953
ACTTTGTGCAGCTGTGGCCGCGGCTCTCCTAAGTGGAGTAA
>P_5954
TTGGGTGCATGTGTGAAAAACGGTCCTTGAATATTGTAAAC
>P_5955
TCAATGGCCGGCGATTACGGCGATGTTGAGTTGGGTGGCAG
>P_5956
AAAGTTTGTCCAAATCCAGTCGGTCCAAATAATTTCGAACG
>P_5957
TACCAACTCAGGACCCGAGGCACGATTGCTGCTGGGACCCT
>P_5958
TAGCCGCACAATGAGAATCGCGCGAATCGCAAGTCGAGAGC
>P_5959
GCTCCGAGCCGAGCCAAACGCAGGGGTGTCTGTGCAGACCC
>P_5960
TGCTTGGGTCGACGAGGAGTCGGCCATTAGCGTTTTATGGC
>P_5961
TGCGCGGTCAGTTATTTTCGCGGTGGCCACAAAACCGGTAG
>P_5962
GTGCAACCGATCGTCCAGCGCATCAGCAGCTTCCGCTGCCA
>P_5963
CAATCGCCTGTGGTCGATGGCGAGCTCTCCTCTAGCACCAC
>P_5964
AGCAATTTGTTTTAAAATTACCCTACTTGTTTCTGAGCAAA
>P_5965
CAGATTTATCAAGAATTTCGCAGCTCTTATTTGTAGCTGGC
>P_5966
TGAGTTTTCACACCACCCTCCCCACCCATTGCATCTGCTCG
>P_5967
CCTTCGCCTTATGCAAATCGCTTGTTCAATGCAGGAGAAGA
>P_5968
CAAAGTGGGCAGTGAAAATGCAGGCGGAAGGGGTTGTGAAG
>P_5969
GGCGTTGCACGGTCTACAGGCAGTCCCATAAATTTGATTAA
>P_5970
CTGCTGCGACGATTGATTCACTCGAACAATTACAATGCGAA
>P_5971
ACCCCCAATTCCAAAAATTCCTATCCCTCGAAATCTACCCA
>P_5972
GATAACTCCACTGAACGTCGCCTGACTGTTGGTTCCTGCTC
>P_5973
TAATCGTTTATTGAGTTTTGCACGAGTAGAATATTTGTAGA
>P_5974
CTCGTTTAAGCCGAAAACAGCAGCAACACCAACGAACGGAC
>P_5975
GCCCTCACTCTCAGCATTTGCGTTGGCATTTGCGTTAGCAT
>P_5976
AAAGATGTAACAATCGATTGCGGTTTGAATTTGAAGCTGCG
>P_5977
CCAGCCATGGACTCCACCGGCGAGGACGAAGAAGAGCCCGA
>P_5978
CTACATAAAGGTTATGAACGCGGCGGCATAAAAATTAAGTC
>P_5979
TCATTCCGGCCATACGGTCGCGTTGCCTGGGCATACGGGTG
>P_5980
GCGAATTGGCACAGAAAACGCGCTCGCATGCGGCCATAATT
>P_5981
GTTTATGTTCACCTAAGACGCGGCATTACACGGCAGCCCAG
>P_5982
AGAATACAAGCTGGCAAACGCGGTTCGACTTCGCATTCGTT
>P_5983
CCGTATCCTCGCAGCAAATGCTGGATCAGTTAACACTTCCC
>P_5984
CATGACGTTTCATCGCATGGCAATGGCACGCCAAAATTCAC
>P_5985
GCGTTTTTAGCATCTGCCGGCGGCGATCAACTCAAAGCTTT
>P_5986
TATTACACCAATTTGAAATGCGTTAAACTCACGTTATTCAG
>P_5987
ACATCCGCACCGTTTGAAAGCACGATTTATACTAAATACTG
>P_5988
GAAATTGCAATTTGCATTCGCAGCACATAAACTCTTTCAAT
>P_5989
GAAAAACAACGAAAGATTTGCGAAAATTTTCAATATTTTTC
>P_5990
CGTTTTGTTACTGCCCGTGGCGAGAGTTACCAGCGAGGCGG
>P_5991
TTAATTAGCATTGCAAATTGCGCTTCCAAGAAATTAATTAC
>P_5992
GTAGTGGCAACAACTAAATGCGGCCCCATGGCAGCTGTGCA
>P_5993
ATGCAAAACACAAGAGCAATCGGTAGAGGAGAAACGTTGAA
>P_5994
AGGTCGGATCTGCAAAAACGCCCGCTTGGCCCCTTTTGCTT
>P_5995
TCGGCGAATAATGCCGCACCCGGTCCCCATGTTAATGCCTC
>P_5996
CACTTATGGCCATCGAAACGCAGTCGCTGCATTTTAATCAA
>P_5997
AAAAACTCCAGAAAAAAAAGCGATGATATGATTTTTCACGA
>P_5998
GAGTCACACTTTTAAAAATGCGTTATTGAAACATATTTTTT
>P_5999
TCTGCTCGCACAGACTTGCTCCCAAATTGGAGCGGATTCGT
>P_6000
GGTTATTAAAATTTTTCAGGCAGTAAAAATATTTATTTTTG
>P_6001
AGAAGCATCGGTGGCATCGGCGACAGCAAGAAACAACATTG
>P_6002
GAGAATTGAGAACTGAAAAGCGGCGGCACCCAATACCAAAC
>P_6003
TCATTAGGCTGAATTAAACGCGGCAAACGGAACGCAGAATC
>P_6004
TTCAGATTGCTGGTCGCCGGCGGTTTTGGACTGTGCGAGGC
>P_6005
GCCGCAAATACGGGATAAATCGGTATTATTGTGTAGGCCCT
>P_6006
AAAGCGGACTTACTTACTCTCGCGACTATCAATATCAGCGA
>P_6007
CGTCAAATGGCTTAAAATTTCACTACCCATTAGTTTTCCAT
>P_6008
GCAGGATCAACGATAAAACGCCTGCTCTAATTACACACAAT
>P_6009
AATTGCGCGACGGCATTTTACCTGAACAAACTTTGATACAT
>P_6010
CCAAAAAGGGTCTTTTGTGGCAGCAACCACCACCAAGAAAC
>P_6011
GGCCAGGACATTGGGAAATGCAGGAAACTATAAAAAAGCAG
>P_6012
TGAACATTTTTGTGATTTTTCGGGCGAAAATAATCTTGAAT
>P_6013
TTTGGAAAAGCGGGAGAAAGCGGGAAAAACGGTGTGCAGTG
>P_6014
GTTCGAACGCACATTTGGCGCGAAACGTAGCGGAAACTGTG
>P_6015
GGAAATTCAAACTTAATTTCCGATGTCAATAAACTTTAGCT
>P_6016
TTTCTGTCCCAAAATAAAAGCGAAAATTTCCCGGCAAATAG
>P_6017
TTTTAAGCCACTTTAAAATGCCCAAACAAACTCACAGTTAA
>P_6018
TTGCGCATACGCCTCGTGGGCCGTACTATTTGCTCAGGCGG
>P_6019
TTCGATGACGATCGCACCGGCGGCATATCCTTCCTCAACTT
>P_6020
CCTTCCGTTGCGATATTCCCCACCATTTGGGGGCGGAAAAT
>P_6021
AGGACTGTTTATAGATTTTTCGGTGTCCCCAATTAGCGCAA
>P_6022
ATTCTTGCCCAAGGGATTCGCTTGAAGGTGGTGCTGCTGCT
>P_6023
GTTCTACAGATGTTAAGTGTCGGGATAGGAGTGCCGTGGCT
>P_6024
TGCAAAGGCTTCAACCCCGCCAGTGACGTATGCAAAACCAA
>P_6025
CAAATTTCTGAAATTAAAGGCGGTCTAATTATTAAAGAAAA
>P_6026
CGTACATGCAACTGCAAAAGCGGTGGTGGTGCGATGGTGGT
>P_6027
TTTTATTTGCTCAGTGAAGTCCGTAACAATGTCAACTGAAA
>P_6028
TGGTGTTTGATTGGAAATTGCGGCCGCCTCCAGCACCTCGA
>P_6029
TTCAATTCCCCCGCCAATCGCAATCGCAAGTTCGGCCAGTG
>P_6030
GGGGCGCCACCTGGCGGACGCCTGGCCAAGTGCAACACCAT
>P_6031
GATCCTTGCGAGTTCGTTGTCCGTAGTTCCGCTGCCTGGCA
>P_6032
TCAAAACTATTCCAGTTACTCGGTCAGTCATCTAATGGCGA
>P_6033
GAATTGTCTTTTTGTAAGCGCGATTTCTGCATGCGGCGCAA
>P_6034
TATTCCCTTTTTACTTTTTTCGGTACGGCCTTTGCACTTTA
>P_6035
GCCAAAAAAAAATAAAAAAGCAGTGGAAAATAGAGGAACAA
>P_6036
GCAATGTGGCTCCAAAATCGCAGTGATTGAACGGAAAAAAC
>P_6037
CTCCAAGGAATTATTAAAATCGGTTTTGGAAAATGCATTTT
>P_6038
TCGAGAGCACGAATTTCGCTCGGGGGTACTGAAATTTCTAG
>P_6039
CTTTAAGTAGTGTTTTTACACAGCACTCTGCTAATTGAGAG
>P_6040
TCGGACCAGTTCACTTGGCGCCTACACAATCCTGCACTCCT
>P_6041
ACCTGCTTCTTCGGCTTTTGCCTCATTAATCTTTCTCCTCA
>P_6042
GCGACGGCTTCCCCGGTTTCCGTTGTGTGTGTTTTTTGGCC
>P_6043
ATAACCCACAACAATGAACCCCCGACCAATCTACAACTTTG
>P_6044
CAGCTATTCACTCCGGCTCGCAGCCGTAAAATATCATTTTA
>P_6045
AATCACTACTATTATATTCGCAGTCTCATAAAAGTTTACTT
>P_6046
ACGGCGTATCCACGAAGTTGCCTGAAGTAGAGTGCTTCGTG
>P_6047
CTTGCGATTCCAGAGCTCGGCGGTTATGGCTCTGCAGGAAG
>P_6048
TCATCGACACAATTTGAAGTCGTTAGTTATCAAGCGAACAT
>P_6049
AGTTATTTAAAGTAAAGGCACCCGAACACAATTTCAAAGGT
>P_6050
CTCCTTCGAGACATTTTACGCGCTGTCATTAGGGGGAATAA
>P_6051
AAAGCTAGAAGGTTGAGATTCAGCATAAAGATTTTAAAGAC
>P_6052
TGATTTTCCACTGCAATTCGCGAGGGTTTTTTCAGGGTGGA
>P_6053
CAAATTGTCCAAGCCCGCGGCGCTAACACCAATAAAAGCCT
>P_6054
TACATTCGTTTGATAGAAAGCGTTGTTTGTACGCGCTTTGG
>P_6055
CGGAAATGCAAGGCAGCTGGCGGTGGGGGCATAGTACAAAT
>P_6056
CCGCTACTTGGAATATTTGTCTGTCGTTCGCGTTTATTCGC
>P_6057
AAAGACAGACATGCCTCGCTCCCGAATTAAACGCGTCAGAA
>P_6058
AAATCGCTACATATAAAACGCCTCACCATTATACCATCAAT
>P_6059
TTCAACAACGCACAAAACTGCGGGAATGAAGCGAGATCATC
>P_6060
GCCGCCGACAAAGTTGGTGGCGTTGTCTGACCAAATTTGCT
>P_6061
TAATCATTAATTTGATGAAGCGAGTCCGATCAGACAAGATG
>P_6062
TCTAGTTCGCCTTTTTGGCTCCTGGTCAGCCTCATTTTTGT
>P_6063
TTACTATCACTGTTTTTTTGCGGGAGAGTTACAGCAACAGT
>P_6064
ATCCTTCGGCGCGATTTTTACGTGGATGATCTTATCTCCGG
>P_6065
ACATACATAAAGTTTTTGCGCAGTTCCTTTACTGTGATACT
>P_6066
CGGGAAACCAGAACAGGGGGCCCGAGAAAGTGGAAATCATC
>P_6067
TTTGTGCCGCAGTACACCGTCCGTCCCAACTTTTGCGAAAC
>P_6068
TATGGCATTTACTATTTGCGCCGTACTTTACTATTGCAACA
>P_6069
AAGCCAAAGCGCAAGAAACGCGATTTATTGGTGGCATGGGA
>P_6070
CGTTTATCAGAATTTACGCGCGGTGAATTTTTAAATGAAAA
>P_6071
CAAGGCCATCGCCGTCTGGGCGTTCGCATACATGCTGACGT
>P_6072
ATATTATCATTGGAGAAAAGCGGTTGCGTCTTTCGGTTTGA
>P_6073
ATTTTTAGCCCAGTGCGAAGCGAGGATGTGGACCAGCATTC
>P_6074
ACCCAAATAACCGAAAAATCCAGTGTGTGTTGGTGCTTGCT
>P_6075
GAAAATTTTTTAAATAATTTCGTTATTTAGTTTGTCCCCTT
>P_6076
AATCGCTGACCGCTTGTTCGCGGCGCCATAAAAAAACTTTC
>P_6077
AAACAAAAGTAATGAAGTTGCGGGAGTCGAGGGATATGCGG
>P_6078
AACCCGTTTAAACCGATTCGCGGCAGTGTTGAAAAAGGCTT
>P_6079
CCAGACAATAGGTCCAATCCCCCGAAGAGGCGGCGTAAATA
>P_6080
CACTGTTTAAAAGGGAAGTGCCTCAGCGCATTGGAATGCGA
>P_6081
TTTGGCCCATAAATACACGGCAGCACCCTTGGAAAACGGGC
>P_6082
CGCCAGGTAATGTGCCACCGCCGCAGCAGTTCAACAGTGGT
>P_6083
TCGTGTTTGTCCATGGAGCGCTGTGACAGTCATTATGGCGT
>P_6084
TTACTGGTCTCAAAATTCCACCCGAGCATTAAGCAGCCACG
>P_6085
AATGTGTGAGTGTGAAAACGCAAGGGAGGTAACTACGTATA
>P_6086
TCATTGTGGCAGGCAGGCGGCAGTAAGGCAGTCAGGGAGAG
>P_6087
CCTGCATATCATGGCGGACGCAGTGCCGCTCAAGGCGAAGA
>P_6088
TTTTATCTCACTCAAAAACGCACTATTTGATCTGCAACCAG
>P_6089
CATTAAGGTAATAAAAAAGTCTTCAACGTGCAATTAAATGC
>P_6090
GATGGCAGAAGCACAAAATGCAGCGACAATGAATGCAATTT
>P_6091
GAACGGCCGGAGTATAAACGCGATCGGGAAGATCACGCTCG
>P_6092
GGCGCAGGCTGCCCAGGTGGCGGCCGCTGCCAACCAGTCGA
>P_6093
GGGACTTTAACATCGACCGGCGGGCACGAAAACATTGCAAA
>P_6094
CTGCATTCAGCTCTCGCTCGCGATAACCCTTTGCATCTGCC
>P_6095
ATGTTTTCGGATGTTTTCGGCGCGACTATCGATAATACCCC
>P_6096
GGGTTCCTTTGTTTTTGGCTCAGGGCCAGCCGAAAGGCAAT
>P_6097
AATTTTGTCTGATCATCGCGCATGAGTCGCAAAAACGCGCT
>P_6098
CCACTGCCTGCCACGCGCCACGGCAAGTATCGATATCTCGC
>P_6099
TTTGTATGCACTCGGAAATGCGGTTAAAATAATCAACATTT
>P_6100
TACTAAACTACAGACACACGCGATAAGACCAATCTCCAAGT
>P_6101
GAAAACAATCTGCGAAACCGCGACAGCAATCCCATAAGAAA
>P_6102
TTTTTTTTGCAAAAAAAATGCGTGGGAGTTGGTGGAATCAA
>P_6103
GGAACTCGTCAATTTTTACACCCGATTTATTGAGTAAGCCC
>P_6104
ACGATCCCAGGCCATATTTCCGGCAGTTCTAAATGATCACG
>P_6105
CTGCCACGCCACATAATCGTCTGTGTCCCCCTCAAACTCGG
>P_6106
TAATATTTCCATTTTACAGTCGCTGACAGAGAATAAACATT
>P_6107
ACAACACCTGACTTGAATCGCGGCGATGCCACCAGGAAGAG
>P_6108
TATGAATTTAAATTTTAGCGCGGCCAGCCGAGCTGACAAGC
>P_6109
AAGGCTCCAAAGTAAAAAAGCGATTGCAATATGGCTCATGT
>P_6110
TCTCAGCCAAATGATAAATGCCCGCTCTGTGTATCAAGTGT
>P_6111
GAATGTTGGACATTCGGACGCAGGAAAGAACGGAGGCTATT
>P_6112
CGCTTTTAATGACCCAAATCCGGCAGAGTAAACTGGGCTGC
>P_6113
AGATCACACACGACCGTTCGCGGGGAGAGCTTAGCAACGAA
>P_6114
CCAGAATGTCGCCTGTGGCGCTGCATGTGTAAAATTACCCA
>P_6115
CTGTGGCTTACGCAAAAATGCTCGGACGAGGAGCGCGCCGT
>P_6116
AATCTTGCCCCCGAGAATCGCATGAAATCGGCGGAATCCTT
>P_6117
CTCACCTACTGCACCATGGGCGGCATCAAGAATGTGGACAC
>P_6118
ATCAAGTGCCATTGACGGCGCGTCATTTTCTTGAGTACTCA
>P_6119
TATACATATATATATTGGGTCCCTAAAAATATTTTTAATTT
>P_6120
ACTAGAGGAATATAATTTTACAGTAGAGTATCTAAAGGGCA
>P_6121
AGCACCGAGTCGGCAGGAGGCGGCAGCATCACCACATCCTT
>P_6122
TGTGTTCGAACCCAAAATCGCGGTCCTCAACGAAGGTGATT
>P_6123
GACACGGGAACAGCATTTCGCGGGCTCCCACAACACAACCG
>P_6124
TATTATTAATATGAATATCGCGCGACTTATATGCAAAAGTC
>P_6125
CGAACGTATTTCTTTATTTACGGTGACCAACATTTTTGTAT
>P_6126
TTAGCGTGGCCTTTAAAACACGGTAGTTGAATAAATTAACA
>P_6127
GCGTTACGCTGATTGAATTGCGCTAATTGCGAATTAAAGCC
>P_6128
AAAGGTTTTTTGTTTTTAGGCGGGAATTGCAGGCCTAAAAT
>P_6129
GAGGATTATTAACAAAATTGCGGGACTGTGATTTAAGGGTT
>P_6130
AGCCCAATTGACCGCAAATGCCCTGCATTCATAAAAAACCA
>P_6131
CCACTTCGATGCAAAAAATGCCTCCGCTTCGGTCATCCAAC
>P_6132
TTTAAAGTCACTCGCACATACACGGACACACACAACACAGA
>P_6133
CAGTATGCTTTGATTTTAGGCCTGGATAATTTTCAGACTTG
>P_6134
CTTACGTTGGCAACTTGGTGCCTGAACATCAAAAGCCTTTC
>P_6135
AACTCCACGCATCGGAAAGGCATGGTTTTCTATTTTCGTGT
>P_6136
AAAAGTTGTTATAGCAATCGCCCAAGCAGGTATGGATTTAA
>P_6137
ACCACCATCTCCCAGTTTCGCCGTACCAAACTTCTACATCT
>P_6138
GTAATTCCGCCATCAACATGCGGTTTCTAGCAAGCAGTGTT
>P_6139
ACAAAGGATAGACTGAGAACCGGTATTTTTTTTTTAGTCTG
>P_6140
CCGAAGAGATCGGCGTTCGTCACGGCCATCTCACGGCCGCC
>P_6141
GCGGAAGAGATCAATTTGGACCGTCACCAAAAAAGTGGGCG
>P_6142
TCGATTTGCAATCGAAAAATCGGTGCTGAGGTTTTTGAAAT
>P_6143
GGTACTCCGTGTTTGGAAGTCGGCAGATATACTGCAGTGAA
>P_6144
GTCAATATATCGTCCTTTAGCAATAATTATTTTCTAATAGA
>P_6145
AACTTGCCGCGTCGTTTTCGCCTCTTCGTTGTCCTCGCCGC
>P_6146
AATCGCTTCCAGATTTTTGGCTTGGTTAGTTTTCTCTTCCT
>P_6147
TCATTTAGCCATTTTAAGCGCGAAAGTATCATTGCTGACTC
>P_6148
CTAAACAAATTGCTTAAGAGCAGCACTTTGCGAAAACCATA
>P_6149
GATTTTTCTTCTGGGTCTGCCCCGCTCACATTTCCACCTCC
>P_6150
ACTGGTTGTCCAACTGTCGTCGGTCCAAGTGAATTGGAGTT
>P_6151
GTTCCTCACACAGAGAGCCGCTGTACTCATGTTTTTCGAAT
>P_6152
GCTGAAATGGGTTCAGTTCGCCTGAGCTGGGTTTTGGCCCG
>P_6153
TACGAGGAGGAGACCGAAAGCGAGGAGGACAACGAACCCCG
>P_6154
GGAACCGGAGCTGCAAAATCCTCGGTTAACCCCATAGCTTT
>P_6155
TGGGGGCTCTGATGTAAAGGCGGTTTTACAATAGCGCGAAA
>P_6156
AGCGGAAAAGTCGGCGGAGGCGGGAAAACGGGAGTTGCAGA
>P_6157
TAGTTGCTCTCCAATTGGGGCGCGAATTGCAATTTCGGGTT
>P_6158
GCAAGAGGGCGGGGCCAAAACGTGCTTGGGCTTAGACCCTA
>P_6159
AGTGTCCGCCCACAAAAAAGCGTTGTTAGCGGTTGGCAGTT
>P_6160
GTCTACCGCATGCCATTCGGCATTAATTTGCTACAGCCTCC
>P_6161
AACAGACCGGAATTCAATGGCGGTCCCTCTGAAATGGGATT
>P_6162
TGAGCAAACATAATATTTTCCAGCACATACAAAATAGTTAT
>P_6163
CTTCGCCCTGGCCAGAAACGCCCGGTCTGAATTAGCCGCCC
>P_6164
TATTTGAGATCAAAATTTGGCGCCAACATTTTTGGTTACCC
>P_6165
CGGCGAAAGCCGAAATTCAGCGGAAATTTTCAGCCCCGGCG
>P_6166
TCAAATGCTTGGACAGCTGTCGGCAATTGCGTAGCCAGCAA
>P_6167
CCGGCAGACTGCCAAAACCTCGGTGTGTGTCTACTAATTGT
>P_6168
TAATAGCAGGAGAGGGAACGCGGAAAAAATTATTGAGGTAG
>P_6169
GTCAAACTTGGCCCTGGCGGCGTCGCTCAGAGCTCGGATGG
>P_6170
TTGCCCCAGCACAAAAATTACGTCAGAGGAAAAACAAGTAA
>P_6171
TGGATTATGTTGAGCTGGCGCAGTGGAAGTTTCCATCGAGT
>P_6172
GGATGGAGCGCATGCGCCTACTTTGCATGGCAGCCAGAGCA
>P_6173
TTTTGCCTTGGCCGGAAGCGCAGGATTTGTTTTTCCGCCAT
>P_6174
TGCTAAGCCATGAACAGACGCATGTTCGAGCACGTGAGATC
>P_6175
TGGATTATGTTGTGATGGCGCGCCGATGTCCTGGCCCCCAA
>P_6176
GTTTTTGTTCCTTTAAGAAGCAGGAATTTTAAATTATTCAT
>P_6177
AAGCTGGCTGCTGGAAATTGCGGTTTGTACGTAAGGTTCCC
>P_6178
ACAAATCCAAAAAAAAAAATCGTTCCCATGATTGTCGCCAA
>P_6179
ATGCCAAGGACTAGAAAACTCCTTGTCAACTGGTAATTTGA
>P_6180
TTAATCGCATTTTTTAAGCTCCGCATTTAATTAGGTCTCAA
>P_6181
AAATAAAATAAGAGAAACTCCGGAAATTTTTACGTTTAAAC
>P_6182
CTATCCAGTGCAAAAGATCACGGCCACCACACAGGCACCAT
>P_6183
GGACGAGTGGAGGAACGACGCAGCTTCAACGAAGATCGTCC
>P_6184
AAAAGTTGTCAAAGAAAATGCAGTGCCTCTGCAATCCCCAA
>P_6185
CTAATGGCATAGATAAGTCTCCTGCGAAACAACAGGTAGAA
>P_6186
CAAAAGCTACCCCAAAAATACGTTAATATATGCTACTAGAT
>P_6187
ACACGTATTTAAAAAAATTGCACGAAAATTAAACGTTTTGT
>P_6188
TAGCTCTTTCGTTTATTGCGCGGCATTACAATGAAAACTCG
>P_6189
ATTTCCTTTAAGCCCCATTTCAGTGACCAAGTTTTTATGCA
>P_6190
TGGGTGGGCGGCATCGGCGGCTGCCACGCCCCCCGCCCCAG
>P_6191
CGCTATTTGAACCCGAAACACGTGCTTATCATTTTCGCTCG
>P_6192
CCATCTCCCCCCTCTAAATGCGGTGGGGCAGCTGCATCGTA
>P_6193
CCATTTCAGCTATGTCAGCGCGATAGGGCGCCGTTGCCAAA
>P_6194
ATGCCCAAATGGTCCTGGGGCGGTTGAGGGGAGGGAAGCGG
>P_6195
GCACCATGGAACTGATTTTGCGGCAGAAATTTGATTCCGAT
>P_6196
GAATATATATAATATTTATGCAATCGCAATAAACGACAATT
>P_6197
GCAATTCACTCACTCAAACGCTTGAGTGGAATTTTGGTTGG
>P_6198
AATTTAAATGTATTTAATCGCCCGAAGATACTTTCAAATAA
>P_6199
CGATCGCTAAAGCGATTTGGCAGCATCTCATATTCCCGCAG
>P_6200
GTGAGCGCACTTAGTTAGCGCACGAAGGGTTTTCCATGGTG
>P_6201
AATAAATTAAATTTCTTTTGCGGTTTTGCCTGTTGCAATCA
>P_6202
GGTGGCTAAAAACAAAAAACCGGCCAGAGGCAGGTGAATGA
>P_6203
TAAATGACTTTGCCCAAAAACGGCATCCACCTTTCACCAGA
>P_6204
CGTAGTGGCAATTAAAAATGCGCTGGCAGCTTTTCGTTGCC
>P_6205
GAGAAGTTCAAGGATGGGGCCCCGAAAAAGGATATCGGCAC
>P_6206
TATTCATAAATAACTCCACACAGCAACACATCGCTTTCCGT
>P_6207
GAGTATGACAACGCTAAATGCAGTTTGTAGCTTAAAAGGAT
>P_6208
CCTTTTCACGCCCACGGACGCAGTCCTTCATTAATCTTGCT
>P_6209
CTGCCCCCGTACTCCATGGGCGGGGAGGCGGGTCGTCCGTG
>P_6210
TGGAGCACTTTTGCCAAGTGCGGTTCTTGGGCAAGTGTGGG
>P_6211
CAGCTACCCACACCAAATCGCAGTCGCATTCCTCTTTGTAA
>P_6212
CATCGGCCCTACGGTCAGGGCAGGAATTTCGGACGCGGCGG
>P_6213
CGTGACCAGAGCCGAGGGCGCGCTAATTTACTTGACTTGAT
>P_6214
CGCCGAACCTCGAGAAGATTCCGTAGTAAAAAATAGGGTGC
>P_6215
AGAATAGTCGCAATTATCCTCGGTCACATCCGCATAAACCC
>P_6216
GTAGTACACGCACGAAAATTCCTTAACAAAGTTAATAAAAG
>P_6217
ACAATGGCAAAATGTTGGCGCGACAGCAACATTTTTCTTGG
>P_6218
GTAATTACCAATGTCGGGAGCAGGAACGAGAAATGGACCGC
>P_6219
CTCGATCGCCGCCGCAGCAGCGGGAATGGCCCAGTATCTAT
>P_6220
CACCCAGACAGATCAAAAGGCAGTCGTTTCGCTGGGGAGTT
>P_6221
GACTAGGATTTTATGAGTTGCCTGATCACAGAATTTTCGGT
>P_6222
GCCGATGCGCGCTTTAATCGCGGCAATTAAAACATTTGCAC
>P_6223
ACTGGCCTCGTACTGGGCGGCGGTGCGGTGCCACGGTGGCC
>P_6224
CCCTTAGTCCGTACATGGCGCGATCGAATTGCTTTCTGGAG
>P_6225
AATGCGGGGAGGGTTTTGCGCAGGGAGGTGTAAATTGTTTT
>P_6226
AGCAAAGGCGGTGCAAAAGGCCGTGATGATGGAAATGTGAA
>P_6227
AACTTCTTACCATTTACAGGCGGCAGTAATCGTTTATCGTA
>P_6228
TTTCGGCGCTTAACTTAAGTCGAGCGTGGAGAAGTGGGAAA
>P_6229
CATTTGACACCATTCAAAATCGGGAATCTAGAGTTCCGCTC
>P_6230
CTTCCGTGCCACAATTTTCGCACGAATTAAATGCACATTTG
>P_6231
ATAAAAGGATACTAAAAAAGCATGTTCTACAATTTTATAGG
>P_6232
CATTTCTTTCGCATTTTTCGCGGGGCCCTATTAGTCATACA
>P_6233
GGTGTTTGCCTGGGGTGTGCCGGCCGTATTATCTGCCCTTT
>P_6234
ATTGGCAAAGAATGAAAATGCGATGTGGGTGGGAGAATTTC
>P_6235
TTGGGTGCTTGAAATGGGCGCCGCAACATGCTGTGGTCACT
>P_6236
TATGAATATTTATGCTGGCGCCTGTTTTTGTTTCTGTTCAT
>P_6237
TTAATTATTGTAAACAAAAGCCCGAATTATTGTTGGGGGGA
>P_6238
CGGATCCGCAGGTTCAGGGGCGGCAACCGCCGTCGTGGATT
>P_6239
ATAGACCCGTTTCGAAATTGCGATAGCTCTTTTGCTCTGGC
>P_6240
TCCGGCGGCAGCTCCGCCGGCGGTGGCTACATGCTGCTCCC
>P_6241
GCTAAAGTACTGGATTAGCGCGCGATTGCGTATCTTGGTAT
>P_6242
CAAAAACCTGACAGCAGGCGCACGAAAATTTGCATCACACA
>P_6243
GAGGGTGAGCTTCAAAAACGCAAGGAGGTGGTGCACACTGT
>P_6244
CCGGAAGTTTGGCGGGCGCTCGGTCCGTGCAATTGCACTTG
>P_6245
GAGAAGTTGACCCGGATTTTCGGCCCAAGCATTTATCAAGC
>P_6246
ACGGTAAATCTACCTGAAAGCGGAAAATTTTCGTATGCAAA
>P_6247
ATCTGCAAAAGCAGAAGATGCAGGATCGGCTAATGACCTCG
>P_6248
TTTTATTGACTGTCAAAATGCAGGCGCCAAACGAAAATGTC
>P_6249
TTTTCGTGTAATGCCAACGGCGGCAATTTCTTGTACAACAA
>P_6250
CGAGAAAAACCCATCAAAAGCAATAGAAACTTTACAACTTG
>P_6251
CTAAATACTGGGTTGCAGCTCATTGTTGTTGTTTTTAATGC
>P_6252
GTAGCACTGATCGTTAAGCACGGTAAAGTTTAACAGAGCGC
>P_6253
TCCACAGCGAACTCAAATTGCGAGCTCATATATATAACATT
>P_6254
TGCGTGTGCTTGTGATTTTCCCGAAACGAAACGAAACCAAA
>P_6255
GTCGGGCTGCAGCCAGATCGCGGTTCGTTTCCACATTTCTA
>P_6256
GGTTATCCCTATTACGGCGGCGCTAATGCGGGAGCGGGATC
>P_6257
CGCAATTCAAAGGAAGTTCGCCGGAAAAATAATGAAATGCA
>P_6258
AACTTTCTGTCAAAGTTTTGCGGCCCCCGGAACGAGCTCCA
>P_6259
CAGGGCCCGAATAGAAAATGCATTCCCAAAGATCTGGCTGG
>P_6260
CTAAATGCGGCTACGCGGGGCGATGACACACATAATATGAT
>P_6261
AAATTACAATTTTCAACTTGCGATGACAACACCACTTGTCA
>P_6262
GCCAATCTCTTGCTTTAGCGCATGTTTTGCAGTTTTGCACA
>P_6263
GCGCCGCGCTTGCAAAAAGGCGGTTCTTGCAGACATACATA
>P_6264
TTGTGGCAGAGCTTTTTCTCCGGCCGAAGAGCAGTGATCCG
>P_6265
TATTGTATATTGTAATATTTCGGCCTTAACCAATTCTCTGC
>P_6266
GCGTCACTCTGTTTGGCCTCCGGTCAGCTCAAATGGGGTAC
>P_6267
CTTTTTTATCGGGTTAAAACCGTTGTCTCACATTTCCGTAA
>P_6268
CATTGGGGGTAGATTCTCGTCTTTAACAAGAACGACCTTGT
>P_6269
AGAGAGATTCGGAAAAACGGCACGATATAGCAAACGTCGAC
>P_6270
TAAAGTGTTGCAGGATCACGCCTCAAAAGGAAAAAGCAACG
>P_6271
TATTTACTTTAACAATAATACGGCCATTATGAACCGGGGCA
>P_6272
TTTAATTGGCGCCCAACGCGCTTAAGTGTCGTAAAACCGTA
>P_6273
GCAATCTTCAAGTAATTCTCCAGTAGAACGTTTACACTCCT
>P_6274
TCCGCTGCCCAGCTGCCACGCGATCGCACAAACAGCTGTTT
>P_6275
CACATATTCCCTTGATGTTGCGGCAGAGTCTGTCATTTTGG
>P_6276
AAAGTGCAACCAATTGAAGGCGATCCCGGACGTTTCATTTC
>P_6277
TTGTCGGACACGACGAATTCCAGGAATTCTACCTTCCTCTT
>P_6278
CTTTTTCTATCTCTATTTGTCTAGAGAAGTAATTTATTGGT
>P_6279
ATTGGTATCTTTATGGAATACTTGGTTATCAAATATGTAGA
>P_6280
GTAGTTGGCTTAGGGAGGCACTCCGCCAGCAAACGGGTGGT
>P_6281
AGTACCCACGTGCTCAAACGCACGACATCGAAGTCGGAAAC
>P_6282
AGATTTTGTCAGATTAAATTCCCGCCTGGAAAACATACACT
>P_6283
GGTGAAGTTTAAATAAAAGGCGGGAAGTTCAAACAGAGCTG
>P_6284
TGAGCTGTTAGTTCGTCGCCCTCTCATGTTGCAACATAGTG
>P_6285
TCTGCGAAATTCGTATTTTCCCCCATTCACAGAAAAAGAGG
>P_6286
GAGTGTTCAGTTTTAAAATGCGGTTTAGCACACAAGCACAA
>P_6287
ATTCCTTCTTATTGGAAACGCTGTAAAAGGAAATGTCCTCA
>P_6288
AGTCAATGTTTGTGTTTTGGCGCTATTATTTTACTATAGCG
>P_6289
AGAATGCCGCAGGCTAAGCACAGTCATAGCGATATTCTTGA
>P_6290
AAAATTCTTGCTTAAAATCGCATTGATTGATTCCCCATTTA
>P_6291
AAAGATATTACGGCAAATTACGGCAAAGTTACGTGCAGAAA
>P_6292
GCTGCACGGTCTTTAAAAAGCCCTCCCAGATTACTTTTTGC
>P_6293
CTCATTGATGGGAACATTCTCGAGGACAATTGGCTCCGAGC
>P_6294
TTGAATGTCTGACTTTAAGGCCCGACTTACCTTTAAGTGGT
>P_6295
TATGCCTACATATTAAATCACGAGGAGCACGCAAACGTGCG
>P_6296
ATGTTTTGCTGAATGAATGGCATGGGTCAGAATGGCTGCGA
>P_6297
CGTTTGCTCACATGTGTCCGCCGCAACACCATAAATTAATG
>P_6298
ACGATGGCATTCAGATTAAGCGCTGCCGGCACTGAATGAAC
>P_6299
CTTCCCCGACTTGTACAAAGCACGAAGGGCCAAACAATAAA
>P_6300
AACTGTCTCAATTTCGATGGCAGTCGCAAATCAAAATGGCT
>P_6301
CAATGACACCGTGACAAACACAATCCCTGCTTTCGTAGGCG
>P_6302
TGTGTGTGTGTGGGAAATTGCGACAACGACAAATAAATTAC
>P_6303
GCTGTCCACAAAAAAAAAATCGGGAAAAACCGTGGGAGGTT
>P_6304
AAAACATCTGCCCTGGTCGGCGATGATGCGATCTGGTACTC
>P_6305
AAATCAGCCAATTTCGACGGCAGCAAATCAACGTCCCCGAA
>P_6306
TTTCAATCAACTTCGGAATGCCTGGATGTTAAAAACATTTG
>P_6307
CAGCTTAGGAATTTATGGCGCTGCCTCTAGCAGACAAGGAT
>P_6308
ATATGCAAGGGCAAATCATCCGGTCCAAATAATGCAAGGTC
>P_6309
CACATAATTGATTGAAAACACGGCCATCACTCAAAACCAAG
>P_6310
CATTTGCTCATTGGTGCGCACGGCCATTACGAAAACGGTAG
>P_6311
AAATTTACATGACTATTTCGCCGCAGCAATGTTAATGAAGA
>P_6312
GACCCTAAGGGAGACCCCGGCACCAACTATATTACGTGGTG
>P_6313
ACTTCAAACTCACGTAGAGTCGGTCCCCAAAAAGAAATGGT
>P_6314
GCCAAAATGAGCCTCACACTCTCGAGCCTGCACACGGGTGA
>P_6315
CTAATCACTTCTTCTTGGCGCGCGGTTAGTTTTTTTTTCTG
>P_6316
TGGCTATCAGAGACTGAGCGCACGAAAAACGAAACGAAAAG
>P_6317
TATTTTTAGAAAACACATCTCGTGACAACCCATTTAATGTA
>P_6318
CCGATTGCGATTGCAAAAAGCAGCGACATGAAAGAACAAAC
>P_6319
CACTAAGCTATTTCTCAAAACAGCAATTAAGTTTTTGGTAG
>P_6320
TTTTTCGGTGATTTAAATTTCATGGTCCCTTCAATTTGGCA
>P_6321
AGCGGCTCACAAGACCGAAGCAGTCCTACTAAGCAGCAGGA
>P_6322
GCAGCCACTGGAGCAGGTGGCGGTGGTCGAGGGGCTGCCTT
>P_6323
ATATGTAGATTGAGAACACGCGCCCGCATACTAACATACTT
>P_6324
TTTAACTGTGATACAAGACACGGTGGCCGCGAACTTTGCAA
>P_6325
AGGGTCATTTTCACGTCGCGCAATCGCAGAATCCCATTTCC
>P_6326
ATTTTGTTGATCAGCTTTTCCGGCCAGGCTTTCCCATCGCA
>P_6327
CTATTCGATCATTTATCTTGCGGGACAAACAATACTATGTA
>P_6328
TCATTGGAGCAGGAAATTGCCGGGGCCACACCATCTGAGTC
>P_6329
TCTAGTGGGTCTTAAAAAGTCAGCAGTACATTTTAATGGCT
>P_6330
GTAAAAAGGCGGAAAAACCACCCTGCCGGCATTATCCTGTT
>P_6331
ACAAAATCAATTATTTAAAACGGCCGCATGAATTTTTCGGC
>P_6332
GTTGCAGTCACTTCACTTCGCGGCTTGTCTATCACCTGGCC
>P_6333
AACAATATACAATAAAATCGCAGGGACGAGCACGATGAGGA
>P_6334
TTGCAAGTGCCCACTCTGCGCGTTAAAAGGCAATCATCACA
>P_6335
CCGGCGTCGAAGCTGAAACGCCTACGCGCCTGCGCACCTAG
>P_6336
GGCTTATCCCGCGCTTTTGGCGCTCCCATGGATGAAGATGA
>P_6337
CGCATCCGCGGCGTCAGCTGCGGAAACGACCTCCGAGATGG
>P_6338
CATATGCAGAGCCAAAGTTGCGGGATAAACCAAACAGACCC
>P_6339
AGTGCAAGGGATCAAAAAAGCGGTAGCCCCTCTAGAAGAGG
>P_6340
TATGCTATATCCCGAAACCACAGGGATCTTAAACTCCCCCA
>P_6341
AGAAAGTTAATGGAGGAGTACGAGGAGGTGGTTGCGGACGA
>P_6342
GAGCTGTTTCCAAACAATTGCACTGCCAAGTGGTTACAAAA
>P_6343
TCCCCAACCAAAAGAAAAGGCGATGATATTCGGAAGAGTGG
>P_6344
CATGAGTAAGTCAAGAAACGCAGGACCATAAAACACTTTCT
>P_6345
GAAAGTCAGTCGACTAGCTTCGCAAGGAAGCGGAGCCATAT
>P_6346
CATAAATACTCAATGTTTTGCATGAATTCGAAATGAAATGT
>P_6347
CCTGGAGCGGGTTTAATTTTCAGTATTTTTGTTTTTCAGGG
>P_6348
GCCGGCTGCGCTGCTTTGCCCGGTGTTTCGTTGCTTTTGTT
>P_6349
ATCGAAAGGAATGTTTTGCACTTTAACGATTAATACGACAT
>P_6350
CTTCCAAGCCTTCCAAAATCCGGAAACGAGCAGATTACCGA
>P_6351
CAGTCTAAGATCAACAAAGTCGGTTTTAATCAAGATTCGTG
>P_6352
GTCGGCCTCCACATCGATGGCGGCATCCTCGTCGTCCATCA
>P_6353
GGAAAAGGCCGGGAAAAGCGCGGGGAAAAGTGTACAAGCTA
>P_6354
CTTAAATCAATTCCATTATGCAGGGACCAAGGAAAAACACG
>P_6355
GTTGTTTTGGACGCTGGGTGCGGGATTTTTCATTTTCTTTT
>P_6356
TTTAACCTACATCGAATTTGCATGGCCTATTCTGACCCCTT
>P_6357
CTATCTACCCCACCTCATTTCGGTGTTTTGTTTTGGGCCAT
>P_6358
AAGGGAAAACTGCATTTTGGCACGAATTTTTCAGAGGGGAG
>P_6359
AAGCATTTAGCATTAAAATACCGTTGCGATTATGGCGTTTG
>P_6360
AACCACAACAACTTCAGAGGCAGCAGCAGACAACATCGATT
>P_6361
TTGCGCTAATTTCGACGCGTCGGCGGTGTTGATTACAACTA
>P_6362
TCTAACCAGATGGCAAATTCCCGGACCGATGAAAAAGGCAC
>P_6363
AAAATAAAATCAAAAAATGACGGCCACACAAAAACTCCGAA
>P_6364
TCAACAGCAGTTTTGTGTGTCGAAAAAATTCAGCTAAAATC
>P_6365
AGCGAAACTTTGCTGGCACGCGAAAGCATTTATAACCGACA
>P_6366
CCTGCTCGAAGAGTAACAGGCGAGAACTTTCTCCAGACCAT
>P_6367
GCAGGCGGTCCAATGGTCGGCAATCGCAACTTTGACGACGG
>P_6368
CCCACAAGCAGTTCGAGTTGCGAGGGAGTAGTCGTTCCCCA
>P_6369
AAATTCGTAGTGGTTAAGTACGATGGTGGGCGTGGCACTTG
>P_6370
AAGGAACATCAAAGACATCGCGCTAGTGGGTGATCCAAAAA
>P_6371
TTTAAACCCATTTTAAAATGCGGTTTAAACCCGGTGTTCTT
>P_6372
CGATTTGGGTTAAGCAAACGCTGCACTGCAAATGCCGCCCA
>P_6373
ACGCTCGACGCCAGTTGGGCCGGGGTCGCGCGCTTAAGTGT
>P_6374
ATGCCGCCGCCAATAAGTCGCGGTTGCATGTACCACCTAAT
>P_6375
GACAAAGGGCCGACCAACGGCGGCGATAATAAAAAATCAAA
>P_6376
ATTGGCGTCAAAAAAAAAAGCGAAAACAACCAAAATCTTAG
>P_6377
CTGTAACACACAAGAAATCGCGGGAAAAACAGAACACAACA
>P_6378
ACGAGATTGTGTGAAAAATTCCGTAGCATTCAATAGTCTCA
>P_6379
TGTTGCTTTGTTTTGGACCGCTTTGCCATGCATATTTCAGC
>P_6380
CCCCATCATCGTTTATCCGGCGGCAGTACGGGCAGCACCAC
>P_6381
TCATTAGCCGGTTTGATTTACGGCACACGTGTTTCGCTGTG
>P_6382
GTGGGGTGCTTATAAATTTGCAAGAACATGGCAGCTCCGAC
>P_6383
ACCAATTTGGCCCGAAAAAGCGAAAAAAGCGAGCTACAAAT
>P_6384
CGAGAATGGCCTTTAAAAGTCCTGCGAAAAGAAAGATATTT
>P_6385
CTCTCTCTCTCTCTCTCGCGCGCGCACCCACCACCCACCAG
>P_6386
TTAGAAGTTGCAGGAAATCGCAGTTCCAGTTGTTCTGCTGA
>P_6387
TAAGACCACAACGCAAACTCCGTGCTCAGGAATAATTACAT
>P_6388
CAGGTCTCAGCATTAATCTGCAGGAATTTAGTTGGAAATTT
>P_6389
TGAGAAAGGGTGGAATTTTCCGGCGATGGGTAAAAGTCGGG
>P_6390
ATTACTTGAACTTTACTCGGCGTTAGTTTTTTGTTTTTGGG
>P_6391
AGTCACGACTTGGAGACGGGCGGCAACTCCACATCCAGCGA
>P_6392
TTAAAATACTGGACGTTTTTCAGTCGAAGGAAACATCATCC
>P_6393
TGTGCGTGCCCAGACGATGGCGGTGGGCAGTTCAATTATGG
>P_6394
TGGAAAATCCACTTCACATGCAGCACTTCAGTGATTATGTT
>P_6395
ACGGAAATGTGAAAAAATCACCCTGGCAATTAATCAATTTT
>P_6396
AACGTATCTAGAACTTAGCTCAGCACTACAAACATTAAAAG
>P_6397
GCCAGCAGCTACGCAAATGGCGAGGGGGGTGAGTGTGTGTG
>P_6398
TTTGAATTTATATGGAAATACGGAAACAATTAAATTTGACA
>P_6399
AACTAGCCAAAGCGAAAATGCGAAAAATTTATCCAATTTGG
>P_6400
CTTGGCCAAATGGAAAAATGCCGAAGTGAAAATCATCTCAG
>P_6401
GTGCGGTTCTGGGGGCGTGGCCGTCGCGTTGTAGGCGTCGT
>P_6402
AGTCATAAAAATAGCAAACACCTGGTCGCATCTTTGTATGG
>P_6403
CAAAATTCACAAATAAATCGCACCAATTTTCAAAAGCTACC
>P_6404
TGGGCACTGAGAAAAAAACGCTGTACGTTCAATAAGATATA
>P_6405
TCCGTCTTATCAGCAAAACGCGGTTAAGAGAACTACAAACA
>P_6406
TTTTTTCTCCAGCTCTTCGGCATTGCTAATTCTCTGACCAG
>P_6407
AGTGTGTGTGAACATTTTTCCAGCCACACGCAGTCACCCAC
>P_6408
TTTTTTCATACATACAACGGCGGTGGTTGGTCGCTTCAGAA
>P_6409
CAAATATTTCTATATATTTGCTGCATATAGTTTCTAATTGT
>P_6410
TTTATAAAGCTAAAAATATACAGGAACATATATTTTGCTTG
>P_6411
TATGTGCGAGTGACTTTAAACGGTGCTAACTGTGCTGCAAG
>P_6412
CACAAAAGTCGACTTTTACTCGGGAAGAACAGAAAATAACT
>P_6413
ACCGAAAAATATGGAAAAACCTAAAAACTGACTCGGCTGAT
>P_6414
GTTTATTCTCCGACTATGCGCGATCAGATGAGTTCTTAAAA
>P_6415
AATGCTAGCTATTATTTGGTCAGTAAGTCATTTTAGGCCAT
>P_6416
GAAAAAGTCTCTGTTAACCCCGATGTTAGGTGCGACATTCC
>P_6417
CGAAATGACAATATTAAAACCCTGATTTAATATTTCGCGAC
>P_6418
TGCGAGGAGCTGGGGAAACCCAGTAAAACCCAACCAGATCA
>P_6419
TAAAACTTTATATTTAAATGCAGTGTAAGCTTTTTTTTAAA
>P_6420
TAAAACAAAACTTTAAAAAGCAGTCGAACATCTAATATTTC
>P_6421
ATTTATCGAGCATCAATTTGCGGTCGTTACATGAATTGTTT
>P_6422
CTTCCTTGTTTCAGTATTTGCGGTCTTGGAGAAAGGAGTTG
>P_6423
CGCCAGGCGGAAGAGGATTCCCTGGATGTGAAGGATCACAA
>P_6424
ATCTGCTGTTGCATCTGGCGCTTCTCCAACTTTCCTCCCTG
>P_6425
CCCACCCGCCAGCCGTTACCCTGTAGCATCAATGTCTCTGC
>P_6426
ATCTCCACTTCAAACATTCGCATGGGGCCACCTGTAGCTGG
>P_6427
TGCAAGACAAGGTGAGATTGCGGTTGGGTGGTTTGGGTGGT
>P_6428
GTGTAAAGGTATCCGAGGCTCGTTATTTGTGCTTGTAGTTC
>P_6429
CGTCGCTGACACTAAAGTTGCGAGCGTTTCCTGTCTCCATT
>P_6430
CTAAGAATGGAAGTACGGCGCTGTCTCAATCCCAATAACAA
>P_6431
AAGCGTGATGGAAATATTCGCGGTGGAACGAATTTCGGGTG
>P_6432
ACAGGCGGCCACTGAAAGTGCAGCAACATTAAATGGCTGGA
>P_6433
CGTGAAGCGCTGGCCGGAGGCAATGTCAAGCACATGGGACT
>P_6434
CGGAAACACTCGTTGTATCGCCGGAACGATGCCGCATAGCG
>P_6435
GGGCGCCCCCAAATAAAAGGCGCTAATTGGGAGTGGGCACA
>P_6436
TTTGTGCAAAGGAGTTTTTTCGGTGAGGAGCTGTAGGAGCT
>P_6437
GCAAATAAATACACTTAAAGCGAGAGGAAAGCGGCGACCCC
>P_6438
TAAAAAATGTTTATCAATCGCTGCCACAGGCACGCCTCGAA
>P_6439
GAAAAAGGGGCGTGCAACTGCAGTATTTTCCGCCACGCCCC
>P_6440
AGGAAATCGTACAAATTTTTCGGCATAAATATAAAGTTAAA
>P_6441
GCAATCTGCAGATCAAAAGGCGGTTTTCACGGGGCAAAAGA
>P_6442
GGCAAATTTTATGACCAACGCCTCTCCAGTGTACCGTACTT
>P_6443
TGTCCTTCTGCAGGCATTTGCTGCACTGACTTTTTGGCATT
>P_6444
TTGAAAACTTGCTGGAAAAGCGGCGGTGGGAAGAGCGGAAC
>P_6445
CAATAATTATCAAGATTTTTCCCTAACTACAAAGGAACGAA
>P_6446
GCCAGATCGATGGTGCACAGCGGCACCTTCACCTCGCCGAT
>P_6447
CAGGAAAAACCCGCCAGCTGCGGCCAGATGAAAATGTCAAG
>P_6448
CCGATTGAAGAGTCTCAGCGCAGCACTCACGATGTCCCTTT
>P_6449
TTCCCACTTACCGCAAAGCACCTGAAGCACTTTGCACCCAC
>P_6450
GATGAGTCCTTAGTATTTTCCGCCCACAATCATCAGTTGCT
>P_6451
GGCGGAAAACCCTCTCCCCCCACCCCCCCTCACAACCCCAC
>P_6452
AACAAAAACTGTTGCGAGCTCGGCAACTGAAAACAGAGCAG
>P_6453
TCATTTTTTTTTTTTTTTTGCGGCATTTTCCGTTCGGTGTG
>P_6454
CCTTAAGTGCATAATTTGCGCTCGAATGAGTAGCAATAACC
>P_6455
ACATTTTTTCTTGCAGTGTGCGTGACCACTACACTCGTGTG
>P_6456
ATCTTAGTAGAAATAAAACGCAGGGACAAATGAATAGATGT
>P_6457
GGTAGTGGACATTGTCATCGCCGGAACCGTGAATCAACAGA
>P_6458
TAACTTGATAAGTGAGTGGGCGGTGGAAGTGTTTTTGTTTG
>P_6459
TTCCGTGGAAACGGAAAAAGCGGCCGGGAGAGCCAGAGGGC
>P_6460
AAGCGATCTAACTTCAGACGCATTTTTAGCAGCACTCAGAA
>P_6461
TGAGCAATGCACCCATGTCGCCTTAGATAACAAAATCCTAA
>P_6462
TGCGATCTTCAAAATCAAATCGATAACTGTAATTATTAACT
>P_6463
CAACAAGTGTTGAAATGGCGCGGGAAATCGATAAGTGGGCA
>P_6464
CTTTTCGCCCTGGAAAATCGCTGTACTTGCCACTGAGCTCG
>P_6465
AATTTGATCCCACAAAAAATCGCGGATGATTTATGAGATGG
>P_6466
CCATTACTTGAGTTGTTAGGCGATAGAAACTTTTGCCACGA
>P_6467
GCTAAACAAGCTGCGACGCGCGTCGATTTTCAAACTGAAGT
>P_6468
AATTGATGATCCGGAAATTCCGGTCGAAGAGAAGCAACAAA
>P_6469
CAAGGACTCGTCTTCAATCGCTGCATAGTCTTTTCGGAGTT
>P_6470
CTGATATTGTATTGTAAAGGCGTTAGTCGTAATCGTGTAGG
>P_6471
TTAGGTTCTCTCTTAAAACGCGCTCTCTGTTTTGCCGGCCG
>P_6472
GTTTCCACCCAAAGTTTAGGCCGCAGCAGAGCGAATCCACA
>P_6473
AAAATTTATCAGAGATTTTGCGAGACTTACCCAACCCATGA
>P_6474
GACCAAAACCCTTAAAATCGCGTTTTCTTAATCAACGAATT
>P_6475
CATTTTCCACCGCCCAATCGCACGACCACAAACCGATTTAA
>P_6476
GCAAAGTAATAAATAAATTTCCTGCTCTTTGGCTGTTTTAT
>P_6477
GTGGAACCCTCGATAAGTCGCATGTTTACGGAAGATGATGA
>P_6478
TGAAAATTACTTCCAAATTGCGGTTCTGTGCGGTCCCTCAA
>P_6479
TGCCACATTCCGATAAAACGCCCACTTGAGTTCGCCAACTT
>P_6480
CGAAACGATATGATAATTGGCCTGCTTATACTATATAGTAC
>P_6481
CCATTGTGGGAGGAGTTTTGCGCGAAAGTTTCACATCCTGG
>P_6482
GGTAACTGCCGCCTGAATGGCCTGCTCATCGCGCACGGGAA
>P_6483
TTTGTAACGAAAGGGAATCGCGATCTAGAGAAATATATACA
>P_6484
CTAAACCAGGACAATTTTTGCGGCACCTGGGGCTGAGCTGT
>P_6485
CACGCTGCCGTCTTAAAATGCATCAGCAGTCGAAACTGGCC
>P_6486
ATAAAGAGAACAACATTTCGCTATAAAACGTTTATGAAGAG
>P_6487
CGCCGCTCTGCGCACTGTCGCATGAAATTGAAATATAGTGT
>P_6488
GCGTGCGAGGCACTCGGCGGCGGTGGTCTTGGCCTCGGTGC
>P_6489
TTAAAGCTGGCATAAAAAGGCGAGAAAAAGGAGAGAAGGCG
>P_6490
GTGGGTGGGAATGGGATTTGCGGGGAGGGGCTTTGGTTTTT
>P_6491
TGAACACTAAATGCAGTGCTCGGAACTAGCAATCTTCTATT
>P_6492
TTTCAACCCAACGCAAAAGTCAGTAAGTTAAACGGGGTTAA
>P_6493
AGTCCTTGGCCCACAAGATACGATTCCAAGAAAAAGAAAGA
>P_6494
CAGTTCATTGGATGCGACGGCGGCGACTGTTTCGACCATTG
>P_6495
ACTTAGCAGAATTGTCAAAGCATCAACAGAAGAGTATGATA
>P_6496
GTAAAAAAGATTCCAAGACTCAGTGTCCACTTTCCGCCAAA
>P_6497
CTCGCAAAAAAAGCAAAAAACGAGAATTAAAATAATAATTC
>P_6498
ATTTGGTATCGGGATATTTGCGGTTTTTTGCACAATTTCTG
>P_6499
TTGGCCACATCCCCCCTCCGCCCCAACCCCCTTGACAGGAT
>P_6500
TTGCCGATAAGGACATACGGCGCTCCCATCACTCGCAGCTG
>P_6501
TATCCGTACAGATTTTAACGCGGAAATCGTGACGATTGCAA
>P_6502
AAAGGGAAATCGTGAAAAGGCGGTGAAAATTTCGTAAGATT
>P_6503
ATGTGGCTGCAAATATTTTGCGCGAATTGGGAAACTGGATA
>P_6504
ATCCAAAGTCGTGCCAAAGTCAGTGCCGTGCTAAAATTCGT
>P_6505
GACAGCCGGAATACAAAATGCGGGCGAAATATGTCGATACG
>P_6506
GCAGATTTTCTGCTTTTCTGCGGTTCTTCCAGCCGGCCAAC
>P_6507
AACTGGTTAGAATCCACTCCCCTGGATGCTAAATCTGCTGG
>P_6508
CAACAGCTTAGGTTACTCCCCCTTGGCGAGGGGCGTTTAAA
>P_6509
TAGTAATTTCATTTTAAAAACTAGAACGCTCTTCTTTCCCA
>P_6510
GCGCTTCGCCGTACACTGGGCGGTGTCATTTTAATGGCTCT
>P_6511
TTGTGATCTGAAGCATTTTCCATTGCCAAATCGAAGTCAGA
>P_6512
TCGAATGTCAGAGAATTCGGCGGCGTCATCGCGTCCCTCGC
>P_6513
CGCCTGCTCACAGAAAAATGCGGAACCAGCCGACAAAAAGC
>P_6514
TATGTAAATGAGATATTTTGCGGTCTGGGAGCGTGGGTGGG
>P_6515
CATCTGCATCTGCTGGCCGGCGAGGTGGCTGTCGTGTCGTA
>P_6516
CCCGGCCCGTGGATTTGGATCGGCCGTGGATCGTGCAGCTA
>P_6517
CCACAATTGTACAAATTTCGCAATCGAAATAAAGTTGCACT
>P_6518
ATATAACTGGCTCTTAAAAGCTGCAACAGTAAAAGCCTCAC
>P_6519
TGTATTGGAACTATAAACTTCACGCTTAAAACCACTAACTT
>P_6520
CGCCAAATTCGATGGGGAAGCGGCTGCAGTTTTGGAAACAC
>P_6521
TGCGATGTCCCATTTAAGCTCGGCCATTGTGCGTGGTTCCG
>P_6522
TAGTTAACGCGTTTATGACGCCTGCCCTATTCGCTGAAATA
>P_6523
TTCTGGAAGCTTTGAAAACTCCTGGTTACCCACTTAAAAGA
>P_6524
TGACAATTTAAGAATATTTTCAGCATTAATACTTTTAATGT
>P_6525
ACTGTGGAATATTTTCACAGCGGTGTCTGCAATATTTTCCA
>P_6526
TCAATTGTGCTTGAAATTTGCACGATTAGCGAAACGTTCCG
>P_6527
GACTAGGAATTGAGAAAATGCCTGTTTGAACATTTTACTCA
>P_6528
AGGTTAATGCTAATGCCGCGCCTGACCATTAAAAACCCTCT
>P_6529
TTATTAACCTCTATAAATTTCGATAGCACTATTTTATACAA
>P_6530
CGATCCAAGGGCTCAAAAGGCAGCAAGAATGTTCGGAATGT
>P_6531
AGTACAATTTCCCCAATTTCCCGAAACGAAATGAATAAAAA
>P_6532
CGCGGCTGGTCCGGAAAACACGAGAGTCACTGCATCCTGCA
>P_6533
TCATTTCTGCTCTATGAAGGCGAGAAAAAGTGAGTAAAGAA
>P_6534
CTTTTCACCACACGCAAAGCCGGGGACGAACAAAGTCTCAG
>P_6535
GGAATTATGACCCTGGCAGGCGGAACCGGCAAGTTTTCCCA
>P_6536
GCTGAACTCTGGGAGAGTCGCCTAAACACGCTGGATGCCCT
>P_6537
TTGTCGCTTAAAAAAAAAAACGGAAAAAAGCTCTCATCCCT
>P_6538
ACACGGAGAACTGTAGTTTGCGGAGATTTTTAAACAGTTTC
>P_6539
GATGATGTGATATTAAAACACTTGCACAGAGCGATGCATAT
>P_6540
AAAAAATGTCCATTGCGAAGCGTGTGCAGGTGCGTAAGCTC
>P_6541
CATTATTTGTCCGCTAAGTCCGGGAATAAAAGTCAGAAAGT
>P_6542
TCTGCGCTTCGCTGCTTGAGCAGGAAAAATCGAGTCACATT
>P_6543
TCCGAATCGGAATTAAATTGCAGTTGCAGCGAGGAAAGCTT
>P_6544
GTTGATTTCCAAGGCTTCGGCAGTCCCTGAGTTATTCGCCG
>P_6545
AGGTGAGCCTATGGAAATGGCTGCCTCGATAAGAGGTAAAT
>P_6546
GTTTTAAAGTTATATTCGGGCGGCCACAAGATAGTGACTGA
>P_6547
CAAAATGCAACATAATTTTCCCTGCGAAACACAAGTAAAAA
>P_6548
ATGCTTAAAAGTATGACGCGCGGTGTAAATGGATTTTCGAT
>P_6549
ACATTTACAAGATACAAATGCGGGGTCCATCTTCTTGGAAA
>P_6550
CCATAAACAGCTGAAAATTGCGAAAACAGTTTACCGCGATA
>P_6551
ATTCAATGCGGTGTTACTCGCGTAAACACAAAATTTGTATA
>P_6552
CTCTTTCAGCCCGTAAATAGCGGAAAATTCAATTAAAAGCT
>P_6553
ACTAACTCGTGTTCTTTTTGCAGGGGGAGAACTTTCAAGCG
>P_6554
AGGAAACCGCAGCGATTTTCCCTTGCCATTTTCCCCGGCAT
>P_6555
AAAAGCTAAACAGCAAAACGCATTGTCTGGCACGTAATGAT
>P_6556
TTCTGACTGCCCGAAAAATGCGAGGGAAGTGAAATCAAATG
>P_6557
CTTTTGTATAATTACAAAAGCGAAAAAATGCTTGTACAATT
>P_6558
TTTTTATAAATGTGTTAACGCCCTAAAACCGCCAAAACTGC
>P_6559
AGAAGAACGTTGTTATCTTGCAGGAAAAATGAAAAATCATT
>P_6560
TTCATCCCCTTGAAGGGCTTCTAAAAGAAGCGTCTATTATT
>P_6561
CAGAAAACGCGTTTAAAATGCTTGAATGCTTAAAATTGTTC
>P_6562
AGCACGAGTGACCGCAAAATCATCAACAAGGAGTTGAGGCA
>P_6563
AAGATTAGCAAAGCATAATACACGAAGGGAAAAGTAACCCA
>P_6564
TATAAATCCATTCTCGATCGCGGGGCCCCGATATCCAGAGG
>P_6565
TTGCCACGCCCACTCTAACGCCCGAAAACCGCCAAGCCGGT
>P_6566
TGTATACGTCGGTTAAAACGCCGTATCAATTAATTTTTTAT
>P_6567
ATTTTTTGACCTTTTAAATACACGAACTTAACCAAACTCAC
>P_6568
AGCAACAACATCAGCGCAGGCCGTAGCGGTGGACGAGCAGG
>P_6569
AAGTCGAATCTAATATTTTGCCCCATTATAAACGAAAGCTC
>P_6570
TGCTCAGAAGGCGGCCGAGGCGATGACCTGCAGGGCCATGT
>P_6571
GTAAAAGGGTATCCTCGAGTCGTTAAAAAGTATGTAACAGG
>P_6572
ATTTTATATTTTTGTGATTGCCCGACCGAGAAGAAGACAGG
>P_6573
CAAGACCACCATTCCCAACGCGAAAAGGTATCTGTACCAGC
>P_6574
GACGATTCGCTAAGCTCAGGCGGCAGGGATCCTCTGGATAA
>P_6575
TTTTTAATTTTTTTAAATCGCAGCAATTGCCCACCCTTAAG
>P_6576
GGTGGTTCAAGCCCAAGTCTCGGGCTTAAACCAAACAGTAG
>P_6577
GTTACTACTTCAGTAGATCACCGTACTTATTTCTAGCTCTG
>P_6578
GCAGCGAGCGCGTTTAAATGCACGATCATTTGCAAACGAGC
>P_6579
TTTCTAAATATGCTAACTCGCCCCCACATCGTCGACCCACC
>P_6580
ACAGATGCTCCGTGCAATCGCCCGGTTTATGATGCGAACGT
>P_6581
AGTAACATTGTACTCTAGATCAGTCACAATAAATACTTGAA
>P_6582
GAGCCATATTTAAACAAAAGCGGAAATTTAAGTGTATATCT
>P_6583
AACTAACCTTATAACAAACGCGGATCGTGTCAGTTAACCTG
>P_6584
GTGATGCGATGTGACTTTGGCATGAAGATAGGATGTTTGAC
>P_6585
GTTGGGGTCACTAGAATCTGCGTGCTTAACTTATTTTAAAT
>P_6586
GGCGTCAGCACAGTATTTCGCGCTGGCAGCGGAAGATCAAC
>P_6587
CGCAAAGCACTGCTGTTTGTCGAGAAGAACGAAACACGGCG
>P_6588
CGCCAAAAGCTGATGTCGCTCCAGAGTGCGAAAGTTAAAAG
>P_6589
TGTGCACAACGACCAACACTCAGCGGCAGCGACGTCGCTCT
>P_6590
TGTTGAGCGCATTGTAAAGGCGTTCGAAAAGAAGGAGTACT
>P_6591
TAGTAACCCTTTAAAAAAAACGCGAATTTTCTGCCGATATC
>P_6592
TAACTCCCAGCGGCAGCATTCGGTCGACTCGAAAGTGGCGC
>P_6593
AAGCTTAAACTGTAAATTGGCCGTAATATCTTTAATTATTG
>P_6594
TTAAAATTACTTAATTGAAGCGGTTCTATTTAAATGAGCTT
>P_6595
CGATGGTACATCAGAGCCGCCAGAAAAACGAGCTAAGCCCT
>P_6596
CGTCCCTACGGGCTCAAAAACGGTACAGATGTTGGCATCTT
>P_6597
CCCACACCATGTGAAGGTGGCTGTGGCATTGCACAAGGGGG
>P_6598
ATATACCTACATGTCGGGGTCCCCATTACCGTTGTGTGCGA
>P_6599
ATGTTTCCATTTCGCGTTCGCGCGCCTAATAATATGCAAAT
>P_6600
ACGAAGATTATTTCTTAGCACGCGGACAAGTTTGTTGGCTG
>P_6601
TTCAGTGTGCTCTTCATACTCAGTAAAAACACTTCTGTCAC
>P_6602
TATTTACTTTCAATTTTAGGCAGTACACTCATTTATTACAA
>P_6603
GTGTAACGCTTCGTTGATTGCGAGCGCCGAGTCGCCAAAGA
>P_6604
AATCTTTGGTGTTTTGAGCGCTGCAATGATAAAAGTAATAG
>P_6605
CACTGAAAATACGAAAAATACGGGCACCACGAAGTGTACGG
>P_6606
TGCTCCCGTTCTCTCCCACGCGATGATGCTGCACAGAAAGA
>P_6607
TATTCTTTGACTTCAAATCGCGGTGGGCCATAGCTGGCTTG
>P_6608
CATTCGCACAATACCGGGCGCAGGGATTGTCATCCGTAACG
>P_6609
CGCTCATGATGAAAATTTCGCAGTGACTCCCAGTTTTCGTT
>P_6610
TACTCGTACTCCTCCTTCGGCAGCATTCCTGTAAAGGAGGC
>P_6611
CAGTGTTCCGGAGTTAAACACGGGAATGAACGGCTTGTTTC
>P_6612
AATCGCCATGAAAGTTGGCGCCGAAATTTAATTACCATGCT
>P_6613
ACTTAAGTCCGCTCCTGATGCGGCATGTGCCAATCCCCGTA
>P_6614
TCAATGTGCCACACATTACACGGCCACAAAAAATATGTACA
>P_6615
GTAAAAATGTCAATTAAAGTCGATAAATGTGTTTTTGTGAT
>P_6616
GGATAGATCCGCTCGCATCGCGATAGGTGAAAATTCCATTG
>P_6617
TTTCTATGTTACTAAAAAGTCTTGAATTGTAAAATTGTTCT
>P_6618
AAAGAAATCAAGGTTTTTTGCAGCATTTCTTTGCTTTGATG
>P_6619
CCGCAAATGCTGCGATATCGCAGCGATTTTTGTGTGAAACA
>P_6620
CAATTCCCGCAGAAAAAAGTCGTCGGCAAGCGGAATTCGGT
>P_6621
GTGAAATTAAACAGGCAGCGCGACAATGTCAAAAGCGAAAT
>P_6622
CCAGTCAGCCATGTGACAGGCAGTCGGTCATTATTTCGCAC
>P_6623
TACAAGTACATAAACGAAGACGGCCAGGAGGTGGAGGTGTT
>P_6624
CGATGCAGGGATTCAAGACACCGTAGCAATATGCAGCACAT
>P_6625
AAAATATTACTATAAAATTGCTATACCCATGAAAAAATTTA
>P_6626
CAGTACCAATCCAATGATCGCAGGACATATGTAAAGACCAA
>P_6627
TTTTGTTGCCATCAAAATTTCAGTCGAAACATTGTTATCAA
>P_6628
TAGTTTCACCAAGAAAATCGCGCTGGCAAACTTTTTACTTT
>P_6629
GCAGCAACATCAAGTTGCCGCTGCAACAAAAAAAACACCGC
>P_6630
CCTGTATCCAACAATAAGGTCAGGAAAAAACAATTCTCGCC
>P_6631
TGATTAGCAACAGGAGGTCACGGCCCCAAAGAAAAACAGAA
>P_6632
TTAAGACAGCAATATACGCGCCGCAATTTTAAGTTGAAAAG
>P_6633
GTCTTTTCTAGGTTATCAAACGGTAAAAACGCGGCGACACA
>P_6634
AGGTCGCGGACACCAAAATGCGGTCAAAAACACCAAAACGG
>P_6635
CTCAAGTGCTTCTACAATCGCTTGAAGAAGGACAAGGAGTG
>P_6636
CATTCCGCTGCTTCCCTGCGCGCCAATGATGAAATGTAGGC
>P_6637
AAATCTCTTTTATATAAACTCCTGGACAACATATTTCACAC
>P_6638
TTTGTTTCACCATGTTTACGCAGTGGAAAACGAGCTTCCTC
>P_6639
CGCAGGTCAGCAGACAAACGCGTTTTTGGAAATTAGAGGTG
>P_6640
CCCTGCTTGAGCAATTGCGGCAGGAGCATGCGAGAGAGCGA
>P_6641
CAGCAGCAACATGCGTTGGGCGAGGGGGGTTTTTCCAGGGG
>P_6642
CGGTTGTCCTTTTTTTAGCGCGCGCATTTTGCGGTTGACAG
>P_6643
AACAACGGATCCCCCTCCCCCTTCCCCACCCCACGGAGGAC
>P_6644
GTGTTTACGCAAATATTTCGCCTGATCGTTTAATTGGTTCC
>P_6645
TTCCGTTGTCTTTCACTCGGCTGCCACAGTGAAATTCGATG
>P_6646
ATGGAAGTCTGCAAAAGACACGGTGGGGCATATTTATTGGG
>P_6647
ATGTTCGAACCACCCGCTGGCAGTGCTGACACAAACATATG
>P_6648
AGACAAGTCTGGTTTTGTGGCCTGAGTGGAAGTGTCAGGGT
>P_6649
AAGCAGCTGAGTTTTCCCAGCAGGAATTATAATAACTGAAA
>P_6650
AAAGACTACGCAAAATGACTCCCCATCATACTACCTCATCA
>P_6651
CAGTGGCACAGAGCCACCGGCGGCCGCCACCAAGGGCAGCG
>P_6652
AAAAGCTTAAATTGAAATTCCAATCGGGTGCTATAGCCGTG
>P_6653
CCGATTTTCGCCATTAAGCGCAGCTCATATGTTACCCGAAA
>P_6654
CGACAAGGAGGCTTTATTCGCAAGAAAAAATTAACGCAGAC
>P_6655
AAAGGGCACAAAGTGAAGCACGGCAGGGCCAAAACAGGTGG
>P_6656
TTGCAGTGGGTTGTTTGGCGCGGCCATGGTAAGTGAGGAAA
>P_6657
CTTAAAATGTCATTCAAAGTCGTGGTCCGTGTTTCCACCGG
>P_6658
ACCTTTTGTTTCTCTGTTCTCGGCATCTCTGTATTTATGTA
>P_6659
ATACAACGCACGCTTTCCGGCGGTAAGTTGAAACCACCGAT
>P_6660
TAATATTCGTATTGTTGGGTCCCGAATTTATAGTATTTTCT
>P_6661
CTCTGGCCAACAATAAAATGCGAGAGTCGAGGAGCGGATGA
>P_6662
GACATCCAACATGCATCACTCGGCCTCATTCACGCACACAT
>P_6663
CCCCATTGGGGCAATAAAAGCGAGAACCCAATTGCAGCTCC
>P_6664
CGAAAAAAAACGAAAAAAAACGGGACTAGCACACTCGCGGC
>P_6665
AACCCGAAACCCCCAAAACGCCGAAATAATAATGGGTTCAA
>P_6666
GATGAACTTTCTCAGAATTCCGATTCCAATTGGCAGTCCCC
>P_6667
GTTTGCCTCAACTGAAAACGCCCGATTCTCGGCAACGCCGG
>P_6668
CTCTAATCGAATTCTCCACGCCCTCCCGGTTTCCTGGAAAT
>P_6669
TTGATACGTGCTGGAATTCTCGGTGCCCGCTCATAATTCTC
>P_6670
ATCGAAGTTGTCGTATTTTCCGTGCTTATAGTGGGCCGCAA
>P_6671
ACGCGGCGGTCCTCCACGCTCATGGACTAACACAGAACTGA
>P_6672
GTTATCCTTTGGCTCTGGCTCGCTCCCAGCAGAAAGATCTG
>P_6673
ACAAGCCAAACAGGATAATGCAGCACTGAGAACCACAACGC
>P_6674
TAGCGACTCATGGCAAAATACGTGCTTTTAAATATTGAAGT
>P_6675
TGATATAGAAAATTGGTGCTCCTACAAAGGGGCATCGCTAT
>P_6676
TAATCTTTTATGTTCACTTGCTGTAACACCCACATCTGCAA
>P_6677
AAATTACTTCAAAAACATACCAATCACAATTAGGTGAACCT
>P_6678
CAATTCTCTGTGCACATCGGCTGTACTCACTAAACATGGAA
>P_6679
CACACAACCAATCCAAAAAGCCGTAACGATCAAATGAAAAG
>P_6680
TTCTATGCTGTAAGTCGTGGCCGGAACGCCACACGCTATCA
>P_6681
GACTTAGGTCAATTTTTCCACAGGCTTGAAAAGCAGGCCGG
>P_6682
GCAAATACAAATCATATATGCACGATTTATCTTCAGTTTAT
>P_6683
CAAATGCTCCTTCCATTTCGCCTGATTCGTCGGATCCAGCT
>P_6684
CATCTTTTTCTAAAATGGGCCGCGAAAAACCTTTATCCGAT
>P_6685
CCCGACAAAATTATCAACAACAATGGCAACAATTAATGCCC
>P_6686
ACTATAATAATATATTTCCGCACTGACAAAAAAATTCACGC
>P_6687
GTTTTTACGAGTTTAATTTTCAGGAGTAAGAAGATATACCA
>P_6688
TTTCTTTTTATTATGATTTCCGAGGTCTGGTTTCTGTTTGA
>P_6689
TGTTTTCTCATTTTATTTCGCAATCGCATTTCCAGTAGCTG
>P_6690
TATGTATGGCACAGAAAATGCAGCACTGCGCAGCCTAGCCT
>P_6691
AGCAAGGGCCTGCAAGTAGTCCTGAAGGGCATTGAGTCTGA
>P_6692
AATAGCTGTATGTGAATGTTCCGTACCAAAATTATCATCTT
>P_6693
GTCAAATGCTTTACTAAAGGCAGTCTAGATGACATCAGTTT
>P_6694
CCGCTGCGACGCTGCTGACGCCTCCACATGATTGCTAGGGA
>P_6695
TCCCGGGCCAGTTTTAACTACGGTCAGCATGGACTTCAGAG
>P_6696
TAAACATTGTTGCAAAAGTGCTACAATGTGATTGTTCCCAA
>P_6697
GCAGAGAACTTTTTTAAAAACGTTAAGAATCAGAAGGAAGG
>P_6698
TCGAGTATAGCTGCTTGATGCAAGGATCTCCTGAAGCGATG
>P_6699
ATTATATCGAGCCCTAAAAGCGGTTTTTATGCTGAGCTCTC
>P_6700
TTATGTCCGTCAGAAATTTGCGATAAATTTGCGCCTCCTCG
>P_6701
CTGGGCGATGATTTATGAGGCGGCTCCTCCATTTGCGGCTA
>P_6702
GCGGAATTGCCAGCAATTTCCGCAAATTCCTTACATTACGT
>P_6703
TGGTTGAAAGGTAAATTGCACAGTATTTTCCTGCTTGGCTT
>P_6704
TGCAAAAGTCAGTCGTAAAACGGCCATCGGCTTAAACTGTT
>P_6705
GACCGGCGACCACAAAAACACCCGGGCAGCAACAGCAACAA
>P_6706
TTGGTGGCCATCTCAAGCGGCGATAGCTCCAAATGCAGCAC
>P_6707
ATGGCATGAGTATAATTTTCCGGTCTTTGGTTTCCTGCTTT
>P_6708
GCGAATTATTTATTAAGCGCCAGTAGAAACATTTGGCCACA
>P_6709
CGAGACCATACTCTCAGCGGCGATTTTGGCAAATTCATATC
>P_6710
CTGAAGGGCAATCAAGCTGGCGATGACGATGTTAAAGCCGT
>P_6711
ACAAATTTTATGCGACCACGCGCCATTTGATTTCCCTCAAA
>P_6712
GTGGCGCTGAAGGAGATTCGCCTGCAGGAGGAGGAGGGAGC
>P_6713
CGCGACTCGCATTAAAAAGGCGGCCAGGCGAAAACTGAAGA
>P_6714
AAAACTAATGCGATTTGCGGCAGCAACAAAAAAAAGCCTCT
>P_6715
CGATTTCCCCGCCCATTTTCCCCGAACTTCTTATCCTTCAG
>P_6716
CATTCAATGGCATCCGATCGCGATCCGATGCGGCCCCATCA
>P_6717
TCAGAATTTTATTACTGGCGCCCTCGGCGTGTTGGACTCAC
>P_6718
TATTTTCCAATTAAAAAATGCTGGCCCAAAAAGTACCAAAT
>P_6719
CAAACTAATAACGCAAATCACGCGGGTGCGAGTGGGATGGC
>P_6720
GAGTCCTCCGCCTGGTAACTCCTGCTCGCCCCTTTCCTGCC
>P_6721
CCAAGTTTTTATGTCATTTGCGATAAGGTGGTATATAGACA
>P_6722
GGCCTGTTAAATGTGTTAGGCGGGAGCAGGCGCAGCTAAAA
>P_6723
ACATTCCGAACTAAAATTCGCCGGAATTCAGCTTAATTAAT
>P_6724
TAAAATGGAGTAGCCAAAGTCGAGTTTGGCATGACAAACAG
>P_6725
CATTTACAGTTATGCAATGGCAGCCGCGACAATGCATCCTT
>P_6726
ATTTTACAGTCAGCGGCGGGCAGTCACACCGGAACGAGCAC
>P_6727
TTAATTTGTACATACAAGAGCGTGGACAAATAAAATTGAAT
>P_6728
AAAAGTCCCTCCTGGAAACGCGAACCCAACCCAACCCAAGC
>P_6729
CGAACAGCACGCGACATTCGCCGGAAAAAAAAACGAGAACC
>P_6730
GAATGGAGGCGAATTTTATGCGGCACGGGCGAGATGATCAG
>P_6731
AATGGAATTGCTTTAAAAAGCGGGCACAATTTATTTCAATA
>P_6732
GATCTTGGTATTGAGAACCGCGATAAAACCGAGGACCAGGT
>P_6733
TCAAAAAGCCGCTTGAAACGCGGCTTCGTGTGGCTGGTGAA
>P_6734
GTTTTGATTTCCAGTCGAGTCCTGCTCATTGTTGCTGGCAC
>P_6735
GAGAAAATGGACGAGAAAAGCGGGGGTGGTGAAACCTTTTA
>P_6736
GCAAAAACTTTAACAAAACACAGGAGCGAGCAAAATCTACT
>P_6737
CAAAAGTTTCCAAAAAATTCCCTTAATTCTGTTTTAATCAG
>P_6738
GTACATGGCTCCGATTTCCGCCTAACTAACTAATCCCCAGC
>P_6739
GATTGCAAGATTTTAAGGCGCTGCAGAAGTTAAATCTTACC
>P_6740
TTGCCGGTGGGCGGTTATTTCAGCAGTATAGTTTCCGCTGC
>P_6741
GTATACTAGGGAATTGCACTCGTGACATATTCGGCCGTGTA
>P_6742
CGGATATTGAACGGAAGTTGCACGCCCACCCAGTTATTACA
>P_6743
CTGAAGTAATCTTGAAAAGTCAATGCCATCTTGTTAAGCCA
>P_6744
GTCAGTCAAGGAACAAACGGCGATAACAGCTCCACTCAGTC
>P_6745
AACAGAAGGCAGATCGAGCGCGTGCTTGAGGTGGCCACTAT
>P_6746
TCCACCATTAACCCAAAATGCATCACCATTCAATATAAAAC
>P_6747
GACACAATCGCATCTGACGGCTTGAAGGTCGACTCGAGCCT
>P_6748
GCAAAGCCCAGCTGAAATCGCTATGTATGTGATGTGTGCTT
>P_6749
CGAAAATGCGCCAAAAACGACCGGAACGACCAACTGCTCTA
>P_6750
CTGGACGGTGTAGCACCACGCGGCCTCCCCGATAATGCAGA
>P_6751
TTTTTGGTGCGCAAAAAACGCAGCAGGAAGACGGTATCGGT
>P_6752
GGAATCGAGGGCAGGAAAATCGGGGGCGAACAAACTTTTAT
>P_6753
TTATGTCTTTATTGACAACGCCGCAATAACATAAATAATTT
>P_6754
CACACATTTGTGTTTAGCGGCATGATTCATAATAGGATACG
>P_6755
ATATAATACAAATAAAAAACCCCGATTGTCACTTTATATGG
>P_6756
ATGCTCCGCTGTCTCACTGGCAGTGTCTCGCTTTTTTGTTT
>P_6757
TGATAGGCGCAGGTGTGACTCTTGATCAGAGCGGGCTTCTG
>P_6758
CGCGGCGGCAGCTTCAATCGCAGGAACCAACAGAACTGGGA
>P_6759
AACCAAATCACTTATTCAGGCGGTGGGGAAAAAATAAAACG
>P_6760
CTGCACTCCACTTAAAAAATCGTTAAGCATAAAAACAATAA
>P_6761
AAGGCAATCTCGACAATTTGCAATCGCAACCGAACCGAACT
>P_6762
CTTTCCCTCAGTGCAAAATACGTGGGCATTTAGCGAAACGT
>P_6763
AGTAAATCCAATAGAATCGGCCCTGTTTTCTAAAACTCTCT
>P_6764
TCATATAACAGGCAGTTTCGCTTGGTCAATATATTTGATAT
>P_6765
GTGCCCTACACACCACCCCCCTCCCCCATTTGATACCCCTT
>P_6766
TTAGAAACTTATCTAAAACGCATTAAATTCAAAGCCGAAAA
>P_6767
GTTATAAAAATTGGATTTTGCGCGCAACTTAATCACATTTT
>P_6768
GATCCGTCCCGCATAAAATGCGGTTCGTGTTCATCAGCATT
>P_6769
CCGAGCGCAGAAGGAGGCTGCGGTTTCGCCTCCCCAGCCAC
>P_6770
AGTTCGGACCTGACCCAAAGCGGCCTGGAGGAGGACAAGAA
>P_6771
TGCACATGCACTGAAAAAAGCAAGGTCAACAAAAGAAGGTC
>P_6772
TAAATATTTATTTTTTAACACGTTAATCTCACAAATCCCCT
>P_6773
TTGCGGCGGCGCAGACGGCGCAGCAGGAACAGATGGCTGGC
>P_6774
TTGAAACGCGTTAATTTTCGCGCGATTTGTTTGCTCTCCTC
>P_6775
GCAGTTAAAACCGCCAAACGCGGCCAATATTCTGATGCTCT
>P_6776
TGTTTTGATGGCCCAAAACTCGGTGCGGCAACATTTGTTTG
>P_6777
ATATGTACAGACGAAAAAGTCGAAAAAATTGTAGTTTAGCA
>P_6778
GGAACTTCGACGAGGCGCGGCGATCGGCATGAAATCGTGTC
>P_6779
CGTTGACTAGAGGTTGAAAGCGAGGTAAAGAATTTTTCGGA
>P_6780
CACTAATTAAAGTCAACACTCGTGACTATGACCTCATTACA
>P_6781
CGTGTCCCCCATTCAAGTTGCGGGAATGCGCATTATTGAGT
>P_6782
TTGTAGGGATTTTTGTGTGGCTGCAATGTCGAAAATTCCCA
>P_6783
TCGAGAGCGAAGGCCAAACGCAAGACTGGTGCAAAACTGAT
>P_6784
CCGGAGGGGGAAGGATATGGCGGGGATATTCGGGGAAGTAT
>P_6785
GGGGATTTTCCCCCAAATTTCGATGATGTGTTGATGGGACT
>P_6786
TTTAACCACACCATAAAAATCGGCGTCGGCTTTTACATAAA
>P_6787
TGCCACGCCCATTTTGGGGGCATGGACAACAAATGCGCTGC
>P_6788
TCGAGAATGTTGCCAATTCGCGTTGGCGACTCGTAAATAAA
>P_6789
TAAAAAGGATTGCGCTCAGGCAGTGATTTTCAATTTAAAAA
>P_6790
ATCTCGGATCCCCCAAATCTCAGTCTCGCTGTCTTTCTCCA
>P_6791
ATTAATCAAGCCTGTGATGGCGGCAATCAAAATAACTGATG
>P_6792
GCCTGACCGCACACGGAGCTCCTGCTCCTGCTCCTAACTAA
>P_6793
TAATCGCATTAAGTTAAGTGCGGTGACTTTAAAGATTATCC
>P_6794
AGACAAAGCACATCCGCTGGCAGTCGTAATCGGGGCAACGG
>P_6795
AAGGCACTTGATCGATCGGTCGGTCGAATGAATGATGGATC
>P_6796
CCACAATCAAATTGCCGAAGCATGCACACGTTTAATAGCAA
>P_6797
CTCATACATATGAAAAATTACGGCGGCATGCCAGAGCGTGA
>P_6798
ACCTCCACTTATCTCCGGCACGAGAAATTCCCAAGCAATTT
>P_6799
CAGAAAATATATTGAAAATTCAGTCAGGCACTCTGGAGTCT
>P_6800
AATAAAAACACTTCAATTTCCGATGCCAATCAGGCGGAGAT
>P_6801
TGCTCTTTTCTCGATCAGGGCGGTGAGTACTTTATACTGTG
>P_6802
ATTGTTCTTAACGACGGTTCCCCGACTCACCTTTCAACTCA
>P_6803
CTAGACGACCTTCCCGCAGGCAGTGGCATTCAGGGGGCACC
>P_6804
GTATTTGTGAGCTTTTCGGGCAGGAAAAATATTTTGTAAAT
>P_6805
GTAAAAAGGTATACTAAAGGCCCTAACGCCCTAACGCCGCC
>P_6806
GTGCAGTGAAAAAGAAATTGCGAAAATCAGAACTAAAACTG
>P_6807
ACAACAACTAAAGACAAAGGCTGCAGCGTCGAATGTCGCGC
>P_6808
GAACTCAGACTGCACGGACGCCTGGTCCCTCTGGACTCTCT
>P_6809
GCAATTGCGTTGCCACTTGGCGCTATTTAAAATTTACCCAC
>P_6810
GTATAATAAGTCAATTCACTCGGTCATCGACAGGAGACCGG
>P_6811
CGATGCCAATGATAGAGACACGAGAGGGATAAGATTGGTCC
>P_6812
CCCACAACCGCCCAAAAACGCCTAAACCGGTCGCGCACACT
>P_6813
TCAGATAACAAGCTTATGCGCGAGATTGCTACATTTACAAG
>P_6814
CTAAGTTATGTCATTTTAAGCGGTCAAAATGGGTGATTTTT
>P_6815
CAAAGGTGGCGAAACAAGTGCGGGAATGAGCTTTCGAACGA
>P_6816
CGAATGCTTGCCCGAGTTTGCAGGCGCACATGAATCGTATG
>P_6817
TCTTGCAATACCAATGGGGTCCCGATTGACGAAGTCTGTTT
>P_6818
GTACTATCTCAGGATGGCCGCCCGATCACTATGATATCACA
>P_6819
CGATTTAATCGTCGCTTTTCCCTCGACGACATTTAGACATT
>P_6820
TTGCCACCTTTGCCAAATTTCGGTGGAAAGCTTATCGTCCC
>P_6821
ACCAACAAAATCACACACTCCATCCCAACCATAGATAACAC
>P_6822
ATCACTGCAAGTGAAGAACGCAGCAACGCAGAGATCCACGG
>P_6823
CTTTTAAAGAGGACCTTGCGCCCTGCCATACAGATAGCTTA
>P_6824
TCCAATTCACCCTGACAAAACGAGAAAAACGCCCAACGTCG
>P_6825
CCCTCCAGCAGTCAATGGGCCAGTCCTATTCATTTGGTCCC
>P_6826
CTGAGTGCTGATGGGCGAGGCAGTTCGAGCAATACTTATTA
>P_6827
TGGCATCGTGATTTTAAACGCCCCACCCTTGCATAGTCTCT
>P_6828
CGAATCGCCTGCGTATACAGCGGTTCCAGAATAGGTGCTTG
>P_6829
GCTCCATATGCATTAATTTCCATAAACTACAATATTTAGCC
>P_6830
GGCACAAGTACGCCCAGCTGCGGGAGGGAGAATCGGGCAGC
>P_6831
AAACGAATATAATATAATTGCGTTGTCTCTGTCGATTATGA
>P_6832
CTCTAAGAAGAGGAAAAATTCGAGAAACTAAGCTTCAGGTT
>P_6833
AGTTTAACTCTTAATCGGTTCGGTACGTGCACTGCCACCGT
>P_6834
ATAAGAATATAGTGTTAGAGCGAAAAAAATGCATCCAGCGA
>P_6835
ACATAATTAGATCCTACTAACACTAAAATTTAATTTAGTTA
>P_6836
TACACCAAACAACTAAAAAGCAGCAAGGGATTTTGCTAGTT
>P_6837
GAAGTTTTAACATCAAAATGCCCTATTACGTTGAACTTGAT
>P_6838
GTCACAACGGAAGTTCAACGCAAGGATCAAAAGACCGATCA
>P_6839
TAGGATTTCGCCATCTATAACGGGGAATAATCGGTAACGTG
>P_6840
TAATCGGAATGGACATTCTACACGAACTAAAAGCAATAGTC
>P_6841
AGTGTCTTTTAAATTAAATTCGAAAAATTCTGGATATTGGA
>P_6842
TATTTAGTTAGGGTTCAGCTCCCGAATCAGAACATAACATA
>P_6843
CAAATGGGCCTTGAGGATCGCGCGAACTTCTCCTCTTTCTC
>P_6844
TACTTCAATACTGCGAACCGCAGGATCAATTATATATCTCC
>P_6845
TCATCGCGAGGCTTGAGATGCGTGAGAAATCATAAAATATT
>P_6846
CTGAATGGCGAGCGCCTGCGCGGTGGAAAGGCGTGTCGCAG
>P_6847
CATTTTTACCCTCGCAATCGCAGGGTCACACTTTCGTGAAA
>P_6848
CAAAAACGTTACTCACACGGCGGCGGGGCCATAAAAGGGTC
>P_6849
TCAATGGGCCTCCAAAAATCCCTTGGCATCAAGAATTGGTA
>P_6850
TGATTAAAGAATAGTAATTGCACGGTTAGAGAAACCAAACC
>P_6851
TTTGCCTCTCTCCTAAAACTCTGCCACAATCCGTGTATTCA
>P_6852
AGTAGGAGCCCAGGAAGAGTCGAGGGCGCTGAGAAACTTTA
>P_6853
AGACGTCAGCTGTCCAACTACCCGAATGCGGAATCTGGTGA
>P_6854
CGTTTAGCATAAATGAATTGCACTAATTACGCCAAGAGCGT
>P_6855
CATGGGCTCAGGAGAAAATTCATGGAGGTAATCGTAGCTCT
>P_6856
GGAAATTCGAGTGCAGGCGGCAGCGGTGGAGGGGCGGGCGG
>P_6857
AATGGATCCCGACTGTTTTGCGATGTCCTCGTACCAGTTCG
>P_6858
CAAAACCAAAGGAGATGAAGCCCCAATACCAAATGGCCAAT
>P_6859
TCGTGCCACTGAGGCAAGTCCGTTAGAAATGTTAATTGGTA
>P_6860
AGATCAGTGAAATCATCTTCCGGGAAGGTTCAGGCGGAACT
>P_6861
CGGATCCGGCTGACAGGCGGCGCTGTCAATGCAATAAACTT
>P_6862
CTCGTAATGTAAGTTATTTGCAGTAAGAATACATTTTTCGG
>P_6863
AAATAAAAAAGTGTATCTTTCGGTGTCTGATTAGTATTCGG
>P_6864
CACTGCCTAAAATTAAATCGCGCTAAAAGATGAGCATTTAA
>P_6865
AAGTTTTATTGCTCTTGGCACACGAGCGACTGGCGGGCACT
>P_6866
TTGCCAAAACGCTGTCAACGCATTACGTAATTATGGATGTA
>P_6867
AAATTTTAGACTTAAAAATGCTAGCTTGACAATTTTCCTAA
>P_6868
CTTGTTTGACATTTTAATTGCAATGTTGATGGATTTCACTG
>P_6869
CAAATGAAGTTCAACAAACGCACGATTCCAGCTGGCAATTT
>P_6870
TTTAGGACTTGAGCCTCCCACCTGGACGTTGTCCTTATTCA
>P_6871
ATTCTATTTAGTGTAAAACGCGAAAAAGTTAGCAAGTGAGT
>P_6872
GGGTTCTCTATATCGAAACGCACGAGCAAGAAGGCCAACCC
>P_6873
TCGAATTGGGGGAATAAACTCACGACTGAGCGATATAGGAT
>P_6874
AAAATTTCGCATTTTAATTGCAGTTTTTGCCTAAGCGAGTC
>P_6875
TACACAGGCATGAAATTTTGCTGCCCCAGCGAGCAACAAAA
>P_6876
TATTCACTTCATATTTTTTGCGACAACGGGCGAAAAGAAAT
>P_6877
GCTGCTGCCATTCTCCCCCGCGCCCCCTCACTTTTCCCACC
>P_6878
AGCAACACAAGGGAGTTCAGCGGTGGGAAGAAAAAAACCCA
>P_6879
CACGAGGGAATTATGCTCGGCGAAAAATTTTCAAGTGGTTC
>P_6880
TGTGCCCCAAGCAAAAAATCCGGCCAGCAAATCACACCGAA
>P_6881
ATTGCAGAGTGTGGGGGCTGCGAGGGAGATGCAATCCCCCA
>P_6882
TGCTTATTTTCTAAAAAATCCAGCAACCAGCAACTAGCACA
>P_6883
CCACTGGAGCAGCCAAAACGCAGAAATATGGCAAAATCTGT
>P_6884
CTTGAAATCAAATGCAGTGGCGATCGAGTATATCATCATGT
>P_6885
GCAAAAATGTTTTCTCATGGCGGTGGGCGTGACCCAGCAAC
>P_6886
TGAATTTCCCTTGAGAGTTGCTGCCTGGAGGTCAAGAGGAC
>P_6887
TCAGTCCGCCCCCCGAAATGCGTGACCCCTGGCACCCGGAG
>P_6888
GCCTCGGAAACCCGAAAAAGCGGGATGAATAGAATCGATTT
>P_6889
CAAAAAATGAAATAAAAATCCGTTCGCGACACGCAACTTCC
>P_6890
TAACAGTTGGCTGCAAATCACGAGAATTTTCAATTATCTAA
>P_6891
TCAGGCCAAAAAAGAAAACACGGCAGAGGAAACATGGATAA
>P_6892
TACGATGCTCCATAAACTCGCATGGGTTTTATAAGCACGAT
>P_6893
CCATGTCCAACACTTTAACGCAGCACCTCCTCAACATGCTC
>P_6894
GCCCAAGTCGATGCCGATGGCCGGAATTTTACCCATTTTTT
>P_6895
TCAGTTGACAGTTTTGCCGGCTGCAACAATATGCATTTTGC
>P_6896
CATCGTTCAGCAGATGAGCGCGATCGGCGGTGCTGAAGGTT
>P_6897
TAAAACAACCAAACAACCGGCAGCAACAAAAACTGTTGCAC
>P_6898
CTAGACACTCGGAAAAAACGCACGATGTCGTTGTAGATCCT
>P_6899
TAAAAAGCAACGCAAAAACGCATGCAGGCAGTGGTGAAACT
>P_6900
CATTTTATTTATGAAAATCGCCTGGGCACTCGATACCGATC
>P_6901
GCACTCACAAAATTCAAACACACGCTCAGGCACTGAGAAAA
>P_6902
GAGCTGACACACTTAAAAGTCGGCAAATGCAACTGCAACTT
>P_6903
CGCGGTCCAAGCGCTCGCCGCGGGCAAAATCGAAAAGGCCG
>P_6904
GTTATAACTTCAGGTTAAAACGGTACATGGGCGAACTTCCG
>P_6905
TGGCGAAAAGGCACTTAAGTCGCGAAGTTTATTTTATCTGG
>P_6906
TCAATTTCACTCGCAGCGCGCAGTCCGTAGTTTCTTTTATT
>P_6907
TTGGGCATAAATATTTTTTTCGGGGATAATAACTTACTCAA
>P_6908
ACTCTTGAGCTGAAAAATTGCCGTAATGAACAAGCTGCGGA
>P_6909
AGGTTAATTGATTGAATTTGCGATGATGGCTTTCAATTGTG
>P_6910
TAACAATATAACTTCCATCGCTGCAACATCATGTCAATTTC
>P_6911
AATCGCCGAGCGAACTTTTGCAGCACCTACACATAAATGAA
>P_6912
TGTCGTTTGTCGGTCGTCGGCGTTGTCTCATTTGCGTGGGC
>P_6913
AATGGAGTATCTGCAAAACGCGATCCAATGAACAGAGGCAA
>P_6914
GCAACCAAAATGAAAACCGGCAGGGTTTCCAAGTCGCAAAT
>P_6915
CGCGAAATATATGACATCTGCGTTGATGGAACAAAGGGCGG
>P_6916
TCTTCCAAGAACTAATTTCGCGTGCTCTCAATTTGGCGAGC
>P_6917
CACACTCACAATAGCAATCCCAGTCGAGTGCGGAGTCCATG
>P_6918
CGTTTTTGATTTTTTAAGCGCGCTATTAAATCTAGATGGTT
>P_6919
TTTTGACAGCGCGAAAAATCCCGCAACGAAAAACGAAAGAC
>P_6920
CTGTTATGCTTCGTTGGGGTCCCTAAAAATCGAGAGTTACA
>P_6921
AGTTTTCCTCCGTTATTTTCCCGGAAAATCCATCCTTTTTG
>P_6922
GTGATTTGCATGTGGGATTGCAGGGAGGCGATGCGTCGTCA
>P_6923
GTTCAAATGGCATGAAAATGCAGCAGAATAAACAAAAATTA
>P_6924
CCGTGATTGACCCAAAAATGCGATGATTCGTTTTGATTTTT
>P_6925
GTTTATGGCTTAGACAAAAGCGGCCGTTTGGAGCTTTCTGA
>P_6926
TTCTGTAACTTGGGCAACTGCAGCACCTCCGATAGCATGCA
>P_6927
TTGATGTTACAAAAGGAACGCGTTCTCTCATTAAAATGACC
>P_6928
GCAACGCTCCTCTTCTCCCTCGCCCCCTCTTCTCCCTTTAC
>P_6929
TTTTCGGGGCCTGTAAAATTCGGAAAATTTGACAGCAGCTC
>P_6930
TGATAAAAAAAAGGCCGTCGCGATACAAAACAAACAACTAT
>P_6931
TAAACAATTCGCTGAAATTGCATGTTGTATTTGCGCATGGC
>P_6932
CTGATATGATACTTAAATTGCGATCTTAATATTTCTTCGGT
>P_6933
ACTGAGTGAATGGAAATTGGCCCAAACAAAAAACTGAAAAC
>P_6934
TTTTATTATAAAAAGTTTTGCTGTCCCTACATTTTCATTGA
>P_6935
CACTTGCTAGTTATGAAACGCACTGTTGGGGAAACCATGCT
>P_6936
TGCTTAGGACTATAGAACCGCGGTCTTTGTTTAATTTGCTA
>P_6937
CGAGTTTTCTTTTTCATTTGCCGTAACGCACAACAGTTTTA
>P_6938
TTTGGGACAATTACTTTTGGCCTGGTTATTTAATTGACCGG
>P_6939
CCAATCGGGCACACAAAATCCGGGACAAATGTACTGCAATA
>P_6940
AAGTTGTGGCTGCCATTATGCGGTCTTCAGGCGAAGAACAC
>P_6941
CCCAAAAAGAAAATGATGAGCGGGAAGAGGGAAAACGCGAC
>P_6942
GATATACTACCGTCCTGAGTCGCCAATACGAAGGCCAAAAA
>P_6943
ACTGAAACAAGAGCCGCGGGCGGAAATTTTAATGAAAAAAC
>P_6944
GATGATCAGTTGCGTGCCCACGGTGGGCATATTCATCACTA
>P_6945
TCTGCATTCCGATTCACTGGCGGGAATGTGAAACATGTGCC
>P_6946
ACTAATTAGCAACATAATTACGGCCACGAAAATATTCAAAA
>P_6947
CGTATGGGCAATAAAAATCGCGCGCAAAACGAAAGACTTAG
>P_6948
CCATGAAAGCCAAAGAATCGCTGTCTAAACTTATTGTGTGC
>P_6949
AAAGAGAGAAATCAGAAACTCCCACACATACACACCAAGAG
>P_6950
CGGACTAAAACTATTTAGCGCGTTGTTAGACTCGATTTATG
>P_6951
TTTGTTGCCAAATTATTTTCCGGTGTTTCCACACCCACTTG
>P_6952
GTCTGGAGTTGAGGCAAAGGCGTTAAAATTACAAAATTCCA
>P_6953
AATTTTAAATAACAAATTTTCGAGAATAGAAAAATGGCCAC
>P_6954
GAGCTTCAAAATGTTAACGGCGCTAACGTCCTTTATCCACA
>P_6955
ATTGGGGTCACATGCGCTGGCGGTCACACCTACAATAAAAA
>P_6956
TTTAATTTGCTGTTAAATTGCGCTAAAAATCCAAATGCTAC
>P_6957
GTGGTCATGCTCATAAAATGCCCAAATGTCATCGAGCTATG
>P_6958
ACGGTTTGAGCTTCCTCAGGCGCTGGTATTCTTCCAGGACA
>P_6959
TGCAGCGGCATGTGAAAATGCATTTTCGGCATTCGCGGTAT
>P_6960
CGAACACCACATTTACTGGGCAGGAACGCAGTCCTCTCGCC
>P_6961
TGCCGGCCAAAAGACAGAGGCGATCGCTGGTTAGAAAGGAG
>P_6962
ATTTTCATTCAGAGGTTTTTCGGCATAAACTTTAAACAAAC
>P_6963
CCACTTTGAGATAAAAAAAGCACCAACGTCAACTCGAAAAA
>P_6964
TCACATTTTTTCGCAAATTTCGGTCAAAAATTTTTCTTCCA
>P_6965
CCCCAATCTCTTGATAATGTCATCAATGCTAAGTTCCTGAA
>P_6966
AATAGTAAGAGCTTTAAGCGCGGCTTGTGGAATGTGTGTGG
>P_6967
CATTACAGCAACAAACAAAGCAGTAAAAAATTGGAAAAAAT
>P_6968
GTAAATGGTCCGAAGAAAGGCAAGAATTGTTAAGGTAATTT
>P_6969
ATCACGCGACTTGCCAACGGCAGTCTTCAATTAATAAGCGC
>P_6970
GTTTTTCGCACGCTTTGACGCGTTATTTGCACGAGTATTTA
>P_6971
AAAAATTGGGCTCGAAACGGCAGTAAAAATCGATGCAGGCC
>P_6972
ATTTCGGTACCCAAAAAAAGCGAGGCCTGCGAAAAGGGCAA
>P_6973
GAAAAAGCAAATATTAGTCGCCCGAATGTTAAACAAGGATA
>P_6974
GCCATCATCAAGCTGGATCGCGTGGTCAAGGAAAAATCGCA
>P_6975
CTGCAGAGCCTCAATTATGGCAGTGGTGCATTTTTCCTCCA
>P_6976
AACAATTTGTGTGGCTCTCTCGGTGTTTGTGATTCTGCAAC
>P_6977
ACTTTAACGAGGAGTTGGTGCGTTAATAGGAAAATCGTGTG
>P_6978
TTTTTTTGGTTTTTTTTTTGCGCCGACAACATTAGCAAGTC
>P_6979
CTTTTTCCCCTTTTTTTTTGCGAAAATTTTCCTGTCACACA
>P_6980
ACGTTGTTGATGGTTGACGGCGAGGATTCGGATTGGCAATG
>P_6981
CAAAGCTATATATCAAATCGCTATAATATTTTTACGTGTAC
>P_6982
AGAGCTGCCTGGCTGGATGGCAGGGTCCCCCTCGGTCCTTC
>P_6983
GATTTATAAAGATTTAAGCGCGTTGTTTACGATAAGTTATA
>P_6984
GGGCCATGTGCCGTGGAAGGCGGCCATCAGCAACTTCATTT
>P_6985
ATCTACGAGCACCTGAATGGCATCAACGACACATTCAGCGC
>P_6986
CCAGGGGTCAGCGGAAATCGCGTTAGGGCATCGAAATGCCG
>P_6987
GGGGGGAGAGAGATAAACTGCGGCATCCTTATTCAATGCTC
>P_6988
AATAAATTCAATACGTTCGGCGAGAAAGGAGAAAATAACAA
>P_6989
CAGGCATTTGTATCAAATTGCTGTAATTTGCTTAATGGCAA
>P_6990
CTAAAAATTCAAATGAATTCCACGAATTATAACTGTTGAAG
>P_6991
CACTATAACGGGGCAAGCGGCATGAAGAGTTTGAGTATCAA
>P_6992
AAAGGAGGCACAATAAATTCCGGGCACACACCTGCAACTTC
>P_6993
CATATCCGATTCGCAAAATGCCCTCACAGTTTGTTTGGAAG
>P_6994
GTTTTTCTGTTCACATTTTTCAGTGGTGGAAATTCAAATAG
>P_6995
AAATGCAAGGCAGCAGTTCGCGGTTTTGCCCCAGTCTTTCG
>P_6996
GCCGCTGGTTTCGTTTTACTCAGCCGCAGCATATAATTTGT
>P_6997
CTTACCTCGTTAGCAATCCGCCGTCCCGCCCCCGGAGGTGT
>P_6998
AAGGAAAAGCTTATTAAACGCATGAGTTGTCGAAATTGAAT
>P_6999
TTTATTGCTTCTCATTCCCGCGAGCCCTGTGTTTCAGCACT
>P_7000
TGTTGGGTAGTGTCTTTTCGCGAGGGCCTGATTCACGGCCA
>P_7001
CAAATAGGGTCAGCCGAGGGCGGCCTTAATCTTGAGGAGGG
>P_7002
GCCCACGCCATTGTCAACCTCAAGAACACCAATCCGCGAAT
>P_7003
CCTGCCATTAAAATCATCTACCCGGCCAATAAAATCACTTG
>P_7004
CATATTGCAAACTACCAGGGCAATTATTTAATTCAATGCCA
>P_7005
GCAATTAAATTATTGAAAGACGGCAAGGCAAATTATCCCGT
>P_7006
AAAATCCGATACTTCAAACGCGCCAAAAAGAAAAAAACTCT
>P_7007
CTTCCCTACTCGTATTTTTGCCCAAACGCGTTTCATAAATT
>P_7008
CCTGGTTTGCGAAGCAAAGGCGATAAGGTAGGTTCCACCGA
>P_7009
TGGCACGCTGACCAAAGTGGCGGCTGCGGTGTGCTCTGGCT
>P_7010
TTCATAACCATTAACCGACGCCGGGTTGGTAATGTTACGAC
>P_7011
GCCGTTTGCTAAATTGAGCTCGTGTCCAAGTTTTAAGCAGA
>P_7012
GTTGTCATATACCCACCACACACGGACGCACTCATGGTCAT
>P_7013
AGGACCAACTGGGCAAGGTACGCGAAATATGTTTGTACTCA
>P_7014
CAAATTAAAAAGAAAAAAAACGGTTAAAACAACATACAAGT
>P_7015
GTCCGGCGCGTGTTTCCCGGCAATAAAAAAATATATATTTT
>P_7016
TGAATATAGTCAAAAAACCGCACGATTTCGGAGGTTTTCTA
>P_7017
TGCTACAAACAGTCGCCTAACGGTGTCCACGTTTCCCGACG
>P_7018
AGCATTTATGTTAGCCATTCCGTTGTCTACTAAACTCTTCG
>P_7019
AGAGGGAGCTAGTTGAAGCGCCCTGTTGGGATTCCCGTCGG
>P_7020
TCGGTGACCATTGTGGATCACGGCACTCTCATTGTGAATGA
>P_7021
GCTTGGTTTGCGAAAAAATGCGAGACTTCAAGGACTACTGC
>P_7022
TACTTCCAACAGTGGACAGTCGGCCACAATCATCGAAGCCA
>P_7023
AGGCGGTCTGTATTGTTTTTCGCCAAACTTTTGACCACGCG
>P_7024
AATTCTGGCCTTGGCGTGCACGTGGATGATATGGATGAGAT
>P_7025
ACGATTCTCCTCCCATGACACGGCCATTCAGAAGCGTCTGA
>P_7026
TATAAGTGAGGAGAAAATTTCCCCACTGTTATTAGCATTGG
>P_7027
AAATAATTTTGTAATTTTTACAATAACAATTAAAGTAATTA
>P_7028
TTTCGCAGCGCCAGTTGCGACGCCAAACTTTTTCGTTCATA
>P_7029
ACACTATGTACTATACTGCGCAGGGTCGAAACTTGCTGGTC
>P_7030
GACCCACAGCCTACTCAAAGCGGTATCTTTGGGGGCGTGTC
>P_7031
AATTTCATTTCATTAATTTGCGGCATAATTTCATAATTATT
>P_7032
TTATCCGATCTAACCGATCACGGCCAATACATTTCGTTGGT
>P_7033
TGTTGTCGAAGCATTCGATACCCTGGCAAATTCATTGTTCC
>P_7034
TTTAATTCTTTTAACAATTGCGCTAAAAGTTGTGCATTGAA
>P_7035
TCGAATGAGCTGACGATGCTCGGCACCGCTGAAATGGTCCA
>P_7036
ACAAATAACCCCCCCAACCGCCCGAGAGCCCATCTTTCAAT
>P_7037
GCCGCGACTGGGGAAAATCGCAGGCAATTTCGATTCCCACG
>P_7038
AAACCATAAATCCCCGAGCTCCGTAAAAGGAGTGGCAACTG
>P_7039
CGCGAAGGGTCAAAATTACGCTGCCGTTCGGGCCAACTTGA
>P_7040
ATTGTTATGTGAGCCAAGCACTCCAGCATGTGATATGACTG
>P_7041
ATGAGAGCGAGAATAATTTGCATGGATTAGGTTTATTGCGG
>P_7042
TCTTTTAAAATAATAATTTCCACGCTCTGCATTCTATTTTT
>P_7043
GGGAAAACCTTGGAAAAAATCGGCCAGAGTTGCAGCGCCTT
>P_7044
AAATCAGAGCTTTCATTGCGCCGCATCCACGTGGACAATTT
>P_7045
CAGATGTATCTGTGCATCGGCTGTACAAAGATACAAATGAG
>P_7046
AGCGGAATCCACAGAAAATTCCCGATCCGTGTGCCTTCTGA
>P_7047
CCAATTTTCGCCCTCTCACGCGCCAGTGACCGATTTGTTCT
>P_7048
TGCCAAATGAAATGGGGGTGCGGTGAGGATCACAATTAAAA
>P_7049
GCATTTAAACCAACTAATTGCCTTGCCGGCCGAAATTTCCC
>P_7050
ATAAACAAATAAAAAAAATTCCCCATTTCCTTAAAAAAATA
>P_7051
GCTGAAGGCACTTATAAAAGCAGGAAATCAAACTATGGTGT
>P_7052
TCGCTTCGCTGGCCCCTCGGCGCGACCAGATCTGTGTGCCC
>P_7053
GCGCGGCACACAAGCAAACGCACTAAATAGGAAAACAGGCA
>P_7054
CAAAAACTGCGCTCCAAACTCGTGACGGTACACACACACAC
>P_7055
AAAATAAAAAACCCCAAAAGCGCTGCCAATTAAATGGGGTG
>P_7056
TTAATTTTTAAAGACTTTGGCGGTTGGGTGTTTTGGAAGGC
>P_7057
ACGGGAAATGTGGTTGTGCGCGCCCTCAGCAGCCAGCTGAT
>P_7058
CGAGTGTTTGCCACTAATTGCGGCCAGATACTGAAGGATCA
>P_7059
TTATTTCAACATTTAAAAAACGGTTGAGCTTGTTTTATCCA
>P_7060
TTGCAGACTCTTTTCTGAGTCATGGTCCCTGCAAATCGATA
>P_7061
AATCTGATTTAAAACTTTTGCCGTCGGAAAAAGTTAAAGCT
>P_7062
GTACCAATTACTTCGATTTCCTTGGACACGCCGTCAAACTC
>P_7063
GATGTGGTCGCCCTTAATCGCCAGAATTACGAAACGCGACG
>P_7064
ATCGTCGGGCGGAACGAAGGCGGCAACAGAAGATCAAGGAG
>P_7065
GGGGTTTTCGGGTCTGCGGGCGATGTTGGGGGCCTTGATGA
>P_7066
CAGAGACGACATTTTTATGGCAGCGTTGAGCGCAACGCGGA
>P_7067
ATTCAAGCCGAAACGATTTGCGGAAAAAATGGCCATCCATT
>P_7068
TGGAAAAAAGGGGAAAAAGACAGCAACGCAAAGTCCGAACG
>P_7069
GGCTGAAACTTAATTTGGCGCATTAAAAACTATTGTGCGCT
>P_7070
ATGCGAACCTTAGGAAATTACCCTACCATTCCCAGGTCCAT
>P_7071
TTCCACTCGGCGGTAATTCGCGGTTGCATCAATTCAATGTC
>P_7072
GAAGATACCGCAGAAAAAAGCGTACTCGAACTAACATAGAC
>P_7073
CGAACTAAGTGGGATTTGCGCAGCATAAGTTTAATTGAATG
>P_7074
ATCAACTTGCGCACCATCGGCGGCATATGGCAAACTGAAAG
>P_7075
TTTGCAGCCGGCAAGTGGGGCAGGAATTTTCGGCGTGGCGT
>P_7076
CTCTCCCCACAATTGGATCGCAGGCACATTCCTGAATGCCA
>P_7077
TGATAAGCCTTGCCAGTCGGCCGTCGTGGATGTGGCTAAGT
>P_7078
CATTATGTCACAACCTTTTACGCGGATGGATATTTATTATA
>P_7079
CAAATATGATATTCCACCCACCCGGTTGACATTTCAATTTA
>P_7080
AACGAGTGCAACTATTTTCGCAGTAAATAAGTTTGCTGAAA
>P_7081
TGTTTGTGTTTGGCTGCCGGCATGTTCACAAAATTAGAAAA
>P_7082
GCAGGAGCGGCAGGAAATTCCAGCAATTTTGCAAGCACTAA
>P_7083
ATCCATCCGCCACGCTCTTGCCCGAACACTCGGAAGATTTG
>P_7084
GATTTTCCCAGAGTAATTTGCATGGTCCTCTTGCTGAAGAG
>P_7085
TTTCGCTTCGGCAGCTGAGTCGGCAATTGTCAAATTGAATT
>P_7086
AACGAACAATAAGCTTGACGCATCAACAACAAATTGTTGAA
>P_7087
CCCGTCACTGGTTTTCGACGCGGTGTAAGTTGTGTTCAATT
>P_7088
CGTCGCTACCGTTTCCCAGGCGGCAACAAACATCCATCCGA
>P_7089
CTTTGATGGCCACCAAAATGCAGGCTCAGAAAATGATGGAG
>P_7090
AAGAGCACGAACGGAAAATGCGACAACGATTTGTGGAGAAA
>P_7091
GAGAATAATGTTGGAAAAGACTGCCACAATGAAATTAGCCT
>P_7092
ATTTCTTTTAGCATGTTTTGCATCAACAGGTGTTCACAATC
>P_7093
ATACCCACTCTGCTGGCTGGCATGTTTTATGTTTTCGCTCA
>P_7094
AACAAAGTGCCGGGGCGTGGCGGTCGCCTGGTTTCAGCAGG
>P_7095
ATCGGGGCGGATACTTAACGCCTGAAGTGTAAAGCTGGCTG
>P_7096
ATTGCTCGACTTGAGATCGGCGGTGGTCACGTGGCGCGTCT
>P_7097
TCTGAAAGCCCAAAAACAAGCGTTGGCAATTAAAATTGGTC
>P_7098
GTCGTCACGTACTTGTCCGGCGATAATTTGCACGAGAAGAA
>P_7099
CTGACATTTGTTTTCGGGCGCCTTTTTCCTCCTTGCAGCAA
>P_7100
AACTCATCATTTTGAAGGCGCGCTGTCAGCCATAATGACCG
>P_7101
TCAGTTTGTTTTGTAATTTACGGTGAGAATTGAGTCTGATT
>P_7102
GAAACTTTGGCTCTTGAACACGGTTTCGCAATTCTGTATAT
>P_7103
CCAGGACTCAAAACATAAAGCGATGGCAAAGAAGAACGGGT
>P_7104
TTATTCACTAACCTCGCACTCGGCACCTCCCACGATTGGCG
>P_7105
ACACCCTCGCACTGATTTTCCCTGGACGTGCACATGCATAA
>P_7106
AAGAAGCTGAACTGCAGCAGCGGTGATTCGGAGACGACGGC
>P_7107
TTTTTCAGGCAATTTGAGCGCAGCGTCTTCGGGACTTCCTT
>P_7108
ATAGAAAACCAGGCTGTCCCCGGTTCTGGCGAGTGCTGTCT
>P_7109
CTGCAATTCCAGGTATTGCGCGCCAACTCCAGACCATGCAG
>P_7110
TTATGCAAACTATTCAAGCACGGCCACCTACACGGGCGGTG
>P_7111
CTCCGCACCGGAAAAACTCGCGGGAAAATGGTATTGCCTAA
>P_7112
AATTTTGTTGGGTGGCAGCGCGGGCACTTTGTGGTTTTGGG
>P_7113
TCAAAATATAATGAATTTCGCGATTTAGTCCATTTTCGGCT
>P_7114
AAATTGCATTAAAATTGCCACGCGGACATCCGCAATGGACC
>P_7115
GATAAATTCCATGCCTACCACGAGACCTGCAGGAAAACCCA
>P_7116
CTCAATTGTGTTGACAACTGCAGCCACACAAAATGTAAATA
>P_7117
ATAAAACCCCCCAAGCAGCGCGGGGGTCGGATTCAAAAAAA
>P_7118
TCACACTTGTGCGACCGCTCCTTGGAGTGGGATAAAACGTG
>P_7119
AAATTTAAAAGCCAAAGTTCCAGGAAAAAAGAAAAGAATTT
>P_7120
AAATTCGAAATGGGAAAATGCGGTGGGGGTAACAGCGAACA
>P_7121
TTAGTCATTCCCAGCTGACGCGCTCCCTGGAAAGAATCCTG
>P_7122
TTTTTATGTTTGTTATGGCGCGGCTGCAGAATCATCAAGGA
>P_7123
AATATTATCAGTTTGAAATACATGCGAAAGAACCAGGTAGT
>P_7124
ATGCGTCCCTTCTTCAGTCGCGTGAGGTCCGTGTGACTCCA
>P_7125
GGTTGTTCACGCTCAATTTGCATGCATTTCATTTAGGCGGT
>P_7126
TCCTAATGTTCCGCACTGCGCCGTCTTTCTTTCCCGGATTT
>P_7127
TGGGAATACATGTGAAATTTCGATGGTGTCCGGGAACAGGC
>P_7128
CATCGCACCATTAAATACGGCGGCATCTTTATCTATCCGGC
>P_7129
TCCCAAGATCGCCAACCTTTCCTCGAACACCCGACTGGCCT
>P_7130
CATCTCACCAATTTAAGTTGCGATCGCTGGACTTCTCAAGG
>P_7131
CAAAAGGACCTCCTCCCTCGCCTGCACAATGCAACCCCCAA
>P_7132
CCGCAAAGTCCTTAACGAAGCAGCGGTAATAACTGGCCAGA
>P_7133
TCCAGCAGCTCGCCGTTTTCCGAGGCCCAGTTTTTCCCCAT
>P_7134
CAGAGGAGGGGGAGCAAACTCATCAACAGCTCATTGCCCGC
>P_7135
TAATTGGCCATAAGAAATTGCCTAAATGCGACTTAAGAAAT
>P_7136
TTGTTTTTCAGAATAAGACTCGGTATTCAGCTGCACATCTT
>P_7137
TTGTAGATGATATTATGGGGCCCGAAGTTTTCAAATCCTCT
>P_7138
TGTGCGATTGTTTAAAGAAGCAAATTATAGTTTATACCGCA
>P_7139
CGGAAAGGTGACGTAGAAGTCGGGCAAATTTTAAACAATAC
>P_7140
TGACATTTAACGCTAATTTCCTGCAACGATTTTTGTTTCGC
>P_7141
CCCCTATCCGCCAAGCCGGTCACGCCCAAACTTTTTAAAAA
>P_7142
AAATAGCGAAACGATGGCGACAGTAACATTTATTTACGTAT
>P_7143
GCCAGCTCACGCTCCAGGAGCAGCATCAGAGTATGAACAGT
>P_7144
TCATCTTTTAAGATAACTGTCCCTAATGAGCTTTTTTCAAC
>P_7145
GATATGTTGACGTAGTTGCTCGGTAAGTCGGTGATCTTTGC
>P_7146
ATGCAATAACGATATTTACACGGTAATTTATCATTCATAAT
>P_7147
TATAGTCAGAACATAAAACTCTGTAAGGGTCATGCAACTCG
>P_7148
GAAAGGAAAGACTCCTCCGGCAGTAGTAGCTTGGTCGTTTT
>P_7149
ATACATTTTCTCGATATCGGCGTTGAACACGTATCGGAAAT
>P_7150
CTCGAGGTCGTGCTCAAGATCGAGCCCAGGGTGCGGATCCG
>P_7151
GTAAAAACATGGATTCGAAGCGATAATGTAAAAGTTATGGA
>P_7152
TCGGGCTGCCATAACTGGCGCCGGAACAGGCTTCTTCGGAA
>P_7153
GGTGGTCTGCACGGTCGAGACGGGAGGGCGTCTGTGGCACC
>P_7154
CATCGTCACCAACAATGGCGCGGCGACTGACCCAGAAAAGG
>P_7155
GGTCAGGCTGTGGCTAACGGCTGCATTGTGAATTCGGCAGT
>P_7156
GCAAACTTCGTCGTAAAACTCAGTCATTGCCATGTCGCCCT
>P_7157
AAGAGTTTGAAAAGTTTGCGCAGTTTTACGTGGAAAGACTC
>P_7158
CATATCCCGTGGCCTGCACGCGCGGTCAGGAAAATGCTGGT
>P_7159
GGCAAATGGATCGGATTTTGCATGATCCGATGTTATCGTAG
>P_7160
TCAAGCTGGACTTTGAACCACGCTAACAGTAAAACAGTGGA
>P_7161
GAAACCCAGTTCAATTAACGCAGTGTATTGAATTCGCAACA
>P_7162
CGATCAAATACAAGCTAAAACGTGGATTCCCGCTGGAGGAG
>P_7163
ACTCTAAAGCCATAAAACCGCCCGAAACATCCACACTTTTG
>P_7164
GTATGCTTGTGGATTGGTGTCGGCCTATATGCGGCCGGTAA
>P_7165
AACACGGATCAACAAATTCGCATCAACGCACGACTCTTCGA
>P_7166
ACTCGATGTCAAGAAAAGCTCGGCAGTATTTTAAGCCAGAC
>P_7167
ATACATGTTATTAATCAGGGCGGGCTCTGCGAGAAAGCAGG
>P_7168
AGGACTTCCCCTGCGAAATGCGTTAAGGGAGAAAATCGAGG
>P_7169
GCTTCCAGCACATAAAAATGCGTTGAGGGGGGAACGTGGAC
>P_7170
AACAATGCCATGGCTATGATCAGTCCCAATCACAGCTCCAT
>P_7171
GGCCGCCTTCGTCATCATCGCGGTGGGCGTGGTCGTCGTTC
>P_7172
CACCTTAATCACATTTTACGCGAGAAGTCGGATAACCTGGA
>P_7173
GGGCACCCAGATCTTGGCGCCCTGCGAAAGAAGTGAGCCGA
>P_7174
AATTAGATGACTTCCAAGAGCGGGAAAAAGGCTGAAATGTA
>P_7175
CACTCATCTTAATTAAAAAACGGCATATAGGAACGCAGTGA
>P_7176
CTTCTATCTTTTTTTTTTTGCCTACTTAAACAATTTCGAAT
>P_7177
ATTTTAAATCGCGTATTTCGCTTGGTCCGTCTTTCGGGCGA
>P_7178
TATTTTAACCAATTTTAAGGCAGCACCAACAAAAATATCTT
>P_7179
CAATTTTTGGCGATTCAATGCGTTGTTTCTCTTTTTCCCCA
>P_7180
ATGTAATTGGCACAAAAAAGCGAAAAAAAAATTGAAAATGG
>P_7181
CACAATGCAAAATGCCAAGGCGTTCGCAGTGTCTTGTTAAT
>P_7182
ACATGCCAATGAAAACCACACCCAAACCAGAACATTGCCGC
>P_7183
GATTTCAAGAGCTACGAGTGCGAGGAGGGCGACGAGGTGGC
>P_7184
CACAAATACCAAACAAAACACAAGGACACAAAATCATTTAA
>P_7185
TTAATAAAATTACGAAAACGCCGGAAAAAAACCTCATTTTG
>P_7186
GCATTGGCAGCTTTAATTAGCGAGCTTAACATTTTAGTGCA
>P_7187
ATATTCTGGCCAATAATTTGCTTGGACGAAACTAAAAGAGT
>P_7188
CGACGTCCACACGTCTGGCACACGAAGGGAGCACTCGCCGC
>P_7189
TGTAATATTAATATGCAGCGCAGTGCATCGAGGGTGGTGTG
>P_7190
CTCTCCAGGAGCTGCCGACGCGATTGCATTCCCACGAAGAA
>P_7191
CTGTGGCAACATAAAAAATTCACCAACTAATTTGTGCGCCG
>P_7192
AATATCGGAGCGGTGCGGGGCGTTAGTTCTTCTCGCGGCGA
>P_7193
TCTACTTATTTTAACGCTGGCAGTCCCAAGTGATATTCGAG
>P_7194
ACAAGAACAGCCTCAGGAAACGGCCATTATGAAGATTACAT
>P_7195
AATACGAAGAACGAAAAACGCCTCGCTGACATTTCTTTGTG
>P_7196
GTAAACGCTCCATAAAATCGCACACACAAAGTTTTACGCGT
>P_7197
AACCGACACTTTTCATTGCGCTGCATTATGCATGAACCATA
>P_7198
AACCCATTATAGTTAAAAGCCGTGCTTGAAAAATCTTAGTA
>P_7199
GCACGCCCCTTGACAAATCACAGTGTCTCAGCCAAAACGAA
>P_7200
GCCACATGAAACATGACCCTCGATACGAGCGGCAAAGTTTG
>P_7201
AAGCATCAACAGGTGATTCGCCTGAATGTTGCACGAAATGG
>P_7202
CAAATTTACAAGGAAAATTTCGGGAGTTCAAGGTCCCTGGG
>P_7203
TTTAATGTGCAAACAAAAGGCGTTGACAAAAAATTGCAATC
>P_7204
TGGCAAACGGCGATGAAAGTCCTGCTCTGCGAATCTATAGT
>P_7205
AATTACTGCTCATGGCCACACGGCCACAGCATTCTGGCCCC
>P_7206
AATTGAAACCATAAATTTTGCGTGGTTTCTGTGCCCACGGA
>P_7207
CAGCTTCCTGGCTCTTGAGCCAGTGCCAAACAAATTGGTCT
>P_7208
TCGGGATAATAACGAAAAAGCAGTCATAGCCATTATGGCCA
>P_7209
TGGAAAAGTGCCTTGACCAGCGCGAACAATAAGCAATAAAA
>P_7210
TTGCTTTTTCACATATTGCTCGGGGTTGGGATGGTTCGGTT
>P_7211
ACCCCTCGTAAGTGGCGACACGATTTTTGCCCTTTTTAATA
>P_7212
CACCACTCCATAGGCAATCGCCTGGGGAATAGTCGTTAATC
>P_7213
ACATGTAAGCGCACATTTTACGGCACAAGCATTTTCGCTTA
>P_7214
TGAGTGTCAAAGCTATTTTGCGCTAATTGCCTTTTACGATT
>P_7215
AAATTATATAAATACAAAAACGCTGGCATGAATTGACAACG
>P_7216
TGAGCACACTAAGAAAAATGCGAGAAAAGCCTAAGCATTTC
>P_7217
ATCGCTTCGCCAAGAGCACGCGGCTGCACTCTACAAACGCT
>P_7218
CGAAATGGGGATAGCTGTTGCGGCAGTGAGGGGATGGAGGC
>P_7219
CATCATAATAATATCAACGGCAGCAGAGCTCACAGAGCAGC
>P_7220
TTGCATTTCAGTTGCAAAAGCATGGTGTCTGTCCCAGCGAA
>P_7221
CTGCAGCATAATGGAAAAACCGTTGATGAAAAACAAAAGCA
>P_7222
TAGAGGTCATCAATAAAAAACTGTAACAGCACGCACGCAAG
>P_7223
GAGGGTACCGATTTCAAGTACGGCGACAACTCGGCAACGTC
>P_7224
GCAAAATACACAAGAAAAAGCCCCATTTGCCAGTCACATTT
>P_7225
TGAACGAAATAATCAATAATCGGGAATTTCAAGCGAAAACA
>P_7226
GACTGATAAGTGATGGAAGGCGGCCAGGAGGTCCATACGAA
>P_7227
ATTGCATCACCATCCAAAGGCCTGATCAACTTCGATTTGAA
>P_7228
GCTATCAGAAGCTTGTAGAGCGGTGGGATCATGACTAGGGC
>P_7229
CCTGGGGGCAGGACGATTTCCATTCGCAGTGACTCCCACTG
>P_7230
GCAAGGATGCGCCTGGGAGGCGGACGCGGCATAGGCTGCCT
>P_7231
ACACGGATCATTGAGCAACGCGGATGCGGAAAACGCGCACA
>P_7232
GCATTTACACCCTTCGTTGGCCTGAACAACAATAATAAAGG
>P_7233
TGAATTGCGATTACATTTCGCGTGTGTGGCCGTAAACTGCA
>P_7234
GAGAACCATAACTTAATTTGCAGCAAAGACATTAAATCTTT
>P_7235
CTTTGAGTCGAGCGGTTTGGCGGTGGGCTTGGCAGGGGTTA
>P_7236
TATTTATTCAACTCGCTGGGCGATATTCATTTTTTATTCGT
>P_7237
TCATGCAAGGCAATACGGAGCAGCAGCAGCTAACCTTTATC
>P_7238
TTCCATTTCGTTGCATTTTGCGAGCAAAATTTAATTTGCCA
>P_7239
TATTTGTTTTCGCCCAAACGCATGAAGTTGATTGATTGTGT
>P_7240
CCACCCGAGCCGAGATTTTTCGGCACACATAAATTATGGGC
>P_7241
TGCGAGGGATTTGATCTGCGCCTGTTTGATGAAATGGTGGA
>P_7242
GTGGTGCTGTGTGTGAGTTTCGGTCTTGTTGGAAAACACTT
>P_7243
GCCGAATTGGCGGCGAATTGCGTGGTTTAGAATAGCGGACA
>P_7244
AAACTTTATGTAGTTTTTCGCAGCAAAAGGGACAGTTCTTT
>P_7245
GCCTTTCAATGAAAGTGGCGCCCTCGAGAGCTGTTCTGCCT
>P_7246
GAAATGCCACCCGACAGTTGCAGTGCTCCCGTTATTAAACG
>P_7247
GATATTTTTATTGAAAAAGTCATCAGCGGGCAGCTAATTGT
>P_7248
TTCATCTAAGACACCAACAACTGGGCCAGCCAAAACAACCT
>P_7249
GTGGATTCGCATTCGAGATTCGCGGACGTGTTTCTTTCAAG
>P_7250
TTAAACGTATTTTAAAAATTCGTTAGTTCTCAAATTTATGT
>P_7251
TAATTAAATTCAGTAATTCACGGTAGGAAAATTAAAATCTA
>P_7252
CCTTGTGTCAGCAGGCGAAACGGCAGCAAAAACATGCCTAT
>P_7253
AAGGCTTATCGCTGTTGTCTCATGCGTGCCTTTTAAGGTGT
>P_7254
ACGTAACAAGGTTTCAAACGCGATTGAGTGCCAATTGATCT
>P_7255
ACTCAGCTATTGTGAGTGGGCGTGGTCCATCGTTTGGACAC
>P_7256
TTAGGTCCTTTATTAATCTCCGTTGTTGAAGAAGCTTGATC
>P_7257
AAAGACAAAGGAAATGTCGACGAAATTGAGAATTGAAATTT
>P_7258
AAAGGTATTTAAAACCGAAACGGTTATTGCTGAAGGCAGTT
>P_7259
CCATGTTTAAGATCTAACTTCGAGAATATCGTTTTATTTAC
>P_7260
GACCGAATGAACCGGAAATTCGGTGCGAAATACAATTAAGA
>P_7261
TAAATCGATGTGACCAATTACAATAGCGATAAAAATGCATA
>P_7262
TTTACTCTCCCTTTTTTGCGCGGTGTTCGCAGTGCTGTTTG
>P_7263
AACAAAAACATGAAAGTATCCATGTTTAAGATCTAACTTCG
>P_7264
ACCCTCTAGCAGAAATGCATCGGCAAGCACCTCAGCGGTGC
>P_7265
TCCCACTGTGTACCCAAAAACGAAAAAAATTGGCAGTAGTT
>P_7266
AGAAATGTTACCGATCACGTCGAGGTCACCAAATGTTGAGG
>P_7267
ACTGCTCTTCCGCCTCCAGTCAGTCACATCGCTTAGGCAAT
>P_7268
GCGCCCAAGCCGAGCAACCACACGACTTGTAGCAGCGGAGA
>P_7269
CGCACAGTTTTTCAAACCGCCCAGTCCATCTTTTGTTAGCC
>P_7270
AGGTACTTTGCTGCGTTCGGCTGTGGTACGGGGACTTCCTC
>P_7271
TTATTTCCCTCGTTTCAGCGCGATGGGGTGGGAATGACTAC
>P_7272
CACCCAGCAATAGAAAAAACCATTAGCATTTTCAAAAAAAA
>P_7273
GCTTAAATAGTGAATATTTGCATTAGTAGTTTTCCAATCAG
>P_7274
GTTAGCACAACAACAGCACACGGGACTGCATACTTAAATTC
>P_7275
GCATTCGGCCAGCGTATCCTCGTCGAGGCGTAAGATGATGA
>P_7276
AGGCTTCTGGCAAAAAATTTCCGCAGTAGAATTTCTGCTAA
>P_7277
AAGGATTGGGAGACCTTCGTCCGGAACGTCGCATGGGCCCG
>P_7278
CGAGAACCGACAAACATTTGCGGCACTGTGGTCTAACCGGA
>P_7279
AAAATACTGTTTGCAATGCGCACTGTTAGAAAATGGAAATT
>P_7280
GAAGCGAACTTCCTCGAAGTCGGTTCGTTGCACTTGTTCGT
>P_7281
AAAAAAGTGAACAGTTCACGCGCGATTTTCTGCGGCATGTG
>P_7282
CAAACGACCCCCGCCGATTTCCCGGTCAGTGAAATGACTTC
>P_7283
TTCCTCCTGGGCCGAAGTTGCGTGGCTGTAAGCCGTCACTT
>P_7284
CCGCAGATCTGCGCAAATTGCGTGGTCTCCGCCCTCCGGTC
>P_7285
GGCATGCAAAAAAAAAAAATCGTTATCAGTTGAAAAGTGCT
>P_7286
CTGTCATCGATTTTCCAACGCGATAGGGTTTCACTGCGGCC
>P_7287
CAGAGCAGAAACAACAAAACCGGTTCTGAGTGGCAGGACAT
>P_7288
TTTTGTTAAGCTGCAAATCGCGGCAATCGTTAAGATCACGA
>P_7289
TTTTAAGAGGGCAAGAACAGCTATGGCGGCTTCTTGTACCA
>P_7290
AAAGGATAGCTGTGAAGGCTCGGTCGGGCGAAAGGACGGCT
>P_7291
CTGTTAAATGTGCAATTTCGCCTGGTTAGCTTTGTCAGCTC
>P_7292
GCCAATTAATTGAATTTTTGCAGTCGAGACTTTGAAAAACT
>P_7293
ACGGGAGATGTCGTCGCCGGCGCTAATGTCAACGGGTGTGT
>P_7294
GCAGATTTATTTGGGCCAGTCCGTAATGGGCGGCTGCCCGG
>P_7295
CAGTTTGGTCAATTCCTGGGCGTCAACGGGCAGGGTCAGCA
>P_7296
AATTACTCAGCGGGCAAACGCCTAAATCATGTTGCACAGCT
>P_7297
CAGCTGCCCACCGATGATCGCGGCTTGTACGAGTCCAGTTT
>P_7298
GATGGCAGGGCAGAATTTCGCTGTAATAAACATGTCGATGA
>P_7299
AGAAGATGGCACGAAAAAATCGGAAAAAAATGGAGAAAAAA
>P_7300
CTGACAGGCGCCCTTCAACGCCCTGCCTCCCTCTTGCACAT
>P_7301
ATTTTATTGGATTTAAAACGCAATAAATACAAATTTTTGAA
>P_7302
GGGAAAATGTAGAAAATGGGCGGGGGCAAGGATATCTGCTC
>P_7303
CTTACGCACACACGTACACTCGGGAAAAAGTTTGACGGCTC
>P_7304
ATAATTGGTGATCAGTTTGCCGCCAACAATAACTACTGGGT
>P_7305
AAAGCATTTGCATAAGACTGCGGGACTTACACAATGGTGAG
>P_7306
AATGGGATTAATTGTGATTGCAAGGCTGATGTTGTAAGGCA
>P_7307
ATGCCAGTGACCTTTGGCGGCGGGCTCTTCATTTCTCTAGC
>P_7308
ATTTCATTCAAAGTCGATCTCGGCCAGGGCGCGTTAACGCC
>P_7309
AAAAAAAGGAGAACATGTTCCCTGCTTAACATAAGCTTAAG
>P_7310
GAAGAAAATAAGAAAAAATCCTTAAACGAAAGACCTCCGCA
>P_7311
GAAGTTGGGCCAAAGAATGGCCCGATAGACAGATGAATGCA
>P_7312
AAATGGGCGAATGGCAAAAACGGCCATGGGAATGGGAGTGC
>P_7313
AAGTATACAAGTATGCGCGGCATGCGAGTGCATAAAAAACG
>P_7314
AAAATAACTCCCAAGGCTCGCAATATTTAGTTAATTTCGAA
>P_7315
TGTTGCTTTTCAATAAACCGCACGGACAAACCGCAAAAATA
>P_7316
TAAAAAAAACTTCCTAAAGGCGTTGTTGCCATTTTTGGTAT
>P_7317
CGTTATACCGCCGGAAACGGCGGTCGCTATAACACCGGAAA
>P_7318
GGGCGGTTTAAGGAAAACTGCGGTGTTTGTTCTCGGATTTC
>P_7319
TTAAAACTCAGCATAAATCACCTGAGTGGGCAGGACTCTCC
>P_7320
TTGCAATTGCAACAGCCACACCCCAACGATCGCCCAGCCAT
>P_7321
TTTCTCCGACGAAATAATCTCCTGGATGGCCTGGCGACGGA
>P_7322
GTTGTAGGCCCAGATGACGCCGGTGGAGATCAGGGCAATGG
>P_7323
TACTTCTGTCTAGACATTCGCACGAGGACAATTAAATCACT
>P_7324
ATGTATGCGGTTTGTTTTTGCCCGCCCAGGGAAAGACAAAC
>P_7325
GCTCAGTCATCGTAAAAATCCCCAAACGAAAATTTCATTCT
>P_7326
ATTAAGACACGATTTCACCGCGGGCATCTTGAAATATATAT
>P_7327
AGAAATAACTTACGAAAATGCAAGGGTATAAACATGAATGC
>P_7328
TATCTTTGGTAAATAAAAAGCGCGCGAAAATATGGGAACAG
>P_7329
ATATACCTCTTTTTTGGATGCATGGTCACACTTTTGCCATA
>P_7330
AATTGATGGTATTTTGCCGGCGTTAACAACAACCACATCGC
>P_7331
GTCTTCAACCATGGGGGTTGCAGCGGTAACAATTATTTGTG
>P_7332
AAGAAGAACCAGGGCGGTGGCGGTGGAGCTGCTGAAGAGGA
>P_7333
CACATAAAGACATCTTTCCGCTTGGCCAACTTTTCGGGCCA
>P_7334
CAACACGTACCGCCAGTCGGCAGCAACAAAAACACACAGAA
>P_7335
ATCAACGTGGCTAGAAAAAGCAGCATTAAAAAAAACAAAAG
>P_7336
TTCACACGCCCCTTGAAACACGGTGTGTGTTTTCCTTTCGA
>P_7337
CAATTGTTGAGTTATTTACGCACGGACTGTTTCACCTGACT
>P_7338
TGGATTTGGTCAATAAAAAACATGAACTCACACTGACACCG
>P_7339
ATGTTTTCTGCTACAAAAAGCAATGCCAATTTCGGCACAAA
>P_7340
CACGATCTGGCCTGCAATTGCACGGATCTCTATCTGATCGC
>P_7341
TGCTTGTTAAAACAGTGTTGCCTGAATCGTAAAAATGCATG
>P_7342
GGTGCAATGGAGGACTTTTCCGGCAGGAACTCAATCGGGCG
>P_7343
GATTTAAACTGGACAAAATTCGGGAGGGATACTAAGAAGGG
>P_7344
GTAACGAGGGTAAGAAAATACGGCAGAGGTAAATAAAGAAA
>P_7345
GGGGAGCTTGAAAATAATGGCGATTTTTATGGCTTTGGCGG
>P_7346
TAAATGGCTTGCAAATGCTGCACGAACACTTGAGATACACC
>P_7347
TGGCGGTATCTTTTCTGCATCGAGCTCGGCATATTTGGCCA
>P_7348
AGGTAATAATAAAAAAAAATCACGAACTATAAATTGTCCTA
>P_7349
ATTTTTACGATGGTAAAAAGCACGAATTTCACGGCTTCGCA
>P_7350
TCCGTCGGCCTTTGATTTTGCGATTTTTATCTCACATTAGA
>P_7351
CTTTTTTGTGGGTTAACGCCCACGGCCAGAAATTTGAATAA
>P_7352
ATACACATCCCTTCGAATCGCACGGGGATGAATCTATATAT
>P_7353
GTAGACAATTAAAGACAAGTCGAGGTCTGCAGAGTGGGCGC
>P_7354
TGCGTGTCACTTGAAAGTCGCGCTAAAGGAAAACTGTCACA
>P_7355
ACGTGTGTTCAGGAAAAATCCAGTCTCTCCGTAGACTGAAA
>P_7356
TACGGATACGATTGCGATTACGGTTACGGTCTTTTCCTGGC
>P_7357
CACCAACTCCGAATCCGACGCCGTCGCAGATTCCCACGCCC
>P_7358
GTATGAGAGTCGTCATTTAGCGGGGATTGCTGCATATTTGG
>P_7359
TCATGTCAGTTTTCATTTTGCAGGCGAAACAATAATATAAA
>P_7360
AAAAACCTACCATGTAGATGCCTGGATATACGTAAAATATG
>P_7361
AACGGTAATGGCCAAAAAAGCTTTGCCATTGTCTGGGTTAG
>P_7362
TACACTGCTCATTATTTTTGCCCGGTCCACCTCCCCGAAAT
>P_7363
TCAGATTTCCTAAATTAATGCGAGGTCTGCGAGCACAGCGA
>P_7364
CTCGGAGACAATTTGTATGCCATGGACAAACATTTTTGCCA
>P_7365
GAAACATTAAAGGCAAACCTCAGCCGCATTAAAATGTACAC
>P_7366
CAATCCCAGGACGAAAAACGCTGTAGAACACAAAGCCAGAA
>P_7367
TGCCAAGTACCCGAAAAATACGTTACTTTGCTCAACTACCT
>P_7368
CACACCAAGTTGGGCAGTTCCGTGAAGAGGCCAGCAATGGA
>P_7369
AATCCATTAACGTTTTGACGCCTGCTCAGCCCTTTCCCAGA
>P_7370
CAGTGGTAAGCAATAAAATGCGGCAGGGTGGGATATTTATT
>P_7371
CATTTTTGTAATAGTAAAAGCATTAATGGAGCTGCAACACG
>P_7372
CAATTTATTACACGTTTTTTCAGCATATAAACAAATTCTAA
>P_7373
CCCAAAGCTGAAGGCCAAGTCAGCAACTAAATTATAGCACT
>P_7374
AAGGTGGCAGAGGAGCCGGGCCTCAATGGCCACTTGAGGTG
>P_7375
TGTGCACCGCTTGACAATCTCGGGACTAAAGTGCGGCAACT
>P_7376
TTATATTGTTATATTTTTTTCGGCCACTTCATCATCGTCAT
>P_7377
TTTTGTGATTTCGCAGCGCACGCGAAAATCTGATAAATTCC
>P_7378
GCAGATCGAGGATGCAATTGCGGCGGCGCAGACGGCGCAGC
>P_7379
GAAAAAGCAAAAATAAAACGCGATCGGAGCGTATCCCGCCG
>P_7380
GGCACACAAGTCTAAAATCGCAGCCACAAATGGATGGGGCG
>P_7381
TGTTCGTCCAGAAATTGGCGCATTAATGTAAATCGGCAGCC
>P_7382
TATCAGATTAAAGATTATTGCGTTGACTATAATTTGAATAC
>P_7383
CACACTTACCACATAAACCGCACGCACCACATATAACCACC
>P_7384
ACCTTTTTGTGGTCAAAAAGCCCTATTTCAAAAGTCCGTAA
>P_7385
GAAGGGCACAGCAACAGACGCAGCAACTAGAATTTTCATTG
>P_7386
ATTGTGATTGCCTTTTTTCGCGATTGAGCTTCAGCCATCAA
>P_7387
CACCGAAGCGGCCAAAACCACCGCAGCAGCCAAAACCGCAG
>P_7388
TCAAATATGCATGCAAAATGCTATAAATAAGAAACCAGGCT
>P_7389
CGGAGCGCACGCTTCAATTGCCCTGCTGATGTAGTACAGCT
>P_7390
GGCGGCAACGGCGTTGGCTGCGTGGGAAACAGTCCGCCCAT
>P_7391
AGCTGCCAGTGTGGTTAGCACGGCGACCATCAGGACGACCA
>P_7392
AAAATTCGTTACAAAAAACGCAGTTCAGGCGTTTTCGCGAA
>P_7393
GTGTTTTATTTTCCATTTTGCTGTACTACTCAGTTGCACTC
>P_7394
GGCATCCACCGCCTCCTCCACGGCCTCCACCTTTAGAGCCA
>P_7395
TTCAGATACGAATTTATTTGCGGTTTTGCAGAAATTTATGA
>P_7396
AAAACAAAACCGAATTTATTCAGTGTTTAATTTATTTCGGA
>P_7397
TTATGTGCCTACATAAATTACCCGGCCAGGAATTAATCATG
>P_7398
ATAAACGTAAAATTTTTTCGCTAGGCCTGCCCTAAAGTAAA
>P_7399
CGATGTTGACAACGTTATGGCGGGCGTAACTTCTGCGGATT
>P_7400
TTCAAACTTGTCGCAACTTGCTGGAATTCGCAACCCGCACG
>P_7401
CGTTCGATCCATAACTCAGACGGCACCGGCATATTGGCAAA
>P_7402
GTCATGAGTCTTCACTCCGGCGGCGTCCAGGTTGAGGTCCT
>P_7403
TGTTTTGGTTGGTGTGAAGGCATCAACACATTGTTTGAATT
>P_7404
ATCGTTCGAGGAGCAGGTGCCGGTCAGCAAGAAAACCCCTC
>P_7405
CCAATTCGCTTCCAAAAACGCTGGAAAATCTGTTATCTGCA
>P_7406
GGTGTGGGTCACGCCCCCCGCCTGGATGGCCCATATACCAG
>P_7407
AGCAGTATTAATAATTAACGCATTGCCATTGGCAATAGTTT
>P_7408
CCCAATTTGAATATCTGGCGCCCAACCAGTGGTAGAAATCA
>P_7409
ACAAGGTAGAGCGCAAAACGCTCTAAATTTTCAAAAACCCA
>P_7410
ATATCCATGCGCAATCCACTCAAGAGAGCGCCTAATTAACG
>P_7411
TTTGTGCTCTGAACCACCCTCGGTCGTGGACTCCTAGCAGG
>P_7412
AAGTACCAGTCAAGCTGCGTCCCGGATGATGAAATCATTCC
>P_7413
GATATAATTTCTATTTGAACCGGTGTCTTTTAATACGTGAA
>P_7414
ATGGAGACAGGCGGCTCTCGCAGCTTATCGTATTTTTAGAC
>P_7415
CTCCGTACCACAGCCGAACGCAGCAAAATACCTTGGAGTGC
>P_7416
TCTTGGCCAGAGACAAAGCTCCTGCGGGTGATTTGCCCTAC
>P_7417
TTCCACTATGGTAACCACCTCGGCCTCTGTAATTGTTATTG
>P_7418
TTTAGCCAAAATAATATTTGCCATAGAGCACCACGCCGTTG
>P_7419
ACAATAACCTTGCCGAAGCACCTCGGCAGCTTAAAGCCATT
>P_7420
GATATGCGACCATCTTCTCCCCTGAGCAATGTCGTAAGGGG
>P_7421
TTCTTTTTCATGTTCATTCGCGATTTTGAGATAACACAGCA
>P_7422
TTTTTGGAGATATTAAGTCACGGCCAGGTGCTTTTTTTGGA
>P_7423
GCTCAGGTTTTGTAACCAGGCGCCAATTTTTTTGAAAGCAG
>P_7424
AGGCAGCAGTAAGCTGATCTCGGGAACCCACTTAGCCACAT
>P_7425
TAAATTAAATCGCTTAAATTCGCTACCATAAAAATGGTCTT
>P_7426
AAGCCACCTGTAGTTTGGCGCATAAACGATTTCATCTCGGT
>P_7427
AGATTTCGTGTAAATATGAGCAGTCGCAAGCACAGAGGCTC
>P_7428
CACCATGGCAATATGAATCGCGGCTCCATCAAGTCGCTTCA
>P_7429
GGTTTATTTGCGACTTTTCGCGAAAATTAAATTTTTAGTTA
>P_7430
CTCTCACCCAACAACAAACGCACACACAAGAAAAATAATAT
>P_7431
TGTGTGTGTGCTGGAATTTACGTGCTTATTGAATTTTCAGA
>P_7432
CAGGACCTTACTTCGAGAAGCGGCACCCCCTCCATTTCCAG
>P_7433
ATTTTAATGGACTCCAATTACCGTCGCAGGAAAACAGGCAG
>P_7434
AGTTGGAGTCCGTGGTTTCGCCCAAACGTCTCCATTGCCCT
>P_7435
GGAGCCGACTCCAAGGACGGCGATCTTAGCACCAACTCCCA
>P_7436
GCAGGTCCAGGAAACGGACCCCTTGAGGGGCGGAATTTCGC
>P_7437
CTATGCAACAACAGCAACATCGGGCGCAACAACAACAACAA
>P_7438
AGACAACGGCGAGAAAAACGCGGAGACACAGATACAGATAC
>P_7439
CAAGTCCCAAATTAAAAACGCTGTCGGGTCTCCTGAGATTA
>P_7440
GCTGCCAAAAAATAAAAAATCGTGAGCCTTGCATTGGCGAA
>P_7441
AAACACGGCTAGAGAATTCACGGTAAAATGGCCAACCGAAT
>P_7442
TTTCTTGGCCCTGTTTGTGGCGAGAGAGTTGTGCAGGAGAG
>P_7443
TTAATTCATTTTTGAAAAGGCAGGGTCCTTGTGAATTAATT
>P_7444
ACTTCTTACGCTCCCGACGGCGATAGTCACGTGTCAGCAGG
>P_7445
AGCTGGAAGCTCATAAATCGCGCCAGCGGAAACCAGTTTTT
>P_7446
CTTATCAAATCTAGCAATCGCGTCATCTTTGTCTCAGCCAG
>P_7447
TCCAAAAACCAAGTAAAAAACTCCACTGTCGCTACAACACC
>P_7448
AAAAGTCTTATCAATATTTCCTGCAATATACATATTCTTGT
>P_7449
GCTTCTTATCATTCACAGTGCGTGCTTATCAAAATCGAATG
>P_7450
CCGCAGACGGGAACCACGGGCAGCGGTGGAGTATCTGGCCC
>P_7451
TACTAAAATTTCGCTGCAGGCGATAAATATGTATTGAGACA
>P_7452
TAATGAAGTTCCATTCGACGCGGAAAAAGTGGATTATGAGA
>P_7453
GCCAGATACTTTGTCTGGCACGGTTTTATGGTGGAAAAGAA
>P_7454
AAAAACCACCCAAAATGGGGCAGCAACCACCAAATCAACGC
>P_7455
ATCAATGCGCCATACAATTGCGAGGTGAGTAATAACGGCCA
>P_7456
ATATAATTAAGTAATAATTCCGGGAATCACAGCAGCAACGA
>P_7457
GAGCTTGGTGCGGCTAATGCCGGGAAGGATGATTGGCGTGA
>P_7458
GTCTGGCCTTAGTAAAATCGCCCTCGCAGCTCATGAAGTCC
>P_7459
AGAAATCGTTGGTATTTTCGCGATAAAATTAAACACTTCTT
>P_7460
ACAATTTTCTACACAATTTTCCCTAACCATTTTCTGGCACA
>P_7461
AGCCAACCAACCACCGAGCGCAGTCGAGGCCCATGGTTCTG
>P_7462
AATCCACTTCGATTATCACCCCCTAGAATGGCCGCCTCGTT
>P_7463
CGTTGTGGCATGCCATTTTCCGAGGGCATTGAACATGACAT
>P_7464
GCCCTTTCAAAATATAAATACCCGATATACAAAAATCTTAT
>P_7465
ATTAATGGAATAACCCTCGGCAGCAAAAAGTAATGGGCTTC
>P_7466
GGTTGCTCTTTATAGAAACTCGGTATTAGGGTAATTTCGTT
>P_7467
CACAAACATGTAATAAAATGCCTCAATAATTTAATTTAATT
>P_7468
ATTAACGTCCGTAAAGTTGTCGGGCGTGGACTTTGGCTGCA
>P_7469
TTTTGTGCTGCATTTTGTGGCAAGGATGTACTTTGTGTAAA
>P_7470
GCGAGTTTGTTGAAAATTCGCGATGTTTCTGGGCATCTAAT
>P_7471
ATTTGCTGAAAATTGTTTCGCAAGGACTCGGTCAAAGCGTG
>P_7472
GATTTCGGTTTTGTCGCTGGCGGTTTTAGCGTTTCATTTAA
>P_7473
AAAGTTGCAGCTTTCTTTTGCGGGGGTATGGTGGAGGTGTA
>P_7474
AGTTTTCAAACAGACGCCGGCGATGTTTCCGATTAGCGATC
>P_7475
GGCATTTGCATTGGAGCCGGCGAGGTCTTTGGAGGAGGACT
>P_7476
AGTTTTTAAGCAAACTCACTCCCTGACAATAAAAACGCAAT
>P_7477
CTGACTGTCTGCCTGGCAATCAGCCGCAGAAAACGGGGGAA
>P_7478
AAAAAGTGCTCATGGAGCGGCGGGAGGAGTTGGACAAGCGA
>P_7479
TATGCTATCCGACGTGACCGCGAGGGTCAGTGCCTGGGTCT
>P_7480
TAAAATCGGAGAGGAAACTTCGGCCTTGACTTGCTTAATTT
>P_7481
CACGAACTGGCTGGAAAAAGCGAGCCTAACGCAATTAAACT
>P_7482
CTGGGAATCGTGGAAAAATGCGTCCGTGTCGGCTGAGCAAC
>P_7483
GTGTCGGTCGGCGAAAATCGCAGCATGTTTCACGGCAATCA
>P_7484
TAAGCACTGAAACAAAAATTCGGTTACAACATTTATTTACA
>P_7485
CAGGGCTTCGAAGTCAAAGGCAGCAGCAACACCCCAAAAAT
>P_7486
CTAGTGCGCCTTTGTTGGCGCTTAAACAATTTCCGGCATCG
>P_7487
CCGCGTAGCACCAGTTGGCACCCCAACCGTAATACACACGA
>P_7488
TTCTACTATCTTAACTGGGGCGGCGTTTATCTAAGGCCAAA
>P_7489
TATCTTGTGCCCTTGAAAAACAATAACGAGGATTACACGTT
>P_7490
CTTCTTTGGAAACGAAATCGCGAAAATGTGCAAATCGGAAT
>P_7491
CTAAAATGAACAATCTTTCTCCTGAGTGGGAGCGAGTCACT
>P_7492
GCGCTGGGAGTGAAATGTGGCAGGGGTGTGGAGTGCCACCG
>P_7493
TGAATTAGCTCTTTAAAGCGCGATGTGGCAGGAAATTAGCT
>P_7494
TAACGCATGCTAACCTTTGGCGGCCGCCATCCGCAGCCGGG
>P_7495
GAATTGTATATGTTGCTCGGCTGCAGTTGTAAATCATTGTG
>P_7496
ATTTGGCTTACTTTGGCCAGCGGTCGGGGGCAATTCGAAGC
>P_7497
CTGCCACTCTCGCTGAGCGGCGGTTCCACCGTCACGCGCTT
>P_7498
CTGCAATCAGCGAAAAAATACAGCAACGAGTGCAAGGGCCA
>P_7499
ATGGCTGATAGCTTTTGTCGCTAGGATCCATCTTCAAATGA
>P_7500
ATAAAATGAAGACATAATTGCGGTACAGGAGTGGTGAGCGG
>P_7501
CGTTCCCGTCAGCGTGAAGTCGTGATCCATGAACTGACCCC
>P_7502
GTATATTCACGCATAAAACGCGTTATTTATGTCTCGGGCTC
>P_7503
CCTCCAGTTCACCTGTGCGGCAGCCACGCTGAGTGACAATC
>P_7504
AATTTGAAAAGCGCAAAAGTCGGCAGACACATCTGCGCAAT
>P_7505
AATTATCGGCGATCGAAAGGCAGCGGTAACAAGACCAAAAC
>P_7506
TGATTGTGTCCAAAATTTAGCGGTGGTGCTGTTGGCAATTG
>P_7507
TTTTGCAGAACCCAAAACTCCCTGGACAACAATTGGGCAAT
>P_7508
CCAATCAATTGACTGTTGCACGGCCACATTTTGGCCAACCG
>P_7509
TATATGACGGAGAAGATGGGCGGTGCCGAGGGCACCAAACT
>P_7510
ATAATTTGTACCTGGAAACACGATGGCAAAATTAAGCATCC
>P_7511
CATTTTGTGGTCGATCAGCGCACGATAAGATATTCCATGGG
>P_7512
GGTTCCCGGGCAAGTTTTTTCCCCAGCGTCTTAATGCTAGA
>P_7513
GGAAAAATTTATAGGTGACTCGGTATTGATTAATTGCGGTT
>P_7514
TTCCAGCGTTCCTCGTTAACCGGTGTTTGCTTTTTGATGAG
>P_7515
AAATCATAAAACCATAAAACCTATAGAAATGTAATTTAATT
>P_7516
GTTATATGCTTCATTAAAAGCGATTTTAGGTTTTAATATTC
>P_7517
CATAAATTAAGCTCACAAAACGGTAAACATGAGAATTGTCG
>P_7518
CAATGCCAAAACAAAAAATGCGGGTTCGATCGTATCGCACT
>P_7519
AAAGTTTTATTGTGGCAGCGCCGTAGTTCTTTCTTTTTCCC
>P_7520
CTTTGGGCCAACCAAAAGTACGGCAAAAATAAAGAGGCAAG
>P_7521
CATACCCCCAACTACCCCCCCCCCCCCCCACAATGCTAACT
>P_7522
AGCGTGTTAGCGAGGAAATGCGGTTGCAACAACATTTTAGC
>P_7523
ATGGCGACTCGTTGATGATGCCCGAACCATATAATTTCCAC
>P_7524
AATTAATTGATTTTTGGGGTCCCCGTTGCCAAAAATACCAT
>P_7525
TGAGCGTGTGAGTCGTCGCGCGCGGATTACGACCAGGATAA
>P_7526
TAACAAACCCTCTCTGAAAGCGGGACATACGTAAGTGCCCT
>P_7527
TGTATAAGCCAAGAGAATTCCCTCAGCGTTTAAGTTCAATG
>P_7528
GCTGCTGCTCCTTCCACGCGCTGTCTCTCACTCTTTTCTGT
>P_7529
CAAAATAGCAACAGTTTTTCCGTGAGCCCGAGATAGGAGCG
>P_7530
GTTCCCTCAACTCTTTCGCCCACAAATGTTAAGCAAACTGT
>P_7531
GGCAACAGCAGTGGTCCCAGCGGTAGTTCCAATAACTCGGT
>P_7532
GCCCGTGCACAGATTGTCGGCTGTCCCGAAAATTATGCACT
>P_7533
TCCAACAGAGAATTGTGACGCAGTCCTTTTGACTCTTCACC
>P_7534
CAGTTAAAATGTTTTTTGCGCAGTCGAAGCGTTTAACGACC
>P_7535
TGATTGGTTGTTAAAAATGGCAGTAAAAAGTGCAACAAAAT
>P_7536
CGATTCACCAACGAAATTTCCCTGAAGAAGCACCATCAGCT
>P_7537
AAAAACTTTTATTCTTTTTCCCCGCTCAACATTTTCCAAGC
>P_7538
TGTGGCCGAACTTTATGGCCCAGTAGTTGCCATAACTAATT
>P_7539
CTGTTTTGTGGAAAAAAACACCCGGGTGGCAAAAAATGCCA
>P_7540
GCCAAAAAGAGAGAGAACCGCAGCCAGGACATCGAGAGCTT
>P_7541
GCCGTGCCACCGTTTTCACTCCCAAATGAAATAAAAACGCA
>P_7542
CCAGTTGCGTTGATGAGGCGCAGGAGTTGTGCGGCACACAC
>P_7543
GCGCCTGGGCAATTAATTTGCCTGGATCTTGAATACAACCA
>P_7544
ATTCATTTGGCATGACTCGGCGGCAAGTGTAAAATAGCCTG
>P_7545
TATTTCTCTCAACTTATTTACCGGAATTTTTAAATTGATTA
>P_7546
TCGACAAGCCAATTTAAGTGCCCCAACGCCTATGTATGTGG
>P_7547
GTTATGGCCTGTATTTTTTTCGGCATGTTCGCTGAATATGG
>P_7548
CCTGTGCACTCGGAAAAATCCGGGCGTAAAATCTGTACAAG
>P_7549
CTTTATATTTATGAAAAATTCGTTGCTGTGTAAAACGGCAA
>P_7550
ATAGTGGCGAATGCCAATCGCGGTTATGACTAATATATATA
>P_7551
GGGGAAAGATACTTCAAGTGCGATAAATTTAAATTTATGGG
>P_7552
CTCAAGGAGCCCATTTACGGCAGCACCTTCGACTTCAGTGG
>P_7553
TTACGATTTTTCTATGAGCACAGCAATGAGGAAAGCCGTCG
>P_7554
CGAGGTGAGGGCAGAGAAAACAGTGGCAGACTATAAGGCCC
>P_7555
GAGTGATTTGTTTCAAAAGGCGTTCACGAATTTTAGGTGAA
>P_7556
GGCCCCCCCATTGCCAGTGGCAATGTCAAGAATGACAGTGG
>P_7557
ATGATTCTCCGGACGAAGGGCGGCCACTATGTGGCAACCAC
>P_7558
GCACACGGCTGGAAAAAAGGCGGTAGTGCATTTCCCAGCCA
>P_7559
GAAAGATGTCATGTTACTGTCAGTGGCAAAGAGTGAAGTGC
>P_7560
ATACATTTTTGACGGAAAATCGGTAGATCGAGTTTTAGTTG
>P_7561
TCGGAAATACATTTAAAATGCGTGAAAAAATAAATTTGAAT
>P_7562
GCTTTCTTCTCCGGAAGGTGCGAGGATGTGCCATTTAAAAC
>P_7563
TAATAGATAGTTTCGTTTGGCTGCAATTAACACCTTGCGAG
>P_7564
AGAGTCATTGACGAAAAATCCGGCCGAATGAATGGCAAGAA
>P_7565
TTCTCTGAGATAGACTTTTGCATGTGCAATTATTTTCTCGA
>P_7566
AATGTATGCCTTATATGGCGCCCGAAGAGGAGAAAGTGCCA
>P_7567
ATTGCTTTGCTAGGGGATTCCCTCAACGTACTTATCGCGAG
>P_7568
CAATTTTCAACTAATTTGCGCGATTTTCGTGCGAAAAATTT
>P_7569
CTTTGAAGGCAGGTCAACGGCAGGCTCAGTCGCAGCTTAAA
>P_7570
CACACACAAGCAAGCTGCCCCAGCAACAAGAATTGTCTTCA
>P_7571
CCGTTTGGAATTTCATGTTGCCGGAATTTTCATTTTAAACA
>P_7572
ACACACATACCATGCATGCGCATTGGGGCAAAAAAATCACC
>P_7573
CGTCGACAAAGCGGAACTTGCCGGCGTGCTGTTGGTGTGGT
>P_7574
GTTTGTGACTAAAATAACGGCGCTAGTTGTACGACACTGGT
>P_7575
CCGGTAATAATCGGATTTTGCGTTTTAGGTATTTGGGAATG
>P_7576
TGGACAGATCTCGATCACTGCGCCAGTAAGGAAAAGTTTAA
>P_7577
CTAGCACACACTGACTGACCCCTCTTCGACTTGTTTTGGCA
>P_7578
TGGTAGTTGTCCTCAACTCCCCGTAACTGCGAAACCGCCCC
>P_7579
AATTTGGTTTTGGTTTCATTCGGCTTCTAGTTTCTGTTGGT
>P_7580
TGTTACCTTTATCAAAAACTCGCGAACTTGTATGTTAACTC
>P_7581
CAAATTGACGAGATACCCCGCGATGGAAGGATCGAGCCGTC
>P_7582
CGGGAGGTGTGGCCGTGGGACCCGTGCGATAAAAAAAAATA
>P_7583
GACAAAAACGACGGTAAAGGCAGCCTAAGTGTTGGCGACAA
>P_7584
TATATATATATATAAATCTGCCCCAGTAGATAAACAAATTT
>P_7585
ATACTTTTTATGGATTCTATCTCGGTTCATGTACCCAAGTT
>P_7586
AATTGTTGTCTGTTAATTGGCGCCCACGGCACTCTTATAGA
>P_7587
TATTTTTCTATCGACTTTTGCGTTGTCTAACATATTTTCAG
>P_7588
TCAAATGAACCCACGCGACGCGAGCAAGACGGCATTCACCG
>P_7589
TCCTTTTCGCGCTAGATTCGCAGTCTAATAGCTTTAAGCTA
>P_7590
TTTGAAAAAAAACTGATTTTCCGGAATGGGCATTGCCCATT
>P_7591
CTAAAGGAAAAGGGATTTTACGCCAAAAACGTGTTCAATAT
>P_7592
GTCTTTAGGCTTGGGATTTTCTTGGACAACATTATTGATGC
>P_7593
GTCAGTTGCGTAATTAACTGCGAGAATTACGGATTATACAA
>P_7594
GCAGTTACGAAAAATATTTCCCGCAGTTTGGTTAAAGCTGA
>P_7595
TTTGCTTTGTTAAAGAGACGCCTGGTCGCTTTCCGCAACTT
>P_7596
GAGATGAAGGAAGTGATTTCCGGCAAGCACAAGTATTGACT
>P_7597
AAACTGGATTCATTAGGTTTCCCTGTTGATCTTCTAAATTG
>P_7598
ACAGATTTAATTTTTAGTCCCTGTGACTAACAATAAAAACT
>P_7599
ATCTGTTTAGATCAAGAATCCCGTGCCAAGACTGCTTTCAC
>P_7600
GCTACCTGTGTCAATAAACGCAGTATACGGTTTCGATTGGA
>P_7601
TTCCAAACGAAAAACACCTACGCCAAAACACTTACAAACGG
>P_7602
TTTTAAATACGCTTAAAAAGCGGTGATTAAAAGCGATGATT
>P_7603
TGCATGTGCGCTTTACAGGTCGGGATAAATCCTGGGTTATT
>P_7604
GCTTTCTCACGCAACTGACGCTGTAGCATACTTTCTATATT
>P_7605
CTGAATCCTGCATCCTGGGTCGGCGTCAACTCAATTACGAA
>P_7606
ACGAAAATTAATAGCATTTTCTTCAATTAATCATTTAGGAT
>P_7607
AATAAGTTATAGTTAAAAGTCCTGATAGAACAATTCCTATA
>P_7608
ACTGATATCATACTGAATCTCTTTTCAATAAAAGTAATATA
>P_7609
TATAAGTTGTTTTAAAAATGCAGTAAAATGAATAGAGCTCT
>P_7610
AATTTTCTCGATTTTTTATGCGCGAATTTTGCGATTTAGTT
>P_7611
ACCGACAACGAGCAGCAAGCCCCTGTTGAGGAATCTGCTCC
>P_7612
TAATGGGATTAGTTTTTTACCGATTTATAGCTAATTAACAC
>P_7613
TCGAGGGGAAAACCTCAAGGCGAGAATTATGAGCGACAACA
>P_7614
CTGAAAAGACCCCCGAAACGCTGCAACAATCATTAACCTGA
>P_7615
CCGAAACAGGTAACCATCGGCCGTCGCATTGGCCTCTACAG
>P_7616
TGAGTCATGGCCAAAAAACACCCAAACACCCTTGTCTGCGA
>P_7617
AAGCATCCGTAGTGGGCGCTCGGTGGAGCGGAGTACATCCC
>P_7618
ACCATGCACTTTAAGAAAAGCGGTGGCCGACTCCCGGGTGC
>P_7619
ATTTTTTGCTTTTTATTTCGCTAGAACAACAAATAAATGCT
>P_7620
GGTTTCCCCATTCGAAATTGCCCTCGAAATAAAGTGAGAAT
>P_7621
AAAAAAAAACACGAGAAAGGCGAGAAAAACGTAACTCTTTA
>P_7622
TAGAAAAAGTGTTAAAAATTCGGGGTAAATTCCGGCCAAAT
>P_7623
AGCCTCTCTTCTCACCGAGGCGGCACTCGCAATCTGCATAT
>P_7624
GGATTGCCTTCGTCTTAACGCCTTCGGAGATCTCTCAAAGC
>P_7625
CTTTCACGACTTGGCAAAAGCGGCAAAAGGAGAAATTAATT
>P_7626
TTTCGTTGTTTGATTTTTCGCAGCAAATTTCTCTGGCCCCG
>P_7627
TTTTTCCGCAGCCAAAAAATCGGGGTCGCATTGTCGCATAG
>P_7628
CCAAAATCTACCACTTTTTGCGAAAGTGAAAACTGGAATGA
>P_7629
TTTAAAATTTGTGAAAAATGCACGGATGCCGGAAAGTAAAT
>P_7630
GCCGGTGCGGCCGAGAAAGTCGGCAGCGTAGTTGAGCTCCA
>P_7631
TTCAACTATTCGATGAAAGGCCGTAGCGAACCGAGAACCCC
>P_7632
GATTTCCAGCGAAGATCTCGCGAGCCCTCGTAAAGTATTCA
>P_7633
GTTGTTTTCCAAACCTACCGCGCGACTTGTTTTTCTGCCGT
>P_7634
GTGTGGGTGAGTCCCTGTGTCGGTGAGGTGTCACTGCTATA
>P_7635
CGCAGACAGGCGAAAAAATTCGGGGTAAAGAAGAAAAACAC
>P_7636
AGGGGGAAAATATGTGAGCTCAGCATAATGCATTTATGCAA
>P_7637
ATATGCCAAAGTTCATGGGGCGAGACCTGTTTTGCCTTACA
>P_7638
TGTTGTTGGTGTGTTAGACACGGGAAAGATTCGCCAGCAGT
>P_7639
CTTTCGCGTTGGAAATATTGCGGCCATGCGAAGGATAAAGC
>P_7640
TAAGAAAAGCCCAGAAACCGCAGCAACAAACAGGAACGCCC
>P_7641
TGGAAACTTTCCCTGCGTGCCGGCACCCAAAAACTGCAAAA
>P_7642
CATCTAGTATCCTTATTTGTCAGCAACTCTAGATGCATCTG
>P_7643
TCCAGTTGTGCCCCAAGTGGCGGTGTCCGTGTCACCCGCCC
>P_7644
AAAGCAAACAATGCCAAACGCGGCCATGCAAAATCCTCCGT
>P_7645
TTAAGTTGTTAGAGAATTCTCGGCTGCATGGTTTTATAGTG
>P_7646
AACTTCGTTATTCCAGAACACGAGGCCCCCGACATACGTGA
>P_7647
TATCATTTGGAAAAAAAATCCGTAAATGTTAAACTGCCCAA
>P_7648
CAGGCGATTAGGAATTGGGTCCCGGACATTATCTTGGCTTA
>P_7649
TTGGAATTAGGATAGAGATGCAGGAAGATAAAATCTATTTA
>P_7650
TGCTGCAACTTCGCTGACGTCGATGTGGACATTTTGGTGCT
>P_7651
ATATTTGCACCACTGAACCACCGAGTGGCGTTAAACAAAGC
>P_7652
AAGATGGTGATGAATATTTGCGTTACCCCTGTACAAAAGAC
>P_7653
ATATCTATATTAAAAAAAATCGGTCTCGAAAAAAAGAGGGC
>P_7654
TGGATGTGCCAATATAAATCCGGTGACTGCACTGATCCTAC
>P_7655
GATTCACACTGAGCGAAACGCAGTGGAAACGAAACAAAATA
>P_7656
GAGCCCGAAAGGGGCGACGGCGACGGTGGAAAAAACAATGA
>P_7657
GTTTTTGTTTAGACCGTAGGCGGTATTCGTTTCGTTCTCAG
>P_7658
ATCAAATTTGGGGGACAGCCCGAGGCTAGCGAAATGCTAGC
>P_7659
ATATCGAGCATTTAAAAATGCGGAAAAATTATACTTTTAAA
>P_7660
AGCATCCGGCGTTGATTTCGCCGGAAAAAAAGAGGGCATCG
>P_7661
GTGTAAATATTATAACACAACGGCATATGCCCATCCACCCA
>P_7662
TTCAGAATTTAAATATTTTGCAGTACGTTCACCCCGTGTCT
>P_7663
GCAAGCTGCCAAAGCAATCCCGGCACTCGTATTCAGCTAGT
>P_7664
GCCAGGCTCGTGTTGAAAAGCGCTAATAGAAATCCGACATT
>P_7665
TACAAAGTATTTCATAATCGCAAGAGTAATTGATTTAAAGT
>P_7666
ACAACTCTGTTCAAATTTTGCTGTCCCGTGTTTGTTTGTAT
>P_7667
TTTTGAAACTGCAAACGTGGCCCACACAGAGAGAAAAAACT
>P_7668
GGCAAAAACCGTCTAAAAAGCAGCAGCAATAGCAAAACACC
>P_7669
CTCCTCTTCTGGAGAAAGTGCAGTTTCTCGGGGAGATGCCA
>P_7670
GTCATCAACGGAGGCGGCGGCGGCGGCGGGTTCACTCTCGT
>P_7671
ACGATCAGTAACGAAAAAACCGGGAAACTTTCATGCACTGC
>P_7672
GAAGGGGTCATTGGAAGTCGCAGTCGGAAAGTACACTCGAA
>P_7673
TTACTTTCCTTACTATCTTTCAGGAATTGTATGTTGTCGCA
>P_7674
AAATCGGTTCGCATAGGGGTCCCCAAAAATCTGACCAGGCC
>P_7675
CATGAATATAAATGCAAACGCTTTGTCACCATTTAGGATAG
>P_7676
TTATAAAGCGGGGGGAAATTCGGTTCAAATAAAATCTGGAT
>P_7677
AGCGGTTCGCAATCAAAATACGAGAAATACGAACTCGATTC
>P_7678
AAAATGTCACCATCCCCCCGCGTAGCCCCTTAAGTCCCAAC
>P_7679
TGATGGTTTAGCTGAGAAAGCAGCAGTGCATTTTATTACCG
>P_7680
AATTCTGATCTAATTTGAGGCTGTAGCAGGACAAAGTATCC
>P_7681
TTCAGAAGGTCTGGAAAATGCGATATTTCATGTTTAAATAA
>P_7682
CATAGTTGCCCGTTTCGACGCGATAAAGTGGCTCCTGCAGG
>P_7683
AACAGGAAAATCGACAAAAGCGATGATGGAGACAGACTATA
>P_7684
CAGACCCTGTTATAAAAACGCAGCAGTACAAAATATCTTTC
>P_7685
TTGCTAGAACTTGAAAAATCCATTAAAATCACTTTAATGAA
>P_7686
TTAATGACGATCGCAGTCTGCGGTGGCTCCCTGCACGCCAT
>P_7687
GATTTCCGCTTGTCCAATGACCTCAACATCATTTATCAATA
>P_7688
TTTATCTTGCCCCCATGTCTCAGCAATTGTTGTTCCCCTTG
>P_7689
CTGTTTTCCGCGATTATCGGCAGTGGCATTCAGATCTTCTT
>P_7690
AATTTATGCAATAAAAATTCCAGCACTAACACCCGCCCCCT
>P_7691
TGACCCACATCATTATTTTCCGGTCAGAGGTTTTCCACACA
>P_7692
GGTACTCGATTTCCCAATCGCTGGAATTCTTAACGTACACC
>P_7693
ACGTGCCTCATCATAAAACGCGCCCTCAACGAGGCATTCGA
>P_7694
CACGAACACCACGGTCATCACGGTGGAGCCACCAGTCATGC
>P_7695
GACTGTGCAGATAAATGTCGCAGTATCCAAAACTAGGGGAC
>P_7696
CAGACAATTTACAATAATTGCGGCGACGGGAGGTGTGGAAA
>P_7697
CGCTGGTAACCAATTCTGCGCAGGAAACTGGGATAGTAATC
>P_7698
ATTTTATATAACATTATTTTCGTAGACAACATCAGGCCCAT
>P_7699
AGTAATTTTAATTTTCACCGCAGCACTCGCAAAACATCAGC
>P_7700
TTTGCCCGGGCCAGGAAGTGCAGTAAATTGTGCGACACAAA
>P_7701
ATAAATCATAGCGGTTCACGCGGTTCGGCCGAAAGAAAGAT
>P_7702
ACAACATTGAAGGCATCAAGCGAGGCCATCAATCGCGACGT
>P_7703
TGATACCAGCTGAATTTTGGCGGGGTTCACTTTTGTCGAAT
>P_7704
TCAATTATTAAGAGAATTTTCGGTGGAGTCTCAAAATTGGG
>P_7705
CATTACATCCAGACTATTTGCCCTGATGAAGTACCTCTTGT
>P_7706
TGGATATTCCAAAAACGAAGCGGTCGGTCTAAGCAGGCAGT
>P_7707
AACTTTCTTCAAAAAATTCGCCGCAGCACTGAAGTGAAAGG
>P_7708
TCGATGCCTTGGAAAATCTGCAGTACCTCGGCGTAGTGCAT
>P_7709
AGGAATTGCTTGGTAAATATCATGCTCAAATTTAAACGGAA
>P_7710
GTGGTTGCTTGGATTTTTTTCGGCGGTGGGTCCGTGGTTGC
>P_7711
GGAGAAAGGTTTCGAAGAGGCGGTATCTTAGATTTTTGGAT
>P_7712
CTGATAGCGACTGAAAAAGGCAGTGGAGTGCGACCTTAATA
>P_7713
GATTTTCCCTCTGGCATCGGCGGAAACTTTTGCCTTCAGGG
>P_7714
AATATCTCTTGATATATTTACTGCAATTACGTTTTCCCCTG
>P_7715
ACGCATTGAACTGGCAATTTCGGTTTTGCTCCCGTGGCAAA
>P_7716
ATTTAATACGCTGGTAAAAGCAAGCACAATGAAAATGGTTA
>P_7717
ATATTATTTTGAAGATTTTGCGAGCTATATGTAAAAAGTAT
>P_7718
AAAATATGGTCGGAATTTCGCTTGCTTAACGGAAATGTATA
>P_7719
CATTATCCACTTACTGGGGGCCCCCTTTGTCTTTAGTTGAC
>P_7720
ACTCGGATTTTCTCACCCCTCGGGAAAAGTGACAAAGCCAC
>P_7721
CAATTAAATTCAATTAGGCTCGGTAAAACCACAAGCCAAGT
>P_7722
ACTAGTAATATATGAAATTGCTACAATTTCCAAAAGGGCCA
>P_7723
TGTAGATCGCATAGCGATCGCACGAACCCGATGGCCTGTCT
>P_7724
CTATTCAGGTTTACTAATCGCAGGAAACTAGCAATTATCAT
>P_7725
TTAATTGGTTAGCCAACGCCCCCGCCCAATGCTTAATCCCC
>P_7726
CACGAGGATCGCCTTGTCCACGGCAATTGGCTGAACGTAGA
>P_7727
CTTGAGCATCATTTGTGCGGCGATTTTTGTGCTGAGCTCTC
>P_7728
TTAGTGAGCCTTGTTCAGCTCGGTTTGGCCCAATGCTTCTA
>P_7729
AAAATTGCGGTCGTGGTGCTCGTGGATGAGCTTATGTCACT
>P_7730
CTTTACTACGTAGCACGTCGCAAGAAAATGGAAATTCAAAC
>P_7731
GATCGAGAAAACGTTGGAGGCGGTGCGAGCAAAGGATTCCT
>P_7732
CAAACATTCTTATCAATTTCCAGCCGCAAATTCGAGGTTCG
>P_7733
ACGAGTCCAGCTGCCAGCGGCCGCAACAGCGATTTGCATAA
>P_7734
ATTTAAGGACCTACCATTCGCATGCTTTATCGCCTAAGTAA
>P_7735
TGAGAGCTCGGCCCTAGAAGCCGTGACAAGAAGAGGAAGAG
>P_7736
TTTCCCACCGCAAACATTTTCGGTATCCATCTCCCTTGGCA
>P_7737
GGAGTACGCGTTTCCGATCGCGCCCTCGGAGATTTTGCTGT
>P_7738
ACATTAACAGACAAAAATTCCGTTAGTTCTACAGTTGCAGA
>P_7739
CACTTTGCAGCCAACTTTCGCCCGATTACGTTTCAATTTCG
>P_7740
AAAATGTTGTCTTAAATATCCGGCCTTAGAAACAAGTTTCT
>P_7741
ATTTTTACAGTTCTTACTCACGTGTTTTATAATTGCCAATC
>P_7742
ATAAATGCTTCACACAATCGCCTTAACAACGTGGCAGTACT
>P_7743
ATCAGAACCCCACGAAAAACCAGTGCTAGGATAGGACCCAA
>P_7744
CTCCCCTCACATATATTTTGCATAAATTATCATCCGAGACT
>P_7745
TAACTTAAAGTCACCAGAAGCCGCAGTAACATTAGCGCATA
>P_7746
AGCTTCGACTGAAAGATACTCAGTAGAGCGGAAAAATACAA
>P_7747
AGAATTATGCAAGCAACTCGCCGAAACGCACTTGAACTTCT
>P_7748
AAACAACCAGACAATGCTGGCGGTAGGGAGCATTGCATACA
>P_7749
AAAGACGAAAGAACCGAAAGCGGCACCCAACAAAAAGACTA
>P_7750
GTTGTTGGACTTTCTTTCCGCACGCAGGGGAATAATTACAA
>P_7751
CCGGCTGCGACTGTCATCTGCGCGCCCAACTGCATCTTTCA
>P_7752
ATGACAATCAGAAGTTTTCGCAGGAATACGAAAGCATTGAG
>P_7753
TGAGAGGAATGGCCCAGCTCCAGTGTGGGTATGGAACCCGA
>P_7754
TTAAATTGTCCGTAACCGCGCCCACGAAACAGAACACCCCA
>P_7755
TTAATTAAAACTAATTAAGGCGGCAATGCTTTCAAAGAGCA
>P_7756
CCGCACAAGGACGAGGATGTCGGCAAGTGTGGCGGGGGGTG
>P_7757
GACCTTAGCGGGGTAATTCGCGTTGGTATTGGAAGTGGGAT
>P_7758
GATAAATAAACAAACAAAAGCAGTCGGGATTACTCATCCAC
>P_7759
ACCAGTACCATTAAAATACCCTGTAAAGGGCGGAATTGATT
>P_7760
GGTGAAGCAGATTGTGGACGCCCCAGAGGGAAACATCGAGT
>P_7761
AATCAATATCGACCTTAAACCAGTGTCAGGCGATCAAGCAG
>P_7762
TCTAGGCGAAGAGTTTGGGTCCCCCCCAGTCAGGCGCTCTC
>P_7763
AAGCGTTTCCATGCTAGCATCAGCAGCAGAAAATTTCATGT
>P_7764
TGTCAGAATTGCACAAAACGCGGCATAGCATGTACAACAAA
>P_7765
GGAGATCCAATCGAAGAGGGCGTGAGCTAGCGAATCTGGTC
>P_7766
TTCGAGCACTGGGTTTTTTGCGCTGGTAACACGCACACTCG
>P_7767
GAATTCCCGTGTTTCGACCGCGGCAAGGGCGTTGACGTTGG
>P_7768
GAAACTTGTCTAAATATTTTCACGACGGGCATTAAAGGCCC
>P_7769
AAATATTTGTAGCTCGGAGGCGAAAATTTCACGACTTGACT
>P_7770
ACCTACTTCATTTTTCGCGTCAGCACCACGATCTTTGTTAC
>P_7771
TTCTCTAGACTAACCGGGGTCCCGGGTAATATTACATTGGA
>P_7772
TCCAAGAATCCCAAGCATTTCGGTGAGAACGCCTGCGCAGA
>P_7773
TGGCTGCTTCAGATCTAGCGCTAGCCAAATTCATTTCGGTT
>P_7774
AAAGCTTATCATTTAAAACACGAAAAACTGCAAAAAAAAAA
>P_7775
GTCTTCATACACGTATCCGGCGGGAATCTCTACTAGGGACC
>P_7776
CCGCACACCCCACAACAAAACGGTGTAGCTGAGTGCGCTTA
>P_7777
GATGCACGGGAAGTCAGAGGCGGGGGGGTCCACAGCGGGTT
>P_7778
CTTTCAGATCTGGGAAAATTCAGTATTTTGTACCCTACGCA
>P_7779
ATCTGCGTTTCATAAAACCGCGCTGACACGGTAATTTGCCG
>P_7780
GGCCAGTATGTAGGCTTACCCGGGGATACATAGTCTAGCTT
>P_7781
GGGGAAAAACATACTGCAAACTACAGAGGCTGTGTGGTGTA
>P_7782
TTCCTTTTGCTAATAGAGCGCCTGAATTCGGTGGAAATAGC
>P_7783
TTCTAACCATTCGGAAGTTTCGGCCTTATGTGAAGTAGTTG
>P_7784
AGAGAAAGCACATGCAGCGGCTGTGTATACAAAAGTAGGCG
>P_7785
AGCGTGATAACATGTGAACGCGATCCCACAAAGAGGGAGTT
>P_7786
CAATGCACCTCGTCACGGCACACGCACAAATTAAATCAAAT
>P_7787
ATACAAATTGCTTAAAAGTGCGGGAGTGACCGTTTGTGGGC
>P_7788
ATATTATATTCAGAATATCACAGTAAGACATCACTAAGTAT
>P_7789
CAAAGTCCTTTATGAATTTCCTGTAATACCCTAATAGTCCT
>P_7790
AACACTCAATTAAAAAAAAACCCACTCAAAAAAAAAAATGC
>P_7791
AATATTTTTCCTACATGAGTCGGGATTGGCGTTTCACCGAG
>P_7792
AGTTTGTGGTACTTTCGATGCGTTGGCGTCGCAAAATAAAT
>P_7793
TCGATATCGCTCACCATTGACGGTGACCGCCACACCATATT
>P_7794
ATGTATGTAGAAGACGGCGGCGCGGTCGTAGCTACCAACTC
>P_7795
CTTCGCATCAAATGGAATCGCTGTGTCGCCCCGGGAAAGTG
>P_7796
TTGAACTAAGCTCAAGTTCGCTCGAGCATATCGCCCTCTTT
>P_7797
CCACGGACTCTCGGAATTTGCGGTGAGCCCTTCCGATGAAA
>P_7798
AGAATTGAATTTGTAAAATGCTGAAATTTTGTTCTATGTCG
>P_7799
TTGGATCCTTACTTAAATTTCAGGAACTCCAAGCTCTGACC
>P_7800
CTAATCCTTGGTTCTTTGACCGGCCTTGGCTTTTAAACCAA
>P_7801
CCCGCTCTCCACCTTGAGATCAGAAAAATTCGAGGTATTTT
>P_7802
GTGGCCCGATCAGAAAAGTGCAGTTATATCAAAAACTATCA
>P_7803
TGCTTTTAAGTTTGCAAGTGCAGCAATATCCTGGGAGAGTC
>P_7804
AAACAAAGGAAGAGCAAAGGCCGCAACGAACTGCAGGCATT
>P_7805
AGGGAAATCCATTTAAAGCTCGAGACATATACAAAGCTCTT
>P_7806
ATACGTATGCATACTAAAAACGGTCACTCTGCACGCCAGAA
>P_7807
GGTATGTGTGTTTTCATTTGCGGCCTCCTCTATTTGGTATT
>P_7808
AGAAAGCACGCTTTTCGAACCAGCAGCAGGCCTCCCCCCAG
>P_7809
TATTTCATACATAGATAACGCGGCGTATGTGTAATGTGCGA
>P_7810
AATTTAACTAAATTACTGGTCGGCAGCATAAAACCGAACAG
>P_7811
GATTACAGTCGCATAAAACGCACAAATGGCATTTGCAATGG
>P_7812
AGGAAGGTTGATTGCAAACGCCAGAACAACACACCCACACG
>P_7813
AAAGGAGGAGAAAATGAAGGCGGCGACGTTGGCCAAGAACT
>P_7814
GAAAGGTGCAACTGCAACTGCTGCACCGATAAAAACAAAAA
>P_7815
GAGGAAAGCTCTGCCAATTGCAGTAAAACACTTACTGATAT
>P_7816
TGTATAAAGCCGAGAAAACGCCTTAACAAAATTTGTAAAAC
>P_7817
CAAACAAACTTCGAAAATCACAGTGTTGCCAACTTCACTAT
>P_7818
CCTGTTTTCAAGAAAAGATGCCCGAACGACTGCGAGGGACC
>P_7819
AACGCTAACAATGAAATTTGCTGCAATGCCAAGAGTATGCT
>P_7820
CTTATAAATTTTTTAGAGCGCAGGGATTTTCCATAAGCACA
>P_7821
CTATAATTATTGATCGCACGCGAAAAATTTTAAAATAAAAT
>P_7822
CGTCGCCTGATGGCATTTGGCGATATAGACGTTTGCAATTG
>P_7823
TGTATCTAGAAATCAAGTCGCGCGGATCGGTATTTGACTTC
>P_7824
CACCAAAGTCTCCTCTATCACGGTTTCGGGAAATATGATTT
>P_7825
GAATTGAGTCGAGTGAAACGCGCTCTTGACCCCCCATATAT
>P_7826
GATTTAGAAACAAGAAATTGCGAACACCATGCAACCCCTTG
>P_7827
CCAAAAGATGTTGTCAACGGCAGCCACATAAATAAATTCAC
>P_7828
ATGTTTCGCAAGAATTTCCGCGAGGGGGCCAGCAAATCGGG
>P_7829
GCCACTTTTAAAGGATTTGGCAGGAATAGAAAACACCGAAA
>P_7830
TGTTTTTCCTTGCCGCACGACGGCCGTGAACGGCGGACAAA
>P_7831
ATCTGTGTAAACAATAAACGCCTAAATGCACACCACACTTC
>P_7832
GGACATGCCGCTAACAAATGCTGCCACGACCTGATAACTTT
>P_7833
TGTATTCCCCATATAATTCGCGATTCTGGCAGTGCGGAGCG
>P_7834
CATCTCTGACCCCCAAAATCCCCGCTCGGCATTTAACGCTC
>P_7835
AAATATATTTCCACAAAATCCCCTGTCACAGTTTTGTTGGC
>P_7836
GGTAGCAGCCTTGTTAAGCTCGGGATCGGTTAAATCTATGT
>P_7837
CAACTAAGTAGCAAATGCCGCAGGAATCTTGATTTTGGCTT
>P_7838
TTACGACGGCACGGTTGACACGTTCCCTGAACAGACGGATT
>P_7839
TCCTTGTGGACATCAAGTCGCGTGATTAAGATTAAGAGGAT
>P_7840
TCGAATATTTCCAGCGACCGCCCTGACATTCCGAAGTCCGA
>P_7841
AACGCTTCGTCAAATAAAAACGAGAATTTTTGGCTTCAGTT
>P_7842
TTATTTTCTGCTTTGCCACGCGGAAAACTTCAATGTAAATA
>P_7843
AAGGACACCGCCTACGATCGCACCACCAGCTCCAGCAGCCA
>P_7844
TAAATGAAATACGAGGACCGCCCCAGCCAAGTTTAGATTAC
>P_7845
TGAGGTCCACGCAAATTACACGTTGATGTGGAATTCCTCCT
>P_7846
CGCCAGTCGAGTGTAAAATGCCTGGACTCCGACGATGGGTC
>P_7847
CATTGGTAAACTACCCCCCTCGTCACCCCCTTCAAAAGATC
>P_7848
CCAAAAGTGGGAGCCGCAGGCGGGATTCGTGCATTGTTGCT
>P_7849
CTGTGGCATGGCATAGGCTGCGGTGGGCATCATTCCGGGAT
>P_7850
TAAATTTGTTTTGAAATGCTCGCTGCCAATAATATACCTTC
>P_7851
TTAAACGCCCACAACTTTTGCGAGGGAGTTGGTCCGATCTG
>P_7852
TTCCTTTCCACCTTCGACGGCGATGATCGTCAAAGGCATTT
>P_7853
ACTTTTGCGCCCTCCAGTAGCAATAGCAGCAATATGAGCAG
>P_7854
TATTTTTTAAATTTATTAAACAGTAAAATTTTTAATTGGCG
>P_7855
ATAAATAACCAAGAAAAAAGCAAGAAAAAACCCGAGTCGAA
>P_7856
AACAACAACAGCGTTTAGCGCATGCGGCACTAATCCTGGGT
>P_7857
GGCTGCGAAAAGGATGGGGGCCCGGACCAAATGGGTGCATC
>P_7858
AATTTTTAACACATTAATTGCAGGATTTTTCGGACGGCTTT
>P_7859
TCATAGTTGATGGCTAAGCTCGGCAATTTGAATTGAGCAAA
>P_7860
ATTCTGTCGAATGCCGTTGGCCCTCGGAATATATGCACATA
>P_7861
CAGGTGCCTCGCATAATTTGCATGATAATAACGAAATCCCA
>P_7862
TGACTTGCTGCACACGAAAACCGTGGCAGTTTTATTCAAGT
>P_7863
CACGTTCGGCGGAGATCTTTCGGTGGGGTCCAAAATCTAAA
>P_7864
GTAAAAGAGTGGTAATACCACGGCCGAGAAGAGGAGTGCCC
>P_7865
TAACTTTATTTTAGTGAACACGCGATTGTTAAATATAGACA
>P_7866
CCATGCTGCGCACCACAACCCTCTAATGGAATGGAACGAGG
>P_7867
TAAAATGAGGGCTACATTCGCATTGACTCTGTTGCTCGGCT
>P_7868
TGCCTACAAAGGAGCAAAAGCAGCCTCATTTTCGGGGGCCG
>P_7869
TGGTACACGGAGAGAAAAGGCAGTAGTTCTAGAGAACAGCT
>P_7870
CATTTCCTTGAATGAAGCCACGCCACCGCAAATTGCGGAAA
>P_7871
CTGGCAACTGGCAACTTGCGCCCACGTGATGTGGAGTACTC
>P_7872
TCAATGGGTTGCTCGAAAATCAGGAATTTTCGATAGCACAT
>P_7873
CTCGCTAATGGCTTAAAAATCGGGCACAAATTATACCCATT
>P_7874
GACTGCCAAAGTTCTCGGCGCGTGCTTCATAAAATAGTCAT
>P_7875
CTCTCGGCGGCAACAAAAAGCGGAAAACACAAGAAAACACC
>P_7876
CAACTCCTTGGCAAAAATGGCAGGACTTGCCTTTGTTAAAG
>P_7877
ATCCGTTCCGAAGTCAATCTCGGCCACAGCATTGTCATCCT
>P_7878
AAATGGTCTGGGAACAATGGCGGGACTACGATTGTTGGTCT
>P_7879
ACAAACCACAAGCCGCCACACAGGAAAAAAATGCGATTACC
>P_7880
TATTAAAGTCAGACAAAAAACGGGAAAAATACGAGAGGGAA
>P_7881
TACTGGCAAACTGCTTAACCCCTTGCTGGGCGGATTGGCTA
>P_7882
AAGCGCGAGGATCAGGGCCTCCAGGAGGCGGTGCAATGTCT
>P_7883
GAATAAAACCATTGGAAATGCGATAACTCATAAAGTAACTT
>P_7884
CAAGCAGCTGCAGGAAAAAGCGAGAAAAACACGAAATCCCT
>P_7885
GGTCGGAAAATGCTAAAATGCGGGAAAATCCACTCGAGCAC
>P_7886
GAATCTACAGTTACTAATCGCAGTACGCCCGACTGGAGCTA
>P_7887
AACATCGCGGCGCTAAATCACGATCTCAGCACGATCTTTGC
>P_7888
GGCCAAACATGACAATAAAGCAGCCACAATAAATTACGGCC
>P_7889
ACGAGTTAACGATTCAAGCGCGGAAAACTTCAGGACCCATT
>P_7890
GATACTGAAGCCCCTTTTCGCGGTCCATGTTACATTATCTT
>P_7891
GTCAGTTCACATATAAAAGTCGAGGATTGTTTCGTTTCAAC
>P_7892
TAAGAAACAACCAAAAATTCCTAAACCAGCAAATAATAATA
>P_7893
TAAAAAGCTATTGTAGATTTCCTCAGTAAAATTATAACAAA
>P_7894
ACGACTAGGACAAAAAAATGCATTGGTATGTTGAAAATTTT
>P_7895
AGACAACCTTAGAGGGGATGCGGGGTCAAAAAAGAAGACAT
>P_7896
CCACGAAACTATCTTAAGTACCCCAACGAAATAATGCGAGA
>P_7897
ATAATTTTAACTGGAAATTGCCTTGGCGGTGACCTGTAGGC
>P_7898
TGAGGATATGGGTTTTGATTCGATTTTAGGAAGAACAATCT
>P_7899
CACTTCTGATGTTGTGGACGCCGAAAAATGAATACACGTGC
>P_7900
TCCGCTTGGAGACCAAACCACGGCCAACTTATTGCGCTTCA
>P_7901
ACTTACTAAACCTAGCGCTGCGGCAACCACTCTACATACTG
>P_7902
AAGCGTAATGCGAGAATCCACTTGAAGGCTAACAAAACATA
>P_7903
TTATTGACCACAATTTTTTCCGGTGTATGGGAGTGGAGCCC
>P_7904
ATATAATCGAATATGGTACGCCTGAAAATTTAATAGGAATA
>P_7905
CGTTATCCGACAGTTGGGCGCGCGCCATTGTTTTTTCGCAT
>P_7906
AGCTGACGAGATGTCCAGGGCGTGCACAGGGATGCGCGTCT
>P_7907
CAGATCCAAATGGACGAAAGCACGATTCAGAAAACAGCTTT
>P_7908
CAACGACGCAAGAGGAGTCGCGGTGAAGCTGAAGCAATTAG
>P_7909
GAAGCGTGCACGAAAATTTTCCGTAGCAGCGTTCAATGTTT
>P_7910
CCATTTTGTCTATTTAAAAGCGATGACAGACGCTCAACACT
>P_7911
TCTCTTTCGCACGAAAATTCCTCGAATTCTTTTTTATCCAT
>P_7912
CTCCCGCTCGTTTCAAAAGTCGGTCCGGTCCGCATTGAAGC
>P_7913
TTTCCCCTGGCAGACCTCGGCGGGAAAAGCTCTCTTCAACC
>P_7914
AAAGGTATAGAAATAGCGAGCAGCAACACAGTAAAATCTCC
>P_7915
CTCTCACCCACGTCGAATTGCTGCCCCATTTGTTGGTGTGT
>P_7916
ACACACGGTCTCTGCTATCGCGGGGTTTCGATTTGACGTCT
>P_7917
AACAACCCCCCGAAAAGACACGGAAAAATAGCAACAAACCG
>P_7918
TGCATAGAGTGCTGATGCCGCATGAAGTACCTTTAATAAAA
>P_7919
GTCCGTGTTCGAGTTGGCCTCGGCTTTTATTGCAACGCTCT
>P_7920
TCGAACTCACCTTGGAATCGCGCGGCTGGAAGGGTTTGCCA
>P_7921
TACAAATTACATGGCTGGCGCAGCACATAACGATCGTGTAT
>P_7922
ATTTTATATTGCATTTTTTTCGGTTTTAGTTTGGCCTAACT
>P_7923
CCGATAGCAACTGTTAATCGCGATGGGGGTTCTGGCCAGGT
>P_7924
AGGAAACGTTCAGCAAATTGCAGTAAATTATGGGGCGATGG
>P_7925
CGCAGACGTAGCAGGATTTCCATGAAAATTGCATCGCCTTT
>P_7926
GAACTGAACGTGCCGAAACGCGGGAAAACGGAAATTCTCTT
>P_7927
TTTTTATGAATGGCAGCCGGCAGCACCGCTATATTTGGCCG
>P_7928
CATCGGAGTCGTCATTTTTGCCTGCTTTGCCTTTTCCCTTG
>P_7929
CAGAGGGCCTCGCTTATCTGCGGAAATTTTCGCTTAGATAA
>P_7930
GGAACAAAACTATTTGAGTTCGGTTTGGGGGTTTTCGGATT
>P_7931
GAGCGAAGTGGCTCCGACGGCGATGATGGCGGTCGCAAGCG
>P_7932
GATTGTTTGGAATTAACAGGCGGCAATCCAAAGACACGTAA
>P_7933
TTTGTGTACGCATTGAATTGCAGGAAGAATTTATCTAACGC
>P_7934
GAAGCAGGAAAAAGAAAATGCCCGCGTTACAGATAAAACAA
>P_7935
ACAAAAAGATATTTTTAAAGCACGAAAAATAAAATGATATT
>P_7936
CGCAGTATGGCAAAGTTGCTCGGCTGCAGGCGGTGGAAGGA
>P_7937
AAAAACCTCGCCATTGCCCGCAGCAACATCGAAGCTAGCCA
>P_7938
GGCTCGCGCCGTTCATAATCCGGTCAAAAATATTCATGCAG
>P_7939
AGGGAAACTCATAAAAAACTCGAGAATTTTCGCGCGGAATG
>P_7940
GAACTGCAAATGGGATTTCGCGGAAAATATAACCAAAAGAC
>P_7941
GCCACTTCCATGATGTTTTGCTCGGACAGGTGATTTCGTGG
>P_7942
TTTTTTTTGTTAGTTATGGTCAGGAAATTTGTAGAAAAAGT
>P_7943
CATAGCTACATTATATTTTGCCGTAGCTATGACTAATCCCA
>P_7944
TGCCGGGGCATAAATATCGGCGGACCCAATCCATACTTGCA
>P_7945
AATGCAAAAAAGCCGAAATTCGAGGGCAAGCCAAAAATCCC
>P_7946
CTGTTTTTGTGTGGGTAACTCGATTGCATTTCGCTCACTTT
>P_7947
AACATGTGAGTATTGAAACACAGGCACACATTTTTTAAGCC
>P_7948
AATCTCAGCCGGCAAATTCGCGAGTTGTATGTTTTTCGTTT
>P_7949
AATACTGGTGCCCATAATTGCGGGCGGCGCATAAAGTGTCT
>P_7950
TCGTTGCTCCCGATTCAGCACGGAAAAAAATACAAATCAAA
>P_7951
TAATGCACACACGCGACACACAGCCACATGAAATTGGCGCC
>P_7952
TCCTGGCCAACATCTCTTCGCGCGGCTGCTTGTATGCGGTA
>P_7953
CGCTAACGACTACAAAATTGCAAGAAAATTACCCGTTAATG
>P_7954
AAAGCCTATTAGTCAATTCGCCCTCGAAAGGAATCCAAAGT
>P_7955
GTACATGTACAAATATTTTGCGCTACCAACATTTGATAAAA
>P_7956
AATTGCAATTTTCGTTTTTGCCCGGCTAATTTAACGCGCAT
>P_7957
TTGTTCAAACAAGCAAATCGCAGCCCCACACATGCGTAAGG
>P_7958
ATTTTGATGCACTTTAAAAGCGGTTTCATTGCGATTTTTTA
>P_7959
GTTTTCCACCAACCACCCTCCCCTCGCATTTTCCTACACCA
>P_7960
AGCGTTTTGCGTTGTGACGTCGGCATATGCTGACGACATCG
>P_7961
GCCAAAGCAAATGTTTGTCACCTGGTCAGTTCCGAGCACCA
>P_7962
ACTATGTTTCGAACAAAATACGGTGGCTATCAAAATAGCTA
>P_7963
CACGCACTTCCACGAGGACGCGTAAATGGAAATTGTGAGCC
>P_7964
TTATAATGCCACGTAAATTGCGAGGTTTCTGATCCGAAAGA
>P_7965
CCTCGGTCCATGTCCAACCACAGTCGCGTCATCTTGACCAG
>P_7966
AATACTCCGACAGATTTACACCCGGGCAGCTGGATTACCAA
>P_7967
CAAAAGTGGCAAGTATCAAGCGGAAACGGCAAACAGAGCCT
>P_7968
GGCGAACGAATTTCAGGTGGCAGCCTCGCAAATATTTGCAT
>P_7969
TTAAATTTTCACTGAAAATGCGATGTTTTTTTAAGAACCTT
>P_7970
GCAACCCCCCCAAAAAAAAGCAGGAAAAAAAGAAAAAGTGT
>P_7971
ACTTTTGCACTCTGCGCGCGCCGCCACAGAAAAAATACAAC
>P_7972
TTTCGGTGTATTGCTTATCGCAGCATCTACCAAATTGCCCC
>P_7973
CCCGTTTTGTTTTCCTTTCGCCATAACGACACTTTCAAAGC
>P_7974
AGAAAAGAGCCATTGTGTGGCAGCGTCTGTAAATCGAGATC
>P_7975
CCTGGTGGCGGCTCCCTTCCCTAGAAACAGGGCGGAATAAA
>P_7976
ACTGACCTCCCCTGAAATCGCCCAACCTCGCCGTACTCACC
>P_7977
TTCAATTCACATTCGAGATCCCTGGACAACCAACCCCCCCC
>P_7978
AAGTCGTAGCCCTCTTTTGGCAGTGTCTAAACAATGAGAAA
>P_7979
ATTTTGATTTGAATTGGACTCGGTAAATCTCTAATTAAGAA
>P_7980
TTTAATGTTCTTGGTTTTTGCAGGAAAACGCTTTGGCCGAC
>P_7981
GAGGTTCTCGTGAAAATATTCGAGGTCTGATTCGACCCAGT
>P_7982
TGTCAACAGATCCGGTGACTCGATGGTAACTCCTTCAGCCG
>P_7983
TAACTTTTTTAAGAGTTTGGCGATGGAAACATTTTGTTATT
>P_7984
TAATTTTTAATAGTCCAAAGCCTAAACAGAGAAAATATAGC
>P_7985
AGATCTAATAGCTCAACTTACGCGAACAACATCGAGTGGTT
>P_7986
TTCCCCTGGAGATGAAAATGCGGAAAAAAGGGGCGTGTCAA
>P_7987
GTCAATTTTGCGGATATTTGCTGTACATTAAAATATACATA
>P_7988
ACAAAAAGGACGATAAGCAGCGGAAAAAATTAGAGCAATGT
>P_7989
GCTGCTTACCTGTCCATTTGCGGGACGTCGAGCCACATGTT
>P_7990
CATAGGATGTGGAAATGGTTCGGTTTTTATGAGAAACAGCT
>P_7991
TAATCTGGTGCCTTATAACACGGCGTTAACTTTTCCACCCC
>P_7992
GCTGTTACTGAAAACACAAGCGATGACGATGAAACCTATTT
>P_7993
CATTAAGTATAATTTAAACGCGATACTCCTCCATTCAGTAG
>P_7994
GCATATTCATTTAAATATGGCCCTGCTGGAGAAAAAAAAAC
>P_7995
CACCCACTTTTATGTGAACGCAGTTCCTCAATGGAGAAGCA
>P_7996
GAAAAGAAACAAGAAAATTGCGGCCAACTGACGGCAACTTG
>P_7997
CTTTACGAGCTATTCAAGCGCGTTCTTGCTTTCGGGTAAAC
>P_7998
CGGTGGCAAAAAGCGAGGGGCGCGGGCGGCGAAACAGGACG
>P_7999
AAAACTGCTACATGAAACGGCGATCGAGACCACTGTAAATT
>P_8000
GCAGAAACCTCAAAAAAATGCGGAGTTTTTTGTTTCAAACT
>P_8001
TTGGCCATGCCTGGAAATTGCAGCCTCACTGCTCAGCTCCA
>P_8002
ACGCAAGCCCGTTTATCGCTCGGCATAAATAATTGATGTTT
>P_8003
GCAGCTCCACGCCAGAATTCCCTAAGCAATAATTGTTATTA
>P_8004
TTAAGCCCCTTCTGACGAGCCCTGATCATTTATAAATGTCA
>P_8005
GCCCTGAAACAATGGCAACACCTGCGTAATGCCCTGGCCCA
>P_8006
TACATACTTACTTAAAAATGCAGTATCGAAATATAATAACT
>P_8007
CAGGAAAGTCTAACGTTTTGCCCGATTCAGACAAGTTCGAA
>P_8008
CAACAAAATCGCTGAAAGTCCAGCAACATACAGCAGAGATG
>P_8009
GATGTTTTTCCTTAAACTTTCCCTCTCGATTTGTCTTTCCG
>P_8010
AAAAGTGTCTGTCATGAGGGCGGGCAAAATGGGGGTATCCT
>P_8011
CGCGTGTCCCAAGACAAACACGAAAATTTCCGAGGAGCGTC
>P_8012
TATTTTGCTGCGCTCGCCCGCACGCTCGACTTTTTTCGCTG
>P_8013
AATGCCAGGACACAAAAGCACACCAAAAATCGACAGAAACC
>P_8014
TGAACATAACACTGAAGTTGCGCTCCTTGTTCACACCGGGA
>P_8015
ATTGTCACGCGATGGCTTGGCAGTCACCAAGTTCTTCAAGG
>P_8016
GATCTAGCCGCCAACCTGCGCCGCACTAAACTAAATGCGAT
>P_8017
CAGTCGAAGCTGGGAAAATTCATTAGTATTAAGCGCGCTAT
>P_8018
ACGGCATTCGCAATCCTCCTCGTGCTTGGTCTTCTCTGCGT
>P_8019
AATGGCAACCAACCGAGCGGCGGCCGACTGAATCCGATTGA
>P_8020
GTCGCTCCCGCTCAAAAACGCCGCCCCATCGAGATAGATCG
>P_8021
TAAAATACGAGTTAAAATTGCAGTGTCTCCTTGGCCGCTGT
>P_8022
ACTAATCTCGCAGAGAATCGCCGTAGCACAGGAAAACTTAA
[truncated: 1,016,901 more chars]
