# Supplementary material for: EnDeep4mC predicts DNA N4-methylcytosine sites using a dual-adaptive feature encoding framework in deep ensembles
Source: Genome Res. 2026 Mar;36(3):589–99. doi: 10.1101/gr.280977.125 (PMC12951953; doi:10.1101/gr.280977.125)
Supplement: Supplement 1 [file Supplemental_Code.zip › Supplemental_Code/EnDeep4mC-main/data/4mC/4mC_D.melanogaster/train_neg.txt]

>N_1
AGTATAACTGATACGTTAGACTCCCCGACCAAGACGGCCCA
>N_2
CGTGCTAGGTGCCCCAGGAACAAGCGTTCCTCTCTTGGCGG
>N_3
AGGGCGCAGAGCCTGGAGCTCTCAATAAAGTAACACGTGAA
>N_4
TCTAGTTATGGGACGTTCCTCCCGGCAGCTAGTGCAAGTGC
>N_5
TCCTACAACAATATGCCACTCTCGTTACGTAACCATGCATG
>N_6
GTAGGTGTTGATTGAATAAACTCGTAGCCCTCCCCACTGGT
>N_7
CACTGGTTCCCGAACGAAGACAGTATGGAGGCAGGAGGGTT
>N_8
CGAAGTAGAGGTAACTGTTGCATACCATAATGGGGCTAGGC
>N_9
AGCCAGTTAATAAAGTCACACAATTCTGAGACGATGCCCGC
>N_10
TAGGGCTTGCCCTGGGCTTCCGACACTCTACAACCCTGGGA
>N_11
CTGTCCATGAGGCCCATGCTCACCAAATAACGGTCGAGCTT
>N_12
ATACATATCCTGCTCGTACCCGTTCTTGTCTGAGTTTGCTT
>N_13
AGATGTACTCTCCTATACTACGTGATATCGCTGTGGAGGCC
>N_14
TAATGCGCAACATAAATAGGCACGTAGACGAACAGCCCTGT
>N_15
CTGCACCTGTCTAAGGGTAGCACTCAACTGGTGCTGAGGGA
>N_16
TAACCGTCACGATAGAACCTCATTGGTATCTCCTTACAACC
>N_17
TGGAGCCTGGGTCGTCCACCCAAAGGACATAAACTGGCAGG
>N_18
CCTTGAGATTGCGGCTGAAGCACAAGCGGATGTAGGGTTAC
>N_19
CCCAGAGAAGCCATGTAAAACGTGCCGTTATGAACCGATAG
>N_20
CGTGTTAAGCCCGGAACAAACCGTTTGAGAACAACACAGGC
>N_21
TGTCGTTTGAGAGCAGAGGCCGGCAAACCCGCGGCACACGA
>N_22
TTCTGCACATTAAAAGTGACCCTTATGGGGTGCACCGTCGC
>N_23
TTCTTGTTAAGCCGGCCTGCCGATTCGGTCATCCAGCACTG
>N_24
TGACTCCCCGCCGAATGGTACCCATCACCAGGGGTGTCCTA
>N_25
AGGCGCACGGATAAGGAGTTCATATTGTCTACGATGAAAGG
>N_26
GCTGGTATTTCTAAATTGTTCGCCACCAATGTGAAAGCTTG
>N_27
TCCGCGAACCTTCCCCCTAACATTATTTATGGCGGTAGATT
>N_28
CATGAGTCGTGGGCCGGCGCCCGCTGCCCCGTCTTAGAGGT
>N_29
GGTCTATCACTCCCGACCTGCCACTGAGGGCACGGCGGGTT
>N_30
CGGAATACAACTACAAATCCCTGACCGTTCCGGATTGCAAG
>N_31
ACCTAGCCTACAAGATTTGTCAGATACCGATGGAGCCCTAG
>N_32
TAACCAATATGGACGTATTACGGTTAAAAAGGAAGCCGCAG
>N_33
GCTACATGCGCATGAACTGCCTTAGTAGGGTAGGAGAGGCG
>N_34
TCCGGAGTCACGGACGCCGTCACCTTCGGACTTATCTCTTA
>N_35
AGTTAAAACCGGCGACGATGCTTAGGGGCCGGAGTTTTAAA
>N_36
AAGCACAATGATGAGGTGTGCACGCAAGACTCTCGGCTTTT
>N_37
CGTGAGTACAAAAATCCGGCCGATTCTCGCTCCTCTGCCAA
>N_38
GGTTCGTAGCGAGATGGCTTCCCTAAACGCACTTCACGTTG
>N_39
GCCGAGACTGTCAAACTCGTCTACTCCCCAAGGGCGTCGTA
>N_40
CGGCGTCATCTACGCTCTAGCTGAGACGTCATTTAGACGTG
>N_41
TGAGGCGGTAATAGCACCCACTCCCCGAATGGGATGAGCGG
>N_42
CTTACCTGTTTATAGCGGGCCGAGCACTCACTCTTTGAGCT
>N_43
CTAGTTTGGTTTGGATCCACCTACCTCTCTATTATATTCCT
>N_44
CGTGGTTAAGTTTGGTCGTCCCTCCGCGGCGGTAATTAATC
>N_45
TCAGTTTTATTTAGAGTTTCCGGGACTATCGAGGGGACATG
>N_46
TCGGGGTTGTGCGCTGGGGACTCGCTTGTATAACCAAGGGT
>N_47
TAGAGGGCTACTATAACATTCACTTTCACTCTGTCATAATT
>N_48
GCGGCATATACGAGGACCGTCCTTGTATACAATGGCGCAGG
>N_49
ACATAACCGGCCGGCACTTTCCAGCAGCTCTTGTATTAAAT
>N_50
CGACTAGGTGTTCGTTGTAACTGGCCGTGCCCTAGAACAAT
>N_51
AAAGGATATACTACGAGTCCCTTAGGCTTCGTGGGGGGTGT
>N_52
CGCTTTTTCTGAGCAGACGTCTTTTCGGGGTCGTTCCCCGT
>N_53
CGTACCTGTACGGAACGCGCCATAGTCCCCAGACTAATGCA
>N_54
TCGTTCTGTACCTTAAGTTACCTCCCTGAGAAGGCGATCTA
>N_55
GTTTGCTTGACCGGGTTATCCTCCGATCGTGTGCATTTGCC
>N_56
CGTCTCGCGCATAAACCGCTCTTATGGTTGGTGGATAGACG
>N_57
CTTGGAGGACTTGCGGTAAACCATCTGGCAAAGTGCACCTA
>N_58
TATGCATGGTCGGTAGTGAGCATACAGCAACGCCTGACTCG
>N_59
CGTGTAGAGTCCCTGCTAGACATCAAGGGTCTATTATCCGT
>N_60
TTGCACTAAGTAAGCCATTCCAATAGTGTATAGGTGCTAAT
>N_61
CTGAGCCCGTAGACCATTGACGATCGTGTACACGTATAGGT
>N_62
GAGGTCGTTTGGGTCTCTACCCGGCTAAGATTATAAGGTGA
>N_63
CGATCGGCCGTTTCAGGTGTCTTCGGAGAGATACAGAGCCG
>N_64
TTAAGAGCCCGGACCCGCAACACAGACACTCGGGACCGTTA
>N_65
AACTCACGAGAGACTGAATGCCCACTGGGGGCCTGCGAGTT
>N_66
AGTTCATGTCATTGGTCGTGCCCTGGAAGCCAGTAAACTAT
>N_67
AACGTATTACGAACTGTAACCATTACCGCACCGATTAGTCC
>N_68
AGCTTGGCGGCAATAAAGGCCGCTTAAGGTCGGCGAAGGTT
>N_69
AGGTAGGTGTAGTTTGCATGCCGGTCCCCCGTGGTACCTAA
>N_70
TGGGTTACGGTCCACAGTGCCTGAACATAGGACTTTTTGTG
>N_71
TGCTGGTTCCCTAATTGAATCTTCAACTTACCAGCTGAGCA
>N_72
GTAATTTACTTCAACAGGCTCTGGGGGCCCGGCCCCCGTAT
>N_73
AAAATTCCCCTTGCCCTATACTATGGCGTTGAGACGTGTCT
>N_74
AAATATCCCCGTGAGAAGACCCGCCACGATCTATACTGTCT
>N_75
CGCGTGTGTGGCAGTTTTGACGTATGGAGTGAGTCTTATGT
>N_76
GTAACCCCATATACCAGCATCAATAAGGGGAGAACATACGT
>N_77
TAGGTGCTCACAAAGTTGCCCCCAATCCGCCCCGCCCACTG
>N_78
ACGTACCCACTAACGGACCTCCTAGTCAGCTACCACAGCTA
>N_79
GAAGCGCTCAAGGTCCGACACGGACCTTCAGATGGTTGAGG
>N_80
GGATGTTACATGTTGGATAACATCAAGATTGTTATCCCTTC
>N_81
CACTAACGTGCGACGTAAAGCTTGATGTCCGGCGAATCCCT
>N_82
CACAATTCCACCTGTAAGTTCCAATATTGCCCTTTATGATA
>N_83
TCGGTCTCGTGGACGACCAGCGAGTTTTACATTAGGTATAA
>N_84
GACCCGCCAAGAATCGTGATCTATAACAGACGAGCGGGATA
>N_85
CCCCCGCAGGCAAATGCGCCCGCGGTTTCCTTACCGTAAAT
>N_86
CGAAGACTATCTACGTTAGCCATACGTCTTGCGTGCTACGG
>N_87
TTCAGTTACGAACATGTGTACCTATGGGAATCATATTTCGA
>N_88
CACGACTACACCCACCGCTACAGATACCGTGTGGTTAAATT
>N_89
GATCGAAAAATGTTTACCACCGATGTTGCAACCGCGACGGT
>N_90
GCCTCGGTACCCAGTTAGTCCAACGGCCAGACAATCATGAA
>N_91
GGCAAGCATAATTGTCCGTCCATTTAATCCTACTACGGTCT
>N_92
TCTTAGTATATAACTTGACCCAGTATGGCTGGCGCGAACCG
>N_93
AGAAGCGGATCGGCTTGGACCATCGACCACATCAGGGTGAG
>N_94
TTCAGGTGCACGAGGAGTTACTCCATAACCAGATCCAATTG
>N_95
GCTCACAACTAGGTTGTCCCCTCTCATAATAGAGCGCTGTG
>N_96
CTTGACAAGTACGCACTGCTCAGAAGGTTGGGCCAGCGCTT
>N_97
GTGGTTCTCCAAACATCGATCTATAATTAACTGATGCTGAA
>N_98
TGACCGCTATCCGGGGTGTACCATCGTTATCACTACTATTG
>N_99
GCGCAAGCGGGTCGCGTGGACTAATCGTTAAATACATAGTT
>N_100
ATCCTAGGTGCTTACTGGAACTAGCTACTCCGTCCGTAAAA
>N_101
CTCACACAGACCGATTGGTCCCTCATGAGTCCGGTGCACGT
>N_102
CCACCGACTGTTTTCAAAATCTTGCCCTTAAAGACAGGGCC
>N_103
TCATATAGTCCTCTGTTAAGCGAACTATCGCCAGTCATTCA
>N_104
ACCGTATAGCGCAGGTGAGACATGACGATAGGGAGATTTCC
>N_105
GTTACACAACCGTTCCTAAACGTGGAAGTCTAGTGCAGGCA
>N_106
AGAGACGGGTTCGCCTTCATCGATTTTCTCCTCACCGTAGG
>N_107
GCAGTACCCCTTGCTACCCCCGGCTGCAGTGCTGGTACCTT
>N_108
TCTATCGGCCAATCCAGACACGACCATAAGAGCCTCTTTGC
>N_109
AACAATAGGCCTCACGTAAGCCACCCGTTCCTATGATATAA
>N_110
CATGATATGCGATATAATACCAGTGGTACGGTCGTGCGTCT
>N_111
CGCTCGGAACGCTGATTGGACGGGGAATATATATAAGTTAG
>N_112
AGTTCACATACGTAGGTTCTCGTAAAGCACTGATCTTCCCT
>N_113
TATCTCTAATCTGGAGTTACCTCATACGGAGGTACGTCGCA
>N_114
GGTAAGTTCTCAGGAGTGTCCCCTGCGGATAAGGCCGTCTC
>N_115
GGTATCGCCCACGTTCCGCTCGGGTAGCAAGCGCACCGGCA
>N_116
GCCAGTTCTACTACGATTGACGGTGGGCACGATGAAGAAGG
>N_117
GACCCAGTCGTAAGGTAGAGCACTACAAAGAACAACCTGAC
>N_118
CGATATGGTGCACTCTCTTGCTACAGAGGCGGCCCACTCAC
>N_119
ACGCGCATGCCCATCCCAAACTCTTGGCCGAGATAAATCAT
>N_120
GTGTCACATACAGACTTTATCACTTAGAGGCATTCTATGAT
>N_121
ATAGTACTTACCTACGTCCACGATTCTTTAGATAAAGCAGA
>N_122
GGATGTCAGGAACTAAGCGCCCGTCCCCCGTTACTGTCTAC
>N_123
AACGATTTTCGAGGCTCCTTCCGATAAACATGGAAGCGGAT
>N_124
TGGGAGAAGGTGTTCCATCACCTGCTGTAAGCAGCAGTTCG
>N_125
CTCCCATGACCGGATGCCAACATAGTATGGGAGCCGACTGC
>N_126
GTAACAACCGAAGACTGGTGCATTCTGGGCGAGTATCAGCG
>N_127
CAACGGACATAGATACATGCCTTGCCAGACCAACTCTCTTT
>N_128
AAAGTACGTAGCTAGACGTGCTTTGTTGGCATGACACACTA
>N_129
CTGTATCGGGCCGGACGTACCATGATTATCGAACGGTTGCG
>N_130
CGGCCGTTTGCGTTTAATCTCGTACCTAAGAAAAATCGGAA
>N_131
TTTGCACTTCCTATTCCGGACGGCTCAGGGAGCTGATCTGG
>N_132
ATAACCCCACGACCTCGCCACATAAATCTGTCATAGCGTGG
>N_133
ACGGTCGCCTTGCCTGCCGACCAGATGGGGCGGTTAGAGTG
>N_134
ACCAGCCATTAAGCGACGTGCTTACCTAAAAAATGAGCGAG
>N_135
CACCACCGAATCAGGACCATCGGGCGCCTTGCGGGGCATGG
>N_136
CGTTCGACAGAAAAGAGGAGCTTAGTTATGACTAGAGTCTC
>N_137
GTGCGAACACCGACGGTTATCGGTATCGTCGGAAGGATAAA
>N_138
TATTCGTGATTCAGTGAGCACATCGCGATCCCCGCCTCATT
>N_139
ACCCATAAGTGTATGGGACACGTTCGCCTTCAGTCTTACGT
>N_140
CGGGAATACTCAGGAGGATTCGCGCGCAGTTATTGCATAGC
>N_141
ACCTACACGCTAGACCAAGTCAGAACGCCTTTTATTCCTAG
>N_142
ATAGCGTGGGGCCACTAACCCAACGAGCCAACTGCGTTTTC
>N_143
ATGATCAGCATAGTGCTCCTCAGCTGCGACAGCCCTTAAGC
>N_144
TGACACGGCGGCGGTTTATACGTTTCTTACAATAGTACCCA
>N_145
ACGCGATTGCTGGAAATGCCCTATGCCACTGGCGTGCGCTA
>N_146
CGGTCTGGGGGAGACAGGAGCTAAACGGTTCAAGCCCTGAG
>N_147
ACTCCCAGACATCGGCATTCCACCCGTTATGATAGGTCCTT
>N_148
TTCCAGAAGACACAAGTCAGCCTCAGGCCCAGTTTTTTAAT
>N_149
ACGGGAGCGATTGGTGAACTCCATACCTCATAGGCGCCCTC
>N_150
TAAGATACTAAGACGGTACACACTATTTTCGTTGAAAAGGG
>N_151
CTGTTTGTCAAGCCACTGAGCCAAGTGCAGACCCTCTTTTG
>N_152
GCAGTGTGCTTCCCAATTGACACCAAGTTGATTCAGCATCG
>N_153
TTGTACTACCCCATAGCGACCCGGGCAACGTGGGTTCGTGC
>N_154
ACCCCTTAGGAATAATGCCACGTGGACCCATTATCAGAGGG
>N_155
GGGGCAATGAAGAATCTTTACGATGGGTGATATGCTATATG
>N_156
TTTGGAAGTATAGGCATGCCCAGAAAGAGTAGGAGCGAATG
>N_157
AGCCTCGATCAACCCTGCAACATTCTCCCGTTCTACGGCTG
>N_158
CTCTGTTGCAGATGTTAAGCCCCGGTATTGGGATAGACCTT
>N_159
TTGTGCCCTAAGTTGCAGCGCGAGATAGACAAATTACGTTC
>N_160
GCCACCATATGCCCCGGCAACTTCCGTGAAAATTATAGGCC
>N_161
ATAGGAACCTAGGGCGCGCCCACGGGGATAGCGTTTGTTAG
>N_162
TAGTATACCAGGCTTGATGACATAACCTCATCTATGCATAG
>N_163
CGGGAGTCCCTTGTAGTTGACGCAGGTAACGGACAAAATAT
>N_164
GGGACCTCGCCCTTGTTTGCCTCAAATGATATCTGACACGA
>N_165
CCCCAAATCCTAGACCTGATCAGAAACGTGTTCCCTGGTGC
>N_166
CGGAGGTTTCAACTCATTTTCGTACGCGGTGGAGGTATATC
>N_167
GGATGGAGGCCCTTGATACTCATACACGTCACCGGATGTAG
>N_168
TTCGTTGTGAACACGAATCTCCAGCAAAGCTTAGCGCAAGC
>N_169
GGACACATCTAGGCCCTTATCCCGGCGGTCGACGATAACCA
>N_170
AGTTGAGCTAGATCGCGCGCCTTTAGCCGACTCGCCTAGTC
>N_171
TGAAGCAGACCAAGTGGACTCAATCTGGGGATGTTAACTGA
>N_172
GTTGCTATTTCGAACGCGCTCATGAACGTCGGGTCTTCAGA
>N_173
AATGTTGTGCCGTCAAGCCGCTCTGAGGGAATCAGTGTCTC
>N_174
GGACGAAAGACCATTTGTATCCTTTAAATATCAACACGCTT
>N_175
GCGCCACAGTACCACAACGACCCCCGTGGCCAGGGAATTCT
>N_176
CGGATGCACTAACAGCCTCCCCGCGGGGAAATAGGACAATC
>N_177
TACCGTTAGCTCCGACTTACCGTAAGCCAGGGCGTACAGAG
>N_178
ACTCTTGGAACAATGGCCACCCAGTTATCGTGGATCTTCGC
>N_179
GGAGAAGACTCGGTTACCGCCAGACCTTGTCTGTACCCAAT
>N_180
TACTTCGTATTACTGGGATACCTCCTACACGAGTAGCCTTA
>N_181
AGCTACAGAAAGCTCATTGACAAATCTATCGGAAGATATAG
>N_182
GAGTCCCATGCATAACTCGCCCATCGGAGACCAACGCGTCC
>N_183
CTACAGTGACTGAAGGTCCGCTGCACGGTTATTCAAGAACC
>N_184
GATGATACTGGGAAACATTTCGCAGTAGGAGGACGGGAGTC
>N_185
GAGTAGATGCATTTGCCGTGCATACCGCCTGTTCCTCATCA
>N_186
GGCTCCCTCAGCGCAGCACCCGGACTCCGTTCAACCCACAG
>N_187
CGTAACTCTTCACGCGTGAACCTTATTCCCCTCCCTCTGGG
>N_188
ATGCAAATACGTAATCGATACCAAGGACTGCGCGGGCCTAA
>N_189
CGTAGGCCAGCCGACCCGTGCCACTTTTTTATTCGATATTA
>N_190
AGTCGTTGACGGGTCAGTAGCTTGAGTGTATCAATCGTCTG
>N_191
GCAAGAGTCACAAGATTAGGCCAAGCTAGGAATAACTCAAG
>N_192
GGCTCTGCACGGGTTGGCCTCCCTGCATGTTATGTCTGTTG
>N_193
AAGACCATATCCATCTCCTACGTTAGGAGTATGGGGGTATC
>N_194
GTCTCGTGAGACCTGACCAACGGTAGCGGCATTACATCAAA
>N_195
CGATGTACCATTACGTTATCCGCAAGCGGCCACGGAGGGTC
>N_196
TAAGATCACGTTTAATAGTGCACTTCACCTCAACATTCGAC
>N_197
GATTCATGGACCCTAGCCATCTAGGGACGAGACTTAATCGA
>N_198
CTAACCAAATATAGAGCGGCCATAATACTATGTGTCCACCC
>N_199
ACCCCACACCTAGGAAAAATCCTCGTCACATTTTTAATCCA
>N_200
GCTAGTAACGCGTAGAGCGTCTCACATAGATCTCGGGGCCC
>N_201
ATAAGTCATCTCGGGCATAACAGTAATCAATTGTAGCCATC
>N_202
TTGAGCCGGTACGCCGGAATCGTTCCAAGAATGGAATAACA
>N_203
GGCTTTCTGGAGACATGGTTCTGTATCTACCCCCAGCCGAT
>N_204
GGTACAAATGCGCGGATCTTCCATCAGACCGTCGTGCATCT
>N_205
AGGAATAAAGCAGCCCTGATCTATACCAAACCCGGTAAGAA
>N_206
CTTCATTAGTACACGAGTGCCTCCAAGTTACAAGCAAAAGT
>N_207
ATTCGGTGCTCGCGAATATCCCCATGGCTGGGGCCCCTCCT
>N_208
CTTAATGTAAACGCTTCTGACTTGTGCCGGCATTGCCAATA
>N_209
ACTGATTTTTTCATTGAGAACCAAACACTATAGCAGAGGCC
>N_210
CTGTCGGGGCTAGTGCCAACCCGTCGTACCCAGGTTTGCTA
>N_211
GCTTAGGAGCCCCGCCGTCCCGGCCCCGCGACCGGTTCTTG
>N_212
AAGTTTAACATAGTACATCTCAGTAAAGCCCCGATCGGAGG
>N_213
ACTAACTATACATGATCGGCCTTTTGTAATGGGTCGGCAAT
>N_214
TGGGCATGTATCCTAGAGCACGAGTCATGCTCCTCATGTCG
>N_215
TGGGTGATGAACCGATTCGCCTAATGTCGGCCGGCCTCGAA
>N_216
GGATCTACGCCTCCATAGCACCATTGGCTACAGCGTAATCC
>N_217
AGCCATGTGATAGTCAGCTTCCACATGCAAACTAAGACACT
>N_218
CTACAGTCAACTAGTCCGAACGCAGAGTTAGTAAAACCTCG
>N_219
TAAAGTAAAGGGGAGTAAGACGAAAATCGGGTGACATAACA
>N_220
TGTAGTTCTAACGCAAAACGCTAGTTTACTGAGGGAGAGTC
>N_221
ACAGTCCTTGCGGAGTTAGGCGGGCCCATTGTAGGTCGTAC
>N_222
TACTACTCATGTCGGAGTGGCCTGCTGCGGTTGCCGCGGCA
>N_223
CGAAGATCCCGTACGCCTGCCACACGCATCACACGGAGGTT
>N_224
CCATGAACGGTGGTGATTATCGTCTCACCGGAGGCCGAGGA
>N_225
TAGCCCTCAATGCTCACTAGCGCTTATGATCACCCTTCTTC
>N_226
AGTTACGAAACCAGTTCCCACTGCAACAAGTGACTACCCTC
>N_227
CTGTTTTAGTAGAGTTGTAGCGGCTGACTAACGGGCAGTAC
>N_228
CCTAGCGGCCAGGGAAGCATCCCAAACTATATTGGAGCACT
>N_229
GGGAAGTTATTTGACGACATCATAGTCCTAAAAACTCTGCT
>N_230
GGGAGGTGGGTAAGCTCCAGCCCCTACGCTGAGGAAAATTC
>N_231
CTGACCCCCCTGCGCATCAGCATCGGAGTTGAATCACTTAT
>N_232
TCCCAGCTAGGGCGCTACCGCCAATAACACGTACCCATGGT
>N_233
GAAACCCTTAATCTAAGACACGTAGCCTGGGAAACTCCCTT
>N_234
ACACGTATCCCTACCAAATACAGGCTAAAGACGTGCTGTTA
>N_235
GCTAATTTCAAAATTAGTGTCAGCCGACGAGTAGTCGGATG
>N_236
TTGTGAACGGATTCGGACCGCCGCCGTGTTGCCAGGCCTCC
>N_237
CATTGGCTTTTCCTAACCCTCTTTACGGCGAGCAAGTCCAG
>N_238
CACAGTGTGTAAGAGTAACACCTCTCCTTTTTCGTAGGGGC
>N_239
GCATGGAAGCATCTTCCACCCCGCCTACAACGGTGCTACCG
>N_240
GGCGTATAAAGTCTGGACCGCCAAACGTACGCCGTAGACGA
>N_241
GTCTAAGACTTTAGACTCAACATAGCGCGTACGAAGGCAAC
>N_242
GGAGCGTACGCGACTCACCCCTTTTAAGAAGGGGGAGTAAA
>N_243
CATCTCCGACGCGAATTGCGCACCCGCAAGCTCATACCGCC
>N_244
CACGCAGGCTGTCATATTCCCTCTGGCAATTGGGGTTTCAC
>N_245
TAGGGGTGGCTCAGTTTTAGCTCACATTTAGATCAATATGC
>N_246
CCCCGCACGAAGTAGGAGGACTGTGTTGGAACGTGGAGGGC
>N_247
GCAGAAGTCCCACACCTCTCCGTATATCGATGAAGCAAGGG
>N_248
ACGGAGGAGCTGGAGGGGGGCTGACATTATATAACATGCCC
>N_249
ACGGACATACAGCTCTCCTTCGTTAACCCATGCACGTTTAT
>N_250
GGGGAAAGAAGGTGGGGGTCCAGCCATGGTTTTGTGATCTA
>N_251
TATCAGCGTATTACCCCATACCCAGGTAACTCGATGTTTCG
>N_252
ACGACGCTCTACAAGGTTCACAGGAGAAACGAAAGAATCGC
>N_253
TAGTCGCCGAGCAGCGATTCCTAAAAGTCCACAACAGCAGA
>N_254
TACTGTTGAAAGGTCGATCCCACAACGGCTAGCCCGTGACA
>N_255
ATATAATCATCAACACCCCTCCGGGGTACCACGCGGATGTC
>N_256
CACGGGGAGGTTGCTAGAACCCGTCAAGACAATAGATATTC
>N_257
TCTTGGGGATAGCGGCCTAACCGGAGCTAACGCCTATGTCT
>N_258
GTGTCGATGGGTCGGCGAGTCGATTGTGCCAATCTTATCAA
>N_259
CGGCCGGCTTTGACCTCTACCTGGTGCCTGTGGTGCCTGTA
>N_260
GCACCCCTAACGTCATTTGCCCGTTGTACCCCTGTTATGCG
>N_261
AACGCTATGCAGTCGAAGGTCCGTAGATTGCCCCCTACATT
>N_262
CCGCCAACGTTCTGGGCGTGCGGTAGTTTAGCACCTCATGG
>N_263
TGCAGCAGAATTTCCCCAACCAGTATCTGTAAGGGTAGGAT
>N_264
TTTGCGCGGTTGCATAGCGCCTCGGAGAATATTTAATGAGG
>N_265
TTGTAATAGGTATATGCTCTCACAGGGCTAGTAACGATAAC
>N_266
GCTCCCGGGGTTCTTGCGGGCCTCCACACTGACACAAAGAA
>N_267
TTGGACAAATGATGAAGTTCCGCAGCCTCTCAACCTAACCG
>N_268
GCTTCCCATTTAGTCTGCGGCCGCATTCGAAAAGTCGGTAA
>N_269
GTAAACGGTGGGCTATGGCGCCTGGTTTCTCAATTTGATGG
>N_270
GTGTTACGTTACGTCCCATACTAACCTGGTGTGGGCCTAGA
>N_271
GGAGGGCCTTGCTTTCAACACATAGTACGTACCCACGACTG
>N_272
CACCACGTTTCACCCGAACCCAACGCGCCGGTCTAGTACCA
>N_273
AAAAACGAAGGTTAGGTGGGCGCGTCCAACGTACTGTCGGG
>N_274
TTGGTGTAGTGCTCGTAAACCATATGTTATATCCCACCTGC
>N_275
AGGGCGTGTCCATATGGTTGCCCAAAAGCTGCGCCATAGTG
>N_276
GCCTTAGGAGTTCTATGTACCCCTACATCAGGCTGATCACA
>N_277
GAATTGGTTAGTGAGGCAACCGCCCACGAAGACCTCTGTGT
>N_278
GGGGATACCGGAAATTTATACGTTCATTAGTGGCGAAGCCT
>N_279
TCTATAGCGAGGCAGAAATTCTCTATAATGGACGACAGCCG
>N_280
GGAAAGACACTCGATCGCACCACCTGTAGACAGCCTATTGC
>N_281
TCCCCATAAATAGCATCCTGCTGTTCACTGACAACCTTATA
>N_282
ATTGCGGCATAGCTCCCATCCTCAACTAAAAATAGGGAGAA
>N_283
TGTAAGAAATAGTCATACTGCAAAGGCTTCTCGCATGTAGG
>N_284
ACATCTTAAGTAAATGGATGCTGGAGAGGCATAAGTCTTAT
>N_285
AGTCCCCGTATTCAGGCTCGCTTTCGCCATAGATAACGGTT
>N_286
ACACGACGGTCACCATTATTCTTACACGATTGATTGGGATA
>N_287
ATGAGATACCACACTAGTCACCCAGCATCGCTATAAGGAGG
>N_288
CTGCACGATTCGGAGGGTAACATTACTCATGTAATTTATTT
>N_289
CTGCTCTCTGCCGGTTTTTACCATCAAGGATATCTACAGTC
>N_290
ACAACGCGGATAAAGTACTCCACGCCTCCACCAGCGGAATT
>N_291
CTTTACGGTTGACCCTCGCGCTTTAGAGGTCCTGGTCTCAC
>N_292
ATGCCCCTATATTTTCAAAACTAGACCCCGCGCTGGTTTCA
>N_293
AACATCAGCGTAACCTAACTCTTCCACTTCAACACGGCGGA
>N_294
TCGGGCTAAGCCCTGAAAACCCCCACCTTGCAAGTACTTCT
>N_295
TAACCCGCTCCTCCTCAAATCGTTGTTAATAATCGAATTCA
>N_296
CCGTTAACAACGGTGATAATCGAACTGGCTTTGGTGGAAAC
>N_297
AGCTTTGACAGAGATCACTTCGGAGGTGGACAAAATATACA
>N_298
ATCAGATGAAAAAGAGAAACCACGCGGTGCCCCAGGTGGTC
>N_299
GCCGTTTCCTCTACTGACCCCACAGATCGCGGTTCGGTTTT
>N_300
GGAACGAGTATAATCATTCTCTCTACACAGGCGCAAATTAA
>N_301
AGCAACGTTATGTAGTAACGCGACTCGGAGGGGTATTACCA
>N_302
AGCTTACTCACGTCTTTCACCAACACAGTTAATGCTAGACG
>N_303
TGTAATCACGCGCCCAATCTCCGGACAATAGGGGAGTATAA
>N_304
CCATCAGATAGTTAAATATCCACAACACCTCCACTAGTATA
>N_305
CCATAGGATCCAAGGCTAAGCTCGATTCTCACGCAATCGGA
>N_306
AGCTGGTACCCAGCCTATAACCCTCAGCCCACCGGTGTAGG
>N_307
GGAGACTAACAGTGTCGATTCAGCAGCGTTTAGACCCGACT
>N_308
GCAACATGCAGAATATAATGCTGATCAAACCCCTCAGTTTC
>N_309
TGCGACTACTTGCGTCTCCACTTGTTCGCACAAAAAGCAGA
>N_310
TATGACTTCTAAGTAGTCTCCAAATAGCTGTTTGGCTAGAC
>N_311
AGCGTTGTCCTCAGGGTTGGCAGTATATCTACCCTCGCGGG
>N_312
TTGTGCGTTGATGCTATGTCCCACAGGGTTTAGTATGACAA
>N_313
CTGTTATGAATTGCGGGGTACAGGCATATTACCCACGGGGG
>N_314
TAAAGAGATGATGATGGTGGCAAAAGTACCGTACAGTTAGT
>N_315
TAAAAGGCCGGTTAGGAATCCATTGTTCACGACTACAGTAG
>N_316
TCAAAAGCGGTGATTCGATGCCTACATCTCGTGCTCCTGTG
>N_317
CGTTCATACGTGTCAGGGCCCCTGGTTCATGTAGATATATA
>N_318
GCGAGGAGTAGGCGACTGCTCATAAGTACATGTCTAACGTC
>N_319
GTGTAGGACTGCATCCTTTCCCATTAGGGGGGATATCCAGG
>N_320
GCATAGAACCATATGAGCAGCCTACGACGCTAAATATCCCC
>N_321
CGACACGATACGTTTAGGCGCAAGATAACGGGTGTGGCTGA
>N_322
GTATAGGCCTAATTCTACTCCCGCTCAGTCAAGGGCCGAGT
>N_323
CTCGTCCTGGTTACTTCATACTAGCTGGTGGTTTATTGTGC
>N_324
ATTACGTGCGCAGTGTTGAACTTAATGTCATCCTTCGTTTT
>N_325
CGAAATAACAAGGAAGAAGCCTCGTATGGGCAAGTGTTCCG
>N_326
CCTAAACGATTACATGTGAGCGTGAAGCCAAGGTTAGACGA
>N_327
AGTCGCACGTGATACTAAAACCTTCGCGTTGCTTATACTTA
>N_328
ATTCAAAGTCTTGATAGGGTCTTCGAAGGGCCGGCTAATTG
>N_329
CTGCAAAGGGATTGTCAAATCGTGACAGATTACCTGTGTGT
>N_330
GGTCCCGTAATGATTAAGGACGATAACTAAACGTCCACCAT
>N_331
GAGGACCCAGACCCGGCAATCATGGAGCTTCCATCCGAGAG
>N_332
TTAGCCAGGTGACGAATCCCCCTCGAACTGAGATTGACTTG
>N_333
AGAAACGAAGACTCTGTCATCTAGACTATACGTCACGAGTC
>N_334
TACTTATGAGGTGAGTATCCCAGGCTCGCGAGTAAGCCGGC
>N_335
TTCTTCACTGCTACGAGATCCCGGGTGGTTGGCATGGACGT
>N_336
TAGGCCTTACTAATCGCGACCCTCTAATTCTAACCTACTTC
>N_337
TTATCCATCGGCCCCTTGGCCACGGGTACCACCGAACAATA
>N_338
GTCATCTTTGTCATGGCATACATATTCTGACCGTGCTATGG
>N_339
TGAACGGGTGACGCCCTCACCGCATCATAAGTTGGCTTAAC
>N_340
GAAATGGCACTGAGGGCGTACACCCGTGATTAAAAACTTGG
>N_341
ATATTACCGCGCCCGGGATGCCAGTTCCGGCGAGCTTGACC
>N_342
GGCGCCTAACTCTCAGTTGCCGTCAATTACTTGACCCCTCA
>N_343
CTTCATAAACCTTGGGGCGCCCTCATTTCCGATCAAAACTA
>N_344
AATGGAAACGTTCTCCCCAGCCAAGAATTCGAGAACTGAAA
>N_345
GATTCCGTCCATGAGCAAAGCTCATGTGAACACGGGTCTCT
>N_346
CGCGGAGGGTGGGCGGTCCCCATCTCTCGGTTGCGATTAAA
>N_347
TAGTGGACATTGTCGGAAGACACCGATGCACACTCGTAAGC
>N_348
GCAAACGAGGGATAGGTTTCCCACGGTAACTGCAGACTCAT
>N_349
CGCTCTTCTAAGGAAGTGATCACATTTGGTAGCGACATGTA
>N_350
CACGTTAGGAATTATCAACACTCACGAGGCGGGGTGCTATT
>N_351
CCTTCCATGACAAACATTATCGGCGTCCGCCCGAATCGTTT
>N_352
GCGTATCCACAGTGTTAGTGCAAGATAGTGATGTACAACCA
>N_353
AAGACAAACCGACCTTCTGCCGTCGTACTGTAGATGTGCAT
>N_354
AGTGCTCCTACCACGCTTTTCTGGCAGGGGTGCTAATTGTT
>N_355
TGTTACCGACGCGGATTGCGCCTTTAACCCTCCACGCTGTT
>N_356
AGTGTGTTGTACCCCCTAACCGCTACGGAGAGTCACCGCGG
>N_357
ATTAAGTGTAATCTTCCTCGCTCGATTGGGAGAGACCTTCT
>N_358
GCAACACCTCGTTTAATTTGCAGCCACGGGAAGGTATCTTG
>N_359
TGGCTGGATCGGGGTTATAACTAGACTACGCCTATGACGTC
>N_360
CTGGCCTACCGAGCATACTCCCCACTGGTCCTAGTGTGTAC
>N_361
TGACTGTGCGGCCACGAGATCAACCCATTACCCTACTCTCG
>N_362
ACGGAGAGAATCCGAGCCCTCATTCCGATCGCGGCCCGGGG
>N_363
TTAACTCGTAGCCCCTGCCGCCTGTTCGAGTAATGATACCT
>N_364
GTAGCTCTTCCATCAGATCCCATTGAACCTCACTAACGTCA
>N_365
TGACTTGAAACAGAAGTCTGCAAGGGCCTGGGTACAGTTTT
>N_366
TAGTGTGGGGCTTGGCTCTTCATGAAGTATCGGGTGGTCGA
>N_367
ACGAGGGATAGGTACAGAGCCTCTCGCGAGGCTCTCGTTCA
>N_368
GATCCCGCTTGACCCGACACCTTCTGCCCCAACTTGAATTT
>N_369
AAATAAAAGTACCTAACAATCGGATAATAAGCGGAAGCCGG
>N_370
CTGACAGTTAGAGGGTTAGACGCTAATCAGACACGTCTGCC
>N_371
GCCTAGCCCTGACATCACACCATCTAGCAAGCCGGTTCGGC
>N_372
TCATTCTCCTAGTACTGAATCTAACAGAACACGAAGGAGCA
>N_373
ATGTACATGAAAGCTCGTCACACAGGGCAGTCCGAACTTTT
>N_374
ATCGTGTAGTAATGGGACCGCTGAAGAGGAAAGCGGGTCGT
>N_375
AAGCGTTCAGAGTTCGTAGTCTCATGGAAGTTGAAAATTGC
>N_376
TAGCCCCCGCGTTAGACCCTCATCGAGTGACAACCGAATCC
>N_377
TTCGCCATTCTTCGAAGCATCGAATTGAATGCCATACCAAC
>N_378
TACGTCCAGGGTTAGAACTTCGGGGACAAACGAGGTGGGGG
>N_379
TTTTTTGGAGTATGCAGCGCCCACGAAGGCACGTTGCGCCC
>N_380
TCGTTGTTTGGGGGGATCCACATCCTTGCACCCAAGATCAT
>N_381
GCGCACACCGGTCGGGATAGCCATCTTAACCCCCACTCCTC
>N_382
TATAATTAGGGCCATCGTCACTTTCCTTCCTTCCTTTAGGC
>N_383
TCACATTGTGCGCATGGCCGCTACAGGGTAGTAGAGTTGTT
>N_384
CTTCTGCCGATCCGAGTTAGCTACGAATATTTCATGGTATA
>N_385
CAGAAAAGTTATTTGTCACACTTCTGCATTCTGAAAAGGTG
>N_386
GACGATTCGAACAGCCAGTCCCAAGACCATATTTTAAATAG
>N_387
TTAAAGCGGCACTTTTAGCACGGTTATCGCCTCGTGAATCA
>N_388
CAGCTGCAATGCCAATTAAACAACTGGGAGTCCCAAGATCT
>N_389
CCGTCCGCGATATACTGTTGCATACACATCTTATCACGCTA
>N_390
GTTCTGAGTGACACGGAAGTCCTAGTCACGTCTCCCGTTTA
>N_391
TAAAAATCGAGCCGAGTAGGCGCATACCCTCCCCATCAACT
>N_392
AGTCGGCGCCAACACATAGACACATTGTCTTCCTAAAAATC
>N_393
GTTCTCAGAAGGTTGTTATACGGGACATGATTGTGCTTGAT
>N_394
CGTGCGCACTAGTGGGCCTTCAACAGGGGTCGCCTGCCGTA
>N_395
AGGTCCTCCAGGGGCTGACTCGTGAAAGTCTAAATCGGCCT
>N_396
GCAGTGATACTTGGCATTTGCGCAAACTTGAGATCAGCCCC
>N_397
GCGCGAACGGCACACAAACTCACTCCCCGGGGCTATCGAAC
>N_398
GAGTTATTTGGATGCATCGACAGAATGAAGGGTGTTTTGTT
>N_399
ATCCTACGGCCTGTGCACCGCTAGTGGATGCGTCCCCATCG
>N_400
TCCTAGGCCCAGAAGTGTAGCGTGGTTATGACGATACTAAT
>N_401
TTGGCAGTCCCTTGCCGGTCCCAATTGAAGAATCGTTAGGT
>N_402
TCCTCAGGTCCGCAATTCATCATACTACAGTTGGATCGGTC
>N_403
TTATGGTCCACTTCTCAGAACGACAGCGTCGCAGGTAAGTC
>N_404
CCAATAACAGACTTAGTGGTCACATACGCCTACGGGGGTCG
>N_405
GGATGTATACATCCAAATCTCATATTGATTAAACCGCTTAA
>N_406
TCGTTTTTCGAGCAGCCTGTCGAGCCCCGACGATTACGCTA
>N_407
CCAAGGTATGGGAGATACCACAAAGATCCCGGGTCAAGCGT
>N_408
TCTTACCGTTTAGGGAACGACTGGAGGAAGACTTAATCCGG
>N_409
TTTGGTCCAGCCTGCTGCCCCTTACATCAAGGACCTACATG
>N_410
ATGACATCGGGGGTACTTACCAATGTTCACCGCTCGATCTG
>N_411
ATAGCATAACAAACCTAGCTCGGACGTCGCTAGACCATTAC
>N_412
CGTGCGTCGTAGTGGGATCCCTATTGACGCCTCACACTCTT
>N_413
AATCGTAGACCTTGACGTCGCTTGTACAGATGGTAATCATG
>N_414
TGATATATAGCGTCCGCAAACACAAATCCGGAGTCTGCTTA
>N_415
ATTGCGTCCTAAAACGAAGCCTTTCGTTACCACGGACACCC
>N_416
GGATACCATAGCTCTAGTCACTGGGACGTTTTATCATGTAG
>N_417
TCGTATCCATATACACTTATCTTAAGCAATGCCAACTCCAC
>N_418
TCCTCAAAGGGTGTCGCAGACTCTAGCACAGCATGCGGGTA
>N_419
TTACGGTTAGGCCACAGTGGCTCGGAGGCTGGTCTAATGGA
>N_420
GGCTGCGTGTTTGGCTGCAACAGCACCTTATACAACGTGGC
>N_421
TCGTGAAACTCGTATAACTTCCAGCAGAGTTCAAGCCGGTG
>N_422
GCTGGCGCGCTCCGGAATTGCTGGTGACCTTTTTATACCGA
>N_423
ATACGATATCCGTCGTACTTCTTCCGCCGGGGGCGCGACAT
>N_424
TTATTTCAGGGACGAGAGGCCAAAAGGCCTTAAACCCCCGT
>N_425
AGAGGCGGTAAGATCCATGACAGCCCCTCCCATTTGTTAAT
>N_426
TTACCGACTGGGAGTGAGTTCTGCCCCAGCCTCTACGGCCG
>N_427
ACCGCGGCGTCAACAGACCGCCACGGACTTAACGTATGCGT
>N_428
ACCTAGCCAGACATAGAAGGCAGTTTAGTCCTACCTTTAAC
>N_429
CTACGGATCTGTGAACTTTACGGGGGCTGTCGATTTACATT
>N_430
ACGTTTGATGACACAGGGAACAGGAAGTAGGACTAACTCCA
>N_431
GATGCGAATTTGTATAGTTTCATCCTTCACCACGGAGGGTT
>N_432
CCGGTCCGTAATACTTGGCGCGAAATCCTCTGTGTATCATG
>N_433
ACGTGTAGGGTCTAAAGCTCCGCACTAACCCGGCTATGCTT
>N_434
GTCCACTACTGACTTATTGGCATGACGTCTTTCATGCTCCC
>N_435
ACTCTTCAACCGATGCGCAGCGCCCTAATTCGGGCCGTGTC
>N_436
GCCGATTCTGAGGTGGGCCGCGCAGTGTACACATTGGGACA
>N_437
GGTTAAAGTAACCCTTCACGCAGTGTATCGAGATCGAACTC
>N_438
TTATCGCGAGTAATTAAGCACGGCACCAATTCTAGCCACGC
>N_439
CATGGCCACGCGAGGGGATTCGCACCCGGTACGTAGATGAG
>N_440
AGAGAGTAACACATACGTTACCTCATAAACCCTTGGCTAGA
>N_441
TAACGTGCTATCGCTGCTACCTAACAATCTTCACCTTGTGG
>N_442
TGTTCCATAGATATGATTAACGCTGATAAGTCGTCATATAG
>N_443
TGGAAGGACGCGCTCGACACCTGGGACGGTCGCTCACCAAT
>N_444
CTCCATCTTCCAGCCTGGGACTCTCTTTTGGTTCTATGTTT
>N_445
AGGCTAAATTGCACGGGACCCCTCTGGCTCTAACGAATTTG
>N_446
CTATCATGTGGTTCTCATGGCTTGCTTATGTTAACGATTGG
>N_447
AGGCTATCCTGATTCACCACCAAGCCTAAAGACCGGAAGAG
>N_448
CGCCCCATTGCTCGATCCGCCGAGGGCGTCCACCCCGGCAT
>N_449
TATGGCGGGATTGAGTCTCGCTTAGCCGTCAGGGCGCTGTG
>N_450
GCCGGGCAGCAAGACCCAGACGGTTGCTTATCTTGGCAATA
>N_451
TCGAAACCTTCTCCAATCCCCAAAGCTTTACTATTCGCGCT
>N_452
GGTAATGACGTAAAATTAGTCACATGAACCGCTTACCTAAC
>N_453
CCGTGTGATACAGTCCCCTTCATTCATAAGCAGCTTTACCT
>N_454
GCCGCACAGGACCTGGTAATCTTCGAATCGGGAAATAACTT
>N_455
TCTCCCGTTCATACGTAGGTCAGCCAAACCGATCCGGTTGC
>N_456
TTCTAACTTGTCTAAAACAGCTCAAATGCAGACTCATGAAT
>N_457
CACCTTGCTTCAGGAAACATCGCTTACGTTCTACAACGCGA
>N_458
CCCTCCGAAGTTAATAATATCGCAGTTAGCATGGGTCTTAT
>N_459
AGTGAATTGCTGGCAGATGTCTGCGTAGGACAACCCTGTAA
>N_460
CGTGCCAGATTGGACTGGGTCATGTACTATCCCAGTTTTCT
>N_461
GGTTAGTGTCAGGAAATTAGCCGCCTACAGTTCCTACTTTA
>N_462
AACAGGCGTCTGCCCAAAATCAGGTAACTATTTCGGTTTTT
>N_463
AATGGGTCCCCATGAAACGGCGATGTCTTCATGAAACGAAT
>N_464
TGCCTCCCCGTGGCAGCGCGCAAGTAATACCTGCCGACGTT
>N_465
AACCAATACGGCTACACAGGCGGAACTGGATGTCTGTTGCG
>N_466
TTAGAGTCGGACTCTCTGCCCTCTGTAATGTTCCGCCGTAG
>N_467
ACGTCTACCGGTGTGAGAGACACGAGAGCCGACGGGTAAGC
>N_468
ACTGTGAAGAGAGACGGGACCGCGGGCCACTACCGATTGAA
>N_469
TTATGAAAGGTATAGGGTATCGCCTGCGAACCTTCCGGCAA
>N_470
CAGCTGGCGTGGGCGCGTAACACACTAGACGGTGTCTGAAC
>N_471
ACAAGTCTGGTGTGAGCCGTCCGCAACGTCCGACAGGTCCC
>N_472
ACCACTACTTAACCGAGGCCCTGAAGTTGTCGGGCTCTCGG
>N_473
CGCGAGCCCTGTGGGAGAAGCACATTCATCCCCATTTAGCA
>N_474
TAAGAATAGCGTACCGCGCTCATATTCTGTACTTTACTAAC
>N_475
TGGCGGTGATGCTACAGGGGCGTTATTGTATGCTCGTAATG
>N_476
AGAAATAGCCCCTACCTTCTCCGCCTATGCATTCTCAGTAT
>N_477
AAACCGGGTAGATAGAACAGCTTCCCCGAGCACGGGGAGCA
>N_478
GCGCAGAAGCTGGTGCTTTACACATATACGTACTGGCATCG
>N_479
GAAAAGAGGGAATCCGAGCCCCGAAATGGGTGCGCCGTAGC
>N_480
AGGAGTCATGACGTGACTAACAGTGGGACCCTAAGAGCATT
>N_481
TGCAAACTATCAGAGCACTACTGGTTTGCCAACTATGTAGG
>N_482
GCACCCACGTTATTCGAAAGCACTGAGAATAGGGCTGACGA
>N_483
CATGCGACTGGGACGGACAACGACGGAGTTTAACTTGCCGC
>N_484
GTCAATACTAGACCGGGGAACCTAAGATCTTCTTGGAACTG
>N_485
GAGCCCCGTAATCTTGAACACCTCCTACATTTTGCAAAGTG
>N_486
TAGGCCGTGGCAGCTAGCCGCAATTGCGCTCCACTCAGCTA
>N_487
CTGCTCTTCACGGTCCGTTGCAACCATTATTGTTTACATCA
>N_488
GAAGTCGCCAAGGGGCGTGACCCTGCCCATTAGGCGGCCTC
>N_489
GCCGGCAGATTTTTTTCTATCAATACCTAGGTATCCGGCAG
>N_490
TCGTCGACTGCTGTTAACCTCTCAATTCCTGGCCCTGGCGC
>N_491
AGGCTCTCACTCTACTCCCACACACGTGAGTATCAGCAGGA
>N_492
GGAATATTTTCCACTCTGGACCAGTCTCAGGGAAACCCTCC
>N_493
CTTGGTCCCTGCGGTACGTACTAGGTAGCGGAAGTTTCCGA
>N_494
ATCTGAGAACAGTGGGACACCATATATACGGGCCCGCGGTT
>N_495
CAGCCCTCGTGTATATGTTTCATAACGGCATGGCGATTCAT
>N_496
CCGCGAGGAACGCTCTCTAGCACGCATCAAAACTACTTGTG
>N_497
CGCCTCGTTAATGAGTTGTTCACAACCCCGCACGTCGCCGC
>N_498
TTCCCGAGTTTAGGGAGCCCCCCAAAAGGTTGAAGCCTTAC
>N_499
AAGGTATATTCAGGGTTAACCACGCACAACTCTCCTTGTAT
>N_500
CAAGTACCGACGTTAGGTATCCAACGAAACGCTAGTCACTC
>N_501
TGACATAACCAGCCGGCCCACATTTGCTCACGGCAATACGT
>N_502
CGTTAAACGCTGGTTTACGTCCCGTCATTAGCAAGAACGAG
>N_503
GCCCTCGCGGCAAACATCATCCGGGTAGGACTCCTAGTGGT
>N_504
TCACGAACAACAGTTGGATACGTGAGCGATATCCAGGGTTA
>N_505
AAACCCGGGGCGAATAGCCCCCAGAGGGATGAGATTAGTGT
>N_506
GGGCTGCTAAGCCAAGAGTCCGATCTAAGCTGAAGGTCTTT
>N_507
TCACGATATTGTTCATGTCCCCTCAGGCCTATAGTGTTAAC
>N_508
GGTATCGTGATATTCTCCTCCTTATACTATCTACGGGTCCT
>N_509
ACATGGATCGCCAGGCCTCTCCCTGCGCAGGGTCCTTGAGC
>N_510
TCACACGTAAGGAGGGCACCCCTGATCTCTATAAACGGTTA
>N_511
ATTAGGAAGAAACCTAGCACCTTATGTGCCAAACCCCTTCC
>N_512
GTTCGGGAGACAATACACTGCGGCGGCTTACTAAACTCTTC
>N_513
CCTCTACTCATCTTTTCATCCCTCCTAGATTCGATAGAAAT
>N_514
TATTTACCGCGATAGCAGTTCAGTCTGCAGTAATGCCACTT
>N_515
GTAGATCAATGAAGGGGTATCGGGAGTGCGTGTCAGTCTTT
>N_516
AATCGTGTGCTCCATCGGGTCGCACCGCTAGAAACAGACCA
>N_517
ACAGGCGAAGCGATATACTTCTCCTATAGTCGCGGTCGGGG
>N_518
TCCTGTAGCTATACCACTAGCCAATGGACGGGACTCAGGCA
>N_519
CGAGAAGTAGTCCGCCAGATCCAGAGACTATATACGAATCT
>N_520
CCTACATCATGTCCCGTTGGCCCAATAAAGAAAAGAGCCGC
>N_521
TTCCACCGTATTAAGGACGTCAAGTTATGATCCAGCGAAGG
>N_522
CCCTAGTGCCGCGAACATGCCGGATGTAACTACTAGGCTTG
>N_523
GTACCCAGAGGTCACCAGGACGTACTCGTCAAACTGAATAT
>N_524
TCATGATTTCTGATGAGCTACTTTGTATGCCTGCCTACCCA
>N_525
TAAGAGATAACTACGCCCAGCGCTATCTGTATCCCGGACTG
>N_526
ACGAATTCGGAGGCTCTTGTCGATAAACTAACATGTCGAAG
>N_527
AGCGACCGCACTTTTACTACCTGGAACTCCCTGGAGCGGAC
>N_528
TTGCGGTATTTGAGAATACCCCACTACCCGGTAGTACCAAA
>N_529
AGGTTCTAATGAGAGTTCATCCTGACGGGTCTGTGGATTTA
>N_530
CTTATGGCCCTTACTATCTTCATTCTCCATGCGCAAATAAC
>N_531
GATGACTTATCTAGGGTGAGCCCGGTCTCGTAATCAAAAAG
>N_532
AAGCAAGGGCGCCTAAGAATCTATCGCGCTAAACTTCGTCG
>N_533
GACGTTCGCTGCTCCTCCCACGAGGTGTAGATATCTCTGGC
>N_534
CCTCAGCGGGTTGGAAATAACTCTTGTTGACTGAGTCACTG
>N_535
GTGAACCAGGGTCTTCTGACCGGGCTCTGCCGGCGAATTTT
>N_536
AGAGTTTAAGACGATTCTTACATGTGAGAAATACACGCTTG
>N_537
ATGTAGGAGTCGAGGTCACGCTGCGCACGCGGGCGTAAGCT
>N_538
GATCTCTATCCCGGCAGACACAGTTATAGAGTTACAAAGGG
>N_539
TCTATCACTCCGCGGAGGTCCGGCAAAGCTACGCTTGACTG
>N_540
ACGGGTTTTGTGAAGGCCTTCTTGGGCCGACCTGTAGGACC
>N_541
GTCTTAAGGTGCACCTCTCCCTTATTTGGGCCCCAACCCTC
>N_542
ATAGCTATAGTTCGCTAGCGCTAGCTCACCCGTAATAGGCC
>N_543
GACAGCTGGTAGATTATGCCCCCCATATCCCGGGGTGAATG
>N_544
CATTGATAATACAGATGGAGCCCCTAGCGCGGGCCCTATGA
>N_545
TCATCGTATACGATTAGTGCCTCTGTGGGCTAACAGTGGCA
>N_546
GCAATAGCGAACTGTCCATGCAATCCCACGAAAATCTCTCT
>N_547
CCCCCCCGAGAGCCCGAGGACAGGTTTAGGAGTGCCAAGAG
>N_548
GGACCGTGGCTCGATCGGCTCCTTTAGGCCGTTTAACCGCC
>N_549
TAGTCCCAAGGTGCTCTTGGCATGGCACAAGACGATTAGAC
>N_550
ATATTTATGTGACGGCAGATCCGGGAAGAGTGATGGCGGTG
>N_551
TGATAGAATGCAGCTGGCATCTAGCACCGACGGATAGAGAT
>N_552
GCCTTTTCTGCCGTGGGATCCAACTTATATGGGGGTTCAAC
>N_553
GTTATAAAATCCCCTCGGGCCTTGTTCCGACTTGGGAATGT
>N_554
CAGCGCATGTCATAACTTCCCATCCTTTGAACGATGTCCAT
>N_555
ACCCGCACTCTTAAACTTAACGATTCTAATCAGCTTTCGAA
>N_556
ATCCCCGTAGCAGATTGGGTCAGGCGGGCACATAAAGACCA
>N_557
ATGAAGAAGGTGACAGACCCCATGTGCCCACGAGAAAATAT
>N_558
TAGTGTTTTTGGAAAAGACACTTTGTTTCAACCGCTCTCGG
>N_559
TGGTGATGCCCGTGATCGCTCTAGCTTGTGTTCTTCAGGCT
>N_560
CGCGAGGAAGGTTTGGGAAACAAAAGAATCGGTAGTCGGTA
>N_561
AGCCATAGTAGAATATGACACCCTGTCTATTTCTGAACTTC
>N_562
ATTAGCTCGAATTGGTTTGACCAGATCGCTCTAGTAACGTG
>N_563
TTGGGGAAGGCATATTCCCACCAAATGTCGGCGACTTCGTT
>N_564
TCGCAGGAGTGAAGGGCAGTCGGAGGCCTCATTACCGCCGA
>N_565
TGACCTCAGACGTTAACCAACATTCTACGCCGAGAACACGC
>N_566
TAGACCAGCGTCCGCGTCCACCTACGAGGTGTCCTAGCACA
>N_567
CCCTCCTTACACATCGCAGCCTATCCCACGCAGGCTTCTAA
>N_568
GCGTTAGAGATAATAATTAGCCCGAAGACCAGGTTGCCGCG
>N_569
TTACCCTTGTTTACCCGTGACTACCAACTTATCGTTACGCA
>N_570
CTAAGGCAGGTCTAATAGCTCCTCGTTCTGAGCCGTTCTAG
>N_571
GCCGAATGTGCTGTATTGTTCCTAAATTGTCCCTGCAAAGC
>N_572
ATCAACAACCGGTCAACTGCCAGTTAGCGTACGCTGGTTTG
>N_573
CGCGGACGGATTAAACCCCACGATTTGTCCTTGGAAAACGG
>N_574
AGTTGCCCCAGAGACAACGTCCTATCGCATAAGTGCTGCAC
>N_575
GGAGACAACTCTTCGAAAATCTTCCGTCCTGTACGCAGAGG
>N_576
CCCACGCATAGCTTAGGACCCGCCTCTGAAAGCGGGACACA
>N_577
TTTAAAATCGCGTCTTTGCCCAAAAGGAGCGTTCCAGTTGC
>N_578
GTGCACCCGATAGAATATGGCAACGCTGCTCGTCCTTCCAT
>N_579
AGGCTTTGCGACTAATAGGTCGGATACTACGTATCGCAGGC
>N_580
CCTCCAGTACTATGTAGAGCCCGGATATATCCGAATGAGAG
>N_581
TCAAAGCACGCGCTACGCTGCATAATCGAAACTACAATGTA
>N_582
CCGTAAACTTCGGACTGGGCCTAGGGTCCAGGAGAGACTAC
>N_583
AGTGGTCAGGACATATTAGACCGGTCTCAAAACCTACGGCT
>N_584
CCAATGTTACTTCCGGGTAGCTGATCCATTTGTGCCGCTTA
>N_585
AAGAGTATGCGTAAGCGGATCTATCCATTCCAAGCTAGTTT
>N_586
TATCCTAAGCTTGTGCCGATCAGAAATGCGCTTACGGGCTT
>N_587
GGGCTCGGGGGTGACCGATCCTCCATGTTCTTTAACTGCCG
>N_588
CTGCAAAATCACGCCTTGGACGGATATGACGCTTCTTCAAG
>N_589
AGAGGGTGCCGCATCCATGGCCACCGCGGGGACCGAAATAA
>N_590
AGGTACGGGAGACTTCCTTACACGAAAAGTAGCCCACCGAT
>N_591
GGTCCAGGTGGCGAGCTAAGCTTTTGGTTAGACCTCATTAA
>N_592
AACCACTCGCGTCACCCATCCCGAGTTAGTGTAACCTCAAC
>N_593
CGTAGAGCCTGGTGAGATTCCCTATTGGCTATCATCGGTAT
>N_594
CTCCGACCCACATGAGAGTGCCTAAAGGGACGGCGGGATGC
>N_595
CCTGTGTCCGGCCATCTTGTCTCCCAGTTGCAGCCCCATCT
>N_596
AGAAACAAAATTTGGGGTTGCGGGCCACGCCCGGCGAATAG
>N_597
TCTTATCATACAGATATTAGCCGTGTATACCCGGTGTAGGT
>N_598
AAAGAAGCTCCCACGTCCTCCGTTTGAAGAATAGGTGTGTG
>N_599
TCGTAGAAACATGTTCACCTCTCATGTAGCCTCATCGGCTA
>N_600
CACTTCGTGGTAGGGAAGTACGGGGGTCCAGAGAGCGCAAG
>N_601
TCCGGAATGCTCAAACTATCCTATCATCTCAAGGCACACGG
>N_602
GTTGATCGGTCACGTATCCACATCTTTAAGTTAATAGTCAT
>N_603
TAGCCACTTGTAACCCCGTCCTATGTCCTATGAAAACAAGG
>N_604
AAAAGACGAAATACGCAGTCCCAATGTGAATTTAGGGGGCC
>N_605
CTTGTACCCAGCATACTCCTCGATATTATCAGCACAGTTGT
>N_606
GTCTTCTCCCAGGATCGCCCCTATATTGGTTCAAGATGAAC
>N_607
TTACATTGACACTGTGGTCACCATCACGCCGAACACTGTGT
>N_608
TAGTGCTACTTATACACTACCAGGATGGGCTATCTCAGTCC
>N_609
TCTACATTCTTCTACGCCTTCCTGTACTACCAACCCTGAGG
>N_610
CAGTCAAGACTTCTGCATACCACCCCAAGGCTGTTACCGCG
>N_611
TCAGGAATGGGTCTACGCGGCGGGACTGCGTAGCTGATAGG
>N_612
GTCTGGATCCTATTACTTAACGGATGGGTCCTTATGATGCT
>N_613
AAGTACGTCAGGCCGCGGCCCCCGGATTAGCAGGGTAATCG
>N_614
CCTGGTAATATACTAATGACCATTAGGGATGGGCACCGCCG
>N_615
GAGGAGCCCTTCTGCTGGTTCTTCAGGCCTACTATACGAGA
>N_616
AGGGGACTTGGGTTCCGGACCTCTACTGTACCGCCTATCGA
>N_617
TTGACACGCTGAATGGGAGTCTACACAACTATAAGTGGGCG
>N_618
CCGACTCCCTCCTGTCTGAACACAGGCTGGTGGCCTTCTCC
>N_619
GAAGGGGACGGTTCACGATACGAGGTTCGACTAGTCTGACC
>N_620
ATTCGACCACTAGAAGAGCGCCCTCGTATACTGTTGAATCA
>N_621
TTAACGGTTTGTACGACGGACCAGGTGGCACCGACACATTT
>N_622
AGATACTATTTGGGTTCCAGCCTATTAACTTGGCAGTCCTC
>N_623
ATACTAGATGGTGGCCTCTTCCTAGATGATTACCGCATCCC
>N_624
CCGTAAGGTCATTTGCGACTCTGTGATGAAGGTGGAAATAT
>N_625
CTGGCTAATGGAAGATATCACTTCATTCAATCGGAAATCGT
>N_626
TAGCTTAACCTAACAGAAGACATTTGGTGACAGCTATAATG
>N_627
CCGTTTTCGTTGAACTACAGCTTTCATTGGTTCAAATCTGG
>N_628
TTAACGTGGCGCATTCACTACCTCGAATAGGGGAGGGGGCT
>N_629
AAATAGGAAATCAGTTTACACCCGAGGCAACTCAAAAGAAG
>N_630
ATAGAAACCCTGTTCGATTACATCCTTGCGTGCTTGGACTT
>N_631
CCGGCCTGACCGAATCCCCACCATTCCGATAGCACAACGTG
>N_632
CGAAACTTTTTCGGACGTGTCTTCTCGATCTAGACCCGGCG
>N_633
CTATGGTGCCGCTACGCAACCTCACTAGGGAGCGCCCCATT
>N_634
GGACTAGGCTCGCGCAATAGCTCTCAGCGTGTTGTGTGGAT
>N_635
CATTGAGACCTGTAGGTTAACCTGGGCTGTCGACGAGCCAT
>N_636
TGGGCGCAAGAACGACTTACCGTAAAGACGTCTTCATAGTA
>N_637
GGGAGATTCATTCTGCCGGCCGGTGTTACCCAGAGTCATGC
>N_638
CTGTGTAGTCTAGTATAGTTCAATGTTAGGGGCGAGGTACC
>N_639
GGTGAAGGATTCCATTCTTTCTGCCCGAAGATTGTGCGAGT
>N_640
GTACCATAACTGGCCTCCGCCCTCTGAACAAGACAAATATT
>N_641
TTTTCGATTGTGGGACGACTCACTTTTGAGAACTTTCATTT
>N_642
TACTCTAACCAGGGCAGGGACGGGTTCAACCTAACTTCGAA
>N_643
TACCTAGTTTCACTAGCCCCCTAATGAGGGATAGAAACTCA
>N_644
TAATGGTTTAGCTTCTGGGTCTAGACACTTGCTATCTATTA
>N_645
CCAGGATAGGACCGTGTTGACAATGGCCACTCTAGGCATCT
>N_646
CTCAGTGGTGATGCGAACTACCTATTAGCCACAGATTGCGT
>N_647
TTGACGTCTTGTTTGTACTACATCTCAGTACCGACAGGCTC
>N_648
TGCTTGTACTCGCGGAGATACCATCATAGAGAAACCGCCTT
>N_649
CCCTCCCCAAGGGAGGCGTACCGTGGAAAGTATTGACGAGC
>N_650
ACCAGCTATAAACGACTTAACAAACCAAGTAATGAGGGGTT
>N_651
GACGTATAATGTTCTGGAACCACATCAGCAGGACCTGTTCC
>N_652
CGGCCCGGTTGTCACGATGCCCCTCACTAGTCTTTCGAAGG
>N_653
ATACCTGGCTTTCTGTCATCCCATGTGGGAGGGCACATTGC
>N_654
ACGACGCCAGCTCTTACCTACTCCTATAGGCCTTGTGTTTC
>N_655
TGCATGACCCCCTTCCAGGCCTATCCCGCACATATTCCTAG
>N_656
GGAGTCTTGTAATCAAAAACCTGACGCAGCCGAAGCTGGTA
>N_657
CTAAGCATGAAGAGTCTAATCCGAAACCACCCGCGGCATGT
>N_658
CCGCGGGTTCATATGGACAGCCCCAATTACAACATGGAGCC
>N_659
TCGTGAACTATATACCCCAACGCTTGCGGGGCCGTCGTTAA
>N_660
GTAATGAAGCGTGTACGCAGCGACTCGAATGCTGACCCCTA
>N_661
GTCAGGGGTGAGGAGGGACTCTGTTTAAACATTCAATTGAT
>N_662
ACCCGCAGGCTATTAGACGCCATACGCTACCTCAAACCTTT
>N_663
CCTTCCTCCGCAAAGAATGGCTGCTTATCGAATTATACCTG
>N_664
ATAAGGACCATATTTTCTACCATCGGTTGTGCCAGCTAAAC
>N_665
AAGGATAACTTCCACCTTACCGAAAGAAACGGACTGACTAC
>N_666
TACCAGCATAACTACTTTGACGTAACAGACTGCGTGTAGGA
>N_667
GTCTAATGTGATAAAAAGACCTCCTGCGTAGAATCTCTAGA
>N_668
GATCATAAACCCTGGAAGTCCCACCGGGCCGTCGAAATCAC
>N_669
GATAAAAATGATACGTTATACTCATGCAGCCTCATGTGTGT
>N_670
CGCTAGTCAACTCCATTAACCATGTATAACAGGAATGTAGC
>N_671
GGTCTAGAGACGAATTAGTGCAGTCAAATTGGGTTCATTTT
>N_672
TAGCATGGGAATCTCCCGAACTCACGTGCCTTGTAGCGCCC
>N_673
AACAAGTCACTTGTGTTCGGCAAGATATAAAGCGGATTCAC
>N_674
CCAGGGTAGTATACACTTGTCCAAATTTAGACCGATCCGGA
>N_675
TCATGACGAAGAGTACCGTCCTATTCCGTGGAGGCTTAATG
>N_676
TTACAAATCACCGAACTCCTCCAATTGAGTGTAATAATAAG
>N_677
ATGCGTTACCGGTTTCAGTCCTGTAAACTCCTAAGCCTGTT
>N_678
TTGTTACATGGAGAGATAACCACTTCCAACCCTCGTTTGAC
>N_679
GACATTGGCTTCCTATACATCATGCTGGGTATCCGCGGTAT
>N_680
TAGAGTGCTCGCTTTTGACCCTGAATTACATTATGGTTCGT
>N_681
ACTCGAGAACTGGTCCTAGCCCTAGCCAGATGCCCTTGACA
>N_682
CAAATGTCGTCGTGATCAAACGATATACGATGAGAGCGTCG
>N_683
AGCTCACACTTGTTGTAATCCCTACGGGTGATACGTCTTGA
>N_684
TTATCGTGCTAGGTGCCTCACCGTCCTAAATACTTGGTGGC
>N_685
AGCAGACAATGAACATGGGGCTAAGCGGCGTCAACCAGTAA
>N_686
CAATCGACACCAATAGTATACCATTACAGAGACAATTTGGG
>N_687
GTACGATTATGCAGAAAGGCCACTACCCGCCGTCACTACCC
>N_688
CTGGCTCGGCCACCTACGGACAATTCTAATGCCAGAGTCAG
>N_689
TCGTTTGGCTTTGCGCCAGTCTCCCGCGTCTCTCTCCGCAC
>N_690
GATTCAACTCTCTTGATTCCCTCTCGGGTTTTCGGGATCAT
>N_691
TGCCCCCGAAGAGTAGGATGCCGCGTACCAGCTCCGAAAAT
>N_692
GACACAAGCCTCTTATGATCCGTCCGCCCGGAGACCCAGCC
>N_693
ATAAGTTAGGGTGATTTTGACCCAAAGAGTTTGTCGACACA
>N_694
CGGCCTGAACGAGGACCTACCTAAAAGAACTTGCTTATCCG
>N_695
TCGTACTATTGCCGCGCATGCTGATAGTTTGTTCCCGCACC
>N_696
GTGTCACGCACGCGATGTTTCGTATGAATACAAGGGCATCC
>N_697
GAGGCACTGACGGATCTAGTCGGCAGTAGGCCACTAACGTT
>N_698
ATTTGGCGCAGCTGCCGATCCGATTTTAAAAAGGCCCAGGC
>N_699
TATAGGGGACGCCGCCACATCGTTTGAAACAATGCCTGAAT
>N_700
ATTCCTAACGCATACACTTTCAGTCTCCGCTAACACAGAAA
>N_701
AGAGGACGCGGAGTAGAGATCGTTCATTTGAAGTCATGGAG
>N_702
GCCGGCTTTGATCCACTATTCAAGACCTGTCGTGTCACACT
>N_703
GCCGATGGCGCGGCTACCCGCAATACAACGTTTGGATCTAT
>N_704
CAATATACGTTGGTCTTAGACTCACGATTAACAAAAGAAGG
>N_705
TCCGGCCCTACTGTAATGCTCACCTGTGCTCTGGCAGAAAC
>N_706
AGCACTTAGGAAGGGACTGACGCCAGTATACGCGCCTTTGC
>N_707
GCTTCTTCAGTGTAACCAAGCTGGACGACTGGAGTCTTACA
>N_708
TAGCTTAAATTGACACCCCCCGTTATCATGGCCGCGTGCCA
>N_709
TTCGGGACCAGCTTTTCTGCCATCCGGTTAAGCGAATTTAA
>N_710
GTTGTATCCAGCCATGAAAACTAGAGTCCAGGCTTTGGATT
>N_711
CCTGGACTGCCACGCGCGAGCTTTACCAATAAGTAAGTCGC
>N_712
CTATCCTCGTGTGGCGTGATCAGGGACTCAGTACTTACGCG
>N_713
CCCTAGGCCATTGGCCTAGACTGTAATTTTAACTCCGGTCC
>N_714
AACCTTGGCGGAGCTAAAGGCTTCTTTCCTCATCCCCCTGA
>N_715
TAAATGTCGTTATAACGGTCCTGTAGCAGTCGTTATCGGAG
>N_716
GGAGCCGGATTCACATGAACCGCGAGTCCGATAGCATGTCG
>N_717
AGGACACTGTTCCGACAACGCGGTATAGAAAGGGGGGTCAG
>N_718
CTCAAGCTTGGTGCCAACCCCCTGCTTAGTCCGACGTAATG
>N_719
TAAACGGGGGAGAACCGTGTCAAGAAGCGCGCCCTCTGAAG
>N_720
AGAGACTAGTGACCTGGGCCCATGAGCGTTCAACTACCTAT
>N_721
GTTTCTTTCTATGTTACTAGCCAACCAGACGTACACCGCTG
>N_722
AAAGCTCTGTTGGAAGGGTCCCGTCGTTTACGGCGGGGTTT
>N_723
GTGGCAAGCTACATCCCGGCCATTTTGACGGACCCTGACGT
>N_724
GCGGATTTATTCCGGTTACCCTCAAAAAATGAGATTGGGTG
>N_725
GGGCCCAATACCACCGTTACCCGTCTATTATCAGGATATTC
>N_726
AGGGAAAACTTCGGGCTGTACTCGCACCTTTGCGTAGTATC
>N_727
AAAACCCGTAGCCGCAGTTACCTCATACAAACGCTAACACG
>N_728
AAGCCCCTCCACCGACGCAACCGGGCGACCGTGCAATATTC
>N_729
TGTTACAAGCACGTAAACTTCATGACCGACAGCCCAGGCAG
>N_730
AATCACCAGCAGTCCTGCTTCCTTTACGCGGGCCTGGGGAA
>N_731
AATTTTAGTAGAGGCGGCGCCACCGAGTACAGAGAAGTAGC
>N_732
TTAAGTACAAAGAGCCGCTCCAATAGCAAATCCGGATCGGT
>N_733
TGAGGCGGAAAGCGGTGCGCCTCATTACCGGTATCGTATAT
>N_734
ATGGAACTTATCCCTTCGCGCCCAATTAGAACACGATGGAA
>N_735
TGTACACGGGCATGTGTCCCCATACCTGGCACACAGTATAG
>N_736
TGCATGGTACTTTGCCGACACTTTCAGAGATCGGTGCGAAA
>N_737
GCATCACTACATCCCCTTATCCAGAGCTATATAATCGAACG
>N_738
CGGTACTAGGCGGGAGTTGTCGAATTGCACGCCCTTCAGAG
>N_739
GCTATCAACCAGCCGAACAGCACTCCGGCTGCGGGTCCTCT
>N_740
CTATTTTTCTCATTAGGTTTCCCACCAGCAGAGCGGGCGGC
>N_741
ATTTGGAGTGTCAGTCCGAACCAACAAGCCGCGCTCTACTC
>N_742
GTTTAATTGGCGCGCTAACACCGTTGAGGCTTAAGGGAACC
>N_743
CTGCACCAGAAAAAGGCTCCCTCCGCCCTGCCCTATGGGAA
>N_744
TAGTAGATGAAGTGTATCCCCGACAAGCCTTCCATGACACA
>N_745
ACCTGCAAAGGGCCTCGTCTCGAGACGTCTTGCCCGCTAAG
>N_746
CGGGCCGTGCTCGGAGTGGTCTTTGCGCTTAAATCATTCGC
>N_747
TGTAGCCACCGACCCAGCTACGTCCTGAGGCGTTGACTTCC
>N_748
ACCTGTTGGGGCCCTTGAATCAACTGACGGTTTTAATTAAA
>N_749
AGGCAAGGTTAGCCCCTAACCTCGGTAGTTAACAGGGGGCC
>N_750
TGACTTAACCTGTAATGGGACATACGGTGATTCTCACCGTT
>N_751
CCTCGTAGCGAGGCACTGCCCAAGAGTTAGTCTTCCACTTA
>N_752
AGTCTCTAAGGGAATCCACTCCGTAATAGCCGAATTCTTGT
>N_753
TGCGGGAACATGTCTCGTTACTGACATCGTATTCGAAAACG
>N_754
TTTATGACTTCATCGTGTTACAAGCAGGTGACCGCTGCTAA
>N_755
TGCCGAGCGTCGGAGCATAACAAACCCCATGCTTTGGTCGT
>N_756
TGTGAGTTTCGCTAATCAGACCCCTCAAGGTTAGGGATTCG
>N_757
TGATACAGTTGGACCCCCGGCTGTTACCCGCCGTGAGCCGT
>N_758
TCTAGGACTGGATTCGAACACAAGTGAGCATATCGGGGAAC
>N_759
TAAGCCCGACCTAGAGTCAGCTCTCGGGTTGCACAACCTAC
>N_760
ATAGAAGGCGGATCTTCTCACCGGCTCCTAGACGCAGATTT
>N_761
TTTGTTCTTAGCGTATGTCTCGCGTTACATCCGTAAATTAG
>N_762
CCGAGACTAGGCTACAGGCGCCTCTCACCAAGACGTGCCGG
>N_763
AATTTATCGCCAGAAGCGCACTAATCGGTGGTTCCTGGACA
>N_764
GTACAATCAGCCTACCTAATCCGGCACCCCCCTGTCATACG
>N_765
CGCGACCGCTCTGGTTTGGTCTCTGATCGGGATGTCGTGTG
>N_766
AATTCTCCAATCTCTAGATCCAGGCGCTTGGCTAGAACTAA
>N_767
TAACCTGCCCAGGAGGCGGACAATGACACCTAAAGCGCGGA
>N_768
GTTCCGAGAATGAACAGTACCACCTTCTGATGTTTTGGCGT
>N_769
AATAGGTTTCGTCTGGGGGCCAAGGTTCTAAGAATTTCGGG
>N_770
GCTTAGTCCTCGGACGGTAGCCAATGCGTCGTAAACGAGAT
>N_771
TGTCTTTCGATGAGATTGTCCGTGCTCGCGCAACCCGTTGG
>N_772
TTGCCTACCGTAGAGAGGGACGATGATCGCGCTCTTTGTGT
>N_773
TCGAGTATTGAAACAAACGACTAATCAATCTGCTGATTCCT
>N_774
TATATAAAGCGGCTAGCCGACTGACCCCCCAAGCCAGCCTG
>N_775
ATCGGGAGATGGACCTTTGGCCAAACGGGTTGGGATACAAA
>N_776
GGTTTGTTTAGAATCCCAGACTAAGCCTCGTAGGATATGAG
>N_777
CCACTAATGTACATCCCCCTCCAAAGACTCGCCTGGCTGCT
>N_778
CCTAAATGAGAAACGCGGACCCCGTTTTAAACGGGTCTACT
>N_779
AGAGTGGGGCTTGCCACTCTCGAGTTGCTACCTCGGAGCAA
>N_780
TGTGTGTATGAGGGGTAAGGCCGTCCCTCACATCTGCCCAC
>N_781
GAGGCTTTGCCAAAATAATTCACCATCGGTGAATGTGCTTC
>N_782
GGAGGTGGTTATGAATTCACCCCTGTCCCCTGGCGGACAGT
>N_783
GCCAGGTCTAGAGGACTCATCGGACCCGATCCGGCCGTAAA
>N_784
AAAGGCGGACATATGGCTAACAAATATACCCTAGGCGAGGC
>N_785
ACTCGGCGACCTGCAAATTGCTGGAGTCCCCCTTTACGGAC
>N_786
CGCACAAAGATTCTGTGCTTCTAGGGCTCGGAGGGTCCCAG
>N_787
CCAACACAATCCGCCTCGAACGGAACGTCTACTTACACCAA
>N_788
ACCCCTACTATACCCCTAATCAGTTCGGTGTGGTTGAACCT
>N_789
CTCCCCAGGCCGGCCCACATCAGACACACTGGGTGCACTCA
>N_790
CCCATATGATGGGAATCAGACCGTCCTTCTACAAACCCTAT
>N_791
GACCTACTCGAGATATACACCGTTTATTGTGAGACGGGTTC
>N_792
CCAACGGCCTATGGTTGAGTCTCCCTCATAGAATTCAGGAA
>N_793
AATCGCCAGAATAACAACCCCTCGTCTGAACATCACGATCA
>N_794
CGGGGGAGTGCCTGCATAAACGCCATCCTAAAAATCTCTTG
>N_795
TGCTATGGTCTAGCAGTACTCCCGTTATACAGTAAGGGCTT
>N_796
GTGTATCATTGGGAATGTAGCTTTTAAAGGGGGCGTTTGAT
>N_797
TCAACAAGGGCGTCCGTAATCGTGGGGCGTGCAGACTGCCA
>N_798
GTTGCCAGACTTTTATGAGACAGTTCCGGGGGGCCCTACTG
>N_799
CCAACACGATACCGGGGCCTCAACGGGAATATGACGTGTTG
>N_800
GACTATCAATTAGATTAAGCCGCTTTCAAAATTTCTCCGCT
>N_801
ACTCGGCCTTTTAGTGCACTCGTTACCCTCTCACCTTCCCC
>N_802
GACCTCCGGTGATTGTCGGACAGCTTTTACAGTCGTGGTGC
>N_803
CCTTCTTAAGGGCGAACGAACACTACCGCTCTATTATGCTA
>N_804
ATCGCCAGTGTGGACGGTGACGCGTAATAGTCCAAAGCCTA
>N_805
GAAGTCGTGTCCTGGTTCCGCTGTAACACCGTAAAGACCAT
>N_806
CTCCATCAGGCACGCCGGACCAGTCCGACTCGAGCTTGCTA
>N_807
TGTGGTTGATACATCCCCGACTGGTGATTCGCGAGATGCAT
>N_808
TGGCTGCAGCGGTCGTCGACCGCTCCTATGTAGTATGGCTC
>N_809
CGCGTATGGACACCCAAGGGCTCCAGCGTCGGTCGATGTGG
>N_810
AAGTCTTCGGAATCGAGTTCCCTCAAGCTGGTCGCGAATTG
>N_811
TCTGGTGTGCATTGAATTGACGTTCGTAGTGGCATCGAGTT
>N_812
AAACGGGTAACTATAAGCCCCGAGCTGAGAGGCATGGAGGT
>N_813
ACTACCCAAGCCTCTCATTTCTTTTTGGCGTATGGTGAGTT
>N_814
ACTGATCCAGAAGCGTGAACCCTCGATGCCACTCCTAGGGG
>N_815
ACTAATGAAGCCTGAACAAGCACCACGTATGTCCCCTTCAA
>N_816
AACGCGTTAGCCGTCATCCCCATTAATTACCCTCTCGTGTC
>N_817
GTTCTACGTCATTTATCGTGCCAAGGTGACCGCATTTCGTG
>N_818
TACTGACGTGAGCGTATCCCCCAGTAACGTCCTTACATTCA
>N_819
GGAACGTTTAAGCGACTGAGCGAATTCTGCACTACAGTCGC
>N_820
GCAGTCGGACAGAAAGCGCGCGGGCATCATCGCCTCACCTT
>N_821
TCCAATTCCGTAGTATGTACCAGATAGGCGTAAGGTGACCA
>N_822
AAAAAGCGATGCCCACACCTCACTTGGCTTGTTACATTGGC
>N_823
CTCATGTCCCAGGCGCGCAACGGTATAATAGCGACGTATTG
>N_824
GGTCAGCATTCAACCTTCTCCCACTAGTACGTCTAGGCTTA
>N_825
AGAAGCATCTTAAGTGTAACCGCGTTATCCGCCTGCAGACA
>N_826
GGATTCTTGGAAGGGAAAGTCGGGCAATAGCGTCGCAAGTT
>N_827
GGCGTTCACGGAGTTGTGATCACCGCTTCTCCGACGGTGCC
>N_828
ACGTCGCGTCCGGTTAAGTGCTTGGCTAAAATGACGTTTGC
>N_829
GTCCGGGACGGTGTAGTGCGCTCCGGCTATCGGAGTTTGGA
>N_830
AATTAATAGTCATTATTATACACGTGACAGGATTAGCCACG
>N_831
TGCTACATCCCGATCACAACCGGGTTAGGGAAAGGCTTGTT
>N_832
GCCCGTAGGAACAATCAAAGCACAGAATCCCAAGGTTACTA
>N_833
GTTCCTTGGTTATACCCTTCCGGCGATCTGGTGAACCTCGT
>N_834
TCACCCATCGCGCAACTGGCCCCATCAGCACATCACGCCCG
>N_835
TCGTACAACCATAGCACTTACTATGACTATCCCAACCTATA
>N_836
GGCGCTATCTATTTGGAGTTCGACGTCGTAGGTACACAGCC
>N_837
CCATTGATGAACGAACAGTACGGCGTGTGGCTCCGAGGGTA
>N_838
GCAAGCACCAATGACACTTACATGGCTAGACAAAGAGAACA
>N_839
ATCTATAGCTAGGTCCTAATCACGCTTGGGTTACAATTTAC
>N_840
AATAACACGAATGAGCCGAACACCTTTGGCGTTGTCAGGCG
>N_841
ACGAGGCCGATTTTGGGTGCCGATTGCTCGGGAGGTAACGA
>N_842
CTAACCAATGCTGTGTCCCACTTCGTAGTTCGAGTTACGTG
>N_843
TGTAGCGCTATCTGAAACTTCGACTCACAAGTTCTCGAAAA
>N_844
AAGATTACAGCCGAAGGTAGCACGGGGGGCTTCTAATGTAT
>N_845
GGATCACCAGGGAGGATGGTCTTGAGACGTACGTGAACCCT
>N_846
TTGACGAAACATGTACCCGGCTCAATTGGCTGTTAGAAGCC
>N_847
CCAGAGTAAAGAACTTAAGTCGAATTTTGGCGTAAACGTGA
>N_848
TCACACGAACGGTCAGTGACCAATAGGCTCCTCGAAATGGG
>N_849
TCCTACGGCGTAGTATTAGGCTTATTGGATCGAGAAGGATC
>N_850
AAGTCGGCGGTATTCTATACCTAAAGTGCCCACACTATGAT
>N_851
GCATGCTCATAGTCAACGACCTACAATCATACGTATTAGTG
>N_852
ACGAGGAGCTCACCCCTGTCCGTTGCTAAGAACAAAATACA
>N_853
AAATGTTCAACGACTGGAATCCCCTATGTCCATGGGGGTTT
>N_854
TCAGCTGATACAAGCTGGGCCGGTTTAGGGGATGCCCAGAC
>N_855
GGCCTGCGAATCATCACGTTCGTAGCCGTGCATCTAACCGC
>N_856
CTCGTCCGTATTAGTATAGCCCTGTGCTCGAGTGGTATAAC
>N_857
AAAATAATCGGCACTCGGAGCAAAGAAGGTGTACGCCGGGT
>N_858
TTTGCGTTCCGAGTGAGTGTCACCTGGGCAGGACCCTAAAA
>N_859
CGCGATTAGTTGCTAGTTGGCACCCTGAGGCGCTGAGGGTG
>N_860
AGCGGTCTGTAAACTGGTAGCTTTTAGCCCTGAGGTCCGCG
>N_861
CTGTCCGCAGGAAACATGGTCGATACGAGCGGACGGGTGTT
>N_862
AATACAGCCTTTTAGGTCAACAGTGGAGCCAGTAGAAGATT
>N_863
GTAGATTGGAACCGAATCGCCCCAGTTGGCGCGACTGAGAG
>N_864
CGCGAGAATGACTGGAGGCTCCTTTCTCTCTGCACAGACGC
>N_865
AAGGCGGACCTGCGTTGTGGCGTGGTGGGCGCTGCACCCTT
>N_866
ATCGAACGGCGTGTACCAGACTTGGACTTTTTAGCTATAAC
>N_867
CGGTTTAACAATGGAAGGACCCTCAGTTGGACTAGATGTAC
>N_868
ACACGTGTTAGACCCCCTGTCAGTTAGGCTATACTGGTCGG
>N_869
CGTGAAAGAATTCGGGTTATCACCGCCGGTTCTTGGCGATC
>N_870
GCACCCGGAATCATGAAGGTCGCCATGGTCCCACCGGAATT
>N_871
ATCCAGGGAAACCCACCAACCGTACCGGCTACTTCTAATCG
>N_872
GCCCATTTACGGCTTTTATTCCTGCTTAAGGCCATATGTCT
>N_873
AGCGTCGACATAGACCCCCTCGTATACTCTCTATGTCACGA
>N_874
TAGCTATATCATGACTTCTACAGTGCCTCAGCCCTAATGAA
>N_875
ATCTAAAATTGGCTTGGTTACAAGACGTTCACATGATAACA
>N_876
AAGGCGTTGTGCCCAGGTAACGTGAATTAAAAGCCTGTGAC
>N_877
TGGGTGTGGGCATGTTCAACCGGTTCGTTTTTCGTAACACG
>N_878
TTTAGTGGCGACGTAATACTCCTTCGGGCGCGCCATCAATT
>N_879
TTAGAGATCATAGCGTTCAGCGCGCAATTAAGATGGACGCG
>N_880
GCTGTCGGTACCACAGGCATCTGTAATTGGACCCACCAACA
>N_881
TACCTAGCCTTGGGAATAAACGAATAGAGGAGAGCGCCCAG
>N_882
GCCGATTCACGCGAGCCTCGCCCCGTATATTCGTCGCGGAC
>N_883
CCTCGGCAGACATAGGGAACCAGGTTCTGTCGGGCCCAACC
>N_884
ACTCGGCACTAGGGACTCGCCTCTTAGTGGCTGTGAGAGTG
>N_885
CGTAACTACGTCCAGATGCTCCACACGCTCCCGAGGTTGCC
>N_886
GAATTTATAGGGAAATTCGCCGTATTAAATGATGGCAAGGC
>N_887
ATGTTACCAGTAGATAATACCTCTTCAGCGTTATACCTCAA
>N_888
GCCTTTGGGCCGAAGTCTACCGAGCAGGCGCGCTGTAAAAG
>N_889
GACTTTATGAAATACCGGCCCGAGTGTCAGCCAGCGCGCAA
>N_890
TGCGCGACGAGAGTTCGGGTCTAGCCTTTAAAACAGAATGA
>N_891
TTGTAGAGGCAACCAACAAACAATTCCATAACGTCCGGCCG
>N_892
CCTGGGAGAATAAATTGTTACTCCACGGTATAGAATGAGAG
>N_893
ACATAGCGCTAAGTTCATAACACGGGAGGGAGCACCTATGG
>N_894
GTGGATATCGCGTCACCCTGCTCCGCGCAGTAGTTCTATGA
>N_895
ACAACAATTGGAGGACTCAACTACGCCAGATATGACCCGTG
>N_896
TTATCGGGAGTATAACCTCCCCCGTATAGATGGCCGGTCGA
>N_897
ATTGGCTAGTCACACCTCGTCTCATTTTGCGGTCCCCGACT
>N_898
CCCTCAGACCGCGCTATACTCAGGGGTGACAAAGGGCGTTA
>N_899
CATACCAATCCGTTTCATCACAGGACTCGCATAGTTGACGA
>N_900
GACAACTCAGGAAATTGAACCACGTCCCATTACCTAGTAAG
>N_901
TTGACCTTGAGGCATTGCCACACCCGTAGGTTAAAGAAATG
>N_902
CTCCCAGCAACCTACCCTGCCTTCAAATCGCTGAAAGGCTG
>N_903
TACAACGGGGCCGGGGCTTACCGGCAAAATCAGAGTTGTTT
>N_904
GTCTTACAGCGTTTTGTCTCCCTACTACTTGGTATAGTTTC
>N_905
TACAAAGTGGTTTAGGCCGCCGGGGGTAGTCTCTTGACCGT
>N_906
CCCTGCGGGTCCACCCAGACCGATTTCGTCCAGCGTACGGC
>N_907
TGGACTAGGTAATGAACTCACATACGGGTGCCACTCACTGA
>N_908
GCGCTCGAACTCCTTTTGAACTGTTCACGAGGTAGTATCAT
>N_909
TTTCTGAGTTCCGCAAAGCCCAGGGGCTAATACTATTCACC
>N_910
ACGCGTTAATTGAGAGGATCCATGCGTCGCCTTGCTCAGAG
>N_911
ATATCTTACCTATCTTTAGTCCATTTCAACTAAGTGCGGGG
>N_912
CCGAGATGACCCCATGTACGCTCGACTTCCAAACCACGGTG
>N_913
AAAGGGTCCAGGACGTATACCGCCCGCAAGGAACCATATTG
>N_914
GAGTGTTCAGAAGCGACCGCCACTCAGATGGACACTACGCC
>N_915
GGTTGCCCACTATCTGGGCACTAAGCACATGATGTGTCCGG
>N_916
TTAATCTTTCGACCTCCAACCTAATTCCCTTGCGCCCTGAA
>N_917
GCTGCCAATCTTATTTCCCACCAGTTATTAAAGTAAAGCTC
>N_918
CTACCGTTGAACTTACCCTGCAATACGGCTAGCACCGCTAT
>N_919
AAGTAAATCATGTCGTGCGTCTTCATCGGGCGCACAAGCAC
>N_920
CACTCACGACGTGTTAATAGCCTGATAGTTCAGTCGCGGAG
>N_921
CACGGGCATCCAAGTGCATCCTACCCAGTCACGTTACACTC
>N_922
GCGTTCGGAGCCCTCAGGGGCGTAGCGACAGTCCTTTTCGA
>N_923
CCTTTTCTTCACCTCGGAGCCCATCTGATTCTCTCAATGCG
>N_924
TTCACCAACTACGGTTTTAACTTGATCATCGCCCTCTCTGT
>N_925
AAGGCAGTTTTTATTCCGGGCGTGTTCAACTGGGTAATGTT
>N_926
TGTAAAGTTCCGTACCGACGCCCCGAGGTATTATCCAGACA
>N_927
GCGATGTGGCGGCGCCACGGCACCCGTAGATGCCCTAGGCC
>N_928
CATACAGGGCGAGCGCATTACCATCCCGTCTTCTAATGTGC
>N_929
CCGGCTTTGAGCGCTTTTTTCATACGGACCCAGCCGTTCAA
>N_930
CGTATGGAGGCTGCTCAGCTCTACTGCGGATACCGCACGTA
>N_931
GGCCGTCACGCGTTGCCATACAAGCTAGTGTCCCGATTCGG
>N_932
CAAGGGCAGTGCGGCGTTGGCTACCGAAGTCTTGCTCTATA
>N_933
ACTGTAGCAGTGACGGAGGACGCTCTGCCCGGTTGATGTCT
>N_934
CTAACTTTGTTCTGCAGTATCTAGAAGCGAGGTGAATTTGG
>N_935
ACTGAAAGGAGACAAGTACTCATAACCGCCGTGCGCGGTCG
>N_936
TTAAAAAAACGTAGGCTGCCCGGTTTGTATATACTCAAAAA
>N_937
ATGATCCTAGCATGGACTCGCGCCATTACTTCTCCATGTGT
>N_938
TCAAGGCCCTCTTTCGGGCTCTTTAAATATCCCGCAATCGT
>N_939
GGAGAAAACAATTCTATCCGCCTTAGCTAATTGGGCGTTCT
>N_940
GGGGATCATTAGTGCTTTCCCACGGTTACGCACAGGGTCAA
>N_941
GCTGGCATCGCGTACGAATGCAGCTTGATAATTTCAAGTGG
>N_942
TCCGTTGGACCGGGAATTGGCACCCTTAGCACTTGTCCGAT
>N_943
TTTAACGTTGCTAGTGCTTACCTCCTAGAGATATACTCATC
>N_944
CATTTGAGAGCTAAAGGCATCATTAAAACCTTCATTGAACA
>N_945
CTTACTAATCACATACCGCTCATTTCGTCGGGTCGCGCGTA
>N_946
TTACTAAGTGAGTTAATGTTCGCAAGGACACTGAGATCTTA
>N_947
CCCAGCATTTCGCTGGCGTTCCGCCATCCTCCCTTTTAAAT
>N_948
TGTCCGCACCGCCTGGGGGTCTACTAGATCAGGGGCGTCGT
>N_949
GGCGGGTATTTGATGCTGCCCAGTTAATGTTAGCCGAGGTT
>N_950
TGGGACAGTATAATGCTGGTCCAGATACCAGGCAAGTGGTG
>N_951
TTTCCGAGTTACCCAGACCGCTGTTCTGCATGCAGCTCTAG
>N_952
TAATTTCGCTAGTGATTCCCCAGGGGTGGAGCATTATGGGG
>N_953
GTGCGCGTGCTGCTCAATTGCTGGTTTCAAACGAAACCCCC
>N_954
GATCGAAGTTCACGCGGTATCTATGAGGTAGCCTGGAAAAA
>N_955
ACGAGTTCCCATACCTGTTACAAATAGCACACTGACCCATG
>N_956
ATCAGGCGTCAACGTAAGCTCCCCCAAAAGATTCTTTTAAG
>N_957
CAGTTAGACGAGCCACACCGCTCTTTGGCGTCCTTCCGCAA
>N_958
TCCCCGCGCCGGAAACGAAACCCGGCGAGCGGTTTCGGGAA
>N_959
TGGAACGATCATTACAAAAACCCCCGCTATAGATCCGCCTT
>N_960
CTCGTTCACGAAAGTATCATCCTTCTCTGCTGGGTGGTTGT
>N_961
CCTACTGATGGGGGCAGCTCCTGGGTTTCTGCAGTCACTGG
>N_962
GCCGGGGGGGGATTTGGAGACCATTCTGGCTAGCATATTTT
>N_963
CGGTCCTCACCAGGAAAACACTGCCCATGAGGCTATAATTT
>N_964
GTGGGTTTTATGCAAGATATCCTCCCAGGAGTCCTCCACAC
>N_965
AAAACTTGTTTGGAGGACATCCAGAAGGGGGCCTTCACCAA
>N_966
GATGGGCAATTTTCCGGGAGCCTGGGCCCTTCTATGGATAT
>N_967
CTCTAATCACCATTTGATAACGTCTCCCTCGAGCAGGTAGT
>N_968
TGGTGATGGGTTAACAGACCCCCGACTAGTGAACCCGGAAC
>N_969
GCGAATTAGCGGGACCGGATCATGTGTGTTGGAAAACCCGT
>N_970
TGGGTCGCGTACCTGGAATTCTCCAACAGACGGATTTAGTA
>N_971
TAAAGTTCTCCGCGAGGGTTCATCGTTTCGATACATGGTTA
>N_972
ATTTCATCACGTCCTAGCAACTCTTGGAACGCTCGCCCGCA
>N_973
CAATTAATGTTTCGCACATTCGTACCCCCCATCTAAAGGCT
>N_974
TTCCCTATAAGTTATTCTGACGCTGCCGATCAGTCCAGCGG
>N_975
GACTTAAGCTTACCCGGAAGCGAAATCATAGCCAAACCACG
>N_976
AGAGGTCGTGAAACTATCCTCATTACTACGGTCGAGCTACC
>N_977
CACGCATCCGATGTTCTCTGCAACCTACTCGCTTTCCTTGT
>N_978
CGTTAAGGAATGGTGTCGCACGGCGTGTAATATAGAGTTGG
>N_979
ATTCAAAAAGCGCGGGGGGACAGGGGCTTGGGGTCTGGGCT
>N_980
ACATTAAGGAGCCAGTGACCCTATTTCCATAACCTGACATA
>N_981
GCATAGGGACCACGGCTACCCTAAGAACCGTTTCCTTCTCA
>N_982
AATTACTCCCGAAACAGGTCCTTTGTTCTAGCGGATCGGTA
>N_983
CGGCGCGTTCCAGTTGGGTACTTGTCAACTACCGCAGCAAC
>N_984
CCATGTCTAGTCTGTAGGGCCTTAGGGCTCTCAACTATACA
>N_985
TTTCCCGACGAGTCGAACTTCACAGCCTCTGCGGGGCCCTA
>N_986
TACGCAAGACTTGATAATCCCTTTTTAATCTGGAGTGACCG
>N_987
ATACGACGGGCTAAACCAGACTCTATGTATACGGTGTTTAT
>N_988
GTTTCGAGGGAGGTCAGTTACAAGCCTCGCGGCAAATACTA
>N_989
TGCGATGTGTATTAGTCAAACGCATGGCGCCTGACTCAGTT
>N_990
CGTAGAAGCCCCTAAATTAACGGTCTTTCACAATCAGGTGG
>N_991
CATTTCGCATCCACAATGCCCGGACATCCGCTCACTAGTAG
>N_992
CAGCCACACTAGGCATACTGCGTACATAGGCGGGCATATCG
>N_993
GTACTCCATCGAACCCCCCCCAAATCAGAATGGCTTAGTTT
>N_994
GAAACCGCGCTTTCTCAGATCCGAAGACCTCGCCGTATAGA
>N_995
ATGTCGAACGGGATACCCCACTGAAGTTCAGAGGGTCAGTT
>N_996
CAAGTACCTCTAGCGAAGGACCGACGTCGACCCACAAGGAC
>N_997
ACAGCTCTCTAATTCAAACGCAGTTGCTCGTGATGTCAGAC
>N_998
GGCCGAGCGGAGTCTGAGTCCGGAGTTTACCCTCGTTAGTT
>N_999
GTAGCAGTAAGTGTATACCACATATGTATCTGCTGATCCTT
>N_1000
CTGCTGCCCCCTAGAGTCACCGTGGGAGTAAAGGCCCTATT
>N_1001
TTATATTCTCTAGACTGGAGCATTACTGTCCCCCGTGTTAT
>N_1002
AAGTAGTGGTTGGGTGTAGTCGATCTTGTGCCTAAGAGTGC
>N_1003
GGTATCTGGTGAAAGCATGGCTACGTCACCCAGATATCCCC
>N_1004
CAAAGAAATCCCCGGTGTGGCCTCACGGTGTGGGCTATCTT
>N_1005
CCGCTCCTAGGAGGCGCTTGCAAAAGCTAATCGTCATGGAA
>N_1006
GCAATTCACCCCCTTTCCAACCTGCAGCCCTATCACGCTTG
>N_1007
TAAGTCATATCCGGGCCTCCCCTTTCACCGCTGGACCGTCT
>N_1008
GCCCACGAGCCTAGACTGTGCCAAACACTGAGACGCACTTA
>N_1009
CAGGGACGAAGGTGTTAGATCAAGTTTGTATCCGAAAAAAG
>N_1010
ATTTTCTGTTGGTGTTACCTCGTAGGGCCTTCAGACCCGGT
>N_1011
TCCCACCTGCCAGTGTCGAACCACGTTCCGATTAATATAAG
>N_1012
TCTGTAGTGGTGTGCTCAAGCACAACACTTCCGCCGGTTTT
>N_1013
ACAACCCGAGTAAGAATAGCCGCATTCTATATACCGGCCTA
>N_1014
GACGGACGAATGAGGCTCTACGAGTAAACGAACAAGAGCTC
>N_1015
GTCGCTTTCTCCCGCTCCAACGGGCCAAGGATAGTAATCAG
>N_1016
ATTTAGGCACGGAGTCTGAGCAATCAATCGATAATGTGAGT
>N_1017
ATCGATCAGCAGCTAACTACCTTGATTGCGTATACTCTCGC
>N_1018
TTACCCGGTAAGATAGTACACGGGGTAGGTTAACTGCCCAT
>N_1019
TGTGGGAGTTGGGGCTTTCACTTCCTAAGAGTACACGAGGT
>N_1020
TTGTACAAGTTATTTCCCAACAATGGAAGAGTAATGTTAAC
>N_1021
TCAAAAGCAGTGTATGGTATCTCTCCAAGGCTAGCCACAAT
>N_1022
TCTCCCAGGTTGGAAAGTGACTTCGGCCTGATGTCCCCCTA
>N_1023
AACGATTCGATCATGGTAACCAACCTCGCTCAAAATATCTA
>N_1024
ATCAGGGACGATATCGTGACCAGTTGCACCAAACCCGTTAC
>N_1025
ACGAACGAGTCGTGCTGATGCGGAAAATACGCGGAACGGAC
>N_1026
AGACTCCGAAGGGTCGCAAGCCGTGGATTTAAACAGATTAA
>N_1027
CGAGCGACACGATAGCTTGGCCGATTGATAACACCAGCAGG
>N_1028
ACCTTACTTCGCGGAGTAATCGGGGGTGTGCTAGCGTTAGG
>N_1029
TCCCCATAGCTACATGGTCTCTAAATATCCGTCTCCGGCAT
>N_1030
TTTCGGGGGTTGACAGCAGTCTCGGTTACCATGCGTTCGAG
>N_1031
CCGCAGTAGCCCTGACGAGACACACCGGCAGTGATGGTACC
>N_1032
ATTAAGCCTTCATCGAGGACCTTGTGTTAAACCATTACGCC
>N_1033
ACACAGGTGATAGCGAGGAGCAAAGACTACGCTCTGTACCC
>N_1034
ACCACCGCTCACAAGGGGTACTATCGCTAACCAGACAGATG
>N_1035
GTGACGGGCTCTAATTAGTGCGGCTCCCCGTTGTATGTACG
>N_1036
ATCCTCAACCGAGAAAACACCAACTTTTCTCTCCACGCAAT
>N_1037
GAGGTGTGTTATTCCCCTCTCTCGAGTATCGATATGCCGGC
>N_1038
TCTCTACGGGCTAGGCCCACCAGCAGTGTAATACGGATCCC
>N_1039
GACGTATGAAATACTACACTCACCCGAGGATCTCTTTCCGC
>N_1040
GCCAATTCCAGTGCTGCTTACATCCTCCAATCTTTTGCCGA
>N_1041
TGGGTGCTATACCAGGAGCTCAAGCAAGGGCTCTGTTATAG
>N_1042
CTGTACAGTAAGAGTGTGGACCCTAGGAGAATAAACGACAC
>N_1043
TCTTAGCGTGCTCCCCAGTCCCCATTGATAAGATCACTCCG
>N_1044
CTATGGCTTGAGAGCCCTGTCTACTTTAGTTCGGAGTACTA
>N_1045
TACCTTATATCCGATGGTCGCCCTAACTCGGTCGATCGGGT
>N_1046
GGATCACTTGTCGATCCCAACTCTTTGTCGTGACGAACTCG
>N_1047
TGACTATTCGACACTGCCACCATCCGGTCCGCTCGGATCTG
>N_1048
GAGCTCGTCATAAAAGCTTTCCGATAGCCTTTGGCTTAACT
>N_1049
ATAAGCGTCCTTGGGGTGACCACTAATGACCACCCTAATCA
>N_1050
ACTTGAGGTAGGATGGGGCGCAAGATGGCTGACGGTAATAT
>N_1051
CGAACTAAGATAATTCTCAGCCCAAAGTGATTAGAGTTTGA
>N_1052
TTAGACAAGAGCACTTCTGCCTAAGAGCGAATAGTCGAAAT
>N_1053
TAGTTTTGTCATACTGTGAGCCGTGTTCCCTCTAGCCATTC
>N_1054
CTAACTCGGAGTTCATTCAACCGACCGACTCTCGTTCATAA
>N_1055
AAATGATTGTATACCCAAGGCACGCTGACCTCCATACACGG
>N_1056
GTTGGAAGAAATAGAGGTAACGGAGTGTTTGAAAGTCCAGA
>N_1057
TTGCGGAGCCGCCGATGGGACTGTGTGACTGCCATATAAGC
>N_1058
CGAGATTAGGGTTGCTCCTACGACATCTGCGGATTGCCTCA
>N_1059
CGTTCCCCGCGGGTAGAGCGCCCCGTGCCTACCATTAGGAA
>N_1060
ATAGGAAGCCTCCCTGTCGTCTATAATAGGTTTTGGCCTCT
>N_1061
CAGAGAGAGGGTATTAGTATCCCGGGTGTATCCTCCTAGCT
>N_1062
GTGTGGTTCCTGGCGGTGCACTCACGGGCACCTTACGACGA
>N_1063
TGGTTCAAGTCTGCGTTCACCGGCAGATGGATGTGTAAGGG
>N_1064
CGATGTAGGTCGTAAAGGTCCCATTACTTGCTTGGTTACTA
>N_1065
ATGTATGGGTGAGTGCTTAACAAACAAGCACGTCCTCCCGG
>N_1066
AAGGTTCTCTTGCCGGTTAACAAGTGGAAGATGCGTTTATC
>N_1067
ACCGTGAGACTAACCCGCTACTAGTGTGTCAGCTCAATTGC
>N_1068
AAGTTCAAGGGACAGGCGTGCTTCTCCTCCGGTGGTAGTTT
>N_1069
AGGGCTGATAGACTAAACGCCGTTAAAAACGGTGGTTATGT
>N_1070
TATAAGTATACTCGCCTGACCACAGGACTCTCTCCCGTCTA
>N_1071
GGTACTCTATTACTAGTGCCCACGAGCCTGTCATGCATGAT
>N_1072
ATATGCGGGGGAAACCTAGACTTGACTTGCGTGGACAGGGA
>N_1073
AGACATTCCTTCGTGATAACCTTGACCTAGTCAAGTGCGCG
>N_1074
GAGAATGATTATGAGGTACACTGTCTCGAAGCGGGCCGGTG
>N_1075
CTGCTTCTTAGTAGCTACCCCAAATAAATGATATTGTTGTA
>N_1076
CTCGGAACACACGCCCCTTACTGAAAATGAAAAAGGATCCA
>N_1077
ACTACCTCATAAGAAGGGGACCATATCAATTTGAATATGTC
>N_1078
GGCGTTCCATGTTCTACCGCCGGGAGCAGAAGTTTGCGCCG
>N_1079
TAAAACTAAGTCCCGATTCCCGGGGAAACGCAGACAAGAAT
>N_1080
ATCGTTATCGGAATCTTATGCTGGCGGAAGTGTCCCAAGGG
>N_1081
TTTAACCCGCAGGACCATTTCGTGGGTAAGGTTTGAAAAAA
>N_1082
TTAGCAATAGCCCGACGGCCCTCAAAGGTTAGATTATGATA
>N_1083
GTTTGCGTCAGCGCGCACTACACGGGTAGCAGCGGGCGTCA
>N_1084
CACAGGGGTCCCAATGGTTACCACCTGCCTCCCTCACGATC
>N_1085
CCCTCTAGCAAGGACATAGCCCTCAGACCGTGCGGTGAATT
>N_1086
TGCTGCCTACAACCTTTAACCTGGGTAAGCCAAGCTGTGGG
>N_1087
TGAGCTCTTAAGTTATAAGTCATCAACGTTCGCTGACCATG
>N_1088
GCAAATGCAGTGCACGGGGCCCTATCGGTTTGGTAGGACGA
>N_1089
GCTACAAGGAGGATGTACTGCGCACTACCGTACTAAGGGGA
>N_1090
CAGGCCAGCCGACCGTCAAGCTAGACTGATATACGGGTGAG
>N_1091
AGTGATGTGATTAGCGAGACCATTAGTGTCGTGGCACCGTC
>N_1092
ATACCGCTGGGCTTCGGTGGCGTCCTCATCGCCTAAATTGG
>N_1093
GATCAATAATGTGGAGCATGCTTCCGATAACATCCCAAGCT
>N_1094
CCAGTCCGTATTATTAAGACCAGTCTCCGCGTAAGGTTCGC
>N_1095
TCTGAGTACTCGACTCCCTACCGTGATACACGGGAGGTATA
>N_1096
ATTCTAAATCACCGACCTCCCGATTTTTCGAGCTAAAGTTT
>N_1097
GGACTACTGTCGCGAACGACCTACAGGGTAGTCTGGTAGTG
>N_1098
AACAGCTAGGCTCATTTCCTCTGCCTTTGCGAAGTAACGTA
>N_1099
TTATCTTCTCGTCATTGTAACCTGGACCTAGTATCACCCGG
>N_1100
TCTCACACGTCCGGGTACAACCATGAAAATTAAGGTAATAC
>N_1101
GACCCAGCCATAGGAGTGCGCAAAGGGAGAAAATTAGCTGT
>N_1102
ATGACCTTACTAGTTATTTCCCTCCATGATGGAATCAGAGG
>N_1103
CGGCGAACACATACAGAGTTCTTCGGGCCATAGGATAACGC
>N_1104
GGGAGGTCAAGTGAGGATTACTACACCTTCGTCGACGGCGA
>N_1105
GTGTACCGGCACCTATGCTGCGGACCTGCCGGCAGTGAATA
>N_1106
TTACATGCGTATCTAGGTTCCTTGTAAGACAGTCTGAACTG
>N_1107
GCAATTACTACATCCAGATCCGTCATCCGGCGGCGCCTTGC
>N_1108
GGACCGGCGGGTCCCTAGAGCAATACCTCCAGGGTAAGCAA
>N_1109
AGTGTATCTGGATCGCATCTCCATACAATCTAACTCTGTCG
>N_1110
AATTCTACCAAAATTGTCTGCTAATACCCTGAGGTAGCGAG
>N_1111
TAAACTGCAGTACACACACACCCAGCAACTAGGTTAGACAG
>N_1112
CAGAAATTTCCCGCTCTGGTCCTCTACCTCGGATGTGGTCA
>N_1113
CACAGAAACCGTTACCCTGCCGGAATCGGGGCCCCGGTCTC
>N_1114
CGCGCTTCCACGGTGCAAGGCCTATCTTTTATTTTTATTAT
>N_1115
TACTTTTTTGGTGGCTGAATCCTAATCTGGATTTGGGACCG
>N_1116
AGACGAAAAGGAGCTTACTTCCGTGTCGTAACGCATAAGTC
>N_1117
AACGTAGCAGGTACAAGTGACCGCGGTTATTTTCCATCCGC
>N_1118
CATGGGTGACCCGGGCGGAGCGCAACACATGTTCGGATCAT
>N_1119
AGTATCCCGTCCCTGGTTGCCAATGCAAGCGGCGAGGTGGT
>N_1120
TAGTGCTCAGCTAAGGCGACCCACGAATCACTGGACGACAT
>N_1121
CCCCCGTGTTAAAGGCAACGCGCCCTTTGCGCTATAATTTT
>N_1122
ATCATGACAGTAATGGTTTGCAACATGAAGCAAAGGTGAAT
>N_1123
CGCCTGCGATCTATGTGAAACCTCCGTGGACTAACAAGGGT
>N_1124
CGGCCCTAATACGTTAATACCGTGATAGCTACTCTAAGAAA
>N_1125
AGAGGATACTTTTGATTTTGCCAGCCGATGACGTGCCCATG
>N_1126
GCCCCATCACCTTAAGACATCCACAGTAGACGGCCAGAGAA
>N_1127
GGGAGGACCACACACATCGCCCCGAAAGGGGTTCCGTTTTC
>N_1128
CTTATACGATCACTTTACGGCATCTGGGCTCGTTCCGCGTA
>N_1129
TCTCAAGTGCCCTTCCCGAGCCAAAGCGATGTGAACTCCAC
>N_1130
TGGTTTGAACCCAGATCAGCCTCGACTCTCCTGACGGTCAC
>N_1131
TGAGGCCCTAGGTAAAGGTACACTGGCCGTTCTCCGTATCG
>N_1132
GTATCCTTATCGATCTGTCGCGATTGGACGGTTAAGCATAC
>N_1133
TTTATGTGTTTGATGCTGCTCCAGAAAAAGGGTACCCCCCG
>N_1134
GCTTAGACTAATCGGTCTAGCCTACCTTTCTTATACGGGGA
>N_1135
TTTGCATGATTAAGATAATACTGGACACTGCCTAGCGGGAC
>N_1136
AGTTAGGACGTGGGTAAGTTCGGATAGCGCCTCGTGAAACT
>N_1137
CCATAAGCTCAGGTGTGATGCGTCTCGACAGGGATGCGGTA
>N_1138
GCCAGATCTTATGAATCCGCCCATAAAAATGCACGGGTTCA
>N_1139
CCCGTCTCTAGTTGGGACCCCAGTCTACGCACCCAAGCCAA
>N_1140
TTAATACAGACGCTTTCGCCCGATGTGATATATTAAATATC
>N_1141
GTGTGTTCTGAGGTCTATTTCATTGCTAAGGATAGATCTAG
>N_1142
TGTTGGGTCAGGGTACAAGCCTGATGGTAATGTTAACGATA
>N_1143
ATATTACACACAACTGCAAACATAATCGGCAATGTCAGCGT
>N_1144
TTCGGTTAGATAACCAGTATCATTCGTCACCAGGGGGAAAT
>N_1145
AGCCTTTTCACCTCACGGGCCTGGAGCACAGGCGCGCATCC
>N_1146
AGGCTGGTCGTCCTTCAAGTCCAGCTGTGTGAATAGGCAAG
>N_1147
GGTGTGGCTGGTACGCGATACTATCTATGAGGAAACTTACT
>N_1148
TGTCGGAGTTGGCCAAGGAACCGGGGGGACAAGGGGGACTG
>N_1149
GCCCTTAGTAAAAGGCCCCGCTAACACCTCGCGGTCGGTGT
>N_1150
CCTCCGTAAGTGTACAGTGACTCCGGAAGCTGTGCCGCACT
>N_1151
GAGCACTTTTTGCGCTGAACCCGCTATGATCGAAGCGCTAT
>N_1152
ATACAAACAACGTAGTTTTGCGGAAGGCCCTGAGCACTGCT
>N_1153
GAACGCCGGAAATAGGGTGGCGGTTTTGATGCTTGTGCACC
>N_1154
TGTTGATTAAACAGGATCAGCGATTATCCACTAACTGTCAC
>N_1155
TCAAACTCCTCTATCAGGGCCTTTGTCCTGCGTGCCCAACA
>N_1156
ATCTGACCCTCGCTATGGTACCGCAAAAGCGACGAGCAGAC
>N_1157
AACATTGTACCGCCGCTGGTCCATGAGTACCCACAGGATGC
>N_1158
TCAAATTCTTGCCGGCTCAGCTAGGTTTGGGAAAAGGAGAT
>N_1159
GAATAGACAAGTGTATTGCTCCGGTACTCAATATGTCGCTA
>N_1160
CCTCAGGGTCAAGCGGGGGGCAGAAGCAGCTTATAATGTCT
>N_1161
TTCCATTACTGTGGGGAACACGATAGCTGTCGGTAGGAGGG
>N_1162
ACCTTACGAATCTATGGTGGCTTTTCAACGGGGGATGCGTA
>N_1163
AGGAACGTAATTATTAGGGTCGACCTACTTCACCGCAGTCA
>N_1164
CAAGTTGTGACCATGCTATACTGTAGGCGCGGGGCGCGCTG
>N_1165
TCGTAGCGCGGTCGCCCCCACTCGCACTTGCCCACCACCGA
>N_1166
TACTCTGCAGGGTAATAAATCGCTGCCATGAAACCCTGTAA
>N_1167
AGGGTCGAGCTCTAAGTCCACGGACGGTTCAAAACCCAATA
>N_1168
ACTAGGTGTTCGGCGGGATTCGATTAAAGACGAGCCGTGCG
>N_1169
AGACTCTCTGTGTCTTGACACTAAAAACTCCAACGAGCGCC
>N_1170
TGCCCCCTATCAAGCCGCTTCGGCGCAGTGAGAAAACCGTA
>N_1171
TATTCTGAGTGTGGAATAGACGATGTTGTGATGTACACTGT
>N_1172
CATGGCTACCCCGGTCTCTTCGTGTCCTACATAGCGTCTTA
>N_1173
ACGCTTAACGCCAATCATTCCATAACCGGGGGATCCATCCA
>N_1174
ATCTGCACCGCGGAACCTATCCAGAACACTAGCTTGCACGT
>N_1175
CTCTCCGCTTATTATAGTGCCGACCCTCATTATAGCGAGCT
>N_1176
TCTACCCCCATGAGTGTGCCCATATTAACGACAAGTTACTT
>N_1177
TCAACACTTTCCCTCCAGCCCCATACTTTAGTACGGTAATT
>N_1178
TTGAAGGGCCACGCGGGGTACCATCTGCCGCTGTGTCTAGT
>N_1179
GTCACCCTCGTTCTGGTTCCCTCTAAGACGCGGCCCAAATA
>N_1180
TGGCTTCGCCGTAGAGTAACCCAATGGGGGTGTGCAGGTCG
>N_1181
CCACTGGCTAAGTCCAAGCTCAACCAAATCAAGAGTTGGTC
>N_1182
CTGAGGATCCGGATGACGCCCTCAAGCGAATTGGTGTCTTT
>N_1183
GACTCCTCCTATCACTGTTACACGAGGTCCAGCCGCGGCAC
>N_1184
CTCATAATCTCATCTGAATACCACATACGTCCGGTCTCTCC
>N_1185
TGCCTTCTCGTTTATATCTCCAATTTTGGGTAGATTTTTAA
>N_1186
CACGCCCGTCGACAAGACCTCTTACAGGTATAGATCATTGG
>N_1187
GGAAAGACACACCGGCCTTTCTAAAATATGGCCCGGCAGCC
>N_1188
TTACAACACGACCGCGGGGGCCTCTTAGAGTAAATTATAGA
>N_1189
TACCGGTGTGAGTTCAGATACTGATGTAACTGCATGTCGAT
>N_1190
AAAACGAGCGATTACCTATACCTCAATGCAATACCGCTCTA
>N_1191
TTGGAATCCCTGCTAGCCTACGATAGGACTCCAGACATTTA
>N_1192
GTATACCGAATTCTCCTCTCCTAGACTACGGTACCTTCTTG
>N_1193
AAATAGTAGAGCAAAGGATACTTGGAAGGACGTAAACCCGC
>N_1194
ATTAGCAACAGGTCTAAATTCGGAGATTCGATTCACAAATA
>N_1195
TGAGGGGCGTTTCCGCTTTGCTCGATAGTCTTCATAGCAAT
>N_1196
TATCGAGTTTATTGCAGCGACCGTAGGCCGAGGTCTGCGCA
>N_1197
GATGAGAACCTCGTGCGCCACGAGGGGGGTTCTCAGGATAT
>N_1198
GGTCCCTGAGCTCCGATCCACCTCAACACCGCCGTTGGTAT
>N_1199
AAATCAGGGAGACAGGTCTTCGCTTATACTGGTCTAATTCG
>N_1200
CCGTTTAGCTAAGCGTCCAACCCCTACCAAGGTAGGAGCGA
>N_1201
ACCGCATAGATCGCCGGTTACAAAGGATGCGACCCTTCTCA
>N_1202
TAATACCAAAAGTGAGCACACTGTCGGCGTCACTGTCCGGG
>N_1203
CGCTGTGTACGTTCATTTGACCTTGGTCGATCTGTTCTCGC
>N_1204
CACCCATACCAGAATTTACACATGTAGTTTTCCGCACATAG
>N_1205
TACTGCAAAAATTTAATCGTCGTCGGAAAATAGGTGTTAGG
>N_1206
GCATCCATGGTTTGAATAAACGTGGGTGCAACTAGACCGAA
>N_1207
GCCTACAAGCATTTTAACTTCCACGAGGACCTAGGTAAGAC
>N_1208
GAACTTACCCGGCTGGTTATCCATTTCATTGTTTCGCACCT
>N_1209
TTTAGGGACCCTGCCTCTTCCACGGACACTTAGAGGGCAAG
>N_1210
TCCAGTAGACCGGAGCAGTTCTACCCTGAAGGGTGCCACCG
>N_1211
TGAATGCTTCTCACAAAATACTTGCCGTCCGAAGTCCAAGC
>N_1212
GCCCCCTGGAGGAGCTAGTTCAAGACGGCCAGTCGATAGCC
>N_1213
AACGTTATGATACCTCCATACTTTTATGGGCGAGACATTAT
>N_1214
GAGCCAAAGCTAAACGGTCTCGGTTTACTGCAGTTCCGGAT
>N_1215
AAATCCCTCAACCGGCTGAACTTAGGCTACGCACCTATACT
>N_1216
GAGCTCACCCCAGGATGAACCCACGAAATCACCCGCTCTAG
>N_1217
TTTACTATAAGTCGGTTGGCCTAGCTCTGATACTAACCGGG
>N_1218
AAGTGGACGCGAACCTTCACCCTCTATTCCACAATTCGTAT
>N_1219
GGACCGGCTTTTTTGGCCGGCGTGTTGAGGATCCTATAAAT
>N_1220
CTTCGATGCTTGTTCGCAGCCAGCCTAGGGAATGTGACCTA
>N_1221
AAACAGAATAAGTCGTGCCCCCCATCCGTATCAGCTGCGCT
>N_1222
AATCGGTACTCACTTATCAGCCAATACGGCCCGTCTGAGCG
>N_1223
GCCCCATGGGGTCCGTTTACCCGTCTCCCCCACGGGTGTGT
>N_1224
GACTGGGTGATACTCCTGAACTCCAAGAAGAGTGGTAAATA
>N_1225
AAAGATGTTCATGGGTTCTCCCCAAGGCACAGCACTCTAGA
>N_1226
TCGAGATATGTGCCGTACAGCAAAGTTTACCAAAGAGCGGT
>N_1227
GATAACGTATGCCAAGTTCGCAGGTTTCCTGGACGCGGGTA
>N_1228
CAGCTCGTGTCCGGGGTAATCTTAACCCTGAATATGCGGAA
>N_1229
TGTGGGCTGGGCCCACTCCACGTTAATCCTCAACTCGCAAT
>N_1230
GTATGGTGCACGAAGATGCACTGGGATAAGAATCGTGATGG
>N_1231
CCGTACATGGAGTGGCAAACCACGGTCCAAAGCATGGGATA
>N_1232
TACCCGCCAGCCGTGTCGTCCATTACACTACAGGCATCACC
>N_1233
GCTCGTTAGTTCTTAGCTCTCGGATAGCTCATGATCTGGAG
>N_1234
TTATCCTGGGGATATGTATACGAACTGATTAACCGAGCCGA
>N_1235
AAGTGGTATGGCTGATAACCCGATCAATCCTAATTGTCCTC
>N_1236
CCGACCAATGACGTGGCAAACAAGGATCCACTCAATCCTCG
>N_1237
CCCGGTCCCTTTAGACGGGCCTCCTTCACCCTATCTACGTA
>N_1238
AGAATAGAATTTACTAAAATCCCCATTGTCCTCGGGGAACT
>N_1239
CCGCTCAGGGTACAAAAGTGCCTGCGAGTTAGAGTCATCAA
>N_1240
GGTCTATATGTAGGATAGGCCTCTGAATAGACATCGGATCA
>N_1241
GGGTTATTAATCTCGGCACGCGATAAGATACAAGGTGTGGC
>N_1242
GCTATTGGAAGAAGTAGATACAACATCACTCACACATACTC
>N_1243
GGCTATTTGATTTGCTTCAGCTAATGACGTGTCGAATCAGG
>N_1244
GTAATTTTGTCCATTTTGAACCCTTACCGCGTAACCCCGAG
>N_1245
ATGGGAGACTTTGCCTTGAGCCATAAGTAATGCTACCAACG
>N_1246
ACCCGCCGTCTCTATGGGTTCACTGACAGTGCAGCAGCATA
>N_1247
ACTAGTCGCGCCAGCGCAGGCTTCCGGGCTCTTCTTTATTA
>N_1248
CTCCTGTTGGGGCAGGGCATCACGAGCGCAGCCTCTGTCAG
>N_1249
AATGTACGCTTGGATGTGACCCGGATGGGTAGCAACCAATC
>N_1250
GAATGATGTGGCTAAAACTACAAACTAGCTGGAGCAATCGG
>N_1251
AATACGCAAGTGGCGTGTTTCACAATTCAGAGCGGTCTGTA
>N_1252
GTTGTTCAGGGGCGCATTTTCCCATAATCAGTTCTATTCGG
>N_1253
TATATCACAACACCACAAAGCGGAGAGGCTTCTAGCTGACC
>N_1254
TCACACGGCGGCCTGTGTCCCGCGGCCTGACAGATAGCTGT
>N_1255
CCGCCCTGACTCCCAACACACTATAAAAGCCGCAATGGGTT
>N_1256
AGGGACTTTAGATCCTGACCCAGCAGACTGGTCTTTGCCAA
>N_1257
AAGCCTCGCTCGTAAATGACCCTGTTCTACAGTATCCTCGC
>N_1258
GCGTATCCCGGAGCTACTTACGTATATACTGCACATCCTCC
>N_1259
TGTTACTCATAAGAGCCTCACGCAAGCTGTGTGTGAGGATG
>N_1260
CTAAGGACATAGGCGAGGAGCAGTAGAAAAGCAGCGTTAAT
>N_1261
GTCACTGACATACGTTCCATCTTCTATTCCCCATTCCGGGT
>N_1262
CTATACTGAAATCTTATAACCGCCCTTTAAAGTGCCCTCGG
>N_1263
TTTATTAAAACGGGTCGGCTCGGATATATGAGATGAGTCTA
>N_1264
ACGTTCGCCTTATTGCGGAACAAATGTGAACCCAAAAGACC
>N_1265
GATGCGGCTGAACTTACAGGCATAGTAATACAGAGCCTGAG
>N_1266
TACTCGGTAACAGTAGAAATCATCGATCTCGTTCGTTGCAG
>N_1267
ATGGGTAACGTACTCACGGACATTTTGGCAAAAGGTAGTTT
>N_1268
ATCGCCTTGGAAAGTTGGACCGCGGCCAGCTTAGCAACTCC
>N_1269
TGTCTGTCATACCCGGTACACTATGATTGATAGACCTGCTT
>N_1270
CTTTAGACCTGCGCCCTTAACAATCCCGAGAGCTACTAGGA
>N_1271
AGTCTAAAGCATCACTCTGCCGTAAATTCAGCGCACCAACT
>N_1272
AACAAGTCGTCCCTGCACAACAGACTCCCCTTAAACGCCTG
>N_1273
GAAATTAAGTGTGGAACCAACAAAAGACGCCCGCTTGGCTA
>N_1274
AACTCGGGGGACTTCGCTTACTTTTGTTCATCCATGGCACG
>N_1275
ATGCTGACCACTCCCCTAGGCCCACGTTAGAGGAACCTTTC
>N_1276
TTTCTCATGAACATGGTCTGCCAGAACTACTTTCCCCCACT
>N_1277
ATCGGCCGTGGGATAACTGTCTATGACCTACATCCTTTACA
>N_1278
AAAAAAGAATTCCCTGCAGCCTCTAGCTGTCGGACAGAGTG
>N_1279
GTAATAGTCTTCTAGGTAAGCGGATTACACTACAAGCTGGA
>N_1280
TAAGGATGTGACGATTTGAACTGTGAAACTCAAAAGGATTT
>N_1281
GAAATAGAGATTCCGGTCTTCCCAAACTTTCCATTGTGCCT
>N_1282
CTTGATGCTCCGCGAGGCGACTCAACGGGGCCGAGCTCCGC
>N_1283
CCTCACCACTATTAGTGACGCGTGGACGTTGCGTATATCCT
>N_1284
GCTCTAGTTTTGGGAATACGCGTGAGAACTTCCAACCTGAA
>N_1285
GCACCAGCCCCACAATCATTCGAAAACTCGATCAACTTATT
>N_1286
GGCGCACGGAACTGATTTAGCAGTGCCACTATTGGGTGACG
>N_1287
CGTGTGTAAATATACTTCTCCCGCCCAGCGTCGGCTCTAGA
>N_1288
GAATGTTAAAATTCAATGCGCCATGCGCCATACCCAAGCAC
>N_1289
CGTGTGACAATCACCATAAACTCTCACCGCCCCTGTAGGGA
>N_1290
TACCCCCTGGTGATACACACCAACTGGATGCTGCAGCGATG
>N_1291
GTCCACATTACACTCGACCCCTATTATCAGCGGAAGTGAAG
>N_1292
CCCCGAAATTTGTCATAAACCGCTCAGCTTCGTGCAGTCAG
>N_1293
AAGACACGGCACCATCGCCCCTTTGTCCGCGTAGTCTTCAT
>N_1294
TTCACAGCGCGATGCCGAGTCGATTTGGTCTAGTAACCTAC
>N_1295
GTGGTTCGCGATGTGTGTACCGAGACACGCGGGTTATAACC
>N_1296
CCCGCAAACGAGAACCGTGTCTCTATTAGTTGGCGCCGATT
>N_1297
AATCGGGCTGGTTTGCTAAACGTATCAATCACTAAGATAAA
>N_1298
CATTGGATCAACCAGACCCTCCCACTTGTGGATATCCAAAT
>N_1299
ACTGAGGTTGGCTACGACGTCCACACAACGAACCGCACAAC
>N_1300
TCATTCTTTCCCATGTCCTGCTCGGGTCAAAACAACATGGA
>N_1301
TCGGCGTGCTTGGACGAATACTTCCAGGGTTCCGAATATTT
>N_1302
GCAATGGGTGGCGACATCCACTTATAACCGAGCTGGCAAAT
>N_1303
GTTCGCGCAGCGCAGGGGGACCTCAGGTCTTGGGCATAGGA
>N_1304
TGAGGACGTCTTCACGGATGCAAACAATTTCACGCCTCGGC
>N_1305
CCATCCAAGCTTCTGGAGACCAAAAAGAAACTACGAGTGGA
>N_1306
GCGTTTTCACCAATGAAAAACGGACTGGGGCCATTCGTCTA
>N_1307
CAACTGCTTGAGGTACCAAACGGTCCACGTATGTGGGGAGT
>N_1308
GGATGCATCGCAAGGTATTACGTCCGAGATTTGGAGGCCTT
>N_1309
TGGAACGACTCTTACTCAACCCCATTGAAATTAGCAGAAGC
>N_1310
ACATGTTGTGACCTCGTTGCCCACTTAAAGTCAGATGATCG
>N_1311
GGAGGCGGAGCGTCCGGTAGCTGAATAGTAACGTAAGTGAC
>N_1312
GAGCCCCGGAACGCGTCAGACCTTCAGGGTATAGTATAGCT
>N_1313
CATTTGATGGAAGGTAAATTCAAAAGAGTAATCCAAGTGGG
>N_1314
CGGTGACACAAATTTCCCCTCCTGACGGAGAGCGCTCGCTT
>N_1315
GCCGCCGAGCTGGTTTCATCCACCTATCCAAGACAATGTAA
>N_1316
TTCAGGTATAACGACTACCCCAAGTTGCGTAGTTACAGATT
>N_1317
AGTTTCCTTACGTTCCTTCACAGCTGGTAGATCTTGTCACG
>N_1318
ACGGGCGTGAGTCGCTAATACGTGTTTTCTTTCAGGGCTTT
>N_1319
GCTGGTCCCGACTTTTCGTTCATGTGAATTATGAAGCCTCT
>N_1320
GATATTCCCTGTGTAGCGGACCCGGATAACTACAATGCTAT
>N_1321
CAGGGGCCCTAGTAAAGCCACGAAGGTTAACCATTAATCTC
>N_1322
AATCCGGGATGAGGTGATTGCGTCCTCATTCGTGTTTATAC
>N_1323
GGGAAGGTGTTCCTTTGATGCCGGTTGATCCATTCTTATAT
>N_1324
CGTCTGGCAACCCTGGTTGCCATCTTAGAATCCAGTATGAT
>N_1325
GGATAAAAGAAGCGGGAATTCCTGATTTGAATGGCCGATTT
>N_1326
ATTGCTCTAAAAGTATGTTTCTACATTGTGGGGGCGAGACC
>N_1327
ATTTTCGCAATGAGAGAGGGCCTACGTCACATTTATCGGCG
>N_1328
GCAGCGCGCGCGGCATGTGCCTCTCGAAGCTTTTCAATAAC
>N_1329
AATGTGGGTCAATTGCGTAACGCTATAGAGGGGACGTGAGC
>N_1330
TAGGTGGTGATCTCCCGTGACCACACTGCTTCCCAGTGAGA
>N_1331
ATTTAGGATATGCTTACCGTCACTATGTTAAGCGGGGACGC
>N_1332
TTCGAACTGTTGATATAGAGCACGACCACTACTACCGCTCG
>N_1333
GTCATATATATTGAAGTGATCGAAGGAATGGGACGACGAAT
>N_1334
CGTCTGTCGGTGGCCGGCACCTGACGTAAATTGATCTTCCA
>N_1335
CACACAATACACCCCCGGCTCGCCTGCGCTTACAGTACAAC
>N_1336
GTAACCTGGCGTTAACTAAACCCCCAAGCCACCGTTCTCAC
>N_1337
GCTGTTGGTCGTCAAATTGTCATACCAACCTGGGACTTAGT
>N_1338
CTCAGGACTACGGTATTGTGCTTGAGTCCAAGACAGCGGTT
>N_1339
GTGCGTAATTAGATCTACTCCACAGCGCGAGGAGGAGTTAA
>N_1340
TTGCCTTTCTTACCGATTACCTCTCCCACCCGGTGGGCGGA
>N_1341
ACTTAGGTACCCAAAGAGTGCGATGATAGGCCAGACGTGAA
>N_1342
CACGTCGGTTGGGACACACGCATCGGAACAACGATACGCAT
>N_1343
CGGACACATCTACTCTCCGGCAGAGAACCGCAACAACTTAA
>N_1344
GTTATTGGCCTTAGCCACAGCGTTGCGTCGATGGTCTATGC
>N_1345
ACTCTGCGGCGTCCTAACCGCTTTAATGATGTACATCTCAA
>N_1346
TTTGGAGAACTACTCCATTTCTCCATTTTTGCTGAATCTTC
>N_1347
AGGTTTAAATTCTGCGGATACTATAGCTACTCACTTATGGG
>N_1348
CCCTTTTCGGTGAAGGCTAACTAATCCCACGATACGTTTCT
>N_1349
TGACTCAAGAGAACTCCCCTCGTAAATATAGAGTAACCGTG
>N_1350
ACATTTCCCTTGGGGGAACCCGAAGGAGCTTGATTAGGTGG
>N_1351
AGAAGTGTTCGGCGTGAGGCCTTACAGTCGAGCCCACCAAA
>N_1352
ACAGTCAAGCAACTAGAGTCCTATCATCCAAGGGCTACAAA
>N_1353
ATACTAATACGCGTTTCATCCGTAAACTGTTTCTGGAATTC
>N_1354
GGACACCCGTACAGTCACTCCGGCTCGTTAAGTATGACTTT
>N_1355
AAGTGATACGACCAATCTCGCAAGTACTTAGACTCTCAATG
>N_1356
TCCTCTGTCGGTTTGTACATCTCATTAACAGGTCCTTCCAA
>N_1357
CTGGGCTACTATTGTACTGGCGAAGATGGGTAAGAAACGGA
>N_1358
CAGCCCCGTTATTGAGGCTCCACTGTGGCAGACGATCTCCT
>N_1359
GTTCCGTGAGCCTTCAATGACATAGTTGGATTCTCATACAT
>N_1360
TCTGCTTGAGTATCGGCCCACCTCTTTGTCTCGTGAAGCGC
>N_1361
CCGTGCACGGTTGAGCAACGCGGGACGCCATCTGCTTTGCT
>N_1362
GACTTTATAGTCGGCCAGCACGAACTATCTGCATGGGCAGG
>N_1363
GCTACTATGGGATTCGGAGGCCTTGATTCCTCCCAATGCCA
>N_1364
CCTGCGGCCTGTATGTCGTCCCGGTTGTGATCAGTGATTCG
>N_1365
GGCGCTTGCTCCTATTCCGACGTAACTATACATTCCATCGA
>N_1366
TTTCTAAACAGGTGCACAGCCTAAACCGACCGATCTGGGCT
>N_1367
CAACCTCCAGTTGTTACCTCCAGGTACTGATTCGATTAGGT
>N_1368
GATCTTCCGCCGAGGCCCATCATCGCTCTACAGTAGCGAAA
>N_1369
TTTTTTTAGGAGTCTACACGCGTGTTGGGACAAGCGTAGCT
>N_1370
TGAGCCACTGGGTGACTATACTTAATTACCGGTCTCGTCTG
>N_1371
GTCCGTGGGGACCCGTGTTACACGCTGTGCGATGGTCCAAA
>N_1372
GTTAGCAAATTAGCACCGCACATTGTGGAGAAGGAGTGATC
>N_1373
CGTTTAAGCGGGCACCCCAACTACGCTGTACGCAACTGTCA
>N_1374
ACCCCGTAATAACCAGACTGCTACATTTAACTTAGTAGAAT
>N_1375
GATTATGAACACCCCCCATACGATAGACCTTTCCGCGGTAT
>N_1376
CTAGCAACGGTGCGTTGACCCGGATTTGGCGAGGCGACTTG
>N_1377
CAAGGATAGCTATGCACATCCCCGTTAGACCGGGTGGGTAG
>N_1378
GATTTGTCGATGGGGCCCACCCGTCACTTAGATATAAGAAC
>N_1379
TCTATCATGTGCAGAGAGCCCTAAGTCATTCGCACCCAAGT
>N_1380
TGATCTATGAACCGTAAGACCGATTTGACAATCCTAACTTG
>N_1381
CAACTTCATGTGGGCCCCAGCGTAATAAAAGGATGGCCATT
>N_1382
CTGCTTTGGCAGGGTAATACCTAGTTATTACCAGGGCGTAC
>N_1383
TGGCTCTCCTGCGCTTTCTACCTGGAATCCCCGTGTTCCGT
>N_1384
AAAAATTCGTGATCAGAATGCCCATTCTCGTCTCGTCGAGT
>N_1385
AAGGGGGTCTCGGCACCGAGCGTAATTGTTGTGGGTGTTTT
>N_1386
AGCGCTCACAAGAAGCGACCCAATTGGAGAGTGGAACCCGA
>N_1387
CGGCCCACCCTCTGATCAGACGTTACCTTCCCGTGTCATCT
>N_1388
GTCGATTCGCCCGGCGCAAACCCGAGCATAGTCCCAATCTA
>N_1389
TTGGGAGTAGGTTCTAGTGGCATTACACAATGTGACGTGAA
>N_1390
TATAGCTGCACTCCGGTTAGCATCTGGGTCCTTACGTGATA
>N_1391
TTCCCGGTGGTGCGCCCTAGCACAAGGAAACGACCGTATGG
>N_1392
GGAACCTAGCGGAGCACACACTCTCTTTTCCATATGATTAG
>N_1393
CCCTTAAGGTGCTGATTAGCCGGGAAGCCCGAGGCTTATAT
>N_1394
AGTGCGTCTAGACGACAGGTCACTCAGTATAGACCTGATTG
>N_1395
ATGTCAACCCCTTAGGGTCCCAGTGCATCATCGTGTGATTT
>N_1396
CAGTTGCTATTTGCACACCCCCTAATAGAAGGTTTCGTCTA
>N_1397
CATTGGCGCAAGGAGGATCTCGACACGTGTCAATCCGGCCG
>N_1398
GAACCAGTCCCTTTTTCTCCCAAAGACGTGACCTGCCAGCG
>N_1399
CGTGACTCAATCCCGGCTATCGGAACGTAGGTAGCGGGGCG
>N_1400
TCACTAGATTGTGCGAGAGGCGTTGTAGGAGCATCAGCGAT
>N_1401
CTCCAGTGTGCCATGACGCTCCTTCACCGCCCAACGCAACT
>N_1402
GAAGTCATGTGAACTTACTGCAGTTACCCCCCAGAATTGAC
>N_1403
GTTGATGCGTGCCTAGCAGCCCACAGAGTAGTATGAAATTA
>N_1404
GTTTGTTGTGTTCTTTAGATCAAATACTCAAATCGCCTGTT
>N_1405
ATGGAAACCTCACGCATGAACGTTACTGGTTATCGCCAGTA
>N_1406
CAACGGGTTAGAACGATGGGCCAAAACATCGTCATTCGAGT
>N_1407
AAACAAGGGGGATTGTACACCTTTCGCCACATTACCTCTCT
>N_1408
TCATCTATACCCACCTCATGCAAAGTTCTTGGAGCAAGAGC
>N_1409
GGTGGACGGCGATTGCTGACCTGTCACGGGATACCGGTTGT
>N_1410
GTGGAACATCTGTCTATCCTCGATCGAGAGTTATCTACGGA
>N_1411
AGTCGCTTTCGCTCATGCATCGCTATCGTCATGTTAAAGGC
>N_1412
GCAATTATTAAACGACCGGCCAATCGTGGGCTAGTGCTACC
>N_1413
TAAACTATTTGGATACTGACCTGGTTGCCGAGAAATCACTT
>N_1414
GGTATGCCGCGCCACCGTAGCTTCAGACGTCAGGGTAACTT
>N_1415
GCGATTCGCGATTCGTAGGGCTATGTAAGTCGGTTCATTCT
>N_1416
TGCAATTTCTTTGAGGGAATCTTCAAAGTATCGATGGTCCG
>N_1417
GCTGATGGAGCTCTTTGGACCAACATCGCTGTTGTAGCGGG
>N_1418
CCCCGTTTATCGCAACCGCTCAGTATAAACGCAATCGGCCG
>N_1419
ACGTGTTATGATGTCCTAGCCGTTGACAGATTGAGTAATAC
>N_1420
TGCACGGCGAAACTACGATGCTCTCGACGTAATGACCTTGT
>N_1421
ACCCCAAAGTAGAGCGCCAACGGGAACCCTTCTTACACCTG
>N_1422
GGGGCCCACCTTGTCTAACCCACTATGCCTATTGTGGGCCA
>N_1423
GTCACAACCCAAATTCTAAACGTGGGCTTGCGTCGACAAAT
>N_1424
TACCAAACACTGTCGCGGCTCATATCCTATCAAGCCGAACT
>N_1425
GCCCCGTCTAGGCTAGAACCCTCTATCATCCCTGCGTGGGG
>N_1426
GGGTAGTGGTTGCCGTGGCTCGTCAGGGGTTCTCGTCATTC
>N_1427
CCCGGATATGGTTTAGGAGCCGTCAGGAAAGCCTGTGCTAT
>N_1428
GGGTACGAGTGTAGGCTCCGCGGACCCGATCCACCGTAGCA
>N_1429
CTCTCTACACTAAATGTCAACAGGTGATGGAAGAAACAGGT
>N_1430
AATGATACTGTGTGCTCGTCCTAAGGATACACTCGACTGTA
>N_1431
GCAAGCGCAAAGACAAACCACGGCGGTTCACTCGCCGATAC
>N_1432
GCTTTCATCAACGGCAGCAGCCGTGTGCGGCTCTCTATGAA
>N_1433
TAGATCCGTACTTAAGTGACCATCCTGTAAGCTGTCCCCGT
>N_1434
GGCGGAGGAGATTTGTTAAGCACGCCCCTTAACGTATAAAC
>N_1435
ACGGTCTACTTCCTCAATCGCTTCCCTCTAAGGGGTGCTAC
>N_1436
GTAGGGCACCTACATATAGGCGATAGCCGAGTGACATTTCA
>N_1437
CCGAGTTGGTATGTCATATACATGCGCGCGTTCCCTTTTCT
>N_1438
TAACGTCTTCTGCGCGATAGCCCCGCCGTTACATAATCGTC
>N_1439
GGTCTTGTATGAAGTTCTTACCGTGCCTAATAGTACCCAAG
>N_1440
AAATCGTCCGGCGGAATCGGCACAACCCAATTCATCTTTTG
>N_1441
GCACAACTCGGTGGGAACCCCCGTGGTGCCGAACTAAGGTG
>N_1442
CTACCCCCGTGTGGTACCCCCGAGACGAGTTACATCTAACG
>N_1443
TGAGAGGTAAAGCTCACAAGCATTGAGCCGGGATGCTCCGG
>N_1444
GAGCCCTTTCTTACCCCCCCCTCTCAGAGTGTGACTCTCAC
>N_1445
CTAGAATTGGGAGCGTTAAACTATCATGCTGCTAGTAGGAA
>N_1446
GGGTTTGGAAACCCGAAAGGCACTAGTCCGAGCGGACGAAC
>N_1447
ATGCTAGAGTATACTTAGTCCGCGTTTTCAGCTAAAATCGC
>N_1448
GCAGAGAAGGGAGGGCTTGCCCGGAGGGTACTTCAGCATAC
>N_1449
GATGAAGTCGATACAATAGGCGTCTCTATTAAGAACGTGGG
>N_1450
GTCCCACATGCGGGGCTTTGCGAAGGCCGAGGAGGTAATAA
>N_1451
GTGTCTGCGTTTGAGTGTGACTATCAACACAAGACCCCCTG
>N_1452
GCATGTGATCCATCTGACCCCAACACGAGAGTGTGGGCGCG
>N_1453
CCGAGGTAGTCCTTGATGGCCACCTCACAGCTAGTAGATTG
>N_1454
AGTTAGGGGAAGTACCCTAACTTTGCGGCGCTCGTATAACG
>N_1455
CTTAGCAACCTACTTCCTTACTGTGTTGGAGATGTGGCCCG
>N_1456
ACGATTCCGGAGCATAGTCACCACCTTGTCGGGAATACTAA
>N_1457
GGGTTTGTGCGGTTTATCAACAACTGATCTAAGAGTCGCAG
>N_1458
AAAGAGGTAATGCTCGGCAGCCCGTCACCCCCTCCAAGGGG
>N_1459
TCTCCTCATTACTGCTAACCCGTATCGGCGTTGTTAGGACT
>N_1460
GAAAGACCGCCGTTCCCGAACCTATGAAGAGGAGTAGTAAG
>N_1461
ATACGGCGTTGACGAACAGTCGAAAGATACTCCCTATGGAG
>N_1462
ACACACATGACCCACAGTATCAGAGCGTGTGGCCCAGCGGC
>N_1463
ATGCTGAGTCAGCATTGAGCCTGGGTGTCAGGTCCGGACCT
>N_1464
AATAAGATCGGCATGGGGTTCTTCCGACGTTTGTTATTCGA
>N_1465
TGCTAGTCTTGGCGGAATAGCTAATGTGTATAGGCTTCCGT
>N_1466
CTTTAACATGTAGGGACACTCTCGTTTGAGTTAGTTAAGAA
>N_1467
TTTTTAGTCCAAGTGTCATCCCTACAGGCACTTTGAATAGT
>N_1468
CCTTGTAGGGCTGTCGTTAACGTGTTGGGTTCCCCAATTCC
>N_1469
AATATACGATGATGACTTTTCTCTTCAAACGTTTGCTGAAG
>N_1470
ACCGATGGCTGTAAAGCATGCTGCCTTTGACACCTTGTGTC
>N_1471
CCGAACTTTTACTCCGGTGTCAATCTGCGTCCGACATTGTT
>N_1472
GCGGTCGTCGGTCTGCTGCTCGACCTAAACGAGACCCTGGA
>N_1473
GCCCACGATAACCGAAGGGACGTCGTGCTTCACCTACCCTC
>N_1474
ATCCTGGAACACAGGTCGGGCAGCCTGTCCAAACTTCGCCT
>N_1475
CGGTCCTGTGCTCCTGACCCCTATCTGCATATTGCACACGG
>N_1476
GTTGGTCCATTACGCGATGTCATCCCTATGAAGGCAACTAA
>N_1477
AAAGAGTCTGGCGAGGCGGTCTTACACGGTACCAGGACTGT
>N_1478
GCGGTGGGGAGTTAGATTACCACAGCACTGTGGACAAGGCG
>N_1479
CCAGTATCAACTTCACCCGCCATACGCGGCACTCTCTTGTA
>N_1480
ATATAAACACACTAGGTCGTCTCGAGATGCTGAAATGACGG
>N_1481
GGAAAGAGGCGAGTTCCGAACAAGTTGGTCGATTATTCTAC
>N_1482
ACCCACCGGGGTTTAGTCAACAGGAGACCTAACCCGCGTGT
>N_1483
GTAGCTACCTAATAGTTGCCCCGATACCCTCTCAAGTCGTA
>N_1484
AAAGAAGACGGTGTCGTGCTCTACTGAGTGGTACACCGGGA
>N_1485
TGGTTGGACGCAGTAACGTGCTCGCTCCCATCAGACTTAAT
>N_1486
CGAATCGGTTGATGTGTGTACCCCACCGCTGTTGTGGTCCA
>N_1487
CTTAGGAGGGAAAGGATCTGCAAGATGAGTACTCTATAACA
>N_1488
GTGTCTGCAGTGGTAGTGCACTTAAGTCCGAGGGGAAAGGC
>N_1489
AACGTCTGACGTACGGGTGTCTGATCTAGAAGGCAAGGGCT
>N_1490
TCACAGCGGAAGCCCGGATACCCCTGAGCTGGGTCCATCAG
>N_1491
GGCCCCGAGGATCAGGTGTACAGTTGTATGGTTTATATACG
>N_1492
GGACAGATCACTCTCCGACTCTGTGTGGAGAGTATCTTTTC
>N_1493
AGTGATATTTAGGCAACAAACCGGCCAGTTGGTCATGTCAT
>N_1494
TTTACTGGAGTTGCCTTTAACCGAATAAATAGCCACCGCAG
>N_1495
TGTAACGCCCTTACGCCGCCCTACACCCAATAGCCGCGGAC
>N_1496
ATCCAGTGAACACATTTGTCCATATGCGCGGAGGTAGGTGA
>N_1497
ATAAGACTTGCACCTAGGGTCACGCAATCTCAGTGGTCTCC
>N_1498
GTAGATACGCTTAAACCGGGCTGGTAGTGAAAGGTCCACAT
>N_1499
CGTTAGTCACTTCTCTAGCACCATGACAGTGAAAATGAACC
>N_1500
CAGCTGGAGGCGCCTACAGCCGTATTTCGCTGTGGAGTAAC
>N_1501
TGCAAAAGATACCAAAACACCGTAGCCACGGCGGACTAGGT
>N_1502
CTGTACATGCTCAGTTGATTCTCATTAAAGCCTATTCAGAG
>N_1503
TAATTCTTTTTTTTGCTGGACCTAATGGGGGACCACCGACG
>N_1504
ATACGTCGCTTTCCTTGATTCTATACGAGAAGAGGATCCTG
>N_1505
GGTCGTATCCGTGACACCATCCATTAGTTTCTAATTAGCGG
>N_1506
TAAGACTTGCTGGGGCAAGTCATAGCTGATTCATGCCAGCT
>N_1507
GATAGGAAATATAGATGTGTCGTTCGAATGCCCGGTACACA
>N_1508
ATGCATCAAGGAAGACCTTCCCTCTCATTCCGATAACGTCA
>N_1509
TCACTCTAGTGCGGTGAGCGCAGAGTCTAGATGACGCGCGT
>N_1510
ACGCATCAATGCCGCGGCGTCAATGCTTGTCCCCGGTAGGA
>N_1511
TTCCCATTCGGTGCCGTTAACCCCTTAAGTATGAGCGAGTT
>N_1512
TGACTCGGGGAGATCGCGCCCTTGGATGTCATTCACATGCG
>N_1513
TTACAACGGACCCCTAGTTACAGTTACACCGTGGCGGTGGC
>N_1514
CTCAGGTAATGTGAGGAGACCGAAGTCAGTTAGTCTGGTAC
>N_1515
TATAGCCCTCCAATATGATACCTTGATGAACGAGAAATTCT
>N_1516
ATCGTGATGCGTGGTCTATTCAGTTATGTTTACTAGTGCTG
>N_1517
GACCCCTCGTAGGCCCTCGCCCGATTAGCCGGGCAGTGCAT
>N_1518
TTCTGACCCCTCAGCTTTCACGATAAAATGTCGCATCCTGT
>N_1519
GCCGGAGACTGGACCCCCGTCCAGTCGAATACTACGCTCTG
>N_1520
TTTCGGCCACAGAGACTGGACTTCACCGTAGTGGGGACTAT
>N_1521
ATGTGGCCTACTCGTTCACTCCGTAGTTCGTTACTGACCCA
>N_1522
TGAGCCATCTACAGTACCAGCGGGGTGAGTCTTTATAGTTA
>N_1523
AGAATTTATAGGAGGATATTCTGAAGACTGGATGGAACTTG
>N_1524
TCAATTGTGCGCAGCAGCCCCACCTTGTGAACTTCAAGAAC
>N_1525
CGGGGAGAGTAAGGAGGCTTCTTGCATTCGGAGGTTCTATA
>N_1526
CGAGATGGTTCTTTATAAGGCGATTGTTCTTCAGGAACTTA
>N_1527
ACCGCTAGCAACTAGTTTATCTAACCTTAGGAACATAGATC
>N_1528
CGAATAGTAAGATCCCCGATCCGTCCTTTTTCTTTATACGT
>N_1529
GAAAAATTTCACCTGACCCCCCAGCATATACGGGATCGGCA
>N_1530
CTAATCCCGGGAATTTCTACCAAGGTTCGTTACGCTAATAC
>N_1531
TGGACAAAGACGTGTGTCGACAACGGATGGGAGCATCGAGT
>N_1532
CAACCATTAGTTTTAAATGCCGTTGGTGGGTACCTGGTGTT
>N_1533
GATGCCGGACACGGCCTCCACAGGAAGATCTCCCCGGCCTC
>N_1534
ATATCCCGCGCGCCCATTATCCGTGATATATTGGCAGAACT
>N_1535
AATATTATTCACAGGTAGAGCAATGTAACGAGATTAATCCG
>N_1536
AAATGGCCCACTCTCACACCCACGCACAGGAGGAGTTTTAA
>N_1537
TGCGCCGCGCAAAGGGAAGTCCTGATTGCGTAGTAGGAGCC
>N_1538
AGCTTTCTGCGGCTTCATAACTCCTAGGTGCTCTGAGGGGC
>N_1539
GGGGGTTGTATACAGCGTCACTCTAATCACTGTTTTCTTCG
>N_1540
ATCTTTAGCACTGATGACCGCGTCGCCTTCGCGTGAGTAAA
>N_1541
ATAGGTTGCCGTAAGTGTCACACTGCTTATTCTAGGTTACC
>N_1542
TATCCCAGACATAAAGCATGCTACAGTATGATGATCCCGAG
>N_1543
AGGAACGTCAGAACTCCCGACTACTCGTCAGAACGCAAACA
>N_1544
ACTTTTTAACATTAAAAACCCCTTAAGGGCTCGGGATCCAT
>N_1545
CTTTCTACGCCCCGTCGCTACTCCTAGGTATAACTAAGTCC
>N_1546
TTGTAGTATTCGCATGTCTTCTTTGTCGCGTATAAATCACG
>N_1547
CTACGACCCATTAAGTCTCTCCACTCTGACAACGAGAGACA
>N_1548
GTAGTTGCAATTGGGACGTTCGAATGGTCTTATTTAAAGAT
>N_1549
TTGGGAATGTTCCCCGTATGCACGGCCGTAAAGATAGGCAA
>N_1550
TATAGGACATGTACACTCACCTGGTATGCAACTAAATGGCC
>N_1551
ATCCAGGGTTTGCTGTTTAGCATGATGCCGCGATCGCGTTT
>N_1552
TCTGCATCGTAATGGCGGGACGCTTAATAAGGATAAATTTC
>N_1553
CCATTGTGGCTTGGCTGCACCTATATTTCGGCAGTGAACGG
>N_1554
ATTGGGGAAGTCACATGTTACACTTACACCGATTTTTAAGC
>N_1555
CTTATTAAACGTTTGCGTTCCACCCGTTCAGCACTTACTGA
>N_1556
GATTTAACGAAAGGGCTGGACTAAGTTGTCGTGACCAGCGT
>N_1557
ACGGAGGGAAGTCGTCAACACTTTCATGTACACGTAATTCA
>N_1558
CCCCGTTACAACGCGCTATCCAGACCACAGGTACCCAGTCA
>N_1559
GGCACTCGTTTGCCGCTGCCCGTTTTAGCCCGCCGAAGCCA
>N_1560
TACCATATCGACCATCAAGCCCGTACACCTGGCGTCCTATA
>N_1561
CGCCTGTTAGCATGTATTGTCATTTAAACCTGACGCGCGCG
>N_1562
GGATATACTCACCCATCACTCAGCTGAGGGCACCATAGTGT
>N_1563
CAGCTATGCCGCTTTCACAACCATGTAGTGCTATTCCCATA
>N_1564
AGAACTGAATCCTAATTGGCCTCGGCGGCCACAAAATATTT
>N_1565
TGATCTCCCGACGTGCAATACGTAGACGTCTTCTTGATGGT
>N_1566
TGGATCCACTAATTCAGTCTCCAAGTCTAGACTTCATCATT
>N_1567
AAAGCTTTGCTTCGGCTCTTCATCAGCGTCATGACAGTCCT
>N_1568
GTTCGATGGTCAACTGTGAACTGATTTTACCCGGAAGTACG
>N_1569
AAGAGACCCCATAGTCGTACCATGATACCCTTCACTATGCC
>N_1570
TCTGTAACGACAATACAAAGCATAGTAGATTCATCCGTTGG
>N_1571
GATGCGGATTGACGACTTTGCCCTTACTTTAACCAGTCGGT
>N_1572
CCTCAACGCGTGTGCCATAACAATCTGTCGCTTGCGCGACG
>N_1573
AAGCCGGTGCCACAACGACACACGTTGGCTGGATGGGATGG
>N_1574
TTGTTTTTTTGAGGAGCTACCCGGTCAAAACACAAACTTCG
>N_1575
CCCCCAGCCCACTGGCTGTTCTAATACGCGGGGCTGACAAA
>N_1576
CCCGACCTCGAGAGGTTAAGCAGAGAAACCGCTTCAAAAAA
>N_1577
GCTACGCGACTTGGCGTGTGCTGGGAATAATTTGAGGCTCC
>N_1578
TATTAGTATTACCGCATTCACATCTGACTGGCATGTGAAGG
>N_1579
GTGACATGAACTGGGAATATCTACTCTCCGGGCAGTAGTGC
>N_1580
GAGCATTGACCGCCACGAAGCAGATTACGATTGACGGGGGA
>N_1581
TAGCCGACTGTCCAGTCCTTCGCCTTCACTCGCGTGACACA
>N_1582
ACTCCGTAATGTATGCGTTCCAACCGTTATAAACTTACAAG
>N_1583
GGTCTATTACATCTACGATGCATTCACGGCGACCCCCTATC
>N_1584
AGGCCTTTCTCACAGATTACCGCGTTTAAGCCTTCCTCCCG
>N_1585
AAAGGGCTCACGGGTTACTTCGGGCTGAAAATACGATAGTA
>N_1586
ATGTAAGCCAAGACGATCAACTTGGACCTGCATCCCCCGTT
>N_1587
TACAAAACTCCCATGGAAGTCTGCAACTTAGGAGTTGCGCA
>N_1588
CGATATGTGAAGCCCGTGCGCCAGTAAGGTCCAATAAACAT
>N_1589
GGGCTGCTCCGGGATGTACCCGACGATTTCAGATTAGCGAG
>N_1590
GTGTGATAGCTTGATCTGAACGTACCTACACCATATTCTTC
>N_1591
TATACCGAGCTGCCAACTGCCATTCTGTGAGGCGTGTTCAG
>N_1592
TAAGCGTACTGACGCGGCTACACACGGTATTTTTACCGGCC
>N_1593
CACACCTATAAGCCACAGATCTTTATGAGTGTGGCGTAAGT
>N_1594
TCGCTTATCTACCCATCGCGCGTTTTTGTATCTGCTCTAGA
>N_1595
CCTTGGTATAGGGCAGAAAACATATGACTGCTCCCCGGATA
>N_1596
GGACGTCTAATCCTAGCGACCCAAACGATAAAGTCCGCCAC
>N_1597
GGGGGAGCTCAGAGCCTTGTCATTATAGTCGTGCTTCTCGA
>N_1598
ACCGATGTCAGCATTAAGTTCATGGAACTAGACGTAAGAAG
>N_1599
TCCACTCAATCAGCTTAGGTCTGCAACGAGCTCAAGTGGGG
>N_1600
AATGTCGGCCTGGCTTTATCCGCGGGATTCCAGCGATTCTT
>N_1601
TGAGAACGCCTTCATAGGGACTGTCAATCCGCTTATAACGA
>N_1602
CACAGGAGGTGGGGCCGCTCCTTAAAGAATCCGGTCGGTTC
>N_1603
TCACGCCGCTGGGGCAGTATCTCTGTAGATCTTATTAGGAT
>N_1604
ACTGGGTAACATATGCAACGCCACCCCTATAGCTCACAGCT
>N_1605
GCCACGAACCGGATTGCAATCTTTCCATTCGGCTGTTCCAA
>N_1606
ACGCGGCTGACCGACGTGTACTGAGGAAAAACGATATTCGT
>N_1607
CCCGTGTTGGCGCGAATTCGCTCAGATCTACTTATTCGTCC
>N_1608
CCTCGGGGTAGCTGTAAACCCTCTGTGCCCCCCGACGCACT
>N_1609
GGGAAGGGGTGGGTATTACCCTGTGGGGACTGAGCCGCTAC
>N_1610
CGTCTGTTGTGTCGAACCGCCAATACTAGCCGAATATATTA
>N_1611
ACATCGGGCAGTGCCCCCTACCGGTTCGGGGTTTGCAGCAT
>N_1612
TGTATCCTTATGTGCGGTTACTGGTACCCAACAATTCACTC
>N_1613
TCGAGCATACGTTGTTTAAACAGTTATTTGCCTGTGCTCTC
>N_1614
TCTCCCGCGGTCCGCTTAGGCGGTATCCACTCTTTTCCGTG
>N_1615
ATCGCCGGGGCGCGGTCCCACCAATACGCGTAATTTAGACG
>N_1616
GTAGGCTCACAGGGCATCTTCTTTAGTAGCGGCTGGACCGG
>N_1617
AATCAGGAGGCACGTAGAATCACCCCTGGGAGAAAACAGGT
>N_1618
TTTCTACGTCTCGGTCTGGGCGTACTCGGCTGAGTGCCTAT
>N_1619
GCGGCACGGGGCAATCAGACCCAGAGGCAAGATACTCTACT
>N_1620
CAACCTGGCACGCGGATTCTCCGCTAAACCGTGGGCCTGAC
>N_1621
GCCCGTCGTGGGGAGTCACGCATGCCTATGCCTCCATGATG
>N_1622
AGCCCCATCCATACTCTCAGCCTTCTATATCACGAACGCTG
>N_1623
CAGACTTTGGCCTTAGCTGTCGATGCGAGTCATAGTCAGTC
>N_1624
TAGCCTCCAAAAGGACCGGCCTGGATCCGGATAGCTTCGGG
>N_1625
GTGTCCCGATCTCCTTAGGTCCATACCAGGCTGGTTTCGGG
>N_1626
GTACAACCGATCGCCAGGGCCTTATCTGGGCTCACACGAAA
>N_1627
CCGATTTACCTGCCAGCCCTCGTCAGACCAAGAATCACCTA
>N_1628
CGGTAAATCTAGTCTTATTGCACGCAATGGTGGGCGAGCTG
>N_1629
CTTGTCAGTTTGGTCAAATACGGACATTATATGTCCACACG
>N_1630
GGTTGTTCCACTATAACATACACGACGGTGCGCTGGCCGAG
>N_1631
CTTATGAATTCATCCATTTCCTCTGGTGAATCCAAATATGA
>N_1632
CCAGGAATTTGATCGTGTCTCCCTATTCGACGCTTGATTGC
>N_1633
CAGACAGCGCAGCCAATTCTCCGATCTCCTCGGCGGGCTGG
>N_1634
CATCGGGGAATAGAAGGTGGCTGCTTAACAAACAACGGGCC
>N_1635
CTTGGATTATGGAACCGGACCTTGGAGACATCTGATTACGC
>N_1636
AGCTTTGGCTCTCTTGTCAGCTGGAAGGTAAGCTAGATGAT
>N_1637
ATTGATTTAATCACTTGGTTCCACGCTTACGCCGTTCCCCT
>N_1638
TCCTGATGTGAATAGACTACCCACAGCATGAAGACCAAGCC
>N_1639
AGAGCACATCGCAGGTAATTCACGTTCGTCGTTCTGCACTG
>N_1640
TCCTACGCAACCACGGAGTTCCTTAACATTTCGCTTCATGA
>N_1641
GCGCCGGGGATGTTAATAAGCTTAGCTCATGCCAACCACAC
>N_1642
TATGCGCGGTTTTACCGAATCCCCAAGAAGGTCTTCAGTGA
>N_1643
CGAGACGTTTCATGGTCAATCAAAACCCTACGGACTGCTCT
>N_1644
TATAGACAATCGCAGCCGAACGTCGCAGTGGTTATAAAGGC
>N_1645
AAGGAACGGACGGCTGCCCACCGCTACTCTAGGGATAGATT
>N_1646
AACCCAGCGGGGGAGTTAAGCCGATGAGCGCATTGCCCTTC
>N_1647
TGGTGGTTAGACGGCCATCTCATCTGAATAGTTATGTGTAC
>N_1648
TGCGGACTAACCGTAGAGGCCGACGTCTCAGTTTCTATTCT
>N_1649
TTAAAAGAGACTGATACTCTCCTTACTGAAATGGCGCGTTA
>N_1650
TACACCAGATTCCAGCGTGACGGTGTTATGAGGATAACCAC
>N_1651
GCCAGACCCCCCACGTAGGGCTACTCCCTGACTATGTACGG
>N_1652
TAGAATAAATCAATCACCAGCGTACGATTGGTCCGCCCTTC
>N_1653
TGTTCGTAGTGTAGAGCGCTCGTACTGAGCCATGCCCATGG
>N_1654
AGTACATCTTCCATCGCCTCCTCACTCACGGGGTTGGGTCG
>N_1655
TCAGATAAGATTTGCGAGAGCTAGTGAGGGACGCGAAGGCC
>N_1656
AGAACGGCATAGGTTTTAGGCTTGACCTAGCACATCCGCCG
>N_1657
TTGACTTCAGAATGCTGGTCCATCGAGATGACGGTGGGGGA
>N_1658
GACTTCGTCAGTCAACTTATCGTTTGAACTGCAAGGCTAGA
>N_1659
AATGAAGACCATACAACCGACCGGGGCGTTGGTGACGAGAA
>N_1660
GGGTACGGGAGGATCCTGCCCGATAGTTCACTATGGCCACA
>N_1661
TCTATATTAATCGCGTTCGTCTTCGTCCCACCCCGTTACCT
>N_1662
TAAGCTAATACTTCCTCTAACAGTTACTCAGACTTGATCCA
>N_1663
GAGTAGGATCCGTAGACGTGCAGGCGCATACCGGCAAAAGG
>N_1664
CTGGCTAACAACGAAACATTCAACCCCTGGAGGCTTAGTGT
>N_1665
TGCAGTGGGATTGTACGTACCATACGTGGAACACGTTGATG
>N_1666
CGATAGAAGACAGAGTGTCTCTCGCCTTTTGAACGCGGAGC
>N_1667
TCATAGTACCGCTCAGTAATCTTAAGTAAAGGCTGACCGAG
>N_1668
ATATCTCGTCCGACACTTGGCCCGATGCTTTCCTGCGGGAC
>N_1669
TGGCGGTAAACAAGGGCCGTCGCCCAAGAACGTGATGTGAT
>N_1670
AATGGTATGGAAAAGAATTCCTAGTTTCCTCTCAAGATTAC
>N_1671
GGAGACCATCTCGGGGCATCCCTAAGCAAGATAGCTTACTC
>N_1672
TTAATTTAGGATCGATTAACCCGGAGACATGCAAATGTAGG
>N_1673
GATTAATAGGGCCTTTGCCTCATACTCGAACGATACCTTTA
>N_1674
CCGGGAACAATTACAGGCGACTTAAGCCAGGGTGCTTCGTA
>N_1675
AAGATTATTGATTGATGCTTCTCATTGCGCGGAGAGGTTTG
>N_1676
TCGGGGAAATTGTCCAAAATCTGAAGTGTTGGGCGCTCTCG
>N_1677
ATAGGTTTACATTGAGATCGCCCCTATGCAGCCGTGTGTGG
>N_1678
CGGATGTAACTCTTGTGCACCGTGAACGTCTCAACCTAGAC
>N_1679
ATCCACTGGACACAACCGCTCTTAAACGGTATAAGCCAGAT
>N_1680
TGGTCGATCCTAACCTCCTACTGCATGATAAGGAGTACGTC
>N_1681
CGTGTTTTGACCTTGCATTGCTGTTTAGTGAATAGACTTCT
>N_1682
GAACTATTCGGTTGGGGCGCCACTCGGCGAACCGCATATCC
>N_1683
CTCGCCGGATTTAGGTAGGTCGTCTGTACTAAACTGGAAGG
>N_1684
TTATATACCGCGGATAAGCCCACCGAACGCCACTGAATTTT
>N_1685
ATACCGATTCCGTACCTCGGCTAGTTCGAGGGTCATAAGAC
>N_1686
GAGTCCATTGACTAGGGCTTCCGCGGCATTTCTATCTCAAG
>N_1687
CACGTATATCGAATGCGTTACCTTGAGGTCAACCGCTTCCA
>N_1688
GCCATAGCACGGAGTCGTACCTCGTTCCTGGCAAAATACCG
>N_1689
GCATGGTGACACCGTATTACCCATCGCGGGTTGTACAGGTG
>N_1690
TGTATGTCACGAAAGAAATGCTGATCGAGTTCGCCTGAAAC
>N_1691
CGGGGACCGAGGTCTTCGACCGGAGCGGCGTTGTGCGACAT
>N_1692
CGTTGGAGGTACGCTGGCACCAAGGGTCGAGAATTAAATTC
>N_1693
GTACCAACTGTTTTGAACATCTGGCAAATGTGAATTTGAGC
>N_1694
CTATACCCGAGCAAACTTGGCCGTCTTACTTGGAAGGATTT
>N_1695
CAAGCCGGCAGATAGAGAAACGTTAGAAGTAGGCCTAATAA
>N_1696
CAATGGTGCGTGTGGGCTGCCTAGCATTGGACCGCGGGCAG
>N_1697
ATTCAGCTTCATGTACTGGACCACCTCAACCCTAGGCGTTA
>N_1698
TGTGGGTCCGATTAAGACCCCTTACTCTGATACCGATCTAT
>N_1699
GACCACCGTGGATAAGAGGCCATGGCGCTCTACCGAGTGAC
>N_1700
TAGGTCTAGAGGACCGGGGACTAACGGTCTAAGGAATGGAC
>N_1701
CTTGAGGCGTTCGCGAGTAACCTAATCCTCAAAGTACTCTC
>N_1702
TAGGAGCGGTCCAGCTCTATCATGACCTAGGGCGATGGCCG
>N_1703
ACTTAGGGCCGTGCTCTGTACTTTACCTGGGAACGCGTGAA
>N_1704
GGGATGAAGGGCCGCGCGGGCAGTTATGGCCCTTCGTCTAA
>N_1705
AGGGCAGACCGGCCTTAAGGCAGGGCCTCGTAGTCTAACGC
>N_1706
TTGGGTGCGCTTGGACTACGCGAACCAATCCAGTGTAAACC
>N_1707
TGAGCTAAGCGTTTGTATGGCCTTGACTTAAAGAGGGTAGG
>N_1708
CGACTCGAGAAAGTGTCGCGCGCGAACTCATCCATGGGTTA
>N_1709
GCAACGAGGTCCTGTTCATCCGCCTTCATGCTCAAAGATTA
>N_1710
TGTAGTGACAACGAGGTCACCACAACCCGCATTCGGTAGGC
>N_1711
TTGTCTAGTATCCGACTAACCGGGGTGCGCTGTACCACAAG
>N_1712
AGACAGATCTCGAGTAGAGACACAGCGGTGCATGGAAGGGG
>N_1713
GTAAAACGTGATCGTCGTATCACTTCCCGCCGGCATGTGTT
>N_1714
GTCTCTGCGGCCAAGCCCCGCCAAGAGGAGGAGAACGCTAA
>N_1715
AACATTAACCTAATGGTTCTCATATATCCTAAGTCCACATT
>N_1716
GGCCGCTACGGTATCGGACCCATACCAGTCATGACTTAAAC
>N_1717
GTGTTCATGTATACGCTGAACCAGACATTGCCAGTATGATA
>N_1718
GCCCTCGAAAGTTAGAGTTTCGGACGCGGCGCCACGTTAAC
>N_1719
ATTTCGTTTCGTCGTGTTAGCACAGCTAAGACGATTAGACC
>N_1720
TCCGGAGTATTGGGTGTGATCTAGCTAGGACCAGGACTAGG
>N_1721
GAACGGTGAAAGCAGTTATACCATTTGCTGGTTACGAGGTT
>N_1722
TCATTCAACGACCGTTGTTTCGTACGAGTATGCGGGCCGAG
>N_1723
CTGATTTAGTCCGGGAGCGACACTGTTCTCCGTTCTGGCAA
>N_1724
GCATGGATCCGATCGATGATCCTTTGGATGGGTATTACTGA
>N_1725
CTGGGATCAGAGAGGTGTAGCACATGGTATTGGTCAGAGGA
>N_1726
ACCACACTCGCATGGCTACGCGACCACTAGTTAGTGCCGGG
>N_1727
TATCAAATGTTTTTTTTTTGCACTCACGTTCAGGAATACAA
>N_1728
TGCGTGACGATTTGGGTACCCCGTTACACTAGAGGAGCAAT
>N_1729
TGTTTTTCGTATCGGGGATCCAACCTCTACAAACGAAGCAA
>N_1730
ATGGGGGCGCTTGGAGTTGCCGAAGTGGGAGAGCCACCGCA
>N_1731
TTGGCTTTGTGTTCGCCTGACTCCAGACTTGATTTCAAAGC
>N_1732
GTCACATACTTCCCCCCAAACCGATAGAGCGAGTGCTCTGC
>N_1733
GTCGGAAAGAATGCCATACGCGATATAGTGTTGTCGGGGTT
>N_1734
GTGCGGGATGTTTATAATACCTTGGAGGCTGGCCCAGCAGC
>N_1735
CGCAACGATGCATCAGGTGACCTAATGTGGTTCAGGCTACG
>N_1736
GAAGGTGTTGCGAGATCGGTCCACTTCGACACGGGTAATGG
>N_1737
AGGTTAGGTAGCGGTACTTACCGGATGTTCAGATTTTTTGG
>N_1738
GGAGGCAACGGAGACCACGGCTGTTTTATGGGTTGCCAGTT
>N_1739
AGCATAAGGACACGGTCAACCGGGTAGGCCCGCAGCTGTCA
>N_1740
AAAAAAGCTGGAGCGCCCAGCGCGAGGAGGCACCCTCAGGG
>N_1741
GAATTCGCATGCCACACTATCTCAGGGGTCTTTAAGGCTCG
>N_1742
GCTATTGAAGGATGGTGACACGGTTATTTCAATTGTGTTCT
>N_1743
GACCGATCTACTTCTGAAGCCACTCTGGTGAAGAGCATCGG
>N_1744
GAAGCAAGCAAGCAGTAGTTCTAGTACGTCGTTGATACGGG
>N_1745
GTCGCCTCGTAGAACGCCACCACGTCCATTCCTCGCAGGGA
>N_1746
TCAACAAGTACTGGGACCGCCATTTAATTGGGATAACTCCG
>N_1747
CCAATGCGCCCCCGCCCGTTCCATACCCGGTTGGAGAACGT
>N_1748
TTGATGTGAGTGAGGACAATCTGTCTGGTTTAGCTCCGGGC
>N_1749
CAGTCTCAATTCTATCTACACCCTTCGTAAGTTCAGCGCCA
>N_1750
AGACAGGTCATGGGGTAACACAGTTAAGTTGTTAAATGCAC
>N_1751
GGTGAGCCCCGTTGCCGAGCCGTCCTCTTGGAACGGGCGAG
>N_1752
TGCGGAAGGCGCATGAGATCCTAAGCGCTGGAAAGGAACCT
>N_1753
CAGGGACAAAATCATAAACACCCCAGTGTTAGGGGGAACCG
>N_1754
CCCCCGTACGAGTGTCCTCCCGGCTTTGTACACCATTATTG
>N_1755
GCTACGTTTATCAACGTGTACTTACAACCGGCGCATTGAAG
>N_1756
AGCTGTCTACTATACTTTTACGAGAAACCGGCGATGGTCAA
>N_1757
CGCTAATGTTCGCGCTTACACAAGGGCGCCTTTGCTAGTCG
>N_1758
TCCTCCCAAGCCGGTAGCGACCAAACGTGCCAGCCATTTCT
>N_1759
AGGGACGTTACAACGCTCCCCCCCAAGGTAGCAGCTTGAAG
>N_1760
CGGGGGAGGACTCAGGCTCCCGGGAATCCCCTGGAGAAAGA
>N_1761
TATACTGTGCTTTCTCACGACGTGTGTTAGAGCCGATTGGC
>N_1762
CTAATTAGGCATTCTAACTTCAAGTCGACATCCCTGTCCAA
>N_1763
GTGGTATGCTTACTGCGGCCCTTGATTCGGTCGGCAAATGC
>N_1764
ATATAATTTAAAAGGACCAACACCCGAGGTAGGTGGGTTTT
>N_1765
TATGAGCCCTGCTACGTACGCTGTAGGGATAGGCCGGGATC
>N_1766
TACCTAGAGTTTGGCTACGGCAAATCCACTGGGTTCGTCAG
>N_1767
AATGCAGAGTAGCTTTATGTCCTAAGCCGGGAATGAGCGCA
>N_1768
GCTTCGGAACGTTCTCTGTTCTGTGGAAAGTCCATGAGGAT
>N_1769
ATAAACGCCTAGCATGGCCCCCATCTACCTGGATGCCATTG
>N_1770
ATATACCAACACGTTTCGTACACTGCCGAGGCCCGCATATT
>N_1771
CGTTAGCCGCTCAGATGCTGCATGTATAGTTAGCTTAAGTA
>N_1772
CCCGGGAGTCGCATAATAAGCAGTGCACGGGTATTAGGGCT
>N_1773
GCTGTTACTGTAAATGGGGCCCTCCATAGGTGGCTTAGTCC
>N_1774
AAACTGGGGATGACGAAGCACTTGTACGACGCTCCAATTTC
>N_1775
TGTCGATAGGCCGCCTACCCCGGGCGTAGAACCAATAAGAA
>N_1776
AGGGATCGGAAAGTGTTATTCTACTCCCCCACGGTGGAGCC
>N_1777
CGCTTGTCGGTGTCGGGCGTCTCCTCCGGAAAAATAATGAT
>N_1778
CTTCATTTATTAACGGACCTCTGCATTACTCCACTCTCAGT
>N_1779
CTGGAATCATAATGGGCAGACGATTTAGCATGATTCTTCCA
>N_1780
ATTTTGATCGGCGAGGTAATCTCCAGTTTGTTAGTATGATT
>N_1781
GAAATATCAGACTACATATACAGCCCGGTTCACAGTATTTT
>N_1782
CACGTACCAAACCAATAAGACCCCCTTGCCCGTCCTCTAAG
>N_1783
CAACAAAGTACAATCCTTTGCTCACATATCACCTGGTGAAC
>N_1784
TTGCCTCCCCGCAGTTGTCACCGGTATTTTGGGTAGGCCTT
>N_1785
TGGACGCCGACGACCGGGCCCGGTTGTTGAGAGATAGCAGG
>N_1786
CCTCCGCTGCAGTGGGACGACCTGTGAATCATCTATCCTTT
>N_1787
TGAACGCATCAGTTGCGGAACGAATGCTTCTAGCCGCCTTG
>N_1788
ATGTCTGGTTATTGAACTTCCCGAGGTAATACGAACATGTT
>N_1789
AGACCATCCCGAGATTCCAACTGATTATCTTGGTCGTGGAG
>N_1790
TGCCCGGCGGCTTTGGGAAGCTTTACTCAGTCAGCAGAAAT
>N_1791
TGCCAAAGGACCGCGTTCTTCAAAGGGTCCAGAAGCAGTAA
>N_1792
TAAACATGGGACCCGGATCCCGGGGACCTAGGTTCTCATTG
>N_1793
CCATGTACAGCGTACTATTACACGTACTTGTGAAGTCCCTG
>N_1794
AGTGCGCAGGACAGACGGCTCCATTGGTTACACGTTTCCGT
>N_1795
TATTTCTATCAGCCGGCGTACATTGGCCCATCGCTGCTACG
>N_1796
TAGGATGAGGTTGACAGATGCAAAACAACCCCAGGTCGGTA
>N_1797
GACCGTTTAACTGGGTCAGCCGTGTCGATACACGGACTACA
>N_1798
TCGCAAAAAAAGGAGGCGCACTCGATAGGACGCTCTACGAT
>N_1799
CAGCGGGGAGCGTTTTTCTGCTGTCCTAATATAGTGCAATA
>N_1800
TAGCGCCAAATAAGAAGAAACCACAATCATTACATGAAGGA
>N_1801
ATGGGTGATACGTCCCTACGCGTGATATGACAAGTTGTCTC
>N_1802
GGCGCGAGAATGAAGCCGCGCGAAAGATGATTATCCACTTA
>N_1803
CCAGGCTGGATAAAGTGGTTCTGACCCTTGGGTAAACGGCT
>N_1804
GCGTAATCGGCCAGTCGTAACATCTTTGGAGACCAGGTTCC
>N_1805
GTCTCCACGGCGGTGGGTAGCTACCGTCGGCCACCGTAGGG
>N_1806
GATTGGGTTACGGCGCTGCCCTTACTCTGAGAGATACCTCC
>N_1807
TGGGGCCACCAGTGCATTCACCGACGCTAATCTTATGATGG
>N_1808
ACGTTGAAGATTTGCCTACCCTCATAATACCCGATTGCCTG
>N_1809
ACTACCTAAATGGTGAGCTCCCACGTATGGAGAGTACGAAG
>N_1810
CGCCACGATTGGATCCATACCTTAAACATCAGTGACCTACT
>N_1811
CAGATAAATATTGCCAGGTACAGCGGTAACGCAAGCGCTCC
>N_1812
CCAACTGCGACCGGTTAATGCAAGTGCCCGTTCTAATAATT
>N_1813
TGATGGTAAATCGCGTGTGTCATTTGCGCTAGGACATGATG
>N_1814
CGAGCGGCGGGCGAACCCAGCAAGGAAGAGGGCTTAGCGGG
>N_1815
TATTGATCGACGTTACTCCACCTAGATGATCCCACGAACAA
>N_1816
ACACCTCCTAGACTGAGGCACCCCGGTCGCATTTATCGACG
>N_1817
ACACCTCAACCCTAGCTCTGCGGCTTTGTCTACAATATTTA
>N_1818
CTGTTTCAAGTTTTCGAGATCGGCTAGTGCCCGGGGCCAAC
>N_1819
TCTTGCTGACCATCACGCTTCTAGTGGTTATTAATAGGTGG
>N_1820
TCGCCAGAACACGTTATTATCTCAAGCGCCAGACCAGAAGG
>N_1821
TGGGCAAGGAGGTTGAGTTCCATTTGTTACGGGGCATACGA
>N_1822
CAGATACACACTTCTTACACCTCACCGATACCCGGTGGTTC
>N_1823
CGTACGTAGTATGGGTATAGCATAAGAGTGGCAGCGGTTAT
>N_1824
GCGTAGATACTTCGCGTCTGCTTACGCTTCGGCTATAAAAA
>N_1825
TCGTAACGCATACGGTGCTGCGTCACCTGACACAGAACTGG
>N_1826
ATGACGATGGTTTTATAATTCGAGCTAAGTTCTCTTAAGGA
>N_1827
GGCGAGTCAACCTGAACACCCTCCTTGTGACTTAGCAGTGT
>N_1828
ACCTGTGGATAAACCCCTCACAGACCTTGGTAGATTACGTT
>N_1829
CGTCATTCATCTTGGTCGTACCCCCTTCAGCCAATCGTAGT
>N_1830
CCAGCCCTTTTATGCGTGTTCGGTTCTCGATCATACGGTCT
>N_1831
GCGGATCTACCGAACGGCTTCTTGCTCCCATCATGATGTTC
>N_1832
AGTTCAGAGACGACTCTTGTCCGGTAGCGCCGAGTTGCTTT
>N_1833
CACGTATCGTCCAGGGGGTGCTCTAACAATACTCAAACCTG
>N_1834
GGTTAGTTTTTAATAGGTAACAAGTTTCCCGCCGTCCCGTC
>N_1835
TTAGGAACGTAGGATTCCTCCCGTGGGTTACCAGTCGCGGT
>N_1836
CCCCAAAAAGCCTTGCGGATCGCAAACCCACGATCCACGTT
>N_1837
TGTCATCAACGTAGTCCCGTCGACTGGTTGTTAGACCAGTT
>N_1838
TACTTTGGATGCAGCTGTCGCACGGGGATGACGCAAAGTCA
>N_1839
AGGACTGCCTGCCAAAGCTACCCGATATATAGCCCTAATAT
>N_1840
GAAGTCGCTAAAGGGTGAAGCAAGTGTATAGACACTTACAG
>N_1841
TGCCGTCTTAGTAACGCTCCCATGTCGTTCGGCGGCGGGAA
>N_1842
GTGGATGGTGCAAAAGACATCTGAGTCATCTGATCGCAACC
>N_1843
TGTAACCCCACCGGGTACATCCTAACGTGGTCAGTGACCCT
>N_1844
TTGGTAGAACTGCAGGCCTACATACAGTGGATTACTGGATA
>N_1845
CCATTTCATGTGGATGAGGACCTCAAGACTGCGGTCCTCCG
>N_1846
GCGAAGACCACGGCGGGCGCCTCTATCTAGTCCGGATCGAA
>N_1847
ACATTTGAACTCAACTCTGTCTTCAAATGATAGACCAAGGC
>N_1848
ACCGAGGGGCTTAGGAACTACCCCATCCAGTTCGTCGGTCG
>N_1849
CTTAAGCATTCGCCCCCAACCGAGTTTCGCTAGCGGCAACA
>N_1850
ATTATGTACTCGAAGATCAACTTCACCCGATGATTGGGACT
>N_1851
CTCAGGGAAATTTCGCGCTACTGACTAGGACATCGTAGTCC
>N_1852
TTGTTAAGTGAATTCCTTTCCGGATTGCTAGGTATCAGTTG
>N_1853
TCGCTTACCCCCTAAAATAGCAATAATTGGCCGACTAGCTA
>N_1854
GCGGGACACTCAAAACTATGCACATGGGAGTACACGGGACT
>N_1855
AGTCCCCGGTTTCAGGTGCTCATTCTCGGGTTCGCCATATC
>N_1856
TTGAATACTCTAGAGTAGCCCCCAGGATCTCACTAGCGCAG
>N_1857
TGAGTAAATATTAGCCCTATCGTCTTCACTCGCGTTATATG
>N_1858
TCAGATAATACCGTTCTGTTCTACGCGGCCGTGCGAGCGTC
>N_1859
TGACTTTGACCCCAACGACCCGTGAGTCGTTTGTATTGCTT
>N_1860
AGTAATGTGATCCTAACTGGCTGGGTAGTCCTTCGATGAAG
>N_1861
TATCAAAACCGGTTGCTCGACCATTTCCACAGTACCTAGTG
>N_1862
ATTCGTATCGGAGCCTCGAGCTTCGATTACTTGGGGAGTCA
>N_1863
GCTAACCTTAGAGAAATCCGCCAACGGGTCCTATAAAGACG
>N_1864
CGTTCCTCGAGCACGGCACCCGTTATTGGCGTACACGTGGG
>N_1865
CGTGGCGAAGGATATTTTCACAACACGGCACCGTGGGGGGA
>N_1866
ATTTTCTCTATCCTTGCATACTGCAGTCGGGCGCTACTCGA
>N_1867
AGCCCCGTATACAGGACCAACCAATTACGACAGCAAGAGCG
>N_1868
CGAGAATTCTCACGCCGTCCCAAACAATTACGGCAGGTCCC
>N_1869
CCGGGAGTTATGTAAGAGGGCTTGTGCCCGCCTTGGGTGCT
>N_1870
TGCCCGATCAGTAAGGTACCCACAACCGATAACTAAAGGTA
>N_1871
CGCGAAATGCCCTTGCCTAACTGAATTGCACAGGGGAAACC
>N_1872
CCGACCGGCCGACTTTCTTTCCCTTTACTACAGGAACATAT
>N_1873
AAGGAAAGGAAGCGAGGATACGACATCTCTGATAAGCCATG
>N_1874
GCCTCCTTAGCAATCTCGCGCGACCTAGCACTCAATGGGAG
>N_1875
TTATATTCCATCCGGCGAGTCCATACTCGAAAGGACGCAAG
>N_1876
GGATTCATGAGTTAGAAGACCTTGTGCGTGGAACGGGAGTT
>N_1877
AGTAATTAGTGTCATTGAACCCTCGGGCCTAGCTACGATAC
>N_1878
CTCATTTAAAACCTCCCGGTCAGGGATTGGGTGAATCTGCT
>N_1879
ATACCCTCCGTGTGTAAGTGCTTTTCATGGCGACAATACTT
>N_1880
CCACGGTCAGCTATTGGACGCGTAATCTATAATGGTGTCCG
>N_1881
TCAGGGTATTACCTCATGGGCCAATGGCCGATGTGCCGGCC
>N_1882
ACGTTCCGCAGTCTCCCAATCACCGAATTCACAACCCCTTC
>N_1883
AAGAACTGCTGTTGTGACTTCATCTCATGGTTTGCTCAAGT
>N_1884
CTGGTATGGGGGTGGCGGACCTGCGACAACGCCAGTATATA
>N_1885
TCGTGACGACAGACGTATCACAAATATCACAGGCAGGGGTA
>N_1886
GCGCTTTAGGAGGCTGGAAACAGAGGTCCGCTTAGGTTATT
>N_1887
TGAGAGGTGTACGTGAGGTCCTCAAAGGCTATCATTGAAGA
>N_1888
GTAGCTTCAAAACCCGACGTCTATGCTTCCCTATGTGCAGC
>N_1889
AAAACAATCTACAAAGTAGACAGCCACCACTCATTGCCTCA
>N_1890
TAAATACGAGGGCCCTATTTCTAGCGCATTCAACCGAGTGG
>N_1891
GAGTACGCATGTGAAACATACAAGATTGACCCCCCTCTTGT
>N_1892
TGTGAACCCTAATGCGCGGTCGCGGGTATTACCGTATTCTC
>N_1893
CACACATGATTCTGCTAAAACCCAGCCTTACTGGAACGCAT
>N_1894
ACACCGCTTAACGGGCACCTCTCTTAGGAGCACATCGAGGG
>N_1895
AGTAAGGCCAATCGAGAGAACACTTGGCCGAGGCCGAGGCC
>N_1896
ACCGTTCCTAAATAAGGTGGCTTGGAAAACTAAATAGCAAC
>N_1897
GTCCCTGGAAGAGCACGACGCGTGCCGCCCGGACCATTAAT
>N_1898
CCACTATTACCAATCTTGATCACTGATTATAATGGGGTGCG
>N_1899
CGATTTTCTTAGTCTCATGCCGTCACACGAAGTGGAAAATA
>N_1900
GAATTTCACAGTGCTGCCACCTACCCAGATGTGCATCTTTG
>N_1901
CGTCGGGATAAAATGTCCCACAACTCGACTACCTGTGATAT
>N_1902
GTCTTGCGAGTGCGCCACCTCAGCTTTCGTATGCATTTAAA
>N_1903
TAAAGGTAGTAGTAACGATTCACTGAGTCTGACGCGTGATT
>N_1904
TAATCGGTCACCGACTGATACTGTAACGTCCGCCAGTAACC
>N_1905
AACCGTTCGTCGGGGCTCCTCTGCCGCTTGCGGACCAAATT
>N_1906
CCCCCGAGTGAAGGTGTAGGCCGGCTTAACCGTACCCGTCT
>N_1907
GTCCGCATCCGAGCACCACACTTATGAACGCAAAGCTGTGC
>N_1908
CCTTCCTTACTCAGTGGCTTCGTATAGGCTACAGAAAAGAT
>N_1909
CCGGGGCCGCGGCATGTCTGCGTTCGGCGTAGACCTATTAG
>N_1910
CTGCTGGCGAAATACTTGAACTCCAGTAGCGGCTAACCGGG
>N_1911
GGGACGCCCGACGTGCTGAACCTAATTTAGTATGCTGTCTA
>N_1912
CATATTCTATCCTACGACATCAGAGCTTATGGGAGTGGATT
>N_1913
AACCTGGGGATAGTCTGATGCCTTCATGGGACAATTTTATC
>N_1914
TTTTACCCACAGCACATACCCATCTATAGTCCTCTACCAAA
>N_1915
AAGGACACAGTGACGGGAGACGGCCACTAAACCCAGCTTAT
>N_1916
CCGCAGTGCAATGTAGATACCCGCATAACCTTGTCGGGGCA
>N_1917
CCATCCCTACGCCGGCGCTCCTAGTATCTGAACGATAAGGG
>N_1918
CATTGCCTGCTGTCCTCGAGCATATCTCCGGGCGAAGTACC
>N_1919
ATTCAGAGTGATCAGAGTTCCACGTGCCCGCCATATAGCAA
>N_1920
ACGTTCTCGCGGTAGCGACACCCTCGATAGCAGCAGTCCGA
>N_1921
ATTCGGGCGCATGACATTCGCGTTCTTGATCTCCGGTTAAC
>N_1922
CGACACCCGTGCTAAGGGGACCCACCTAGCCAGTCCAGAAC
>N_1923
CGCGAATATCCAATTGGATCCTATAAAAACCATATAGTTTA
>N_1924
TGTAGGCCCAAGGCAGCTAGCGAATGGGACCTCGGGCCTGT
>N_1925
ATGCGCTGGGCATACTTCTCCGAGATAGTGACACTAAGCAC
>N_1926
GGACGGTCCTGCGCCCCACCCTAGCGCGCGTGGTTATATTC
>N_1927
AAGGTCGTCACCCACTGAATCCAGTGGTTGGGTTATGACGA
>N_1928
TGTAAATAATTTCTGAGACACCTCTAACCGTTAGGCTTGGT
>N_1929
ATACGAAGTGGCTGTCATAACTAAAGTCCAGCAGGCGGACG
>N_1930
CGACCGTAGCGAGCAAGAGGCCCTATGGAGTGAGCTTGAAC
>N_1931
TTTTGTGCAAATCTTGTTGGCTGGCGTATAAGAGACTCTTC
>N_1932
TAACCAGAGTATGTACGTTCCCGGTTGTACCAGGTGACCTG
>N_1933
GCTCGTATTTTTACCTACATCAGTTTAGATCAATGTAAACT
>N_1934
GCTGACTGATTGGCTGGGAACCAGGAGGGTACCTGGCGGCC
>N_1935
CGGTGAGCGACAAGGCCTAGCTCAACCCGATGACAGGTCTC
>N_1936
GACGGCGTGTTGGTTTTATGCAACTACTCAGTCTCCTGCCT
>N_1937
GAAGCCGTTAAGTGGTATGGCCGGATGATCCCTCTTTGGGA
>N_1938
CTATCTCGTTACGCCTGTAACGCGGACTCCTGCTAAAGTCA
>N_1939
ACTCTGACCGAGCGTGCGCACCCCCACCCATGGACCGAGGT
>N_1940
ACCAATGTGGATGACCAGTACAAATGTTCAGGTTGTGCGCA
>N_1941
GCATTGAACTAGGCCACCTTCCACGTATCACAGCGTGACTA
>N_1942
CCCACTTTATGCCCACGGGCCGGTCTGTACCAATTTCAAGC
>N_1943
GTGAGTAGCCGAGTGATCAGCCAATGATTCCCATGACGCGG
>N_1944
ACCTGCTAGATATCTTCAACCGATCCTTATCGGCATAGCCT
>N_1945
TCCCCGTTTATTCTCGGCACCAGAACTCCGTTGTTTATTGG
>N_1946
ATACACTGCCGTATGGACTCCTATAATTAGAACTGGGTAGA
>N_1947
CCGTTCTACACCGGACACGCCTGCCTGCTAGGCTTATATAG
>N_1948
CATCTGCAATTGTCTCAACCCCCATCTCCGGCGCCACAATA
>N_1949
GGGAGCTAATGTAAGTTGTGCTGGCATTCCATAGAGAGGAC
>N_1950
CGTATTACCCTAAGCTCTGTCCTCCTACTTGGACGGCTCCC
>N_1951
TACTGATTTTCTACTCTACTCCAACATTGAGGGGTCCTGGA
>N_1952
GGAGCCCGTCTAAGTTTGTTCTTCTCTTCCCTCCACGAGGC
>N_1953
AATAACATGTCCAGCGATGCCATCAACATACCAACTTGAAG
>N_1954
CAGTTGAGCCCCAGTGGAACCAACATGACAAAAGGCGTTTG
>N_1955
TTATACAGCGTACGTGACAGCTCGTTGAATTATGCAGTTGG
>N_1956
TAAATTTCCGATTGTACTGCCATTCGTACCAGGGCATATCG
>N_1957
ACTCAACGAGACTTTACATTCTCCTGTGGGTCGTTTTCGCC
>N_1958
CGCAGCCGTAGGCCGCCGAGCTAGAGAGCCCTCGCCAACCA
>N_1959
CAATAGCCACGATAGGGGGTCACAGGTTTAGATCCCTTGGA
>N_1960
TTGTCTAGCCGCTGTCAAAACTGTCTTGGGAGGAGCCTCTT
>N_1961
GTTGGGGCCACTCCGCGGGTCGCAAGCCCGAGATTTTGCCT
>N_1962
GAATTCTCTCCGTCATTTGTCCACCGTGCCTTCTTGAATTA
>N_1963
TCTCGTTCGTATATAGGTAACACAAAATGAACAAACTCCCA
>N_1964
AGTGGTGACTGGACCCAAAACCAAGGCCGTACGGACGACGA
>N_1965
GGAATTAAACTTCCGAATGACACCCTGACGCGGGGGTTGTG
>N_1966
TTCCCGGTGTCCAGTAGTTGCCTTAGGCACTCTAATGATTG
>N_1967
CCCATAGCTATTAAGATCTACGCTACCGTGAATCTCGTAGA
>N_1968
AAGGCAATGTAGGTAGCAAGCCACTAGGGTGGCTCTAAAGC
>N_1969
ATCTCATTAAACATTCATTACGTAAAAGCCTTCTCGGCCAC
>N_1970
TGTCGCCAAACTGATGCCACCAGCTACATTCAAACCCGCGG
>N_1971
ACAATCCTACAGGCGCGTGTCCGGGCTGGATAGAGGGCCGT
>N_1972
TGACAAGGTGCGAGCCCGTCCCTGGTTTTTACGTAACAGGA
>N_1973
TCTAATGGATGATATATTGCCACTCCATAACCATCACGAAA
>N_1974
TCTGATTCCAGCCCGTGGGGCTACACCAAAGATTAATTACG
>N_1975
ACTAGGTCTCCATCAGCCTCCTGATTAGAGGTTCGAAGGCA
>N_1976
CGCGTGACCTTGTACTTCGACAGGTACAAGATACTTGCGAC
>N_1977
GCCTGGGCTATAGGGATGCTCCTTGAACAGACCCTTCTAAC
>N_1978
TTGAGTCCATCCCCGAATCTCCAATAGGTTACCACAAAGCC
>N_1979
CCTTTCTAGGTGTGATGTGTCTCTTGTCATCTCAAGAAGTC
>N_1980
TCGGACGCGCGTTAATATTCCTCTGTCGGTTTCAGGCTTCT
>N_1981
TCCCTGGGGAACTGCCTTAACTCTCAATCCTACGGTAGTTA
>N_1982
TGTGTATACCTCTATTTAACCGGCGCACGCGAAAGGAAATG
>N_1983
GAGGCCACGGCTATCTAGATCTGTGTTGACGGATCACTGAT
>N_1984
GTTGGAGGGCGACCCATTAACATGTTTGGGGAGGCCATGTC
>N_1985
TCGTTCATTATGCAAGGCTCCTACTCGACATTTAGGCGATA
>N_1986
TGCACCTCCTTAGGTTGGGACATCGGGCAGTTGTACATTAG
>N_1987
TGCCGTGAGGATGGACATTTCATCAGAAAAGATCTGCGGTA
>N_1988
TTGGTTAGACACGGAACTTCCAATTGGATCGGACCGGAAAC
>N_1989
ACGTAACGCGATGCTATAAGCCCACTTCGGTCCCTCTTTTA
>N_1990
TATGCTTCTTCCGATGAGCTCTGCTAGCGCTACAAGACCCA
>N_1991
AGTTTACGTTTTCCTAATCGCCTTAGGTTTTGCGCCTATTT
>N_1992
ACTAATTCCACTAACAGTGACACAGGGGCTGAACCTACTCA
>N_1993
TGACTTGCTATTTCCAGACACGAGTGGACTCTCAGCATAAT
>N_1994
AGACGGCAGAGGATGCTTGGCGGTTGACGTCGCCGACAGAC
>N_1995
CCGGGCAAACCCTCTGTATGCCAGTAGGAGACCTCTAAGGT
>N_1996
AAGTTTGAACCCGTTTCACCCGGTAGTCATTCTGTGCGCTT
>N_1997
GTTCTCACGTGGCACTCTTGCTTGTCAACGTAGCGTCTATG
>N_1998
ATGATGGCAGGATGGCTTGACACATTCACGATCATTTGGTG
>N_1999
ATACGGGCGGTCGCGTTTGCCGCCTCACCCCCCTGTTTCCC
>N_2000
GTAAAGTTCAGCCCTTCCTGCGGGGTACCTTTGGTCAATAC
>N_2001
ATTGAAATCTTCCATTGGCACAAGCGCGTGGTAAGGCAATG
>N_2002
TCACTTCTACCCCGAACGTTCCAGTGACATTAGACCAGTTA
>N_2003
GGCATGGCGAATCGTCCGCACTTATACCAGCCGAAGAAAGA
>N_2004
GCCTTTGGGGTAAATATAGTCATTACACCGATGGACTCTGT
>N_2005
GGAAGGTACATCGGGCAACGCGAATTATTGGGAAAGGCTAG
>N_2006
ACTTGATTATGAGGGCGGAACTGTGCGACATAGAAAGTTTG
>N_2007
AATCTAGGTGCCGTGCCACACCTACTTGTGAACCCGCTTCC
>N_2008
ATTACAAATTACTGCACTCTCAAGCGCGACGGCGTACCCCT
>N_2009
AACACTCTACATTCAAACGCCTATAGAAAAAAGGCCGGGGG
>N_2010
TCCAGTAAATCCGTCCTTAACGAAGCTTTCGCCTCGTTAAT
>N_2011
TGTACGACGTTTTGGGCCTACACGAACATACTCAGGACGAA
>N_2012
GGCATATAAGCTTTAGAGGTCGTAAACCTCTCGAGGCAACG
>N_2013
TAAACACACATCTTATCTTCCTAGGCGGGTGGGGGCCAGGA
>N_2014
ATCGGTACACTACTAGTTCCCTATCCCTTAGTTGAGGTTGG
>N_2015
GAGACTAACTTGGCGCGCGTCCGTATCAACGAACTCAAAGA
>N_2016
TTGAGCACACCACAAGGAAGCCACGCCTGGCCCTCATCTGC
>N_2017
CCGGCGCTGAATCGCGAGCTCTATTCTGGTACCGGTACTTT
>N_2018
TTTCCTCTTGACTAACAGCTCCGAGCACGAAGCGCGTTCGT
>N_2019
AGCTCGAACATTGACGTAGCCATTTAAATACTCTCATTTAC
>N_2020
AGAGACCACCTTAAGCCCGCCTTTACGCCTTGACAGGTAGA
>N_2021
CCCCATGCCCTGGGATACATCTGAAGTTCGAGCCGACCTGG
>N_2022
TTACGGCCATCAACACTACACAACAGGGCCGGCTTCTACGC
>N_2023
CGGCTAAGGGATGCTACCAACCTAGATTAAATCCGTAGGGG
>N_2024
CCACCTATCGGATCACTACGCACAAGAACGCGTGGAAATTA
>N_2025
TTTCTCGTTATAGACCCCCACTATTGGATAGCTCCTGCAAC
>N_2026
GGCTTAAGTATGGACCGCCTCAGTAAGCTGACTTCGGACCT
>N_2027
GTTTTCGCGTGCCCACGTACCCGCCGAGACGTGCACGTGAG
>N_2028
GAGCAAACCAACGGCGACCCCCGGTTGCACGGATCCGTTGG
>N_2029
CATCATGAGAGGAAGAAGTTCCCTATTACTAAGGTCGATTT
>N_2030
CCTAGCGGACGTCTGGAGCACCCACATGCGTAGGGTGGTCG
>N_2031
CAAAACCAAATAAGCGTATCCACTATGTAATGCTTTGCCGG
>N_2032
GCCTTTGAATCGTCGTGTCGCCTGCGTTGGAGCCCATCGGG
>N_2033
TAGCCCCTATTCCTTCTCTTCTGTGCCTGGATAACGGGCGT
>N_2034
GTTCCCGACAGCATGAGGTCCGAGCAAAGCAAAGCTGCCCT
>N_2035
TAGTTAAACTCACGGGGGCTCAGATGATAAGACCTGAAGCA
>N_2036
CGTAGTGCGAGGGCGAGCAACAAGAGAGTCGCCCCCTCACG
>N_2037
AGGCACAGTTGATAACTGCCCTCGTCGACCCTCCGCTACCC
>N_2038
CCTGCATTAAATATGCGTCGCACTTGAGCATAAGATCCTTC
>N_2039
TAGGACCTGGGGGATAAGCTCCACACCAAGACTTTCGACGC
>N_2040
ACCTAAATCCAGCCCTAGGACATGGGTTCAAGCACTCGGCT
>N_2041
GGCATTCGCCTCGCGATTTGCGTCCTTTATAATAAAAGCGT
>N_2042
GGCCTATAGTGGCGTTCAGTCTTGGCTACGAGCGCTTGTAT
>N_2043
TTGAAGTTGCGCCACACCGCCCGCCAGTGGGAAGCACCCAG
>N_2044
CTAGGTCGCGGCAGTTGTGCCCCAAGACAAGCAATAATATC
>N_2045
GAATTCAGACTCCCAAAACTCTAGAGGCACCTGGTGTCTCG
>N_2046
AGCCGTTGTACTACTGGTCCCTCATCTCAAAAGAATAGGCT
>N_2047
ATCGAGGGGGATGTGGAAGCCGAGTGCTTGGTGTATCTCCT
>N_2048
GACTAGGACCTAATTTGACCCGCCCTATAGCACAAGGCGTA
>N_2049
GAAACGAGGGTATTCAAAAACCCAGTGAACAAGAGCTCCTA
>N_2050
GACGAAGACACAGGCGTTGACTTCCCCGAAAGATAGGGCCG
>N_2051
ACCTTAAGCAGTCCTTGGATCCCTAATCACACGGGATGGCT
>N_2052
TTTAGCGGGCTCGGGGGTAGCTTTCGAGTTCCGGTGTGGGC
>N_2053
CCTTCACACAGCGCACTACACTATTGTTCGGGGTGGAGATT
>N_2054
CACACGATCTCGTCCCGTCCCATGGAAGTACGGTCAAGGCG
>N_2055
TGGCATACGAATGAGTTCACCAGCTGGAGATAGGCGTTTTG
>N_2056
ACTTTGAGGGAAGAGATATGCATCATTTCATAACTGGACAA
>N_2057
GTTTTATGCAGGACCTCAAACGGAGCCTTTCCCCGCAGCGT
>N_2058
TTGGATCCGTTGTCGCCGGCCAGATCAATCAGTAGAAAACG
>N_2059
GTTGGCTCTTTCAAAGGTAGCTTACGCCTTATCCAATGCAG
>N_2060
TACAGGGCAACTACATGCCTCTGATCTGGTGGGGGTAAATG
>N_2061
CCAGACTGCGACGTATTACGCTCTATCGGGCGAAGTTCCGA
>N_2062
CGATCCACTGGGGGGACCATCTGCCATCTTATGTAGCTTAC
>N_2063
TCACACGTGCGTCAAACTACCTAGCCATAGTCCAGGGACCT
>N_2064
AGTTGGAAGAGTGCATATTCCGACCTGACATGAGTCTCTTC
>N_2065
CTTTCGGTTTATGGCGAGAGCCTCTTCTCTGTTTCTCCACC
>N_2066
GCAGCATAAACAATCTATATCGTTAGCCCCCGCATCTCTAC
>N_2067
CAGTCACCTACGCTTGATACCAAGAAGAAGAAAGGAGGATC
>N_2068
CCGCGCGTTTGTGAAGTGAGCCCCTACACTTGCTAGAGCAT
>N_2069
GTGATACGGGGCTTAAGGTACTACATCGCCGGTTCCTGGGC
>N_2070
GGCGCAGGGATTGGTAGGGACGGGCCAAGCACCACATCATG
>N_2071
ATCTACACTTATTTCATCGCCGACGGGAACTCGGTAAATGC
>N_2072
CACGGAGATCGGAACAAGGGCAACAACTCTTCGCGGCATAA
>N_2073
TAGTGGTAGCGGTACCAGTTCCTTGAGCTGTTGGGACTACC
>N_2074
GTGACTAAGTAGAGTGGGGCCGGAGAGATGCCTAAACTACA
>N_2075
GGGAGCTGTCCTTTTGCTATCTTGAAATACAAACCATCTCT
>N_2076
ATTTAATCGAAAGTATCTATCGGCTGGCGAGTTTTACTGTT
>N_2077
ATCAAAGATGCCCGCGGGCACCTCTACCCTTGCAACCGCAA
>N_2078
CCGCCCAAACCCCCCGGGAGCCGTGGCTCCTCGGCTGAGGA
>N_2079
GGGTACATGCTCCCCTAAGACTGTTAGCTATTTTATCGACG
>N_2080
CGGAAGATTTACTCCAGCCACCCCACCATAGATGTAATATT
>N_2081
TTGCGTTGGCCTTGCCGTCGCATTCTTCATTGGAAACCGGC
>N_2082
TAACTCCCAGTTACGTGCGGCGTTTACGTCTTCTCTTGTCC
>N_2083
TTCTAGGACTTTCCTTTTAGCCCTGCGGAGGGCGGATGATT
>N_2084
GCGGTTCAGTACGGCATTAACATATCTGGGTAGCCGTCCTA
>N_2085
CGCCCGGTTTGCGTGCACCGCGACCGCCCGGTGAAAAAACT
>N_2086
TTGGCGCTGATCGCAGCTACCATAATAGTTGACCCGATATG
>N_2087
ATTGGCTCCGATGAGTTGGGCCCCATTATATCATCCACGAC
>N_2088
GGGCCAACGGGGTCTGAATACCCACGCTGTGCCGTTGTTAG
>N_2089
GGATCGCATTGGATCACTAGCATAGTAGGGGTATCAAGATC
>N_2090
ACGAAAATAGCGTCAGTTCACAGGCCCGCCCTCGGACGAGC
>N_2091
CAAGGTGCCGAATTAATATACGGACTCTTCGCTAATTTTTA
>N_2092
AATCGACGTCCAAGACGCGACATAATGCTCATATGAAATAA
>N_2093
GTTTTAGCCTATAACGGACACGCGCAATCCCAAGGGCAAAG
>N_2094
CAGTGGCTAGGGCTGATCCGCCAATACTGCTGAAGAGCCCT
>N_2095
ATATAGTCTTACTACCTAGTCGGGATAAACAGCTGGCGGAG
>N_2096
CCCCCTACCATCATTGCGTTCAAAAGCCAGGGGCACAACCT
>N_2097
CGAGGTAACCTAAAACGCAACGTCTGGTCGTCACATTGAGC
>N_2098
ACTGGCGCCTTGGCGAGACTCGTCCGTAGAAAAGGCGGTGC
>N_2099
CGCTGGTAAGAGTGCCTCCGCATCCGGCATTTCTGAACACT
>N_2100
GCTGACCAACGGCTCGATCTCTAAGCTTCGAGAAACCGCTC
>N_2101
GTCCGTCTCTAAGCGCTCGGCAGAGGGTATTCCCTTGGCTT
>N_2102
TCGGTGTTACCACAAAGTCTCTTTTATCCAACTGTAATTAT
>N_2103
AGGGTCCCCTTTTGAGGTTCCACTAGCCGTAGTACCGCTAG
>N_2104
TGACTATCCCCCCGCTTGCTCTTCACATTGTCCTAACGTTA
>N_2105
CCGTGGACGTGACGACATTACTGAGTGTGACATTTTATAAG
>N_2106
ATTAAGCACTTACATCTATCCCTGTAGTGTTCAAAACTACT
>N_2107
TCACAATGAATATATGAGCGCATAGAAGCGTGCGGCACACT
>N_2108
AGGACCATTAATTTTCTCCTCTGCGGCGTTTCCCCGCCAAC
>N_2109
GTGTTGTTGAGCATCGCTCCCTTTCTGCGCGTATGGATTAA
>N_2110
ACTAAGCCAAACTGTCCCGGCTGTAGTGTCCGGGGAAAACG
>N_2111
GTACTGTAAACTATCCAAGGCCCCATCAAGCCGTGACCAGA
>N_2112
AGACGCTCGATGGCCCGACTCACTTGCCCAGGTCCAAAACT
>N_2113
TTATGTCGTGCGCGAGTGAACCCCCTGGAAAGGGGATAAAG
>N_2114
CCTTAAAACCAGGCATCAAGCTAAAAAAGGATCGAAGATTT
>N_2115
TCCGTTTATGTAAGGGCACGCCTTAACGACTTACATCATTA
>N_2116
GGGTAGAGACACCATTGGGACTGGTTGTGTCCGTTTTCGGG
>N_2117
TTCTCTTTGCGGCAAGAAGCCTGCTTGTTAGTAGATAATAT
>N_2118
TGGAGCAGCAAGCGGCGGGTCCAACCCTGACACTTTTGGAG
>N_2119
TACAAGTGATCACAGGAATTCTAGGGAGATTGCAATAGGGG
>N_2120
TTATATCCTAACATAGACAGCTCCAAAGCACCGTAGGTTCC
>N_2121
AGGTATCTCCAACTTACACACCTTCCAGCGTAGATTTCTTA
>N_2122
TTGTGTGACCCGCTCTGATTCATTCATAAGGAAACTTACGC
>N_2123
CAGCCCACCATGGTGAGGAGCGTGGCTTGCTGATAACAGCT
>N_2124
CACTTCAGGGGATTGTCGATCATCATCACCTTGTGGGCTCC
>N_2125
AATTAACTCCGCTATATCATCCAACTCGCGGAGAGACGAAT
>N_2126
TTGGAACCCGTTAAGGTGGCCATACGCCAAGGGTTTTCTAA
>N_2127
CGTAACTAGAATGGTTCCTACATTTCATGGTGGCGTGGTGC
>N_2128
AATTATTATCGGCGGAACATCTGCTGAAAACTGCCACGTCA
>N_2129
GCGTACCACATTAGGCTATCCTGGTTAACTTAACGGGTGAC
>N_2130
AGTGGCGCATTTGATCCGCGCATGCCCCGGTACATATACAC
>N_2131
TCAAGTAGTGATTAAGGACTCGATCACTGGGTAGCAGGTGT
>N_2132
AAGATTAGATCTAACCATCGCTAAATATTCAGCATCCGTAA
>N_2133
GCCCAATGATTACTTTCAAACAGCAACCTTGGCCTAGAGTA
>N_2134
TATCAGTGTTTGTCTTGCTGCAATGCTCCCAGACATATGGC
>N_2135
GTCGACACACACCGCTATACCCTTAGGCGGCCCTTTGTGCG
>N_2136
TTTGCATCACCCTCAACCCCCTCTTACCCGATGGAGCCGTT
>N_2137
CGCCAATGCTAGCCCCCGACCTAGCAGTCGTCCTATTGTTG
>N_2138
TGATAAAAGTAAATGACTGTCCTCCTGTCTTACAAGCTCTC
>N_2139
TGATACTAAAGTTCGTGAGACCGCGTGGGTTTTCATACGGG
>N_2140
ACTCGCGCCATCGGGACAGGCCTGCAGCCATATGCATTTTA
>N_2141
GACCCGGACAAGAGTCATTTCTGACGTCTCATAACGCGGGT
>N_2142
CCTGCCTGAAGGGCTCTTCACGATCTGGTCCTGAGCTCCCG
>N_2143
TATAGTCGTCTCGATGCGGCCTACTAACGCGCGAGACAGTG
>N_2144
TACTGAAGAACCTGTGTTAACAAGTCGAAACCCGCCAGTAC
>N_2145
CATTGAATACCCATTTATTGCCTCATCAGGTTGTGTAAATG
>N_2146
AACACGACTACTCTCCTACCCCCGCGGTGCAACCAGAGGAG
>N_2147
GCTAAACAGATATCAACTGACCTGCTAAGCGGGAACCAATT
>N_2148
GTGGAGATCAAGTCTATTATCTGTGTACCTGCTAGCAACAA
>N_2149
GTCCTTTAGGACTAACCCGCCATTCTCATTATTGATTGGGA
>N_2150
CAGCCTTATTCAGAAAGGGGCAGTCGTCCACAAGCGCTGGG
>N_2151
GAGCACTTATTCCGAAATCTCCTACAATCATCCCCTTACCT
>N_2152
TGCTCTGCCAACGAGTAATACAAGCCAGAGTCAGCATCTGG
>N_2153
GGAGTACTGTGCAGGCGACACATATGTTACTGCAACAATAC
>N_2154
TGTCCCTAACGCGTAGCGGCCGCGGTGGGTAGGGGGCCGGA
>N_2155
TCGGCTAGGAGAGCATGCCTCATCGCATAAGGACCCAGGGT
>N_2156
GGTCTTTGAGGCTGCGGACTCCTTGAGTAAAGCTAGATGGG
>N_2157
GTTAGGCTGGATATCATTGACACCTTTTGCTCCCTGTCGAT
>N_2158
TAGTGAAGTTGTCCAACTTTCTCCAGGCCGCCCTGAAACAC
>N_2159
TGCTAGCCTTCATATCTTACCGGGGTCCGGTTGTTTTTATA
>N_2160
CTCTATAAACTCCTTAGATTCTACTGACACCCCCAAGTTGT
>N_2161
GTTACACCGGCCGAGATGGTCTAGGTCATGCGCATTGAATT
>N_2162
TAACGTCAATGGTACGCAATCTGAGACTGTAGATTTATTAA
>N_2163
GAGAGGTACTACATAGGGTCCTCTTGACTGTGAGACGGAAT
>N_2164
CGGCCCTCCAGAGGCCGCGGCCAGTTCCGACAGGAACATTA
>N_2165
GACGGAATCGCCAGGTGGTACTTGTTCCGAGCGTCGCAGTC
>N_2166
TCGCCGCTTAAAGGTCCTAACTGACCCCAGGGACAACAAAC
>N_2167
CGATGTGTGTTTCCCGGGCGCCGGTTCCTGTCTAGATAGCG
>N_2168
GCCCTTAGTTCATGCCCCTACCGGGTCTTGAATTTGCTATG
>N_2169
CGAGGCCAATGCATGACTACCGGCACCCGATTTTGGGAGAC
>N_2170
GGGACAGCGCGCGATTAGGGCCCCTATTTGTAGCAGCATAT
>N_2171
GGGGGAGGGGGAGTTACGACCGGAGGATCTCGCCCGCACAT
>N_2172
GGGGTCCTTCTTGCTATCTTCGTTAGTCAATTTGCAATTGG
>N_2173
GATCGAAGAGCTGGCGCACCCAGACGTGAGACAAATTATAT
>N_2174
AGAAGGATAGAATTGCCGACCTTTGATTGAGGGCCGCGTGT
>N_2175
CCACGGCGACATCCTACTCCCCACATCATGTGCCCAGACTG
>N_2176
ACTATGGGTCATTCAATCCCCACCCGGGGGGGGCTGGTCGC
>N_2177
TTCGAAATGATGAGCATCCACTAGCATTGGCTCACGTACAG
>N_2178
CGTCCTGTGGAACGTATTTTCGAGTCTTTTCAGATTAGGTG
>N_2179
TTCCGAATTCAAGGCTGACACCGACGATCCGGTAAGTGATA
>N_2180
GCAGGGTAGCTTTCTGTCGACAATATGACAGGAAATGTTAT
>N_2181
GGTAACCAATCTCCTTCACTCAAGATCGCTCGAGTGTGCCT
>N_2182
AGAAGGAAGTAAGTGAGATCCATTGACTGTGCGGGTAAAGG
>N_2183
ATCAATTTCGTCGTCGTCCACATCACACCCAGCAGGGTGTG
>N_2184
AGAGAGCAGGATGTGGCACACGGCCTGTATACTCGTTTTAT
>N_2185
GTCGAGAGAAACACGGGCGACTCGGTCACGATAACACCGAT
>N_2186
GCACTCAGTATAACAGCGGACATTTACCCCCATATGCGCCC
>N_2187
CGCTCGTTGAGCTAGAAAAACCTTGGACCATGCACAGTATG
>N_2188
TTATGTAGTTAGGCGGACGCCTGGGTGAGTATGGAAGTCTG
>N_2189
CGTATGCTATAATTTTATGGCTTGAAAGTGAGTAGTCTGTG
>N_2190
GCAGTATTAGCATCTAAAGACGTAATTTACGCAAAGCGACC
>N_2191
GTGAAGGTCTTGTTAAGTAACATCCATGCTGCCACTCTCGC
>N_2192
CGTGCCACTGTAATTACCAACCAGCTGCGAAATCACGATTC
>N_2193
GACCTTTCTTCCTACCCTAACAAGGGAGGGTGAAGTGGCAA
>N_2194
TAATTTTAACGCCCATGTAACCTGACCTTCAGGTGTTGCAT
>N_2195
TTACGCCCGCGACGGGTCCGCATAGCTCCCTCGTTCCCTAA
>N_2196
ATATGACATCATACCCGTCACTACAATCTTTTCGCCTACAA
>N_2197
CATCCTCACTCGTGAATTAACGTCCTGAGGCGGTAGGCGAC
>N_2198
CAAAGAGGGCTCGAACAGGCCCTACTACAGGAATGGGAGGT
>N_2199
GGTGCGGTCCTCAGTAAGCTCAATCGCCCGTTAAGCGATTG
>N_2200
AAGGTCCGAAGCGTACACCACATATCAGATTAAACCCATAG
>N_2201
TACACGGCCTGTTGGGTTAGCAGATACGGCCAGGAGCTCTA
>N_2202
ATAGAAACCCGAGAAGAGCCCGTGCGACCTCTGGGCCCGTA
>N_2203
CCACAGATTGTGGCTAGAGTCATTGATGTTATCTCAAAAGG
>N_2204
TGCGGTATGACTAATCGCGGCAAGATTAGTGGACCCCAATG
>N_2205
CTGGGTCACGTCGTCGCTAACTATGGTAGCCTATGACAGCC
>N_2206
CTGAAAAGCTAACCCCATGCCTAGTTCGAGTCCTCCCAGGC
>N_2207
AAATAGCCCCGATCTTAAGTCATCCCCTACGGTCCTATATC
>N_2208
GACACGGTTACCTAAAACGGCATTGCTCATGACGGCGTTTT
>N_2209
CAACCTCCAGTGTTTATCAGCTTCGCTCCACATTAAGCATA
>N_2210
AGAAGATTCGGAATGATACGCTCGCCTCGGGGCAGGTATGG
>N_2211
AAACCTGCGAATGGGATTGTCTTGAGTGCCGGGACAGTTGC
>N_2212
TCGCTTTAATGCGCGACCGGCTCAGAGATCCTACAGGTGGG
>N_2213
GTCATCTGCTTTTCCATGTACTTGTGAGGGGGGTACCTGGG
>N_2214
GGAACACAGAGTTGTTTAGACTTAACCTCGACGTATAGACC
>N_2215
CCGGGTTAACCTCTTCTGTACTTAATTTACGGTCAATGAAA
>N_2216
AAGGGACCCCGGATTGAACTCTTCCACTATGGGATCAGGTT
>N_2217
ATACGGAGAAAAACGAATAACACGTGAGTAACGTTCGGCAG
>N_2218
GTCCTGGTGATGCCCGTGGGCTTCTGATAACCAGCCTCATC
>N_2219
TCACTACTTGGGCGAACTTTCACACTTTGTATAGCGCACTA
>N_2220
GGCCTCGGTAGGGGGATAATCCTGAGCGTCCTGGGAAAGAA
>N_2221
TTCCTATGTCCAGCGGCAACCTGAGAGTCGTTCTTCATAGG
>N_2222
CATACTTGACCCATTTCGTTCTATAAGTGGGCTAGCTCGGT
>N_2223
CACGGAATCGTGCATTGCACCACCAGGACGGGGCCGAGGTG
>N_2224
GGACGGCTCTTTGACGATTGCGCAGTAGACTGCGGATATTG
>N_2225
ACTTAAAGTTGATTGCACTGCATCGGGCTCATGGAATTGAC
>N_2226
ACAACGTTGTCCATCGTCCGCCTATTGGGTGCGCTGAGCGG
>N_2227
CAAATTACCCTTAGCCTTCTCTTCGTGCCACTTGTGTGAGG
>N_2228
CCGTGCATGACGGCCAAGCGCTCAGCTACCCGCTATTGAGA
>N_2229
AGCGTAAGTAGACACGATGGCGCTTTGCGATATGTAATGGA
>N_2230
TTGCGTCAGATTTGAAGGAACATGGGCCCTGAGTGAATAGA
>N_2231
GAATAACAGATTCATTGTACCGTCCGCCAACCAAAGGCAAG
>N_2232
TCCCTGGACCTTTAGTTAACCGGGATCAATTTCGTAAAGCA
>N_2233
TTCTATCAATTTCACTCAGGCCTGCGTGGCCCGTGGTACTT
>N_2234
AGCGTACACTAGAAGCGTTACTAGGAGTTGCGACGTGTAAA
>N_2235
TCGACAATCCAGTACCAGTACTGGTCCTCTGAGATTGTGTA
>N_2236
TTCAATAATGTATCACACATCAATTCCACCTCAGTGGATTA
>N_2237
CTAATCCCCCTGGTTAGGGACCTCTCGCATGCTAACACTGC
>N_2238
TAGGAGTCAGTGGGGTCATTCCTCCAGTAACAATCATCTTA
>N_2239
TCGCCTTCTTTTCTCCCATCCGCAAACAGGACCTAATAAAC
>N_2240
GTACTCAACTCCGCACTGAACTGATACCACGGTTCAGAATT
>N_2241
GTACACCGTGTAAACAATCACCTTTCCCAAGCTGCACAATT
>N_2242
CATCCACGAGTCCGCCTCCGCCGTCACTCTCACTTTTTGAC
>N_2243
AGCATGTTGAAAAATTCCACCACAAGGACCGTGGGGTGCGC
>N_2244
TTTGGGCACGTTCACGATCCCCTTGCTCGCCTCCCAGGTCT
>N_2245
CGCCCTGCCATCATGTTACACTTCGCAACTGGGCTGCAATC
>N_2246
TCAAGTGAACTATCACTCCCCTCCTTTTCGTGAGCGATTAG
>N_2247
CACATCATCAAAGATTGGGGCCTTTTATGGATGTGCTTGTG
>N_2248
TATTGCGGAGACGCCGTGATCAACTTCTGGTACCACGTTGT
>N_2249
GTAGGGTGCCTCACAGAACTCCGTTACCGTTATGACTAGGA
>N_2250
CGGGCTAGAGAGATACGTCCCGCGTCCTATCTAGAGTATCG
>N_2251
GACGCAGAATACGCAAGGGACACGGCCCATGCGTGATAAGT
>N_2252
TGGCATGGTTAGCTTTATACCGCTAACGCTCAATTACCATG
>N_2253
CGATACCAAAGAAAATGATACCATGTTTATACGGGGATCGC
>N_2254
CATGCAAGTCTGCCAGCCCTCGGACCACACGAAGATTTCCG
>N_2255
ACGCGTGTGGATTTTTTTAACCTGACGGGAAGCCGTCTTCA
>N_2256
TTATTTATAGGAGCGGGACTCAGTATGAACTTTCACTGGGA
>N_2257
ATTACGAACGGAAGGTTCAGCCGGTGGAGTCAAGACCAGTA
>N_2258
ACTCACCGACATACTCTTGACTTGTAGCGCCAGGATAGCAG
>N_2259
TGGACTCCAAATACGGACTACTTTCCGAACGAGAGCTGGAC
>N_2260
GATAATCATACTTCTGCTTCCCAACGACCTTATTACATTAC
>N_2261
GTGAAACGTTCCACCCAAAACGAGTTCGATGACACTCATTT
>N_2262
GCTGGAGGAAGGGTGTACCACGTCCAAAAGTGTGAGATTGT
>N_2263
TCGCGGTTAACGAGTCTTGGCCTTTATGAACAAAAAAAACG
>N_2264
CAAATGATCGATTCATACCTCCTTCAGTTCCCTTATTTTTT
>N_2265
CCTCCGCCGGTCAATGTGGCCTGCTAAATTAGTTACATCCG
>N_2266
ACTACCTGCGGGTCTCCATCCAACGAAAGTCCGACCGTTAA
>N_2267
GTGCTGCACCCAGTTGCGTCCTTCCCATCTTATGGGTCTAT
>N_2268
GACTGATTCGTACAGGTGATCATGGAGAGGCAGGTTGCCTC
>N_2269
TCCTCTATCTGTAACCTTGTCTCTGTTCTATACTAGTCCGA
>N_2270
AACGTATTGTTACCTAGACGCAGTGAAAGAGAGGTGGGAGA
>N_2271
TGATCAGCACTCTACTAGCCCGCGATACAATAGATGGGTCA
>N_2272
CCCGTTTGGGGCGTGAGCCTCATTGGGGGCAACGTCCTCGA
>N_2273
TCTCACTGATATTAAGGCTACGAACGAGTCAAACTGATTCG
>N_2274
GATGTAAGGCTGACGTCAAGCCCCTCAAGTTCACCGCCGTA
>N_2275
GCCAGATTTAGTTAGAGTGGCGGTCCTGCAGCGGTAGACGG
>N_2276
GGAAGTCCCCGTGTTCGGTGCCGTGACAAGAAAGTCCGGAT
>N_2277
TGCCCTGGTTCCCGAGTTTACGGATGCCAGACAGTTGGTGT
>N_2278
GATGGCTCCCCCGTCGCAGCCATGTCTAGGTTAGTTGACAA
>N_2279
CGGGACATTATTATTGGGGGCTGTTAGTTCCGGTGGTCCTT
>N_2280
TCATGGGTTCATCACGCCAGCCTTAAATCAGTCTTATGTTG
>N_2281
TTGTTGACAGCCGGGCGCGACTATAGCCCGTCGGAAAGGCT
>N_2282
CTCGGACGGGAAAACTGTCTCGGGTCCACTACTTTGTGTGT
>N_2283
CCGGTATGATATACGTGTCTCGGAACCTGGCCAGGGATAGC
>N_2284
GCGAGAGGCGGGTCTGTAAGCGCCCTGAACGTGAATTGTAT
>N_2285
TCAGTCCTAACTTACGGGCGCATGAACGCCAGGACTTAGTC
>N_2286
GTTGACGAGAGAATAAACTACCTGAGCGGACGTAAACTTCG
>N_2287
ATGCCAGCCCTTTTTAATCCCTGTGTCAACGACTGAGTGAG
>N_2288
TGAACTTTAGAGTAAGACGGCCCGGGTTCACGCCGGCGATT
>N_2289
AACGCGCTTTCTGTTTGGATCAAAATCACTCATATATTCGT
>N_2290
TCATTTAAGGCGCTTTTTGCCTTACACGGTGCACAGGTACC
>N_2291
AAGGTTCTGAACACGGGAATCAGCGTAACGCTAAACAGTCT
>N_2292
CGCCCACAGAGCAATATCACCTTGGGTGCTGAGACAGTAAT
>N_2293
TAGTCGCTTGGTCACTATAGCTCGCGTCGTCCCTACGAGTT
>N_2294
CTGATCTCTTCTTTATATACCTCAAGAGGACGGGCCGCCAC
>N_2295
AACACTGCAAAAACGACCCTCCCCGTTACGGCGACTCCAAT
>N_2296
GAGGGGGTCATGACAGGTAACCCCGCTGTCCGACGCTGATC
>N_2297
TCCCCAACCACTATGTATGGCTACGGGTGCTCTTAAGTAGA
>N_2298
CCACGAATTGAACGAACATGCTGGTAGAATCACTACTGTCT
>N_2299
CGCAGGATACGTTTTTTGTTCTGTCTGTCAACCGTTTACGT
>N_2300
GAAGGAAAGATTGAGTGCTGCACTCTGTGAGTACCTACTTA
>N_2301
GTACGGTAAAAGTAACCACGCTGTTCTGTTAAGTAACAATC
>N_2302
AGAGAAAAGCAATAAGTCTTCCAGATTCATTGGGGAGCGCC
>N_2303
TACCGACATTGTAGAGTATACCAGGGAGTCGAGAGGGAGTG
>N_2304
TATCAGTCGACGCCTGCCATCGGACCACGCATAGTCGACCG
>N_2305
GCAAAGCAGGAGCTTACTCTCGTCCATCTCCACTACTGTGA
>N_2306
ATAGATCAACTAGTCTTGATCCCGTCTACGGGTAAAGAGAG
>N_2307
TAATTCTTCTTGCATACGCGCCCGGCTATGTAGATTCACGT
>N_2308
CTACTCTAATCGAGGACCCCCTTTTATTCACAAGTTAGACA
>N_2309
CCCAGACCGAGATCAGCTACCTAAATGCATATAGGAATACA
>N_2310
CGTAAGGGGTGGTTGGGTCCCTAGACAGGGATTGTTGGGCT
>N_2311
ATGGGCAGCGTTACAATTTTCAGCAACGGGCCTCAACCCGC
>N_2312
CGACAGGCCGCTGAAAGGTACTCTGGGATATATAACTGCAT
>N_2313
ATCGCAATATCCTAAGCAAACTGGGCATACCCATGCGGAGG
>N_2314
TGTTGGGGTTGCGACAGGACCGAGGAAATATTGCTGATTAG
>N_2315
CACGAGAATGCACCGGACATCGAATGGACTTCCCAGGCGAA
>N_2316
CGTGTCATTTGAAGGAAGTGCGGGGTCCCTGGGTTACGTCA
>N_2317
AGCTCCCTGTTGCTTGATGGCTGACATAACGCGGTTCCATA
>N_2318
ACTACTGAACCACGGATAACCGGAACATGATGATCTTCTCT
>N_2319
GGCCACTGATGGAACTCTCGCCCCGGAGGATGCACATTATC
>N_2320
AACTGGGGATCCAACATCAACATGGCCGCCGGGATTACCCT
>N_2321
CTACTCGGAGCGCTAGGTAACATCCTATAGTACATCCTTCA
>N_2322
AGCCTCAGGCGGAAGTATTTCCTGGTTAAAAGGTGATCCAT
>N_2323
TTCGCAGACGACGATTTTATCGTTGGTCATGGAGGGTTAGA
>N_2324
TCCGTAGGGGACAGAAATACCAGCAGGTACATATAACTGAG
>N_2325
GCTCGCATTTTTGGCTTACCCTGATACGCGCGAGGCTCTAG
>N_2326
TATAAAGACGGAGGAACACCCTTTTCGAGCCCGTTTGCTGC
>N_2327
AGCGGTGAACTCATCGCCGTCACGGGGTTCTCATCCCGGCG
>N_2328
TGATTTCATACTTAAACGAGCACCGTGTGTGAGAGATACGT
>N_2329
GGGAGCTTAGCACTGTGCACCACGACCGGGTACGTGCTCCA
>N_2330
TACACTGACTTGATCGCTAGCTTATTGGCTACACTCTTTTT
>N_2331
CCTACTTCCGATCTGGTGCCCGCGGGGGAGACCGCTCATGA
>N_2332
CGTGCTTCAAACTCTGTGTCCGAAAAGTAGAAGAAATAGGG
>N_2333
TGGATGATCTTATCTAACTCCGCAAGTTTATTTGGTTCGGG
>N_2334
CTAGGTCGATTTACGCGGGCCACGCATTGAGCAAGATAATT
>N_2335
ATGAGAGGAAGTGCATTTAGCTAACCCAGAACATGTGCCGC
>N_2336
AATACCGCTGTGTTTTCCTGCCGCCATGCACCAAACTTCAG
>N_2337
TCGGTGCTATGCGCCTACCGCACATACTCGGCTAACGGGAA
>N_2338
AATCCCGGAAGATATAGAATCAACGCGGTAGAACTCTCTGG
>N_2339
GAACAATACGCGATAAAGTACATCCGGGAAGCGGAATCAAC
>N_2340
CAGCCCCCCGGGCCGTATACCATGACGTGGGGGAAAACACA
>N_2341
TTTTTATTGTGATGTTAAGACAACTACAGCCTTGTCATGTA
>N_2342
ACTCGTTTCACCGGAGATCTCGTGCTCTAGGAGGTATAGGG
>N_2343
TCGAAGTTTCATCGAGCGTACCCCTGGCGCTTGATTATAGC
>N_2344
GTTGTCCCCAGGGTACCCACCAATAACACGACCATAGCAAC
>N_2345
CGCATCTGACCCCGGTGTTACAGCTGGAGCTCCACGGGTCT
>N_2346
GTAGAGGGGAACCGAGGGTCCGACCTTGTCTACGCCCAGTG
>N_2347
TTCCGCCTTCTGTGCCTGGTCACATGAGACACCAATCAGTT
>N_2348
AAAAGGGTACGGCTCCACCGCGCTAGGCCGAAGTGTTCCGT
>N_2349
AGACGATTCAGGAAAAAAACCACCCTTATTAAAAAGTGGCG
>N_2350
ATCAACGATGACAAAGTTAGCAGCTAATTCGTGTAATACGA
>N_2351
AAAGTTGGGTGATTGCACTCCAACTTTATTATTTGCATAGA
>N_2352
CGGGACACGGATAGGTCTCACACCGAGGATTGGAGGGGAAG
>N_2353
AAAAGTTAGTTGAGGTCTGTCATCCCTGCCGCGCGATGGAG
>N_2354
CTTATCGGCCCGGATGACTGCTTCAGAGATAGAGTTGACCT
>N_2355
GATGCCACGAGATTAGAAAACTTTTCCAGCCGCTCACGTCC
>N_2356
TTGCCCTAGACCACGACCGACACTGCTTAAGCTTAAAAGGT
>N_2357
CAAAAGTTTACTCGGTTCGGCTCTATCCCCGCACTACCCTT
>N_2358
AGCCCTTGACGCACCGCATCCTTACTTTGGCCGCGACAAGC
>N_2359
GGCGCAATCAACATTATTCCCAAGTGTAATCGGTATCCAGA
>N_2360
TACATGGTAGCCTGCGAATGCACATTTTTACACGACGCAGG
>N_2361
GAATAATTAGTAGAGACAGCCCAGGACGTCTAATTCTTCTT
>N_2362
TAACCGAATTCCTTGGGAGCCCTCAACCTCTTATGTAACGA
>N_2363
TTAGGGGGCCCATCCTGACCCTTTCCAATCAAATAGGTGAA
>N_2364
GATTCTGGTGACCTCGCCTGCATAAAGAACCAATGAACGGG
>N_2365
GGCTTCTATTAACTGCGGTACCAGCAAACGAGCAAGCTCCC
>N_2366
GCAGCCGGTCACCACATGCTCCTTTATCTAGAACATGGTAT
>N_2367
TTCAACATGCGTCAATATCCCGTTAGTTGTCATGTCATCAA
>N_2368
CAGGACGGCGCAAAAAGGCACCATCCAAAATAATCCGTTTA
>N_2369
TAGTGAGTTTTGGGACGTTGCGGAATGACTGCTGATTATTG
>N_2370
TTACTGACAAAATCTGATCTCAAGCGGATGCGGAAAGTCGA
>N_2371
ATGCGAGGGAAGTAAAGCGCCCCTAATCCGTACACCAGAAT
>N_2372
TTCATGTGTCCGCGGCACGTCTTTGGAGGGTTGCGCGAACC
>N_2373
TCCACATACCTAAACTTTGGCTGTGAGTTTAACTTGCTCTA
>N_2374
GTCCTTCCTACATCCCGGGTCCAGTTTCCGAGACCTCATAG
>N_2375
AACCAGTGGAGAGCTATTCACCACAGCATCCCCACGGTCGG
>N_2376
GCCCGGATAGACACGACTTTCCCAGATGGAACGCTTGACAA
>N_2377
CCCATGTTGGTAATATATTACGATCATGTCCGTATAGTCCC
>N_2378
GGCGGTCACGCACGTGTCCCCTTACCCGCTAATCAACCACT
>N_2379
AATAGGAAAAGTAGAAGCAGCCCGCATCTTGTCCAAAGTGG
>N_2380
CTCAGTTTGTGACAACCTCACGTTAGGGGAGTTTGGGTTAC
>N_2381
GACGGGACGTTACCTCGAAACTCAGCCTTTCGTCTGCCGGA
>N_2382
TCGGCAGCGCCTGGTAGGCACCAATAAAGGGTTAACAAGCT
>N_2383
TGGTCAGGTATTGGCGAATCCTAATTCCCTAAGAACGACGT
>N_2384
ACAACGTCGACGCGCAAGAACAATGAAAAACTGTGACTATT
>N_2385
TCTCGGGACATTATGGCTACCATTAAATAATGGCACCCCGA
>N_2386
AACAATCGGAGGATAGCAGCCTTGTAGGTCCCCTCATGTAT
>N_2387
GATTGTCATTCCCATCGAGACTCGTGTCTTTTCATGCCAAC
>N_2388
AGCGTTACTAATAATACGCACGTACCAATTTTACAGGCCTA
>N_2389
TCGACCCGCACTCCGGTCACCAATGACAGGGGTTGATGTCC
>N_2390
TGTTGTGCAACGGCGTAAGACCATTAAGCTACCGCTGCGCG
>N_2391
GGAGGGTTCATCGTATTTTTCCACAGACTGGGGTCTTGGGC
>N_2392
ATTCATGCCGGAGTGAGTTGCTGTTGGCTTTATCTACTTAT
>N_2393
TCCTATCTAGAGCGTACTCGCTTATAGTGTCTTCCCGTTAT
>N_2394
GAGGCTCCAACGGCCTTCGTCTGCAACGGCACCCCCCGACT
>N_2395
GGGAGAAGTAGGCCCCGCTCCAAGGATCGATGCAAGATACA
>N_2396
GACTCTAAGCCCACCGGAAGCGGACGTCACTTACCACCTCT
>N_2397
GCGAGAGATTAGGACGGCTGCTGCCTATATTGAGGATTCCC
>N_2398
CGTGTCCGTTAGCGACTTGACCAACCGCGCCAGCTCGTTAC
>N_2399
AACACATACCAAGTATCTTTCGCTCCGCTCCACCTGGACGT
>N_2400
AACGCGGGAGCTTACCAAAACCGAAAGTTATGGGGATTCAA
>N_2401
GCTAGTTTAGGGGTGACGACCCTATAGGTATGATGCGCCCA
>N_2402
CAAACAGAGAGGCCCGGAAACTAAAAACCGCAACGAATCTG
>N_2403
CCAATATTGTAGAGATTTATCCCTATTGCTGGACATGGGCG
>N_2404
GTCGGGATTTTAACGTCTATCTCGGGCATGCTCGAAGTGAA
>N_2405
AATAAGGATTAGTAGGGTCACTGGGTGATATGGGCTGGATT
>N_2406
TCTGCCACAGTCATCTATCTCAGGCGGCTTAGCTGACATCC
>N_2407
TCTCTCCGTTAAAATGAGGTCAAACTACTCTTTAGCCAGGT
>N_2408
TGGAAGCTCTCGGATCATCGCTCGTATGCGCCTACAAGACC
>N_2409
AACCTCAGTTGCTAAAATGTCTTGCACTAAGTACGGGACAG
>N_2410
CGGACAGCGGGTGGATCGCACGGGCACTCTATCGTCCGTAA
>N_2411
ATACTCGGTATATACCTGTGCCATAATCTAGAGGCCGTCCT
>N_2412
CTTTAAAGAATAGCAGCTTACCGTCCCGCTCTCTCACCCGG
>N_2413
GTTACTTCGCTGGCGTCTACCTTGTACATGAGAGTGGCCCG
>N_2414
GCACCTTAATATCTGAACCCCGACTTCGGGGACTTACTATT
>N_2415
ACCATAAGCAGGGGCCGTCGCCGGTCACTTCCGGTGTCGGC
>N_2416
TGTACCCACAGCTTCGGGTGCCTCCGGAGATCTAGCGCGGC
>N_2417
CCGGTCGGGCCGCTTGAGGCCAAAGCAGGGAGTTATTTTAT
>N_2418
ACGGATAGGCACGTCGCTGGCTCGTCACAAAGTCTCCTGAC
>N_2419
GGATCAATAGAGGACAGTTGCCCTACCGTTCCTTACATTAA
>N_2420
TACGATTTCCTGGGTACAATCTCTCCGGTGGGCTGGGCACG
>N_2421
TCTGCCGGCAACACCTGTCCCCTGAGGGGCGGAAGACTCTC
>N_2422
TGCTCCCACCCGTACTTTGTCTTATGAGATACGACGGGCCC
>N_2423
TTCAGAGGATCGATGGTGTGCTGAAATAATCACGTAAGCGT
>N_2424
AATACATACAAGCTCGCAGCCGTTACTATGATCCGCTGCCT
>N_2425
GTGTGTTAGAATTGCGCCGTCGACCGGTTGTGAACTGTTTG
>N_2426
TGAAACTTGGCATTGAGGGCCAGATGTGGAACAATGGGATC
>N_2427
TTAGATCACACCGAGTCCCGCCCACGGACGGGTGACAATAT
>N_2428
GAGCGAGCGAGTCCGTCACCCACTCAGTCCGTCACTTTTCT
>N_2429
CCTTCTAAAGAAAGGCGTCTCGTTGGGCTGCACATAATACT
>N_2430
TACGACCCTATCCAATGACTCCGATGCCTCGGAGGAGGTAC
>N_2431
GCTTAATGGAGCCTTTAGGACCGAAAGTGGAGTAAACCTTC
>N_2432
GCGTACAGCCGTGGTTAACACCATGTAAATCGTCAACAGGT
>N_2433
AACCCACACGACTGGCTTGTCCGGAACACTCCCATATAAGA
>N_2434
CGGACTCCGCCCGCGATGTCCTTAAGTTGCAGTCGGGATAT
>N_2435
GGACTCGCCATACTGGTCCTCCCGCAAACCATAGTATAGGC
>N_2436
CCAGTTTAGAACCATAGCCCCCCCTACCCGCCTGCGCGAAG
>N_2437
CTTCTCGAGGAGGTTGCCGTCATATGGGGGGAAGGCAAATT
>N_2438
CTTCCCAATGGTCGATCTTTCCTGGTCACATCCTCATTGGG
>N_2439
TAAAGAACCTAATCGAGGGCCGATGTCAGCCGGGGTTTGGT
>N_2440
GGCACAGTTGTCACGACTGACAGAAGAGAAGACCCCCGGGG
>N_2441
CTGGTGCCACAATCTGGGCGCATCATTGGGCAAAGCCCAAC
>N_2442
GGAGAATCCGTGAGGGAGACCTCAATAATGTTATGCGGCAT
>N_2443
CCACTTGAAAATGGTCTTTGCAGGTACTTGCTTTGCACTCA
>N_2444
AGCACTGTTCTTTTCGCGATCGGGGTCGGCCATAAACTATT
>N_2445
ACAGTAGGGGCCATATAACTCCCGCGCGCCCGGTAGACGAA
>N_2446
AAGTCTTCACCATTACATTTCAATAGACATTTGTCCTGGAA
>N_2447
TAAGAGTCTGAAGCCGGACTCTTAACCCTGGCGACATAAAT
>N_2448
GTTCACGTCGCTAAACTCATCGTACGAATTATAGGGAACGT
>N_2449
TATAGGAGCCACAATCATGCCAAAAAGCACCGCCTCCTGCC
>N_2450
GTTGATAGCAGAGGGAAGATCTTATTAAGCTAAAGGATGAA
>N_2451
TATATCCCTACCCGGAGAACCGTAGAGTGGCCCTACTTGTA
>N_2452
GACCACTAAAGCTATTGAACCCCGTAGAAGTGATTTGTTCG
>N_2453
ATTAATATCGAATCCCGTCTCTGGCCGATATTGGCTACTCG
>N_2454
TGCGGCCGCCCAATGTCGAACATCATATATCATCCTGGTAA
>N_2455
AGTAACCCCGGAACCACCTGCTGCCAATACCAATGACTTAA
>N_2456
AACCGCCTTGCTGGATAGTCCATTCGTTCCGAGAGATTGAA
>N_2457
GAGTGAGTTAACGCGCCGAGCCCTCGGTTCGGCCGGGGAGT
>N_2458
CCAGGCCATATAAAAAATTGCTAGGAGGCTCCGAGAGTCAT
>N_2459
CGAACAAAAATGGGGATCACCTTTGCGCGGGCCTACACTTT
>N_2460
AATGGACCGATGCGGGATTGCACACGGCTTGGTTAAAAGCC
>N_2461
CTCCGGCACTCAGTACACCTCCTGTGATTTTTAAAAATATG
>N_2462
TAGTAAGGAGATTATAACAACGCACTTTGTGGGTTTTCGCG
>N_2463
GGGCGGTGAGGTCCTCTTATCTACGTGGACTGCTCCCGGGG
>N_2464
AGACTTCACACTGACGACGACATCGTTGGCGGCTTCTTGTA
>N_2465
ACGTATTTTGGATTACTGCCCCCGCTGACGACCCCTAGGCT
>N_2466
ACGTATTCCTTATTAACCTACAGTGGACAAGACTAATGAGG
>N_2467
ACCAGAGTACGTATTCTGTCCGAAGAGCCCCCCGCTATCAA
>N_2468
CCCTGAGCATCTTAAACCTTCCACGTGAGTATGCTTTTGTA
>N_2469
TGCCCTGAGAGGGCCTCGGCCGCGAGTATGTCGACAAATTT
>N_2470
GAGACATTTTCATCTTTTATCTAAAGCTGACGTGCCAGTTC
>N_2471
AGCCGGGTTAGATTTGCCCACACCGGCGTTCCACATAGCAA
>N_2472
GCTGAATTCGGACAAGACAACTCTGCTCTTTTCCCGAAACT
>N_2473
ATGATTATCCTCGGCATTTCCTTATTCACTTTTCCGCTACC
>N_2474
TACACCACCTGTCGACTCTACTCCCGAGGGAAGATTGTACC
>N_2475
GTGACGCCGTTAACGATCCCCTGCTTTGTACTACACTGGAC
>N_2476
ACTCAGCTTGGAATTTCGCCCGGTTCCGTGGGGGCAACGCA
>N_2477
GGGACGTAACCGTGGCGCCCCCTTTATGTTTAATACTGTCT
>N_2478
TCGATGTACCTTTGGATCTTCATAGTCCTGAGCTTAGGTAT
>N_2479
CTTGATCCACCAGTGACGAACGTATTCCCGCCGTAGTCAAG
>N_2480
CGGACCTTAGGCCCGACAAGCAGTTATGATGGTGACAGTCT
>N_2481
ATACTTAGAAGGGTTTATTCCTTTTCCTAATCCATCCGGGC
>N_2482
GCCCTAAGTCGCAAGCCAGTCTACGCGAGACGTAGATTCGT
>N_2483
TTTATCTGCACGCACCGCAGCGGAAGACAACGGTCACAGGG
>N_2484
CAGAACCCAGAGAAAGGAGCCTACTGTACCCAGTAGCATAA
>N_2485
GTGATCGTAATCAGTTGTAGCTTCATCCTGCTAAATCACCG
>N_2486
GACAGTCACGCTGATCTCTCCGTCCAACTTACTAGTGCCCG
>N_2487
TTTTGACGCCAGTACGATCTCCCAGGCTTCGGAGTGGAGCG
>N_2488
AGTAAGGTGACGTGCACATCCGCTTGGTGCGGTCTTATAGA
>N_2489
GCGGGGGAAGGATCACGTCTCACGTCGGACGGAGAAAAACC
>N_2490
ATCCCCCCCGACCGAGTCATCGTCCAATAGTACAAACCTTA
>N_2491
ACAGCGTATTAAGCTGTTTGCACGTCCTTCGTTGCGTGAGG
>N_2492
ATCACTAAACGCGACGACCACTGGTGGTCGGAGTGCTTTCT
>N_2493
TTGACCGTTGATTTGAGGGCCATTTTGTCGGCATCGGACTG
>N_2494
TGTGTCCATGATCCGGAAATCTAAGATTCCGGTATTTAACG
>N_2495
GGTTAAGGGGAATGTAGGGGCGCCGCTATGCGTCCGAGGAA
>N_2496
GGTGGGAGTTTGCGGAGGCTCTCGGTTAGAAGCCTTGCGGA
>N_2497
TACGTGTTGTGGCCGTGCGCCGGTTACTCCGATACTCTGGG
>N_2498
AGGAACGCAGTAGAATGGTACTCACGACCCCCGAATGGTTG
>N_2499
TTACCACAGCTTGTGGTCATCCAGCAGAACGTTTTAGACCT
>N_2500
ACGGACCGCTAATAACGCGCCGATGACTTACTTTACACCGG
>N_2501
CGAAGGTTTCGGTTTCCGTTCTCTTTGTGTACTTCCCGTCA
>N_2502
GCTCCAGGACGTGAGAGGGACGGTGAGGCCAGCAATAGGTA
>N_2503
TAGACGTTTCACAAGTTCTACTCTGTTTACTACGAAGTCCC
>N_2504
GCTTTATCAGCCCATCCTGCCGGAGGCAAACGCTTACCCTA
>N_2505
AGGGTGGCCTGCATGGGTTTCGAACAGTAGCCCTTCCAGTA
>N_2506
AGCGCTGGGACGTGGATGTACCGTTCTCGACGCTTCATTAA
>N_2507
GGTGCCTATCTACGATGGGCCCTGCCTCTGAGAATTTTGTT
>N_2508
CGGGGCTCCTTGATTGAAGCCGATGTATGATGATTAATGGC
>N_2509
AAAGTGGGAAGACCTAAGGTCGTCTACATTGGTGAATGAGA
>N_2510
TTTCCCCGCCAATATTTGTGCGCTTATATCCTTCTACAGCA
>N_2511
TGATCATAGACCTGTTCTCACGAGCCTGTTAGGAAGCACGT
>N_2512
CAGTGCTACGCGTTAGGTTCCTCCTTCCTGGAGACCCTGAA
>N_2513
GTAATGCCCGCGGCTGCGTCCGTGGATATTCTATCCATCAG
>N_2514
TAGATTGGTGGTACCAATTACACCGAAGGGTAAGACAACAC
>N_2515
GCGATTTCCCGGGCGGGTGACACATTCCACCGGACTATTAA
>N_2516
GTTGAAGGGTCCGTACTTCGCACAATCAAAAGGGGTAACTG
>N_2517
TTCATTCCGTTCCCGTAGCTCACATGTTCCCCTTAAATCCC
>N_2518
CAATACAAGAGACTTATAATCAGAGGCGTGGAGTTCCTTGC
>N_2519
ACGAAAGCTAGCCATCAGTTCGCGTCCTAAGCGCTACATGT
>N_2520
CTCGTGCCTCGGTCCAACTGCTGGTCATTTAACCGTTTCGA
>N_2521
ACCAGGTACCATTGTTCACACTAATCGCTCTATCGTCCGCG
>N_2522
CCGAGGGTAACACAAGGTCTCTATCGGCTGGATTACCTTGT
>N_2523
TTAAGTCGCCTAACCGGGTACGCCCCTATTGGGAGGTGAAA
>N_2524
ATCGATAGAAATCATGCGGCCCCACCTAACCGGTGGAGTGT
>N_2525
GCGACCGCAGCCTGTGGATCCGCTCTTTTCTCATATCACTG
>N_2526
GGTTCCTCTGTACCTTGCTGCCCCATTACCCCTTTAAACTT
>N_2527
CACTAATGTTTCTACTTCGTCCTTCAAATTTCGCTATGGTA
>N_2528
GTAGGCTTCCACCTAGTTAGCCTACTTGAGGATAGTTAGCT
>N_2529
GTACTCTTATTAATTACACTCCCGTGAGGACTCATTTATAG
>N_2530
AATCTCTTGTGGTGTGCCTGCGAGGATTCGATGGATAGTGT
>N_2531
GATACAGGCAACCCCTCGTTCGATAGATCCGTAGAGCAACA
>N_2532
ACCATTGCATTTTCGTATTACTGAGTTTAAGAAAGACCGAT
>N_2533
GCCGAACCATCCATCAGAGGCTACTAGGTCATAAGATTGTA
>N_2534
CCCCCCATTGCACGGCGAATCATATGTACTGATGTCGACAT
>N_2535
AATCCCTGTTAGGGGTGAGTCCATGTCCTGCGCACTTGGAA
>N_2536
AGATTCCGCTATTACCAAAACGGCCCTGGAGCTGAAGCTGA
>N_2537
GGTTGGGTGGGGAATCGGACCCAACTTTTCTAGATGATCTA
>N_2538
CGCCGCGTCGGGCATTGAGGCGCCTTCTAAACGGTAGGACT
>N_2539
CACTAGTTGATTATGCATAGCATCATTCCGCGATGGGGGGG
>N_2540
TCGTGTACTTACCTCCAGCGCTTCTTTCATTACCCATCCAG
>N_2541
CTGGTCTAGGGTCACCGCGTCCGTGCCCCATATGGGTGTTC
>N_2542
CGACACTAATTGAGAGATAGCCTGCAAAAATTGGATTCCGC
>N_2543
GGTTACATGACGGCTCCACGCATTATGGTGCCGGCCCCGGA
>N_2544
GTAAAATGGTACGGCGATGGCTGAACCTAGTCTTCACGTGC
>N_2545
GAATCCCAAGGTCGCCTAGACATATAGTTTGCAGCCGGCGG
>N_2546
TAAGAGGCATTGAATATGTGCAAGACTGACTTACACCTACT
>N_2547
TTCAAGTCCCTGGGGGTTCACTACCATGCTGCCCTAACTTC
>N_2548
CAATACGGGCAGTTTCGAGCCCGACTTAAACGATAGGCACT
>N_2549
GGTTTATGAATGCGGTTTAGCTCCTTGCATACCTTCGAGGA
>N_2550
TAGTTCGCGTAAGGGTATCCCGTTTCTGGACGCACCGAGTA
>N_2551
ACCACTTGAATGAACGCAAACCACTAAGGTTCTAATTTATA
>N_2552
GTAGACCAGTGGAGACTCTACCTCAGTTGCTTCGGACTCGT
>N_2553
GTGGGCAGGGCCGTCATAAACATCTCCTCTAGGGCGAGGTC
>N_2554
TGGCTTGTGAAGTCTATACTCAATAGTAAGCCCTAGATTCC
>N_2555
AAGAAGACACTCGTTGCCCCCGACCTGTAAAATAAAGGACC
>N_2556
AGATAAAACGCTGCCTATCCCAGGGCAACTAAGTCATAGGA
>N_2557
AATCCCCCAGCTGCCTCTATCTTGGCGTCACTTACTTATAT
>N_2558
CTGTTTTTTAAAATTGACGTCTAGTCAAGTATGGGATCATA
>N_2559
GTCTTTCGTTCGGCTAACACCTATTATGCCGAGCGCGCTTC
>N_2560
AGGATGCCTGCATTAGCCATCGCAACACACTGTAAGCGAGC
>N_2561
AGTGAATGCCAACATGCGGCCAAGCGCCCTTTATTTAGGAG
>N_2562
CGGGAACTAAGCGCGGTCCCCCGTAGAATGGCCCTATGCAT
>N_2563
GAATCACCCACTTCCCTTCGCTTGCTTGTCAGAGCTGATAC
>N_2564
AGACAAGCAAGCCTGATCGTCGTCTTTAGTATGGGATATCG
>N_2565
CGCAACTTTCCGGGATACTACTACAACGAACGCCGAGTGGG
>N_2566
AGGGATCTCAGCTTGTGCAGCGCAAAGAGTGCTTATCGGCG
>N_2567
AAACACCATCGTTTACCCCGCCTTTCCCCGCCTTTGTCCTC
>N_2568
GCATGTATTACGTATCCCTTCAACCACGATTAAAGTTACGT
>N_2569
AGCGCTTTCCCAGATAAGTTCTGGCACGGGTGCCCTATAGT
>N_2570
ATAGTTCTGGGAGAATGTGCCTTCTTACTGGCAATACGATC
>N_2571
TTACGTCACAGATCATGACACAGTTTCGCGTATGCCGGGCC
>N_2572
TTGGCGGATGGCAGGGAGGTCGTCTCGTGATAGGTCTCTCC
>N_2573
CCTGGGGATAGCCGTGAGATCCCTGATGGACTCGATACCAA
>N_2574
CCAAGTGCACGCGTCACACCCCGAAGCTTGTCAGATAGTTT
>N_2575
GGAGCGTCACAGTACACGCACCTCATGGATGAAGGGGGTTC
>N_2576
CACGCGCGAAACTTTCGACGCAATAAAGCTCCGCCGCATGT
>N_2577
CAGACGAACGAAACCGAATGCGGGGGAGAAACGCGTCTGCC
>N_2578
GCGTAGGACAAAGAGTCTGTCAATGCAAGATAGAACTCCAA
>N_2579
TCAAACTAAGCTTATGTGAGCAATTGGACGGAATGCATCAC
>N_2580
ACCTCGATTGACAAGGTATTCTATAGAGTTTCTGCCCAGAT
>N_2581
TGTGTACGGCCGACGATCCTCATTAGGGGATGTTGTCTAAC
>N_2582
ATAGTGTTGGACAACCGCGCCCGACGAGGGCGCGTGTAAAT
>N_2583
GATGTTTTGATATTATCTTACCAAAAATATCAAGTGCGTGG
>N_2584
TCCAAGACCCACAGAGGAATCTTCTACTTCACTGTGGCCCC
>N_2585
AGCAAGCTTGACAGACAGCGCAGACTCCGCATGTACAATGT
>N_2586
ATCGCGATAAGACGGATGAGCCACAATCCGTATCAAGACAG
>N_2587
TGGTATCCGAGGAGTTTCCCCACACCACAATTGTGCCATCC
>N_2588
GTGGGATGCTTAGTATTAGACCGTGCACGGCGACTTTTCGC
>N_2589
AGCTCCTTGGTCTCCTCCATCCCTGTCCCACGGATGTAATC
>N_2590
CTCGGGTGTCGCTAATGACCCTACAACCTGATTATCTCGAA
>N_2591
TATAACGCACCCTGTGTATACTAGATTACTGGGTTTGTGTT
>N_2592
GACAAGGACGAACGGTTCATCGACGTACAAGACGGACCATT
>N_2593
GCGGGATCTCATGGGTGTTTCCCACAAACAAAGGTCTTTTT
>N_2594
TATTCAATCTCGTACGGTATCAGAAGTCCGTCTTCCAACGA
>N_2595
GTCACCTTATCATCCGCTTTCAAAGTACCTACACTCAAAGT
>N_2596
GTAGACGCTTGGTATGACGACGTGAGGACCTTATATTGGTG
>N_2597
GTACCCCAACCTTTCTCTGGCTATTAGCCAGGAAAGCGATA
>N_2598
CTGGTGACACGTTAAGGGTGCGGGTATCAGAATGGGCACCG
>N_2599
AGGCTCCCCGTGGACGAGATCTTTCCATAAGGAGCGAGACA
>N_2600
CCCTGTGCTACTAACGTGTTCTAATGGTGTCTAAGCATCTT
>N_2601
GTCATATGCGTAAAATATAACAACTAGACCATTCCATGACA
>N_2602
TCGGTAATTATACTCGAAGCCTATGCCACGCTGACAACCAC
>N_2603
CCAGTAGCCGTAACTCACGACATATACCTTGAACCAACCGG
>N_2604
TCCAGATTTCTGAGATTCAACTAACGGGGCAACTCTTTAGC
>N_2605
AGGTATGATGCTGACAACAGCTTGTGCTCGCTGATCACCAA
>N_2606
ACGGTCCTACCCAAAGACAACACTTCGGCTATGGTGACTAC
>N_2607
AGCCCGTCTGTCCGCTAAGACCAAGCTCCGATACTGTAATA
>N_2608
AGTGGTCAATCTCCTATTATCGTTATCGCTGGAAGGAACAG
>N_2609
GGGAATGAACCCCCCCCGAGCATGGGTGCGAGTAGCACAAA
>N_2610
CTGTATTACGCTAAGATATGCCATGACACCTATGTACTGGG
>N_2611
TGCGGACAGCCGTCGATAAACGAGGGTAGCAGGTGTCGATA
>N_2612
TATTAAAGCGCCCAAGAATCCCCGGACCTCTAGGGTTGTGA
>N_2613
AATCATCATACGAAAGTTCCCAGGACACTTTTTGGTCGGAA
>N_2614
GAGCGGCAGGCGGCTAATTGCATGAGTTTTACCACCCGTTT
>N_2615
GATTAATATGCTCACAATGCCTCAGGAAGAGGTTTATATAA
>N_2616
CGGAGCCAGTGAGACAGAAGCAACTCTACCAGAGCTTGCGG
>N_2617
GCGAAACATGTAGTTCGAAGCTTATATCCCATAGAATGCCC
>N_2618
TTTCTAGTACTTATATGCCCCCGTTTGGAGCCAAGACTGTA
>N_2619
CGTGTGCCGTCGTTGGACCCCTACAAACGCAGTGCGTGATC
>N_2620
TGCCATCCCATCTTCGACCTCATGACACATAGAAACTCTTT
>N_2621
CGGTGATAATCACTTTATCACCCTAATCTAACGCATTAGGC
>N_2622
CCATTGAAGCCGCCAAAATACCTTACTGAGGTTAGAGACTG
>N_2623
CGTAACAACATGTCAATGCTCCAAACTATTGCCATGTGAGG
>N_2624
GTTAGACCATCGAGATGTTACGGACCTAAGTTGTCCGTTGG
>N_2625
GTGGCTTTAGGAACTGGGAGCTTTCGGCGCCGTGTGGGAAG
>N_2626
TGCACGACGGGCCTGGGGCACTAGGCTATTTGATCCGCAGG
>N_2627
GGGGTCCTCCGCCCTAAGCACCAGCACTCTCTAGGGACTCC
>N_2628
AATCCGGGCCCCTTCTATAGCTATCGACGCCCGCACGCTTT
>N_2629
GTGTTCAGGACGGTATTGAGCATGGTAGGAAGGTAGAGTAC
>N_2630
CGGGAGTACGCCATTGAGTCCGACTAAAAAGGCGCATATTA
>N_2631
CGTTTACGAGTACGTCGCTTCCGAAGTTGGTGTGAGAAATC
>N_2632
CCAGGAAACAGCGTAACGTTCACAAGGTCTCTTAAGAAAGA
>N_2633
GAGACTATGTATTTTAGTAGCATCACGTCCTAGATATTTCG
>N_2634
GAACGTGGGGGCCGAAAATGCTATGGCTGTTATCGCATAGC
>N_2635
ACCTATTGACCCGGTCTCGGCTCAACCGAGGAGCATATGGT
>N_2636
AGTGAAGCTATTTGTTATATCAGCCGTCTGCCGAAGGTCGT
>N_2637
CTCTAACGCAACCGAATACGCCGACATCGCGGTGCTTACCA
>N_2638
GAAATTTATCGAGGCGCGGGCGACATCCCACGCGTACTGAG
>N_2639
CATCCGCGCTTACGAAACCTCAAACGTTTATGGGGGTGGCG
>N_2640
GTTATCGACTTATCGGGGAGCGAGGTTGGCGACTTCTTGCT
>N_2641
TAGTGCTTGGTTAGTAAGTACCCATTCCATGCAAGGACTAG
>N_2642
GGGTCGCAGACACGAAGAGACGACTTGGAGCTTACAGAGTT
>N_2643
GGTTATTGTTGCGATCCGCACGACCACAGAACCATACCAAA
>N_2644
TTATAAGGAAGTCCTTTCGACGCACTTGCGATGAGATTATA
>N_2645
AGCAGTGAGTTCCCCCACTCCCCAAGTGAAGGTTTGATAGC
>N_2646
CGTAGAAGCGACATGGCCTGCCGCACCCGCGACCCGTATTT
>N_2647
GATTTTTGTTGAAGGGCCCTCTCGATTCCGCCGCGGGGCCT
>N_2648
AACTTAGGTGACGTATTCGACCAAACCCGGGGGAGCATAAT
>N_2649
GCTTACGGTCTTGACACACCCTCTGCATAACTCCCAATACA
>N_2650
GTTTACGCGGTAACGTATATCACTGGTAGACCCCGCGCTCT
>N_2651
CACGAGTTTGAGATAAGCTTCTGACGCTATTAGATGAAGGG
>N_2652
ACGTATAGCCCTTGTCTGGACCTTCGACTGTGTCGCTTGGG
>N_2653
CGTCAGGTGGAGGGTACGACCTTAATTCCGTTGGGAAATAA
>N_2654
TTTAAGTTCATCCGCCATGACGGTTACTTCCAGGGCACCAT
>N_2655
ATGACGCGCAGCGATAGGGACCGAAAGGTAGGACTGAGGCA
>N_2656
ACGCTCGTGGTCCGTATCGACGGTACTTGGAACCGCCCTTC
>N_2657
GCTACCGCAGAGAGTTGATTCTTATGCGCCGTTTGCGACAG
>N_2658
TGAGTTCCACGCCTAATGAACAAAACAGATGTGGTCGTGGA
>N_2659
TTCCACAAACTATTCGTTGACACCTTGGGCTCAGGCGAACC
>N_2660
CGAACGTCTATATCGCATCACCTTTGCGTCATTTAGCGCAA
>N_2661
CCAGCCTGCGCTCAGCGGCACCGGGCTTAGCAGGGCTAAAG
>N_2662
AGCCGACCTTCAAGCCTGTTCAGTATCCTTTGAAAGGAACA
>N_2663
TGGGTTAAGCAACCAGGGTCCGTGTAGCCTGCCAGAGTTTC
>N_2664
ACTTTAGATGCCGGCGTGCTCCAGGACTACCGCACAAGCCG
>N_2665
GACAAAAGCTAAGGGGCAAGCTTCTGCTAAAGCTCGAAAAG
>N_2666
ATGAGCGTGATGGGTGTGTTCTCGAATACGTCCTCGAGACG
>N_2667
AATCAACCGGTTAATCAATTCCGCCTCCCTCTGGTCAAATC
>N_2668
GTGCGACCCGAAACTGGGGCCCTAACCGCTAGGGGAACTAA
>N_2669
GGGGTTCACATCGGCGCGTGCACTAGTGGTGCTATTGGATT
>N_2670
CGGAGGACCTGCTGTTACTTCGATGGACTGGTGGAGTAGAA
>N_2671
GCACCCTGGTACCGAACCGCCCAGTGCTTCTGGTGGGCAAA
>N_2672
ACAGCCAAAATACCCTGGATCCTCTCGCTAACGGCAAGAAG
>N_2673
CCGTACCGAGAGTTTGTAAGCCGCAGAGACGTTTATTTGAG
>N_2674
GCGATTGTACCGTTCCACCACCAAGTGTAGGCACGATTGGT
>N_2675
TGGGGGGACGTCAAGATTTGCTCTTCTCGCAATACCCGAAC
>N_2676
AAGATCAGAGGAAAGGTTGGCGGTTATCCGATGAGTTGCAA
>N_2677
GCGACGGGTTTCGGCTGGGCCTGCCGTAGAATGGTAATCCT
>N_2678
GTGTTTACATAATGTGACAACCTGTAGGGGTTGAGGTGGAA
>N_2679
GCGAGCCATCAGTCCACGATCAAGCCTGAGTCTAGCAATTG
>N_2680
ATGTGGGACACCGGTATCTCCTGGTCATCAAGCGTTGAATG
>N_2681
AAAGGGTGGTAAGCGCCCTACCTTTCTAAGTATAGCTAATC
>N_2682
TAATCCCGTCTCGAGGTGCACCAACTTAGCGTGAACCTATT
>N_2683
CAGACTTATTGACTTTACATCAGGAGGGGGTTACTTTCGCC
>N_2684
GTTACGATTCGAGCTGGTAACCAGCTCTAGGAATCAGTGAA
>N_2685
TTACCCACGCCGGTAGTTACCCGAGATCAGTCGTACACTCT
>N_2686
CCGCCATGCGCTTTTTTTAACTACGCGCATCGGCGATGGGC
>N_2687
TGAAAGAAAGATCCGCCTCCCTGGTACCAGAACCTCTACAA
>N_2688
TGCGTGCTGTCTTCGAAACACAAGTGTCCCGTGTTGATAAT
>N_2689
GGATTGCTCTTTGGGAGAAACATTCGATCGCGTATGGCGGC
>N_2690
AGATACTTCCGGAGAGTTTACGCCGTCCCGGAAGCAATAGA
>N_2691
TCATGCTTATGGTCACCGTACAAATATTGTGCGTCGGCGCA
>N_2692
TCCCAGTGGATTCCACGTCGCGATCAGGTCACCGACACAGA
>N_2693
TTGCCCTTGGAGTGTCGATGCAGGATCTCCCCGGCGTAGGG
>N_2694
GGCGGGGGGCTGCCGATCTTCTCAATACTCAGCGCCTTCCG
>N_2695
ACCGCAGAGGCTTGCGTATACGTGCCCATCTGATATGTGAG
>N_2696
GTACTTATCTGAAAGAGAACCAGGTGTTCCGGGTCTAGAGG
>N_2697
CGTTGTTAAAGAGTAGGATGCCCGACTTGCATAGGCCCGGC
>N_2698
TGGACATAATGCGGCAGTATCTAATCTCCAGTTGACCAGTG
>N_2699
GTTATTGCACGGAGACGGAGCTCCGGTGTCTTGACTAGGGT
>N_2700
CGATTTGAATCTGCAATGCACAAGACAAAGGGCGGTGTGAC
>N_2701
TATTACGCTACACCTGTAGGCGGCGCATAAGTCAGCGCTTG
>N_2702
CACAAAGGTATAAGCCACACCTGTTCCATGTACCCGGGGGG
>N_2703
CGATGGTGCTACGGTAAACTCGACTCATGGGGTTTAGGCCG
>N_2704
AGGAATGAACAGTAACCCTCCAACGGGTGCAGACAGGACAT
>N_2705
CGGCCCAGGAAGATATGCAGCACCTGGGAAGTACCCTCGGA
>N_2706
GTAGTCGGTGGGGGGCCCTTCAAAAAGACTCCAGCTAGTAT
>N_2707
TAGGATGACCTGCAGCCTTTCTGATTGAACAAAACTTAACG
>N_2708
TTCGCGCCAGGTCCAAATTCCTCCACGGCTTTTAGACACAA
>N_2709
TCTCGAACCTTGGTCTGATGCATCCCTATTCTCGTTGTGCA
>N_2710
CCCCTTAGTGACCCGCTACCCACTAGTCGGCTCTTCGGGTT
>N_2711
CAGCTCCTCTTTCGGACATACTAGGGTAGAACAGCGTTACG
>N_2712
ACAACATTTGCGGTACACGACACATATAAATGCAGTGTGTC
>N_2713
GATAAACTGAACCGCGACCACATGAGCCCTATTAAGTTACT
>N_2714
GGCAGGGATTCTCACCCACCCGGTCCGAAGCACGTACCTTG
>N_2715
TCACTTTTCGTACATCTCCACTATAAGTTCCAGGAACGACC
>N_2716
GCGAAATCGCGGTACCATATCATGGTTATATGGCCGGCGGA
>N_2717
AGCTCCTAATTGGTAGTTTCCTATACGCGCCGCACTAAAAA
>N_2718
CGTATTCAGCTACCGCAGGCCCCGACGTTGTGTTAGGAGGG
>N_2719
TAACGGATCGAATAGTATTGCGCCGCAACACTGCGATAGAT
>N_2720
CTATTTGTAATGACGCGGTTCCATCCGTATGCTGTTGGCCT
>N_2721
CGCAACCGATCTTCCTAACTCTCGTGCTTGGAGACGGGAAA
>N_2722
AAGTGCACGTGGTGCAAAAACCTCAATTTAGACGCTACTGT
>N_2723
TACCCACCCGGGAAGAAACCCATACTTGAATCACCAGGGTC
>N_2724
TGACCATTCCTTCTCTGTGACTACTCACGCGGAGCATATTC
>N_2725
ACACTCGTGAATAGCTACATCGATCAGCCCCATGGGATGGA
>N_2726
GTGCGAGTACTTATTAATAACTGTTATTCGCTAAAACCTGG
>N_2727
GGGGGTCAACGTCGAGAAGGCGCGGCGTCGCCCATCGCCAG
>N_2728
TGATCACGAATTTAACGGGGCTCAAGTAGGGCGGTGCATTC
>N_2729
TCTACGAAACTATGGCAATACGCTATCATAACGCTACTCAG
>N_2730
CTAGTTCAATATTATACGTGCCACAAGAGAGGCTTGAACCT
>N_2731
CCGATCCGGGTTGAGGGACTCTCGACACTGAGCCTGCACTA
>N_2732
CAATACATCCCCGATATAGCCCCGTGCATATGCACGGGCCC
>N_2733
GGATCGATGTCCCAGGGTTACCTCAATCCAGATAGGTGGCT
>N_2734
AACCAGCCGTGTCATCACCACGACCGACTGATAAGAACGCT
>N_2735
TCTAATCGTTGGTAGTGACTCAATATGCGCTTATAATCCGT
>N_2736
CCTCGACCCTCAGTATTGGGCCGTACTAAATTTATGTTCCG
>N_2737
TCGTATCGGACCTCTACATTCCCAACGTTGCATGATGCCCT
>N_2738
CTAATCTGCATACGAGCGTCCCTGTAACAAAGTCCGTAGGG
>N_2739
ATAGTCCTTCGTGGCAGTACCTTAGCAACCCAATGCCCTGT
>N_2740
TGATGGAAAGTGGGGCATAGCACTGCCCCCAGGCTCCACCC
>N_2741
CGAGTTGGATCGCGGGGAATCACGTGGGTGACGAGTCAAGA
>N_2742
ACCGTTCATGCACCTCGATCCACTTCATGCCCCTCGCGGGC
>N_2743
TACCCTTCAATAGGCGAAATCATGCGGTAATTAGTTGTAAC
>N_2744
TGCGATTGCGCACGAATTACCGATCAAATTATCGAGGCCCT
>N_2745
GTGGGGACGTATAGGTCGCACAGGCTAGCCACCCAGATGTG
>N_2746
CTCTCCCATCGAGCTGGTTTCGAAGTGATACCGCATTGCAA
>N_2747
ATTAAGGCGAACGCTGATTGCAAGCAGGCTCGTGATCTTAT
>N_2748
TATCAGCTCTCATGCTCGCTCCAGGACCTCGGACGTGCAGG
>N_2749
CGAACAGCAGTATTTTATCACAGCGCGATCATCAAGCTATG
>N_2750
GTTGCAGATTCGACTAAAACCGATCATGTTTCCTATGAATT
>N_2751
GGATCGGGCGCTAAATACCGCTCGTTTTCTTCACGATACCT
>N_2752
GAGGAACTCTTGCTAATGTGCTCTTCAGTGGATGGCCTCGC
>N_2753
AGAGACATCGTGCGGGACGTCACAGGTGCATGTTCCGTCTA
>N_2754
ATTGCATCATTGCGACCTTCCGCCTATTTCCACACATAAAA
>N_2755
GCTCATATACCCGTACGTGACACGGCTTCCTACTATCCTGT
>N_2756
CAGGTTATTGGTACTCCATACGGGAGTCTCATCTCGGGCAC
>N_2757
CCAGCGCGTGGTGGCAGCCTCAGTTCAAAGTGACTAAGGGG
>N_2758
TGGGCTTACGACCGCGTGGGCTCCTTCGGCTAGCGACCCTC
>N_2759
GGCGTTATATTCGGTGTGGGCAGCTTAGCATTGATTCACTC
>N_2760
GTGGCAGCTAGTACTAGGTACTTTAAACCAACGTGAGGCCC
>N_2761
CCAGGAATGGCTAAGTCTGGCCACCGTAATCTATTCCCGGA
>N_2762
ACGCGCGTCACATTAGAAGGCTACGTTGGCGGCTAGTAACA
>N_2763
TCCTCCGTTGTCGAACGGGACATATTACAACGCCAAAGGAG
>N_2764
ACTCGCGAGCGAGAGAGATCCATCTTCCTTAAGATGATTAT
>N_2765
CGCGAGGCGCATTTTAGACCCGACTAGGCCGGTGATCATAT
>N_2766
TACTGGCATCGGAAGCAGAACTAAGGCGCTATATTGGTATA
>N_2767
ATATCGGCTAATTCAGGCTTCACCCCGCTTCTCGCATTGAG
>N_2768
TAGCACTAGATGGTCAGATACGTTGTGATGCCGGCCAATAT
>N_2769
TATCGCTTCTCACCCTAGTTCGAAACCCATGAACGAAGGTA
>N_2770
TAGAAGCTTGTCCCCCCCGCCGCGCTTCTGGTCAAGTGGTA
>N_2771
AATTGTGCGGGATGGTCAACCGCGAGCCGGCCGATCTAGTG
>N_2772
GAATTCGCCCGCTAGTGAACCTAAGTGATTTTGGAAAAAAG
>N_2773
ATTCCGCGGTCTTAATGCACCCACCATGCCTAAGTTTCTTG
>N_2774
AACAAGAGGCTTGAATAGTTCGACCCCATTGTGGGAGCGCC
>N_2775
GGTCGAGGCTAGAATTCCACCCCATGAAGCTCAGCGTAAGA
>N_2776
TCACTGAATGATGTGCGCAACCGCAGAGCAGGCAACACGTT
>N_2777
TCACTAGGAGAGTCTATTCACCGTATAAGTGGGCATTGGGA
>N_2778
ATAGCACGGTCGGAAAGCTTCACTACATGAAGGTCCCCAAC
>N_2779
CACGCACGAATAACTTTCGGCATACTACAAGGAACCGGAAA
>N_2780
CGCTACGATGATGCATTTATCTTTAAGCCCTTACCTTAAAT
>N_2781
GGGCGCTATACCCTTGGTGCCGGTTCATCCCTTGGTTTCGG
>N_2782
TCGAACAAGAGCGAGGGTCGCCGCCCTCTCGAATATAGATG
>N_2783
CGCTTGCGGTCCGAAAGCGACACAGGGAGGAGCCGCTGTAT
>N_2784
AACTATTTCGTCTTGCTTCTCCTTATTGCCCTGTAGGCTTA
>N_2785
TACTCCAGCTTGTATAAGCCCCCCTGTCTTCCCCTTAAGCG
>N_2786
TTTTAAGCCAGCGATGGCAGCCTTAAAATCCCAGACAGTTT
>N_2787
GCGGTGAGATATACACTGGACGGTCAGGGGCAGGAAAAGTT
>N_2788
CACAAATTAAGCTGCGGAAGCAATTACCCTATTGGGCTAAA
>N_2789
TTCAACGTAGATTTTAGTAGCAGCTGACGGCGCCTTCCATA
>N_2790
TCTAAGATATGTAGGAAAAACCATAGTACTATCTCGCCTTA
>N_2791
ACCTGAGGGTCACGTGGTCACTGACACAGTACGCGCCTATG
>N_2792
CTTCCCAGGAACTGGAATCACTGAGTTAATTTCTGGGAAAC
>N_2793
GCCCACTTCGTAATCATTAGCGTCCGGAGGTAGAGGAGGTA
>N_2794
CGACCTATAAACTCCTTAGCCTCGTGGGGGCGGCAATCAAT
>N_2795
CGTAAGCCCTATGACTTGCTCTGCACATCCGATATCGTCCT
>N_2796
CAGCTTGACGCAGTACAACGCCTAGGCAAGGAGGTGTTGAT
>N_2797
GGTATCGATTGCTTGCAAGACCAAGGACCTTGCAGATCGTA
>N_2798
ACTCGGCCTATTGAGTTAGCCAATCTGGCCGCTCACTTAAC
>N_2799
TTTATCTATGAAAAGTAGACCTGGCATGTCACCAGAGAGTG
>N_2800
GCGCAGAGCCATAAGTTAGTCCTATAAGATTGTGATATTTA
>N_2801
CTGAGACCGACCCAGAATGACTGTGACGTGCTTCAAGATCG
>N_2802
AGGGGGGGGGGGGGTGGATTCCAAATGTGAAACACGCTAAG
>N_2803
CCTAGAGAATGGTCGGTCCACCACTGACCGCGTAATGGTGT
>N_2804
ACACTTCAAGTCACCAGCATCACAACTATAGTTGGCCAACC
>N_2805
GCCCTGCATTAGTCTCGTTTCTGACGAATTCGGCCTGTACC
>N_2806
TCCCTTACCATCCCTAGGGCCAGTTGCGTATCATCGCGCTA
>N_2807
CCAAACCACCTCGGGCTGTCCGACAATGCATTATTTTTCGA
>N_2808
GCTTATCACAACACGCTGGCCACAGGATAACCTTAGCATAT
>N_2809
AGTGTACCGGCGCCCCGTGTCTCGCCAGCTGACGGATTAAG
>N_2810
TATGGGCAGGGCGGAAGACACCTGACTTCAACATATGTCAA
>N_2811
TTAACGAGCCAGCTTGATACCTGTTTTGGCACAAGTCCAAT
>N_2812
ACTAACGATACCCTGGGGTACCCTCGTTATTAACGGGTTCG
>N_2813
AGGGGGAAAGACCTCCCTTACCATTACACAATTAAAGACAG
>N_2814
TTCAGCTACCAGTTAAAAGGCGCCATCATTGTGTCCAAACA
>N_2815
ACATTAGGAGCAGTTACCTCCTTCCGCAGTACCCAGCTGTG
>N_2816
GAATCAGCCTTCACGAACATCAACATTTATTAGCAGCGTAA
>N_2817
TCCACTATAATTTTTCTGGACGTTTTGCGAATCTATCCCCG
>N_2818
ATTATTCAGGAGGTTTTCTTCCTCACTCATTTTGAATCGTA
>N_2819
GAAACTTAAGGTCCGAAGATCCCCTCGAAGGGCAGGCCAGT
>N_2820
ACCCTCTGCCTAGAAGAGAGCCCCGGGGCCATCACCCGTAA
>N_2821
GGATAGACTTAACAAGGTGTCTCGCTCTTAGTGTTTGACAA
>N_2822
CACAGTATTTCATACCGAAGCTGCCGACACCAATGAGGTAT
>N_2823
TACGAATATGGATAAGTGACCTTCAGTCCGTCTACGGAGCG
>N_2824
AACCACATCCTCAGGCTTAGCGACTAGTGATACGATTTCTA
>N_2825
AACGCTAACTTGCTCACTGTCAGGTGTTTGTGTACTATAGA
>N_2826
TTAGTTTCAACAGGAACGTTCCCCACAGATCGAGCTCCTCT
>N_2827
GCGTATTGAGCCCCTATTGGCGGATGTGCCGCGTCTCCGAG
>N_2828
TAAAAACCCTGCGGCTTCCCCCACAAACGGACAATAGTGTT
>N_2829
GAGGATCGATAGGGCATTTCCGCAGGAAGAACCGGCCAGTC
>N_2830
CATTGGTCAACGTGATACGTCATACACTTCTAGGAAGCGTT
>N_2831
ATAAGAGTTCTCTATAAAACCCCGCGCCGGAGATAACAGAG
>N_2832
CCCCTCAGTAAATCGTTTGCCCGCTCCCGTAGCTCAATCAT
>N_2833
ACGATACCCAAACGTATAACCTCGCTCGCGGCCGGTAATTA
>N_2834
TTGGAAGAGTCTATGCGCAACACGTTCAGTACTTATTTCCT
>N_2835
CCCTCTATTAATCACGAGATCAACGTTTATTAAGGGATCCG
>N_2836
TCCGCCTGTGCGCTCTTGAACGTGATATCTTAAATCCGGGA
>N_2837
TGGAATCAGCGTATCTTCCTCTTGTCCCGCGTCACGTTCGT
>N_2838
AGGCACCCACGCAATAAAGACTAAAATCGGCAGTTATTTGA
>N_2839
ATAATGTAAACAAAGAGAAACAACCACAATGATTATCGGGT
>N_2840
CTTCCGCTTCGCCGAGATAGCGCACGGAAGTTGTGTGAAGG
>N_2841
AGCTAGGTACGCTACCAACCCCCAGATCCGATGCAGGATGG
>N_2842
CGATCACAAATTGATTCTCCCAACCGGATGGTCACTGACTG
>N_2843
AATTCCGGAGTCACGTATGACCCACGAAATGAATGGGGGTT
>N_2844
AAGTACGACAGTATTTAACTCCCGTGCAGACACAGACTGTG
>N_2845
CATATAATACTTTAGACTGGCGATACTCCTCTTCATTTCTT
>N_2846
CTAGAGGCCCAGACCGGAGACTCCTTGTCGGCGCAAGTCGT
>N_2847
GTAAAAAGAATTATAGCGGACCTACCTGCAACTGCCAATGA
>N_2848
CCATTAGCAGCCGCTATGCTCGTAGGGTACATAGGGAAAGT
>N_2849
TAATGCATTCGGCTTGGTTGCGTAGGAGGTTCCATCCTATA
>N_2850
GTGCCCGCACAGGCGAATGGCCCGCTAGCCCATATAGCGGG
>N_2851
GGGACGGATGGAGAATCGCGCCGCCACGTACGCCCTTATGC
>N_2852
TTGGGTACCGAGAATCCAAGCGTTGCTGACATGAGATGAAA
>N_2853
AACGGAACTAATTGACGGGTCTCCCGGTCGTGGAAGTGCGG
>N_2854
TATCACAACAATCGCAGCGACGTTTCTGACGGTCCCTCTTA
>N_2855
AGTTTTGATGTGTTAAGGGCCCCATGCGCATACCGGACCTG
>N_2856
AATGTGTTGGGATCTTTGTGCGCTTCGTCGGTTATCGACGT
>N_2857
TCCTTCTTAGCATTGGTGCACAGCCGTACAACTAGGTCTGT
>N_2858
GTGGACTTATCCCGGGCGCGCACTAGAGGCAGAAAGTATGC
>N_2859
TAGAGAAATCGCGCCCTGGACGTTTCCCAACGTAGGAGGAC
>N_2860
GTGTGTATTGTTGCGAGAAGCCTAATCAGGCCGGTGCATAG
>N_2861
ACAAGGTGCTTAGAGAATGGCTTATACTCTAGTCGTTCCAA
>N_2862
TGATGGCGTGAATCGGAGCCCTGGGGGAAGCCCCTACTTTG
>N_2863
TTTAACAACAGGGGCGTAAGCTGCGATGGGCCTGTGCCAGC
>N_2864
CGAGGTATTAGTGAATTCGTCGGCGCAGACTAGTGTACACC
>N_2865
GTCCGCAGCACCGTAACGCGCCAGAGCCCGGAGCCGCACAT
>N_2866
ATTGGCGCGTACAGGATTTGCTATCTACTTTTGTCTCATCA
>N_2867
CCATCAACCAGACAATGTCCCGGAATTCTCGCCCGGGCTTA
>N_2868
CGGTCAGCTTCTTATTTACACTAATATGCTTCTCGCCAAAG
>N_2869
GCCTAAGCGGAGACAAGTCTCAACTTCCCCCTGAACCCTGC
>N_2870
CGCTCCGGCGTGACGCACGGCCACCTTGACTGCTACGCGAA
>N_2871
ATGCGTATGGTAAGACACCACGATCAGTCCTTTAAGTTACT
>N_2872
TTCGGGCAGGGTAACGGTTTCAGCCCAACAGCGGTACATGT
>N_2873
ATTAACGAGCGAGAAGGGCGCGTTATGTATTCTTAGACACA
>N_2874
GCGTAGATCCTTGCAGTGGTCGTTCATAGCGGAGGCTTTGG
>N_2875
AACTGTGGGCGTCACCTGTACGTCTGCTAAGATTCTCACGC
>N_2876
CCCTTACGCCATAAGCTTAACAGAGCTTAGGAGCTGTACCC
>N_2877
GTAGTAACCGGCTTATCAAACGTAGTTAATCTGATGTCCCG
>N_2878
GACATTCGAAGGCTTACGAGCGATACAGTATTGGACGAGGA
>N_2879
ATATTTCAGTTAGAACCAGGCTCCCGTAGAGGGGACGACGG
>N_2880
GTGTAAACGATGACCAGTCTCATATGGGCGATTAACGCAAG
>N_2881
CCAACTCGATGCGTTGCCGACGATAGAGGCGCGACCCGACC
>N_2882
CCGAACCGACCCTAGCGAATCACTCCTGGCATTCCCATCCG
>N_2883
AAATCATTAAATACAAACCTCTAATCCGTCCACACACGTTG
>N_2884
CGCCAGCGGGCTTTCGGAACCCCTCACCTTTCAATCGGCAG
>N_2885
GATATGTCTCAACGCCCTCACGTGGAAGGAATCATCTCGCG
>N_2886
CGTGTGCAGGATGGTATGAACATTCCCTGTCCTGACCCATA
>N_2887
CGGTGGAAGCGAAGCCTTTCCTACACTGGGCGGTTTTGTAC
>N_2888
CGCGAGAACTATGTTTAACACACTAAGTCTCCGGACAGTTG
>N_2889
ATCTAACCACAACAGGCATACCCTAGTAGCTGTGCCTGTGT
>N_2890
GGCCACACCCAAACTTTCGCCCCGGAATCGTTGCCTATCAG
>N_2891
CTATCAGAGCTTTTTCGCCTCCGGTGCCCGCATAATGGGCT
>N_2892
CCTCATGGTGCGATGATTCTCCCGTGCTCTGCTTCGGACTC
>N_2893
AAGGACCAAGCGATAGTAATCAGTTCCCTCTGAAGAAGAAA
>N_2894
ATTTCCGCTTCAATCTTCAGCGGTCGCAGCACGTAGGTGAA
>N_2895
AGGAGTGAAATTGGGTCGCCCCTCATCCACATGGGGCCTAA
>N_2896
TTGGGCTTACTGATAAGGCGCGCTGCCCCACCCGCTCTACA
>N_2897
ATTCAATTCGACAACTCTTACACATACGTTACTGGTGGTGT
>N_2898
TCTCGCCTAAGTAGATCCTTCAAATACCCCGCAACGCGCCA
>N_2899
TTCTACAGGAGACCCCGAGACACGGGTCCGAGAGGTATCTA
>N_2900
AGCGGATCCTGATATGTAGGCCCGGCTAGACAAGGTGACGA
>N_2901
AACCACCGTATGGCGACCCCCATCCCAGGATTGTATACTTA
>N_2902
TCGCGATTAAGAGCAGGTGACCAGCCTGCTGCAACCCGCAA
>N_2903
AAAAGTATTACGCCTAGCTACGGACATTCAAGGGGGATAGC
>N_2904
ACGCTTAACGGAAATGAAAACCTCTTGGTGACCAGTGGCAC
>N_2905
AGGCCGGTTGAAATCTTTGTCAATACCTGGTTAGCTCGGAA
>N_2906
TTGGAGTCTTTAACCTGCGACTGTTCACTTTCACAGTGAGG
>N_2907
ATCAATGGCCGGGTTCTGCGCGGGCGTGAGCCCGGGGGTAC
>N_2908
CAGGGGGACGTCGCCCCAAGCTTAGTCTCGGTTTCTCATAC
>N_2909
GTTCAGCTATATTTACAGGTCATAACGGAGTAATGGGCGCG
>N_2910
TCCCGGCAGCCGCGAGGGGTCCCCGTACAGAGATCTGTGCT
>N_2911
TATACTACCCGTACACGTATCTGATGCGCTAGTACTAAATT
>N_2912
TTATATTAACCTACCTAAGACCTAGGTAGTCGAATTAGTTT
>N_2913
AAGAGGAGCTTCATCGGTCACGTTAAGCGCTGTTTAGGTCT
>N_2914
TGATAGTGGACATTAAGGGACCATCTTAACCCTCGGATAGT
>N_2915
CGGCTCGGAGCTTCGATTTGCACGACTCTTACAGACTAAAT
>N_2916
GCGACATACCGTTCATGGCACTGTCGACATTCTAAGGATTA
>N_2917
TAAGTCAGTCATTCGGATCACGTTACCTTTTTGTGTTACCG
>N_2918
AATGTGCTTCATCCGAGCTTCATTCGTAATCGAGGCATACA
>N_2919
AACTTCCCCCCTCTCATGTACGCAAGTTTACTAGATGGCAC
>N_2920
GTTAGGTAGTATGACGTCACCGCGACGAAACCTAATCATGA
>N_2921
GTAGAGACGGCTGTCTATTCCGCTTTGGGTCTGCCATAGGG
>N_2922
GTTAGGACTCCTTAAGGTTGCATACTAAGTTAAGCGCAGGT
>N_2923
TAGATACCCATCGTATGGATCTTAATAACAGCGCTGTATAT
>N_2924
AGTCCGTAACGCCTGCCTTTCAAGCTACCGTGGGGATGCGT
>N_2925
GTTGTACGAATGGGTTCCTACTGGGTCTCCGGTCAAGGATA
>N_2926
CTGGGTATAGTGCCCGCGTCCTTTCAGTGGGGCCTCACTAG
>N_2927
GAGGAGTCTGGCCGTCGTAACCGAAGTCTGCACATGCACTC
>N_2928
TATCTCATACACGTTGAGTGCCTAAGGCTCCGGCAGGGACA
>N_2929
GCGACCTGGTCCCCATTTAGCGCAAGCGACATCCTTAAGCC
>N_2930
CTGTGTTGTGTCCATACACACCTGGACCTAGAAAGAGTAGT
>N_2931
TGGCTGCCTACGACGGCCACCTAGGATATCCGTGACTGAAG
>N_2932
TCCTTCATTCCTCCCTCTTACAAGATAGATAGGATCCGCAT
>N_2933
AAATCAAGCGGACTCTGATGCCACAACTGATAAAACCGCAA
>N_2934
CCATGCCATGGAATAACTCTCTCTCGGGCTGTGTGATTTCG
>N_2935
CGGTTGCCTTGGACACTAACCTCGAGGAACCACGTATTTTA
>N_2936
TGCACGGGATTTGCAAGCATCCATTACCGATGCTAATGCTA
>N_2937
AGAAATCGCGAGTCCCTGGACCAGCGGCGCCCGGTATCCGC
>N_2938
CGGCATCCATCTTTGCCATCCAAGCGAATGATGTCTTACAA
>N_2939
ATTAGAAGTCCAGCGACGGACGTTGACTGCACCTGCTAGAC
>N_2940
CTGAATGGTTGGGGGTTCTTCACGTGGACACGGCTAGTGTC
>N_2941
AGATAATAGATGGGGTTTAACGAGCGCCATCTAACGGATAC
>N_2942
CCACCGCCACTTACGGGCAACCCTACGAATAAGAGTCGATA
>N_2943
CAACACGTGACGCCGTAGGACTTGCATGTATTTGTTAGGAT
>N_2944
GAGCATCTGGACGACTGCCCCTTGTAATGGTGTTGGCGGAT
>N_2945
TCAGGTTATTAGATAGACATCTCAACGTCTTCCCTAGGGTC
>N_2946
GATCTACTGACTAACATCCACCAAGTTTCCAACGTGGAAGA
>N_2947
GGACGGAACGCGGGCGCCTTCAACACATTCAATTGCGGATG
>N_2948
AACCCGTGGAATTGATCTCACCGGGCTGCTAGTCGACGAGC
>N_2949
CCCGCTGTAACTCCATGCAGCTACTGATTTTTTAGCTTCTT
>N_2950
TTAAAGCCGAGCGACCAAGCCCTCATATTCTTCTTACTCGA
>N_2951
ATGCAAAGGACTTGCGAACCCAGGACGCCGGCGGGGGGCGC
>N_2952
GCCTCCGCTCGCGCGCAACGCCTCCATATTTAGAAACCCTT
>N_2953
AAGCTTATTGAAACACTCTCCCTAACCGGATTGTGGTTGTG
>N_2954
TGCAGAAAACAGTTCAAGAGCGTCGTCCGACAGCCCCCCGT
>N_2955
TAGAGAGATTAACACAGAAGCTCTCTCCGCCTATAGCCAGC
>N_2956
CGCCTCGACATCGAAATACTCAGGCATATGCCGATGGCATC
>N_2957
GACGGGGCTGATATACGGAGCCTAACAAAACCCCAGCGTTG
>N_2958
ACTGCCACGGAGTGCTACTTCGTTCGTAGGCCATGAGTACT
>N_2959
CCGTTTTAGTCCACCTGTGCCGCCCTTAGTCCCAATATAGT
>N_2960
TGGTTGGGACTAAGTACCGACGACAAAATTCGGCCTAGTAA
>N_2961
ACCCTCCAGTAGAGCCGAAACGATGTACGGGGCTTATACAA
>N_2962
ATGATGCCCCTACACTAAACCTTCGGTATGCCCGCTCAATC
>N_2963
GAGCAGAAAATCAAGCCGAGCGTCGTCTTAATTACTCTCCC
>N_2964
AGACACCGAGTAGAATAGACCACTTCCCGCATAACGCAGGC
>N_2965
TCGGACGCTGTACCCAGAGACCTTGCTACGTTAACAATCTC
>N_2966
TATAGGAGGCATGCAGGCTACACATTGCGGTCACGCCCTTG
>N_2967
CGCCCTTTACGAGATCATACCATACATACTTACTGACACCT
>N_2968
GAGAAAGTCCGCGTCGGGTACGAGGGATAGAGTTAATATGA
>N_2969
GCAGTTACTCAATCTCTGGTCTAAATTTCGGAGTCCATAAT
>N_2970
GATTCCGTTCTGAAGAAAGACGTAAGGCTTGGGGTATTTTA
>N_2971
GAGGCTAACTGTATCGGAAGCTCTTCGTTTGTGGTTGAAGC
>N_2972
GGTAAAAGTCGGAAGACGCCCCACGGGTAGACCATCGATAT
>N_2973
TTCCTATATTTCGTCGATAGCACGTTCTTTCCGCGGAAATA
>N_2974
GGGTGTCTCAATGCCGGTTTCTCCAAGCACAGAATGTTTAT
>N_2975
GATTTGGAAGTAGGGCGTCCCATTACCTAAGGCCAAGCTTA
>N_2976
CGTAATGTAATTGGAAATATCCTTGAGTAACTCGCACCGCT
>N_2977
TAGGATAGTATAGGGTGGTGCGCTAGACCATTCTGAGTAGC
>N_2978
AATCCCCAAGCGTTTGTCGTCGTCTGCTGAACCACAGACAC
>N_2979
CTCTGATATGCCCCCCAGGACCGTCTTCCTTCTATGAATAG
>N_2980
ACCTTGATCGGGGCCGAAGTCCTTCGATGACGAGCACCAAA
>N_2981
CTCACGACTCTAGGCTAGCGCATAAAACTATCGACCCTATC
>N_2982
AGTTGACGGTTAGGTTCCCACCCGCGAGGTCTTCATACTTT
>N_2983
GCAGCTAATACGCCCAACCACTCGAGGTCCATGGCGCTGTT
>N_2984
GGGCAGCGTCGATAGATAGACTCAATCATCACCGGATTGTG
>N_2985
TACTCCCGCTCTACTCGCTGCCGCTAAATCCCATAAGATTT
>N_2986
AAACATTATGGAATATCTTACCATCACCGCTAATCGCCCCC
>N_2987
TTCATAATACAGCAGGTCCACAGAGGAACAGAGTCCGGGGA
>N_2988
AAGGGGTACAAGACGCCGTCCCGCTACTTAAGCTACGGCAA
>N_2989
AACGTATCAATGGTCTCGGCCCATTTTATGAGCCTGTCAAG
>N_2990
ACTAGCGGGCGGGTGCTTTACACGAACGCGGCATGTTGTAG
>N_2991
GTTATGCGTGAATTTGGCATCCCAATACTCGGTCCCTTTTT
>N_2992
TCGCAAGCCTAGCCGGGCTTCGGCGCGAGGGACTTATAGGC
>N_2993
TGAGCCAACTACATGCCGTACATAAGTTTCAGTTTTAGTCA
>N_2994
TACTTAATTACGTCATGCTGCAGACCATCACTCTGCTGAGG
>N_2995
GTAGGAGGTAAGGTCTGGGGCCCAGATACCGCAAGCCCCCG
>N_2996
TTTACAACGCAAATTCCTCCCGACTCTTTCGATATAAACAC
>N_2997
CCGCCGACGGCGAGATAGACCCAACCATTATACACTGGACG
>N_2998
GTTGCGTTCTCGGTTTACCTCGAATACCTTTTTTTCTTCGT
>N_2999
GCAATACTTTACGTCGGCGACTTAGATGTCCGAGTTATGGA
>N_3000
ACGGAGTCAAAGAGGACACACGTCCGTGAATCTCCGCTCGT
>N_3001
CCAGATTTCGGGCAGAGAGCCGTCCCTTTGACATACCATAT
>N_3002
TAATCATAGTCAAAACGTGGCGTCCCCTTCATGTGCAGAAT
>N_3003
GTTAGTTAAAGAGCTTATCACTTACTCGATGCGAAATGCTT
>N_3004
CCATCCCCATCAATTGCTGACGAAAGTCAAATTGTATTGGG
>N_3005
TCGGAAGCTGGCTGTCCCTGCAAACAGCCCGTCCACTTCTT
>N_3006
CCCGCTCACGTATCGCTCCCCTCCTTCCTGTCAAACCTCTC
>N_3007
GATGAAGTGCTGTCGATTAGCTGATCCAACACGTCTCCCAA
>N_3008
GATATACAACGAGAGTGGCACAACGCATATTGGGAATAGAC
>N_3009
ATGGTGCGGCCCTGGCACTGCCCGCTCACACACGGCGAAAA
>N_3010
GTAGTCCGTGGGAGCTTATTCTCAAGTTCTAATGTGTTAGT
>N_3011
CAATCGAGAGGGATTAACTACCTCAGCAGTCCTTCCCCATA
>N_3012
TAGGATCCGCCGCGCCCTAGCAGATAATCAAGCTGTTTTGG
>N_3013
TCTTGGGCCGATGACCAGCGCGCATGATGTACGAAGATCAC
>N_3014
CTAAGTCCCATTATTGTTATCTATGATTTAGCAACCGTGCT
>N_3015
ACGCTTACCGATCGCCATGACTCTTTGGGGAACCCGCTACG
>N_3016
GCGGATCTTCTCTCGGGTTTCATACCTCCGCTGTCAGGAAA
>N_3017
AATCAAAAGAAATGAAGCTACATGAATTGGAGTGACATACG
>N_3018
CCTTCTATTTTAGCTCGGTCCACTGGGCCACTGCCTCTAAG
>N_3019
CTCTGCAGAGGGTCATTGACCATCGATGTGACCCTTGCCCA
>N_3020
GCGAGAACCAGCTCGCGTCTCGTGACGTTAGTTCCTGACCG
>N_3021
TCGCACGGTTTATCAAGTTTCCCAAAACTTGGTATCTAACC
>N_3022
CTGAATCGTAACGTTTTTCTCAGTACAGACTGACTGGTGTG
>N_3023
AATGGGATAACCCCCGTTTCCTGCCGAAGGTCCTCCGAGTA
>N_3024
TTTCTTCTGCCAGTTTGAAACAGGCCGGCTATGTAACCGCG
>N_3025
TGCAGATTTTCTGTCAGTCACAGAGTTCCCAACTTAGAGAA
>N_3026
ACCGACGCGCCCAGTATGCCCAATTCGCCAAAGTGGCACAG
>N_3027
CAATCTCGAGCCGATAACCACACTAATCCACTCGCTCGTGT
>N_3028
AACGGTCGCCCCGATAGATACGGAGGTTAGTCGTACAAACG
>N_3029
CGAACGAAAAAACTTGCGAGCGTACGGGTGTAGCCTCCTGC
>N_3030
ACGCGGTTGCTTCAGGAAGCCTAATCCAGGGGGAACAATTC
>N_3031
CTAAATAGTGCTCGGCCTGTCAGACAATAACATCTGGGTCC
>N_3032
GTTAGCTTACTGCGTACCTGCACTATTTCTCAGTATAAAGG
>N_3033
CATCTACTTGAGTGGCGTCGCAAGAGAGTTACGGCGAGGCG
>N_3034
GGTCGTATGTTCTGAAAAATCTACAGCTTCGATAACCCGGC
>N_3035
TTACAAAATCTCGATCTTGTCGGACAATCGGTACGCCACTG
>N_3036
GATACGCCCCGAACTACCCCCTACGTGAATTGGAGTTGAAC
>N_3037
CAGCGGATCGGAGCTTCTATCGAAGAGGGCCGCGCAGTAGT
>N_3038
GGAAAAATGACTTTGGGGATCTAGGCGCAGGGGGATAATGG
>N_3039
TACGGCTATAGCAACTTGTCCCAGGTCTCCCAGACACGTTG
>N_3040
TGCAGAAAGCCGATTGTGCACTGATACAAGCTCCCCAGGTT
>N_3041
CTCTACGCACAACAACCGTACCAAGTAGTCACCCTTTGTCA
>N_3042
ACCAGAGTAGTGATAACAGGCCTTCACGATCCGGCGAAAAA
>N_3043
GGGCCGTTATATGTAGAGAACTGTATATCTATGTTTCCTCG
>N_3044
TTACTATCCATACAATTAGTCGAAGAAAGATTCACTCCCCA
>N_3045
TTTGCAACCATAAAATCACCCCATTTTGCTCAAGGCGGGAC
>N_3046
TTTACAGGAATGACTACGGTCTCTCTGCTACAAACAATCTA
>N_3047
CATAAGGACCCTCCGTCGTTCTCAGCGCTCGCAGTGTTTGC
>N_3048
GAATGTACGGGTTTCTCAACCTGGCGTTGAATTTCTTATCC
>N_3049
GGAACATAAGGCCGCTTAAACCTTCCGTCGTGGCTCCATCT
>N_3050
GGTCACCAGATCAGGTGGACCCGCCAACGAGGCTCCCTCGA
>N_3051
CGGGTGCGTACGAGTCTCTCCTCCCATAATCACATAATCTT
>N_3052
GTTCAGTTCGCCATTTCAATCACATCCCTGCGGGTACTGAT
>N_3053
ACCCGCTAGGTCACATTTGACTTATTCGTAATCTCGTCAAA
>N_3054
AAGCCCCGGTAACTTGGAGTCGCGGCGTGCAATATAGAACA
>N_3055
ATATTTTTCGACGAGTATAACGAAAACATGGGCCCCGATTC
>N_3056
ACAAACTATTTTACCTCACTCTAGCCAATCGGCGCTTCTTT
>N_3057
TGGCTAATTCTGGTCGGGGTCTCGGTCGTGAGGTGAGGCAG
>N_3058
GATTGACATGATCAGCCACCCTTTCTTATAGGCCAGCAAAG
>N_3059
TACTAAACGCGCGTAGATTCCCTCATGGGGCGCGCCCAGTC
>N_3060
AAAAGGGACCATGGGAAGTTCTTATTGCTCAGAAAACTAAG
>N_3061
AGACGGGATAAATGGAGAACCGGTATGAACGGGGCGATTAG
>N_3062
TAATTTCCACGGGAGGCAGACAATCACGACACGACCAAACC
>N_3063
CAACATTATCTTGGGGTAGACTATAACGATCAGTAGACTGC
>N_3064
TTTAGTAATTATACGGTGAGCACAAATGGGACGCTCATGGA
>N_3065
TTGACGGCGCCATCATGGGGCTTGCAATTGCCCCGAGGACT
>N_3066
GACCAACGCAGATTATGTCACCAAAATCGGCCTTGTGCCTT
>N_3067
AAGATTCCTGTGAATGACCGCCGTCTTGATCTACATAGTAA
>N_3068
GACTGCGAAAGTCCGCGGAACGGCGCGCGCTAACCCTCACC
>N_3069
CAGCCCACGTGCTGATAGGGCCTCTGAGGCAAAGCTTCGAT
>N_3070
GCTCAATACTACCTTCTCTTCTCGACCGTTTCGTCGCCCTG
>N_3071
CTATTCCGTCCAAAGCATAGCACCTAGGGGGTACAATGCAG
>N_3072
CCCGGTTCAGTCCGCTTACACATGATGCGTAATGGCAGGGG
>N_3073
CCAGCGTGACTGTCTGCTCCCCGTAACCAGGAGAATTTTTT
>N_3074
AAGACGTTACGAGCATGTTCCGATTAAGTAGGGTCTCGCGT
>N_3075
GCTGTAGCTTCGGGCGTGTACAGGTGAGCGTCAGCATGCAC
>N_3076
AGGCACTCTGCCAGCAACATCGGGAGCGTGTCTACGCGAGT
>N_3077
TAGCCACGTGCATGAACGTGCGAGCATCTCTGTGTCGAGGG
>N_3078
ATTAATGTTAGCATTAGGATCCACCATCCGGATACCACTAC
>N_3079
ACACTGTCGCCTGGTACGAACAAACAGTGAGTCTAAAAATA
>N_3080
GTGCACAGCCACACTGAAAACTATCCCTTTCGACACCGAAG
>N_3081
CCGAGCCATAACCCTGTAGACATGCTGTCTTGACCGCTTAT
>N_3082
CACTAAAGGTCATCCGAGCGCTTTCAGTGTAGGCACGATAG
>N_3083
ATAGTCCGGGCGGGCATAGGCTACGATGGCAACGTTGGTGC
>N_3084
CGAGGCTGTCTATGTCAATTCTAAAGACCTCCCCAGCCTCC
>N_3085
GTAACCGGTCCGAATTCTCTCTAGTCCACCTAACCGCATGC
>N_3086
GTACGGGGGCCGGGCAGTTACATTCCGAACATTAATCTCAG
>N_3087
CCATCCACCCATCACGGTAACTGGTTCACGCGAACTTTTTT
>N_3088
AAGCGGTAGCTGGTGGCCCACCTCCAGAGTACGCGATTGAA
>N_3089
CGGCGGGGCGGAGTATAGCGCCCGGAAGGTACTGACCGTGC
>N_3090
CTGCATGGAAGGGACACAGGCACGGACCGAAGGAGCCCAAT
>N_3091
TGAAAGGGAATCGACACGGACGCGTCCCCCACGCTATGAGG
>N_3092
TCAAACTTTCCTGGTCCATGCGCCTCCTTCCGTCCTGCCGC
>N_3093
TGGTAGGTTAAGATACAAGTCCGATGGCAGGACGGACGATA
>N_3094
AGAATAGCGTCAGGAAGCACCCCGATCTCCTAGTCAGGAAG
>N_3095
CAATTGACGTAGGATTTCGGCCGACCAACCGTAGCACACGA
>N_3096
GGTAGGCAACGAGTCAAGGCCAGGTCCCCTTGAGAGTATAA
>N_3097
AAGGTGAAGTCACCCAGGACCCGGTCGATTATAACCATAGC
>N_3098
TAGTAATCCATAAGCATCCCCTACTCTACATTTCTTATCAG
>N_3099
CTGCTACCAATCGTAAGAGGCGATATATCTCGTGAGGTTTC
>N_3100
TATAGGGCCGGGGGGCTCGTCCACAGCAACCGTGTGATTAA
>N_3101
TATTCCGTAGCCTTTTACTACTCTACATTAGATGCTAGTGT
>N_3102
GTCTGGCAATTCAGCTATATCTTTTGACCCCGCTCTAGACT
>N_3103
CCCATAGGAGCTTCCTAACACTTAAGGTCCGGCGGCCACTC
>N_3104
GTTTCGACTATTCTGGCTCTCGCCCCGCCGTCTAAACGTTT
>N_3105
CTCGTTCTAGTCGTGCCGGCCAGGCCCGTATAATGTACCAC
>N_3106
GTTACGTTATAAACACTCTACTGAGCACCTCAGTGACGACC
>N_3107
GTTAAGTGCAGGACCTCTTGCTGCAACGAACGAGCCCTATC
>N_3108
TTTAAACGTATAGACGGAGCCATAGATGCGACCAGGGGAGT
>N_3109
TTTCTGTGCCTCAAATAGTCCGAGGCAACTTTGAGTCGCCA
>N_3110
AGCTAGCTACCGGACCAGGTCTTTAATTTGGGGTCTAAGCG
>N_3111
CATCATGTTCGATGGGGTGTCCTTTGACGCAACGACGGAAG
>N_3112
ATGAGTGTAAAGCAATACCCCCAGTGGTCCTAAGTCTCGAG
>N_3113
CCCCCAACCAAGCCTTCCGTCCTGCTTCGTGGATGCGAAAA
>N_3114
GGGGGCAGTCACACCTCCAGCTGGAGTTTGCAGCCAGAGTT
>N_3115
TTGGGGCAATTCGGATATGCCGATTTACAGTAAGGCCCCGC
>N_3116
CATTCATATGTGTTTTACCCCTACCGATTGTTCCACTTATT
>N_3117
GTACCGCCTCACTAATGGGACGCTGGTCGCTACGGTTTGAT
>N_3118
ACCCCCCTGATGAGTGTGTGCTACACCTCCTTGTGTCCACT
>N_3119
TTTAAAAGAAGGTACCATACCTGCCTGTTTCCCGTCAGTTT
>N_3120
TGTGTACCCGTCCGAGGTTGCGATAATCCGATAATTCGGGG
>N_3121
GATGCACGTATTTAATTCCCCTTGAGTTATTAAAAAATTTG
>N_3122
TCCAGGACCCACTAGGATGTCGGATCGCCCTCCCAAATGCT
>N_3123
TCTTTTACGGGAGGTCTCCACCAGTCTCTGTAAAATTGGAG
>N_3124
TGAAGGCCTAGTAGATTCGGCCGAGAGCGCTGTCTTAGGTG
>N_3125
ATGACAACGGAAATAGATCCCGGCTGTAACGGCACCCTTGG
>N_3126
GTAACGATTATAAGGTACTTCTAACTCCAAACGGGACAAGA
>N_3127
ATAACATGCAACCGTCAGTGCTGGCAAAATGCTTGGCGTTT
>N_3128
CGGGACACAACCAACTCAGTCTTATAATTAGCGCTCATAAA
>N_3129
TACAAACGCATATTCAGACACGCAAAGCAGATCCCTGTGTG
>N_3130
TGGTTGTCATCCACGAATTGCACACCTTGAGAAGGGCCGTT
>N_3131
TCCTTTCGCTTGGGTGACAACCAGTAGTTTAGCGGGGTACT
>N_3132
GTTAGTGGGGATATCACGTCCTAAAAAAGGTTCCGATAAAG
>N_3133
GCGCCCTACCAAACTCGAACCCAAACATCTTTTGTAGCTGA
>N_3134
ACAGTCGAGGGTTACGGAAACAAACTTGTGTCTCACATAGG
>N_3135
TCGAAGCATAACCGGTTGCCCGAGACTGTTACTACAGTATT
>N_3136
GGACTAACGCGGGCTCTCCACGAGGTCGGAAGGCACTGCAA
>N_3137
GTCCGATCCCTCGGTACCATCGAAGTCAAATATTGTTTCGC
>N_3138
AATTACCACAGGGCCATTGACGTGACCAACAAGTTTATAGC
>N_3139
CGATACCCTAATCCCGAATACATTGACACTAAGTGCTCAAC
>N_3140
GACGCCTCTGACACTTGAATCCCAGATGTGGACGAGAAATT
>N_3141
AAGAAGTAAGAAAGGCGTTCCAAGAAAAACTGTTGGGCGTG
>N_3142
AATTTGTCGGCAGTTCTTCTCTTTGACCCCCCCCCTGGGAT
>N_3143
CTAGCCAATATGCCTGGTAACTTCCACTGGGCAGGCGGTAT
>N_3144
GGGTGCCGAGTGGTTAGGATCTCTGCACTTACTCACATGGG
>N_3145
CGGGCCAGCTGGAAAAACGTCGCATTGGTCAAGGATATCGG
>N_3146
ACAATCTATACGCTTCGACGCTACCAATGCACGGGGATATT
>N_3147
GGCCCCGTCGGACGTGGCCCCATATGCATCTAGCCCAGATC
>N_3148
CGGATGTGGCTTATACTTACCTTATAACCATGTAATATGCC
>N_3149
CGCGGTAGAAGCGCAGCGAACAGGGAAGGCTCCGGCTTCTG
>N_3150
AACCATACCCCCACGAGTATCTCACACAAAACTATCGCAGA
>N_3151
ATTTGAGGTGGAAAGTGCATCACGAATTACCAAACGGAAAC
>N_3152
GAAGTCCGGATCAGACGCGCCTAGACATGACGGGTAGGATT
>N_3153
ACTGTGACCCGGGGGCGTTGCCTAGACCTTCGCAACATACC
>N_3154
TGGCCGATTCGTTTGTGTGCCTCTATGGTTACGACTCGGCG
>N_3155
TGTTGGGCTTGTGAGTTTATCATTATTTGGACCCGTAGTTT
>N_3156
AGCCTGATCAAAAGTATTTACCGGTGGATTGCATCCAAACG
>N_3157
CGCGGAGTACATTTAGCCTCCTTACTGACCTGCGTGGTGGT
>N_3158
GCCGATACACTCGTTGGCTTCAAAGGGGACAATCATTGCTT
>N_3159
TAACTGGCGAATTCCCCAGGCGCGGGGGCCCCTTACTAGCG
>N_3160
GCATTTTGTCTCGGGGGTGCCGCTGAACGAAGTTGGTTATG
>N_3161
GCCCTCGTCGCAGTGGTTTGCAGCTCACTGACAGAGCATGC
>N_3162
AGGTGCTCGCAGTGGGTGCACTTAATAAAAAAAATTGCTAA
>N_3163
CTTACGCCACTCTACCCCGGCAGCACTGGGATGAATCCTCA
>N_3164
TCGGAAGCGGAGACAGCGTTCGTATGTAGCAGTGGTTGTGT
>N_3165
TAAGGCAGGACAAATTTCTTCGATCCGCCGCTCTATATGGC
>N_3166
GGCGCAGGGCCAAGGCATTCCTATTGTCAAATCACTCACGC
>N_3167
ACTAAGACTGTAACGCGTAGCTGGCCCTGCTAGAGCAGCGT
>N_3168
CGGACCAACTGGGTAGCGCACCAGCCCGCGGAATCGATATA
>N_3169
TTGATGCTGATCGACGCCGCCAGTACTTACCACTGCAACGG
>N_3170
CCCAATTACCCTCTGGATCTCCTGGGTGGTTTGGACATATC
>N_3171
CACTGGTACGACTTCGCGGTCAGTCAGGGTGGGCCCCAGAC
>N_3172
CGAAAACCAGCCTATGAGTTCGAGCGGGTCTTTGACATATG
>N_3173
ACTTAGCCCGACGTAGTAGCCGTGTACAGTCTCTGGTGCCT
>N_3174
GGCATTGGCAAAGCCTAGCCCCTTAAATACGTCGTGTTCCA
>N_3175
TTCAATGGTGTGCAGTTAGTCTTAGAGATGAAATACCCAAG
>N_3176
CTAGGGTAGAGTGGCAGGACCAGCAATAATTCTGGCTCCAG
>N_3177
ACGAGAAATCCTGACGTAGGCACCACAATATCTGTAACCGG
>N_3178
GATGGGTCGCAGTGCATTAACATGGCCGAATCATCCGTTTC
>N_3179
TCTTATTTTGTCCCGTGATTCTTTAATAGTCCCACACTCGC
>N_3180
CTAAAGCCGGATCTCTCGGTCCACTGGTTGGGACTTTATAT
>N_3181
TTCCTCTACAACCGGACTGGCTTCTCACTAGGCGCCGGCGT
>N_3182
ATACTTCAATTCCATACGGGCACAGCGGGGCTTTAAAATCA
>N_3183
AATTAATATAGTCCAAGTACCTATTTCCGTAACGGGGGGTG
>N_3184
CGCAGGCATGTTACAATGGTCTATGGCAGAACCATAGTGGT
>N_3185
CTGGATGGTCATGTCATAACCTAGCAGACGGCCGTTACCAT
>N_3186
CGTAGAAGACACTGCTCTGCCTGTCGCGCATGTCGGGCATT
>N_3187
CTCACACAGGTTGGCCGACTCTTGCCATTCTTATTCTGCGG
>N_3188
GGTTCATCCTCAGAGTCCAACACTCGGGCGGAACTGAACCA
>N_3189
TTGGACCTCAGACAACCTTCCAAGTTCCATTGCCAATTCCA
>N_3190
CGACATTCCCTTTGTTGTAACGATCATCTAGGCGAAAGTCG
>N_3191
GGACGCAGTAATCATCCACGCTAGGTCAGTCGGATGAGCTG
>N_3192
CATCCCCTTTGCGAACAGACCAAGCCTGGATTGCCCGCGGA
>N_3193
AAATGGCTCTCGAGGAAGACCCGCCGTAGAACGACGGGCCA
>N_3194
GGCCCATATTTAACAGATCGCCACCCTGACTTCCCCAGTTT
>N_3195
CTGATCTAACCGGACTGTCGCTTGCGTAACTATTCAAGTGG
>N_3196
GACACCACGCGCTAAGTTTTCCCCTGGTCTCACCTGCAAAA
>N_3197
ATAGCCTGGCCCCAGGGAGACTCTCATCGTCATTATGACTC
>N_3198
CGAGCATAAAGTAAACGGAGCTGGGACATAGTTGAACGCGG
>N_3199
GTCTAGTGCGATCGCTCACTCATTATGTAAGGCTTTAACCC
>N_3200
GGAAGGGGACTTATTTTCGCCACTTTTCCGCTTTTATTGCA
>N_3201
GAGTTTACTGACGAGTGAGCCCCGTATCGGCAGAAAGTAGT
>N_3202
CCAACCCCTAAGGCTGGTTACCCCCGTTGGTTGCTAGCTGC
>N_3203
CCGTTAACGACCGGACACCGCGTTATAAATAGACCAACTAA
>N_3204
TTGCGGGATGTATGGCCAGGCAGGTGGGGGTGGCCGACCGC
>N_3205
GCAACCAGGGCACTTTATCTCTTGATGTCACTACGGGGATC
>N_3206
CAAGATACCAATGTGACCAACATGTTGGATATGTTTCTACT
>N_3207
TTTGTTGCATAGCCCCTGATCTTAGAGAAGGAGAGCAATAA
>N_3208
AAGTAGTCCCGGATACTCCTCTGTAAAGTACGTTCAAGACT
>N_3209
GTCCCCATTAATACTAATGGCTGACGATCATTACTTGAACT
>N_3210
TACACTTCAAGGAGCAATCGCGGTTATAATCGATAGAAACC
>N_3211
AGTATCAGGGAGCCAAGCGACCCTGGACGCAACACGGTGGG
>N_3212
CGAAAGTCGAGTGTTAATATCACGAGAGCACGCTTTCAGCG
>N_3213
TGACATTTTCCGTTTCAACACTCCCTCAGGGTCAGTGTTCT
>N_3214
GGTGGGGGCCCTTAAGCCAACTAAGCACTCTTAACCCCGTA
>N_3215
CTGAGGTACGGGCCCCGGTACATTGGTTTCTTACAACTACC
>N_3216
TCCATCACCGGGTAGCTCAACTACGTGATAGTATGCATGGG
>N_3217
TACCATTAGGTACTCAGGCACTGACATAGATTCGTTCACAA
>N_3218
CACGTTTATGTCGAACTATTCGCGAAGGGAAGCCCCTAATC
>N_3219
ACAGACATTCAGCTTTACAACTTTATGGCTTTAGGGGCCAG
>N_3220
CATGTTCGGTCGCCCTGGCTCCTATTTAGTAAGCGTCTCTA
>N_3221
GGGTAGTGAGCTTTAGTAAGCGCGCAATTGACGAAGGCTAC
>N_3222
AGAGTAACTCTTAAGGTCAGCGTCATAGCCCAGGCTCTTGA
>N_3223
GGGTTCAATTTACTTATAGTCTTTCTAGAGGGCCTCTCGGC
>N_3224
TATGAGATTTTCACATAAAACTTCCCTCTCTTAGTGATGGA
>N_3225
CGTGACTGGCTACGCTAGGTCGAAGAGGTCGCCGTCCAAGA
>N_3226
TCACCCCACGTACTAGAATACCGCGTGGCTGGCCAAGAGAG
>N_3227
ACCGGATGGACGATCTGAGCCGGGCAGGGTCGGGGAAGCTG
>N_3228
CCGTACCGGGTATGGCCCCGCACACCGTCTTATAGATCCAC
>N_3229
CCTCATTTACATGGAAGAATCTTCCTTTCGGGATTGGGAAC
>N_3230
GCACCTTTGGTAGTCTACTGCTTTCTGGAGTGGTGCCTATT
>N_3231
ATGGTTCCATTGAAATGGGACAAGCCGTGTCGACAAGACGT
>N_3232
GTCTCATACCGTGAATCTTGCTTTGGGTAGTTCCGGGGCGT
>N_3233
AAGCGAGGTTCCTTCAGTGGCCCCTGAGGACCTTGCCGTGG
>N_3234
CTCGCACGTGTAATGATTGGCTCTGCGAGCAAGAATTCAAG
>N_3235
TTACTTAATCCGAATTCACTCATGAGCGCCTGTGAAGGTAG
>N_3236
AGTGAGGGCGAAGACCTCTGCTGCACTATTGGCACCACCAC
>N_3237
AACAGGCTTGCGTCAAACGACAAGTAGCATCGATTCAATAC
>N_3238
GCGCCTGACGAATATTAGCACGGACCATTTGGTCACCTGCG
>N_3239
GTTCTGTCTCTTTCAAAATTCGCTCTACTTTACTATCTTCC
>N_3240
CGGCACATACTGAACGCCTACATTAGATCATTTTGACGATG
>N_3241
TGAGGAGTTACGGAACAGATCCCAATCGCTCGTAGGCTATC
>N_3242
GAAGCCAGTTGGGTTATCTTCTCGACGAGGACCAATGGGCA
>N_3243
CGAGAGTGCTGTACACCATTCTTCTGAGACAGCGAGGCGTT
>N_3244
AGCCTAGTCTTATGCGGGTCCTCTAATGTTAAAGGTTGTAG
>N_3245
ACACCATGTAGGCCTTCAAACAAAAGCCGGGATCCCGAATC
>N_3246
GTTATAGCTCACGTAATCCCCTAGGTCTCAGAGGAACGGTT
>N_3247
ATAAAGATGCCAGATCATGTCACGTAAGGACCTAGTGAGAC
>N_3248
ACCTTATTTAAGATCTCACACACGTGTCCACCCTCCTCCTA
>N_3249
GTATACGCATAGACGAGGTTCTCCGGATGAACATCGCTATT
>N_3250
GCCGAGTGGGCCTAGGCCATCGTTAACCAGGAAGCAGTTCA
>N_3251
ACCCTTGGCGATTTGCAACTCTCTATTACCCGGGCTAGTAA
>N_3252
AGTTCAAAGTATGGTTCTAACAGGATCACACTATGCCTCTA
>N_3253
CTCCCACTGTGCTCTGACCACTAGGCGGCCCGGAGACCACA
>N_3254
CCCAGTTCCTATGGCAATGACCAGTTAGGTCACTAGATTCT
>N_3255
AGGGGTTCTACGAAGTTTCCCAACCGAAGGCTTGCATGAGG
>N_3256
TCGCTCTCAACCTATCGTTCCAGCTTATACACGTTGTGGCA
>N_3257
TGTCACACTAGGCCTGACCCCTAGATCTTCAGGACCGGGAT
>N_3258
CCACGTCCTAAGACACAACACTCCCAATTAGATAAGCATGA
>N_3259
GTGGTTAATTTCGGCTACCGCGCAACGGTCGACTGTTAAGG
>N_3260
ACTACCTAGGGCGGTCCAGGCCTGCCATGCCCAACCAAGCT
>N_3261
TCAGGCGAAGGCGGTTTTATCCTTCATGTGAAATCTCTGTA
>N_3262
TCGCAGAGAACAAACACCTACTTAGTGCGCTTACATAGAGG
>N_3263
AAAGAGCAGTGAGACACCGACGCGAAGCTCGGCGGTGTAAC
>N_3264
GCGGTATGATGTGTATTGACCAAATAGAGCAGCCTTGGTCA
>N_3265
ACACCTACGCGATTTGCCCTCCCATGACGTAGTAGTTAGAG
>N_3266
TGTGGACCCGTGCAGTATATCTTACCCCCTGATGCTATGAT
>N_3267
TTGGGACTAACCTTTGATTCCTATGAGTATACTGCGTGGCA
>N_3268
TCCTTGCTATCGTAGGGACTCGTAGCTCACTCGAAGTGTGG
>N_3269
TTGTTTATCCTGGTGGCTAACGTATGTGAGAGCGGCATGCC
>N_3270
CCGACAGCGGGGGTGTTGTTCTACATATTCTTAGCCTAAGC
>N_3271
TCTATATGAGGTCCGTGACTCATGTACCAGGGAGTTTGTTG
>N_3272
GGGAATAGTTCTAGCTTAATCACCGTGGAGAGTGTCATTGC
>N_3273
GAGACGACACTTCAGGATAACCGTCTGAGTCACGCCCATCC
>N_3274
TTAGAACCCACGTGCCACATCGTTCTATGATGCGATTCAGC
>N_3275
GGCTCATTCGCTCTCTTCTGCAATAAGATGAGGTAAACATG
>N_3276
TCTCCGGGTGGGAAATAGGTCTCCCCCTTAGCGCCCCCTGG
>N_3277
TCTACAACCACAGGGTCTTGCTTCTTCCGTAGTTTCTTATT
>N_3278
TGAAACTGAGCGGCCGCTCCCTATACCGTACTTAGCTTGCA
>N_3279
ATAGGGTAAATGAGTGTTCCCGGACTTCTCCGACCACGCTT
>N_3280
ACTCAGTGGCCCACGTCTTACTCGAATTACCACACAAACCT
>N_3281
TCGCGTAACATCTGTGCGTTCCGCACCGCGTGCTCGTAAGC
>N_3282
TAATACAGGGGGATATTCACCTGTATCATAAAACAATATCA
>N_3283
TTGCTTACAGCGGCTCACATCAGTTAGGGCCTCTCGCCGAT
>N_3284
AGGACTGCCGCATTAGAGTTCGGGCGCGGGTTACATTCCCA
>N_3285
TTGCGCCAAATTACGGGGTGCGCTACCAATTTCTCCGACCA
>N_3286
CCTGACCTCGATAATCTACACTCCATCGGACGGATGTTAGC
>N_3287
TCCCATTAACTAAGTACAGTCTCTTCTATTCCTCTCAATCG
>N_3288
TCTCGGACCCCCCATAGTGGCCGGAATATTCCCATACGGAA
>N_3289
TGGCACGGGGTGGCACAATGCCATTAGACGTCATGCCCCCG
>N_3290
CTATCTTTCCTTACAAACCCCCGGAGAACTTTTTACGACGG
>N_3291
GTCACCCTTTGACCATTTCACTAAGTGCCCATGTTTGCTCT
>N_3292
CCGAACAATTATATAGATTACCATATGAAACTTGAGCGGCT
>N_3293
AGGACCGGAATAGCCGCATACTGAGGATTAATTCCTATTGG
>N_3294
GTGAGATCTAGTAGCGGGACCTACTAGGGCCTCTCACAATT
>N_3295
GAGTCAAATCCCTTACGACTCGGTGGACTATAAGTAGAACG
>N_3296
CGAAGAGCTTGAGTTTGATACTTTCACAGCAAATATTCTGG
>N_3297
CTAACGTGCGGTTATTTTCTCTAATTCCCCGTTCTCGCAAA
>N_3298
CGCAGGCCATCCTATGTACCCTAGTCTAGTTGATAAGCGAG
>N_3299
ACTCTCCTTTTGGCGCAAACCGGCTAAGCGCGGTAGGTTTG
>N_3300
TCACATAGTCCCAAGTTTCGCGACTCAAACCATGTCGAAAC
>N_3301
CGAGTTCATTGAGCGACGCACTCACATCCCTCGCTACAAAC
>N_3302
ATCCACCCGCCCTAAGTGAGCGTAGTAGCACCCATATAAGG
>N_3303
GAGGACCCATATCCGGATAACCAACGATGTGACTTTGGCAA
>N_3304
TCACTGGGGCCCCTCTCAAGCTACTATATTACGTAGTACGG
>N_3305
AGGGTGATAAGATGGTCTACCGCTATCGTTAGTGGATTTGT
>N_3306
TACGACTATGCCTACGTTTGCCCCATTTTAGTTATTTAGGG
>N_3307
ATTTACCGAAGTGGGCCGGGCTCCTCCAGCCTTTGCGCGGA
>N_3308
CCTACGTAGGTGAGTTGGACCCCTGAACCTCGAGTTTCCGC
>N_3309
GGCCAGTTACCACCAATTGGCGGGCGTCATACCCCTTTGAC
>N_3310
ACGCACCGCAACTCATAGCCCTAACCGGTGGTAGACCAAGC
>N_3311
TGCACGGTTCTTAGGACGTACAAAGCAGGTTTCATGTGGGT
>N_3312
ATACTTATGGGAGGGAGCGTCGTAGTTATCTGACCATGATT
>N_3313
GGTATCCACTTATAGATATGCCATGGCAAGTGAGCTTCGTG
>N_3314
GCCCCATACTCAAGTACACTCCCCACCAGCGAAGACCTATC
>N_3315
GGTTTCTACGAATTTCACCACCTCGATGATGCAAGCGACCC
>N_3316
TGGATCCAGAACAATGGGGTCACGGCAAGTTATATATTATT
>N_3317
CTCGTAAAGGGACCGCGCTACCGGGTAAGCGCTCTAAAAAG
>N_3318
CGCACTGATAAATCGTGCCACTGTACCCATCGCCCCCGATG
>N_3319
GAGCATTCAAGCGAGGTCCGCTTAACACAGTGCAGACCCGA
>N_3320
GTACTCAAAAAGTTGTTGCGCGCTCCCTTCCCCGCATTTCT
>N_3321
TCAAAGTGGTGTTATACTAACTTTCGTAGTTCGCGGAACCG
>N_3322
GCTCAGCTCCATTCGGACGACATATGAACCGCGGTTTATCT
>N_3323
ATCAAAGGTGCAACGGTTCTCCAATACTAAAAATATTCCCT
>N_3324
AGTAGCGGTTATACCGCATGCAGCTGGCTTGAGAGACAAGG
>N_3325
ACCTGTATGGTTTGTGACTTCATAAGTCCATGTTCGGTAGC
>N_3326
GTCTGCCGTAGGTTCATACTCAGAAGGATCCAGTTGAAGAT
>N_3327
GCCTGCAGGCTATCACAATACGACCCGGATTTATACTAACC
>N_3328
GCACAGATGGCACTGAATATCTGCGCTGGGTGAATCGGTCA
>N_3329
TCCCTAGGAAACTAGGTGCTCGACAATGTTCCTAGTTGTGG
>N_3330
CTTGAGGGTTCGTTCAACCGCAGCCTCATCCCCGCCCATTT
>N_3331
ATTGATTGGGGCCCTACAAACGACTTTCTTTAACCATTCAG
>N_3332
AATATCTCGATAGCTTACCGCGTAAATTCGATTGGGCAACG
>N_3333
GGGCCGCATCCCGATTCTGGCCGAGCTTGTGCCCTTAGGGT
>N_3334
CTCTGGGGATTCACCGACCCCTCACCGTTCGTCGGAAAACC
>N_3335
GATGTGCTTGCTCTACCTACCCCGAATAGCGGAGGGATTAC
>N_3336
ACCCTTCCATTTCATAGAACCCGGTTTCGTGGCCTATACGT
>N_3337
GGTGCGTGCGTTGAATCATACCAAACTGCGAAGATGATGGT
>N_3338
CAGTGTTCAGACAGCGCTGACCAAACGAGATAATGGAAATC
>N_3339
TCGCTAAAAGCAGGGGACGTCACACAACGGGGAATACATAT
>N_3340
GTTGTGCGTAAAGTGGGACACTGGCACCCAAGGTGTGTTCA
>N_3341
CTGGATCACTGTTCAGCCCGCGTCGTAAACCGATTTGGACA
>N_3342
GACGAACGTGAATGCGTAATCATAGGATCCTATAGTAGTGG
>N_3343
AATTTGTGTATCGAGTCCTTCCCATTTCTGTGGATCAGTGT
>N_3344
GACCACACTGCTGTAAGCTCCCGTGAGGGTACTTTCTAAGG
>N_3345
GAAAAACTAGGGACGCCTTACTAATCCACCGCGAGTTTAAT
>N_3346
GGGACTGGCCAAATTAACCCCTTCCTTGGTGAGGCAGAATA
>N_3347
GGCGGGTCGAGTTATACTTCCCTGCAGCATAAGCCCAAACG
>N_3348
AGTTCGTAGGGACTCGACGACGTAGACTCTTCCAGTCGTGC
>N_3349
GAGCGACTTACGTAGCCATGCCATTAACTGTCGAAGGAGCT
>N_3350
CCTTACCTACCCGCTCCGGCCAAATTAGAAATGACATTATT
>N_3351
CGCGTGTTTTAAAGCGACAGCAAAACTCGACAGACGGAGCG
>N_3352
GCACTAGATGTTGAACAACACGTAATTATGCGCCCACCTAT
>N_3353
GGTTCCTATCTATCCGGGCCCACCGACCTTTGTCAGGGGCT
>N_3354
AACGCACTTGGTGATAGATACTGGGTGTAAATCTTTACTCG
>N_3355
GATTCTTTACGTGTCTGTTTCAACTCGGGGCGCGTGGCGCC
>N_3356
GGCCGATCCAGCTCTAGTGACCCGTGCTCGCGGGGGTGGCC
>N_3357
ATCGACGATCAGGACCTATACACGTGCGGATTGCACATGCT
>N_3358
GTTGTAGTTCAAACTGTCGTCACTGTGGTTGATGTGTAAGA
>N_3359
GCTTCCGTGGGATCACGAAGCGCCAGTTACTTTCTGGTCAT
>N_3360
AGGATCATATTCGGGAGCTACCACTAAGCTATTAATCAAGA
>N_3361
ACTCAACAGTAGGGCGAGGGCAACAGAAAGCCCTCGCCGCT
>N_3362
AAGATTTACTAGCATATGATCTGGACCAGGCGTGGGATGCG
>N_3363
GACATCCCCGAGCTTTTGGCCGAAGCAACCTCCGGAAATAG
>N_3364
TGGTTTACTGGCGACTCACTCCGTTCGCTAAGCGGGCGTTC
>N_3365
TGAACTCAGTTCGAGCCCCCCTTCGCCCATAAGTCGTAACC
>N_3366
AGGTCCTGCCCCCGAAGTACCACTAATTCCCATTCCCGTGG
>N_3367
CGTGTAGACAGCCGGTCTATCCTGGGCCAGTCGTCAGTCTT
>N_3368
GAGCATGATGTAGGGCTGGCCAATGCAACATTCACGAACTG
>N_3369
GGGTAACTGCTAGCAAAGCCCTGAAGGGCGTGTAGGTATCA
>N_3370
TCTCTATATACCAAATAGATCGTTAGTTTGTGGCAGGCTGC
>N_3371
GCCATGCACCGACCTAATAACACCAGTCAGCCGCCTGCAGG
>N_3372
ATCGATGAAGGCGCAGCATCCAATGGGTGATAATGGTGTCC
>N_3373
AGTAGTCCCAAGCAAGAAACCTCCTAGGCTCTGACCTTGCT
>N_3374
GCTCTTTGTGGCTATTGAACCACTTCTATACACTGCGTTCT
>N_3375
CAACTCTAGATTCCTTAGGCCCTATGACATAAAAGCTACTT
>N_3376
TTCTATTGCGCGAACTAGCGCTGCGGGTAACGATCTTTTAT
>N_3377
ATAGTCCACTATCCTTATATCTAGCCGTCTGTGTGCGTAGC
>N_3378
CGCCTGCCCTCCCGCCAACGCCATCTGCATGCCTATACAGG
>N_3379
TAGCTCATGAGTCCCTCTAACTTGTTAATGTCATTAAAGAA
>N_3380
GGCCGTGCCATGTTGTGCCTCCCTAGAACAGTATGCACTCA
>N_3381
TGTGTTATTTGGACTATGACCGCGCTTGGTGAGAGCCTCTT
>N_3382
CGTTTTTGTATCATCTCAAACTGTGGAGGGTTCACGGCACC
>N_3383
ACCCCCTGCAATGGTAGTGCCCATCGCCTTGTAACGTGACC
>N_3384
GGGGGACATTGCCCAGGAGTCCGTGGCTCTTCCCGGCGCGC
>N_3385
AACCTCTAGTTAGTATCTAGCATCCACGTTCTCATAATTAG
>N_3386
GTGCTTCACCCACTGTGTGGCTTGTCTACTGGCAGTATTAC
>N_3387
TAACTCTGGTTGATGGACACCATTGTCTAGCCGTATAATTA
>N_3388
CAATACCTAAGTTCGCACCCCTAGTCAGATCGTTCGCGCCC
>N_3389
CGAAGGGAGCACAATCGTTGCATAAATCTCGATATTGTAGT
>N_3390
AGGGGATCATCGGACCTCTTCGCACCATGGAGATCTGTAAC
>N_3391
CCGAAGGATTATCATGTACCCTACCCGGCGCCATACTCCTT
>N_3392
CATTCCACTTGCGTTGGAGGCAAGAGAGATGGAATATCTTG
>N_3393
TGGCAACCGGGGGCATCTCTCCTATGTCACGCTGACGCTGA
>N_3394
CGAGCAGAAGTGAAGAGTATCATTCGTCGAAGGAGCGGGCG
>N_3395
GGTGACATGCTACACTAATCCATCCAGACACAATGACCCTA
>N_3396
TTATCCATAACCTCTGGAGCCAGCCAAGCCTCGGGAAGTTA
>N_3397
TATTATAGGCATAATAAGCGCCAGGGCTTCCCAGGTTGGGT
>N_3398
AACAATTGCTACAGGGATGACGGTCTTGCTGAGCTGGTAAC
>N_3399
CTTAGCTATGTGTGTATAGTCCCCGGCCCTGAGGCGTCACG
>N_3400
TGTCAAGGCGGAAGGTCGGGCATGGGCAGAGCGTTTGTTAT
>N_3401
ACCGTAGGAGAACAAGGATACTGGTGTACTACAATGTACAC
>N_3402
TCATTGCTCGAGTTTATATTCTTGGAAGCAAGACATGTGGC
>N_3403
CGGGATGGGAGTAACAGAACCCATTACTACATTTCGGGAGA
>N_3404
CCTAAATCCACCTTCGTGCGCTCTTTAAATGGGCGCGCCTC
>N_3405
TTAGCCAGCGGGTCTGGTATCTACTGCCCGCACTTGTATGG
>N_3406
ACCTAGATACCTGAAGACGACTCCTAAGAAGAGGTGGGAAC
>N_3407
CAAAAGTCAAGTACCCTGATCTGAAGAAGGACCTTGTTCAG
>N_3408
GTGAGAACCCGGAGCCTAAACCCGCACCTCTCCGTGGGCGC
>N_3409
CGCTTAGAGGGCAGTCCCACCATTCTGTCCCTTTCTGCTCC
>N_3410
ACATTAAATCACGAGACCTACTACCTTAGGGCGTCTCCTGA
>N_3411
ATGGAAATTCACCAGCCTGTCTGTGAAAATCCTAACACGAT
>N_3412
TCATAGACCGGGTGGCTAGCCGTAGTCCTTAATCCGTACGG
>N_3413
AGTGAACAAGGCTGTTGTCGCTCGCTTCGTATGGAAGGATG
>N_3414
GGAAGGTCGTCAAGCAGACACGGTACTGCCGACCAATCATA
>N_3415
ACACGCTCCTGAGCTCTTACCAGCTTCGTTCCCCACAATGT
>N_3416
ACAGCCTTGCAATCCCCTATCGTTAGCAGGTGAGAGACGCT
>N_3417
ATTTGACTGGGTTGCCGATCCAATGTAGCAGTACAGATATA
>N_3418
CAGGACCACGACGTCTGATTCAAATTTCGACCGTTTCTCCC
>N_3419
TTGTAGAAATTATTGGTCATCAAATGCCTCTATCAGAAAGT
>N_3420
GTGACGGGGAGGGCGGACGGCTTCTAATGTTCCCAGGACGA
>N_3421
ACATCTCCCTATACCATGGCCACGGAGTTAGAATCTTTTAC
>N_3422
CATGCCTTGGCACCGAACAACTAAATAATGTGTCTACCAGG
>N_3423
ATTCGTCTTCGCAAACTATGCATCAGACGCCCGGATTGGCA
>N_3424
GACGCCCTTTAAGACTGTTACCTGAGTAGCGCGATCTGCCC
>N_3425
AACAAACGAACGAAATAGAGCCGCGTCTTCTACCAAGCCTA
>N_3426
TTGTGGCTTAAGCGATAAGCCTATGTAAGGTATAGCGTGTG
>N_3427
TCCATCCGCCAGGAGCGAAACAGCGTAGTAAAACATGACCC
>N_3428
AGGAGTGGGCAACACAATCGCACTATCGCTCGGAGCGACGA
>N_3429
TGTCATCCGGCCATAAGCGACTAAGTCGTTGGGTAGTGATT
>N_3430
CATGTAACCGGATGGTTCTCCATTTCCCAGGGATGCGTTAG
>N_3431
CTGCGATCCGGCGATGCATGCCAAATTGAACTTCCGCTCTT
>N_3432
CCAGCACTGCCCGCACCCTCCCTCACCTATAGAGGGCACCG
>N_3433
TTTCGTCTAGCGGCTAGCGTCTTTAATTTTGCTGGAACCAA
>N_3434
AGTTACTTAGTTGTCAATAGCTAGTTGTATTGCGGATTGAG
>N_3435
CTACAATGCTCCATTATACTCATAGGTTGGAAGAAATATAT
>N_3436
AGTTTATGTCGCCACTCCTACTCTGAAGGCATGGACCAAAA
>N_3437
CGATTTGCGAGACCGCACGACCCTCTTTTGCTCACCTCACG
>N_3438
GTGATTGAATTCTAGATGTGCCTGGTAAATGTCGCGGTGAT
>N_3439
GTTATCGGCTGGCTATAGACCCCGGACGACACCTAGTGTCC
>N_3440
GCACGCTGTGTGTGGTGCGCCTACAAAGGATACAGGGCGTC
>N_3441
AGTGATACTAGAACTACTCTCTATACCCGAGAAACACACGA
>N_3442
AGAGTACCGATAAGAAGGGACCAGTTTACGCTCGCCGTGCT
>N_3443
ACACAGACTACGACGTCTCGCCTTGGATGCCGGATTGATAT
>N_3444
GACGCGATCCGGTATGGTACCCAAGCCAATTACATCCCGTT
>N_3445
CTGTGGCTGAGACCTACTATCAGAGGTGACTATATTCTGTC
>N_3446
TATAAGGAGCCCCGTACGCTCAGTTGGCTCCGCCTTCGGGG
>N_3447
TAACACAACATTTACCTAAACGAGAAGGCAGATAGGCCGTC
>N_3448
AGGTTACAGTGGGACTGATACTGGCTTATCTAACTAAGTCT
>N_3449
GTCAGACGCGCCCTACGTTGCCAAAGGATTGCGGGGTAGCA
>N_3450
AGGTTAGACAGGCCGGAGACCATGAGTCTGGATGCACCAGA
>N_3451
TTATGCCCCCGCTAAATCCACACACACGGGGGATGAGACTA
>N_3452
TGTCTCTTCGATCTTGGGGTCTGCCTCCACGGGCAGTCGCC
>N_3453
CTGGAGTCTTGGAGTGACTTCGAGTGATTGGACGGGCGGTT
>N_3454
GAGTTACACTAGCCCAGGACCAGGGTATATAGATCGCGCGG
>N_3455
ATTACATGTTTCCAATGCGGCCGCGTTTTAAAAGCGTATAC
>N_3456
CATGTCGACACCGGGAGCCACCTTTCTGACATGTACGTCCG
>N_3457
GGTGTAGAGTCGGTTTCGCACCCGGCAGCGCCCTCGACGTT
>N_3458
GTCTTGTCCTTCCTAAACATCGCTTCACCATGCTGGTCTAT
>N_3459
CTAGCCGGCATACAATATGACGGAACAGATAGAATTGATGT
>N_3460
TTAACCTGTCAGGCGTCACCCATACTGTGCTGCCTAATGGG
>N_3461
CGTGTTGATCTCCTTACTATCCTACTCCCTGAGTGAATAGG
>N_3462
CCGTCCTTCTTAGTCTTCAGCGCTCTCGCTCCTTTGGAAAG
>N_3463
TTTTACGTGAGCGACAGATCCAGCAAGGCATCCCAAAATCT
>N_3464
GTTATCCACGACTCCCACTCCCTGGAGACATTGCGGGATTC
>N_3465
AAAAGAGTTTTGAGTAAGATCCTGCTGGACCGGATCTGGTT
>N_3466
TGATCACCTAAGATTTGCGACGCACGAATGTGGTTGGTACA
>N_3467
AAGGGACCCGCCGCGAATTCCTTGAGACTGTCCAATTCAAT
>N_3468
TTGTAGGTAGCTGTAAACCTCGCTGGCAAGAGGTAGGCAAT
>N_3469
AATTAAAACTTACCCTTTCCCAACTGACAGTTGCAGGGTGG
>N_3470
CAGAATGGATTTTGAACCTCCCTGGGGCGACGGTTGACTAG
>N_3471
GGTATAGGTCGCTTGATAGTCCCATAACTTCTTCCTCAATG
>N_3472
ATTAACCTGCTTATATTGCACCGGGTAATCCAGTTACTGAC
>N_3473
ATAGGGGCTGAATTCCTCTGCTCGTCAATACGCATCATGAG
>N_3474
TAATTTTGTCTATTAATAAACAAGTTCATAGCATTTTTGGG
>N_3475
ACCGCTATTGAATAGTCTCCCGTGAGCCTACCGATCTCGTA
>N_3476
ATTGGTATGATCTCGAGAACCGGATACGCGCAAGCGAAGCC
>N_3477
GATGTCGCCCAACATCATGACGGAACGTTATCGCTGAGGGG
>N_3478
GCAGCGGTTAGATCCCACTGCGGGGAACTTCTGCCATAACC
>N_3479
TGGTCTAGCGGCCATCCCCACTATGGTAACTATCACAGATT
>N_3480
ACCACATCATCTGAGATTTGCAAGAGGAAGATTGCATACTA
>N_3481
GGTTCGGGGGCTCACTATATCAGTCCAATGGGCTAAGGCAT
>N_3482
AACAAAGAAGGCCACAAAGACATCGCATTGCGCCCTCGTGC
>N_3483
GCGCAAGAACCGTGTCAGGACAGGCTATAAATAGTGTTCGT
>N_3484
GCTGTGCGATCCACCTCTAGCCCCCCATACAATGCATGATG
>N_3485
CGGACGCAATGGTGCTCGTTCAAGTTTTCAATTCAGATCGT
>N_3486
GGATAGGCGACTAATAGGCTCATAACAGTTCTCCGATAAAG
>N_3487
CGTAGTTTCAACTGGACCAACCCCCTGCCTGTGCCGGGGAA
>N_3488
TAGCAGGGACTTTCTCGAATCTTTTTAAAAAGAACGAAAGC
>N_3489
CACGCTACTCACGTTTGGGACACTATTAATACTATTACGCC
>N_3490
ATGGAATCTCGGGTTACATGCAAGGTAAAACATGAATTAAT
>N_3491
TATCGGGTCTCCACTGGACACGACTCCCACATTTGAGGAAG
>N_3492
GGCACTGACTGTTGTCGGTCCCAAAGGAAGGGCTCCGAGCC
>N_3493
CGGAAGTCCGCTCTAGAGTACTTCTATGAAAAGCTGTGGCG
>N_3494
ACGATTGCGTACCCCTCTCACATCGAACCACTTTAGGGGGG
>N_3495
GTTGGTTGGAGCGATTACTCCGTCTATTCGAAAAATATTTA
>N_3496
ACTGCGGGTACAGACCAGTCCATCTAGGGTCTGTACATGTC
>N_3497
AGTACCTCTGGGTTCTACATCATAGCCACTTATGGCAGAAG
>N_3498
AGCGGAACCGATAATCGTTTCTCTAGGTCAAGATGGGTAAA
>N_3499
CACATAGGGAGATGCGGTTTCCCACCCAGGGCATTCGTTGC
>N_3500
CTATAGATGGAGACTTCATCCTCCCGCGCTGTATTCCGGGA
>N_3501
AAATTGCCAGGTGAAGCGAGCGCTGACCCCATAGGTCCGGC
>N_3502
AACCTGGTTTCCGTCTAAATCCATAAATCCCCCTCTTAGAT
>N_3503
CAGTAAGATCACCGTTAAGGCCTCCAAACTGACCCGTTTTA
>N_3504
TCCTCAACTGGCGAGGTACCCTATTTGCCTACCCGCCATCA
>N_3505
TTCAGCCAGTGGATGGGCCGCCCCTTCTCAGGTTTATGTGT
>N_3506
ATAACAATAGGAGGTTTAACCGTAACCGGATCGAGCTTTTT
>N_3507
TTATCCACTAGTTGTGGCGGCCCGGAACGGAGTCCCCATAC
>N_3508
ATTCTTTCGAAGCCGTGATACTCTTCCAGCCCCGACCGATA
>N_3509
GTGGCACAGAGGCCTCTTCTCTGACTCTAGTTCTCGCCTGA
>N_3510
AACTTATAACCGGCCAGGTTCTTCCGGGGGAGCCTACAGTA
>N_3511
TGAACTCTTATCGGAAGATGCACCCGTTCACACGATTCCCG
>N_3512
TATGAGCTCCAAGGTAACTACATGACATTCCAATGTTACAA
>N_3513
ACGCATCAGAGCCTATTGCACTAAAGGATCCAGTCGGGAAC
>N_3514
AAACCCCATCCATCCGTTACCTATATAACCAAGGACTCAGA
>N_3515
TCAAGTAGATAGGCCCTCAACGGAATAATTCCTTAGAAGAG
>N_3516
CTGCAGCTAGTAATAGGCAACGTATCTCGCGACGTGCTCTC
>N_3517
ACGGTTTCGCCCTGACGGCTCCCACCTAATCAACGCAGGGT
>N_3518
CAGCCCTTCCCTAAGAGGATCCCGCCGGTTGGAGTTAAAAA
>N_3519
GAATAAGAAAGTCGACACTACCCCGAAGAATCCGAGCATGG
>N_3520
GGACCACCTCTCTTCATTGACAGGCCAACGCTGTGCCCCAC
>N_3521
CAGGCGAGTAGTCGCAGGTTCGATGAAACTCCCGACTTCAG
>N_3522
ACCAAAGCGACCTGTCGGGCCTAATGCCCTTAGGCTTGATG
>N_3523
TGCGCCGCACGTCACATGAACCAGTACTGCTATCGGTACAA
>N_3524
GGCCTGTCTATATGATGCACCATGCACCCTCTCATAATGCG
>N_3525
TCATATACAATTCCATGTATCTCAATTTAGTTCGAGACACG
>N_3526
GGGATCGTTGCGCATAAAAACGACTCTGCAAGGCCTGTGTC
>N_3527
AGGAAGCCAGGGAATAGCGTCCGCCTCTAGCAAGAGACCAC
>N_3528
GCAGGGGTTCTATAGGCTAGCCCATCTCGCAAGGTCGCCCG
>N_3529
TCCTTCTATAATTGCAGTTCCGAGTAGCCAGGGACTACACA
>N_3530
GCCACTCAGATTTGAGGCGGCTTCGCAGAGGAACATTACGA
>N_3531
AGTGCACCATCCTGCGTCATCGACACAGCCCCCATAATCTT
>N_3532
CCTTCAAACTGTCCGTTGGACCTCTACAAGTGACTTAACGA
>N_3533
CAAGGCCCGTTCCTATTAGACATCTCAGGGGGTGACGGCTA
>N_3534
AGATTCGGATAGAGCTATCTCCTGATTTCCTAGTGAGGGCC
>N_3535
CCCCGGACAGATGGTCTAAGCCATCTAATCCCGATACACAC
>N_3536
TAAACGGATCCCTCCCCTGGCTCGTGAAGCAAGACCCCCAT
>N_3537
CTAGCGTAGGAACGCCCGCCCTGACAACGGTGATTAATACT
>N_3538
AGCTACTTCCATAGGGGGCACCGTGGGGGTCGTGGGCATGC
>N_3539
TCGCAGGTTCAACTAAAGGCCAGTGTTTGGATGGGATCGTC
>N_3540
CAAGAGGCGGACTTAGGATTCGGGCTTGCGCCATAAGAGAT
>N_3541
ATAATCCTTCAGTGCGGCGACATTAATATTGTGTGAAAAAG
>N_3542
CAACTATAGGCAAAGCCTTACTACTAATGCTGTACCTATGT
>N_3543
CTAAAGGGTCCCGACCCTGCCTAGTTGTCTCACGCTTCGAT
>N_3544
TCTGCTTGAGGGGCGAATAGCAAGCTCATTCCCCCCTTTGG
>N_3545
AATTGCCGGATTCCCTCTGCCAGAGTCGCCCCGCCGACCGC
>N_3546
GGTCTTCGGTGTTTCCCGGGCACGCACTTAAAGATTTAACA
>N_3547
TGGCCACTAGGCGCCCGAATCTTCTTAAAGCCTGGTGATCT
>N_3548
CGGTAGGAAACGTACGCGCTCACAGGATGCCTCTTTTCATT
>N_3549
CCCGAAGGGAACCTTTTGCTCGTTGCAACCCCTCGCTTGCT
>N_3550
AGAGAGTGGAAGACCCACGCCTTACCCGTCGTAATGTCGGT
>N_3551
AACGTGTATTCGTGGAGCGACTCCACTCGGAGTGTCCAATA
>N_3552
TCGAGCATAACCCCAAGAGACAAGCGTATATCATGTTCAGC
>N_3553
TACAAGCTTCTCTAGACCTACCAGTCCACCCAAAGCCGGCC
>N_3554
CTACCGTAGGGTGTGTATAACTTGGCATCCCCTCGTCTTCT
>N_3555
GTAGATCCACTGCGACTTCTCAGGAGGTTGGACCGACAACA
>N_3556
TGTGGTGCGCAACGAGAATTCATCTCAGTTGAATAACAAAG
>N_3557
ATCTAACCTGTATCACTTTCCAGAGAAACACCTTCGCCCAT
>N_3558
AGTTATACGACTCATCGTTTCGAACGGGCCGCGAAGCATGG
>N_3559
AGATGAGGGATATCGCTGTACAAATAGGTTAGTTTCTTAGA
>N_3560
CGATTATCGCGGGGCAACTTCGGGTGCAGAGAATGAGACCT
>N_3561
GAACCGTGGGCATGACAAGACGTTCTCACTCCACGGTCGAA
>N_3562
GTTATGTTTTACCTCTACGACCTTATAGTACCTAAGCGGGA
>N_3563
ATCCATTCGGACCCACTTTCCGGTAGGACCGAATAACGGGT
>N_3564
TGTAAGTACCACGGGGAAGGCCTCTTACCAACTGGAGTTCA
>N_3565
GACGACCTGTAACCACCGAACCGGGTCTGTTAACCTCGGAG
>N_3566
CACGACCAGTTTATGGCGCTCTACCTCCTGACACTGGCACC
>N_3567
TCGGATACATAAATCTAGCGCCTGCCTTGGGTGCGGCCCAG
>N_3568
TGATTAAGCGCCTGTATAGTCGGGTTTGCGCCTCTGACTAA
>N_3569
GTCCTTCTCATAAGCCTAACCGCCAGCCCGGGTCGGTTGGA
>N_3570
GGGAGGAGAGAAATCCCGGGCATTCAGTTTCTTTTGGTCTC
>N_3571
TTCACATTGAACGGGGAGGCCGTAGGGTGATATGGTAGTAG
>N_3572
CCCCCTCGTACGTTAGCGCCCTCCCCTGGTGTACTTGTTTT
>N_3573
TTGCCCCCACATATCCCGGCCTTTAAACGCCGCACTGTTTA
>N_3574
AAGCCCCGAGACCGAAGGAACTTGGCTGCCCTCGAGGTAGC
>N_3575
CCCGTATGATCCTCCTCGATCTTTGTTCGTTTACTCCGGGA
>N_3576
GCCTACCCATCAGGAACGATCGCACAGTAACATCACACCAT
>N_3577
ACCTAATCCTGCTAAGGGTTCTCTTTTGCGCGTATACGGAC
>N_3578
GCGCCAGGTGACATCTGCAACTATCACTTTATTGTCAGGTC
>N_3579
AGACAGGAATCAAGCGTACTCCACAAGCGATCCATCTCTAA
>N_3580
TGAACGCAAGAGATTTAACGCTTGCCTGAGGGAGTACTCCG
>N_3581
AACCAATGATCTGTGTGTACCGAGTGAACGTAGGGAGATAG
>N_3582
CTAACCATCAGGGTCCAGGGCCACCAGGCACTACTGTTTCG
>N_3583
GAACTCTATACGAAGTGCGGCCAAATAGGCCCCTGTTGGCG
>N_3584
AACTCCACCAATAGCAGGTCCTCTGATTAGACCGGCATACC
>N_3585
AGTCTAGGTGGGCTTACAACCGACTGTAGACAGTCTCTTAG
>N_3586
CTGCACTTTTCCGGGTTATTCATAGGTGATACCCTTACCAT
>N_3587
CGATTATACCAATCGAATTCCGCGAATAGCTAGTTGGTGGC
>N_3588
ATGGTCACTATGAAATTCTCCATCCCTAGGTCAAGATTGTC
>N_3589
CTCTGCTTACACTTAGTCAGCAACTGAGGTCACTGTTAGGG
>N_3590
CCGATCAAAGTGCGCCCATGCATCGTGACCCCATTTCTTGG
>N_3591
GACTCGGACACCGGGATATGCTTGTGGCCCGCGCCGAGCCT
>N_3592
AGGCGGGCTTAGAGCTATGACCAACGATTATCGCCCGTCGA
>N_3593
GTCAGAGCGCAACGTATGTCCTAGGAAACTGTGTCCAACCG
>N_3594
CATTTAGAGTAATACCTCACCGATGGTGTCTTTGGGTTTAG
>N_3595
GCGAGTCACACTAATCATCTCCAAGCTTCCGGGAGCGTCTC
>N_3596
GCCTTAGACTCTAGTCTGCACAGTTGGAGAAAGGAGGCAGG
>N_3597
CGTCAGATACTTAGGGGGTACAACAGACGCCAGACGTTTTA
>N_3598
ATTATACAGCCTCAGGACATCATTTGTTCTATAAGCGGTTA
>N_3599
GGCTCGTCTTGGGTTAGCCACATGCAACTTTGGGTCTAGCA
>N_3600
TGTCAGGCAGATACCGATATCCGAGTCCGGGCCAGGCAATG
>N_3601
TAGTCGTCACTAGTGCGATACAGGCCATCCGTGAAATAGTC
>N_3602
GGTTGGTGCAAGGCTTTGGTCCCCACTGAGGAACTAGCCCA
>N_3603
GAGTGAGTGCATAGCACAATCCCATACTTTCTCAATTGTCA
>N_3604
TATCTAATGCACGGTAATCCCACAAGGACGAGGTGTGGGTA
>N_3605
GGGGAAAACCACACCGGCCCCGACGCCCCGATACGTTTAGA
>N_3606
GGAAACACCTGGGGTCCCCTCCTACTCCCCCAACTTAGTAC
>N_3607
AACACATGTACAGGGAGGGACCGCCAAGCACGTTGCCACTA
>N_3608
TCAGTGGCGCACTTTCGCATCCTATAGCTTAGGGCAACGTG
>N_3609
GTCACATTGGCCTCTTCTTACATGCGTTGGCAACCTAAGAA
>N_3610
GTGCCAGTAGCAATATGAGGCGCGCCGCTATGACGTACTGG
>N_3611
GTACTGACTAGGGGCTGGTACACTTGAGAAATCCATCGTTA
>N_3612
GGTTCTAAAGGCAGCGTATGCATTATCGGCAGCTCAATCTA
>N_3613
AGACGTAGGGCCCTGTACTCCCGGCAGATAGATAAGTAACC
>N_3614
GCGGATAATGCGAGATCCATCTAAGGTTCATGAATGTACGT
>N_3615
TCTTTGTACTCGTAATGTACCTCTGTGGGTGCTTAGACGGG
>N_3616
AGACCCGAAAAACTCCCACCCCGAGACAGGGGGCGCATGGC
>N_3617
CACCGGGACAGCAAGGACGCCCAGATTTCCTATAGAGAAAC
>N_3618
TTTGGCGTAACCCAGTAACACAAACCACCCTCGAGACTGAG
>N_3619
GAATTGCAATTCCGCGCTCCCAGCGGATACCAGTGGGAGTC
>N_3620
AGGGCCGGAACCAACCGCAACTGGATTTCTGGTGAACCTGG
>N_3621
GAGGAGTGGGTATGTCCCACCAGTAACTCTGCCGATTCTTC
>N_3622
TGTTAACACGGCTGTGACGTCTGGTTACACACGCAAGGGGT
>N_3623
ACAATTGTTTAGAAGGTACCCGGGATCCGTCTCTTAGCGAC
>N_3624
GGAGCGGGTGCGAATACTGTCTCATCCACCTTTTTGATTGT
>N_3625
CTTTGTTCGTAGGACCGCTTCAATCTTTGATATCGTTTGCC
>N_3626
GGTCCCCCTGATGGATGTCGCCCATCTCGTGTAAGCTAGAG
>N_3627
AGACATGAACCTGACAGATCCCCCCGGGTATTTAACACTAG
>N_3628
TCATATCAAAATTTCCCACACATTATTGCCACCTGGGTAGC
>N_3629
GCACCATTGCTCCGGGAGGGCTTGCTTAACTAGACTGGTAT
>N_3630
GGACCCATTAAGGCCTTTGCCACAGATAGTGTATTTGCGTC
>N_3631
ATCCATGCGTCCCACAGAGACATGTTCGACTGTTATTGTTA
>N_3632
GTAGTGGAGTAGTCATGAAGCGCAATACGGTCCCGCAACGA
>N_3633
AAAGGAATATAAGACCATTTCGGCATCTAACCCATGGTTTG
>N_3634
ATAGAGGACGTCCGTTGTTTCCAGAAGGATTGATAGACAGA
>N_3635
TGGAGTCTGCTCATAAACATCACCCCAATGTCAAGGGGCAG
>N_3636
GCCCCTGTCTAATAGTGCAACCTACTACTGTGTACGGGGAA
>N_3637
AAAAAGAGTCCAAAATTGACCTGCCTTAGCAGTGGGCATTC
>N_3638
AAACGCGGGATTAATAAAAACTAATGCAACCCCCTCAGCGG
>N_3639
ATAGCGTAGTGTGGCCGTATCAGGAGGAGCAAGGGGTGTCT
>N_3640
GGCTACCTCTGTCGCAGTTACTGGCCCTTTAGAAGGGGTGG
>N_3641
ACCTGTGGGATAGGGAGACTCCTCGCAGGGTTCTAGCCCGT
>N_3642
AGCGCCGCTTATTATCGTGCCTTCCCCTGAACGAGTAGTCG
>N_3643
ATCGGACCGAGTCGAGAGGCCGTATTGCTCTAGGTTATGGG
>N_3644
GGTATCTCGTGGAACGGTGGCGGTTGGGGCCTGTTGCTCCT
>N_3645
GATGTACAGACACTTATAACCACTCCAATCGTGTGAGTCAT
>N_3646
TTTCAGCGGCGGGCCAAAAGCACCATCTTATTAGGGAGAAC
>N_3647
ATAGCCCACGAGAATGTTTGCATTGGGCAATCTAAGTGCTA
>N_3648
GTATGCAATGGGTAACGTTCCTCCTTACTCGAGCCTAGGTA
>N_3649
GCTTAATTCGAAGGAGTATTCTTGGACACGCGTGCAATCGG
>N_3650
CTGTCAGATAATGGGGCCTACAGAAACTATCTAGCTTAACG
>N_3651
GCCAATACATTACCGCCGGACACAACCCCGAACGATGTGAT
>N_3652
GCGTGGTCCTAGAGATCCGACTATTTTGATGTGATCGAAAT
>N_3653
TACGGGGCTTAATTAGTCCTCCCAGTCAAGGGGTCACGCTC
>N_3654
CATTCCGCATAGGAGGGCAGCCCAGATTAGCTGGAGTTCAG
>N_3655
GGGTCAGTTGGTGCCGCGCTCGCCGACAACATGTAGGCCTG
>N_3656
GTAGTGACAAACTAGTGCTCCTTTGACGTTTGCTAGGTCAA
>N_3657
CGGATCATTCCTGACATTGGCTTATGTTCCGTCTCCGGGTA
>N_3658
GTCACAACATGTGAGACCCTCGGAAACAATCATACGGGCTC
>N_3659
ACGACATGGACATCATATCACGTATAAGGCGAAGAGACCAG
>N_3660
GTTAGGCGTATCGTATCGGTCAACTGTATTAACGGCTATGA
>N_3661
CGTATAGGAAATGTACGGATCGGAGTCATAAGACAGAGTCC
>N_3662
GATGACGGTCTTGAACAGACCTCAATAACCGCGAGTTAACT
>N_3663
GGTCGCTAGTCGAGGCTAGGCTTTATGCTCGCGTCCCCATG
>N_3664
GCGTCGTATAGGTCTCTTCTCCGTAACCGACTCATGAGGAC
>N_3665
CGACAGAACAGGATCGATATCTATCGCCCGTTGCGGTGGGG
>N_3666
CAGTGCGTATACCCTAAACTCTGTGAGGCCTAGTCTGAAGA
>N_3667
TCACTTATTGCGTGCCCCATCCTCCGACAGTGTATATTTCG
>N_3668
TTCTTACGGTATAAGGACCCCGCCTTACTCATTAGACCGAA
>N_3669
TGTGGGAGGAGCAACCACACCGCCGAACTTACCCCAAATCA
>N_3670
GTAGTTGGGCACTAGCGCGGCCCAGAACTGCTCATAAATAC
>N_3671
GGGAAGCGTTAGTACGAGTACTGTCTCTGGTGGCCCCCGGA
>N_3672
ACATTCGGGCTACAGCATCCCTCCAAGACACTTGAAGTTAT
>N_3673
ACGTAAAGCCCGATTCAAAACCAAGAAAACCCCGGAACGCA
>N_3674
TCTTCCTGGTTGCTAACAGACATAATAGACACGGAGTACCA
>N_3675
ATCCTGAGAGCCATACCCCGCTTAGCGAAGGCCCCGCGCAG
>N_3676
TGGTCCCTCGTAACCCATGCCGTCAAGACTACATGTACCTC
>N_3677
CCTGAGCCTCTCCCAAACTACCGTTACGGACTGAACCCTTA
>N_3678
TACACGGCTGTAGTGTTGCTCATCACAACGTTCGTTGAGCG
>N_3679
AAAATTTGGGTGTCAGGCCTCGAGCTCCTTAGGACCAACGG
>N_3680
CAACTGGCCGCCTGAGCGTGCCCGAGCAAGCAGGCGTGTAC
>N_3681
CGATGAAGGACAAGTAGCTACCGCTCACACGAGGCTAAGTT
>N_3682
AAACGTTAGATGCAATCCTTCGTATAACGGCAGCCCGATAC
>N_3683
AAAGATTAAGTGACAAGACCCACTCGTGTGATGCAGATTGC
>N_3684
CCACTTGCTAAGGTGACAGCCTTTTTCCCCCGTAGAGCGAA
>N_3685
TCTAGCTCAAGGGATTGAGGCCGAAATCGGCCTTACCGCGC
>N_3686
TATCAGGCGCGGAGTTTACACTCCCAAAGGTGGTTCGATGA
>N_3687
CCGTGTCTTAGAAAGGTTGTCCTGAGTTGAAAACTGGAGGT
>N_3688
GAATGGGTCCTGTTAGCTGTCCTACCTACAATGACCTTGTG
>N_3689
ACAAGTCGCCGTAAGCGACACATGATACAGATACGCAGGTC
>N_3690
TATCAGTCCACCGGGCTCCACATCTTAAAGCCGGTGGTACC
>N_3691
TACGTTCTCCCGAATGATGCCGACGCGCCCCCTAAGGTTAG
>N_3692
GTATAGTGATAGCGCACACACCGAGAGCTGGTCATAACCGT
>N_3693
TGTACCGCTACGGAAAAAGGCCAACTTAACCTTGGAACAGA
>N_3694
CAGCATCGCTGTTGGGGTTGCGACCTTCGACCTCGAATATT
>N_3695
TCAGCTGACGGCCTATTTCACCTGATCAAGAGGGGCACGGC
>N_3696
CGATACTATGCGGGGTAGTTCATCCATTACGTATCCAGTTG
>N_3697
CACCGAGAGGGTAAACGCATCTGTGTGCGTGCTTGCTACTA
>N_3698
TTCTCACAGAAACTCCTATGCGACTACTGTTTAGGAGCCAA
>N_3699
AGGACGGCATATCCCGACAACCTTAATATTCTATCGCATGG
>N_3700
TATGTTTCTCCAGGACGATACTTGGGTTAGTAGTTCACAAA
>N_3701
ACCACTAACTCGCTCGCATACCTTGTCGTTAAAGCTTGGGT
>N_3702
CAGCAGCGGGTGGTCGGGTTCAGAACGGATAACTGGGTTGT
>N_3703
TCGGGGTTGAGGCCTTCGGCCGAGGCCTACCTCGTGTTTAG
>N_3704
ACCGGGTAGTTATAAGCTGTCTATAGGGATTCCCGGAGGTG
>N_3705
ACATCCGCTCACGAACGATCCGTAGTTTTCTCTCCGGTGTG
>N_3706
GTGTATTGAAGCATGTATCTCGCTATCCCGTCTAGTGGGGG
>N_3707
GTCCGCGACAGCAGTTTCGACAGTAGTAAGACGTGGGATGG
>N_3708
TAGTCAATGCACGCGAACCACACCAATGACTCTCGACCGTC
>N_3709
CTGTCACTACGCGAGTTGCGCATGACACGGGGGCCGACGCC
>N_3710
TCACTGAATTATTATAGAAACTGAGGACGCCATTGCAACGT
>N_3711
GTCCATGCGTAGGGGACGGCCTTAATCCCCCACTGCTGCTG
>N_3712
GCCACCATCGGCGGGCGTGACAGCTACTATGTCACAGCCAT
>N_3713
TGAGCAAGGAATGCTAAGTCCTCTTGGGTTCAAGGCATGTG
>N_3714
CCGCGCTCGTATCGCTCCCTCAAGTATAACCTGATAAAAAC
>N_3715
AATAGACCTGTTCTAAGCCGCCTTACTAGATGTTGCAATGA
>N_3716
GAGCCCCTACTCCCTTAGAGCCCGCTGGGCCTCGCATTCCG
>N_3717
TATATGCCGTCCGCCTAACCCCTTTAGCAACACAATTGACA
>N_3718
AATGTATTCTGCACAATGTTCGATAGGCGCGCGGCCCCATC
>N_3719
GTCCTAGCCCAGAACGCTGTCAATCAGAATACCTTGAGGTT
>N_3720
CAAAAATTTCGAGTAGCAGACTATACCTGTAATTGAAAAGA
>N_3721
TCCCTGGGGGCCAATGATGCCCTACAGACCCCGAGGCTACT
>N_3722
CCGGCTTTTTTTATCGCTTCCTTAGTTGGGTCCGTCGCGGA
>N_3723
TTACCCTAACAAGGCATTACCTGAACGTAATCTGCATGTTG
>N_3724
AGATACAAGAAGCAAACCATCGGCGTGAGCGTAGCGACAAG
>N_3725
TGGTTACTAGGCATAAGCGACTCCAGCGCGTTAGTCGGTGG
>N_3726
AGCTTCCGCATCCGGCCTAACCCAGTAGGCGACCCAGGACT
>N_3727
GTTGATCCTTTCTGCTTGGACCGGAGGTGGAGTGGATACCC
>N_3728
GCGGTGTACCGCCCTGCTTGCGACCAAGGGTGTTGACCTAT
>N_3729
GGCAACTTGAAGGCCTCCTGCCGGCTCGTCACAGATGGACT
>N_3730
GGCTGCGCTCTAAGCGTAGTCTGAGGTGGAGGTGAACCCCG
>N_3731
TCGATGGATGACACAGGGATCTGCTGTAACCTGGAGGTATT
>N_3732
ATGTCGCTCACGCACATTGCCTCTTGGGAAAGTCGTCTTCA
>N_3733
ATTAGTCAGTATAGAGCAAGCAGATGCCCGACCCTTAAACC
>N_3734
AGGTATATTCCTGTTACCCACTGACCGAGTGTTTGCTTAGG
>N_3735
TTAAATCGCTGTCTGCTCGGCTTCGTAGTCTACCCACGAAC
>N_3736
CCGCTTGCTGCGGGTCAGGACGTCAAGCCCCGCGCCAATAT
>N_3737
GTGATTCCCGGTATCCACCCCTAGCACTGGGCAAGCATGTT
>N_3738
CGGCCCCTCTAGTAATTAGTCGAAGTGAGCCCAAACATACA
>N_3739
CGTGGACTTAGGCTTTAAGTCTTTTGTATTTGGCTAGCTGT
>N_3740
AAAGTCACAGGCCGGACGATCTGTAAGCTACTAAATCGCGT
>N_3741
AGTGGCCGATCATCTGCGCCCCGAACGTCGAGCCCTGCGAG
>N_3742
TGCAGACCTGTATCTTAAGCCTAAATCCCACGCTCCATGGT
>N_3743
GCCTTTATGCGCGATATAGACCAGCACTTGCTCATCGTCCG
>N_3744
TCTGTGACCGGGAGATATGACCTTCACCAGGGTGTCCTTCC
>N_3745
TGGACCGTATATAGCTGAGACTTTTGCATGCACAAGAGGGT
>N_3746
TTTCGTTTTGGAGATAGGAACCAACTTGAAGGTGAGCTACT
>N_3747
AAACTAACGGAGCAGCTAGACTTAACAGGCGTCCGCGTTAG
>N_3748
ATTCGCCTCCTGCTCCCGTACCCAGTACTTACAGTAGGGGT
>N_3749
AAACACACACCCCTTTATTACGACTATGGGCACTACAGAGT
>N_3750
CATCAGACGGTCGTCATCTTCCTTTTAGGCCGATAGGATGT
>N_3751
GCGAAGAGTGTCCAGTCAAACGAATGGTGCGCCCCGCTATA
>N_3752
CCTCATTCTTTCTATGTTCGCATCGGATAAAAGTTGCCTTC
>N_3753
AGACAGGTCCGCCTCAATATCTACCGATCTATAAGCAGGTT
>N_3754
AACGAACCAGGCTTACGCTTCTGGGGCGCAGTATATAGTCC
>N_3755
ATAAAACTTCGAACTGCCGCCTGTGTACGCTCTTTAGAAAA
>N_3756
CGCGCCCACTGGGGTGTGGCCGATCGTTATCAGTTGTTCTA
>N_3757
ATATGGCCTCAGTGCCCATTCTCATAGACAGTCACTCGAGT
>N_3758
CTCCTAGCATTCGCGCGCTGCTAGGCTAATTCACGTAGTGT
>N_3759
TAAAAGCAGTCTCCTCGCTTCTGTGGTTCTCTCTGTGTCAA
>N_3760
TTCTGTTAACGTTTATCTATCCGCTCTTTATGAGCGAGACC
>N_3761
ACTTCGAAGATAGGGCCAGACCTTTAGATACGTCATACATG
>N_3762
AGTACCAATGTCGATTCGCGCTGTAAGTAAGAGGACGGGGA
>N_3763
ATCCGAGCCTTCACAAGCATCGTCATTAACCCCGTGCTGGT
>N_3764
TTCTCTTAGACCCGTAGAGCCATAGGCCCCGAAGGAATTTA
>N_3765
AAAGTGGTAATCCATACTTACGGCGCATAAGTGGGTCGCCT
>N_3766
CTGCGAACGCTCGTGACTACCCACGAACGAGGGTCCACCAA
>N_3767
GCTTGCTCCAAAACTTAGTCCATACGTTCCCTAAGGGAGCC
>N_3768
TGCCGGACACCAGAGTCATACCGCACCGTAGTTACGAGGGT
>N_3769
GGTCCCGCGGGACACACTATCGAAACGTCCAACCTTACGAC
>N_3770
CCCTTATCAGGCACACCGCACACGCAGGAGCCGATATTCCC
>N_3771
TCAGCCTCGTGATTACCATACGTCTACTAATACTGATGTCC
>N_3772
TGTAAGAATGGAGGGGTCCGCTTAAACAGTTATCAGTTAGC
>N_3773
GATCCAGTCCATGCCCAAGACCACTCCAAACGAAAGACTAG
>N_3774
CTCTTTCGGTATCGTTCCGTCCTAGTGACTGGGCCTCCCAC
>N_3775
CCCAAAGCTTCTGATTGGTTCTGCTCATCCAAATAGGATTG
>N_3776
ATATCGCCAGCATGAGGTACCTCCGGGAATATCCCGTAGTG
>N_3777
CTGTCTTTAAGCAAGATGCACGGTAGATACCATCGAATGAG
>N_3778
TAAAGGAGATGATATTTCAGCAGATCGCCCGGTCAGTAAGC
>N_3779
CCGTAAGAGTCTCACTAATGCAGGGCTTCAGACAATCTTGC
>N_3780
CGAGCTTCAAAGGGCGGTGTCAGAACAATTATGTGTCAGCC
>N_3781
GACCATTCCAAGGCCCTACACAGGAAGGAGCGGTGCTGACG
>N_3782
GGGACGACGCGTGTATTTACCAATATACCCTACAGTGCCCT
>N_3783
CCTTCGTCCTTTAATCCTATCTATAGTCCCCTATATCTCCC
>N_3784
GGCAGTAAAGCCACTATTCCCAAGCCTGGTAATGGATTGAA
>N_3785
GTGCAGACTAGACTGGCCTGCTAATAATTATTGACTCATCC
>N_3786
GTCGGACCGGCACAAATCTTCTCCGAAGCCGGGGGGTAAAT
>N_3787
GGTTATAGAGCAGGCGGTTTCTTCAAATCTAGGCCTGCAGT
>N_3788
GTCCATACAGCCCCATGCATCGCGCTTGCTATCTAGGTGTG
>N_3789
ACTAATTGGTGTCGTCCTTACATATGCTCATTATTTTAGTA
>N_3790
CTAGTGCGCAGAGCATCATACAGAAGTAATTTGCCCAGACG
>N_3791
GCCTCGATTTGATCCACTAGCGGTCTTGGGAATTTATCGGG
>N_3792
CTGTACTACACACGTTCTGTCACACCCATTAAGGGAGGACA
>N_3793
GTCTATATTGCCATAAGGATCAGAGTAAGTCCGCCTTGCCG
>N_3794
CTCAGAGGGCGGGGCTACGTCACAACCGTATTTTTAACGTG
>N_3795
ATAGCCTGTATTTAACTAACCTTGGCTTCGCTCAACTGCGA
>N_3796
TACGAATTACAAATGTGAGCCACTCGTCCCGCTTTGCGGCT
>N_3797
ATTGTACGGTAGATGTTGCCCTCGTGCTATAGCGACTGGGA
>N_3798
GCTCGCGTAGTTGAGTACTTCTACGTCTAACTTCTTCTTCC
>N_3799
TTAGTACAGCGTCACGCTTGCCAGGTTAAAGGTCTCTAAGA
>N_3800
TTACTATTTGTCGACAACCTCTCCGTCTAATGGAACGAAAA
>N_3801
CCCCCTGCGCGCACGTTATTCACTCTTCTGGCCCGTGGAGA
>N_3802
AAATCCGCCCCAGTTAGTGGCGGTGAATCTACTCCTATTTG
>N_3803
CGTGAAGGCCTGAACTGTTCCTCATCTGAGGTCACCGGCCG
>N_3804
CCGGTGCTTACTCGTTGCATCCTCGTTTACGTATGGTTGGC
>N_3805
TGTCTGCTTTTTACCTGTACCCACGTGCTCGAACGGGGTCG
>N_3806
GCCGGGGGATCTGGTCTCTTCAACCTTAGTGGGTTCCTCGT
>N_3807
AAGGGCTAGTGCTCGCCGGTCCCTAGCAGACAAGAGATCCC
>N_3808
GATCTTGGTAGAGACGGCATCTGTTAGAACTCAGGGCGACG
>N_3809
CTTAAACAGTCTATACCAGTCATGAACGGAGTACGCGACCT
>N_3810
ACACCCAGTTCCGTACGGGACATCGGCCGGTGACGAACATT
>N_3811
ATGCAAAAAGTTCTACAGATCCCCCCTGCGATGAATGCCGC
>N_3812
CCCTTCCACCCTCTGTCTCCCCGAGTATGAGTTGAGAGAAA
>N_3813
AGCACGCGGGTAATTGGCCACGAAGTGGTTAGGTAACCTGA
>N_3814
TAGTTACAGCGGAGCGTGAGCGAACCCTTTCGTTTACGCGC
>N_3815
TAAGGCGCAGAGATGAATGACTCACCTAGTTCAGTTCTCAG
>N_3816
CAGCCAAATTACCCGAGTGCCATACTAAACAGCATTTCCTT
>N_3817
ATTAATAACACTAGTCCTAGCTAGAAAGGTAGGTTGGGAAG
>N_3818
TGAACACTGTTCATATCGAGCCAACTCTCGTCTAATTAGCA
>N_3819
CTCCGGTTTAGTCTGGAATACTGTACGTGGAGTTCGGTTTA
>N_3820
CCAGCGGATCTTTTTTGAAACTTACACCACTGGTGCTTGCT
>N_3821
AAGCCGAGACTGCCCTATGGCCAATTTCGGTATAACTGGGA
>N_3822
TAAACACCCAGCTCTGTATGCGAACGCCCAACTTACGACGG
>N_3823
ACGCGAAATTGGGCGTCTAACCGTCTTCGTTCAGAAGACTC
>N_3824
TTGAGCCGACCCCATGAGGTCGAGGCGCGTCGAGCATCCGC
>N_3825
TAATTGCCCCAGCGTCTCGGCTTACACTGCGACGAAGATAT
>N_3826
TCCTTGACGGTAGTCCTTAACCTCCGCGCCCTGTAGCATGA
>N_3827
GCTGGATCCCCGCAATTACACATCCAATTCTTCGACCACTC
>N_3828
CCAACTATTATCCGGGTGGACTATGGCCTATTGAAAGGGAT
>N_3829
ACACGTGTTCCGGAAAAGGCCCTTGACCCAGAACTCCTGGA
>N_3830
TTTACTCATTAGGACATAAGCGGCGTGTGACGGCCGTCCCG
>N_3831
GTAGGACCCCGAATAGGTAACAGTTGATGACAACATGGGAA
>N_3832
CCGGCTGGATCAGTGGGGCACGTCCCGAATTGCTCTAAAGG
>N_3833
TTCGACCCGGAAGTTATACCCCGTGTGATAGCAAAAGTTGG
>N_3834
CCAATGCCTGCTGAGATGGTCTTCCATAGAAGTCTTAACGA
>N_3835
TTCCATGGATTGTCGCACTCCCCTAGAGAAACCTAATAGCC
>N_3836
ATGAGGGTTGCCAAAACTAGCGTTCGGGCTCAAGGATCAAT
>N_3837
GTGTAGAAATAGAGGTCGTTCGGACTCTATACTACCATGTT
>N_3838
GCGACAATTCTTTCGCGCTACCCGTGTAGCGGTAAGAGATT
>N_3839
TGAAAAAATTCTCCATGACGCCCGAAAGGTAGGCACGCGAT
>N_3840
TAGTCCAGGCGTCACGCTTACAATTGTCCGCCCGCAAGGCC
>N_3841
CACGTATTAGGAATTCGGGACCGCTGTCTCTTGTGATATCG
>N_3842
ATGGTTTTAATCCTTTTACCCTCTTCGTAGAGTCAGCGTGC
>N_3843
TGAAGGAACAGGATGATGTGCCGCCCCCGATCATGCGTCAT
>N_3844
TCCCCGTAGGTTTGGTTTTTCAGTTCTCAGCGAGATGCGAA
>N_3845
TCGTATTCGCCAGTCAGTGACTCGTGATGAATTCCTTACTA
>N_3846
CGCCCGAGTACAACGTTTCCCTGGGATGCTAAACTGGACGG
>N_3847
TAAGGCCACAAAAGCGGTATCGACCGTCACTAACCGAGATT
>N_3848
CTCTCGCAGCGCAAATATAGCAGTTGTACCGCGATGGGCCC
>N_3849
CACTTTCTGCTAACCTGTCGCAGATTAAAGCGAAGAACTAC
>N_3850
GAAAAAACCATACAGTGGGACATACTAGAAGCAATTAACAT
>N_3851
GGTGGTGCGAGTATCCAGCCCTTTACGTGCTGTCGCGGGGG
>N_3852
CTGTAGCTCCCTTATCCGAACAGGAAACTTGGTTAAAACAC
>N_3853
TCGGGCCCTCTCTGCTATCGCTATGCATTCGGGGTGATTAT
>N_3854
AAGAGTTTAAATCGCACACTCACTAGGGCTTCGCCCTACGA
>N_3855
TGACCCTTTCCTTCCAATATCGTGTGTTGATACAGTATGGT
>N_3856
TATGCATAGTGCGCTTATGACTTAGGAATTGATGACCGTGA
>N_3857
GGGACCAAGTTGATACATCGCGGAGAGGCCTAGGTAGGGTA
>N_3858
AGAGATATTATGTGCATTACCGTGGCTAGTTCAAAATTTCG
>N_3859
AAAGTCTGTAGTTAGTGAGACCAAGGGCCGTGTTACAGAAA
>N_3860
GGGTATTCTTTAGACCAGGTCGTGCCCCACTGCCTACACAC
>N_3861
CAAACACTGTACCAGTTATACTAATAGCTTGGTGCGTCAGT
>N_3862
ACTAAGTGAGGACCGATCTGCTGGTAACATGATACTTCAAA
>N_3863
TTCTCCGTATACGTAGGGGTCGTCCTACTCGCGCAATGGTG
>N_3864
CCGCGCATTGATACGCCTAACGCAAAAGGCTTGCGCCCCCC
>N_3865
GCTCGGGCTATACCGACTCACCGACAGAGGAAGGCTGGACA
>N_3866
CGATTAGATGAGCCGTCGTACTTAATAGGGGCCACCGAAAG
>N_3867
TACTTGCCGCATTAACGGCTCTACTAACTAAAGGAGCTATA
>N_3868
TCCTAACCGGTCGAATCCTACATTTTCATAAGTGCAGCGGG
>N_3869
GACCCAAACTTACTTGTCAACTACCCTGGTAAACTCAATGT
>N_3870
CAGTCTTTAGGTTGCTGAGCCAGAAATCGGTATAGAGCCGT
>N_3871
TGCTCTCAGCAATCTGAGTCCTCTCACCTTCCGTCCCTCAC
>N_3872
GACACTATATGATTAACGTGCGGGGGTCATGGCCATCCAGG
>N_3873
TGTCTTTAAGTCGCCTGCTTCAATCATGATAGACCCGCTGT
>N_3874
GCAGAGACGTTTCTCCATTTCCAAGGTACCAGGATCCTCTA
>N_3875
CGATAGCTTTCTCTCGGCAGCTGCGTTTACTCACTAAGTCG
>N_3876
TTTCTGTCATATGGCCACCGCGGATTGATACTAAAATTACG
>N_3877
GCAGTTGCAACTTACACTTACCTAGTAAACACGGGTCATGA
>N_3878
AAGCAAGCTCGTTCAGTTCGCACAAGATAGGCGCGACACAC
>N_3879
TGACCAGGTCTGTTCTGAGGCCATATCCTCAAAATTTGTTT
>N_3880
ACCGCGAAGTACGGGCCGATCACTCGGAAACATAACAACGG
>N_3881
AAATCCTATCTTTGTATGACCCCTTCATGCGCGCCTTTACG
>N_3882
CCCCCCCCCCTACGTCAGAGCGCTCTCACCGCAGTACCAGT
>N_3883
GAAGATTTATACGCTGGGGTCCCCCCAGACACCGGTCCATT
>N_3884
TCCGCGGTTTTAATTCGGGCCAGCTCCCCTGAACCCAAGTT
>N_3885
GCCCTGATGCTTCCTTCCCTCATGTGACTAACCACACTCTA
>N_3886
CGGGATCGTCGTAGTGAAGGCATGCGTATTATAAGCAGAGT
>N_3887
CTCCTGTATCAGAAAGTTAGCTTTTGTGGCTCCGATGGGTA
>N_3888
CCAAGGAACTAGGTCGCAAACGCTAACCCGATTGCATAGAG
>N_3889
CCGGTGCGGGGCTTCCTATCCTTATACACGACGAACCGAAT
>N_3890
TTTGCACCGGGCGTATAGTCCCTTAATAGTCTCCAGGATGG
>N_3891
ATCGGTATTGGCCGGGCCCTCTTTAGGGTTTACCTCACTTA
>N_3892
CTTCCCGACCGAAATCGGAGCCGCTAAGTGGAGTTCTAGGC
>N_3893
GGAAAGAGAATCCTAATTGGCTCGTAATTCGGCAGCTATTG
>N_3894
CCTAGGAGGGGTGAATATGACTATTCGCTCGCTTCAAGGCC
>N_3895
ATCCGTATGTGTGAGTTCCGCTCTAGACGTTTTACTGTGAC
>N_3896
TAATTCAATAATCTAGTCAACCATGGGTCCTGCTCGAGGAG
>N_3897
GATTACTTCAGTGAGATATCCCTAGGATCGCACTCGCTATA
>N_3898
GGGGTATTAGCTCTTCCAACCACTAAGTCTATCGACACCGA
>N_3899
TGCAATAGCTTCCCGGTGAGCTTATCAAACAAAAGAAGTAT
>N_3900
CCTTCAGACGGATACCACCACGTTATGTTCGTCTCAATTGG
>N_3901
CGAATCACCTTCAATAATTACGTACAAGCCCCACATAATGA
>N_3902
ACAAACTTGGGACACCTGAGCGAGGCAGCCAGGTTGCCGAT
>N_3903
GGATGCGGTTAAGGATTGTGCCATCGTTTGCACGACCGTTC
>N_3904
TTGAATAGTGACAGTGGAAGCTAAAGATAACGATGGCGCAC
>N_3905
GGAAATCTAGACAGACCAGGCCCCCGTGACTTCTTCGCTCC
>N_3906
TCGTCAGTATTCTTCGCTATCTTTGGTAGCCAAGTATCTCA
>N_3907
GATAAAGGTAAGCCTCGACCCCCGCTATGTCATGTCATGCC
>N_3908
CTGGTATGTCGCCGCTAAATCAGAAACCAATCCTTTGTATC
>N_3909
AGCGCTCGGTACCGCGGACCCCCGGCATTTTAGGCGACCAA
>N_3910
GCTTTAGGATATGCCGCACGCATGGGCTCCCGAAGAGAGGG
>N_3911
GTTGCTAGCAGGGCGGTGTTCTCGAATCGGAGCTTAGAGTG
>N_3912
TCTTAATGGCATTCGGCACTCATCCGTTGCAAGGGCGTGGG
>N_3913
ATGAAGTGGGGCCCACCAGGCAGGACGCGACAGCCAGAAAT
>N_3914
TCTCGGTTAGGTTCAGACTACTTCGGCGGGCCCAATTTGCC
>N_3915
CACTACGGTATGTGTGAGTACCAGCTAGCCTATACCGCCCC
>N_3916
CGGCAGGCCCGCCCGGAGGACTAATTGGTCTATCCCGTTGC
>N_3917
CGGAGATATACTTTTTATTTCTCGATAGAAATCGCCCTTTT
>N_3918
TAGCGACAGTGAACAGTCACCCAATCGAACTAATTCCGTGG
>N_3919
CGACATCCGACGCATCACGCCCAGTTAAGCGTCATAACGCG
>N_3920
GACGGTGTCTAGCTCGTGTGCTCACCTCAACGTGCGATGGC
>N_3921
TGGAGAAGAGGTACTTCTAGCTTGATAAGTGCCTCTCTGGA
>N_3922
ATCGTCAGGAATTTTCGACCCCCATCATAGAGAGGTGCACG
>N_3923
CGGGCATGACCGTGATCATGCGGTATCACACCACACCACTG
>N_3924
GCGCGTCTGAGAAATAACGACCAGGCACGTTAGGATTGGAC
>N_3925
CCCTAGTGCCGCAGAACAGGCGTAATCCGTGTTATGTTACT
>N_3926
ATCTCTATACACATTCCACCCCAGCACGAGCAGGTATAAGG
>N_3927
AGTTTCGGGTACTCCCGCTACGATGGATCTCAACCAGGACG
>N_3928
GGGGGAGCAGCGCGGTAACGCTTACCACTACATGCTGACGT
>N_3929
GTCTCGGCTTATTAAGTTCGCGTCAAATAGTGCATATGTAA
>N_3930
AGACTAACAGAGACCCATAGCTGCCAATCCCAGAATAGCTC
>N_3931
ACCTGCGGGCCCCCCAGCTGCCGAAAGGGTTGTGTGAGGTA
>N_3932
GTTTACATGTCGTACTGGGACTACAAGCCCCGAGTAGGATG
>N_3933
CGCCCTACGGCCGTGGATATCGAATACTCCGTCTTGTATAG
>N_3934
AGACTATTAGGCGGTAGATACCGGGACATACTCGAGGGGCG
>N_3935
CGTAGCTTAGGTAAGGACATCGATATGAACCCAATAGTCCA
>N_3936
TTCCGGACCACGATGCGGTACGCGACTGATCGCCATCCTTC
>N_3937
GAAATTGATACCTCCGGTATCTACTGTCTTATAATATACGA
>N_3938
GCATCGCGAATTCATTGAGCCTCTCATATAAGACTGGAGGC
>N_3939
GGGGGACAGCCATTCGCCGCCCATGCGAGCACCCCGAATTA
>N_3940
TAGGTGCTTCGGGAACAGATCGTACCGTATTTATCCTTAAC
>N_3941
GAAAAATCTACTCTCCACGACCAACCTTCTTGGTTACACAA
>N_3942
GGTTTCAGTCACCATACGCCCACAACCTGTTCCTAACCGTC
>N_3943
GGGAGACTGACTAACCCGAGCATCGAGTCTAGAAGTGCTAC
>N_3944
TGTTGGACCCATCAAGATTTCCCATGCTGTTCGATCACGAC
>N_3945
CTTCTACGAGCGTTCAGCCTCTGTTGGACGCGAAATTTGTA
>N_3946
ACGGTCCGAACCTGATCCAACAACTGACACCAGAATGATTC
>N_3947
AGGTCCATGATATTCTGCCACAACTCAGAGCGTTGGACTGT
>N_3948
TAGGGTCACATTCCTATTGACGTGAAGTGCGTGATGTTGTC
>N_3949
CCAAGCTTCATTGATAGGATCTATGGCGCATGTAAATCAGG
>N_3950
AATAAGCTAGCTGAGGGAGACTATCGAGATTACCTCATATC
>N_3951
GCGATGGGGTAAACAATGATCACTAGACAGCTAAGATCGTA
>N_3952
GCTCGCGTGGAGGTGCAGCTCAACGTTGTTACTACAGACGT
>N_3953
AATGGCGTCGGCCGTTATGACACAAGAGCTGAATGGCGTGC
>N_3954
GGTCACGTTGAAGGTGAACCCGACTGAACTCTTGCTTTCTC
>N_3955
CCGTTGATAGCTCTCACCGACTATCCCCAAGGATTCTCTCT
>N_3956
AGTTCATGACCTGTTTAAATCCTTGGTACTGGCCCGCTCCG
>N_3957
GCTGGCCGCAAGACAGCCGACTTACTTGCGCCCAAGTCAGA
>N_3958
TATGATGTAACACCGTCGGGCGTTATCTCGCATCAAGCCGC
>N_3959
TAGCAATGAATACCAAGGACCCGCTCATTGGTCTTTTGCTT
>N_3960
TTCGAATACGGCTCCTTAGACCTCGTGTCCCAGTATAGTCA
>N_3961
CTTTGGATGGGGGCGACACCCACAGTAAGTGGTTTTGGGGA
>N_3962
ATAGTGATACACATCCAATTCCGCGTGCAGAACGTAAGGCG
>N_3963
ATATCCCTTGCCGGCGGTAACATGAGGGTACTCTGCTCATA
>N_3964
GGACGCTATGTATCCTACCACGCTCGTCTGTTCGCACATAC
>N_3965
ACAGGCGCGTTGACACATTTCTCCTAGACGTCGATATATAC
>N_3966
ACGTTAAACCACATAAAGGTCTACTTATGAGACCGCTCTAC
>N_3967
ATAACCTTCCATGAGGCTGACCGGCTTCTGGGCGGGATTTA
>N_3968
TCTTCCCAATACGAGTGCGCCTCGCGGGACTAAACTATTAG
>N_3969
CAACCTGCATCCGGAACAAACAAACTCCTCGTCAAGCGCCG
>N_3970
CAACTCAGACTGGTTTCAACCACTGGACCAATGTGAGGCGG
>N_3971
GGTTGTCTAGCACTCTATTCCCTTTCGCATCCCACACGACC
>N_3972
AGTTGTGTAGGACACTTCGGCCACGCCTATAGTGGGGCACT
>N_3973
CGGCCCGGGATCGTGAAACCCATGGTCTGTCTCCCGCTGAT
>N_3974
CAACAAATCTTCTCCATCCACTCTTCTGTCAGACGACCGTC
>N_3975
TGGCGCTTTTCCTCGCATGTCCTAAAAAAACTGGGTGATGT
>N_3976
ATGTCGGGCCTTCTGGTTAACAATTACGATTCGGGCCCTTA
>N_3977
AAGTTGAATTGGGTCACCTTCGAACCTTTTTCCTGGGAGCT
>N_3978
GATAGGCAAGGCCATGTGTACTTCCTGGGACAGTTTGGAAT
>N_3979
TATGTCGGTTAGGCACAGCTCTCATGCTAATGGCGAACGCG
>N_3980
ATCTTCGGCCATTATTTCAGCTAGACCGACCGCCCCGGGCG
>N_3981
ACCCAACTATTGTCCGCCCTCATACTTGTCACCCTTAGGGC
>N_3982
GTCGCGACGGCACTCCGGCTCTCACTCACCGAGGTAACCTT
>N_3983
GTCGTTGGGGGCCCGTGTTGCGAATCAACACATAGGAGTGT
>N_3984
GGGTCCTAGTGGGGAGGTATCAGGAGTGCCGCCAAATTGTT
>N_3985
TACACATGAAAGTTAATGACCTGCAAGTACCCGGACACACC
>N_3986
GCGGGAGCGACATTCAAAATCGAGGGATGACAGCAATTGTG
>N_3987
TCATTGACCTGACCGTCAACCAATTAACTAAAGTGTAAATG
>N_3988
AATGTGATCGATGGATACCCCCTGGGATCTTCAGACGAGCC
>N_3989
TAAGCGCTCATCCCCCGTAACGCATCGACTCGATTTATTTG
>N_3990
CGCCGCTTTGTCTCCGTTACCCTTTATGTCCAACATCTCTG
>N_3991
TCAGTGGGGGGTTCCGGGTACAGCCTCGTATATAATGCGCA
>N_3992
ACCCGCTCCTCCCCGAGTCACTCCTCTTAGGACGCTTCCCG
>N_3993
CAATTTTCTTGTGACGGTTTCCTTGGGACTCACCATCGCCC
>N_3994
GATGCAGCGAACCTAGGGCTCTGCCTCGGGACTTTGCGTTG
>N_3995
GGTAGAGAACTTGAGGATAGCATATAGATTGGGTTTTGTGA
>N_3996
GTCCCCGAGACAAGGTGCTACCCCTTATTATGATGGCACTT
>N_3997
TTGTTGCCGCAATGAGCTCCCCACCGGAGTATCGTTTAAGC
>N_3998
GTTCACCAGTAGATGCCTTTCTCGCACTGAGACAATTCCTG
>N_3999
AAGAAGCAACGATCGAGGGACTCGTAAACCTTCGACGCCGC
>N_4000
CCACCACTTCACACCAACGACGTTTACGCGACTAAGTGCAT
>N_4001
TCCATTTACAAAGCATCAAGCACATGGTAGGACAGGAAGGA
>N_4002
TATCATTTGAAACATAGTTCCGACTCTAGCTCATCTTCAGC
>N_4003
CACGAGAAACCGGGTTTTGACGTCTACACCCTTAGTTCCAA
>N_4004
CGATTGGCTGACCTTCAGTGCCGAGTCTTTTAAGAGAGAAG
>N_4005
TTCTACGCGGCGTCTAGGAACTACGAGGGTACAAAATCCTC
>N_4006
GTACTCTACATAACACTATGCCGTACTAGTCCTATCTTCAG
>N_4007
GAGTCACGCCCCGCTAAGTTCATCTCGGCTGGGCATCGGAG
>N_4008
TTAATCACTCACCCTCCGACCGCATGCACTATGTCAAATCC
>N_4009
TTGACCTTCTGACGTTGCTACAAGTATTCGAAGCTCGGACC
>N_4010
CTCACGGTACGTCACGCTCTCTACATATCATAAGGAAGCCA
>N_4011
CAATCGCAATCGCCGGCGTTCCTTAAATAGCGTCGGATGCG
>N_4012
CGATGGTAAGAGAAGGCTACCAACCGGTGGGGCCACTAAGA
>N_4013
AGTTGACAGGCCTACCTGTGCGTCTTGAAGGAGGTGGTTTT
>N_4014
GCTCAAGTACTTTGTTAGAACATACTCCACATGTACTGGTC
>N_4015
GCTCTGCAGAATACCTATATCTCATTAACTCCCATCACGCC
>N_4016
AGAACTAGAGAAGCTAGGAGCCGTCAGTTCAAGTCAGGCGC
>N_4017
TTAGAGTTACGACTGAGCTTCTAGGGCCCTCTACCCACTAA
>N_4018
ATAAACTTGATGTGGCCGGACTCTAGACCCACGACCAATGT
>N_4019
ATTGCCCGTTGTAGAGATAACTGCTCCATGGAAGGGGCTGA
>N_4020
TTATCCTAATTCCCCTTAGGCGCAAGCGAGAAGTCATTCGA
>N_4021
AGGTTCCACTATACAAGTAGCGCTATGTGTCATTTGCGGTG
>N_4022
TAGCGGCCCGTCGTTGCGTACTATGCTCGGGATGGAATGTA
>N_4023
ATCTCCCCTACACATTACATCCTTACATCTGGACTAAAACC
>N_4024
ACACTGAAATTGTGGTTCGACCATAGTAGCAGTCTCAGTAC
>N_4025
GACGATCGATTTAGAGGCGACCAATGAGACATTACGACTCG
>N_4026
GTAAATTCGAGACTCCAGCGCATATTGACCGGTCGATTGTT
>N_4027
AAACGTCCTTCTCTCCTACACGTTTTGTTAAATAGTAGTAA
>N_4028
CTGGGCCGACGGGCCTCTAACCCTAATAAGTGCCCGCCTGT
>N_4029
CCCGTCTGCAACTTTAGGTCCCGGTTAGACAGGTGCCGCAC
>N_4030
AGAGCGAATAAAGAACGCACCGTCGAGACCACGCGTCATGG
>N_4031
ACCGAGGATTTCTCAAATTCCTGACGTACCCTTTGTAACCG
>N_4032
AGAGCCTCGTAAACCTGTAGCTGCCAGGATTTGCGTTCGAC
>N_4033
GGAGACCGCCAGTAAGTCGTCGGGGCCCCTGCCACTTTGAT
>N_4034
AGGTCACTGCAACCTGCTCACTATAGATCCAGGGGCGACGC
>N_4035
CTGAAGTGGCTGAACATAACCCCCGTGGTCGGCGTATCCCT
>N_4036
CCAGCGAGCTTCTACCTGGACTTATACAGACCCGATGCACA
>N_4037
GTCATTTGAGCTTGACTGTGCTCTATGGTTGGGCCCGTCCA
>N_4038
GCTTCCGGTAGTATTGCCAACGTTCTGAAGAGAACGCAATT
>N_4039
CGCCTTTTGGTCTACGTACACCCAGATAATAACCCGTATGC
>N_4040
CGCAAAGGAAGGGACATATACCGAGGCCCAAAAAGTGTGTG
>N_4041
TGGGGTGTTGGGTCTAGAAGCACGGTAGTAGAACGAAGCCA
>N_4042
ACGGAATCATTTGTCCATACCGAGGCCGTTCCTGTTAACAT
>N_4043
TCGTCGATGGACTAAATCTCCCTAGCTGTGCGGACAGAAGT
>N_4044
AGTTAGAACCGACTTCCCGACCACGACGTGATCGTACCTGT
>N_4045
CCTCGACTTACCATAGTTCCCTATCATCCTGGCGTCTCTGA
>N_4046
CCAGTATGCATCCCTTGTATCGGGCGGTTAAGAGACAATGG
>N_4047
AAGGGATAGTTAGTTCAACCCTAGTACGCAATAGTTGCGCA
>N_4048
TGCCTCCCGCGCACTAGGTACATGTATTCAGGATTCTGTCT
>N_4049
CTCACGGTGGGCCCGACAGCCCCTTAATAGGAGACATGCTC
>N_4050
TCTGTCGTACGGCGATGGGTCAAAAAGCTATCGTGGGGGCG
>N_4051
ACCGTCAGAAAATAGCTTTCCCGTAGAACTAGCCGTTGCCC
>N_4052
GCTACCAATGTCGAGCTCGACACCAAAGGACCGTTGGGAAT
>N_4053
CTCGACCTCGCGGCTACGGGCATGCCGCGAGCCCCTAATTC
>N_4054
CGACCACGTATAGATCGTAGCAGATTGCTATGGCCCGTGAT
>N_4055
CGGTCCGACGCGGATACGTTCAGGGCGAGTACCACAACATT
>N_4056
TGTTAACTACTCCTCTTCCACGGTAAACGTGAGTTCAGTAC
>N_4057
CTCCCAGCGGTAGTTAAGCTCATGAATCTAGATAACGAAAA
>N_4058
CGTGCGAGTAACTCATGCTTCCCTAGGACTGCACATGGCCT
>N_4059
ACTCCGCGCGTACGCTCTTACTAGTTCGATAACTCAAGAGA
>N_4060
TGGTCGCTCTCGGAAGTTCTCTAAGCAGGTCCCCCCTAGGT
>N_4061
AAGTCGCAACTGGCTGCTTACTAGTTCCGTCCAACAGCTAC
>N_4062
GGTTTCAGCATACACGATGTCTCTGGCAAAGCGGAAAGTGC
>N_4063
GACGTGGCAAAGCGGACCTCCAGGGCCGAATACACCAGGAT
>N_4064
AGTGTTTTTAAACAGTTAGACCAACGGGATTAAGTATATAA
>N_4065
TCCGTTGGGATCCTGTCCCCCCAAGTCATATTTGCGAGAGC
>N_4066
CCTGCGGCATATTCCCAAACCCCTTTTGGCCAGTTGTCCCT
>N_4067
GGGACGCAGGGTAAGGGGCCCCCTGCCCGATTTTTATTAGT
>N_4068
TAAAGGGAAGTGAAGTTAGCCATCCAATAGATAGCGTCATG
>N_4069
TGCGCACTAAATTTGATCTTCACAGAGAAAAAAACCTGTCC
>N_4070
GGAGATGCTTACTTCACAATCCTCGCTGTTACTATCCGGTG
>N_4071
CGCCGTATACATGGCATGGCCCAATGGTCTCCAATTTAGGT
>N_4072
TAGCCTATTGAACGAGTAGACATCCAAGAGGCGTCTTTGAT
>N_4073
AGGTAGTGGACTCACTACGACTGCCGCCGTGAACGGTTATG
>N_4074
ATCCCATTAGGTTTTCGGGGCTGATAATACGTGGCTCCCAC
>N_4075
AGACCTATACAGTGCGGAACCCATCGCGCGGCACTTATGGA
>N_4076
TTCTCTCATCATTCTAATAACCAGCTGCACACGTAGGAATA
>N_4077
ACAACTCTTCAGAGAGCTGCCGCTAGTGTGAAGCGCGTGGG
>N_4078
GATGTCGCATCCCCATGGTCCTGGGCCTATGGTGGCCACTG
>N_4079
ACCACGTGGGGAGCCCCAAGCACGGAGCTCGGTTTAATCTC
>N_4080
GCTAACGATATAGGGAACCCCACCGCCCCGGGAGAGGGTAC
>N_4081
TAGCCCGTAACCACTTCAGGCCCCCGAAGAACTACTTTAAG
>N_4082
TGCCCTCGAGTAGAGCCGTCCGCTTTCAAATTCTCAATGTG
>N_4083
TTCTAACGTGGATGCGATGTCGGAACATGCAGCTATTCTTC
>N_4084
AGTAACTACGCGAGTGCCATCTATGAAATCCGATCAGAGAG
>N_4085
AGATAGGTAACGTAATTGATCACGCGTGCTTTGAAGCAGCG
>N_4086
CGTTCTCTATGGCAAGAAACCACTTGTGAGGAGGCTACCTG
>N_4087
GGGTGCGGGGCAGACTCTTACTCGGTACACGGAAAAATATC
>N_4088
TTCAACGGGTAATGTGCGCGCCCCGCGGTAAGCCCGCACGG
>N_4089
CTAGTTTAGGATCAATGTCCCGTGCTTGCCAGGACAAGTTC
>N_4090
TCGATGGTAGGTGTTTAAGCCCTGAACAAATTCGTCCTACC
>N_4091
TAAAACGGAGGTTACCCTATCCGTCTTGACACTAAGTAAGG
>N_4092
CTGCCAACGCCGGGAAGACACGTCAATGCTCTTTAAGTATA
>N_4093
GTCGCGACTGTGGAAGTAAACCGTGACAGGCGAACATCAGA
>N_4094
CGGTAGGTCGCCCTCCTCAACACTTTCTTCATGATCGTTCC
>N_4095
GTATATGTACGGCCTGCCCCCCCCAGCTCGGAAACCGCGAG
>N_4096
AGTGCATCCATGCCTCCGTTCTCTGACCCCGGTTTACTCCT
>N_4097
AAGCTTACGGTTAACGGCCCCCATCGCCTACGGTTTGATAA
>N_4098
TAGAACCACAGCCTTAGGCCCTAAAAGACAATACCGTGATC
>N_4099
CTTATCGAGCGACGCTCTTCCATTATGGCATCATCAAGGGT
>N_4100
CATAGGAGTTCAGGGGTAGTCTCCTCAGCGGGCGGAATACC
>N_4101
ATGGGTCGTAGTCAGGCCCCCCATATCTGGGGCACCATTCT
>N_4102
CTCGCCTAATCGGACCAGGTCCCCCTGATGCGTACGTGTTC
>N_4103
CAGGCGATCTCGGCAGGTTCCCAAGATATTCTGTATCAAAA
>N_4104
AGCTAACTGACCGTTTTTGACATAGCGTCGTGGAATCAGTC
>N_4105
AAAGCTTGAAAGATGTCGGCCTATAGGTAAGCGTATTTTCT
>N_4106
CTAAAAGTCCTTGTCGCATACGACAGGCGTCGAACACGTAT
>N_4107
GCGCAGCTTGGTATGAATCACTATCTATGCCCTGCTCTCAA
>N_4108
TCCACTAGGATACTCTCTCACTGTACGACTACCATCACGAC
>N_4109
TTAATTTAGGAGGCTCAAATCACGATCCCTAAAACGTAAAA
>N_4110
CTTATAATTTACGATCGGGACTCATTCAGGTAAATGGCCAC
>N_4111
TACTCTGTCCGTAATTGCTCCAGGAAGTATGAGCGAGCCAC
>N_4112
GTCACGTGTGAAGGGTAGAGCTGTAAAACGTTGGGTATTGT
>N_4113
GGTACCCGGAGAGGGGTGTACAGAGTACCGAGCACGATGGC
>N_4114
CTGTCACTTTCACCTCGCGACTTGTATTTAGAAGAATAACG
>N_4115
GGTCTACCGATGTTATCAGGCCTCCAGCCTCACGCGGCCAG
>N_4116
GTGTCGGTGTGGAGTACCTTCGTGGCTCTATTTACTTCTTG
>N_4117
CCAGCCGGGGAGCGCCGTAACAACGATTAAGACGGGAGCAG
>N_4118
AGCAAAACGTCAGCTGGGGTCCCACTCCGGGATTCCGACGG
>N_4119
AGGCCGTCGGCCTTGTATAGCACTCAAAGCTGGGACAAAGA
>N_4120
TGCGTCAATAGAGTTGTATTCGTGAACCCGAACTCGAAGAG
>N_4121
TAATGACGTGTGGGCACCCCCATCTGCCGCTCCCGGGTCGA
>N_4122
TTGTTTTCCTGTGGTATAGGCCGTACTGAAAACATCCCATG
>N_4123
ACAGCGCCGGTGTATCAGCGCACGTACTAACTCTTTTTGCT
>N_4124
TCCGAGTTATCTAATGTCACCGATCGGGCATTTCACTCCTC
>N_4125
ACTCGACCTTGCCTAATAAGCGAGACGCTGCCTGGATCCAT
>N_4126
AACTCTGCGGAGGAATGTCCCACCTGCTTGGTATATACATG
>N_4127
CTCCAGTAACTAGTTCTAGACTGTATTTTGTTCTTCTCACC
>N_4128
ACCGGTACTGTTCAGCTCTTCCTGACACGCTGACGCAAGGG
>N_4129
AAGGTAACCTCGGACACCGCCGCTCGCAGATGTGGGCGTAG
>N_4130
GGAAGCATTTAGTCCGATCACATTAACCGAATCTCATGCAC
>N_4131
ACGACAAGGATTTAGCGGCGCAACTGCGCGTAAGGTAAGTA
>N_4132
GCGTTAGCGAGGCCGGATTGCTCGCAAAGTGTCTAGCATCC
>N_4133
AGGTGACTCCCTTATTCCCTCCGGTATCCATAATCGTCCAC
>N_4134
CGCAATTAGGAGTCGCTACCCGGTACGGCCTCCGAAAGGTG
>N_4135
TCAATCTAATGTGCGGTGTTCAAAAGACGTCAGACTGGAGG
>N_4136
CCAATGGACCGGTCCTTGACCACTTGTGCGTTTGTAATGGA
>N_4137
TCCCTCATGCCCGGGACGAACTCTACCCCCACATGGCAATG
>N_4138
CGTCCCAAATAGATGGCAGTCCTACCCTTCTTCTGTTGCTC
>N_4139
GCCTGACGGGCCCTCGCGTACTTGTTCGTTTTCGAAGGTTT
>N_4140
CGAGCCTTGTGTATGGCTAGCAGAACTCTGTGCCACACTCT
>N_4141
CTCGTAGTCAACGTTATAGGCAATAAGGAAGCGCAAGAGGC
>N_4142
GCACCGCTCCTTTTTTTACACGACGTTGGAACGCTAGGTAT
>N_4143
GTATTCAAATTTTGCTTCTACAGCGCCCTTTTAACGCTAAC
>N_4144
GTCCTATAGGGGGCATTTCCCCGCTTTCTCGAGGGTACGAT
>N_4145
AATATCTGATATAACCCTCACCCGACGCACTGAGTTTTGCG
>N_4146
AGCCAAAGCAGTTCTACCCCCGAACGTGTAGTTCTCTCGGG
>N_4147
TGCTAATATTTCTGCTGACTCCATTGGACATCAGTACCCCC
>N_4148
TGCCCGGATGCCGTGACTACCGGTCTACCTTTAAGTTCGAG
>N_4149
CGGGTCAAAGTTCCAGATGCCCGGAATGGTGTAGAATATAC
>N_4150
TATAACACATAAGACGGGGCCTGAACGGTTGGCCCCGACCT
>N_4151
CCTAGCCGCATTATGGATTTCCTTTTTATCCATGGCCCCGT
>N_4152
GTACTAGGTAAGGGAATTACCGTTGTGGTAGATCAAATTAT
>N_4153
TATGCACTGAAAGAGACGTACATTCACGGGTTGGTCAGCCA
>N_4154
TAATTTGTTACATACCACTCCGTGAGACGTCAATTTATCAT
>N_4155
ACCCACTCCTTGGCGTAGGCCATTTAACTCTAGAAGGTGTA
>N_4156
TATTGTGTGTTCATTCCACTCATCACCCTTGGGTACATGCG
>N_4157
CAGTTGCGTTGTTCAAGCTTCTCTTTATAGCTCGTGGAGTG
>N_4158
CTCGGGCCGAGCTACTGATCCAAGCACCAAAGCCTGATTCA
>N_4159
GTTTTATTAGTTAGCCGGACCTCGTGCCGTGAAGAGGTTAG
>N_4160
TCGGTAGATCAAGAATTTGGCTTAAACGAAGTGCTAACCGT
>N_4161
GCCCCGAGGGGGATGTTACCCCCCCCCCAATTCACTACTAA
>N_4162
CGGTTGCCTGTTATCAAGGCCTGGTGGTGGTCCGCTGCTAG
>N_4163
GATTACCTGGTATCCGACCACGTACGTTTCGAGCAGTTTAA
>N_4164
AGTTACAACCGGGTGGCCTACGTGCGTGTATTAAATACGGG
>N_4165
ACCAATGCAGCCAAAGATATCTTACCGATCGATGATCCGGC
>N_4166
CGTATTATAGGAAAACCCGTCGAAGCTGATCGAGTTAGTTT
>N_4167
GCTCTGACCCTGAACTGCCCCCTGTGTACTGACGCAATTGG
>N_4168
ATACAACCCGCTGGCGATTTCCTAGGTTAGGGAGATAGTAA
>N_4169
TCACATTAGAATGGATGATTCCTTGTCCACGCTATTGGCTG
>N_4170
CCACGTCTAACGACACGAGCCTTTCACAAAAAGATCAGATA
>N_4171
GTGGAACGGGTCAGCCTCCTCCATCGCACATAGACTGACTA
>N_4172
GCCCTTTTCGGCCTTCCCCGCCGAGGGTACCTACCTGAAGT
>N_4173
CCCTCGTCTTCAACGACCTCCCAAGCCCTTTTGATGAGAAA
>N_4174
AACGAAGTTGATCGGGCAGACCGTAGATGGGCCAGTGGCCT
>N_4175
ATACGCACATAGAGTTCCTTCAGAGCTATATAACTTGGGTC
>N_4176
ATCAGACTATCCAACCAACCCCTACATCATTGCTGCGGATT
>N_4177
ACAGTTAGAATCATTCTGGGCGCTACGCGTTTTATAGTGAG
>N_4178
ATTCGTCGCACTACCGTAGACCTAGACAAACTTGGTGACCT
>N_4179
GTGGATTTATGCTGTAAACCCCCTTAGTACTCCAGTGTATG
>N_4180
TAGCTCCGGGAGAACATCCGCTTCAGTTAGCCCCACTGGAT
>N_4181
TGCGCCAAGGTGTCCGAGGTCAGCTTCGGCCCTGTAGCCTA
>N_4182
TGTTGGCCCTTGGCGGTTCGCAATTCTGGAAGGCAAGCGTT
>N_4183
TACTCCGTCCCTGGCATACCCCAGGAATGGTTGATCCGGGA
>N_4184
GCCGATAACCTGGTCTACGCCCCTTGGCTGGACCGTCTCCC
>N_4185
GATAGCAATGCGTTTACTCCCCCGATTACGAAGCAGCGTCT
>N_4186
CTAGTACCGTACAGTATAGCCTTGGTCGGGGACATGCGGAC
>N_4187
GGAGCTGAGCACGAGTACTCCCCAGGGGTTATTGACCCGTA
>N_4188
TCCAAATCCTAGAGATAGTCCCTTCTATTGAAACTAAGGGT
>N_4189
GCAAGATGTGTCATATGGTACTGGAGCTAGTGGTGATTGAC
>N_4190
CACACTGCGACGTTTGTAATCATAGGATGCGGAACCCCTTC
>N_4191
CCTCGCCGTTACAGGACCACCTGTCAGCGTGAAGAACGCAG
>N_4192
AGGATTTGGAGCAGCTAAGTCAAAAACCACATGGCCCCAGG
>N_4193
TGTAGATGGGCAAGTGCTAACCACGAACTTATACAACAGGC
>N_4194
AGCAGCGGGTGGCTTGGGTTCTCATCGTAGCGTCGGTACCT
>N_4195
GTCATGAAGTGACAGCCCACCTCCGGGTCCTGATAGAACCC
>N_4196
CCCTCGGACTTTGCACGTAACAGCGAATCTTGTGCTACGAC
>N_4197
TCCACGATCCCATAGTTATGCTGCAGATGATTAGAGTGCTT
>N_4198
GCGATAACTCAGCTTTGTACCCTCCATATGATGGCTGTTGT
>N_4199
ATCGCTATCCCGGAGGTCCACGTTGAAGTAAATTAATGCTC
>N_4200
AAGTTTACAGATTCGACACTCTATCTGCTAGGCCGAGCCCG
>N_4201
TATTATATATCCAAGCGCTGCGAAGACCATATAACGTTCGG
>N_4202
AAAAGTTACGCCGACTGATCCAACGAAAGTGGCGATGTTGC
>N_4203
AGTCCGAGTAACAAGATTAGCTCCACCGTCGTCAGACTAAA
>N_4204
CAGTCCTGTAATTTCAAAACCTTCAACCGGCGGCGGTCGCA
>N_4205
AAGTCGGGCTTGCTACTTTGCGTCCTGAAGACCATCTTTGT
>N_4206
GCCGACACTATCTCCACTGGCAGATCCGATGGCCTTGTATC
>N_4207
AGCCGAAAAATTCTTAAATTCAGAACATGTACCGAGAGTGG
>N_4208
ATAACGAGAAGCGCCACAAACTCGAGCCCTCGGAAATGAAA
>N_4209
TCGGACGGAGATGAGAACAGCCCCCTAGCTTAACCCACATC
>N_4210
AAGAGAACGTATTGGCGCGGCGTCCATCTGTATGCCCCAAA
>N_4211
GGTTTAGCGGGAACCGGGAGCAGAATAAAGCGAAGCACCTT
>N_4212
GAAGTCTGATACCTGTTAGGCAACAACTAACCTCGGGGTTC
>N_4213
TGTTACGACGCACTCAGGCACATTTAGGTGCGAATCTGACG
>N_4214
GATCCGCTTAGGATTGTCTACATATTAGCCTCTGGCCTGTT
>N_4215
TGTCGAAGCCCCCAAATAACCAAGGTTCAACGATTTCAACG
>N_4216
GCCGAGCTTTAGGGGCAGGCCTTGGCCCCACACTACCGTGG
>N_4217
CCAACGAGGAATAGGTTAACCTGTGGCCGAGAAGGTGGGGC
>N_4218
CTATACACCTGACCTGGGCTCGTTTCGTTCGGATCGGGTAC
>N_4219
AAATTTTGTGGCTCGAACGACCGATTATAGCCGGTCATGGG
>N_4220
GGCGGGATACCCAACTTAATCCATTGAGGCGCCTGGCGCTA
>N_4221
TAGAATCTCTGGAGGCTTCTCCGCCCACGCTTCTGCAAGTC
>N_4222
GAGAAGCAATTGTATCGTAACTTGTTTCCCAACTGCTGCTA
>N_4223
CAACGAGAACGGGTAGGCCCCTAGCTAAGACGTAGGCCGGC
>N_4224
CTGGGACCCGCACATGGTAACGCACTCCCCCCGCGCCACGG
>N_4225
CTGTGGCAGTCCACACGTTCCAGATGGTGTGCAATTAAGGT
>N_4226
CATCAGGTCGCTACCTTGCCCCGTGGGCGACCCTGTAATTT
>N_4227
GTGTTGATTCAGTATAGCCCCATATTTCCAAAAGGCTCCGA
>N_4228
CTGCTTCGCCGCGATCCTAACTTGTCCGGTTAAGTTAGTCA
>N_4229
GTCCGATGTTTCGACGACTCCAAGAAAATCTAATGGGATTA
>N_4230
TGTGAACCGGGTATCATCCCCTAGGATACATGTTCCTCGTC
>N_4231
CATCGATTATTTTTAGTGTCCGTGTCGATCCCCCTGCCATC
>N_4232
GAATCCTAGCTGTCATGACGCACGGAGGAGTTGGCAGGGGG
>N_4233
GGGATCCTAGGGGTCTGTGACCCAAGCATTCGCTACTACCT
>N_4234
ACGTACCTGGTTACAGGTACCAGCGTCGAATACGCTCCTAG
>N_4235
AAGAGCGTGTACATGTACTCCATTATTCCGCCACTCTATTC
>N_4236
ACATCGTAAGTTAGTATTCGCCGGCGGAGTGGACCCTTACG
>N_4237
CCTTGGGGACTCAGGTATCGCCAGTTCAGCCTTAAGCCTCT
>N_4238
TGGTGGGTCCAATAAGCACACAGTATTCTATCATACCCTGG
>N_4239
AGTCTGTCATTTTAGGCACGCCTATTCCGGTTCCCTCATCG
>N_4240
CATTCGAAATTCATGTCCATCCCTTTATGCTTAGTCCTATC
>N_4241
GAATCGTGATAGCCCCACGACGAGGTCAGACACCCGTTGGA
>N_4242
CTGGAGTGGGAGTGACTACTCCAGTCTTGAATACACACGCA
>N_4243
CTTTCCCTTATAGCGCGTTACCCTTGGGGTCCCTAGGGGTA
>N_4244
GTAAGACGGTCCAATAAGCCCTATTCCATGTTTTATGTTTC
>N_4245
CCCCGTTATTAGATGCACAACGTTCGGATACGCATTGACGG
>N_4246
TTATCACATCTGCGTGTCTCCTAACTGAGGATTACTCTCGC
>N_4247
TTCGTGTCGAGTTACCTCATCGCTGGCCCCCCAGTGGGAAT
>N_4248
GGATGGTCGTCGCCGTGCCCCCCATATTCCACGTGATATGG
>N_4249
CTAAGAGAAGTGACTAATTACTTGACCCGCACCTTTTATAG
>N_4250
ACCAACGATTAAAGGTTTCTCCGAGATAGTATCGGGTGGCA
>N_4251
GACGTCAAGATGCTAATCCTCGATGGCCGACATGCAGCAAA
>N_4252
TGATACTTGTCATTATCGTGCGCCTCATGAGTTAGCGTCAT
>N_4253
CGGTAGTTAGGCCTCTTCCGCACTGCGATTTCCGGGACCAG
>N_4254
CGTCCACGACATCGTTACGTCAGGGACCTTATGCTTGTGGG
>N_4255
GTTATAGGTCCCAGTAGTAACTGTTACTTACTAGTTGCCAC
>N_4256
AATTCTCAAGATGTTGGCCCCACCGCGCTCTCAAACATAGT
>N_4257
TCCGTGTGTGTTACCCGCTACTATTTCAAATTGACGGGCGT
>N_4258
GAAGCTACGGTGCACGATGCCAGAAAGCATTGCCTGATAGA
>N_4259
CCTGATCCCACCGTGAATGCCTGGACGAGGCTGAGGAACGG
>N_4260
TCAATTTTCTTACCGAGATGCAATACCTAAACGTAGCGCTC
>N_4261
GTCCGCCAGCCTGCCATTGTCAAAGCACAGGTTAGCCTTAT
>N_4262
TTCCTCGGCGGGACCAACGTCAACTTTCAAACTGTGAACCA
>N_4263
ATCCCGGGTCAACTTGTCCTCATTTAACTAGTCCTAGAAGC
>N_4264
CTCCGTTTTGTCCACAGTGGCCACGCGTTATCGATGTTTGT
>N_4265
CATAATCTTCCTTCAGGGCTCTAGTTACCCCAATTACAGGT
>N_4266
ACATCAGGTCGATTCATGGCCTAGGGCAAGCCGGGTCAGTA
>N_4267
GAGAGGATCAAGGTTATGCACACGTTTCTTGCGGTTGTAGA
>N_4268
CGATAATCTTCGACGATGTACTTTTAGGAATCGCGCAAGGT
>N_4269
CACGTTGAGTCCCTTCACATCCACTCTAATCTGCGGCCTTT
>N_4270
GGTTGCGTGATCCACGCTAGCAGCTCGAAACGCACCCGTGA
>N_4271
TTATTCGAAAAGCTCACTAACATTTTCATATGTCCGGGGAT
>N_4272
GCAGAGTTATACCCATGCCACTGAAATGAAGGTATTAGGTC
>N_4273
CTGTCAATGACCCCTCGGGACTTACGGCCGTACATCGCATA
>N_4274
ACTACGATGTGGTCTTGAGACACGAGGCTTTCCATTTTGTA
>N_4275
GGAGCAAACCACCGCCAGGGCGGCTGCCATCATGCTTCTTC
>N_4276
CCGAGGATTTGACGCGCACTCAGTGCCGCCCACATATATAA
>N_4277
ACGCACACTCAAACTAGATTCTAATTTTACGCACTTGTGGG
>N_4278
TACAACTCCTAAAACCCGGCCTTTTTCGCGACTCTGGTGGA
>N_4279
CAATGGGGCCAGATGTCAAGCTTCGGCATCCTTGGGTGGAT
>N_4280
TTGGGCGTTGGGCTCAGTAACGAGATCTATCCCTAGCCGAT
>N_4281
TACAATAGGCTCTCTACAATCAAGAACAGATGGTTATCTTT
>N_4282
TCATCTCTCTCTTGGGTAGGCTATCCCCTATGTTCAAGGCT
>N_4283
TTAGTGCTCGACACGCAGATCTCCAGCTTTCTCTGGGACGC
>N_4284
CACTCCGAGAAAGCATTACGCAGAGATATGTGTCTGGTGTT
>N_4285
GGGTTCTGGACCAGCTCAACCTATGTAAAGGGCTTGGCCCA
>N_4286
CTATCTGGTTGGGAATCAATCTCGGGAAGACCGTTCGGACA
>N_4287
TTGCACCTGGCAACCAGAAGCAAAACATCACCGTCGACATG
>N_4288
TGTTATGCTACCCTAGGTGCCCATGTCTGCGCCGTTTGAAG
>N_4289
GAACCAATTGCGCGCTAGCACTTACCTTCTCCCGTCTCACA
>N_4290
GGGGAACCCGGGTGGCTCCTCATATCGGGAGCTAATTCAGC
>N_4291
ACTTCCCTTTGATAGGATGACTCGCAACGATATGTTCACCT
>N_4292
AGGTAATGGCAGAAACCATTCCTGAGACTCCCGCGGGGTAG
>N_4293
ACGGCAGCAGTTCTGCGCACCTCTGAACGGTTTGAGTTTGC
>N_4294
GATGTCCGGGGTGCGTATACCTTACGCGAAATGGGGTAAAC
>N_4295
CTGTTTCTACTTAACTGCAGCATGACTGATTACCCAATGGG
>N_4296
AGGAATGTGAGACGAGCTATCGCAACTCTGCCACCAAGTTC
>N_4297
AACCTCCGAATTCCCTGCATCCCACCCATAATGGGAGCTAG
>N_4298
CTATCAGCAACAGTGCCTGTCACTGCCCTTGTATTCATTGG
>N_4299
AGACAACAACAGTATACGGCCCTTGCGTTACACTTAGCTAA
>N_4300
ATTTCGCACATACGGGCAAACGACGACCTTCTGGGTGTACA
>N_4301
AAGCGCGTGTACGCGGCGACCCAGTATCATACGTTAAGAAT
>N_4302
AAGGTTCTGGTGCCACTAGTCAACGTCTAGATTACGCTCCT
>N_4303
AGATTGTGTTGTCTCGATATCTCACTCCTCAGTTTACGCAC
>N_4304
AATTTTTAATTAATCTTTGTCTCGTGCAGGTCTACTGAAGA
>N_4305
GATCACACTTATCGACAACTCGGAGTCTACTCGACGTTGCT
>N_4306
ACGGATTAAAATGAGACAAGCGCTAGTTGTTGAGGTATGAT
>N_4307
AGTCGGTATTTTTCCTCACGCGGCGCGGGTTTAACGATCCC
>N_4308
ACGCTCTACAGCGGGATAACCCCATTAGAGCCCTCCGCATA
>N_4309
CCAAACCTTACAACCCTTGGCCTTGGCGATCAGCGTTAACG
>N_4310
GGGCTTTAACCAGTGATATCCGTAAAGCCATCTCCGTCACC
>N_4311
ACGCCTTATCTGCATGTGTCCTAGACCCATATCGTCGGATC
>N_4312
ACACTTGGTACGACCAAGTGCTGCGGTATGCTGGGAGCCTT
>N_4313
GCCAAAAGGCTTCGATTAGACATCAACCGCGACCGGGCTCT
>N_4314
ATTTTCAATGCACTTGGAATCGCGAATATTACAGTCTCCGT
>N_4315
TGACTCAGCTACACCGACACCGATCTTGACGAGGTGGGTGA
>N_4316
GGTGGTTTAGTAGATCAGTGCTCTCGAAGAGCCGAACCTGG
>N_4317
AATTCAGAGTTGCCAAATAACAGAAACATCCTACGATCTTT
>N_4318
ATCACCGGGCCCAATCATAACGAGTCTAAGCTTCACTGTAA
>N_4319
AACAATCCGACCCTAAACCCCACATTGTTTCGAGCTGTTCA
>N_4320
TTCGCAACAAGGATTCAATCCGCTGGAACAGTCTGTTTCTA
>N_4321
AGCGCCTGCCATACGGAGAGCCCCAATGATACGCAACCGAG
>N_4322
CAGGGACTAGGAGAGGAAACCCTGGTAGTTTTCTGAGGCGC
>N_4323
TCGATTTAGCTGGCACGTGGCCTTAGGTAGATCGTTCGCGT
>N_4324
GCCCCTTTGAAGAACTTACTCATACATCGCGCGCGCATAAA
>N_4325
AATCCTATTTAAAACTACATCGATCTGTCATTGACAAAACG
>N_4326
CACATAGTACTTTGCTTTCCCTACTGGGCTCAGCGTCTGCG
>N_4327
GACAGGCGTACGAATTGGAGCGCCCAGAGAATCAAGACGAT
>N_4328
GTCGGACGATTCGTACCCGCCATCAAGACCGAAGATAACTA
>N_4329
ACTCCCTGGTTCTACGGGTACTTGCTTATTAATACTTGATC
>N_4330
ATCCTAATTAATTCATCTCTCGATCACTAAAGGGACCTACG
>N_4331
AGCTGTACTACCGTTACAGACGAGTTCAGGCATGTCTGGCA
>N_4332
ATGCGCCGATAGCTCTCCGCCAAAATTGGATTTAGCCTCAG
>N_4333
CATCTAGCATTCAAGCGGGGCGGCTCTCCTTGGGAAGGGGC
>N_4334
GATTAGGCTCTAACTCTACTCTTAATCGCATACAAAGTTCC
>N_4335
CGCGGTGGCTTTACATACTCCCCAAGTTCTATGCCGGCCCG
>N_4336
AATGGGACGGCGTGAGAAGCCAAGAGAACCGGGGCATTAGC
>N_4337
CCGGGTGTAGATAGTAGTTCCTAACTGGGGCTCCGATAACG
>N_4338
TCGCGATAGTTCCTACGTAGCCGCTTATTAACCGCTCCGCT
>N_4339
ACTAAGGACCGACGAACACCCTTTAGCACTTTTCAACTTTT
>N_4340
TAGGGACGCTTGCGCCAATACTAGTGTCAAAGGCCGCAACT
>N_4341
GCAAGTAAGGCTATCTACAACTAAGTGGGGAATGGGCCGCC
>N_4342
CATGAGGGAGTGTATGTTACCATTAAGTGTTAGCCCGGATG
>N_4343
AATGAGGTGGCCCCTACTCACTGGCCCTCGGACTAGAACGG
>N_4344
ACATGCAGTCCGATTTATTTCATGCACTAACCGTGAACTAA
>N_4345
TAATTAGTTATGACCGGAGTCTACCCAGTTCGCTAGAGGCC
>N_4346
ATAATCACCACGATATATGGCTTGGTACCTCATGCAATCGA
>N_4347
ATGTTTAACGCGGCAACTTTCTGGGACGGTCGCCCTACGAT
>N_4348
TAGGGAGAGTGGCTTTTAGACGCAGGTCACCGAATAATTCA
>N_4349
TCTTCCCTAACGGTCACCGTCTTCCGCTCGGGCAGATATGA
>N_4350
CACTTAGGTTAGTGGTCCCGCAGGAGAGTACGGGAGGTTGA
>N_4351
GCTGATGTCCAAGAAGTCCTCGTGGGTCCCCCGTTAGTTAG
>N_4352
CAAGTACCGTTCTAGTGGGGCCACCTCATCAGTCACGACAC
>N_4353
TGGCAGGGTGCGGTTTATGTCTGACGACTGATCGACACCTC
>N_4354
CGTACCATCGTGTTACCGAGCAATGACACTTACTCTGGCCT
>N_4355
CATGTGACTGTCTCGCCGCTCTCCGTGCCAGGTAGAATTAG
>N_4356
GTGATTAGACCACCACAGATCGCTACCGCATTAGAAGATAT
>N_4357
TGGACTTAGACAAATAATCTCAAAGAAATTTTTTTTACGCA
>N_4358
AAAAGGTCTTGACTCGTTGACCATCTAACCCCACGTAGACA
>N_4359
GTGCAACAGGGACTTCTAAACTGAATCTGCAGGCCACGCCA
>N_4360
GATCTGGCTTGTCGTCTTATCCAAGTCGGATGGCGAACGAA
>N_4361
TCATGTAAGTACAAAACCACCAGAATCAGCGGTTCGGTCTG
>N_4362
CGGCGACGTCGCTTATCGCCCTGCATAGGACCCACCCCCAG
>N_4363
CATACCTCATCAGTCACCGCCATCTGAATGCAGTCCTCCCA
>N_4364
CAGAAGATTGACCTAAGCCTCAATTACGTTGGACCTCAATA
>N_4365
CCCTATAGACACTCTAGGGACCTGGAGAATTGCGCCGACAG
>N_4366
GCCGTGTGCTCAGGCGTGTACATGCTCTAAGCCTTCACGTG
>N_4367
AATTTGATCTGCTCACAGGTCGTGTTCCGTGGGTCACGCTA
>N_4368
GCACTCGGTTACGAGCAAGGCGTAGCGTAGATGATTGCTGG
>N_4369
CTAACGTCATTATTTATATACCGAAATCAAACCTGGGAGAG
>N_4370
CACCTCCCACGAGCCAGAAGCGTCGGAGTTATGTTTTCTTT
>N_4371
CTTAAAACCGGGTGATCATCCATTTCATGCGCTGGGTCTAA
>N_4372
CACTGTTACGCAGGAATAGACCCTATATTGATCAGGAAGCA
>N_4373
TTTAGAGGACTGCGCTTATGCTACTGGGCGGCTCGGGTAAG
>N_4374
AGTAGCCATGCCCGTAAGGGCGGTAAGTGCTTGTGAGCGCA
>N_4375
ACCGTTAGGCCGCAGTAGGGCCAGAAGCTGCTAGATGTTAC
>N_4376
TGTAGCAAGGTGTACCTCCCCACGCCCTTACTAGTAACTGA
>N_4377
TTTCTCCCGTTATAGTGCCGCCCTTACCGTACCTCACGTTA
>N_4378
ATTGCGTGGCCTTAGAACTTCATGACACGGGCCGTTCCTGC
>N_4379
CATGAGGGTTCATGTTCGTTCATACGAAACCGAGTAGAAAG
>N_4380
GAAAAGCGTGAGCGGGGGGGCTGCTTCGCCTCTTGTTACTT
>N_4381
GAGGGGAAAGCGAGTGGTGTCGATCAGCTACTACTCTACCC
>N_4382
GTCCAAGTAGAACCCCTCTCCGTTCCTAACCTGTAGACGGT
>N_4383
TAAGCAACTCCTAATAATCACGTCACCGAGATTCGATTGTG
>N_4384
GAGCGGGATACCCGGAGGGGCGACCGAGTATCCTCCTAGCT
>N_4385
GCGGCATTCTGGTCATGAACCACTTTACCGTGGTAATTGCA
>N_4386
CTGAAGTACGCTAAAACTCACCCTGCGGTAACCGAACTTTG
>N_4387
ATAGGGTAATCACATCTCCACACGAAGAATACATCTACGCA
>N_4388
AACGTCCTAAGATCTAACCTCGCTCGCCCCTCATAGCGCAT
>N_4389
GTCTGTCTTCCCAAAAGACTCTGTTTACGGCGTGTCCGGCG
>N_4390
CTAAACATTTCGGTTCGAGGCGATCTTCTGACTCGGCTCAA
>N_4391
TTTTGGATTCTAGACGTTAACAGCACCATAGACTGTTTGTC
>N_4392
CTCCCAAGTCAACATTCTGCCCTTGAATAGTGTATAAATAC
>N_4393
AGTAAACAATTTGCCACCCACGGGGGGATCCGGAGAGCACT
>N_4394
ACGTCGAGCATAACGGCATTCTGAGTTCCTTGGTTTGGAGA
>N_4395
CTACCTGTTTGACCCCACGACTTGTTCACTAAACAGCGGGG
>N_4396
TTAGCCCAGCTTCCCAACTCCTTTCACGACGGGGTAGCCAA
>N_4397
CGTGGTGCATTGATGCATGACATTCTGGGTATGATGTCGAC
>N_4398
AGCGAGAAAGGTTGTGATAGCTCAATGAGGTCGCAATCAGG
>N_4399
CACGGTAGCCATCCGTAACTCGACCGGGGGGTCCCCTGGGT
>N_4400
ACTCCCCTTCGGACCCCCCCCAGCGGATACGGTCAGTTTTT
>N_4401
CCAATACTGAACCCCCCGCTCTCGGCGCGTATAGCTATAAT
>N_4402
CGGTGTCTTAACTCAGGGGACTTGCATGATTCTTTTATGGG
>N_4403
AAACTGCCTTACCTCGACGACCTTTGGCAACCGTGGCTTGC
>N_4404
AACCGTCTGAATTTTTAGAGCGCCTGTTGTGACGAGGGCAG
>N_4405
TTTAGTCTCTAGCAACCTGACGGTAAGACACTATCGGGAAC
>N_4406
GGCCTCAGCCATATTCCTCCCGCACTACGCAACGAGTGAGT
>N_4407
TAGCCATAGGTGCGATGATGCCGTCCTTAATCTACGTCATG
>N_4408
AATTATTCCTACCTCAAGTACAGTGGTAACACGGTGAAGTT
>N_4409
GACGGAACACCGAACACGAGCCGATCATGTCCGGAAGTAAA
>N_4410
AGAGGGACTTGAGGCAGTTGCAAGCCTACGATTTAAGGCTA
>N_4411
TGTCCCAAGCAGGCGTGGATCTGGCTGTTAACTGGTTTAAC
>N_4412
ACAGGCAGATGGTGTCCGAGCTAGTAAGATGGGCGAATTGG
>N_4413
TATTACCGAATCGCGTCCGACAGTGGTGGCATTTACTCCAG
>N_4414
TGGACGATAAGTATTACGCGCGCCGTTGGCCAGAGCACAAA
>N_4415
CCATCGATCGGTTGCGAACACCCCTCCAGGCTAGCGTGTGG
>N_4416
TTCTCTAGACGCGAGACATGCAGCTGCCAGGAGGTGTAGTG
>N_4417
TGGGACGTACTAAACCCAAACGGATAGTCGCTGTATGTCAT
>N_4418
TAGGTGCCAGACATTGGGCACTACTAGGCACAGGGTCGCTA
>N_4419
TTGAACCAAGCTATGAAAGGCCTCCAACCCAGTTGACCTCA
>N_4420
CCACTATAACCGTGGCCAGACTCTGAGCGAGATCACACCTT
>N_4421
AGTTACTAAATTCCCCAGAGCAAGTTTCTTGCTAAGAGTCA
>N_4422
AATCGTTCGATCACCTACTCCTTCTAATGCGAACGTCTCCT
>N_4423
GTAGAACATTTCAAAGCCCTCCGCGTCGGGAGTTGAACTGG
>N_4424
TTATACTGAATTACGAATCCCCAGCTCGCACCTCGTAAACA
>N_4425
GCCCGGCCTCGGTCGGGAGACCAGGCTCGTCGATTGTATTT
>N_4426
CCTTGCGGTGAAATCAAGATCGTGGGGTACGGGCGTACGCT
>N_4427
GTCGCTTTAGTCCCATCGGCCTCCACGGATGGTCGGTAGGT
>N_4428
ATATCCGGTTAAATCACATGCCCCCGAACTCCCTACACATT
>N_4429
TTAGTGACCGCGTGTGCTAACAACCCACACTAAGCGGCGTC
>N_4430
ACAGGCCGAGGAGTTTCGGACTCCGCTCGTTCGCGTACGTC
>N_4431
CCCTAGATGTAGGCCTGGAACCAGCGGCCCCTACTTTAGTA
>N_4432
TGAATGGTTATGTTGTCAGGCGTTAGCCCCGCCGTCGTGAT
>N_4433
CCAATCTAGAGTTTTAATGTCTATTAAGCGGGGAACATCTT
>N_4434
TCGATGTCCTACGCCGAGTTCCCCCTCCGCGAAAATTTTAC
>N_4435
ACGTCTTAACGCCTGGGGGCCGATTGACTCATATCTTATCC
>N_4436
AATAGTACGACAGAGAAAAACATGAAAGGGCGCCTCGGGCG
>N_4437
CTGCAAGTTAAGTGTGAATCCATTAGCTGCCGGTCTACGGG
>N_4438
GCAACCATCACGTGCTTGTCCACTGGGCAATAAAAGGGGAA
>N_4439
AAAGCCTGCGGCGCCGAACACCATAGGAGGATGGATAACGT
>N_4440
TCCCAGTAGCAAGAGGTATTCGACCTTCATCCTGCAGTAGT
>N_4441
CCACTGTGCCTGGGAATGAGCGACTATAAGGCCAATAGGGT
>N_4442
CCGCGGAAATCCGTGACGGGCCAGGTATTTCTGGCTAGAGA
>N_4443
ATTGAAGAATGACACATACGCGAACGCAAACTAATATTATA
>N_4444
ATCCCGCCCGGTACGGCTAGCAACCTTCGTTGAACACGCGT
>N_4445
AACGGAGTACAACTCGCTTTCACGGAGAGTACCTTCTTTGC
>N_4446
GGCTTTCCCTTCGGCCCAATCGGTTTAGCGGTTAGCAAGTT
>N_4447
TAACGCGAGGGGGAACAAGGCTCTATCGAACAGTGATATGC
>N_4448
GTATACAATTTACCGCCTTCCGCTCTAACTGATTGCAAGAT
>N_4449
GTGAGCTCTCTTGGAACCGGCGGCTACCCCCCAGGTGTAAA
>N_4450
TAGCGACTTTGAGAGCCCTCCCGTGAGTAACAAGCCGTAGC
>N_4451
TCCACGGATTCCTAGTCGTTCGCCTCTAAAATCTCCATAAA
>N_4452
AATCGCAGAGATAAGCTTAACAGTGAAAACGAGGGGTTGGA
>N_4453
TCCATCGGTACCACGCGTCCCTTGGGGAAGGGCTATCGGAA
>N_4454
ATCTAGAATGTAACGGGGTACTGTTCCCTTCGATTTACTTC
>N_4455
TCGCTCCAAACACCGATGTGCAAGGATCACTATGGCCTAGC
>N_4456
ATATGGTGATCAGTTGGCACCATCATGTGCCCAGGCCTTAG
>N_4457
TAAACGACGTTCACCCCTTACCTTAGGCCGGACGCCCTTTA
>N_4458
ATTTCTTATTGGTTTTAATACGTCCTTACCCGGGACTCTCA
>N_4459
TGGAGATTTTGGTGCCATAGCGTAGTAGGACTCCCGCGCTT
>N_4460
TCGAATAATCCTATCTCCTCCCCTATGCCTTTAACGGTCAG
>N_4461
GTGCAGGGGCGCAAAGCTTCCGAAGTGTGATACCAGCTTGA
>N_4462
CGTGGTAATGCGAGTGGCAACGATTGTGTAATGTGAACAGA
>N_4463
GATTTAACTGCGTGTCGAGACTCACAAATCGATGTAGTGCC
>N_4464
GTGTATGGGGTAGGTAGCACCTATGTACCTTACTACAGCCA
>N_4465
GGTCGTATGAACTTTGAGCACACCTGTCCATAATCCTGTTT
>N_4466
CATCCTTTTCCCTATCGTGTCTGCTCGTTAACGGAGGCCAC
>N_4467
GCCTGCCAAACCAGGAACTGCTACCGGCGAGGTGGCAGATT
>N_4468
TTTGCTAATTGTGTAGCATGCGTTAGCGATGCGGTAGATTT
>N_4469
ATACGTTCAATACAGCAAAGCCTACTATGTAGGTGTAGATT
>N_4470
CGCAGAGTTTGGGGCTGAGACCCCTCGCTTCTGGGACCTGC
>N_4471
CAGGAGGTGACGCAGTTCAACGTTGTGGGGCATCTTGCGCC
>N_4472
AGTTCGTCGATCTATAGACCCACTAAAGCCATGATCGATCG
>N_4473
ATGTATTATATTTTTTCCTTCTTCGCCGATATAGTTCGGAC
>N_4474
TGGATGTTATGCAGGAAAAGCTATACGTGGTCTATTGTTCC
>N_4475
TAGTGCCATGTTAACCCTAACCGATCGTGGTTAATAATCAG
>N_4476
GCGACCTCACTTTAATACCCCGGTTTTCATACGCGGGACCA
>N_4477
GACCATCGTCTTGGTGGCATCTGTGGCCACAGGGAAAAATA
>N_4478
CTGAGAGGGCGTCTATCTAACAGTACGTCTTCTTAGTCTTT
>N_4479
TAGGTAGGCTCTCGTGAGTCCATCTTGATTCGCGCTCACCC
>N_4480
GAAATGGGGGCCATGGGGAGCTCGTACTAACCTCTAACTTT
>N_4481
GCGTCTCATAGTACACGCCGCAGAATGGAGCCCTATGTTAT
>N_4482
TCACAGTTTGTGTTCAGGACCTTGCAGCACTGAATAAGCTA
>N_4483
TGCATTACCAATACAATAATCCGGAGCGGAGTGTCAGCTTA
>N_4484
TTCGAGAGACGGATGGTACCCTCCTTAGTAGTTGCAAGGAG
>N_4485
TGAATGCTGCCTATTATGTGCCTCCTCCCCAGGACCCTCTG
>N_4486
AGGACTGATGATTGTTTTAACGCTCACCAATCCGAAGGGGG
>N_4487
GGTCTTCATGTAACGGTGACCCAGGGACCTAACTCCTGGCG
>N_4488
TCCATCGCTGGATTTCATTTCACAGTACTACCAGGACAGCT
>N_4489
CTTTGACAAAGAGCTGAAGGCGCCCATAGGTGGGTCGGGTT
>N_4490
GACCAGCTTTTCAGAGCAGGCACTTACCCTATATAACATAT
>N_4491
CTTAACTGCAAATGTTATAACGTCAGCACTGTACTCGGGTA
>N_4492
TGTCCCAATGTACAATGACGCTTGGTACTACCAACTAGGTG
>N_4493
CCTCTTACTGCTTAGCGTGTCCACATAGATGTAATTGAGCA
>N_4494
GAGTTGTAGCACAACCGGTCCCGGGGATAGTCTATAGCAGT
>N_4495
ACGTCACCACCTGCATATGCCGCAAGGTTGGTACTAACGCT
>N_4496
GGTAGTATTAGTCTCGGCAACGTAGTTAGTACACTAAGCTA
>N_4497
CATACACAGAACGTGGTCCTCGGACATGAAGGTTGAGCAAG
>N_4498
CTGTAAGATACGCTGTTCTGCTAGCGATGTAGCTAGAGGCC
>N_4499
TGCGGTGACGTGTAATAAATCTTTGCTGTGAACATCAAGGC
>N_4500
AAAATCGTATTACAGCGCCCCCTCAAGGAAGACACCAAGAC
>N_4501
GCCAATGTTAACTGTAGATTCAGATAGAGATTACTTGGCAG
>N_4502
CCGTCGCGAACTTTGCACCTCAGGGTCATTTACCATTTGGT
>N_4503
TGCCTGGCCAGCTCTATGTTCGTGACTCAGGTGTGCGGTAA
>N_4504
ACCTCCTTGTCCAATGGCGCCATTTGACAGAGAACGTGATG
>N_4505
AGTCCACTGGCCGCGGGTCACCTCCAGGTACTGGCCATAAA
>N_4506
GCGTGAACTGGATTTATCCCCACAGGTATGCCCCCGGGAGT
>N_4507
TATCGGCCGTTAGACAGTTACTATTCCCCAGATGCAGGCGC
>N_4508
TCGCTCACAATCTGTACTAGCGGTGTGTGTTTAAAACTATC
>N_4509
CCTTTGAAACACAGATGCTCCACGTAATCAACCAAGACGTC
>N_4510
CTACTTGATAAGCCGACGCACCGCGCTGCACTAAAAAGCTT
>N_4511
ACTGCAAAATTATACCACGGCTAACAATGTATGCATGGAGT
>N_4512
GTCGACCAGGGGGTCGGGCACCTTTGATTAGATAAAAACAG
>N_4513
CCCGGGTTGGAAGAGTTCTCCACGGCGTCCTAGGAATCTAA
>N_4514
TTACTGGACTCATAGGCAATCAATCTGAGCCATGAGCTCTC
>N_4515
TAGCTCGGGCCGTTGTTGCCCAAACAACACAGCTACCCGCA
>N_4516
CGAGACTAGAACGCCTTACGCTAAATAAGCGGCCCAACTAC
>N_4517
TGAATATCCCGGATGGGACTCACCTATAAGTCAGTTACTTG
>N_4518
TTAAAACCTAAGCCTAGAAGCTATCCGAGAAGACGGCCCTC
>N_4519
CACACAGCAGTTAGCATCTCCCTTAGTCAATCCGAACCCTA
>N_4520
ATCTATCACGGCCAGATCAACACATGCTGTTCTCTAGCTCG
>N_4521
CGGGGCCTTTGTAAATGGTCCAGTCATCGATCACGAGTGAT
>N_4522
CGAGCAAGTACTTATGAGCCCTTTTGGGGCAGTTGATTTTG
>N_4523
GGAGGGGATGTAAGAAGTACCCTCGTCTACTGCAAGACCGG
>N_4524
CTCCGGGTTGTAGACTCAAGCTGCGTGAGGTCATTATAGTT
>N_4525
GTTGCCAGACCACAAAACCCCCTGGAGTTCTCTATAATGAC
>N_4526
AAAAGTAGGAGACTGGTAAACTGAGGAATGGGTCCTTAATC
>N_4527
ACGTTACCACCGTGAGCGTCCCCGGGGGGATTTACAAAGAA
>N_4528
ATACGGCGCCAGAGCGGATACCATCAATGCCGTCCCCGAAC
>N_4529
TTATTACCAACAGTAAGTATCGAACGCCAAGCTGAAACCAG
>N_4530
TTGAGCAAGTCCGTCCTTTTCTCCCGGTCGTATTCTTTCTG
>N_4531
AAGGTTTTGGCATACCAGTGCTTCCGGGCACCGTTGACGTT
>N_4532
ATACCCACTGGGGTTACCTACGCCTCGTCCGCTAGGGAGTT
>N_4533
GACGAGTAATACGTACATCCCTCATCGGAAGTAAGAGCGAT
>N_4534
CGTAACTTGCTATTCCACCTCGATTTCGGTTGTTATGGCTT
>N_4535
AAACGCGTGGGATCCGAGATCGTTCGCGGTTAAGGCATTGA
>N_4536
GGCAATGCAGACAAGGGCACCTACCTCTTCCATCCAAGGCA
>N_4537
ACCCGAACGCGAACATTGGTCAAGTTTAGCTCAAATATACC
>N_4538
CTTTCTTCGTGGCATACTCTCGCAATTTCTGAAGGCTTTCT
>N_4539
CTACCGATCTAAAACGAGGACGGACCCTTTAACCAGGTAGC
>N_4540
GCTATCTGGCATGGGGCCCTCTGCTCAGGACATGACTCCAT
>N_4541
GAAAAGGTACCGTCATCTTCCTTACAAGTACCGGCTTAGTA
>N_4542
TAGACCCTCGCAAGAGCCATCGATGAACGCCGGAATCTCAA
>N_4543
TAACTATATAGCAGGGGTATCTATATCAAAAGGAGTGGGGA
>N_4544
GCTTGTGACCAATGGGGAAACGGCTAAGAGGAAGGGTTCGG
>N_4545
CCGAGGTGTCTCGGACACAGCTTTTTCCTAAGTTGGGTAAT
>N_4546
AAGTTCAGTGATTACAGTATCGTGCTGGCCTTCGTCTTTGG
>N_4547
GACCGAGGGGCCAGATATGTCGCGCTGAGACACGTACGATG
>N_4548
TTTATACCCGGTGACGCGAGCTCACAATAGTGCGTGCTCCC
>N_4549
GTGGACCCACCGCTTCTAGACCTTCCGGACAGAGTTCCGCT
>N_4550
ATCTGACATTGTGTCCAGAACACTTCTCTGCGAGAACACCA
>N_4551
GATCACCACTATAGAGCCTACACGAAGAAGCTACATCTGCC
>N_4552
TCTGGGCCCTATATCGTATCCTGGCATCATATACATATGGC
>N_4553
AGCTGCGATGGAGGGTCTGTCAAAAACAAAGGATTCCGCAG
>N_4554
TTCACATTGTATACATAATGCGACCTAACCATGTAATAGTC
>N_4555
TAATCCGGCTGACTCGCAACCAAATTTAACCTGTCCGAGCG
>N_4556
TCAATCAGGGTGAATGGAGACACTGGTGGATTGTGACGGTC
>N_4557
AATCACCTATAGGATAGGTTCCACGGCGTCCAGAATACTGC
>N_4558
CACAGACCTAGTTACGGATCCATTACTTATGCTCACAAAAA
>N_4559
CCAGGAGGGCAGGGGACTACCACCCAAGCCGAAACTTGCGT
>N_4560
TAGCCTAGGTAGTACGTTTCCACTGTCGTACCTGAACTAGT
>N_4561
GAAAGTGAACCCACCCGACACTGGGTGTAAGCGCCTGATGG
>N_4562
GTGATGCGCCGAGATCCACTCCACTAAGGGACGGTGAAAAC
>N_4563
AACTGTACCCAGAGGTACTCCCCACACCACCCAGGTCGATA
>N_4564
CTCATGAGGGCGGCCCAAAGCACATAGGCGCTACCTTGCTG
>N_4565
CTACCTACTACTGGGTCGCGCGTGGCATGTATAAAGAAATA
>N_4566
TAGCAGAGACGCGTGCGTCGCCACTATTCGCCCGATACAAT
>N_4567
TCTTAATCGCCTCTGCTTCACGAAGATGGGATTAAGTCACT
>N_4568
AACGTCGGTTGTTTTGTAAACACTGGAAATCACGTCCGCCC
>N_4569
GAGGAACCTATGGTAGGTTGCACCAACATCTAACTACAACC
>N_4570
TCATGTATAGCTGGATCGTGCGCTTGATCACCTAGGCCAAG
>N_4571
CTACATTCAATTGGTGTTCACTGGTCTCAACGGGAGGAAAG
>N_4572
ATAAGGACCGTGGGTATTGACATAGTTAACTGGTAAGGGGT
>N_4573
GTGAAATCAGTTCCCATGAGCCCAATTTCGCGCCTTGATAT
>N_4574
GTTAGGGTTGCAGTCCTAGGCATGAACCGAGAAGCATTAAT
>N_4575
TCAACCTAATGCTGTTACCTCCTAGACTCATGTAACACGGG
>N_4576
GGGCTTGGGGATTCTGAGTCCCCCAGTGCATATAGCCGCTA
>N_4577
TTTACCAACTTCTGTCCCACCTTCCGGACCTCCCGTACCAT
>N_4578
TTGCTCGACGCGACAGCGGCCTCTCGCTCATACACAGAGGC
>N_4579
CTACACCATTTACCCGTAAGCCTTAGCCTTCTAACACAAAA
>N_4580
GTAACATGAGAAAGTATAAACGCCGCCTAAGAGGTAGGGCC
>N_4581
AGAAGCAGTTGAATCATTTACGTAGTAGACATATCAGACAG
>N_4582
TACGTACGATTCAATACCGTCGAAGAGAGGCCTTGGTCAAT
>N_4583
ACCTGCGATTCTCACGCAACCAGACCCCGGTAAACAAAGCA
>N_4584
CGGTGACCCCATTGCCAGTTCCTAAAGGACACCTTCGAGTT
>N_4585
ACATCATCCGTCAGCTCGGACGGTTCCATGGAGGCATGATA
>N_4586
CATCCTGAGCGCCGTCTAATCTCTAACCCAGTTAGTAGTCC
>N_4587
TCGAGCTCTGGAGGACCCAACTCTGTGACGACTCTAATAGC
>N_4588
AAACCTTAGGGTCTAACACCCGGATAGTTTAATCGTCGAGC
>N_4589
TGTGTAGAGCCAAACCGGAACCGAACCGCGAAGGTCGAATA
>N_4590
GTGTAGCCACGGATGAATGGCGTCCATCGAGAATGACTTTT
>N_4591
ACATGGATGGTGTCTTATTGCAACCGTTGGTGCTGTAGTTA
>N_4592
ATGTTACTTGGCAAGATGAACAGTCCGAGCAAATAACTTCG
>N_4593
GTCGGAGTTCTAACCTTACTCCGCCCGAGATAAAGGCTCAT
>N_4594
TTAGTTCAATAAGAGAGGTGCACTCCCTCTTTCAAATCTAA
>N_4595
ATGGCGCATGGAACAACTAACGCCTATCGTACGCGTAACAG
>N_4596
CTGTGTTAGGGGGAACCCCGCTGTCGAGTGGTAGTAAGAGC
>N_4597
GAGAACACGCACGTTGTGCCCTCGACCATCGCCGCGTAGTA
>N_4598
AGCTCCCTCGTCTTACGGGTCACCAGTCGTACTTTTACAAG
>N_4599
GGCCGCTTCAGCAGAAGCTACACCGTTCTGGAAATAGAGAC
>N_4600
CATCCAAATGGAAAATTCAGCCTTCAAATAGGGGGGACCAA
>N_4601
AATCCGGAAATTTTCTAGAACGGTTCTATACGTCGTTATAT
>N_4602
CCCGCAGACGCGAGAGGAGGCCGATCCTCAAAACGATGACG
>N_4603
CGGGCGCACGGTGAATCCTCCATCTGGGTTGAACCGCCATC
>N_4604
GGAAAGTCAGGGTCTCTATCCAAAATCTGGATTTCCGCTGG
>N_4605
GTAAGGTGTGGCACTGAGGTCCGAAAAGAAACCGTCTTACC
>N_4606
ACAAATTGACCGAGGCGATACAGACAGGAGTATGACATCTG
>N_4607
GACCAGGCCCCTCCTTTGACCGAACAGAGAGCGATAGAGGT
>N_4608
TGGAGGCAGGTTACGGGATTCCTCCCGACATCGGGATACGA
>N_4609
AAGGGCGGTCGTCTAAGCCCCGAGGGTAAGATTGAGGGCGT
>N_4610
TATTACAGCCTAGGGTCCAGCTACCCCACGGACAAATTACA
>N_4611
GCGGTGCCGGCGGGTTGATGCTAATTTCTCCCGCCGTGGGA
>N_4612
GAGCGAGTACGGACACAAGTCTATTACTCTACGGTAAGTAT
>N_4613
ATGAGAGAGTAGTATTCATGCTCAATTGTTACCGGACAAGC
>N_4614
TTCTACCTCTGAAGGGTTTACCAACCCGACAAGGAGATTAA
>N_4615
TTTGGACCCACAATCGAGTACTGGGACTCGGCTCTATCTAG
>N_4616
GGTCTTGCGGTGAGATGACCCGCGCCATTTTTCTTGTTGGG
>N_4617
AACAAGGGGCACCTTTCTTCCAAAAATCTCAATGCGGTAGC
>N_4618
GCCGGTGGCCGCAACGATTTCCGCTTGCACTCCCGAGGGTT
>N_4619
ACGACATGGTCTCACTATACCTTTCATTTAAGTGTCGATCA
>N_4620
GGGCGTCCCGGGAAGCCCAACGGCGAGGCCCGGGTCACGAC
>N_4621
TACCAAACGGGTCTGGGTACCTCACCCGAGTTCGGTCAGGT
>N_4622
AGCCCGAATTACATGGGACGCGCCAATTCGTGGAGTTACCC
>N_4623
ATGGTAGATCCGGTGATATTCCTCGTTCCCTGTTGCCAGTT
>N_4624
ATTATACTCCAAGTACCCATCTGCAAAGAGGGTCCGACACT
>N_4625
TTATGATCCAATGGGCGCCACATCCGCCAGCTACTCGAGAA
>N_4626
CGACTGAGCTCTGCCTGTTGCTAAACAAGACGCGGGTAATT
>N_4627
TGACCGCTTTACACAAAAGTCGCTCAGCATGACCGACCTAA
>N_4628
TCCAGCACGCCCTAAGCGCCCTCTTTGCTGCGGAGTTGACG
>N_4629
CCAATGGGTGAGAAAGTAGCCAGGCTTTACGCACATACTCG
>N_4630
CGGCTTAGGAACATAACTTACCAGTCCGGTATGAACAGACG
>N_4631
CAGTTGTAAGCCCCTTGGCACTTTGTTCCTCTAGGGGTAAC
>N_4632
CAGGTAGATCGTCTTTCTCTCTCTCCACATAAGCTAGTAAA
>N_4633
CCCGTGGTCGCCGTGACTGGCTGGCCCGGGCTCCTTTTATA
>N_4634
TAGCGGCTTCCACTCTATGCCGTTCCTCGCGGTAATGACGT
>N_4635
TGCAACCCTATCGGTGAGTACTTTGAATAAGGCTTCGTGGC
>N_4636
CGGGTTCCTAGTCGTCTTGCCCTCAGTTGGTGAACAGGATT
>N_4637
GGACACCCTAACAAGGTCATCGGAAAATAGCCAAGCTAAAA
>N_4638
TCCCCAGCGAAATGATAGAGCTTATGCGGGTTAAAAACGGT
>N_4639
AATACGGTGGTTTGTAGGACCTTTTGGAACGTTGTATACAT
>N_4640
AACTAGTTATCTGATAATGTCAAGTGCGTATTCGACAAATG
>N_4641
CCTTGACAGAGTGAACAGGCCGTAAAAACCATCCTAGTCTC
>N_4642
GCTACCTACTCGAGAGGTTGCTAAAACTCTCTATCCCGGTA
>N_4643
CGCCGTACGCGCTACACGTTCACGTGCGTGCTTAATTCTAA
>N_4644
GGTTCACCCGGATCCACGGACTGAGGGTATTTCGATAACGA
>N_4645
CGGGACAAGATCATACTAAGCAAGCAGATTTTATTGGATAT
>N_4646
TATCATCGAGTGCGGTCGTACACCGGACACAACTCTTTAGC
>N_4647
CGGGTATATAGACCACGCAGCATAGTCATCGCCTGCACGGC
>N_4648
TGTAGTCATACCCAAGATTGCTGTTTCTCAGCCTCATCCAG
>N_4649
CACCGTCTACATTGAACTACCCCCGTTAACTCGATGAGATG
>N_4650
ATCAAATTGACCATCGAAGTCCTAGAGTCGATGCCCGATTC
>N_4651
GGACCCCTCAAGGGGATTTTCCACTCTGGGGAGAGGCTTCT
>N_4652
CGTGTTCGCGAGACCTGCCACTTACCTACGTGTTGTCGACT
>N_4653
GCCTACCTCGCTTCGGCGACCTTATCAGGGTTAGTTCCTCC
>N_4654
TTTTGGCCGACCGTAACCACCGGAGACATATCCTGTATCTT
>N_4655
GCATTACCGACTATTTGAGACCACATCGTACGCCGTCGACG
>N_4656
AAGCAGTACATCATTGGCCCCTTCGTTACTAGTAATCCGAT
>N_4657
CCTTGGACCCTACTCGTTTACCGCTGTGCCATACGGTACAC
>N_4658
GGCTTCACAAACCGTTCGCTCTGAAGCCCTCTAATAACCTG
>N_4659
GCGAGATACCTTAGCTATGCCCACTGCACAAAAAATAGGGT
>N_4660
CCCGGAACGGCGGAGTGGCTCGCAGAACCTAAATATTAGCA
>N_4661
ATAATAATATAACAAGAGTGCACACCTATGAGTGCGGCTAT
>N_4662
GCGCCCATAGAACATGGCCTCAGCTGCTTCTTTACGAGGGG
>N_4663
AGAGAGACGATATTCTCCGTCCAGTCATCGATTGCGGGGCG
>N_4664
GTGCTGAACACGGTATAGCACCCAATTGAGTCCTCGACTGG
>N_4665
GTAAAGTAAGGGCAACCCGCCGTACCGAACGCCAAATCGAA
>N_4666
GCCAAGACCCCATCAAAGTCCTGCACCTACAGGGTCTTGTT
>N_4667
GGTGGCTAGCCGAAATACCTCCTGGCAATATTCCACTAATA
>N_4668
TTCGGACGAGATGTACGCTACTTCTCTGGTGGTAAGGTGCC
>N_4669
ACACAAGGCTAATTCCCTGTCGTTGACCCCATATTGGTGCG
>N_4670
GGAATGATAGTGCGTCACTACTGGAAGACTGTGTCACGAGG
>N_4671
ACCTTTTGATCCTCCCGTCCCGTGGGTACCTAGGCCGACTT
>N_4672
ACCTATCAAGTATATCCATGCAACGGTTTGTGAGCAGCAGG
>N_4673
TTTCAGCAGGGACCGTGCTCCTTGTGATAACCTGAACACAG
>N_4674
CCCCTAAAACCTACGTGCTCCGCGTACTGTATAATTAACCT
>N_4675
TATGCCGGACGGACGCAACACGTAGGTGCCGTTCGTCACAC
>N_4676
ATCCCGTCCACCAGGCCTGCCAGCTAGATACTAAAAATTGA
>N_4677
GCTCAATCTGAATCCTCGGACTGGTGATTCCCAAGTAGACT
>N_4678
TGCCTGCTGCCCCAGTAACTCATTCGATAAATGAGGGTACC
>N_4679
AGTGAACCTCCTTGACACTACTCATGGACTCTGCCGTCGGG
>N_4680
AATAAGCAGTCGCGCGCCTACATGTTAGTGACTGACATGTT
>N_4681
ATGCTACGGATGTAATGTATCCACACATATAATCGGGACTA
>N_4682
TGCAGCTTCGCGCCCCTGTACATGCCCGTCAAAGAGATAAA
>N_4683
ATGAATTCCATATTGACATGCGTTGCTCTTCGGAGGCCGAT
>N_4684
CTGTGTTCAAAGTCGCAATACATAGGATTGGCGCCGTGGTC
>N_4685
AGAGTCCGAAAGTGGAGACTCACTAAAGATCCTCGGACAGC
>N_4686
GGAGCCACGATAAAGACAACCCTTACAAGACGTCCCCTACT
>N_4687
GATCTACGCGGAGCGACCTCCCGGCAGTGGTTCCCAGGGGC
>N_4688
CGATACGTTGCCCTCGAATGCTCAGGGTTCTGCGCTACCGA
>N_4689
CCCTGCATGTTGCTATTTAACGGTCACCTGGCACAACGTAG
>N_4690
TCCATGTCACCGCACTCACACTAGAAATGGAATCCGCCAAA
>N_4691
TAGACCGAGAAACGCGTTAACCGAGGGTTAACGCAATGGAT
>N_4692
CTGGCAAAATATTGGTAAGTCTAATTAGAAGCGCCCCGTCG
>N_4693
GCCCATCATTATCTGCTGTGCACTAAAGTCCTATACGACCA
>N_4694
TGGCACGGCAGGGGTTTGCTCCGGAGCCCGGGCCTTTCTAG
>N_4695
TCCATATCTCGGTCTCCTCCCTGATCCACCCCGGACTTTGT
>N_4696
TATAACAAAACGCTTCAATTCACTGTGACACAAACCGCGAG
>N_4697
GATTCCGAAATCCCATTCCGCCCCGGTAGGATGCTCGTCCT
>N_4698
ATTTGACTCCGGACCACAGCCCGAACTGCAGAATGTCCAAT
>N_4699
TACTGAGGTGCTCCATTACCCGAATGTAGGGTACCTCAAGA
>N_4700
CGCAGTAAAAATATCAGCCTCACCCTCGGATCGGACTTACG
>N_4701
GAGGGATATAGGATTGGGACCACTGGAAGAGCATCGTCGTC
>N_4702
TATTTCTCTCTCCATGTGCCCCAACGGTGTTGTCGCTTTAG
>N_4703
TTTAAGACAAAATGGGACGGCCAGATCATACTTCCTAGATC
>N_4704
GTCTAGGCGCTTCGCTTTACCCCTTAGTCTTCCCGCGCCTA
>N_4705
TTAGCGCCCCAGGAAATGCCCGTAAGAAGTTCGGTAAGCTC
>N_4706
ATGGACGGGCAGCGTAAACACGGGTGGGACGACCAGATGGT
>N_4707
GTATGTGTGTACGGGACAGACAGCCATTGCTAGCTCCGAAA
>N_4708
CCTAAGGCGGTGCGCCCCTGCTCGCTCGAGCTATAATAGAG
>N_4709
GAGTACAGTCAGCCAAGCACCGCTCTATATCTCCAACGCTT
>N_4710
CTGGTGAGCTCAGCGACAGACCGAGTACGAGATTTGCCCGG
>N_4711
GAGGGAGTGCTAGAACCCTCCTGAGACTCTAGGATTGTGCC
>N_4712
GAAAGTTACTGGTTCCCCGCCACTGGCTAGTGGTGAGCTTT
>N_4713
GAGCCCACGGCCTTCCGGTTCGTGGGTTGGCGAAGGTTTAA
>N_4714
AGTGTATCTTTTTCCAGGTACTACGGTGGATAGGAACGGTG
>N_4715
GACTGATCAGTGAACGAACACAATGTAATGCAATCTAGGCT
>N_4716
TGATCGGAGTCCCTCATGCGCGGCTGACACGCTATGGTAAA
>N_4717
CGTGCCCAAACATAGACGACCGTTAGGTTGATTAATTCTAT
>N_4718
CACCTGTTACCCGTTCAGCGCTTATAGGGGGGCACGTGCGG
>N_4719
TCTGTAGTTCGCTTGTTAGCCTAACCGGTCATAGGGGGTCA
>N_4720
GTGAGAGGTTTAGTACATTACGACGGGCTCAGAGACAGCCC
>N_4721
TGCTGAGGGTTTTAGCGGAGCCGGAATGCTCTATTCTTACA
>N_4722
AGTCGCGACATGGTTCCGTACACAGGAGTATCTCCCCAGTT
>N_4723
ATTAGAATTGCCGTGATCGGCGGGTACATTATACCCCCACC
>N_4724
GTTGAGGTATTACATGCTGACTTCAGGGCTTCAGCTATCAC
>N_4725
TGCACCTAACTGACACACAGCTTCAAAGGGGGTATCTAAGC
>N_4726
CCTCGTACGTCTAAACCGATCTGACAACACCAAGCAGGGGA
>N_4727
ATGACAGAGTCGATTTTCAACCCGCCCGCTGCAGAGACCGA
>N_4728
GACCTACCCTAACGCCCCCGCATTACGGCCGGTATACTCAA
>N_4729
GATAGATCTTCTACAGGGCACACTATGCTGGTTTTGAGCGG
>N_4730
CTAACCCGGACACGATCCCTCTCGTACTAAGACGGCGTCAC
>N_4731
AATGCGAGTGTAAGTAATTGCTTGGGGGTCAATGGCCCAGT
>N_4732
GTTATAGATTGTAATAGGAACCTTGTTCACTTTTCCAACAA
>N_4733
GGGTGCCCCTTATCCAATAGCCTGCGCGGTCATTCCATGGG
>N_4734
TCACGTCCGGTCTTTTCAATCTTTACGTACGGTAATGTTCC
>N_4735
GTCAATCGTCCATCTGCTAACTACACCTAAGGACTAATAGA
>N_4736
GCATCTCTCGCAATTTGATACTTAGAATAGTGTTTGTTTTG
>N_4737
TTCATCAATTTTGGGTTCGCCAACTCCAGGGGGTTCGGAGG
>N_4738
TGCACCCCTTTGTTTATCGTCGGACTGCACGCTCGGTAATT
>N_4739
GGGCTTTGTCGGATTGCGTCCCTAGAAGGTTAGTGTGGCAA
>N_4740
ACGCTCAAGAGGACCGTGATCCATGCCGGGGCTGGCAGATC
>N_4741
GATGTAATGAGGTCGTACAACCGCTATAGGTGCCATTGATA
>N_4742
CTCTACGCCATTGAGCAGTTCACCACAAGTCCCCGTTTATC
>N_4743
AGAACCAACTCCTGTCATCACCGTCTCTTGTAGCTGGACTC
>N_4744
ATATGCTTGAAGTTGTCGGACATTTTGCTTGACGATTTGCG
>N_4745
CTTCTGCAACCAAGAGCCGACACGGCAGTGCACTTGAACTA
>N_4746
AACCTACCATAGTCGCGACACCTAACGCCGATCAGGTATCC
>N_4747
TTGGTCAACAAGCGTTCTGACGTTGATCCGGAATCATAGAA
>N_4748
ACTCGCCATGGATCGTGACACGGATGTAAGAGATCACAATC
>N_4749
TCTCGGTCACTCGTCTGCTGCAGTGTGTAGAAGCATGTCGT
>N_4750
AGCTGGAGTGTATGCACCACCTCGAAGATGGGAACCATTCG
>N_4751
TCTAACGCTGATGGGGTAATCAGACCAAGTGGAGTATCACA
>N_4752
GTCAGCAGAAGAGAGGGAACCAAGTGTCTCTATGCGGGAAC
>N_4753
CTGGTGCGAGTTATGACTACCCTTCTACTGCCGAGTGGTTT
>N_4754
GTGCCCAGATAAAAAGGTAGCGTTAGAGTAATAAACATAGA
>N_4755
CACCGTGGGTCGAAAAATAACCTGTCGTCAGATCTAGGTAC
>N_4756
GTGGCTACGCACCGGTACCACATTCCTCTACCGTACTACGG
>N_4757
TTGGAGTGTTCTTATGGGACCGGTGCGCGCGGGCGTAAGGG
>N_4758
ACTGCGCGTGGGCGCTTACACCCGTCTTGCACAGCAATACG
>N_4759
TACGGGCTCGCCACGGCTTTCTTGAGCTCGGTGGACCTTAC
>N_4760
CTTGGTTGTACTGGGAACTGCGCTGTAGTTAGGTTACCAGC
>N_4761
GATAAAACCCCCCAAGGTGGCGATGTTAAATCCCCCTGAAC
>N_4762
CACCGTGGTATGGAGGAGACCACGTTACCATTCCAGTCTGG
>N_4763
TTAGCGCCTTCACATTACAACGCTGCGTCGTCGGGAGAAAG
>N_4764
AGCCTGACCAGCAGTGTAATCTTTCCCGAATGGCACCAGGC
>N_4765
AGAGTGACGCGTTATTGGTACATACCACACTGTGACCGACA
>N_4766
GCAGGCGGTGTTAACCAGAACTTGGACCTGCCACGACTACG
>N_4767
GGTTTTGTAAGGTCGTCTTCCAGGTAGACTGGATGGGGAAT
>N_4768
TCGCGATGGTCCAGTGATAGCGAGTTAAACATCGGCGCGGA
>N_4769
GGATTCGGGGCCAACCTCGACCCAGCTACTCCAATCTCGGC
>N_4770
CCGTTATCGCAGAATACAACCCAACTTCTGAGTGGCCACAG
>N_4771
ACTTTACAGCAAAAACCCGTCTGTGGTGGCGATATGCCGTA
>N_4772
GGAAAGCCTTTTCTCGGTCCCTGTGAAGGAGTGTCTAAGAA
>N_4773
TAATCTGCCAGTCTAATAGCCTGGCATTCGGTGTTAGAGAT
>N_4774
CACGTTGGTCGGGCATTCGGCTTTCTCAGAAAATTCAGCGG
>N_4775
CGTAACACCCACAGGCAAGACATAAAGTAATGGCTGTTCAG
>N_4776
ACGTGGACGTATCTATCTGCCATGTTTATATAAACCTTGGA
>N_4777
AGGCATCTGAAATTCCTATCCAAGGCCTAAAGTAGAAAGCC
>N_4778
ATTCCGCTATGCAAAGGTTCCTGGACCGGATGTCTAGCGGA
>N_4779
TCCCAATGATCCACCGACTTCGTAGAACGAGGGACCTCATA
>N_4780
CCCTAAGCTAGCCTAGGCTTCAAAATTCCATGCCGACCTCA
>N_4781
AGCACTCACCGGATATCCTCCGGCAAGTCCCTGACATGTTA
>N_4782
AAAGGACCTGATAGCATTGGCGCCCCCAAAAATATTAATGG
>N_4783
ATGCGAATACTTGTCACCAGCTAGAATGAGGCTTTTACTGT
>N_4784
GCATGGGCCCCTCTCTGCTACCTCATTCCCACGATCCTCCG
>N_4785
AGGATTTTCAGGAGTGTTGCCGGCAGTAGAGGCCTTATAGG
>N_4786
CCGCTATCTCTCGTGCTTGACTACCTGCCGTTTTCATCGCC
>N_4787
GTTTTAGAGGTCCTCATACGCAATTACCATGGTTCCCCCGG
>N_4788
ATTTACGAAAGAAGTCCAACCTCTAACGTTTATTTCGCCGG
>N_4789
TCTTTGACGCCAATAACTCTCGACCCATTATCGCGGCAGAT
>N_4790
AATTCGGGACACAGCAATCTCGATCCTGCAGGTGGGCGTCT
>N_4791
GGATGGGACGGTGCCTAGGTCTATCCAGTCTATATGGGTCC
>N_4792
GTACGGGTATTGAGTCTTTTCATGCAGCCCTCTCGAAATGG
>N_4793
GATCACTTCCATCGTATACTCTCACAAATCAGTTAGCAACC
>N_4794
AGTGCAGGTCAGCCTATGTCCTGCTAATCCAACCGTCGGTG
>N_4795
TATCCACACGATGAGTCGGTCTACAAGTAGTAAGCAATGCG
>N_4796
CCCCGTAGCGCTTGTGATATCCATCTTTAGTTTGGCTGAAC
>N_4797
GGCTAATCTTATGGAAGCCGCGCCTGGGGAGGCATGGGTCT
>N_4798
TTTTACACTCGGCCCCAGAGCGACTCAGCGAAAATACGGGG
>N_4799
TAAGGTTACTTCTGAGCATCCATAGCTTATGGACAAGACCG
>N_4800
TGGAGATATAATTCTTGGACCATCGCCAAGCCAACCCAGAC
>N_4801
AGGCCCCGTCCCGGCAGTGGCTTACTGCGTCGGTTCTTTTT
>N_4802
CCCTATAGCTTAGTCCCGAGCCCCCGTGTTAGGACTCGTTC
>N_4803
TATTACGAAAACTTAGGACACCAGCCCCGAGGGAAAGCACT
>N_4804
TTGAAGACCGGAATCAAGAGCCCGCTAAATGGCTTGAGATA
>N_4805
AAGACAGGTCACATTTAGATCATATGCCTCCTGAGAGAAGA
>N_4806
CAGCGAACTAGAACAGCGTACACTGTTTAGAATAGTTTGTT
>N_4807
ATGAAGGGTATGCTACGAGGCAACCGTTCTCGCGTTGCATG
>N_4808
CAGCGAGTCGAGGTGTTCGTCGCCGGAGTGAATCTATTCGG
>N_4809
TGAGGTGAATAGGACCAATCCGTGCAACAAACTGGAACTCG
>N_4810
GGTAGCGGACCCTACGTTCCCGATCCTCGAGAAGTCTACCA
>N_4811
GAAGTTATACGACAGGGCCGCCTTTCGTTCTAGGCTGACCT
>N_4812
ATGGAACCGATCTGTTGATTCCGGCTCGGGTCTATTATACG
>N_4813
TCCTATCCGGTTAATCGATTCAGGCGTTTTAACCATTTTGC
>N_4814
ACTCGTATGTCATAGAGTTTCACCCCCGGCTTAAGGCGATA
>N_4815
CTATCATGGAATCATACCCACCCGCTACCTTAACAAGAGGA
>N_4816
CGTAGCACCTGCACTGCGCACGTCCTTTGGTAGAGCTAAAG
>N_4817
GACCTCTCTTATCAGGACTACTAGTATGCCTTCAATCGGCA
>N_4818
TGTGACCGGGTATCGTGTATCTTTCCCAGTGTGAAAAAAAG
>N_4819
ATGCTGTTTGTGTTAACAGTCCATCTAGGTCTTGTGTAATC
>N_4820
GAAACCGTAAGTTGTATCACCATTGAAACCCGAATCGCTGG
>N_4821
TATCACCACGCAACTGGGGTCTTTGTCCGGTGCCCACTCGC
>N_4822
TACCAGGAACGAAAATTGTCCCTTCTTAAGCCGATATCGAC
>N_4823
GGCTTGATGGATACTAGGAGCGTGTCCGGTTTTACGCGACA
>N_4824
GGAGTATGAGTGTCTCAACTCTCATTGGGTGCTTACACGTG
>N_4825
TGACCGTGTTGTGAAACCTACACAGAAACAATAAGCGATGT
>N_4826
CCTGGGCCGAGACAATCGATCGAATCACTTGTGTGCGCAGC
>N_4827
GATGGATTACTCCCAGTAGACCTCACCCTGCTCCATGGGGA
>N_4828
AGTAGATTTCGGGGATGCAACTTCTGTCTGCCAAGCACCAG
>N_4829
ACACTGGACGTGGATACCTTCACTAGTACTCCTCGTGTTTT
>N_4830
TAATTACCACACGTACAATGCCGAATCGCTACTGAGGGACT
>N_4831
GACCTCTCTACACGAGTAGTCGCGCCTAGTGAGATCAAAAT
>N_4832
GTGAACTTCAGGGATAGAAGCTCCGATGGCGGCAGGATCTA
>N_4833
ATGTGCCGTCACCCACGACTCAAAGCCCAATAATGTTGGAA
>N_4834
CGCGGAGCTTTGTAGGGGTGCCGCTTGTCTAAGGATCCCAG
>N_4835
AATATCTTTCTCAAATACTTCGTAACCGCCTTCTATAGAAA
>N_4836
CAGGCCACCCAGAAGATGTCCCATCGTCATCCCAAGCGGGG
>N_4837
AGTGTCTCGGTATCTACCCTCAAGTCTGGCCTTTACAAGCT
>N_4838
TGTACCTGTCGAAGGTATGACAGCCACTCCACAATATGAAA
>N_4839
CTTCTCTTTGATTGTGTTCCCCCGGGCCGCTATGCGCGTCT
>N_4840
GCGTAGCAAGCGCCGGTTTCCATCCCGACATGACGATAAAT
>N_4841
AAAATAATTGTTGTCAACATCCAATTCTTTACTCATTCCCC
>N_4842
AGCCTTTCGGCTTTCAAGGTCAATATCCTTCGCCTGTAGAA
>N_4843
GCACGTACTCCACGAGATTCCAGAACATACGCTACGATTTC
>N_4844
CGCAACGGATTGTCCCCCGACCAGGGTCCTGCACATGAGGT
>N_4845
GTGAGGTGCCAATCTAGTCCCGGAACCCCGATCGCTTTACT
>N_4846
GTGCGGGGTGGAGACATTGGCCCATCGTACATCCTCATTCT
>N_4847
TTGTTGGCTCACTAATGTGACAAAGCAAAGGTTTATCCGTC
>N_4848
TAGGGCTCGCCTGTACTCCACATCTGGCCGTTTGTCGGCTT
>N_4849
GATGCGGGCGAGGCACAGCACTACTTTGCCACCGACCGAGA
>N_4850
AGCGCCGAGGATCGATGATGCCTATTAATGCACCCGACTAG
>N_4851
GCCTCGGGGTGTTTAGCTGGCGAATTGAGGGCCGAGACAGG
>N_4852
GGATATTATATGGTGTTCACCAGGTATCGTATGGTGACAGC
>N_4853
GTGCGCTGTTTTGAAAAGTACTTTAGCCGGTTACAGGTACA
>N_4854
ATTGTGAGGTTCCGTCATGACTCACCGTTAGAAGGGGCCGG
>N_4855
CAGAATGTTGTAGGAGTGGTCACTCTAATTAACGGGGTCCT
>N_4856
TCCCGCGGAGATTATTAGTCCACTAAGTTCCAACATTGTGC
>N_4857
AGCGTGCCCCTACGCCTAAACGAGAGCTATCTGATCCTCCA
>N_4858
ATGGTCCACAGCCAGGCTCTCCTCTTGTATAAAGGGTATTC
>N_4859
AAGCCCGTTTATCCCCAATACAAGTAGTATACGGCTGATTG
>N_4860
GCAGGGCTCATGCAGAGGGTCGTTTGGATTGGGGAAAAATA
>N_4861
AACAGTAGCTGGCGACGACACTTTCAAATAGAAATAAAGGG
>N_4862
ACCGTAGGGGCATCGGGCGCCCGCGCGCCACCCTTCTCGAT
>N_4863
CGCGGGGAATTGGACCGAAGCTGACGAGTACACCTCAGTCA
>N_4864
TTGGTATCGACCCACTACCACCCCCCCCTTGAATCCAGAAA
>N_4865
ATGGTTCTGCTCGGTTTCGGCTACACCACTGAGGTTGTGTT
>N_4866
CTAACGTCGATGCTAATGAACCATTCTACTGATCTATTCTC
>N_4867
TGTAGAATTAAAAAGGTTGTCCATCATCTGGGCGTCTCAGA
>N_4868
CCGACAAGATAGCCACCACTCCCCGTTCGAATTTTGAGAAC
>N_4869
CGGGTAGAGGAGATAGCTTTCAACGCGACCAGAGGCCAAAC
>N_4870
GGACTCTGTGATTTAAAGGGCTAGCGGCTCTGTCGATGCAA
>N_4871
CCAGTCTCTTAGTATCCGATCTCTCTCCATATGGTTCCGTA
>N_4872
AATTGGTGGGTTCTTAACGACGCTCCAGTGGAACCCATCCT
>N_4873
CATTCCGCGCCGTCTGGACACTACTGTTTACTTAATGATGT
>N_4874
CGACCTTAAGAACCCTACCGCGCTTCCTCGGCCTGAATGGA
>N_4875
TATAAAGATTGACTGGGAAACTCTTTTCCCACTGCAGTTCC
>N_4876
GGCGCCTTTCAAGAAGCATGCGTTGCCGCACCGGTACCTGT
>N_4877
AATTCCCCCGAAGTGAGTGGCAAAATATTTATCCGCGGATA
>N_4878
CGCATTGTGTTTTAAAGGACCAAGACGCTCGCTCCGCGTTA
>N_4879
GTATATTTAAGAACATGAAGCGTTACCGAAACAGGGTGCAC
>N_4880
TGTCGGCGGGTTTACTCTGGCAGTTCAATTCGACTAAGTTG
>N_4881
AAAGTACAGGGACCCATTGCCACGTGTATCTTGCGGCAATG
>N_4882
TAACGCGTCTGGAATGATCTCAATCTCACCGTCTCATATGG
>N_4883
GTCTTCCTAGGATGGCAATCCCCCGCATCTTAAAGGCTCGG
>N_4884
CCCTCCGAGTGGCGTCAGCACTTCTTCGTACAAAGACGATT
>N_4885
CAACGGATCGGCCTTCTCGACTTACTTGACAATGTGTTATG
>N_4886
ACCCCTTGTCTGACAAAGGTCGATTACGCGATTACTCGGGG
>N_4887
TCTTGGCATAAGGGGTCTGACGAAATGATGTGACGGGAGGG
>N_4888
GGGAGTAAGCCAGCCCTCGTCGACGCAGGCTAGTTTTTTCG
>N_4889
ACACGCCCTGGGTCGCCACGCGCAACCGATGAGGTACAAAA
>N_4890
CCTGGATCAACAGCGTGTGACGAAAAGGCTAACGCGAGGAG
>N_4891
ATCCAGGGCGTGTTGCACGACACAAGTTGGCAATCCAAAAG
>N_4892
AGTGTGGTCACTAACTGGAACAAGGATCGTCTGATACCATC
>N_4893
TACATTGACCTCGTGTGCTGCTGTGACCTTCGCTGTGGGAA
>N_4894
ACACATATGCGCCGTGTGAGCATAGGACCCCGTTGATAATT
>N_4895
ATACACTACACGAAATCGCACATAGAAGGGGACTGCAGAGG
>N_4896
CAGAGTCGGGAAAACTAAGTCCCTTAGATCGAGAAGGGCGG
>N_4897
TGGGAGGCTCATACCCACCCCATGCGGTACAAGCCCTGTAC
>N_4898
TATTTCTGCGCCGGGTAGTCCAGTTTGTAAGCCCAGGAGAT
>N_4899
AATACTATAAGCAAGTAAAGCAACGAAAATGTATCGCTCTA
>N_4900
GGAGCCGTTCTATATCGGATCAACGTGTCAGTCTCCCGTCG
>N_4901
AGCGTAGGTTTGTGAGGCACCCTTTGATAACAGGTATGGTT
>N_4902
GTTATAATAAGCGACCCCACCAGGATGGTTTTGCTCTCACA
>N_4903
AAGTGGTCAAAGCCCGTTCTCTGTGTGGACTCAGTAGCACG
>N_4904
ATCCGAAATACCGTACGGTGCAAGGGGAAAAGACCACCTGG
>N_4905
GGTAAACCAAGATGGTTGGGCTCCAGCCGCAAGTGGCTGTC
>N_4906
GCCGTCGCGGACGATCATTTCTATAATCCCAATTTCCAGAA
>N_4907
TATCGCATCAGTTGCCGTCGCTTCTGCGGCGCAAGCTACGA
>N_4908
GCACTCGCTAGTTTCCCCGACCTGAATACCATACATGCATT
>N_4909
AACAGAATGAATCTGTAAAACCAAAGGATAATTTTAGCCTA
>N_4910
GGAGTAGCGTTTCGGCCCCTCACTCAATGCCCTCAAACACT
>N_4911
TATGAATTTTTAACTGAGCTCAAACTCCCATTACCACAGGT
>N_4912
TAGGCGTCCTCGCCCACAAGCATTCTCTATCAAAACGTCAG
>N_4913
GGCGCCTCGATCTGTGTGTACAGTCAGACATCTCGACGTAC
>N_4914
CTGCTCTAGATATCCCTTGGCAAGATGCCGGAACCACAGCA
>N_4915
AGGTATCGGTTTCACCGCAGCCATGAAGGTTCCTTACCAGG
>N_4916
GGGTGATTCCGTGACCCCCCCAGTTACGTAGACCACCTGGA
>N_4917
GGTCGTGATCGCTGAAATATCTGACGCTGCCCCTTGGACTA
>N_4918
CGCCCCAAGTGGAGATATTTCAGTTAAGGCTACTCACCATT
>N_4919
GGAGCGTGGAACGGTCTACACCTCTGATCGCCCTAAAAGAC
>N_4920
ATCTGAGGCGGGTATTGGGTCCGGGGACGGACATCAAGGTC
>N_4921
CACCAGAAAAACACCTTTATCATTCCCGAGGTTTCACGCAG
>N_4922
GCCTGAAAAGCGATACAGAACATGGTTCATTAACGTGGCGC
>N_4923
AGGGAGTCGTGGCACCCCAGCACTATAGATATTCCGGCGTC
>N_4924
AAAGTAGGGTCCGCGTATTACCATATCGGACTCAGGCGGTG
>N_4925
GCGACCTATCGTACTTAGCACAATAGATGTAAGATGACGGC
>N_4926
TCCCCCATCCTTAATACCGCCACAATTAGCTCTGAACGCGG
>N_4927
CCCTCATGGAAATCTGTTAACGGATTAAATGTACCCACAAG
>N_4928
GTGTTCGTTGTCGCTCCCTTCAATATAGTTGAAAGGGTCTA
>N_4929
CTTGGGGACATTGAGTAGAGCGGGACTCCTGATATAATCTC
>N_4930
AACCATACATGCGACACGTCCTAGGACGACAGTGGAACGAT
>N_4931
CGGTAATACGTGAGAAAACCCCTCCCATACCTACTCGCAGC
>N_4932
CTAGACCCAACCTAGTATATCGGTTCTATTTCTCAGGGGCA
>N_4933
AAAAAACGCCTCCAGCCTCCCCTGTGAGGCCCCATGAGTGA
>N_4934
CGAAAGTAATGTCGTGTAACCCGGGCTTAAGTGTAAACGAT
>N_4935
CCTCCATGCTACGGCGACCGCTCCTCTAAACCCAACGCTAC
>N_4936
CCTTCATGGACGGAAAATCACACCGGGCTATGAATGGTTGG
>N_4937
GAGCGGGATCCGCTCGTTCTCACATGCCCACACTATTATTT
>N_4938
GTATATACTCTGCTCTAGTCCTTTGGGGCGGTTAGTGGAGA
>N_4939
GAACGGTCCGTTCGCCGAGACAATCCTACTCTTCGTGAGCT
>N_4940
CCCTCGCGCGCCCCGTTAGCCTTTCTCGGGGCTGTTGGACG
>N_4941
CACTTGTCACATCAAACCTTCCGGCCATACTCTGGCGAAAT
>N_4942
TAGGACACCATTGTCTAAGACGGGCTTACGCTAGTTACTAA
>N_4943
TACTTGGAGTCTTATACTGCCGTTCAGCAACTAAGTCTTGG
>N_4944
AGCCCTTTGTCGAAAGGTAACCGCTTCAAGCTGGATTCAGC
>N_4945
ACCCGAAATGGCACGGGTAACCAGAAGTAACGTCGCGCACA
>N_4946
CAAGCGTGAGTTGTGGCACACAGAGTCACATATGAAAAGGG
>N_4947
CTTAGCTCTGGAGGGAAATTCAGATATGGCACATTTACTTC
>N_4948
ATCCGCATTGTAGATTTGAACTACACTTATCAAGGGATCGC
>N_4949
GGAAGGCACTGGGCCATTACCGTGGGCAGGGTAAAGCCGGG
>N_4950
GTTAGTGGGGTGATAGGGCGCGATAGGCCTAGATAGGTCGA
>N_4951
CGCATTATCTCGACCGGAACCAACCCTTCTCTCGGATGGTC
>N_4952
GCTAGCATCCGTTTTGTAACCAGTCATAGTACACGAAATGG
>N_4953
GTGAGGTAACCCGACAAATACCAAAACCCTCCTATGGCTCC
>N_4954
GCATGAGATCAGGACAGGTGCCAATATAGTATTTTCGCGCG
>N_4955
GCCGCTTGACCCACCGGTTACTTAGGTTAAAAGTCGGAGGG
>N_4956
CGTAGGTCCGAGAGAGACAACTCTCCTAGCGGGTCCGAAGC
>N_4957
CTTAGTACAAATGGGCCCGACATTCCAGCGCGAGGAATCGG
>N_4958
GCCGGGAACTGGCCGAGACTCCCAAACTCGGCTGCGGCCAC
>N_4959
GTAATCGTAAGGGGGCCACACCTGTAAAGATTCGTTTTTAT
>N_4960
TTAATAGAAAACTCCCGGAGCTTTCCTTTATTGCCTAGAGT
>N_4961
CTACGTGGAGTCCAAACTACCTTGGCCCAATGCCGTATGTG
>N_4962
CGGAGCCGCTCCCTTGAGAACATGTCAAAATGCTTAATTTA
>N_4963
ACTAGGCTCCTCTACGGTACCTTCCGTGTACATAAGGAAAA
>N_4964
TTAATTCAGTGGAGCCTATTCGACACCTAAACCATCGTCCC
>N_4965
TATATATGGTTGGCACAGAGCCGAGTATGGCCGGATGCTGG
>N_4966
ATCCCCTTCTAGCTAGAAGACCAAGGGCACGTATAAACATG
>N_4967
AGGGCGCTTCATTAGGCCTCCTAAATTTACAGCTTGTGCGA
>N_4968
GACACACGTGGTACACCAATCTGAGAGAATCATAATTACTG
>N_4969
TAGGACCATTGACTTTGACGCGACTATACTATGATATCCTG
>N_4970
GTAGGGATGGTTCGGAGACGCCCGGTTTAGACAAAATCGGA
>N_4971
GTCGCCCCAGCTTTAATGTTCTCTAGCTAATAAAACGAATC
>N_4972
ATGTGCTTTGACACAGAGCGCAGCGTTTTCATGTTCTGAGT
>N_4973
CGGCCAAAGGGGTGCTATCGCGTCCATGGACGTAGCCAGAA
>N_4974
TGGCTAGGTGAGTACCGTGACGTCTAGTCCTGCCCAGATGT
>N_4975
CTATATCTAGGAGATAATTACCGGTAGCCTCGCTGGACAGG
>N_4976
GGCGGCCCGCGAAGATAGGGCTTTGCTGAAGTGTGGGTTTC
>N_4977
GTCACAGGCATCCCCCATAGCTGCACAGTTTGGTCCGATCA
>N_4978
ATGACAAATGTATCCGCCTCCCCGACCTCCTTGGGCCTATT
>N_4979
AGGCGGCCACGAGGGAGGCCCTATACCGGTGAAGGCGCATT
>N_4980
GCTTCTCCACTTTTAACTAGCCTGTTGAATATAGGCTTCTC
>N_4981
GTTACAAGCGATCTAAGGATCTGTGTTCCTGTAATGAGCCG
>N_4982
AATAACCGAAACCGAGGAACCGCTTTCCCGCGAACGAAGCG
>N_4983
GCACGCAACCTTAGTCTGTACAAAGTGTTGTTGCAAGGCGT
>N_4984
ATACAGCTCGACCCCCTGCCCTTGACTTTGGATGATATTCA
>N_4985
ACTCGTCATAGGGATATATCCCATTGGACCGTCTCCACAGA
>N_4986
GGGACGACCCCAACTTAGCACATCAGCTACAGTCGAGGCGT
>N_4987
TTAAAGGGCGGTATAGTAATCTAGATCTCCTAAGAAGAATG
>N_4988
TTCACGGAATAAGCTAGTTCCTTCTATAGTAAGGTCGCGTA
>N_4989
CGAAAGAAGTATTTCCCAATCATAATCACGGACCGCGTAAG
>N_4990
TAAGAGTATCACCAGGACACCTAGTGGCGTAGATATTCATG
>N_4991
ACTAGCATTTATCACCAAATCAGTACAAGCTAGGGTCGCGG
>N_4992
CCGTGCGTTACACCGTAAGTCATTATTCCGTTAAGCTTCTA
>N_4993
TCTCGTCCTATTGGGGGGTTCATGAAGGTACAAGTAGTCAG
>N_4994
AAGGCTGATTACGACCTTCACATTATAAGGTTAATTCGTTA
>N_4995
CTGCGCTCTCATATCCGGCTCTTCCACCTGAGTAGGAAATG
>N_4996
GGCGAAACGGCAACCCAGTCCTATTAGACACGCGGATGTGA
>N_4997
ACATCTTGTATGATCTATTACTGGCACTCAAAAAAAGCTAT
>N_4998
AGAGTCCACTTTTTAATTGCCCTCGAAAAGAAAGTTGGGCT
>N_4999
TATCACATACGCCCTAATTACCCAAAAAAGTGCCTCGGGGT
>N_5000
TCACTCTATCCTTTGTAGGGCAAAGAATCTGTGGGATGAAT
>N_5001
TTCGCGATGACTATATGATACCCCTAAAGGGTACCTAGCGT
>N_5002
CGAGAAGCGGATCCTACGTCCGTTATCCGCGACCCTATTGC
>N_5003
ATTCTAGACTGCGTAGTTTACGTGAACCTTGCAGGCGCCAA
>N_5004
CCCATCTCGTTGATTACACTCGTAAATTATGCCAATCAAGA
>N_5005
TCCGAGGTCAGACGCTTGCACAACCTCCGGGGATGGACCCG
>N_5006
CGGACGCGAGCATGTTGAAACATAGTCCGGCCTCATTCTAC
>N_5007
CGGAATTCGGCTCACTCGAACTTCGCGAAGGAGCGTGCAGG
>N_5008
TTAGTTGGGTTAGACCCGAACACACCTTAACTAATCAATGG
>N_5009
GGCGCCAGATTCAGAGTTAGCCTGTGCCAGTGGATTCGGTC
>N_5010
ACCCCCGGGGCAGGGCCTAACCTTACAACACCGGTCTTATC
>N_5011
GGCGTTTTACTAGCCCGGGTCCCTTATTGTGAGAAGCTATA
>N_5012
AGGTGGAATCTTACGCTTAGCACCATGGCCTTATCGGGGAG
>N_5013
ACATCAGTTTGTCGAGGGATCCCAACGCGGGAGCGAATAGG
>N_5014
TTCACCTAGAGAGGCCCGCTCATATACACACTATAGTGTAT
>N_5015
TGGCGGACAGTGCTATTTTACCGCTACTCCACTAGGTACCT
>N_5016
GGCGGAAAGGCGGTTTGGTTCGATGTGAATCTCCGCGGCGC
>N_5017
GCGAAAATTCCTAGACACAGCAAATGTTAGAGCTTAGCATG
>N_5018
TAGCCGCCGTAATGACTAGACGGCCCAGCTGGGTAGCCTAA
>N_5019
ATGCGGGCACAATATTAGCGCAATCTTACCCCTCGTAGTCA
>N_5020
CCCACTCAGCGAATACTACTCATTGATGGCGATCACAGTCC
>N_5021
TATCGTGCCAAGGCAAATCACATAAGGCATTTTCGCCCACC
>N_5022
TCGCACGACTTGCTCGTTCCCCAATGTCTCGGAGGAGGTAT
>N_5023
CGCACGGGTTTTAGGGAATCCAGGGAGCAATAGTGCATTGA
>N_5024
GTAGGGGACTGACAGAGCCCCGGATGCTCGATTAGCCCCCA
>N_5025
TCGGGTCTCAGAACCTTGTCCGCTCTAACGGTACCTCTGAG
>N_5026
GGACCACCTCTATCAACGGGCAAGTGGTCGCTCCCAAGTGT
>N_5027
ACGCATCTATAACTCTCACACCGAAATATAGTTCGGATGTT
>N_5028
ACGATACTGCGCCTTTCTACCAGGCGGGACGTGCGGAGCAT
>N_5029
GAGAACATACGTTCGCCGGGCGTTTAACGCGTCGGATGCCT
>N_5030
GGGTACCCAAGATCGCCACCCCCAGAGCGGGCTTCCATTTT
>N_5031
GGTGTTAACACCCGGATATACCGGGTATCGTTCTGTTCACA
>N_5032
TTCGTCAACGCCGAATAAGACTACCCATAGCCCCCTAACTC
>N_5033
CGGGGAGCAACGTTTGCTCACCCTCTACGACAAGGGTATAG
>N_5034
CCCCAGAGACTAAGGCAAATCAACCTCTTTAGGATAATGGC
>N_5035
ACCACCTCTGGGACTCCGGACTCTAGGTATATTTTAAGACA
>N_5036
TCTCTTGGTTTCTACACGAACACTATATACATTTGAATCTG
>N_5037
CTAGACATTGGTCACGAGGTCTTTTCTTTAAACAATCACAT
>N_5038
GTCATAGAATGAAGCAGTAGCATTACCCGATCCCCGCACGT
>N_5039
ATTAGAGAGGTGGAAAATCCCTGGTTATTTCTGATCAGGTA
>N_5040
TTGGATTCGCTTTGCATTCTCTAGTAGTTAGCCTGGGTGCT
>N_5041
TGCTTGGTAGGGTATATTACCTTACACTATATGACCTGACA
>N_5042
CCCTGACCAGGACCCGAAGCCGTTATACTCGCGACGCTGTG
>N_5043
CGTATGAGAGTTACGACGGGCCAGATTTCCATAGGCACAAC
>N_5044
CATTGTTTGCAGATCTATACCCAACAAGCCCTGATCCGTCA
>N_5045
GACCGGTGTTATCTCTGTGGCTCAAACAGACTTATAGGATG
>N_5046
AATTAAGCAGATATAATCTCCGAGATCGAGCTTCCCAAGAG
>N_5047
CACAAGGAGGCCCGTAACTGCCACCGTTGATGAGATGCATA
>N_5048
GCCTATGCCTCCACTGTGCGCGCTTTAGCTAGGTCTGCTTT
>N_5049
CTGCTTGACATTTGTCTAACCCGATAACGACGACTCAAACG
>N_5050
ATCCGTCCGTCCATAGCGAACTACAGTCGCTTGTACAAGGC
>N_5051
TACCCAAACTCTCAGGTGGTCCTTTATAAGACCGACCCCGC
>N_5052
AAAGGGTGCTGCCCGACCTTCAGTCGCGCCCTAGGCATTTG
>N_5053
TAGGGGAACGCAGTCTCGTACTTCCGCCCACAGCATAAGCT
>N_5054
TAGTAAGCTGCTGGTGTTCGCAGGGCAACTATCTCCAGACA
>N_5055
TCGGCATAGTATCTGCGACCCGATGTGAAGCCAGGATTAGG
>N_5056
TAGATTTGTGCTTTAGACATCGACGTCGCTGGCTAAAGGCA
>N_5057
CCTCTCTTGCGCTCCATGTACGTCGGATCTACCCGATAGCG
>N_5058
ATCGGTCGATTAACCGGGTTCGGTGGATTCGCGCTCCTGCA
>N_5059
GATGACGTATACCACGATGGCGTAGCGATTTACCGTGTCGC
>N_5060
AGCCCTGAGGGGTAGAGATGCGAAGAGAACTGTATGTCCAG
>N_5061
TTTATCTTCAATAGGGAAAACATGCGCACGACGGACAAATG
>N_5062
AGAATTACTCGCCCAGTCCACTCTAGGACAGGCCTACCATG
>N_5063
TCGTCACCTGCAAGCCAAGTCATCCCTTCCATCCGTCAGTG
>N_5064
ATCTGGGGACTGCCCACTTACCTTATGTTAGTATAAAGATG
>N_5065
GCCGGGATACGGTCAGACCCCCTGCACTGTAGGCATGCCCT
>N_5066
GTTTTCGAAGTCACTAGCCACCGTTATTGGTAAGTAAGCGA
>N_5067
ACTCAAAGGTCATGTATGTTCCTTACCGCGGGGCCTTCGCC
>N_5068
AATCATAGAGATACGGGCTACTCTAACTATCCCAGGGGATT
>N_5069
TCAACGAGGCTTGCTTACAGCTGGCTCATGTATAGCAGAAA
>N_5070
CACAGCCATAGGCCGGAGGCCATTCCTCTCGGTTAGCCAAA
>N_5071
CTGTTATGAAGACGGTATCCCTCCAGAAATGGTCATTAGTT
>N_5072
GTCCCAGTGTTGCGATCCTACTTCCCGATCCGAACGTAGGT
>N_5073
TGCACACACTTACGGGGGGACTGAATTCATATAGGTCGCTA
>N_5074
AGGTAAATCCATTGTATATGCTGGGGCAGCCTAAAGCGCTA
>N_5075
TGAATCCACCTGTAGCTTACCAATAAAGATACTAACGCATT
>N_5076
TGCGGCCAAGCTTCTGGTTTCTACGTTAACCGCTCCTTGCA
>N_5077
TGGTCCATTTTGGGTGTACGCGGGATCATTATCAGTAAATA
>N_5078
CGCCAAAAATCCCGTATCTTCCAATCAAACGGTGCTAGAGT
>N_5079
TTGTTAAATACCACCATCCACCACCCCGTGGGGGTGTTAGT
>N_5080
AGGAACCGTTATACACATAGCGTGGATATTCTGTTATCCAT
>N_5081
ATTCGAACGCCAAATCGTTTCCTTACTGACTTGACATAAGA
>N_5082
AGCCGTATCTGGGTCTCCATCTCACCTGGTAACCAAAATCA
>N_5083
CTCCGTCAGTATGCCTATCCCACTTGTCACCCTATACGTCG
>N_5084
CTTCACACCTTACCTGAGCCCTCTACTCTTGATCCCACCCC
>N_5085
GAGTATGTCTAGAGACGTCCCCCCAGGCCCTAGCGTTGTAT
>N_5086
CCGAGATCCTTAGAAGCGATCCGTAGGACTGGCCCCCTTAA
>N_5087
TCGGTAGGCTAAGGATAAAGCCAGTTGTAGTCCGTGGACGC
>N_5088
AGACTAGGGCGGCGACGACTCGAACCGTCTCCCCACCCTAC
>N_5089
GGCTTCTTATGGGTCCTTGCCAGGTTGGACGATCCTACTTG
>N_5090
GCGTGCACGCGGCCGCAATTCTGTCACATGCCTTACTCCAG
>N_5091
AGAGTCACCCTTTACTAAAGCAAGCTTGTCAGACAAGGATA
>N_5092
GCGAACATCCGGGAGAAGTCCGACCTTCTCGATCTTCTTCA
>N_5093
CCCTATTCGAATCGCCAATTCTAATAATTCTCCCTCTACCC
>N_5094
AACCGCCCCCAGTACCAGCACTAAATTTGGCAACCCGATCC
>N_5095
TGTGCTATGACGCATTACAACTATGCACCACTGAATTTCAG
>N_5096
TGGGCAGATGGACCACCGCCCGGAACGAAGTCACCCGGTCC
>N_5097
AGAGACCTTGCGGTTAGGGCCTTATACGAGGATAGCTGGGG
>N_5098
TCGGTACTCCTGTTCGGCGGCTTTTTACGGCATGTGACTAT
>N_5099
TATCAAAACCCTCTCGGTTCCATGGCTTTAATCAGACTTTA
>N_5100
GCGGGCCTTTCCTTGACAAGCTGCGTAGGATCAGCATGTAA
>N_5101
TATCGCCTGTGCGACGTGTCCTTTTACGTACCCCGGCTAGC
>N_5102
GAGCCGCCCTTTTCCTATTGCCGGACGGCAAGTATCTAATT
>N_5103
CCCCGCTTGGATCCCCGCAACTTAATGAACCTCCCGCTATT
>N_5104
TCACTCCCAAGTCCCGATTACGCGCCGAGCCTGATGATTCA
>N_5105
CACGGGCCTCTCTTCACCGACCGGGCGTTGGCACGAAACTG
>N_5106
TCCGTGGTCCCTCAAGCAATCGTTTCCCAGTTGGAGAGTGG
>N_5107
TATGAACTAGTCTCCACTACCCAGGGTAGAACAGATAAGTC
>N_5108
TCAACTAGTCTACGAGGGACCTAGGCTGCCAGAAAGGGCCA
>N_5109
CCCGCCCGGTCAGTGCCTTACGTTGACCGTCTGGTAATAGG
>N_5110
CCTTTGCCCTACCCCCGTATCATAGGAAAGGTACTAATACT
>N_5111
TAGAAAGCAGCGTTGTGAAGCTACGTCATTGTCTGCATCAG
>N_5112
ACTCACTTTCGAACCTGGGACACCGAGTCCCCGTCCCGCCA
>N_5113
TGTATCTATTCGGCGAACGTCCGTTTGCCAGTAGCCCTCTT
>N_5114
ACAGATGAGGCCCCGTGTAGCCTACCGGGGGAAGCCACAAA
>N_5115
GACTCTCAGTTGTATGATACCCCTGACATGTACAGACGGTG
>N_5116
CCGCAACCTACCCGAGTGAACATTTGGTCATTCTCTGCCCT
>N_5117
GAGAGAAGTCATTTTAGTACCACCTACGAGGGAATCACGGG
>N_5118
AGCGTCGATCCAGCTGTCAACCCCGACAGCTCCGTTGTGCC
>N_5119
GGGTAAGAAGTTGATACTCTCGCTCGCGCTGGCCCACCTAA
>N_5120
GTCCTGAGGCATTAAAAAGTCCGACGTAGACGAGCCCCATT
>N_5121
GGTCGTAACCAGCGAAGAAACAACCAAGCGATAGGCGTCTC
>N_5122
CGCGAGCGCAAGTTTCAATACGAATGAATTATTCATGTGCC
>N_5123
AGGTATCGCTACTCCGCCACCAGTCCTATCGTCATTTCGGC
>N_5124
GTTCTACAACCGAAGGGTTGCCGCGCGATCCAACATGCGAC
>N_5125
CGCCCATTGGGGTCACCATACAGGCAGATATGTCGATAGCC
>N_5126
CAAATCTGAAGATGCCCGGTCACATCATTGACTATAAGGGG
>N_5127
AATGAGCCGAGTGTATTGGACACTGTTCCTACGTGCCAGTC
>N_5128
AGGAAACCGTCTTATCTGTGCTTAGTACATTTCCGTGGAGT
>N_5129
GTCCTAGACCTATAGGGACACTGCGTTCTCTGCCTAACAAG
>N_5130
GGCGAGGAGAGATGGGTTTCCTCCGAATAGCCTTTAGTGCT
>N_5131
GAGCCGATGTAGTGTACTAACTGGCACTCCGTGGCAACGGC
>N_5132
TACAAGTCCGGCACTAACATCTTTTTGAGACTGCCGAGTCG
>N_5133
ATCTCAACGGGGGGTCCCCACATTTCCCTAGGTCATGCTCT
>N_5134
TAACGTCGTCTTGTTGGGTTCAATACCACCACCATAGATGG
>N_5135
CCCAAGGACATGGTGTTGCACGGAGGTACGGGCCGAACATG
>N_5136
ATATATAGAGTCCCTATTTCCTTTCATGCGTCAGACTCACC
>N_5137
TTCATACTTATAGGGGATTCCTGAGCAACGCCACGCGCGAG
>N_5138
TCTTAAAACTGAGCGTCTGTCATGTATGACCCCTTGTGAAG
>N_5139
TTCAGGTGCCCTTGCGAGTTCGATTAACAGTGCGACTCAGC
>N_5140
AGAGTTAGCACCGTGAACTACTGCCTCACTTTGTTAAGAAA
>N_5141
TTAGGGACTCCCCGATCTCGCCGCATCAGGCATTCGACGAC
>N_5142
GAAGGGGGGGGAGGCCGCCTCCACTCTTGTTGTTCATTGGA
>N_5143
GGAGGTGACCCCATGGTGTCCATTCCGCTTAAGTGTCAATT
>N_5144
ATGCGCCTGGGCATGCTACTCGAAGTTTCCTAGGGGTGGCG
>N_5145
AGGCAGTTTTAAAACCGACACTAGATCTTTTCCTTCGGGCA
>N_5146
TCGTTTCCGGTCACTTATCACCGCAATCAATGAACCGGCTT
>N_5147
CGCGAGCGTAAATTGTGTCGCTATGACAAACTGTGGGTGAA
>N_5148
GTCCAGCAGTCTACCCGCTCCGCATGACCCTCATTCTCTCC
>N_5149
ACGCACAAAATCAGGAGTACCACAATGAGAACCACACTTGG
>N_5150
AACCGTAGCTCCAGTTCTTTCAGGTGTTATTACTCTCACTC
>N_5151
AGTCTTCTACCCACGGCCCGCACCACAGCCTTCAAATGCAA
>N_5152
GGTGAGTGTGGTTACCTTAACGCCAAACCCCAAGCCATGTT
>N_5153
TCATTTCCTAGCGCAGCTGTCAGATCTACGCACATAGCGCT
>N_5154
TTTACGCATCTCCCTCTCTACGCAATCGCCATTCGTGGTAG
>N_5155
CCTATCAGCCGTGGCCGTCTCCTTAGAGGAGTCGACATAAG
>N_5156
GCGCTGGACGGCGGGGCGACCTGTCTAGAGCTTCGACCCTA
>N_5157
CCCCGCCACCCCGTATACTACTCCATAGCTTAAGGTGGTCT
>N_5158
AGGTGGGTATTTGCAGGCTGCTCCGGTGGTTTGAAATCAAA
>N_5159
AGTAGGCTTCCAAAAGTTGGCTATCTCAGAGAAAGATTGAT
>N_5160
TTGCGAACGGAGAAGTAAGTCACGCGGGAGCGTCCCCGCGC
>N_5161
CGGCCGTTGGGGCCTTGGTACTTTTGACCCCCGGAATATTC
>N_5162
CTGCAGTCACAGTGGATCAACTGTACTAACCAGGTAAGAAC
>N_5163
ACGTCCTTGTAGGCGAAGGACCTTTCTATGAGTTCATTTCC
>N_5164
ATTCGTGTAGACGTGTGTAACACTAAGCGCCGTTAGTCCCA
>N_5165
CAAAGTAGCGTGATGAGCGCCCGCCGTACCCTGTTCGCCCG
>N_5166
TGCCAAGTTCTGCGCAGATGCCCAATATTACTGCGCGTAGC
>N_5167
GTATTTCCAAGGCCCGTTGTCTCATGCTTTTCTCGGCATAC
>N_5168
GTGTTTAGCTGGACGACATACCGTTGGGTCGCATGAACCGC
>N_5169
TTTGCGGCGGGGTCCGCCCCCACCGATCACTCCGCATTGGC
>N_5170
ACCCCATGCGGTCCCTTCCTCATGATAGTGTGAAAACGATG
>N_5171
TTAGAATAGACCCGGACGACCAATTATATGGGATCCGATCG
>N_5172
ATTTATGCGGCTCAGTAGGGCTTAGGATTTGTGCTTACTTG
>N_5173
ACCCGAGACAGACCTACTATCGTTATGAACACTCATGGGGG
>N_5174
AAAACCGTTCATGATGTCGACCGAGACACCACGTGCAGCCA
>N_5175
GGTAGATGTAGCTCGATGGGCAATACCCACCGCCGCCGTGC
>N_5176
CCCCGGATCGAGTGGTATATCTTTATTATCGCGCCAACCAG
>N_5177
TCCATGTTACCGAGTTTACTCCGCTCCGCATACATGTGGGC
>N_5178
GTTACACTCGGGAAGGGACCCCAAACGTACTTCCATGTTTC
>N_5179
TGAGATGTCTCGGGCGGACCCTGTCGCCTTATTTAACTTAA
>N_5180
ACCCGGTCAGGCGCAATTTCCCCCATAATCCAATGTGCTAG
>N_5181
GTCTCCTAATTATTTGGTTCCAAGTAAGGAGAGGTTATCGT
>N_5182
TTGGTGCCGAGCAATAGATCCCATGACGGAAACAAAGATTG
>N_5183
AGATTTAGTTATCGAGCTCACTACAAACCCCCGCCTTAGAC
>N_5184
CCACTTGTAAGATCCTATGTCTGAACTACCTTCTGAGAGCC
>N_5185
AATAGCTCGCTGCGAGTTCGCCCGATGGGTTACTTATTTTT
>N_5186
TTGGCGTCTGCCGGAATAGCCGTCATTGGTAGCTCTACTGT
>N_5187
GGTTCTAGTACGGAACCCTCCAGTGGCTCCAGTCGTCTATA
>N_5188
CAAGACGGAATCGCAACCTGCATTATCTTGACGCACGGGGT
>N_5189
AAGTCCAAGGCTCTTTGAAACCCTCCAGCGTTCGGATAGCT
>N_5190
GTAGCCCGTGTACCGCAGATCGGACTAAGAGGTTTAATAGT
>N_5191
CCCCGTCTTCGCCCAACCTACTGTATCACACGCTGACATAG
>N_5192
GAAGCCCGGCTCTAGACAACCCGAGCCCGCGCAGTGGTCTA
>N_5193
AAATACCCCATCCCCGCAACCCGTTGGTAGATCGAGCGTCG
>N_5194
GGTATAGGGCCCAGCGGCCTCGATACGGTAAATCGATATCC
>N_5195
TGACAGGCTATACGATCAGTCCAACAAGGAGCTAATCACCT
>N_5196
GCACCGGACGCAAGTCCTGACGACTCCCTAAGGTGGGTGGC
>N_5197
CCCATCCGATCTGCTAGGGCCAAGGGGACGATGGCCAGACG
>N_5198
CACGTTACAATCGTTGCGGACTGTATACGGAAATGCGCACA
>N_5199
TCTCTATACGCTGAAAGGAGCGCAGGACGTCTGGACCCCCT
>N_5200
GGGGAGAAGCGGATCCATCACATCCAACGAAGCCTTCATCT
>N_5201
TTACATTCATGAAGCGCCTTCCACCCCTACCGTAAGATGAA
>N_5202
CGGGTGGGATTCGTGTGACGCTACAAAGTAAGTAGAATTTG
>N_5203
ACGCTCCAGGGGTAAATAGGCGCGGCCTACAACAATCTGCA
>N_5204
ACCTGGTGATCGTATTAACACTAGAAAGGAAACTTGTGGTG
>N_5205
CAACTGAGAATCTGACTACTCTCGTACTACCTGTATGACCT
>N_5206
TCTCGCAGGATAAACATGACCATGCCTACCCAATGGTTCAG
>N_5207
GTCGCCCGCACTGACAGTAGCCTTAGACTTCCACTGAGTTA
>N_5208
CACAGCTATTTAATTACAGTCATCAGCTCCTGTTCGGAATT
>N_5209
TACCGGTGGTCTTCCGTGAACCACAGAATTCAAAACTTGAT
>N_5210
TAGGACCGCTTCGAGCGAAGCTCTAACTCAGAGAATTCTTA
>N_5211
GTAGCCTTAGAAATTAAATCCTGATGACCCTAAGTCCCTCC
>N_5212
GTTTCGCTTGTGACCGTCAGCCACTCTGTGAGCCGGTACAT
>N_5213
TCCAACAAAGGGGACACAGACGGGACTGAGGCTGGACGACC
>N_5214
TCGGATCACGGTTACCGAGCCCGGGTGAGTCCCGTCAAGAG
>N_5215
CTTAGTGCGGGCCGTCCACTCAGCTAAAGCTTAGGTGAATG
>N_5216
AGGAGAGGCCTATACAAGAACCCCGGGCTGTCACCATAGCC
>N_5217
CGGAACCGGTTTGCCAATCGCTCCATGTCATGCGGGGGCAT
>N_5218
AACGATGCAAACTGGTTTACCGGTTCCCTGCCTGTGGCCCC
>N_5219
CCACTAATAACCGTAGAAGACTCGGCATTAGCCCTGCAGAA
>N_5220
ATTACAGACTGATTCGCACGCGAGGAGGGACCGATTTATAG
>N_5221
GAAGCGTTGTTACACCCAGGCGTACTAGCCCCTGTCGTATT
>N_5222
CGAGGACACCATTATTGATTCGTTTCGTAGAGGTATTAATC
>N_5223
ACTCGGGACCTTCTCGGGCGCTCCTTCCCTTCTGTGTGACT
>N_5224
ACGTTGGGGTGAAAAACGATCGAAGCCGACGATGCATTACC
>N_5225
GGGCTCCGGAGAGTCGCAGGCTCACCGATATCCACTAGCCA
>N_5226
AGTGTCCAGAGTGTGGAGTACATCTTATCCTTAGTGCTAGG
>N_5227
TTTCTGTATGGGTACGAGGGCCTCGAACTCAGGTAATCGAC
>N_5228
AGCGGTATCAAGAAGTGTTACTTATCGAATCCCGGAGAGTC
>N_5229
CGAATTTATCAGGGACAGCTCAAGTCAATTATTTAGGCTAG
>N_5230
GTTAGACAATCCTACATGACCCCATGGGGACAATTTATGGA
>N_5231
GAAATATGGAGATCAATCGGCATCATGCCGCGTGTTATTCT
>N_5232
TTCGCACGTAAGTGCAAACTCTGCTGCGAGAACCAAGGACT
>N_5233
TATACTGGTCTGATCCTTAACGTCATGCCTACCTGAAACAG
>N_5234
ACAAGGACTCATGTCCCCTACATTTCCGTAAACATTGGGGT
>N_5235
GCGAACCTGAGCCTCGTGCACAAAGTCGTGACCCTGACCCA
>N_5236
CAAGAACCTTATCCTATCTACTCAGAGGCCATTTCGCTTCC
>N_5237
TGCCCGCGAATCTAGGGATCCTGAACCGAAATCCGTACACA
>N_5238
GGAGAAGCACACTACAATTACGCCGCTGTCCACTTTAACTT
>N_5239
TGATTCTCTATCGCACTACTCTGAGATTTTATGCTACGACG
>N_5240
CAACGAGACGCGGTGTTCTGCTGCTGAAGATGCACCACCAA
>N_5241
GCGACTGGGCACTTCGAATACACCAAAATGCCAACAATTTT
>N_5242
CCCCTCAGCGAAGAAAGAGACTAACCTGTAAAACGTATTTG
>N_5243
CGTTAGGTTTAATTTCAACCCTCCCATTGAACGACAATCTT
>N_5244
AAAGAAAGCCTACACGTTTTCTTACTGCTAACAGCGGAATC
>N_5245
CGGCAGGCATCGTTGTTCAACGTACAATGACAAGCAGACGC
>N_5246
ACATGCAATTGTGTTCCAACCCGTCACCACGCCAGATTTAA
>N_5247
AAGCCTTCCCCACAGTACTGCGTTAAGGAGTTTTAAAGTAG
>N_5248
CTGTTGAAGCACGTAAGGTCCGCCCAGGAGGCTCGGCTATT
>N_5249
GCCTTGGGGTGGATGAATCACAATTCTCGCAGCGTGTCGCG
>N_5250
GGACTCTCAGACTACGGCGACTAAAACGGCAACCGACAACG
>N_5251
GCGGTTGACCTAGCTCGGTACAGTGAAATCGACAAGGGAGC
>N_5252
TGCATATATAGAGAATTCTCCCTCGATATAGGCTTGTGCGA
>N_5253
ACGGCCTAGCGCGCAATCTCCTAGGCCATGGCGGTAACAAG
>N_5254
GCCACACTCAATGTTGCCCACGCAGGGGGCAGGGTGGGTAA
>N_5255
TAAATTGGAACAACGGTCGGCAATCAATCTCCGATATGTCG
>N_5256
ACCCGGGAGTGACGCGAGTTCCGTTATATGGCTAGTTCCGG
>N_5257
TTGATCCATATGCCATATCTCGAAGAGACGCGTCAAACGAT
>N_5258
AATACCGAGTTGGTGCTGCACTAAAAGGTTGACGTATCCTG
>N_5259
GAGAACGCATACGAAAGATCCTCATTGTAGCTTGTCAGGGG
>N_5260
TAGACCGCCTAATAGAATATCTGGCGTGCCCCATCCTGTCT
>N_5261
ATTGGGCTGTTACAGCTTTGCCTTTCCCAGTAGGGCAAGAG
>N_5262
AACGGATATTATAACGGTCACAAAACCGTCTTTCGAATAGC
>N_5263
CAGTTTCACTCTCTCGTAGTCCTCCAGGTCTAGAGTGTGGT
>N_5264
CGTCCCAACAAATATGACCTCCTAGGTGAGGAATATGAGCA
>N_5265
GGTTTCTAGCCCCACATATACCCGCTGGAGCGAATGTACAT
>N_5266
AGACATCTAGTGCACTTCTACTGAGGAGTAGTATGCGACGC
>N_5267
CTGAGAGACCAACGTCAGCCCCCATCCACGGTGGTCTTACC
>N_5268
GTGTGCCAGTGGATTGCGCCCAGAATTATTTCACGTTACGT
>N_5269
AACAGCGGCTCAAAGATGATCTCTCAAGCAACAACCAAGCT
>N_5270
ACTCTGTAGCTGTTTGGGCGCTTATGAAGATATCATGTTTT
>N_5271
GGCATGAAGAGTTCGTCAAACAGGGAGATGACGAAGCAGGT
>N_5272
GCCCAACTCCGTCTCGATTCCTCGCTATTCTGGGCTAGGCC
>N_5273
GGGGGCACCTGGAGCCACTACTTCTCATTTTCATGTATACA
>N_5274
TATCGGCCTCCTCGTGGAGCCCCACGACGACTGCCGTGAAA
>N_5275
CAGTTAGAAGAGATCCCGTTCCAGCCATGGCCCTAGAGATA
>N_5276
TTCAACTTGATCACTACATGCCCGCCGGACTCCCCACGGGC
>N_5277
TGCCCCAGGCGGTACCGCCACTCGTCGATATACAGCCTAAG
>N_5278
CATTTTAGCGTCTCAGCTCTCCTGTTCATCAAGTGTTTAAG
>N_5279
AGACACGCGCACTCTCTTAACCAGGTTGATGTCGTTCGGCA
>N_5280
CGGATGTACGTCATCAGTCTCCTGCTCGGGCTTTACGAATC
>N_5281
CGGCGATCCAGCATCGACGTCCCCTACGGACAACTAGGTTG
>N_5282
CCAAGCAAAGATTGACCCAACCTGAAGCCAAACTCGTATGT
>N_5283
CATTCCAATGAAGCTCGTAACCATTCCTTCATCGGAGGCGA
>N_5284
TGTGATGATCATCGGACAATCCTCACCATCCACGCTCTTTA
>N_5285
TTTTCTATTACCCTCTGCATCCTTGGCTAGGCCCCAGTAGG
>N_5286
CCTCGCTCAGAGTAACAATGCGCCCCGGCCCTTCTGATTTG
>N_5287
TCGGTAGGTCCAGGGATAACCTATCTGAAAATTGTGCCGTG
>N_5288
TATCGAGGTCGCCGTGTTTCCTGATCCAACACCCATTGTGC
>N_5289
AGCCACGCGGGGCTCTTGAGCGCAAATATCCAGACAGATTA
>N_5290
TCGTTAGGTCATCGTGCCAACGATCAACGCCGAGCTGGAAG
>N_5291
AGGTATTCGGGGGGACGGTACCCGTCGTCTAAGTTCGAGCC
>N_5292
TGGCTCGTCTATTACGCGATCGATCGGTAACCGGGGTACGA
>N_5293
CGGTGTCTGTCCAACAGGTTCAGGAAAGGCTTCCGATATAG
>N_5294
ATTAGGGCGACGACCACGTTCGGTTAAATAAGAGGACTACT
>N_5295
TGGCGTGGCGATCCGTCACGCCTGTACGTGGCGATTGTTTA
>N_5296
TGGTTCGGCCAGGGGTCATTCGTAATTATAGCTCCATAAGG
>N_5297
TCCTTGCAATTTATTTTCATCGCTATCTTAACGCTTAATGT
>N_5298
CCCCGCGTGTAATTTATTGCCGGTCCATGCTACAAAACGCG
>N_5299
GGGGCGTTATTGGTCATAGACGCCCGTCTCCTTCCGCTTAA
>N_5300
GGCGGTAGAGCGTCAGGGATCCCCGGCATTCTGTTCCGAGT
>N_5301
GTACCGAATTTGCGTTCCTTCAGTTTCACCCGTGAATTGAC
>N_5302
CAGGTCCGATATCTGCTCATCTTTTGACCCCGGTTCCCACC
>N_5303
GTTAAGCCGTGACTGTCATCCCAAGCGTGCACCTGCTCATT
>N_5304
ATAGCTTTACCCCTTTTGCTCGCTATACGGCAGTAACTCGG
>N_5305
AGAGGTGAGGATGGAACGAACATTACACGTGGGGTTCCTAA
>N_5306
CGTTGAGATGGGGCCCTGGTCCCCCCCGAAGTCAACTGGGC
>N_5307
TTACCCTCCCAATCCGTCTGCAATTCCCTATAGGTGGTGAT
>N_5308
CGTCATCTCCATAGAAACCTCTGTATTGACATAATTGGTGA
>N_5309
GGCGGTAGCCTACTTTATCTCATTGTTGTTGTGTGTGAACT
>N_5310
GGGTCCCCCCGGTCTCCCACCGAGAAAGCACCGTCCAGCCT
>N_5311
TCTTAACGTTCTGGACCCAGCTCCCGCCATTTTTGAACCTT
>N_5312
AGAGAGGGTGATCGTGCACACTCGTATTTAAACTTCTTAAC
>N_5313
ACCCACCCACCTACGTGGAGCTTTTCTTGGAATCCGGGTGC
>N_5314
TGTGCCTATCTGATCGATTTCTTAACCGTCTTAACCAGGCC
>N_5315
GGCTCTGCACGGGTAATCCGCGAACGGCCTCTGCGTATTGG
>N_5316
ATACCTGGTCCAAGAGAAATCTTTCAAAAAATACTCTGTGT
>N_5317
CTGACTGGTACACAGACCTTCTGGTTTTGCTTCTTGCTAGC
>N_5318
GAGCACCGTTTGTCCGAACCCTTGGTCTAATCTTGATCAGT
>N_5319
TGCCCGCCAGGAACCTCTCTCTTCAGGTCCGATGTCGGAAA
>N_5320
ATTATGGTGCATTCAGTCGTCCATACGCTCCGTAACCGTGA
>N_5321
AGCGAGAAGGCTTCTTCCGACGGTGCGTGGGACCTAAAGTG
>N_5322
TCCGGGTTAATCGCAGGTAGCTGACGCGGCGCAGACCTACT
>N_5323
AACATGGATACTGTGTCGTCCACTCTAGCGCTTATGGACGC
>N_5324
AGGGAGGCTAGCACTAGTCTCTGTGGTGTCTTTCCTGAAGT
>N_5325
GCCGGCGACCGCCCCCATGACGCCCCCGTCTGATCGCTGAT
>N_5326
TTGGCTTGGCGTCGACGAGGCCAGTTAGGCCGCGTAGGTAA
>N_5327
CACTTTTAAGGTCACCCACCCAGTCGCCTGCTTGATACCAA
>N_5328
ACGTATTGTGTTATGCACGTCTAGTAAATCGATGCGCAACA
>N_5329
TTAGGACCTTGGAGTCGAGTCTTGTATGACACCCATTGGTA
>N_5330
TTAAGTAACAAGGGTCGTCTCAAGTCATGCATGGGAGGCCC
>N_5331
GCACTGAGTATCGGACTGTCCATAATGAGGGGTACCGCCGC
>N_5332
ACCGCACCATACCATGCGGTCGATGGGAGAAGATTCTACCG
>N_5333
CCCACAAGCTCTTGGTCTTACTACCAGCACGAGGCAAGCCC
>N_5334
CATCGGACACTACTTAGGGGCCTGCCAACTGTTAGGGCTCA
>N_5335
AAAGAATGAGGCATCGTATACGATGCCATACTGAGTAGGAT
>N_5336
CCTAACGAGATCGAGTTGTACATGACGGACAGCTGAGGTCC
>N_5337
AATTTCAAGCACTGCTCGACCAGTGGGTTGATACAAAAGTA
>N_5338
GTCTCTGGATTAGATCGGTACCTGGGGCGTCTGTCCCGCGG
>N_5339
GGGGACAATGGAGGGACCAACTACCCATGTAGTGTCGGCTT
>N_5340
TTTGAACCACGTTATTGAATCCTCTGTGGCGCATATAAATA
>N_5341
CAAACATAGCAGCAGAGAACCCCACCAACTCGTCTCAAAAC
>N_5342
GGGGAAAAAAGGAAGGCCACCGAGCAGACTGGCGGGTCACA
>N_5343
ATTGCGGCGTTTTGACACTACCATAAGAGTTGCGTCTTTCA
>N_5344
TTTCGTCCCATGAAATAAGACTTCATGGAGTCACCCCGTCC
>N_5345
AGATCTAGAAGGCCGGTTGTCTCAGCCAAACTGTCGGTCAA
>N_5346
GTAGATGGGCGAGTGGGAATCCCATGATCCGAGAGGTCACA
>N_5347
CCCGAACGTCCCCAAAAGTACTCCGTCAGCATTTGCTTATA
>N_5348
CAAGCTGTGTTACGCCCTCCCATAGTGCGGAGATTTATAGG
>N_5349
TCGAGTCTCCAGGGTCATGCCTATCGATTTATTGGATTATG
>N_5350
GGACTAACAATAGCATCGGCCCTGGAGTGGATGTGTTTACA
>N_5351
AAACGTATGCTAGTGTGTACCCACTACGAGGTCTTAGCCCC
>N_5352
TATCTCTAGAACCCGGACCCCCGGCCTGCCTGCACTCGGTA
>N_5353
AGGCGCCATACAATGGGAGTCCATACGCACAGGCGTGTCCC
>N_5354
TGTGGGGCTAAGACGTAGAGCCGATCTAACCGGCGCGAATC
>N_5355
CGCGTGCTTATCCACCGTGACTCATAGAGGTATGACATACC
>N_5356
GAAGTCTTGGGCTGAAGACCCGTTCACAAATAACCTTGTGA
>N_5357
CTAATGAGCTTCCATTATCTCACAATCGAGGCGCCCATCCC
>N_5358
ACCGTGGGGAATATGAGCCGCCACGTCTTGTTTAAGAACAT
>N_5359
AAGGAAGTTGGTAGCCTCTTCGAGAAAAACTGTATACATCT
>N_5360
TCTGTTAATAAGTATTGATACGCAAGTAGTCCCTCCGCACG
>N_5361
GACGAAGGACGGTTACATATCGGATCGGCTGGTACAGGAGG
>N_5362
GAGACAGTATATGTCCGGAGCGTTACTCAGAATACTTCCCC
>N_5363
AAGTATATAACAAGCACAGGCATTTTGTTCGTTGTGGCAAC
>N_5364
CTGCGACGTTAACAGTTCTCCCACCCATCTTCTCAATGTTA
>N_5365
AGTATAAGGGGGCACGAGGTCTAACTATACTAGGCGACGCT
>N_5366
ACTTCAAGAGTATCACTTCACAATGACGAACGCACCTCACA
>N_5367
CAACTTCCTTTGATTGTCCTCTCTGACCTGAAGCCACGATA
>N_5368
AGACACCTATAATATGGGCCCTGTAGGTCCACCGATAGGAA
>N_5369
AGGTTTACCGTTAGTGAGAGCTAACTCGAGCGTTGCGACGA
>N_5370
ACAAAAATGTATGCCGGTGTCTAATCAGGCGTATCGATTGA
>N_5371
TGGTGGCTGTATCTCCACCCCTTATAACTCATAACGGTGTA
>N_5372
GTCGGTGATTTATTTGTCACCGGGTCCCTCAGGTGGAAACC
>N_5373
TACTTTGGAACAATAAACAACTAAAGTTAGCCGAGCGGAAT
>N_5374
ACGATCGTGAGACCACTACGCTCGGCACACTATATTCACCC
>N_5375
GAATGCCCTGTCATAACGTCCTCCCCGGATCGTCGCTCACG
>N_5376
GAACTTTCGCCAGGACGGGGCAAGCCCAGTATAGGGACATG
>N_5377
TTGCCCCAATTGCCAAATATCCACAGGTCCCAGCCATCCAT
>N_5378
AAAACGGTGAAGGCACGACACTGACGTGCCTGGGGAGTACT
>N_5379
CAATGGACAACTGTAATTGGCTACTTTATCCTTGGACTCCG
>N_5380
GATACGACCCGGTCTATTCACAGGGTCATTTCTCCGGAGGA
>N_5381
AAGTCGCAAGCGTGTGCTCGCAACAGGGAAACCATGGCGTA
>N_5382
ATTGACATCGTTATGATAACCTATGTAATTAAGCGGGCACG
>N_5383
GCGTACCGACTGGTGATCTGCATTGTAAGTATGCGCCCCAC
>N_5384
TATGCAAGACCGGTGTCGGTCAATGTCACCCCGGCCTTCCA
>N_5385
AAGGTGGGGAAGCAGCGTAGCTGGTCTGAACTCGAGTCCTT
>N_5386
TCGCGAGAAGTTAAATGAGACTTTGTATATCGTAGAGGAGA
>N_5387
GCGGAAGACCCAAGGTACTCCGGTCTTCCTGGCCACATCCA
>N_5388
TCCCCCTGAATAACTCACCGCCTGTGTCGTATTACGGAGCG
>N_5389
AGATGGCCGTATCCGTCTGACCAACACAAACCCGGTACGCC
>N_5390
TTAGTCTGTGGAACACGCTGCCGTCCCCTATTGAGAGGCGA
>N_5391
ACACTGGGTGCGTCCTCTTACTCGGCCAGTCTCCACGAGAA
>N_5392
GGACGTGCCTAGAAATACGGCAGGGCATGTTATTGCGCCTT
>N_5393
TCACGTGGCTAATGGCGAGCCAAGCTTTCATTAACTGCAAC
>N_5394
TTCCTCCTATTATACTTTAGCGTCAACCAAGGTAGGCTGTG
>N_5395
CAATAGTTTCACTTTAGTAACCATGTCTCGGGCGCACTTCT
>N_5396
TGTGAATTGAGTCAAAGGACCAAAATATAATTGCAATAAGA
>N_5397
GGGTAAGCCAGGATCTTCGACTGGACCGTGCCCGATGATCT
>N_5398
GATATCATAGATTGAAGACGCCATGTCTTTTCTTAGCATGT
>N_5399
CGCTAACACTGAGTCAAACGCTTCATGTCTACTATTCGGGA
>N_5400
TTCCGACGGTATACGGGTCGCAAGAAAACGACATGCGGGTA
>N_5401
ATCAATATTCAATGATCGCTCCTCAACCAAACGCGTCGATA
>N_5402
TCTCACGGTTAATACTGGCCCCCCGTTGGACCCCCACTGGT
>N_5403
GTTCTACAAAATTTTAATCACACACTGTTGACCATTGAAGA
>N_5404
GACAAGATTCTACACGGGATCCCCCTATTTGTTACCTTGCA
>N_5405
GCTTCAGGCGAAGTCCCCCTCACTCCGGCCTCTTAAGGCGT
>N_5406
TCACCTCTTAATTCTATGTCCATTTATGAGCGCAAACTGGA
>N_5407
ATCCCACGTCTACTGGCAGGCACGTGTGAAGTGTAAGGAGA
>N_5408
AATCTAGCGAGTCTGTATAACTACCAGTATTCATATGGCAT
>N_5409
TTGGGGAAGGTAGGTAGTCCCAATGCATAGATACGTCGGAT
>N_5410
TACCTGACGCAGCTACTGATCCCCGGGAATTTCTGAATCGC
>N_5411
ATGGCTCTCGCTCGCACGATCAAATAAGCAGTATTTTGCCC
>N_5412
ATTACCCCTTGTTAATGGGCCCTGACTGGTGAGTTGACCAG
>N_5413
GTTATTCGCAGAGTCCTACCCCTATACGCTAAAGCGGTAGG
>N_5414
CCGCCTACACAAAGGAACCTCGACCCGCCCTTCTAGCTCGG
>N_5415
CGGCCTGAAAGCTATTGACCCCCGACGGTACAAGCATGTAA
>N_5416
TCCAAGTCGGCAGAGATCTGCCAACCAACACTATGTTCCTC
>N_5417
AAAATAGTGGCAACTGTATACAAAGAACCTAGTCAGGGAGT
>N_5418
TCCCAAGAGTAAGATTTCCTCGAACACGAGTACGCGCCCAG
>N_5419
ACCGACACTGGGCAGCAATGCAAAGTGGACCGTCAAAAATT
>N_5420
ATCCCCACATAGTTATATGACTAAGGCCCGCGAGGCAATTC
>N_5421
CTTGCGCGATGGTTTGGGGACGAAGACGCGGACTAAACGCA
>N_5422
CTCAACTTTGACTGTTTATACTAACAGCAAGGACACGTAAG
>N_5423
CCGCTCCGTTGCTTGATAGGCCCAGTTCCACGTCCAGAAAA
>N_5424
ATCTCTCTACACCCCAAACACCCAGGATTACTGTCGGTGGA
>N_5425
CATTGGGGAGACGAAATAAACATTCCATCTCGATCCTAAGC
>N_5426
GCGACTGTTCACCGTGGCGGCTATAAAATCCGGGCTAATTA
>N_5427
GGGGCTCGCACGCCCTTAAACTACGTCTATCGCTTCACCCT
>N_5428
AGCCGGCGCTCTTACAACATCTGTACCCGCGACTAACACAC
>N_5429
CGTAACGATAATGTCTTACTCGATTTGACAGTTCCGAATGT
>N_5430
AGTCATTGACGACTCGTATGCGCGATGCACAGCTGTGGTGT
>N_5431
TGTACATCACGAACATAAACCCCAGGTGCGGTGCCCACGTC
>N_5432
AGTGATCTCAGCGAAACTATCTTTTAATTCACGAACCTCTT
>N_5433
GACACCACGGAGGTTCGAGACGGGCATTAAAAAATGAAATT
>N_5434
TTACTGCTATTGGTTTCGGCCAATTCCCCGCGCCTACGAAC
>N_5435
TATTATGCGTATCCCCCGTGCCATGGACCATCCGGACTAAT
>N_5436
TAGGGTCGTTATGTTTGTAGCCGGCGCAGGGCAGGTTGCAG
>N_5437
ACCTGCGGTGCAGTGATCTACGTTCCTGCGGAAGAAAAAAG
>N_5438
TCGGCCGGATGCAAATGACCCTATCAATTTGCTCTGGATCT
>N_5439
TATGTAAAACAGACTACGGACACCGCCGGTTCAGGGGGAGG
>N_5440
AGATTGTCTAGTCTCCGCGCCAACTCAAAATACTGAGAAGG
>N_5441
TAAGGACTAACCTGACAATCCCCCGTTCACGTCAAGAGCGC
>N_5442
GGATAAAACATCGGAGAAACCGCGGCCTATTAGATCCCACA
>N_5443
CTATATCACTTACATATCCACAAAACGAGTGGCGACATTCC
>N_5444
TACCCAGCCACAGTCCTGCTCACATTTTATGCGTAAGAATG
>N_5445
ATTGTCAAACGAAGACAGACCGGCGGCGGTCCTAGGAAGCT
>N_5446
TTCAATGTCTACATACGTAACGGCGCTGCCGGCCTCTCCAA
>N_5447
GAATCTCTAAACTTGAGTAGCTAACGTAGCACTGGCCGAAG
>N_5448
TTATGGGGCGGTGCGCAATACCTCGCACTACCCCCTGATAT
>N_5449
TTTTCCAGCGCTAATACATTCCGGCTTAAGCTGGATCAATC
>N_5450
GGAACATGCGAGGACTCCAACAACGATAGGGTATGTACCTA
>N_5451
GGATACTCCAGTTTAGTCCACGTGGCTTAAACTTGTCCCAT
>N_5452
TCGTAGGGTAGGATGTCGCCCGTATAAGTTCCCCATACACG
>N_5453
AAGGGCAGACTGTGATATCCCGTAGTTTCATACACCTGAAA
>N_5454
AATACCGGATCGCGCGGCAACGCCACTACAGCGGGCAATCA
>N_5455
CGTTTTGCATGTCAGTTGTTCAACGACACCCAGTCTAGCGA
>N_5456
CTTCCATTACGCGAGGATAACTACTAAATACCTGGTCGGAC
>N_5457
CAGGACGCCCAAGGAGGTAGCGTTCCATCATAAAGGTGTAA
>N_5458
TATAAGTGTTAGTACCTCGACATGCATTCTTGTCCGTTAAG
>N_5459
CCTAGCCGTGGCGAGTGGATCCTTGACATATCGGATCTCGA
>N_5460
CTCCTCTGAAAGCGAATATACCGACTGTCAGGCTAGAGCGT
>N_5461
CCGTCCGTTCTCTTCAAAGGCTACTATGCCTAGGACCACCT
>N_5462
TAGGAAGACCTAGTTTTCATCTTATCGGTTCCGTTTTAACA
>N_5463
GTAGGGTCACTACGGCTGGTCTCGATATCTCAACCTCGAGG
>N_5464
GCATCAACCTAATCGGCACACACCTATAGAGGGCGCATTAC
>N_5465
CCATAAGATTGGTGGAGTTTCCCGGAATCGACGGCACTTAT
>N_5466
TTGGGGGCTTGGAGATCGCCCTTGAATCGAGTGAGATGGTA
>N_5467
CAACTACTAATAGAGTGGCTCAGCGTTAGGTGTGGGACGGT
>N_5468
GCAGAGGTATGCGCCGACTTCCGAACCCTAGTGGGCCTATT
>N_5469
GAGTCCGCGTATTTCTGGTCCAACACGACCCCACAAAGATG
>N_5470
GCCCTCCTTTTAGTGCAACGCTCACTCATAAGATGCGCCAA
>N_5471
AGTCTGAAGGCGGCGGGGCACGACCGCTACAGCTACGGGAC
>N_5472
TCCAACTATGCCTGTATGGCCTAGAACAAAGGTCATGTGCT
>N_5473
TGAAAAATAGGGAGGAACGTCAGGGAGATTCGTGGGTATTC
>N_5474
TTTGCTAACACCGCTCTGAACCTCGCCTAAACGAAGAGAGC
>N_5475
CCGGTCTATTTAAAGATGTACAGACAATTGCAATTTCCACA
>N_5476
TGCTCGGTGAGCACACTTGGCCTCAATAGGTGGTACAGATT
>N_5477
ATAGTTGCCGGGACGCTTCTCCTGAGTGAATAAGACGCTGA
>N_5478
CTACGTTAGAGGATCGAGTTCAATTCCAAGAACCTTGCAAC
>N_5479
GGGCGGGCAGATGAGCGAGACTGACTGTAATTAAACGTCCG
>N_5480
TTGGACCTATCGCCGCTACGCTTCACATGTTACCCAGAAGT
>N_5481
AACATGCACCACGAACGTTCCGTCTCAAAGGGTGCGCGGCC
>N_5482
TCCTCTGGAGACTGGAAGGACCTGTATCCACATTACAGGTC
>N_5483
TCCGGAACCTGCCCGCACCCCAATATTAGACAATCTCAAAC
>N_5484
GGTAAAGTATGAGACCCATACACGAGCATAATCCTAAAGTT
>N_5485
GGCGTCACACCGTACCCCAACAATAGATAGCTGGTGGGTGT
>N_5486
TACTACTTGCAGCTGCCAATCCTAGCGTGGATGATTCACGT
>N_5487
TGCAAATTAAACCCGCCTAACGTACCATAGAATCATGCGTT
>N_5488
TGCAATGTTTTCTCCACCTCCGGTGTTTCAAGGATCGTGGA
>N_5489
TAGATACCGCGTTACTGCATCGAGTCCCTTTCATGGCAAGT
>N_5490
CATTGCATGTGCCAATATATCAATGCGTAGGCGACCGAGAG
>N_5491
ACACGAAAATGTTGCAATATCTAATTACAGGGGCGGTAGAA
>N_5492
AGTGGTCAGGCGATATTTCGCATGAGGAACAACGTCGTACC
>N_5493
TCTCAGCCGCAGCACATGAACCACCAGCGCGTAGGAATATT
>N_5494
ATTGCTGAGCTACCTCAGGACCTTATGGAGACCCTTCTTGG
>N_5495
GCTGACATTCGGTTGAAGACCGCTGTGGAGGCCTGTTTATC
>N_5496
TCGCGTATCGCCCGTGTCGCCAACTCCCGGCCGCGGTTTGA
>N_5497
TAGTTCTACTATATGTAGCTCCTGAGATCAGCTCGGCCCAC
>N_5498
AGAGCTATTCCGTAGTCTAACTACTTAAAGTGGGGTGAACT
>N_5499
GTATGAAGATGGAGTAGCACCTGTATTTCGCGATGTGGCGC
>N_5500
ACTTGCCGCAGTATCCTGTTCCACTTCGTTTGGGTCGGTAC
>N_5501
TGCCGATCTGCACGTCTCAACCCACATTGCGTTCACTTACC
>N_5502
AGAACGGGGCGTTATCGAGCCATCCCTTCTTTACATCCACA
>N_5503
AATCTCTTCCCATACAGCTCCTGTAAACCCCTGGACCGGCT
>N_5504
CACATCAACATGTACTGGGCCCAGCCCCGCCTGGTTTACGC
>N_5505
CGGACGCCATATAGAGGTTTCCTACTAATCTGAACGAACTC
>N_5506
CGCATCGCTCTCCACTCAAGCGGCTAGTATGTACCGCTTAC
>N_5507
TACTTAACGAAGGGCCTGTTCTAACACGACTGATATGGACT
>N_5508
AAAGAAGAAGTGTCCGTGCACCGAGGGAGGATGAGAGTCAT
>N_5509
TAAGGAGGTGGGATCATTGGCGTAGGCCGCATGGCTTCAGT
>N_5510
TCACGAAGTTCTGCCTCGCCCCCGTTGGGACTCCTCGGCAT
>N_5511
AGGAGATTTCCGTGCGCAATCGGTAAAGATAAAGGTTCCAG
>N_5512
AAGTTGTAGATCACGTAATGCTGGACTGTCTGCAGATAGTA
>N_5513
ATTGATCAAGTATGTCTTGTCCCATAATGATGACCTGAGTG
>N_5514
TTTCCGCAGGGGAACAAGTACTAGTACAATTCTCTCCACAA
>N_5515
ACAGTTGAATCTCTTACTCCCTTGACTGGAAGCCCCGAAAG
>N_5516
CGTTGCAACCAGTTTAGTCTCTGACTTACCTTTCTCCTTTT
>N_5517
TTTTAACATCGCATTAACGTCGAGCTATGCCTGGCGTAGAC
>N_5518
TATACCGTTTAAGCAAGAGTCCGTTTTGCTTCAGTGCGCAT
>N_5519
CCACAGCAGGGTGCGCATAACTTCACAATTACCTAATCTTT
>N_5520
GTACCAGACGAAGTTTCTTCCACTTACCATCGTGGTGATTT
>N_5521
GGGTAGCAATCTAGGTATTTCCGTATGGACCTTTTTTACGA
>N_5522
CCAAGCCGTGAAGGGACCTCCAGAGGACCGGGAGGAGCTAT
>N_5523
GGGCACATGGTTAACTCTGTCCCTGCGATATTCCGTCCCAA
>N_5524
AACAAATAAATGGGAAGATCCGGGCACCCCCAGATGGGGCC
>N_5525
GGTGGAAGTAACTATGACCTCCTACGCGTGACAAAATCTGA
>N_5526
TCCGATGACGATCTTTGTGACTGAGAACTGAACGGACGACC
>N_5527
GATTTACTCGTTACCCATCACCTACTTCCGACGGACATATG
>N_5528
TTATTTATCATTTTGTAGGTCAGCCGAGGAATTTAACCTTT
>N_5529
AACGTGAGTTCTTGTAGTCGCATTGAATTCTGCGAATCCCA
>N_5530
AGGCCTAATGCTGCGCGGGGCCGCTATGCCGTCATTACCTA
>N_5531
GTTGACTGTTGCTAACGTCTCCCAGCTATATCAAGTATTAT
>N_5532
AGGACCCCGAGAAGCTCGGACCGTTCATAGACGGGGCTAGA
>N_5533
ACGAGCAAAATGTCAGCGTTCCAAGTTATTTCAAATTAGTT
>N_5534
TCGCTCCATTTGAGCCATTTCTCACCTCGTACCACGCCAGA
>N_5535
ACTTTTACGTCTCGTTAAATCAGATAGTACTCGCGCCAACC
>N_5536
TTAAAAACCCATGTCCTATCCCTCTGGAGGTCGTAGCGGCG
>N_5537
TCTATCTGTGCATCTGGTTTCAGCGGGTCGCGCCAAAGAAA
>N_5538
ATGCAGGTTCTTTACGTCCTCTTAAATCTTGTATGCGGTGA
>N_5539
CGCTTCGGCTGCGTTAAATACGGAATGGTATTGCCGGTCGG
>N_5540
GTTGCACATTTACTTATAAGCTTATTTAGCGCAACGCCCAG
>N_5541
AAGCAGAACCGTATCGCAATCCCGTTCGACGTTGGTGTTCA
>N_5542
AACAAAGTCCGCAGGCTTAACAATCTTTGTGCCAATAGCGT
>N_5543
GCCTCCCCCATCTTTATGCGCAAAGTTATGAAATTTAGTTG
>N_5544
CGTTGCTCCCATAGCGCTTACACAACTTAAAACCTCGTAAT
>N_5545
TCTTATGGTCCTTATATAGACCCGTCAAACGAGCGAACGTA
>N_5546
CGCAGAGGGGCTCAACTGAACTGTCTACTCCATAGCCACGG
>N_5547
AGGAGGGATGCGCTTATTCACGTTACTGATAACGTTTCAGT
>N_5548
TCGCCGTTTTGAGTTAGTCCCTTGCGGTCATCTAAGTAGCA
>N_5549
AGCGTATTGGGAGGTGTATACAAATAGGATATGCTCAAGGG
>N_5550
TGGTCACTGGGAACCTCTCCCAAGTTTTCGACTAGTATTCC
>N_5551
GTGCGCAATAGCAGCAAGTTCATAATCGTGACTGATGTTGT
>N_5552
ACGTGACTTATGCTGAAGAACGTTCGACACGCACATATGTA
>N_5553
GACCACGGGTACGACCCTTGCCGATACCTCGGGTTTTGCGT
>N_5554
GAACTATCGCCGACGATAGGCATAGGGGGATCAAGTGAGCT
>N_5555
GACTGGAAATGCACGGTAGCCCCCATGAATCTATCGACATT
>N_5556
TCCGATTTACTCGAGCAGATCGAGGATGCCGTGAAGAGGTT
>N_5557
AGCCTTAGTTCACTGCCCGGCAGGCCCGACGTCCTTGGATT
>N_5558
ACCTTTTGGGCGAATTGGCCCCTGAGACCGTTATAGGCCTT
>N_5559
ATCTTGGTATCGAATGCATGCGAACTAGTATTGTGGTGAGA
>N_5560
ATAGGGGGTTACCTGCCGGCCCAATTTTCCATATATGTGGT
>N_5561
GCGAACGGTGTGTCACACACCTAGGGCCGGAAGCCAATAGT
>N_5562
CCTGCGTGCCCTTAGTCAGCCTATTTTCCACTCCATCTAGA
>N_5563
GCCGTGGTCATACTGCCCTTCGGTAGTACCAAACTTCAATC
>N_5564
GTTGTTTGGACAAAGCCATCCCTGCTCAGTAATAGGAATGA
>N_5565
CGGGCCCTTCGTGCTTAGCACTTCAGAAGATATTAGATCCG
>N_5566
GCACACACTGAGCGCAAACACATACACCCTCGTGGGTCGAC
>N_5567
TATGTTAAAGGACCCAAGGACCTGGCTCACCAGGGGTTGTA
>N_5568
ACCCTCTGTTATCGGGAGCTCGTATTACCTAACTCGGGACA
>N_5569
GGACATTGGCTGCATAGCCACAATACATGGCCCGGCGGGCC
>N_5570
ATGACTATACCATGTTACAGCGTTAGGTTGTCGAGATGGCT
>N_5571
TAGCCTGGGGATACAACTCCCTAGATTGAACGGGCTACAGG
>N_5572
GGTTGTCTCAGACGTGTGGCCACAATTAATCCGCCGGAGTG
>N_5573
TTTCCAGAATAGTGACCTTTCACTCCTAATGCTGCGTTCAT
>N_5574
TCGGGAATGGCGTCACAGCTCCCCATGATGCGGCGCAGTGC
>N_5575
GCAAACGCGCGGGAAGGCGTCTTGTATGATAAGGATAGACC
>N_5576
CAACATCCCTTGCGACAAGGCTTACCTCATTCGGTGGCCAT
>N_5577
TATATAAGTCTGATCGCAACCATTCGGGGAGACTCGCTTTG
>N_5578
TTAAGGTCCAGTGTTCGGTACCGTAGCAACACTCACTACAT
>N_5579
AACCTCTTACACCCTTATACCCTCCAACCCACTATAGTTCT
>N_5580
AGACAAGATACTTCTCTGGGCAAACGCGCCGAGCCACCTTG
>N_5581
TTAAAGTGTTCTGTTGACTTCTATCATAATAGCTTATAGCG
>N_5582
CCGTCTATGTACTCCTCTTGCCACATATGTAAGAGAGACAC
>N_5583
AGGGGCCAGCTATTTGAAATCCGTAAACGATCCTGCTTTCC
>N_5584
GGGGTTGGAGATAGAGAATTCACCCATTCATGACGTACGGT
>N_5585
TCGAGAAAGCGCGTAGGGGTCATCATTGAGAAACTGATGCT
>N_5586
ATTCCACCTGCAACTCATCTCGTTTATGTCAAGGGCGCGCA
>N_5587
GGGGAGTTGACTATTATTGGCACCAGCTTTAGGCGACCACG
>N_5588
GGACTACGGGCCTTAGACATCGTGCGCAGCGCGTAGCGCTG
>N_5589
GTATTCGATATGACCATTACCGTTACGTACATCTGGCCTAC
>N_5590
CGGACCTCGGCCCCTCTGATCGCCAGTAGGTTATACCTAAT
>N_5591
ACGCCTTGCCCTAAGGGTATCTCGTATCTCGGAACAACAAA
>N_5592
CGCGGACGTTTGTCGCGGCTCCGTGATCGGTAACGACTTAA
>N_5593
ACGTCGCCTCCGTCCAGTATCTACCTCTGCTAACTCGAACG
>N_5594
TACGTCCACCTAGAGTAGCCCAAAGTGCTGGAGGGTGTTTT
>N_5595
AGCGTTTAGTCAGTATAAATCACATGTGACTCTCTGAGATG
>N_5596
GATCATTATTAGGCACCTTACAGCTCTGGTCAGTGCAAGAT
>N_5597
GTCGGGGTACCGGTTCCGCTCGATACAGAAACCAGTGTTGG
>N_5598
ATTCGGGTCAGGATCTCCAGCCGGTAATAACGGGACCTGAT
>N_5599
CTTACTTATCTATCAGAAGGCAGATGCGATCGTTATAAGAC
>N_5600
GACTCCGGTACACCGGGATTCGCCGGATAAAACGAATTATC
>N_5601
ATGCAACCCTTTAAGGTTAACTCCGCCTTTGAGCCATGAGG
>N_5602
CGTTTAGTTATTGGTCCGTACCCCTTCCAGTAGCTTCCACC
>N_5603
TGGTTGTGTGATGTCTTCTTCACCCCCTCATGGCTGCAGTG
>N_5604
AGGGTCACCTCGTTCTGTTCCATCTCTCGGTCTCTGACCTG
>N_5605
ATCAGGGTAACTAGGTATTACCATGAGGGCGGTTTGGAATA
>N_5606
AACTGTTCCGTTAGCGACCGCTAAATGACTACGTACGCTCC
>N_5607
ATAAAGAAAGCTACCCAACTCGGCTCACGATGCCGGAGGGA
>N_5608
TCAACGAATCTGTTATTGATCTAATATTACGCTAAGAATGA
>N_5609
TCTCTCCCCCTAGCTGCCACCTAAAGACATACATAAAGGAA
>N_5610
GATCTCACGCTCGTGCGACGCCGCGTTAAGGGGAGTTCGCT
>N_5611
GCACAGATGTCGGACGGCCACAACGCTGGTTACGGGTAAAC
>N_5612
AGAGTTAAGTTTTTTACTCACCCATTAATGTAGTCATATGT
>N_5613
AGCTCATTCAGTATCGCTCACTCTACGGTTACCCCTCGCGC
>N_5614
TAACGCCCCCCCCTCTGGGGCACTAAACATTGAGGTGAACA
>N_5615
GCCTCATTATGTCGACCTGACAGTCGACCGGAGTAACACAT
>N_5616
CTTGGACGTTATGGTCTGTCCAATCGGGCGTGCTACTGGGG
>N_5617
GAGGCGCTTTTACAAACGACCAAGACCGACCCCCGACGAGA
>N_5618
AATTCAGTTAGGAGTAGATACCGACGATCCCGCCTATTCAG
>N_5619
TTAAGGTCCACCGGGTTCCCCGTCCCCAGTCCCCAGCGAAG
>N_5620
GCGCCCGCTTAACTTGGCTTCCAAATCCTAGTGCCCATACG
>N_5621
ATCAGCGCACTGCCGCGTATCGACTCTAGTCCGAACAGTGT
>N_5622
CGCTATGCCGAGCGACATACCCAACTGCACTCGTCTCTCAA
>N_5623
ACGAGTTCGGAATATCTGGACTCAGCCCCGTGGCAAGACGT
>N_5624
ATATAAGGCGTATCATCTACCTCGCCCGAGCATATAGGTTC
>N_5625
CCCAATGTTAGGCATTAATGCTACATCTGAACGAAGAGTCA
>N_5626
CCAGACCGTTTAATTTCCATCTGTAGACTAACAGACGTGAT
>N_5627
AAAGATTACAGACCAGTCTCCACTGCGCACGCGCTACGCGT
>N_5628
TGATCCGAGTTTTGGGCGGACTTATTCGAGGTTCAGGGGAC
>N_5629
TGACACTCCGGCTAATGGATCGGTTGGAGTCATCGGACTCT
>N_5630
AAACAACTTTCTTTAACTTACATAATCTATATTGGTCCGAC
>N_5631
AGAGCCCCACGCTCAAGGGTCAGGATGTTGGTCATATAGTG
>N_5632
CCGATACTGACATGGGGGCACCATTACGTTGTCTCGGTATA
>N_5633
GGACAGAGAAGGTCCCCTACCCCTATCACTTCGATAAGCAT
>N_5634
AATGCGAACAGTTAACCGCACTCAAAGTCAACGATAAAGTA
>N_5635
CTCCGGTGAGCGTGTCAGATCCATCCTGACCCTAAACGCCC
>N_5636
GTGAAGAGATTGCGTTAGCTCTACTACATCTGACCACATAT
>N_5637
TCACGGGGGCCTCGAGATAACATCCTCGGTCGCTATGATAC
>N_5638
TTACCGCATGGTTGATAAATCGTCAACCGCCATATTAAGAA
>N_5639
GGCGCCGGCATGTGAGTACGCGACACCAGAGGATAACGAAC
>N_5640
TATAAGGGATTAAGAAGACCCGAAGAGGTTAAGTCGTGCGA
>N_5641
ATGTTTCAGGATACTCATGACCGTAACGCGGTAGACAATTT
>N_5642
TCGTGTATACAGGCGGAGACCTGCTTACCTTCGCACATACA
>N_5643
GACAACGCCCCCCTTTGGTCCGACGTTTGCCAACTTTTCTC
>N_5644
AATCCTAGGACGGTTGTCTGCAGTTGCATGACAAAATGCCA
>N_5645
CTATTACAAGGACACCATTTCAGCCGTCGGGCAGTACCGAG
>N_5646
AGGTCTGATATAGTTAGAAGCAGACCGGCTAACGGAGCTCT
>N_5647
TCGGATCCGCCCTGTGGACCCAGCTACCGCCTCGGTTAACC
>N_5648
GTGTCATTTAAGCACCCGAACGATTTTAAAGCTGAACCCTG
>N_5649
ATCTCTGATCGGTAGCGATTCTTTTACTAACTTGCGAGTAT
>N_5650
TAATCGGAAACGCCCTTTAACTCTGCAGGGGTCCTGTGAAG
>N_5651
GCTGAGGTTCTTTACTAATGCTGTTTTACTCTGCCTCGAGC
>N_5652
TCGGGCCGTGGCGCCGAGCACGAACCACCAGTATTAATTAG
>N_5653
AATTTTAGCGCCTACTCACTCGTCGGGGATCTATTGGACAA
>N_5654
GCCCCGCGCCACAGGTCCCACCAAGATGGTACACGATGTTA
>N_5655
GAGCATACACTAACCGTTTGCTGAGGAGCCCCTCTGTATTC
>N_5656
TGTGCTTGGGAGCTGCCTTGCATAGAGCCTATCTAGAAACA
>N_5657
ACCTGACTGAGTTCCTTTGCCGTATGCGGTGCTATAGTGCG
>N_5658
GGTAAAGTACGTTATTCAGCCGGACTAGCCTTGATCACTGG
>N_5659
CACTAGTGTTTGATCATAAACTCCTACAATACTCGCCGATC
>N_5660
ATGATTCCGGTTACTTCGGGCAAGCGCGCGTCATGCCACAG
>N_5661
ACGCCTTTCACGGTTGAGCTCTGTATGTGGGTGAGTTTTTA
>N_5662
ACTTTTCCTCTAGAAGGCTACAGTTCATACGTTAAGCCGAT
>N_5663
AAACTTTAACTTTCACTATGCATTTACAGAAAGCACGCGCC
>N_5664
TTCACTAACATACATACACGCCCTGGGCTATTCTTCGTCGG
>N_5665
GTCGGAGTAGACGCTGGTATCGACACTGTGGAAAGGGGGGC
>N_5666
ATCCTTGAGGACAACAGTACCACACTCGAATGCCCTTAGCG
>N_5667
CGGGTATCACATCTTGGTATCCGGAGTGCCTGCGTTGTTCG
>N_5668
TAAGGTAGCACGCGATAAGTCTAACGAGCACAGCTCGCGCT
>N_5669
AAATATCGTCGTTAGAGTCCCATCACGTCTTGATTGGCGAC
>N_5670
GTGACGGGGAGTCGGGAACTCCGGGTGTGACGGTTTTGTGA
>N_5671
CTGTTCCTATACTTAAAAATCATACGCTGATGACCCAAATA
>N_5672
GAAGTCGCCCATAGTTCATTCAGTGGACCGCTTAATTCTAT
>N_5673
CGCCTAAAGTATCCCCCGGTCCCCCTGTAGAAGGCGGGCCC
>N_5674
CCTCTTCGCCGCGCCCTGTACAATAATTCGGGTCAGTGAAG
>N_5675
CAGCCCGAGTGCCAGCCTGGCGACCGGTACCTAGTCACTGT
>N_5676
GTAAAGCTGAGGAGGGCGCACAACTAACCACAAGATAAAAA
>N_5677
GAACTAATTTACGGCTATCTCACGCGAGGTAACCTGGATGG
>N_5678
GTCTGTGACATTTCTATCAGCGCAAAGCACCCGGGCCTACA
>N_5679
GGGGACAGGAAATAAGCTCGCTCGAGAGCTCCGCGAGGGTG
>N_5680
TGACGGCGTGATAAAGACCACCAGATTGGCACCCCCCGAGA
>N_5681
ACGACGGTTGACGGAATCCCCTATATTCGAAGCCCACCCCC
>N_5682
TTCCCATACCTACACGGTAACCGCCAACTCAAACAGCAGGC
>N_5683
GGACACCCTAGTAAATTCCTCGCTATCCAGGCGTTACATAT
>N_5684
CGGACCAGATAGGTCTATTTCTTGGGCTGATTGACACAAGC
>N_5685
CGTGTCGCGCTTGCGTTTACCAGAGTTCATCAAAGGCCTAA
>N_5686
CCGCAACTCATTAGGGGATGCGAGAATGGTGCATTCCGAGT
>N_5687
AACATCGTACTGAAGATATGCTAATGCTTAAGTTTCGAAGT
>N_5688
CTATACAAATCACACCTTCACAGTCTAGAGCTGACTCACAA
>N_5689
CTGTCGCGGCCGCCTGATAGCATCTTTTCAAGTGCCTCTTA
>N_5690
CGGGTATCTAGCTTAGCGAACATTAAGAAGGAGAACAGGTT
>N_5691
GATGTGCAGACAGGTCGAGGCATGAAGAACGGCAAGCGGTG
>N_5692
AGTGACTGCGGCCGAGGAGTCCCTGACGCACTTTGGTCTAT
>N_5693
TGTCATACATAGAAAGGACCCGGGGAGGTAGTCTTAGCCAG
>N_5694
ACTCCCATAGCCCAACCAGCCTTTTGGAACCACTGGGGAGG
>N_5695
AATAGTAATATGCTCGGATCCGCCCGCGAGGGCTACCCCGC
>N_5696
GATCACGGGTTACGCGAGTTCGGGTTACCTTGTGCGGAAAG
>N_5697
GCCAGAACGTAACTACTATGCAGTCGCCCGCAGTGGTTTTC
>N_5698
GATACTGACTAGGATGTCGACACGCATGCGCGTCAATAAAA
>N_5699
CCAAAGGAGTCCTTGTACCGCGTAGCCTTAAGAGAACGCGT
>N_5700
TGATGTTAAGCCTAACTTTACCACCCATATCCAGTTGGAAG
>N_5701
CAGCCGAACCCCGGATCCTTCTTTGATCTAGGTTAGCTACC
>N_5702
TAGGACCCTAGCCCTTCGTACAATCCATACTGACTCTTCGT
>N_5703
AAGTTTACGGAACGCTTTAGCCAATAGACCCGGGTGTACAC
>N_5704
ACCATCCCAAACACGTAGCGCACCCACGCATTCTTAATTGA
>N_5705
GTGGTGCAGTGTCTGGGTACCCATAACGAGCTAGTTGGTGG
>N_5706
TGAGTTCGTGGTGGTGGCCACATAGGCATTGGAGGATATAT
>N_5707
AGCCAGTGCTACGTATTAACCAAAGCATAAACACGGCAGAT
>N_5708
CAGCTCCAAGACTATATGGGCCATCCATATGTTAGAACAAC
>N_5709
GTCGATCAGTAGATAGTTTGCTAAATCACACTTTTTAACAG
>N_5710
GAGCTACGGAGGTGGGGTATCGATTTCTGACTAGGTTCAGC
>N_5711
CTGGACCCTCGCTATGGGTTCAAGGCGTCTGCGGCACGGTC
>N_5712
GTCTTTAAAAAAAGCGAGCACGAACCCAGTACTAGCCCCAC
>N_5713
TCGAAGGGTTAGCTTTACACCCTATAGCCCCATCAAACGGG
>N_5714
ACCCCTTGGGCCTCAGTGGTCATAATCTCGTGCCATCAGCT
>N_5715
GACATGGGCGAGGTCCGTCCCAGATCGCTTTACCACACAAC
>N_5716
CGCATTTATACCTGGGTACCCTTAATCGAAGTACTGTCTCT
>N_5717
GAGAGTTTTTAGATAAAACCCACAAGTGGCAGAACTCATAT
>N_5718
ACCGTAGTGGACCAACTGAGCACAGCAAGGCACTGTGTGGC
>N_5719
AAAAGGTGGTCTGTGCTTGGCAACGTGCTACACGGTGTAGC
>N_5720
GCCACCTGTTCCAGGTTATTCCCGGACTAAGCCACTGAGTA
>N_5721
CGGCGCCCAGGTCGGCGCAGCCGGCTAGTGTTCTTACTGAG
>N_5722
AGAGGTTTAGGTGCGCCAACCTCTTTTGACGCTGAGTGGTG
>N_5723
TCCTTTCTGTGTCATGTGTACCGAACTATACGTCTGTTCAA
>N_5724
CCTTCCCGAGGTCGGGAGTGCGACTATTACTAGTGATGATT
>N_5725
GGGCCGGCGGGAGTACACTACTAGTAGCATACATACCCGGG
>N_5726
CGTTCCCTTGCCTTATACAACGTCTTCTTCATCGATAGGAA
>N_5727
GTAACCATCATAGGGCGAGCCGGGCGCTCGCGAGCCTCCAA
>N_5728
CGCCAGTGAAGACTACCGAACTGGGCTGGGTAAGGAAAATT
>N_5729
GGTCGTGGGTCGACTCATGGCAGAAGGACGCTTAACTGATG
>N_5730
TTAGGTAAATCGCATGTCGCCTCTTTTGAGTTAGGCACACC
>N_5731
GCGGTCGGGTCACCAGAGAGCCTATGGAAGAATGGGTGTCA
>N_5732
TTTATTACCATCCGGCGCTACACAAACTGAGGGGGGTGGGG
>N_5733
CCCGGCGTTAGGCCGTCGCGCTTCACTTGGACCCGCCTCTA
>N_5734
AGATTACTCTTACTGTACGGCATAGCCTCGGAACACAGGAG
>N_5735
TGCGGTAGTAAAGCTATGAGCATTGGATCGAATCGCACAAT
>N_5736
CTGGTCTGACTTTACCGCACCGTTATGGCCCGCGCATCGAA
>N_5737
GGGTGTGTCTCTAGTCTGTACAGTATACGCTCCACCAGTAG
>N_5738
GGCATCGTGGACTAATTAACCCACATGAGTATTCTCCCTCG
>N_5739
TTCTAACACCCGCTCTGTTTCACATATGTGGCAGACGCTAA
>N_5740
GAAGCATCGCCGTATACAACCCTATCCTTTGGCAAACACTA
>N_5741
ACTTGAAGTCAGAGCACAACCGATATATGTAGCATCTTGGT
>N_5742
CCGCGATAAGCGTTTGAGAACCCAGAGTCCCTGGCCAAGCG
>N_5743
TTTCCGTCACGAACAAAGACCAATCGTGGCCTTCATCAAGA
>N_5744
TATAACGGGTATCCCTGACCCAATGCAATGCTCCTGGCATA
>N_5745
GCCACGTGGTACTTAGAGGTCGACTTTTTAGTTACTCCTGG
>N_5746
TTTTCAGCTCAATTGGCAAGCCTCTCACCGGCATTCGGGAT
>N_5747
GCAGGTAATACTCGTCGAGTCTCATGATGGCTCTCGTGTCG
>N_5748
AGCCTAAATTTTGGAAATTGCTAGCGCTCACGTCTATATGT
>N_5749
ACAGAACATCGTTAAGATAACGTAACGTCCCATTTTAGGAC
>N_5750
TTGCGGTTGGGAATCCCGTTCCTACCTCTGAGCCATCTGCC
>N_5751
TTTGGTGGGTTTACAATCGGCACGCTATCCGCCAGGAACAG
>N_5752
CTGCGGCAGCCGCGGTACACCAACCTGTGGTCAGGAGCAAC
>N_5753
GATATAATTGAGTTCTTCGTCCCGGAGGCGTGTCTAAGACT
>N_5754
TGAAGAAGGTTTCCGGAATCCTACCCCCTGATGATCTAACA
>N_5755
CTGCTATAAGGCCCTGATTTCAGTGATTGGCAGTAAAAGAG
>N_5756
TGATGAGCGAAAACGAATGTCGGAGGCACTCACCAACTATG
>N_5757
CTAATCTGTGGGTTGCTACACCACCCTCCTGAGACTTTGCT
>N_5758
GGGAATTTATATTAACTGCGCCTCCGTCATGCCATCACCCA
>N_5759
GCCCGACTACTATGATGAATCAATTTTTTCCTGATGGTACG
>N_5760
CTCATGTGGGCGTTTACAGGCATTCACGGGCCGTGTCTTAA
>N_5761
TGCAGTCCAGCAGCAACCTTCCGCTGGACTCAGGGTTACTT
>N_5762
ATTTTATGTCCCACATTAAACTTTATGATATCTCTTGTATC
>N_5763
CCTGAGTTTCATCACACCAACCGAGTAGACCTCTATTAAGG
>N_5764
AGCCTGACCGTTGTAGGCCGCTGAGAACCTTACCATATAAT
>N_5765
AGCCCGTCCTTTGCTGACGACGACGCACCAAACGGACGTAG
>N_5766
GAATCGCGTAAGATTAAAAGCTGCTCTTGCATGAAACGCGC
>N_5767
AACGGAAGAAGAAATGCCAGCCGTTAGGGCAATAACATGCG
>N_5768
GAACTATACCACCTCCAACGCTGTTGATTTTTGAAGGGGTT
>N_5769
AAGTAGCCTACGGTTGAGGACTTCCGTAAACGGGACTTCCG
>N_5770
GTTTGAAGCCCCCGCCCATGCCAACGAGCTAGTGTCCCATT
>N_5771
GTGATTGGCAATATCTATGGCGAGTGTTTCTTCATGGGAAT
>N_5772
TAATAGAACTAACTAGCACGCACTAATTGATCATGTGATGG
>N_5773
CCCGACGAACGCTCCGTGAACCGCTTGCCAATTTGAGGGAC
>N_5774
GATCTACCTATCAACTCTGCCTAAAGAACTCATAATCTTTG
>N_5775
TTTACCAACGCCATAAACAGCCTGGCCGCTCCCGTGCGCTC
>N_5776
GAGACCTGCCTAAGCCCTGACATTCTCTAATGGTTCAGTCG
>N_5777
AGGGAGAAGACGCCAGTTATCGCAGGATCCAGGGACATCAC
>N_5778
TATAGTGCGTCAGTGATCTCCCCTCAATAAGATGGGTAGGG
>N_5779
AGAGCTTATTAATAGGTCGGCCTGATTAGAGTTATGTGAGT
>N_5780
AGACGGCACGCAGCGCTGGCCACTTTAGCCTCAATGGCAAA
>N_5781
GGGGTCCTCTCTCCCTTCCCCATAACTGTAGACACGGTGTC
>N_5782
CAAGTAAAATGAGGCGTATGCGCAGCTTCCAAGCAAACCCT
>N_5783
CTGCTGGGGCCTAGCCTAGACTGATAGGTAATTCCGCGCCT
>N_5784
GCAGAGCTACGACGGATTGACACCATCCTCCGCAATATGTA
>N_5785
CTGCGAGTCAGGGAACGCGCCGAGATTTCTGCTATGAAAGG
>N_5786
ACAGATTTGGCAGAGGGTCGCTATCTAAAATTAGTTCGGAC
>N_5787
ACTAACGAGACCGGTCACTTCCTCTTCGGGTATCGTTGGCA
>N_5788
GAAACGTCGTACAAATCTCTCGTCGACAGCCTTGAACGCCT
>N_5789
GCGTCCCTGGTAGAAAAAAGCGTGGTGTATAGTCATTAAAT
>N_5790
CCGTCGCATGCCGCTTCCAACAACTACCTACTTAGGCGAAA
>N_5791
CCTCAGATAGTCCCCATCAACTGTCGGATTGGTCCGCTGTG
>N_5792
GGCGGGTTCCTTACAAAGATCTCATACGGTGGAAAGGAGTC
>N_5793
GGATTAGAACGGGGTGGTGTCTACACCCCAAGTTTGTAACC
>N_5794
TAAGCCTAAGGGGTAGTCATCCTTCAGGAGCCCGTAATGAT
>N_5795
ATAATGACCTATACGTGATACACCTAGCTAACGCGACGTTT
>N_5796
CGAATTCGGGACACCCTATCCTTAGTCGCTCAGAGCCGTAG
>N_5797
GCGGTGGCTCCGTTCACTGCCCGCCTCCACCTTCAACGAGT
>N_5798
CTTTGTGCTCCGATACCGGCCATGCCTTAGGAGGCGTTAGA
>N_5799
AATTTAATACGGAATCCTACCGGACGTCCAGGAGGATATTC
>N_5800
TCAATTCGCGGCGTCTAAGACAGTACTTGTGAATCAGCTTT
>N_5801
AGCTTATCGCGAGGCTTTGACAACCTACAGCGGGTTAGGGC
>N_5802
ATACGTCGAGGTCACGGGCCCCCCCTAAACTCGTCGTAACA
>N_5803
AGTAGCTTGTAGCTTTTGTTCTCCGGACCGCCGAGCTTCCT
>N_5804
GGATGAGCCGCCCATACTTCCGGCTAGGAAATTCTCCCCGC
>N_5805
GAAATTTGCAGAGCGCTGCCCTTGGGCATGATGACGCTTGC
>N_5806
TGCCAGGCCAACCTCGTGAGCCATAGAACTTATTCAGGGAT
>N_5807
AACCGCCCCGGGGGCTTACCCTCTGTGCCAGGGACAAATAT
>N_5808
CCTCCGTCGTCCATCTTTTTCGTGATACTCAAGAGGTCGCG
>N_5809
TCTCTAACCAGTGGGGCATCCCAGCTGTCAATATACTCGTG
>N_5810
CAAGGTCTTGGACGCGTTGTCTATAACACTTCCGGGACATT
>N_5811
ACCAGGTCGAAGAGGCTATCCAGATCATATTTTATATATGA
>N_5812
TCGGCACAGCCCAGTTCGTGCTTCGAGTGCGCCGACGGAAC
>N_5813
GCGATGCCGCCGGGCACGGTCCTAGTAGCGTGGGAAACAAG
>N_5814
ATCCTACTTATAACTGAAGACGACCGGTATTCCGCACCATC
>N_5815
TGATCCAGTATAGGCTGGAGCCGTCCTGTCCGATGACTTCA
>N_5816
GGTAAATCCCACTCCTGAGCCGGCTGTTGCTTGACACCGCT
>N_5817
CGACGTGCCAACTTACATTGCTTGTCGCGCACAATAACGAA
>N_5818
TGAGTATCGCCGCCCCACAGCTTACGTTCCCGAAAAATACG
>N_5819
CCTGCTTGCAAACGTAAGTCCTCTAAGGCACTGGTGAAATT
>N_5820
AAGTATGGGTAGGGTTAGCACGCCCAGTCGTCCTAGCAAGC
>N_5821
AGTGGCACATTCATAGGGCGCGAACACTACGTGTCAATGGA
>N_5822
CGTGCAATGCTCTTGCCGTACTATTTAAGATTTGGACCGGC
>N_5823
AACACACGCTCGGGGGGTCGCTCTCATTAACGGTCCGGTGT
>N_5824
GACTTTGTGAAATTAGCCCACTAGTCTTGGACGCAGACCGA
>N_5825
TTGGTCATTCGCAAGAAAACCGTACCCATAGTTTCGTAGGC
>N_5826
ATGAATAAGTAGATGTTGGACGGGACCTACGCGATCCTTCC
>N_5827
CGTATACTGAGGGCAGGTCCCTCCAAGATTTTTAGAAATTC
>N_5828
TGTCGCCGTCGAGGGGAATTCCGCATCACTTTCGGCCAATG
>N_5829
GTTTCGGTCATCAGGGATACCCGTAGACACAAAGACCGATT
>N_5830
TACCGCGCGGCGCATTCGTACACACAGCGGCATGGGATTTG
>N_5831
ATTCGAGGTGGTTACTGGTTCATAATACTCTCTAGATATGC
>N_5832
GGAAGGAATTCATGAATAATCCCAATATATCACCCCCATCT
>N_5833
GTACTATCAGGCGGTCCTTGCCGTAAGACCCCCAGTTGGTC
>N_5834
GAGCCACTCCCTAGCAATGCCGCGCTTCCCGCCGCTATATT
>N_5835
TCTCCACCTAACGTGGCTGTCAATCTTTTAGTTACTTCCAA
>N_5836
ATATCCGGTTAACCGTCAACCGTCGTCGCCGATTGGTCGAA
>N_5837
TACATGTAGGCAGGCAATACCATCTATCGGGTGTCCGCGGG
>N_5838
CGGAAGCTCAAAGTTCCCACCAGTAGTTCTTCAGAGGGTCC
>N_5839
TGTGATTCCGGGATGGGAACCTCCGTTACTATCACTATGTG
>N_5840
CCTTTCGTCGAAGGTCGTATCCGTACGCGAGGAGGCTTACG
>N_5841
AGATCCTCCCTTTTCCATGGCTCTCACCGGGGTACCAAGTT
>N_5842
GCTGCGAAAATGAGATCTATCTCACATAGACTCCATTTGTG
>N_5843
GCTCGGTGAACGACATCTTACTCCATGGAAAGGCACACATA
>N_5844
CAACGATATGGGGAGGGAAGCCCAAATGTGCGTCCAGCCGC
>N_5845
TCCGCCCTGCTAGCGGTGGCCGAACGAACACTTAGACACTA
>N_5846
GAACAATGGTGCATATTTCGCAATCTTGACTCGGAGAGAAG
>N_5847
GAGGCTACACGATACCTCCTCTAATACTCTTGGTAGTCGGG
>N_5848
TGGAGAGCGATGAGAGGGACCGTGACGCTGTATCTACATTT
>N_5849
AACTGACCTAGCGTATCACTCTAGCTTTTCGGCAAATGATA
>N_5850
AGCCCAGGGGTTCGCAGTGACTCCTATAAGCAGTACACTGT
>N_5851
CGCGGGCCGGGGTTTATAACCGTGCAGCTACTACTATAAAC
>N_5852
ATCAAACCGTGCCGCCTAAGCCAACCCCTACAGGGTGATCA
>N_5853
TAGCTAAATAGCGTGAGATACTAGTTGGGGCGATAAACCCG
>N_5854
GGGGTGAAAATGGCGGCCTTCAAAGAAGAGATATGCGCCCA
>N_5855
ACTCTACACTCGGGCTACATCGGGGGCCGAGTCCCACCGTG
>N_5856
TAAGCGTCTGACGGTGTACGCCTGCTGCCTGCAAGCTCCGA
>N_5857
ATCCCCCTAAAAACTAACATCCCTAACAGGTGTGGGGGTGT
>N_5858
TCTGTCAGGCCGACTTCTCACGCATATCATAGCGCGCACAT
>N_5859
TGACGGTCATAAAGTCGTCACTCCTGTCGCCCCGGGCTCCC
>N_5860
ACTCTACAGTCTAAACAATGCACTCATCTGCAAAGAGTCGC
>N_5861
ACCGGTGCCAGACTCTTCGGCCCGGGCGGCCGCACCCTCCA
>N_5862
ACTTCAATCAAGCGTTATATCCCAATTTCAACCCCAAGGAT
>N_5863
AACCCGGTGCGTGGCTTGCACCTCCTCCGCTGGCACGTATC
>N_5864
TCGGCCTTACCGGAGGCGAACAAAATAATTGCTGAGCTGCA
>N_5865
TCTAAGCCTGGTCGCAGGGTCTTAGATGAGCCGTAGGGCTA
>N_5866
GGACTGACTCACCCACTAGACCGTTTATCTAACCGCGGCGT
>N_5867
AAACCTCAAAGGTCTCGACGCTTTCATCGTGACGCGCAATC
>N_5868
GTGGCCCCCTGTACGGGCTACGGCCCCGCTACGTGTATCCT
>N_5869
GTCAGTAAACGCCTTGACAACCCTTTGGGCTCACAGCCGTC
>N_5870
AACGACTCGGGCCTCATTAACCGGAGCGGGCGTCGGCTTTC
>N_5871
ACAAATGGAAGCGCGATGATCGGGGACAGTAGGTGATATAT
>N_5872
CCTTTGCACTTGCTACCAGTCTAGATGCTAAGTCGGTAAGG
>N_5873
CATCGAAGTGTACATGTAGACCTCTAAGATGCCACCTGGCG
>N_5874
GTTCGCCCGGGCGTAGAACACTGACGCATGGATATTGCATA
>N_5875
AATGCGCGCGGCTTATATTTCGTCTTCTATCCGTATCATGG
>N_5876
GACTCTCTTGCATTCGTACACGCTTGGCCCTTGGCCAACCT
>N_5877
ATACCTCCAGATTCAAAGATCAATACATGAGGAAGACAGTA
>N_5878
CAGAGGTATTTAACCTTATCCCGCCCGCGGTACCACTGATA
>N_5879
TAGTGCTTAGTGTCCAACCTCCTGTGGGCATAACAGACGTG
>N_5880
ACGGCGGCGTTTTAGATGTCCCTGACCGACCGACACTCACT
>N_5881
TGGGCGGAATAGAGGTGTTCCTAGGCGGGGACTGAAACGCC
>N_5882
TATCGCACATGCGATTTGCTCTGGGAAGCCATGTTTAATAT
>N_5883
GGCGGGGCTGAAACACTGCACTTGATGTAATCTTGTACGTT
>N_5884
TGTCTCACCTAAAGAGGCACCGTTGGCAGTTCCTTGCTACT
>N_5885
TAAGACAGATGTCCTACATGCTCCTGATTGTGGGTGGACCT
>N_5886
CGCAATGCTGTTCTTGGGGCCAATCTGCAGGTTAGCTTGCG
>N_5887
TTGCACATGGTCGCAACACTCCGTAACGACTTTTGTGTGCG
>N_5888
GGGTTGTGCTTCTGGTTGAGCGCTTTGCAGACGTACCTCGA
>N_5889
TAGACCTCAGAAAGTGTCCTCTGTAGAACACCCGCCCAGTG
>N_5890
GAGCAGGAACACTGCTCTTGCTATGCGCTCAGGAAGCACTA
>N_5891
GAATACATGTCCGAAGGCACCTCACCTTACCATATGTGGGT
>N_5892
CCATACCCAACCGTAAGCAGCGATAATTCCTTTTACCTGAG
>N_5893
AACTGTCCGAGCGTAGCCTACCTTGGGTTGGAAATAACGAC
>N_5894
ATAACAGAAACGTCCTCGATCCCTGTAGCCTAACTCTCTTA
>N_5895
TCTAGGTGATCCCAACAGTACATACACGTAGGGAGAGAGTT
>N_5896
TCGCAAAGCCGCCGGTCCCACTCGCATGCTTACAGCGTGTT
>N_5897
ACGCTACCGGGGATGTCGATCTGTTTTCGCATGGCGGGCCT
>N_5898
TTGCTGGTGCCTGGGGAAGGCTATCCTCTGACCCTACCGAA
>N_5899
GGTATAAAAGGATGATATGACTAAGGAATACCGTGACGCTT
>N_5900
CGAGAACCTCCCACTAGCGCCATGGGTTTAGGGTCCAGGCT
>N_5901
CCTTAATGGCTGTAATGAAGCTCTATACATCTTCCTTCAAG
>N_5902
TAGGTGAAATCTCTGGGGTGCTCCTTCGCCTAAAGACGTTC
>N_5903
AAAGGAATCGTCCGGGGACTCTTGTGCTGCTGAAGCTGACA
>N_5904
GCACTAATCTGTGGTGCAGGCCCTCCGCGCTGCCCACGACA
>N_5905
TGTGACTCACTTAGGGAGGGCTAACGAGCTAAAAATTAGAA
>N_5906
GTGTCACCTAAGGTAAAAACCCGGCTCAATAATACACCGTT
>N_5907
ATTGGTCTCACCCTTGGAACCTTGGGTTAATGAAGAACCAG
>N_5908
AAAAGCGTTTTGGTCTGCTGCATTTCTTAGGGCGTAAGGTG
>N_5909
TAGCCGGAGAAAGAATGGTTCGAACCCACGACTCCTAGAAT
>N_5910
GGGGTGGCATAGAAGTCAACCGCCGGTTTCGGTGCCCGCTT
>N_5911
TGATGTGTTACCATCAGAGACTTGCCGATAAGAGCGCGCAC
>N_5912
GCCTTTTTTGTCGACAGCCTCAACGAATTATACAGCAACCG
>N_5913
TCGGACCGGGCGCCTTGGGTCATCCCATATCCCCGGCGGGG
>N_5914
GCCGGTCGAACGATTTTGCTCCGGCTGAGATCCTATACATT
>N_5915
TGGGTAGTTGGCTGCACTTTCTCTCACTGACAGCGTTGCCC
>N_5916
CTTGACATCTCAACCACATTCAATGACTGGGTAATGACCCA
>N_5917
TGCTAAGCACCGCCAGTTGGCCCGTCCGATAGTACGATTGA
>N_5918
CACCTGGCTTAGGATTGACCCCTGCGGAATGGGCGTTGGAA
>N_5919
GAGATGACGACTATAGACACCTTACACAAGGCGACGAAACG
>N_5920
CATGGAGGGGTGGCTGTGGACTAGATTGGCGGTAGGCACGT
>N_5921
TTGGTGGCACCGCTTCTCAACCTGGCCCGGGGGGCCGGGAA
>N_5922
TAAGCAAGGTTATCCGTACGCCGATGAAATGTAGAAATATA
>N_5923
AAGATGCTCTATCCAATGAACTAGAACGGACCGCATTGCAG
>N_5924
ACCATACATGGGGCCAAAGACTTGATGCTCGGTTAGGCCTC
>N_5925
GAACACTGTGGATGATCTACCCCCTTGTGTCTTCACCCATT
>N_5926
AGGGGGAAGCTGTGCAGCCTCAGACTCGATGAAACGTCTTG
>N_5927
TTAGTTTAACTATACCCCCCCAACGACTGAAGGATTATGCG
>N_5928
AAGTGTGCACTTCCCTGATGCTTTAGTCTTAAAGGCGGGTT
>N_5929
TAGTAAGCGCCGCACAAAACCAGTGTAGCGGAGAAGGCAGA
>N_5930
GGGGATACTAGCTGTTCAGACGCTTACTCATGCGGGGCACT
>N_5931
AGATAGCCTTAAAAATCACTCTATAGAAGGGTCTTGCCCAC
>N_5932
TGCATTATAGTCATCAGGTCCCGCGCCGGATCCCGGGAGAT
>N_5933
CTGCTTGAAGAACAATTGGACACCACCTTAGCCATTACTCA
>N_5934
TGACCGGAACATCCATGAAACTGCTAGCTTAATGGGATCCC
>N_5935
TGTTGGGTACTGTTCCCCAACTTCTGACGAGATGAGCTGGA
>N_5936
ATAGAGCCCGTTAGATACGACCACCCCATGCTGGTTCGGCA
>N_5937
GAAAATTGTCGCGACTCTAACGATATAATCTACTCCAGCGT
>N_5938
GGAAACGCTGCGGGCGGCTACAAGGAGGCACTCTCCGGCGT
>N_5939
CCATGAAAATCAGGGAGGAGCCGGCGTAGTTGTGCTAATTG
>N_5940
AGCAGCCCCCTAATGGCTTACTTACGTATACCAACTACCAT
>N_5941
TCAGCCCTAACGGTACCTGCCAAAGGGTTGGTAATGATCGA
>N_5942
GGGACCTGAAATGTAGGATACTACATCCTCTCTCAGCACCC
>N_5943
GACATCCCCGTTCCATCACACGATCTCGCTGATGCAATGGC
>N_5944
TCGTGACACGTTCTCTTCTCCGCGTAGGCAGGACTATACCC
>N_5945
ACTGTATCAAAGTAAGGGCCCTCTACGAGACGGTGCTAAGC
>N_5946
TAAGAACCGCAGTAACACGCCTTTACCCACTATGTTGGTCA
>N_5947
CTTGCACAGAAATTCCGCTACGTAGTGGACAAGCCTGAGCT
>N_5948
GTTGATGGTTCTCCGTACTCCTGCTTCAGGTAGCAGGGCTC
>N_5949
GCCAGTTCAAGTAGATACGTCAGGCCCGTGCAATCCATGTC
>N_5950
TAGAGGGGGTGGTTCTTTGACGTTGTTTACAATTACAGGCC
>N_5951
GCGGCATTTAAGTGCCACAACCCCGATGAAAAAATAGCGGT
>N_5952
CGGACTACTATCTCGGACGACAAGAAAGCCACATTAAGATA
>N_5953
AAAGCGTTGGAACCTATGGACACAGAAAGTCCGCCACCCGT
>N_5954
AGGTGTCTCAAGGACCCTTGCGTTCTGTCCGGCGCTGAGGG
>N_5955
AGATTGTTACCCGGTCGCCTCGCGGTATACTGCAGGGATAC
>N_5956
GGGTTCTTAGTCTACGCATACCGCACATGGGACTGCGTAGT
>N_5957
CCTCACCTAGAGAGGTCTGCCGGGCCTCGGTCTTCGGTGTG
>N_5958
GCCCTTGCCGAAGATCAATACTCTGCGTCCCCACAAACATC
>N_5959
CATTAGTCATTTATCACTAGCAATGCCTAAATCAATCCACC
>N_5960
AGTACGTTAGAGACGAAAGACGAATCGACTACGGATTGAGC
>N_5961
GAGCGCCGGCCCCGCTCCATCGTGCCCTCTGTCGAAGGCGG
>N_5962
GTTTTTCCTTTACCACGGAACATCTGCCTCCCGTATATTGA
>N_5963
GCCTCCGGTGATCTGTTCTTCAAAGGGGTGTGAGATACGGC
>N_5964
AATGTCCTTAACAACTCTGCCGTTTGGTCGGGAGCGCAGGT
>N_5965
TGGTCGTGCAGGATACAGTGCCGAGTCTGACGGACTCTAAC
>N_5966
GAGGTCGGCGCGCAAAATGGCCTGGGAATTGACGATGAAGT
>N_5967
TCCCTAATGCAACAAGTTGTCCAATTCACGGCGCAGGTCGC
>N_5968
GAACCTCGACGACGACTCACCCCTCCCAGGGTTCATGTCGA
>N_5969
CTACGAGTGGACTCAAGACTCCGTTGGTGACCTGACCCTAG
>N_5970
AATCCGTCCGATTAAAGTATCTATAGGGGCGCCGCACACTG
>N_5971
TCGAGTCAAAAGTGAGGTTGCCCTCTACAGCGCGTCTGGGT
>N_5972
ACTGGTGGGTGACCTTACCGCGAGAAGATATGCAGTTGGGC
>N_5973
GGGGGCCCAGAAGACATCACCTACCAATAACATAATCTAGG
>N_5974
TGATGCTCGGTCTAATCGAACCGCTAATATCGTATAACCCT
>N_5975
CCCCACCTCGACGTTGGGACCATCCGTGGGCTCATCTGCAC
>N_5976
GGCTGAACTACACTGAGAAGCCGGCGTATTACACAGACCGA
>N_5977
AAATGTGGGACACTCAACGCCCATCACGTCTACCGTCTGGT
>N_5978
GTGAGAGGTGGTCGGTTGACCCTATGATGAATCTGAAATCC
>N_5979
TTTGACGGAACTCGGTTCTTCGCCACATATCCCTTATATGG
>N_5980
AATTGCGGTGGAGATACACTCATCCGTATCACTAGCTGTGG
>N_5981
CATATTTACCAACACAGGTGCTGTCGGCGATACAGAATCCG
>N_5982
AGGCTATGATTTAAACGAAGCTACGGCGGGTACTGGAAACT
>N_5983
CCGGAGGTGTCAAGCCCTGGCCATATAGAGCCTTCTTCTCC
>N_5984
GCTGTACCCAGTGTAGGATACATATTCGGGATACGGAGAGA
>N_5985
TATCAAACCCCGAAATATCTCCGACGGTTACAACGTTACTT
>N_5986
TTACTTTCAGGCGAAAGGAACTATTTAAAGTGTAGCAAGGT
>N_5987
AGCGATCAAGGGTCAGCCTGCCCCTGTGTTGGTACAACGAT
>N_5988
CTCCCCAGCGATTTTTGCACCCCATATAACGGTGGGTCGTG
>N_5989
GCTCTGGGCTTTAACGAGAACGCCTCCCCGAGGGTCAGGGT
>N_5990
CATGGCCCCGAGGCTTCTATCCCAGCCAGCCGGTAGGAAGG
>N_5991
GGGGAGCTCGTCCCCTCCTGCCCTCTCATCCTTAACGGTAG
>N_5992
CGTATGGGACTACCATTTTCCAACGTACTTGGTGGATTTGG
>N_5993
GTAGTGAGACTCCGTGGTTTCTCTGCTACTGGTTGTGATCC
>N_5994
AATATGGGATGCCCAATCCCCGGCATAGTCAAAGTGGATAT
>N_5995
ACATGTATATATAAGTCAACCTTAGTATTCGTGTCAGAGGG
>N_5996
CACCGGTGACGCATATCCCTCTGGGGTTATTCGCCAGGAAG
>N_5997
CCCAATAAGCAACCAGGATGCTTGGTCCCGTTTTCGGTTTA
>N_5998
ACCCAATTTTGTTTGTCGGACTTGGCTTTGACCGTGTGTAC
>N_5999
GCTAAGAACTCGTCCTGAGGCGATTTAAACCTCGCGGTTCT
>N_6000
TACAGGGACCCTCTACCGCACAGCTCGAGCGAAACTGTGGC
>N_6001
CTATGAACTATTCAAAAGTGCGAGGACAGATCTACTGCTGC
>N_6002
CGCTGGGGGCGACTGTTTACCAGTACTGAGAGGTACAGTTG
>N_6003
TCGAAGAGCGCATGCACGTTCAAGAAGGAAGGGGTTCCACT
>N_6004
TAGACAGGCTGGTCCCTGTACTGATAGGGCACTGAGGATGT
>N_6005
TTGTGTGGGGAGGCAGCCTACCGCGTTCGTTTGGATAAGCT
>N_6006
TGTATGTCACCGGTAACAATCGCGCCAATACCAGTGTAAAA
>N_6007
GTGGGACCTAAGAACGACCACTGCTCCGAATATAGCCGTAT
>N_6008
CGATTAACATAGAAAACGTACGCTGTGGGTTACTGTACTTA
>N_6009
CTCCCTCGGAGATATAAAGACCGCCCCCGTATACGTGTGTG
>N_6010
AATTGAACGTCTCCATAACTCCGCCGAGTTTCGTGCGGCGT
>N_6011
AGAATACAGGCGGCGGATAACCATTGGGTACAGCCGACGTT
>N_6012
AATACCGACTGAATATTTTCCCTCGAGAGCCAGACCTGAAA
>N_6013
CATCGTGATATTCACGCTTTCGTCGCGTGATTGGCAAGGGT
>N_6014
GTCCTTCCATATCTCATGCTCATGGTTGCTCCCGGGGCCAC
>N_6015
TTTATCATCTTATTTACACACCAGTCCCCAATCTGGGTGAA
>N_6016
ATCCCTGGAAACGGCCCTGGCACCCTCGGTTAAATATAGTG
>N_6017
ACACTTATAACACGATCAAACCGCTTCGTCTTGGGTGGTAA
>N_6018
GGTTCCTTCGGGTCTACAGACCGTGTTAAGCAGTTGTATAC
>N_6019
CATTTTCCAGGTTGTTGTATCGGCGGTGAGCATTCCTACGG
>N_6020
GTTTTGCCCCAGTTGGATTACCATTACCTGACTGGTATTAT
>N_6021
TCAACTCGAGGGACGCGTAGCGCTTAACTCCGGCTGGAAAC
>N_6022
ATGTGAAAAGAATACTTCCCCTCCTATACACTTCATTAACA
>N_6023
GTTGTTTTGCCGAACGGTCCCGTCTTCCTTGAATCTAACCC
>N_6024
AATCCACGGAGCCTCGAAGTCAAAATGTGCCTTGCAAGGGA
>N_6025
TGCATCTCACAGCTACTAGACAGTGGACAGGACCTTATCAC
>N_6026
TGGCCACGTGTTTTCATGTACCCGTCTAGGCTACCCCTGGC
>N_6027
TACCATTTCCTCCTTAGGATCAGTTCACACGCCGGGGGACA
>N_6028
ACGATTATCTCGTTGAGTAGCCAGAGAGAACTAAGCTTCTG
>N_6029
TCACGGGTCAGGTTTGGAATCCGTACCGTTGCAAGAACGGG
>N_6030
TAGTTATAGATGGCGTATTGCCCTCCAATACAGTTGGCAAG
>N_6031
GGGAGTCTCCCCTAAAGCACCCCTGTTCCCTGGAAATGAGC
>N_6032
TTCAGCCGTGTAGCTTGTTCCGCATGAAATATGGCGTGAAT
>N_6033
CGAGAGGACAATCGTACCTGCACCGAGTCAGCCAATTTTTT
>N_6034
TCCGATGCTAAGACGATGATCCCGACGATGCCAGCGACCGA
>N_6035
AAACGAACCAGGGGTCACGTCGTGCCCTTGAAGAAGGTCTC
>N_6036
AGCACCCTGAGACGTCGAAGCGAGGCCTCGTGGATTCAAGT
>N_6037
AGCAGCACATCATCCCATAACAACAAGCATAGGCGAACAAG
>N_6038
ACTCAGGCCCCTTGCCAGGGCTCTCGAAGGACGTTTCACTC
>N_6039
AAGCGGTTAAACAGGTGTATCCAAAACGTCTTAGTCTCTTC
>N_6040
ACTATGTCAGTCGAGAGAACCTAAGATGGAACGTCGTTTGG
>N_6041
GCCCCCAACAGCTACGCTTCCTCCCGTTGCAACGGGCAATG
>N_6042
AGCATCTGTGGCCCGGGGGCCAGAGCTAGACGGGACGATAC
>N_6043
AGGCTTGAATATGTTCGTGGCATACGCACACAACTAAACGC
>N_6044
CGAGAGATGGAGGGTGACCTCGCAACCTTAAGAGTAGTCGC
>N_6045
GAGATCAACGGAGAGGACAGCTGTGGAAACGATCTTTTTGC
>N_6046
CCCAGCGCCCCTTCAACCCACCCACTGAGATATTGGAGTAT
>N_6047
TTCGGTTTCGGGAATAATAACAGGATACGGAATTCGTCGTG
>N_6048
CCCTACAGTATGCCCGATATCTCTGTAGGGTGTATTCATGA
>N_6049
GCTAGGTTATAGTAAAGGATCCTCACCGTCAGGCAGCATAT
>N_6050
GGTACACGGACGGGTGTGACCTGGACTGGCCTAGCTGTCGA
>N_6051
GGACAGCTTCTCTAGTTTTCCCCCAAATCCTCTTGAAGGCA
>N_6052
AGTGCACCTTTGGCATGCACCCTGTACAGCCGCTCTGTAGG
>N_6053
GCGTCCAGCTTTGCCCGTATCTGAGTCTAGAGGGATTCCGT
>N_6054
CGTAGCGTCAGTCCGCACATCCAGCCTGAAAGAGATCTTAC
>N_6055
AGTGTAGTATACGGATATGACGGCTTCAACCGGTTCGGGAC
>N_6056
ATGCTTAGACTATCGACATACTGGGCCGTGTAGTAGCGACC
>N_6057
CAACAACTATCTCTTAGATACAGGTACGGATGGGTTCACAT
>N_6058
CGCTGCGGACACCCCAGCATCAAACGAGCAAGTTCACACTT
>N_6059
TTTCTAATTCACGGTTTTATCTTACTTTCCGTTCACTCATG
>N_6060
AGTCGATCGGATTTTCGACACAGCTAGAGGGTGGGTTCACG
>N_6061
CAACACGCCCCCTCGGAGCTCGGGAAGGAAATTCATCCCAT
>N_6062
TCCACCCGCGTCAGTTACCCCTTGGTTACTCCATGGTCTTC
>N_6063
GAGTGCGTGATTCAGCGTATCGTCGGCCTCTAGCGAGTCTG
>N_6064
CTCGATATAGCTTCTCGTGTCCGCACTTCCGCGCCTGTCGG
>N_6065
GAATACGTAGTAGAATACGCCCCATAGATACAGACTCCCGT
>N_6066
TCTGTTGTCAGACCTAACAACTGTCTGATACGACTTAGTGA
>N_6067
TCCACTGTAACACTAGACACCGAGTGTGATTGGTAAAATCG
>N_6068
CCGCTTGGACTTTCCCGACTCCGCGTCCACCGTTATTTGTG
>N_6069
TAGGACGAGTTTGGTCAACCCCACGAACCCCCGCGTATCTG
>N_6070
TGCCATCTGGGATGGATCTTCTACCCTATAGGGCTCAATTC
>N_6071
ACGTTATAGGAATCGACTAGCCGGACACGACCTAAATAATG
>N_6072
GGCTTTTTATAAGCCATGTGCTTATGATATGAACCCCCAGA
>N_6073
TGGAGAAATCCCTCGATAGCCCTCTGGAGGTGTCCGTGATC
>N_6074
TTTTATACAGGGTACGGCCTCCTGGAATCCGCCGGTTCATC
>N_6075
AGTGGTTGACGTTGTACTGGCTTTAGGTAGTGTATACGGCA
>N_6076
GATAAGAACTTCCATGAGAACAAGCCCACCCAGGCGCAGAG
>N_6077
AAAGCCCGCAGTTAATGTTCCACATAAGGAGCATCCATTTT
>N_6078
CCAACTATGATGTCTTAGCACGTCCACGACGTATATGAAGT
>N_6079
GGTATTTCCATCCAGATTTCCGTAAGTATGGTTTCCCTCAG
>N_6080
CAACTAACCTCCTGTGAACTCATTAACACGCCAAGAACACA
>N_6081
GTCCTCGGCACAAACATACCCGAATTCACCTAGCGTTCGAT
>N_6082
TTATCTACCAATGCTAGGATCGTTCTCTCACTCGACCCGGT
>N_6083
GGGTTGGCCGCATGGATTATCGCTTAACCCCAGTTCATTAT
>N_6084
CTGTTGAACGTAGCGCGTACCTCATGTAGGCCAAGTAAGCT
>N_6085
TCTAAGTCTCCAAGTCCTTTCCGCCCGGGGCACTACATGAG
>N_6086
CCCGAAAAGGGGGGCTCGCTCCATGCCCCCTGCCTTACGAG
>N_6087
TTGGACTGGGTCAGTCATCCCCGTTCTAGTTTACTTCAACG
>N_6088
CCAACTGAGATACATCCATTCTCTCATTCGTGATATTTAGC
>N_6089
TTTAATAAATACAGTATTAGCAGCTGGCCAGCTATCGGCTG
>N_6090
CGCTTTAGCGGAAGTAAGTGCGTACAAGCTCATGACTGGTA
>N_6091
TTACCGGCCTTCCAATGATCCTACACAATAGGCAGGGGACA
>N_6092
GGACTGTAATGGGTCTTGGTCACTATGGAGTTAATGCCAAA
>N_6093
CAGGGGTTCTCACCGAAGCCCAATGCATTGTAGGCACTCGA
>N_6094
GATTCTACTGTCCCCCTCCCCAGACAGGATCAATACAGGTT
>N_6095
AGTAGAGCATCGCTTCTTTTCATAGCGTCATGGTTCCGATA
>N_6096
TTGAACTGTAGTGACAAAGACCATAAGGTCGAGTCAATGTT
>N_6097
CAGAATCTCTCACCGATCTCCGTGTTCGGTCTTTTGCTTTT
>N_6098
CAGTACCCCCCGAGGAAGGTCGTGAAGATAGATCTTATCAA
>N_6099
TAAGATGCCAATGCACTGCACACCAAGGGTTCCTAGCGATT
>N_6100
AGGGGGGATTGACGTTTCAGCAAATCAGTCTCCCCAGGAGC
>N_6101
AGGAGATTGTGGTAGTGCACCTAATGGTACTAACGAGTACT
>N_6102
GCCTATTGAGGTTCTTGGCGCGGCCATGACTACCACGGTAC
>N_6103
CGTGAATTATGACGAAAACTCTCGCCCGAGGACCTAGTACG
>N_6104
AACGCGTCACGCTATGACATCAAGCTTTGCCCGGGCGAATA
>N_6105
AAATCGCATTCTAATACCGCCACATTATTCACGTTGCACCC
>N_6106
AAATAAAAAATGAGGGAATCCTCTAATCCAGTTGTTGGCTT
>N_6107
CTAACTAGAGACGGCAAGGCCCTGTCCCACTATGCTAGATC
>N_6108
GTACCACAGGGTCGGACTGGCAACCATTTATTGTTATCTCT
>N_6109
TGATCCCTCTCGCACTCACTCTACACTAACCCGCTGACTGT
>N_6110
GAGGACCCTTCATACAGTTGCTCCCAAGTGTCTAAACGCTG
>N_6111
TACGATTAAGGCGCCGGGGACGTCAATTTCAATAGTATGGC
>N_6112
CGACTCTGGAACTCTGCAAACCCAGATTTCTTATCCTTTAT
>N_6113
TCGTAGTGCAACTCCTGGGGCGAAAAGAGCGAAGAACATTC
>N_6114
GATTACGTCGACGGTGAGAGCGTAGTCCCTCCAGACCTCTA
>N_6115
CACGGTGGTTATTCGAGTGACGCGACGACATGGTTTTAGAA
>N_6116
TCGTGTCTTTCTCAAGGGTCCAGTCGGGAGTCTTTCATAAG
>N_6117
CGTCGTTGAGGGTTTTTACCCGCTGAGCATAACCCTTCTTT
>N_6118
TCTAATGACGAGGTGCATTACGACGCGCCCTCGCAGATTGT
>N_6119
GTGCCGCAGCGCCTATCCTTCAGATAATACTTTGAGCCTCT
>N_6120
TTCTACTATCTAGCGGACTGCTCAAATCTTATAATTTCTCA
>N_6121
TCACCCGGAAACCGAACCCGCCGGCCTGGTGTCTCTCAGGG
>N_6122
AATCCGGGATTTGTATAAGGCTTTTCAATGCCTGTTTCTGG
>N_6123
CCACATTATATAAAGGATGTCAAATCTACGTACCGCCCTAT
>N_6124
AAGGTTATATGGGGCGCTCCCCGGCAGGGGAGACCTGGCCC
>N_6125
TCTGCTACTGAGGATGTTTCCCCTAATTCTCTCGTCATATG
>N_6126
GGGTTGGCCCTCGCGTTGACCCCCTTCATGACGACTGCCTC
>N_6127
TTCATTCTAGCACATCCAGGCATGGCCTCCTCCTTGTGTAA
>N_6128
AGCCACCATACCGAGGCTAGCCCCTATTGATCACAAGACTA
>N_6129
GTCGCGTGTCAGGTCTAAAACGCACTTGGGGTAATATTAAG
>N_6130
AGGGGGAATATGATTGTGAACTAGAGATCAAAGTTTACCTG
>N_6131
TACAATTGTGATCGTAGCCTCATCTTTTGCGTAGCGTAAGC
>N_6132
TTCGGTACACAGACACCTACCCTGGACAAACCGAAACGATG
>N_6133
CTAACCACTTCAATCGGCTGCGACCTAGAAAGGGGAAACTT
>N_6134
TCGGAACTTTGTTTTGCGTGCATTCGGTTGTCTACACCCTT
>N_6135
CAGGCATAACCAACATCCTGCTGCTTTCCTACGCTGTTTTA
>N_6136
TACATAAAGTCGCTAGCCCACCCTCATAAAGGCCGTTTGTC
>N_6137
GGCGCGACCCAAGGGGGAGGCTTACGCGTTGTAGACAGTGA
>N_6138
TCAATCTATGCGGCAATGATCGTCCATGCATCTCCTACAAT
>N_6139
AAGTAAAAGATTCAGACTTACCCATTCTCACGGTGGCCGTC
>N_6140
TTCCGGGGGCACTAGTCCGTCCTGTATAAGTGAGCCGCAAG
>N_6141
GATGGTGTGGTCGATGATCTCGGACTCCACTACTCGGTCGG
>N_6142
TCTGGGTCGTTCAAAGATATCACGCAGTTTGGAATAATGCA
>N_6143
AACACAGGAGTTGCGTGCATCGGATTCCCCCAGGTCCCTCA
>N_6144
ATAAATCGGCGCGCGATCAACGTTAAACGCCTGACCAGAAG
>N_6145
AGTAGGCCGGCTTGAGACAACCACTTATTGTTTGAACCTTG
>N_6146
CCCTCAAGATATACCATAAACAGCCTGACCGTCAGAACAAA
>N_6147
GACTACCAGACCGAAGGCAACAGGTAGTTTTGACCCTGTGT
>N_6148
ATTCGGCAAATCCTGATACCCTTTTTGAGAGGCCCGGCGAA
>N_6149
GGCTGTACGTAGCCTGCTCCCACTTTCAAACTCGGAGACTT
>N_6150
ACTTGGTAAACAAGCACGAACGATACACGGTTATCCCATGG
>N_6151
TCTCACAGTAAGATAGGTCTCCATGAACAAAATTGTTATGT
>N_6152
CCGCAAGACACTTGCCCGCACAGAACTATTGTTGCGAGATC
>N_6153
CACGAAATTATTGCAGAAACCTGTTGTAGGATCAAGACATG
>N_6154
GAAATGAACTCCGTCATCATCCAACAACGCGACTACTGCGA
>N_6155
ATGTGTCCAGCTGAAGGCTGCAGTTCGGGTGGTAGCGGCCT
>N_6156
ATGGTATAGCTGAGTATTCACGATGAACCCAGATTCGTGTC
>N_6157
ACTAAGGTTTAGGAGGCTAACCCTTCGATGATCGAATGACA
>N_6158
TGTACCCATCGTGAACGTTTCTTTGTGTTCAGCGACTGGGA
>N_6159
ACCTATGTGTGTTTCAAGGACTTAGAAAAGCATGGTTTCCA
>N_6160
GCATTTGGTATTCCGGCGGACGTAAATAGTAGCCTCCACGT
>N_6161
TTACGCGTCCACAACCCTCGCATATATAGACCAGTCTCTTC
>N_6162
GGTCAAGGCGCGACGCGCTCCCTCACTATACCAACCCCGCT
>N_6163
GTTCCGTTGAAGTAAGAGTGCATCAATTTATTGAACAGGTG
>N_6164
TGGCATATATCTTACAGCGACCATGCCAGCTGTTAGGCAGA
>N_6165
GAAACCTATTCTGGTGGGCTCTTACGAGCGTAGCACGGTGC
>N_6166
AATTCGGTGACATATTTACGCGTAGCTTCTATGTAGAATAG
>N_6167
TCTTTCTACCAGCGTTGATCCTACTATTCACCGATCGTTAA
>N_6168
TGGCCCGGGACCGACCAACGCATGGCCTCACTCTCAACGCA
>N_6169
AGGTAAAGAGCTAACCGGATCCAGGCCGAAATTCCGTGCGA
>N_6170
TGGTGTAACCTAACCAGGCTCGAGGTAAACTTCCGCGTGCA
>N_6171
CAAGACGCCACGATCACCATCGAGTTCGCTGGGCGGTCATA
>N_6172
TGGCGTTTCTCCAACCGCCTCCACCCGCTAGGACGCCCTGT
>N_6173
TAGGTGGGCAGGGTTCGTTCCAACCCTCGGCATACTCAGGA
>N_6174
TGCAGTCCACTGCTTCTAGACGCCTACATCACTACTTTTTG
>N_6175
CTCCGCGTTAGAACAAGTTCCAAACACAGTAGCTATTACGC
>N_6176
GCGTGGGCGTGCTGGTCAACCTGACCTTCGAATGGTACGTC
>N_6177
GTTCACAGTGCATACAGGCCCTCTTCTCTCGCCGCGCGCGT
>N_6178
GATTGCCAGCGGTCTAGTACCTGATTCGGGTCTTCGGAACG
>N_6179
GCCAATCCAGATACGGAGGGCGAAGCCCCGTGTTAGAACGA
>N_6180
AGACTGGTTATCTAAGCCGTCAAGACCTTAAGTCACCCCTG
>N_6181
TAGACGTATTAGGCCGGGTCCAAGCTAGTATCCACACGCTG
>N_6182
CCAGAGTTAAACCGCCTTGGCATCGGTTGGGTGGGTACCGC
>N_6183
TTGTGGTCCAGGCAGATAAACCAGGACAACGAACCTGGCCG
>N_6184
GACTAGGCGACGACAATCCGCGGTCTTCCAAATTTACTACC
>N_6185
TATTACTGTGATGTAGCGCGCCGGGATGAAGCCGCCGGGGA
>N_6186
TAACATCCGACCCATCTAGACGATACCGACCTCCCTTCAGA
>N_6187
GAAGGGCCTCACTCGTGTGTCTAGCAGGCACAGGTCGTTTA
>N_6188
CACAGATATGGCGTTGGGCCCCCGTCCGCTGGACGAGCCAA
>N_6189
TGTTTAAGGGGCGTGAGCTTCTGATTGTCAGTACGTTGGCT
>N_6190
TGCGTTAGTTTGCACACGCCCCGTCCCGATATTGGTGATCC
>N_6191
TTTGGTTATCGTATTGAGTTCTATCGTAGTAAAGCAACCAG
>N_6192
GTAGCTCCACAAAACTTAAACAGAGAACTTCATTATGCTCG
>N_6193
TGTGGAACGGTTGATAGATGCTCCAGACGGGACCGTGTCAA
>N_6194
GAGAAGTTCGCAAGTGACCACAGACCTGTCTTTTTTTTTTA
>N_6195
TGAAAAGCGTAGTGTGTTAGCTTTATTGGATAACCGCCCTA
>N_6196
ACTTTTTAGCGTACCGATGGCACCTCTGGTGGAGCGGATGA
>N_6197
GTAACTTGCGATACGGGTAGCTGATACCGCACGTAACTAAT
>N_6198
GCAGCGAGTTAACCGCGACGCGGGGTTTACCGAGTCGGAGT
>N_6199
TTGGTCGGTAGTCCATTACTCTAGATTTGCGCGTGCGTCTT
>N_6200
GATTTAATGGTATTTCTCGACAAGATGCGTTGGGTTCAACA
>N_6201
TGGCTTAGGGCGTCAATAAGCTGTCTCGGCTCTTACCCAGA
>N_6202
GCAATTCTGTGATACCAAACCAAGATGACCGAGATCGCTTG
>N_6203
AACGTCCAGCCTGCGCTGTACTAGTATCGCTGGGATAGCGG
>N_6204
ATACTCGGTCGCAAGCGTGACATTACGTCAGTTCATCTATC
>N_6205
GCATGGCGGAATTCGGTAATCACCGTTGCCGCGAGAAGACT
>N_6206
TTGCTCCCCCCGCCGTGTTTCCGCATCCAGTGGTGAGTTCT
>N_6207
AAACGGAAGAGCCCATTAGTCGGGATTTGTTAATCGGTTGC
>N_6208
ACGTAGAACCGGATGGGCTGCCTAAGTTCACAAGTAATCAG
>N_6209
AACAGAATAACATCTAAACTCTTAGGCATATAACCCCTCTT
>N_6210
CTTAGTCACAGATCTTCTCACTCGAGTAACTGAAGCCCTTA
>N_6211
AGAAAACCTCATCTTACTAACGGAGTTGGGGAGATGTACGC
>N_6212
ACTAGCATAAGGAGTCATGCCCCCGGCCGAAATGCTGCATG
>N_6213
TTTACGTAGGGGATACCGGGCCGCGCTCGGCGCGTCGAAGT
>N_6214
CCGAATGGGGAATCATACTTCTGGAAACAGTAAAACAGGGA
>N_6215
TAATTGATCCATAGGCCTTTCTGGGGTCACAGTACGATAAA
>N_6216
TAACACGTTTGTCGCGGAGACCCGCGAGCCCAATCAGGGAT
>N_6217
AGCCGTCGCACGCCTGATGGCACACCGCCCCTGTAAGGAGG
>N_6218
CCATTACCATAATAGTCTACCATACGTAAACATTAAGACGC
>N_6219
TTTCCACCGCACCTACACTCCCGCAGCTACTTTCTCGGTTC
>N_6220
GTTATAGCCTAGATAGAGGACCTATAGAACCGTCGGCCGGC
>N_6221
TAAGCCAAGTTGTGGTGGTACAACCTTGAGCAGGTATTCTG
>N_6222
TGGCCTACACAGCCCCATCTCTATGTAGACAGAAGGAGGCG
>N_6223
GGAGCTCTGTTGGTCGATGTCTCCCGCTAGAGGGAGGTACC
>N_6224
ATAAACTGTCGCATTCAACCCAAACCAGGCCGCCGGTCTAC
>N_6225
CCTAATCCATATTAAAGCGCCAGTTCTTGTCGGTCACCCGG
>N_6226
ATGCCCAGCTCGTCAAGCTCCCCCCCAATTGTAATGCTTGA
>N_6227
CTGCGGGCCAACATATGCATCTGCCCTATAAGGAAACTAAG
>N_6228
TATGGTTTCAGTCCTTGGTTCAAGAGGGGTTTTTGCCTAAT
>N_6229
TAATGCCGTTGTCCACGTTACCGACGGAACCCAATGCCTAG
>N_6230
CACTCTTTTCCGGTAAGGTACACGGGGGCTGGTAAGTAGGT
>N_6231
GCTCATTATGCCGGAACTACCTGAGCATGTGTCAAACCATA
>N_6232
GCTATCTCAGCCTGGATATCCGCGTATTTTTTGAACGCGGA
>N_6233
GCAAAATTTGGACGTCCATACCCAACAGTTGATGTCTTTTG
>N_6234
GAAGAGCAGTTATAGACCGACCGGCCACTGTAGCAGGGTTT
>N_6235
TGGGTCACAAACGCCCTAACCACGTAGAGCCCATACACATT
>N_6236
CACAGGACCGATAGGGCACTCTAAAGTTAAGGTCAGCGGAG
>N_6237
CACGTCGGCCTGCGTGGATCCCATACAGCGCATACAACCAG
>N_6238
GCTGTCTAGTATTCTGCGAACCCGAGATGGCAGGAGGTGAT
>N_6239
GCACTACTAAGCGGCAGTTGCCGGTTATCCCAGGAACCCCG
>N_6240
CGCTCTTAAAGATCGGTGGTCGTTTCCGACCACCGTGTATA
>N_6241
GTATGTGTCGGTCCGGAAGGCGTAATTTCAGCGCTCAGACT
>N_6242
ACGCGCATTGATACACATCACATTAGTGTTCTCCTAGGTCT
>N_6243
TAGCGACGTGTACTTCACCGCGGTGCATTACCGTAGGCGAA
>N_6244
CGAAGGCGTAGGATCGAGAACAAGGAAAGGTTTTAGGACAT
>N_6245
ACGTAATGCCAGGACCGTATCATGTTCCTTATACGTGCCTG
>N_6246
AGACTGCGGAGATAACTTCCCTCAACGCAGATTCTAGTAAT
>N_6247
ATTCCTGTTCCACTACGGTGCCAGATCATCATTCTTAAATA
>N_6248
CCGTACGGCACTCTGATCGACCGTTAAAGGCCTCTCTCCTA
>N_6249
AGCGCCTCTACATTAAGTAACGTTTCTAAGTATTCCGTTTC
>N_6250
TACGATTCGGTCCGGCCACGCTGAAATGACGAGCCCACAAC
>N_6251
ATTACGGGGCCACATACCGACTGTCATTGGCAGCCGTCTAC
>N_6252
GGCCAGTCGGATGAGGACCCCTCAATCTCCCTGGCCTATCA
>N_6253
TTTTGGCCTCCACTATGTACCACCCGAGGCCCTGACGTCTG
>N_6254
CTGCCCCATCGCCGTTAGTGCTATTAAGTTGCTACCCATAG
>N_6255
GGATTTTTAGGATTACATCTCTTTTAAAGTGTCGAGTTGAT
>N_6256
TGGAAATAGGCTAAGTGGCGCCTTTCGAACAGTGAGTCAAG
>N_6257
ACGCAAGGTCGCGTAAGTTACACATCGCAAGTTCCGTTTAT
>N_6258
AGGCGCCCACGCGCAGCAGTCTAGCCTGGATGTAGAATGCG
>N_6259
GTAGAAGAAGAGCCACCCCGCAGTGATGGCTAAACGCTACA
>N_6260
CAACCTCAATGGGGTTCCCCCAAACCTCTCGTGACAGAGGG
>N_6261
CTGCGTGGGCGGCACTCCAACACACGTGAAGGACAGCAAAG
>N_6262
CCACATAATCCTTAATTCGCCAGAGTGGGGACCTTAAAGGG
>N_6263
AAACCTCCTGATAGTTACACCGCCACTGATCCAAGTACTTT
>N_6264
GACATCTGATTCATTTTATGCAATACGCTTTCTATGTTGGG
>N_6265
AACCATTTGACTGCGCGAATCGTTACAGATGTTAGCAACGG
>N_6266
TGCTGTGCCTTCGCATCAATCTCAATAGATTGTACAGAGTA
>N_6267
CCGAGTCTGAATCACCCGCTCATAAACGGACGCCGCTATTA
>N_6268
CTCATTGTTAGCTCCCTAGGCAAGTGGTCCCACACACAACC
>N_6269
GTCCCAGAGAGCCGCCTCAGCAGACCGTTGTCCAGATCATC
>N_6270
AGCCAACTAATCTCTCAGATCGGACGGCCAAATTCCGGGCG
>N_6271
GTGGGTAGCTGTTGGTTGACCAACACTTCAGATTTCTCTGA
>N_6272
TAGGAGATAACAAATGGGTCCCTCCAACCCAGCATAGCTCC
>N_6273
GTTTAGAACCCCGCAACAGTCCTTCACGGACCAACAAAGGT
>N_6274
CGCGAATATTGCTAGTCTTCCGAGAACGGGCCGCAATTGCC
>N_6275
GGTATAATCACCGTTATCTGCCGCGATTTTTATGGTCTGCG
>N_6276
CCATGGCAATTCTCCCAAATCGTACTATAATCGCTCGTGTG
>N_6277
ACACGAGTTGGACCGCAGTCCCGTGATAAGTGAAGCATATG
>N_6278
CCCCTAGCAACATGGTGACCCTCAAGGGGGTGTCAAAGGTG
>N_6279
TACCCGCGAGTTTAAATGTGCATCGTTAGGCAGCGACAGGG
>N_6280
GTCTATGGATTACAGCTTACCCCACCGAACCGAACGATCAC
>N_6281
TTCTTGCGTGGAATCGTGCGCTCCTTTGATGTCTATGCACG
>N_6282
CTCATACTTGGCGACGATGGCAGTTATAGATATGCAGTCGA
>N_6283
TTTCTCAACACACCGGAATTCCGCTTTCCTCAAGTTTTTCT
>N_6284
CTTGATTGATCATGGTCAGGCATTGAGAGTAGCTAGGTAAA
>N_6285
TCGAGCGCCTGAATTTTTTGCTGCCTTTGCTCGCGGGGGGA
>N_6286
GTAACTGTTTGTTTGACTAGCGTAGACTGCAGCGGTAACAC
>N_6287
ATAAGGCACGAGATATGTCCCGAGGGAACCCCCCCAGCCGC
>N_6288
ACGTGCATATTGGATGTGTCCTAGTAGCTACTAGTGACTGG
>N_6289
AAGCGTGTCCAGTGTTGAAACTGTAGCTCCTTGACGACAAA
>N_6290
ATCTTCTTAACCCGGATTATCTGCCGTATAGTGGAGACCCG
>N_6291
GTGGAAGCCTTTCTGTCATGCAAGTTGGCTGAGACCTTTAC
>N_6292
CATCGTGTGGAGTATCATGGCACCCCGATTATTCATATGTG
>N_6293
ATGCCGGTGGAAGGTGAATGCTTAACCAATTCTGTAATTAG
>N_6294
GCCGGCCTCTCCCATAAAGGCTCTCGCTCGCAAAGACTCTT
>N_6295
GGAGGGATCTTATCGTTAAACTGAGCGATACGCCGGCTTCG
>N_6296
GCACAATTGTACTAAAGCTCCCCTGAACATGAACCTCCGTT
>N_6297
AGCCCGCGTAGAGACTGTTCCCATGAAAATATTAAGTGCCG
>N_6298
TTCCTTTATAGGAGCTTATACAGGCCGGAGCGTACACTTGC
>N_6299
CTCCTACTAGATTTGCGATCCTACTAGGAACTTGGGTCTGG
>N_6300
CCACGAAACGGTCCATTTGGCCGGAGGCAACTTGCCCCGTT
>N_6301
GTCTATTCTTGTGCAGCCCGCAAGCCACGTCCCTTACCGAT
>N_6302
GTTTCTCTCGACACCTATGTCTCCGCCCAAAGAAGTAACAA
>N_6303
TTGAACAGACACTCCATCGTCTTAATGCGTTCTCTCGATAT
>N_6304
CTGCTGCGGGTGATAGCCTTCTGCACCACCCGGACCACCAA
>N_6305
AGCGGTCTGCACTGAAACGTCGCCAATACTAGTCTCAACAA
>N_6306
GAAACTCGACTTACCTTTATCCTATTGAACAGCAGGGACAT
>N_6307
CTGCCCTATGTCAATTGGAACTGACACCGAAGCCGAACAGT
>N_6308
GCAAACGGGTGTTGGTTCGTCGAAAGTTTCGGCGAAGGGCC
>N_6309
ACAGGTTCGTTTATCACGTTCCACTATCCATAACCGGTGCG
>N_6310
GATTCTCCCGATACCTCGTGCTTTAAAAGGGGAACGTGGGC
>N_6311
TGTACCTAAGGACGATGCCTCTGTTCTGCATGGTACGGGGT
>N_6312
AGTGTAGGGATGTCGTCCAGCCGCCACGACGCTTCAATAGC
>N_6313
CTGTATCACTCTAGGGCTACCTGACGGATTGCAGTAGCCTT
>N_6314
ACATTCAGCGATGTTTAGACCACGCGTAATCCCGTTGAAGT
>N_6315
AGCCTCCTCATATTGCTAGTCATCCACGCGGGCATTTGAAG
>N_6316
AATGCCGCTACACCACTAATCTCCATGAGTTGAGCCTGCCT
>N_6317
TAGGATACGCGGCCCTCAGGCTGTCCAGGAGATATTAGACA
>N_6318
CACGTCCTTGACCGTTCTAACATCACCCAAGTTGCGGGTAG
>N_6319
GCTACACTAAGTAGGTGATCCGACACGTACGAGTCGATATC
>N_6320
CACTACACCCCCTGGTACCACTTATCTATACGCGGTTAAAT
>N_6321
AGTAGCGCATCGGTTTCTCTCATTCATAGGGAGATGTTGAA
>N_6322
GAGTAGAGCAGTTCGTCCCCCGTGATTTGGAGTGATACTTA
>N_6323
CACGGACCTATGGAGGCAAACACAGAACAAATACTGACGGA
>N_6324
GTCGGCACCTGTGGTTACGGCGGACCAACCCTCTATATTTA
>N_6325
CAGATAAAGGAAACCTTAAGCGAATATTCCGTATCAATACA
>N_6326
TCGATCGCAAGGGATGCGGTCCAGGCGAGGGGCACTAACAG
>N_6327
TAATTATTCGTATGGCCCCACCCTCTAACTAGGTAAATGAC
>N_6328
TACTGCCCCAACTGCCACCGCTATGCCTTGAAACGAGGTAA
>N_6329
AACGTTGAGAGAGTTGGGGTCGGATTCTTTTTAATTAGGTA
>N_6330
TTGTCTGCGCCAACGGGAGACCGTTAATTTCACCCTCGATT
>N_6331
ATTGTAGCAAGTGACTCCTGCTACGGGTTTCCCTTAGTGAT
>N_6332
GCACAAGGGATAAGCTTATACAGTATGGCTCGCGCGAGGAA
>N_6333
CCAATGCGTGCGATATTTTGCTCGGGAGGTAGTTGCTCCCA
>N_6334
TGGAGACCATTTAAAATGCCCCTTTTGGCGGGCATTCAGCT
>N_6335
CCCTTATGTCAACCTTATACCGCATGTTATATGCCTAAAAG
>N_6336
TTCTTAGTCGCTCCCTTCAGCTTTGAGACGACTGAGACCGG
>N_6337
GTCGATGAGAGGTCAGGGTGCAAGGTGCCGTCCTCGTCCGC
>N_6338
CGGCCCTGATGTGGCCCATTCCAAACAGCGAGAGCCGGCGC
>N_6339
ATATATCCAGCAATCCTAGACGGTCGCATAGGTTGATAAGC
>N_6340
ATCGCGCCAACAACATTATCCATAAGAAGCTCAAGCTTGGC
>N_6341
AGTGCATGTCATTACTGTGTCTAGCAGTAGACCTTTTTATA
>N_6342
GTTTGCGCCGGTGACTTGATCTCTTGTTGATCCGTGGAATT
>N_6343
AATCTCAAAGATTGTAGGAGCCTTTGCCCGAAAACTTATCT
>N_6344
CTTCTAACGGCGGAGACCTTCTTTGATTAGCTTTAAGGCTA
>N_6345
GATAAAAACGTTCTGTAGAACTATGCTACGATCCTCCTCTC
>N_6346
GTAGCCGACCCAAGTCCAATCTCTATTATATACCGGCTTTG
>N_6347
AGAGTTGTCCGGAGTACCGCCCTCAGCGCAGGAGGACTGTT
>N_6348
GGCGGAAAGCTTGGCTATGCCATACAGCCCAGCATGCATGG
>N_6349
TCTATGCCGTACGATGGCTACAGTTTGGAAATGCCTGTACA
>N_6350
ATTCTTTATCGACGTCGTTGCATCACCGTGTTATCATTCTG
>N_6351
TAGTCTCAAATTAGTCGGTTCGATTGCTGATCAACCAACGG
>N_6352
AGTGCTGCTCGTCTCGACGACCATTAAAATATCTTAGAACG
>N_6353
ATAGCGACAGCACATCCGGTCGTTTAGGGCTTTTCACAGGG
>N_6354
TGCGATGGTCTTAGTTATCACAAAAGAAAGTTTCGACCTAC
>N_6355
GGTCCTTCTAATGCCGATCGCGAACGATTTAGGTAAGTTAG
>N_6356
CAATGGGCGTATATTTGGGACGCTAAGCGGGCCTATTGTGA
>N_6357
CATTAACTGAGGAAATCCTCCCTCCGAGATCACGTATATGT
>N_6358
CTGGTTAGTGTAGATGTTATCCGGCGAGCTCACGAGCAGCC
>N_6359
TGAGTTGCTTGCTGTCAGGGCACTTCTCTTACTGATATCGA
>N_6360
GGTGAGGAGTTCCGACCCCCCCAGTGCAAGGCAAATACTAT
>N_6361
GGCTTAACATCGAATATCTTCTAGCTCACGTACGCTTATCG
>N_6362
GAGACTTATAGGTATCGTAGCACAAGGTCTAGTACTCTTAC
>N_6363
GAGATCGGGAAGCTTACAGTCTGGGCCTAAGGAGAGTACCC
>N_6364
TGCGTCCGAACGCCGACGTACCTAGGAACTCCAGTATTAGT
>N_6365
AGCAAGACCTTGGAGTGATGCGTCCACTGCGTCATTAAGCT
>N_6366
ATGATGAATCGGATTGCCTTCCCCAATATACTCTCTATCCG
>N_6367
AGGCACATCTCGAACTAGTACGCGTCAAATGCAGAGCGTTT
>N_6368
AAATATTATTCGTGGAACTGCTTCTATAACCAAGAATTCGA
>N_6369
GTGTAGTCCGATTCAGACTTCTTCCGCATAAAGGGGGGAAA
>N_6370
GAGTCACTGCATTCTAGTAGCTGAAGACCGTAGGGCTATGA
>N_6371
TCCTGTTCTTTCCCTAACGACTGTATCGCGCGTGCTAGACG
>N_6372
CTTGATCGGCTATTTTCTGGCCTCCACTCTGAGTTTGCAGA
>N_6373
CAGCCAACATTGCGGGGGGTCCCAGGCCCTGAAACACGGGT
>N_6374
ATTCGTGCAGTAATCATGACCACGTACTATTGTGTCAATTT
>N_6375
CTTCCATTGTTGTATTAGTACTAGTAAGGCGAGTCACATCT
>N_6376
GTGATCTCCACTGGTGGTAGCAATATTAAACTCCTGCCTGT
>N_6377
CAGCGCAGCGCTCAAGAGCACGATGCCGCCGAGCACCTAGA
>N_6378
TAATGCGGATATGGAGTCTCCACCCCTAGTATTGCTACCAA
>N_6379
TCAATACATACGGTTACTCCCATCTGCAGAACAAACGTGCA
>N_6380
CACTGACACTTAGCCTATCGCTAGGCGCTATAGCGCCCCAG
>N_6381
TTGGGGGTTACCGTTCCAATCCGGACGAAGGAACCCGTAGG
>N_6382
TATGCCCAGACGCGTGCCCTCATTCCAATCGCTGGGTCCCA
>N_6383
GGAAGGGCCGGGCCGCCTGACCTTAAACTGTTAAACTCCGG
>N_6384
CTTTGAAGACTCAAGCTATCCGAATGTACATTCAGATTCCT
>N_6385
CGCGCCCGGTGGTCATCCACCGGGCCTGAACTAGCTAGTAG
>N_6386
ATTGTCCGAGAACAGCCGTACGACCTACACCAGATTCGTGT
>N_6387
TATGTGAGGGGTATTACGGTCGTAACATCAGGAACGGAGAG
>N_6388
ACGTATTATACTAAATCCTTCATGCGGGCTCTGAACTTCGA
>N_6389
GAGACCTCGCGTATATTACCCCCTTCCAGCGTCTTGAAGCT
>N_6390
AAATGTAAGTGGTGATTATGCTTGTTTCTCGGGCGTTCGAC
>N_6391
CGGAGCCTATAACGTGCCTTCCCTTTCGATCGGATTCAAGT
>N_6392
CACCACCTCCAATTTGGTCACAGATAGGAAACATGGGTTGC
>N_6393
GAGGCCGGGTGCCTACTGTTCTTCGGGAACCAAAAGACTAT
>N_6394
TCAGTGTCTGTAAGGCCAGACATCTAATGCCTCAACTCGGG
>N_6395
AGCGAGAAACCCTGAGGCCACAAGATAATGTACTGCCCAAA
>N_6396
TTTATGCTACCCATAGATATCTAAATTACCGATAGGGGTGT
>N_6397
GTATAGGACCGAAATAATGCCAAGACCGCTATAGATCAGAG
>N_6398
CATTGGTATTATGGTGAGACCACCAGTCAGTTAGGGTGTAA
>N_6399
TACATATCTCTCAAGACCTCCCCTAGCCCTCTTACAGATCG
>N_6400
AATACATCCGGCCACTATAGCTTCCAAACCCATCTGTTGCA
>N_6401
GCGCAAGTATTCGGCAGGGTCCAGGACGATGATTTTCCGGA
>N_6402
GGGCCTTGGGGGGTTACTGTCTCAGAACCATCTGTCCTTCC
>N_6403
TAGTTTGAGCCAACGTCTGTCGCACGCACAGTCCGATAGCA
>N_6404
GGATGGACTCAAGTTAGGCCCTCCCCCGACGGCTAGCGGTT
>N_6405
GGGTCAACGCCTTTGGTACACCTGAGGTTGCCCTCCGCCGT
>N_6406
TAGGATTATCATGATCAGGGCGTCACGTTAATCGTACAAAA
>N_6407
TTTGCGGCGTACCCCTTTATCCAGCCGGGCAGTAGCGAAGT
>N_6408
ACCCCCGACTCAGTGATGGGCTTCTGAAAGTTGCTTCGCAC
>N_6409
CATCGAAAGGTGCACCATACCAGTAGGCACCAGGGACGGTG
>N_6410
GTTTTCAAGGGGGGCTCTATCAAGAAATCCTAACGGTCTAG
>N_6411
TGGGAAACCTCACGTCGCTTCATCCAGCGCACCGGTGCATT
>N_6412
CCCTCTCGAGATTACGTATCCAGTGAACTGATTTGGAGGTC
>N_6413
CTTGGTGTTACGTATGCCCCCCCGTTGCATAATCTTACGTG
>N_6414
GGACGATGAGGTGAGAGTGTCTACAAATTCGTAAAGTCAGG
>N_6415
GCGAGGGTTAGCCGTAGGTCCATATCATTACACAGACGGAC
>N_6416
ATTTCCTCCATAACGGAGGACCATCTAACGTAACACCGCTC
>N_6417
CCTTTTCCCGTCCAATGTATCGACCTGAGATGCGTTTCTCG
>N_6418
CACGTTCTAAAAGCTAGAAGCAAGGGGCACTGAACCACTTC
>N_6419
AAGGAGAGACCCTGAAAATTCCTACTCTCAGTACGCTGTGT
>N_6420
GTCGTGCTACCTTGTAGCTCCATTCCAAAACAATGAAATGG
>N_6421
ATTCTATTGGTGGGGACCGTCGCCAGGTTCCGGCATCAAAA
>N_6422
CATCGAACTAAAAAAGTGCTCGGTCACTTCGAACTATATAG
>N_6423
TTAGTGGCGTGCGAGTAAACCAATGCATTTGCCATCTAGTC
>N_6424
TGTGCGTAAACAGAAAGAGTCACAGTGCGAGACGGGCTGCC
>N_6425
TTTTGTACCAATCCATTACACTGCTTAGAACGCGAGGGCAA
>N_6426
AGAAGTAGCCCCCTATCAACCTACGGTCGTTAACCCTGGAA
>N_6427
GCTACTTAACCAAGATTTTTCACTCCAACACTACACTTTAC
>N_6428
CTCGATGGGTAATAACCATTCAGTGAGAAAGTAACAACTAG
>N_6429
GGAATAGCCTAATACCCCACCCAAAATGGGGACGAACTGAT
>N_6430
GTGGGTTTAACTCATGCGAACGTTCGCCTTCCTCCTAGATC
>N_6431
TCGAATGCTTCATGATCTGACCGTGTGTGGGTGGTTGGTGG
>N_6432
CAACCCCCAAACAATAGAGGCACCCTATACGCAACATCACT
>N_6433
AAAAGGAGTGAGGAAGACTACCTACCTTTCGCACGAGAACT
>N_6434
TTGCAAGCCCGTCACGTATGCCCAAAGGGGTCTTAGCATTG
>N_6435
CAACTGTTCGCGTAAACCAGCCAGGTTAGCACGCAGCAGAG
>N_6436
ACCCTCAGTACCCTGTTGGCCTACGGCAGCGCATCCGATCT
>N_6437
CTTCAGTGGAAGTGACGGCTCTGTAAACAAGGGAAACTGGC
>N_6438
GCAGACAGTTCGTCCACAATCCCGAACGTTGCAATTTACCA
>N_6439
TATCCTCCTTTGCCCGGGGTCGCGAGTAACCGGGGTCGAGA
>N_6440
TCTTCGCGACAGTCTGTGAACAACCACATTTATCTATTAAA
>N_6441
GGCCCACGCGCAGAGCGGGACTATTTAGATTTCCTCTAGAG
>N_6442
ATCTCTTTGTCTACTCGACGCAGACGTTACCGGCCTTACCG
>N_6443
CTATTACCCAGCGTCGCCTCCATGAGGCGGTGCAGCCGTGG
>N_6444
GCACTCGGGATCAATGGCGTCACTACTTGGATGTCATTTAA
>N_6445
TAACAACCGGATAGAATTATCAGCTGATGTCATCCGTCCGT
>N_6446
GCCGACTTGACGGCCGTCCCCTACGCTGTTGCAACGAAAGC
>N_6447
GGTACAGCTGTCGGTGTTGGCGGGGGAATTTGAGGAACTGG
>N_6448
CACAACTTGTTACGCGAGTGCGGGGCACGTTTTCAGATAAT
>N_6449
CACACGCTAATCGGCCCATCCTTGTCCTCGCTTTACCGATG
>N_6450
TATATGGGGAGATCAAGGAACATCACTATGAATTAGGAATC
>N_6451
TCATTCCACTAGTCTTAGGGCCGAACCGCCCTGGTGAAATT
>N_6452
AACGGCCTTGCATTACGTGTCGTATAACTAATATGGCATTG
>N_6453
GTAAGTATGCGCTGGCCGCCCTATGCCCGTGTATCCGTAAT
>N_6454
CCACGAAAGCTGTTTTGAGCCCAATCCCCTTATGTGCTGAC
>N_6455
TAAGAGGTCACTGCGCATTTCAAACGGGACATCCGTGCTCT
>N_6456
ATCGTGTCTGATAACCCTAGCTTTCGACTTCCTGCTGAGAA
>N_6457
TCGCGTCTCCAGGGGGAAGTCTATCGCCCGCAGCCACGGTA
>N_6458
ATGAAATCATGCGGGAGCATCCCCCATACATCACAGGGGTG
>N_6459
AAGGTCTAACTACTGCCAGGCGACCCTAGCCAACCACCCGT
>N_6460
GGAATAGCCTGCCTCGCCCACGATAGACAACGTCTAAGATA
>N_6461
TCTGTTCGGCCTCGACGCAACTTGAAGCTTTACCAACGCTG
>N_6462
CCCCACTGTCTGAGTGAGTTCTTATTGAGCGAGCGTTAGCC
>N_6463
CTACGACAGGGGGACGGGCCCAACTGACTGAAGACGTAGCC
>N_6464
ATGTGGTTTTGTCCCCAATCCACCCAAACGTTTAATCCTGA
>N_6465
TGCGCTTCCCGAGGGATTAACGGGTGATTTCTGTCGCAAAC
>N_6466
AGCTGACAACGTTTGCATCCCGTCCAATGAGGCATAGCCTG
>N_6467
AGTCCGTGCGGCGTGCTGTGCAATCACCAGGTAGCAGACGG
>N_6468
ATGCCCTTGAAATGTGGAACCGATTGAGAGAACTCGGTGGG
>N_6469
CTCATGTCCGCAATGTTCAGCTCCCACAAGCCCCCGACAAA
>N_6470
ATCACGTGACAATGGAAAGACTATTAGGGACCCATACTTTG
>N_6471
AATCTCACACGCTCTCTTGCCTGGTAACTTATTAACACCTT
>N_6472
TCTGGAATTGGGGGAAACACCTTGAATACTTGCACAGATGT
>N_6473
ACCCCAGGATAGCCATATGGCTGTGCTCCGACGTAAACAGT
>N_6474
TGACTTACTACGAATCACTACCCACCGCTGTCCGTGGGATC
>N_6475
ATATAGAATATAGAACGGCCCAATATCCTAAGGTGTCGGCG
>N_6476
CCATGGGGTATCCACTTCGCCACGACATCTGAGCTTGTACG
>N_6477
TGTGCATTTGCTTTCCGCCACTTCGTCATACTACGGCCCGA
>N_6478
CCCGAAACCCCAGATCGCTTCATGAGCGCCCACTGGCACTG
>N_6479
TCCTCACGACTCAATTAGCTCAATCAGCAAGAATCCTGACT
>N_6480
ATGCCTCGACCAATTTTCTACGAAACCACGATAGAGTTCCC
>N_6481
GCGGGCTAGACCTCTACCCCCGTCCACTCGCGCGGGATATT
>N_6482
AAGAATCTTCAGGTCATTTGCTGGTCGGGTTCATAGAGGAG
>N_6483
TATACGAACCCGATATCCGTCCCTAAGAATGTTTTAAACCA
>N_6484
AACAATAGTCATCGGATGGACCGATTAGAATACATAGATGC
>N_6485
ATACCTTCATAGATGCTCCGCCGACCCTCAGGAAAGCCCAT
>N_6486
GACGAAAAGTGAGTCTCTGCCGTTGTATGAGACCTAGTTTA
>N_6487
TGCCCCTTTTTGACTCCTAGCCCACCCCTACTAACGAGTCA
>N_6488
AACGCGCAACTACCAGACCCCCTCTCCTGACCATAGTTAAC
>N_6489
AACAGAACTGTCTAAGTCTACCCTGGAAGGGTACATCTCTC
>N_6490
GGAGTTTAAGCGAGGATCACCGGGGTTTATGAAGGGACATG
>N_6491
CAATCAATTACGATAATGATCCTAAACTCTAATAGATACCA
>N_6492
TCGCGGTCAAGCCCAGGTATCAAAAACTTGGGTGCTCGTGG
>N_6493
CGCTATTCAGCGTGATTGACCAGCAGGGTTATGAGAGAAGA
>N_6494
ATTGGTATTATGTCCACCGCCATTCTGAACGTGATCGATCC
>N_6495
TCGCATCAGGGAAGAACCTACGCGTCTGGGTGACGGCTTGG
>N_6496
AAGGTAGCCCTGCGATTGACCTCCAACTATAAATCGCTACA
>N_6497
TGTGGCGGGTGGACTTACTTCGACCTGAAGGTAACTTATGA
>N_6498
TGGAGGGCGACTAAATGTGACCCCTAAAACGGCGTATCCCA
>N_6499
TCCGGATGAGTGCAACTGACCTATATCCCACCTCTCTGGCT
>N_6500
AAGGACAGCTAAGGGCCTTGCCGTTAGGGCCAAGCACTGGG
>N_6501
GAGCAACCTGAATCTTCTTCCTAGGAAAGGCCGCAGTTCTA
>N_6502
TAGACGAAGCGACCAGAGCTCCTCCTTAAACGAGGTCTGGA
>N_6503
AGCTATGACCAATATGCAGACGTCCTATCTGTCCTTCCCTT
>N_6504
TGAGCACTGTGTTTACTCTCCCGAACACAACAGAAGGTAAT
>N_6505
TACTACTTACTCAACGGGTTCTTGACCATCTGCGGTTAGCA
>N_6506
CACCTGCATCCGAGGCTGGTCCCAAAACCCGTCGACTACTC
>N_6507
ACCGATTAATTTAGTGAGAACTAGGACTGTGGATAAACCAT
>N_6508
GTCTGTGCGTGTTTTTTTCTCTCCGAGACACTTATTCTATC
>N_6509
GAATATAAATTCCTTCTATGCTAAATGGATGAGGCCTGTAG
>N_6510
AACCTCCGTAACTACTCATACGTGCGTAGAGTGCTACCAAA
>N_6511
TCCGTTATTTACGTTGTCGACAAGTTATGACAGGATCCACT
>N_6512
TTATAACCAGTATACCTCGACGATGCTACTACTTCGACCGA
>N_6513
ATGGAGGGCCATGTACGGGGCGACACGGAGATATTACCGCT
>N_6514
CTAATTTAAGACAGTTGACTCTTTGGCGACCACTAGTAAAA
>N_6515
TTTACAAACTAGCCTTAACACGAGAGGTCGGCCGACGACTT
>N_6516
TCAGGGGTAAAGGCGAGCCTCCTTCTTGTGGCGATGCATGA
>N_6517
ATCTATGCTCGTGGTATTTTCAGATACATACCTGCGCTTAC
>N_6518
GGCAAGTTATCTTCATAAATCTGATAAGAACACGGTGAGGC
>N_6519
GCACGTGCAATTCTCAACCTCTTAGGGCCGGTGGAAGCCGG
>N_6520
CGAAAGAGATGCGGGATGAACGTTTTGGTATCCTTACATTG
>N_6521
CCGCCGCGCTGATAAGGGACCTATATGGGTATACACCGACA
>N_6522
TCACGTGGGACGCGCTCTCTCGTGGAGGAGCCCGTCCCCCT
>N_6523
GGCACGATCACATAGCGATGCATGGTCTCTAGGGTTGACGC
>N_6524
CTCAACGTGCGGAGGAATTCCACAGCTAACGATTGTCTTTA
>N_6525
GAGGCGATGTGGTAAGCGTACGTTCGGGGAACTGGGGTATA
>N_6526
CGAATCAACAAGCCGTATGTCTTACATAGACAGCGATAATC
>N_6527
AGAGTGCTCGGGCGAATGGCCACAGTTGTCGACCCCTAAGG
>N_6528
TTTGTTATATTCTGGCGCTTCTATGCTATATAAGTTACTCA
>N_6529
GTCAGGTCCAAAGTATTGTTCCAGTTTAAGGGAGTAAGTCA
>N_6530
TTGACCCGCGATCCTGGCGTCGGGCACACGTGGGCGCCATT
>N_6531
TACTGATTGTAAACCACCCTCTCTCCAGATAACGCTAGCGC
>N_6532
CTATGTGTCGGTCATAATTCCTTCTTCTCGGAGTAATACCA
>N_6533
GTCCTCTTCCGTACGAGGACCAGTAGCACCGCAGCATAGGA
>N_6534
TGCGACGACATGTTGTTACACTTCGGCCGAGGGTTCGGCCC
>N_6535
GGAGATACATTTGGAGGGTTCAGCGGGGTGTTTATTTCTTG
>N_6536
AGCCCCCCTGGTTCGAACACCCGTAGATGGGACTTTCACGC
>N_6537
GCTTGCGGCTCACGAACGCTCTGTAAGGTGAAACGGCTTTG
>N_6538
CACGTCGGAGGCACTCTCCCCACTCAGTACTGCTTATCTAC
>N_6539
CTTCCCCGAATGTAATACCACACGACGAGAAGTTGGCGGGG
>N_6540
CGTGATTAGGTTGTAGTATACAATAATGCTCTGATGTCGCA
>N_6541
CCTTCCTTGCATGGCGGTACCCCGTGGTTTGTTGGCGGTGA
>N_6542
TCAGATGGCTGTAGTGAACCCTGATGCGGCATACTGAACAA
>N_6543
TGTAACGGGTTTGTCATTCGCGCCCGGCGCAACAAGTGTCT
>N_6544
TACAAGGTCGATACCACAGCCGGCAACAAGGGCTAGGAAGC
>N_6545
AATTCGAATCCACACAAGATCACAGGTCAGTAGTAGCAGAA
>N_6546
TCGACTCGTACAGGTGAAACCTTAGCTTCTGCCAAAACGGA
>N_6547
ACTAGAGCGCGATCTGGTGTCTTAAAAGCTGTTTCAACCTG
>N_6548
AGGGGCAATAAAGGTCCACGCAAAATGCAGCAAATATAGGA
>N_6549
AGAGAGGGTTTGACGATTGTCATTTGCGAAATTTTACAAAC
>N_6550
CTAAACCGACATAAGCTGTTCTCTTATCGCCCAAATGCACT
>N_6551
AGTATGCGAGATAAGTCCTTCTAGGCGTCAGTACAGACATA
>N_6552
TCGGGGGGACCTATGGTTCTCCGAGCACAAGTATCTTACGC
>N_6553
TCGGGCGAAACGACGTCACTCAAGAGGGAGTCTTGGTATGA
>N_6554
CCCCGCAATCTGATGGTACACTACAAGTAACAAAAAGGCAG
>N_6555
GTTTTTGGCAACGGGTCACCCAACGAATAAGACGCAGAGAT
>N_6556
ATACGGACCACGTGGCAATTCAGAATTTAGCAAATATTTGC
>N_6557
CATAAAAATGGCACACTATGCTGTGCTACGGGAGGTAGAAG
>N_6558
CAAGTCGCCTTATAGATAACCTAAGGTGGTGTAGAGCATAT
>N_6559
TAAGGCTCCGCACTGGCCTCCACACCGAGTACCCGCCGTTT
>N_6560
CGCCATTGAACGGGGCTAAGCAGCAGAACTTTGTCACATAA
>N_6561
TATCCGCACCGGAATTACAACCGCCTATAGCCGAGGTAAAC
>N_6562
CTCCTTGAGCTCCTAAGAAACTTTGCCAACAGGCTAAGAGT
>N_6563
GGGCGCACTGTGCTTGTCCCCTGAAGAACCATAGTCTATGA
>N_6564
CAGTGTTCTGCGTCCTTGGACATCTAGTGAAGAAAGAGTCT
>N_6565
CACGTCTCTCCCCAGTCGGACCCTACTACGATGAACCCACT
>N_6566
AGAGATATCAGGTTAGTAACCGTGACATACGTACTTGTGTG
>N_6567
CGATCTTTAAATATCCCCGTCTAATACTTCTTGGTTTTGCG
>N_6568
CGGAGTTTTGTCTATCTATACCCAAAGTGGCTAGCCCTCGT
>N_6569
CGTAGCGCCTTGGCAGGGGTCGCCACTCTTACAGAGGTTAA
>N_6570
TCGGCAGAATTCAGATACCACACGTATTACTAAGATAAACT
>N_6571
TCCTAGGCGGGTAGTATGCTCTAAGACCTATCATGATTTAG
>N_6572
GAACCGGACTGTAGAGTGTCCACTAAAAGTCCAAGAAGTTC
>N_6573
CCACTTCGCTGCTATCACCGCGAATCCATGTAAGAAAGAGT
>N_6574
TAGTCGGCGGCTGAGTATCACGGGGTCTTGGTAGTCTAGCT
>N_6575
AACCCTCCTAAGAACTCACTCGTGGGCACCTTGTGTGCACC
>N_6576
TCTCGGAGTTGTATCAAGCCCCACTCCAACAGCGACACTTT
>N_6577
CTATTGCATATACACAGGGTCAATAGAGAGGGGATAAGGCA
>N_6578
AAGGTGCCCCTTAGGTAGGACACGCAATTTCTTCCATCGGT
>N_6579
CCAGGACTGCCAGTTTCGAACTATGTCACGAGCGCACGGTA
>N_6580
AATTGATGAGGGTATTGTTACCGCTAGACACTCACCCAACA
>N_6581
TGAGGGTCAAACGACCTGGCCTCGAATAGAGTATGATTTTA
>N_6582
GTACAATGTCATTGTTCCGTCGAAGACGCCTATACATAAAA
>N_6583
ACTGCTAGCAGGTTCCAGTACTAGTGTTTTACGTCAGCGCC
>N_6584
TGCGGTACGACCATATCGTCCCGCCCCATCGTGATTGCTGG
>N_6585
TGGTCTCGTGACCGTCATGCCTACAAGGCCGTTTCGAGCCC
>N_6586
TCTCGAAGTTCGTTCGTGCCCAAGGGATAACATTTGGAAAG
>N_6587
AATGTAAATCCGTGTACACCCCTTGTCTCTACCTGTTAAGG
>N_6588
ACGGTATAAGGAGGGTCGTTCACGACTGCAGGCCTAGGCAT
>N_6589
CCCGTTTCTTAAATAGAGACCGCACTGTTAATGGATAAAGG
>N_6590
ACCACTGGACGGTGCGTTACCACTGCAAGCGGATCATAGCC
>N_6591
GAAACAAGGATCAGTATGGGCAACTAAAATTGCAGACCTAG
>N_6592
GATCTAGACTCTGTTATAACCTGGAGCCTTAAGTACATTCA
>N_6593
ACAAAAAGTGAGGATGCCTTCCATGCAACGCTCCAGGCGCC
>N_6594
TCCCGGACTTCGAGTTCCCACCCCCTGCCACCCAAAAAACA
>N_6595
TGCCGCGCTTGGTGGTGAACCACAAGGTCGGCGCGTACGTG
>N_6596
TTAACTGACGCTCCTTAAAACTATCAAAGAACGCGGGCTGT
>N_6597
TCTACGGTTAAAGGCGCTGCCCGGGTAGCGCAACTCATCCA
>N_6598
GGGGGCCTGAGATGGTTCCGCTGCTGTTTTGTCGCTAGGAG
>N_6599
TAGAGGCACAGGGCGACTAGCAATCGTCGCTTATTGTACAT
>N_6600
GCCCCAATAGCAGTAAGCTACCTGACGTTCTGTGGAACACA
>N_6601
TCATAATCTTCACGCATGAACAGAAGGACCAGTTCACAACC
>N_6602
GACTAGCTACGGGTTAATAACATACCAGTGTTCCAGGTGGT
>N_6603
AAACTACTTATGATCCATAACTGATAGCAAAGAGTACTTAG
>N_6604
CGGTGTTCCATTCACCCCAGCCGTGACACTCGCCGGGGGTA
>N_6605
TGCCACCCACGACCGAGGGCCGACGTTACTGCTGCAAAAAA
>N_6606
GATTGCGCAGAGGAACCGTTCGCTTTTGACCAACGGGAAAA
>N_6607
ACTCCAAACCCAGGGGCCCGCACCGTTGGCTGCCGTTAGAA
>N_6608
AGGCATGCAGTGACATATTCCGCCATATCAGAGCCGATTTA
>N_6609
CTCCCGACTCGGGATAAGCTCTTTTAAAGCTCACGAAAGTG
>N_6610
TCTGCGACATGTTTTAACGACTTCGATACAAATACAAGCCT
>N_6611
AAGCAGTGTGGCCCGGCAGACAAACTCCAGCAATGTAGATG
>N_6612
TAAGCAAGAGCAGGGACTTCCCGACGCAGGACTAGTTGAAG
>N_6613
TACATATAGGTTCGATGTAGCGTTTACCCCCAGATCCGCCT
>N_6614
GTCAGATACACGAGCCAGAACCCTATGGACGTTTCCGTGAC
>N_6615
GACATGTGCATTACCATTATCAATGAGAATAACCTAGCGTT
>N_6616
TCTAGGACGATAGGGTGTGACGCTGTCTAAGCTCGCTAAGG
>N_6617
TTTCGGGGGCCAAGCCTGTTCGCATTGGGTGGAAAAGGGAC
>N_6618
CCCATGAGCGCGATTAATTCCCCCAGCCTACACAGGACTCA
>N_6619
CGTAATGCGTTAGACGTATTCGGGCACCGTGGCTCGTGGGT
>N_6620
TTGGACGAACAGCGGAATAACAAACATGCAGCAGTTCGGGC
>N_6621
TTAAGTGAGACCATCTTCGACCCCGTAAAAAGCGGGACCAC
>N_6622
CATAACCCTTTTGGAAAACCCAAAAAGCTAGGCCATTACAT
>N_6623
ATCGATAGTTAGGAGTGAAACCTGCGTAATGCATACGGTTA
>N_6624
TGAGTCACACATCAATGGGACCAAATATGTGGTTGATCTCA
>N_6625
CTCTATTGGGCAGATAGAAACGGGCGTCGAGTAATTGTTCC
>N_6626
TATATTTATTCAGGGTACGCCTCCTCCTCGTGAAGTGATAT
>N_6627
GCTAGAGGGTGGCCAGGGTACATAATCTGTACGGGATAAAG
>N_6628
GACATCACTCCTATGCTCTTCCGGGAGGCCGATAAGACGGA
>N_6629
ATTAGTCAGATGACGCCGCCCCGGCACTCTGCAAGAGACTG
>N_6630
AGGCTAGATAGTGACTGCAACCTTAGAACTAATGTGCGTAA
>N_6631
AGAAATGCATTAATAGCCCCCTATTACCTCAGGGCGAAGAA
>N_6632
AGACAATTGTGGAATAACCTCGTAGATCGTGGGTTCAATGC
>N_6633
CTGATGACCGTGTTTTAGTACTCCGAAGCCCGATTACAGCG
>N_6634
GGCCCATGGGCGTATGGGTACCAATTTTTGCCTCTCGAGGC
>N_6635
AAGTCGCCCAAGCGACCGCGCACAACTGTTTCGTCTGACAG
>N_6636
TGAGGGGGGATATTCCATAGCACTTAACCTCCTATGGCGGT
>N_6637
GACGACTGCACTAGATATTACCCTGGATTTCCCGGCAACCC
>N_6638
GTAAGCGTACATGGCCTCACCGCCCAATCGATGGACGTTAC
>N_6639
GTACTACTCGCCGGCACTCACATAGGACAATCAAAGAACGC
>N_6640
TACTTTTTTACCAGCGTGAACGATCTGCGATGAAAATACAT
>N_6641
GCTAATCACGCGTCCGTGTCCCACTCACAGATTCACCTTTA
>N_6642
AGCCTACTTCATAGCCGGAACAAGAATTCATCATACAGAAC
>N_6643
CGCACGAGGCGCACCCTTTGCATCTGCATTCGGGGCGTAGA
>N_6644
GCGCTGACCTTTACCTTACGCACTCTACACGGTAGCTTCGA
>N_6645
AAAGGACGGCTCACTGAAGACCACAGCTGCGCATACGAGTA
>N_6646
TGAGAAAGACATCGGTGGGACCGAAATTTCCGTGCACTCGG
>N_6647
GGGGATAATCTCCCCCCACGCAACCTTTCTGGCGCCGCACC
>N_6648
GCCCCGAATATGTTCCCCTACCGGTTGATTAAGGGTTGATG
>N_6649
GTGCGCTGAGAATCGTTCCACAAGGAGGTGCGTAAAGACAT
>N_6650
TCTAATAATTTGGACTTGTGCACAATTACCATACACCAACT
>N_6651
AAGAAGTATTGGTGCCCCATCGGTCGCCAGAACCTCGCTTG
>N_6652
TCCACGGTATACTTCCACCACGCGATTTCAATTATCTCGAC
>N_6653
AACATAGTCACGTGATATCACTGTAAGCAGGTTACCTAAGC
>N_6654
GTTCGCAGGGCTGCGTGCGACGATTCTGCCGGCTGTGATTA
>N_6655
CAAACCGGCGGGATGGGGAGCCAAGTGTTTGTAAGCATAGT
>N_6656
AGCGTTGGCGGGTCTCAATACATTACCACTTGCGATTTAGA
>N_6657
TAAACTAAGAATGCGGACGACCTATACTCCGACGTGTCGTG
>N_6658
TTATGTGTTGTGCATCCGGTCTCGATCGAACGCCTACGCTT
>N_6659
ATTCAAAACCTACGTCACCTCTCTGGCTCCTTTGTCGTCGT
>N_6660
CAGGAAACCTCAAGTTTGATCGCAAACGTGATTTAGAGCAT
>N_6661
CCAGTCTTTAAATACCCCTCCGGTGCCGTTACGTGTCTAGA
>N_6662
TCAAATGAGGATTCTCTCCCCCAAGGCGTTCAGTCTTCTCT
>N_6663
AGATTTTGCTCAATGGTAGCCAATTTGTACATGCAGAAGAC
>N_6664
CCTGTCTTAAATACCTCGACCTATCTTGTTGTTTCGGACAT
>N_6665
GAGAGGACGTGTACGGCGGTCTCATTCTTTGTACATAAACG
>N_6666
GTGACTGCGAACGTACGCCACTTGGGACTGACAGGTTTTCG
>N_6667
CGTTAACAAAGCTGAGAGAACGACAGGGGCCGAGTTGCTAC
>N_6668
GGGTCTACTCTATAGGCATACGCCTTAGCCATATAGACCGC
>N_6669
GAAGGGAGATCCCCCCGAGTCCTTAAGCCGAGCCACAGCGA
>N_6670
GTTGGCTTAATACGTAGTGACCCAGTCCTATGCGTCGGCGT
>N_6671
CCCTCGGTTGACCGGACCTCCGCTTGAAATATATTGGGGAA
>N_6672
AATTAATCCCAGATTACTCACCAGTTTGTGAGCCGTCTACA
>N_6673
TACTACCGATCCACGATCTACGTGCGCGCTACGCAGGTCTC
>N_6674
TTACTCGCAAGGCGAATACTCGTAGAAAGTGCTAATGTCGT
>N_6675
GTACTAAAGTAATTCGACTGCAACGGATCTGCCGCGCTTGC
>N_6676
AAGGAACTGTGCCCCGCAGGCCTGATGCCCCCCGTCAGGCC
>N_6677
GATGCAAGTGCCAAGCTTACCGGATCTCGGACACGGGACCT
>N_6678
AAGACAGCGTCCTTGACGTTCGACGAATGGGCCTCGTCATA
>N_6679
ATTTGCCAGGTAACTATAACCCGCACAACTTTACCCGCGTA
>N_6680
CCCAGTTTGTCCGCTGAAGCCAGTGTTTCCACATAACCAAG
>N_6681
CTACCGACCACATCACGTTTCACTCTACCTTCCCGCTAGGC
>N_6682
GCATATGGCAAACAATATCCCATAAAGGCTCGGGCGCCTGA
>N_6683
AGGCTGCTGAGGTGAGACTGCCTAGGAGAACTTTCACTTAA
>N_6684
ATGGCTGGTCGACCTAATACCACAAATTGCGTGACAAATGC
>N_6685
GACCTAAATTTGAATGAATTCTCATTGCTTAGTGGCTTAAC
>N_6686
CGCCGCTCAACTATGTGCAGCTAAATAGGGCACCCATAACG
>N_6687
TATATTAGGCATGGGTTGGGCTATTATCACCGCCCCCGGCG
>N_6688
TGAGTGAATGTCTGTATAACCAGAAAACCGCGAACATGGCG
>N_6689
AGACCAGTAAGTGCGTGGGTCTTGGCAGATACCTCTACCCA
>N_6690
GTCTCGCGCCAAGATTCTACCAGTCCATCGTGGGGATATGC
>N_6691
GTTCATTTACACATTCGCACCAGCAGGGTGTATATGACAGT
>N_6692
GTGGTAGGGGGATGCCGCGACATAACCCTATAATTAAGACT
>N_6693
TATTGAAAAGTAGTATCCGGCAAGACCCGATTTTTAAGCCC
>N_6694
GGCGTCCCCCGGTAAGATTTCAGTTATTATCGGCTAATAAC
>N_6695
TTAACCGAAACCGAGCGTACCGTCTATTCGAAAGCCGTAGA
>N_6696
TTCAATTCTCATTGGGTACCCGGGAGATAATTTTCATAATA
>N_6697
TAGTGCGCTACAGAACTGGCCCACCATCCCCGTGAGCGTCC
>N_6698
CTAATCCCCTTCACAGATGACTGGCGTGTAGGTTTGCATTC
>N_6699
GGTAGACCGTACGTTTTCTGCTTTATGCCCGGGTACATATT
>N_6700
ATGTCCGTCCGGGGGTAGCTCCGGGTGCTCAACGCGTTTTG
>N_6701
TGGAAGGGGTTTTAGATTTACGACAGAAAGAGACGGGTGGA
>N_6702
TAAGCGGGCCGGTTAACCGACATGTTGTGAGATTTTACAGG
>N_6703
GTCAGGGTCCGCTTTAGTACCATGCGGGTAAGCAAACACCG
>N_6704
TCATGGCTGTTCTATTGGTTCTTAAGCAGAGCTCACTAGTC
>N_6705
GGGATGAAGACAGGGCTAGACCATGTTGCGGCGGCTGGCGA
>N_6706
ACAGTCAAACCTTCACACCGCGACAGTCTGATGGCTGTCCA
>N_6707
ATCCATATTCTCAGACTGTGCAATGACAGGAATAGGAACTG
>N_6708
AATTAATTTTTGGTAAAAGCCGGTGTATGGTGTCCTGTGTA
>N_6709
ACCCCTAAGTCTATAACAGTCACTCCTATGTGAATTACTTA
>N_6710
TTCTTTGTGTAGGAATGCGGCGGGACACCAGCAAACCTTAT
>N_6711
AAGCGGTCTGGCCCGAAATTCCATGGATTTGATTAAACAGA
>N_6712
CCCTGTCAGCTTGGAAGACCCACAGCGTACCAACTGCATGT
>N_6713
CGAGGGCTGTCGACCTGTCTCACATAAGGCGCCATCTCCCA
>N_6714
GGCTCCATTTGGTCGTGTCCCCCGCGGCCGCGCTAATATAG
>N_6715
CAAGGCCTTTGGAGTATTCGCAAAAGCTCGACTTGGGTAAC
>N_6716
CTTACAAGGGCGCACTCACTCCGAACTGGCATGAGAGATTT
>N_6717
GGGGTCCAAGGCCACTCCCTCTGCTTTTAGAAGATTGTACA
>N_6718
TTGCTGCACAAACAGTAGTCCCTCTGAAAAAGCAGTCGTGG
>N_6719
TTTATATCAGTCGATCGCCTCCGGCAAGCAGGAACGCGCAC
>N_6720
AGGTCCCCATTGTTGGGGCGCTATCAGCGGCCTCCGGTCCA
>N_6721
AGCCTTCCGAGCAGCGTCCCCCGTGTCTAGATAATGGGTCC
>N_6722
GGTAGCCCAAATAGACTTAACATCTAAGGTTTCCAAACGGG
>N_6723
ATACATCCCTTCGATCGTGACTATCTGAAACTTAAACCTCG
>N_6724
ATGCTAGAAGATTAATGCGACATTCATTGATATCGCGTAGA
>N_6725
AAAGCTGCATGGCCTTAGTACTCCGCCACCCGCATACATTC
>N_6726
GTCTCATTACAGACAAGGACCTGATTCTCAGTGGGGATGTT
>N_6727
AATAAGGCCGTAAAGCGTTGCCTCCTCCTTCGCTTCAATAT
>N_6728
AGAAAGCAATGCCGCAGCGACTACTAAAGCGGGAGTATTGC
>N_6729
GAGGGCCCGGAGGCGGACCACTCAGCGTGCTAACTAATACC
>N_6730
AACCTTGTAGGAACCTGCCGCGATTGAACAAGACTCCCAAT
>N_6731
GGGACGCACCCCACGGTTGACATGGGAGACTAACGAGTGGC
>N_6732
AAAGTAGAACAATTGTAAAACAAAACGCGGTAGAGTTCCTT
>N_6733
TGGGCTTTACTTATTAAGTACATGAGTCGCATAACTTGGAG
>N_6734
GCGAGATCAGCCTCTTAGGACTACTGATACGGGTTCTTCGC
>N_6735
CAGGGTTGCGGGCAACACTCCTTTGTTGAAAGCTGGTAGCT
>N_6736
GCCGAAACGCGGTTAATTATCGTGAACGACCTCTTTTCACT
>N_6737
ATGGATCACTGAGCTAGACACGCCCACAGCCTCCCCTGCCC
>N_6738
ATCCGGAGGGCGCCGTATGACTACCTATATGCAATATAACC
>N_6739
AGGAGATTATATTTTGTGAGCACGACAGCCCCCACCACGTT
>N_6740
TAGAACGGTCATACGTAGAGCCAGGGGCCCGTCATACTGGA
>N_6741
AGATGAAAAACTCGTATATGCAAGTACCGGCGCCTGTTTCC
>N_6742
GCGCGTATAACGCTCTCTGACCTAAACCCATGAGGCCCGTG
>N_6743
TAAGGTTCTCACCTCCCGATCACATTCGGGATATGCGGGAC
>N_6744
ATCTTTTGTAACTCGGGTGGCCCGCGGGGGGGGTGGTTTTA
>N_6745
TGCCGTATAGGCTTGACTCTCATAGGTTCTAGCACGGGGCA
>N_6746
TCACCGGAAAGATGATGCTGCCCCGTACGAGTGTGATTCCA
>N_6747
CTGCCAAACCAACCCCCCATCCGCCTGCCGCATTTGGCAGG
>N_6748
TTGGGAGCCGTAAAAGATGCCTACGCCGGAAACGTAAATTT
>N_6749
GTAGATGATACTTACTCTTCCATCCTAGGGAATCGTTGTGA
>N_6750
ACACGGGTTCGAAGGCAGGCCAGTGATACGGGAACCGCTAG
>N_6751
GACTCGCACCGTATTGGGGCCACACTGCAGGGGTTCCTGTG
>N_6752
TCAAGACGCTTCTGCGAATGCACGTACGCATTATCAAAACT
>N_6753
ACATGGAGGAGTGTGTTCTACTTCCTTGTCCTGGCCCGTGG
>N_6754
ACCAAATTCGCGAATGTACTCCTAACCGGGAAGAAACTGTT
>N_6755
AGATTCACAGTCTGGGTCTGCTACCAACATAAAGAGAGGGC
>N_6756
AAGACAAAGGACTACGCCAACCAAATCTACACGTATGTCAC
>N_6757
CGAGCTGTAGGTAGAACGGGCTAGAATTCGTCAGGGTATTC
>N_6758
CTAGGCAGTACACAATAATGCATGTCCCACGCCCAATCTAG
>N_6759
TTATCAGTACATCGCGGATTCTTCTCTTTTCATAATAGATG
>N_6760
GGTCGCGGCCGAAGGTTCGTCCGTGCCCAACGATCAGTGTG
>N_6761
GCGAGGACAATACGCCGCATCCCTATACCCGAACAAATCGC
>N_6762
CGAAATACGTCAGTAGGTATCTCCTTCTTCTTTTGCCCGGC
>N_6763
CGCGACGGTGCCATTCGGTACCGCGCGGCTGACAGGTCAAA
>N_6764
GCGAATTGGATCCCCGCTGACCACATACTATACTGGAAAAC
>N_6765
CGGGTTTTTAAAGCTGTGAACGTAGATACCATAAGAGTGTG
>N_6766
TCGTGTGCCCTACCAACTAGCCCGCACACCCCGCGCAGAAT
>N_6767
ATTTGAAGACTATGAGCTTGCCGTGGAATCTAAAGTAGGCG
>N_6768
GCCGCCAATTGTGTGGACATCGGCTAAAGACCTAAACAACG
>N_6769
TATTCGAAAGAATGGGCGCACGGCTTCTCCGTAAGCCCGCA
>N_6770
TGGGGCGACGGAATCGATACCTCCTTCCCGGTCCACAAATG
>N_6771
TTCTGCGATGTCAGGTCGTTCATATTCTTAGAGTCATTCAT
>N_6772
GGTCCAGGGGATGTTAAACGCTACTTTCTCTGTTGAGGTAT
>N_6773
AGCTGTGCAGAAAAGAGGGTCAATCGGTCCTCTAATATACT
>N_6774
GTAGATTTTTCTACTTCTAGCATTCTGCGGATTTGCCATTA
>N_6775
CGAGAAGGTGGGAAAGTCTACCCCTTTAGCGCAATGTTCCT
>N_6776
CAATATTATTAGCGCCGCACCCAGTAAGCTGAAGCGACTGC
>N_6777
TCCCCGGTGTCAGTTCAATCCTTAGGAAAACAACGATGCCT
>N_6778
AGTCGGTGTGGGTGTGGGGACATCTGAGACGGAGTTTTGAC
>N_6779
ATTGCTATTCCTATCGGCGCCGTATCTTGTAACTGAATCGC
>N_6780
TCCCGCCGGACAGGTTACTCCCGCGTATATACTACTGCTGC
>N_6781
ACAAATAATACGCCTTAGGACGAAGAGCTAGTTAAGTGACG
>N_6782
CCAGGTAACAGTCCTTGGCACCTCTCGTAACATTCGAGTAG
>N_6783
CTGTCTCCGAAGGATTGCTTCACTAGAGGATTACATTAGAT
>N_6784
TGCAATGCCTGCGCCGAAGGCAGGGAGCGAGGGGTGCGCCT
>N_6785
ATCTATCCTGTAGACATAATCATTCATTCCCATGTATTAAC
>N_6786
AGGGGGTTGTCTCTGTTCAGCGGCACTTCCACATCGGAAAT
>N_6787
GACATGGTGCTCTAGGATTCCACGGAGGGATTGCCTTAGTG
>N_6788
GTTATAACAACTCGTCCTTTCAAGGTACGAATAATGATAAC
>N_6789
CTGTGATAGGCATTCTACATCCCTATAACGTAGTGGGTACG
>N_6790
CCTAAACGAGCGCACTAATTCTCAGGCCGAGCTCATTGGCT
>N_6791
CGACCAGGATATGTAAAAAACCGTTAACCGGGATCCCATGG
>N_6792
AAAAGTGGCCCCGAGGAGCGCCAGATAGTCGTACGGATCAT
>N_6793
CTTTCGGCAGCTCCCGGAACCATACTTAGTCGGCACCTGTT
>N_6794
TTCGGTAACAGAAATCTCGACAAACTCGCGGGAAAGCTCCG
>N_6795
TTCTAGGGCGATCTACACTACCACAACATACCATGCGGAGT
>N_6796
CTCACGGCTTCTTACTAGTGCATCTTAATTTCGAACTATCA
>N_6797
ATGGGATTACCACTGGAACACAGCAAGTAACTGACCGAGTA
>N_6798
TGTGCGTCTTTGACCATATTCACTTGGCTACGTTGAGCCTA
>N_6799
CAAGGCGGCCTCCATACGTACTAACAATGCCGTAACCTCAG
>N_6800
CGAAGGCGCTTCTTTATAGACTTCTCAACTTCCGGAATGAG
>N_6801
GGCATATTACTCTATCGTGCCATACGAACTAGGTGTAGGTG
>N_6802
ATTAGATCCACCGTATTTTGCCACATGGGATTGTAGGTCAG
>N_6803
ATGTGTTAATCCCTTGCTACCGAACCACCCGTTTGGGCCTT
>N_6804
TCACGACGATGCCTCTGATTCTGGCTTTGACTGCAGCATTC
>N_6805
TTATCACACATACGGTTAGCCATACCAGAGCGATCACCGCA
>N_6806
GTATGGTTATTGTAGATGTTCTCGTAAGTGTACCGGTAACA
>N_6807
GTGATAACGGGCTCATTTCTCGTTAGAATGGCCATATACTT
>N_6808
TCCGCTAAGTTAGCACTTCCCTTTTAAGGTGGGCAGGTGAA
>N_6809
AGGCGCCACGAAGTCGGCCCCCCCTCTCTCCCGGATGACAA
>N_6810
GTAAGTACCAGCCGGCTTATCGTGATATCACCTTTTAGTTC
>N_6811
TTGGAGGGTTTTTTGGACCCCCATGTCTGTCACAGATCAAC
>N_6812
TGCGCCCCTATCATCTTTACCAAGAGACTTGAGGGCTAGAC
>N_6813
ACCTCTTCGCCCTCCATTCACTCGTATTACAAGGGCACTTC
>N_6814
GCGAGCCACGTTTCGACCTGCATCCCCGCAGATTTACACAG
>N_6815
GGCTTCGAGGCTATTCACACCTTGGTATCATCCCTTCATCG
>N_6816
AGTCCCCCAGGGGGAGGCGTCTTGACCTCCAAAATCCATTC
>N_6817
CGGCCGCGTCACTTGACGTACATACGAATCCCTGGACGCTG
>N_6818
GCCCTACCATTGTTTCTACCCGAGGTATCTTATTCAAATAC
>N_6819
AGGCCGGTTCTTGACGCTGACGCCAAGGTACTAACATTTAG
>N_6820
CAATTTACGTGTATCTTCGTCTTCTGATTACGCGACTCGGC
>N_6821
TAGTAGGCGCTCCTAGTGCACATTTACTAAATCACCCGCAT
>N_6822
CGACGTTATTGCTTAGTATACCCACGACCGCGATACTACCC
>N_6823
TATAAATGACAATCTTCAAGCACACGTGACGGAGTAGCGGA
>N_6824
GATCGCGACAGTGACTCCCCCGGACACAGGGCCGTGTTACG
>N_6825
TTAAAGTAAGGAAAGGACGACCACTGATCCTTGACAATCAG
>N_6826
GATATGCTTGAGAATCGAGCCACCTATATTTACGCCTCGTC
>N_6827
TCGGGGCTACGCCATCGTATCTCCCTTGAGAGGTTCATGGG
>N_6828
GTCGTGGTTAATATTACCTGCTGCCATCTAAGGGGAGGAGT
>N_6829
AGCGTCACTCGGTTTTATTGCTAGGCAGGGCATGGAGGGCG
>N_6830
GCTGGGTTTCTACCCTGGATCGAGTGCACCATCGGGTCCGC
>N_6831
AGGCACTCGGCCGACCTCTTCTGGTAGTGCATGAACGGTAG
>N_6832
GCATCTGTTAGGTAGACGCACATTCCGCGGCATAAATGGTG
>N_6833
CGAGTGCACGTCGAATGCGTCTGCGGACAATCGTGGGTAAA
>N_6834
AAAACTCCTCCCTGGCGTAGCAGAGCCCCTACACTCGCATA
>N_6835
ACAGAAATCGGTTTCGCCATCCTCGTGTGTTGACCTATAAG
>N_6836
AGATCTGGTAGGTAAAGGAACATCAGACTCCAGACACGTAG
>N_6837
GCGACCGGTCAGCTGCCAGCCCCGGGCGTACAGCACATCGG
>N_6838
AGGTATCCCGGTATAGGGGTCCAGACCTGGTTGGGTCTTAT
>N_6839
ACCAGACAGTCGACCATGGCCGTAGTGTGAACGCACGTGGT
>N_6840
TACCAGTAATAAGGGTTGTTCTCGATAGGAGTTTGTGACTA
>N_6841
CGTCGGTTACACAATGGCAACCTATGTGTTTTTTGTAGGCC
>N_6842
CCTCTAGTTCCCGAGGTGAACTTCACAATAGGCTTCTCTTG
>N_6843
CATTCCTCTCAATCCCCTCCCCTAACACTAACTCCTGGATC
>N_6844
CTACGGCATCGCGAAGCGACCCAGAAATGCACACGTACTTA
>N_6845
CAATTGGGGCGGGGCGTATGCTAACCAGAAGCTCGTCGAAC
>N_6846
ACTTTATCGGGCTCTGATGTCGTAGCTTAGGACGGGACATC
>N_6847
CCATTTCCGTCAACTGGGATCACGCCGCATATGATCCTGTT
>N_6848
CGTTTTTATACTCCAGCTTACGATCTCGCGGTGTAGTCTTG
>N_6849
TCCCCCCAATCGGTACATCACCTGCGAGGCATCCAGGTCCA
>N_6850
TATTTTCAATGGTCAGAGAACGCTCGTCCGGATGTCGGCAC
>N_6851
AAGTCTGCAACTCCTACTCCCGTTATTAACGCAGTCATTAG
>N_6852
ATTGTTGCGTAAAGATCCAGCCCCCAAGTTTCAAAGACCAG
>N_6853
GCTCCCACCTATAATCTCTCCCAACCCATGATACTGAAAAG
>N_6854
ATGAGTCAGATTGTTTAGCACCATTCATATGTCCCCCGTAG
>N_6855
AGATCTGCCCTCCGTTCCGACTTCGCTGTCTAGCAGAGTAA
>N_6856
GGGACGCTGGCCTTTACAGTCCAGCTAGGGATAGGAATACC
>N_6857
TGAAGGGGATTTAAGGGATTCCTAAGTATATACAGTTCAGC
>N_6858
AACCAAGAGTCGGATGTCTCCCTGCGAGGTACCTTATATCT
>N_6859
GTGGCACCTGAGGATTTTTACTAGGTTAAGCTTCCCCCAAG
>N_6860
GATAGGAAGGTTAAGGACCCCGCTTACGCGTCCTTTCCGAA
>N_6861
AATCGAAAGTCCCGTGGACCCAGGGCTTACTTCTAGCCTCC
>N_6862
AAAGAACCTCGGGAAAGGGTCAGGGCTGCCATTGATGTATT
>N_6863
TTTTGCGTAGAGACCAACCTCATAATTCTATCTGGTGACCT
>N_6864
CCACCATGACACCTGTCTACCTATCGAGTAGCCCCTATCGC
>N_6865
GTTACAGTGTGACCGTAGCGCAAGCCAAGTCTAGCGGGCCG
>N_6866
GTAACGGTGTTAGCGCCCGACTTGTTCATACCTAAATTTCA
>N_6867
GGTGGCAACCCGGCGCGCCACGTGCGTCTCGACTTAGGCCA
>N_6868
TTCTGGGCTCATTGGCGTCGCGGACCATCTCAGGAACAAAT
>N_6869
GCTGTGCTAGGTTATTTCTACTCACTTGGGAGCCTTGTCAG
>N_6870
CATAGAGGTCGAGATTCCCGCCAGGCATCGAAGAATAACAG
>N_6871
GGTTCTACCGAAAATGGGAACAAATGATAGGTCCTCGATCC
>N_6872
ACTGTGGTAAGAAGTTCCTCCGGTATGAATCAATGACACAT
>N_6873
CTCCTGTTTTGCAGTTCATCCTGAACGTTATGACCGGAATA
>N_6874
ATCGAAAAATTAGTCTGAGCCTTCGAAGACAAATATTCAAC
>N_6875
TCCTTCGCGTGTTGCTGATTCGTTTATATTCGAAACAGGTA
>N_6876
AGTCCGACTCACTGGCTGGACTAGCAGAGAATACGCTTCAA
>N_6877
GCATAGTCGCGTTCCCCTAACAACCCAAGGATAGTGAGGCC
>N_6878
ACCTTCAACTGGCAGCGACACCTCCTCCGGTGCATATTAGT
>N_6879
CACTTCCTAGTGATCAGGATCAAATAATGCGACCCTGCGAC
>N_6880
CATAGCAAGACGAATTCGTACCGGGTACATATACTCAATGA
>N_6881
GGGGTTCTGTACCTGTACGGCTCGAGCACAGACCACACTTG
>N_6882
TCCGATCGTATCTATCAGAACTGGGGCCCTCCGCTCGGAGG
>N_6883
GCGCGCATTATTTCGCAGCTCACCCCCCCGATGACGCAATT
>N_6884
CCGCGTGAGGTTGCAAGTCCCGTAGGCCCGTGAGCTGTTGA
>N_6885
CGCCCTTTACTTCGCGGGCCCGCGCTTGCCTGGCAAGCCAT
>N_6886
ACGAAAAGTAACTTGCCCGTCTCACTTATTATGCTTCTACC
>N_6887
GGCCGGGCGTCACCGTACGGCGGCTACTCAGGGACCGCTTG
>N_6888
CCATCGGTCCCTGCAGTATTCCTTCGCCAAAAAAGGCCTAA
>N_6889
GCGGTGAACGATGCCGCTACCTACCTCTCTTAGATTGGCGG
>N_6890
AGCCTTCCCAGGAAGGAGTACGAATGTCGGGACTTATAATT
>N_6891
AGGGAGTAGAAAAAACAGGTCTCGGACGCTTCTCAGTAACC
>N_6892
CTTTTCCTGTCGTCCAGGTCCAAGATCAAGCAGTGGAGCAT
>N_6893
AACTCATGGCCTGTGGAGTACGTGGTGCGCCACTGTCATAT
>N_6894
CGTATTCACTACAAGACAGACCACGCAGGGTCACGGTTCAC
>N_6895
TCTCGACCACCGGACTTAGCCGTATATAGAAAGATAAGAGA
>N_6896
TTCAAGCGGGGTCAAGTTCACTTTGACGTGGGAGCTCTATA
>N_6897
GAGGCTTCTACATAGATGAGCGTGTTTTGTCAGGGAAGATC
>N_6898
GGAAGCTGGTCCTCTTCTCCCTTCCGCAGGCGGATACAATT
>N_6899
TGAAAGGGAAAAACGTTAAACCTTGGGGTCCAGCGGCAATG
>N_6900
CCCTAGAACATCGAAGAAGGCCTACTACAGAAACCCGGCCG
>N_6901
CGTGTAGTCCCTCGTGACGCCGTTATCCTGATGCGAATCGA
>N_6902
GCGAGATGGGTACGTTCCGACACTATAGTGTGAAGCACGCC
>N_6903
TGTCGTTTTGAACACTAGGCCGAACCAGACCGCGTAGATTT
>N_6904
CTTAGTGGGAGCAAGATTCTCCGACCGACTCACTTCTAATA
>N_6905
CGCTCCAGAGCCGGCGGTACCACATGATCCCGTTGAGAATT
>N_6906
CACTGCCTCACCTACGTGGTCATTTTCTCGCTTCTAAACAT
>N_6907
ACATGAGGGTGTACAAGGACCTGCTGTAAGCTTAGCACGTA
>N_6908
GGGTACCTTATAACGGGACTCATTCAAAGATTGGCGAAGAG
>N_6909
CTTGCAGTAACAACCACCATCCTTCTACAGCCGCCCGAGGG
>N_6910
GGTCACACTTTCCCAACGGGCCAGCAGCGTTTCCTTATGCT
>N_6911
CAGGGTTGCATGGTAAGGCCCTACAGCCTATCAGTAGGGAC
>N_6912
AAAACTCTAATTCCTTGGGGCATCCTGGTGCCTAGGTGTCC
>N_6913
GGACGCCATCCTTAGAGATACTTGGGGCAAAAATTACTGGT
>N_6914
GTATCGATTTCGAACGAGGCCCATCTAGTACGGAGATAGCG
>N_6915
TAAGTGGCATGGGGCGACCCCTCGTCATACATCGATCGCGA
>N_6916
TTGCAAAGATCGCGCATTGACATTCGTTTACCAGGTTTACC
>N_6917
ACATCTTTACAATGCTTAGCCGTTACTTCCCGTTAGGTGGC
>N_6918
CCCTAGGCATTTAAAAGTTACCCATCTCGGCAAGTCAAAAA
>N_6919
CGATCGTACGCCGTAATCTACCCATACCGCTATATGACGCC
>N_6920
CTTAAGGGGCGATCCGCCATCATGCTTCGCCGAAAGGTACC
>N_6921
TTACTTGTTGAGACGGCGATCGCTATCCGGGAGTTTAGTGT
>N_6922
GACGCCAAGAATAGTTGCGACAGTCTTTCTAGCGCTCGCAA
>N_6923
ACACGCGTAACTGCCTGGGACAGTGTACATGCCTGATGGAA
>N_6924
CTCCCTGACTATCGCGCGCGCTTGCGCCCCCCCCCTTGTCA
>N_6925
CTCGGTGCCTCAAACTACGACGCGAGACCGTTCTAGATCGA
>N_6926
GCAATCCCTGGACTAGAGCGCTCCCACGCACGACGGATCTA
>N_6927
GCGCCCCTCATAAGGATTTACGGGTGTTACTGCGGTTACCG
>N_6928
TGAGCCCGACTAGGAGAAACCGACCAACAGACCAGCTTTGC
>N_6929
AAAACAATAGAAATGTTACGCTGTAAACCGTGGCACTGGGG
>N_6930
CTATACATTAGTGGGCGAATCACGGGGCTCTGAGAAATGCC
>N_6931
ATCTAGAAATTAGATTGATTCAGATTACGGCTGACCGCCAC
>N_6932
ACTGGGGTCACCCCTAGCAGCCCTGCCTGCTACTTGAAGGC
>N_6933
CGTCCCTAATGACCTAATTGCTGGTAAGAGACTAAAGTTCT
>N_6934
AAAAGTACAATGGTCATAAACAAAATGGAGAAGATTTCCGG
>N_6935
GGACAACGTATCGGGCGAGTCGGATTATCGTACGAATTTAG
>N_6936
GTTAGTTGTGTGACCTTCAGCCAGACGTGGAACCTATGTCT
>N_6937
CGCATCATCTCTTAAATAGGCTTCAATGATATAAGCGTCAG
>N_6938
TCTACTGGACTGTCAGGAACCAGAATGCTTAGGTAGAGACC
>N_6939
CCTAACTAAAAGCGTGTCCTCTAGGTCCTGATGTTCTGCAT
>N_6940
GTTCAGAATAGGTACGTTCCCCACGAGTACTCCTAATGTAC
>N_6941
TATCAACTAGATCGGAGTTCCCTACGTTGAGGAGCGGGCAA
>N_6942
GCTTGCAAGCCTTCAATATGCGAGATAACGCCGAGCTACTA
>N_6943
AAGAGCAAGGCACATTATTGCTCGGGTGTGGACTCTGAGGT
>N_6944
TTGCGTGTCTTACGCGCCAGCTTGACATGCTATCGCTCTGG
>N_6945
AGAAGGAATGTGAACTGTGTCCACGTTCATTGAGGGCCTCC
>N_6946
CCAAGGAATTCCCGTGAATCCTTCTACAGGGTAATTATCTG
>N_6947
TTAACACTGTTGAAGGGGTCCACTGAATAGTCCCCTGTAGT
>N_6948
ACGGTACACTTTTGTATCTCCAGACGAACAAGACGGGAGGA
>N_6949
TTCATAGTACTGTGCTCCCGCCTTCTACGGCCTGTTAGTAT
>N_6950
GTTCCCGAACTGGTTATTCGCCCAGTTCGGGAGGAGGTTAA
>N_6951
ATTACACTAGATTACGCTAACAAAGGGGTTGACCCGTCTTA
>N_6952
ACTTACACGGAGGCGCGCCACCATAATGCCCTCCCACTGAC
>N_6953
TAAACAAATCTCAAGGAGAACTGTCGTAGCATCTCCGAAGG
>N_6954
TAGCGCAAAGTATTCCCCCCCCAATACAACAATCAGTTACT
>N_6955
TTGGAAACTTACTCCGTTTACGAAGTGGCCTACGGTACAGT
>N_6956
TCCGTGTTACCTAAGATTCCCCCGCACTGAAGGCGAAACGG
>N_6957
TAGCTGCGTCTTTAGGTCAACTCAAGCACTCAGCAAACACT
>N_6958
CTTCTAATAAGCACCTACACCCACACCACAAGAGGCGTCAG
>N_6959
GTGATGCTGGTGACCCGTTGCGACTATTAGGGAAAAATCGG
>N_6960
TTGGACCATAGTTTCTGCCCCGGAACCGTGGGAGCTCTCTG
>N_6961
CTGGAGTTGGGGAAATCGGACGCAGAGGAGGCTACGGGTTT
>N_6962
AATTAACCTCGGCTGACAGGCTTTACGCTATAGGTCATTAG
>N_6963
GAATGCTTCGGAAGTCGCTACGCACCCAGTTGATCAACGCA
>N_6964
ATCTAGCAGATTGCAACCGGCCTTGTCCAGTCGTTGATGAA
>N_6965
TCTACTGCCTTACCTATTATCCAAAGTGGGGGATCCACTAA
>N_6966
TTGTGGAATAGGGCTTAGGTCTTAAACACTGAGAAAGCAAG
>N_6967
GTGTAGTGGCCAGTAACTTACTATGCCATAGGTTGTCAAAT
>N_6968
AAAACCCAAGCTAAATGTTACAGGCCTTCATGCAACACCAT
>N_6969
GCCAGTTAACGTTGGAAGGGCGATTCACAGAAGTTCAGACG
>N_6970
ATAACGAGGCGAACGACCATCGAAGAACCGTTTTTGTTTCG
>N_6971
TAAGTGTTTTTCCGGAATAACCGAACTAACCGTGCCCCTAC
>N_6972
CAGAGGAGCGATAATTTACCCAACGGGTGCCCGTTTAGTCT
>N_6973
AAACACCGCCCCCGGAAGTTCAGTTGGCGACAAATTCCGCC
>N_6974
TGACCTTGGCCTAGGCGACGCCGCCTGGGCTTGGCGGGTCT
>N_6975
GTTTCATGGCGGTCAAACCTCTGGCTAACGCTATGGGCTAT
>N_6976
TTAGCGGGTTTGAGGGAGCGCACTGACTATTTGCTGGCACT
>N_6977
GCTTGGTAGATATACTATCACTCCTTACGGTGCACGCAGGA
>N_6978
TCTACAGTACTCAAGCTTGTCTATATACATAGCACATTGAT
>N_6979
TAACAGGCCAGTTTTTGTATCTATTCATGCTCCGTTGCCAT
>N_6980
TTTCTGGAAGAGTTAGCTATCGGCGCGTCAGCTAGTCGGAC
>N_6981
GCAACCCTGAGATCAGTATGCGTCGACTAGGCATACAAAGA
>N_6982
AGTACGAGATACTGAACCATCCTGATCCGCGTTACGGGGAT
>N_6983
ATCTGATTGATTAACGCACTCTTCTTACAGAGTCTCTGGGA
>N_6984
GGACATGATCAACGGGTTAACACTGTTGATAAGTTGCGTTG
>N_6985
AGTACGCCCGCCACTGCTGTCCAGGTGACCATGTTTTAATG
>N_6986
AAGGTTGGAAACCCCACCGACAATGAACTTGTGGGTAGGTC
>N_6987
TCTTATCCACACTCACCTAACCCGGGTAGATCAGGGAAACC
>N_6988
ATGTAGATCTCGTAGTGAGTCACCCCCGTCACTGCACAGGC
>N_6989
CCAGAAATGTACGGACCCTACCAACAATACAGCAAGCTGCG
>N_6990
CTTTGCAAGAGCGGGGCGTACGGCCCCCGATTATCCCCGAA
>N_6991
TGTACTGTAGCCGAGGGGGGCATCTATGATAGTAGACAATG
>N_6992
GGTACGACGAGCAATATTACCCGAACAGCTGAGCGGTTGCA
>N_6993
TATGCGCATTCCTGGGAGTCCAACGACAAATCGTGTTTGCA
>N_6994
ACTTCGACCTCCACATAATACCTTTTAGCTCTCTATTGAGA
>N_6995
TTATCTTTAGGACCGCAAGGCCAAATAACCTTGATTGTGAC
>N_6996
TCACAAACGATTTAACCATACGGAATTTCAGTTACGGCGCC
>N_6997
GTAGTCGTGTATAGCGTTCGCCGAATCTCGAACCAGTTTAG
>N_6998
GGGACTAGGACAGGGTTGGTCTATCACCGTATCACCCGCCA
>N_6999
CGTGGGTCGCTGTAGGATTCCACTAGCCTGTGAGAGCGCGG
>N_7000
GCATCCTGTCAGGTTTGGACCCCGCTTGGTCCTGTCCAGTG
>N_7001
TACGGGTGGCTCCACCCGTCCTATGCGGCTGTGCCACTCGC
>N_7002
ATTAAGGTGATGAGCACAGCCCGGTAAAACCCGACCGTCCT
>N_7003
CTCGAAGAAGCGAGGGAGTCCCATCGTATTCTCTAATATTC
>N_7004
GGGCTCTGTTACAACGTGAACAGTCGGGTCAATGCGTCCAT
>N_7005
AATATATGCAGTTTTACAGTCTATCTATACGATGCCGGCGC
>N_7006
GTGGTATTAACGTCATGGAACAGAATATATCGGGTCACCTA
>N_7007
AGTTTTATATAGGAACTGACCATAGTAATTCAGTGTCCGCG
>N_7008
AGCACGCTCCGGTAAAAAAGCATGATGAGCACAGACATGAA
>N_7009
TCATGCACACATGGGGCTAGCCAGTGTTTTAGGGCCTCTAG
>N_7010
TCTCAAATCAAGATCTCGCACCCGGGGTGGTCACTCGGGAG
>N_7011
TAGAAGATTCATAGCAACGTCCGAGTAAGGTCAACCCCCCA
>N_7012
CCTCTAGTAAAGGAACGGGACCGACGTTTAATAAACGATCA
>N_7013
GGGAAACTGAAGATCTCATACCGGATGCTGTTTTCCACATC
>N_7014
TGCAGGTAATAGAAGTAACGCTGATAACAGGTGCGGTTTAT
>N_7015
AAGGGGAACGATAAACCCTCCTGGTCATTATGTCACACCTG
>N_7016
GTGAGTAAACCGTTAGTCTCCGGCCCGGACTGCGTTATAGG
>N_7017
CTTAGTAAGTAGTCAGAGGCCGATCCTGAGGATCCCCCAAG
>N_7018
GCTCTGTCTGCTGAGACCAACCGGATCGCAAGCCGCTGGCC
>N_7019
GACTGGATTTATAATCGTGTCAACGCTGTGGAGTTACCAAC
>N_7020
ATCCTCATTCTTAGAAGAAGCGAGACTCGTGTCCTATCAGC
>N_7021
TTTTTAGAGCACAGCCGAAGCGAGCCTTGAGTTAGCACGTT
>N_7022
CACGAACATGTCAAGCGTGTCAGGCCGGTAACGTAGGGAGG
>N_7023
ACCCGCATGACCGCACATGACATTCTGCCGATTGATGACCC
>N_7024
AAAGGACCATTAAGGCCAAACGACGGTCCGCGGAACAGCTC
>N_7025
ACAATTAGAATGACGACTCACTCTTTGGGGTGTCGGTATAA
>N_7026
ACGCCAGCAAAGACCGCTAACCGTGTGGAGTAGGTCACATA
>N_7027
GTATCGGGTGCGGGCCACTCCCAGTTTGTCTAGGCTCTCAT
>N_7028
CGTGGGACCAGGGTGCAAAGCAACCAGTCGAGCTATTATAT
>N_7029
CAACGCTTCTCCGACCGGCGCAGGCCTAGTGACTTTTTATG
>N_7030
ATCGCGGGGTAACCAGGGTTCAGTACCCAGCCAAGCATTCA
>N_7031
GGCTAGTAACGTTCGTCACGCCATAACGGCGTATACGTACG
>N_7032
ATCACTTTTCCCGAGAGGATCATGGTATCTCGACAGTTTTA
>N_7033
ATGTGGTGGTCCATTGGATTCGGGATACTTTACGCAAGAAG
>N_7034
ATATAGCACGCGTGCTGTTCCTAATTCGAAGTGCCCGTGAA
>N_7035
TATTCCATTTGGATATCTAGCAAACCTCTATCGTAGGTGCT
>N_7036
CTTCGGTCATCAACTTTTCGCTACCAGAGGAGGATCTCGTC
>N_7037
CGGTAGGACGTTGGTTTGAGCCCCCTGCGGTCTAAGAAGAT
>N_7038
TAGTCCCCACCTCTCGCAGACAGAAACCAAACGTCTCTGGT
>N_7039
TTTGGCTCCTCGTCATCTCCCCAAAAAAAGTGAATTCACTC
>N_7040
ATTAGTGACGAACAGTGAGGCTTTGTACCCTAAGACTCTTC
>N_7041
AGTTCGATACCGCAAGCTCACTGTAGCCTCGCTAACACCCT
>N_7042
GGAGAGCAACCAGGGTATCGCTTCGAGTAGAACCGTACATG
>N_7043
CTCATTCACCTGTGCCGAAGCGTAGAGCAGAAATGTTATTA
>N_7044
CTTATGACCCACGTAACCTACAGAACTTTTGATTCCCCTAC
>N_7045
AGACGTTGTAACCCAGCGATCAAGGGCCCCCAGGGGCACCC
>N_7046
AGTGGGAGATGCTAAGATCGCAAGCCGCCCTATAGTTTTCC
>N_7047
CGTCTCCAGTACCCCGTACTCACTGAACTTGCTGACGCGGA
>N_7048
CTACGTTAGTCCCCACTAGTCTCGCTCATAACGCCCGCAAT
>N_7049
GCCCTCTCGGACGAGGCTCGCCACGATCTCTATGATGCTCT
>N_7050
GTCCTCCAGGCGTGATCACCCTTTCGCTTACTAGGTTTCAG
>N_7051
TCAGCTACTAAACGCACTTCCGGACGGATTTCCTAAACACG
>N_7052
GGTTACGGCATGGGCTGAATCTGTTCTTCCCTCTACTTGAT
>N_7053
ATCAACATGGAGGATAGTTACGTTAGTAGTGATATGCCCTC
>N_7054
CCTAACCATAGTGGTCTATCCACTAGAAAGTTCCAGGTTGG
>N_7055
AGCCTGCCGGTACTTCCAGACCAGTGTGCGCAAATGAAATG
>N_7056
ATTTGCGAACGATTCTACAACTGCGTCTAGGGTGACTCTGC
>N_7057
TCTACTATCCTCAGGATTATCGATTTAGGAAACACCCAACT
>N_7058
TCCCGTCTTAGTAGTAAGAGCGTCCAGCTCTAACTACCACA
>N_7059
GGCTCCCACAATCTCGTAAACTACGGAGTACCCTGACTTGG
>N_7060
ATTATTCTGTTACGGGGGCACTCTGTGCAGAGTTCTAGCCC
>N_7061
TCCGTGTTCATTATCATATCCAGGCTAATGCCAGCCAGCAA
>N_7062
TTGTTTGTTGTAGGATATGACCCCTAGTGAGTGTTAATAAG
>N_7063
ATCGCCGAACGGTGACTCGTCTAATCTTAGTTCAGGATACG
>N_7064
ATTAAGATTGAGCAACCCAACGAACCACGACCGTATAATAT
>N_7065
CAATTCATAGTATGTTTCTCCGGGACTACGGACACGTGTCT
>N_7066
AGGGACGCACGAACCCGTGACAGAGGGCAGAGTTAGTAGTT
>N_7067
GTCATCTCCACGTGATTGAACACATTCGGACCGAGCTAATA
>N_7068
GGTGAACTCCGATCCCTAGTCGTGAATAATACCTGGTTTGT
>N_7069
CCGTACGTCCAAAAAGTAGCCAATGCCAGCGTCCACTTGGG
>N_7070
TGTTGGGAATCGTATATTCCCACCCTCCGTCTTCTGCCATA
>N_7071
AACTCTGTGGACGCTAGCCCCGCGACAACTTTACAGAAGCA
>N_7072
TTAGACAGATTGTCTCGAAACGCATGTTGGGTCCCTACCTC
>N_7073
AAGCGGTAAGTGGAATCCACCCGGGCCGTAGTCATCAACTT
>N_7074
CCTATAAAACGGAGACTACTCACTATCATAACACTTACGCA
>N_7075
GATGAAGTTAAACCAGTTGGCCAACTTTTTTTTACTCCCGG
>N_7076
TGATGACTTTGTGGGCTGTCCCGAAGCTTGTCTACCCGCAT
>N_7077
TACCCCTCCGTCGCTAACTACTTCATGTCTTGCCCTTGCAA
>N_7078
TCCATTCTAAGGGATATACGCCGAGGGCCACGATGCGTTCT
>N_7079
ACCTTAAACGACCGCAGCCTCGTACCTCGACACTTGGATAG
>N_7080
GGTTGTTAAACCCGTTGGTCCGTGTTTTGTCTCTGGCGTAC
>N_7081
CCGGATAGCAGGAAGTTGTGCGTTCTATTACTCAAAGTGCG
>N_7082
CGGGCGAGCTTGGTTGTATTCCTGTACTTAACCGCCATCGT
>N_7083
GCTCCAAAGCCTGGGGGGCTCAATGAGCTCTATAGATCAGT
>N_7084
ATCTACCATGGACTTCTACCCTACAGCTTCGTTGAAAAGTT
>N_7085
CAGCTGCGCCGCTCAACCTTCCAAATCATGTACTCTGTCTT
>N_7086
ACAGAGCCCCTCCACAGCGACTCCAGTTTCCCTTAATGTCT
>N_7087
CTAACCTTTTGAATGGCAAACATAGTTACGTCGGGAACGCA
>N_7088
TGATTCTACGCACTCAAAGCCCCTCCTCGGAGACTCATGGC
>N_7089
AGGCTCTACGGAACCGAGCCCTCAAAACCCAGGACTCCTAT
>N_7090
GCTTGTGTTTCGAGCCGAGGCTTCCTGACGTCCCGGCGTGT
>N_7091
TTGACAAGCGGGTCCTTTAGCCCTCCCAACAATCTGCTAGG
>N_7092
ACACACGAACCGCGCTACTACCCGTGGGAGTTATAACGGGG
>N_7093
TCGAGGTCCGCCAATACCGTCCCCCGTCAGATAGAAAAGAA
>N_7094
TTGGTGACGCAACATCTACCCGGAGGCCGTGAAAATGTTCT
>N_7095
TGGCTTTGCCGCCAAGCGATCAAGACCCTACGTTCAGACTC
>N_7096
AAGACCCCGAGCCCCAATGCCTACGTCATACGGATCACCTT
>N_7097
GCAATGACCCCCGTCCTTTTCCCTATGAGTTCACCCCCTCC
>N_7098
GTCCTTGCATTTTCTGGACGCATGATTGATTAGTGGAATTG
>N_7099
TTTCCTGTGTACGGACAGGTCATCCGGAACCCAGTAAACAG
>N_7100
GCGAGCATGCGGGAGTTCGGCACCATGAGCACTTGGGGTCA
>N_7101
ACCGACATTCGCATGATCCACAACAGCCTTCAATCTCCCTG
>N_7102
AATAAGTGTCGAGCACGAGCCCGTAGCTACCGCTCATGAGG
>N_7103
TATAGGTGATGACGGCACGTCTATACTGTTACAGGGTAGCT
>N_7104
GGCAGCGGCGACCTGGTTTACGCCTAAGTTCATGGGACGCC
>N_7105
GGTCGTTTGTAAACGCGATCCCTTAGGTCTGGGTAGTAATG
>N_7106
ACAGCGGTATCAGGTCAACGCAAAGGGTACATCCTCTTGCT
>N_7107
GATGTTAGCCTGCCATTTGGCGTAGGGGGAATTAGAGCTTG
>N_7108
GGCTTGAGTATGGGGAAAGTCCACTGACCGGAGCATAGGTG
>N_7109
GGGGAGCTTTGGGCCTGAGACTAGCGCCGGTGTAAATGAAG
>N_7110
ATCAATGGGATGCCCCGTTTCCCATGTGGGACCATACTGAG
>N_7111
GTTGAATTCTATTCGTTCCCCCGTAAGGGTTTGCTGATAGT
>N_7112
TAACTCTGGTAGAACACTTACTGCCGGTATACTGGCTATAT
>N_7113
ATTATGTAGAGATGACGTTACACCGGACACCTACCACGGTT
>N_7114
ATTCTTGTCCTAGGTAATCTCGGAGGCACTGCAGTTCGGGT
>N_7115
TTACGAGTAACTCGGTTTAGCGTATATACCGGCGCAGGGCT
>N_7116
GGCTACCTGTCTTTTCTCCGCGCCTACTCCTATTCCTTGGT
>N_7117
GGACCTGAGGTACGGCTTCACGGCTTGTAAGCCATGTTTTG
>N_7118
GAGAGGGCTGACATACTTGTCAATAGTTATGGAACTCACTA
>N_7119
TTCTGGCCGCGAGGTATGGGCCAGCCCCTCACTCCACGAAG
>N_7120
TTAAAGTTGGGCGGGGGACACCGGTAATGCATCGCCACAGG
>N_7121
AACGACGTACACACACGAATCCTCGGTTACTTTTTTCGAGT
>N_7122
TTGCGCGATTGGGGGTTTGGCAGAATTTGCGGCCTTATTTG
>N_7123
TGCGATCTAATCCAGCTATACTCGAGCCGGACCATGCAGAA
>N_7124
TGGTCGTCCTCGAGACCCTACGGAGCGCTAATCACTACTAG
>N_7125
ATGACACCCCCCTCGGTCCGCTGCGGATGCCTACCGATGGA
>N_7126
ATTTATACCCTGCTGTGTGTCAGCAAATCTTAAATCAGATG
>N_7127
CGCTGCTATACCCACGGACTCGAATGAGGCTTGGCTTGCAG
>N_7128
GGAAGTCCCCGATGTAACTCCAAACCATCTCAAACGAAGTC
>N_7129
CAGACGATACGCACAGGTTGCGAAAGTTGGTTGGTTCCCGA
>N_7130
TCACCAGGCCCCGCAGGTCCCAATAGGGATTGCGCGCCAGT
>N_7131
CTTACATTTGATACCTAACACCTGGAATTGCCAATGGGCGT
>N_7132
CCTCAAAAGAGGTTTAGAATCCTGATGAGCCAGAGGCTGGT
>N_7133
ATATGATTTACGTCATACTGCGGACCCCTTACTCTACTGTC
>N_7134
ACATCCCTCTGTAACCGCAACAATTTACACGACGTCTTCGA
>N_7135
GGGTCCAGCATGGCGGTCAACAGTGGTCGTCATTAAAACCT
>N_7136
GCCACTACCCGGTTAAGTGACCCTTCCAGGCCATCCATAGC
>N_7137
AATTAACTAACGCCCGCCCCCCATTTACTCCTAAACCAGCT
>N_7138
AGAACACATCCCACCCCTTGCTGCCCAGCTTCGTGGAAAAG
>N_7139
TCTCCAGTTGCTAAGCCTCACGTTTCTAGTGCTGCGGGGAA
>N_7140
GCCCGTCACAACCATCTATACAATGATCGGGGGTACCACCA
>N_7141
GGTTTCGCGATTCCTTCTATCAACGGACCATGCTTTGGCAT
>N_7142
GCTTCGGTTGCTAAGAGGATCGGAGGTTAGCCGTTTTCTGC
>N_7143
GCACGTAGGTCAGTTTTTCACTCTACTAATCGCTGATTGTA
>N_7144
CCATTCACAACCCGAAATTACGAGACAGCCGACCCCTAAGG
>N_7145
AATTATGTCACTGTGGGGGGCATGTAACATTCTAGACTCGA
>N_7146
TCATAATACGTATAAGAGATCCAAGCCATGTAGACCCGTAC
>N_7147
AAGGACCCCTAGGCGAATTTCGTAGTTCGGGGCCCTGTTTG
>N_7148
TGCCAGCTAGAACTGTCTCTCGCAGGGCTGCGCAAATGCAC
>N_7149
AAAGCTTGCTCTGACCTAATCCTGCGTCACTTGGGGACAGC
>N_7150
GGAAGTGAGGGCAGCGAAACCTGCCGTATATTTGTATTGGA
>N_7151
TGAACAAAGGGGTCCAGCACCAGATCACACCCTAATACGTA
>N_7152
CCACCCTGGTAAGCATTATTCCCTTCGGATGTCGGTTCGTG
>N_7153
TACGCGTCGAACACACGGACCCGTAACCGTACGTACGTCAC
>N_7154
CTTTGAGCGCCGTCTGGATCCATTTGCAATGGATCCCGCTC
>N_7155
AGTGGCAAAAAGGTATTCCCCTCTGCTGCCGGGCTGAAGTC
>N_7156
CTCAAGTTATATAGGAAGTACCCAAAAGAAAAGTTGCAACC
>N_7157
CGCTATCATACGCGGGGCTACAAGTTAAGGATGAAACGCCA
>N_7158
TCACGCAACGCGGCTAAAAGCACTAGTACCCCATCTCCCCT
>N_7159
CTTAGGTAAAAGCCGGTGTGCTATGAAAACGTTGCGACATT
>N_7160
ATAGGGCCGGACTACAAGCACCCGTTCGGACTGTAAGGTGG
>N_7161
TAGACATCGGCATATGTTGGCACAACCCAGGGCCTCATAGC
>N_7162
CGTTTGTTGCACGGTTACGGCCATCACTCATTGCGTCGGAG
>N_7163
GAAGAGGCGGTAATCCCACTCGGTTGTCCATATTTTGAGAA
>N_7164
CACCCTCGCAAGCTCGGCAGCCCTCCTTTACGCCAGCGAAA
>N_7165
AGGACAACCGTGGTCATGGACTCAAGACGAAGTTTCCACAG
>N_7166
GCAACACACGGTTTCTCTCTCCTGCGAACACGTACACGATA
>N_7167
TTCGCGCTGGAAGACCGCCCCCCTTCCCAGGCACATAAGCA
>N_7168
CTGGGTTAGCCGATAGGTCTCGTAGTGTCTCTGATTGAGGT
>N_7169
TTTTCGGGCAGACTCTCTCCCCACTCCCGTGGCTCGTTTTA
>N_7170
TTAGTAGATACCCAATGATCCCTCGTTGTAACCAGACAAGG
>N_7171
CGAGGTCACCGCGAGTCACGCCACACCGTTAGGACTATAAC
>N_7172
TGCACAATCCTGCCTTCGGTCTTATGACAGTTGACAATAAT
>N_7173
AAATAGATAAGCGGTCGCCACGGGTTGTGCGCACGAGCCGT
>N_7174
GACGCAGGGCAAATGAGTCACACCGTCCGAGGTCATAAGCG
>N_7175
GACGCCGCCTACGTGGTGTACAGCACCCGTCAGAACATGGC
>N_7176
AGCTGGGAGGCCTTAAGCCACGGTTATAAGACCGCCCCACT
>N_7177
TGGAATTGTAGACATGGTGGCTAGCGGAACGAATCGCCTTT
>N_7178
CATGTGCAACCCGTTGGCTACATGCAACTCTCCTCTTTTTG
>N_7179
CAAGCAGCGGGATTATAGAACATTCTGCGGTCCGTTTTGTC
>N_7180
CTCAGACCATTCCTTAGGGTCCGATGTTCTGCGTACCGTAA
>N_7181
GCCGTGCAGCGAGGAGCTATCCATCTGGGCTTTCTATAGTG
>N_7182
CAGTTAAGTATCGACTCCTTCACTCCAGAGCGCCAGGTCCG
>N_7183
CTCCCGCCCTTTGCTGCTGCCTATCCCCAAGGGCTTGATCA
>N_7184
CGATCCATCTCTACCTTGTGCTTTCAGTAGATGAAGTACCT
>N_7185
AAGTTGTCCTAACCAATCCGCGGAGTCAGCTAACATCAGAT
>N_7186
ACCCTATTAAGCTTTAACGACAGAACCAGGACCTCTGAGTC
>N_7187
CTCAGGTTTACTCCGCTTGGCTTCGGGGTTGGTGACTATCT
>N_7188
ATTAATTGTCCCCATACATACGAACCGGATCTAGAAGCGTT
>N_7189
GGGAGAGGCCCGGTCAAATTCACGTTCGACCACACATTGGG
>N_7190
AGAGAGCTCAATTCCACTAACGGTGGAGGGACGCTACGGAT
>N_7191
TTAGGGTGCTACGAATCGAACTCAGCGTCCATACCTTCGTT
>N_7192
AAAGTATGACCGTTAATCTCCAATGAGGTAACATACATGAC
>N_7193
CGCCAGATGGATGCTAAGATCAATCCAAGTCGCATTTTAAA
>N_7194
CCAACCAATGAAAGCTGACACTTCGCACCCTGCGTCGTCCT
>N_7195
ACGCGGACCTGGGTCAGGGCCGGTGGCAGCAGCCCTGCACG
>N_7196
AGGTTATGTGCGCGGTTGTACAGCCTTGTACCTGAGCTGGT
>N_7197
GTGTAGTCGAGGAATAACCACGATCATCATGGAGGGTATGA
>N_7198
GGAACGAAGCCGTCCGTGCACTACCCCAGGTATCACGGAGT
>N_7199
TCCTGTTTCAATAGAACGGACGAAAAGTCGCTCAAGAACAA
>N_7200
ATGTTGCCGGCAAGAGAGGACAGTATCCACCCGAAATTCCT
>N_7201
ATATAGGTGCAGCTAATATTCGCACGCAGGGGGACCTCTAC
>N_7202
TTTTGGTAAGACTCATTCAACCGTACGACAGAGGACGTGTT
>N_7203
AAACTAGGGATGCTTGAGCACGTCATCGACTCCTAAATTTT
>N_7204
CGGAGAGAGGCAGGGCGAATCCGGGTACTCCATCGTGTACC
>N_7205
GTGCGCTGTAGTTCTTTGGTCATTGCTAGAAAGCATGTTCT
>N_7206
TTGTGGGAGTAGAAGCATGCCCCGGCGACGCTGTTCCCTAG
>N_7207
GGTCCTATTTGCGAAGACTTCCGTAAAAGTACAGTAGACCT
>N_7208
CCACTACACTTTAAGTATATCATACGCTTAAGTAATGTACG
>N_7209
GCTGTTATTCTTTGTATAGGCTTGAGACCGATGAACTTTGA
>N_7210
ACCCCATGTGGATGAATCAGCTGTACTGGGGTTTCATTCCG
>N_7211
TGATTGGTCCAGATCGATCTCATCTGCCATTCCTTTGTATG
>N_7212
AAGTGACGGCGGGCCTGTTACAACTGGACTGATTTCCTCGG
>N_7213
GTCCCGGCGGTCCAAGCCGCCGAAATAAGCAATGTAAGGAC
>N_7214
GTCCTATTAGTAGCCTTTAACAACAATATTTAGGTTTTCTC
>N_7215
CGAACTAGGGTATATGGCTTCACATGAATACGCGGGTAAGG
>N_7216
AAGGTTGTGCGCCCATGCGGCAAGGAGGTCCTGTTCTCAAG
>N_7217
TTAGCATATTCATGAAGATTCACCTGACAATAAAAAAATGA
>N_7218
CGGTGCTGAATAATCGTCATCCTTGCCTGGTAGTCTCATGT
>N_7219
GGGGGACTGGGTACTCTCTTCAAATCTGGGGCCATGGAAGG
>N_7220
GAGTGAATGTTACCTCCTAACATCAGTAATAATGTCTTATG
>N_7221
ACGAGGATATATGGTGCAAACTATATCGGCCAGGAGCCATG
>N_7222
TCGGTCCTGGTTCTATACATCACTAGCGGCCTCGCGACAAT
>N_7223
GAGGCTTACCGGCACGTTCGCTTTTAATCAGTGAGGTCGCG
>N_7224
GTGTTCTCCTAATTGTTTGCCATAGTGTGCCGTGGATACGG
>N_7225
TCCGGTGCGCGTGATATACTCTCCTACCAGAGTCAGACTTC
>N_7226
CTCTCATATGAACCCTTGTGCCGGAAGAAGGAATCGGCGCA
>N_7227
TGTGAGATAAGGACAACGGCCCAAAGGGGTGAACGCACAAA
>N_7228
GAAACCCGTATTAACACGAACAGAGGGACTGGGGGAGAACC
>N_7229
AACAGTGATATCAGTTTAGACAATAGCCGGGACCCACGAGT
>N_7230
GCCTGCGGTCTGCAATCTATCTTTATGAAGAAGGATCGTGG
>N_7231
CTGAACGAATATTCCCGTCTCGGAGAGCTGATTTTAGGGGT
>N_7232
AGTTACCGGCACCGCGTCTGCTTACCTTTTACTCCACTCCA
>N_7233
AAATTGTATGCGACTGTCACCAAACTCAGTACACGGGACGT
>N_7234
AAACCTTGCTGGGGTGGTAACCCACGCACGGAAGAAGGGCG
>N_7235
ATGTGGGTACAATGAATCGGCCGTTTCAAACTCTCGGCGTG
>N_7236
CATCGTCCGTACCTGCGTAACCTGAGTGCGAGCACGTAATT
>N_7237
AACGCTACCATCGGCATGAACCAGGATCGGGGGAGAAAACC
>N_7238
CGAAATACTCTCGCATTGTCCTCGGGCAGGGAGTGCATTCT
>N_7239
TGGTAGGGAGACTTGCTTCCCGACATCCGAATGGTCTTCCA
>N_7240
TGCGTGGTTGCGTCGGACCACATCTCATCCAACTCCCAGTC
>N_7241
TACCTATGGATGACCCATGTCGTCCAATTACAGCCGGAGTA
>N_7242
GGACGAAAGGAGCCAGGATACTCACCCCTTTGGAACGCGGG
>N_7243
AGGGCAAGTGTTCATCGTCCCGTCGGCTCTGCGCTACACAT
>N_7244
ACTCTTCGCACCTATGTTATCTCCGCCCGTGTCGCGCACCG
>N_7245
GATGGACGGCAGTAAAATACCGTCGGTAACAAGCGTGAAGA
>N_7246
GGAAGGTGGTCAGCCCAGGACTCCTGCCATGTCCGGTGAAG
>N_7247
AGCACAATACCCTCTTTTCGCAATTACAAGTCTACCGTTAT
>N_7248
CCGCGATTCCGTACGATAAGCAATAATGAATACTCAGCAGT
>N_7249
AATACGCTATGACGCGTACACTTCCTAGGTCAAAAGAATGC
>N_7250
GGGGAAGTATGTAGGACGTTCTGGGTTGAGCTGATATTTGG
>N_7251
GCTGCTTGGCCGCCATACAACTAACGATCCTGCTCTCTCAT
>N_7252
GCGCGGGTAGATCGTACATGCTCTTCTACCAGAATATGCGC
>N_7253
ACAACCATCTTGGATCATCCCTACGTGCGTGGCCGTAGACA
>N_7254
CTGTCTGTTAACGAACTCATCTCTGACCGCCCACACTATCA
>N_7255
ATCCTAAAACGGAATTATAACCTAAAGTAGCGAATCAGGTC
>N_7256
GAACAAACTACGTGTTGGGTCTTAGTCCGGTCATAAACGTG
>N_7257
ATAACCCTAGCCGAGAAGGTCGTTTATTTCTTTGGATCAGG
>N_7258
TAAGGGTTCGCCCAAAGGTCCATTATAGAATATGACGGACG
>N_7259
CACTACCCAGTGTACCAGCTCTGAAGGGGGAAAGCATTCAA
>N_7260
GGGTGCGGCTCCAGTACCGTCCATCCAGAAACGCATCCTTA
>N_7261
TACATTCCGAGGTAGCCTGGCACCGCACTCCTGGTGAAGTA
>N_7262
GGGCCCAGTAACGACAGGACCGTCGGTGGGGTCTACTCCTA
>N_7263
CAACATAGCATCATGGGCTCCTAGCCAAATCAGATAACCCT
>N_7264
CCTGGGTCACTGTTTGAGTACTACAATAGGTCTGGTGATGA
>N_7265
GAGTTGCGAATCCCGGGCGTCCAAACCGATGGGTTGTTACC
>N_7266
ACCAACCATGTGTCCCTTTACTGACGTGAAAAGGATTATGG
>N_7267
GTATATCCGTCAGATGGGTGCTACCTATAAAGATCGGGTTC
>N_7268
GAGCGTAGTTCGGCGGCCCACATCGAGACCCCGCCGGTAGG
>N_7269
GCGTGGCGATGCCCGTCTAACAACCGATTAGCGTGGCCTGA
>N_7270
TGGTCCCTAGACTTTAGGGCCGAAATCTCCGGACCAAGAGG
>N_7271
TGGTGTAATAAGTCGTGGGACAATAGGCAATTCATCATATG
>N_7272
CACGTTAGGTGCACGAAGTGCAAACGTTACCAGGGCTAGAG
>N_7273
AGGAATGGCGTAAAACGCATCTACCGGTCTCCTTCCTATAA
>N_7274
TCATACATGAGAAAGTCTCACTCTTGACCGTTTTTAACAAC
>N_7275
TACTCTGCAGCTAAGGAATGCAGAAGGCTGTTAGACGTTGG
>N_7276
GACTCGACAACCAGTTTTTTCTGCGGGACCCAAAAGCGCCT
>N_7277
ACAACTAAGTGCCATTTAACCAAACTCCAGTCATGGACAAG
>N_7278
ACTTCTTAAGCGACTCTGAGCTCTTCAAGGGATGAAACCCG
>N_7279
GTGTACTCAGTATAGCGCTACTGAAAATTCAAAGGAATTTC
>N_7280
ATCGATTACACTACTGGCTGCAGTCCCTCCGCTATTAATTC
>N_7281
AGATTACCAATTCTGACGTACCACTAGACGTGGCCGTCCCA
>N_7282
CCGAGATCCGAGCCTGTCTTCGGCAAGGGACTGCGCCCTTA
>N_7283
GCTCGTCACGCCCAAGACTGCCCCCGTCAGCGAAAGAATTT
>N_7284
AAGAACAGCAGTTTCAAGTACCTTCCCGCGGCCAACGGATA
>N_7285
ATAACAGCATCTGGTACGGTCGCACGGGCGGTCTCAACATT
>N_7286
TTTCCATTCAAGTCCAGAGACCCGCACTTTGCATCGCACAC
>N_7287
TTTGTGTAATACGCGGTCAGCTGGGGTTAACTTCTCACAAA
>N_7288
TCAGCAACATCTAATGGTCACTGGATCTGGAAAGATTTGAC
>N_7289
TCTGCAGTACGATAAAACACCACTGGCCGCAACAGAACTCG
>N_7290
GGCCGCCGAGTTCCGTACTGCTACAAACAAGATTATCTCAC
>N_7291
AGGGCCGTATCCCTTCTGTACTATCCGGAAGGGATGACACG
>N_7292
CAAATCGTCTACTTAGACCGCTGAGATGGGAATCGCGTAAC
>N_7293
CCGAGTTCAACGATGACAAGCAATAGTCTCATTACCTGCTC
>N_7294
ACCCAGCCAGTACACAGCCTCGCTGTTACGGGCAAGTGCCG
>N_7295
CCAAAGCGCACGACCTATCACTACTGGGCGAACTCATTGAA
>N_7296
TACGCCAGACGGGGGGCATTCTACAATAGCCGTCCTATCCT
>N_7297
ACTGTTCAGAGCTGAACCACCGAGGCCGTCGCTGTTATTCC
>N_7298
CCATTTCTCGGTAAAGCTTGCGGATAGAAACGAGCCAGATA
>N_7299
TCTCGTTATTTTCCTATACTCCAGACATACACCTTCCTTCG
>N_7300
GTTAGCAGTAGCCACGTCCTCCTCCGTATGGAATACATCGG
>N_7301
CAGACTACTTGCCTTTTACGCCCTTCGGCGCAATGCGGAGA
>N_7302
ACAGTTCAGGTCGACACAGGCTCCCCTGAGATCTATGAATT
>N_7303
CCTAAATCTTTTCAAACGGGCTCGTCGTGGACGAACGCCTT
>N_7304
GAATGATAACAGCTCGGAACCCCATTTCTCCCGTGTGGCGC
>N_7305
TTGATAAAATCGAGCGATGTCTGCCGTTTTTTTCCGAATGC
>N_7306
CCAGGAGTATCAATGTCTACCGTGGCCGTAAACCTTTAAAT
>N_7307
GTGAGGATCTTATAATCTCACAGGTTCCGGGACGGTGGTCA
>N_7308
TTGGAAGCCCTGGACAATTCCTGCGCTTCCGTAGGGTACCT
>N_7309
TGCATACTCGCCCAACACTTCATCGACATTGACAGGGCCGC
>N_7310
TTGTTCTGAGAAACCATTTTCACCGTCAGAAGACCGTAGGT
>N_7311
ACCTCCATGTCCCCTACCTACATGATTTAAGAGTGTATGCG
>N_7312
TCAAGCCTATAGTGAGTAGCCCATTATACTTTCAACACCGG
>N_7313
GGACCCCACGGATTAAAAGCCCTGGGTTGGGACGCGCAGGG
>N_7314
GAGCGGAACAAAGTCTCTTTCGTACCTTGGGGGTGCTGAAT
>N_7315
CCACTGAAAACAGCCTTCGCCGCGATAGGAGGCTCGTAGGT
>N_7316
GGAAAAATAGCAATTGCAAGCCACAGATAAGCTGACGTGGG
>N_7317
GATGCGTGGGGGGTACACCTCTCCTAAGGAGAATTACTTCT
>N_7318
ACCTTCCTCCCGTGTGCTAGCAGCGCTATAATGTCGACTAT
>N_7319
GGGGTGTCTGCCCAAGGAAGCCAAAGATAGCATGTTAGGAA
>N_7320
CAGCCCCTATCATGGCCAGGCGGTGGGGACGTGCATTTTCT
>N_7321
AACGTGCTCGTGAGTTTTCGCCGAGCGGGTGCACCAGGTCG
>N_7322
CTATACCGATCGGCGTCCCCCCGAGTATTATTGGATAGGGG
>N_7323
TAGATAGAGAATTATATAGCCATCCTCCTTAAGTCCGGTTA
>N_7324
AGTCCCCGTGGCCCCGACATCGTTCAATACTCGGGCGCTTA
>N_7325
AAACTCAAGGGTAAGGTGGGCTGCGAAGCCCCGCGCAGGAT
>N_7326
TTCTGATAATCACCGTATGACGGTTTTAGACCACAGAGTAG
>N_7327
GTCGCATAGGTGTTAGTGATCCTAACCGGCAGCCTACCTGC
>N_7328
GGGGCGTATAGAGACATAACCGGGTACAAACTGAAGTAAAA
>N_7329
TGGGGCACTATAGCTATACTCGCCCTAAGATGGAAAACAGA
>N_7330
GCACTCCTCCTGCTTACACACGACACGATTACAGTTATTGC
>N_7331
GGGCGTACTGACGTACGCGTCGAACTTTGATCGAAATAAGA
>N_7332
CTAGCATAAAGCGCTACAGCCACCTCAGCGAGCCTGGTAAA
>N_7333
AAAAGGGCGCTTATAATGTTCGGGAAGTCCCTCGCAAACGG
>N_7334
TGTTGGCGGGCCCCTCACGACATCGTGATCGTTTCGCGGTA
>N_7335
GGCAAAGAACAGCACTGTAACCACGCTTTGTAGATATAGAG
>N_7336
AGTCGAGCGGTCGGTCCATACCAGAGTGTTACACCACCGCG
>N_7337
GGATACCTATTGAATACATACTATACTCATTCATGACTCCT
>N_7338
GACACGTATACCATCCCGTACAACACACAAGACAAGTGGCT
>N_7339
CAATGTCGGTCGGTCCGAACCTTTGTACTAATGAAACGCGT
>N_7340
CAGTCCACTTGCGTGGCAATCGCTTGGACAGACTTACCGTT
>N_7341
TATGATTTGTGGCTTGACCACTGCACCCCGGTCAACCGGAT
>N_7342
CTACCCAAGAACCTGCTCCTCCGTGTTTACACAGCGATACT
>N_7343
TCCTGATTTCGGCTTGAAGCCACAACCCTTCCTGAAATAAA
>N_7344
TCTTCGAGGGTAGATATTGACTTCGATGACCGATCACGCGG
>N_7345
TAACACGCTGTGGTCCTACCCCGCAACCTGCTGCCTTGTCT
>N_7346
ATAGGTTGCGCGGTTCGGTACTAACCAGGCGGTGCGCACAA
>N_7347
CTAGTTAAATATTTATAGTGCATACACTAGGCGGGCGGGCA
>N_7348
TAATATCAACAGGGTAATCTCGTTATATTGTGAGACTGTTT
>N_7349
GCACATAACCCAACGACGGCCGTTCACACTGATCTGGAACC
>N_7350
TACACGGCTTCGAACATAACCTTCTTAAGCCCCGTTTGAAC
>N_7351
GAATCTTGTCACGGCGATAGCAACTTATAAACCAACAGTGC
>N_7352
TCTCTATCGTGGATCGATACCCTCCCCTTAGCGTAAACTCC
>N_7353
AAATACCACGGCCCATGACTCTGGATTATCCGTAACGGCGA
>N_7354
CCCTAACCCCGCCGTGCGGCCTTTCTTTTCTCATTTGTACG
>N_7355
CGGAAATCCATTAATGTGGGCAACCCAGAATCTGCGGAGGC
>N_7356
ACACATCTCCCCTCAGGTGCCCACGCGGACAGAGTAGTTCA
>N_7357
GGCGGTGAGTCCAATAGCCACTGCATAAGAGCATTGCTTTG
>N_7358
TTTAATGTGTCATCCTGTTCCCGTGATAACGGTGGTGTGTT
>N_7359
TAAATTGGCAGGCGAGCGCGCACAGATCCCGCGCACCACGA
>N_7360
TACGAATGACCATAAGCTTACACCCCTATCTGTATGGCTGG
>N_7361
GGTTGCCCCACTAAGTGCAACCGGTTGTGCCACAATCGGGC
>N_7362
ATAGTAGAATATGTGAATATCGCCGTAGCCGAGAACGCGTG
>N_7363
CGTGTTGGTCGAAGCGCGAACCGTAGAACAGGAGTAAAAGA
>N_7364
TAGACTTTCAACCAAAGGTTCGGCCCTGGATAGGGTGTACC
>N_7365
TCAAAAGCAAGGTCCGTTTACCTTGATCTTCATGCAAGGCG
>N_7366
CGTGCGCAAGACGACTCCCGCGTTCCAAGCCTAGGGAAGGT
>N_7367
ATAGGACTGTACTGCCGGGGCAAATACTGGTTTAGCCTAGA
>N_7368
TGGGGGTACGGGGTTCCCTCCTTCAGGTGATTCTTTGGAAT
>N_7369
TGGAGGACTGATCACTTATGCATTCTTTACGCAAAAGAGAA
>N_7370
ATGCACTCTTAACGGTCCGACGTGGGGAGAACCTTCCAAGC
>N_7371
TGAAGTGTATCCGCTGGTGCCTAATGCCTCCTACCTTGCCT
>N_7372
CGAAAGTGATTCCGTGTTCTCCTCCTGTTTCTAAGAAAGAA
>N_7373
CTCCGTAAAAAAGCAGTCTGCACCGTTATTGTCCCATTAAC
>N_7374
CTTAAAAAAAGTGGGGTAAGCGATCTATTCACGAGCGGGCG
>N_7375
AACAGTATCGGAGGCTGACCCGAACATAACGCGCTTACTAC
>N_7376
TAGCTGGCATGTTACAGGACCAACAACCTGTGAACGGGCGC
>N_7377
ACAAGTCCAAGGTGGGGCCACACAAATAAACACCTACTCGA
>N_7378
TATTTAACAGTAACAGTACCCTTAATTGAAGAGACCTTAGG
>N_7379
CGGCGCTCACCACGCGATTGCGGTTGGATTTACTACGAGGA
>N_7380
CTCATGATCATTTTACCGTTCCGTAATTTACTCATTAATTC
>N_7381
TGATGACACTCGCACATGGTCTACTTAATAGGGGATAAGGG
>N_7382
TTACTGGTGGCTATGGGGCGCACGTTCTGTTGAAGACAATA
>N_7383
CAGATACTCGCGATTGAGATCAGCGCGTATCCAGAATAGTA
>N_7384
ACTTTGTCAATGTCGAATAACCAACGCCAGTGCGGTACCAA
>N_7385
TAGTGGTGTCGCGTTCTCATCCTCGTACCACTAGCCTCATA
>N_7386
CGTCATGAGTTATACATTTTCTATCAACCGCTGCCGTTCTG
>N_7387
CGCCATGGAGTCCGTTAGGTCTTATACGGGGTCATAGAGCG
>N_7388
TGCGCTTACGAATAACTTTACTTGGAGTGACTGCGACACGA
>N_7389
CACAGTGACGTGCTATTACGCAAACTTATGCGGACTTGAGT
>N_7390
AAACCACAGAAAAGGCCTTACCTTAGCAGGAAGTGAGTTCG
>N_7391
ATTTCGGCGTGGCGCTATCCCCGCGTTCACCTCTCACAATA
>N_7392
GAATCCTGTACAGCTGCTAACTCGCATATATTTCGAGTTAG
>N_7393
ACCGGAACATCATCGTCTTCCTGGACCTCATTGGACTCTTG
>N_7394
TGCATCGTAACTCCGGGGACCGTCAGATAAAGGTAGAGTAC
>N_7395
GAAGCTATTTTCGTGACCGACGGCGTTGAGTTATTAGTGTG
>N_7396
CCTTACCTCCCTCCTATGTCCGCACTAGTTATTACGATTCA
>N_7397
AATTCGACTCAACATGACCACCAACAAACCGGAAGTCGTAC
>N_7398
AGATAAGAGAGAACCTCGTACTGCCGGGGGACTAGAGTCAA
>N_7399
ATCCCCAATTAGTTATTCATCCCTCGTTAGCCTTACCCGGA
>N_7400
CACCATCTACTGCATCTACTCGTCCTGACCTATAGATCCTC
>N_7401
CCCTCAAACGTCAAATCGCGCTTGTAAAGAATTGCTGTTAG
>N_7402
TACACCCAGGCAGATAGAATCATAGCTGGTTACCCGGAATA
>N_7403
GTGGCACAAGTTCCACTGCACTTTAATCCTGCTTAGTTATT
>N_7404
CCAAATTCCCACTGATATTTCTGTGATTCTGGACTGCGAGA
>N_7405
CCTGGAACATCGCGGGGGGTCCTATTCTAAAGATCATGAAT
>N_7406
TGGCTCCTATACTCATGATACTTTTAGCTGTGAATGTATTG
>N_7407
ACTTATTGTTCGTCAGTTGCCTACTCAGAATTACCACCCGT
>N_7408
ATGTTGATATAAGTGGTTCGCTGTGGCATGGCATCCGTCCA
>N_7409
AGTAACTTTACGGTATTAGACCACGGAGCATCCCGGACTAA
>N_7410
TACGGAAGTAGAAAAACACCCGAACCCTGGTATGGAAATTT
>N_7411
CTAATGGTGCTGATGTTCCTCCCCTAAAGGGTCCAGTACAT
>N_7412
TAAAAGTATAGGGCCGGTAACGATTCATAATTTCAGTATAG
>N_7413
CCTGCGAGGTGGCGGGGCTACTTGCCTAATTGGGACCAAGA
>N_7414
TACGAAAAGAACTTGATTGGCGTTTACGTGCACAACCTCAC
>N_7415
ATCGACCGGGGGAACGCAACCAGCGCTGTGGAAGGCGTTCG
>N_7416
TAAGGTCACGCCTAAAACACCCTGTAATAACTTGAGGAAGC
>N_7417
GTCACAGCACCAAGTTAGCTCCATGTTATGTCAGTTATCTA
>N_7418
TCGCGAGCGTGTCTGGGTAGCGCCTGGGTCTGCCCGCCAAT
>N_7419
CATGCGATTGGGACCCGTAACGTACTAGAGGCGTCGCCGCC
>N_7420
GGACCAGTGTAGGACCCCGCCTATCCGGTGGCGCCAATAGG
>N_7421
CGCTGAAAATCAGTCAGGATCACTGAGTGAGCCTCACAGTC
>N_7422
TTGTCATAAGCCGTACTCCACCCATTCCTGTGGTGCTTTGA
>N_7423
CGAGAACCAGTCGATCAGTACGACCAAAGATATACTTCCAC
>N_7424
TATCTCGTACGCGTCTGACCCTCCAACACTGACATGCTCGC
>N_7425
ATGTCGGTCCTATGTATCGTCAAAGTCAGCGAGCTCGGGAC
>N_7426
GGTATGGTCATTCAGCCATGCTCGTAGTGGCTCGCTTATAC
>N_7427
ATAGATGCCATCGTGGGTCTCAGGCGGGCTATCAGGGTGTG
>N_7428
ACCGCCTCATTCTGAAGTCACTTCTCACACCGCTCCAGTAA
>N_7429
ACTATGGTGAGTGACCGAAGCCTGAGTGGCCAGTCAAGACA
>N_7430
GAATTTCGATACAGGCGGTCCAAAATGATGGCCGCAGACCA
>N_7431
TTGGCTACTATCTCAAGTGTCTCTCGCTGGGGAAACTTAGT
>N_7432
AACGATGACATCGACACCCACTTCCTCAGTTATAGCTTGAA
>N_7433
TCAAACACTTCCCTATGGGCCTTAGTCCCCACCCAATAATG
>N_7434
CGAGGCCCAATGATTCTCCTCTCTGAGAACCGGTATTAAAT
>N_7435
ATCTAATCGGTGCTGTCGTACGGTCCGGTAGAATAATCTAT
>N_7436
TGCATGTTTCGAGACAACAACATAAAGTAGAAGCTGTAATG
>N_7437
AGAGGGGCCTACATTTCACTCAGACGAAGACTAATGTCCCC
>N_7438
GCACTAATAGAGTCGCTGCACGATTCTATCCTGCTCCTGAA
>N_7439
GGGGCACTCTTAAATAATACCTGCGTTAGATAGCGGAGGGG
>N_7440
GCTGGGGCCTAGCAAGTTCGCATACCAGACCCAATATGCTT
>N_7441
TAGGAATGAAATCTCTATACCGCGTCCTTTTACATGTAGTC
>N_7442
CGATAGGCCCACTTGGTCGACTCATTCTATTGTTGGCACTG
>N_7443
TGTCGAGGTTGAAAGGCATCCCCCAACGCTGCAAGGTACCT
>N_7444
TGGAATACGGGCAAGACTTACGTAGGGGGGTTGGAAGGTAA
>N_7445
TAGGGAAGTTAGAGTACTTTCTGCTAAAGTCCCCTTAATGG
>N_7446
GTTGCAGCATGGTGAGAAACCTAGATACACTCTTCTGTTGA
>N_7447
GACTCATCACCTCTTCCCCCCACAGAATCCCGAAAACCCAG
>N_7448
GGAACATCGGGGCGCGGCACCAGAGGTATCCTTGCGTCTCC
>N_7449
GTTGCTCTCAGGTCGAAGGACTAAGACTTTCCCACGCAACT
>N_7450
AAATTGTCTGATCGTGGAAGCGGGGACGGTTATCCAATGGT
>N_7451
GAGACTTTTTGGTGTGGAGTCCCCGTATATTGAGCCCTTAT
>N_7452
GTTGAGAGTTATTCCACCACCACACCCTTGAGAGGGCGCGA
>N_7453
ACAGCCGCTTCTGCTTAACTCTTATGCGTAGGGGTCAAGAT
>N_7454
GTTAAGCTTATTTGCCTGGCCGGAAGCAGACCTATTGCCGT
>N_7455
TCGCACAGGTTAACCGTATTCAGACTCGTACTAAACCATGA
>N_7456
GTGGACTAGACGACGACGCGCTGAGGTATGGGACATAAGTG
>N_7457
AGAAACAAGCTATTGTGCGCCGGTACTTGCTCGGTACGCAC
>N_7458
TCATAACGACGGTAGTAGGTCAGCAGCACCCATATGAACGT
>N_7459
AATAATCTCTTAGAAAGAAACGTCGGACCTGTAGTCGACTG
>N_7460
ACGGGGGTAGGGCCATCCATCGACACGTGTCAATCCTTTGA
>N_7461
TCGGCATAGCTGCAAAGACCCTCAGATCAACCTAACATGTC
>N_7462
ACGTCCTCAGACGGATCATCCAACCTAGAGCGACCCTACGC
>N_7463
AGTAGGCCCCCCCTTTGGGACCGCACTGGGCGAACGTCTAG
>N_7464
GCTCTGGGAATGGGCATCGCCACTCCGAATACGAGACGGGT
>N_7465
TCCTTGTATTACCCGATCGTCATTTGGATAATTCGAGGGTC
>N_7466
GCCCTGCTGACACCAAGGAGCGCACTCGGCACTGAACACGC
>N_7467
GGCTCGTAGGCCGGCCTAACCAATGGGATTAGGAGGTGAAA
>N_7468
CAAATAACCGCCCAACCTATCGCGATGCCTGGTCTGATTAA
>N_7469
TCTAAAACCGTGTGAATACCCAAGTAACCTGACCTGGCAGA
>N_7470
GCACTGTGTAGGGGGGTGCACAATAAAATCTAGTTCATTAC
>N_7471
CTGAATGCTTGACGAGTGAACATGATTATTGCGCTAGGTCC
>N_7472
ACCATATAAACTCAAAGTAGCTAACGTCATAACAGCCGTCT
>N_7473
TAGTAACACGATTGGGGTTACCGCGGGTAGACCGCACCCTG
>N_7474
CTGCCTAGAGATAATGCACTCAACTACTTAATTAGTATGTG
>N_7475
GAAGACCCCTAGGGACGCAGCATTTAGGGACAAGTCTGTTA
>N_7476
TGGTAACTCCGCGTCTATCACGAATAAGCCAGTCCACATGG
>N_7477
CAACCATTGGCCGTTTCGAGCAAAAGGCACCGCGTCTCGTA
>N_7478
GTAATGTTTACGTCACGATGCTTATTTACTTTGCACGACGG
>N_7479
AGTACTGTCAGTCAGGTTGGCCAGAGGGTAGTAAGCCCAAA
>N_7480
AATTCGGTCTCCGTAGCAAACTTGTTCTTTTGAGACCTGAT
>N_7481
CATTACGGTTAGGATGCAGACTAACGAGGTGCGCGTACGTT
>N_7482
GCTCTACTTGACCCTATCTTCTCTCGACACTAAGAACTATA
>N_7483
CTATTGTCCCCTAAGTGTGGCGACTTACAGCTGTATGCTGA
>N_7484
CTGATCCACAGTGTACCGAACATCCAGAGAGAATTGGGACG
>N_7485
GTTAATCGCACCCGCCCCGACGTTCGAAGAATTCAAATTTT
>N_7486
ATACATGAGTCAGGGTTCCGCTTCGTCTGGCAAACTGTTCT
>N_7487
CGTTATTTATACTAAGAGAACATTATCAAACCCGGAAGCGT
>N_7488
TAACCGGCGTCGAAAAGTTCCAGCCGAAGGTGGTCGATAAG
>N_7489
AGTAGACGACGTTCTCCTCCCTAAGGGGAAAGACAGGATAC
>N_7490
GTTCACGTAGTTATATCACACGCGCAGGGATGCTAGAGAAA
>N_7491
ACACTGGATATCCTCCCTAACAGCTCTATCCTAATGGGTCA
>N_7492
AACCCTCGGCCTTTTTAAGACGGACGCTCCTTGCAGGATGT
>N_7493
CATGATGGTCCTTTCGAGATCAATGTGAAACAACAAAGTTA
>N_7494
TAACTCAGCAAAAATCCTTCCCCCGGTGCGCGTGTCCATGA
>N_7495
CAAATGCGTTCTGCTATGCCCAGGGTGACGCTACCCAATTA
>N_7496
GTACAATATCGGTAATGGGTCAATCTGTGTCCTTGACCGTA
>N_7497
TGTTAGCGATGAACATCGACCTTCGTGGACCAAAAAAAGGG
>N_7498
GGGGGTTGGATTAAACCAGTCGGGTCTCAGCAAAACATTGG
>N_7499
AATTCTACCAGGAGCGTATTCTTGGAACGATGAGCGCATCC
>N_7500
ATCAGAGATGCTGCATTACACAAGGTCGGAAACGTGTACAC
>N_7501
TTGGGCTGGGTCTAGTATAACAGACGTACTGACCGCAGCTG
>N_7502
TCCTTCCGCCAGTAGTATGCCGGCCACACTCAAACTGATCT
>N_7503
GAGTGGCGGACTAGTTACCTCCGTTTGCGGTCGGTTGCTCC
>N_7504
CAGTTATGTGCGGCAGTTTTCCCGTGGGACTCGTACTTATG
>N_7505
GGAAGACTATAACCCACACCCCCCGGATCCTACTCCTACCA
>N_7506
CCCGGCCTCGTCTCTGGCTACTTATCAGCGTGGCGGATGTG
>N_7507
CATGGATAAAACGCTCCACTCGCGTCTTTTTCAATATTTGG
>N_7508
GGAGGGTGTAAGGTACTGTACGAGATTTACAGATTTGTATG
>N_7509
AGATTCATTGGGCGCCTACCCCATATCCCAAGAGAGTAGCT
>N_7510
AGTGGCTAGGTACTATTATGCATCTTAACGTATAATACGCA
>N_7511
GGGTTGGCCATTTTTCACTCCGAAATAGTGCTTGGTCAGGA
>N_7512
AGCTAATTGCGGATTGGCATCCGCATCAATGTTATCTGACC
>N_7513
TGATGGGTGAAGGTTAAAGACGTCTGTGTAAAATTACTTCG
>N_7514
GTATTCTCTGAATACACCGGCTGAGGCCAGAAGTGTACGTA
>N_7515
ATGAAGGACTACACGACGTGCTGACGAAGAAAAGTTCTCAT
>N_7516
TTTGGCGCATGTGCTACTTGCTTGATTTAACAACGTAAGAG
>N_7517
CATCGTGTACACGATTTTCTCGTGCCGTTAAGAATTAAGGC
>N_7518
ACGTAATTAATCTGACATCCCGGTATGTGGTCTCAGGCTTA
>N_7519
ATGCTGCTCCCTCCCGTAACCGCGTTGCAGCAAAGCCAACC
>N_7520
TAAGCAGATCTCTGCCTCTACACAGAAGGTTCATGGCGCGA
>N_7521
GTTAGAGGCAAGAGTCGCAGCTTGTACGAGGCTTCCTAGAC
>N_7522
ACGATACAGAAAGCATGTATCCCCGCCTGGTCGGCAATCCA
>N_7523
CCAAATCCGGGACTACATGTCAGAGAGTGTGCCGCAACCCA
>N_7524
TAATTCTCCGCGCCGTTGTGCGTCATCCACTACAAATCGAG
>N_7525
GGAGAATAAATATATGCGCCCTGCAGCCAAAGCCTACCTAG
>N_7526
CGAAGAGGTGTTACGAACGACGAAGATTCGATCCGCTCCCT
>N_7527
CTAGCTAGCAGGGTTCTGAGCCAATTGACCCCGGGGTTCTT
>N_7528
TAGGCCGATGGGGATCACAACCCGCGGGTATATGTGTCCTA
>N_7529
TGGTACAACAGCTTTAACCTCCGTTTCCCCCCGGTTACGGC
>N_7530
TTTATCCATCACCGGGAGAACAAAGTCATATGGATTCAGTG
>N_7531
TCACGTTCCCTACGTGAAGCCACCCATAACTTTCCTCGGAT
>N_7532
GGACGGACTCTGTTCCTATTCTAGATAGAACCGACATTAGT
>N_7533
TAGATTTTTAATTCCGCACACCATCCATCTTGTATAGATTA
>N_7534
TGCATAAGAGCTCCCCAGGGCCGGCTCGGTTTTGCTATTGA
>N_7535
CTTTCTGGTTACCTATTTCACCGTACTCTGTACCTTTTCCG
>N_7536
AGTTGGAGAGCCGTCTCATACGTTGGAATCGGTGGGCGCGT
>N_7537
TCGAACCCGCTACCGCTACGCTATACACTTGCTTATGGAGG
>N_7538
AAGTAATGGGACTAGGGAGCCGTACCGGGTATCCAGCGCTT
>N_7539
TATGAAAGGGCCGCCTGTGTCATGTGTTACGTGCCCGGTGC
>N_7540
GATCATATAAAATTCGCGGGCTATCCGCCCGGCGTATGTAC
>N_7541
CCGGCTTGCCAATTTGTGAGCCCTTCGCTTTGCAAGGTGGA
>N_7542
ACCTCATTGAGCGCTTACAACCATAAGAAGGAATCTCGCGG
>N_7543
AAGAACTAATAGCTGACCACCTCGCCGTTATGCTCAGCGCA
>N_7544
TAATTTGGCCCAGGGTGCGGCTCTGGCGTATAAGCAGGGGC
>N_7545
AGTGCGAGTAGACACCAGTACTCCTACATTAGCAGGGCGAG
>N_7546
TACACCTCCACGCACAATAACCAAGTTTGGAGACCGAGTAT
>N_7547
CGAAGAGGCAAGTCTGATGGCTAACAAACTACTGTTGCCTC
>N_7548
GGCGGCGTTGTCATGGTTGCCTCTAACTTAGTCGGTGATGT
>N_7549
ACGAATTCGAGTAATATTTACCCTGTAGTACTGCATGGAGG
>N_7550
AATATTAGAGCGTTTATACACTCTCCCCGCAAGGTAACGGC
>N_7551
GCCTCGTACCAGTGTGGCAACATATTCAAAACGCCTATTTG
>N_7552
GCCCAGGATTTTGCCATGCACGATGTGGTTGGACTATCGGA
>N_7553
AAATCGTAGAAGTCGATAGTCTTCCTTTCTGACCCTTAGGT
>N_7554
TCCTCCTGTTTACTGTATTGCGTTAACCGGACTTTGTAAGG
>N_7555
TAGGTCGCCCTGAAAGTCCGCGTGATGACTAGTGCAAATGC
>N_7556
GTTCGATTCCCAGATGGGAGCTCCTGGGTTCGACTGTACCA
>N_7557
TTACTTCTTTTATATAAGTTCGCGGCTCATGTGGTCACCTT
>N_7558
GCGGATTGCATAGTTGCTGACTCAGTCACTATATACGAACC
>N_7559
GCCATGCTCTTTTGGCGATGCCACATCATAAGGGGAAACAC
>N_7560
GGAGTGTTGCGTAAGTGCAGCCTAAACGACTGTCGAAGCAG
>N_7561
AAGACCATGGGTGAGGTGTGCCTCCCCCGTTTCCCATCTAC
>N_7562
CCTCACTCTCTACTACGCACCTGAGATTCTAAGACTGCTGA
>N_7563
ATGCTTCAGCAACATTACAGCTTTTGCTATTCACCAGGCCC
>N_7564
GGAATGTGATCCGGGGTCGTCCCATTTAAGGGTCTTGCGAT
>N_7565
TTTTAGGTCCTTCCAACGCACATCTTCGAGTTCTCGGTCTT
>N_7566
TATAGATCCACCACCCCGCACAAACGCGCGTTCTAGACGTA
>N_7567
AATCAACGAATCCCGAGGCCCTTTTTCGCGAATGTTACCCA
>N_7568
ATTATGGAGCCAGTTTAAACCACAACACGATGTCAACGCCC
>N_7569
ATCGACCTATTATATGGTCCCGGTTATGTTTTTATGGAGGA
>N_7570
TTTCGCGCAATGAGAACCGCCAGACTACCCACTGCCGGGGT
>N_7571
ACCAGCCCTGGGGTATTATACTATATCAAAATATAAGTGTC
>N_7572
TTTAGAGAGTGCTCGTGGAACCTCGGGGCCGCGAGAATGCT
>N_7573
AGGAGCTATGGTATACCGTGCAGATGTCTGTAGTGCGTTTT
>N_7574
ATTGCTGTTCTGGAAACCCCCCCTAGTGAACACAATCGTTT
>N_7575
CTAGTATCGGTTCCCCGGACCAATCTGGAACGTGTTCACGC
>N_7576
TGATTTGTGAACCCTTCAGTCCCTATCCGTTGCTCTCCGTA
>N_7577
TGTCCCAGGACAAACTTGTGCATAGATAGGTAGACCCCTAA
>N_7578
CGGATCCGGTACTTTACCTCCGGCGTAAGTTAAGCAGACGC
>N_7579
CCTTGCGCGGGAGGAAAGGACATACATATCCTTAGACCACC
>N_7580
TGGCACTTCGGTCAAGGACTCACTATAAGCACACACCACCG
>N_7581
AGTGGTCCACGGGGGATCTCCCCTAATTTTGTTGTTGCGTT
>N_7582
CTGTACCGTGCGGTTAAACGCACTACAGCTAGGTGAAACAT
>N_7583
CGGGACCAACAAGCTGAGCACCTTAGTCTATGCAGCCGCCC
>N_7584
CCTGCCTACAGGCCCACGATCGTACGTTGCACATAGATATT
>N_7585
TAAAAATCATGGACTCGTTACTGGATATGCGATGTTCGAGG
>N_7586
AGTCCCCGGTCCCGGTTTCGCCCAGCGGCACGGCGGGAGAT
>N_7587
GTTAATGCCTCAGATAGGTGCTCATTTTCCAAGAGCCGTTA
>N_7588
CGGTGTTGCTAACCCTTACTCGGCTAAATCGGGGATTATTC
>N_7589
GTGCCTCTCGGAGCTGACGACAGAAGAACACTCCCGTCCGA
>N_7590
CTGTTCTATCACACAGTTGCCCCCTCATCGCTGCTATACTT
>N_7591
TTGTTAGTGACTCACCACAACGAATTGATGTTCCAAATAGG
>N_7592
AAGGGAAGATGATTTCAACACCACGTCTATTTAGTATTCCC
>N_7593
CACATCTTATGGTCGCGCTACATTGGATCATCTTTCCCCGT
>N_7594
ATAACATGCGAGGCTTAATCCATACTATTGCTATGGACCTT
>N_7595
CAGCTAAGGCCACAGGGTGGCTAGCAGGTGACACAACCTAT
>N_7596
AAGGGCATCAACGAGTTGAACCAATCATAGAGCTGAAACAG
>N_7597
ATAGATAGGGGGACTAACCCCGCAGTGCAGCACTTAGGCCT
>N_7598
CTATGTTCCGCTTACCCATGCTTAATGTAGCAAGTAATCTA
>N_7599
TAGTACCATTAATACTTCCACTTTTAGTTAGAAAGCGGAAT
>N_7600
CCGAGCGTTTGGTTTCTTCACTTTCAGAGTGCCCATTTTCG
>N_7601
CTAGGTCGTCCTAAATAATTCCAGGAACTCCACGGTCATAA
>N_7602
TGAGAGGCGGTGTGCCACATCACCCGGCGCGAGGCCGACTT
>N_7603
TGCTGCGAAATAGGGAATGACCCAGAGATGATAACATCAAT
>N_7604
TGGTACTTACAAGATAGCGACTATCCAGTGGTAGTACAACG
>N_7605
GTCCCTGCGACGTTCCCGCACCCTTTAACGTGGCCTACGTG
>N_7606
CCATGCACCGAAGGAGGAGTCAACCCGATTGGTATATACAC
>N_7607
GGCCGTCCGATCTCCCGTCGCTGTGTTCAGTCATGTTTTTT
>N_7608
AATCAGAGAGAACTGCTAAACTGGACATAAACGGGTTCCTA
>N_7609
GGGAATTTAGTAATAGATAACATTTTAACGTTATTGTTACT
>N_7610
TTACGGTGGCTGTATACCTACTATTCTCTCACAAGGTTTGC
>N_7611
GGAGCCCTGTAATTGTGCGTCGAGAGCATTTAGTTGGATAA
>N_7612
CCACGGCTTACTTTTATAGGCGGAGGTTTTAGTGACAATCG
>N_7613
TAATTAGCGGATCCAGAGATCATCGGCCGCGATCGATCCTG
>N_7614
TGAGCTAACCCGTCCGGCTCCGTTTAACGTGTATACCTTTT
>N_7615
CTGTACCTTCGTGGTGGCACCTATGCCCGTCAACGTCGAGA
>N_7616
TAAAAGTAAACTAAACCCGACGCTCTATTCACGCGCTTAGG
>N_7617
CCATACTTACTGTTTGGTAGCCGCCTTTGAAAATAGCGTGC
>N_7618
GGAGAGTACGCAAGTTGGTACCCCAAGGGAGAGCCAGTCTG
>N_7619
CTAAAAAAATCGACTGGGACCCACCCTAGAATCGTATTAGG
>N_7620
AACAGTGTCTGCCCTTACTCCATCAGTCGGAATCTGGGGTA
>N_7621
TTTAAAAGTAGCCGATACGACTTTACGATCCGTGATCGACG
>N_7622
CGACCTACTTCTCAACGTTTCTAGAGAGGGCAGAACTGCCA
>N_7623
TGCCCTGTATTAGCATACAACAATATATAATCGTACATGAG
>N_7624
CCCGGACCGGGGTCGCTACACAGGATTTGAGGCAGCTCGCG
>N_7625
TTCCTACTGTCCCAGGTCACCGTGATGCGTAGTCTCTTGAC
>N_7626
TACCTGCGCGCCCCCGGTGCCTGTGGCAAGGTTGCCCGCCT
>N_7627
GTCTACTCTACTCACTCTTTCTAGGATCGAAGGGTCAGGGC
>N_7628
CGGTCCGGAACTCGTAAGAACAAGTTTGTCAGTTTAGGTGC
>N_7629
GTGCGGGTTCATGAGCGCAACTTTTAGTACCAATTATACAT
>N_7630
GGCCTTCCGCTTGCCATATTCCCATCTCCTGCGAGTCTAAG
>N_7631
CCAGTGGTTCAACCCCGACCCTTTAGGTGTCTCACGGGGGC
>N_7632
TATAGAGTTGTGAAATAGACCAGGCGTAGTAGAAAGACAAC
>N_7633
GCGCCTTAAGGGATCCGCGTCAACAGATCCCCAAGTGATAA
>N_7634
CAGGTCCTAACAGTAATCCTCAAGGTGCTGAGTTTATGCAC
>N_7635
AAGGTCACGAAATGTCCCTCCGCGACGTATTTATCGCCCAT
>N_7636
ATGTGTCGGCACGGGGTGCGCAGCGGGCCGAGACCATATTG
>N_7637
AACACCCGGTAGGCCCTTTTCCACGAGGCAGTCAGTAGAGC
>N_7638
TCAACAATGTTTACCTTCGTCTCTCCCTTGTTACCCATAGA
>N_7639
TCGTCCGCGTAGAGAATCCTCCCCACTACGCCCGATACATT
>N_7640
ACTCCCAGCTGTCACGGAAGCGTCAACTTCCTAGAGGCGTT
>N_7641
TGCATCAGGCACTACTTACCCTTGTCTTGCAGGGCGGTTTT
>N_7642
TTGTTAAAACTCGAGTCACCCTTGTGTGTGAGCGCCACTCC
>N_7643
CGCAAGCGACCGTCTCACACCCAATCCGCGGTAGAGAGATT
>N_7644
ATCACCGGATATCCTTTATCCGTAATCCCCTAGGTCGGGGT
>N_7645
CGCCTGTATGTGCTAATTCCCGACCGGAAACAGATGTCCAG
>N_7646
TAGGCAGCCTCGTCACCTCACCATGATGACCACTGACATCA
>N_7647
AAATCTCACGGTCGCGTTCACCTGTGATACCAGCTGTCAGG
>N_7648
CGTCGGGTGATTTCCATCCCCATAGAGTCGGAGCAAACTCG
>N_7649
AGGTTCGCACTATGCACACGCTACAGACAGTGCCATTACAA
>N_7650
ACTGGTAGCCACGCGCCAACCATTTGTGTCACAACCCATTA
>N_7651
TCCCAGAGCGAGGACACCCACCGACATAGGCAGATACCCAC
>N_7652
CTTCTTGCCTAGTCCAAGCTCCAAGTTGTGAATCTGAATAA
>N_7653
GACCCACGAAACCACAGATACTCACATAAAGGGGTTGCGAC
>N_7654
AGAGTGTTCTACGGGTATGTCGGCTAGGGAATATGGGAATG
>N_7655
CTTGGTCGACATGCGGGGTACTGCATGGGCTTTGCATTCCT
>N_7656
ACGAACCGATCCCTATAGTTCATTGGTTCCACTAGATGGTT
>N_7657
GAAGACCCGTTTCCCCCAGCCCTCTAGGCAAATAGGATCAC
>N_7658
AATGAGTGAGAATGCCGCTCCGGCAGGTAAGATATTTCAGT
>N_7659
GGGCTTAAGGTTGTGGTCTTCCGCTAGACGCATGCACCCGA
>N_7660
TGGGAAGTATTCGGAGGGAGCCTTTTATACGGTGATAAATA
>N_7661
GTCCCCCATTTATTATGTAACTGCCATAGTATAAAGCCTGG
>N_7662
AGCGCCGCAACTTGCGGAAACACAGATGTGTCCCGCCTAGA
>N_7663
CACCTCAAAGGAGCCCAATGCATAACTGATTAGCCGAGGGA
>N_7664
GGGTGTTACTCACCTGGGTCCTAAACTATCTGAGTAATTAT
>N_7665
GTGTGCGGTATGCTAATCTACCTTTAAAAAAGCCCTAGTCA
>N_7666
AAATATGACTGGCGGGATTTCACTAGCCTGGGTTTGGACCA
>N_7667
CATCAGAGTTGCGCCGGACCCCTCCAACCCAAAGAACGGAC
>N_7668
CTCCAGGATGCTACTTCGAGCCTTTGCTATGATTTTGAATT
>N_7669
GAGGGGGAGTAAAGTACAGTCGGCTCTAGTGCCTGGTTGCC
>N_7670
CTCATGTGGACAATTGCAGACTGGACTGATGTACTAAAATA
>N_7671
GGGAGAGAGTAAATTGAGGGCAATGAAAGTTTGGACCCATG
>N_7672
TCCTATGATATGCACTCAACCTTCGTGTAACAACTGAGTAG
>N_7673
CATCGCAGCAGACGACTGGCCTTCCTTGGGCTGTATATCAC
>N_7674
AAACCTGCCGCCTTATCTTACGCGGGAAACAGTCAGGTTTC
>N_7675
ACACGTATCATACCACGCATCGATACGCGACAGAGGTACGA
>N_7676
TATTTGACGTTTTCTAAGACCGGAAAGGTCCGTTTAGATGC
>N_7677
CCTTTGGGGCCGTAAATGTTCACTCACGCTTTTCTCGCATT
>N_7678
CTCCGTCGTGGGCTTCATATCTAAAGGGGTTTCGACAGTTC
>N_7679
ATCCCCTATGGCTTATTTATCGCGGTTAGAAATGCCCCCGA
>N_7680
ACACTGTGTGCGGTCTGCGACTGTTTTGTCTCTTCGCGGTG
>N_7681
CCTACGATTGGATCTTCAAACCATAGAGAGTGCTGGGATTA
>N_7682
GAGCTGCGCTAGAAGTCGGACCACCCTCGCAAGGGTTGGTC
>N_7683
ACATGTAGTACGCGGCCCATCTCTGGCGGGGATAGTTATTA
>N_7684
AGACACCCCCGACTGAGATTCAGGTTACCCATCGGAACTAC
>N_7685
ATCAGAGGGTAATTACAAGGCTTTTAGGGATCGAGGCATGA
>N_7686
CGGCGTAAAGCAACCTGGGGCCAACGTATATAAGGTTCCGT
>N_7687
CCCAGTCCCAAGGCGACGTGCTAGATGTTGTAGAGAAGAAA
>N_7688
AAACACCAGGGTAGTTATCACCTGGCTCATCTAAATGTGTT
>N_7689
ATAATAAGTTGTGGAAGTTGCCCGAAGGCAAGGAGGTTCAA
>N_7690
TAGAGTGTGCACCCGAGCTGCATCCACCCGATCTAGCCTCT
>N_7691
GGGCAGCGATCAGATTCGTACTTCGCCCTAGTTAGAAGGCG
>N_7692
AACAATGCTCTGACCCGTTGCAGTTTCTCGATTGCGGTTTT
>N_7693
ATCACGGGGGGTTATTGGTTCTGTCGTTCGAGTATCCAGAT
>N_7694
GCGACTTCCACCCGCCGCGTCTCGCCGTCCGGAGTTCAATT
>N_7695
TACACCAGACGATAGATTCCCGTTCCTGTATGTGCTCAACC
>N_7696
CCCCTATGCTGTAGCGGGTACCCTAACCCTAGAGGGATGTT
>N_7697
CTAGTTCGGGGTAGACCAAACCAACCGCAACATCTATTAAG
>N_7698
TAAGGTCGGCCCCTTTGGCCCGTAGTTACCGACACGCCTCT
>N_7699
AAAGTCTTCCAATGCCACCCCCATTGGTTGGCCCGAGGCCG
>N_7700
CATAGTTTATCATACACAACCTATCCGGCACCGCTTGCATC
>N_7701
AAACGCGTTCTCGACGTGCACAAATCCTGGATGGAAGGAAG
>N_7702
GGGAAATGGCTAAGCCTCGGCCCGTGAAGACCTCTTGGAAG
>N_7703
TTGCGCTAAGTCAGTATCTCCCAATGATGAGATGCGAACAT
>N_7704
ATTGTAGGGAAAGTAGGCCACGGAGTCAATCTATGCCTGTT
>N_7705
GCTCTCCTACCTAGAAAAAGCCACAATATCGTGCCGGCATC
>N_7706
GGACTATTGGTATGGTATAACTAAGATATGTAAACGAGCTT
>N_7707
ACGTCCCTCCCCGGTCTTGCCCCGATCGACCGCGGGCCGAA
>N_7708
GACAGCGGCGAGACGGCAGGCCAACCCCTCGGGCGCATGCC
>N_7709
CCTGTTGGCTGAGTCCTTATCGGTAGAATCTATCGAATAAG
>N_7710
GTTTCTCAGAGATACTCCAGCAAAACCTGGTGGATCAACTT
>N_7711
CACCCACCGTGAGGTCGGGGCCATCCTTCGTTTCCCTTTAG
>N_7712
GATGCGTAACCTACGCTCTGCTTTCTTCGCTGGCTAGAGCC
>N_7713
ACGGTGGAGAGCGTTGACTACCCGCACTAGGTTCAATAAAG
>N_7714
GTTCAAATTACAGGTATGCCCACAACCAATGAGTGGTGAGG
>N_7715
CACAGATTTGTAGATCTTGACGTTGTGTAACCATTGTGAGC
>N_7716
ACGGGTAAAGGGTTCCGTTCCGAAATGGTAAAGTACCCCCG
>N_7717
CCATATCGCCGGGAAAGCGCCAGCACGTTGGACGGATATGT
>N_7718
CGAGCCTGTTCTGCAAAGTACATGTCCCGTTGCGATGGATT
>N_7719
GGGTTTATGTCGGGAACCCACAGGAGTCAGGTGTATCGCAC
>N_7720
ATATCTCACTCGTTAGCACGCCAATCGAACGGGGTCGAATG
>N_7721
GAGCTTCAATACGCTCCCTCCGTGTTATCGATTTATTACTG
>N_7722
GTTTTGTATACTACGCACAGCCTAAAATCTGGTAATGTAAA
>N_7723
CCGTGTTCGTAGGAGCACCCCCACTATTTTCTTAAGGGCAT
>N_7724
TGTTTGGTGCGTATAGTAACCACAAATTCCCGATCAAGCCA
>N_7725
ATGCAGAGAGCACAGATAATCACTGTAAATGTTGGCGAGGA
>N_7726
CGCTATCCGAGGGGATTGGTCAATTCGATTGCGTGGTAGTT
>N_7727
TGACTTCTCAGGTCGATCACCCGATTCCTTTGCCAGGGTTT
>N_7728
CCGGTATATTAGGACGGGAACGAAGACCCCCTGTTCATGAG
>N_7729
CAGCGCTCAAAGGTCGGGTCCCCATCCTGGGGAAATTGCTG
>N_7730
CCCCTAGTACCTGATGGTTGCATAACGGCCTGTGTATTATG
>N_7731
CGGGCTCACAAGTTGTGTTGCTCATCCAGTGAGGCTATCGC
>N_7732
GATATGTAATTCAGTCACGACTGCATCTCCACTCACGGGTA
>N_7733
ACGCGGCATAGGAACATGAACCCCACACCTCGGCACCATTC
>N_7734
CTATAGTCCGGCAAGATGCCCATTAGCCTTCACCCAGTTGC
>N_7735
TATGATGCTCGCCTTACGTACTCACACCGGGATGAGCACAC
>N_7736
GAAATTTTCCTGCGCACCTGCATGGGTCGTGAGGGGAAGTT
>N_7737
GCGAACAGTCGTGCCTACATCAAGAATATCTGCCTGATGTC
>N_7738
GAACAGATGGATCTTGTGTCCAACGCATGGGTTCGATTTAA
>N_7739
CTAGCACTAGATAATTGGTTCTGCAATGGTCGACGCGGGTT
>N_7740
CCTATTCGCAGGTCGAGGTGCTATAACTGGTTTCGTCCTTT
>N_7741
ACCTCTGGGTTGCGCAAACGCGTTTGGTTCAATCTCTTTGG
>N_7742
GGGGACAGCGAGAGCGAGGGCATCATCATTAGTTATCGTAC
>N_7743
TGGAACGCCTGGGTTAAGTTCACTTGTGGAGCATCATGCGC
>N_7744
ACCCGCGCCGATTGTGTACCCACGGGGACGTCATTCTCGTC
>N_7745
AGGGTGTTTTTGTCCCTCCCCTCACCGGCTTTACCAAGATT
>N_7746
CGAGTTCAGGAATCGAGGCTCAGATCTAGAAGGCCCATAAC
>N_7747
AGGTTGCTGGCGTATTGGGGCCAGCCGTTCTGTTGTACGCT
>N_7748
GAGTAGCGCGGTCTATGGGGCCTTACGCACACAGTGTGATA
>N_7749
TAAAGGTAGACGGGAGCCCACGCGGGCCCACTCGGTTTCAC
>N_7750
ACGTGGTGAATCTTACGAGCCCAATGGAACGGACGGATAGC
>N_7751
CAGCGGAATAAGGATTAAGTCTGGGTTTACAGGACTTTAAA
>N_7752
CACTCTTGAGTGCAAGGTATCAGCTCACCTACAAATCAGGA
>N_7753
TAGGATGCGGCGCTTCCTGCCCGCGGGTAAATGGCCGCGAA
>N_7754
GCTGCCTAACTACAATTGAACTCGGGTCCTCGGTTGGTCAA
>N_7755
TTTGCGGACCTTCTCACCCCCTACTGGCGCAATGTAGGGAT
>N_7756
AACTTTATCAGGCATTCAAGCGCAAGCCCCCCTCCCTTCGA
>N_7757
AAGCTCGAGTGATAGTAGCCCGTTTAGTAACAGCGTGTTTA
>N_7758
TAAAAGATGGGCTCTCGAGTCCCTTTGGACTCGTAGAGGGG
>N_7759
ACAGCCGTTAAGTCAATCAACCAAGTTCTCTGATAGGCTCA
>N_7760
TTAAGCCTAGACGAAAGAGCCGCAGAAGTGTTAGTATAGCT
>N_7761
ATAAGGGCCTACGTATCCTGCGAACAAGTCCGCCTAAAGCT
>N_7762
GACAAAGGGTGGTGTCCCTACACGCTGACATGGCCCTGCCT
>N_7763
ACGGAACTATACGTAGATAGCAGAAGCCGCCACGCGAATTT
>N_7764
TAGAACTAACGTTTGCCTGACCAAAAGCCAATCGCCGTTCC
>N_7765
CGGGTAGCCGCGACGCATTTCTACCAATTCGCTCCAGTGGC
>N_7766
TTAGAACATTTGATGTTTCACCCAACGTACGCCCGTAGGTG
>N_7767
CGAGCCCCACTGGGTTACTCCCCAGAGTCACTAGAATAGAC
>N_7768
TTTCGGTCAATAAGATATTACTATACCAGATGAGGATACGA
>N_7769
CAGATGTTTTGAAGCAATGGCAATTATGAGCTAGACCCTTG
>N_7770
CCACCACTGACCTTCGTGCCCTCAGTGCTCAACCGTAACGC
>N_7771
AGCCCAGACGGTACTATTGTCAAACAATCCGGATTCGTTTA
>N_7772
TACGCGGCACCCCCCTCAGACCTTATTTAGGTACGACCCAG
>N_7773
AAAAGTGCTTATGCTTCTACCGTAAGATGGCAATTATTCTA
>N_7774
CCAGTGCGGGAAGTGGAGAGCCGACCCCTCTTGATCTCACT
>N_7775
TTCCGGTAGAAACGAGTTGCCGTTAAGGTGGTGCAAACGGA
>N_7776
AAGGACCGCTCCAGCACACCCAGGAGCGCCCGAAAACATGT
>N_7777
AATTTAATACTGCCCGTTAGCCGCATAGGCTAGACCATGGC
>N_7778
TGATTTTACTCCTCGAGGTTCACCCGGTATGGTACCAAGCG
>N_7779
AAACCTGCCTGTAAAAACCCCCACGCACTGTTTAAGCATGG
>N_7780
TCGCATGGCTAAAGTAGTGCCATGGAGCGAGGATTGTACAT
>N_7781
TCTTTTTTGTTAGGTCGTGGCCCATGCAGACCAACTCAGAT
>N_7782
GTCACGAGTGTGCGCCTTACCTTTACTGTGAAATGACAGAG
>N_7783
GCGAGTCGAATGTTTTCTGACGCGTTCTGATGCATCTAGAG
>N_7784
CTCGCCCTCGCGTCCGAGGGCAACAAAGCCTTCAATTGACC
>N_7785
CGACGGGAGGAACCACCCGACTCTTATGTATTCCGAACAGT
>N_7786
CATGTATCCCTATGTCACCCCCCTTATGCGGATCCGAAGTC
>N_7787
TGACTACTGCTGATCTGCTTCGACTTCTTCGGGCGTGTATT
>N_7788
CCCCCACAACATAGAAACCACCCCTATATAATCGCCTCTCG
>N_7789
TCCGTAACGCGAACGTCCGCCTTTGAGTTCTAGTAGTGGGT
>N_7790
AGGGTACAATGGGATGTTAACCTTTCCCTCGTGTACAGCGC
>N_7791
CCGATGATCAATCCACGTGTCTTGCTTGTGCTTAAAAACTC
>N_7792
AAGTACTTTCGAATAGTCGACTAGTGGGGATCCTACCGAAG
>N_7793
TGAGTAAGCGCCTGCTCCCTCGATGTGAAGCCAGACCCCTC
>N_7794
ATCACATCGCTTCCAAGGGACACTAAGTGCCCGTCTACATA
>N_7795
GTCACTTATCATATGGCCCGCTGACGTTGGCCGGTAGTGAA
>N_7796
ACCGCCTGAAACCTATTGAACACTTAGTGCCCTCTAAACGT
>N_7797
CCTACATGAATAGCGAGTAACTGCACCCCATTCGTATACTG
>N_7798
TTGGGAGTGGGCCGCTCGAACATGGTCCGGAATCGTAATGA
>N_7799
GCACGGCAGTAGGGGGTAGTCAAAGGTTTGGATTCAGGGTG
>N_7800
GGCTGACGGCCCAGCTGTACCCATCTACCTACTCCCGATCT
>N_7801
TCACATTAGTGTATAATATCCGTAGAGGTTGTCCATAAGGT
>N_7802
GGTCGTTTAGCACCTTAGTTCGTGGTCTGTCTCAGTGCCGG
>N_7803
GACCCCCAGTCGGGATTACTCGACCGGCTCCTCATTTTAAT
>N_7804
GTATCCCCTCTATTATACTTCCAAGCGTCAAGCAAAATCAA
>N_7805
CGACGACCCCCATGTAAAACCCGTTGTTCCTATTGCCGCAA
>N_7806
ATACGTAGCCCCGCAAATCGCCGCGGGGGAACTCACATTTC
>N_7807
ACCTTCAATGATGTCGACTGCGCTCCGGTTGCCGGTTCTAC
>N_7808
ACTACCCAAAGACCCGGGCACTCAATTGTGAAAGGGTTAAT
>N_7809
ACTGCTACAAATTTCATCATCGTCGCCCAGGGATATGCGGC
>N_7810
GTCCCCATCCTACGGGTGAGCGCCTACTAGATCTCACTCCG
>N_7811
TACTTGATCTACCCTCCTTGCTATTTCGTGACCCGGTAGCT
>N_7812
CCTCCCGCAACTGAGTAGTGCCTAAGCCTGGGGTCCCAGTG
>N_7813
TTCAGACTAGGAAGTATCTGCCACAAAATGCCACCGATCGG
>N_7814
GGCGTCGAACAGGCTAGAAACATGAGTCCTCGTGGATCTGT
>N_7815
TAGCGGCTTTGCGAGGGCATCCTTGAAAGGGGCGGTCTTGG
>N_7816
CGACGCGATAACATCAAGAGCGACCCTGTAGTCCTCGATGA
>N_7817
GGAGTAGGTAATCGAGCTGCCTTGATCTCGATGGTCGGAGG
>N_7818
GCCCCAGGTGGATTGCCACACATGGGCCCGAGTAGATTATG
>N_7819
TAAATCCAACGCGGGGGAGACGGTGAGTTACATGCTGTCAT
>N_7820
AACAGATCCGGCGCTTCAAACTCAGTCATTATCTGTGCGCG
>N_7821
TGAGTTACCGTTCGAGTACCCCGACTTTGTCTCAACTAAGG
>N_7822
CTGTCGAAGATAGGTTCACTCCTACTCGCGCTCCTATTATC
>N_7823
TATCTCCAGCGAATCATTCCCTGTGGTAGTTATAACCAGCG
>N_7824
TCCGCAGTCGTCGGCCCAGCCTAACTTGCCAACACTTGTTA
>N_7825
CCCAATAACTTTGATTCCGGCTGCCGGAGCACTCACTCGCA
>N_7826
CGAGAACATTCCCCAGGCCGCGGTAGTAAAGTAAGTTTGGC
>N_7827
AAGCGGAGAATACTGTACAACGATTGACAAACCTTCGTCAA
>N_7828
CTACCCTCCCAAGTATACATCCCGCGTCTACCACTTGTCGA
>N_7829
AATATTGCGATTCTCAATAACTACTACGCCTCATACACGGT
>N_7830
TAGGGACAACTAGGTGTGGCCATTCTGTAGCCGCCTCACCG
>N_7831
AGTCGGTTAGTTCCCGCTGGCATCCTTCAGCTAAAATGGGT
>N_7832
GACCGGTCACACACGATTCCCCAGCTAAGTAGACTTGGGCC
>N_7833
CAGTGCACGTCGGATTAGGCCTTACTCTTCGCCATCCCCAG
>N_7834
CATCCGAGATTATTTTTGTTCACAAAAAGTGCCTCATGAGT
>N_7835
CGCCGATAGGAGTTAGCATCCAAACTTTAGTTGAGCCCTTC
>N_7836
CATAATTGTCGACTGACTTCCGTTCGCCGACTGAGATTGCA
>N_7837
AATTTACACTGATTGCTCGTCCTCTGGGGATACCGGTAGAC
>N_7838
CCTTCGGGTATCTTTAATAGCCGTGTTGTTACGACCGTTGT
>N_7839
GACGATCTGTGAGGCTCGTGCCAAAGGGTCAAATAGACGTA
>N_7840
GTCTCATATTGTGCCAATCACGGCATCCTAGGACGACGTGT
>N_7841
GTCCAAACTACACGCTACTACGTTCTCTTCCCACCCTCTTG
>N_7842
TTATTTTCCCTCACAGCGGCCATAGCGACAGTGGACTTGGT
>N_7843
ATGGTCATCGCTGGTCTTACCTCATCGTTAAAAACTTTTCC
>N_7844
AAGTCTACGCTACAGTCACTCTCTTTACAGTGGTAGTTAAC
>N_7845
GAATTCCAGATTCTGCGTCACCTTGCTATGGAGGCCTGCTA
>N_7846
GGCTAGGCAAAGGACAAAACCCCACGTAAGAATTGCAACCG
>N_7847
ATATGGCATTAGGAATAAAGCAGAAAGGTGCGTATATATAA
>N_7848
CATTTGATAGTCGTGGCCAGCCTGTATCGGGCCCCGTCTGG
>N_7849
GTTTATATGAGTTATTGAACCCTACGCCATGGTACGTCGCA
>N_7850
TAGCCGAACCGCGTATAGTTCAAAGGGAAATAGATGTGTAC
>N_7851
AAAACCCTGCGTATTGGTTCCTAACAACCGATGAAAGACTT
>N_7852
TCATTGGCCGCAGGTATAGTCGCACCTATTTGAGCTAATTG
>N_7853
CTGTAGAAGTTCGATAGTAACACTGAGCTTACGCTGAGTTC
>N_7854
TTCACAAACCCGCGCGGTACCGGTTTGGCGCGAGGATAAAC
>N_7855
CTTTCACGGATCAGGACGCACACCAAGGTGTTTTTCGAGTC
>N_7856
GCCTTTACGGGCTTGACGCTCACGCTGGTGACATCCGTGCG
>N_7857
CCCATCACTATCCAACCGTTCTGGGAACACGGAGGTCCTTG
>N_7858
CGTGCCCAAGATCGTTGGCTCGGGTGTCGGGAATACTAACG
>N_7859
AGCTTATGCGGGGGGCCTTTCAGCGGTACGATGTTTTCTGC
>N_7860
AGTGTACAGACGCGAAGGCTCTAGGCCGCAGTTGCAGTGGC
>N_7861
AGCGACCGGATCACCCTGATCTCGTTACAGTTATGTCCTTT
>N_7862
GTGCGCCGCGAACGCAGTCACTTTCTCGAAGGTGTTGTAAG
>N_7863
GATATTCGTTGTGAGACACCCGACCTTGAGTACGGGCGACA
>N_7864
GACATGGAGCGATCAATAGCCTCTCTGGGGGGTTCATAGTT
>N_7865
GGTAACGTCACAGTGTAAATCTCGCACCCAAGCCGGCGTTC
>N_7866
GCTTGTATTATTCGACCTCCCTATTGAGAACAAGCCGTAGA
>N_7867
CCTGACCACATGACTTGAGACCCCAACTGTCCCTGAGAAGG
>N_7868
TTCCTAAACGCGGTCAAACGCAACACAATGTGATTTCTCCG
>N_7869
TAATTCCCTTCTATGTTTTTCTAGACGCCATGCATGGAGAT
>N_7870
GAGGCCCTTCCAGAATCTGTCGTTGCGGCGCAATTGATTCT
>N_7871
CGTTCATTATGCGGCTGATGCTGGGCCGCTAAACTTAATTT
>N_7872
TAGACGTCTACGATCTTCTCCCTGGGCTATAGGACTAGCTT
>N_7873
AAACATAGCTCCGACATTCCCGGACCAAGAGTCCATACTAT
>N_7874
TCCAGACACCTGGAGAACAACCTTCAGAATCCCGGGGTTGC
>N_7875
CGTTCTATGGCCGGAGCAAACGATCTTTAGGTAACTGAATG
>N_7876
TGGGAATTAGTTCTTGTTACCGTTCGTTCTCGCAGTTAAAA
>N_7877
AACAGTTCCGCCTCCAAAGCCTAAGACAGGCATCTTAGCGC
>N_7878
AGGCCACCCTGCCTAGCGAGCCTCCGGCAACATCGACTTTG
>N_7879
AGTCGGTGCTACTAATGTAGCTACGTCTTGTTAATCCCCAA
>N_7880
CCCCGCTACGCATCGTGTGGCATGTCATGAAAACTATCAAA
>N_7881
GGACTGGCCGAGATGAATAGCAGACTAATCACTCAGATACA
>N_7882
ATGAAACGCCCGAATGCTAACGCCCTGCGCGGCTATTATTT
>N_7883
ATATTGTTAGTCACTTATTTCTGTGTTGGGAAGACACAATG
>N_7884
ATCCGTCGCATCCAAAGGAGCAGAGGTAGAGTTAAATATGT
>N_7885
ACTTTCTGCGAACGGGGCCTCGAAACGCGCTTGGTTAGATG
>N_7886
ATTTGTGGTTAAGTCTTACCCAGTATAGAGCTCGACGCGAT
>N_7887
TTGTGCGTCCAAAAGGATTCCGACACTACCGTTACGATTAT
>N_7888
GTATAGAAACATTCCAGCGTCACACCAAATAAACTTCGCTG
>N_7889
TGAGGCACATACGGATAGGCCCGAACAATGATTAAAAGTTT
>N_7890
TTACGCAAGCCTTACTACATCATTACGTTATCAACTTGTTT
>N_7891
ATACGAAAGAGCGTGGCCTCCATGCTTGCGCTCATTCTGTT
>N_7892
TGTATCCGGTACGCGATTAGCTACTAAGTTCTTCTATCCCC
>N_7893
TACAAGTGGAAGTCGGAGATCACGCGCGTTAAATAATAGGC
>N_7894
GGAGGAAGGTACACTTGTAACTGGTGACACAACGAATTGCT
>N_7895
CATGAGGGAGAATTTGCCAGCGTATCCTGCTCTCTCGTTAT
>N_7896
TAACCGTCGTGGCTCGCGTCCTCTAGTCCCTTTAAAAGCGC
>N_7897
CCCCCCATACGCTTACTCTTCAGGCTAGACCAGGCCTACTT
>N_7898
CGTCAGTTACCTGTGTTCCGCTTCTGAGCCCAATGAGTGAA
>N_7899
AATTACCCTTGTGTTCTCATCATAGCTAGCATAACGCTATC
>N_7900
TGAGACTCGTCATCGGGAACCATCGAATACTATTTAAGTGA
>N_7901
GGGCTTTCTATCGCATTTCACCATTCTTCGGTGTAGGTTAC
>N_7902
GATCTTCGACCATAGCTATGCCGCACCTTCCAGTTATTATG
>N_7903
CGCCCTTCACGTTTTAGACTCTACCCGAAATTTAATGTACC
>N_7904
CGATGTTAAAGTCGGCACCCCCGAAGTTCCTTCTCTCCCTA
>N_7905
AGTTCCTCCTGTCTACCGAACCGCCAGTTTTAGCTGCTGGA
>N_7906
GCCGAATACTATCGACCTCTCTCCCATAAAACGCCTTAGAA
>N_7907
TCGATTAGTCCCCACGTCCCCCACTCTGTTCAATGTCTATG
>N_7908
ATCTACCTGTGAAACTCATCCTCCGAGCCGGCATGTGACTA
>N_7909
TCGGGCGACCTGTTATTGGTCGATCTCGGTACGAGGTACCC
>N_7910
ATACGGCTGGTGAGCTACGGCCCACCTCATTACATGATCTC
>N_7911
CAACAACTCCCTGGGAGAGACGCTTACTGAGGGTATTTACG
>N_7912
GGTTCGTCACACGTCGCAGTCCTTCAAGTTACTCCAGGTCG
>N_7913
AATCTATGCGAAGATGGTGGCGCAGTTACCGCCCGTCGGAG
>N_7914
CGACATACACCTCCTTCTGTCCAGAACTAGAGACAAAGCCT
>N_7915
CTTCGGCGTCATAATTAAAGCAAGAAACGAGGGGTGTAATA
>N_7916
GGAAACTCCAGTCTTGCAGCCTCACCGGGGTGGCCCCGGGA
>N_7917
TCAAATGTCCACAGACTCAACATCATCGTAAAGGATACGAC
>N_7918
GAAATCCTTCCCAATGAAGTCTATGGCTGGAAGTGATATAA
>N_7919
CCTTTGGTATCGACCGTGACCACATGTGGGCGTTAGGGATA
>N_7920
ATAGGTGTTCGACGTAGTAGCCAAAGGGAAATAGCTAATGA
>N_7921
CCACTCCCAGATAGTAGTTACCCATAGAGGACGTCTTGCTA
>N_7922
TCCCCACTCTGCCTTACTAACTGGAGTACCTTTTCCCCGCG
>N_7923
CCGGTTATATTTGGAACTTCCTCTCCGCTTTAATAGGAGGG
>N_7924
CGCGTCGTTAAGGTTGAGAACCAGGCCGTCTCCATGACCTA
>N_7925
CCAGGGCTGCCTTCCTAAACCAAAAATAAAGTTAGAGCCAG
>N_7926
TCATAAGCGTCTTAGATTGACGAACTTGCCTGATAGTGCGA
>N_7927
CATTGTGCACAGCCAGCTTTCGACTGCTCCCTGGTCAGGTT
>N_7928
ATCTCTGGCGAGTTCGGCTTCCGTTATAACATCCTTATAGT
>N_7929
TGGCATACCATGTATCGCCTCTTGAAGCACACGCCCGCCGC
>N_7930
CGAGGTTTTGAAGACTCGTACATAAGTATACCCCGAACGTG
>N_7931
CTTGTCTATCGAGAGCTGAGCTACATAATCAGTAGCGTAAA
>N_7932
GTGATTTACCTGGAGGCAATCGCTTTGATAACGCCCCCTAG
>N_7933
ACCCGGTTCCAGCGCTTCGGCACCACATAGGGCCTGAGAAG
>N_7934
GTTGGATGTTCCCACAAGACCATTTTGACTTTAAGTACTCG
>N_7935
CTCTACGTCTGATGAGAGGCCTGAGGGCATCCGGTCGAAGG
>N_7936
CTTCTCAACAATCACAAGTACGCCCGATCCTTACCAGCAGC
>N_7937
AAGGCACGTGGGCCTACGAACAGACAAAGCGCCGCCTGGTC
>N_7938
GTAGAAGCAACGATTAAGGTCCTCGGTGCCGTTGTAGCACT
>N_7939
AATGGATTAATCATCCGGGCCTAAGTAACGTCGAGGGCTAG
>N_7940
AACCTACGTGGGCATAGCCTCCGCCCTGGAAGTACTCCAGC
>N_7941
ACATCCCAAAAAACGCGTGCCTGTAATTCGAGAACCGAAGT
>N_7942
TGAGTCTTACGGAACCACCTCAGCTAACATGCCACGTCCAT
>N_7943
TTAGCGTCAAAAGCCTGACCCTATTGACTCTCGTTCCTGGG
>N_7944
TGTTCAACTACTAATCTGGGCTCAAGTTGTATGCCACGTTC
>N_7945
ACGTACGGCGGGCATATTATCCCCCACCCCCAACTACCTTG
>N_7946
TTAGTTGTTCATGCAGCACACCTCTGCGAATGCCATAAGTG
>N_7947
AGGGACAACAATAACCTTCCCTGTACTGGGTGTTGCGAAGC
>N_7948
GCGACGTTAGCTGGTCTTCACCAAACTAGAGGGTTAAATCT
>N_7949
GTAGACAAACACCGACTAGCCAAAAATGCCGACGCCACGGT
>N_7950
TACGTTGGCAAGGACGAGGTCGCTTATATTCGGAAGAAGAA
>N_7951
AAATCGAGGCCGATGCTCAACAAAGCTCATACTTGTATCCC
>N_7952
ACCCAGATGTGTGGCACGTTCCACAAAAAACTATTGTGAAT
>N_7953
TCCCCGGGGTTCAGGCCCAGCCCTTTTACCGAGCAAATCCC
>N_7954
CACCACGCGGGTAGTCATTGCTTAGAGATTAGCGCGGCTAG
>N_7955
TGCGGGAAAGCACGTGTATACAGCATAATTCCGAATGGAAG
>N_7956
TCTACAAATAGTTTGCTCTGCTTGCTTAATCACCATCCGCG
>N_7957
CCACCCGCGAATGATTGCGTCATGACTTCGTCAGGTACGTA
>N_7958
TCTAAGAGCCGTCTCGATAGCTTGAGGACGGACTGGGTTGT
>N_7959
GCAATACCCTTGGTAGAGTTCTCGGTGGCCCGTCCGCAACC
>N_7960
GCAATAGCTTTCTCTCGCGTCGCAAGATGTATATCCAGGAT
>N_7961
CAAGAACATTGTTGCGTACGCGGGTGAGCGATAGCACGGGG
>N_7962
GGCGCTTCCATGGAATTGATCTACAGCGCTGTAGAAACTCA
>N_7963
GTATTCGAACTTGACCAATACAGGAATATGTATCGGAGGGT
>N_7964
TTCCCCTGCTATAAGTGATTCTCTCGCGTGCTCCTCCCAGA
>N_7965
CTTCTAACACCGGACACTCCCAGGGCACCGGTTAACCCTCA
>N_7966
ATCTTTCCAAAAACGGTTGCCCCGTGGCCCGGGAGGAGCTT
>N_7967
GCCGAATAGTTGAGGTTTTACTGCGCCCCAATAAGAGCGCC
>N_7968
AGGCTGAGTAGCTCCCTCAGCAAGGGCTCGCACCAATGTTT
>N_7969
GCCTCGGTCTGTCAGCGAGACTAGTTTCACAGTGAACATCC
>N_7970
AGTCGCAGTCCTGTAGCCCGCATTGCAGCCTCTACGGGGGC
>N_7971
CAGCCACTCAATATGGGGCGCCTCTTCTAACATCATTGCTA
>N_7972
GTAACTGCTCGAGGCTGTTCCCGATGATGCGAAATACTAAG
>N_7973
TTCATGGCAAACATACGTGGCAAGAACCACTTCCATGCTGA
>N_7974
TGGTGACGACAAACAAAGCCCCTGGTCCAGCCAGGTGCAGG
>N_7975
TGCATGCCCAGGTGGTCGAACTGCTACAATAGGGCCTAAGC
>N_7976
TAACGGAGACTCACAGAACCCATCCCAGATTATGGGGACCA
>N_7977
GTACACGCAGACCATACCATCAGCAAGACTAACAGCAGGTG
>N_7978
GCCGCGTACTTCAGACACGTCGCCCTGCAGGGGGCTGAGTG
>N_7979
ACGCGAGATATAATACGGTGCTATCACGGACTTATCGGCAG
>N_7980
CATCCACAATTAGAGCAGAACTGGGGCGTTGCTGCTCTTTT
>N_7981
ATTCGCGGGTCTGATCTTTTCTTTGTGGGCGTACATATCGC
>N_7982
CAAATCCTCCATACTACCCTCACGCACTAAGGTGAAGACGC
>N_7983
TACCGTCCTTCATAACGTACCTCTTATTTGGTAATACTTCG
>N_7984
GAAGCATCCCCCCATTAACGCTCGGGCGTGGACCTATTATA
>N_7985
AGGTGTTCCAGAACGGAACGCCTACTTGGTGGATAAGGGCG
>N_7986
GGTCAGGGAAATGACACAATCGTGTCCGGGCAGTGGTGCGG
>N_7987
ATGTAGTTAGGCCGGAGCGTCACGTCGTCGGGCGTTAAGGG
>N_7988
TACTATACACATGGGCCCGACTATTACACCCGGTGACTCCT
>N_7989
CAGCTTATGTAGGCACAAATCCTCCGTACTAAAGCCGCCTA
>N_7990
ACCAATTCCCCAATCTTCACCTCGTATCCGCCCAAAGACTC
>N_7991
GCGGCGAATCTGTTTTAGACCTGTAGCCATTACGACGTGGT
>N_7992
CGGCGAACTTGTGTTGTAAACAGGTGCTACCATTTCCTTAC
>N_7993
TGCGGTGCCCCCCAGTCCATCTTATATGCCGAGACTCCTAC
>N_7994
TTATTACTGGGGGCCCCGCGCGGTTCTAGAAGTGTCCCCTG
>N_7995
CCAGGGATAGTCTTATGACCCAGGATAGACTGTCACTGAAA
>N_7996
GCAGTTAATCAACGTACGTCCATCCTGCTCCCGCCACATCG
>N_7997
ATATATACACAACCCAAGACCTATCCGAAATCGTGAACACC
>N_7998
ATCAAAGAGTCGGTAATATCCTAACTAAACCTTGACCCGAA
>N_7999
GAAGTATTTTCTCTGCATGGCATGTGAGCTGTGAATCTACA
>N_8000
ATGCTTAATAGGACCGAGTTCCGATGGAATCAAACTATCCA
>N_8001
CCTTTCCTAAGTATTATGAACAACTACCTTGGCTCGGGCAG
>N_8002
TAGGGTCAGGCATCCTCGGACTGTTACCAAAATCACTGTAA
>N_8003
ACCGGTAATCGCCCGGTGTGCTGGAATAAGTCAAGATAGCG
>N_8004
ATCCCCTATTAGGTATTTGCCGCCACTTTTGGCAACTGCTG
>N_8005
TGGAACCAAAGAGTTCACTACAATGCCTGACATCATTACTC
>N_8006
CCGACCTAATACCGTTAGAGCGCGAACACCTGAAAGCATCA
>N_8007
TTCCTCGGAAGGTAAGACTACATCGTGATAATGCCATTCTT
>N_8008
CGCTCGTAAAGGCTAACGCGCCACCTTTGACCCATTAACCC
>N_8009
GGATTATATGTGTTACGTCACGGATGGAATATCACTTTTTG
>N_8010
TATTATTGTCGGATGTTGACCCCATTTGTAGAAGGCCGTAA
>N_8011
GGACCCTTTTCTGAGTAGCTCCCTGGAATCCAACACGGACA
>N_8012
ACGTAGCTATTATGTCCGGACCAAAAATGAGGGCACAATTA
>N_8013
GACTACGCACAGGTGGGCTTCATCCGGGGAATCAGGAACTT
>N_8014
CGGTATCCCAGTAGGTCAATCCAAGTACACGTGAGTTATAT
>N_8015
GAAGCTCATGACTATATGCGCCTAAGGCTCTAAGGAGCCGT
>N_8016
AAATCTATCCATGACGGACACACCTTATGGTGCAGAGGTGA
>N_8017
TATTAGTAAGGAATACTATTCCCCAGGAACGGGTGGACTCG
>N_8018
CGCAGGTCCTCTGAGGCAAACAGGGGAAAACATGAACATCG
>N_8019
CTTAGGGCGCTTCGCATAATCATAGTCGCTATTTTGTACCA
>N_8020
ACGCGAGACGGGTTTCTCATCGACTTTATTGTTAGGCGCCT
>N_8021
GGAAGCGGTATCGCAGGGATCCGCTGACACGTAAATGATAG
>N_8022
GCGGAGCACGTCGCGGCACGCCTAACGATACAGTATGGCGG
[truncated: 3,734,640 more chars]
