# Supplementary material for: EnDeep4mC predicts DNA N4-methylcytosine sites using a dual-adaptive feature encoding framework in deep ensembles
Source: Genome Res. 2026 Mar;36(3):589–99. doi: 10.1101/gr.280977.125 (PMC12951953; doi:10.1101/gr.280977.125)
Supplement: Supplement 1 [file Supplemental_Code.zip › Supplemental_Code/EnDeep4mC-main/data/4mC/4mC_D.melanogaster/train_pos.txt]

>P_1
ACCTTTGCAATTTTTAACGGCATTGTCTATTAAATTAATAT
>P_2
CACATTGGCACACTTCTCGGCGTTGATGCGCACATTCCAGT
>P_3
GACAGTTGACATTTTTTTTTCACGGCCAGCAAAAACAGTAG
>P_4
CGTGCCTCTGTTGCATCGCCCGGTGACCAAGCCGGAAAGCT
>P_5
ACTAATGGAATATTATCGCTCGGCCATCATTACTTATTCTG
>P_6
CGAACAGTCCCCGCAATCGGCAGGAAAACAAAGCACGGCTG
>P_7
TACTATCTACTATACTTTTCCGGTGTAAAGCTATGTTATGT
>P_8
TCAGTATTCAGACATTGTCTCGGTGGTAAAGGCAATGCGCA
>P_9
ATCCTTTACCGCGGCTTGGGCGTTTTGTACCTGGTCATACA
>P_10
CCGATTTGTTTGTGTAAAAACAGCCACGCCAAAAAATGGGA
>P_11
CCAATGAGCGTAATCTGAAGCGGTTGAGGGAAAACGGTGAG
>P_12
TAGCAACTCCTCTGACACGCCCGTACCTCCATCGACGCATC
>P_13
TGTTTTCATCATTACATTCACGGCCGGGGCCATTTTCGGCC
>P_14
GAAAAGGCCAATGGAAACGGCAGTGGTCCCGTGGACGATTC
>P_15
TTGTTGTGAACTGGAATTTTCCCGAATTTACAGATTGCCTG
>P_16
AGAGATAATAACTCAAACTTCGGTCTGGCTCCCAGTTGAGT
>P_17
TCCACGGCCTCAGTTTGGCCCGGCTCATATGTATCTGCATC
>P_18
TATAATATTTTAATATTTTACGTGCTCTGCGTCATCGGAAA
>P_19
TCAACAGTTGATCTGCGCCGCCTGCGGAATTAAGTACACTT
>P_20
GAGAAGGCGCTCCTGGCCAGCGGTTGGGAGCACGGCGACAT
>P_21
ACACGTCGAGATCCAACGCACCCTCCTTATAATCTCCGCCA
>P_22
TAATTAGAACAATTAGGCAGCGGTGGAAAGTTGATTTTGCA
>P_23
GGCCAGGCCCAGAGAAAAAGCGAGAGAGTGTGAAGGAGAAG
>P_24
TTTTGCCCAGTTTGTTTTCGCATGAGCTCCTCATGTTGCCG
>P_25
TTGCTAAAGAAATGAATTCGCCCCACTTAGCAATGTCATTG
>P_26
AGGCAGGGCGTCCCGACTGCCGGGATTAGTTTTCTGGCCAA
>P_27
GGTCACAGCCAAAGTCGAGGCGGTGGTAAACTGTGTGGAAC
>P_28
AGAAAAAATATGGCTGGCCGCAGAAACAGAAACCCAGACAG
>P_29
GCAGATAATTAAGATAATTGCAGCGACGAGTTTCGCCTGTC
>P_30
CAGATTGAGGAGGTGGTGGGCGTGGGAGGCATTGGTGCTTC
>P_31
GGTTTTATGTTCATAGCTCGCATAGGTGATAATTTCATTTG
>P_32
TTTAGAATATTCCTTGCCCGCGGCGGCATCGCCATAGAAGT
>P_33
AGACGTCGTCCTGAGATTTGCCTGCGGAGTGATTAACAGGA
>P_34
ACTCATTAGGATTAATTTTCCGGTTGCAGCATAAACTGAAG
>P_35
TGTCGGTTCTGCATAAATTGCGGTGTGCGAGAGGACTCCCC
>P_36
GAAAAAGATGAATGAAAAATCCGTACTTATTTTACGTTATT
>P_37
GCAGGATGCTCGACAAAAGTCCTTAGCTTTCACACTCTCCC
>P_38
GTCTTCTGGCAAGCAAATCGCAGGATTATGAATTACAATAT
>P_39
ATTGATATGGCGCTCTGGCCCGCTAATGTGTCTGCGATGCC
>P_40
CCGATGGGAGACGAGTGCCGCTGCCACATTACAAATCGGGA
>P_41
CGAAAATTGGATAATTGGCTCAGCAGCTATAAAGCCAAGTT
>P_42
GATCCTTTGATGGTTCGTTGCGGTGGTCGAGCCTAGGGCGT
>P_43
CCCTTTAGCCATTAATCAACCCCGATTGAAATATCTTCCAG
>P_44
GACGCGACTGGTTCTGGACGCCGGACTGCCGTGATGCCACC
>P_45
TCTTGGGATCGGGCAGCGAGCAGCCGTGGAACAAGGCCGGA
>P_46
GGCGGAGGCGGGAGTGTGGGCGTGGGCAGTTCTATCGGCTG
>P_47
GCGCATCAACCTGAAAGTGGCGCGCGTCATGGAGAAAGTAA
>P_48
GAAGTCCTGAAATGAATCCGCTGCAGAGGGTGATTATGGCA
>P_49
CAAATTTGGCCAAAGTCTGGCCCTCGCATGTCCGTTGTGTC
>P_50
TTTTCAATGAAATTTCCACGCGGCAAGGAGCAGGCCAAAGG
>P_51
TCGGTTGCCATGGTCACGAGCGGGAATTTTGCGAAATTATT
>P_52
GTAAAAGTAACTAGATAACGCAGCAACCAACAAACTAAGTA
>P_53
CAAACAAGCAAAGGCAAAGGCCGCAGTGGCGGGAAAGCGAG
>P_54
AAGCCAAAGTTTCGGCGACGCGCTGGTGAAAACGTCTCTTG
>P_55
AAAGAAATATACCTAAGGCACCGGAAACTTTTTATCAGATA
>P_56
GTTGGACAAACAGACAAAAACGGCAGAAAACAACAACAATA
>P_57
GAGCACTGGCAAGCTTTTTGCGGCGGTTTCTTTTTTAGCTG
>P_58
GTAGTCGGAGCCAAGTTTTGCCTACGCAAAGATTTTTGTTA
>P_59
TCCCCCATATATCCCTAATGCGGGCGACAAAAAATATCGAT
>P_60
AAAATTATGCACTAATGTGTCGGCATACACACACTTTTCCC
>P_61
GCTTGTTCCAAGCCAAATCGCTGCCATTCCATGTTTCGTGT
>P_62
TTCCCACCCCGCTGAAAAGTCGGGAATCTAGTGCTGTTTAT
>P_63
AATAAATGTGTTGATTTTTGCATTAAAATACAAGTGCCATG
>P_64
TGGCACAAACTTTGGAAACTCCCCCGCAGCCACCAGCACGG
>P_65
GTGACGACGTCTTTTTTACGCCGTATTTACTCTGCTCGTTG
>P_66
ACATTTTGTCCAACAAATCGCGCTCTCTCCAGTGCTCCTCG
>P_67
CCCAAGGCCCCAAGAAATTGCGCGACGTCTTCGTTTCCGTC
>P_68
AATTTATGGCTGGCTAAACTCCGCAATGTATACAAATTACT
>P_69
AAACGAAGTCACTTAAATCGCGTGTCCAACATTTAAATCAA
>P_70
GCAAACAAAAAAAAAAAAAACGGAAAATATCGAGGGAGAGG
>P_71
GTGAAACTCCTAGTTTTTTTCGGTGTAATGCTTCTGTTACA
>P_72
CATGACCTTCACTCTTCCGGCAGCTGCGGCACAATCATCGT
>P_73
CACATATTGGTAAAAATTTACACGGATAGTAAAGTCTAAAA
>P_74
CAGGTGAGGGAAAGGAAAAGCGGGCAAAACGACAGCGGCAA
>P_75
TAACTAAAAACCCAAAGCGGCCGAAACAAGAAAATTCGCAT
>P_76
CGAAAAGTGCTAAAAGTTTGCGGCATTGAACACTTTTAATT
>P_77
AGCGCTTGCCAGCTGATAAGCGGCGATAAGAAAAACGCAGT
>P_78
GGTGGCACTTTGTGAAATTTCTGTAGCAGCTGAAGCGTTAG
>P_79
TGGTTTTCCCATTCAAATTGCGTTCGTATTGCGTATAAGTC
>P_80
TAACGAATCGAGCGGGCAGTCGGTCAGAAGTCAGAATCAGC
>P_81
GTCGAAAAGTCGGAGAATCGCGGCCAAGCGAAAGCCCCAAA
>P_82
GCAGAACCTCAAAAGTTCCCCGGTCGAAGTGTGTTTACATT
>P_83
ATGAGAGGAACTTACCACAACGGCAACGATGAAAATTGCGG
>P_84
GGGAATGGGATTGGGAAGTGCGGTGGGGGGATAATCAATTG
>P_85
TCCTTCAACTGGGACATCGGCGGGAACATGGTCGATGACAT
>P_86
ACAATTCTCCTTTGATTATGCACTAACCAACATTTTGCAGC
>P_87
AAAGCTGAAGCGGAAAAGCGCGAGGAAAATCACTGAGCACG
>P_88
ACGGAAAATGCAGGAAAACTCGGCTCCTCTTCGCGAGCAAA
>P_89
CCTTTTACTTTCGACTTTTCCCCGGTCGCCGGCTGCAGCGC
>P_90
CAGCGGCCATTGAGTAAGTGCACTGGTAATTGGGCTTAATA
>P_91
AGAGAGCGTGAGAGGGGGCACCCGAAAATACAAAAAGGAAG
>P_92
GCTCTTTAAAATGCAAATTCCAGTCCGTACAACAATTTCAT
>P_93
GATGACTTTGATCGCCTCCGCAAATTGGCGGCGGAAAAGCG
>P_94
GATATGAATCGAACTGAAAACGAGAACCCCAAGAAAACTCA
>P_95
GCAAACACAAATAGCAAACGCGATACGCTCACGCGCTTGTT
>P_96
TGCCGAGCGAGCAAAAAATGCATGGCTGTGTGTGTCGCTCT
>P_97
GCCAAACTCCCTGTATGTCTCGGTACCCAAATATAGCCTCA
>P_98
CTACTTCAGCAAAAAAAAACCGAGGTGGAAAATTTACTGAA
>P_99
GCCGGCCCCGTCCTCAGAGTCCTTCGAAGGCCACGTGGCAC
>P_100
ATGTGGATGGCCAGCGAGCGCAGCAGTTCGCCCAGAGGAAT
>P_101
GCAACCAGCTTGTGTGGGTTCGGCAACCTTGTTTCGTAAGT
>P_102
CGATTTAGGGGCATAAATCACACGCTCATCATTCGAAGGCA
>P_103
GGACAAGTGCAGAATATTTCCCTAAATGAGTTTTGTGCATA
>P_104
TTGGACATCTGGCGAAGTTACGTGCGAGGCCAAAACCCTTT
>P_105
GGCTTTTGGTCTTGAAAATGCAGTCTGGCGGCAAATTGGTA
>P_106
CAAATTTCCGGCAATTTTTGCGGCAGACACGCGCCAAGCAT
>P_107
TCTTTTCCCCTCTCCTTCGTCGGTCCTCCCTTTTTTGGCCT
>P_108
AAACAAAAAAAGAAAGAAAGCGAAAAATCGGGGCAAAACAA
>P_109
AAGGCAGCGGCTGAGCAACGCATGAGGAACGCATTCAACCA
>P_110
TTGTTTTGCGGCAAGTTTTTCGGGGATAACTTTTGCTCTCT
>P_111
GAGAAAATTACTCTTAATTCCCCCATTAGCTGCGACACTTT
>P_112
TGATGAGATTATTTGAATTACCTTTGCAATCAAATTGACAC
>P_113
ATCAAACAGCTTAAAAAATGCAGTACAGAATATTGGATGGC
>P_114
GATCTCGAAACTAATTAACACATGCTATCGCACTTGCCGCA
>P_115
TGCGAACTTTTCGTCACTCGCCTTGTTTCACTTGGTTGGCA
>P_116
GAACTTCCTCACAGATATCGCCCGAAAAAAGTTATTAATGA
>P_117
ACCACCAAAACAAGATTTCGCAGCCACGGTCCTCCGTTTGC
>P_118
AGCATTTCCGCACTTGAACACGATTTTCATTATCCGCTAGC
>P_119
TTGGCTCTTGTCAATGACAGCGAGAAAAACAGCAGATTCAG
>P_120
ACATGCACATGTACATGTGTCCCCAACAAATTCGAGTGGCT
>P_121
ACTGCCAGCTAATTTCAGCGCCGTAAACATGACAACCTAAT
>P_122
GGGCAATGGTAAAAAAAAATCGGTGTGGTGAATCTTTAACG
>P_123
TAGAAAATGGCCAGGAGGCTCTCGAAGCTCACGAATGGGGA
>P_124
AGGGAGCAGCAGCTCTTGGTCGGTGGTCACTTGAACTTGCT
>P_125
TAGTTCTTGGCAAGGAAATCCGGCCTCCCCCAGCCGGCCAC
>P_126
GAAAATCAGAAAAAAAAATGCGGCTGCATAAAATGCAATTA
>P_127
CGAGTTCAAACAGCAAAATACCTGAACGACGCAAAAACAAC
>P_128
GCTGTACCGGCGCGTAAACACTTGGTCTGCTCAAACTTCGA
>P_129
TGCCACAGCGAATTAAAGCGCAGGAAAAGTTTGTGTGCTGT
>P_130
ACTAGTTCCTTGTTAACTTTCGGCACTTTGAAACTGTTTGG
>P_131
AAACCAAGGCAAGTTGGGGGCGGTGGGGCATTTCTGGCCAG
>P_132
AAGCGGGCAAAGACATCAAACAGCAGCAAGAAAGTGCAGAA
>P_133
AGAAAGTTAAACTTTATTTTCTCCAATTCCGAATTTAACTA
>P_134
AGGCACTCAACTGCTCGGCGCTGTGTCGTCTCCTGTAGCGA
>P_135
CGATTTCTTAGCCAAAAAATCAATAAATATGAATTTAAATT
>P_136
AGTTGGCCACTAATGAAAGGCGTTGGCCATAAACAAACATC
>P_137
AGCGAATGACATGGGAGTTCCCTGTTCAGATTTTCACCAAA
>P_138
CGAATGTTGAGGCTCAAAGGCAGCAGCACAAAAACCGTACA
>P_139
CTACTTTTTTCAATTTTCCGCCTGAAAGTGAGCACCGATTC
>P_140
AACATTCAAAAAAAAAAAGGCGTTAGCACATTTATCGATGC
>P_141
AAGAGCAATTTTGGTGTCCCCCAAAGGGGGCGTGGCATGGG
>P_142
AAAGAAGCATCCCACCAGCCCGATGTTGCCCAGAAAGATGT
>P_143
GTTCAAGAACGTTCATTCGGCATGAACTTGTAAAGGTCATC
>P_144
TTTTTAGCAGGCAGTGTAGGCCCGAACACTTTTGCAGTATT
>P_145
CGCAAATTTCATTCAATTTGCAAGAACACAAAACCGACACC
>P_146
ACAAACTGACGGACAAAAAGCTAGAATTCCTGATGAAGAAT
>P_147
ATAGAAACGTTCTTTTAGTTCCGTAACGCTTATTTGTTTGC
>P_148
CTCTGGGGAGGTCCCGAAATCGGCAACCTTAACCAGGTGAG
>P_149
AGTGCTCTGAGGAATTTTCGCAGTTACGAACTGCGGTCCTA
>P_150
ACACTCACCTGAGAAAAAGTCGGGCGAAAAGAACAATAATA
>P_151
CGAACGGCGAATGAAAAATGCGGCGGAGCTGACGGAACAAC
>P_152
ATCTTTTAGCCCATAAAAACCTGCAATATCGTTGCTCAAAT
>P_153
TATATCAAAATGCCAAAGCCCGCTGCCAGCAAAAACGAATG
>P_154
CAAGCAAACTCGTTTAAACGCCCAAATTAAACGCAGCCCCA
>P_155
CAGATGGAGTGAAACAAAAGCGAGGCGGACAGAGATGAAGC
>P_156
TGTCATATAAAGCTTGTGCGCCTGCTGTCCGATAAAACATT
>P_157
ATCAGCAGCAGCAGCAGCGGCGGCGGCAGTTGGATCATCAG
>P_158
CCTGAGCAGATCGCAAACTTCGGTTCAGCGGTACGCCACGG
>P_159
CACTTATTTTGAGGAAAATTCGGCCCTTTATGAGGGCTAAG
>P_160
TTTGAGTGGCGAAAAAAGTTCGGTGAAGGTATTTTAAGTAC
>P_161
CAATGCGAGCTTAACTCACACATGGATGAGCAGAGAGTGAG
>P_162
GACCTCGCTAAAGGCAAAGGCTGTGGAGGATTCACCGCCGT
>P_163
CAAACAAAAGACAATGAACGCCGGCACATGAAGTCGATCCA
>P_164
TTTGGCTGCCTTTCGCGACGCGGTCAAACGCAATCGGGCAG
>P_165
CATAAAGACAGCCCTCAACTCGGTAGTGGAGATGTACCCAT
>P_166
TCGCAGCGACAGTTGAAAAGCAGTAAAATTATGTGTTTAAT
>P_167
CTGAGCACGAATCCCAGTTCCGGCAACTCCGAGAGCGGAGT
>P_168
GAACATTGGAGGTGGTGGCTCTTGAGAGCGGGGATCTTAAT
>P_169
GAATGTGGGGGCTATTTGCTCGAGGGGGATATCCCATTCTC
>P_170
TTATGGCCAACACCTGGCGGCATTACAAAGTAATGTACTCC
>P_171
TGTTGCGCCGCCTCCTCCTCCTCCACCACCACCACCACCTC
>P_172
CCTCTTGTCTCACATTGTTGCGAGTTTGAGAATTCCGGCTG
>P_173
CTCCTGCGACAGATCCCTGGCATTACTGTAGTTATTCTCGT
>P_174
AAAATTGCTGCTGCAAAAAGCGAAAAATATGCAAAATAAAA
>P_175
GTTTAAATATCAATAAAAAGCAGTACAGAAAGTTGCAAACT
>P_176
ACATAATTGGCCACAAAACCCACTGGGAGTGGGCGAGGGGA
>P_177
CATAAGTAAAGTTGTAAACGCAGTGCAGCCAAAAAATCTAC
>P_178
GGTGATGGAGTGGGCGGTCTCCTGTTTGGTGTACATGCTTG
>P_179
CATTTTTTATATAACTTTATCGGCAATATTTGTTGAAACTT
>P_180
AAGAATTATTGGGAATTTTTCGGGGCTGAAAATTGGATAAA
>P_181
GAAACACAATTAAAATGTTCCAGGCTCAAAAATATCTAAGA
>P_182
TTGCAAAGTTCTTTGTGGCCCAGTGCAAGGAAAAGTTAAGG
>P_183
ATGCTGATAATTGTATGCGGCGCTCCCTGTGAAAAGGAAGT
>P_184
AAAGCAAAAAGCAAAAAAAGCGGAAAAGAAAACTAACAAAA
>P_185
GGTGCAGCATTGAAAAAATGCTGCAACAGCAGAGGGAAAAT
>P_186
CAGCTTAGATGGAAAATTCTCCGCAGCATTGTTGCATTGTT
>P_187
CGTAAGTGCGAATGAGATGGCGGTGGGATGGTGAGGAAGCG
>P_188
GCAGGAGTTTTTAGAATTTGCAAGCTCTCTGCTGGCCAGGG
>P_189
CCTTTTATTACAACTTGGCCCGGGGTCAAGCTCAATTTGTT
>P_190
ACAATGGGGCAGGAAACAGGCGGCGGTGGGCCAGCCGAAGG
>P_191
TCCCTATGCACCCCCTCCCCCTCCCCCCTCCCAACGATGCA
>P_192
GACCGAAATAACAAAATTTCCCTTCCCTAGCTGATGAAAAT
>P_193
GGGCGGAAAAGAGGCAAAGTCATGCGCAAACAATTAAAAAC
>P_194
CGTGTACAGCCCAACGATTCCTCAACCATCCTTAACCCCAC
>P_195
GAAAGGAAGGAAAAAAAAAGCCCTCTTCAAGTTTAAGCCAG
>P_196
CCACACGACTAATTAAATTTCGAGTTTTATGCGCCCGACAG
>P_197
GTAATTGCCCATTTTAAGGGCTGCAGAGCCATCTGCACTTT
>P_198
GCTGCTATGCGGCCCCATCGCACGCTCCTTCTTCGCCGAGA
>P_199
TGGGTAAGTTCAACATTTTGCCGTAATTAATGCAATTGATT
>P_200
TCCGTTCTGCCCGCTGGCAGCCGTAAAGTGCAACGCAGTCA
>P_201
GGCCGCAAAAGGAAGACCGGCAGGAGCAACGCCAACGCACT
>P_202
TCCTGCAGAGGAATAAAAATCAGCGTCGGTAAAAAAATACA
>P_203
TTTATGTGAGCTTTTCTCCGCCGTCATGTGCTTTTCCCGGT
>P_204
GCATTCTTGACCCAAAAATCCGAGAGAGCGAAAAAGGGGCA
>P_205
CTGGTCCGAGTGACAGCACGCACTCGCAGCCATTTGAGACA
>P_206
ATTCAACAAGCGCAGTTTCGCGGTTTCCACAAGCAGCAGCA
>P_207
GAGGTCTTCTACCTGAACCTCGAGAATGGCTACTTTGGCTG
>P_208
ACAATGGCACAGAAAATTGGCCTTACATAAGAAAACTGTGG
>P_209
TGCAGCGGGTTCTCAGGCGGCGTTGGCTAAATGTCATAGCG
>P_210
TTGTGTAAGAATATTTGGCTCGGTGTGTATGTATTCCAGAA
>P_211
TGCGTGGGCGAAAGAAATTGCCGCAATTAAATGAGCCAAGG
>P_212
GCTTTTCACGTAATTTAAGGCAGTTTTTCCTACAAAACTCA
>P_213
GAGCCTTTTAACGCGTTTCGCGATGGAGCCGATGAGCACAA
>P_214
CAATGGGAGCGCAGTAAGCGCAAGGCTCTCGATCTCCTCAC
>P_215
TCGAATAATCCTTTGCATTGCGGGCATTTTAAGTTTTATGA
>P_216
TCTACATCAAAAGGCAATCGCTGCCGTAACTTTTCAACTAA
>P_217
TGTCGGTGTGTGTGTGTGTGCGTGAGTGTCCTTGATTGTGT
>P_218
ACTTACCTGGTGTTATCGTGCGAGGCCATGCGAGCTGGCAG
>P_219
AAAAAAAACAGTGAAAATTGCGAGCTCTCGTTTGGAAAGCA
>P_220
ATCCAATGACAAGCACTGGGCGGCGTTGCATAGTGCCTCCG
>P_221
TGCTATTTGCTTGGCCAGCGCTGTGGCGAAATATGAGTGAC
>P_222
CTCTTCCGTGAAGCGAGTCTCTGTTACATTTGTCGTAACTT
>P_223
GTGTGCATGGCCTGGTCCGTCGGTCACTCAGTCAGTCACTA
>P_224
TGCGAGTAAAGTGATAAAATCAGGAAATTCTAAAATAACGA
>P_225
CAAACCGGAGACCTCGACGTCGGCCCCGACTTCCGCTACAT
>P_226
CGCAGCCACAGGACGAATTCCGGCCAGGGTAAATTTAATTA
>P_227
AAATAGCTGGGGAATAAAGGCAGTGTCCAACTTTTAGCGGA
>P_228
GAGTGGTGGAGCTGATTTCGCGGCAGACAGCGTGGAGTCGT
>P_229
CATCAAAGGAGCTCAGAACGCAGAAAAAATGTGACGACGAC
>P_230
CGACAAAACTGCAGCGACTGCAATTCTGCGCAGCGGAAGAG
>P_231
AAGCCATGGAGCCGCAGTCGCCGTCATAGTCATTTCCACAC
>P_232
CACCGGCCCGCCCCGTTTCTCGGCCACGCCCTTTATGTTAA
>P_233
AGAAAAAAAGATACGCAGGGCGTTCGAGACAAAAACTGATA
>P_234
TTATCCGCCATCATACGAGCCATGAGAGACGAGAACCAGGC
>P_235
GTTTGTTTTGGGTCCCAGGGCGCTGTCAGCATAAAGTAAGT
>P_236
GGGAAATTGCAAGAAACTTGCAGCAGGGAATGATAAGGCTT
>P_237
GAGCTTGCAAATTTACACGCCGCGATAAACATCAATGAACA
>P_238
TAATCTATTAAAAATTCGTGCGGCACGGGGAAAAAAATTCA
>P_239
ATTTTTGCCAACCACAAACGCAGCTGCACAATTTCAGCGGT
>P_240
AAGGAAATTGTGTTGAAATCCGTGAAGATAAGGGAATATGG
>P_241
CGTCTTTGTGTTCCTTGGCGCATCAATTTTTAAACAGACCA
>P_242
TCTCTGCACTCAGAAAAAAACTATAGCTAGCTTGATCAGCG
>P_243
GGTTTTCAACAATATAAAAGCGAGAAAAGTGTTGGTTTCTT
>P_244
CCTGCTGCGAGTGGGATGCGCTGCCATGGGAAATTGAAACC
>P_245
GTCTAACACGCTATGCAGCTCATGTGCAGAAAATAACCAAG
>P_246
CACTCGGAAAACGCTGATCGCACTGACGGAGTAGAACGACA
>P_247
CGGATTTGGTGCCAAAAACACCCTAGCACCACAAGCCCACA
>P_248
TTTTAGTTGTCGATTAAACGCCTAAATATTCAGTACAGTTT
>P_249
TTTACGTCTTAATTGAAAGTCAGGGCCAACTGTTAAACCAG
>P_250
TTGAAAAATAAAGGAAAAATCGGCAATTAAGCAAAAAAGTG
>P_251
TCAATTCACAATCTGCGTCTCAGGAAAAACACGGAAGCAGA
>P_252
CGCAACCTTCTAGCCAAACGCGCTCGACTCGTTCTCGCAAT
>P_253
ACACTGGCACTGGAAAATCGCTTGGGTTGCATTTTAAAATG
>P_254
CAAAGTCCAGATACAAAGCGCCCGAAATCGAACTTCAATAA
>P_255
GATGAAATCATATTTGGTCGCACGAAAGTCCCCTGAACAAA
>P_256
GAGTTGAATGTGAAAGGCGGCGGTAAATGGAGAAAGCTGTC
>P_257
TGAGGGGGAAAAGTTGGCGGCGGCCAATCAAATTTGAGTGC
>P_258
TGTCAAAATTTTAATAAAGTCGGGGATGCCACATTGGCCGA
>P_259
GGCGTGCCTCGGTCCATTCGCATAAATCAGTTTTTGTGGCA
>P_260
GAATGCCACCTAGCGAAAAGCGGTCACACCATTGGCGTCTG
>P_261
ATCTCCAGCTGGCCCCAGAGCGGTTCCAGCATCTTGCCGCA
>P_262
GATAAGAAAACTAGCAGCAGCAGTGAGGTGGAAATACTGAG
>P_263
CCTCCAAGTGGTTTCTGGCGCGTAGGTAATGTGCCACCCAG
>P_264
GCGAGATGACCACACGCACGCACTGTCCATCATCCGGTGAT
>P_265
TATTTTGCATGAAATGGGTGCGGTAACTCACTTCCGTGGCC
>P_266
CGCATTCAATTGTGTCAGCGCGCTGGCATATTACATTTTAT
>P_267
CGATTTTTACAATTTTGAGGCGGTCGTGCTTGTTTTGATAA
>P_268
GAGACGGACCAGAGCCCACTCGCTGGCAGACCAAAATTGCT
>P_269
ATTTTCATACCTTTGCATCGCGCTGCCCAAAATAAGCCTAA
>P_270
GCGTATGATTAATGCTACCCCGGCATCAATGGAAATCAATT
>P_271
GACTTTGCGAAATCGCAACGCCGCATAAACTTTTTACGACG
>P_272
ACTGACATACTTTAAATTTGCTATGTTTTGGTGGGAACACT
>P_273
GCAGTCTTGCCTTTCATGCTCGGGGTTACCTTTTTAGGTTC
>P_274
CCTTGGTTCAAGCTAAAATTCAGCAGAAGCTCCAAGAAGCC
>P_275
ACACGTTTTGGTTAGCAACTCGATCGGATGCATCTATCACC
>P_276
TTGAAATTATATGTAGGGGCCCCGATCGATTCACATCGCTG
>P_277
GCTTGGCCATTTTCGTTAAGCGGTGGGAATCAAATCACGCA
>P_278
CCTCGGATTTTGCTCATAGGCGGGATTATCGTATCCGGTGC
>P_279
GCTGACGGCTTAGTGTCAGGCGATATTTATGTTAGCGAAGA
>P_280
GTTGTTGTTGTTTAATGGGGCAGGGTCATTAGACGACACCG
>P_281
TTGGTCACATCAATCTGATCCCTTAGCGGCGTTCCATTCAA
>P_282
GGGCTAGCAAGCTTTGGTCACATCAATCTGATCCCTTAGCG
>P_283
TAAAAAAACCCGAGAATCTGCTGTAGGACTATAGGTGTGAA
>P_284
CCATTCACAACACAAACTCGCTGCAACATGTTGCAGTTGCA
>P_285
TGCAATTGTGGCTATTTTTTCACGCTTAATTTAAAAACCTT
>P_286
GGAAGAAAGGGTAACAGCATCAGCAGTAATCCAACCGGGAA
>P_287
AAACTGATTGAATATGCGGGCGGTCGAAGAGTTGGGTATAG
>P_288
TTCGCATGCTTTTCGAAATGCGATTTTCATGGCTCCGGTTT
>P_289
GACAGTGCTTCAGTGCGTTTCATCAATATTTCATTTTCGGC
>P_290
TGGTATGTGTGTCAAAAAGTCGCTGAAAATTGCAAACCCAT
>P_291
GTTAAATGCCAATAAACTTCCAGGAAAAACAATAACAGAGC
>P_292
ACAAACGGTGAAGGGAAAAGCGGAAAAGCGAAATCCCACCA
>P_293
AATAAAAGAGTCATAAAAACCTACAACTAGATTATTTGGCA
>P_294
CTGCGCGAGAGTTGTAAACTCTTGGTCATTCTTTTTAATGC
>P_295
ATAGTAAAATGCGGAAAACGCGGAAATTGTGCCACGGTGGC
>P_296
TCAGTTAATAAAATATTTTGCGATGTGGGCGTTTTTTCCAG
>P_297
CGTCTGAGCCAGGCGGTCGTCCTGGGCGATCTCACCGAGGT
>P_298
TCGATTGCCACCCTCCTCCACATCCTCCTCGAATTTGATCC
>P_299
GAGATAAATGGTAACAGACTCTGGATAGAGCGGTATCCCAT
>P_300
CATGCGCCGACGTCTTATCGCGGCCCAAACATCTTGCACAT
>P_301
CGTTAGGACAAAGTGCAATGCGAGGTTTCTGTGGTGCGCCC
>P_302
CCCTTAAGATAAATAAATACCGGTACGTGCAATTGTCTTAT
>P_303
GCGAACGAGTTCAAAAGCCGCTGCAACGATCAAAACCACTG
>P_304
CAACAACCTGGTTGCCACACCGGCCACATCGCGCCATTGCA
>P_305
CAGTATGGCCTCCAGTTCCACGGGCATTTTGGTCTTCGCTG
>P_306
CGTGTTGGATTCGAGAAATGCGTTCTGTGTTAGTTTTTCCT
>P_307
TCAGCGAACCGATTCAATGGCCCGAAGGTGTGAAAAGACGA
>P_308
GTTTTACGTTCTACAAAAGGCAGTTACATCTTTGAAAAGCT
>P_309
GCTTCTTCTTCGGGCCAAGACGAGAGCAGCCAGATCTGGCC
>P_310
TGTGCCGATAAATATGATTGCAGGATTTCCTATTAACTCTA
>P_311
CTCGTTCAAAAGATCGTTGACCCGGATGAGGAATTGGGCAA
>P_312
CTTAAAATCCTGTTCGTTTTCGGCAGCCAGTGTGAAGGATT
>P_313
TGAAAGGTGTAAAGTATTGTCGAGATTTTCGTTGGTCGCGG
>P_314
GATTGATTTGCTGCCAAAAACTATAATCATCTGACGGATCA
>P_315
TTTCGGGTTTCCCGTGTGCGCGAGTGTGTTGTTCGCCATCA
>P_316
ATACCTCAAGATAAAAAACTCACGCTTTGCACTTGTTGGCA
>P_317
GATGATGATCGTAGCTCACACGAGAACCGCACTTTTGTCAC
>P_318
TGAACAGCAAGTTGGAAAGGCCGGAAAAGCCAACACCCTGG
>P_319
ATGCAATTTAGAAAATTTTGCATGCTCCCGGCAAAAAAGTC
>P_320
GGAGGTCACTCGTAAAAAGGCCGTAAAAAATAGTGAAATCA
>P_321
GTGCTACATCGAATGGTCGGCGGCTGGGGATCCTGACCCGG
>P_322
CGAAGTTATCCATTCTCTGGCATGAATGTTGGACTCGATGA
>P_323
CTTGTGGGCAGGTCCAATGTCGGTTTTTCGCACAGTCGTTA
>P_324
TATTATTACCTAAAACTAATCGCTAATAACAAACAAACATA
>P_325
CGAAAAAACTACGTAGAAAGCCGTATATATATTTAATTAAA
>P_326
GCGTTCCACTGGGGCACTTCCGGCCGGGACTTTAATCAGTT
>P_327
CTGACTGCGGGGGATAATCGCGGGGTGATGAGTAAAGCCCT
>P_328
AAGGGGATCACCCCTCCCCTCCCCCCTCCCCACAGCGCCAA
>P_329
CTGCTCCTGCTCCACAAGCTCGGCAATCAGGTTCTCGCTCA
>P_330
CGCGGATATTTAATAAAGCTCGGGCGACACACCCATCCGAT
>P_331
TCGGTTGTTTTTTCTGATCGCGTTTTTGGCATGCGACCTGC
>P_332
TTGATTTCACATATTTTGCTCACGAGCTCAAGTTTTTCAAC
>P_333
TGCTTTTATGGGCTGTGCCACCGTAGCATTACTGGCTTGGC
>P_334
ACCTCTTGCACCTCCAACGGCTGCAGAAACAGAACCACAAA
>P_335
CGTGAAGAGTAATTGGAAGGCAGAAACAACCCATTGATTAT
>P_336
GAATCCGGCACCAAGAAAAGCGGAAACGGATTTCACCTACC
>P_337
TTTTCACGTGATTTAAGGCCCAGGGATATAGTTTTTCAGGG
>P_338
TCTCTGCGTCGGCCAATTCGCATCAGCTGGAGAACGGCAAC
>P_339
AGCTTGGACTGGCGCAACCGCATACTGGAGCAGTGAACACA
>P_340
GCAGTGAACACAAGCAACGGCCGCCGGGGCAATTTGTCTGG
>P_341
TCTTTCTGGAAACGTTTTTACATGCTACTGGAAGGCTGTGA
>P_342
TGATCTGCGTAATCTTGCGGCAGTATGTGGGTATTCCCTTG
>P_343
TTAAGTCCGAATTGTGACGTCACTCGCAAACAGCTCCCAAA
>P_344
ACATATTTATGTGCCTTTGGCAAGAACAAAGCCAAGTATAA
>P_345
GCATTCAAAAGGACCCTACACGGTGACTAGAAAATTGAATT
>P_346
ACCCATTCCCGATTAGCTGGCGGACGCACGATTCCACTTCC
>P_347
CCCTCCTGCGTTTTGTCAGTCAGTCAGGATGAGTTTGCCGT
>P_348
GTACAATTGTGATAAGGGGCCCTGCTCAAACATTTACTCGA
>P_349
AACAAACAAACTGATTAAACCGGTAAGCAAGTATATATGGG
>P_350
ACGTTAAAACTACCCCCAATCAGTGGTGAATAGTTTTATCA
>P_351
TATAAATATATTGCAAATCGCCTAAATATCATCTAAAGTAC
>P_352
AATCGGTTGACTGAAAAATGCCGGCACATTCTCGTCCATTA
>P_353
GAAGGGGTTCATATAAAATCCAGTGCTAATTAGAACGGCAC
>P_354
CGGTGAGCTGATACCAATGGCAGTGCTAACTTGGCCAAAAA
>P_355
GGCAGGGCAGTCAACGTCGGCAAGGACGAGTATATTTGGCG
>P_356
TCGATGGATCAGTCTGACGGCGAAAACGTCGCCAAACTAGT
>P_357
TCACGCATTTTGAGTCGAGCCGGTGTCCGAGATGGAGTATG
>P_358
CACAAAAGGAACAAACGACGCAGCAGCCGCAAAGGTAATAA
>P_359
CTGAAAATGCGTCAAGTGCGCAGCAGTGTGTCCACCCACCA
>P_360
GGACAAACAAAAACAACTGCCGCGAATTCTAAAACTGAGCA
>P_361
CACCTTTCAGCAAGAAGAAGCCCCAGTATTCAAGCGTATCA
>P_362
ATAAATATACAAGCAAATTGCCTGTTTAAAGAGTAGTACAA
>P_363
GATATTTATTTTCCAAATTCCGTGACTGCTTTCCTGCTACT
>P_364
CGTCTGACTGACTTTGGGCACCGTAACGGACCGCAGAACGG
>P_365
CGTGACGGGGGAAAATGAATCCCGAATGGTGACAGAGCCGC
>P_366
GATTCCCCACACAAAAAAATCGGAAAAAAAAGGATAGCAAC
>P_367
ATTTTCTTTTATTATGGAGGCTGTGGTGGAAATCCAAATCG
>P_368
TGTTAAGTTTTCGCAGTGCACCCGACTAACTAAGTTTCATA
>P_369
GAGTGAGATGTTTATGAGCACGTGTGCAGCATATTTGCACC
>P_370
CCCAAGCTGCCACGCCCCCTCGAAGTTAAACGAGGCGTGGC
>P_371
TAAAGTTCCTACTCCAGACACTGTCTCGAGGTCCTGAGTTC
>P_372
ATTAAACAATTAACGAACGGCGCGCTCTATAAATACACTAT
>P_373
CCCCTCCCGTCTTCTTGGGGCGCCACCTCTTCGAGTGCCCC
>P_374
AAAACGCAACAAGTCAATGGCAGAAACAAAAAAAAAACAAT
>P_375
TTAATTTGAAATGAAAAAACCAGCAAAATATATATAGAAAA
>P_376
CAGAACGCAACAACTAACAACAGCAACAACAACCGTTTGCA
>P_377
GGCGTATGTGTGAGTGGGGGCAGCGACAACAATTTAGAACA
>P_378
AAAACATTACATTTAAATCGCCGTACACTTGGATATGAACA
>P_379
GCTAATTCAATCATATCAGTCATAAACAAGAATATGGGCAC
>P_380
TAAGGAGCCCGCATACCGGGCGGTCTTTTCAAAACAGATTG
>P_381
AATCGAAAAATTGCCAAGCGCGGGAAGTTCAAATTTTGAAG
>P_382
GAGTTCAAGTCGGCTCAGCGCGAGGGTTCTAATGTCCTGGG
>P_383
AGTTTTAGAGCTTTTTTAGGCAGTACTGTCAGAAGTTGGTA
>P_384
GAGGAGGCGGCCGGAAAAGCCGGGAAAATGCGTTAGTGCCG
>P_385
GATGGCGTGAAAATCGATGGCATCTGCGGCGACCAAATCCG
>P_386
ACTTTTTCTATTTAGTTTCGCCGTAGTTTTGTTTTCAGAGA
>P_387
CAATCACGCACACACGTTCACGTGCAGGAACAAAATCGCAG
>P_388
GATCGGCTTGGCCCAAAAGGCCTGGACTACTTAGGTGTTAA
>P_389
TGTTCGTATGCCAACAAAAGCGAGAGAAGGAAAATGTTGAA
>P_390
CACTCTGCACTTTTCCAAAGCATTCGGAGTTTTGAGTGTTT
>P_391
CTATGTTTTAAGCTAAAAATCAGCAAAATTAAAGTCCTTGC
>P_392
GCTTTGACCTAAGCAAAGCGCCCGAGTCCAAATTAACATAC
>P_393
ATCCGACCAACCGCCTGACCCCTTGGGGGGCGTGGCAGATG
>P_394
AAACAAGTCCAGGGTGAGCACGTGAGCTTGATGGCTCGACT
>P_395
CTTCCTGGCACAATTAAAAGCCGTCGCAATTAAGGGAATTT
>P_396
CTCTTACATAGAAAAATTTGCACAAACATCACAAAACTCAT
>P_397
ATCCGGAGCGTGTTGACATGCGTGGTTTGTGGAACAATGTC
>P_398
TGTAAATCGCAAAAAAAAAGCATTGCTACAATTGTATTCCC
>P_399
ACTTTGCCGCAGACAATTTTCCCGCTTGCGGATGAGTTTAT
>P_400
TAGCCCCTTACCGAATATCCCGCTAATTTGTGCCGTTTTCT
>P_401
TTCACATCAAGCACGAAACACGGCCTTTGGAAAGTGCCACC
>P_402
GGTCAGAGAGCGTGAAAACGCGCGGACACCAGTTTTCTTAG
>P_403
AAACAAAAGCGACGCAGGCGCAGCAGTACTCTCTCCCTCAC
>P_404
AAATCCCCGACCCCAAAATCCAGTAGCTCCACGTATCTACC
>P_405
CCTATATTAGAGTGGTGCTCCGGGGTCTCTCAAAATCATCA
>P_406
TTATGTGGCAATAGAAATTCCGTTGGGGTCGTCAAGCGCTG
>P_407
TCGTTACTAGGGGAAACACGCCCCAACACGCCCTCAGAGTA
>P_408
TCAATCATTTCGAGAAAATCCCTCACCGACTCACCGACTCA
>P_409
AAATGCGAAAAAATCTCGAGCACTTGTTAACGCAAATGTTA
>P_410
TTTGTTGGTCATTTAAAATCCCCTAACATTGTTTTAGGATC
>P_411
TTACAACTTCATCCAATTTTCGGTGGACAAAAACATTTATA
>P_412
CCTCCAAAATGATTTATTTTCGGTCCTTTGGATATTTGATT
>P_413
GCTTCAGTTTCAGTCTCTGCCAGTCGAGACTTTCGAACCAA
>P_414
AAGAGACAAGAGACAACACTCATCATTGGGACCCCAATCCT
>P_415
TACACATGCACTTAAGAACGCCTGTATGACACAATTAGCTA
>P_416
TTTTTGGGCTTATTCGAACGCCGCATGGACATTCGTCGCAG
>P_417
ATGGGATTTTGAGTGAGTTTCCGGAACAAAATAAGGGGGAG
>P_418
TTAAACTAGCTATCAGCAGTCAGCGGTAGAAACCAGCTCCA
>P_419
TCAACAACTCGGTTGTCAGGCCGTACTCTGCCAACGGTGCT
>P_420
TATGCGCCGTTCATTTTCGTCCTGAAAAGAAATGAAATGTA
>P_421
GTTCTGATATCAAAATTACGCCCCAACTTATATCGGATGAG
>P_422
ATCGCGAAAGCAACAAAAATCACGGACGGAACGAAGGCGTG
>P_423
TAGAGCGCATTCTTCGACGGCGGCAAATTAAAAAGCCAGCC
>P_424
AATTTGGAAGGATTCCGTCGCGAGGATTACGCCGTTGAGCA
>P_425
ACCAGTGGACCCGCAGTGCGCATGCCTTGGTAACTTGTAAT
>P_426
GTGGAGGATGACACAGCCCGCATGGCCATACTTACGGATAG
>P_427
TGGCGCAGGTGCCACAGCCTCCTGGGAGCGTATGATGGTGC
>P_428
AAAAAAATGTTTCGCACCCGCGGTGGCCAAAGTATTTCTGC
>P_429
ACGAGCTGGGCGCCTAATTGCCGTGGTATTGATTTTTATAC
>P_430
GTAACTTTACATATGAAGTTCATTGACAAAGTTCGTGTTTT
>P_431
CTTTGGTGATGAGAAAATGTCAGGAACTTTGCATATGAAAT
>P_432
ATTCGGAAGAAAGTCGAGCACAGGAAAATACAAACGAAATA
>P_433
TTTTATCGGGCCCCAAAAGGCGGCTGCAACGCGCCTCACAT
>P_434
AACAAATCCGATTTTAAAATCGTGAATCACCCTAATCGAAA
>P_435
TACAAGGGCAATCCCAATCGCAGGATCAAGCTCAATCCCAA
>P_436
AAAATCCGGATAATTTTGAGCAGTCGCAATCTCAATCACAA
>P_437
TGCAACAGCTTGAGATGGAGCGTGCACAGGAGGAGGAGCTC
>P_438
GATCGGCAAACAATTTTTCGCTTGATCATAAAAAACACTCT
>P_439
CACCTCCGTTCTGGGAAATCCGCGAAGGAATACAAATTGCT
>P_440
GTGCTGCCCATGGTCGTGATCGGTGGCTGGATCAACTGGAT
>P_441
TCCTTTTGTTCAGCAAATCTCGGTTTTCACTTGGCGTCTTT
>P_442
CACCCGTAGCTGGGAAAAATCAGGGTCCAGCGGCAGATGGG
>P_443
AAAGAAAAAACATTGAAGCTCTTGGGTACCGAAAAGTGGAG
>P_444
TGGCTAAGCGGCTTAAACTGCCTGAAGGGAAATGGAAATTG
>P_445
AATTAAAACGAAGCCAAGCTCCGTTGCGAATTGCCTGTACT
>P_446
GATGCTCAAACAAACACCTGCGGTAGGCCCTAACAAATAAA
>P_447
GAGATAACTGGTTCATCGAGCAGTCCCTGGGAGATCATGTT
>P_448
AGAGGTTTAATGAGCAAAATCGGCAGGATAAAGTTTGCTTT
>P_449
AGGGGGAAATCATAAAATTTCCCGAAGGAGGCTTTACGCAC
>P_450
TCGGCTTATTAATTAAATCGCATCAAATGGGCTCATCACTC
>P_451
TGACATCTGCCCAAGATTCGCGGTGAAATTGAAAAAACAAA
>P_452
AGTATTGGTCTCCATCGCGGCCCTATCGCTTCATTATGGAG
>P_453
AATTAAAGTTGAGCGAAACGCCCGCACATAAAGCCCCAACC
>P_454
AAGAACCGTAGCCTTATGAGCATTGCCACCAAAATAGCAAT
>P_455
AATAATTTAGACGCAAATTTCGGCCAGTGCATAGGATCACA
>P_456
CCCTTAAATAGTGCCCGACACGCCCGCAAAGTAGCCCTGCT
>P_457
GCTTTCTACCCTAAAAGGTGCGGTGGGATCAAATACTTAAG
>P_458
CATAACTGCCTATTAAAACGCCTTGTTGTTATGCTCATATG
>P_459
GTTCGGATACACTGACATGGCAGCAACTAAGGAAAAGTGGG
>P_460
GAGAATATTACGTATACGCACGGTGGGCATGCCAAACATAA
>P_461
GCTCCCAATGGGGCTTGTGTCCCCATTGAGAAGGCGGAGGG
>P_462
CAGGATGAAATATATAGCTGCAGTAAGTTTCGCGTGGATCC
>P_463
TCCGTGGCCATGTGAAAATCCACGACCATTAAGTGCTCCAA
>P_464
GCACTGTCACGTTGCGATTCCAGCAGCAGACGCATGGCCTC
>P_465
CGATTTTTATTTGTTTTGCTCACTCGCAATTTTTATGCCTT
>P_466
ATGAGGGGCTCTACGAGATTCGGTGGAGACATTTTCTCTGT
>P_467
ACGTCATCGCCACCAAGTCGCGCGGACAGGTGGAAAGCGCC
>P_468
GAACTAAAGCAGTTAAACGCCTTGATTTTCATTTTACAGTG
>P_469
TATTTGGAAATATTAAAATGCAGGACTCACCCAGCGATATG
>P_470
AGATTTTTCCGCACTTGGGGCAGGGACGCGGATCTGTGGCT
>P_471
GGCCACAAGAAAAAGAAACACAAGGAGGGGGGTCACATCAA
>P_472
CAGTAGCAGACTAGTGCACTCGGGAAAATAAGCACTATCAC
>P_473
CACTTGGGCCCCGGTTTTTCCTGCCTGTATGCCTGCCCTCC
>P_474
TTGACCAGACATGGAAAAAGCGGTGAAAGCCGGGCTGAGCT
>P_475
CCAATCATCTGGTCTGGGCTCGAGGAGGTCTCCTCACCGGC
>P_476
TGGACTACTATTAAATTATACGCGACTAACCATATGCGCCC
>P_477
TAGTTATTTGTGAACTAGCGCACCAACAACCAAGCACATAT
>P_478
TGTCCACGCATTTTAATTTCCCTGCATGGCCAACTCACGTA
>P_479
TTCCTCTGGCCAAAAATTGCCGTGCTCCGTTTCCTGAAGCT
>P_480
GGTCACAAAGGGGAAAAGCGCAGCAATTGAATTCGCCATCA
>P_481
CCGCAGAGCGATTGGCATCTCCCTGACAACTCCCCACGTAT
>P_482
CGACATGGACATGTGTACGGCGGCTTTTCTGTATTTATGGC
>P_483
ATATTTTTCTTGTTAAAATTCCTCAACATTCCCCAGCCAAC
>P_484
TTTGCAGGCATTGCTAATCGCCTCAACGGTGGTGCATTCAA
>P_485
AGCCCAACAATCACGATACACACGCCCAAGATTGCCATCTA
>P_486
CGGTCAGCAAGGATGCGGGTCCCAAACACATTTAATGAAAA
>P_487
TCAATGTTCCCCACCAATTCCAGTGCCCCCACTGGGCCACG
>P_488
AGTCCCACTTCCACCTGCGTCGCTGCCGCCATTTACAATAA
>P_489
ACTCGATGGCTGCCAAAATTCATTAGCGCTTCGCAAATATG
>P_490
TTCTTTTGCTTCGGAAATCGCATTAAAAATCATTGGCGAGC
>P_491
GCTAAATGTAGATAAGATTGCAATGTATAAGAATATTGAGT
>P_492
CAACGAGACTTGGCCATTCACATGTACGATGAGATTGACCA
>P_493
CTTGGTAAAAGTTGCGGGTGCAGGGCCACAAACTTGCCAGC
>P_494
TTTTTGTTCCAGTTTCTGCTCCTGATTATGACTGGGCTCCA
>P_495
GCAGCGACTCGAATTTGACTCGGTCACTATTTATTCTAATC
>P_496
CGATTTGCTGACTCAGAACTCGGGGTCCTGGAAAACGAAAC
>P_497
GCTTCGATGCGTGTTAAGCCCCCGACCAGACCAGAAGTGCA
>P_498
TTGCATGCAACTTAATAACGCGCTAGGAGCTCATTTCGGAC
>P_499
TTGTTTGGCACGAATGCTGCCGCTGCCATCGCAGGCGCACA
>P_500
AATTGACCTTCTTGGTGCGGCGGGGTTGGTAAAGTGAAGAC
>P_501
TCAGTCAAAAATTCTCATTCCGGCAGCCGAAAAAATGTCGA
>P_502
GGAGGATTCTCTTTCGTGCGCCCGATTCAGTTTTCTGTCTG
>P_503
AAGGTTCCTCATATTGTGGGCGATGATGATGAATATCAAGA
>P_504
GATTCTGTTGCTGATTGTGGCCGTGATGATGGTGATGCAGG
>P_505
TTGGTCACCGTGGGGAAAGGCAGCGTTGACTTCTCCTGGCT
>P_506
CATAATTTTCTTGCTTTTCACGGCGACATGAAAAGGGTTTG
>P_507
GTTGATATTTGGAATCCACGCCGGAAACTTCAACCACTAGT
>P_508
TTTAAGTCGAGTGTTTTGGGCCTGCTTATGTAAGTCCTGTC
>P_509
CAAAAACATTTAAATGAATGCAGGAAAAAACTCGTCAATAA
>P_510
GGGGTGGGTGGTTATGAAGTCGGGAAACAGGATAGCGTCTT
>P_511
CCTTTTTGGCCTGCTAAGTGCGCTCTTGGCCCACTCGCCTC
>P_512
TTTGAGATAGTATTTGCTCGCGTTTCCTGTGAAATACATAC
>P_513
AAAACAATATTTTTTAAACGCGGGAAAATAGAATTTACAAA
>P_514
GCATGGTTTTGTTTTTTTTTCGGTTTTTTTGTCTCTCGGGG
>P_515
AAATCAAAACTCGAAATTTTCATTGACAATAAATATATGTT
>P_516
GTTAATTGACGAGCTAATCCCGAGCGCAGGCGAGTGCGAAT
>P_517
ACCGTTAACACGACACGACGCGGAAAATGCTTTTGGCAGCG
>P_518
GTCATCTCCAGCACTTAAATCGGCAGTCGTTAATAGACACA
>P_519
GGGCAGCACTGTTGCTGGCGCTGGCTCAGCAAAATACGTTT
>P_520
CGTTTTTTCTATTTTGGGTGCGGTGGCGAGCAGAGTGCGCT
>P_521
AGTATCTGTAATAGAAAAAGCGGAAACCCGGGAAAACAGTG
>P_522
CGTCGCCAGATGAATGAGCCCATTGATGCGATATTGGCCAG
>P_523
GCATTCACAAGGAGCAACCGCAGGAAAATGCACTCAAAAGT
>P_524
TTCTTGGCCATAAAGTCAAACCTGAACGTAAAAACAACACC
>P_525
TACGAGGCATTTGAGATTTGCATAAACAACAAACAGCAGAG
>P_526
ATAAATCTGAGCGCAAACTACACGGAGGGGAAAGCGTCGTG
>P_527
AAAATTGCAAGAGAAAATCGCGCTAGACGGGAAAAACTCTC
>P_528
TTAAAACAGATACGCATTTTCCTTGTCAACTTTTAAAGTAC
>P_529
AAAAAAAATAAAAATAAACTCGGCGAAAATTTAGAAAAACA
>P_530
AGTTAGCCTGCATTCGTAAGCTACACTAATAAAATGGAAGT
>P_531
GACGCCACGGTGACGTACGGCGAGAAGGAACCGGATCCGGA
>P_532
GAAAAAAAGAGGGGGCGTGGCAAGGGGAAATGCGAGTGGGA
>P_533
GAAAATCCGCTCCTCGTCGGCGGCCATGAAAAAGGCCCAAC
>P_534
GTGTAGTTAGCAGCATCCTTCCCGAATAGCCCATTCCCTTC
>P_535
ATTGAACCCCTCGAGCCCCGCCGTACCCCGCCCTTAGACCC
>P_536
CTAAAGCCTAACTTATTGTGCATTAACATTGTCATGATTCA
>P_537
AAAGAGTGGTAAGCTTGTCTCGGCAATAGACGAGCGAGTAT
>P_538
ACACGTACATGCCTAAATCGCGCGCAATACGTGAATTTCTT
>P_539
GTAATCTCCTCTATTCAACGCACACACAATTTACCAATATA
>P_540
GGCAGAGAAATGAAAAGAGGCGTGCGTAAAGATTGCGCAGT
>P_541
TCCTATTTTAATGTATCTCGCGTGTGCAAGTCGAATATCTT
>P_542
CGTTTTTGCCGCCGTTGCGGCGGCTGCAACATGCGGTGATG
>P_543
AAATATTTGAAATGGAGGCGCCGAAAAATGCAATTCCATAA
>P_544
AAAAATCTGCCCGCTTGCAGCACGCTCGTGTTTCTTCTCAC
>P_545
GCTTAGCTTCATCTCAAGGTCCTTACTTCTTCAGAGTCTGA
>P_546
ATAAGTCGAGTAGCGAAGTGCAGTATAAGCCAAATATCGCA
>P_547
GGCTGGTTGTGCAAGAAATGCGTCTTTAATAAATATTTTTA
>P_548
ACGAGTGAAATGAGCAGCCGCATTCGAAAGGTTTTCCAGAA
>P_549
CGCAGCCCCATCGCAATTCGCAGTCCGGCCAGCTCACCCCA
>P_550
CGCTAATATCATTTTAATCGCGCCAAATTAAAGGTTCAATG
>P_551
CCGAGAATATCATCGAACCGCATGTGGGTGAACTCCTTGAA
>P_552
GTGAGTTATTCATCCTGGCGCTGTGCCAATCAATGTTCCGC
>P_553
GGTCACCTGGCCGGAATCCGCACGCTTTAAGGACCAGCTGT
>P_554
TATAAGGAGGTTTGCTGCGGCAGTAAAAAAAAAAGGAAGAA
>P_555
CCCGGTTTCCCGGCTTTTTGCGAGAAGGACAACATCACCAA
>P_556
AGTAATTTAAATATGATTTTCATGCGTGATATTCCTTATGC
>P_557
CCGGAAATCGCTTACTATGCCGGCAAGAGCAAGAAAGGTTT
>P_558
ATTAAATCGCATTTAATTGGCCCGACCTGTTTTGTTGTACT
>P_559
GACTCTTACTGAAAAAAAACCAGGAAAAACCATTTGGTTTC
>P_560
GTAATAAAAAATTGGTGAGTCAGGGCTAAGAATTTGTAAAA
>P_561
AGTTACCATACATAAAATTCCATGTTTGTACTGCAACCTTA
>P_562
TCCATATTGAGAAGAATTTGCCGAAAAAATTTGTATCTGTC
>P_563
ATTCAATTAAAACTGAAATGCGGGAATGAAGCAAAAAGGCT
>P_564
CAAGCTAACTAATCTTTTTTCAGGGATTTCTTTTTTTCCCC
>P_565
AAGGGTCACCACAAAAAGGGCGGCCACGAGGAGAACTACGG
>P_566
ACATCTAAATTATTAGGACTCCTAACGGGAGCGGTGATTAA
>P_567
GGATCAAAACGAGTAAAAAGCCTGAAGGACAAAAGCGCAGA
>P_568
AAATGCTTTCGTATCAGGCGCAAGGATAAAGGATACAAGAT
>P_569
TAAAGTGCCATCCAAATTTCCTTCAATGCTATAAGTCTTCA
>P_570
CTTCAACCTTGCTACTTCCACGCTAACGATCTTCCGGCTGG
>P_571
AAGGCTAACTGCGACAACGGCGATGACAACACGGACTGGAA
>P_572
TGTGTCGCTGTCACCCCCCCCCCCCCCCCCCGGAACCAGAA
>P_573
AAAGCTTGATTTATTGTGCTCGGTAGTTCTTGACAGCCGCG
>P_574
GCATTAAAATAAGAATTATGCGGCAGACGGCGAACTGCATA
>P_575
TGAGACTGCGACTGGAACTTCGGTTCCGTCTCCGCGCAGGT
>P_576
CAAGGCAAGTACTCAAAATGCGAGTGTGGGTTGTGCAACTT
>P_577
TTGACATCCCGTGGCCAACCCGGTGTGTGTGTGCGCATCGA
>P_578
ATAGCCGCGCCATGAAAATTCGATATTTGTTTGTGGAGAAA
>P_579
ATTAAAAATCCCATTCTTCACGGTCAGAAGAAATGACTCTA
>P_580
TGCGGCGGTGTTGCCGGTGGCGTTGGCTGTTGATATTGCAC
>P_581
CACTTTTGCTGTTGGTGACGCTGCGGCAGCTTTTCGCTGGT
>P_582
ATCCTTCCGGCCAATATTTCCAGTCATTATACAACCCTCTT
>P_583
GATTCCGGTTCCCGGATGGGCGGTGGCGGTGCTGGAGGATC
>P_584
CACTCAGCTGCGGTTTCCAGCGGTACGTGGATCCGAGCCAC
>P_585
GTCGGATGAAAGTGGCACTGCGAGGAGAATGCAATTTAATT
>P_586
CTTCACGTCACCTGATGTGGCGTCACTTGATTCTATTTGTT
>P_587
GCTTTTGCGGCCGCTGAAGGCCGTCGCAATCACTTTTTATT
>P_588
ACACACTCCATAGAGCTGGGCGAGATTTACTTCAAGGACCA
>P_589
CGTTGCGCCACTGACAAAGTCGGGAAAGCAGTCCAAAGCAA
>P_590
AGAAAAGTGTAGTAAACTTTCGTAAATGCAACTTCAGCACA
>P_591
TCTCTTTCACACTGCTATCGCCGTCTCGCTCTCTTCACGCG
>P_592
TATCCCATAGCGCACAAACGCAGCCAGAGCAAAATGCTCAA
>P_593
TCGTGAAGTTGCAACTTTTGCGGCAAGCTAAACAGAGGTAA
>P_594
CAATGAGCAATCAAAAATCGCGATATCTCTTTTTAATTGCA
>P_595
CGTGTAATTCTGAAAAATTTCGGGGAAAAAGAAACAAGCGA
>P_596
TGCGAAAAAGGTCAATGTCTCGGCATTATCTGTCTGGGCTG
>P_597
GAGTTCTCTCCCAAAAAAGGCTAAGACAACCAAAAGTCTTT
>P_598
CTACTGTCATCGTGTTTTCGCAGTCATCTCTTTGCAGTCTC
>P_599
ATTTCACGCTCCATAAACTGCAGGAATCCTTTTGTCGCATT
>P_600
AATTCAAATGTAAGGTAAAGCATGCATCAAAATCTGACAAA
>P_601
ATAATCTTTTCAAGCATCCGCAGCCCCATGGAATAGCCCTT
>P_602
GCACATCCGGGCATCATCCACCTGACCATCATAGTAGACGA
>P_603
GGAGCCTGTGGCATTGATCACGGCCTTGGACTGAATGTAGA
>P_604
CAAAGTCAGAAGTCAAAAGGCCGTGGCACCAAACTATGTAG
>P_605
GGATCATCCACTTGTCGATGCAGGCGCGACAGAAGGCGTGC
>P_606
TCGCACTCTTACCTAAATCTCATTGCCATCATCATTATTCC
>P_607
GTGCATATTGCGTTTAAACGCGCTGAAAATGAAACTTTTTG
>P_608
TGAACTCTTCTTTGTGTTCACGGCCATCTGGCAGAATCAGT
>P_609
CGGCAGGCGTAATCTATGAGCGGCAAAAGGCAACAATGTGC
>P_610
AAAATATATATAAACGGGAGCATTGACTACATTTTATGGCC
>P_611
GCAAATGTATCCTTCGTTCGCGATGGAATCCTAAATACACA
>P_612
GCAGTAGGCGAATGTGAGCGCAAGGACAAGAAGTTGATGCC
>P_613
TGAGCAAGTTAGTTAAGGCGCCTAACTAGCTATTTTATTTA
>P_614
GCCTTTTCTGGTATCGGTCTCGGTTTTTGGTTTTCGGTTTT
>P_615
GCGGAAAAGCCAAAAATTTGCGGTAAACAGCAGCGCAGAAC
>P_616
GTGGACATATGGCTCTTGCTCCTGGCTATTTTGCATATCCG
>P_617
AATCAAGGTCAGTGTAAAAACAGCATAAATGCAACAGCAGC
>P_618
GAGGATGTGTCCGAACAGGGCGTGGTCGGGAACTCCAGGAT
>P_619
TCTGGCATTTGTCTGTCATTCGGGGCTGGAGTTCAAAGTTC
>P_620
TAAAATCTCTTGAATTTATGCGGTAGTCAGTAGCTGGCAGT
>P_621
CACTTTCAAAGAGAATTTTCCGGGGGGGTAAGCTCTTTACT
>P_622
CGCACAATTTACAAGTTTTCCAGTTTTTATTTTTTCGGTCA
>P_623
GAATTTTTGTGATTTTTTCGCTAGAAATGGGACTGCAGAGT
>P_624
GGACCGTTTCGAGAGTTTTTCGTTGAGGCTGGGCAAGGTTT
>P_625
GCATAAAAATAAACCTTGCCCAGCCTCAACGAAAAACTCTC
>P_626
AGGTGGTGGTCAATGGTCAGCAGCAGTAATAAAAACAAAAA
>P_627
CGACTTGGAATCGATGATGTCGAGGTGGTGGTCAATGGTCA
>P_628
TTCAAACAGACAGAAAGAAGCGCTAATTAGTGAACAGAAAC
>P_629
TGTAAAGATAAGAAATAATTCAGCGTTAGAAAATGGGTTAT
>P_630
ACGATCCCCCCTTTTTTTTGCTACCCCGCCGAAGACCCGCG
>P_631
CAACCGAACATTTGAAACTGCAGTGTGGTCCAATTATAATA
>P_632
CAAAGCTTAATTAGTTGACGCACGAGAATTAGGTCCACAAA
>P_633
TGCACTCACTGTTGTTGCAGCGGTAGCTATGTATATCGCAA
>P_634
CCGATGCTGCTGCTGTGGCGCATGCGCCGATTCCTCGACTC
>P_635
TCTAAGCCATCCAAAATTGTCGGGGCTAAGCTCTTGCGACA
>P_636
AAAACTGCGAAAGAAAGTCTCCTGCTCGCCTTATTTATACA
>P_637
GTTCAAAAATATATATTTTGCGAACGCAGCTTGATGGAAAA
>P_638
ATTTACGATTCCGGACTGCGCACCAACAACATATCCGGACA
>P_639
TTTCCTCCAATTCTTGCACGCGACAACAACAAATACTCAAC
>P_640
TTTTTTTATCGGTACAATTTCGAGCTTAGGTTTATTTTATA
>P_641
CATGTTAAAATTGAAAAACGCATTTGCGTGATAAATTGCAA
>P_642
TCATCCGGTCAGATCATTGCCGGGATATATGTACGTGCACA
>P_643
AGAAATATTTTCACAAAATCCCCAACCAATAAATTTCATCC
>P_644
CCCGCTCATCACTCATGTGGCAGCAGAGCAAAATACAAGGT
>P_645
AGCAGTCCGTCCGTTCAGCGCACGTACGAACTTTAAACGTG
>P_646
TAAAACATCTTTTACATTTTCGGAAAAAATCTTAACAGAGG
>P_647
CCAACGCCCACCAGTCTCGGCGCGCACATTAAAAATCAGTT
>P_648
CAACACCAAGACGAGAATCGCATAGACCGTAATTTGGGTCA
>P_649
CGAAACTCACACTCGAAGTTCGGAAATTCACCCCTGGGTAG
>P_650
TCAAATTAAATCTTTTAGACCGGCCTTAAGTCTCAGCTTTC
>P_651
GAAAGAGACCAGGTGAGTCGCACGATAATATTAATATGTAC
>P_652
CTTGGAAAAACTTTTCGACGCGACAACAAAACAACGATTTC
>P_653
GGCAGTTACGCTCGCTGCCGCAGTCGTTGAATTCAATTCGA
>P_654
CAGGCGGCTTTGGCCAATCGCGGTTATCGGTTGACATGCCA
>P_655
ATTGCCGCAACAATAAAAGGCGACAGTACACGATTTATTAA
>P_656
ATAAAATCAAAACGAAAAAGCCTTAAAGTGTAAAAACAACA
>P_657
AGTGTAAGAGTGTCATTGGGCAGTAAAACGAGAAACGGCAA
>P_658
TAATTAAGTTGAAGTTGGCGCGTCGTTTCTCTCAGTGTTTT
>P_659
ATTGTGGGCATTAATGGGTGCGGTGAGTGATATTTTATGGG
>P_660
TCGGGATTTTCCATTTCCCGCCGGACCGAGGTCTAATTCGC
>P_661
CAAATAAAGAAGAGCACATCCCTGCGTAAGATTTCCCCACA
>P_662
GGCTGCAGTCGCTCAGCGGGCGGGCGCCATTTACCAAGTGT
>P_663
AGTCATCGTGTGAGGGGTCCCTCGGGCGGAAGGGCTGGGTT
>P_664
TTTCCAATGCTAATCTATGTCGGTCAAAAATGAAAACATAC
>P_665
CATAAAAGTAACACAAACTGCAGCAGTTGCGTTTTATTACA
>P_666
AGTAACCTTCATTTATTTCGCTTGCTTATAAATACGTTTGG
>P_667
ATTGGCCATGGCCATCATCGCGATTTTGACACAAAACACGA
>P_668
TGTTGGTGTTTGACGTGACACTTGAGCGACACTTGAAGCCC
>P_669
CAGTTGTAATAGAAGTTTTCCGGCTTCATGCACCTCCGCCC
>P_670
TCATTACTCCTAAATGAACGCCTAAATTGGAATTTACATCC
>P_671
ATGCCTGTATGACCCTGTTGCGCGAAATCGAAAATCATGTT
>P_672
AGTTAAAGCCTCGAGAACTGCCGGCATGCAGCGGAAAAAAA
>P_673
CGCAAAGCCCGGCCCCGCCCCCTGAACAACCACCAACTGAA
>P_674
ATGTATACCGAATATGAAAACGGTCTGATTGAAATATAACA
>P_675
GGAGCGATGCTCCTGCGTGGCACGGATAAAAGCTTATTTAC
>P_676
CGCATAGTTAACGGCAAAGTCGCGGTTAGAAACTCTAGTCC
>P_677
ACCTCGCACTCGGCACCTCCCACGATTGGCGCATTTCCCAT
>P_678
TTTATGAGCCCAATTAAACGCAGTATAATTATATTGAAAAG
>P_679
GAAATACTGAAAAGCTTCGCCGGCAATGGGGACCATAAAAA
>P_680
TGTGTGTGTGTGTGTAAGCGCGGCCTGAGTAAAATCCAATG
>P_681
TCAGGCAGAGAGTCTTGGCGCAGTTGCACGTCAAGGCTGTG
>P_682
GCATTGGACAGGTCCGATTCCAGTAGAGGTGTGAGCACATA
>P_683
ACATAGAAAATGAGAAAAGGCATGTTGGCCAAAAGGGGCTG
>P_684
GACTTACAACTCGATAATTGCGGCTTCAACTTGACTTTAAC
>P_685
GGAGATATTTAACAAATTTACGAGAAAGCCACCAACCATCA
>P_686
TATCTGGAAGCCTGGAAGCGCTATTCCGTGGAGTTGGCCTT
>P_687
GTCAAGACCTAGTGTCGGCGCATTATCAAACTCTTCATCTG
>P_688
GTTCAAAGTTCGTGATTTTGCGAGGCCCAAACACTAGTAAT
>P_689
TGGATGAAAACTCCGTAAGGCATTAATGGCTCGGATCCGGG
>P_690
GGATGATATGCGGCATGGGGCGGCATCGTTATAGTCTTAAT
>P_691
GAAAAACAGAAGATGAAGCGCAGGCAAAACAGGACACGGCC
>P_692
CATGTGGATGTGTTCCTCGGCCCGCTTGGCGCAAAGACGCA
>P_693
GAAAATTTTACCAAGAAATTCGGTATTTCACTAAAAAGATA
>P_694
CCCGTGTTTATCAAAAAGCGCATTGAGGGCCTAATCGAGCG
>P_695
CAGAGGTGCCTCTCTACCGGCTTTAATTACCGTCCCCATTC
>P_696
AGAAAACGACGGAAAAAATTCATTAAATTGAAAAAAGGGTA
>P_697
GCCTGCGAGACCTTTGGAGGCGAGGGCGTCGGTTATAAGTG
>P_698
CGAAAAATATTGGTAAAGGGCGATCACAAACAAAATGCGTT
>P_699
ACACAGCAAGTAACCCAACACGGTGGCTGTACAATACCAAC
>P_700
GACTCTTCCGCCTGGAAAAGCGATGGCTACACTGAAAAGAA
>P_701
GAGCCCACCTGATCAAAAGGCGGGATCGGGCAGCGCTAATG
>P_702
CTGCTGCTGCTTTTCCACGGCAGCACCAGGATGCCAAATAG
>P_703
GCTGCTAAGCCGAAGGGAGGCGGCAATTAAAACGGGGCGAT
>P_704
CGCTAAGCACCATTTGACGCCGGTCGCTCCTTGTGGCTCTT
>P_705
TTATTTGCATGCCCGACCGTCGCGAAAAAAACAAACCAACT
>P_706
GAACCTACCATTCGAATCCGCGATTTCTAAGATTGACTCGA
>P_707
ACCACCGCTCTATACTCGATCCCGAACTATATAACTCGCCT
>P_708
ATGTTTTATAATACGATTCGCTGGAACGATTTTTCATGGGC
>P_709
TCGACAACAAATTTAATTTGCGGTCACCACACCAAGGCACA
>P_710
TTGTCCCATCCTTTTCTGCTCAAGGACGCATCTCATCTCGG
>P_711
ATTCAAAGTTACAGGACACGCTGTCCCGGCAACCAGGACAT
>P_712
GACAAACCGCAAGGGCTCGGCGTGCATCTGGGCCCGGTCCA
>P_713
ATATTTCTGTTTGGAAATTTCTACAGCATCGTAATGATGAT
>P_714
TTCTTTGGACAGATCGATGGCACCATTATGGATTCTTTGGT
>P_715
TCTATGTAATTATAATTTTCCGTGTGCAGGGGCTGGGCCTC
>P_716
CAATCTGCTGTCTCTTCACGCCCACCCAACTTTGCACAACC
>P_717
GACGACGACGACGAAAAACTCTCGAAAAACGTTGTTCAATT
>P_718
TCGAAAGAAGCTACATCCTCCAAAGGAGCGGAGGGCGATGA
>P_719
AATATTGAGTTCTTCAACGGCGATCGGAATTCCATCACTCT
>P_720
TTAATGCTGACTCGAAAAAGCGCTAAAAATAAGTTACAGCA
>P_721
TGCAAGCAGGACCTCGAGTTCCTGGACATAGACGATACGGA
>P_722
GCACTCGATTGTGGATTGGGCGGGGTATAGAAAAACAGTTC
>P_723
AATTATTATTATTTGTCTGGCTGTCTCAGTGTGTGTTTGCA
>P_724
CCAAACTTTTGCTTAATTTCCCGGCACATTGCTAATAGTTT
>P_725
CCACCCACTTGAGTTGACGGCAATGGTGGAGAACGGAATTA
>P_726
GCAAATCAAATGCCGAATTTCACGCTCAAAAGGAAACTTGA
>P_727
AGTTGCAATTTTGCAGGTGGCGGTCGGGGATTCATTGCCAA
>P_728
GCATAATGCAATATTTTTTGCATGAACTTATTCTTTTCAGT
>P_729
TTACTGAATCTTAAAAAATGCAATCGTAGCAATTGAAGGGC
>P_730
CCCGACCGGTGGCAACGTGGCAGCCACACATGATCCAGCCT
>P_731
AGGACCACCCACCAATCAGGCCGAAACGAAAAGCACCCAAC
>P_732
CCAGAACTACAGAACAAGGACGAGGACGTGTCGGCGTCGAG
>P_733
ATGTAGGGAACGGAAAAATTCGGTTGTATTTCGGTTTAGTC
>P_734
CATAAAATCACCTCCAATCGCATGACCCTCGTCGGGTTGCT
>P_735
AATTCCAAAATTTGCTGAAGCATGCGAGCAGAAAATGATAG
>P_736
AGCGAAGGGCTGATAAAACGCAGGCACACGGGGCGTATGTG
>P_737
ACATGAAACGGGAAATTAGTCGAGATCAGGCAACCAAGGCG
>P_738
AAGCCATCTTTATCATTTTCCACTGCCGATGTCAAACAATC
>P_739
ATGCCAATGCCAATTAAATGCAGGGTTTGGTCTAATGGAAA
>P_740
CAGACTGTGTGGGACGGAAGCGTGATTGGGGCCTCTGGCGA
>P_741
GAGTGCTAATAAAATTCACTCGGCACATACACATACACAGA
>P_742
AGTGCATACTCGGAAAAATCCATGAACTGAAATGATAGAAT
>P_743
CTTGATAGCCGCCCCACCCCCGGCATGTATGGCAGCTAATA
>P_744
TCTGAGCGGGCTGAAAAAGGCATTGCTGAAAACTGTAAAAA
>P_745
GCCAATTACTAACCAAAAACCAGCCACAACAATGTTAGATG
>P_746
AACCCTATACGGATATGTGTCCGTACAAATGAGCATGTGCG
>P_747
TTACCTCTAATGTATTTTTGCATTGACATCAGAGGCAGCCT
>P_748
GCAGGAGAAATGGCCACGCTCGGCATTCCTTCAATGTGTCG
>P_749
TACAAGCCATCCTACTGCTGCAAGGATAACAGAATAGCGGA
>P_750
GCTGCACACATGACTGAGCTCGAGGATGCGAACAATTGGGA
>P_751
GGGAAAAGCGGGAAAAAATGCCGTACAAAGGAAGCCGAAAA
>P_752
CAGAGATGGCGACGGAAATGCATGATTTTGGTCACATTTCC
>P_753
CGTCGCAGCAGCCAAGATGCCACGGATGCCATTTGTGGCCA
>P_754
GAGATAACCCCAGAAGAGCTCAGGAAAAACGAAAAAATAAT
>P_755
CGCAAAATAAAGGGAAAATCCAGTCCCCCCGACTGAACAGC
>P_756
TTGTTATATCCATGAATTTGCAGCAAGGTGAAAATAATGAG
>P_757
ATTGAACAATTAATTAAATGCGGGCAAAATGTTTTGTCAGC
>P_758
AATCCAGTCGCAAATATTGGCTGTGGCAATATGTAACTGTA
>P_759
TTAAATTCTTCTTTAAAGCCCGAAAATATTTTCTAAAAGCT
>P_760
TGTTTATGTTGGCACATTTGCAATAATGTGCTCCATTTAAG
>P_761
AAGTAAAAAACAATAAAATCCTATTTTTCGAATTTATATCC
>P_762
TAAATATGGTGTCTGTGGCGCCGTAATAATCGCATTCATCG
>P_763
CGTAACAATGGTGGTAAATCCTGCTGCAATGCGAAATGTGT
>P_764
TTTTTCTTCTTTTTTTTTTGCTGTTCCAATTGAAAACTGGA
>P_765
TTTCTTATGCATGCAAAAATCCGTAGTGGAAACCCAAAGCT
>P_766
TTAAACTAACAATCCAAGTGCAATACAAATAATCCAGCTAA
>P_767
ATGATTTATGGTATTCCATTCGAGACTTAAACAATACGATA
>P_768
ATTGCACAGTGGTATCGGTACAGTAAATTTGAGATTTTATT
>P_769
ATAATGTGTGCCTTGAAAACCAATCGCAGCTTATTCCGATC
>P_770
CGCTTTAATTGGACAAAATCCAGTTTTTATGCCCCTGGCAG
>P_771
CAAGCAGCAAACAAATTTTCCGTTCTCGCCGAGTCTTGTTG
>P_772
GTGCAAGAAATTAAATTACGCTTGAACGGGCTCGGCCGAAC
>P_773
GGCGGCAGTCGTCCTATACGCGGAAAAATGGGCACCCAGGT
>P_774
ATTTGAAAGTTGCCTTTGGTCGGCCAAAACTTTGACTCAGT
>P_775
TTTTGCCTTGCGAGACAATGCGATAGTCGTAAATGTTGTTC
>P_776
TCGAAAACTTCAAACAAAAGCGAGAGTTAGACAGAGAACGA
>P_777
CCTACACCGATCGGGTAATGCAGGGAGGTCTGTTTTTCCCG
>P_778
GTGGCCACCAATATGAATTCCTATTCCGATAAAGTGAGGCA
>P_779
CACAAAGTGGACGTCAACCGCGGTTATCAGTTGGAAATCGG
>P_780
AACAGCAACATCAACAAACGCAGCAGGCGAATCCAGCACAC
>P_781
GCTTATTTTTCACGACAAAACGGGCGAGACCGAGCCGCCGA
>P_782
AAACATTTTTTAGCACTTTCCGCTGACATTGGAATTTCCTC
>P_783
GGAGTCAGTAGAAAAAAATGCATTATTAATAAGTTGTTAAA
>P_784
CCAGTGCAACAAGCAAATTGCGTGGGTTGATTGGCAAATGC
>P_785
ATTGAAGTGTAATCAGCAGGCAGTCAGTCAGCGATTCAGTC
>P_786
CGGAAAATTGTGTTTTTTTTCCCGACTTGTTTTCTGCGTGT
>P_787
TTTTGTGTTTATGTAAGCAGCCCAAACGGAAAATGTGAAAA
>P_788
GTGATCAAAGCTTTTCGTTGCGGTTTTTACTATAACCACTC
>P_789
CTTATCTTCTATTTTAAAAACGGGAAAGATCATATTTAAGA
>P_790
TTGCTATCGACATGGAGCGTCTGCAGTGGAGTTTCCGCGAT
>P_791
TAACTATTGCCTGTAGCTCGCGGTGGCTTCGTCAGCAGGAC
>P_792
TGAGATTGAGGTTGTTGCCACGAGGTCTAACCTGGAAAGCC
>P_793
GGATAAAGAGCGGAGATGCCCGAGGCCAGCCGACAAGGATT
>P_794
CCAAGACGTCATGAATACCGCTGTACCTTGGAATGACTATT
>P_795
TTCTAAACCGCTTGAATATGCAGCATAAACACATTGGCTAA
>P_796
ATAACAGCTGTCTGCGGAGGCGGCAAGGGGGCGAGGCAATC
>P_797
ACTTTGCAGCCTGCAACAAGCTGTGCCAACAAATGACCAAA
>P_798
AAATAATTCCGCATAAATTCCAGTGATCCACTGTGCCCATT
>P_799
CCCTCACCAACGTTCATGGGCGGTTTTGAGGGGGCCGTCGG
>P_800
GACCATAAATCAAGAAGACGCCCGATAATCCTCAATTCACG
>P_801
CTCCAATTAATCAATTGGCTCGGCCAGGTGACAATTAGACC
>P_802
TTTGCATGCCAGGCGATGCGCCGTGCCAATTTTTCAGTTAA
>P_803
GTTTTTACCTGGCAAAAACGCAGCAGGGGTTGGGCATCGGA
>P_804
GATAGGGTCGCTTGCACTTGCAGTACAGCCCCTGGAAGTTC
>P_805
AACATTTTAAATCGATTAGCCTATAAATAGATAATACTACC
>P_806
TCTTGTTTTTTTTTTTTTTGCGGAACCCGTTTCACTGAGGA
>P_807
AAGTATGCACTTTGAAAATGCGAAAACGTAAGCTGGCCAAA
>P_808
ATGAGTAATTTGTAGAACTGCGTTCGCTCTTGGCATTCACC
>P_809
TTCTTATTTTGAACGCAAGTCGGCAGCGATTTCCCCAGCGT
>P_810
ATCATAATAACTTTGATTTGCAAGGACTACCCTAAAAGATT
>P_811
GGGATTTTAACGGACATTTCCGTCAGGGACTCGAAGTTTCC
>P_812
CGCATTTGGATCACCATCGGCGCGCTTTTTATGCTCCTCGA
>P_813
CTGCAATTTGTTGGAGCGTGCGGCCGGGCCAAGTGCACACA
>P_814
TGCAGGTGATTGCATTTCCGCGCTACAAATTAAAATTTAAC
>P_815
ACTGAAACTCAGTTAAAAAGCAGTAGAGTGTTACCCTATAT
>P_816
GTGAATTCATTAATGATTCACCGTACAGATGACAGCACTCA
>P_817
TTTTTTTGTAGTATCCCACGCGATCTAATTGCCTCTTCCCT
>P_818
TCGAGTCTCTTAATCTTTGTCAGTCTGGACAATATCTTGTT
>P_819
CATTCTACCACCAGACGTGTCCTGGTTGTCACATATGAGAG
>P_820
TGCATATTTACATAATTTCGCTGCATTTGAAAAGCGTGCCT
>P_821
TCTGTGTCCTTTGGTTATCGCCGTAGTATCTCTCCCTGTCA
>P_822
TGCGTATACGCAATATCTGGCATGGCCTGCTTTCCTGCATT
>P_823
ATGGTCCTGAAAAATATTTTCGATGATGATGAATACATGAT
>P_824
TGTATAACTCTGTGCAGTCGCGTTTTTGTGTTGGTGTCGCC
>P_825
AATGAAAACTTGTGGCAACACGATATAAATCATTTATGCCA
>P_826
AAGGAAGAAGTGGGCGCAAACAGGAATTATGAGTTTCATAA
>P_827
GCTTAATTGGCACATTTTCCCCTGCTTATTGCGCCAGAGAT
>P_828
GATTAATGAACTATCAAATGCGGTTCTCAATTTACGATGCG
>P_829
CTAAAATGAATGAGGAATTACAGGAAAATTTTATGTTTTGG
>P_830
TCAAGTTCTCGATTAGACCGCGAGGCTGCGCAAGTGTTTAT
>P_831
TCAGTAGATTTGTGCCAAGTCCCGAAAAGAAAACTGTCTCG
>P_832
AATTAGTAAATGTCAAATTCCATGCTCTCATTGAAAGTCAA
>P_833
CACAACATCCCACTTCGGACCCCGACCTCACCGAACTGGGC
>P_834
AATTTCGACACAGCAGCCGGCTTGGATCAGGTGGGCAGTCC
>P_835
CACTTGTCATTGCTGAGCCGCGGAAAAATGCCCGGACAGCA
>P_836
ACTCGTCGGCAGTGAAAACGCGCAGACAACTTACCTTTTCG
>P_837
AAAATAAAGAAAGAAATTTTCGTGGGTGTATTAAACTCATT
>P_838
TTTAATACATCAAAGATTCACGTTCCCTTATAAAACTGGTA
>P_839
CTAATCAAATATGGAACCAGCGATAGAGAGCGGCAACCCCG
>P_840
GCGACTACCAAGTAAGCTGCCGGGATTGAGCAAAGTGGCGA
>P_841
CATTCCTTTCTCTCAAATTACACACACAATAAACTCTCATT
>P_842
TTGTCGAGAAACTTGAACTGCACGAAAGGGAAAAATAATTG
>P_843
TCATATAACTTTCTTGAGCACGGTAAGGACATAATATAATA
>P_844
AATTCAATCTAAAAAACATTCCGGAATTTTACTCCCCCACC
>P_845
GGAATTGGATAGTCGAACGACCTTAAAGCGATTTGGCCAGC
>P_846
TGGCACTCGGAAAAATTAGTCGGGAAATCAGTAGGGAAAAC
>P_847
CAATCAGCGAATGCAAATCGCAGCGTGATGAACTCAGTCAA
>P_848
TTTGGTGGGTGTGTAGTCGGCGGAAATTCGTGGCTTTAATT
>P_849
TGCTCCCAACCCACCAACGTCGTGGTTTGGGCCTAGTTGTG
>P_850
TACAGTGTTCGTGTAGCAGGCAGTGCCACGTCTACACGTTG
>P_851
CTTTCCTTCGCCCTTAATGCCACGCCCATTAAGTACACACC
>P_852
TCAAATCAGGCAAGAAATTCCGGTTTAAAGTAAAGTTACAT
>P_853
CTTGATCATTATTTTTATTTCAGTCGCGTGCATGTAACACA
>P_854
GAATGACCGACTGGGAAAGTCGAGCCCATAACTCTGAGTAG
>P_855
TAACAGGAGCAGGAAAATGGCAAGGAGACCAAGGATGTGCC
>P_856
ATCTAGGAGCGAACAAAAAGCGGTCCAGCATTTATGCATTT
>P_857
AGTGAGAAAGGAGCATGAGGCAGTTGCAATTCAGACGGCGC
>P_858
TGCAATCCAGATTGAAGACGCAGTCGGCATTGAAATCAGAT
>P_859
GATAAACTCAGTAGAAAAATCACGGCTGACCTGCTTTCCAT
>P_860
TTTTTGTCAGATCAAAAATTCAGTATTTTCTGATGCTTCGA
>P_861
TGCTCTTTTCCGTCATTTCGCCTCCTTATCCGTTATATTAT
>P_862
TTGGGTACGCAACTGTTTTTCCCTGGCATTCAAATCAATTT
>P_863
AGAAAATACGAGAGGAAAAGCGTTGGCTCATTTATAACCGG
>P_864
ACTAAGAGAAACTGCATGCTCCCTATTCATTTGCTGCTATT
>P_865
GTTGCATTTACATACTTTGGCATTCGTAATGATATTTAACA
>P_866
CATCCGGTCAATGAATTTTGCTATGTTGCAACGGAGAGATG
>P_867
CAATGTAGACGAAGGCGGTTCGGTGCCTATTAAGTTGGATT
>P_868
TATCTCGTACATGTGTGTCTCCTGACTGTGCTGATAGAATG
>P_869
TTAAGTGCACTGCAGCGGCGCATTGTAGTTAAGTAGTTGGA
>P_870
CTACAGTAGCTCACAACGGCCGGGAAAACGTGTGGAAACCA
>P_871
ATAAATGAAAAGGCTTCATCCCAGTTATGTGCCCCTTCAGC
>P_872
TGTGCAAGCACCCCATAAAGCGGCGGTGCATCTCCAGCAGC
>P_873
CAACAATGCCCAGATCTCCGCCTGCAGGTGATCTCGGCTAA
>P_874
ACAATGTCTTCCGATAAATTCATGGGTAAAAGCAGGGCGAA
>P_875
GAACCTCGTCGGGCCTGAAGCAGCACCAGCACATCCACAGC
>P_876
GAAATTTAATCCCATCAGAACCGTACCAATTTTGATGTGCG
>P_877
CGGACAGAGAAAACTCACGGCTATAATTGAAAGCGACGACG
>P_878
ACAGCATCCATCTGTAAAAGCCGTAATTGGACTTGGACCGA
>P_879
CTTTGTTTCCTAGCGCCAGGCGGTCCTCAGCACCCAAAAGA
>P_880
GTATACCATTGCTTGTCGCGCCGCATTGATTGTGACCAATA
>P_881
TGACTTGCGGGAGGAAATTGCTTGACCTGCGCTGGTCAACC
>P_882
CAGGACAAAAGGACACTGCGCGATGTCTCAGCGTTGCCGAC
>P_883
ATATGCATTGGAAAAAAAGGCAGGAGCAAATGATCTAATTG
>P_884
GGGGATTCTTATTTTTATTTCGAGCTTTGCACCAAATGCCT
>P_885
GAATCCATATCGACAAATTGCGTGCTTTCATGATTTTGCGG
>P_886
TGTAATGCACTGGAACTCGCCGGCAGCCACATTGCAGCCAT
>P_887
GAAGTCCAGCACTACAGCGGCACCAACATCGAGCTGGGCAC
>P_888
GTATTGTGAAAAAAAAAATGCTCAAATAATGCACGAATAAA
>P_889
AATACTCGATGCGCGAAATCCGGCATAGCACTATTCCAACG
>P_890
TTACGAGCTGTTGCGAATCGCGGAAAATGAGGGAGGGCAAC
>P_891
AGTGATGAGTACACGGGCGGCAGCAGCGTTAAATCACGCTC
>P_892
CCGTGATCTTGACTAAATGGCCCTATAAATGAATGTTCTAC
>P_893
GGATTCGCGGCGAAAGTTGTCGAGGAAGGCGTTGCGCTTCC
>P_894
AATGCTCTGACAAATAATTCCTGTAATAATCAGCGCGATTG
>P_895
GTATTTATCCAAAAAAAAAGCTATATTTGGCTGAACCCACG
>P_896
GTGGAGCTGATGTGTAATCTCGATAACTATTGTTTTGTATA
>P_897
CCCAAAACAAATTGAATTTTCGCTGACGTAAAAAGCGACAT
>P_898
CACGACGGCGATGTCGATGTCGATGACGTTGCCTCGGGCCA
>P_899
AGCTCGTGGATGGTTGGGGCCCCTATCCGCCCCTCGACGAC
>P_900
TCCAAATGAGTTGGCAATCGCGGCCAGACATCTCGGAAAAA
>P_901
GAGCGGATTGGAAGCCAATGCAGCCACAGTGACATATTAGC
>P_902
CTGGGATAATCAGTTATCCACAGCAGCATTCAGCAGATTAA
>P_903
CAGTGCCTGAAAAGTGAAGGCGGGAACTTCACGTACTGGCT
>P_904
TCTTCCCCAAGTGCGAGGCGCCCGAGCCCCGGGAAGCCTAA
>P_905
CTACTTGAAGGCCATGGCGGCGGCTGCGAACTTTGCCTGGG
>P_906
TGTGTGATGAGTTGTTGAAGCGTGGATATCGTCCCGATCCC
>P_907
CGACGAGAGTACTACGCCCGCCGGAGGGACTTTTTGGTCGG
>P_908
CAAATTAAAAATGGCGATACCGGTATAGACATTTAGCTAAT
>P_909
ATGGCATGTTTAACAAAAAACTTGCTTACATATTTCAATGT
>P_910
TTTAATGTGTAATTTATGGGCGGCTTTGTCGACCTTCCCGC
>P_911
CGGGAGGGGGCTTAAAAAATCGCTAAAAATAAATTCCCCTA
>P_912
GAATTCCACACGCTCGGAGTCGGGGACCACATCCTCCGGCA
>P_913
AAACTAAGCAGAAAAAATGTCGGCAAAAAACAAGGCGCAGC
>P_914
CGGTGTAGGCGAGTGTCAGTCGGTGTGTGCTTTGTGGTTGC
>P_915
CCAGGCGGCATTTTCAATTTCGCTGTTGATAAGCATAAAAA
>P_916
GGCATTTTTTGTTTTTTGGGCCCGCTCTCCGACTTAAATCT
>P_917
TTACTAAGCTGATGAACTTCCAAAGGAAGTGGAGCAAGACA
>P_918
AGAAGCGGGCGAGGGAGAAGCGTCCACAACTGAAATTCCCT
>P_919
CTTGGAGCCATTTCAAAACGCGGTCCAAACCAAACTATCCA
>P_920
CATTTTCACCGAGTTTTCGGCCTTGTCTCTGCGTGCGTGCG
>P_921
GCCGCTGAGGACTTTTGGCGCATGCTCTGGGAGCACAACTC
>P_922
AAATGTGCCATAATCGTGCGCAGTCGCGGCGCGAATCTTTC
>P_923
ACTGTTCCAATAGCAAGGCGCAGGCATAGTTACGTGCGCGA
>P_924
GATTTTTAATTTTATAGTTGCCTGAATTGGTTAAAATGGAA
>P_925
AAACAAAGCTGCCAAAAGTTCGTAAACAAACACATGTCTCG
>P_926
CGCCGAAACAATGCCAAAGTCGAGCTTTTTATAATTTGTCT
>P_927
CATAAAGTAGCCGCACGCCACGCGACTAGCGAATGGCCATC
>P_928
TCGGATTTTGTTTTTTTTTTCGATTCTTATATTTTCTTAGC
>P_929
AGTCGCGTTGACGTATGTGACATGGGCGCCAAATTGGGTTT
>P_930
CTGTATTTCTATTTAAGTTGCGCTGGCAGTAAATAATCATA
>P_931
CCAGCCTGGTTTCTATTCCGCGATGGCCTTGCAAGTGGCGG
>P_932
GGAACTTCCGTTTCCAGCGGCATGGGGAATGAGGAATGCTG
>P_933
TCTAATGGAAGGGAAAAACGCTCGGTTGACCTAGTTTTTGT
>P_934
TAATTGTTTGGAGGCGATGCCGGTCCCCAACATCCCCACTA
>P_935
CAATATAGCATCGGAAATTGCATTAATTAAACTGATGACAT
>P_936
CTTAAGCTCAAATATAAAGTCCTGCGAAAGAACAAACCCAA
>P_937
TTGGAAAATGCTTGCTTCCACGGCAGAGGTGATTTCGAGAG
>P_938
TTACTCAGCTAGTATAATTGCGATTCATCATTTTCCTGGTA
>P_939
AAGTTTGAAGAGGAATTTTTCGGGGAAAAAGAATTTTTCTT
>P_940
AATTTTTCACACGTCGAAAGCTCTAATGACAAATATTCTAT
>P_941
TTTCACTAACGTGAATGACGCTACGGTGCCAGAATCTGTAA
>P_942
GAACATCGTCGGCCACGACCCGGAACTTAGCATGCCCTTGC
>P_943
AGGCGTCAGTCACGTGCCCCCAAAGGGGCGAAGGGGATGCA
>P_944
GGATTGCATGCAATGGGCGGCGGTCAGGACGGTCTCCGAAT
>P_945
GGATGATGAGATTGCCGCGGCCGTGGCAGCCAAACAATTGG
>P_946
CACTTTTCGGTTTTCTCACACGGTTGCATGGAGGCTATCGA
>P_947
ATGAGAATATTTCCCTAAGGCAAGGTCACGTTTTGGTTGCA
>P_948
TGTCTTAGCCTTAAGCTGCGCCTTGATGTGTCTGCGGTGAA
>P_949
GGTGTCAAACGCGTTTTCGTCGGGCATTAATAACAGCAGTC
>P_950
AAAAGTGCAACGGAAAATTGCACTGCCAACTCCGCTAAGCA
>P_951
AAGGTTGTGGCAAAGGGGGGCGGGGCCAGTAAGTGGCCCCC
>P_952
TTATCTTTGTGAACCAGTCACGGTTTTCATAATGTTATTCA
>P_953
CCAGACAGGACGTTCAAGCTCCCCCAGGAGGAGCGGGGTGA
>P_954
TCGGCTAAGCAAGTGAAACCCGGTATTCCCGATTTACACCG
>P_955
TTTTCTATTGACTTTAGCCGCGGGAAAATCTACTCCTTCAA
>P_956
TGTATTAGACGTGCATTTTGCATGCCCAGCGTGAAGTGTGT
>P_957
AATTAACACAAGTATTTTTACCTGAACCACGCCCGCCATAC
>P_958
AGCTACACTGACAAAAATTGCAGGACTTAAAACTAGAATTT
>P_959
AAAAAAATATTGCTTGAACTCGGGGCTAGTTACTTATTATC
>P_960
CAACACGCGTTCCTGTCACTCGGGGTCAGTCGAAAATGATG
>P_961
CCTTGGTCCTTTTCTGGACTCGGAGTCAAGAAGGAAAATAA
>P_962
ACAATTTAGCATTTAATTTGCCTGCCCGGTTTTTGTGAGCC
>P_963
ATCGAGCGAATCTTTTTGTCCGTTGTCAGTGTCGTGCATGG
>P_964
GTATTTCGGGCTGATAAAACCGTTTTCGCATATAAATTTCA
>P_965
GAAGCATGACAAGCTAACCGCGTTCCCTGGTTCAATTATTG
>P_966
TCACATTCCGGTTTGAAACGCGCGCTTCGTTGGTTTCGGCC
>P_967
GAGGAGATTCGAGAAAAATGCTTGAAAGTGAAAGATGTGAG
>P_968
TCCCGGGGTGGTGAAAAATGCAGTGGCCGATCTCGCCATTG
>P_969
GAAATTATCACGCTACCATGCGGCACCCGAATTTAGTAGCA
>P_970
TCAATCACCCTCATTAAAATCAGGAGCGATTCAAAGGCATT
>P_971
ATTACAATAATTCAGTTTTTCAGGAAAAATATTGAAATATT
>P_972
GGTTGGTGTATCTGCTGGCGCAGCAGGATCGAGTAGCTCAG
>P_973
GCAAATGCCGGTTGTTAGGGCGGGAATAAAAGTGGGTGGTG
>P_974
TGCGTGCTTGTTACACATCACGTGTGCGGAAAACTCAATGC
>P_975
GAAATGAAACTGCGGGAAGGCAGCACCCAGAGTGCCATCAT
>P_976
GCATTGCCACTGCGACTGCGCCTTAATTCTGTCCACTCCTC
>P_977
TTAGTTTATGCTTCAAATTTCGGTGTTTTGTGAATCAAATT
>P_978
CCTGAAGTTTTTAATTGACACAGGCTCTACACACTCCTTCA
>P_979
CTTACAAGCACAGTTTTTGGCGCCAAACTGACATTGGGAGG
>P_980
GTCGCGTCGCGAGGAAAATTCAGTCATCAACGCGTGTCCAT
>P_981
CCTTGGGAGGGGAGAATGCGCAGCAGGAGCAACTGAATGCC
>P_982
CTGCTTCTAGTCGAATTTCGCCCGATAGAACAGGATAGCAA
>P_983
GTGCCACGTCTTGCCCAGGGCGGTGATCATACGCTTGGTGA
>P_984
TTTCAAATATTAAAACATTTCAGTGTTGATTTATAATTAAT
>P_985
TAATGAATAAAAAGAAGCTGCCTGACTTCACTGTTGGTATC
>P_986
CATCAATAACTTTTTTGAGTCGGTCCTTTACTGAATCCTTC
>P_987
CATCGAGTAGAATGGAACCGCAGCTTTGAGTTTCCTTGCAA
>P_988
TAAGAAATTAATAATAATTGCGAGATAAACAAGGCAACAAA
>P_989
TTAATTCATATGTCTTACCGCCCAAACCAGTCAGTCACAGA
>P_990
AACGGAGCGCCAAGCAAGCGCTGTAATGGCCAATTTCCAGG
>P_991
GTATGGGCAGTCTGTAATTGCACGCATGGCACGATTTTGCA
>P_992
ACAATAAGACCCAATAACTTCAGTAGACAGATTAGTGTACC
>P_993
AAAAATATTAAAACATTTTGCAAGAGTGTGAGCGTAGCAGT
>P_994
GATAAACGGTTGACTTTCGGCCCGCACCTGAAAGCTACGTC
>P_995
AACACGCTCTGCGTAGTTTCCCTTCCGGAGCAAACGGTGAA
>P_996
TAAATTTTGTTAAAAATTTGCAGTTTGTAGGCGCTAGAGTG
>P_997
TTAGAGAGCATTGTTAACGGCAGTGTCCAAACGAATCAAAA
>P_998
CACAAACCGCCCAAAACGGCCACGACTAAACTTTTAAGAAA
>P_999
GTCGATTTCAGCCTCACCAGCAAGGACCTCCGTTATTTCAT
>P_1000
CCCAAGAATTCCAGCGAGCACGGCTCCAGTGTGAATGCCTA
>P_1001
GGCAGATCGATAAAATTTTACACGACTAATAAAAATGTGAA
>P_1002
TATTTCATAAAATCCTTGTGCAGGGTTGTGTTTCTCACATA
>P_1003
TTCAAAATTTGTAAAAAATGCGGTGGAAGGTCATGGCGTAA
>P_1004
GCACACATCGAGAAAAAACACGCAAACAACTGGCAAACAAA
>P_1005
CCGGTTTTGCAAAAAAAAGGCCGTAAAAAGCTTAGAGATGG
>P_1006
CAAGCACCAGCCACGCCCGGCGGTTATGAAGGTCTGCAAAA
>P_1007
AATTGTTGAATTTTTTGTGGCTGTCCCTGTTGTTGAGTGTT
>P_1008
ATAATATATCAAATTAAAAGCGAAACCATATTTTTTCGTAA
>P_1009
GGAGAGCTGAAAGAAAATGGCGATAGAATTTTTTTGGTGTT
>P_1010
AATATATAACCAATATTTTTCGTTGGCTATAATGTCTGCTG
>P_1011
AGGCGCTTTAACAACAACAACGTGAGTAAGCTTGTTGAGTC
>P_1012
ACGATAGCTCAGTGTTGACGCATGTATCGTCTAATACCTGA
>P_1013
ATTCTCTCTTGTTTTTTATGCGTTATATCGGTAATTAGGTA
>P_1014
AGCAGAAGGAAAGGAGAAAACAGTAGAAGGGAGGCAGGCGG
>P_1015
GGTGGGATGGTGAAATATTTCAGCGCCAGCAAATGAAGCCA
>P_1016
AGGTCGACTTATCTAATGATCCTGCCCAAGTATATGTATAC
>P_1017
GTACCTGCCACCGGGGCTGGCGCTGTTGGAATGGGCAGCAA
>P_1018
AAAGTGAGAGATTGTAATCTCCCTATTAAAAAATGTTTATC
>P_1019
AAAAATAAGACAAATTTTTACATGCACATAATGAGAGAGGG
>P_1020
CCTTGCGAGGCACAAAAACGCCCGACTTGCGTTTTTCACGT
>P_1021
GAATTCAATTTCTGTTTACGCGTTTTTTTTTAATTCGAATT
>P_1022
CATTTGGGGTTAGGGTTTTGCAGCGCCAACATTTACAACTG
>P_1023
ATATTTAACTAAAAAAAAAACTATAGAGAACGCTAATGTCG
>P_1024
AGTGGTAATTTATAAATGCGCCCCACCAAAAATAACTAGAA
>P_1025
GAATGCGCATGTTTTAGCTTCGGCTGCCATCTTTCGCTTTC
>P_1026
TCAATTTTGAATATAAGCAGCAGCAGGAACTTCTCTCCAGA
>P_1027
AATTATTAATATAGAGAACGCTATAGCTGATTTGCTCGACC
>P_1028
CAGCTCTTCGTCGCCCAAGACGGTAGTTGTGAAAGATTACA
>P_1029
TATTTTCATATGTATAAAAGCGGTGTTTTATTGTTAAGGTT
>P_1030
GATTTTAAAGGATGGGCAAACGAAAAAATGCATTTTTAAAG
>P_1031
CAATACGAGCAGAAGCAAGGCAGCACCCCCTAGAGACATGG
>P_1032
TGGGCACGGTTGCTCTCGCACGGTAGCTATCTGAAGCGCTT
>P_1033
GCTCGAGAGTAAAGCGAAGGCGTTGTTGGCGAGCTTCTTGC
>P_1034
CAGTTCGGTATTTGAAAACTCCCGCCTTCCGTTCCAACGCT
>P_1035
GACAAATAAACGAAAAAGTGCAAAGTGAAGTATTTTTTCCG
>P_1036
TGTCTGCGTTGGGGGTTTGCCGGCTTTGGGTATTTCTTAGG
>P_1037
AAGTTAAGTTAGTTATAAAGCGAGCGGGCTTAGCGTTAAAC
>P_1038
TGTTGCTAAGCTTGAAATGGCAGCAATCAGGCCTTCCTTCC
>P_1039
AGTAGAATTTAGAAATTTTACATGAAAATTACGGATTTCCA
>P_1040
AATGACTCCCAATTCTGCGTCGGAAAAAAGCTTGGCCGTCG
>P_1041
ACATACAATTTTAGAGGATTCGGCTGCAACGAAATTGTCAG
>P_1042
AACTTTATTGAACCGAGTTCCATGCTTAAAGCAGTAAATTA
>P_1043
AACAATTGAGGACTTGAAACCGGCCTTGTTACAGGTCATGA
>P_1044
AGATACCAGGCTTTCGAAAGCAGCAGGAGTAAATCGGGCGT
>P_1045
TATTGCGACACGAACTACAGCAGGAACACTCGAAGTCGACC
>P_1046
TCTATGCGCTCATCTTCCCGCTTGAACTGAATTTCGAGTCG
>P_1047
CTATGTTGCTGCAATGGTCCCCGTCCCACTGTGGCAGCGTT
>P_1048
TACCAGGGGTGGAATTTCCTCACCCCGAAATAAGGTGCGGC
>P_1049
ACCAAAAAAAAAAACAAGGTCGGCATAAAGTAAAACTGTTG
>P_1050
TTGCTCAACGGCTTCAATGGCACGGTCAGGGAGGGAGGGAC
>P_1051
GCAGCCGACAACTAAAGACTCGATAATTTGATTTTAATAAA
>P_1052
TAAAGTCGACCTAAAAAATTCGGTAGATTATATCATTAAGC
>P_1053
AAATCTCGTCTTGGTGGTGTCCCGCGAGGCTGTATAAGGCG
>P_1054
AAGCCCAAAAAGGACAAAGGCACGCATCAAGTAAAAAGGTT
>P_1055
TTTTAAGTCACATTCTTGCACCTGATCTCTGCAAAACTTCG
>P_1056
CTTAATTTCGATGGGAAATGCGCTGACGTAAAATTCACGGA
>P_1057
GTCAGTTGCCCACTTTCAGGCCCAAACACAACCCAGCCCAG
>P_1058
TGTTGACACACGCTGCCACGCCCTGCCACGTTTTTGAACCA
>P_1059
AGAGGCAGCACTTTCTTCAGCATTGCCGACAAACACCTTAA
>P_1060
GAGATCGGATGGTGAAACTGCAGAGCTTCTTGGACTGAGCA
>P_1061
TACTACACGGACGTTGCCGTCCGCTCCTGGGAAAACAGACT
>P_1062
GGAGGGGCACAAGGAAAATGCAGTTCGACAATAAACGAGTG
>P_1063
ATAAACAGCTAAAAAAGATTCGGGAGGAATCCGATCGGCAG
>P_1064
TCACTGCGGGGTAGGAGAGGCGGCCTCTGCGCTCGACGATT
>P_1065
TTCGATGGTTCCATGTTTTTCCCTGATGCCAAATTGATGTG
>P_1066
TGCTGCGTCCGTTGGCGACGCCTGGTCGCTTTCCGTAACTT
>P_1067
AAATAGTTGATCCAATCTGGCGTTAATGTCCAAGATTGCCC
>P_1068
CCTGTAATAAAAAATATATGCGATATTTATTATGCCAGATC
>P_1069
TTTGAAAATAAAGTAAGATTCAGTTCCAGTTTGGACACGAG
>P_1070
CACAGTCTGGTCTTGAGGTGCATGGTTTTTGTGATGCAAGC
>P_1071
ACAGAATTGCCAATTACATGCGGCACGGGGACTACCGATGT
>P_1072
CCTGTTTCCAGCCGCCCTCGCGTGGAGAGTGTAGTTGCACT
>P_1073
AAAAGTTGTCTCTGAATTTACGCGCTTGTGATAATTAATAT
>P_1074
AACCGCACAAAAATTGTTCTCATGACTTGAAAAAACTTCTG
>P_1075
ATCTCTCCATCCCTGTAATGCAGGAAAAAGTCCCTCGGAGC
>P_1076
AATCGATAGAGCCGACGAAGCCCTAGAGCTCGCAAATACCC
>P_1077
CAAGCACTCAACAATCATTGCCTTATTAATTTTTCATACGT
>P_1078
TACATAAGTCCGGCCACACACAGTCCCTCTCTTCCTTTCAT
>P_1079
AGAAAGCCTAAGTCAATTTGCGGGATTCGATCCGGACCAGT
>P_1080
CACAATGTAGAAGGAAAACGCAGGGTAGTTGAGTATTATAG
>P_1081
GACAAATCGAAATGTGCTGGCGGAAATCCGGAGCATCTTGG
>P_1082
GGGGTTGAAAGGCGTCCGCCCGGTGGAGTCCCCATTCGCAG
>P_1083
GCTTACGTACGAGTGATATACGGGAGCAGGGATTTTACCCT
>P_1084
CACAATATATTGTTTTTACCCATGGATAGAAATTCATTAGC
>P_1085
ATTCATTAGCTGCATTATCGCAGGTTCTATATCAGCTATTG
>P_1086
CGGGTCAATACCAACCCACGCAGTCACCTTCCTTACATCAA
>P_1087
TTCAGCATATTTGGAAAATTCCAGGACAGCATCCCCCTACA
>P_1088
AGAACTGGGGAATGCTGCCACAGATCGGGAAAAGCCACGCG
>P_1089
CTCCGAGACCCTTTGATTTCCAGGGATTGATTCTCCAAGCT
>P_1090
AAGTAAATAGCGACCAAGCGCATACACATTATTTTCTCCCC
>P_1091
TTTAAATCTCCCATAATTTTCAGTGTGGTTTTTCTCTATAA
>P_1092
AATTGACTATACATGAAACACGTCTGCACTCGCCGAATGCC
>P_1093
ATAAAAATGATTAAATTTCGCGTTCGCATTCGCACTCTTTC
>P_1094
ATAGGGCGCACAGAGCAGCGCAAGAAAATGTAAAGCAGGTA
>P_1095
ACTGTGCGAACTCGATTTTCCGTACGCGTTAAAGGTGCCAC
>P_1096
AGGAACTAGCGAAGGAAACGCTAGGACTGGTACGATGAGTA
>P_1097
AAGAAGCGCGCTCTGTGCTACGGTTCATGCCCCTTAGTCTC
>P_1098
AGCTGTCCATGTCCGTCTGTCCGTACTTCGAAGTCTCAGGA
>P_1099
ACCAGAATTTCCAAGCAAGTCGAGGATGCAAATTCAATGGC
>P_1100
TTCCCACACTGAACTTTGCTCCTGAATTGTGTTTTCACTTG
>P_1101
CACACGATCGTGTCCATGCTCTGTAACAATTTTGGTGTACG
>P_1102
TCCCTCGGCCCGTTAGATCACCTGAGAGCATTGAAGCCGTG
>P_1103
AAGAATCCCACCATTAGTCCCGTTAAAATTGCCCCGGCTTC
>P_1104
AAAGCAATAGTGGAGAGTGCCGTTGCTGGTGCGATTGCTAG
>P_1105
GTCGCTCGATCTAGCGACGTCCTGTCCAGTTTCCGCCGACC
>P_1106
TCCTAGAAGAGCCAAAATCGCTTGCCTGTTAATTTTCAAAT
>P_1107
CAAATTCGTTATATGTTCCGCAAGGACGTTGAGAACACCAT
>P_1108
GTAATAGTGCGGACTTCGTACACGAAAAAAGGGGACGCACC
>P_1109
TACTCTTGTATCTTAAATTCCCTGAGGGTCTGACACATGTT
>P_1110
AGAGCACCATTTGTCAAAAGCGGCCGAGAGATTTACGGCCA
>P_1111
ACATTTCCTAAGCTTATACACCCTCGCAGTTATTATATATA
>P_1112
TGGAGATAAAGCGCTTGGTTCGGCAAGGCAAGAAGGAGCCT
>P_1113
TCTTACTTTGTTGAAAATCTCGGCAAGAAAGTGTTCCAGCA
>P_1114
CGGAGGAGCATTGTTTTCCACCTGCTTGATGCTTCGTGTTC
>P_1115
CGGGCAAGCCTGGAAGCTCGCGAAAGCATTACAATGACTTA
>P_1116
TCGTCACCAGCTGCGACCGGCGGTGGGGGCTTTACTCCAAA
>P_1117
TTCGTACACGAGCCAAAGTTCGATGTTGGATGTTGGCAGGG
>P_1118
CGGCAGTGAGCTAGAAAACGCATGTATGAACGCGCAGACAG
>P_1119
CTGCCAACAATTTTTAAGGGCGTCAACAATATCTTGTCGTG
>P_1120
CAACAGTTCTCAGAGAATTGCGTGACCCCGCCTGAGCCATA
>P_1121
CGAGGCCCGAAGATCATTGCCGGTGATTTTACTGGCTGGGC
>P_1122
GCAACGTGTGATGCCGGCCACGGCAAGTAAAACAATTGTGC
>P_1123
TATGACGATGAGGAAAAAAACGATTTGTATTTAATTGGGGA
>P_1124
CACCTAGAAGGAGTTCATCGCCCCAGTGATCTCAAGTGATC
>P_1125
CATGAGCGGCCACATTCCGGCGTTAGCTATATAACTCAGCT
>P_1126
TAAAGTGGCGGACCATCTGGCGGCAAATATCAATGTGTGCA
>P_1127
CTAAGGTGGCCAAAGTTTTTCGGCAAATGGTTAGAAATTTA
>P_1128
ATTGGGTCATCAGGTTAGCGCCCTCTACGATAATTTAAGTT
>P_1129
CGGTGTAAACACATGGCTCGCTAGGGCATGAAGAAAACCCT
>P_1130
AGAGATAAAACATTTTTTTGCGATTGTAGTCACGCCATGAA
>P_1131
TCGATCTTATTCATTAATGTCCGTAGCGAAAAGGTATCTGT
>P_1132
TTTTCTATCCTTTTGATGCGCGGCAGAGAACCGTTAGAGTT
>P_1133
CAGACGCCGCAAGCTGAACACTCTAATGACAAATATTCTAA
>P_1134
TCCCAGCACTGCAATTTTTCCCCGAGGCACAAAACTCCTCC
>P_1135
TGTTATTATACATTTTTTTACAGGCGTGGAAAAATTCTTGT
>P_1136
ATTTAACATTTATGATGTGGCTCGAATAATAACAAAAGTTA
>P_1137
TTTCTAAGTTTTGCAAAACACCCTAAATATGCATTTTCGTC
>P_1138
AAAGATTTATAGTTGAAATTCATTATTATCAAAAACAACGA
>P_1139
CAGAGACCTCAGCCGATCCGCGGTCCATTCCACCATACGAC
>P_1140
TGTTTAGGTGACACAGTGGGCGTGTACGATATAATCCAATA
>P_1141
TAATTCTCAACCAGTTCAAACGCTACCAGCACTACGCCCAA
>P_1142
TTAATGTAAACTGAGAAGTCCGGCATCTGTCATAGTAAATC
>P_1143
GCCATCGCGATGTCATTTTCCCCACTCATGTTAATTGCGCT
>P_1144
AGATAAATGGCTGCAAAGTGCACGAAGGAAGCGCTAAAGCA
>P_1145
GCCCTGTCTCCTGCTGAACACGGTTGTTGTGAGGTGAGTGG
>P_1146
GCTGTATGCAAAAGAAAAAGCGAAAATTTGCTTTAAAATTT
>P_1147
AGAACAGACTACTAAACTTCCAGTCTCGGAGACCAGCACAG
>P_1148
TTTTGGATTTCGAAATTTCGCGGGGTTAGAAGAGCCACCAG
>P_1149
TCCTCGGTTGCTAATTTGCGCCTGCTTCGTTGCTATGGCTG
>P_1150
AAAGATGATGGTCCTCGGCGCAGTATTTGGCTGCGCCGATC
>P_1151
AGGCGTTAAGCATGTGGACGCTAGGTAGACTATAAAGTTTG
>P_1152
TGCAAATTGATAGAAATTGGCAAGAAAAATAATAAAGGGAA
>P_1153
TTACTAGTTGTGGATTGGCGCACTAGAAGGAAATAACAAAA
>P_1154
TAAAGCGCTAACCAATAAGGCATGCTTTGCTTTTGTGTTTA
>P_1155
TTTGTAAAGCTCAATTTTTGCATCAAAATTATTCAATCATT
>P_1156
TAAAAATAAGAACGCAATCGCCGGCGTGCTGAGATCAGAAC
>P_1157
GTTGCAGTGTGAGAATGTCGCCTGACATTGATAAGTCCCTC
>P_1158
AAACAAGTGCGCAAAAAATACTAGCTCCACCACGAAACTGC
>P_1159
AAATCGCCTAAAGCACTGAGCCGTAACGAAAATTGTTGTTG
>P_1160
GTAAGTGTAAAGAGTGGATGCAATACCTCAAGAACACGGCC
>P_1161
GGAATCGTGTTCGCGCATTGCGCTACCCTACCTTAGACCAC
>P_1162
GACCGGGCCAGAAGTAATATCGCCGTATTCTTTCCAAGGTT
>P_1163
ATTTCAAGCGTCGAGCACTACGAGATTTCCGTTTAAAAATT
>P_1164
CTCGGAGTGGGCATTATTCGCTGCATGCTTGAGGTGATAGC
>P_1165
GGCGACCGTGACAGTGTTCACGTGTGCATGAAGTTAACGAT
>P_1166
GTTATATTAAAATATAAAAGCAGGAGTGTGTCCTCGTCTTG
>P_1167
AAATATTTATATATTTTATGCATGCGAAGAACGAAGTGTTT
>P_1168
ACTGATCCACACAGTGAAGACGAGACTGCAGCGAAACATGT
>P_1169
CAAGCCATCACTGATGATCGCCTGTCCACAATTTTAGAAAT
>P_1170
TATAAATACTCCAATTAACACGAGCGAAAAATTGTCAACAG
>P_1171
TGAGGAGCGCATTTCAAAAACGCGAATGGCATCCGGATGAG
>P_1172
TCGCCGACTATATGAAAAATCCGCAATTACTTTTTGGGCAA
>P_1173
CGGGCGGACTAGTTGCAGTACGTGCGCGACTTTTCGGGGCC
>P_1174
ATTCCGAAAGATGCATCAGGCGGCGTCATTTGCACCCATAA
>P_1175
GACAGCAAACACTTCAAGTGCGGCTACCACTTTCAGTACTT
>P_1176
GTGAAATGTGCATGGAAAATCGGCTTCTCGCTTTGACAGAT
>P_1177
CAAATATGCAATGATTTTTGCGCCACCCCCAACCCCCATGC
>P_1178
ACAATGAAGCTTGCAAACAGCGCTCCCGATCTCTTTGACCT
>P_1179
TAAAATCCTTGAGGAAACGGCGGCAGAAGACTAGTATCCAG
>P_1180
ACTAAAACTAGTTAAACGCGCCTTCTCACCGACATCCACCC
>P_1181
TTATCTGTATACCAAAAACACGGTGGCCCTCTTTTCACCTA
>P_1182
ACAACTTTTTAGAAATGTTGCAGCAGCATACAGGCCGTATA
>P_1183
CACCAAAATAATTTCAGTTGCGAGCGGACCTCTGCACGGAG
>P_1184
TTGAGAATGCGCATGATGCCCGAGGACGTCCACCAGTTCTT
>P_1185
AGCCAAGAGCCAATAAAATGCATAAATGAGTGCTCAACTAG
>P_1186
GAAGCTGCCCAAGGCAAAGTCATGCGGGGGCGTCGCACCTG
>P_1187
TGGGATTGCCGCTGGCATGGCGCTAATTTCTCACACTTCAA
>P_1188
AAAAGTTGTCTCATAAATCACAGGACTGCCATTGCCCCACT
>P_1189
AGAACCCACGTCGCAAAAAGCAGCACTTTAATTTGGGCTCA
>P_1190
TCGGCGAGTCCTTCGCCGCGCGATGTTCAAACGAATTCAAT
>P_1191
AGTCCCTTTGAGTCGGCATACGGCCACCATTAAATGCACTC
>P_1192
GGGCGGCACTGGCCAAAGCGCGGCTCGGATCTTAAGTCGGC
>P_1193
ACCGGAGGAAAACGAAAATGCGCTCGGAAAGTCAGTCGTAG
>P_1194
TTGTTTACCGCTGATGCTGGCGGCATCTTTGTGCTCTGCTT
>P_1195
CACAAACGGAGTAAGTTTTGCGGTCGAAGACAGTTAGTTGG
>P_1196
ATGAAATCGCTTTCAAAATTCGATGACAACTAGTTAGGCCT
>P_1197
GCAGCAGCTGAAGCACTGGTCCGTCGCATGCCAGTGCTGCC
>P_1198
AAAGTGGGTTGGATTGGGCGCGGAAAACTAGAATCCGTCAT
>P_1199
GTTCTGCGCAGTGGCAGTTGCCGCAATTTCCTGTTGGCCAT
>P_1200
GCAATTCATCATTATTGTCTCGTTGGCGATGTTCGCTTTAG
>P_1201
TGCTGTGCCTGGCCAACGTGCAGCAGCAACATCAACGGCAA
>P_1202
GCAGCTCAATCCGCTGGAGGCGGCACTGAACAAGCTGCTCG
>P_1203
CCGACCCATCCGATTCCCCCCCCCCCCCCACCAAGCTATGC
>P_1204
TTTTCACTTCACCCAATTTTCCCGCCCGGCTCTATGTAAAT
>P_1205
CGAACGTTCATAAAAAGAAACAGGAATTTTCTATTATCTGC
>P_1206
GCCAGCCAATTTCGGGGACTCGGTGACCGTGCAATGCACTA
>P_1207
GTTTTCCCCACCAGTTGGACCAGTGCCAATTTTCCATGTGA
>P_1208
CCACCACTCCCTGGCGATCGCCGGAATAGAGCTTCATCCCG
>P_1209
GTCCTTGTCCTGGCAGGCGGCCTTGACATTTTTGAATTCAG
>P_1210
CATTTCTATAGATGCAAATGCGGCCATGCAATCCACACAAA
>P_1211
GTCCTGCAATGGTTTGGAGTCAGTAAAATAAATGGTAATCC
>P_1212
TAATCTGCTTAAGGCAACCGCCCGAGAGGACAAAACGCGTT
>P_1213
AATAACAAGGTTTGTTCTGCCGATGCCAACTAATCAACTAA
>P_1214
AGGGTTTGATTATATAAGCGCCTTAAAAAGAGCCTCTAACA
>P_1215
GGCCCACAGTGCAGAACTGTCCGTACCGCGGTTCCGAGGCA
>P_1216
GCCGAGTATGTCGCGTGGCACAGGGCTGGGCCAGGACCGGC
>P_1217
GACACCCCTAGCAAATTCCACGGCAATGACAATGGTAATAA
>P_1218
CATATCGATCGACTAACGAGCGGTCACATTAAAAGTGCGTT
>P_1219
GATCCCGAGAAGGATAAGAGCATGGTCCAAGATTTGCTCGA
>P_1220
AATGTGGAGCACTCAAAACACCCGGGCACCGACATTAGGGT
>P_1221
TGCGGCGGCAGGGGAAAGCGCGGCCGTCGTGGCCAACGGAA
>P_1222
TCTCCTCCGACGCAGTGAGGCGGCATCTCACAGGCATTGCC
>P_1223
TCCCGGGCTGCCTCGCCCACCGTGGATGTGATGAGCAAGCA
>P_1224
GAATCCGCAATTCGTTGACTCGGCAACTCTGCCTGCCTGGG
>P_1225
GCCTAAATGAGCGCAAATTTCAGTGTATACAGGCGCACTTT
>P_1226
GTAATACCCAGCTTTGCGAGCGTGGTCTGCCATCGCGCTTT
>P_1227
AGATTTTCGAACTAAAAGCGCAGAAATATAGCCGGTGGTCG
>P_1228
GTTGTAAGCCATTTAAACCGCGATGAGGTCGTTAACAACTA
>P_1229
GGCATCGGGGACCTGAAAGGCATTACTTCGAGATTGGGCTA
>P_1230
CTCCCTACTCCTCCGAGTTCCATGGATCGCACAGCTCATCC
>P_1231
CATGCGACTCCAGACTAACACTGCATTATGCGAACGGTCAA
>P_1232
CATTTGTGGGGTGTCTTGGGCGGCCTCGACTGACTCGGCTG
>P_1233
TCTCACCTGGACTTTTACGGCGTGGACGAGGCGGTGCTGCT
>P_1234
CATGGATTCTCATGGATTCTCATGGATGCTTAAATGGCATG
>P_1235
AAAGAAGCTACATAAAAATTCCCGATCATTACATATATGTA
>P_1236
TAGAGTTTACAATAAAAATGCGGTCTGTTATCGATCTGACA
>P_1237
CCTAAAACCGCCAGCTAACGCCGTAGTTGCTTCTGCCCAGA
>P_1238
ACGCATTTCCGGATGATTCGCCTGACTGCTTGTCTGCCTCT
>P_1239
ACATTTTTAAGATAAAATTCCTATAGAGACGACTTTTCCGG
>P_1240
GTGGGCCCTTGGGTCGTCGGCAGGGGTGTGGCACGTGGGCG
>P_1241
CTTTCAGCTATATTCTGCCGCTTGAACATGACAGTCCGTAA
>P_1242
GACACTCGCCCCCTCACTCGCAGTGGTCGTGTGTGCGGCTT
>P_1243
AACTTTAAATCATAATTTTGCGTGTTTGAAATATGTTTCAT
>P_1244
TCATAAGGTAGATCAAAAGTCAGTTCTTATAGGCAGCCTTT
>P_1245
ATTATTAGATAGAAAAAAGGCAGTGCGAATCCTAAACCTGA
>P_1246
GAACACAATGGCTAGGAAGGCGATGATATTCGAGACGATTC
>P_1247
CGGTAGCTGAGCAGCAAGTGCGATGGTATCCGGTTTACGTG
>P_1248
ACGAATTTCAGTTGCAGCCGCAGCCACCACATCCCGCCCAG
>P_1249
TTGTATATTTTGGGCAAACGCCTAAACAAACTGAATTCGGT
>P_1250
AAATTAAAAACAAAAATTTGCCGGAAAAGTAGGAGGTATAT
>P_1251
TGCAAACCGAACGGAATCCGCGGGATACAATAAAAAAATAA
>P_1252
AAGCCAAGTTAAGCCCAACACGTTAGAGAACACAGCGCGCA
>P_1253
AGCAGCAGAAGCAGCAACTGCAGGAGCGAGAACCGAACGTA
>P_1254
CTTCCATGACCCCCAATACTCGATGCTGGAGAACCCGGATC
>P_1255
GTCCGTCAACTCCCACGCCGCAGCATCTCTTCAACGAGAAC
>P_1256
AAAATCTCCGGGGATTATTGCGGTCGAATGTCAAGTTGAAA
>P_1257
CTTCCTCACAAACCCCCCCACCCGCCCCCCTCTTTTTCTCT
>P_1258
GTGCCAGATATATCGCAACGCGGCCAGAGAATCGGGAGATT
>P_1259
TGAATGCAAACAGAGCGAATCAGTTTTTGTGCCTTAAAGCT
>P_1260
GGGCATGCAGCCGGCGAATTCGTGCTCCTTTGTTTACATAA
>P_1261
CTATTCCCACTGTTAAACCGCTATTATCAGGAAAAGGAGCG
>P_1262
GTTAGCCCAAATCATATTTCCTAACGAAGCTTTTTGATAGC
>P_1263
TACGATTCACTCTTAATTTGCTATGACATCGTTTTCTTTTG
>P_1264
GAAGCTGGGAAATGGGAACGCGGCCATAAACCGTAAAGAGA
>P_1265
GTGAGATTCATGTTAAATTTCAGTTCTACCCAAAAACGAGC
>P_1266
GACTGCTGTGGGTGGAAAAGCGAGAAAAGCGAGGGGCCGGC
>P_1267
ACTGCTTAATTAATTGGGTGCCCGAAATTGTTTTTCGCTTG
>P_1268
ACACGAAATGGCACAATTTCCCCCGGCAACATCTTTATTTT
>P_1269
AAATGGCAACTCGCAACTGGCAGCAGTCAGGTGGCGCAGAG
>P_1270
TTATTTCATCAATGTAATTGCGTTAGACCTAAATACACAGC
>P_1271
AGCAATTGCCAAAACAGTCGCGGTTAATTAAAAATTTATCG
>P_1272
TTTATATATGCTCATGAGCGCCTGCCCATCCATTCCATTCT
>P_1273
CAAAAAGCAAAGAAATTACGCACGAAAAATATCTTTAAAAT
>P_1274
CAGGCCAATTACCGTAATTGCGGGGACCACGAAAAAGCGCC
>P_1275
AATTTTTGGCCTTCCTCGCTCCCTGTCGCATTAGCCAACTC
>P_1276
TCTAAAACAAGCTTCAGTCGCCTTAGCGGCTTGTGCCACCT
>P_1277
CAGTCAAGTCAAGTGGAAAACGGTCCTGGTGACAAGGGGGC
>P_1278
TTTGAAGGATTTGCGAGCTGCGATTCCAGCAGAATTTCCAT
>P_1279
TGAGGCGGCGGCGCCAGCGGCAGCACCCACCACACGCGTAG
>P_1280
GGGGAGAGAGAGAGCTTGCTCGGCAACGGTAATTTTACCAT
>P_1281
TCAATCGACGTGATGTTATGCGGGGACCATCATCTCTATAC
>P_1282
GTTGACGCCTCTGTTTTATGCCTGCGTGTGGCACTCTCTCT
>P_1283
CAGCAAATCGTAGCAACGCTCTCGAATGGCCATGCTATCGT
>P_1284
TGCCAACGTCTAGAAGAGCGCTGCCTGGGAAATTTTATGAA
>P_1285
CTTGTTTAAGGATTAATTTTCCTGCGCATCTATTGACCTAC
>P_1286
ATTACGCACTCTGCGAACCGCGGGCTCGAATCCTCCAGAGT
>P_1287
TGTCTGCACTTTACAAATCGCCCTAACAAAAAATAGCATTT
>P_1288
GGTGATAATACTATCTTACGCAGGGCCAAATGGAGCTTAAG
>P_1289
AAAACCAAGAACAACAAAAGCATGCCGGGGGAAAAGCGGGA
>P_1290
GACTTATGTAAATTGAAATTCAAGAGCAGAAAAACCAAGAA
>P_1291
CTAAACAGTTGGAAAAATCACCTTTTTAAGAGATTTTCAAT
>P_1292
CAAAAAACCAACGAAAATGCCGGCTATGTGCATTAAAGTCG
>P_1293
GGATTTGGCTTTGACAAAGTCGGAAAAAACGTGGTAGATGT
>P_1294
ATCATCAACGCTCAAGTTCGCGTGCACAATGTGGCAGTGGC
>P_1295
TCGCCAATACTTGGTCAGGACACGAACATACACAAACACAC
>P_1296
GTGTGTGTGTATGTATTTTTCGAGAAAGGGCAAATCAGGTG
>P_1297
ATGTTAGTGCATTTGATTGGCGCCAATTATGCAGGCAGAAA
>P_1298
GGTTTTGGGCCTTCCAAGCGCAGTGAGCTTTCCTTCTCCAT
>P_1299
TTGACAAAGGTTCTCGACTGCGGCAGCATCTTCCAGTTGGC
>P_1300
TTGTTTTTAATCAAAAACCGCAGTCCATAACTTGGAGGCGC
>P_1301
CTCCTGCTGCTCCTCGGCGGCGGGAGCAGGTGCGGCCAGGA
>P_1302
CTTAAGCATTCCACAAGCGGCAGCCACATTGAGTGTGATCC
>P_1303
CTAATAAGCCAAGAACGCGGCGCTCACTTTATGCGTTCTTC
>P_1304
TAAATGCCAGTGAAAAATCGCAGGGGTGGCTAATTGTTTAA
>P_1305
ATCTTGGATTCCTTGGCGCGCTGCCATGGTATTTTCCACAC
>P_1306
CCTCCGCCTTTTTTCTTGCGCGGCTCATACTCGGCCTCATC
>P_1307
CCGCCACACACTTCTCGGCGCGGGGAAAATCTCCCTATTGA
>P_1308
CAAATAATACCGTTGAAGTGCCCAAATGATATTCCACAACT
>P_1309
ATAACACTATACATGAAATTCGTGATTTCCGATGTTATCTA
>P_1310
TTGAGCATATCATCCAGTTGCAGTACTCACATTTTCGCCTC
>P_1311
CGTTATTTATTTAAAAAATTCGATCCCGGCCTGCTATAAAT
>P_1312
TGCATTTATTTGGATAAAAGCACGAGTGTGGATTTAATGAA
>P_1313
GTGAATTGGAGATGGAGGCACAAGGTCAGGCCGACCGGATA
>P_1314
ATTGCCAGCTGGGGCTTATTCGTTGTTTATGTGCCAAGTTG
>P_1315
CTCCTTTATTTTGTTGATTTCGTGGATCAAGAATTCATACA
>P_1316
CACAATGAGCGCCAATGAGTCGGTAGAAAATTAAATGCCCC
>P_1317
TTAAAAAACGTTGTTTCATTCGTGGTCTAGTAGATTCAGCA
>P_1318
CAAGGCAAATAAATAAAACGCGACATTTGAGCCCAACTGAC
>P_1319
GTAGCCGAGACAGCGACAAGCGGGAAAATTAAGCGGGAAAG
>P_1320
CGTTTTCATTCAGTTTCAGTCGCGGACCCCAATGTCGCATG
>P_1321
CGCGGACAGCGCGACACTCGCAATCGCAATCGCCGGATGAC
>P_1322
TATATAAACAATGGCGTTCGCAGCATTTTGGTCAACTTCTC
>P_1323
ACGTGTCCCATGCGATTTTCCACGTTTGTCATTTTCCGACA
>P_1324
CGTTTTGCGAAGAGCACTTGCGGGATCACTCATTGCACTTT
>P_1325
CTGATCTCAACTGATAAACGCGAAAAAACCAACAACAAGAG
>P_1326
AATGTTTTGGTAAATAAATACGTCAGCATCCCAGTGATCGG
>P_1327
CATCTCGGCTATTTCCCCCGCGGCCCCCACAAAAACCCCTT
>P_1328
CATCTGACACGTGTATGTCTCATGTCCAGCATAATTGGCAC
>P_1329
CACTTTAATTTCAGCTGGCGCCCCAAAATGGAAAAATTACC
>P_1330
CATTAGTTGACAAATTTTTGCGGGGCCCGAGCTTCGGTCGA
>P_1331
TTTCAGTGAGCTTTTACTAGCAGTGTCAGTTTCAGTTTTCT
>P_1332
CTGGAATGGCCTGGATGTTGCGGCGGTGGGAAAAGCAGAAG
>P_1333
AAATGAATACACAGAAATTCCCTGAAGATTTCAAACTCGGA
>P_1334
CCGTCGCATGCAGTTGTAGGCAATCTCAATGAGATCCTCCT
>P_1335
GAAGAATTACTAGACCTGGGCGAGACTACCAAAAAGAGTGG
>P_1336
TGGATGACCTCTGTGTCCGGCGTGGGCGTGGCAAAGTAATT
>P_1337
TTGCCGTGGCACACAGCCAGCGGCCCTATAAAAATTGCTTT
>P_1338
CACATTCTTCTCTCTGGACACCTAAACAATAGTTTTTGCAT
>P_1339
CAAGTTGTGTGAAATGAACACATCAATGGCCTTTTTCGGAC
>P_1340
TGGCATATACAAATAAATTACGGCCGAAATGAGTCGGCTGC
>P_1341
TGCTTCTGCTTTCGTTTTCGCCTGCACGCTTCAACTGCTCC
>P_1342
CGAAATGCGTTTATTTTTCGCATGGTTTTTATGGGCGCCTT
>P_1343
GAGAGTCACTATGCAAACCGCCCGCTGTCTCATCATCCAAC
>P_1344
ATCTACAAGCGCGCAATTTGCGAACCCAACGATCTAAGCAC
>P_1345
TCGCTGCGTCATTTAATTTCCCTGCTCAGTTACGAGCAGGA
>P_1346
GAGCAAAGCTGCCGCAACAGCAATGACAACGTCGCGAGCAG
>P_1347
TGGCAGATAATTCAAATTTGCCTGCACTTTAATTAGCCTCC
>P_1348
GTTCCCTACCCCCACTGCCGCCCTACTTTGTTTTCCATGGC
>P_1349
TTTATTTACACTTTAAATTACGGCAAATATCACATTTATTC
>P_1350
ACCATGAAGGACATGAAATTCGATCCCAAGGGTTTCGTGCT
>P_1351
TGCGACGGTCCCACTTGCGGCGCCATTGAGCAAACGGTCAC
>P_1352
CAAACAAGAGTAACACCACACCCGAAATGGCAATGAGCATG
>P_1353
TGTTTAATTAATTATGATTGCACGATAGGCCTCACCATCAT
>P_1354
AAATTCGTTTACATTTTGCACCCCAAAAATATATCGCCTCA
>P_1355
TTCCACATCCAAGGCAAATACAGTGCCTTCCGAAAATGTAT
>P_1356
GGATTTCGGTTTCCATTACGCCGTTCCGCCCATTCCCTCTC
>P_1357
GGAATCATTTGGTGTGGGTGCGGTGGCCAAAAGGACGAGGA
>P_1358
CTTAGCTCCCCTTTTTGGCTCAGTGTCCAAAATATTCAATT
>P_1359
CAAACGCTTACGTTTAGTCGCGTGTGTAGATTGTTCGATTA
>P_1360
CTGTATGGTCTGGCTGGTCGCGGGTCTGGCGATTGGCGAGG
>P_1361
GATAAGACGCTCTTGAGTCACCTGGATGGCAAAGCCTTTTG
>P_1362
ACACTACATATATTAAATCGCGCGCTTGCAGGGTGTGGTGC
>P_1363
GCAAACAGCTCGCCAAAAATCCGCCACAATATTGTTGCTAA
>P_1364
GGCTCATCCTCCTCCCTGCGCCCGCCCATGTTCAGACCGCT
>P_1365
AAGTTATTTCTATTTATTGCCGGTGCTAACGTGAAAAATTC
>P_1366
TCGACGACCGAAAAAAAATCCGAAACTGTCGAAAAAATCCC
>P_1367
TTCATGCTAGACCCGACAATCAGTAAACTTATTTTTCCAAG
>P_1368
AGGACTCGTTGGGGACGGATCGATCCCAGTGTGGAGGTCAA
>P_1369
CGATTTATTTGTATTTATGGCGCGCACCGTCTTCTTTAAAA
>P_1370
CAAAATTTTGATTAGATTTGCTTGCTTGGTCTTCTGCTCAT
>P_1371
TTCGGATAGAGTTGCAGAAGCGTGGTCTCTGTGCGCTAAGC
>P_1372
TATGCATAGCAAATTCGAGGCGGGCACAAGAACGTAGAGAC
>P_1373
CAATTATATGATGCTTATCGCTAGCCCGCTTTTTAGCCATA
>P_1374
GGCGTGGTCCTGGTCTCGGACGATGTCTCTTGAGTGGCACT
>P_1375
TGTCTGTGTATAAATTGTGGCGGTGATCATGTCTCGACAGA
>P_1376
CACGCCCATGCCCCAAATCGCGGCCCCATTCGGTGGCAGAA
>P_1377
AAATCGAAAATCCCGCGCGGCGGTGAGAGAAAAACACGGAG
>P_1378
ACAGATATGGATAGTAGGCACCGTACATAACTTCGGGGCAG
>P_1379
CACTTCCCCTCTCAATTTTCCAGCCGCATTGTTCGGGCTTT
>P_1380
TCATTTTTATTAATTTGCCACGGTTCCGGCTTTTGTTTGTT
>P_1381
CACATGTCGGCAGGGAGTCGCATGCATAAAAAAAGAAAAAA
>P_1382
CTTAATGGTAGATAGAAACGCTTGAGGGGAGTGTAAACAGC
>P_1383
GTGGAAGTCTAAGGGAAAATCATGCACAGGAATTTTTCATC
>P_1384
GGCGAAACAAACAAGCGTCGCGTTATTGCTATTTCCTCATT
>P_1385
AGTATATAGAAAACAAATTCCAGTGTAAAGCTGCGTGACCG
>P_1386
CAGCCGGCCATCGAAAAATTCGCCCCCAGCATGGTCTATAC
>P_1387
CTTGTGGAATATTATAAACGCAATCGCAATGCCCGTGTCTT
>P_1388
ACCGTCGTCGGCGTTGGAGACGGGGACGAAGACTGGGACTT
>P_1389
TGGCTTTAACCCTTTAAGCGCCGGATGGGCCAAAATGTTCG
>P_1390
CGGCATCCGCTGGGGGTCGGCGGTGGCTCCTGGCTGATGGC
>P_1391
CTGGTTATTCTCAATGTTTGCGGTCGAGAACTTAGCACGGT
>P_1392
CATTCCATCGACAGTTTGCGCTGCAAGGACGAAAACAGCGA
>P_1393
GCTCGTTACAGCAACTGCAGCAGCAACAACAACAGACTTTT
>P_1394
GCTTTAATTATGGCTTAAAGCGATGTCTCCACATGGGTTAA
>P_1395
AACTGCCGCCGAACCAGACGCTGCCATTAGTCGAGCGACTT
>P_1396
AAGATTTACTAAATGAAAAACGGCATTTTACATAAATGTTA
>P_1397
AAATAAGAAGGAAGGAAACTCGGGAGCCAATGAAACGTAAA
>P_1398
CTAACACACAACCCCCCCCCCCCCCCCCCCACACACACACA
>P_1399
AAATAGCCCGCATTCTCACGCCTTCGTGGAATCGGAGAACA
>P_1400
TGTAAGTGGCACGGAGCACACGATGTTACATTCCTGCTGCC
>P_1401
TCACATTTTCATTCGATTTCCCGTAGTGGCGTGCTAATTTT
>P_1402
TGTGCGTCGGACAAAAGATGCGATGATGGCCCCAAAAGGGG
>P_1403
ATTTGGCCCGCTTTATCGCCCAGCCACAGATTTGAATCGGC
>P_1404
GCAACAAAAAACGCATGGCGCGGCATAAAACAGCATCAAAA
>P_1405
TTCTTCCCTAATAGAATTTTCCCTAATATTAATTACTTCGT
>P_1406
ATTAAGTGCGGCTGAAAGCGCGCTGCCATAAATTTGCTTAA
>P_1407
GCCAACAGCCCTCGGATTTGCACGGCCACAAAATTGCCACA
>P_1408
CGCAGCAGCAGCAGCAAAATCAGTCGCAGCAGCAGAAGCAA
>P_1409
AAGTGACTTCGAGCTCGAATCGGGGGCAACAATTGTTGGCC
>P_1410
CACACAAAACTCAAGTGGCGCGAAAATTCGAGGCACAGTTG
>P_1411
ACGCCAACGATGCTGCCAAACGGCCACGCCCCCAGCGCCCC
>P_1412
ATTATTTTTCATTGACACCCCGAGGGCATAATAATTGTCAG
>P_1413
AAAATTGGAATATGCAAATGCAGCCCCACACACACACTGAC
>P_1414
CAATTCTCACAAACAATTTCCGATTCCAGTTTTTTTGGCTG
>P_1415
AAGACGTTGTTGTTGTTAGGCGTGCTCTGCTGCATACAAGG
>P_1416
TGCGCACATCAAAATCTTGGCGAGAGCATCGTCCTTCGCTG
>P_1417
ATTTATTGTGTGAAATTTTGCATGTGAATGGAAAATGCACA
>P_1418
GGACCCAAAGACCATACCCACACGGCCGGAAAATGCTATTG
>P_1419
ATAACGAATTCCTTACCCCCCCCCCCCCCTCAAAAATCCCC
>P_1420
ACAACTCTTCACATAACTCGCCTTGACGTGGGGATTATGGG
>P_1421
TTTGAATCGCAGTTTGGAGCCTCGAACAATGCCGACCATCA
>P_1422
GCCTAATTTCGTTGGAAACGCTGGCATGTCTTTGAATAAAC
>P_1423
AATTGCCTTCATATTTTAGGCGGCACCATTGCTCAAGCAGT
>P_1424
GCAGGAACGAACTATAGTCGCGCGCACTTTTTTATATGCTC
>P_1425
CCATCGGGCACGGCTCAGGGCAGCAAGGGCACGGAGCTGAA
>P_1426
AGCGGGTATGGATGAACAGGCGGCCTATGGAGTGCTCTCCG
>P_1427
AAATCAGCATTCAGCGAAAGCAGCATTGTGATAAACATTTA
>P_1428
GCACATACATACACGATTCACGGGCGCCACACGGGGCATTG
>P_1429
CGCAGAATTCCAATCGCACACGGTCTGAGTCACAGCCCCCA
>P_1430
TAGAAATGTGGCCCAAGGTGCGGTTCTAAGAATAAAGCGGT
>P_1431
TTTGGTTTTTGGTTTTTGCGCATGTTTTGATTTTTATCATC
>P_1432
ATATATGTTTATAAATTGCGCAGTGCCTCTATAATTAGCTT
>P_1433
TGATGTGTTGTGTAATTTTCCAGCATTGTTGTCCGCTTCTC
>P_1434
AGTCCGAGACCCTTCGGGAGCATGGACAACTCTCCGAACAG
>P_1435
AAAAATCAGTTATAGAATTGCGGCCATACGAAACCAGATGT
>P_1436
AGGCCTCGCCTCTGGTCGCGCATGTTGTGTCAGCTTCCATA
>P_1437
TTCGCCACATCCTTTCCCAGCGGCATCCATTCGCTCCCTCT
>P_1438
TTGAAAATTTATAAAATTCGCTGTAATTATTTTTAAAAAAT
>P_1439
TTTTTTTTTTACAAAAAAACCGAGCGCGGCAATACAAATTG
>P_1440
TGAAGGCACTTCCGGCATCGCCGTAGAGCAGATCTTCTTCG
>P_1441
AAAATAGTACCTTTTTTGCGCTGTACCATTTTTCTAGCTGC
>P_1442
CCTCTTCACCCTGCCATTTACAGTCTCATTAAATTTAATTG
>P_1443
TGGCCTAGCCCCTGGCCACGCCCCCGCAGCCAGCGAATCCC
>P_1444
TAATTGTTTGGGGTATTTTGCACTAACAATTGACCGCAACT
>P_1445
CGGAGCGGACAATAAAATTTCGAGCCCAAATGTCATACGCA
>P_1446
AGAATAAATAATGAAAATCCCCTGCGAAATGATCATCTTAA
>P_1447
CGCTCTGGAGGCAGCGCAGGCGATGGCGGCGGCTCAGACGG
>P_1448
CGTTCCTTGCCCATTTAGCCCGTTCGCATCAGAAAACGAGA
>P_1449
AATGCAGCAAAAGCAAAAAGCACGAGCACACAAGCACAAGC
>P_1450
ATGACAAGTGATCAAAAATGCAGCAATATTTTACAGCCAGC
>P_1451
ACGAAAAAACTGAACAGCAGCGGCAAAAACTGAGTGTCAAC
>P_1452
GGAGGTCAGAGTTCGTTCTGCCTCTCGGATCTCTTCACTCG
>P_1453
TTTATGACACGTTGAAAATTCATTAAAAACAAAAACGCCAT
>P_1454
TTTAAATCGCCCTCGAAAAGCAAGGTGGCCGCGCAGATCTG
>P_1455
GAAAAAAATGGAAAAAAAGGCGGTTATTTGAATAATTTTCA
>P_1456
CTATTTGGGGACAGTAAATGCGAGAAAGAGCGAAAAGAGAG
>P_1457
GGGAAATTTGCTCGCAATCGCCCTTTTAAGTATGCAATCTT
>P_1458
TTCGATGCAGGAGAAAATTTCATGGGTACCAATTGAGATGT
>P_1459
AGGAAAATCCCGTGAAAATTCGGCAGGGGGCCACAGTCCGT
>P_1460
CACTTAGCAAAAAAAAAAACCGTGCGCACAATATGTTATTC
>P_1461
TTGGGAGTTTGTGACAAAAGCCTGCACAGATTTGCCAGCGT
>P_1462
TTAAGAAGCAGTTATTAGTGCGGCCTGTGTGAACCCAAAGT
>P_1463
AGCAAGTTCGTCAACAAACACATGTATGACATCAGCAAATA
>P_1464
AGTTTACGACATATGATTCGCAGTAAAGTGATAATAACGTT
>P_1465
CGCATACAACAAGCGCGGTACGCGCGTGGTAAAGGAAGCCC
>P_1466
CGAATTTTTTATCACAGCCGCCTGCGGGAACTTCTAAATTT
>P_1467
CGGTTCGACGATAAACATTCCGGGAGAGATGCAGCGCATGC
>P_1468
CGGGCGTAATTCAATTTTCGCCCGACGCCCAACATAAATGC
>P_1469
CCTGCACGCCAAAGACAAAGCGAGACTAGCGAAACCATAAA
>P_1470
TCTGAGAGACACATGGAAAGCGGCCGTGAAGCGAGGCAGTG
>P_1471
CCAGCACCCGCATCCATCCGCCCTCCCGACATCTTCGTCCA
>P_1472
GGAGGAGCTGCAGCAGTCGTCGGCCATAAGCGAGCACACGC
>P_1473
TAAATCGAAGTTTCATTCGGCAAGGACACAGGGACAGGACG
>P_1474
AATGCTGTTGCTTTTCGACGCACTAATTTACATATTGTGTT
>P_1475
GCAAAAGAGGTTGAACGTGGCGCTACCCTTTAAATGACTCG
>P_1476
CATGAAACATACACGAGCGGCGCGAAAACTTGCACATTTGC
>P_1477
CTACGGATTTGTCGTAGGTCCCTGGGCAAGGATTCGACTCG
>P_1478
CCACCAATGCAAATAAAAAACGGTGAAGCAAAGTGAGTCGA
>P_1479
GATGCAGCTGGCGCTGAAAGCGGAAATTTGACACTCTCGTT
>P_1480
TATGACACACAATCTTTTTGCGCTCCTTATTTTACTTTCCG
>P_1481
ACTGAACCTGGATGCCACGGCGGCCAGCACAACAGCAGCTG
>P_1482
CCAACTTGGGACCCACGGCTCAGCAGCACATCTCTGGGCAC
>P_1483
CGGTGTGCACTCCTTAAATGCAGCATTTAATACGAGCAAGC
>P_1484
CACCGCCCGCGCAAAAAAGTCTCGAACGCAGTGTGCGACTT
>P_1485
GGGTAGCTATTCCTCCCCCTCTCCCCCCACACCCACCACTT
>P_1486
TACCAGGATCAACGGCGTCTCGGTGAGGGTGCACCCACTTG
>P_1487
GGTACTGGCAGCAATCTTGGCCGTAACTAGTGAGAGAGTGG
>P_1488
CACACACGCACTTTCAACCGCCCACGCACACAGCCACACGC
>P_1489
GAAGTTCTGAATGAATTTTGCAGCCATTTTGTAAGTTAACT
>P_1490
TGGCTCATGTGTAAATAATTCATGCTTTGATTCACTTACTT
>P_1491
GATAAAGATGTGCCCATCCACATGATTGACCTGCCCACCCC
>P_1492
TAATGATTTTGAGCGAGAGGCGCGGGTGTCCAAATTCCGAC
>P_1493
ATAAACCTGGCTGCTTCCTCCGGTAGCCCCCATATCCACTT
>P_1494
TTCTGGCTTTCTGACCAAAGCCCTCGCGCCACATACCATAT
>P_1495
GTAAAAACTACACAAAAACGCAGGGTTTACTCTCTTTAATA
>P_1496
GCTGCAAGTACGGGGTGCGGCATTCGCATTCGATCCCCCTC
>P_1497
GAAGGAGCTCAGGACAAGCCCGGCCAGGAGAAAGTGGAGGT
>P_1498
CTATGACGGCGAGAAAATTCCGGAAATGTGGCGTATGCTTT
>P_1499
GTTGAACGCAACACTAAGGGCGGGGTTTGGAATTTCGGGGT
>P_1500
AGAGACATGGAAACAAAAGTCGGTCCAAAGTTCACGTTTCT
>P_1501
GAGAAAAGCTGTGTGCAGCCCAGCAAGGAGTTTGTGTCCTG
>P_1502
ATATGTTGCCCTTCGAACCACACGAATCGGATCCCACATAT
>P_1503
AGGATCACGACGATCATACGCGGGACATGCCATTAACTGGG
>P_1504
GAGAGCCATTGGTGTTGGGTCCCGAATTGGCCATTGATAGC
>P_1505
CCCAGCAACTGGAGATTTCGCAGTCGTTGCGTCCGGGTCTA
>P_1506
CCTTCTCGGATGAGCTGCCCCAGTCGCAAACTCCTGCCCAG
>P_1507
AAAATGTCCTATAGACTGCGCACTACCCACTAAAAATAGAA
>P_1508
GCGTAAATAGACAGGAAGCGCCTGCGAATCCTCAGCACTCC
>P_1509
GTTTCGAGAAACTTTTGACGCTGCATTAACATTTAAATGAG
>P_1510
AAAAAAGCGGCGGAAAAAAGCGGTTGAACGGACAGAGGCGG
>P_1511
ATTTTGCTATTGATTTTTTGCCTTACATCTTAAAAGAACTT
>P_1512
GCAAGCCGCATCGAAATCCGCTCGATTAGCATAAACGCATT
>P_1513
TTGCCGTGGCGCGTGGCAGGCAGTGGTACGTGCCACAGTGC
>P_1514
TCAAGAATTTATATTAAAGTCCCAAATCAGTTTTAGAATCT
>P_1515
GTGTTACTAAGACTAAGTTCCTAGAATTCATAGATTATAGT
>P_1516
CCAGTCAATTATATATCATTCAGGATTTATCTCTGTGGATT
>P_1517
CAATGCCAATAAGTTGGGGCCGGGGTCTAAAGTTTTACATT
>P_1518
GGGTTTTCTCTTTTGGCCAGCGGTATCCGGAGAACCGATCC
>P_1519
CTCGCAGCCGGTTTGAAACGCAATAAGATTAATCGCCAGCG
>P_1520
CTGACATCTCGAATTTATTGCGGCCAGGTAATACATACGAT
>P_1521
TTGATTTTCAAGGCGGTCGTCGCGAGTATTTCCCCCGAAAG
>P_1522
TATTTTGTACGTTGACAACGCTGTAATATGCATATACATAT
>P_1523
ATGAAGGATCTGCTTTTCTGCGCCCTCGACGTGGCCAAAGG
>P_1524
AGTTAATTGAATACCGCAATCGGCATGTGCACTTGTGCCAA
>P_1525
GTTTCATGAGCGAAAAAAAGCGCTGACAAACGTAAAACAGA
>P_1526
CCCACGAATATCGTAAATGTCAGTGGAGCCTTACGACTGGC
>P_1527
TGCTTCACTGTCCTAAAACACCGTATTGGCTTCACTGTGCC
>P_1528
AAAAACTACGGCGAGAAATGCGAGAAGAATTCAAATAAAAC
>P_1529
AACTTGCAACACACATTGGGCAGGAAAAAAAATTCACTACT
>P_1530
CAGAGGGCCAGAGAAATGTGCCTAAGCAAGCACAACACACA
>P_1531
AGACTTGAAGAGGTTGGACGCATGCGGCACTTGCTTCTGCT
>P_1532
ATTGTCAACAATTAAAATCGCGATCGTTTCATTAGCGACCA
>P_1533
CGGATCGTTTAAATAAAAATCGGTTGGCATGCAATTTGACT
>P_1534
TGCGTCAGCAGCTCCGTCGGCAGCAGGAGCTTCATCCCCTG
>P_1535
CTTGATTGGAGGCGTTTTTTCACCCTCATGATTTTCACTGC
>P_1536
GATGTGGACGGATCTTCTGGCCTGGACACTGCTGCGGAGGG
>P_1537
TGCAGTAATCGCAGGACCCGCAGTTGCAAGCCCCGGATAGC
>P_1538
GCCATTTGCAGTGGCTTTTCCCGTTGCAGCACATTATGTCA
>P_1539
GCACTTGAATTTTTAATTTCCGCCAATCACTTCATCAATCA
>P_1540
GACTGGAGTGTATCTGCTCGCGCTGTCTGGATCCGACCGAG
>P_1541
GCTCCAAAAATTCCAATAAACGGCAATCACAAGAGGCAGCA
>P_1542
CTGCATGGGATCTTATCGCTCCCTAAGGGGTTTTTTCACGC
>P_1543
CTATTTATGACTGCAACTTTCGGTCGAGTCGGGTGGGGTGT
>P_1544
TTTTAGATGCACTCAGAAAGCGGAAAATTTATTTTATACAT
>P_1545
CATACATTGTTTGCCATTTGCGGTGGTCGGCGACAAGCTCT
>P_1546
ACGTTAGACGCTATTGAAAGCCGTAACGCGTGCAGCGGCAT
>P_1547
GCAAAAGTGTTTTCCACGCGCGATCGATATACACGGCGCCA
>P_1548
TTTTTTTTTTAATTTTCACGCATGAGTTGAGTTTTCCAAAG
>P_1549
AAGTTGATAGATGGCACAAGCAGCATTCGTGGCATTCGAGC
>P_1550
AGACCACCCCCAACATTTTGCCCGCTGTTGTTTATTATTAT
>P_1551
AGCCACTTATATTTTTCAGCCCCGAATTTCAGCAAGAATAG
>P_1552
CTGCAGGGCTTTTCAAGCAGCGAGGTGAGCAAGAGGGCCAG
>P_1553
AATTTTTCTAATTTAAAGTTCACGATTTGTGCTTCGACTTG
>P_1554
CACAAGCAGGATGCTGCCTGCCCTAATGCCATTCCTCGCCA
>P_1555
AGAGAGTGAGAGCGGAAAAGCGAGTGCGAAAATTGCAAATG
>P_1556
AAAGTTAATTAAATTGTTTGCATGCGGCATTAACTTCTAAT
>P_1557
CCCAAGCTCAGGCTCAAGCTCAAGCTCAAGCTCAGGCCCAG
>P_1558
GCCCTACTCCCCCTCGTCGGCATCCTCTTCATCCTCCTGCT
>P_1559
GTCAGCTATATAGGTGATTGCAGTCAGGAGCAGCGCCATGC
>P_1560
GTCTATTGGCACTGCAAAAGCGGTTGGAATTGTAAATATTT
>P_1561
CGAAGGGAGTTGCCCTTGGGCCCCAGCAGTTTTCCAACGAA
>P_1562
TCTGGGGGCTTGGGGAATCGCCCTAAAGTAGCATTTGTTAT
>P_1563
TCGATGATTCCAGCTCCCAGCAGCAACCCTCGTTTATGTCC
>P_1564
GCAAAGGCTAAATGTTTATGCGGGGGTATACACGATAAATT
>P_1565
GGTCCTGGTGGAGATTGGAGCGGTTCTGGATTTGTCCAGAT
>P_1566
GAGTTCAACATGTCCACAAACGTGGATGTGCCAAAGGCGTT
>P_1567
TTAATTTGGCGCTCTAGCCGCGGTCACACTGGTTAGGTAGC
>P_1568
GTAAAAATCGGCTATTGGCGCCGGAATTGCAACTGCCGAAA
>P_1569
GGGAAATATTTGAAAAAAGGCAGGAAATATCAACGATTAGT
>P_1570
AAATCGGAACCTAAAACGCTCGGCCAGATAAAGTTTTCGTC
>P_1571
GAATTTACATAGACAATGTGCGATTTTTGTGGCCTGAAAAG
>P_1572
TGGAATTCTACCAAATTTTTCGGCGTTATTTATTACTTTAC
>P_1573
TATGATAATTTCCTAGTTTGCGGTTTGTGCTCTTGGATAAT
>P_1574
TCGGCGCGGAGGAGAGAACGCATGCGACTTGTTGGCGCGCG
>P_1575
TCTCTATCACATAGAAGACTCGGGGGCAAATGGCCTGGATC
>P_1576
AAATTGTGTAATGTAGTTGGCGAGAAAAGTGAAAAGGGGGG
>P_1577
AAATATTATTGTTATTCTCGCGAGATTTATTTAAATAAATG
>P_1578
ACATTTTACTTTTTATCCCTCAGTGATGCGGGAGTGGAGCA
>P_1579
TCCAGCAGTAGATCATCGATCGGTGCCTGCGACAGGCAATA
>P_1580
ATTCATCTTTTCAATTTTCGCCCGAAACCCGCACATTTATG
>P_1581
TACCACCCAAACGTTCGCGGCACGCTGATGCTGATAATGTG
>P_1582
GTAATTCAAAATGACAGACACGTACTCGACGAAGGCGGCCT
>P_1583
AAAAAACAGGATAGGAAAGTCGGGAAACTTTCAAGTCTGAT
>P_1584
TGCAGTTCCTGATACAATCACGTGATCTCGGCAACGATGGT
>P_1585
ACGTGACATTTGCCATTTGGCGGTTTGGTGGTAAATAAAGT
>P_1586
AGAAACATTTACGTTTGCAGCGTTGGTGTTGTTTTCGCTAC
>P_1587
GGATCGTCGATCATAAAACGCAATAGTGAGGCATCCATGCC
>P_1588
ACCGAATATTAATTTGGTTTCGGTTTTTGTTTTTGTTTAAT
>P_1589
TCTTTCACTCACTTGAAACGCTCTGGCGTCATCTCGTGCAG
>P_1590
GTTTCTGGCCAATGAAGTGCCGGCCACGTTGTTCAATTTTG
>P_1591
GTCGCGTTGTTTGCTCGGCGCGGGCAATTATCGGGCGAATA
>P_1592
GCCATTCGTTCACTTCGACTCCCGCTTGTTGGCTGCTGTGG
>P_1593
CGCAACAAACTGTCGCTTGGCTGCAAGGTCAATATTTACAA
>P_1594
AATGCTGGCAATATTTCACTCCGGAATGGTCCGTTGCCAGT
>P_1595
AAGCTACCAAAAGGAAAATACCCGAGCAGAAAGAGACAGCG
>P_1596
AAAAAAAATACAAAGTTACACGGTATTCAGAAGAGTAATCT
>P_1597
ACGTTTGGAGCTAAACGCTGCGTTACTTCTATCTCGATTGC
>P_1598
CTGTGTGTTGAAAGCAGCGGCTAGCTTGAACTCGAGGAATT
>P_1599
TCCACTATATATGTATCGCACGGTGTACTCAAAGAGGAGTT
>P_1600
ATGAACATATTTTTATTAGGCAGGAATAGTTTTAAGTTTTC
>P_1601
CAGCGGCGAACAGGATTGCTCACGGTCACCGAGAGACCGCC
>P_1602
GTGGAAGTGCCACAAAAAGGCATTATTTCTTACACCATGAA
>P_1603
AAAAACACATTCGCTCTAAACGGTCGCATGGAATGTGTGTT
>P_1604
CAAAGAGCACTTTCCAAGCGCGATAAAGAGAAACGCTCTCG
>P_1605
CAAAAAACGCTTGTTTTTTACAGCATTGTCCAGGAGGCATT
>P_1606
ATAACGGCGACAGCGAATTTCGATAGAGCTTTGCGAGACAA
>P_1607
GCATTTGTTGCTCGAACTCTCGGCGTTGTTGTTACTGTTTA
>P_1608
CAATGCCCCCCCGAAATCCCCGGGAATATTGATTTCCCCAT
>P_1609
TCCTTAGAACCGAATTTTCGCGAGGGAATTTCGATGCGCCT
>P_1610
ACTTCCGTGCCAGCCGCCCACAGCCACGATAAATGAACCCG
>P_1611
ATAAATATAAATATAAATTTCGAGAAAGGCAGGCGGCGACC
>P_1612
GCGGCACGATAATAAATTTCCCCGGACAATATCCTGCATTT
>P_1613
GCATATATTCCGAGGGCCAACGGCATTCGACAGAATCGGCC
>P_1614
CCTCAACATCACTCAGTTTCCGGTTCATTGAATTTTAATTT
>P_1615
ACTTTGCTTAACTTTTAACGCACGATAGTGTATCTAGAGTT
>P_1616
TCCTGGAGGATCCGCAGTTGCAACAGCAGCTCGAACAAGTG
>P_1617
TACAGTCTGCCATATTGGGGCGGCGATGGTCGCAATCATGT
>P_1618
ATATAATCAAAAAACGATGGCGGCGGTTCCAAAGGGAACAA
>P_1619
GGTTCGAGGCCAATTGCAGGCGTTGACAAAGTTTTGCGTGA
>P_1620
AGCATTTCACGTGTTTTTTGCCCCAACAATCCCGCGGCTGT
>P_1621
AAATATTCTACTCCTAGCGGCGGGAAGCGGATTAACGCCAA
>P_1622
ATCTTACCGTCCTGGGTACGCGAGAAGGGCATGCCGTAGTT
>P_1623
GTATCCGCAGCCGTATCGCACGGGCTCCCATTTTGGATTCA
>P_1624
ATTGACTCTGCTACCATCGCCAGTATAATTGAATTTTTTCC
>P_1625
ACTTAAACGGCTGTGGACCGCGAGACTTTCGATTATAAATA
>P_1626
TATAATAACACTCTAATTTGCATGTGCAGCTGCAGATGCTG
>P_1627
AAAATTCCGACATTCAAAGGCGGACGAGCGAGATGTGTAGT
>P_1628
CAAGAAAATCCGACGAAACGCGATTGGAAACCGAAAAAGAA
>P_1629
TTTTTCAAAAATTACAAAATCCTGCGAAGAATTTAAGATGT
>P_1630
TCCGAATCCCCGTAATTATGCATGAATCGTGAAATCAACTG
>P_1631
GTAAAATGCAAATAAAAATTCAGCTCCAGCTTTTGGCTCCT
>P_1632
CTTTAAGTGCAATTCAGTGCCGAGGACAAGAAAACCTCAAA
>P_1633
TGAAATACAATTGCAATTTCCCGTGTCCAGCCTCCTTGCCC
>P_1634
TTTTCGGTTTTCCCCATTTGCGGTGGAGCCATTAAAGTCAG
>P_1635
TTTATGTTGCATACATTACGCAGCATTTGGCGTTTTATGGT
>P_1636
TTAATGCACTTTATCGCCCCCGGCCAGGCGAAATTACTCAA
>P_1637
CCATGCTCTCGCATTAATCGCCTTACTTGGATTTTAACTAC
>P_1638
AAAGTTTTTTAATCAAAAGTCCTTCCCGAAAATAGTTCGCT
>P_1639
TTTATTGTCCGCTCGATTCGCGGTTTGCATGCTCAGCAAAT
>P_1640
CTGTCAACGAATATAACACGCCCCAGTGGCCTAATGGATAA
>P_1641
AAAAATAGAAAAATGGAGCACAGTTGCGACAAAAAGGGAAA
>P_1642
CGCAAACCGAACGAAAGCCGCAAGAAAAGAAATATTAACTT
>P_1643
TCCAAATCTTCAATGTCACACCCCAATAAGCTAGTAATCAA
>P_1644
TACATCAGGACACTTGTGGCCAGGGACAGTGAGACAATGGG
>P_1645
GAATTTCGTGAAAAAAAAAACGAGAGCTCTATGTTTATCCA
>P_1646
CGTATACCTCTCATACTTCTCAGCCACAACTCACAGCGATC
>P_1647
CAGCCATTAGCAGCATCACTCAGCATTGAAGAAAAGTCGAA
>P_1648
CTCTCCTCGTGGAATTTCCGCTGCATTGGGTAAGTCGGGAG
>P_1649
ACAGAACACAAAAACAACGGCAGCAATAGCAAATCACACTA
>P_1650
AACGCCCCCCGTATGAATGGCGTTCGAAAGTTTTTTCATTA
>P_1651
TCTCAGCCTAGATCTCTGCGCGAGAGGATGATGATAAATTT
>P_1652
GATTCGCTTGAATCAATTCGCAGTGCCTTTCTGGGGCCAAA
>P_1653
GCAGGCCATAACCGTTTTTACGGCCCCAAAGATATTCAAAA
>P_1654
CCACCCAGCAAGTGGCCGACCGGCAAAAAGCAAAACAAAAA
>P_1655
CTCGAGAGTCAAGGCGAAGCCGTGGCCATACTTTTATTGAC
>P_1656
GGTCGGAGTGGAGCAAAAAGCAGTACAAAGAATCTTGTATT
>P_1657
CATCATCTCGTTGCGTTTTCCAGGGCTGCGAAATTGTTTGT
>P_1658
GGAAAAAAGAACTCCAAAGGCGATGGGAGCAGAAAGCGTGG
>P_1659
GAAAAATGCGCAAAAAAATTCACGGCTAATTCTAAATAGAC
>P_1660
TTTTGAGGCCCATAAAAAAGCGATCCATGTTGCGATGGTGG
>P_1661
GTCGTGGAAGAAACTTTGCGCCCGCCCTGGAAACTATTTCA
>P_1662
AAACTTGTTTGCTCTCAAGTCGGAAAATTTTTATTAGCCGC
>P_1663
GTGGGGTGGCCCAGGTGAGTCCTGAGCATTCGAATTCGTGC
>P_1664
ATTAAAAATCAATTTGAAAGCGATTTTGCTACCTCTGCAGC
>P_1665
ACGATTCCACATTAAATTTGCAGGAACACAAATTGTCGCTT
>P_1666
CCATAAAAATTTGTAATTTTCCCCAACACATATTTCCTTTT
>P_1667
GACACACTTGTTTTATACGGCTCCAATAGCCAAGTAGCGCT
>P_1668
TGAACCTCCCAAGGTTTTCACCTGGTCCTTCTACGACCACA
>P_1669
AACAAATAGACAGTTTAACTCGGGAATTTTACGAACCTATA
>P_1670
AACATCGTCTACAAGTTCCACGGCCACAAAGCGCCCATATG
>P_1671
CTAATGAGCCGCATGTAAAGCAGTAAAAAAAATTATATAAA
>P_1672
TCAAAAATCAATGAAAATTTCGGGGGAAAATATTGAGAGAG
>P_1673
TAGATCGCGTTCATAAAACTCTGTAGTATCTTTTTATACCA
>P_1674
AATTTTTTGAGGCAAATTTTCGGCCGGCTGTTTGATTCTTT
>P_1675
ATTACATGGAAAAAGTTTTGCGGCCCCGCCTTCAGCTCACG
>P_1676
AAAAAAAAACAGAAAAAAAGCGAGGGAAGCGTGTTGAATAA
>P_1677
TTATAATTAACCGCAAAATGCAGTTACGAGTCTATTTTTTT
>P_1678
AATTTTCTCGTATGGGAAAGCAAGGTCCTTCTCCGTATATC
>P_1679
CCTTCTGCGATCGAGAAACGCCCACGCAGAATCCGTGTCGC
>P_1680
AGAGAACGATGAGGAGGAGGCGGGCTCGACGGATCTGAACC
>P_1681
TCAAAATCGGTGTGGCTCCGCAGCTTCGTTGTAAGTCGACA
>P_1682
GAGAAGAGGCTCTTTGAGCGCGAGAAGCGGGAGCACAAGAT
>P_1683
ACAAAGGATGAGAGGCGCCGCGGGATGTGTTACTTTGACTT
>P_1684
AGCAAAACAACTCAAAACGGCAGCAGAAATAAACAAGGTGC
>P_1685
CCAAAGCTGACCCTCTGCCGCAGGGTATACAACAGGTGGAC
>P_1686
AATCGAGAAAAAATGAGGCCCGGCCACAAAGTTTTACACTT
>P_1687
CACTTGGAGTCCATCGAGCGCAGTTATTGTCACGGCTGTTT
>P_1688
TGAATCAGCACAAATAATCACGTTAGCTGCACATCTATGTC
>P_1689
GTGACTCCTTCCGTCGCCGGCGCTCGAGGAGCAACAGCCTG
>P_1690
AAATGGGGGGAAAAAAAAGGCAGCACCCAGGGCGGGGGAAT
>P_1691
TGGGAGAAGTCCTTTGGACGCCTGATTGCCGCAGTAAGGCA
>P_1692
TGTTGTGCTTGTAGAATTGGCGGGGGCAACTGAAATTTCCG
>P_1693
ATTCATTGCATGTATAAACGCCGGAAATTGCCCACCGACAG
>P_1694
GGACAGTTGGCAAGCAAACGCTTGACCATAAGCACTCATAA
>P_1695
CCTTTTTTCTCTTTTTTTTGCCGCAGCAATGTCAGCCACGC
>P_1696
TTTAGAGAGAGAGCCAGGCACAGCGTCAGCAAAACTAATTT
>P_1697
CTTCGCATTAGGAACATCGGCGCTACTCGACAACATCAATA
>P_1698
CCCAGGGCAACTTCAACCTGCGCGAGTTTTAAGCACACATC
>P_1699
GGCGACTCATGGCTAAAATGCGGTCGCCCAATGACTGAACG
>P_1700
CAATAACAGAATCCGGGCTACCTGGATGGCAAATTTGCCAC
>P_1701
TATTTTTTTTTCATACTTTTCGGCTCCTCTTGGCCATGAAA
>P_1702
ACTTATCATGCAAAATTCGGCAGCCCCAAGGTGGATACATG
>P_1703
GGCGGATTATTATTGAATTTCCCGGCCAATCTTCGATAGCT
>P_1704
GATTACTTGGCCAGGGATCGCCGAAATTATTGTCATTCCGG
>P_1705
CTTGCCGAAACTTTTCGACGCGATATTTAACCCTTTACTTT
>P_1706
CCACTTTAAGGGGTATTTTCCGAAAAAATCAAGCCTTGAGA
>P_1707
CCCTAGATCAAACCAAATCGCATTCGAATATCATTTTTATT
>P_1708
TTGGCCCAATAATGTTTACTCGTGCGGGGAAAGCACCGCAG
>P_1709
AAATAAACGCCTACAAGGCGCCGCCTCGAAGACATCGTCCT
>P_1710
GCCACATGCACAAGGGGCGGCCGCAACACGTTGCGTATGCG
>P_1711
TTACGGCGCTTTGTTAAACGCTTCAACGTGAAACCGAATGC
>P_1712
TTTCGGTGCACTGAGAAAAGCGTTGCCAATCTTAAGCACAT
>P_1713
AGAAAATTTGATTAAAAATACATTGCCACCCGAAGGGCCGT
>P_1714
AAACATTTGCATGCCAAAGGCAGCCGGACAACAATTACCAT
>P_1715
GTCAGTTGGACACAAAAAGTCCGTAGCAATAAAAATAATAA
>P_1716
ACCGCCTGCACTGGATCGCTCTGCAATGGTGAAGATGTCAT
>P_1717
CAATCTGCCGCTCAATCCACCGGCCACAAGCTCCCCGCATT
>P_1718
ATTTTGCCGACAAATTAATGCGGTCCTGCCAAATTACGGCA
>P_1719
CAGCTCACCGTCAGCGGCGGCAAGGACACTGACATCCTCGT
>P_1720
ATTCCATACGACTTGTTCAGCGGCAGTGTCTCCAAGTTGTC
>P_1721
TTCCAGTGCGAAATGGCCGGCGGTTGCCTGTTTGCGGACTG
>P_1722
AGTAAACTTGCGACATTTCGCGCGGCTCAAACTTCTTATCG
>P_1723
TTATTTTAGTTAGAGTTTTCCCTGCTCTACATGAATCGCAA
>P_1724
TAAATAACGACTGTGAAACTCGATAGTTACTAGATTGTTAT
>P_1725
CCACTATCCGACTCAAAGCCCGTGGGTCGCGAAAACGGTCT
>P_1726
AAACCCACTAGCTGAAGATGCAGCATCAGGGGATAGGGATC
>P_1727
AAGTCCAATCATCCTTGACACCGTGACGCTGTAGTACGTCA
>P_1728
CTTGGCGGATAGTGCATTTGCAGTTGCAATTTCATCAATCG
>P_1729
CCAAGCATGCCGTTCGTTGGCTGCCTCTAAAAACAGTCAAA
>P_1730
CGGCAAGCAGCAGAATATTTCGCGGTTTGAGGAGATCTTCC
>P_1731
GTCTTTTGCATAATCATTCGCACGATCACTCTCATCAGCAT
>P_1732
GAAATATGACAGTTTACAAACGGTAAAAAATGTGCCCCACA
>P_1733
GGGCCACACGCAGCGATCGACAAGAGAGGCAACTGGGGACA
>P_1734
TGTGGATGCTACGGGGGGTGCGGCGTCAGGCGGCAAGTCAC
>P_1735
ATTTACGGCCCTCCCACCGGCAGGGTCCTTTGCAAAATACT
>P_1736
ACACACACACAAACACGCGCCGCCCACAGAAATATGGCATG
>P_1737
CATAACTTTGACAATTAAGGCCTGAATCACCATAACCCGCT
>P_1738
ATCTACATCTGCATCTGCGTCGTGGTTAAACAGGCGTACGA
>P_1739
ATTTAAATCGGAACTAAAAGCGATTTATATTTAAGTACTGC
>P_1740
AGAGATAGCGAGACCGCCCGCCTGGCCGCAATTACATATGC
>P_1741
CTTAAAAAATAATGAAATTACGTTATTTATGATCAGTCAAT
>P_1742
AGCACAAGGCAAGAAAAATGCGGTGGAGAGCGAGAAATGAG
>P_1743
TCCAACCATCGCCTGGTCCACGGTCACATCCACGATGGCCT
>P_1744
GATGCATGCATTCCAAATTGCCTTACTAACGAAAAACCAAA
>P_1745
GGACACTCTGCTGCGAGGCGCGCTAAAAAAAATTGAGAAGA
>P_1746
CATTTGCCAATTCCCCCACGCCCGCCCACCTTTTACCCATT
>P_1747
CGAGAACACCTATGCAAACACCCTGGTGGCGGGGGCCAAGT
>P_1748
ACATTTCTACATATTAATTCCGATAGAGCATTGAACCGCAC
>P_1749
CTCGGCCGCTGGATTCAAATCGGTCGGGGCCGCCTTGACTG
>P_1750
AGGTGAACAACTTTCGCGGGCCTGCTCATGGGAAATATGAC
>P_1751
TTATTGAATTTTGATAAACGCGGCACCTACGCAGACGCAGA
>P_1752
AAATTAAATGCGATTCGGGGCGAAAGCAATGCGATGTGTTG
>P_1753
CAAGTCGAGGCGAGTGGACGCGGGAGTTTCGGTTTTGGCCT
>P_1754
CGGCGGTATGGGGGCACACACAGGGGCACACTTGTGGGCTA
>P_1755
TGCCGGGGCCACCAAAAATACCCGATTAATGCAGAGCGCGA
>P_1756
CTATTATATAAACAGATTCGCCTGGTTCAACAACCTGCTCA
>P_1757
TCCATGTGGGAAAGTGGGTGCGATAACTAGTTCTTAGAAGT
>P_1758
GAACAAATTTTTATGGATCGCCCTATCTGCATAGAGTATCT
>P_1759
AACCAGTAGAAGTGAAAAGGCAGGAATCAGAAATAAATTCT
>P_1760
AGAAGTTGGCGCCTTTGGCGCTTGGTCCTCTTCATTCGCCA
>P_1761
TGAATATTGCACACGAGACGCGTGAGATGAAAGAAAATGCT
>P_1762
ACCCTCTACTTTAAAAAAAACACGATTACTGTTTCCACCTG
>P_1763
GCGCCGGCTCTGGTCGCTGACGGTGGTGGGCAGGACACTGT
>P_1764
GTCCGCAGACGCTTAAATCGCTGTACAGGCTCTTTGGCCTC
>P_1765
CCAAGCAGGACAAACATCCGCAAAAAGCGGCGGCAAATCGG
>P_1766
GAGCTCATTCGTGACGGCGGCCCCAACAGGTGATCCGGATA
>P_1767
CTTTTTTGTAGATTAAAACTCAGTCCATGCAAATTAAAGAG
>P_1768
GAATTTGGAAATAAAAAAGGCCTTAAAAAAAAACTAACTTT
>P_1769
TCGGACCATGTTTGTTGCCGCGGAAAATCTCCCCATTAATT
>P_1770
TACCATTTAGGCATAAATCGCGCTGTCACCCCGATCAGCCT
>P_1771
ACTCACTCACTGAATGGGAACCCTAACTGAAGCCAAAGTCG
>P_1772
TACAAATGAAGATACAAATGCGGCACAAGGCGACGGACACG
>P_1773
TTCCCCGCCCACAGCGGCGGCAGCATGGGCGTGGCACCGTC
>P_1774
CAGAATCCGCATCAGTATCGCCGGCATAATCATTTCGCGGG
>P_1775
GAGTTGGCCAAGACAAAACGCGTGGTTAGTGGGTAAATTTA
>P_1776
ACAATTGATTCGGGGCGACGCAGCAAAGATAAACACACACA
>P_1777
CTCGCGCACCAGGCGGTTGGCGGTGTGCATGCAGAGGCGGA
>P_1778
GGCGATACGAAAACAAAACGCGCTAACTCACAATGCGCGCA
>P_1779
CCGGCAGGCAGGGACAATCACGAGAGCCGGCTGTCGCCCTT
>P_1780
CCCTCGATGGGTGAGCTGCGCGTTCGGGTATTGCCGTTTGC
>P_1781
CAGAAGTGTTCATAAAATTCCTCGAAGGACCTTCGAGTGGA
>P_1782
AATCTGGTCGCCTGAAGATTCGGAAACTTTTGCACTGACAA
>P_1783
ACCGTGGCGTGGATCACAGGCGGCCATCATGTTCTTGGCGT
>P_1784
CTCCCCCGAAACAATTGATGCGTGCTCCTTGTGGATGGTGG
>P_1785
TTTGTGACACGCAGATTTTCCATCAGTGTCAACAAGGCATT
>P_1786
AGGATGTCCCATGCCCAGCACGATGCCAGGCTACTCAACGC
>P_1787
GCCATTGTCGTTGGTCAGGCCGATGTCATACAAATCATGCC
>P_1788
TATTCCCGCGTGACAATTCGCAGTTTCAGCTTTTATACAAA
>P_1789
CTGGCTGAGACAATATTGCTCGGCCGAGCGTGAAATATCAG
>P_1790
AAAGGCCGTTAGTCTTTCGGCCGGAATTCTGCGGCTCACGG
>P_1791
ATAAAGGGGCTTTCAAATCGCGAGTGCGGAGCGAGTCGGTC
>P_1792
GCCAGGCCGTCGTTCCACCGCCGTCCCAAAGACGGAGTGGC
>P_1793
AGCGTGGCCGCCAGTCCCGCCGGTCATCAAGTGCAGCTCAG
>P_1794
GACCGTGCTTCCTTTGAGCTCGGCCGCAAATTTTTCGTGTT
>P_1795
AAAAGTTTACAAAAATAATCCGGGCAAAATAGAAAACACGA
>P_1796
TACTGTAAGAGCTGGAAATTCGGTTTAGCTAGTATTGGCCG
>P_1797
AACAAAATGGATTCAAAACGCGCGGCCCTTGAATCCGGCGA
>P_1798
CGCCTTGTTTACCTAATCCGCCTGGCCGGGTTATCCGTTAT
>P_1799
GCTATATAGCAGAGTGTTCGCTGTGACAATTGTGCGCCAAA
>P_1800
GAAGATGAGATGGCAGCTGGCGAGGCCCATGCCCATTAAAT
>P_1801
CACTGCCGGCCATTTAAATTCGGTTCTGTCTAATGAACTGA
>P_1802
GTGCAGCACGTGCGCCTGCTCGGGCGCCAAAAATATACGGC
>P_1803
AATTCCGCTCACCTTTCGCTCGATGCCGCTGCTGCTTGCAT
>P_1804
AGTTTGTACCGCAATAATTTCAGCAATTTCGTGGCCCGACT
>P_1805
CTGCCGTTCCGAGCCCCCCTCATCCCCCCCCTTCCACGTTG
>P_1806
ATTTATCCCCAGATCGGCGACAGCACTGACATCATCCCAGC
>P_1807
CCATTCGCCGGCTTTGTTGGCGCGAAGGTAGTTGATTACCT
>P_1808
CATTTGCTGACATGACACGGCGCCAACACAAGCCAGCGGGG
>P_1809
GAGCAACACCCTCGTGGGATCCCCAATATTGATTATAGTTA
>P_1810
TTTTACAAGCGGTCAATTTCCGGCACTTTGTTTGCGTTCTG
>P_1811
AACTGGTCATACGTAGAGCACGGTAACATGCTGTGCAACAT
>P_1812
ACCTGGGGAGACAGAGGGCGCCTGAATGCAGGCGAGACGCG
>P_1813
TGAAAAAATTAGTTCGTCGCCAGCAAAAACGTTGGTTGAAC
>P_1814
TTTAATTACCTCCAATCTCACGCGAATGCAAATGTAAAATT
>P_1815
ACACCATTGCAAATAAACGGCACGGTCCTGGTACTGAATGA
>P_1816
AGCTCCTACAAAATTTGTTCCGTTGTCTGAATAGATATTGG
>P_1817
AACCTTTAAGAGTTTGAACTCATGCTTATTGCAAATAAAAC
>P_1818
ACACCGTTTCCTGGAAAACGCCTAAAAAACAATTTACGTAA
>P_1819
GAATGCTTTACTGGGCGTGCCGCGCTCTGCTATTGTGCTCG
>P_1820
ATGTGTAACTGAACTAAATCCGGCTTAGGATTCTTGCGTCA
>P_1821
TTTACATTTGCCACAAGACGCCCCACTAATGCCGTCGCCAC
>P_1822
GAAACAGAAACAAAAAAACACCCAAACACAAACGCTTAAGG
>P_1823
GGAAATCTGTTTCCCATTCGCCCGCATAAATATTCCCATCG
>P_1824
TATTTTTCTGTTAGCGTTCACAATAACACCATGCGCCCGCA
>P_1825
CAATGTTAAAGCCGTGAATTCGGCATTGTTTTAATTCACTT
>P_1826
CTTATAACGATGCTTACGTGCTGTACATATATATTTTGGTG
>P_1827
TCTTAAGGAAAAAAAGGGCGCCCGGGAGACAACGAATGTTT
>P_1828
GTTTAACCAATCGTTCATCGCCTTGCTGGTAGAAAATGAGC
>P_1829
TTACATTGTATATATTAGGGCAGTTTTTGCCAATTCCGTAG
>P_1830
GTTCATAGCCACCAGGAACGCTGCAACAAGGAACCCAGAAA
>P_1831
CGAAAGGCACATAAAATTGGCACCAACAACCATCAACGCAC
>P_1832
CGTGCTTATACAGTATTTTTCCCTATCGATCTCACTATCGA
>P_1833
TCCAATTTCGTCAATAAGTGCCGTCTCGTTCTCGCTGTTTC
>P_1834
ACTTACAACTTCCTTCAACTCAGTGCTAAGATCTGCCTTTT
>P_1835
TTAGAACCTCGACAGTAACGCGAAACCATGTAACGTTCAAT
>P_1836
AAATAAACATAGAGAAATTACGAAAAAAGTTATGCTAATGG
>P_1837
ATCCGCCGTCTTGTGAATTCCTAGAATATCTAAATCATTTG
>P_1838
CGCTGGGATTCCTGTTGCGGCGGTGCTTGCTAAACTCCTCC
>P_1839
AAAAAAAAGGGAACACAGCCCACAAACAACATAGCGCCTAC
>P_1840
TGAAAAAGTGTCAGAAAACACAGAAACGCTGGGACAAACAC
>P_1841
TCGTGCGGTTCTTTTAACCGCTCGCTTGAAAATTTTGATCT
>P_1842
TTAAAGATAGGCAGTTTAGTCAGTCGAAACAAAAAGATAAA
>P_1843
ATCGCTACCGACTGGAAATCCCGAAAAAAGTAGCTAATATA
>P_1844
ACAGCTTTACGCATATGACGCCTTGACGCCTATGCACTGAC
>P_1845
GTTTAATTACTCCTATTTTTCGGGAGCTCCTATCTTTACGT
>P_1846
AGCATAGGAAGGCCAATCCGCGAACACGATTACACTGGTGT
>P_1847
TTGCGAACTGCCTTGGTAATCTTCCAAAGACTAGTTCATAT
>P_1848
AGTCTGGCAGCGGTCTCACTCGGTTTGTACACTTTACTTCC
>P_1849
CAGGAATTCTATGTGTTTTCCTCGGTCAAAGCGAGAGGACC
>P_1850
GGAAGCCGATCATTTGTGCTCGGCAAGAATACATTTATGTA
>P_1851
AAATATTTCATCAATTTTTGCGAAAAATGCATGAGACCGGG
>P_1852
AATTATATAAAGACCCGAGGCGGCATTAGATCTACCCAACA
>P_1853
TTACCAAAGCATTTTAATAGCACGGATAGAATAGAACCCAT
>P_1854
TTGATCAGCACAGCAAGTCGCCTGCGTGTTGTCCCTTCTTC
>P_1855
AAGATTAAAACAGCTATGCTCGCTCTCTATTAAGAGAGAGG
>P_1856
CAGCTGCTCCATTAAATTCTCATTAGCAAACTAACAAGTCT
>P_1857
TATTGCGCTTCAATCAAAAACTGGATCGATCAGCATAATTG
>P_1858
TGAAGGCAGTTTATATAGTTCGGGATCTGAAAATCCTGAGC
>P_1859
ATTCTTTAAATTAGAAACAGCATTTCTTGGTTATATTGTTT
>P_1860
CTATTATAATAGAAGAGACACATAGTCGAGCTCATAGAGGT
>P_1861
GCCGACCGCAAACCAAATGTCAGTAGTTCCGGCCGATTTCA
>P_1862
AAATGACTTTTGTAAAAAGTCCGTTCTTATTTTTTTTTCTT
>P_1863
TGTATAGCGAGTACATAGTGCGTGGTGTATGAGAATTTCGT
>P_1864
CGAATGTATGCATTTACGCGCTGCAACGTATCAAAAGAGTT
>P_1865
TTTGATGTTAATTTGTTAGTCTGCATTGTAGTTTTAGGGCG
>P_1866
TGCTGCTGATTCTATATCGACAGCAGAGGCTTGAATTCAGT
>P_1867
GCTTCATGCACTCTTTGGCCCAGTGTCCCTTCGAATTACAA
>P_1868
AATATATAGGAAGAAATTTGCGAAAAAAATTGAAGAAATCT
>P_1869
GTTTATTGATCTCAAAAAAGCGGGAAATAACAAGCTTGTTA
>P_1870
TGCATTCTCACTACCTGACGCTGTAATAGAGAATATCACTG
>P_1871
TAACTTCCTTTTTTAAAATGCGGGACACGGTTCAGTCGCGT
>P_1872
TCGTGCGGTCCGGATTCTCACAGTACAGGAATAATAAGCAA
>P_1873
GCCACGTTTCCGGTCCTCGTCCTGAAAAAGATAATTTCAAT
>P_1874
CACGTCTTTATATGAGCGTTCGGCTTATATGTATGGAGGAA
>P_1875
TTGAATAGAGCAATTTACGACCTTAAACCTTAAATGCTCAC
>P_1876
AAAAGACCATACACAAAAATCTTTGGCAACAGATAGCCAAC
>P_1877
CGATTGCCACCTCGAAAGTACGATGATATGGATCTTCAGGT
>P_1878
TCGGAAATTCAAACAGAATACAGGAAAATATGCAAACGATC
>P_1879
GAGAGAGAGCAAGGGAGGCGCTATAGATACTTCCTTGCATA
>P_1880
AATGCAAAGACAATTAAAGTCAGCAACTCAAAAGCTCTCTC
>P_1881
TTGGGTACACAGTGGGAACGCCCTACCTTTCACCTACACGC
>P_1882
GGTGAACATCCTTGCCAGCACGGCCGAGGTCGCCTTGGCGC
>P_1883
ACTGGGGTAACCGGGAAACTCCGTACCACTTGGAGGCCGCC
>P_1884
TATCAACAACTTTAAATTCGCCTTCGAAGTCTATGTTAAAA
>P_1885
CTCGACTGTTCTCTCGAGTTCGACTGTCGCAGTCGAGTTCT
>P_1886
TCATCATGCACTTCCGACAGCGAGAATCGAGTTAGCAAGGA
>P_1887
TACTTTTAGTATTTAAAGTGCCCGAGTGCCCTCAATCGGTG
>P_1888
GGGCTCCCCAACAACAAATACACGAAGGAAAACAACTCAAA
>P_1889
ACTGGTGGGTTCTTAAAAATCAGGATCGGAGTCCAGACCCG
>P_1890
TTACTTGTAGACGACGAGGGCGTGATAATCGAAAAGAGATA
>P_1891
CCCTGACGTAAGCAATTTTGCCTAAACAAATTCCAACCCCG
>P_1892
TTATGACAATCTGTCAGTGTCGAGGCCGATTAGGTCTACCA
>P_1893
ACTTTCTTCGTAAGTTAGGGCTTCAGAAATAATCTTCAAAC
>P_1894
AATGCAAAAGCATTGCCCATCGGTGATCACATTTTCTGTCA
>P_1895
TAATATGTCCATATTTTTGGCAGTTTGTACATTGAGGAAGT
>P_1896
CAACCAGCCAGCTTAAAAAACAGTGAGGGTAAATAATATCA
>P_1897
TGAGAACTTTCTCTTGACAACATTAAAATTTTAAACCCATT
>P_1898
AATCATTGAACCACATGCCCCAAGAACAAAAAACCGAATAC
>P_1899
GGTTTTTCTCTCAAAAGTTCCGGCCTATAAGAAAAAGTTAT
>P_1900
GCGAAAAACAATACAGACCGCCTTGGCGACGCAGCCACTAA
>P_1901
TGCTAACATGAGAATATCGGCGGAAAAGTCACGTTTTTTTA
>P_1902
AATAGAAATTCAAAATAATCCGAGCCCTATTTTGTACCCTA
>P_1903
CTCACTCTACGTTTGGATTGCATGTTCGCCCTCACAACGCT
>P_1904
GATAAAAATCCTGCTATCCGCATTCGAGACTCCACGGCACG
>P_1905
TTTGGTTACTTTCATATCCACGCTGTTTAAGATTGTTCTTC
>P_1906
TTGCATGTCTATACCATCTACCTCAACCGAAATTACAAAGC
>P_1907
GGTGGATGATTTGGCACTCGCGGGAGTTACCAAATTGCCTT
>P_1908
CTAACTCTATTTGATGGAATCCCGACATAAGATCCAGGCAC
>P_1909
GCAGTTTGAGGTTGTTTTTCCTGCATAGTTCAAAAACATTT
>P_1910
TCAATAAGGAACACTTAGCTCCGGAATCAAAAAAAAGTATG
>P_1911
AGCGCCTTAATAGCTTCACGCGTTCCTTCTTCAGCCAAGGA
>P_1912
CTTATTGGTTTCTTTACTGTCAGTAAGATATAATTTTCAAT
>P_1913
AAAGTGGGCGTGGCAAAAATCGATAGAAATTTAAGCGACAT
>P_1914
GTTCGGTTGCAAGAAAGTCGCCGTCTACCCTGTATCTCACC
>P_1915
CCTTTCTAACGCCTTAAAGCCGGCAAACCAGTCACGCCTAC
>P_1916
GGCGAAGAGGTTAGCAATCGCCTCAGAGGTCTAACAGGTCC
>P_1917
GGTGTTCCAGTCGACAAACACGGTGATAGTGGCCAAGCGAG
>P_1918
AGGTGATAATCGGCCGACGGCGGGGTATAGGTTTCTCTGAT
>P_1919
GAAGGCTCTCGTGGCAGCTTCGGCTCCGGCGAATGTGGAAC
>P_1920
AAAAAAGACTAAACAAATTTCGCGAATTTTGTATTACTGTG
>P_1921
GCGAATTGGGATGGGGATGTCGGGGATATATGTAACCGATC
>P_1922
AAGAGTTTGGGAGACCAAGGCGAGAACTCCATTACGGTGAC
>P_1923
CACCGCAGTAGTGTAAGACTCGTTAGTTCGTAAACCAGCTT
>P_1924
CAGAAAGCAAACAGATACGGCAGTGGGGCTGGTGGAGGAGC
>P_1925
ATAGTTTTCCTCTGTAATCACAATAACATATTTTTAACCGA
>P_1926
CACTTTGATGGAGGGCACCACGTGAAGAACCTTGACAACCT
>P_1927
ATAAAATACTTGTGGTTTCGCGTGGGAAGGCGAGTTCCGTT
>P_1928
TCATTAGAAACCATAAAATGCAGTACACTCCATTTGAAACT
>P_1929
CAAATTTCGCTAGCTTTCATCGGCCTCTGAATTTTACCCAA
>P_1930
TTGACCTAACTGGAAAATTGCTGGGACGTTTGTTTTTCATT
>P_1931
ACAATTTTCGCAACAAAGCGCAGGAAAAGCCAGCCAAGTGT
>P_1932
CACTAAGAGCTCGCCTGTGGCGCGCGTTTTCCGCGCTCGAG
>P_1933
CTCGCTCGCACAACTTTAGGCCTTGACAGTTGTCGATTTGG
>P_1934
GTGTTCAAAGTGTTCAAAAGCACGGACATTTATTTATGGCC
>P_1935
GCTTTTGGCGCTGTGTCTTGCGGTGGAAAGTTCCAAGATCC
>P_1936
TCTGCGATCGTTTTTGGGGTCCCCACCACATTACACATGGC
>P_1937
TGCCCCAACAAAAACAAAGGCACGAAAATGAAAACAAAACT
>P_1938
AAAATGCAGGGGATGAATTCCGAGAAGGGTGTGCATTAATG
>P_1939
ATTTAACAATAAAAAAAAAACGAAAAAACCTAAAGCGAGAG
>P_1940
TGATGTTGGTCAAGTCGGTGCGAGGATTGCTTCCAATAGGC
>P_1941
TGGACATGTGCGTGGAATGCCCCGAGCAGCTGTGCGATATC
>P_1942
GTGAGAGTTCCACAGTTCCACGCGAATTAGGAAATTGAAAC
>P_1943
CCTGGCCAACTGGCTTTTCGCGGCTTTTCGAGGCTTTCGAG
>P_1944
ATTTGTGTCTGTTTTGGCGTCGGCCTTTCCATTTTCCCACT
>P_1945
CGTTTCCCTTCTCCGAAAGTCGCGAAAGAATAAACCGAAGA
>P_1946
GCAAAGTACAGCGAAAAATTCAGCAAGAGCTCAAATTTCTA
>P_1947
CAGCAATTGATCCTGTCCGGCGGTGGACCCAAAATCTTTGA
>P_1948
AGCTTCTCTCTGCTCTGCGGCATTTGCGACCATGTCTGGGT
>P_1949
ATTCTGAATTAATGGAATTCCCTGAATAATTGAATTCGAAT
>P_1950
AAAAATAAAAACGCAAAAAGCCTGCCCAACAGCTGTGGATA
>P_1951
CCTTGTCTCTGTGATTTTTCCGTGCGAGGGGAAAAGTGAAA
>P_1952
AAATGGGAAAGAAGAAGAAGCAGCAGCTGCAGGTTGGCCTT
>P_1953
TTTGCAACAATTTTTGAACGCTAAAATTATCTGTGTGTCCA
>P_1954
AAAAGAAAAGCGATTAAAAGCGAGAAGTGAGCAGAGACTTT
>P_1955
TGCTCACCTCAGTGGTATCGCTTATCTGGCCATGTGCAACA
>P_1956
CATGTTCCAGAGGAAAAGCTCAGGGTAGACATTTTCCCGCA
>P_1957
CCACTGTCGAAAAAAAAACGCATAAATATAAAAACGCGTTG
>P_1958
GGAATGAAGCTGTTACACAGCGAGAAACTTAGGTTTGTTAG
>P_1959
TGGATGTGGATGTGGATGTGCGGCTGTGGCTGTGGCTGTGG
>P_1960
TATGCAGCGCAGGATAATCGCGGCCAGTGCAATCAAAGTGC
>P_1961
TATGTGTATATAGTCAGTCTCGGTTGCGCCCTTCTCCTGCG
>P_1962
GCTTTTTGAGTGGCATTTTTCGGGGCTAGGGGCTAGGAGAA
>P_1963
GCGCCCAGGAAAAGTAAAAGCTGCCCCACAAAACGGGCGAG
>P_1964
TGGATCGGGCGCCAGTGCTCCGACTGGAGGAACAGGAGTGG
>P_1965
AATACGAGACTTCTCGGGGTCCCGAGAAGGATAATTGAAGG
>P_1966
GCGAACAAATCGAGCAAGGGCGCGAATTTGATGTATGGCCA
>P_1967
TGTTTTGAATGTTCTTGGCGCGATGAGCGTACTCTAAAGTG
>P_1968
TGGGACACCACTGTTCGCGCCGCTCCCTATTCCTCTCGTAG
>P_1969
ACGACGACAACTTTTAATCGCCCAAACAACAAAAGCTCCTT
>P_1970
GTGCACGGGGATAAGAATCGCTTCAACATTGAGGTGGCTGG
>P_1971
AACACCACCCTCCGTCAGCGCAGCAAGTCCATAGCAGCTTT
>P_1972
CGAACATAGAACCTCGAAGGCAGGACCTGTCGACCGCAGGC
>P_1973
CAGTGCCGATGGGGATTACGCGGTGGGCCAAATTAGCTCAA
>P_1974
AAACCAAATTAATGTGGAGTCCTGGCCGTGTTTTAAGGCGT
>P_1975
TCTGGGATCCCATCGCAGCGCCTGGTCAAATGGAGCGTGTC
>P_1976
CAATAAGGTCGGTGAAAATACGCTGCCCAATCTTTTGGCCA
>P_1977
TGTAATCAGTGAATTGAAGGCTGTCTTTACCTTTTATGGCA
>P_1978
CACCAGCAACCAGAAACTCGCCAAACGAGCGAATCAAGCAC
>P_1979
GGAATTCAACATGACCAGGACGGCAATCCTCAGTTTGTGGT
>P_1980
GTAGATGGCATCGTTGGTCACGGCCAGGTTGAGGGGCTCAT
>P_1981
CATCACGGATGCTTTTTTTCCCTGACCAAAGGATATTTGGT
>P_1982
CCGCCTGGCTATATAAAAAGCATTGTTGCCATCTCGGCCGG
>P_1983
ACTAATTGATTCTACAAGCGCCTGCCCAAAGTGCTTTGCCT
>P_1984
TGGATGAGCTAGTAGTGTGGCCCTAGCGCACTCCCCAGGAA
>P_1985
GACTCCCTCTCGGACTGCGGCGTTGTCCATGGATCCCTCTA
>P_1986
GTACTTCCATACGACGGCTGCACGGTCTACGCGGGCCTTCT
>P_1987
CACCGCCAAGGAAAGTGTGGCGCTACCAAGCGGAAAGCTCT
>P_1988
GGTTTGCATTGCAGAAAATCCCTGATAAAGAATCCGTTTCG
>P_1989
TTCAAAAAGAGTTCAAATCGCAATAAATTGATAAATGTAAA
>P_1990
TTGAACTCATTCCTGTCATGCGTGAGTGTCGAAATGTGGGA
>P_1991
GAAGTTTTCCGCCTTTCTGGCATTGTCCGTTTTGGCAGAGT
>P_1992
GCGCACTCATTCATTTGGTACAGCAACATTCACCCTGATTA
>P_1993
GATGGACACATGTCCACAGGCGAGGATAGCTAAATAGATGC
>P_1994
TTAATTTTCTTGGTCTTATGCGGTTTGAACTTCAGAATTTC
>P_1995
AAACACGAACATTTAAGAAGCGAGGTCCAGATGACGATGAA
>P_1996
GACCAAGACATACGAAAAAGCAGTCGATGTTCTGCCCGATG
>P_1997
TTCGCTTACGTTTGGTTTTGCTAGGTTTCGAACTCTGGTTT
>P_1998
TGTGCGTGAGAAAAGAAAAGCGAAAATAGCGAACAGGCTGC
>P_1999
TAATCATTAAATTACAAACTCGGCAAAGTTGATTCTAGGCA
>P_2000
GATCGCAGCATCGCGGAGCACGAGAAATTCCGCGATCAGTG
>P_2001
GATGGACCAACTGGAATTGGCCTGCGAGGAAACACTCCATC
>P_2002
CTTTAAGCACATTCGAAATACCCGAACTACCACCTTCGCCA
>P_2003
CGATTTGTGTGTTAATTTTTCATGAGTCAGCAGCTGAGCTT
>P_2004
AATTGCTAAACATGTTCTCGCGGCTGCAGCCATTTTTAAGC
>P_2005
GTTGTCTGCATCTAAATCTCCGGCGGTGGGAAAATCCTTGT
>P_2006
GGCAAGAGAAAACGCATTTCCTGTCCCAAAGCACTGTGGCG
>P_2007
CGTCACAATACGAGCTTGCTCGGCGGTGTACAGCTGATTCT
>P_2008
TTTTCAGTGTTGGCTAACAGCGGTATTCAGGCCCAGCTTGG
>P_2009
GGGATTTGCCATTTGAGTTTCGGGAATCTCGTTCGGTTTCG
>P_2010
GCGATAATCCATTTTAGCGGCGGCAACAACATTTAAATAAC
>P_2011
ATTGCTGGAACATATTGGCCCTGGCCCGAACGCTGTTGCTC
>P_2012
CATCGCACCGCTGAGTTTCGCATCGACATTCGCGTTCACGT
>P_2013
AAGAAAATTAACACAATTTCCCTCAGTGTAGTTGACAATTT
>P_2014
GGAATTTCAGAAGTGGGAGACGGTCGGAGTGGGATCGCGAA
>P_2015
GCAGTCTGAAATTAAAAAAGCGATGATGACGGCACAAAGTT
>P_2016
TATAGACAGAGTTCTGGGTGCGGGGTGTGTGTGTGTGTATA
>P_2017
CCTTAGTCCTTTATCTTGCGCCCTCCTTCCAGATCCCTGGA
>P_2018
CCAGTAGTGGCTGCTTAGCTCGGCATATTTGATATGCAGCG
>P_2019
CAGACCAAACAAATTATGTGCGCTGACAACAAATTAAGCAT
>P_2020
TCAATTTTTCTGAAAATTCGCAAAAATTTTACATTTCAAAG
>P_2021
GACAGACCATATGAAAAATGCATAAATTCGGATCGCAATCA
>P_2022
GTGTAAGCCCAGAAATACCGCAGTAAGTTGTAGGCAGGCCT
>P_2023
CTGAAGAAAAACTTATGTTCCGATAATTATATAAGTATTAA
>P_2024
AAGGCGCCCAAGAAGAAGCGCAAGACCCTAAATGCCGACGA
>P_2025
TAATTGCATCAGCCACGCCGCAGGAATAGGCAAACAGATCG
>P_2026
AATATTTCCAGCGATTTATGCGGCTTTTACGTAAACCATGC
>P_2027
AGTGCTTGTTGTTGTTGTGGCCGTGTCAACTGCAACTCACT
>P_2028
GTTATGTGTGTAATTTATGACGGCCTCGCTGGCACACTATA
>P_2029
GAAAATGGCTCTCGAAATTGCTGTAATTTATGATGATGTCC
>P_2030
GCCAGCCACAGCTACATAAGCAGTCCCAAACTTTGCCGACA
>P_2031
CAATAGGATTTGTGGACCGGCGGCCGCAGGACACGAGCTAC
>P_2032
CAAACTCAAACCGAAAATTCCGGGGTAAGTAGATGGAGATG
>P_2033
CAAGAAATTTAAGTGAATTGCGGTCATTGTTTCTGCTTTCA
>P_2034
CCACGCCCCCTCCATTGTCCCTATAAATGGGCGATTAACAC
>P_2035
TATATTTTTTGTTGCATTTGCGGAAAATTGTTTTACATTAC
>P_2036
AGCTGCATCCCTGAGATGGGCGGGAAAATTTATCCGGAATA
>P_2037
GTGGCCACCGGAGGACCAGGCGGTGGGGGATGCGGTGGTGG
>P_2038
TGCAGAGATACAGTGAAACACTCGAATGCTCGGATGTCTCA
>P_2039
AATTACACTCTCATAATTCTCGGGATCATCATCGGTGGCCT
>P_2040
CAACAAAAACCGAAAAAAACCCTGCTCAATCCGGGGGCCAA
>P_2041
ACAAACTGAAAGTGAAATTTCGTTGTAGGTAATTTCGTTGG
>P_2042
AATAGCCTTACCAGCGGACACGAGGGTTGTTGGAGCTGCAT
>P_2043
GCTTCCTTTTTGGAATCTTGCCGCAATAAGTCATCACCTTG
>P_2044
TGGATGTCACTTGGCGGAGGCGGTCCGAAATGAAAAGATGT
>P_2045
AATTGTTTTCTTTTTCTTCTCGGTGCCCACGTGCAGAAGCC
>P_2046
AGTCCAATCCGCGTTGAGCGCAGTAGTTTGGTGATAGGCCG
>P_2047
TAGAATCTATTTTAAAAATGCCATATTGCCAAAAAGCATGA
>P_2048
ATGTAAGTGACTTTTTGACTCCTTAGTATTCCTTTTATTAA
>P_2049
TAGTTGCCACGGTGCTGGGGCGGTGGGACGTCGTGGATGGT
>P_2050
TGCACAAGTACGTTCTCAAGCGGCCGGAGTACAACGACAAC
>P_2051
ACCTAAGCAGCTCGAAGCCACAGGAAAAAAGCGGTGCAGCA
>P_2052
TATCCGCCACCCAGGCTACTCCGTCCCAATCGAAGCCCCAG
>P_2053
CCCTATATCTTCCGGAAAGGCAGTCGGCATGTGATTCTTCC
>P_2054
ACGAGGCGCGTTTGAAAATGCAGCATATAAAAATAAATAAC
>P_2055
GCAACTTGCTTCAAATGAGGCGTGTTATGTAAATGTTTCTT
>P_2056
GCATTTTACTCAATTAATTTCGCGAAAGCTTTAGGACTTCC
>P_2057
CGTGCTGGGTCATGTAGATACAGGAAAAACCAAGATCCTGG
>P_2058
GTTCAATCGATAAACAAATGCGGTAAACATCAATGGGCATT
>P_2059
AGTTTTCAATTAACGCAAAACAGTAAAAATGGCAAGAAGGG
>P_2060
TAGAAAAACTGTGGAAACTGCGGGGGGGGGGGGAAAAGCTA
>P_2061
GGGCAACAAATGGAGAAAAGCGGAAAAAAATAAACTCAAAC
>P_2062
TTACGCTAAGCAAATTAGCGCGGAAGCACCAAAGTGCAAAG
>P_2063
AATTGAGAGAAATTGTTAGGCGATGATGTCCGAGATGATTC
>P_2064
CAATAGGGATTACTATTTCCCGGTCATTAGGATTTGCGCTC
>P_2065
GCGAGCATGGGGGTGTGACGCCCTTTTGATTAATAACTGCA
>P_2066
CATAAAATGCAAAACGGTCTCGGTTCCACTAAAAAGGTCTA
>P_2067
TTTTTTCTCCTATTTATTCGCAGGCGTCACAATGCGCGAGA
>P_2068
TTTACGACTTCATTGCGGCGCCCTAAAACAAAAACCTTAAA
>P_2069
CAGGTTCAGTCAGATTCAGTCAGGGCTAGGAGTCAGGAAAA
>P_2070
CTACTCAACTCTTTTTATCGCCCTCGCCAGCTACTCCTCCC
>P_2071
CAAACGTAAGACAAGCAGCTCGAGAGCAAACAAAAGCGCGA
>P_2072
AAAACATACAAAGCATAATCCCCGAACAGAACCTCCCCCAT
>P_2073
CCAAACACATGGCACATGGGCGGCCAGGCCAAAACATTAGC
>P_2074
AAGTGTTGGGAAGTTGAAGGCGGGGATCTGGCGATAATGAT
>P_2075
AAATTAAAGACTTCAAAACTCAATGTCTATCTATTCGTGCG
>P_2076
GATGGGAGGTCACGGAAAAACGAGGACCCTGACTATCTGGG
>P_2077
TGCCTGTCATGCTCCTCTGGCCCGCTCTCTCATTTTCCCAG
>P_2078
TCCTCACCGAGGGCTACAAACGGTCGAGCACTTCGGTCTCC
>P_2079
AGAATAATAGCCAATGAGAGCGGGAAAGAGAAATTGCAGCC
>P_2080
GGCAATGTCCTTCTGCGTGTCCCTGTCGTCCTTTTGGTTCT
>P_2081
TAGATGCTAAAGAATTCGCGCTTGAACGTTTAAAGATGCCT
>P_2082
GAAGAGCGAGAAGTTCGAGGCGGCCTCCAAATGTAAGTAAA
>P_2083
TCTCTTCTCGAGTGTGACCGCGCTGCCGACAAATGCCGCGA
>P_2084
CGTACTCGTAGTGAGTAAAGCCCTAGTAGAATACTAACCGT
>P_2085
CCCATAAATCCCATAAATCGCAGCCATGAGCATTTTGTCCT
>P_2086
TTGCTTGGAATTTATTTATGCGGTCAAAAGCATAAATAAAT
>P_2087
TAAAGTCAGCCTTTCTTTCGCTCGACTGGACAAACAGACCG
>P_2088
TCGGAAAAATACGGAAAATGCGATTGAGGCTAATTTCGGTT
>P_2089
CCCACGACATATAAAAAGTGCTCGACTTGATTTCTTGAGTG
>P_2090
CAAAAATGAACCAGCAAATGCGGTGAAAGTGTTTACGCAAA
>P_2091
CGTTCTCACATGCTCAAAGTCGTAAATCGTATTCGGCAAGG
>P_2092
TGATTAGACACGAGATATTGCAGCATATAACTATTCCATCT
>P_2093
GTTCCTGCAGAGTAAACTTGCAGGAAAACTTAACGCCGCGA
>P_2094
TAAAAAGACATATTTACACGCAGTGTGTTCATAATCGAGTT
>P_2095
TGACTGCGGTCCGAATGCGGCGATTTGTATTAACTGCAAAA
>P_2096
TCCCTCGATGACTTTCAGCACCTGAAGTTCGATGGTGCGGA
>P_2097
TTTCGTAATCGCTCTAACGGCGCCAACTACCAGCCTCTTAC
>P_2098
AGGATTAGCCGGTTCTCCGGCATGCTGGCCCATTAGTGACT
>P_2099
ATGGGACACCTGACGCGACGCAGCAGCCTAATGGCCATAGT
>P_2100
ATGGTACACTTGCTCAACGCCAGCAAGCCGGTTTTCAGCGG
>P_2101
GAAATCTTTTGCGTGAGCCGCCTTGGCAATCGGCAAATGAA
>P_2102
CGCAACGGTGGTAACAAAATCGTTGGTAGCAATACCAATAG
>P_2103
GAATATGGCTTCCAAAACCGCAGTACAGAAACAAAACACAA
>P_2104
AAACGCTTCCGGGCGGATTGCGGCTTATATACCAAGCGTTA
>P_2105
GGCTTGTACATGAAAATATGCAGCAACTCTCCTCTTGCAAC
>P_2106
TTACAGCTATTTGCTCCGCGCGCTGCCAAAACGGTGGCAAT
>P_2107
AATGATTATGCAAAAAAACCCATGAGAAAATACACACATGA
>P_2108
CGACTTCCTTATGCCTGCCACATGGGGCGGCATAAACATGA
>P_2109
TCAAGAAATATGAATCAAGCCGTCAGCGGTGCTCGAGTGGT
>P_2110
CTAAGTCTTTCATTTTGTCTCCTGCTTGAAGTAATTTGCAT
>P_2111
ACGAAATTCGCAGAGATTTGCGATAGATCAAAACTGCTGAG
>P_2112
TTAATTTATGCTTTTCGTCGCGCTAACCAGCGTGGAACGTG
>P_2113
CAAGCCAGCACTATAAACTGCGATGTCTAAAAGTATGTGAT
>P_2114
GCCACAAAAGTATCTTCCGCCGGTGACCACCACTCCTGCTC
>P_2115
GCCCGACAGCTGACAAGCCGCTTGAGTATCTCACAAGTGGC
>P_2116
CCGCCTCTCCTTTAATTTTTCCCGCTCTGCTGACTTGTCGT
>P_2117
AGACTTTTAAACCAGAAAATCATGGTCAAAGAGTTCGACGA
>P_2118
TGCCTGCATCTTGACAACGGCAGCATCCTCACGTTCGTGCA
>P_2119
TTTGCTTACCATTTTGGCAACGCGAAAATTAAACAATTGTG
>P_2120
CCGTTCCTCTTCACAAATCACGCCATTAAGCCAGACGAAAG
>P_2121
ATTTGTAAAGAAGATTTATACGGCAACTCGAAGCATTTCAC
>P_2122
CAAACCCAGACCACAGAACTCACGCGCGCTCATCATTGGAG
>P_2123
TGGCCAGCTTTTGGGTTAGGCGGTCACACACACACACACAC
>P_2124
GCTAATTGGAAAAAGAGATGCGGGAAGGAGAGAGAGCAATG
>P_2125
TTTAATATAAGAAATTAATTCGAGAGCGACAAATTTTATCA
>P_2126
CAATAAAATGCAAATAAATACGGCCGAAACACATGCATATT
>P_2127
GCACGTCTTCAGATTGCGCACCGTATTGGATATGAGCTCGT
>P_2128
ATTAATCATGCCGGTCACGTCGGCCCAAGAAAAAAAAATGA
>P_2129
TAAAAAATTTGAATTTATTTCGGGGCTAACATTTTTGTTGT
>P_2130
TTAGAATGAAAATAGAATGGCTTGAAAGGAAAATGCGGGCA
>P_2131
GCCGAAGATTGGTAGATTTTCGAGAGTGATGTTAGCCAATA
>P_2132
AGATTTATCACGAGTGGTTGCCGGAAAAATTGTCAACATTT
>P_2133
TAGGACAGCCCCGGGAAAACCGAGAAAATGCGACCATAGCT
>P_2134
GTGTCCTTCGATGAAATTTCCTGCACTTCGAAATAATCATC
>P_2135
CGAATGCGTCTAGATATTTTCTTGTACAATAATTAATGCCT
>P_2136
ATACATTGCGAGACGTGGCACCCTAACTATCTCTCATCATA
>P_2137
CATGACACACAGACGTGGGTCGGTGTGCACATATTGTTAAA
>P_2138
GGGTGCTGTTTTTCTTTGGTCGGTGGGGGAGAAAACTTTGC
>P_2139
ATAAACCAACGAGATCACCGCCCACGCAATAAAAAAACATA
>P_2140
ATTTAGTAACCTTTGAAACTCCTGACTAATGATTTCTGTAA
>P_2141
CCATTTCCAATCTGCAACCGCGGCCCCCGAGGCACATGTGT
>P_2142
GCTTGTTAGCCAGCCAGTTGCCCAAATGCCATTTCCTAACG
>P_2143
AAGCGTAACGTTTCAATTTGCTGCAACAAACGCTCATAATT
>P_2144
TTTCATATCGAAAGATTTTGCATTAGTTTGCATTAAAATTT
>P_2145
GATATGCATGGGCAAAAATGCAGGGACGGTAAAAATGCATT
>P_2146
TTTTGTGGCTCTTGATTTTGCCCTGATATCCTGCCAATTGG
>P_2147
ATAACACCGCAGAGCGGCGGCGGCGGCGGCAACGGCATCAA
>P_2148
AATATAGGCGTCCTTCAGCGCCTTGTTTCAGGATTTCTAGG
>P_2149
CAAAGTTGCTCGGCTGCAGGCGGTGGAAGGACTCGCGCTGC
>P_2150
GTTACCTCACCTGATTCATGCCCGCGTTAACGAAAGCCACA
>P_2151
GACGCGAATAATTGAAAGTACGAGAGCTCTAAAAGCAGAAA
>P_2152
GTATTTAATATTAACAATTGCGGTCATCACATTAGTACTCT
>P_2153
ATTTTTACCACCGCTATTTGCGTGTTTTAGTGCGTGTTGTG
>P_2154
TCAAAGTCCGTGGAAAAGCGCGGGGAAAATGGGAAAGAGTA
>P_2155
CTGCGGTCTCCCTGGAATGGCAGCATCTGCCACAACAGCTG
>P_2156
TTGTTTTGACTGCTGGTGCGCCGCCCCAAAGGCGTTAAAGG
>P_2157
CATTGTCATAAATCATTTTGCGGCAAAAACAAGTTGAACGC
>P_2158
ATGTAATTAAATTTTCCACTCGGCAACTGCAAACTGCAGCT
>P_2159
ATTCTGCCGCTTTTCCGCCGCCCTCCCTTTACTTTATCACT
>P_2160
ACATTTTAGCAACCGAAATGCACGAAATATTAGTTACAAAT
>P_2161
ACAAATTGCGGTTACCAACACATGAGAGCCACTCTCAAATA
>P_2162
GAAAAGTACAACAATAATCGCTGTAGCAATAGTAACTAACT
>P_2163
AGAAAAGTTAAAGAAATTTACATGGATGGCTTTTGCCTTTA
>P_2164
CCATGTTGAGAATCCAGAAGCGGTACAAGTTTCACTATCAC
>P_2165
CATTTATTGACCTCGAAATGCCATCGCAAAAATCAGGAACG
>P_2166
ATCTCGCCGGCTCCGAAAGGCAGTCGAAGACCCAGGCCAGT
>P_2167
GATATTAAGCACGATGGGCGCGGGGGGAGGGTGTGTCGGCG
>P_2168
AAGCATTTAATAATTTTTTCCAGTGTCTTGTGGAGAAGCTC
>P_2169
TGTAGATGTGGCTTCTGGCACGTGAAGTACGTTATCCTGGG
>P_2170
TGCTTTGGGGGGAAGCAGGGCAGTGTGAATGTCGCATAAGC
>P_2171
TCAGTCGCTCGAATAAAACGCTGCCCCTGCATATTTAATGA
>P_2172
GCGTAATTAAGGACAAAAATCGGGGTTGAGCTCTTCTGTCA
>P_2173
CAACATATTACATAATTTGTCAGTAAGACTCTTGACTTTCA
>P_2174
ATAAATAAAACATAAAGTCGCCTGCTTTTTATTTTTATACA
>P_2175
ATGGGCAGCCGGAACGCAGCCGCTAACGACCGGTCGATGCT
>P_2176
TGCCAGGCGATCAAAAACGGCAGCCTTGACTTATTAACTTC
>P_2177
CAATTTATTCACCTAATGCACCTGGTCACCTTTCGGATGTC
>P_2178
GGCGGAATCAATGTCCAGGTCGATGGCACTGTAATCAGCGC
>P_2179
TGTTGGAACTAGTGATTGCGCGGAACCAATAATACCGCCTA
>P_2180
TTTGGGAGTCCGACTTCAGGCCGTAGCGTGTGCAGTCGAAC
>P_2181
TACCGCATCGGCTTGATTTGCCCTAGTTCTGCCCCTCACAT
>P_2182
GTGTGAAACACAATCAAACACCCAAATGCGCTTTACCGCTG
>P_2183
TAGGGCACGACGTCGCGGCTCGAGGACCAAGTCGCGTACTC
>P_2184
GCACTCGTCCACTAATGACGCGTGTTTTCGGTGGGCTTTGT
>P_2185
TCAAGTTCAACCTGCCGTCGCTGTAGAAAGACTGCGGGAAA
>P_2186
CCGAAAAAAAAATATAAACGCCGCCGGAGTTCAACGAACGC
>P_2187
TTTTTCGATGCCATCGCCGGCAGCAGAACGGAATTGGCCAG
>P_2188
TAATACAAAATGATATCGCGCCCCCCCAATCATGTTGAGTG
>P_2189
TTTGAGGCGCAGATTTAACGCCTGTCTGGATTTATGACTCA
>P_2190
CCCAGTCCGTTGATCCGGCGCGTTGTGGTGGGCTTGATGAT
>P_2191
AACAGTATGAGCTCTGTTGCCGTAAACAATAAATGCACTAA
>P_2192
TTTTTTGCGCATTTAATTCGCATTTTTTGTTCGACGAGTAT
>P_2193
AGCTCGTCGTATTCGTCGCGCCGTCTAAACGAATGACTGCC
>P_2194
TCATGGAAACTATTTGGCTGCGGTCTATCTCTCTTACGAAT
>P_2195
TCCCTAGCTCATTTTGGCTGCGGTGCCTTTGGCTGACTGAA
>P_2196
CGGACGCGGCATAAAAATTGCGTTAGGGGCCCCAAACTTCT
>P_2197
AATGACATTAATTTATGAGCCAGGGTCGAAGTTAAGCTCCG
>P_2198
TTTACTTAGAGCCTTAATTCCCTGCCCATTTTTTCGTGGTA
>P_2199
TTGTTATTTTGTGCCCAGCGCACGCTTGATTAGTCGCCTAA
>P_2200
AAATATCTTGGCTTTTTTTCCCCGACTACACTAATTACCCT
>P_2201
GTTTCCTGTTTAAGTGCACACCCGAAAAAAGTTTCGCCTGC
>P_2202
ACTTGCTCTTGTTGTAATTTCGGTTTATTGTTTTCTATATA
>P_2203
TTCGATCGAGGCCTTGCCCACGGGCACATCCTTCCAGAAAA
>P_2204
TGCGGGCGTGACCGTGTTCGCGGTCTGACATTCTCGGAGAT
>P_2205
ACATGAGGGACCTCAAAACACCCACCCAAACAGCCACCACT
>P_2206
TATGTCCAGAAACCAAAATCCTGGGACAATCTAGCCAACAA
>P_2207
GGCAACTCCAACTTCTCGCGCATTGTTTTTCGCCTGCCACC
>P_2208
GCCGTTTGGCTCTCTGTGCGCTGTATGTTGTTTTTGGAAGG
>P_2209
ATTTTATCTTTTTATTTTCGCATAAACTAGTTTAAAAATAT
>P_2210
CGAAAGGGTAAACGAAAACGCATAACTAGGGGGAAGACAAT
>P_2211
TTGGGGCAATTCGGATTTCGCGTTTTGTATTTTTTTTTGGT
>P_2212
GGTTATGATACCGACATCAGCGAGAAGGGCGTTCAGCTTTC
>P_2213
ATTTTAGGGTTTTGAATTCACCTGGTCAAGCCTTCCGTTCA
>P_2214
ACACAAAACGCTTTTTGTGGCTGCACCAGCAAACGTATTTG
>P_2215
GAATATCGGCTCGAACCCGGCGGCCACCTACGCAATTTTAA
>P_2216
GAGGGCACTGCTTTAAAGTGCGGTCAATGATTGGAGTGGTT
>P_2217
AGAAACATATAGAAAAAAAGCGATGGCTACTATTCCCTATG
>P_2218
GCCAGGCAGGTGATATGGGGCCCGACCATGGGAAAGGAATG
>P_2219
TTCTTGGAAGCAAGAGGGAACCCTATTTGCGAATAAGCACA
>P_2220
TGGTGGCAAAAAAGAGAGGGCCAGAGAAAAGAAAGATGACG
>P_2221
AACAGCTATCATAATTTTTGCCCTGTCAAAGTTTGCAACAA
>P_2222
GACAGGCCACCTGCTTTTCGCCCAAATCAGCTCAGTAAATC
>P_2223
ATTATCACACCATCTCGCGGCAGGAATGCACTCCTGTTGAC
>P_2224
GACAACTGCAGAGGCCACAACGGTTGCGGTACATGCCACTG
>P_2225
GGCGGGGGGCGCACTGGGCGCCGGAGCACTCTGAATGGCAT
>P_2226
GAAAATCAACAAATCAAAAGCCGTAAGGACGTTGCAAAGGC
>P_2227
GGCCCGGTACTCGGCACAGGCGTGCTTGGGAGCCAGATCCT
>P_2228
GGGAAATTCAAGAGGGAGTGCGGCGGTCAGCATACATACAT
>P_2229
GACCTCTCGCTATCGAGATGCGATATATGACAGGAGTCCCG
>P_2230
ATAATCTTTCACAGTAGGTGCCGTACTACCTAACAAAACTT
>P_2231
TCATTAAATTTGCAACAAAGCAGCTTCATTGTTTTTGGCCC
>P_2232
TCTTAATGGCATGGAAGCTGCGTAAGTGGCAAAAAGCGCTA
>P_2233
AAACCAAAGGAAAGGAAAGGCCGCCTTGACGATTTTCACGC
>P_2234
TTGGAGTGCTCAGAAAAATGCGGCCTGCTCGAGTGGAGAAC
>P_2235
CTTCGCGGCGGTGGAAATTGCGGAAAACTTCTTAACTTTTT
>P_2236
GCTCTACACAGAGGAAAATGCCTAAACGATTTGATAGATCA
>P_2237
GTATCTCTGGTGAAAAAAAGCACGAATAGAAGTATGTACAA
>P_2238
CATAAAGCATCAACTAAAATCGGTCAAAAATAGCTTTGGAG
>P_2239
AATTTTTGAATTGTAATTTCCAGTAAGCTTCAAAATTAAAT
>P_2240
ACTTCGCTTCCCTTTTTTTTCGGTGCAGAGGGAGGAGTGAA
>P_2241
TGGCAAGTCAGACATTAAGTCGATGGTAGCTGGGCCAGCCA
>P_2242
CACAGAACTCGCGAATCGCGCTGCCTCAAAAGCCAAAATCA
>P_2243
CCCGTTTTTCAGATTCAGAACACGAGCAGCATTCGGCATGA
>P_2244
TTCAAGTATTATGAAAATTGCTAGAACTAAATTTTTTCCTA
>P_2245
GCTCATCCCAACCATAGCGGCAGTGTCCGGAATGTTCTGCA
>P_2246
CAGCGTGTCTAATTCGAATACGGAAAAAATCTTTGCACACA
>P_2247
CTATTCGATACAAGAAACCGCTATGGCGATATTATTTCTCT
>P_2248
GCAAAACAGCATCCTGCTGGCAGCAATTTCGCATTGGTCAT
>P_2249
ATTCATTGCTTGTCAGTTGTCGCTGTCAATAAACGGTACGA
>P_2250
CAATACGCTCTTTAAGGGCTCCTGAATAAACAATGCACAAT
>P_2251
AATTAATCTACAAAAAAAAACATAAACAAATGTCATCCATC
>P_2252
CATCAAAGTCATTAAACTTACGCGAACTTCGCATTTAAAAG
>P_2253
GTTTTATACTCTGCATTGCGCGGAAATTACCTTTCTTAATT
>P_2254
TGTTCATTTTCGTCCTAGCACGGCATTTGTATCAATCACTG
>P_2255
TGTTTTTCACCCGGAAAATCCCCGGTCACCACAATCACCAC
>P_2256
ATGGAAGTGCAGCGGAAATGCGGGATTCCGGGACTATGGCC
>P_2257
GATGAAGCTGTTGATATCGACGGGCGTGGCAATTTGTGGGC
>P_2258
GCCAATTTGCAGGCGGCCACCGATGCCAGTCGCAGTGCAGC
>P_2259
AGGTTTTTTTGTCAAATTTGCCTGGCCATAATAGCGTTTCG
>P_2260
GACTCTAGGCTCGGAATCTGCCCTCCTGGGATTCCCCCACC
>P_2261
AAAAAATAAACTTTCTTCACCGGCATTTGTGTTAATAAATA
>P_2262
TATATGGCTAAGGCAGATCTCAAGGTCAATGCACACGCCAG
>P_2263
CAATTCATTGAGGTTGGGCGCAGGAAAAACGGATCAAGGAA
>P_2264
CACTGGGATATAAAATAATGCATCAGCGTGTCTGTCATTTC
>P_2265
ACCTTTCGAACTTCGAAATTCGGTTTTTCGTAGGCGCTTGT
>P_2266
TCTATGTGTTTTTGGGGTGGCGGTGAAGTGGGCCTGGGGTA
>P_2267
TGAAAGTGAACTTATGGGTGCGTGAAAAAATGCAATAATCC
>P_2268
ATGCAATGAACTCTCATCCGCGGGAGGATGAAACTGTGAAG
>P_2269
CGTCGAGAGCGTGCAAATTGCTGTCCCAATTTTTCAAGCAT
>P_2270
CAACAACAACAACTGAGGCGCCCTAACTGTTGTGAGAGTAA
>P_2271
CGATAAGGTTCTGATCCTGGCGGGAAAACGAACCGAGCCTG
>P_2272
CATTAAAACAATGCCAACGGCATGGACCAAAATAAAAGAAA
>P_2273
TTGCGTCTAATGCATTAAAGCGGGACTTTGATAAATGACTG
>P_2274
ATTTCCAAGACGTCAATTTGCATTGTCTGTGGAAATTGCAG
>P_2275
AAAATAAAAAAAAATAAATACATGAAGCTTACACAGGAAAT
>P_2276
GTTCTCTGAATTTGCCAACGCTGTGCCACGAAAATGAGAAG
>P_2277
ATCTTAACACTGGAGAAACTCAGTAAACATATAACAGCAAT
>P_2278
AATTTGCCAGTGCACTAGCGCAGTGTCGCAGAGTTTCCAAA
>P_2279
TGGCCATTCCAATGACCCCGCAGCCCCAACGAAGGGACACC
>P_2280
ACGGAAATGCTGCCAAAACGCTGGACCGCAAAATCTTGATA
>P_2281
TGCATTCGTCGATGCCGTGTCCTGGATATTTAAGCCGGCAA
>P_2282
AGCACTTCGGAAGTGTACGGCGATCCCACAGTGCATCCGCA
>P_2283
TACTGGATCGCCATTTCAGGCAGCAGCTAGCCAGTTACAAG
>P_2284
TGCAAAATGCTGGGCAAATGCAGGAATGAATAATGAGATTG
>P_2285
CAAAATGGAAAAATCAAGGGCTATAAAGTGTTTTACATATC
>P_2286
GCTCCTGTACCATATAGACACGCGATATACATATACATACA
>P_2287
AGCTGCCCAAGAAGGAGATGCACGGCCAAGCGCCGGTGGTC
>P_2288
AAATGCTACACGTATAACGGCTATAAATAAATAAATTAACA
>P_2289
GGTATCGACGCCACAAAAAACGAGCGAGGCAATGCAGCGAT
>P_2290
TCGTTTATTTATCTCGACCGCCGTCTTTAGTTTTTTTTTTT
>P_2291
AAATCTCGGTATGACCGCGGCCGCAACGCCAGTAAATACCA
>P_2292
GCTTTTAGCCAAGTGAAATTCGAGGCAGTTAGTTCTTGGAA
>P_2293
AGTCGGTCGCGTGCCCTGCGCCCTGGTGGCCACCGCCACCT
>P_2294
TATATATATATATTTATGCGCGAAGGCAACCCACCAAGTGC
>P_2295
GCATTTAAACGTTTTGGGCGCGTACTTTGAAAATCCATTTA
>P_2296
ATTTCATTAAAATTTCGTGGCGGCCGTGCTGAAAATCGACA
>P_2297
CGATTGTTTGGCAAATTTCGCCGTCGCTCCATTTTGTGGGC
>P_2298
TCCTATACATATACGTTCGTCCCCAAGGTGAATGAAAATGA
>P_2299
AGCAAACACAGCCGCGCACGCTGCAGTGGAATATTCCCACA
>P_2300
GTTATCCCCAACTGAAAGCGCCTCTTCAGGTTTCACGAACT
>P_2301
GTGAGTGAGTGAGCGAAATGCTGCACCGTGAAAAACCGGGG
>P_2302
CGCAAATGTCACCCTAAAAACAGCAAAAATATGTGGAAAGC
>P_2303
AAAAAAAAAACGTTTATTCGCCTGAAATGAAAATTTTAAGT
>P_2304
CTCGCTGAAAGATTGTGTCGCGATTTTTGTTTTTAGTTCTC
>P_2305
GAAATTCGAGCGGAAAAACGCTAGAAAAGAAGGCGAGTGCA
>P_2306
ATTTATCATGGCTCTCGCTGCGGGAATTGCCTCGGGTCTTC
>P_2307
CCCCAAAAAAGGTCGGACTGCCAGTCGGCAGCGTTATACGC
>P_2308
GAAATATAAATATGCAAATTCGGCATTTTCCAAGTGGAGAC
>P_2309
AAAATCAACAAGAGCAGCGTCGGCGACCTTAAAACGCATTA
>P_2310
GAGTGAGCGGGGTGACGAAGCAGCAGCGACGAACAGAGCGA
>P_2311
GCAATGCTCACATGCAGAAACAATCGCAATAGAAAAGACAT
>P_2312
ATAAGCACAAATGCAAATTGCGCTGCCAGAGGATTCTCCTC
>P_2313
CCTTTTTGACCATTTTGGCGCGCGAGTTGCAGTGGGTGGTG
>P_2314
TGATTTATTCAGTAATTTTGCAATGCCTCTTGAAATCAACT
>P_2315
TGCGAGCAAGTGGAAAATTGCAATAATATTGAATTTGGCTA
>P_2316
CTCAAAAACGGTGACAACGGCGGTGAAAACAAAATGTGCGT
>P_2317
TTTTCACCTGCGTCTTTGCGCCCGGTTTGCCGCTTTACCCC
>P_2318
ACTAACTTTCCTTTAGGCAACGGCCACACTGTCTGGCCACC
>P_2319
CATATTTATAAAAACGAACGCGCTGACTCGTTTTTTTTTTT
>P_2320
TTTTCACCAAATTGCTCGTTCGATCCCACACACACACACAC
>P_2321
TTTTCAATTTTTAATTATCGCAGCGTCATCAAAATAAGTTT
>P_2322
TGAGTGGCCCTCGAGTGACACAGTGTCGGGCTCCATCTAAC
>P_2323
GTAATCTAACGAAATGCTGCCGTTATCAACTTAGTACTCGT
>P_2324
CGAAATTTTTGATAAAACGTCTGTAGTAATTGCAAAATGCT
>P_2325
ATCTGTTAATGATACTTTCCCGGTGAAAATCGCGAGAAAAA
>P_2326
ATAACATTCTAATTCAATTTCGGCTTTTAGTATATAGTGTG
>P_2327
GACTTTTAACTTGTCTTTCGCCCGAACGATCAAGTGTAAAT
>P_2328
GCCGAATCCATATTTTTTCACACGAATCCAAAAATAGCACT
>P_2329
GAAAATGTCGCAGCTGAACGCGGAGACCCAGCAGAGGCACT
>P_2330
AAGGGCGATGACTTTTTTGGCAGCACCACTGAAAGTCCGGA
>P_2331
ATGCGAAAGGCATCCAGTCACAGTGCTGATGGTAGGTCTTA
>P_2332
GATTAGCCCAGCAGGATTCGCAGGAGGAGAACGGCGCCACT
>P_2333
GAAAAACACTCTGGAAAATCCCCCAATGGCTGTCATAATCG
>P_2334
GAATTCCGTGTGGAAAACCGCGGTAATTCAATTCAATGCAA
>P_2335
CAAAATATTTGTGCATTTCGCGCGTTTGACCCGCGGGGTTC
>P_2336
TCTCAACTCTACCGGAAATTCGGTTTTATTGTTTGCACAAT
>P_2337
CTTGCTGCCACCAATTTCGGCGGCCGGCATAATCTTGATCT
>P_2338
GAGGAAACGGAGAGATCCTGCGGCCATGGCGATTCCTCAGT
>P_2339
ATCGGGAGACAGCTGATTGGCGGCATCTTCATTTACAAACA
>P_2340
AATAAAAAAAACCAAAAATTCAGTGTTTAATAATAATCAAT
>P_2341
GCGGGCTCAATTAACCAGCACGGCAATCGCAATTGCCCAAA
>P_2342
GCCTCGCTGGCCGATGGCGGCGGCGGCGGCTGCACACTTGC
>P_2343
CAAAAATAGTATTTAAAGCTCAAGCTCAATTTATTACTTAA
>P_2344
CGCGGTCAGGCCCTAAAACACAGGCACGTAGCTTTTGTCGA
>P_2345
CCTTTTTGCGCGGAGTTTTTCGGTTCCGGCGTAAATTGTTG
>P_2346
TTTGGTCCACAATTAAGGCTCGGTCACGCTAATTTCTGCTG
>P_2347
CACGTGAAACCGGGCGGGGGCGTTGTCCCTATTTATGGGCG
>P_2348
CAACAATTAAGAAGATTTTTCGAAACTATCATATAAATCGC
>P_2349
GGGTTTTAATTAGAAAATTCCTGGAATACATTAAAATACGC
>P_2350
CTGAAATTGCATTAAAGTTTCAGCCTCAACGGCGGTTTCTT
>P_2351
AGGCACGCCACACACACACACGAGCGCCAAAAATAACGTAT
>P_2352
CATGTAATCCGCATGAATTCCTCAAATGACAGTTGCACGCT
>P_2353
GGTTAAAAGCGGGCCAAAAGCTACGGCGCGGTTTTTGCCAA
>P_2354
CCACATTCAGCTTGCAAAGGCATGTATGGCTAATAGGGTGG
>P_2355
GAAAAACCGCTCACAAATTCCCTGCTTGACCCCAAGATACC
>P_2356
TTTTTTATGTGGCTCCGAGGCGGGCGAGGACAAACGAAAAC
>P_2357
ATACAGACAGACACGCATCGCGGTATTTGCCACAAGCTCTT
>P_2358
ATGTCAGCGACACAATTACTCGGCCTTTCTAATTGGAAGCG
>P_2359
CGATTTCGTTGGGGCCGTGGCCGCAACAATTCCCCTCCAGT
>P_2360
ATTTCTCGGCTCGACTCCGGCCGGAATAATTAGTGTCCATT
>P_2361
GTAATTTCAATTAAAGTGCGCCGTAGTTGCGTTTTAACCAA
>P_2362
ACACACATCTAGAGAAGAGGCACGAGTCACAAAAAGAGGCA
>P_2363
GTAAAAGAGAAGGAGACACGCGTGCATGTTTAATATCAAAT
>P_2364
TAATGCTTCTTGCATTCCTTCACGACCAATCAGCCATAACC
>P_2365
CATATGGAACTTTTAAAAATCTTTGACAGTTTTCGCAACAA
>P_2366
GAATCAATTCATTGACAATGCGAGGGTTGGCTTTTTGCTGG
>P_2367
ATGGGTGAGTTTGTAAAACGCTTGACTTGTTTTACGCATTA
>P_2368
TAATAAGCCGCCCTGAATGCCACGCCCACTATTTGCTGACT
>P_2369
CAAAGCACAATGAAAACAAACATGGACAAACATCGCGAATA
>P_2370
CAACATAAAGACTAATTTTGCGTGCGAGCGTTTGTATGTGC
>P_2371
GAGGGAGGCGGCCGCAACGGCGGCAACCGATTGGGCCGGGA
>P_2372
CGTTCAAAAATTAATTTTCTCAGTCGAAACAAATGGAATTC
>P_2373
CAGTATGCTGAACGCCACCACGGGAGCGGAGCGCACAGTGC
>P_2374
AGTTTTGTAAAGAAATTTTTCGATTTTGGTAAGCAGGTGCG
>P_2375
TTCCTCTCGATAACCCCCCCCCCCCCCCCCTTTGAGATCCC
>P_2376
GACCAATGCCAGGTGAAATACACCAACAGTTGCCAATTCAA
>P_2377
TATACAACTATAAATAAGAACAGCATTTACCTTTACTAGAT
>P_2378
TAAATATTTAAAGAATATTACAGTACAATAAAAGTATCAAT
>P_2379
TGCAATCCGTCGAGCGAAAGCAGCCGCAGATTATTCGCCAA
>P_2380
CGCCAGCAGGCAATATCTCGCAGGAAAATAGTGCCACACAC
>P_2381
GGTGTATAATTTTTTGAGCGCGTTCCCTTGTTTTTCTTGTC
>P_2382
TGGAAACCGACAGCAAGGGGCCCGCGAGGCGAAGAAGTCAA
>P_2383
ATATGTTTACTTTTTGGGGGCACTACCAACGTATTGCTTGC
>P_2384
TTGGCGGAGTTTTGAACGCTCGTTAACCAATTATAGCGCTA
>P_2385
GGTGGCAGGGTGGCATGACCCGGGGGGGCGGTGGCTTATCG
>P_2386
ATAAAAACGCAAGCAAAATGCAAGCTCATTCGAAAGCGGAA
>P_2387
TGGTTTGGCTCCGTCTTCGGCGGTGGAGCCTCACAGACCAG
>P_2388
GACATAATCGCCATTTACGTCGGGATTGAGTTCCTGGAGAA
>P_2389
GGAATCCTAGGAATAAAGCGCGAGGTCTTGAGGATATCGCC
>P_2390
AATGGTGCCGAAGGTGCCGGCGGCATGGATCAGGTGGCACA
>P_2391
CAACAATGGAGAGCTTTGCGCCGGAATTACTTTGGATGGTA
>P_2392
CAATGCACTGGGCGAAGGGGCCCTCGAGATGCACACTCGTA
>P_2393
TTTAATTGCCAGCTCTGGCCCGCCAACAACCCAAGGATGGA
>P_2394
AGTGGAAAGAGCAAATTTGGCAGTAGCATACTCTTTGGCAT
>P_2395
ATTTATCCATCTATCTAACGCAGGGAGATCAACTTTCGCGG
>P_2396
TGATGGAGTTGTGTCAATGGCGGTGGGATGGAAATGGAGAG
>P_2397
GTTGGTGTGTTGATTCTACTCGGCCGCAGATATATACAATA
>P_2398
CTAGAGTTTATATCAAATTGCCTGCCTGAACAAGTAAATAA
>P_2399
TCAGCTGGTCATTTATCTGTCGGTGTCTGAGGAATATGGAT
>P_2400
TATTTAACAGGCTTATCAAACAGTAGAAAAAAATGCATCTC
>P_2401
TGATGGCTCTTCATTTAAAGCGGCAGTAACCATTTTGCTTA
>P_2402
AAAAAATAATTATAAAATGGCTATGACTACGTTATAGTTAT
>P_2403
CAGAAACGTAAGGGGCAACGCGGGTTTTGTTTGTTTTATTT
>P_2404
GATATGGATGACACACGTGTCGGGGACGTAATTAATCCAGA
>P_2405
GATGTGACCTCGATGAAACTCGGCATATTCGCGATTAACCT
>P_2406
TATTTTGTTTGGTTTAAAGTCTGTAACATAGTAAAAGGTAT
>P_2407
ATACACTGGCAGGCAAACGGCACCACCACCAAACACTTGAG
>P_2408
TCAAATTTGCTACTTAAACGCCAGAGCAACAACTTATATGT
>P_2409
CTTATTTTACTTACAAAATGCCATAGCGAACGTCGACGGTG
>P_2410
CAAGCATAGGTTTGGATTTGCGGTCTACTGGCTGGGCCTGG
>P_2411
CTCCTCCGACGAGGATGTCTCCGTATCGGCATACAGTATCA
>P_2412
TCAAACTCGAAAAGACTTTGCCGCAATTAGTCTAACTCTAA
>P_2413
TGTTTGTGCCTGTCTTCTTTCGATCGCAATAATACTTACTT
>P_2414
GACGAATAAAATCAATAATTCCCTCCTGACGCAACCTTCTG
>P_2415
TCTCAGGGGACAGGCAAATGCACGGACTACTTAAAACTGTC
>P_2416
ATCACTAGCTCATTTCCCGGCGAGGTAAAGGTTTGTGTCTG
>P_2417
CCGGAGGATTACGATCGGCGCATGCGTTCCGTCTGCACAGA
>P_2418
AATAGAAAAATGAAAAGTGCCGAGAGAGGCAAGGCAAGGGG
>P_2419
CTCGAATACTTAATATTTTCCTATGACAGCCATCTAATAAT
>P_2420
GATAGATTAATTTACTTTTTCACGATCAAACTTAAATGGGT
>P_2421
TTACAGTGAAGCCAGTCGAGCGGTGATTCAAGTCCTAAGCC
>P_2422
ATTTCCCACCCGATCTCACACGGTGGCTGCCCAGGGTGGTG
>P_2423
TCTTCGAGGACAACATCGACCATGCGAAGTACTCCGGACAC
>P_2424
TTCCAGACATTATCATTTCGCCTTGTCATATGCTTCTTTTT
>P_2425
CACGGATCCGTGGAATCACTCGGCTGCATAGTTTTTAATTG
>P_2426
CTGGGACTCTTGGAATTTCGCGATGTAAACATTAAAAAACT
>P_2427
GCCCAGTGGACCACTTCCCGCCTGATACTGGAATTGCAATT
>P_2428
ACAAGAATCCCTCCAAATTCCGGGACTACAGTATGGACACC
>P_2429
TATACCTCGTCGCTCGCGCTCAGCAAAAATCTACATATTTC
>P_2430
TCGATCATCATGAACAACCGCTGCCACCATCTCCTGGACCA
>P_2431
TGCATGCGCCCAGTTTTCTGCGGTGGCCGTGGCAGGAGCAA
>P_2432
AACTGCTCGCCCTTCTGGAGCGGCAATCGGCAGGCGTAGCA
>P_2433
TTACGCCACCCGACCGACCACACGGTCGCAATTTTTCCTTA
>P_2434
GCGGCACCAGCCACAAGTCGCGTGAAGTTGGCCAGTGTGGA
>P_2435
GGATTTTTAAAAGTTACTGCCTTGAATACATGTTTAAATGT
>P_2436
TCGAAAAGGGGGGAAAATCGCGGAAGAAAGCACAGGGAACA
>P_2437
TTAAGATTTTCGAATTTTTTCAGCCTTGTTCGTCTCATTTG
>P_2438
GACAGCGTGACTCCAGCTGGCGGTAGTCACATTGATATAGC
>P_2439
TGTTCACATGCGAATAATCGCTGCACTATTAAGTAGAGATA
>P_2440
GTTGTCGGTAGTCCTGGGCGCAGGGCCATGGCCACATCCTG
>P_2441
TTCACTTGCTGGGTGGCAAACATGAATCTCGCACTTTGCCT
>P_2442
GCAGCATATTGGGAAAATTTCACGGTCTTTTGGCCGCCAGC
>P_2443
GGCACCAGTGGTAAATAATGCGGCAAATCAGATTGCTCAAA
>P_2444
AAACAACGGAATAAGAATCGCATGAGTTCTGGAGGCGAAAC
>P_2445
GATTAGTCCCTTTAATTTGTCCCGAACTTCGTTTCATAATA
>P_2446
CCACTGCCCGCCGAACCAATCGAGCCCAATGATCCCGGCGC
>P_2447
ATCCTCTGCAGCGCACCCGGCGGTGGCCGCCAAGATCACCC
>P_2448
ACCAACAGCCAGGCAAATCGCGTGATTTTCGTGCGCCAACG
>P_2449
GTCAAAGAAAATTCCATCCGCACGAACCAAACTAAAGATAG
>P_2450
CAAATTCGATTCATAAAATACACGATCTACACACTTATTTA
>P_2451
ACTGCGCTCCAGCGTCATCTCGTGACGAATGGCCTCCAGTT
>P_2452
TCAAATAGAGCAAATAATCGCGGTTAAACTCCAGCAACTTA
>P_2453
CAAACAAAGCGTTGGCCAGGCGGCCAGCAGACCAAGTGCGA
>P_2454
CATTTATTCGCCTGTCCAGTCGGTGTCTCGCTTTTTTTTTT
>P_2455
TCAGAATGGTCCTGGCATCGCAGGAGCACGAAGCAGATGTC
>P_2456
ATAATTTCCATTAAAGGACGCAATAAAATGAAACGTATTAC
>P_2457
CATGCTTGCATATGAATGCGCCGGAAATGTGTTTTAATAGA
>P_2458
TGATGAAGGCAAGCATGGCACCGGGACAAACTTCGCTAGCC
>P_2459
CGGTTTTTTTTGTGCCCCCCCCCCCCCCGAAGATTGTAAAA
>P_2460
CCAGGATGGATTATATTCGCCAGGGTCAAATCCTCTGCGGT
>P_2461
GTGAATGCAGTTGGCAATTTCGATACCCATTAAAAAAGAGT
>P_2462
CACACAAGCTCCGTGAGTCGCTGCCCCTGCTGATCTTCTTG
>P_2463
CAATGCCAAGGAAGTTGCGGCCTGAACAGGAACCGAACCAA
>P_2464
CCAGTCCTAGACCAAAATCGCAGCCCTTGGCAAGCTGTGAG
>P_2465
ATAAATTTGTCATTGGCATTCAGTGCCTTGCATCTACTCCT
>P_2466
ATTGCATAAGCAAAAAAAATCATCAATTACTTCATTATTAA
>P_2467
GGAACATCAAACGGAAATTTCTTGCTCATTTTTATTCGCTT
>P_2468
CGAATGTAATCATTAATTCGCCTCAACACACGCTCAGCCGC
>P_2469
TATTTACATATGCGAAGACTCGGTGCGAAGAACTTTTTCTT
>P_2470
GAACGGTGGGGTTTTCGTGGCAGGGTTGGGTTTCGCCTTGG
>P_2471
CGGCAAAACAATAAACAAACCGAGGACGTTGAGCTGTACTT
>P_2472
ATAACCGACATGACCGGCGGCATGTTCCCAACAGCCAGCAA
>P_2473
CATGTTGCGTAAACTAGTTTCGTGAGTCGTGAGATATATCA
>P_2474
TGTTTATGATGACAATTTGGCGTTGTTGTTGTCGTCGACAT
>P_2475
TTTTACCTCCAGTCTGGCGGCGGGCAGGTGATTTAGCACAT
>P_2476
CCACCGTGCCCCTTATTTTCCGCCAACACGATGATTCCCTT
>P_2477
CTATTTCAATCGATTTGAATCGGCAACCAAGCAGAACATCA
>P_2478
TTCTTTCTGCCCGCTCGAGCCGGGAAATTATGCACACGCCA
>P_2479
TTTGACAAACATATAAGATTCGTTGTTTATATGTTTTACTG
>P_2480
GAAGAACTTTCGAAAAATCGCATTATCTATTTAACAACATT
>P_2481
GCATAGTCTAATTTTATACGCAGTACTTTTATCGCGCGCTT
>P_2482
CCATAAATCTCAACAATTTCCGCTGTCTGTGAGAGCAGAGG
>P_2483
TAATCTATACGGAGTGCTGGCAGTAATTCCCAAAAACCTCT
>P_2484
GCCTTACTTTTGGGCTGATGCAGCAGTAACTTCGAACAGGA
>P_2485
CAAAATTTGGCCAAGACTCACCTTAACGAGATGGAGCGGCT
>P_2486
ACGATTTGCGCTGGGAAAAGCGGGGGTTCGATGATTTTTGG
>P_2487
TGCCACGGCACCCGGATCCGCAGCCGCCTACATGAACCCGA
>P_2488
AGGACTCTCCAGGACCTCGGCAGTCCTAGCCTGAGTGTGTT
>P_2489
TTGGGCATCATAAACTAACGCAGTTTATGGGTCCATGCACC
>P_2490
ATACATGCAGTCCTGCGAGTCCTGCGAGTCCTATGAGTCCT
>P_2491
CTGTATCAATACAGAAATTGCTGCATAGACCACAAACGGAC
>P_2492
ACACACACACACACAGATGTCGGGAATCGTGTCATGTCCTG
>P_2493
ATTATTTAAACCTTCAAAATCGGCACTATTTACCTATTAAA
>P_2494
AAATGTTATCATGTCACTCGCAGTCGTCGTCATTGTGCCAC
>P_2495
ACGCTTCATCTGGTGGTGGGCCGTTTTGGGTCTTTCTCGCC
>P_2496
CAAGCTGTGGCCGTACAAGGCGGCGGTCATGAAAAAAGCCT
>P_2497
AAATTATAAAACAGACGACGCAGCCATTCTGGCGGGGCAAA
>P_2498
TTGCCAGCCCCCTGTAAAGCCCCGCTCAGAAGATGAGTGCC
>P_2499
GCCAGGCCCAACCGCCCACTCCCACACATTTACAGTTGGCT
>P_2500
TTTGTGTTAACTAGTCGACTCAGTCATTCCGTCCCCTCCCA
>P_2501
GAAATGAAACTAGCATTGGCCAGTCGAAGTTTATATACCCT
>P_2502
CCAGACAGCGCTGGTATCGGCAGGCTCAGTTTGTCAATCGC
>P_2503
TGACCTTTCCTCCAGAAAAGCGTGTGGGTGGCGTTTTCTGC
>P_2504
AAAGGTGATCATTCAAGAGGCGGGCGCCACCAGCGATTCAG
>P_2505
TGCCAAACTCTGGCCAAAAACGGCATATATAAGCGGAAATG
>P_2506
CACATACCTACGTAGAAAGGCATGCACAGATATACGTTTGT
>P_2507
CCCTGACTCTCGTCTCGTTGCGAGAGTTTTATGAGCCTCAT
>P_2508
ATAAGGAAAGTGAAAAATGTCGGGAAAAAGAAAATAACTTA
>P_2509
AACTTGGCTAACTCCGATTGCAGTAGTAAAATTGGTAAATT
>P_2510
GGACACAACCACAGTGGACACTCGAACGATGGAAATAACAA
>P_2511
GTAGCATAAAAACTCAATGGCGGGCTCCATAAAATTGTGCA
>P_2512
TTGGAGCACTCCAGATTTTCCGGCCAGTTAAAGTTGTAGGT
>P_2513
TACATGCCTCATAAAAATCGCAAGACAATGGGACCCCGGCC
>P_2514
CGGTTTGGGCAATTTCAACGCGTTAGACGAAACCGTCATTA
>P_2515
CTAGTTGAGAATGGATTTTCCCCGAAAATTGTTTTGTATAG
>P_2516
GCAAGTCGACTCTAGTTTGCCGCGAAAGTTGAAAATGTTGG
>P_2517
CTGTCCAGTTGGGTAAAAAGCTGTCGCATCTAAAGCGCCTT
>P_2518
TTTATTTGCAGATTATCAGTCGGTTTAATGGAGAAATTTAA
>P_2519
CGGGCGGAGTTAAAAAGAGGCGGCATCCGGAACAAGGAATT
>P_2520
ACCGATACGATCGCTCGACGCCCAGACAATTAAAAACCCCC
>P_2521
TCAAGGTCAATAAAATGATTCAGTGCTAATAATTCCCACGG
>P_2522
TTGTTAGCTGCTACTCGCGGCGGTCTTTCAAACGTAGTGCA
>P_2523
GACAAGCCCTCAGATAAACGCCCACTCACCTTCCCTCTCTC
>P_2524
ACTGTTGGAGTAAATATTTGCATGAAGTTGAGTTGTTTGCT
>P_2525
AAGCCGACTTTTATTTTTTGCCCCAACTTTTTCAAGTTCCC
>P_2526
TTTGAGATGTCTATGAAATGCATGCTCGCGTTAAGAAGCAT
>P_2527
AAACTTACTTCAACGATTGACGGGGATGTCCGCTCATGAAG
>P_2528
ACTGATCACGTTTTCGCCGGCTGCCTCAGATACTCGTAATC
>P_2529
AGTAAACCGACCAAAAAAAGCAAGGAGGATGAAGTCAAAGC
>P_2530
AGAGAGTGCCGGGAGAATTACGAGGAGGAGCTGGCATTCGA
>P_2531
GCAGCATCAACACAGCACAGCAGCAACATCAACCGCAGCGG
>P_2532
CGCTTGGGAAAAGGCTCTCGCGTGGTTCTTGTTGTTGGCCC
>P_2533
TTAAAACTTCAAGGGGGCTACCTGCTCAAAGTGATTAATGA
>P_2534
ACTCCCCCAAGCACCAACCACCCTCGTAAGCCCACATCGCA
>P_2535
TTGCCTGATTGGTTTTTTTTCCCTCCCGATATGTTTTCCTT
>P_2536
GAACACAACACTGAAAAAAACGGTAGTGCCCAAAAGCATAT
>P_2537
AAACATGAATCCACAGGACTCAAGGGTATTCGAAATCCGTA
>P_2538
ATGAAGAGGCGTCCCAACAACGGGAACCACAATGACGAGGC
>P_2539
GAGGAGGAGGAAAAAAAAAGCGAAAATTGCGCCCACTTGGC
>P_2540
GCGCGTCCTGCGTCCTGCGGCAGGAAAGGCACACAAAAGTG
>P_2541
TGCATGAGTGCAGACACTCACAAGGACACGTTTATACCCAC
>P_2542
CAAGGAGACAAAAAAGGTGACGGGGGTAGCAATAACAACTT
>P_2543
CAACCCCTTAACCCACGACTCGGGCAAAAGTTTCAATCAAT
>P_2544
ACACTAATCCAGTTCGTGGGCGGCAATGTCGAAAGGGTCGT
>P_2545
TAATTGAAATACTAACAAAACGGTGTAATGTTTCAAGCCAT
>P_2546
CAAAGAACCCCAGAAACTCGCGGGGGTCCCAATTCTCGGTC
>P_2547
AATAAATCCTTCTCGATTCTCGGGCTTGGTGCAAATTTACA
>P_2548
GGATTTGGTTTGGTTTCGCGCAGTAAAGGGTGAGTGAGAAC
>P_2549
CGAACCGTCGACGGGGGAGGCGGGAAAAGCCAAGATACTGA
>P_2550
CAGATTTGCGCGGAATTTTTCACGAAAGCCGCGATGCCAGC
>P_2551
CTCTATTTACGCGGCAGCGGCGTCAACGTCGTCCGTCCGCG
>P_2552
AATACAGAGTTCGGCCATCGCCGCACCTGATGGACATTTCA
>P_2553
TATATGTTGGCTACCAATCGCCTTGCCGACTTCCACATCGA
>P_2554
GTATCCAAACAAACTAAGAGCGAAAATAACAATAAACCCCT
>P_2555
CATCTTCTGCATGAACTGCGCCGGCACATTGTCATCGGTGC
>P_2556
GGTCGAAAGGTATTAAAAAGCGATTTTATTGCGTAAACAAA
>P_2557
TGTTTGTAAGCAAGTCAACCCGAAAAAATTCTAAAATATAG
>P_2558
TGAAATTCCTTTTAAAAACGCAAACTATACACAAAGAGTAA
>P_2559
AAAGCTACAGGGATTTATGGCCGTACTTAAGGGATTCAATG
>P_2560
CATATATTTTTTTTTTTTTGCCTGGGCCGCATTCTTTGCTT
>P_2561
GCACGTGAATCGATTGCTTGCGTGGACCTTCAATGGCTGCA
>P_2562
AATGGAAACCATTTAAAATGCGATTTATCCAAAAACCTATC
>P_2563
GGGTATTTTTGTCAATTTTGCATTGTCATGTTAATCATAAA
>P_2564
TTAAGCTTCAATTATCACCGCCGTATTATTGCATTTTCACA
>P_2565
AAGGGGTTAATTTAATTTCGCGCTCGGGCGAATTTGTCCAT
>P_2566
ACCAGTAGTTCAAACAGAAGCATCAGCAACCTGACCAAAGA
>P_2567
TTTTCCCTCTCTTCGAATTGCCTGCATAATAAATCGACTTG
>P_2568
TGAGCTGAACTGAGGCGAGGCGAGGAGAACTGAATGTGGAC
>P_2569
CAAATTCGCAGCATCTTTTGCAGTTTTTGTCTAATTTCCAC
>P_2570
AAGGACTCGCCTTATCCACGCCCGACTTCAGCCTGTCAGAG
>P_2571
TACTCATTTAATCTTAACCGCAAGGTTATAAGCAAATACCT
>P_2572
AGGGAAATTTGAATTGACCGCCTTGTTGTTGTTACTTATCC
>P_2573
CCTCGGCACCCATCCTACGGCCCGCTTGACTTTGTCCTGTC
>P_2574
TGCATTCCACTTGAAAATTGCGTTAAAATAACAACAGTTTA
>P_2575
TGTTGCGGCCTCGGGAGGCACGGTAAGAAATATATGTCAAA
>P_2576
AAAATAAAAATAACAAAAAGCGCTAGTAACATGTCAGCACA
>P_2577
AATGCGTTATGCAAAAATTGCGTGGGGGTCGTCTCGTTTTT
>P_2578
TTTTAATATGTCCCTAGTCGCGCGAAATTGCTCAAGACATG
>P_2579
TGAGACGGCGAATGCGACGGCGACAGCGATAACAACTTTCC
>P_2580
CGCCGGTTGCCCAAAAAACACAGTAAAAAAGGCCGGCAAAA
>P_2581
ATCTTTCCACTGGCGAGAGGCGAGCGCGAAAAGCGAACCAA
>P_2582
AAAAACGAACCAAGAACCAGCAGCAGCAACCTAGAGAATCC
>P_2583
GAACTTACCTGCATAAAACACAGTCAATAGATAAGGCGTTA
>P_2584
CGTTAACCTTGTCGAAAATCCGCCAGCAGCACTTTTGCCGC
>P_2585
TTTTAATGCGTTCAGAATTACGCGAGCAGGTAGTAATGGGT
>P_2586
ACTTGCTCCCTTACATTTTACGGTACGTTGGCAAATCCGAG
>P_2587
GACAACAATGTTCGATGAATCGGTTTCGATAAAGTTGACTA
>P_2588
CGAAAACATAACCGCATCGGCAGCAAGTTTTTTATGGCTGT
>P_2589
AATTCAACCAAGCGCAAGCGCGGACGCAAAGAGCGTAAGTC
>P_2590
GAATTAATTGGGTTAAAAGGCCTGAATGGGGAAGTGGGACA
>P_2591
TACCAACAACTTCTCGAACGCCCTGCGGGTGTGTCTCGTGG
>P_2592
GAGGGATGCCGTGAGAAAGTCCGTGGCAGATACATCTGGAA
>P_2593
GTGTGAATTTTTTTTTTTGGCGCGGATATCATTTTCCCCTT
>P_2594
TATGTTTACATATAAAAATGCATGAGGCGCAAAGAAGAGAA
>P_2595
TGCAGAGGCAAAAAAAAAGGCGAAAAAAATGGCAAAAAAGG
>P_2596
AAACACATCAGCAAGTACGGCAGCTGCAGAAAAACGTTGAA
>P_2597
GCAACGTAATGAAAACAAACCAGCACCAACGAAAATCGCCC
>P_2598
CAGGCGGAGAGCTCCAACCGCGAGCCCGGACTTTGAGTCCG
>P_2599
TCCCAAATCCCCCACTTTCGCCATCCCAGGGAATAAACAAG
>P_2600
TTCTCTACGGATACAAAGCACGTCCAGGGCCAGCTGCAGGC
>P_2601
TTTCTGCCCACAGATAGACGCCGTGTGGGGTTGGGTTGCTT
>P_2602
GCCAAAGTTCCTGGTTGGCACGGTGGGCTCTGATCTCCTGG
>P_2603
TATTTTTAATTATTTTTTGGCAGCAATTTCCGCCCTTGGCT
>P_2604
AAAACCATAACCAATTTTTGCCCTCGCTCTCTATATCTCTC
>P_2605
CGTTGATTTTGGCCTAGCCACGGGAAATTTATGCTTTTAGG
>P_2606
TTTATGCTTAAGGAAATTTCCTCGAAAAAATTATGAAACTT
>P_2607
AACTTTTCCTAGATGTTCGGCATCGGCACGGAAAGCGTTAA
>P_2608
CACATACACATACACCTCGTCGAGCTCACAATTTCCATCGT
>P_2609
CAATTATTATGCGACAACGGCGGCGGCAGCATCTCAGGAGA
>P_2610
ACTGTGGCCCATCCTGTTCGCAGCCATCGTGTCGCATGCCA
>P_2611
CTTCGCTGACCTTCAAGTCGCCCGGTTTGAGTTCGTCCAAT
>P_2612
ACAAAAACTCCTTCACAACGCGATTCTTTCTTCTTAGTATT
>P_2613
TATTCTGCTCCATTGAACGGCGAGTGCGACGTGTTACCACC
>P_2614
GCACTTGTTCTTGTTGTTGGCCGTAGTTGTCCTTGAAGTCG
>P_2615
CTGGCGGGGAGAGCTGTAATCGTGGGCACACCGAAAGAATA
>P_2616
TAAAACGAGCTATGAATATACAGTAGTTGCCGCTTAAGTGC
>P_2617
CCGATTTTTTCAGGAAATCGCCTTATTATCCATATAAATTT
>P_2618
TTAAATCCACGGAAAATAAGCGGTTTCCCGCCCAGGCTATA
>P_2619
ATTTGTAGTGTTATCAACGGCGGGTTAAATGCAATCACTGG
>P_2620
ATTGATCCCCGCAACCTGGGCAAGGACATTGAGGCTCTGAG
>P_2621
TGTTATTTCCTTTATTTTGGCAGGCGCAGGGACTTGATGCT
>P_2622
TGGGCAAGCATTTAATGCGGCGATAAGATGCGACTGCAACC
>P_2623
AATATTTATGTACGAAAATGCGAGGAAGCAGAGGAAGAGGA
>P_2624
GTCTGCTGCGCCGGCGTGCGCGGTTCGGCTAATTAGCAACA
>P_2625
CTTCGTGGATCGATCGATCGCCCGCTCGTCTTCTCCTGCTT
>P_2626
GGAATACCCCTTAAATGGGACCCTAAAGATCATGCAGATCG
>P_2627
AGATCGATATTTAAATTTCGCTAAAATCATCTAGTTACATA
>P_2628
TAACAGATGGAGTCATGTTGCCCGATTTAAGTACAATCATC
>P_2629
CAATTGATGCCAAAAAAACGCGCGAAACTTGTAGAGAAATC
>P_2630
TTCGCGGCTCAGAAAATGCTCGGCAACGTGAACAGGCAGAA
>P_2631
GAATGAACGAATGAATTTGTCGGGAAAATTTCTTTAGCTGC
>P_2632
GGGCAGCTCCTCCACAACGGCATTGCCGTCCAAGGGAGGCA
>P_2633
GTTTGAGATTGGGAAAATCGCCGGAAATCGTTAAAAAAAAA
>P_2634
ACCACACACGTAACTAGGCACAGTGGGATAAAACCATTAAG
>P_2635
CTAGATAGTCGCGATGATTACCGTGGCGATAGGGAAAGGGA
>P_2636
CCATTGATACTTTCAAACTGCTGTAACAATATGAATCTCAC
>P_2637
AAATGTTCAAAAGGATTTGTCAGGGCCGTGATTTATGTCAA
>P_2638
AAAGGAGAGCGAGCAGCCGGCGTTGCCATTTGCCAGGATCA
>P_2639
TCCTGAGCACGCTTCTGTGGCGGTTCCGGAAGGATCTCGAA
>P_2640
AAGTTGGGCTGATCCCCCTACACAACCCCATTGAAACTCCT
>P_2641
ACCACACTGTCAATCAATTGCACGATCTATCATCGATCGTC
>P_2642
AAAAAATAAAATAAAAAAGGCGCGAGCCAGTTCGTGAGCAC
>P_2643
CAAGTGAAACTGCTTCGACGCAGTCAGGAAGTCAAGCGCAA
>P_2644
GCAGTCCGAGTTGTGAATTGCGGAAGCGACGCCCTCGTGGA
>P_2645
ACACCGGTTAAACTTGTTATCGGCCGCATGCAAGAACCCAA
>P_2646
GGATGCAGTTGCTCGGGCGGCGAGCTCTTGTTTTCCGCTAA
>P_2647
ATAATTATAGAAAGTTCAGTCGGTCATTAGAGCGAGCGAGA
>P_2648
CTGCCTAGATTTGGGAAAGTCGAGAAAGGCCCCATCAACTA
>P_2649
CCGTGCCCCAAGAAGAACGGCAGTTGCAGCAGCAATATCAG
>P_2650
TCAAATAAATCAATTGATGTCGTGAAGTGCACATTTTAGGA
>P_2651
TGTTGTGACACTTGAAAAGTCGGTTTAATTAGACAGTGGGC
>P_2652
GTTCCTCTCAAGCAAGAACACATGGTGCACATAGCTGGCCT
>P_2653
TGCCCAGGACAACGATGAGGCCCGACCACAGATATCTGAAA
>P_2654
TTTCCTAGAAGTTTCCCCAGCATTCCCAGCTATCGATCGAC
>P_2655
AATCTTTGACTTTGAAATTGCGATGTTTGTTATTTATAATG
>P_2656
GTGTGTGGCATAAAAAATCACACGATCAGTCATTACACACA
>P_2657
AATCTACTAAAAAAATTTTCCGGTGTAAGTGTGTGGGGTGC
>P_2658
AGCGAGGGCGAAGGCGGTGGCGGGGTCGAAGGTCGAAGCCT
>P_2659
TGTTTGTTTGCCTTGATGCGCATAAACGGCAAACTGGGTGG
>P_2660
AAACAGGACACAAAAAAATGCATTCGGAGAAAAAATGGGTA
>P_2661
TTTCAAATGGCTTTGCGCGCCGCTGCCAGCTAATGGCATTA
>P_2662
GTTTGGCCACAAAAATTGCTCAAGGCTTATGGCAAGATGAA
>P_2663
CGAACAACTACACTGCAAGCCATGGGAAATAATAAATATAA
>P_2664
AGTTACAGTTCTCCACGACGCGTTCATTATTGTTTTTGCAT
>P_2665
GAAATTCGCCGCCACGCACACCCGGTTTCTTTTGAATTTCT
>P_2666
TTTTATGGCCGCATTGTGCGCCGGGCCAACAATAACAGGCC
>P_2667
CGGGATCGAAAGTTATGTGGCCCGGCTGTTCGATTCGCGCA
>P_2668
ATCGTTGCCAGGACGAATTGCCCTGTCATCCTGTTCTGTTC
>P_2669
AGCCTCCAGCATGAATGGCACGGTGGGGCAGGGGCATCATC
>P_2670
CCCAAAACTTGATGGATTCGCTGGGTCGTGATTGTTGTTAG
>P_2671
GACTACATTCGCACAAAAGTCAGTCAAAATGTGCGTCATTA
>P_2672
GGTTCAAGTTGGCTTAAGCCCAGGAAATTTAAATACCCATT
>P_2673
CCGACCGCTGCGTTAAAAGGCAGCAGCGCATAACAGTTACA
>P_2674
ATTTAAGTTGGCAACAATGGCCCTAGCGAGTTCACCTTCCC
>P_2675
CTCGGTGTGCCCGGAAAACACGGGAAATTTTCAACTTTTCC
>P_2676
CCAACAGCTCCAAACAGCTGCGCTGCCGACGTCGACGTCGG
>P_2677
CTGATATGAAATTTTAATCGCCCGAGGAGAGTGTTTGGCTT
>P_2678
CAACCACGGCGAAACCAACACGGTTTTCAATGACCTTGCCC
>P_2679
TTTCATCTGTTCGAACGACGCATTGCTGATTTTTGAGTCCG
>P_2680
CAACGAATCCCCGAGCGCCGCCTGACAATTAAAACGCCCCG
>P_2681
AAAAATATAAATCTTAAATGCCTTGACATGTGTTCACCGAA
>P_2682
TTGCTAATTTGGCGTGGCAGCGTGGTTTGCTTTGGCGCCCG
>P_2683
ATAGGATATAATATTCGACGCGGTTGCAGTATAGGTGGCAT
>P_2684
AACTCGGCCTTGGGATTTGGCATCCACGTCATAGTAATGTG
>P_2685
GCTTTTATCCAGTCTCCAGGCAGCCACGCATCCTGCAGGGC
>P_2686
AGATGGGAACCGCAAAAAGGCAAGGACTAATTTGATACGAA
>P_2687
TTTCGCGCACCTTCTGCAGTCATGCACACTTAAGCCAACAT
>P_2688
TCGATTTTTTAAGATTTTTTCGGTTCTTTCAACTTTTTTCA
>P_2689
ATTCGAGGGCGCCCAGGACACGCTGGCACTGAGCGTCTCGA
>P_2690
CATGGGATCATCATCATTTGCAGCATGTGGAGCCAGATGAT
>P_2691
GATAACTAAACTGCAAAGTGCAGCAGTTGAAAATGCAATTA
>P_2692
CCGCATTGAGAGAAAAAATTCGATCTCGTGTTTGCCGATCT
>P_2693
TCGCCACTGCCCACTGAATCCGGCATTCACTTTGGCCGCCT
>P_2694
CAAAGCGCAAAAGAAAACAGCTAGAATCGACCAGAAAAAGA
>P_2695
GAAACCGTCCACTTGGGGCGCCTACACAGATTACAGAAAGC
>P_2696
AAATTCACTTTCATGGCTTTCATGGTTCGCAATCCCCCCCC
>P_2697
TATTCCACAGAGCTTTCGTGCGCGAACTTTAGCTGCGAATG
>P_2698
GAGCGAAAAAACCGAAAAAGCATTTCGTCGTTTTTAGCTGG
>P_2699
AAAACCGGGCCCTGAAAATACGAGCAAAATATCCAACTTCT
>P_2700
GAAGAGGATGACGGTCACCACAGCAGCAGCTTCGACCATCA
>P_2701
CTGGATATGGATGCGATTTTCGCGGATGATGATGATTTCGA
>P_2702
AAAAAATATGGCCACAAGCGCGAACTCTGTTCAAGTTTCTG
>P_2703
GAAAACCAACAACACAAACTCCTGAAGAGTGTATTAAATGA
>P_2704
CCGGGTGTCGGTGGCTCCGGCGGCGGTGTGGGCGGCGGATT
>P_2705
TTTTTGGTTTGCCATAAATACTCGAACAAAAAGTTAATGAA
>P_2706
TAGTTTTCCCCATTCGTACACAGTCTTTTTTGGAATGCACA
>P_2707
TTGCATATATTATTATATTCCTATAGTTATATTATTATTAT
>P_2708
TTTCCTGGCGTTGTTAATCGCACGACCGCAGAATATGGCAG
>P_2709
CTGGGATGCGAAAAAAAATGCAGTTGGGAGCTTATCTATCC
>P_2710
GTTTCTATTAATTTTCAACTCCTGATTTACCCTAATCATAC
>P_2711
ATGAGCACAATTAGTGGTGGCGAGTTCGGTTTCGTGGGGAA
>P_2712
CTTACCCCCACTTGAAATTCCAGTCTTAATCGCTACTTAAA
>P_2713
TGTCAGCAACAAAAGAGTCTCGCGAAAAGCGTGAAGCATGG
>P_2714
TGTGTAAAATAATATTTTTCCTATGCCGCCTTTTACGAAAT
>P_2715
GATTTTTCATACAAATGGCGCCGTCGCACCCAAAGCGAAGG
>P_2716
ATCGTTTGGGAATTGAAATGCAGTCGAGTCGATTTTAAGCC
>P_2717
TTGAAAATTTTGATATTTTTCATGTTTGGATATTTTTTCAT
>P_2718
ATACTGTACGCCTTTTTGAGCGATAACTTCAAGAAGAGCTT
>P_2719
AATTTTGGTTTCATCAGTCACTTGGTCATAGCGCAACCATC
>P_2720
ACGGTTCAATGAATCGTCGGCGGTCAGGCGAATATCGAGCG
>P_2721
GTGTTTCTGGTAATTAAATACAGCAAAATTCTCAATTATTT
>P_2722
TATTCGAGAAAGGATGCGCACGAAAAAAATGTGAAAAAATT
>P_2723
GGACAATGAAGCGTGAAAAGCGGAAACGGAAATTAAGCGAC
>P_2724
CCACTTGAATGATACTGACGCGGTGGAAGTCAATCCTATTG
>P_2725
GTGGCCAAGATGGGGAAATGCGGAAAAATCTAGCCAATTAA
>P_2726
AGCAGCAAAAAATGAAGGCACGGAAAATATTTCGAAAATAC
>P_2727
AACTGCGCTTATTCGAAAAGCGATTCCAATCAAAGATGTGG
>P_2728
TTCGAGATAAATGTTAAAGTCCGTCCCACCGGAAATCCATC
>P_2729
GTCCGAGGAAGAATTGGCCGCTTGGAGGGCAGAACGAAGAA
>P_2730
CCGTTTGCTGATGCAGCCAGCGGGGCCATTTGTACTGGACC
>P_2731
TGGAGGTATTGATTTCATGGCCGTACTCTAAAATTTGCCAG
>P_2732
ATTTATGTCAACCGCAGACGCACGGCCAAAATCCCGAAAAA
>P_2733
AAAAAACCCCAGAGGAAATGCGCTAATTAGGAAGGTAACAA
>P_2734
TGGTCGTGTGCAGCTGTCGGCGGCGATGGTGTTACGCACGT
>P_2735
GTATCTTCCAGATAAAAATGCAGCCGGGCGATTGCCTACAT
>P_2736
ATGCCACCTGATCCTGGGGGCAGTAGTCATCTTGAGCGGAA
>P_2737
CCAAAGACAACCGACGACAGCCCGATTTATCACAAAGCCCG
>P_2738
GCGTCTCCGATCCCTGGCTGCAGCCGCAATCCGATCGGGAA
>P_2739
AACGGCCTTTCTAGTTCCCACAGCCACAACAATCCGACCAC
>P_2740
TGAGCCATGTGTGTTTTATGCCTGGACAATGGCCGTGTGGC
>P_2741
CATCGATAGAGCTGGAAAATCAGTAAAAAAAAAAAAAAAGA
>P_2742
CTCACCTTGTTCTCCCGACTCGGCTTCAATCTCTCACGACC
>P_2743
CTTTAATTGCAATTAAGTTTCAGTTTCAATTTTATAACTAT
>P_2744
CGGTTGCGGTCAATGAAAAGCCGCCGCGCAAGATTTTCAAG
>P_2745
ACAACAATTACGGAAAAAGGCGAGCGCAAATTATGTATTAT
>P_2746
GGCTGCAGGCAAAACAAGCCCCCGAACCTCAAAAACGCCCC
>P_2747
ATGAAGTTTTAAATGAAGTGCGACAACAAACCGAGCAGCAG
>P_2748
GGACAGAGGCTTTTATTCGGCACCATTGTGAATAAGTTCTG
>P_2749
TAAGTATCTGTTCAATAAGTCGGGCTTAAATGATTCCAATT
>P_2750
CGGCCAGCAGCGACAAAACGCCGAAGCGCCAGCGGCAAAAA
>P_2751
TTTTTTTATAAAAATAAATTCTTTAACAATAAATTTTTTTG
>P_2752
GGAGATAAAAATTGAAAAAGCGGAAATCGAAAAAACATGCA
>P_2753
TGCTTGACGAATCGGAGTCGCTATAAAATGTAAAAAAATAC
>P_2754
ACACAAGGAAACTTAAAAAACGGTATCAAAATAATAATGAC
>P_2755
CTCTAATAACAAGACTCTGTCAGCATTTAAAAACTCATCAA
>P_2756
TCTCTGCGGTCTTTTAATTGCCTGGGGGATTGGGATTGGCC
>P_2757
TATGTTTGCACATATAAAAGCGGGCGAGGAAGGCGGAAAAT
>P_2758
TAATGGCAACACGTTAAGCGCAGAACCAGGAAAGAGGACAC
>P_2759
GGTCAAGCGGGAGTTTCAGGCGAGCGGAATTGAAGACTTGG
>P_2760
TCTTTAGCTGGGTGAAATTGCTGTACCAACCCCAACCCAAT
>P_2761
CCGGGGCGCAACTTTAATCGCCCAAATGCAAATGCAAAACG
>P_2762
AACGTCGACATGGAAAATTTCCCCAACCCGGGAAAATCGTG
>P_2763
CCGAGGCGCAACACCCCCTCCCCCCCCCACCAAATCTCAAA
>P_2764
GCTGTTTTGTTTAAATATGCCGTTAGTTATATTTTTTTATA
>P_2765
ACTATAATTACTGGTAATTCCAGTCTAAAGTTCTTGTGACA
>P_2766
TCATTGGGGTAGAAACGACGCGATGGTTCGTGGAAAGTTTC
>P_2767
GCCTTTGCCGAGGAAAACCACAGGAAAATCCGGGCAACGCC
>P_2768
ATCAACCCATCCAATCAGCCCGAGAGTAGCGATTGTTTAAT
>P_2769
TATGAAAATTCATTTCAAACCATAAACAAGAAAACATGCTC
>P_2770
CCCTTTGCATAATAAAAATGCATGTTTGACAAAGGCAAACA
>P_2771
CGGGCGCTCGATGCGATTTGCTGCAATGGTAAGTGACACGG
>P_2772
AAACATTTACGCTCCGGCGGCAGTAAATTTGATTCAATCAT
>P_2773
AGGACACTGACTAGATACGCCAAGAATCGTGAGTACCATCT
>P_2774
AAGTTTCTGCAATACAAATACATGTACAACTACAGAACCAA
>P_2775
TCATATTTACCTACGCGCCGCACCAATTTCGCAACCTTCAC
>P_2776
CAGGTTCAGTATAAAAAAAGCATTGACCTAAATTTATAAAT
>P_2777
TTGCTCACATCTTCAAATGTCAGCCACATGCAATTGTCCTT
>P_2778
CCAGTGCCGAGATCTGTCCGCAGGATCTCGGCGGAACGGAG
>P_2779
CACCGAATCCGGAGAAGAAGCGGCAGCAACTTGTTATAAAT
>P_2780
AATAAGCGATCTGGAAAAAACGAGAACTCTTTAATCACCCT
>P_2781
CTTGTTTTGTTCCGTTTTTCCCGTAAGGTCCTTCGCTCCTG
>P_2782
AGGGTCCTTCATTTTGGGTTCGGTCCATGAATTAACAGATT
>P_2783
AAACTCGTTGGTTGGAGTCGCGTGACTCATTATAAATCGCA
>P_2784
AATGCCAGTCCAAGATCAGGCGGTCGCGGGACGAGAGGTAC
>P_2785
ATACAAAAAAAATGAAGATACGAAAAAAATAGGGGGATCCC
>P_2786
AGTAAATACTAACTTAATTGCTGCCGGACTCCCATTCCCGT
>P_2787
GCCTCATTTGTGTATAAATTCGGTTACAAACTTGACAAACA
>P_2788
CTGGCAAAGCCGCAAAAGTGCAGTAATTTACTTTTCCCAAA
>P_2789
ATGCACTGGCGCCAAATGGGCGGTCACATTAAGAGGATTTT
>P_2790
CGGTACCCTTCAGGGCAACACGCGCGAGGTGCTCCACAAGT
>P_2791
ACACCGTGATATCCGAGATGCAGCAGAGGAAGCAGATCCGC
>P_2792
TTCTAAATAACTTTAGATTGCTGCAATTGTATGAGTACGTG
>P_2793
GTCGCGTTCGTTTCGTTTCGCGAGTTCAGTGAGCAGCGTCC
>P_2794
TTTCTCGGCCCTGCTGAGTGCGGTGGGAGAGCAAAATGTTC
>P_2795
TTAAGTCGTCTGGTGTGTTCCGGTTTTTAAATTCATACCAA
>P_2796
ACCCAATCCACGTTTTTTTTCGCGAATTCACAACCCTGACC
>P_2797
GGTTTTCGGATTGGGCTTGGCCCAAATGAGTTTGGCAGCTA
>P_2798
TATGAGTACCATTCAAAATTCATCGGTAATGTTTTTGTGGT
>P_2799
GTTCCTTTTAGCACGTTTGGCCGTAATGAAATTTAATTATG
>P_2800
ATAAATAATGAATTTAAATACGGCCCATCGATCATTATAGT
>P_2801
TTGAAATTTTTTGTGTGGCGCCTGTTGTGAAATTATAGGTG
>P_2802
CTACAAGTTGCGCCTATTTGCGAGGGGAGCAATGGGAATTG
>P_2803
CACAAACAAGACGAATATTTCAGGGTTATATTTTATACTAA
>P_2804
CGCATACAAAGAAATAGAAGCTTAAACCAACAAAAAAGCAG
>P_2805
AGAGAAGCTCACTTGAAACTCGGTTCCCATCCTCCATCCTC
>P_2806
TAATTAGGGTTCGGAATTCGCACGCTCAATTTAAAATTGAA
>P_2807
AATATGTAGATGAAATAATGCGGGGCCTTTACCTTAACACA
>P_2808
GAACCTCAAACCCCAAGTCCCCAGCGCGAGCTGAATCCTAC
>P_2809
CTCGTCTCGTTACTCAACGGCTTTGTTATGCTTTTGGTCGC
>P_2810
CATTAAGCAAACGACCGCGGCGAGCGTTTTTGTTGTCGGCC
>P_2811
AGCCAAACGATTGAAAACAACGGTAGCCAGGCGAACGCCGC
>P_2812
CCACGCGAATTTCATTGGGTCCCCATCGCGCGTATCCGGCG
>P_2813
ATATGCTGGGATTTTCGATTCCCGAACAGCCAAACAATTTC
>P_2814
ATTCCATCTTCTTCCTGGGGCGGGGACATGCCTTCCGGGGT
>P_2815
TTGAATTGCCGACCATTTTGCGGTTTGTGGTAGATTTCAAA
>P_2816
CCGCCTTGCCCGGCAACTCACGGCAACAGCTCCTGGGACTG
>P_2817
TGCTCAAGTGTAACCAAAGGCGGCCGGACCCGAGGCCGGAC
>P_2818
GGAACTCCAAGAAGTGGAGGCGATTTTCTAATCTTGGCCCA
>P_2819
TTGCTGTCGACATGCTAGCGCAGTTTTGACGAGCAGGCGGC
>P_2820
CTCAGTTTTAAAGCTATCTGCATCAGTAATTTACCGTAAAT
>P_2821
GCAACAACTGGCCATATCTGCGGTCGGAATCTAGTGCAGAA
>P_2822
AGCAACTGCAGTTCATTTCGCTGCCTCACATTTCCAATTAT
>P_2823
GCTCAATATGAGTCCTCATGCGCCAACTTCCGTTTCCAATC
>P_2824
GATTCAAGACAAGTTTACATCGGTAGTCGGAAAGAACATCA
>P_2825
TAAAAGCACCATTGAAATGGCAGTTACAGTAACAATAACAA
>P_2826
GGACTTTTGGATGTACGACTCGGGATATATGATATTTCAGG
>P_2827
GACGACAGTGGAAAATGGCGCGTTGATGTCGTTGTCATTAT
>P_2828
TTTCGATCCGCCTGCTTGCGCTGCAATGTTTCCGGCGACAT
>P_2829
GCAGAGTGGGAGAGCAAATTCTGCAATGCGGAAGTTTAAAT
>P_2830
GAGAAGAAACCAGACACACACAGTCCTAGGAAGAGAGGGAG
>P_2831
CTAAATCCCCAATTTGGTTCCGGCCTCGAAAAGATTACCGC
>P_2832
GTGTCATCTTGATTGTTTTGCGTGTACAAAGATTGGATCTT
>P_2833
GCTTTCTTCAGAAGAAAAAACGCCAAAAAAAAAAAAACGAC
>P_2834
CCACGCCTCAGCAGATGACTCAGTACGATCGTAAATTGCAA
>P_2835
CGGACAAAACGGACGAAACTCCATCTCAGGACTTTGCCGCC
>P_2836
ATAATTACATAATATTATCGCGATTTGTTTTTAAGCCTTTT
>P_2837
ACTGGACAGCCACAATTTTCCCTAAATAGATAAAAATGAAG
>P_2838
GACTTTTTCGCGGAAATCCGCACTGCTAACACACTTGCAAA
>P_2839
GGATGCAGCGCCTTTTTGCTCTTGAAATACCTTTTGGCCTG
>P_2840
CATACAGAGCAACAAAACCTCGGCCACCATAATTGTCCGGG
>P_2841
GTTTTATATCCAACGTCGCGCAATAACCTCTATAAACCCAG
>P_2842
AGGACTGGTCTGCCAAAAGGCGCGATGAGTGGGACATGCCC
>P_2843
GCCGAAGGAGTCGCAGTCGGCAGTCGTCATGTAACCAGGGC
>P_2844
TGCCGGCCAATTTATGGCGGCCCTAATGATGTCAAACGATT
>P_2845
ACTTGTCACCCAGTCCGCAGCGAGAGCCAGGAGTCCGATGC
>P_2846
TTGAGATTCCTGGCCAGATGCGTCAGCTGCAGCGGGATGTA
>P_2847
GGAGAGGGCCAAGAGGCACACGGCCAGAATCAGGATGGGTT
>P_2848
TGTACCTCTCCATCCTGAGGCGGCACTGCCATCGATTTAAT
>P_2849
CGACGTTGCACGAGAAAAGTCGATGTTGTTCAAATTTTTTT
>P_2850
GGCCTGCCCTAAAGTAAATACAGGCCCTATAAGGACGACCT
>P_2851
ATCACACTTTCAACCAAAAGCATGTTCTACAATTTGGTTTG
>P_2852
GCAGCCCTTCTCGGAAAATGCCGTCCTGACACACGCACACC
>P_2853
ATCATAGAGAAGACATTACGCCCGATTTATAAATTCCGTTT
>P_2854
TAACGATCCACATTGACTGGCGGGCACAATCAATCGAATGG
>P_2855
AAATTTTCAAAATTTTTCCACGGTATTTGTTTTGACGTGAG
>P_2856
GGGGAGTGTATTAGGGCCTGCCCTAACAATAATTCCCGCAG
>P_2857
GTTTTAAATAGGATAAAAACCGGGAGAGTATAAAGCTTTGG
>P_2858
GGTTCAATGACTAAATTAAGCGGTAAATACTTCACTGATAA
>P_2859
ATATATTTGCATTAGGTCGTCCCTAAATAGAAATGCCCGTT
>P_2860
GCCCTAGTCGTTCGGAATTGCGTGCTTACAGTTTTGCTTTT
>P_2861
CCGGAAGAGAGCCCAAAGCGCCGGAAACACCTTCTTTTTGG
>P_2862
TAAATTATTTAATTTCACGCCCCTATCGATTTATACTAACC
>P_2863
GCAGCCTCACAAAAAGATTCCGGCACCCGCAGAACCGCCTT
>P_2864
CAATTGATAGTCGACTTGCTCGGTGTTTGTGAGATGGAGAT
>P_2865
TTTTCTTTGTATTCTTTTTTCGGCTTCTACAAATAGGCGGG
>P_2866
GAAAATATCTAAGCCGCATGCCGAAACAAAAATTCCCTGAA
>P_2867
CAATTGCCGCTCGTTAAACGCGAAAAGGAAGTTGGCCTGCT
>P_2868
CGATGCCGACGGACAAAAGGCGAGGGCAGAAAAGAGCCCCC
>P_2869
CATTTGGTAAATTAGAATTTCGGTTCTGCCGTGGAAAGGTT
>P_2870
GGGCTATTGTCGAAATCATACGGCACTGCATCTAATGCGAA
>P_2871
ATAAATTTTCCCGGCTAAAGCCTGCTCTCCCAATTCGCATT
>P_2872
CTCTTCTATTTTTCGTTCGCCATGAAATATAAATAACATTT
>P_2873
AGTGCTCGTAAAGATTGGGGCGGGGTCCCTGAATTTGCATT
>P_2874
GGCAGGACACAAAGTGCTGCCAGTCATTGTATCTGCCCTGT
>P_2875
GCTTAATTAAATGTTCAAAACCCGACCTGTTAACTACTCAA
>P_2876
GCCAAGCTCAGCTCAATTCACCGTCCCGCCAGAACTTCGAT
>P_2877
GGGCGAGGCTGTTCACGAGGCGGTGGCCTACGGCTGGAATG
>P_2878
TACGTCTCACAAAAAGTGCTCGGTGGCCGTAGCTCAAGGCA
>P_2879
TCCACGCTTTGTGCCATCGGCGCGAGTTCTCTGTCCTCCAC
>P_2880
AAAGTTTTCGGAGAAGTTTGCGAGTTTTATTTGCAGCAAAT
>P_2881
CAGATCAGCCTTGACAAAGGCAGGAGCTATCAACGCCTTTT
>P_2882
AGGGAAAGTTCCAACGGCCACGGCCAGGTGGACAAGGCCCA
>P_2883
CCCCCGTAAGTGTTAAAATGCAGGGCCTGGCTCAGGGATGC
>P_2884
GTCCTACAACTCCATATTTACAGCCGAAGCTTTCGCCATTC
>P_2885
AATCAAAATAAATCACCTCTCGGTGGGCTAAAACAGTTATA
>P_2886
GGGATCAAGGTCTTGTAGAGCGTGCGCCTCGCACAACACAG
>P_2887
TTTTCGTTGCGAAAAAGAGGCGGCATGTGTGCAGAGTTCCA
>P_2888
CCACACCCACACACCACACACTCTAACGCCCACAAACCGCT
>P_2889
ATTAACATATTTAAAATTTGCCGTGATAGGTTTCTACTTAT
>P_2890
CTTTTTCCTTCAGTTTTACGCGCTGTTGAAAGTCATGGGAA
>P_2891
TAATCAAGGCAAATTGCCCGCGGGGACGAACTGCAGCGGCA
>P_2892
CTTTGTCAGTATACTTCGGTCAGTCGGATTCCATTGGAAGA
>P_2893
CAATAACATCAAATTTTTGGCAGCAAAATTGTAACACTAAG
>P_2894
ACGTTTTCCAAATTCAAATCCAGGGTCAAAACTTGTCTTAT
>P_2895
CACTGCTAACCTTATTAGCCCATGAGTTTTAAAAATATAGT
>P_2896
AAAAAGACCCATACCGAACTCATTACTTTTAAATTATAATA
>P_2897
TAAAGCGTTCTAGATATTTTCGGGGTTTAAATTTGTAGAAA
>P_2898
GTCCAGCGCCGAAGTAGTAGCGTGGACATCGGAATTCTTCA
>P_2899
TTTTGGTGTAGAGATGCCGGCAGCTGCAGCTAAGACACTCT
>P_2900
AGCATTTGTTACAGTGCCGTCGCTTGGACGGCGGATCGGCA
>P_2901
AAGAATCATTAATAGTGAGTCCGACCCAGAAAATAAGATAA
>P_2902
ACGATTCCAAGCCCAAGACCCCCGAGAAACCAAAGCCCACC
>P_2903
ATTAAATTGCCAGAAAATTGCCCCACTATCAGTATAAAATT
>P_2904
GCATTGCATAGTATTAAAGTCAGGGATTAGTAAATTACGTA
>P_2905
CACACAAAGTTCTTTCACAGCAGTAGTCCGAATTACCAACC
>P_2906
AATTCAAGCGCCGACAAGTGCCCTTTTGCAATTTTACAAAA
>P_2907
TGGTTTCTGCTTAAATTATTCCTGGACAACAAACCGTGGCA
>P_2908
CACAGCTGAAGATCGGCCATCGGCAATGGGGACAGCCATCC
>P_2909
TCATATTCCTTAGAGTTCCACGGTATTCCCACAGTTTTGGT
>P_2910
AGGGCCTCTGCGAAAAGTTCCGCGAAGATGCACTACGTGTG
>P_2911
TCGGTCTCGATTTGTTAGCTCAGGCTGGGGCGTCACTCTGT
>P_2912
GCCAAGCTGTACCCATATCCCATGGGCGTAGCTGACTTCGT
>P_2913
AATTACATTAGACGAGACGGCCCTACAGTCTTTTAATGATT
>P_2914
AAAAAAAAAAAATAAAAACGCGGTGTGATGTTACGTGATTA
>P_2915
GAAATCTTTCTTTTTTTTTACCGTACCATTTACCGTACTCT
>P_2916
CAATTGCGCGCCTTTCCTGGCGATCCGAGTACTGCAGCAGC
>P_2917
AATTTCCTTCGGGATCTTCCCGATTTTCCACTGGCGGATCC
>P_2918
CTAAGGGTATAAGAAAACTCCGGGGATGGCAGCTTTTCCTC
>P_2919
TAGTGCAGGATCTCGAGTTCCCCCACCATGCATGCCTGGCA
>P_2920
GAAAGTATGGGAGTAAATCGCGCGATCGTAGACATTGTGGT
>P_2921
CGCTTTCTCAAAAAAAAAAGCGTTGGAAAGCACACTAAGCT
>P_2922
CATCAATGACAGTGCAACTCCAGCAATTGCCGTGCATGCAG
>P_2923
GAAAATTTCTATGGAAACCGCCGAAAACTTCCACGCTTCCA
>P_2924
GCCTTGTTCATCGAAAAACGCCCTTAATAGGATAAAGTTAA
>P_2925
TGGTATACGAGCAAATACCACATAACTCAGCTATCTCTTGT
>P_2926
AAACTAAACTAAACTAAACTCCCAAACCTAAACTCCCAACT
>P_2927
GTGCTATATATTGCTAAATTCTATAGAATCGTTTCGTTTGA
>P_2928
TGTTTCTTACTCCACAAACGCCGTAAACCCTCAAATATTAA
>P_2929
TTCATTCTAACCGCTTGAAACGGTCGAAAAAAACTTCATAC
>P_2930
CCAGAAGCGGATATGCCACACCTGGATGGCATGAGCAGACA
>P_2931
CGATTTTCTGGGCTATTACACAGTGTTTTAAGCCAGATTCA
>P_2932
CGAAACTATTGAAGTTTATTCCCGCTTAAGTAAAAACACGT
>P_2933
ATAACGTGCTTGGTTTTTTCCCTGAAGATTCTTAGATAGAT
>P_2934
TGAGTGGGCTGTCTAAAGCGCGATGAGGGGTTTCATGGGTT
>P_2935
GTCAATTGACCATAATGTGGCGGCCGGAGTACCAAGGGAAA
>P_2936
TTTTGGACGGTTTGTGGGTGCGGCAGTACTCTACGAGTAAC
>P_2937
ACAATTTTCAGAAAAGAAAACAGGAGAAATAAATTAACACC
>P_2938
CCAAGCACATGAATGTGTTCCATGCTTGACCGAGAGCCCCG
>P_2939
GAGTCCTTTATGGGGTTCGCCGCGCACAAACACAAGGGGTA
>P_2940
GCCGCCCGCAGCAGCACACACGGTCCCCACATCTTTCCTTG
>P_2941
TACCACTAATGCAAGAGTCGCGGTTGGGAAGGATTGTTACA
>P_2942
AGTAACGGGTATCTGATAGTCGGGAAACTCGAATATAGCAT
>P_2943
AGCACGAGCACCGGAGGAGTCGGCCGTGAAAACTGTACAAT
>P_2944
CGGATTAATTTCAGCTGAGTCAGTAAGTACAAACGTCTCAT
>P_2945
AGAGGTATACTTTGCCAAGGCTATGCTGACGATATTGGCAT
>P_2946
ATCAAACATAATGCTGAACACCCGAGGCCCAAAACAGGCGA
>P_2947
CCCAGTAGCGGGTCAAACCTCCCCAACAAGCAGAAGCGCTG
>P_2948
TAAAAGACTTATGGAACTTCCGCGATCAGGAAACCGGAAAC
>P_2949
TGAATCTTGTGGGGATTTCGCCTTATTTCACCATTCTCAAT
>P_2950
GGAAAAATTACAAATCTTCACGGTAGCTAGAATTTGCATTG
>P_2951
ACCAGAAACAAATAAAAATGCAGCTTTTAAAAACAGCTAGT
>P_2952
GTTGACCAGATTATCTAGCGCGGGATTTTCGTTTAACATGA
>P_2953
TTTGCCACACCCCAAATTCGCCGAAAACTAGAACGAACACA
>P_2954
CAAGTCGCTGATGAAATCTCCAGGCTCAGCGAGAGATACCT
>P_2955
AGTCTTATTAGATAAAAAGTCGATTTTTACTTTTTTACGCA
>P_2956
AAAAATATTTTTTTTTGTTGCCCTGCGTGGCACACCACCCT
>P_2957
ATCGCCCGATGTCATCAAAGCGAATGCTTAGTACACAACAG
>P_2958
CCTGATTCATAACTGAACTTCGTGTGGTCTACAGGTAGATC
>P_2959
TGGTGCCGCAAACAGCGAAACGAGCTCGAGGAATACGGCCT
>P_2960
GCCGTTTTGCCCGCTGATGTCCTGCGCATGTTTTATTCTGA
>P_2961
AGTGGGATCTACCAAAGCTGCGATATTGGCAACGACCTCTG
>P_2962
GAAAAATGCCCTAAGGTACACGGCACATACATCTGCGACCC
>P_2963
AAAAGCGTCCTTAAAGACGTCCCGGCCGAACACCTCCTTCA
>P_2964
AGATATGAAACCGACTCAGGCAGTTCCAAAAAGGCTTCTTC
>P_2965
TGGATGGGTGGTGTACGGACCGGTAAAAGGGAGTGCAAGTC
>P_2966
CTACTCCATCGGAGATGCTACGCGCATTTTCGAACATCCGT
>P_2967
AAAATAATTTCACCTAACAACGGTCGTTCTTTCACAAGAGA
>P_2968
AGCTATGTACATAGCGACCACCCCGGTAGCAAATCGAGTAC
>P_2969
CAAATCAAAACCAATATTCACCGCGTTTCATACCGAATAAT
>P_2970
TACACCAGAAATATTTAACACAAGAGAAAAATACATGATAG
>P_2971
ACCGCTTTTAATTTATTGCTCGGAAATTAATTTGGGAATTT
>P_2972
CGCGAGGTCCGTGAAGGTCGCGTACCCAATGCCTATGATAA
>P_2973
TCTTTGGTAGATTACCAAGGCAGTTCGTAGATTTTAATAAC
>P_2974
CCTCGCCTCTTCATCCGACCCACGAGAAGCCTCCGAAACAA
>P_2975
TCCAGTGCAGCGGTTAAAGTCGATAATGATGCCATCCTAGA
>P_2976
ATCGAACTCGAGAAACTCGCCCTGAAAGCCTTTAACAACCT
>P_2977
AGTACCGATCCTTGGGCCATCCCTTTTGGGCCACCTTCCGT
>P_2978
CACAATTGTACTGCAGTCTGCAATAACTCTTTTTATGCCCG
>P_2979
AAGCGTCCAACGCTTGTGGGCGTTCGAGAGGGCGTAACAAC
>P_2980
ACCCTAGTAACTGGATCTCGCAGTAAGGAGGCATTGAACCC
>P_2981
CTGAAGGATTGTTGTTGAAGCACGCGAGGCAGTGAAGGCGC
>P_2982
TTTATTCATCTGAGGGAAAACATTACATCAGTTGCATTGAT
>P_2983
AAATTTCAAATAGCCTAGCGCAGGGAGGGCCGCGTTCCCCG
>P_2984
AATTCTTGGGGGACATTTTGCCCGACTCGGGAATTGAAGTT
>P_2985
CACTTTATCGTCATCCAATACCCTACCACCCTAATCCAAAC
>P_2986
TATAGATAATTAAATATTCGCGTGATCCGTTTACTATGTCG
>P_2987
AAAAGCTGTGCATGAGGTCCCATGAAGACACCGAGGGCCCA
>P_2988
CGAATAATAGCCACATACGGCGTTCCCAAGATGGTGATAAC
>P_2989
CGCGCGGTGGTTTGAAAACGCGGTAAGCCATGAGGGCTGCC
>P_2990
GAACATTCACTAACATACACCATTGACACAACAGACAACCC
>P_2991
TTTAAAAGCAAAGAACGAGGCATGTTTATACTACAAGAAGC
>P_2992
CAATCTAATGACAAAAAATCCTTGTACGATCAAGCGTATCT
>P_2993
GTAGGCGCTTCTTATAAGTGCGTGATTTCATGCATTCATAT
>P_2994
TTCCTCTTACACACGATCCACAAGCCCAACTAATTGCACAG
>P_2995
TTCGTCTCTCCCAATAGGGGCGAGCACAGCTGTTTAAATCT
>P_2996
TCTCTCGGCTCTTCTGAGCTCGGTGGTTATCGCTGCGGCGA
>P_2997
AGCTGAACCCAAAAGTCTGGCGGCTTCTAACTCTAAACGCG
>P_2998
AGGCAGCCTACCACCAGCGGCTTGTTTGCGCTTTGGAGATT
>P_2999
TTCAAGAATCTTTTTGAAGGCATCAACAATTCGAGTACATT
>P_3000
TAAATATTATGGATATAAAACGAGAAAAAAGTTAAAAATTG
>P_3001
TGACCTCCAGCAAAATTTTTCGGTGTACTTTGCTGAATATT
>P_3002
CAGTTTGAAGCATTCATCGACACGGGCAGTGATAACACCCT
>P_3003
ACGGTCCGTCTGTAATCGCCCGTCACCGATAATGTGGCCCA
>P_3004
TACAAAACGCATAAAACGTTCGCGACCACATTTTTAAACCA
>P_3005
ACCTGTAGTCTACTTTGTGCCGTTACTGGTGTATTCCCATC
>P_3006
ACTCTAACGCATCGTCGAACCGAGGCTATGTAGAACAGAGC
>P_3007
TGAAACAAAATATGACGACGCAGTATTGTTCTTTAAGGAAA
>P_3008
CACCTAAGAAATGTAAAGTCCAGACTCTATATAAAATTTAA
>P_3009
GGAAAAGCACACACACGCAGCGGCAAGAATCAAAAAGAGGA
>P_3010
TTGTCGTCACATCGAGATTCCGGGACAAGACCATCACCCCA
>P_3011
AAACAACAACAGAAGAAAACCGGACCCAGTGCCGCGCGGTT
>P_3012
TAACGGCACAAAGTAGACCGCGTGCTACTGATTCGGCCAAA
>P_3013
TCAAACCCTATCGGGAGTCGCTTAAACTCGAACCACCTCCG
>P_3014
CAAATGTAGTATCCAAATCGCTCCAGTGATTGAACGATCGC
>P_3015
ACCTTATTGACGACTTATCGCTGTCCCAGGTTAATTATACT
>P_3016
TTGCCAAATAACTACAATCGCCAGAGTAATAATTATAGACG
>P_3017
TCAATGACCTCAAAATCATACGGTGTGAATCGTTTGAGCTA
>P_3018
CCTTATTACATACAAAAAAGCTGTACTTTCGGCCAAGCGTA
>P_3019
GGAGAGGATTAGAAATATGGCGGGGACCATGATTAAATGCA
>P_3020
GGCCCATCGTTATAAAAGAGCAGTATTTTAGTTTCGTCACA
>P_3021
CTTTCTCCAGACTTTGGTCGCCCGTTCAAAATTTTCATCAG
>P_3022
GTTTACTCAACTAATTAAAGCATTAATGCGTTTCTGCATTA
>P_3023
AAATATATTCCAAATCTTTGCAAGGTTGAAGGTTGTTCGCT
>P_3024
TACAGGACCATTGCAGGACGCACACGAAGTGTTTAAAGTAT
>P_3025
ATAAAAATGGGATGGTTAAGCGATTCTAGTGAGGCAAAAGG
>P_3026
TAACATTCTATTAAAAATTGCTACCGCGGCTCTTTCTATTC
>P_3027
CAACTGCAGCTCCAAAAACGCGTTAGTTCTGGTGAACTCTC
>P_3028
GTAAATGGCGATGCGGTCGGCGGACGCGGAGGTGGCCAGCT
>P_3029
TCTCCGGCAGAAGGGAAAGTCGTTATTAACCAACAATTCGG
>P_3030
GTTCCAGTGGGTTGAGGGCGCAGCCGAGGGATGCGGTGCAG
>P_3031
CCCTAATAGAGTACACGAAGCGTGAGTAACCAAAATATTCC
>P_3032
TTCGATGTGAACAAGAATCGCCTGATTAATGATGTTACTCT
>P_3033
AATCAAATGCCACATTTTTCCGCCAATATTAAAATATTAAA
>P_3034
TCCATCTCGCCCTGGAAGCCCCTGCTCTGGCTGATTTCAAT
>P_3035
TTAGCCACGCCCACTTAAACCTCCACTGTGAGCAATCTCGA
>P_3036
AAGGCAGTCAGTTTAAATTGCGGCAAATGGAATTTATTTGT
>P_3037
CACTTGGCGTTGTTATCCGGCCGCAATCTCTTGACCATTTA
>P_3038
AATAACAAATGTGATTTCCTCGGTCCTGATTAGTTCGATAA
>P_3039
AGATCTGTTGTAGTTTAGTTCGGTATACAGGAGACATTTTT
>P_3040
GATGTTAGGACACCGAAATTCGGTGTTTTCAAGAAGACCTA
>P_3041
CCTCGAATTTTTCGATCTCGCCCTCGCAATCCTTGGCCCAT
>P_3042
CGTTGATATCCAGTGGCGGGCGGGAATCAAAAGCGGCTCTT
>P_3043
CAGTTCCATGTCAAGATCCTCGCGCTTAACCTCTGGACGCT
>P_3044
GAGAAAGTAATTAATCAACGCAATACTATTATATTTAATAA
>P_3045
CAATACCTGAGGTCAAATCGCGAGTTGAAAATTTCGCCGAT
>P_3046
CTGCGGGAGATCAACAAAAACGATGGCGGCATTAAGGTAAG
>P_3047
CTTACAAGGACCACAAACCGCGGTGTGTGCTGAATTTTGTT
>P_3048
AAGATTTGCCAGAGCAAGCGCGAGATAGATGAGCTGACTTC
>P_3049
GTCAGGCACCGTGGTGGAGGCGGTTCCAGTCTTTCTAGAGA
>P_3050
GGCTGATCCGTTTCGGTTGGCCGTAGTGTCCTCCGCTGGTA
>P_3051
GTGAGAAATCATAAAATATTCGGGAGTGAGTTATTACGGTT
>P_3052
GAAGGGCAATGTGTCAATGGCGGGAGAAGGCGCTGCCAAGG
>P_3053
TCACAGCCCTCGTGCTCGCACTTGAAGGGCTTCTCGCCTGA
>P_3054
TATAAGAAAAAAAATTTTCGCACGAGGAAGGAGTATAATGA
>P_3055
GCTGAGTCCAGTGAAGGACACGTTGCCGGCTTTCCCCGCTC
>P_3056
CAAGGCTGTTTGCGTGGGCGCGGGCTCCTGCCCCCCGGCAA
>P_3057
CATAATTTCTAAGAAATGCTCTGTACCAATCACAAGAGGTT
>P_3058
GGAAGTCGCTTATAAATTTACCCTAACGACAAGTTAAATGC
>P_3059
CTTGGCTGTTAGTTTCAGTTCGAGCTCAGTTTTCGTGCAAT
>P_3060
TTTCCCCCTCGATCTATCGGCGATCCTCAGAGAATGACAGG
>P_3061
TAATTTTGATGAAATAATTCCTATAGATATAACAACACTTA
>P_3062
ACCTGCTAACAAACATTTCCCGGCCGTATCTGAAGAGGGGA
>P_3063
TGACTCGGCGCTGTGAAACGCGAGTTCCATGTCCATATTCG
>P_3064
GATAGTGCGAAATCGAACTCCGGGGGCAGCGTCAGCAGGGC
>P_3065
TCCACAAATTCAGGGAAATCCGTTCGAATGCCCCACAGAGA
>P_3066
GCAAAGTTGAGCTCCCAGCTCGGCAATAAGCTCAAAGAGTC
>P_3067
GCATGGACATTAAGTTGTGGCCTGGATAGATAGAGTGGTGC
>P_3068
TACATTGACGTGGTTGTCGGCGGCGTGGACAACGAGGGGAC
>P_3069
GCAATTGACCTCAATGAGCTCGGTGTGAAGCGGTGTTGCAA
>P_3070
ACTGCAGCCCTAAAAAATTGCCTTAATGGAAATTATAATCA
>P_3071
CGGGAGCAGCAGAAGAAGCACGTGGTTGGAAAGTTCAGCTA
>P_3072
TATGCGGGGATTGCAGATTGCGGGCTCCATTGAATGTGGCG
>P_3073
AATCGTTTTTTCTCAAATTACAGCAACAGAGCGTGGGACAT
>P_3074
CTTCTTAGGTATGGAAGTCCCGGCAGAGCTTTGAGTTACAA
>P_3075
GGTCAATAAACTCGTTGGCTCCTGGCCAGGTTATTGACGTG
>P_3076
TGGGACTTTTGCAGTAACGGCAGTAGGAGCAACAGCATCCA
>P_3077
CTCGACCATTCGAAAAGTTGCCTTTGCAGCAAACTGATTAC
>P_3078
AATACCTCCGGATACAATCGCCTGAGCAAGGTTAACTTTGA
>P_3079
CGGTCGACCTGTTGATGGAGCAGGGATTATAAAGTATGGTT
>P_3080
GTGGTGGTCCAAGGGAAAACCGTTGTTGGCAATAACAAAAG
>P_3081
AAACTGACAGGCAGACACGCCGCTGCCAGTCTACTTGTACA
>P_3082
CCGCGAAGACTCGCCTGCGGCGGTGAGAGCATTGAGAAATC
>P_3083
TCAAATTCTGCTGCTAACTGCTGTCTAGGCTTTTAGACACG
>P_3084
GCTGGCAAGACGGGAAAATGCGAGAGGAAACAGAAAAGCCA
>P_3085
ATTAGCACGGCAACTTTAGGCGTTGTCTGCCATTGGGGGCT
>P_3086
GACTTTATAAGCAAAAAACGCGACCACTCACGACCACGCAC
>P_3087
CACTGATAATGGCAAAAGTTCAGGGACCTCCCTTTCTCCGC
>P_3088
ACTAAATTCACTGAGAAAAACGAAAAATTGGGAGTTGCACC
>P_3089
GCTTGCTGAAGTAAAACTCGCCGTAGTGCATCACGGAGTTG
>P_3090
CCCAGTTTCTTAGCAAATTCCGGAAATAGCGAAGCGGGATA
>P_3091
CATAGAAAGCATGTTAAACACGGCAAAATATGGCCCAAATG
>P_3092
TTAACGACTTAGTTTGCGGTCGGTCGAGGCTTTTGCCGCTT
>P_3093
TTGGTGCCCCCCAATAATTGCGTTAATATGCAGTCAACAAA
>P_3094
CAATTTTCAATCAGTCAGTGCGGCTTATAAGCAGTTTCCAT
>P_3095
CGGAACATGTTGCCAAAACGCTTGAAGTTCAACTAAAAGCC
>P_3096
TCACCTGAGTACTCGAACTGCCCGAAGGAAAAGTCCCGAGT
>P_3097
TTCATTTTTAACTTACAGAGCGGCAACAAAGAGTCAAGTGG
>P_3098
ATGTTAACGGTCTAGTAAGTCGGGCGCAGAGACAGAGAAGA
>P_3099
GCAGACCATCAGCCAGCGGGCGTTGTCGGAAATTTACATAA
>P_3100
GAGGAGGTCAGCGGACGCGCCCTGGGTGACGATGTAATCGA
>P_3101
CTTGATGGCCACCTCCATGCCGGTCGAGGATTCAATTGCAG
>P_3102
CACCAAATCTTGATTAGATTCGTCTGCGAACTTTTTCCCAC
>P_3103
GTTTTTGTTTCTTTCTTTCGCTGGAACATAACGGACGTGTC
>P_3104
CAGATATCATCATACAAAACCATTAATTAAGTAATCAATAT
>P_3105
ATGACCGGTCTGGTCGATCGCTTCAACAAGGCCGTCGACAG
>P_3106
GTCAAGGACGGAGGTGAGCTCCTGAAAAGGGTTTTTTTTTT
>P_3107
TTCCAGCAGTCCTTTTATTACAAGGACTATCTTTTTAGGTG
>P_3108
CCCCGTTTTCTGCGGGGGGTCCCTAACTAATTATAAAACGG
>P_3109
TTTACATCAATAAAATTTCTCGGTAAGTGAATAATTTCAAG
>P_3110
GTCAAAGTGCAAGTGATCCACGGCAGCGAATACGGATTCGT
>P_3111
CCAAAGAGTTCTAGAAAGGGCGGTAGCTTTCTCAAAAGTAC
>P_3112
AGCCTTTTTGTGTTCTTCGGCGAGCTCCATGTTCTCGATCA
>P_3113
ACACTCCAAGCCCCATTTTGCCCTCCCGCCGAATGTAGGCC
>P_3114
TAACGTTTTTCGGCTGAGTGCATGAGAATGATTTTCGTGCC
>P_3115
CTTCCCACCCACTCACCTGGCAGCCTCAACATTTTGTTGCC
>P_3116
TTCTTCGCCGAGTCCGAATGCAGTGGGGCATATTTGCAGTC
>P_3117
CAAGTGAGCAAATTTAGACGCACCAATTTTGTTAATTGGAT
>P_3118
TGTTCTTCAACGGAAGTCTGCAGGAGCGAATGAAGTTCGCA
>P_3119
AGATAAGACACATTCTTATTCGGTGAGAATTGATCCCCGTT
>P_3120
CACGTCTGCTATTTTGACCACGAGCTCTGATCCTTTCTCCT
>P_3121
ACTTTTACTTTTCGGTTTTGCATGGTTTCGCTTCTGAGGCT
>P_3122
GCGGATCCGAAAATGTTAGGCCTGCTCAGTGCAGTGGATGC
>P_3123
CTCTGACACATTTGGCCGATCGGCGGCAGCGGCAGCGGCAG
>P_3124
GTGTTCTCCGCAATCACCGGCGGGGTCTTGATCTGCAGGCT
>P_3125
CATTTTTTCCAACCGACTGGCGGCAAAAAGCGATCGATGGT
>P_3126
CTCTCAAGGACCTCAAGTCTCCCTAGCGAGGATTTTCCTCC
>P_3127
GAGTTCCAACAATAAAAACCCGGGCTCTCCGTTTTGTCGCC
>P_3128
TAAGAAATGGTAACTAAAAGCATTAATGTTATTAAAGGAGG
>P_3129
CTAATTTTTAATGAAATTCGCATGTATGTATACCTTAATCT
>P_3130
ATTGTAAACTTTAAGCATGGCAGTATTATCGCGAGTCCCCC
>P_3131
ATTGACAGTAGCTTTTAGCCCGCTCCCGCCGCACTTTGCAT
>P_3132
CCAGGAGCATCGCCTTTACTCGGTCATTGGCAAAGTCCCAT
>P_3133
CGATTTTTTTTTAACAATGACGAGAATGCGCGAAACACAAA
>P_3134
TATTAATTATTGAGTTGTCGCCGTAACATTTTTTGGATTAA
>P_3135
TTAATTCGACAATAAAATCGCACGAGTTCTTGGGACGAGCT
>P_3136
CCAGTCTTCGGTGTTTTGCGCGCTGGCAAAAATCCAGAGAA
>P_3137
TGAACGGCAATATCCAAAGGCATGATTTACAAAAAACCCGA
>P_3138
GATGGAGATGCAACTGCAGTCGAGAATTGGAATCGGAATCC
>P_3139
CATTAACGAGGAGAGGACCGCAGCAAGGACAAAGACTGGAG
>P_3140
ATTCGAATTTTGTTTTTTTGCAAGAACTAAAAATTGCACAA
>P_3141
TTTGCATTTGCATTTCCACTCCCTTTCGACGTACAGAAGCT
>P_3142
ACATTAGTGGCAGCTATTGGCTGTACGTGTGTCGGTTAACG
>P_3143
GATGCAAACGCAAATAATTTCGATGTTGGCGCGACGCTCTG
>P_3144
CGCTCCACGCCATGAATTTGCCCTGTCCATTGCGGTTGAGG
>P_3145
TTCAAGCTGAAAGTAAAAATCTTGAACTGCATTCGGGGCTG
>P_3146
GAACTGTTCTTGACGGATGGCTGTACTGCAGTAAATGCCGC
>P_3147
ACCATATACAATATAAATCCCCCTATTAATGTGGAAAATTG
>P_3148
GCAGAGTTTCTTGTGGAGCACCCGAAGTACGAGTCCTGCCA
>P_3149
ATCACGCGGCCGTCGCGGCGCCGTAGCATGTACACACGATC
>P_3150
AAAGACAGCCTTTGTGGCCGCCTGAAATGGATATCCGCCGC
>P_3151
GTTTTTAGTCGCTTGGAGCGCATTAAGGACCTAAAGAAAAC
>P_3152
TCAAACGTCATGTTGATTGCCGTTAAAGAGTTTCAATTACA
>P_3153
ATTGTCAGCTCGCAAAATGTCAGTCGAGTGCACTTGAGCAA
>P_3154
AATCGACCTTGGGGAAAACGCCTCCACGCGACGTAGCTATG
>P_3155
GATGTAGTCACTTATACCCACGGCGATGAGTTTCACCTGTC
>P_3156
ATAAACTCGATGCCACCGCACCTGAACTCGCTGAGCCACCA
>P_3157
AAAAGGACATAGCAAAAAAACCGAAAAAATATCCAAACGCA
>P_3158
GTATTTTAGCTGAAATATCGCCGGAATAAATGCGGAGCCAC
>P_3159
TCCTGAATCTATAACAATTGCGTTAAACTTTTTCATTCTGT
>P_3160
CTAACAATAACAGATATTTGCCCTGTCTTCTTCATATAAAC
>P_3161
CAATTAGAACTTAATTGTCGCATGAGACTAAATGTTTCTAT
>P_3162
CTGGTCTGGTTCTATGAGCACGGTGTGTGTCTCAGTCTGTC
>P_3163
GTTTTCAACCGTTTTATATGCGTTGATAATAATTTCATTCA
>P_3164
TTGTAAGAACAAACAGAAAACGAGAAGAGGAACAGTTGCGA
>P_3165
ACACACAATTTTTGGAAATGCATGCTTTAAAATGTGCTTTT
>P_3166
TCATTTGCTGCTCCCACTGTCGCTGCCAGTGTATCAGCCAA
>P_3167
ATTTCCATTTTGATTGGGCGCCCTGCTGCCAACGGACTTTG
>P_3168
GCTAAGCCCGCCAAAGGCCGCAGGAGTGGTCGTAATGAGAG
>P_3169
CTGTTTCAACTCGTTGAGCGCATGTTCAATCTCAGGTGGGT
>P_3170
CATCCTGGCAGTCCTTGACGCCATCACAAATGTTTTTAACA
>P_3171
GTGTGAGTAAAAAAAAAAAGCAGGAAAATGGGTGACTGTCG
>P_3172
ACCCAACTGTCTGGCCGCGTCGGGACTTCAGAGGAGTGATT
>P_3173
CGAGGAACAAAATGAGGGCGCAGTGGAGCTCTTTGGCCTAA
>P_3174
TAAAACATCAGTTCCGAGTGCGAGGACCGATAACTTCGTGC
>P_3175
ATTTTATTGCCAAACTTTGGCGAGACTTTGATTTGATGACG
>P_3176
ATCGATTGGTAAAAGAAACGCGTTTCGTATAATATAGATAG
>P_3177
TTGGAAAGGTTTGAGAAAAGCAGTCGCATAAAAAACAGCTT
>P_3178
CCGGCTCTCCACGGGTCACACAGTGATTTTGGACACCAAGT
>P_3179
AGATTTATATTTAAAAAATTCTAGGCTAGTGTTAAGCTTGT
>P_3180
CGACGCTGCGGCGTTTTGGGCGGGGATCTGAAAATGCAAGA
>P_3181
TTTCCAAGGGGATTAAATGCCATGACTCGCCTTTTTGCCCC
>P_3182
GGTTTTATTCAAATTTTCCGCTGCTGCATTTCGACTGCTAA
>P_3183
TGCCTCTGTCAAATATTTGGCCTTACTGTGGTAATGTGGCT
>P_3184
AAATACCTGGATAACCGCGGCGGCTTTGGAGATACTCTTTC
>P_3185
GACCAGGACGGGTCCTGTTCCGGTGTATTTTTAATGCCACA
>P_3186
TTTACGGTTCCGATTAATCGCGTGGGAACCGAGCAGTTCCC
>P_3187
CGTGAAGCCCTTTGTGTAGGCCTGATCGAACTTCCACGGTC
>P_3188
GTGTGTCGACCAAATGCCGGCAGCAGTTTACCTTCGATCTT
>P_3189
ACCCCAAACTAGCTACCTGTCAAGGACGAGAATCTGAAGTA
>P_3190
CATCATGGCTGACGTAAGTTCGGTGTACTTACATAAGCGGA
>P_3191
TATTTTTTCTTGGCGTTTTTCGGTTCCTTCCTGCCCCAAAT
>P_3192
CAGTCAGCCAACAATACAAGCGGTTCTTAAGCAAAAGACAT
>P_3193
TTGATTCTCGATTCGTTTTGCCTGATTTCTAATTGTCGCAG
>P_3194
ACAGAGTTAAACGAAATTTGCGATAGTTTTACGAGTTCGAG
>P_3195
ATACATCGTGTATTTTTTGGCGCTCCCAGAGACGAATCTTT
>P_3196
CAAAAGCCGCCGGTAAAACGCGCGACTGAAGAATCCGATTG
>P_3197
CCGAGGCGCGCAGGTAATTTCGGGAAAAAAACAAAAACAAA
>P_3198
TATTTGGCAATCCTGCGGCACCTGCTCTGTGTTTTTCTTAG
>P_3199
CCTGGAAATATATTTAAAATCGCTAATTATATAATTAATTA
>P_3200
CCTAGACATGGCCAGAAACGCGCCCGCTGATTGGCCAAAAG
>P_3201
TATGTTGGTCATTTGTTATGCAGCATTTGTTGCTGGCCATT
>P_3202
GATCTTTCTGCATATTTTTACGCGGCCAGCGAAGGCAGGAA
>P_3203
GCGCATGATTTATGGATCGGCATCGACAACAGCAAACGGCA
>P_3204
GTGAGCTCCATATCGAGAATCCTGCGCAACAAGTTGGGCAG
>P_3205
TCAGCGGAAAAGTTGACAGGCATTGACATAATTTTACGCGC
>P_3206
TCGAACCGGAATTTGCGGCGCAGCCAGAGATTCCAGACTCC
>P_3207
AGTACTGTACTACATTTGCGCTGCACATGTGTTTGTTATAT
>P_3208
TTGGAGGTGAAGTGGAGTCGCGAGGAAAATAAGAGCAGTGC
>P_3209
GCACATATGCTCCCCGAAAGCAGTAAAAAAAATGCTGTGAC
>P_3210
GGCGGACTTCACGAAGTCATCAGTCGCAGGCATCACCCACC
>P_3211
AGTTTTCTTCCCTTTTTGCGCAGTGAAAATTTATGTAAACG
>P_3212
CTGCGAGCACATAAGAAATGCATGTGCACATAATTCATTTT
>P_3213
TTCCTGCCTTTGGCGAATCCCCCGCAACGGCTAATCTGTCG
>P_3214
AGCTGCAGCTGCAACAGCTGCGGTAAAAACGTTCAACTCTG
>P_3215
ATAATCCTTTAAAGCGGAAGCCTTGCCAGAAAATCGTACGA
>P_3216
CGGAGGGCTCCAAATTGAGGCGGTAGTCCACAACACATATC
>P_3217
ACGATGCACGAGTCCCGCGGCGGCCACCGTGAGTGAGAGAC
>P_3218
GTGTGTCCACCAGGGGGTTGCCCTCGCAAAAATTCTAAATC
>P_3219
TGAAAACTTTCCTCTATGCGCTGTTCTGGGTTTTTCCGCTA
>P_3220
AGAATATCCTCTTATCCCCACGAAAATTCCCCTCTTTAAAG
>P_3221
CACAAACACAAACACAAACACGAGCACGGGCACCAATACAA
>P_3222
TATGAATGCGCCGACACACACCTGAATCCCCTGAATCGCTT
>P_3223
ATTTGTGACTTTTCGTAGCGCACTATTGGACTGAATGCAAT
>P_3224
ACGCTGCGCCGCCACAAGCGCCATAACAGTCTGCCCAAGAA
>P_3225
GACCGACGTCTCGGAAAAATCGGGGTCACCCAAAGGGTCGG
>P_3226
CTTCGCCATTTTGAAGTTTTCCCTGGTGACGAAAACTCACC
>P_3227
GATCGGAGGCCATGACATCTCCCGAGCAACTGAAAGTACCC
>P_3228
CAGAGAAAACAAATAAAAGGCGACAACGACCAGCAGCACAT
>P_3229
AAAACATGCAAGCGGAAATGCAGTGGGGAAAAACTGGGTGG
>P_3230
GGAAAAGTTGTTGGGTCAGGCAGGGGCGAGATATACCGCAA
>P_3231
CATTTGTTTCACGTGCAAGTCCCGAATCCACAACATTGACT
>P_3232
CGTAAGTACAAGCAGAATTCCTGCCACAAATGAATGCAAAT
>P_3233
TGGGTCAATCTCTTGTCACTCGGTCCGTGTCACATGCAAAA
>P_3234
AGTCAGCAACTTCCGACGCGCCCTCCCACAGTTTTTAGCTG
>P_3235
GAGTAGAAGGGTAAAAAAAGCGAGGGAAATAAGGTTACTGG
>P_3236
AATTTTGTATAAAAAAAAACCCCAAACAACAAACCATGTAA
>P_3237
CTATATTCTTTAAAACAAGGCAGCAACGCTTTTGGTATAGA
>P_3238
CTCTCAAGCCCAACCCCCTCCCCCACCCCGCAGAAAAAGAG
>P_3239
CCCTCTGGCACCCGCACCCGCACCACCAATTTTCTACACTC
>P_3240
GAAAAAGTGGGTTAAGACTGCGGCCATTGTTGTGTGTCGAA
>P_3241
TGAAACACAAGCTGCCAACGCCCCAACAATGCAGAAATGGG
>P_3242
ATGTTTATATTCTTGTATTGCGGTTATTATTAAAAACTTTT
>P_3243
ATTGATTGTTCGGGCCAAGTCAGCAACAGGCCATAAAGCCG
>P_3244
TTTTTTTGCCCCCACAAAAGCAGGAAGGTCTGAACAGAACC
>P_3245
TCAATTTTGGATAAAAATTCCGGTTTTTAATAATGAAATAC
>P_3246
AAAACCAACTGAAACCCACGCTGTAATGCAATATCTAACGA
>P_3247
GACGCAAAGATTTGGAACGGCGATGGTTTTAGAGATTACCA
>P_3248
CTTTACCATGCCCAAACAGGCGGTCAGAGTTTCGATGGCCT
>P_3249
TACAACCTGGCCGTCTACTACGGCAGCGACTACCCGGTGAT
>P_3250
TTAAAAATCCTGGCAAAAAGCGCTCCCAGATGATTTTAAAA
>P_3251
GTTGGCCAGGGCGGCTGGGTCCTGAGGAGATCCTGCACCAG
>P_3252
GGCGCTTCTCCTGACGTGCCCGGTACTCAGCTATTGTGAGT
>P_3253
TCATTTTCCCATGCGATTTCCATTAATCTTCCATGTGTGTA
>P_3254
CTTTCTGGCCTTCCGTTTGTCCTGCGAGAGGTGGGTCAACT
>P_3255
TGCTCTTTGCCATCCACATACGTGAACAAATAAAATTCAAA
>P_3256
AATTCGTGCAGCAGGGAGCGCAGCACCTTGGTTCCCGCCAT
>P_3257
TACATATCTATCTAGAAACGCAGTGTAAAGACAAAAGATGT
>P_3258
GTGCAAAGGCAAATTAAACTCACGCTTTAGCTTTACTCAAA
>P_3259
TCTGCTTTTGAAAGTGAATGCCTTGACATCATTTTGTTAAC
>P_3260
GAAAATTCTGAAGCAAAACGCTCGCTTGAGTTTGGCCAACG
>P_3261
GCTGCGTTTAAGTATAAAGTCCTTGGCATGAACGCCTAGCA
>P_3262
ATTATGATTCTCTTTAATTTCGAGGCTGATCACACACACAC
>P_3263
CGGGGCTATACCATAAGTCTCTGGAATGTTAAAGTTATTTA
>P_3264
TTCAAATTGCGTTGAAAGCTCCCGAATGCCCTATTTTGCTG
>P_3265
CATCGTAAATTGCCAAAAAGCGGCGACTTTCTACCTGCAAG
>P_3266
CAGAAGCAGCTGAAGGCGGGCGGTTAGGTGGAAATGATTGC
>P_3267
AGGTGCGTTCGTGGAAGGCGCAGGCCCTGTGGAAGAAGTTC
>P_3268
CGATGCGGTTGGCCAACTCGCAGCCACGAGCCAAACATTTG
>P_3269
AAACACACGGCGTTTGATGGCGTGGATGTAAACCTAATTGA
>P_3270
ATTTTTATAATTAATTTGCGCGTTAATGAAATTTTAATGCA
>P_3271
AGCTGGCACACGATCTTGGGCGATAAATGATTTCAAGTGCG
>P_3272
TTTTTCAACACTTTTTGCGGCTGTAATACACAAGAGACTGC
>P_3273
TCAGCAAAACCATAAAAACACTCGCGCGAAAAGGGGGCGTT
>P_3274
AGAGCTTCCGAAGGGAGCGGCGGATACGACTCCAAAACTGT
>P_3275
GTGAGTTGAAACAAAAAAGGCGAGCTAAGCGAGAATAATAA
>P_3276
ACAACGGACGGCAAAAGTCGCGGCTTTGTAAACAAACATAA
>P_3277
CATATATAATGTATAAAATGCACTGTCGATCCGACTGGCGA
>P_3278
CAATTTTTCCGCCCCTTTTGCCCAACCAAGTTGAGGATCGA
>P_3279
GTCAAAGTGCATTGCGGTTTCGGCCAGGTCGATTCCCCGTC
>P_3280
ACTTTATGAGATGTCGAGCGCCAGCGCAATGCCAAAGATGG
>P_3281
CGTGACCGAAATGGTCATCGCAGTAGTTCTTATGCTTCCAG
>P_3282
GTTGCTCCTTGGCCAAAACACACACGCATTATTTCGGCCAC
>P_3283
TTTATGGGAAGTGGACTACTCGTTGGCATTTGTTTGCCCAT
>P_3284
TTCGGTCAGAGCAGCAGCGGCAGCAGCTCGAAAATGTTGCC
>P_3285
GCCAGATGATTCTCCTTTGCCCCGATCAACTTCAGCATCAA
>P_3286
ATTAAAATAATGAAAAATTCCATTGACAAATGTCTCGCCTG
>P_3287
CTAAAGGCTAAATGTGCTGGCGGCACATCAAAGGCCAAAAT
>P_3288
ACCCGCGAGAAACCCGAAACCGATAATCTCGAAGGCGTCTG
>P_3289
TCTAATTTTCGAATATTTTGCGTTATTTTGTTGTAGTTGCT
>P_3290
TGGATCCATAGCTACATTTCCATGTGCAATGAAAAGAACAT
>P_3291
TAAATGACCGTTACAAATTTCCCTAACCGTTTCACCAGAGA
>P_3292
AGTGCTCCTTCTTCACTTCGCCGCAACTTGGTGGGTACCTG
>P_3293
ACGTTCGCACGAACTGCGGGCGGGCACAGCTTTTCGCTCGA
>P_3294
ACATTATTCTAATGAAAAACCGTGCTGGGTTTGAAGCTGTC
>P_3295
AATTCAAAAAGGTGAAAATTCCCGATTATAGTTTGTCTTGA
>P_3296
CCTCCGACTCCAATACCCCGCAGCCCCACATCTTTTAGCCC
>P_3297
CTATTTGTTATTGATTGTTTCGAGGACAATAGGAATGCATA
>P_3298
TTGTTCAGCTTTGGAAATGGCAGCAACAAAAAAAACAAAAA
>P_3299
TAGGAAGTAGCTTATAATTGCCGTCGCGAGCAGGATTCGTG
>P_3300
ACCGTACAACCTCAAAAACACATAAATATTGTAAACATTAG
>P_3301
TTTTTTTTTAAATTTAGACTCCTTTTCAAATTATTTAGCTC
>P_3302
CCCCGAGATCCACTTTTGCGCCCCATCTCGAAAAGAAAGAA
>P_3303
CAAAAGCCGTATGCCAACTGCGGTGCCCGGCCGATGCCTTC
>P_3304
ATCTATTGCACCTATATGCTCCTGGACGTTGCTAAACCGCG
>P_3305
GTTCCTCACGCAAATGGACGCCGTACTCAACTTTCTGTCCA
>P_3306
GCTCTCCCAGTAAAAAATTTCGAGGGGGGGCAAAAATCACA
>P_3307
GGCCGCAGTTGATGCATTCGCAGCAAAAGACGAGCCGGGAG
>P_3308
TGTGGAGTCGGAGTCGGAGGCGGTGGAAGCTTCTATGGACT
>P_3309
AGCCTATTTTATTAAAATTCCTACACTGAAAAACATTTTCT
>P_3310
TTGGGCGTTGGGATGGGGCGCGTGGAGCGCATGAAGCGCAT
>P_3311
ATTCTGATTCGTCTACCGGGCAGAAACGTTCCGAGGGCCTC
>P_3312
TTTATTGGGCATTATAGCCGCAGTCAGTCACATACCGCCCG
>P_3313
AACTAGGCGAGGGTTTTTTGCCCTCGCGTGAATCGAATTCG
>P_3314
GCATTTTCAATTTTCCAGCGCATTAGTCATCGCCGGTCTAA
>P_3315
ATGGCTTCCACTTCCACTGACCCTGACATTGTTAAGGCGCC
>P_3316
GGAGAAGCTATCTAATTCGGCATGAAGTGTCACAAATTCAT
>P_3317
GTAGATGAGCACCCCACTCGCCGGGACACAGATTATCGACT
>P_3318
AGAGTGGGGCTCCTTAACGGCTGGGATGACAGCAGCGTGCC
>P_3319
GCATCCCCCTTTTTTGGAGGCGGGAAGTCTACGAACTTTTT
>P_3320
TTAGAAATCAATCGATTTTTCACCAACATCGAAAAGCAATT
>P_3321
AAACAGCAGCGCTTCGCCGACTTCAACAGCAAATTTGTGGC
>P_3322
GGAGCAATAGATGGTAAAAACTGTGGCGACCTCTAACGATG
>P_3323
CGCACCGAGGAGGTCATCTTCGAGGCCTGCATGAAGTGGGT
>P_3324
TCTGCGGTCAACTCCGGATTCGGTTCCGTATCCGCCCGCCC
>P_3325
TTTTAAAATACTTAGTCCCTCGTGCTTGGTAATTGGTCCTT
>P_3326
ATTCGAGTGGCTTTCGCTGGCACGAAGGTGGGGGAAATGTT
>P_3327
CCACTTCGCATATTTCACGGCGCCATCAATGACAGGACGGG
>P_3328
GGAATCCAGTTTGACTACGGCCGGAATGATGAGAGAAGCCG
>P_3329
GCAGACGCTGACTGCTGGGGCCGTATTAAAAATTATAATTT
>P_3330
TCTGCGAAATCGAGAAAATTCTTGGTCCTCCCAAATCCAAT
>P_3331
TGTTTCCAGGGCGACTCTGGCGGTCCTTTGGTAATGGAATC
>P_3332
GGGACCGCCCCTTCCGATGTCGATGATAATGTAACAACACT
>P_3333
CCACCCACTAAAATTGGACGCCTGCTTATTAACGCCATCAT
>P_3334
ATATTTAAAAAAATAAAATTCCCGATCGATGAATTGTAATT
>P_3335
TTAAAGTACAGTTCGTGTCGCCCGATTTGTTTAGGATGTTG
>P_3336
GCACCCATGTATGTGTAATGCAAGAACAGCAGATCACCCGC
>P_3337
ATGCTGCAGCCGGCCACCGACGAGGACGACGATAGGGACGA
>P_3338
AAGCCGTAAAGCATTTTGCTCACGAAAAGAAATAACCACAA
>P_3339
CAGCCGTGAATGTTTGTTGCCGGGGTTGACTTGTTTGTAGC
>P_3340
GCTGGTCGATCGGTCGGCGGCGATGTGGGACCAAAAATAAA
>P_3341
TGGCTCTTTGCGGCCGCCGGCGAGAACATAAAGAAACTTCT
>P_3342
CCCTATGTGGTCCGTGAGCCCAGTGAGCAGGTGGAGCACTG
>P_3343
GTCGCTGCTATCTCTGGCCGCAAGGATTAATGGGGTCAATT
>P_3344
AAATAAGAAGTAAATAAATTCAGCAGCATGATACCCTGGAA
>P_3345
AAAGATTAGGTTAGTTAAAGCGGTTTAAAGCACAAATCAAC
>P_3346
ATTTTATTGCCTGGCAATCGCTTTGACATCTAATCAATAAA
>P_3347
GCAGGCGCACTGTCGTCGCACACGCCCATTGTTTTCGCATT
>P_3348
TGCATTTGAGCTGGGCAAAACGGAAAAAATGGGGTGAAAAA
>P_3349
GAAATGGTGAAAATGCTGCTCGAGGGTTGGGAAATCGACAA
>P_3350
CGGACGCGGAAAGAGACAGGCAGTGATGGGCAAGGGTCCTT
>P_3351
AGGTCTCAACAGAAATGGCGCGGCTTTTGCATTTCAGGTGC
>P_3352
TGCAGCGCCGCCAAAAAGCACGGCCACATTACGTATACGCA
>P_3353
ATAGCCCCCGCCATTTTGTGCGGCCTTTCTTTTACTTCCGC
>P_3354
GCGAGGGGGATGTCCTGGACCTGCACTTTCAAAATGAAGTT
>P_3355
CCAAAAGCCAAGGACAAACCCAAGGCCAGCGAAAAGAAGGC
>P_3356
AAACATATTTCTACTCGACGCGTCGCCACAGAGGTGAATAA
>P_3357
CTGCATTTGGTCCCTTGAACCGGTAGTTTCGCAGACTGGCC
>P_3358
AGTTATTGCCGCGCCGCTGGCGAGAGCTACGCGAATACTCA
>P_3359
GGCTTTTAATTAGAGGCACACAGTCCCACCTTTTAGCCTAT
>P_3360
CCCAATTGAAAAGCTTTGTCCCCTCGCAGCGGAATTCGCTG
>P_3361
ACTATAGATTTGCAATTTTGCTAGGATTTTTTGTATCACAA
>P_3362
TAAAACCAAAAAAAAAAACGCGGACTAATAGCCCCAAGCCA
>P_3363
CGACCATGAAGTCCCTGCCGCCGGATTTAGCCGCAGAGGGC
>P_3364
TAATCACCAGCCGAAAAATTCATGCGGCCGTTTTAAATAAT
>P_3365
AGCCGCCGCCGTCGCTCTTTCGGTTCTTACGTTTTCGGATC
>P_3366
CTGTTTTTTTCCCTCTTTTCCCTCAACGGTGTCGTTAATTT
>P_3367
CTTTTTGCTACTATCGACGTCAGTGGAGCAGAAACTACCAT
>P_3368
AGAACCATGAAGACGAATTCCAGTCTGTAAATAATTATATA
>P_3369
GAATCGAAAACTGCAAATTGCACGATTATAGGCGGTCCGAA
>P_3370
AACAAAAAGCCATCTGAGCACCCGAACGCCCTCGGCGACAA
>P_3371
CACTGCTGCCGGGGCAAAAGCGTCAAGTACTTGTCAGAAAA
>P_3372
TGGGGGAGCAATGAAGGAGTCCTGGACACCGACGACACAAA
>P_3373
CAGCAATAAACATACAAATACAAGGATGGCAAACACAGATA
>P_3374
CAATTTGTCAAAAAAATTTGCTCGACTTATTGTTGCTCCTG
>P_3375
ACGTCTCGCTTGTAAAAGCTCGGTATCTTGGTATCTTGACT
>P_3376
CCCCTCGAACTGGAAAAACTCTTGCATTGCAAATTGCGTTT
>P_3377
TCAGCGATACGAATCATATGCGGCAGCGCCAAAAACGCAGA
>P_3378
TCTTCTCGTTTATGGATTTTCGAGAGCGCACATTTAACAAA
>P_3379
AGCGACTAACCGGACGGCGGCTGTGCCAAAATTATGACACA
>P_3380
ATAAACCCCAATAATAATTTCCTGAATTATTGCTCGACTCT
>P_3381
GCCCCCGCAACTCGACCACGCCTCAATACATTTGACGCATT
>P_3382
CCAAACGTTTCCACAACAGGCGGTGGCGGTTTTAACGGTGG
>P_3383
ACTTCCGCTGCAGCAAATCGCGTGACGTGTCCAAGTCCAAG
>P_3384
TCATTTCACACGTAATTTTGCGGGGAAGTGAAAATGGAAAA
>P_3385
CATCAGTTCCGCATGTGTGGCATGTTTGGCATATTTTGCCC
>P_3386
TGTTGCTGCTGTTGATGAGGCGTGCTCCGTTGTTTACCCCA
>P_3387
ATTTATTCTAATTTAATCGGCAATGATCGCTAACTAGATCA
>P_3388
ACCAGGAAATAGACGTGCGGCCGTACCGATTCGATGCCAGC
>P_3389
GACGCCTATGTTTCCAGGCGCAGCTGCGTCATCATTGACGA
>P_3390
CAACATAGCCGAACTAACCGCCGTATTTATGACTAAGATGA
>P_3391
ATTGTGCTGAGGCGGCAGCTCCGGCGGAGCGTTGATGTAGG
>P_3392
AATGATTTATTCGCCCATCGCATGACTTTCGTTACCACGTC
>P_3393
TTGTTGGCCGGGCCCAAACGCAATCGCAGATCGAACAAATT
>P_3394
TCTATAAAATGGCAAAATTGCATTATTTACCAGGCGTAATT
>P_3395
GCTTGCCACTTCACTGGGGGCCCTGATTATCAAAATATTCA
>P_3396
AAAAATGCTGATCGCAAACTCGGTGTGTACAATTCAGGTAT
>P_3397
TCCAAAAGGAATAATTTTTGCGCGATTTAACTATTTCGTGT
>P_3398
TTTGCTCCAATTTATGATTGCATGGCCACACTTAAAAGCTG
>P_3399
AAAATGCAATTTGAAAAAAGCGCTAATCTGCACGGAGAAAA
>P_3400
GTTTCCTGGCTGGAGTCATACATCAATATATTTTGGCTGCC
>P_3401
AAAAACGTGGTGCGCTATTGCGGCGTTCACAAATTCTTATA
>P_3402
CCCACCACGCCCGCCTGACGCAGTGCCTCCACCCGCTTCTT
>P_3403
TGGTTGCCCTGGTGAAACCGCGCGTGAAACACAAAGGCATT
>P_3404
AAATATGCCGCGGGATGCGGCGGTGTGGCACATCTAATCAC
>P_3405
CACAAACTGGCCAGCAACGACCTGAATAAATATTTGTGCGC
>P_3406
TAAATGGGAGCGGGATTTTGCACGAGGGGCACGAATTTTCC
>P_3407
GAGCTGCTGCTCGAGTGGCGCATAAATTACAATTAAGTGTA
>P_3408
TTGAAGAGGATTGCCGCTTGCGGTCCTGCCACAGATGCCAC
>P_3409
GTTTTTAAGTTATGACCAGGCGAGAATTTCTATTTTACTGT
>P_3410
TGCCATCGCTGTGGGCCACGCCCTCCCGCAGAAGGAAGTAT
>P_3411
AGAACGTGGCCAGTGGAGCGCAGCAGGAGCTGGCCGAGAAG
>P_3412
CTCAATCGTCAAATCAAACCCAGGGACGCAAAACTAAGGAG
>P_3413
TTTTACGACGATGAAAAATGCCTGCTTCTTCTTCACAGAAA
>P_3414
TTCTAAAATGGCTCGAAACACGAGAAGTTGAAAACTCACTT
>P_3415
ACGTTCCTTGCTCTTCAAGGCATGATGGTGGATGGGCAGCA
>P_3416
CTGTCAGCCCGGCAAAAATGCACCAGCGAGCACTCGGACAC
>P_3417
AATCGCCCGCGACTAAAACGCTCGAGTTCCAATTTCAATAG
>P_3418
TACTGGTACAGATACAGATGCGTTGGAGTGAAGTCGCCTGG
>P_3419
TTGTCGCTGCTGCTGAGGTGCAGTAAAATTGAATGCGTGTG
>P_3420
GGATCACCACAAACTAATTGCAAGGCTTAAATGCGATACTT
>P_3421
ATTACGTTTGGCAACTCCGGCGGTCCCTTGGTCAATCTGGA
>P_3422
CCAAAATGACCGGTCGTCGGCGGGACTTCAACTTTATAGCT
>P_3423
ATTTATTTTTGATTTAATTGCAATTCTTACATAGTAAGGTA
>P_3424
GGCAAATAAATTGTCAAATGCCTCCGAAATAAAAAGCTCGA
>P_3425
CCGCACTCGTGTGTTATTTCCGGCAAAAAGCCACAGTGGCC
>P_3426
TGAACTAATATTTAAATTCGCGTAAATGCGTAGAGGTGGGC
>P_3427
CACTCAGAGTTCCGGGAACGCCTGAATTCTTGCAACGAGAC
>P_3428
AGAAAGAGGTTGGTGAAAATCAGCCACACGAATAAAGGACC
>P_3429
TCTTTAATAATTTGAAAAACCAGGAAAATTTATAACTTGTG
>P_3430
TACATTTACTATGAATTTCTCGAGCCCAGATCAAATTTGCT
>P_3431
TTTCAATCAACATATAATGGCGAGACATACTTTTACTTTGA
>P_3432
TCGATTCAACATCCCAAACACGCGACCACAAATGAAAGTGT
>P_3433
CTTCGGCATTGGTTTGAACTCGGTCAGAAGATTCGGTACGG
>P_3434
AATCTTCGGCGATGTCACGGCGGCTGCTATGCAAACATCAA
>P_3435
AAGTTATCAACTGATCGGCGCGGTTATTATCTAAATTGAAT
>P_3436
GCTTTATCCCAAGACAGCCACCGTAGCTCCAAGTCCCTTGG
>P_3437
GACACCAGGAACAGGAAGCTCGCTGTCATAGTTGCTGCCAT
>P_3438
CAGCAATTGCAGGAGAAACACGCGCGTTTTAAAATCATCCA
>P_3439
GACGCACCAAGCAGAAGGCCCTTAAACAAACCATTAAGCAT
>P_3440
TCCTTCCATACGGAGCAAAACGGCCAGGACAATGCAATGGA
>P_3441
GTAATCTGCTTAGCATTTTGCGGGAAATTATTCGACCAGCC
>P_3442
TATGATTTGCATGTGAATTTCGGCCGAAAGGCAAAGCCGCC
>P_3443
CAGGGAATAACGGCAGCGAGCAGTAGAAAAACAGTCAGAAA
>P_3444
GTCTTACATTAGGGAAGTCGCCTGCACAGTGCCAGAATTTG
>P_3445
GTGGCGAAAGGGGGAGGCCACCTGAATGGCCATTTGTAAGG
>P_3446
TTATATTCAAAGCTTTCAGGCAGCAATTTATACATACATTT
>P_3447
GAGCAGATTCGAGTAAAAAGCGTTGCCTACTTTTGGGGCTG
>P_3448
TTTGTTAGCGGATCAATGTGCGGCCTGGAAGAGGGATCGAA
>P_3449
CGATTGCATAAAGAAAAAGGCGTGGAAGGGCTACATGGAGG
>P_3450
TTTGAAAACCAAAGAGACGGCGGGGACCTTGAACTTATCGT
>P_3451
GGTTCTCGCAAAAAAATACGCGTACTCTCTATTTCCCTGAA
>P_3452
GCTGCGAACCGATATAGCCACCTGATTTCGGTGCGTTCGCA
>P_3453
GACAAGAAGAAGAAAAAACGCTTAAATTATATAATTATAAA
>P_3454
GGATGCCAATTGTCTTGCGTCGGTCCTTCTAAGGTCCGTTT
>P_3455
TGAGGCATCCAAACTTCTGACATGCTCGGCCAGAAGTCTGA
>P_3456
ATGTAATTAAGCATACGCCGCGTTGTCTGGCCAGACATGCC
>P_3457
AAAAACACACATGGGAAAAGCGGGCGTTGTCCAGCCAGCCA
>P_3458
AATGCAGCGTATCAAAAACGCAGGGGAAAGGAGAAAATTGG
>P_3459
TCGGCACTTCGCTTTGAAGTCGCTGGTGGCACATGCAGCTC
>P_3460
TTCTGATATAACGTCTAAAACGGCAAGATATATTTAAACCG
>P_3461
TACCCAGCCACATTTCAGCCCATGGCCACCCAATTTCCCTG
>P_3462
AGATTTGCTTTCAAATCATGCAGTTTTATTGCTTCTGCTCG
>P_3463
AGTAGAAGGCATTCAAAACTCTATGACCTCTTTAAGGCCAT
>P_3464
TTAAAATATTCTATAATTTCCGTTACCTCATACCACCTTGG
>P_3465
TAGGAATTTCTTTCGTTTTGCGCTAAGGCGAAGCTTTTCCA
>P_3466
GACTTTTGCTGGTTCAATGGCACCAATTACACAAAATCAAT
>P_3467
CTGCATCGGTCTGCTATCGGCGTTCGTAACGATCCTGCTCT
>P_3468
GGCACCGACATGGTGCGTCGCATGTGGAATCGCAGCTTCAC
>P_3469
GTTTTCAAAGATCGTTCAATCGGTTTTGCCAGTATATTCAC
>P_3470
TCACGTATAGTTGCTTTAAGCGGTCAGGTTGATATTCTCCA
>P_3471
CCTCAAAATGTCCACCAGCGCCTTGGTCATCAACGGACGCA
>P_3472
ACTAATTCTCTGTTCTGCCGCATGTGCAATTTCCCGTGACA
>P_3473
GCTTTCCCAAAACGACAGCGCGAAAAAAAATATCGAGACCC
>P_3474
GGCAGGCCACTCATGAGACGCGATCCTATGCCACATACCTC
>P_3475
GTCGAGAGATTGGCGGCATGCAGGGAGGATGAAAGCCAACA
>P_3476
ACTAGGGCTCCCAACAAACGCACCAATCCCCAAACAGTCAC
>P_3477
CGAATCATGTGTATCTTTGCCGGCCTGTGTGTGAATTGTGG
>P_3478
GCGATCCGGACGCCCACATGCGTGAGAGGAAATTCTGTTCA
>P_3479
AACTGTGAAGCTCCCCTCCCCCCTCCCCACCCCTGACTACG
>P_3480
TAATTTTGTCAACCCGAATGCGAGAAAAGTGAATCGAGAGG
>P_3481
GCTTGGGGACTCCATACCCCCCCCCCCCCCCACCCGTCACC
>P_3482
CCAAGTGACGTCAGGTCAGTCAGCAGTTGCAGTAGGTGCAA
>P_3483
CGTGGATCCATATCGCATCGCTCGAGCAGTTCATCGATGGC
>P_3484
AGATGATCGAAGGCCAGCCACCCTACCTATACGAGACTCCA
>P_3485
CACAGTGGTAGTGGTGGAAGCGGTGGGAGCGATGTTCCGGC
>P_3486
GGATGGGGAGCTGGAAAATGCGTGACTCCTTTGGGGAATGG
>P_3487
TTTCGGCTGCTCGCCTTTCGCGGCACATTTAAATTCAAAGG
>P_3488
AAAAAATGCAATTAAAAACGCATTCGAGTCGATTTCTCAAC
>P_3489
TGCAACTCTCGCAATGGACGCGGCAGGAATCGAAATCGGAA
>P_3490
TTATTAACTTAAGCGAATGGCGGCCGGCTGTCTGTCGTAAA
>P_3491
AATTGGAGTAGGGGAAAACTCGGTGGCCGATAAACGAAGAG
>P_3492
AAAATTTAAATTGAAAATTTCCGGAAATACAACCCACCACC
>P_3493
CCACCCAGCCTTCAAATCGGCGAGAAATGTGTGCAGTTTTT
>P_3494
CGCCTCAGCTTTGTTTATGCCATGAAAGTGCAAAATGTAAA
>P_3495
GGAGCGCAGAATGCAAAATTCAGCAAGATCAGAAACAAATC
>P_3496
GAATGTCTGACTGCAAATTACGGGAAAAACAAACAGATTGT
>P_3497
AATACCTAATGAGTCGATCTCGATGTCAGAAAAACTCACTC
>P_3498
TCTGTCGACGCCGCTGCCCGCGCTGGCAGCAAGAATTACCA
>P_3499
TCGGTTTACGGCTTGTTTGGCGGTGGTTTCCCCTCCCCGGA
>P_3500
GTTTGTTGGCATTTCGCACGCATCTTTCATAAATTAACGAG
>P_3501
TGGCATATATGTACATAACACGGCAGTCACTTTTTTTTAGT
>P_3502
ATTTACTACCCACACAAACGCATCTGCAGTCAAACGTCACA
>P_3503
TTATTTTAATAACAAGAAACCGGTCTTAAAGTAGTTCTTGA
>P_3504
TTCAAGGTCCGCTGTTTTTCCGGAAATTATCATTTCATACT
>P_3505
TTTTGGGTTCAGGCCACACGCGATGGTTGATAAAGGCTGAA
>P_3506
TCAGCATTTTGCTATTTGCGCGGAAAACTTTTTATGCAGTT
>P_3507
AGTTGAAACAGTGCTATTTCCCCCAGCAACATCCAAAACTC
>P_3508
CGTTCAATTCAAATTCTACTCAGTAGCCACTCAGTTGGCCA
>P_3509
TGGCTGCCAGAGTTTTTCGGCCCAAACAACCCCCACAAAAC
>P_3510
CAAATTACAGTCACACAGCGCAGTTGGCTAGTAGTTGACTT
>P_3511
TTAATGCTAAATTTAAAACGCTAGGATCAAATATTTAAGCT
>P_3512
CTAGAGAAGATCGTCGATTTCGTGGAGGAGCTGCAAGGCTA
>P_3513
GTACAAGATGACTCTTGGTACGGGAATCGCGACACTGAAAG
>P_3514
CCACGTCAATGCTCAGTCGGCAGTGCTGATCGAGACCCTCG
>P_3515
AATGCCGCGCCCAGGAAGCGCAAGATTGCCATCCTTAAGGC
>P_3516
AAATACGACGTGCCCAGCTGCCTTAACTATGTGCGAAGTGC
>P_3517
GCCATGGATGACTCGTTTTTCGGCTTTGACACGAATCTACC
>P_3518
TGATGAAGTTTCAGGAAACTCCCGGTCATTCGAAAATTGAT
>P_3519
GAACTTCATGTCGGCCTTGGCGGTTCTCAAGAATTACCCTA
>P_3520
TTGAAACAGCAGTCGGTGCGCCCGGTCGCCAGAATTCTGCT
>P_3521
AGTATCAGCATCAAATCACACGAAAACGAGATCCCCATTCC
>P_3522
AACCGCTGTTCACGAAAACTCGCTGATGCTCTGCTGCTCCT
>P_3523
TTTTCTGGCAATTGAAACTGCCTGGATTGTATTTGCTATTG
>P_3524
CCTTACAGTGTTACAACCGGCATCAATGGGTTAAGCGGCAG
>P_3525
AACTATGCAACAAAATTTTACGAGAAATCGCTGTGGCGCTT
>P_3526
TGCGAACGGGTAAAAAAAAGCGTTGGGGAAAAACGAGAGGA
>P_3527
GCAATAACCATAATGGTGGGCAGTAAAAAATAAAATACTCG
>P_3528
TGCCAGGAGCACAAAAATGGCGGAAAATGCTGCCCGAGTGC
>P_3529
TGCTCGCTCCCCCTTATTTTCCTGCTTATAATTTCGACCCA
>P_3530
GAATAATGGCACATAATTTGCGGCTTTCCCAACAGTCCCTT
>P_3531
CAACTTAAATAAACAAAACGCCGGAGCAGCGACCGCAGGGC
>P_3532
TCACACTCAAAAAAAAAAAACGGTTTTAAACGAGAGAGGTT
>P_3533
CTTCTTTTGGTTTAAAAATGCAAGCTTTTACATTTTCGACT
>P_3534
TTAGTTAACCTCTTTGATGGCATTTCCAATTTTCCCAAATG
>P_3535
CACACACACACACTCATTCGCATTCCCTTCGCACACCCCTC
>P_3536
AAACTGATTCTATAAAGATTCCTGATAAATTAAAATTCGAA
>P_3537
TGTTCACGATAATAAAATCACAGCAACGAACTACATATACT
>P_3538
GCAGAACTCATAACTCAAAACGGTTTTTGTTGCCCTCACAA
>P_3539
CTTTTCGCCTTAACCATTTGCCCGGACAATATTTGCCAATC
>P_3540
TACATTTCCACAGTGGATTACGGTTTTTGGGCGGCATCATC
>P_3541
TTTTTGCATACACGAGCACACGGTATTTGCTTAAGCAGCTC
>P_3542
ATTTGCGTTTTATCATGTCTCGGGCGAGGCTTTTGGGGTTT
>P_3543
TTTCATGCTCGACTTTGTGGCCCGCGAAGATTTCCTCAAGT
>P_3544
AATCGGACGACATGATGGAGCAGCACTTGGTTGAAATTGAG
>P_3545
GTCTGTTTGACCGTAACTCACTGGAATGGCTGTTCCCCCGT
>P_3546
GAGGTGGCTATAATTAAAAGCGGTGCGAGCGAGAGGCCACC
>P_3547
TTTCCCTTAACCCGCTTTTCCTTGTTTGCTCTCTCCGCTTT
>P_3548
GGAAACTACATCTGCTGCAGCAGCCGCAGAAATTTAATGAG
>P_3549
GCTTGTGGGCCGGGAAAATGCCCTGGTAACGCTTTAGACCA
>P_3550
AATACTTTCGGCTCAAATTTCCTGATTGACGATAGCACTCT
>P_3551
CAAAATATTTTAATTTTACGCAGGAATACACAAAGGAAATG
>P_3552
CACAGACAAGCGGAGAAGGGCGGGGGGAACAGGTTGACAGG
>P_3553
TTTGTTCTTTAATTAATAAGCGGTGTTTTTTGGCGGAAACT
>P_3554
CCGCCCTTGGCAGCCGCCGGCGGCGGTGGCAGCAGCAGCAG
>P_3555
AAATCTTGGTGAACAATTTGCATGGATATCGTAACGCTGTT
>P_3556
CTTTAAAGGCGAGTAAACAGCCGCAGCGGTACCGCTCGCAA
>P_3557
ACAGGAAAAACGCGCTGACCCTAAGGTGGGCGGTGGGTGGT
>P_3558
CCTTTCGTCTTCTCTAAAAACCTGCGCAGAATTAATACGCT
>P_3559
GGCCGCCGTGAGGCAAGAGTCGGTCTCTTGCACCAAAGAAT
>P_3560
GGAGAGATGTGTCACATACGCGAGGTGACGTTGCATGGCGT
>P_3561
GTGGCCAAAAAAGACGAGGGCGTTCGGAAAAGGGTGGCCAT
>P_3562
TATGCGAAGGTAGCAAAGCCCCTTACAAACTTGACGCGTGG
>P_3563
GGCCGATCTACCGGCGATGGCCCTGCTAATAAAGCCGTAAA
>P_3564
AGCGCGGCCCCCAATTGACACCTGAGCGGCCGAGCTGCCTA
>P_3565
TGTTTGTTAATAGTTGAAAACGGTAGCCAATCCTTTCGATT
>P_3566
TGCTGGACATAAAAAAAAACCGGGAGCAGGAGAAACTGCGC
>P_3567
TCTTCCAGCCGGACAGTCGGCGATCGGGTCGACCCTGGCTG
>P_3568
CTTTTCTGGAGCCCCACTTTCAGTCGGAGAAACACAGTTGG
>P_3569
ACTACTGCTGCACTCAGATGCGCTGATGGCGAGCCACTCGA
>P_3570
AACAATCTATTGGAAGCCGGCGAGGAGGCAAAGTGACAGCT
>P_3571
TGACAACCTAATGTCCTCGTCGGCGGTGGGGGCGGCTGCCA
>P_3572
TGGACATATCCGAAAAACCCCCTGAATTTGTATCTCCAAAT
>P_3573
TAACCATAATAATAATGGCGCGATGGCCCCAAGTCATGTTA
>P_3574
AGCCAGCACTGAGGTCTCGGCCTGTTCTATATGCAAGTTGG
>P_3575
CTCTGAACTTCTTACATGGGCGGTGGGCGGAAAAAAGGGGG
>P_3576
TTGCAACGACTCTGCTGTCGCAGCACCAACGAAACGCAGCA
>P_3577
CATGGCAGCCTTTTGTTTGGCAGTCGAAAGCATTTATGCGA
>P_3578
TGGCTATTTGCTTTTTAATTCCCGATTTGCGTTTCAGAGCA
>P_3579
CAAGACAGTGCAGCATTTTCCGCCACTACCGCCGTCGCCCA
>P_3580
AATTTTCGACCCTCCCATCGCCTGAGCCTCATTAGTGGGGA
>P_3581
GTTCAAATCCCGGTTGAGCCCGGCTCCAATATTTTTAACTA
>P_3582
AGAGGAGCTGCTTCGTGGCTCAGGGTTGGCCACCAGCTCCG
>P_3583
GTTGGGTAAACGCATTCGCGCCTGCGAAGACTCCAAGTACC
>P_3584
ATGGATCTACAATTGAATTTCATCAATAAGTTGTATCTTTT
>P_3585
GCTTGTTTGAAATGCAATCGCGTGGGCTATTAAATCGAACC
>P_3586
CTCGAGGGCGATAAAAAAAACGAGGATAGAATAGACTTCAA
>P_3587
ACACCTGTGTCTCCAGATCGCGGTTCACCGATCGCTCGCCA
>P_3588
GTGCGGCTAAGTCGGCGAACCTGCAACAGCATCCGCATAAA
>P_3589
AGCGGGTTTGCGGCCTACGGCGTCCGGAATTAAAATTTACA
>P_3590
TTCATTTTCCCATTGAATGCCCTGAACTTGACTTGTAGCCT
>P_3591
CTAGTACTACTACTATTGCTCCTGAATTTGGTCCTGTGCAA
>P_3592
GTATCTTTTTCGACTTTTCGCTGCATTTTTGATTAAAGCAA
>P_3593
CCTTGTTGAGACGAGTGGAGCGATGGGGTGGTTGGCTTGTA
>P_3594
AGCGACCACGCCCATTGCCGCCCCCCCTTTGTTACAGCTTC
>P_3595
AAATTTATGCCACCAACTCGCGGCGTTGAAGTGTAGAATGC
>P_3596
GTGCGAGTGCCTGCAATGCGCGCCCGTAGTTAACAGTTGCG
>P_3597
AGTTTGCATGGGATCAACAGCGGCAACCTGATCATTCCGCC
>P_3598
GACGACGATCTGGAGCTCGACGAGGACCAGCTGGACGCGGA
>P_3599
TCGATCTTAGCCTTCTCCTGCTGCAACACCTCCTGGAAAGT
>P_3600
TGTAATGCGAAAGGAAAGTGCGGCAGGGAAGTGACAACGCT
>P_3601
TTTTGTTTAGCTTATTTTTTCATGCGGAAGTTGACAATTAC
>P_3602
AGCAACATCTCCACATCCGCCAGCAACAGCAATAGCCACAA
>P_3603
AATTCGGAATTCTTGTTGGGCAGCACCTTCATCACCTCCTC
>P_3604
AAGTTTATGCAAAAAAAAAGCGGTTGATTTCATTATAATAG
>P_3605
TGTTAAACAGGGGAAAACTGCCCGAATATTATTGCAAATTT
>P_3606
CCCAAGTGGGTTAGAGAATCCAAGGACACGGGCAATGTTTT
>P_3607
CCACCAGGCTAAGTGAAATACCCTCGAGAGATTTCTGACCA
>P_3608
GAAAGTATACGGTTCAAACGCCCGCTTGCAGTGGCAGGTGG
>P_3609
CCGCACTCACGATTCGCTCGCGCCGGCAACTAATTGACGAA
>P_3610
ATGTTTAATTGTTCTCGACGCCGTAATCCCAACACGAATCC
>P_3611
AGCAGTTTGATAAAACGGCACACGGTCATCTCGGGATCCGC
>P_3612
CTGAACTCTCTAGGGGCGGGCGGTCAATCTACGGAGGTCAA
>P_3613
AAGCCACTAAACTTTGAGCCCGGCAAGGAGTCCTCGTCGTC
>P_3614
GTAAATGCAATCGGCATGCGCCGTAGCAAACCACTGGAATA
>P_3615
GAGTTTTTGGCACAAATTTGCATGAGGCCACAATGGCGATG
>P_3616
GCATGATTCTGATTCTGACACCCGGCCATAGTTTGGTTAAC
>P_3617
AAGAGGATCTCTGTTTTAGGCGAGGGTTCCTACTGTAGCCA
>P_3618
CTAATATCTGCAAATATTTGCGAGCGTCGTCAAAAGTGTTC
>P_3619
AAATTACGGAAATTCTTAAGCGGTCGTGGTAATTTCAATTT
>P_3620
GGTACGTGACAATTTTAACGCAGCGCCAGGCGTTTGTACAT
>P_3621
GGCGAAAGGATGTGCGTGTGCAGCAACTATTTGCATACTAA
>P_3622
GTCACTGGTATGATATGGCCCAGGAACACAATGGTGTTCTC
>P_3623
AGTGAAAAGTTTTTAAAAGGCACTAATATAAATTCACAATG
>P_3624
AAAGCCATTAATAAATTCGGCGATAGGAATCATGAAACGGG
>P_3625
TGCGGTTGAAGTTTTAGCCGCGGCCAGAGTAGTTTATAGGA
>P_3626
TGAGAAACTATTATCAAACACGAGTTTATTAAAACATAAAC
>P_3627
CTCTTTAAGCCCACTCAACACAGTTTTATGGCTGCTGCCAT
>P_3628
CACTAATAGCGTACTAATCGCCCTAATTGCTCTGGTCGCAA
>P_3629
GGATTTAACGGCACGGAGTTCGGTTTTTATTTGGATAACCA
>P_3630
AAGCATGCTGGCAACTTTTGCCTTGCCATTGATGGCCCACA
>P_3631
GGATAACGAGTATAAAAATGCGCTCACCCAAAATGTACATC
>P_3632
CCCAACGCAATAGAATACGCCGAGGATGATGTTTAGCCCGA
>P_3633
GAAAACGCATTTCAGAAAAGCCCTATTTACAAAGAAACCAG
>P_3634
ATTATAAGCTTGGATTTATGCGATCGCTAATTCAGATGCGA
>P_3635
AAATAAGTCCTCGGAAAATCCCTGACCTTTTACACATGGCG
>P_3636
GACGAAGTGCACAAAAAACTCAGTGACTAAGTTAAAAATCA
>P_3637
TTTTACCTATACCTCGATTTCATGGATATTGAAAAATGGGA
>P_3638
CTTTGTGCCACATTCAATTGCTTTACCGGTTTGTTCCTAGC
>P_3639
ATGAAAGGCAGTAGCTGCGGCTGCAACTGCCAGATACTATC
>P_3640
TTTATGCAATATCGTTCAGTCAGTAGAAAACTACTAGTAAA
>P_3641
AACATCCACATCAGAAAATGCGGAAAAACACAACCTGGAAT
>P_3642
GCAGTATGCAAACAGAATTTCTTGAATTTAGTTTTTGATAA
>P_3643
GGACTGCGTCTTGGGTTTCGCGCGACAGCGGAAAATCGAGT
>P_3644
TTAACGCGATGCAAGTGCAGCAGGAACGTGGTAATGAGAGT
>P_3645
GCACTCGGCAGCTTGAATCGCCTTGGCGTAGTCGTTGGCCA
>P_3646
ACGGCAAAAATGTCGTGCCGCGAAAATTTCGATTAACCTCT
>P_3647
GAAAGGTCTTAATTAGCAAGCGGTGAGCAACAAATTAGTCC
>P_3648
GAAAACAGAGTAGAAATTTGCATGAAACAGCAGCAGAGCAC
>P_3649
CAACCGAAAGGCGAAAGTTTCCCGGTTATCAAGTGTTGGCC
>P_3650
GAAACATCAAAAACATGTTTCGGTCAATAGCAATTCCTTAC
>P_3651
AACCTCATGAGCCCAATTTTCATGTTTGCCTTTCGCCACAC
>P_3652
GCATTTGTACGGCCGATTTCCGGTGTGGGTGTTCATGTGGC
>P_3653
TTTGCAAAAGTTTTCAATGGCCTTCGAGTGCGGTCAAAGTC
>P_3654
AATATCGATCTAAGAACTCACGGTATCCAATTCATTGACCA
>P_3655
AGCATGGTCTACTTTTTACCCGTGAGCACGCCGCCAAATGC
>P_3656
GCCTTTTCCCAATTAAATGGCATCGGCACAATATAAATAAG
>P_3657
CATTCCTATGCTTTAAAAAGCGTGTGCGGCCATAACGTGAT
>P_3658
ATCGGGCAATTTGATTTTTACGAGGCTGGCTAACGAGCTTC
>P_3659
GGGCAATTTATCAGTTGGGGCCGTAACAAAAGCTTGCAATT
>P_3660
TAAAGGCAACTGTTAGGTGGCGCGAGAACGAAAACAAAACC
>P_3661
CACAATTCCCCCGTGGCATGCAAGCCCATAAGTTCCAGGAG
>P_3662
TGTAATTTTCCGTAAAACGGCCCAAAAAGCGAAAGCCAAAA
>P_3663
ACTTCATTTTTTGGACAGCGCAGTAACTTTTCCATGTGCAT
>P_3664
GCCAAATGAGCCCAAAATTGCGGTGCATATTCTCCAACCAT
>P_3665
GCCACGCCCCGAATTCAACTCCCCACCTACCATCCTTTCTC
>P_3666
GTTTGCTCGTATATTTCACGCTCGAACGTCTTTGGGGTCAC
>P_3667
AAACAAATAAGCTAAAAAAGCATTGACGAAGATAGCGACAG
>P_3668
GTGTGTGTGTGTTGCTGCGTCGGTGTGAGTGAGCAGCACAA
>P_3669
TTCAAGAGCAGATAGTGCGGCGGTTTTGAGCGCTGGGGGCG
>P_3670
GTTTTCATATTTCCAAAGTTCCGGCGCGAATTTGATGAATG
>P_3671
AACCCATGAAGGGGCAAACGCATGTTTTGGACCTTTTTCTT
>P_3672
CAATGTGATCTTGTTACAGGCATTAATACTGATGAAGGACA
>P_3673
GGTGGGCCTCTGCCGCTGCGCTGCCCTGGTACTTTTGTCAT
>P_3674
GCCTCCAGTGCAGAGCAGGGCGTGGGCGTCGGATTGAGCCT
>P_3675
ATCCTGCGCGCAGAGAAACGCAGGCGAAACGAAGGAAACGA
>P_3676
ATGTGGCAGAGTCGGAGTCTCGAAAGCGAGCGGAATAATCA
>P_3677
TCCACTTCCGTTTTAAAACGCTGCACTCACTTTGAGCCACC
>P_3678
ATAAATCTAAAGGCTCGACACGGGACTGAAATCACACCGAG
>P_3679
TAATCACTAATCAAATTTTACAGTAAACTTTAATTTTACAA
>P_3680
CCCTTTAACCCCTTCGATTGCCATGCCAGCTAGCGTCGCCA
>P_3681
ACCTTATGCCTTTCTTCACACGAGCTCTACTTAATGTGAGC
>P_3682
GAATACCGATAGCTTCTCCGCCTGAGTTTGGATAAGCACCT
>P_3683
ACTTTTGGGCCGAGCACTGGCAGTCTGTCGAGGAATCGAGA
>P_3684
TAACTTTCGTTATTAAATCGCGAAAAGTTTGTGCAGTCGTT
>P_3685
AGAAAAATATAAAATGAACGCGGCTGGCTGGCACAAATGTC
>P_3686
CTATTTTAACAGTCGCAGCGCCTTGACATTGAGTTGGCAAT
>P_3687
GCTAGCGGCCGTCTCGGACGCGCCACCACGCAAATGGAACT
>P_3688
CCGCACAGATTAGATATTCGCAGTCCCAGACGAAAATGAAC
>P_3689
CATTCAACTGCCTAAAATTGCAAAAAAAAACACGTAAGGGC
>P_3690
ATCGAGAATCCCACAAGTCCCATCAACAGCGTTAAAGATTT
>P_3691
CACCAAGTGTGAAAGTCTGTCAGGAAAATTGTACTGCAACT
>P_3692
CACTTTGCCCACCGTTTTTGCGAGGGAATGTTCACGTAGCT
>P_3693
TACCCACATACACTCGTACACCTGAATAATTGCATGGAATT
>P_3694
ATAAATCATTTGTCAGAACTCCTGAACTCGCGAATTTATGA
>P_3695
ATAAGCTTCTGGGTAAATCCCCTGAGCAACATGCATTGTCT
>P_3696
GCAGGTCGCTTCCTCAATCGCTGCCTCTGCTTCTGCATTTT
>P_3697
TTTTTATTGTTCAAAAATTGCGAAAAATCAGGAAAACTTGA
>P_3698
GTGGACACAGAGGAAAATCGCTGGAACCACTACAATGAGTT
>P_3699
TGTCGTGTTATGGTAATTCACATGGAGGCCGATTACACGCA
>P_3700
CTTGGCAGTGCCCTCGACGGCGTTGGTGGAGAAGAAGGCCA
>P_3701
ATTGATTTGATTTCAAATCACATCAACCTTAAATGTCAGCA
>P_3702
CGTTACGGGAAATTCCCCGCCGGCCACAGAGAATGCTACAC
>P_3703
CCTGCCCACCACTCCGATGTCGGCACCCCGCTCCTTGACCA
>P_3704
GCGAGACCAAAGTTATTAGTCCGCAACACCTTTTGGCGTTG
>P_3705
ACATATTGCCCAAGGTGTCGCCTCAATAGACCCACACACAT
>P_3706
ATATTTTAAAACTATAAATTCGAGCTCACACTTGCAAACTT
>P_3707
TCATACGCCGTGTTTGCCGGCATGGCCAAAACAACTGTCAA
>P_3708
GATAAAATTGATTTATGCGGCGATCGGCGGCAATTATACGC
>P_3709
CAATGGATATTTAAAAAAGGCCTTCTTAACATTTTTTTTGA
>P_3710
GATTGCCCGAGTACTTTTCGCGATATTTCTGTCGTAGATGT
>P_3711
CAAAATCAGCAATTTATGTTCGATCGCATTGCCCCAGGGTT
>P_3712
ACACATGTGCCAGGCGAGCGCCCACCCACCCATCCGCTCCC
>P_3713
CTGCACGGACACCTGGAACTCGGGGCCAAACAAGGTGTTGG
>P_3714
AGCCAAAATTTAACAAATCGCCCTCTCTCCGATTTCGCTCT
>P_3715
GTATATGGAGTTGTACCAGGCGGTATCTGTTTTCCGAGGCT
>P_3716
GGCGCGATTGGCGAATTTTCCGGTGAGGTGTCATGGCAGAG
>P_3717
GTCTATCGCATAACTCGACACTGTCGCACACAAATCTATTA
>P_3718
CAATACCACATAAATAAAAGCGAAAACGAACACCATTCATC
>P_3719
GTAATTTTCAGAGAAAAATGCGAAAATCAAAGTAACCTGAT
>P_3720
TTCCCAAATAAAAAAAAACACGAGAAAAGGCCCCAGACATA
>P_3721
ACTACGCCGAATCGAAAAATCCCGACTTCCGCAACACCGAG
>P_3722
CATGTCGTTGACACATTTCGCAGTACTGCCAAAATGCTGAG
>P_3723
CTAGAACGTGCTGCGCAGCGCAGGGGGGAGCAAACCAAGAA
>P_3724
ATGTCTGGATCGAGGCGACGCCGTACCGTTATGGGATACTA
>P_3725
ACTTCCTTTTCCCTGTGTGGCATGCCTCTCAACATTTTGTG
>P_3726
AAATAGCTCAACAATTTCCACTGCAACGCCTTTTCACACTT
>P_3727
ACGTTGGCTGCATTGGATCGCGGCCATTACTGCGAAGCTTT
>P_3728
AAAAAAGTGCAGTTATCCTGCAGTTCTTGTTTAATCCAATC
>P_3729
TCCATGATAGACAGCCGCCGCAGCAGCAGCAACAGCAACGT
>P_3730
CGATTTTACGCGTATTTTTTCGTGGATTATGCAATGCTGAA
>P_3731
CCGTTTGACTATGGAATTTTCGGTTCTTTGTTTCGTCCTCT
>P_3732
TGAAATATTGGAAAATCAAGCGGAAAAATCTGAGGCCCTCT
>P_3733
AAAGAATTGGCCAAAAAATGCATGACAATGTAAATTAATTA
>P_3734
TTCAATAATTTAGAGAGCGGCCGGAAAATTGCATAAATTTC
>P_3735
GCTTTTAAACTTTAAAAATGCTTTAATTTTGAAATAATTTA
>P_3736
TTTTCGCCGGGTTTTTATTGCGGCCGCATCGCGCTGTGTTT
>P_3737
AATTTTATTTCTAGAGAACACCCGCGTGAAAAGATTTCCAT
>P_3738
GTTTTGGGGGCACCACCGCGCAGCACCGCAACACCAACTTG
>P_3739
CCCGTTGGCCATCAGAATTGCCTTGCCGGTAACCGTAACCT
>P_3740
TTTTTTCCACTGACATAATTCGCGAAAAGTGCGCCGGGCGC
>P_3741
GCTGATGCATTGAAGAAATCCATCAAGGTTACATTGAGCGA
>P_3742
CATTACCAGACAGAATGTTGCAGTAGGATTGCACGAACTCC
>P_3743
TTCGGCCGGGTCTCGAAATTCGGGGTTTATCATCTAGCCAG
>P_3744
TTATCAACACTCTCCAAGCTCAAGAAAATTCTGGAATAAAA
>P_3745
TAGTTACTCGTCTCCACGGGCTGCACCCACTTACTGACCCT
>P_3746
TGTCGGAAAACAAATAAATACGATCACGATGTTTTTTGTGA
>P_3747
TATATACTGCACTGAGTACGCAGCATTTTTAGCTCAACCCA
>P_3748
TTCAGTATCCCATACGACGGCAGTGGAGCACAGATTCTGTG
>P_3749
CAAACTTGAACACCAGATGGCGCCAGCAGCGTGTGAAAAAG
>P_3750
TACTACTACTAAAAAATTTGCTGTAGGTCAGTGCACAAGAG
>P_3751
CTGGATGTGACAGCTTTCGGCTGTGATTATCAAATCAGAAT
>P_3752
CACAGCGCAAGAATGCCAAGCGGCAAACTCAATTAGGCACG
>P_3753
CTGGAGTTCGAAAACAAAAGCGAGCTCTGTCGTATGACAAT
>P_3754
CAGCGATGTGGCTGTGATGTCATGGTCCATGAACTGACCAA
>P_3755
GTTATGCCTTTGGGCAATCGCAGGGTTCCGTCTTCCCCTCC
>P_3756
TGCGACGTGAAGATCAAGCGCAGTCAGGTGGCCGATCACTG
>P_3757
GAACGTGTAGTTTAAAAATCCGTTGATGCAGACTATTTGTT
>P_3758
AAGCGCATTACCAGCGAAGGCAAGGTTGAGTACTACATCAA
>P_3759
GAAAAATGTTCGCACAACGGCGGCCATAAAGTGACGCGGAA
>P_3760
GGCTCAAAGCTGGTAACTTACGCGACTGGCTGGCTAATCGC
>P_3761
GGTGTTATAACAATCGAAACCGGTGATTTTACCCAGTCGTT
>P_3762
GGCACGGCGAGCATTATTCACCTGGTTGGCCACATTCCCAT
>P_3763
ACTCAGCTGCATGAGTGTGGCATGCGAAATTTCTGAGCAGC
>P_3764
GCCGGTTGTCTCAGATGTCTCGGCAGTTGTCGGTTGTGGCC
>P_3765
GCTTGAAATTCAAACTTTTACAGCAAGTACATTTTACATCA
>P_3766
GGGGCAGTCCAAAATGTTCACAGGAAAAAATAACAAACCAT
>P_3767
GCTGATGCCTAGGAAAATTCCCGAAAAGTCACATTAAACAC
>P_3768
ATTTGGCTTTGGACTTTGCTCTTGAAGTGTTGTTTACCCGG
>P_3769
TAATAATGATAATCATTTTGCGCGCACCGGAAGTATGCAAA
>P_3770
TAGAAGACAAGATGCTGCAGCGGCCGGAAGTGTGGTCACCG
>P_3771
ATAAAAGGGTTGTCGGAACTCGGCAATGTAAAAATATTAAA
>P_3772
GCATTTTCTCATTTCCGTTGCGTGATTGCAGCTCCTATGGC
>P_3773
TTAAATTTATTTTATATGAGCGGCATATCGATACAAATGCA
>P_3774
TGCATACTGCACTGCATGCGCTGCACCAACCACCCACCACC
>P_3775
GCATCTATGTGAAGTTATGCCGGGGACATCGAGGCAGCCGC
>P_3776
TCGCAATTGTGGCATTTTCACACGAATAATGAGCCAGTTTA
>P_3777
ACTGATGGCTGCGAAAGCGGCGATAGAGCAAACCAAAATGC
>P_3778
AAGAATGCAATAGATCGACGCGGGGATTTACTTTGTAAACC
>P_3779
CTAAGACGTCAGGTGAAACGCAGTAGCTTCACTCGCGACTC
>P_3780
CGCTGTTCATTGACCTAGGGCAGGGGCATTAAGTGCGCCCT
>P_3781
TATAGACTCTATTCTAGGGACATTACATTCGAATTATGCCA
>P_3782
TATCTCGCTTTTAATTTTTTCCGTGGCACCTTGCAGCTGAA
>P_3783
GACAGCTGGGTTCCGATTTGCGGCTAGGCTAATTCCGTGCT
>P_3784
GTTTAACGACCTAATTGCCGCTTGTTTTGTGTGTTTGCATA
>P_3785
ATTGGTGTATCAGTGTTAGCCGGCACTAGAAATTGTTGACC
>P_3786
CGGGACTACATCTCCATTCGCGGCGACAACTCCGGCTGTTG
>P_3787
TGGTGGTGGCTTTTCATGTGCAGTCTTTGGGAGGAGACGAA
>P_3788
TTCTTTTCAGCCAAAGATTGCATGAAGAGGGTCAGCAGGGA
>P_3789
CTGTGCGCCCCCAAAAACCGCGGGCAAGTCAACAAAAAAAA
>P_3790
AGCTTAGTCCAATCCCGGGGCGTTGTGGACTTCCAGACGAT
>P_3791
TTCCATAAACAAATTGTCGCCGTGCTCTCTAAATGGCCATG
>P_3792
GTCCTCGTCCAGAGAGTTTACGAGAGAGCGCGCTAGAGAGA
>P_3793
TTTTTGATGCGTTTTACGAGCGGTCTTCGAATGGGTTTCGT
>P_3794
TACATTTAATAAGGCAAAGTCGGGAAAAAATGTGGGAGTAT
>P_3795
CGTTTTTGGTAGCCCATTTTCAGGGTCCAAAACAAATCATT
>P_3796
GGTTCGTAGTGGTTTTTGCCCGTGAAGGGTGAGGCTCCTAT
>P_3797
ATTTCCCATTTCAAAAAATGCAGTAATCGAAAGTTTAAGTG
>P_3798
AGAAAAAAAACATTTTTGGGCGGTTGCTCTGGTTTCAATTA
>P_3799
TTAAAATGCCAAGGAAATTCCGATATCGAGGTGCTAAAATA
>P_3800
CCGCTCCACGTTGCCAATTCCGGGGACAGGGCATGACGAAA
>P_3801
TCGGATTCGACCTCCGGGCGCATTGACAGAAGAAAGTTGAA
>P_3802
AAAAAACAAAGGCCAAAAACCGGCAACTGCAGATGCGATAC
>P_3803
GCCTTAAAGTGGCATTTTGGCGGTACTCGCGTTTAAGCGGC
>P_3804
TGACATTTAACATTATTACGCGGCGCCCCCGTCGAATACCG
>P_3805
TTGGCACCACAGCTTTTTCGCCTTTTTTAAAAAATATATTC
>P_3806
ATGTGCCAGGACTCCATCGGCGGTTCGTTTGAATTGGGTAA
>P_3807
GACGACAGCTCATGCAACTCCCCTCGCAACCTGGCCATCGA
>P_3808
ATAAAAGTGTATCATGGTGGCGGCAGACTGAAATTCGTCGA
>P_3809
CTGAAACTGGGGATGCGCCGCATTGGCAAATAAAACAAACA
>P_3810
TGGTTTTGCTGTCAGAACCCCGGAAGGGGGTGGTTTTAGCC
>P_3811
GTTTCGTGCACACTTAAGTGCTGTGTCGCCTCGATTTGATT
>P_3812
ATCTTCATTCCCGCTGCCGTCGAGAAGGTCATCACCAGCGA
>P_3813
GATTTCAGACCGTGGAAAGGCGGCCGGGTTCGCTGAGCTGC
>P_3814
AGCTCCAAGAGGACGCTGCGCAGCCACGAGATTCCCATCAA
>P_3815
AAACTTTCTTTGAAAATGGGCGTGTTCAAGGCCTTTGGCTG
>P_3816
ACCAGCTTCAACGCAGCTCGCCCACCCGGAATTTGAGTTCT
>P_3817
CAGGTCTCGGGTGATTTTTCCGGCGTCTTTCTTCTTTTCGC
>P_3818
TGGCTTGGACAAGTTAATGGCGTGGTCCACCTCACGATCGG
>P_3819
GCGAAACCGATCTGCGACGGCTGCAGCAGGTAAGCATAATA
>P_3820
ATACTGCTGTTAATCCTGGGCAGCATTTGCAATATGTCCAC
>P_3821
CAAATTGGTCTAACGCATCTCGAGCCCAACTGCTGGCCACT
>P_3822
AGGTTGGGCACGTCTGCAAACATGGACACGCATGCGCAGGA
>P_3823
GCTGCCAGCCAAACCAAAGGCGCGGGCGGAGAAGAAAGCTT
>P_3824
ATTAAACACCATGTTAATCACGGCCGCCGTTCCAGTGGCAG
>P_3825
GGTGCGACTGAGACTGAGCCCAGGGCTAGCATTTCTATCAT
>P_3826
CGTACAAGGACATTAAATTGCAGTTGCGGGCGGGAGCACTC
>P_3827
CTTACAACCCGCTTACACCGCGCCCTCAGCATTCAAGACAG
>P_3828
CGTGAGTTGGAGCGATGGGTCCTGGTCAACTAAATCGGAAG
>P_3829
TTTGTGCTATTTAAAATTTGCTTTACCAAACGTCAAGTGCC
>P_3830
GAGCGTTCTCTGTCCTGAGACGGTATGTGTTTGAGTGTGTA
>P_3831
CGAGTGAAACTATAAAAGCGCCGAAAAATTGAAATAAATTG
>P_3832
GGCGAACCTCCTGTTCAAATCGGCCGGGATAATCTTGGCAG
>P_3833
TGGAAAGATCACAAAAATCTCCTGCACGGCGGCAACAAAGA
>P_3834
CACTATTTCGCTTGTTAAGGCCGGCGTAAATAAATGCAAAA
>P_3835
CCGATTACAGATTACAAATTCGCGGACAATGTAACGCCCCC
>P_3836
TAACATTAGATCAGGTTACGCGGCAGAAGTTAACATGGCGT
>P_3837
TTGAGAGTCCCGCCAAATCGCTGTACCCCGCTTGGGTGAGC
>P_3838
TGGTTCGTGCTATCCAAGGGCGTGCTGAGCTACTACCGCAA
>P_3839
CTGAAGTTCTTAGCCAAAGTCCGTGGCACTGACCATGCATC
>P_3840
ACAAAAAAAAAAAGGCTTTGCATGTCCGGCATTTCGCACCA
>P_3841
TTTTGTTTGCCGTTTTTACTCGGTGGGGCGTTTTCATCAAT
>P_3842
GATACGAAAACACTAAAAACCCGAAACAGCTGATCTGTTTC
>P_3843
CGCTGTCTGGCTTGTTTTCGCAGCATTTTTATTTGTTATTA
>P_3844
TTCAGAGTACTGCCACTCGGCGCGGTCGAACAACTGCAGGT
>P_3845
CAGTAGCCATGGCTTAAGTGCGTTGTCTATTAATATATCGA
>P_3846
CTTTCAGGTGCTGTCATTGGCGTACGAGGCCTACGATAGCA
>P_3847
GGGGAGTGTTTGCTAATTCACGGGATTTAGCAAAGAACAAC
>P_3848
TCTTGCCACCGAGGATTTGGCGGTGGGCTCCATAATCGGCA
>P_3849
CGCAATCGTCTGCCATTCGTCGGTGGCCACGAAATCGTTGG
>P_3850
CGATTGCTCAAAGGATCTTGCGGGAACTTCTGCCTGATTTC
>P_3851
ATCCTCGTAGAGGACCTCGTCGAGCTCAGCGGGGCAAGTCT
>P_3852
ATCCGAATCAGGATCAATTGCATGTCCATCCCAGCAGTCGA
>P_3853
AGATCTGGTTTCTAAAAAAGCTGCCACGCGTTTGTCCCATA
>P_3854
CTTATCTGACTTTAGTCTTCCGGTCCCGCCTTTTTTCTCCA
>P_3855
ATTGAGTCTGCCTTTTTTTTCCCCATCTCTAACTCAAACTG
>P_3856
GCTTCGTTATCGGAATTTTGCATGAAAATCGCTGGCGAAAA
>P_3857
TATTTTTCAGCGTGAAGACGCCGCAATTCCAACTTGGGTAT
>P_3858
GAGCAGATCGATGTTAAGCGCCTGAAAGCCCATGCCCTGTG
>P_3859
CCTCGGTTTTAATTAAAACACGTACGCATTGTTCTAATTTT
>P_3860
ATTAAAACATTAAAGTCAAGCGGGAAAAGCGAAACACCCAT
>P_3861
CATAATATCTCGCCTTCTGGCGGCTTATCAAATATTCACTT
>P_3862
TGGGGAATGTTTGTGGAGCTCGGGAAAACTCACAGCAGCCC
>P_3863
ATTTATTGTCTTGTTTTCTGCCCGGTCTGTGTTTTGTTTTC
>P_3864
CATCGATTTGTGGCGAATTTCGGTGTAGGCGCGTTAAGAAG
>P_3865
GGAATAAAGTGTGTAAAAAGCGGAAACTACACCCAAAACGG
>P_3866
GGGACTCAGTCATACAGCCGCCGCAGTGCGAAAAATGCGCA
>P_3867
CTTCAATACCTTTTACTAGTCAGTAAAAACCGATTGAACTT
>P_3868
ACGAAAGGATGTTTCAAAGGCAGGGGCAGGGTTTTGTGTCT
>P_3869
ATTGCTCATACGCCACGTTGCCCGGATAGAACAAAGTCAGG
>P_3870
AAAATTTAGTTACGCAAATACGTTAAAATTGCGTGGATATC
>P_3871
TTTCAGTTCAGTGGGGTTGGCGGCTGGGGGGTCAGGGGTCG
>P_3872
CCAAGTTTGCTCCTTTTGGCCGGTGGAGAAGTGGAAAAAGG
>P_3873
GGGCAACCAGGAATAAAACTCGGTCCAAAGAAATTAAAACA
>P_3874
GCCGGTTATTTTCCGTTCGCCCCAAACGGGAAACACCCACG
>P_3875
TAGCAGACACCTTTTTATCGCGAAAACGAACATCGGTGCAA
>P_3876
GAACTTGGCTGCCCGTACCGCGAGCTGGTGCAGGGACCCAT
>P_3877
AAGCGACAGTTTTCCAGCGGCAGCGGCAGGTTCGTTGACCA
>P_3878
GATGTGGGCGTGCAAGAAGTCCTGGATAATATCCAGCGCTA
>P_3879
AATCAACTCGGCAGCAGCGGCAGGAGCAGCAGCAGCAGCAA
>P_3880
CATTTCTCCTTTATTTTTCACCCTAGCAACATAATTATAGT
>P_3881
ACCATCATCAGCATCTTTCGCAGCACTTAAGCCAGAGTCAA
>P_3882
TCTACATACCTGTGCACACTCGTGACTGAATTAAATACTAT
>P_3883
AAGCCAGACAGCAACAGTCACAGCACAAACTAAACAAACTG
>P_3884
AAAAGCAGCTGCGCGAAACGCGGCGACATCATGGCGTGGCC
>P_3885
CCCGATGCACTCCGATTCATCCTGAACGTGTTTTGAGCTCA
>P_3886
CTCGTACGAGAAGCCGCAGTCGGTGGCTTACGCTTCCTTGG
>P_3887
ATAATTGCTCAGTCATATTTCATGAATCACAAATAATTCAA
>P_3888
ACTTTAAGGCGCCACACACACTGTGCCAATAATTTCTCTTT
>P_3889
TGTTAATGTTTGTTTTAAAGCAATAGGGATTATTTATTTGA
>P_3890
ACCACAAAGCTGATCTCCAGCAGTCACAGGACATCCGGCGC
>P_3891
TTGGGTTTTATTTTAAAAGACGGTGACTTACACCACACCAA
>P_3892
TGCTCGGATAGATCACGTTCCGAGCGAAACAAATTGCCAAC
>P_3893
TAATTTTCCGTCTTGTGGCACGCAAATTTCGCATTTCTCGG
>P_3894
GAAAGATCTAGTCGGATCCGCCTTGTCAATATCCGGAGTAA
>P_3895
CGGCATTTATGAATAGTTTCCGTGGTCCAAGTTAGCCTTCG
>P_3896
TCAAATATAAAATATAATCGCAGAAACGCGCACACCGCGAA
>P_3897
AAGGTGGAAATGCGGAAAAGCGGGCGCCGGAAATGGGAGCA
>P_3898
TTAAGGAAGAGGGATCATTCCGAGGTCGCAATTTCGGGGCA
>P_3899
ACATCTATGCGATTATACGGCGGGACTCGCAATTCGGGTAG
>P_3900
ACTTTTAGTGTGGCTTTGCGCGCGGATTTTTCGCGTTGACA
>P_3901
TAAGGAGTCGCCTCTGGACACGATGATGGACGGACGGGCGG
>P_3902
GGAGCAACCCGTTATACATTCGGTGAGCTGCAAATGTGCAA
>P_3903
ATATGCAGCTCCCCACACGCCGCCAACCGCACAGAACCGTG
>P_3904
CTGCTACTGCCATTCGGTCGCATTCGCATTCTGGCGAACAA
>P_3905
GACCAACAATTTTCTAAACTCGCGCGCTGCGCACGTAATAA
>P_3906
TAGATTAAGGTCTCACGCATCGTGAACTCGCCGTAAAGGGC
>P_3907
TAATTGATTTAATCAAAGCTCATCAATTATTTTTGTTTCAG
>P_3908
CACTGACGTCTCCCATCAGTCAGCTGCAACTTTTGATATAA
>P_3909
ATTTACATTCGAGGTGGCTGCGTGATTTTCCTACACTACAA
>P_3910
ATCTATATAAAACCAATTACCCCTAATAGACAAAACTAGGC
>P_3911
CTTCCTAATATGGCCAAAAGCGGCGGCACACACTCGTACAC
>P_3912
CAAGGACACGCATGCACGAGCGGTGATCAAGTGCTTCGTCA
>P_3913
TGCCAAAGCGCAATTAAACGCCCCGCCATTGAAACAATTAC
>P_3914
GCGTTGACTGATGAAAGATGCATGAGGGAGCCTTAATTGGA
>P_3915
GCGGAAAATTTATATTTTTCCGTGAAGAGCGCTCTTCAGAT
>P_3916
GGACCGGCAAAACGTTGACTCCTCAAGTTGTTATTTCAACT
>P_3917
AGCAGCGTTACAACAAATGGCAATAACAACACCCTCGGTGG
>P_3918
AATGTCGACGCCAACATTTGCAAGAATAGGGCGGCCAGGTA
>P_3919
CAGAAAGCGATGAGGAAACGCATGGTGAAGGTTTGGTTTTG
>P_3920
TACCGCCCAGCCCTTTGTCGCCTGATTTACATAAAAATTTT
>P_3921
GTTTGTCATGCGTTTGAGCGCGTGCCTAGATTTTAGCTAGT
>P_3922
TTTGTTTTTGTCTTTTGGTGCGGTTTTGTCATTTCCATGTA
>P_3923
TGGGGAAAACACATTAATTCCCTGCTTGTTTTGTGCCTAGA
>P_3924
CATATACATAAGTGTGTGCGCGGCCATTGGCGTTCGATCAA
>P_3925
AGTAATTAGAAATTGAAGAGCAAGAGTGGAAAAAAGTAGGT
>P_3926
ACTTTTCGTACTTTTGCCCGCCGCAGGAATACAATTTCATT
>P_3927
TAAAAAAAAGAAGAAATGCGCTCGAAAAAGGTTTATTCCAG
>P_3928
TTGCAGAATTCAAAGAAACACCTTATTATGGACACTGCTTT
>P_3929
AACTTTCGAACCATTTCCGCCGGCTGCAGTTTCCAGGTTAC
>P_3930
GCCCAGTATTTTTCATTAGGCGCGAAAAATATTAAACAGAC
>P_3931
AAAACCCCTTCAGAATTTTGCTGCAACCTCCTTCGTTCTAA
>P_3932
TGGAATTCAGAAGCGTCACGCGGAAATATGTTCTGTATTTG
>P_3933
CCCCAACCAACCAACGAAGGCGGGCACCCTGTTAGTGTGGT
>P_3934
CTCCGGCCGGCAATGACACACGAGGCTCAAAGACAGCCGCC
>P_3935
AACTGGCTGCAACATTTTTGCGAAAATTAATTTAACAAGAA
>P_3936
AAACAAAGCTCAGTCAAAAGCAGTCGAAAAGGGGGCTCGGC
>P_3937
CAAGTTCGACGTGGCTGCAGCCTGCATGACAATCCGACCGA
>P_3938
AGCAGGTGCACAAGCAGTCGCCCCACTTCCAGTATCTGCCG
>P_3939
TTTTCATTGTGATTGCACTTCGGGGATCGATATTCAGTTGC
>P_3940
CCCATTGTGGTGGATGTGGGCACCAACAACATCGATCTGCT
>P_3941
TTAAAAATAACTTAAAAGTGCATTGGGAAAGTGTCAAAGGT
>P_3942
TCAAGTATCGTCGCTGGCCGCCGTGGCATTTCGCAGTGCAA
>P_3943
AGTTGAATACCAATTTTTCGCCCGAGCTCGCCATATTGGCT
>P_3944
GTCAGCGGCAAATGTAAAGGCAATGGCAATGGCAAAGGCAA
>P_3945
ATGCTGTGTATCGGAACTCACGAGGATTGGTTCTAACACCA
>P_3946
AAAATACTAAAGTGCGTACGCGGAAAAAATTCTATTAATAA
>P_3947
GCATCAAACTCAGTTATTTGCAGCTGTAACGAGCTGCTGGT
>P_3948
TTTATCAATCTGGGCGAGGTCGCGAGAATTAATTGCCTCGT
>P_3949
CACATGCAAATGTCAATGCCCCGGGATGTTGGGGCGGCAAA
>P_3950
CTTTTTAATCGTGGTTTCGGCGGTGCCTTTGTGCTCGGATG
>P_3951
ATGTAGGAGCATGCCGACGTCGGCGATGAGAATGACGATGA
>P_3952
GGAGTTGCTACTCCTGCAGTCGGCAGCTCAGTTAACGTCAG
>P_3953
TGAAAAGCGAGCGAAAGGCGCATTGAGGGCATCTAACTAAA
>P_3954
AAATACGATTTAAGTAATTCCGGGACTTGGACTTTCGTGGA
>P_3955
AGTACGACATGTTCCGGCGGCGTCAGCGATTGTTCGTCGAA
>P_3956
CTCGCAAAGTTTTGTGACGTCGGCCACAGGAAAATATTCCA
>P_3957
ACATTCGCCAGTTCGAAACTCGTGCTCGCCTCGATTGACCA
>P_3958
GGTTTTTCCGCATTGAACTGCCTGGATATCGTTGACAAGAC
>P_3959
GGAAAAGCTCACTTATTCGTCGATGGCGGGCAAAATTGTTT
>P_3960
TGACAAGTGGGCCAAGAACGCGGCCAAGGACCCGTGCAATT
>P_3961
TGTGTAGCTTTGATGCCGAGCATCTTCAATGATTTTATAGG
>P_3962
CAACGATCTTTTGGACACAACGGTCTCTGCTCGGAAGGCCC
>P_3963
ATGGGGTTTCAAAATAAACGCATGCATATCGTATATGTATC
>P_3964
TGTTTTAGTCACCCCTTTCGCCTTACTTTGCCCATTGAGAT
>P_3965
TAGCCGGCTGATCACAAGCTCTCAACTGAGCGGCGATCTAA
>P_3966
AAAGAATTGCATTGTTGGCGCCTAGCCGGTAAAAATCATAC
>P_3967
ATTTTTCGGCTGTCTGCACTCAGGCGCACACACACCCACCC
>P_3968
AAGGAAAACCACAAAAAAGGCAGCATTTTCCAAATTAGCAA
>P_3969
GCCTATGGAAGCGGAAAATGCATTAACTCAGCGGCAGACGC
>P_3970
GCAACAATATCCATAAGTTCCAAGAGCACTGCAACACGCAC
>P_3971
CTGCCATTTGCGTCTTCACTCGGCAATTTCCACTTGCTGCT
>P_3972
AAATTCGCTGTCGCCTGTCACCCGCTTTGGATACTCTTTAA
>P_3973
TGTGACCATTGCTCGTTTTGCCTTCTTCGTTTTTGTTTCGC
>P_3974
AACAGAGACGTCGACAAATCCGGCCAGAGCATAATTGCATT
>P_3975
CTCCGGCGTTTTGTGTTTGTCGGGAATAGGCATTGGGAATG
>P_3976
GCCGAGACAGACAGGAAAAACGGGGTCGGAAAAGCGGCCGG
>P_3977
GGGGAAAACCTCGGGAAAAGCGATTGCAGGGAGGAAGCAGG
>P_3978
TTTGATAGTCTAGAGAAAAGCGGCTTCATTGGCCCAATAAA
>P_3979
CAATGTACGTGTGTGTGAGTCGGTTATGGCTACTTTGACGT
>P_3980
CCATTGTCCGCATAAAAATGCATTGATTTTATCAAGTGAAA
>P_3981
CATTTCATTCGATATTCATCCAGTGTTAATAAAATACTACT
>P_3982
GGTCTATCTGTGATCCGAGGCGGGGTCGTCAACGCGGCATT
>P_3983
ACAGCTGTAATTGCGGCCGGCGGTCGTCGCCTCAACACGAC
>P_3984
TATATCGTTTTCTCTCAGTGCAGCCACACAATCAGACGCAG
>P_3985
CGTAGGCCACACAAAGTTGTCGGTAGGCGGAAAAAGTTTGC
>P_3986
TTTTCTGCGGGGTGCAAATGCCGTGTTTGCCTTAAACAATA
>P_3987
GCATCGATTGTCATAAACTCCGGCCACATGACCCGAGTTTC
>P_3988
TAAGTAGTTGGAAAATTTCGCAGACGAAACATAAACGTATT
>P_3989
GGCATCAATTATAATTAGCTCGAAAGTAGGTTCAGGCCTTA
>P_3990
GTAAATTCATTAAAAATTTGCTGCCACACGGCGAACACAAA
>P_3991
CTAAGCACAGTCAGCAAACTCTGGAACGGACTGAAGCTAAA
>P_3992
ATAACCCAGCCGGAAAATTCCCGCACTAAACTATTAAAGCA
>P_3993
GAAGATATTTGTACCAGAGGCCGTATTAATGGGAAATGCAG
>P_3994
CCAAATGAAAACACGTGACGCCCGAGCAATTGGTGGGCAAC
>P_3995
CTGTTTGCACACGGATGATGCATTGTCATCGAGCCGGGCCG
>P_3996
AAAACAAAGCAATTAAAATGCCCTCCCGGAACTGGCAGACG
>P_3997
TTCTATATGTGGGCAAGTGTCCGCAACGATAATAAATGCGC
>P_3998
CTAGCACCGAACAAAAATCCCGTTCCCAGATGGACATACAA
>P_3999
CCCCGAACTAATTCATTTTTCCCGATATCATTGCAGTATTT
>P_4000
ACGCAGCACACCGCGAATCACGCCATCATAAATGCCACCCT
>P_4001
GCTTTTTTGCTCTTTTTCCGCCTGCTTGCCTTTTTAAAGCG
>P_4002
GAACGGGAGTGCGAGCAAAGCGGCAAATACAACGACACGAG
>P_4003
TTGCCGTTGAGTGAAATTTGCCCTGGCAACCGAAAAGTACG
>P_4004
TCTATACAGCACAGTATTTACAGCAATTTTCATATGTAACT
>P_4005
TGAAATTTCACACATTTTTTCGTGAATGCCTGTGTGCTGGC
>P_4006
GAAAAATCACATTTATAACACCCGAAAAGCAAATGAAATAT
>P_4007
CTCTTTGGTCTGGTCTTCCGCGGTTGCATTTTTGGTTCTTC
>P_4008
ACCAATGCGGAAGGAAAATGCGATTTTTCCAGGCTTAGTCA
>P_4009
TTTTCAATGGCCGAAAATTTCGGTATGCTGCTGCCCAGTGC
>P_4010
AAAACTGGCTTCGTACAACGCAGTTCGTGTCTTCTATGGCC
>P_4011
CGCATTATCCTGGCGCTGGTCCTGCGCACTGTACCAGGATA
>P_4012
GTAGCTCGTGCCAAAGTGCGCGGGGTTTTCGTCTTGAAGGA
>P_4013
GCGAGGAAAAGTTAAAAAAGCATGTGCGGTCTTTGGTAATA
>P_4014
ATTTGTGAGCCCAAAAGTTGCCGGAACTCGACAATGCAAAT
>P_4015
ATGCGGCGGTGGTGCAACGGCAGTGGCAGCGGCAACGGCGG
>P_4016
AAAGACGAGGCCAGGATGTGCGCCAACGTTTCTTCCTCCCT
>P_4017
AAGGGATTCGCTTTGGACCGCAGGAAAATTAGCCAACGACA
>P_4018
AGCCACCCACCTGATTAGCGCGAGTCCATTCAATTAAATTA
>P_4019
CCCAGTATGGTATCCGGCGGCGGTGCCTTCCACGAGATGTA
>P_4020
TGTGTTTTCCTTATTTTATTCCTGCTTTATTTGCATTCCTT
>P_4021
CATGCCCCACGTTGCATGCTCCGTAATGGAAATCATAAATT
>P_4022
TTGGCCGCATTTACATGGCCCGCTGCCATTTTCCGCTCGGC
>P_4023
TTATCACCCAGAACCCAAGTCGGGGATCCCAACTCCCCTGC
>P_4024
CCAGTATTTTCCAGTTCAGGCGGTTCCTCGGACAGAGACCA
>P_4025
ATGGCGGGCAGCGTGAACGGCGGCGGTGTCAACAACTTCTC
>P_4026
GGATCAAACGGTGGGTACGGCGAGGTGTGTGATAAACCAAG
>P_4027
GTTCCTGCTGTCACATTTCGCAGCAGAGAGGCAGAACCTTG
>P_4028
AATCGTGGTCCAGGTGCACACGAGGATCACCTACCTGCGCC
>P_4029
AGATACTTTCGAACGAATCCCGCGAATCGCTTTTCTCGCCG
>P_4030
TGAATTAGTCGCTCCAATTGCCTTCGCGGTGGAATCGAAGC
>P_4031
TCTGAACTCGGCGGTAAATCCGGTCCTGTATGCCTATCACC
>P_4032
CCGCGCTGGCCAACGCTCGACGGCAAAATGCGCGAATGAAT
>P_4033
AATCGTTAATCAATGAACTTCATGCGTGCCGAGAAGGGTCT
>P_4034
ACTGGATCGACAGTGTTGTGCAGCAGAGGAAAAAGAGCCAA
>P_4035
TGTTATCTCACACTTTTTTGCGTGCTTTTTGCTAGACTAGA
>P_4036
ATTTCATTTGTCCTTTGTGGCAGCAACCACAAGGATAACGG
>P_4037
GAATAAGTGCCTGGGCGGTGCGGCAAATGTCAATGGCTTTC
>P_4038
TTGAATGAATGTGCTCGACCCGGTCTCTTTATTGTTTGCTT
>P_4039
TCAGCTAAAGCCAGTCAACGCGATCTTTGGCAACAAAGTTT
>P_4040
GAAATGGAAAGTCTCCCCCCCCCCCCCCCTCCACCATTCAC
>P_4041
CTGGTGGGCTGGTTGTTTGGCGAGGTGGGCGTGGTGCTAGG
>P_4042
AAATGCAACTAAATTTTCCTCGGGGATCGTATTCCTGCGTA
>P_4043
GGCGCTTATCGAAAAATTTGCGGCCCATTGTCGAGAGGATT
>P_4044
CGTGTGCGTATGCAAATTGCCGGCCACATGTCATTTCTGAC
>P_4045
ATCCAATTTCAGCTTTGTCCCGGGAATGAATCTTCTGCCGA
>P_4046
TCGTTTTATGCGTTTTGACGCGTCACCTCCAAAGGCGCATT
>P_4047
CAGAAGGAAAAGGGAAAAAGCAGCAAAAATGCAGTGGCCCC
>P_4048
ATATTCCCCCACTTCTCGGTCACGCTTAGCCAGAACATCCA
>P_4049
AATTCGGTGGTCTTGTGGTGCGGTGGTCTGGTGTTTCGGCG
>P_4050
CGCTACTTGGCCGCATTTCGCGGTTTTTTATTGCTACGTGC
>P_4051
AAAAGCGCCGCCATTTTTTCCGCGGCCAAAAATCAAAGAGC
>P_4052
AGAAGAAATTCTGTGGCAGGCCCGATCAACCTCATTATCCC
>P_4053
CCCCGTGAGGTGTGAATCCGCATGGAGCTGAAATTTCGACT
>P_4054
CAAAAAGATAGCACGGCAGGCGGGCTCGAGCATAAACAAAG
>P_4055
AAGAAAGCAGGCAAGCGGGGCGCTAGTGTGAGTCAATCAAA
>P_4056
CAAAAAAAAAAAAGGAAGCTCCCCATTTGCAACCAGCACAA
>P_4057
CCAAAGGGCAGGCAAAATTGCAGCGCCAAAGAGGAGGCTCT
>P_4058
CGCTTCAGAACAGCTGAGCGCAGAAACAACTTGAAACTGGT
>P_4059
ATATTTGACGAAACAGACGGCGGCCACACTACAGACAAATA
>P_4060
TTTGCTGGCTGACCCAATGGCAGGAATGGAATTCGAGCTGA
>P_4061
TACTGAGCAATTAATTTTTACGGTGCTGATCAATACTTGAA
>P_4062
AAAAAGTTTGATTACTTTTTCGGTCGGTATAGTTTCAGGAA
>P_4063
AGTTTTTAATGAAAATAAATCATGCGCACACTTGACTGCCT
>P_4064
AATCCGGTAGCATGTTTCCGCCTTGGCAGGGAAAGTGGAAA
>P_4065
GCTTTATCGCTGCTTAATTACGTTACTGCTGATAAGCTCAC
>P_4066
AGTTGTTTATCAACAAGTTGCGGGCTTTGAAGTTTGCCGGT
>P_4067
GAGGAATAAAAGTGTGCCTCCGAGGGAGCCGCGGCTAGGCT
>P_4068
CAAGCCTTAGAGAGTCAACGCAGGGAGGCTGACTTGCGTAA
>P_4069
GAAGGACTGCCAACAGTTGGCGGCATCCAACGCACTCGAAC
>P_4070
CTGATTCTCCCGGGCGATGGCCCGCTCCTTTTCGGCCTCGT
>P_4071
CAAGCCATCAATGTGTCTGGCACGGTTATGAAAGTCCCATT
>P_4072
TTATTGCAGTGGCTCACACTCGGCACCCGAAAATAATCTGT
>P_4073
TGAAGGGTTAAATTGAATTGCGTGCTCACGGAAGCCAAACG
>P_4074
TCCGACAAATTGAATAAAAACATGGATAGACCATGAGAGCG
>P_4075
TTGAAGGCCGCCTTGAAGTTCGATAACGCGGGACTGGGAGT
>P_4076
ATCTAACCATTTGAATGCCGCCCTGGCGTGGTGAACTTCCA
>P_4077
CGTCGAGTGAAGGCCAGCGGCTGTGATGTCCTTGCGTCGCA
>P_4078
GTTATGGCTTCAATTGTTCTCGGCCTGGGGATTCCCGGGCG
>P_4079
GGCGAATGCGTTTTTAAACGCCTAAACATCCAAGCGATTGT
>P_4080
GCTTGTGCTTAATTTGAATGCGAGGGTCTCGAGAAAGTGAA
>P_4081
TAGCCATCTGGATGCAGTCGCCGTATTTGCCGTATTTGCTC
>P_4082
CGCTGCGTATGAGCGATGTGCGCGAGTGTATAAATATTTGC
>P_4083
TTCCTGGGGCTGACTCCGAGCGGGATTGTCGTGCTGCGCAA
>P_4084
TGCCCAGCCCCCTTCTGGGGCGGCGTCTTGAATTTATGCGC
>P_4085
TCGATCACATAGTTGATTTCCGGTTCAGTCTCTCGCTTGCG
>P_4086
AAATAATTCAAGCGAAAATTCATTACTAAACTAAATAGTTA
>P_4087
TCGAAAATGAAAATCCTGCTCCTGCTCTTGGTTTTCCTCAT
>P_4088
TGATGCCGCTGTCAGTAGGTCGGTCCTCGACCAGCCACCCC
>P_4089
GCTCTTGGATGGCGAGTGCGCTGCACTTATTCTATTACGAA
>P_4090
CCATAAAAGAGCAGCAGGTGCATGGATCATTCTGAGAAGGG
>P_4091
GGAAATGTTTACACAAAGCGCTCGAAAATGCCCAAAAATGT
>P_4092
ATTTGGCGGCAATTAAAGCGCACGCTTCGTCTAATCAACGG
>P_4093
GGATACCTTTGTGCTGTCGGCAGTGACCACCTTGCAGGATG
>P_4094
CTTCCGTGATTCATATGCGGCGGTAGTCCGACGCCTGGTCC
>P_4095
TGAAGCCGCAGGTGAAAACGCGATCAGGAATCTGTGGGGCA
>P_4096
GGCAGCGGCCGCTGCTCAGGCGGCAGCCGTGGCCGGAGTGG
>P_4097
ATGGGGAAAAGGGAGGCCTCCCTGCGCAAATAAATGATCTG
>P_4098
AGTGCGTTAAATTGTAAAGGCCGTGCCAACACAAGCACACA
>P_4099
AAAACGACCGCCGAAAATTGCGAAAACTGCACGCGGGCCAC
>P_4100
TGCACAGCCCATGAAAAATGCAGCAACTGCGTCAGTGTCGT
>P_4101
ACACAGCCCGATGACTATCCCGGTTCCACCATTAAGGGCCG
>P_4102
ACTGAATAACGAAGAAAAGTCAGCCACCACCTGATGATGAC
>P_4103
CGGATGGTGTGGAGAATCTTCCTTCAGTGGCGGAAGCGAAG
>P_4104
GATTAGGTGCACATTAAATCCGGTCACTAGCAGATAAGAAA
>P_4105
AACGAGGAGAGCAAGCAGGGCGGCGGTGGTGGTGGAGGCGG
>P_4106
GATCTGTGACCGGTCTGAGTCGGCGGTGGTCCGGTGTCTAT
>P_4107
TTTCTGAAGGAACCCTACGGCATGAAGAAGTGGGACCCCAA
>P_4108
TGCAATATTCCGGGAAGTTCCATTGACGGCGCGACACGATG
>P_4109
AAATCTGGCATGTTGCTGAGCGAGGCCAACGTTTCCAGTTC
>P_4110
TGGAGCCTTTCCTTTCAGCACGGTATTTGTCCAACTCTCAG
>P_4111
CCGAAATCTGGCTGCAAACGCTTTATTTATGCAAAAATAAC
>P_4112
GCTTTCAAATCCAGTTTTGGCGGGGTGCCTACGAACCCGTC
>P_4113
AGGGACGAACCAAATATTTTCGCTGTTGACTTGTTTCCATG
>P_4114
CTCCTGGGAGCAGTGCTGTCCTCCACCCACTAAAATATAAT
>P_4115
CAATTCTTGGTCGAAAATTTCGTTGACAAATTTCAGTCCCG
>P_4116
CTCCCTTCAACACAAAGTCGCAGTGGGGCAGAAAACAGACT
>P_4117
TGTCCGATGCTAATGAATTGCTGTAACTGACTGCTTCTCGT
>P_4118
GCTAGGGAGACAGCGATCGGCCCACGCAATGTTTCACGGGC
>P_4119
CTGCGTGGGCTTTCCAAATGCCGTAAATATGTGCACTTAAG
>P_4120
AAAAAACAGAAAAAAAAACTCATGAAAGAGCAGCCTGTAGT
>P_4121
TTCAGTGTTTATAAAAATCGCGATTTATTGGCTGCTCGTTA
>P_4122
GGGGAGACGCCTGCAAAACGCGGACAACTTCCTTCCTATTT
>P_4123
TATGGTTTAGTGGTAAGTTTCTAGGATAATCTTTTATGAAT
>P_4124
ACTTGATAATTTATGAAACGCGTTTGGGCAAAAATACGAGT
>P_4125
TTGTGTATGTATATAAAATGCATTATTAAACAGCAACAAAA
>P_4126
GCAAAAACTGTTGAAAATTCCATTAAACTTCACGCAAATAA
>P_4127
CATCTGACAACCGATGTTGGCCTGAAAGCCCTTTTTTTTAT
>P_4128
ATGTACGCACCATCCAAAGTCGGTGAGCAGCCATCGATCGA
>P_4129
GGACGTAGATCCAACATTGTCGAGGTTTCGTCAGCTGACAA
>P_4130
AATGAAAAACTAAAAATCATCGGTAGTGAACAAAATATTAA
>P_4131
TAGCCCTGAAATTGTAAACGCGATTCATTGCGTATGCCTAC
>P_4132
ACGGTATGCCAGGAAAAAGACCTGCGTAAACTAAAGGAGGA
>P_4133
TAATTTTTCAACTGGACTTACCCGAATACTCTTGCGAGCAT
>P_4134
AAGAAGTTAAATATTAAGGGCACGAGGGTACTGATAGAGGT
>P_4135
GTCGACCCCTAAACTAAATGCGGCGTCTCGCTTTCCGGTCC
>P_4136
CAATGTTGGATGAACTTTTCCCTCAACAAAGATTGCTTTAT
>P_4137
CATTCTCTACGTTGACCAACCGGTCCCTCTCTAGCGTTCTA
>P_4138
ATATACATTGGTTAAGAAAGCATGAATTGAGAGACTCTAAG
>P_4139
TGTTTTTGAACCTAAAGTTGCCGTCTCGTTATCATAATCTA
>P_4140
AGAATGGCAGAATCATAGATCCCCAACGGCTAAAGAACATC
>P_4141
GTGGTCATTCAGCGAAAAGTCGCCAATCATTGAACCACATG
>P_4142
AACTCTCATGACCCACGACGCAGCTTCGGCAGCTGTGTTAA
>P_4143
GAACAAGGTGCCTAGAGGCCCGAGAAAGTTGAAAATTATTA
>P_4144
GATCGTTCTCTGAAGTTCGACCGGCACGAGTCTTTCGAGAT
>P_4145
CCATGCGAAAAATTCTTGTTCGGCATTGCCTTAACTTTATT
>P_4146
GATCGCAGGCTCCTGCCTCACGGTCGCCATGTAATAAACCA
>P_4147
GCAAATGAGAGCAAGAGAAGCGTGCTCTCTGAGAAAGTAAT
>P_4148
GCGACGTCCTCGTCTAGACTCGCTATCTAGAACTAACGGGA
>P_4149
TAGCGGAAAGAGAGGAGAGGCTGTCTGTGCAGATAACAGAT
>P_4150
ACCATAATTTTTTGTGGACACGGGTGCCACTTCTTCATTCA
>P_4151
AGAAATTCAATAAAAGTCGCCGATGCCCTATTACAATTCCT
>P_4152
ATAAACCCCGTAGATGACGGCGTTGTGATTATCAACGAAGC
>P_4153
GTTCTCCCACCTCAAACACGCGGTTTTGTCGGGAAGGGTTG
>P_4154
TTGCCGTTTGCCCCCGAATGCACTCGCTCCTCTACGGCCTT
>P_4155
GAGGCAAGCATAGAGAGAAGCATGTTCGCTAACTCCTACGC
>P_4156
CGATTCCTACATTCGGCCGTCCTGACTGGGTGTTCGTCCTG
>P_4157
GCTCAGACTATAAATAATTGCGATGTCTGTCACACCTTAAA
>P_4158
TAAGTTTGAGTTACTGCAGGCGGAGATGCAAATTTCCGAAA
>P_4159
GTGGGAGCGCATGTTTCCAGCCTTAGAAGGAAATTTTGCCG
>P_4160
GGGGGCAGTCCCCCTGATCGCAATGACCCGTTCAGGAGGAG
>P_4161
GATGTGCCCATTTTAAAATTCGGCATAAATAAACCTGTTAG
>P_4162
AAGAATTTAATTGGCGCAGTCGGTAGGATCCAATAAAATAA
>P_4163
GGTCTATGGTCTTTGAATGCCATTGCCAGTGATTTCTTCAT
>P_4164
GGAGGTGTGGCCGTGGAACCCGTGCGAAAAAAAGAGCCTCG
>P_4165
GGAACAATGATGAAATTTAGCGGTATCACTTCCACTAGCTT
>P_4166
GTCCCTCTTGCTATTAAAAACTTGTTCGATAAAATGATTGT
>P_4167
CCATCAATTTTAGACGAAACCGCTATTAGCGAATTTAGAGA
>P_4168
TCCAACGTTTTTAGCAAAAACGATGTCAAGCTGATGGGTCT
>P_4169
TATACCACGAAAATGAAAAACCTGGGCAGAAAACAAAGGAA
>P_4170
TATTTGTCGAAATACATTTTCCTGAAGGCGATGAAGGATGC
>P_4171
GGTTAGATGGCTACGCCAAGCGAAGATTTTCCCGCCTTCAA
>P_4172
AGCACTCGAGTCCTTTGAGGCGCTGATAGGAAATGACACAA
>P_4173
AGAAAAATCAAGAGATAAGGCTATAGTCGAGTTTCACGACT
>P_4174
ACTGAGTGGAGTTCAATCGACGTGTACAATCGACAATACAC
>P_4175
ACAAATAATTTTTTCCCACGCCCACTCTTGATCTTAAGTCG
>P_4176
GTAAAAATGAAAAAAAATCTCAGGAACTATAAGAGCTAAAA
>P_4177
AAAAAACAAAAACTTTGACACGGCCATCCTAACTTTTTCTC
>P_4178
ATCTCGGCGAGAAAGTGGTCCAGCAACAAAGCCAACAGGAT
>P_4179
ATAGTGCCTGCAACATTTTGCGTTTGGCCATCAGCAGTTCG
>P_4180
GGACATATTCTTTGATCGCACGTCAAGAATTAACTACCAAG
>P_4181
TTGTAACCGTGGTATGGTCGCGTTGTCGCATAGCCCAAGAC
>P_4182
CTTTCTGCGGGCGAGAAATCCAGCGCCAGTAATCTGCCAAT
>P_4183
TCCTTTCATGAGCAAGAGCTCATGAAAAACGAAAATAACCT
>P_4184
AGGCGATCCAATGAACGAATCGGTAAGAACTGTTTGGGATC
>P_4185
TTCGCACTTGTCAACGTTCACGGTGAGGCCAAATTCTCGCA
>P_4186
TTCACTACATGGAGTGGGTGCAGTTCTAGCTCAATGTGATG
>P_4187
CGGTTTTGTCGATGCCAGCGCAGCAAACTTTAATGGAATTA
>P_4188
TTGCACCGACCACTCCAACGCCCTAAATACGCCAAACCAAT
>P_4189
TGGAATTTCCAAAAACACATCGGTATTTTGCAAGAACAAGA
>P_4190
CTCCCCGAGATAGTACGAATCGGGTACGAAACAGTCCGAGT
>P_4191
GTTCTTAATCATGTTAATCGCATTTTTGCTTAAACAGACGA
>P_4192
TATGATATGATTTTAAAACGCCGAAAAATTAATAAGTCAAA
>P_4193
TTCTAAGTCCAAACATTTTGCCGGCGTATTCTGATGCTGGA
>P_4194
GATGAATATTCAATTGGACGCGGTGCTTTCCAGCATCAGAA
>P_4195
GAAGGTCTGATATTAAAAAGCATGCGAATTATTCCGATTAA
>P_4196
CAGAAATCTTAAAAAAAACGCCTTATGTTGCACAGGATCTA
>P_4197
GTAACAGAATACCTATTTCGCCGTTCATAGATTATCCTGGA
>P_4198
GATTTAGCCCTGATTTTACCCATGAATTTATTATTTCGATT
>P_4199
TAAACTGTAAATTTCTGTCGCGTGTTTTGTCTGCAACGACA
>P_4200
TTAATATGCTGCAACCAGGGCGAGGTGGAATAAACGGAGCA
>P_4201
CTCTTAAAAATAAATTATTTCGGCAAAGGAACATAATTATT
>P_4202
TTTTAAAAAATTAAAAAAAGCAGTGATTCGGACTTCTGTTA
>P_4203
CGATGGATAGACAAGAAATGCAAGGCCAGGTCCTGATGCGG
>P_4204
TCACATAATGTAATGTAAGGCATTTCTAGAGTAAAGTAAAC
>P_4205
ACTTACATATGCATATATCGCAGGAATCGATTTCACAAGGA
>P_4206
GGCGAGCAACACGGTGTGGCCGATGTCGTTAAGGCTGCTAA
>P_4207
TTGAAAAGCGTTGTCAAGCGCAGGCACAGCATTAATACAAT
>P_4208
ATGATGCTATGGGTGAAGTGCAGTGGTTACGTAACGGCGAA
>P_4209
ATGTTTTCGCATTTTTATGGCACTGCCGACAAACTTCAACA
>P_4210
AAACGTATTTAGATAAAACCCGGTCTTAATTTCACTTCTAA
>P_4211
TGTTTTTTAAAATAATTTTGCGCAGACAGAATTCAATAGAC
>P_4212
GATTGGATGGACCGTTTTTTCGGTGTAAGGAGAGGGGTGGC
>P_4213
TCTCCTTAGATCCATTCATCCAGCATAACCGATCGGCTAAT
>P_4214
GGGAAATTCACAGTTCAACACGCTGACAGCCCCAAAACACA
>P_4215
GCTCGAATATTAGCAATCTCCGGGACTACAAATGAATGTAA
>P_4216
TCTACTAGTAAGTAGGTACGCAAGAAAAATCAAATATCATG
>P_4217
ATTATCCCGATGTTTTTGCGCGAGAAAGGCTTGCTGATAAA
>P_4218
TGGAGCTTTATTTTTGATCGCCATAGTAAGAAGAGCAAACA
>P_4219
CTTATTTAAAAACGAAATCGCCTTAACATCGATTTCACCGT
>P_4220
TAAATTCTAATGGGTTGGTACGGGATTGATGCAAAGAAGCG
>P_4221
ACTTCTGCCCTTACAACCCCCTGTAGCATATGGTAACCTTA
>P_4222
CTGGGATAATTATATAATTTCGGCGTTAACTTAATTGGTAC
>P_4223
TATTAGTATTTTATAGAAAACAGTATTTTTAACCATCGTTT
>P_4224
AAACTGTTTGCCTTACGACGCCTTAATTTATTCAAACCTTA
>P_4225
ACATCGCTTGGGTTTCGAAACCGTACCCAGAAAAGGAGAAG
>P_4226
GCATTTAGCTTTAAAAAACGCCAGATCGAGCAGAAAATGAG
>P_4227
GGTGTGAATTGGAAATAAACCGATATAATAAAAAATATAGA
>P_4228
CATCATCAGAGAAGTCGTCGCGTATTCTAACCTTTTTGTTA
>P_4229
TAATTTCTCATATTATTAGACAAGAATCAGGAAAAAAGGAA
>P_4230
TGGAGGAGAAGGAAAATTTCCCTTAGAGATGCTGCTTTTGG
>P_4231
ATAGCATTATTATTAATTTCCCTTTCATTGCAGGTTGGCGG
>P_4232
TATTTTCTTCAATTGAAAAGCAATGACATCTGTTCGACTTT
>P_4233
TTAGAGCGTGTGAGAAAATGCGCGAAAACTGCCTGAACTGG
>P_4234
TCCGACGTCGATTTCCAATGCGGTTCGTGTCTTTGCCTGCT
>P_4235
TACCAACCCAGAATATGACTCTGCATTTAAAAAATTAAAAT
>P_4236
AATCGTTAACTTCATGCACGCGTGTCCTGTCACGGTCGCCA
>P_4237
CAGCCACTTGCCGGATTTTCCAGTAAAATGCCGTGTACGTT
>P_4238
ATTCGTCGAAAGGATTTTCGCAGGAATAAGATTTTGATGAA
>P_4239
TATTTCACCACATGAAAATGCGGAAAACTTACTTTCAAACG
>P_4240
AAATGGCCATAACCAAATCGCCCACCTGAATAAATTCGATC
>P_4241
CCATCTGGCTGTGGCGAATGCGATAAGGTTGTTTTTTTTTT
>P_4242
CCACTTTTTGGGTTGGAAATCGGTGGGGTAACATGGACAGC
>P_4243
GTTGTGTGACCATCAAGTGGCATTGATGATCGCTCGGCTAC
>P_4244
CGGCATATTAAATCAAAAAGCGGTAAATAAATGGCTGCACA
>P_4245
GTTTTGTGCGATAAAGTGCGCAGCAAGGGTGTGGGGTTGAC
>P_4246
AGTAAATGAAAGGAAAAAAGCAGCCGTAGCAAGAAAAGTAC
>P_4247
CCAAAAAAAAAAGGGAAAGGCAGTCCTTGCTCACTTTCACA
>P_4248
CAGCCCGCCCCCAAAGAACCCGGCAAAATTGTTGCAAAATT
>P_4249
TCCAATTTGTAATTTTAAGCCAGTACACACGAACGAAATAA
>P_4250
AGGAGGAAAGAAGAAAAAAGCGGAAAAAGAGAGTGTGGTTT
>P_4251
CTTGCCCGTGGACATTTTCGCACTCGCATAACTTTGACAGC
>P_4252
ATTAAAGACCCCAAAAACTGCGGCCAGGTGTGTAAACAAAA
>P_4253
AATCTTGGGCGAGTACGGTGCCATCGGCAGAGCTTTCCTGC
>P_4254
ATAGAAATTATAGCAAGTCACAGTAAAATCTTGTAGCCAGA
>P_4255
AACGTGAATGAAATGAAAGGCAGGACCTGTTTGCCGTTTGC
>P_4256
CCGTCGTTCCTCTTGGCCGTCGTGGTCCTTTTTTGCTGTCA
>P_4257
CGCCAGCAGCAACAAAAAGCCCTGAACACTAAACACCGACA
>P_4258
TAACTAAGCGGAAGTGTGCGCCCGCCTGACGCCCCAATCTT
>P_4259
ACTAGTCGGTAATCGTAAATCGGTAAATTTGTAATCTGAGT
>P_4260
TTATCGGGGACATTATAAGGCAGTAAAAAAAATAGTGCAAA
>P_4261
CACGATTTGGTCCTCCGTGCCGGTCTTCTCTTCTTCTTCCT
>P_4262
GTATGTTCAATTGTGTTGCGCCTTGTTAAAAACGAACTAAA
>P_4263
TTTGGACAATTATGGTTTCGCCTTACCTTCATTTTCTACTT
>P_4264
TTCACTTTCTTTTCAAATTGCGGCGACCTCGATTTATTGCC
>P_4265
GCATCCCGGCTACCAAATTCCGGGAGTGTGGCGGTCGTGTG
>P_4266
AGTCATCTTCTTGGGACACGCCCACACAATTGATATATTTA
>P_4267
TGATAAAAGCCAAAAATTGGCCTTCGAGTGAAACGAAATGA
>P_4268
TCCCAAATGTCAATCAAACGCCTGCGAACGAAATCGCATTG
>P_4269
TACTCGGATTCCCTATTTCGCGAGGACCAGGAATGACCACC
>P_4270
TCCGCGGTCTCCACAAATCGCAGGATCCTCTCGACTTCATG
>P_4271
TGTTTATAATTTTTTTGGTTCAGCAAGGTCCAAAATAAGGC
>P_4272
ACCAACCGCATCCGACGGCGCAGCCACCACATGGAATCCTG
>P_4273
GTTGTTTTCTTAGAGTCTGACAGTGCTGTTTAAAAAGTAGT
>P_4274
GTTCCCGGGGTCCACTCCGTCGGCCAGGACGAATAAAGCCC
>P_4275
CGGAACATCAAAGAAGAAAGCCGCAGTTTCAGCCATGGCTC
>P_4276
AAATTATCAATATCCAAAGTCGATATCTGTGAGCAGTTGAC
>P_4277
TTCGGAGAGAGCACGAAATGCCGGAAAATTAACTGCACAAA
>P_4278
ACCGGATAAAACCTCAACGGCTGCACCAAGACTCACTAGTT
>P_4279
CAACATAATTATGATCAACACACGGATCAAGAATCACAAGG
>P_4280
GCCCTAGTTCTAACCATAAACGATGCCAACTAGCAATTGGG
>P_4281
GGAAGTTCGGCTATTCTACTCACAATTTCCTCCTTGAACAA
>P_4282
AAATACCCCATGATCCCCAACTCGTGCGCAGTCACCCCAAT
>P_4283
TGTGGCCGGTCCTTTAACAGCAAGAGAGGACTCGGTGTTCA
>P_4284
AACGATGTAATTGTTTTTTCCGGCGGCATGCCACGGTCAGC
>P_4285
TTCTAAATAATAGGTCCTGTCGGTGGGGCCTTTTTAGTCTT
>P_4286
GCAAGTTTTTTGTTGTGCGGCGTTCGAAAGAATGATCAGCA
>P_4287
CGCACACTTCCTGCACATGTCAGGGCCATCACCATCGCATC
>P_4288
CTTTGAAGCGATTGAGTTCGCGGTTATACTCAATCAATATA
>P_4289
TCCGCTGGTCGTCAGCAACGCGGGTTTTTTTTATACTTTCT
>P_4290
AGTGGAGGCGGGGGAAGAGGCAGCCACAGCCAAAATCGCGC
>P_4291
ATAAATTAAACGTTTTAGCGCAGGAAATTCCTTCTCCAGCA
>P_4292
GCTGCGGCGGCCGAGATGCTCGGCCTATGCTTCGGCGAAGT
>P_4293
GCATTTTAGACGCAGCCAAGCGTGGTCCACATTCATTGCCG
>P_4294
GCCGCATGCCAAATCGGAGGCGTGCGAAACTATGCTGCCAT
>P_4295
TCGTTCAGCATTTCAATGGGCCTGCACATGCGGTTGAAACG
>P_4296
TTAGGAATAAAGTAAAACGTCCTGAGTAAATGCCTTCGTTC
>P_4297
AGTGTTAACCATTTAAAATTCCCTGTTATTGTAGTATACCA
>P_4298
TCAAGCCACCAGCCATGACCCACGGTCATTCATTACTGCTC
>P_4299
AGAGGCTTGTGTTTTAATTGCCCGAAAAACCGTAATTGTGC
>P_4300
CATCTGTGGAACTGCAACGGCAGCAGCGAAAATCCTAATGC
>P_4301
GGAAATCGAGAATCAAATCGCGCCAAGAAAGTGAAACCGCC
>P_4302
TCTTGGACTCTCTTCTCTGGCGGCATACACTTGAAAAAACT
>P_4303
TTTTATATGACTCCTAAACGCAGTGGGGGTAGCCCATTTGG
>P_4304
GGAGATCCAGAATAAAATCGCCCTCCTCCTCAAATCGACGA
>P_4305
CCGAAGGCTGCTGCAATTTTCGGCCATCCCGTTGGTCATGT
>P_4306
TCAAAGAGATCCTTGCCAGGCAGTCCAAGCATTTGTCAGTG
>P_4307
CAAGTGCACTGCAAGAAATACCTCAATAGATTCATTTTATT
>P_4308
CTGAGGAGTCATGATTAGCTCAGCAGTATATGCGGCTCGCC
>P_4309
TTTTTTGCGCGTGCGACTGGCGCTGGCATTGAGCCGCTGGT
>P_4310
CCTGTTCAAGAACTACGACGCGGAGACGGGCAGCTGCGTCA
>P_4311
CTGTTCAGTCACTTGAGACGCGGGTGCATCTTGTTATCCGA
>P_4312
GAATCGATTGTAATTAAATGCAGTGTTTGTGATTTGGCCTT
>P_4313
GGAAACTGCAAAGGAAATTCCAAGGACACACAGCCACGCAC
>P_4314
CGTGTGCCGCAAATTGTTTCCGGGGATGTTGTCGAGAGTTC
>P_4315
GCCAAGGCAAAGGAAAGTTGCACTCGCATATATTCGCATAT
>P_4316
CAACTGTTGAGGAGAAAAATCTATGGTGCCCATCCCCAGAA
>P_4317
AAATCAATTATTTTAATTCACGCTGACAACTGGCGTCATTT
>P_4318
AATTCCATGCAGCTATTGCGCAGGTGCGGAACAAGCCGCTC
>P_4319
GCAAATAAGTCAACAAACCGCAGCAATATAAAATGCACCAA
>P_4320
AGTGGAAAAAATTGCGCTGCCATGGTTTATTAATTACCCAC
>P_4321
ACGACGAGAAGCGAAATTTGCGAGGGTAGCCGAAAAGTATC
>P_4322
GCATTTTGCGAAATAAAATGCATAAATTCGACATGCTAAAT
>P_4323
AGTACTTACTGCTTGTGGCGCCCCCGGAAGTATCTCTTGCG
>P_4324
ATTACAAGCACCGTGCGCCACTTGCACATCTCACCTTTATA
>P_4325
AGGCCTACCGGTACGGAACGCGGTATGAATTTCTAAGCTAC
>P_4326
ACGGTACTCTGGCTCTCGCTCAGGTGCGGAAAAAAAAGAGA
>P_4327
TATTCGTTTCTGATGCTTGCCGAGAGTGTTGATTCTTAGCT
>P_4328
GCCAATCTGAAATACTTTTTCGCTCGCATTATTTATCTGTG
>P_4329
CTGTCGTCCGCTGTCAATTTCAGGAATTCTTCGTCTGGGGC
>P_4330
CATAGAGCAGCAAAAAGATACGGGAAATGCCAGAGAATATG
>P_4331
GCCAGACGATGCCAACCGACCGGCCTCAGCCTCAGTCTCGA
>P_4332
TGTGGGCTTTGAATACTACGCCTGAAATGGGAGAGAAAGGT
>P_4333
GGTGCGACAGATTCCCAACACGGCGATCATGATGGCCACCT
>P_4334
ATTCTCAGCTAGATCGCTGGCGGCAATGCTCAACCAAAGAT
>P_4335
GTGCCACGCCCACTTGAATCCGGGACCCACAAATTTATTTG
>P_4336
AGCGCAATTATTTCCCAGCACGAACTCAAAGAGAATCCAAG
>P_4337
TTGGACCGGAAGTGAAATTTCGGGGGGAACGGAGAAGGATG
>P_4338
ATAAGGCCAAGTGGAAAATGCTGTGTCGAAGCGGTGAGTAC
>P_4339
GCTGATATAGATATTATTAGCGGTAGTCCAGTCAAACATAC
>P_4340
GAAAAGTTGCTGGAAAACTGCGAGACCAGAAAGTTAGTGGC
>P_4341
TGCCCACGGTGATGGTGATGCCTGGACAATGAAATCGGTCG
>P_4342
TTTATGTTCGTTATTAAAGTCAGCACTTTAAAGGAAACACT
>P_4343
CGCGGTGGCATTTAGATTCGCCGCAAGGACATTCAACAGCT
>P_4344
AAAGCGCCTCCAAAATTTCGCAGCGTCGGACGTGTTTCGCT
>P_4345
ACGGCCAAGGACGTAAATCACGGGAAAGTCGGGATGTGGCC
>P_4346
CTGTAAATACCACAAAGATGCGGCCCCGCTCACAGATATAG
>P_4347
GTAAGCCGAGGCTTAAAATCCATGCGAAATGTTAACCTAAT
>P_4348
GAAGAGGGACCCTCTGGTGTCCTGATGTACGTGATGGTTAC
>P_4349
TAAAACTCATTGGCAGTCGGCAGGATTTATTGGCAGACAGT
>P_4350
AAATGAAATGAAATCAAATGCAGTCGACTGAAAAATTGGAA
>P_4351
TCTGCTCCTTGTTAAAAACGCTCGAAATTTATGACTATTCT
>P_4352
GATGAGGTAGGTTCAAAAGGCAAGAGCACGCTCATCCAGAA
>P_4353
CCCTCTCGCAACCGAGCTTCCATGGTTAATTAACTTGCCTC
>P_4354
CCTTTTCGCCCAGGGCAGCTCGATGACGATGATGAGGACGA
>P_4355
TTTATCTCACTCCCCACCGGCAGTTTATCCCATTCCAATTG
>P_4356
AAAACCGCGAGCAAACGGCGCCTTGGCATTGGTGGTCACAT
>P_4357
GTGCAACCTCCTCCAAAATCCAGTGTCTAAAATCAATGAAA
>P_4358
CTTTAGCTCTCCTAGAACTGCGGAAACCCTTGCCTGCTCCA
>P_4359
AGTTTTCCGGCTTAATGTCGCGGTGCACGTAGTGATGGAGG
>P_4360
GCGCTGAGAAGCGACAAATGCGTGGTCTAATATGGAAGGAA
>P_4361
ACATCTGTCTCCTGGCATCGCGAGCCCGGAATCCGGCGTAC
>P_4362
GGAGGAAATCTTTCCACCCGCATGGATCTTCACCTGGGCAG
>P_4363
TACACGACCCCACTGTTAATCAGCAATGTGAATTTGAGGAC
>P_4364
AAAAAATTTCAAACACAGCGCGATTTCCGTTAGTGCTCATT
>P_4365
CTGCGAGTGGGGATGGGCTGCGAGGTGTGCATCGTCACGGT
>P_4366
TGTTTCGCGTTGGAAAATCGCGAAAAAAAAGAGCATAGTGA
>P_4367
CTCAATCAGCTGGATCTTGTCGGCCACCTTGGCGCCACCGA
>P_4368
GAGGAACTCACCGAAAATGCCGAGGAGGGTGACGAGGAGGA
>P_4369
TCGGAAAACTCGAAAAAACTCGGCAAGCCGCTTAAATGAAA
>P_4370
GAAGTACTGCTTTTGAAAGCCAGTCTCGGAAAAGTATTATA
>P_4371
CAATCGATTGTAGAATCACTCAAGGACATTTGATAAGCATC
>P_4372
TAATATAACTCGTGATCTGCCGGCCTTCAAAATACTTTTCT
>P_4373
GCGATTATAGCCCCAGAATTCGGTGTGGGGCAGGTGCTCGA
>P_4374
ATCAAATTTATTAGCATTCGCGAGAGCCTATTGTTGCCACA
>P_4375
GGGGAACTAACTAGAAAAAGCGTTCTGGGGCAATTTTCCGA
>P_4376
TCCTCTTTCGATTCACGCCCCCAAAATAAGGGGGCGCAACC
>P_4377
AGACAGAAATAGAGATGGCGCGTAAATCAAATAAGTGGCTG
>P_4378
GGCAATTGAGCTGGTTAAAACGGTAGCTAAGGCAAAAGCCC
>P_4379
GATCAGTGCATCATTCGTCGCACTAATCAAATTCTAACCAA
>P_4380
GCTCCAGTTCCTGTGGCAAGCGGCAGCAACGTGGATGCTGC
>P_4381
TTTGCTTATCTGCAGTCCGGCGTTGTGGGTGTAATAACAAA
>P_4382
AGTGAGGAACTCCGCTTTTCCGGCCGTGGAATGAGTGGAAA
>P_4383
CCGACATCGAACTTAAATTTCGGCCGAGTTGTGTCTGCGAC
>P_4384
TATTATCGCTGTGTAAGCCACCTGAATAGCAATTTTTCCGA
>P_4385
CTCAGAACTCAAGTGACGTGCGCGACATATAACTCTTTTGG
>P_4386
AAAAAGGAGACGGCGCGAAGCGGGGAGGTCTCTGGGATCGA
>P_4387
ACCTTTTTTCGGCTGTTCCGCGGCGATGACATAGATTCGCT
>P_4388
GTGTTTCAGCTTTGAAAAACCGTGAGTATTTCGTATTTATC
>P_4389
GAACATTGAATAATCACTCACGCCGACAACAGCCAACAATA
>P_4390
AAATCCGAAACTCGGAAAAGCGGGGGAGCAAAATCGAGGCG
>P_4391
GCAAAGAGCCAGCGTTATGTCGCCAGCAGTGAATCTGTCCA
>P_4392
AATGACATAACCTCAACTCGCAGTCCATTTGTTTTTGTTTA
>P_4393
GCCAACGTAGGCAAAAGTTCCTGTAGCACTATTTACATGCG
>P_4394
AATTAACGTTGGTCAGAACGCGATAGACCCACACAGATAGG
>P_4395
AAGTAACGTTTAATATCACCCGGCACAAGGATTGTACATTT
>P_4396
CTGTTCAACATGAGCAGCAGCCGTCGCAATCGGAATCGCAA
>P_4397
GAGAGCGACGAGGAGGACGGCCTTGTCGAGGATGACGATGA
>P_4398
ACGAATTTATATATTTAAGTCGGGAAGCAAACAAATCAATG
>P_4399
CAGATATTCCCTCGCTCACGCACGACCATCGTACCTGGAAG
>P_4400
CGAGAAATCATTTGGCAAAGCATTAATGGCACGAAAAATAA
>P_4401
GACAAAGTCATAAATCAGGGCGCCAATTTGCAGGCCTGACA
>P_4402
ATGGGGGAGTCGGTGTTCCGCGAGTTTGAGGGGCTGCTCGG
>P_4403
AATCTCGCCAGCGTTCAACACGGCGTATGCGCAATGCGAGC
>P_4404
TGAATTCTCGGCAGGAACCGCGAAAATTGAAATTCAGCCAT
>P_4405
CGGCGAACTACTTTATTTTTCAATAACAATTATATATTGCA
>P_4406
ACTTGACAAAACAATCAAAGCAGCAACAACACATGTTCCAA
>P_4407
ACTCAATGGCAGTTTAACCGCAGGATTAGCTTGTTTGTCCA
>P_4408
CAAAGAGAAAATAAAACCTTCGGTGGCTGCGTCGCTGAGGC
>P_4409
ATGGGTGAAAACAAAATAAGCAGTAAAATTAATCGTCGACT
>P_4410
TTCACCACAATCTTGCTGGGCGGCGACGGCTTAAGCGTCTG
>P_4411
TTGAAAATGGACTACAGAAGCGGTACGGAAGGGGAAATTCA
>P_4412
AGATTTGCAAAATACTCACACCCGAACATATAAAGGAATAC
>P_4413
TGTGAGTATTTTGCAAATCTCGGCTTTGACTTTATCGCCCT
>P_4414
CCGGCTGCGAATTTTCAGCGCTCGGTCGAAACTATTTCCAA
>P_4415
ATCGAAGCACTATCTAAATACAGCAGCGAAGGAACATAATA
>P_4416
ACAGATACACTCGCATACGGCGCCAACAAAAGATACAAACT
>P_4417
ATGCGACTATGAGAAAGCGCCAGCAATAGCGATTCGGCTGC
>P_4418
GTGGGTGGTCTGAGTTTGTTCGGGGACTAAATAAAACTCCT
>P_4419
CCACCGTCGGCATTCAGTGGCCTGGTCGACTATAGTGGCTA
>P_4420
CTATTTGCACAACATTTTCTCTGCATGTACTCACACTCTCC
>P_4421
TTTGGGCTGTTGATACTGGCCGTGGTTGCTGTGGTGCTGCT
>P_4422
GGGGCGTGAAAGGACGATCGCGGGTGTGTCGGCCATCGTCC
>P_4423
ACAGTATATGCAGTAAAAAGCCTTATCCATCATATTACGCA
>P_4424
GGGGAAAATGGCAAAAATCGCGGGAATGCGAAGAAAAACTG
>P_4425
GCTGAAACTTCTGAAAAAAGCGGGATTGAAATAGCGGAGCA
>P_4426
TTTTCCGGCTGGAAAATGCGCCCACGCATCTTACGTGCATC
>P_4427
AAACGAGGCCTCTGGAAATTCGTTCGCATGAATATTTAGTT
>P_4428
ACCTTCGCCCCCTGAAAATCCATTGATGACGGAACCCCAAG
>P_4429
CGACCCCGCCCCCTGAACGGCCGCCCCTTCTATATATGTAC
>P_4430
AAGTTATAAAACACAAACTGCACGAAGAGAATATCTTTGGG
>P_4431
TGCGTGCTGCCTTCAATTTGCTGCAACATTTTCCCCTCACT
>P_4432
AATTTTTTTTCCCTGTGTGGCGGTTCTCTAGACCAGCCAAC
>P_4433
ATTCAGGCGAAATTCGATTGCTGTATTTGAACTGAAATGAA
>P_4434
GGTTTCTTTATGTGGAAACGCATAAATTTTAAGTGCCAACT
>P_4435
AAAATTTTATTTACATTTCGCCTGCTGTCGCTGCAGCCGTA
>P_4436
AATTATTTTGCAACTAATTGCTAGCTCTGCTATTATTCTGA
>P_4437
ATTATCGCAGATAATATTCGCCGCATTTGCGATAAGACCGA
>P_4438
AGGCCACGGGCTTGAAAATGCCCAAACAGGTTCCAGCCTCC
>P_4439
GTTTACCCGTAAATGTGTCTCGTGGTCAGAGTGAAATGGTG
>P_4440
TGGAATCGCGCTGCAGATTGCTGGGTCAGGTCAGTCCGGTG
>P_4441
GACACGACACGCATACGCCGCGTTGTCCCCAAATTGCCCTA
>P_4442
TTTTATTTAATTACCACCCGCCGTACCCCGCACGTGCATTA
>P_4443
TGTGCTGAAGTGGAAATTCGCTCGCGTTTTCGGCGCTTTTC
>P_4444
CACGCCCCTCCCTGAAAATCCATGGACCTGCCGTTGACCTT
>P_4445
GTGACAAACTCATTCGGGCGCTGCAACAAATGGCCGGCCAT
>P_4446
CTGGCCCACTTGCTCCCACTCCCGAAAGAGCGTAATTTAAA
>P_4447
TGTGTTTGCAAGTCTCAACTCGAGATATATGAAAGTGCCAA
>P_4448
TGTTGCGTCATAATTGAAAACGATCGCGGTGTGACACCTTA
>P_4449
GCTAGCTCCAGTAGTATCAGCGTGGACAGCACTCCGGTAAG
>P_4450
GTGCTGAAACTTGGTGGGATCCCTAGCATTAACCGGCACGA
>P_4451
CGGCACACCGAATCTGCCGGCGGCCACTAGGAAAATGTCGG
>P_4452
CCGTCGTCACAATCTCAGCCCGGGGTTTGGTATACGAGGCG
>P_4453
TGCGGTGGCAACATCAAATGCAGCGGTAATTGAATTTTAAA
>P_4454
GCCTAATGACCAGAGAAACTCGTGGGAAAGAGATTTAGCTA
>P_4455
GAATGCATGCTGGGAAAAAGCCGCAACAAATCAATTTGACA
>P_4456
CAGATGTGGACCGCCGGTTACAATAACAATCTGCCAGGAAG
>P_4457
ACTTGAAAGACGGGATTCCTCGGTAAGATCGTTATAAATCA
>P_4458
CCGTCAGCGTTTGGAATTCGCCCTGACCCTATTGCCCTATG
>P_4459
GTGGCATATTATTTTATTTCCTATACAACTATTTTCTATTT
>P_4460
AGCAGCTTGGCAATTTCGGGCAGGGATGAGAATGCACTGAT
>P_4461
GTTCTGAATGTCCTGGATGTCCTGGACATTCTTCGCTCCTC
>P_4462
TTGATTCTGGGCACTAGACTCGGGGTTTCGGGACACGCAGC
>P_4463
TGCGCTGTGGCTTCGCGTCGCAGCCAGGACTCCTCCGCCAA
>P_4464
TATGCAACAATTTCCAGCTGCGCGCGGACATTGAGCCGCCG
>P_4465
TCTTTTGTACCATAAATTTACATGACGGATAATTTGAGTTA
>P_4466
GCCGTCTTGATGGACGGACGCGATGTGGTCATGTCATAAAT
>P_4467
GCCATGTTGCTCGGCAATTCCGGCTGCAATGACATTGGCTG
>P_4468
GTACAGGCAGTAGAGAAAGGCGGGCACCATGTACAAGCCCA
>P_4469
TGTTAGACACGGGAAAGATTCGCCAGCAGTATTCTGTGCAC
>P_4470
GTGTGGGTAAATGTACTCCACGTTGTTGTAGTTTCGGTGTT
>P_4471
CAGCAATTGGCCAGCGAAATCGATGACAACGAAGAGCTGTT
>P_4472
ATTTGAGCCCATGATTCAGTCGGTTACGTCCAAGGCTTCGG
>P_4473
ATTGCTGGGTGGAAAACTCGCGGCTCTTGTGTTCGACACAT
>P_4474
AAACGTTATTTTAAAAATTGCATTAAACACGTTCGCAGTAA
>P_4475
GTTATCTTAATTGAAGATCGCGCGAAAGTCTAAGTGCAAAT
>P_4476
CAAAAATCAATTATATTGCTCGGTAGTTACGTAAGGTGCTC
>P_4477
GAGACGGTGAAGGAGAAACACGGTCCGGATAAGGCCACCAC
>P_4478
GAGCAAATCAATTATGCCGCCAGCAACGAGATCTCTGCCTA
>P_4479
TATCATTCACATAAAAAAGTCCCGCATTGCCACACCCACTT
>P_4480
ATATTTTATCTCGGCAACCGCACAAACAAAGAGAACCATCC
>P_4481
GATCATCAGCTTAAAAATCGCGCAAATGACGAGCGTAAGAC
>P_4482
AACAGACGTCGGTCGAAATCCGGCACCCTTATCCTCAGTCT
>P_4483
GAGCTGCCCCTGGAAAAAGACGGCGGCGATGAACCAATCGA
>P_4484
AATTAAATTGTTTGGCATGTCGGCCGCGGCTGTTACCAATC
>P_4485
CCATCCCCCCTCCATTTGGGCATTGTTTATTTATACGGCTA
>P_4486
GATTAGCTGCTCTTCTAGCCCGAGGTCGCCTCCATTTGCAT
>P_4487
TGAAGCTGTGTGCAAAAAATCATTAACACGCACACACCCCC
>P_4488
GTTTGGGTAATGCCATTTGGCAGCAACTTTTACCTCCCAAA
>P_4489
GGCTTCCGCGACTCCTCCCGCCTCACCGACTTCGATCGCGA
>P_4490
GGTCGCATATCGGGCGACGGCGATCCCGACGACGTCGACGA
>P_4491
AGGTGACAACACTTGAGGCGCGCCAAGAAGGAAATGAATGT
>P_4492
TCCGAATGATCGATGAATGCCGCGATTATGAAATTCTGTAT
>P_4493
TAATCTCTCTATTTCGAGCCCAGCCCCATTAATTATGCAGC
>P_4494
TTTGCGAGGTGAGAAAATTGCGGGCTATTAAAAGATCATAA
>P_4495
AACAAACAAGTTATATTCGGCCTGCTCCTCGCTTGCATTTT
>P_4496
TCAACGAAGCCTTCTGCCGGCAGTATCCGCGCGTTGAGCTC
>P_4497
TTAGGCAAGCCCAAATCCGGCAGTACACACAAATCAGGGCG
>P_4498
GAGTTGGTGGACCCCAACTCCGTGGCCAAGAATTCCAGCGC
>P_4499
CTGGACGTGCCACAAAAACTCGGCGACACCGATCACGAGTC
>P_4500
CTGGAAGCACTTGTAATTTGCTCCAGCGATGAGTAACCCGT
>P_4501
GAATGGCCAACAAGGAAGTGCAGTGTCCTTAGGCTCTGGGC
>P_4502
CACTAACACGGATGTATACTCGGTCGACAGGACCGCAGTGC
>P_4503
TTTTGAACGGTGATCATCGGCGGGACTTGAATCGAAGTTGC
>P_4504
TACAATATACAATATAAAAGCTGCATTCAATTGTTAAACAT
>P_4505
GGAGCGGTCGGTCTGCTGGGCGAGCCCATCAAGGAGTCGGG
>P_4506
CATAAAAAAGGCTTTCTCGGCGATTCCGATCAAATTGGACA
>P_4507
CTAAATCCTCGTAAACCGCGCCCGAGCCCGCAAACGATTCA
>P_4508
TCATAAATCAATTTTGGTCACGGGAAGAGGCAGCCGAGTTT
>P_4509
CCACTGGGCGTGCAAATTCGCCGAAACTACGCCACACTTCC
>P_4510
GATATTTATAAATGAAAATCCCTTAACTTTCAGCAGTGACC
>P_4511
GGTGAGCTGCCAGGAGAACACTGCATCAGAAAAATCGCCGG
>P_4512
GAATTGTGAAAGAAAAAATGCCTCACCAGGGAATCAGAAAC
>P_4513
GAGTGTCAGCGAAAATTGCACCCGGACGACCTTCCACTGCG
>P_4514
TCAACTTGCGTAAATGGGCCCGGCTTCATTCGATGTCAGTT
>P_4515
ATGATCGACACAGTTGGTGGCTGCAACGTGCTCCTCGGTAT
>P_4516
AAACTTCGCTATGTCGATGGCGCCCTCAAAATAGTGTTCGC
>P_4517
CAGTGAGATCAATACAGACGCAGCATCCGTTTCCACGCCAA
>P_4518
TCTTTGCAACGTATTTGGAGCCGTCGCACTGCGTGATAAAA
>P_4519
ATTTATTGCACGTGGCAAGCCGGTCGGATGGGTTGGACTGC
>P_4520
CAACTGGTATTGGATTTTTCCATGGTATACTTTTTATATGT
>P_4521
TACAACTACAACAAAAAACGCTTAAATAACAATTTCTTAGA
>P_4522
AGCCCTTGTGCAGCCCGTGGCGAGCGAGATCACCACGCTTG
>P_4523
CCCATCTTCCGTGGAAATTGCGAGGTGCAGCCTCATTTTAA
>P_4524
CAGGAAATGAATGGAACACGCCCCACCGACTGAAACATAAC
>P_4525
AAATGGAGTATTGAAAAATACCTGAATAAATCACATATTTC
>P_4526
ACCGCCACCTGCTAAAAATGCAATCTCATGGTTTCTACATG
>P_4527
ATCCTGCATGTGGGGCACGGCGTAACCACCTTCCGGCACAT
>P_4528
CGGAGCACAGCTCGGAAATTCGAGGAGGTCCTTCCTCTGGT
>P_4529
GAATGTCTGTCAAAGTGTCGCAGCAATAGATTTACATTAGG
>P_4530
AGAATGCCGCACAGCTGCCGCAGTCCGATTGAAATAAAAAC
>P_4531
GTATAAATAATTCGACAAAGCCGTAGTATTCAAATTTTAAA
>P_4532
CGCACGCACTGTCCATCATCCGGTGATCTGGTGGGGGGCAG
>P_4533
GGCCATGGAGCTAAAAATTGCAGCGATATTTGCATGAAGTA
>P_4534
ATTTACAGTTAACTAATTTTCCCCAACCTTGCTTTTTCCGT
>P_4535
CAGAAAGCGGCTAACTAAGGCGGCCACAAAAACTCATTACA
>P_4536
AGTGTGTGGACCTCCTTTCGCTTGGATATTGAATGTGCCGC
>P_4537
GCCAGGAGAGCCGAAAAAGGCGCCAAATTTCCAAAACGGCC
>P_4538
AGGAGTGTGTGTACTATTTGCAGTCACTGTTAGATGATCAT
>P_4539
GTCTGTGCTCCTTCAGCACACACGAGTCGGGCGAGCACCCA
>P_4540
CAGAATCAACACACACAGGGCAGCGACAAGCGGATTTCATT
>P_4541
ATGGCTCACACAAAAACTGGCGGCAAACAGCAGGTGACAAA
>P_4542
CCTTACATTATTGTTTCATTCATGGTTCACTCGAAACGTCG
>P_4543
CTCACGTTCGGTGAAAAATGCTTGCTTATATCTCGGATCCA
>P_4544
CAATGCTGGTGTTGGAAAAACATGCCTAGTGCGCCGCTTTA
>P_4545
AATACCATCACGTCGAAATACAGTAAAATTCTGTTGGTAAA
>P_4546
CCCATGCGGCAAAGGCGTCGCGGTATTTGAGCAATCGATTG
>P_4547
TCGTTCCATCACCGAGAATCCCTCAACGCCGTTTTTCAGCC
>P_4548
CATCTCACTACTATTTAAAGCATGCTCCTATAATTGCGAAC
>P_4549
GTCTTACACCGCAATCGTCGCAGTCGTCAAGTTGGTAATAA
>P_4550
CAACCACTCCTGACAATTGCCGGCACTTCCGTTGCATTGAA
>P_4551
GGTTCAGCCACTTTACTTGGCATTTTTCATAATTTCCACTA
>P_4552
GCACATTCCAGGGGCGTTTTCGGCTTTGACTTTGGCGGTTT
>P_4553
ACATGAGCAGACATGAATGTCAGCAAAGTGTTTTTTCTCGG
>P_4554
CGTAGTTTTCAGTTTTCCCGCTGTCGCCTCATGTTGCTGGC
>P_4555
AAAAACAAATTGATTTTTTTCATGTTGTATTTTCTTTAAGT
>P_4556
CAAGAAAAATCAAGTTAACACGCCAATGGGCAGTGGTGGGA
>P_4557
GCGACAGCCGGGAAAATTTGCATGAAATGAAACAACAATAA
>P_4558
TAACAAACTTCCAATGAACTCAGCATTTCTTAAAATTTGAT
>P_4559
CTATTTTTCTTGGTATTTTTCGAGATTTGTTTTGATTTCGA
>P_4560
TCCGTTCTTGCCACAGAAATCGGTTTTGAGTAAATAAACCG
>P_4561
GACAACGGCCTCATAAAACGCAGCCATCAAAAACGACAAAA
>P_4562
TGGTCAAGTCGAGGGGTTTTCCTGCGAGGTTTTCCGGGGGC
>P_4563
CTGAGCAAAACTAGCAGCAGCAGGCCCACTAAAGCGCTTTA
>P_4564
GAAGCGAAAGGCCCAAAACGCAGCATGTGTTAAAATTATAT
>P_4565
GTTAAATCAAGTAAAAATTGCATCAATAGGAGTCACTAAAC
>P_4566
TCGGAAACGGGTAAATTTCGCGGTGGTCGTCTGCACTATGA
>P_4567
TATCCGGACGATGCTGCCCGCCTGCCCAAAATGTATATCTG
>P_4568
CGGGCTGGGCCAGGAAAATCCGGGGTGAAGGATCTCGGGGT
>P_4569
GTTATTTTTATACTTATACGCTATAAGGTTTTTTTTTTAGA
>P_4570
CAGTTTGGCCAGTTGATCGGCGCCAGTGAAGACATTAAAAA
>P_4571
ATAACACTCGCAAAGTCACCCGATCGCGATTGAAACCACCC
>P_4572
CTCGGCACAAGAAACGAACTCGGGACAGGTCGAAAGACAAT
>P_4573
AATTTAATTTAATGCAATGGCAGCCGAAATAGCAACAACAT
>P_4574
CTAACCCAATTACCATGCAGCATAAACAAATTTCCACTCGC
>P_4575
GTCACTTGAGCCGAAATTTCCTTACGCATGTTTTACAACCG
>P_4576
GAGTATGGTCTCCCAGGACTCGGCGATTTCATCGCCCTGTC
>P_4577
GCCTTGAAATAGTAAAAAAGCATTGATTACACTTGAAGAGT
>P_4578
TAGCTGGAACATTAAAAACGCATTTCCAGTGAATGGTCAAT
>P_4579
AAGAGTAATGTGAGAAAAGTCGGAAAAATGTGGAGCAATTG
>P_4580
GCATGGGAAAAGTTAAAAAGCAGTACGGAAACAAATTACTT
>P_4581
TGTGAATCGTCGCTAGCTGGCGATCGGTCGGTTTTCGGGAT
>P_4582
CGACGCCCAAGCCCAAGTCTCGGGCAGAATTGGAGTACCCA
>P_4583
AAATTTCCATGTGACAACAGCGGGGTGGATAAATATAGACC
>P_4584
ACGGCTTTCTTACCGCAACCCCTTGGCCGACGGGGCGTATA
>P_4585
GAACTGCTGGCCAAGAAACGCGAGCGGCACCGCCAACAGAA
>P_4586
TACAGTTTTAGGAAAAAAACCACGACTAGGATGAGTTTTAA
>P_4587
GTTAATCAAAAGCGTCAAAACGGTTTTCAGCAATTTCGTGT
>P_4588
AGTTGTATAAATTTAAAAAGCGATAAATGAAACCTTTATAA
>P_4589
TGGTTTATCTTGGTAAAGGGCGTTCTCAATCATCAGTGCTG
>P_4590
TTTTATATGTAGCAAAAAACCGGGACCTCAATAGAAACCAT
>P_4591
AAAGATAAACGAATGCTGCGCAGCTGGGATACGTTATGGAA
>P_4592
TTTAATTCTTGATAATGCATCGGCAACTGAATTTTCTTTCC
>P_4593
CTCTTGGCCCTGAATATCTACGGCAAGGAGCAGGCCATGAT
>P_4594
GACCAGACGGCTATATAGAACGGGCCTGAAAAATAAACATA
>P_4595
GGCAGTTATCGCTTAAGCCGCATGTTATCGATATCTTCAAT
>P_4596
GACTAACTTGCTTTATTTGTCGCGAAGGCTACGCCTGCCAG
>P_4597
GCTTTTCTCCTTTCTCTGCGCCCGCATATGATTAAAACGGC
>P_4598
AGGAAAATGCCAGCAGCTGGCAAACGAGACGTAAACATAAT
>P_4599
AATGGTTTGATAGCCGGACTCGGTGGGTTCGCCCGCTCCCG
>P_4600
TTTTGATACGATAACAATTACAATGGCAGTTTCGATCGGCG
>P_4601
CACCAACCTGGGGACTGGCGCCCGCGGAGCCACCGTCGAGC
>P_4602
ACCACTGGCCCGATATTGCTCGAGAAGCCCAAAAAGTTCCC
>P_4603
CGAACACAAAAGAAAAATCGCAGTGGCATCATTGAGAGACA
>P_4604
AACTTTGGCTTCTACAAATTCGGCATTGAGATATCGCTAAT
>P_4605
TTCCACCACTGTTCTTTACGCCGAAACTTTTGACAGTTTAA
>P_4606
CCTACAGCTTTGGGATCAAGCACTCCCAGTATTTGGGTCGC
>P_4607
GAGAAAGCTGGGAAATGAGGCGGGAAAAATTGGCAAACCCT
>P_4608
AACTATATTAAATGAGAAAACGGAAATGCATTAAAGTATAG
>P_4609
TCAATTTCTTTCTTGAATTTCAGTTTTTGTTTTTTACTACC
>P_4610
CCAACAACGTGCTTATCAGCCGGTCCTCAAAGATTTCACTC
>P_4611
ACCAATTTTTCTAAAAAATTCCCTGCTATCCATATCATTTC
>P_4612
TTAATACGAAACTAAACGCGCCGCCGCAACTTCTTTGCAGT
>P_4613
GCCGAATCATTTCGCAATGGCGCCACCCGAAAATGGGATCC
>P_4614
TCCCAGTTCCAGAAAACCCGCGGTGCCCCACCTACAGTGGC
>P_4615
CCAAGGCCATTCGGAAAACGCATCGTTAACGATATGGCCGA
>P_4616
GTAGGCGACGCCAGTTAGGGCGGTGGCTGTCTGCCCGTCTG
>P_4617
GAAGGCAACAAAAACAGCGGCAAGCGCAGGCAGCGGGAATA
>P_4618
TACAGGGTAAAGTTGAAATCCGCTGATGAGACTGTACAATC
>P_4619
GAACATGTGACATTCACAAGCGTTACACAAAAAATCAATGA
>P_4620
ATTTCCCAGCAGCAAAACGGCGGCCAGGACACGAACGACGT
>P_4621
GCTAAAGAGTTTAAAAAATCCGTCATTTCATAATTGTTTGT
>P_4622
ACATTATCAGATTAAAATTGCAAGAATATTTTATAATTTAT
>P_4623
TTTCCACCACCCACTGCGCTCAGCACCCGCACATTTAACTG
>P_4624
GAGAAAGTTAACGAAAAGTGCGATGGGAGTTAAAGATACAA
>P_4625
TCGAATCTTCTCAAACAAAACGTGACTAAAAAATGATTTCG
>P_4626
AACCTCGACCATAGTTTTTTCGATTTTGTGTGTATACGGCC
>P_4627
AGCCACAAAGAAGAAAAACACAAGAACGAAGCAACAACAGA
>P_4628
AACTTCTCTTGGCAGATTTGCGCGAAACTGCGTTGTGGACA
>P_4629
GTAACTTGAATTATATGAGGCCGTAACTGTTAATTCCATAT
>P_4630
CACAAGAACAAAAGGACTTCCGGTGACGTTTAAATGCGTGG
>P_4631
AAGGATTGCACTTGAAATTGCTATCATCCTTTGGCCGGCGG
>P_4632
ATACAACCAATTGAGTGGGGCGATGACGAGATGCCGACGAT
>P_4633
TTTAAAGGCTGCATGAAATTCCTGAATTGCATACCTTTAAA
>P_4634
ATCAATAGCTTGATTTAGCTCGATGATAAATTAAAACAAAT
>P_4635
GTTTGAGCCCGGCTCAAATGCAGTAGTCCACAGTCAGGGTC
>P_4636
TGTGGACTTTAATCCCTCGTCTAGGATGCGCTGATGCTGGC
>P_4637
CGCTATCGATATGCAAAATGCTGGAAAAATCAAATTCGATC
>P_4638
TTCGCCGGTATCTTGTGCCGCGCTGGCATCTAATTATATTT
>P_4639
AATTTATCCGCCATCGATGTCATGAAAGTGATTTACAATGA
>P_4640
CAGTCTACTAGGCTTCAGCTCTTGAACCTTCGAAACTTGGG
>P_4641
AATTATGAACATAAAAAACACCCTGTTTTGCCAAAAAGCTC
>P_4642
GGGGTCATCAAATACAGTTTCATGCTTAATTAGTTTTAATG
>P_4643
AGCGAGGGCGAGGGAAAGCGCGGAAAATTCGTTTGCCCAAC
>P_4644
GTAAAAGAAAAACGAATGCTCGGTGAGGAAGGAAGCGAGTG
>P_4645
AACATATCTTAATTCAATTTCGGCCTCCTTTGTGCTGCTTT
>P_4646
AAGAATTTAGCTTAAAAATACATTAACCCACTGCATCCATG
>P_4647
CAAAATTACTTGTTTAGTTGCGGTTAAGACGCCTTTGCTGC
>P_4648
TGGCAAATTATCTGCTTCGTCTCCAACGAAAAATGTCAAAC
>P_4649
ATGCATAGGAAGGCGGCAGGCGGTGGGCGTGGCGGAGGGGC
>P_4650
GAGAGCGACGAGGATGATTTCAGTCCGGACGATTCCGACTC
>P_4651
CCCAGCCAACGAACCTATGACATCAACATTATTTCGGCCAA
>P_4652
TTTTAAGTCCATTATTTGCACGTTACTATGTCGAGATAGCA
>P_4653
GTAAGTTTTCACAACAATTGCGATGTTGCGGTTTCACTTTG
>P_4654
GCAATTCGACTCTAGAATCCCGGTGGAGAAGTGGAAGTTAA
>P_4655
AAGTTGCGACATCGAATCCGCAGGAGCCGCCTTCGACGGTC
>P_4656
TTCATATTTATTATCAAACACAATAATGCTCTCATTAATTT
>P_4657
CGGCAAGATAGACCTGATCGCGTTCCATGAGATCAGCCAGG
>P_4658
CTGGCTGATCTCATGGAACGCGATCAGGTCTATCTTGCCGT
>P_4659
TCACACACCCACATACGCGGCGCTGACATATTGGCACATTC
>P_4660
GAGTGGCGTTTAAGGTATCTCGGCCAGGTATAATCTCAGAT
>P_4661
AACAATGGCAAACAAAAGTCCGGAAAAAATAGCAAATCGTA
>P_4662
GGGTAACTAGACAAAAAACGCACGAAATTTCTCATTGACTC
>P_4663
TCAGCGAGCATCCTTCTCGTCCTGCGAAAGTCTGGCCCAGT
>P_4664
TCGAAGGCAAGGACCGCACTCGTGGATGCTGCCAGTTAGGC
>P_4665
CTTGGGTTACGGTGCTGGAGCGATGGCAGTAACTCTGCACA
>P_4666
CGTACCGTCTGAATATGGGGCATGATGTAGTGAATACGGCT
>P_4667
ACATAGATTTTTGTAGATCGCTTGAACTGGTCGCTAAACTC
>P_4668
TGTTAGTCAATATAAAAATACATAAACAAGTAAAAAGTAAA
>P_4669
AATTCTTATAAAAGGAAAATCGGGAGTAAATCAATCTGTGT
>P_4670
ATGAATACAATTCATAGTTGCGGTTGTATGGGCGTGCGCAC
>P_4671
TAAATGTGTGAGGTTTCTGGCGAGGATCGGGTGCATGCAGT
>P_4672
CGTCAAATAGCAATTAAAAGCGGCAAAATGAACGCAAAGGC
>P_4673
GGAAGAAACGAAAGCAACAACGATGGCAGGGCAATTAACTT
>P_4674
TCTAGCCACGCATACAGTCGCAGTCGAATTCATAAAGGACC
>P_4675
CCCCACGGCTAACTAACTGGCAGTCGAAAAGTCGGGCCAAC
>P_4676
GTCCATGTGCACACATTGTTCGGGACTTCTCAAGCATTTTC
>P_4677
CAGAACAAGAGTTTTACTCGCTGTCCTGATTGCAATTGAAA
>P_4678
TGTTGGCCAAATCCCACACCCACACCCATCCTTGGACATTG
>P_4679
ATTGGTGCGGGAAAGAGACTCCTGGATGGCCTACGGAACAT
>P_4680
AAATTGAGAACAATAAAAGTCGGGGTCTCATTTTAACCTCT
>P_4681
AAGGTGGGACGCACAATGCGCGGCCAGGAGCTTGAGCTATC
>P_4682
CCAGTCAGCTGCTGGAGTGTCCGGAGCAGTTTAGAGACCTG
>P_4683
TTCGCTCGGTTTCTCAAAATCGGCGTTGTCTTTCACAAGTA
>P_4684
TAAAAATCATTTTGAATTGGCGGAGACAAGAAATTCGCAAC
>P_4685
TGATTTGTTTAACGTTCTCGCGGGGTCGCCGTTGTGCGCCT
>P_4686
GCAAAGTGAACTGCAGCAGGCGTTGTCCTGTGGCGGCAATT
>P_4687
AATTACCGCCGAGTGGAACGCGATCATTGCGATGGCGAAGG
>P_4688
TAGGATTTGTTCTATAATTCCCTGATTTACTGACTCACCAC
>P_4689
AGTAGGGGGAATATATTTGGCGTTTTATGTTAACTTTGCAT
>P_4690
GAATTGTGCTAGATTATTGGCGTGACCCAGTAAACCAAATC
>P_4691
TTCACTTCATTCTAAAATTCCAGTCGTTCCCACAGAAATGC
>P_4692
GAGCATATACGTCAAAAACGCGCTAATTTAAAAGTCGGTGG
>P_4693
TAGTCAGACCTTGATGATCGCCTGCGTGTCGCCAAGTGATC
>P_4694
GTTCTACGGACCACCTGGCACGGGAAAAACGAGTACAATCC
>P_4695
GGATTCGCCCATAAGAAATGCATGCGTCAGTACGCTCTGAC
>P_4696
GCCTATTCTTGGGACATTCGCACTGTTTCTGCATGGGTGGC
>P_4697
TAATCATTATTTTTAGCGAACGTGAATGAAGATTTACACTG
>P_4698
TTTAATTTCAGCAGTAAACACCTGCTCGCAACGAGTTAGCG
>P_4699
TCGGCGAATGTCTGGAAAAGCGGAAAACTGAATGGTGAAAA
>P_4700
TTAATAGAGTTTCAGAAACGCAAGAAGAGAATGAGTTGTAG
>P_4701
AAAGACAATTTGGGCATTTCCGAAAAATCTGCTGGAGACAG
>P_4702
AGTGGATAGAACATTTTCGGCATGAAACCCTTGAAAGTGAA
>P_4703
CATCAGTTACGTACTCGCCGCTGCGTTAGCTCACTCACTAA
>P_4704
ATTTCAATGAAGGCTAAGCCCGGCTTTTGTTTTGTTGAAGG
>P_4705
AATGAGCCAGCCGCATGTGGCGGCTCCAAGCCCAAATCCAA
>P_4706
GATGGGCCCACTAACTAACTCGGGGCTGCAATTATCGATGG
>P_4707
GATAGCCGCGGTCGAATTTCCGGAAATGGCCCGACTTCATC
>P_4708
ATAATCAAATAAATTTTTTTCGGTGTATAGAGCAGAAGGAA
>P_4709
ATTACTGCTAGGCGCATTTTCGGTTCTATAAAAGCAAGCCG
>P_4710
CAAATAAAACTAAGTTATGGCTGCATAACGAAATACCTTAA
>P_4711
GTGTGGCTAGCACTTGTCCGCTGTGCCAGGCTGCCTATAGC
>P_4712
CCGCTTCCCCCGTCCACGAGCAGTACAAGATGATCCATGAC
>P_4713
CCCACTGGTTGATCAACATGCAGCATTGGCAAACTCACTTG
>P_4714
GCAACACAATCTCTTGAGCTCGGTTCATGTCATTTGGCATG
>P_4715
TGTGCAGTACCCACACCTGTCGGCATTTAAATGCAATTAAG
>P_4716
AAAAAAAAAAAGAGCAACAGCAGGGTCCTTTATTTAATCCG
>P_4717
CGAGGATCAATATTCCAGCGCATTGGTGAAAAGTGGGCAGT
>P_4718
AATTTATACAATGGCAAATGCAGCAAAAAGGAAATACGACC
>P_4719
CGTATACGCAATTAAATTTGCAGTGTCTTCTGGCTCGCATT
>P_4720
CTTTGTGCTTGTTTTGGGGCCCCTAATGGACTTGTTTTTGG
>P_4721
TGCCGGTGGCAGGCAATTTGCCCTAGCTGCCTTTTATCCTT
>P_4722
CGAAAAGTTTTGTTTGCCCGCGGCCGTCTGGAAGATTACTT
>P_4723
AGTAAAGCACCAATGACTTGCGGCATATTGGCAATTGCTTG
>P_4724
ACCCGCGGCACCCTGAAGCGCAGCTTCAAGCACTTGGCTCT
>P_4725
GCAACATTAAACATGCAACGCGGAGCCAAGAAATCGGGCGA
>P_4726
TATTCTTTAAAATTTCAACACGGTAAACTTTAACGATGACG
>P_4727
TGCTTGGCCGTGTGTTTGCACGAGGAAAATGCAATTGCATG
>P_4728
TCCAGTAGGATCACAAATTGCCGGAAAATATCAAGAGGTTC
>P_4729
CGAGAATCAGCTGGAAGACGCCTGCGAGCACATTGCCGAGT
>P_4730
AGCCGACAGTCGAGTACTCGCGTTATTTGGTTAATTGATTC
>P_4731
TCTAATGAAACCATTAATTACACGAGCATACCCCTTCCAAC
>P_4732
CGAGAATTGCTCTTTTAGCGCATTGCCGCGCCAACGGCGTC
>P_4733
ATGAAATGAGCTAGAATTCTCGGGAAAAGTGCAACATTGTG
>P_4734
TTTGTGGGTGCCATAAAACGCGCTACACGATGGCCGCTTGT
>P_4735
GACATCACACCTCTCAGCTGCAGTCGCCAACACTTGGCTAC
>P_4736
GGTTGAGTGAAACCAAAACGCGATACTTCCCGTTTCGAAGT
>P_4737
CCGACACGGGCAACAAAAGGCAATAACACCAGCAACAACAA
>P_4738
TGTCTGCCTGAAACACCTGGCGATACCAACTTTTTGGTTCC
>P_4739
TCGCATAACTTATTAAAAAGCAGTAGCATCGGGGAGCACAA
>P_4740
TTGACCCAGGCGCGAAATTCCGGGGTGAAGACTCAATTGCC
>P_4741
CTGAGAGGTGCGAATTGGGTCCCCAATACACTGTCATATAA
>P_4742
CCAGAGCCTCCTCGTAGCGGCCCTCGCGAATACAGCGCTCC
>P_4743
GGGTAATTTATTGGCTTGCTCGCCAAAATCGATTTCGCATT
>P_4744
GAGGGGGCAGCAGTACGTGTCGCCATAAGAATTTTCCGAGT
>P_4745
CAGTAAGTGGCCCGGCTGCTCCTGCTCCTGCTCCTGCTCAT
>P_4746
TTTTATTTGCATGCCCCTGGCGAGGACATGGACGTGGCTTT
>P_4747
ACCGGCCCACGGGGCGGATGCGTGACGGGGGAATAACTGAG
>P_4748
TAAATTTCCAAGTGAAAATCCCCCAGCCCTCGGCGCATCCA
>P_4749
ACTACCGAAGTACCTGCCCTCGCAGGGCTGCAGCACGCACT
>P_4750
TTAAATATGTATCTTTGAGTCGGTCGCCCGCTCTCAGTGCC
>P_4751
TAAATGTGCGCCTGCGATGGCAGCGGCAGCATTCGTGCCAA
>P_4752
GCAAAGTGTGGCAAAAAATGCTATAAAAGATACAATGTTCC
>P_4753
TCGCAGCCGGGTTTTGAACTCAGCCTCTAAGCATTTGCCAC
>P_4754
TGAAGTGCCCTTTGAAGATTCGCGAAAGAAGGCAGTTAACC
>P_4755
AAATAATAGTTGAATTTAGTCAGTAAATGGGTAAGCTTCAA
>P_4756
TGAGTGTTGCGCGAATATTTCAGCAGTCACGCAGCACTTAC
>P_4757
ACGCAGGAGTAGAAGGCCCACACGGATAGCAAGAGGCGAAT
>P_4758
GCTCCGCCCGCCGCACCCGCCGTGATCTGCTGAATGGTGTG
>P_4759
AATTAATCGAGTGCAAACCGCAAGCGCAGGTCAAAAACCTT
>P_4760
GATGACGGGGACTTGCTGCGCGAGGTGGTGCTGTTGGTGGT
>P_4761
GGGGGAAACCGTAGCGAAGGCCCTAGTATATAGAAACATAC
>P_4762
GCGGCTAATAAGGATAATTGCCTGCTTTACAAATTGTCGCA
>P_4763
CTTAAACGTTTAATGCAAAACAGCGGCAGTTTAAAACTTGG
>P_4764
GATATACATAATCATAATTGCGATACCTTGCTCTACAACCG
>P_4765
CTGGATCGGTGGGAAAAACTCCCGAAGGGTTTTCATACTTG
>P_4766
TTGGGGTTACATGCCCTCGGCGGAAATTACCAACTAAACAA
>P_4767
GCGCAGGAATGTAAGATAAGCGGTGTGCGCCAGCTCCGGTC
>P_4768
TCGAAACGCTGGCCATTCAGCAGCCTTGACACGCTTCCGTA
>P_4769
TAATTCGTGATAAAAAATTTCATGCGAGCCAACCGAGAATA
>P_4770
CTCTGGATTTTCTTGGGCTGCCCGGTTTCCTTGTTTACAAG
>P_4771
ACGCGAGTTGCATGCAAACGCAGCAACTGGAAAACAGCCAA
>P_4772
TCAAGTTGTGTCCTCCAGCGCATTTTTCCACATGACGTGCC
>P_4773
ATGTGTGATAGTACATTTTCCTAGGACCCCGCTTCCATGGA
>P_4774
TAATCGGAAACGGAAACAGGCTGTGACAGTTAGGCAGGCAG
>P_4775
GACAAATTTCGATAAAAAGGCGTTGACCAGTTTGCTCGGCT
>P_4776
TTGCTGCCCCACTGATTACCCAGCACCACCTTATCCGGTCA
>P_4777
GCTTTTCGATTATCAGATGACGCGCGTGGTGGAAAGCGGAA
>P_4778
CCCGCCTCTCACAGTTTTGTCAGTTTTCATTTTAAGGACCG
>P_4779
TGAATTTTTTACACGGTCGACGCGAATAATGAATAATGAAC
>P_4780
AATAAGGATGAACCTGTCAGCGGCAGTCGGAAAACTAGACA
>P_4781
GGCCAGGTTCCAGAGATTGGCCTGAATTTGCTGAATCTTCT
>P_4782
GGCGTGTAAACGTGAAAATGCGAGTGGGCGGCGACGACGTA
>P_4783
CGCTCAAAGGAAAACAAACTCGTGACACATTTTAAAGTATC
>P_4784
ACTTGTGCATGTCTTTTAATCGGCAACCACTTTGTTCTCTA
>P_4785
ACAACATCGGCTGGGAAAATCGGGAAAAAGGGAAAACTTTT
>P_4786
CTCCGAGGAACCTCCGAAAGCAGTGGAAACCTCCAATGAAC
>P_4787
AAAGAGTAGCGAATAAAATGCGGAAAAAATAATGATACTGA
>P_4788
TTTTAAAATCACCTATCCGGCCGTAATCCATTAGCCTAATC
>P_4789
GCCGAAACATAAACAAAACGCGAGTTGAGCCTAAAACCAAA
>P_4790
AATCCCTGGTCATATCAGCGCATGAACTTTTTTTTATATCC
>P_4791
TTTCTTCTTCTTCTTCAACGCGATAAAAAAATTATTACATT
>P_4792
CTGTTGACTAAGCCAAAACACATAGCCACAACTTTTCACTC
>P_4793
AGTTGCTCTAATAAAGAAAGCATGGACAATTTGTCTGGCCA
>P_4794
TTGGTTCCATTTATAAATTGCGAAATATATGTATAAATGCA
>P_4795
TTTCAATAGTCTCTCACTTCCAGTCCCTGATTTTTGCATAG
>P_4796
AATTTTTCACTTCACACTTGCAGGCACGCCATGTCGAGCAC
>P_4797
GATCGCGCCGATACCCGATTCCCGATCGCTGTTGACAGCTT
>P_4798
AAACTGCGGCCCATAAAAGTCGGCGTCATGGGGAGAGTGTA
>P_4799
TACATGCTACATGCATTGGGCGGGATCGAAAAACAAAAGAG
>P_4800
CTCGATAGTTACCAGAAATCCTGTATTTGGTTAAGTGATCA
>P_4801
GATTTTATTATAATAAAATCCAAGGTCAGGCGAAGAGGAGT
>P_4802
TTTAGTGCTTTATCAAAGCTCGAGGTTTATATTCGTTAGAA
>P_4803
TCATTTCGCTAAACAGAAGGCCGCCACAGGGCGTATGAGTA
>P_4804
AATATTCCCTCTTTTTTTGCCAGCCTCACTGAAACTTTGGC
>P_4805
GCCAAACCATTACCCAACCACAAGGACAACGCCATGCCAAT
>P_4806
GGCACTTGAGTTTTTTAGCGCTTGAGCAACCCTTTATTTGA
>P_4807
ACAAAAACGCCCTTGAAACGCCCTCTGAACAAAGTTTTTTT
>P_4808
TCATAAAAACAAAAAAATTGCATTAGTTCCACGGACAGATT
>P_4809
CCAGCCGAAATGCAAATACGCATGGGTCCGGAAAAACGTAT
>P_4810
CACATGCAATATTAGTTTGGCGGCGGTCGACAAATCCCATT
>P_4811
CTAAGGCTAGGCTATTTTTCCCCCAACACATATATATCGTA
>P_4812
CCGTTTTTTGCTGGCCTGCGCGGTTTTTGCGGCGGCCGGAA
>P_4813
TTTCGATTGGCTGAGTTTGGCGGCAGTCGCAAGGCTCGAGC
>P_4814
GCATGTCCTGTTCATAAATGCAGTAAAAATCTTAGGAATTA
>P_4815
GAATATTGCCTTTTTGAGCGCCTGAAAAAGTGCCAGCTTGT
>P_4816
ATAAGTACAAAGGAAATTGGCGATAGCGAAAACAACTTCGG
>P_4817
AATTAATAACTCAGCCAAGTCGGCGGTGGCACTAAATCATA
>P_4818
CTTTTAGACAGAGGTGAGTGCGGGAAATTCCAGCTTAACAG
>P_4819
AATAATTTTCCTTGATGGCGCATCAACGTCAAGGCGAATCG
>P_4820
AGGGATCAGGTGCTCAGCCGCGTGGTAAGCGAAATCTCTCC
>P_4821
GAAACTACGCTCGAAAATTACGAAAAAATCGCAACCAAATG
>P_4822
ACTGGCAAGCATGAGGATCGCATGGACTCGTTTGTGCTCTC
>P_4823
AGTGGGTATGCCAAAAATGCCGAGAGAGAGATGGATGAAGC
>P_4824
CCACTTGGCCACTGTATGATCGGGATTGCTGCGAGGGCGAG
>P_4825
AAGGTGAAATCTCTCAAAAACGGTTTTATAAAAATTACGAT
>P_4826
TCTGCTGCCACGGGGGATCTCAGCAATGGCGCTACGCACAG
>P_4827
TTCAAAAATATACAAATTTTCGAGGTCTTAATGTGATAGAT
>P_4828
CTGGTCGACCTTGCCGCACGCGGCAATACACGCATCACTTG
>P_4829
ACCTTTGTGGTTATTTTTTGCGGTTTCAGAATATGAAACAG
>P_4830
TTTACCGTATCGACAGTTTTCGGTGCAATCAATTTCGATGC
>P_4831
TGCAACGAGTGGAAAATTTTCGAGCGCATTATTTTGCATAT
>P_4832
GACGAGCGCACCCACAGCGGCATGTTGGCCATGAGGGCGGG
>P_4833
TCGTTTTCTTTTGAGACACGCGCCAAAAAGGGGGAAGATCT
>P_4834
CCAAAAGCCCTGGCAATGGGCAGCATCGCTTTTATTATAGT
>P_4835
TGTAATTGGAAATTAAATTACGAGCACGACGAACGACTTGT
>P_4836
GAGAAACTGCCAGAAAAAGGCTTAGTTGTAATATTTTGTGA
>P_4837
ATCATCCAGCTCTGAAATCACCCGATTGTTCTCCAACCGAT
>P_4838
GCTAAAATTTGAGCAAAACTCTTAAATGGGAAAATCCCATG
>P_4839
ATCCACAGCACGATTACCCGCAGGAATGTCGTCCTGGTGGC
>P_4840
ACGGAAAATGGAAAAATGTGCGAGCTGGGGAAAACTACTTG
>P_4841
GAAATGTTGTTATCTAAATGCGCGCTGAACTTTTCATGCGA
>P_4842
TCCACCAATACACCCAACCCCGATAAAGTCCTTCAGCCACA
>P_4843
CATAAAAACTAAGCATCGCACGGTGAAATGATTTTGGCCAT
>P_4844
TGCATTCTCTCTTCTTGGTGCGGTAGTTCAGCTGATCCGTG
>P_4845
AGATAAGAAAATATATCACACGAGCGAAAATTTTGATCTGA
>P_4846
TCAATTTCAGACTCTGGACGCCCTAGCTTCAGCATTGCCGA
>P_4847
GAAAATTTATTTGTCTACGGCACGGATAACTTTGAAGGCAC
>P_4848
TCGAAATCAGGTTTGTGGCGCAGGCTCCCCGGGATGGTGGA
>P_4849
CTTCCAAGCATGTGCAGACACCTGGACTACTGCAGATTCCA
>P_4850
GTGTAATTGCTGGGCAAGTGCATGTGCGTGTGTCAGTGTGT
>P_4851
GAAGGCGTGGCACCTGAACGCGAAAATTCCATTAAGTTTCC
>P_4852
TTTAGCCAATAATTAATTTGCTCGCCTGACGCCTAAAGTCA
>P_4853
GACCATTTGATTTTTAGAAACGGTGGGAAAACATAAAATCG
>P_4854
ACGCAATCGCTCTTTGTTATCGGTCTTATTGATTTTCGCAT
>P_4855
GGAGTTTTCCGCACATTTTTCGGACCCACTCCAAAATAACA
>P_4856
GGAATCAATACCCAAAAATGCATTATTGCAAACAAAGCCAT
>P_4857
GTTTTTTACAAGTTTTATTGCATGCGTGCGCGAGTGAAAAA
>P_4858
CGTAATTAAAACGCAAGTCCCGAGGCTAGCCAAAATAAGTA
>P_4859
TGAATTACTTCTTTTGGCCGCAGCGCCAATGACCAAACCGA
>P_4860
CACATTCACTCGACAAAACACCCGCACACCCATGCCACCCA
>P_4861
TCTGCGGCTGCTACCAACGGCAGTCAATTTAAAAGTCCCCA
>P_4862
CACATTTGACCCAAATCAAGCGGTTGCTGACAGCACTGACC
>P_4863
CGCTCGTCAAGCTTGAACGTCTGTGACAACTCCCCTCGACT
>P_4864
CCAACAACGACAAAGCGACGCCGTAGAAACACCAAATGCAT
>P_4865
CGCCCAGAGATCGAAATTCGCGTGGTGAGAGATAAATCAAG
>P_4866
TGTATTTTTCCGGGTTGAAACGGCACATGACTAGCTGGGAG
>P_4867
AATATTATACCGCTGTTAAGCGTGAACCATTAAAAGATCGT
>P_4868
TTGCTACTTCAAGATTTTTGCGCTATTTAATTTTATTTTTG
>P_4869
CCTCTTTAGCTTCCAACTCCCCGTCCCTCTAAACACAAATA
>P_4870
TGTGACATGTTTGCGAGACACCTGAGCACCAACAGCTGGTG
>P_4871
TGTTTTTCTTTTTAATTTTGCTGTATTCGTTTATCCGCAGT
>P_4872
GTAAATGCAAAGATTTAAATCAGCCGCAGATTTGTTGCGGT
>P_4873
TATTTTTCGGACCTCTGGGGCGTCAGCTAATGAGTTATGGG
>P_4874
GCAAAGTGTTCAAACGATTCCTTGAGTGGGCAACATTTAAT
>P_4875
TCCGCATTAATTTTTTTACGCGGCTTCCGCAATTTATTGAT
>P_4876
GTTGAGTTCCAAGAAAAAGGCGCGATAGTCCTGGTCATAAT
>P_4877
AGCCGGTACCAAAGAAGGCACCGTAGAAGCCTGGGATCCAC
>P_4878
TAGAGTGGCGGCCGTTTTTGCCCCACCATCCCCTAAAAATT
>P_4879
CGGTTTAACTGCATTCTACGCCGTATTTTGCAGAAACCCGC
>P_4880
ACCTTCGTACGTGGAAGTGCCACGACCAAGTTCGTCTATGA
>P_4881
ACAATATCGTGCGTTTTGTGCCCCAGCGATAAGATCGCGTC
>P_4882
AGGAAGTCGATAAAATCCCGCCTGAAGTAAACGGATCATTT
>P_4883
CAAGATGTACAGCGAAATTGCTATGGCACTCTAATTGGGGT
>P_4884
CAGCTCCCACGCGAAATTCGCTGCCTCAGCAAAAAGCATGC
>P_4885
TTAAGCATTTTTCCACAGCTCCCCATATACTTACTACCCAG
>P_4886
TAAAGTCAACCATAAAAACGCTGCAATAAATTAAATTAACT
>P_4887
CTAGAGTTTAATTGTTTTCACAGTTGCAATTCAGCGAAGAA
>P_4888
TGATTCGAGCCGATGGGCGGCAGCCACAGGCGAAATGGGGG
>P_4889
GTCTGTTGTCGGTCATGTTGCATAAATCTCATTTTGGGCTT
>P_4890
GTTTCCCCCCGGCCAACTCGCCCTGCCGCCCTGCCGCCCAT
>P_4891
TCATACTGAGGGAAAAAACGCGGCAGTGGTGGCAACCAGAC
>P_4892
TATATGATAAATAGTGTGCGCCCTGGCGGGGAATTTGGTGA
>P_4893
CCGGGAGTTGTGACCACATGCGGTCGCTTCGATGGATCGTC
>P_4894
AAAAAATACATATGAATTTGCAGTAGCCTCCTCCCACATCA
>P_4895
AAACTGGAAAGAGAAAGACGCGAGGTGTAGGAAACTGAAAT
>P_4896
CAGAGTCTGGCCTCTCACCCCCTGGTCAATCGGTGGAAGTG
>P_4897
TCATGTTTACATTTTCGCAGCGTTATCAGTTATTAACCCAC
>P_4898
TGCTATAGACCTCATTCACTCGGCCTCTCGGTCTCGCGTGT
>P_4899
ACCGGCCGCGTGACTGGGCACCCCACTAGGACTTAGACTAA
>P_4900
CCGGTCCAAAAATGAAAAAACGCTAGCAAGATGAGATTTTC
>P_4901
TATTAGCTGCGGAGCAACTGCATCCACAGGAAGGGGGAGCC
>P_4902
TCGTTAGAAGCGGGCGGGTGCAGCCTCAGCCAATTCGACTA
>P_4903
GGCGGTGATATTGAAAAGTGCGTTGGGGAAATACTATTGAC
>P_4904
AGTGCACTTTATGCTTTTTGCATGCACAATTCGCAATTAAT
>P_4905
CATTTTTGGTAATTAAGATGCGCCAACGGGGTCTATGACAT
>P_4906
TTCATTTTGCCCTATACACGCGGGCTCCCACTGGCAGGACG
>P_4907
TTAAATCGAATTTGTTCTCTCCGTAGAAACCATTAGACCAA
>P_4908
AAAGAATCGGCCCGAGCCAGCCGGAATTTGTGAATATATTT
>P_4909
ACGAACGGCAAAAAAAAATTCGAGAAAAGTGATCTAAATTT
>P_4910
TATAATGACAGTGAAAAATGCTATAGCTCTGACACTGGCAG
>P_4911
ATCAGACTGGTACATTTTTGCGGTGGTTCCTGAGCTTCACA
>P_4912
AAAAAATAACATTAAATTTACATGACAGAGAAATTTGTAAA
>P_4913
GTAATTAATCATAGAAATTTCGGTTCAAGTATAATTTAAGC
>P_4914
GCAGATTGCGAGTGCCGCCTCGGTGAGAAGAGAGGCTAGTA
>P_4915
CGCGCCTGCGCATTTTAAATCAGTTGCAACAAAAAAACAAC
>P_4916
AATGTTGTTTCTGGCGTTGTCGTGCGTTGGTTTTTTGACAG
>P_4917
GATGAAAATTCCCCAAAAGGCGGCCTTCTCCCGATTCTTAG
>P_4918
GTAACAATATGAGAAAAATCCGTTAGAAGTACAAAAAGGGG
>P_4919
CCGCCGATCCCATCTAGCTGCGATAAGGATGAGGTGGGCGC
>P_4920
ATTGAATTACAATCAAAATGCGATTTTCCCGCAATTGGTTT
>P_4921
ATTTAAATTCGATCGCATCGCATGGACCATTTTTATTCGAA
>P_4922
AATTGCATTTCCTTTTTTTCCTCCAATATTCCGCCGCCTCC
>P_4923
GCAATTTGTATTTGAAATTGCCGCAAAATCCCAACAGCAGC
>P_4924
GTGTTTGGGCCTCGCAAAATCACGAACTTTGAACCTGAAAA
>P_4925
AATGAATGAATGAAAAGTTGCACGAAGAAGTATCATGGATA
>P_4926
ACCGTCTGGGCACATAATTGCGGCAAGTCGAAGATAAATTA
>P_4927
AGCGGTGCATTTTTGCAAAACGGTGGAAACTCGTACGTATT
>P_4928
CTGGTCAAGTTCTGCAATCGCCTGGCCATCTGCGGAAGTCA
>P_4929
AATATGCATATCACTGCTCGCCGGAATCGCGTGTCGATTGT
>P_4930
GTGAAAGTGCGCATAATTTACACGCACGGCTCAAAGGTTTA
>P_4931
TCGAATCGGGCTTACAATTGCAGTTATATGGTTGGTAATGG
>P_4932
CCCTTGGGAAAAAGCCAGCGCCCCCGCCCCTGGAAATCACT
>P_4933
TAAGGAATATTTTGTAAATGCAGCCATTATGAAATTCGATT
>P_4934
ATTTCCATGAATGCCAAAACCAGCAAGAATTTCACACTCGG
>P_4935
CAAAACGGAGATGGAAGCGGCGGCTTCAGTCGAAATTTTTA
>P_4936
GCCATCTCCGGTCGAAAGCGCCCGGGAGAACAACTAGCCCC
>P_4937
ATTAAAATGGCTTAAAAAGGCAGCAGCCAGCGCTGAAAGTG
>P_4938
GGTTATTCCTTTTTCGTTCGCTGCCACATACCGTCGGTGGT
>P_4939
CAAAATGAGTTGGGCATCGGCTTGAACATTGTTCGATTGAA
>P_4940
ACCCATTAGGATAACTATCGCGTGAGAGAGCACCAGGCGGG
>P_4941
GCGGCGTGGCGCTTTTTTCGCCTTATTGTTATTTTATGAAT
>P_4942
AACAATGAATGCTTCCGCCGCACTGTCAATGATTCTACCCC
>P_4943
CGTGTGGCCAACGAAAATCGCGAGTGCCAGTGCGAATGCCA
>P_4944
GGTCGAATAAACAAAAATCTCGAGTGCGAAGACATTAGAAT
>P_4945
TTTTTTGTGTCGAGTGCCGACGAGCGAAACAAAAGACTTAG
>P_4946
GGCCCGGTGCAAACCGCTCGCGGTTCCTGTGAAATACAGGA
>P_4947
GTGTTCAGCATTGTGGACTGCAGTCTGGTCCACTTTCGCCA
>P_4948
TTACGAGTAGTCGGCGCTCGCGGAAAAAAAACACACGAGCC
>P_4949
CCGATTCCGCGTCCAAGTCTCCCCAACTACTCGTATCCGTA
>P_4950
GGTGCCCAGCCATGACCACGCCCACACATTGTCTGGAGAAA
>P_4951
GCCAAGGGCACCAGAATTCGCCGTATCACAAACAAAACGCA
>P_4952
ACACAATTTTTTTTACGAAGCACTACCGTCAATTTGCCAAC
>P_4953
TTCGGAGACACACAATTTTGCCTGAGTGTCTTTTGGCAAGC
>P_4954
GTCCAAAAAATCCAGAGATGCCTGCACAGAACGGACCAGAA
>P_4955
GCAAAGCACATAAACTCAGGCTGTGTCAATAAATTAGAAAA
>P_4956
ACGTCAAAAGGTTTGGGCTGCAATACCGTTCACTTGGGCTA
>P_4957
ATAGCTGAAAACTGAAAAATCCCGAGCGGCAAGAGCTGAGA
>P_4958
AAGGCTGAGCCGTACTTTTGCGATCGAGCCCTCCTTCAGAG
>P_4959
GTACCGGCCTCCACCACAGGCAGCAGAAAGAATCTAATAGA
>P_4960
TTTCCAGCACGCCCGTGACGCAGTTGCAGGCGGAGCCGGCC
>P_4961
TAGATGAATTTTGGGAAAAACGCTACCGGATCACAGAGTCT
>P_4962
GGCCATTTCCATTGGACGCGCCCACCCGGTTTACCTGGCCA
>P_4963
TAAATAGGATTTTACAAATACAGGAATAATAATAGAGCAAA
>P_4964
CACTCCTTGGCTATGGATTCCGGTACGCCCAAAACCACCAT
>P_4965
ACATTTACCCAGACCCGAAACGAGAAGTTCCCCAGCCGCTC
>P_4966
CTGCTTTTCCTGCCTTTCGTCCTGCTCCGTGGCTCTGACTC
>P_4967
TATGCTCACAGTCTTGAAGGCAGCAGCATTTGATGTGCAGT
>P_4968
TTCGGCTAAGAGCAAAAAAGCGGTTCAAAAACGTGGAGTAG
>P_4969
TACGTCCTGTATATTTACGGCGGCAAAAAGGCAAAAAGGAT
>P_4970
CATGTATGGCAGCTAATAAACAGTAAATATTGAAACATTTA
>P_4971
TTAAAAAAAAAATCTTAACTCTGGAACATCATTATTCACAT
>P_4972
ACGCTACAAAACCTAAATTACACGAATCATAAACAGGCTCA
>P_4973
CCCACCAGCACCGAGCTCGCCCTCAGCAACGTCACCAGTCA
>P_4974
CCAACCTTAATAGCAAAATGCAAAACCAATGAGAATTAAAT
>P_4975
TACTTGCATCCCCACAACCGCATAAATGAAAAATAGAAGCA
>P_4976
GGAAAATGAGATGATGATGGCCCGAGCATGGAAATGGACAA
>P_4977
GGTATTTCCAGCCACTCCGTCGGTGACCAACATAATGGCCT
>P_4978
ATCATGAACTTTCAATACGTCGGTGATCGCCTTCACGAAGG
>P_4979
CAGACTGCACGCACATTTCGCAGCACAACACACTGCTGGCT
>P_4980
CGTTTTAAGTTCGTCGAATGCAATGACATGAAATATGGCGA
>P_4981
ACAAGGAGCTGATCTCTGCGCATGGTTTTGCTAACAACCAA
>P_4982
TGCAATAATCTATCTAATCCCAGTAAAATATCCCCGAGCTC
>P_4983
CTCAAGGTATTGCTTAAGCTCGGTCTGAATGCGCTTTATAA
>P_4984
TTGAAATTCAGTTTGAAAAGCCGCAACCAAAAAAAATTGTG
>P_4985
TGCTGGGACCAAATGAGATACGGCGTTGAGTTTTAAGGATT
>P_4986
ACACGACTTCCGCCGACATTCAGTTCCGGTATTCGATGTTT
>P_4987
CATCTTAAAGAACCAGCCAGCATGAAGGTCACAGTCACAGC
>P_4988
ACAAAGTGTCCATTCGGTGTCGAGGTTTATCTACTAAAGTG
>P_4989
CATGCCAGCGTTCTGTGCAGCGGCCTTGAGCATCTGACTTT
>P_4990
GAAATTCAAAAAGCAAAGTGCGCGAGTGTCTTGTGTCAGTG
>P_4991
AATCCGAGCGAAAGAGCGAGCGGGCGCGAGTGTATGCGCGA
>P_4992
CGATAAATAAGAGAGTTTCGCCTGAAAAAAAAAATGGCAGC
>P_4993
CAAGTTGGCGCAGAAAATTGCCTGGGAGTGTCGCCAACTGT
>P_4994
AACTTTCAATCGGCTTTTTGCGGGCGAGGTTCTTGTGGGCG
>P_4995
AACTGTGAGGAAAAAAATCACGGCAAAAACAAGAGAACAAG
>P_4996
GTGGTGCTGCGAGTGTTTGCCGGTGTGGTTAAGTAGAATAT
>P_4997
TATCTTTCTAGCCTTTTTCGCGTTAGCCTCTTTTTTTTGCA
>P_4998
GTCAAATTTAAATCAATTTTCATGACTTTACAAAAAGCAAT
>P_4999
AAGAAATATTTTCAAAAATGCTGCATTTATGCTGACGACCT
>P_5000
GTTTTCAGTGGTGACTTTCTCGGCAAAATCCTAAAAAAGGA
>P_5001
GAAAACTGGTACAAAAAATACCCGGAGGATTCTAAAGGGGG
>P_5002
TTTTGGAAGATTTCAAACTGCGCGAGTGGAAAATCAAATTC
>P_5003
AGCGCGAAGACAGACAGATTCGGTGGTCTAAAATATTTAAT
>P_5004
GAAATATTTTTTATTTGGCGCGTGAGAAGTTTATCTTCATA
>P_5005
ATTGGGAGGACAAACTGGCGCAGTCATTGTCAAAAAGTCAA
>P_5006
TTAATTTGCCATGAAGTTTTCGGCGATAGCAATAAACCAGG
>P_5007
AATTAATTTAGACCAATAGGCGATGATGGCATACAATTATT
>P_5008
TTTGGAGTTGGGAATAAGTGCGGTTTATGCCAGTTTGGGTT
>P_5009
GATGGAGTTCCAAATGAAGTCGGGGTGGAGCAGAAAAGTTT
>P_5010
AACACCCTCATAGCAAAAATCGGCCAATACCAAAGTTTTGG
>P_5011
AATTAAATGTCATAAAAGTGCTGTAGTATACTAAAGTAGGG
>P_5012
CAATTTGGTGGAACGGAAGGCGGGGCTAAATAGCTACATAT
>P_5013
ATGATTAATCGTCTGCAGCACAGTAAATTGCAAATGCACTA
>P_5014
TTCCACAATAGAAATCCGCTCCTGAAATGCGAAAAACACAA
>P_5015
CAAAATTACAAAGCCGCCTACGAGGGTACCAAATAAGCCCC
>P_5016
ACAATTCCGCTTGACAAAAGCGCACACAAATAACGGAGGAA
>P_5017
TTGAAATAATTGAATAATTGCTGCCCTAAGAAAATTGAGGA
>P_5018
CATCTCTGATACGAAAAATACATGCCCAAGCCAAAGCACTT
>P_5019
TGGAAAGTCGTTGCCAAATTCGGCGTCACATGTTGCACTTC
>P_5020
TTCTGTAAATACGAAAATGGCCGGAGCAATTTTAATTCACT
>P_5021
TATATGGGCATTATAAAAAGCCGTAGAGAAGTATTAGTAAT
>P_5022
AATTGGGCTTAACACAAATGCGCTAATTTTTAACCAATATT
>P_5023
ACAGTTTGGCCATAAAGTTGCGCTCTTAACGTTTCTGCAGA
>P_5024
TCTGCGATATCATGAAAGTTCCTGAAGGTGAATCTCAGCCA
>P_5025
CTATAATTATAATGCGAACCCCTGATCAAAGTCCCACCAAA
>P_5026
GTTTTTTACCCCTTGAAAACCGGCATATTCGGGCATTCCCA
>P_5027
TAAAAGGAAAAGTCAATTGGCCTGGTCGTTCGTCTTGTTGC
>P_5028
GACGAGTATGTGCCCAAGTTCGAGGCCATCTCGGAGAGCGC
>P_5029
CCAAGGCCTCCGCTAGGACGCGATATGTGGTTGTCTTGCCC
>P_5030
CTTAACTTAAACACAACTTGCCTTGTCATCATAATCGACAA
>P_5031
TATAACCCACCACAAAATCGCGGTCGTCTCTGTTGTTGCCG
>P_5032
CCCACTCCCTCCCTTCCCCCCTTCCCCCCTTCCGGCACCAC
>P_5033
GGCTAGAGATACAATTTTTGCATAAATAATTATTTCCCTTG
>P_5034
GTTTAAATGCCAGTCAGGCACAGCCGCAAAAAAGCCATTAA
>P_5035
GTGGATCCTAAAGCGGAGCTCGAGGACTGTTATTTTACGAC
>P_5036
TTTTTGTGTCGTTTTTTTGTCCTTGGCAACATTTTGCGCAG
>P_5037
CTCTCGGCTTGATTAAAATGCAGTCAAGTCGAAACTTTATT
>P_5038
TCAAGGCAGCGCAGTTGGCGCAGCACAATCGCCATCAAACT
>P_5039
ACTGGCACCGCCTCCATTCGCGTCAAGGACCTCAACGACAT
>P_5040
ATTATTATGCTAGGAATTTGCTATTTTGGGAATTTGCCCAA
>P_5041
GAAAGCGTGTTGATTGAGCTCATCAACAGTTGGAAATCAAT
>P_5042
AGTTTTTGCTTATGAAAATGCAGCTTCCAGTCGAGGAGTGA
>P_5043
CCTCTCATACGAACAATTTTCGGCCAGAGAAAATTGTTGAT
>P_5044
GTCAGCCGAACAAAAAAGTTCGAGAGAGAGGAATATTTTTA
>P_5045
TCAAAAAGGTACAAAAACGACGGTCGAAACATCTCTAATTT
>P_5046
GCGTAAAAGCGGAAGAAAAGCGAGTGCGATTCGAGGCGAGG
>P_5047
TTCCTGTTTACTTCGACGGGCGAAAATTTGCGTGCAAGTTG
>P_5048
CTGGTAAAAAGAAAGAATCGCAGTTCATCTATTTTTAAACT
>P_5049
GGCCAAGAGAATTTGTTCCGCAGTTCCGGTCACAATATCAA
>P_5050
CTTGGCCTCCTGAAAAGTTGCGGCTGTGAATATGGCATCCA
>P_5051
CCTGACATCAAAAGTTGTCTCGGCACTGTTGTCTTTCACCG
>P_5052
GTTTAATTATTCATTTGGGACGGTGACATTTTGGACTTGGA
>P_5053
ACACGATTAGCATTTGACGGCGGTTATATATAAACGCTTGA
>P_5054
TCAAATTTGTATGTCCAACACGAGAAACCGGCAGCAGGAAA
>P_5055
ACCTACCGCAATAAATTCCGCGGAAAAACAAAGCAAGTGAT
>P_5056
ATTAAAAGGAAATGATATCCCGCTGCCATCTTCAAAGAGAC
>P_5057
CCGACTCGTGCTAAATTTGGCAAGAATTTTTCATGTCCTTA
>P_5058
AATTTTTATTGGACGATGCACTGCACTGGGAAAATTCAATT
>P_5059
GCACGGTGTATTTGAAAAGGCTCCAGCATTGAAAGTTTGTA
>P_5060
TCCGGAAAATCTGTAAGCCACGGCAACATGACACTGGCCAG
>P_5061
GGGAAAACATATCGAAAATTCATTAAAAAAAATATCGAAAA
>P_5062
CCATTTTCCGACGACCAGCGCCCTGCCAATTAAATATGGAA
>P_5063
GCGGGGTCAAAGGTCGTCAGCGGTGGGACGAAGGACTTATT
>P_5064
GCGTATGCGTAATTAAATTTCATGTGCAAGAAAGCCAAACA
>P_5065
CGACTGCATATGTAAAAACGCATACGCCTGGTGTTCGCAGC
>P_5066
GACAAACATGCAGATAAACGCGTACGTATGCACATATACAA
>P_5067
ACAACTTCCCCAGCCAATCGCGATGTTATACAAAAGACAGG
>P_5068
TTTCATTTACAGAAATTAGTCGGTGATTTCCGAAATCGCAG
>P_5069
TGACCCCCATAGGGCCGCCGCATATTTGTGGTTTTCGGTGG
>P_5070
TGACTAACACTCCACATTTGCATGCGAATATTATAACACAC
>P_5071
GTTTTAATGCACACAATATTCGCTCCCTAACAATTTAGCAA
>P_5072
CTCTTTGCCGCGCCGCAATGCCGCAATATTAAAATGACTTT
>P_5073
CACTTGATGCATGATGACAGCAGCAGGGTAATAATGACAAC
>P_5074
ACAAATTTGCGTGTTGTTGCCGGCGTCGTTGTCATTAGAAA
>P_5075
CTCAAGGTCGAAAGGAAACGCCGTCGGACTATGAGTCAGAA
>P_5076
TTCATAGCTAAAGGATTCCGCTGTAGTGGAGTTGTACAGAT
>P_5077
AGTTGACCCACATTAATGCTCGGCTGCGCTGTAAATGCTAC
>P_5078
CAAAATGGCATCTTCCAATACCCTAATGACCCGACAGTAGT
>P_5079
CGGGTGCAAGCGAGAATTTTCGGTTTGTTTATAACTTTAAC
>P_5080
TTAAGGCTAGAGTCCAGCGGCGTCCACGACATACTCATATT
>P_5081
TCCTCTTCATCGGGCAAAGGCGGCCCCATAAAACTGTTGTT
>P_5082
ATAAGATTTTGTATAACACTCAGTAAAAAGCCAAAATCATT
>P_5083
GGCGAACAGGCAAACGGTGACGGTGGCCAAAATAATCACTG
>P_5084
GAAGTTGAACAAGGAAAACACGGCAAAGTCCTCGAATGGCA
>P_5085
GAGAAGGCAGCAGCCGTAAGCGAGGAGGTGGTCAGCCGGAG
>P_5086
TTTGTCACTAATTAAAGTGTCGTCCTCGATGATAGGCATAT
>P_5087
AACCAGGGGGCTTATTAATGCGATAACCTTGGCTGATTTAA
>P_5088
CCGAAAGATCGTTCGACTTGCGGCTGAGGTTGTCTCTGGAT
>P_5089
ATGCTTCACTTTAATGGGCACTTGGACACGAAATCCGACAT
>P_5090
ATTGACTCTTTTAAAAACCGCGTTAACAAAGCAATTAATCA
>P_5091
CAGCGAAGAGGTGCTAAAAACGGTGCCCATAAAATACACAA
>P_5092
GTCTAAGCCCATTACAAAAGCTGCAGCGACAAGTCGGCTAA
>P_5093
GTGCGCCATATTAAAAATGGCGGCAACCGCTTTTCCTGTTT
>P_5094
AGGATTGGAAACTTTGAGTCCGGGACCAAAGTCAGTGAAAA
>P_5095
TGAGTTTAAACTTAAAAATGCAAAAACGTAGAGAGTGCACT
>P_5096
AACAAAAGGAGCAGGGCAACCAGCAACACAACAGCAGCTCC
>P_5097
CTGTGCGCCTGTTACAATTCCGGTCTAAATCTAAATGATGC
>P_5098
ACATCCGGATAATCATCGCACAGCATCTCCACCAGGGCCTC
>P_5099
ATAAAGGTTTTTATCAGATACAGTGTTTACTCATTTGGTAG
>P_5100
ATTAGGATTCAAATTGTGCTCGGTGGCGTCGTCCTCGTCCT
>P_5101
TTTTTCTGGCAAACAAAAGGCGCGCGCCCGTTGGCAGCTAT
>P_5102
TTTTCAATGCCCGAAAACTTCGGCCGGGAACACACGTGCAG
>P_5103
TATTAAAGCTACGAAATTTACAGTATCTGCGCGAGCTGAGC
>P_5104
GCCAATCGCAATCGCAAGTTCGGCCAGTGTTTTATGAGCCC
>P_5105
GCTGCAGCCAACATTTTACGCCGGGATATTCAACACCAAAA
>P_5106
TTGTTAAATTGAATAAAAATCGGCATCTGGAAAACGGAAAA
>P_5107
TTAAGTGTCCCTAGCTGGGGCGAGGACCATTAATCAAATCT
>P_5108
ACAACTGTGGCAATAAATTTCGAGCGTGGCCCATGACACGA
>P_5109
ATTGTATCCGCTGTTATCAGCGAGAAGAAGCCAACGAACAT
>P_5110
GAAATGGAGCTGGCCAATCGCATGGAGCCGGTGCCGCGTCC
>P_5111
GTTACTTGCATCCGGATCGGCGGGGTAAGCATCATCTCCTG
>P_5112
GCCAAGCTTAAAAGTGGCGGCGTCGGCGACGTCGTGTCAAT
>P_5113
TCCCAAAACGCCTACACATGCGTGAGCCATAAAATGGTCAT
>P_5114
AAATATAAAATATTTCTGCTCGGCACTTGTATTTATGTTAA
>P_5115
TGTAAACGACACAGCAGTCGCCGTGGGAAAAACTGGGAAAC
>P_5116
AGAAAAATGAGCTTTCGCCGCATTAGAAAGGAAAATAATCA
>P_5117
GCTATTGTGGGCACTTTTTGCAGTCGGTCTTGATGCAGTTT
>P_5118
TGTTTGATATTGAATAATGGCAAGAATGGTCAAGGGAAGGG
>P_5119
ACACGCATGCAAGCCAAACGCGTCCTCTGCGTTCGTTTCGG
>P_5120
CTTAAGATGGCCGCAATCGGCAGTAAGTCAGTCTGACTGGA
>P_5121
CGATCGAGGTGGCCAAGTTTCAGGGTTGGCATGCAACTCGG
>P_5122
GTGCTGTGGCTGCAATTGCTCCTGGTCAAGATCCATTCCAT
>P_5123
AGAATAAAGTTTAAGTTTTGCGGTATCTTCTTTTATTCTCT
>P_5124
GATTGATGTTGACCACTTCGCCGTACTGCGAGAATACGCAA
>P_5125
GATGACTATGCCACCTTTCGCGATCCCTACGTGCACACGAT
>P_5126
AGAAAATCCGAATCAAAATGCGCGCAAAATGGAGGCCAAAT
>P_5127
AAGGCGAAATAAAAAAAAAGCGAGTGGAAGAATTAAGGACG
>P_5128
AGGAAAGAGACTGCTTTTTCCAGCATTGTGCACTGATTTAT
>P_5129
TTTTTCGATGCCATAAATTGCGTTGGCCAATTAGGTGGGTA
>P_5130
AAAAAAAGTAGTTAAAAATGCAGTCCTAAAATAAATGATTT
>P_5131
GCGCATAAATTTTTTGCGGGCGGTCGAAAAAGAAAAAGAAA
>P_5132
AACACCCGACTGGCCTGGGCCGATATAAAGGCAGCAATTTT
>P_5133
ACAAGTGTACAGCCCACCCGCGCGCATTACAATCAGCACGA
>P_5134
CATCGCTCGGTGACGAAGCCCAAGGACGTCAAGTACAAGCG
>P_5135
GGTTATGCTCAACCATCGCTCGGTGACGAAGCCCAAGGACG
>P_5136
TCCTGATCATCATCATCCGACCCGGATGACAATAGGTCTGC
>P_5137
GTCAAAAGCCAACAAGAAGGCGTCCCCAGAGAACGATGATA
>P_5138
GATAATTTCGATGAGATTTCCATGTTTGCCTTAAACTTAAA
>P_5139
CGGGTTTAGGACCATTTACGCGGGCCCCAATTATATGAGCT
>P_5140
ATACAAAGCTAGATTGGTTGCACGAGGATTCACTCAAAAAT
>P_5141
AGGAAGTCTCATATAAATTTCCTCTTTTAACGTGCCATTTA
>P_5142
AAATGAGCTGGATGTCAACGCCTGTTATTTCGGAAAATTCC
>P_5143
CATACCCTCCCGTTACCCCACAGCAGCGACCTATGAAGATG
>P_5144
AACAACTGTCGCACAAGTGTCCCGCACAAGGACGAGGATGT
>P_5145
TTTCGCTTGACATTTAAATGCGTGTACACATACCCACGCTC
>P_5146
AATGACTTAGACTTGCAGAGCAGTATAAAAAACGTACGAAA
>P_5147
TATTGGCAAACATTTTGGCGCAGTGTCAATTAATTTGCCAC
>P_5148
AGAGGTTAAAGGGGTCGACGCGGTTACAGCCACGGTGCATG
>P_5149
CAGCAACACAATGAATATTCCGATGACAGCACACGCGAAAT
>P_5150
CATACAGAGCTACCGAAAGGCAGTGGAGGTCAACAAGCGGG
>P_5151
TTAATTAGCAATTTGCTGAGCGGCCTTTGTGTTCAATGCTC
>P_5152
ATCTTGTGGCTACTCGAATGCAAGCGAGGTGTAACTAGAAT
>P_5153
TGGAAGGTAGGAACTGGGAGCCCTGGAAGAAGATGTTAGCC
>P_5154
ACTTTCCCTCTCTCAGGTGGCAGGGGTGGGCGGTGCAGACG
>P_5155
GCAGCCCAACAGCTAGTCCGCACCACCCAAAAAATAGGAAA
>P_5156
TTTGAACAAATTTGCATTTGCAGCGGCAACAACAAAGGGTT
>P_5157
GCCGCCAACGCAAATAAACCCCGGAAAGTGGGCGGGGAAAA
>P_5158
CTAATGGCAGCGACAATGCGCCGCAATTACGAAAATAGTTG
>P_5159
TAATACTGCGTCGATTTTTCCAGCGCCATTCGAACGATTTC
>P_5160
ATCGTTACCAATGTCCACGTCCTGGACGTTCTTTTGCACGG
>P_5161
ATTCCATTTGAATCATGTAGCCCGAATGCCCTTTTAAAACT
>P_5162
AATCCCCGCAAATGTGAGCTCCCGAGTGCCCACATTGTGTT
>P_5163
CCGAGATGGCTTTTGATGCGCGGTCGCCTGGAGGAGGCTCT
>P_5164
AAAACACAGCAAACAAAACGCAAGAAATCCACATAATCACA
>P_5165
GAAGCAGGGAATAACAAACGCTGTAGTTGTAGACAGGGACA
>P_5166
GAGGACGATACCTCCGATAACGGTACGTGCCAGGGGTGTCC
>P_5167
GGAAAATCGACAGCCACGGGCGAGCGTTTTCCAGCTTCCGT
>P_5168
CCCATTCCAGTTGGAAATTGCATGCGAGCACATGGGAAAAG
>P_5169
TGGCAAGACAAAAACAAAAGCGGAACTTACACACGGCCCAC
>P_5170
TACAAATGCGCTGAATTCCGCTCCATCAATGATGGGAAAAA
>P_5171
ACTTCTGGTCTACAGGAATACCTGGATGCATTCCAGCAATG
>P_5172
CCTTAGGTTTATTTAACTTACAGGAAAATTAAATGATTATG
>P_5173
GTACTACTACCATTGTTGGGCAGGGTCACTTCAGTGAGTTG
>P_5174
GAAAACTCGCCATAAAAATGCGAGTTTTATAGGAATACGTG
>P_5175
CTTGCAGCACGCACAAATCGCAATGACACGATTAATATTTC
>P_5176
GTTTTCACTCAGCTAGCAATCGGCCAGGTTCAAAATGTGAT
>P_5177
AAAAACACTTGTACATAAGGCAGTCCTAAGTAACACTCCTA
>P_5178
ATGGGATCGCGGTCAAAGTGCACGGGTATGAGAACAACAGG
>P_5179
CGAAAGTACAATGAGTACGGCAGTGATATAAACAAGAGACT
>P_5180
TTTTTCCCCCCAGTTTGAGGCATTGATGGAGCGGCCCCAGG
>P_5181
GCACAGAGCAAAACAAACTGCATGGGTCGCTCTCTTGGGAT
>P_5182
AAAAATCAAACAAAATGGCACAATAACAACGAAAAGGCAAC
>P_5183
GCCGAATTCGCCGGCGCCGGCCTCACCTCCCGTCGGTTTCT
>P_5184
TCTCTAGATCGGACGAAAAGCAGCGGTGAGAAGCGCAAAAA
>P_5185
ATTCAACTGTTTTACTAATGCAGTGTAAACTAAACTAAATG
>P_5186
ATTGCTGAGAGGGGAAAAAGCGGTTCTAGCATCAACACGTA
>P_5187
CCTATAGACTGAATAAGTTTCGATCCTAAAATTTTGGGGCT
>P_5188
AATTTTTGGGCAAAAAAATCCGCAAACGATTAAAGCTTTTA
>P_5189
TATTTTATAAATATTGCCGTCATCAATGTTGTAAAATCCCA
>P_5190
TAGCATTGTTAAAGTGCTCTCCTCCTCGATTCTCATCAGAG
>P_5191
TTATTATTGAAGAGGTCATACGGGACAAGTGACACTGTCCC
>P_5192
CTTGAAAGACATAAATCAGGCGGTACTTCCATTGCTCATAT
>P_5193
CTTATTATACGCGTGTAGTGCGGTGAGACAAAAATGACTTC
>P_5194
CAACAAGCTAAGGAAGAGAGCGGCAACCCCATCTGACCATG
>P_5195
TCACACAAAGAGGAGAAACACATGTACGCGCATACCTAGAC
>P_5196
ATTACCCACCCCGATCAGCGCGAGAAGGAGTGCAAGGGTTT
>P_5197
GCGGGGGGTGGGCTGTCCGGCGCTAATTTCGTGATGTTATA
>P_5198
GAGATAATTGCGCTCAACTGCCTTCGAGTGGCTAATCTCAT
>P_5199
AATTAGTTGAAGGTGTGGCGCCCGGGAAACTTCTAACGGCA
>P_5200
AAGTGTTCTGCCAACGCCTGCGGCCAGAGAGTCACATTAGC
>P_5201
TTCCCCGACTATCAGATACCCGGTACTCAGCTAGTGGGAAC
>P_5202
CGATCAAAACGTGAAACGGTCAGTGTCCTTATCTGCATACC
>P_5203
TTGCTAGTAGTTCGATTTGGCGTGGCTTAAAAACAACCAAC
>P_5204
TAACTGTCTGGAATCGAACGCAGGAGTTTCGGTCTGGGCTC
>P_5205
TCCCTTAAACTGGTAAAAATCGGGATTTCTTTCTGTCCTTT
>P_5206
CTTACTGCAATAACTCAAGACGGTAGCAATTTTCTGGAGGC
>P_5207
CGACTGTAGCCGAAGAATTTCGTGTGCGGGTGGTTTTCTAA
>P_5208
CGGGTCATGTGTTTCAACTCCGGCCACCGCCATCTTGAGTA
>P_5209
ACTTAAAGGCTTTTATCGGCCAGTACGTGCATGCCTGCTCA
>P_5210
ACGTTCAACAAGCGTTTGATCGAGGGTGGCATGATGGCTTA
>P_5211
CCATGACCCCATAAGGAAAGCGGTTATAACTTATTAAACTT
>P_5212
AAAAAAAACTATAAGCAAAGCGGTTGTATTGTTTTGTATTT
>P_5213
GATTCCACCGGATCATGCTGCGGTGTGGAAAAAGTGTCTTC
>P_5214
AAAACACTCAAATAGCAAAACGATAGCAAAAATTTTGCAAA
>P_5215
TGTTAGGTAAAAACAAGAGACGAGAACGTGTATATGTGTGC
>P_5216
TGAAATTTTGCCAATATACGCAAGAGGGAAGCAATTTGACC
>P_5217
ACGAATGAAACATGTAAAATCGGTGAAAATATACAACGCCG
>P_5218
CAGATTCCAGCCACGCAAGTCACGCTCACACTTTTGTAAAA
>P_5219
AACCTAACTCTATTGAACTACACGGATAACTGGCTGCCGGC
>P_5220
AACAATATATCGTTAAAATACGTTATCAATTCACGAATACA
>P_5221
GTTTATTGTATTATTTAAAGCGGCTGCAGCAAATAAAATAC
>P_5222
GTAGAAGCCACGAGAATATACAAGGGCAGCGTGCAGGCGAA
>P_5223
AAGTCCATGAAAGAATGTCGCTTGAACTCTCGAAACCGAGA
>P_5224
TAATCTCTCAAGAAATTTTGCAAGACCGTACCCGTGAGCTT
>P_5225
GAAGAGCGGTATATCTCCCACCGTCGCAACTTTCCCCTGCT
>P_5226
TTCGACGAGGTGTTATTGCCCAGCCACAACACGCATCATGT
>P_5227
TCCTGTGAGCGGTTCTTACTCCTGAGTACAATTTTGAGATG
>P_5228
TCCCTCCCTTAAGTGTAGTCCATGAGGGCTCCTCCTCCACC
>P_5229
CCTTCCTTCAGTTTAATAGTCCTGATTATTATCTATTTGGG
>P_5230
ATGTAACAGTCGGGAGAAAGCGTTTCCGACTGTATAGAGCT
>P_5231
AGATAACCTTACAACAACCGCGTGTGTGTTTTCGATAAAAA
>P_5232
TTTTTCGCCGAAAGTAAAAGCAGTAAAAGCAAAGCAGAATT
>P_5233
TATCAAATCGTTGAGGGGGGCAGGGTTGTGCTGTTGGACGT
>P_5234
ACATAACAGAGATCAAAACTCAGGAGAGGTAAAAAGAGCTT
>P_5235
TTAATTTAGCCCAGTTTGCTCCCGACCCAGACCACAAATCA
>P_5236
AAGAACCGAACCTTTCGGGACTCCACCGGTGACCTGGGGGC
>P_5237
CTACAAGTCAAGAAATATTCCGAGAATTACTTTATTGAAAT
>P_5238
GTGCGCAAAAGGGGAAAATACGGGATCCCCGTGGCCTCTAA
>P_5239
GCAGAACTTGACAAAAAATCCGCTAATCGTTCCACTCGAGT
>P_5240
AGATGTATTTGTTCCAGTTCCGTGGTGGCTAAATTTTAGCT
>P_5241
CAGTCGGTTGAAGACTTCCACGAGGACGTCTACAAAAATCT
>P_5242
CGCACACAACCGACTAGAAGCGCGATTGATGGACGCGAACA
>P_5243
AATGAATATATTGTAAAATGCCTGTATTAAGTATTAGTGTT
>P_5244
CATCACAAAGATGAACCGCGCCGCATTGACAACCTGGGAGA
>P_5245
TTAGCCGAATTATTTAACCACAAAGCTGCATTCCGGTTTTG
>P_5246
TTGTCAGGTCTCGCAGCCGCCAGTAGTTCTTAAATTGGTCA
>P_5247
TCTCTCGATAGGAGGTAGCGCGCTAGACGTCCTGTTTCGGT
>P_5248
AAAATCGGCAGCTTGTTTTACCGTAATAGGCGATTTTTCAG
>P_5249
ACGAGTCTATCGACACCTCTCAGCATTGAGGTCAAAGGCTT
>P_5250
GCATCGCACGCGGGTGGGAGCGGTAACTGGACCAGAAGCAG
>P_5251
AGGTGTCATGGTATGGGGCGCAGTATCCTATTATGTCCCCT
>P_5252
AACTATACCATGCAGTTACTCCTAAAAATGGGAGCGCGAAG
>P_5253
TACGCAGCTTTTATTGCCCGCGGAAACTCAGAAGACTATTA
>P_5254
ACCTAACAATAAAATCATGCCTAGACCTCTCTTCCGACCAT
>P_5255
ATATTAACTTTCAACAACTGCATGGTTAAGGTCAACAGCCT
>P_5256
GGAATGTGAGAGTTGTCAGGCGGCCAGGTCGAACGGAAAAT
>P_5257
CCCACCAGAAAATGACCCGGCGTTAATATGTCCTCACCATC
>P_5258
TGAAAATCACATTTTTTCGGCATATCTTTCAAATTTTGATG
>P_5259
GCGGAGAGACCGTGAATTAACGGTACCGCACTGGACCTTGG
>P_5260
AAAAAGAAAACATACCAGCGCATGATGATACATTTGACGAC
>P_5261
ATAAACCAATGAGGCCAACTCCTGCGTTTGTGTTTTATTTA
>P_5262
ACTATTAGGCTGCTAAGCGACGAGGACGAAAGGATTTCAGT
>P_5263
GAATTATTCGATGTTTTCACCTAAACTACATTTACACATTG
>P_5264
GCACAGTGATTGTGAAATGGCGCGAATTCGAAATAAAGCTG
>P_5265
ACGAATTGTGGCGGTGACCGCAGTGTTGAAGGGGAGAGCTT
>P_5266
CTTTTAATCCATATCATTTGCAATATTTAGGGGAAATTTAC
>P_5267
AGTATTTACTGCAGATCTGCCCTGCCCAAACGCCTATCATA
>P_5268
TTTTAGTATATCGACAGTTTCGGTAAAGGAATAAGGCCCAC
>P_5269
ATCCGATATTTTGCACTCGGCGGCAAAATTGGCACAGCGGA
>P_5270
AAACCCCAGCCGTTGAAACGCAGTGGAATCTGACCGCCAGG
>P_5271
AAGTGCCTGTGGATATGGAGCGATAATTTTACACCGTATAG
>P_5272
TCTTGAATATATTGAGTTTGCCCCAACGTGATCTGGCCAAG
>P_5273
CTACGCACACCCAATCCACACATCAACACTTACTGATGAGA
>P_5274
CAACCTCGCATTGGCATTCGCCCGGGTGCTGAAGAGAAATA
>P_5275
AAAGCTAGCTAGCTAGATGTCAGCATTAGAAGCACTCTTCT
>P_5276
GGAACGAGCGTTTAAATGCTCGGTCCACGGCATCTCCCGAC
>P_5277
AAAACTCTGTGCCACACCCACTCTAACGACCTAATATCAGC
>P_5278
AGCAGAAATCTTCATTTTTGCTGGAACCCCTGCCTATGACA
>P_5279
CGCCGGTGGCATGGAAAAACCCTGAGGGCGCTGAAAGTTTG
>P_5280
ACTGGTGTTCATATGTGATCCGGCCATACCAAAAAGAGAGT
>P_5281
TAGTGGTGCTCTTCCATTTCCGGGAAGGCGTAGTCGGGTTT
>P_5282
GCTGCTTCACATGGACATGGCAGTTGTATTAAAAGCAGCTA
>P_5283
TCCTTTACTTGTAGTCCAGGCGGTAAAGACTGCTTAATTTT
>P_5284
ATCAGTCATAATTACTTTGGCGTGAGAAAATTGTTGAAGTA
>P_5285
GAGAATTCACATAACAAGCTCGTGGATTGCGTTCTACAAAC
>P_5286
CCGTATTGTACGATAGGACCCGGTCCCTAAAGTAGCTGCCA
>P_5287
TCGACCAACTCCCTTAAAAGCGTGAGATTGTTTAAATGGGC
>P_5288
TAGCTGTCCACAAGTAGGCACCCGAAGTTGTACCAGGATTT
>P_5289
TTATGGTCGCACCTACGTTCCGGTGCTTCATCTTTCGATGG
>P_5290
GAAAAAATGTTAAAATTTTGCTGGGTTGGGGCTATGCCTCT
>P_5291
GGACCCTGTTTTGGTTTTCGCTGCCACATGACTTTTGTGTT
>P_5292
CAAATCAGTTAGGTCTTCGTCGTTGTCGCTCTGCCATTTAA
>P_5293
AATTTTGCTTGTAACAAGCGCCGCAATTTTCCTAGCAATGC
>P_5294
TGGCTAGTGAGAACATAACACAGTCGGAAACGCTTTCTTCT
>P_5295
GCCATACAACAGTCCCAGCTCGGTAGTTCGAAACTGATGCG
>P_5296
GCTACGAGTAGTTTTTGACGCATCCGCAAAGACGACAAATT
>P_5297
AGTATAGTTTCCCTTTGGCTCGGTGATCGTTTGTTCGTGTT
>P_5298
ACGATTACACCGATGTTTCGCAGGCAAATTCTCAAGCTCTT
>P_5299
GTTTTGATGAATGAATTTTTCGAAAACGACCACAAACAGTT
>P_5300
GATTGTTTTTAGTCAAAAAGCACGAAGTGATAAACAATGCC
>P_5301
ATGCCGGGCATCTTTTTCGGCTGTCCTGGTCCCGAAGAACT
>P_5302
GAAATTACTTATTTTAAGTGCATGTTTAATATAACAGGACT
>P_5303
CTCCAAAAATTACATAAAACCTCTAACAGAATTAAAACACT
>P_5304
AGTAGTCGATAGCCATTAGCCAGTAAACTAAACATTATCCC
>P_5305
AAGCTAGCGCAAGCCTACCCCCTAAGCAATAGAAATTCAAT
>P_5306
TATCTAGCTGCAGCAAGACACCTGCGAGGCCGGACGAACTA
>P_5307
TGGGTGTCATATGGCTCAGGCGGGGTCACGCAATTCTCTGA
>P_5308
GCGAGGGCATTCGCTTCGCACCTGACCTCCACCTTCATCCC
>P_5309
TTAATTGCATGTGCAAAATGCCTTGCCACATAATTCTATAC
>P_5310
AAAGGAAACAAGAGAAAATGCGATAGTCAGCTAGTGTGATA
>P_5311
CCATTTATTTAAGCTTGACACTAGGTTGTCCAAAAGGTTAT
>P_5312
TAGAACGAACTCGATTTTTCCGTTATTTTTGTCTTTGCTTT
>P_5313
GGTATTATAATTTTTCGACGCATGCCTAAAAAACGAATGAT
>P_5314
ACCCTTAACCTCAAAAATTTCCTTAAAAAAAAAACGTATCG
>P_5315
CTGCAGCGAGGGACCCCCTGCAGCACCCCCACATTTAATAA
>P_5316
CCTTTCGATGTTTTATTTTCCTTAAATAGTGGTGACGTTAC
>P_5317
CCGGCATGCCAGGCCACTCGCAGCAATCGCAAAAACAAGAA
>P_5318
TTCTACTCTAATTGATAAACCAGTCATTGTTATTTTTGACC
>P_5319
ATGTCCCTTACTGAGACCGGCGTTGGAAAGTTCAGGCTCCC
>P_5320
GGTTTTGCTAATAGAATTTTCGAGGCCGCAGAGAAACTAAG
>P_5321
CAGAGAGCTTAGTTTCTCTGCGGCCTCGAAAATTCTATTAG
>P_5322
AACTAACCCGGCCCTCGACGCTAAAATGATAAAAATTACCA
>P_5323
GTACTATGTATGTTTTCCGACGAGAAATTTTGATTTCAGCA
>P_5324
GTGATTATAAGTCCATCAATCGTCAATTAGATAATTCATAG
>P_5325
AAGCTATCAATACCAAATTGCAGTCGGTTAAAATATGCTTA
>P_5326
CTCACACGCCCAGGCGGACTCGTCAATGTCACCGCCACTAT
>P_5327
GCTAATTTTTTTTAGCTAGGCAGTAAAAAGTAAAAAGTGGG
>P_5328
TACATAGCCCACTCCAAAATCGGCAATCAAAAATATGGTGG
>P_5329
CAAAAATCACGTTTTCCCCCCGGTGTTTGCATGTTTCATCG
>P_5330
GGTATCACCCCATTGTTCCTCAAGCGCAATGAGATGCCTCG
>P_5331
GATATTTGTTGCAAACATTTCAGTAGCTGCGTTAAGCTCGA
>P_5332
AACAGAGTTGAGCGAAAAGGCGATAGCAACTTGCACAAATT
>P_5333
GGCTTGTTACAATACATTGCCCCTACATGGTAAAAGAATAC
>P_5334
ATTCATAAATCAGCATTTACCGGTAAGCACATTGAGCCCAA
>P_5335
GCGGATGACGCAACAACAGCCAGCAGCACTGTGATCCCACT
>P_5336
CCGATTTGGTATGGCTCGGGCAGCACGTGTATTGGACATTG
>P_5337
CCCTTTCGGTGTTCCAAGTTCACGGAGGATAAACGCATTCC
>P_5338
CAAAAAAGACATGTTTTTCTCGGTCGTAGTCATTTTATTGA
>P_5339
ATCAATTTGTATTACGATTTCGGTCGAGTACTTTAGAGTGT
>P_5340
GGAGTCGGTGTTGGGGTGGGCGGCAACGTCAGCATGTATGC
>P_5341
TCACCAAACCATGCAATGCACCCGACCGATAGACGCACTGC
>P_5342
AACTCCAAACGTAGGCAGCTCCACAGGAGCGGATGGTGGGC
>P_5343
AATTCAAATGAGCTGGACGGCATGGAGGCGATGCGAGCATC
>P_5344
TAAAATTCGTTTGGGGAGTTCGGCCTTTGATATCCCGTGCT
>P_5345
ATACTGATAATACATACACACCTGGATGTGAAATTGCCAAA
>P_5346
CGTGGCGCAATTGGTTAGCGCGTTCGGCTGTTAACCGAAAG
>P_5347
TACACAATCGAGCTGACCCACGGTCCCTTCAAGTGGACGAT
>P_5348
CAAGCTAGCTGTTAAAACCGCACGAGAGCAGTCTGCACGCT
>P_5349
TTCCTTCGCCTATAGTGATGCGCGAAATAATTCCGGCTTGT
>P_5350
GAAATACGTGTTCTTGAAACCCGTAAAGAAGATTGATTCCA
>P_5351
AAGCCGTATATTGCCTTCCTCAGCAATAACACCTGGTCGGG
>P_5352
TAAACTTTATTAAATTACGGCATGCATTGTGAAACTAACAA
>P_5353
CTTTGTGCCATTTTGTGGCGCGCTCTCAAAGTGAACAGTTA
>P_5354
CAAAATCCACGCCCATTTTCCCTGAGCAGAGTGTGTTGGGG
>P_5355
TCACCAAACGTCACCTCTGGCAGGAGCTACCGAGACGCCCT
>P_5356
ACAAAGAAGACATGTTTACGCGAGAATTTTGCGGGTGTGTG
>P_5357
AATAAAATTATATCAAATTGCATGGCTCACCACGACCAGGG
>P_5358
GTATATATTAACTTCAAGTGCAGTGCCCAAATGCAGTAGCA
>P_5359
AGTGGTAATCGGTCTAAGAACAGTAATGCTGAGAATAGGTA
>P_5360
ATACCGCAAGGCTGCAATCGCCCTATCGATAACGATGCGCA
>P_5361
CGTATTTAGAATGGGATTTGCTGGGTTATGAAAATCTGTCC
>P_5362
GACATGGCCACGGTCTGCGCCCGGAACTTTTGCGCGGATTA
>P_5363
CATTTGGCCAAAAACAATGCCGTGGGTGCATGTGGCATGGC
>P_5364
GCCCGGAATCGAAGCGAAGGCAGTAAAATTTAAAAGCTCCG
>P_5365
CTTGTGTGGAAAAGGTGACTCGGTCATTCGGTATTTCGAGG
>P_5366
AAGCAAAGCCAGGCAAAAAGCCGTCGCGACGGGGTTAAAGG
>P_5367
GCAATTCAGAATGCAATTTACTGTGGCATTGATTTTGCATT
>P_5368
TGAAACCATTGAATATTTTTCGGTTTCGACTTTATGTTCAC
>P_5369
AATTGCCGTCTGTCAAAACTCGGGAAAATATATCAAATGGG
>P_5370
AGGAAGGGAAAGGTGGATTGCGTGCTCCGTCAAATGGAACG
>P_5371
GCCCAAGTTCACATCTTTCGCAAGAGAGCAAAAATTGGTGA
>P_5372
AGTTGGAGCAGGAGTTGAAGCAGGATAAGGATTTCAGCCTT
>P_5373
ACTTGCTGCTTGTTTGGTGGCTGCAACAGCGATTAACACTC
>P_5374
GCAATTGTAGTCGGTAAATTCGGTAAATTGTTTGGCCTTCG
>P_5375
GGCGTGAGTCCATTTAAACACGCGTTCGATTGCCTCGTTAT
>P_5376
ACTCCGAGCTCTGGGAAGTGCGGTCAAAGTTGGGCCACAGT
>P_5377
CACGTTGCTACTCATTCACGCCTGACTGACTGCGAAAGCAT
>P_5378
AAATCACAAAGGCTGTTTCGCGCTGTTGTCGCTGTTGTCTC
>P_5379
CGTTGCTTTGTGTGCTGCGTCGTCAACGATATCATCATCAT
>P_5380
GACTCGACCTCCCAAAAAGGCAGCAACAATTGCCGAATGTC
>P_5381
AGATGCAACTCATAAAAATTCGATTCCGACCTACGACACCC
>P_5382
CATTTAAGTACAGTCCTCCACAGGGCCAATAACAACTGTTG
>P_5383
CCGGCACGTATAGTTTCCGGCATTGTTGCCGTTTACCGAAT
>P_5384
CCGACAACTATAGTTTCCGGCATGACGGGCTTGGACACTAT
>P_5385
TTTCATTTAAGTGCATTTTCCTGCCTTAATAAATGTATTTC
>P_5386
GCATCCGAGCAATATTTATGCGGGAAAGGGCGTTGGGTGGG
>P_5387
ATGCAGCCGCTAATCGAGCACCTGTTCGACACCTGGATGCA
>P_5388
ATTTAGCAGCCTAAAGGTCGCGGAAATGGATTAATTTATGA
>P_5389
GCTCGTGAGGCAGCTGATCGCGTTGGGCCAACATGCCATAG
>P_5390
ACGCTCCCAGCTTAGTTCGGCGATTTGGGCGATTTGGGCGG
>P_5391
GAAATTAGTTGATTAGTTGGCATCGGCAGAACAAACCTTGT
>P_5392
AACCATGTTACCTGCGGCTACAGCAGCAGTGTCAGTTTGTC
>P_5393
TAGGTGTCGTACCTAAGGCTCGGCCACAAGATTAATTAGCA
>P_5394
AAATACAAATTATTTGAGCGCGTGTTCAACAGAATGCTGAA
>P_5395
CGGATGGAACACAGCGACGGCGGTATCCTCTCTGACGCATC
>P_5396
AGGGGTTTGCGCTGCAATCGCAGTCACCGGCACCCATCCGA
>P_5397
CGTCGGGTCAGGGACTCCGTCGAGGGGGGGGGGAGTGGGCT
>P_5398
TACCATAAATTTTCTGTTCACAGGAAAAAGTCCCTTCCACT
>P_5399
CCCAAATTGCCGGAAATTTACATGCGAATGTCATTAGTTCA
>P_5400
CTCACTGCTGTCAACGACGGCGGTGATCAGCACCGTCTTCC
>P_5401
TCGCAAGATAGAAACTTACGCCCGAAGGTGCAAAAAGGTCA
>P_5402
GAACAACACTCAACACCCCCCCCCCCCCCATTCCCCACAGG
>P_5403
AAAAAAATGCATGATTGCGGCGTTATTATTGCTTTGTATCG
>P_5404
GCTCGCATTAATCACTGCCTCAACGAACTGAAGTCCCTTAT
>P_5405
CCTGATTTTGCCCGCTTTTCCGGGAAAACGCGTTATGGTTT
>P_5406
AGAAGCTCTTCACCAGGATGCGGGGTGGTCGGGTTGATTGC
>P_5407
TTGCTTCCATTTGGAAATTGCGTTAAATTCGTCCCAGGACT
>P_5408
CAAACTAAGCGTGCGGTTGGCAGGGCCTAAAAAAGTGCATA
>P_5409
AATTTCGAATGGCAATTGCTCTTGAGCATAATAATTTGAGC
>P_5410
TCAAATAACACAAAGGTCGGCGGTGACCCTCGGACAAGGAT
>P_5411
TCTTTCTAGCAACAATTTTTCGTTGACGTCAATTTCGCTCA
>P_5412
ATTCGGATTCGTTTTCGAGTCACCAATGGGAAAATTATCAA
>P_5413
ATATTGACACTTTGCTGCGCCCCCATTTGTGGCTGCTGGAA
>P_5414
CTTGTCTCATTTCCATCAGGCTGCCACATCGTCCCCATATC
>P_5415
AACTAATTCATGGATTCGCGCTGTCCCCTTGGCTAACCCCT
>P_5416
ATGAAATATGTGTCCGATTGCGATCGAATTGAGCAATCAAA
>P_5417
CTTATCGCACTTGCATATGGCCCGACTTCCACATTCCCATA
>P_5418
AAAATAACGAAAAGATTTGTCGGGAACTCTTACTTTCTTTG
>P_5419
GAATAAATAAAGAAAAATTCCTAAAACAATGAATATGTGTC
>P_5420
GCCATTTTTTCGTGTGTCGGCGGCATTGGAATACAGTGGCG
>P_5421
GAAAACACCACGCTAAAAAGCGGAAATTAGGGAAACATTTG
>P_5422
AGATTCTGCTATCGAATTTCCTTGCCCAGACGGAGGCTTTA
>P_5423
AAGTCCGCCCAAGGCAAAAGCAGTACAAACTGAGGACACCA
>P_5424
AGTTTTGGCTGCGGGAGTTTCGGCCATGACGTCACTGTGAT
>P_5425
TTTAAATGCCAGCTCCACGGCCGGAGCACCTCAGTTCGAGC
>P_5426
ATTCAATTCAATTCAAATCGCTTGCTCAACTTGATGGCTTC
>P_5427
CCCATTTCAGGGTCTCCTGGCGGCCATTCCCCTGGCCTACA
>P_5428
CCAAACTCACATAAAAATTTCCTGAAACTGATTTAAGATAT
>P_5429
AATTTAATTAAAGAAATTCACTGCACTAAGAAATGCTGAGA
>P_5430
GCCACTGCAAGCACTCTGCGCTCGGCTGAAATTTAATTAAA
>P_5431
GTGGCGACATCGGATAAATACGGAAAAAAATCCAAAAGTGC
>P_5432
AAAAACGCCGAGGACGATCGCAGCGATTTGTGTTTTGGCAG
>P_5433
CTGCTTTCGAAATTTATCGCCGGGACTAGACGAAATCGAGT
>P_5434
AGCAAATGGTTGGATAAATGCTGGGATGACGCCAGTGGTGG
>P_5435
TTTTTTTAAGCTCCTTATCGCCTTATCAACAAAATGCACTT
>P_5436
GTCCAGCTGCAGGCGAAGCTCCTGGGCATCCAGTTGGAGCG
>P_5437
GATTTTCGGTCAATAAAAGTCAGTCCCTCGTCATGGTAGGG
>P_5438
CACTTTTCGTTGAAATACGGCGGCACACTTGGCACGGAGCT
>P_5439
GTTTTTGCACATTTTGATTTCGGTTTCGGGTAGATTCCCAG
>P_5440
GGATTTTCCCTTTGGATAAGCGGTGCAGTGCAAATGCCAAG
>P_5441
CGAAATGCATTGGCTTTCCGCTCGGGCGTTGCGCATACGCC
>P_5442
CTTGTGGTGGAAGAGGATCGCGTGCTGCATGTACAGTTCTC
>P_5443
GGCTCGGATTCGAATCCACTCGGCCACATCCCGCTGCCACT
>P_5444
ATTGAACGATAAGATAATTCCCTGTTTCATGTCGGCAGCAA
>P_5445
CAGCCAGCGATTGCAACAGGCGAGGGAAACTCAAGGGTCCC
>P_5446
CAAGTAACAGGTAAGAATCGCGCTGATATTTTAAATATTTT
>P_5447
AGAAAAACTAGCGAAAAATACGAAAATTAGAGCTGAGAGCG
>P_5448
ACCATGTGCTAGGGAAACCACGACAACAACGTGTTCCCCTA
>P_5449
TTTCCTAGGAGTGACATTCGCGGTTGCAGGATTCGTTCCGA
>P_5450
GGACTCACTTAAAAAGAACTCTATCTATATACATATATATA
>P_5451
AACAGTGTGACCAAATGCAGCGGAAACTTTGGAAATTCATA
>P_5452
ATAAAAGTGGAGGATGTTGGCCGTATTAACTTAAAAATAGC
>P_5453
GAAAAAGCGACTGGAGAACACGCTGCCAGCTAATCGCACCA
>P_5454
CCCAATCGCCACAATTGAGCCAGGAACGTCGCTTTTCGCCC
>P_5455
GCCAAAAGCCTTTCTAAATTCGGCAACTTAATAACCAAGAA
>P_5456
AGAAACGAAAGTTAGTTCCCCGGCATAAGGCCTGTCAGAAG
>P_5457
TGGACTATCTGGGCCCTCATCAATGACAATGAAAACTCAGT
>P_5458
CGGACTGATGATGAACAGGGCGCGGATGGTCTTACCCACCT
>P_5459
AAGATTTCACGCTTAATCCGCAGTGACTACATAGGCATGCT
>P_5460
AAACAGGCTAATAAATTTCGCATGACAGCTTTACTAACCTG
>P_5461
CAACAGACACCCCATCGTCGCATCAAGGAGGAAAACGATGT
>P_5462
ACAATATTCATTTATTTATTCATGAATTAAAAATATTATCA
>P_5463
ATTTTAGAGTAATGAAAAGGCGCTAGCTGTGAGAAACACAT
>P_5464
AGTGGCGCATCCGCAAAGTTCGAGGGGGTGTTACACTAAAT
>P_5465
CCACACAAACATTTAGCCAGCGAGCTCATGCATTTAGGTCC
>P_5466
GCAAAATTAATCGTCTCTGGCGCACTTTGTGAATTCCCGAA
>P_5467
TCCCGAATTGCGTTTATTTTCGGTTCCTGAATTTTAGTGGA
>P_5468
AGCTTTGACCAAGTTACGCACGGCAAACTAAAAATATACAT
>P_5469
GGAGTGCCACCTATGAAAACCAGTAAAGAGTCAAGTGAAAG
>P_5470
ATTTAGTGACATATTAGGCACGGTATTAACTAGTTCGACAT
>P_5471
ATGGTGTGGATGTTCCAAGGCCTAAATCAGTATTTTTAACA
>P_5472
TTATCTTGTCCTTTTTGGCCCGGCCTATACGCATATCGTTT
>P_5473
CGGGGATTCGTGTCGACACTCGTGGTTGCACCCCCCAGTTG
>P_5474
GAAAGTTTTAATGAATTTCGCCTTGGCATTCCCCCAAGTTC
>P_5475
TATAATCAGACTGATTAACGCGTAAACCATGCAGCTTAACA
>P_5476
CAGCGATTCGCTTTGGACGCCGGTGTGGACATGGAACAGAT
>P_5477
AAGAAAAAAGTTTAAAAACGCCTGAGCATCAAACAATAATT
>P_5478
CTCATAAGCCACCGGATTTCCAGACCCAATGAAAGGACCCC
>P_5479
GTATACTTTGGTTTGAAATGCAGCAAGTGAAAGGCTGGTCC
>P_5480
TGGGCAAATGCTAGTGGTCACGGTTGTGCAATCAGTGTATG
>P_5481
AAATTGGTGGTAAAAAAACGCAGGAGAGTGCAGGGCGTGCT
>P_5482
TGGGTGTTATTGTGTTTGTGCAGTCGAGCTTGACACCCCAA
>P_5483
ACTTTCGGTTGTCGTAGTTGCCGTCGCTTAGATTCATTTAA
>P_5484
AGTTCCCTCACTGCGGAAAACAGTCTCGATATTCTTTGTAC
>P_5485
CTGAAAGAATTCGCGGCGCGCGCGATTTAGTTGCGAATATT
>P_5486
TTTAGAAACTAAAGATTCTGCGGGATGTATCTAAAACTAGG
>P_5487
TCATTTTAATTGACTTTGCGCACGAGCGAACTCATCGGACC
>P_5488
TTTATGTAATTTTCAAATTGCAGGAGTGGGTTGGCATCCGA
>P_5489
CACCACAACCACTTCAACAACGAAACCCATCACGACTTCAA
>P_5490
CCAAAAACCCATGAAAAACACATAAATAACTTCAGCTGACA
>P_5491
CCGTGATGTCATGTCAACTCCGCGCACGATTATTACTGTAA
>P_5492
TTTGCCAAGCCAAGAATTCTCGGTTCCAGCTAATTAATGTC
>P_5493
TGCAGCGGCTGCTTCAGCGGCACGAGCGGCGGCCGCTGCCG
>P_5494
TGTTGTATTTGCTGCTTGCGCGGCAACTTCCGATTGAGAAG
>P_5495
GAAGCCATCTACAGTAGACGCCCGGACTGGATGAACGCTGA
>P_5496
TCATTGGGGCACTCGAAACGCATTAGAAGCAAACGCTAAAG
>P_5497
CGTCATTTCTTTGCCGGACTCTCTACTACGCATTATAGGTG
>P_5498
CAGACTAACGGTTGTCGGCGCCCTGTCATTTCCCCCCTTCG
>P_5499
CCAAATAGGGCTATGATCCGCTTGGTTGACATATTGACCAA
>P_5500
AAGGCCATAACCACGTCGGTCATGCGGATCCCGAAGATACA
>P_5501
GGACACATATATTTGCGCGACGGGCACAAAGCTGCGTTGAC
>P_5502
GCTATTGCCCTCCCTTTCGGCAGGGTCCACGCATGCCTTCT
>P_5503
GCTTCGTTCACAACAAATTGCCGCAACGATTATCTATTGAG
>P_5504
TTAAAGTCGAAATAATGACGCGCGAAAAACAATAAAACAAA
>P_5505
AGTCAAGTAGCCAAGGTGCGCATGCTCTCTCCGCTAATTAT
>P_5506
GTGTACACGCGAATAAATCTCGGGAGTACAATTCCATACCA
>P_5507
ACATTTCCCATTAGCCGATTCGGCCACGTTATATTGTCTGC
>P_5508
AAATCCGATTGTAAAAAAGGCCCGGATTCTGAATGTACAGA
>P_5509
TTAAACGCGACGTAAGCTGTCGGGAGTGTGCTGACACGATG
>P_5510
TCCAATCTCCCGGTCAATGGCCTCCGCATCCTCGGGATAAC
>P_5511
AGGCTCAAGAGAACAAGAGGCCCGCGCAGATTTGAAAAGTC
>P_5512
CAGTTTTCCCGGTGTTTTTCCCCGAAAACACACATTTTATG
>P_5513
TTGCAAACAAAAGCAATTTCCGTGCGGGTGCCACAGCGAGA
>P_5514
GGCGTGAGCTCTTCGAAACGCGGCACGATGCGTCCACCGGT
>P_5515
AAATATTGGTTGGGAAAATGCGGAGATGGTGCGCGTGGTGT
>P_5516
CACGTGGCGCATACGTAATGCGATTTTCACCCACCAAGAAC
>P_5517
CCCTGTGTTTCTCTGCCATTCGGTCGCTTTCCTTTTGTGGG
>P_5518
CGAAACGCAGAAACTTAAGGCGAAAATTAGAAACCAAACAC
>P_5519
TACAGGCTGGAAAATAGTCCCGATTCCTGCTTCTCGCGGGG
>P_5520
TCAGATGTCACATCTTCACGCCGCAGGAGTGATTCTGGTGT
>P_5521
GACTGTACGAGATGCGATCGCCTGGATGACGTTGGTCAACG
>P_5522
TCTAAATCAACTTTTACGCACGCTATTGCAGTTTTCAGTTT
>P_5523
TATCTTAATCATAGTTAAAGCACGATTGTGGTTTAGGTTTC
>P_5524
AACAACAATGGCCAGCAAACCGGTGAGAGAGAACAACAACA
>P_5525
TTGGAAGGCATAATAAAACGCCCAAGTACACACAAGAGACA
>P_5526
CAAGACGGCCGAGCAAAAGGCAGCACTGGACAGTCTGGGCG
>P_5527
CCACTGGTTGTTCTCCACGGCGGTGTGATCGTTGTAATCCT
>P_5528
CTTTTTAAATATTTAAAAAACGGTGAGAACTCGGAAAATAA
>P_5529
CCCGCCACCAGTATGCGACACGGGCGAGGACTGGCTTTGGC
>P_5530
ACTCTGCGAGGAGCGCAGCGCGGCCAGCTCCTCCCTGAAAA
>P_5531
AATCTGGGCCTGACTTGGTTCGATGCCGCTCGCAATGAATG
>P_5532
CACTTTGGCCAGTGAAATCGCACTGTGAACTGAGGATCCCC
>P_5533
TCCGAAATAGTAGGGAATCACAGTCGTTGTTATCAGCATAT
>P_5534
TCTAATGCCTAAATTAAATGCAATATTTAGGCCGAAGTTTT
>P_5535
GATATGGAGGGATGTGTCGGCGGTAAACGATTCCCAGGCCT
>P_5536
TCAGTTTCAATGGTAAAACGCGGGGGAACTGTGTTTTATAT
>P_5537
GATCTATTAAAGCTCAAGCCCAAGGACCTGATTTTCTATCT
>P_5538
ATCGCCGGACACGACTCCGACCGTACTCCCATTTACGCCGG
>P_5539
AGCGTTGCGTCAAGGAGACGCCGGAGTTCTTCGACGGACTC
>P_5540
ATCAGAATACTAATCCAGCTCAAGGAGGAGGAGGTTCATCT
>P_5541
AACGCAGGGCGAATAAATCGCATGCATAATTGAACTTCCTG
>P_5542
CTCCCGACTTGCAAAAAGTGCGGTAGTTGAGCTCACACGAA
>P_5543
CCACCCCCAAAATTGGGCGGCGGAAATGGCCAAAAGCTGCA
>P_5544
ACCTTGCAACGCAGTGTGGACGGTCGCATGCTGTACAACGA
>P_5545
CAATCTGCCCGCTCAATGCGCCTGGCTGAGCGGCAATCTGG
>P_5546
AAAATATATCAAATATTTTGCAAGCTTTACCAAATCCGCCG
>P_5547
CAACGACGGCATTTCAGTCGCGTGTTATGTGTATATCGGAA
>P_5548
AGTTCCTAACAAAAATTCTCCAGTAATTTTTCTACAAGTGC
>P_5549
CGTTATGGCCATGGCCAAAACAGTGTCGATGATGCCCGAAA
>P_5550
ACGTTGCCGGTATTTTCGCGCAGTGTGTAGTTATAGTATCT
>P_5551
TTCACGGCGGATTTAAGGCGCGGAAGTGTAATCTCATCCAT
>P_5552
AAATTACCGTCTGGCAATCGCAGTAAGCCACAACACCGAGC
>P_5553
CATCGGCGCGTGTGATGCGTCCGTAATACCAGCTACAATAG
>P_5554
CACCCGTCGAGGGTACGGGGCCCGGACGCCCACCAAGGGTG
>P_5555
CGGATCCTGTTCGGATTTGGCCTGAATGTTTCCTGGACTGG
>P_5556
AGAAAGACTGCGAGCGCAAGCAGTACAAGGCCCTCTGCGAA
>P_5557
CGATGTTTCTTTTAAAAACACGGTCCTTCAGTTGGGATGCT
>P_5558
GCGCAAATCAAGAAGAGATGCCGTAAGATGGTGATCAAGAA
>P_5559
GAGGAGCTCCACATAAATTCCGGTCGACAAGTGTCCAGTTA
>P_5560
AATCGAAGAACTCCGTTCGGCACTCGCAAATTTATAACCAG
>P_5561
TGCATTTGAGGAAACTCTGGCGGGAAATTCTGCCTGGAAAA
>P_5562
GGCCATGGCTTTGGCCAAGGCGTTAGCCAACTTTTGACCAT
>P_5563
AGTCTCACGGTATCTTAACACCTGATTTAGTTTAGTTCCTG
>P_5564
GTTTCATCGTCGTCGGAAGGCAGTGGCAATTGTGTCAATGG
>P_5565
GCTCTAATCAGAATCGGAGGCAGCATTGCATTGACCCATGC
>P_5566
AAAAAGTCCAAGCTGCGAGGCATTACCACGCGTCGCAACTC
>P_5567
GTTTACATATCTATAAGTTTCGATCCCAATCCTAGTTCAGA
>P_5568
TATCTCATCGATGAGTCAGTCAGTGCCAAAAACAATATAAT
>P_5569
AATCGCACATTAATTGCCGGCAGTTGAAACATTTGTTCAAA
>P_5570
ATTTCCTTGTATTAAAAGTGCAGTAGTAGGTTTTTCTCCGT
>P_5571
TTATTTTTTCCGTGTGACTGCGATGCTGGCTGCTATATACC
>P_5572
TGAATGACAACATTTCACGGCAGCTTTTTCGCACCCCACCC
>P_5573
CGTTCACATCTCACTAACCTCGTGATTTATATATTTGGCCC
>P_5574
TGGGGTCTGGGCTTCCGTGTCGGCGTCATTGTATCCACCAT
>P_5575
TATGGACTACTCAACGTCGGCGGTGGAGCACAAGGAGACCA
>P_5576
CAATCAATCAATTAGAGACGCGGCCAGACGATCGGTCGGGG
>P_5577
TTGTGATTCAAGAAATGTTGCAGGAATATCAGTCAAACCGG
>P_5578
TCAGTCCTTTTAGATTTCGCCGGCACTCAGGTTCTTAGCCA
>P_5579
GGATGCCCAAAAAGTTTACTCGATGCCAATTGTTTTAACTT
>P_5580
GGGTAATGTCTTGAGTTTCGCGCTCTCTTTTCGGGGGAATC
>P_5581
AAACTACGGTTTACATTTGTCACGAGCGAGCTTGTCGAATG
>P_5582
ACATGCATTGCGTTAATTTACGAGAAAAACAAACAGCAGAA
>P_5583
CGCACCTGCCTCATCTGCGGCTGCCACACCAACCAGACGAT
>P_5584
AGCTCACCTCCCCGCCATCCCGGCACTTCGGTTCGATCACA
>P_5585
TCCAGTGGCTCCCCCACCTGCGGTGGCTCCCATTTTGGCTT
>P_5586
CCAGTTTTAAACGCAAAACGCTCGAATTTCTGGCTGCCCTG
>P_5587
GACCTACCTCAAGGCTTACGCAGCACTTAGCCCGGTCGCTT
>P_5588
ATGATTCAATTATAATTTTCCATTAATTATATTGCGCACAA
>P_5589
GAAATTCTAGATTACCAACGCGGCCAGCGAAAAATGAACTG
>P_5590
GCCTTCGCGGCCAAATCGCCCGGGGTTATGCAGCATTTGCT
>P_5591
GTTAGGCCAAAAACCACGCCCCCTAACACAAGAGTGTAGAA
>P_5592
GCATTCCTTCGAATCCACCGCAGTGCCATCTGAACATCACT
>P_5593
CACAGGGATCCATGCACCGGCCGTAGGAGCCCATTCGGATG
>P_5594
GCTTCGCACAGGGCTTATGTCCTGAAAGGCGTCCTTTAATT
>P_5595
GCAAGTGGTCGGAAAGATCTCGGAAAAACAGTGCTCTCCCC
>P_5596
GCCTTATCAAAGCGAAATTCCCCGCTCAGATGTGATGGTGG
>P_5597
AAATTTAATCTAGAATTTTGCGCTCTTATATATTTGATTAA
>P_5598
TTCGAGTTCGGTCATAATTTCGAGGATGCCGATGGCTGGCT
>P_5599
GATACTTATTTAATGTAACACTTGATTAATCAAATCCTCAC
>P_5600
AAGTCACTCCACTCTCCGCTCAAGGACCAAAAAGGACCCCC
>P_5601
TCGGTCCTTCCCTTGAACCACGCTCGCAATTTGTTCCACGA
>P_5602
TCAAATACTCAAATAAAACGCCCCGTTTCGTATTCACATAT
>P_5603
GTTAAGTTCATCTTTATATGCATGTTCGCACATCCATTAAT
>P_5604
ACAGACAACGACGAGTTCGGCGATCGGCAGCGCTCAGTTGA
>P_5605
TTCCTTCATTTTGTTGAACGCGAGGGCCTGGTTTTCAATGG
>P_5606
CTAATGGGCCGTGCAAAAGGCGATAGATATCAAAAACTCTA
>P_5607
GACACGGAAGTCTTCGATGGCGACTACCTCCGATGGCCCAC
>P_5608
CTGCTTTTGACCATAAATCGCAGTGGGGCCAAACCGCCTTC
>P_5609
CTTTGGTGGTTCAGAAATTCCAAGAATGCTCATCCGTGTGT
>P_5610
GAGTTTACACAAAGAAAACGCCCGAGGATCTCAACCTTTAC
>P_5611
CAAGACTCAAGCTTTTCGAGCATGCGAGTGTTCGTACGGGT
>P_5612
TTAAGAAGTCTTAATTTTTGCTTTAGAAATCCATGCCGCAG
>P_5613
TAGTTACTGAGTAAGTTTTGCATGTGCACAAGAAAATATGA
>P_5614
CGCTCCACACTGGCGATCTGCAGCAGGGCGGTTCCATTTTC
>P_5615
GGCCTGCTTTATCGAAATGGCGGTGGAAAGGACAACGGCAA
>P_5616
GCTCAAAGGTGTGGAAACGTCGGTGTGTTGACCAGCGGCGG
>P_5617
ATGCGAAAAAGGTTTCAGCTCGCGAAAGTCAAAGTGCAAAT
>P_5618
GGCCACCAACTGAAGAAAGTCGGCGCCACGCCGAGTAAAAT
>P_5619
ACAGCGATAACAACAGGACGCGGAAAATAAGTCAAAGCACT
>P_5620
TTTTTGTGGTAGTCGATAGTCCGCAACATACTGATCATAGT
>P_5621
ATTTTCTTTTATTAATTTTTCGTGATTTTAATATTTTTAGT
>P_5622
GGTGGCTCTCCTTGTTCGCACGCTACTTGCATTTACACTCC
>P_5623
AACGTTTATCCGTTTTTGTGCGCGGACAATAAAACATCTTG
>P_5624
CCGCTTTCTACGCTATTTTCCGCTAATGTGCTCTAATTAAT
>P_5625
TCGCTGCGTTTCGCGAGCGGCGGCAGCTGCAACAGTATTTG
>P_5626
TGAGGAGTGCTCACAGCATACGGGACTGTGAATTCCACCCA
>P_5627
CGTTATAAATCATTGAAGAGCGGTAGTTAAGTAAGAGAAAA
>P_5628
GATCTGATGAACAAAAATTGCATTAATTCGGTGCTCTTCTC
>P_5629
CCACACAGCCACCGTAGACGCCGCAACTACAACAATGGCCA
>P_5630
CACTCTCCGGGATTTGGGTGCGGGGGTCGTGACATTGGACA
>P_5631
TTCATTCTGTAACAATTGCGCCTAATTGAAGATATTGTGTG
>P_5632
GAAGGCGTACATATATCACGCGGAAGTTTTACGGCATGAAA
>P_5633
ATCATCCAAGGCCACAAACACCTCAACGACCCGGCAATCTA
>P_5634
GAAATACTGAACGCCCTTCACGCTGCCGTCGTTTTTGCCCG
>P_5635
GAGGACCACTGAGAAGACGGCGTGGGAGCGCGACGACTCGG
>P_5636
TCCTTGTGATTCGAGTTTTCCGCGGATGGCACATCGTTTTG
>P_5637
TGCCTGGCTGTGAGTGCCCTCCTCAACTACGTAGTTGGGTC
>P_5638
AAAAAAACTCACGAGTTTGTCGATAGTTTTATTTTATTGTA
>P_5639
GCATAAATTTCGGGCATTTGCGGTCACAGCAGCAGCAGCAG
>P_5640
CAATAAAATACGACATATCGCCTAAACTAAGCCCGCTCTCT
>P_5641
CAGTTATTTACGCAGCGTCGCCTGAACCTGACAATCAGCAG
>P_5642
GAAAAAGCAAGCTTTTAGCGCGGGAGTAAAAAAAAATGTCA
>P_5643
TTTTCAATGCTAACTTGGCTCGGGCTTGGAAAACTCAACAC
>P_5644
CGTCCGTCGTTCATGAGAGGCGCTGGCAGCGGACCCGGCAG
>P_5645
ACTGGAACTGGAATACCCGGCAGCCACACGCGCATTTGTTA
>P_5646
ATGAAAATTAAATGCAACCGCCCGATTGAATGATTGCCACA
>P_5647
CAGTGACAGATTTAAAATTGCATTATTTTCACTATTTTTTT
>P_5648
AAATGAAAAGGATGAATTTGCTTGCCCAGAGTAAACGAAGG
>P_5649
AGAAGAAGGCTAGGAAGCCGCGTGCCCAGCGCAAGTCCATT
>P_5650
TAATCGTTTGTCATTAATTTCGTTAATTTCGCAAATCGCGC
>P_5651
TGAAATTATTTCTCAATTCGCAGGAAAATGTTCACTGTAAA
>P_5652
ATAAACAGGTTCTAAAAATGCGGCAGCCGGCTAAAAAAGAA
>P_5653
TATTAGATAACGTTCGAATTCGGCCCCGGGTATTGTCTTCT
>P_5654
CACATTATACGGATAGTACTCGTGACACTTGATCTGTTGAC
>P_5655
CTTGCCCTGGTAAGAAAATTCATGAAGAGTTTAGAATAGCA
>P_5656
ATAGATGCCTTATCATCAATCGGTAAGATTGAATAAAGGCA
>P_5657
AGCCTTGCAAGGAGCACACTCGGCACCGGCACCGCCGGCAA
>P_5658
CATGGATGACCAGATGAATGCGGCCCTGGCGAATTTTGAGG
>P_5659
TGAAGTTGCCAAAGTAAAAGCAGGGGTAAAAATGGAACGGA
>P_5660
CACAAAGATGTATGCAAATGCAGCATAAACAAAATTCAGCA
>P_5661
TTTTGTTTCTTTACCAATTTCGCTGGCAGTTTTTTCGGGCA
>P_5662
CGCCTGGATTCCTGTAATTGCATTAGCCGTTTGCTTGTTGA
>P_5663
GGAAATTATTAGTTGTCAGGCGGTTGAAAGACAAAGCCGAT
>P_5664
TAAATTTAGTCCGAAAACGGCGGTAAAAAGTCTATATTGTG
>P_5665
CCAATTCGGAGTTCCGGGTACCCGAAGGAGTCCCACATCCA
>P_5666
GTTGATCACCACCGATAAAGCGGCATTCAAATCGGTTGTAT
>P_5667
TTTTTTTACTTTTTACGAGGCGAGGAAAATATTGTATAATA
>P_5668
ATTTAGATGGTTTATTATGACCTCAGCAAAGAAATCAAATG
>P_5669
TGAATGAATTAGGCAAAAATCTAGCCCGACTTTTTGACAAG
>P_5670
AAGGAAAGAACCGTGAAAATCGTGAAGATGCCGCCAACTGG
>P_5671
TCGTTTAAGCAATAAAAAATCGTCATTAGTATACAACCATG
>P_5672
TAAAATCGCAGCCGCCTCGCCTGCAACATTTACAATCGCAG
>P_5673
CAACATTTCTTTGTCGGTCGCCCAAAAAACAATGCCAGACT
>P_5674
AGAAATCAAGATGGCAAACACAAGAACACCATTTTGCGAAT
>P_5675
TTATTGCTAGCAACTAAAAGCATTATTTATATATGTGAGTC
>P_5676
TGCTAGGTAGCTGTTTAAGGCACTCTTAACTATTTATAATA
>P_5677
TCTAATTGAAATGAAAACTGCAGTAATCATGGTTGGATCTA
>P_5678
TTGCATTCGCGGATTCGTGCCGGGATTAGGGGCTTTGGCAA
>P_5679
AATAAACAGTTAATACGTCACGTGAATTGCAATCGATACTA
>P_5680
ATAATGAATACATTTAATCCCCGTCGCGCTGCTCAAAGCAT
>P_5681
CATCACTTGAGGTTTTTCGGCAGCAATTACGCGTTGCGTCA
>P_5682
ACGAACGCCGCCGCCGCCGCCGCTGCCAGATGTTGGGGCTT
>P_5683
CCCCTCGGGTGAAAAAAATACAAGGACGAGTGCGTGTCCAA
>P_5684
GCAGTTTCAGTTACAAAACGCAGGCACAGATTTTAAGATAC
>P_5685
GAAAAACTATTCCATTGTCGCCCTACCAAATGACAGTAATG
>P_5686
GGCCAAGGGGAATGAAAATCCGTCACCACGACTAGAGAAGA
>P_5687
GTGAATTTAAGGAAATATTTCGGAAAACTGCACACGTGTTA
>P_5688
GAAATATGAAAATCCTTAGGCCTGAAAAGCAAAATATTTAA
>P_5689
CGAGATGCAGCAGTCAACGGCAGGCATTGTTTTCCCCCTTG
>P_5690
GGCCTGTGGAATTTTTAGCGCAGCACTAAAGGTGCAAAGGA
>P_5691
CGTAAATGTTTCTTTAAATGCATTAACTTGTCGCCCGCGGG
>P_5692
TACAGATACCACACAGCCAGCAGCAAAGGGAAAAGCACTCA
>P_5693
AAAAGAGTTGTTGCTTTTTTCGCTGATGTCGTTTCAAGCCC
>P_5694
AAAAAGTGGCCAAATAAATTCGGGGCTTAACAGCGCTGCTG
>P_5695
ATTGTTATAGTTGTTCGCCACGGGGAGGATAGTGCGGATAG
>P_5696
ACATAAACATAAACTTTAAACGGAGACGAGAAGAAGCCGCA
>P_5697
GCAAAAAGTTTGAGAGCGAGCAGCGGTGGAATGCCAGTTGA
>P_5698
ATTCACATTACAGCATTTGCCAGTGTCATTGAATAATATAG
>P_5699
GCCAGAGTCAGATGATAACACGGCAAATACATACAAGTACC
>P_5700
GTCGAACCGAATTCTTAATACCCTGACACTGTTGTCTTTTC
>P_5701
GAACTTTAGTCAACCGGGCTCAGTGTGGCCCCAAAACTGAA
>P_5702
TCGAGTTCTGCTGGTATACGCGAAAAACTTGACAGAAACTT
>P_5703
TCGTTTATGCCGAGATGCTGCAGGAACGGAACGGAACATAA
>P_5704
TGGTGATGCAAACGAATCGGCTGCATCAGTGAATGCCAAGG
>P_5705
GAAAAGCTCTCGGAAAAGCTCGGGAAAAAAGAGATGCTGCG
>P_5706
TTTCATTGAATATTCAACGACAGCCATGGCAAATGTGCTCC
>P_5707
AACTGCTATGCCCCCACCCGCCAGAACAACATCTTCCCGCT
>P_5708
GTAAGTTATTTTAGGGAGGGCGGGGTGGTTGTGTAGCACAC
>P_5709
TTAGATGTAGCAAACATACGCCCTGTTGACAAACGAATGTC
>P_5710
AATTTGAGGCTACTCAAAATCGGTCCTAACGACTCGCCACT
>P_5711
CGTTTGGCGCAGGGGAATCCCCTGATTGCCGTTGTTGCGGT
>P_5712
AAAATAAGCGAGCCGAATTGCAGGAAAATAGCCGATAAGAA
>P_5713
CATTTGATGTGGCTTTGCTTCAGTGTTGCCCTGCCCCAGCC
>P_5714
TGGCACCAGCAGATTGGCGGCTTTAATTAACTTCGGGCACG
>P_5715
GCATATTTTCTCCTTCCTGCCCTTGACACTTAAACACACCC
>P_5716
GCATAATCTTCTTCGTTTTTCAGTTATTATAATTCCTGCTG
>P_5717
GTGGCGCACACTGCCCGAAACGGCACTGATGGAGCGTCTCA
>P_5718
AACAATAAGCATTGGGAAATCAGTAAGATCCGCCAGGCATT
>P_5719
CGCCCGACTCCGTCCGGCGGCGTTGGGGTGGATCCATCCAA
>P_5720
ATTAAAGTAGCGTTTCAAACCTGCACCAGTACTTCGTTGGT
>P_5721
CTTCGGCGACACGGTGAACACGGCCTCGCGGATGGAGAGCA
>P_5722
TATCTTCGCCTCGAAGAAAGCTGTGGTATTGAGACAAAGCT
>P_5723
TGCTGCTCCTAAGCATGTGCCGGCCGTAATGGCGATGCATT
>P_5724
GCCTGCGACCTCGACTGTCGCGCCATCAACTTGGATTGGGT
>P_5725
GTTGATGCCGAGCTCAAGTGCGGCTGGGACTAGGACCTGTG
>P_5726
TGGCAGCAGTCAGACGGTCGCCGTAATTGAGCGAAGGTGAA
>P_5727
TCGTTGCCCACTTTGTTTCGCCTCATTTCTATTTCTAATTC
>P_5728
GTTGATATGGGGTTAAAACGCTATAATGAAAAGTACTGCCC
>P_5729
TCAAGAGCGGAGCTGGAAAACAGTGATGCGGAAGCCATTGT
>P_5730
TTCATCGTGGGCCCCTACAGCGAGAACCTAAATAAGCTGCA
>P_5731
AACATTAACATCGAAGAGCGCGAGGGCCAGAACAACATCCG
>P_5732
GACGTTGCCCGGGACAACGGCGACAACAAGTAGTCCTGGCA
>P_5733
CTTCGACTTCCTGCTGGCGGCGGTAAGCTTCCCAATTAGTT
>P_5734
CGTTGGGCAATTGCAATTTCCAGGAAAATTCAACTGAATCC
>P_5735
AAAGAACCAATTTTATTTGCCGCTCGCATTGAAAATGTGCC
>P_5736
AGCGACTCCCGCAGGGGAGGCGGCGGTGGCGGTTACTCCAG
>P_5737
GCGACGGGTTAATGTTAACCCGGCCACATCTAACAACAGTT
>P_5738
GTAACGCTTGTCAGCATTCTCGGCCACATGCTTATGGGCCC
>P_5739
TTAGGCGCACGTACGTGACGCAGTGAGGCAATTTCTGTGTG
>P_5740
CAACCAACACATGGCCGACACACGGACACTCACACAAACAC
>P_5741
AGTGATTGCTTAGTTAAATACATGGACTAATTAAATGTGCA
>P_5742
AAACAGTTGTTTGTTTTGCTCGGTCCTCTGTTTACTTGCCA
>P_5743
TTTAATTGCTAAATGTCAATCGGTTTATAGGTTTCCTAACA
>P_5744
AAGTAGAAGGCGGCAGCCAGCAGGAACACCAATCGCCACTC
>P_5745
CTGCCGCGTTGGCGCGAACGCGAGGTGTTCCTTTGGCAGTT
>P_5746
ACTTTTTGGCACTCAAATCTCGGTGTGTATTTTTCAAGCGA
>P_5747
TTTGTGCAACGTGTTTGCGGCAGTGTTTGTTGAGCTTAATT
>P_5748
TAACTCCTCTGGTTTGACGTCGGGAAATTGAATGCCTTGAA
>P_5749
CCGATGGCTGAAATTTATGGCGCGATTTGTGAGCCGCAAGT
>P_5750
CTTGAGTGTTCTAAAAATTACACGAATTACATGAAAATATC
>P_5751
CGCGTGCGCAGCAACCCACGCGAGATTTTTCTTTAGCTCAG
>P_5752
TAAGTAATTGGCGCTGACCACGCGAGCAACTTTTCATGTTG
>P_5753
TATTTTTAGAATGACTAACTCGTAACTGACAAAACAACGCC
>P_5754
GGATCCTTCACATGGCCACGCGGCCTGGCCGTCGGCCCCGA
>P_5755
GTAGCGATGAGTGGCTCACTCGGTTTCAATCAAAAATTACA
>P_5756
ATATCTTGAAAAGTTTGGCGCGTGTGTTGTTGTCATGAAGG
>P_5757
CCCAAAAGAGCCATAAAATACTTCAACACATTTGGCCCACA
>P_5758
CTCCTGCACCCCAAAATCCACCTGAGCGCCAAGTCGCCTCG
>P_5759
CGGTTCGGCTATCAGAAAGGCCCTGTCATTCATGCTGTTCG
>P_5760
CCAAGTATTATTTTAAATCGCTTGCCCGTAGTGGATAGGTT
>P_5761
AGTTTCCGTCTAACAGTTTTCCGTAGCGCTTTGTAACAACC
>P_5762
GTAGCTCAACTTGCCTGCGGCACGCCCACCCACTTAACTGA
>P_5763
GCAGCAGTTAAAGAAGAAGGCAGCAGGAGGAAATTGGCAAA
>P_5764
AGTAATAAAATACGAAACGGCATTATTTTTGAGACAAGAAT
>P_5765
ACTTTTATTGTTGCTTTTCGCGATTTTCCAAAAAAGGGGCG
>P_5766
ATATATAAATTACAAATTTGCAATAGAAGATAAAAGTGAAA
>P_5767
AGCGATAAGAAAATCACATCCCCTCCCAAGTAAATACATTT
>P_5768
AAATTAAATGCAACATTGCGCCGCCGCGACTCAATTGCGTG
>P_5769
TGCAAACAATAACAATTTCGCGTAAACAGTCAGATGCTCTC
>P_5770
ATTTCTTATATACACTATGGCCTGCGAAATATTTGACGTCG
>P_5771
CTGACTGTGACGGACGAGGGCAGTGTCTTCAGTGCGGGCAG
>P_5772
CTGAAACGGCTATTGTGTAGCAATAACATCCACAGCCCCCA
>P_5773
ATAACTGACGAGATCGGTGGCGCGCGCCCCTTTTTATGAGC
>P_5774
GGCGATACATGTCGAGGACGCTGTCGTGCCACTTGGCAAAT
>P_5775
GAACCTTAATCCGGATTTGGCGGTGGCTGTTTTCAGTGTCG
>P_5776
GAATTGAAACGAAATTTAGTCGGTCACCAAAATTACAAGTG
>P_5777
CTTCGAGCGTAGGCATTTTCCTGGAACAGCGCGAAATGATA
>P_5778
GATCCACTGCTGGTAATTTGCATGTTTTAGGTTTAGGCCGA
>P_5779
CGCTATGCTGAATTCCGAGCCGTGGACCATGTGTGCATGCG
>P_5780
TATGTGTGCGTGTATATGTTCGATAGAGGGTGAAAAGAGCC
>P_5781
GCCATTCTGTTATATAATTGCGTTTGAAGGAAATTTTAAAT
>P_5782
CATCAAACGGTCAACTTTCGCCGCAACAATGTATCCCCCAC
>P_5783
TCCTCCTCAGCATTCATCCGCCCTGTTGTATTGCCATTTCC
>P_5784
CAAGTTGGCTGGTTATTTTCCCGTCCCGATCGCCGTTTGCC
>P_5785
ACGCATGCAAACTGTTGGGTCATCAATGGGTTAAGGGCCAT
>P_5786
CAATTTCAAGTTTCCTGGCGCGAAAAATGCATGCCCTGGTC
>P_5787
GAATGCTGAATAAATAAAGTCAGGAAATTGTATACAAGAGC
>P_5788
TAAAAGCGGCAAAACTTCCCCGGTAGCTCTAGACAGAGATT
>P_5789
AAAGGGCGGTGGGTGTTGCGCGGTGGAAGTGGGTGTGGCGC
>P_5790
ACCAGTCCTATTATCAGACGCCGGCTCCAATGCAGGGTCAG
>P_5791
TTCTCGGAAAGGTTTAGCCACAGCAGCGAAACCAGAGTAGC
>P_5792
AAACACGCACTCGCCAAGCGCAGAAATATGCAACAAAGCCC
>P_5793
TTAGTTTGCAGTTGTTGTTCCTAGGACTATAGGACTACCAT
>P_5794
GCACACAGCGACATGAGGCCCAGTAACCAGCAACACGAAAC
>P_5795
ACAACCTGGCATAATAATCGCAAGTGCACTCGTAAACACTC
>P_5796
GCAGATTGGGCAAACAAAGTCCCGACCCGTCGCCTCCGGGC
>P_5797
AGCGGATGTTCCGGAAAACTCGGGACACGTGTGCTGTTGTC
>P_5798
AATTCATACACGATCGTTGGCCCCAAAAAGACTAATGAGCA
>P_5799
AAATCTTTTTTGTAAAACCACTGTGCCAACGATCTTGGCGC
>P_5800
CAAGGTACATATGTAGGTATCGGTTCTAATGAATTTGATGG
>P_5801
ATAACGAAATAAGAGAAACACGGGATTTTTGAAGTTTATAA
>P_5802
TCGTCTGCCATCGCGTGCCGCCTGAATAATTGATGCCACGA
>P_5803
TTTAATTAGCCTCGCTGCTGCGAGACTTGCTGGCAGACCTT
>P_5804
CGCGCAATCGATCATTTTGGCGAGAGAGGCGGCCCAAGGAG
>P_5805
GAGTCTTGGCATGGCGGCGGCGGCGGCGGTCTTTTTGGCCC
>P_5806
CCTGCTGGCTTTTTACTCGGCGCGAAACTACTGACATACAG
>P_5807
AAATTTATGAACACTTTATACCCGGGCATTGCAACTGACGG
>P_5808
AATTTCCCATACAGGAAACGCTGCCATGTCCCCATATCCAG
>P_5809
ATCTTTGATTCCTTTTTTGGCATCACTAGCGTTCTGGGGTC
>P_5810
GTTCTGAAAATAAGATTTCACCTGTTCAATAAATTCATAAA
>P_5811
CAGGCTTGTTCAAACGATCGCAGGCAGGAATCTAAAATCTA
>P_5812
ACGAAAAAGAGCATTGAACGCAGTACGTACGTACCACCGGG
>P_5813
ACAGCTGCCAGTGCGATGCACCTGAGCAAGGCCAGCACAAC
>P_5814
CGGGCGGCCCGGGTTCGATTCCCGGCCGATGCATACGAACT
>P_5815
ATCCCAAGTGCAGAAAAGTGCAGTGCCAAAATGTCGGACAA
>P_5816
CTCACACTCCTCACCTTGGGCAAGAACACTCTTTCCAGCGT
>P_5817
GTCTGGTGACCAGTCGCCCGCGGAACCACTGCTTGACGCCA
>P_5818
TCTGGAGAGAGCGAACGCGACGGTCGCGAAGGTCGTGAGGG
>P_5819
CTTATTTTCCCCCCCCGACGCTGTTACACATAATTTCTGGC
>P_5820
CAGGAATGCGAGTTAATTTCCACGAATTAATAGACAGCGCC
>P_5821
TTTGCCCGCCATCGATTGTCCGGCACTTCTGAGTCCTTAGT
>P_5822
TCCGTCCCGTCCTGGCCACGCCCCCTTGCCCCTTTGGCCGC
>P_5823
ACGTTCAAGGCTATGCGACGCGTGTTTAGCATTGAATCGAA
>P_5824
GCAAAAACTGCAATAAAAAGCAGCTGCAAGTCAGCGACAGG
>P_5825
GACGACAACAGCCCAACTTCCGGCAACTTCAAAGTTTGAGC
>P_5826
GCGTTAAATGAAGCATGTACCGGTGTCCGTGTGATGAGGTG
>P_5827
ATCTCGGAATGTCCAACGTCCCCGCTTGGCTTTCGGAATAT
>P_5828
CTGTCTTTTTAAATGCAAAGCAGGCTCATTCAAAAGCGGCA
>P_5829
GTCGAGTCAAATTTTGAGCCCTCGAAAAATTCATTTAATCT
>P_5830
CAGGACCAGAAGCGCAATCGCCGCAACGAGGAGACCGTTCG
>P_5831
AGCGACTTTGGCGGAAATTCCGGAAACTTTGGACAGGCCCA
>P_5832
ATATAGAAACTGGAGAAAAGCAGCATCAAGTAATAGCAGAA
>P_5833
ACTTAATTCCCAACTGGCGGCAGTGATGCTGTCGGCGGGCT
>P_5834
CCCCATCGATGAGTAACCCGCACGATTTTTCCATGTCACCA
>P_5835
CCGCCAAAGTGGATTAGAGTCGGTTTTGGGCCGTAAAAGAA
>P_5836
CCGCAAGTGCCGCCCCTGGGCATGGCTAGAATTTCACAAAT
>P_5837
AATTTGTCTTTAGAGAAATGCATCCTTGAATAAAATTAACT
>P_5838
GCTGGGGGCGTGGCCTAAACCAGTCGCTCTCTTTCTCGCAC
>P_5839
AAACTTTTGATACGACAGCGCCCGAAAACTAAAGCGCGCTA
>P_5840
TTTAATTACTTTGAGCGTGGCAGGAGCAGAAAATGGGCGCA
>P_5841
TAATGTCGAGCGCAAAAATGCCGGGATATAAAACTTAACTG
>P_5842
TATTTAAATTTCTTTTGGGGCGAGAATGAACTCAGTTCGGA
>P_5843
GTCACCCTAATCGCCTTTGCCGGCAACTCACTTCACGTGGA
>P_5844
CTGCAGCGGATGAATAGTTTCGGCCAGGACGGACAGTTTCA
>P_5845
TGTAGATGCAGATGCAGATGCAGCACTTAGTTGAAACGATG
>P_5846
CTCTTCAGAATGTGAAGAAGCGGGAGCTGCAGCACTGGGAG
>P_5847
GTCATTGACTGAGGCGTCGGCGAGCGCTACTGTAAACTGTA
>P_5848
GAGAATTCACGTTTTCAACGCGATAAAAAAAGCTCAGGGAA
>P_5849
AAGAATTCAAGACCAATTTGCGAGAAAGTCGATCAAATAAA
>P_5850
CGCTTACATGGTAAAAAACGCTCCAGTAACAAGTGAGAGAA
>P_5851
AGATTGCTTGGGAATAAACACGGCGACATTGAAAAACAGCT
>P_5852
CCGGTGTGGTAGAGTTTTCGCTGTGTTTGTTCTTTACCAAG
>P_5853
GTCCAGCTTATTAGTGGATGCAATGGCGTCCACGTGCTGCT
>P_5854
CTTCTTTTTTTTTTTTCATACGCTCGTTTTTGCTCGAACAA
>P_5855
CTGTTGCCATAATGAAATTTCGAGCTCAATGGGCCTCCAGA
>P_5856
GGGTTCGGTTCGGTTTGGGTCCGGAACGGAATGGAACGGAT
>P_5857
CCCTTTGTGTGTAGGTCTTACATGCGCGCTTAAATTAACAA
>P_5858
GGGCAGAGACACCTTTCACACAGTGATTAAGTGATCCTAAT
>P_5859
GCCCGCGAGTCGATCAAGCGCGAGAATCCCGGCATCAAGGT
>P_5860
AATGGTCGTTCTAAACGAACCGAGAAATTCCAGTCAAAACA
>P_5861
TGTATTTCTTTGTTTTTACACATGCTATCCGAACGGTGACT
>P_5862
TACTTTATAAAACAAAATTCCGATGTCACATTTAATTGTAT
>P_5863
GAATTTTATGCGACAAATCACCTGCGAAATATAAATTCCTA
>P_5864
GAAGACCAAGTGGATGAGCACCCGGTTGCAAGTTGCCTTCA
>P_5865
GCTGCCCTATGATTTTCGCTCGGAAATTACAACTTTGTCAT
>P_5866
GTGTGAACTTTTTTAGGAGTCAGTGTGGGTTTTACGATCAA
>P_5867
GTGTCCAAAGATGAAAATCCCGAGGGCAAACCAACGGAGCA
>P_5868
AAAATACAGAAAAACCAAAACAGGAACACACCCAAAACAAC
>P_5869
GCGGCAAGGGGTTAATTGGCCAAGGTCTGTGTATCGATTGC
>P_5870
CCTGAACTCCCTGAATTTTCCCCACTCAATGCCAACGTTTT
>P_5871
AGCCCGAAAACAGCGGCTGCCGGTGGGGGAGCTCAATTTCT
>P_5872
TATCTCGGGCTTGACACGCTCGGTATCCAGCTAGAGGCTTT
>P_5873
AGATTTTTAAGTTTGTGACGCGAAAAAAATTTTATATTTTG
>P_5874
GAGTACGTGACCGTTCGGTGCAGGAATAAATAACTCAATTT
>P_5875
ATTTATTCCATCGAAAAAGTCGAGAAAAGACTACAAATATT
>P_5876
AAAAAACGAACGAAAAAAGGCATGCAGATCGTTCTGCCGCA
>P_5877
GGTTATCAAAGCCCAACTCACAGTACACTAGATTTTTTCGC
>P_5878
CGCCCCCGCCAGGTGAAAGCCGGTTTCTCATTTGCACCACC
>P_5879
GGAAATATTGTCATTGAATGCATGCTTTAATGAAATATGTT
>P_5880
GAGTTTTTCATACGAAAAAGCAGTGAAATTTGAACACAGAC
>P_5881
CGACTCAAGGCCCCAAAAAGCGGGGCTAATCGCCAGAAATA
>P_5882
GCGCGTTGGTAACGCTTTCGCCCGCACGCCATTTCCCAAGC
>P_5883
TTCAATTAGTGGCCCCGAATCGGGAGCGCTAAATTTGGATT
>P_5884
CGTGGGCGGGGCACCACTTGCGGTTGGGTGGTGCGGGCAGT
>P_5885
GCCAAACAAGGGGCTTACCGCCTGCCCTGCTCCCTCCACCA
>P_5886
GCCTAAATTACCAAATTTGGCGCTACTAAAAAAGTCAATTA
>P_5887
CCAAAACAGCTAAAAACGGTCGAGAAACCGGCATCCCTCGC
>P_5888
CCCATTTCGCCAAAGGTTGGCGGCAAATTGTAAGGAGAAGG
>P_5889
ATTTCGGAACGCTGCACCCGCAGCCGCATCAACTCGGCCAT
>P_5890
GGCCGCCGCCTTGCCGATCTCGGTGCCCAGCTTTTTCTTGC
>P_5891
TTTTTACTATCGCTTAAAAACCGTAATCAGTAAAATGGATC
>P_5892
GCAGGGTTCCAACTTCAGCCCAAGCCCAGGGTCAGCACACC
>P_5893
CATAAAACTCGGCTCAATCGCCCACGCAGATCTTGAACTCC
>P_5894
TATGCGCCCCGCGATTGGCACTGGAACATGGTTGTACCATT
>P_5895
AATAGAACTTATGCAAATCTCCTGATTTTGCTATCGATATC
>P_5896
TTTTGGACCGTTATCCTCGCCGGCAGCCGCGTATCGGCGGC
>P_5897
GTCTTCATTTTCTGAAATTGCCCCAATGAATCATTTTAATT
>P_5898
GTTATCCTTGCTCCATAGCGCCTGCATAGCCATCCGCCCAT
>P_5899
ATGTGAGTCGTCAGGAAGCCCTCCAACCACTTAGTTTAAAA
>P_5900
AAGCCATAAAAAGGTAAACACGAGGAAAGGTTTTCGCTGGC
>P_5901
CTTGACTCCGAAGTCTGTGGCCTGGTCTAATGTGGCTCGTA
>P_5902
GGCAATTGATGTTGATGTCGCGGGCGCCAAAATCGACACAC
>P_5903
TTTTTCAAAACTTAGAAACTCTGTCCTATGAATTCCCGTCG
>P_5904
ACGGGAAGGATCCTGCACCGCATGGACGACGTGGGCTGGTC
>P_5905
TTTTCCGAACTTGGGCCACACGGCTTTGGCTTTAAGTAATT
>P_5906
TCCTTTTCTCGCTGTGTATGCATGGATTTGCCAAAGCGCAT
>P_5907
TTTTTAATGAATTTATTTTCCCTTGGTGGCATTAAAACAAC
>P_5908
ATCAGATGATTGATTCAGCGCGATTTTAACTTCAATAAACT
>P_5909
CTATAGCCTCGATAAAATCGCTGGAGCAATCTTTCTGCCAT
>P_5910
CCCAAACAAACCATAAATCGCAGAGCCTCGAAAAAACGCCA
>P_5911
TAAGAGCACACGTAAAAAGTCCTGAGAAGGGTTTTTTTCCG
>P_5912
TAGCTGCTAACTGCGAGCGGCGAGAGGGTTGCCAGGCGAGT
>P_5913
TTTTAAACCATTTAAAGACGCCTCAAAATCAAATTGATATA
>P_5914
AGCGAATGGGCACCATATCGCGGGACTCCCCCCCGGAATCG
>P_5915
TAAAGTACAGCAACATTTTCCTATAACTTTATATGCTCTCA
>P_5916
ATATCTCACTGGAAAAATTGCATGAGGTAGCAACATGGGTG
>P_5917
ATATTGCCAGCTTGCAAAAGCGAGTTCGATTTAATGGAATA
>P_5918
GCACGGGGCTTCTCCAGCGGCGATGGCCAGTTACCCGTGAG
>P_5919
CTCCCCATGGATCCCCATCTCCGTACCTATTTGCAATCGAT
>P_5920
CCGTACTTCGATTTCGAACGCAAGGTGAAGGCACCGACGCC
>P_5921
CCAGCTGGCTAGGAAAAATGCAGCCATTCAAATTGTAAATA
>P_5922
TGACGATGATGCGACTGCGGCGGCGGCTGCAAATGCAAATC
>P_5923
GTTCGCTGGCACGAAAAAGTCTGTAGAAACATTTTTCGCGG
>P_5924
GCAGCTGGACACCGGATTCGCTGTGGCAGTGGCCATGAAAA
>P_5925
TCCAAAACACGAAATAATGTCGGGACTGCGAAACACCTCGG
>P_5926
CAATGGCTCATATCGTTTCACGCGATTGCCATTTGGCTTAA
>P_5927
GTTGCTCCCGCCGAGAAATGCACTGATGAGATACACACAAC
>P_5928
ACTAATGCATTCGAATGTGCCGGTGTGGAACTTTCTTATGT
>P_5929
ATTGAATGTGAGAAAATTTGCATGGGTCAGGCGGATTCGGA
>P_5930
CAGGGAAAACGATGTGGGAGCGGTAAGTCCTCACTCGATTG
>P_5931
CGTTCTCCCACTTCATCCTTCACGAAGGGCTTTCCGAGGTC
>P_5932
TCACAAAACGGTGGAAAATGCCCGATTTTCCATAATATTCG
>P_5933
TGCACCGTTGACGGAAAGCACCCTCACGATGTTATTGACGA
>P_5934
GGCCAAGCCAGTTTTCAGCCCGAAAACATGATTCATAGGCG
>P_5935
GTCGCCTGCACAAGTCGCCGCCTCAGAGGATGTTCCAACCC
>P_5936
CTAGTGCAAAGATATCGGCTCCTGCTCTAAGCGAACCGTGC
>P_5937
CTGTTGATTGACAGCGGAGGCGGTGGGCGTGACCTGGCCTG
>P_5938
CGTTGGCCGAGTGAAAAATCCGTAGCCAGCACATTAAACAT
>P_5939
GCTGAGCAACCTGCGACCCGCGCGGATTTGTTTTGCCATTT
>P_5940
ACAATATGTTGGGGAAAATGCAGGAGAAATGACGACCCTCC
>P_5941
CTTTTTATCTGACAAAAGTTCGGGAATTAATACTTTTGACC
>P_5942
CAGAATCGATGGAGAAACGGCGAGAATGCTGCATTTTAATT
>P_5943
CGAGCAGCCCACTCGCCTGGCTAAACCAAGAAATAAACTGG
>P_5944
AGACCAATTGTCAGGTCATTCAGGGCCAGCGAGGTGAGCAG
>P_5945
TTTTTACGGATAAGCCAGAGCTGTAACTATGCGAACATCGC
>P_5946
CCGAGCGGCAACAACAACGGCGGCAACTTGAAAAATCAGAG
>P_5947
GTTTACTTAATGGATACGCCCGGCAACTATTAAGTGCTCCC
>P_5948
TGCATCTGCGGTGTAAGTCACGCGAATTTGCTTGCCATCTT
>P_5949
ACTCCCCACCAGGAGATTCGCGGGGAGAAGTGAGGGTGATG
>P_5950
ACTTTGAGGCCCAAAAATTTCAGGAACATAAACATTCCTAT
>P_5951
AAACCAGAAGGCACAAGACGCGGACGAGGCACTGAGCTCCT
>P_5952
TAGAAAGAATCTTTCGACGGCAGTATTTCTTATTTATTATT
>P_5953
CACTAGGCTAGTAACCGGCGCAGGAATATCACCGATGCACT
>P_5954
GTTAGACTTGGTACTGCTTTCGGGGCTATGATGACACGCCA
>P_5955
TCAATAAGGTGCTAATGGAGCCCTGGCAATGAAACGCGCCG
>P_5956
CACATTAGCTAGCATCCATGCGGCACCGCCTTCTAGCACAT
>P_5957
TCAATTTCCGGCGAAAATCGCATGAAGTCCTGGAAGATAAC
>P_5958
TTTCGGCTCTCAACATGACACCCTACTTTGGCGGATATCCC
>P_5959
TGGAAGTCAGGCAGGAAGCGCAATACCTTTTAATGCGACAA
>P_5960
TTATAACAAGATCGGACGCTCGCGACTTTAGAGTTACACGT
>P_5961
ATACGGTAAATTATTGGCGGCGGCGTTGTAAAAGGCCGCTG
>P_5962
TTTATCGGCCCACCCGCGCTCCCCAATGTCTTCTAGAAGAA
>P_5963
GTTACCAAGCACACACGTCCCGGCCACAAAGATCTGAGATA
>P_5964
ACCATATCCAATCGAAAATTCGCTACTGGGTGTTCTTATAC
>P_5965
ACTTGGACCATGGCAATTTCCATGGATACTAGGTGGTCCTC
>P_5966
CAAAGAATTGGTCCCAAACTCGGTTATAGCGCCCTTTACAT
>P_5967
ACCCACAACATAAATTAACGCGGTACTGCAGACTGAGGAAA
>P_5968
GTGGGTGGGTGCTAACGATGCCTGGGTGTGCTGTTGTCGTT
>P_5969
AAAAACTGAAGCTCCAAAACCACGAAGGCGAATATTATAGG
>P_5970
CCTCCCGTTCAGCCATGCCGCGGAACTGACGCCTTCTCTTC
>P_5971
TAATTTCTATTATACACCGGCAAGAACAAAAAGATTATTAA
>P_5972
GCGCACAAACGATTTCATCTCGATCGCAACCACACGGCAAG
>P_5973
GCAATAAGCAGTTCTTTTCGCTTGTGCATTTTTCTCCGTCG
>P_5974
GATGATAAGAAATACGAAGTCATTGACAAATACCCCGTCCC
>P_5975
TAATAACGTTGAGTTATTGCCTTTTGTATGTGTTATTGGTA
>P_5976
ATGAAAGCGGGCCTCCGCGGCGCTCGAGGCCAGGGACAGCC
>P_5977
CAGAAGTTCCTATCTGAAAACGGTATCAAGCGGCAATTTAC
>P_5978
GCAAAGGCTTTGGAAAAATCCAATAGAAATTTATATGACAA
>P_5979
CTACCCGATGGTATAGAGCACCTGAAATAATGCTTAACTCA
>P_5980
TCCATCAGGAGGAACAGACTCCTGGGCATGTAAGTAGTCCC
>P_5981
AAAGCGACGAAGCGAAAATGCGGCGAGGGCGAAAACTGTAC
>P_5982
AACAAGGACAAGGACATGATCGGTGTCTAGATCCCAGTTTT
>P_5983
GCTCAGGTTTTATAACCTGGCAGCAACATTTATTATTTCCA
>P_5984
TATGTCAAGAAGCGAAATTGCCGTATGTGGGACGAGACCAA
>P_5985
AATTTAACTGAAATAGACATCGTGGTTGACTATTTTGAGCA
>P_5986
CTCTAGCTGTCATAAATTTTCTCGAGTTCTCATTCCACAAC
>P_5987
ATGTGGTGGACATCACGACACACGAGCATGCGCGAAGAAGG
>P_5988
GTTCATACGGAAGGAAAATGCAGGATCTACTCAGATAATGG
>P_5989
TCTAACGCTTATACATAAGCCGATCGCGGAGCGTGGGAATG
>P_5990
CAACAATTTATTATTAATTCCGGTCACCGACTATATCTCTT
>P_5991
AAGATAAAAAGCCTGGACAGCGGCACTTGTATTCAGTTCAA
>P_5992
AAGGAAGTTAGCTTCAAAAGCGGTTGTTGATCTGCGTTTCA
>P_5993
TCAATACTCAAGTATTGATTCGGTGTTCAGGGGGCTAGAAA
>P_5994
TTGGTGTTTGGAAAAAAATGCACCAATTTTGTATCGGTCTG
>P_5995
TGAGATTTCGGTGTTGTTGGCGGGAGACGGCAGGTCGGCAG
>P_5996
AAGAAACCACATTTTTAGGACATGTTCTAACACCAGATGGA
>P_5997
AAAATATACAAACCATAACACCCTCCATATCTAAAAGTCCC
>P_5998
AAGGACAATTTAAAATGACGCGGTCAGTAGCAAAGTCCGTG
>P_5999
ACAACGGACCCAGAAAAAGTCAAGGCCATAAAAGAATTCCC
>P_6000
GTTCAGTATTACACGGCAAGCGATCCCAAACACTCACCAGT
>P_6001
TTTACCGAAATGAGGTTAGTCGAGTCTAGCAATAGACAGAT
>P_6002
TTAAATAAATTAACATTTTACACTAGCAATTATAAACTGTC
>P_6003
CGCTGCCACCACTGCAGCGGCGGTCATTGTTCTGCAAGCGA
>P_6004
GCGATCGGCTTATGAAAAAGCGTTAGATCGTATAACTTGGG
>P_6005
GTTTATTTATGGTATTGACGCGAAACATACATATATCGAGA
>P_6006
GTTTTTGATTTGCACGTACGCGTTGATAAGAAGATCAAGAA
>P_6007
CATCTTGCTGGGAGATTGCGCTACACTTCTTTGTTTGGTAT
>P_6008
ATATATATAATAACTTTATCCTGCCTTATCATATCCTCGAA
>P_6009
TTCTAATTTTTGTCTTAATTCATCAACAACTTTTCCCTTTT
>P_6010
ATCCAAATAATGCCAAAAATCCGTATTGCCGAGTATGATTC
>P_6011
TGATATCTATTCGAAATTTGCATCACTAGTTGAAGTAAAAA
>P_6012
AGTAGAATTGTCGTGGAGCTCAAGACACTAACGAAACTAGA
>P_6013
TGGCATCCGTCATTATTTTGCAGGAGTAAAGATCGGACCAA
>P_6014
CAAAATGTTCAGATTTCTTACGATCTCAGCGTAAGCGAGCG
>P_6015
TCGAGGAGCTTATTATTTTACATGCTTAGATATGGCTAGTG
>P_6016
AAACTGGCCAATAAAATTGTCGAAAACTGCAAAACATGCGC
>P_6017
CGGCTGCGACCTTATAACACCGGAAATGCTCATCCAGCTGC
>P_6018
CTGCAATACTATGATGAAGTCGGCAAAAAGCTTACATTGTT
>P_6019
ATAAATGCAACAATCGTAGGCGTGGATAGATGCATCAGCAA
>P_6020
AATATACGACCAAGCTAACGCAGTTCCACAAGTCTCAACAG
>P_6021
GTTAGTTGAAGGTGAGGCTGCTCGATCACCGATTTGCGGTG
>P_6022
TTTTTAGTTCAAGTAAATGGCGTGAAAGTCGGTAAGCATTC
>P_6023
GGTCAAAAAATGCGAAAATACCTTTTATGAAATATCTAATT
>P_6024
GATCTGGTGAGTTCCCATCGCAGCAGAGAAGGGCTCTTGTC
>P_6025
CTATCTAGATAGTGCCCGCGCAGTATCACGGACAATGGCTC
>P_6026
GGCGAAAATGCGAGTGAAGCCCCGAATAAACTTTACAAAAG
>P_6027
CATGAAAGAAACCGATGCTACAGCATCGGTTGCCTACAGGC
>P_6028
ACAGGGGGAATCCTTTTGGGCATGGATTTCCTCACAGCGCT
>P_6029
TCGAATTTATTGTGCCGGTGCAGCTTCGAACATCACCATTG
>P_6030
TTTCCAAAGCATCTAAAGCACATGCTGTTCCTTTGAACGAA
>P_6031
AGTTAGCGAAAATCAATTCGCAAGAAAAATGTTTGGCCACG
>P_6032
TGATAAAGTATCGATAATTTCCTGAATTACATTGAAGTACT
>P_6033
GTTAGCTTTATTAGCAGCCGCATGACACAAAATACTATGGC
>P_6034
TAGAAACGTAACAAATATGGCGAAAAACTTGAACGTCGGCC
>P_6035
AATATTTTGACAAAAAAAGGCTACAATTAAAGCACACACTC
>P_6036
AGCTTTCATATTGTAGTTCACGAGATCAGCGTTCATACAGG
>P_6037
GCTGCGAATCTATCAAATTCCATCAAGCAGCTTTTCTGTTC
>P_6038
CTATTTCAGTTGAATACCCCCGGCCTCAGGCAGCTGCGGCT
>P_6039
TGAAAAACTTGTTTTGAGCGCGTTTTTGCGAGGGATCGTTT
>P_6040
TTTCCATTCACCTAAAAATCCTTCCACGCCTCCTACTCACT
>P_6041
AAAAACAGACGCACAAATCGCCCCAACTTCCGCAAGGAAAA
>P_6042
GTCAAATGCAAATGATCAAGCGGAAATTTCTCTGCGATCGG
>P_6043
TTCTGCCTCAGATCTTCCGGCAGTCCAAGAAAAAGAGTGTG
>P_6044
CAAAGCAACAAAGTTGTCGGCTGTAATGAAAAACAAACGTC
>P_6045
CCAAATTGGGCTGCAAATTGCACGACGTCTGAGCGCGTTAC
>P_6046
CTGCTGTTCCAAAAAAAATACATTAATCATTGTTAGGCAAT
>P_6047
CCAATTAATAGTATAAAATGCCTACGGGTCATTGAACTTTT
>P_6048
GGGAATATTTAAGACTTTCTCTATATTTGATTATAGAGCGT
>P_6049
TTGTTTAGTAATACTAGGCGCAATATTTATTATTATTGGTT
>P_6050
ATTTTAGTTCAGGCTAAATACGAGTGCACAATAAACAAAAA
>P_6051
TCGCCGCCATTATGTTTTTGCTGCCCCACCGCTCCACCACC
>P_6052
GGTTTGCAGACGCTAGACGGCGGTAAATGTGTCTTTCTTGA
>P_6053
CACCGGTACATCGGTGGCTGCGTTACCTCCCTTCGAGTGGG
>P_6054
GTAGCTAAAACCACTGCCTACGGGGTTGTCAATAAAGAGGA
>P_6055
AATGACGCTGCACGAATTTTCACGAAGAATAACCCAGGAGC
>P_6056
GGCCATTGTTGTGGAAAATGCGGCATGTTGCTGCCGTGTTA
>P_6057
GTCACTTGAAAGGAGCGCGCCGGCACCCTCGTTTCCGGAAA
>P_6058
CATAAGCAATACGGCAAGTGCAGTTCTATACAAACGAAATT
>P_6059
CATCTCATACACAAATTTCGCGATGTGTACTTTGCGGCACT
>P_6060
GTTTTAGTTGCGCTTAAAAGCGTGCTACACTTTCTAATGCT
>P_6061
TGTTGAATTCATTAAAAACTCGGGAAACCTATCTCGATCTC
>P_6062
TATTTACCAATCAAAACTTCCAGGGTCTCACCTTCTTCCTC
>P_6063
CAAAACGGAAACTCTAAACACTTGAATGAAATTAAAAGACA
>P_6064
TCAATTGCAATAACAAGCTCCCTGGATATCATGTGGCTCAT
>P_6065
GCCCAATACACCGCTACCCACGAGCGCACCAATCGCCGTTG
>P_6066
GGGTATGTCGTTTTCAAAAGCGGTTTGTAACACACGGTTAA
>P_6067
GGCAATAATAACAAGTTACGCATACGCAACGTGTTGGACGT
>P_6068
ATAGGCGTCACAACCGAGCGCGATCGCTATCACATGTGAAA
>P_6069
ATGTCCTGTGCCCCGAAAATCGAGGAGGACAACTCGGCACC
>P_6070
GAAAAATAAAATTAAAATTGCATTAGAATCCAAGGGGTATT
>P_6071
ATGCGCATTATGTAAAATCGCTGCATTTGCCCAGCCTTCGA
>P_6072
ACACAAGATGGTGCTATCCGCCTGCTCACCCTACTTCCAGG
>P_6073
AAAGAAGCAAGCATAATTCGCGATCGTGTCTTAAATAATAA
>P_6074
GAAACGCACTGACAAAGACCCTCTGGCGGGCGGGGTTGTGG
>P_6075
AAGGTTACTCGGTACAATCGCGGGACCAAACACAATCGGTT
>P_6076
CCAGCCGTCGGCCTTGATGGCCGTAAGGATTTGCTTTTCAA
>P_6077
GTCATTTTTTGGACTGTACGCGCTAAAACCACAATTAATTG
>P_6078
TGGACTGCAAGCAACAACAACACGCTCAACATGAACTACCA
>P_6079
CATAAGTTATTCATAAAACGCAGCACAAAACAAGAGCAATT
>P_6080
GATCGGCGTGATCTACATGGCGGGCGTTTTTGCCGGATCCC
>P_6081
CCCCGTCTGTGTAGTAGCTCCGGTTTTATGGTGTCGTCGTA
>P_6082
CCCAAGACGTCCCCAAGTCGCGCTCGCGGCTCCAAAGTCCG
>P_6083
AATCGACAACAAGATCCTGGCTATGTGGGAGTCGCAGCCCG
>P_6084
GCATAACTGAGCTAAAATCGCAGCAAAATCGGGAACGGGTG
>P_6085
CTATATCCGCATAGCCAGCGCAGTGATAAGGAAGTCCACTC
>P_6086
AGAAATATATGATTAGCTGGCTTGAAGAAGGATTCCATGTT
>P_6087
GTTGGCCTGCTCAATGGAATCGGGGCCGTGTTCCAGTTAAA
>P_6088
TTCAATGGAACCTCTACGAGCGAGGCCTTGGCTCCAACACC
>P_6089
TAAATCTGTGTTTGTTTATACCCGACCCGTATAAACAACTT
>P_6090
CAAACGAGGATAGCATATCGCAGTTTTCTCGTTATCACTGA
>P_6091
CTGGCGAGGGCAGTCAAGCCCCCGATTTGAGTTGTTTACTT
>P_6092
GGATATGCTATTATTTTTTCCAATGCTAATCAAATTAAAGT
>P_6093
AGTAACAAGTAAATATTGTGCGGCCACAGTTATGATGGAAC
>P_6094
TGGTTGGCCAGAACCAAAAGCAGTTCCAGTTTCACGTAGTG
>P_6095
GCCAGCGATCCAATGATCAGCGTGAGAAGGGTGCCATTCAC
>P_6096
TTTTTCCAAGTGTTTAATTGCGGTTATGCAAAAAGTTGGTG
>P_6097
TTTCACAGCATGTCCTTCGCCTACAACACTGTGTTAAGTGG
>P_6098
GACATTCACCAGACCGAATTCGAGCTCTGAAAAATGTGGAT
>P_6099
TTGCCGGGCGATGAAAAAGTCAGGAAAAAACTTCGGCCAAG
>P_6100
GCCACGATGACTTAATTTCGCTGTAAGTTCCATTGGCCTTT
>P_6101
GCCGTGTTCACCGCACGCGTCGGCTCCAACCCCAAGCCCCG
>P_6102
AGGGGAAGTAAGCCAAAATACGAGAAAAACTAAACGACAGA
>P_6103
TTAAAAGATATACTAAAATGCCTGCGCAAAAGGTTTTTAAA
>P_6104
ACTTTTGGCTGAAGAAATTGCGTGGGCCGCTATGGGCCACA
>P_6105
CTGGAGACATAGCCCATCGGCTATCCCGGCCCGAAGCGGCA
>P_6106
CAAAATGCCACCACCGAATCCCCGAATACAAAAGGACCTCC
>P_6107
CTCTAGACGGCAATAAATCGCCGGACAATGTAAATTGTGCC
>P_6108
GCCAGTGTCCCAGTTAAAGGCGGCGGGGGCGTGACCACCGA
>P_6109
TGTGCCCCGCGGTAAAAATACCTGCTTTGATATTGGTTTAA
>P_6110
CTGCTCTTTCGTCCAAAATTCCTGGACAAGTGGCTGCCGGT
>P_6111
TGAGAAGGCAGCTGGAGCGGCAGCCGCAGAAGGAGCGGGCG
>P_6112
CTTTTGGCTAACGATGAACGCGAGATTTATCAGACGTTCGA
>P_6113
TGTCGAATATTGTCAAAGTGCGATGGTAATGAAAATCCAAA
>P_6114
CAGCAACAGAAACAGAATTGCGGCTGAGGCATTATCTGGTT
>P_6115
CCCAAGTCCACAGGAAAACGCCCGCATTTTGTTTGTTTAAT
>P_6116
AAATACTAGCACTAAAAACGCGAAACCGAAATTTTTTTTTT
>P_6117
ATTTAAAAAAAAAAAAATTTCGGTTTCGCGTTTTTAGTGCT
>P_6118
CAAATTAAATTAATTATTTGCAAGAAAATTAACACAATTTC
>P_6119
ATTTTTCTTTGTATTAATTGCGGCAATCATCTTTCGTCTTC
>P_6120
TTTCCTCTTACTTAAAAATGCTGTCTCACTCCGCCGTTTTT
>P_6121
ATTCTCGTAATGTTTCTCGGCAGTCGACGAAAAATATGAGC
>P_6122
GATAACGATTTGTGATTTGGCGTGAGTGTGTTTCCGTTGTT
>P_6123
CAAAAGAAATCTTAAATTTTCATAAACGTGCAGCGTGCTTG
>P_6124
ATTTGTAATGCATACTCACTCGGGGCTTACGGAGGAAGCAC
>P_6125
GAAAATTGCAGCATTAAAATCGAGGCCAATGGCTGGGCGAA
>P_6126
GAGCGCGTCAGAATTTTCGGCGTGGGCGAAAAAAGTCTTTC
>P_6127
CACGTTCTTGTTGCCGGTCGCCGTCACCACAATGTCTACGT
>P_6128
AAGTTGGTCAAGGGAATCGTCGAGGAGAGCGTCACCGGAGT
>P_6129
CCAAATCCCCCCTCAAAAAGCAGTGGCCTTAGGCCAAAAAC
>P_6130
ATTATTGCCTCAATTTAACACCTGCCCAAGAAATGGAAATT
>P_6131
TGGGGCAGTGGGATTGCGAGCGAGAGGGCCGATTAAAACCG
>P_6132
ACGCGAAGGCACGAATCGCGCGCTAAAATATGCAAAGGACG
>P_6133
TCGAGCGCTGAAAGAGTTGCCGGGGATTATATGTATTTGTC
>P_6134
ATCATCATCATCTTGGCCGACGTGGTGATGAAAAAGCCCAG
>P_6135
TCAGCTTTTCATCCAAGTCCCGGTTTAATTTGCAGCTCCAG
>P_6136
AATTTCGCTTAAGTTTTTGTCGAGATATACATATATGTATG
>P_6137
AAACTTGCGGCCATCAAAATCGATAATGATAAATAAGTTCA
>P_6138
ATTGAATTAAAGTCTGGGTTCCCGGCCAAAAGGCTTTTAAC
>P_6139
TCCACAAACACAAACTGGGTCGTTGTGGTCATTATAGAGGG
>P_6140
TTGCAGCAACATGCAACTTGCAGTAATGACGGCGCCAGTTT
>P_6141
TTGCCAGCATTATTTAGTCGCCCTAAAAACTCAAGTAGCTC
>P_6142
TGACCGGCGGCCATTCAACACGGACCCGTCCAAAGAGCCAA
>P_6143
GCGGCGACACGACGTGAACGCCGTCCCGATCGAGCGGTTTA
>P_6144
CTTTGATCGATACGGAATCTCCGCAGCAAAGGAATCTCCCG
>P_6145
TGATAAGCGATCCATAAAAGCCTGGACACAAAAGACCTGAA
>P_6146
CAACTTGGCCGTGGAGAAGGCCGCCTCAGAATTGCCCAGCG
>P_6147
GGTGCACAAAACAAAATTTTCAGTCTCGGGGATCGTCCCGA
>P_6148
CAAATTCGACTGGAATTTTACACGATTTAACACGAACAACC
>P_6149
ATTCCGAATCCATGGCCAGCCGGACTCGGGTGACATTGGTG
>P_6150
CTCGCTCTAACAGTTTTCGGCGTTGTTTTGCCCCTCGCATA
>P_6151
CCAAAGGTCCACCCGAGTCGCCGTCACAGGAATCCTTCTTG
>P_6152
GACTTGGTCCGCAAAAAAGGCAGCGCCAAAACAAAGCCAAA
>P_6153
CGCAAGGGTCAAGAGATTTGCGTGAAAATCGATCCGATTCC
>P_6154
CACACGTACCGAGAAAGACACGCGAAATTTATGCACATTTT
>P_6155
GTGTTTACTCGTTTTGCAGGCGGCCACAGCGGGCAACCCGA
>P_6156
TATTGCTGATTTGCGTGCCGCAGCCAGGCAAGTTTCCCTTT
>P_6157
GTTTGATTTGGGTCCAATGCCAGCATCTAACTACATGAAGG
>P_6158
TAAGTTAAAACACGACAGCGCAGGGGTCAAACATACAGAGC
>P_6159
TAACCGATCCAAACAGAAGTCGAGAAATGTTAAACAGTTGA
>P_6160
CTCTCAGCAAGCTGTGCAAACGAGAACAAATAGAAACTCGC
>P_6161
GCGGCGGCATGTGGAGCACTCGGTGGCTCCCAGTCGCGACT
>P_6162
CTCACGACAATGACAATTCACGGCAGGACCTTTGACGACCT
>P_6163
TCCTCCTGCTCAGATTTTTGCGGCTTAAGCTTTTGCGTTTT
>P_6164
AAATTATTGCACCTTAATTGCCCGCTCGGCGATGCCTGTCT
>P_6165
AGTGAGGCAGTAAAGCAAAGCGGCAAATCTGCAAAAGGTCA
>P_6166
TTTTTGTGCGTTATAAAGTGCAGGAATTGTTGGCCATATCC
>P_6167
GACAACATTTTCTTCAATGGCGTCAAAGAATTTTCGGCTGA
>P_6168
ATATTAACAGCCACTTGTGTCCGTCGCATATATTTGCTCGA
>P_6169
AAACCGCCAACTTATCAGGGCAGCGTCATGGTCCTAAGTGA
>P_6170
ATTTCGCATGGCCTTTTTTTCGGTGTATATTTTTGTTGTTT
>P_6171
TATTTCTCCCATTTTCTCGGCATCAATTGTTTGGGAAAGAG
>P_6172
TAATCTGGCCACATTGGTGGCGGCCATCAATGGACACGACG
>P_6173
GAAATGCATATGGAAATTGGCCCGAAATGAGAAATATGTGC
>P_6174
CTAGATCCAATAGTTCCCATCCCTAATAGAAAAATATGGCC
>P_6175
TAACTTAAGTTAAGCAAACTCGGTGGCCAGCAAAGGCAACT
>P_6176
CTGTTTTTATTTAAAAATTGCATTATAAGATTTAATCTTGT
>P_6177
CACAAACGGAACCCAGAGAGCAGGAACAAAAAACCGAGCCA
>P_6178
AGATGTCAAGGAAATATGCGCCGTTTAGTCACAACTGTCAG
>P_6179
CGCGTAAGTGAATGAAATTACCGTAAGGCATTTAACCAATG
>P_6180
ACAAAATGAATATCAAACTGCAGCGACAATAACAACAAATG
>P_6181
TCCATCATCCGTGTAATGCACGATTTTTGTCGAAACCGAAT
>P_6182
ATTTTACTCAAAATTAATGGCGGGAAATCACAATGATACTA
>P_6183
TCCTTTTTGCCAAAACGCAACGGCAATTGATTTTCCCCACA
>P_6184
CCTCTGCTTCAAAAAAATGGCGCGAAATTTCAACATATCGT
>P_6185
CCGGAATCTTACTTTAAACGCGGCCTTCTCCTTGTGCTCTC
>P_6186
AACCACATTGACACAAACCGCGGAAATTTCTTGGTCTTGTC
>P_6187
GTTGTTACATCAACTCGCGTCGGCCGTATCTTTTTTTTTGT
>P_6188
TGATGGGAAGCAAAAATCTGCCGTCTAGCGTTTTTTATGTA
>P_6189
CACAACCCAATCTCATTCGGCGTCAATGTCAATTCCGAACC
>P_6190
AATTTTAGAATACCTAACGGCCCGCACACAATTAACGGAAA
>P_6191
CTTTACCGCCTTTACCGCGGCGATTTTGCGTTCTTTACAAG
>P_6192
CGAAATTCAGCGGAAATTTTCAGCCCCGGCGATGTGGGTAA
>P_6193
TTGTGGCAATTGCCATCAATCGGGAGTACAATATTTATATA
>P_6194
ATTGATTGGAAGATAGTCCGCCGTGACAGTCGGTCGGTCTA
>P_6195
CTTCGCATCGCATCGCACCGCAGCAAACTTTTATTGAAATT
>P_6196
CTCCTGTTTTTTTTGGCTCACAGTATTTTCCTTTTTTTTCT
>P_6197
GCAAAACAGGGTCATAAAAGCGGCTTTACAGAAACTTGAGA
>P_6198
CATTGGCATTAATCTTGGCGCGGCCCCAAAGTGGCCTGTTC
>P_6199
TCAAGGACATCGAGCGACCGCCGTGACGTGCCAGTTTGTCA
>P_6200
AATCCCTCAAGCATCGTCGGCATCATCATCATCATCATCAA
>P_6201
TTTCCACCGATTAATTTTCGCAGTTCTCTTATACTTTCAAT
>P_6202
GTGTACAGACATACCGATTTCGATTCCAGTTTTTGGGGGCA
>P_6203
GGTTTAATCAAATTTTTTCACACGAAAAAAATGTTTTGTAA
>P_6204
ACATTTATAGCTTCGATGCTCCCACTCGATAAACTCAAGAT
>P_6205
GCCAGCCACAAACAAATTGGCAGCAATTTGAGTACCCAACA
>P_6206
CCCGAGCGGAGGAGCGAGTTCATCAACGGAGCAAAAACCTT
>P_6207
ACATGCTGCTGCCATTTTCGCAGCAACGGAGGGAGTGCCGG
>P_6208
GTGGAGACGGAGGAAAAGTACGGCAGGGATCTGCAGATCAT
>P_6209
TAGGAAAATGGAAAAAAATGCGAGGGAAAGTGGCATCCTGC
>P_6210
CCTGTGGTCAGGGACAATTGCAGCAGAGCGCTGTAATTATT
>P_6211
TCTGACAAGCTCAATTAGGGCGGGAGCACTCTAACCGGATT
>P_6212
CATCCGGTTCCATGTAATTGCCGTAGAAGAGATTTCGTAGA
>P_6213
TGTTTCTCGTATTTTTTACTCATTGCCGCGTAATTATGCCC
>P_6214
AACCTCTCAACCGTTTCGCTCGGGGCCAAGTTTTTCGTTTG
>P_6215
CGGGCCGAGGACGACGACCGCCAAATGGCAGGCGGGACAAA
>P_6216
ATCTATGCTTGGAGTGATTCCACGATTACCTTAGCATGGAT
>P_6217
TCGGAAAAGCAAGGAAATTCCATGAAAAAAAATTCGATAAA
>P_6218
AAACCATAATTTGTATGTGGCATGACATGTGAAATTACTTA
>P_6219
CCGCCACGAGCTGGCCTCGTCCCGCGAGGAATTCCAGAAGG
>P_6220
GGTGTGGATATGTTCAAACGCGAGGGTTTCGAGATGATCAT
>P_6221
GAAGTTTTTAAGGTAAAGCTCAGTAAATGCAAATGAAATTG
>P_6222
TCTTGCAACATCTATTGTCGCAGTGGTTTCATTTATGCAAC
>P_6223
AATCAGCAACAGCTGCAGGGCATTAACAAAGTGAGAAAGAG
>P_6224
CAAAATGGCCCGAAATTAATCGGCATCAAGTGGTGAGCATT
>P_6225
CCGGATAAGGAATTAACTGCCGGCCTCGTAAAAGCCAAAAG
>P_6226
TCGTAGTGCTCTACCTGTGGCCGTGGCAACTGCATTGGCAT
>P_6227
TGTTTCTGTCTGCGTTTACACGCGCATTAAATTTTGCCATC
>P_6228
ATTTAAACCCTACCACTATACGGTATCCCGAAATGCGACTT
>P_6229
GAATCTAAGGGTCTACAGGCCAGGAACTACAACCACTAGTT
>P_6230
AAGGTCACGTACCAAAAAATCGTTTTTGCTGGAAAGGGGAG
>P_6231
GCTGCCAAATCTTTTGCTCACAGTAAGGCTTTTTTTTAAGT
>P_6232
AAACATATCAAAATCGGTGGCGGTTTAGTTCAAGCTATACA
>P_6233
GTCCTCACCCATGTCAACCGCCTGCCCGACACTCATGTGAT
>P_6234
CGCACGATGCAATTAAATTTCACTAACACCCGCCTCCACCC
>P_6235
GTGGATTAAGAAAGATTTTTCGGTCGTTTTCAATTGCAGAT
>P_6236
GTAAACTAATGATGACAGCCCGGCAGGACTCGTAGGATACA
>P_6237
TTTACAAAGTTCTTAAAAAACGGTAAGCGCATTAAATGTCT
>P_6238
AGCCATCGTCGTGCTGGACACGGGCTCGAAGACCTTCGAGA
>P_6239
TTTGTTTGTGGTTGCTGCGGCGGCTGCTGAAATTTTCCCCG
>P_6240
AAAAATATATCCACAAAATGCGACGGCGACACAAATCTTCT
>P_6241
GTGTCGTCGAATGCAAAACGCGAACGCAGTTTGCTTTGAAA
>P_6242
GTAGTACTCCAGACTTGACACCTGACCCCCCACCAACCAAA
>P_6243
GCACGGGGTTGAAATTATTTCCCGATTACTGCCGCCGAACT
>P_6244
GCAAAATGTGCTTTAAATGTCAGCAACTCTTTAAGAAATGA
>P_6245
CTAATGCCACAGTCACGACACGCTAATAACGCAAAGCCAAA
>P_6246
ATATTATTAATAATAAGAAGCATGATAAGACTTTCGGTGCT
>P_6247
ATTGGAGTCGCTTGCAACGACCTGAATTGCTGTTAATACCT
>P_6248
GACTTAGTGATTGACGACGGCGGGAAGGAGGTGGTGACCGA
>P_6249
GCACTGACCAAAAACAGTTGCAGTAAGCAACAAACTAAAAA
>P_6250
GCCGAGAGTTCATTGACTGTCAGCCGCAAACATACACACAT
>P_6251
ATGTTCTCCTGGTGCTGGCACGCCACCAGGTTCATTACGGA
>P_6252
GTTAGTAGGTCAAGTAGATGCGATGCTGGGCGATTGGAGGT
>P_6253
GAAAATTTCCAACGAAAATACGGCAAATCTCTTTCGAGAGT
>P_6254
TCCAGCAGGTTGTTTAGGTGCTGCAAGGTGAAACGAGAGGC
>P_6255
AGATTCTGCAGGAATTGGCGCTGGAATGTGACGATCTCGTG
>P_6256
ACCCGCTCGAAATAGTAACGCCTCAATAGGTTCAATACCGA
>P_6257
ATAAAAATTTTGTTTTAGCACACGGTCACCTTGCCGGCCGG
>P_6258
AAATCATTAGCAGCAAACGGCGGCGCTATCTAATCTGCGGT
>P_6259
ACGTCGCTGCATTTTGTGCGCCTTGTTAAGAATTTCATTAA
>P_6260
ACAAATATGGCCAAGTATCTCGGTATCTGCGAGATACAATC
>P_6261
GAGGCAGGGCGTTTTAGTTACGTGAGTGTCCGATTGCATCC
>P_6262
CCTGGGTCGAAGAAAATGCGCGGGAAGCGGCGGCAGCTGGC
>P_6263
CCAATGTTTTTCGCAGCGCTCGTTATTGTTAATGGCCCTTT
>P_6264
GGCCCATCACGGGATCTCGGCAGTCGAGGAAATCCACTTAG
>P_6265
GAGTTCCTGATAATTGGTCACCGTAATCAAAAATATATCAC
>P_6266
CCAGTTCCTCATGCAACCGGCGGGCTTTGAGTAGAGAGACT
>P_6267
AATAATCCACCGGAAAATCACCGTATCATTACTATTCCTGA
>P_6268
GACCCTCGGACACCAAAACACCTCCGTAACAAAGAGCCACT
>P_6269
TTGCCCCTTATCGAAAAACGCTTCAATTGGCCATCGACTTG
>P_6270
ATAATGCTATTAATTATTTGCATGTTCAGCACCTCGAGGAG
>P_6271
GTGGGGCAGAAATGCAGACGCAGCACTCAGACAGACAGTCC
>P_6272
AATTAGCTGCCAAAAAAACGCAGCCATGTCAAAACGAAGCC
>P_6273
ATGGGAGCCCCGGCTTGGGGCGTGTTTGTGATTGCAGCTTG
>P_6274
TTAACAAAAACACACACACACGAGAGAGGAAGTGGAGCGAT
>P_6275
GCAATTAAATCCAAAAAAAGCAAAAAAAAAATAAAACAAAA
>P_6276
GAAAAGGCCAAAGCCAATCGCAATCCCAAATAGCAATAAAA
>P_6277
CAGAGAATTGTGGGAAAATCCAGGAAATTCCAAATTACTTT
>P_6278
CTGCTCACCCACCAAGGTCGCCTGATTCGGTTTGCCGTTCA
>P_6279
GCCTTTGCCGTTGTGAAATGCCGGAAAAGTCAGAAAAGCTA
>P_6280
TCTGCTTTCTATTTGTTGCACGTGTTTGCATTTCCCTGACT
>P_6281
TACCTCTACCACAATTATCGCGGGGATTGGCATCCTGTGTG
>P_6282
AAAAACTCACCCTCGACGCGCAGGAAAATCGCTGGGGGTGT
>P_6283
AGTTTCACACCACTAAAAAGCTAGCCTGACCAATATTATTA
>P_6284
TGGTTGTCCATGACCTGAGGCGGCAGAAAAACGTGGTGGAA
>P_6285
GTATACATTTATCAAAAATACAATAGCAATTATTCATGGTT
>P_6286
CACTTGGAGGGCCAAAAACGCGGAGAAAAACAGCAACTCTT
>P_6287
CTGCAGTTTTCCCAGTTTCGCAAGGGAAAAGCAAGGAGCCT
>P_6288
GCCATAAACGTGCGACAAGTCGAGGGGAGAGAATCGGGCCA
>P_6289
CTTATATTTTTGTTATTACACCTAAATCATTGTTTTTGTCT
>P_6290
TTGCAGTTGCCCGGCACGTTCGTGGCCAACAAATCACAAGC
>P_6291
AACACTATTTACTGAATACACGGGGCTGACTAAGCGACGAC
>P_6292
GGTCGCCAGAGCGCCAATTCCGGTGCCTGGATGGATCCAGC
>P_6293
CCAGGATCGAACTTTAATTTCAGTGTGGTCCGCGGCACAAC
>P_6294
TGGAAACGCACGAAGTCACACGCGAAAAATATGTCTAGACC
>P_6295
TTTACCACACAAAATGAAAACGAGGGAGGGAAATATAAAAA
>P_6296
AAGCTAATCAAATAAAAATGCTGCCCCAACACAACCAAAGA
>P_6297
CCCATCCGCAATCTGTCGCCCGAGTGCAGCCAGCTGCAAGA
>P_6298
TTCATACAATTTATTTGGTGCGGCGTTGAGGACAAGGCAAT
>P_6299
TGGGCTTTGGTCATATTTTGCGCGGGTATTAGAGGAACACG
>P_6300
AGCGGGAATAATTAAAAGCGCACGGTTGAAATTCTAATTAA
>P_6301
ACAAATATTTTGACGTGGCGCCGCCACGACGATTTCCCCGA
>P_6302
TCCACTTGAGTTGCCATCGGCCGGAATTCTTTTTTTAGTAC
>P_6303
ACGGAGCGCATCGCAGGGCACCCACACGCGAATTGAGTGCC
>P_6304
TAATTTCTTTTTATTTCACGCACGATTAATTCCGGGTGTGG
>P_6305
TCTGGGGAGGATGTCGGAGGCGGCTGGAATGTTGTTATCGT
>P_6306
CTCGCGAGCCAAATAAAATTCATGAGCCCTTGTAATAAAAA
>P_6307
AAAAACCAATCTTTCAACCGCAGGGACTACATCATTTTGAA
>P_6308
CAGACAGTCTGCAGGCGACGCGGCGATTTCGTTGACAGTGT
>P_6309
GATGGGGCAGCTACAAATTGCGCTAACCAAAACAACTTGCG
>P_6310
GTGTGCCCATCAAAACATCGCCGCAGCCAATTACAAACCGA
>P_6311
CATGCGAACGCTTGAAAATCCATGACCCGCCAATAAATAAA
>P_6312
CAAAACACGATCTTGGCGCTCAGCATTGACCTTATGACTTC
>P_6313
TTAGTCGTAATGAAGGCTGTCAGTCGAGCTGTCGGGGCTTA
>P_6314
TACAGATACACTTACAGTCGCCGGAACAGGAGTGAATGAAC
>P_6315
GACGAAAAGCTGATGAGAGGCGAGTGCGCTCCGTTTGCCCG
>P_6316
TTGCAGCTCCCTAGTAGTCGCTGTCGTAGCTTCCGTCCTGC
>P_6317
TGAAGGAGAACAATAAATCGCCCAACATAGCCAACAAGTTC
>P_6318
CACATAGATGTCGCTGCCGGCGTCACCAGCCTGGTCATAGC
>P_6319
ATTGTTTCACAATTATATCGCGGAAATTCCAACACCAGTTT
>P_6320
AACACACACACAGCTAACCGCGTGCATAGGTTTTACATTCC
>P_6321
GACCATGGCAACTTTGGATGCGGGCGAAAAAAACCTTTGAG
>P_6322
TGAGCCTCCTTTGACATTCGCAGGCGCAACACTTTCGGTCC
>P_6323
TGGTGCAGCTCCTATTGGCGCCGTATCGCCAGCGTTTCCAA
>P_6324
TAAAATAGCATATAAACCGGCCTGATCGGGCTCGAATCGCA
>P_6325
TCATGACCAGCTGGTGAACGCAGGAGACCATTTCTTGCACC
>P_6326
GATTCTCTAAAGAACGAAGACGGCAAGGACAAGGAGAATTC
>P_6327
CATCCAGGCTGAGTTTCACACGGTTTCGATTGAATTCCAGA
>P_6328
TCGCACGAACTGAGCAACCGCGTGGATGTGCCGGGCCACTT
>P_6329
TTAAATGCGCTGCAAAATTGCATTAACTACGCACGCTTGTC
>P_6330
ACCGAAATGAATATGGAGCGCAGGGGGAAAACTCTCGACAA
>P_6331
CCCCTGGTTCACATAAAAAACGTTGACGAATAAATCTCATA
>P_6332
ATATCGACCTAAAGATCACGCACTCGCAACTCGACGACCTG
>P_6333
GCCAACATGTGGCATTTCGGCGGTGAGCGGTGAAAATCGGT
>P_6334
AGGGAGCTGGAAGACGGGGGCCCCAGTCTCAAAAAGTGCAT
>P_6335
AGAAAGTTCTAGGCTAATTGCTGTATTCCTTTTGGCAGCTT
>P_6336
ACGCCAACCACGATTGAGTGCACTCCCACAATATTTCGCCA
>P_6337
GAAGGAGCAAACGGTGGTGCCAGCCACAAGCAACAGACCCA
>P_6338
AATACGCATTTCTCAAAAAGCAGTTCCGGTATATGTTTTAG
>P_6339
TCGTGGCAGACATCTGGTTCCGGTGTGTACATGGGCTTGCT
>P_6340
AGCATCACCAACAATGGGAGCAGTAAGGTCATAGCCTCCAC
>P_6341
TTCTACACTCATTTGAGACGCGGCGGGATGGAGAAAGTGGA
>P_6342
TCATGCGGAAGCAGATTTTCCGCTGCCCACGAAAGCAGCAG
>P_6343
TTAATCGAGGCGAATCGGGGCGGGGATGGCCCACGTTCAAT
>P_6344
CGCTGCTGCCGTCGACGTCGCCGCAAAATACATGTTAGAAA
>P_6345
AGTTTGGAATTTGTAATTTGCATGCTGGATATATTTATTGT
>P_6346
CATCGCTCGATCTGAAAATACACGAATTCCTATAGATTCTT
>P_6347
AACACACACACACAGACGCGCATAGGCAGCGTCGCCCGGTT
>P_6348
TATCAGCCGCCCATGTGCGCCAAGAACTATGAATTGGGGAA
>P_6349
GTTTTAAACAAACCCAGAAACGGTTCATTGTTGTGACCCCA
>P_6350
CGTTAAGTCTGAACTTTTCGCCTGCACAGAGAGTCCCCCAT
>P_6351
GTTTGTACGCGGTGAAAATTCCCGGGCAACAAAACAAAAAG
>P_6352
TCGCGTTAGTGAGCCCCCCCCCCTACCCCCTTCCCCAACCT
>P_6353
TGATGTGTTTAAATAGCTTACAGGAATGAATAACAAAGTTA
>P_6354
GCATTTAATGTTGCAAACCGCAAACGCAACAAATGCAGTAG
>P_6355
GATACTGTCAGCGTTAATGTCCGTCGCGATCCCAAGCTATT
>P_6356
CCGCATAACCATTTTGGCAGCGGCCTCAACCTTACCCATCC
>P_6357
CACCACAAATGCGATTACGGCGGGAATTTCCGTGATGCGGG
>P_6358
TAATTTTCGGACGTTTTTTGCAGTCAATAGCAAACCATTCG
>P_6359
TAAAAAGTGGATGACAAACACGATAGGGCGACAACAAGTAA
>P_6360
TTCGTCAGCACAAATCAACTCGGTGGCTATAAATTCCCAGT
>P_6361
TGGCTTACGCTCAAAAAAAGCAGTCGGAGGGGTGCGAAGAC
>P_6362
TCGTTCTTAAAAACCAGCGGCGAGCTCTGTTTTTAAGTTCA
>P_6363
ACAATTAACTGTTTGGCATGCGGTCTTTTGGTGTATTGCAA
>P_6364
GGTCATACTGTCAATTACCGCGTTGCCAACTACTTTGCACG
>P_6365
GGCAAATAAACAAAAGAATTCGGTCGAGAAGAAAACGAAAA
>P_6366
AAAACACCAGCTTGTGATGGCCGGAAAAAATGAGTGAAACC
>P_6367
CACAAAGTCAATACAAATCTCGGTCTTGCTGCTCAGCTTCT
>P_6368
GGTGGTGGGTGGATTTTGGGCGGTGGGAGGTGGAATGGGGG
>P_6369
GAAGTTTCAGGTATGAATTTCGTGTTTGTGTTGCGGCCAAG
>P_6370
GTTTGGCAGGCCTCGAATCGCGGGACATCAATGCTCAATGC
>P_6371
AGACGTCGATGAGGAGCAGGCGGCCATTGTGAATCAGGTGA
>P_6372
ACACACTCTGGGTGGCGGGGCAGTGTGGGGGAATTGGGGGC
>P_6373
CTACGCCAGCCAATTTTGGGCGGCACTCATGAATGGATGGA
>P_6374
CCAAATTTAGTCGCACGGCGCGTGCTCTATTTATAGCGCCA
>P_6375
TCATCCGCGCGTTTTGTCGGCGATTTTGCTTTGAGGCGGTT
>P_6376
GCCGACACCGCCGAGTCCAGCCTGAACATCATCCGCGCCAA
>P_6377
GACAAGGCGACACACAGAGGCGGCGACAATTGTAGCTTTAA
>P_6378
CTTCCCGGTTCTTGAGTTTTCGCGAATTTTCCGCTTTTCGT
>P_6379
CAGGAGATAGAGGAGAAGCCCAGTGAGACGTCTAATGGCAT
>P_6380
CAATGTCCAACGCGTTGAGTCGGGCGAAAGAGCGTGGTGGC
>P_6381
TCTTAACGTATCTATATTTCCCCCAGCGTCATAAATCTAAA
>P_6382
GAGATACATAGATACACAGGCGGCGGCATCATTTGTTATTC
>P_6383
CAATTGCCTTTGAAGCACGGCGAGAATTACTAACAATAGTA
>P_6384
CCTGTGGTGTACTGCGATCGCACGGCCAATCGGCTAATGTA
>P_6385
ATGCAAGCTCACCGAATTTGCGGCCTATGGAGAGCAGCTTC
>P_6386
TTGTTGTCTTGTAAAGAAAGCGCGAGCAAAAATTTGCTAAT
>P_6387
TCGCCCTTCGCCAGATTTCGCGCCAAGTGCAGCTGCATCGC
>P_6388
CATGCGATACCGCTGCAATTCGGTGACCAACTTCTTCAGTT
>P_6389
GAGATGCGGGATCCCAGTCGCGCGGGTCAGAAATACACGTA
>P_6390
GGTTTCATACATATCTCCCGCATGCGAGGCATAAAAACCAG
>P_6391
TAACAGCGTGGGTCGAACGGCCTGAGAAACTCTGGACTCTG
>P_6392
ATTTTTTAGTTTGAAAATCGCGAAACCATTTGCCGACGGCA
>P_6393
CAGATTTGTCGCATTTGACACGATAATGCACACAAGGAGTG
>P_6394
CAATAAAAGAAAAGAATTTTCGGAAACAGTTTTTGGGCACT
>P_6395
TGTGCGAGTGTGTGAAGACGCATAAATTACACTTGCAGCCT
>P_6396
GAAAATGTGTAATGTTGACCCGATGCCAGGGATGTCCTGGC
>P_6397
GGCAAATTCAATGGCCATGGCGATGGCGGACAATCGAAACA
>P_6398
TCGCCAAAGTGCAAGTGAATCGAGAGCGACAGAGAAGAGTG
>P_6399
AGGCGTTTTCAGGTCAAAGGCTGCATTGTATGAAAATGGCA
>P_6400
GGGTCAATAATTGGTTTTTTCGATAGCAAACAAGTTGATTG
>P_6401
CGGCTCTATCCATTTTTGCGCCTCAGAAGACCACTTGAAAC
>P_6402
TTTTGATCTCTTTTTGGCGGCCTTCGAGTGTTAAATGGTCA
>P_6403
CAGTGGTCACGATGTAGGTCCGGTTCTTTTCAAACTCCACG
>P_6404
AAGTTGAGCCCATTTCACCGCAGTGTACTCACTTGAGCGCC
>P_6405
CACTTAGGTGGTAGAAAAGTCTGTAGCTATTGCTTGGCGTC
>P_6406
AAACATATTGACAGCAGCCGCAGCCGTAGAAAATGCAGAAA
>P_6407
GGCGAGGCATTTAGTAGGCGCTGCATTTGCTGATGTAGACC
>P_6408
AACTCGCCACGGAATCGAAGCGGTTTCTTATATGCTGACAG
>P_6409
TTCGCCTTGTCACCGGGTTTCGGCATTTCGGCGACACTTGC
>P_6410
ATTGCTGAAATAAAAAAAAGCAGTATTTATCGATACCCGGT
>P_6411
CGCACAGGCTCTTGCAGCCGCCGTCGAGGAAAATGCTTTCT
>P_6412
TAAAAGAAAGCCCCTTGGCGCTGCATAAAAAATGTGAAAAA
>P_6413
TATGCTGGCATGCCAACAGGCGCGCGCCAAAAAAAAAGCTT
>P_6414
CTGAATTGTTCGTTTGGCTGCGAGCGTTGCATGCACAACTT
>P_6415
AACTATCTTTTTTCAATTTCCCCCCTCGACTACTGCCCGCT
>P_6416
GAAAATATAAGTACCGAGCGCAATAAAAACCATTCGACGCG
>P_6417
GAACATGCCACCAATGAAAGCCTACTCAATGCGACGGCGAG
>P_6418
TTTGCTTGTGTGATACCTGCCCTGCTCGTCTACATTCTTAT
>P_6419
AACTCTGCCCACTCAAATCACTCCATATAGGCCAAGATACA
>P_6420
CCATTTTCCCAGCCTAACCACACTGACAACTTTCAGGGTCC
>P_6421
AATTTTTGCCATATTTAGTTCAGTGTTCATCAATCGCATTG
>P_6422
AAAAGGTGACAGCTAATTTGCCATAACAACCCGATAATCGA
>P_6423
CTGTTTGTGAAGCTTAAACGCGGGACTGAGTTGAGCCTATC
>P_6424
ATACTTTGGACAATGAGCCACAGGAGCGGCAAAAGCCGGCA
>P_6425
GACCCGATGAGCTGCCGCCGCCGTATCAGCAGAGTACCAAC
>P_6426
TCTTTTGGTTGGAAAAAAACCAGTGGAAGCTATGTGTCCCT
>P_6427
TTTCGATGACAATGCGTCGGCTATAAATACGCGATCAATGG
>P_6428
GCCAAAGTCAGGTGCAGCGGCCGCAACCGCATAATGTGCGA
>P_6429
GAAAAATCAATCGAATGGGGCGAGTTCAATAATGTGTACAT
>P_6430
AGGAGGAGCAACAATTTACGCCGGAACCGAAAAACTCCGCG
>P_6431
GTTTACCTCTCTGCCCGACACCGAAACTTTTTTATGTAGCT
>P_6432
AATGAAATATTAATAAATTCCATTACTAAAGAAAACACACT
>P_6433
CCCGGCTCTCCAAGTTTGCGCCCTGTTGGATTCGGATCTGG
>P_6434
TCCAGCAAACATATATGAGGCCCGAATCTTATCAAAGATGT
>P_6435
CGAAGTTGCAACTCCAAAGGCAGCAGCAACTTTTCGCTCGC
>P_6436
TTCAAGTTAATACCCATTTGCAGCGTTGTTTAATTATGCCA
>P_6437
TTGAACACACTCAAACATTGCGTTAAAAAAGTATGCACTTA
>P_6438
AGCGGCCTTCACATTTGACCCACTGGCGGCATTTGGCAAAA
>P_6439
CAGTTCGGGCAGAGGACCCTCGATGTTAGCCAAAATTTATA
>P_6440
CGCTTTTGCGTGGGATTTTGCGGAAACGATGTGGCAGATCC
>P_6441
AGAAACGGTCTGGGGAAAAGCGAGAATCGAGAACGAACAGC
>P_6442
GTTTTTTTTCGCTAGTCGCGCGCTATAATTAAACTCAGTAC
>P_6443
TACTTTTTATGCAGCGAACACCGAAGCGACAAACACGCACG
>P_6444
GTTTGCCATAAGTTTTTTTGCCTGCTTCATTTTCTTCGTGT
>P_6445
TTTCTCTCAGTGTTGCTGTGCGTGTATACCCTTTTAGTTGT
>P_6446
GGTTGGTAAAATTAAAAATTCGATAATTTAACAAATATAGC
>P_6447
TATTATTTGTGGTTTTTGCGCTGCATTTTCAACATTTGGCG
>P_6448
TTTTGGGGCTCTAAACTGTGCGGAAAAAAGTGCAAATATCT
>P_6449
TGGCAACACTCAAGGTCGCGCCCTGATAAATAACCTCATAA
>P_6450
GAGGGGAGGGGGGAAAACTCCAAGGGAGTGGCAGCGGCGAA
>P_6451
ATCAAAAAGTCGCCTTCTGGCATTGTCTCAGTTCGTCGGAC
>P_6452
TAGATTTCCCAGTGGAAATTCGGCACGCTTGAAAGTGAAAA
>P_6453
AGATAAATGAAAACAAAAGCCGGCTGCAATAAATAATATAA
>P_6454
CAATAGCAAAATATTTTGGTCGAAAAAAATAAAGTCAACAA
>P_6455
GCCAGATAGCCATCAATATGCTTTGGCGATATTTATGAGGC
>P_6456
TGTGTGAAAAAAGAAATAGTCTGCACTTATGCATTTTATAT
>P_6457
CATTCTCACGTTTCCATTGGCATTAAGGTTTAGTTGATCGC
>P_6458
ACTTTGATTGAATCTTGGCGCGCGACGAGAGTTACCAGTTA
>P_6459
GTGGATGGTACTTTCAGTTGCTATAGTAGGTTTTTTGCTCT
>P_6460
ATGCGCGATGCAGCCAAGCGCGATTTTGCCTTTAACATTTA
>P_6461
TTAAAAATACGCTTACAAAGCGAGGGTGTCCGAATCAACAT
>P_6462
GCAATTCTGTTTCCATCACGCCGGCGCTACCACTGTCCCAA
>P_6463
CAGGCAGCAGGCAAAATTTTCATGGATCGTTGGCTAAAACA
>P_6464
GCCCACCTGCTTGAAAGCGGCTGCGGCAAACAAAATTCAGC
>P_6465
ATATATTTATGGAAAATTTTCCCTACCACTTTGCGAAGCGG
>P_6466
AGCCCCTTAACCCCTTGACGCCCGATTAACCCACTCCCTTG
>P_6467
TCGAAGCTAAGAAAGTTTTGCGCCAAAGTAGAATCAGGTTT
>P_6468
AGAGTCGCACATTTTTGAGTCGCTGCCAGGAAAATTCGGTG
>P_6469
TGCGATGGTTGGATCTCCTCCACACACTTGAGATGTAGGAG
>P_6470
TGATGCCGGCCAAAGGAGTCCGTGAGTGGCGAATTCTGGTT
>P_6471
AACCAAAACTCATTTGTCCGCCCACTCAGCCATCAACGAAA
>P_6472
TCTGAATCCCAACCCATCGGCGGCTGCAGTTGAAAGTGAAT
>P_6473
AATCTCTTTGTGCCCGTTGGCAGAAATTTCAGACATTTTCT
>P_6474
ATTTTAAAAATATGCCATCGCAGTAATTGGATAGATTTGCA
>P_6475
TGATTTAGTGCGACTTGACCCGGGAAGCGGATTGCAGCATG
>P_6476
CTTTTGTTTGACTTTTGGCCCCTGACTTTGTCACATTGCGA
>P_6477
AGATAATAAATGAATTGAAACGAGAACTTCTTTTGTTTGAC
>P_6478
CTCTCGTGCTCTTTCGCCGGCATGAGCGCGCATGAGCGAGA
>P_6479
TTGGATTCCCTCTTGAATTGCTGAAACAGTTCCCTATTGCG
>P_6480
GCCCGGCCCCGCGCTTCACACGTCAACGCAGCAAAGCCGAA
>P_6481
GCTACTTTTTAAAAAAATTTCCCCATCTATAGTCCATAATC
>P_6482
TTTTTGCCCTCGCCCATTCGCGCGCTGCCTTCCATCGCTCC
>P_6483
CTTCAAACACTTTCAATACGCCCTAAGGTGTTGGTAGAATA
>P_6484
CTGAATTTTGTGGTATGTCGCCTAAACTAGTGTATCCCTCT
>P_6485
GGCAAAGATCGTGAATGAGTCGCTAATGCTGGTGACAGCCC
>P_6486
TCAGGACCTCCAATTAAGCTCCGGAATTTTACTCACATCTT
>P_6487
TTGTCGACAGCCGCCGAGCACCCGAGCAGCTCTAATGTCAG
>P_6488
TTATTTATAAAAAGAGGACGCGAAAAAAATGATTAAAAAAA
>P_6489
CACAACAACAACCACTACTGCAGCATCAACCACAACAACAA
>P_6490
CCTTCGGAGTGTGAAAATTGCTGCAATCGCTGAACGCACGA
>P_6491
TAGACGAAAACCGAAGAACACAGGAACTGCATTTGCTGCCT
>P_6492
TGCAGCTGCTCGTTGAAGTGCGCTAGCATTAGGCGGGAGTC
>P_6493
AAATATTTTTGATTTTTTTGCAATAGAGAATGAAATTTATA
>P_6494
CCAGGAAGCTTACCGAACCGCTGGACCGCCTGCTCATGGAT
>P_6495
AATACGGCAGCAGCAACCCTCGGTCCTGTTCTTATTCCCGT
>P_6496
ATAACTACTGGCGATATTCGCGGTGTGAACTGGATTTAACC
>P_6497
TCCAAATCCTCACCAAATTCCGGAAAAATTGGTCAACGATA
>P_6498
AATTCAGTACGCTCATTTGGCCTGGCCAGCTCATATCTACT
>P_6499
TTACATATTCGAAATTTTTCCCTGCTCCTTTTAAGGCGAAA
>P_6500
GCAAGGACGCTGCTTCTCGTCGCCAATTTCCGGATCCTTTG
>P_6501
TATTTCCTCCCAATATTATTCGATCTCTCCAAAACTTGGCA
>P_6502
AATAGCGCGCACATTTCATACGAAAAAAATAGGAGGAAAAA
>P_6503
CAAACATCTCCCGGATCAGTCGGGCACTCTCGCCAATGTAC
>P_6504
GATCTCAGTGGAGCCATCGGCGGTGGGGGTACAGTCCACAT
>P_6505
CATAATGTTCCTGTGGACAGCCCGAGCAAGCCAGCCACTCC
>P_6506
TGATGGGGCCAATTAAAACGCCGCCGCGGGAAGCGATAAGA
>P_6507
ATTTTATGTTGCTTTTTTCACGGTAGCCACCATGGCAACTC
>P_6508
AGAAAGCTGATGGGAAAATTCATTTGCAACTCAATTGGTTG
>P_6509
ATTGACAGACCAACTGGACGCGGACCCAGACCAAATCAATT
>P_6510
TCAAAATCAAAATTAAACTGCCGTAATCCGCTTTTGAGGTT
>P_6511
TTTATCGAACACAAAAAATGCATTCGAATTCGCCGGTGCGT
>P_6512
AATTATTTTCGTGTGTTGTGCATTACCCGTAATATTGTTTT
>P_6513
GGGGGATTCGAATCAAAGTGCGAGTGCATTTCGATTTTCAT
>P_6514
TGAATGCATGTTAAACGATTCCCGGTTGACATGGCGCCTAG
>P_6515
AATTAGTTTCCCATAAATTCCCCTAGCTGATATTAAAAAAA
>P_6516
AAAATGGTTATATATTGTCGCGATAATTTCTTGTGATAACT
>P_6517
ATTATATTTCTTCCCGAACTCGTGACTGTATAATTTTAGCT
>P_6518
TGTTTCACTCTGATTTAAAACGGCCTTGCACTCCAACGGGG
>P_6519
AAACCAATTAATTGCAATTTCATGCGTAATTAATTTGAGCT
>P_6520
GTTTGCTGATGTTGTTGACGCTCGGTTATGGATTTATGGAT
>P_6521
AATATATATTCGAAAAAACACCTTAAATAAACACGTATTTT
>P_6522
CCGCCGCCAGTGGTCATACTCGTGGTCCTTCTCTGGTCTCC
>P_6523
AGGAAAGCTGTCTCAGTCATCGGTAACTAATCAGTGCCAGA
>P_6524
GTACAAGAACCACCGAAATGCAAGGGTCGCAAACAGCGCTT
>P_6525
TCTGCCAACTGGTTGTATGTCCTGCGTGGCTTCTCTACCAT
>P_6526
GAATCTTTTTGACCTTGGCTCGCTGGTTCTGGAACCAAACC
>P_6527
GTAATGGCCCTATTCGAAATCGGTTCCCAATGATAACCATA
>P_6528
ACATTTACTCACACTCTTTCCGTTGGTGGAAAAGTCATTTC
>P_6529
GTAGAGTAACGAAAGCAGCTCAGGAAAAGCGTGAAACAATA
>P_6530
ATATCTTGTTCATTCATTTGCTTGAGTACATTTAGGTTTTC
>P_6531
GCGGCTCACTATGCGAAAGGCCTGCGAGTGTTCGACACAAA
>P_6532
TCTCAGCGGATCTATAATTGCCGTCGCACGCCCAACAAGGG
>P_6533
GATTGACATCTCTGGGGACACGATCACATTCCCGCCACTCA
>P_6534
CGCCCTACGGCTTTTGCCAGCGGCTTCTACGTGGACACGGC
>P_6535
TTGTACATCTTCAGGAAATGCCGCATCATGGATCAGTGTGG
>P_6536
GCTGTCCAAGCGTTTCGAACCGGGAAAAAGCTTCACCTGTG
>P_6537
ACATCGTCCTCATTTTTGGGCAGCAGGGTGTTGTCATCTAC
>P_6538
GGAAACGGCGGCAGCGGCGGCGGCGGTGGAAACGGAGGTGG
>P_6539
CATTTCAGCTTTTGTACGACCAGCCACATGCAATTTGGTTG
>P_6540
TAATTCTATGTGGCCATCAGCGGGATATTAGTACCGATCGA
>P_6541
CAATGTTCGTGCGTCTTGGGCATAAACAATAGAAATGGCTT
>P_6542
CGAATGCCCAAACTCCTGATCGGTACTCAATTTCTGGACGC
>P_6543
AAAACAAACAAAACATTTTCCGGCTCCGGCGACATTAACAG
>P_6544
GCGAAGTCCCCGAAAAAGCTCGGGAGGGAAAGCTTGTGCCG
>P_6545
CCGGGTGCGGACATCATTTGCGCGATAAGGAAAGACCAACA
>P_6546
CAAATGTTCCATTGAAAATGCGAACATGTGGTTCTGACAAA
>P_6547
GTTGTCCATACTATACTCGCCGCGAATTTTATGTTACGAAT
>P_6548
TGTCCATCCGAGAAATACTGCGTTTCCAACATATCCCAGTT
>P_6549
TCTTTTTGTAATAAATTTTGCAAGACTTTTTCAAGTCTCCG
>P_6550
TATACTCTTATTCACGGACGCGCGAACTTTACCACCACCGA
>P_6551
ATTGTAGTCAGGGTTTCTGGCCTGAGAGGAACTTGGGTCTG
>P_6552
CGTTAAGAAATATAAAAACGCAAGAAAAGTATCAGTAGAGT
>P_6553
TTCTCTGCTCCTTCGTTTCGCGTGGGTCGCCAGATTGGCAA
>P_6554
GTTTTAGGTGACTTTCAAGTCGCTAGTCTTGTCTGAAGCCA
>P_6555
AAAGCTGGCTCCAGATGCGGCGGCTCCTCCAGCTGCTCCTG
>P_6556
GGCTAGCGCCAAATTTGAAACGATGATGGAATATTTTGGTT
>P_6557
GCCGTGTTAGGGAAAATGCGCAGGAAAAAAGGGGGGAAAAG
>P_6558
CGAAATGAATGAGAATGGGGCAGTTATGGGGTTTTCTGCGA
>P_6559
GATGCTCAAGGGTTAACCGGCATCAGCATCCGTCCATCAAG
>P_6560
ATTGTCCGACGAACAAAAGGCATTGTTGCACACTCAGCTTA
>P_6561
GGAGAAAGTGAAAGAAAATACATGCGAGAGCGGTTGGATAA
>P_6562
AACTCGCTTCGAAGTAAGTACCCGACCATCCCGGTGGCGCA
>P_6563
CATATGCGAAGAAGAAAACACGAAAATGCTGGCCACCCATA
>P_6564
GGTAATAATATATCAGCCCACGTGCTTGGTAAATCGTTTAA
>P_6565
GCTTGTAAACTGCCAAAGTGCTCTACATAGGTAAAGACTGC
>P_6566
TCGAAGATCGCGACTGGACGCGGTCTGTTTGCAAATGCGGT
>P_6567
ATAAAATTGCACACAAATCGCATCAACTATTTAGTTGGCCG
>P_6568
TCTGTTCAATATGAAAAATACGGGAAAAATATAGAAACAAT
>P_6569
CATGAGCTGCCAAGCAATCGCCCTTGGGTCATTTCAGTTCC
>P_6570
GCAAACAAAAAAAGAAAAGGCAGTCAGTGCGAATGGGCATT
>P_6571
TGTATGCAAAGGAGGCAGCTCTGCAACAACAGCGGGCGCAA
>P_6572
TTTTCCTGGGCGTTGAGGGGCGGCCACAGGGAACAAAGCCA
>P_6573
TGATGATAAATGAGCTGTGGCGTTAGCTGAACAGAAATGCG
>P_6574
GGCGGACAAAGAGGAAAAAGCGGGAAATGAAAAACTTCTTA
>P_6575
CCCGAAGACCCGAAAAGGCGCCCGAGGAGATCACCTCAAAG
>P_6576
CTACAGCCCAGACTTCGAGGCCGGAATCGGAGGGACAAGAG
>P_6577
TTAAATTTATGGCCAATAAGCGAGGACTCCAAAGCGTGGAT
>P_6578
CAGGTATAGGATGTCTCCCGCGTGAACACGTACTTTCAGAG
>P_6579
CGACTCCCTTCGACTGCCGGCGCTACTCACCCGAGGCGCTT
>P_6580
TTATATCACGATGCCAGCGGCGGCCGCACAAATGCACAAAA
>P_6581
AAACAATGAAAGCCAAACCGCAAGAAACGCAGCCGTGAAAT
>P_6582
ATGGGCAATTAACGGTCAGGCAATAATCAACAAACTGACCG
>P_6583
GATATCGTGTGAACTTGAGGCAAGGCCAGACAAAAGACTTG
>P_6584
CGAAAAGTTACTTCTTTGCGCCCTCGAAGCCCCCGAAAAGT
>P_6585
GGTTTTACGAGCTGTTGAGGCGATAGTTGGTCCGTGACAAG
>P_6586
AATTAATAAACTAAAAACCGCGGTTATTTACACTCCACTCG
>P_6587
AACCACTCTTTGCCCTTGAGCGGTGACCTTGTGGGCGTGGC
>P_6588
TATTAGAATTAAATTAAATGCCGTATTATTATTTTTTCCTT
>P_6589
ACAAGAACAGCAACATTTTTCGGCTGCGCCCAACAAATGTT
>P_6590
AAATACTGACACCTCTGCAGCAGCAGGGATGACTTTCAGAG
>P_6591
GGGAAACGAGCAAACAGGTGCGGTATGGGTTTTTTCAAGGA
>P_6592
TTCCCCGGCGACCGTGGCCGCGTTGTCTTGGAGTTTTTCAA
>P_6593
CTAGTTCAGTCGCCCAAACACGTACTCATAATAATATTTCA
>P_6594
ATTTCGAATGCCCCCAAAAGCGGCAAATATGCTGCCATAAT
>P_6595
CTCGGCTGACGCGTGTGCCGCAGCCGTGTCCTGGGAACAGG
>P_6596
CGTATGTGAAGCTTTAAGCACGGCAAATCTGGACACAAATC
>P_6597
GGAATCAAGGCAACGAAACACACGGCTATACATGAAATGGG
>P_6598
TCTGGTTCGTTGTACATACGCCGTCCCAGAAAGGGTTGCCC
>P_6599
GTTTGGCAGCCAGTTTTTTGCGCAAACGAAATACGGCCTTT
>P_6600
TTTACAGTGTTAATACTTAGCGTTAACATTATTTCTGCCAA
>P_6601
CCTTCATCCTTTGGCCAACGCGCTACGTATGCAACTCAAGT
>P_6602
AAAATTTGAGTAAAAAAAGGCGGGACTCATGTTGAAATATA
>P_6603
AGCCAAAGTGTTTGATAGCACGAGAAATCACTTGGTTCTCG
>P_6604
ATATCCTGTGCCTGCAGACGCAGTCGTTGGTTGCGCTCCTG
>P_6605
CAAATCCTTCCTGCAAGACACCTCACCGCCGTCTTCCATCT
>P_6606
AATTTACATACGCCGAAATGCCCCACCGCCCCCAGACTCCC
>P_6607
GAGGAGGAGGACGATGGGGACCGGAACGATAAGCAGCCGAA
>P_6608
ACATTGTGAGAGGCAAAATACGTGCGGATCGTAGGTGGGAG
>P_6609
ATCTAAGTATCTAAATATCGCGAGAAGACACTATCCAAAAG
>P_6610
GGAGGTAACTACAAAAAATACAAGAACTATGTTTTTCCTAG
>P_6611
TCCTTTTATGTGTCTAAGCTCCTGGGTGACCTAATGGCTCG
>P_6612
GAGACCGTCGTAGACCCCCACTTTACCCCCATTTTCCACTT
>P_6613
CTCTCTGTCTAACTGTGCATCCCTGTCTCTTTTGCTCTGCC
>P_6614
TCGGGAATCGGAAAAATACGCAGGAGTATGGCTATAGCCTC
>P_6615
TCAAACTAGCACTTAAAAAGCCGCCACGCTTTGCTACTTGT
>P_6616
TTCAGAGAAATAATTAAAGCCGGCAATAAAAAACAATAGGT
>P_6617
AAGGCGAAAGCCAGTTAGCCCTGTGACAACCAAGAACGAAA
>P_6618
TGTCAGTCAGCCATCTTTGGCGGGACCCAAATATTTCAGTT
>P_6619
GAACTCACGTTTTATTTTTTCCCCACCGCCTGAATAAGTGA
>P_6620
AGTATCCATGGTACAAAAGTCCGTAATTGATGAGCTTAAGG
>P_6621
GGCCTCCGGTTCCTAAAACGCCCGGTTCTTCCTCGTTCCAT
>P_6622
GCTAGAGGAAGAACATTTTCCAGGGTTTATGAAGGCTTATT
>P_6623
TGAAAATCAAGCAGACGCTGCCTGCTCCATATTTTGGGTTG
>P_6624
CCAGTTGTCGACCAGAAATCCGAAAAAACCGCTTCCATTTT
>P_6625
CTGGCGACACTTACAAATTTCATGGTTTCATTTTGAGGAGG
>P_6626
GGTTTTTATGCATACAATGTCGTGCGAGGTGCTATAAGTCA
>P_6627
GGAAATGTCGGGGATTAAGCCGGCGTCAGCCTGGACAGACA
>P_6628
ATGAAACTTAATCCCAGCCACGGGCGGCGAAAAAACGAGAG
>P_6629
TGTCAACTTGAAAGAGATCACCCGAAAAATCAAATTAAAAA
>P_6630
TTTAATAATGGCCTTACGCGCGAGTTTTATGGGATTGATGA
>P_6631
CCCATAACTCAGTCGGTTTGCCCGTTCAAGTATCCACACCC
>P_6632
TACGAATCTGTAACAAAAAGCAGGAGTTTGGTTACCAGGAA
>P_6633
AGTTCTCCACAGATGTAAGGCGGTCCAAGAGGGTCTTCAGG
>P_6634
TCAGCAGTTCCGAGAAAATTCGAGCTTATTGAGGGAAAGTG
>P_6635
TGATAAGCTCATCGATGATGCGGGAACCAACAAATACGTAC
>P_6636
CCGGACTTTTCGGCTTGCGACCTGTGCAAGGTACCACCAAC
>P_6637
TCGATGTGCGACTCAAATCGCGAAACTGCACTTGACTCATA
>P_6638
GAATAAATAAATAGTAAGTGCAGTAAAAAACTAACCTATGG
>P_6639
CCAGAACTGGAATAAAAATGCAATGTTTTATATATATATAA
>P_6640
GGCTGGAGTCTGAAAAAATCCGGTTGGCCTAAAAGAGATGC
>P_6641
CTTTCTGCGGTGTGGAAAAGCGATGAGGGCGGAAAACCTGG
>P_6642
GAAGATGAAGTATTTATATGCGGTTTCGTCGTTTAGGGTTA
>P_6643
ACAAACAGACATACATCTCACCCGAATCACCTACACGGATA
>P_6644
ATGCGGACATTCTTCGCCGGCAGGACCTCTCGCCAGCATTC
>P_6645
ACTTTCTCTGGCAAGCCGCGCATTTCTGGCCAACAACTAGA
>P_6646
GCACACACAAAAATTAAAATCAGTTCCAGCTCCCCAGCAAA
>P_6647
CTTTTCAAGGAGGAAAAGCACGAGGAGGAAGTCACTGGTAT
>P_6648
CCAAGCTGGATGAGAAGACCCCCGATCGACCGCTCACCCCA
>P_6649
AGTTGACAACGATAAAAATTCGAGGAAAACGCAATGGGCGG
>P_6650
ATTTATGCTCTGGTGAAAGGCGGAAAAAGTTTCTTCTGAAA
>P_6651
GGAAAACCGAAAAACGACGACGCGACCGCCTGCAGTGCAGG
>P_6652
TTGATTCTTGTTTATTTTTGCGGGAACTCAATTTTAATGCA
>P_6653
AATCACCAAATGGCTTTTCGCCCGACTGATTGAAGGTCCAT
>P_6654
CGATGCGAAGCATGTTTTTGCGGCAATCGCAGCAAAGGCCG
>P_6655
TTTTTGGGCATTTGGTCATTCGGGAACACACGCACGCAGCG
>P_6656
AAGTAAGGAGTGCTCGAAGACGATTGCAACAAGCTGTGAAT
>P_6657
TCGCAATATTGCAATTTTTGCATGATCCAAAAAGTATGCTA
>P_6658
TCTGGATCAGCCGGAAATAGCCTTAACGTGCAACCTGCGCA
>P_6659
TTCTGTCGAGCTGGAAAATGCTTCAATGGGATTTTCTCTTT
>P_6660
ATTCGCCACCTTTATTGATGCTTGGTTGTTGATTTTTCGGG
>P_6661
GCTCCCAGCCTCACTTTTTTCGTTGACCTAAAAACTTAAAA
>P_6662
TAAGTATTTAAATTAAATCACCTTAAAAAGCAAAAGCCTGA
>P_6663
TCGAAGGTCCGGAGTCAAGTCGGGGTTTTTCGGATGAGTGC
>P_6664
CAGACAATCTGACAGTCAGTCGGTGATTGAAATCGCTTGGT
>P_6665
AACAAAATTCTAAAGAAACTCGGGAAAATATAATAACGTTT
>P_6666
TTTAAGTAATAATAGAAATGCGAGCTTACAATCATTGGAAG
>P_6667
TCACGATATGCGACGGATGACGGCTATGACCCACCAACCAA
>P_6668
GGAATGCCATTGATCATCGGCAGTTTTGCATTTTGCATTAT
>P_6669
CTAATTAGTCTATTAGATAGCGAGCACAACAACCTTTGGTA
>P_6670
CCGCCAAAAGCTAGCAAACGCGATTCCTTTCTTCCCGGTCG
>P_6671
GCTTTGTAATGCTTCTGTCGCCAGGTTGAAAAACTCCCCCG
>P_6672
CCTCGGCACTTTGCCTACGGCATGAAGTTCGTTTATCCCTC
>P_6673
GCGCGGACCCACAAAAAATTCGTGGTTGCATAATTTGACAA
>P_6674
GGCCAACGGATCCGTTGCCGCAGGGCCAACGATTCTCGTTG
>P_6675
GCCGAGGAAAATTGCAGCGGCTGCCATTACAACGGCCAGGG
>P_6676
TTGGCAAGCTTTAACTAACGCAGGAAGTGGATGTGGATTTG
>P_6677
CTTTTCCGCGATCTCGTTCACCTGCCCAAAGCAGACGAAAC
>P_6678
CTTTTGGTCTATGATAAAAGCATAAACAAAGAGTAAACAGC
>P_6679
TTGTTTTGATTTTTATTTTCCCTGAAAGGCAACTAGCAATT
>P_6680
ATATTTGAAAAAAAAAAAAACGATAAATTGGAAAACAACAA
>P_6681
AACATAATTATTCATGAGCGCCCCAAAGTGGAAAATGCCGT
>P_6682
CAAACAGCAAAAGGGAAATGCTGGACCAGAAAATGCTGGGG
>P_6683
TTAAGTGGCTGCGACAGAAGCAAGAGCATTCGAAAACTCCT
>P_6684
TTTTCATGCAGTTTGGCACGCATTCTCGATTCGGAAAAGCG
>P_6685
AAGTTGAAGGTTGAAAGGCGCGGGACCTTAACATCAATCAT
>P_6686
CAGCGTTTTATTTATAAACGCCCACACAGACACAGCACTCA
>P_6687
ATTCGAAGAGGCTGCTGCAGCGGCCAGGAGATTATTCTGGC
>P_6688
GCCTCAGATGATGTTTATCTCCGTGGTAGCAGATGGAGCAC
>P_6689
TGTTATTTTCAATATTTTCGCCTTCTCGCGTTTGCGGCCTT
>P_6690
ATGCGGCAGAAGATGAAACGCGGCGGCACAACTTTGATGCG
>P_6691
CGGGAAAGGTGCGTTTTTCGCTTGGTCTTTCGGTGTGTGTG
>P_6692
TCCCAGTTCCTATTCCTCGGCGGGATCTTCGTACTCCACAA
>P_6693
TGCTTTGGACACAGTGGGAGCGGTATGTGTTGATGGGGCAG
>P_6694
AATTTCTCTCAAGATAAAAGCGCGACCAGGCGTCACTTAAC
>P_6695
AGAACCTGTTCGAACAGCAGCGGTTTGTACTTCTCCGTAAA
>P_6696
AAAATCTCCAGTGGTTTCCGCACCACCAGATTTGTTTAATG
>P_6697
ACTTTCGAACCCGTGTCACGCCGCAAATATCGAGCACGCTA
>P_6698
AATTCCAGTTGCCAGAAATACGGAAATTTTCAGTTGAATCT
>P_6699
CAACACGCAACTTTTCCGCTCCTGCGTAATCGGTTGACTAC
>P_6700
AATGGAACCCTTTACTCCGCCCCTACATGTAATTGGAAGCC
>P_6701
CTCACACACACGCCGCACAGCGGGAGGGAAAACGTCGTTCC
>P_6702
AAAATATGCAAACCGCATCGCGCGCTTTAAAAAGTGAAGGA
>P_6703
CAGTTCTCGATCAACAATTTCCCGAGCAGCAACTACGGACG
>P_6704
GTGGCTGCAGTTAGAAAGCGCACCAACTCAGTCAGACATGG
>P_6705
TTGATAAGCAAATCACAGGGCAGGGGCAGCATATCAAAGCA
>P_6706
AATCTCTCTAAGAGCTCGCGCTGGCCTGAGAGTTTTCACTG
>P_6707
TGATAATTATGAGCAACTCGCAGTGCCACGCCCCATTGCCT
>P_6708
CTTGAAAAGCATAACAGCCACGGCCACAACAAACTGTGAGC
>P_6709
ACCATTGCCAGCGGAAAATGCAGTCCAGACCAACACACCAA
>P_6710
TTCCTGATCACTGGGTACATCGGCAACAAAGCAAAACAGTT
>P_6711
TAAGAATTCCAGTTTTAAACCGGAAAATTTCTTACTTCGAC
>P_6712
GTTGACAATGACATTTAGCACCCAAACCACCCACCCACAGT
>P_6713
TTCATTCAATTCGTCTTTCGCACGAAATGCATTTTCCCTTG
>P_6714
GCTGAAAAAGGGTTAAGAAACGGGAATTTATTGTTCGGCTG
>P_6715
ATTTTTGAGTCGTCAACTTGCGTGAGTTGGTTGCAAAGTGG
>P_6716
GTCAGCACTTTATGCAAAATCGGCCTAGGTGAGTCTGCCAC
>P_6717
CGAAAGGGAGTAGTAAACGGCAGTGATTGTGTGTAAATTTC
>P_6718
AGAGGAGAAGGAGCCCCAGGCGGCATTTCCTATTGACTTTG
>P_6719
GATGAGCGACTATTCAGACGCGGGGATCTCGAGTCGGCCGC
>P_6720
GATCAGCGCAATAAAAAACTCAGTTTCGAGCAAATAGTAGT
>P_6721
GTTTGTGGATGTGGGCCACACGCGGCTGTCGCATTTTGGGC
>P_6722
AGCCACTAAATCTCTAACCGCGCGCCCAGAAATCCGGCAAA
>P_6723
TTTTTCGAGGGCAATTAGCGCGAAGATTTCGTAATAAATCA
>P_6724
AGTTCGCGCACATAAAATTTCGATTCCAAGGAAGGTCAGCT
>P_6725
GTGGCGACCCTGGCCCCAGGCGCTGGCAATGCCAAAGAAAA
>P_6726
GGTTATAGTCCTCTCGGTCGCCGTGGCGCAACTCCTCCTCC
>P_6727
CAAACCGCAGATGCGATTTTCGGTGGGGTGTATGACTATTA
>P_6728
TAGTCGAATTAAGCAAAAGTCAGCCGCAGAATGGCGACAAA
>P_6729
CAGATCCAATTCCAAATCCGCCGTAGCATGCGCCTTGCCAC
>P_6730
AGGATTGTTCATCGCTTTGGCTGTAACAATAACACATACAC
>P_6731
TTGTAATGTCGCTCAGTCGGCACGGATCAGTCTCAAGCAGG
>P_6732
AGATAGATCGTTGTCTCGCTCCCGATCCCGCTCGCGATCCA
>P_6733
AATAAACATATAGTTAAATTCAATAATGTTAAGCATTCGAT
>P_6734
ACAATTTAACTAATATCTAGCGCTAACGAACGAATGTACTT
>P_6735
GAAGAAAATTAATACAAAATCGGCCGGGTGAGTTTCGATTG
>P_6736
CGCAGCGCTCACCTAAGGCGCAATAAATAATAAGTGGCCGC
>P_6737
TTATCCTCTTGAAAAAAATACCCCACCATCCGATAGCACAT
>P_6738
GAAACGGAAACACGAAAATCCCTGGCCAGCCGAAAGTCAGG
>P_6739
ATAATGTTCGCCTCCATTTCCAGCCTTGACTGCAACTTGTA
>P_6740
AGCGCTGGTTAAACAAAAGACGGTGAAAACTTTCCACGCAC
>P_6741
TGCATTGGCAACAAAAAGTCCGAGCGCAGAGAAGGAATAGG
>P_6742
GTAACAACAAAAAATAAAAGCAGCAAGGGAAAATACAGTGA
>P_6743
GGAAGACAGCAAGGAAGTTGCGTGTCCGACTAAATTAAAGC
>P_6744
GCGCATTGCACAATATTTTGCAGCAGGCAGTTTTTAGCCAC
>P_6745
ACATAATACAATGCCTGTGCCAAGGACACCGAGAAGCAAAC
>P_6746
ATAATAGATACATATTTACCCAGCAATTTGCTCAAACAAAC
>P_6747
GGAATCACGTGGCTGGGGCGCGTGAGCTGCGCTCGAACTTT
>P_6748
ATGGTAGATGACATTCGTCACCGGAACCAGAAAGAAATTTA
>P_6749
AGGAAAATTCACGGAAAATTCAGTGGCTGTGGGTGGTGGAT
>P_6750
GCTGTGGGTCATTTGTCCGGCCATACTAACAGGTATTCTGG
>P_6751
CTTATATTAATAATGAGCCGCAGCGCCAGCGCAAAGAGAAA
>P_6752
CCGGAGGCGTTCTACTCCGGCGGTTCCGTGTTCGTTCATCA
>P_6753
ATTACGTGACATGTTAGACGCGAAAACAAGTTAAACACGCT
>P_6754
CTTTGCCGTGGCAACAAAGGCGTCGTTAATGAAAACCCACG
>P_6755
CCGAGATGGATTGCCTGCGGCATGGTCCTGTTCTCAATCGC
>P_6756
TTAAATGGTCAATTAAAAGGCGATACAATTCTTCTGTGGTA
>P_6757
ATTATTTCTTATGATTCGGTCGGTTATGGCTTATACGCATA
>P_6758
AGCGCCGGCGGCGGAAATTGCGCTATTTTAAATAATGTTTA
>P_6759
GTATTTTGGTCTTTTTTCGGCAATGGCGACGAAATATTTTC
>P_6760
TTCAGGGCCCTCAGGTCAGGCAGTATTATTTATTGCCCCCT
>P_6761
CGAGAAAAAACGTACAAAATCGGTATAAACAATTACAGCAA
>P_6762
ATAATTACTATTTTCAGACGCCCGGGTAGCAAGTGAAAAAG
>P_6763
CGTTTTCCGTTTGTAATTTCCAGTCATGCCGCACAACAACC
>P_6764
CTCTATTCAAATGTAAATTGCCCCAGAGACAAAGGGGTAAG
>P_6765
AGAAATCAATCAACTCTGGGCCCGAACGGGAAAACTAACAG
>P_6766
GTTCAAACATACCCTCGAGCCATTGGCAATCTTTAGTGCAG
>P_6767
AATTTCTTGTCACTATTTTTCGGCTGGGACACACAGACATT
>P_6768
TTAAAGCGAACACTTTAAAGCAGTCGTAAAAAGAACGTTAA
>P_6769
GCCTATACCTTGAGAAAATCCGGCCAGGCCCTTACGGTGTT
>P_6770
TATGTGTGCCCTATAAAAAGCCCTGTTGCCTCATAATCAGT
>P_6771
TTTCTCCTGCATTCCGATGGCGTGCTCTCTGTCAAGATCGG
>P_6772
GATTCCGCGGATGAATGAAACGAGGGGGGAAAATCAGAGAA
>P_6773
CTCCTCTGTCACTCAAGTCGCTACAATGTTGTTATCCCCGT
>P_6774
CTGTTGGAGGCCCCTTGCGGCGATTCCAGTTAATTTTACAA
>P_6775
TTTGTGGGTCATGAAAAATGCCTCAATGAAAATCGTCGGGG
>P_6776
AAAGTACATTTTTTATTTCGCCCGCTCCTCCCCGGGAAAAA
>P_6777
AGATCAGTGTGGAATTGAGGCGATAACTTTAATTTTCCTAT
>P_6778
GTAATCCTAGAAAGCACGTGCGGCAATTACCAATTTTCGCA
>P_6779
GCCACCAACGAAATTCGACACATGCCCGACCGGAGAGCTAC
>P_6780
TGAGATATGATAATGATTCACGCTAATAGTGCTTTCTGGGA
>P_6781
AACCCCACTTTTAACATGCACACGGTCCTTAATTTGTCATC
>P_6782
TTTGAGTTAAGAGTAAAAAGCGGTTTTTTTTAAATTATTAG
>P_6783
AATAAAGCCCAGACAGGTCACCCCAGCAGCATAAAGTGTCG
>P_6784
TTGGCCACTCAACCAAAGCTCCCCATTTCCCACTGCCACGC
>P_6785
CTGTGGAGCCCACCAATACTCGGGCTTTTTGGACAGGTAAG
>P_6786
GTCCAATGCATTCTGGGTTTCGGTCGAAGCGTTTACTTTGG
>P_6787
TAGGGTTCAACGGTATGCAGCGTGATCACAAAGTTGAGCTT
>P_6788
CAAAACTTAAAGATACTACGCATTGGCGAACATCTACAATT
>P_6789
ATTAAGTCGACATTTTCAATCGGTAAATCCACATATGTATA
>P_6790
CGTTACAAAGTTAGAAAAACCAGTAAATCATATTTCAAAGT
>P_6791
GATTCCATCTGCAGTCCACACCTCAGCATGCATTTCATTAT
>P_6792
CCGCCGCTAATGAACAATTGCGGGAAAAAAAAAACTGAAAA
>P_6793
TTTTAGTTGGACTTTCAACGCGTCATATGAATAGGCACCTA
>P_6794
GGAACCGCCTTGGCCAAAATCGCGGCTGATAATCCTCGGGT
>P_6795
AATCGTACTTTGATAGCTGGCGGGAATTAGCTCTAATGGAC
>P_6796
CACAAATATTTCGTAAAAGGCGGCATAGGAAAAATATTATT
>P_6797
GAAAAGCTTAACTTTGGGCACCCACGCACATGTCCATTGAT
>P_6798
TAATAGACGAGGTGGAATTTCGGTGGAGTTTTCCAATTGAT
>P_6799
CCTGTCACACCCCAAAAAAGCCCCATCAGGGGGTGTATAAA
>P_6800
CCACCGTTCAAATACAACCGCAGGCGCAGTAAAAATTTCGA
>P_6801
ACTAAGTTGGAAAAAATTTTCTATATTTAATTTGTATCAAC
>P_6802
ACTTTTCGAACATGACAGCGCCTAAGTAAGTTGACATAAAA
>P_6803
CAGTTTTAAGCAGACAAAGGCAGTGGTTCTTTTTGTTTAAT
>P_6804
AAGAGTAAGATTGGGATTTGCGGCAAACGCGGTGGACCAAC
>P_6805
AAAATCCAATTTCCAAATTCCGGTTTTTAGTAATTTAAAAA
>P_6806
GCTTTTCCTCTGCGCATTTTCCCTAGCATACTTTTCGGATT
>P_6807
ATTTTTTCCCTTATACTTTCCTGCACCGTTGAATTTCCATA
>P_6808
GGAAACTGCGATCGGTGGGTCCCAAACCAGGAACGAAGTCC
>P_6809
TTAAACTAGGCTACTAAGCACGGTCAAGTTGATCTGGAAAC
>P_6810
GATTAAACACATTTTCAAAGCATAGACAGATGTTGAACTTT
>P_6811
GTTTGGGATCCGAATCCTGGCAGTTCCTTCATTTCAACTTC
>P_6812
AATAACTCATATTTGTGCGGCCCGAAAGTCGAGATACCCTA
>P_6813
TAACCTCTGACCCCTCGGCGCTGCAATTACCAGACAAACAA
>P_6814
AATAGGATCTCTGCAGAACACGGCCGACTCGAAATTGTGGT
>P_6815
TTTTCAGTCGGGAAAATTTGCGTTTGCAATGTATGCAATAT
>P_6816
GAAAACAACAATGACAATCGCCGGCGAAAAATCTTTGGTCT
>P_6817
GAGCAGATTGATGAAATTAGCATCAACAAAAACAACAACCG
>P_6818
ACAAGAGCATCATTAAAATGCGATGCTTGGTGTTACGTAAC
>P_6819
CCCCCACAACTCCTGCGAGTCCTGAGTTATGATGGCGAACC
>P_6820
CTTGCTCATATGCCACGACGCTCGAGCAGCAGCATTTGCAT
>P_6821
ATTTCCCGACAAAAGAATTGCAGTAAGGGGAACGAAGATCT
>P_6822
TCCACATCCAACCAGTTCCGCGGCCAGGCCAACTATGCCAA
>P_6823
CCAATATACACGAGTGCGAGCGCGAGTACGAGTATCTGCAA
>P_6824
AAAATGCCAGAAACGGAGCACGAGACCTGCAGCAAGGAGTG
>P_6825
CGCTACTCCCTGTTCGATGCCCTGGACCTGGAGTACGTGCT
>P_6826
CCATCGGACACTCCATTTGTCCTTGCCAAAGTATTAGGCAC
>P_6827
TGGAAAAGCCACGTTCACAACGGCTTCCACATTTGGCCAGA
>P_6828
AAAAAGTCCTTTTTGGCAGGCCGCAACTCTAAAAATGGCAA
>P_6829
GATGTGGGATAGGGAACTGGCCTCAACAAGTGGAAAATCCA
>P_6830
GTTCGGCGACCACTGAGCCGCGGGCGCCCCATTCCAGTGCC
>P_6831
GAGTTGGGTTCTGTAAAAGGCCAGAACAAACACCGAAAAAT
>P_6832
CCCATGCTCTGGGAAAAATTCGAAAATATTCCAAGAACAAA
>P_6833
GGATGCACTGAGAGAAAATGCGTTTTTAGTTGAGTAAGGTC
>P_6834
GTTCGTTAGCCTAAAATCCGCGTGGCCTAAACACTACCGCC
>P_6835
TGCGAGTGTGTGTGGCAGCGCCGTCCTGCTGGATCCTGCAT
>P_6836
GAGCCACCTATAAACCCACTCGGGCACCCACTTATCCCCAG
>P_6837
ATCCTCGGCACTCTGGATCGCCTTTCCAGTCAGATTTGTCA
>P_6838
AATCCAGTGACTTGTGAAAGCAGTGTAAGGAATTCGCAGTC
>P_6839
TATAAAACCGATTTAATTTTCATGGGGGGAAAAGGTGCCAC
>P_6840
TGGAAAGTTTCATGAGGACGCAGGAAATGGTGTCCGAATAT
>P_6841
TTGGAAAAGCAGGAAAACTGCGATACCTAATCCCATTCCCC
>P_6842
CGCCAATCAGTCGAGCTCGGCAGCAACAATCACGTCTAATG
>P_6843
GCCTTCAATTCAACTTCTCGCCGAAACTTTTGGCCGCGGAA
>P_6844
CAGTGCGTTGTGCCAATTTACCGGAACTTTTTGTCTTCAAC
>P_6845
CTGAAGGCAGAGTTGCAGCGCCTGCAGAGGGAGCTAATGGC
>P_6846
CGAAACAGTGCTAGTGGAGCCTGTACTTAGACTTATGCTTC
>P_6847
ACCGATCGCACCGTTGATCGCAAGATCGCCCACTGCGATAA
>P_6848
CTCAATGTAAAAGCCAGTTTCAGTTTATTGCAAAATAGCTT
>P_6849
CGAAGTATCCATTCCAGAAACGGCACCCATTAACATGCCTG
>P_6850
TTAAAATTGCAGAGAAAATTCCGTCGGAGGCACGGACGTGC
>P_6851
AAGTTTGACCCAAAAATTGGCGATAGGGAAATCGAGGGGCG
>P_6852
AATCCATTCATTGTAAAACACGAAAATGTTCATTTGGTTAA
>P_6853
AAAACCGTGAGCTTTAGCGACGAGAAGGTCCACTGTCCGTT
>P_6854
AGATCGCCGGCTCCACACCACCGTCGCAGGCCGCAGCCTTG
>P_6855
ACGACAAGAACAAAGGGCGGCGGGCGAGGCATTGACTTTGG
>P_6856
CATAATCGGGCGTTGTATGTCGGTGCTAAAAAACATCTTCG
>P_6857
GCTGCTCTTTACGAGTTTTTCGGTGACCGTGGAAAACTGGG
>P_6858
CCAATAGAGCCGCCGAGCTGCAAGGACAGCGCCAGGGACTC
>P_6859
TTCTTTGTCCCCAGCAAAAACAGGAAAAAACATGAAAATCG
>P_6860
AGTTAATGAATGGTTTGAGTCCGTACTTTTTAAAATGTACG
>P_6861
GAGAGAGCGAGGGCGAATTACGGTGTTCGCGCTCTGCTTGT
>P_6862
GGGCATGGCTATGGCTCCGGCGGGCAGGACCAAAGGCTGCT
>P_6863
AGAATTAGCTTATTAAATTGCAGTGTTTCAAAATCATATCA
>P_6864
GTTCCGATCGGCCTTGGACGCGGTTAAATTTAGCAGATCCA
>P_6865
GGAGCTGTAGTCCTGCGAGTCCTGGGCATCCAAAATAAACA
>P_6866
TAATAATGCATTTTTGGTTGCACGGTTATATTAGCCAACTC
>P_6867
CCATTGACCACTCCCGATCCCGATCCCGTCCAGCTCCGCCA
>P_6868
GCCAATTGAAATTTGAAGTGCGTGAGAAAGTTGGAAATGGG
>P_6869
GGGGGTGGTGAGGAAGGGGGCGGTGGAAATGGACAGCCGTT
>P_6870
TTTTATTTTGATAAAATTTCCGTTAAAATGTAGTTATTGCT
>P_6871
GGCGACGACTAGTCGAACGTCGAGGCCTGCACGAAGGGAAA
>P_6872
TTAGAAATAAACTAATTTTGCATGGTATAAGCTTTTAAAAA
>P_6873
GGTAAAGAGAGCGGCGTGCTCATGAGAGCGGAATCCACTAA
>P_6874
CAACTGGCTATCCAAGATCGCGGCCGATATATTTTCCCTTT
>P_6875
CATACAGCAGATCCTCACAGCGATCGTGAGAAAAGCATTCA
>P_6876
CATTTATTGGATGGTTTGCGCACCAACGGATAAGCCCAAAT
>P_6877
CCAAGTGTGCGCCGATGCCGCACGAGAAGCAGGACGATGGG
>P_6878
ATGCAACTCTAGTATTCCCGCGAGTCCAATGATTCCTAGTC
>P_6879
TATTTTATTTCGTTTTTTGCCGGCATGGTGTGAATTTTATG
>P_6880
CATCTGCCATCCAAAAGTGGCGGTTGGGGATGGGGGAAACC
>P_6881
AACTTATTAGCAATTTAATGCACGACTAGACAATGTCCAGA
>P_6882
TCCGATTTCGGTTTGCGGAGCGAGCTTATAAAAACACGTAT
>P_6883
TTTCCCCTCATCATTAAGCCCACGCCCGAAAAAAATAAAGT
>P_6884
AATCTGATTACCCGGAATTGCAGTGTATAAATTTCTCTTTA
>P_6885
CAATAAATATCCTTTCACCACATGAAGCCCCTTTGACCGCA
>P_6886
TCCTCCTTCGTTAAATGGCTCAGCATTTGTATTTGCGTTTC
>P_6887
TAAATCATGCGGACTCGCGGCGGCGTCTAAACTCCACTAAC
>P_6888
CCGATACCCCACTTTTTACACCCGGTCCCTCCTGGAAGCCC
>P_6889
CTATGCGGAACTGCTGAAAGCAGTCCCAGATTCAGTGCGAT
>P_6890
GCTGCTCTTCTTGTTTGTGGCCCGAAAAAATTGCTATTTTA
>P_6891
TAAGAGTGTGAGATTACGAGCGAGAGAGGGGTGGGGAAGAG
>P_6892
TGACCATGGAACTGCTTGCGCGGCACAATCTTCAGAAGGTT
>P_6893
AGCTTTATTCAATGATTTGGCCTTGACAAAAATAAAGATTT
>P_6894
GGCAAGGGGCGTGAGGCAAGCGGCGATGGGACAGTGGGCGT
>P_6895
AAGTGTTAAACAATTTTCCGCACACACAAACGAAACGCAGT
>P_6896
TGTGTGTTCGGCAGGTTCCTCAAGGAGGCGGGAAAGCGGAG
>P_6897
TAATAGGTGGCTACATGGTCCGGCAGAATGTTCTGCAATCA
>P_6898
GGAGTGCGGCATGAAAATTGCGTTGGAAGGTCTGCGGGTCA
>P_6899
TCATTTCCGGGAAGAAAATCCGGGGTTACAGATGCTGCGTG
>P_6900
TGTCCTACAAGTTGTTTGCTCGGTCCGTCGAAATGCGATAC
>P_6901
CGCATCCTACAAAGAATCCGCCGTAGTTGGTATGTGGGTAA
>P_6902
GAGTCCAAAGTCCTTGCGCGCGGCCAGAATTCGCTCTCGCA
>P_6903
GGTTACAACTCTGAATCATCCGGCAATTCGGTGAGTAACTC
>P_6904
GGAGATATTCCGTTTTTTTCCTATTCTTTATTTCTGTAACC
>P_6905
GGGAGTTGCAGTGCTAGGAGCAAGGACACGCACAGCTGATA
>P_6906
ACCAAGCTTATTTCATTGCGCAGCCATCACTTTCACATGGT
>P_6907
AGCAATGCCATTTGGAGTTGCGTGCTCTCAATTCCCGAAAC
>P_6908
GCGATTATTGTTTTATTTTTCGATCCCACCTTAGACTAAAA
>P_6909
AATTAATTAAAGGAAGTCTACTAATATAAGGAGGTAATATA
>P_6910
GCCGTTTGTTATGCAAAATGCTGTCTGGAGTGCAAGGCTCC
>P_6911
GCGCGACTATCGCTTGATTCCGATGGCACGAAATGGTCACC
>P_6912
CCTATACCGACAAATTATCGCCGCAATATTGAAAAGGTACA
>P_6913
GTGGGTGGAGGGGAGGCACGCGGCACGGCGGAGATCGGAGG
>P_6914
AGAGCGAGCCAGCTTCCACCCCCCAATGTTCCATGGCCTGC
>P_6915
CCGAATCCTCACCTGAAAAGCGTGCAGAACAGCCATAATCG
>P_6916
ACCCGTTCGCAGGAGATGCGCAAGGTGTGGCTGGACCAGTT
>P_6917
TTGCAATAAATCACAAAAAGCCCGCTCTGTTCGTAATTAGC
>P_6918
AGAGACATGGACAATGGGCCCGGGAATAGGATCGAGAATCA
>P_6919
TCTAGGCAAATAAAGTTGCTCCTGATGTGCAATCTTGCCTG
>P_6920
AATTTTCGCTTGATTACTCGCAGTGTGAGTGCTCCTCTTTC
>P_6921
TATATGGATATTACTTTTTGCATTAATAACATTTTTTAAAA
>P_6922
ATTTTCTCATCTAGGCCGGTCGGCAAAAATGTGAAATTAAA
>P_6923
ACGTAAATGGTTGTATATTCCAGGGTCTATGTATGGGTGCA
>P_6924
ATTGCGAGCCACAATAAAAGCGGCTGAATGGGGGAGTTGGG
>P_6925
TTAAATTCTGGCTTCTGTGGCCGTCCTAAGGTAATTTAACG
>P_6926
CTACTATTCGCCCTATTCGGCTTCACCTGCTCGGGATTGGT
>P_6927
TCTATCAAGCAATTACAACGCGCCAATAATTCACGAGCTAC
>P_6928
TTTTGGGCTCCGTTCAAAGGCGTTCTAAGGCGACATGGGTG
>P_6929
TTGGCGTCGCGTGCAATGCGCAGGGCCTTCTCCAGATCCGC
>P_6930
AGACTTCCCCTCGCAAACGCCCGTAGTTATCATCTGCCATC
>P_6931
TTTGCAGGCCGCTCCGTTTGCCGTCCTTAGCTGAACGAGCT
>P_6932
GTGCGCCAGATGCCCAAACGCAGGACCAGGACGTCCGACCC
>P_6933
ACTTGAAATACGCGAAAAAGCGGCTTATTTAATTCCAAAAT
>P_6934
CATATACATATATATAATTACAGTGCCTCTCTTCGCGACTG
>P_6935
CCTTGTGGGGGTGTGCCCGGCGAGGTCGGCTCCTTACTGTC
>P_6936
AAAGTCGCTCAAGTTAATTCCTCGGATACGTAATTGGTAGG
>P_6937
ACGGCGACTCAGAGGACCCACAGGAAAAAAATTTCCCTCAC
>P_6938
AATTTACAATTCTTTCGCCGCTGCCAGGTAGCCCAACCCAA
>P_6939
GGAAAATGTGTGATTAAATGCGGTTCGTTTCGAGCAGTTTG
>P_6940
CCCAACAGACCAACGAATCGCAGTTGAATCCACCGAAAGAC
>P_6941
AGCGGGATGAAATTAATGCGCAGCCGAGGGGGAATGCCTCC
>P_6942
GCGTTTAAGTTTTGCGGTTGCCTTGCCGATAATTTGGCATA
>P_6943
CCGAGACCTAAAAGAAGACGCAGCCCCAGACTCCAGGCCAC
>P_6944
ATAGTCACAGTAAATAAATTCGGCAAATCCTTCGGGTGTGG
>P_6945
GAATTCGCCTCAAACAAAATCCCTGGCAACAAGGACTCGAA
>P_6946
GTATCTGATAGATTAAGTCTCCCTGCCGATTATTTTTTAGA
>P_6947
CCATCGTCATCGTTATCGCGCACGGTTGGTTAGTTGGCCAA
>P_6948
AAATGTCTTTGTGCTAAGCTCCCTACCCTGGACCATCCTCG
>P_6949
TGACATTAATATAAAAAACGCGGACGTGACAAACGATGCCA
>P_6950
GTAGGTACCCCACCGAGATTCGGCATCCGCCCAGCCGCCCA
>P_6951
GCAGTCTTTGGTCTATTTTCCCCTACTTGTGCGCTCCCACT
>P_6952
CCTGTCGGTTGTATAAAAGTCGGTCGGTAAGAAAAAAGTGT
>P_6953
GACGTGCCAACTTTTTAATGCGGGATCAAGGTCTTGTAGAG
>P_6954
CCGCCCAACAAGTTGTGTGGCGGCCGTACCTTAGTAGGCAA
>P_6955
GCGAATTTTCAGCATTTTTGCGCGCCCAAAGAAATTGTATT
>P_6956
TCCCACAGTTTCATATACCGCGATCGGAATATTTCACTTAT
>P_6957
TTTGCTTCTCCTCAGTCTCGCGCGGGCAGATGTGGGCGTGG
>P_6958
CTAAAGTCTGTCATAGAATTCGTTAACTAAGAACTTGACCT
>P_6959
CACTGAGCCATAGAGTAGCGCGGCGACCTAGTCAATGTGGC
>P_6960
TCCAAAAGGGCCAACAGCTGCAGTTCCGGTTTAGGAAATTC
>P_6961
GTAGAGTAAAAGCGAAAACACTCTAACGCCCACAAACCGCA
>P_6962
TGGTGAATTGGCTTAAAACGCGTGGTTAACACTTGCAAAGA
>P_6963
CTCCGAGCCGGGTTTTAGCGCGTGCGAAGGACTCTGGTCCG
>P_6964
AGAAACGTTTCCAGGAAGTCCGAGAAAAACTAGAAATCTTT
>P_6965
AGCTTCCATTTTGATATGTGCAGCATTTTTACGTTTAATCA
>P_6966
TCTTGATGCGATTGTTAAAACGGAAAAAACGGATCGAATGT
>P_6967
GCTTTCAAAATCTCCCGTTGCGGGGGAGGCATCCATGTATT
>P_6968
AATGGGATCAACTTCATTTGCTTGAACTTAAAAAAATCGAA
>P_6969
TCCCTGGCGCATGAGCTTTCCGTTGATAGTTGGCAAAAGGT
>P_6970
CTATTCCATTCTATTCTATTCCTCTGTTGACTCTATTGTGT
>P_6971
GCCAACTTGTGCCGGTAGTCCGGACTCAATGTTCCCTTGTG
>P_6972
GGGCTCAACAAAACAAATCGCATTATCGCCCAAGTACCAAA
>P_6973
ATACCCCTTCATACAAATAACTATGAACGATATCAAACTTA
>P_6974
TTTGTCTGTATGGAAAAATTCATGTTCACCATTCACCATTC
>P_6975
GATCTAGCAAAAGTAAATCGCGATTTCATTCTAAAACAAGT
>P_6976
TCTCCTGTGCACCCGCATCGCGGCCAAAATTCACATGAAAA
>P_6977
TGGCCTGGCTATGTTACAGCCGTTGACGAATACAAAGGTGG
>P_6978
TTTCATCAGAAATTAAATGGCTGCATAGTAAAAAGGCTCAG
>P_6979
AATAAAATTATGAAAAAGCTCGATAAATGGTTCAAAAATGT
>P_6980
GTGCCACACCCGTTCGAACGCCTTAAGTACATCTAAGAAGA
>P_6981
CTTGAATACAGTGCATAGCGCGGCTGAGCAAGAATCAAATA
>P_6982
TCCCAGCAGAGGGAATTTTGCTACCCCGGGTACTCCGTTCT
>P_6983
CTAGATCGCCTAAAATCACCCGGGGTCCGTGCGCAGCAGTT
>P_6984
AATCACCCGGGGTCCGTGCGCAGCAGTTCACGTCCAATTAT
>P_6985
TATTGTTTTAACAATAATCGCCCTCTTCTTCTTCTAGTTCT
>P_6986
ATAATCTTCAGGGCCAAAACCCTGAACAAAAACTTTAGTGG
>P_6987
TCTTAACCAATTTTGTAAGGCTATACACATAAAAGCTGAGT
>P_6988
TCTGTTTTCACTCTCCGCGTCCCTGTCACCTGATAAAAGCC
>P_6989
TTTCAAGTAGTCTCATGGCACCCGCCCGATAACAATGATTG
>P_6990
TCTATTATTTAAGATAGCGGCAGTATTTGTGTCATAAGACA
>P_6991
TTTGACGACACAATAGTTTTCAGTAGAAATCTTGACCTAAT
>P_6992
ACATTTCGAAAAAAAAAACGCACCCCCTATATTTCAACGCA
>P_6993
ATCAATAAAAACGCAAAGCGCATTCATTCGGAGTTTTTATT
>P_6994
CACCTGAAGCGTCTAAAAATCAAGAAAAATCCCCCTTTGCA
>P_6995
CTGCGGATCACGGTCCCCGGCGTGGTCAACTTTTTGACGTT
>P_6996
ATCGAAACAGTCGACAAGCCCATCAACTGTTTTAATAACCA
>P_6997
TAAGATAACTTTACTGTAGGCGGGGATGTTAAAAATTTTTG
>P_6998
GTGTTATAAAGAATAATTCTCTTGATTTGAGCGGTTTTTGT
>P_6999
CTCTCTGGAACTACAAACGGCCTTGTTCACCACTTTAGCGT
>P_7000
ATTTTAGGGCGAGAGAGGGGCCGTGGCAAAAAGTTTTTTTT
>P_7001
GCAGACGCCATTGATTCATTCACGGTTAAGTCTTATCACGG
>P_7002
TTTTAAAAGTGTGGGTGTGGCGGTTTTGTGCTTTTTGTGGG
>P_7003
TCCAAGAGAAACGCAAAAGTCAGCAAGAGCTTTCTCTGTTC
>P_7004
AAATCGTTTGTGTAAAATCGCCAGAATTTTAGAAATTAGGA
>P_7005
CCATTTTTCACCAGCAAGCGCAGTCTTGGCGATGTTACCCA
>P_7006
CTTGACGTTCAATATCGACGCGGGAAATTCAACGTGGTTGC
>P_7007
TTACATAACCAATGCAAACGCGCGAATTTACTGTTAAATCA
>P_7008
ATTATATTCATTTCCTCGCTCCTGCTCTCTTTTTTATATCG
>P_7009
GTCCATTTTATTACAAAAATCCTGTTTGGAATAAAGCACCC
>P_7010
GAAGTAAACAAATACGAGCACCTGAAGGAGATTATTATCAA
>P_7011
GAACTACTTGGTCTTGAACTCGGTGTTTGTTTAGACCAATT
>P_7012
AAATTATCCAATATATGTTCCGATGGCAACAATACAGTTCT
>P_7013
CTCGACATCGATGCCGAAAGCACGGCCAAGACGCTCGGTAT
>P_7014
GTCGAGAAGCAATTCCACCTCCTTACGAAAACAAGTGGCGA
>P_7015
AGACATCCGCATGCGTGCGTCCCTAAGGTTTTTCAAGGTCA
>P_7016
TTAATTTATAACTATAAATTCGAGAGTTTTAAGCAGCTGCA
>P_7017
CTGGTTCCGCCTAAATTAATCGGTAGTGTGGGAGGGGGGGT
>P_7018
ACTCTAACGCCCACAAACCGCCCTACGCTGCCATACATTGA
>P_7019
ATGAAAGTCAGGCTGAAACGCAGTCCAAGCTCTTCGATCAG
>P_7020
ATGGCGGTGGCCAAAAAGCTCGGTCAGTTGTGCAGTGATCC
>P_7021
ATATTCTTTAGTAATTTATGCATAAACAATACACGACAGCG
>P_7022
GCTGAATCCACTAATAACCGCTTCACTGCTCCATATATGAC
>P_7023
TACGATGCCAGCGCGGTGCGCGAGGGAGCCCCAATGGGCTT
>P_7024
TTCTATTCCTTCCCAGAAGCCAGTTTTAGTAATTTTTGATC
>P_7025
CACCGAAACAACCACTTTTCCAGCAATTCAAGCCCTTCAAA
>P_7026
AAAAAACCCAGTGCTCGAAGCAGCGGTATATTTGCAAAGCA
>P_7027
AGCTCATCGATGCTAAATTTCGCTAATAGAAAGAAAAAATC
>P_7028
CAATGGCGTGTTCAAAGTCGCCCAAATCTCGATCTTCCATC
>P_7029
ATTATTGATTAAATAAAAATCTATAACATATTTTTCTCTGG
>P_7030
CTTAAAGCAGCATTATGGCTCGTTGAAAAATAGAAGAAGCG
>P_7031
ATTGATTGACGTTCAAGTTTCGGTCTCGAGTTTTTTAGTAT
>P_7032
AAAGGCTCGGAAAAAGAGGGCAGGCTTGAACCTAAGAGTGG
>P_7033
GCTACACCACCTTTTACGACCATGCTCATTATTCGACGTCC
>P_7034
AGGATAATATCGTCCAAAATCATTAACGTAATTGGAATCGC
>P_7035
TTCTGGAAGGCAAATTTTTGCCTAAGTATGTCTATGGAAGC
>P_7036
ACAAGCGGCCTTGTTGTTGTCGTGATATGCCGAATGAGACC
>P_7037
TCCTTGGGATGGAAATAAGCCGAGAGGGACAAATAGGTCCT
>P_7038
TTAAGTTCAATACCAGTTTGCCTTGCCATTAAATGAATTAG
>P_7039
TTCGGCCTACGGTATAGTAGCGTTGTTTTCCCAAAAGTGCC
>P_7040
CTATCAGTCGCCTTGCAGGTCTGTAGCATCTCGTCCTGGGT
>P_7041
TACAAAATGGACACAGGTTACGAAAATTTTCTTCAACCAGG
>P_7042
TTGGCAATTTTCAAATTTTACAGTCTTTGCGAGTGAAGAAA
>P_7043
AACATCCATATGTTATTTCGCCGCAACCGTAGACACAGTGT
>P_7044
TTTAACGGTCAATGATGAAGCCTTGTCAGGATTGGAGCGAC
>P_7045
ACCAGATCTGATTGATTTTGCAATCGTAAGAAAAATTCCTT
>P_7046
CCAGGCAGCTACGCATCTGTCGCCAATAATGCTAGCACGGG
>P_7047
CCGGAGGTCCTACAAAATTCCCGTACGATAATAGAGGCTCC
>P_7048
AGAGTCTTCAATGTCATTTTCGATGACGTCATGGCTGTGGT
>P_7049
TGGATTGTTGGATTCAGGCGCTTCAATAAGTTGTATTGCAG
>P_7050
GGGAAAATGTGATGCAGTTTCGGTTTTGAAAATGTGGCTTC
>P_7051
ATTTTCCTGTGCAATATTCGCGGTTTTCGAAAGCAGTTCGT
>P_7052
GTAAGCACTTGTTTTTCGCTCAGTGCTAACGAAATTATAAA
>P_7053
AAAGCTTTCATAACTGCACGCTGGAACACGGATGGGGCATT
>P_7054
CCCAATCTCGCATTGAAATCCATCAATGCCTCTCATTCACT
>P_7055
GACACTTTCGTCACTATTTACATGGGCGACGATTTGTTGTT
>P_7056
ACAAATAAATGTCCTGGCTTCAGGGTCAGAAAATCTGTTGA
>P_7057
AGGGTATGATACTCTTTCGGCCCCAGTGCCTTTTCCTCTTG
>P_7058
AATCGACAGACCAAAATTGTCGCGCCCAAACTTTTAAAAAA
>P_7059
TTTTTATGCCTCGATGCATTCCCGGCCAGTGATAACGAGCT
>P_7060
GTAACCTGCCCCGCAATGGGCGGTGCTTGTTGAGACTGCAA
>P_7061
AATCATTGCTACTGCATTTGCGTTGATGCCACTTTAAATAA
>P_7062
TTTTGTTTGTTTACGCTATGCCGTACTTACGCACTTTCCAT
>P_7063
AAGCGACTCGCTTCAAATCGCTTTGGCTACATAGAAGCCCA
>P_7064
CCATAGTCCTGGTGTCCTCCCAGCAACATCATTGCAGCAGC
>P_7065
AACGGGATGTTGTTGAAACGCATTGTTGGTGGGGAGATCTG
>P_7066
ATGTTATGAGCTTTTTGGAACGTCAAAAAGTAGACTTCCCA
>P_7067
GTGTGACCCATTGGCGATCTCACGGTTGTCTGATTTGTGTG
>P_7068
GGTCCGACTTGCGCAAAAGGCGGGCGCACAAGGGTGCGTCG
>P_7069
TAAAATATTACGGGTCGAGTCAGCACTAGCTTCGTTAGCCG
>P_7070
TCTTAAGCCCGAAACGCGCGCGCGTCCGGCCGAGATCGCTC
>P_7071
ATGAAGTGGAGGTGCGTTCGCTATGTCAACATTAAAACGAT
>P_7072
CTACCCAACATTAAAAAGTGCGGGTATGGCAGTTTGGGCGG
>P_7073
CCCGGCGTCGATGAGAAAAGCGGAAACGAGAACTGCGAGCC
>P_7074
GATTCTTCTGGCAAGCTCGGCGAGCTTGAAAACCACATGAG
>P_7075
AATTTAACTTACTGCATTCGCATGCAGGGGATGTTGATGCA
>P_7076
CATCTTTTGATCTTAGAAAACGGTGTATGCCCAACAACCAC
>P_7077
TGGTTTAATTAAAAAAGTGGCGGTAGTCCACTGTTTCTTGC
>P_7078
CTTAGGTGCCTAGATTTTCTCAAGCCCAGCAATATCTGCCT
>P_7079
ATCCCCATTCAACTCAAGCGCCGTCTTTTGTTGTCGTATTT
>P_7080
TGCGATGTGGAAAAAAATCGCCGTCACAGATCTACCCACTC
>P_7081
TTTGTTTGCTGCAGTTCGCTCGATCGCGAAAGTTTCGTTAA
>P_7082
AATTTAGTGAAATTGTTGCCCATGCTTTTTTAATTGCTTCA
>P_7083
GGGATTTTATGGGGTACTTTCTGGAACGCTGGCAACTATGT
>P_7084
GAAATGAAACCTATACGACACGGCTGCATGAATATTGCCGA
>P_7085
TCTGTACACTAAAGAAAGTCCCCTAATCGTCAAAAGCTTAA
>P_7086
AATTGTTAACTGCCCCACTGCTAGAAGCAGCGTTTCTTGCA
>P_7087
CATGGTCTTTCTAAAGATTCCGGCAACTCGAACTCAACAGG
>P_7088
CTAAAGCGAAAACTAAGCGGCGCTGGCGGGCTGATGGGCTG
>P_7089
AGTTTTTTCGATAGAATTTTCGATCGATAGAAATTTTCAAA
>P_7090
ATCAGCGGCAAGTGTAAACACGTGGGCCTGTTGGCGAATGG
>P_7091
GAACAGGCTCGTTCCAAAATCGAGGACCGCCAGCTGACTTG
>P_7092
CGCTTTTCGATCATGCCACGCATTCCCAAGTCATAACCACA
>P_7093
GCTTATAGCGGTTTATTCAGCGATCGCAATTTTTACTATAT
>P_7094
TACAAAACTATACATAGTTTCGCCATTTACCTACCCCTCTT
>P_7095
TACCAGAAGTACAAAAACCGCAGTTCGTGCCTGAACCCCGG
>P_7096
TATCAGCACTTTGGACTTCGCTTGCATAGTATGTTTCGATG
>P_7097
GCGATCGCCATTATGCAATCCGTCAGCACAATTTTCAGAGT
>P_7098
GTACGGACCATGGCTTATGGCAGCGGCAGCTATAGAAGCTA
>P_7099
ATGTTTTTCCAATTTATTTCCATGCTTTACTTGGCCGACGA
>P_7100
TTACACGCAGAGAAAATTTGCAACAGCAGATACATAGCGCA
>P_7101
AAGCCGGCAGCCAGCAGCCGCTGCCACATCAATCACCGGCT
>P_7102
TTACCCAAACCGGTTTGTCGCGAGGGGGAGGGGATCGGATC
>P_7103
ACACTACATTCATGAATTCACGTGAATGCAGTAAATGATTG
>P_7104
TGCTTACCAAGATGGATTTCCTATTCTTAGGAAATTCAAAC
>P_7105
TCGTTTGGCCTAGTGGAAAGCACGAAAGGCTGGAAAGGCGG
>P_7106
TAAGAAAAATTCAAATTCGACGGTCCTGCGCACTACGCACC
>P_7107
AGCATATCCATTTTTCTGCGCGGTAAAACTACAAACACACT
>P_7108
ATACAGAGCATTTAAGAATCCAGGCGAATTCCGGCACGTTT
>P_7109
ATGTCTGTAAAAAGTTCACACCTGCTTTGTTTTAGTTACAG
>P_7110
TTTGAGAGGACATGAGTCCACCTGAATATTCAATATGCATT
>P_7111
CCATAAAAGGAGCATTATTGCATGCGAGTGGAAGATCCGTG
>P_7112
GTTTGGAGAGCGGTCGAAGGCGGTAAAATCAAACAGTTACA
>P_7113
ACGCACAGCGCCGGTGTTGCCGTGGATGCGGGTGACCTTGC
>P_7114
GCCTCTCCCTGTGAAAAAAGCAGCGATGTCCAAGCAACCAA
>P_7115
CTGCGCGGCCTGCATCGACGCCTGGTCCCGAAATGTCCAAA
>P_7116
TCTGCAATCAAGACAATTCGCGGCCGGGCAATAAAGTTGAG
>P_7117
CGCAGATCCGGTTCGGCCCACAGTCGCAGATCGGGATCCGC
>P_7118
ACTTCCTACGAGGAGATCGTCAAGGATAATGTCGTCATGGT
>P_7119
CATTGAGAGCCAGACAGGCGCCGTACTTGGCAAACTTAATG
>P_7120
AAAGGCAGCCATACTAAACGCGATATATTTCAATTTCTAAT
>P_7121
CTCTACCTGACGACGGAGCTCGTTGTCCGCGTCCGAGTTGT
>P_7122
AAACTGCTTCAACTCTTCCGCGGCCTCCGGCTAATATAGCA
>P_7123
GCGAAAGGTAATCGAAAACTCCGGCTCAAGATTTTTACGCT
>P_7124
CAAGTACGAGGGACCAGAGGCGGCCCATATCCGATAATTAA
>P_7125
ACCCAAATCTCCAACAGCCGCGATAAAAGAAGAACCCGGAC
>P_7126
CTAGTCCCTGCCCAAATCCGCATGTCCACGCCCATACTACT
>P_7127
ACACTCATATATATCAAAAGCGGTCATACTAATACATATTC
>P_7128
CCCGGCTACGTGTCCATTGGCGGGAAATTGATTTTTCAAAA
>P_7129
ATCACAGGACTTCGCACACTCGAGAACCCATACTCCGGCAC
>P_7130
ACAGCAGAAATTATGCAAAGCGAAAAAAATGGCATGCGAAC
>P_7131
CTTGTGCCGGGTGAAAAATGCGCGCCAAATGAACCTTACAA
>P_7132
CTTTGTGGCACAGGGTGTCGCCCTCAGGATGAATGCATCCC
>P_7133
AACACTCCCAAGGAAAAGTGCGGCAGGGAATTTTAGTACTG
>P_7134
GCATGTAACCATTTGAAGAGCCTGCTTTTGGTAAAATCGGA
>P_7135
TTAATACGCTATAAAAAATCCGTGTTGTGAATATTCCGCAG
>P_7136
CAAAATGGGGATACTGCCAGCAGGAAAAAGTTAAGCGCAAA
>P_7137
AATGTACTTTGTCTTTTTGGCGGCGACGGCGTAGTTGGAAA
>P_7138
AGGTGAGTTCTCGGGTGAGTCGAGCGGAGTGGGGCTGGTAA
>P_7139
GGGGCGCCACAGAGGCGTGGCGCGAGCGAGGAAGAGGGACA
>P_7140
GACTGAGCTCGATCCCAGCACGGAAAAAAATTATCAACCAT
>P_7141
GAAAGACAAGTACGCAAAGGCGGTTCTCAGAATTCGTACTT
>P_7142
CGTTGGCTTTTGGACACACTCCCCATCGATGGACCATCCAC
>P_7143
TTGGTGCTCCTTTTATCGCGCAGCCGCAACCACTACCCAAC
>P_7144
CGTTGACTTCCAGTTCAATACTTGGACATCTCCGGCAGTGG
>P_7145
AAATCAGGCGGATATATCGGCGGGACTAGGGTATATAAGCA
>P_7146
CTCCGCTGACCGAGGAAAATCGGGAAATCGTGCGAGTGTGG
>P_7147
ATGGATCCGGTAATAATTGTCAGTGTCAAGGATAATAGCAC
>P_7148
AACTTGTATCGCAGGGAGCGCGAACGAATGAATTTCCACAG
>P_7149
ACCACTGCGCTTGTGAATCGCCGCCAGGCTCATGTTCAGAC
>P_7150
GGAATTGATTTTCTAAACGGCGCGCTTTGATTTTTAACCGT
>P_7151
TTCTTTGTGCCGATTTGACACCTGCTTGCTAATTTTTATCA
>P_7152
CGCTCCATCGAGGACGAACTCGGCCACACTATTCGCATCCG
>P_7153
TATAAAAAGGCAACGACCTACCGCAACGATAAAACCGGCCA
>P_7154
GACACCTAAATTTCAAAATCCCCTTTTAACCTTTTTGTCAA
>P_7155
GTTTCTGTGCGCAAATATCGCCGGAGCAATCCAAACGCACA
>P_7156
ACGACGACCTTCTTCTTGGGCGGTCCGTTGCTAAGGTCGTC
>P_7157
AACACAGCGAACGTAAATTTCCGTAATGTTTAACCTTGAAT
>P_7158
TCTAGCCAAAAATGTTAACGCTAGACTGAATATCTGCCTCT
>P_7159
CCTACATAAACCTTAAAACGCAGCACTCCCAAGTAATTCCG
>P_7160
GACCTTCCGCCGCCCCGCGGCGTCACCATCCCCTCGGCACC
>P_7161
GCAAAAGCTCGGCCAACTCGCGGGAAAAGCCGAGCCAGCTA
>P_7162
GATGCCTGACAAAGCGCCGGCCTGCTTTGTATTTATGATGA
>P_7163
ACAATTCTCAAATTGTTTGGCCTGAACACCGCACAAAACCG
>P_7164
AAATTGGCTTCGAAAAAATGCATTACTTTGCTTTTGGATTG
>P_7165
ATTTAAAGTCCGGATTTTCGCCTGACCCACGGATACTATTG
>P_7166
GGGGGATTTGTAAGTCGCGCCATCAACGTCTGTTTAGCGCC
>P_7167
TCGACTTCGACACCCGGACACCCGGACATCCAAACAGCTCA
>P_7168
AGTTTTTTTTGGTCTTTGCACTCGAAAAAATATTCATGGGC
>P_7169
AAATGCCGCTCCACGATTTCCGGTTCCTGCTAAGGCTCTTA
>P_7170
CCTTTGCGGTGCGGCGCCATCCTGGTCACCAAATCCGCACC
>P_7171
TTCTGAGCCCGACTAATTTCCGGTGCAAAGAGATACAGAAA
>P_7172
GATTGTATTTGTGGAAAGTTCGGGGATGGTTTCCGACGTGA
>P_7173
AAACTAAAGCTAGTTGAGGTCGATTTTGTAAAGTCAGTTTT
>P_7174
ATAAAAGCAGGGACGAAAGGCCCGAGAGGAGAAAACGTTTG
>P_7175
ATATATATTTCCAGTTGGATCGGTGAGAACATAATTCATCA
>P_7176
CATTTGGCCATTAAAAATTACAGCATCCATAGACAACCTAC
>P_7177
TTTACCAAACCAAAATTAAACGGTGGAATATATTTCGCGCA
>P_7178
GGCTAATGTTATTGGGTCGTCCTGCTTGCGGTGTCATTCCT
>P_7179
GCAGAATTTGAAGTAGGTGACAAGCGCAATGTGGACTCGAT
>P_7180
TTGTTTGCTCAATGAAAGTGCCGTACAAATAAAGAGCGTGG
>P_7181
GTTAATTTTGACTAAAGTCGCTGCAGTTACGTGCTGCGTTC
>P_7182
GTGAGTTGATTCGTGTTTTTCGAGGCTGACACGATTCCGCC
>P_7183
GGCAAGGTATAAGTTTTTTGCCCGAACTCAGATTCAACACT
>P_7184
ATCATCAGGTGGTGCAAAGTCAGGGACGACCTAATTAACCC
>P_7185
AATGCCCCGTTTCCGTGTCACGTTCCTGGGCAGCGGTGGCA
>P_7186
AGTGCCGTTAACTATGGAAACATGAAATGTGATTACAAGGC
>P_7187
CGAAGAATGACGATTAATTTCTATAATCGTATTCGCTTAAT
>P_7188
ATTTCCGGTCTTTTGACACGCATGCCCACACGCCGAACGGA
>P_7189
TTATATTGGAAATTGGTTTGCGGCAACTGCAATACAATGTT
>P_7190
ATATATTCCTCTGCAATTGGCGATTTGTATACGGCCGACAG
>P_7191
GTTTATCGGCTTCCAATTGGCGATCGTGTCACAATAAATGA
>P_7192
ATCATAAACTATGATAGTTTCGATGGCGATGTGGATGACAT
>P_7193
AAGACAACTGCAGCTCGCGTCGGTTTTATTCGACACCCGTG
>P_7194
AACAACTCCTGCAACTTGGGCGTGCGAGCAAACAACCCATT
>P_7195
AAAAAATTTATTTCCTGTGGCAGGAAAAAAATTGGAAAAAG
>P_7196
TTTTAAAGTTCAACAATGGTCGCCCATGCCTTTCGCCATCC
>P_7197
CAGCTCCATAAACATTTTGGCCTTGTTGATGAGCCGCCCTA
>P_7198
AGCAAGGTTAAAGGTAAAACCAGCCTTTGTAAGAACATTCA
>P_7199
GCCATTGGTCTTGTTGTGGCCAGTGTTAACATAAAACTTGT
>P_7200
AATTCCCAGACTTATATCCACCGTACTAGTGTGACTACTAT
>P_7201
AGCCAGTCGACCAGGAAACGCGGAAATGGCACTGAGCATCA
>P_7202
TGCTGCCAACGTTAATGACACCTGCGAGACAATTTCAATAA
>P_7203
CGGCCTCCATATCGTTTATGCCCGACCACAAATGGAAGCAC
>P_7204
CATTTTTATTGCACAACATCCGGTTGCAAGGACTTTTTGCA
>P_7205
AAAATAGAATCCATTTTGTGCGGCAACCACGCTTGTTTATA
>P_7206
GGCGCACTGCGAGCGTACTGCAGGCGGGACAATACTGTGCG
>P_7207
GGTCCTTCCCTCAAGGAGCGCATGATGGGACCCCCCAGTGA
>P_7208
GTCGTTCACTTTGCCATTTCCGGGGATCCCAACATACCGAT
>P_7209
ACTCCCACGGCAGGATCGTTCAGGCTTAGGAATCCAAGGGG
>P_7210
AAAAATTATGCGCGCCCCGGCGGGAATGTAAAATTTGTGGC
>P_7211
AGCAAAAATGGCTTAAAAACCCTTAGAAAGTATTTTAATGG
>P_7212
TTTTAAAATAATAAAAAAAACAAGAAAAAAACAATAAAGTA
>P_7213
AAAATTTTTTAAAAATTTTACATTAATAAAGAAAAAGGCAA
>P_7214
GCCACATGAAGGTAGGTCGGCCCCATATATCAGAGATCTGA
>P_7215
TAAGTAGTCCATTGAGGAAGCAGTAAAAATGTGTCATTGCA
>P_7216
GAGAGTGTTCAGGACTGACGCTGTAGTATCTCACCAGCATT
>P_7217
AAGAGGAAAAGAAATGAAGGCGGGCGAAAAAACTATTCTAC
>P_7218
AGGAACCCTGGCTATTCCAGCAGTACCGCCCTCTTCCCGCA
>P_7219
TATTGCAATAAAGGTTTGGGCGCGAATTAAGATTTATGGGA
>P_7220
GCCAAATGAAACGTGGCACGCCCACGCAGACACCTACGTGC
>P_7221
AAACACCGTGAGATATTTTCCATGGTTGCATCAAAGTTAAA
>P_7222
CTTAAACGCCTGCTGACCGGCGGTCGAACCGGAACGCAATC
>P_7223
TCGGGTAGATTAAACACGCACACGAATTTCCCACACACACA
>P_7224
ACACAGTTCCTGCTCCAACGCGAGAAGGGCAACAGTGATTT
>P_7225
GGTTCACTTTCCGGAAAACACCTTAATAACTTAAACATAAT
>P_7226
TGTGTGACAGCCGTTCTACGCGTCAGCTTTCTTCAATCAAC
>P_7227
ACAGGAATGTTCAACATTTCCAATCCCAGTGAAAACCAGTA
>P_7228
TATTTATATTGCATTTTATTCGGTGGCTCTGTAAAATATTT
>P_7229
ATGTGTGAAATCAACAAAAGCTAAACATACCAATTATTATT
>P_7230
TTTTTAAGTGTTAATTTGCTCGGGAATATACACAGCCAGTA
>P_7231
CGCGTAATTAAGGTTGGAAACATAAACAATAAAACAAGTCT
>P_7232
TAGTCATCCAGGTCGTGCGGCACGGGTGGCTTCCATCCCCC
>P_7233
ACAATCTTTCCGTCATTTCGCCCCATCTCTTTCTCGCACTT
>P_7234
CTAAATGTGGTTTTAATTGCCGGCATTAATTAGTGGACGAT
>P_7235
TTTTTCTGGTCCAGAGGGAGCAGCAGCGGCAACAACAACAC
>P_7236
TAAGTATGTAAATGCAGCCACGGCCGCTGGCTGCAGCTGCA
>P_7237
TTCCTTCAGTTTCGTTGGTGCGCTAAATTTTTCCCCTGGAC
>P_7238
GACCAGATGACCCACTTTCGCGGTTCGAGGTGCTAACTAGA
>P_7239
GTTGAATTCAAAGGAATTCGCTGGGTCCTCCGGCACTCTCA
>P_7240
TAGATGGCGTTTAAAAATCGCTGCCGGATTGTCTTTAATTT
>P_7241
TAATCACCGTTTAAACTTTCCCTGCTTGAAGGGCGGCACCA
>P_7242
GCAGGTGAAGGGCCATTCGTCGGTGTGCAGGCGAATGTGGC
>P_7243
AATAAATCTCATAAAATATTCATTAGCGTCCAACGCCTGCG
>P_7244
ATGGAATGGAGTGCCAGGAGCACGAGCAGCACATGGACACA
>P_7245
GAATAGTCCATTTTAAAGGGCAGTCAGTAGTGGGAGTCAAG
>P_7246
ATAAAATCCAATGCAAATTTCCCCCACAAACACATCCGAAG
>P_7247
CAAAGAAAACCATCTGTGCACGGGAAAAAATTCAATCAAAT
>P_7248
TGTCCATTCGATTGTTCACTCGTGGTCGAACTAATCGCTGA
>P_7249
GGTTTCCAGATGACCATCGGCAGCAAGATCGACAACCTGGT
>P_7250
TGGTCACATTCTGCAGCCGGCGCTCCCAGGCGATGGCCAGG
>P_7251
TGTCTACGCATAGCAAATGGCAGGCACAAAATGGCAGCTGT
>P_7252
GGCGACTTGAATGGCGCCGCCAGTGTCCTTTTGTCGCATGC
>P_7253
CTTTTATTCAATTTAACTTGCGCTCCCCGTTTCAATTCGAC
>P_7254
CACTTAATACAGTCATAAGTCGGCCATGGAACATTTACAAG
>P_7255
CACTCGAAAACCGGCTGAGACAGCGACAACAAAAGGTCCTG
>P_7256
TATTAGAAGAGCCCGCTGAGCGTGAGTTTGGTCAGTTGTGC
>P_7257
GGACATAATCCAACATTACGCAGTACGCAGGATCACGCAGG
>P_7258
GAGCGAATAGAGTTCGAAATCATGAACCATACAAAATGAAA
>P_7259
TGATCATTCACTTCAAGCGGCAGCAGGGACGTCCCATGCTG
>P_7260
GAACTTCCAAACAAATTCCGCACCAACGCACTACTGCTGCA
>P_7261
AATCCGCACTTCGCCAACGGCGATCCCTCGATAGCAGTTAG
>P_7262
AATATGCGCGATTCTTGGGGCGGGGGGATGCTGCCGTCAGT
>P_7263
GAAAAGGAAAGGGAACGCGGCGGGGATCGAGATCGCCCCTA
>P_7264
CATAGAGCCTCACCCAACTCCGATTGCAGCAACATGCACCT
>P_7265
TAATATAGGATCAATCTGGTCCTTAGTTCAATCCAGCTGGT
>P_7266
ACAAACTTAGCTTCACAAACCAAGAAAAACATACAATTAAT
>P_7267
CTAAACAAAGGCCGACATCGCTACAACAGTAATAACAGGAA
>P_7268
ATTGGAGGTAAATAAAAATGCCCTATCTGATGACAATCAAG
>P_7269
GGTGGAGGAGGTGTAGGCGGCGGCGGTAACTCGCACATGTT
>P_7270
GGACTACCAACCTTCTGCCACGCGACCTGAGCGAAACCGCC
>P_7271
TGTAAACATGTTATCGATTACAGTACGGAGAAAAATCAAAA
>P_7272
CAGAATCGAGGAAATGAAGGCGGCACTGGCAGCGAGGGGGC
>P_7273
TTTATTAAACTTTAAGCCGGCAGTCCTTGGGGAAATGGTAA
>P_7274
TAGCCATCCGCTTTTCATCTCGGTCAAAACCAAAAAGGAAG
>P_7275
TACAAAAGAGATTACCAAAGCAGTGATACAATATAAATGGA
>P_7276
TGAGTCCTCTCCAGAAATTTCGATAGCTACAAAAAAGGGTT
>P_7277
CCTTTAAGTCCTGCCTCGAGCGGCAAGAGCAAACGAAAGAG
>P_7278
TCATCGGTGGTCGTAAAACGCGGGGGAGAGCAAATGAAGCA
>P_7279
AAAAAAAAAAGGAAATCGCGCATTCGCCCCGTTGCCCGTGA
>P_7280
GAGATCCATTACTTTAGGCGCTGCCACAAAGTGCCTGCCTG
>P_7281
TCTGAGCTCGGAAAGCAAATCTATTACATCTATTACATGGC
>P_7282
TGCTCAGCATTCCCACGCTCCGCGATCGGCTTATGTATAAG
>P_7283
AATGAACCAAAGGGCGAACGCCGTAATCTGTTGCTGCAGCA
>P_7284
TCCATTAAGGACATCATGCACGAGCGAGCCTGGCTGAGGGA
>P_7285
CCTTAATGTGCCAAAAACCGCAAGAGATCTTAAAACAAAAA
>P_7286
CCATTACATCATGATTATCGCCGGCGTCACTACGTGTTTGC
>P_7287
AGAATTCCAGCCATGACAGTCATAAATAAGAAAAAACTGAA
>P_7288
AAAGAGGTTACGATCCAAGCCGGTTTATCGAAAAGCGACAA
>P_7289
GAGCGCCAGAGTGCCGGACGCGGTTACTTCCTTTTCGTGGA
>P_7290
CAGCAGCAAAAAAGCAAACGCCTGCTGTGATCAACCTTCAA
>P_7291
ATGATATTTTCGGAGCAGCTCAGGAGTGAGTTTTCATAGTT
>P_7292
CGCTATAACAAATGTAATCGCGAAGACATGAAATTCCCTAT
>P_7293
GCCTACAACTGCTCCGTGGGCAGCGGCATGCGTCCTGGCGC
>P_7294
TTCCATCGGCCCTCCTCATACGCGACCACCGCCAGCAATGC
>P_7295
CACAATGTTTGCCCAAAATGCCCGCCTTGCATTGATAATAG
>P_7296
TCTGTGGATTTTCATGCCGCCAGCATTATTGAAGACGTCAT
>P_7297
TGTACGTTGGCAGCGCGACGCGTTTCCACGATGACCGACGG
>P_7298
TCCGACTCAAACAAAAAAAACAAGAACAACAAAAAAGCAGA
>P_7299
CTAAATGTGTCACATATTTACGGCATTCTGCGTGGGCGGCC
>P_7300
TTGTGAAAGTCAGCGAAACGCGGGGGTGCTGCTGAGAACTC
>P_7301
TACCAGTCGGCGTTCCACGGCGTTGACCTTACCACGCTGCA
>P_7302
TTTGATTGAATAAATCTTGTCGGCAACTTTTTGGTTGGCAG
>P_7303
CCCAATAAACGCAATAAGCGCGGCGATCAGCAAAAGTTGGG
>P_7304
ATTGAAGCTTGAAACGATTACGGGCTTAATAAAACTGCCAT
>P_7305
TTATATTTCAGTTAATATTCCTACACTTATCTTACTGTGCC
>P_7306
TCAGGGACCATACTCGAAGTCGGTTCTCCATGTGCACCCCC
>P_7307
CTGCCTGGCCAAGAAAAGCTCATTGACGTTGTGTTGTCGCC
>P_7308
GATGATGGCAACGGTGATGGCGATGATGATGATGATGACGA
>P_7309
GTTCCGGCTCGCTGTCACGGCAGTCGACGGTGGAATCCGAG
>P_7310
CGTGGCGGCACAGCATGTCCCGGGATCTGGGCAGCGACATG
>P_7311
ATACACTCCCATTAAAAAAGCATTGTCAGAATCTTTCCATT
>P_7312
TAGAGGTACTACCAAAAATTCCTGCGAAGGTTGTTGGTTTG
>P_7313
TGATTTTGCATCATTTCGCGCGGCAAAATAGCAAGATAAAT
>P_7314
ACGCCCCCGGCCAAAAGTCACAGTGTGGTCAAAATCGGGCT
>P_7315
GAAGTCGAGGTGATAAAACACCCGATAATCGCCGAGATCGT
>P_7316
AGATTAGCCATATGGAGTTGCCGTCTCTGTTTTCGACTCGA
>P_7317
GGAAAAACTTTCATTCGCAGCGGCCGTGTAAAAAGGATTTA
>P_7318
TCTTCAGACCGAGAGAATTCCGGGCTGGAGGGCCTTGTGGC
>P_7319
TTGGTTAGCAGCTAAAGCCGCTGCCTCAGCCATTTTTGAGT
>P_7320
ATGGTCGTATGAGAAAAACGCCCCATTGTGAGTACCATACC
>P_7321
GGCACCCCCGCCCCCAATTGCGCCCTTGACAGTTTCAAGTG
>P_7322
CGACATTTGACTTTTGGGGTCCCGAACACTTTCGTTTGTTC
>P_7323
ATATCTACATACCAAAAAGGCAGCAACAAAAGGCCATAATC
>P_7324
TTTCCGCTGACCCTTGATCGCGGGCACCAATCTGTCATACA
>P_7325
TTTGTTCGACACGCAATTTGCGTTTTTGTGTGATTGAAATG
>P_7326
TGAAAAGATTGCAATTTTCGCGCGATCGTGGGAATTGAATC
>P_7327
TCTGCAGAAGTTGAAAAGCCCATGGATGCATCGAAATTGCC
>P_7328
ACTTGATGAAAAACCTTCATCAGGAACAGAAAAGTCAACAT
>P_7329
CAATGGAAAACAGCGAAAATCGCTAACAAATTACCTATTGT
>P_7330
GAAGAGCTGAAGGGCAAAGGCGGCGGCAGCAGTAAATGAAC
>P_7331
TATATTCTTTATGATTTTTGCGGGGCGAAGTGAGCTGGTGC
>P_7332
TTTTTCCATGATTTAAATTGCTATAGTTTATATATTATTAC
>P_7333
CTCTGGCGGTTTATTAAATGCCTGGTCCATTTTCTTTTCTG
>P_7334
ATTATAATTTGCATATCCGGCGATGTTGGAAAATTGAGTAT
>P_7335
TTAGGTTAAAAGCATTTTTGCATGGCCCGCAAAAGGTTGCG
>P_7336
CAAAATGGCCAAGCAAAAATCAAGGGAGACGGTGGCGACCA
>P_7337
ACTGAGTGCTGGGCAAATTCCCCGAAGAATGTGCGTGAGAA
>P_7338
CAAAATTTTCTTATTTTTTGCGGTTTCTCTTTTATTTTTGG
>P_7339
CGCAGGACGATATCCTGGCACACGAAAAAGTGATTGCCTTT
>P_7340
CATAATGCCACCGCAATTTTCATTACCGCACACGACATGGC
>P_7341
GGACAGCGAAAGTTTTGCCGCCGTGACGTCACATGGAAACT
>P_7342
ACAAGAACATTTCTAGAGAGCAGCATCTTCCCACCTTTGGC
>P_7343
GCAGCATTTCGAGGAACCTTCGGTGCATAATTATTACCACA
>P_7344
AAAGAAATGCCGGCAAAACACAGCAGAAAAAAAAGTGAAAC
>P_7345
CGAGCGGTTTTTATTATTCACGGCAAAAATAATTGCAACTC
>P_7346
CGCTGGCCTTTGGCTAAAAGCATGGGTCCGTGTCCAGGGCT
>P_7347
GACAGTTTCAATTAAAAAATCGTTAGGAGTAGAGCCATCGC
>P_7348
TCGAGGGTTTCGATAGGTGGCAGTCTCGAATTTGGGCAATC
>P_7349
CAAGATCGGAATCATTATGGCAATGTTGTTGTTTGTGTTAA
>P_7350
GCTGCCTGCAACCAAAGTCGCGTGGATCTGTGGGACTCCTT
>P_7351
TGGGTTATTAGCACAACCTGCCTCAATGCGAGACCGACTGG
>P_7352
TGTGCTCCGTAGGCAACCCCCGCTGTCAATATAGGACCTCA
>P_7353
ACTCATATTATTGTAAATTACAAGAAAAAATATGTCCAGCA
>P_7354
AAAACTACAATCCCAAGCCGCCGGGTCATTACACTCGCAAT
>P_7355
ACATGTAGAAAACGTGACGGCGTTGCCACTCTTATTGTATT
>P_7356
TGGATGACTGCCACAGTCCGCCGGAGTGCCCTTCAGGCGTT
>P_7357
CCAGGCAACCACTCCATTAGCGGTTCCGGGGGGTGGTGGCA
>P_7358
CAGTAGTGAACCACGTTGCGCGGCACCTCGCCTTCGGCGGG
>P_7359
GAGCGCGGAGACGTTTTCGGCTGCCACGGGAATCTGTGGCG
>P_7360
CAAAAATAAAAGCATGAATTCGGTGGCCTATTTTAATTATT
>P_7361
TTGCAATGTCAACAAAGTTGCCGGAAAATATTGTTAGAATT
>P_7362
CATCGGTCAGCGGGCTCACACACGCTCACACAAATAGTGCA
>P_7363
CTAGCAGACCAACTAAAAAACACGCCCAACCATGCAGCCGT
>P_7364
GCAGCAGGCGGGGAGTTGGGCGGTGGTGGGGTTCCTGGGAT
>P_7365
CCGAAGAACTAAGCCGCCTGCGTGAACTGGACGAAGGCTAC
>P_7366
TGAAATGAGACCGCAAGACACAAGCGCAGCTTTAAGTGAAA
>P_7367
ATGTACTCACATGAAAATTCCGAGAAAATTCCAAGAAAGCA
>P_7368
GGTTAGAGATTAATTAAAGGCGGCCTTGTAAATAGCGGAGA
>P_7369
AATTCCTTCAATAAAAGTGGCAGGATTTTTTATTAAATAGA
>P_7370
CGATTTTTTCATTTGCAGCGCATTGGCCGCTTTTCTTCACC
>P_7371
TTAATTCGGTGTATGAAGGGCGGTAAACATTGGCGGTCGAT
>P_7372
ATTTATTGTGATAAAAATGGCGTGAAATGGATGAATAAGAG
>P_7373
AATATTAATTACCAAAACCACTGTACATACATAAGCGACGG
>P_7374
TTAAATACCGGGGTTAAAAGCGAGGAAAACTGATAAGGGAG
>P_7375
GGCCAAGGGGAGACATTTTCCGGAAACGAATGCGACACGAT
>P_7376
GAGCTGATCCAGGATGGGCGCGGGGATCCCCTTCCAGCCGA
>P_7377
TTTTCCCACAGCTAATTGCGCGGTGTCCCAGAGCGGAGGAG
>P_7378
ATCTAAGGCACTCGTATACGCGCCCGTAATATATACATAAT
>P_7379
TTTTACACAGGTAAGATACGCCTGCGTACCATTTTATTTAA
>P_7380
TAGTTCAAGGTCAGCTTACACCCTAGTAATAAAGCACACCG
>P_7381
TTTTGGCGCATGTCCTTTGGCGGCTACGACTCAAAAGCGGA
>P_7382
CCTCCTCGCGCGGAAAATTGCGATTCTTCAAGCCAAATTCC
>P_7383
TAATAGAAATGATAAAAATACCTGAATACCAATACAAATGA
>P_7384
GTACTTCTCCACCAAATACACCTGGATGGCGCGGGACTCCC
>P_7385
TTAAAGGATTTTTTTAAGCCCAGCAAGGAGTTTAAATCAGT
>P_7386
CGCCCAGCTTAGTTAAAATGCACGAAAGAAGTAATTAATTC
>P_7387
TACGAATGAAGCCAGGAACGCTGTGACACGTTTCGTGGAAA
>P_7388
TCGCCGGCGCTATCTTTGCGCTTGAACAGTGGCGACGTGAC
>P_7389
TTTGGCAGCGTGGGAACCCTCAGTAAAAAAAAACAACATCC
>P_7390
AAGCGGAATTAATTCATTCGCTGTGACAGCATAGTGTTTAT
>P_7391
CTTTGTGGGGAGCGGAAAAACTGTAGCATACTTACGAGCGC
>P_7392
GGAAGTGGGGAGCTCAAACGCTTTAGCGCTCTATTGTTCAT
>P_7393
TCTTTTTGGAGCAATTGAAGCAGCCGCAACCTTTTGGGATA
>P_7394
CCCATTGTCTCTGCATTGCGCCCACTTTAATTTAAGCCGCT
>P_7395
GATAAACCTCCCATTTAACGCGCTAATAAACAAATATTACA
>P_7396
CGAATCTCTGTGGCAGTGGTCGTGGTTATAGCAGCTACGGG
>P_7397
CCTGGAGATCGCCTATGTGCCCTCAATAAGCGATTCCGTCG
>P_7398
TGAATCTGCTTGCCAACTCACCTGGTTGGCCGGTCATGCAG
>P_7399
CAAGTTTCATGATGAAAAAGCTTAAGTAATATTAACGAAAG
>P_7400
ATTGTGCAGCGCGACTGCGGCTGTAACCTAATTTTGTGCAC
>P_7401
AGGGTGGAAAATGAAGCTGGCGTTAACGAGTTACAATGATT
>P_7402
AAATGTCTATATATTCAAAACGGGAAATTGTTAGCAGACAG
>P_7403
TTCAGAAGGTAACAAAATTACGGCATTTCTGTGAAACCTTG
>P_7404
AAAAATGTTGCAAATAAAAACACGCCCACACACTCTCCACA
>P_7405
TAGAAAAAATTTTTATTTTGCGAAAAATATTGGGGAAAATA
>P_7406
TATAGATGTCATTAAAATTGCAGTAAGAGGATGGCTCGACT
>P_7407
TCGAGCTTAATATGGCGCGGCAGCAATTTATTTACGTGCCA
>P_7408
TAATCCATGCACCTGAGTGTCGCGAACTCTTGTTTAAATTT
>P_7409
GATGCCACTGGAGTTTTGGGCGGCATGGTGCACTAGGAGGG
>P_7410
GCGTGGAGGACGTCTGACCGCAGCATCTGGTTCCCTCCTTG
>P_7411
CCAAGAGCGCCAGACGAAGACGGCCATGGCAGTTCATGAAA
>P_7412
ATTATTGTAATAAGTAAAAGCTGCAGGGGTATTTTTGGTAC
>P_7413
GTTTGAGGAACCTCAAATGGCAAGGACAAGGACATAGACGC
>P_7414
CTGTTACCTAATGCGATTTGCGAAAATTATGCACAAGTTGT
>P_7415
TGGGTGTGGAACGCAAAAAGCTAGCTCATGTAATTTAAACG
>P_7416
TGGCATGCATATCGAAAATTCGGTGGAGTGGGTGTGTGGAC
>P_7417
AGTCGTAGCAGCATCTAGCACGGGGATTGATTTGAGTGGAT
>P_7418
TGACTCGATGGAAAATAAAGCAGCAGGAGTTCCAATGGCTT
>P_7419
CCGCAAAGATGTCCGTGGTCCGTGGACGCATTAATAGCAGG
>P_7420
CCACGCACACGCGTTCAGCGCATCAATTTTTCAACAATTAA
>P_7421
ATAATTAACCAATATTCGCCCCTGACCAGCATAGTGGCACA
>P_7422
CTAGCTTTCACCTGCTTTTGCAGGCGAGCGGAAATGAGCAG
>P_7423
CTTTAAGTCAGAACCAATTTCGGGAATTTATCGAACAGAGT
>P_7424
AGATACTAGATGACAAAATGCCGTAATTGTAGTATCTGCCG
>P_7425
CCATCAGCGTCGACCTTCGGCGGCAGTTCGTTTGGCAGCGC
>P_7426
TGCAGAAAAGTGTGTTAAAGCAGTCTTAGTTTAATTTGAAT
>P_7427
GTCACAATCAGTTTTGACGTCAGTGTTTCTAAAATCAGTCT
>P_7428
TAGATTCCGATAAGCGGAGTCGGAAGCGAAAGAGGAGCAAG
>P_7429
GGGCCACGAAACCTTCGGTTCGAGAAGGGGTTTTTTGACAC
>P_7430
CAGGAAAAGCAAATTAAATGCGGCAACAAGTCAGGTCAAGA
>P_7431
ATACGAAGGCCCTACAATCGCGAAAATGTCAAGCTACTTGC
>P_7432
GGCTAACAGTGATTTTTTCGCGGGGGAGGGGGTGCGACGAG
>P_7433
TATATTTCGGGATTAAGTGGCAGCAATTCTCTAAGATACAT
>P_7434
GGGAGTTTTCGGTTAGTTTCCGATAACGTTTAAAATGCCAA
>P_7435
GGTTTGAGTCAACACAGCCGCAGGGATTGTCAATACCAAAA
>P_7436
TGCTTAGTAAAAACTTTACGCTGTACTGTACATTCCCGAGA
>P_7437
CTACTGTCGTTAAGGAAAAGCGAGGGGGTGGTGGGCTGGAA
>P_7438
CACACGCCTCATTTGAAATGCATAAACAACTTACAAAGCAA
>P_7439
TAAAGAGCGAGTAACGAACGCGGTGGGCAGAAGAAGCCCTG
>P_7440
AAAGCGTATGTAAATAAATGCGGAAACAAAAACACAGATAA
>P_7441
CAAATTAGTGCAGCGTCAAGCGGCGGTGGAAATTTGTCCGC
>P_7442
GTTTCGGGTCGAGCCAGGCGCATGTTCTCTTGTATTCAGTG
>P_7443
ATTCCGGACCAATACAAACGCATTCGGGCACTTCTTTGTAG
>P_7444
AAATTGGCTCAGACGGTCGTCAGTCGGCTTGTCCGGCCGTG
>P_7445
GAGTTTTTCAAATGAATTGGCAGAAAAAATGTGATTAATTA
>P_7446
GTTTGCCAGCCTATTTTTTGCGATAAAAAGTCATAAAAAGC
>P_7447
CTGGCCAGACAATTTGGATTCGGCCGTGAAGGATTCGGCAG
>P_7448
TTTATTTATTTGCCGCGGCGCAGTTTTTATTTTTCTTAGCC
>P_7449
ATTTACCTAGGCATTTGGCGCATTGACTCCATAAGAGTGCG
>P_7450
AATATACCGCACCACGCCAGCGAGGATGATCTGCGCGAGAT
>P_7451
GAAAGTTTAAACACCGAACGCAGGAAATATTTTTTTTGTTT
>P_7452
CATCATTTGTCTGTCAAATACAGTGACGCTTAAAAACTGTT
>P_7453
CGTTATTCCTGGAAAAGTGTCGCTGTCAATGCAGCAGCAGC
>P_7454
CTGGCCTACCAGACGAATCTCGTGGACTACCGAACGGCGGC
>P_7455
GAGTCTTTCTCGGAAACTTTCGGTTTCGAGCAGCTGCTGTC
>P_7456
ACTTGGACAATGTCGCATGTCGGGGTTTTTTTTTATCTGCT
>P_7457
TCCTTATTGGGTGAAAATCGCGTCGATGCCATGGGGAAGTC
>P_7458
TAAATCGGCAACCTATCGATCGGTTCATAACAGACGCACTG
>P_7459
AGCCCCGATACCCGGATTCTCGGCAATCGGCAATCGGCTAT
>P_7460
CATTCACGATCTTGGGTTCGCGGGCATTCAGCATGGTACCT
>P_7461
GCATTTGTGAGTGTCACGCTCGGTGGGCATTGAAATCCATT
>P_7462
GAAATTAACACACAAAGTCACACGAAATAGTTAAATCGCGC
>P_7463
TATGATAAAGAATTCTTGCGCTTGAATGCAATTTTGGTTAG
>P_7464
AAATTGTTTGCCTGCTTTCGCAGCAAGCCGCTAAAGCAGAA
>P_7465
AGTTATTCACACAAATTTCACGCCAATGGACAACAGCGCAC
>P_7466
TGTGATTAGTATTCTAATCTCAGGAAGGGTCTTTTTTCAAT
>P_7467
AAAGCTTTTCGGCCAAAACGCCCACCCGTGAATAGGCAAAA
>P_7468
CACGGCCACCGGATGAAACGCAGCGGCAATGGAACGAACGA
>P_7469
TTAAGTCATAAAAAATATCGCGTGATGAGTGCGAGGAGCAT
>P_7470
AGGAGTTCGCCTATAAAACGCTGAAATGTTGTAAAATGAGA
>P_7471
ATTAACGCTCTACCTCAACACGGTCTAAATATAATATAGAA
>P_7472
GCTACCGTCCAGGCAACTCCCGGTGATCTGCGCCATGTTCC
>P_7473
TATCCAAACTCTGCATATTTCAGGAAACTTGCTTTAATGTA
>P_7474
CTGAATATATCAGAAAAATGCCGCAAGGACCTGCGCCCCTG
>P_7475
TTTGCAGCTGCTTGATTTTGCAATGTCAGCAAATCCCAATA
>P_7476
ACCAGTTGCGTCGGCATTTCCTGTGGCATTTAAGAGCCATA
>P_7477
TATTTTCCCAGGATGTTCCGCATGCCCCAAATAAAATGAAT
>P_7478
GCCTTCCAGGGTGTGCAGGGCGAGATTACGCTGCCCAGCTT
>P_7479
TATCGCAGGGCGCTCGGGCGCCTGGTTTTTGGTCCTCCGCA
>P_7480
GCGCGACTCTGGTTTAATGGCTGTACTCGAATTACAGTGAA
>P_7481
GATAAAAAGGTAAATAAAAGCCGCATTAACTCACAAATTGC
>P_7482
ATGACATGCTCATTTCGCCGCAGTGGCGGAAAAAATTATGA
>P_7483
AAGGTAAACGCATTTAATTTCCTAAATGTGCTTCGCATGCC
>P_7484
CGTTGGGCGTTTTTCCGGCGCAAGGAGGGCCAAATGGACCA
>P_7485
ATAAACGATTTCCCTCCCCCCTCCCCCCCTCTCCTTTTACA
>P_7486
TGGGGGAAAAAGATCACCTGCCGTGCCAACGAGCGTGAATT
>P_7487
TGAGGAATGCAAGAGATTTTCAGTCTCCATTTAATGCACAT
>P_7488
GTGCAGGTGACGCTTAATCGCCTGCTCCTCGTAAAAGCTAA
>P_7489
CCCATCCATTTTGGAATTTTCCCCCCCGGTGTCCAGCTGTC
>P_7490
GCGTTTCGGGGCAGCGAAGGCCGTCGAAGGAGGAGGAGGAG
>P_7491
GATTGGAAGAGCAAAAGTTGCGATGACTATGTAGTTAGCAG
>P_7492
TGGTCTATGCCCTCAAGCGCCAGGGACGCACCCTTTACGGA
>P_7493
GGCGCCACTCTGAAAACTGGCGGCAGCTTACAAACGTACAA
>P_7494
AACTCATCGACATTGACGCACAGCAGCAGAAATTGCATTTA
>P_7495
CGTGTGTATTCGAGTTGGCTCGGTGTGTGCCTCTACGCCCG
>P_7496
AGCTTTTTGCAGAATAATTTCAGTTCCTAGCCATTTTCCCT
>P_7497
CGAATCCGATCCACAATCAGCGTGAATTTGTTGGCTAATTG
>P_7498
CTTATCTCTTTTTCCACTTGCGAGATAGTCAAATCCCCCAT
>P_7499
AGAATTTGCGTTTAGAAAGTCACGGTTTGGATTTTGAGCAA
>P_7500
TGGGTCGGATAATTAATAAGCGCTCCCAATCCGTAATATGC
>P_7501
AATAAGGCAGTGGCTAAAAGCCTGACCAGAAACTGACTGAA
>P_7502
TGGTTGAACTGCACCTGACGCACGGGCAAACACACCAAGGG
>P_7503
CATTAAAAGCAGACAACGCACCTCAACCAGGAAAATGTAAC
>P_7504
GCCTGCGCTGATGTGAAACGCGCGGAATTTAATGCAGCATC
>P_7505
TGCACCCACATAAAAAATCGCAGTAAACGTGTGAAAAAACC
>P_7506
TGTGGTTCCCAATCAATTTGCAGCAAAGTGAACTCGAACAG
>P_7507
TTTATTTAACGTGTTGAACACGTAAATATTACATTTCTCAT
>P_7508
TAAATTGCTGGAAATAAAAACGAGAAAATTCCCTGTCCTCC
>P_7509
AATTAATTTTAGCAAAATTGCAGCATTTTGTGTTAGCTAGG
>P_7510
TATCTTAACACTGTCATGCTCGGTACGTCGTGTCTACTAAC
>P_7511
CAGTAAGAGATATGTATGCGCATCAATGTGCCCGAAGGTTT
>P_7512
TAAGAACGTGGAAATAATTACGGCCTAGGCAAAAACTTTGA
>P_7513
TAGCTCAGCAGCTCATTTTCCATGGGGCGTGTGTGCGTGAT
>P_7514
TTTTATGCTAGAGGCAAACGCCCTTCTTGTTCTGCAGTGAG
>P_7515
AACAAGGCCCAAGGCTCGCTCCCTGACAAATGAAAAGCTCT
>P_7516
TTCGTTCTCACGGTGAAAAGCGGTGGAAGGTCCTGTTCGGA
>P_7517
CCCCAACAACACTCAACTCCCCTGCTTACGGAAAAAAAATA
>P_7518
GTGGCCCACTGCGATTACAGCAGCAGCAAGAAAAGCAGCCT
>P_7519
CATATTTTCCGGGACATTTGCGGTTTTCGCATTTTTTCAGG
>P_7520
ATTGTACATCAAGTTGTTTTCCCGCTCAATAAAAATCGTTA
>P_7521
TGATTGGCCGAAAGAAAAACCTTTGCCAGGTATTTCCCAAT
>P_7522
TCCTGTACATTTAATTAGGGCAGTAACCTAAGTTGGGTGTC
>P_7523
ATTGGTTTCTAACTCGGAGGCGGGAATCTCTGGCTCCTCGT
>P_7524
TTTGATTTCAAATTATTTTCCGGCAAACTTAATCGAGGTGG
>P_7525
ACGAGGATGACCTGGTGCCACCTACGCAGGTATCTACCGAA
>P_7526
ACCCCGCATAGATCGAAGCCCAAGAACCGCAATGCCACGTC
>P_7527
TATTCATGTTTGTCCAGACGCTCGAAGGATCAGGGGCCGGG
>P_7528
TCCTCTAGGATGTCCACCCGCCTGATCAGAATGTTGCCGGT
>P_7529
AAAGGACCCACTCACAGACGCAGCCACAGATACACGGGGCG
>P_7530
TGCAGTGGAAAAATATAGTACACGAGTATCTTGTGGATGCG
>P_7531
CAGAGATTGCAGAAAATATGCAGCAGTTCCAAATTGGTATA
>P_7532
GCCTTGTCGCTTATTTGTGGCCCGGATATAGAAACATGCAA
>P_7533
TTAACTTTAAGTTTCAGGAGCGGTGAGAACTTTTCCATAGG
>P_7534
CAAAGTTTGACCCCAATTTCCGTGTTTGGCGAAGCTGCGTC
>P_7535
GCCCATTGGCCGTAGGTTCGCGTGGATCGCGCTCAAACGTT
>P_7536
TGGCCTCTAGCCAAAGGTGTCGCGAATTTCGTGTGCCAGGC
>P_7537
CAAATTTGCATTTTAATGCGCTTCACTTGTTTTCCCAGTGC
>P_7538
AAAAGTGTATTTGGGAAAATCGGTACAGGCACTTCTGCCCA
>P_7539
TCTTGCAGCGCAAAGTTCCGCATCGATGGCATTGCAAACAC
>P_7540
CTCCGGGCACTCGCTCTCCTCGGTGGCCAGGCCAAACACCA
>P_7541
TGAAAAAGTCATCTAGGGTACGGTAAAATGGAAGTTTTCTC
>P_7542
AAGCTTTCTCAGTGTGTGGGCGGTGTGGACCGAATTGTTTA
>P_7543
AATTGAATTTGTAAGTTTCGCCTCAACTATATACATCTTTC
>P_7544
GAAGTTTCACTTTCAACGCTCGGCGTTATGTAAATTCTCGC
>P_7545
GAGCAACCGGCTAGTGGAGGCGGGGAGGAGGACAGAAGCCT
>P_7546
CTCAAGTCATTATGCAAACGCGCGTGCCCCGATTCGGTTGT
>P_7547
TATTTAAGAGCTGTACAACGCGCAAATATCCCTTAAATTTA
>P_7548
AGCAAGGAAGGAATTAAAATCCTGTTCAGCAAATATTCCAA
>P_7549
CACGAGCTGCATCCTCAGAGCGAGGACCAGCCGGCCATTAT
>P_7550
GCTCGCGACGCCTACTGCGCCGGCGACAATAATAAAAATAA
>P_7551
GCGGCCACCAACGGAATTCGCTGCAAAGCCATTTAAGGTCA
>P_7552
GGAGGCAGAAACGTAAATTGCGTTCTTTTAAAAATCTAGCA
>P_7553
CCGTAATCAAAGGGTTTACACGTGAATATAATTGATCCAGT
>P_7554
ACTTTGGGCCCAAGTCAGGGCAGCATCCGAATCCAACCTGC
>P_7555
GAATAAATTCGAGGAAATTGCTTGGCCATAAATAAGCCACT
>P_7556
ATTAAATGTCATAAAATGTTCGAGGACCCCGCAAACCCAAC
>P_7557
GTCGCTTGGGCTGCAGTCGGCGAGGAGGTGGTATCTGGCCC
>P_7558
TTTAGGCTGTCAATCATTTGCGCTAATTTTTCTTGGCGGCT
>P_7559
ATCTTTCAGAATGTTCTGCGCGGCCGCCAGAAACACAGACG
>P_7560
CCCGGGGCCGGGAAGGGAGTCGGTGTGGGGAATGGGAGAAA
>P_7561
CTTTTCAGCACTGAAAATTGCGTTAAGTGGTTGTCATCGTT
>P_7562
GCTGTGACTCTTAAAAATTTCCGGAATTTTGGCACGCAATG
>P_7563
TTAATTTAACTCATGGACCGCAGTCGCACTCGCAGTCGCAG
>P_7564
GAGCATAACTAATTATTTCGCCCGAGTGGACACAAATGCCC
>P_7565
ATTAGCATTCTAATTTTCGCCAGGAACGCGAATGGGAAGTT
>P_7566
TTTCGGCCAACATTTATTCACGGTCGCGTCCGCTGATTACA
>P_7567
CAGCAGGAGGGATTCGGAGGCAGCAACTCTGGATTCGAACA
>P_7568
CCACTTCTCAGATCATCAGGCGGCCATTGAGAGTTGCGCTT
>P_7569
AAGCATCCGGCATTTTGGGGCACGGTTTGTTTTGTGACCAT
>P_7570
CGGCTTGGCTTCTTATTTTACCTGCCCTGTGGAAACCGGTT
>P_7571
GTTTGTTGGTCCGAAAAAATCGTCGGCAGAATTAAATGCAA
>P_7572
CAATAAACTAATGCTAAACACGAGACTTTTAATAAATAAAA
>P_7573
ACCCAGTGTTTTGATGGTGTCCGCATTGTCCCAACTGAGGG
>P_7574
CTCCCAAAACCATTTCATGTCGCCAACACTTTAAATCTAAT
>P_7575
ACAGAATACAATTCAGAAGGCAGAAACTGTGAATAAACGCC
>P_7576
AGTGCCATTAAAAAAGATCGCGCGCCTATAAATCACACGTA
>P_7577
TATAGTTATGTTAAAAAAATCAGTAGAAACAATGTTATAGT
>P_7578
TTTCACTTGGCTGGGTCTGCCGTGATTTCTGTTTTCATCGT
>P_7579
TGATTTTCATTAAGATTTCACGGCGTCATAAAGATGCGAAC
>P_7580
GACTTTGAGATGCTAAAAGTCGGTTTATCAATAAGAAAGAA
>P_7581
AAATCCACATTATTTTAATGCAGTATCTCTCTCCGTTTCCC
>P_7582
ATTTTTTAAACAACAAATTTCGTCAAGGGAGAAAAACTATC
>P_7583
TTGACCATTGCAGAGAAGCGCAGTTATAGCTCTTTGGCATT
>P_7584
TGGTGACTTTGCCGCTCACTCGTGACGTCGACGCCGGCTGC
>P_7585
ACACACGTCCAGCGTGGAGGCGGCCACGAGAGCAGCACGTG
>P_7586
CCTATTTACTGAGTCCAACGCCGTTTCTACATATTGCAACC
>P_7587
GAACAATCATTCAGAAATTGCAGCAAGTCGGCAGATCAAGT
>P_7588
GGGGGAGTGGAATTAAAAGGCACTGCCAAAAGCAATCCTCA
>P_7589
CCGCGTATTCCAAGAAAATTCGAGGCCCGCACCGCACACGT
>P_7590
TAATTTAATTTCCCAGATCTCGGTGGGAATGGCACTTACAT
>P_7591
CAAGGCGGCCACCGCAGAAGCGGAAACGGAAATCGGAAACT
>P_7592
CAGTGCTTCGTGGCTGTCGGCAGTTATCCTTTTGAGGCTTA
>P_7593
ACAAATGAGAGTGGTAAATGCAAGGGGGTGGGCCTTAGAAT
>P_7594
AGCAATTAATTTGCTGGCGGCGGCTTGAGGGGGCGTGGGCA
>P_7595
CATACACGAGCACACGGACGCACGCACAAACACTTGCCAAC
>P_7596
TAATGCAATGCAGCAAAAAGCAGCGGCGTCTGAGCACAACA
>P_7597
TATAAACCTAGCTTGCAATGCAGCCGAGTGAAAGAACATTA
>P_7598
CTCTAATGAAACCGAAAATGCTAGTTATGGTTTACGATACC
>P_7599
TACGCCGCGTTGGCCGGAGTCGTTGCCATTGAAATGTTTCA
>P_7600
AATTAAACGCATTATTTTCGCATTTTCGGTATTTGCCTCTG
>P_7601
TTTTCCGAGCTGCTATTGGGCGTGCTTGGAGAGCTCAGTGG
>P_7602
AAACAGCAGTGGCAATCATTCGGCAACCAGCTTTTGACGTT
>P_7603
CGACGCCAGGCCATTTGTGGCCGGAAGAATGACGCGTGGAT
>P_7604
CCTCACGCCTACTCTGATGTCCTGAGCGCACACCATCCACG
>P_7605
GCATGGCTTAAAATATTTTGCATGGCCCGCGCTAATGGTGT
>P_7606
AAAGCGTTTGACATGTTTCGCAGCAGAGCGAGTGTAATTGC
>P_7607
CAAACATCGCATACTAATCCCGGGGATATACACACTCGACT
>P_7608
CAATCTAGTCCTTCGTTTCGCCTTTCATCTTTTTCGAGTGG
>P_7609
GACTTTGGGCAACTTGACATCGGTGAGATTGAAATAGGCCT
>P_7610
TAGATATGCGTAGGAAATTTCAAGAATTTCTGCTTAAAAAT
>P_7611
ATTGCCACAAGGACTCTCGTCCTGCTCGTTGCTTTTGCCAT
>P_7612
GTGCGGTGTCCAATGACTTCCGTGCGCAGAAAGTGCTCTTC
>P_7613
TGGAACCTGACGCTCCCACGCAGGAATAACAAGAAGACACC
>P_7614
ACAATCCGCAAAAGTAATCGCCCTAATGGTGTTGCTTTAGC
>P_7615
GCTTGGCTTTTGTTTTTTTCCAGCATTTCTCTGGCCATTTC
>P_7616
CCTTGGAGATTCAGCAAATTCAGCAACCTTACATTGAACTA
>P_7617
CGATAATTCCCTTTTTTACGCACGCATGGCAACCCTATTGC
>P_7618
ACGGATTCTCTAGCACCTCGCAGTGGAACACTCGTCAATTG
>P_7619
CTCCAGATGGTGGTGGCCGCCCTGGACATCATACTTGGTTA
>P_7620
ATTATGCACTTCGTAGATTCCAGGAAAACATAACTGAATTA
>P_7621
AAGGCAAGGAAAATCCAGGGCGGTGGAAGATAAAGTTGCAC
>P_7622
TATGGTCTGCTGACAAATTACGCGAACTTTCCATTAGTACG
>P_7623
AATAGATTGCAAAATAAACTCCTGCCTTAAATATTTCAATT
>P_7624
TTGGCAGCCAGGAATGTGCTCGTCAGCGATGATTATGTGCT
>P_7625
TGTTTAAACGCACTTTTAAGCGCCAGTTTTAGCCGCCCCAG
>P_7626
GTTTTTAATGGGGCGGCTTACGGTCCTACAGAGCCAACTCT
>P_7627
TTGTCTCTGCCCAAAAAACGCAGTCTTCCTCTTTTCGTACT
>P_7628
AGCCGCCTCTCCGATGAAAGCGGAAAAATATTTGCATTAGA
>P_7629
TTACCAAACAAATGGAGTCTCGGTTAATACGTTTGTGTTTC
>P_7630
ATGGTAGCCGTTGACAAACGCCTGAAATATGATAGTTCCGA
>P_7631
ACAATTCTAAAATTAAAATGCCCCAATATCTTTCATTTTAG
>P_7632
GTCCAAGCCCTTCTAATTGGCGCGTCCAGTAAAAAGCTGGA
>P_7633
TAAGAAATTAAGATAATTCGCATGGCCATTAAATAAGGCAG
>P_7634
GGCCACCAGACCCATAAATGCGGCAAAGTGGCGTCCTGTTT
>P_7635
TATGATTAACTATAAAAACGCTTACACAAACGCCTCTAGTT
>P_7636
TAGTTCCTATCGTTCTTGGGCGGCAGCCTTAGAGAAGCACC
>P_7637
ATTTCGCTTCAGTTGCGCGGCGGTCGACGCGAAGTGCAAAC
>P_7638
CCAAGAGATTAAACATCGCTCGATGGCCATTGAAATTGTGA
>P_7639
AGAAAAATTGCATATAAATGCGGAAAACACTTGCAGGGGCG
>P_7640
TGTTGCTGAGCCGGAAAATGCGCGCGTAAACCGTGATAGAT
>P_7641
AGTTTAATAGCTTAGAAATTCCTTCCATATGTAATACAATT
>P_7642
CCTGCGCTTTTTGGGTACCTCCCGCTCAAGTTCCTCTTCGT
>P_7643
AGAAGGTTTAATTAAAAAAGCATTACAGAATAAAAAGTACT
>P_7644
AGCGGACTTCTACCAAAAATCGGTGGATCCAGATAATGCCA
>P_7645
TTACATTTTATCAGCTCAGTCAGCATTTATGTAGGTTGACA
>P_7646
ATCCAAAGCACGTGCTTTGGCAGCAGGGAGTATGTGCAATT
>P_7647
GACAATCTTGATGGGATCCTCGTGACCCGCAACAGGTGAGG
>P_7648
GGGTTTCCCTATTATTTTGGCTGCCTTTATTTATTACCATT
>P_7649
TTGACGGGTACTCAATGTGTCCTGGCCAACCTGCAGGCGCT
>P_7650
AAAAGCCAACGCCAAAGTCGCAGTTTTAGATAAGCACTGAG
>P_7651
TTGGCCAAGTGCTTTTCAAGCGGCCATCTAAAAGCCAACTG
>P_7652
GCTGCACTTCAGAAAAAATACAGCAGCAGTACGCAAGCAGT
>P_7653
GGCAAAAGTAAAACTTTTTCCTTTGGGGTCGCGGCTGAAAA
>P_7654
ATGGTTATTATGATTACTCTCGGCCTTCAGCATTTCATGCT
>P_7655
CCGACCAAAACACCTTAACGCAATGGTGTCACCTACTGAAC
>P_7656
AACAATTAACTTGCCTCGCACCTGAACATCCAAACTCGAAC
>P_7657
CATGAAATCGTCAAATCGGACGAGGGCGGCGATTTGGAGTG
>P_7658
ACAATCAAAACTTAGTTTTACGGTCTTTTGAAAAATAGGTG
>P_7659
CGACAAATTGCGGAAAAATTCAGTCATTTATATTTATGAGA
>P_7660
TACGATACCAAGTGCATTTGCGGGATTTGGGTGAGCTGATC
>P_7661
GCAAACGGCCAAGGCATTTTCGATGCCATGCATATTATTGG
>P_7662
CTGTGAATCCCAAAAAAATGCATTGTCTTGCGGCATTTGGA
>P_7663
GTCAAAGTTCGACAGTGAGGCGGGATTTCGGTTCAAGTCCG
>P_7664
AACATATTCCTCGTGGACGGCAGCAACAGCCTAAAACTGGG
>P_7665
GATTGAACAAAGAAAATACGCGTGGTTTACATTTCAGACGA
>P_7666
TTTTAAGATTTGAGAAATCGCAGGCTCATACATAAATTAGA
>P_7667
TGCAACTTTTCTCTCAGTGCCCCCACCAGCCCGCGTCTTGT
>P_7668
ATGAAAATGATTGTATTCGTCGGTCAGAAGTTTACGGCCAC
>P_7669
TTAATTGCAACTTTATTTCGCGGTCCGTTCGCCGTGGCAGC
>P_7670
GGTATGCGTGAAATTAGAGGCGGTGTTGTAGAGCACATTTT
>P_7671
TAAAGCTGTCACTGCCGCCCCGGGGCTGTATGAAATTCCCA
>P_7672
ATTTCTGGCCAGGATGGCGGCGGGGTTTATAAAGCGAACGC
>P_7673
GTTCTTTGCAGCTACGCACGCCTGCGGGTCAGAGGTCATCG
>P_7674
AATTCGAGTTTCCCGACTCGCAGCCTCCACTGAGCGAGCAG
>P_7675
AAGCTTAACTCGATGAAACTCCCTAATTGACCGCTCTCATA
>P_7676
CCAGAGCAGAAGTGCAAATGCGTTGCCGAACACAACAAAAA
>P_7677
CCAAAGATGGAAAATGATTGCGAGAAATGGAAATTAAATAA
>P_7678
GACAGAATGGAGCTAAAAGTCGATTGCAGCTGGCAAAAACA
>P_7679
GCAACTGGACCGATGACGCACCCGAACGCCTCAACACCTGT
>P_7680
TGGCAGTCGAGATGAAAATCCATGCGTGCACTTGACGCCGC
>P_7681
ATGGCAAACGCCAATAAAAGCGCGCTTAATCAATAAGAAAA
>P_7682
AAAGTGGTTCACTAGAAACGCCCCAAAATTGTCGGAGGCAT
>P_7683
CAAGAACACGAATAAAATTGCCGTAAATGGTAAAAGCTGTG
>P_7684
ATCGCCTGGACCGGGAAACTCGGCCTTCACTCCACTGTCGG
>P_7685
AAAAGCTGTAACAACTTTTCCGATGATGAAGCCCCAGCCGC
>P_7686
TATCAGAGCATTAATTGTCGCCTTTCCAGCTTTTTCAACCT
>P_7687
GCGACACTTAAAAATAAACACAGTCGAGGAAATTGCAACAA
>P_7688
AAAAACGGATGGGAATTTTTCCCGGACCGCACCTGCCAAGG
>P_7689
GGTACACCGAGTTTTTCACTCGGCGTTACCTACGCATCTTT
>P_7690
TCCCGACATCTGGTATTACGCGTTCCTGGTTGAATCACTTA
>P_7691
ACGCAATATAAAAGTTTTTGCTAAGCCAAACTATAAAGCTT
>P_7692
TCTGAGTGGGCTAATTTACTCGGGAACTGATTTTTTGCCCT
>P_7693
GGAACACGCCCAGGCAATTGCGAGGGTCAGGTAAACTGCAA
>P_7694
TACTGGTTTTTTTCTGCGCGCCGTCGTTGTGAGCCGAGAAG
>P_7695
AATTAGCTCGTTGCCAATTTCCTGAATCTTGTCCAGCCATT
>P_7696
GAAAAGGGCAGTTAAAAATACAAGAGTGGAGACATTTTCTT
>P_7697
ATGAATGAACAATCTTGACGCATGAGTCTGGAAAAGTGGTA
>P_7698
CCACTTTGTCATCTGAGTCCCGGGATTTCAGCACTGCACAA
>P_7699
AGAGAAAATATGTCAAAAATCAGCAGGGAAAAAATGGAAAG
>P_7700
CCAACTAAATGCATTAAACACGAGAATTTATTGCTCCGGGC
>P_7701
GGAATGTGGAACGAAGAGGGCGGCGGTATAAAAAGGTGAAA
>P_7702
CTATTTTTCCAGCAATTTTCCGGGAAATCAATGAAACATAT
>P_7703
TTCGATCAATTAAAAAATTGCTGCACTAATTGTGGCGTATT
>P_7704
TGTGTAATCCGCCAGAGACGCGGCTTTGCATGATTCGGATT
>P_7705
ACTGGTTCTGGTGTAAATTCCAGGAATGCCAATCTGGCCGC
>P_7706
CGGTTGCGCTGGACGATCCACCCGACTGACTATTGTCCTGG
>P_7707
GCTCCTCCATCGTTTTGTTTCGGGGATAAGCTGCAATGTCA
>P_7708
TGGGAGTCTCCGGCGACTGGCAGCCACCAACTTATGCAACA
>P_7709
AACGAAAAATAAATAAAAAGCAACAGCAGTAACATGCTGCT
>P_7710
GTAGCCCATTCAGTTTCAGTCGGGCGCAAACGACTCGGACC
>P_7711
GCGAAGTGACTGAGATGACGCGGCTGCCCTCGTCGACCAGC
>P_7712
CACAATTTGTAAATGTGTCACAGGCCCAAGCGAAAAGTTAC
>P_7713
TTTGCACACTTTAAAACTTACGGCAACAACAATTCAACATT
>P_7714
GACTTCACTTGCCACATTTTCGGTCGGCCACGGTTTTTAAT
>P_7715
CCACTGGGCTGCTCAGATCGCGCTGCCACAGAAATTTACCG
>P_7716
TACGCCATGTTAGCCAAATGCAAGAAGGGTGCAGCTTGATA
>P_7717
TTCATGGCCCCTCCAAACGGCTGTGACACAAACGCTGAATG
>P_7718
AATAAAAGAGTAGAATTCCGCAGCATAGAAAATAAAATGTA
>P_7719
ATTTCAGCCTGACAAGGACTCGAGGTCTGAAAATTATCCAC
>P_7720
ACCAGCAATGCCGGGTCGGGCGAGGGGGCAGAGCTGAACCC
>P_7721
GCTGGTGCCCTTCTTCATCGCGTTAGAACGAGAGACTAGGT
>P_7722
ATTATGTTCAAACCAGTTTCCCTGCTGGCCACGGCCAAGGC
>P_7723
CCGCGGTTCTGTTCCGATTGCCCGCGTGCGTTGTGACTCGC
>P_7724
TCGAAGAGCAACAAAAGGCGCTCGAGGGAGAAATTCAATCA
>P_7725
GTTTAGCAGGCAACACGTGTCAGTCATTAGTTGGCGGCTAC
>P_7726
TGGATTCTAAAAAATTAATACGGTTATGTAATGCAATAGCA
>P_7727
TGGACACCATCCTCCTGCCGCCTGAAGGGAGATTTTCCAAT
>P_7728
TATGGCGACATGCTTAAACGCAGAAACTTTGATATATATTT
>P_7729
AAAACTAAGACAGTCAATTTCAGGCGAAACTTTCTACTTTC
>P_7730
ACATGCTGCAAGAACAAATCCTGTAGCGCATTAGCATCCGA
>P_7731
CCACCGCTCTCTTGCCAACTCTCTAATTCCCAGAGAGCGGG
>P_7732
TGTTCAGTTTTTAAAAATTCCTTGATTACCGTTGTTGATAT
>P_7733
ATTTAGAGCTCAATCAAATGCATTTTTCATAGAACAAACAA
>P_7734
AAGTCCGGACCAAAGAATCGCTGTGTGGTCGTAGGCGGTGC
>P_7735
TTTTGCATATGAATAAAATGCAGTCCATACTTAAAACATTA
>P_7736
CATAGGTCCAGCGGAGGACGCAGTGAGAGCAGGTAAGACCC
>P_7737
TTCCATCGATGAATCGCAGGCGGTTCTGATCGAAGCACTCC
>P_7738
TACAACCCGAAAGTTTTGCTCTGTGATAAGAACGAAATGGG
>P_7739
GAAATACGCCTTTAGTTCGGCCGTAAAGTTTAAAGTTCTGC
>P_7740
TGAACCATCGACAAGTGCCACGGTGGCTCAAAGTGAGTGCA
>P_7741
ACGTGTGGCAAAGGGAACGGCATGGGAAAAGTCGCAATAAC
>P_7742
AAGGACAAACAAATTAAGCTCCTGAATTTTGCATGAAGCCA
>P_7743
CTCTGCCATGAGTTAATCTGCGAGCTTAAGAAATCCCAGAC
>P_7744
TTCCTCAACATTTTCAAGCGCATTAGGCTTGGCAATCAGAA
>P_7745
AATCCAAATCAAACCCCGGGCAGTAATTTTCATTTGCTCAT
>P_7746
CTGCGTGGCGCCTTTGAGAGCGGGCACATCGTTAACGGCTT
>P_7747
GAAATGCATTGCAAACTCTGCCCTGATGACTCAAACAAACA
>P_7748
GTCTTACTTCGCCTTAATTTCGGGCTCATGCAACGCACAAA
>P_7749
CGGAAAACACTAATGGGGCGCAGGGTGTGCAGTTCGGCCAC
>P_7750
GTAAGTTAGAGCCATTTCCACGGTTATGGGACAAGAACCTT
>P_7751
AAGTCTTGAAGTGCTAAGCCCGGGGATTGCGATTGAAAGCC
>P_7752
GCACAACGTCGGAAATCGCTCCGTGACACAATGCGGGTGGT
>P_7753
AATTTCAGCTGAAACAGGAGCTGCAACAGAATAACACTTTA
>P_7754
GAGCTGGGGAAAGATGCGCTCGCTGTTTACTTTTGCCAAGA
>P_7755
AATCTATTAGAAGCTGGTTGCAGTAAAAACTAATTAGCTTA
>P_7756
TATCGTATGGCGACGTCAGGCGGTTCTTGTTCATCTGCAGG
>P_7757
GAATGTCGGTCAGTGAATGGCGGACGTGGGTTTTGCGGTTT
>P_7758
GAGCATTTCTTGAAGAGCGGCTGTCTTTGTTTCGAAGTTTC
>P_7759
TCGGAAAATGTCATTGGAAGCATGCCCAAGTCTAGCAAATA
>P_7760
GGCCAGCACGGTTTCAAAGACGAGGCCAAAGTTCAAAGCCC
>P_7761
AAATTATTTGTTTCAGTTTGCGATGGCCACGAGTTCACTCC
>P_7762
TGGAAAACGACGCCGTGGCGCAAGGTGGACGTTGAGAACAT
>P_7763
TTATATCGATGGGATTTTGTCGGGGATCACACAACTGACTA
>P_7764
GGTGTTATATAAGCCAAACGCGTGAGTCGAGTTTACGATGA
>P_7765
CTGGGAGGCGGCAGGTTTTCCTTAAATTATTTCCGCTCATT
>P_7766
GCGCACGCACACATCAAACGCACGAAAAAAGTGTTGCCACA
>P_7767
GCGTGTGCGTATTTAAATTGCAAGGTTTGGGATCAAGGACA
>P_7768
CTACTGCGGTTACCCATACGCACTGTTGACATTTGCGACGC
>P_7769
AATATCCCAATTCAAAATCGCGTCACATAATAAACAAGAAA
>P_7770
AAAACTGAAAGCTGAAAACGCTGCAAGGACCCATTCCTATG
>P_7771
ACTTTTATTCGGGGACAGCGCGGCTGCAAACTGCTGGCCTT
>P_7772
GTAGAGTAGAGATTCAGAGTCGGTGCAAGTCATTTTGCCAA
>P_7773
CGGGCTTTGATCTTCCGCCGCGGCCAAGGCAAGTCCAAGTC
>P_7774
AAATTTATGCCAGCTAAATGCGGCAAACAAAAGCAGCTCCA
>P_7775
GAGGAGGGCTTAGACGTCGGCGAGGTGGAGATGATTGTGTG
>P_7776
CAATCATGTTGGCCAATTAGCAGGGCCAACGCGAACATCCT
>P_7777
AAGGCCAGAACATCCTGCGGCGGACCCAGCACTGTTCCCTG
>P_7778
TCATAAACTCGTAAAAAATTCGAAAACAAACAAAACAACCA
>P_7779
TTTAAATTCTCGTAAAACCGCACGACCCACTGAAAGAGCAA
>P_7780
AGAGCAGCAGTCTGCGAATGCGATCGAGCTGAAAATGCAGA
>P_7781
AACATGAAACGTGATTTTTACATGGAGAGTGTCGATGAGAT
>P_7782
TTTATAACAACAAGGAAAAGCGAGGGAAGGTGTCATTCATT
>P_7783
GAGCAAGAAGAAGCAGGCGGCGGTGGAAAAAAAAGCAGAGC
>P_7784
ATCTATAAATCTGTAAATTGCTCTAGCGTATAATATTAACG
>P_7785
AGGCCTTGACTTATATGATTCGATCTTAAGTTTTTATTGAC
>P_7786
GCAACTTGGTCAAAGTGTCGCCCTGACATGTTTTTGCAAAA
>P_7787
TGGCAATTGTATTGAATTTGCATGCCTCGTTTCCATCCATT
>P_7788
GTTCATATGGGTTCAAGACTCAGGCGCAGCCATAAACACGC
>P_7789
ACACAAATTAAAAAAAAAAACCCTAATGGCTTAATATGGTT
>P_7790
GCTTTTGCTTGAATTAAACGCGGCTGCAATTATTATTATGT
>P_7791
TAATATTTATGTAAATTTTGCCCTAGCGCAAAAATTGAAAG
>P_7792
CAAACGCATTGATTTTCACACGGAAAATTCTCACACAGATT
>P_7793
GAGAAGTTCACCTGAACCGCCCTGAGTTCATTATCGTTCAT
>P_7794
GCGAACGCGCGAAAAAAAAGCGAAAAATTTGAATGTGCTCT
>P_7795
ATTTGTCAGGAGGAGGGGGGCCCCAAAAAAAAAAAAATAAA
>P_7796
TTCAGGGTTAACTTGTTGGGCCTCTTCAATGTTTCCAACGA
>P_7797
AGAAGAAGTCAATTTGGAGGCGGTAGAGAGTTGTTCCTGCT
>P_7798
CGCACCAAGGATTTGTGGCCCAGTGTTTGTGTCTGTAAGCC
>P_7799
CAAAGATAGAGCGCTTTGTACCCGAATTGGATCTGGGAGCA
>P_7800
TCTATTCGACCGGATTGATGCGTTAGTTACGAAACTTATTC
>P_7801
AATAATGTAAGCTTTTATGGCCTTCCCACTCCACAGGGATA
>P_7802
TAAAAAGAACATACATATTTCGATGGCAAGCAAAAAAAAAA
>P_7803
TTGATAAGCGACTTGCGACGCACACACAGCAGACAGGTCAC
>P_7804
CCCCGGCAACAAAACAAAGGCGAACGCATTACATTTTTAAT
>P_7805
GGGTATATTTTGTATATTTCCGATACCTGCATTATGCAGAT
>P_7806
TCGTCGAAATGTTCGAGATCCGGTCGTTTTGAAAACCAGCT
>P_7807
GAAAAAGTTGCTCATTTTTACACGCTTTATTTTTGGTGCAC
>P_7808
TTTGGTTTTGGGATTAAAGGCGGTAGTGTGCGTCCATTGCC
>P_7809
GAGCTGCTGCTGCTGCTGCTCCTGGTCGTGGTGGAGTGGAG
>P_7810
CTGTTGATCCTGTTGTTGCTCCTGCTGTGCATTAAAAAGCC
>P_7811
AAAGGGCCGCTCAGAAATTGCAGTAAATGTAGAGCACAATT
>P_7812
CACTAAGAGAGAGAAAAAGGCGACAATATTAACATAAGCAA
>P_7813
CAATATGTTTTTCTAAATTGCTGCAATTTCTTATTTTCTGT
>P_7814
AGAAGATCAGCGTTATGCGGCAGGGTCAGGATCGTCGGGTT
>P_7815
TTTGTGTGGGCTGTGGAGCTCGAGGTAGAGATAACGGCTCT
>P_7816
GAAGCAATCGATACGCGACGCGATGGAGCACTTGTTGGCCA
>P_7817
TTAAAGGAGCCCATTGATTGCGGGAAGTCATTTAAATTAAT
>P_7818
CTTGAGGGTCTTCTTGAAGGCGGCCCTGAAGTCGCGGTTGA
>P_7819
ATATTTAGGTGTCATGGAGTCAGGAATTTCATAACGAGATG
>P_7820
CGTTGAGGTCGTCCTCGTCGCGGGGATTGTGCTCCGGCCGG
>P_7821
GGTCAATGGCTCTGGTGGGGCGAGAAGGTCAAGAGAGTGCT
>P_7822
TGCAAATAGAGTTATTTTTTCGGTGGCTTAGTGATACTAAA
>P_7823
AGATTACTTAGTGCCAAAATCACGCTTACGAAGCAAAAACG
>P_7824
CTTGAAAAAAGTAACAGTTCCGGTCCGTGAGCGAAAGACTT
>P_7825
GTTTTAACTGACTGAAAGTGCACGAATTCCGAATTTCTGTG
>P_7826
GTAGATTTGGTTTCGTTCCTCGGGGGCAGGCAGGTAAGCAT
>P_7827
GACGGGTTCGCGGCTCTCGGCGCGGCTTCCATTTTTCCGAA
>P_7828
CCATTTGGTTGATTTTCACTCGGGGTGTGTAAATTTAATTA
>P_7829
GATTGAGACCATCACAATCACGAGGCCGCTGAAGGTATGCA
>P_7830
TAAAATCACCAATGCCGGCGCAGGATTAACAACGGAACCAG
>P_7831
GAAAGATTTACCAATTTGTTCATGGACAAGCGTTAAACGGT
>P_7832
GGAAGACTCTAGAATCGACGCGATCTCGGCGTAATACTTGA
>P_7833
GTTGAAAAAATGAAATTTTTCATTACCTTCCGCTTTTGGCC
>P_7834
GAGGCAAGGACTCGCGGACACCTGGACATCCGGTCAACGGG
>P_7835
TAAAATTGACCCCAATGCGGCGGTCGTTGGTCGTTGGGTGA
>P_7836
TAATGCCGTCATGCGAATTTCCTGGCCAGGGAAAAAGGGAA
>P_7837
TTGCCACGTCCGAACGCCGACGGTTTTTAATTTTTACTCGC
>P_7838
GTTCGTTTAGCAGCAAAAAGCGGCAGCTTAAATGCTCAACT
>P_7839
TTTGGTTTCATGTTTCATGGCGGCAGGACAATAAACCCCGG
>P_7840
GATTAAATACATATGGCTGGCGGTCTATAAAACCCATAATC
>P_7841
ATTTAAAGGGTTTAGTATCGCCCACACAAGTGTTACAATGA
>P_7842
GTCACGGGCTATATCCTGCGCCTGATCTTCCTTCAAGAGAT
>P_7843
GCAATGTCAGTGTCAAAGTGCATCAGCGTCAACGTCAGCCA
>P_7844
TTCAAAAACTACCAAAAATACGGCAAATAGAAAAAAGTCAA
>P_7845
ATCTTCAATAGGGTGCACCGCTGCACCAGATGTGACCAGAT
>P_7846
AGAGAGAGAGAGAGCAAAGCCGGTGGAAGGAGGCAACTACT
>P_7847
TCACTGATTCTGAGAAATCGCGGCAACTCCACCTGAGACTT
>P_7848
CCTGGCCAGGCCAGAAAATCCCCGAGAAACTCTGGCCAGCA
>P_7849
CTGCCAGATACATCTGAGGCCGGCCACATCTTCTAGCGCTC
>P_7850
TTATCCGGCGGCAGTACGGGCAGCACCACCACCACCTCCTC
>P_7851
ATAAAGCAATTGCCACCACCCCCTCGCAGCTCTCCCACGCT
>P_7852
TGAAAGTGTTGGGGCAAAAGCGGCTTACAAGTATTTTTTTA
>P_7853
GATGGATGCGAAGGCCTCGGCAGCGGTGGGTTCGATTTCCT
>P_7854
AGCCCGAGCCAAAGACGTGGCCCAAACGAGCTGCGACTAAG
>P_7855
CTTCGAATACGAATTTAGCTCCTGCTTTTTGCTGACGGTGG
>P_7856
GTTTGGGTCTCAGCATTTTGCGTGCTGTGCTGTGAGATTGG
>P_7857
CAACAGAAAAAAAAAAAATACAGTAATAATTCTTACAAAAA
>P_7858
TCGGTGCTGACCATCGGGCTCCCGACTTGTTTCGCCTGCCA
>P_7859
CTTTGATGGCGCGGCGGCGGCATGACGGGGCAGTTTGAAGT
>P_7860
TTGGTCATCAAGTCGGAAAGCCGCAGTAAAATCCCCCAGCG
>P_7861
TTTTTCGCTTTCAGTTTTTGCGGGCGAAAAGTCTCGTTTTT
>P_7862
ATGATACTTTTTATGAATCGCCCGAAATGATTCATATTGTA
>P_7863
CAGTCCAAGTTCATCGGGCGCGATGACATTTTTTTGGGGCT
>P_7864
GGACGATCCTTGAAAAATTGCGATATTTCCTTCGCTTTCAG
>P_7865
CTGATATGTGGTCCATCGCGCGGCAGAACTGAAATGAAACG
>P_7866
CGGGTGAAACGTCTAAAAAGCAGTATTTTCCACGTATGCTG
>P_7867
ATAAACGTCATCCCCGACCACGGCGGTGGCCATCCGGGCCC
>P_7868
CAGTGTCATTGCTGATCCGCCCTGCTTGTCTTTTGCCGAGC
>P_7869
AAAAATAATGCCCTGATTTCCATTGTTAACTAATTAAGGTC
>P_7870
TTGACACCTTCATTTTAATACGGCAAAGGGGCGGGGCTCCG
>P_7871
ATCAGCCAATAGTATTTACACGTGCTAAGCTATCAATGCAA
>P_7872
CATGAACAGCACTCAAAAGGCGAGCTACAAACTTTTGTCGA
>P_7873
ATGATGGTGGGTCCCAAGCGCACGCCCTACCAGAACGCTCT
>P_7874
GGCGAGTGTCCCAAACTGGGCCTGGACATGTTGGGATAGCA
>P_7875
ACGGAGAGTTAGGAAAACCGCGGCCAGAGCAAAACAGATGT
>P_7876
TTCATTACGATGACAAACTGCAGGGAGGCGGTGATGGGAGC
>P_7877
ATGATTTTGTTTTTAGGGCACGTGCTTTAGTAAAACAGCCA
>P_7878
TGGGGCTCCGGCTACACCGGCGGTGAGGATCCGTTGAATCT
>P_7879
GATGCGTTCGAAACGATCGGCGGGGTCGACCTGCCGTCGTA
>P_7880
TTTACAAGGAAATTCCTGGGCGGCAGGATACTTTCTTTCCC
>P_7881
CAGCAGAGTCAGTTCAGTTTCCCGGATGTCTCTCGCGAGGC
>P_7882
ACATTTGGAGTACTAATTTGCGATAGGGGGCTGAAACGAAG
>P_7883
TGTCTGCTATTTGGCTAACGCGATAAGGAGTGCAAGGAACC
>P_7884
ACATGCTTTTGCTTTTGGCCCGGTCAAGTGCAGTTGCCTTG
>P_7885
GATATATTGCTGCGCACCAGCGAGAGCAGCACTATATTGGC
>P_7886
CACCAGTTTTTTTTTTTTCGCAGCAGCACCAGCAATTGACT
>P_7887
GCTTACTTCCGCATTTAAAACAATAACAATAAAGGCGAAGC
>P_7888
CTGGCTAATGTGGTAAAAATCAGGGTCAGAAAAGGTTTTTT
>P_7889
GTGCCCTCCAAGTAGTTTTCCCTGGATGCCTGAAAAGTGCC
>P_7890
TCAGCACATAAAAACATTTGCCTTCCCAGACTGTTGCAGAC
>P_7891
GGAAAACAATATGCTCACCGCCCTGCTGACTTTTACCCTGA
>P_7892
AACGTAAATCATCTCAGTCGCAGTCCTGAATTACTCGCATA
>P_7893
TTTGTGGAGCGAGTGGCCGGCAGTAAAGGCCTCCCGATACT
>P_7894
AAAAAAACCAGCGAAAATTCCATGAGAAAGTTTTGCAGTTT
>P_7895
AGAGAGCAGCCAGCAGAAGGCAGCAAGCAGAAAGCGGGCCA
>P_7896
ATTTTTCATGGGTGCAAAGGCGGTGAGGGGTATGGATAGTC
>P_7897
AAATAAATTCCATCAAGTTGCCGGAATAAATATACGCCCTC
>P_7898
CTTTTCGTCCTGCCAAATGGCTGCCGTGTTGTGCCTTCCCC
>P_7899
TTATTGTTTGGCCTTCAACGCGTTCAGCTACCTTTGACGAA
>P_7900
TCAACTTTCTTTGTTGCCGCCGTGCAGGAGATTTTTGTGAT
>P_7901
TCGTAATCCGAGGTCAATTCCTGTCCCTGTGTGATAATGCG
>P_7902
CCCCCGCCCAAAAAAAAAACCCTACTCAGTACGTACGCAAT
>P_7903
ACCATCCTGCTAACAAGCAGCCGTCGCATCCACATCCTCCT
>P_7904
GGCAAGTCCACCTCCTCCGGCGAGAGTACATCAAAGTTGTA
>P_7905
GGCCAGAAAGTTTGTAAACGCTGCCGTGTTATTTCCCAACT
>P_7906
CGAAGATTCCCACGAAATCGCGTCCAGAAATTGCAGTGTTG
>P_7907
CTCCAGATTCACTACAATGTCCGTAATATCATTTGCGTGAT
>P_7908
CCTACCAGTTGCTGCCACGCCGGCCACATGATTGACTCCCA
>P_7909
TAATTTCTTTCTGATTTACGCGGTTTACGATTCTCCCAATC
>P_7910
CTCGGATCCCATTTGCGAGGCGGTGGCCTCCAGCATCCAGG
>P_7911
TGAGAAGCAAACACGAAAACCAAGGACAGAAGAATCTAGAC
>P_7912
TGCCTGCAACCTCAACTTTTCGGTCACTTTTTCTGCACTCT
>P_7913
ACTAAGTCATTTATAAATCGCGTTGTTTCCTATTATTTCAG
>P_7914
GAAGCGTTTCTTATTACGCGCGACCGCAGTGATAGCGGCTC
>P_7915
TTGCTGGCCCAGCTGAATCCCGGTCTGGCGGCCATGTCGGG
>P_7916
GCATTGGACTTGTCTTTAGGCTAGAGTAGTTTATAATGCCA
>P_7917
TTCACGGGTTGCGTATGGGGCGATCCCAGATCGGTGGGACT
>P_7918
TACTCTTCCGATGGATTTTGCAGCACAGGCACACTCGAGTC
>P_7919
GTAATTTTGTTGCCACCACGCGGCCAGGGCAGCACAGCCAA
>P_7920
CTTAGTGTAAGCATTAATCTCGGTGGAGAACAAATGTGAGT
>P_7921
TCTTATTAACTTTTATTTTTCGGTTTTGGAGGACACGTTAA
>P_7922
GCCGCGTGCCTTAAGTGGAGCGATCGCAAGTGCTTAGGTTT
>P_7923
ATCGCGTCCACTGGGCGAAGCAGCAGCGGGCCAAGTCGCGA
>P_7924
GAAACCACTCGGTGTTCCAGCGAGGATAAAACGTGAGTGCA
>P_7925
ATAAACTTGCGTTGTTGGCGCGCGGATTTAATGGTGTTGGA
>P_7926
ATTCGTTGCAAACTTTTACGCCGAAAAATTTGCATCGGGGC
>P_7927
ACAAGTTTAAAGTGTGCTCACAGCACTGCCAAAATGAACGA
>P_7928
TTTAGCCCAGCTCAACGACGCCCACTTAGTTTTCCCTGTGG
>P_7929
TTATGCCCTGCAGCAAGTGGCCCTAATGAGCATTCATAATA
>P_7930
TTGCTTTCGCTGCCACGCAGCCCGCACAGTAAATATGCCAA
>P_7931
CGAGTTGACATTGAAAATGTCTGTGGCAAAGTTTCGGTGGA
>P_7932
CGATATACCCTGACATTTTTCATGATCCGAATGATCCAAGC
>P_7933
GTCTGGCAGACAAGATTTTTCGGTTCCTATTTTTTTGATTT
>P_7934
TAAAACCTTTATATATACAACGGCAATCTCATATCATCTGT
>P_7935
TTTGAATCGCAGAACGGACGCGGTGGGCACTCGGCCTTTGA
>P_7936
GTTGATCGGCTTGCCCGACTCGGCCGTCATTATCTCGGCTA
>P_7937
ATTTAAATGTGAATGCAATGCGGTGGTTCCAGAACGGAGGC
>P_7938
ATAATTGCCAACCCATCTTACATGGACCGAAAAGATGGTGA
>P_7939
AGTGACATTGGACGACGAGTCGGGGTTTTTCGGGGGCATGT
>P_7940
CATCTCATTTTATATATTTACAGTGGGGTATTTTGTTCAAA
>P_7941
CAACGCTTTGGGGCTCCCCCCGATGATGACGTCGACACTCT
>P_7942
TTGACAACAAGTATACGACGCGTTGTCGCTGGGGCACGGCA
>P_7943
ACTCAGAGCCAAAGTTTTCGCGTTCTGGCTATAAATGGTAT
>P_7944
ACCGAGTTGAGATCTTCAGACATTGTCTATACGTAGACCAA
>P_7945
ACTAAATGGGGTATTCTGCGCGTGCTCCTGGCCTTTGCTTA
>P_7946
CCGACTTAGCGGCTTTTTTCCGGCAAACTCTTTGAAGTGAG
>P_7947
CAGAATGAACATGGTTTTTGCCTTTTTATAGTTCGGTCGGT
>P_7948
GATAAACTTTAAAATAAAGTCCGGAATTTGGTCCTTTTAAT
>P_7949
AATGAGTTTTCATAGTTTTTCGTGGGTGGTAAATGCATACC
>P_7950
CTGCAGCAACTACCTCACGGCGTCCACACATGCATTTGATT
>P_7951
GAGTGTAGGAATTTGAATGGCCCTCGGAATTTATCATAAAT
>P_7952
TCACAAAAAGGACTTCGTGGCAGCAAGATGATTTGAAGTGA
>P_7953
TGATTAAGTCATTCATCAGGCGGCGGCGACAGACTAAGAGG
>P_7954
AACTTTGGCCACGTAAAATACGAGACCCCTCGTGCTCTCAG
>P_7955
CACAAGGCGACTAAGCCGCGCAGTGGAGTCTTTTGTTTCCT
>P_7956
CGAGCATACACGCGAAAACTCAAGAATACCACTTGGCACTC
>P_7957
CTTCAAGCGCACTGAATTTGCCTGATCTGGGACTAAACAAA
>P_7958
CTAATTGCTCGAGTTCCTGTCCCTAGGGTTCAAATCGTGTG
>P_7959
AATATATGCTCGGCAATTGTCATGGAGGACATTGAAAGTGA
>P_7960
GAAACAGAAACATAAAAAGTCGGCGATACCTACCTACGTTC
>P_7961
ACTTCTCGATAGCAAAAATTCAATAACACGCAAGAAATGGC
>P_7962
ACAAATGTTAATGAAATTTCCTGGAACTGCGACACAGAAAT
>P_7963
TACGGGGACACTTAAAATCGCATAATTAATGCACAACACTT
>P_7964
GAGAGACCCCAAGGATGGGACCCGAAATAAAACAAAAACCC
>P_7965
CAAATTAGTGTGGAAAATTGCAGTCCGTTTTTCCGAACCTT
>P_7966
TACACGTGGCGTGCCTAAGACTACCGCAACAATAAAGCAAA
>P_7967
TCCCTCCATTTATTTTTGCTCGAGAGCGAAAATTGTTTATT
>P_7968
AGACAAGTAGCAACCAAATACAGTCGGGCAAATATTTACTT
>P_7969
CCATTAAAAACGAAATCGAGCGGAAATTTCTGTCGGCAATT
>P_7970
AGAGCTCGACAAATGAGAGGCGGCAGGATCAAGGACAAAGC
>P_7971
CGATATTTGGCTAGCAGGAGCGGCAGGAGTAAGAAATATAT
>P_7972
CTAATGACTCGTAATAATTGCGGCTCATGTTCGGTAAGAAA
>P_7973
GACCCCCGTACCGTTCGACCCATGACCCCTGCGCCATCTAA
>P_7974
AGCTGACTGATGGGAGACGTCAGTGGAAACTTCCTGCTCGG
>P_7975
GGCAAGCGATTTCAGTTGATCGGTGTGGAGAACACGGAGGA
>P_7976
GCCTCTGAAAACGGTATCTGCGCCAATAAAGGGAATACTCG
>P_7977
TTTTAGTGATAATTAATTTTCGTGAGCTCTGTGATACTGCT
>P_7978
ATAAACACAACTCAAGAATGCGCGAAAACCGTACCGAAGTT
>P_7979
CTGGTTAGATCGCCCTTGGGCAGCAGCCAGCGACCAACGAT
>P_7980
GATGCAATACCTAATTTAAGCCGTATTTAACTCAATGAGTA
>P_7981
TACTTTAATCAGAGCGAATGCGCTCGAAAACACACACTTAC
>P_7982
TATGCGGCAGAAGTTTCGCTCGGGAAAAGTTATTAAAAAGC
>P_7983
CATTTAAACAGCATATTTTGCTGCCACAACACCTTCGCTTA
>P_7984
CATCCAAGACGAAACCGAGTCGGCCGAGGGAATCACCACCA
>P_7985
GTCGGCGGTAGCGTGGAGCACCTGGTCGCGTAAGCCTGGCA
>P_7986
GTGCATTCGGTTTGCCAGCACACTAACTACTAATGGAAGCA
>P_7987
TTAGATTCGGCTTGGCAGCGCACGGGAAGAAAAATCTGGTA
>P_7988
AACGCGCTAACAACAACTCGCCGTCGAAATTATTCAGTTAG
>P_7989
TTTTTGAGAAAACAATTTTGCAGGAAAACAGCTCTCTGGCA
>P_7990
CTGAGAGTCTCTGGATGAAGCGGCATCTGTTGCCCCCTTAA
>P_7991
CCGTTCCGGCCAGAATTTTGCATGGCTGCCTTTATCCAACA
>P_7992
TTTGCCCATCTCACGAATGTCACGGATATCAATCTGAGCGC
>P_7993
AAAAAAAGAAAGCCAAATTTCTAGGTCATTGTATAAGAAGC
>P_7994
CCATGCTGAACGATACCCGGCGGCAGATCAGGAAGCTCTAT
>P_7995
TTTTACATACATTACAAAAACGATTTTTAAACTGTTGACAT
>P_7996
CGCTTGGCGAGGGCAAAAGTCGAGAAGGATAAGCTGCAGAG
>P_7997
TCCTCGTCGTTCAGTAAAAGCTATAGAATATAATTCGAGTT
>P_7998
CAATGGCGGACCCGGAAAGTCAGCATCTAATCACTTACAGG
>P_7999
CTGTCGTGTGTTCTCGATCGCGAGAAATCCAAATCGAAATC
>P_8000
TTCTTCGTCGCCGGCTGGGGCGGCACCGAGAAGGAGACTGT
>P_8001
GTTAATGAAGCAGAAAATGCCAGGAATTTTCGCTTGATTGT
>P_8002
AATGCAGATTCTGATTTATGCGGCATGTGCGTGTTGGCCAT
>P_8003
AGGCATGTAGTTGTACGGTGCAGTCGAATTGAACGGTGTCG
>P_8004
CGCCATATTCATGCCAAATGCGGAAATCTGTGCAAATTTTA
>P_8005
AATATTTACATGATTGCCGGCCGGAGCAGCAGGACATCGAA
>P_8006
GCATCGCTAATCCCGGCACGCAGCGTCAATAAGTCAAACAC
>P_8007
GAATTACCACAACCCATTCGCTGGCCCACAATGCTGGCCAG
>P_8008
CTCAAGCTTCTTAATTAACGCGGACACACACACGCCCTGGG
>P_8009
GAGAGAGTTTTTTGCCCAAGCGATCGCAGTGAAAACCGAAT
>P_8010
AGTGGGTCTCGTCTGCGTGGCCCTAACTTTTCCAATCATTA
>P_8011
CGCGGTGCCTTCCAATACTGCGGGAATCGAAAGAGAGGTGT
>P_8012
TGACTTTAAACTAAAAATTCCTATAGAGAAAGTTGCAAGGT
>P_8013
CTGGTCCTTAACCAAAAACGCAAGGGCAGGGCCATTCGTGT
>P_8014
CGTTTATTGGTAAAAATTTGCCTCAACTCTGTTTGGCACGT
>P_8015
ATTTTGCCTTCTTTTTAGCTCGTGACTTTGGTACATGTGTC
>P_8016
ATTACCCCAGGCTCACAGCTCAGGAAAAAATATTTGTCCGC
>P_8017
TTCCCGATCCCAAATATAGACGAGATTTTCGACAAATTGGG
>P_8018
GACCATAATGAAGCCCATCGCATGCACATCCATTTGGCGCA
>P_8019
ACATGATTCCCGACAGGAAGCGGTGGTCTTTGGGGTGTTGC
>P_8020
CTTTTATGACTAGAACACGGCTGCAATTAACAAACTATTCC
>P_8021
AGTAGAGTCATATTAAATGTCAGTAAATGGGAAACGAAATG
>P_8022
TTATAAATTTAACTAAAATACGTTATTGATAAATTCGAATT
[truncated: 3,734,640 more chars]
