# Supplementary material for: EnDeep4mC predicts DNA N4-methylcytosine sites using a dual-adaptive feature encoding framework in deep ensembles
Source: Genome Res. 2026 Mar;36(3):589–99. doi: 10.1101/gr.280977.125 (PMC12951953; doi:10.1101/gr.280977.125)
Supplement: Supplement 1 [file Supplemental_Code.zip › Supplemental_Code/EnDeep4mC-main/data/4mC/4mC_D.melanogaster2/test_neg.txt]

>N_1
ACGACATTAACTAACTTAACCATTTGCTTTCAAAACAAATC
>N_2
TCAATTATATGTTTTAGAACCCAGGAGTGTAAAGATCATTC
>N_3
CCAGGAGTGTAAAGATCATTCCAATGACAGGGAATTTGCAA
>N_4
ACAGGGAATTTGCAAAACGGCACATTTCTTACAGAACAAAA
>N_5
TTACAGAACAAAAAAATTTGCTCCGGATTTGTTTTCGTCTG
>N_6
CAGGCCACAGCTTACATCAGCTACATCGAAGTAGTAAATCA
>N_7
TACATCGAAGTAGTAAATCACTCTGATTCCTTTAAACATAT
>N_8
TCTGATTCCTTTAAACATATCGACGTGGGCACGCCAATAGT
>N_9
AACATATCGACGTGGGCACGCCAATAGTAGTTGAAAAATGA
>N_10
GACGTTTTTATAGAATTTAACTTTTCCGATTGTGTAAAATT
>N_11
CGGATACTAATGTTTTTAAACAATTACATCTAGAACACCTT
>N_12
TTAAACAATTACATCTAGAACACCTTAATACGGAAGAGTAT
>N_13
AGTATAGCGAATTAAAGAAACTTTGCTCAAAATTTAAAGAC
>N_14
ATACAATAAAACATAACATCCCGACTACGGATGACATCCCC
>N_15
AACATCCCGACTACGGATGACATCCCCATATACACCAAGCC
>N_16
ACATCCCCATATACACCAAGCCATTCAGGTATGGACACTGC
>N_17
CCAAGCCATTCAGGTATGGACACTGCGAAAGAATAGAAGTT
>N_18
GCTATTCACCATGGAGCGCACCGGTTTGGTTGGTCATTAAA
>N_19
AGCGCACCGGTTTGGTTGGTCATTAAAAAGCAGGATAAAAA
>N_20
TCTCGATAAATTAGGAAAGGCCACTTATTCCTCCGCCTTAG
>N_21
GGAAAGGCCACTTATTCCTCCGCCTTAGATTTGGCTAGTGG
>N_22
GCTAGTGGCTATTATCAAATCGAAATGGCTGCCGACGACAT
>N_23
CGACGACATGGCAAAAACAGCTTTTTCCGCGGAAGGTGGCC
>N_24
GGTGGCCATTACGAATTTGTCAGAATGCCCTTCGGGTTAAC
>N_25
GCATATGCAAGACCTACATACGATTTTTTACAAACTAAAGT
>N_26
TAAAGTCTACAAACCTCAAGCTGCAAGTTAAAAAATCTGAA
>N_27
TAGGAAAAAAAATCGAATATCTTGGACATGGATATCAGCTG
>N_28
ATCTTGGACATGGATATCAGCTGATGGCATTAAGCCTAACC
>N_29
GGCATTAAGCCTAACCCAATCAAATTAACAGAAATAAAAAA
>N_30
AAATTTTACACTCCCCAAAACAAGGAAGGAAATTAAATCAT
>N_31
TTTTTAGGATTGCTAGAGTACTACAGAAAGTTTATTCGTGA
>N_32
AGTACTACAGAAAGTTTATTCGTGATTTCGCAAGGATAACC
>N_33
TTTCGCAAGGATAACCAAGCCCTTAACAGCACAATTGAAAG
>N_34
ACAATTGAAAGGAAAGATGACAGTTAAAATTGACCAAAATT
>N_35
TTCTCTGTAATGATCCTATTCTGCAAAATCCAGACTTTTCT
>N_36
ACTTTTCTAAACAATTTATTCTGACTACGGACGCTAGCAAT
>N_37
TACGGACGCTAGCAATGTAGCTTTGGGTGCGGTACTGTCTC
>N_38
ATGTAGCTTTGGGTGCGGTACTGTCTCAAGACAGTTTGGGA
>N_39
ACAGTTTGGGAAGCGATAAACCTGTATCCTTCGCTAGCAGA
>N_40
AAAAAAATTTAAAATGGTTACGGACCATCGACCCCTGATTT
>N_41
TTAAAGAGCCAGGCAGTAAACTTGTCCGCTGGAGACTTAAA
>N_42
AGACTTAAACTACTAGAATACGAATTTGAAATAGTTTATAA
>N_43
GACATTGAAACATTGGGAGGCACAGCGGGTTTTACCTTCCA
>N_44
GGGAGGCACAGCGGGTTTTACCTTCCATTCAGAAAAACCAA
>N_45
TTACCTTCCATTCAGAAAAACCAAACGACAATATTCATATC
>N_46
CCAAACGACAATATTCATATCTCAGAGAAACCACTTAATGA
>N_47
ATTGATCCTTGGAGAAAGGCCGAACTCCGAGTCCTTTACAA
>N_48
GAAAGGCCGAACTCCGAGTCCTTTACAATAGTCCCTTTTAA
>N_49
TTACGACGAACAATCATAAGCCCAGAGTTAGAAAGCATAGC
>N_50
AAAGTTCTTCTAAAACCCAACAAAATCTGCGCAGTATATAC
>N_51
TGCGCAGTATATACAACAGACAGAATATTTAATTTAATTCA
>N_52
ACAGAATATTTAATTTAATTCAGAAGGCATACTCACAATAT
>N_53
CTCACACTAACACTTATAAACTTGTTAAATGCAAGATATTT
>N_54
TAAATGCAAGATATTTTTAACAGACCTGATAGGCATCGACA
>N_55
ACCTGATAGGCATCGACAACCAAGCAGAAAAAATTCGTACG
>N_56
CAGAAAAAATTCGTACGCAACATGAAAATTTTGATCATAGA
>N_57
CGCAACATGAAAATTTTGATCATAGAGGGGCTGATGAAGTG
>N_58
TAGAGGGGCTGATGAAGTGACACTAAAACTCAAAAGAGAGT
>N_59
CTAAAACTCAAAAGAGAGTTCTATTTCCCAAACATGAATGA
>N_60
TGCAAAACTTTGAAATATGACAGAAACCCACCTAAACAAGC
>N_61
ACCCACCTAAACAAGCCTATCAAAAAAACAGAAACCCCGGA
>N_62
AAACAGAAACCCCGGATGGACCATTAAATATAGTACACACG
>N_63
TTAAATATAGTACACACGGACTTGTATACTATTAAGGGCCG
>N_64
ACTTGTATACTATTAAGGGCCGATACGTGGTTACAATAATA
>N_65
TAAGGGCCGATACGTGGTTACAATAATATATAAGTTCTCGA
>N_66
AAATTTTGCGGCAGCCTATACGATCCCAGGGATAGTATAAA
>N_67
GTTTTGGCATACCAAAAAAACTCATTTGCTACCAAGGTGCC
>N_68
CACAATATAATATAGATTTACACTACGACGTTTCAGCAATC
>N_69
CAAGCAATGCTCCAGTCGAACGGTTGTACTCCACATTGACC
>N_70
ATCGAAAGTCCAAAGAAAAGCTCGAATGTAATCACGAAGAA
>N_71
CGAAGAAATTTTATCAGAAACAATAATCACTTATAATAACT
>N_72
TAACTCAATCCATTCTGCTACTAAAAGAAGGAAGGAAGAAC
>N_73
TAAAAGAAGGAAGGAAGAACCCATCTTTTTAATAACAATAT
>N_74
TTAAATACATTTCGTAAAGACCTTTACCCTAAAATTAAGGA
>N_75
TTTACCCTAAAATTAAGGAACAAGTAGACCAGGCAAAAATA
>N_76
TTAACTAGGATAGACACGAACCACTCCCGGTTACCCCAAAT
>N_77
ACGAACCACTCCCGGTTACCCCAAATCAAACTATACACAGA
>N_78
ATAAGGAATAAATTAACGGCCGTCACTACTCAACAAATAGT
>N_79
TAACGGCCGTCACTACTCAACAAATAGTTCACGCTGACGCA
>N_80
TAGTTCACGCTGACGCAGGCCCAACGTTGCTAACTAAGAAA
>N_81
GGGAATATTAATAGAATAGTCAATAAGGGTAGCAACATTAC
>N_82
AGGGTAGCAACATTACAGATCCAGATTCCACATCAACATCG
>N_83
TAATATTAGTATAAATGTAACCTTAATAAATTTGGAAAAGT
>N_84
AATAAATTTGGAAAAGTTTACGTTAAACACAAAAAAAGGAG
>N_85
TATTCTAAATACCGAAAAAACTGTACCGATTGTTAGAAGTA
>N_86
CCCCTTTAAATACCAATATTCAAGCAAAAAGAATTTGTATT
>N_87
TAAGATTATTTCATTATCTTCAAACAAACTACCTATGTAAT
>N_88
ACAAACTACCTATGTAATTACTTATAAGTCTATCAACAAAG
>N_89
AACAAAGGTCTTCAGCTGAACAAATAGAAATAGACAAGTCA
>N_90
ATGTCAATTTGAAGTTAAGTCCAACAGGGACAAGATATTAA
>N_91
TTAAGATATTATTAACAGTCCAAGTATTTTAGAAATAAAAA
>N_92
AGTTCATCATGCCGCAAATACCCTATACCTGGACAAGCAAG
>N_93
AATCTGCAGCATTAAAAACTCAAACTATGTTCAGATTATAG
>N_94
TAGTCGCCAGTGTACTGGCACTTGTACCTACAGATGTCCCA
>N_95
GCACTTGTACCTACAGATGTCCCAAACGATAGGCTAGTGAT
>N_96
CAGATGTCCCAAACGATAGGCTAGTGATCCTCGTTCAACCC
>N_97
ATAGGCTAGTGATCCTCGTTCAACCCATACATTCGTTACGG
>N_98
CCTCGTTCAACCCATACATTCGTTACGGGCCTCACTCCGTG
>N_99
GGGGGGAGGAGTTACCATAACAGCGACAACCTTGCCTTTCA
>N_100
ACAGCGACAACCTTGCCTTTCATCACGAACCCATCTCTACC
>N_101
GCCTTTCATCACGAACCCATCTCTACCCTGTGCATATGAGC
>N_102
CTCTACCCTGTGCATATGAGCGAACGGGATCATAAGCACCG
>N_103
AATATCAATAGTGACACATACATAAAAATCTAAAAAAAGGG
>N_104
ATAAAAATCTAAAAAAAGGGCTTTCGTCTCTACTTTGTAAG
>N_105
TTTGTAAGCATCTACATAATCGTTTTCCAATAAAGCTTTAT
>N_106
GTATCATCTACTTGAACAGTCGATCGTTTAATTTATCCGCA
>N_107
CATAGATAAGCGTATGGACGCACATCGTAGCTTCCCACCGT
>N_108
ATGGACGCACATCGTAGCTTCCCACCGTGTCGACCTAAGGC
>N_109
CCCACCGTGTCGACCTAAGGCAATTTGGTAACTCGCGCAGT
>N_110
TATCCGAATAAAAAGAATTTCCTTTCCTTTTTCCAGAACTC
>N_111
TTTCCAGAACTCAATACAAACTATTGTAGGCATCGGAAAAT
>N_112
ATACAAACTATTGTAGGCATCGGAAAATATTTATTTATTTT
>N_113
ATTTATTTATTTTTATAATGCAGGTACGTGTCCAAAGCTTT
>N_114
ATATTTTTTGAAGATGGGATCTGATAGGGCCCCTCATTCTC
>N_115
TGGGATCTGATAGGGCCCCTCATTCTCCATACATTGCGTAA
>N_116
CATAGCAGGTGTTATGTTGCCAATTTCTTTTTGGATGTTGC
>N_117
TTGGATGTTGCTTTTCAAATCTTGTAGGGTTCTTGGACGGT
>N_118
GTGCACAGATCGGGAGAGCCCACCGGCCATTCCAAATCGCC
>N_119
GCCCACCGGCCATTCCAAATCGCCTCTACTTGAGATAAGGC
>N_120
CCTCTACTTGAGATAAGGCGCTCTGGAAAGTGTTTGCTCAA
>N_121
CCTTGAAGTGTGTGCTGTTGCACTGTCTTGTTAGAACCAAG
>N_122
GAACCAAGTGTCCCACAAATCGGATAAAAGTAGAAAATGAA
>N_123
ATTATTGTTCGGAATAAAAACTACACGAAGTTAAAACAAGT
>N_124
ACAATCAATTATTACCGCACCCCAAATCGTTACGCTACGCG
>N_125
CCGCACCCCAAATCGTTACGCTACGCGACAACAACATCGCT
>N_126
GTTACGCTACGCGACAACAACATCGCTGAATTCCGTCGTCA
>N_127
ACATCGCTGAATTCCGTCGTCAGCTAAAAGACATCATGTCA
>N_128
CGTCGTCAGCTAAAAGACATCATGTCACTCAAGGGTGATCC
>N_129
TCGTCAGCAGAGTAATTTCACTTTACCAAACCAATGATGTG
>N_130
TCTAAATGAACTTTGATGGACAAGTAACACGATCTATAGGA
>N_131
AGACACCTTATAAAGGAAATCTAAGAGCATTCTGCGAAGAA
>N_132
AATTGTTGATTCCGAATTTACACCTTTAAGGTTACCAGCCG
>N_133
AATTTACACCTTTAAGGTTACCAGCCGGATTTTTTCCAAGT
>N_134
GGTTACCAGCCGGATTTTTTCCAAGTAGATTCACTAGAAAC
>N_135
GCGTCTATCTTCTTGCGAATCGAGCCGTACGATACACACCA
>N_136
GGGACCCGTGCGAAAAAAAACAAAAATATTCAACCTATTAA
>N_137
AAAAAACAAAAATATTCAACCTATTAAAGATTCTATTAAAA
>N_138
TACCCAAACTCAATATCGGCCAACATTAATTTTATCAATGC
>N_139
CCTATACACACAGCAGGTGACAAACAAAATCAAAATAACTC
>N_140
AAGGTTGTACATACAAATGACTAATAGGCACAGGATCCACA
>N_141
ACTAATAGGCACAGGATCCACAATAAATTTGATCAATAAAA
>N_142
TTGTCTTCCTAATCAAAATACTATATGTGAAGTTTTAACGT
>N_143
GCACAGTCAGGTTTAAATTACAAAAATAGTACAGTTACCCC
>N_144
TTACAAAAATAGTACAGTTACCCCTTTTTGATAAAACACAC
>N_145
TATTTGATAAATTTAAAAATCTTCAATATAAAGAAGGAGAC
>N_146
ATATAAAGAAGGAGACAAATCAACATTTACAAATACTATTA
>N_147
CAAATCAACATTTACAAATACTATTAAACACGTACTAAATA
>N_148
CTAAATACAACACATAACTCCACAATTAATGATCAGGGATT
>N_149
ATAACTCCACAATTAATGATCAGGGATTAATTAGGGAAAGT
>N_150
ATTAATTAGGGAAAGTAATTCACCATACAATAGTCCTACTT
>N_151
ATAGTCCTACTTGGGTAGTACCAAAAAAAAAAACGGATTCT
>N_152
TAGCTATTCACCACAGATATCCAATACCAAACATCCTTGGT
>N_153
GATATCCAATACCAAACATCCTTGGTAAATTAGGAAAATGT
>N_154
TTGATCTGGCTAAAGGATTTCATCAAATAGAATCAATATGT
>N_155
ATATGTTAACCTACATTCTCCACCAGAAGCGGACATCGTAT
>N_156
TCTCCACCAGAAGCGGACATCGTATCCCCTTATGGTATAAA
>N_157
AATTTTTTTTATTTTGTAGACAACTGTAATATATATTTTAT
>N_158
TGTATGGTCGAATATCTTCACATTATTGACCACATTAGGCC
>N_159
CATTATTGACCACATTAGGCCGTATCAAAGACACTAGAATA
>N_160
TCTTATATTTACGTATATGACCTTCGAGTCGACTTGAAATA
>N_161
TTATTTTAATGCACTGCCGACAAACTTCAACAGGGGAGTGT
>N_162
CAGGGGAGTGTGAGCGGTGTCCTTTAAAGTGTCTAAAGCAT
>N_163
AAGATTGCGATCTGGAATTGCCCCTTTCTTCAAATATTTAA
>N_164
CCTTTCTTCAAATATTTAATCTTAATATCATCTGGGGAGAA
>N_165
AAACAGTGATAAAGTGCTCGCCACAAAATCTTCTGTAAATT
>N_166
GTAAATTGGCATTTTTCCGCCCATCTTATTAGCATTGTTGG
>N_167
TAGCATTGTTGGATCCCTTTCAGGAAATCTAAACAATTTAA
>N_168
TCCCTTTCAGGAAATCTAAACAATTTAAGAGCGGGGAAATC
>N_169
ATTTCCGACAGTGGGATAAGCTGCACTTGTTCCCACTTATG
>N_170
ATAAGCTGCACTTGTTCCCACTTATGTATCTTCTTTTTTTC
>N_171
CTTATGTATCTTCTTTTTTTCTTGGCCATATCCATAAGATT
>N_172
CATAAGATTATTCAAATGGGCCATTAAAATGTTTTTTACTT
>N_173
GCCAACTTTAAGCAAACGGGCTAAGAGAAATTAAAAGGAAA
>N_174
AGAAAAATTGGCGCGCTTTTCTTCCCACCCGAAATGGGGCG
>N_175
AATTTAAAATATAAATTTTCCAAAAAGGAGACATTACATTG
>N_176
CGAGCGGCGATTTTTACAAACAAATTTAAAAAGCTTTAAAA
>N_177
GTATTTTTTCTGAGTGTCGTCAGATCAAAACCAACCTATTG
>N_178
ACCAACCTATTGTATTTTTGCTTAGTATTCTTTATTTTTGG
>N_179
ATTCTTTATTTTTGGTTAGGCTTAGGTTTCTTATACATATG
>N_180
TTAGGCTTAGGTTTCTTATACATATGTATATATATATATTA
>N_181
AAGCACCTATTTCTGCTTTCCAATTTCATATTCGATTTTAC
>N_182
ATCGCTCAATATTAATTTTTCTTATCTATATATCAATTTAA
>N_183
ATCAATTTAAATTATTATTTCGGTTATCTGGGCATTTTCGG
>N_184
GTCCTAGGCACGCTGATGTTCCCTCGATGACGCTAGGAGCA
>N_185
TCCCTCGATGACGCTAGGAGCAGTTTGCCCTTCGCGCTTGT
>N_186
GGGCTCTGGAGGTACCGGTGCCGGTCATCGCACAGGTTTCT
>N_187
CCCTGGTTTCATGTAATCTGCACAGACGTTTGGCATCTTTG
>N_188
TTTCCTCGTAATATGCAATTCTTCATGACACCCAACCGTTG
>N_189
CGTAGCGTGTGGATTGCGCACCACATATTTTATTGTGTGTC
>N_190
ATATTTTATTGTGTGTCTTCCTTTTCCAGTCGTTTCCGTAG
>N_191
GTAGTGAGCGTAGTCTGCTCCCACGATATGGTTTTTGTAGT
>N_192
TATGTTATTTTCTGGGGCTACGGAATATAGCTGGTGTTGCC
>N_193
CGGAATATAGCTGGTGTTGCCGGTTAGTTCCTCGTTAAAAT
>N_194
AAAATTTTCTCTGCTAATCACAACACAAAAAAAATCGCTGA
>N_195
CAAAAAAAATCGCTGAGCAGCGGTTAAAATCAATTCTCTCT
>N_196
CAATTCTCTCTTCCCAGCTTCCGAACTATTTTCAAAGTTCG
>N_197
ATTTCAAAGTGATAATCACTCCACTCCAATAATGACAATGG
>N_198
TCACTCCACTCCAATAATGACAATGGTTTTATTCAGATATT
>N_199
CTTAGCACAAAAACACAGGGCAGAGCTGCCGGCATAGCCTG
>N_200
AGAGCTGCCGGCATAGCCTGCTTCGGCGCTTATATATATAT
>N_201
TTCGGCGCTTATATATATATCTTATATATTTCAGTTGTCGC
>N_202
CTTATATATTTCAGTTGTCGCCAAGCAATGGCTCTGGGGAG
>N_203
AATGGCTCTGGGGAGGAGTGCCTATAAGGCACACATGTATA
>N_204
AGGAGTGCCTATAAGGCACACATGTATACGGTCAGAGCTTG
>N_205
TACGGTCAGAGCTTGGACGTCGTGAGATCGCTTACCATGCA
>N_206
TCGTGAGATCGCTTACCATGCAATTATGCATGGTGGCCTCC
>N_207
ATGGTGGCCTCCAGTGGGTGCTCGCATTACACTTGCATTTG
>N_208
ATTTGGGCTAGACTGATCTTCGCGCAGTTGGGCAAGCAGCC
>N_209
TCGCGCAGTTGGGCAAGCAGCCGATACTCGGCAACTTTTTA
>N_210
AAGCAGCCGATACTCGGCAACTTTTTATAGGATAGAGTATA
>N_211
TTTATAGGATAGAGTATAAGCGAGAATAGAGCTGCGGGGCA
>N_212
GCGAGAATAGAGCTGCGGGGCAGATCCAAAACCCTTCTTAG
>N_213
GGGGCAGATCCAAAACCCTTCTTAGCATACGGAAAGACTTT
>N_214
AAAGACTTTTAGATTCTGCTCTTCGAACAGTTGAGCATACT
>N_215
TTTGTAGGCGCTAAAGTGGGCGTTACAACATGGGTCAAAAA
>N_216
TAGATTACCCTTTTCCTCTACGAGTAACCGGTATAAAAGGA
>N_217
AGTAACCGGTATAAAAGGAACTCGCTCTAAGCCTAGGGTGC
>N_218
CTCGCTCTAAGCCTAGGGTGCGTTTTCGCGCATTTCTCGGT
>N_219
AAAGAAATGAAAGAAGAAGGCATTCAGTCGAAGACTGAACT
>N_220
AGAAGGCATTCAGTCGAAGACTGAACTTGGCTTTTACAATA
>N_221
TCTAAACGTTTACTTGCCAACCAATAAGTGATTTTTAATGT
>N_222
GGTCGTCAATGCTGTTGCTGCTTAGATTGACGTCGGGATTA
>N_223
TAGATTGACGTCGGGATTAACGTTTGGCCTGCTTCAAATTT
>N_224
GATTAACGTTTGGCCTGCTTCAAATTTGAAGTAGGTTTTTT
>N_225
ATAACTTAATATCGCCCCGACTATTCTAAAAGTTCTGTAAT
>N_226
CCCCGACTATTCTAAAAGTTCTGTAATTCTACATATTTTTG
>N_227
GACGCTATAAAACTCGTAGTCCGTCTCTAAAGAGCGATCAC
>N_228
ACATAATGAATCGAAGATTACAGACTTCCTTTTTTTTCCGA
>N_229
TTACAGACTTCCTTTTTTTTCCGATTCGGATTCTCGACCTG
>N_230
GGATTCTCGACCTGAGCGGTCACTCGGCGTTGCTGGTGATC
>N_231
ACTCGGCGTTGCTGGTGATCCATTTCTGATCGGAACACACC
>N_232
ATCCATTTCTGATCGGAACACACCAATCGTCAGTCGCCAGC
>N_233
TTTGAAAATGTATTAGTGTGCGCGCTTTACGCTTCATTTAC
>N_234
TGCTAAAAAATTTAGTAAAACCTTAGGGGTAACGTAAATAT
>N_235
TCGGTTCTCACAAGCTTGGGCGGGAGTATAAGAATATTGAT
>N_236
TATTAGAAAAATAAAGCTACCTAAATATGTATCCCTTCTAC
>N_237
AAGCTACCTAAATATGTATCCCTTCTACGAGGTTAATGAAA
>N_238
TACGAGGTTAATGAAAGCAACATCTCACAAGACTCTAAAAG
>N_239
ACTCTAAAAGTGTAGCATTGCTTCCCTAAAGATAGATCTTA
>N_240
CATTATTGTGGAGAGATTATCAGGATTACCACCCCACTTAG
>N_241
GATTATCAGGATTACCACCCCACTTAGTATAAATCTCAGAC
>N_242
CCACCCCACTTAGTATAAATCTCAGACTTTAAATTATGGTC
>N_243
TTTTGGAGATTGAATAGCGTCAAAATACACTTTGAAACCCC
>N_244
ATACACTTTGAAACCCCTTTCCCATCAGTTGAGCCGTATGC
>N_245
CCCATCAGTTGAGCCGTATGCTAAACATCTATGTATGCGCG
>N_246
ATGCTAAACATCTATGTATGCGCGAGACGCAGATTGCAACT
>N_247
TATGCGCGAGACGCAGATTGCAACTCTTGTGTAAACGCCCC
>N_248
TCTTGTGTAAACGCCCCTTACTCGTGCAAGTCCTGAATAAG
>N_249
AAGTCCTGAATAAGGGGATACGGCAGGTTTCTGTTATTGAG
>N_250
CAGGTTTCTGTTATTGAGTTCTCTATAAGGGATTCCTCTAG
>N_251
TGAGTTCTCTATAAGGGATTCCTCTAGTGTGAAAAGAGCCT
>N_252
TCCTCTAGTGTGAAAAGAGCCTAAAAATATGTTAAGTTATA
>N_253
AAATTGTCTTACCATAAGACCATATGCACATGTTCTAATGT
>N_254
CTAATGTTTAATGTGAATCTCTATTTTAACCTTAGTCTCAA
>N_255
CTCTATTTTAACCTTAGTCTCAAAAATAGTTGCAGTGGTAG
>N_256
ATAAAACTGAGTTTTTTGTACGAGAGAAGACCCATTTGGAG
>N_257
AAGACCCATTTGGAGACATTCTACTTATCTAGTTTCTTTGA
>N_258
ATTTCTTTATGTATGCCGAGCAAAGATATTATAACTGTTTT
>N_259
TATAACTGTTTTGAGTTCTACGTATTCATACGTCAGTTTTT
>N_260
AGTTCTACGTATTCATACGTCAGTTTTTAACCAACTATAAA
>N_261
ATACGTCAGTTTTTAACCAACTATAAATATATTAGTACACT
>N_262
TCTGGCTTAAAAACAGCTTTCTGGACTAATATTCCCAGTAC
>N_263
CTGGACTAATATTCCCAGTACAATTACATTTATTCAGAAGG
>N_264
TTTATTCAGAAGGCAGCGAACCGCATATCCAAACATTAATA
>N_265
CAGCGAACCGCATATCCAAACATTAATAAGTTGTGTCTTAT
>N_266
CAAACATTAATAAGTTGTGTCTTATGCCACAACATTAAAGT
>N_267
TTAAAAAGTTTACTTTGTTACCACTTAAATATTTGTTCCTA
>N_268
TTACCACTTAAATATTTGTTCCTAGTGTAACTTCAGATTTA
>N_269
AGTTTTTTAACTTTAATGTCCTTTAGGTTCACATAAATAAG
>N_270
TTAGGTTCACATAAATAAGGCAAATACGAAATATTTTGCAT
>N_271
TTATATTTGCTATACCTGGGCGTGTTAAAAATATTTTTAAT
>N_272
AAGTATTTTCTTTAATGATACTAAAAACGGCTTATAAAATT
>N_273
TTCGTCTCAAACGCTGAAGGCACTCACGGTGTAAATGGGCC
>N_274
CACTCACGGTGTAAATGGGCCTTATGTTTCCTTTAGACTCG
>N_275
TGCGTAACCCCATACGATGGCTCCAGAGAGCTCTACAGGGA
>N_276
TTTAAAATCTATATTAATATCATCAATTGGCACCATGCTAA
>N_277
AGATATTGACTGGTAGACATCGATTTTTAGGTGCTTATAAC
>N_278
AACGAAATTGGCCTGAACTTCAAGTACATACATACGTAAAT
>N_279
GAATATAATTATTATAAGATCGAAGAAGCTGGGGTTATATA
>N_280
AAGCTGGGGTTATATAAAACCAATTTTTGTAACTTGAAAGC
>N_281
ATTTTTGTAACTTGAAAGCCCACCAATTTTTTTTGACCACG
>N_282
AGCCCACCAATTTTTTTTGACCACGTCCAGTTTTTAAATCT
>N_283
ACCACGTCCAGTTTTTAAATCTAAATTTTCGAAAAAGTTCG
>N_284
AACATCTATGATTGTGGAAACTTATTTTGGGCCTTGCCTTT
>N_285
AGTCTGTTGCTGAAATGTATCTTGGTGCAACGCATGCTTTA
>N_286
TCATCTAGATTGTCCTTAAACATTATTATCAAATTTTTTTA
>N_287
TTTTTTTAGCGTGTTTTTAGCGACAAACGAAACATCGCGAC
>N_288
CGACAAACGAAACATCGCGACGTAGTAACAACCGAAGAGAA
>N_289
GAAAAAAATCGGACATAAAACTCCCATATTGGACACACACT
>N_290
CATAAAACTCCCATATTGGACACACACTTACAAATGTGACC
>N_291
CACTATTGGAGTTGTGGCAACCCGTTGACCCTACCTATGCT
>N_292
CCATTCTTTTCCAACGACCGCTTTTATTCATTTTACCGTAG
>N_293
TATTCATTTTACCGTAGCTGCATTAACCCGAGTTCAACTAA
>N_294
AACCCGAGTTCAACTAAAAACTAACATTAAGTTTCTATCGA
>N_295
GATTTCGGAATCAACTCTAACGGAATAAAATTTTGAATCGA
>N_296
GGAATAAAATTTTGAATCGACCCAATAATAATACGCGATAA
>N_297
ATCGACCCAATAATAATACGCGATAAATGTTGTGCATTGTC
>N_298
AATACGCGATAAATGTTGTGCATTGTCAATAGCATAAAAAT
>N_299
TTCTGTTTTTGGTGTAATAACTATTGTGTTCAGTAATAATA
>N_300
CTAAAGTTCTGCTTGCAAAACTAATTGGTTTATGATCTTGG
>N_301
AAAACTAATTGGTTTATGATCTTGGGATATTACGGCTCGTA
>N_302
GATCTTGGGATATTACGGCTCGTAAGGCGAAATTGCTAGCA
>N_303
TAAGGCGAAATTGCTAGCATCAGTAGTAGCTTGAATTGTTG
>N_304
GGCTAATAATAATGGCATCACTCATGACATGGGTTCTTAAC
>N_305
GACATGGGTTCTTAACTGTTCGTCAGCTATATTCATGATAG
>N_306
CTGGATTCGTTTGTACTTAACAGGAGCGTTTTCGACCATAT
>N_307
TGTTGTGAATAAGCATGCAGCTTCCATAGACATTTTGGATA
>N_308
TTTAAATTTCTATCAATTTGCCAAACACTTTTTAAAAATAA
>N_309
ACCGATTTGCCACGGCCACTCAAAGAAGGTCTCGCCCACAC
>N_310
CCAAATTTATTTTACGGGATCTTTAAATAATAACAAAGATT
>N_311
ACGGGATCTTTAAATAATAACAAAGATTGTATTACTGATTG
>N_312
AAGCGACAACAACAGTGATGCGTTGTCTGCTGTTCAAGAAG
>N_313
TTCAGATTTAGAATTATCCCCTATAAAAAGAGGCAGGAAAA
>N_314
TTATCCCCTATAAAAAGAGGCAGGAAAAGCTTTTTAACATC
>N_315
AGGCAGGAAAAGCTTTTTAACATCGCATGTTCTTTCATCGT
>N_316
ATATCACAATACCTTTGCAGCGCCAGCGAGAAGATAATAGG
>N_317
AAGATAATAGGAAAAAATATCTGAGTCAGCGAAGAAAAGAT
>N_318
AACTCTTTGAATGTTCACATCATTTTGGAAAAAATTGATTT
>N_319
AATTGATTTTGGCATTTAAACTTGTAAGTGGTACATTGGGA
>N_320
TACATTGGGATGGAAAAATGCTCCCAGAATTGACTGGTCGA
>N_321
TGCTCCCAGAATTGACTGGTCGAGAAAAAGTCGAAAGAATA
>N_322
ACCAATTATAATATCATATTCTGATGGTGAACAACTTTTGG
>N_323
CATATTCTGATGGTGAACAACTTTTGGGAATACTAAAAGTA
>N_324
GGGAATACTAAAAGTAGTTGCATCCACTGGCGATGAAATAT
>N_325
ATCCACTGGCGATGAAATATCTCGCGCAACCTTCAACATGC
>N_326
GAAATATCTCGCGCAACCTTCAACATGCTGACAGAGTGGGG
>N_327
TGCATGTTTTGATAAAAGTGCATCCAATTCCGGAAGATTTA
>N_328
AATTCCGGAAGATTTAACGGCTCGGCAGTTTTGTTAGAACA
>N_329
TGAATTATATTTACGAGCTGCTTTTGAATCAAGTGTTGGAT
>N_330
TAGCATGGGCCAAAATTTACCAAAAACTCTTTAAATTTGAT
>N_331
TACTAAATTTGGTTACTAAACAAAGAAAATAATAAGATCAT
>N_332
GATCATTGACGTAATCACTACCGCGAACTATTAGAGTTAAC
>N_333
AACTATTAGAGTTAACAATTCTCTTTTTGGGAATAGTTCCG
>N_334
GTTCCGGAAGGCCATAATTTCCGACCGCCTGGCCCTATGCA
>N_335
GGCCCTATGCATCATGCTTGCTGGATGTCTATGGCATTTTT
>N_336
TTTTTTCACTGAAGCTATACCTTTTTCGATAAGTCTTCCGT
>N_337
TACCTTTTTCGATAAGTCTTCCGTTGAAGTAAACACGAAGA
>N_338
AACACGAAGAAAAGTATTTGCGTGATGCGTCTGTTTTTATA
>N_339
TTGGTTTGGATCCCCGTTGGCCGTTAAAGCTCCTAATAGAG
>N_340
TACAACTACAGAGAAGTGGACGAGAGGATTTCAATGGCAGT
>N_341
AATGGCAGTGCTCAAAATGACATGTAATCATTTATGCTACC
>N_342
CCTGGCAGACGAAAATATCACATTGGCCCTATTCGATGATA
>N_343
AATATCACATTGGCCCTATTCGATGATAACGTTACTGTAGC
>N_344
AAACGAGAAATGGCACAGCGCTTATTAGCCTTTGCGGATGA
>N_345
AAAAGTACGAGTTTTGCCATCTTTTGTTTAAAAAAATTATC
>N_346
TGTATCGAAATCCTTTTAGTCATAGATCCATCGAAGTGGCA
>N_347
ATCCATCGAAGTGGCATGATCACAAAGACTTTAAAAATGCA
>N_348
TATATTATCTCTTAAATGTCCATATCTTCCTGAACAGCAGA
>N_349
AATGTCCATATCTTCCTGAACAGCAGACAAAGCATCACTGT
>N_350
CTGAACAGCAGACAAAGCATCACTGTTGTTGTCACTTTCAG
>N_351
ATACGAATGGTTTCTCTGCGCTTGCGAGCTCGTTCAATTTC
>N_352
TCAATTTCTTCACGTGCTTCCTTCCGCCTTTCTTTGCCTAC
>N_353
CATCTAAGCCACCTTAATGACCCTGACGTCCACTCTGTCGT
>N_354
TAATGACCCTGACGTCCACTCTGTCGTTGCAAAAAAAAATA
>N_355
TTAGTCGTGTACATTTCTACCGATTTGCCACGGCAACTCAA
>N_356
AATTTTAACCCCTAAAACCGCCCAAATTTATTTTACGGGAT
>N_357
AAGTCTTCCGTTGAAGTAAACACGAAGAAAAGTATTTGCAT
>N_358
TGTTGTCACTTTCAGAAGATCTAATACAATCAGTCATACCA
>N_359
ACTATTGGAGTTGTGGCAACCCACAACCCCACCCATAGAAC
>N_360
CCACAACCCCACCCATAGAACGAGCATAGGTAGGGTCAACA
>N_361
AGAACGAGCATAGGTAGGGTCAACACCTATGCTCGTTCTAT
>N_362
GGTCAACACCTATGCTCGTTCTATCCATTCTTTTCCAACGA
>N_363
CGAACTTCGTTCCTCAAGACCAAGGCAAAGACACTAGAATA
>N_364
ATTTACGAATTTTTTTGTTTCTTCCATACAAATAATCCGAA
>N_365
TTTCTTCCATACAAATAATCCGAACCCTGGTGTACATGTTG
>N_366
TTAGGGACTTATGGATATGTCCCCCAATCATTGATTGCCTG
>N_367
GTCCCCCAATCATTGATTGCCTGTCTATAAGTCGTTAAATT
>N_368
TGGTTGAATATTTTCATTGACATTAGTTTCAAGGTGCGGAT
>N_369
TTCTTAGGTATATTTTTAAGCTTATATGCTAAATGCAGAGT
>N_370
AAAAAAGCAATAGTGTTTTACTTGGAATTTTTTCATTTCTC
>N_371
ACATTGTTGGTGATATAAATCGTTTGTGTAAAATCTGCCAG
>N_372
GGTTAGAATATAGTTATGTTCATCTGGGTATGGAACTATTT
>N_373
GTAATTCTGGGGTAAAGATTCATAGTCTGGTTAATTGCATA
>N_374
GCTGTAGGTTGAATATATCGCAATTTGTTGGTTCTGCTCTT
>N_375
TGTTGGTTCTGCTCTTTTTCCACATTGAGCCTATTAATTAT
>N_376
GTTTTTACGGAGTCTTCTGACATGTTATTAAGTTTTTCCTC
>N_377
CTCGTCCCTGTCGTCTTCAACTAATGTACCAAATAAGTATT
>N_378
AATAAGTATTTACATGCCTTCCCTACTACGTTCAAAAGACC
>N_379
TCCCTACTACGTTCAAAAGACCTTTTTTTGCTTCCCGTTTT
>N_380
CTAAGGTACATTGGGATAATCGTTTGCTTCAGTTACTAGAT
>N_381
TCGAACAGTGCCTCTATATTCGTATAGAACCTTCTTTAAAA
>N_382
TAAAAATGAAATTTCCTCTACATTAAGATGCTCGAGTCTAT
>N_383
CTACATTAAGATGCTCGAGTCTATACTCGTTACATTCGCGT
>N_384
CTCGTTACATTCGCGTAACTCATTGTTGATCGCGAAGTTGA
>N_385
GATCGCGAAGTTGACTATATCGTTGTCAACGGACATGGGAT
>N_386
ACTATATCGTTGTCAACGGACATGGGATCGAGATGTGTTAT
>N_387
GGTTCTGGAACCTAGAGGTACCGTCTCGTTATCATAATCTA
>N_388
CTTTCGACCTAACAGGAAATCATAATTGTCGGAAAACTTGT
>N_389
ATTGCCCCTTAAATGGTATACACTGTTAGATCTTCTTCCTT
>N_390
TACATCCATTCTGCTTTGGCCACTTTGACTATCGAGTTGTC
>N_391
GTCTTTTTAGCGGCCCCTGACTGTTAGTTGTAGGTCAGAAA
>N_392
GAGGCCTAGCTTCATTGTAGCTATTAATTTATAAGTAGTGT
>N_393
TTGATTTATCGACAGGGTTGCTTTCTTATTCTAGCTGGTAA
>N_394
CTGGTAACAATGTTGTGATTCGAGCTTCTCGATGAACTTAC
>N_395
ATAATGTATCCTCCAGCTGTCCTATAAGTGTTACGGAGGGG
>N_396
CAGCTGTCCTATAAGTGTTACGGAGGGGCCGGCCAGGGCCG
>N_397
AGTGTTACGGAGGGGCCGGCCAGGGCCGTCTTTGTATCCAG
>N_398
GGCCAGGGCCGTCTTTGTATCCAGCCATGTATTTGCTCTTT
>N_399
TGTATCCAGCCATGTATTTGCTCTTTCTTAGGTGACGACCT
>N_400
CGACCTCCAATTTACTACTTCTGTTTTTCGGGACTGCGGGT
>N_401
CCGAGCTTTGAACGCAAGGGCTTAAGCAAGGAATGTTTAAA
>N_402
TGACTTTTTTGGAATTTGGGCTTATTACACTCAACCTTGTC
>N_403
TTTGGGCTTATTACACTCAACCTTGTCTTAAGGTTCATATG
>N_404
TGGGATATTTTTACCCTTTACCCTAAAACTGGCCAAAACTT
>N_405
CCCTTTACCCTAAAACTGGCCAAAACTTATACGCCCACATA
>N_406
GGCCAAAACTTATACGCCCACATATTTAAAATATTTTGGGA
>N_407
TTCCTTAATTATAGTGAATACAAATGTACCGTGGAGAGATT
>N_408
TGTACCGTGGAGAGATTATACTCTCTTACGTGTAAGGAGTT
>N_409
GGAGTTCATGGGGATGTATTCTCTTCAGACGTCGGAGGGAA
>N_410
ACGTCGGAGGGAAATAGGGTCGACAAGATCATTTGCCGACG
>N_411
TGCCGACGTGTTCGGGTGGGCCCTAAGTCTGTCGGCATATC
>N_412
GTCTGTCGGCATATCGTCTGCTGTGGAAGTTTCTTTGGTCT
>N_413
GACAACTTTTAAGTCCCTTTCAATAACTCGGTTGCTCACAT
>N_414
ATAACTCGGTTGCTCACATACCAGGGTAGCCCAGATGCATG
>N_415
TGCCATTCGCGATTGTATTACTCTAAGCCTATTGAACTGAG
>N_416
ATTACTCTAAGCCTATTGAACTGAGTCTTAGAGGCTGTTCC
>N_417
ACTGAGTCTTAGAGGCTGTTCCCCACACTTGGATGGCGTAG
>N_418
GGCGTAGGTTAGTGTTGGACCTAATATGGCTTTTATTAAGA
>N_419
TATGGCTTTTATTAAGAGAGCCATAGTTGCCATATGGAGAT
>N_420
AAAAGCCAGTCCAGCTTTTTCAGTTTTCAAGAGGATTTGGC
>N_421
CAGTTTTCAAGAGGATTTGGCTCTAACTGCCGTGATATGGG
>N_422
TCTAACTGCCGTGATATGGGCTTTCCAACTCAACGTCCGAT
>N_423
TTTCCAACTCAACGTCCGATCAAGGTGAACTCCGAGGTTGC
>N_424
CAAGGTGAACTCCGAGGTTGCAGTGGGATGAGACGTAGTCA
>N_425
GAGGTTGCAGTGGGATGAGACGTAGTCAATGGTCTTTCCGT
>N_426
GACGTAGTCAATGGTCTTTCCGTCGAAGAGAAGAACTAGGC
>N_427
TGACACAGGCCGACTTAGTGCAGTTAATGGCTATGTTCCAT
>N_428
GTGCAGTTAATGGCTATGTTCCATTTGGCAGTCCATCGCTC
>N_429
CTATGTTCCATTTGGCAGTCCATCGCTCGATTGCATGCAGA
>N_430
ACTTGCAAGAATGAGTGCGACGCAAGCATGGCGGTGTCATC
>N_431
TCAGCGTAGGTGGCCAGGATCAGCTGAGCAGGGGGCGCTTC
>N_432
CTGAGCAGGGGGCGCTTCATCGGTGTTGTTGATGGGTGTTG
>N_433
GTTGGCATGTAAGCAGTGTACAGGGTATACAGAAAGGGTCC
>N_434
ACAGAAAGGGTCCAAGCACACTTCCCTGTGGAGCCCCTGCA
>N_435
AAGCACACTTCCCTGTGGAGCCCCTGCATGAATATGTTTCA
>N_436
TTTCATGCTTGACCGAGAGTCTCGTACTGCAACATCCGATC
>N_437
CTCGTACTGCAACATCCGATCAGCGATGAAGGAGCTGAAGA
>N_438
GATGAAGGAGCTGAAGATGGCATAATGGGCTGTTGGGAGGA
>N_439
ATGGGCTGTTGGGAGGAGATCTTTTATTTCATATAGCAGAC
>N_440
TTTTATTTCATATAGCAGACCTTCATGCCACACCTTATCAA
>N_441
ACCTTCATGCCACACCTTATCAAACGCTTGTTTCACGTCCA
>N_442
ACCTTATCAAACGCTTGTTTCACGTCCAAAAATACGCCGAC
>N_443
ACGCCGACTGTGTAACAAAGCCATGCGTGATGTGCTTTACA
>N_444
TGTACGGGGCAACCATGAGACTTCCTGAAACCAAATTGGTG
>N_445
AGTTCCATCAAGAGAGAAAGCAAAATTCTCTCAAAACTTTA
>N_446
AAAGCAAAATTCTCTCAAAACTTTAGAGAAAGTTGGTAGCA
>N_447
ATAATTACAATGCGGGCACGCTTCCATTGCCTAAACTAAGC
>N_448
AGCATGGCATTAAATATTTTCGCAAGAGCAAGCACTCCTTT
>N_449
AAATTTCGCAGTTCGGTTATCTATGCCATCGTAACCAGGGT
>N_450
GGTTATCTATGCCATCGTAACCAGGGTTTTTTTTGGGTTGC
>N_451
CCAGGGTTTTTTTTGGGTTGCAAAGCCTTAAGTTGCATCAT
>N_452
TTAAGTTGCATCATAACTTTCTGCGGTGAGGTATGGCTTAT
>N_453
GTGAGGTATGGCTTATAGGACGTGTCTGAGCAGTCGGAGTA
>N_454
ATAGGACGTGTCTGAGCAGTCGGAGTATCCAAAAAGTATCC
>N_455
GAAGCGAAAGCACTTGCTTTCTCATAATCTGTCTTAAACCA
>N_456
AACCAGATGCCACCTCGATCCTGGATTGGTGATTGAAACAA
>N_457
TCCTGGATTGGTGATTGAAACAAAGGCTGTCTCTTGATGCA
>N_458
TGATGCATCTCGTGAGTTTTCATATTGAGAATCGACTATTA
>N_459
ATATTGAGAATCGACTATTACTATCTGGACCAGCACTCTCC
>N_460
TATTACTATCTGGACCAGCACTCTCCAATAAGGTATCCAGG
>N_461
CAATAAGGTATCCAGGTTTGCTTTACGGTTATTTACTTTAC
>N_462
CTGATAAATGATAGGATCTCCTGTTGCGATGTATTGTCTTC
>N_463
CGATGTATTGTCTTCTGAGGCGTCTTTTGTGGCTGAGGAAG
>N_464
TCTTTTGTGGCTGAGGAAGTCCCTAGCCTCTATACATAAAA
>N_465
GGAAGTCCCTAGCCTCTATACATAAAATGGGAGGCCTCCTT
>N_466
TCTATACATAAAATGGGAGGCCTCCTTATAGCCGTGAGACC
>N_467
CCTCCTTATAGCCGTGAGACCAACTTGCTGAGGGGTTGGTG
>N_468
TGCTGAGGGGTTGGTGTAGCCTGCCCTGCAGATTTAATAAT
>N_469
TTTCAGCTTACTGCAAGTGTCAATGGGAATGTTGAGTTCTA
>N_470
AATGTTGAGTTCTACAGTAGCCTCGATGTGTTCTTTGAATA
>N_471
TCGATGTGTTCTTTGAATATCCAAATGTTCGCTTGTGGAGA
>N_472
CAAATGTTCGCTTGTGGAGACAGCATTTTTGTAACACTTCT
>N_473
TGGAGACAGCATTTTTGTAACACTTCTAAATGATTGGGCGT
>N_474
AACACTTCTAAATGATTGGGCGTCCTCATCTAGCTCAAAGA
>N_475
TCCTCATCTAGCTCAAAGAGCAAAGATGGCAAATGGTCAGA
>N_476
TGGTCAGATGACAGTTCTGTCAGCACATTAACCCTGATATT
>N_477
AACCCTGATATTTTTCCAAGCCTTTGGAGATCCCGAAATCA
>N_478
TTCCAAGCCTTTGGAGATCCCGAAATCAATGGCACTTGGAG
>N_479
AGATCCCGAAATCAATGGCACTTGGAGAGGCATTTGCGCGA
>N_480
GATTCGATTTTCTGCAAGTGCAGAACACAGCACCCTACCTC
>N_481
GCAAGTGCAGAACACAGCACCCTACCTCTGGTACACATCCT
>N_482
ACAGCACCCTACCTCTGGTACACATCCTATAATTTCCCCAC
>N_483
GAACTGCCTAACAATAACATCTGTCCATCTAATAGTCGGAG
>N_484
ACATCTGTCCATCTAATAGTCGGAGGGCAGTATACTGAGTC
>N_485
CGGAGGGCAGTATACTGAGTCAACATTAAAGTTTACTCTGC
>N_486
AGTCAACATTAAAGTTTACTCTGCTTGCAGTCAGCTGAATA
>N_487
AGGAGAGATATTTGATCTAACAAGAATCGCCGCTCCACCGT
>N_488
AACAAGAATCGCCGCTCCACCGTGTTGCCTGTCATCTGGAT
>N_489
CCTGTCATCTGGATGGTTGGCAGTATGCAGGGTAAAGCTAT
>N_490
CTATAGAGCCTGAAGTTGGACCGTGAGGAGAAGTGGGTTTC
>N_491
CCGTGAGGAGAAGTGGGTTTCTGACAACAGGAGGATGTCTA
>N_492
AGCTCAATAAAAGCGAGGATCTCATTGGTCTATGAGGAGGC
>N_493
AGGAGGCCCCATTTGAATTCCATGCTGCTATCTTAAGAGGA
>N_494
CCCATTTTTAAATGCAGAGGCAAAAGACGGGTCTGGAGAAG
>N_495
CGGGTCTGGAGAAGTATTTGCATCAACGTTTCCACTAACGA
>N_496
ATCAACGTTTCCACTAACGACATCATTTTGTCAAGCCTAGA
>N_497
GCTGTTCCAGTTTTGGAGTCCAGGTTGGTAGTTACATTAGT
>N_498
TAAATTGGCTGAACAGCAGGCTGATTGCCTCTGACAACGGA
>N_499
TGATTGCCTCTGACAACGGACGCAAAAGACGGCCTTCCAAC
>N_500
CGGACGCAAAAGACGGCCTTCCAACGCCAAGGGCAGGGGGT
>N_501
CGGCCTTCCAACGCCAAGGGCAGGGGGTCCGTTAATAGGAC
>N_502
AGGGGGTCCGTTAATAGGACCAGCAGCAGTGGGTTCATTGG
>N_503
GCAGTGGGTTCATTGGTCTTCAAATAATGCTTACGAGTAGA
>N_504
CTTTAAGGTATTTAATTCAACCTTTAAAGTTAGCTGCATGG
>N_505
AATTCAACCTTTAAAGTTAGCTGCATGGGGCTTTCCACAAT
>N_506
GTTAGCTGCATGGGGCTTTCCACAATGATAGCAGCATCTGG
>N_507
ATATTGCTTGAGCCTACACTCCAAAGTGGGGTGGTTTTCTC
>N_508
AAGTGGGGTGGTTTTCTCCACATTCTCTGCAAATAAAATGC
>N_509
CATTCTCTGCAAATAAAATGCCGAGAACAATACGTTTTGGT
>N_510
AACAATACGTTTTGGTATGACCATAGCCTTGACATCTATGG
>N_511
TCTATGGCATTGTACAGGCTCGAGTTGCTTACGTGGTTTCT
>N_512
TCGAGTTGCTTACGTGGTTTCTACCATATCACTCGATGCTT
>N_513
GACGACAAGATTGTTATTTTCCGCTTTTTTGAGATCAATAA
>N_514
GCTTTTTTGAGATCAATAAACCTCATATTAAGAGGGAGTGA
>N_515
ATATTAAGAGGGAGTGAGGTCGACTTATTGCGTGGAGTATA
>N_516
GCGTGGAGTATATACACGTACAACGCTATGGCCTTCATTCT
>N_517
ACTTTATGGTGTATGTTACGCAATACGATTCTATATGGTCG
>N_518
TTCTTTAGAAAATGCCGAGTCACCTGGCTGTAGGTATCCGA
>N_519
TGTAGGTATCCGAGGTGTTGCATTGAACAGCGTCACCTAAA
>N_520
TGCCTTAATGGTGTAGGAATCTCCTACAAGGTTCGCTGCGA
>N_521
ATCTCCTACAAGGTTCGCTGCGAAAAGCTGTGAAGTTCACC
>N_522
AAGTTCACCACATGGGGAAACATCTTTCTGGGTACCTTAGA
>N_523
TGGCTTCAGGGTGCGGGGGTCAGCTTGGTTAACACTAGCCG
>N_524
GGGGGTCAGCTTGGTTAACACTAGCCGGCTATTTGTTCCGT
>N_525
GCACGAATAATGGCGTCTTTCGATGAGCAAGGCTCATCATC
>N_526
CGAGCAAACGACGTCCATATCAAAATCTTCATCTTTGCCTA
>N_527
TATCAAAATCTTCATCTTTGCCTAGGGGTTGGAATGGATTT
>N_528
GAAGTTGATTAAAGGCTGATCAGATATCGCCTTCTTTGCCT
>N_529
TCAGATATCGCCTTCTTTGCCTTCTTTGAGTGGAGGGCTGT
>N_530
TGCCTGCTCTCTTGTTGATTCTTTCTTTACCTGGTGTAAAA
>N_531
GTGTAAAAGAGACATCTTGCCTTGTATTTGAAACACTCGTC
>N_532
TGCCTTGTATTTGAAACACTCGTCGTAGTCAAGGCAGGGTC
>N_533
CGTCGTAGTCAAGGCAGGGTCATCATTCGGCAGGTTTTTCA
>N_534
GCAGGTTTTTCAGCACAAAACTGTCTTGGGCCCGCGCCTGC
>N_535
GGGCCCGCGCCTGCAAATTGCTTCATCGGCTTACAGTCCAG
>N_536
AGACGCAGCGCAACCACTGCCACGACCACATATGTATTTGA
>N_537
GCAAATAATTGATAGATGTGCCTACGTGAAGTGGAATGTAA
>N_538
AGTGGAATGTAAGCGGGTATCTGTCCGGTTGTATTATCATT
>N_539
TAGACTCGTTGAAAAGCAGGCAGAAAGTGTATATACAATAT
>N_540
GAATGATTCCAATATTTATTCTTCACCGAACGATTATAATG
>N_541
TTAGACTTTAGGGTTCTGATCAAATGAGAGAGAGAGCTTTT
>N_542
TGATCAAATGAGAGAGAGAGCTTTTAGCAAGGAATGTTTGA
>N_543
GGAATGTTTGAATTAGGCAACGGAAGTTTAGTCTACCAGTG
>N_544
GGCAACGGAAGTTTAGTCTACCAGTGGGTGACTTATCTGGA
>N_545
TCTACCAGTGGGTGACTTATCTGGAGTTTTGGTTTATTCCA
>N_546
CTTAACCTTATCTTGAGGATCATATGACAGTCATATTCTTA
>N_547
AGGCGGATGTATACTGAAGACATATAACTATTGTAACACAT
>N_548
TGAAGATCAACCTGACAATTCAGAAGTGGGATACAAATTCA
>N_549
AAAACGAGTTAAATAGTAAACGATTGGATTAGAGGCGTACA
>N_550
GAAAGGGTATATATACGAAGCCACAAAGGGGACAGGTATAG
>N_551
AGAACGGCAACGAGTGCAGACGTGCAGAAGTAAAGTTAAGG
>N_552
GATAAAATTGAGACAGACGACTACGATATAATGGAACAAAA
>N_553
AAACGGCATGCTTGCAGCAACAAAGTCAAGCACAAGGGACT
>N_554
TTTTAATCCAATCAAGGGATCTATCACATCGGAGCAATTCA
>N_555
GCAAACTGAGACTCTTCACGCAAATTCAGGTGGTACCAAAC
>N_556
AGCAATATTGGTGCCAAAGGCAAATGGAGAACGGAGGCTAT
>N_557
TATTACCAGGTTCCGATGGACAAGAAAAGCAAAAATTTGAC
>N_558
CATTTATGGCACCAAATGGACTGTACGAATTTAATGTCATG
>N_559
CTTTGGTCTGGTGAACGCACCGATGGTCTTCCAAGAAGTCA
>N_560
CCGATGGTCTTCCAAGAAGTCATTACTGAGATCATACGAGA
>N_561
ATCATACGAGAGCTGAAACACCAACGGAATATTATCAATTA
>N_562
GACGAAGTCATAATTGCATCCAAGACGGTCGAAGAAGGACT
>N_563
CCAAGACGGTCGAAGAAGGACTCATTATATTAAAGGAATTC
>N_564
ATTAAAGGAATTCCTGGATGCTGTTAAGTTGGCGGGCTTAA
>N_565
AGTTGGCGGGCTTAACGCTGCGCCCATCCAAATGCGCTTTT
>N_566
TTTTATGAAAACGAAGGTGACCTTTTTGGGTCATGTGATCA
>N_567
TCAAAGGCCATGTAACGTAACAGAAGTACGCAGATTCCTGG
>N_568
ACGCAGATTCCTGGGAGTTACAGGATTCTTCAGAAAATTTG
>N_569
GGATTCTTCAGAAAATTTGTCAAGGAGTACAGTATGATTGC
>N_570
CAAGGAGTACAGTATGATTGCGTATCCAATGAGCAAATTAT
>N_571
TATGGGGAGAAGATTAGGAACAGGCATTTCAACGACTAAAG
>N_572
ACGACTAAAGGATGCTTTAACATCGAAGCCGGTGTTGACTT
>N_573
CGGTGTTGACTTTATACGACCCCACAAAATATCATGAAATA
>N_574
ACAAAATATCATGAAATACACACTGATGCTAGTAAGCTGGG
>N_575
GAATAGCAGGAATTATGTTTCAAAGAGAAGAAGACGGAACG
>N_576
GAGAAGAAGACGGAACGAAGCCTGTATTTTATTACAGCCGG
>N_577
ACGAAGCCTGTATTTTATTACAGCCGGCTATGCAGCGACGC
>N_578
TATTGGCAATTACGGAGACACTGGTTAGATTCCGGATATAT
>N_579
TTAGATTCCGGATATATTTACTAGGATCTCCATTTCTGGTG
>N_580
GGTGGCGACGCTGAAGGAATCAACAGAGCTACAACCACCAA
>N_581
AATCAACAGAGCTACAACCACCAATAGCAAGATGGTGGCTC
>N_582
TAGCAAGATGGTGGCTCAAACTATAAGAGTTTAATTTCACA
>N_583
TGGATGGCATGAGCAGACAACCCGTGCTGCCACACGGAGAA
>N_584
AGAAACTTCGCACACAGTAGCAGACAATGTATTAGCGATTG
>N_585
TGTATTAGCGATTGTGCCTACCGACGAAGATTGGGTGTATG
>N_586
GGGTGTATGCAATGCAAAGGCAAGACCCAATACTGGCGCAG
>N_587
GATATTTGAAGTATTTAGGACTAAGGAGAAGAGTTCACAAT
>N_588
TAGGACTAAGGAGAAGAGTTCACAATGGAGCCAAGTAAAAG
>N_589
AGCCAAGTAAAAGCAGACTACGTTGTTGAAGCGAGCAGACT
>N_590
ACGTTGTTGAAGCGAGCAGACTTCTACGCAAAACGGCCAAC
>N_591
AGACTTCTACGCAAAACGGCCAACGGCAACAAATTAGTTGT
>N_592
CGGCAACAAATTAGTTGTACCCCAAGCAATCCGCTGGCGTA
>N_593
GTTGTACCCCAAGCAATCCGCTGGCGTATAACAAAAGCAAA
>N_594
CCGCTGGCGTATAACAAAAGCAAACCACGATGACATAGGAC
>N_595
ACAAAAGCAAACCACGATGACATAGGACATTACGGCAAGGA
>N_596
ACGGCAAGGATAAGACAATTCAACGGATTCAACGGAACTTT
>N_597
ATTCAACGGAACTTTTGGTTCCCACGCATGAGGAGATATGT
>N_598
AGGAGATATGTGAAGTCGTACATATCTTCCTGCCCAGAGTG
>N_599
AGTCGTACATATCTTCCTGCCCAGAGTGCTGCATTAACAAA
>N_600
CAAAGTAAAAGGAGGCAAACCTGAAGGGTCACTGCACGTAT
>N_601
AAATGCTCTAAAGACCAGCACAGAAAAGACTAAAGAATGGG
>N_602
GAATGGGACCAGCAGTTATTCAAGATACAGTGGGGCATTAA
>N_603
GATACAGTGGGGCATTAATTCACACATAAATGCCACCACTA
>N_604
TTCACACATAAATGCCACCACTAAATTTTCTTCAAACGATT
>N_605
TTTTCTTCAAACGATTTAGTCTTCAACTTTAACCCAAGAGA
>N_606
TTCAACTTTAACCCAAGAGACGTGACGAACAACCGTCTAAT
>N_607
GAGACGTGACGAACAACCGTCTAATACAGGCACTATCAGAC
>N_608
CTAATACAGGCACTATCAGACGATTCCATTTCAGAATCGGA
>N_609
AAATGGAAAATTAGGTTCGTCGCAAAACACGCACAACCAAC
>N_610
TAACGATTTAGTCGTCATTACCTTCGTACCATCGGCTACAG
>N_611
TATATAGTAACAAAGGTCCTCAAGATCTGCCAGACCACACT
>N_612
GTTTTTATTATGAAAGGGTTCTTTTATTAGAGCCAACTGCT
>N_613
AAGGGTTCTTTTATTAGAGCCAACTGCTCTGAATTCTGGTC
>N_614
CTCTGAATTCTGGTCTGTTACGAACTAACTACAAATTGAAT
>N_615
ATTTATTAAGGCCGCAAAGTCTTCGGTGCCTCGTGCCGTCT
>N_616
AAAGTCTTCGGTGCCTCGTGCCGTCTGGAGTTACATGCCTA
>N_617
TTACATGCCTAAGACGGTCACCCAGCGCGAAAATGCCCGCC
>N_618
CCCAGCGCGAAAATGCCCGCCTCGCATCACGCTGACCCCTG
>N_619
GCCTCGCATCACGCTGACCCCTGCACATCGCTTTCGCTAAA
>N_620
TTCAGCGTCGTCGATGTCGTCTTTGGCCCATCCGGTCTTGG
>N_621
GGATGGCATTTCGGTGCACCCCTCTGATTTGCTCGTGTTAA
>N_622
GTGCACCCCTCTGATTTGCTCGTGTTAACTCCTTCTTGTCT
>N_623
TCGTGTTAACTCCTTCTTGTCTTAAGATGAATTCGTCCCCG
>N_624
TTCTTGTCTTAAGATGAATTCGTCCCCGGATTCAATGGTCT
>N_625
TGGTCTTAGATGGTTGTTGACGTTTGGCTTTCAAACGGTAG
>N_626
GTAGATAAGAAAGATGATGACCAGGGTTATTGAGGCTGTGG
>N_627
GATGACCAGGGTTATTGAGGCTGTGGAGGAGACAGAGCAAA
>N_628
AGCAAAAGATCCAGGTGTTGCCTGATGGCAGTCGGGATTGA
>N_629
CTCATTCCGTGAATTGATGACAGACTAAGACGCTCTAGATG
>N_630
ACGCTCTAGATGTCTCAGAACGTTTACTTGGGCCATAGCTG
>N_631
AACGTTTACTTGGGCCATAGCTGAAACTGAGGCTTTCTTCT
>N_632
ATTGTTGACGTAATGGGTGCCATTTATTTTAATTTTTTCGG
>N_633
GTAAGTTCCTGATATTATGGCTTATTCCCTTTTCGTCGGTG
>N_634
GGTGATATTTATCGTTACATCGTTGGTGACGAGCATTCCTT
>N_635
GGTGACGAGCATTCCTTCGTCGATCATGGTGACTGGGTCCA
>N_636
TGCTCAGGTTGGCGCTGGCGCAGAAGGTGGTACCCGCTGAT
>N_637
ACCCGCTGATACATTGCAGTCCTTGACGGCGAAGGTTTCCA
>N_638
GAAGGTTTCCATCCTGCAATCCGCAACCGTACTACCGTCCT
>N_639
GAAATCTAAGATTCTATTTTCATGCTGTACCGGGAATGTTA
>N_640
GGAATGTTATTATTTTTCTACAAGTTAACCAAGGCTTCGGA
>N_641
TTTCTACAAGTTAACCAAGGCTTCGGAAATTTTATTGAAAA
>N_642
TGAAGTTTTTATGCTGGCTACCTCTAAAATATCTGACACGC
>N_643
TACCTCTAAAATATCTGACACGCTAACGTTTGTGGGATGTT
>N_644
TAACGTTTGTGGGATGTTTACTTTCAATCTCCTTTACGTCG
>N_645
ACTTTCAATCTCCTTTACGTCGACGTCAGTCAAGATTATTG
>N_646
GGGTATTAAATTTTCAAGTTCTTGAATTACAACACGGTTTT
>N_647
AAAGAATTGATGGATGAGGTCAGTGTGTTTAATTGCAATTG
>N_648
TGTCATTAATTTCTATCTATCCGTTTACCGAGTCAGTTAGC
>N_649
CCGTTTACCGAGTCAGTTAGCTGTCCCTGTCTAAACCTCAC
>N_650
AAACCTCACCTGGTCCCAGTCGTCAGAGTCAGGTGTCCCCG
>N_651
TCCCTATGAAATTAAAACTACGGGCATGTCGGTGACGTACC
>N_652
GTGACGTACCTTTAGTGTGTCCAGAAGAGTCTCTATTCGTT
>N_653
AGAAGAGTCTCTATTCGTTCCAAGTCCGTTTCAAGTACCCG
>N_654
TCCGTTTCAAGTACCCGTCTCATGTGCTCCTTCACGAAGAA
>N_655
CCGTCTCATGTGCTCCTTCACGAAGAAGTCCATCGCGTGTT
>N_656
AAGAAGTCCATCGCGTGTTTCGTCTCGTCCGCGCAAGTCTC
>N_657
CGTGTTTCGTCTCGTCCGCGCAAGTCTCGTACAATGTAACG
>N_658
GTCTCGTACAATGTAACGTTCGTTGTATGTCCCATGTAACC
>N_659
TCGTTGTATGTCCCATGTAACCGTATTCGTCCCATAAAGTA
>N_660
TTCGTCCCATAAAGTAATGTCTCCGTCCATTATTGGTATGT
>N_661
TTAGCGTGTGAGTATTCGTTCATTTGTATGGTCCAGGAGGG
>N_662
AGTTGGACTAACGGGAGTAGCAAGTTTCCTAACCTAAGTGC
>N_663
CAAGTTTCCTAACCTAAGTGCAAAAAATATAAAATATAGAG
>N_664
TAACAAACGTCACCAAAGTACAAAAAGGTGATAATATAAAA
>N_665
AAATATAAAATTAAATTGGGCACCCTATGGACCACCCTCCC
>N_666
ATTGGGCACCCTATGGACCACCCTCCCTTTAATAAGCACTG
>N_667
CTCCCTTTAATAAGCACTGTCGTGCCCAGATCAGCCTCGAT
>N_668
CCCAGATCAGCCTCGATGACCTCTTCTGAGCAGAGGGGCGT
>N_669
ACCTCTTCTGAGCAGAGGGGCGTTAATTTGGTACCCGGGCG
>N_670
AGAGGGGCGTTAATTTGGTACCCGGGCGTCTGTTGGTTTTT
>N_671
CCTTTGTGTGCATTTGAGTACCTAAATGTTTTCTCTTGAGA
>N_672
TTGAGATTCTTTGATTTTGTCTCTTATTGTGCCCACAAGAT
>N_673
ATTTTGTCTCTTATTGTGCCCACAAGATCCGGTGGAAAAGC
>N_674
CACAAGATCCGGTGGAAAAGCGTGAACTACAATATTTCATG
>N_675
TGAGGCTTTTTATTTGTAACCGAGTGTACTGTTCTGTTATA
>N_676
TCTGTTATATTCTATTGTTGCGAATAGAATAAGATTTCCGC
>N_677
TTGCGAATAGAATAAGATTTCCGCTAGGGTTCTATGAAATC
>N_678
CCGCTAGGGTTCTATGAAATCTCTCAACTTGGACATTAGAT
>N_679
TGGACATTAGATTTGCTGTGCAACGGGGGCGCATTTGAGAC
>N_680
AACGGGGGCGCATTTGAGACCTGTATAGCATACCTATTTTC
>N_681
ACCTATTTTCTAGGATGGTTCGTATGGTTTGTGAGTTGATA
>N_682
CCTTTCATTGTCGCAGTAAACTGTTTTTATTTTGGGAAACA
>N_683
TAGTATCGGAGTTTTGGTATCTACGATTGCTCTTGAATCAA
>N_684
GGATAATTTCCCCAGTATAACCGGGAATTGGTGTTTCCGCT
>N_685
ATAACCGGGAATTGGTGTTTCCGCTTTGGTTTGTGGCACTG
>N_686
GCTGTGATTTCTGCCGCTAGCTGGCTCATTTTGGGAAAAAA
>N_687
CATTTTGGGAAAAAAGTAGTCGAAGTAGTAGTAGTAGTCTA
>N_688
TTACTAAATCTTTTAGTAAGCGAAGCAATGTTGTGCGGTCT
>N_689
GTAAATCGCACAATATGACGCGTTTTTGATTTAAAAAGGAT
>N_690
GATTTAAAAAGGATGATTGACTTAACAGACGGGAAGTCCGC
>N_691
TGACTTAACAGACGGGAAGTCCGCTTGTTCGGTGCATCATT
>N_692
AGTCCGCTTGTTCGGTGCATCATTATCTAAAGCGTTTACGT
>N_693
CTAAAGCGTTTACGTTTTGCCGCGACAAGGCGTCGGCTACG
>N_694
AACGCTTTCCACCTTTTGAGCCTGGGATTCGGATTTTTATC
>N_695
CCTGGGATTCGGATTTTTATCCGACATTGAACCGGTCAGTG
>N_696
TTATCCGACATTGAACCGGTCAGTGGTTGATGGTCGGTGAA
>N_697
ACCGGTCAGTGGTTGATGGTCGGTGAAGATGTTTAACTTCT
>N_698
TGGTCGGTGAAGATGTTTAACTTCTTTACGCCATATAGATA
>N_699
TTACGCCATATAGATAGTTTCTGAGATGTTGAAGTGCCCAT
>N_700
GAGATGTTGAAGTGCCCATACTATTGCTAGTAGTTCTCGTT
>N_701
AGTTCTCGTTCATTTGTTGCCATTGAAATCTCGGTTCCGCG
>N_702
CCATTGAAATCTCGGTTCCGCGTTACGTGCGAGAAATCATG
>N_703
CCGCGTTACGTGCGAGAAATCATGTGATCGGACGACCTTTC
>N_704
TTTCTGTGAAAGAACAGCCCCTAGGCCGCTTCCAGAGGCGT
>N_705
CTGAGTGAATTCTGGGTATTCTAACATGACATCCTCAGACT
>N_706
TAACATGACATCCTCAGACTCTAGGATGTTTCTTAGTTTTT
>N_707
GATTTTCGCTGCTCGTTGGTCAGTTCCAGTTTGACTTTCTT
>N_708
GTGGTTTGCACCAATTTTTCCGTTGTCACCCTTTAGAATAT
>N_709
TTAGAATATTCGTCAGAGGTCTTGCGATGCTAGCAAACCCC
>N_710
GTCTTGCGATGCTAGCAAACCCCTTTATGAAGCTTCTATAA
>N_711
TTATGAAGCTTCTATAATAACTGGCCAATCCCAGAAATGAC
>N_712
TTTTATAGCCTTAACCTTTTCATGTGAAGTTTTAATTCCCC
>N_713
TTCATGTGAAGTTTTAATTCCCCCTCGGGACACTATGAATC
>N_714
ACTTGCATACCTGCATCGCACAAAGTTTTTAGAAGCGTGTT
>N_715
TTTATATCGTTGACGTGACTCTCCATTGTTTGGGAGAACAT
>N_716
TGTTTGGGAGAACATAATTACGTCTTCGACGTAGACATAGC
>N_717
GTGTTCTCTCAGAAAATCATCTATGGCCCGTTGGAAAATAC
>N_718
CTATGGCCCGTTGGAAAATACTTGGGGCCTTTTTTAAACAA
>N_719
TTAAACAAAAGGGAAGTATGCAGAATTCATACTTCGCGTTG
>N_720
TCTCAATCGCGATCCGCGAGCTCAATTTGATGGAAGCCCGA
>N_721
ATGGAAGCCCGACTTCAGATCAAGAGTCGTGAAGTACTGAG
>N_722
AGATCAAGAGTCGTGAAGTACTGAGCTTTTCCAATGTTCGA
>N_723
CCAATGTTCGACAGTATGGTCGATATGGATGGTATGGGATA
>N_724
AAGTCAATAACGAGACGTTTCTTCCTATGACCTTCTTCGTC
>N_725
CTTCCTATGACCTTCTTCGTCGAAACCCTTCTTATCAACAA
>N_726
TTCGTCGAAACCCTTCTTATCAACAAACCAAATTGGGTTAT
>N_727
GACGAAACGGCTACACCCATCGGATATGGGTAAAGTTTTGA
>N_728
AAGTTTTGAATATACGGGTTCCCCGTCAGTGCGAATCGTGG
>N_729
TCAGTGCGAATCGTGGCGACCGTATTTATATTAAAGGTAAA
>N_730
TTTATATTAAAGGTAAAGGACTTGTTTGGGTCCGCGAAGGC
>N_731
CTTGTTTGGGTCCGCGAAGGCTTTTAATCTGTTTTTGATCA
>N_732
GGTGACGGCTTTTGGAATGTCCACGTCGTCGATGTTAATAA
>N_733
GTAAAAAATTTGCTCCGTACCATGATCATGCTCGATGATGT
>N_734
ATTGACCCTTTTTAGCACATCCAGTCCAACAAGTCCGTCAT
>N_735
GTCCAACAAGTCCGTCATATCCGTCATATATATCAGGTTGT
>N_736
TTTAACAAGAAGAAGTATGACTGAACATTGAATAGATGGAT
>N_737
TGAACATTGAATAGATGGATCAGACATTTATGTTCTATTTT
>N_738
ACCATTGATTGATGTGACTTCAAATGGTGTTTCCACCGGTT
>N_739
TTTTATGTAATTATTGGAGGCTCCTGTATCCAAAAGTAACC
>N_740
TATCCAAAAGTAACCTATTTCCCGCCCCGCTATCGTACGAA
>N_741
TTTCCCGCCCCGCTATCGTACGAATTAAGTACGGGATCGGA
>N_742
GTACGAATTAAGTACGGGATCGGACGTGTTATCTGCCTAGA
>N_743
GGATCGGACGTGTTATCTGCCTAGATTTCCGCTGCTTCTAC
>N_744
TTTCCGCTGCTTCTACTTTACCCTATACTCCTGGTCGTTTG
>N_745
TCGTTTGACTGCTCTTGAGTCATATGGTCCAACCGTTGACG
>N_746
CTTGAGTCATATGGTCCAACCGTTGACGACTGCTCGCCCCC
>N_747
TCCAACCGTTGACGACTGCTCGCCCCCGAATTTAGAACGTG
>N_748
GCTCGCCCCCGAATTTAGAACGTGATGTGGGATCGACGTCC
>N_749
TTTAGAACGTGATGTGGGATCGACGTCCAGGTCCTAGGTTT
>N_750
CGTCCAGGTCCTAGGTTTTGCGTATAGCCTTTTCAAGGATA
>N_751
TTTGATTCATTGTTCTGATGCGTTTGGCCTTTATATCTTTG
>N_752
GATGCGTTTGGCCTTTATATCTTTGGTTTTTAGAAAATTGA
>N_753
GGTTTTTAGAAAATTGAGAGCCATTAGCTTGATTTCTAGTG
>N_754
TTATTTCTCTGGAAAGCACCCTGGGAGTTGTTGTGGTTATT
>N_755
GGGAGTTGTTGTGGTTATTACCTTGTGGGGTGTTATGAAAA
>N_756
CTTGTGGGGTGTTATGAAAACGGCTACCCTGGCGACGGTTT
>N_757
GAAAACGGCTACCCTGGCGACGGTTTTCTGAATTGTAAGAT
>N_758
AGCTTGCAACGAACCAGGCTCGTTCATTGCAAGACTCTGCC
>N_759
CAGCTGAGAGAACTGTATGTCGGACTGATTTTTTTAGCCCG
>N_760
AAAGCGTTCAAAGCGTCCTGCCGTGATATATTATTTAAGAT
>N_761
TAATAATAAGAGTTAGCTTTCTCTCGATCTCTTTATAAAAA
>N_762
TAAAAAGTTATTAGAGGAAGCTCTCCCTGACGCATAGTAAA
>N_763
ATGTGACGTAAGCATTACTCCTTACTCCTATTACCTTGTTA
>N_764
TTACTCCTTACTCCTATTACCTTGTTACGTATGATTCCTAC
>N_765
TACCTTGTTACGTATGATTCCTACAGCCTGGTAGGTTCTAG
>N_766
CAGCCTGGTAGGTTCTAGAGCTACCCAAATATGGTTTGTAG
>N_767
TTCGTAGTCGTTAACTGCTGCGGTTCGCCATGCCACATATT
>N_768
GGTTCGCCATGCCACATATTCATCTTGTTTTCCGTCAAAAC
>N_769
CCGTCAAAACTTGGTATGGACTTTTCCAAGTCTAGTGGTTC
>N_770
CCAAGTCTAGTGGTTCATTACAAGGAATAGCAGCGTTATGT
>N_771
TTCATTACAAGGAATAGCAGCGTTATGTGGTATTTGCTCGT
>N_772
AGCGTTATGTGGTATTTGCTCGTATACCACTAAGGGTCCAC
>N_773
GCTCGTATACCACTAAGGGTCCACCCTCATTTATTCTCTGC
>N_774
AGGGTCCACCCTCATTTATTCTCTGCCTATTCTCAACTTCT
>N_775
TCTCTGCCTATTCTCAACTTCTTTAAGCTTGTCTGAGAATA
>N_776
TTGTCTGAGAATATTTTTTGCTGATGCTCTAGTGCGCCATT
>N_777
GTCTAATTACATCTTTATTACTAATGGTACCTGAGGTTTTC
>N_778
CTAATGGTACCTGAGGTTTTCGCTTGTTCCTGAGTCTGTGT
>N_779
TTGATTTTGAAATTCGTGATCGTTAACCATCTTTACTTTGT
>N_780
GTGATCGTTAACCATCTTTACTTTGTCTGTGAAGCCGTCTA
>N_781
TTCGTCGGTCTCAGTACCGTCAATGTAACCCCCTTGATAGT
>N_782
CCCCTTGATAGTTATTATTTCTTATGTCTTTATAGCTCTGT
>N_783
TTTCTTATGTCTTTATAGCTCTGTATTAAGTCCTCATCACT
>N_784
AAGTCTTCGGTTGGAGGCAGCGGACTTAGCAGAGCGCTTAG
>N_785
TTAGCAGAGCGCTTAGTCGGCGCCTCGTGCCCTCTGGAGTT
>N_786
TGCCCTCTGGAGTTACATGCCTTCGACGGTCACCCTGCGCG
>N_787
TCCGGTCTTGGATGGCATTTCGGGTGGTCGTTGCACCCGTC
>N_788
ACAGATTCTAGAGACGTTGGCGTTTATTGACCCATGTTGCC
>N_789
CCAATATAAAGCTATAAAACCACCCAAAACTGACACGGCCA
>N_790
AACGCCCTAATGCCGCCGAACCGCTCACGCTTACATTTTGG
>N_791
AGGTACAAGAAATGCTTAAGCAAGGATTAATTAGAGAAAGT
>N_792
TTCATCATATAATAGCACAACTTGGGTAGTATTAAAGAAAC
>N_793
AGTATTAAAGAAACGTGACGCTTCGGATGAAGAGAAGTACA
>N_794
TCCAGATAGATATCCCATCCCAAACATAGATGAAATATTTG
>N_795
AAATGGACCCAGATTAAATTCAGAAAACTGAATTTTCCACC
>N_796
AATTTTCCACCAAAAGCGGACATAACGAATACGTTCGGATG
>N_797
GGTGCATGAATAACATACTTCGGCCACTGCTCTATAGGCAT
>N_798
TGTTTAGGTAACCTGGATGACATAATTGTTTTTTCTTCGTC
>N_799
GCTTGATGAACATCTATATTCATTACAATTGGTTTTTAATA
>N_800
AAACCCTCTTAAAGTAAAATCTATAGTTTCATACCCAATTC
>N_801
GTAAAATCTATAGTTTCATACCCAATTCCAACTGAAGTAAG
>N_802
TGAAGTAAGAGAGATCAGAGCACTATAACCGGTTATTACCG
>N_803
TAACATAACAAAACCTATGTCACAATGTCTTAAAAAAGGAA
>N_804
TAAGCGAACCAATTTTACAACTCCCCGATTTTGAAATAAAA
>N_805
ACGTAGCCCTTGGTGCGGTTCTTTCTCAAAACGGTAATCCA
>N_806
TCAAAACGGTAATCCAATATCTTTCATTAGCAGAACACTAA
>N_807
TTAGCAGAACACTAAATGAACACGAATTAAGTTGCAGTGCG
>N_808
GTGCGATAGAAAAGGAATTACTCACCGTAGTGTGGGCAACT
>N_809
CGTAGTGTGGGCAACTAAAACTTTTCGCCACTACTTACTTG
>N_810
CAATTCGAAATAGCTAGCGACCATCAACTTTCTTAGGTGGA
>N_811
TCAACTTTCTTAGGTGGATACATACAGTTTGTCAAGAAACT
>N_812
TTGTCAAGAAACTGTTTACACACCGTGAAATAAGTAGAATT
>N_813
CCTTTTTTTCATGGATTGGACAAGTTTTTGCAGGTCATATT
>N_814
CGGGATCTTTTCACACTCTTCGACTATTACAGTCATAAGCT
>N_815
TCCCTTTTTGCCACCTTCTTCTTTAAGTAGGTCCACAAATT
>N_816
ATTTTCAATGGGGTTCAGATCAGGACTCCGAGGGGGCGTAT
>N_817
AGTTATTAGGGCGCCAGGTGCGTACATTGCACTCTTTATGT
>N_818
ACATTGCACTCTTTATGTTTCTGATCATGTCCTGGTAAAAC
>N_819
GCTTGTTGTTGCTAACCAGACTAATTTTTTCTACACTGGCC
>N_820
AAATTTGTTTTTTAACATTTCTAGATATTGCACGGCATTTA
>N_821
GCTCTCAATTAAGGCTAGTTCTCCCACTCCACGGCTGGTGA
>N_822
CTAGTTCTCCCACTCCACGGCTGGTGATACAGCCCCACACC
>N_823
GATATTTTGTTTTTCTAGCGCACTCAACGGTTTGCGCCATA
>N_824
AAAGAGCATCATTTTTGTTTCGTCACAAAATATGACGTCAT
>N_825
GTCATCCCAGTACTCTTCCGCATGATCCATCATGCTCACAG
>N_826
TTGCAAATCTTGAAGAGTACCTATGGCGTAGGATGACTTGG
>N_827
TTCAAGCCTGCCCTCTTTTCCCGCACGATTTAAAATATTAT
>N_828
AGGAAACATTTATACTAATTCTGAAAAAGATTTTCCCAACT
>N_829
GTAACTTCAAAAGCCAATCTCTTTCCAGGCATTTCATTAAA
>N_830
GATCAACAAAATTTCACAAGCAAAGTGAAAAAATTGCAATA
>N_831
TAAAAGAACCAAAAGCTAAACTCCAAAGATGAAGAACAAAA
>N_832
GAACAAAATTACAATAGTTTCAGCTCACTATGGACTATATT
>N_833
GTTAAAAAACAAATCATATTCGTTAAAACAGATCAAAATTA
>N_834
TAAAATGATAAGAGAAAGACCAAAGCAATTTTTGTTCGACC
>N_835
AGACCAAAGCAATTTTTGTTCGACCATTTCATCTACAAATA
>N_836
TTGTTCGACCATTTCATCTACAAATACATTAACGTGTACAT
>N_837
TACAAATACATTAACGTGTACATTATGAGTGATGTAGATTT
>N_838
TTGAAATTATATAAGCAGCACATTAATACCAACTACACAAA
>N_839
GCACATTAATACCAACTACACAAAGATTATTCGTAGTCTAA
>N_840
TATTGCAATCACATGAAAAACACTTGCACCCAAACTCTTGT
>N_841
GAAAAACACTTGCACCCAAACTCTTGTATACAAAAAATGAC
>N_842
CTCTTGTATACAAAAAATGACAAAGTTATTTAAAGGAAGCC
>N_843
TTATTTTCAAAATTGTCAAACTCTCATTCCAAACGTAATAA
>N_844
ATAAATTTGTAATCTGAAGGCAAACACTACATTAGTTGTAT
>N_845
ATTAGTTGTATAGACGTTTACTCGAATTTCGTCACCCTTAA
>N_846
CACCCTTAAACAAATTAAAACAAAGGATTGGATAGAGTGTA
>N_847
GCTTGGCCCTTAAGCGATGGCTCGAAGGTGAGGAGATTGAG
>N_848
AAGGTGAGGAGATTGAGTTACGACTTAACACAGCAAAAAAC
>N_849
TGAGTTACGACTTAACACAGCAAAAAACGGACCCACGCGGC
>N_850
CAAAAAACGGACCCACGCGGCAACGTTTGGGGGAAATTGCC
>N_851
TTTGGGGGAAATTGCCCCTGCATCCTGTACAACTTGCCAAA
>N_852
TCCTGTACAACTTGCCAAATCTGAGCCTTAGACGTCGGGGA
>N_853
GCCTTAGACGTCGGGGAGTTCTTCGACACATATGGTTTAAT
>N_854
TCCCCCCACAGTTTTTTAATCGGGTTTAAATCGGAAGATGG
>N_855
TCGGAAGATGGTGCTGGCCACAGCATTAAATCCATTCTAAT
>N_856
GCCACAGCATTAAATCCATTCTAATTTGGGTGAACCAATTC
>N_857
TTTGCTTGTGTGTTTCAGATCATTATCTTGTTGGAATGTCC
>N_858
ATTGGCATATGCGTTTTGGTCTATAATACCATAAATCATAT
>N_859
AAAAACAAACCCATACCAAGCTTTTAGGTCCACCATTATTG
>N_860
ACTGGGTGGTGTTTGGAGGTCGTCAGATATACTGTACTGTA
>N_861
AGGTCGTCAGATATACTGTACTGTAGTAACCCATCAGTCCA
>N_862
ACTGTAGTAACCCATCAGTCCAAAGGATATTACGCCATTTG
>N_863
CAGTCCAAAGGATATTACGCCATTTGGAGACTGACCAGTTA
>N_864
CCAGTTAAAATAGGTTTTAGCAAAGCTTAACGTTGCCTTAA
>N_865
TTTAGCAAAGCTTAACGTTGCCTTAATATGCCTAGGGCTAA
>N_866
TTGCCTTAATATGCCTAGGGCTAAGTAGGGGAACATTTCGT
>N_867
GGCTAAGTAGGGGAACATTTCGTGGACTCCTCGCACTTAAA
>N_868
AACATTTCGTGGACTCCTCGCACTTAAATTTTGATTCAGGA
>N_869
AATTTTGATTCAGGAGTCATCTCCGAATAGTAACGTCGCTG
>N_870
GAGTCATCTCCGAATAGTAACGTCGCTGATTCCCAAGTTTA
>N_871
TCGCTGATTCCCAAGTTTAGCTCTGACTTGATGTCCCTAAA
>N_872
ATAGACTTTGCTGTAACGAACTATGCGTCGATCCTCTATAT
>N_873
CCTCTATATCTGTGGTTTTACCAATGGTACCACGGTTTTCG
>N_874
ACGGTTTTCGGGCTTCCATTCATATTTAATGGCATTGTATA
>N_875
GTTTTTCCTTCCTTTCTTAGCTTATGAATTAACATTCTTTT
>N_876
TTTATGAGTCGAACTAATGTCCCGTCAGTTGACTAAGGACA
>N_877
TCAGTTGACTAAGGACAACGCCAAGAAATAAAAAATAGTTT
>N_878
TTAAGACTAAAAATCAAATGCAAATTGGATTGAGGAGAAGC
>N_879
GAGAAGCCTCAGTATTTGAACAATATTTGTATTTCGGGAGA
>N_880
GGGTTCTTAAGATTAGGTAGCGTTGAAAGAGGGCAGTCAAA
>N_881
CTGCCAAAGATAAACGAATGCTGCGCAGCTGGGATACGTTA
>N_882
TGGTTTGGACCACCCAAATACGTCACTCCCCTTCCCTTAAA
>N_883
GTAAAGTGTAATATTGTTCTCTGAAATCATCTCAACAATGT
>N_884
AACAATGTCGTTGTGTTTTACAATTTTTATTTTTGTTATAT
>N_885
GTCAGGGTCTGTCTGTTCTACATTTTTGGTTGGTTTAAATG
>N_886
GCTTAATTTTACTTCTTCATCATCAGATGAATTGATTATAC
>N_887
CATCAGATGAATTGATTATACGAATTTTTTCATTTATTGTT
>N_888
TGTATTGAGCTGTAATTCGACTTCTTCTTCTTCAAGCCATC
>N_889
TCGACTTCTTCTTCTTCAAGCCATCGCTTTAAAGCTAAACT
>N_890
GGAGAAAGCTCCGTCTCTGTCTGCCTTTAATAATTTGGGTT
>N_891
ACCAGGGTGTAAAAATTTTTCATGTGATTGAAGTATGATTT
>N_892
ATGTGATTGAAGTATGATTTCTTTGAATTCGGCGTATGAAC
>N_893
TCGGCGTATGAACCAACGTTCTTTAATAGGAAAAGACTGCG
>N_894
TCTTTAATAGGAAAAGACTGCGAATTACTTTTGTGTAGGTG
>N_895
GTAGGTGGTATTAACAATTTCTATGTGTGCTCTTTGAATAA
>N_896
TTGAATAATTTCAAAATCTACATCGCTCTCAATATAAATGG
>N_897
CAATATAAATGGTAATGTTTCTATGGATAAAGTGATCGAGT
>N_898
TCGAGTAAAATTTGTTTGGCCTTTTCAAGTGTCATTACATC
>N_899
GGCCTTTTCAAGTGTCATTACATCATATTGAATTGTGGTAA
>N_900
AATTGTGGTAATGGAGTTACCGAATATTTTTGAATGCTCTA
>N_901
TAATAAAAGATATAGGATGACCGTTTTGAGAAAGGACAGCC
>N_902
ATGACCGTTTTGAGAAAGGACAGCCCCGAGGGCCAAGTTAC
>N_903
GGTTAAAACAAATTTCTTTTCAAAATCAGGTAATTGTAAAA
>N_904
TGGGTCACGAATTATCAAAGCCTTAAGTTTTTCGAATGCCT
>N_905
AATCCAAGGAAAGCTCTTATCTCTTTTACTTTTGTCGGAAT
>N_906
CTTATCTCTTTTACTTTTGTCGGAATTGGGTATGAAACTAT
>N_907
TAATAGGATTTGGTTTAATACCATCAGGGGTAACTATGTGA
>N_908
ATCAGGGGTAACTATGTGACCAAGAAAGTTAGCTTCCTTTT
>N_909
GAAAAGTAGCGGGTGCATTCCTAAGGCCAAATGGCATTCGA
>N_910
TACTACCCTGTACTTATTTACGCCAGAAGCATCCGGTTTCT
>N_911
ACGCCAGAAGCATCCGGTTTCTTTGGTACGACCCAAGTAGG
>N_912
CCGGTTTCTTTGGTACGACCCAAGTAGGACTATTGTATGGA
>N_913
TCTAAATTTATTTAACAAGCCTTTTAACTTAAAAGTTTCCT
>N_914
AAAATACTATTTCTGGGTAACATAATCAAGTCGTTCAAGGT
>N_915
AGAAGGCATTTGTATGAGCGCCCTTTGTATACTATTTTTAT
>N_916
TTGGACTTGTTGTTGCCCTTCATTAATGAAGCTATGATTTT
>N_917
CTCGTAATAATTAGGTTGGACTTGTTCGAATTCATGCGCGT
>N_918
CGTTGTTTGGGGAAATTGGGCTTTGTTGGGATATTGTTGGA
>N_919
GGTTTATGTATTGGTTGGGTCTGAAATAATTAGGTGCGTGC
>N_920
GGGTCTGAAATAATTAGGTGCGTGCCACATGGGTGGGTTGT
>N_921
ATGGGTGGGTTGTTAGTTATCTGCTGTGTATAGCTAGGTCT
>N_922
TCATAAATTCCCTCATTTTGCGCAATGGTAATTAAGGATCT
>N_923
TGTATTGGTAGTTTCCTTATCAGTATCTTAATAGATTCTTT
>N_924
AAATTAGTAATTGGCGTCGTCTCTCCGCTTCTTCGCAGAAT
>N_925
GCAGAATGCTCTTAGGCTTCCTCTGTATGGTGTCTCCCTGA
>N_926
GTCTTGCTTTAAGGGTAGGCCAATCTTCGATGTTCGGAAGT
>N_927
CCAAAGATCGTGTAATTTGTCCGTCCAAGTTCCTTTCGATG
>N_928
GGCATAATGTCTTTAAGCTGCCGACGGGCTTCGGCAAGGTT
>N_929
TCGGCAAGGTTTATGTCGCTCAGCGCAATAATTGGTTGTGA
>N_930
TTTATATGTTGGTTTTAAAACTTAGTTGCCTTTGGACTTAA
>N_931
TGGACTTAATATTTTTGTTTCGTATTTCACTTCCACTTATT
>N_932
TCCAAGTTGAAGAGTTTTCACGAATTTATTTTGGGAGATGT
>N_933
AAAATTTAACTTATTTTCCACTCGAAGGTTCTTTTTTTCGG
>N_934
AAGGTTCTTTTTTTCGGATACTTTTGTATCCTACCGACTGC
>N_935
TGGACCACCCAAATACGTCACTATATATATAGTTAAATAGT
>N_936
TAAATAGTTTTTAATTGAGCCGAACAAAGGATCCGTATTTA
>N_937
ACAAATGATCCGTATTTAAACTAGGATCAACTCCGAAATAA
>N_938
TATTAAATATCGGTTTAAGACTTATTGAACTTTACGGTCTA
>N_939
TATTGAACTTTACGGTCTAACTTTCAACTTAAGACTGATTA
>N_940
GTCTAACTTTCAACTTAAGACTGATTACAAATGTGAGTGAG
>N_941
GTGATGTTCTTGGATGTTTACGTTGAGGAGAGCCTCAGAGA
>N_942
GACGAAACTGCTAGGTCAGGCTTGGGAATCCGTTTACAAGA
>N_943
TGGGAATCCGTTTACAAGAGCGGCCCAGTTTGGGTGGCGCG
>N_944
AAGATAAGCCTATACTTGGGCTGGGACTGATGGATATAGTA
>N_945
TAAGGGTAGTGGAACTTCTTCCATTCCAGTTTGTGGTGGTA
>N_946
TGTGAATCTGTGTAGTCTAACTGGTAGCCATTTGAGTCGGG
>N_947
ATTAGTAATTTTGTAATGGTCAGGGTCTGTTTGTTCTACGT
>N_948
TATATGGGTTGTCCAATTTGCCTTTTTGTAATGGTCCTTTT
>N_949
TTAGTTCTCTTTAGTTCCTGCGTGTTCAAGGTAGGTTGTCC
>N_950
TATGTGAGCGGGCGTTTGTCCCGTGGTGTCATGTTTTGTTT
>N_951
CTTATTTTTTCGTTAATGGTCTTATGAAAACGTTCTATATC
>N_952
AAAACGTTCTATATCTGCTACTCCTGTTTTTGTGGTATTTA
>N_953
TTCCCAATTGATTAAATATGCGCATCAGGGCGTTCTTGCAT
>N_954
AGGGCGTTCTTGCATTCTATCCAGTCCTTGGTTTTTATCTG
>N_955
TAAATGGGACTTTGGTATTTCTATGCTCTGACTTTGCTAGA
>N_956
TAGTTTTCACTAAATAATTTCTTAGTTTTCTGGATTCCTGG
>N_957
GTTTTCTGGATTCCTGGGTGCAATAACTTTTCATGGGATTG
>N_958
TTTTTAGTAAAGTTAGGCTTCTAATTACCTTTGTGGTGCTT
>N_959
GTTGATAATTTCTTTATGGGCTGCCTGTATTGTTTCAAAAT
>N_960
CTGTATTGTTTCAAAATCAGCGTCGCTGTCTATGTATAAAG
>N_961
TTTTTTATGAGTGAGTGTTTCGTACGAAATATGAATGATCT
>N_962
GAAATATGAATGATCTTTTTCTTATAATAATTCTCCTGTTT
>N_963
CCTGTTTTACTTTTTCTGGTCCCTTAGTGAAAATGACTTGT
>N_964
TTGTCTATTGTAATTATTTACCGCTTTTTCTGTTAGGGAAA
>N_965
TCTGTTAGGGAAATTAAATTCTGGTTGTCTTCTTGGGCGCT
>N_966
TTGTCTTCTTGGGCGCTGTGCTGTGTAGCTTCCGTAAAGAA
>N_967
GCTTCCGTAAAGAACGCTTCCTCTATAGTAATCCTAGATAG
>N_968
ATGATTTTCTTTGCCTTTGACGTATTTAATATCGAAGTCGT
>N_969
TGTTAATTTAGCGTTGGGCTCCTTCATCTTGTGCAACCAGC
>N_970
GCTCCTTCATCTTGTGCAACCAGCACAACGGTTGGTGATCA
>N_971
CCAGCACAACGGTTGGTGATCACTTGCTATTTCAAAATGTC
>N_972
ATTTCAAAATGTCGACCTAGCAAATAGTGTCTAAACGTTTT
>N_973
GCTAGTAGTTCTTTTTCAATCGTACTGTAGTTTGTTTCATG
>N_974
TTTCATGGTCGTTAAGTGTTCTGCTAATATAACTTATGGGG
>N_975
AGAAAGTACTGCTCCTAGAGCTACATTACTAGCGTCTGTTG
>N_976
GTTGTGAGTACAAATTTTTTCTTGAAGTCTGGTGATCGAAG
>N_977
TTTTCTTGAAGTCTGGTGATCGAAGTATGGGATCGTTTGAA
>N_978
TTGAAATAAGGAGTTTTAACCTTTTGAATGCCTCAATATAT
>N_979
TTGAATGCCTCAATATATTCCGGGTTTTTACTATCTACTTT
>N_980
TTCCGGGTTTTTACTATCTACTTTTTTGTCCTTTTTAAGAC
>N_981
AAAAATGATTTTATCTCCTTCGGCTTAGTAGGAAGGGGGTA
>N_982
AGTAGGAAGGGGGTAATTTTCTATTGCTCGTAGTTTTTCCG
>N_983
TTCTATTGCTCGTAGTTTTTCCGGGTTAGGTCTTATACCTT
>N_984
TTTCCGGGTTAGGTCTTATACCTTCTGGAGAAACCATATGT
>N_985
CTTATACCTTCTGGAGAAACCATATGTCCTAAGAAATATGT
>N_986
CTCTAAGGAAGCTGAAAATACAATAATGTCGTCCAAGTATA
>N_987
GTATACTCGTAATGCCCTGTCTTAGTTGTGAAGGCTGTTTT
>N_988
TAGTAAAATAGTTGCAGCCTCCTAACTTGCTTAAGATTTCG
>N_989
TCCTAACTTGCTTAAGATTTCGTCCATATTTGGTATTGGGT
>N_990
AACGGTAGTCTATGGCTATTCTGTATTTCTTCTGTCCGGAG
>N_991
TGTCCGGAGATGTCTGGTTTCTTGGGTACTACTACAATGGG
>N_992
TGGTTTCTTGGGTACTACTACAATGGGGCTACAATAAGGGG
>N_993
GGCTACAATAAGGGGAATTGCTTTCTCGGATTATTCCCTGA
>N_994
ATCTAGTCCGGGTGCGTATCCGTAAGGCTTTCTGTATACTG
>N_995
AGGCTTTCTGTATACTGGGTCATTATGGGATGTTCTAATAG
>N_996
AATGTGAGCTGGTCTCCCTTCTTATATTGAAGGTCCTGGAA
>N_997
CCCTTCTTATATTGAAGGTCCTGGAATTCTTTTAGGAGGGT
>N_998
TTCTTCGGAATTTAAGTGGTCTAGCCTAAAGGAATTATTCT
>N_999
TGTATCTTGAATATGTATTTCTTCTGAAGGAAGGAAGGCAT
>N_1000
CGATCATTTCGTGCACGTGTCCGTATATTGTAACTGTACGG
>N_1001
CACGTGTCCGTATATTGTAACTGTACGGGGTCCGTAATTTA
>N_1002
TGTACGGGGTCCGTAATTTACTGATGTAGTTCCCTCGTCAA
>N_1003
CCTCGTCAAGTAATTGTCGTCCTAAAATCAAGTCGTATTTA
>N_1004
TTGTCGTCCTAAAATCAAGTCGTATTTAGTTGAAAAAGGAT
>N_1005
AAAAGGATATATCAAAAAATCGTATGGTTTAGGGAAAAGAT
>N_1006
TTTTTGGGTAACGTTACTTTCTTTTGTGCAATGAACTGGCC
>N_1007
TTTGAAAAAATTTTGAGTGGCCATATTTACTGTTGAGCCTG
>N_1008
GTTTAATAATTATGAATTGGCTTGTTCCGAGGCTTGGGGCC
>N_1009
GAGGCTTGGGGCCGAAAATTCTCAGCCGTTTGAGCTTCTGT
>N_1010
ATTCTCAGCCGTTTGAGCTTCTGTTATTAATTCCATAGGAG
>N_1011
TGAGCTTCTGTTATTAATTCCATAGGAGGTTCAGTTGGCTC
>N_1012
GCCATCTCTTGTATGCCAACCGGATGTTGTTGTGGGGGGTC
>N_1013
TGTTGTGGGGGGTCGTAAGGCATGTAATAAATCGGGATGTT
>N_1014
ATCGGGATGTTGTTGGGGGGCGGCCCGTAAGGCATGTAAAG
>N_1015
CCCGTAAGGCATGTAAAGATCGAAAGGATATTGGGGATGAT
>N_1016
TGGGGATGATTCCCGTAATGCATGTAAGGATTGAACTGTTG
>N_1017
GAACTGTTGATGAGTTTGGTCTAATTCTTCTTGGTAATGAG
>N_1018
TTCTTGGTAATGAGCCTCATCAAAACTCATACGTGATTGTC
>N_1019
TATTTAGTGCGTTTGAATAACTAAGTCCTGGTCGGTTCTGG
>N_1020
TAACTAAGTCCTGGTCGGTTCTGGTCAAATGTATGTTGACG
>N_1021
TCAAATGTATGTTGACGATTCAATGGTCTAGGTTGAGCTAT
>N_1022
ATTCAATGGTCTAGGTTGAGCTATAACAGATACGTTAGGTT
>N_1023
GTATATATGAAATTGGTTGGCGAATTGATTGCTACATGGCG
>N_1024
GGTTGGCGAATTGATTGCTACATGGCGTTGTATGATGGTTG
>N_1025
ATTCGGAATTTCGCATTTAACTATTCTTAACTGTATGTGAG
>N_1026
TTAGAATTAATGTTTCTATACTGGTTCGTATTAGTTGGTTA
>N_1027
GTTCGTATTAGTTGGTTATACAGGGTAGTTTCTGCAGTGTC
>N_1028
GGGTAGTTTCTGCAGTGTCGCTTTCTAAGTCTAACTTATTT
>N_1029
TATTTGTTAATATCTGCCGTCTACGTTCGGCTTCTTCTAAA
>N_1030
CGGCTTCTTCTAAAAATTCACGAACGTTACCTCGGAATTGG
>N_1031
TTACCTCGGAATTGGGTATTCCGGAAGTTCTCCAATAGTAG
>N_1032
TCCGTCCAGGTGGTGAGGTTCGTAACTCCTAGTGTGCGGAT
>N_1033
GGTTCGTAACTCCTAGTGTGCGGATGACCTCTCCCGCGATG
>N_1034
CGATGTTGCGCTCAATGTGTCCGAAGATGGTGAGCTTCTGC
>N_1035
GATGGTGAGCTTCTGCCGTTCGTCGGTCGTTTGATATAGTG
>N_1036
CTGATGAACGTATACAGGGTCTGTGGGTCCCCGTTGAATTG
>N_1037
TGAATCATGTTCGAGTCGGACAGTATTATTGGGCTTGGTGC
>N_1038
ATTCACTCCTATTGATTTTTCACTTATGTTACGTTTGAAGT
>N_1039
TACGTTTGAAGTCTATAACTCTCCTCTCTTGATAACACGTT
>N_1040
TAACTCTCCTCTCTTGATAACACGTTAAGATTTATTTCTTT
>N_1041
TTTTTTATTTTCCAGCAATTCACTTGTTCGGAGTAACCAAA
>N_1042
AAATTCTGGATTTATAGCTCCGGTAAATGTTGGAAGTTCAC
>N_1043
TCCGGTAAATGTTGGAAGTTCACTGTTGTTTAAACAGATGT
>N_1044
AACAGATGTGTCTCACTGTTCTTTTAAGTGTAGGCGTATTA
>N_1045
ACTGTTCTTTTAAGTGTAGGCGTATTAATGGTCAACACTTC
>N_1046
AATGGTCAACACTTCACTTTCACAGTAACACTACGTAAGTT
>N_1047
GTAAGTTCTTTGGCGGATAACACAGATTACAGGAATTAAAA
>N_1048
TTTTATATTTTCGCATCAAGCAATCTTTGAGTTATCCTACC
>N_1049
CCCTTTACGAATTAATTTAACCAAACCCACTTTTAAGAAAA
>N_1050
TGTAAATAAAAAAAGGATAACATGAAGAACTAAGGGAATTT
>N_1051
CTATCTACACATTCCATAATCTGTAAAAATACCTTTAAATA
>N_1052
TTAAATACCTGGAAAAATACCTTTGTATATCTTAGTTTCCC
>N_1053
TCTTAGTTTCCCTAGCACTGCTATTTTTTTGTATAAAAAAA
>N_1054
TTCATCTAACGATGAGCAAGCTAAACTAAGCAAAATTGAAA
>N_1055
CAATCATAAAACTAAGCATGCTTGCTCTGGTCGACCAATTT
>N_1056
GACAGAATTTGATATAGACACTGGATATAGAAAATGTCCTC
>N_1057
GATATAGAAAATGTCCTCTACAAAAGGAAAAATTGGAAAAC
>N_1058
ATTGGAAAACACATTTAAAACAAACGAAAATGTAGAAGAAA
>N_1059
CTCCGATCATTATAAAATTACAAATCGAAATGGAGCTACTC
>N_1060
ATGAAAAAGTTTAATAAAATCCAAATTCCACAGGAATCTGG
>N_1061
AATCCAAATTCCACAGGAATCTGGCGTACAATGATGAAGTT
>N_1062
GGCGTACAATGATGAAGTTACTTCTATTACTTTGGACGGCC
>N_1063
TAAACAACATTGACACCAATCACGGCTATCTCCTTTTCTCA
>N_1064
TACCATCAGCATTTGAACATCATTGCCTAAAAATATTTTGG
>N_1065
TTTGGTCATAAAATACAGAACAACACACACCGCATGAAATA
>N_1066
TAAACGGAATAACTATTTACCAAGAAAATAGACAGAAGCGT
>N_1067
AAAATTCCAATTTGTAATTTCATTCAAACCCCCCACAAAAG
>N_1068
TGCAGAATCGAAATCGAAAACCTTATCTTAAGTAAAAATTA
>N_1069
TATTTTACCTCGGAAATAGACTTAACACCGTTATGCGCACC
>N_1070
ATAGACTTAACACCGTTATGCGCACCACTGGATATAATTAA
>N_1071
GGATATAATTAAGATAAAGACGATACAACACAATGACGTTG
>N_1072
GACGTTGTAAAACTAATAAACAAAAAATAATGCCATATTTT
>N_1073
ATCCGTTACCATAGGTTTCTCTTTAAGGGAAGGGAAATTAT
>N_1074
GGGAAATTATGTAATTATGCCTTCCTCATAATTCACTTAAC
>N_1075
CTTCCTCATAATTCACTTAACAAAAGAGTGACCGCGGTAGT
>N_1076
ACTTAACAAAAGAGTGACCGCGGTAGTCCGCCGTATTGAAT
>N_1077
TTGAATCCTCGTTACATAAACAAACATTTCTCGATATTGCG
>N_1078
ACAAACATTTCTCGATATTGCGCATCCACTCATGCTGTAAC
>N_1079
ATATTGCGCATCCACTCATGCTGTAACCAAAACCCAGTCAC
>N_1080
CTGTAACCAAAACCCAGTCACTAGGCAGACACATAGCCACG
>N_1081
TTCTAGAGATATAGGCACAGCGCAAATTTGTTGACTCGTGT
>N_1082
TTGACTAATGTTGCTACACCCACTCTTTTTGAAAATTTTTT
>N_1083
CGATTTTCGAAAAAAATTTCCTACGCCCACTCTATCGCATT
>N_1084
ATTTCCTACGCCCACTCTATCGCATTTAAACATAATCTTCC
>N_1085
CGTTATTCCAACCAAAGGGTCAAAACCGCTTACGCAGCTCA
>N_1086
GCGCCCAATTCATATGAATACATAAGAGATCCTTTTTACGC
>N_1087
TAAGAGATCCTTTTTACGCTCTACATTATTATTAATTGGGT
>N_1088
TAATTGGGTTTGTATGTGTACTGCGACCCAGTCGGATCTAT
>N_1089
GTACTGCGACCCAGTCGGATCTATTGTACTACCCCTTCATG
>N_1090
TCGGATCTATTGTACTACCCCTTCATGACTCAAAGATCCCC
>N_1091
AAATGCCAGAATTTTATTTACATGCCCAGGAGTGTGTTCCT
>N_1092
GTGTTCCTCCTGATGGAAAGCACCATGCAGTCACATATATT
>N_1093
CACATATATTGTAATATGTGCAGAACTCTCCTCCTCCATGC
>N_1094
ATATGTGCAGAACTCTCCTCCTCCATGCAGCAGAAGGGACA
>N_1095
GCAGCAGAAGGGACAGAGTTCACTGTCTGCAATGCCAATCT
>N_1096
CTGTGAAGTCGGCAATGCCCCGTAAGAAGGGTTATCCCGTT
>N_1097
TGCCCCGTAAGAAGGGTTATCCCGTTAAAGAGTTCTCTGCC
>N_1098
TTCCCGGGATGTTGTTGTGTCTAGGGACCCACCTTATTGTG
>N_1099
TGTGAGTTTGTTGACAGCTCCTGTCCTCACTTCATTTACTA
>N_1100
ATGGCTGCTTGACTATCAGACAAAATAGCAATGTCCTTGCC
>N_1101
ATCAGACAAAATAGCAATGTCCTTGCCATGATAATTGCTGT
>N_1102
TTAAATAGCACAGACTTCAGCTTGAAAAATGCTGGCGTATC
>N_1103
GTATTTCAACCTGGGGGCTACAACCCCCAGCCCACTTCCTT
>N_1104
TGAGGGATCCGTCTGTATACCACTTCATTGTTTGTGGTTTC
>N_1105
GGTTTCATAGGGTGTACTTTCCCTTAGCAAAGGGATATCCC
>N_1106
TTCCCTTAGCAAAGGGATATCCCTTTTTAGTCTTTCAGCAT
>N_1107
CTATCACCCCAGGCTATTGCCCCATAGGTTAGTATGGGTCT
>N_1108
CTGACTACCATGAGGTACAGCCATCTTATTATGCGTGGTGA
>N_1109
AGTCATCCCAACATACTTAACTTCTTTGCTGGCCTCTATGC
>N_1110
CTTAACTTCTTTGCTGGCCTCTATGCGATATTCTGACAGGG
>N_1111
TTCATTCTCTGAAGCTTGTACCTATTTGTGAAAGAAATAAT
>N_1112
ATTTGTGAAAGAAATAATAGCAGGCGAGGACTTAGGCTCAG
>N_1113
TCCTTGCACCATTCGCTGGTCATATTGAGGCCCAGTTGAAT
>N_1114
GAGGCCCAGTTGAATGATGTCGCAGAGTGTTTCCTCATATT
>N_1115
GAGTGTTTCCTCATATTTACCTCCAGCTATTTTTTTTTTTT
>N_1116
CTAACAATAAGTGTTCAAATCTTAATCTAACTTAATTAACT
>N_1117
AATCTAACTTAATTAACTTTCACTTAGTGATAGTTTTTTTT
>N_1118
CTAATAAGTTTATTGCTGGGCTGGGAGGTCGTTGCGGTGCA
>N_1119
GCTGAATAATGTCTATGTTACTTCTGGATGCGTTGCCCCAC
>N_1120
GAAGAGCTTTGAACTCCAGACTAAGTGGAGAGCGAGCATTT
>N_1121
CGCCAAGTGAGCCGCCTGTCCAGATGAACACCCAGATATGT
>N_1122
TTATTGGGCATTTGGAGCGACTGAGTATCGCGGTATCATCA
>N_1123
GCTTGTATCGCATCTTATTGCAAACACTCTGTTATATAGGT
>N_1124
ATTCTAAGATGAGGGCTAATCCGAAGGAGTAGCATTTTTTC
>N_1125
CCATTTTTGAGGGAAGTATCCAAGCTTGGCGATTGCGTTGA
>N_1126
TGTGCTTTGTAATTGGTGATCTATTAGACTGCCAATCCCTT
>N_1127
TTTATCTAATACCAGCCGCTCGATTTCGCGATTAGTTTTGA
>N_1128
TGAAGCCTTTGCAGCCGAAACTAAAATGTTTTCAAGAGTTT
>N_1129
AATTGCAAAATCGATCAGGTCTGGGATTTTTCTTGGGTCTG
>N_1130
GTCTGGGATTTTTCTTGGGTCTGCTGGCCAGTATGTAGGCT
>N_1131
TTAAGTGGTGGTGTTTTATACGATTTCTGATGAGTATTCCA
>N_1132
ATAAAGTCTTTCATGCTTTGCTGTAGGGATAGCATCATAGC
>N_1133
AAGAAAAGTATGCATTGTTGCGTTGTAAAGAGAGCCGGCGA
>N_1134
ACGTCCGCGAATCTCGAATGCGAATCCACCTCCAGCTATAA
>N_1135
GAATGCGAATCCACCTCCAGCTATAATGACAATATCGTCAG
>N_1136
AGCAAGCTCCACAGGAGAGGCGAGACGACACCCCCTTGGGG
>N_1137
AGACGACACCCCCTTGGGGGCAACCCGTTGTGGTAGATAGT
>N_1138
TAGATAGTGTGGACGACTGTCCTCCTATAGTGGCTTTGGCT
>N_1139
CGACTGTCCTCCTATAGTGGCTTTGGCTTGCCAGTAGTGAC
>N_1140
TGGTTGTCGCATCTAGTCCTCTTCTTGCCAGGGATGCGTTG
>N_1141
TCTTGCCAGGGATGCGTTGACAGCATGGGATGTATTGTCTA
>N_1142
GAAGGCACATAACGCCACTTCTTTATGAGTCAGTGAATCCT
>N_1143
TCTTTATGAGTCAGTGAATCCTCAATAAGGGTTTTCAGGAA
>N_1144
AGTAGTATGTCTCAGTGAATCAGTGAATGCCTCCTAAAGCT
>N_1145
GGTACTACGAGCTGACTTTACATTTACATAGCTGACTCTTG
>N_1146
TACATAGCTGACTCTTGGCACGATTTATTTTCGGCTGATTA
>N_1147
ATTTATTTTCGGCTGATTACCAGCCTGCTTGAGTTGTGGGC
>N_1148
ATTTGGATTTAGCGATCCAGCCCTGTTCGACAAAATTTTTT
>N_1149
GCTTTGTTTTGGTTATTGTCCTTTTCCGCTTTCAAGAGTCG
>N_1150
TGCTTTCGTTGTTGTTGGTACACCGGAATTGTACACCGCTA
>N_1151
CCGGAATTGTACACCGCTATCGGTATTGAGCATAGAGTTGA
>N_1152
TGCAGTAGATATCGTGATTGCTGTACTGGTAGCTAAAGAAA
>N_1153
GGGAGAGCTTGAGAGAGACGCTCTCAGTGCGTTCGGGTTCA
>N_1154
CAGTGCGTTCGGGTTCATTTCGTGAAGTCATAAGCATTGGT
>N_1155
AAGTCATAAGCATTGGTGAGCAAGACCGCGATCGTTTGCAT
>N_1156
CCGCGATCGTTTGCATTCTGCAGGTGTTGCAGGTCGTTGAT
>N_1157
TGATCGGGTGGATGATTTGGCACACGCGGGCGTCTGACACG
>N_1158
TGGCACACGCGGGCGTCTGACACGACGGTGAAGTATGCATT
>N_1159
TGACACGACGGTGAAGTATGCATTGTTCCGCTGCGAAGAGA
>N_1160
TTTTACTTTATTATTCCATACATAAAAAATTTTGTAGTATA
>N_1161
TAAAAAATTTTGTAGTATAGCAATTTAACATTGCCAATAGC
>N_1162
TAAAGTGATTTTATACGGAGCTCAATCAAAACAAGTCTCTT
>N_1163
TCTCTTAACATGAAGATCCACAGTGGTGTGTAATAATATTA
>N_1164
TTTTTTGGGTTCTACTAGGACTGGCGAATTATAAGGGTCAT
>N_1165
ATTTATTTCTCCTCGAATATCGGTTCAAAAAGGAAGATGCA
>N_1166
TCCCCCTGAAGTCCAATGCACTGTATAAATGCTAGAATTTT
>N_1167
TTTTTCCCGAGGAGTCTGTTCCTCTTGATGGCAATGGCTGT
>N_1168
GTTCCTCTTGATGGCAATGGCTGTGAAGCCGGCAATGCCCC
>N_1169
TTCCCGTGTGTCATTTAGGTCTTGAACCTTTTATGGTTATA
>N_1170
GAACCTTTTATGGTTATATTCACGGAGGAGAATCTTAAACT
>N_1171
ACTTTAGTAAGCTCAGTACTCTGTGGTGACCAACACCTCAG
>N_1172
GTTGACAGCTCCTAGTTTTTCTAGGGCTGTCCTTACTTCAT
>N_1173
CACGATAGTTCCTTTACAGACTAAACTCCGCACAGCGTCCA
>N_1174
GGTGTATCGGCCCATTGATTCGTGGTATTTTAACCTGGGCC
>N_1175
GTTTCGTGGGGTGTACTTTCCCCAGGGATGCCCAACTGTTT
>N_1176
TGCTGAAGTTCTGAGCGAACCTATGCTCAACTGGCATTCCA
>N_1177
TTAGGCTTTCAGCATCCTTACTTGTGAGGTTGCAGGTTTTT
>N_1178
CCTGTCATGCATATGCAGGTCATTCTCTGCAGCTTATGGAG
>N_1179
GGTATAGCCATCTTATTATGCGTGGTGAGGTTCTACACATG
>N_1180
GGTTCTACACATGTAAAGTGCTCTGGCGCACTTATCAATTG
>N_1181
TATCGTCAGCATAGCCTTGGCAAAGTATACCCCTGCGGGTC
>N_1182
CAAAGTATACCCCTGCGGGTCAGTCTGTCCAGCAACTCGTC
>N_1183
GGCCATGGCTCGCCTAGATGCCTGTAGTGATTTGATCCATC
>N_1184
GATGCCTGTAGTGATTTGATCCATCTGAGAGGTATTGCCGA
>N_1185
GCCGAAAGCACCCTGTATGTCTAAGAAGGTACATTAAGCCA
>N_1186
CTGCCCGCCCTGTAGGCATGCAGCGTCCGTTGGAGCGGATG
>N_1187
GTCCGTTGGAGCGGATGCTCCACAAGCAGAGTGCTTCTAAT
>N_1188
GATGCTCCACAAGCAGAGTGCTTCTAATGCTGACATCCACT
>N_1189
GCTGACATCCACTAGCTTTTCCAACGTTTTTAGCAAAAACG
>N_1190
AGCTTTTCCAACGTTTTTAGCAAAAACGATGTCAAGCTGAT
>N_1191
GTCAAGCTGATGGGTCTAAACGACTTCGGATCAGTGATGTC
>N_1192
GACTTCGGATCAGTGATGTCCTTCTTTCAGAATGAAGACCA
>N_1193
CAGTATTTTCCTGATCGGTGCTGCGAGATGACTTAGCACTC
>N_1194
GGACCAGGAGATTTGTAGGTCTGGAATGTACCTATTGCCCA
>N_1195
CGTTGTTACTATTGATTTTGCTTTGGCCCAATCAGAAGTAC
>N_1196
TTGCGAGTAGTAGCTCTGTGCAGTCTAGCGCCTTCACATGT
>N_1197
TCTCCAATTGGTCGATCCACCATGGAGCATCTTTATCTCTC
>N_1198
CATGGAGCATCTTTATCTCTCTTGGCTCGGCCAAGGGAGCA
>N_1199
TTCTACGTTGGCCTCCAGTTCTAGAGGGGTAGGGAGTTTCC
>N_1200
GCTACATTCTAGATTTAGCCCTGTGTTAAAACGAATTATTC
>N_1201
CTCTTTGGTTCACGTCACTGCTGCCCCATATCACGTGATGT
>N_1202
ACAGTCTTTTTGGTTGCTCCCACATCTTCTATTACGATCAG
>N_1203
ATCTTCTATTACGATCAGTTCACAATCCCGCGTGCGAAATT
>N_1204
GCATTGGCCCGATGGATGTTCACCTGAGCTATCCCTGTACT
>N_1205
ATCACCAACCGCCGGTAACGCTTCTTCCTTACTCAGCAGGT
>N_1206
TCTAGTTCCATGCCTAGCTCCTGAGAGGATACCGGGGTCTG
>N_1207
CGCATCGAGATCCTCATCATCCGCCAGATCCTCGGTGGATT
>N_1208
CGCCAGATCCTCGGTGGATTCGGAGACTTTATTGGGCTTCT
>N_1209
TGGTGGATTTTGAGGAGTCTCAACCCGTCTTATGCCGGCTT
>N_1210
ATTCTCATTTTTGATCAATTCCATGATCCACTTTGTTGTCT
>N_1211
GTGATGTTTATTTGAAGAATCCAGAGGATTGTGTGGGCAGA
>N_1212
GGCAGAAGTTTTTGTTATTTCAGGCGGCTCGCCAAGTGATC
>N_1213
AGGGGACGTGGACGTTGGCTCGCCACAGAGTCTAGAGTTTG
>N_1214
CACAGAGTCTAGAGTTTGGACTTCGTAAATGACAGCTAAGC
>N_1215
TTGGACTTCGTAAATGACAGCTAAGCTTAATCGAAGGGCTC
>N_1216
AGCTAAGCTTAATCGAAGGGCTCTCGATCTTTGATTACATT
>N_1217
TGTGGGTGTAGAATGAATATCACTTTTTACTTTTCCCTGAA
>N_1218
AAACGCTGCCGGTAAAAGGACTATGGCGACAACGCACAGAA
>N_1219
GGTAATCCACTATCAGGTGACCCACCCTGAAGTGGATTCCT
>N_1220
TTCCTCCAAAGTGGATTCCTCCAAAAGGTTCTAACGACTTT
>N_1221
ATTCCTCCAAAAGGTTCTAACGACTTTGGGGTACCTCTCTG
>N_1222
CTCTTCTCCACCTTCTACCTCTTAGTCGTTTCCGTCGAAGG
>N_1223
CAGCCCCTTACGGTTAGGGACCCTGGCTGACCAAGTTGCGG
>N_1224
AGCCCGTCCCGCTTGGCCGGCTTGGACCACAGATAAAAATA
>N_1225
CCCCAATCTTTTCAATAATACCATATACAGATAGTGATCAA
>N_1226
TTCAATAACTCAAAAACTCACAGGAAATTCGAAATCAGTTA
>N_1227
GAACCTAATGTAATAATAACCTGGAACTTACCAAAAACCAT
>N_1228
GGAACTTACCAAAAACCATACTTAACCAAAATTGCATAAAT
>N_1229
ATAATAATAGAGGGAGATAACATAATATCATGACATAACAT
>N_1230
TCAAATACAATGTTAGATTACAAACAAACCGTTTATGTCAA
>N_1231
TATAACAAATTATTTAGAAGCTCTTTCTTATATACAAGCTA
>N_1232
TATAAATATAAAATATATACCCAAGAAAATTATAACAAAGT
>N_1233
AAGAAAATTATAACAAAGTTCAAAAAACAAGCCCCCACTCC
>N_1234
AAAGTTCAAAAAACAAGCCCCCACTCCTATCGAACCACCAA
>N_1235
CCCCCACTCCTATCGAACCACCAAATATTGTAAACAATGAT
>N_1236
TTTGTATCCTAAATTATCCGCCTAAAGACGGGCTAATTTTT
>N_1237
AAGAAGGATATGGTCCATAGCATAACACTTGACTACATATA
>N_1238
ATAACACTTGACTACATATACTTACACACATGCATGTGCAT
>N_1239
ATTCAATTATTCCATAAGAACCCCTATTTTGGTGATAATAA
>N_1240
CCAGCTTGCCCCAATGTAAACATTAATATCCGCTACCGAAT
>N_1241
ATTAATATCCGCTACCGAATCCGTTATTCCCACCAAAGGGT
>N_1242
ATAAGCCTCTTTACGCTCTACATATAAAGAAGAAAATAAGT
>N_1243
ATAAAGAAGAAAATAAGTCTCAACCAAAGGTTTGCTAATCG
>N_1244
GCTAATCGTTCGCTTCGCAACTTAGAATTAGATTTAATTCC
>N_1245
ACTTAGAATTAGATTTAATTCCTTCGCTCTACGAATAAGAC
>N_1246
CCTTCGCTCTACGAATAAGACGTGAATTGTCTCCCCTTCCA
>N_1247
AATAAGACGTGAATTGTCTCCCCTTCCACACATGTACTTTT
>N_1248
CTTCCACACATGTACTTTTACTTGAGTAAAGATAATATTTT
>N_1249
ATAATATTTTACGCCGTTTTCCGCAAGCCGGTGGCTTCACA
>N_1250
TTTCCGCAAGCCGGTGGCTTCACAATAAAATCACGACGGAG
>N_1251
AATCACGACGGAGTAACTTCCAAAAACTCTTTATTGAGCAG
>N_1252
AAACTCTTTATTGAGCAGAGCAAGTGCTGCTGCTTATGAGG
>N_1253
CTTATGAGGGTAGAAAAGAACTGAATACACAAATGCAAGAA
>N_1254
CATTGTTGCGTTTTCATATTCGTAGCGGCCACGCAAATAAG
>N_1255
GTAGCGGCCACGCAAATAAGCTGTGTCTGCCGGCTACGTAA
>N_1256
TGCCGGCTACGTAACGACATCCGGTCTAATGCTTACGTTGC
>N_1257
ATGCTTACGTTGCAGAATGTCGTTGTTGCCGTATACCACAC
>N_1258
TTGTTGCCGTATACCACACGCTCGCCATAGCGAAGTTAACT
>N_1259
GCTCGCCATAGCGAAGTTAACTTAAGTAAACTATTCCCCCT
>N_1260
TAACTTAAGTAAACTATTCCCCCTCAAGGTAGCCGCCCGCG
>N_1261
CTATTCCCCCTCAAGGTAGCCGCCCGCGGCCGACTTTAACT
>N_1262
GCCCGCGGCCGACTTTAACTCAGCGATTGCCACGTCCATCG
>N_1263
GATCGTCTCTGAGTTACGTTCATTCAGGCGATGAAGTTACG
>N_1264
GATACTGACCTTTGGTGGGACGTGACGGTCAGCAGGGGGAA
>N_1265
TTGGACCCCGTTCTGATTGACGTACAGGGTTCCGTTGATGA
>N_1266
GATGATGACGATCCCCTCATCTACATAGATGATGGGATCCA
>N_1267
GTGCCGCGCCGCCTGCGGAGCCGAGATTTCAGAGCCGTCGT
>N_1268
GCAGTGTGCCGCGCCGCCTGCATGAAGTTCTTTTGTGTATA
>N_1269
GAAGTTCTTTTGTGTATAAGCTGCCTGGTGATAGCCGGCAG
>N_1270
TGATAGCCGGCAGAAGGTGGCGCTGGTTGATGCGATGCGGT
>N_1271
ATCTCATTGTTGTAACTCTGCTATACTGCCAACGTCTAAAC
>N_1272
GATGTGAAAAATAACAGAAGCGGCCCTTCCCAGTGCAAGGA
>N_1273
ATATCTTCGTTTCTAATATACCCTTCGGCTTTTGTGAATAT
>N_1274
TTAGCTGTAAGTGGGATTTACTGGCAGTTCCCCAGAGTTCT
>N_1275
ATTGTTAATTACACGATGAACATGTTGGACAGTCGAGTGCT
>N_1276
TAGTTCATTAAGAATTTTTCCTCTGATTAAATCATATCCGG
>N_1277
TCACCCATTTGTTGTCGTTTCTTTTTATATAAAAGCGGGAG
>N_1278
TGCTGCATATATGATGTTGTCATTTAAATATGCTACTGTAG
>N_1279
TTTATTTCCATGTTCTGTTCCAAAATGTCGCGAAACATGTT
>N_1280
GCACCCCTTGTGTGTGAGGTCGATATAGCAGTAGCCTTTGT
>N_1281
TGAGGTCGATATAGCAGTAGCCTTTGTGTAGTCCTTTTTGA
>N_1282
TCCTTTTTGAATAAATCGAGCTCTATGCACTTGATGCTTTT
>N_1283
TTTAATTATTACTGCAGTGCCACTAGTTTTTTTACATAAGG
>N_1284
ATGGCGTGAAAATCCGTTAGCATTCCAGATGGCGATTGTCG
>N_1285
GATGGCGATTGTCGTTTAGTCGTTTATTTGTCAAGTTTAGA
>N_1286
GTTTTTATTTAAGACTTCGGCATCTTTAAGCTTACTACATT
>N_1287
GTGGTTTTCAATTCATAGTGCACATTTAATGCTTGTTCTGT
>N_1288
GAGGAAGTGTTCGCTTTGGTCGCGGTGGCTGAAATATTACT
>N_1289
AGTTCAATGGAGAATAAAGGCAATGGTTGTTTGGAGCCGTA
>N_1290
TTTTAGTTCATATCGTGTTTCTTCCAATGAATTTAAAGCAG
>N_1291
ATTTAAAGCAGTAGCTAGTGCGTATATGTTTTTAACATTTT
>N_1292
CTTGAGTTTGGCTAGGGTAGCCAGTACTCTTTGAGTGTAGG
>N_1293
GAGACTGATTGTATCGGTGACGTTTTAAATTTTGTTGGTTT
>N_1294
TAATATTCGCTGAAGAAGAGCATATCGGCTTTGAAGCAAAG
>N_1295
GAGAGCGTAACTGCTGTGAGCGAGAGAGTTGAGAGTGTGTT
>N_1296
GAGTGTGTTTATTGGTATAGCGGAAGTTGTTCTTAGTGCAC
>N_1297
GCTGAGAGTAATTGTTGGGTCTCTTCAATTCTATGAGCAAG
>N_1298
GGTCTCTTCAATTCTATGAGCAAGATCGCGCTCTTCCATCA
>N_1299
ATGAGCAAGATCGCGCTCTTCCATCACTTTAAGGGTGTAAG
>N_1300
TTATCTTTAACATTCTTTAACATTTATCTTAACTTTAACAT
>N_1301
GAGTAACGAGTATAAATGCCCAATAATTTTTAAAAAAATTT
>N_1302
GCAAAAAGTTTCTTGGCATACCGATAGAATTTTAAACCTAA
>N_1303
AAAAAAATCCGAAAAATCATCAAAAATGCGTGCGTAATTTA
>N_1304
GGGTAGCTTTGGGAGGTTTTCGGGCGTTAGAGTGGGCGAGG
>N_1305
CAAAATTATAAAAAAATAGACCAAAGATTTTAAATATGTGG
>N_1306
ACTACACACACATTTTTGAACATTTTTGGGAATTTTTTTTT
>N_1307
TTTATTAGGCTTATAAATTTCTGTCCACCCACATATTTGAA
>N_1308
TATTGTTGGACATTTTTTTTCAATTTTAATACTCTGATAAT
>N_1309
GAACTGCGCGAGAGTGCATACATATGGAAAAAGAATTCTTA
>N_1310
GGAAAAAGAATTCTTATGTACTACGTGATTATGTGCCTGCC
>N_1311
ATGTACTACGTGATTATGTGCCTGCCTAGTGGCTGGGTTTT
>N_1312
GTTTATTAGTTTCACAACGTCATTGTGTTTTATCGTCTTTA
>N_1313
ACGTCATTGTGTTTTATCGTCTTTATCTCAATTACATCCAA
>N_1314
TATCGTCTTTATCTCAATTACATCCAATGGTGCGTATAAGC
>N_1315
AATTCAAGTGTATATCTACTCTAAGACGTTGCGCCAACTAC
>N_1316
ACTCTAAGACGTTGCGCCAACTACATCAAGCTACTTGACCT
>N_1317
ATCAAGCTACTTGACCTTCCCCTCCCTAAGCCCAGGAGGCC
>N_1318
CCCTCCCTAAGCCCAGGAGGCCCTTCAAATCGCCAGCACTT
>N_1319
ACTTTGGGGTTCCAAACATACATGTCGCTTAGAATACCAAA
>N_1320
AAAAACGGTTTATGAGCGCACAAGAATATCTTAGTGTGAAA
>N_1321
GAATATCTTAGTGTGAAAAACTGGATCTACACCGATGGTTC
>N_1322
CTGTAACCGTAAAATAATTTCAGGAGGTAGGCTTCCGTCAT
>N_1323
TAATTTCAGGAGGTAGGCTTCCGTCATACAACTCGCCATTC
>N_1324
TTCTCAAAGCATGGCCAATTCGCTTCCAAAAACGCTGGTAA
>N_1325
AACGCTGGTAAATCTGTTATCTGCACAGACAGCCTCTCCTC
>N_1326
GCACAGACAGCCTCTCCTCTCTTTCCGCTACACGCAACTGG
>N_1327
TCTCTTTCCGCTACACGCAACTGGAACCATAATGACCCCAC
>N_1328
GAACCATAATGACCCCACAACACAAGAAGTTAGACACATTC
>N_1329
CACAAGAAGTTAGACACATTCTAAGTTCTCATCCAACAAAA
>N_1330
AAATTACCTTACTCTGGGTTCCCAGCCATAAAGGTATCCAT
>N_1331
GTTCCCAGCCATAAAGGTATCCATGGGAATGAACTTGCTGA
>N_1332
CATGGGAATGAACTTGCTGACAAAGCCGCCCAAGAGATGAG
>N_1333
AAGCCGCCCAAGAGATGAGGCTTACACCATCAACCCTTTTC
>N_1334
GATGAGGCTTACACCATCAACCCTTTTCACTCCGTTTAACC
>N_1335
ACCCTTTTCACTCCGTTTAACCCCAAGGATCTCCAAAGTCG
>N_1336
TATACCTCAAAGAAAAGAAACTCTCCGAATGGGCACTCTTC
>N_1337
GAATGGGCACTCTTCATACACAGGTACCAGTCTATAAATCC
>N_1338
ATGTTCAAGCCACCAACGAACGTACATAAACGGGAATGCGC
>N_1339
GGGAATGCGCGACCTTCATCCGTCTACGCATCGGGCACACC
>N_1340
ACACCCAATCCACACATCAACACTTACTTATGAGAACGGCG
>N_1341
TACTTATGAGAACGGCGCTACCAACATGCCAACTATGCGGG
>N_1342
CTACCAACATGCCAACTATGCGGGGACAAGCCCACCGTTGA
>N_1343
CGCCTGCAGTCAATTGCACTCAATTAGATCTCAATTATTTG
>N_1344
GAATTGTTTAAGTAACCCATCCTGTGAAAATATCTCAAAAA
>N_1345
CCCATCCTGTGAAAATATCTCAAAAATTTACAAATTTGTCC
>N_1346
TTATTATATAAAGCAGTTAACCCATAAGTCTCGAGTCGAAG
>N_1347
TTAACCCATAAGTCTCGAGTCGAAGGCCCCCGTAGATAGTA
>N_1348
GAAGGCCCCCGTAGATAGTACTCATTAAATTTAATTAGATT
>N_1349
TAATAAAAATAGAGACTTTCCCCTATAAGAGCGATATGACA
>N_1350
CCCCTATAAGAGCGATATGACAGCGTGATCCAGGAGTATCT
>N_1351
ACAGCGTGATCCAGGAGTATCTAGATCAAGGTCATGTGAAA
>N_1352
ATCTGATCCTGATAACCTTTCCTCCAAAATAAATTTGAAAT
>N_1353
TTTCGCGTTCTGTGATTGGTCGGGTATCATCCTGAGGTAAT
>N_1354
GGGTATCATCCTGAGGTAATCATAGAGCATCGCGGATTCTG
>N_1355
GAGCATCGCGGATTCTGTGACGTGTCTCAGAAAGATTGGGG
>N_1356
GAAATATCTTGACTCGTCTGCTGCCAAAAAATAAGGGTTGC
>N_1357
GCCAAAAAATAAGGGTTGCTCTGGTGAAAACCATATTCCTT
>N_1358
TGGTGAAAACCATATTCCTTCCCCAGCTAGAGCTCTGTGGT
>N_1359
AAATGGTGACAGCAATCCTTCTGCATATGCCAACCGCCAGT
>N_1360
ATCCTTCTGCATATGCCAACCGCCAGTTCCAGATATCGACT
>N_1361
CGACTGCTGGACATATTCCACTATTGTTTTAAGCTGGTTTC
>N_1362
TTTTAAGCTGGTTTCGAAAGCTTTATAAATATATTTTTTTA
>N_1363
TTTTAAATAAAATTTTATAACTAGGCATTGTCAATAGACTT
>N_1364
ACTTCAGTACCTTTCCCTCCCTACATGGTCTCAACTTTTTT
>N_1365
CCCTCCCTACATGGTCTCAACTTTTTTACTGGTGACGATTG
>N_1366
GTTTTTATTTGACATGTTTCCATGAATGTTATTATCGACAC
>N_1367
TTAAGATGCAATAATATGATCGAGATCCAAATCTTTCGCTT
>N_1368
TCCAAATCTTTCGCTTACAACTGCCTGAGTCCAACCTACCT
>N_1369
CTCCGCTTGGCCATTAGTTGCTGGATGACCAGGCGATGTCA
>N_1370
AATTCATCAGACGTGTATTGCCATCCGTTATCGGAAACTAA
>N_1371
TACCAACTAAACCATTTCTACGGAACAATTCTCGTAATTTA
>N_1372
AGATATTGTGAATGTAAAGTCTTTTGTGTTGAAAACCTCAA
>N_1373
AAAGTCTTTTGTGTTGAAAACCTCAACCCATTTGGAATATG
>N_1374
TTTAATTGGCCCTGCAAAATCTACATGGATTCTGCTCCAAA
>N_1375
AATCTACATGGATTCTGCTCCAAACTACAATTGTCCATTTG
>N_1376
TTCCAAGGAATTAATGAAGACTTTTCTGGGCTTGTTGCTCC
>N_1377
CTTTTCTGGGCTTGTTGCTCCTGGCAAGGAATACATTTTTT
>N_1378
TTTAATAAACTTTTCAATTTCTAAGTCCATATTTGGCCACC
>N_1379
ATTTCTAAGTCCATATTTGGCCACCATACGTATGAGCGAGT
>N_1380
TTGGCCACCATACGTATGAGCGAGTTTTCACTATACCAAGA
>N_1381
CCTAAGTTTAAGGATAATGACACGATGACCCCACATTATAC
>N_1382
GTCATATTCTACAGACAATTCATTGGCCTTATTGATAAAGC
>N_1383
AACTTTTGACACGATCGAATCAGATCGTGTTTCGCGAGCAA
>N_1384
CGAGCAATACTCATGAAATTCAATTTGTATGAACTGTTTAA
>N_1385
TCTTGACCAGCTATTTGCTTCATTCGACAAACCTTTAATGT
>N_1386
CGACAAACCTTTAATGTTTTCAATTAAGAATTGAAACCCCA
>N_1387
ATTAAGAATTGAAACCCCATCTTTGCAATCGTCCAGGTGCC
>N_1388
CTTTGCAATCGTCCAGGTGCCATAAGTGGCAATCCTTTCTT
>N_1389
GTGGCAATCCTTTCTTATCTCCAAATATACCTAACAGAGGC
>N_1390
ACCTAACAGAGGCTTGTGAACAGTTTTCAAAAAAAATTTTA
>N_1391
GGTATATACAATAGCAAGAGCTTCTTTATCAAATGTGCTGT
>N_1392
GCAATAATTTATACAACGGACTCGTTATCTGTGTAAAATTA
>N_1393
GGTGTTGATGACACAGCTGTCTTTGTTTTTGCTCAGACCTT
>N_1394
GGTCTTCAACCTTCGAAGCACATTTTTTTAAGTTTATTATA
>N_1395
TTATTATATCTTCCTGCAAACTAGCTCCAGTCACAGTAATA
>N_1396
TCCAGTCACAGTAATATCATCTTGATAAACTACTATGCCTT
>N_1397
TGATAAACTACTATGCCTTGCATGCCTTGAAACAAACATTG
>N_1398
CAAACATTGCAATCGCTTTACTTTTAAAAGACCAATGTGTG
>N_1399
AAAAGACCAATGTGTGTGCTCCAAGTACATCATAGTTGAGA
>N_1400
TCATAGTTGAGATTCTTCATCTAAGTGTAGTTGATTATGTG
>N_1401
GTAGTTGATTATGTGCGTTGCTTATATCAAGCTTTGTATGT
>N_1402
AAGTGCTGAAAATATGTCGTCTGTTCTCGGTAATTGGTACC
>N_1403
TCACCACATTTTCTAATCACCTCACCATCGGGTTTTGAAAT
>N_1404
ACCGTCAACGGGCTCTGAAACACCTAAGTCAATTAAATCTT
>N_1405
AACACCTAAGTCAATTAAATCTTTTAGCTTTTGTCCAATTT
>N_1406
TTAAATCTTTTAGCTTTTGTCCAATTTTATCTTTCGATGCT
>N_1407
TCCAATTTTATCTTTCGATGCTAGTGGTAACTGCCTTGGCT
>N_1408
GCTAGTGGTAACTGCCTTGGCTTGAAAAATATTGGTTTAGA
>N_1409
ATCCTCTAAATGCAATGTTACTTTACTTGCGTTAAATGAAC
>N_1410
GTGCCTACCGATTAGTCGCTCCATCTTGGGATAAGCCGAAC
>N_1411
GGGATAAGCCGAACTTGTTGCATATAGTGTGATTATAAGTG
>N_1412
GATTATAAGTGGTAGGTGGTCGGAGCTGAGCTCAGCAACGG
>N_1413
ATCGATATAGCCTGGGGAGCCTATACTGCCTATAGGACTCA
>N_1414
ACTGCCTATAGGACTCAAATCCAAATATTTTTTTCCGAAAA
>N_1415
TCAAATCCAAATATTTTTTTCCGAAAATTCATTTTTAATTT
>N_1416
TTTAATTTGTTCTGTAACTACTGAGCGAACAATAGTTCACA
>N_1417
CTACTGAGCGAACAATAGTTCACATTTATGCTGTTTACCTG
>N_1418
TTAAAGGCTCTTAAAAATGTCATACCAAGCAAAGCTGGACT
>N_1419
GTATTTGTAACTACGACTATCATTTGTTTTTTATGCCTCCA
>N_1420
AACAATTTCGATAGTGTCACCATTATAATTTACAAACGGCA
>N_1421
CAAACGGCACTTTACATTTTCTTAGTGTCCGCTTCATAATT
>N_1422
TTTTCATATGTATGTATATACTTGTGGGAATTAGAGTGGTG
>N_1423
GTTGCCAAGAGCGGTTGTTCCTAAATCTAATAATAAATATC
>N_1424
ATTTGTTACACTTATAAGCGCTACTACTTGTTTAATAAAAA
>N_1425
TTTAATAAAAACTACATAAGCGAAGAACTACAAATTGGGGG
>N_1426
AGAACTACAAATTGGGGGCTCGTCCGAGAAAAGCTTAAGTG
>N_1427
CAGTGAACGGTAAAATAGAACCGTTGCATGATCGACGCTGG
>N_1428
GTTGCATGATCGACGCTGGACCAAACGCGAGCAACAGAATA
>N_1429
AAGTTTCAAGAGTCGGCCAACCAAAGTTGCTGCCTAAATTA
>N_1430
CGGCCAACCAAAGTTGCTGCCTAAATTAACAGAAGCATAAC
>N_1431
TAACAGAAGCATAACTGGTGCATACTGTAATGAGTCGCCCT
>N_1432
ATACTGTAATGAGTCGCCCTCAATAATATAGTCTTTTGGGT
>N_1433
CTTTTGGGTTTTTATTGCAGCCGTCAGGCTGACTGAGGTTT
>N_1434
TTTAGTTGGGCAGAAATAGCCTAAATATCTTTCGTCTTAGG
>N_1435
TTTCGTCTTAGGCTAAGCTGCGTAGCTGCGCTGCCGGATAC
>N_1436
ATATATCTTATATATCTAGGCTTATCGATAGGTCGAACTAT
>N_1437
TATCGATAGGTCGAACTATGCAATTATGTATTATGCATTTA
>N_1438
CTTTGTAGCCTTCAAGTGGACGATCATGTTACATCCGCCCT
>N_1439
TGCATAAACATAAATATAAACATAGCAACAAAGTGCTGCTA
>N_1440
GCACATACTACATCTCCATCCTTTTGAAAAATAACGTAACG
>N_1441
TAGTAAGTAGCGTAATATTGCTATTATCTCCTATGCTTTCT
>N_1442
TACCTCATTTCTTAATAAAACTTTATCTCCTTCTTCTAACT
>N_1443
ACTTTTAAGTCATAATTTTCCTTATTTTTCTCTGTATGTGC
>N_1444
TCTTGCTCGAGCATATGCTACTTTTAACCGATATTTACTCT
>N_1445
GGTCGTGTTGAAGCAATAGACGAAATATTGAAGCCATACGT
>N_1446
TACGTCCCAATCGGTTTTGTCCACCGATATATAGGATCGTA
>N_1447
ACTTCTTTCTACCACTCCAACTGTCTGGTGGTGATGAGCTG
>N_1448
TTGAATTCTTATACTCTGTTCCCATGTCAGTTATGAACGTC
>N_1449
GATAAAAGATTCAAATATAGCTTTTGCGACTGTCTTTGCGC
>N_1450
GAGTGACTGGGTACTCGTTACCATTTTCTGACTTAGGTAGT
>N_1451
AGGTAGTGGACCAATTGTGTCCACGACAACTCTATCGAAAG
>N_1452
TTTTGTAATGCCTGTATGACCTCCTTGTATTGGATCATCAT
>N_1453
TTTTCATTATTTATTTGGGTCACCGGGTTAAGTAGCGCTAC
>N_1454
CACCGGGTTAAGTAGCGCTACTTTTAAATTCTTTAATATTT
>N_1455
TTTAAATAAACCTATCGTGTCATTCAATTGCAGTGTCACTA
>N_1456
AGTGTCACTACTTTTCGTACCTCGTCATTTGTTATGACTAC
>N_1457
TCTTGTAGTGACTCTTATTTCCAGTTTTTTCCTTTAGCTCT
>N_1458
TTAGCTCTTTGATGGTTATTCTTGATAACGCATCAGCTACA
>N_1459
CCTCTAATTCAAGCCTTATTCTTGTTAATTTAGAACTGGGG
>N_1460
AATGTATGGTTTAAAATGTACTATTGCCCAACGAATTGCTG
>N_1461
AAACGCTTGCTTGCTCGCATCTGTTATTATACGTCTGTAGT
>N_1462
ACGTCTAGCGCTGTCCGTATCATGTGGAACTGGGTAGTTCT
>N_1463
CCTAGAAAGGTGACTTCATGCATGAAAAATTAACATTTTTC
>N_1464
ACTTCAGTGAGGTTTTTAAGCATATGTTTTTCGAAACATCC
>N_1465
ATTCCGGAGAATGCTATAGTCATCATTCTTTGGAATGAATT
>N_1466
TCGATTTGATGAAAACCTGACATTAAGTCAAGGCAGGAAAA
>N_1467
AATTTGGCGATAGTCTATTACTAATCTCCATTTCTTTTTAT
>N_1468
TATAATTTTTTGTGTATCATCTTTTAATCTCAACTGTTGTT
>N_1469
GTTTCTAATTGTGATTTAAACGATTCGGGGAAATTTTTCCT
>N_1470
TGGAATTAAAATGTTATCATCTTTTGATGATACTATTAATC
>N_1471
TCACACGGTATGGGAATTTTCTGTTGGCTTATGCCTTGAAT
>N_1472
AATATTAGAATAGATATCTGCACCTGTATCAAGAAGAAAAA
>N_1473
GAAGAAAAACAAGTTTTACACCTGTTTCGGCATGAATGAAT
>N_1474
TTCCCTGATCTTGGATTACTCGTACATTGGCAGTATTTCGG
>N_1475
CTCTGTTTCCATTATTGCGGCCTCTATTATAGCCATTATAG
>N_1476
ATTGCGGCCTCTATTATAGCCATTATAGCGGTTATTATTTC
>N_1477
GGTAACCGTTATTATAGTTGCCTCTATTACCATTGTTAAAG
>N_1478
ATTACCATTGTTAAAGAAGCCTCTACCTCGGTTACCACCTC
>N_1479
TCGGTTACCACCTCTATTGGCATTGCTGTATCATCTGTTAG
>N_1480
TGCTGTATCATCTGTTAGATCTGTTACCCCTAAAGTACATC
>N_1481
ACTTAGGAAAGTGGCATGTTCTAGAGGTATACCCTCATCGA
>N_1482
ACCCTCATCGATAAAGGAAGCTTCTAACAGCTTTCTCAGTC
>N_1483
TAAATTTCGGCGGTAAATTACATTGCAGTTTTACCTCTCTG
>N_1484
CTGAACTGTTGATAACTTTGCTTTGACATTACCGGATGTCT
>N_1485
AATGACCTCAATTGCAATGTCTTCAAATGGTCCCTAGCTCA
>N_1486
CTTACACTAGCAGCCGTATACTGCGTGAAACCACCATTCAG
>N_1487
CCAGATCCCCAACTGCAAAACAAAAGCTAAAAGTAGCCAAA
>N_1488
AATAGGACGACGATCAGCGCCGATACATAGAGCAACTCACA
>N_1489
ACCGACTGAAACCGTTTTGGCGATAAGGAATTCCTCAGGTG
>N_1490
GACAGAGCCACTACATTTGCCGCTCACCTACAAAATGTGTT
>N_1491
AGGCTACTAGAACATTCGCGCCACCGTCCTATCCCGTAAAC
>N_1492
CCGTCCTATCCCGTAAACCGCCACCAGCAACACACCCCAAT
>N_1493
CACCGGAAATGATCATCCAGCTGCCACATTCTGCAGTTCGG
>N_1494
AAAAATGCCTGCTGATCCGACTTAATCTACATCTGATATAC
>N_1495
ATGACAGAAAGTTTACAGTGCGGTGCAACACTGCCACTTCC
>N_1496
TCTCATCAAATTTTCGCTTTCTTACTTTATTCAGTATATAG
>N_1497
ATTCTAAACTAACTAAATATCATTTTATGAAATGATTCGTG
>N_1498
TTAACGCTGGGCTGGTTTGTCGTTCCGGTGCAGTCGGCTTT
>N_1499
GCTAGTTGTTCATTGTATTTCTTATCTTTCTTCTCTGCTAT
>N_1500
CGGCCCTAATAATTTATTCGCTGGGTTGGTAGGTCCTTTCG
>N_1501
CTGAGCTGGATTAGACCTCGCGCTAGGTGGTTGGGGTGCGT
>N_1502
CTGATGGGATATTTAAGTCTCTTTGGATGTTTTCACTCCGA
>N_1503
CACATTTTGTAGGTGAGCGGCAAATGTGTTGGCTCTGTCTT
>N_1504
GTTTCACGTTTTCTGCGTATCGGCGGAGGTGAATTAGTACA
>N_1505
TGAGAGATCCGGCAGACATTCAGCTTTAACCAAACTGCGGG
>N_1506
CGTCTTATAAAGCTGTTTTCCTTTTGGGTTCACAAGTCGCG
>N_1507
GGGGGGGCAGTATACGGCCGCTAGTGTAAGGAGAGTGTTGT
>N_1508
AGTTTCCGAAAGAAGCATTACGTCGATATGCTTCTCATGTA
>N_1509
TTTATTTGATTGTTGGGCTACAAGCATTTGTATCAAAAGGT
>N_1510
AAAAGGTTTTGATTACGCATCATGTCTTGAATGGTGGTCTT
>N_1511
GCTTCAGTTTTTGTTTCCTGCTGCGCAGCTGGGTGATAGTT
>N_1512
TGCTTTCGAGAAAATTACTTCAGGATTTGTCTCTGATGGTA
>N_1513
TTTTCTTTGTTAATTTGACACTGTTTGGAGTCGTGGAGATC
>N_1514
GGGCGAAGTGTACAATATGACCTCGTGTGGCCATACTCTTG
>N_1515
TCTACCGTGATCCTACGGTGCAAAAGGAGCTGGAGTTTGTA
>N_1516
CAGTAATGATTCTCAGAATCCTAGACTGTGCTTGCTGTACT
>N_1517
CTCGATGCGTTTCTTCTCCGCTATTGTCTCAATGACAAGTT
>N_1518
ATTCCGAAGATACCATGGAGCTCCAGTAATGATTCTCAGAA
>N_1519
GTCGATGTTGCTTCTCGATGCGTTGCCCCCTAGCTACCATA
>N_1520
GATGCGTTGCCCCCTAGCTACCATAGGTCCATATGGGTTTC
>N_1521
AACGAAGTTATATAAAAGGACTTTGTACTCCAGTCCTAAAA
>N_1522
TACTCCAGTCCTAAAAGAGACCGAACGTTGGTGCGATGGGA
>N_1523
TTTTGAGGTGGGGGCTGTAGCAGCAGCACTTTTTCAAATAA
>N_1524
AGCAGCACTTTTTCAAATAACTTGGATAGACAACTAAGTAA
>N_1525
CAAATAACTTGGATAGACAACTAAGTAAGCTTATTGGCCTG
>N_1526
ATGATTATAATTGATTTCTTCCACTTTTGAAGGAAGTATCC
>N_1527
GAGCAAGCAGATTCGCATTACTGCACACATTGGGAGCTCGA
>N_1528
TCTTTAATGACTTTCGTTATCTCTCTTGGTCGAAATTCTAC
>N_1529
CTCTCTTGGTCGAAATTCTACAGGATCTTGTGGTGCTAAGT
>N_1530
AAATTCTTTTTTAAGATGATCAACGAAGACTCTTGCTCTGT
>N_1531
GCCACTGCGAGACCAGTTTCCGGTAGAGTTACAGAGAGGTA
>N_1532
GGTAGAGTTACAGAGAGGTACAACCGTTTCTGTTGGTGCCT
>N_1533
TTCTGTTGGTGCCTTAGGTTCCTGTGGTCTTTCCCAACGAG
>N_1534
TAGGTTCCTGTGGTCTTTCCCAACGAGTTCACTGTGCCTGT
>N_1535
GATGTATCTTAGTTGTGCGTCCGCTTCTTCTTTCTTAAGCG
>N_1536
GGTGATCTGTGCTCCTGCCACTTCCTTCGATGTCGTCGTTT
>N_1537
GCCACTTCCTTCGATGTCGTCGTTTTTCAAGCATAAGCAGT
>N_1538
CGTCGTTTTTCAAGCATAAGCAGTTCAATATCTCTACTTGT
>N_1539
ATACATGATTGACCCTTTTGCTGCTGCGACAAGAATTGATT
>N_1540
TGCTGCGACAAGAATTGATTCTATATCACCAGCAATCTCGG
>N_1541
GATTCTATATCACCAGCAATCTCGGTTTCCAGGGGGCTAGA
>N_1542
CAATCTCGGTTTCCAGGGGGCTAGAAAAGCCGGTATGGGAA
>N_1543
TAGAAAAGCCGGTATGGGAACAAACATATTGTTTGCACCCC
>N_1544
GGGAACAAACATATTGTTTGCACCCCGCCCAGTTGGGCGTT
>N_1545
AAAGATGAAAGAGTACCGGACAGTGATCAGATGAGAGTTTT
>N_1546
AGATGAGAGTTTTGGAAGTGCCTCAGCTGAAATCATTGATT
>N_1547
GATGGCAAAGTCAATCAAATCTGGAAGCTTCATGGGATCTG
>N_1548
GTCAAAAAGTGTTGAGAAAGCAGCCACCGTTATGGCATTGG
>N_1549
TTTTTTTTTTAATAGAGGTACATTGTAAGCAGTCTTCTTGC
>N_1550
CATTGTAAGCAGTCTTCTTGCCAATTACCAAGAAAGTGGTG
>N_1551
AATCGTATTCTTGTATGTTGCCCTTAGTAAGAGGTATAACA
>N_1552
GCCCTTAGTAAGAGGTATAACATGGAACTTGTTTTCTCCGA
>N_1553
GTTTTCTCCGATAATTACAGCTAGTTTGTTAACCAGCGCAC
>N_1554
TTCGCAGTCATCCAATAGTGCAAATCTATTTGAACTTGAGT
>N_1555
CTGGTAGCTAAAGAAATTGACACCGTTTGGAATGGGGAGAG
>N_1556
GCGCGCAATTCGCGTTGGCTCGATTTGTTCGTTGTCTATTT
>N_1557
GTTTTTTTTTTTTAGTTTTACTTTATTATTCCATACATAAA
>N_1558
TTTAACATTGCCAATAGCGTCTCTTTCGCTATCGATTTATT
>N_1559
ATGTTTTAGAGTTCCATCTTCGTTTTGACAAGGCAAAAAGT
>N_1560
CCATCTTCGTTTTGACAAGGCAAAAAGTAAGAACTTTTTTT
>N_1561
CAAAAGGTCATAACTTTACACTTGGAGTCATTTAAGTCTAA
>N_1562
CACGGGACCATATTTGAAATCGATCTAGATCGGATTGTAAG
>N_1563
TCTAGATCGGATTGTAAGTCCAAATGGCACGAAGTGTCCTT
>N_1564
TCTGCGTACATAAGTACACGCGAATGTTTTATTATCAAGGG
>N_1565
ACACGCGAATGTTTTATTATCAAGGGGAGGTCGTTAATGAA
>N_1566
ATGAATAAGGTAAAAAGAAGCGGACCAAGAGGGCTCCATTG
>N_1567
AAAGAAGCGGACCAAGAGGGCTCCATTGTGGGACACCGGAT
>N_1568
AAGAGGGCTCCATTGTGGGACACCGGATGTGACTCGGAGAA
>N_1569
CGGATGTGACTCGGAGAATACAAAATAAAGAATTTTTTATA
>N_1570
TTATAGAGGACTTGTTGTGTCCTGCCATTCAGATAGCTTAA
>N_1571
ATTTCATAAAATCGTGCTGACACGGTGATATGATTGATCTA
>N_1572
ATGATTGATCTACAAAGGTGCTTCAAATGAGGAGTGATAAC
>N_1573
ATGAGGAGTGATAACATTTTCAAAAAGTTTTGTCGGCTATG
>N_1574
AAAAGTTTTGTCGGCTATGACAATTTAGAGATTCCTCTGTA
>N_1575
CCTTTTTTATGAAGAGGAATCACAAAGGACTCCTTCCATAT
>N_1576
GGAATCACAAAGGACTCCTTCCATATATGAGGGAATTGTGA
>N_1577
ACAAGGCTTCCGCACAGAATCTGAGCACACAGCCAGGGATT
>N_1578
CGGTTTAACACGCTGAAGATCGTTAAGCAGTGAGCTTTCGT
>N_1579
GTGGGGAAAAATATTAGATTCAGCTTAGATACCGCATAAGA
>N_1580
CTGTTCGGAATGAGGTAAAGCTGAATATGTTGTTTGAAAAA
>N_1581
GGCGAATAGATAGACTATTGCCTGATTCGATGTTACCGTAG
>N_1582
ATAGCGAGGAAGGGTAAGAACTTGTTTATCGCTTAGTGCTA
>N_1583
GTGCTAACGAAATTATAAAACTGTTTAGGATCCTGTGCAAA
>N_1584
AATTTTATATAGAGTCTGGACTTTACATTTCTTAGGTGTGT
>N_1585
GTACATCGGAACACAAGAGTCAAAAAATGATTTAATTGCGG
>N_1586
ACCTATGTCGATTGCCACTTCGATGGTAGGATGATATGGAT
>N_1587
GTTGAGTAAGAGGTGCTACCCTGGACAGAAACACACTTTCA
>N_1588
AATTCTAATTTGTCTCTCATCTGGCAATTTTTTTATTTGCG
>N_1589
TGTAAAATAACTGTTTATTGCAAAAGTCATATCAAAGACAC
>N_1590
ATGGCAAAAAAATTCGTGTGCCAAAAAATCGTATGGCGTTA
>N_1591
TTTTTGGGGACCACATTGTGCCAGTTATATTAAAATCACCT
>N_1592
CGGAAATAGTCAGCTTTACACATAAGAATTCAGAGTTACGG
>N_1593
CAATTAAGACTCCACCTCCACGTCTGAAGGGACAGTCTTAC
>N_1594
GTCTGGCCACGTGAGGGAGGCCCCTTTTTCAAATTTTTTAT
>N_1595
CAAATTTTTTATCTTAGCTTCGAACTCTTTTACCACCATAC
>N_1596
AGCTCGTTTGGGACAGTTATCTTGAAAGATGATATGCCCCT
>N_1597
TTGTATATAAGACAATACATCAGACAATGTTTGATCAGGGG
>N_1598
AGAAACCAGTGCAGACAATTCGGAATTTTTAGCAATCACAG
>N_1599
GCCGATCTTAGGAACATATGCGGATATGCTAAAAACTAATC
>N_1600
ATATGCGGATATGCTAAAAACTAATCGAGACAGGTGGAATC
>N_1601
AGGGTGGGGTTCCTCCACAGCGGATTGATCGGATTGCTCCG
>N_1602
AGCTGTGGAGTCCTGTTGATCATTTGCCCGTGGTTGCGAGG
>N_1603
GATCATTTCTTTCAAGCCACCCTTAGTTTGGCGCATAAACG
>N_1604
TTTACCCTTTGCTAGGTCATCACTTGTACGGCCATTAAAAC
>N_1605
CGGCCATTAAAACCAGCGCACTTAGTATGCACCATTCTATC
>N_1606
CTATCACATAGCCAACAAGTCATTTTTGGCTGCTCAGGTTT
>N_1607
ACAAGTCATTTTTGGCTGCTCAGGTTTTATAACCTGGCAAC
>N_1608
GATCAAAACTTTCAAGCGAGCTGTTAAAAGAACCGCACGAG
>N_1609
TTAGATTTTGTGTGGGAGAGCAAAATAGCGAGAGAGGTAGA
>N_1610
ACACCAAACAGAACTGCGAACAACGCACAAAAGGGAGAGTA
>N_1611
CGCACAAAAGGGAGAGTAAACAAAACACAAAGACGAAAAAT
>N_1612
AAAGACGAAAAATCAAAATACTTTGTATATTTGTTTAAACT
>N_1613
ATCGCAAAATAAAAACAATACCGTTCGCCTTGACAGCTAAT
>N_1614
AACAATACCGTTCGCCTTGACAGCTAATAGACGATTTGATA
>N_1615
GCAATCTGATCAATGTTTTGCTCGGTTTCCAGGAGGCTAGA
>N_1616
CCCAGTTGGGCGTACCATTGCTTGTAAGCCAACACCAAAGA
>N_1617
TGCTGGCCAGTATGTAGGGGCTCCCGAGAAAACATAGTTAA
>N_1618
TAGGTTTCGCTATCCGAGGTCTTCAGTACATGTGTTTGGCA
>N_1619
TCTTCAGTACATGTGTTTGGCATTCCAATCGCCAGCTGCAA
>N_1620
CTGCAACAAACCAAACGAGTCAAAAAGTGTTGTGAATTTTT
>N_1621
AAGTGTTGTGAATTTTTTCTCTGAGATTGTGAAGCGAGGCA
>N_1622
TATGGCCATCTAATGCCATCCATCCATCCATTTATTTTTTT
>N_1623
TATGCCAGTGCCTCCATGGGCCTTGCCATCCGGGTGATTTG
>N_1624
GCAAGTTCTAGCTTGTGCCGCGAAACGCCATTAGCATTCCA
>N_1625
AGATGCCACTTCGTTCTGGCCCCTGTAGAGGCGACTGAAGC
>N_1626
TCTGGCCCCTGTAGAGGCGACTGAAGCAGCAATAAAGTCTC
>N_1627
AATAATCAATAGTGGGCTGGCGGTCAGCTAGGTCACACCAA
>N_1628
GGGCTGGCGGTCAGCTAGGTCACACCAATGTAAGGTCATAC
>N_1629
AGGTCACACCAATGTAAGGTCATACCAGATGCAGTATGATG
>N_1630
CCAGATGCAGTATGATGTAGCTAGGATATACCAGACGGGAT
>N_1631
AGGATATACCAGACGGGATGCAACCCTTACAAGCTGCACCC
>N_1632
CGGGATGCAACCCTTACAAGCTGCACCCGATAAGTTTGGGA
>N_1633
AAAAGTATGGTTCAGCTGATCGTGATTTCCGCCGATGGCCT
>N_1634
TAGTGGTGCGCGAGATAAGTCCAGCGCGTGTTTCCCGGCAA
>N_1635
GATAAGTCCAGCGCGTGTTTCCCGGCAATAAAAAAATATAT
>N_1636
AAAATATATTTTTTTTTAGCCAAAAAGATCGTCGTGTGGCG
>N_1637
CCAAAAAGATCGTCGTGTGGCGCAGCCATCACGCCGCCGCC
>N_1638
CCATCACGCCGCCGCCTTGACGCCTTACTCCAAGTTTCGAG
>N_1639
TGACGCCTTACTCCAAGTTTCGAGTGGGGCAATTACAGGTC
>N_1640
ATGTGAACTGTGGTTTGATGCGGTGAATATTCTCGTAGCTA
>N_1641
GGCAGAATGGTCAGCTTTTACGTATCCGCATCATTGTCCTG
>N_1642
AGCGCCTTCCCAGCGATGGGCTGTGAAGGACCAGCCGCAGC
>N_1643
AGCAGCAGTATCACAATCGGCAATAAGCCGAGACCAGCAGG
>N_1644
CAATCGGCAATAAGCCGAGACCAGCAGGAGGGTTATTTAAA
>N_1645
TTTAAATTAAAAAAAAGGTACTCATTAGTACTTAACATTTT
>N_1646
AGGTACTCATTAGTACTTAACATTTTTATATAGTACGTAAG
>N_1647
CTTAACATTTTTATATAGTACGTAAGCTAATCATTTTTTTT
>N_1648
TTGTTCGCAGACGCGTAATCCGAAATTATACCTTCTCCAAG
>N_1649
GAAATTATACCTTCTCCAAGCATTGGTAGATAATGCCACAC
>N_1650
AAAAAATTCAGCAAAGTACACCAATAAAATTTTGCTGGAGG
>N_1651
GGAGGGCATAATTTTGATGGCGTGCCAAGTATTATTTATTT
>N_1652
TCATAATGGAGTGGCGAAAGCAGCCAATTGAACTATAAAAA
>N_1653
ACTTGCGGCCCACTCTCAAACAAAAAAAAAATTTTCCTCTT
>N_1654
AAAAAAAAAACCTCATGGAACAAGATTATAAAGAAAACTCA
>N_1655
AAAGTTACAGCTATTAACTTCAACTCTTTAATATAACGTTC
>N_1656
CAACTCTTTAATATAACGTTCTTGAATAACGGCTTACACCT
>N_1657
ATTTCGCAACCAAGAAAAAACCTTCCTCTAGATTCTCTTAG
>N_1658
TGTATTTGCATAATTACTTGCTTCCTTTATTATGTACTTAT
>N_1659
AATTTCTGAAAACCTAAATACGGACGTAGGGTGCTTAAGGG
>N_1660
CTAAATACGGACGTAGGGTGCTTAAGGGACCACTAGAGCCA
>N_1661
TGCTTAAGGGACCACTAGAGCCATGCTCTTAAGGAAAGTGG
>N_1662
ATGCTCTTAAGGAAAGTGGTCTTAGGTAGGGTAGGGCAATA
>N_1663
AGGGTAGGGCAATACGCGAACACGATTCCACCTGTTTTTCG
>N_1664
TTCGCAGGCGACAAAATTCTCAAACCTCTTCTCCTGTTCTA
>N_1665
CCGAAGGTATTAATTTGCTTCCTCCAATTTTGTATACTAGC
>N_1666
TTTTCTTGTTGTTGTAAGCACGCTCAATTTCTTCGTCTTAT
>N_1667
CTCAATTTCTTCGTCTTATTCATTATTGTATGTAACGAAGA
>N_1668
CCAACGCCATGAGCTAGAGCCGGTCTCTAAAGCGTGCACCC
>N_1669
CCGGTCTCTAAAGCGTGCACCCGCAAGTATAGTTACTTTAG
>N_1670
GCAAGTATAGTTACTTTAGTCTTCCATCACTTCAATTCGTT
>N_1671
TAATAAATAAGCTAAAGTGGCGCCCAACGTGGGGCCTTAGT
>N_1672
AAGTGGCGCCCAACGTGGGGCCTTAGTGAATTTTTAATTCA
>N_1673
GACTCGGGAATTAATATCTTCAATCATTTTCTTTACATTTT
>N_1674
AATCATTTTCTTTACATTTTCCGTTTCAGTTTTATACTTCC
>N_1675
CCGTTTCAGTTTTATACTTCCAAAATTTTTGTGTTCAGAAT
>N_1676
TTTGTGTTCAGAATTAGTTGCGGAGTACACGTCAAGTCAAT
>N_1677
GTCAATACTAGTATTGCTGACTGGCCATAACTAAGACTTAT
>N_1678
GGCCATAACTAAGACTTATCCCAAAAATTTTCCTAAGTGTA
>N_1679
AAAAATTTTCCTAAGTGTAGCAAAAGGAAATGTGGATTTTG
>N_1680
GTGGATTTTGCTGAGGAAAACAGAGTAACAGTAACTCCGGC
>N_1681
GGAAAACAGAGTAACAGTAACTCCGGCTTGGTTTCTGTCCC
>N_1682
GTTTGATCTACTTCGTTGAGCTAACTAAATGCTATCCTGAA
>N_1683
TGAGCTAACTAAATGCTATCCTGAAAAAAAAGATCATTAAC
>N_1684
CTGAAAAAAAAGATCATTAACGTGACATGACGGAAAATCTT
>N_1685
CCCACATAGTTGACGATTTTCTTCCTTTTTACCATTCGTCT
>N_1686
TTTTCTTCCTTTTTACCATTCGTCTTAAATAAGATAAAGTT
>N_1687
CTTAAATAAGATAAAGTTTCCTCTAGGTTGGAATATTCGTG
>N_1688
ATATTCGTGCAGAGGAAGAGCGCACGATCCAAGACTTCACT
>N_1689
GCGCACGATCCAAGACTTCACTAATACACCTAACACGTCTA
>N_1690
CTTCACTAATACACCTAACACGTCTAACAAATGGAATATCT
>N_1691
AATATCTTCTTTTAAGGAAACACCTTCTACGCCTTCGTGAG
>N_1692
GGAAACACCTTCTACGCCTTCGTGAGAATTTTGAGCTGAAA
>N_1693
GCCTTCGTGAGAATTTTGAGCTGAAATAATAGACAGCCCTA
>N_1694
TGAGCTGAAATAATAGACAGCCCTACGAAAGGAGAACATCA
>N_1695
TATCTTTTCTCGCACCTTATCGTTAATATTTTTACATATAT
>N_1696
CCTTATCGTTAATATTTTTACATATATAATTTTACCTTAAT
>N_1697
ATAATTTTACCTTAATTTTGCTCGCTATTATTGAACCTGAA
>N_1698
TTTGCTCGCTATTATTGAACCTGAAATTTTTCTAAAGTATG
>N_1699
TAAAGTATGATGGGGTTAGACCGATTACCAACTAGGAAATC
>N_1700
GATTACCAACTAGGAAATCTCCTAGTGTCTCAAACTCTGTT
>N_1701
TGTCTCAAACTCTGTTTGTACATTATGTGCAGCCGAGATCA
>N_1702
ACATTATGTGCAGCCGAGATCAGCACACCAGATTTGGACGT
>N_1703
CACACCAGATTTGGACGTGACAACTTGTCACCATGAATTTC
>N_1704
CAACTTGTCACCATGAATTTCACAGGGAATGCATTGGGAAT
>N_1705
AAAAAAAAGTGAGAGCTGTCCAATGTGTAAACTAACCTGTA
>N_1706
CTGTCCAATGTGTAAACTAACCTGTAGGCCTCCAGCCGAAC
>N_1707
CTAACCTGTAGGCCTCCAGCCGAACCAACCGAAAGGGTAGG
>N_1708
GAGAGAAACTCATAGTAAAACTAAAAATCTTCCACCCGCAA
>N_1709
GTAAAACTAAAAATCTTCCACCCGCAACAGTAGACGGGGGA
>N_1710
GCTCGCGGTGCTAACACCAACATGTATTTTTCAGCGCAATT
>N_1711
GTGAATATAAAACCCAAACACCATGTGAAGAACTAATCCGT
>N_1712
CGTCTCTACAATAGACCCTTCAGCGGAAGTATCCGGAAGTT
>N_1713
TAACACAACCCAACCCCAAACTTCCAAATATAAGGGAAAAT
>N_1714
ACAAACATTTCAAATCCAAGCACTACTCCAAGACCCTGTGA
>N_1715
TCCAAAGTTAGCAAGCGAGCCCACACAGAAACTAAATATAT
>N_1716
ATTACGATACGAAATGAATACTATATAAAGTAGTATAACTA
>N_1717
TTATTCTAGGTTCTTTGGTTCAGGATTCGGTGTAATTTTAA
>N_1718
CAATATGATTTCTTTGAATTCTGCATATGAATGCACGGTTT
>N_1719
GATAAGACTACGAGGTCATACACTGACTTCTGCAAAGGAAT
>N_1720
TTTCATTCCGCTAGTTATTTCAAATTGTCATTGTGGTAAGG
>N_1721
AATTGTCATTGTGGTAAGGACACATTTTTTTCAAAGTCGGG
>N_1722
GGACACATTTTTTTCAAAGTCGGGGAGTTGTAAAATTGGTT
>N_1723
GGGGAGTTGTAAAATTGGTTCCCTTAATATCAAGGCTTTTG
>N_1724
GTGTGGGCTCGCCACAGTGACTTTTGTTTTGTGCCTGTTGG
>N_1725
ACATCAGACTCAATGCCCTTCAGGACTACTTGCAGGCCCTT
>N_1726
GTATTTTTCGGCTTGTTTCCCAAATCTGAATTTTCCGGGCT
>N_1727
ATAGAGCGGGAGAGCAGGAGCGCGCTCTTTCTTGATTTGTT
>N_1728
GGTTATTGACCGCTCGATGTCTGCGTTTGGGATTGTCGGTG
>N_1729
GGCGTTCACTTCACTCAAAACAACCGATTTTGTGCGGAGCA
>N_1730
TTTTAGTTTCTCAATTGCATCTAAATAATTTTGATTTTTTG
>N_1731
GTGCAGAAGTCAGTGTATGACCTATGTCAGGTAATTAGGGA
>N_1732
GGTAATAACCGGTTAGAATGCTCTGATCTCTTTCTATAGTT
>N_1733
TTGTAATGAATTTAAATGTTCATCAAGCGATGAAGAAAAAA
>N_1734
ATCAAGCGATGAAGAAAAAACAATTATGTCATCCAGGAAAA
>N_1735
TCCAGGAAAACTAAACATTGCTTATGGAGCAGTGGTCGAAC
>N_1736
GGAGCAGTGGTCGAACAATACTATTCATGCACCTTTGAAAT
>N_1737
TTGCGGGTGAGTTTCTGAGACCAAATCCGAACGTATTCGAA
>N_1738
AGACCAAATCCGAACGTATTCGAAAAGTCCGCTCTTGGTGG
>N_1739
AATTGAAAATGGGTCCATTTCTTTTGTTTTAAAATATTGTC
>N_1740
TTTTAAAATATTGTCACTGTCCTAGTTTACCAAGTATTTGA
>N_1741
AGTATTTGATCCATGTTTGGCAAGGGATATATATCTGGAAT
>N_1742
TTCAACTTCCTAAGTCACTTCCTCTGTACTTCTCTTCACCA
>N_1743
CCCAAGTGGGGCTTATTATACGGTGAATTACTTTCTCTAAT
>N_1744
TATACGGTGAATTACTTTCTCTAATTAATCCTTCCTTAAGC
>N_1745
TTCCTTAAGCATTTTTGTACCTGTTCCAAAGTCTAGACTCT
>N_1746
TGGCGAGCCAACTGAAATAACAAAAACTTCTGCCCACACAA
>N_1747
CTCCAATTACTCCTATTTTTCGGAAGCTCCTCTCTTTTCGG
>N_1748
TTCGGAAGCTCCTCTCTTTTCGGGAGAATAGAGATAACTTT
>N_1749
TTTCGGGAGAATAGAGATAACTTTATTCTCTTAAACTTCGC
>N_1750
CCCAATCTGCCTATAAAAACCCAGACATTTCCCCATATATT
>N_1751
TAAAAACCCAGACATTTCCCCATATATTAGTTCAGTTCTGA
>N_1752
TATTAGTTCAGTTCTGAGTACGTTATCGCGATAATCTTGCT
>N_1753
ACGTTATCGCGATAATCTTGCTAAGCCCACTTCAACTTCGA
>N_1754
TGAGAGTTGTGTACAAAAATCAATCTAGTGACAAAAGATCC
>N_1755
TAAAGGCAAATAACAACATTCAGTGGTAATACCCAAGAACT
>N_1756
AGTGGTAATACCCAAGAACTCAGTGCCTTTATCCGAAGGAT
>N_1757
ATCCAAGCAGTACTCCAAGACCGTGTGAACCGAATCCAAAG
>N_1758
CAAGCGAGCTCACACAGAAACTAAATATAGGTAAAGCCCAA
>N_1759
TTAGTAATGCACCAAACCCTCCTGTCAAACGACAGAGAGAA
>N_1760
CGAAAATTTTCTTTAACCAGCCTCGGAATCCGAAAGCGATT
>N_1761
GAGGAGGTGGAAACCCCTTTCTAAACATAAAAATAAATAAT
>N_1762
CCTGGTAGACACTGGTTCGTCAATTAATATCATGAAACAAA
>N_1763
AATATCATGAAACAAAATTTCTTTAATTTCCCAGTCAAAGC
>N_1764
CTTTAATTTCCCAGTCAAAGCTTCTGAAAGAAAAGTCCACA
>N_1765
TAATACATAAAAAAAACCTACGTGTGTTATTTTTTTATTAA
>N_1766
TACTCTTAGGTATAAAATATCTAGAACCAACCAATTCTAAA
>N_1767
ATATCTAGAACCAACCAATTCTAAAATTAACTCTTCAACTC
>N_1768
AAAATTAACTCTTCAACTCACACAGTCAGTATAAATGGCTA
>N_1769
TCCAAAGTTATTGATAAGTGCCCCAAATCATCTAAATAGGA
>N_1770
AGGAAACCCCTCTACATATACAGAAAAAGGAGAAAAATAAC
>N_1771
CAGAAAAAGGAGAAAAATAACCAGAAAATAAGTGGAAACCC
>N_1772
CCTATTAAGTTCAGATGAATCAAAGGTTACTAATAAGTACC
>N_1773
TAATAAGTACCCCAAATCATCTAATTCAGAGGAAAACCCTC
>N_1774
CTAGTAACATCCTCTAACTACGCCTTAGAAGACGAGTTAAG
>N_1775
AGAAGACGAGTTAAGAGAATCTAACGAATTTAGATTAGAAC
>N_1776
GAAGGTGAAACTTTGACCTTCACAAATAAGATTAAACACTC
>N_1777
TTCATACAAAACACGAAGAACCCGTCTACAAAAAACCATAT
>N_1778
ATGGACCAGCAATCAATACCCAAAACAGCATTTTCAACAAA
>N_1779
TCATTGGAAGAACAAAATAACAAAATAAATTATTAATTTTC
>N_1780
TGCAAAAATAGCTAAACCTACGACTTCCAAATTAAAGAAAG
>N_1781
GGTTAAGTAACATAAAAGATCCCAATATGAAATTACAGAGG
>N_1782
TATAATATTCAATATCTACCCGGTATGAAAATCATGTAGCT
>N_1783
CCGGTATGAAAATCATGTAGCTGACGCTCTGTCCAGAGTTC
>N_1784
GTTCAAATTCAGGAAAACTTCCTAGGAGAAGATGACCCAGC
>N_1785
AACTTCCTAGGAGAAGATGACCCAGCCTCCCTTCCCACAGC
>N_1786
AAGATGACCCAGCCTCCCTTCCCACAGCAGCTACTGTGCAT
>N_1787
ATAAAAGACAGTTTTGACGACGTCCAAATAATAAAATATTT
>N_1788
GATATCATTAAAGAATACTTCTGCACTAAGAAAGGTGTTAT
>N_1789
GGTGTTATTTACTTCCCTGACGAGATCGACTTTCAATAATT
>N_1790
TAAATTAATAGACATTCGAACATAAGCCCAATTCAAGGAAA
>N_1791
TAAGCCCAATTCAAGGAAATCATTCTCAAAACACGTATAGA
>N_1792
ACACGTATAGAATTATTACACCCTGGTATTGAAAAACTCAC
>N_1793
TACACCCTGGTATTGAAAAACTCACACTTTAGTTCAAAGAA
>N_1794
GAAAAACTCACACTTTAGTTCAAAGAACTTTATTATTACCC
>N_1795
AAATTAACCATTGAAACAACCCCCGAAATCTTTAGTCCCAG
>N_1796
CAACCCCCGAAATCTTTAGTCCCAGAGACAAGTATGTCATG
>N_1797
AGTCCCAGAGACAAGTATGTCATGGATTTCTACTTAATAAA
>N_1798
ATCATGTATTGACTTTTATTCTAAATATGACTTCCTGATAG
>N_1799
TATTCAACAATATGGGTAAACCCATAGAATAAAAACCGACA
>N_1800
ACCCATAGAATAAAAACCGACAAAGACTCCGCCTTCATGTG
>N_1801
ACCGACAAAGACTCCGCCTTCATGTGCATTGCACTTAAACT
>N_1802
TAGAATCAGAAGGAGTAACTCTAAATATAACAACAAGTAAA
>N_1803
CATTGAGCGATTTCATAAAACCGTTTATGAAAAATTAAGAA
>N_1804
CGTGTGCTTATGTACGCAGACGATGTTAAATTATGCCTACA
>N_1805
GACTTTAATGGCTCCAAGTGCTTTAAGGCTTTTAAGGCTTT
>N_1806
TAGATGGCTTAACTTCTCGGCGCACCTCGGTCGGTTGGGCG
>N_1807
CAAACCCCAGCAGACATCTTCATCTTTGCGAAAAAAGTAAC
>N_1808
TACTTGACAAATATTTTTCACAAAATAATCAAACTTACACG
>N_1809
TCAAACTTACACGGCAAGTTCTCAAAGCTTGGTTGTAAATA
>N_1810
GGTTGTAAATAAATGTATAACTGGTATACTAAACCAGGTCC
>N_1811
GTATAACTGGTATACTAAACCAGGTCCCAACACAGTAAAAC
>N_1812
CAGGTCCCAACACAGTAAAACACATTCTGAATTTGAAATAA
>N_1813
CTTCCCAAGACTATCCTAAACCGAAATTGTATCAATAGAGA
>N_1814
GATAAAAGCGTTTAATTGTTCTGTCCAATTAGAGGAAATAT
>N_1815
ACTCAAACTATCTATGTAAACAATAATGTAACAAAACTTGA
>N_1816
CTTTATCTATAATTATAACACTATACCCCAAAAGTTAATTG
>N_1817
TAATTGTAAAATTTAAAAATCAAACCCTAAAAAATTAAAAT
>N_1818
AATACCGCACCCCCCAATACCCCTGTATTGTACCCTAATCT
>N_1819
ACTCCCCAACCACTCCCGCTCTATTGTAAACAATCACACAC
>N_1820
AATTTTTGTGGATGTGGAGACTCTGGCCACTACAGCCTCCA
>N_1821
CACTACAGCCTCCACGACAGCCACAAGCCAGAAGGCAATGG
>N_1822
CAAAGGGCGGGGGCGAAGTCCCCATCAGGATCGCCGCATCG
>N_1823
CGCCGCATCGCTCGCCAGAACTGACCACGACGCCACGATGT
>N_1824
CAGAACTGACCACGACGCCACGATGTGCAGGTCCCCAAAAC
>N_1825
CAGGTCCCCAAAACGGACAACCATCGATCTGCCGCGAAATC
>N_1826
GGACAACCATCGATCTGCCGCGAAATCCACCGACGGCTGAC
>N_1827
TATGCGTCTGTCGCCAAGGACGCTAGCAAGGACGAAGAATT
>N_1828
AAGAATTGGCTAAGGTGAAGCCCAAGCGCCTGCGCAAAAAA
>N_1829
TGCGCAAAAAACCTGAGGCGCTAATCCTGAAAAAAACGGGT
>N_1830
GGCGCTAATCCTGAAAAAAACGGGTGAGGTTACGCGGATAT
>N_1831
AAAAAACGGGTGAGGTTACGCGGATATGCTTCGGAAGATGA
>N_1832
TTCGGAAGATGAAAGCAGAACCGAGTCTGAGCGAATTCCGC
>N_1833
GTCTGAGCGAATTCCGCAAGCACGTGCGTAAAATAAGGAGG
>N_1834
CGTGCGTAAAATAAGGAGGACGCAACACGGAGAACTACTTC
>N_1835
GGACGCAACACGGAGAACTACTTCTTGAATTAGAAGGTAAA
>N_1836
TGAATTAGAAGGTAAAGCCTCGGAGGTCATCCCCAACTTTA
>N_1837
CTTTAAAAATGAGCTAGAAGCGACGCTCAAACAGATTGCTT
>N_1838
AGCGACGCTCAAACAGATTGCTTCGGTTCGCACGGGCGCGC
>N_1839
TGCTTCGGTTCGCACGGGCGCGCATAGGACTGCGCTAATCT
>N_1840
TAGACGAGGCTACGACGGCTCAGGACCTTCATAATTCCCTG
>N_1841
GGCTCAGGACCTTCATAATTCCCTGGTCTCCCAATTTCAGG
>N_1842
CCCAATTTCAGGGCATCCGCCTGGAACCAGAGGACCCAGAT
>N_1843
AACCAGAGGACCCAGATAGCCTCTGTGTTAATGTGCGCGAA
>N_1844
GTTAATGTGCGCGAACGATGCCATTGCGGTCATCAACCGGG
>N_1845
GATGCCATTGCGGTCATCAACCGGGGCGTTGTAACCGTGGG
>N_1846
CATCAACCGGGGCGTTGTAACCGTGGGATGGTCACGTTGCC
>N_1847
TGCCGCATAGTCAAAGACGTCCGCCCAATAAGATGCTTCAG
>N_1848
GTCCGCCCAATAAGATGCTTCAGATGCCTCGAATTCGGCCA
>N_1849
AGATGCCTCGAATTCGGCCACCGAGCTCCCAACTGCAAGTC
>N_1850
CGGCGAGCATGGGCATAAGGCAAAGGGCTGCGTAGCCCCAC
>N_1851
TGCGTAGCCCCACCAAGATGCCTGATCTGCCGCAGTGACGT
>N_1852
CCAAAGGAGCTAATAGCCGTCAAAATGATGCCAGAAGACAT
>N_1853
AACAGCGAAGGAGCGCCATGCGGACGTAGTGCTTTTGAGTG
>N_1854
GTGCTTTTGAGTGAACCATACCTTCCTGGGGTGGGTAACTC
>N_1855
TACCTTCCTGGGGTGGGTAACTCAGGAGTGCTACTCGATGA
>N_1856
TGGGTAACTCAGGAGTGCTACTCGATGAGACAGGCAAGGCG
>N_1857
CAAGGCGGCCATTAAATGTACATCCAGTCTATTGGTAGAGG
>N_1858
ATGCGCGGCATAGCATACGCCAAAATTAGAGGAATCCACTT
>N_1859
CCACTTCTACAGCTGATATGCTCCACCTAGCGACAGTCCCG
>N_1860
TCGAGGACATGCTCGAAAAGCTGGTTAACCATGCAAGTGGG
>N_1861
CCATGCAAGTGGGCGCAGACCAACAGTCATCGGAGGTGACC
>N_1862
AGGTGACCTCAATGCCTAGGCTACACAATGGGGTCGAATCT
>N_1863
GCTACACAATGGGGTCGAATCTCTAACACAAGAGGACGAGC
>N_1864
ACGCCATGAACCTGCTAGATCTCGTATTGCTAAACGACGGG
>N_1865
GATCTCGTATTGCTAAACGACGGGCTCAAACCGACGTTCAA
>N_1866
AAACGACGGGCTCAAACCGACGTTCAATAATGACAGAGGTA
>N_1867
TCACCTTTGTTAGCAGAGTTCTAGTGGCTCGAACTGGATGG
>N_1868
AGTGGCTCGAACTGGATGGTCCATGAGGACATAACGCTGAG
>N_1869
TGGTCCATGAGGACATAACGCTGAGCGACCACAACCTAATC
>N_1870
ATAACGCTGAGCGACCACAACCTAATCACGTTCGGTGCCCG
>N_1871
TCGGTGCCCGAACAATGAGGCCGTCACCCAAACAGAGAAGA
>N_1872
AGAGAAGATGTGCGCTAGGACCGGTATGGGACATTAGGAAA
>N_1873
CGGTATGGGACATTAGGAAACTGGATGAAGACATGCTGGCA
>N_1874
CCAGATCGAGGGCATGGAGTCTATAATTGGACACGCGGAGA
>N_1875
ACACGCGGAGACCATGGTGACAGCGCTCATGGATAGGCTCA
>N_1876
GTGATGCCGAGAAAAATGAACACGAAACGAAAGCCCCCTGT
>N_1877
ATGAACACGAAACGAAAGCCCCCTGTCTACTGGTGGAGTGA
>N_1878
CGATCTAGAGGGCAACCGCACCACTCCCAGTGCATTGAGTT
>N_1879
GTTATATAAAGCGAACTGAGCTTAAGAACGGCATATCAGTA
>N_1880
CGGCATATCAGTAGCAAAGGCGAATGCATTTAAGGACCTAA
>N_1881
TTTAAGGACCTAATTGATAGCGTAGACGACGACCCCTGGGG
>N_1882
TTGATAGCGTAGACGACGACCCCTGGGGTCTCGCCTACAAA
>N_1883
CGACGACCCCTGGGGTCTCGCCTACAAAGTCGTAAGGAAAA
>N_1884
CGTAAGGAAAAAACTCAATTCCGCTGGTGCAGGATCTCCTC
>N_1885
GGTGCAGGATCTCCTCAGGACCCAGCCGCCATGGCTAACAT
>N_1886
TCAGGACCCAGCCGCCATGGCTAACATCGTGTCGGAACTAT
>N_1887
TGGCTAACATCGTGTCGGAACTATTTCCAAGCCAACACACG
>N_1888
CGGAACTATTTCCAAGCCAACACACGTTATGGCAACCCGCT
>N_1889
GTTGACCCCCCCGCCTCTGACTTTCCGTGCATCACGACATG
>N_1890
GTCGAAGCAGCAAAGTGGATCTGACCGAACAAAGCTCCGGG
>N_1891
TGACCGAACAAAGCTCCGGGCATTGATGTTATCCCGGGCGT
>N_1892
GTTATCCCGGGCGTGATCGTCAAAGCAGCCGCCACCGCAAG
>N_1893
GATCGTCAAAGCAGCCGCCACCGCAAGACCGGAGGTCTTCA
>N_1894
ACCGCAAGACCGGAGGTCTTCAGGGATATATTCCAACAGTG
>N_1895
AGGTCTTCAGGGATATATTCCAACAGTGTCTGCTGGACGGA
>N_1896
CAGTGTCTGCTGGACGGAGTCTTCCCCAAGCGCTGGAAAAA
>N_1897
AGCGCTGGAAAAAGATGAAGCTGGTCCTTCTGCCGAAAGGC
>N_1898
AGGCAAGGGGCCCGCAAATGCTCCACGCAGTTACCGACCGT
>N_1899
GCAGTTACCGACCGTTGTGTCTGTTGGACATTGTTGGCAAG
>N_1900
TACGCGCGCATTGAGCTAATCACTGAAAGTCCTACAGGCCT
>N_1901
ATCACTGAAAGTCCTACAGGCCTCAGGGCCAACAGTATGGC
>N_1902
AGGGCCAACAGTATGGCTTCCGGAAGGGGAAAAGTACGCTC
>N_1903
TCCGGAAGGGGAAAAGTACGCTCGACGCTCTCAAAGCCGTA
>N_1904
CGACGCTCTCAAAGCCGTAACAGACGCTGCCAGGAAAGCAC
>N_1905
CAGACGCTGCCAGGAAAGCACTCGACGTTAACCGATGGTTA
>N_1906
GACGTTAACCGATGGTTAGGCGGCGGTAAGAAGTACTGTGC
>N_1907
TTAGGCGGCGGTAAGAAGTACTGTGCCATCATCACGCTACC
>N_1908
CATTTAATACAGCGAGATGGCCCAATATCCTCGGCGCAATG
>N_1909
TACATACGAGGCGTAATTGGCAACTACTTCAGGGACCGTGT
>N_1910
ATTGGCAACTACTTCAGGGACCGTGTGTTATGGTACGTAAC
>N_1911
AGGGACCGTGTGTTATGGTACGTAACAGAAGATGGTCCAAG
>N_1912
GTACGTAACAGAAGATGGTCCAAGAAGCCACCAAGTCTCCG
>N_1913
TCCAAGAAGCCACCAAGTCTCCGCAGGTGTTCCCCAAGGGT
>N_1914
CGCAGGTGTTCCCCAAGGGTCGGTACTAGGACCGATCTTGT
>N_1915
CTAGGACCGATCTTGTGGAACATTATGTATGATGGAATACT
>N_1916
AATACTGAGCATTAGCAAGCCCAGTGGTGTTTAGCTGCACT
>N_1917
AGCCCAGTGGTGTTTAGCTGCACTGCTTCGCCGACGACGTT
>N_1918
TAGCTGCACTGCTTCGCCGACGACGTTGCGGTAACAGCGGT
>N_1919
GACGTTGCGGTAACAGCGGTCGCCAAGACAATACCGGAGCT
>N_1920
GCCAAGACAATACCGGAGCTCCAGGACAAAAGTAACGTGGC
>N_1921
GAGCTCCAGGACAAAAGTAACGTGGCAATCACGGCGGTCAT
>N_1922
AACGTGGCAATCACGGCGGTCATAGAATGGCTCGAGAAAGT
>N_1923
GTGTTCTAATAGACCGAAGGCTCTCGTTCAAGGCTCACGCA
>N_1924
AAGGCTCACGCAAGGTATGCCAGCAAAAAAGCGGTATTGAC
>N_1925
CAAAAAAGCGGTATTGACAGCAGCAGCCTTGGCGAGAATCA
>N_1926
CAGCCTTGGCGAGAATCATGCCCAACGTGGGAGGACCCAGA
>N_1927
TCATGCCCAACGTGGGAGGACCCAGACTGCCGGCTAGAAGA
>N_1928
GGGAGGACCCAGACTGCCGGCTAGAAGACTGTTAGTGGCGG
>N_1929
AAGACTGTTAGTGGCGGTTTCAAAGGCATCGCTGCTTTACG
>N_1930
TATCTGGAGCTGCGTTACCACCAAAAAAAACCTATCTAGAT
>N_1931
TACCACCAAAAAAAACCTATCTAGATAGTGCCCGCGCAGTA
>N_1932
AGATAGTGCCCGCGCAGTATCACGGACAATGGCTCTCAGGC
>N_1933
CACGGACAATGGCTCTCAGGCTAATCAGAGGCTTTAGAACC
>N_1934
GCTAATCAGAGGCTTTAGAACCATATCGGACGACGCAGCGC
>N_1935
ACGCTCTGTCAGGCATTACACCAATTATACACCCATTAAAT
>N_1936
AATTATACACCCATTAAATACCTTGCGAGTGAGGGATATAC
>N_1937
CCTTGCGAGTGAGGGATATACTCAGCTAGAGATCAGAGAGT
>N_1938
CTTACAAACTCATCCCGGAACTACCGGAGTGGGCTGATTGC
>N_1939
CCCGGAACTACCGGAGTGGGCTGATTGCAAGCATAAAACGG
>N_1940
CGAGGGTACCTTTTTAGGTTCCGCCACGTGGATACATCCCA
>N_1941
CAGTGCGTTTATTGCACAGACGCTGTGGAAACCGCAGAGCA
>N_1942
GCTGTGGAAACCGCAGAGCACATCCTACTGCACTGCTCCAG
>N_1943
ACTCGTGGCGCTCGCTGGGTCACCTCTCAGCCCGAGAGGCT
>N_1944
CAGCCCGAGAGGCTTGGTTGCTGCTATGATGGCGGACAAAA
>N_1945
AAATCGTTTGGGATGGGGCTCACGTGATCATCGTCAGCATG
>N_1946
ATGAAGCGTGTCCGTAAGGACGAGATGGCCAATCGGATCTA
>N_1947
GTAAGGACGAGATGGCCAATCGGATCTATAGATAAGGAGTA
>N_1948
ATCTATAGATAAGGAGTACTCCCGTATGTTGGCGGGGCAAG
>N_1949
ATGTTGGCGGGGCAAGAACTCTACGACTGTACGCTCAGTTG
>N_1950
TTGGTCGTAAAAAGGCGCTGCTGTGCACCGCAAAAGAAGAT
>N_1951
TCCTGCTCACCGATGAAATACTTTGACTGGCAGTCCCGGTG
>N_1952
CCCGGTGAGCTTGACAAGGACAGGAGAGAGAGCGGAGGTTT
>N_1953
GCGGAGGTTTTTGTTTAGTACGTAGGCATAAGCCCTCAGCT
>N_1954
TTTAGTACGTAGGCATAAGCCCTCAGCTGAGGGTTATGAAT
>N_1955
AGGGTTATGAATCGTGCATGCCATCCAAGGACGTTAGATGG
>N_1956
TCCTGCCGTATATAATAAAACAAAAAAAAAAAAAGTACGAA
>N_1957
TAGACGTTGATAACTTTATTCTCTTAAGGTATCCCAATCTG
>N_1958
CATGTCCCCATACATTAGTTCAGTTCTGAGTACGTTATCAA
>N_1959
ATAAATAAATAAATCCAAATCCAAAAAAAAACGTTTAATAA
>N_1960
TTTTTTCATTAAATAGATCACTTAAAAAAACTCACCCACAT
>N_1961
AGATCACTTAAAAAAACTCACCCACATTTGGGAATCCACCG
>N_1962
CACCCACATTTGGGAATCCACCGACAAAAGCGCTTCCGAGT
>N_1963
GGTTAACAATAAAAAAAAAACAAAATATACGGAGACATTTA
>N_1964
AAAAACAAAATATACGGAGACATTTATTTTCTCTTTTCGCT
>N_1965
CTTATTTCATTTTCTTCTTCCCAAATGCCCTTAAATTTTGG
>N_1966
TTAAATTTTGGGCTGCACTACACTCTAAATCAAATGCGGCG
>N_1967
ACTACACTCTAAATCAAATGCGGCGTCTCGCTCTCACTTAT
>N_1968
CGTCTCGCTCTCACTTATAACAAAACATACACATATAAAAA
>N_1969
TAAATTTATTTTTTTTTTTACATTTCTTTCGACGCATCGAC
>N_1970
TTTGGGCCAGACTCCGGGAACTAATCGGCTCGATCGCCGTG
>N_1971
CGTGTTCTCTTCCCGCACCGCTTGTAAGCTTAGAATGCGTG
>N_1972
TTGTAAGCTTAGAATGCGTGCGGGAATCGGGAATATCACGC
>N_1973
ATCGGGAATATCACGCTGCTCTTAAGTTTTAAGCATATGCA
>N_1974
CGCTGCTCTTAAGTTTTAAGCATATGCAAACTCAAACCCAA
>N_1975
TAAGCATATGCAAACTCAAACCCAAAAAATTGAGCTAGGTC
>N_1976
CTCAAACCCAAAAAATTGAGCTAGGTCGCGCTAGGTCGGAA
>N_1977
TGAGCTAGGTCGCGCTAGGTCGGAAACCGGCGGTTCGATCG
>N_1978
TCGGAAACCGGCGGTTCGATCGCTATTACTTTCGAACCTTT
>N_1979
GATCGCTATTACTTTCGAACCTTTATATTTCTAAAAAAAAA
>N_1980
AACGGCGACCCCCACAAATGCATGCCAGTTTTCCGTAATTT
>N_1981
TTTATCGGCCTAGAGGGCCCCCTGTTTAGGTTTCCCGCCAA
>N_1982
GGGCCCCCTGTTTAGGTTTCCCGCCAATAGCCGCCGTCCTT
>N_1983
AGGTTTCCCGCCAATAGCCGCCGTCCTTCTATTTTCGCTTG
>N_1984
TTCCCTCCAAACGACTTCTCCTTTGCTCACTTCCCAGTTGA
>N_1985
TCCCAGTTGATCTCGGCGTTCATATCCCGGCTCTGCGTCTG
>N_1986
AGATATTTAATCTGAATTTTCCCCGGCACTCGATTACCCTT
>N_1987
TTCCCCGGCACTCGATTACCCTTTTTTTTTAATCCTGCGCC
>N_1988
GATTACCCTTTTTTTTTAATCCTGCGCCTCAATAATAATCA
>N_1989
ACAAAAACTTTTCACTGTTTCGTCAGACCGTCAGAAATGAA
>N_1990
TCAGACCGTCAGAAATGAATCTTATGCCCCAGTTTTAGTTC
>N_1991
CCAGTTTTAGTTCTGGCAACCGAACATAGATGGCGGCCCCA
>N_1992
AACCGAACATAGATGGCGGCCCCAAACGTTCTTACCCCCAT
>N_1993
GTTCTTACCCCCATCTATGACGCAGCCGATGCTAGCTGCCA
>N_1994
GACGCAGCCGATGCTAGCTGCCACAAGCGCTACAAAAGTTT
>N_1995
AAAATCGCCGCTCGAATTAGCTACCGTTTACACATGTTTAA
>N_1996
TAGGGTCTTTGGTTATACTACTTTATATAGTATTCATTTCG
>N_1997
TTCTCATATATATTTAGTTTCTGTGTGGGCTCGCTTGCTAA
>N_1998
GTCATAAATAACCTATCGGGCAATTTTCTCATAATTACATC
>N_1999
AGTGATATTGATATCATTTTCTAGCATAAGCTTATTTGATA
>N_2000
CGAACTTCCGGATACTTCCGCTGAAGGGTCTGTTGTAGAGA
>N_2001
CTCGTTGAGCATCTCAATTGCGCTGAAAAATACATGTTTTT
>N_2002
CAGTTTGACTTGTTCGGTTGCCATGGTTGATGATTTTATTT
>N_2003
TATTTCCAATAATGGAAGAACTATCACTAGGTTGGATAATT
>N_2004
AGTGGGCTTAGCAAGATTATCGCGATAACGTACTCAGAACT
>N_2005
GATTATCGCGATAACGTACTCAGAACTGAACTAATGTATGG
>N_2006
GTTTAAGAGAATAAAGTTATCAACGTCTATTCTCCCGAAAA
>N_2007
AAGTTATCAACGTCTATTCTCCCGAAAAGAGAGGAGCTTCC
>N_2008
TCCCGAAAAGAGAGGAGCTTCCGAAAAATAGGAGTAATTGG
>N_2009
TGTTATTTCAGTTGGCTCGCCAAGTGTTTGGATATTTAGGG
>N_2010
GTGTTTGGATATTTAGGGGACGTGGACGCTGTCTCGCCAAA
>N_2011
TGGACGCTGTCTCGCCAAAACAATAGAAATGGACCCATTTT
>N_2012
CGAATACGTTCGGATTTGGTCTCAGAAACTCACCCGCAACA
>N_2013
GGATGACATAATTGTTTTTTCTTCATCGCTTGATGAACATT
>N_2014
CAATTAAAAAAATGCGAATTCTTAAAAAAAGAAGCCAAGAA
>N_2015
AAGAAGCCAAGAAAACTGGTCATATTGTAACTCCGAATAGA
>N_2016
AGTTTCATACCCAATTCCAACTATAGAAAGAGATCAGAGCA
>N_2017
GCATTCTAACCGGTTATTACCGCATATTTATCCCTAATTAC
>N_2018
ATTTATCCCTAATTACCTGACATAGGTCATACACTGACTTC
>N_2019
TCATACACTGACTTCTGCACCAATGTCTTAAAAAAGGAATG
>N_2020
AAAAAAATGTGTCCTTACCACAAGGACAATTTGAAATAACT
>N_2021
ATGAAAATCCTTTCAGAATTCAATTCCTTTGCAGAAGTCAG
>N_2022
AATATTAGGTTGTTGGTTTGCAAATCACGTTGCACAGAATT
>N_2023
GGTTTGCAAATCACGTTGCACAGAATTGATTTTGTACAGGT
>N_2024
TGCACAGAATTGATTTTGTACAGGTTTAATGGGTGGTCTGT
>N_2025
TTGGATTCATTTTGCTTGTACTTGCATGGGAACTATTATTT
>N_2026
TTTGCGTGTTTCTCATAAATCCCCTCATTTTGTTGTTCTTC
>N_2027
AATCCCCTCATTTTGTTGTTCTTCTTATGAAGAACACGTCT
>N_2028
GTTGTTCTTCTTATGAAGAACACGTCTTCATAAATCCCCTC
>N_2029
GTGCTATATTAATTAGGGTTCTTAAATCAGGAATTTCATGA
>N_2030
TTTCATGATGAGCCAAAATACAGAACAAATTAGTTGGTAAT
>N_2031
GTTGGTAATGTTGGAAGTGTCTAGAGTCCCTAATTGCTTTG
>N_2032
GTTTAGATATTAAGAGTTGACGCCAACTCGCAGAATGTTCG
>N_2033
ACGCCAACTCGCAGAATGTTCGTAAATTTCCTTTGTATATT
>N_2034
TTCCTTTGTATATTGTCTCTCGGAAATTTTCCAGACGTTTG
>N_2035
TCTCTCGGAAATTTTCCAGACGTTTGTAATTTGGCGTTTGG
>N_2036
TGGCGTTTGGGGTTTGTATTCACCAATTAACCTCGACCTCA
>N_2037
TTGTATTCACCAATTAACCTCGACCTCAAGTCTTCGATGTT
>N_2038
TAACCTCGACCTCAAGTCTTCGATGTTTGGTAGTCCCAATG
>N_2039
TGTTTGGTAGTCCCAATGATCTTATTACTTGTCCATCTATG
>N_2040
TGTCCATCTATGTTTCGTTCCACAGCTCGAGTAGAAAGCGT
>N_2041
GTTCTAGGGTGTAATCCACTCTTCTTATGAACGTATAAAGC
>N_2042
TTTTCCTGTGGAATTTAATGCTTATTATTTGCATAAATGGT
>N_2043
TCCTGCGCCTCAATAATAATCCTGCATTTTTTCCCACTTTT
>N_2044
AATAATCCTGCATTTTTTCCCACTTTTCGCTGGCCACAAAA
>N_2045
TGATTTTATTGTTTGCTGCACTTATAAGTTTATTTAGATTT
>N_2046
ATTATTTGTAATGTTTTTTTCCCCTGCCGTCGGACAAGTTG
>N_2047
TTTTTTCCCCTGCCGTCGGACAAGTTGAAGTAACGAATATC
>N_2048
CAAGTTGAAGTAACGAATATCACAAGCGTAATTGTTTAGGA
>N_2049
CTCCGAATAAATCCGCTTTGCGTTTTTATTGATTGAATATC
>N_2050
AACAAATGGTGTGAGAAAATCTATGTGCCTGCCTAGTGGCT
>N_2051
AGAAATGTTTGTTTATTTAACGAGGAATCAATACGACAGAC
>N_2052
TTAACGAGGAATCAATACGACAGACCACCGCGGTCGGTCTT
>N_2053
GACAGACCACCGCGGTCGGTCTTTTGTACAAGTGAATTATG
>N_2054
AAAACTGTACAAAACTTCCACGCCCACTCTAAAAATAAATA
>N_2055
ATTAGCTGGAAAATAGGAACCACAGTGCGTATGTGTAATAA
>N_2056
AGCATTTTATTACTCATACGCACATATGTCACTTATATGTG
>N_2057
CAGGCTAACAAATTATCCTGCATTCTCTGAAACTCACCTGA
>N_2058
CTCACCTGAAAGACTCGACTCCGTACTCCGAGAATAGCTCT
>N_2059
AATCGATCCTGTTGCTTGGACTGACTTACCAGGAATACGAC
>N_2060
GGACTGACTTACCAGGAATACGACATTGAAGAGATGGCCGT
>N_2061
TTGAAGAGATGGCCGTTGGTCAGACACGATGGTTCTTCGTT
>N_2062
GTTGGTCAGACACGATGGTTCTTCGTTTAGACATATGCGGG
>N_2063
GTTCTTCGTTTAGACATATGCGGGTAAAGTCCTTAGCCAAC
>N_2064
CGATCGTCGCATGTGACATTCGAAAATTAAGACGAACCTCT
>N_2065
CATTCGAAAATTAAGACGAACCTCTCGTTTTAATAAATAAA
>N_2066
CGTTTTAATAAATAAATATACAACTATTTCCCTGTTGATTC
>N_2067
GATTCAAACACTGGGATATACAAATTAAACTAAAGATTGAT
>N_2068
TAAACTAAAGATTGATCGCACCGTCTTGCGATACTGTCGTC
>N_2069
ATTCCTCCAGAGGTGAAGGGCTTCCTTCGCTGGCTGCTTCG
>N_2070
GCTTCCTTCGCTGGCTGCTTCGTGGAGTCCGGGGAGCAGAA
>N_2071
GCTTCGTGGAGTCCGGGGAGCAGAAGAGTATTTTTTACGTT
>N_2072
GAGCAGAAGAGTATTTTTTACGTTGAGAAGAACTTTCCTCT
>N_2073
TTACGTTGAGAAGAACTTTCCTCTTTTAACTGCCAGCCTTG
>N_2074
AACTTTCCTCTTTTAACTGCCAGCCTTGTGGTCTGGCAGAG
>N_2075
TATTCTGATAAATGCAAATTCAAACTGAACTTAGGGCTAAC
>N_2076
ACAAAATATGAAACTCATAGCGGCCACTCCTACGGGTAGTG
>N_2077
GGTAGTGTTTGCCGGCTATGCACGGGCTTCCGGCCAGACGC
>N_2078
CGCCCGGTTAACTTAGTTAACTTACATATTCGCTGAAAAAA
>N_2079
CCTTGCCAGTTTTTGGCATTCAAGTTAACTAAAGTTAACGT
>N_2080
AAGCATTATTTGCATGGCTGCTACGAATACGAAACCCCTAC
>N_2081
TGGCTGCTACGAATACGAAACCCCTACAATGTGTTTCGTTT
>N_2082
TTCGTACTCCAACGCCACAGCTCCGCTTGGCTTGGCAAATA
>N_2083
CACAGCTCCGCTTGGCTTGGCAAATAAAGAATTAATATAAA
>N_2084
AACTCCTTGTCTTTTATTGTCGCGCCCGACACCCAGACTCG
>N_2085
TTATTGTCGCGCCCGACACCCAGACTCGTATAGCCGCGCGA
>N_2086
TCGTATAGCCGCGCGAGTTACGGGTGCCTCCGTTGGATCGG
>N_2087
CCTCCGTTGGATCGGGGGTCCTCCTTTCTCTACTCTTAGTT
>N_2088
GCTCGGTTTGGTGTCAAGATCAAGAATGATGAAAGCTTTAT
>N_2089
AATGTATACGCACGGGCAAGCAGCAGTGCTTTTGATCCCGT
>N_2090
CAAGCAGCAGTGCTTTTGATCCCGTTAGTTCTAGATAGCGA
>N_2091
GTTAGTTCTAGATAGCGAGTCTAGACGAGGACGTCGCGATT
>N_2092
GTTAATTTCAACGTCGAGAGCGTCGCCACCACGCAGTATGT
>N_2093
GTGTGTGTTCATGCCGATTTCATCATCGGGTGCAACAGAGT
>N_2094
CATCGGGTGCAACAGAGTTTCAGGTAACGGGGGACGAGGCT
>N_2095
TCAGGTAACGGGGGACGAGGCTATGCTGGCATGGTAGCTCG
>N_2096
AGGCTATGCTGGCATGGTAGCTCGTGATCAATATATATATA
>N_2097
GATGTCGCCTACCGGGCGGGCTTCATAGGCGGAGGTGGTTG
>N_2098
GTTGTTGAGGGGGGTTAATGCTGGGCATGGTAACTCCTCCC
>N_2099
GTTAATGCTGGGCATGGTAACTCCTCCCCCCCTAGTGCGGA
>N_2100
GTGCGGAGAGATGGCCATAACGAAGGGATAGCCGACTCGAC
>N_2101
CATAACGAAGGGATAGCCGACTCGACAACGTGAGGTGTGTG
>N_2102
TGAGGTGTGTGGGTGGGTTGCTGGGTAAAAATCGTTTTCTG
>N_2103
GGGTAAAAATCGTTTTCTGCCTTTTACAGGTTCGGAGACAG
>N_2104
ACAGGTTCGGAGACAGATCACAAGTATTAGTACTATGCTCA
>N_2105
GTTGCCAATGCCTCCAGGTGCAGTTTTTCGAGTGATAGGAC
>N_2106
TTGTTATTTTCTATTCGTTCCATTGGTGGTATCTCGATGGT
>N_2107
GGTAAGTTTGTCGTGGGAGACAATGAAGTATGAACAATGTA
>N_2108
TGAATGAAATGATACATTTGCTATAAGGTCTCCTAGAACGT
>N_2109
AAGGTCTCCTAGAACGTTGTCCATCACACGTTGAAAAGTGG
>N_2110
TGGCTGGTGCGTTCTTCAGACCGAAGGGCATTCTTGTGAAT
>N_2111
ATTCTTGTGAATTCGTAATGCCCATTTTCGACTGTGAAAGC
>N_2112
TTGTGAAGTATTTTGTTCTACCTATTCGGTCCAGTATGTCT
>N_2113
TATTCGGTCCAGTATGTCTGCTATGTTAGGTATCGGATAAC
>N_2114
GTTAGGTATCGGATAACGGTCGGAGATGGTTTTTTCGTTTA
>N_2115
GAAAATCTATTACCAACCGCCATTTTTCTTTGCCTGTAGTG
>N_2116
TTTTTCTTTGCCTGTAGTGTCGGCTCCAATGTTTGACTGTA
>N_2117
AAATGAACACATGGCAGTAACACAATCCGAAGTAGTAAGTT
>N_2118
ATGGCTTTTAAGGAAAGGTTCAACCTGACACACATAGTGAT
>N_2119
CACACATAGTGATTTTATTACTGATTTATTGTTTAATTTCT
>N_2120
GATGTACACATATTCGGCCACAACATTGAACTAGATTTATT
>N_2121
AACTAGATTTATTTGTTTTGCTTATTTATGTATGGTCCCGG
>N_2122
TTTATGTATGGTCCCGGTGTCTCATCAGCGATTGATGTACA
>N_2123
GTACACATATTTGGCCATAGCACTGAATGATGTTAACTTTT
>N_2124
TGTTAACTTTTTATGTATGTCATAAGTGATCCCGGTGCCCT
>N_2125
GGTCACTTTGAATGTAAAGACATTTTTTTTTTTTATGTGTG
>N_2126
CTTTCAGCGATTGATGTGCACATATTCGGTCACACTAGATT
>N_2127
TTGTTTGTGTGAAGTTTTTTCCTTTTCTTCTCTTTTTTTGA
>N_2128
TTGAGAACCATATATTTACACTTGGCTCCTCAAACTTGTGT
>N_2129
TTGTGTTTTTTTTTTTTCTGCCACTTGTTCACTTACTTACC
>N_2130
TACAGAAGTGGAACGAAGAACGTGAAAGGCGTTGTTAATCC
>N_2131
ACGTGAAAGGCGTTGTTAATCCTTTTAGTTCTAGTCCGGCT
>N_2132
TTAATCCTTTTAGTTCTAGTCCGGCTGCGCCAGTTACGGGT
>N_2133
GATTACGGCGGCATAAAATACTTAATTGGCGCCCAACCAGT
>N_2134
CCCAACCAGTGGTAATTGCACCACGACTCAGAAATAAACAA
>N_2135
ATCAAGTGAGCAGTTTACGGCCACGCAGTGACAATACTAAA
>N_2136
AATACTAAAAGCTTAAAGTACTTGCGAGCAAAAGTGTGCCG
>N_2137
TACTTGCGAGCAAAAGTGTGCCGTGTTCTCAGGGGTTGCGC
>N_2138
TGCCGTGTTCTCAGGGGTTGCGCAAATCAACAAGAACCGTT
>N_2139
GTTGCGCAAATCAACAAGAACCGTTCAACGATTGCTGACCT
>N_2140
AACCGTTCAACGATTGCTGACCTAAGCCACTATAGGCAGCG
>N_2141
ACTATAGGCAGCGACAGCGACACCAACCTCCTCAAATGTCA
>N_2142
TCCTCAAATGTCATAATTGACTGAGGTGCGCAATTCAAAGT
>N_2143
GTGCGCAATTCAAAGTATATCGTTCACCGAAGCCGCTGGAG
>N_2144
AGTATATCGTTCACCGAAGCCGCTGGAGCTCTTCGGGCAGC
>N_2145
ACCACACTACACCATACAACCCAAAAAATGTAAGTGGGCAC
>N_2146
AAAAGTTTTAACACGCGCAACGATTCATGAGAGTAATGGTG
>N_2147
ACTTGACGAGAAATAGTTGGCTTTTGTCTGCAATGATAATT
>N_2148
ATTTATTAAAAGCAACGTATCAAATGCACGCGTGCACAATT
>N_2149
ATTCCGTCGCTATAGAGCCACCCGCCGTCGGTCTAGTGATT
>N_2150
CGGACTCTGATTGCGATAATCTAATTCGTCTTCCAGCGCCA
>N_2151
TCTAATTCGTCTTCCAGCGCCAAGACATTCAGTTTTAGCGC
>N_2152
GCCAAGACATTCAGTTTTAGCGCCCCCACTCCAAAAAATAT
>N_2153
CACTCCAAAAAATATGGATCCAGACCAATTGAGAAGCGTAA
>N_2154
AGGCCCTGTTTGTGTAGAGGCGACTGGAGCAGTAGGCGATA
>N_2155
CCGATAAGTTTGGGATAATTCGGTTATCTAAAAAAGTATGG
>N_2156
GCCGATGGCCTACATCTCGGCTTGGGTTTCCTGTTAGGTTT
>N_2157
GGTTTCCTGTTAGGTTTTTTCTTAATAGAACAGTAGATGAG
>N_2158
CGTCGCCTTGTCGCAGACCCCAAGTTTTGACTAGGGCAAAT
>N_2159
GATTTAATGCGGTGAAAATTCTCGTAGCTGAAATTGAAGGC
>N_2160
CAGCTTCTACTTATCCGCATCATTGTCGTGACCCCACGGTT
>N_2161
GAGACGTAAACTAAGTCAGGCCGTGAAGTGGAGCGCCCTCC
>N_2162
CAGCGATGGACCAGCCGTAGCAGCAGGATCACAATCGGCAA
>N_2163
GCCGGGACCCACAGGAGGGTCGTTTAAATTAATAAGAAGAG
>N_2164
AATAAGAAGAGAAGAAACAACAATTAAATAGTGCCAAATTG
>N_2165
GATTGGTAGTCCGAAATGGACATTGAATACAAGTAAAGCGA
>N_2166
ATTTTAAATTTATCTAAATTCCAAATTTGACCGAAAAAGAA
>N_2167
TTGACCGAAAAAGAAGAACCCGCTAAATATTTAACCTAACC
>N_2168
AGAACCCGCTAAATATTTAACCTAACCTGTACTCGGATGTA
>N_2169
TGTACTCGGATGTATTAATTCCCGAACCGCCATTTTTGAGA
>N_2170
CTGTAAAAAGTATTTGAACTCGAGTAAGCGACTCAGTCATT
>N_2171
AGTAAGCGACTCAGTCATTTCGTTTTTAACTTTTCTCTTGC
>N_2172
AGTGCCGAGTATTATCTATCCTCATACACACTGCTAATAAA
>N_2173
ATACACACTGCTAATAAATACTTGATCCTAATGGAGTGGCG
>N_2174
ACAGGGAATGCATTGGGAATCATTTTAAAAAAAAGTGAGAG
>N_2175
CGCAACAGTAGACGGGGGCTCTTCGACATCAGCTCGCGGTG
>N_2176
GGGGCTCTTCGACATCAGCTCGCGGTGCTAACACCAACATG
>N_2177
GTAGTATAACTATAAAAATACTTATATAAAGTCATTTTTGA
>N_2178
AATTTTAAATTTGCTTCGGACAATTTATTAAAAAACAATTG
>N_2179
TTTTGGAACCTGACATTTTTCTCAAGTATGATGGGGTTAGA
>N_2180
ATATTTTTTAAGACATTTAACTTAATGTGAAAAAACGGTCC
>N_2181
TTAATGTGAAAAAACGGTCCCGTACTGTTTCAAAAAAAAAA
>N_2182
CGCCTGTCCAGATGAACTCCCAGATATGTTACCTCGTCGGC
>N_2183
AGCTATATTCATCAACCAGACAAAAAACATGTATTTTTCAG
>N_2184
TTTATTTAATCATATTGCTACGAAATCGGCAAAAACTACCC
>N_2185
CGAAAGGGTAGGGAGAGAAACTAGTAGTAAAACTAAAAATC
>N_2186
CGGTGCTAACACCAATGAAGCTAGTTCAAGCGCTGTAAGTG
>N_2187
TAATGCGGTAGCTTTGTTAGCCATGGAGCGTAGGCTTCTAG
>N_2188
GGAGCGTAGGCTTCTAGCAACGTTATCAGAGAAGATCACGG
>N_2189
GACTTAGTACAAAACGCTATCACCACAAGCATGCAGCGAAT
>N_2190
GAATAATGTCCGCTGATCAACCGAGTGCCTATGAGAGGCAG
>N_2191
AACCGAGTGCCTATGAGAGGCAGTATTTAATACCGCCAAAT
>N_2192
AGAGGCAGTATTTAATACCGCCAAATCCTGTTCCCTCTTCA
>N_2193
AATACCGCCAAATCCTGTTCCCTCTTCACGAAGCGCGTCTT
>N_2194
TTTGATAGGCCGGATAAAGTCGTCCACATACTAAATGGTTG
>N_2195
ATATTCCGGTGTAGGAGTGTCAGTGGACAACTTTATATACA
>N_2196
CTTTATATACAGAGTCGAGGCACTTACAAGGCAGACGTTGA
>N_2197
TTCAACTTGTTATGTAGGAACATAATCGACCAGCTAGAGCA
>N_2198
GGACAGCCAACAAACTTGTCCGCGTTCTAAGAGGTAACCTT
>N_2199
GTCCGCGTTCTAAGAGGTAACCTTCGTCCTGAGATTCGTCA
>N_2200
CCTGAGATTCGTCACGAAATCTTGAACTTAGACGTTAAACG
>N_2201
TCTTGAACTTAGACGTTAAACGGTGTCGGAGTTGAGAGAAA
>N_2202
GCGACGTGAGGCATTCCTGGCTGACGTCAGAAGATGTAGTG
>N_2203
TAGTGGCTACGCGAAAGATACACCTTTTAAACGTGAGAGAT
>N_2204
ACCTTTTAAACGTGAGAGATCTGAGGTCTGTCTGAGATTGA
>N_2205
GATTGAAGATGAGGTGAGGTCAACATACGGTAGTGGGAACG
>N_2206
GACACCGATATCAAGAATGTCTAGCCGAAAGACGGGTTTTT
>N_2207
GAAAGACGGGTTTTTTGTTACGGGTGTGGTGCAGCAAACAC
>N_2208
TTGTTACGGGTGTGGTGCAGCAAACACCTATAAACCAAGTT
>N_2209
GGTCGGCATGTCGAAGTTGCCAGTCAAACCGAAGACTTCGA
>N_2210
GTTGCCAGTCAAACCGAAGACTTCGAATGCCGCACGAAATC
>N_2211
ACAAATGCATGACGAATACGCCTGGAAACTTTGGGTCCCCA
>N_2212
ACGCCTGGAAACTTTGGGTCCCCAAAGAATTAGTATCGCAG
>N_2213
AGCACACGATAGTCCGTTAGCTGCGCATGGTGGCATTCACA
>N_2214
GCTGCGCATGGTGGCATTCACAAAACCATAGAAAGAATACG
>N_2215
AAACCATAGAAAGAATACGACGATATTATTTCTGGCCCGGT
>N_2216
TACGACGATATTATTTCTGGCCCGGTCTCGTTTCGGACGTC
>N_2217
TTTCTGGCCCGGTCTCGTTTCGGACGTCAGGGCTTATATTA
>N_2218
CGTCAGGGCTTATATTAGTGCATGTGAGGTTTGTAAGAGTC
>N_2219
TTTGTAAGAGTCCTAAATCTCCAAATTTCACTCTCAGACCG
>N_2220
TCCAAATTTCACTCTCAGACCGCCATTAGGAAAAGAGCCTG
>N_2221
TAGGAAAAGAGCCTGAGTCTCAGCGATTCTTCCAGCGTTTG
>N_2222
TGTTCATTGACTTTCTCGGACCGTATCCTAGGTCGAGGAGC
>N_2223
CCTAGGTCGAGGAGCGGTTACATAGGTATCTTCATTGTCCT
>N_2224
ATTGTCCTGGATCATTTTGTCAAAGTACGTGTTCTTGCTTC
>N_2225
ATTTTGTCAAAGTACGTGTTCTTGCTTCTACTTATCCGCAT
>N_2226
CCGGCGGGCAGAAGGAGAGACGATAACTAAGCCAGGCTGTG
>N_2227
AAAACAACCACTAAGTAGGGCCCAAATTGAGGTTAAGTTTA
>N_2228
CCAAATTGAGGTTAAGTTTACGGAGAGTTATAAAGTGATTG
>N_2229
TATCTGACCTAACCTGTACTCGAATGTATTAATTCCCGAAC
>N_2230
CCCGAACCGCCATTTTTGTGCGTAGAATGTAAGAAGTTAAG
>N_2231
AATTCATGAAAGTTTGTTCGCAGACGTGTAATCCGAAATTA
>N_2232
GTGAAAAGTTGAGTGAGTTTCATTTATAAAACTTTATTTTT
>N_2233
AAAATTTTTCTGGAGCGCATCATTTTGATGGCGTGCCAAGT
>N_2234
AAAAGAAAAAAAAATTTAGTCGAATTTACTTATACTGACTC
>N_2235
CTGACTCGGCTGATGTTTTTCCGGACGTAGGGTGCAGAAAG
>N_2236
TTATTCATTATTGGATGTAGCGAAAAGATATCTGTACAAGC
>N_2237
AGAGGTGCAAGCCTATGCACCCACGCACCTATAGAGCCATT
>N_2238
GCACCCACGCACCTATAGAGCCATTGGATGCCATTAGGAAA
>N_2239
TCTCGGACCGTATCCTAGGTCGAGGAGCGGTAACATAGGTA
>N_2240
CCAGTGTCGTCATAAAGTATCTGGAAAACGAATTTTTCATG
>N_2241
TATCTGGAAAACGAATTTTTCATGACGTTCGGAGTCCCCGA
>N_2242
TCGGAGTCCCCGAAGTGATACTGTCTGACAATGGTTCCCAA
>N_2243
GATACTGTCTGACAATGGTTCCCAATTTCGAGCTAAGACGT
>N_2244
TTCCCAATTTCGAGCTAAGACGTTCCAGAAACTGATGGAGC
>N_2245
CTCGCCGCAGGCAAATGCTTCTGAGCGCGTAAACCGATTGG
>N_2246
ATGCTTCTGAGCGCGTAAACCGATTGGTAATTGCTGCAATC
>N_2247
CAATCAGGGCATATCTGCGTCTCGACCAGAAGGATTGGGAC
>N_2248
AGAAGGATTGGGACGAATTCCTCAGCCGAATATGTTGTGCG
>N_2249
AGGTCGGCGGTGCATTCTAGCATTGGTACCAGTCCTTATTA
>N_2250
ATTCTAGCATTGGTACCAGTCCTTATTATATGGTATTTGGG
>N_2251
ATTATATGGTATTTGGGCAACACATGATCACTTCAGGGTCG
>N_2252
ACGTACCCGTTGATCAGACTCTTAAATCTGTTGGACGATCG
>N_2253
TGAGATATAATATCCGTTCTCGTATGGTATCGTTTGTCGAA
>N_2254
TATGGTATCGTTTGTCGAAGCACAAGAAGTTTATCGCCGGA
>N_2255
TTTATCGCCGGAATTTCAAGCCAAGCTGCTTCCAAACTGGT
>N_2256
CAAGCCAAGCTGCTTCCAAACTGGTTATAACGCCAAGTTTG
>N_2257
TTCCAAACTGGTTATAACGCCAAGTTTGGACCGACGTTTGT
>N_2258
TAACGCCAAGTTTGGACCGACGTTTGTAAAATCTCGAGTTC
>N_2259
AAATCTCGAGTTCGGAAGAACATTGGCAACGCGTATTACGA
>N_2260
GCGTATTACGAGCTTGAAGACCTCCAAAGACGAGTTGTAGG
>N_2261
CCAAAGACGAGTTGTAGGAACCTATCATGCCAAGGACATTC
>N_2262
ATTCGGCAGTAAGGTGCCTTCAGTCGGTCTCAGCCTAGGGT
>N_2263
GAAGCAGTGGGTAATAAAGTCTCGATGAATAATCGATAGTG
>N_2264
AGCTTCGACTGGGGCAATTACAGGTCAGTAAACTTCAGAAA
>N_2265
GGATGCGGTCAAATCCTTGCCCGAGATTTCGGGCACACATG
>N_2266
ATACGCTTCATGGAGACAGGCGGCCCTCGCAGAGTACCATA
>N_2267
CAGGCGGCCCTCGCAGAGTACCATATTTTTAGGCCATACAA
>N_2268
CATACAACGGCAGCTCACGCCACTACCAGGCGGTTATAATT
>N_2269
TGGCCTCTTTTGGCACAATACTTAACTTTGACGCGATTATA
>N_2270
AAAAAACTGACATTTTTGACCAATAAAGTCAACATATCCGA
>N_2271
GACCAATAAAGTCAACATATCCGATCGCACTAACGATAGGA
>N_2272
GATCGCACTAACGATAGGAACAAGCAAAGAGTCAATCATGT
>N_2273
ATCGAGGACGATGCTGGAAGCGATTCGGACGCCCTCAATTT
>N_2274
GTAGCAATTTTTGATATGAGCTTCTTAATCGATACCGGAAC
>N_2275
TGTTTGGCCTCCAGTCAGCTCAAATCGGGTACGGAAGTCGA
>N_2276
GTCGAGAAAATCTCCTTCCACAAATGCGCTGATGTCAACTT
>N_2277
ATGCGCTGATGTCAACTTCACCGATGTGGTGTGGGGCGCTC
>N_2278
GGGGCGCTCAGACGCGCCCGCTTCAGTGCGGGAGTCTTTTC
>N_2279
TTTTCGGAAATTGTTAAAGACCAGAAAAAAGGCCTTTGCAG
>N_2280
AAAAAAGGCCTTTGCAGACCCAAATGAATCACTGCCATACA
>N_2281
TCTATGCCAAGCCCATATCCCATGGGCGTAGCAGACTTTGT
>N_2282
AGGAGGGCAACCGAAACAAGCGCTTGGTGATAGACTTTCGC
>N_2283
ACTCAATGAGCAAACTATCCCCGACAAATACCCCATGCCGA
>N_2284
AAAGCCACTATTTTTCGTTCCTGAATCTCAAATCCGAATAT
>N_2285
CCGAATATCATCAGGTTGTGCTATCGGAACGTGATCGCGAA
>N_2286
AATATAAGTTCAAAAGACTGCCGTTTGGCCTCAGGAACGCA
>N_2287
GAACAAAGTTAAATTAAACTCGTAGAGTGGGTGTTAAAAAG
>N_2288
AGTGGGTGTTAAAAAGCCTACGAGAATCAATAATAAGGGTT
>N_2289
TCTAACGACAGATGCTTCAGCTTACGGTATAGGGGCGGTGT
>N_2290
TATGGAGTGAAAGATATAAACATCTTCACTGACCAGCCTTT
>N_2291
TGACCAGCCTTTAACATTTTCTGTGTCGGAATCAAACCCGA
>N_2292
CACACAATCGAGTCGACAGGCAAACCGTTGACCTGCTTCCA
>N_2293
CCAGATAATACTGGAGGAAGCACGTTTCCAGTCTAAGAATA
>N_2294
CGTTTCCAGTCTAAGAATACCTTTATTCTGTTCGGGAATAA
>N_2295
TTCTGTTCGGGAATAAAAGCCATGTGACCAAGTGGCGTCAA
>N_2296
GCCATGTGACCAAGTGGCGTCAACTTCGTCTGCAGGGAGTC
>N_2297
CAACTTCGTCTGCAGGGAGTCTTTATTAGACATAATCGTCC
>N_2298
GAGTCTTTATTAGACATAATCGTCCCAAGGGGCGTAAACGC
>N_2299
CGTCCCAAGGGGCGTAAACGCTTTCTATTGCGATTTACACA
>N_2300
TTGCAGAACTTGTGCGAGGTCCAAGTATGGCAGGCACCCGA
>N_2301
GGGGAGATGTTGCATATAGACATTTTCTCTACTAACAAAAA
>N_2302
GAACCTTCGTTGAAGTCACACACGATCGTGTCCATGCTTTG
>N_2303
TAGTCGATTTACTCGGACGTCAACAGGAGACCGGCATCGCC
>N_2304
AACAGGAGACCGGCATCGCCCTAACACACCCTGATTAGCCA
>N_2305
AGCTCAAACCGCGCTTATGGCCAGAGAAAACGCCTCGCGGC
>N_2306
AATAGGGTATTCGATGCTGGCGAAGAGGTGTTGGTAAAATC
>N_2307
ACTCGGCAACAAGTTCACGCCATTGTGAGAGGAGAAAGCTG
>N_2308
TGTAGAAGCGGACATGGGGACCTTGGTCCTTATTAAGGGGA
>N_2309
ACAAACTAAAATGAGGCGCTCGGTAGCGAGGTCCGCGTACC
>N_2310
TCGGTAGCGAGGTCCGCGTACCGCTTAATTTTAAATTTTTT
>N_2311
TAGTAGTTCTAAGCATTTTACTTTATTGGTGTTGGTTTCCC
>N_2312
TTTCCCCCTTGCCTAAAAAACAGAAAAATCAACCATTTAAA
>N_2313
TATCCTTCTCGTATATCTGTCATTGACATCAGCACACATCA
>N_2314
CCCATAGTCGACGGCCAGATCTTGGTGTGGGAAAATTCTGC
>N_2315
AAAATTCTGCCTATGTGAGGCACACCGCGAATCTTTCGGAG
>N_2316
GGCCAATTTCCGCATTCACACATGAGAAATCTGCTGAGCGT
>N_2317
TCTGCTGAGCGTAGACTCAGCACACCTCCGGGACTTGCTGC
>N_2318
GAAGCCTGGACCACGAAGTCCACGAAGGCTCCATACTAAAG
>N_2319
AAGTCCACGAAGGCTCCATACTAAAGGTCGTAGCCGGCACA
>N_2320
GTTTTAGAGGCGCGGTTGGTCGACGCGAACAATAGAAATCA
>N_2321
TAGAAATCAATACAAAAATCCAGAGTCAAATCAATAGACTA
>N_2322
TCAAAACAGCAAAAGAATCACAAATTGACACCGGTCATTTG
>N_2323
GTGACACTTGCAAAAATGAACATTGTTAGTCCAAATATTCT
>N_2324
TCCAAATATTCTCGATCACGCAGATTTAAAATCAGTTTGGC
>N_2325
GTTTGGCTGGAGGAGCCCACCAACATCTCATGTCCGTATCG
>N_2326
AGCCCACCAACATCTCATGTCCGTATCGTCCTAAAGGTTCT
>N_2327
GCTCATGCGCAAGAGAACTTCATGCCGGGGGCGCCGCGCAC
>N_2328
ACCCGGGGTAGCAAAATTCCCTCTGCTGAATGTCACCTCCA
>N_2329
TCACCTCCACCCAAAGTCTGCTCAGTCTCCCGTAACAACAA
>N_2330
GTCTGCTCAGTCTCCCGTAACAACAATCCAGAAGGCCAGGA
>N_2331
GGCGATCACCGAGTTAAGGTCGGCCGAGGGCGGGCTCCATT
>N_2332
GGCTCCATTTAGAGGGGGGACTAACTAAAGTTAACGTCGCT
>N_2333
TAACGTCGCTATGTCGAGCGCATGAACTACGTCTACGACGG
>N_2334
ACGTCTACGACGGCATTCTGCAATGTAAGCATTAGGCCGGA
>N_2335
GGACGTCGTTACGTAGCTGGCAAACTTTGTTTATTTGCATG
>N_2336
GCCGCGTGCGATTACGCCGGCATAAAATACTTAATTTACAT
>N_2337
GGCATAAAATACTTAATTTACATATTCCTGGTGAGGGCACC
>N_2338
GTGAGGGCACCATTCATTTACTTTGCAGCCTTCGAAACACA
>N_2339
TTATGGGGTCTGTTTTATTACATTTCGAGTTGAATTTATGA
>N_2340
GAATTTATGAAGTTGTTTGCCATAGGTGTACACACTCAAAT
>N_2341
TTGCCATAGGTGTACACACTCAAATAGTAACAAATGGATTT
>N_2342
GCAGGGGTTTTAAAAGATTGCATAAGATGCGATGAAAAAAA
>N_2343
AAATTAAGATACCAATTAAACCTATTATCGTTTCTATACCC
>N_2344
CTATACCCGTTACTCGCAGACTTATACTAAATTCGTTGAGT
>N_2345
TGAGTACATTAAGTACATAACAGGTAGAAGGAATCGTTTCC
>N_2346
ACAGGTAGAAGGAATCGTTTCCATCCATATAAAATAACAGT
>N_2347
TTTCCATCCATATAAAATAACAGTTTTAGGCGGCTCGTGTT
>N_2348
AATAACAGTTTTAGGCGGCTCGTGTTCATTAATGTGGACGT
>N_2349
ACACATTGTTTAAAAGTGTGCACGGCTGTGGGCCCACTCCC
>N_2350
AGTGTGCACGGCTGTGGGCCCACTCCCATAAACTAGCGCTG
>N_2351
AGCGCTGAGTTCAAGGGAAACTGCCAGCTAAGTCCCCACTT
>N_2352
AGGGAAACTGCCAGCTAAGTCCCCACTTTCTAGCTTTTATA
>N_2353
CCACTTTCTAGCTTTTATAACAACTTCCAGAAAACATGTAA
>N_2354
ATGTAACGATTCATTCTTTACCAAAAATCACAAACAGTTGT
>N_2355
TGGCCCCTTTTGGTCGCATACCGTGGCTCACAGGCAATATA
>N_2356
CGCATACCGTGGCTCACAGGCAATATATTCTAGTCATAGGC
>N_2357
ATTAATTAAAAGTATACATACATATCTTTCGGACGTATGTG
>N_2358
ATACATACATATCTTTCGGACGTATGTGTGTGCACGACCAG
>N_2359
TTCGGACGTATGTGTGTGCACGACCAGCAGACAAAAATTAA
>N_2360
TTAAACTGACCAAAAAGAAACAAAGAAATAAGCGGTATCAA
>N_2361
AACAAAGAAATAAGCGGTATCAATCTATAATGTTCTATTGT
>N_2362
GGAATCTACCGACGAAAGCGCTTCCGGGTGATCTTCCTGTG
>N_2363
AAGCGCTTCCGGGTGATCTTCCTGTGGAATTCTAGGCTTAT
>N_2364
AAAACAAAATAATGCGGTGACATGCTGCGCCACTTCTGATC
>N_2365
GGTGACATGCTGCGCCACTTCTGATCTTTCTTTACTCTTCT
>N_2366
TTCTCGCTTATTCCATGTTTCTTCTTTTGGGATGCACTCTC
>N_2367
TTTTGGGATGCACTCTCTTTCTTGGCCGACCCCTAAACTAA
>N_2368
CCCTAAACTAAATGCGGCGTCTCGTTTTCCGGTCCGGACCG
>N_2369
TCGCTGCCTAGTTACGGCATCCCTTCGCGGTCCCCAACTTT
>N_2370
CGGCATCCCTTCGCGGTCCCCAACTTTTCCTTAAAATTGTT
>N_2371
TAAAATTGTTGTTGACGCATCCACGATTTTCTCAAAGTAAA
>N_2372
ACTCTGTGAACTAATCAGTTCGATCGCCGTGTTCTCTTCCC
>N_2373
TCGATCGCCGTGTTCTCTTCCCGAAACGTTTGGAAACTTAG
>N_2374
AAACGTTTGGAAACTTAGAACGCGGGCTCTGCTCTTAAATT
>N_2375
TAAATTCTCTTAAGCATATGCGAACTATTCACGTTGAAGCG
>N_2376
GCGAACTATTCACGTTGAAGCGAGCCAAAAATTGCGGTAGT
>N_2377
CCAAAAATTGCGGTAGTTCGCAAACTTTTTTGGCGAACTTC
>N_2378
TAGTTCGCAAACTTTTTTGGCGAACTTCGGAGAGCGGCGGT
>N_2379
TCATTTAAATTAATAATTTTCAACTTTCTCGGGCCTCTAGG
>N_2380
CAAAAACAGCCGCCGTCCTTCTATTTTCTATTTCACTCCAA
>N_2381
TGATCTCGGGGTTAATATTCCGGTACTGCGTCTACATTATA
>N_2382
GCACTCGCTTACCCTTCCTTCCGAATCCAGCGCCTCGATAA
>N_2383
CTTCCTTCCGAATCCAGCGCCTCGATAAGAATTGGAATTTT
>N_2384
AAAAAAAAAAACTCCTCCGTCCCACTGCTTCGTCGGACTGT
>N_2385
ATTGAAGAAAACTATCTTGGCCTTCGGATTCCGGCCGAACC
>N_2386
GCCTTCGGATTCCGGCCGAACCCATCTCTCTCTCTAAGTCC
>N_2387
GGCCGAACCCATCTCTCTCTCTAAGTCCCACCGCCATTCCC
>N_2388
TCTCTCTCTAAGTCCCACCGCCATTCCCATGGAACTGACAA
>N_2389
TTCAATCGGAAATTCTTGACCCGAAGAATTATTAATCTGCC
>N_2390
TGACCCGAAGAATTATTAATCTGCCCCAATTTTAGTTCTGG
>N_2391
CGGCCCCAAACCCTCTTACCCCCATAGATGACGCTGCCGCC
>N_2392
CCGCCACTAGCTGCCACAAGCGCTACTTATGATAGTCGAGG
>N_2393
TCTCTTGTTTTTTTAATTATCTGCGACTCATTGATAAATGT
>N_2394
AACCGCGTATCTGTCCGGTTCTATTATGGTTGTATTTGTAT
>N_2395
AAGATTGCAGATTTCGCAATCATTAATAAAATTTTAAATTG
>N_2396
GAGTTTCTTTAATAAGTTTTCATACCAGGGTGTAATAAATT
>N_2397
ATACCAGGGTGTAATAAATTCTTGTTTTGAGTAAAAAAAAA
>N_2398
CCTTTTTAAAACTGTTAAAACTGCTATTGGTTTCGAACCGC
>N_2399
AAACTGCTATTGGTTTCGAACCGCCAGAGTGAACAGACGTG
>N_2400
AGCGAAAGAGACGCTATTGGCAATGTTAATTGCTGTACTAT
>N_2401
GAGCCAATGCGAATTGCGCGCTCAGAGGCAAAAAGAGCAAG
>N_2402
ATGAGCGCCGACTCCCTTTGCACCGGAACAATGCATACTTC
>N_2403
AACAATGCATACTTCACCGTCGTGTCTGACGCCCGCGAGTG
>N_2404
TCACCCGGTCAATGACATAGCACCTGCAGAATGCAAACGAT
>N_2405
GCACGAAATGGACCCGAACGCACTGAGAGCGTATCCCTCAA
>N_2406
GAACGCACTGAGAGCGTATCCCTCAAGCTCTCCCCATTCCA
>N_2407
GCGTATCCCTCAAGCTCTCCCCATTCCAAACGGTGTCAAGT
>N_2408
CTCCCCATTCCAAACGGTGTCAAGTTCTTTAGCTACCAGCA
>N_2409
AATCACGATATCTACTGCAACTGCACCTTTAGCAACAATAC
>N_2410
AACAACACCGAAAGCGAGAGCACTCACGCCGACTCTTGAAA
>N_2411
TCCAAACAGGTCGCTACATCCAAATAAAGCGAAAGCGAAGC
>N_2412
AAATAAAGCGAAAGCGAAGCCCACAACTCAAGCAGGCTGGT
>N_2413
AAGCCCACAACTCAAGCAGGCTGGTAATCAGCCGAAAATAA
>N_2414
TCAGCCGAAAATAAATCGTGCCAACGCCTCCAATGACTCAA
>N_2415
CCAATATATATACGTGAGAACACCTCAAGTGCGATGGTTAA
>N_2416
ACTACGGACAATTTATTGTACAAGAAACAAAAGTGCAGACC
>N_2417
GCCAAAGGATTGCAGGTTGTCATTAAAGGAATATAGTCATC
>N_2418
TGTCATTAAAGGAATATAGTCATCAGTAACACCATCCGAAA
>N_2419
ACGGTGATCAACATTCTCAACAGGAACAAAGAGCCGCAGCC
>N_2420
AACAAAGAGCCGCAGCCACTCTTTAAAGTCGAACTGGAGCC
>N_2421
CCCACAGTACTGTAAACTGTCCTAAGGATAAAAACGACAAT
>N_2422
TGTCCTAAGGATAAAAACGACAATTCAATTAAGGTATGCAG
>N_2423
GAACTCAAGAGTCGCCTAAACAAACGAGTGGATTCAGCTCG
>N_2424
CGTATCACACCAACAGCTCACAAAGTAATGGAACCGACTAC
>N_2425
TCACAAAGTAATGGAACCGACTACAACTAACATCCCTTCGT
>N_2426
ATTCTTCCTTTGCCAGTGTACTAAAATCAGGGATCCAAAAA
>N_2427
ACACACAGAACATGCAACAGCAGCCTATTGGCGTTGAAGCG
>N_2428
GCAGCCTATTGGCGTTGAAGCGATTATGCTCTCGATGCAGC
>N_2429
AAAACTTGCTGAGTTCTTAGCCGACAGAAACATTGACGTTA
>N_2430
TTAGCCGACAGAAACATTGACGTTATGGTACTCTCAGAGAC
>N_2431
CTTGGTAATTGGGTAGAAGACTGCTCACAATGTACCTCTAT
>N_2432
CTGAGAAAAAATTCACAACACTTTTTGACGCGTTTAGTGAA
>N_2433
TGTACTGGGTACTCGGATAGCGAACCCTAAAGGAAAACAGC
>N_2434
ACAAACTTAACTATGTTTCTCCAGGACCGCTAACATACTGG
>N_2435
TGCCAACACAAAGAGGATATCCCAATCGATGATTACAGCTG
>N_2436
CAGAACTCTCATCTTTTGCACCAACTACAACACATCGAGCG
>N_2437
ACTACAACACATCGAGCGACCGTGTATGCTTACAAGCAATA
>N_2438
TCAACTCCACAAGACAACCACAAAGTTTAACAACAGAGATA
>N_2439
GAAGTGGCAGGAGACAGTGACAGATCACCTGGCGCAAAGAG
>N_2440
CAGTGACAGATCACCTGGCGCAAAGAGTAAATTAAAAGCAG
>N_2441
TAACTCTACCGGAAACTGGTCTCGCAGTGGCACGGACAGAG
>N_2442
ATCATCTTAAAAAAGTATTTCAACCACATCCGGCCACTAAC
>N_2443
CCGGCCACTAACTCATTACTCTAACGCCCTTAACTGCATCT
>N_2444
TGACTTAGCACCACAAGATCCTGTAGAATTTCGACCAAGAG
>N_2445
ATGCGAATCTGCTTGCTCTTCAACGCAATTACTAAAATTGG
>N_2446
CTAAAATTGGATACTTCCTTCAAAAGTGGAAGAAATCAATT
>N_2447
AATCAATTATAATCATGATCCCTAAGCCTGGGAAAGACAAA
>N_2448
TTGAAAAAGTGCTGCTTCTACAGCCCCCACCTCAAAACACA
>N_2449
ACAACAGAAATTCGCACTACCTTTGAACATCGTGAATACTG
>N_2450
TTATGTTTTAAATACATAAGCTTCTAAAGTCTTACCTATAT
>N_2451
GCGGTTAGACGCAATTCAAGCACTTCAAGGGATTGTACATA
>N_2452
TCAAGGGATTGTACATAGAACCCGGAGTGTCTGAAGGTAGT
>N_2453
AATTCTATACACCCTATACACGGCGGACATTCCAACAAACT
>N_2454
ACGGCGGACATTCCAACAAACTACCAGCTAACGATATCCAC
>N_2455
GGCTTGCAAATTGGCGCATACGAGTAAACGAAGGAAAGTGC
>N_2456
CCTAAACAAACAAACCTGCCCACCCTTGGTAATGAACCACA
>N_2457
CGATAACGTAACATACTTAGCTATTCATCTGGACAAGCGGC
>N_2458
TAGCTATTCATCTGGACAAGCGGCTCACCTGGCGGAAACAC
>N_2459
TAGAGGCCAAGACGACGCACCTCAGACTAAAACAAGGGATC
>N_2460
CTCAGACTAAAACAAGGGATCTACACTGGCTTATAAACGTT
>N_2461
CTGGCTTATAAACGTTCACTCTCCCCTAAGCTTGGAGTACA
>N_2462
TACAAAGTCCTCTTATATAACTCCGTTTTAAAACCCATATG
>N_2463
GGCTTCGAGCTATGGGGCAACGCATCGAGAAGCAACATCGA
>N_2464
GACTTACAAATAAAACTTGTCATTGAGACAATAGCAAAACC
>N_2465
ACTTGTCATTGAGACAATAGCAAAACCTCTTGCAAGAAAAA
>N_2466
CTTAAGTAAAAGGGAAGATACAATAAATAGGCAAAACATGG
>N_2467
ACTTAATATTTCAAAGGGGACATATAAATATGGACGGAAGT
>N_2468
TATCCTATTTTACTGTAATTCTGTTCGCGGTCGTTTAAAGT
>N_2469
GGTTTGTTATCTTGTGATAGCACGCCTCCCTCCTATGGCCA
>N_2470
AGCACGCCTCCCTCCTATGGCCAAAATTGTTTGTGCATCGC
>N_2471
CCAAAATTGTTTGTGCATCGCTAGTAACTTGAAATGTTTTT
>N_2472
TTGAAATGTTTTTGTAAAATCAGGTCAAATATAATATGGCA
>N_2473
ATGGCAGGGGTCACTCTTGACAAGGGTTTTTAATTTTTCAA
>N_2474
GACAAGGGTTTTTAATTTTTCAAAAGATTTATTATGTGGAT
>N_2475
AGATTTATTATGTGGATCGTCTTTTATATTATTTCGATCGA
>N_2476
GTCTTTTATATTATTTCGATCGATTTATTGGGTCGAAAAAC
>N_2477
TTTCGATCGATTTATTGGGTCGAAAAACTTTCTTTATTTAG
>N_2478
CATCATCTAAATACATAAGGCAATCTTTGTTGAGGGCGAAG
>N_2479
TTGTTGAGGGCGAAGTTCATCCAACATTGGAAAATGGCTGG
>N_2480
CCAAATGGCATGCGAGTGTACTGGAACTTTTGGTATAGACT
>N_2481
TATAGACTCAGGATCGATTTCTATTTGCTGAAAGCCTTTCG
>N_2482
TTGTAACTATTCTAAAATTTCATCCATGTTCGGGATCGGGA
>N_2483
TAAGTTTCGATAGTCTGCGACCGATCTGAATTTTGATTTGC
>N_2484
ATGCGTCCATTTTTTAGGAACAATCCATAGTGGAAAATAGG
>N_2485
TAGTGGAAAATAGGGGGAGTCGATTTCGCATATAATGCCTT
>N_2486
ATTAACTTCTGTGGCATAAGCAAACGAATATGAGCAGGGAC
>N_2487
CAAACGAATATGAGCAGGGACTTTTGTATACCTGGTTTTCA
>N_2488
TTATTTCTTGACGTATGATGCTTGTAAAAGTTAGGTATTCT
>N_2489
GCTTGTAAAAGTTAGGTATTCTTTATCGGAATACTGGATAT
>N_2490
TAAAAGATTTGTGTGAGTTTCTATTTTTCTTCATTGTTTAA
>N_2491
GTTCTTTGTGAGGGAATATTCTTCAACTAATAATTGTTGAT
>N_2492
TTTTCAAAAAAAAATTAGTACAACCGTTATTTTCTATTAAT
>N_2493
AATAAGTTTAAAAATGTTCACTATTATAAATTTTATCTTTA
>N_2494
GTAGGTCCTTTCGTCGGAGACGGGAACGACTGCTGAGCTGG
>N_2495
GTCAATATGGCTGTTGCTGGCTCCTCCAGCTGTAAATTTAA
>N_2496
TAAGGCTTGCATCATAGCTTCAGTATTCGTTTCTTGCTGCT
>N_2497
CGTTTCTTGCTGCTTGATGGCCTATAGTTTAGTTGTGTGTC
>N_2498
AAGTTTTGGGTTAGAGGCGTCATACTAGGCCAGGGAGCGAT
>N_2499
ATTACTTCTGGATTTGTTTCCGATGGTGTCAGCGTAGCTGT
>N_2500
CGAAGACAAGTTTTCAGCTCCTTGTAGATCGGACAGCCTCA
>N_2501
AGCTTGGCAGTGTGTGGAGACGTGGAGATCGCCACAGACTA
>N_2502
GTACGCTTTTGGCGAAAAATCCCTTTTCCTTTAGCGCTTCA
>N_2503
CACAATGCCCTTCAGTACTACTTGGAGTTTTCGTTCGTTTT
>N_2504
TTTAATTTCATTAATAGTACCTCTTACGAGGCATATTATAT
>N_2505
TTATATAAAAGCTATATTTTCCGATGAGGCCAATCGAAGAA
>N_2506
TATTTTCCGATGAGGCCAATCGAAGAATTTACCAAATTGTT
>N_2507
GGGGGAGGCTTCATTTACTTCGGTTCGTTATCGACGGATTT
>N_2508
TTATCGACGGATTTCAGTGGCACATCCTAGTGGGTATCTGA
>N_2509
GTGGGTATCTGACAGCAAAACGATTCTGTTGTTATTTGCGG
>N_2510
GCGGGCGCTTCATTGTCGATCAAATGGGTCCCCATTTGAGA
>N_2511
GAAGAAGAAAATGAAATAAGCGAAAAGAGAAAATAAATGTC
>N_2512
TAGAATGGATATTACTTCCCCATCCTTAAGAAAAAAGCCTG
>N_2513
CCCCATCCTTAAGAAAAAAGCCTGTCCTCAGGCGTTTAGAT
>N_2514
CAGGCGTTTAGATTAGGGTACAATACAGGGGTATTTGGGGG
>N_2515
TACAGGGGTATTTGGGGGTGCGGTATTGTCTGTTTCAGGAC
>N_2516
GGTTTGATTTTTAAATTTTACAATTAACTTTTGGGGTATAG
>N_2517
TATCTTCTAATTGGACAGAACAATTAAACGCTTTTATCATA
>N_2518
TTTTATCATAGTATTGCCTTCTATTATAGCTTCTCTATTGA
>N_2519
TGCCTTCTATTATAGCTTCTCTATTGATACAATTTCGGTTT
>N_2520
CAATTTCGGTTTAGGATAGTCTTGGGAAGGTTCCAAGTTTT
>N_2521
GGATAGTCTTGGGAAGGTTCCAAGTTTTGATTATATTTGGT
>N_2522
TGGGACCTGGTTTAGTATACCAATTATACATTTATTTACAA
>N_2523
ATTTTGTGAAAAATATTTGTCATGTATCGTTTCGGTTAGTA
>N_2524
TCGTTTCGGTTAGTATGTTACTTTTTTCGCAAAGATGAAGA
>N_2525
TGAAGATGTCGGCTGGGGTTCGACCAGTTGTGTTGTGTTTT
>N_2526
TTCAGGTTCATTTTCTTTTTCTTTTTGCACGGGTCCCACGG
>N_2527
ACTAACGAAATAAAAAAGGCCATACGTTATTACGGCACCAT
>N_2528
TAGAGAATTTTTAAAGAGGACTTGTTGCGCCCTGCCATTCA
>N_2529
TAAAAGATCAAGTTTCCTTACTAGAAGGTTATGATTAACAG
>N_2530
TTTGAGGATTATTTTTGAAACCCTGTATTACGAAAGAAGTT
>N_2531
TGGTTGTTGATCTGCATTTCCTAAAACCGTGCTGACACGGT
>N_2532
TAGGGATTCCTCTGTAATTGCTTGCATCCAGTTTGCTACCT
>N_2533
TGAGCACACAGGCGGGGATTCCATCAGGACCCGGCGAATAG
>N_2534
CGCATAAGAGTATGGCTGTTCGGAATGAGGTAAAGTTGAAT
>N_2535
ACAGAAACACACTTTCAGGACTTGTTACAAAACATAGATCC
>N_2536
ATTCCCACGGGCCCCTTTTTCCTATTTTTTATCTTAGCTTC
>N_2537
TTTACCAACATACTATAAGGCCAAAAATCAAATTTGTTTCT
>N_2538
CTCCGAATCTTTTTAAGCTGCCGATCTTAGCAACATATGCG
>N_2539
AATAGGTTAAGGCCATTAAACTGTGAAAGCTAGCTACGCCA
>N_2540
TTTACGGTTTTCATGTTTATCTGAAATCAGACCACTGTGCA
>N_2541
TCTGAAATCAGACCACTGTGCATGAAAACACAAGATCAAAA
>N_2542
TGTGCATGAAAACACAAGATCAAAACATTCAAGTGAGCTGT
>N_2543
CAGTGCAGTTTCTGTGCATGCAAAAAACAACACCAAACAGC
>N_2544
TCACATAGAATCACAGGAAACCCCCACTCCTCCGGACTGGG
>N_2545
GGGTGATAGGAGCACGACATCAGCAAGAATTGACCCACTCA
>N_2546
TGACCCACTCAAGAATAGACCACACAGCACTCCATATTTTC
>N_2547
CACTCCATATTTTCGGCAATCCGACTCACCCACATAAGAGT
>N_2548
TTCCTATGTACTTTTCTCAGCGGAGGTCTCGTTGTGACCAC
>N_2549
CAGCGGAGGTCTCGTTGTGACCACCGCTGCAAATAAAGATC
>N_2550
TTTGTCATTCGAACAAGTATCACGCCTTCTTCTCTAAAAAC
>N_2551
CAAGTATCACGCCTTCTTCTCTAAAAACCCAAACTTGGAAC
>N_2552
TTCTTCTCTAAAAACCCAAACTTGGAACTTCGGACCAAACC
>N_2553
TTGGAACTTCGGACCAAACCCACACCAAACTCTCAGAACCA
>N_2554
TACATTCAGGACATAGAATCCTGAATCTTAACTGGCGCAGC
>N_2555
TGAATCTTAACTGGCGCAGCCGACGACTACGAACCGGAATG
>N_2556
CGCAGCCGACGACTACGAACCGGAATGGATCGCTTTTTAAT
>N_2557
AGAAGAGAAATAAGAAGGTGCGACATGGGAAGCAAAAGAGT
>N_2558
AAGAAGAGCAAGTTAAGTATCGTGTGGTGTTGTGATAAAAG
>N_2559
TGATAAAAGTGATTAGGGGACAGCAATAGAAAAGGAATTAT
>N_2560
GAATTTGGTGACAATATGATCAAAAAAAGAAAAGAAGAATA
>N_2561
AACAGGGGTGTTGAAGAATACGAAAGAAGTTTGGCCAAATG
>N_2562
TTTTTTATATAGCTGGTAGACTGAATTTGAGTCAGAAATTT
>N_2563
TAGTAATTGGCAGTGCTCTGCCGTCCCATCGCGGTTCTGCA
>N_2564
GCCGTCCCATCGCGGTTCTGCAGAGTACGGCCAATTTGTTT
>N_2565
AATAGCCTCTGCAGTCCCATCGTGTGTTCTGCAGAGCGCGG
>N_2566
AAGTAAAGTTATTGCTGAAACATATCTGCAGTCCCATCGCG
>N_2567
AAAATATTGGAGGAATAACTCTACAGTCCCATCGTGTGTTC
>N_2568
AAAAAGAGCAAAGATAAATACATAGAGTTAGCCTCTGTAAG
>N_2569
GCGTATTCTGCAGAGGACTGCTCAAAGTGTAAGGGCACTCC
>N_2570
CTGCTCAAAGTGTAAGGGCACTCCCATGTCGTAGTCCTTAA
>N_2571
CGTAGTCCTTAAGGAAGGAACTTCCAACAGTATGAAGGTAG
>N_2572
TAACTTGCCTAAAGTATTGACAATTGCGAATTTTATACCTT
>N_2573
AAGAACACAACACCTGAGAGCCTCAACCACCACCTTATATA
>N_2574
CTGAGAGCCTCAACCACCACCTTATATACAAATTCTACACA
>N_2575
CACCACCTTATATACAAATTCTACACATCTTAGTACCTAAG
>N_2576
GTACCTAAGTAAAATAAGTACATTTTTTAGAATTCAGATTG
>N_2577
TTGAGTCACATGTGAGCGTGCTTTTCTTAAAAGATATAATA
>N_2578
TAATAAAAGTGGACTTAATGCCTAACATAAGTAAAGTTACA
>N_2579
AAGTTACAAATCTAAGTAAGCCCACCCAAATTACCACTAGA
>N_2580
CACCCAAATTACCACTAGAGCAGTCAGTAAAAGGAAGGTTG
>N_2581
GAAAGAGGTACAGGATAGTTCATTGTCATTAAGACCAAGAG
>N_2582
ATTAAGACCAAGAGTTCCGTCCGCTAGTTCAAATATGGATT
>N_2583
TTCAAATATGGATTCGAGTACTACCTCATCGCCGCCTCTAA
>N_2584
CTCATCGCCGCCTCTAACCGCCAATATGGGCATAAATCCTG
>N_2585
GGCATCAATGAGGGTCGTGTCGCAAACAGTCCTCACGACAT
>N_2586
GTCGTGTCGCAAACAGTCCTCACGACATTCGTTGGGGGACT
>N_2587
TCACGACATTCGTTGGGGGACTGCTGGGAAACCTCGGGGGT
>N_2588
GGGGGACTGCTGGGAAACCTCGGGGGTATAGTCAGAGCCTG
>N_2589
TATAGTCAGAGCCTGGAGGCCGCAAGACCTCGAAGAAGCGT
>N_2590
GCCGCAAGACCTCGAAGAAGCGTATGACGTAGCCATCAAAG
>N_2591
GAAGAAGCGTATGACGTAGCCATCAAAGAGAGGAACCTGTA
>N_2592
GTAGCCATCAAAGAGAGGAACCTGTATTTTTCTGAAAGTTC
>N_2593
CCTGTATTTTTCTGAAAGTTCGGCGTACAGTCAACAAAGGC
>N_2594
AACAAAGGCAGCCAATGAGGCAGAACGATCGTTTTCGCCCA
>N_2595
AATCAATACCAAAATAGGGACCGGGATCACTTCCAAAACAG
>N_2596
GGATCACTTCCAAAACAGGGCCTATAACCAGTACCAAAGTA
>N_2597
AACAGGGCCTATAACCAGTACCAAAGTAGGGATCGTTACCA
>N_2598
TACCAAAGTAGGGATCGTTACCAATACCAGAACAGGGACAA
>N_2599
AGCCGTAATACATACGAGAACAACAACAGGAACTCTAGATA
>N_2600
TTTTGCCAAGCGATGATACGCCGAGTACATCAAACGCTGCG
>N_2601
GTGAACAGGCCAAGTACAAACGGACAAAGACTGTTTAACAT
>N_2602
GAGTAAATTTCAGTTGGACGCTAACTTGCCGTATTTAATTC
>N_2603
CTTAAAATTCCTGGTAGATACGGGGGCTCAAGGCTCTTTTA
>N_2604
AGATACGGGGGCTCAAGGCTCTTTTATCACCCCTAAATTTG
>N_2605
TTATCACCCCTAAATTTGTACCAGATATAGCAAAGATCGCT
>N_2606
GTACCAGATATAGCAAAGATCGCTTTGGAAAAACCCATTTC
>N_2607
CAAAGATCGCTTTGGAAAAACCCATTTCTATTAATACAGTT
>N_2608
AAAACCCATTTCTATTAATACAGTTTTACAAGAACACCCAA
>N_2609
TTAATACAGTTTTACAAGAACACCCAATTTCACAGATGGCA
>N_2610
ACACCCAATTTCACAGATGGCAATATTACCAATTTTCGAGC
>N_2611
AAGAGAGAGAATTCCCTTTTCTAATGTTTGACTTTCACCAA
>N_2612
TTTCTAATGTTTGACTTTCACCAATTTTTCGATGGATTAAT
>N_2613
TTTTTCGATGGATTAATAGGCTTGAATATTCTAACCCAGTT
>N_2614
AATAGGCTTGAATATTCTAACCCAGTTGCCAGCTATAATCG
>N_2615
ACAATTGACTTTCACGTTGCCCAATACAATTCTGCCCTTGA
>N_2616
AATTAAGAAGGAATCTAAATCCTTAATCAAGGTTCCAGTTA
>N_2617
ATCAAGGTTCCAGTTAGTGTCAAGGAGGGGCCCTTTTTGTG
>N_2618
AGGGGCCCTTTTTGTGTGAACACATTCGTCTCGGTGACGAT
>N_2619
CTCGGTGACGATTTTTTCATCACAACAATTTTTTTTTCGAT
>N_2620
CCTAGATAAACTCTCATTTACCAATCAGGTGAAACACGAAA
>N_2621
CATTTACCAATCAGGTGAAACACGAAATAGGGACGACGGAC
>N_2622
GGTGAAACACGAAATAGGGACGACGGACGAAAGACCCATAT
>N_2623
TAGGGACGACGGACGAAAGACCCATATTTTGTAGACCATTT
>N_2624
AAAGACCCATATTTTGTAGACCATTTAGGTTCAGTCCAACG
>N_2625
TAGACCATTTAGGTTCAGTCCAACGGAGTCCACGGAGATCC
>N_2626
CCAACGGAGTCCACGGAGATCCACAATCAGATAGGTTCACT
>N_2627
TCCACAATCAGATAGGTTCACTTCCATCGCAGCCCAGGACT
>N_2628
ACTTCCATCGCAGCCCAGGACTTAAAAGTCCAGAATTTAGG
>N_2629
CCAGAATTTAGGGAATGATACCCTACTAAAAATTAACCTGG
>N_2630
TACTAAAAATTAACCTGGGACAAGCAAGAGTCGTTCAGTCC
>N_2631
GAGTTCATCGATGGTACGGTCAACTTCCAGCGGGCTATTAA
>N_2632
TACGGTCAACTTCCAGCGGGCTATTAACAAGCTGGAGAGAA
>N_2633
GTTTGTCAACAAAGGTGGGACAGTTGCAGGCCAGGATGGAA
>N_2634
TTAAAATCGTAACAGGGAATCTAGATGACTCAGATGGACGC
>N_2635
ACTCAGATGGACGCAGAATTCAAGACAGTTTAAAGACAATT
>N_2636
TTTCGGAGAATCAGAAAGACCTTACATTAAATGTAAACAAG
>N_2637
GACCTTACATTAAATGTAAACAAGCAGGAGGGGATCAATAA
>N_2638
CAGGAGGGGATCAATAATGACATTCTGAACAGATTTGACAA
>N_2639
GACAATATAACGGAACACATCAATAGGGAGCAGCAGATAAT
>N_2640
GGGAGCAGCAGATAATTAATCATTTTTTGAATTCCTATAAA
>N_2641
AGAATGTTTAAAACAGTTAACGCAGAACACCATCTTTTACA
>N_2642
CGTGCCCACTTTTATTGTATCTGCGGAGGAAGTAGATATAA
>N_2643
GCGGAGGAAGTAGATATAATCCGAAAAGAATTAAACGACCC
>N_2644
TCCGAAAAGAATTAAACGACCCGGAGTTACGGGAGCTATCG
>N_2645
ACGACCCGGAGTTACGGGAGCTATCGAGTGAAGATATATTT
>N_2646
TATCGAGTGAAGATATATTTCAAATGTTAGAATTAGACACC
>N_2647
TCAAATGTTAGAATTAGACACCTTCATGATTGAAATTAAGA
>N_2648
TACACTTTAGAATAAGAATACCTACTTTTAAGCAACACGTT
>N_2649
GAATACCTACTTTTAAGCAACACGTTTATAAATTCACACAC
>N_2650
ATAAATTCACACACATTATTCCACTACCCATCAATGAGTCC
>N_2651
CCACTACCCATCAATGAGTCCAAGTTTTTGATTGTACCTAA
>N_2652
AGTCCAAGTTTTTGATTGTACCTAATTATATGGCCTACCTT
>N_2653
GATTGTACCTAATTATATGGCCTACCTTAATGCTAAGGAGG
>N_2654
GCTAAGGAGGTCTATTATTTCGCCCCTTCAAAGACTCTGTT
>N_2655
TTATTTCGCCCCTTCAAAGACTCTGTTTTTTCGAGATGCAT
>N_2656
CTGTTTTTTCGAGATGCATTCTCTCTAGACCTTAGCGCGTC
>N_2657
GCATTCTCTCTAGACCTTAGCGCGTCTTGGGAACTCTTAAT
>N_2658
CTTAGCGCGTCTTGGGAACTCTTAATTTTGTCGGCAATCTT
>N_2659
TTTGTTATATGTTGTAGTGGCTAATAAGATTATGTCCACAG
>N_2660
TCCACAGTATCAGTAGAAAACGTTCCACTTGCCCGTTTGTA
>N_2661
TAGAAAACGTTCCACTTGCCCGTTTGTAAAGGGGTGGCGCA
>N_2662
GCCCGTTTGTAAAGGGGTGGCGCATTCGCGATGTTGACGAC
>N_2663
ACGACAAAATGGTTGTCTAGCATGGCCGTGATCGTGTGCGA
>N_2664
GTGATCGTGTGCGATTTTAACAATGGCTCGTTGTCGCAGGA
>N_2665
GTCGCAGGAAATTACTTTGGCCTTTGGGAAGAAATTCATGA
>N_2666
TCCTCAATTGTTCTTGACGGCACGTGCTGTACGACTGCGAA
>N_2667
CGGCACGTGCTGTACGACTGCGAATTTCGAAAACTTGTCAA
>N_2668
TCTCCTACATGGGAAGGAATCGGTGATTCGTCAATCTCTTG
>N_2669
ATCTCTTGTTTATTTGGATGCCTGTCATATTTAGCTTTCGG
>N_2670
TGTCATATTTAGCTTTCGGGCATGTTCTGCTGAGAAGATTA
>N_2671
TGAGAAGATTATTACGTCATCGACGTTAACATAGTAAGTCT
>N_2672
TCTTTGGAACATGCTAGCAGCATTTCTCAAGCCAAAGGGAA
>N_2673
TTTCTCAAGCCAAAGGGAAGCCTCTTGAATTCGTACTACCC
>N_2674
GGAAGCCTCTTGAATTCGTACTACCCTACGCTTTCGGAAAA
>N_2675
AAAGGAAGTTTTTTGACGGTCATGTTCATGTTCGAAAACTT
>N_2676
GTTCATGTTCGAAAACTTGTCAATGCAAGTGAGAAAATATT
>N_2677
AGTTTTTTGACGGTCATGTTCCCCTTTATAAAAATTATAAG
>N_2678
ATATTAATTATATTTATCTACCACTCTCCCGTTAGGACGAT
>N_2679
CTACCACTCTCCCGTTAGGACGATGGTCACAATATTCAGGT
>N_2680
AGGACGATGGTCACAATATTCAGGTATTTATAATTGCAAGG
>N_2681
CGTCGGAGTATGATTAAAAACCAACTTAAGAATCCGGTCCC
>N_2682
TTAAAAACCAACTTAAGAATCCGGTCCCAGTGCAACTCAAG
>N_2683
AATCCGGTCCCAGTGCAACTCAAGGCCTCTGGTCCGCAGCA
>N_2684
GTGCGGGCTCCGAGCAATTGCACCTGGAGTACGCGATCAGC
>N_2685
CACCTGGAGTACGCGATCAGCAGTTTGTTTAGTGCGCGTGC
>N_2686
GTGCAGACCACCGGATATGGCCTGCAATTCAGCAGTTTCAC
>N_2687
GTGAGAACTGCTTGTGTTATCTTCTCCGCCTTTTAAGAGGT
>N_2688
CCGCCTTTTAAGAGGTCGTCCTGGTGACCCACATCACTGTT
>N_2689
ACCCACATCACTGTTAGCTCCTGGCTTATTGTGGCTCCTGG
>N_2690
GGCTTATTGTGGCTCCTGGTCTTTAGGTGATGGTAGCTCAG
>N_2691
TGGTCTTTAGGTGATGGTAGCTCAGCCACATGGTGGAGCTC
>N_2692
CAAGTACGGCGAAGGAATTGCTGAGGAGGGACTCCAAGGTG
>N_2693
GGAATTGCTGAGGAGGGACTCCAAGGTGAGTTTCTCTCTAT
>N_2694
AGGGACTCCAAGGTGAGTTTCTCTCTATGAGTACCGATGTG
>N_2695
TACCGATGTGGTGGAGGTTCCTCAGACTTAGTTCGTAGAGA
>N_2696
TAGAGAAGTTGAAGGCCTATCCTGTTCTGATGAATCGTGAC
>N_2697
CCTATCCTGTTCTGATGAATCGTGACGTTTACAACGGCGAT
>N_2698
TTTACAACGGCGATGACCGACACAACAGGTTTTTATTTGAA
>N_2699
AATGTACCAAGTCCCATTGGCGGTTACCTTTTCGGTGTATG
>N_2700
GTTACTAGGTAAATACCCGACACTTCCTAGCTGTCGGTTAT
>N_2701
GCATAATTTACAATAAACTACTGCACAAATCACATAAGAAT
>N_2702
TTTATTGTAATGTAGCGGTCCATTCCAGTCTGCGAGGCCGA
>N_2703
TTTGTTAGCATTTTGTTTTGCTAGTTGTGCAGCAGTACCGT
>N_2704
AGAGGCTTAACGGGTGCAGCCAACACCGAAGTAGAGCGGGC
>N_2705
CAGCCAACACCGAAGTAGAGCGGGCTGTCTGTATTGCTCTA
>N_2706
AGCGGGCTGTCTGTATTGCTCTAGTTGTTGTTGTTGCAGAT
>N_2707
TAGCGGGGCTTGTGTCGGAGCTAGAAATGCGGGTGAGCAAA
>N_2708
GAGCTAGAAATGCGGGTGAGCAAAAGCGCGCTCTTTCTTGA
>N_2709
TATTGGCTACTTATTGTCTGCGTTTGCAGTTGTCGCGGAGA
>N_2710
GTTTGCAGTTGTCGCGGAGACATAAGAAAAGTACGCGTTGT
>N_2711
TGTTACGTTGAATTGAGAGCCGGCGCTCGTATTGCTCGCGC
>N_2712
CGGCGCTCGTATTGCTCGCGCTGACGCTGCGCGTGAGTGTC
>N_2713
GCGCGTGAGTGTCGTTCTGACTATTTTATTATATTTAATAT
>N_2714
GCGATCTTGCATCACAAAATCGGTTTCGGATTACAACCGAT
>N_2715
ACAAAATCGGTTTCGGATTACAACCGATCGCGTCGACGATT
>N_2716
CCGATCGCGTCGACGATTGACTTGTGATTGACTTAAACTTA
>N_2717
CCCAACAAAGTATCAAATATCGTTTAAATCCGCCATATTAA
>N_2718
TATTAAATTTTGTTGCATAACGTATACATTTTTGTTTATCT
>N_2719
TATTATGTAAATGCAGCGATCTACTCCACTGTTGACAAAGC
>N_2720
AATTTCTTTTAAAACATTGTCGAATACTTGAAACCAGCATC
>N_2721
TACTTGAAACCAGCATCTAGCTGCTTGCTTAAGGCCAAAGG
>N_2722
TCTAGCTGCTTGCTTAAGGCCAAAGGTTTCGTCATAGTCTG
>N_2723
GTAAAGCCACGTGCCACTAACCTGGCCTTATACTTATCAAA
>N_2724
GCCTTATACTTATCAAATTACCAAACTCATCTTGCTTTATT
>N_2725
AAATTACCAAACTCATCTTGCTTTATTGTGAACACCCACTT
>N_2726
TATGGACCAAGTGTTATTTTCTAAATGAGAATCTAATTCAG
>N_2727
AATTCAGCACAAGCAGCTTTCTCTTAGAAAACTCTGTTACG
>N_2728
TTCAAATGTACTGGGTATGTCAATGAAACATACGTATGCAT
>N_2729
ACGTATGCATTCAATAAATACTTTTCCATCAGTCTATAAGA
>N_2730
AAGATATTTTAGGTCTATCTCTAATTCGTCCACTTCTCCTT
>N_2731
CGAATTTTGTAATTTGTCACCAGAATCATCAACTGGATCGG
>N_2732
CTTTGAATTTGTGGAGCTTTCACTAGTCTGATTGTCTGATT
>N_2733
TCTGATTCAAGACTGTCAGACTTCTCATGTATAGGGTCTTC
>N_2734
AGACTTCTCATGTATAGGGTCTTCAATACTTTGGTTATCAT
>N_2735
GTCTTCAATACTTTGGTTATCATTTGTGTCCAAAAAAACAA
>N_2736
GTGTCCAAAAAAACAAGAGTCTTCAACATGATCTGTATTTT
>N_2737
TTCAACATGATCTGTATTTTCAAGTTTGGATAATATGTCTT
>N_2738
TTGCGATTGCTTGACACTATCGGATCCAGATCTACTATGAA
>N_2739
TTATTTTTTTCCATGTTTTGCTTATTTATTGAATCTTTCCT
>N_2740
TTATTGAATCTTTCCTTTTACTTTAGAGACTAACAATACGT
>N_2741
TATTCGAATAAGTTTTCTTGCAAGAGTATTTGGATGTAAGG
>N_2742
CTCCATTATTGTCTCAATGACAAGTTTTATTTGTATGTCTC
>N_2743
GCTTTTAGTCTGAGGTGCGTCGTCTTGGCCTCTATGTGTTT
>N_2744
TTAAACATAAGTCCATCCAGCCATACTCTATCGAATGCTTG
>N_2745
GTTAACCTGTTCAATGGCTCCATGTTTTGCCCGAAACCCAA
>N_2746
TTGTGGTGCTAAGTCAGATGCAGTTAAGGGCGTTAGAGTAA
>N_2747
GTTAAGTCTGCGAGAAGCTGCTTTTAATTTACTCTTTGCGC
>N_2748
CTTTTAATTTACTCTTTGCGCCAGGTGATCTGTCACTGTCT
>N_2749
GCACAAGCAGTTCAATATCTCTGCTTGTCTTGTTAAACTTT
>N_2750
TGTACTGCATACATGGTTGTCTTGTGGAGTTGACGCTTTTG
>N_2751
TGGTTGTCTTGTGGAGTTGACGCTTTTGCTGCTGCGACAAG
>N_2752
TGATTCTAATCACCAGCAAACTGATAAATGTCTTGCTCGGT
>N_2753
TTGTACCTCGCCCAGTTGGTCCTATTGCTTGTAAGCCTACA
>N_2754
GGAAGTGCCTCAGCTGTAATCATTGATTGGGATATCCATTT
>N_2755
GCCTTGCCGTCCGGGTGATTCGTAAAGTAAAATTTATATCC
>N_2756
TACTTTTCGGTATGGTGAATCTCTGAGAATAGCATAACGTC
>N_2757
CTCTGAGAATAGCATAACGTCAATGCTTCTGTCGGCTAAGA
>N_2758
ATGCTTCTGTCGGCTAAGAACTTAGCAAGTTCTAGCTTGTG
>N_2759
GAATAAGGATGTTTTGGTTCCTCATAAGCTCTTGAATAGTT
>N_2760
ATGAAGGTCATGAAGTCTTTCATACTTTGCTGCATTGAAAG
>N_2761
TCGGATGAGGTCACTGATGACTCTATTTCTTAAATGACAAC
>N_2762
CTTAAATGACAACCTGCAATCCTTTGCCAGTTTTGAGCTGG
>N_2763
AATCCTTTGCCAGTTTTGAGCTGGTAGGTATAGTAACTCTT
>N_2764
GTAGGTATAGTAACTCTTCCCAGCTTCGTCCAGGTACCTGA
>N_2765
TGGCTAGACTCATCCTGGGTCTGCACTTTCGTTTCTTGTAC
>N_2766
ACCAGCGCACTTGAGGTTTTCTCACGTATAAGTTAACACGC
>N_2767
TAAGTTAACACGCGCAGGGCCAAAATCGCTAACTCCACGAT
>N_2768
CAGGGCCAAAATCGCTAACTCCACGATAAGACCGGACGCGG
>N_2769
CAGTAACGTCAGCGCGACTGCAACTAAGTCGCGAAATATGA
>N_2770
GAAATATGACTCCTGCATTCCAACATTCTACTGCCCGGAGC
>N_2771
GTGAGCGCTGCTTCAGAAGACGGGCTACTTTATATTAAGCT
>N_2772
AAGCTTAAGTTTTCTGTCTTCAGTTTTAAGAACTCATCTGA
>N_2773
ACAATAACTAAAATTGTTGTCTGTTAATTGGCGCCCACGGC
>N_2774
GTTAATTGGCGCCCACGGCACTCTTATAGAACTCACAATAT
>N_2775
CACGGCACTCTTATAGAACTCACAATATTTGTTCACCAGCC
>N_2776
TACAAGTTAAAAAAATAGAACCCCAACACGAAGTGTCGAGA
>N_2777
AGAACCCCAACACGAAGTGTCGAGAGAGTAAAGAAAAAATC
>N_2778
AGCGACAGTAGTTTAGAAGACTATATCCCCTCTTACCGAGA
>N_2779
GAAGACTATATCCCCTCTTACCGAGAATACAAAAACCGCAC
>N_2780
CTTACCGAGAATACAAAAACCGCACAATGACGCAACAAGAA
>N_2781
TGACGCAACAAGAATCAGTACAGATTGACCTTCACATACGA
>N_2782
TCAGTACAGATTGACCTTCACATACGAAATTGTCTGGCAGA
>N_2783
AAATTGTCTGGCAGAGCAAGCACAAATATTTGACCAAAAAA
>N_2784
AGCAAGCACAAATATTTGACCAAAAAATAGCAACTTTAACA
>N_2785
CCAAAAAATAGCAACTTTAACAGAACAACTGAACGCCTTAA
>N_2786
ACTTTAACAGAACAACTGAACGCCTTAAAGGCTACTGCGCC
>N_2787
ATAAGCCTATAGAAATCATACCAGAAGTTAGATGTGAAGAG
>N_2788
GAAGTTAGATGTGAAGAGCCCCTAGACATAGTTAAATCTAT
>N_2789
AGTTCGACGGCAAACAAGAACATTATATCTCTTGGCGCCAA
>N_2790
ATCTCTTGGCGCCAAGCGGCCAACGCCGCATATAAAGTCTT
>N_2791
TAGGCATTATCAGGCTGTTGCCATAATACGCAACAAGGTTA
>N_2792
GCTGTTGCCATAATACGCAACAAGGTTAGGGGATCTGCAGA
>N_2793
TAGACTGGATTTCACATATTCAGACAAAACTCCGGTTCACG
>N_2794
TCAGACAAAACTCCGGTTCACGTAATTCAACAAGATTTAAG
>N_2795
AAGATTTAAGTACTTTAAGGCAGGGTGACCAGCCCCTTTTG
>N_2796
TTAAGGCAGGGTGACCAGCCCCTTTTGAAATATTACGATGA
>N_2797
CAGCCCCTTTTGAAATATTACGATGAAATAGAAAGAAAGCT
>N_2798
AAATAGAAAGAAAGCTGACGCTTTTAACTAACAAAACTCTC
>N_2799
GACGCTTTTAACTAACAAAACTCTCATGACCCACGACGCAG
>N_2800
AATATAGAAACGATGCACTTCACACATTTATCTCAGGCCTG
>N_2801
ATTAGCACAAGAGGCAGAATCAAGTAACGAGAGAAGCATTT
>N_2802
AGAAGCATTTTTGCCGCAAACTTTGCTCGGCACATAGAGGA
>N_2803
AGAGGAAAAAGCGTAAAAATCTGGGAATCAGAGGTCCCAAG
>N_2804
AAAATCTGGGAATCAGAGGTCCCAAGGTTCGCGTCAAAACT
>N_2805
AGAGGTCCCAAGGTTCGCGTCAAAACTCCCAGCAAGAGAGC
>N_2806
CAAAACTCCCAGCAAGAGAGCGACGCTCCCACTATCTTTAG
>N_2807
GAGAGCGACGCTCCCACTATCTTTAGGAAAAATCCCCATTA
>N_2808
TTTAGGAAAAATCCCCATTACCAGAAAGGTAACGGTCAAAA
>N_2809
AGAAAGGTAACGGTCAAAAGCCGAACACTTCAGGTAGCGCT
>N_2810
GCCGAACACTTCAGGTAGCGCTAGACAAAGATATTACCAGA
>N_2811
CCAGAAGCCACAAGAATCAACTTCCGAACCCATGGAAGTAG
>N_2812
TAGACAGCCCACTCAAGCAACAAATTTTAAAGGTGGTCATT
>N_2813
CAACAAATTTTAAAGGTGGTCATTCAGCGAAAAGTCGCCAA
>N_2814
TACGAAGAACAGGCAGAATCCGAGGCAAATGCGGCTGAAGA
>N_2815
TTAGGGGTCACTCCCTGCTTCCGTACATCACACGTACAGTA
>N_2816
GTACATCACACGTACAGTAGCGGGGCAGACCATAAAACTTC
>N_2817
TTCGAAAAATTACATTAAGCCACTTCTAGGGCTGTCACACT
>N_2818
GTGCCAGTCGACAAGCCATTCCAGGTAAAATCACTACATGG
>N_2819
AGCCATTCCAGGTAAAATCACTACATGGTCATACAAGAATT
>N_2820
AATCCAAGTGATTTTCACGGCATTATTGGCCTAGACTTACT
>N_2821
ATTAACGCCAATGTTGATTTCGAAAATTGTATCACTTATGA
>N_2822
TATCACTTATGATCGCGGTTCAGAGCCAATCAAGTTTACAA
>N_2823
TTCAGAGCCAATCAAGTTTACAAAATGCCAGAACGTAAACT
>N_2824
TTCATAAAAATAGACGATGGCGATGTTCCTGAAGTCATTAA
>N_2825
GTCATTAAAGATGACTTTAACAAAATGATTAATAAAGGGGG
>N_2826
TTAATAAAGGGGGTCATTTGCAGATGTTAATGAGTCCCTGC
>N_2827
GTTAATGAGTCCCTGCCCTACAATATCAATACAGTTGCCAT
>N_2828
TACAGTTGCCATAATACGAACTGACGGGGAGCCAGTATATT
>N_2829
TGACGGGGAGCCAGTATATTCTAAACTGTACCCTTACCCAA
>N_2830
TATTCTAAACTGTACCCTTACCCAATGGGCGTATCCTAGTT
>N_2831
ATGGGCGTATCCTAGTTTGTCAACGCAGAGGTTAAGCAACT
>N_2832
AGAGGTTAAGCAACTTCTAGCGAATGGCATAATAAGACCGT
>N_2833
GAATGGCATAATAAGACCGTCCAAATCACCTTACAACAACC
>N_2834
AGACCGTCCAAATCACCTTACAACAACCCGATCTGGGTTGT
>N_2835
GTCGATAAAAAGGGGGTAGACCAATCAGGCCACAAGCTAAA
>N_2836
TAGACCAATCAGGCCACAAGCTAAAGCGTATGGTCATCGAT
>N_2837
ACGACTGATGATAAGTACCCCATCCCAAGTATTTCAACCAT
>N_2838
CCCCATCCCAAGTATTTCAACCATATTATCAAATATGGGCG
>N_2839
GGGCGAGGCACAGTACTTTACTACTCTTGACCTCAAATCGG
>N_2840
CAAAGAGCCATTGATGATGTCTTAAGAGAGCAGATAGGGAA
>N_2841
ATAGGGAAAACCTGCTATGTCTACGTCGACGACGTAATTAT
>N_2842
TACGTCGACGACGTAATTATCTTCTCTAACAACAAAGAAGA
>N_2843
TTCTCTAACAACAAAGAAGACCACGTTAAACACATCGATTG
>N_2844
TCGATTGGGTGTTAAACAGTCTTCAGACGGCTGGCATGAGG
>N_2845
GAGGGTGTCTCAAGAAAAATCCAAGTTCTTCAAAAAGAGCG
>N_2846
GCGGCGGGATTCAAACTTCGCAAAGTAAGGTTCAGGCCATA
>N_2847
AAGGTTCAGGCCATAAAAGACTTCAAACCGCCAAAAACCTT
>N_2848
GTGCTTTATAAAAGGCTTTGCCAACATCGCACGACCCCTAA
>N_2849
TTGCCAACATCGCACGACCCCTAACGGACGTCTTAAAAGGC
>N_2850
CGAAAATGGTAAAATAAGTGCCAACAATTCAAGGAAAGTAA
>N_2851
TTGAATTAACACAAGATCAACTAAAGGCTTTTAATAGACTA
>N_2852
GCTTTTAATAGACTAAAAGACATATTAGCCTCTGAGGACGT
>N_2853
GGACGTTATTTTAGCATACCCAAACTTTAAAAAACCATTCG
>N_2854
ATACCCAAACTTTAAAAAACCATTCGATTTAACTACGGATG
>N_2855
CGATTTAACTACGGATGCCTCAGGGCATGGTCTTGGAACTG
>N_2856
TGGTCTTGGAACTGTGTTGTCTCAGGACGGACGTCCAATAA
>N_2857
TCAGGACGGACGTCCAATAACCTTGATTTCTCGAACATTAC
>N_2858
AATAACCTTGATTTCTCGAACATTACGAGACAACGAAGTAA
>N_2859
TTGCAACAAATGAGAGGGAACTCTTGGCCATTGTTTGGGCC
>N_2860
TTGTTTGGGCCCTAAAAAATCTTCGAAATTATTTATATGGC
>N_2861
ACCGTTGACTTTTGCCGTGTCGGATAGGAACCCAAATGCGA
>N_2862
GTCGGATAGGAACCCAAATGCGAAGATAAAACGCTGGAAAG
>N_2863
GCTTTTATTGACGAGCACAACGCAAATATTTTTTACAAGCC
>N_2864
TGGCAGACGCCCTATCTCGCCAGAATGTAAATGTACTCGAA
>N_2865
CTCGCCAGAATGTAAATGTACTCGAAGATTGCCCAAACTCT
>N_2866
ACTCTGATATTGCCACAATACATAGCGAAGAATCTCTTACC
>N_2867
ACATAGCGAAGAATCTCTTACCTATACTATCGAAACGACCG
>N_2868
AATTGCTTTAGGAACCAGATCGTAATTGAAGAATCTAACGC
>N_2869
GTAATTGAAGAATCTAACGCCCCATCAGTTAGCTCTACTAT
>N_2870
TAACGCCCCATCAGTTAGCTCTACTATTTTGTTCAGGGAAA
>N_2871
GTTAGCTCTACTATTTTGTTCAGGGAAAAAACCAGGCACGT
>N_2872
TGTTCAGGGAAAAAACCAGGCACGTTATAAGATTTGTTGAC
>N_2873
ATAAGATTTGTTGACCGTAACACACTTTTGCAAACAGTACA
>N_2874
CCGTAACACACTTTTGCAAACAGTACAAGACGTCGTAAATG
>N_2875
AGTACAAGACGTCGTAAATGCCAAGGTAGTTAACGCAATAC
>N_2876
GCGTTTCCGTCAACCACATTCCGACACTCCAAAAACATCGT
>N_2877
AACATCGTGATAGACATTGTCGATAAAACCGAACAGAGAGA
>N_2878
ACATTGTCGATAAAACCGAACAGAGAGAAATAATTATTGCA
>N_2879
CAGCGCAGGAAAATGTGAAGCAAATTCTCCGGGACTATTTT
>N_2880
TTCTCCGGGACTATTTTTTCCCAAAGATGAATTCGCTGGCA
>N_2881
AAAGATGAATTCGCTGGCAACAGAGATTGTCGTAAACTGTA
>N_2882
GTTCAATGGGTAAATATAATCGACATCCGGTCAAGCAAGCG
>N_2883
TCGACATCCGGTCAAGCAAGCGATGGGTGAGACCCCAATCC
>N_2884
AAGCAAGCGATGGGTGAGACCCCAATCCCATCATATGTTGG
>N_2885
CATTTTTAGTACCGACAAAACATTTTTTTTAACATGCGTCG
>N_2886
AAACTCTCAAAGTTTGCGGTCGTCCAATATATTACTTCACG
>N_2887
AATTGTGGACGTAAAGGCACCGATTTTACAGCTGGTAAACC
>N_2888
ACAATAAAAAATATACTAAACAATTTTGATATTCAGATTTG
>N_2889
AGATTTGTAATGCCCCACCACTCCACAGCACCTCTAATGGT
>N_2890
AGTGGAAAGATTCCACAGTACCCTTACAGAAATAGCCCGTT
>N_2891
AAAATAGATAAACACCTTAACGAAACCAAGGACATAATCCT
>N_2892
ACGAAACCAAGGACATAATCCTTTTGGCGACCATTGAGTAT
>N_2893
ACCGACAGAATTAATTTGCTCCGCCCCTTCGGATTTATTAA
>N_2894
CGCCCCTTCGGATTTATTAACAGAAACTAGGGATAAAATTG
>N_2895
AAACAACTTGGGTACATGAACCGAGATAGAATCCATAAAAA
>N_2896
ACATGAACCGAGATAGAATCCATAAAAAGTATAAAGTAGGT
>N_2897
ACGATTGGGTAATAAACTGTCACCACTGTGCACGGAAGAAG
>N_2898
CACGGAAGAAGCCATTGATGCTGATTTAGGTACGACGGTTC
>N_2899
AGGGTGGTCCATAAGGACAACCTTAAGTAAACCCAAGAAAA
>N_2900
GGTTAGGATATTTGTGTGTGCTGGCTTCCGCAATCACCTTG
>N_2901
TATAATAGACGGTGACTTAACGATATGGGACAGATGCGGAT
>N_2902
TTAACGATATGGGACAGATGCGGATATCTCGGACACACTTC
>N_2903
ATGTTGAAGATACCAGACGGCAACTGAACTACTTTGGAAAA
>N_2904
CTGAACTACTTTGGAAAAGACCATATGCGAAATTTGATAAC
>N_2905
TATGCGAAATTTGATAACTACTGACTTGGGGCACATAGAAT
>N_2906
ATAACTACTGACTTGGGGCACATAGAATCACTAATAGCTAC
>N_2907
TAATAGCTACGATTAGGGTACACCATAGACATGCTCGCAGT
>N_2908
TAGGGTACACCATAGACATGCTCGCAGTATAAATCTACTAG
>N_2909
CAGTATAAATCTACTAGGTACAGCACTCAAGGTAATAGCCG
>N_2910
TACAGCACTCAAGGTAATAGCCGGAACCCCAGACATCGACG
>N_2911
GTAATAGCCGGAACCCCAGACATCGACGACTGGGAACAGAT
>N_2912
CAGACATCGACGACTGGGAACAGATTAAATTTAAACAAGGG
>N_2913
GGGAACAGATTAAATTTAAACAAGGGCAATTAATAGATTCA
>N_2914
AATGAATGCAATAAGTAAAACAGACAACGCGGACTCAGAAC
>N_2915
CAAACCTAGAAGACTTGATACTGTCGGTAACTCTAGCTAAA
>N_2916
GCTAAAATAAATTTAATAAGCCCACTTATTTTGGATAGTGT
>N_2917
TTCATGAGCTGGCCAATGAACTTCTCACAAATACGAGCTTA
>N_2918
GAACTTCTCACAAATACGAGCTTAGCAGATATTTTAAGAGT
>N_2919
AGCAGATATTTTAAGAGTATCTAGCGTTAAAGCCTTTCAGA
>N_2920
AGAGTATCTAGCGTTAAAGCCTTTCAGAACAACGGTTTATT
>N_2921
GTATTTCTTAATCAAATATCCTAAACCAGAAACAGTTTGTA
>N_2922
ACAGTTTGTAAAAAAATTAACGTTTTCCCAGTTCAACATAA
>N_2923
GCCGAATGCGGTGCACGAATCTACGCCGTCAAGGAATGTAA
>N_2924
TAACGCAGCCATGAGTACCACCTTCTGCAAGAGATTGCAGA
>N_2925
TTCTGCAAGAGATTGCAGAACCCGACTTGCGCTCAACAATT
>N_2926
TCTGGAACCGTCGCACAGTGCACCACTCTCCTTGGCCATCT
>N_2927
GCACCACTCTCCTTGGCCATCTGGATCCGGTGACACTTGTT
>N_2928
GAAGAAGGTGTCCTGATTATCAACGACGCAACCTTCAGGGT
>N_2929
ACCTTCAGGGTCGAAGATAGCCTAGGCAGCAGTAAGATGAT
>N_2930
GATCTCGGGAACCTACTTAGCCACATATGACGATCGTATAT
>N_2931
ACTTAGCCACATATGACGATCGTATATCTCTAAACGGCACC
>N_2932
TCGTATATCTCTAAACGGCACCCACTACGAAAACCACCAGG
>N_2933
GGCACCCACTACGAAAACCACCAGGGCGTCCTAAAGAAGAA
>N_2934
AGGGCGTCCTAAAGAAGAAACCCGCTACGGCAGTGGCCTCT
>N_2935
GAAACCCGCTACGGCAGTGGCCTCTCAGATCAATGTGACTA
>N_2936
TGTCGCTGCAGAACCTCCAACATATTGGTAGTCTGAAATCT
>N_2937
GGTAGTCTGAAATCTGACATCATTTCGAGACCCATTTTAAG
>N_2938
AGACCCATTTTAAGCAGTGGCATCACCATCGCCGTGGTCCT
>N_2939
GTCCTAATTGTTTATGGGATCATCCAAAGCATCCGTTACTG
>N_2940
ATCATCCAAAGCATCCGTTACTGTCGAGTCAAAAGACGACA
>N_2941
GTTACTGTCGAGTCAAAAGACGACACCCCGACTCCAGCATC
>N_2942
CATCGAGATGACGATACATTCCCGAAAAGCCGAGGACGACT
>N_2943
CATTCCCGAAAAGCCGAGGACGACTTTAACCTAACGCGGGG
>N_2944
GCGCAATGTCAGCGTTCTGCCGTGAGCGCTGTTTCAGAAGA
>N_2945
CTTCAGTTTTAAGAACTCATCTGATCGCGCATAGTCGGAGA
>N_2946
CATAGTCGGAGAATAAACCACAATAACTAAAATTGTTGTCT
>N_2947
GGTGTGAGTGCTCTTGCTTTCGTTGTTGTTGGTACACTGGA
>N_2948
ACCGTTTGGAATGGGGAGAGCTTAAGAGAGACACTCTCAGT
>N_2949
TGTTCCGCCTAGAAGAGAGTCTTGGTCTTTTTGACGGTGAG
>N_2950
GAGAGTCTTGGTCTTTTTGACGGTGAGCGCGCAATTCGCGT
>N_2951
TACGGAGCTCGATGAAAACACGTCTGTTCACTTGAAATGCC
>N_2952
TTGGTTTCTTGTCATGCAGTCACATTTCAAAAGGTGTTTTC
>N_2953
TCTTCACATTTTGCAATGCTCTTCTTGGGCATCTATTTATT
>N_2954
TCTATTTATTAGACAAGTTGCTGTTAAAACACCTTCACCGC
>N_2955
TCTGATCATGAGCTCAGAAACACCATTAAATTGTGGAGTGT
>N_2956
GGCAATAAAATCTTTAAAAACTGAAAACACATCTCACTTAG
>N_2957
TTGTTGAATTACAATTTATTCTTTATTTATTCAAATTTGTT
>N_2958
GTTGGATTACAATTTTGCATCGATGTGAATCGAAAAAAAAA
>N_2959
AACTTAAATGTTTCGCTGTTCCTCGGCGGAGTTACGGACTC
>N_2960
TCGGCGGAGTTACGGACTCTCGACTGCGCGGTCGATTAAGT
>N_2961
CTGCGCGGTCGATTAAGTGTCGTGTCAGCGACTTTGTGTCC
>N_2962
TGGCGACAGCCACATATTGGCAGTGTGATCCGGCAGAGTAT
>N_2963
ATATTGGCAGTGTGATCCGGCAGAGTATCTAGCACTGCACC
>N_2964
ATCCGGCAGAGTATCTAGCACTGCACCACGGACTGCGTATT
>N_2965
TCGCGTGCGGGCCTTTCTGTCCAGTCTGCAACTTGGTAGTT
>N_2966
CTTCGTTGCGCGTGATAACTCCTCCTTCCTTTAAATAGTCC
>N_2967
AGTCCCCGCCCGGCGGCCTCCTGGTTCTATGTCGTCACTGC
>N_2968
TGAGTTGGTCCGTCGATTAGCTATCCAAATCAGACGGCTAA
>N_2969
GCTAAGCCAGATGACGCAGGCTAGAACTAGCACGGTTAGGG
>N_2970
CTAGCACGGTTAGGGAGTAGCTGAAGAGGGATCCCAATAGG
>N_2971
GGAGTAGCTGAAGAGGGATCCCAATAGGAACCTTTCCATTA
>N_2972
TAGAGGGAGGCTTAGTCGGTCCTGGTGTGAAGTGACATTCA
>N_2973
GCCACTGTTTTTTTCTTGAACTCCCTAGCTGGTGATATACC
>N_2974
ACTCCCTAGCTGGTGATATACCAGTTTCCATTTAGGGAAAC
>N_2975
CCAGTTTCCATTTAGGGAAACTTTGTTCGAGTAATTAACCA
>N_2976
AACTTTGTTCGAGTAATTAACCAATTAGGTACCAGCTACCG
>N_2977
ATTAACCAATTAGGTACCAGCTACCGTCTGGACGAGACCGT
>N_2978
CAGCTACCGTCTGGACGAGACCGTTATCATCTATGATGGTC
>N_2979
CCGTTATCATCTATGATGGTCATGTTGGCATCATTGACGAT
>N_2980
GTTGGCATGGTCCACAATGGCGACAGAGTTCAGGTATCCCG
>N_2981
GAGTTCAGGTATCCCGGAAGCGTATTACAATGTGCAATAGG
>N_2982
CGGAAGCGTATTACAATGTGCAATAGGCCCCGCAACCATTT
>N_2983
TGTGCAATAGGCCCCGCAACCATTTGACGTGCGCATGTGTT
>N_2984
CCGCAACCATTTGACGTGCGCATGTGTTGCTTTGGAGTTCC
>N_2985
CGACTGTTGTCTTGCAGTCCCCGATGCTTATAATCCGAGCG
>N_2986
AGCGACTAGATTTCCGTCATCGAAATCTAGGATCCGGTTGT
>N_2987
GATCCGGTTGTGGTGTTGAACCGGGTACACAGCGATTTTTT
>N_2988
AAAAACGCTTACACTAGATACTTCTAATATTTCTACCAAAC
>N_2989
TTCGCTTATATCAGTGCTATCCAGGATAGCTGGGTTTAAAA
>N_2990
CCAAATCTGTGATGATTATTCTATTTTTCGCTCAGGTGATC
>N_2991
GAGGTGAGCTTCTTTACCTCCATCTGATTTCTGGATTCTAT
>N_2992
CTCCATCTGATTTCTGGATTCTATTTAACGAGTTGGTTAGC
>N_2993
AGTTGGTTAGCTCGTTTAGTCTATCTTGAAATTTTATATTT
>N_2994
TTTTATTTGCCCCCAGTCATCAAAGTCGGGAGTCCCTACAA
>N_2995
GTCGGGAGTCCCTACAATAACCTTTAACGTTGTTCCCAGTA
>N_2996
GTTCCCAGTATATTAATGCTCCTCGTTCCCCTATGGTGTAT
>N_2997
TAAGGGTATCAATTAAATCGCGAATATGCTGAAGGTCCGCC
>N_2998
ATGCTGAAGGTCCGCCTTTACCACTGGTGTCCTGTGGCCCA
>N_2999
GTGGCCCACCGTAAGCTTCTCCGTCTGGTCTGCGTAGTCTT
>N_3000
CTCCGTCTGGTCTGCGTAGTCTTCGTGTGACGTCATGTATG
>N_3001
GAGAACCGTGGTCCCCAGGTCTGCTTCAACGGATTGTTCAG
>N_3002
GTCTGCTTCAACGGATTGTTCAGAGCAGAGCGGTGAAAGTT
>N_3003
TTTCCCAAGCGATTGTTTGACTTTAAGAAAACTTTATCTTT
>N_3004
TCCGTCCTTTATTGAATTTTCACAAGGTCCTATTTTGTGCT
>N_3005
TCACAAGGTCCTATTTTGTGCTTGCTAAATTTTGTCGCTAA
>N_3006
GTTTTTTGTCTGTCATGGTTCTATTATACTTGGCAGTTGCT
>N_3007
CATGGTTCTATTATACTTGGCAGTTGCTAAAAGAATTACCT
>N_3008
GCAGTTGCTAAAAGAATTACCTCTGTGGTGTCGTTTATCTC
>N_3009
CTCTGTGGTGTCGTTTATCTCTTTTTCTATTTTGAGGCACC
>N_3010
GAGGCACCGGGCTATTTCTGCGAGTGTGCTGTGAAACTATT
>N_3011
CTACCTGCCCGTTGGAAGTACTGTGTAAAGGTGGTGCGTTT
>N_3012
GTGTAAAGGTGGTGCGTTTGCGATTGAAATGTTGAAATTGT
>N_3013
GAGGACTGATTTAATAGTTTCTGAATTAAGGGTCACTTAAT
>N_3014
GAATTAAGGGTCACTTAATTCGTTGTCACAGTAGATGGTTT
>N_3015
GTCACAGTAGATGGTTTTTACTTTTGGAAAGAAGTTGGCTA
>N_3016
ATTTAATATCGGTGACTTTACGTCTACGATTGCCCTTGATG
>N_3017
GACTTTACGTCTACGATTGCCCTTGATGCGATTGCCTGTAC
>N_3018
ACACACGTAAGGAAAAGGGTCCCATCTGTTGAGAATATATC
>N_3019
CTGTTGAGAATATATCGATGCGGAGTATTTCTCCAGCATAA
>N_3020
AAGAGGGAATTGGCGTTTGTCCGATTTTATGTTTATTGGGG
>N_3021
TTTTATGTTTATTGGGGTGTCTACTATATTTGGCCATAGAA
>N_3022
ATGCCGTTTCCGTTCTTAGGCGAAGCATTTTTTGGAAAAAG
>N_3023
TTTTTGGAAAAAGTAGTCTCCCAAGATCTGCTTCACATTCT
>N_3024
CTTCACATTCTCTTGGGCTTCGCGATGGGCCCTATTGTGTT
>N_3025
GTTCGGCTGTGGCGATTTCCCTTTGTTCCGTTTTGTCTGTA
>N_3026
TGTGGTATTTGGGAATGCTTCTATTAGTGGGTGTTAAATAA
>N_3027
TTAGTGGGTGTTAAATAAATCCTAGGATTAGAAGTGTGCAA
>N_3028
ATCCTAGGATTAGAAGTGTGCAATGTATTGCCTTGACGACT
>N_3029
GACGACTCCCGCATTCACTACATCTTTAATGGTGTTTATAA
>N_3030
GTTTATAAGGTTTTCCCGGTCGGAAAAAAAGTGCTGGCTTC
>N_3031
CAAAAGACGACACCCCGACTCCAGCATCCAGATGACGATAC
>N_3032
TAATTTATATATATTGGTGGCTGCTCCTGCTCCTGCACTTC
>N_3033
TCGTGTCAGCGACTTTGTGTCTGCTTGGCGACAGCCACATA
>N_3034
GCGTAGTCTTCGTGTGACGTCAAGTATGAGAACCGTGGTCC
>N_3035
GTGACGTCAAGTATGAGAACCGTGGTCCCCAGGTCTGCTTC
>N_3036
AGGTTTTCCCGGTCGGAAAACCTTATTATGTGCCTCATTTT
>N_3037
GCCTCATTTTGTAACCTCTTCTATAATGATCTGGTTCCTGA
>N_3038
GTTGTGTCGATTGTATAGGTCAGTGATTCTTCGCTATGTAT
>N_3039
TATTGTGGCGGCGTCTGACTCGAATGTGTCTTCCCAAACCC
>N_3040
TCTGACTCGAATGTGTCTTCCCAAACCCTTTTGCTTTGGTC
>N_3041
CCAAACCCTTTTGCTTTGGTCGAGATAATGTGTCTAACTCG
>N_3042
TACGTTTTGGCGAGATAACGCGTGTGCTACAAGGTTTTCTT
>N_3043
GGCGTGTAAATAAGTTTCGCCCCATAGTCTTCGATAATCCC
>N_3044
GCCCCATAGTCTTCGATAATCCCATTCCAACGTTTTAGCTT
>N_3045
AGGATTTTTGTCCGAGATGGCGAAAGTGAGTGGTTGGTGGT
>N_3046
GAAAGTGAGTGGTTGGTGGTCGGTGTATACGCGCGATTCTT
>N_3047
GTCGGTGTATACGCGCGATTCTTTTACACCCAAACTATGGC
>N_3048
GCGATTCTTTTACACCCAAACTATGGCGAGAAGCTCTTGCT
>N_3049
TGCAAAATTTTTTTCGTTATCACGCAGTGTGCGCGATATCA
>N_3050
TCACGCAGTGTGCGCGATATCATTGTAATGATATTTGGGCG
>N_3051
AATGATATTTGGGCGCTTATCTTGAGATAATACAGCTCCAA
>N_3052
CTTATCTTGAGATAATACAGCTCCAAGTCCGTACCCAGAAG
>N_3053
TACAGCTCCAAGTCCGTACCCAGAAGCATTCTCCTTAACGA
>N_3054
GAAGCATTCTCCTTAACGAACGGTTTTTTAAAGTCTGGGTA
>N_3055
AACGAACGGTTTTTTAAAGTCTGGGTATAAAGAAGAACGTC
>N_3056
CTGGGTATAAAGAAGAACGTCTTCTGATGCCAGTTTTTCGC
>N_3057
CATATTTATATATCCGTTTTCACCTTTAAGGATTCCTGTTA
>N_3058
CGTTTTCACCTTTAAGGATTCCTGTTAGGGGTGCTGCGATT
>N_3059
AAGGATTCCTGTTAGGGGTGCTGCGATTGACGCGAAGTTTT
>N_3060
ACGCGAAGTTTTTGATAAAACACCTGTAGTAACTTGCTAAG
>N_3061
GCCCAGAAAAGATCTGAGGTCAAAAAGAGTTTTTGGCATGG
>N_3062
AGGTCAAAAAGAGTTTTTGGCATGGGGAACTCTTTTATGGC
>N_3063
GCTTTTTTTGAAAACGTCGACTCGAGGACCCACTGTATGTC
>N_3064
CTCGAGGACCCACTGTATGTCTTTGACATGGTCCTCTTTTG
>N_3065
TATGTCTTTGACATGGTCCTCTTTTGTTTTTGAGAAAATAA
>N_3066
TCTTTGAAAAATACTTGGGGCGTTCTTGAACCCGAATGGTC
>N_3067
TCTCGGTCTTTCTCTGCTAACTCGATTTGGAAAGCCCGCTT
>N_3068
AACTCGATTTGGAAAGCCCGCTTTAAGGTCGAGTGTTGAGA
>N_3069
CAAATTGAAGGAATAGGGTACTTATCATCCACGGTTTTTTG
>N_3070
TCCACGGTTTTTTGGTTCAACTTTCTAAAGTCGATAACCAA
>N_3071
AACTTTCTAAAGTCGATAACCAACCGTTTCTTTTTTACCCC
>N_3072
AACCAACCGTTTCTTTTTTACCCCGTTTTGATCCAATCCCC
>N_3073
TTTTTTACCCCGTTTTGATCCAATCCCCTTTTGTCTACAAC
>N_3074
TTGATCCAATCCCCTTTTGTCTACAACCCAAGTCGGGTTGT
>N_3075
ATTCGCAAGAAGTTGTTTAACCTCCGCGTTTACAAATTCCG
>N_3076
AACCTCCGCGTTTACAAATTCCGTTACACCCATGGGGTGCG
>N_3077
TCCGTTACACCCATGGGGTGCGGGTATGATTTAGAGTATAC
>N_3078
CGGGTATGATTTAGAGTATACCGGCTCTCCGTCTGTTTTAA
>N_3079
TTATGTTGTATGGTAGGGCTCCATCTGTGTCGGCGAAGGCC
>N_3080
TCCATCTGTGTCGGCGAAGGCCATACAATTTTTTGCTATCA
>N_3081
TATCATATTGTCAAAAGCGGCTTTTATTGCCGGTGGGACGT
>N_3082
TTTGGAGAATTGGATTTTTTCTCTAGTATATTTTTGGTAAG
>N_3083
AAGGTCGAGTCTTGCATTCACTTGTTTAAGTAAGTCAAGCC
>N_3084
TTGTTTAAGTAAGTCAAGCCCGACGATCCCATCAAAGTCCT
>N_3085
CCGACGATCCCATCAAAGTCCTTAAGAACTTTAAGTATAAA
>N_3086
TATAAAAAATTGTGACCGTACAATAAACAGAGAAATTAGGC
>N_3087
AGAAATTAGGCACTTATGTTCTATTTTTGTATGGCCATGTA
>N_3088
TTGTATGGCCATGTATTGACCTAACGCTAAATGGGTTTTCT
>N_3089
CCTAACGCTAAATGGGTTTTCTACTGCCGCGATGCCTTTAA
>N_3090
CTGCCGCGATGCCTTTAAGCCCTGGGCGTGGTGCTATGTAA
>N_3091
ATTTTTTGAAGTGCCAGTATCGATAAGTAATTTGATTTCCT
>N_3092
AAGTAATTTGATTTCCTTCCCTGCTAACGTACGAGTGATAT
>N_3093
GATTTTACCCTAAAAAATTGCAGACGTCGTCTGTGTCGTCT
>N_3094
GACGTCGTCTGTGTCGTCTTCTATTTGTTCAAACCTCTCAT
>N_3095
CGTCTTCTATTTGTTCAAACCTCTCATGTGCCACCTGGTTA
>N_3096
TCAAACCTCTCATGTGCCACCTGGTTATATTCTTCCTCTTC
>N_3097
GCCACCTGGTTATATTCTTCCTCTTCTGACCTCTGGCATGT
>N_3098
CTTCCTCTTCTGACCTCTGGCATGTTCTGGCATATAGTTAA
>N_3099
CCTGCACCGAGATGAGCTATCAACATCCATTGGTTCGGGTG
>N_3100
GCTCTGAGTGTTTCCCGCAACGGACGAGATTGCTGCCTAAG
>N_3101
GGACGAGATTGCTGCCTAAGCGAGCCGGTTTGATGGTTTCC
>N_3102
GCGAGCCGGTTTGATGGTTTCCTGCCCTTTGGATTTTTCTG
>N_3103
ATTTTTTTGTATTGCCCCTTCTGACCCTGCTCATAGTTATA
>N_3104
AATTTTGCTGTGATGGATTTCTCCACCCGAATGGTCGTTGA
>N_3105
CTTTCATTGCTAGATTCGGCCTCTTGGGCCAGGGCTAAGGC
>N_3106
TGGCAGATCCCGAGGTTCTTCCGGGAAAACGGCTACTTTCA
>N_3107
CTTTCAGTGATTTTTTTAGACCTGACACGAACGCATGAAGC
>N_3108
CGCGTCGTTTCGGAACTGTTCATTTAGAACAGCCGCTGCGG
>N_3109
TTTAGAACAGCCGCTGCGGCCGCGTCGTGAGTCATTACGAT
>N_3110
TCTTGCGTAACGGCAAATCCCCTTGCCTTGAAAAGCTCAGT
>N_3111
TTGCCTTGAAAAGCTCAGTTCCTGTTGGATTACATGCGTCG
>N_3112
ATGCGTCGGGGTTTTGTCCGCATATGTAAAGTCAAAGTGTG
>N_3113
GAATTTTATTATTTAAAATGCACATTAGATTCAGTTGTCTT
>N_3114
TGCTACGAAATTGGCCAAAACTCGTTCGTTTCTTCGATCAG
>N_3115
TCTCGTCTCTTGTTCTTACTCACACAAGCTCTCAGCGTAAG
>N_3116
AACTTATTAATCTGACAAATCACTAAAACACGGTCCCATAT
>N_3117
AAATCACTAAAACACGGTCCCATATCAATGGGAATAAAAGT
>N_3118
TATAGCAGCGCACGCGTTCGCTTTTCATTTATTATTGCTGT
>N_3119
TCCATTCGATTCAAGCGCGACATTCGACACTGCAGCCTACG
>N_3120
TGTTTTTCTTTGGTCAACTGCTACCCACACAGGCAGCTTTT
>N_3121
ACTGCTACCCACACAGGCAGCTTTTGCATACCTAAGCGAAT
>N_3122
CATACCTAAGCGAATTGGACCTCTCATGCGGCCCGTATTCT
>N_3123
CCTCTCATGCGGCCCGTATTCTCACAGTACAAGTATAATAC
>N_3124
ATACTCCGATAGCGAAAATCCAGCTTCTCCTCTAAGATGTG
>N_3125
GAGAAAAAACTCACCTTACTCACAAACAAGGCTCATATGTC
>N_3126
GATGACGCTTTGCGTATTTTCATTTCTGGATTTAAACGCAA
>N_3127
TTTCTGGATTTAAACGCAATCTTACTGACGTGCTATTCGCG
>N_3128
CGGCAAAGCCGAAAGACATGCAGTCGGCCCTGGCCTTACCG
>N_3129
CGAGAGGTACGTTTTTGCAGCCAGTTTTGCAAAAAGTCAGG
>N_3130
CAGCCAGTTTTGCAAAAAGTCAGGATGACAAAGATCGCAAA
>N_3131
CAAAGATCGCAAACCTATTGCAAAAACACAGGGTCGTCAAG
>N_3132
CTATTGCAAAAACACAGGGTCGTCAAGTTGACAAGTACCAC
>N_3133
CGTCAAGTTGACAAGTACCACCACCATGACACACATCAAAA
>N_3134
TCAAAATAATGCCAAAAATCCGTATTTCAATAGGAATCTTA
>N_3135
ATCCGTATTTCAATAGGAATCTTAGGGCACAGGCTTAGGCC
>N_3136
TAGGAATCTTAGGGCACAGGCTTAGGCCGACCCGCACAATA
>N_3137
CACAGGCTTAGGCCGACCCGCACAATACCAAAAATTACAAA
>N_3138
CAGCACACCAGAGTCTATGGCGGTCGATCCTTCATTTTCTA
>N_3139
CCGTCCCAGGCAACTGCCTACCAGAACAGAAGACCAGCCAC
>N_3140
CTGCCTACCAGAACAGAAGACCAGCCACTTCTGAGCGCATA
>N_3141
AGACCAGCCACTTCTGAGCGCATAGCCGCCTCCAAAGCGGA
>N_3142
CGGAATTTAAAATACATAGACGACGATGCCAATGCCGAGTA
>N_3143
CGTCAAAAAATTGCATTAAACCTCGCAAAGAGCTAAATGGT
>N_3144
CGCAAAGAGCTAAATGGTATCCGCCCGGTGGACTCACCTTT
>N_3145
TGGTATCCGCCCGGTGGACTCACCTTTCGATATTCACTTAA
>N_3146
TGGACTCACCTTTCGATATTCACTTAATTCGTAAGGAGGTT
>N_3147
TTCCATAAATGAACTGACGTCAATTACACTAACGTGGATTG
>N_3148
AATTACACTAACGTGGATTGCGCAGATGCGTCCCCTTTGGT
>N_3149
GTCCCCTTTGGTAAAGAAGGCATTTCTAGGGATGTTAAATA
>N_3150
TAGCCGAAAGAGCGCCTTCGCAGATCCCAACGTAGGCCCTA
>N_3151
AGTGGCCAGGATTAGAAGGACTAGCGAAGAGCCCATTTACT
>N_3152
CCATTTACTCCAAATTATATCTATACCCCATGGGGGCAGCA
>N_3153
AAATGGTATAATGTAGAAGTCGGTGTCTCCTTACATCCTCC
>N_3154
TAGAAGTCGGTGTCTCCTTACATCCTCCTTATATCTCCTTA
>N_3155
AAGTTAACACAAGCAGTTCTCACGGAGTGAAATTGCTGAAC
>N_3156
TATCCGGTGGTCTGCACGAGCACTAAACAGACTGCTTATCG
>N_3157
AACAGACTGCTTATCGCGTACTCGAGGTGCAATTGCTCGGA
>N_3158
GTACTCGAGGTGCAATTGCTCGGAGCCCGCACGGAGCACTC
>N_3159
CCCGGCCTTCTGCACTTGGACCGGATTCTTAAGTTAGTTTT
>N_3160
AGTTAGTTTTTAATCATACTCCGAGGCTTACGCCTTGTTAT
>N_3161
TCATACTCCGAGGCTTACGCCTTGTTATTATAAATACCTGA
>N_3162
ACGCCTTGTTATTATAAATACCTGAATATTGTGTCCCTCTC
>N_3163
AATACCTGAATATTGTGTCCCTCTCCCTAACGGGAGAGTGG
>N_3164
AACGACATATAATTGACGCCCAACGAAGAAATCGGACTCAC
>N_3165
ACGAAGAAATCGGACTCACGCGATACGGAATTTGCGAACTA
>N_3166
CTCACGCGATACGGAATTTGCGAACTAAAAGCAATCACCCG
>N_3167
TTGCGAACTAAAAGCAATCACCCGAAGTGAAAATATTAAAA
>N_3168
GAAAATATTAAAATCACCAGCTTTCCATAAATTGGAAAGAT
>N_3169
AATCACCCGAAAGGAAAAAACACAAAGTCCCAACTCTTAAC
>N_3170
CACAAAGTCCCAACTCTTAACAAAGGGAAAAGTCTAATTAA
>N_3171
AAAGGGAAAAGTCTAATTAACCACATAAATAGGCAGCAGCG
>N_3172
GGCAGCAGCGACAGCGGCAGCGACGACAACGGCAGTATTGG
>N_3173
GACAACGGCAGTATTGGTGGCGAAGGAAAGCCGTTGGCAAA
>N_3174
AGGAAAGCCGTTGGCAAACACCCCTCGACAATAAAATTAAT
>N_3175
TTAATTAACATGTAAGTAGGCGTTTTGTTTAAAAGTTCGCC
>N_3176
GTTGAATTTTTAACAAATGACAAATTAGTTTGATATTTAAC
>N_3177
AGTTTGATATTTAACTCTCGCTAGGAAATACAACAAATACA
>N_3178
GGGATTAGCTAGGATATTTGCTAGTTGGTTCGGGTGGACCA
>N_3179
TGCTAGTTGGTTCGGGTGGACCATAAGCCTGTCGGCTGCGT
>N_3180
GACCATAAGCCTGTCGGCTGCGTGGCGTGCACCTCTCGACT
>N_3181
TCTGTGCAAGTTCCGGGCCGCAGGGTAAAAGTTACACAGGC
>N_3182
AGGAGTTAATGGCCACATTCCATTTTCGACTACATACAGCC
>N_3183
TTCCTGGACTGCGTTGAAGGCAGTTTGCAGTACAGGATGAG
>N_3184
GAGCAGCTGATCCGGGGAGACTTCGGTGTTGTTGGCGGGAG
>N_3185
TCGGCAGTGTACAGGGTGTACAGGAAGGACCCAAGTAAACT
>N_3186
GAAGGACCCAAGTAAACTTTCCTGTGGAACTCCTGCGTGAA
>N_3187
TGTGGAACTCCTGCGTGAATCTCTTCCAGGCATAAATATTC
>N_3188
AACAGGGATGTATAGGGATACTGGGAACATTTCCTCAGACG
>N_3189
GGATACTGGGAACATTTCCTCAGACGAAGAAGTCCTTGAAC
>N_3190
ACGAAGAAGTCCTTGAACTTCTACATGGAAGAGTGCCAGTA
>N_3191
TAAAAAATAGAATTGAGATACCGTCAACCAGTAGGGCAACA
>N_3192
GATACCGTCAACCAGTAGGGCAACAGAAATGCAGGCCTAAC
>N_3193
GGAGGCTGCCATAGCCTGCGCACTTCAAAGGCAGGAAGAAC
>N_3194
GCAGGAAGAACTATATTATCCCCCACAATTATGGGGGAGTT
>N_3195
TTATGGGGGAGTTAAGTTTACTTAAAGATAAAAAACGAAAA
>N_3196
CGTTTCCTGGAGACAGGCCGCCACTGCAGCCTACAAAATAT
>N_3197
CTTAGGAAAGTAGCAGCCAACATTATCAGGAATCCTAAAAA
>N_3198
CAGCCAACATTATCAGGAATCCTAAAAATAATAAGAGGTCC
>N_3199
TCCTAAAAATAATAAGAGGTCCAGCGGTCATTTAACACGGT
>N_3200
GAGGTCCAGCGGTCATTTAACACGGTATTTAATTTCCACGT
>N_3201
TTTAACACGGTATTTAATTTCCACGTCATACTAACGCGCTT
>N_3202
TAATTTCCACGTCATACTAACGCGCTTAGACTTCACATATG
>N_3203
AAGAATTAAGTTTGTCGAGGCAGAGAGAATTACCCCTGCTC
>N_3204
GTCGAGGCAGAGAGAATTACCCCTGCTCAAATACTTTGATA
>N_3205
GAATTACCCCTGCTCAAATACTTTGATAAGATACAACAGAA
>N_3206
AAACCAATAATGACACACGACGCAGCCACAACGGCCGCCCT
>N_3207
GCCGCCCTTAATGAGCAACACAGGGATTACGCTTTACACGC
>N_3208
AACACAGGGATTACGCTTTACACGCGTTCATATATGGCTTT
>N_3209
TTTGTAGTATGTGCATATATCGAGGGTACACTGTACCTATA
>N_3210
TATATCGAGGGTACACTGTACCTATAAGTACACAGCAACAC
>N_3211
AAGTGAGCGTGATATAAGATCACCCATTTAAGTCAAGCAAG
>N_3212
TATGCGCATAAGCCCTCTCTCTCTCATATACACATATATAT
>N_3213
ACATATATATATACGCTGCTCTTCTGCCGCTGTCGACGGCA
>N_3214
AGCTTTCTTATGTATTTAGGCTAAGATCAATTATTATGCAC
>N_3215
ATAAAGATTCATTCGAAGAACAATCATAAAATGACACTGAC
>N_3216
CATAAAATGACACTGACGTGCTCGCCTGGGAAGACTATTCA
>N_3217
GACGTGCTCGCCTGGGAAGACTATTCAACTACTGGACTTAC
>N_3218
GACCGTGAGGCAGGAGCCTGCGACCTGAGGACTACTGAGGA
>N_3219
AGCCTGCGACCTGAGGACTACTGAGGAAATGCTTGATTTAA
>N_3220
TTAAGAATTCGAAACAACAACAAGTGTGAGAGGCAGGCCGC
>N_3221
ACAACAACAAGTGTGAGAGGCAGGCCGCCCCTTACACCAGT
>N_3222
GAGAGGCAGGCCGCCCCTTACACCAGTGCGGGAGACCTAGA
>N_3223
CCTTACACCAGTGCGGGAGACCTAGAGACGGGACACTGATG
>N_3224
GCTATTATATACAAATAAAACACCGCCCCCATGGGAAACGG
>N_3225
CGCCCCCATGGGAAACGGCACAGAAATTAACTGCCGAATTA
>N_3226
AACGGCACAGAAATTAACTGCCGAATTAGACTTTTTGAAAG
>N_3227
AATAACTGAAAATTCACCATCTCCCAAGCCGAAAAGACCCG
>N_3228
CCCGACGTCTGCCCGACCGACTGCCCTCGACCATTGTACGC
>N_3229
CTGCCCTCGACCATTGTACGCCGCACATGACAACAGCGAAT
>N_3230
CTGTCGAGCAAAGGGATCTGCCAAGTCTCAAAGAGGTAATA
>N_3231
AAGAGGTAATAGAGGTAGATCCGTCCGCGGGACCAAAGCCC
>N_3232
GGTAGATCCGTCCGCGGGACCAAAGCCCTTGAACATACAGG
>N_3233
CCCTTGAACATACAGGAGTACAAGGCACGGACTGCAGCGAG
>N_3234
CTGCAGCGAGGGAGCAGCCACCTAAAAAGAAGAGGGGTGGC
>N_3235
CTAAAAAGAAGAGGGGTGGCCGCCGGATTAAGTTGCTCAGC
>N_3236
GTGGCCGCCGGATTAAGTTGCTCAGCGCCCGGAGGCTCAAC
>N_3237
AGTTGCTCAGCGCCCGGAGGCTCAACATCGAACTACTGAAG
>N_3238
ACGGCAACTAATGAGGAAGACCGGCAGCGCTACAAAGAGCG
>N_3239
GCCTTGCAGTCATCAATCAACAACTTCGTGGTGCGAAGTAA
>N_3240
TGCGTTCTACGCCATAGCCTCAACCGCCCAAATATTATATT
>N_3241
CGATGCGGTTTCCGCTGCAACAAAATTACTAACTTATCAGG
>N_3242
CAACAAAATTACTAACTTATCAGGGACCCATTTCATAACTA
>N_3243
ATCAGGGACCCATTTCATAACTAACACATTATACTCAGTCT
>N_3244
ACTAACACATTATACTCAGTCTTAAACTTAAAATAAGTAAT
>N_3245
CAAATTGCAACCGATGTAAACTGAGTATAATGAATTCATCC
>N_3246
ATTTCGAACTATATTTATATCTGATCGAGATAACAATAATT
>N_3247
AGATAACAATAATTGACCAACTCTCAAAGTTAAAATTCTAT
>N_3248
TTCCCCATATCAAAATGGGACATAAACAGTCGAAAGCGGAC
>N_3249
CAGTCGAAAGCGGACGACAACACCGCAAATGTTGTCAATAC
>N_3250
GATACAACTCCACAGTTAAACTCAATGTACTTACTACTTTT
>N_3251
TACTTTTGATTTTAGTTATCCTATCAGCCTTTAACCTGGCC
>N_3252
TTATCCTATCAGCCTTTAACCTGGCCTTAAAACTTTATCAG
>N_3253
ACCTGGCCTTAAAACTTTATCAGTTTCACAAAAGATCGTTG
>N_3254
AAAGACTTACATGAGTCGAGCCAATGATCTAGACAAAATCT
>N_3255
AAAATCTAATAGAAACTACACCAAAAAGGTACAAGTGCGAT
>N_3256
AGGTACAAGTGCGATTACATCGCTAAAAGGTACATACATGG
>N_3257
AACTTAACCATATCCATAAACAATATTAGAGATGCTTTTGA
>N_3258
AAAGCAAACTCACTGAAGAACATAAAGTCCAATGCCTCAAA
>N_3259
GTTCATTTGGTAAAAGACTACATAATACCAGCGTTAGACAC
>N_3260
CAGTATTATAATAGAAGTCCCAACAGAACTAACCAAAATAG
>N_3261
TAAAATTTAATACCGTACAACCAAATACAAGAAACATGGCC
>N_3262
ACCAAATACAAGAAACATGGCCAACGCATTAGAAGCTCAGA
>N_3263
TGGCCAACGCATTAGAAGCTCAGAGAGCATACGTTAAACAG
>N_3264
CTCAGAGAGCATACGTTAAACAGGTATCTGCCACAGTACCT
>N_3265
GAATTCGATGGTAAGAAACTCCATTTAAACAGGTTTGTGAC
>N_3266
TGTGACAGCACTAAAGTTGACGGATCTAACTAAAGGAGATC
>N_3267
CGGATCTAACTAAAGGAGATCAAGAAACATTAGTAGTAGAG
>N_3268
GAAACATTAGTAGTAGAGGTCATAAAGACCAAAATTATTGG
>N_3269
AAAATTATTGGCCCATTAAACTATAAAGTAGAACATTCGAC
>N_3270
AAACTATAAAGTAGAACATTCGACAACGATACAGGCAATAA
>N_3271
AGGCAATAATTACCATATTGCAGGCAAACGTAAAAGGCGAA
>N_3272
GACCGCGTCTCAGTACGTTACAGAAATAGACAGTATGCGTA
>N_3273
AAATAGACAGTATGCGTAAGCAGCTCGAGGCAGCTTAAATA
>N_3274
GCGTAAGCAGCTCGAGGCAGCTTAAATAGACGGCGGATTAG
>N_3275
GAGGCAGCTTAAATAGACGGCGGATTAGACGCCGATAATGC
>N_3276
ACCGGCAATTCAAACACAGTCTTATTTTATAATGGGAATAA
>N_3277
GTAATTATAATGCCTACTATCGCGGTAGAGGCAGAAATAAT
>N_3278
AGAGGCAGAAATAATTATAACCAGAATTATAACCAGAATTA
>N_3279
ATTATAACCAGAATTATAACCAGAATTATAACCAAGGTTAT
>N_3280
AACCAAGGTTATAATAATAACAACAGAGGTCGCGGAGGCTA
>N_3281
GGTCGCGGAGGCTACCGCGGCCACGGTAATAACAGAGACAG
>N_3282
AATAACAGAGACAGAGGTAACCGAAGGGGTAACCAAAGTCA
>N_3283
GAGGTAACCGAAGGGGTAACCAAAGTCAGAATAATAATAAC
>N_3284
AGTCAGAATAATAATAACAACCGAAATGTGCGTAACGTACA
>N_3285
AAATGTGCGTAACGTACAATCGGAAAACAGCCAGACCCCCT
>N_3286
ATCGGAAAACAGCCAGACCCCCTTAAGCGATCAACAGTAAA
>N_3287
AGACCCCCTTAAGCGATCAACAGTAAAAGTGTTTAAAATAA
>N_3288
AACCATACAGTCTATAGGAACAGTAGATCTTGACATACGCA
>N_3289
GAACAGTAGATCTTGACATACGCATTCAGGATGTTCTAGTG
>N_3290
TTTCCGATACCATGCGATGGCATAATCGGTATAGATTTTAT
>N_3291
ATAATCGGTATAGATTTTATCAAGAAATACAATTGCGTATT
>N_3292
AAATAACAAAGACTGGTTCACAATAAGACCCAATAACTTCA
>N_3293
AGATTAATGTACCAATTACACATAACTTAGACTCCAACACA
>N_3294
ATAACTTAGACTCCAACACACTCTTATTGCCAGCTAGATGT
>N_3295
CCAGCTAGATGTGAAGTAATCAGACAAGTCAAATTACTCAC
>N_3296
GCAACCGGGTATAATAGTAGCAAGCACCATTGCCGATAGCA
>N_3297
ATTGATTCGCATTATAAATACAAATAATAAAGACGCCATAA
>N_3298
TTAAGATTCCCTAAACAATTCAATAATGTACTAACTAAGTT
>N_3299
TGTACTAACTAAGTTATGCACCGAGTTTAGCGATATTTTTG
>N_3300
CCAATATCGGCTAACAATTTCTACAAACAAAAACTCAGATT
>N_3301
AATTTCTACAAACAAAAACTCAGATTAGGGGAAAAAACACC
>N_3302
TCAGATTAGGGGAAAAAACACCGGTCTATATAAAAAACTAT
>N_3303
TATAAAAAACTATCGCATGGCAGATAGCCAAAAACCAGAAA
>N_3304
ATTCGACGGAAAAAAGATGGCGATTAGCAGTTGACTATCGT
>N_3305
AAGTATTTTTCATGTCTCGACCTAATGTCTGGATTCCACCA
>N_3306
ACCTAATGTCTGGATTCCACCAGATAGAACTAGAAAAATGG
>N_3307
ATATCGCTTCACGCGACTACCATACGGACTAAAAGTAGCAC
>N_3308
ACCATACGGACTAAAAGTAGCACCAAACTCCTTCCAACGTA
>N_3309
AAAGTAGCACCAAACTCCTTCCAACGTATGATGACACTGGC
>N_3310
CTCCTTCCAACGTATGATGACACTGGCATTTTCTGGTCTTG
>N_3311
GTTGTTCAGAAAAACATATGCTCAAAAATTTGACTAACGTA
>N_3312
ATGCTCAAAAATTTGACTAACGTATTCGAGCTATGTAGACG
>N_3313
GTAGACGACATAATTTGAAACTACATCCAGGGAAATGTTCT
>N_3314
CATCCAGGGAAATGTTCTTTCTTTATGAAAGAAGTAACATA
>N_3315
AAAGGTATACTCCCAGATGACACCAAATATGAAGTTATAGA
>N_3316
TATAGAAAAATATCCAATACCAACAGATGCCGACAGTGCTA
>N_3317
ATTCACGCCACTTAACGAGGCTTTGTAAAAAGAATGTCCAA
>N_3318
GGCATGCGGAGCGGTACTTACACAAGATCACAATGGTCAAC
>N_3319
ACTTCCAGTGGCATACGCTTCAAGAATGCTCACTCAAGGTG
>N_3320
ATCATAGACCATTGTCATACCTATTCTCTATGAAAAATCCA
>N_3321
TATCTTAAGGGGAAAGATAACCATATTGCGGACGCCTTGTC
>N_3322
TGTAAAGACGAAGCAATAGTCAAAATACAAGAGAAAAAAGA
>N_3323
AGAGCAAACAATAGAAAAGCCCAAAGTCTATGAAGTTGTCA
>N_3324
TTTATTAAAACGAGGAAAAACAATTGTTTCACGCTTTGATG
>N_3325
CAAAGGCTTATTTCAAAAGCCGGAATGCATAAAATAACAAA
>N_3326
AATAACAAAAATGCGAATATCACCAAGTGAACAGATGTTCC
>N_3327
TCACCAAGTGAACAGATGTTCCAATTTGTATCACTAAATGA
>N_3328
GAATTTAAAATAAAGGGCAACCGAGTACTCGAAAAAGTAGA
>N_3329
ATAATTATAGACAAAAATGACGAAGCTCAGATTAAAGAAAT
>N_3330
GATGATCCTATAGAAGGAGGCCACACTGGTATTTCGCGAAC
>N_3331
CACACTGGTATTTCGCGAACCCAGTCAAAAATCAAAAGATT
>N_3332
TTATTATTGGCCCCAGATGACCAAGACAATCTCAAAGTATG
>N_3333
GATGCCAACGCCAGCAACAGCATTTGATACTGTTTTAATTG
>N_3334
ACCAAGTTTTTAGTCACTATCCCAACACCGAATAAAAGTGC
>N_3335
TGAAGACGTTCATTACGGATCAAGGTACGGAATACAAAAAT
>N_3336
TATGCATATAGAAAATCTAACATCTAGCGCTCACCATCATC
>N_3337
AATCTAACATCTAGCGCTCACCATCATCAAACTTTAGGAAC
>N_3338
AATGAATATATACGTTCATACATATCGGTTGACAAAAGTGA
>N_3339
GACATTTGGTTACCATATTTCACTTATTGCTTCAATACAAC
>N_3340
TTTCACTTATTGCTTCAATACAACACCCTCAATAGTCCATG
>N_3341
AATACAACACCCTCAATAGTCCATGACTACTGCCCATACGA
>N_3342
AAAGATTTCAGTAAGATAAACAAAATAGACCCAATATACAA
>N_3343
GACCCAATATACAACTTAGACGACTACTCTAAAGAGCTTAA
>N_3344
AGATACGAAGGTCCTTATGACGTAGTAGATATAGGAATAAA
>N_3345
GGAATAAATGACAATATAACCATTAAAACAGGAAGTAAGAA
>N_3346
AGATAGGCTAAAAAAAAACACAAATAGAATGAAAAAAAAAA
>N_3347
AAAAAAAAGGGCAATCAATGCCAAACCTTTCATAATAAAAC
>N_3348
CCAAACCTTTCATAATAAAACTTAAATAACGGCCTGATCAG
>N_3349
TAATCGAATTTTTATTAATTCAAAATACATACATATTTTTT
>N_3350
ATATAGTTCATAGAAAATAACTTCATTTCTTTACGTTATTT
>N_3351
TCACCCATTTATGCTTCAAGCTAAGTCAGCATTCCCACGCT
>N_3352
CTGGCCGCTGGCCACATATGCGCATAAGCCCTCTCTCTCTC
>N_3353
ATGGATTGATTTATTAAAATCATTTTTAAGGCACAACCGCG
>N_3354
TTAAAATCATTTTTAAGGCACAACCGCGGGAATTGCCATCA
>N_3355
GCCATCAGCATTGGCGTTAGCTCAAGAAGCTGAGTCAAGTA
>N_3356
AGTAACGACAGAAGTATTTTCGCGGCCAAGTTCCAGGCAGG
>N_3357
GCCAAGTTCCAGGCAGGTTGCAAAAGTTCGCAGTCATACGG
>N_3358
AGGTTGCAAAAGTTCGCAGTCATACGGCGAACCGAACCGAA
>N_3359
CAGTCATACGGCGAACCGAACCGAAATTCGGGGGCGATTAA
>N_3360
TTGTTAAAACTATAAGGGAGCAAACAATCAAAGTGGTTCCT
>N_3361
GTGGTTCCTTTAAACAAAAGCCTCACAACAGTGCAGGTAAT
>N_3362
CCAAACAAACCACAACATGTCAAAGAGGGCGGTCAGCACGG
>N_3363
GCACGGTTTTAGCAAGAAATCAACTTCATGACGGAAGAAAA
>N_3364
AAGAAGATTTTGACTCCGTTCCCAAGCAAGCGCCATAGAAA
>N_3365
CCATAGAAATACAGGACGAGCTGAATGCAGAGGACTCCCTC
>N_3366
GACGAGCTGAATGCAGAGGACTCCCTCAATTTTTTAGAGTA
>N_3367
GTAAAGTCCCTGCTCCCCTACATTACACGTACGGTGGCAGG
>N_3368
GGGGCTGAAAGGCGGCGTGACAGCAGAAAAACCCTTTACTG
>N_3369
AAAACCCTTTACTGTAAAGTCAATCCATGGCTTTACCAAAA
>N_3370
TGATAAAAAATGTATAGTTTCGGTGTTTAACGTAAAAACAC
>N_3371
TAAAAACACCCTGTTTTATTCTGAACAATCTTAAAGACTTT
>N_3372
TTAAACAAGTAAATGCGAAACTTGATTTTCCCGGAAATGTT
>N_3373
CAGTTTTCTAGGGCGGAAAACGGTAACTTCATTAAAATCGA
>N_3374
AACGGTAACTTCATTAAAATCGATGATGAAGACGTCCCTCC
>N_3375
AAAGCCTTCGCTGACCCAGACGAGGCATTACCATTCAATAT
>N_3376
ATCCCCTTACAACAACCCGACCTGGGTTGCAGACAAAATGG
>N_3377
TGGGAAAGTCCAATTTTTTACGACACTTAATCTTAAGTCAG
>N_3378
TTAATCTTAAGTCAGGCTTTCACCAGATAGAGCTGGCAGAA
>N_3379
TTTTCCAAAACAAAGGATGCCCACCTCGCTTCACAATCTCT
>N_3380
CAGCTGTACAACGCTATCATCAAACCGCAACACCAACTTAA
>N_3381
TGAGGCACTTCCAGAACTCTCATCTGATCACTGTCCGGTAC
>N_3382
AAAAATATGTTTGTTCCCAGCAAAAGCATCAACTCCACAAG
>N_3383
AGACAAGCAGAGATATTGAACTGCTTGTGCTTGAAAAACGA
>N_3384
TGCTTGAAAAACGACGACATCGAAGGGAGTGGCAGGAGCAC
>N_3385
TAACAGCAACTTCTCGCAGACTTACCAAAGCGCTTAAGAAA
>N_3386
ACGCCCACAGTCACAATGAACTCGTTGTGAAAAGACCACAG
>N_3387
AACTGCTGCCTCAAAACATACATAAGCTTCTAAAGTCTTAC
>N_3388
CTTAGAATAAGATTTGAAAACTTGTTGTTAGTCTCTTAAGT
>N_3389
AAAAAAACAAAGGATGACCACGTTAAGGAGTGGAGTTGGTT
>N_3390
GAGAGTATCCCAGGAGAAATCAAATCAAGGGGGTCTAAGAA
>N_3391
TCAAGGGGGTCTAAGAAATTCACCTGAAAAGGTCAAAGCCA
>N_3392
CAAAGCCATGAAACAATTCCCGGTACCTAAAACGCTTTTCG
>N_3393
TACCTAAAACGCTTTTCGAACTCATATCATTTTTGAGACTA
>N_3394
GACAATCGCAAGGCCTTTAACAAATATCCTAAAGGGAGAAA
>N_3395
GTTCTGCTTTCATACCCAGACTTTAAGTGGCCATTCGGTTT
>N_3396
TAAGTGGCCATTCGGTTTGACAACGGATGCGTCAGGTTTTG
>N_3397
GTTTTGGTCTAGGAGCAGTACTATCTCAGGACGGCCGCCCG
>N_3398
GGACGGCCGCCCGATCACAACGATATCACGCGCCCTTAGAG
>N_3399
ATCACAACGATATCACGCGCCCTTAGAGATAGTGAACAAAT
>N_3400
GCGCCCTTAGAGATAGTGAACAAATTTCGTGTCGGATAAAA
>N_3401
ATAAAAACCCTAACGCGAAACTATAGCGCTGGAAGGAAATT
>N_3402
GATCACGGCGCAAAATTGGTCTACAAACCAGGCAAAGAAAA
>N_3403
GTTGTCTCGCTAAATATAAACGCCCTAAATGACGGACAGTC
>N_3404
TAAACGCCCTAAATGACGGACAGTCAGATGTAGCAACAATA
>N_3405
AACAATACACAGCGAACAGTCGCTAACTTATACTATTGACA
>N_3406
TCGCTAACTTATACTATTGACATAACGGACAACCCGGTAAA
>N_3407
CTATTGACATAACGGACAACCCGGTAAATTGTTTCAGGAAT
>N_3408
CGGTAAATTGTTTCAGGAATCAAATAATAAATGAAGAAGGA
>N_3409
GGAAACTGTTTTTCGGTAGACACATTCATCTTGTTTGAGAC
>N_3410
CACATTCATCTTGTTTGAGACACATAATAAAGATTTCTAAA
>N_3411
ATACATTGCTCCCTATCGATCTTGGCATTTATCCAGCACCG
>N_3412
CACCGATTGGTTGAATTATTCCAAAACACGGCATAACGGAT
>N_3413
AAAACACGGCATAACGGATACAACTGAGCAGAGAGAAATTG
>N_3414
GAAATTGTTATAACAGAGCACAACAGAGCTACGGTTAGCAA
>N_3415
CACAACAGAGCTACGGTTAGCAACAGAAACCACTTTGAACT
>N_3416
AACCACTTTGAACTGCAAGACCTTCTCAATGGCTAAATACA
>N_3417
GGCTAAATACAAACGTCATCCATCTAAACAAGCGGTAGCAG
>N_3418
GGTAGCAGAAACACCGATACCTTCCCATGTGGGGAAAATCC
>N_3419
CCTTCCCATGTGGGGAAAATCCTCTACATCGACTACAGATG
>N_3420
ACATCGACTACAGATGGAACCCTTTTTCTTACGTGCATTGA
>N_3421
GATAAATTTTTGAAATTTGCCACAGTGCAAGCCATCGCATA
>N_3422
TTTGCCACAGTGCAAGCCATCGCATAAAGGGCTATTGTGGA
>N_3423
GCATAAAGGGCTATTGTGGACGAAAAATCTCCCCTATTACA
>N_3424
TACACATAATAAATTTCTTTCAAAAAATAAAAACCATTTAC
>N_3425
ATATCACCATTTCCCCTCATCTACACAGCACCTCAAACGGT
>N_3426
CAAACGGTCAGGTACCCTGTCAGAAATAGACAGATGCTTAA
>N_3427
AACTGGCATAAATGACACAACCGAATTGATTCTGTTGGCAA
>N_3428
CAATTCAATTCACTCAGTTACTAATGAAAAACCGATAGAAG
>N_3429
ACCGATAGAAGTTATCCACTCGAAGTCTGCGGGATTCGAAG
>N_3430
GGATTCGAAGGGAAAATCAGCAAAAAAATTAAACAGGCACA
>N_3431
TAAACAGGCACAGAAAAAGACCCTTGACCGAGTAAATAAAG
>N_3432
CGAGTAAATAAAGATAGAACCTAAGGTGTTCTTAAAAACCA
>N_3433
ACCTAAGGTGTTCTTAAAAACCAACAAACGCCTAGGAAACA
>N_3434
ACCAACAAACGCCTAGGAAACAAGCTTTCCCCACTATGTTT
>N_3435
TAGGAAACAAGCTTTCCCCACTATGTTTGGAAGAAACCATA
>N_3436
CCACTATGTTTGGAAGAAACCATAGAGGCAGACCTGGGGAC
>N_3437
AAGAAACCATAGAGGCAGACCTGGGGACCAAGGTCCTAATA
>N_3438
CTTTTTAGGTTACGGTTTTTCATTATAATTCTTATACTAGC
>N_3439
CTAGCAACTATTAGGACAGACGCGACGATACGACTTAATGA
>N_3440
ATGACAAGGACATTTACAGACGACTACCAGACCGACCGAAA
>N_3441
CCGACCGAAAAAACCGACCACCAGTAATTATGACGGACTTG
>N_3442
AGTAATTATGACGGACTTGACACACATTTGCAAATTAGTAT
>N_3443
ACACATTTGCAAATTAGTATCCCCTAAGGTTTCGCCATAGG
>N_3444
CCTAAGGTTTCGCCATAGGACTGCTAGGAGTTTAAATTTGA
>N_3445
TTTAAATTTGATCGGGACGGCACTGAAGGTCATTGCCGGAC
>N_3446
ACGGCACTGAAGGTCATTGCCGGACTTTAACGATTGGGAAG
>N_3447
CTTCGAGAATATTCTTATTGCCTAAGCCCTAGCAAAACTAA
>N_3448
CAAAACTAAACATTGTAAGTCTATCAATTTTAGACGAAACC
>N_3449
GTAAGTCTATCAATTTTAGACGAAACCGATATTGGCGAATT
>N_3450
GCGAATTTAGAGACAGACAGCCTATTGACATTAGTAGTCTA
>N_3451
ATTAGTAGTCTAATAGTAGTCTAAAAGTATCTAGCATAAAC
>N_3452
GTATCTAGCATAAACGTATTCAAAAATTCAGAAATTTTGCA
>N_3453
AAGATCTTGAACTTCGAGGACGGAAACCTGGTGGCGGAATG
>N_3454
GGAAACCTGGTGGCGGAATGCAGATCCCGGAACATCGGGCA
>N_3455
CGGGCGGCGCCACTTGCCAACGTCACCATAACCGACAGCCA
>N_3456
AACGTCACCATAACCGACAGCCAGGAAGTGTCGGGTATTTA
>N_3457
CAGGAAGTGTCGGGTATTTACCTAGAAACATACACCGCGAA
>N_3458
ACATACACCGCGAAGGTAACCGCCAATGGGACTTGGTACAT
>N_3459
GGACTTGGTACATTAATCAGCTAATTCAGATAAAAACCTGT
>N_3460
TAAAAACCTGTTGTGTCGGTCATCGCCGTTGTAAACGTCAC
>N_3461
TCGGTCATCGCCGTTGTAAACGTCACGATTCATCAGAATAG
>N_3462
TTGTAAACGTCACGATTCATCAGAATAGGATAAGCGTTCCA
>N_3463
TCAGAATAGGATAAGCGTTCCACTTCTCTACGAACTAAGTC
>N_3464
TACTCATAGAAAGAAACTCACCTTGGGGTCCCTCCTCAGCA
>N_3465
TGCTGTCTTCCTATTGAGCTCCACCATGTGGCTGAGCTACC
>N_3466
GAGCTACCATCACCTAAAGACCAGGAGCCACACAAAGCCAG
>N_3467
AGACCAGGAGCCACACAAAGCCAGGAGCTAATAGTAATGTG
>N_3468
AATGTGGGTCACCAGGACGACGACCTCTTAAAAGGCGGAGA
>N_3469
CACGCGCACTAAACAAACTGCTGATCGCGTCCTCCAGGTGC
>N_3470
TTCTGCTGCGGACCAGAGGCCTTGAGTTGCACTGGGACCGG
>N_3471
TATTGTGACCATCGCCCTAACGAGAGAGTGGAAGATAAATA
>N_3472
ATAATTAATATAACCAACGACTTATAATTTATATAAAGGGG
>N_3473
ATAATTTATATAAAGGGGAACATGACCGTCAAAAAACTTCC
>N_3474
GGAACATGACCGTCAAAAAACTTCCTTTTCCGAAAGCGTAG
>N_3475
GGAAGTACGAATTCAAGAGGCTTCCCTTTGGCTTGAGAAAT
>N_3476
TGACGTAATAATCTTCTCAGCAGAACATGCCCGAAAGCTAA
>N_3477
CAGCAGAACATGCCCGAAAGCTAAATATGACAGGCATCCAA
>N_3478
ATGACAGGCATCCAAATAAACAAGAGATTGACGAATCACCG
>N_3479
AACAAGAGATTGACGAATCACCGATTCCTTCCCATGTAGGA
>N_3480
CATGTAGGAGAAATGCTACACATAGACATTTTCTCAACGGA
>N_3481
CGCAGTCGTATAGCACGTGCCGTCAAGAACAATTGAGGACT
>N_3482
TGCAGGTCATGAATTTCTTCCTAAAGGCCAAAGTAATTTCC
>N_3483
TCACGGCCATGCTAGACAACCATTTTGTCGTCAACATCGCG
>N_3484
GACAACCATTTTGTCGTCAACATCGCGAATGCGCCACCCCT
>N_3485
TCGTCAACATCGCGAATGCGCCACCCCTTTACAATCGGGCA
>N_3486
ATGCGCCACCCCTTTACAATCGGGCAAGTGGAACGTTTTCT
>N_3487
TCGGGCAAGTGGAACGTTTTCTACTGATACTGTGGACATAA
>N_3488
GAGAATGCATCTCGACAAAACAGAGTCTTTGAAGAGGCGAA
>N_3489
AGAGGCGAAAAGGTTTTGGTCAAAACTAATAGGAGGCTTGG
>N_3490
AAAACTAATAGGAGGCTTGGCAATAAACTCACTCCCTGGTG
>N_3491
GGCTTGGCAATAAACTCACTCCCTGGTGTGAGGGACCACGG
>N_3492
ACAAGGACCACTTAAAATGACTCACTCGCCTACTCCCATTT
>N_3493
ATGACTCACTCGCCTACTCCCATTTAGTAGACATTAAGCTG
>N_3494
CCCATTTAGTAGACATTAAGCTGTTGCCCAAAGCACAGCGC
>N_3495
CTGTTGCCCAAAGCACAGCGCTTTAGTTTTAGGTTAAAATT
>N_3496
TTAATTGGTGATGGGGCAGACCTCAGCGAACAAGAAAAAGC
>N_3497
GACTCAAAAATACATTTCCGCAGGTGCAGAATCTTCATCCT
>N_3498
GCAGGTGCAGAATCTTCATCCTCCTCTCACTGTCATTATTG
>N_3499
TCTCACTGTCATTATTGTCACTAAGGTCACATACCTTGTCG
>N_3500
ACTAAGGTCACATACCTTGTCGCAAACAATGTGACCCACTC
>N_3501
CCTTGTCGCAAACAATGTGACCCACTCGGCGAATCTTTCGG
>N_3502
ATGTGACCCACTCGGCGAATCTTTCGGAATAGGCTAGGAAT
>N_3503
GGCGAATCTTTCGGAATAGGCTAGGAATAGAATACTAATGA
>N_3504
GCTGTAACACTGGCGAAAAACAATTAAAATCAGTTTGACTG
>N_3505
AACAATTAAAATCAGTTTGACTGAAGGAACCCACAGATACC
>N_3506
ACTGAAGGAACCCACAGATACCCCCATAGGGGATCTTATGT
>N_3507
CCCATAGGGGATCTTATGTCCGCATCGTCTGTAAAAATATT
>N_3508
CTGTAAAAATATTAAGAATCCCCTAACATGATACACTTTAT
>N_3509
AAGAATCCCCTAACATGATACACTTTATTCCGCAATATAAA
>N_3510
ATTATTTTGTAAAAAGGTCACTACTTTTCCAGTCAATTGCA
>N_3511
CAAAGGCTGAGAATAGCCAACAATATGGTAGCAAAGTGTGG
>N_3512
GGGAAAGAAATCCATACAAGCTCATGCGCCAGGGAACTTTA
>N_3513
CAAGCTCATGCGCCAGGGAACTTTACGTAGGCGTGCTAGCG
>N_3514
GTAGGCGTGCTAGCGCATTACAAGTCGCAACCAAGCGACCA
>N_3515
AGTCGCAACCAAGCGACCAACACTCGCTTACCCGTGGAGAT
>N_3516
TGGAGATGAGGAAATCATCACCATCATTGGACGGCCAGCCA
>N_3517
ATTGGACGGCCAGCCAGGGTCACGGTGGACAACAGAACGGA
>N_3518
GTGGACAACAGAACGGAAGTCTATTTTTATTTTGTGTTTCT
>N_3519
TTTATTTTGTGTTTCTCGAACCAGCCGTGGTTTTTAATAAG
>N_3520
ATAATTATTAAAGATCCGTTCGTTTCGCGAGTGATTCTATG
>N_3521
TGGACCGATCTTTACTTCTGCAACATAATGACGGATGCCAA
>N_3522
CCGATGTACTATCCGTCAATCTCTAAACCTCCTTGGTTTAA
>N_3523
ACACCTAAGAAATGTAAAGTCCAGACTCTATATAAAATTTA
>N_3524
TAAAAATACCGGTTCTCAGTCCATCCTTTGTAAATATTTAA
>N_3525
AAGCGCTCGGTTAAACTTTACCGTGCTTAACGCACAGGATC
>N_3526
TTAACGCACAGGATCCGAAACAGTTTTATAATTTCGTTAGC
>N_3527
ATAATTTCGTTAGCACTAAGCGAAAAACAAGTTCTTACCCT
>N_3528
TCCTTGATATTTTTTTAAATCACTACGGTAACATCGGATCA
>N_3529
TCACTACGGTAACATCGGATCAGGCAATAGCCGATCTATGT
>N_3530
GGCAATAGCCGATCTATGTGCCAAGTTTTTTCAAACAACAT
>N_3531
ATGTGCCAAGTTTTTTCAAACAACATATTCAACTTTACCTC
>N_3532
TTCCCCAATATAAAAGAAAGCTCACTGCTTTGTCCTTTGTC
>N_3533
AAGAAAGCTCACTGCTTTGTCCTTTGTCCTTTGTGATTCCT
>N_3534
CGCAGATCAACAACCACTAACCTCTTGGAGCTAACTTCTTT
>N_3535
TAGCCCGAAGGCGTAGGGGACACAAACATATGTGTCGAATC
>N_3536
TGGTCCGATGACCACCCCTCCGAGATTACTTCAGACATCTT
>N_3537
CGCCCAGCGTCCATTATCGACATGTTGCGTTTCCGAAGCCA
>N_3538
TACCAGGGAACAAATAGAGTCAAGCTTTACCTACACCCGAG
>N_3539
ACAACTATTTGCATTTTTGTCAGTTTTTCGCCAAGGCACCA
>N_3540
AAATTGAGACGTCCGCCAGGCACCTGCCTACGGTGCCAAGA
>N_3541
GGCGCTGTGGGAGGGTAACACGGGTTCGCCCCGGATCCCCC
>N_3542
GTCCACCCTATTAAGGCGGACTGTGTGTTCACTCACCTTGA
>N_3543
AGCCTCCTGGAGGTAATCCGCGTCCGGCTAAGCGCCCCCCC
>N_3544
TTCCCTTTCCTAATCCGCAGCATGACATCAAGTCGAAAGAT
>N_3545
CCTCAACGGGCTGCCCGCACCGCTCTGTCGTACTAAAAACA
>N_3546
AGGAGACTTGCACTTTATGGCTAGTGGAAAGGTCGACTGAA
>N_3547
TGCAATACGTTTGCCTACCGCGGGATAATACCTGTTTTATC
>N_3548
TGCTATGACACAGACACCCCCTGTTATGATAAACTCGCAGG
>N_3549
GAGCACCCGCTGTGGAACAGCGGCACTCATATCCGATCGCC
>N_3550
GGAGCTAGGCCCTTCCTAGTCGGATGGGTATTCGCGGGTTG
>N_3551
GTTATAAAAGACACCTGCTGCTCGGCGGACAAGGTACTTTT
>N_3552
CTAACCGCGGAATGGACAATCATCCCGTTGATTTTTAATAA
>N_3553
AAGGCTTGCAGAGCTATCATCGAGTTCATTTAAAACCCTAT
>N_3554
GAAAACTGTACTCTCCCGTTCCTAGAATAGCTTAGATCCTA
>N_3555
CCTCTCCTTGCATAACCGCGCGGGAGCTCTGCCGAATTCCA
>N_3556
TGAAAGACGCGCTCTTCTCCCATACGGGAACGATGGGGGGT
>N_3557
TACGTGCACCCCTCATTCGCCTTCGTCAAAGCAAGTGAGAG
>N_3558
CGTGCGGATGTCGTACCAGACCATTCGGCTTATACAATCTG
>N_3559
TAACGACGGATTTAGAAGTACTTCTTCCATTAAAGGAGTCC
>N_3560
AAAGTCAGGATAGAGGGCCGCTTCGAAGAAAAACGTAGCCC
>N_3561
TCTAAGTCAGGCCGCAACAACGGGGGGGTGTAGGTGCCACT
>N_3562
CCTCTTTGGTCGCGCTCAGTCCACAAATAATCAAACTACAA
>N_3563
GGTGGAGGAGGGGGACCTAGCACATTCCGGTTACCTAAATG
>N_3564
GCCTTATTGTTCCGGGAAGACTTACAAACAGTGAACCGCGC
>N_3565
CTTGCCTTCCCTTTCCTTACCGTTAAGTACAGGTACCTCAG
>N_3566
CACCCATCTTCACGAGTTTACCTAAACAAAGTCTTCAGCGA
>N_3567
AAACGGGTACTAGACTCGGTCAACCATGAACGTGCGCATAT
>N_3568
GATTTATCACCACCCCACCGCAAGGCCATTAGTATAAATTC
>N_3569
TCAGTTTCTTAGTAGGATAGCCAGATTGAGAACACCACAGA
>N_3570
CGGACTTTTTAAGCGGACAACATGGCGCCGTGGTCATCAAC
>N_3571
TTGTCAACGGTACTACGTGACATGGGCTCGACGTTTTGTAG
>N_3572
CAATACGCCAGTAGAGGGATCTTACGACCTATACGTTACAA
>N_3573
TTCGAGAGGGGAGCGAGGATCTTTTACTACGTCTAACTGCA
>N_3574
GACTGCTGTCTCCATAATAGCTGGTGAATGAAAAGGTCTCA
>N_3575
GAAAAATTGTCAAGGTAGTGCCGAGACAATATTTAGATTGG
>N_3576
ATTGCCACGTAGTAACCATACTTAGTAGCTCAATTGCTGAA
>N_3577
GCTTCATAAGACATGCTTACCATCATCTTTGGGTGCCAAGA
>N_3578
CCCTGTTGGGGGTTCAAGAACGGAACAGCCCAATGGCTTGT
>N_3579
TAGACACAACGGAAGTTGGTCGCGAGAAAGCCGTGCATCCT
>N_3580
TTACGAAGAGTATCGATTACCTTTATGCAAGCGGCTAAAAG
>N_3581
CAACCTCTCTACAGATCAGACGATTAACGTACAGAACCGAA
>N_3582
CACTAGGACACTCAGGAGGACCTATTACTAAACTCCCCCAT
>N_3583
GGACTAGTGGGGATCTATTACATAAGCTTGGTTGCGATAGA
>N_3584
AACGAATTGGGTGCACGAAACCCGACACCGCGGGGTCAGAA
>N_3585
GTAGGGTCGAGTGAATCCGCCGCTGGTTTTAGACAGCCGCG
>N_3586
CGCCCCCCTTCTAGGATAGTCTTGGGTTAGCAGTCGACACA
>N_3587
GCGGTATACCACGAGGGTTTCTATACGGCTCAACCAAAAGT
>N_3588
ACCACTCGAATGAGACTGATCTGGTCCAAACGTAACGGTAC
>N_3589
CTCGTTAATTGGATATGACCCTGGCTCCCAAACGTGCATTC
>N_3590
CGTGTGTTGCTCAAATCCCACTGTTGCTGCTGAAGTGTGGT
>N_3591
TTAATTTACTAGGAGGCCTCCATCTAACCTCTAGGGCTGTA
>N_3592
CCTACGAACACATTTGAACACATTACACTGCGCAGCATGGC
>N_3593
GTTCTTTGCGAAGATAGCCTCACAATTGGAGTGGAGTCGGT
>N_3594
GGGATTTGGTGTTTGAGTACCTGAGAGAGCCCGAAAGGTCC
>N_3595
GAGAGCGACATAGATTTGACCTTCACAAACCGTGTTGGTAA
>N_3596
TGGTGGAACAACACATTTATCCCTATAGCCCGAACGAGCTG
>N_3597
TTAAACTATAACGGTTACGGCACCGGAGGTTCGCAAGGGCG
>N_3598
GTTACTAAGCCTAAAGACTACAATGAGGGCATTCTCCGGTT
>N_3599
ATTACTCTCCCCCTCCGGGACCGAGGCACGTAAGAAAACTA
>N_3600
AGCTCTTACAGGGGAATCTCCAAGTTACTGGGGAATGGGCG
>N_3601
CGTAAGCCCGGCCGGCGGAGCAACGTTCTCGTCCCAGGACA
>N_3602
CACGCCGGGGCAAATAAAACCGTCTCACTCAAGACCGTTGT
>N_3603
TTACCTAATCTTTGGGGCTCCGGCTCTACGAAAGTAGACAC
>N_3604
TCATACGACCATCATCCTTACAAGTACCTAAAGTAGGGACC
>N_3605
ACTTATTCCGAATGAGATGTCTAGCAGCAGGGGTTGATAGT
>N_3606
AACCCACGTGGTTATACGTACTTACCTCCCATAGGGCGCGC
>N_3607
GTCGACCGGGTATTAACTCGCCAAGTTGGACATCATTGTCC
>N_3608
GGCCCATTTGTAACGTTCTACTATATCGTCTCGGTGGACCA
>N_3609
TCTACTTGAAAATAAAATCACCCTATGAAAGGCTGAAGATC
>N_3610
AGCCGTTCGGTATTGGATAGCACGTCTTCCGACATTTTAGG
>N_3611
TCGCGAATCGCGGGGCCCAGCTGGATGCGAGTTCCAGGTGT
>N_3612
TCTACAAAGCGAACAGTTGACGGTTTTTACCTTCATCATTT
>N_3613
AACCATAACTAAGAAGGTTACAGTACCCAGCGGAATCGACA
>N_3614
CGCGTGTCGGGTACACAGGCCACGCCAGTCTGAGGACATTT
>N_3615
TCCCCCTATTCTATTCCTTCCAACGCATTAGAGGAGTAGGG
>N_3616
GACCTACACTGACTGCTACTCGATATTCTTCCCCACTTGGG
>N_3617
GTTCAATCAGCTATACTTAGCGAGTATTTTCTAACTAGCGC
>N_3618
TTGGCCCGTTACTACCGATTCGAATATTGGACTGCTGCGCT
>N_3619
GTGTTCCCCAAAGGAATGGCCGTCTGAGAATGTATCGTCTA
>N_3620
CTGTACATAATAAAACACTCCCATGGTTCGGATCACAATAC
>N_3621
AGGGTCTCTTCCGGCCCGAACAGAGCTGTAGTTTAGTAAAC
>N_3622
GCCCTACAGGAGGAAATGAACTAAGGGCTGCTGTACCGTAA
>N_3623
CATCAAAACTTAGGACATATCATGTTTCTCACGACTAGCTA
>N_3624
GTGGCGCCCGGGGTCCGTAGCTTTGTGGAAAATATACGTGT
>N_3625
AAAAGTTGGCACCGACACCCCAAAGCAAATTTGGGTCTTAT
>N_3626
GGGGTTGTTAGGCTTTGTCACACAGGTCCAGACGATTCAGA
>N_3627
AAGCGTGCCCGCCTGGCCCCCAGTTAACCATTCACATCAAA
>N_3628
GAGACCCTTACGTAGAGGTGCTGAGGAATTATGTAAATAGA
>N_3629
CCCCAGTCTCGTCGATTAAACATTGAGTCCCATCCGGTGCT
>N_3630
GCCGGCTAGGCGCGGTATGCCATGCACTTATAGGGTTCCTA
>N_3631
CGCAGAAGCTTTACGGAAAACTTAAGTACTGGGGATAAAAC
>N_3632
CCCCCATATCCCCTGGTAGGCTGTTTGACAAACCGGCGTCA
>N_3633
AGAGTTATAAGGTTCCAACACTCACCGCCGGCCTTATGACG
>N_3634
ATGCATGCGATCGCTTTGTGCGGAAAGGCCCAGGCCAGAGT
>N_3635
ACTTTGAAAAGTGCGTATTACAATACCGATCGCTCACCGAT
>N_3636
AGGGTGAGATCACCGATGAACATCTAACGAGCTGTTCCCGA
>N_3637
TTTGAGAAGGAGAGGGACGTCCATAAACCCCCCGCTAGTAA
>N_3638
CACCGTCCTTGGGGTGCGCGCCTAAACGAATCTTTCTCACC
>N_3639
CTAGAGCGTGGGCTATACCACTTCAGCTGCACCAATGGGGG
>N_3640
TAGGAACTGCCCAGTATCATCTAGTTCGTATCACGACAGAT
>N_3641
AGGTCTAGTATCGGTCTAGGCTTGACTGAACATTAATCTTA
>N_3642
TGGACCTAAATACTACCAAGCGCAGTGGTTTAGGTGCCACG
>N_3643
CCGCCCTCTTAGGATTAAGACTGGAGTACTATAGGGGACAC
>N_3644
GAGTAAATCTGCCGGGAACCCAAGGTTGCTCAGTTTATGCC
>N_3645
CCGTAAAGAGCCGCGGAGATCGAGAGGGTGACACGCAATCA
>N_3646
GTGACGGAACACATGTCAAACAGTCAGCCGACAGACCCCAA
>N_3647
TGAGGCTGGACTCCTGATGGCTTGGATCGGCTGACACCTAC
>N_3648
TGGAAAAATAGGTAGTCAATCTAATACTGAGGAGACCGGTT
>N_3649
CTTCACTGGTTGGAAATTTACTGGGTCCTAATAATAGTTGT
>N_3650
TGTCCTCAAAGACTGTTTGACTAAACCCGGGCCTACTTTGC
>N_3651
TATGTAGCACTTGCTTGGCACTCTACAATTCCCGCTAGCAG
>N_3652
GATTGGACCTCGTTCATGAACCTGAGGGGGAGCGAACATCT
>N_3653
GCTTTGATTGTGGTTCCGAACGGCTAGAGAGTTGGTAGCTC
>N_3654
ACCCACTAGCTTTTCTTGCTCTTTGTGCAGTGCTTTGCAAA
>N_3655
TTACCGGAAGGTAGCCAGCGCAACTAGATCTTTTCCCGACG
>N_3656
CTAGACTTGGGCGAATTTAGCTAAGGGCCGTCATTGACCGG
>N_3657
CTAGCCAACTGTCTCCCCACCGGCTCTTGCACGGGAAGACA
>N_3658
TAACAAAACAAGCCTGAACTCGTCATTACAACGGGGTAGTA
>N_3659
ATAGTGGGACGCGGTGGCCCCCGACTGTACTTATGCAACAT
>N_3660
CTGCCACTGTACGCATAGTACCGTGGGCAGTCGACTAATTT
>N_3661
CTAAGCACTGTCTTCGATTTCCTTAAAATACAGGGAAAATA
>N_3662
ATGGCTTCCGCTTTCGCAAACCAGCTACTGGGCCTCCTTTC
>N_3663
GGTTACGTACTGTCGGGGTACTATTCCATTTGAATAGGCTC
>N_3664
TGTGGGACATTTGTCCTTAGCACTTGTTTCCGTCTGTCACT
>N_3665
TCGCGGGCCTACCAAGAGGGCCATCATGACGACCCTTAATG
>N_3666
CAGAGAAAACTGGTCAGCGACCATACTAGTTAAAACCCTGT
>N_3667
GGTTCCACAACCTAACCTGTCCCCTTTGGGTATAAGACATT
>N_3668
CGGGTCGATATAAGGTGGTCCTTATCATTACGGGAACAGGG
>N_3669
CCCTGAAAGGGCACGAGGATCCCACCGCAGGGACGTAGCTC
>N_3670
GGTTGCGGCACCACAGTTATCTATCGTCTTACACGGGATGA
>N_3671
GTCTGCACCCATTGCCTATCCGAACTTTCCTCCCAACCGGG
>N_3672
ATGGCCTATTCCAAACTATTCCTCTCCTCATGCGGTACCCC
>N_3673
TCCCCCCCTCGTGGTAATTACGTCATTGTCAGGAACAAATA
>N_3674
TAGTGTGTTTTTATCCTTAGCAGTGCGCTCCTAAGTTCACT
>N_3675
AGCAAGTCGGGAGTGCTCTTCTAGGGACACGCTCAGAATTC
>N_3676
GAATGCTGGCCGCGGCCCACCCTGTCTTGGGGTTGTGTACG
>N_3677
CCCAATACTAACGGGGAAAACTACTCCAACCCCGGGGGTGT
>N_3678
TGGGAACCCAACTGGCGCGCCTGTTCCTAGGTGTTTGTGGG
>N_3679
GTCTAAAGACGGAAAAGTCTCATGGATGAGTACTCAAAGTC
>N_3680
ATCCCTCAAATCTCGCAACCCGAGGGAATACTGTAGTACAG
>N_3681
GGAACCATTGAGATTCCAAGCAGTTTAGTCGCCACTGTGGA
>N_3682
CCTGCATGAGACAGAGGTCTCTATCCTGTAGCATTGTCAAC
>N_3683
TTCGTCAGGTCCGAGCAGACCGAGAGGTCGGGGTTTTAGCC
>N_3684
CATATAGGAACCACGTGACACTAAATCCCACTTATGCCTAA
