# Supplementary material for: EnDeep4mC predicts DNA N4-methylcytosine sites using a dual-adaptive feature encoding framework in deep ensembles
Source: Genome Res. 2026 Mar;36(3):589–99. doi: 10.1101/gr.280977.125 (PMC12951953; doi:10.1101/gr.280977.125)
Supplement: Supplement 1 [file Supplemental_Code.zip › Supplemental_Code/EnDeep4mC-main/data/4mC/4mC_D.melanogaster2/test_neg_cdhit.fasta]

>N_1
ACGACATTAACTAACTTAACCATTTGCTTTCAAAACAAATC
>N_2
TCAATTATATGTTTTAGAACCCAGGAGTGTAAAGATCATTC
>N_8
TCTGATTCCTTTAAACATATCGACGTGGGCACGCCAATAGT
>N_13
AGTATAGCGAATTAAAGAAACTTTGCTCAAAATTTAAAGAC
>N_15
AACATCCCGACTACGGATGACATCCCCATATACACCAAGCC
>N_17
CCAAGCCATTCAGGTATGGACACTGCGAAAGAATAGAAGTT
>N_21
GGAAAGGCCACTTATTCCTCCGCCTTAGATTTGGCTAGTGG
>N_23
CGACGACATGGCAAAAACAGCTTTTTCCGCGGAAGGTGGCC
>N_38
ATGTAGCTTTGGGTGCGGTACTGTCTCAAGACAGTTTGGGA
>N_40
AAAAAAATTTAAAATGGTTACGGACCATCGACCCCTGATTT
>N_47
ATTGATCCTTGGAGAAAGGCCGAACTCCGAGTCCTTTACAA
>N_55
ACCTGATAGGCATCGACAACCAAGCAGAAAAAATTCGTACG
>N_63
TTAAATATAGTACACACGGACTTGTATACTATTAAGGGCCG
>N_73
TAAAAGAAGGAAGGAAGAACCCATCTTTTTAATAACAATAT
>N_81
GGGAATATTAATAGAATAGTCAATAAGGGTAGCAACATTAC
>N_87
TAAGATTATTTCATTATCTTCAAACAAACTACCTATGTAAT
>N_101
GCCTTTCATCACGAACCCATCTCTACCCTGTGCATATGAGC
>N_118
GTGCACAGATCGGGAGAGCCCACCGGCCATTCCAAATCGCC
>N_122
GAACCAAGTGTCCCACAAATCGGATAAAAGTAGAAAATGAA
>N_162
CAGGGGAGTGTGAGCGGTGTCCTTTAAAGTGTCTAAAGCAT
>N_178
ACCAACCTATTGTATTTTTGCTTAGTATTCTTTATTTTTGG
>N_187
CCCTGGTTTCATGTAATCTGCACAGACGTTTGGCATCTTTG
>N_236
TATTAGAAAAATAAAGCTACCTAAATATGTATCCCTTCTAC
>N_240
CATTATTGTGGAGAGATTATCAGGATTACCACCCCACTTAG
>N_356
AATTTTAACCCCTAAAACCGCCCAAATTTATTTTACGGGAT
>N_360
CCACAACCCCACCCATAGAACGAGCATAGGTAGGGTCAACA
>N_381
TCGAACAGTGCCTCTATATTCGTATAGAACCTTCTTTAAAA
>N_515
ATATTAAGAGGGAGTGAGGTCGACTTATTGCGTGGAGTATA
>N_519
TGTAGGTATCCGAGGTGTTGCATTGAACAGCGTCACCTAAA
>N_594
CCGCTGGCGTATAACAAAAGCAAACCACGATGACATAGGAC
>N_615
ATTTATTAAGGCCGCAAAGTCTTCGGTGCCTCGTGCCGTCT
>N_632
ATTGTTGACGTAATGGGTGCCATTTATTTTAATTTTTTCGG
>N_636
TGCTCAGGTTGGCGCTGGCGCAGAAGGTGGTACCCGCTGAT
>N_729
TCAGTGCGAATCGTGGCGACCGTATTTATATTAAAGGTAAA
>N_950
TATGTGAGCGGGCGTTTGTCCCGTGGTGTCATGTTTTGTTT
>N_1137
AGACGACACCCCCTTGGGGGCAACCCGTTGTGGTAGATAGT
>N_1306
ACTACACACACATTTTTGAACATTTTTGGGAATTTTTTTTT
>N_1540
TGCTGCGACAAGAATTGATTCTATATCACCAGCAATCTCGG
>N_1661
TGCTTAAGGGACCACTAGAGCCATGCTCTTAAGGAAAGTGG
>N_1950
TTGGTCGTAAAAAGGCGCTGCTGTGCACCGCAAAAGAAGAT
>N_1960
TTTTTTCATTAAATAGATCACTTAAAAAAACTCACCCACAT
>N_2044
AATAATCCTGCATTTTTTCCCACTTTTCGCTGGCCACAAAA
>N_2103
GGGTAAAAATCGTTTTCTGCCTTTTACAGGTTCGGAGACAG
>N_2913
GGGAACAGATTAAATTTAAACAAGGGCAATTAATAGATTCA
>N_3163
AATACCTGAATATTGTGTCCCTCTCCCTAACGGGAGAGTGG
>N_3353
ATGGATTGATTTATTAAAATCATTTTTAAGGCACAACCGCG
