# Supplementary material for: EnDeep4mC predicts DNA N4-methylcytosine sites using a dual-adaptive feature encoding framework in deep ensembles
Source: Genome Res. 2026 Mar;36(3):589–99. doi: 10.1101/gr.280977.125 (PMC12951953; doi:10.1101/gr.280977.125)
Supplement: Supplement 1 [file Supplemental_Code.zip › Supplemental_Code/EnDeep4mC-main/data/4mC/4mC_D.melanogaster2/test_neg_cdhit.fasta.clstr]

>Cluster 0
0	41aa, >N_1... *
1	41aa, >N_4... at 60.98%
2	41aa, >N_5... at 51.22%
3	41aa, >N_6... at 51.22%
4	41aa, >N_7... at 53.66%
5	41aa, >N_10... at 53.66%
6	41aa, >N_11... at 56.10%
7	41aa, >N_14... at 51.22%
8	41aa, >N_18... at 51.22%
9	41aa, >N_26... at 51.22%
10	41aa, >N_28... at 56.10%
11	41aa, >N_29... at 58.54%
12	41aa, >N_32... at 56.10%
13	41aa, >N_37... at 53.66%
14	41aa, >N_42... at 53.66%
15	41aa, >N_44... at 56.10%
16	41aa, >N_49... at 60.98%
17	41aa, >N_50... at 51.22%
18	41aa, >N_53... at 53.66%
19	41aa, >N_59... at 51.22%
20	41aa, >N_68... at 51.22%
21	41aa, >N_72... at 53.66%
22	41aa, >N_79... at 56.10%
23	41aa, >N_82... at 60.98%
24	41aa, >N_85... at 51.22%
25	41aa, >N_86... at 51.22%
26	41aa, >N_88... at 63.41%
27	41aa, >N_89... at 51.22%
28	41aa, >N_91... at 58.54%
29	41aa, >N_93... at 58.54%
30	41aa, >N_99... at 51.22%
31	41aa, >N_100... at 51.22%
32	41aa, >N_110... at 53.66%
33	41aa, >N_128... at 56.10%
34	41aa, >N_137... at 51.22%
35	41aa, >N_144... at 58.54%
36	41aa, >N_146... at 51.22%
37	41aa, >N_154... at 53.66%
38	41aa, >N_160... at 51.22%
39	41aa, >N_172... at 51.22%
40	41aa, >N_173... at 51.22%
41	41aa, >N_182... at 53.66%
42	41aa, >N_194... at 53.66%
43	41aa, >N_220... at 63.41%
44	41aa, >N_231... at 56.10%
45	41aa, >N_238... at 58.54%
46	41aa, >N_243... at 51.22%
47	41aa, >N_253... at 58.54%
48	41aa, >N_261... at 56.10%
49	41aa, >N_264... at 53.66%
50	41aa, >N_265... at 51.22%
51	41aa, >N_268... at 51.22%
52	41aa, >N_269... at 51.22%
53	41aa, >N_274... at 51.22%
54	41aa, >N_278... at 60.98%
55	41aa, >N_283... at 53.66%
56	41aa, >N_288... at 53.66%
57	41aa, >N_293... at 51.22%
58	41aa, >N_294... at 53.66%
59	41aa, >N_305... at 53.66%
60	41aa, >N_306... at 51.22%
61	41aa, >N_311... at 53.66%
62	41aa, >N_315... at 51.22%
63	41aa, >N_317... at 53.66%
64	41aa, >N_323... at 51.22%
65	41aa, >N_330... at 51.22%
66	41aa, >N_332... at 51.22%
67	41aa, >N_333... at 53.66%
68	41aa, >N_345... at 56.10%
69	41aa, >N_349... at 51.22%
70	41aa, >N_352... at 51.22%
71	41aa, >N_354... at 53.66%
72	41aa, >N_355... at 51.22%
73	41aa, >N_361... at 51.22%
74	41aa, >N_364... at 56.10%
75	41aa, >N_384... at 56.10%
76	41aa, >N_388... at 58.54%
77	41aa, >N_390... at 53.66%
78	41aa, >N_404... at 51.22%
79	41aa, >N_420... at 56.10%
80	41aa, >N_422... at 58.54%
81	41aa, >N_444... at 53.66%
82	41aa, >N_455... at 53.66%
83	41aa, >N_456... at 51.22%
84	41aa, >N_459... at 51.22%
85	41aa, >N_479... at 51.22%
86	41aa, >N_483... at 56.10%
87	41aa, >N_486... at 53.66%
88	41aa, >N_496... at 56.10%
89	41aa, >N_498... at 51.22%
90	41aa, >N_505... at 60.98%
91	41aa, >N_545... at 53.66%
92	41aa, >N_549... at 53.66%
93	41aa, >N_559... at 53.66%
94	41aa, >N_582... at 53.66%
95	41aa, >N_583... at 51.22%
96	41aa, >N_590... at 53.66%
97	41aa, >N_603... at 53.66%
98	41aa, >N_607... at 51.22%
99	41aa, >N_608... at 56.10%
100	41aa, >N_619... at 51.22%
101	41aa, >N_630... at 53.66%
102	41aa, >N_631... at 51.22%
103	41aa, >N_639... at 53.66%
104	41aa, >N_648... at 58.54%
105	41aa, >N_658... at 51.22%
106	41aa, >N_662... at 53.66%
107	41aa, >N_677... at 56.10%
108	41aa, >N_689... at 51.22%
109	41aa, >N_690... at 51.22%
110	41aa, >N_691... at 53.66%
111	41aa, >N_702... at 51.22%
112	41aa, >N_712... at 51.22%
113	41aa, >N_724... at 58.54%
114	41aa, >N_738... at 51.22%
115	41aa, >N_743... at 51.22%
116	41aa, >N_753... at 51.22%
117	41aa, >N_764... at 51.22%
118	41aa, >N_768... at 53.66%
119	41aa, >N_775... at 53.66%
120	41aa, >N_779... at 51.22%
121	41aa, >N_780... at 60.98%
122	41aa, >N_791... at 51.22%
123	41aa, >N_792... at 51.22%
124	41aa, >N_799... at 51.22%
125	41aa, >N_800... at 51.22%
126	41aa, >N_803... at 53.66%
127	41aa, >N_805... at 56.10%
128	41aa, >N_818... at 53.66%
129	41aa, >N_819... at 51.22%
130	41aa, >N_833... at 60.98%
131	41aa, >N_838... at 53.66%
132	41aa, >N_839... at 56.10%
133	41aa, >N_840... at 51.22%
134	41aa, >N_841... at 53.66%
135	41aa, >N_843... at 53.66%
136	41aa, >N_856... at 58.54%
137	41aa, >N_878... at 51.22%
138	41aa, >N_879... at 51.22%
139	41aa, >N_889... at 58.54%
140	41aa, >N_893... at 53.66%
141	41aa, >N_895... at 51.22%
142	41aa, >N_896... at 56.10%
143	41aa, >N_898... at 53.66%
144	41aa, >N_914... at 51.22%
145	41aa, >N_937... at 51.22%
146	41aa, >N_939... at 51.22%
147	41aa, >N_964... at 53.66%
148	41aa, >N_972... at 51.22%
149	41aa, >N_978... at 53.66%
150	41aa, >N_985... at 51.22%
151	41aa, >N_1002... at 51.22%
152	41aa, >N_1006... at 53.66%
153	41aa, >N_1049... at 56.10%
154	41aa, >N_1053... at 51.22%
155	41aa, >N_1054... at 51.22%
156	41aa, >N_1055... at 53.66%
157	41aa, >N_1060... at 51.22%
158	41aa, >N_1063... at 53.66%
159	41aa, >N_1064... at 51.22%
160	41aa, >N_1066... at 51.22%
161	41aa, >N_1067... at 51.22%
162	41aa, >N_1070... at 51.22%
163	41aa, >N_1071... at 51.22%
164	41aa, >N_1085... at 53.66%
165	41aa, >N_1102... at 53.66%
166	41aa, >N_1109... at 58.54%
167	41aa, >N_1111... at 53.66%
168	41aa, >N_1133... at 51.22%
169	41aa, >N_1142... at 51.22%
170	41aa, >N_1146... at 53.66%
171	41aa, >N_1152... at 51.22%
172	41aa, >N_1162... at 53.66%
173	41aa, >N_1171... at 53.66%
174	41aa, >N_1189... at 58.54%
175	41aa, >N_1200... at 65.85%
176	41aa, >N_1215... at 56.10%
177	41aa, >N_1226... at 51.22%
178	41aa, >N_1227... at 51.22%
179	41aa, >N_1228... at 56.10%
180	41aa, >N_1237... at 51.22%
181	41aa, >N_1238... at 53.66%
182	41aa, >N_1243... at 53.66%
183	41aa, >N_1251... at 51.22%
184	41aa, >N_1260... at 53.66%
185	41aa, >N_1271... at 53.66%
186	41aa, >N_1276... at 60.98%
187	41aa, >N_1284... at 53.66%
188	41aa, >N_1294... at 58.54%
189	41aa, >N_1300... at 51.22%
190	41aa, >N_1313... at 51.22%
191	41aa, >N_1319... at 56.10%
192	41aa, >N_1324... at 53.66%
193	41aa, >N_1330... at 51.22%
194	41aa, >N_1335... at 51.22%
195	41aa, >N_1346... at 51.22%
196	41aa, >N_1352... at 53.66%
197	41aa, >N_1356... at 53.66%
198	41aa, >N_1370... at 53.66%
199	41aa, >N_1371... at 58.54%
200	41aa, >N_1372... at 56.10%
201	41aa, >N_1390... at 56.10%
202	41aa, >N_1393... at 51.22%
203	41aa, >N_1397... at 58.54%
204	41aa, >N_1398... at 51.22%
205	41aa, >N_1403... at 60.98%
206	41aa, >N_1409... at 51.22%
207	41aa, >N_1410... at 51.22%
208	41aa, >N_1411... at 51.22%
209	41aa, >N_1418... at 51.22%
210	41aa, >N_1419... at 53.66%
211	41aa, >N_1420... at 53.66%
212	41aa, >N_1424... at 51.22%
213	41aa, >N_1437... at 53.66%
214	41aa, >N_1439... at 56.10%
215	41aa, >N_1440... at 53.66%
216	41aa, >N_1455... at 51.22%
217	41aa, >N_1456... at 51.22%
218	41aa, >N_1464... at 63.41%
219	41aa, >N_1467... at 51.22%
220	41aa, >N_1472... at 53.66%
221	41aa, >N_1486... at 51.22%
222	41aa, >N_1490... at 51.22%
223	41aa, >N_1497... at 58.54%
224	41aa, >N_1500... at 51.22%
225	41aa, >N_1504... at 51.22%
226	41aa, >N_1506... at 60.98%
227	41aa, >N_1508... at 51.22%
228	41aa, >N_1512... at 53.66%
229	41aa, >N_1513... at 51.22%
230	41aa, >N_1520... at 51.22%
231	41aa, >N_1521... at 51.22%
232	41aa, >N_1561... at 53.66%
233	41aa, >N_1583... at 51.22%
234	41aa, >N_1592... at 51.22%
235	41aa, >N_1595... at 53.66%
236	41aa, >N_1599... at 56.10%
237	41aa, >N_1606... at 51.22%
238	41aa, >N_1613... at 53.66%
239	41aa, >N_1616... at 53.66%
240	41aa, >N_1646... at 56.10%
241	41aa, >N_1649... at 53.66%
242	41aa, >N_1652... at 51.22%
243	41aa, >N_1654... at 51.22%
244	41aa, >N_1655... at 56.10%
245	41aa, >N_1673... at 60.98%
246	41aa, >N_1674... at 51.22%
247	41aa, >N_1675... at 51.22%
248	41aa, >N_1683... at 53.66%
249	41aa, >N_1685... at 51.22%
250	41aa, >N_1686... at 53.66%
251	41aa, >N_1690... at 58.54%
252	41aa, >N_1706... at 51.22%
253	41aa, >N_1710... at 56.10%
254	41aa, >N_1711... at 53.66%
255	41aa, >N_1719... at 53.66%
256	41aa, >N_1721... at 51.22%
257	41aa, >N_1729... at 53.66%
258	41aa, >N_1734... at 51.22%
259	41aa, >N_1735... at 51.22%
260	41aa, >N_1742... at 56.10%
261	41aa, >N_1746... at 56.10%
262	41aa, >N_1759... at 53.66%
263	41aa, >N_1760... at 56.10%
264	41aa, >N_1762... at 56.10%
265	41aa, >N_1763... at 56.10%
266	41aa, >N_1768... at 56.10%
267	41aa, >N_1778... at 53.66%
268	41aa, >N_1779... at 51.22%
269	41aa, >N_1780... at 53.66%
270	41aa, >N_1790... at 53.66%
271	41aa, >N_1792... at 53.66%
272	41aa, >N_1793... at 53.66%
273	41aa, >N_1801... at 53.66%
274	41aa, >N_1809... at 56.10%
275	41aa, >N_1811... at 53.66%
276	41aa, >N_1813... at 60.98%
277	41aa, >N_1815... at 53.66%
278	41aa, >N_1816... at 53.66%
279	41aa, >N_1825... at 53.66%
280	41aa, >N_1828... at 56.10%
281	41aa, >N_1829... at 51.22%
282	41aa, >N_1837... at 53.66%
283	41aa, >N_1852... at 56.10%
284	41aa, >N_1864... at 53.66%
285	41aa, >N_1869... at 53.66%
286	41aa, >N_1884... at 53.66%
287	41aa, >N_1887... at 51.22%
288	41aa, >N_1919... at 51.22%
289	41aa, >N_1933... at 56.10%
290	41aa, >N_1957... at 58.54%
291	41aa, >N_1961... at 51.22%
292	41aa, >N_1964... at 51.22%
293	41aa, >N_1967... at 53.66%
294	41aa, >N_1974... at 53.66%
295	41aa, >N_1979... at 58.54%
296	41aa, >N_1988... at 53.66%
297	41aa, >N_1998... at 58.54%
298	41aa, >N_2001... at 53.66%
299	41aa, >N_2006... at 51.22%
300	41aa, >N_2014... at 51.22%
301	41aa, >N_2019... at 60.98%
302	41aa, >N_2021... at 56.10%
303	41aa, >N_2037... at 53.66%
304	41aa, >N_2049... at 51.22%
305	41aa, >N_2054... at 53.66%
306	41aa, >N_2057... at 60.98%
307	41aa, >N_2065... at 51.22%
308	41aa, >N_2068... at 51.22%
309	41aa, >N_2078... at 58.54%
310	41aa, >N_2108... at 51.22%
311	41aa, >N_2133... at 58.54%
312	41aa, >N_2136... at 53.66%
313	41aa, >N_2147... at 53.66%
314	41aa, >N_2152... at 56.10%
315	41aa, >N_2166... at 51.22%
316	41aa, >N_2171... at 51.22%
317	41aa, >N_2172... at 53.66%
318	41aa, >N_2173... at 56.10%
319	41aa, >N_2174... at 53.66%
320	41aa, >N_2181... at 51.22%
321	41aa, >N_2185... at 51.22%
322	41aa, >N_2189... at 56.10%
323	41aa, >N_2198... at 56.10%
324	41aa, >N_2201... at 51.22%
325	41aa, >N_2209... at 56.10%
326	41aa, >N_2210... at 53.66%
327	41aa, >N_2261... at 51.22%
328	41aa, >N_2270... at 51.22%
329	41aa, >N_2276... at 51.22%
330	41aa, >N_2277... at 51.22%
331	41aa, >N_2284... at 51.22%
332	41aa, >N_2285... at 51.22%
333	41aa, >N_2291... at 58.54%
334	41aa, >N_2313... at 51.22%
335	41aa, >N_2323... at 53.66%
336	41aa, >N_2328... at 51.22%
337	41aa, >N_2337... at 51.22%
338	41aa, >N_2338... at 56.10%
339	41aa, >N_2340... at 53.66%
340	41aa, >N_2343... at 60.98%
341	41aa, >N_2345... at 53.66%
342	41aa, >N_2353... at 51.22%
343	41aa, >N_2354... at 53.66%
344	41aa, >N_2357... at 56.10%
345	41aa, >N_2360... at 51.22%
346	41aa, >N_2375... at 53.66%
347	41aa, >N_2379... at 53.66%
348	41aa, >N_2382... at 53.66%
349	41aa, >N_2385... at 53.66%
350	41aa, >N_2398... at 51.22%
351	41aa, >N_2404... at 51.22%
352	41aa, >N_2405... at 51.22%
353	41aa, >N_2406... at 56.10%
354	41aa, >N_2409... at 60.98%
355	41aa, >N_2413... at 51.22%
356	41aa, >N_2434... at 53.66%
357	41aa, >N_2437... at 51.22%
358	41aa, >N_2438... at 53.66%
359	41aa, >N_2446... at 51.22%
360	41aa, >N_2447... at 51.22%
361	41aa, >N_2456... at 53.66%
362	41aa, >N_2457... at 58.54%
363	41aa, >N_2461... at 53.66%
364	41aa, >N_2462... at 51.22%
365	41aa, >N_2464... at 56.10%
366	41aa, >N_2465... at 60.98%
367	41aa, >N_2473... at 51.22%
368	41aa, >N_2478... at 51.22%
369	41aa, >N_2489... at 51.22%
370	41aa, >N_2502... at 51.22%
371	41aa, >N_2512... at 53.66%
372	41aa, >N_2522... at 51.22%
373	41aa, >N_2535... at 56.10%
374	41aa, >N_2537... at 53.66%
375	41aa, >N_2550... at 56.10%
376	41aa, >N_2572... at 53.66%
377	41aa, >N_2582... at 56.10%
378	41aa, >N_2592... at 51.22%
379	41aa, >N_2593... at 51.22%
380	41aa, >N_2595... at 53.66%
381	41aa, >N_2598... at 53.66%
382	41aa, >N_2612... at 53.66%
383	41aa, >N_2613... at 51.22%
384	41aa, >N_2614... at 51.22%
385	41aa, >N_2615... at 56.10%
386	41aa, >N_2620... at 56.10%
387	41aa, >N_2624... at 51.22%
388	41aa, >N_2640... at 60.98%
389	41aa, >N_2641... at 53.66%
390	41aa, >N_2648... at 53.66%
391	41aa, >N_2650... at 51.22%
392	41aa, >N_2657... at 51.22%
393	41aa, >N_2665... at 53.66%
394	41aa, >N_2666... at 51.22%
395	41aa, >N_2672... at 56.10%
396	41aa, >N_2675... at 51.22%
397	41aa, >N_2676... at 51.22%
398	41aa, >N_2682... at 53.66%
399	41aa, >N_2701... at 51.22%
400	41aa, >N_2719... at 53.66%
401	41aa, >N_2721... at 56.10%
402	41aa, >N_2722... at 51.22%
403	41aa, >N_2723... at 56.10%
404	41aa, >N_2725... at 58.54%
405	41aa, >N_2729... at 56.10%
406	41aa, >N_2735... at 56.10%
407	41aa, >N_2737... at 51.22%
408	41aa, >N_2738... at 53.66%
409	41aa, >N_2740... at 53.66%
410	41aa, >N_2749... at 53.66%
411	41aa, >N_2757... at 51.22%
412	41aa, >N_2761... at 56.10%
413	41aa, >N_2764... at 51.22%
414	41aa, >N_2775... at 58.54%
415	41aa, >N_2781... at 56.10%
416	41aa, >N_2786... at 58.54%
417	41aa, >N_2799... at 56.10%
418	41aa, >N_2813... at 51.22%
419	41aa, >N_2817... at 58.54%
420	41aa, >N_2821... at 51.22%
421	41aa, >N_2825... at 56.10%
422	41aa, >N_2832... at 51.22%
423	41aa, >N_2833... at 51.22%
424	41aa, >N_2837... at 53.66%
425	41aa, >N_2838... at 56.10%
426	41aa, >N_2839... at 51.22%
427	41aa, >N_2842... at 53.66%
428	41aa, >N_2843... at 53.66%
429	41aa, >N_2850... at 51.22%
430	41aa, >N_2851... at 51.22%
431	41aa, >N_2852... at 51.22%
432	41aa, >N_2853... at 63.41%
433	41aa, >N_2854... at 56.10%
434	41aa, >N_2861... at 56.10%
435	41aa, >N_2863... at 53.66%
436	41aa, >N_2870... at 56.10%
437	41aa, >N_2873... at 58.54%
438	41aa, >N_2885... at 56.10%
439	41aa, >N_2888... at 60.98%
440	41aa, >N_2891... at 60.98%
441	41aa, >N_2892... at 51.22%
442	41aa, >N_2893... at 51.22%
443	41aa, >N_2895... at 53.66%
444	41aa, >N_2897... at 60.98%
445	41aa, >N_2902... at 51.22%
446	41aa, >N_2904... at 53.66%
447	41aa, >N_2905... at 53.66%
448	41aa, >N_2914... at 53.66%
449	41aa, >N_2920... at 56.10%
450	41aa, >N_2922... at 60.98%
451	41aa, >N_2924... at 51.22%
452	41aa, >N_2925... at 56.10%
453	41aa, >N_2927... at 51.22%
454	41aa, >N_2933... at 51.22%
455	41aa, >N_2939... at 51.22%
456	41aa, >N_2940... at 51.22%
457	41aa, >N_2954... at 53.66%
458	41aa, >N_2964... at 51.22%
459	41aa, >N_2966... at 53.66%
460	41aa, >N_2974... at 51.22%
461	41aa, >N_2977... at 51.22%
462	41aa, >N_2985... at 51.22%
463	41aa, >N_2988... at 51.22%
464	41aa, >N_2991... at 53.66%
465	41aa, >N_3010... at 51.22%
466	41aa, >N_3022... at 56.10%
467	41aa, >N_3029... at 53.66%
468	41aa, >N_3033... at 53.66%
469	41aa, >N_3040... at 51.22%
470	41aa, >N_3041... at 51.22%
471	41aa, >N_3051... at 53.66%
472	41aa, >N_3054... at 53.66%
473	41aa, >N_3065... at 51.22%
474	41aa, >N_3066... at 51.22%
475	41aa, >N_3071... at 51.22%
476	41aa, >N_3075... at 58.54%
477	41aa, >N_3094... at 51.22%
478	41aa, >N_3110... at 51.22%
479	41aa, >N_3114... at 53.66%
480	41aa, >N_3126... at 51.22%
481	41aa, >N_3129... at 58.54%
482	41aa, >N_3134... at 51.22%
483	41aa, >N_3141... at 53.66%
484	41aa, >N_3164... at 56.10%
485	41aa, >N_3165... at 51.22%
486	41aa, >N_3168... at 58.54%
487	41aa, >N_3175... at 53.66%
488	41aa, >N_3200... at 53.66%
489	41aa, >N_3202... at 56.10%
490	41aa, >N_3226... at 53.66%
491	41aa, >N_3227... at 56.10%
492	41aa, >N_3242... at 60.98%
493	41aa, >N_3247... at 56.10%
494	41aa, >N_3251... at 51.22%
495	41aa, >N_3253... at 63.41%
496	41aa, >N_3254... at 58.54%
497	41aa, >N_3261... at 53.66%
498	41aa, >N_3262... at 53.66%
499	41aa, >N_3263... at 51.22%
500	41aa, >N_3265... at 51.22%
501	41aa, >N_3271... at 53.66%
502	41aa, >N_3279... at 53.66%
503	41aa, >N_3284... at 53.66%
504	41aa, >N_3287... at 51.22%
505	41aa, >N_3289... at 53.66%
506	41aa, >N_3293... at 56.10%
507	41aa, >N_3308... at 53.66%
508	41aa, >N_3317... at 58.54%
509	41aa, >N_3320... at 56.10%
510	41aa, >N_3325... at 51.22%
511	41aa, >N_3327... at 51.22%
512	41aa, >N_3335... at 51.22%
513	41aa, >N_3339... at 63.41%
514	41aa, >N_3341... at 51.22%
515	41aa, >N_3343... at 53.66%
516	41aa, >N_3344... at 53.66%
517	41aa, >N_3347... at 51.22%
518	41aa, >N_3350... at 51.22%
519	41aa, >N_3363... at 51.22%
520	41aa, >N_3369... at 58.54%
521	41aa, >N_3374... at 51.22%
522	41aa, >N_3375... at 53.66%
523	41aa, >N_3376... at 51.22%
524	41aa, >N_3383... at 56.10%
525	41aa, >N_3393... at 51.22%
526	41aa, >N_3400... at 56.10%
527	41aa, >N_3401... at 53.66%
528	41aa, >N_3404... at 51.22%
529	41aa, >N_3415... at 53.66%
530	41aa, >N_3424... at 56.10%
531	41aa, >N_3427... at 60.98%
532	41aa, >N_3428... at 56.10%
533	41aa, >N_3442... at 58.54%
534	41aa, >N_3443... at 51.22%
535	41aa, >N_3450... at 53.66%
536	41aa, >N_3452... at 51.22%
537	41aa, >N_3459... at 51.22%
538	41aa, >N_3464... at 51.22%
539	41aa, >N_3465... at 51.22%
540	41aa, >N_3466... at 51.22%
541	41aa, >N_3475... at 51.22%
542	41aa, >N_3476... at 56.10%
543	41aa, >N_3478... at 51.22%
544	41aa, >N_3479... at 53.66%
545	41aa, >N_3480... at 53.66%
546	41aa, >N_3481... at 60.98%
547	41aa, >N_3482... at 51.22%
548	41aa, >N_3483... at 51.22%
549	41aa, >N_3492... at 51.22%
550	41aa, >N_3494... at 65.85%
551	41aa, >N_3509... at 56.10%
552	41aa, >N_3525... at 53.66%
553	41aa, >N_3529... at 51.22%
554	41aa, >N_3530... at 56.10%
555	41aa, >N_3534... at 53.66%
556	41aa, >N_3538... at 51.22%
557	41aa, >N_3553... at 53.66%
558	41aa, >N_3558... at 56.10%
559	41aa, >N_3567... at 51.22%
560	41aa, >N_3569... at 51.22%
561	41aa, >N_3572... at 56.10%
562	41aa, >N_3589... at 51.22%
563	41aa, >N_3602... at 51.22%
564	41aa, >N_3609... at 56.10%
565	41aa, >N_3616... at 51.22%
566	41aa, >N_3620... at 51.22%
567	41aa, >N_3627... at 51.22%
568	41aa, >N_3654... at 56.10%
569	41aa, >N_3661... at 56.10%
570	41aa, >N_3667... at 51.22%
571	41aa, >N_3671... at 51.22%
572	41aa, >N_3682... at 51.22%
>Cluster 1
0	41aa, >N_2... *
1	41aa, >N_3... at 51.22%
2	41aa, >N_12... at 56.10%
3	41aa, >N_24... at 51.22%
4	41aa, >N_30... at 56.10%
5	41aa, >N_31... at 56.10%
6	41aa, >N_35... at 51.22%
7	41aa, >N_45... at 51.22%
8	41aa, >N_51... at 51.22%
9	41aa, >N_52... at 51.22%
10	41aa, >N_54... at 53.66%
11	41aa, >N_64... at 51.22%
12	41aa, >N_66... at 51.22%
13	41aa, >N_69... at 53.66%
14	41aa, >N_71... at 51.22%
15	41aa, >N_90... at 56.10%
16	41aa, >N_113... at 63.41%
17	41aa, >N_124... at 51.22%
18	41aa, >N_132... at 53.66%
19	41aa, >N_148... at 53.66%
20	41aa, >N_157... at 53.66%
21	41aa, >N_166... at 51.22%
22	41aa, >N_175... at 53.66%
23	41aa, >N_183... at 51.22%
24	41aa, >N_197... at 51.22%
25	41aa, >N_202... at 51.22%
26	41aa, >N_221... at 51.22%
27	41aa, >N_232... at 53.66%
28	41aa, >N_234... at 51.22%
29	41aa, >N_235... at 51.22%
30	41aa, >N_239... at 51.22%
31	41aa, >N_241... at 58.54%
32	41aa, >N_250... at 51.22%
33	41aa, >N_251... at 56.10%
34	41aa, >N_271... at 58.54%
35	41aa, >N_289... at 51.22%
36	41aa, >N_291... at 51.22%
37	41aa, >N_298... at 51.22%
38	41aa, >N_300... at 51.22%
39	41aa, >N_310... at 51.22%
40	41aa, >N_316... at 53.66%
41	41aa, >N_322... at 53.66%
42	41aa, >N_329... at 53.66%
43	41aa, >N_331... at 56.10%
44	41aa, >N_347... at 51.22%
45	41aa, >N_359... at 51.22%
46	41aa, >N_367... at 51.22%
47	41aa, >N_371... at 53.66%
48	41aa, >N_387... at 56.10%
49	41aa, >N_398... at 51.22%
50	41aa, >N_407... at 56.10%
51	41aa, >N_413... at 51.22%
52	41aa, >N_419... at 51.22%
53	41aa, >N_448... at 51.22%
54	41aa, >N_454... at 56.10%
55	41aa, >N_462... at 60.98%
56	41aa, >N_464... at 51.22%
57	41aa, >N_477... at 53.66%
58	41aa, >N_480... at 51.22%
59	41aa, >N_489... at 56.10%
60	41aa, >N_502... at 56.10%
61	41aa, >N_510... at 56.10%
62	41aa, >N_513... at 51.22%
63	41aa, >N_520... at 51.22%
64	41aa, >N_532... at 53.66%
65	41aa, >N_537... at 51.22%
66	41aa, >N_538... at 51.22%
67	41aa, >N_541... at 56.10%
68	41aa, >N_558... at 58.54%
69	41aa, >N_560... at 56.10%
70	41aa, >N_563... at 51.22%
71	41aa, >N_564... at 51.22%
72	41aa, >N_566... at 56.10%
73	41aa, >N_567... at 51.22%
74	41aa, >N_570... at 51.22%
75	41aa, >N_577... at 53.66%
76	41aa, >N_587... at 58.54%
77	41aa, >N_597... at 53.66%
78	41aa, >N_606... at 56.10%
79	41aa, >N_617... at 56.10%
80	41aa, >N_624... at 53.66%
81	41aa, >N_637... at 51.22%
82	41aa, >N_641... at 53.66%
83	41aa, >N_652... at 51.22%
84	41aa, >N_675... at 51.22%
85	41aa, >N_688... at 56.10%
86	41aa, >N_696... at 53.66%
87	41aa, >N_703... at 51.22%
88	41aa, >N_704... at 53.66%
89	41aa, >N_713... at 51.22%
90	41aa, >N_734... at 51.22%
91	41aa, >N_754... at 60.98%
92	41aa, >N_755... at 56.10%
93	41aa, >N_776... at 53.66%
94	41aa, >N_777... at 56.10%
95	41aa, >N_783... at 56.10%
96	41aa, >N_789... at 53.66%
97	41aa, >N_811... at 51.22%
98	41aa, >N_812... at 53.66%
99	41aa, >N_827... at 51.22%
100	41aa, >N_830... at 53.66%
101	41aa, >N_837... at 56.10%
102	41aa, >N_846... at 53.66%
103	41aa, >N_849... at 51.22%
104	41aa, >N_855... at 51.22%
105	41aa, >N_864... at 63.41%
106	41aa, >N_866... at 56.10%
107	41aa, >N_873... at 56.10%
108	41aa, >N_886... at 53.66%
109	41aa, >N_892... at 56.10%
110	41aa, >N_907... at 51.22%
111	41aa, >N_908... at 51.22%
112	41aa, >N_928... at 53.66%
113	41aa, >N_930... at 51.22%
114	41aa, >N_948... at 53.66%
115	41aa, >N_949... at 53.66%
116	41aa, >N_959... at 51.22%
117	41aa, >N_970... at 51.22%
118	41aa, >N_987... at 51.22%
119	41aa, >N_988... at 56.10%
120	41aa, >N_1008... at 51.22%
121	41aa, >N_1011... at 60.98%
122	41aa, >N_1013... at 51.22%
123	41aa, >N_1021... at 53.66%
124	41aa, >N_1022... at 56.10%
125	41aa, >N_1026... at 51.22%
126	41aa, >N_1043... at 53.66%
127	41aa, >N_1045... at 51.22%
128	41aa, >N_1048... at 51.22%
129	41aa, >N_1056... at 56.10%
130	41aa, >N_1083... at 51.22%
131	41aa, >N_1086... at 51.22%
132	41aa, >N_1090... at 56.10%
133	41aa, >N_1091... at 53.66%
134	41aa, >N_1103... at 51.22%
135	41aa, >N_1114... at 53.66%
136	41aa, >N_1118... at 51.22%
137	41aa, >N_1120... at 53.66%
138	41aa, >N_1131... at 51.22%
139	41aa, >N_1150... at 53.66%
140	41aa, >N_1156... at 53.66%
141	41aa, >N_1163... at 58.54%
142	41aa, >N_1164... at 56.10%
143	41aa, >N_1165... at 51.22%
144	41aa, >N_1180... at 51.22%
145	41aa, >N_1183... at 51.22%
146	41aa, >N_1185... at 51.22%
147	41aa, >N_1203... at 51.22%
148	41aa, >N_1206... at 51.22%
149	41aa, >N_1211... at 58.54%
150	41aa, >N_1230... at 63.41%
151	41aa, >N_1239... at 60.98%
152	41aa, >N_1248... at 53.66%
153	41aa, >N_1279... at 51.22%
154	41aa, >N_1283... at 51.22%
155	41aa, >N_1290... at 56.10%
156	41aa, >N_1312... at 53.66%
157	41aa, >N_1314... at 56.10%
158	41aa, >N_1322... at 51.22%
159	41aa, >N_1328... at 51.22%
160	41aa, >N_1337... at 51.22%
161	41aa, >N_1338... at 53.66%
162	41aa, >N_1357... at 51.22%
163	41aa, >N_1362... at 51.22%
164	41aa, >N_1363... at 58.54%
165	41aa, >N_1366... at 53.66%
166	41aa, >N_1367... at 53.66%
167	41aa, >N_1368... at 53.66%
168	41aa, >N_1392... at 53.66%
169	41aa, >N_1395... at 51.22%
170	41aa, >N_1400... at 51.22%
171	41aa, >N_1405... at 51.22%
172	41aa, >N_1407... at 56.10%
173	41aa, >N_1412... at 51.22%
174	41aa, >N_1416... at 53.66%
175	41aa, >N_1427... at 53.66%
176	41aa, >N_1433... at 53.66%
177	41aa, >N_1436... at 53.66%
178	41aa, >N_1448... at 51.22%
179	41aa, >N_1453... at 51.22%
180	41aa, >N_1460... at 51.22%
181	41aa, >N_1469... at 56.10%
182	41aa, >N_1480... at 51.22%
183	41aa, >N_1503... at 51.22%
184	41aa, >N_1511... at 51.22%
185	41aa, >N_1533... at 51.22%
186	41aa, >N_1539... at 51.22%
187	41aa, >N_1544... at 53.66%
188	41aa, >N_1548... at 60.98%
189	41aa, >N_1565... at 53.66%
190	41aa, >N_1615... at 51.22%
191	41aa, >N_1628... at 51.22%
192	41aa, >N_1636... at 58.54%
193	41aa, >N_1668... at 56.10%
194	41aa, >N_1670... at 51.22%
195	41aa, >N_1676... at 56.10%
196	41aa, >N_1680... at 51.22%
197	41aa, >N_1684... at 53.66%
198	41aa, >N_1704... at 51.22%
199	41aa, >N_1714... at 51.22%
200	41aa, >N_1717... at 53.66%
201	41aa, >N_1722... at 58.54%
202	41aa, >N_1745... at 51.22%
203	41aa, >N_1748... at 53.66%
204	41aa, >N_1765... at 51.22%
205	41aa, >N_1782... at 51.22%
206	41aa, >N_1799... at 58.54%
207	41aa, >N_1804... at 53.66%
208	41aa, >N_1820... at 53.66%
209	41aa, >N_1836... at 51.22%
210	41aa, >N_1844... at 51.22%
211	41aa, >N_1848... at 51.22%
212	41aa, >N_1901... at 51.22%
213	41aa, >N_1902... at 53.66%
214	41aa, >N_1916... at 60.98%
215	41aa, >N_1923... at 51.22%
216	41aa, >N_1925... at 53.66%
217	41aa, >N_1936... at 53.66%
218	41aa, >N_1949... at 51.22%
219	41aa, >N_1953... at 51.22%
220	41aa, >N_1954... at 51.22%
221	41aa, >N_1962... at 51.22%
222	41aa, >N_1972... at 53.66%
223	41aa, >N_1975... at 51.22%
224	41aa, >N_1991... at 51.22%
225	41aa, >N_2007... at 51.22%
226	41aa, >N_2013... at 51.22%
227	41aa, >N_2022... at 53.66%
228	41aa, >N_2024... at 51.22%
229	41aa, >N_2026... at 53.66%
230	41aa, >N_2029... at 51.22%
231	41aa, >N_2035... at 51.22%
232	41aa, >N_2040... at 56.10%
233	41aa, >N_2045... at 51.22%
234	41aa, >N_2046... at 56.10%
235	41aa, >N_2051... at 51.22%
236	41aa, >N_2059... at 56.10%
237	41aa, >N_2063... at 56.10%
238	41aa, >N_2067... at 51.22%
239	41aa, >N_2090... at 53.66%
240	41aa, >N_2111... at 51.22%
241	41aa, >N_2123... at 51.22%
242	41aa, >N_2144... at 56.10%
243	41aa, >N_2145... at 53.66%
244	41aa, >N_2146... at 53.66%
245	41aa, >N_2149... at 58.54%
246	41aa, >N_2170... at 53.66%
247	41aa, >N_2177... at 53.66%
248	41aa, >N_2178... at 53.66%
249	41aa, >N_2180... at 53.66%
250	41aa, >N_2204... at 51.22%
251	41aa, >N_2218... at 51.22%
252	41aa, >N_2220... at 58.54%
253	41aa, >N_2235... at 51.22%
254	41aa, >N_2251... at 58.54%
255	41aa, >N_2257... at 51.22%
256	41aa, >N_2258... at 56.10%
257	41aa, >N_2279... at 56.10%
258	41aa, >N_2288... at 53.66%
259	41aa, >N_2298... at 53.66%
260	41aa, >N_2322... at 51.22%
261	41aa, >N_2324... at 56.10%
262	41aa, >N_2359... at 53.66%
263	41aa, >N_2371... at 53.66%
264	41aa, >N_2389... at 56.10%
265	41aa, >N_2393... at 51.22%
266	41aa, >N_2396... at 51.22%
267	41aa, >N_2399... at 63.41%
268	41aa, >N_2415... at 60.98%
269	41aa, >N_2416... at 53.66%
270	41aa, >N_2425... at 53.66%
271	41aa, >N_2444... at 53.66%
272	41aa, >N_2450... at 58.54%
273	41aa, >N_2452... at 65.85%
274	41aa, >N_2468... at 53.66%
275	41aa, >N_2495... at 56.10%
276	41aa, >N_2500... at 51.22%
277	41aa, >N_2503... at 53.66%
278	41aa, >N_2506... at 51.22%
279	41aa, >N_2524... at 53.66%
280	41aa, >N_2540... at 51.22%
281	41aa, >N_2548... at 51.22%
282	41aa, >N_2552... at 53.66%
283	41aa, >N_2569... at 53.66%
284	41aa, >N_2578... at 51.22%
285	41aa, >N_2599... at 51.22%
286	41aa, >N_2603... at 51.22%
287	41aa, >N_2605... at 51.22%
288	41aa, >N_2607... at 53.66%
289	41aa, >N_2609... at 53.66%
290	41aa, >N_2625... at 53.66%
291	41aa, >N_2628... at 53.66%
292	41aa, >N_2635... at 60.98%
293	41aa, >N_2637... at 58.54%
294	41aa, >N_2647... at 60.98%
295	41aa, >N_2649... at 51.22%
296	41aa, >N_2655... at 51.22%
297	41aa, >N_2659... at 51.22%
298	41aa, >N_2668... at 51.22%
299	41aa, >N_2670... at 51.22%
300	41aa, >N_2678... at 53.66%
301	41aa, >N_2715... at 51.22%
302	41aa, >N_2720... at 53.66%
303	41aa, >N_2731... at 56.10%
304	41aa, >N_2732... at 51.22%
305	41aa, >N_2734... at 51.22%
306	41aa, >N_2741... at 51.22%
307	41aa, >N_2742... at 51.22%
308	41aa, >N_2759... at 53.66%
309	41aa, >N_2763... at 51.22%
310	41aa, >N_2777... at 51.22%
311	41aa, >N_2795... at 51.22%
312	41aa, >N_2822... at 58.54%
313	41aa, >N_2836... at 51.22%
314	41aa, >N_2844... at 51.22%
315	41aa, >N_2868... at 53.66%
316	41aa, >N_2871... at 51.22%
317	41aa, >N_2882... at 56.10%
318	41aa, >N_2896... at 51.22%
319	41aa, >N_2909... at 51.22%
320	41aa, >N_2916... at 51.22%
321	41aa, >N_2919... at 51.22%
322	41aa, >N_2929... at 51.22%
323	41aa, >N_2959... at 56.10%
324	41aa, >N_2987... at 51.22%
325	41aa, >N_2989... at 51.22%
326	41aa, >N_3002... at 53.66%
327	41aa, >N_3008... at 56.10%
328	41aa, >N_3013... at 51.22%
329	41aa, >N_3015... at 53.66%
330	41aa, >N_3027... at 51.22%
331	41aa, >N_3030... at 53.66%
332	41aa, >N_3032... at 51.22%
333	41aa, >N_3035... at 51.22%
334	41aa, >N_3042... at 51.22%
335	41aa, >N_3043... at 51.22%
336	41aa, >N_3048... at 53.66%
337	41aa, >N_3049... at 53.66%
338	41aa, >N_3050... at 53.66%
339	41aa, >N_3055... at 51.22%
340	41aa, >N_3107... at 56.10%
341	41aa, >N_3109... at 51.22%
342	41aa, >N_3113... at 53.66%
343	41aa, >N_3143... at 51.22%
344	41aa, >N_3151... at 51.22%
345	41aa, >N_3153... at 58.54%
346	41aa, >N_3167... at 56.10%
347	41aa, >N_3181... at 51.22%
348	41aa, >N_3216... at 51.22%
349	41aa, >N_3236... at 51.22%
350	41aa, >N_3238... at 53.66%
351	41aa, >N_3245... at 51.22%
352	41aa, >N_3256... at 51.22%
353	41aa, >N_3277... at 51.22%
354	41aa, >N_3295... at 56.10%
355	41aa, >N_3299... at 51.22%
356	41aa, >N_3301... at 53.66%
357	41aa, >N_3302... at 51.22%
358	41aa, >N_3326... at 53.66%
359	41aa, >N_3331... at 58.54%
360	41aa, >N_3338... at 51.22%
361	41aa, >N_3340... at 51.22%
362	41aa, >N_3345... at 53.66%
363	41aa, >N_3377... at 51.22%
364	41aa, >N_3382... at 56.10%
365	41aa, >N_3396... at 51.22%
366	41aa, >N_3410... at 56.10%
367	41aa, >N_3420... at 51.22%
368	41aa, >N_3426... at 53.66%
369	41aa, >N_3429... at 51.22%
370	41aa, >N_3432... at 53.66%
371	41aa, >N_3436... at 51.22%
372	41aa, >N_3444... at 56.10%
373	41aa, >N_3449... at 56.10%
374	41aa, >N_3460... at 53.66%
375	41aa, >N_3473... at 56.10%
376	41aa, >N_3496... at 56.10%
377	41aa, >N_3497... at 58.54%
378	41aa, >N_3500... at 51.22%
379	41aa, >N_3505... at 51.22%
380	41aa, >N_3507... at 51.22%
381	41aa, >N_3513... at 51.22%
382	41aa, >N_3519... at 53.66%
383	41aa, >N_3527... at 53.66%
384	41aa, >N_3528... at 53.66%
385	41aa, >N_3564... at 51.22%
386	41aa, >N_3577... at 51.22%
387	41aa, >N_3594... at 56.10%
388	41aa, >N_3643... at 53.66%
389	41aa, >N_3644... at 53.66%
390	41aa, >N_3653... at 53.66%
391	41aa, >N_3660... at 51.22%
392	41aa, >N_3674... at 53.66%
>Cluster 2
0	41aa, >N_8... *
1	41aa, >N_9... at 68.29%
2	41aa, >N_22... at 58.54%
3	41aa, >N_57... at 51.22%
4	41aa, >N_60... at 53.66%
5	41aa, >N_97... at 51.22%
6	41aa, >N_98... at 51.22%
7	41aa, >N_102... at 51.22%
8	41aa, >N_117... at 51.22%
9	41aa, >N_130... at 58.54%
10	41aa, >N_131... at 51.22%
11	41aa, >N_156... at 51.22%
12	41aa, >N_199... at 53.66%
13	41aa, >N_206... at 51.22%
14	41aa, >N_215... at 51.22%
15	41aa, >N_222... at 53.66%
16	41aa, >N_256... at 51.22%
17	41aa, >N_262... at 56.10%
18	41aa, >N_266... at 51.22%
19	41aa, >N_276... at 56.10%
20	41aa, >N_284... at 51.22%
21	41aa, >N_285... at 58.54%
22	41aa, >N_297... at 51.22%
23	41aa, >N_299... at 53.66%
24	41aa, >N_342... at 53.66%
25	41aa, >N_348... at 56.10%
26	41aa, >N_357... at 51.22%
27	41aa, >N_369... at 53.66%
28	41aa, >N_374... at 51.22%
29	41aa, >N_375... at 51.22%
30	41aa, >N_386... at 51.22%
31	41aa, >N_396... at 53.66%
32	41aa, >N_402... at 53.66%
33	41aa, >N_440... at 53.66%
34	41aa, >N_453... at 53.66%
35	41aa, >N_471... at 53.66%
36	41aa, >N_478... at 51.22%
37	41aa, >N_484... at 60.98%
38	41aa, >N_497... at 53.66%
39	41aa, >N_499... at 53.66%
40	41aa, >N_509... at 53.66%
41	41aa, >N_511... at 53.66%
42	41aa, >N_516... at 51.22%
43	41aa, >N_534... at 51.22%
44	41aa, >N_540... at 53.66%
45	41aa, >N_546... at 53.66%
46	41aa, >N_553... at 51.22%
47	41aa, >N_555... at 53.66%
48	41aa, >N_605... at 58.54%
49	41aa, >N_625... at 51.22%
50	41aa, >N_635... at 56.10%
51	41aa, >N_643... at 53.66%
52	41aa, >N_693... at 53.66%
53	41aa, >N_694... at 51.22%
54	41aa, >N_695... at 51.22%
55	41aa, >N_711... at 53.66%
56	41aa, >N_726... at 53.66%
57	41aa, >N_730... at 51.22%
58	41aa, >N_732... at 56.10%
59	41aa, >N_745... at 53.66%
60	41aa, >N_752... at 51.22%
61	41aa, >N_769... at 53.66%
62	41aa, >N_778... at 51.22%
63	41aa, >N_786... at 53.66%
64	41aa, >N_797... at 60.98%
65	41aa, >N_806... at 51.22%
66	41aa, >N_820... at 58.54%
67	41aa, >N_825... at 51.22%
68	41aa, >N_826... at 51.22%
69	41aa, >N_862... at 51.22%
70	41aa, >N_871... at 51.22%
71	41aa, >N_875... at 51.22%
72	41aa, >N_880... at 53.66%
73	41aa, >N_885... at 51.22%
74	41aa, >N_906... at 58.54%
75	41aa, >N_940... at 53.66%
76	41aa, >N_941... at 53.66%
77	41aa, >N_942... at 51.22%
78	41aa, >N_951... at 51.22%
79	41aa, >N_957... at 53.66%
80	41aa, >N_960... at 56.10%
81	41aa, >N_967... at 51.22%
82	41aa, >N_995... at 51.22%
83	41aa, >N_1007... at 51.22%
84	41aa, >N_1025... at 51.22%
85	41aa, >N_1029... at 51.22%
86	41aa, >N_1030... at 58.54%
87	41aa, >N_1036... at 58.54%
88	41aa, >N_1052... at 51.22%
89	41aa, >N_1059... at 58.54%
90	41aa, >N_1069... at 51.22%
91	41aa, >N_1075... at 53.66%
92	41aa, >N_1092... at 51.22%
93	41aa, >N_1101... at 51.22%
94	41aa, >N_1112... at 51.22%
95	41aa, >N_1127... at 51.22%
96	41aa, >N_1128... at 51.22%
97	41aa, >N_1141... at 51.22%
98	41aa, >N_1173... at 53.66%
99	41aa, >N_1175... at 51.22%
100	41aa, >N_1176... at 56.10%
101	41aa, >N_1190... at 53.66%
102	41aa, >N_1191... at 53.66%
103	41aa, >N_1221... at 56.10%
104	41aa, >N_1236... at 51.22%
105	41aa, >N_1252... at 56.10%
106	41aa, >N_1254... at 60.98%
107	41aa, >N_1257... at 51.22%
108	41aa, >N_1272... at 51.22%
109	41aa, >N_1282... at 53.66%
110	41aa, >N_1305... at 51.22%
111	41aa, >N_1307... at 51.22%
112	41aa, >N_1329... at 51.22%
113	41aa, >N_1331... at 51.22%
114	41aa, >N_1347... at 56.10%
115	41aa, >N_1364... at 53.66%
116	41aa, >N_1365... at 51.22%
117	41aa, >N_1374... at 58.54%
118	41aa, >N_1375... at 53.66%
119	41aa, >N_1422... at 51.22%
120	41aa, >N_1428... at 53.66%
121	41aa, >N_1474... at 53.66%
122	41aa, >N_1516... at 56.10%
123	41aa, >N_1529... at 51.22%
124	41aa, >N_1534... at 51.22%
125	41aa, >N_1541... at 51.22%
126	41aa, >N_1555... at 51.22%
127	41aa, >N_1563... at 51.22%
128	41aa, >N_1600... at 51.22%
129	41aa, >N_1626... at 58.54%
130	41aa, >N_1637... at 58.54%
131	41aa, >N_1647... at 51.22%
132	41aa, >N_1659... at 56.10%
133	41aa, >N_1662... at 56.10%
134	41aa, >N_1671... at 58.54%
135	41aa, >N_1682... at 51.22%
136	41aa, >N_1718... at 51.22%
137	41aa, >N_1737... at 51.22%
138	41aa, >N_1750... at 58.54%
139	41aa, >N_1754... at 51.22%
140	41aa, >N_1757... at 51.22%
141	41aa, >N_1766... at 51.22%
142	41aa, >N_1800... at 51.22%
143	41aa, >N_1824... at 51.22%
144	41aa, >N_1830... at 56.10%
145	41aa, >N_1833... at 53.66%
146	41aa, >N_1839... at 51.22%
147	41aa, >N_1841... at 51.22%
148	41aa, >N_1867... at 51.22%
149	41aa, >N_1874... at 51.22%
150	41aa, >N_1876... at 51.22%
151	41aa, >N_1897... at 51.22%
152	41aa, >N_1904... at 53.66%
153	41aa, >N_1905... at 53.66%
154	41aa, >N_1906... at 51.22%
155	41aa, >N_1908... at 51.22%
156	41aa, >N_1921... at 53.66%
157	41aa, >N_1926... at 56.10%
158	41aa, >N_1931... at 56.10%
159	41aa, >N_1934... at 56.10%
160	41aa, >N_1938... at 51.22%
161	41aa, >N_1940... at 53.66%
162	41aa, >N_1945... at 51.22%
163	41aa, >N_1951... at 53.66%
164	41aa, >N_1976... at 53.66%
165	41aa, >N_1986... at 51.22%
166	41aa, >N_2003... at 53.66%
167	41aa, >N_2011... at 53.66%
168	41aa, >N_2015... at 53.66%
169	41aa, >N_2050... at 51.22%
170	41aa, >N_2056... at 56.10%
171	41aa, >N_2058... at 53.66%
172	41aa, >N_2074... at 53.66%
173	41aa, >N_2075... at 53.66%
174	41aa, >N_2076... at 51.22%
175	41aa, >N_2079... at 51.22%
176	41aa, >N_2082... at 51.22%
177	41aa, >N_2084... at 51.22%
178	41aa, >N_2092... at 51.22%
179	41aa, >N_2093... at 51.22%
180	41aa, >N_2116... at 51.22%
181	41aa, >N_2118... at 51.22%
182	41aa, >N_2120... at 53.66%
183	41aa, >N_2121... at 51.22%
184	41aa, >N_2126... at 53.66%
185	41aa, >N_2128... at 53.66%
186	41aa, >N_2132... at 51.22%
187	41aa, >N_2135... at 53.66%
188	41aa, >N_2142... at 58.54%
189	41aa, >N_2148... at 51.22%
190	41aa, >N_2150... at 56.10%
191	41aa, >N_2153... at 56.10%
192	41aa, >N_2156... at 51.22%
193	41aa, >N_2161... at 53.66%
194	41aa, >N_2168... at 51.22%
195	41aa, >N_2176... at 51.22%
196	41aa, >N_2194... at 53.66%
197	41aa, >N_2199... at 51.22%
198	41aa, >N_2200... at 53.66%
199	41aa, >N_2207... at 51.22%
200	41aa, >N_2217... at 53.66%
201	41aa, >N_2231... at 51.22%
202	41aa, >N_2238... at 51.22%
203	41aa, >N_2246... at 51.22%
204	41aa, >N_2265... at 51.22%
205	41aa, >N_2266... at 51.22%
206	41aa, >N_2287... at 53.66%
207	41aa, >N_2289... at 53.66%
208	41aa, >N_2302... at 58.54%
209	41aa, >N_2303... at 51.22%
210	41aa, >N_2318... at 51.22%
211	41aa, >N_2326... at 51.22%
212	41aa, >N_2327... at 56.10%
213	41aa, >N_2347... at 51.22%
214	41aa, >N_2349... at 56.10%
215	41aa, >N_2355... at 51.22%
216	41aa, >N_2358... at 53.66%
217	41aa, >N_2372... at 51.22%
218	41aa, >N_2374... at 53.66%
219	41aa, >N_2403... at 53.66%
220	41aa, >N_2408... at 51.22%
221	41aa, >N_2414... at 53.66%
222	41aa, >N_2418... at 53.66%
223	41aa, >N_2423... at 58.54%
224	41aa, >N_2439... at 53.66%
225	41aa, >N_2441... at 53.66%
226	41aa, >N_2442... at 51.22%
227	41aa, >N_2453... at 53.66%
228	41aa, >N_2463... at 51.22%
229	41aa, >N_2467... at 56.10%
230	41aa, >N_2482... at 51.22%
231	41aa, >N_2513... at 51.22%
232	41aa, >N_2516... at 56.10%
233	41aa, >N_2523... at 53.66%
234	41aa, >N_2531... at 51.22%
235	41aa, >N_2538... at 51.22%
236	41aa, >N_2539... at 53.66%
237	41aa, >N_2557... at 53.66%
238	41aa, >N_2564... at 53.66%
239	41aa, >N_2566... at 53.66%
240	41aa, >N_2590... at 56.10%
241	41aa, >N_2596... at 51.22%
242	41aa, >N_2597... at 58.54%
243	41aa, >N_2608... at 53.66%
244	41aa, >N_2618... at 51.22%
245	41aa, >N_2630... at 51.22%
246	41aa, >N_2633... at 51.22%
247	41aa, >N_2639... at 53.66%
248	41aa, >N_2684... at 53.66%
249	41aa, >N_2691... at 51.22%
250	41aa, >N_2697... at 53.66%
251	41aa, >N_2745... at 53.66%
252	41aa, >N_2748... at 53.66%
253	41aa, >N_2750... at 51.22%
254	41aa, >N_2752... at 51.22%
255	41aa, >N_2776... at 51.22%
256	41aa, >N_2780... at 51.22%
257	41aa, >N_2787... at 56.10%
258	41aa, >N_2792... at 51.22%
259	41aa, >N_2793... at 51.22%
260	41aa, >N_2797... at 53.66%
261	41aa, >N_2819... at 53.66%
262	41aa, >N_2824... at 51.22%
263	41aa, >N_2828... at 53.66%
264	41aa, >N_2830... at 56.10%
265	41aa, >N_2834... at 51.22%
266	41aa, >N_2848... at 53.66%
267	41aa, >N_2856... at 58.54%
268	41aa, >N_2858... at 53.66%
269	41aa, >N_2862... at 51.22%
270	41aa, >N_2876... at 58.54%
271	41aa, >N_2894... at 53.66%
272	41aa, >N_2908... at 53.66%
273	41aa, >N_2911... at 53.66%
274	41aa, >N_2915... at 51.22%
275	41aa, >N_2930... at 51.22%
276	41aa, >N_2945... at 56.10%
277	41aa, >N_2950... at 56.10%
278	41aa, >N_2958... at 53.66%
279	41aa, >N_2965... at 51.22%
280	41aa, >N_2968... at 51.22%
281	41aa, >N_2986... at 53.66%
282	41aa, >N_2994... at 51.22%
283	41aa, >N_2995... at 60.98%
284	41aa, >N_3000... at 51.22%
285	41aa, >N_3007... at 51.22%
286	41aa, >N_3019... at 51.22%
287	41aa, >N_3024... at 51.22%
288	41aa, >N_3063... at 53.66%
289	41aa, >N_3067... at 53.66%
290	41aa, >N_3076... at 51.22%
291	41aa, >N_3077... at 51.22%
292	41aa, >N_3084... at 51.22%
293	41aa, >N_3093... at 51.22%
294	41aa, >N_3095... at 60.98%
295	41aa, >N_3100... at 56.10%
296	41aa, >N_3117... at 51.22%
297	41aa, >N_3120... at 56.10%
298	41aa, >N_3127... at 53.66%
299	41aa, >N_3128... at 51.22%
300	41aa, >N_3135... at 51.22%
301	41aa, >N_3142... at 58.54%
302	41aa, >N_3152... at 51.22%
303	41aa, >N_3160... at 58.54%
304	41aa, >N_3176... at 51.22%
305	41aa, >N_3190... at 56.10%
306	41aa, >N_3196... at 53.66%
307	41aa, >N_3206... at 51.22%
308	41aa, >N_3209... at 56.10%
309	41aa, >N_3210... at 51.22%
310	41aa, >N_3229... at 53.66%
311	41aa, >N_3233... at 53.66%
312	41aa, >N_3258... at 51.22%
313	41aa, >N_3260... at 51.22%
314	41aa, >N_3264... at 56.10%
315	41aa, >N_3270... at 58.54%
316	41aa, >N_3272... at 51.22%
317	41aa, >N_3297... at 56.10%
318	41aa, >N_3298... at 53.66%
319	41aa, >N_3310... at 51.22%
320	41aa, >N_3321... at 56.10%
321	41aa, >N_3330... at 51.22%
322	41aa, >N_3354... at 51.22%
323	41aa, >N_3361... at 53.66%
324	41aa, >N_3380... at 51.22%
325	41aa, >N_3386... at 51.22%
326	41aa, >N_3387... at 56.10%
327	41aa, >N_3394... at 51.22%
328	41aa, >N_3406... at 60.98%
329	41aa, >N_3411... at 51.22%
330	41aa, >N_3417... at 53.66%
331	41aa, >N_3421... at 51.22%
332	41aa, >N_3461... at 56.10%
333	41aa, >N_3463... at 51.22%
334	41aa, >N_3477... at 58.54%
335	41aa, >N_3495... at 51.22%
336	41aa, >N_3521... at 58.54%
337	41aa, >N_3539... at 53.66%
338	41aa, >N_3544... at 51.22%
339	41aa, >N_3568... at 51.22%
340	41aa, >N_3570... at 58.54%
341	41aa, >N_3598... at 51.22%
342	41aa, >N_3605... at 53.66%
343	41aa, >N_3607... at 63.41%
344	41aa, >N_3610... at 53.66%
345	41aa, >N_3623... at 51.22%
346	41aa, >N_3631... at 53.66%
347	41aa, >N_3636... at 51.22%
348	41aa, >N_3639... at 51.22%
349	41aa, >N_3649... at 53.66%
350	41aa, >N_3650... at 53.66%
351	41aa, >N_3651... at 51.22%
352	41aa, >N_3662... at 51.22%
353	41aa, >N_3680... at 51.22%
>Cluster 3
0	41aa, >N_13... *
1	41aa, >N_25... at 53.66%
2	41aa, >N_33... at 51.22%
3	41aa, >N_41... at 56.10%
4	41aa, >N_58... at 56.10%
5	41aa, >N_67... at 56.10%
6	41aa, >N_74... at 51.22%
7	41aa, >N_80... at 51.22%
8	41aa, >N_83... at 58.54%
9	41aa, >N_96... at 51.22%
10	41aa, >N_103... at 56.10%
11	41aa, >N_104... at 51.22%
12	41aa, >N_106... at 53.66%
13	41aa, >N_112... at 51.22%
14	41aa, >N_123... at 63.41%
15	41aa, >N_141... at 53.66%
16	41aa, >N_142... at 58.54%
17	41aa, >N_145... at 51.22%
18	41aa, >N_158... at 53.66%
19	41aa, >N_163... at 56.10%
20	41aa, >N_165... at 51.22%
21	41aa, >N_167... at 51.22%
22	41aa, >N_176... at 56.10%
23	41aa, >N_193... at 51.22%
24	41aa, >N_217... at 60.98%
25	41aa, >N_223... at 53.66%
26	41aa, >N_244... at 51.22%
27	41aa, >N_252... at 53.66%
28	41aa, >N_260... at 51.22%
29	41aa, >N_281... at 51.22%
30	41aa, >N_338... at 51.22%
31	41aa, >N_366... at 53.66%
32	41aa, >N_373... at 51.22%
33	41aa, >N_378... at 51.22%
34	41aa, >N_380... at 53.66%
35	41aa, >N_403... at 53.66%
36	41aa, >N_408... at 51.22%
37	41aa, >N_445... at 63.41%
38	41aa, >N_446... at 51.22%
39	41aa, >N_467... at 51.22%
40	41aa, >N_493... at 51.22%
41	41aa, >N_531... at 51.22%
42	41aa, >N_542... at 51.22%
43	41aa, >N_551... at 53.66%
44	41aa, >N_568... at 51.22%
45	41aa, >N_572... at 51.22%
46	41aa, >N_573... at 51.22%
47	41aa, >N_575... at 58.54%
48	41aa, >N_578... at 51.22%
49	41aa, >N_579... at 51.22%
50	41aa, >N_611... at 56.10%
51	41aa, >N_644... at 53.66%
52	41aa, >N_683... at 58.54%
53	41aa, >N_699... at 53.66%
54	41aa, >N_700... at 53.66%
55	41aa, >N_718... at 56.10%
56	41aa, >N_722... at 53.66%
57	41aa, >N_758... at 51.22%
58	41aa, >N_824... at 51.22%
59	41aa, >N_828... at 56.10%
60	41aa, >N_847... at 51.22%
61	41aa, >N_848... at 51.22%
62	41aa, >N_865... at 53.66%
63	41aa, >N_870... at 56.10%
64	41aa, >N_883... at 51.22%
65	41aa, >N_887... at 51.22%
66	41aa, >N_888... at 51.22%
67	41aa, >N_903... at 56.10%
68	41aa, >N_913... at 51.22%
69	41aa, >N_929... at 51.22%
70	41aa, >N_938... at 51.22%
71	41aa, >N_999... at 51.22%
72	41aa, >N_1001... at 53.66%
73	41aa, >N_1020... at 51.22%
74	41aa, >N_1042... at 51.22%
75	41aa, >N_1047... at 56.10%
76	41aa, >N_1058... at 51.22%
77	41aa, >N_1061... at 53.66%
78	41aa, >N_1068... at 53.66%
79	41aa, >N_1074... at 51.22%
80	41aa, >N_1077... at 51.22%
81	41aa, >N_1079... at 51.22%
82	41aa, >N_1081... at 56.10%
83	41aa, >N_1135... at 53.66%
84	41aa, >N_1148... at 51.22%
85	41aa, >N_1161... at 56.10%
86	41aa, >N_1231... at 58.54%
87	41aa, >N_1232... at 53.66%
88	41aa, >N_1259... at 51.22%
89	41aa, >N_1296... at 51.22%
90	41aa, >N_1301... at 56.10%
91	41aa, >N_1315... at 51.22%
92	41aa, >N_1336... at 53.66%
93	41aa, >N_1344... at 53.66%
94	41aa, >N_1349... at 51.22%
95	41aa, >N_1355... at 56.10%
96	41aa, >N_1376... at 53.66%
97	41aa, >N_1381... at 56.10%
98	41aa, >N_1391... at 53.66%
99	41aa, >N_1406... at 53.66%
100	41aa, >N_1429... at 51.22%
101	41aa, >N_1430... at 53.66%
102	41aa, >N_1442... at 53.66%
103	41aa, >N_1451... at 51.22%
104	41aa, >N_1454... at 51.22%
105	41aa, >N_1477... at 58.54%
106	41aa, >N_1478... at 51.22%
107	41aa, >N_1484... at 56.10%
108	41aa, >N_1496... at 51.22%
109	41aa, >N_1524... at 51.22%
110	41aa, >N_1558... at 53.66%
111	41aa, >N_1590... at 51.22%
112	41aa, >N_1612... at 51.22%
113	41aa, >N_1621... at 58.54%
114	41aa, >N_1633... at 51.22%
115	41aa, >N_1657... at 53.66%
116	41aa, >N_1665... at 51.22%
117	41aa, >N_1687... at 51.22%
118	41aa, >N_1691... at 51.22%
119	41aa, >N_1698... at 53.66%
120	41aa, >N_1700... at 51.22%
121	41aa, >N_1730... at 51.22%
122	41aa, >N_1732... at 53.66%
123	41aa, >N_1733... at 53.66%
124	41aa, >N_1741... at 51.22%
125	41aa, >N_1743... at 56.10%
126	41aa, >N_1755... at 51.22%
127	41aa, >N_1758... at 58.54%
128	41aa, >N_1769... at 51.22%
129	41aa, >N_1775... at 53.66%
130	41aa, >N_1776... at 51.22%
131	41aa, >N_1788... at 58.54%
132	41aa, >N_1791... at 63.41%
133	41aa, >N_1794... at 51.22%
134	41aa, >N_1803... at 60.98%
135	41aa, >N_1805... at 51.22%
136	41aa, >N_1812... at 53.66%
137	41aa, >N_1821... at 51.22%
138	41aa, >N_1840... at 51.22%
139	41aa, >N_1849... at 56.10%
140	41aa, >N_1873... at 56.10%
141	41aa, >N_1880... at 53.66%
142	41aa, >N_1907... at 51.22%
143	41aa, >N_1963... at 58.54%
144	41aa, >N_1990... at 56.10%
145	41aa, >N_1995... at 51.22%
146	41aa, >N_2000... at 56.10%
147	41aa, >N_2004... at 51.22%
148	41aa, >N_2005... at 53.66%
149	41aa, >N_2016... at 53.66%
150	41aa, >N_2023... at 51.22%
151	41aa, >N_2041... at 51.22%
152	41aa, >N_2048... at 56.10%
153	41aa, >N_2073... at 51.22%
154	41aa, >N_2089... at 51.22%
155	41aa, >N_2096... at 56.10%
156	41aa, >N_2139... at 58.54%
157	41aa, >N_2141... at 53.66%
158	41aa, >N_2159... at 51.22%
159	41aa, >N_2167... at 58.54%
160	41aa, >N_2188... at 51.22%
161	41aa, >N_2195... at 53.66%
162	41aa, >N_2203... at 53.66%
163	41aa, >N_2212... at 51.22%
164	41aa, >N_2214... at 51.22%
165	41aa, >N_2234... at 51.22%
166	41aa, >N_2240... at 51.22%
167	41aa, >N_2242... at 56.10%
168	41aa, >N_2255... at 56.10%
169	41aa, >N_2259... at 51.22%
170	41aa, >N_2274... at 53.66%
171	41aa, >N_2295... at 51.22%
172	41aa, >N_2301... at 56.10%
173	41aa, >N_2306... at 53.66%
174	41aa, >N_2308... at 53.66%
175	41aa, >N_2321... at 58.54%
176	41aa, >N_2339... at 51.22%
177	41aa, >N_2346... at 51.22%
178	41aa, >N_2356... at 51.22%
179	41aa, >N_2364... at 51.22%
180	41aa, >N_2377... at 51.22%
181	41aa, >N_2378... at 53.66%
182	41aa, >N_2395... at 56.10%
183	41aa, >N_2421... at 53.66%
184	41aa, >N_2428... at 53.66%
185	41aa, >N_2430... at 56.10%
186	41aa, >N_2440... at 56.10%
187	41aa, >N_2474... at 51.22%
188	41aa, >N_2479... at 53.66%
189	41aa, >N_2480... at 51.22%
190	41aa, >N_2542... at 53.66%
191	41aa, >N_2543... at 51.22%
192	41aa, >N_2571... at 51.22%
193	41aa, >N_2602... at 51.22%
194	41aa, >N_2606... at 60.98%
195	41aa, >N_2623... at 51.22%
196	41aa, >N_2629... at 56.10%
197	41aa, >N_2636... at 56.10%
198	41aa, >N_2643... at 56.10%
199	41aa, >N_2677... at 51.22%
200	41aa, >N_2727... at 53.66%
201	41aa, >N_2736... at 51.22%
202	41aa, >N_2760... at 51.22%
203	41aa, >N_2769... at 51.22%
204	41aa, >N_2771... at 51.22%
205	41aa, >N_2785... at 53.66%
206	41aa, >N_2800... at 51.22%
207	41aa, >N_2802... at 58.54%
208	41aa, >N_2808... at 53.66%
209	41aa, >N_2812... at 56.10%
210	41aa, >N_2823... at 53.66%
211	41aa, >N_2857... at 51.22%
212	41aa, >N_2859... at 56.10%
213	41aa, >N_2860... at 51.22%
214	41aa, >N_2867... at 56.10%
215	41aa, >N_2872... at 58.54%
216	41aa, >N_2879... at 51.22%
217	41aa, >N_2907... at 51.22%
218	41aa, >N_2912... at 51.22%
219	41aa, >N_2917... at 53.66%
220	41aa, >N_2921... at 53.66%
221	41aa, >N_2923... at 60.98%
222	41aa, >N_2942... at 51.22%
223	41aa, >N_2975... at 58.54%
224	41aa, >N_2981... at 51.22%
225	41aa, >N_2993... at 53.66%
226	41aa, >N_3053... at 56.10%
227	41aa, >N_3061... at 51.22%
228	41aa, >N_3068... at 56.10%
229	41aa, >N_3082... at 53.66%
230	41aa, >N_3124... at 51.22%
231	41aa, >N_3132... at 56.10%
232	41aa, >N_3149... at 53.66%
233	41aa, >N_3173... at 53.66%
234	41aa, >N_3182... at 56.10%
235	41aa, >N_3195... at 58.54%
236	41aa, >N_3198... at 51.22%
237	41aa, >N_3204... at 56.10%
238	41aa, >N_3219... at 58.54%
239	41aa, >N_3244... at 53.66%
240	41aa, >N_3249... at 51.22%
241	41aa, >N_3255... at 51.22%
242	41aa, >N_3267... at 51.22%
243	41aa, >N_3283... at 53.66%
244	41aa, >N_3291... at 51.22%
245	41aa, >N_3311... at 56.10%
246	41aa, >N_3318... at 51.22%
247	41aa, >N_3319... at 53.66%
248	41aa, >N_3322... at 56.10%
249	41aa, >N_3323... at 56.10%
250	41aa, >N_3324... at 53.66%
251	41aa, >N_3328... at 53.66%
252	41aa, >N_3329... at 53.66%
253	41aa, >N_3332... at 51.22%
254	41aa, >N_3342... at 51.22%
255	41aa, >N_3356... at 53.66%
256	41aa, >N_3366... at 51.22%
257	41aa, >N_3373... at 56.10%
258	41aa, >N_3379... at 53.66%
259	41aa, >N_3388... at 53.66%
260	41aa, >N_3391... at 58.54%
261	41aa, >N_3403... at 58.54%
262	41aa, >N_3416... at 56.10%
263	41aa, >N_3430... at 60.98%
264	41aa, >N_3446... at 53.66%
265	41aa, >N_3472... at 53.66%
266	41aa, >N_3488... at 56.10%
267	41aa, >N_3489... at 58.54%
268	41aa, >N_3503... at 53.66%
269	41aa, >N_3515... at 51.22%
270	41aa, >N_3520... at 51.22%
271	41aa, >N_3524... at 58.54%
272	41aa, >N_3532... at 51.22%
273	41aa, >N_3537... at 51.22%
274	41aa, >N_3576... at 53.66%
275	41aa, >N_3612... at 51.22%
276	41aa, >N_3672... at 51.22%
277	41aa, >N_3679... at 53.66%
>Cluster 4
0	41aa, >N_15... *
1	41aa, >N_16... at 53.66%
2	41aa, >N_20... at 51.22%
3	41aa, >N_62... at 53.66%
4	41aa, >N_65... at 51.22%
5	41aa, >N_77... at 53.66%
6	41aa, >N_108... at 56.10%
7	41aa, >N_135... at 56.10%
8	41aa, >N_184... at 53.66%
9	41aa, >N_195... at 51.22%
10	41aa, >N_198... at 51.22%
11	41aa, >N_208... at 56.10%
12	41aa, >N_228... at 51.22%
13	41aa, >N_254... at 51.22%
14	41aa, >N_257... at 51.22%
15	41aa, >N_263... at 56.10%
16	41aa, >N_277... at 51.22%
17	41aa, >N_307... at 51.22%
18	41aa, >N_353... at 53.66%
19	41aa, >N_383... at 51.22%
20	41aa, >N_410... at 51.22%
21	41aa, >N_414... at 51.22%
22	41aa, >N_423... at 51.22%
23	41aa, >N_442... at 53.66%
24	41aa, >N_482... at 51.22%
25	41aa, >N_523... at 51.22%
26	41aa, >N_580... at 56.10%
27	41aa, >N_621... at 51.22%
28	41aa, >N_633... at 51.22%
29	41aa, >N_667... at 51.22%
30	41aa, >N_735... at 53.66%
31	41aa, >N_744... at 53.66%
32	41aa, >N_747... at 51.22%
33	41aa, >N_749... at 51.22%
34	41aa, >N_773... at 58.54%
35	41aa, >N_787... at 56.10%
36	41aa, >N_822... at 53.66%
37	41aa, >N_869... at 53.66%
38	41aa, >N_969... at 51.22%
39	41aa, >N_1000... at 51.22%
40	41aa, >N_1033... at 53.66%
41	41aa, >N_1094... at 53.66%
42	41aa, >N_1095... at 51.22%
43	41aa, >N_1107... at 53.66%
44	41aa, >N_1108... at 51.22%
45	41aa, >N_1122... at 51.22%
46	41aa, >N_1134... at 56.10%
47	41aa, >N_1145... at 53.66%
48	41aa, >N_1192... at 51.22%
49	41aa, >N_1201... at 56.10%
50	41aa, >N_1204... at 51.22%
51	41aa, >N_1205... at 56.10%
52	41aa, >N_1219... at 51.22%
53	41aa, >N_1223... at 51.22%
54	41aa, >N_1246... at 51.22%
55	41aa, >N_1280... at 51.22%
56	41aa, >N_1316... at 53.66%
57	41aa, >N_1317... at 60.98%
58	41aa, >N_1340... at 53.66%
59	41aa, >N_1342... at 56.10%
60	41aa, >N_1360... at 56.10%
61	41aa, >N_1380... at 51.22%
62	41aa, >N_1383... at 53.66%
63	41aa, >N_1519... at 51.22%
64	41aa, >N_1527... at 51.22%
65	41aa, >N_1568... at 51.22%
66	41aa, >N_1602... at 51.22%
67	41aa, >N_1614... at 56.10%
68	41aa, >N_1625... at 58.54%
69	41aa, >N_1627... at 56.10%
70	41aa, >N_1638... at 58.54%
71	41aa, >N_1677... at 56.10%
72	41aa, >N_1689... at 56.10%
73	41aa, >N_1701... at 56.10%
74	41aa, >N_1702... at 53.66%
75	41aa, >N_1774... at 51.22%
76	41aa, >N_1785... at 53.66%
77	41aa, >N_1786... at 51.22%
78	41aa, >N_1818... at 56.10%
79	41aa, >N_1851... at 53.66%
80	41aa, >N_1859... at 56.10%
81	41aa, >N_1868... at 51.22%
82	41aa, >N_1870... at 51.22%
83	41aa, >N_1875... at 56.10%
84	41aa, >N_1885... at 51.22%
85	41aa, >N_1889... at 56.10%
86	41aa, >N_1894... at 58.54%
87	41aa, >N_1912... at 51.22%
88	41aa, >N_1918... at 51.22%
89	41aa, >N_1927... at 51.22%
90	41aa, >N_1937... at 56.10%
91	41aa, >N_2087... at 51.22%
92	41aa, >N_2104... at 51.22%
93	41aa, >N_2140... at 51.22%
94	41aa, >N_2160... at 51.22%
95	41aa, >N_2182... at 58.54%
96	41aa, >N_2243... at 53.66%
97	41aa, >N_2296... at 51.22%
98	41aa, >N_2304... at 53.66%
99	41aa, >N_2330... at 51.22%
100	41aa, >N_2369... at 51.22%
101	41aa, >N_2402... at 56.10%
102	41aa, >N_2427... at 51.22%
103	41aa, >N_2436... at 53.66%
104	41aa, >N_2501... at 51.22%
105	41aa, >N_2536... at 51.22%
106	41aa, >N_2556... at 51.22%
107	41aa, >N_2645... at 51.22%
108	41aa, >N_2778... at 53.66%
109	41aa, >N_2791... at 53.66%
110	41aa, >N_2815... at 53.66%
111	41aa, >N_2906... at 60.98%
112	41aa, >N_2910... at 53.66%
113	41aa, >N_2938... at 56.10%
114	41aa, >N_2943... at 56.10%
115	41aa, >N_2978... at 56.10%
116	41aa, >N_3017... at 51.22%
117	41aa, >N_3034... at 51.22%
118	41aa, >N_3073... at 53.66%
119	41aa, >N_3098... at 51.22%
120	41aa, >N_3108... at 56.10%
121	41aa, >N_3139... at 51.22%
122	41aa, >N_3140... at 51.22%
123	41aa, >N_3145... at 53.66%
124	41aa, >N_3154... at 56.10%
125	41aa, >N_3201... at 51.22%
126	41aa, >N_3208... at 51.22%
127	41aa, >N_3211... at 51.22%
128	41aa, >N_3221... at 53.66%
129	41aa, >N_3228... at 56.10%
130	41aa, >N_3243... at 58.54%
131	41aa, >N_3285... at 51.22%
132	41aa, >N_3294... at 53.66%
133	41aa, >N_3305... at 51.22%
134	41aa, >N_3455... at 53.66%
135	41aa, >N_3485... at 56.10%
136	41aa, >N_3493... at 53.66%
137	41aa, >N_3549... at 60.98%
138	41aa, >N_3581... at 58.54%
139	41aa, >N_3592... at 51.22%
140	41aa, >N_3601... at 51.22%
141	41aa, >N_3630... at 58.54%
>Cluster 5
0	41aa, >N_17... *
1	41aa, >N_19... at 53.66%
2	41aa, >N_34... at 51.22%
3	41aa, >N_43... at 53.66%
4	41aa, >N_78... at 51.22%
5	41aa, >N_94... at 51.22%
6	41aa, >N_109... at 53.66%
7	41aa, >N_119... at 53.66%
8	41aa, >N_120... at 56.10%
9	41aa, >N_121... at 56.10%
10	41aa, >N_127... at 53.66%
11	41aa, >N_143... at 56.10%
12	41aa, >N_147... at 51.22%
13	41aa, >N_152... at 53.66%
14	41aa, >N_168... at 51.22%
15	41aa, >N_180... at 51.22%
16	41aa, >N_192... at 51.22%
17	41aa, >N_205... at 51.22%
18	41aa, >N_210... at 53.66%
19	41aa, >N_224... at 51.22%
20	41aa, >N_245... at 53.66%
21	41aa, >N_258... at 53.66%
22	41aa, >N_295... at 51.22%
23	41aa, >N_318... at 53.66%
24	41aa, >N_320... at 58.54%
25	41aa, >N_321... at 56.10%
26	41aa, >N_339... at 53.66%
27	41aa, >N_346... at 51.22%
28	41aa, >N_363... at 53.66%
29	41aa, >N_365... at 51.22%
30	41aa, >N_389... at 53.66%
31	41aa, >N_401... at 56.10%
32	41aa, >N_424... at 51.22%
33	41aa, >N_429... at 56.10%
34	41aa, >N_435... at 60.98%
35	41aa, >N_451... at 53.66%
36	41aa, >N_461... at 51.22%
37	41aa, >N_468... at 51.22%
38	41aa, >N_473... at 58.54%
39	41aa, >N_485... at 51.22%
40	41aa, >N_490... at 51.22%
41	41aa, >N_503... at 53.66%
42	41aa, >N_517... at 51.22%
43	41aa, >N_521... at 56.10%
44	41aa, >N_554... at 56.10%
45	41aa, >N_556... at 53.66%
46	41aa, >N_557... at 53.66%
47	41aa, >N_571... at 51.22%
48	41aa, >N_574... at 51.22%
49	41aa, >N_591... at 51.22%
50	41aa, >N_595... at 51.22%
51	41aa, >N_614... at 56.10%
52	41aa, >N_616... at 51.22%
53	41aa, >N_628... at 53.66%
54	41aa, >N_629... at 51.22%
55	41aa, >N_647... at 51.22%
56	41aa, >N_654... at 56.10%
57	41aa, >N_656... at 51.22%
58	41aa, >N_664... at 51.22%
59	41aa, >N_676... at 58.54%
60	41aa, >N_720... at 51.22%
61	41aa, >N_721... at 51.22%
62	41aa, >N_750... at 53.66%
63	41aa, >N_760... at 56.10%
64	41aa, >N_770... at 63.41%
65	41aa, >N_784... at 63.41%
66	41aa, >N_793... at 58.54%
67	41aa, >N_804... at 51.22%
68	41aa, >N_817... at 53.66%
69	41aa, >N_877... at 51.22%
70	41aa, >N_881... at 51.22%
71	41aa, >N_899... at 51.22%
72	41aa, >N_901... at 51.22%
73	41aa, >N_917... at 53.66%
74	41aa, >N_922... at 51.22%
75	41aa, >N_926... at 51.22%
76	41aa, >N_944... at 60.98%
77	41aa, >N_971... at 51.22%
78	41aa, >N_977... at 51.22%
79	41aa, >N_1015... at 58.54%
80	41aa, >N_1018... at 51.22%
81	41aa, >N_1031... at 53.66%
82	41aa, >N_1073... at 51.22%
83	41aa, >N_1088... at 51.22%
84	41aa, >N_1113... at 53.66%
85	41aa, >N_1124... at 58.54%
86	41aa, >N_1125... at 51.22%
87	41aa, >N_1151... at 51.22%
88	41aa, >N_1154... at 51.22%
89	41aa, >N_1155... at 53.66%
90	41aa, >N_1177... at 51.22%
91	41aa, >N_1178... at 53.66%
92	41aa, >N_1186... at 51.22%
93	41aa, >N_1193... at 56.10%
94	41aa, >N_1216... at 56.10%
95	41aa, >N_1218... at 60.98%
96	41aa, >N_1224... at 53.66%
97	41aa, >N_1233... at 51.22%
98	41aa, >N_1242... at 56.10%
99	41aa, >N_1261... at 51.22%
100	41aa, >N_1318... at 56.10%
101	41aa, >N_1377... at 53.66%
102	41aa, >N_1379... at 56.10%
103	41aa, >N_1386... at 51.22%
104	41aa, >N_1396... at 51.22%
105	41aa, >N_1408... at 56.10%
106	41aa, >N_1426... at 51.22%
107	41aa, >N_1438... at 51.22%
108	41aa, >N_1446... at 53.66%
109	41aa, >N_1463... at 56.10%
110	41aa, >N_1465... at 51.22%
111	41aa, >N_1507... at 53.66%
112	41aa, >N_1515... at 53.66%
113	41aa, >N_1517... at 51.22%
114	41aa, >N_1525... at 51.22%
115	41aa, >N_1531... at 53.66%
116	41aa, >N_1537... at 56.10%
117	41aa, >N_1545... at 51.22%
118	41aa, >N_1546... at 51.22%
119	41aa, >N_1550... at 51.22%
120	41aa, >N_1559... at 51.22%
121	41aa, >N_1560... at 53.66%
122	41aa, >N_1571... at 51.22%
123	41aa, >N_1577... at 51.22%
124	41aa, >N_1581... at 56.10%
125	41aa, >N_1608... at 51.22%
126	41aa, >N_1609... at 51.22%
127	41aa, >N_1617... at 56.10%
128	41aa, >N_1624... at 58.54%
129	41aa, >N_1629... at 53.66%
130	41aa, >N_1639... at 53.66%
131	41aa, >N_1642... at 53.66%
132	41aa, >N_1644... at 51.22%
133	41aa, >N_1694... at 53.66%
134	41aa, >N_1712... at 58.54%
135	41aa, >N_1770... at 51.22%
136	41aa, >N_1783... at 56.10%
137	41aa, >N_1784... at 53.66%
138	41aa, >N_1787... at 51.22%
139	41aa, >N_1797... at 53.66%
140	41aa, >N_1807... at 56.10%
141	41aa, >N_1827... at 53.66%
142	41aa, >N_1834... at 51.22%
143	41aa, >N_1835... at 51.22%
144	41aa, >N_1857... at 51.22%
145	41aa, >N_1860... at 51.22%
146	41aa, >N_1900... at 53.66%
147	41aa, >N_1924... at 56.10%
148	41aa, >N_1935... at 51.22%
149	41aa, >N_1946... at 56.10%
150	41aa, >N_1947... at 51.22%
151	41aa, >N_1952... at 53.66%
152	41aa, >N_1958... at 51.22%
153	41aa, >N_1971... at 56.10%
154	41aa, >N_1984... at 51.22%
155	41aa, >N_1989... at 53.66%
156	41aa, >N_1994... at 58.54%
157	41aa, >N_2034... at 53.66%
158	41aa, >N_2060... at 51.22%
159	41aa, >N_2064... at 51.22%
160	41aa, >N_2083... at 51.22%
161	41aa, >N_2117... at 51.22%
162	41aa, >N_2134... at 56.10%
163	41aa, >N_2143... at 53.66%
164	41aa, >N_2158... at 51.22%
165	41aa, >N_2165... at 51.22%
166	41aa, >N_2202... at 56.10%
167	41aa, >N_2227... at 51.22%
168	41aa, >N_2228... at 53.66%
169	41aa, >N_2230... at 56.10%
170	41aa, >N_2237... at 56.10%
171	41aa, >N_2256... at 56.10%
172	41aa, >N_2264... at 51.22%
173	41aa, >N_2271... at 51.22%
174	41aa, >N_2281... at 51.22%
175	41aa, >N_2305... at 51.22%
176	41aa, >N_2307... at 53.66%
177	41aa, >N_2315... at 53.66%
178	41aa, >N_2316... at 53.66%
179	41aa, >N_2320... at 53.66%
180	41aa, >N_2336... at 51.22%
181	41aa, >N_2341... at 56.10%
182	41aa, >N_2342... at 51.22%
183	41aa, >N_2363... at 53.66%
184	41aa, >N_2376... at 58.54%
185	41aa, >N_2383... at 53.66%
186	41aa, >N_2417... at 53.66%
187	41aa, >N_2435... at 53.66%
188	41aa, >N_2445... at 51.22%
189	41aa, >N_2455... at 53.66%
190	41aa, >N_2458... at 51.22%
191	41aa, >N_2483... at 53.66%
192	41aa, >N_2505... at 51.22%
193	41aa, >N_2519... at 53.66%
194	41aa, >N_2520... at 58.54%
195	41aa, >N_2533... at 53.66%
196	41aa, >N_2534... at 51.22%
197	41aa, >N_2541... at 51.22%
198	41aa, >N_2547... at 53.66%
199	41aa, >N_2551... at 51.22%
200	41aa, >N_2560... at 53.66%
201	41aa, >N_2561... at 56.10%
202	41aa, >N_2562... at 53.66%
203	41aa, >N_2576... at 51.22%
204	41aa, >N_2579... at 53.66%
205	41aa, >N_2581... at 51.22%
206	41aa, >N_2587... at 58.54%
207	41aa, >N_2591... at 51.22%
208	41aa, >N_2610... at 51.22%
209	41aa, >N_2621... at 51.22%
210	41aa, >N_2622... at 51.22%
211	41aa, >N_2627... at 51.22%
212	41aa, >N_2642... at 56.10%
213	41aa, >N_2654... at 56.10%
214	41aa, >N_2673... at 53.66%
215	41aa, >N_2679... at 51.22%
216	41aa, >N_2716... at 53.66%
217	41aa, >N_2744... at 56.10%
218	41aa, >N_2746... at 53.66%
219	41aa, >N_2755... at 53.66%
220	41aa, >N_2810... at 58.54%
221	41aa, >N_2818... at 56.10%
222	41aa, >N_2820... at 51.22%
223	41aa, >N_2840... at 51.22%
224	41aa, >N_2847... at 51.22%
225	41aa, >N_2864... at 51.22%
226	41aa, >N_2866... at 51.22%
227	41aa, >N_2874... at 51.22%
228	41aa, >N_2890... at 53.66%
229	41aa, >N_2948... at 51.22%
230	41aa, >N_3003... at 56.10%
231	41aa, >N_3059... at 58.54%
232	41aa, >N_3070... at 51.22%
233	41aa, >N_3088... at 51.22%
234	41aa, >N_3112... at 53.66%
235	41aa, >N_3119... at 56.10%
236	41aa, >N_3123... at 53.66%
237	41aa, >N_3130... at 51.22%
238	41aa, >N_3137... at 51.22%
239	41aa, >N_3146... at 51.22%
240	41aa, >N_3159... at 56.10%
241	41aa, >N_3166... at 56.10%
242	41aa, >N_3170... at 53.66%
243	41aa, >N_3180... at 51.22%
244	41aa, >N_3185... at 51.22%
245	41aa, >N_3186... at 53.66%
246	41aa, >N_3193... at 51.22%
247	41aa, >N_3203... at 51.22%
248	41aa, >N_3223... at 53.66%
249	41aa, >N_3241... at 53.66%
250	41aa, >N_3281... at 51.22%
251	41aa, >N_3290... at 53.66%
252	41aa, >N_3300... at 51.22%
253	41aa, >N_3303... at 51.22%
[truncated: 1,730 more rows]
