# Supplementary material for: EnDeep4mC predicts DNA N4-methylcytosine sites using a dual-adaptive feature encoding framework in deep ensembles
Source: Genome Res. 2026 Mar;36(3):589–99. doi: 10.1101/gr.280977.125 (PMC12951953; doi:10.1101/gr.280977.125)
Supplement: Supplement 1 [file Supplemental_Code.zip › Supplemental_Code/EnDeep4mC-main/data/4mC/4mC_D.melanogaster2/test_pos.txt]

>P_1
GATGTGCTTCATTTATAACGCAATGTTGTGATTTGTGGGCA
>P_2
TGAGGTGCTAGGGCCTAGGGCAGCGGCAGCAATCGACGACT
>P_3
ATAGTAGATGACTTCAAATCCATGTTTGCTGCGTTAGGCAA
>P_4
CTTAACAAGAAGTATTTTTTCTTGAACTATTAAAAGGTGAC
>P_5
AAAAGTATGCTTCATTTTCGCCCAAACTACATTTTCTATAT
>P_6
GGAATCAACGTAAATAAAGGCACCAACAGTTGATAAGTGAG
>P_7
ACACCTTAAATACCCGGTCGCAAGAAAAAACTGGTGGAAAG
>P_8
AATCTTCCAGCCTAAGAATGCGAGGGAAGCGGCTGCTGCAC
>P_9
CAAATTAATATTTCAACTTACAGTTCTTATTTATTAAAGTT
>P_10
TATTATTCGTCTGTAAAAATCATCCGCAGTTGAACGCAGGT
>P_11
GGATTCGCACACGGCGCTATCGGTAAATATTAAAGGAGTAT
>P_12
TGCTTTTGGCCACCAAGGCGCAGTATAAGGTTAAAATCAAA
>P_13
GATTTTATTGTGGCAATTTACCCTGTTGTTGTTTATAGGGC
>P_14
GCATCCGCTTTTCCAATTTGCGGTTTTAGACCCTTCATTTC
>P_15
TCATTTTCTAACAGGAATTGCGATTATTAACAGAAAAGGAA
>P_16
TTGAGGAGCGTGTCAAAAGGCAGTAACTTCGAACACAGTCT
>P_17
TCAATGACGCCACAAAAATGCGAAAATTGGCGAAAAGGTCA
>P_18
CCACTCAGCAAACTGTTCGTCTGCATTAAAAAATCCCCCAC
>P_19
GTACAAAATCCGCTAGCACGCGTCCACAACAGATGGCAATC
>P_20
ATTTGTAATTGAATTAATGCCGGGGTCTGTGGTCTGGGATC
>P_21
GCTCCTCATCCGATTGGGGACCCGAATCGCTGTAACCACTC
>P_22
GGCCATGGCGCGATATCTGGCGGTCTAATTAAATTCCATTC
>P_23
GTACTTTAGGTTGTAAAAACCATTGGTGCGAAAATTCGTAC
>P_24
TCTGTTCCCCTTGGAAAAAGCCCGCCCCTCCAATCTTTCCA
>P_25
GTCCGGGGAATAAAATGATTCAGTAAATAGTATCTAGACAT
>P_26
CGGATAAACCGCTCATCGTACGGTATTGGAGCATGTGGCAT
>P_27
TCCATATCTTGGATATTGCTCCTAAAGAGCGTTAATTTGAC
>P_28
GTTTAAACTTATGCTTAAGGCAGCATAAGATCTAACAGTCA
>P_29
TCACTCAACATGTTCGAATGCGCGACCTATTTCTTGTTCGT
>P_30
GAACCGGGAACCCGAAGCCCCGGAAGAAGGGGCGGAAGAAT
>P_31
AAAATCTCTCGAATAAAAAGCGGTTTCGGCAACATGGGGGC
>P_32
GGCAACTAGAATTTTATCGTCGGTTCTTGCCGTACAATATG
>P_33
ACAAATTAACAGATAATTCGCGATGGCCGAAACCCGAACGG
>P_34
GTTTTCGCATAGTTATTGCTCGGTCATAGTCAATGGACCAA
>P_35
AAGTAAAAATATGCAAGCGGCCCGGTTAAGTATACGCCGCG
>P_36
TTAGTGTTAATCCGCAAAATCGGTAGGACTACGGCTGCCAT
>P_37
CCAATGCCGGCCGCAGGTGTCGGCATATAATTAATTTTATG
>P_38
AACAAATTTTGTAGGAGCTGCAAGAAAATTAGATCAAGAGT
>P_39
AAATGCTTACCTAGTGCTTTCAGGAAAAAACCGCTTGCACT
>P_40
ATTATATGAACTTTAAGTCCCCCGACCTACAAATTAAATAA
>P_41
GTGGAACCTCGCCTGCCGGGCGGCAAGGTAACGAGGATGGA
>P_42
TCGGTGTGGCGTGTGATTTACGGCATGTCGCAGCGCATGAA
>P_43
GTGCGACAGCATATACGAAGCGGTAGTAAACGCTGCCGTTT
>P_44
ATAAATTACCAGACACTTGGCAGGGACCGTAAACGTACGGG
>P_45
ATGAAACAAGGCGAAACTTTCATGCTCTCGGTGCGAAACGG
>P_46
CTTTCCTGACAGGCAGGATGCGCGCCTAAGTAGTTTTTGTA
>P_47
TGAGTCATGGCCAAAAAACACCCAAACACCCTTGTCTGCGA
>P_48
TAAAAAGTATAGAATAAGCGCTGGAATACCAAAACAGGATC
>P_49
CATAACTCGGCCAAATAGCGCTGTACATATAAAATTGTGAC
>P_50
GGGCGCCCCCAAATAAAAGGCGCTAATTGGGAGTGGGCACA
>P_51
CACTGAGACCGAAAAGTTGGCGGCCAGGTAAATAAAACAAT
>P_52
AATAAAACAATGGTCAAAGTCAGCACCCCTTCTGCCCTGCT
>P_53
CCACCGGTAGTTATATTTCGCACGCCCATATATCACTGCAA
>P_54
CCACTTCAATTATGTAAACGCTCGAACAAAAATGGCTTCAC
>P_55
TTAACCTGGCGGGGCCATCGCGAGCCCAGCCCCAAAAAGGG
>P_56
TAACTTCATGAAAATATTTGCCCGCCCTCGGCTCCGCGCAC
>P_57
GGCTTCATGCGTGCAATTCGCGGGGTTTTGGTTTTTCGGCT
>P_58
GCATCGGGCCATATAAAATGCGGCTGACAGACGTCAGAATG
>P_59
CCAATTCATTTCGGATTTCGCACGTTCTTCGGCTGCGGCTG
>P_60
TTGTATCAAATTATGAGCGGCAGTGGGGGGATCACCCACTG
>P_61
AACAGCTAAAGCTGAAAAGCCAGGAAAAATGAGGAAGGCAG
>P_62
ACACAAAACGCAGTTGAATACATGAAAGGCACCTTCCCTTC
>P_63
TCAGTTTCTTTCGAGAGTCTCCGTGGCACACACCCTTGTCA
>P_64
CCTAGATCTCGCATTCAAAGCGGCGTCCAATTAATTGAAAT
>P_65
TGTAAAGGAGGCGGTAAGGGCGGTGGGCTTTAGTTTATGGA
>P_66
AAGCTGTTTCCCCCAAAAGTCGTAAACCATTTCCTTTGGCC
>P_67
AAAAACACTGTTGTGTTTCGCCCTCACTGAAAATGTTTTCT
>P_68
TCATCTCCAAAAACATTTTTCGCTGACAATTCGATTGGCCA
>P_69
TATTGGAGACCTCAATTAGTCGGCCACGGATATTCTGTTCT
>P_70
TTTAAAAAAAATCCAACTGCCAGGAAAAATATGCGAGTCCA
>P_71
GTCAATCGTGTCTTTCAAGACGGCCACAAATCGATGGGCAA
>P_72
ATCAGTTACCAACGCAATCACGGAACTTAAGGAAAAATACC
>P_73
CCCTCTACTCCACCATCTGCCGGTGTGTTCCTTCAGTCATT
>P_74
CCGCCCCTATATAATTTTTGCATGGTGGCAAAAGTTTGTGT
>P_75
AGATCCCAGATGGCAAAAGGCAGTCTCCCCAAAATTCGCCA
>P_76
ACCTGTTTTCATTAAAATTTCGTTGGCGTGGTGTCTCTCTT
>P_77
GCTCGAATTTAGTGGCAGTTCCTGCGAAATATTTGACAAAT
>P_78
GATAAAACAGTTATTCTCTACATTTCTGAACTGAAAGAACT
>P_79
TAAATTTTCCCATGGGAAACCGGGGATGCAACATTGCAATC
>P_80
CAATTTCTGAAATCTCGGCGCCGGAAAAAAAGGAAAAACAT
>P_81
GAGAAACGAGGAGATGCCCCCAGAGGATGCCCCCCAAAGAA
>P_82
CAAATTAATTTACATGACTGCGGCCTCGAGAAACAATTAAA
>P_83
TCGTTTCCCTCCTCCTATCGCCTGATTATCGAAACCCCCTT
>P_84
CTCGGTTCGGCTGACAATGTCAGCACTTTCATTATTGCCCG
>P_85
AAATGAACGACAGCCAGTTGCCTGGTTGCTTTAATACTCAA
>P_86
ATAAATACGTCGGAAAATTGCATTGTCTGCTCCCAGGATTG
>P_87
TAGGGTTGTCAGCGAAAAGTCGTTCAGGATGATTTTATCGT
>P_88
AAACAAATAAATTTGTGGGTCCCGGATTCAAGTGGGCGTGG
>P_89
GTGGAATCCCCAAAAATCGGCACCAACAAACAGGAACAGAT
>P_90
CTTTCTCTTCGTGTGGCAGGCGGTTGATGGACTGAGGGGGC
>P_91
GTGGAAAGAGGGCTTAAAAGCGGTTTCGAATGGCTAAGGGG
>P_92
ACACGAAGAATATTGAAAGTCGATGGGATTGCTACCGCCTC
>P_93
ATTTTCCACACCTCGAGTGTCTGCAACAATGAAAGCGGAGG
>P_94
GCGATAAGCGACAAACAACGCATTAAGTGTCGTTTCCCTGG
>P_95
TGTTATTTTTATAAGGTTCGCGTAAATCACATTTATTAATA
>P_96
ATATTAGCGTACAATCCACGCGTCAAGTTTGTAAGGGGCTT
>P_97
GTACTGCCGCAGGTAAACTGCTGCAATGGTTAATTATTGGT
>P_98
TTTTCCCACAAGCCGTACCGCCGCAGTGGGTTGATCGTGTT
>P_99
CATTTAAGCGGCTTAACTCGCAGCCTCTGACTTATCGCATT
>P_100
GCCGTTTCACCCACAAAACTCCTGGCCACCTCTCCAGATTT
>P_101
TAGGTGACTTACAAATTTGGCCCGACCAACTTTCACAAGCA
>P_102
GTATCTTACATTCGGAACGGCGGGCGAGGCGGGTGTGGCCG
>P_103
TATCAATGAATAAATATTTCCGGAAATGTGATAGCCCACCT
>P_104
AATTGCGCTTAGATTAGATTCGCTGTTAAGAATCGGACGTT
>P_105
GACAATGTTGTCAAATGTCGCCTGGTGAAGAAGGTGCGTAA
>P_106
ACCTGCGTAGTGCTCAATCTCCCGGATGTCGCAGAGAAACG
>P_107
GGAAAACGCTTGGGGAAACTCGCTGGTATCTAGAATGTTAA
>P_108
ATTTGCACCACCGATTGACGCGATAGCTTTTAGCCAAGTTC
>P_109
CCTTTTCTAAACTTCAGCTGCCTCAACAAGTTCCAGTCTCT
>P_110
GAAAATTCACATTGCGGAAGCGAAAAATTTTCATTTAAAGC
>P_111
CTGTCACACCACACATCACTCCGTAAATATGTATAGCTTGA
>P_112
CCACCCTGGGAGTACGCTGGCGGGGACAACAGGCAGCGGAA
>P_113
GTTAAACGCTGATAGTCGCGCCTGAAGAACCACAGAAAAAA
>P_114
CAATGATTAATATGAAAATCCATTAATTAGGTTTTCCCTTC
>P_115
GTCAGCTCTGCGGCAAATGGCCGTCCCAGGGAAAACTTAAT
>P_116
GGAGCAGGCAAGGGTTTCCGCAGTTCTAGGAGAGCTAAAGG
>P_117
TTTTCCCGAGGGAAAACTTTCACGCTTGCCTTTTGTCCTGT
>P_118
ACAGGAGCTACCAGAAGCCGCGGCTTTGGACCGCAAAGCAT
>P_119
CCAACTGGGGGGAAAAATCGCATTAAAAGCCTGCGGAATGG
>P_120
TTGCTTTTAAAGGCCAAAAGCGTCACTTAAAAGCGAATCAA
>P_121
GCATGCGGGCGAGAGAATCGCGAACGCAAATGTATATCCAG
>P_122
TTGGTATCCCCCTTTTGGCGCCCGTTTTGCTCCACTCCGCC
>P_123
TCCTTTGATTTAATTACCTGCCCGACTTAAGTCTCCGGACT
>P_124
GCTTTTGAGCTGATATTTCGCATTCATTAGCTGGGCCCGAT
>P_125
AACTTTTGTCAACTTGTGGGCGGCCAGGGGCGGTGGGCCAG
>P_126
TAATAACTCAGCTGGCCGCACCCGAAAAGGCAAGAGCCCAA
>P_127
TAGGCAAGTTTGCCGGGAGTCCGCAGTAACTGTTTTCGCAT
>P_128
GATTGTTTAGTCAAATATTGCACGAAGGACGAAATCAGACG
>P_129
ATCCCATGCAAATTTATCCACGAGGATGATAAAGTGAGATC
>P_130
CGCGAAGGGTCAAAATTACGCTGCCGTTCGGGCCAACTTGA
>P_131
ACATACATATTTTCAAAAATCCCTACTATATCTCTCTCTAG
>P_132
CTTAACCCACCCTTCAAACGCAGTTTCCCTTTCATGTATAA
>P_133
TTCCAACAAAGAGTTCTATTCGTGATTAGCACATTTCTTCG
>P_134
AAAATTTATGGCTTTTGTTTCAGTCGCATGTAAGTTTGCTG
>P_135
GTGTGCGTCAAGTGTTTGGGCGAGAACACCGTGGTGGCCTA
>P_136
CCAGGATGTAGGAAATTTTCCGGTTTTACTGTTGAGCCTCC
>P_137
CCTCCTTGCCACTTATCTCGCGGCAATTGAGCTGGTTAAAA
>P_138
TTGAATTTGAGTAGAATTTGCGAAAATGGGTACCCAATGGA
>P_139
ATTGGCAAGATGCAAAATCGCCTGATCCGCGAGACCTACGA
>P_140
AAGCAAGAAAGTTATGAACGCGATCGTGCACAACAATAATA
>P_141
TGGTTTTAAGTTGTGGGATGCTGTAAATGAAAAATTTATTG
>P_142
GAAAAATTTGGCGCCCAACGCGCGGCCCTTGGCTTGGGTCA
>P_143
GAGCAACGAATACCGCAGGGCAGCATTACTCAGCTGTTCAT
>P_144
CTTTGTGCCTGCTTCAACAGCGGTGAGAGTAAATGAACTGG
>P_145
TTGGAGGTGGCGTCAACCCACAGCCACAATCAAACTGTAAA
>P_146
AAAATTAGTGAATGACTTTGCGCTGCCATTGAAGCAGGGAT
>P_147
AAAGAACACACACAACATAGCAGTGGGGAAAAGAAGAGTCA
>P_148
ATATATCAGCCCTATTTTTTCGGTCGTCGCCATTAATTACA
>P_149
AATAATAACTCAAAATGACTCAGGAATAAGTATAAGACGTA
>P_150
TATAGGAATTCTAAAAAGTGCGCTAGCGACTCAGAGTCCGA
>P_151
CTCCGTCATCAATAAAAAACCGGCCGAAGTCATGCGGGCAG
>P_152
CTTTCCAGGCACGGAATTTACACGAACACAAGGACCCGAAA
>P_153
GAAAAGGCCCCCAAATTTTGCACGAATTGTTCCTGATTTTT
>P_154
TGGCACAACTCTGTCCAACGCACGACTGGGTCATGTGGCTC
>P_155
CCCCAAATGGCACTCAAATTCCCGACATATTAAAAGTTGCG
>P_156
AGAAATTTTCAGGATTTTTGCGGCATCTCCTATAGTTGTAG
>P_157
CATTGTGGTGGGTTTTCAAGCCTGCGAGCCTGTGTTGCAAC
>P_158
TTTTGATAAGCAGACCCCCGCAGGAAAGCCCAAACGGTAGA
>P_159
GTGCAGACGGCGTTGAATCTCGTGACTCAGCTCCTGCAGTC
>P_160
TGGATGACGATAGTAATTTGCCGGAATTGGGACAACAACTG
>P_161
ACCAGATCTCCAGCCAATCTCCCGATCCATGTTCACTTCCC
>P_162
CACATCTCTCTCGCCATTGGCGATCGCTCCCTGCGAGAGCG
>P_163
ACACAAATTAATATAAAACGCTGTCTGGCTGTTGGAGGAGG
>P_164
CTATTTGCATGTGGAAAACGCGAGATTTATAGTAGAGAGAT
>P_165
ACCTTTCTAGGCTCATGCGGCATGGACCAACGTCCAAGGGC
>P_166
GCCACGGAGCGCAGTTGCGGCGATAGAATCCTCTTTAGCAG
>P_167
CCGCTGGGCCTGTGGTGGGCCCTGGTCACAATGACCACCGT
>P_168
AAGCTTTTACATTGTTAAAGCGAGAAGCAAATTTACAAGCG
>P_169
ACCCGCTAGGCTTGCACACGCCCTACTCTACCTTTTTTTGC
>P_170
AAACAGAAAATGACCGCCGGCAGCGATACCAAGAAACCGCC
>P_171
TATTTACTCGTTTGAAATGGCAGCAACTCCATCTAAAGATA
>P_172
CGCCGCGCACACAAATACCGCCCGAGTGGTGAAGTAATAAC
>P_173
AGGTGGATACTTGAAAAATGCGTGGGTGGTCTGAGTTTGTT
>P_174
CATTGCGTTCAACCAAAATTCAGTGAAGGCTAAAAAGTTTC
>P_175
TTGATTTCCGCTTGCTGAGGCGGTTGAGTTGGTTGTGTTGC
>P_176
TGAAGCGAAATTTGTCCAGCCCTGCACAGTCAGCGAACAAA
>P_177
AGTATATTGCGCATACGCCGCGTTGTCCCCGAAAATTTAAT
>P_178
TCAGCCATCAGCCATCAGCGCGGAATTTATGAGGCCAGGCC
>P_179
ATAAAAATTGCACAAAAATGCAGTGGGGAAAATCTTGATAA
>P_180
CAGAGCTAATAAAAATTACGCAGCAATTGCTTAAAAGGGGG
>P_181
CCGAGCTTCCTGTTCAATGTCGGCCATACAAAATCACACAC
>P_182
GCAAAAAAAAAAAACAAAGCCCCGCCCGACAATTGCCATTT
>P_183
ATAATTGCGTATTGTAGCTGCAGCAACAGAAGCTCCACTGT
>P_184
TTCCGCCTTAATGCAATTTGCCGGACTGACAAAAGAAGCAG
>P_185
TTTGTTATGAGCCAAAATGGCAATGGCACTCCACTGGCCCA
>P_186
CGCTTTTTTCTCGCTTTTGGCAGTAGACTGAAATATTTTCT
>P_187
GACCAAGCGGCCATTGCACTCAGGAAAAACCCAGACACCGT
>P_188
GTTTAAATCGCATCCAGCGGCTGGAGCAGAAGGAGCTGCAG
>P_189
CTCGTAAGCTGGGAATTTCGCAATAAAGTGAATCGTTTCCC
>P_190
CCAGTGCACCAGAAGGAGGTCCTGCGAAGGATTCGCCAGAG
>P_191
GTTACGACCTCGCTTAGCGGCGATAACGATAACGATAGCGA
>P_192
TCTAAGAAAAAGTTGGACGGCGATGGCGGTTTCTTTTTGCT
>P_193
TCCAGAGGTCCTGTCTGTGCCGGCCCTGTCCCTTCGAGAAG
>P_194
CGTTACCCCTAGGAAAAACTCTCGAATTTCCAGGCGTTCCG
>P_195
GGGTAAACGAAACCCAGGCGCGCTAGTTCTAATGAAGTTGC
>P_196
GAATAGAAATCAGACGAACGCAGTTCTTGAAATTAAGTCAT
>P_197
ATATTCCTATAAATAAAAGGCGTTGTTGCCGGGCAACCTTG
>P_198
CTACGTTTCAACCTGGAGCGCAGGAAAAGTGAGAGGGGAGG
>P_199
AACCAGTTCGCATGAAAATGCATAATCAATCACCAGCGACA
>P_200
TTAAAAGTCCATTAAAAAAGCGGCGGGAGGTGGAAGTGGTG
>P_201
TCTAAATTCATAGGAAATTGCCTTAGCCTCAGTTTCGGCCA
>P_202
AAAAAGTCGTAGAGAAACTGCATGTTTTGCCCTTCTGTGAC
>P_203
AAGTGGGGTATAAAAAAGCGCGATGGGGAGGAACTACACCT
>P_204
GTTATAGCTGTGGACTTTGGCTGCACTGGGAAAAATCATTG
>P_205
GCCTTATCTCCTTAAGCCGGCGATGTCCTGTTTCTCTGTGT
>P_206
TTCCCGACACTGTTTAGCCGCATGGGTCTTCCCCCCCCCCA
>P_207
AGTTTTTTTCCTGAATTTTGCGCTGTTCGAATGCAGGCACT
>P_208
GTGCTCATCACAGGAGGAGGCGGTGGTGTTGGACGTTTGAT
>P_209
CTTCCTCAAACAGAAAAAAGCGGCGGCGTCGATTGGTGAAT
>P_210
TGCCAAATGAAATGGGGGTGCGGTGAGGATCACAATTAAAA
>P_211
TGTTTGGCCAGTCGAAAATGCCAGAACAATGTGCCTCCCCC
>P_212
AGTTTTTTAGATTCAAAAAGCAGTGGGAGCCCCATCAAGCA
>P_213
AACTAAATCTGTGGTCGAAACGGTAGTTGAAAAGAAGGTTC
>P_214
TGGCACTGAACCGTAAGATCCGGCACTCCCAAATAGCTATC
>P_215
CAATTTGCATAATTCAATGGCAGCAGCAGCTGATATAATTT
>P_216
GCCCGCGAGTCCCAAAAAAGCAGTTGCAGTGAGAACAGTAC
>P_217
GCATTTAAACCAACTAATTGCCTTGCCGGCCGAAATTTCCC
>P_218
GACGCAGCTGTGGATCTCGGCGGCTTCTGCTACCCCCACAC
>P_219
ACAAAATATTTAAATTCTCCCGGGGGGCGTTTGTAAATATT
>P_220
GTTGTAAATATAAAAATCTGCGGGCTCGACACGAATCTTTT
>P_221
TTTGGGAAAGGGTGAAATTCCGGTGGGTGGTCTTCAAACTA
>P_222
TCATAAGAGCCCCAGAGAGTCGGTGGGTGAAAAAGTGGGGG
>P_223
TTAACTCATAACATGAATCGCCCTACCCATTTATACATACC
>P_224
AAACTATGATTGAAAGATCTCGGCATTGAAATGTTGAATGG
>P_225
TTTTTATCAGTGTGGATGGGCAGCACCCATGCGCACGGATT
>P_226
ACCTTCTGGGTAAGAAATTACCCCATTAACAATTTAACAGC
>P_227
TGGTTGGACTACGAATGTCGCAGGACTAACATAAGGATATA
>P_228
CCGATTTTCATCCCACTTTCCGGGGACCACGAACATGTCCA
>P_229
AAAATAAGAAGAGAGTGTGGCAGGAAAAATGAGTCCCATGT
>P_230
AAGTGAGGATTAGAAAAATGCGGCCTGGGAGATATTCATCA
>P_231
TATAATCGCCGTATAACTGGCCGTCTTAGTGTTCTCCTTGA
>P_232
AACAATAACAAAAGCTTACGCGCTAGCATGATCTGGATGTT
>P_233
GACTCACAAAGGAAACACGCCGGTTCCAAAGGATTTCGAGC
>P_234
CAAGCCAAGTAAGCAATTTTCGCCAACAGTAAATAACAAAT
>P_235
TAACCCCTTTTCGCAAAATTCATGGGTCACACTGTGGAATA
>P_236
GGTTCAGGGACTTTACAAGGCGATGTTAGAGGTTTTGCTAA
>P_237
AGGTATCAAACAGAAAAATTCTTGAACATTTTGTGTGCCCA
>P_238
GCAGACACCGAGAAAACCGGCGTGGTCAGGGAGGGGGAGTC
>P_239
TCCCAAACTGTACGGTTTCGCGGTGAGCAACAGCCTGGTGA
>P_240
TGAGGAGGATGAGGACGAGGCCGGCGCAGCGAAAATGCCCC
>P_241
TAATTTCGCTTTCCCGTTCGCTGGGTTGTGCATTTCTACAG
>P_242
TGTTCCACTTATATAAATTACGGTCAACTCGTTCAAGGGCA
>P_243
GTTAATAGAGGCGATTTACGCGTGCTTGGCCCGACGCCTGA
>P_244
CTCCCAGTCTGAAGAATTCGCGTGCTCTCGGGTTCGTTATT
>P_245
CTGTCCAACGAGAAGAATCGCTGTGACGAGGACAAGGCCCA
>P_246
GGGAAATCCGACTTTCCGCACGTGAAAGACAAAAATTGAGT
>P_247
GTCAAAATTTCCTCTGTTCGCCCTGTTTACATAATGACCCA
>P_248
AATGTGATCGGTGTAACTTGCAGGACTGGCAAATTTATTCC
>P_249
TTTGGTAGGAAAAACAATGGCGGGAACACCTTTATAAAACT
>P_250
ACTTATGATATAAAACAGCGCGCCAATCCGGGGAAAACCAC
>P_251
GGCACGTGTTGGTGGAAAGTCAGTGGCGAGAACGATTTCCC
>P_252
AAATACTCACAAATATTTTTCGTAAACAAAAAATTCTCGTT
>P_253
CGCAAGTTGCTCGCATTTTGCGTGGTGTCTACGGAACGCTG
>P_254
TTGGCGTGGGTAAACAGTTGCGAGATTAGCGCTGTGCGGCC
>P_255
CAACCCTGCCCCACAAATCGCGGTGGGGGGTTTGTCGGGCG
>P_256
GCCCCTCACGTTTTCCCACACCCGATAGGCTTTTTGCCTAT
>P_257
TCTGTGCAGACCCAGTTTTTCGATCCCATCAGGGGGTTGCA
>P_258
TTCTCTTAAATGGGAAAAGGCGTTAACACAGTCTTTAGGCC
>P_259
AGAATAGCCGACCTGGAGCACGGTCACCTGGTTTCGTTGCG
>P_260
TCGATTTGCGCGTTTGGACGCGCGACTCCCTCAGAACTTGA
>P_261
CTAGGAAGGAAAGAGAAAGGCAGTGGTGTGTGCGAATAAAT
>P_262
CCCGCAGTGACTAATGAAACCCTGATCAAACAAAACACAGC
>P_263
GTGAAGCTGGTGAAAAGTCGCTGGATTTTCGAAAAAAAAAA
>P_264
CCTTAAAGTTCCCGCAAACGCCTCTTCACCAAAATGGCAAA
>P_265
TGATCAGTAAGCTGGTCAAGCATGGGGACAATCTCTGCGCC
>P_266
TTTCGAAAAGTCCTTTAGCGCTGCACTATGTACAGGGACAT
>P_267
TAATTAAAATGTGACAAAGGCGGGCTTAGTAAACCCCATTT
>P_268
GAAAACCTGGTATCACTGAGCGGTGTGGTCACACTGTAAGA
>P_269
ACCTTTTCTTTGGGGAAGCGCGCTGGGAATAATTTTTTAAG
>P_270
ACGGTGGCGACTGGCTCACTCGGTCGGGCAACGGGCGTCTG
>P_271
GTTGGTGCCGTGAGAAATCTCAGTGAGAGCGTAGGCGCCCA
>P_272
GATATCCCGCCAGAAAAGCGCGGGAAAGAATGTTTTCCTCC
>P_273
CAATAACTCCAAGCCCATCGCAGTGGAAAGCCTTTCCCAAT
>P_274
TAGGCGCCCATGTGGGAGCGCTGCACCTGCCACAGGGTGAG
>P_275
CCTTATTTCCTCGTTGTCAGCGGGAATGTTGTTTTATTACT
>P_276
CCTCTTGTTTCACACATTCGCGAGAAGCCCCAAATTAGCCC
>P_277
ATTCCGTCCCCTGCTCGACGCAGTCCCTCCATTTTCAGTGG
>P_278
TCACATACTGAGCGCATATGCGGTGGCTTTCCAGACAATGG
>P_279
TGCCACGGGAGCGACTGACGCCGCCACAACGTGCCCAGAAC
>P_280
CAATATAAGTACATGATATGCGGTATTTGGGGAAAACAATG
>P_281
GAAGAAAAAAAATAAAAACGCCCCAAACAGATTTCTCCCTC
>P_282
GCCCATTGAAGGTTTGCCGACGGTGGTGCGGAAAGTCCTGC
>P_283
CGGCTCAGCCTGCCGGCCGGCGGCCTATCTGTGTTTGCCCG
>P_284
TATAATATTTGAAATCAAAGCGCTAGGGTCCAACCATGACG
>P_285
TTTAATGGATTTTTATTTTTCGGTTTTATTATATTACAGAT
>P_286
GAAGACCCGGTAAATGACGGCGCTGACATGGTGCCTGGAGA
>P_287
CGGTCGGAAGACATAAAAGTCCGCATTTATGACCAGATGCA
>P_288
GTGTTAATTTGTTCGACTGTCGGTCCTCTGGACAGAGCGTC
>P_289
CTGTTGACCCTTATTCGCCGCATGGTTTGACCTGAAAGTTT
>P_290
ATGCGTTATTTTCCTTTGCCCGGGAGTCTGACTTTTCTCAG
>P_291
TAAGTTCACAGAAATGTTTGCGATGGTAGAGAATTCTCTAA
>P_292
TACCAGTAGCACTTCATTTTCACAGTGCATGGAAAATGGAC
>P_293
GGTATAGGGGTTGGGAAATGCGGCCTCGCTTTGTTTAGTCG
>P_294
TGTATGAATATTTACAGATGCGGTGGGCATACTAGCAATTG
>P_295
AAAATAAAAAACCCCAAAAGCGCTGCCAATTAAATGGGGTG
>P_296
TCATTCTCCTCTTCATTTTTCGGGAAATTTTTCAGCAGCCC
>P_297
ATGACGAAAAGGAAATTACTCCTGCACATTTAAACATTAAA
>P_298
GCAGGAGTAATCTAACGAAGCACGGATGTTCAATTGGTAGA
>P_299
GTATAAATCCCTTTGTGCTGCGGCAAAAGCATTTTATGGAC
>P_300
TTAATTTGGGCCGTGATTCGCCCAAACGGGGAAAATGGGCT
>P_301
TGGTCTTCGCAGACGATTCGCCCGACTTTTGCACACCCAAC
>P_302
AAGAACAACTATTAAGACCGCTTGAACGCCTGTCCGGGATC
>P_303
TTATTTAAAGATTACAACCTCCAATCGGTCCACAAAAAATG
>P_304
GCAGAAATCCTTGATTTATGCATGGGCTACCGTTTGACAGA
>P_305
ACATCGACATAAGCGAGACGCCCTCGGAGGCGGAGGAGATG
>P_306
CGACTACATGGAGGATCCTTCCAATATGGTATTGTAAGCGG
>P_307
ACACGAGTCCCTGGGAAATGCCGTAAAATGGTACCGCTTCG
>P_308
TTGTGGTTGAGTAATAAAAGCGATGATAGCGAATCCCCCAC
>P_309
TGCAAAATAAAGAATAAATGCATGGATGATAAGTAAGTAAA
>P_310
TCCAGGTCCATGACCATTTCCGGTGTCCACGCTCTGTGAGC
>P_311
TTTCAATCGAGGCTCAAAAACCCGAATAATTTCATCATTCA
>P_312
CCCCCTGGAGCCCCCTCTTTCGAACACCCTGCGGACGCCCC
>P_313
TTCTGCTCTATTTAAAATTCCCTCAGCAAAATCATAATCTA
>P_314
CACACAACGCGTTGGCAAAACGGTAAATTTTGCAGCAGCCT
>P_315
TGCAGCAGCGAGACAAAAATCGAGAAAAAATTTAACGAAAA
>P_316
TTTTACCCACATTTCGTTCGCCTGCACGCAGTTTTCCCTCA
>P_317
GCTCCCTACTCAACCTCTCACCTGCGTGAATCACGCTTTCA
>P_318
TGAACTGGGTCAGAGAATTGCCTGCGTGGCATTAATCATTT
>P_319
CGATGGACTTCTTTTAAGCACGGGAAATAAGTGGACTTCTC
>P_320
CGGATCCTCTAGTCTTCAAGCCGGAACGATGGATGGATATG
>P_321
AAAGAGAATTCGCAAAAAACCATGACTGATCAGTTTTCGCG
>P_322
GCCAGCTGCACGAATTTTTGCGCAAATTTTGTGTGGTGGCT
>P_323
TTTTCTACTTAATCAAAATGCAGTCGAGAACATTCAAAATA
>P_324
TTCTCCACGGGTGACAACTGCAGGCGCGGCTTTTATTGAAT
>P_325
GATCTATCTCTTACAAAAAACAGGAAAAAATGTCATGTATA
>P_326
TTCACAATCGCTTAATTTTTCGGTTGCATTTGACGGTGGTT
>P_327
AGTCATTTAACATCATAAGGCTGCCTCGACTTTTTGCCCCC
>P_328
TGTTTCCTATTCGGATTTTTCGGTGTCCATCGGCTCTCTGC
>P_329
GCCAAAAATTTAAATAAAACCATCCGCACCCACCCGCACTA
>P_330
CCCCATACGCTATCAGTTGTCGGCAGAAGTTTAAAACAAAT
>P_331
GATTGCCTCGCTACGTGAGTCGGTTTTTTGGAATCTTTCGT
>P_332
GCAACAAAAATATCTAGTTTCAGGGCTAATCCAAAACAGGC
>P_333
AAGAACAAGTCGTAGAAATGCGAGCTTCAGATTATCTTCTA
>P_334
TTTTTAAACGCAAAAAAATGCGATAAGGTTGGCGGGTTTCC
>P_335
AAAAACAAGTCGGAGCGACGCGAGAAATATGAAGGTGAGTG
>P_336
GGAAAAAAATGGTAAAAATGCTGCATTTCTTTTTTTTTTTA
>P_337
GTGGTGATGGGAGGTACGCGCAGCACTGCCCCGTGTGGGCG
>P_338
ACGCGGGGCAAACCCAAATGCGGCTGCTGTCTGCCACTTTT
>P_339
GCGGCTCTAACGAAAAATCTCGGCAATAAAGGTAAATGGAA
>P_340
AATTGGCCGTATCGAATTTTCGTGGGTAACAACGTATTGTG
>P_341
GACAGATCCACAGTCAACCGCATTTTACAAAAAACAAATGA
>P_342
GACGCCAGCTGGCTTTGGCGCTGGCGCAAGCGCCACAATAT
>P_343
CAAATCAGGTTGTTGGATGGCATGGGTTAAGGGAAGTCGGC
>P_344
GGAGTGAAAAATGTGAAAAGCCTGCGGGGTAATATATTGTT
>P_345
AGAATGGCTTGATGCCAACGCATGTATTATCTAACTACAAC
>P_346
TAAACTTCCGTTGCTGCCGGCAGCATCAAAGTAGAACCAGG
>P_347
AAAAACCCAACCACCCGCCGCCCCACTTATGTGAACAGCAC
>P_348
CAACGTCACCAAAGAAAATGCCTGCACCCCATTTCCCAGCC
>P_349
TTTATATGACCCACAGCCCGCGTTGTTGTACGAGTGCCTTC
>P_350
TAAGCGGTCTTCAATTCACACCCTAACACGTAATCATAAAT
>P_351
GTTAAATATTCTGTAATCCACGCTAGTAACCGAATGTCACA
>P_352
AATCAATTAAGTGCCAGACTCCCGACCCTCTCCTAGCCAGA
>P_353
CGAGAGGGTCTTGAAATCCGCCTGCAGGGCCTCCACAAACT
>P_354
CTCTATCGCACTTACTAACGCAGGGTTGTATTTTAGTGTTT
>P_355
ATCACTCATCGCTTTCGATGCGGCCGGGAACCAGAGAAGCC
>P_356
CACCCACGACGGATTAAAAGCGTTAAACCCGAGAAAACTTC
>P_357
ACTGGGCAACATGCCAGACGCTGCAACGGTGCGTATCCCAT
>P_358
CAGTTCTTCAAGGAGAAGCGCGATCGCCGACGGGACAGCAC
>P_359
ATGGTATAGCTGCGTCAAGGCCGTGTTTACGTTCAGACCGT
>P_360
CGATTGGTAGCCAATATACTCATGGTTTATCTGCGAGAACG
>P_361
ACTATTATCGACGCGTTTCACAGCACTGAATAAGTTGCGCG
>P_362
TTTTGTTGAGGTATTTGTTCCGGCCACACAGAAGTATCTGC
>P_363
GAATGCCTTATTAGCTAACGCAGTTCATGCCCCGTTTCCTT
>P_364
CCGCTTTTCCCCGACAAACTCTATAAATATGAAAATCGTGA
>P_365
TCATCTCGCGGTCTTAAATCCGTTAATAGGCAAACCATGTA
>P_366
TAAAGGATTAGCCCCCAAAGCGGCATATTCCCCATTTCCTT
>P_367
GATGTGGTCGCCCTTAATCGCCAGAATTACGAAACGCGACG
>P_368
TTATTGAATTGCATAGAACGCGAAAAATATGGGTATGCATA
>P_369
CATTATCACAAGTTTTAAGGCATGCAGGGAATCTGAGAGTT
>P_370
AACAAAATAGTAGAGAATTGCCCGCCCGTGGTGATGGGTCA
>P_371
ACCATCCCCACCTCCAACAGCGTTGTTGGAAAACTTTGCAG
>P_372
GCTTTTTAACAAATTAATCGCAGACACGTCACAAATTGGGA
>P_373
GTCTGAAGCTGATACGGAATCCGTACCAAAAGTTTCTGAAT
>P_374
TCAGACCAGCAAGTTATTTCCGAGGAGGCGCATAGCGATAA
>P_375
TGAGGTGGAAAAGGCGAACGCAAGGTGGGCCCAGAGGTGAG
>P_376
AATACATAATTCGTCAAAGGCGAGACATCAAAGAAATTGCA
>P_377
AAATGTGCGGGTGCTGAGCGCAGTGGGTGGTGGAAATCCTC
>P_378
CAGTTGGAAAACTTTTAAAGCAGTCCAAACTTTTCACTGCG
>P_379
ATCTATCTTAACTTTTTTCGCGCTAAAACATGGAGAAACTA
>P_380
CCGCGGTTAGACGAAAATTTCGTAAATGATGCCAAAATATG
>P_381
AAACCTAAACCCCTAAAAAGCGGGAAAGGCGGACTGAACCA
>P_382
GGCAAAAATTATTATTTACGCACGGATGGTGTCATCTAATT
>P_383
CAGAGACGACATTTTTATGGCAGCGTTGAGCGCAACGCGGA
>P_384
CTGTTTTGGACAGTAATTCGCATTAATAGCGCTAGACTGGT
>P_385
AAGTCATGGTCATGGAAGGGCCCTAATGATGCTTGAGACGA
>P_386
TCGTTCCGAACTAAAAAATGCAGCAACTGACAGTCCGCTTG
>P_387
TCTCCAGCCGACCTCAGTGCCGGCACCCCTTAAAACCCCTG
>P_388
AATATAAGTACAATATTTTCCCCGATTTCTATATATGATGG
>P_389
CATCGGATTCATTCTGATCGCAGTGGCCGCACTGGGGGCCT
>P_390
TTGTAAAGCTTAAAAAATTCCCTCAATGTGTGTGTGTAGAA
>P_391
CCACCAGCTTGTCCACCGCTCGAGGCCAACGTTCTCCCAGT
>P_392
TCATTTCGGCAAGTTGCACGCATCCCCTCCACAGAAGGGGG
>P_393
ATGTTTTGGACGAATCATTACAGCCACGATGATTTATTTAT
>P_394
TCGATGGCGGATAAATTGCGCAGTCATGGCGACCCACAGTG
>P_395
CCCAAAAATGTTTAAAAATTCAGGGCCATCGATTGCTGTGG
>P_396
CTATAATAACACTTTCAGCTCCCGGACATTGTGCTCTGAAA
>P_397
TAACAATCTGATTGAATTTACCGTACAAATTTTTTGTTAAA
>P_398
AATGGGAAACCGGGGAAAAACCCGCCCAAGGTTTTCCACCC
>P_399
AATGTTAATAAGTCTTCTGGCCCGGTTGTCTATCTTCCCCT
>P_400
GATTGAGGAGTGAAGTTGCTCGAGGGGACGCTAAATCCTGG
>P_401
AAATTATTATTGAAAAGATGCGATAGACAGGCGGGCGTCAA
>P_402
AAGGGTCCTTCAAGTACCTACGCTAATAAGCAAATGTTGGG
>P_403
GCAGATACTTTGTGCTCACTCGTGACTACTTGCACTGCTTC
>P_404
AGAAATTGAGAGAAGCGAAGCGTTAGTGAGCAATATGTTTT
>P_405
TTGTTCCCAACCAGATCGCGCATCACTTGCCCGAGACCAAC
>P_406
TCGAGTTCCGGTTTTAACTGCATTGATATCGCTCAGATAGA
>P_407
GCAGTTAGGTTGTGAAATTCCAATAATCATGTTTTCTGCAG
>P_408
AATCACTTACACATTTCCAACGATAGTTGCGGAAATACAAA
>P_409
TTCTAGTCCGGATTTTAGGGCGCTAGCGAAAGAAATTGTTG
>P_410
AGAAGGAAAGTAACACCGCTCGGGATCTGTCAAAACTTGTT
>P_411
CCTAATGAGAAAAGCCAACGCAGGGATCGAACCGAGACAAT
>P_412
CCTTAAACGTACGAAACTTGCGGTTTGTTTAGGACTCGTTC
>P_413
AACGCCTGTTGACACACACGCGAAAAACTTGAGCTGCAGAA
>P_414
TTTTTAGCTAAGAGGGCGCGCCCTTTTTATGCCCTGCTGGA
>P_415
TGAAGTTTAGTAAAATTTTACGGTAAAGGTGGAGCGAAGTC
>P_416
ATCCTTTGAGCTGCGAAAATCCTTAATGACTATCACACTAG
>P_417
TTATTATTAACCATTAAGCGCATCGTCAACATAATCGACTC
>P_418
GAAATTTATGTAAGATTTCGCACGAGTTGAAAGCCGACGCC
>P_419
TGTTCGCAACCAATTAGATTCCCGAACTGCAAATGGCGTGA
>P_420
AAAAAAAGGTGGAGCAATTTCGAGGGAGGAAAAGGGTGAAG
>P_421
GTTTTTGTTTAGACCGTAGGCGGTATTCGTTTCGTTCTCAG
>P_422
AAGCCGATAACAGCTACTCCCCCAAATACAGGAGGCGGTGG
>P_423
GAAGATAGCTGAAATTATGGCGATGTTATTGCAATCCGAAT
>P_424
ACAATTGTAATGACGCAAGTCGGCCTTCACGTTCCTGGCAG
>P_425
ACCCGGGAGCACTTTAAAAGCATCAGCGACTTCGTCAAGTG
>P_426
TTTAAATGCAAAACAAACCGCAGTAGTTTAGTTTATGCCCT
>P_427
TTCCTCGAAGGAACTCAAGTCGGACGCATTATTTCTTGTGA
>P_428
AAATGTAGTACATCTAAAGTCATGAAATGTTTTCGTTTATA
>P_429
CATTTCAGGGCTGCATGTCGCGCGCGCAAATTTATAGTTGC
>P_430
CGTTACTCGTTTGCTAATTGCAGTTGAGAGACGGAGAGAGA
>P_431
AAGTGTAAGTTCTCTAATCGCCGGCCCACATATGTTTACTT
>P_432
ATCAGAAATTATACAAATTTCGGTTGTATGGCGTCGTCGAG
>P_433
AAGGGAATTTATTTCAAAAACGGTCATTGTGGGATTTCCTT
>P_434
CCGTGCGAAACCTGCAGTCACGGTTCCGCTGAAATACTCGT
>P_435
GTGTAAACAACGGATGGATGCCGGAAAAAATACAGCAAACA
>P_436
CAGAATCCCCACCTCAATTTCGATCTTAACTTATTGAGCCA
>P_437
ACACAAAGCCCAAAAAGGGTCCCCAAGATGGCGTAGGAAGC
>P_438
TGAGTTCCAAATGGGTCATACGGTATAAGAGTATGCAAAAA
>P_439
TGGCAACGACACTGACGACGCCTTTCCTACATATTCATGGG
>P_440
TGGTAAATTATAAAAAAATGCATGTTCCCTACAGGTGTTAA
>P_441
TACTCCAGCGCCTGGAATCGCGTGACCAAATAGGCTGCTCT
>P_442
GAGCCTCGTTCGTCCTGGCGCAGTGTGCCCAATACGCGGAG
>P_443
AGGAATCCAAGGAATTTTGGCAGTGGAAACTCTTCAAATCG
>P_444
TCGTTCTTGTGGACAGAAGGCGAAAATGAGCTCGTTCTGCT
>P_445
GACAATTGTGCCACGAATCTCGGCCTTTATCGTTGTCGACT
>P_446
CCCAAATTGTGACCTTTGCACCCGAAAGTAAAACCACGATC
>P_447
GTGTCCATCCCGGAAAAATGCGTGTATGGAATGCGTACCCA
>P_448
GTATCCATACTCTCCGCAAGCGAGCTCGATAACTGGAGCAA
>P_449
ATGTTATCTCACGGAGATTCCTGTGACAACAATCAACTTCT
>P_450
TGTGGTGCAACTATTTGAGGCATGCACATACGCAAAACGGT
>P_451
TTTTTAAAATACGCAAAAAGCATGCGAACCGTTTGCGGCCA
>P_452
CCGGGCCATCATGCAAATCTCGGGGTCCAGGGAGCGCGAGG
>P_453
GGCCAATTAATAATAAATCGCGAATCCAAATGGGAGGGGGG
>P_454
CAGTAGGCAATGCTTTATGTCGGTTATGCTTGTATTTCGCC
>P_455
ACCCAATTAAGGTAAATCGGCACCAACAACGTGTAGTTTAT
>P_456
CAAAAGGAGTAGGGAGATCGCAGCACGTCCATTGTGGAACG
>P_457
TATTAAATCGAGTCCATAGGCAGCACTTTGAAAACTTTGCG
>P_458
CAGGGAGCTGCGACGCGCCTCCAGTTGGCCATTGGTGAGCG
>P_459
ATCAATTAATTATTTAAAAGCGAAAATTTCTTTGACAACAC
>P_460
CTTGGACCTGTGGTAACCTGCGAGCCCACGGATTTGGTCCA
>P_461
TAATGGGGCTGGGAATATTCCGTGCTCCCTGCGATTTACGT
>P_462
TTCTCGCAGATAGGAAAACGCATTGTTTATACTTTGGGTTC
>P_463
AAGTAATAACGGTTTAAAAACGGTTTTATTATATAGAATAT
>P_464
TAAGTGAGAGCATTGTGAAGCATGAAGATTAAAACCCACAA
>P_465
TCAATAACTTTGAAATTTTCCTCGAACGCCTTGTAACTTCG
>P_466
AATGTGGTCAGCAGGGATCGCGAGGAAGTTAGGTATAAAAC
>P_467
CCATCGCCTGTTTCCTGTCGCCCGAGGAGTTTTTGAGGACA
>P_468
TTGTCTAACCCCGAAAATGTCGCTACCTAATTTAAGAGTTT
>P_469
CACTACTTCACCTAGAAACGCGAAACCCGTTTATGATAGTA
>P_470
CGGGTAACACGCTGGGATCGCCCGAAATCAAAAGCCAGGTT
>P_471
AGAGTATATACCTTTCTCATCGGTGACTATGTAGTTCTCGT
>P_472
CAAACTTGGGTTGCCGTTCGCCGTCGTGGTGAATTTTCCGC
>P_473
GCGAAGTGTTTAGTAGGTCGCAGTTTCAATGATTCAACAGA
>P_474
AGGGGCAACTTCTAGAGATGCGTGAATCCTTCAAGACGCTG
>P_475
CGACTTTTGCGCAAAAATTACGGCTTATGGTAGGACATTCA
>P_476
GTGATGGTTGGAAAAAGGTGCAGGATTTATGAACTGTCGCA
>P_477
TAAATTACTGGGATTTGAGGCGGCAAATCGAGACAGCCGGA
>P_478
CTCAAGGTCTAGGTCAATCACAGCAACAAATCCAATACGCG
>P_479
CGAAGATCCAGTGATTTTGGCATTGCCAAGGGAGCCTGAGC
>P_480
CCTTTTTTATATAATTTTGGCGGTCATTCAATTACGTAGGG
>P_481
TAAATGTGCTCTCTATCAAACAGGAAAATCGCGATGTTCGC
>P_482
GGAGAAGACACCCGCCGTCGCGCGGCTGTACTCGTCATAGT
>P_483
AAAGATGTAACAATCGATTGCGGTTTGAATTTGAAGCTGCG
>P_484
TAAAACCAGGTTACAAAACGCAGCAGACACAACATAAAAGA
>P_485
GTTTTAGCCGACGAATGTCACGGTTTTGAGCACAGCCACCA
>P_486
TAAATTTTTCTGTCGTTCCTCCCGACTTCAATGTTATTGAA
>P_487
TGATTAACCAAAATATCACGCCTTAGCGCTAATTGAACATT
>P_488
TAACATATGAAAGGGATAGTCCTGCGAAGGATTTTATGCCT
>P_489
TTTGTAACGAAAGGGAATCGCGATCTAGAGAAATATATACA
>P_490
CCAGGTTGTTGACCTTGGCGCGTACGAGGGCATCCTCCTCC
>P_491
ATTTAGATTAGTGTTCAAGGCGGCCACATGCAAAGAATCAC
>P_492
GAATTTTGAGGGGGTTTACTCCTGAGCTACTTACTTTTGAT
>P_493
GAAAAAAAATAATTAATTCGCGGGACATATGTTTTTCGAAC
>P_494
CATTTAATCCGAAAGTGATGCGCTAGTGATTACCCAAAAAT
>P_495
AGAACATTTAAATTAGAAAGCAGTAAATCGCTTTAGAGCTT
>P_496
ATTTGGAGATAATTGTCAATCGCGCCCGACCATGCCGCTGC
>P_497
CGATTTTCATCGCCCCAAAGCACGCCCAGCTTCTTGTCTTC
>P_498
TCGGAAACATAATAATTATTCCCGATTTGTTTTACATAGGT
>P_499
TTATGTTCATACAAGAAAGACCGTCGCAGTCGTGTAGCCTC
>P_500
CGACTTTGAAGGCCCCATCTCGGCCAGCTAATATGCATCAA
>P_501
CAAAGCGGAGACCCCAAAAGCAGTAGAGACCTTTTGATATC
>P_502
GTTCCGATTTGCGGAAAATGCGGTTCGATGTGGAAGAGTTA
>P_503
CCTGCAGCCTCCGAGTTCTGCGGAAATCCAGTGTACGATGA
>P_504
AAATTAGCACATAGGATCCGCTCGAATGTGTTTAGTATAGG
>P_505
CTGATTTCCTCGTCTGGGCGCGTTGTCTTTGTAGTTGGGAT
>P_506
GTGTATATGGTGGCCAAACTCCCCCGCAATCATCGTGTGGC
>P_507
ATTGTTCGATTCGAGTAACGCGTTGACCAACCCAAATGGGC
>P_508
GGTCTCGGTTCCAAAAAACGCTCCAGTTAAGCATGTGCAGT
>P_509
TGGGAGGTCCTGTGGGCGGTCGTCACCATCATAAAAGCCTT
>P_510
CCCAAAGCATTGATTCTGCTCCTGCGCAATGAAAGGGGAGT
>P_511
AGACGCCTGCAGAGAACGCACCCGCTTGACCTTACTCAACA
>P_512
GAGTGTGCATATTAAAAAACCATCAGCGTGTCAATATGTAA
>P_513
AGAGTTGTGTGTGCGGGGGGCGGGGGCATGCGTGCGAGTGT
>P_514
GGCCAGTTTGAGTTGAGTTACGGAAACGAAAGAATTCGACT
>P_515
CTTCGGGGGTATAAGAAAAACAGCATTTACATACATATATA
>P_516
AATCTGCCGACGTCAAAATGCTGGAACCAACTCTTTTTCAG
>P_517
TTCAGATTCAGATTCAGATACACGGATGGCGAGTACAAAAA
>P_518
TCGGATCGGAAGCGTGGGCGCCCAAACAAAATATCCAAACA
>P_519
GCGAGCAACAAAAAATCGCTCTGGGACAATGACAGGCCCCA
>P_520
GATTTACGATACAGAAAAATCGATCGAGGTTAGTAAATCGA
>P_521
GTTGGGTAAAATGTAAATATCGGTGGTAATGGCCGCCGCCC
>P_522
CTCGTCTTCCGGGAAAATTGCGCGATACTGGGTGATTATAT
>P_523
GCCCTGCGAGTGTGTGTGAGCGTGCGAGTGTGAAATCTGCG
>P_524
ACGAAGTTCGCGGCCTTTTCCGGCGGTGTCCAATCAGTGAA
>P_525
TGATCTCTCTGCAGAAATGCCTGTCCCGTGAAGGATGAAGT
>P_526
TAAACATTGTTGCAAAAGTGCTACAATGTGATTGTTCCCAA
>P_527
TAAAATGCTTTGGTAAATTGCATGTTTTACCGAAAATCAAC
>P_528
ACCAGGGATCGGAAAATTGTCGTCCACAACATGAAAATTGT
>P_529
AAATGTATGTCGTAATGTCTCCCGACTTGGGTCTCGGGTCA
>P_530
GAAAACAGTCAATCAAATTACAGCAACGGCGGAACAGGAAG
>P_531
ATGTTCTCCACTCACACCTGCGGGATCAGCGACTGAGACAG
>P_532
GGGGGCTGCATTGACATTTCCATTACCATCCAGAACCCGTG
>P_533
CATTCGCTGCCTGTTATGCGCCGCAATGAGCCACGAGCTCA
>P_534
TATATATGCTCGGGTTTGTTCAGCAATTATGTAAATGTCCC
>P_535
CTTTGGTCGGGTTTCGCTGGCAGGAAAATGTCATAAAACCG
>P_536
TGTATTTACGATAAGATTAGCGGTGGTTCAAAATCGCCCCT
>P_537
ATATTTACCCGCGGAAAAAGCCCGACTGCATAATTTGACAT
>P_538
AAATCGGTTCGCATAGGGGTCCCCAAAAATCTGACCAGGCC
>P_539
CGGCAGGCGGCTTCAAGGGGCGGTCGTATAAAATTCCAAAT
>P_540
GCAGGAGCGGCAGGAAATTCCAGCAATTTTGCAAGCACTAA
>P_541
ATGTCGACTTCTGTGCAACGCGATAGATACGGAATGGCTTC
>P_542
CGGGGGCCCAAACAAAAATTCGATATCGTGCCAGGGCTTGC
>P_543
AGTAATCAGTGGCTTGGGCTCGAGGTGGTCTCATAATCATA
>P_544
GTGGCAATTTCCAGCTGGCTCGGCCACAATGCACACACCAT
>P_545
AAAAAACCCAGAATAATTTCCATGCGAAAGGTTAACAGATT
>P_546
CGCCGCTCTGCGCACTGTCGCATGAAATTGAAATATAGTGT
>P_547
TCACATATATATTTAATTCGCATGTTTACTGCTCCGACATG
>P_548
GCCCGATAATCAGGCATTTGCGTGAAGTTTGCCCCCGAAGA
>P_549
TTTCCCGTCAACGGTTTCGGCAGGAATTTAATGCAATTTGG
>P_550
AGGAATTTAATGCAATTTGGCGAGCTTTTTAAATTGCAAGC
>P_551
CCTCTTATGGCTTTTTATGGCGGCCATCATTGGCATGTCGT
>P_552
TGGCGAGCAAAAGTTAATGGCGAAAATCCTTTAGTCCCCCA
>P_553
TTAACCTATCTAAATTAAGGCACGAAAAATTTACGAATGCT
>P_554
GCAATTGCAGTAGTTAATATCGGGAACGTTGTCGGATACCA
>P_555
GGTATTTTCCGGTAATTTGGCAGCCTCTAAGTTTGAGGCTT
>P_556
ACTCAGTTTCTTGTAAAATCCGGTTTTATGCTTATGCTGCG
>P_557
CGGTATTTAACACACTTAGGCGGGAAAGTTAAAAAAAGTTC
>P_558
CCCCAAAGGTCTTGAAAATGCAAGAAGGGTTTGGGTGAAAC
>P_559
AATGCCGAACATTTATCAGTCAGTGACTTGAATGCCAGCTT
>P_560
AAGACATTGCCCAAATTTTCCATGTTTGAACGAAATCCGCC
>P_561
TAAACAGGCTAAAACCCAAGCAGCAGCACACTAACTTGGCC
>P_562
GCCAACTAATGGCCAAAACGCAATACTCGACCCCAACAATA
>P_563
GCGGAAGTGCAGATCAAGGCCGGTGGGATGATTGGCATCGG
>P_564
CATTTAGCGCGGATTATGCACCTGAATTTACACTCGAACAA
>P_565
CTCTCTTTCTGACTGCACGGCGAGAAAAATCTGAGCACTTA
>P_566
CAGGTTGGCAAAAACAAAAACGCTAACAACAAATAAAACTT
>P_567
AGTTTTCCGCCCTTGAATTACACGGATCGCAAGACGGTGCG
>P_568
AGCAAAAACTACATTGGTCACGGGCACGCCATTAACGAGCT
>P_569
TACGGTCCGCCCATTGAAAACGGCTTCTACTACGACATGCA
>P_570
TTATTGGGAAACTAATTGCTCGGTAAGTTGCTGGACACGAT
>P_571
AATTTGCTTACCCGAAAACACATTGATGAAGAACAGACTCC
>P_572
GTGGGTGGGAATGGGATTTGCGGGGAGGGGCTTTGGTTTTT
>P_573
TATTACACCAATTTGAAATGCGTTAAACTCACGTTATTCAG
>P_574
TATACAATGCACAAGCGATACAGGAAAAATCCATTAAAACT
>P_575
TCTGGGCCTTAGAAAAAATACGGGAAAAACGCATCTAGAAC
>P_576
AAAAGAGAATGCGAATTTTGCGAAAATTATTTTTACGCGTT
>P_577
AGTTTTCATTTTAAGGACCGCATAAGTGGCACCTGTGACCA
>P_578
CCAAGTGGCGACAATTTTTGCCTGCTTCAAACTTGCCAAAC
>P_579
AGTGTTGACCCATGTCGACGCCGTCGAAGATGATTTTCCCC
>P_580
GGATAAAATTGTCGCAATTGCATGTTTTATTGGAACCTTAG
>P_581
ACATTGTTGTATACAAGTGGCAGCAGAAACAACGGCACACA
>P_582
TCTGGCGAGATTCTAAAAACCGGGTGCGAGGACGTGTAAAC
>P_583
CGCATTTTACCGCATAAACGCCGTAAAAGTGGAAGCAGTCC
>P_584
CAATTGTACCACGAATTTCGCATGATGATAGCACCTGAATG
>P_585
GGTGTAGAGGGGGTGTGTCCCCGTATCAACAGCAACTCCGA
>P_586
AGTGTTAACCCCTGATCAGGCGCGAAAAGCAGCTGAAACTC
>P_587
AGAGAGACAGAGCGCACCAGCGGGAGAGAGCTACTCATACT
>P_588
AATTTGCGAACATTTTTTTGCATTGCCAACTACAATTAGCT
>P_589
AAAATGTCACCATCCCCCCGCGTAGCCCCTTAAGTCCCAAC
>P_590
GGTGATGGGCAAGGTTGAGTCCGGAACAGCGCGCAAGGGTC
>P_591
TCTAATTAGCACTTAACTGGCCCGAACCATTTGGGATTGGG
>P_592
GTCGTTTTTTCTTCATTTTGCCCTGATAACACTTTTTTTAT
>P_593
CAAATAAATGTCAACAAAGGCGATATTTGGTATTCATAGCT
>P_594
GCTTAAACTAGCCAAGGTTGCAAGGTTGTGGTCGCACCTCC
>P_595
ATGCCAATGCGTGGGAAACGCTACAGCAAACACAAATAAGC
>P_596
AAATTCATTTGAGAAAAATCCCTGCCTAGCGTCTGAGCTTA
>P_597
AGTGGGAGTTGTTAGAAATCCCCCAACCAAACGAAATCCAT
>P_598
CGACGATCATTCATAAATTGCGTGGACTGTTTAGAAGAGAG
>P_599
ATATGGCAGTGAGAAAAAAACTCCAGTGGAATTTATGTACA
>P_600
TAACCAGTGGGGTTTAAATGCGTTAAAGAGAAAAATGTGCT
>P_601
CAATTGTGTCAGTTTCCTGGCAGCAGCGACTACAACTCACT
>P_602
TCCATCGAGACCACCATTCGCGGTGCTCTGGAGAAGGCCTT
>P_603
TCATTCGGCATTCAAGTTCACTTGCTCAACAACATTTTGTG
>P_604
TTCATCTTCATATGTAAATCCATTTCCTCTGGTCCAGCTCG
>P_605
GAAAATCCGTTATGCCGTCGCTCGGACGGCCGAGATAAGCC
>P_606
TTGAGTTCCTGACACTTTTGCGGGGCTGCCCCTTTCCTTAG
>P_607
AAAATCGCTGTCAATCGGCGCTGCAACCCTTCGCCAAAGAC
>P_608
TTCACCGGCAACATCAAGCTCAAGGGCATCATCATAAGTGG
>P_609
TTATTTTTAGAAGAAAAACGCTATATAAAATATATTTTACA
>P_610
CTAAAGGAAAAGGGATTTTACGCCAAAAACGTGTTCAATAT
>P_611
AACAAGCCTCCTAGAAAAAACGAGGTTCACCCAATTTACAA
>P_612
GAAGCACTCACCGGCAGCAGCTGCATCAACGTTGCCTCACC
>P_613
GGCCATCCCAGCTCGATTCTCGGCCACGCAGTAGAACTCAC
>P_614
CGCCGGGCACTCAGGAGCGGCCTGCTTTAAAGGTATTCACA
>P_615
CCGATTTTCCCTTTTTCCCGCGCGCAGATTACCATAATGAG
>P_616
GAGCCCTGTCGATGGGTACACGGCCACCTAATTGACGTCTA
>P_617
GCATTGGGCATTTTAGTTCGCAGGAAGGTCCTTGTTCTTCC
>P_618
CTCGTTAACAGGAGACGCGGCGGAAAAAAAGCAAAAATATG
>P_619
ATCCCCGTTTTGGGTCAACTCGTGACCCAGTTCGTTGGTTT
>P_620
AAACTTCGCACAACTTCACACGGCCCCCGTTCCCAGCCAAG
>P_621
GGTAGGCAGCGGAAATTTTGCGATATAGCTCTTACTCTCTC
>P_622
TCATTATTTGACAGTAAACGCGATAAACTGTTTCGGCCTGC
>P_623
CAAAATATAGTGTTTTGTGTCGGGCTTAGCCTAAAAATAGA
>P_624
CGGGAAATGGGTGTGGATTTCGGTGTTGGGGCCGAGACCCA
>P_625
GATCCCCGAAGAACAAAAAGCAGTGTGCAGAAAAGAATGAA
>P_626
TCCTGCGACCAGGTTGGCCTCGGTCCCTCAGTTGAAACCAG
>P_627
GTAAACTTGGCTGGCACTCGCAGGACTATATGAACATCAAA
>P_628
GCGTTTTCCGCGAGGAAACGCATAGGTGGCGCTGATGTGCA
>P_629
AAGGAAAGGGAAATAAACGACAGTCGCATGCAGGAAATCAA
>P_630
TGGCAGGAGGGAGTAAAACGCATGACAGGCAATTTTCGCCA
>P_631
TTTTGATAGAGCTTTTTAGTCCTGAGTAGAAAACATTGTTT
>P_632
TAAATCGATTTAAATTTATCCGGTTTTTAAGATTTCTATGA
>P_633
CGGGTTGGTTGAAAAAATCGCGGCCAAACGATCGCTGGAGA
>P_634
CATATTTGCCCAGCGAATTCCGGTGTGCCCGCAGTGCCAGC
>P_635
CGCTATTGAAACGGAAATTCCCCCACTAAAGAAGCGGCGAC
>P_636
CGTTTTGTTACTGCCCGTGGCGAGAGTTACCAGCGAGGCGG
>P_637
CGCCCAGCAACCACAACCTGCACCAACAAAGCAATTACGTA
>P_638
TTTTGGCATCGCCTTCAACGCGGTGGATTGTTGGCTAATGA
>P_639
ATTTTATTTATTAAGAAGTTCCTGCTTAACCTTTTAAGGCA
>P_640
AAGAACGTTGTGATCCACGGCCTCAGCGAGGGCATCGTGGA
>P_641
GATCTTCCTCTAAAAATTCACCTCAATGGATTTTCTTTAAT
>P_642
TGTTGGGGTTATAGACCACACCCGATAAACATAATCAAGCC
>P_643
TTGGGCTGCTAACTTGAACGCGTTGCAAACGAGAAAACCAT
>P_644
ACGGCATTCACCGGAAGTTTCCTTCGAAGCCACGCACATCA
>P_645
ACATTTTTCCAGGCTTGTCACGGTGTTTAATAACTTTTATA
>P_646
GCGAGACCGCAGAGTTTTGGCCGTGTCAACTTTATGGAACA
>P_647
GCCCGCGTGCGTGCAGAACGCGATGATGACAAAAGACAAGA
>P_648
GTGTATGATTTTCCCAAATTCCCGCTCTCGTCCAATTGTGT
>P_649
CTTTCTATCCCACGAAAGCGCCTGCAGGTCACATAATACGC
>P_650
CTTTGATGGCCACCAAAATGCAGGCTCAGAAAATGATGGAG
>P_651
CTCCAGAGCCGGATTTCACTCCCGAACTTCTCGTAAACTAA
>P_652
TGAAAAATCCATTAAAATCACTTTAATGAAGCTGTCTAAAA
>P_653
TCTTGCTGTTTATATCCCAGCGGTCGAAGGTAGTACCAGAG
>P_654
TCCAGGCATTGTACTTTTCGCTGTACTGTCGTCCTAAGTCG
>P_655
TACGGAGCCGAGAGCATATACGGTGGCTACTATTTCGGTGT
>P_656
CAGATGGCACCCAAAGAGCGCAAGGAGGTACTCGCTCGTCG
>P_657
TCAATCAATAACAAATTTTGCAAGAGTTATATTTGTGTGGT
>P_658
AGACCCATGATATACTCTTGCAGTAATCAAAACCTTTTCAT
>P_659
TTAATGACGATCGCAGTCTGCGGTGGCTCCCTGCACGCCAT
>P_660
TAATTTCGGCATATACAAAACGATGTTGACAACTATCACAC
>P_661
CGAGGGTGCTGCAAATGACGCATAGACAATAACATTGGAAT
>P_662
TCCCCACTCTTAGGATTTTCCTCCACCAGTGTTCTTACTCG
>P_663
GTAAAAAAGATTCCAAGACTCAGTGTCCACTTTCCGCCAAA
>P_664
GATTTCCGCTTGTCCAATGACCTCAACATCATTTATCAATA
>P_665
GTAGAGCTTAGCTAATGTCACGGTACGAGCTTCGATAATGT
>P_666
GAGTTTTTCGCCGCCAATGGCGATGGAAACTTTGATCCGTC
>P_667
TTAAAAATGCAAATATATTTCAGTAGTTATGTTTGTGGGAT
>P_668
GTTTCGATTGCTTCTAACCACGGCCATGTAAATAATATATA
>P_669
TTATTTAATGCTGACAATCGCGATGAGGGGGAAAAACGCCA
>P_670
GAAATCGTTGGGTCCAACGGCACGGATTTTCAACTTCATGT
>P_671
TATGGAACCCAATGGAAAGGCGGTTAAAATTTATTACCCAA
>P_672
AATAGAACTGGCGCTTGTGGCTTTATCAACAAATGCCGGTT
>P_673
AGAGTTAATAATTTCGAGCACGCGAAACTATTTGGGGAATT
>P_674
TCACTTGGAAGCGTCATTCGCTTGGATATTAAATTTCATGT
>P_675
GAAAAACAGTAATCGAAATGCTTGAATTGATGAGTTGAATA
>P_676
TTGGCCACATCCCCCCTCCGCCCCAACCCCCTTGACAGGAT
>P_677
GTGGGCCAGACCGTTGGGTGCGGGGAGGTGGATCCTGGGGG
>P_678
CTAGTACCATATAATAGTCGCCCTAATTATCGAATTAATGG
>P_679
GCAGACACTCGGGGAATTTCCGTTGTTGAATTGTGGGGGGT
>P_680
TTTTATAGCTATTATAATTGCGGTTGGACTTAAAAACAGAA
>P_681
AATATGTAAGCGCATTTTGGCGTGAGAACTAATTCGCTCGT
>P_682
TTATTGGTACGGTTAAATCGCCGCAATTGCTTGATTTACAC
>P_683
CCCAAAACTGATAAACGACTCAGGAACGAAAAAAGCCAACG
>P_684
CGCTTCTTGGTGATAAAACTCAGTCCGGTTGTTCGGTTCGG
>P_685
GTAAGTTTATTTTTAATTTGCCTGCTTATCATTATTCTAAC
>P_686
GACTGGATGCTGTCTGTGGTCAGTGGCGCGCTTTTATACCC
>P_687
CAAATGAAAAGCGGAAAATCCAGCACTTATGGCCTGGCTGG
>P_688
GAGGTATCACCACAAAAATGCCGCAGTATACAATGCCAACG
>P_689
TTAAGGGTGGTTAAAATGCGCGGTACTTTGGTAACAATGCG
>P_690
GCTATGTTTGCACCAGGTCCCCGTACATACGATTACATCTG
>P_691
TAAAAGAGCACTGTTAAAATCAGTTCCAATTATTTTTCCAG
>P_692
TCCTAATTATATACAGGATGCCCGAAGAAGAAATGCCGAAA
>P_693
AGGGGGGACAGCATTTTTTGCAGCATTTGGGGCGTTGTCGG
>P_694
AAAGTGCACGCAAATTGAGGCGGCAATAAAAAACAATATAA
>P_695
TGAACCTTTCTGCTTTCACTCCCCATCAGAGAAAATGCGAA
>P_696
CTGCAGAGACGAAAGTTTCGCGGGGTCGTGGTTTATCCTCA
>P_697
AAAAGAAGCAGCGTCATTCTCGGTGGGACAATATGGTGCAT
>P_698
CTTTTGTGGCACGTAAATTGCGAGGGCCAGGAAATTAAATA
>P_699
AAGAGTAGTCACCCTGAGTCCGGTGCTTAACTGGTTGAGTT
>P_700
AAAGTAGAAGCCACAAATTGCATGGCTTGCACACTAAACCC
>P_701
GGTCTGTCAACTCTTCATCGCTGGAACATTTAAAGCGGAAT
>P_702
TTTTCATGCACCAATAAATGCGTAAATAATAATTATCCGTT
>P_703
AAATCGCCCCTCCTTTTAATCGGAAAAAATCGAAAGTGTCG
>P_704
GCTCAACCAAAGGTTGCGATCATGGACTATGAGTGGCTTGG
>P_705
CGCCTAGGTGTGTTTACGCGCCGTAAGGTGATTTTTTAATA
>P_706
GCATTTGGCTTTTCCTGTGGCTATAGTCCGATGGGACAGTC
>P_707
TCATATCGACATGGCGCACGCGGTACAGAAATATTTTCACT
>P_708
TTGCCTCCGGAGTTAACTTGCACTCGCGATGACTAGCTAAA
>P_709
TACAAAATCAGTGAGTGGAGCGCTAATAGCCGAAATGATTA
>P_710
CTTCATCGCCATGTCCAAGTCGTGGTCCAATAATTACCCCC
>P_711
CTATACAAAGGGTGAAAAGGCAATAAATCAATTTCCAGTTA
>P_712
AATAATCACACTGCCAGGCGCAATAATCTCCAACACGACTT
>P_713
ATAGAACGGGAGAACAAATGCGTGCTGAACTGCAAAAGGCG
>P_714
AACAAATAGCTTGAAAAACACCTTACCAATTTCTGAACCGA
>P_715
AAGAAAACCTCCACTACTCGCAGTGTGGGCGGATTGGACTC
>P_716
CAAATGCATCGGTTTCATGGCGGTCCCCAGGTACCAGTCGA
>P_717
TGAAAATTTTTTTTTTTTTGCGTTTGGGGGAAGTGCATATG
>P_718
GTTGAGTGCTTGTTAGTTTGCGGGATGTCTCGGGAATAATT
>P_719
GGGAAGTGAGGATCATTTTGCACGATTTACGAGATACGAGT
>P_720
AAGGTGAGAATAGATTCTGGCATCACTGGGTGTTTTGAGCT
>P_721
CATCTGCCTTGGCGAAATCGCTTGGTTAGCATTTTTCCACA
>P_722
ATTAACAACAACAAGCAACACGTTAATTTCGTTTAAAAATA
>P_723
CACGTTGCACGCCCAAGTCCCCGGAACGAGAATTTATAACA
>P_724
CTAAAACCCCGACTCCAAGTCGGTTCCAAAGTTAAGCTCGA
>P_725
GCAGTGTGAAAAAATAAGTGCGGCCATATGTGGGGTATGGT
>P_726
TGTGAGGCAAACCCCTTGCGCAATAAAAACTAAATTATATC
>P_727
CTCAAATGAGGTGTGAATTTCGCTGTCAGCCCGTCATTCTC
>P_728
CTGCCGCCCATGTGTGTTCGCCTTGATAAAGAGAACGTAAA
>P_729
AAAGCAAATCGCTTTAGTCACGGTATCAAGGTGTTCCGCAC
>P_730
TCTGCTCGCACAGACTTGCTCCCAAATTGGAGCGGATTCGT
>P_731
TGCTTTTCTAGTTTTTTCGTCGTCAACATTTTGTCGATTTG
>P_732
TACGGATCTTCCTATAAATACGGGGCCGACACGAACTGGAA
>P_733
AATTATCGGATACCAAATTGCAGCATTTAACTTGTCAAAGG
>P_734
GGGCCGTCGCCGATCTTAGGCCCGATTAACTCAATGACGGC
>P_735
GTCAACGCTTCGGGGGACCTCATGCGAAACTCTCGCCAGAA
>P_736
CAATTTCTCCCATCAGAAAACGGCATGTATCTTTGCTCCAT
>P_737
GCTTTGGGGACTGGAGATCCCAGTAAGGTTTAGCCAACGCT
>P_738
GCAAAAAATTCTAGATGACCCATGGGAGAGAAATATACTGG
>P_739
AGTTTCTCCGAGTGTCGACGCGATCCCTTCCCGGATCCTCG
>P_740
ATGCTGTGCTCTAAAAAATACTTGGACGCCAAATGTGCGGA
>P_741
TTTCCATTTCGGGATAAAGGCGATTTTCATCGAAAGCTGCG
>P_742
TTAAGACTCAGTTTATGTTGCAGTGGGATGGGTTAATGAGC
>P_743
GGAGAGTTCTGTCGGGATCTCGGTAGGCAGCAGCAAATGCC
>P_744
AGTCAGAGAGGGAACTAGGACGAGGACCATTTATAACAAAG
>P_745
GCCACCGCCATTATCGAGGGCAGTAAAGGGGAATCGCCACA
>P_746
CATAATTGCCTTAGTAGTAACGGTAGAAAAGGTCAAGTCAT
>P_747
GGCGGCGGAAATGGGGATGGCAGCATCTATTTTACAGTTTC
>P_748
TACAACTGTAATTGCAGGTGCAGTTCGTAGGTAGGCATTTT
>P_749
AGAATCCGCCTAATGCCCATCGGTAAGCCAAGAAAATAGAA
>P_750
TGAATATTTTTCGGCCAAAACGAGGCCCTCTTCAGGCCTGG
>P_751
TGCTTCTTTCGGAAGAAACGCACGAAATTCAAATAGGCGTT
>P_752
CTCCGGTAGGTCGGCGAAAGCGAGGCCTGTAATTTATCGAC
>P_753
GGCCCCGTCAGCAGGCGACTCGGGGCCTGTCTAGTAACATG
>P_754
GAATTGTCTTTTTGTAAGCGCGATTTCTGCATGCGGCGCAA
>P_755
TTTCTCCACTTTTACGAACACGGTGGTTTTGTGCATGGCAT
>P_756
AAGTTCAAACTCAGAAATTCCAGCAAAAACAGTGGCTACCG
>P_757
TCAATTATTAAGAGAATTTTCGGTGGAGTCTCAAAATTGGG
>P_758
ACAAATTTGGAGTGACGCTGCGGCGATGTACATACATACAT
>P_759
ACCACGAACTAATCCCAAGGCGGTATCCTTTGATCCTAGAA
>P_760
CTTCTCACCGGGCTTAAAGGCGGGCATGCCCAAATAGGGGC
>P_761
AGGTTAATGCTAACTCACATCGGGGTTAAGAGAACTCACAT
>P_762
TGTTTTTCAGTCTCCAATTCCTCGGCCAGCCCGCAGGAGCA
>P_763
TCGAATGTCAGAGAATTCGGCGGCGTCATCGCGTCCCTCGC
>P_764
ACGTCTGCGGGTCAAATCGGCGGTGGGACATAGTGAGAGGG
>P_765
CCCATTGTTGATACTCGCGGCGCCCGCGGTGGAGATTGGAG
>P_766
TAAGGAAAATAGCCAAGGCGCGCTAAATTTTAGTACAATGC
>P_767
CTGAATATTTGAGTTTACCGCCTTTCCATTGTAGACATGTG
>P_768
GAATAAATAAATTTGAGACTCGTGACATTTGTAAAATATTT
>P_769
AATTTTTATAGAACCAATCGCAAGAGTTATAAAATCAAATG
>P_770
AAAGTTGCACCCTCGAGTCTCGTTGTCAGTTTATCGTTCTT
>P_771
GCAGGCCAGAAATAGAATTACGTGAGGAGAGTCCTTTTCCC
>P_772
ACCAGTTTTGGATCCGCACTCGGTGCTTTCCTTTTTCCGTC
>P_773
GCAAGCAAATTGTCAAGTTGCGGTTGCGCCTTTGAATTATG
>P_774
ACTCCGCTCCGTTCACGACGCCCTGCTGTCCCAACCCTTTC
>P_775
GAGGGAACTGTATAAAAATGCTGGAAATGCTGCACCACATG
>P_776
GGGAGGTGCACGGAAAGTTGCAGCCCCAGTCAAATGTGTGA
>P_777
GCACATCCGGGCTGCGTTTGCGGAAATGAGCAAATGACTAA
>P_778
CTCCCCAATCCCCAAAACTCCGGTTTCTGTTTTTTTGCAAC
>P_779
CCCGGCCAAACGACTTTTGGCAGTGTCTCCATTCCGGAGGG
>P_780
TATTTAGTTGCTTTTTTTTGCTTGAATTATGAGCTTATTAA
>P_781
GCACCAGAAACTGGTCGAAGCGGTCCTTGAGATCCAGCAAG
>P_782
ATATTATATTCTTGGTCAGCCATGGATGTCTTTTTAGCTGG
>P_783
TAACCGCGACGATGAAAACGCATGCTGAGCCAAATGAAAAT
>P_784
CGAGAATTGCAAAATTTTTGCCCGCTTGATAACCAACAGTG
>P_785
TTTTCTTGGCGGTGGCGACGCACGAACCACGAGATGGGGAA
>P_786
CCCCGAAAGTGACACACTCGCCCGGTCTGGATTTTTGATTA
>P_787
CCAGGAATCCACTTCAATCGCACGCGCAGATGTTTCCCCGG
>P_788
CCATTCGCGACATTTTATGGCCCGCCCAGTGAAGCAAACGT
>P_789
TGGTCTGAGATGCTTACTGGCGGTCCCCAAAAAATCGAATT
>P_790
TGGAATTGGAGATCTAAAAGCGGCCGCCATCGATTTGTCTT
>P_791
AAACAGCGACATAATTACCACGGCACTTCACACAGTTAATT
>P_792
CTGACCTTATCCCAAAAAAACGGTAATCGCATTCATTAAAG
>P_793
TGCTCAGTTTTTTAAAAATCCCTGCGAAACACGCACACAAG
>P_794
ATGCTTTTTGCGTTTGATTTCAGGGACAAATATAATGATTG
>P_795
TTGGTATATTACCGCACACGCCCTCGCAGTGACCACGCCCA
>P_796
AGGAGATTCCCCCCATCCGCCGGCAGTTCAGCGCCCGTTTT
>P_797
TTAAATTATATGTGAAAATACGATAAGTACCTTAAAATACC
>P_798
GAATTAGGGTTGTAAATTTTCGGTGATCGATTTTGTTAGCC
>P_799
CGCTTCCCCATCGAATTTGGCGGCATGTGAGGCACGTTCGC
>P_800
AATCAGAGTGAAGGAATTTTCGGTGAGGGGAAATGAGCGTG
>P_801
TAAATAAACTCGATTGGCAGCGTGGTCAGGGGAGAGCCATG
>P_802
TGGCAAGAGGCAGCGTCGCGCAGGGGGGTAAAGCCGGGAAC
>P_803
CTTGGTATATGGTAATTTTGCCCAAACATGCTCGCAACCGG
>P_804
AAAAAAAACTCATTCTTTGACGGTGGGGCATTTGTAGATGG
>P_805
GGTATCAATAAGTCCACCCGCTGCCACCAGATTTCCGCTGT
>P_806
CCGCGAAGTTGTAATTGGCGCAGCCGGTAGGATCCGCGTGT
>P_807
TCAAAGCCTAGAGGTGAACCCGATACAAGCTAAAAATGGAT
>P_808
ACTTTCGGGAGCGCGCAGCGCGGTGGCCGGGGAAGCTTGAA
>P_809
GTTTTGGAAGCTTGGATTTCCATGTTTTAAATGTTTGGCAC
>P_810
CAAAGACACGACGGCAAACGCAGCATTCTCTCCCGCTCTTT
>P_811
GAATATTCCGGTTGAATTTACCGGCACGGATGAGGGTTTCC
>P_812
GGCCTCCTCATCATCCGACTCGGTTGCAGTGTACACTTTGG
>P_813
AAAGGGGCAACAAGAAATCACATTGACACCCACAAATCACA
>P_814
CTTTTTTTTTTATTTCGAATCGGGCTCATTGTGGTTTTTTA
>P_815
AATATGAAAACGAAATATTGCATAAACAATTAAGAACTGAT
>P_816
TAATTGAAATATGTGGATTGCACGAAGCAGCGAGAAGAGGA
>P_817
ATGGATTTACAAAAGTAGAGCAGTAAAGGGCATCCAGGCTC
>P_818
GCAAATATTCTGGTAAATTCCTTCAACGAAGCACGAATACT
>P_819
ATGGGGCATTTTATTTTTCACGAGAAATATGATTCGCTAAA
>P_820
ATTTGGACATCACATTGACTCGTTGTCAAACATCAGCAAAC
>P_821
ACAGCTAAAGTGCCAAAACTCTGTATTGGACTTCGTATAAT
>P_822
CTCATTTGACTGGTGCACCTCCGTAACCACAAATTCCACAG
>P_823
GTTTAGCAAACACTTGAAGGCGTCAGCACGCACAAACAGAC
>P_824
ACTAGTCGACCAATAAAGTGCGATGTATGCATAAAAGACCT
>P_825
TTTATTCGGGTTCCTTTGCTCGTGGCTGTCAAATGAGATTA
>P_826
TGTTTATGTTTTAGAAAATCCAGTAACTCAGTTTTTTTGGA
>P_827
GGATTTGTCTTAGCGAAACGCGCGCATAGAATTTCGGTTAG
>P_828
GTTCCGGTGATTATTTTTTTCGGTTCATGTTAATTGCAAAA
>P_829
TAGGATTGTGCTCCAAGTGCCGTGGTCTGTCTGGAAGAGAG
>P_830
GAATATTTAAAAAAAAAACCCCGTCGCATGATATTGGCCCG
>P_831
CAAATCCTAGCTGGGTTTCGCCTTGTGGATTTCAAATGAAA
>P_832
CGTCAAATGGCTTAAAATTTCACTACCCATTAGTTTTCCAT
>P_833
GATTGTTGCCAAACAAAACACGGAGCCACATTTCAATGGGG
>P_834
AGAAAGCATGCTTTGAAAGGCCCCATCAATTTCATCCTCCT
>P_835
GCAGGATCAACGATAAAACGCCTGCTCTAATTACACACAAT
>P_836
TTATTAGCCCACTAGAAAAGCGTGAGTTGAGAAATTGCCGG
>P_837
GACTAGGAATTGAGAAAATGCCTGTTTGAACATTTTACTCA
>P_838
TGAAAGTGGAATTGGAATTGCAGTCATCGTTTGGCGACCGT
>P_839
CCAACCGCAAATAAATTACTCGGCCACGTTAAAGATTTGTT
>P_840
GCTTTTCTCTTGGTAAAATGCGGTTAAAACGAAAAACAACC
>P_841
CGGAATGGCGCCCTTAGTCGCCTGCAGGTGACACGCACCTC
>P_842
CATTATCCACTTACTGGGGGCCCCCTTTGTCTTTAGTTGAC
>P_843
AATTGCGCGACGGCATTTTACCTGAACAAACTTTGATACAT
>P_844
GACCCAGGACCAAAGAGCCGCGGCTTCAACTTACAATCCCC
>P_845
ACATTTCCCCCAATAAAAGTCCGGATTAAGATTTCCATTTT
>P_846
ACTCGGATTTTCTCACCCCTCGGGAAAAGTGACAAAGCCAC
>P_847
CCAAAAAGGGTCTTTTGTGGCAGCAACCACCACCAAGAAAC
>P_848
TGACCAATTTTTAAGCAACGCGCTTGAGGTTATTTACACAT
>P_849
ATTATTGAGCCGATCCCACGCATTCGAAATGAAAAACCAGA
>P_850
ATTAAGAAGCTGTTCACCGGCGATTTCATAGTGGATCCACA
>P_851
TGTTTCAGGCTCTCAACTCACCGGAATAGTTTTGCCAGAAG
>P_852
ATAAAACCCCCCAAGCAGCGCGGGGGTCGGATTCAAAAAAA
>P_853
TTAACATCGGGCTAGGAAGGCGTTCCCGGCATTTGTCAGCG
>P_854
AAATAGAAGCGTTGAAAAATCAGGGACAACAGCTCTCCGCC
>P_855
ACTAGTAATATATGAAATTGCTACAATTTCCAAAAGGGCCA
>P_856
CTCGAATTAAGAAATAAAAGCAGCACTTGTTGTGCGAAGTA
>P_857
ATATTGGGGGGAAAATAAAGCAGGAAGAGTGTACCCCAAAA
>P_858
TAAATACACAGCAGATGTGGCAGGGATATGCAAACACAATT
>P_859
TATTTTATACAGTTTTCACACGTTCACGATAAAAAGTTGTA
>P_860
CACCAGAAATGCAAATTTCGCAGTAAAATTTTGTGAATCGT
>P_861
CAGCCTTACAGCAAATTTTCCTTGGACATCCAAGATAGTTT
>P_862
TGTAGATCGCATAGCGATCGCACGAACCCGATGGCCTGTCT
>P_863
ACCAGAAATGCCAAAAAAATCATTAACATAGTGTGTGTGTG
>P_864
TGAATAGCAATCCGGCCTCGCCCGCCTGCACTATGGTGATG
>P_865
TCCCGGGAAAAGAGGAATTCCGAGCTCGAAAATATCCATGG
>P_866
TACAAAAGGTACGAAAGGCGCGAGAAATTCCGTTTCAACGG
>P_867
TCACACTTGTGCGACCGCTCCTTGGAGTGGGATAAAACGTG
>P_868
CTGGTATGGGCGAGTCTTCTCGTGACTTAGTAGATGAAGAC
>P_869
CAAAATATCCCCATTGTGGGCGTGATCGAGAATATGAGCAG
>P_870
ATTCTTCAGGGTTTGAATCTCGCGCTCAAGACTGCCCTGCT
>P_871
TCCTTTAGTGCTTCTTAACGCTGTAACACTGAAGATCTGTC
>P_872
CGGCTGAAGACGGCAACACGCGGCCAAAAGAAATATCCTAA
>P_873
TCTATAACGACTTTAACTTTCGGTTAATGCGACTTTAAGTT
>P_874
GGAAAATGCCACTCAATTTACGCAAACAGGCAGTTCGAGAG
>P_875
GCAAATTGACGTTCAAAACGCCTTAATCTGCATAATAAAAG
>P_876
TTTACGCGATTTTCTTGACTCCGGAATAGCTCTATCCTAAT
>P_877
GAATCAGCTATCGGAAATTGCCTTAACAGCGTTTCCCTTAT
>P_878
CTCCAACAAGCCCCTCCCCCCTCCCCCTCCAAAAAGGGGGG
>P_879
GGTGAGTGTGCAGGATGACACCTGCTCATAGATAAATCAGT
>P_880
CCCCGCAGAAGGACTCGTGGCAGGAGTGGAAGGAGCTTGTC
>P_881
TGACTGGCATTCGCACCCCTCCTCCCCCAATAAATATCCTG
>P_882
CAGAAGTCACTTAAAGGTGGCCCTCGTGGGATTTCAGCAAA
>P_883
CATGCGTGAGCTTAATTTTCCATCAGTAGAAAAAATGTTGC
>P_884
CATCGTCGCCATGAATGACACCGTCGGAATAGATGGCTTTG
>P_885
ACCTCCTGCGGCGACGGGAGCGGCAGAAGGATAAGCAGAGG
>P_886
TGTGGCTGTCACTTTGGACGCGGAGCCACGTTAATGGCAAG
>P_887
AGGGAAATGCTCCAAAAATACCTAAATGCGTTAATTGAGCG
>P_888
TGTTTTTTGGTCTAAATTTTCGGTGTACTCATCCTCCACTT
>P_889
AACGCACGTCATTTTTGTCGCGCGCGTTGTTACAATCCCCT
>P_890
TTTTTACATTTAATTTATGGCACGGGCAACAATAAGTCTTA
>P_891
TTTTCATCTTATGTTACTCGCGAGCCCTGTCTTGTTCTCCT
>P_892
AAGGAAGCTAAAGAAAAACGCTAGCTAAGGGAGACTCCTTT
>P_893
TATTTTCTTCATTTTGAAAGCGATAGGAAGTAAAACCGTGT
>P_894
TAGCTGTCATTGAGACGATGCCTTGGGGACATTGAACCCTA
>P_895
GCCATCAGATGCACCAGATGCAGGGATTCGGGGATGCAAGG
>P_896
TTCACTTAAAGAAAGTAGCTCCCGAAAATGGAAACTAGGTC
>P_897
GGAATCCGAATGCGAAAAAGCAGGAAGGTGGTGGGTGGCGA
>P_898
CAGAAGAATATTTACAAAAGCAGTAATGTACTATTTCTACA
>P_899
ATGGAAAGCTTGTTTAAAAGCGGAAAATATTTTTGCACCAA
>P_900
ATTTCGGTCTCTATCCCCCACACTCCCCCCAACAGGCTGTA
>P_901
AAAGATTTTCTCCGAAATCTCAAGAATTATTTGAAATATTA
>P_902
CATATGGAACCATATTATTGCCCAACTTAAAACAATGTTCT
>P_903
TAATGAAAATGCAATATTTGCGAGGGTTGTGGGTGGCCAAA
>P_904
AGTCACTTCCTCGGGCAGCTCGGCAAATCTATTCCGGGAAA
>P_905
TTTGCCTCTCTTAATACTCGCGTTACTTTTTAATTTTCATT
>P_906
GAAATTGTCCTCGGACCACGCAGGCATTTCATCCAACCTAA
>P_907
GTAATTATTGTCCTTGAGCGCAGTCCGAAAAGGGAGAGAAT
>P_908
AAAATTGCGGTCGTGGTGCTCGTGGATGAGCTTATGTCACT
>P_909
GGCCAACTCATGTCATGTCACGGCTGGGCCAACGCAATCGG
>P_910
TATAACAAAAGGGGAAATGTCAGGAAAAACTTGCTGCACAG
>P_911
TAATGGTTTTCCCTCAGACACAGTAAATATAAATGGGTAAT
>P_912
AAGCCGATATGAACTCAGAGCGGTTGATCGAAAAAGTTACT
>P_913
AAAATTTCGAACTAAAAACACAGTTTTCATGTAGCGTGGGC
>P_914
GTTCGAACGCACATTTGGCGCGAAACGTAGCGGAAACTGTG
>P_915
GGCTCCGAAACTACCGGCGGCAGTGGCGAGGTGAATCGACC
>P_916
CTCGCGCGCCTTGAGCGCCGCCTCAATGTCCTTCTTTTTGA
>P_917
AAGACCCTTCTCGCAAAACGCAGCCATTAGGATTTTCCACC
>P_918
GAAAACAAGGATATTGGGTGCCCTAATCAATAAAAGGATGT
>P_919
TAGCTCGGACCCAAACCTCGCGTTGGTAATAATAATCGCGT
>P_920
AAGAAGTTACCAATGAACTGCGATGCCAGGCGCTTCTCCTT
>P_921
CCAAATTAGCTTACGTTGCGCGATAGACAAGTAAATCAAGA
>P_922
CGGTGGAAGAGCCGCAAAGGCAGGGATTATCGGGACCCGAG
>P_923
AGGAACTCTACTTGGAATCTCGTGAGGGAGGAAGGCATACG
>P_924
ACCATTGTTAACATCGACGGCGCTCCCTGCTTCTTATCCTA
>P_925
GGAGAAGCCATTGAGTCCCACGGCCGCCGCCATCGCAGCCA
>P_926
CGCGTGAATAAAAAAAAAAGCGAAAATTCAACCGCTTCCAG
>P_927
AAGGTGGGGCTTTCTGCACGCTGTGGCAGGACAATTCCAGT
>P_928
GGGAAATGGCGGAGAAAAGGCGGCCACTTGTTCGAAAGTGC
>P_929
ATTTTGGCTTCGCTAAGTGGCTGCATTATTAAATGGCATAA
>P_930
GTGGGATGTGTGACCCAAAGCTGTAGGAACCAAAGATACCA
>P_931
GGAGCAAACAAGTTAAAAGGCGAGGATAGAGTAAATACCTC
>P_932
CGCCAGTTGAAAAGTTAAGTCAGGGATAGTTTTTTCCAACT
>P_933
CAAGGATCCAACACAATTTCCGTGCTCCCAGCAGCGAGCTG
>P_934
TAATTGTTCATTTCATGAAGCGGCAAAATGCATTTATTTTT
>P_935
GTCATTCATTAAAACTGACGCGTCCTCTTCCAAACACAAAA
>P_936
AATCATACGCCACCGAACCGCGTGGAGAGCTTTATAATTTA
>P_937
CCAAGGATATGCTCTAGTTTCGGTAGAGCTCCAGGCGAGGT
>P_938
TCGAAGTGCGCTGAAGTGGGCGTGGTTATTTAATTAGGCTG
>P_939
TTGCTTACCATTTCAGATTACGGCCAGAGTTTAGTTGGCGC
>P_940
CATCCTGCTATTCAAAGTTCCGGCCACACAATGTAAGCAAA
>P_941
TATTCCCGTGGGGAAAATCGCATGGTGGGTGAGCGGGTGGG
>P_942
TAAAATTATGCACATTTGTTCGGCAGAGGGAGGAGGAAGAG
>P_943
GAAAAGTCTTCATGCTGTTCCATGAAGTATCTCGGATGCCC
>P_944
CAAAACGCAGCTTCGACACACACGGTTGGCCAGCTGAGGGG
>P_945
AGACCAAATTTTGAAGTCGGCCCTCTCTATATATGCAGCTG
>P_946
AAGCTGGAATCCATTGAGGGCCTGAACTATGCTTGCCAATT
>P_947
TGGGTGCTCATTTTTTATTGCAGTATCATCTTCCGGTCACT
>P_948
AGTGTGGCTGTGTGCGTTGGCTCGAATGAGGTTAAGAGCTT
>P_949
GTATTCTATTGAATTTAGCACGGTGTATTTGAAAAGGCTCC
>P_950
AAATGTTGACTAGAATACGGCGAGAAGCGTGTGAAATATAT
>P_951
TTACCCAAAAAGGGCAAAATCGGTCGCACAGTGGGTGTTTG
>P_952
CGTCCCTGGAAATTCCATGTCGCGGTTATGAAATTTTTGGT
>P_953
AAGTAAGTCGCTATAATTCGCGCGCACCGCCTCATGAATTT
>P_954
TGGTCGAGAGGATTTAAAGTCAGTGCTATCCATGAGATCCA
>P_955
GATATTCGTTCATTTTAGTGCCCGAATTCCTCCTGGCCTTG
>P_956
ACAGGGAAGTTCTCTTGGCGCCTGCGCCGTGAAAAAGTTTT
>P_957
CGAAGCCTCACCGAAAAAACCCCGACCACCAAATATTTAGT
>P_958
CATAACAACCATTATATTTACGGTATCTTTCCAATTTTGAA
>P_959
ATTTAAGGACCTACCATTCGCATGCTTTATCGCCTAAGTAA
>P_960
AGTGGAAGGTCTGGGAAAAGCTGCCACATACACGCACACAC
>P_961
AGAGCCGGTGACATATTTTTCGAGCGCGCTAATTAATTAAA
>P_962
CTCACCACCCCTCCTCAACCCATCGACAATTTTCCGTGCTC
>P_963
GAAAATGCGCTTTTCATTTGCGATTCTGGACCCTCCGACTC
>P_964
ACACGGAGAACTGTAGTTTGCGGAGATTTTTAAACAGTTTC
>P_965
AGAGAAGAGAAAAACTTTTTCCCTGCCATTGTTGTGGCTGT
>P_966
TTTATTCATAAAAAAATAGGCAGCAACAATTTCGAGACAGT
>P_967
GCTGAACGGTCGGAAGAACGCAGCAGCCCTAAAAAATTCAT
>P_968
GACGTTTGGATGGCTTTTTACCTGGCCAAACAACAGGGGCG
>P_969
GGAGAGGGACGTACCATCCCCTCTGGGGCGTTCATAACTCC
>P_970
AAATGAAATGCTCTGTTTTCCGCGGTTGGTGAAATATTTTT
>P_971
AACGAAAATACATAAAAAGGCATTTTTAATTTCCACGCGAG
>P_972
GGAGTACGCGTTTCCGATCGCGCCCTCGGAGATTTTGCTGT
>P_973
AACGGGGATTTGGAATTTTTCGGCCTCGAGTTTCTCGATGA
>P_974
CACATTGAAGTTCACGACCGCCCTAATGATTTCTTATAACT
>P_975
GGTTCAAAGTATGCCGAAGTCGGGAGTATTTCACTCATAGC
>P_976
CTTAAAAGGTCCCTGAAAATCGGCCTTGATGCAGTAGGACT
>P_977
GCCCCAAGTCAAATGTCAAGCGTGAAAAATGCGTTAAGTGC
>P_978
CACTTTGCAGCCAACTTTCGCCCGATTACGTTTCAATTTCG
>P_979
GAAAGATTAACTTTTTGAATCGGTCTTAATAAGATATGATT
>P_980
TGCCAGCTGCTGGGAAATTGCAGTGATTCACTTGGCGACAT
>P_981
AGGATTTCCACCTGTGGCCACCGTGATGGGCACCAAAAAGA
>P_982
TTTTCCTCTTGCTATTTTTCCGGAAATGTTGACACACATGG
>P_983
GTAAAATTCACACCAAACTGCTGTAGCAACCGCGTCGCGTC
>P_984
ATTATTTTCAAATCCCAAGTCGATAAACTAAAAGCAACATA
>P_985
GGTCAGTATCTCTATGGGCACGGCCATGGCATCAGGAGCTC
>P_986
TTATTAAAGAAAATAAAGACCATGAGAAAAAATGTGCAGCC
>P_987
TATAATTTACAAGCAATCTGCGGTAGCCACTGGCCAGGCGA
>P_988
CGTCTGTGAAATCGATGTCGCCCTCTCTGATTAACGAGGAG
>P_989
TCAGAGAAATTAATGAATGTCAGGAAAATGGGTCGCATGTC
>P_990
GTGTGAGTGTGTGGCACATGCGGCAACTGCGGCTTTTTCAC
>P_991
AGGTATGAAAGAGTTCAACGCGTGCCTGAACTTTTTAATGA
>P_992
CGAAAAGGCAAATCCGACGGCTATCGAGCTAAGACGGTCGA
>P_993
CATTATTTGTCCGCTAAGTCCGGGAATAAAAGTCAGAAAGT
>P_994
CGAACCTAATTTCAAAATTTCCTGATTTTCCCACTCAAAGT
>P_995
CGACGGGTAAGGAGACACAGCGGCAGCAATCGGCGGAGGAG
>P_996
GCTCTCGGGTGGCCAAAAGGCGAGAATCAGCTTGGCAAGAT
>P_997
GTATAACTAATTTTATGATGCGGGAGGAGGCAAATGTAATA
>P_998
TTTTTTGAGATCTTAGCAGGCCTGAAGGTGTACCAACCATT
>P_999
AACTCATAGGGCAAAATGCGCGATAAAATATTGAAAGCACT
>P_1000
TGGCGTGGGATTTTCGAGTGCGGCACATGTATGAAACGAAA
>P_1001
GCTCGATCCGGCGGCACTCGCGTTCCAAGTGTTTCTCGTAT
>P_1002
CGTCCTGATTGGGAAAAACGCTGTACGTCTGTATGAGCTTC
>P_1003
AAAAACTTGCTGGGCTTTCACAAGAACGAGCTCCGATTGCG
>P_1004
ATCAGAACCCCACGAAAAACCAGTGCTAGGATAGGACCCAA
>P_1005
AAATTTGGTGGCACGTGAGGCAGCATTTCAATTTTTTAGCC
>P_1006
GAAGAAGAAGAAGAGTGGCGCAGGACCCACAATTCACAACC
>P_1007
TTTTTGTTGCCCACCAAGAGCGGTGGAATCGTTTTAAAGTC
>P_1008
CGACGCCCAAGGATCAGCGGCAGGGACATCAAGGATGGGGT
>P_1009
GAAAGGATAATATTGAAAAGCGTTGGTAATATTAATTGCAG
>P_1010
TAGCATATGCATAATTAACACGATGACATCTAAAAACTGTT
>P_1011
GCTGGGGTTGGGGCAACGCACGAGGGGGGAAAACAAATACG
>P_1012
GCACTTCCTTTGACAACTGGCAATAACAATAAAAATCAGCG
>P_1013
GGTGGTGCATGGAGAGAAAACGGCAATGTAATCTTTTCAAA
>P_1014
TCAAGCAACCTGCCAGATTACGTGGATGTGGAAGGCAAGGT
>P_1015
ACCAAAGTCAACCTTGTTGCCGGCATTGGCGTTATCAGCAA
>P_1016
ACCCAAAACTGATAAAGTTGCGATGGTTGTGGGGTTGGAGC
>P_1017
AACAAATTTCGAACATTTCGCCCGAGAGTTCAAAAGTCGGG
>P_1018
TTTACTTTAATGGCGATTTCCTATGATGCCTCATGTTTTGA
>P_1019
TGACTTAAGTTTTAAATTTCCGTTAGAGAGAATACTGCTTA
>P_1020
CCCGGGATCCCCGCCCACTCCGGGGGCAGCCGCAATTGCCA
>P_1021
AAGTCTCTCCTCTAAAAATGCGGCATAATAACAACAAAGTG
>P_1022
GCTACAATTGGCAAATAAAACAATAGCGCAATTTTACGCAG
>P_1023
TGATTTTTATGCTTATCACTCCTGATTGCACTTATTGTGTG
>P_1024
GCCGAATACCAAACGGCACACAGCACTGAATCACAGCAAAA
>P_1025
AATTAGGGCTCATAAAATTGCATTTCTTTTGGCCTGCATAC
>P_1026
GTTGTTGGACTTTCTTTCCGCACGCAGGGGAATAATTACAA
>P_1027
CTTGTTACGCCCGCTTCCTGCAGCATTTCTAATTTTACGCT
>P_1028
ACTGAATCCCCTTTATTTTCCGGTCTGCGTAGAAAGAGTCG
>P_1029
GTAAACTCCAGCTTTAAAGGCGTTAGCTACATGTCTTGGAT
>P_1030
ATGTTTTGTTTGGGATTTTGCCCTAACTATAGCTGGGAAAC
>P_1031
CATAGAGACCCCTAGAAATCCTTGGACAGACGACGACGAAC
>P_1032
AGCGACTGCAACTAACTTCTCGGTGCCCGTTTATTGTGGAT
>P_1033
CCGCACGCGGGGACCATGGGCTCGAGCGGTGAACTTAACCT
>P_1034
GCTTCAGCCTGGAAACAAGTCAGTACGGAGCAATAGCGCTC
>P_1035
CGGTGTCATCTAATTTAGCTCGGGCAAAAACTTCTAAATTA
>P_1036
GTTAATAGACCGTGATGGGGCGGGGTCCTGGAAACAGGACA
>P_1037
TTTTTGGGCTTGGGAAAATGCGCTCGGTCCTGGATATCTAA
>P_1038
CCTTTGTAGGCGATAAAGTGCGGTGGGGAATGGGGAATTTT
>P_1039
TGACGAAATCCAGGCGGACGCCCACGCAATTCTATGCGCGA
>P_1040
CTTTAGAGGTGCACAAAGTGCGGTCTTGAGGTGCGGTCGTT
>P_1041
GAAAATCCTTTTAAAAATCGCGCCGACAAAGGCGAGCCAAA
>P_1042
TACCGGGAATAAACAAATTTCGGTCTCAGGGCTCGACAAAC
>P_1043
AATCAGCAGCTGCTCAAACGCGAAACCAGCGACATATCCTC
>P_1044
GAAGCCGAGAAAATGGGTCGCCTCAGCATGATTTATCTGCG
>P_1045
AAGTGATGAAAAGGTTGACTCAGTGGCGTAGAATGGCAAAG
>P_1046
CATCTCAAACGCGGGCCAGTCCTGCTCAAACTTTAGCCGCA
>P_1047
TGGTTTTATTTATTATTTTTCGGTTGGGGAAAACTCTGTAC
>P_1048
ACAGGACAAAACATTCGCCACTCGAAACGTGGCGTTAATTG
>P_1049
GTTACGAGGCATCCAAATTGCAGTCGGTAGCCGAAGAAAGA
>P_1050
GCACTGTGGGAGAAATTTCGCGGGGTCGATGACGACGACGA
>P_1051
GTCCTTAGCCTGAAAAAATGCAATGATTTTCACTTGTACAT
>P_1052
AGCGGGGCCAAAATTGAAGGCAGGAAGAAAGGTACCGGCAT
>P_1053
TCGGACCAGTTCACTTGGCGCCTACACAATCCTGCACTCCT
>P_1054
ACTGTAAACAGTTATATCCGCCGGAAAAGCTTCAAATCGCG
>P_1055
AGGTGCTCACCATATCGGCGCCCGAGAGATCCCAGACCTGC
>P_1056
AATTCGGAGAGGGGAAAACGCAAGTTTAATAAGGGCGAATA
>P_1057
GCGACGGCTTCCCCGGTTTCCGTTGTGTGTGTTTTTTGGCC
>P_1058
ACTTTTTGTTCTGTGCATAACGGGGTTAGCTTGTTTCCTAA
>P_1059
AATAGTCTCTGAATTGAAGGCGGCTTCGTTGTCGCAATATA
>P_1060
AGTTTTTACAGATTCTGGCACCGTAGCGTCATTCACGTTAG
>P_1061
ACTGTGAAAGGGGAATTGACCGGCACCACATTTTTTAGCTC
>P_1062
GGCGTTCAATGAACGGCAGTCGGGAGCGCTCCCTAAAAAAT
>P_1063
TAAAGTGGCGCACAAAAAAACGATACTATCGATAGTATCAA
>P_1064
GGGCAACTCTTTTTTGAGGACGGGGATGTTGAGAAGCATTT
>P_1065
CTATCCAACAGGCCCAGAAGCGTTGTCGGAAAGAGGCAAAA
>P_1066
TTAAATTTAAATTTAAAACACCCGCGTTGCGATTTCGGGAA
>P_1067
CGACTGACAAAGATCGAAGACGTTGACAATGGGCGAGAGCT
>P_1068
TAACTCAACGCCACTAATTCCTATCTTTGTCTTTTGCCTGT
>P_1069
TAGTTGGCAGCTTTAATTTCCTATATCTCCTTAAAAGTGAT
>P_1070
GGCGTGAATGGGTTGAAAGGCAGTAGAATCGCACGGAGGAC
>P_1071
GGATTTCAAGATAGTTTCTGCCCGATTAGCACTTATGTTAA
>P_1072
GCAAAAAGGGCTGGAAAATCCAGTTTTATTGCGAGTTATTC
>P_1073
CGGGTTGTGTTGTGTAGGGGCCCGAGTAGTGTGAGGTGTAG
>P_1074
CGCTGTGAGCAAGGAAAATACGGCAGCGTGCTCCCCGTTTT
>P_1075
ACTAACTCGTGTTCTTTTTGCAGGGGGAGAACTTTCAAGCG
>P_1076
CCTTCTGGAAAAATAATTCGCGGGGTGTATCCATGTGGCGG
>P_1077
TTCGGGATCGGGACAAGGTTCGGGAGCGGGTGCGGTATCAG
>P_1078
TCCTGGCACTTTTCTGGCGGCCCTCACAAGTGATTATCCGG
>P_1079
TCCAATCGTATCGCTATGTGCTTGAACTAGTTTTACTCGGT
>P_1080
TTACAACTCAATTGAAAATGCATGGAGCGTAGGAGCCAACG
>P_1081
AGGAAACCGCAGCGATTTTCCCTTGCCATTTTCCCCGGCAT
>P_1082
TAAGTCCGTCCGTATAAACGCAGGGATTTCGGGAACTATAA
>P_1083
TGTGAGTGCAGAAACGAACGCACGCACACGCCCACGGCTCA
>P_1084
AATCACTACTATTATATTCGCAGTCTCATAAAAGTTTACTT
>P_1085
GCCGGGAGGAATGGATTTTCCAGGAAAATCGGGGTAAAACG
>P_1086
GTGAAATCTTTTTAAAAATTCAGTCCTACAGATATTTTTGA
>P_1087
AGCGTACGAACCGGAGATCGCGGGCTGTGCACTTGGGCCTC
>P_1088
TTTTCCGAAATTATTAATTGCTGTAACGGAGTCCTTGGTTT
>P_1089
CTCGCATGCCGCCCACCACGCGGCCGCTGCCCACCAGATGT
>P_1090
TTTTAATTGTGAGAACACCACGGTATCGCTGCACATAAAAA
>P_1091
GTTCTCTGATCGCCGAATCCCGATCCCAGGTCCAAGACCCA
>P_1092
TTGGAGGTTTCCATTTAAGGCATGCAGAACAAATATGTTAT
>P_1093
GCAGAAGGAGCGGCATGCCGCGGCCGAGCAACATTCGCCGG
>P_1094
TGTATAGTCCGTGGCCCACACGCTACTTACGACCAAAGCGA
>P_1095
TTTGAGAGTGGGTCCCAACACGTTATTTAGTCGGGGAACCA
>P_1096
TGCGAGCACATGGGAAAAGTCCCCAACTGGTATTTCGAGCA
>P_1097
AGAGCGGGGCACAGAAAAAGCTTGAATTGTCATTTCGAAAA
>P_1098
CATTGTCCAATTTTCTTGGGCTTGAGCATATGCTAACGAAG
>P_1099
TTCTCTGACTTTAAAATATGCGATTGAGTGAATTATATAAG
>P_1100
TGTTTTGGTAAGTATGAAAGCGAGACTTCAGTGATCCTGGA
>P_1101
TCAGCAGCCTGGAAGTTGCACTCGAATTATGGCTAATTACT
>P_1102
AGACTTGGCCGAGAATTGCGCTGTAATATAACAAACTAATA
>P_1103
TTGATTTACAACTTATCCGGCACGGATAGCGTTTACAACAC
>P_1104
GTTTGAGTTAACTGATACAGCTGAGGCTGCGTGAGAAAGTT
>P_1105
TCTATACATCCTTCTAGACCCGGTTATGCAGTCTTGCCACA
>P_1106
ATGAAAATCAAAATGAAAAACGGTTCCAAGGTGTGGTCTTT
>P_1107
GAGGAAAACTAAGAGTTTGGCTGCAATTTGGTTGGAGAGAC
>P_1108
TCCACCGGAATTCCAAATCACGGGCAAAATGACCCTTCTAC
>P_1109
AAAATTTATCAGAGATTTTGCGAGACTTACCCAACCCATGA
>P_1110
GTAAGATGTTGTAAGAAAATCGATGGTATGGTATTGATTTA
>P_1111
TATAGCGCTGACATAAATTCCTCCAATATGTACATATATAC
>P_1112
ATCGAGACCTTGACCCTGCCCCCGAGCAACAATTGGGTCCG
>P_1113
CAGTTTTGTATTCCATATGTCCCTAATTAGCACCCCGCCAT
>P_1114
ATTTGTTACGAACGTGAGAGCAGTGTTTGATTCTATAAATG
>P_1115
ATAAATGAAGTGGTAACGGGCTGTGTCAACTATTTACGGGT
>P_1116
GTCTCTTTTAACAATACTCGCGGTTTTGCGCTTGTACATGG
>P_1117
GAGGAGGTGGAAGTTGAGCACCCTAAAGCCAAAAAGGCGAA
>P_1118
TGAAATCCCTGTGATTTTCACGGCTGCGTTATTATGGCCGC
>P_1119
TGGCAATAATTCCCAACTTCCCCTGTCGACCAAATTGAACT
>P_1120
GATTATCACAGTTTTATTCGCAGTGTATTCAAAGACCGAGA
>P_1121
AAGAGCGTTTTCATACCACTCCTGGACACCCATTCCATCGA
>P_1122
CTCAGGATCAGCTCATGACACGAGAGCTCCGTCATCCGCAA
>P_1123
TCCAAAGATTCTTTTAAATTCGGTTTTGGCGATCAGTTAAT
>P_1124
TATTTAAAAAAAAATATTTGCAAGAAAATCACGTCCACAAT
>P_1125
AATTAAACCATAATTTTTTACCTGGACGAAGATCAATAAGG
>P_1126
ATTTCCTTCTCCTAAATTTTCTATGGCCTTATCTAATCGCA
>P_1127
AATCAATTACCGTTAACTAGCGGTCCTGCCGTCTGAGGAAC
>P_1128
GATGACGCTAATTGCTGGCGCGGGCCCAAAAGAGATACGGG
>P_1129
CTGCTTTAAAGCAAATTTTTCTGTAGTTCAATGTGAACTTA
>P_1130
AAAAAAGGCATCTGGATCTGCTGGCACAAAGGCAAAGAAAG
>P_1131
ATCTGGATCTTTCAAACTGTCGGCCTCTGCCAAGAAGGAAA
>P_1132
AGCTAGACGAGACGCTTCGGCAGCAATTCGCTCGAAAATAT
>P_1133
GCGGCCTTGCCTCTTCAGAGCGTACACAACATCCATGGCTG
>P_1134
GGTCACGGCATCACGAATTACGTTCTCCAAGAAAACCTTCA
>P_1135
CAAGCCTTTGCCTCCTTTACCACGACCAGTCATTTTTCACT
>P_1136
AACCTATGTAAAATTCAGCACGGAAATTGGCTAATTTTGTT
>P_1137
GGAAGGGAAACTACGCAGAGCGTGTTGGTGCAGGCGCTCCA
>P_1138
CTAGAATTATTCCGCGTCATCTGCAACTGGCCATCCGCAAC
>P_1139
GACTGCAGCGAAGCCAAAGGCTGTAATAGCGAAAGCGTCAA
>P_1140
TTATTCTATCTTTCTGCCCGCCTAAACAGTTAAATCCATCG
>P_1141
AATAGAACGGAAACTCAAGTCGGGGTTTAAATGAATTTAAA
>P_1142
TTGCTAGTAGAGCTCTTGCGCGAAGACAATTTCGACACCTG
>P_1143
GGGTTTGTCTCTAGAAAATTCATGCTTAATCCTGAGATCTC
>P_1144
GTATGTTGCACCAAATATTGCAGGAAAAACATAGACAAATA
>P_1145
AAATTACAATGGAACATCCACGGTATTTTTAATAATTACAA
>P_1146
CTTAATGGATCCACAATACTCCTGGGTGACCTAAACTCATG
>P_1147
AAGCGTAATTCTTGAAAACACCCTAATTGTTTTTAACGACG
>P_1148
GTAGGCACAATACTCAAAGTCGATGATAATAAGATCCGGCT
>P_1149
AAGGGCATCTCCCAAAATTTCGAGAATTAGCTTTTGAAACT
>P_1150
CGGAATTCCCTGGGATCAGTCGGCCCCTACGAGAGGTGAGC
>P_1151
CAGAAAAAAAGTTAAGAATGCAGTTGCAGACCATGTGCCAT
>P_1152
TCATCGACACAATTTGAAGTCGTTAGTTATCAAGCGAACAT
>P_1153
CAGAAAATTCTAAAAAATTTCTAGGTTGAGTGGATTAGGAT
>P_1154
GTTCGTATATATGTGTGAAGCGTGAGTTGCCAAAATAAAAT
>P_1155
GCGCTGACGGCAAATTTGGGCTGTACCATAGTTACCACCTA
>P_1156
TTTAAAACATTGACCAAAGGCGATGTTTCAAGTGCCTTGCC
>P_1157
AAAATGTCCCGTCCAATATGCAGGAATCGCCTAACCAACGC
>P_1158
AACCTTGTTATAAAAAAATACAATACCACCAATACTTACTG
>P_1159
CTGGAAGAAACTGTAAGTTACTAGGACAACGAAAACTAGAT
>P_1160
TGGTGCTGCACTGGAAGTCGCAGTGGGGGCATTGGTGGGGC
>P_1161
GTCGACCAAGCCGCGAAACGCGGCTTGCAAATCCAAGGCGG
>P_1162
TCTTGTTTCTGTTGCTACCGCTGCAGGGATAATGGGACCAG
>P_1163
TCCTTGCTTAGGGTAAGTTCCCTGCCCAGAGTAGCCTGCTC
>P_1164
GCTGTTGCGACCATAAAAAGCTACAAGTACACACCTTATCA
>P_1165
TCGATTTTAATGCGTAAACACGTTAGGGAATAGTCGATTTC
>P_1166
AAGCGTTTCCATGCTAGCATCAGCAGCAGAAAATTTCATGT
>P_1167
TCTCGCATCGCATCGCAATGCAAGGATAACACACACGCCCA
>P_1168
TGAATTCTCAGTTTAAAACGCGTTTTTGGGGGAGGATAGAA
>P_1169
CGACCAGCTCCTAAAAAGCGCGAGAAGTCCTTGCCAGTACG
>P_1170
ACCGGGGCCGTAAAAAATGCCCTGCGCAATCAGCAGGCAAA
>P_1171
CCCGGCATTACGGCAAACGGCCCGAACACCTTTTCCCACCC
>P_1172
ATTTTTGACAGTTGTTTTTGCTACAACGAATGAGAGTGTGT
>P_1173
GAAAGGGGCGCAGGGAAGTGCCCTAAGGACGCTTTATGCAA
>P_1174
TGTTTCTTACCAATTTCTGTCGGCATATCAAAAACCCTTTG
>P_1175
TGCAAAATGCCCATAAATCCCGGTAGTGTTGTCATAACTTT
>P_1176
AGGAATTGTGGGGACAACTGCGTGCGAATGCATTGCCAAAA
>P_1177
ACCCGATGATCAGAAAAAGGCTTTAACAGAAAAGAAGGCGA
>P_1178
CACTGGTCCAACATGCAACGCAGCAGGCAGTGGTGGAGGGG
>P_1179
CCTACTTTTGCTGAATTTAGCAGGAAATTTCCCCAGACCAC
>P_1180
AAATCATTTGCGTTTTGACACGGCGCTCCCCCTCCCCCTGG
>P_1181
TGGAATCCACCCTGAAAAAACCCTCGCGAATTGCAGTGGAA
>P_1182
TGAGGAACACTGAACAGCTGCGAGAATTTAACATATTTGTA
>P_1183
CCTCTTATATGTTGAAAGTGCGGTAGTCAATCTAAAAGCCT
>P_1184
CCGCACTATCTCCTAGTGCGCGGCTTCATTAATAATACAAG
>P_1185
TCCCACACGTGTTCAAACGGCTGCACCTACCGCATCCATTT
>P_1186
GGCTCCCTAATGAAATCACTCGCGACTAGTTCATGAGAAAA
>P_1187
AAGGATAGACTTTGGTATCACGGTTTTCGGCTTCTATTCAT
>P_1188
ATGCAGCAGCAAAAGCTACGCCTTAGTAAGAAGTTCGCGCG
>P_1189
AAAAAAAATGTATTCATACACAGTTACATTCAACCCTTTAT
>P_1190
AAGAAACTGTTTAGAAATTGCGGCGCTAACCAAAAGTCGTA
>P_1191
TGCCAGATATCCGCGAGCCACGAGGTCCACTCTCTGTGGAA
>P_1192
GTCTATACTGACGGATAAGCCGGTGCTGGATACCAAGCTCC
>P_1193
CCCAACGAACTCCCCACGAACGGTAGGTTCCAATAACTCAT
>P_1194
GTAGAAATACTGGTAACCGGCAGTTTATGCTTTTTGTTTGG
>P_1195
TTTTTTGGGGTTTTGTTTGGCGATGACGTTGGCAACCTCGG
>P_1196
TGTTTTATACTCGGGAACCGCATTAAAGAAGAATAGTGTCA
>P_1197
TCGCCAGTGATATAAAAACACGAAAACATTAAAAGTGTTAA
>P_1198
GGTTACAACATTAGTTAAACCACGAATGAGGATCTCTAATG
>P_1199
GCTAGACGTCGCTATCAACGCGATAGAAGTGCGGAGTCCTT
>P_1200
TACATTCGTTTGATAGAAAGCGTTGTTTGTACGCGCTTTGG
>P_1201
AAATTTTATTTTTTAAATTACAGTAGTTATAATAATTCCCT
>P_1202
TTCGAGCACTGGGTTTTTTGCGCTGGTAACACGCACACTCG
>P_1203
TCAATATGTATCGTATGCCACGGTATTTCTATTTTAGGAAT
>P_1204
TCCCCGCGTTAGGTTAAAGTCGTCCTCGGCTTTTCGGGAAG
>P_1205
CGGGTTTCTTCTTTAGGACGCCCTGGTGGTTTTCGTAGTGG
>P_1206
ACTCTGTGCAATAGTAAAGTCTGTAATATCACGATGAGCCA
>P_1207
GGAACCGTGAGCTGGTGTCGCACACCCAGTTTCTGCAGAAA
>P_1208
GCCTACTTGTACTTGTAATTCGGGTTTTATCTTTTTTTAAT
>P_1209
AAGAGAAAAATATTCATCGGCGAAAGCATAATGTTGGTACA
>P_1210
GCGGGGACGCCGGATGCCGGCGATTTAGAAAGAATTAGGTT
>P_1211
CGACGGTACAACAATAAGTTCGCGATTAGGATCTTTAAAAA
>P_1212
AGTTCAGATTTTCGAATTTCCTTGGTTCGTAGGAACGGTCA
>P_1213
ACTCAAACAGTACTCACCGACGAGGATGTTGATCGCCTGGT
>P_1214
CCATTTCAGTTTGGTTATCACGGTAAAAGCTGTCTAAATCG
>P_1215
TATTCCAATTGGTTTTCAGTCGGCTTATGTATACAAACTTA
>P_1216
ACCGAGTTCCATGCTTAAAGCAGTAAATTACTTTTAATAAT
>P_1217
AATCTAAGTGATTGATAATTCGGGAAGGTCTTGGTTTACAT
>P_1218
TTGAACTTAAGCGGTCCTCCCCGTACCATATAATTTATTTT
>P_1219
CAAGACCACCATTCCCAACGCGAAAAGGTATCTGTACCAGC
>P_1220
TGCCTCTTTAATGTCGGACGCCGTACCCCATATCTGACTGC
>P_1221
CTACAACATTTTGTTTAAACCTATCACAGTTTTTAAACAGC
>P_1222
GGGGGAATCCGTGGCCTACGCGGGAACCCCCTTTCTAAGGC
>P_1223
AGCGGCTCACAAGACCGAAGCAGTCCTACTAAGCAGCAGGA
>P_1224
CCGAAACAGGACGTCTAGCGCGCTACCTCCTATCGAGAGAC
>P_1225
AGAAGGTCACGCTGAATCGGCGGTCTAACCTGAAGCCAACA
>P_1226
GACATTATCGTTAAAAAAATCGGTGTCCCCTAATAGTGAAG
>P_1227
TTTATAGGCATATATGAACGCCGTGGTTCCTTCGATTGCAA
>P_1228
TTTTTTCGACCATATGTTCGCGTGATTTTTGGCCGGATAGC
>P_1229
GTGTCAACGCTCCAAAATCGCATGCTTAAAAAATAATTGTA
>P_1230
ATCCCCGATTATTACATACGCGCTAATCAGTTAGTGTGAAT
>P_1231
TGGCGTCCACCCCTTAACTGCAATAGAAATGAAAAGGCGAA
>P_1232
TTCGTTTGAGTCAGACGAAGCGGTTGCGGGAGCCAGGGTCA
>P_1233
GAACCGCCGTACCCACAGCGCGGTAGAAATGATGTTTGGCT
>P_1234
CTCGACGCATGGGCTCAACACGCTGGCACCATTTCTCTCTG
>P_1235
TGTGACATCGTGTGAAAAGGCATGCTCCCGATACCGGTGGA
>P_1236
CCTACATCTGACTTAACGACCGAGAAGTTTCTTGCCGCTTT
>P_1237
GTAAAGGGGGAAACGAAATCCCTTCTTAATCGGTGGCAGCA
>P_1238
TATCTGTGCTCATCCAAGCTCCCGAAGATAACTCTCTCCTT
>P_1239
ACGACCACGAGAAACAAGAGCGGCAAATATGTCGTTACTCT
>P_1240
CCTCGCTCACGAGCATTCCACAGGAGACTGCCGAAGCGGTG
>P_1241
CATGCACGAGCAGGTAAGCTCGTTGTCGCGGTCGCGAGCGC
>P_1242
CCTGCTTCATCAGGAAAACTCAGTCTCGCCTTCAAAACATA
>P_1243
AAAGTTGTTTTGAAAAAATGCTACTCCTGCAAATTAAGCCT
>P_1244
CAACTACTGGACTTACATGGCATGGATTGATTTATTACACA
>P_1245
GGGTAATAACAAGATTTTTCCGTACTCGACCATAAAAGTGG
>P_1246
CAACTTTATGGTTCAAGCCCCGTTACTTCTCTTTGTAAAAA
>P_1247
TTTATTGTTGGCCTGAAAGGCGGTTTGATGTTTGGCTCTGG
>P_1248
TGGGATACGGGCGTGAAAGTCAGCAAGGAGCAAGATCACGA
>P_1249
CAATTTTCAAAAGAGTGAGGCCGTATCAGTTCAGTGAGTCT
>P_1250
ATAAATAATCGATCTAGAATCAGGATATATAAAAAAGGTTC
>P_1251
AGAACAGATGGGGAAAGTTTCGAAAATTTCACCATTTGTGA
>P_1252
GTACATTTTCCCTTAGGGCGCGGTTACGAACTAATGTCACA
>P_1253
ACCTGGGAAGTTGCCGTCGGCGATGGAGTACATCGAGGATG
>P_1254
TAGAGTGGGCCTGGAAAAATCGATAAAAATTTACAAGACTA
>P_1255
AGACGCTTTCTGGCACGTGGCATGAGTCTTTATTTCATCAC
>P_1256
ATAAAGACATTTATAAATTTCAGCACCTAATCTTTGAGCCA
>P_1257
AGACTTACAGACTGCCCTGGCATTAGCACAAGAGGCAGAAT
>P_1258
CCCTTTTGGTTTGAAAAATGCGCCAAGCATATTTCAAAGAG
>P_1259
CGTGGAATATCTGGGATTCACGGTATCCCGCGGCGGGATTC
>P_1260
ACCGAGCGCACCGAGCAGCGCAGGAAAATGTGAAGCAAATT
>P_1261
AGGAAGGAAAGTAGGGGAGGCGGCGTTGCCATTGCAGTTAG
>P_1262
GTGGCCCGATCAGAAAAGTGCAGTTATATCAAAAACTATCA
>P_1263
CAAAACGGCGTCGCGGAACGCGCTAATCGAACGATCGTCGA
>P_1264
CGCGCTAATCGAACGATCGTCGAGATGGCCAAAAGTATGCT
>P_1265
ATTAGAGGAGTTTTTGTGGGCCGAGGCCGTGTCCACAGCTT
>P_1266
AAGCTTACCGTTTATACGATCGGGAAAAACGTATCATTGTT
>P_1267
CATGGTAATAATAATAATAGCAGTGTGAGAATCGCGCAAAA
>P_1268
TTCTCGAGGGCGTTCACCTACACGGGTATCGACTATGCCGG
>P_1269
CGCCAGTCGTGAATTTAGATCGTGATTGGACATTAGCCACT
>P_1270
GTTCGTCTTACCTAACCCTTCCTGGCTAAAGGAAGGAAAAC
>P_1271
ACCCCTTTCGAACTCTTTCACGGCAGGACACACATATTTGG
>P_1272
GGTCTCCAACTTGACCAGCGCTGTGGGAAGGATGTTCACGC
>P_1273
TAAAGAATCCTGCCAAGATCCTGGGCCAGTTTCAACCGCAG
>P_1274
CCGCAAACGCCTGTCAATTCCAGCTGCATGCGCCAGTGTAA
>P_1275
GCCTTTCGTGCTTAAAAATGCGCCGTCGGTATTTCAACGAT
>P_1276
CTTCGTGTGTCGTTCGTCGTCACACGCAGCTTTTCCTGATG
>P_1277
TTGTTGTACACATATTCGGTCGTTAATCACACAACTCACAT
>P_1278
GATGTACACATATACGGTCGCCTGTGAAGCAATTTGAACTT
>P_1279
CATCATGGTGACGATGATCACGTGAGCCCCATCCCAAACGA
>P_1280
TGTCCATCCAGATTTGGGTGCCCTCTGTGTCTGGTTCTTTT
>P_1281
ATGATGGAGAAAATAAAAACCGTGAATGGAATCTTGGGACA
>P_1282
TGTTAGCAAAGACTGGTTAACGTGATCGAGGCCATCATGGT
>P_1283
ATTATGACTCATAGACTCGTCTGGGACCACGTACAAATAAA
>P_1284
ATCTTCACCCAAACTCAGCGCATTGAGAGCAAAGGCCGAAT
>P_1285
CCAAAAACCCTCAAGTGGCTCACTGCTGGTATTTTTCCGGT
>P_1286
TCGGTTCCTCAGATACACCGCAGTGTTTATCGCCTCAGCCC
>P_1287
TCCAGCAAGACTAATTTTTTCAGTGTGCTCTTCATACTCAG
>P_1288
TTCAGTGTGCTCTTCATACTCAGTAAAAACACTTCTGTCAC
>P_1289
TGTCAATACTAGTTTTTTCTCGGTAGAGAATATGTCGATGT
>P_1290
ACCGTTATTAACTGAAAATGCTGTTTTCTCAATGTCACTAT
>P_1291
CTGGAAGAATCGCTGAGACTCAGGCGCTTTTCCCAATGGTG
>P_1292
AACGAAAGCGATAGGACGCTCGTCACCTTCTTCAGACACTT
>P_1293
TGTCCACTGACACTCCTACACCAGAATATTTTATTTTCCAA
>P_1294
AAAGATTGTGCGCACTCCTGCAGAAATACCATGACATACAG
>P_1295
GACAGAGACGGCGCATTTTCCAGTTTAGCCCTCAAGAGATG
>P_1296
CCCATAACTCGGTAAATTTACATGAACTCAATGACGCTATT
>P_1297
TGTGCACAACGACCAACACTCAGCGGCAGCGACGTCGCTCT
>P_1298
ATTGAATTTTTTTATAAAGTCAATGCCTATTATTCCATCAC
>P_1299
TAAAATATATAAATATTTTCCTTGAATAGTCGTCTATGAAC
>P_1300
TTGCTCACTGATAAAAAATTCATATGCAATGATGGAACGTA
>P_1301
ACCGCTTTCTCTATAAATAACGGAAAATTCGAATTCTTACG
>P_1302
CCACTGTGTTTTGCCAAAACCACCACCATCCAGCGCATTTA
>P_1303
CAACAGAGAAAGAGGCGAGGCAGTAGGAACGAAAGAGGCGA
>P_1304
ACTTTGTGTAGTGAAAATTTCGGTGTTATCTTGTTTCTGCG
>P_1305
CGCGCGAAATATCGAAAATACGGCGTTCCTTCGCCTATAGT
>P_1306
GCAACAAAGTTGCAAAATTCCACGGATCGTATTACGTTGAA
>P_1307
CGTCCCACTACCGGACAGCACGTTCGCGAGCTTACCCGGAA
>P_1308
TTAAATACCCTAGTTAATCGCCCGCTTTATAAAGTGAGACC
>P_1309
ATATAAACAACCAGACCCCTCATAAACAACCATTTCCGCCT
>P_1310
CTCCAAAACATCATCAACGGCATGAGCTTGTAGACGCACTA
>P_1311
GGCCGCGAAATACTAAATCACGGTTTTGACATTCTCATTTT
>P_1312
AACTTAAAAGGTTTTAACGGCCTTAACAACATTCACTGACG
>P_1313
TGAACTTCGCGTTTATTTTCCACTACTTACCAATTACTATT
>P_1314
TCACTCTCTTGAATTGTGCACCTCAAAGTCCAGATTTAAAT
>P_1315
ATAGCATCGAGAAGGCGACGCTTGAGTAAATAAGTCTGGTG
>P_1316
GGGCGCGTCAAAAAATTTCACCCGAGCATTTAAAGAGTTGA
>P_1317
ATTGTGTCGTTCCAAAAATGCACTAGATAGGTTCCATTTAA
>P_1318
TAAGAATATCGTCGAGAGCGCGTTGAAAAATAGATGGGGCA
>P_1319
TTATAATTGTATATTAAAAGCGGCATTTCCGTATTTTAAAA
>P_1320
AACTGTTTGCGCCCTTCTGGCGTGAACACTGTCAATGAACA
>P_1321
CCTATTCCTTCTCCACGAAGCGCTACTTCCGATTTGTTTGA
>P_1322
AGCCCTGCACATAAAGCGCGCTGGCTTAACGCTAAACGTCG
>P_1323
AAGAGTTTGAAAAGTTTGCGCAGTTTTACGTGGAAAGACTC
>P_1324
TCTGAGTACGTTATCAATCGCGATAACCCTGCTAAGCCCAC
>P_1325
ATATAAACACTGTTCTAAAACGGTATAAGAGTGTCTGTAGA
>P_1326
GCCTGACGACAGAGTGCTCGCGAGAAATTTGGAAATTCGTA
>P_1327
AAATAGTCGTGGAGTCTAGTCGTGAAAAGTTCGTGTCGTTG
>P_1328
ATTATTTGTCTTTCAAATTTCTATCGGGATACCATACATTT
>P_1329
CCTGTTATACTCTATAGTCGCCTGAAGGAATAATTGAGTAA
>P_1330
TTATACCTAACTGCGAATCGCCTTCCTTCAAGATATAATCC
>P_1331
GGACAACTGGTCATAGTGCACCCCAATTTCTGATCAATCAT
>P_1332
AAAATCAGTTCGTATAAGTTCGGCAGTATTAAAAAAAAAGT
>P_1333
CCGCTTTGTCCAGCGGGTGGCGAGACCTCATCCATCTTTTG
>P_1334
CCGTTGCGAAAAAAAAAACGCAAGAGCCAAACGGTACTGCT
>P_1335
TTTTATTTTACGAGTAACGGCTATAATAATCTTTCGTCCCA
>P_1336
TTACAATAACCAGTATTTGGCGGCAGGTATAAGCTGATTAT
>P_1337
GCAACGAACAGGACTTAACACCCGAAGATCAAAGGGATGTC
>P_1338
GCGACATTTGGTGGCATGCGCCCGGGTGGATCAGTTTCAAA
>P_1339
AGTAGTTCCAGTATCATGTGCAGTATTTACCACGTCAATTA
>P_1340
TCTAACCTAAGTCCAGTGGTCGGAAACGCTTCTTTTACCTG
>P_1341
TGTACACTGAGCATTAAGCACAGTAAAGTTTAGCCGAGCGC
>P_1342
CACTCTAGAACTGGAGGCCGCCGTAGAAGATATTTACTCGT
>P_1343
GGAACTCAACTTTTAAAATTCTAGAAAGGCTTGTTGTGTTG
>P_1344
AAATTTAGTTACACAAAACTCGAGAGAAAGATTTGACACCA
>P_1345
CTTCACAACAAATGTAAAGGCAGCAATTCGAACCTCATCGG
>P_1346
CCTAAAATCTCTACTTATCTCTGGGTCTCAGCACCCGAGTT
>P_1347
GGCCTACCTCAATGAGCAGTCTTGGATAGCTGCTCAACCCG
>P_1348
CAATGTCCTCGCCGTAAAGCCAGTCGTTCTCCTCCAGCGGG
>P_1349
CGCATATCTATAAGGTTTGGCATAAATGGGAATTTCTAATT
>P_1350
TTTTCTAACAGTGTATTTTTCGTGTGCAAGTTTTTAAGCTA
>P_1351
ACTGTTCGTTCCCTGCAGGGCCTTGTTAGAATTTGGCTCTC
>P_1352
GTTTCAGCGTCAGACTAACGCAGGAGTTAACAGACCCTCCC
>P_1353
TATTAACTGTGATCATGTCGCATGCGAGTATTCCGGGCATT
>P_1354
AAAAAATACGCTGAAATTGGCCGCATTGTCGGTTGTTCAAG
>P_1355
GGTAAAAGAAGCGCGAAAAACAAGGACCGCAACTTCATACC
>P_1356
CTCGAATTATGCCTTAAGCGCGGTTCTTTCTCAAATTTATC
>P_1357
AAGTTAGAATGGCCGAATTTCGGTAGCCAGCGACGGTGCCC
>P_1358
TCCTTTGACCTGTCACGAGACGGTGGTGTTTCAGACGGCTA
>P_1359
GTATGCTTGTGGATTGGTGTCGGCCTATATGCGGCCGGTAA
>P_1360
ACCTCTTCGGTCCTAAACCGCGGCTTCTCCTTAGAATACTG
>P_1361
TTCTGGTTTGAAACAAATTCCTTCAGCGTGTTCTGGTGAAT
>P_1362
TCAACATGTCTGAGAAAACGCACCAGTAAGTAAGGTATATT
>P_1363
TTATATGTATTACTTTATTCCGGGATAAGCCACAAACAGCC
>P_1364
GTCCGGAAGGTTGTGTAGCTCTCTAACAAGCATTTCTTCTG
>P_1365
GGTTTATTTTGATGTCATCCCAAGTAAGGAGTACATCGCAG
>P_1366
TAGGATTTATCTATTGATCGCAGTATGTCATCAGGCTTGGT
>P_1367
TCAGCAGAAACCCTGAAATACCTGGGTGTCCTAATAGACCG
>P_1368
AAAGGCAACGCTGCTTTACGCTGCCCCTATCTGGAGCTGCA
>P_1369
GACCCTTGTCATGTTGTGCGCGGTTTGTGCGCCCACGAGCG
>P_1370
AGCACATAGTTAAAACGGAGCAGTAAAGCCAACTTTTAGTG
>P_1371
AATATTTTTCCTACATGAGTCGGGATTGGCGTTTCACCGAG
>P_1372
GTAATTGTATTAGTTAGAGACGGCCCTAGGATTTCTTTGCT
>P_1373
CTAACGGCGTAAAACTTCCACGCGCGCACTCTTTTTCAATT
>P_1374
TTACAACATTGCTCGGATTACGGGAATTAGCTACACCATCG
>P_1375
CTAAGGTTGATGGCAAAACACAGTACTCCTTAATCGCCTCC
>P_1376
CGGAATCTATATCAAGGTTGCGCGAAATTAGTCGGAAGCGT
>P_1377
TGTGTATGTATGTACGGGCACCCAAACATATTTATTCAATG
>P_1378
ATCAGCCACCTCTTAAGTCGCCTGGTTAGTTTCCAGAGGGA
>P_1379
AGTCGCGAGAGCTGAATTTTCGGTCCAAAGTGGAAGGTCAT
>P_1380
AAAATAACAATGGAGGAACTCCATGTCTGTGGGTAGGAGCG
>P_1381
TATAATATGTTCTATAAAAGCTAGAAGGTTGAACAAACCGA
>P_1382
TTAAAATGCAAAACGAAATTCGTGATCAACGTCAATGTGAA
>P_1383
AGTTCACCTTATTATGATTCCAAGGCCAGGAAAAGATAGAA
>P_1384
CAGGTTTAATCCTGAACGTGCGGGATCAGATGCGCAATCCT
>P_1385
AATATTCTCATGAATTATTGCGATGTATGCCTGAGAAGAGG
>P_1386
CTTTCTCTACCTCATGGGTGCCCGAGTTAAGTGGTTCGCCA
>P_1387
CTTCCTGGCTAGGTTGTCCGCTAGCTCATTTCCCGGGATGT
>P_1388
GCATAATTAATTTGGAATCGCGTGGACCATGGCAGGGTGAG
>P_1389
AGTCCGTTTTTTATGTATCTCGGTTCCATCAATTCAGAGTT
>P_1390
TGGGTTTAGCGAAGATTTGGCGGGATTGGCGGTGGCTTATG
>P_1391
AGCTCAAGAGGGGGAAGCGGCGGTTCATGATTACGGGACTG
>P_1392
CAACCCACTACTAAAAATCGCGATTCTGCGGTCTTAATCCC
>P_1393
TATTAATTGTGGTTGGTTGGCGGTGAGTTGGTTTCTCCAAA
>P_1394
TTTGAGCTCCAACGAAATTGCAATGGCAAGTTCATAACCCC
>P_1395
ATTTCGTTAGCGGCCGCAGGCGGCAGGTACTCATTCGTTGG
>P_1396
ATACATGTTATTAATCAGGGCGGGCTCTGCGAGAAAGCAGG
>P_1397
AAGCTTCTAAATACCACGCTCGGCCCTGAAGTACAAGTGCT
>P_1398
CATATCTATTAATTTTTTTGCACGACTATGCCGCCCAATTT
>P_1399
TGGGTTTTATAGCATTTTCGCGAGGATTGTGTTTTCTTATA
>P_1400
AAACAGGCTACCGAATTTCGCATTTCCTGCCTACCTTCAAA
>P_1401
ATATACCTACATGTCGGGGTCCCCATTACCGTTGTGTGCGA
>P_1402
GATATCGGGAACTATAAAAGCTACAGGGTAATCAAATCGCT
>P_1403
AACCCCACAACCAAGAATTGCACGAAGATGGTACCAGAAAT
>P_1404
GTATATAGATAACATTTTGGCAGCAATATCGTAACAAAACC
>P_1405
TGCACGTTTTGGAGAAAATACAGTAGTGTTGTTTTGTAGCG
>P_1406
ACAAAGTCCTTGGATACGGGCGCTAATGGCGAAGCTTGTTT
>P_1407
AATTGATGACTGGAAAATTACCCGAGCAGTTTGGCTGGCAA
>P_1408
GTACTAGTAGGCGCTGGGGGCCCGACTTTGCCATTTGCTAG
>P_1409
CCATGGCACACTGGAACACGCGGTTCGTCTAATAAGGGTCT
>P_1410
TAAAAGCGCCGTGCAGATCGCAGGGGCAGGTTGCTGGTATC
>P_1411
GCTCTATTCTCAAAGCAAAACGGTAAAATGCGTGCACGCGT
>P_1412
GTCTTGTCAAGGGTATTTCGCGTGATTTTAGAAGTTTTTTA
>P_1413
ACCAGAAAGGCGGATTGGGGCCCGGATTTTGTAATCTTTGA
>P_1414
GAAAAAAATGTAAGATATGTCGCCAAAAATAAAATTTGACA
>P_1415
TAGCGGTAGTTCTTTGAGCACGGTTCCAAATTGACGTGACG
>P_1416
CGTGGAATCTGCGAGTGGCACGGCAAAATTTGGTATTGGGA
>P_1417
TTGGCTCAACCAAAGAATTCCAAGAACACCTATATCCTGAT
>P_1418
ACTGATGAAATGGATACCGGCGATGGTAACAGCGATGGTGA
>P_1419
CCCATCTCAATGCCAAAAATCATTGACAAGGCTATTAGCAG
>P_1420
GACCAACATTGTGCGATTCGCATGCTCCAATTTAGTTAGCA
>P_1421
GCTTCCAGCACATAAAAATGCGTTGAGGGGGGAACGTGGAC
>P_1422
TTTTTTAAAATCTCTATTTCCGGAAAAAATGATTTTACTCG
>P_1423
GGTTCAAGCACATCACGATTCGGCCTTTATTCAAGGGTGCT
>P_1424
CCGGTTATGGCCTCAAAGCGCGATATTATCCTTCGAGTGGA
>P_1425
TGTGTTGTGTCATTAAATTGCGGGCAAGTATAAAAAAGTGA
>P_1426
GCCTTGGGGCTGCGTTTTTTCGAGGACATGTATGTGTAGCA
>P_1427
TCATTAGTGACCAGTTTCCGCCCCACTTATGTAATTTAGCA
>P_1428
ATACGGAAGTCTTTTTCTTCCGGCAACTGGATCCCCCAAAA
>P_1429
TAATTATGACAGAGTTTTTCCGGCCATCAACAGCGAGTTAA
>P_1430
CATAATCTCTGCGTATTTTTCTCGAACTACGCACTTTCCAG
>P_1431
ACCAGAAAAAGGTAAAAATCCAGTATTTTTAAAATATTTGG
>P_1432
ACTAAAGCACGGGGCAGAGTCGATAGAAAAAATATACAGTT
>P_1433
GTTTAACTCGATTCGGGACGCGGACACAGACGATTCTAACC
>P_1434
TTCACCTTGTGAGGGGTTTGCGAAACTTATGAGTTTTATCT
>P_1435
TTTTGCTCCGACGTAGTTTGCGGCACGTGGCGGAACCGATG
>P_1436
ACTGCTGTATAGCAAAAACGCTAGATAAAGTAATAGCCATA
>P_1437
AAATAGAGATCCTGTTTTAACGATGGAACGACATACAACTT
>P_1438
GCGAGCAAAAATAGAATAAACTTATACGTAAAAATATCAAC
>P_1439
TTCTTTGTGCCATTCGGTGGCCTGCTCGCAAAGGGAACAGT
>P_1440
AAGAGCATTGGTTTTAAGCGCAGCAAAAATGAGGCGTGCCT
>P_1441
TACCCTATCAATTAAAATCGCATGTATTAGTCTACCTCGAC
>P_1442
CTAGCTCAATGTGATGATTCCGGTTGTGAACGTCCGATAGC
>P_1443
TATAAAAATACCACAAAATTCCCGAGTGGGATTATAGCAAG
>P_1444
AATGAATTTGCGGAAAAATCCGGTCAACCCCAAAAAAGATT
>P_1445
CACGTGTATTCATTTTTCGGCGTCCACAACATCAGAAGTGG
>P_1446
GGTTTATTTAAATGCAAAGGCAGGCACGATGGTCGTATCTA
>P_1447
GGCCAAATTTCCATTGACTTCGATAAGCGGTATAATTTCTA
>P_1448
CTGAAAGTGCCGAGACTCCACGGGCTCGCAATCCCTCCCCA
>P_1449
TACGAGGGCAGTACATGACGCATTAATGTCCCAGTAACCCA
>P_1450
GTGAAATCAGCCACTAACTGCGATACATGCGAAATTTGTTA
>P_1451
GGTTTACAAAGAGCGAAAGGCGAGGGTTTTATGTTCTTCAA
>P_1452
CGTTCACCCCACCCCCTCGACGGCCGTTGATCGAACCTTAA
>P_1453
TAATCTCTACTTAGTTTGCACAGTAAAAAATCTAACTAAAA
>P_1454
CTCGTCTCGCTTGCAGTGCACGGTGTACTCCTGGTTAATGG
>P_1455
ACATGGACAGCAGGTTCTCTCGTGACGGCGCCTCCTCACCC
>P_1456
GGGAAGGCTGCCGCAAAGCACGGTGATCACCACGAGCACCA
>P_1457
GGTGGACGATTTGCTGGACGCCTGGTTGGCAAACTGGAAGT
>P_1458
GTCAAGTGTCGTTACGAGCGCCCTCCGATGTTTTTTTTGGC
>P_1459
CTTCAGTACAGCTCTGGGTGCCCGATTTGAATTTAATTTAG
>P_1460
GAGTACGAGGTTTTTCGAGGCAGGACTAGGTTAAGCGCGTT
>P_1461
TTTGTTTAGCTAGGTGGCTGCCTGCTCATCTGGTACGGCGC
>P_1462
ACGGATCTTGGCGGAGACTTCGGTATTTGTCAAATCATCAA
>P_1463
TAATTGCTGTCTAGTGATCGCTTGAATGGCTTGATGGCGTT
>P_1464
AGTGTGCAGATAGCAGCGCTCGGTGTTTGTTTTCCCGCTGC
>P_1465
ACTTTAAGTTTTAAAAATTCCCGTAATAAATTTTACCAACA
>P_1466
GGCAGCCGCATCGTAACCCACGGTCTTGGACTGCGACACTG
>P_1467
GCTTCTTGGTCAGAGACTGGCGTGATCACTTACAGAACGAG
>P_1468
TAAAGCTATAGCCAGGCCCACAAGTAGGGCGGAAAGAAGTC
>P_1469
AGGATGAGTGCAGCAAATTGCAGGAGTTTTTGTGTAATTTA
>P_1470
GATAAGCCAAATGACTTTGGCGCTAACGCACAGACGTACGG
>P_1471
GACACATTTTCCCAGCGACTCGTGACTGTCCGCCAGGGATT
>P_1472
AGTATCACAAAGTTCAGACGCGGAGACAGGGGAAATTTGGG
>P_1473
AAATGACACCTTTTCATCCGCAGGAAAAATCGCGCTCCGTA
>P_1474
CACTGAAAATACGAAAAATACGGGCACCACGAAGTGTACGG
>P_1475
GGCCAAGATCATTCAAATGGCGGTGATGCTGGGCAGCTCCA
>P_1476
AAGGATTCGATTCAGTTTCGCATGCTCCATGTGCATGGAGG
>P_1477
TCTGTCCGAAAAGAGGATGGCCTGGATGCACAGTCGTCGCA
>P_1478
TCCTAATCCCACTAACGAGTCCTCCCCATCGATTTCCTACC
>P_1479
GTGGAATCTCAAGCACCACACGTGATTGACAATTCGAGTGA
>P_1480
GGCAGGTCCTTCCAAAAAGGCAGCAAAAAACGAGAAGGCCA
>P_1481
ATGAGTGAATTGAAATTTTACCTGGATATTGAAAAACAACT
>P_1482
ATCGGTTTGTCGGTTCAAATCGGTCGTAAATTGCAAACGGG
>P_1483
CCTTCTGTTAGCAGGGAACGCGACAATAGACTTGCACTCGT
>P_1484
TGTTTTAAATTGTAAACACGCGCTGGTGGAGTTTTGAATAG
>P_1485
GGCGATTGCGTGGCTCAACGCGTGAGAGGTCGATTTCCTGC
>P_1486
GCGAAGACCAAGGGAAATCGCTGCCGGGCCATCAATGGTAG
>P_1487
GTCGAAGAGTCCAGAAAGTCCAGCACCACTATTTACCTTGA
>P_1488
TGCTCCCATGACCCTGATCGCGGCCAAAATTCAAGCGACCT
>P_1489
ATGATTCGATAAATAAATTCCCCACACAAGAAAAGATGTTT
>P_1490
GAAAATTTTTTAAATAATTTCGTTATTTAGTTTGTCCCCTT
>P_1491
CCACTAAGCTTTTTTAAGCGCGAAATTTTTAGTCCGCCCTT
>P_1492
TGGCAAAGGAATGCCAAATGCGATACTTGCCACTCCCTCCC
>P_1493
TTTTAATTTCCGCTCATTTGCGAGGCTACAAAAATAGAACT
>P_1494
GCCATTTTCGTTGGCCAGCACGGTAAGCCTTTTAAAGGCTT
>P_1495
GGTTCGTCCTTAAGCCAGCCCGCTACTTTCGTTTGGCGGCC
>P_1496
TTGCCACGCCCTCCCGTTGGCAGCATTGGAACTGAAACTTT
>P_1497
TATTTTAACCAATTTTAAGGCAGCACCAACAAAAATATCTT
>P_1498
TTCCCCTCCTTTGAGCTGCGCTGCAACACGATTTTTCCCAC
>P_1499
TACTCGTACTCCTCCTTCGGCAGCATTCCTGTAAAGGAGGC
>P_1500
TGTACCTTTCGAATACACCGCGGGAACCCACCAAAAATACC
>P_1501
AGGAAGGTTGATTGCAAACGCCAGAACAACACACCCACACG
>P_1502
ACACAGTCATACGATGATTTCGTTACCCCATTATTCGCCAG
>P_1503
TAGTGGGTGGTTGGTTTACGCCCGAATGATGAAGTGGCGTC
>P_1504
GGTGGAGTTGGGTGAAAATGCGAGGTAGCCAAATGGGGTGC
>P_1505
TTTGATTCGGGGACCTCGCACGGGGCCTACCGTTCACCCAC
>P_1506
GCACAATTTAATAGTTTCGGCGGCAAGAAATGAACTCCACA
>P_1507
AAGGGGAAAGGAAAGGGAGCCGGCAGTGGAAAATCGTCTGG
>P_1508
GAGTATAGAATCTATATGTGCGGCAGACCCTCGAAACGGGT
>P_1509
AATGTCGTAGTAATGTAAAGCGTTGTTAAGGATTTTTAATA
>P_1510
CGATTTCCTTAAATAATTTTCATGCTTTTCATAATTTGACC
>P_1511
CCATGGGGCCACCGGAATCGCCTGGGGAAGACAACAGCATT
>P_1512
AATCGCCATGAAAGTTGGCGCCGAAATTTAATTACCATGCT
>P_1513
CTATTAATAAATTTAAATCGCACGAACACGTGTAGAGTTGC
>P_1514
ATTCATATCTTACTTTACGGCAGCCACAATCATTTTCATCT
>P_1515
GTCCATTTCCCCTTTGGGAGCGGCACCTCTCTATACGGCCG
>P_1516
TCTATCAAAATTATTAAACGCCCCATTAAAAGATTGCAAAT
>P_1517
CATGGTGTGACTTTAATTCGCATAAACAACTCGTGTGCTGG
>P_1518
TTCTCATTGTCCAGTGGGGGCGGGAGTCATTTGAACAATTT
>P_1519
GCTGGGGAGTTGATAAAACGCGGCAAAAGGCAATTTACAGG
>P_1520
GAAACTTGATCGGCTTTAAACGTGCTCAATGGGATACTCAA
>P_1521
CCGATTTATTGTTCAAAAATCGGTCAGCTGGGATATGTGCG
>P_1522
GAGGAAAGCTCTGCCAATTGCAGTAAAACACTTACTGATAT
>P_1523
GGTCCCGAAAGCCTTGGGAGCCCGGTTAACAGAGCGCTAAC
>P_1524
ATTAACCTAGAGATTAAACCCGGCAGTGTGGTGGCTGTAAT
>P_1525
AAAAAGAACCGGTTCTCGGGCGGAACCAGTTTAGGTTCACA
>P_1526
ACCTCTATAGTAACATTTTTCCTTCGCAGACATCGACTATG
>P_1527
ACTGCGAGTATAGTTAATCGCACGAAGAACTGCAGCTGAAA
>P_1528
GCTTTTGTCGGAGGAAATGCCGCGAGTTCCGTGACTGGGCA
>P_1529
ACATCTGTATCTGCTGGCTGCGTTGTTTCGTAATTACGAGC
>P_1530
TCTCGCATCCACGCCGACCGCGATCGGGTAGGCAAAACCGC
>P_1531
CCTCTGCTCTGCCGAAACTGCCCGACCGTAAAAAGTGCATT
>P_1532
GTTTACTTCAAAACTGATCACGCGGGCGATCACAGCCGCAA
>P_1533
TGTGAATTAAACATGAATTCCCGTGGCGCTGAAAATCCTTG
>P_1534
AGATAAATTTCGCACACGCGCGGAAATCACTGAATAAGAAA
>P_1535
CTCAGCCCTTTTACTTCACACAGGATTACATTTTTGTCGCC
>P_1536
TTTTGGCAAAACTTAATTTTCAGCGTTGGTCTTAGTTCATA
>P_1537
CACTGTTTAAAAGGGAAGTGCCTCAGCGCATTGGAATGCGA
>P_1538
ATCCAAGGCGTTGGCTATGTCGAGGTCTATTTGCCCCCTGC
>P_1539
TTTGGCCCATAAATACACGGCAGCACCCTTGGAAAACGGGC
>P_1540
TTTAATTTTTTTGAATGAAACGGTAAAAGCGAGATAAAACA
>P_1541
CACAAGGGTGGAGGAACCACCGGTCTTGGAAAATCCCCGAC
>P_1542
AACTACAGTGCAACAAAACGCCTTTCCTTACACTTATAAAT
>P_1543
CTCCGAAGGAGCAATAAACTCTATGGTGCTAGAGCGTACCT
>P_1544
TAGCATACAATTAAAAAATGCTTAAACAGGGAAATCGTCTT
>P_1545
GATTAAACGGATTGGAGATGCGAGGTGTACAGTCGAGCCTC
>P_1546
CACTTTTTAACTATCCCCGGCAGGAATTTTCCAACACGCAG
>P_1547
GTGCCCGAAATTGTTTTTCGCTTGAACAGACATTTTTGTTT
>P_1548
GATGTGCGAGGGAGAGAGCGCGAGGGGGCAGATTGGTCTCG
>P_1549
TTTTTCCCCTCGCGTATTCGCGAGGCTTCTTAGAATACCGT
>P_1550
ATCGGTGTGGGGAAAAAAAGCGTTCTTGAAGAAAATCCATT
>P_1551
TCAAATAATGGGAATTTTCGCAGGAATTTGTATGCCCAAGA
>P_1552
ACAAAGTACTAGGGGCGAAGCAGTAGTTAATCAAAGTAGAA
>P_1553
TGAAAATATTTGTGCAGCTGCCCCAACAATTCCGCCTCCCC
>P_1554
GCCCGGGGTCCTGCAAAACGCCTTACGGGTAGTGTGCATTT
>P_1555
GACACCGTATTGCGCGAGCGCGGCATTGGCAATAAATTCGA
>P_1556
GACTTACCGGCCCATAAACTCGCTGGCAATGTCATTTAGCG
>P_1557
GCGATAACAAGCGCAGATTCCTCGACCAGCCTCAAAAAACT
>P_1558
ATAGCAATAGCGTACATTTTCCCTAATTATTTTTGTTTAGC
>P_1559
TCTAGAGGAAACGGAAATTTCATCATCGGCTTTTTTGGGTT
>P_1560
CAATGACCAAGAACTGTGGGCACGATAAGCTCAAAACCATA
>P_1561
AAGGGCAATTAAATCAGTCACGGCACTTCGTATAAGCTCTC
>P_1562
TGTGTTCAGGGTTCTCCCCGCGGCTCCTGTTTTACGTGCTC
>P_1563
AGAACATGGAGATTGAATTCCAGCCACAGCACCACAACTCT
>P_1564
CACACCCCATTTGGAAAAAGCAGTGTGACAGAAACACTCCG
>P_1565
CCGACGCAGCGAGCATTTCACACGGCCAACTATAAGTAAAT
>P_1566
AGATCTTCTGGTACCCATCGCAGCACCGCCGTGAGTTCGAC
>P_1567
TTCCTGAATTTTAGTGGATGCGGGGGGGGGGCAGCTGCACA
>P_1568
AGTTGCCCATACATTAAAACCTAAAATCTCTTTTTTATTGC
>P_1569
GTTAACACAGAAATATGCCCCAAGTGTCAGGGCGGGCAAAA
>P_1570
GCGTGGGACCGGGACTAGGTCGAGGTCTGCAATATGAAACA
>P_1571
CATGACGGTTTTATTAATCGCATTGGCCACCGATGAAGGCG
>P_1572
GGTCGCACGGTCGCACGCGTCGGGGAGGTGCTGGCCTTGGG
>P_1573
ACAGCTGAGAGCGGTAAAAGCGGCAGGGGCGTACGGGTAAG
>P_1574
GCGAATTTCTTGGCCGCTCGCCTTGCCAACTTTAATACGAC
>P_1575
AAATCCACCAAGTCCAACTCCGATGACGGCCAAGCTCGCTC
>P_1576
CAACAACCCCACCCACTACGCGATACGTACGTGTTCCGTGT
>P_1577
AAATCTCGGCACAGGTTACGCCCTGATGGGAATTAAGCACC
>P_1578
CCACGGCCGACTTTATTATGCGAGCTCAGCACTAAATTTTA
>P_1579
AAAGTGTGGGTCCATTAGGGCGGTAAAAGCGGCAAGGGCGT
>P_1580
AGGGGACCCCTTCAAATTCGCGGGATGTTCCAATTTGATTG
>P_1581
CACAAATGTAGCACTGAGCTCGAGCCCAGGGAGAACAGGGG
>P_1582
CGCGCCCTCTTCACGAAAGTCAGTCAAGTCAAAGCCGAGGC
>P_1583
CATTTCATTTACACGCAGTGCGGGGCTGGAAACACACACAT
>P_1584
GCATAAAACATAACAAAGTGCGTTGATGTTGCTATTGCTGC
>P_1585
AAGGACAAGACGTATGTGGGCGGCCGTGTCACATTATCGTG
>P_1586
AAAATGGCCCCATCGAATCTCGGGGACGGGGTTTTGGGGTG
>P_1587
GGTTTTGGGGTGTGGAAAGTCAAGGACGTCCTCGTAGACAA
>P_1588
CCTTTGCCTTTGCACTTGCTCGGGATTGAGATTCGGATCCG
>P_1589
GTGAGACGGAAAATATCCCTCGAGGTCTGGAAGAGGGTCAA
>P_1590
GCCCCATTGGCCCCGTGGCCCCTGCTTATTATTCGGCAACC
>P_1591
GTATTATTTAATTTCGCACACGAGCTTAATGCGAATTCCTC
>P_1592
ATATACCAATACAAAAATTGCTACAGTTTTCTACACCTCTC
>P_1593
GTTCTGTTGGGGAAAAATTCCCCCATCCACTGGGAAATCAT
>P_1594
AGAAAAAGGGGCTCAAAAGGCGATGACGACGACATTGCCAA
>P_1595
GTCGCTGCCAGCGTCGACGGCGAAAAAAACAGTCGAGGCGC
>P_1596
CTACTGTCTAAAATAAAACACTTGAATGTCGTCTTACGTAG
>P_1597
ACTTGGCGAGACATGTGACCCTCGGATGTCAGGGCGTGAAT
>P_1598
AAAGCGCTTAACGCCTTTCGCGCGAAGAGGGATGCAACAAT
>P_1599
TCTTTCGACCCATTTAGTCGCGGTTTCGCTACGACTATAAA
>P_1600
TCACTTCCGGATTACCGAAGCAGTCGAGGAAATCATCTTGA
>P_1601
TAGATTCTTATACGTGAGCACGGTGAGGATGCCGCGGTTCT
>P_1602
TTTTTAAGACTTAAGAAACGCAATAGCAACAATCAGTGCAA
>P_1603
GCGGGACACCCCGAAAAAAGCGGTCCGAATTTTTACCAAAG
>P_1604
GAATGTTTGTTTAACTCAGGCGGTGTTCTCTCTATGTTAAT
>P_1605
TTACTGGTCTCAAAATTCCACCCGAGCATTAAGCAGCCACG
>P_1606
TTGTTATCAATTTAATTTCACCCGATTGACTTATTTTCTTC
>P_1607
ATCCGCTACACCGGGGCCAGCATGAATCCCGCTCGCACCGT
>P_1608
AAATCGCTAATGGCCACAGGCGGTCGCCGCCCCAACTGTAA
>P_1609
GCCACAGATCGTAGGCGTTACGGCAATTTCCAAGGTGAAAG
>P_1610
TAAATTGAAGCTTTTTGTCGCCCCAACCTCCGTTTTGGTAG
>P_1611
TTAATTAAAAGAGTGATCGGCATGCCCTGCACAACCTCACT
>P_1612
ACTAATGTCTATCCAAACCACATTGCCTATCTAAAAGTGTA
>P_1613
GCGGAGCTGGCAAACATACTCGGTTCTTATCTGTTGCCTCT
>P_1614
AAACAAATTGGGTGAAAACCCGCGAAAGTTCATAGCCAGGG
>P_1615
TCGGTTGCGCGAAACATGCCCGGCACCTCGTATCCCACGAA
>P_1616
CACCAAAGTCTCCTCTATCACGGTTTCGGGAAATATGATTT
>P_1617
TTATAAATCAATTGCAAACGCGCCAACCCCCGTTTAAAATC
>P_1618
GCGCCGCGTGTCTGTGATCGCGCCCCTAAGCGAAAACTTAA
>P_1619
AATATCGGAGCGGTGCGGGGCGTTAGTTCTTCTCGCGGCGA
>P_1620
ATAGGTCCCATCCTAAACCACCCTGATCCCATGACCCCTTG
>P_1621
TCCGATCGTTGCCCGATCGTCGATATTTGTTGTAGGGGGTT
>P_1622
GGCTGCAACTACGCCGATTCCGATGACGATGCCAATACCAA
>P_1623
CGAGGGCAAATAGGATCAGTCTTGAACATAAATCTTAGCTT
>P_1624
AAAGAGAACCGCATGGAAAGCGAACGCGATATGCTGCACAA
>P_1625
GTTATCCTCAGCAGGTAGGTCGGTTCCAAACAAATCAGCCA
>P_1626
AATGGAAAGACTGGGAATTCCCCGATCATAATTCTCCAGGT
>P_1627
AGGGTTTTCATGTTCGCCTGCCGGAATTTCGTATGGTTTTT
>P_1628
CCCCGCATACCAGCGATTTTCGATGCCAGCGTTGTCTCATG
>P_1629
TTAATAGATATTAATTTAAGCGTGGTCCATGTGTTTGCAAA
>P_1630
ACAAGAACAGCCTCAGGAAACGGCCATTATGAAGATTACAT
>P_1631
AGGTCATGGTCAAGCTGAAGCGAGCTGAGGATGAGTTCGAG
>P_1632
CGCTTAAGCTGCTTAAATTACAGTGTTTAACGCAAATGTAA
>P_1633
TGCAGCAGTCGTTTGTGGCGCGGCAAGTTTGAAGTGGAATT
>P_1634
ACATTTTGACGTGTTTATCACGCTAGGACTGATAACAGTGA
>P_1635
ATTTAACTTGCCAAATTTAGCGATATTAATCATTCTGTTTA
>P_1636
ATTCCGCCAGCAGATTACGGCCGTAAATAGCAAAAGGCATT
>P_1637
CAGGTTAGACTAAGAAAACACTCGAACGAACGAATACAAAG
>P_1638
TATAATTAAATAGCAATTCGCGTGGCTGGAGAACAGCGGGT
>P_1639
GTAAACGCTCCATAAAATCGCACACACAAAGTTTTACGCGT
>P_1640
TTCCCCTACATTTCAAAAGTCGAAAACGATTGACAACCACA
>P_1641
ACGGAACTTTGGTGGGGGGGCGTTCCCAATGGGTTGCCAAC
>P_1642
CGCATCAGCACTTCCAAAAACAGTTTTTCTTCGTCGAGCTA
>P_1643
AGTTTCTAAAACAAAATCCACGAAAATTTGACCAAAACAAT
>P_1644
ATGTTTCGCAAGAATTTCCGCGAGGGGGCCAGCAAATCGGG
>P_1645
AGGACTTCACTAAGAATTTGCGTGGTCTAAACGGTGGCGAA
>P_1646
ACGATGTGAGAAATCAAAGGCAGCCACGCCCCCAAAACAAG
>P_1647
TTCCAGGGCCTTTACGTTTACCCCAACATCAATATTGCCGA
>P_1648
ACATAATGGCAAAAGTGTAACGGCCACAACTTGTTCGTTGT
>P_1649
GACCATTTGTCCGTTGGGGCCCTGCACATACTGTTCAAAGT
>P_1650
TTGATTTATATCTCAAATTCCTATAGCCGCACAAGCCGCCT
>P_1651
ACGCACCGCAAAGCAAATCGCGTGATTAAACTAAAAATATT
>P_1652
TGAATCCAGCTGCTTTTAGCCGGGGTTTCAGTACACGTGAA
>P_1653
CCTGGTAGCCATCCCAGCCGCCGTAGAGATAAATAAGTCTC
>P_1654
CTTGGCATCCCTGCAAATGTCATGCGAAGTTTTAACCTGCA
>P_1655
ACATTCCCAACTATAAACGGCGAAAATTTGCTGGTAAGTTT
>P_1656
GCATAGAAGCCACCCTTTTCCACGCTCAGTTTTTTTAAGGG
>P_1657
TCTCTCACACAGCTCACCCACCTGAACAAGCCGCACAAGCG
>P_1658
AGCTGATCCCGCCGTTAAAGCGAGGGAATGAAAACCGCTAC
>P_1659
GGAGATCTATGCCTTTTTTGCAGTAAAATTGAAAACGAAAC
>P_1660
AGCTGGCCATTTAATTGATACGGCAAAAGGTCAGGGTGATG
>P_1661
GGTAAAACCATGAATTGAGGCATTAATTGAATTGATTGAAA
>P_1662
GAGTGCACTCGACTTTGGTGCGTTGTTAATCTTTATGCGGC
>P_1663
AATATGTGGCCAATGAAATGCAGCAAATGAATGTTGCAATT
>P_1664
GTCGTGTCCTTTAAAAACTGCCCGACTAGTTTTTCCCATAA
>P_1665
GTCTAAATGAGTACGAGAGTCCGTACTATGAGATGTGGTAC
>P_1666
TTGTCCCGGCTGTCAGTTTGCGTGTTTGCCTCGATTTGCGG
>P_1667
CATTAAGATAAATGTGTTGGCCTGAATTTGTGTCCAACTTG
>P_1668
GAATTGGCCGAGAAAAACTGCGAGAAACGTGTTAGGGAGTA
>P_1669
CATTGAAGGTACCGCGGACGCAGTGTGTCCACCAACTCAGG
>P_1670
GCGGATCAATGAGAACGGGTCCCGGTCTCAGAAGTTCGAAG
>P_1671
TGGCTAATTCAACTAAAAGGCGTACACAAGCAGCAGGGACG
>P_1672
GGGCAACCTCGAACAAAATTCGGTGGGAAACTTTTCTTTTA
>P_1673
ATATGTTAATTATTCGTCCGCGATATTGAAAAAGAGCTTAC
>P_1674
GTGAAGATCACCCCAGCCCACGATCCCAACGATTACGAGGT
>P_1675
ACTCGCAATTGGCGCAAACTCGGAAATTGCGCAGTGCCGCG
>P_1676
CAGAATCAGTTCGAAAAAATCAGTCTCAGCGAGAAGAACCC
>P_1677
GCCAGAACTCAACGGAAAGTCCTCAATAAGTGTCAACAAAT
>P_1678
TGTGTTTACAATTGACTACACCCGGGTAAGGAAAACCCGTC
>P_1679
CTTTTCGCTGCGACGAACGGCAGTAGATTGGGCACAGGGCT
>P_1680
ATTAAACAAACCAATTAAAGCCCTAACACGTTTGTTATCTC
>P_1681
CACGGTCTGGCTGGAAACTGCAGTAAAATTTCAACTACCCC
>P_1682
TGATCTATCCTCAAATTTTCCATTGATGCACGATACCTCCG
>P_1683
TCAAATGCCTTTTTCTTCGGCCGCAGCTATAAATACACAAA
>P_1684
GGACATGCCGCTAACAAATGCTGCCACGACCTGATAACTTT
>P_1685
TCTGTTTGCGGTTGAGCGCTCGAGGCCCATGATCACCGCAA
>P_1686
TTGGGACTGATTTTAAATTGCGGTTTAGGGTGCGTGCTGTC
>P_1687
TAGTTTCACCAAGAAAATCGCGCTGGCAAACTTTTTACTTT
>P_1688
ATATGTGCGAGCTCATAACTCGTGACAGTGAGTTATTATAG
>P_1689
AAGGACGAAGGACGAAAATGCGGTGGGGGGGAGAGGAAGAA
>P_1690
ACGCCAAAAGGGGCCAAATTCCGTAGCATGCATTTGGCCTC
>P_1691
GGGGTTTGGATAGGATGCAGCAGTCACGTTGTTTTGGTGTT
>P_1692
CTGGCCTCTCGTAATGAACTCGTGACTTAAAATTGCAGCCC
>P_1693
AATAAGTCTCTGTCTCTTGGCGATGATGAGGAAAATTGCAA
>P_1694
GTCTACGACCACGAATAAGGCGGTGGTCCGGCCAACAGTTG
>P_1695
AATGAATGACATTGGAATTGCATGCGGAAAGTGCAAGGGAA
>P_1696
TCCACTTGATGAATTAAAAGCGGGAAATTTGCAAAACTTTA
>P_1697
CTTTGGCAATGGCTCGAATGCGGGGGGGAAAAAAAATCCAA
>P_1698
GCACAATCTTTTGTTCCGTCCGGTCTGTGAAAAAAAAGAAT
>P_1699
CAATGCGAGGGCAGTTGGCGCCTGTTGGGCCTTGTACTCGG
>P_1700
GTTGTTATACTCTTTAAAGGCAATAGTTAGTTGTTTGCTTT
>P_1701
GATGTGTCACCACCGCCACGCAGAAAAAAACCATTGACCGC
>P_1702
TATCGATTTTTCTCCAGCCACGGTACATGTGTATTTATGAA
>P_1703
CGCCTCGGTTGTTCGTGACTCATGAAAAGGAGCACCGCAAA
>P_1704
CCGGGTCGCTATAACGACTACGGCGGCGGCTTTCCCAATGA
>P_1705
AGCATTTTCATATTCGTCCGCACGAAGAGAAAAGTGGACAG
>P_1706
GGAATTTTTGGTTTAGCTTTCGGGGTGGATAAGCAAAGTTT
>P_1707
TAAAAAAAAATCACAAATTTCTGTAGCGGCATGTTTTTTAA
>P_1708
CTTTGTCTAGGCCCACGGACCGGCAACAAATTACCTTCGAA
>P_1709
CAGATGTGCTAATGGAAACTCCGGAACGGGGCTGCATATTT
>P_1710
GTTTGAGCTCTTGCATCACACACGAATTCGGTTGGAATAAA
>P_1711
GACACCAGCCGGAGAAAATCCGGAAAAAGTGCGAGATAGAT
>P_1712
TCTTTACAAGGCGGAGCACGCCGTAGCGCCCGATCAACCCT
>P_1713
AGATACTTTGTAAGTAAAAACGTTAATATGAAATCCCAAAC
>P_1714
TTCCACACACGTTTCGCACACCTGAATGCTTAAACAGATCG
>P_1715
AAAGCTAGTTGACCAAAACGCAGTATTGCCGTTTGGTTATT
>P_1716
GTCTTTTCTAGGTTATCAAACGGTAAAAACGCGGCGACACA
>P_1717
GTAAAGTCTGTGAATCGAGGCGGTTTTGCTGCATGGGTTTG
>P_1718
GAAGAGCAAATGTCGAAAAGCGGCATTCCAGAACTTCATAT
>P_1719
CAAACAGCAAAGGTGAATTTCAGTAGGGGTTTTTCATGGCA
>P_1720
GACTTCTTGTAGTTAATTTCCCCCACTTACCTGTCCATTAT
>P_1721
TTGATTCTGAATTTTTTTTGCTTGGACGTCCGCCTGCTTTG
>P_1722
CTCCGGGTCCAGAGTCAAACCAGTGCTAACGTGGACGTCTA
>P_1723
TGTGCATTCGTTCGCGATCGCGTGATGAACGTCCGGAGCGA
>P_1724
TCGGGCGCTGGAGAATTTTCCTCGAACTGAGAGCTGCTTAA
>P_1725
TCATCGTGCTCCCTGACCGGCGGCGGCGAGCAAAGGCTAGA
>P_1726
GTTGGCTGCTCATATAAGAGCTGTACAAAGGGAAAAGAAAA
>P_1727
GAAATATGAGTTGCTGAAAGCAGTAACCAACTTAAAGCGAT
>P_1728
CATCTCTGACCCCCAAAATCCCCGCTCGGCATTTAACGCTC
>P_1729
CTCAAGGACGATTTCTAGCCCAAGGTTAAAAAAACTTCAGT
>P_1730
GCTAAAGTACTAACTATTTCCGGGGATTAGATAACACATTT
>P_1731
AGCCAGGCGAACGGCGCAATCGCGGGCAACCGAATTGCCGG
>P_1732
CTGTCTAGGATGTTGCTGCGCGGACGCATCGAGGATATTTT
>P_1733
AGCGATGAGCCGATTTTTTCCAGCATTTTTGCAAATTGTTA
>P_1734
CACACCCCTTTTTTTTCACGCGGAAAAGTCGGAAAAGTCCT
>P_1735
TGAGCGGCGCGCGCTACCGTCCCGAGTGGCTGTTAAACCCC
>P_1736
GGCAAAGGTGAAGAAAATTCCCCGATCCAAAAGCTGTGGTC
>P_1737
CTAATCAAAAACACGTCGCGCCCTCGCCGCATACGAAAAAT
>P_1738
TAATCAGCTGAATGCGATTTCGGTGTTTCCATTCGAAAGGC
>P_1739
TTCGCCCACAAATTTAAACGCGGCTTTCCTTGCGCATCCCA
>P_1740
GAACTTCCAATTGTGCAACGCGTGGTATGAGTAATGAGAGA
>P_1741
CTGCATTCAGCTCTCGCTCGCGATAACCCTTTGCATCTGCC
>P_1742
AATTCCGCGTCAAAAATTTGCCGCAATTAGTGTGACCGTGG
>P_1743
ACTTAAAAAAAAAGTAATCACGGTGGCTGGGCGCATGTACT
>P_1744
GACCACAATCTGCCGTGGGTCCCGAACTTAAATTCCAAAAA
>P_1745
TTCATGGACTTTATTTTACGCGATCCATTCATTTTTTTTGT
>P_1746
CCTCACCTCCCCCGCACACCCCTGACCAAACATTTTACGGT
>P_1747
AGCCATGGGGATAATACCCACGGTCTTGACTTAAATCGATG
>P_1748
CCAGTTAATCGATGGAATTACCCCAACTTGAGTTACTTTTC
>P_1749
ATTTGGTATCGAACGTGGCCCGGTCGTTTTTCCTAAAACAT
>P_1750
AGTAGTGTGTCGTCACAGGGCAGTGGAATGGCATCTTGAAA
>P_1751
AAATCTCTTTTATATAAACTCCTGGACAACATATTTCACAC
>P_1752
TCTTGGTAACACGGAACTCCCGCTGCCAATGGAATCAGTCA
>P_1753
ACGCTTCAGGATAAAGGAGTCAGTAAGTTAATGCCGAACAT
>P_1754
AGTTGGAATTGTAGAATTCACGATGCCGAGTAGCCGGTCAA
>P_1755
AAAAGACATTTGGATTGACACGAGACAAGCGAAGCGACTGT
>P_1756
GTTAGCCAGAAAATTTCGCTCCCTGTTAATGCCACAAATTA
>P_1757
CTGTCGATACTTTTGACTTCCAGCAACAGTGACTGGCGGCG
>P_1758
ACGGATTGTAAAGAGTCGGGCGTTATTTGCCACGCACACTG
>P_1759
GAAGCTGAATGCTAAAATTGCATTAATTAGGAAGGAAAACA
>P_1760
TTAGTCTGAAAAAAAAATTGCGGCACACACATATGCATGAC
>P_1761
ACATGTGTACTTACCGGCGGCAGGGGCGCGTAGATTCCGCC
>P_1762
GAACTTGAAGGAAATAGACGCAGCTCCTATTTTGGATTTTC
>P_1763
CCCCAGGGCACCTAAAAATCCGGGCGCCGTTATTGAGCCGG
>P_1764
AAACATTCGAACCAAACTCTCGGCCACGCTGACTTGGCTAT
>P_1765
TCCATGATGCTTGTGATGCTCGTGGTTACAGTTCTCGTGAC
>P_1766
CGAGGTGTGATCTTTAATCGCAGTCCGCCAAAGCTCAACAA
>P_1767
TGGAGACTTTTTGAAATTGGCGCCAATAATAAACTTTTGTT
>P_1768
TATATCAACATTTTAAAATTCGGTGCTTAAGTTTGCGCGAA
>P_1769
TTGAGGACTTGGATGTGGCGCTTGCTCAAATAGAGGACACA
>P_1770
GGAGCAGGACCTTTTCCACACCCAAACATTTAAACCCGCAC
>P_1771
ACCCGAGTTTTTGGGGGTGGCCCTAATATTTCACACCTACC
>P_1772
TTTTTCGGGGGCTTCTCATTCGGGGTCCACAATACTCGTAT
>P_1773
ACAGAAGCAGAATTTAATTACCCTAATGTAGATTCCATCCC
>P_1774
CTGTTTCAATGCCGGATTCGCTGCATTTTTACAAACTAGTA
>P_1775
CTAGGTTGTGTATAAATTTTCCTGCGCATAAGCATATGCAA
>P_1776
CTGAAGGGCGCACACAAAAACGGTATATAAGATAGTTAGTA
>P_1777
GGGATCTTCGTTGACAACAGCGTGGTTAACAATGCGCTTGG
>P_1778
AAATATTTATTTTTGCAGCGCCTGAAGTACTTCTATCACAA
>P_1779
CAAATTTGTTTCAGTAAACACGTTATTATTAGGTTGAAATA
>P_1780
GGCAGCGGCAGGGGCACGGGCACGACTGCCACTTCCGTGCT
>P_1781
AATTAATTAGGTGCAAAAAGCGGCAGGAGTGTTGGCAAAAC
>P_1782
CTGGGGTAACTCTGCTCCGGCGGTTTGGCTTTTGTGCGGTT
>P_1783
AACAACGGATCCCCCTCCCCCTTCCCCACCCCACGGAGGAC
>P_1784
TATATCCATTATAAACTGGGCGGTGGTCTTCTAAAGACCCA
>P_1785
CCCTCAAAGGTGAGAAAAAGCAGCAGGAATATAGTGGCCGG
>P_1786
TACTGGGACCAAAATAAACGCGAGTTGGACTTCAAGAACAT
>P_1787
TATCATCTGCCTGATAACCGCGCGCATTTCGGAAGGCCTGA
>P_1788
TAGTATTTCTGCAGAGGAGTCGGTCAGGTGGCGATCTATTA
>P_1789
CCACCGATGTGTAGAAGGTGCAAGGATTAAGGTTTTCACTG
>P_1790
ATTGCAAAGCACTTGGCTCGCATGCACACTGTTCATTTGTT
>P_1791
GATGTCTGTGGATTTTCGCGCATGTTTGGAGTCCTCCCCCT
>P_1792
CCAACTATCTCGCTCTCACGCCCACCCAAAACCATTTAAAA
>P_1793
CTTTGCTGCCTTGGAAACTGCCTCAATATATTATTTGCCAC
>P_1794
TCACAGGATCACGTAAATTTCAATAACGATAATAATCCATT
>P_1795
GAAAAGAAAAAACAAAATCGCCTCAATGGCCAAATACCCGG
>P_1796
AGAGACAGCCGTTCCAAAACCTGTCCCGACCTTGGAGCTCG
>P_1797
TATTGCTTATCTTACAAAGTCGGGAAAACACAAAAATTGGC
>P_1798
TATGAAGATACCGCAAAAAGCTATAGAAGAGAAAGCGATAA
>P_1799
AGTCCGCGTGCCTCGACAGCCTCTAAAGTTGGCTGCGGATC
>P_1800
ACCTGATGCATATCGAAGTACCTGATTGCAGTTGGCACTTA
>P_1801
GTTAGGATTACTAAAAAAGTCAGCAGAACGATTGCAGGCGT
>P_1802
GGGTGCGTGAGTCGTGATCGCGGCAGTCGTGACACGAAGAA
>P_1803
AGAACGTGCCTAATAAAACGCCTGCCCCGCCAAATTTCCAT
>P_1804
GTTTTGCCCTCTTCTAATAACGGAAATTTGTCACACGCCAT
>P_1805
TTACCATGAATATTTGAAATCGGGGGCAAATACCAAAGCCA
>P_1806
TTTCGTTGTTTGTTCAACGGCAGGACCTCTCCTCAACCGCC
>P_1807
TGCCAAACGTGTCAAAAGCGCCGGAACACTCTGCTCTCCAC
>P_1808
AGAGGGACGTGAGAAAAATTCCCGATTGCTTTATTGAGTTT
>P_1809
GTTTCTGATAATTGATTTCGCCGCACTGATTCACGTCTCAT
>P_1810
TCCTGCCACATCGGAAAATCCCCCAATCTGCCAGAGAGCCC
>P_1811
GCCGGTTTTTATTCATCAAACGGTAAAATCAACAAGCAACC
>P_1812
TACAAAGGGTCTGCCAGCTACGGTGCTTCCTTCTGTCGTGT
>P_1813
AAGGACACCGCCTACGATCGCACCACCAGCTCCAGCAGCCA
>P_1814
TGTTTGTATTGCCGTTAACGCACCACCGAAAAAAAGGGAGA
>P_1815
TTTCCATTAATACAATTTTGCGGAAATTCCCCTTTTAATGT
>P_1816
ATCTTCTGCAAAAGAAATTCCATGGGTTGGCCAAAACTTTT
>P_1817
CCACATTCAGCGTGCACACACAGGAACGTCGCTCGCCTTTG
>P_1818
ATTTATGAACTGAGCGAACGCAATCCCGAGTTCAATGTGGC
>P_1819
AATCCACAGTTATTAAAACGCAGCCACAAGAAACTCCCATT
>P_1820
AGAAAGAGGCGGAGACGTCCCGGCCAGGTCTTGAGAGATGT
>P_1821
GACTTCGTTTTCGATTTGGCCGGCATTGGCACCTTCCTGGT
>P_1822
GAAAGCCCTTAAAAAATTTGCAGTACTATCTATTCATGAAA
>P_1823
ATTTAGCCACCGTTAATGACCGGTATTTGGCTCTCTGCTCT
>P_1824
ATGCATAACTAGTTGATCCGCTGCATTTAATGCCCAGTAAT
>P_1825
TGGGAGTTAAAGGTCGATCCCTGTAAAGGGCGGAGAATTTG
>P_1826
AAATCCCCTTTATAAGCCGGCGGCAAGTGGAACTGGACATT
>P_1827
AAAGTAAAAGAACAAAATCACAGTCGCATCTCAATGGAAGT
>P_1828
ATTTGCCATGGTGCTAACGGCTGCCTCGACATTATGCAATG
>P_1829
TAAATTGTGGAGCTCAACAGCAGTGGGGTTTTTTTTATGTT
>P_1830
ACATTAAATCCCTCTTTTTGCAGCACCAAATGAAGTTGACC
>P_1831
ATATTAACTACTTTCAATCACGGTAAAAAAAAATAATGGTG
>P_1832
TTTTTTTTGCAAAAAAAATGCGTGGGAGTTGGTGGAATCAA
>P_1833
TGAGGTCCACGCAAATTACACGTTGATGTGGAATTCCTCCT
>P_1834
GAAAACACATCCGGAAAAATCCCGAATGAGCGCAGTGAATG
>P_1835
TTGTCATAGATCAGAACCGGCAGGAACCTTATACAAATGTA
>P_1836
TAATCATCACTTACGTCCCGCAGCATCAGATATACGCCCCA
>P_1837
AGCGGCTGAATTTGACAACGCACCAACTGGGTATGTCGTAG
>P_1838
CGTATTATGGGCAAAAATCGCAAGGTGAGAGATTTGGAATG
>P_1839
GACTTCAACCCGACCTGCGCCATCAGCAACTACAACGACGC
>P_1840
ACAAAAGCAAATACACGAAACGTGATCAAAGTTTTTCCATT
>P_1841
AGGCTTTGTGCAATTAAATGCGTTCTCAAAGCGCCACGCAC
>P_1842
CAAAAAATAGTATATGAGCGCGATAGAGCGCCACAAGTCCG
>P_1843
TTAACTTGTCGCCCGCGGGGCGTGAGCTACAACTTGGCGTT
>P_1844
TAAAACACTACTCTCTCAGGCGGTGTCTCTCTCTTAAATGT
>P_1845
AATCATGGTCGTTTGTCGCACGTTTCTTATGCCTTTGCCGT
>P_1846
GCCTCTACTTTTTTATTTTTCGGTACACGTGTGTGACAGGT
>P_1847
GTATACATATTACAAAAATGCACTACCTCTTTAATTAGCAT
>P_1848
ACCCCTCGTAAGTGGCGACACGATTTTTGCCCTTTTTAATA
>P_1849
AAGATGGGGAGTTCAACACACAGCCGTTGTGAAAAAGTTCA
>P_1850
TCCTTATCCCGGGGTTGTCGCGTTACCGAACGGAATGGATC
>P_1851
CGGAGAAATGGGGAATTTTGCGGGCAGGTCATAAAATTACA
>P_1852
CGGAAAAGCGAAACAGGGGCCCCCAAAGAGTTGCCACTGAG
>P_1853
TACACATGTTTTTTTTGGGGCCCGGATATGTTCAATCTATT
>P_1854
ATTCTTGTACGCAGTAGCCGCCGCATTGTAAATTATGAAAA
>P_1855
AGCGACATCTAATGAGATTGCGGGCTCGATCTAATGGAGTT
>P_1856
AACGAACAATGTCTGAAATACCGCAGCAGGCTTTTAGGCTT
>P_1857
TCTCGTGAACATTTCGGTCTCCCGATTTTCCCTGAAGCAGA
>P_1858
ACAGTCACGTCCTATTTTTGCAACAACGATTTACTACAAGC
>P_1859
TGCAGGACACACAATGATGGCAGCAACATTTCGGCAGTGCA
>P_1860
AGAGGTCAATAATGGCAACACGGGATCAAGGGTGGGACTTA
>P_1861
AGCTGAGAAAGCCTTAAACGCCCACTTTAGTTGATAAGGTC
>P_1862
ATTATTGCCGCCTCGTTGCGCATAAATCAAGTCTCCGGACC
>P_1863
CATATCCATAAGCGTCAGCTCAAGGACCTAATATCACTCAA
>P_1864
ACATCAAGACTCTTGATACTCGTGAGTATGAAGAGAGAAGA
>P_1865
TTTGAGCCTGAAATAATTTTCGGGACTGGTGTTTTTCCACA
>P_1866
ATAAATAAATAAAAATTTCTCGGTGGGCTTACATCATGCTG
>P_1867
TGAGAGCAGCCGGCTAATTACGCTGGCGACAATAGCCCGGG
>P_1868
TGCATAAATAAATTAAAAGTCGGTGCTACTTTCCCACCCCT
>P_1869
TTAAACGCCCACAACTTTTGCGAGGGAGTTGGTCCGATCTG
>P_1870
GTGAGGCCATGCTAATGGCACCTTAAAGCCACGTTAACGTA
>P_1871
GATGAGGAGGAGGTCAAGCGCGTGGTCCGCTCCACGAAGGA
>P_1872
TGAGGTTATGTAACCGGCGGCATGGACCGCCCATGTAAGAA
>P_1873
ACCTCCTCCACCGTAAGCGGCATGCATACGCGATACTCCTT
>P_1874
ACAACCTAATTTGGAATGCGCGATTTCGGTCTGTCCTACTG
>P_1875
GGCTCCAGCAGAATGGGATTCGGTTCATAGCCACCCATGCA
>P_1876
TGTAGAGTGTTTGTCAAAAGCGTGACGTGTCCATTAAGCCC
>P_1877
ATTATGCCCCGGAGGCAACCCTTCGTTACCAGGGCGATTTG
>P_1878
CATTTTGTTTACTTCGAGCGCCGCCTCAATTAAAAATGGAA
>P_1879
TGCCCAATCAGTAGCGCTGGCAGTACGGGTAGCACCCGCTA
>P_1880
AAAATATGTTCTTCCGAAAACGGTGATAAATAAATCGGACT
>P_1881
CTTAAAGTCGCCTGTGGGTTCCCGAACAAAGATTAACTTGA
>P_1882
TAACTCTCCCTTTTTGCGAGCAGGAAAATCTCGTGCTGAGA
>P_1883
AGGATTACGGCGGAGAATTACGGTTCCAAGGAGATGGTGGG
>P_1884
TTAATTTTTATCCTATCATCCGGCACTCGTGAAATAGATTC
>P_1885
ACACCAGTCAACAGCAAATGCGCGCAGCTGGAGGTTGTGGG
>P_1886
CAAAGACCAACCAACTTTCGCCGGAAGTTTTCCTTTTAGCT
>P_1887
TAGTTGATCTTAGTTGGGGACCCCATCAGCCAAGCCTCCTG
>P_1888
AAGCAGCTGAGTTTTCCCAGCAGGAATTATAATAACTGAAA
>P_1889
GGTTTTTAAGTGCTTTTTCGCGTTTTATTCACAAGTGAAAA
>P_1890
GCTCACCTGTGTCTCGATGTCGGCCACAGCGGAACGGTATT
>P_1891
CTAGTCGCGATTTTCAAATACCCTAATGAGCAGCTATACTA
>P_1892
GTGATTCTGTGATGAATATGCCCCAACGAGCATTCACTCAG
>P_1893
TGTTACCTTAAAAACCAAAGCGGTTCATATTTAGACAATTT
>P_1894
GTCATGTGGCGTTCAAAATTCGAGCACATTTTTTTTTTGGG
>P_1895
AAACGGCCCGCCCCCATCGGCAGCAGTGTGAAAAAGTGAAC
>P_1896
ATTTCTCAGCGTTTTTATGGCGCTGCCGGCTGGTGGCAAGC
>P_1897
ACATTTTCCCCAAGCGACAGCAGCAGCGGCGAGGGGGCACA
>P_1898
TAGATTTAAGAGAAATATCGCTGTAGGAAACAAGAGAACTT
>P_1899
CGCATTTCGGAGGAGTGCGGCGGCGTGATGATCTCCTTCCC
>P_1900
TGGGCAAAGTTAGCAAAATTCAGCAAACTCAGAAAAAGTAA
>P_1901
AAAATATCCGGATTTTTTTTCGGTGTGCCGCAAAAACCAGC
>P_1902
CATTTTACAACTTTAAGCCGCAGCAGAGACTCAATGTAAAA
>P_1903
CTCTGTACACAAAACAGGAGCGGGGGTAAGAAAACGAAGGA
>P_1904
CCCTGACAATTGGTAAACGGCCTGCTATGAAATGTTTGTTT
>P_1905
AGCCTAGCTTACATGATTTCCTCTAGTGAAAATCTGCGGGG
>P_1906
ACCAAGCACTTTTGTAATTCCAGCAATTTTAGCCGTACATA
>P_1907
ATTAGCCGGAAGTGCGCTTTCGGTGAGGAAAATATTCGTAT
>P_1908
ATACATAGCCCGAATAATGTCATGAAGCACATAGTCAAGTA
>P_1909
CAATGATTGAGTTCTTGGCACCTGGCCAAGCCTCCAAAGCC
>P_1910
GAGCGGCAGACCCTCAAGAGCGTGAGTGTGAAATCTTAGCC
>P_1911
AAAAACTGACGACCCAAGAGCATGAGTCGCAGAACGTGACG
>P_1912
ATGGCTAGAATGTGATTAGGCCTGACTAAAGAGAAGATACT
>P_1913
AGCGAACTTGACTCAATTCGCGCTGACCCACTAATACCGAT
>P_1914
TTCTGTGGTCAGCATTAAGCCCTGAACTAGTCCCGCACTCA
>P_1915
GGGGCTCTGTCAAGGAAGTGCAGTCGAGATTGAGCATTCAA
>P_1916
TACATTTTTCACCGAATTCGCTTGAAAAAAGTTTCCCTCTT
>P_1917
CGATGAGATCAACTTAAATGCGAGACGGGGCCAAATACAAA
>P_1918
AAGAAGGCAGAGTCCAGTTCCAGCAGCGAGGAGGAGACCAG
>P_1919
GGCAAGGACGCCTTTTGGCGCCATAATTTCACGTACTTAAC
>P_1920
ATTAAGTGAACCGTTAAATGCCGCACTAAGTTTTCCGTTTG
>P_1921
CGCTGGCCATTTGCAACTGACAGAAGTCAGCGGGAAGGTGA
>P_1922
TAAAGCTAAGAAGGAAAAGGCATGATATATTTTAAAACCTA
>P_1923
CACATCCTCGCCTCCGGATGCCGGAAAATTTCAGCTAGTGG
>P_1924
TGAGGGGAGAGGTGGATGAGCGGGAAAATTGATATGCCGAG
>P_1925
CCAAACGGTGAAATGTGCGGCCGCAGCAGTAAAGTTTAATA
>P_1926
TTAAGATGACTTTAAGATTTCGAGCGCATGGGAACCTTTTT
>P_1927
AGTGTGTGCCAGACCGCCTGCGGTGCAGGTGGTTTAAATTT
>P_1928
CGAGTGGCGGCGTATACACACAGTAATGAAGCAAAGTGCCT
>P_1929
TGAGTCGAGTCGAGAAAACTCAGGAAAAATAAGCGCACCAG
>P_1930
TGTGGTGTCCTCACCCGCGGCGCTCCCTAAGACCCTAAGAC
>P_1931
GACAAATTGTTAATATCACGCGAGGAGGGAAATGAGTCAAC
>P_1932
ATCGGGAGTGGTGAAAATTCCAGGAAAAACGCTTTAAAATA
>P_1933
GAGAGGAAAATTAATTTTCTCGTGACTGCCATCCATCCAAG
>P_1934
AAGGGTTGGCCTGGGAAAAGCCGGAAAAACGCAACCTCGAT
>P_1935
AATACCTGGCGGTGATCAGGCAGGGACTATCCATAGTGGCA
>P_1936
CCAAATGCTTTGGGTCGCAGCAGGAAATTTATAGCCAAAGT
>P_1937
TTGTGACTTTGTTTATGTGGCGGTTTTCTTGTAATTGCGGG
>P_1938
ATGACATTGAAGTGGACACGCAGTACTCTTCGGGTGCCTTC
>P_1939
CAGCCGTGAAACACAAAAAACGTTACATATTAATTTTAAGG
>P_1940
GCCGAGAGAGAGAGGGCGGGCAGTGTTAGGCAACGTCAAGT
>P_1941
TTTTTAGGTCCATTTGTGCGCCTCAGCGCGGCCACACTATC
>P_1942
GTATATACAAACACAGATGCCGGGACTCAAAAAGACCACTC
>P_1943
CGATACGAAGAATAATGATACGGTGCTGGCCATGAGGGCCA
>P_1944
CCATGCTGCGCACCACAACCCTCTAATGGAATGGAACGAGG
>P_1945
TAAAACAATTTCAGAAGCTGCATGCGGATCGCACAGGTGAT
>P_1946
CCAAAGTGACTCGAATTGCACGTGGATAATGTTTTTAGCCT
>P_1947
CCGCAATCAAAATGAATACGCCTGAATGGAGTAAGAGGGAA
>P_1948
AGTAGTATTCGTCCTCTCGTCACGGCTGGTTTATTTTGGAC
>P_1949
AAAATATGCGTTGAGGCCTGCTTACATAACAGCAAATAATG
>P_1950
CAGCCAACGAAGGCCAACGGCAGCAGCAACCCTTTTTCCCT
>P_1951
AAACTTTATCACAATCAGCGCAGCAACTACCACCATCACTA
>P_1952
ATTCCAATTTCCTGCAATTCCCTGGATGCCACTTAGGCACG
>P_1953
AAATTTCATCCAACTGCCCGCGGTTTCCACATTTCTTCGGG
>P_1954
ACAAAAATTGTGGTGTTGCCCGGTGGGCGGAGGTCGACGGG
>P_1955
CGTTGTGTTCTGATGGAGCACGAGGCTGCGCTACTTAACTG
>P_1956
GTATGGTCGTTGGCGAAAGTCGAGGGGCTAAACAGTGTCCT
>P_1957
TGGACGAGGCCAACAACACGCGGTGTTCCCAAGCGGTCCCC
>P_1958
TGTTTATTATGCGAGATTTGCGAGAAATTGAACGGGCTACG
>P_1959
TAATAATGGGGTAAAAAAACCTTGAGCGTGCACTCGAAATT
>P_1960
AGATGGCAGCATTCCAACCGCAAGATAAAGGCATTAACCCT
>P_1961
AACAAGTTGAACTAGTTTGGCGGCAGCTGCTAGACACCCAA
>P_1962
CATTAAGGATCAATGCATGGCGGCGGCGGGCATCACAGCAC
>P_1963
ATAAATTAGCGTTTAAAATGCAATGGCGGACCCCTTCGCCG
>P_1964
CATGGGAAAATGTTTATGCGCGTGGGAAGCTTTAATGGACG
>P_1965
TAAAACGCAGACGACGACGGCAAGGATGAGGGGGAATGAGT
>P_1966
CGACAAGGAGGCTTTATTCGCAAGAAAAAATTAACGCAGAC
>P_1967
ATGGAAAAATCGGGAAAATTCAGTAATTCAGTGAAAAGGGG
>P_1968
AGGAAGAGGCAGCTTAATCACGGCTGCAAATCCTATATCAA
>P_1969
ACTAAAAACTCATTGTCAGGCGCTGTCTGTTTGCCAGCCGA
>P_1970
TAATTAACGTAATAAATTTGCGGCCAGCAGGCAGCAGAAAT
>P_1971
TTAACAATTTTAGCTGCCCGCAGCGGCAGCCGCATTCCATG
>P_1972
TGGAAAATCTATAAAAATTCCATTGACCATAATTTAAGCCG
>P_1973
ACGAACCCGAATTTTCAACGCTCGACTGAAGACTTCCACTG
>P_1974
CCTTAAATGCGTCAAAAACGCAAGGGAATAACTTTTTTTAA
>P_1975
AATTACAGTTCGTGCCAAAACGAGAGAGATCAAATTTAGCG
>P_1976
CACGGCCAGCCCCTTTCACGCTGCAATGTAAATCAATGCAA
>P_1977
GGGTATAAGTACGGGCACCGCGATTCCGAGCTGGAAGCTGG
>P_1978
CACCTACGTGTGACAAAAGCCAGTGCCACACTTTTGTTTGC
>P_1979
AAGCCAGCCTTCTAGGGTTACCCGCTTGCCACGTCTGCTAT
>P_1980
AGCGACCAAAGCAGAAATGGCGGTAGGCGTTGACGTTAACT
>P_1981
AGTTAACCAACCGAAAAAAGCCTCATTTTTGAACCATTTTT
>P_1982
AGACATTCTACAGGGGATTCCAGGGCCGAGCTAACTTTAGT
>P_1983
GGATTGGGGAGTCTGAGTTCCCTGCCCATGCTCTTGCCATT
>P_1984
TCATTAATAGTCGGAATTCGCGGTGAAGGGGAAAAAAAGAG
>P_1985
ATGCCCTTTTCCTTCAATCACGCCACCGCCACACAGATCCC
>P_1986
AAAAAATGTGTTGAAAAAAGCCCGAGCGCAACACATGTGAC
>P_1987
ACAGACTCCCATGTCAGTCACCGGAATAATCTGAGTTTTCC
>P_1988
TTTTCACACCTTATAAATTGCGTTTTTGACTTCGCCGCTAA
>P_1989
AACCTCGTTCTTTGTAAAGGCGGCCACAATCAGAGGCGAAA
>P_1990
GACGATGTATCGGAGAACCACGTTAAAGAGAAAGAACCAAC
>P_1991
AAAACTGGGAAAACTCAGCGCGGTGTGTGGTCGGCCCGCCC
>P_1992
CACATGACTTCATATACCCGCAGGGCCATAAATATTACAGG
>P_1993
CATTGTCGTCTCTCAAGTTGCTTGCTCAGTTTTCTCCAGCG
>P_1994
TGGGATCTCAATTAAAAACGCCTTCGTTCAGTTAGAGGGAC
>P_1995
TGGGCAAGGGTATCCGATGGCAGTGTGGGCATTTTGACCCG
>P_1996
GAAGAGAATGGGCAAAAAAACGGGAGCAGAACAACATCATC
>P_1997
GATGGGCTTACGCGAAAACGCTGCAATTACAACAAGTGCCA
>P_1998
TTCAATACTTATAATTTTTGCGTGGGCTCATTAAATTTCAA
>P_1999
TCCAACGAAATCAAATTTCGCCCTAATAAACCCATAACAGC
>P_2000
GATATTTTGTTCAAATCGCGCCTGAATAATGAAGACGTTAT
>P_2001
GAGCGGGTCTTACTTGACGGCTGCAATATGGGGAAAACTCG
>P_2002
ACTACAGAGTTTTATGAACGCGATCTAGCTAGCTACTATGT
>P_2003
CAGGATCACGCCTTCTTCGGCTTGGGTGCACTGGACAGCTT
>P_2004
TCTCAGCGGCGACGACTGCGCCTTGGTATTGTGATTGATGG
>P_2005
GTTCCGAGCACCGAAAAACTCGATAAAACTTCGCCAGGCTC
>P_2006
GCTATCAGAAGCTTGTAGAGCGGTGGGATCATGACTAGGGC
>P_2007
CAATAAACAGCCTCGGGCTGCAGGACTTCATCCCTTTCAGG
>P_2008
CGTTATGAGCCAGAATTTTGCAGCAATACTCGAAAGCGCCC
>P_2009
CATCAAACCTGGATAAAAGGCAATAGCAGCAGATGACGACG
>P_2010
CCCCTAGTTCGAGTAAAAATCGAGGGGGAAGCCCAAGTTGA
>P_2011
AGCATTAAACCCTGATTACGCGCTAAATTTATTTTTTGGTC
>P_2012
GGGGAACCGAATTGTGGGCGCCTTACATTTATTTTCCATTT
>P_2013
CAGTGTGGGCGTGGCAGGCGCATAGGCAACCGCACGGCAAC
>P_2014
ACGTGTGGCTTGAGGAATTCCAGCAGAGTTGAATCCTTCGA
>P_2015
GAACCTGAGTGTTTGAAATGCATGAATTTGATATACTCACC
>P_2016
AGCAATTTTCCACTTTTTTGCAGGCGAGGCCTTCTCACGCG
>P_2017
TAAATTGAAGGGTTAATATACGTGAATATTTAAAATCGAAA
>P_2018
TTAGAAATTTTCTCAATTTTCCCGCTCAGCCAGGAAGGCCA
>P_2019
CCCGTGGCAGAGTTTAAAGGCAGCCTATGCCGCGTCCGCCT
>P_2020
CTTTTTTTTTCACCAAATGCCCCACACAACGAGCATGCAAA
>P_2021
GCCTTCTTCTTCTGAAAATGCACCAGCAGTGGATTGGCGGT
>P_2022
CAACTCCTTGGCAAAAATGGCAGGACTTGCCTTTGTTAAAG
>P_2023
CCCATGGGGACTGGAATTTGCAGGATGTGAGTGTCGAAGGC
>P_2024
TTCATCCGTCTTGTGTTACGCTATGTTTCTATCCATCTAAC
>P_2025
AGTAAACAAGGGAATAAAAGCAAGGATTCGGCTGCCGCATC
>P_2026
GATCTGATCTGCCGAAAATTCGCTAATAGTTTCAAAAATTT
>P_2027
CAAGCTGCGCTTAAGTTTTCCAATCCCATCACATAATCCCC
>P_2028
ATATAATTTTGTTTATTTTCCAGTAAAATCTACTGCGAGGG
>P_2029
TAAATATATGCATATTCAGGCGGTACTCGCTCAGTGGCTAA
>P_2030
CAATGCCGAGACCAGCTACGCCCTGATGAACTATGTTAAGG
>P_2031
CTCAGCACGAGTTCATTATGCGTGAGGGTGTGCGAATGCCG
>P_2032
GGCAATTTCCTTTATAGAAGCAGCCCCTACCTCTGTGTTTG
>P_2033
ACACACCTTCAAGAAAAACTCTTGAAATGAGAGCGAGCAGC
>P_2034
TTCTCAATAACTCGTTGTTTCGGCACATGACTTCTCTTAGC
>P_2035
CAAAAAGTTAAGGGAATTTTCGGTCATCCCGCAAACACACT
>P_2036
GACGAGGTGGGGATAAAGTACGGCAGTAGGCGCAATCGGTA
>P_2037
CATGGAGGATAGGCAGACGACGGTGATTATTCCAAAGTACC
>P_2038
AACAATTCTGCCGAGATTCGCGTGTTTGTACAGTTGGTGAA
>P_2039
ATAACTGGAGCAATCGACGGCCTGATTCACGTCGTAATCAC
>P_2040
AGGCAGGCCAAGGGTTGTGGCAGCAGGAGGTGGGGGGGCTT
>P_2041
CAATTGGACACCTGGCAGAGCGGTAGTTTACTCACAGACAT
>P_2042
GCCCCATTATTTGGCCAGCGCAGTGTTCAAACAAACAGTGT
>P_2043
TAACCGGTTTTCATAACTTGCGGGAAAATTGCAAGTCGAGT
>P_2044
ACGGAGCAGGATGACAGCCGCAGTGTGGAGCCTGAACATAG
>P_2045
CCAAGGACACGAGGCAAGTGCGGCCTCTGTCTGAGCAAGGT
>P_2046
AAATAACCGTCAATATTTCGCGCGCGCCCTCCATTCAAAAT
>P_2047
CTCTGGCCAACAATAAAATGCGAGAGTCGAGGAGCGGATGA
>P_2048
CAATAAGTTCATTTAATTCGCATTACTCACAACTCCCTCCA
>P_2049
GTCAACCACTTAATTGTTCGCTATAAATCTAAAACGAAATT
>P_2050
TAATCAAAAATCACAGCAAGCGGTAATCAACGGACCATATA
>P_2051
CAATTGAGGAGAAAAAAAGGCGAGAGACATCAGCCTCTAAG
>P_2052
AAAACAACAATGGTGGTACTCGGTGTGGAGCACGACGACCA
>P_2053
TGATTATATCACCCGTGCCGCGGAACTAGGGGGTCATTATC
>P_2054
AACGAATGCTTCTCACCGTTCCTTGCATAGCAGCTTAAGAA
>P_2055
AAGTCCAGATGAAAGGTAGGCGGTCACGCAAAGCCGGGCTT
>P_2056
CGAGTCCTTCTTCGTTTTTGCAGCGTCATCAATGAATGAGT
>P_2057
CACCCACCTGCAAGTAGCCGCCCTCGCAGTGGGTTGCATTC
>P_2058
AAATGCCTCCTACAGTGACGCCTCATTTATCCGCCCACCCC
>P_2059
ACGGGAAAAAAATCGAAGCACACGAAATTTTAACAACTAAA
>P_2060
TTTTTGGATGGGGGAAATCGCATGGATTGTTGTTCGAGGAT
>P_2061
CGCAGTTATCAAAGATGTCGCAGTAGTTCGGGGCCGAGAAA
>P_2062
GTTACTTACCAGCCAAGTTCCCTGCTGGGCTTGCCTCGCTT
>P_2063
ATTTAATAATCCATTTGGCCCGGTTGCAGGCGAGGTCCTGC
>P_2064
CGAGAATTATCATTTAAATGCCGCATCTATATTGTTACAGG
>P_2065
CGGAATGCCGCTGCGGACGGCGATCGTGATGTTTAACGAAT
>P_2066
GGAAATCACCCGGAAGCTGGCCTTCCCGATGGGCAGGACGC
>P_2067
GTCTCGGATTGGAATTGGGTCCCGAATTGGAGACCGAGGGA
>P_2068
GCGACCCTTCACCCAAAGCGCCGTATTAATTGTTTATCGTC
>P_2069
ATGATGATCTACCAAATCCGCAGTCCAAGAAACATTTGCAA
>P_2070
AGAACTCTTTTCTGAAATCGCGAGGGGGGGGGGGGGGTGGT
>P_2071
ATTTAAGGGCAATCCAATTGCGGGGGTGTACTGAGGCTTGC
>P_2072
TGCTGTTACGAGGCTTTCGGCGCTAAGAGACATGTTTTCAA
>P_2073
AAAAAACGAGGCATTAAACGCGGGGTTGTCACTGCAGTTTA
>P_2074
TAATTGTCTATAAGGCATTCCATGGCTAAGAATATGCAAAT
>P_2075
AATTGGCACTGAAGGTCCTTCCTGACCAAGTTTTTCCCCAA
>P_2076
CCACAACTCGTTCTTTCACACTCGAACAAAAACGTATGTGG
>P_2077
AGATCACACACGACCGTTCGCGGGGAGAGCTTAGCAACGAA
>P_2078
TTCGTATACCAGAAGTTGAGCGAGGACATCGTGAAGCCGAC
>P_2079
GCGAAAGAAGCCCCAAACGGCGGCCAAGTCAAGTTCCCGCT
>P_2080
TTGTATTTCGGTGGTTTTTGCGGTTCCCGATCGGGAGTAAC
>P_2081
CTACGAGATACCGAAGAAGTCGGCGGTAGCCATATATATGT
>P_2082
TTGGTGGATACCTCGAAAATCGGTTGGGTTCGCATGGGCAC
>P_2083
AAAAAAAAAAAAAAGATTCACCCGCTCGGCTTTAGAGATGG
>P_2084
AGTTAAAAAAAAATTCACACCATCAACAGGTTTTGGGGGTG
>P_2085
AAATCGACAGCAGGAAACCGCAGGAATTACAAAAGGACCGA
>P_2086
GATTTTTGCAAAGTAAGTGCCCTGGACGACTTCTGAGTGTT
>P_2087
GCGCGGGGTATGAACAGTCGCAGGGACCTTTTCGCAGGCGT
>P_2088
GAGGCACAAGCGGTATCCGGCACGGTTGAAAAACGTGGACC
>P_2089
AACGAGACGCTGGCTATCTGCGATCGAAGCCCAAGTTTGCT
>P_2090
CACCAGTTCGCATAGGAAGCCGGCCTCTGTGTTTTGGAAAA
>P_2091
GGAATTGTCTGCGATTATCACCCGAGTGTTGAAAGTCCTTG
>P_2092
CTGCCAGCAGGGGAAAAACGCTGCCACATATGCGCCCTATA
>P_2093
CTTCTCGACCATAATTGGTGCGCTACCAAAATAGGATTGGT
>P_2094
ATTCATCAGCTACCTGTGCTCCTGGGCAATCGTCAATCCTT
>P_2095
ATGTTTTCAGTTTTCCAAACCGGTAAATTTATCACCTAACT
>P_2096
CCACGACTACAAGAATTTTTCGCGAGTAAACCAAAAAGTAT
>P_2097
CTTACGCTGACGCGTTGTTGCGCGACCTGGGGTCTGAGCAC
>P_2098
GGTTTCGCTCAAGAGTCGCTCGGTGTGATTTGTTATCCCTT
>P_2099
TTCACTGGCCTACAAAAACGCAGGGATTGGAATGGGGACCA
>P_2100
CCGTTTATCACTGCAAACTGCGGTCGAGCTGATATTTTAGG
>P_2101
AGCACCCTATTCCCGGAGCTCCTATGCGGAGCGAGCTTATT
>P_2102
TATAAATACTAAATAAAGTTCAGTACACACATTTCGCGTGA
>P_2103
AAAATCGAAGCAAAGAGCGGCGGGATGTCCTGTGAGGGACG
>P_2104
TGATTAGCAGGTTGCAAACGCATTAGTACACTCGTACTATT
>P_2105
TGGCCACTGCCGCAGATTTGCGAGGGAGGGGGGCTGCTCCA
>P_2106
TGGGTGGCATGGGGTATTCGCGATGTGATCAAATCATGGAT
>P_2107
TAAACACCAGCACACACACGCTGTACATATGTGTTTGAGTG
>P_2108
AATTAGTGGCCACAAATTGGCCTGACTTCGGCTGAAAAGAA
>P_2109
GGTGATTATTATGGAGCCGGCGATGATGAAGGCCAGCCATA
>P_2110
CCTGGCAAAAGGAAGAAATGCGGAAAAAGTCGAGACCAAAA
>P_2111
TGCTGCTGTTTATGAAGTGGCAGGAACGAGTGGCGTTGTTA
>P_2112
ACATTTTATGCCTCTAACGTCGGGAAAGATCAAGTAGCCAG
>P_2113
CATTTTTCCAACGTAAATTCCATGTCCTATCTAACCTTTAA
>P_2114
TTCAAATAGACTCCCAAAAGCGTTCGAGCAGAAAAGTGCCA
>P_2115
TTCTGCAAGTTCTAGAACCGCAGTGGCGCTTGAACACGCAA
>P_2116
TAATTAAGAAATTTAAATGGCAGCAACTAAACCACCGGCCG
>P_2117
TTTAATCACTTGTTATCAGGCAGCAAGGCTATAAAAGCCCC
>P_2118
GCAAAATGTTTTCACTGACGCCCACTCCAGATTATACATCC
>P_2119
GAGAATTTGAAACTTTTGCGCCTGCTCCCTCAAATGTGGGA
>P_2120
CACCACCGCCGGAAAGCAGTCGCTAACATAGTTTTGCAGCA
>P_2121
GGCTCACACGGAAGAAAAAACATGCACAAACTATTGACTGG
>P_2122
TCTCGTCCTGGCCACCGGCACCTGAAGCTTGTTTTGCGCTT
>P_2123
TTTCAATTTAAAGATGAACACAAGCGCAGGTTTCTATGATG
>P_2124
TGTGGCAACATAAGCAAACACTGTGCCAATGGTCGGCAGTT
>P_2125
GATTGTTTAGGCCGGATTTGCGAGGGGAGTGGGAATAATAT
>P_2126
CCTATAACCATTCTCCCAGGCTGTCCCAACAGATTCTATCG
>P_2127
GAAGCGAGTACGTTAAAAGGCGATAACGAAGTCAACTTGAA
>P_2128
TGTGATTGCACTTGAAATTCCATGAAGTTCCTTCTAACAAA
>P_2129
GACTTCTTTACCTTTATACGCGGAGCCACCGAGTTCAGTGC
>P_2130
ACTGCGCTACTGATTTTGCTCGGTTGCATGGGAGACTCAAC
>P_2131
CACGTCACATCGTCGCCCAGCGGTGGGAATGGGAGCAGCTA
>P_2132
TCAGCAGCCACAATAAATTGCGAAAAAATCAAAAATAAATT
>P_2133
CGGAAGAGCGGAAAAAAAAACGGCAAATCCTTTCGAACGTA
>P_2134
AAAATACTTTGAGATAATCGCGGACCTTATAATTTCCCGAC
>P_2135
TTTTATGTGCGTGGAGTAGGCGGGAGCTAGGCCAAATACGG
>P_2136
GGGGGGCATGAAGCCCAACACAGTCATCATCGGATGGCCGT
>P_2137
CCGTCCGTTCTCTGCAAGCGCACGAAACACCATCGGGGCTC
>P_2138
AAGTACTCCCACAAACAGAGCGAGAGTGTCAAGATTTCAGC
>P_2139
GTTTCTGCCGTCTCTCGCGGCGCGAATAAAACGGTTATTCA
>P_2140
TACCCCCCAGCTACTTGCGGCGATGTTGAGCTACTAACTCA
>P_2141
GCCAGGTGCGCCAGAACGCGCGGGAGTACGAGAACTCCGTG
>P_2142
TTGACCTACAACTTCTTCCACAGCATCGATCTCCAGAAGCA
>P_2143
AGAATTTCGATTTAAAAACACGAAAACAATTTTCTAAGCAC
>P_2144
CCCCCACTTTTCAATTTTTCCGGGAAAAATGGAGACGGGGC
>P_2145
ACAATTCGAAATGTATTTTCCTGTAGTGTCCTTTCGATGTG
>P_2146
CGCTTTGAAGATTGTAATTGCCTTGTCACGATTTTGATTGT
>P_2147
CATTTCCATGCTGCCCATCGCCCGATCCTCGAAAATACATC
>P_2148
CTTGGATCTCTACGGCTCCACGGTGGAGAACTTTTACCTCA
>P_2149
TGCAATTGCACCCTGTTTGGCGATCTGGCAGCGCCGGCGAA
>P_2150
GCTGCTCGAACCAATTTTTTCGTTGTTGCCATAATTTATTT
>P_2151
TTCTGCCTCCCCTTCAATCTCGGCCATTTAATCAGCTTGTA
>P_2152
TTACGAGGGAACCGAAAATCCAGTTGCAGATTACCATTTAT
>P_2153
GATGAACTTTCTCAGAATTCCGATTCCAATTGGCAGTCCCC
>P_2154
GTTTAACCAAGTGTTTGTTGCAGTACCCATCAAATCACTGA
>P_2155
TGTCATTTGCTGTCAAATCGCAGGGATTTGATGAGGGGCGG
>P_2156
ATTGGGAGGTATTTTTCAAGCGGCATTAACATTTTTCGGTA
>P_2157
GCTTCACTCTTAAGGAGCTGCCCTAACGAACTTTATGGTGC
>P_2158
CTTCCTCGGCCCCCAAATTGCAGCATCCGCAAGCTTCGGGT
>P_2159
AAATGCAAAAGAGCAAGTTGCCTGAATTCGGAATAATGGAG
>P_2160
GGATTATAATCTGGAAGATGCGGCTCCCACGCAAAACTCGA
>P_2161
TGCGGCTCCCACGCAAAACTCGATAAATTGCTAGATTGCAC
>P_2162
TCTGCTAAAAGGTCAATTTCCACTCGCGATAGTTTTAGCCA
>P_2163
TTACTGTCAAATGGAAAAGGCGAGACTACTCTGAGGATTAC
>P_2164
TCAGCAACGGCAACATGGGGCAGCAGCAACATAGTTTACAC
>P_2165
GTTTATGACTTGGCAAGGGGCGGTCGGCTCGTTGCGTCGTG
>P_2166
GCAAGCGCCTGGAGTTTGATCGGTGGTGACAATTTGGCTTT
>P_2167
AACGGAAATGGAAATGGTCGCGGGGTCTTAGGGGGATCTGG
>P_2168
GGATCTGGCCTCAGTGATCTCGGCATCGGGATCCTACGACG
>P_2169
TACTGTTTAAAATGGAAATACCTGCTTACAATTTTGAAACC
>P_2170
TCGGATAACTCCTTTGCCGGCGCCAATGAGAACTCCCGTAG
>P_2171
GTCGTTTTAGGGACGTAGAGCCGTACTTATCACACACTGGG
>P_2172
GCAGCTGTTGCTCCAGCTCGCCCTGTTTAGAGGATAGACAA
>P_2173
ATTGGAAGTTGGAAGATTTGCGATTGCTCCGAGTTGGGGGA
>P_2174
ATTGTAGTAGAGAAAATGCCCTCAACTTTTTGCACAGGTGA
>P_2175
ACTAAATTAAAACGTGCAGGCGAGAGGGAGAAAGACTGCGA
>P_2176
TTTGGGCGGATAGCTGAACGCGGCAAACTGGTTTAATTGCA
>P_2177
TCATTATTGCTTAGAGGACGCCTGTTCAACTCAGTATTCTA
>P_2178
TCAGTCGCCGGTGAAGAAGGCGTTGATTACAGGCAACGGCA
>P_2179
CTCTAAGCTGCGGTTAATTCCCCGGCTAACAAAGGTGGCAT
>P_2180
TGAGACACGCGGAGCTGGCGCGATATTACACAAGGCCGCAC
>P_2181
GCAACTGTTGGAATCTAAGGCGGCCTCCATCTTAGTTTATG
>P_2182
GACACGGGAACAGCATTTCGCGGGCTCCCACAACACAACCG
>P_2183
GATCTAGGACCGGGAAATGGCAAGGTTTATGTTTTGCCCAG
>P_2184
CTCCAAGTCGCGGTCGGACTCCTGCTCTCGTTTTCGTCGCA
>P_2185
GTTTTTCTTATAACCTAGTGCGTTAAATATAATTGTCAAAA
>P_2186
CGACGTCCACTGTCTGTTGGCAGTGACTCGGTGACGCGTAT
>P_2187
CATAAAATGAGATTAAAACGCGAGTTCTCTGGCCGCTGTTA
>P_2188
ACAAGCCAAACAGGATAATGCAGCACTGAGAACCACAACGC
>P_2189
ACTTTAGGCTGAGTACCAATCCCTCCCAAGAAAAACAAGTT
>P_2190
TTTTACCGATGGCACTGTGCCGCCAACATCCAAGGTGATAG
>P_2191
ACCGTTTCCAAAGATTCCGCCAGCAACATTTAGCACACTAT
>P_2192
CCACCATAGTATATAAAACGCAGGTCTGGAATTTGTTCCTG
>P_2193
ACCGGTAGCCCCAACGGAAGCGGGATTGCCATTCGACACTG
>P_2194
ATCTAAAATTTAGATAATTCCGGTTTAAGCCTTAGCTAAAT
>P_2195
TTACATAATAACGCCAAGCACAATAACGCTTAAATGTCTTC
>P_2196
AAAGGTTTTTTGTTTTTAGGCGGGAATTGCAGGCCTAAAAT
>P_2197
TGCTGTTCCTTGTCCCACTGCAGCAACAAAAAATTACGGAA
>P_2198
TCGAACCACATTAACATTTGCGGTTACGTTTTTGTAGAAAT
>P_2199
GGTTTCACTTTCTTAAAATCCACGGTAGTTCAAATTTACCA
>P_2200
AATATAAAAATCGCGCCGCGCAGTCAGAAAATGTCACAGTG
>P_2201
GGGTTTTTTTTAATTAAACGCAGCTTCCATAGATCAAACTT
>P_2202
CTAATTACGCGGGAAATTTTCGAGATTGGCCCTTCTGCAAT
>P_2203
AAAAGAAACAAAAGATTTTGCGATGGCGTCTGCTATACAAC
>P_2204
TGGTTTAATTAAAAAAAATACTTGAATGCTTTTCCTTCCAC
>P_2205
CAATTTTATCATCTTGAACACATGCTAAAGGACCCACGTTT
>P_2206
TAGCGACTCATGGCAAAATACGTGCTTTTAAATATTGAAGT
>P_2207
AGACAACCTTAGAGGGGATGCGGGGTCAAAAAAGAAGACAT
>P_2208
AACAAACACCAGGGCTGGGGCGTCAAAAAGACGGCAAAGAG
>P_2209
CCACGAAACTATCTTAAGTACCCCAACGAAATAATGCGAGA
>P_2210
GAACATCTCATCGAATGTGGCACTGGCAAGGATTTTATCTG
>P_2211
TTTTTATGTTAAGTTAAAACCTACCGCAATATCCCTGCATG
>P_2212
TAAAGGCCTTATTTGATACGCAGCGTTTATAATACAGCGCT
>P_2213
CTCAATTAAAGAAAAATTTCCCCGAATTGTTTAAATCACAA
>P_2214
GAAAAACATATGCTTAAAAACCTCACTGAAGTTTTTGGTAA
>P_2215
GCTCAACGTTAACCATTGCGCAGCAGCACAGAACCTCCTGA
>P_2216
CGCCTTCCCGGTGGATTTCGCGGCAGATCGATGGTTGTCCG
>P_2217
AGCTGATAAGTCCACCTCCCCCGTCGCGACGTTTGCCATCT
>P_2218
ACCAAGGTGAAGCCTACGCGCCTGCGTAAAAAACCGGAGGC
>P_2219
GAGGGGAAAGCTTCGGAAAGCGTCCCCAAGTTTAAGAGCGA
>P_2220
GCTTATGCGAAGTTAAAACACGTGCACTTGTACAGCTGCTA
>P_2221
GGGCTGCTTAAATGCAAATGCCCCAATTTGCCCTAGAATTA
>P_2222
TAGAATTTATCGAATATTTGCTCGGTTAGAATATAATTATG
>P_2223
TCTGAAGAGCCTGTACGACGCTAACATGAGAATATCGGCAG
>P_2224
CAAATAGGGTCAGCCGAGGGCGGCCTTAATCTTGAGGAGGG
>P_2225
AATGGGCCTGGAGTACAAGGCGCTACTTGCAAATGAGACAT
>P_2226
TTTACACATATCTTGAATTACATTGTTTTTATACTCGGTAC
>P_2227
CAAATAGATTCAGTTATTCGCAAGGTCACTACTTTTCGTAC
>P_2228
AAATATGAAATCATTTACAACATTAATGTCTATTTTCCGAA
>P_2229
GTTTTGGCCTCGCCTACCTCCACGGTTATTATAGTTATTAT
>P_2230
AGTTTAGATCTTTATTTCTTCGTTGTCGGCTTAAGACTGAC
>P_2231
AAGTTTCGTGTTCTATACTACTATTGGGACCTTTTGAGAAA
>P_2232
CCATCGGCGGGGTTTAATTCCAGTGCTTCTCCCAACGTTGG
>P_2233
CAGTTAGCACCGTTTAAAGACCCTCGCACATACACGGACAC
>P_2234
ATATCTTCTCTTGACTGGCACGCTAGAATTAAATCATCAAC
>P_2235
TCTAAGAATATAGGGGAACACGTCAATCATTTAAGCTGTAT
>P_2236
ACTTAGCAGAATTGTCAAAGCATCAACAGAAGAGTATGATA
>P_2237
AGTATATATATATTCAGCTGCAAAAATTTTTTTTAATGACA
>P_2238
GTTAACGATTATAATAAAAGCATGAAGTGTCCGTGGCCAAA
>P_2239
TCGTGCCACTGAGGCAAGTCCGTTAGAAATGTTAATTGGTA
>P_2240
CTATGTTGGTGAAATTTACGCTGTCACATCTCAAAAACTGA
>P_2241
GAATGCCTCATAGACTCTGGCAGTCCTATATCTATCATTAA
>P_2242
AGATAAATTAATACAGTCACCGGTCTTAGCTATATACAACC
>P_2243
AGGTTTAAACAAAAAAATTCCCCTAACCTTAGCGATAATAA
>P_2244
TCCGCCAACGCTTTGTAAGGCGCTCGCATGCGGAACAGCGG
>P_2245
GCCAGAGTCGGCTTAGGCAACGGTTGCATCCACTTGGGACG
>P_2246
AGGTAACCCCTAATGAAATGCATTGTCAAATGAAATGGTAA
>P_2247
TTCGCAATCTAATGAAAATTCGGAACCAGTGGTGAATAGTG
>P_2248
TCACATCTTCTGGGTTGACGCGATGGAGAAGAAAGCTCTCC
>P_2249
GACAAATCAACGTATAATTGCGTGGGTGTAGTATATGCTCT
>P_2250
CTACGTAGTCATTTTGATCACATGCTCACACACAAAAATCA
>P_2251
AAAGCTGTTTACCGAATTTACGCTACTTCGGCCGTTCGTAA
>P_2252
ACTTCCGCACCACCGTCCCGCGGTTTCGAATAAGACGCAAC
>P_2253
GTTGCCCTCGGTCCAAAACACGTGCGCAATTAACTTATGGA
>P_2254
GCTAAGCAAGAGCTGGGACGCCGCCGCGACCTCCACATATC
>P_2255
CATGCCGCGCATCCGAAATCCGAGGACATGCGCTCTGCCAA
>P_2256
ATTCCTTCTTATTGGAAACGCTGTAAAAGGAAATGTCCTCA
>P_2257
GCACCATGAACTCTCAAAGGCGAGGTGTGTAGGTAGCGCAT
>P_2258
AATCTTCCTCAGAGTTTTTGCCTGAAGAACCCGAATTTTAT
>P_2259
AAGAATAATATGGTTGAAGGCAGCGTCATCTAAGGGGCTTA
>P_2260
TACGGTGCACGTTTGTGGTGCGAGGAGGAGCTGTCTCCTTT
>P_2261
GATATACTCCATATATTTTTCCCGAATTATGTTTCCACAAG
>P_2262
GTACGTTGCATAACGTTTTGCAGTTTTGAAGCTGACCTCAA
>P_2263
ATGCATATTTGACTTAATTACGGCAATTGAATTCAGTGAAA
>P_2264
GATTTTCCGAACTCTTTTTCCTCGACTTCCAAAGAACGCTT
>P_2265
ATTTTCCACCAAGAAAAATTCTGCACCGCCCGTCCAGAGGG
>P_2266
TAGTCGGTATATATGGGTCGCCTTACATACGATCGAGATCC
>P_2267
TTCGTGGCGTGTCTGAACTACGTTACGTGTGGTTCTTATGA
>P_2268
AAATATCTCTAAATTCGGCGCCCTGTTATCTTCAAAGTGGT
>P_2269
TACAGTTTTCTAAACAATCGCAGTAAACGAAACAGCTTGTC
>P_2270
TTTAGGTCGCCTTCAATCCTCGAGGTCTATATCAAGAGTTC
>P_2271
CCCCTCTCTAGATTGAAATCCCTGATAAATATTTAATTAGA
>P_2272
GTGTTGGTCCCAGGCCAGAGCGGCATCCACTCAGAGAGACG
>P_2273
CAGGGCATGCACTCAGCACGCGTGCACCTTCAATTTAAGAA
>P_2274
TACTTCAATACTGCGAACCGCAGGATCAATTATATATCTCC
>P_2275
GATCGTGTGCATAAGAACGGCGAGGGGAGAAAATGTATGAG
>P_2276
AAGTGAGAACGTTTATTACACCTGAATACATCAAGTCGCAT
>P_2277
CAACAAAAAGCACTAAAGTGCGATATTATTAATTTTACTTT
>P_2278
CACTTTTGCTCAAAGAATAGCGCTCTTTACATCGAAAGCGA
>P_2279
ATATGGATATGCTAATTTCGCCCAGATGACGCAGCCCGCGC
>P_2280
GGGGGCGTCACATGTATCGGCAGGAAAAAAATTCAATACAT
>P_2281
CTGGCTGCGATTCTCGGACCCCTGAACATATATACCCTGTC
>P_2282
CGAAGTTCACCGTCTGCACGCAGGGCCAATAAATAACGCCC
>P_2283
TAGAACGTGTGGGAATACCGCTGCCTTAGAAAAGATACAGA
>P_2284
TGCCCCATTCAAGTAAAATGCAGTTTAAAGTTGAGGCTCCG
>P_2285
TTCATTTTCTAAAGATTTCTCAGGACTATCATTTTCAGTAA
>P_2286
GTACTCCCTTGAAGAAATTCCGGTTTAGCCCATTTGGAGCA
>P_2287
GCAGCTCTGTTAATTTTTTGCCGGAAAATTATGTGTATATT
>P_2288
TTAAAGACACTACTCAAACTCCGTATTAAAGATTTTCATAA
>P_2289
TCGTCGGGGCTGGACATTTTCGGTGGAGTCCGAATCCAACC
>P_2290
AAAAGACCATAAATAAATCACATGCGGAGACAACACGGCGA
>P_2291
TTAAAACGTGCCGGAATTCGCCTGGATTCTTAAATGCTCTG
>P_2292
CATATTCAATTTGTTGGCCGCCTTCGGGACACGAACATACA
>P_2293
TTATGAAAGGGGTGGCAATCCATTAGTGTCCCTTTTCGGAT
>P_2294
CAGTTTTTGAGATGTGACAGCGTAAATTTCACCAACATAGA
>P_2295
ACTGTTCATTTAATAAACCGCGTTTTTAGACTTTTTTGTGT
>P_2296
AAACGAATCCTTATCGTCTGCGGCTCCTACGTGATAGGAAA
>P_2297
TTTTCGGACACCTTCTCACGCAGGCTCGGACATTCGATTGC
>P_2298
GCATAAATGATATGAAATCGCACTAATGTACCAAAAGACCA
>P_2299
AATTATATGTACTTTGAATGCATGCGGGCGGATTTTTTAAA
>P_2300
CACACAAAGGATTAAATTTGCATGGTTACATTTATGTGTAT
>P_2301
CACACTTAAATCTCAAAAATCACGAATCGTTTTTTCTCAAA
>P_2302
AAAGATATTACGGCAAATTACGGCAAAGTTACGTGCAGAAA
>P_2303
GGATTTCATTACTTTTTTTGCAATGCCATTTAAGAGAACTG
>P_2304
ATGAACAGTTGACTAAGTTCCATGCTTGAACGAGCATTTCC
>P_2305
AAGGGTCATCGTGCGGCACGCGCGGATGGTTAGGAATCTGT
>P_2306
GCTGCACGGTCTTTAAAAAGCCCTCCCAGATTACTTTTTGC
>P_2307
TTGAAATAAAAGGAGAAACGCGTGTTTTTCGATGCCTTCGA
>P_2308
CATTTTTATGTAGGCGCGCGCCCGTGCAAATAACTCAGGGT
>P_2309
TCCATCAAAACTGAAATTTTCCCCATTTGTTTTTTTGGCCG
>P_2310
TCACAACACACTTCAAATTTCGGGGACGCCAAAGTTGCGCC
>P_2311
TTAAGCGGAATATGCAAATACTTGAATGACTTTTTAAAGGT
>P_2312
TCAAGGGCTGCTGCGTAGCCCCTGGTCGACAATTCAATGTC
>P_2313
ATACGCACTTTTCGAGGACGCGGCAGGGTGCAGAATGTTGG
>P_2314
CTAACCTAAATTTCGCGAGGCGAACACAGCACGGAAAAATT
>P_2315
CGCCGACATCAACGAATTCGCGTAGACAATGGGGAATTTTT
>P_2316
CGCCAACCCACCGGAAATCGCAGTTTTCATATACCAAAATA
>P_2317
AGAAAGAAAGTGGAACGAATCGAGCTTAGAAATAAATAAAA
>P_2318
CAAAAACGTTACTCACACGGCGGCGGGGCCATAAAAGGGTC
>P_2319
GACCCCATCCAATTGAAAAGCGATTTTTGTTAACCCAACCA
>P_2320
GCAAAACTTCGTGCCGAAAACGGGAGTGGACGCACAGAGGG
>P_2321
TTGAACTTACACTGGAAACGCATTTTTGAACAATTCATTGT
>P_2322
ATCGGCATCAACATAATGCTCTCGGATAATATTCCCTGGCA
>P_2323
GCTGCGGCACGTAAAAAATGCAGGCTATACATACTCAAACC
>P_2324
ACTTTATTTCGAATTTAACGCATCGACGCTGGCGCTTTGAG
>P_2325
AGTGTAATGAGCTGCGGGAGCGGTGGCCAAAACAATTTGAA
>P_2326
CGCTGCAAGGATCCAAAAAGCAGTAAGTTTTATCAGTATAT
>P_2327
CTGCGGCTTTGTAATTAAGACGGTCACAGCTCCATCCCCAT
>P_2328
GAAGCCATCAAGTCTCAGGACGCGATGTATGAAAACGGGGA
>P_2329
AAACAGTAAAATGTTAGAAACGATAATGACTAGACAGACCT
>P_2330
GCACATTTCCCCGGAGGAAACGGCACTTTTGACTTTTTCCA
>P_2331
TGATTAAAGAATAGTAATTGCACGGTTAGAGAAACCAAACC
>P_2332
AGATAAAAATGCAAATGAGTCAGGAATGGTTTTAATTTTAA
>P_2333
GTTATTTATTCGGCCTTCGGCCTTGTTGCATTCCTATAAGA
>P_2334
AATATTATACAGACAACTTTCATTTCTTGCGGCAAAGTGCC
>P_2335
AGAAAAAAGAAAAGTTATCGCGAAAATTGGGTGACGACAGT
>P_2336
GAATGTGCGATGCTTTAAGGCGGTTTTATCTCTAGAGCGAA
>P_2337
TAGAAATTAAAAAAAAAAGTCAGGAAAATGACATGCGCTTC
>P_2338
CATATTAATTAAAAAAGCCGCGCTGACGAACATCTAATGGT
>P_2339
TAGAATCTTTAAACTTTTTGCCCGAGTCGGAAACTTTGGAA
>P_2340
AAGCCGGTCAGCCAAGATGGCCCGAAAAAGTGGAGGGGAAA
>P_2341
AAAAATGCAATAAAATCTCGCGGAAATGCTGCGACTGATAG
>P_2342
CATTTCGAAAAAGGATTGCTCGAGGGTCTTAACGAACTTCA
>P_2343
GGCTTTTCCCATATAAATTTCATCAGTAGTTTGGGCAACCA
>P_2344
ACATCATCACCGTCTCCACGCAGGGTTTGATGCACCTTAAT
>P_2345
AACCTAAGCCACAATAATAACAAGGACGATGAGAGGGCGAA
>P_2346
CCTCCAACTCTCGGTTTTTCCGGCTTTAAGATATTTCGAGA
>P_2347
GGTCAACGCGGGTGATTTTGCGTGGTTTAGGATGCTTGTGG
>P_2348
GTTTCTACTGCAACCATCGGCGGGAACCGTGGCACAATAAA
>P_2349
TTTTCTATGCGGGGAAAATTCATGAAATGCCCGACGGAACT
>P_2350
TACCTTAACCATTAAATACCCGTTCTCGTGCTAATAGAAGT
>P_2351
TTTCTAAAAGCTATCGCAGGCAGTAACCCTCTAGTCCTCGT
>P_2352
CTATAGATTACGCTGAATTCCGGTAGCCATCCGATAGACCC
>P_2353
TATAAAAGCAATTGTTTACACCTGAATTACATTTTTATGAA
>P_2354
TATCACCCGGCAAGTAAAGTCATGACCCCATAATTTCCGTT
>P_2355
GTTGACAGGCCCCTCAAAGTCGGCCACATGGTTTTGGTGGT
>P_2356
AGGGAAGCTGGGTGAACTGGCGCTAAAAAATGAAAAGATAT
>P_2357
CATGGGCTCAGGAGAAAATTCATGGAGGTAATCGTAGCTCT
>P_2358
AATATCTAAGGGTTGAGCTACCTGCTTAGCATTGCTAAGCG
>P_2359
TGGACCTGTCCGAGTTAATGCGGTTGACACTTTTCTGGGCC
>P_2360
CGTAGCGCGCCATGTTCAAACGAGATCCATTTTATTGCCAT
>P_2361
GGATCCTGCAGCTGCGGTTGCGGTTCGTGCTCAAATAATAA
>P_2362
AAATCCGCTCTCAGCCTGCTCCTGAACACGAATTGGCATCT
>P_2363
AACCATGCTTTTAGTAGACGCACGAGTTCAGTTCTCGTTTA
>P_2364
CATTTCGGCTTCGACTTCGGCAGTCTTCAAAAAGTTTCACT
>P_2365
GTGAAAACCCGTTTTGATGGCAATGGCGGTGAGAGAGAGCG
>P_2366
CCACCATGAGGCAGAGTTTGCCTGAGAGTCACAGTTACCCG
>P_2367
GATCCTTGGCAGTGGATTGTCGGCCGGGTACATGGAAACAC
>P_2368
TTTTATTGTTGCATCGTGAGCGGTGGGGCAATTTGATGATT
>P_2369
CCGTGGAGTACAAGATATGGCAGTGTCTATAGATACCGAGT
>P_2370
AACTGGGTGAGAAGTGGATACGGGAATCCGTGGCCATCTGC
>P_2371
TCCCTCGATTTGGGGAAAAGCGCGCTCTCGAGAAAAGCGAG
>P_2372
GGTCGCGACACAATTTTTTGCCGTAGTGTCTCCAGGATTCC
>P_2373
TGAATAATGGCTGCAACTCCCGTTGACGAGCACAACAAATT
>P_2374
TCCATAATCGTTGCCAGTTACGATGGCAATCCGTCACTCAC
>P_2375
CAAATCCCAAAATACAAAAACAGCAGCGGCCCCGAGCAGAA
>P_2376
AGGAATGGCTGAGGAAAATACGTTAACACAATTTCACTTTG
>P_2377
TAATTTATGACCCCAAAACTCGAGGACCGCAATAAGAGCAA
>P_2378
CATCTGCTGGGCGTCCAGGTCGGTGACCCCGTTGCCCGGGT
>P_2379
GAATTGCACTTTAAAAATTTCGGTTCATATATATAGGAGGT
>P_2380
ATTTTCGTATCATATTTTGTCACGGCCAATAAATGGGAAAT
>P_2381
AGAAGACGAGGATTAGGGCTCGGTAGTCATAAAACCCTGAA
>P_2382
GTGGTCATAGCTCATAAATGCGGTCCGGGGCAATCTTCAAT
>P_2383
TTGTTTTTCCTCCTTTTTTCCGAGGTGCGTATGTCTTATCA
>P_2384
GTTCGATTTGCATAAAATCACGGGAAGCACTTAGGATTAAT
>P_2385
GGAGATTGGGGGACAAAGTGCCGCAACAACTTCTGGTCTCT
>P_2386
TAATTGTTGGGTAAAAAATGCAGGAAACATACACAATTTTT
>P_2387
CGCTGGGCAAAGACTTTTCGCCTTAGGAATAATATCCATCA
>P_2388
GTTTGAGGTGCAGGAAAACGCCCACTTAAGCTGCTTTAGGG
>P_2389
CAAGTTAAAGAATTGAAACACATGAAACACTTTTGTTAGTG
>P_2390
GGGTTTGGGAAAGAAAAGTGCAGCAAAGGGTCGAGTGGGGG
>P_2391
AAGGGTGGTGGAAAGAAAGGCGATGATGGAGATGATGACAT
>P_2392
GGTCCATCGTTCAGGTTGGTCGAGTCCAGCGATTTGCGGCA
>P_2393
ATGCGCGGTTTTTCCAATTGCCCGAATATCGCGAAAAGCTT
>P_2394
TTTTTTTCATTGAACATGCGCGCCACTGAAAGTTAACACTT
>P_2395
CTAGCGGTCCGCTGTATTCGCTAGCATAGCCGTACCCAAAA
>P_2396
TAATAACTAATAGTTGTCGGCGGTTATATCGAATCTGATTG
>P_2397
GCAGTCCAGCTATTGTTGGGCATGGTCCTCGTTTTTGGGGT
>P_2398
AGGGTATCTATTGCAAAACTCGGCTCCAACTGATGCGGCAT
>P_2399
ACTTACAACTCGTTTATTTGCCTTAATATTGAAAGTAGTTG
>P_2400
GGCAGAGCAACGATAATGCACGGCATCAGATAGTACGGGAG
>P_2401
CAGTAGGTCCTGTGGTGGCTCAGGAAGGGGAATGATGAGGC
>P_2402
CGCTGTTTTCGTATAATTTCCATTACCCAATAAGGCGCCTT
>P_2403
ATAAAAATCCAATTCCCCGCCTTGCTCGTTAATTTTGCTGG
>P_2404
ATGGTGGTCGTTCATTTTGGCCTGAAAGGGAAAGGAGAACA
>P_2405
CAGGACCACCTGTTGATTTGCATTAATTTCCTTTCATCCAC
>P_2406
CACGGGCGGCACTTAAAATGCGAGACATTCATTTTTCTAGG
>P_2407
AGGCCTCGCCGTCCGTCCGTCCGTCCATATCAGCGTCGCTC
>P_2408
AAAACATCTGCCCTGGTCGGCGATGATGCGATCTGGTACTC
>P_2409
GCACATTCGGACGAATTTCTCCCGCTCGCACTTCATAGCCC
>P_2410
TCATAGCCCAAATACTGAACCGTTGTTTTGAGAAAACTGCA
>P_2411
AACCTTTCCAAAGCCAATTCCTTGGTTGGCGATACTACCAT
>P_2412
GGCACTGGTTGGAGAAATGTCCCGGTTGGCCGCACCGATAG
>P_2413
ATACACCGCGTAACATTCGGCGGCAGTCGGGCGGCTGTTGA
>P_2414
GTCTCTTCGGTTTCAAAGCGCTGCAGAAATAATTCCTGGAA
>P_2415
AATGCAGCAACAAAAAAAGGCGGCGGCGCAATAGAATAGAA
>P_2416
TTTCAATCAACTTCGGAATGCCTGGATGTTAAAAACATTTG
>P_2417
AAAACTTGGAAAACTTGTGGCTGCAACTCTCACCGAAGCCC
>P_2418
AATATTGAAGATGACATACGCGCGAAAATAAAACTCATACA
>P_2419
ATTTCTTTACGAAGTTTGCGCCTGGTTAAGTTCCGGGGGAA
>P_2420
ACGAATAAACGGATAAACCGCACTGACATCCCGCCAGGAAA
>P_2421
TTTGTTTAGAAGGAAAACTCCGGGAGTGGCGCTCGCTATCT
>P_2422
TTACGCATACGCACGGTGGGCGGCAACCGGGCCGAGCTAAA
>P_2423
GCCAAAGTTGCCATGGTTGTCGGCCATTATAATTGCGGTTG
>P_2424
TTTAGAACAGACCAAAAATGCAGTCTGTCTTTAATGCAATA
>P_2425
TGGGATATTATTGCTCCAGGCGGTTCTCATCATTTCGATGG
>P_2426
GGAGCGCTTAATCTAATGGTCAGCACCTATAAAAATAAGGA
>P_2427
CAACAGCCGCCTTTCAAACGCGGCCGAAATGTAGCTTTTTA
>P_2428
TTCATTTTGTGAAAAACTCTCCTGCACAACTCTCTCGCCAC
>P_2429
TCATTACCCCAAGCTTCCGGCAGCATCTCCCTGTGGCAACG
>P_2430
GCAATACCCCAAGTCAATTGCGTAAATCTGACTAATAAGCG
>P_2431
AAAGTAAACAAGGTTATAGGCATGGTTCATCGTCATCCTCC
>P_2432
ACCAACAGCTTTAACATTTCCGTTCCCCGTTTACTTTCTTG
>P_2433
CGGTGGGACTTTTTCAATTCCCCGATTGAGTTTCATGCATA
>P_2434
TGTCTCTGTATTTTCAAGCGCGAAAATACGTTTTAGATAGC
>P_2435
GGGGGAATGGTCGCAAAATTCGGCCTGATGCTTTGACCCAA
>P_2436
TGCGAATATTTTAGAAAAAACCCGAACCCGGTACTTACTTG
>P_2437
GGCATGTCAATTGGAAAATGCAGTGCCACTGAGAACTGAGC
>P_2438
TAAGGCCATAAAGGAATTTCCGGAACCCAAAAACGTATTTG
>P_2439
ACAAGAAAGTTTTTTCGAAGCTTGATTTAAGAAACGGTTAT
>P_2440
CACGCACGAACCGAAAAATTCCCTCGCACAAAAACTAACGC
>P_2441
AGCCTCTTCCCGTTCAGGCTCCGTAGTTGTTTCCGAGCTCA
>P_2442
CTCTTTTTCAGGTGTATACACGGTGCAAACAAAACTCGACT
>P_2443
TCTAGAAAAGCCACGAAAGTCCCGGTTAATTTATGTTATCA
>P_2444
CAAAAAATACCGTTAAAAAGCGGTTTTAATCACACAAGGTG
>P_2445
TGGGGGACTTCGAGGGGCGGCCTCAAGGGTGCATTAAGCTA
>P_2446
CAACCATGGAAAATATCTCACGGTGTTTCCATTATACCCTT
>P_2447
TAAGCCACCTTTGACCAACACCCGCGAGGCGGCCAACAACT
>P_2448
TCGCTCCACATGCCCTGCGGCAAGGATACACTTATAATCCA
>P_2449
TGTGGTGCTCCAATTGATTGCGGTGACCAAATGCACCCGAG
>P_2450
AATAGTGTAGTAGCTTTTTTCGATAGTGTGTTAAATTTTAA
>P_2451
ATTTTTGCATTGAAAAAATGCTTAAACACTCTTTTTAATAT
>P_2452
ACCCATACAAGTTCTAATCGCCTGACATTGATGAGCACGAC
>P_2453
TCAAGACAAACTTAGAAACACGGCAAAGAGTGGAAACTATG
>P_2454
CCCCACACATTAAAAATTCACCCTAATCCCGCAATTCTTCA
>P_2455
TATTATTTTACAACATTTTGCAGGGTGGAGAGGGGTCTTTT
>P_2456
CACACTCACCACAACCGACGCATCGGTGGCAATTGCAAACA
>P_2457
AGCTGGAAGCTCATAAATCGCGCCAGCGGAAACCAGTTTTT
>P_2458
CTTAACCTCATCCCGACGCTCGGCCAGCTTATCCTCCACTC
>P_2459
CAGCAGCGGCAAGTGTAAAGCGGCATTTGTAATTGTTGTTT
>P_2460
AAGTTTTATTGCTCTTGGCACACGAGCGACTGGCGGGCACT
>P_2461
GGAACAGAGGAGAGCGTCGGCAGCAAAAATCCAGGAGGAGG
>P_2462
TATCGGGCTAGCTTACAAAGCGTTCTCTAATTATGCCTGCT
>P_2463
AAAAAGGGGTGGGTCACGGGCGGTTATTATATATATTGTAT
>P_2464
TGAAACTAAGGAATTTTTTACCTGGCTGAAAAAATTTAGAT
>P_2465
ACCGATGTGGCATCACGTGGCCTGGACATTGAGGATATCAC
>P_2466
CAGAAACTTTAAATGGTACACCCTAATAGAGTTATAAAAAA
>P_2467
CCAGCAACCCTCGCCTGCAGCAGCAACCCCCCAGCAGAAAG
>P_2468
GAGGCACGTAAATTCCGGGGCGGGAACAGAAGTTTGGCAAA
>P_2469
AGTAAAAAACTCCACTGTCGCTACAACACCTCCACGACTCC
>P_2470
GATACTCGCAGGTTGTAAGTCGCTAACTTCGCTAGTTTTGC
>P_2471
CGCGATGAGAATGCTAACGGCTTGGTTTTATTACTAGTATG
>P_2472
TCGTGTCACCTGATCCCACGCGTTCGCACTCAAGTTCCTAA
>P_2473
TTTCCTCCTGTGGAGAATCGCATGGTAATCAGTTTGACCCT
>P_2474
GACCCTTGGCCCCTTGTCCGCGTCCACGGCCAACTTTCATT
>P_2475
TTCCGCTTTTTTTTTTATCGCGTTTCGTATAAATGGGCTTT
>P_2476
CTCTTGTGTGATTACAAATGCGGTAAATATTAAATAAGAAA
>P_2477
CATATCTTATCGATTGACAGCAGTAAATTGCCACAGATACC
>P_2478
CAGCTGCGCCTGTGCGACGGCTGGGATGCTATTATCCCTAA
>P_2479
AAAAATGTACGAACGGCACACATGGTCCAGCCTAATATCCG
>P_2480
ATCTTCGTACGATTTTCTGGCAAGGCTTCCGCTTTAAAGGA
>P_2481
AAAATTCACAAATTCTGGGTCCCCATTAGTAAACTCAGGTA
>P_2482
GCGGCGATTCCACATTAACGCCCTCGAAGATCTTTACACTG
>P_2483
ATAAATGACCAAAGATGAGCCAGCCTCAAATAAAATCCCAA
>P_2484
TGAAATAAAACTATCCTTTCCTACCCCGGTTCAAGAATCTG
>P_2485
GACCCTAAGGGAGACCCCGGCACCAACTATATTACGTGGTG
>P_2486
CTGGTCACGTAAGAATTTGACGGTCAGGATGTGAATGGAGA
>P_2487
TCCTCAGGTACTGCTGACGGCGGCAGGGAGTACTTTATTCC
>P_2488
CAAACACCCACAACATGTCGCCCTGTTACCCCCCGAGTATA
>P_2489
AAAAGCGATTTAAAAGTTGGCCGTACTTCTGCACAGGACAT
>P_2490
CGTCGGGGACTTAAGAAAGGCGGGAAAGGTGAAAATCGCAC
>P_2491
TTCCACGACTTTGTCTCACACATAAACACGTAAAAGCGCGA
>P_2492
TGGGGGAATCGGGGTAAGTGCGGGCGGAAATATTTTAAATA
>P_2493
GACCAGCTACCTGTTACCTGCAGCTAATTAGCCCAGGCGGA
>P_2494
ATCACGTCCACCGGAAACGGCGATGCCGAATCCATAGCCCG
>P_2495
AAAATGCAATGAGTCAACGGCTGCAAGGGCGTTATTCCACA
>P_2496
ACCTGGTATGGCATATCGAGCGCGAAATAAAGCCAGTGAAA
>P_2497
GAGTAACACGTAAAATCGCGCGCCATTTATTTTCTTTCGAT
>P_2498
TCGGAAGATCTTCAAATCGGCGCGAAAAACCGAATTGCCGG
>P_2499
GGCCAATAATAATTTCCAACCGGTATTTGGGTCAAAACATT
>P_2500
CAAAATCCCTTCACAAATTCCTTGGACAATTGATCGACCAA
>P_2501
TAATGAAGTTCCATTCGACGCGGAAAAAGTGGATTATGAGA
>P_2502
GCCAGATACTTTGTCTGGCACGGTTTTATGGTGGAAAAGAA
>P_2503
AAATAAAGCCAAACCCACGGCGATTCCACTTGATTTGATTT
>P_2504
ACAATTTTAATAATATTTTGCAGTGGTTGCACCAAAAGAAA
>P_2505
CCAAATGCGAATCCAAATCGCAGTGTGGCCTCCGAGGAGGA
>P_2506
TCCTGGCAGGCCCTCGAATGCGGCAGATAAGAAATGCATTT
>P_2507
TCGCTGGACTTCAATCAGCCCGTGCGGGCGGTACGACTGCG
>P_2508
TGCCCTTAATCTGCAAGGCACGCGACTAGCCACCGCCGGGG
>P_2509
AGAATGATCTGGTAAAATGGCAGCATAAGCGAAAATCCGAG
>P_2510
GCACACAGGCTGCGGAAAAGCGAGAGGGATAAAGTGGCAGA
>P_2511
TACAAAGGACCAAAAGGACGCGATCAGGGGGTTTTGGATGC
>P_2512
CTTTAAATACACAAACGTCGCAGTGTCCTTGAAAAAGTAGT
>P_2513
ATGTAAGGTTTTGGCATTTTCGCGCTTGGCGTTAAATTCCC
>P_2514
CCCAAAAATACAAGAGAGGGCGGAAAAACAGAGAGAGAGAG
>P_2515
GGCTTTACCCCCTTTTTTTGCGAGAGACGAACAGACAGGCG
>P_2516
GGGGTGGGCATTAAAATTTGCGCTAAATTTACACAAAAACG
>P_2517
CTTTTACCATGTCTGTGTCGCTTGACTTTCAAACCTATCGA
>P_2518
ATTAAGCAATCCGTTTTTCACACGAATGGCTCATTTAATAT
>P_2519
GGAGACCCAACCAAGCAGGGCGACAGCATTCAGAATGCCAT
>P_2520
AGTCGATGACTCTGCAAGCACAGTGATTTTTACTACACTCT
>P_2521
GAGAGACAGAAAACAAAAACCGGCCTCCTCTTTGTTGGAAA
>P_2522
TATTTCTACAATGCAAAATTCCTTTTCAATGTAGTCAATCA
>P_2523
GGTTTGGCTGCCGTTGGACGCCTGGTTAAGTTTAATGTGGA
>P_2524
GTCTTTGCTGGCCAAACTCGCGGGGTGAGGAGGAGAGCAGC
>P_2525
TTTTTCCCTCCTGAAAAAGTCGAGAAAACTTAGCATACAAC
>P_2526
AAGGAACCACGATTAACTCGCAGTACGCACCCTGGGCTGAA
>P_2527
ATAATCATCATCATAAATTCCTTGAACCAAATAAAAGTTGA
>P_2528
GAATACAGTTGAAATGAGCGCCTAAACCATTCCAGCCAGTA
>P_2529
ATAAAAGCGAATCAAAATTTCAGGAATTTCCTATATCTTGA
>P_2530
GAACTAGCTTGGACACGAAACGATGTCGACTTATTTGCATG
>P_2531
CCCCAGTGGCTCCTGCACCGCGTCACCTTCTCTTTGGAGCT
>P_2532
AGGCAACAACTGAAATCACTCGGCCACAGTGTTTTTTAATT
>P_2533
CAACGGTACACACTCAAACACACTCGCACACACACACAAGC
>P_2534
ATGCCAGCGAAATGCGACGGCGGTGTATACCACGAAGCCCA
>P_2535
TTAATAAAATATATATGCCGCCTGCACAGGAAAAAAAGAGA
>P_2536
TTGTCAAGGCTTTTATGTGTCGAGAATGGCAAATTGGCTTC
>P_2537
AATTCGTATTTGACCAGCGGCAGTGTGTCTGAGGATGATAT
>P_2538
AAGCTGAAAAACAAAAAACTCGTGCATAACAAAAGGTGGGG
>P_2539
CTTAAAGACATTATGCCATTCAAAGGTGATCCAGAAACCCT
>P_2540
TCCAAAACTCCCATTGATCTCAAGGACGAGGACCGACCCAG
>P_2541
CCTCTAAAGAAACATCCACGCGAGGGAAACCTTCCGAAACT
>P_2542
GAGCTTGGTGCGGCTAATGCCGGGAAGGATGATTGGCGTGA
>P_2543
AAGAATCCCAAACTGAGACGCCGTAGTGAACGGGTTGAAGT
>P_2544
TTGGAAATTTGCGTGGGGTGCGGTGGAAGAAATTTAATTTA
>P_2545
TGGTAAGCTGGATTCTGGGGCCGCAGCAGAACTTCCCCCCA
>P_2546
GAGATGCTTGTGGAAAGTTGCCCGATTGATTAAGATTTTTG
>P_2547
CTGTAATTTGGTAAAAATCTCTGTCACAGCTCCTGGCCGGT
>P_2548
AAGCTGACAGCTGAAATTAGCCCGACTAGAGGAAACATGCC
>P_2549
AAGGCAAGGGGCAAAAGGCCCATGAAGACTTGGCCCAAACA
>P_2550
TATTCACTTCATATTTTTTGCGACAACGGGCGAAAAGAAAT
>P_2551
GCGTAGGTGGTCATAAATTTCCCGCGCGCGCGATTATGGGG
>P_2552
CGCAAGAGGTACAAAAAAGGCGGGAAGGGCCCAGTTTAAAA
>P_2553
ATATTTCATTGGCTCATTTGCCTGGTTACTCACATAATAAA
>P_2554
TTGTATCTTTAATGGTAACTCTGGAAATAGAGCGAAGAAAT
>P_2555
TCGAAGGAAACCCAGAAATCCACCACTGGCATTTCATTCTG
>P_2556
CTGGTAGCCACCACCACGCTCGGCGATCGCAAGACACATAT
>P_2557
GTCTTTCAGACTGCATTTTCCAGTTCCTAAAACATAAGGAG
>P_2558
TTAACGTCAACTGCATTTTTCTTGAAGGACATTTGCTTTGT
>P_2559
ATTTCAATAGGTTAACATGGCCCCAATAAAGTAGTCATTTA
>P_2560
TTTTATGTTCTTTGAACTGTCAGCCACATGCACACACACTT
>P_2561
ATCGTGGCAAAGATCTGTGGCAGCCACAGACGCACGGAGTT
>P_2562
GCGCGGGCACCGTAACCAGGCGGCAGCCTCTTCAGATAGGA
>P_2563
CGACAGCGTCCAAAGAACAACGGCCTCATGGAAAACCAGAA
>P_2564
CGCCCACATACAACAGTCTGCGCTCCCAAACATTGCCGGGA
>P_2565
ACTCTGCAGGATGGTTAATACGCGACCATGGGCGAACTGGT
>P_2566
ATTCAGCCACTAAACAAGGGCGGCAACTACTTGCGATTTAA
>P_2567
TGTAAAGAAACCTCCATGCGCACGGAGGTTAATATGAGAAA
>P_2568
AATTATTCTATACTAAAACTCGGTATCTTTATTCCTGCACA
>P_2569
GCAAATGGGATAATATAATGCGTTAAGTAGATGTTCTCCCT
>P_2570
GCTACGTGCAGCTATTTTTGCATAAATATGGTATACAGCCA
>P_2571
GGGAAATTTCGGTGCGACTGCGGCAGATATATTTCAATAAT
>P_2572
CGTCCAAATTGGTAAGGCGGCGGGCACTTTGCAAACACACC
>P_2573
TGCCCGCCCTTTTTTTCAGGCGCTACCATCGGTTTTAGGTC
>P_2574
GTTTAGCGCTCTTTTGATGGCAGCAGCAAAAATTTATGACT
>P_2575
CATAAACACACACGCTGGCGCAGGACGGGAAAATGGCAACC
>P_2576
CCACATATTTGCTATTTTTCCAGGCTCTCCGCCGCCGACAG
>P_2577
AAAGACGCGGTATGGAATTCCCTGGGTAACCGACCCCTTCG
>P_2578
AAATAAAACGAACACTCACACCCCAACAGACACTCATACAC
>P_2579
TACCCTGGCCCCCAAAAATGCGGTGCTTAACTTTTCAACTG
>P_2580
GGGTCAGGATTTGAAGTTTGCTTGCTCTATGTAAATTACAC
>P_2581
CTGAATTTGTCTGCTTGGCGCGCTAAAACAAAGCCCGACTC
>P_2582
AGCAAACCAATTTTTTTACTCCCTAGTAAATCACTTCGACT
>P_2583
TTTTTTAACCTTCAAAGACGCTGTCGCAATGCGTTGGCTCC
>P_2584
AATATTATCACCGTGATGGGCGGTGAGTACTATCATATTAT
>P_2585
TTCTCCCGTAGTTTACAAAGCGCGAATTCTGGAGAATGCCA
>P_2586
ATCGCGATCAGCAGCAGACTCCTTTGGAGCGGGCCGTTTAT
>P_2587
ATCTACGCTCTCACTTAATTCAGTGGGGTAAAATCGCTGGC
>P_2588
TATTCTGCTATCGGAAATCGCTTGTTCGGGGCGTATACTTG
>P_2589
GCGTGTGTCCCACCTAAACGCCCCATATTGCATTCAGAGAA
>P_2590
GTTGTTGGCCAGGAATATGGCCGCAGCAACTTTTATGCGGG
>P_2591
ATAAAACAAGAAATTCAGCTCGGTGTGTGTGCTAGAGTGTA
>P_2592
AGCCGGAGATGTGCAAAATACGCTAGAAACCATTTTTGGGG
>P_2593
TGGTTGTGAATGGCTGGGTGCCCGGGCACCGCAGACAAGAA
>P_2594
AATATTCCTTGCTACGTTTGCGGCAAGGAAAAGTTTCAATA
>P_2595
AAATGTCATGTAGAAAGTTTCGGGACTTCGAAACTTCGAAA
>P_2596
CAGCAGATGTATTTTTTGGGCGGTGGTGTCAATGGTAGCGG
>P_2597
CGCAGATCTGTGGAAATTTGCAATAACAACAACAGTAACAA
>P_2598
TTGGAGCACCAGGAGTGACGCGTTGATTGTTAATGCCTTTA
>P_2599
TCGCAGACCCACAAAAAAATCATGTTTAGGTATAAGTGTAA
>P_2600
TCGGCCACACAGTAAAAATTCAGCATTTAACCGTTTGGCAA
>P_2601
TAATTGACTACCTAATTAAGCGGAAAAAATATGTATGTATT
>P_2602
ATTATTTAGACTAGCGAAAGCAGCAACAAAGGTTTGGATAT
>P_2603
CCACAACGCTGCCGAGGGCGCATGTTCCACCCGGATGATGG
>P_2604
GGCTTGGCCCCCCAGCCCCCCAGCCCCCCAGCCCCTATACC
>P_2605
ATAAGCTTAAACGTAAAAAGCATGTTTTATTAAATTTCATA
>P_2606
TTTGGTTTTGGGTTGAAACGCGATCGAATCGATCCGTTCGC
>P_2607
CCGAAGTATGCAACGAAATGCGAAAAATTCCATTTAGAGGC
>P_2608
AGGAATCCTTTCTCGTTTTTCCTGGATGCCAATCCCCCTGC
>P_2609
TTCTCTTGCTTTTTTGGGGGCCCCAGAGCTATTTGCCGAGC
>P_2610
ACACACACAGACTTCAAAAGCGGTTGATTAAGCCCACACCC
>P_2611
TTTTTGGAACCGTGATCTCGCAGCAGCACTTCTTCCAATCC
>P_2612
CTGGGGGACACAAGGATACGCGTGGGGATGTTTCTTTGGTG
>P_2613
AATTAAAGCCACTAAGAACGCATCAACGCAGTTCCCGACTA
>P_2614
TGGATTGCGTTCCTTTTTTGCGGCAAGTGCGGCACATGCTC
>P_2615
CATCGCGAAGTCAAGGATCGCTATGCCATTTCCACATTGGT
>P_2616
TGCAGTTCACTTAGTGAAGGCACGAATCCGTTGTATTTCAA
>P_2617
TGAGTTGAGGTGTGAAAACGCATGGCTCAGTTCACCGCTGA
>P_2618
ATAACACCATAGATCCAAAGCAGCCACATTATTTTGCGGTC
>P_2619
ACACCTGCGGCTAAAAATTGCGAAAAAATTATAATTTTTAA
>P_2620
AAATTATAAACTGTCACCAGCAGGGACATCCCTCGGATGCG
>P_2621
TTTTGTGCTGCATTTTGTGGCAAGGATGTACTTTGTGTAAA
>P_2622
CCGCAGCCATTGTTCAAGGGCGCGAATTATGATGAACTTAT
>P_2623
AAAAATAAGGAAAAGGATAGCGGTGAGAGAAATGTTTCTGC
>P_2624
TATGTCTAGATTGGGTGCCGCGTCCACGTCATGAACCTGTC
>P_2625
GTTGAGCCCTTTTTATGCAACAGTGATAATTAAATCCTTAA
>P_2626
GAGAGTTGCTAACGGAGATGCGGGAACTGAACGAGGCGCTC
>P_2627
CGAGGAAGCGGAAATGGCCGCACGGGGAGACTTTTCCGTCC
>P_2628
GGTTATCTCCTTGGCAAAGGCATTAAGGAGTAATCTCAACA
>P_2629
CATCCTTAAGCAGTTTTCCACGGTAATAAATACCCTTGTTT
>P_2630
CTTGCGGACGTTGTTAAAGTCGAGGATATTTAGGAGTTCGT
>P_2631
GTAGAATATGATGTAAAATACGGCCTCATGTTACATAAAGG
>P_2632
TAACTTTTAAGAAAGTGAGCCGGGAACCAAGAAAAAGGAAA
>P_2633
GCAAGAAAAGAATGACAGCGCGGTGGAAGGGAAAGACTGTC
>P_2634
ACAGGATGAGGAATTCGCGGCAGTAAGTGGGCGAAAAGATG
>P_2635
GATATCGGCATCAGGAAATGCCTCAGTGGTTGCCGGAGGTA
>P_2636
CCTCGTCGAGATACTTGACTCGCTAATTTTCATCCTTTCCG
>P_2637
TACTTGCAACCCTTTTCGGGCGGGGAGAGGTGTGCGTTTCA
>P_2638
GTCCGTATCCGTGGGATTCGCGAGTGAGCCGTGGGATTACC
>P_2639
AGTGCGACTACGGAAGTTTCCGCGCTCGTTAAAACCCTCAA
>P_2640
TAATGTCACACATGATTGCTCCTGGGTGGGTTTTTGCCCTC
>P_2641
TGTCAAGTCAAAATAGTTCGCAGCAATCAAGTTTTAAGCAA
>P_2642
ATGGTTCCTGGAAACTTACGCGGCCCCGACCAGCGGGCCAT
>P_2643
GAGGCGATCATGTTGAAATGCGTGAATTGAGCTTGGGTTTT
>P_2644
CCGCCAAACCAAAAAAAAAGCCCCACCACTCATTCTCTCTT
>P_2645
ACTTAATCGATGGAAAATGGCGGCAAATGTAACCCCGTCTT
>P_2646
ATTAAGAAGCCTGGCGGAGGCAGTAATGGCCCCGCAAAGGC
>P_2647
TCTGAATCAGTGACGAGACGCGATAGTGCTGCAAAAAGCTC
>P_2648
GAAACGCAGCAATGTTTTGGCGGCATACGCATAACAAAGCG
>P_2649
GTAATAAAGCAAAGCAAACGCACGTGCAAACGGAAGCAATT
>P_2650
TGTGTGTATTAATTACCACGCGATTTTCATATTTTCACAAA
>P_2651
AAATTTAAATGCCAGCAAAGCGATGGCACCGTGCGCTTGCG
>P_2652
CGAGTCCCTAGGGTAGAATTCGGCCAGGATGGAGGCCGGGA
>P_2653
TTTTTTTCATTCGACTGAGGCATGCGAATAGCTTTCTTAAA
>P_2654
CAATTTAACAAATAGAAAAGCACGGTCGAACAAATTCAGAA
>P_2655
TCCGACCATTTGTCAAAGCCCGTAAACCGTTAAATGGTTCT
>P_2656
AATTTCACACTCGATTAAGTCCCGGATGGAGAGCACGGATC
>P_2657
TCGTAATCTTGCTTAGAGCACCCGAAATCCATCTGAACTGT
>P_2658
ACAACTTTCGACAGTTGAAACGGCCTCGGGCTTGGGCGGGA
>P_2659
TTTTCCTCTACATAAATTTGCTATAAAAACCATTTAAACGG
>P_2660
TGGCACTCGCGACTTTCGGGCGGCGACAGCAAATTGACTTT
>P_2661
GGAGAACAAGGCTCACCACTCGAGACTTAATAAACTGAGCC
>P_2662
ACTGAGCCCGAAGGGCAACACGGTCTCCAAAAAAAAACCAA
>P_2663
ATTAATCCTCCAAAATAATGCATAAATTTGTTCAAAATTTT
>P_2664
GATTATTACAGTTGTACCTACACTACCCCTTTTTTGTGCGC
>P_2665
GTGGGCGGTACAGGTGGACGCGGTTTAGCTCTACTCTGCTC
>P_2666
TAGTCGTTATAGCCAGCTTACCTGGACAGGCCCAAGATGCC
>P_2667
GACAGTCACGACAAATGCGGCGTGAGTAATGAACAGGGTCC
>P_2668
CCCATATAAATTAGATTTTACCCAAACATTTGACAATAAAC
>P_2669
AGTGGAACTAGGCAACAGCTCGGGGTGTACCACAACACACT
>P_2670
TTGATTGAAAACGTTAAACGCATTGATTAACGAAAGACGCA
>P_2671
GGGGAAGAACACAGCAATTCCCTGGTCCCCAACTCCCCCTT
>P_2672
AAAGCAAAGGCCATGTTGGCCGAGACTTACAACAAGCCATG
>P_2673
TGTGAGGGGGGAGACGGGGGCGGCAAGGACGAAGGACGAAC
>P_2674
CATTAAAACCAGAGAAAATCCAAGAGCCATACCGCGCCCAA
>P_2675
AGCCAAGGAGAACCAAATCCCTTTATCAACAGAAAATGGCG
>P_2676
GTGCTTTGCTAGCCAGGACACGCGACCAGGACAAGGTAATG
>P_2677
ACTACGACAACCAACATGTGCGGTTCATAAAAAATTCAAAA
>P_2678
CCGGCAATTTGTTTAAAATCCTGGGATGCTGTGATATGGCA
>P_2679
TGACTTTTACTCGAAAATTTCGAGAGCGCGTTTCGAGGAGC
>P_2680
CATTGAGTTGCCATTCGAGGCATGAGTCGCATTTTTATACG
>P_2681
CGAGTCAAATATGGCAATCGCGGCCTAAATGGGAACGCCTC
>P_2682
GGCCATGTACCTACACGCGGCAGTGACACCGTCTTTACTAT
>P_2683
CGCCCTTCCTGCTGGGTGCGCGGTGCACTCAAAAAAACAAA
>P_2684
AAATGCGACCGGGGCGCCGCCGGTGGCCGTGATTAGACAAC
>P_2685
TTGCAAAAATGTTGTCATTCCGTTGGCGCAAAGTTTTCCCA
>P_2686
TCTAGTGGGTCTTAAAAAGTCAGCAGTACATTTTAATGGCT
>P_2687
AAAAGGCTGCGTGTTGACTGCCGATAAAGGCAGTGGCAAAA
>P_2688
AGAAAGGCCGCACAAAATGGCGGGGGCTATAATTTAAAAAT
>P_2689
CTCAGTTTTCCCTCTTTTTCCCCCAACTAACAAATTGTGTC
>P_2690
TGCTGTTTTCGGGGTGACCGCCTGGATAAACTCTTAAATCA
>P_2691
CTATTGTGACGCCTACGAAGCGTGAGTACGGGCTACTTGGC
>P_2692
CATCACAATCATAAGAAATACAGTAATTTCTTGGTTGACGG
>P_2693
TACTTCGGCTTTTGAAAACGCCCCGCCATCATTCAGACATT
>P_2694
CTATTCCTTAGAAGTCAGCCCGATAGAAGGGTTGGTTACTT
>P_2695
CAAAAATTAAACGGAAAACGCGTTGGAAATTAAATTGAATT
>P_2696
AAGAAAGGCCACGGTTCGCGCTGGGGTACGTTTTTACCCGT
>P_2697
AATTACTGTCAACGTATTTGCGTTGGCGAACATCAAACAGG
>P_2698
AGTAGATATATATATTTTCGCAGTGTAAGTCACGACTCCAC
>P_2699
GGTTCGGCGCGATTTTTGCGCAGTACGAACTGAATTTTTCG
>P_2700
GTTTAATAAAATATTTGGCTCAGTGACCCTTGGAAAATCGC
>P_2701
CAATTCAATTGAAGCTTCGGCGTTTATGACGGGGCCATAAA
>P_2702
CTGAACCCCAAGGCCAATCGCGAGAAGATGACCCAGATCAT
>P_2703
CAGGAAATTACGAAATTTTGCACGCCCACTGCAAAGAGCGA
>P_2704
TCATTTTGGGCGAATTTTTGCGTGGCTTGTGCGTCGACCTT
>P_2705
TAACGATTTAATGCCCAGCACGGCACCGACCCGACGCAGAT
>P_2706
CCCTGTCGCCGGGCCAATCGCTGCAGGAAGTTGACCGGCGG
>P_2707
CCATACCCCCCCCCATCACGCCCAAATTTCCACTACATGTA
>P_2708
CACCGACTGTTCGTTTTCGGCGAGCCCTGCGATACTCAGAT
>P_2709
AATAGACCTACAAAGAAGTGCCCGAATGCGTTTGTATTGGT
>P_2710
TGAGAGTTCCACCAGGCACACGGCAAAAAAAAAACAAGTGC
>P_2711
TTGCAAGTGCCCACTCTGCGCGTTAAAAGGCAATCATCACA
>P_2712
ACCAAACAGCCAAGGCTCGGCGAGGTGTGTATTACAATGAC
>P_2713
AAATACATGGGAGCAAAAGGCGGGGGTAAACGGGCGGGAAA
>P_2714
TTATTAATGGAGTTTTTGGCCCTGATTGGCCGCATAAGCCC
>P_2715
AAATTACTGCGACTTGTACACCGGAACACTTAAAATTGTCT
>P_2716
CCATAGTTCTTGGGTGAGCACCTGGTCGTCCTCGTGAGTGC
>P_2717
GAACCCGTAGCGGATTATGTCGGTGGTCTAAATAGCCCTCG
>P_2718
GGAGATGGCAAAGTAAATCACGGTAAGAATAATTATAGCAT
>P_2719
AAACCCAGCCCCGATTAACCCATTACTTGCAACTTGCGAAG
>P_2720
ATGCAAGTTCCGCGAAAAGTCCGCCCCCGCGCCCCTCTGCA
>P_2721
CTTAATTATTTTTTCTAGCTCTGCAGCAGCTCTCAATGAAG
>P_2722
GCCCTCCATAATAAGGATCTCAGCCTTGTTAATTTAACCCG
>P_2723
GAAAATGTGGCCACAAAATTCGATGCCGATCCATCATAATT
>P_2724
GATCGGGACGTGCCATATCTCGGTGTTCTGTTTAATGTGTG
>P_2725
CCACGAAGCTGTAGAACTCCCCTGATCACCCAACTTCGGAC
>P_2726
AAAAGTACATATTTAAAAGGCCTCAATTACCGTGGTATATA
>P_2727
CTGTGCACGAAAGTTCGTGGCAGTATTGACTAACGCTAGAG
>P_2728
CTAATTAAGTCATTAAAACGCACGCACAAACGCCGTGGAAC
>P_2729
GTCTTGGTTTGGTGATATCGCCTGAGCATATCACCGCATAA
>P_2730
AAGCTAAAACCGTTTTTCCGCAGCAACCAAGTTTTGTTATT
>P_2731
AACCCAACTGCTAGAAAATGCATCGTTAAGAAACCATCACA
>P_2732
CAAGAATAAGGCTCCTGGTGCGGTGGAGGCTTTCAAGGCTC
>P_2733
AGAATATCAGGGATCAGTGGCCCGATTAGAGGAATCCGTGG
>P_2734
TTTATCTGATCATTCAAACGCATAAATTAGTCTTGAGAACT
>P_2735
ACCGGGAGGGGCTTATTTTTCGGTGGTCGGGGATGCGGGGG
>P_2736
TGCACTTTGCAATGCACACTCGGTTTTTAGTTGTGTGAGGT
>P_2737
GTCCCATTCCTTTTCCTCGTCCCGAACCTAATGAGTGCCAG
>P_2738
TAACTTTTTTTCAGGGAATCCCCGAGCAGAATAAAGTCATT
>P_2739
TAATTATTTCAAACTTTAAGCGGTTATAATTAAAACTCTGT
>P_2740
TGGCTCAGATGGTGCATTTCCAGTGGCGGAGAAATCCGGTG
>P_2741
GTGTCGGTCGGCGAAAATCGCAGCATGTTTCACGGCAATCA
>P_2742
AACAAATGGAAATGTAAAATCAGTGTCATCGAAAAGTTTCG
>P_2743
GGGGAAAATTACAGATTTCACAGTAAAATAGAAATTCTCGC
>P_2744
CCTATCTTCAATATTTTGTTCGCTACCAATGATTCTTAGCT
>P_2745
GTCCAATCTCAGCTGGGAGTCGGTGAGGAAGGTTTCGTCAG
>P_2746
CCCTCTTCTGCGAACAAAGGCGGCAATCTTATCAGCAAATA
>P_2747
GTGGAGGGGGTTCTAAAAAGCGAGAATTAACTGAGTATCAC
>P_2748
TTTGCCGAATTTGCAAGTCGCGTTTTATCTGCAATTAGCCA
>P_2749
GCTCGTCGAGCGTTGCCACACGGCACACACATCCTACCTAT
>P_2750
TTTATTTTTTTTTGTTGGCCCGGCCATTAGACAGCCGCTCC
>P_2751
CACATTCCCATCGTCATCCGCAAGACCGTGAGCAATCTCAA
>P_2752
CCCCGCCAGTTGTGAAACTGCATTCCCTCGCCCAGCGCCTC
>P_2753
AAGGCTGGCAAAAAAACACTCGGTCCTTGGGTCCCTGGGCA
>P_2754
CTGAGTGCCGCTGACAGTTTCGAGGGCCGCAACCTCAACCT
>P_2755
CTGGGGTTATCAAGAATTTCCGGGAGGGAGAAACTGTATAA
>P_2756
TGGCGAAAAGGCACTTAAGTCGCGAAGTTTATTTTATCTGG
>P_2757
GAGATGGAGTTCTATGAAAGCGATAGGCTCAGCTTATAGCT
>P_2758
GCAAAAACGGCTTTTTGAAGCAATCGCGGCAAACTTATGAG
>P_2759
CCGCTGCCGTGCAGAATTTCCGTAAACAGCGATCGCAGCTA
>P_2760
TAATTTGGCCATGGCAATTTCCCGAATTGAACAATCATCGT
>P_2761
CCATTTAATGCACATTTATGCAGGAGTGACAGCGCAGGTAT
>P_2762
ACAAGTGCCGGGGAAAATTGCATGCGAAGGGTAATCGCCGA
>P_2763
ACATATACTATAAATCCGCGCGGCCCCAACCTTATACGCAT
>P_2764
GATTTTTATTAAGGAAAAACCGGTGATGAATTGTTTATTAA
>P_2765
CAGGGCTTCGAAGTCAAAGGCAGCAGCAACACCCCAAAAAT
>P_2766
ATCCGTGGCATCAATGAAGGCGTGCTCAAAGAAAACTTTTA
>P_2767
AAATACCGCCCGTCGAAATGCTGTATGAACATTTACTTAAG
>P_2768
TATAACTAATTATTTGGGGGCCCCCTTTTGGCTGACGGTGT
>P_2769
TTGCCAAGTGCGTTAAAAGTCGCGCCCCACTTTCATTCCAA
>P_2770
TTGGGCATAAATATTTTTTTCGGGGATAATAACTTACTCAA
>P_2771
TGAACATTATTATTATTTCGCATTTGCGAACAATATTCGCT
>P_2772
GTCAACGGAGGCGGAATCGTCGGCCACCATCTCGGTGGAGT
>P_2773
AGTTCCTCCAAGGAGGGCCACAGTGCCTCCTCCACCAACGG
>P_2774
AATCGGCTTTGGTACTTACGCGTTCTTGGAGAAGGTACCAC
>P_2775
AGATTGTCAGACAATCGAGGCAGTAAGCCCATAAAAGTGGG
>P_2776
CGCCACAAGGAGAAGAAACGCAGCAAGCATGAGGAGGAGCC
>P_2777
TCCCACTCAATGGGGAAAAGCGGTTCGTGATTGACGCAGGA
>P_2778
TAGCTTTGCGTGGCTTTTGGCCTGACATGTGTTTGCTTTGC
>P_2779
ACTCTTGAGCTGAAAAATTGCCGTAATGAACAAGCTGCGGA
>P_2780
ATACAAGGAAATTAATAAACCAGTAAAATCGTGTTTAATAT
>P_2781
CCGGGCGGCCTATAAAAATGCATGAAGCGTACGTGCGGGAA
>P_2782
CCGCGTAGCACCAGTTGGCACCCCAACCGTAATACACACGA
>P_2783
TCTCCGCTGCACACGGAGCACGGCCACAGCTTATAATTCCG
>P_2784
TGCCCCGTTTGCTTTCCACTCGGTTATGGCATTTTGTGCGC
>P_2785
ACATATTCATCAGGCAGTGCCACGACCTCTTCTCCACTCCC
>P_2786
ATTACACTGGCAACAGTTGGCCCTACTTCAATTGCGGACAG
>P_2787
GAACCTGCTGCCACGGTCCGCGATGTTGTGGTTATACCAGG
>P_2788
CATATGCAGAGCCAAAGTTGCGGGATAAACCAAACAGACCC
>P_2789
CGCAGCGAGCTGGTCAAGCGCATCCCCAACTTTTGGGTGAC
>P_2790
TGCTCATCTAACGGTGAGCGCATGGCCCCAAAATTCAAGTA
>P_2791
TAAAGGTAAACAAAGCGAAACCTGAATAGAGACAATATTAA
>P_2792
CCAAGTCCTGTAAGTCGAGGCGAAAATTCCAAAACCCGATT
>P_2793
AAAAAAATATTTTTTATGCGCCTTCTTTGTGCATTTCTCGC
>P_2794
GAGCGTCTAGCTAAAAAACTCCCCAATGAGGTAAACCCCTT
>P_2795
CATTAATCTAATTGGATTGCCATGGGAGTGCTGGTGGCAGA
>P_2796
CCCGCTCCAAACGGGACACTCCCGACCGACCTAATTCAATG
>P_2797
ATGACTACGCAATTAAGTTACGGTTTTTGTTGTCCAAATAT
>P_2798
CATTCGTATTTCCCCATCGGCGGCAAGTAGAATATAATTAC
>P_2799
GCGAGAACTGTGAAATTTTACGGTAGCTTTTATTTCGCACC
>P_2800
TTCAGAAGGCCTATATGGCACGGCTTATAAAAGAATATGTG
>P_2801
AAAAAAGAGTGTGCACCAATCAGCAACATGTTGCTAAGACA
>P_2802
TTTAGATCAATGGGGAATTGCAAGTCCGCATAAATCGCAGG
>P_2803
AAAAAACACTCGAAAAAACTCAGTCGGATTGCAAACGAAAT
>P_2804
GCTCCCCAAAAAACCCAAGGCTGTCCCGAAATCGATTTTCC
>P_2805
GGGGAATGCGGAGCAGACCACCAAAGTGGCGGTGCTGGTTT
>P_2806
TACAACGCACTAAAAATTCGCAGTCTAAGACGTCATTTGGG
>P_2807
CGTTTCTTCTTCTATTTTTTCATTACCCAGCACAACTCCTT
>P_2808
TGTATATTAAAAGGAAAATTCACGATTTATATGCCTGTATT
>P_2809
AACGAAGTCCCCCAAAAAATCCCCATCATCCACACTGCGAG
>P_2810
AATCGCCGAGCGAACTTTTGCAGCACCTACACATAAATGAA
>P_2811
ATTCGATTGCATTAAAATGGCGTGCGAGTCTTAACACCATT
>P_2812
AGTAAACAAAAGGCTGCTCGCGAGGTGAAAACAAACCACAA
>P_2813
CATATGAGCGGCCAGATCCGCAGTGGGGCAAACCCGCTCAG
>P_2814
GCTAGATCGACATTGGTGTACACGGCCAGCCTATCCTATCA
>P_2815
CGGTTTGTTTGACTCCATCACCCCACTGTTGCAGCACAGCC
>P_2816
TTTACATTGGATGTTAAAATCATGGTTTAAACGTGACTAAA
>P_2817
GTTGCCAACTCGAAAGGGCGCAGTCCGGGAAAACGGGTTCC
>P_2818
GGGGCTGGTTGTCGAAATCACGTGCGGAACTTGTTCCCTGG
>P_2819
CATCTGTTGATGTGCCGGCACCTCAACGACATGACAGCATC
>P_2820
ATTGAGGTCTTGCCATCATCCGGCATAGACTCCTTCCTTCG
>P_2821
TTGTTGAAGGCAGCTTTAGGCCCTCGGGTAAAATCTGCTCA
>P_2822
GAGCTGGGCAGGAATAGGGGCCCGCATGGACAACTGGGGTG
>P_2823
CCCAATGTCAGTTATCAGCGCGTTCCCGTGATAACGTGAAT
>P_2824
CGCATGCTGAAATAATGAAGCAGCAAGGACTCGACTCGACT
>P_2825
CGGGGAATACTGACTGAGCGCGCCAAAAAGTAGGCAATGAT
>P_2826
TATCTTGTGCCCTTGAAAAACAATAACGAGGATTACACGTT
>P_2827
GATTGGAGCCATGGCTTTCGCCCGATTGTGTCCCAGCCTGG
>P_2828
ATAAACAATGTGCAGCAGCGCATCAGAAGGCCCGAGTCTGA
>P_2829
TACGGCAAAAAAGGGGAAGGCAGTGGAGTGGTTTGAAACAT
>P_2830
ATTACACTATTCTAGAGACGCATGGATCACTTTACATATCC
>P_2831
AGTTGATTTGAAAAAAATCTCTGTACATATTAAAAGAAACT
>P_2832
TTATGCATATTTAATGGGGGCCCCAAAACCTAAACTGAAAC
>P_2833
GGCTTCGGTCATTGCGGTTGCCGCCGCGGTAGCTTCCAGGA
>P_2834
ACTTTTATGTAATACAAATGCTGCAACAGGAATCAAAATAT
>P_2835
ATATTCCTGTCCAGGGTCCGCATGAAAAGGATACTTTCGAA
>P_2836
CGAATGCTTAGTCAAGACCACCTGCTCTACTTAAATTAAGT
>P_2837
CAAAACAGCGACGCCAAAAGCGTTGTATATGTTGCCCAGTG
>P_2838
AAACATTGCGTGCCAAAATTCCGGAAATTTTTAAGAGTCAC
>P_2839
TTCTTTGATATTGCCGGCGGCAGGAACAACTTACACCTCAA
>P_2840
ACCGCCGGCCCGGGAAAACGCTTGCGCAATTATTTCCACCT
>P_2841
GCAGGTGAGACGCTATTAGGCGGCATCTCCACATCTTGGCA
>P_2842
TGCAATCAGCACTTCAAACTCGCGACTTGTTTTTGATACTG
>P_2843
ATCGGGGAAAACTTTCGAGTCCTGGATAGAGAAAACCGGTC
>P_2844
ACATTGCATAATTTCTGCGGCGGCCGTTAATGTTAATTCCT
>P_2845
GCGGCCGTTAATGTTAATTCCTGCAGCCCGAGTTTCCGAGA
>P_2846
ATCTTGTCTCGAACCAATCGCGTGACCCCTGTAGGCCTAGA
>P_2847
GCAACCAAAATGAAAACCGGCAGGGTTTCCAAGTCGCAAAT
>P_2848
TTCCCAAGTAATTTCCGCGCCCTTCGCGGCCAAATAAGCAG
>P_2849
AAAGGGGGACAGTTTTGTGGCGCCACCGGCAACTCGGAATA
>P_2850
GCGGTGCGCCGTGAAATTTGCATGCGTCAATAGAATTTGGG
>P_2851
TTGGAATTTACGGGCGTGCGCCGAAAAAAGCCACAACAAAA
>P_2852
TGAGTTTGCTGCGTGACACACGTGCTCTGAGCCGCCGGCAT
>P_2853
CCAACAACAACTCATTAACCCATGCTGAACTCTGCAGCCCC
>P_2854
AACCGCAGCGAAACTGAAGACGGTCGACGGGACAGATAACA
>P_2855
GGGAAAATGCTCTCATTTTCCGGCTGCAGCTTGCGGCGTCT
>P_2856
CGAAAGCCAGATACTCGGCACTATGCCGGCACCATAACTCA
>P_2857
TGGAAAGTGTTAAATGGGCTCGGAAATTAATGAACCTATTC
>P_2858
CGCGAAATATATGACATCTGCGTTGATGGAACAAAGGGCGG
>P_2859
TATCTTTTTTTTATATTTTGCGAGAAAGTCCAGCGAAAATA
>P_2860
GTTAAAATGCCAACTAATTTCAGTGTTTTGGGCCAAGAGCT
>P_2861
TTTTAATCTTAAAGAGGGGGCCCGCACAGTTCTTCCTTGAT
>P_2862
TTGGGGCAGTTTGAGCGACGCAGGAAACTTTTCCAATAACA
>P_2863
ACACGCATACGCCCCGTTGGCGAGGGGAGGCCATTATGATA
>P_2864
TTCTATTTTTATGCCAGTCACATGCCCGTCGAAATAGTCTT
>P_2865
AGAAGGGGGGGTATTTCGACCGGGGTCGAGACGACACATTC
>P_2866
TAGCCATACAGAAGTCAGCGCATTGCCGACAATGGGAGGAA
>P_2867
GTCGGGGGCAATTCGAAGCGCACTATTTGTAGAGGCTTGCT
>P_2868
ACTCTGACACGCAACCCACCCAGCAACATCAACCAAGTCGA
>P_2869
TCATTCTTGCTTCGCAGTCGCGGCCCCCCGTTCGATTGCGT
>P_2870
GCCCGGCATCTCCGACTCGGCGATCTCGATCTCCCGCCTTC
>P_2871
TATTCCATTAACTATTTTTGCGATCTTTCATAGGACTAAAA
>P_2872
GGTGAGCAGCCACGATTTTTCAGCACTTTGAGATCTGTAAT
>P_2873
GAACTTGCCCTTGAGAAAGGCGGCACCCAAACCAGATCTTG
>P_2874
GGGATGTAGTCAGGATTTGGCGGTGGCTGCATGTGACATCA
>P_2875
TGTGACTAGACTAGATTTGGCTGTGTCTGTTTTGGTTTGAT
>P_2876
CTTCCAAGCCTTCCAAAATCCGGAAACGAGCAGATTACCGA
>P_2877
ATTAACAAAAATATAAATCGCGTGGTTGCACACAGACAAAC
>P_2878
CTGTTATGCTTCGTTGGGGTCCCTAAAAATCGAGAGTTACA
>P_2879
AAATTGACAGCTTATAAAAACCTGGACGTCATGTGCCGTCC
>P_2880
TAAATCGCGCGTGCTACCTGCCCGAATACACTTAGCCCACC
>P_2881
AAAGGATTTTATATTTATTGCACTGGCATCAAAAAGTATAT
>P_2882
GCCCCACAAAATTATCTCGGCGAGAAGTGTAATTCCAAATT
>P_2883
AGTGTAAGACACAGCAGGCGCTGCAACAATGTGTATACCAC
>P_2884
AATTTTCCCTAACATGCTCACACTGAGCAAAGGAAAATGGG
>P_2885
GTCTGTCAGTGGAAAAACAACGAGGACCACAAAAATGTAGG
>P_2886
AGGATTTTCTAAGAGTTCCACGGTGGCTCAGCTGTATGGTG
>P_2887
TTTCCTATCAACCCAAATTGCGTCAGTGATGAGAAACTAAA
>P_2888
TTTGAAAGACCCGACAAACGCGGTCCACCACTGACCAGACC
>P_2889
ATAAAATGAAGACATAATTGCGGTACAGGAGTGGTGAGCGG
>P_2890
CAAGGATATGACCAATAAAGCAGCCACAAACTTCATGTTGT
>P_2891
TACAATGTGAATCTATTTCGCGGCACTTTGTGAGTACAAAT
>P_2892
TTCAACCGATGGCCAGGAAGCGAGAGTGTGTTGGTGGGCGT
>P_2893
TTACTCTGATAGTGGTTCAGCCTGATTTCCAATTTCTCAAT
>P_2894
CGCAGAAGATTAAATTTTCACGGTTTTCCTCGGCGTTCGAA
>P_2895
AATTGATTGAACAGAGTGGGCGGTTCCTAGAGGACAGCATC
>P_2896
AAAGGACGAGTGGGCGAGGGCGGCAGAGGGCTTGATTAAAA
>P_2897
CATCAGTTTATTGGATTTGGCCGTACTTAGCTAGTGTGAGG
>P_2898
AATTTAATCTTTTATTTTGGCATGAAGAGTTTAGTGGTACC
>P_2899
CAAGTTTGGCTAGAGAGCGACGGTGGGAGTGCATTTGGCTA
>P_2900
CATTTTTTTTCCTTAAAAACCAGTAAATAGTATTTACATAT
>P_2901
AATAACCACAAAGGCAGCGCCAAGGACAATATTTCCAATAG
>P_2902
ACTTGACCAAGGGACTCAGTCAGTGCCACGAGTTGAGGACG
>P_2903
TGTTAATGGCATTTTAAGTGCGGTTGGGTTAAGGGTCCAAA
>P_2904
CTTAAATCAATTCCATTATGCAGGGACCAAGGAAAAACACG
>P_2905
CTCAAGAGTGAAAGGAAATGCGATGATAACGCGCTGATAGG
>P_2906
CCCCCTTAGTGATTCATTCGCGGGGAGGTAAAAATCGCGCA
>P_2907
CGCTGAATCCCTATATTTTGCATGATTTTCTGTTATGATAA
>P_2908
GAAATTAAAATTACACGACGCTTGAATAACTTTCGTACTTG
>P_2909
TACAGTTGAATCCCAAAAAGCGGCCGTCGTGCACCGAACTA
>P_2910
GATGTGTACGACACCATTTACCTGATTGCCATTCTGGGCTC
>P_2911
ACGGCAACCTTGTGTAAACACGGTCGAAAGGAATCACGCCA
>P_2912
CACCCACATTCACTCACTCGCGTGGAGAACAACCTGCGTAG
>P_2913
GTTTTAGTACCAGGGAGACGCACGAAAAATGGAACCACTCG
>P_2914
TCTTCCTTTGATTTCACCCGCGTTCGAATCCGATTGCCTGC
>P_2915
TTACTGGAAGTTACGCTCGCCGGTGTGGACCACCTCGTGCT
>P_2916
TGTTATTCCAACGCCACTCGCCGTCGTATTGTTTGACAGTT
>P_2917
GGAGGGGGAATGGGTGTCCTCCAGAGAGGCGGAGTTAGCTG
>P_2918
CCCGATAGGATGGCTAACGGCAGGAAGGCGGCCAAGACGAC
>P_2919
TGCCGGGGACGCCTTGAACTCGGTCTTAGGTATGTTTTGTG
>P_2920
GCACTGGCAGTGGTGCAGCGCAGGCTCTACTATCCCCTGGA
>P_2921
ATGCAGAGGGTCTCGAACTGCGATGACGACTCTAATGGAGA
>P_2922
CATTTCTACCGTCGAATTTCCAGGGCCATGGCATAGACGGG
>P_2923
AATGGCACGGTTTTCAGCAGCGGTGGTCATGCCAAAGGAGT
>P_2924
ACGAAACCCAGTCGAAAAACCGAGGCGAAGATCTCCACTGC
>P_2925
TTTTCAGGAAGGGTTAATGCCAGTAGAAGAAAACGTCTGAA
>P_2926
AGGATCTCCTATGGTAATCTCGGTAATGGCGTTACGGTACA
>P_2927
TGATGTGGGGCAACTTCACACCCGAGGAATATTATCACTGG
>P_2928
TAAATAGCTAAAAAAAAAAGCATAAATGAGCATTTTTCTCT
>P_2929
GACTGACTACAAGATAAAAACATCAACGGCAACAGCCACAA
>P_2930
AAACTTCGCATCGCTTTTCTCGGTGATTATGCAGCCTTTGG
>P_2931
ATTGAATCGCGTGATAAACGCATGCTTCACCCAATCGATCA
>P_2932
TGCGGCGGCGGCAGCAGCGGCGGCCACCTCCTCCTCATCAT
>P_2933
AGTTGAACTCCAATAAATGGCGTTGATTAACCCGAATGCAA
>P_2934
AAACAGGTGACATCCACCGGCATGTACGACAACTTGTTCAC
>P_2935
TGCCAGAACCTTTTGAAATTCGGTGCTGCAGTTGGAAGATG
>P_2936
CGCCCGTCGCTATTTGGGCGCCCGAGTGGTGTCCTACCTGA
>P_2937
TTCTTCGGCATCCTCGCTGGCGGTCACGGTTTGTTAGAAGA
>P_2938
GCAGCTTGTCGCAGTCGGAGCGGTAGTTCAGATTGTTGTTA
>P_2939
AGCAGCAGCAGCAGCAGCGGCAGCGGCAACAACTTTTTTTT
>P_2940
GGCGAGCGATGCGGTAACCGCGATCGCACGCACTCAAATCA
>P_2941
CAAATAAACCCAAATAGATGCCCTAATTTGGACCAAAAGTT
>P_2942
GAAATACGTTGTATAAAATCCAGGAGTTGTTCTTTAATGTA
>P_2943
CCGCAATCAAAAAGATTTTTCCTGACAAAGTAAACTCAACT
>P_2944
AGAAACTTTCCTTTTAAATTCATTGGCGACCCTGGTTGAAA
>P_2945
ATAAAGTAATGCGATAGTCGCGAGGAAATTCCTAAATTTAA
>P_2946
AAAACAAAATACACTTTTTTCCCCAGCAATAAAAGTGAAAA
>P_2947
ATATTTCGGCAACAATTTTGCCTTGATTAGCTGTCTAATTT
>P_2948
TTTTAATTAAATTCAAATCGCTTGAAGGGTTGGTAATTTAT
>P_2949
TGCGTGGCAGAGTCGCGTGGCTGTGGCAAATAAAATCGCCA
>P_2950
TGGAGGAGCGGCCCATTCAGCGATCGCGAGCAATGCGATTT
>P_2951
GAGCACTTGCACGCATAGCGCGTTGGTTTCACAGATATGTG
>P_2952
CGTATTATGGCCTATGGCCACGGTTCCAATCGATTTGCGGC
>P_2953
AAGAAATATGCTAGTCAATGCAGCACAGCTCTTTTTTTCCC
>P_2954
TTTGAACGTTGACCCATCTCCGGTGGCCACTTCCAGTTCAT
>P_2955
TACCATTGAACGTAATTTTGCAGGATATCTCTAATCAAATT
>P_2956
TGTTGAATGCATTGTATACGCGTTTCTTACAAGTCTTTTGA
>P_2957
GTGGAAGGTTAGACAGCAGGCGGTAAGGAACTAAATTGCTT
>P_2958
GGATGCGGCGATGCTTGGCGCGGTTAATGTGAGTGGGAAGC
>P_2959
GCTGATCCGGCCATACTGGGCGGCTTTGATGAATCCATTGA
>P_2960
CGGTATTGTTCCTTTCTTGGCGGTGGTGAAGCTCGTTACCT
>P_2961
TTTATTTCGCGGTCCGTTCGCCGTGGCAGCCAACCATTTTG
>P_2962
AACCAAAGTGAAAGTCTCTGCCGTGCCCATGGCGTGTGTGA
>P_2963
CCAAACACGGGTGACAAAGGCGGTAAGCAGGGGATAATCGC
>P_2964
ACAGCTTAATTAGGACATCGCAAGGAGAGCACTCCATCTGT
>P_2965
GCGAAATACGAAGACGTCAGCGCGGACGGTCGGTTTTTGTA
>P_2966
AAGGGAAAACTGCATTTTGGCACGAATTTTTCAGAGGGGAG
>P_2967
AAAACATTGACAATGGAAGGCACGCTTATGTCATAGACCAA
>P_2968
TGGTGATTAAATTAAAAATTCGGTTCTGGAATTTTTCTCTT
>P_2969
AATAGATAGCTAAATTGTGGCGGGAACTCAAAGTCCAAGGG
>P_2970
TCTCGCAGCTATCCAATCTGCAGTCACACTCGCGTTGTCAT
>P_2971
ATCGACAGTTGGCAGTTTTGCAGTTCCAATCTCATTGCCCA
>P_2972
TCGGGCTAGAAATAGATTTTCCTGAAAGTGAAAAAGAAGTT
>P_2973
ATGACCGACCATCTAAAACTCGATGACAGCTTCAATTACGG
>P_2974
AAATTTCGGGGCAGGTGATGCGTGAAATACCAACTATGCTG
>P_2975
GGGATCAGATAAGCAGTCGGCGAAAAATTGTTGGCCACAAA
>P_2976
TGGCTGCTAATTAATAAACGCAGTACCCCCAAGAAGAATTG
>P_2977
GGAAAAATTTATAGGTGACTCGGTATTGATTAATTGCGGTT
>P_2978
GACTCGGTATTGATTAATTGCGGTTGGACGAAATCCACAAG
>P_2979
CTCGATCTCGGGGCTTGGCACGGTGCTTGAAAAATGCTGAA
>P_2980
GATCATTTCGTCAGAAATCGCAGTGGTCATAGCAGACAAGT
>P_2981
TGACTTCATGGGTGCTCCAGCAGGGTCACGTATACGCCGCG
>P_2982
TAAATTTTATTCGGTTGATGCGTGAATTGTGTATCCAATGG
>P_2983
TAACAGCGAAGCCATCTCGGCTTGAAGTAGCGAAACTGGCA
>P_2984
GCAAATCTTTTCTTCCATGACGGTGTAAATATTTTCAAAGC
>P_2985
GGGGGACTCCAAAGAAATTGCAGTAATTGACACTGAAAATG
>P_2986
CTTTCGACCAGAATGCTCTGCGGTTTCGCACAAAACTGACA
>P_2987
CACTCTATCGGAGATAAAGTCGGAAATAGAGAGCACGATTA
>P_2988
GAGGATGTGCTGCGAAGGTGCGAGGACCACTACAATGAGTA
>P_2989
AAAGTGGGAAAGGGGAAAAGCGAGACATTTGAGTTTTGTAC
>P_2990
CACAAAGGCACCTCGGTACGCCCGATTTGCCACGCCCCCTT
>P_2991
AAATCATAAAACCATAAAACCTATAGAAATGTAATTTAATT
>P_2992
AAATGCGTAAAATTATTAATCCCGAATAAACAAGTTCAATC
>P_2993
AGGATAAACCGCCGCCACCGCCCGAAAAGCATTCAACGCTC
>P_2994
CCCGAAATGCTTGCGAAACGCATTAAAGGCCTCGCAACACA
>P_2995
ACTTTTGTCGCACCTCTTGGCGGTGGGCGGGGTTCTTTGTT
>P_2996
TGAGCACTTTGGGCTTGGGTCCCGTTCGAGGCGATGCCGTC
>P_2997
GCAAACCTCAATGCAATGCGCAGCCAGGCTCTTCAATCGAA
>P_2998
ATTTATTATTAATCCAAATGCGTGGCCATAAAATGCTGTGA
>P_2999
GTGCCAACCGCCGGGCCAGTCGATGTCAGCTGTTTTAACTA
>P_3000
AGACTCTGATCAGTTTCACGCCCTCGCACAGGTGAGAATTT
>P_3001
GACGAGGAACAGTCCGAGGGCAGCAACGAATCCCTGCCTCG
>P_3002
TGTGTTTGCCAAAGTCTGCGCGTGAGTTTGTGCGAGAAATT
>P_3003
GGAATTTGCTCTATAAATCGCGATGTTTGCCTTTTTTCGAG
>P_3004
CCAAGATAGGTTGCTATCTCCGGGATCAGGGTTTCAAGAAG
>P_3005
TTGTGAGCAGCACGAAGTCTCCTGGACCATCATGGCCAATT
>P_3006
AGTCTGAGCCGCATAAAATGCAATCGAAGCCGCATGCGACA
>P_3007
AGCGTATGAAACGGAAAACGCGGACCCACGGCCTGGACTTG
>P_3008
CACAGAGCTAAAGGCGAGCACGAAAAAAATTCAAATAAACA
>P_3009
GCATACCACGTCTTACGTCGCGCGCCTCACGTAGTTCTATT
>P_3010
CGTCTGTGTTTCGAATCTTTCGGGATCGGCGTCTGAAATAA
>P_3011
ACGCCTTCCTCAACATCAAACGGCCCCAGACGGATCCTCCG
>P_3012
GAGTTTGTTGGAGTTTTTCGCGAAAAAATTCAGGTATATAA
>P_3013
CTTAATATGATAACATTTTGCGTGTTGTTGTTGAAAAACCG
>P_3014
ACGGGGTAAAAAGACAATCACGGGGATGACCGCGAAAACCG
>P_3015
TGATATTTCCATATAAATAGCCCTAGCATCGCACTATTGAC
>P_3016
CTAAAATAACTGGCGATCGGCAGTCGGAGTGACGCCCAAGC
>P_3017
TGGATATGACCAATCTGCGGCAGGCTCTGGAAAGCAAGGAC
>P_3018
ACAAAAGTTGTATGCAAACACAGCAATAAGTTCCTATGGCT
>P_3019
CCGAGGGCAGTAACAAACTCCCCGAACGAAAAAAAGTCGAT
>P_3020
AAGTTTATAGTTAAGAAAGGCAGGAAAAAATCGAAGGGTTC
>P_3021
TTAAAAGTTACCAAGCCCGGCGCTGGCGAAAACCACATCGT
>P_3022
TTAATATGGGCCCCAAATCGCTGTGGCATGCTGTAACATCA
>P_3023
CAAAACAACAACAAATGAGCCAGTCGCTAGGACTTTAGTCC
>P_3024
AAAACGAAATAACCGCCCGTCGGTTATCCCCATGTTAACCC
>P_3025
AGCAAAGTCCCCCTACTTCGCGCTAATCCCCTTTACAAATT
>P_3026
ATCCCCTCAAGGCCACGAGGCGGCGTCTGTAAAAAATAAAC
>P_3027
AATCGCACGCACGCCTGGCTCGGCAACATTTAGCTAACTGA
>P_3028
AACGGTACCAGATGAAAATTCAGTGTTCACGCGATGTGGAA
>P_3029
CGCCTCCCACCAAACAAAATCGGTAAGGAATTTATGTAAAA
>P_3030
AAATTCGTAGTGGTTAAGTACGATGGTGGGCGTGGCACTTG
>P_3031
AATACTCGTATGCATGGGTTCCCGAACATGCCACGTGTCAC
>P_3032
GAACGTGAAGGGTGAAAACGCCCCCTCTTTGCTGTTGTTTT
>P_3033
CATTTGGTCCTACTCAAATGCCTTCGCACGCTGCCAGATAT
>P_3034
ATTTACAAAGCTTTGAAAAGCGAGAAATTGATGGGTATTAA
>P_3035
TCATATTTGTAATCAAAATGCGATGCTTGCGAATCAGACCC
>P_3036
TGGAAAATGGAATCAAAAGGCAGTCGTGATGTTGTTGCAAC
>P_3037
CCGCTGAGTTATTAGCGAATCGTGATTGGCATAAATCAATG
>P_3038
TATGAGAGCTGGGTGAAAAACGGGAAAAGCGAGCGGGAAAA
>P_3039
GTAGTTGGGGGTATGAGGCGCCCTGGTAAGGAGAACGCCCT
>P_3040
AGAGAAAGCCCGAAGTGTCGCCCGCCATGTAATTTTCCCCC
>P_3041
CCCAAAAAGAAAATGATGAGCGGGAAGAGGGAAAACGCGAC
>P_3042
ATTGTTTTAAGGTAAAAATTCCTTAACACATTTTATATTAA
>P_3043
GAGGAAAATGTTATTTTTTGCGGTGAGGAAGTGGGTGAGGG
>P_3044
ATGGCGACTCGTTGATGATGCCCGAACCATATAATTTCCAC
>P_3045
GTGTTTGATTTATACCCCCACACCCCCGCCACACACACACT
>P_3046
CCATTTTCAGAATGAATTTTCCTGTTCAAAAACTATCCAGT
>P_3047
GCGGACGTTGATCAGATCTGCAGGAGCGCCCACAAACCCGC
>P_3048
AATTAATTGATTTTTGGGGTCCCCGTTGCCAAAAATACCAT
>P_3049
CGCCAGACCAGACCCACCATCGGGAACTACATATACAGATG
>P_3050
GCTGGTTTTAATAACAAATGCGGTGGAGGTGGTTAGAGTAG
>P_3051
CGTGGGATCAGGAGTGAGCGCGGGAGTAGGAGTGGGTGTCC
>P_3052
CTGGATATGACCAACAATTGCCTGAAGGAGATTCCCGCCTC
>P_3053
CGATTTGAACCGACGAAGGTCGGTGGAACAAAGCTATTTTT
>P_3054
CTTTTGTGAATATCAACGCACGGCCAGTACGAAAGAAACCA
>P_3055
GACTGCAAGCTTTTTTTTGTCGCCAACGACTGAGACTATGA
>P_3056
GCTTTACTTACAGAGATTTGCATGCGTCTATATAGTAGGTT
>P_3057
TAGACTTGTAATAAAAAAAGCCGAAAAAACTAGTTGTGTTA
>P_3058
TAAAATATCAGTTTACAAAGCGGCAGTTCCTCCAAACAGTG
>P_3059
CCGGGCGATATGACCTGGCACGGTCCTCAGCATTATTGCCA
>P_3060
TCTAAATGGATTATTCAAAGCCTGGTCCATAAATCGTGCTG
>P_3061
CCTGGAGCCGTACCAACACGCCGGAACCAACATCACGGGTC
>P_3062
ATCGCCACGTGTTGCTCTGGCATAAACAATTTATGAGCGAA
>P_3063
CCGACTGCCCCACCACCCCCCTTTGGGGCGTCGAGAAAACG
>P_3064
TCGTTTTGAATATTCTCACGCTCGAACTCATTTCGGAATGG
>P_3065
GCCAAGTGCCGATCGGCCGGCATCAAGGTCATCATGGTCAC
>P_3066
TTCCGGAGCACTGATAATTGCGTGAATATGTTTCGAGGTTC
>P_3067
CAATAAATTTTAGTTTTTTCCCTGCTCTCTCTCTCAATTTA
>P_3068
CCCAAATCAAATCCGCACCGCGAAAATTTGCTGCGGCTCCA
>P_3069
AATTCCGTGACGTTGTACGGCCGAAACAAGAGTGGTGATGG
>P_3070
GAAAACAAAATGTGTGAATGCGGTCACCGTTATAGAGCCCC
>P_3071
TCGGTTGAAGAATAAAAATGCCCCATTGAATGTTGCTAGAA
>P_3072
CACAACGCGATTTGAGATGGCGTGCCTTATCAACGGCCAAT
>P_3073
TCGGAGATAAGTCGATGAGTCGAGAAGGGTATGGCAACCGC
>P_3074
CGAATGGGGTGCCCCTCCCCCAGCCCCAGCCCCCCACTACG
>P_3075
ACGCTCGACGCCAGTTGGGCCGGGGTCGCGCGCTTAAGTGT
>P_3076
CTGGTTTCCTAGTGACAACCCGGCAACCACCTACTACGATA
>P_3077
TTCTCGGCTTTGCAAAATTTCTGTGGCAGCCGTAATTCCAA
>P_3078
CCTATTTGCTGAGCAACTGACCTGATTAAAGAAACCTGCTC
>P_3079
TAAAAATGTGTGTAAAATTGCAACCGCAACGTATTTCGCCT
>P_3080
TTTAAACATCCGCTCTTACGCTTCACCGTCTAGGTGACACA
>P_3081
AGACTGCGACCAGTATGTTGCGATGCCCTCAAAAACATTTC
>P_3082
CCAATGAAAGAGAGAGTACTCGGGGTTTAAATTATAATGCA
>P_3083
GAAAAAACGTTCGAGATTTTCGGGCTCAAAGTCTAGCCAGG
>P_3084
GGGGGGCAGCGTATGATGCCCGTCGATGGTAATTTGCATAT
>P_3085
CCCATTCGGTTGACATATGGCAGTTGCAAGGCCCAATGAGC
>P_3086
ATTATGCTTATCATAAAGCGCGATAACCTTTAGGAAAGCTG
>P_3087
TTCCCCTGCTACGATGAACCCTCGAAGAGGGCGGAGTTCAC
>P_3088
ACATAGCTACCATTGAGGCGCACGAGGATGCCCACATGTGG
>P_3089
ACTAACACCGTTTTCCAACGCGGCCTACACAACTATCTGGT
>P_3090
CCATTTCAGCTACTTTTACTCAGCAACTGCAACTGTGTTGC
>P_3091
ACTGTGCGACATTTGTTGCTCAGCCGCACAGTTTTGGGGGG
>P_3092
AAAGAGAGAAATCAGAAACTCCCACACATACACACCAAGAG
>P_3093
TAGGAATATGTATGCATTTCCTATAGCGCGCCAACTGGGTG
>P_3094
AGCGGAAAAAGGGAAAAAGTCATGCGAAAAAAAGAATCGAG
>P_3095
GTGCTTAAATACCTAAAACGCGTGTATAATTTAAGTTATTT
>P_3096
CTGCATAAAAAGAGTTAACGCAGTCATTTCGACCCAACGTA
>P_3097
CAATTACCGGCGGCCGGGAACCCTAGCAATTTGGCCATATC
>P_3098
GTAGCCGTCGGGGTTGTGGGCGGGGGTAGCAACATTCAATT
>P_3099
ACAATTTCCGAAATATCAGTCCCAAATTACATTTTTATTTT
>P_3100
CGGACTAAAACTATTTAGCGCGTTGTTAGACTCGATTTATG
>P_3101
AAAAGTGTGTCCTTTGGCCACGCGAAATTTTTGATTGCGAT
>P_3102
CTTCAACTACATTGATCTGCCAGTGACCTCCATCCACGGTA
>P_3103
CGGCGGGTTTCATTGAGATACAGTAAATACCATGCATAGTG
>P_3104
CGTTCACAGTATGATTTTATCGGGAACCATCAACCAATATG
>P_3105
TAAATCTTTAAGACCAAAGGCGTGGATGTGGAGAAGTGGAA
>P_3106
GGGCTGAAATTAAAAATTTGCATAAATTTGCAATTGAATTG
>P_3107
TTGGTCGACACTCATTTTCGCGTGGCCATAATAATGGTGTT
>P_3108
CGCTTTTCCGGGGAAAAATGCAGCGCCGCAGAATCAACCAC
>P_3109
ACCAGTGGACGAGTAAATTGCCTTGCCAACTTTTGACCATT
>P_3110
TTCTATCGCTCGGAAAAGTGCTGCAACACGCAGGCAACCTA
>P_3111
TTTGTTGCCAAATTATTTTCCGGTGTTTCCACACCCACTTG
>P_3112
GCAGTTCGTGAATGCCTTGGCCGTAATATGCAAAACGTGGA
>P_3113
TGAAATTGCATCTGCAATCGCCTGGATGCCCCATATCAATG
>P_3114
AAAAGTTTTTGTTTTGAATGCGGCAAGGAAATGCTTTGAAG
>P_3115
GAGCTTCAAAATGTTAACGGCGCTAACGTCCTTTATCCACA
>P_3116
CAATTTGAGGCGACGGTCGGCAGCACCCAATAACTGATAAT
>P_3117
GCTCTTTACATCTAATGGCGCGTTGAGACAAAAATGCAATG
>P_3118
TCCAGAGCCCAACCCAACCGCGAGTTTTATGTAACAAAGTG
>P_3119
GACCCCGACGCACCCAGCCGCGAGGACCCCAAGTTCCGTGA
>P_3120
CAAGCAAAACCAATGGCTGTCAGTCGGAATGATATAGCCCA
>P_3121
GGACGCACTCGAAGATTTGCCGGTTCTTTGCATACATTAAA
>P_3122
GCGAATGAACTCTTAAAACACTTGAACAAATTCTAGGACTG
>P_3123
TTGTGAGGTCAAGAGAAATCCGGCAGCCAATTTCTACGTAT
>P_3124
GAGCCAACAGAGTAAAGGTGCAGTAGTCGGCATGGGCTCCA
>P_3125
CTAAAACCCCCCGCGAACCGCTAAGCGGCGGCGAAACAGTC
>P_3126
TGTCGGGATTTGCCGGATTTCCCTCGCAATGAATTGTGTCT
>P_3127
TATGTTTATCCTCAATTTCGCCTGTTCGCTCCAACACAGTT
>P_3128
TTTCATTAAAGTGGTTTGTGCAGCAATTTTAAATACGCTCC
>P_3129
CAAAACTATTGGGATTTTTACGGTTCATATGTGGGAAGTCA
>P_3130
AGATGCACTTTTGAAAATTGCAGTAAATCTGTGACTTATAT
>P_3131
CGTGAGAACTGTATAATAGGCGATGTCAATCTGAATGTCCG
>P_3132
CCAAGATTACAAATAATTTTCGAGAGGGGATATAAGAGTTG
>P_3133
CTTTTTCAAATAAAACGACGCGGGGTAGCTGGATTTTGACA
>P_3134
TCACACAGCAACTACAACTACATGTACAACTACGAGTACAA
>P_3135
CTTAAAGCGCGTTTCCGCTGCAGTCGAGTGAAATGAGAGGC
>P_3136
CTCAGTTGGCTGGAATTTCGCTAGATTAGCCACACCACCAA
>P_3137
CCAGGCGTCCAGGATTTTTCCAGCCTCTCGCCGACCGCGCC
>P_3138
TGCATAAATCACTTATCCGGCGATCTCTTCCTCCAGCCTGG
>P_3139
TGCCCGGGCTTTATCTTTTGCAGTGTCACCATGTCGACCAG
>P_3140
GAGGAGCGACTTCGGCGACGCGTACACGTGCCTACATCGTT
>P_3141
CAAAATTGAAAAGGAAAATTCGTAAACATAAAAGTAGAGGG
>P_3142
TTAGCCCGTTCACCCAGTCGCCCGGTTGCCCGGATTTATGT
>P_3143
GTAAATTCGGCCCCGAATCGCGTAAATTGGCGAGTTTCGCT
>P_3144
AACGCATATTGTTGCGATTGCAGGAGCCCCGAACCACGCTG
>P_3145
GCGACGCAGGCCATCAGGCGCACGGGTATCGAGAGCTGGGT
>P_3146
AGCCATTACCCCGAAAAAGGCGGAAAACTCAAATCTTCGAA
>P_3147
ATCTGTGGGCTTTTTTTTTGCGAGGGTCTCGGATTACTTGT
>P_3148
TGAATTTGCCACCATAAAGGCACGAACAGCCACTGAATGGT
>P_3149
GACACGTCTTGAGTCACTCGCAGCTTCGATTATTAAGCACA
>P_3150
ATAAAAACTGCTTAAATTTGCATGGCTTAGATTCTCGTGGT
>P_3151
CTACTCTCTTTCGCCAACCGCCGTACCTACGTGGTGAGCTT
>P_3152
AATAAAAATGCCCGGGGACACGGAAAACACAAGCACTGACA
>P_3153
CCCACCATCAATCGAAGTCGCCGCCATGTGAATAACATTAA
>P_3154
TCTACAGTTCGTCAGATGTGCAGTCGAAGGAAACAGTTGGC
>P_3155
CAGGCGCTGACCACGCCACGCTAGGACCTAGTTTGTTGTTG
>P_3156
GTATTTTTTAACGTGTCTCGCGCGGGCACACTGGCCTCTTT
>P_3157
ATAAACTGCACAGCACGCAGCGGTGAAGGCAATTTTCTTTC
>P_3158
GAAATAATCCTGGGAAATTGCTGCAGTAAATGCCAAAGATT
>P_3159
ACCTATTTTAATAAATTTTGCTGTATTGGGAAATTTTAGTT
>P_3160
TATGAGTTACTTTCCTGGGGCAGTGTCTCTGCCTCAATCCG
>P_3161
GTGGTCATGCTCATAAAATGCCCAAATGTCATCGAGCTATG
>P_3162
GTTTTTTAATTACCCACTGTCGGTGGCTAAAAAAAAACAAG
>P_3163
TCCGGAACTTCCAGAACTCACATGCGTAATCTAAAACCTGC
>P_3164
GGAAGCCGTATTTTTCGAACCAAGGACATGGCTCGCACGGC
>P_3165
CTTAATGCTTAGTACAATTGCGGTGGTTCCCCATTCATAAG
>P_3166
GGATATCCTCCATTGAAATTCATTGTTGCGAATTTTGGCTT
>P_3167
ACGGATTGTGTGAAAATTTGCCGTAAATAATGGGGAGAATA
>P_3168
ATACCAAAAAAAAAAAAAATCGTCAGCGGCAAAATAATGGG
>P_3169
GGGTAACAAAAAAAAAAAGGCGAGTTATAATAAAGAGACTG
>P_3170
GCCGTTCTACACAGCGTTCGCCTGGGGGAGTGGGACACTCG
>P_3171
TGCGAACGGTTCCGGTTTTTCCCTCGCATCGTTTTTGTTTC
>P_3172
CCACAATAATAAGGGAAGCCCAGTAAAATATTTTGAACTCA
>P_3173
GTTACTGACGGAGTTGGAAGCGAGGTGGTTGAAAAACCACT
>P_3174
GGCTCGACACCTTATCGCGCCGGTTTTATCAATGGACTAGT
>P_3175
TCCTCTATCCAGGCAAAATGCACGAACGGACAGCCAGCAGG
>P_3176
ATGAAGTTTCTATAAAAACGCCTGGGCCAAGTGAACGGGGT
>P_3177
TTAAACCAACCACCCCGCCGCCCCCTCTTGATTTTCCCGCC
>P_3178
CTAAAAAGGAGGGAATGAGACGAGGACCGGGTGAATCCAGT
>P_3179
AATGGAGTTGACGTAGGCAGCGGTTCTGAGGTCCAGGCCCA
>P_3180
TGCGATAATTTGGTAATTTGCGGGAGTTGCGTTTGAGGTTT
>P_3181
CCACTCTCCGACGCCCTCCTCGCTGACAGTCGGCGAGACGA
>P_3182
AATACCGATGACCTCGACAGCAGCCTCAATCTGATTAGCAA
>P_3183
TATATTCCGTACTTGCAGCTCAGTCAGGTGATTTTGCCGGT
>P_3184
CTACTTGACCAGTTTATCGCCTTGAGAGCTCTTAAAATACA
>P_3185
AAAATATCAACTGGGCGGTGCGGGTAAAATCGTATATACCA
>P_3186
GCAACAATAATTCCATTTCGCCCAAACAACCCGATTACTCA
>P_3187
GAGGAAACCATATCCTTGCGCGAGGAGCTTAACCGAGTGAG
>P_3188
CGTTGGTCCAACAGCAAAAGCGATGACGTGGATAGCACCAG
>P_3189
TTCCACTGCTGGTTGTGTCGCAGTCGCACGTAGTCCCCCAC
>P_3190
CTCTAAACGATACAAATTTGCCCGACTTGCAGCTGGAAACC
>P_3191
CAAAAAAGTCACTGGTGCTGCGGGAACCACTTACTACTACG
>P_3192
ACACGCATGCGCAGGAGCGGCGTCCACATCCCTGCTCCTCC
>P_3193
GTACATAGGTAACCAATTTTCGTGGACAAGAATGTGCCAAT
>P_3194
TTTTATGACAAAGCATATCGCATTATAAAGAATTCTGGCTG
>P_3195
GATCGGCGGCATACAAAACGCGGCGATCGGCCTCCCGTGGG
>P_3196
TTGCCCGCTGTGTTTTAACACGGTTCGGGTTCTGTCGAGGT
>P_3197
CGAACACCACATTTACTGGGCAGGAACGCAGTCCTCTCGCC
>P_3198
CAACAGCGTCGAGGCAAAAGCAGCAGTAGCGAGGAGGAAGA
>P_3199
ATTATTCGGTGTGCGAAGCGCGTTGGTCTTCATTCAGTGAA
>P_3200
AGATGGGAATGATAGAAATGCTAGCCCTGGGCTCAGTCTCA
>P_3201
TACTTCCAGTCCTCTTCCACCTGAAAGGTGCGGAAATAAAG
>P_3202
AAACATTTACCAAGAATTTGCCGGACTAGAGCTCCCTAAAT
>P_3203
ACCAATTTGGCCCGAAAAAGCGAAAAAAGCGAGCTACAAAT
>P_3204
CTGGGCGACTATGTCGATCGCGGCAAGCAATCCCTGGAGAC
>P_3205
GTAACTTGTCCCTTGGGTTCCGAGCCCATTGCGCAGTAATT
>P_3206
AAAAAAAAAAACATTCGCGGCGTCCTCAGCTATATATTCGC
>P_3207
TCAATTGTGGCCACAAAATCCGTAAGCGATGATAACAGCAT
>P_3208
ACCATTCCACCGCGGATCGGCGGTGTGAAGATCTACGATAA
>P_3209
CAGAAAAATGTATCAAAATGCTATAAGTAAGACCAACCTAA
>P_3210
TAATTATTATGCATATGGTGCGGTCCACGTTTATATGTAAA
>P_3211
TTCCGCTGAGAGAAATTTCGCAGGAAACGCATAGAAAAGAA
>P_3212
ACCGGCGATCTCTGAAACTTCCTGCTCGATGTGTGCTAGCC
>P_3213
TCACCAGCGAACGCAGGCCGCGGGGTAGGCCGTATAAGCCA
>P_3214
GATTTTCGGCTGTGCTGGCACGGGACTTGGAAGGCCCACCT
>P_3215
ACATTGTTATTCGTTTCACTCAGTTTTGATCGTCGTTGTAA
>P_3216
ATGAAATGAGATGGGTTACGCTGTACTGGGATGCCAAGGTG
>P_3217
TTGGCCAAAACCACACGCAGCAGTAAACCGAAAAACCCATA
>P_3218
GTGAAGTGCAACAAAAAGCGCAGGAAAAGTGAATAAAACGG
>P_3219
TTTTGTGGGAATTTGGCTGTCATGCGAAATGTATTTCGCAA
>P_3220
ATTTTCTCCCTAAAAAAAGTCCCGGGTATTAATACACTCGG
>P_3221
CTGGCCCTCAACCTTGGCCACAGCCCCAGCATTTGGCCAAA
>P_3222
GCTACAGTTGCGGTAAGTTTCGGCCACATATCAACTTGGGA
>P_3223
AGTGCGAAGCATCATCATACCGGGAACATTCAGGCCGCTCT
>P_3224
AAAATTCCGACATCTGATGGCGTGGGCGAGGCTCACCTGGT
>P_3225
CGAGAATGGCCTTTAAAAGTCCTGCGAAAAGAAAGATATTT
>P_3226
GGCGGAAAGGTTAGCCTCCACTCAGTGGCGGTATGATGGCG
>P_3227
CTGCACATGACACTCCATCGCGAACGAGCTGCAAACAACGG
>P_3228
TGCAACGTTGACATAGAGAGCAGCAGTAGGGAAACGGATAA
>P_3229
CGTTGGATCTAGGGGATTTGCCTGGAGGAGATTTAGGAATA
>P_3230
TCCAGCAAAGCTGCCTGGCTCTCTACATCAAGAGCGCGGAG
>P_3231
CATATTCTTCCGTATGAAATCGGTGGTCTTCAAAATTAAGG
>P_3232
GTTTGATGTCGTCCAAAATGCCCGACTATGTCTAATTGGTT
>P_3233
CGCGAACTGAATGGGTTTGCCGGCATCCGCGTAAAGCTTCT
>P_3234
GACATATGCCAATATAGTTGCGGTGCAGATGAACGCTGAAA
>P_3235
AGTTATGCATACCAAAAGTTCCGTATTTGTATAGAGACTTA
>P_3236
CAGCAGACGGAAACCCCAAGCCCCAACTAGTGCCCACCCTT
>P_3237
TAATGAACAGGAATTTTTCGCGCCATCGGCACATTTTGCTT
>P_3238
TCTGATTTTAACGTTTTTTGCGGTCTGTAAACGTAAAAATA
>P_3239
ACAAACATGGCTCAGTGCGTCCGTCCCAAAGAAATGATGAA
>P_3240
AAGAGATGATTTTCGCCGGTCAAGGAGGAGAATGGGTCAAT
>P_3241
TATTTATTTATTTGCCAAAACAGGAACTTTTCAATTACGTT
>P_3242
ACATTTCCCAAGCGCGCGCGCTATTCTGGTACTTTTCATCC
>P_3243
CCTTTTCCGTTATTAAAATGCCCGACCGTGGTTGCCACTTG
>P_3244
AGTTGCCAAAGGGGCGTGGTCGGCCTCGAGCGACATACGCC
>P_3245
CACCGGCGTACGCCAAATTCCGGGGATTTGGCGAGTTCATG
>P_3246
GGGGGAAAGAGAGATATTTGCGTACTTTAGCATTCATCATC
>P_3247
CTACTTGAGTTTGGGTGAGTCCTTAGAGTGATGTCCTTTCA
>P_3248
CCATGTACTTGATTTAAACGCTCGAAAAAGCATATTGCTAA
>P_3249
CTACCGCGATGAGAATGTGGCTGTGACAATGGTGATTCGGA
>P_3250
AACGACGATCACAGAGATCACAGGAATAGGGAAAGTCTCTG
>P_3251
AAAACTCTCGTCTGTTGGTGCCTGAAAATGAAATTCTTGCG
>P_3252
CTGCGGTTCCGTTTTACTCGCGGCATTTTAGATTAAAGTAA
>P_3253
TAAGCCTGGTAAGTCATGCGCAGCCACTACCCATTGACACC
>P_3254
ATGGGATTTTTGTCAGGCGTCGCGGGTGGACTTCTTTCAGT
>P_3255
CCATGGCAATTAGAAATTTTCCTTGCCACAAAACTTTTTCT
>P_3256
TTAAACTGCGGGCCTATCTCCAAAGGAGCGGGTGGAATGGG
>P_3257
GTTTGTTTTGCAATTATTTCCCCTCACGGTAACAGCTTGCT
>P_3258
TTTATATCCGGTTGCGACGCCGGTTCCAACTTTTCCGTCGT
>P_3259
GCAGAGGCAAGCGAGTTTCACATGGCTAGCTTGCACAGAGA
>P_3260
GGGGTCCGGTTTCCAATTTGCGTCCTTGCGTTTTTCGGGGG
>P_3261
CTTTAAGACAAGTCCTGGCACGGTGGTCGAAATTAAAGACA
>P_3262
AAAAACGAGGGGAAAAAATGCCGGAGTGGAGTACTCCATTT
>P_3263
TTATTTGCTTGGGCTTTGGGCCGTCTCGGTCTCATTACTGT
>P_3264
CAAGGTTTCTAAGAAAATTCCAGTCATACCCCTGCTCGATG
>P_3265
CAATTTCCGCAGCGATTATTCAATGTCAACTAAAAAGTTGC
>P_3266
GTTCTCTGTTTTCCGATTTTCCCTAACCATCTGGTCTCCCG
>P_3267
TTTAGTCAAAGCTTAATCCACACGAAAAATATCTAAACTCC
>P_3268
ATTCCAGCCGACTTTAAGTGCAGGAATTGCTCATCTGTGAT
>P_3269
ATTACCTAATTCGTGAGGCGCGTGAAAGTTGACCCCAAGGT
>P_3270
GTTATACGCTATGTTGGGAGCCCTACTTACAATTATAACTT
>P_3271
GCAAATGGTTAGATAAAAAGCATTAGCAGAAAGTTTCCCAG
>P_3272
AACCTGCTAACATGTGTCTGCCTTATCGCTTATCATCCCCG
>P_3273
TTTTTAATGCGATTAAAGTGCAGCACTCTCCACGCAGTCGG
>P_3274
TCGTATTCGCTTTTCTCTTGCCTGAACTATGACAAGCTCTC
>P_3275
GAATCAGCCAGATAGGAACTCCTGAAGGTGTTTGCTTCCAT
>P_3276
CAAGGAACAACAATAAATTGCGATCCCCCTTCCTGCGCCGC
>P_3277
ACAGCTCGCCTTGTTAGACGCTGGGCCATTATAAGTGGGAT
>P_3278
TCTTCACAAAAGGCTCCACCCTCGATCACGGACTTAACTCG
>P_3279
GGAAAAAAAGAACGAAATTCCTTGCTCTTTATGTTTGTTGA
>P_3280
CATTATTTGTACGGAGCACGCCTTAATTATTTTTGCATATT
>P_3281
CCGGGAAAGGAATGGAATGGCTGTAACCCAGAGGTGTCTGC
>P_3282
TGTCTGCATAAAATGAATTGCCTGGTTGGTTGGCTCGAATT
>P_3283
GGTGGCCTGCCATGCAAGTACGAGGCTGAAGAATTCCACCA
>P_3284
GAGGCTGGGCTGTATTATTTCGGGAACTGCGTAATTTGGGT
>P_3285
AGCTTCGTTATGATAAAAAGCAGTTTTATGAAATCGAGACT
>P_3286
TTTACGGGAGATCAAAAATGCATAACCACTTTTGTACCCAG
>P_3287
TTCAATTGGGGGATTGAAGGCGATTCTAACATACCCACGCT
>P_3288
CAAAAACTGGCGCCCACCTGCGATTTTGTAGTGCGAGTATG
>P_3289
AAGTAGGATACAAAAAGTTGCGAAAATAGAAAAAACATCAA
>P_3290
TTAAAGCAATCAGGAAGACTCGAGATTATTAAACCAAATTA
>P_3291
TGAATTGCTGTTCTTGTTTTCGATCGCGAACACACATTGCG
>P_3292
AAGAAACAAAGACACCGCACCGGTGCCGAGTAATTGCCAAA
>P_3293
ATACCTATATCCAGAAAATACAGCTGTGTTCAAAAAAATAA
>P_3294
GAAACCGAAATAAAACTGGGCGGGAATACGGAATTGGCTAG
>P_3295
TTTGGCAGCCAAAATAGCTGCGAGCCCCATAAATTAAACTC
>P_3296
ACTCATCTGCATATCGAAGGCGTTGGTGGCTCCTGGTAAGG
>P_3297
CCCAAACTGGACCTCAGATACATGCGCGGATATATGCAAAG
>P_3298
TTACTTAGACAACTGAAAAGCGATGGGGGTATTGTATCAGT
>P_3299
CAAAACACCCCCATTTCGGGCGGTGCTGGAAAAAGCAAGGC
>P_3300
CCTCACATCGGCTTTGGCCTCGGCCGCCAACTAACGGGTCT
>P_3301
GGAAATCCCGGGGACAAACACCCGAACGAAGGAGCCCACAC
>P_3302
TCAGCAAGAATCTAAAATGGCGGTCGGCTTTTAGTGAGTTT
>P_3303
ATCTCACTGATGCTCTATCGCATTGATGGGGTTTTCCGTTC
>P_3304
CCATTTCCAACAGCTAATTTCAGTCGATCGGTGGTGGAAGT
>P_3305
CCTGCCGAAGTTGCCAAGCACGCCAACTTTGCGAGAGGCGG
>P_3306
AATACGCTTGCATATTTAAACGGTGGGGCATTTTAATGACT
>P_3307
TAAGCGAACTGATGGCAGCCCCTTAGGGCGGCATAAGAAAC
>P_3308
AATGACTTGGCTGGCTGGGACGTTAGTGTTAACAACCGGCT
>P_3309
CTTTCTTTGCCAGATTTTTGCTGTCTTGGCTGTGGCTCGCG
>P_3310
GCTCAAATCCCTTAAAACCTCAGGAAAAAGGCAACGGCCAG
>P_3311
CCCAAGCCGGAAAATATTGGCGGGGGGATTCAAACATCAGT
>P_3312
GTACTCCTCCTCCCACCGCGCAGCCAGGTGAAATTTGTTGG
>P_3313
TTAAGACCAAAATAAAAATGCCCGAAAAATCCAATGCCCGG
>P_3314
TATTACGCGCAAATGAAATGCCCGGCCAGTCAATGTACCAT
>P_3315
GGGAAAGGCGGTGTAATTTTCACGGTCCCCGATCTGCAGCT
>P_3316
ATTGATGGCTTTCCAATTCGCAGGGACTCGCAACAGCCGTA
>P_3317
TTCAATGGTGCCCAATCAGGCGGCAATCAAGTACAGTGGAC
>P_3318
CAAATGGATTGGGTCAAGCTCGGTCAGAAGTAAACAAGCGT
>P_3319
TCGATTCTGGTTAGGAAACGCGATTGTAAGAATTAAAATTC
>P_3320
TGTTCTTTCAAGGTCATCGGCGATAATTGCGGCCATGGCAA
>P_3321
TTCTTAACTAATTCCTGGGGCAGTGTTCGTAAATTCTGTTG
>P_3322
GTGGGAGTACCACGTAACCACGTTACTTGTCAAACGAGCCC
>P_3323
ATTAAGTACCAGATTAAATCCAAGCCCGGCGAAGATTTGCC
>P_3324
TTAAACAACACTTTGTAAAGCGAGGATGCAAAAGGGGCACA
>P_3325
CCGGTCCGCTGCGGAATTCGCGGAAAACCGGAAAGACAAAA
>P_3326
ATTAAACGAGACGCCGAATACGGTGCATACAAATCAGCCCA
>P_3327
GCACACGATGACGAATAGGGCGGGAATCCACATGGCGACCT
>P_3328
ACTGGTTTAATTGACTTTTGCGATTCCGATCAAATAAATTA
>P_3329
CGATTAATGTGACCAGTCGGCGGGGTCTGCGATTAGTACTG
>P_3330
AGTCACACGCCTCTGTCCCGCGATATTTGCCTCTCTCGTAA
>P_3331
GGCCCCCCCATTGCCAGTGGCAATGTCAAGAATGACAGTGG
>P_3332
AGAGGAATTCTCCGAATCCGCGTCGATGGGATGCTAATGCT
>P_3333
CTACGGAGGAGGATTGCCGGCAGCAGGGACGCAAGAAGAAA
>P_3334
TTTTTTTTTTTTGTAATTTGCGAGCTGTAGAAGATTTCTCG
>P_3335
TGGCTCGTACAAGAAAAAAGCCCTATTAACTGGACTGCAAT
>P_3336
ATGAAAAATCTTGGATCTCACAGTCGGGGCTTTAATAAACT
>P_3337
CTCCGGCAGCTGTTTTATCGCAGAAACAGGTGTATCCATCT
>P_3338
TCGGCATCGCCCTGGAAAAGCAGCTGCAGCTCGAGATCCTC
>P_3339
TGGGTGTTGGTCTGAGGTTTCGGTCATCATCAGAAGTTGGC
>P_3340
CCCTCTCACCTGTCCAAACGCCCTGACAGCTTTATATAAAT
>P_3341
AGTTGCCTAAGGAATTACCACCGCCACAGCCAAACGCCCGC
>P_3342
GAAAGATGTCATGTTACTGTCAGTGGCAAAGAGTGAAGTGC
>P_3343
GCGAGCCGCCCACAGTTCGTCAGTTGCAATGCAAATGCAAA
>P_3344
TTTTCGACAACTTTCAACTGCGGTCGCCAGCTCAAGATACA
>P_3345
CATAAATAGACTACAATTTCCCGCAGTGTAACTGCGGCTGC
>P_3346
GTTGACTACCTCGGTTAACTCGTTAAAATTGCTCAGAAGCT
>P_3347
TTAGATCTCACCTGGGAAAACGGTCGACTCGCCATCTGTTC
>P_3348
GATTGCAAGGCCATATCTTTCAGTAGTTCTAAAACCTCTTT
>P_3349
AGCAAGTTTAAGATTAAATACCCTGGCAATAAGCTCATTTA
>P_3350
CAGTATTCTACAGTAAAAAGCTGTGTGGACGAGGGGAAAGT
>P_3351
CAAGAAGGCGCCGCCGGCAGCAGCAAGGACACGGGCAAAAA
>P_3352
CTTCTGCAAAATTCGGGCCACATTTTCAGCTGCCGCTGCTG
>P_3353
GCCTACGACGGATGCCAGCCCATGGAGGGCGAATCGGCAAA
>P_3354
ACAAGAAGCCCTGAAAATTGCTTGACTCATTAAAAATAAAT
>P_3355
GCAGAATAAAAGGGAAATCGCAGCGTCAAAGGTTCGGTGGT
>P_3356
AGAAAATAGCCACGTTTTTGCATTACAATTACTTTTATTCC
>P_3357
GTGGCTGGGTAATGAAACCGCGAGGAATGCAAACCAGGGCC
>P_3358
TTGCACAGAGCGCTCATACGCCCTGTTGCCTCGATTCGCTT
>P_3359
GGCCAATGCAGTAATGTTTGCAATAACATTATGGCCCTCAT
>P_3360
TCAAATCAAATAAAAGAAGGCAGCCGCAATGGAAAGCTCAT
>P_3361
GAAATGCAGGCCACAAATTGCTCGGATAATTATATCAATAA
>P_3362
GAAACCCAACCCTTTTGGCCCCTGGTCATCATCCGTCGCTC
>P_3363
TCTAAAACTGTCAGAAATTGCAGTAAAATTACGCAGGACAT
>P_3364
CCAAAGCCAACAACATGTGTCGGGGATGGAGATCCCAGCTG
>P_3365
AAAAGCTGTGCGAGTAATTGCGGTGGAAGTTTAAGTGTGGA
>P_3366
GGCCGCGAACATGTTTAACTCCTGCACAATGTCAGCGGCGT
>P_3367
CAAATTACCAACTAATATCGCAGTGTTTTCCCTCTGTGTTG
>P_3368
TGCTCTCTAAACGGTGGGTGCAGTAAAAATGTGAGCCAAAA
>P_3369
GCAGGATCCTTTGAAAGGAGCAGCAACCACAACAACTACCG
>P_3370
AGTGCATGTTCTAGTGAACGCAATCGAAGCATATGACTTTT
>P_3371
CTTAGTTGAGGGACTTGCCGCCCTCGAAGGAAATACTTAAA
>P_3372
GGATACTGTTCGGATGGCGGCGTGAAGCGGGAAAGAAAATA
>P_3373
TCAATCTTGGCATAAGGCTGCAGGGCTGTGTTGTCATGATG
>P_3374
TTCGCAGGCGGCGCTTTACGCGGTACGCTGGTACTTCGGAC
>P_3375
GAGGAGGAATAAGAGAGAGTCGTGCGAAAGAAAACCGAAAT
>P_3376
TGGAAATTATGAAAAATTCACCCTGACATCGTGCCGCGTGT
>P_3377
AAACTTCAGTGACGTATCGGCCTGCTTTGCCCAAATGCCCC
>P_3378
AGAGCTGCCTGGCTGGATGGCAGGGTCCCCCTCGGTCCTTC
>P_3379
TAGCTTTTTAGTGCAAAAGGCGTGATCAAGAATACACATGT
>P_3380
AGCAGTTTTCCGAAAATTTGCCCCATCTGTGGGTTTTTCAT
>P_3381
TTAATAAAATTGGCAATCGGCGAAAAAAACTAAGGCAACCG
>P_3382
AGATAGTAGTTCCCAGATCGCACTGGTAGAGCATTCGTCGA
>P_3383
GTCCAAAACGCGCCAAAAGTCGGTGGAGGAGAGACTGTTAC
>P_3384
CGTAAACGCACACTATTTTTCGGTGTGTGTGAAAAGGCCAA
>P_3385
GAAGTCCCCATTTTAAATTCCGATGACTCTTTGGTTTGCCT
>P_3386
TGCCGCTGGAATCTTAATTGCGGTGGAAACGTTAAACGATA
>P_3387
GCTAAGACGGTTTGAGATTGCCCGGATTGCCTTTATTTGGG
>P_3388
TACGGTGGCAGGAACAGTTGCCGGAATTGTTCATTTGAGAC
>P_3389
GAAGGTCATCGAGCCAGCGACGGGGTTGACTTCTGTACATG
>P_3390
CTTGGCCAGCCAGCAAGACACCCACACAATGAAGGCGCCTC
>P_3391
GTATAAATCAGCAGAAAAAACGGCAAACTGCGGACGGGCGA
>P_3392
TCTCCTTAAGTCCCAAATTGCCTGAACAACTTCATAAGACT
>P_3393
GCGATGGGAGTGCGAAAAATCGGTAGTTTGGAAAACCTAAT
>P_3394
ACGGGGCAAAATCCACACGGCCGCATTATCCTTTGCTTATC
>P_3395
GGGTCGTTGATTTATTGACTCGGTCGGGGGATTTTCGACCA
>P_3396
ACCGCCTCGAAATGTAATTTCCTGAATTGCAGTTTTGAATA
>P_3397
GGAAATTCCTTTGGATATTCCGGCAGAAGCATAAGCATAAA
>P_3398
TATTTTTCCCACCCTTTTTGCCCGGATGAGGAAAAAGCATC
>P_3399
TTGATAGATGGCCTCTGTCGCAGCGACAAACAAAACTGGAG
>P_3400
GCTCAGTGCACGAGGCAACTCGGGGTGTGTGTTTGGCTAAG
>P_3401
GTATTACGAGGTCAAAGTGGCAGCGGCAACGTTCAGTGTCA
>P_3402
AAGAAATATTAAAGAAAAGTCGATTTTTCGCTGAATATGTA
>P_3403
GCTCATTCATAATTCATTGCCATTGTTGTTGTTGGCCCGCC
>P_3404
GCTCGGCGCACACAAAAAGTCCCCAACTCCGCTCGCAAATG
>P_3405
AGGCTAAGACTACTTAAACGCTAGAAGGGCTTGTAAATTTC
>P_3406
AAGTATGTCCACCTGCGGGTCGAGCTCATCCACCATGTCCA
>P_3407
TAGCTTCACATATGCGGATGCGGGGAGGAGCAGGCGCAGGA
>P_3408
ATTTAGCATTTTGCATTTTGCGTGGCTGCCGCCTGCCTGCG
>P_3409
ATATTAGGTCTCATATTTTCCGAGGCTCGAGTAATTTTTCT
>P_3410
GGCCTCTCTCCTGGCGGACACGAGGCCCAGAACGCCACCCA
>P_3411
ATCCACGATACTTTCCCCGGCGGCCCTGGCCTCCGGTCATG
>P_3412
TTATTGTGGGCTTTATTAAACGGCAGCAGGAAGTTTGGCAG
>P_3413
CAAATCCAGAAAATAAAACGCATTCGGAGAGCTACCTGCAT
>P_3414
ATACAATCGCCCCGAAAACGCAGGCGCAGCCCTCGCATAAT
>P_3415
GCGCCATGCAGCGTCACCCGCCCTCGCAGCCCACGAGGAGA
>P_3416
GAACCACATAACCTACGGGTCCCGAACTTACCACATCCAAT
>P_3417
CATTTAGTAGCCTTTCAGCGCAGTTTTTACCTGGTTTCGCA
>P_3418
TGAGAGGTCGGCAATTTATTCAGGGTCGATCACAAAGGGCT
>P_3419
GGATAATCTCCGGATAATCGCAATGGCGTGTATTCGAATGC
>P_3420
TCGCGGCTAAAGATAGAACGCGCCAGTATTTATCTTGGATC
>P_3421
GGTGTCCTCGTCCATCGAGTCGGTGCGATTGGAGGGCGGTG
>P_3422
GGCGGTGCTGATGGATAGCGCGGCCACCGAATTTCCATCCA
>P_3423
TCCTCCTCAAGCTTCGCTGGCTATGACGTTGCATGGAGGAG
>P_3424
AAGTCGTACGGGGTTTTTAGCGGGGCCAATGCACTCCACAC
>P_3425
CAGAAATAGACCATAAAAAGCAAGGATCTTGATAAAGTGTC
>P_3426
TCGTTCTTCAGAAGATAGCACAGGAGTATGCCAATTAACAC
>P_3427
CCTGCTTTCCACTCAAAATTCAGTCACAGAACGAGTGCTTC
>P_3428
TAAAATGCTCAGCTGCAGCGCAGCAGCTGCGACGCCGACTG
>P_3429
AACGCCCTGGCCGAAAAGCGCGACAAAATTGGATGAGAGTA
>P_3430
GATGACACGGAACCCTTCGTCCTGCGAGACGTTTTCCCCCA
>P_3431
GCTCAAAATAATAGTAGTCCCCTTCGAACAACACTTACCCT
>P_3432
GAACACATCTGCCCAAAACACCCTCGGGACTTTTGAAGCGA
>P_3433
TTACAGTTATGCAGAGCATTCCCTGGCAACTTGGCAAAAAG
>P_3434
GCCTTTAAATTATCCAATCACCCGATTATCGATTATGGCCA
>P_3435
TTGAAAATTATTGTAATTCGCCGGAACGTCTGGCCCCAGAT
>P_3436
ACTGCAATCCTGGAAACTTCCCTGAAATTATGAATTTAAAT
>P_3437
AAGTAAATCAGAGACTGTGGCCGTACTCGAGAGTCTGGTCT
>P_3438
ACAATTGGCGCTCCATTTTGCGGTTTTGAAAATTCACTGAG
>P_3439
AAAATGGGGATTCCCACGGACGGTGGTGAGGGTATAGGAGG
>P_3440
TCCTTTGAAATTGGAAAATTCGGTATAATTTAGAAATAAGT
>P_3441
TTACTTTGTACGCCAAATCGCGAGGGAATCCGAGGATCTAC
>P_3442
CTCGCGGGGGGCAGCTAATGCGGCACTTAGCGTTCTTCGCA
>P_3443
TACTGGCGAGCGAAGAACCGCCGGAATCAGAGCCCCCAACA
>P_3444
GTATTTCTGCTAGCTGGCGGCGATATTAATCAATATAAAAG
>P_3445
TCTGGTCAAAGAACTGCCCGCGGGGGCCAGGTTCTGCTTGA
>P_3446
CGCTTAACAGGTCAAAGTTCCAGCCGCAGGGATACGTGACC
>P_3447
TCAGGCCGTAGGAAAAAATTCAAGAAAAATTATACGATAAT
>P_3448
AAATACAGAAAGATATCGCGCAGCATCGCTGGGGGTTGGGG
>P_3449
TCGAAGACCTGCGCCACTCGCGGCTGCAGGTTGTAGAAGAA
>P_3450
CTGGACCATGAAAATAACCGCCGCAATAATAATGGAGGCCA
>P_3451
AAAAGTGAAAGGCCAGGAGGCGTTGGCTAATTGAATTTCTA
>P_3452
AATATTATGTAAGTAATTTACCTTAACTACAATCTCCGATT
>P_3453
TAAAGGTACTTGGTATTTTACTAGGGTGCAAAAAATTCAGG
>P_3454
CGCTTTTTTCTACTCAGTTGCGGTGGCCACTTGAAACCTTT
>P_3455
GACAAAGAGGCCTCCAAGTTCGATCGCGACGTGGACGACAA
>P_3456
GCAGATTCGGTCGGCAAATGCAGTTCCAGTCCGGCGAAACA
>P_3457
AAATGCAAGGCAGCAGTTCGCGGTTTTGCCCCAGTCTTTCG
>P_3458
ATTTTCAAGCCCTTATTTTACAGTATTTCCCTCGATAGTTC
>P_3459
CCTGGAACGAGCACTTTTCACGAGGGGGAAAATCTTCCCAC
>P_3460
GGATTAAGATCTACAAAACTCGGGGAGGTACGAGCTCATTG
>P_3461
TGCCAGTAATCTCCACCCACCGAGAACCAGGTAGAGCTACC
>P_3462
TATTTTTTCAAGGTAAATCGCAGAAATAGTTCGCCCCGGGA
>P_3463
TCTTCCTTCTAGAGATGACACCGTGATGGGAATTCGTATGC
>P_3464
CTTGAACTGCATTAAATCCGCGAGCTTTACCTGCCGAAAGG
>P_3465
CGTTTCTCACCTGAGAAATGCCCCACCTGATGATCGCGAAA
>P_3466
AAAGTGGCCACCCTTATCGGCTGCAATATTTTTTCGTTAGC
>P_3467
CTTACCTCGTTAGCAATCCGCCGTCCCGCCCCCGGAGGTGT
>P_3468
ATTTATGTATTTCTTAGTCGCCGCATTCACACAAAGGACCC
>P_3469
GTGGAAACAAACAGAAAATGCAGTACACAAAAACCAGGGAG
>P_3470
TCCCAGGCTTGTAAAAAATTCGTGCGCCGGACTCGTCGATG
>P_3471
GGGTTCGTTCACATATCACGCGGCAAAAAGTTTCCAATTAC
>P_3472
ATAAAGCTTGGGCTTAATTGCCGGAAAAAAGGGTTAATTGC
>P_3473
TTGGAAGCACTATAAAGGCGCTCGAAAATTCAAATCCATAA
>P_3474
AAATGGGTCTCATTAATTTGCCCAAACAAGATGCTCGACGA
>P_3475
TTGAGTGGAGCTCTGGCCGGCGGCCATCATTAGGACTAAAA
>P_3476
GGATTCACGGCGTAATTGGGCGTGAAGGGTTAAATTGAATT
>P_3477
CAAAGATCCCGATGAAAACGCGTTTTTCCGCCTGGCAAATA
>P_3478
GATGGCACCAGGTTCTTGGACGGGAACTCTCTTCTCCGGTA
>P_3479
AAAGATGCATGCAGATCCGGCATGAAGACATCGGGATTAAT
>P_3480
AAAAGAAAACCACTGAAATTCGGTGGACTACTCAGTATGTT
>P_3481
CTCACATGAAAGAGGAAACTCCCTGCTAGCATATTTGTATT
>P_3482
AAATAAAAAGCTGATTTAAGCCGTAACCACAAAAATGCCAA
>P_3483
CAGTTTGGGAACCAAAAAACCGGCCGCGGAACAGATCCAAA
>P_3484
AATACCTCAACCTTGAAGCGCATTGATTTTGGAGGAGACAA
>P_3485
AGCACAAAGTCTTTTCGATTCTGTGGCATAAATATTCAATA
>P_3486
CAATACGGTCTACTTGAAAGCGAGAGAAGGTAAGTGGCTTT
>P_3487
CTCGGAATAGATTAAATCCCCGGCACTTGAAATCATCAGGT
>P_3488
GAGCCGGGCTGTAAATGAATCGGCCACATAGATCATTCATA
>P_3489
GTGAATGCCACACGGTAAGTCGCTAACCAGGCACAAATCAA
>P_3490
TAAACTGCAATTATAACCGTCGGCCAAATGATTTTTCTGCT
>P_3491
GCCCGCTTTTCGGCGGCCCGCGGACACAAACAAATTACGGT
>P_3492
GAAACACGCCCCGCATGGGGCGGCCTTAACATAACTGAGAT
>P_3493
ACGAAGTGGGTCAAGTGGCGCCCACTTTTGTTTTCTGTGAT
>P_3494
GCCCACGCCATTGTCAACCTCAAGAACACCAATCCGCGAAT
>P_3495
AGTATCGCACTCACCGATTCCGGCCACTTGGTGGAGATTTG
>P_3496
ACTCGAGGCACATCCTTGAGCGGTATCTTCACGAGGTCAAG
>P_3497
TTAGTTGCCCCCTCATCCCTCGGTGCCCCCAAAAAAACCAA
>P_3498
AAAGGGTCTATTGGAAAATTCGTTAACGGATCGAATGACAT
>P_3499
TCCTTTTCACGAAGATAATGCGTTGATAACCCCGCCAAAGG
>P_3500
ATGTTTTCTCCATAACTAAGCGAAAATTTTTTCCAAATTGG
>P_3501
TATGGAGATGCATGTTTACACGTGGCCAGCAGCAGCCCGAC
>P_3502
CACATCGACCACATCAAGCGCAAGATTGGCGCTTTCAATTA
>P_3503
ATATATATATTTATCATTTCCCCGAGCGCAGCTAATGACTA
>P_3504
TCCGTCTTATCAGCAAAACGCGGTTAAGAGAACTACAAACA
>P_3505
CGTGTGCTCCAAAGAGTTCTCGCGACCAGATAAAATGAAGA
>P_3506
TTAGTTTTAAACCACGTCCGCGCTCCCAAAAATCCCCCGAA
>P_3507
CCACCTTCCCCGGCAATGCGCAGCACTTCAAAGAAGCCTCC
>P_3508
GGAAAATAAGAGATTAGCCGCCGTAGAGATAAACAGGAAAA
>P_3509
ACATATCTTATTGTGAGAGTCCGTAGCAATATATATAGGTC
>P_3510
AATAATGTTGTGCGGAAATTCAGTGGTCAAGTGGGCAGCAC
>P_3511
CCAAACCTATAACGAAGATGCACGAAGATGTTAAACCACAT
>P_3512
CCCCGGCGGCCCATTAGTCGCGTGTTTGAGCATATTCTATG
>P_3513
GGCTCAGTGGCTCAAAGTTGCCCTGTGGTGCTCTGTGGTTT
>P_3514
ACACACATACCATGCATGCGCATTGGGGCAAAAAAATCACC
>P_3515
AAGGACGTAGGGCCAAAGCTCAGCAGTATTAATGACCCTCA
>P_3516
AGTGTGTGTGAACATTTTTCCAGCCACACGCAGTCACCCAC
>P_3517
CCCAAGTGCCAGCTGCCTGGCATGCTACAGGGATTTGCCGA
>P_3518
AACGAGCAGCCGTACAAACGCTAGGGTTTCCCTAATGGAAA
>P_3519
GCCTTAAGCCAAAGTGAACGCGTGCTCGCCGCAATGTCACA
>P_3520
TACATATATGTATGTAAGCCCGAGAGAAGATTTTTCATATT
>P_3521
TGGGAAACCCTTGCAAATTGCATGAAGGGGATGCCTACAAA
>P_3522
GATCGCGGTAAAAGATCCTGCCGTAACGTCGCAAAATAATT
>P_3523
ATTCACGGGTATTGATGTCGCCCGAGCTTTTCATTAGCGTG
>P_3524
CAACTGGTGTGCGAGGAAACCGGTTTTAGGAAACTCGCACC
>P_3525
GATGGGTTAAGCAGAGAACGCCCGAAAATAAAAGTGAGGTG
>P_3526
GGGTGCCCCCCGCTAACGAGCGGCCATTATGCAAACAATAA
>P_3527
CTCAGCCAGGATAAAAATTACGTTTTTGCAAAAGCGACCAT
>P_3528
TGGCACTGGTTGGCAATTTGCCCGATTTCGGATGCATCAAG
>P_3529
GTTTGTGACTAAAATAACGGCGCTAGTTGTACGACACTGGT
>P_3530
AAAACCATCAAAACGGTTCGCGTGATTTTGTTTGTCTTTTT
>P_3531
ACTTTGCACTTTGACATACTCCGTAGCTATATATTTTATGC
>P_3532
TTCATAACCATTAACCGACGCCGGGTTGGTAATGTTACGAC
>P_3533
TATCAAAGTGGGGCTAAAACCAAGGACAGCACCAAAACATT
>P_3534
TACACACACAATTTTTGAGGCGGTCAAGCAAAAAACATTTT
>P_3535
ATGAAATTGGATTCCAGTCACGTGCTCTGAATGACACACTA
>P_3536
GCGGAACTTTGAACTGTACGCGGTTCACACAATAAGGCAGG
>P_3537
TTTTTCAGCTTTTGGCTGCGCCCGAGCAAGAATCGCAATTA
>P_3538
TCATGTGTGTGTATTGCCAGCGGTAGTAAACTTTTCTGAAG
>P_3539
CACATAGTGTATTCTTGCCGCGAGCTCATTGTCCAACCGAA
>P_3540
CTGGGAGATAACTTAAAAGTCATGATGGGTATTAAGCGTCC
>P_3541
ATTCAAACAGCTTCAAGGGGCGGTTTCGCAGTTACGGGGAG
>P_3542
GCCTGCGGAGTCATAAAACGCTATCGAAGAAGAAGAAGTTA
>P_3543
CTCTACTGCTCGAGCGGAGGCGGTGGTAAACAGGGTTTGTA
>P_3544
TGACTACGAAGTAATTAACGCAGTTGAATTAATTTTGCCCT
>P_3545
CAAAGGGCCATTTTCACTGGCTGCCACAAAATGCGGCCAAA
>P_3546
AATTTTTGGCTTTAATTTCCCTATTGCGGGCGTTACAGTAG
>P_3547
TTGACAACTTCTGTTTATCGCGGTCAGATACATATGTACAT
>P_3548
TATATGCGAGTGGAGCTCGGCGATCGTACGAAAATATGAAA
>P_3549
TTAGCACCGATAGAGCACAACGGTCACACTGTTCTGTCCCT
>P_3550
CCTCTGGTTTTATACCGACTCGGTTCATATATCGATAAAAA
>P_3551
ACGATATATGAAATTGGGGCCCCTACTCAGGAGCATCGCTA
>P_3552
ACCTGCACAAACGGAAAAACCGTGGACATTGGAGACGCCGA
>P_3553
GGGGATTCCCTTTTTTTTGGCAGTCGAAAAATTTTAAAAAT
>P_3554
TTTTTTATTGCTTATTTTTACAGGAATAAATGTTCTCCAGT
>P_3555
TGCTTCTTGTTCGTCAACTGCCGCACCAAGGAGCGTAAAAA
>P_3556
ACTCCATATGGGTAAGAAGGCCTGGATAACAAAACGAATGA
>P_3557
GTCAGCGTTTAAGAAACCGGCCGTGCCAGTACACTGTATGG
>P_3558
ATCTTAGGGGTAGCAGGAGGCGGTAACCATCGCTTCTTTTC
>P_3559
TCAAACTAGATGACTTTTCGCCCGACAGCTGAGATAACTTA
>P_3560
ACAAAATTACACCCATTTTCCTAAACTAATCATTTTTAGTA
>P_3561
AGTAATAACCATGCGAATTTCGGCAATCTAAAATACATACT
>P_3562
CTTAGATGCACTTATAAAATCAGCACCTGCCCAAGATGCGC
>P_3563
GAGAACAAAAGACGATTTCTCAGTAAAAAAAGCGAACACAA
>P_3564
TATCTGTCCGTTCAAAAAGTCGCGAAACTTTTTTAGAGCCG
>P_3565
ATATTGGTCCCTCAAACGCTCCCAAACAGCAAAAAGCTTTC
>P_3566
TGTACGAGTATTGTACGACGCCTACACATTTTTGGAAAATG
>P_3567
AATTATAGGGGGACCGCAGTCGGCAGGAATTCCAATTAATC
>P_3568
CATGCTCGACGTTTGAGTTACGGAGCTGGTTGCGCAAAACT
>P_3569
GTTAAAGAGTGTGATTGTTCCAGTGTCTGCAATCCAATCGC
>P_3570
GCTTTCTCACGCAACTGACGCTGTAGCATACTTTCTATATT
>P_3571
TATAGTAGAAGTATAAAATCCTGCAGCACCGGATATAATGA
>P_3572
GCTTGTTATTTAAGAAATCGCAGGCCTTATGACTAGTCAAG
>P_3573
CGCTGTTCTGTCCATTTTCGCATGCGAGGAAAATCAGTCCC
>P_3574
ATCAACGGATACACCAAAGGCAAGGTTAATATAAAATGGTT
>P_3575
GTATTTGTCTATTTAATGTGCGGTATAGGTCATAGAGGAGC
>P_3576
GACTATCATACTGATTTTAGCATTACAAATGTTTTGCGTAA
>P_3577
AAAAAACAAGGTCGTTGGGTCCCTCTTGGTCGAACGTCTGC
>P_3578
TCCAAGCGATGTTTCAAAATCAGTGATAGCGAAACCTCGTT
>P_3579
ATCTCAGCTCATAACTTTTACGGGCAGGATCAAGTCGAGTT
>P_3580
CGGTATATACACAGTGTTTGCAGAAAACGCAAACGGAGAAG
>P_3581
TTGATTTATACAAAATTCCACGGGCAACGGTGTATTACCAA
>P_3582
CTTTCTATATTTTTAAATTCCTGCCTCGCTAGCCGCTTATA
>P_3583
TAATTTTAAATATGATATTGCCGTTCTGACTTTTAAACTAC
>P_3584
ATATATTTATTTTACGATCGCGAGTTTTTTTCTTTAACCGT
>P_3585
TTAGATTACATCAGAAGTTTCAGCAATTTGTTGGTATACGT
>P_3586
GAAAGATCCATAATGGGTTGCGGCAATTCTGGTAACTCAAA
>P_3587
ACTTCGATTAACGGAGCGTGCCCGATAGATTGATTTTGAAA
>P_3588
TACTTGTGTAGATTTCAAAACGGGAACTCAAAACAACTGCA
>P_3589
AGCTATCTCTTTTCACGGCACGGAAAACAGCAACGTTGTTA
>P_3590
TTTCATTTAATAATTTTTTGCCCCAATTTTCACCGATATTC
>P_3591
GTATTTAAACTATTACAGGGCGATATCTTCCATTATGACCT
>P_3592
GGACTTTTGAAGTACATACCCGGCAACTACTATGACTATTC
>P_3593
CTTTCTCTGTCCAATAAAAACGAGACTAGAGAATATTTAAG
>P_3594
TGAGTCATCCCAAATTAAACCATCATCAGAAATCTAAAAAA
>P_3595
TATATAATTAACTAAAGTTACCGTCGCTATGTCCACCGCAT
>P_3596
CATTGAGAGAGTAAAAATTTCTTGCTTAGAGAGCCAACATA
>P_3597
TATTTCGCCGAGCGTAAGTTCGGTTGCAACGAGTGTCTCTG
>P_3598
TGATTGTACCGAAAAATCTTCCCGATCAAGATATACGTATT
>P_3599
TAACTAACGCCCATAAAGCGCCTTAAAATGACACAGCCACT
>P_3600
TTCTCAGATTTTCTAAAATACGGTAAATAATGGGAAACATT
>P_3601
CTTCCTTGTTTCAGTATTTGCGGTCTTGGAGAAAGGAGTTG
>P_3602
ATCTCCACTTCAAACATTCGCATGGGGCCACCTGTAGCCGG
>P_3603
AGAAGCATTGATGCTGCAGGCGACGGCCGGCGGGGGGGGTC
>P_3604
AAGTAGAATGGGGAAGATCGCTGTTCTGGGCTTGAGGAAAT
>P_3605
TTCTTTAATTTTGTTGAAGGCAGTCATATCCTTGGCCTGGA
>P_3606
GTTGAAAATAGACCAAAAAGCGTTAAGAGTAGTGCTTGGCC
>P_3607
AGCTTTTTTGGAGCTTGCGTCAGAATTAACAAGCGCGGAAC
>P_3608
TGCGTCAGAATTAACAAGCGCGGAACATTTTGAGCGCCTTT
>P_3609
CCAGCATATCGCTTATCGGGCAAATATACTAGAATGGCATA
>P_3610
TTTAGTGGTGCTTGTAACGTCGCTGATGCGGAGATGCCGGT
>P_3611
AATCGGGTGGAGCTCATCCGCCGGAGCAGCCAGGACACCTA
>P_3612
TTTGCTGTCGCAAAATTACACGGCGGCATAAAGATGCTAGC
>P_3613
CCAAGCTCCTTTTTTTTTTCCAGGGTAAAAGCAGCCGTCGA
>P_3614
GCTGAAGCACAACAGGACCTCAGGCGCAGAGAACTCCCGGT
>P_3615
CCCAGCAGCTGCTACTGGGGCGAAAATGCCCAACATGCTGC
>P_3616
CCGGTTACCTCTTGAAGAAGCAGCAGTTTGTGATCCTTCAC
>P_3617
ATAACGCCGGATTTGCAGCGCCGGCGTTGAGCTCGGAGCCG
>P_3618
AGTCCCGAGAGTAGACTGATCGGCCTATATGACTTCGGGTC
>P_3619
TCCAGTTTGAGGGGAAAGTTCGGTTGGTTTGTCTTTTTTCC
>P_3620
CAAAAAGACCCCCTCTCGGACACCAATACTGATGCAGTCTT
>P_3621
GCAACGCTATGGAAATTTTCCCCTCTCTCACACACAGCGAT
>P_3622
CCCACCCGCCAGCCGTTACCCTGTAGCATCAATGTCTCTGC
>P_3623
ATCGTCATGGCCAAAGATGGCAGCCACGATAAAATTCTCTC
>P_3624
CGGTTCAGTGCTACAGATGCCAGGGCTTCAGACATGCCAAA
>P_3625
ACGCCTAAATGCATGAAATGCGCTGGCGATCACCTGTCATC
>P_3626
AATCCTGACCAAGTCAATCGCTGAAGCTCGCCAGGAAGCCG
>P_3627
AAACGGCTAAACAAATGGCGCCGAAACTCTAATAAGATACC
>P_3628
CGTATCTTCAACGAACTTTCCGCCAACCTGCAATGAAAGGG
>P_3629
ATTACCTCCCAGCCAAAGCACCTGAAATACAAAAACAAAGA
>P_3630
TTTACCAACCAGCCCAAGTCCGAGAGAGGCTTCCGAGTAGT
>P_3631
CCACCACTCCACTCCATGCTCGTGGATAGTCGAGGAGCTAA
>P_3632
CAGGAACCTGAAAAAGGTACCCCAAATCCCATGCAAGTCGA
>P_3633
TTTAATTTTGTATACATTTCCATGGCCCCAATGTTGCGACG
>P_3634
TGCAAGTGGCGCGCATCCAGCGCCTGCAACATAGACCCAGC
>P_3635
CGTATCGCTGCGGCGGACCTCTGCAACAAATCTTGAACCGG
>P_3636
GCGGCGCGGGATACACTCACCTATGAATAAGCTGCTTGCAG
>P_3637
ACTCCTAATCCCAGCCGAGTCGGCAAAGACAGCCCTCCGAC
>P_3638
GCGTTTGTCTACGCTTCCGGCAGCACCAATATGTTTTATGT
>P_3639
AAAGAGGTGGAAAATATTCACGGTGAGGGGGAAAACCATCG
>P_3640
AGCTGTAGCTCTAAAATTTGCCTGCTTAACCCCTCCCCGCT
>P_3641
CGTTTTGCACTTGAAAAAGTCAGTGACCCAGAAACCCAGTA
>P_3642
TGAGAAATCTAGATGTTTTACCTGCTTAAGATCTTTTGACT
>P_3643
TAATAATATAACACAAATTACAGGAATTGGAAAGGGTTCAA
>P_3644
ACTTTTGGAAAGGTATGACTCGGGAAATAACAGAGTACATA
>P_3645
CAGTGCTCTTATCAAAATTGCTAAACCGATATATACCATAA
>P_3646
TTTATTTGTGAAACCAAAAGCGGTTATGCACAAAAGCCGTT
>P_3647
CACCCCGGATCCGCTAGACGCGGTGGAGACGACAACCAAGA
>P_3648
CGGCTTGCTGGCTTCTTCTACGGCCACATGAAAAAATCCGT
>P_3649
GTTCCTCGGCCCGGTGACGTCAGCGATGGCACGCACACACT
>P_3650
TTGAACGTATAAACCGAAGTCTTGGTCCAATGATTAGCAAG
>P_3651
ATTTGAATAAAGAAATCGTGCGTTACAAGAATCTTAACCAT
>P_3652
AAACTAAAATACAAAGTTGCCAGTTTTGAATACCCTACAAA
>P_3653
TGTATCGGGCGTGAATCATGCCGTACCACTTCTTTTCATCG
>P_3654
AGGAAAAACCTAGTTACTTACGAGCTCGACATGTTGCCAGT
>P_3655
CACGCTCTGACCTGATGTATCGGGCGTGAATCATGCCGTAC
>P_3656
GCTTAGTTCGCAGTTTAGCGCGAAAAAATTGAGGGGAGGGG
>P_3657
CATACCAGCAATGGACCGCTCATTGTCAACAAAAGTATAAT
>P_3658
GATTGGGTTACTGCCTCCGGCGGCAACTTCATGTTCTTATG
>P_3659
GCCGTTGTCCTGGCTGGGGCCCCGCCCGCAGAGCCAGTGGC
>P_3660
TTTCTCAGGACTATCATTTTCAGTAAACATTGATATTTTGT
>P_3661
AAAAAGCTGTCTCAGAAAAACGGTGGTGTACCATCATGCTA
>P_3662
TGGAGAAGGATCCGCACTCGCCGTCGCAGTTTCGGGTGATC
>P_3663
TAGTTTCTTTTCGGATTTTCCTATTTTCCACTCCCTACTAG
>P_3664
GATGTAGTCTGTTAGTTTTCCTATGGTCAGTTGTACGTGGT
>P_3665
GAGGTTACCGAGTTTATTTGCGCGGCTGTTGGTCCTCTGGA
>P_3666
AATATAATTTTTGTTGGAGCCCGTGTCGATCAACACCTTTA
>P_3667
GGGCCCCAATTAACTTTTTGCGGTATAAATTATTTAAAAAA
>P_3668
CCCACCTAGTTTGCCTAGGGCTGTCCTTCATTTACTAGCTT
>P_3669
CTCGAACTCGACGCAGTTGTCATGAAGTACATAGCCACTGA
>P_3670
GTCTTCGAGTATCCTTTGGACCCGAACATCGTCGCTGGCTG
>P_3671
GTCGTGCTCGTTACTGTTGTCAGTGATGTTAAAAATTTTCA
>P_3672
AGAAATAATTGAAATGAAGCCGGCAATGCCCCGTAAGAAGG
>P_3673
AAATGACCGCTGAAAAAAGGCTTGAATATATAATGACTGCC
>P_3674
GGTACGAGTAAAAAACCACTCGGTGCCTGCTGTGCAATGCG
>P_3675
ATTGATTCGGGTGCGCACAACCGGGTGCTTGCCTTTGCATT
>P_3676
GAGGAATCTGCTCCAAAAACCTTGAAAAAACCCAACCCGAC
>P_3677
GAAGCCCCACAACCTAACCACATAGAGGCTATGTTCACTCG
>P_3678
CAACATAGTCTTCTGGAACGCGAACGGCTTGCAGAGAAGCA
>P_3679
TAGATGAGGCTGGTTTGATCCCCGATCACCAGTTTGGCTTC
>P_3680
ATAACCCACAACAATGAACCCCCGACCAACCTACAACTTTG
>P_3681
TTATTCTATTCTATTCTATTCTTTCTTTTCTATTCTATTCT
>P_3682
GAACCAATGGACGTGGACCGCAGCATACAGACGAGAAATAT
>P_3683
CTTGGAGGCGCGATTGAGCGCTGTCTTGTCCCTGGGGTTAC
>P_3684
GTTGAGGAGCAGGTTGACGGCGCTGTGGTCCGATACGAGCC
