# Supplementary material for: EnDeep4mC predicts DNA N4-methylcytosine sites using a dual-adaptive feature encoding framework in deep ensembles
Source: Genome Res. 2026 Mar;36(3):589–99. doi: 10.1101/gr.280977.125 (PMC12951953; doi:10.1101/gr.280977.125)
Supplement: Supplement 1 [file Supplemental_Code.zip › Supplemental_Code/EnDeep4mC-main/data/4mC/4mC_D.melanogaster2/test_pos_cdhit.fasta]

>P_1
GATGTGCTTCATTTATAACGCAATGTTGTGATTTGTGGGCA
>P_2
TGAGGTGCTAGGGCCTAGGGCAGCGGCAGCAATCGACGACT
>P_4
CTTAACAAGAAGTATTTTTTCTTGAACTATTAAAAGGTGAC
>P_6
GGAATCAACGTAAATAAAGGCACCAACAGTTGATAAGTGAG
>P_7
ACACCTTAAATACCCGGTCGCAAGAAAAAACTGGTGGAAAG
>P_9
CAAATTAATATTTCAACTTACAGTTCTTATTTATTAAAGTT
>P_14
GCATCCGCTTTTCCAATTTGCGGTTTTAGACCCTTCATTTC
>P_18
CCACTCAGCAAACTGTTCGTCTGCATTAAAAAATCCCCCAC
>P_19
GTACAAAATCCGCTAGCACGCGTCCACAACAGATGGCAATC
>P_24
TCTGTTCCCCTTGGAAAAAGCCCGCCCCTCCAATCTTTCCA
>P_25
GTCCGGGGAATAAAATGATTCAGTAAATAGTATCTAGACAT
>P_30
GAACCGGGAACCCGAAGCCCCGGAAGAAGGGGCGGAAGAAT
>P_45
ATGAAACAAGGCGAAACTTTCATGCTCTCGGTGCGAAACGG
>P_46
CTTTCCTGACAGGCAGGATGCGCGCCTAAGTAGTTTTTGTA
>P_56
TAACTTCATGAAAATATTTGCCCGCCCTCGGCTCCGCGCAC
>P_70
TTTAAAAAAAATCCAACTGCCAGGAAAAATATGCGAGTCCA
>P_74
CCGCCCCTATATAATTTTTGCATGGTGGCAAAAGTTTGTGT
>P_85
AAATGAACGACAGCCAGTTGCCTGGTTGCTTTAATACTCAA
>P_102
GTATCTTACATTCGGAACGGCGGGCGAGGCGGGTGTGGCCG
>P_124
GCTTTTGAGCTGATATTTCGCATTCATTAGCTGGGCCCGAT
>P_135
GTGTGCGTCAAGTGTTTGGGCGAGAACACCGTGGTGGCCTA
>P_141
TGGTTTTAAGTTGTGGGATGCTGTAAATGAAAAATTTATTG
>P_142
GAAAAATTTGGCGCCCAACGCGCGGCCCTTGGCTTGGGTCA
>P_210
TGCCAAATGAAATGGGGGTGCGGTGAGGATCACAATTAAAA
>P_227
TGGTTGGACTACGAATGTCGCAGGACTAACATAAGGATATA
>P_238
GCAGACACCGAGAAAACCGGCGTGGTCAGGGAGGGGGAGTC
>P_262
CCCGCAGTGACTAATGAAACCCTGATCAAACAAAACACAGC
>P_302
AAGAACAACTATTAAGACCGCTTGAACGCCTGTCCGGGATC
>P_492
GAATTTTGAGGGGGTTTACTCCTGAGCTACTTACTTTTGAT
>P_506
GTGTATATGGTGGCCAAACTCCCCCGCAATCATCGTGTGGC
>P_669
TTATTTAATGCTGACAATCGCGATGAGGGGGAAAAACGCCA
>P_676
TTGGCCACATCCCCCCTCCGCCCCAACCCCCTTGACAGGAT
>P_703
AAATCGCCCCTCCTTTTAATCGGAAAAAATCGAAAGTGTCG
>P_717
TGAAAATTTTTTTTTTTTTGCGTTTGGGGGAAGTGCATATG
>P_736
CAATTTCTCCCATCAGAAAACGGCATGTATCTTTGCTCCAT
>P_961
AGAGCCGGTGACATATTTTTCGAGCGCGCTAATTAATTAAA
>P_1027
CTTGTTACGCCCGCTTCCTGCAGCATTTCTAATTTTACGCT
>P_1038
CCTTTGTAGGCGATAAAGTGCGGTGGGGAATGGGGAATTTT
>P_1423
GGTTCAAGCACATCACGATTCGGCCTTTATTCAAGGGTGCT
>P_1540
TTTAATTTTTTTGAATGAAACGGTAAAAGCGAGATAAAACA
>P_1776
CTGAAGGGCGCACACAAAAACGGTATATAAGATAGTTAGTA
>P_2404
ATGGTGGTCGTTCATTTTGGCCTGAAAGGGAAAGGAGAACA
>P_2623
AAAAATAAGGAAAAGGATAGCGGTGAGAGAAATGTTTCTGC
>P_3063
CCGACTGCCCCACCACCCCCCTTTGGGGCGTCGAGAAAACG
>P_3402
AAGAAATATTAAAGAAAAGTCGATTTTTCGCTGAATATGTA
