# Supplementary material for: EnDeep4mC predicts DNA N4-methylcytosine sites using a dual-adaptive feature encoding framework in deep ensembles
Source: Genome Res. 2026 Mar;36(3):589–99. doi: 10.1101/gr.280977.125 (PMC12951953; doi:10.1101/gr.280977.125)
Supplement: Supplement 1 [file Supplemental_Code.zip › Supplemental_Code/EnDeep4mC-main/data/4mC/4mC_D.melanogaster2/test_pos_cdhit.fasta.clstr]

>Cluster 0
0	41aa, >P_1... *
1	41aa, >P_3... at 56.10%
2	41aa, >P_5... at 51.22%
3	41aa, >P_13... at 53.66%
4	41aa, >P_20... at 53.66%
5	41aa, >P_21... at 51.22%
6	41aa, >P_23... at 53.66%
7	41aa, >P_57... at 56.10%
8	41aa, >P_69... at 51.22%
9	41aa, >P_94... at 56.10%
10	41aa, >P_104... at 56.10%
11	41aa, >P_128... at 53.66%
12	41aa, >P_157... at 56.10%
13	41aa, >P_207... at 53.66%
14	41aa, >P_215... at 51.22%
15	41aa, >P_241... at 53.66%
16	41aa, >P_260... at 51.22%
17	41aa, >P_275... at 53.66%
18	41aa, >P_288... at 58.54%
19	41aa, >P_320... at 53.66%
20	41aa, >P_326... at 51.22%
21	41aa, >P_327... at 51.22%
22	41aa, >P_331... at 51.22%
23	41aa, >P_345... at 56.10%
24	41aa, >P_354... at 60.98%
25	41aa, >P_363... at 56.10%
26	41aa, >P_367... at 53.66%
27	41aa, >P_383... at 51.22%
28	41aa, >P_393... at 51.22%
29	41aa, >P_406... at 51.22%
30	41aa, >P_421... at 53.66%
31	41aa, >P_433... at 58.54%
32	41aa, >P_445... at 51.22%
33	41aa, >P_454... at 53.66%
34	41aa, >P_462... at 53.66%
35	41aa, >P_473... at 51.22%
36	41aa, >P_520... at 53.66%
37	41aa, >P_541... at 56.10%
38	41aa, >P_547... at 51.22%
39	41aa, >P_554... at 53.66%
40	41aa, >P_558... at 53.66%
41	41aa, >P_559... at 53.66%
42	41aa, >P_571... at 51.22%
43	41aa, >P_638... at 51.22%
44	41aa, >P_639... at 53.66%
45	41aa, >P_681... at 53.66%
46	41aa, >P_719... at 53.66%
47	41aa, >P_731... at 60.98%
48	41aa, >P_755... at 53.66%
49	41aa, >P_767... at 51.22%
50	41aa, >P_814... at 51.22%
51	41aa, >P_848... at 53.66%
52	41aa, >P_851... at 51.22%
53	41aa, >P_871... at 58.54%
54	41aa, >P_884... at 51.22%
55	41aa, >P_889... at 51.22%
56	41aa, >P_890... at 51.22%
57	41aa, >P_939... at 58.54%
58	41aa, >P_955... at 53.66%
59	41aa, >P_990... at 51.22%
60	41aa, >P_1018... at 53.66%
61	41aa, >P_1057... at 60.98%
62	41aa, >P_1116... at 51.22%
63	41aa, >P_1162... at 51.22%
64	41aa, >P_1172... at 51.22%
65	41aa, >P_1178... at 51.22%
66	41aa, >P_1205... at 56.10%
67	41aa, >P_1220... at 51.22%
68	41aa, >P_1227... at 53.66%
69	41aa, >P_1230... at 51.22%
70	41aa, >P_1252... at 51.22%
71	41aa, >P_1268... at 53.66%
72	41aa, >P_1278... at 53.66%
73	41aa, >P_1281... at 51.22%
74	41aa, >P_1347... at 53.66%
75	41aa, >P_1353... at 53.66%
76	41aa, >P_1420... at 51.22%
77	41aa, >P_1435... at 51.22%
78	41aa, >P_1442... at 51.22%
79	41aa, >P_1445... at 53.66%
80	41aa, >P_1456... at 53.66%
81	41aa, >P_1463... at 51.22%
82	41aa, >P_1466... at 51.22%
83	41aa, >P_1529... at 53.66%
84	41aa, >P_1554... at 51.22%
85	41aa, >P_1604... at 56.10%
86	41aa, >P_1627... at 51.22%
87	41aa, >P_1662... at 58.54%
88	41aa, >P_1699... at 53.66%
89	41aa, >P_1723... at 53.66%
90	41aa, >P_1740... at 58.54%
91	41aa, >P_1745... at 53.66%
92	41aa, >P_1757... at 56.10%
93	41aa, >P_1777... at 51.22%
94	41aa, >P_1791... at 53.66%
95	41aa, >P_1837... at 51.22%
96	41aa, >P_1867... at 53.66%
97	41aa, >P_1921... at 56.10%
98	41aa, >P_1926... at 51.22%
99	41aa, >P_1937... at 63.41%
100	41aa, >P_2034... at 53.66%
101	41aa, >P_2048... at 51.22%
102	41aa, >P_2056... at 51.22%
103	41aa, >P_2115... at 53.66%
104	41aa, >P_2129... at 56.10%
105	41aa, >P_2150... at 53.66%
106	41aa, >P_2156... at 51.22%
107	41aa, >P_2157... at 56.10%
108	41aa, >P_2168... at 53.66%
109	41aa, >P_2223... at 56.10%
110	41aa, >P_2241... at 53.66%
111	41aa, >P_2262... at 53.66%
112	41aa, >P_2279... at 51.22%
113	41aa, >P_2295... at 51.22%
114	41aa, >P_2303... at 51.22%
115	41aa, >P_2324... at 56.10%
116	41aa, >P_2345... at 53.66%
117	41aa, >P_2352... at 51.22%
118	41aa, >P_2359... at 56.10%
119	41aa, >P_2363... at 53.66%
120	41aa, >P_2433... at 53.66%
121	41aa, >P_2455... at 51.22%
122	41aa, >P_2471... at 51.22%
123	41aa, >P_2558... at 56.10%
124	41aa, >P_2596... at 51.22%
125	41aa, >P_2624... at 53.66%
126	41aa, >P_2626... at 56.10%
127	41aa, >P_2640... at 51.22%
128	41aa, >P_2704... at 53.66%
129	41aa, >P_2724... at 56.10%
130	41aa, >P_2736... at 51.22%
131	41aa, >P_2748... at 56.10%
132	41aa, >P_2784... at 53.66%
133	41aa, >P_2787... at 53.66%
134	41aa, >P_2823... at 53.66%
135	41aa, >P_2846... at 53.66%
136	41aa, >P_2872... at 53.66%
137	41aa, >P_2892... at 58.54%
138	41aa, >P_2927... at 53.66%
139	41aa, >P_2950... at 56.10%
140	41aa, >P_3055... at 60.98%
141	41aa, >P_3090... at 53.66%
142	41aa, >P_3126... at 58.54%
143	41aa, >P_3164... at 51.22%
144	41aa, >P_3166... at 68.29%
145	41aa, >P_3180... at 53.66%
146	41aa, >P_3193... at 53.66%
147	41aa, >P_3196... at 53.66%
148	41aa, >P_3275... at 51.22%
149	41aa, >P_3284... at 51.22%
150	41aa, >P_3304... at 56.10%
151	41aa, >P_3370... at 56.10%
152	41aa, >P_3400... at 51.22%
153	41aa, >P_3403... at 58.54%
154	41aa, >P_3419... at 60.98%
155	41aa, >P_3452... at 56.10%
156	41aa, >P_3463... at 56.10%
157	41aa, >P_3484... at 51.22%
158	41aa, >P_3523... at 51.22%
159	41aa, >P_3532... at 53.66%
160	41aa, >P_3575... at 51.22%
161	41aa, >P_3584... at 53.66%
162	41aa, >P_3610... at 56.10%
163	41aa, >P_3633... at 53.66%
164	41aa, >P_3658... at 51.22%
165	41aa, >P_3675... at 51.22%
166	41aa, >P_3678... at 51.22%
>Cluster 1
0	41aa, >P_2... *
1	41aa, >P_8... at 51.22%
2	41aa, >P_12... at 53.66%
3	41aa, >P_16... at 53.66%
4	41aa, >P_42... at 51.22%
5	41aa, >P_44... at 56.10%
6	41aa, >P_127... at 51.22%
7	41aa, >P_166... at 51.22%
8	41aa, >P_167... at 58.54%
9	41aa, >P_240... at 60.98%
10	41aa, >P_259... at 51.22%
11	41aa, >P_278... at 56.10%
12	41aa, >P_293... at 56.10%
13	41aa, >P_337... at 56.10%
14	41aa, >P_342... at 56.10%
15	41aa, >P_389... at 51.22%
16	41aa, >P_417... at 51.22%
17	41aa, >P_442... at 56.10%
18	41aa, >P_449... at 51.22%
19	41aa, >P_461... at 51.22%
20	41aa, >P_485... at 53.66%
21	41aa, >P_533... at 60.98%
22	41aa, >P_544... at 51.22%
23	41aa, >P_616... at 58.54%
24	41aa, >P_655... at 51.22%
25	41aa, >P_686... at 53.66%
26	41aa, >P_718... at 53.66%
27	41aa, >P_864... at 56.10%
28	41aa, >P_922... at 56.10%
29	41aa, >P_925... at 51.22%
30	41aa, >P_947... at 56.10%
31	41aa, >P_985... at 51.22%
32	41aa, >P_1020... at 51.22%
33	41aa, >P_1055... at 53.66%
34	41aa, >P_1182... at 53.66%
35	41aa, >P_1184... at 53.66%
36	41aa, >P_1255... at 51.22%
37	41aa, >P_1265... at 53.66%
38	41aa, >P_1351... at 51.22%
39	41aa, >P_1366... at 53.66%
40	41aa, >P_1395... at 53.66%
41	41aa, >P_1408... at 56.10%
42	41aa, >P_1461... at 56.10%
43	41aa, >P_1562... at 53.66%
44	41aa, >P_1567... at 51.22%
45	41aa, >P_1601... at 51.22%
46	41aa, >P_1732... at 53.66%
47	41aa, >P_1780... at 51.22%
48	41aa, >P_2014... at 51.22%
49	41aa, >P_2094... at 60.98%
50	41aa, >P_2125... at 51.22%
51	41aa, >P_2149... at 51.22%
52	41aa, >P_2171... at 51.22%
53	41aa, >P_2186... at 51.22%
54	41aa, >P_2272... at 65.85%
55	41aa, >P_2368... at 51.22%
56	41aa, >P_2396... at 51.22%
57	41aa, >P_2425... at 53.66%
58	41aa, >P_2478... at 56.10%
59	41aa, >P_2487... at 56.10%
60	41aa, >P_2652... at 53.66%
61	41aa, >P_2666... at 51.22%
62	41aa, >P_2680... at 51.22%
63	41aa, >P_2820... at 51.22%
64	41aa, >P_2833... at 53.66%
65	41aa, >P_2865... at 51.22%
66	41aa, >P_2920... at 51.22%
67	41aa, >P_2926... at 53.66%
68	41aa, >P_2932... at 56.10%
69	41aa, >P_2952... at 63.41%
70	41aa, >P_2981... at 53.66%
71	41aa, >P_2996... at 58.54%
72	41aa, >P_3074... at 56.10%
73	41aa, >P_3136... at 53.66%
74	41aa, >P_3145... at 56.10%
75	41aa, >P_3160... at 63.41%
76	41aa, >P_3174... at 53.66%
77	41aa, >P_3182... at 56.10%
78	41aa, >P_3189... at 53.66%
79	41aa, >P_3263... at 60.98%
80	41aa, >P_3287... at 53.66%
81	41aa, >P_3329... at 51.22%
82	41aa, >P_3382... at 60.98%
83	41aa, >P_3422... at 53.66%
84	41aa, >P_3424... at 53.66%
85	41aa, >P_3442... at 51.22%
86	41aa, >P_3501... at 58.54%
87	41aa, >P_3567... at 56.10%
88	41aa, >P_3611... at 56.10%
89	41aa, >P_3622... at 51.22%
90	41aa, >P_3655... at 53.66%
91	41aa, >P_3664... at 51.22%
>Cluster 2
0	41aa, >P_4... *
1	41aa, >P_11... at 51.22%
2	41aa, >P_27... at 51.22%
3	41aa, >P_32... at 51.22%
4	41aa, >P_34... at 53.66%
5	41aa, >P_49... at 53.66%
6	41aa, >P_67... at 51.22%
7	41aa, >P_68... at 56.10%
8	41aa, >P_77... at 51.22%
9	41aa, >P_93... at 51.22%
10	41aa, >P_103... at 58.54%
11	41aa, >P_110... at 51.22%
12	41aa, >P_116... at 51.22%
13	41aa, >P_129... at 53.66%
14	41aa, >P_133... at 51.22%
15	41aa, >P_152... at 51.22%
16	41aa, >P_156... at 51.22%
17	41aa, >P_180... at 51.22%
18	41aa, >P_196... at 51.22%
19	41aa, >P_224... at 51.22%
20	41aa, >P_226... at 51.22%
21	41aa, >P_229... at 51.22%
22	41aa, >P_237... at 58.54%
23	41aa, >P_239... at 51.22%
24	41aa, >P_266... at 60.98%
25	41aa, >P_292... at 51.22%
26	41aa, >P_297... at 56.10%
27	41aa, >P_298... at 51.22%
28	41aa, >P_306... at 51.22%
29	41aa, >P_322... at 53.66%
30	41aa, >P_332... at 53.66%
31	41aa, >P_335... at 53.66%
32	41aa, >P_364... at 53.66%
33	41aa, >P_370... at 53.66%
34	41aa, >P_380... at 51.22%
35	41aa, >P_388... at 53.66%
36	41aa, >P_418... at 56.10%
37	41aa, >P_419... at 56.10%
38	41aa, >P_435... at 51.22%
39	41aa, >P_443... at 53.66%
40	41aa, >P_450... at 51.22%
41	41aa, >P_457... at 51.22%
42	41aa, >P_464... at 51.22%
43	41aa, >P_465... at 53.66%
44	41aa, >P_487... at 53.66%
45	41aa, >P_519... at 53.66%
46	41aa, >P_534... at 53.66%
47	41aa, >P_574... at 51.22%
48	41aa, >P_576... at 53.66%
49	41aa, >P_577... at 51.22%
50	41aa, >P_588... at 53.66%
51	41aa, >P_598... at 56.10%
52	41aa, >P_600... at 56.10%
53	41aa, >P_631... at 51.22%
54	41aa, >P_674... at 51.22%
55	41aa, >P_675... at 51.22%
56	41aa, >P_679... at 53.66%
57	41aa, >P_680... at 58.54%
58	41aa, >P_697... at 53.66%
59	41aa, >P_701... at 51.22%
60	41aa, >P_704... at 56.10%
61	41aa, >P_713... at 51.22%
62	41aa, >P_722... at 51.22%
63	41aa, >P_729... at 51.22%
64	41aa, >P_733... at 51.22%
65	41aa, >P_757... at 53.66%
66	41aa, >P_784... at 53.66%
67	41aa, >P_794... at 51.22%
68	41aa, >P_798... at 51.22%
69	41aa, >P_809... at 53.66%
70	41aa, >P_815... at 58.54%
71	41aa, >P_825... at 51.22%
72	41aa, >P_855... at 58.54%
73	41aa, >P_861... at 56.10%
74	41aa, >P_863... at 51.22%
75	41aa, >P_868... at 51.22%
76	41aa, >P_873... at 51.22%
77	41aa, >P_883... at 51.22%
78	41aa, >P_918... at 51.22%
79	41aa, >P_956... at 53.66%
80	41aa, >P_958... at 58.54%
81	41aa, >P_964... at 53.66%
82	41aa, >P_968... at 53.66%
83	41aa, >P_973... at 51.22%
84	41aa, >P_979... at 53.66%
85	41aa, >P_997... at 51.22%
86	41aa, >P_1069... at 53.66%
87	41aa, >P_1075... at 51.22%
88	41aa, >P_1079... at 53.66%
89	41aa, >P_1099... at 51.22%
90	41aa, >P_1114... at 51.22%
91	41aa, >P_1115... at 53.66%
92	41aa, >P_1120... at 60.98%
93	41aa, >P_1125... at 51.22%
94	41aa, >P_1129... at 51.22%
95	41aa, >P_1138... at 51.22%
96	41aa, >P_1187... at 51.22%
97	41aa, >P_1202... at 51.22%
98	41aa, >P_1206... at 53.66%
99	41aa, >P_1231... at 51.22%
100	41aa, >P_1262... at 51.22%
101	41aa, >P_1287... at 53.66%
102	41aa, >P_1296... at 53.66%
103	41aa, >P_1313... at 51.22%
104	41aa, >P_1316... at 53.66%
105	41aa, >P_1322... at 51.22%
106	41aa, >P_1332... at 51.22%
107	41aa, >P_1336... at 53.66%
108	41aa, >P_1345... at 53.66%
109	41aa, >P_1350... at 58.54%
110	41aa, >P_1370... at 51.22%
111	41aa, >P_1380... at 51.22%
112	41aa, >P_1382... at 53.66%
113	41aa, >P_1400... at 53.66%
114	41aa, >P_1414... at 56.10%
115	41aa, >P_1430... at 58.54%
116	41aa, >P_1460... at 51.22%
117	41aa, >P_1479... at 51.22%
118	41aa, >P_1481... at 53.66%
119	41aa, >P_1510... at 60.98%
120	41aa, >P_1525... at 53.66%
121	41aa, >P_1527... at 51.22%
122	41aa, >P_1542... at 51.22%
123	41aa, >P_1547... at 51.22%
124	41aa, >P_1557... at 51.22%
125	41aa, >P_1584... at 53.66%
126	41aa, >P_1609... at 51.22%
127	41aa, >P_1611... at 51.22%
128	41aa, >P_1623... at 53.66%
129	41aa, >P_1634... at 51.22%
130	41aa, >P_1645... at 58.54%
131	41aa, >P_1659... at 51.22%
132	41aa, >P_1661... at 51.22%
133	41aa, >P_1665... at 53.66%
134	41aa, >P_1667... at 51.22%
135	41aa, >P_1693... at 53.66%
136	41aa, >P_1733... at 53.66%
137	41aa, >P_1738... at 51.22%
138	41aa, >P_1756... at 56.10%
139	41aa, >P_1769... at 51.22%
140	41aa, >P_1774... at 53.66%
141	41aa, >P_1778... at 53.66%
142	41aa, >P_1794... at 51.22%
143	41aa, >P_1815... at 51.22%
144	41aa, >P_1830... at 56.10%
145	41aa, >P_1866... at 51.22%
146	41aa, >P_1881... at 51.22%
147	41aa, >P_1889... at 51.22%
148	41aa, >P_1900... at 51.22%
149	41aa, >P_1912... at 53.66%
150	41aa, >P_1915... at 56.10%
151	41aa, >P_1938... at 51.22%
152	41aa, >P_1954... at 51.22%
153	41aa, >P_1958... at 51.22%
154	41aa, >P_1966... at 60.98%
155	41aa, >P_1972... at 51.22%
156	41aa, >P_1981... at 51.22%
157	41aa, >P_1994... at 51.22%
158	41aa, >P_1998... at 53.66%
159	41aa, >P_1999... at 51.22%
160	41aa, >P_2008... at 51.22%
161	41aa, >P_2015... at 51.22%
162	41aa, >P_2017... at 60.98%
163	41aa, >P_2030... at 53.66%
164	41aa, >P_2064... at 51.22%
165	41aa, >P_2078... at 53.66%
166	41aa, >P_2084... at 51.22%
167	41aa, >P_2088... at 53.66%
168	41aa, >P_2096... at 56.10%
169	41aa, >P_2104... at 51.22%
170	41aa, >P_2113... at 51.22%
171	41aa, >P_2145... at 53.66%
172	41aa, >P_2146... at 51.22%
173	41aa, >P_2154... at 58.54%
174	41aa, >P_2169... at 53.66%
175	41aa, >P_2179... at 53.66%
176	41aa, >P_2213... at 56.10%
177	41aa, >P_2220... at 51.22%
178	41aa, >P_2234... at 51.22%
179	41aa, >P_2236... at 53.66%
180	41aa, >P_2258... at 51.22%
181	41aa, >P_2261... at 51.22%
182	41aa, >P_2276... at 51.22%
183	41aa, >P_2277... at 56.10%
184	41aa, >P_2278... at 51.22%
185	41aa, >P_2291... at 51.22%
186	41aa, >P_2300... at 53.66%
187	41aa, >P_2304... at 51.22%
188	41aa, >P_2311... at 53.66%
189	41aa, >P_2321... at 56.10%
190	41aa, >P_2328... at 51.22%
191	41aa, >P_2335... at 51.22%
192	41aa, >P_2338... at 51.22%
193	41aa, >P_2346... at 51.22%
194	41aa, >P_2350... at 58.54%
195	41aa, >P_2366... at 53.66%
196	41aa, >P_2394... at 51.22%
197	41aa, >P_2399... at 63.41%
198	41aa, >P_2439... at 65.85%
199	41aa, >P_2450... at 53.66%
200	41aa, >P_2452... at 51.22%
201	41aa, >P_2460... at 51.22%
202	41aa, >P_2486... at 51.22%
203	41aa, >P_2491... at 53.66%
204	41aa, >P_2502... at 51.22%
205	41aa, >P_2515... at 56.10%
206	41aa, >P_2517... at 58.54%
207	41aa, >P_2518... at 56.10%
208	41aa, >P_2527... at 58.54%
209	41aa, >P_2529... at 51.22%
210	41aa, >P_2535... at 56.10%
211	41aa, >P_2538... at 58.54%
212	41aa, >P_2539... at 53.66%
213	41aa, >P_2557... at 53.66%
214	41aa, >P_2570... at 56.10%
215	41aa, >P_2580... at 53.66%
216	41aa, >P_2582... at 51.22%
217	41aa, >P_2605... at 60.98%
218	41aa, >P_2630... at 51.22%
219	41aa, >P_2648... at 51.22%
220	41aa, >P_2668... at 51.22%
221	41aa, >P_2679... at 51.22%
222	41aa, >P_2689... at 53.66%
223	41aa, >P_2703... at 51.22%
224	41aa, >P_2709... at 51.22%
225	41aa, >P_2711... at 51.22%
226	41aa, >P_2717... at 53.66%
227	41aa, >P_2721... at 56.10%
228	41aa, >P_2755... at 51.22%
229	41aa, >P_2760... at 51.22%
230	41aa, >P_2771... at 60.98%
231	41aa, >P_2786... at 53.66%
232	41aa, >P_2800... at 51.22%
233	41aa, >P_2816... at 58.54%
234	41aa, >P_2831... at 51.22%
235	41aa, >P_2836... at 51.22%
236	41aa, >P_2838... at 51.22%
237	41aa, >P_2871... at 53.66%
238	41aa, >P_2881... at 56.10%
239	41aa, >P_2889... at 51.22%
240	41aa, >P_2943... at 60.98%
241	41aa, >P_2946... at 56.10%
242	41aa, >P_2955... at 56.10%
243	41aa, >P_2966... at 51.22%
244	41aa, >P_2972... at 53.66%
245	41aa, >P_2979... at 51.22%
246	41aa, >P_2983... at 63.41%
247	41aa, >P_2985... at 51.22%
248	41aa, >P_2998... at 51.22%
249	41aa, >P_3015... at 53.66%
250	41aa, >P_3019... at 51.22%
251	41aa, >P_3025... at 51.22%
252	41aa, >P_3041... at 51.22%
253	41aa, >P_3046... at 51.22%
254	41aa, >P_3049... at 51.22%
255	41aa, >P_3056... at 58.54%
256	41aa, >P_3060... at 51.22%
257	41aa, >P_3064... at 51.22%
258	41aa, >P_3067... at 51.22%
259	41aa, >P_3104... at 65.85%
260	41aa, >P_3122... at 51.22%
261	41aa, >P_3128... at 51.22%
262	41aa, >P_3130... at 51.22%
263	41aa, >P_3132... at 56.10%
264	41aa, >P_3135... at 58.54%
265	41aa, >P_3169... at 53.66%
266	41aa, >P_3184... at 60.98%
267	41aa, >P_3216... at 51.22%
268	41aa, >P_3235... at 51.22%
269	41aa, >P_3255... at 56.10%
270	41aa, >P_3274... at 56.10%
271	41aa, >P_3279... at 53.66%
272	41aa, >P_3290... at 53.66%
273	41aa, >P_3300... at 51.22%
274	41aa, >P_3309... at 51.22%
275	41aa, >P_3345... at 51.22%
276	41aa, >P_3354... at 58.54%
277	41aa, >P_3384... at 58.54%
278	41aa, >P_3388... at 51.22%
279	41aa, >P_3426... at 51.22%
280	41aa, >P_3431... at 51.22%
281	41aa, >P_3446... at 51.22%
282	41aa, >P_3476... at 51.22%
283	41aa, >P_3482... at 56.10%
284	41aa, >P_3485... at 53.66%
285	41aa, >P_3499... at 51.22%
286	41aa, >P_3544... at 51.22%
287	41aa, >P_3554... at 51.22%
288	41aa, >P_3559... at 51.22%
289	41aa, >P_3571... at 51.22%
290	41aa, >P_3596... at 51.22%
291	41aa, >P_3628... at 51.22%
292	41aa, >P_3642... at 51.22%
293	41aa, >P_3656... at 51.22%
294	41aa, >P_3681... at 51.22%
>Cluster 3
0	41aa, >P_6... *
1	41aa, >P_10... at 53.66%
2	41aa, >P_17... at 51.22%
3	41aa, >P_28... at 58.54%
4	41aa, >P_38... at 51.22%
5	41aa, >P_47... at 58.54%
6	41aa, >P_50... at 56.10%
7	41aa, >P_53... at 51.22%
8	41aa, >P_58... at 51.22%
9	41aa, >P_72... at 56.10%
10	41aa, >P_88... at 51.22%
11	41aa, >P_89... at 60.98%
12	41aa, >P_90... at 51.22%
13	41aa, >P_91... at 51.22%
14	41aa, >P_96... at 58.54%
15	41aa, >P_97... at 53.66%
16	41aa, >P_143... at 53.66%
17	41aa, >P_150... at 53.66%
18	41aa, >P_154... at 51.22%
19	41aa, >P_155... at 51.22%
20	41aa, >P_165... at 51.22%
21	41aa, >P_168... at 51.22%
22	41aa, >P_170... at 51.22%
23	41aa, >P_179... at 51.22%
24	41aa, >P_182... at 56.10%
25	41aa, >P_183... at 51.22%
26	41aa, >P_185... at 53.66%
27	41aa, >P_195... at 51.22%
28	41aa, >P_198... at 58.54%
29	41aa, >P_199... at 53.66%
30	41aa, >P_202... at 51.22%
31	41aa, >P_209... at 51.22%
32	41aa, >P_214... at 51.22%
33	41aa, >P_223... at 51.22%
34	41aa, >P_233... at 51.22%
35	41aa, >P_246... at 51.22%
36	41aa, >P_258... at 56.10%
37	41aa, >P_273... at 53.66%
38	41aa, >P_281... at 53.66%
39	41aa, >P_286... at 56.10%
40	41aa, >P_303... at 51.22%
41	41aa, >P_305... at 51.22%
42	41aa, >P_311... at 53.66%
43	41aa, >P_334... at 51.22%
44	41aa, >P_344... at 51.22%
45	41aa, >P_369... at 51.22%
46	41aa, >P_375... at 51.22%
47	41aa, >P_376... at 51.22%
48	41aa, >P_378... at 51.22%
49	41aa, >P_385... at 53.66%
50	41aa, >P_386... at 51.22%
51	41aa, >P_395... at 53.66%
52	41aa, >P_408... at 51.22%
53	41aa, >P_410... at 51.22%
54	41aa, >P_425... at 53.66%
55	41aa, >P_426... at 51.22%
56	41aa, >P_428... at 51.22%
57	41aa, >P_430... at 51.22%
58	41aa, >P_437... at 51.22%
59	41aa, >P_440... at 60.98%
60	41aa, >P_448... at 51.22%
61	41aa, >P_455... at 60.98%
62	41aa, >P_458... at 58.54%
63	41aa, >P_459... at 53.66%
64	41aa, >P_478... at 51.22%
65	41aa, >P_484... at 58.54%
66	41aa, >P_493... at 51.22%
67	41aa, >P_496... at 51.22%
68	41aa, >P_498... at 51.22%
69	41aa, >P_504... at 51.22%
70	41aa, >P_508... at 58.54%
71	41aa, >P_512... at 56.10%
72	41aa, >P_516... at 60.98%
73	41aa, >P_528... at 53.66%
74	41aa, >P_530... at 51.22%
75	41aa, >P_538... at 51.22%
76	41aa, >P_540... at 51.22%
77	41aa, >P_550... at 51.22%
78	41aa, >P_553... at 60.98%
79	41aa, >P_557... at 51.22%
80	41aa, >P_561... at 51.22%
81	41aa, >P_583... at 53.66%
82	41aa, >P_593... at 51.22%
83	41aa, >P_595... at 51.22%
84	41aa, >P_608... at 53.66%
85	41aa, >P_613... at 51.22%
86	41aa, >P_650... at 51.22%
87	41aa, >P_657... at 56.10%
88	41aa, >P_665... at 51.22%
89	41aa, >P_667... at 51.22%
90	41aa, >P_671... at 51.22%
91	41aa, >P_678... at 51.22%
92	41aa, >P_694... at 51.22%
93	41aa, >P_698... at 51.22%
94	41aa, >P_708... at 51.22%
95	41aa, >P_711... at 51.22%
96	41aa, >P_732... at 51.22%
97	41aa, >P_749... at 56.10%
98	41aa, >P_756... at 51.22%
99	41aa, >P_765... at 51.22%
100	41aa, >P_766... at 53.66%
101	41aa, >P_768... at 53.66%
102	41aa, >P_773... at 51.22%
103	41aa, >P_787... at 56.10%
104	41aa, >P_790... at 51.22%
105	41aa, >P_791... at 60.98%
106	41aa, >P_803... at 51.22%
107	41aa, >P_816... at 56.10%
108	41aa, >P_827... at 51.22%
109	41aa, >P_830... at 51.22%
110	41aa, >P_838... at 51.22%
111	41aa, >P_839... at 53.66%
112	41aa, >P_853... at 53.66%
113	41aa, >P_854... at 51.22%
114	41aa, >P_879... at 51.22%
115	41aa, >P_892... at 53.66%
116	41aa, >P_896... at 56.10%
117	41aa, >P_897... at 51.22%
118	41aa, >P_907... at 51.22%
119	41aa, >P_912... at 56.10%
120	41aa, >P_913... at 51.22%
121	41aa, >P_914... at 56.10%
122	41aa, >P_915... at 53.66%
123	41aa, >P_928... at 60.98%
124	41aa, >P_936... at 58.54%
125	41aa, >P_944... at 53.66%
126	41aa, >P_949... at 53.66%
127	41aa, >P_951... at 51.22%
128	41aa, >P_957... at 51.22%
129	41aa, >P_966... at 58.54%
130	41aa, >P_971... at 56.10%
131	41aa, >P_976... at 51.22%
132	41aa, >P_977... at 53.66%
133	41aa, >P_986... at 63.41%
134	41aa, >P_991... at 53.66%
135	41aa, >P_1010... at 56.10%
136	41aa, >P_1015... at 51.22%
137	41aa, >P_1017... at 53.66%
138	41aa, >P_1035... at 53.66%
139	41aa, >P_1042... at 51.22%
140	41aa, >P_1051... at 51.22%
141	41aa, >P_1066... at 56.10%
142	41aa, >P_1086... at 53.66%
143	41aa, >P_1096... at 51.22%
144	41aa, >P_1106... at 51.22%
145	41aa, >P_1112... at 51.22%
146	41aa, >P_1127... at 53.66%
147	41aa, >P_1130... at 51.22%
148	41aa, >P_1136... at 53.66%
149	41aa, >P_1150... at 56.10%
150	41aa, >P_1151... at 51.22%
151	41aa, >P_1153... at 51.22%
152	41aa, >P_1155... at 51.22%
153	41aa, >P_1175... at 51.22%
154	41aa, >P_1177... at 56.10%
155	41aa, >P_1181... at 53.66%
156	41aa, >P_1190... at 53.66%
157	41aa, >P_1194... at 51.22%
158	41aa, >P_1197... at 58.54%
159	41aa, >P_1198... at 53.66%
160	41aa, >P_1207... at 56.10%
161	41aa, >P_1224... at 51.22%
162	41aa, >P_1226... at 53.66%
163	41aa, >P_1229... at 51.22%
164	41aa, >P_1233... at 51.22%
165	41aa, >P_1235... at 51.22%
166	41aa, >P_1244... at 51.22%
167	41aa, >P_1248... at 51.22%
168	41aa, >P_1249... at 56.10%
169	41aa, >P_1251... at 51.22%
170	41aa, >P_1261... at 56.10%
171	41aa, >P_1264... at 51.22%
172	41aa, >P_1267... at 53.66%
173	41aa, >P_1279... at 51.22%
174	41aa, >P_1305... at 53.66%
175	41aa, >P_1308... at 53.66%
176	41aa, >P_1314... at 51.22%
177	41aa, >P_1315... at 56.10%
178	41aa, >P_1324... at 51.22%
179	41aa, >P_1331... at 56.10%
180	41aa, >P_1337... at 51.22%
181	41aa, >P_1341... at 53.66%
182	41aa, >P_1343... at 58.54%
183	41aa, >P_1354... at 51.22%
184	41aa, >P_1355... at 56.10%
185	41aa, >P_1362... at 51.22%
186	41aa, >P_1376... at 53.66%
187	41aa, >P_1377... at 56.10%
188	41aa, >P_1379... at 53.66%
189	41aa, >P_1394... at 56.10%
190	41aa, >P_1397... at 51.22%
191	41aa, >P_1401... at 58.54%
192	41aa, >P_1403... at 51.22%
193	41aa, >P_1405... at 51.22%
194	41aa, >P_1415... at 51.22%
195	41aa, >P_1416... at 63.41%
196	41aa, >P_1417... at 51.22%
197	41aa, >P_1425... at 53.66%
198	41aa, >P_1450... at 51.22%
199	41aa, >P_1472... at 56.10%
200	41aa, >P_1474... at 53.66%
201	41aa, >P_1480... at 53.66%
202	41aa, >P_1486... at 53.66%
203	41aa, >P_1489... at 63.41%
204	41aa, >P_1502... at 51.22%
205	41aa, >P_1504... at 51.22%
206	41aa, >P_1507... at 53.66%
207	41aa, >P_1512... at 51.22%
208	41aa, >P_1513... at 53.66%
209	41aa, >P_1516... at 51.22%
210	41aa, >P_1521... at 53.66%
211	41aa, >P_1531... at 51.22%
212	41aa, >P_1539... at 56.10%
213	41aa, >P_1544... at 51.22%
214	41aa, >P_1545... at 51.22%
215	41aa, >P_1552... at 58.54%
216	41aa, >P_1565... at 51.22%
217	41aa, >P_1570... at 51.22%
218	41aa, >P_1594... at 53.66%
219	41aa, >P_1614... at 51.22%
220	41aa, >P_1621... at 51.22%
221	41aa, >P_1642... at 53.66%
222	41aa, >P_1648... at 53.66%
223	41aa, >P_1668... at 53.66%
224	41aa, >P_1670... at 58.54%
225	41aa, >P_1677... at 53.66%
226	41aa, >P_1680... at 58.54%
227	41aa, >P_1684... at 56.10%
228	41aa, >P_1692... at 51.22%
229	41aa, >P_1702... at 51.22%
230	41aa, >P_1718... at 53.66%
231	41aa, >P_1752... at 53.66%
232	41aa, >P_1790... at 51.22%
233	41aa, >P_1801... at 51.22%
234	41aa, >P_1814... at 56.10%
235	41aa, >P_1831... at 51.22%
236	41aa, >P_1833... at 51.22%
237	41aa, >P_1847... at 53.66%
238	41aa, >P_1852... at 60.98%
239	41aa, >P_1858... at 53.66%
240	41aa, >P_1859... at 56.10%
241	41aa, >P_1860... at 51.22%
242	41aa, >P_1861... at 56.10%
243	41aa, >P_1883... at 63.41%
244	41aa, >P_1885... at 56.10%
245	41aa, >P_1895... at 51.22%
246	41aa, >P_1908... at 51.22%
247	41aa, >P_1911... at 51.22%
248	41aa, >P_1919... at 51.22%
249	41aa, >P_1920... at 53.66%
250	41aa, >P_1924... at 51.22%
251	41aa, >P_1931... at 51.22%
252	41aa, >P_1947... at 53.66%
253	41aa, >P_1949... at 53.66%
254	41aa, >P_1960... at 56.10%
255	41aa, >P_1968... at 51.22%
256	41aa, >P_1970... at 58.54%
257	41aa, >P_1977... at 51.22%
258	41aa, >P_1978... at 53.66%
259	41aa, >P_1980... at 53.66%
260	41aa, >P_1989... at 53.66%
261	41aa, >P_1990... at 53.66%
262	41aa, >P_2009... at 60.98%
263	41aa, >P_2021... at 56.10%
264	41aa, >P_2022... at 53.66%
265	41aa, >P_2025... at 53.66%
266	41aa, >P_2029... at 51.22%
267	41aa, >P_2033... at 51.22%
268	41aa, >P_2046... at 51.22%
269	41aa, >P_2051... at 56.10%
270	41aa, >P_2073... at 51.22%
271	41aa, >P_2074... at 51.22%
272	41aa, >P_2091... at 53.66%
273	41aa, >P_2100... at 51.22%
274	41aa, >P_2102... at 58.54%
275	41aa, >P_2103... at 51.22%
276	41aa, >P_2107... at 51.22%
277	41aa, >P_2121... at 58.54%
278	41aa, >P_2123... at 53.66%
279	41aa, >P_2124... at 51.22%
280	41aa, >P_2127... at 53.66%
281	41aa, >P_2131... at 51.22%
282	41aa, >P_2133... at 51.22%
283	41aa, >P_2136... at 51.22%
284	41aa, >P_2143... at 58.54%
285	41aa, >P_2148... at 51.22%
286	41aa, >P_2152... at 51.22%
287	41aa, >P_2164... at 56.10%
288	41aa, >P_2173... at 51.22%
289	41aa, >P_2174... at 60.98%
290	41aa, >P_2192... at 53.66%
291	41aa, >P_2200... at 53.66%
292	41aa, >P_2209... at 58.54%
293	41aa, >P_2215... at 56.10%
294	41aa, >P_2221... at 53.66%
295	41aa, >P_2222... at 51.22%
296	41aa, >P_2235... at 56.10%
297	41aa, >P_2238... at 51.22%
298	41aa, >P_2243... at 53.66%
299	41aa, >P_2245... at 51.22%
300	41aa, >P_2246... at 53.66%
301	41aa, >P_2247... at 56.10%
302	41aa, >P_2249... at 53.66%
303	41aa, >P_2266... at 56.10%
304	41aa, >P_2273... at 51.22%
305	41aa, >P_2275... at 51.22%
306	41aa, >P_2282... at 51.22%
307	41aa, >P_2290... at 53.66%
308	41aa, >P_2294... at 51.22%
309	41aa, >P_2301... at 53.66%
310	41aa, >P_2302... at 53.66%
311	41aa, >P_2308... at 51.22%
312	41aa, >P_2318... at 51.22%
313	41aa, >P_2322... at 56.10%
314	41aa, >P_2332... at 51.22%
315	41aa, >P_2334... at 51.22%
316	41aa, >P_2337... at 53.66%
317	41aa, >P_2344... at 51.22%
318	41aa, >P_2348... at 51.22%
319	41aa, >P_2354... at 58.54%
320	41aa, >P_2356... at 56.10%
321	41aa, >P_2358... at 53.66%
322	41aa, >P_2369... at 53.66%
323	41aa, >P_2376... at 51.22%
324	41aa, >P_2384... at 53.66%
325	41aa, >P_2385... at 51.22%
326	41aa, >P_2389... at 53.66%
327	41aa, >P_2398... at 53.66%
328	41aa, >P_2400... at 60.98%
329	41aa, >P_2415... at 56.10%
330	41aa, >P_2416... at 51.22%
331	41aa, >P_2420... at 53.66%
332	41aa, >P_2430... at 51.22%
333	41aa, >P_2437... at 53.66%
334	41aa, >P_2453... at 51.22%
335	41aa, >P_2457... at 53.66%
336	41aa, >P_2461... at 53.66%
337	41aa, >P_2468... at 56.10%
338	41aa, >P_2480... at 51.22%
339	41aa, >P_2485... at 56.10%
340	41aa, >P_2490... at 53.66%
341	41aa, >P_2492... at 56.10%
342	41aa, >P_2493... at 51.22%
343	41aa, >P_2495... at 51.22%
344	41aa, >P_2498... at 51.22%
345	41aa, >P_2504... at 51.22%
346	41aa, >P_2509... at 53.66%
347	41aa, >P_2514... at 56.10%
348	41aa, >P_2528... at 53.66%
349	41aa, >P_2532... at 56.10%
350	41aa, >P_2548... at 53.66%
351	41aa, >P_2550... at 51.22%
352	41aa, >P_2552... at 51.22%
353	41aa, >P_2555... at 51.22%
354	41aa, >P_2566... at 63.41%
355	41aa, >P_2585... at 51.22%
356	41aa, >P_2597... at 53.66%
357	41aa, >P_2599... at 51.22%
358	41aa, >P_2613... at 58.54%
359	41aa, >P_2616... at 63.41%
360	41aa, >P_2617... at 53.66%
361	41aa, >P_2618... at 53.66%
362	41aa, >P_2620... at 51.22%
363	41aa, >P_2633... at 51.22%
364	41aa, >P_2641... at 60.98%
365	41aa, >P_2649... at 53.66%
366	41aa, >P_2661... at 58.54%
367	41aa, >P_2715... at 53.66%
368	41aa, >P_2726... at 56.10%
369	41aa, >P_2728... at 53.66%
370	41aa, >P_2742... at 56.10%
371	41aa, >P_2746... at 51.22%
372	41aa, >P_2757... at 53.66%
373	41aa, >P_2763... at 53.66%
374	41aa, >P_2765... at 51.22%
375	41aa, >P_2772... at 51.22%
376	41aa, >P_2775... at 51.22%
377	41aa, >P_2776... at 58.54%
378	41aa, >P_2783... at 58.54%
379	41aa, >P_2790... at 56.10%
380	41aa, >P_2801... at 58.54%
381	41aa, >P_2810... at 51.22%
382	41aa, >P_2812... at 51.22%
383	41aa, >P_2834... at 51.22%
384	41aa, >P_2842... at 51.22%
385	41aa, >P_2845... at 51.22%
386	41aa, >P_2847... at 56.10%
387	41aa, >P_2857... at 51.22%
388	41aa, >P_2858... at 51.22%
389	41aa, >P_2861... at 53.66%
390	41aa, >P_2866... at 51.22%
391	41aa, >P_2868... at 53.66%
392	41aa, >P_2873... at 53.66%
393	41aa, >P_2887... at 51.22%
394	41aa, >P_2901... at 51.22%
395	41aa, >P_2904... at 53.66%
396	41aa, >P_2905... at 51.22%
397	41aa, >P_2908... at 51.22%
398	41aa, >P_2931... at 56.10%
399	41aa, >P_2941... at 56.10%
400	41aa, >P_2942... at 53.66%
401	41aa, >P_2948... at 51.22%
402	41aa, >P_2963... at 56.10%
403	41aa, >P_2967... at 51.22%
404	41aa, >P_2976... at 51.22%
405	41aa, >P_2980... at 56.10%
406	41aa, >P_2994... at 51.22%
407	41aa, >P_2997... at 51.22%
408	41aa, >P_3000... at 51.22%
409	41aa, >P_3016... at 53.66%
410	41aa, >P_3020... at 51.22%
411	41aa, >P_3024... at 53.66%
412	41aa, >P_3027... at 63.41%
413	41aa, >P_3042... at 51.22%
414	41aa, >P_3044... at 51.22%
415	41aa, >P_3057... at 51.22%
416	41aa, >P_3058... at 51.22%
417	41aa, >P_3061... at 51.22%
418	41aa, >P_3062... at 51.22%
419	41aa, >P_3086... at 56.10%
420	41aa, >P_3093... at 53.66%
421	41aa, >P_3094... at 56.10%
422	41aa, >P_3103... at 53.66%
423	41aa, >P_3105... at 51.22%
424	41aa, >P_3106... at 53.66%
425	41aa, >P_3109... at 51.22%
426	41aa, >P_3110... at 53.66%
427	41aa, >P_3123... at 51.22%
428	41aa, >P_3148... at 58.54%
429	41aa, >P_3153... at 56.10%
430	41aa, >P_3161... at 51.22%
431	41aa, >P_3187... at 51.22%
432	41aa, >P_3190... at 51.22%
433	41aa, >P_3198... at 56.10%
434	41aa, >P_3218... at 58.54%
435	41aa, >P_3228... at 51.22%
436	41aa, >P_3237... at 51.22%
437	41aa, >P_3248... at 51.22%
438	41aa, >P_3268... at 51.22%
439	41aa, >P_3278... at 51.22%
440	41aa, >P_3281... at 53.66%
441	41aa, >P_3292... at 53.66%
442	41aa, >P_3302... at 51.22%
443	41aa, >P_3311... at 53.66%
444	41aa, >P_3314... at 51.22%
445	41aa, >P_3336... at 51.22%
446	41aa, >P_3338... at 51.22%
447	41aa, >P_3355... at 51.22%
448	41aa, >P_3360... at 60.98%
449	41aa, >P_3361... at 51.22%
450	41aa, >P_3365... at 51.22%
451	41aa, >P_3373... at 53.66%
452	41aa, >P_3379... at 51.22%
453	41aa, >P_3383... at 53.66%
454	41aa, >P_3389... at 51.22%
455	41aa, >P_3391... at 58.54%
456	41aa, >P_3392... at 53.66%
457	41aa, >P_3397... at 51.22%
458	41aa, >P_3404... at 53.66%
459	41aa, >P_3413... at 53.66%
460	41aa, >P_3415... at 51.22%
461	41aa, >P_3425... at 58.54%
462	41aa, >P_3438... at 53.66%
463	41aa, >P_3447... at 58.54%
464	41aa, >P_3448... at 51.22%
465	41aa, >P_3449... at 51.22%
466	41aa, >P_3451... at 51.22%
467	41aa, >P_3460... at 51.22%
468	41aa, >P_3462... at 56.10%
469	41aa, >P_3465... at 51.22%
470	41aa, >P_3469... at 51.22%
471	41aa, >P_3473... at 58.54%
472	41aa, >P_3474... at 51.22%
473	41aa, >P_3487... at 51.22%
474	41aa, >P_3488... at 56.10%
475	41aa, >P_3493... at 51.22%
476	41aa, >P_3515... at 53.66%
477	41aa, >P_3520... at 51.22%
478	41aa, >P_3522... at 51.22%
479	41aa, >P_3533... at 53.66%
480	41aa, >P_3536... at 56.10%
481	41aa, >P_3540... at 53.66%
482	41aa, >P_3549... at 56.10%
483	41aa, >P_3556... at 51.22%
484	41aa, >P_3561... at 51.22%
485	41aa, >P_3564... at 53.66%
486	41aa, >P_3570... at 51.22%
487	41aa, >P_3574... at 51.22%
488	41aa, >P_3579... at 53.66%
489	41aa, >P_3592... at 56.10%
490	41aa, >P_3594... at 51.22%
491	41aa, >P_3599... at 56.10%
492	41aa, >P_3612... at 51.22%
493	41aa, >P_3632... at 53.66%
494	41aa, >P_3650... at 56.10%
495	41aa, >P_3653... at 53.66%
496	41aa, >P_3654... at 56.10%
497	41aa, >P_3670... at 51.22%
498	41aa, >P_3672... at 51.22%
499	41aa, >P_3673... at 58.54%
500	41aa, >P_3674... at 53.66%
501	41aa, >P_3682... at 58.54%
>Cluster 4
0	41aa, >P_7... *
1	41aa, >P_15... at 51.22%
2	41aa, >P_37... at 53.66%
3	41aa, >P_39... at 53.66%
4	41aa, >P_41... at 51.22%
5	41aa, >P_43... at 51.22%
6	41aa, >P_54... at 53.66%
7	41aa, >P_61... at 51.22%
8	41aa, >P_62... at 51.22%
9	41aa, >P_80... at 58.54%
10	41aa, >P_112... at 51.22%
11	41aa, >P_119... at 51.22%
12	41aa, >P_137... at 56.10%
13	41aa, >P_171... at 53.66%
14	41aa, >P_184... at 51.22%
15	41aa, >P_200... at 56.10%
16	41aa, >P_213... at 53.66%
17	41aa, >P_236... at 51.22%
18	41aa, >P_242... at 53.66%
19	41aa, >P_272... at 51.22%
20	41aa, >P_299... at 51.22%
21	41aa, >P_314... at 51.22%
22	41aa, >P_315... at 53.66%
23	41aa, >P_323... at 53.66%
24	41aa, >P_346... at 51.22%
25	41aa, >P_371... at 51.22%
26	41aa, >P_402... at 53.66%
27	41aa, >P_409... at 51.22%
28	41aa, >P_424... at 51.22%
29	41aa, >P_434... at 51.22%
30	41aa, >P_441... at 51.22%
31	41aa, >P_470... at 51.22%
32	41aa, >P_482... at 51.22%
33	41aa, >P_517... at 51.22%
34	41aa, >P_546... at 53.66%
35	41aa, >P_556... at 51.22%
36	41aa, >P_567... at 58.54%
37	41aa, >P_581... at 53.66%
38	41aa, >P_582... at 58.54%
39	41aa, >P_586... at 53.66%
40	41aa, >P_594... at 51.22%
41	41aa, >P_618... at 56.10%
42	41aa, >P_629... at 51.22%
43	41aa, >P_653... at 53.66%
44	41aa, >P_658... at 51.22%
45	41aa, >P_692... at 53.66%
46	41aa, >P_699... at 51.22%
47	41aa, >P_746... at 53.66%
48	41aa, >P_748... at 53.66%
49	41aa, >P_769... at 51.22%
50	41aa, >P_789... at 56.10%
51	41aa, >P_807... at 56.10%
52	41aa, >P_812... at 53.66%
53	41aa, >P_836... at 51.22%
54	41aa, >P_860... at 60.98%
55	41aa, >P_862... at 51.22%
56	41aa, >P_866... at 51.22%
57	41aa, >P_867... at 53.66%
58	41aa, >P_904... at 53.66%
59	41aa, >P_935... at 51.22%
60	41aa, >P_942... at 53.66%
61	41aa, >P_943... at 51.22%
62	41aa, >P_952... at 53.66%
63	41aa, >P_974... at 51.22%
64	41aa, >P_987... at 53.66%
65	41aa, >P_992... at 56.10%
66	41aa, >P_993... at 58.54%
67	41aa, >P_1003... at 51.22%
68	41aa, >P_1004... at 51.22%
69	41aa, >P_1012... at 56.10%
70	41aa, >P_1019... at 53.66%
71	41aa, >P_1021... at 53.66%
72	41aa, >P_1028... at 51.22%
73	41aa, >P_1032... at 51.22%
74	41aa, >P_1054... at 51.22%
75	41aa, >P_1067... at 51.22%
76	41aa, >P_1084... at 51.22%
77	41aa, >P_1104... at 51.22%
78	41aa, >P_1131... at 53.66%
79	41aa, >P_1144... at 56.10%
80	41aa, >P_1196... at 51.22%
81	41aa, >P_1210... at 53.66%
82	41aa, >P_1228... at 51.22%
83	41aa, >P_1253... at 51.22%
84	41aa, >P_1260... at 56.10%
85	41aa, >P_1270... at 53.66%
86	41aa, >P_1288... at 51.22%
87	41aa, >P_1312... at 51.22%
88	41aa, >P_1344... at 51.22%
89	41aa, >P_1360... at 53.66%
90	41aa, >P_1383... at 53.66%
91	41aa, >P_1384... at 51.22%
92	41aa, >P_1386... at 51.22%
93	41aa, >P_1396... at 51.22%
94	41aa, >P_1406... at 53.66%
95	41aa, >P_1407... at 51.22%
96	41aa, >P_1409... at 53.66%
97	41aa, >P_1410... at 51.22%
98	41aa, >P_1418... at 56.10%
99	41aa, >P_1421... at 53.66%
100	41aa, >P_1432... at 58.54%
101	41aa, >P_1468... at 53.66%
102	41aa, >P_1473... at 56.10%
103	41aa, >P_1506... at 56.10%
104	41aa, >P_1517... at 58.54%
105	41aa, >P_1533... at 53.66%
106	41aa, >P_1564... at 51.22%
107	41aa, >P_1566... at 51.22%
108	41aa, >P_1573... at 58.54%
109	41aa, >P_1581... at 51.22%
110	41aa, >P_1599... at 51.22%
111	41aa, >P_1602... at 53.66%
112	41aa, >P_1603... at 53.66%
113	41aa, >P_1620... at 51.22%
114	41aa, >P_1629... at 51.22%
115	41aa, >P_1637... at 51.22%
116	41aa, >P_1638... at 51.22%
117	41aa, >P_1649... at 53.66%
118	41aa, >P_1655... at 56.10%
119	41aa, >P_1678... at 53.66%
120	41aa, >P_1694... at 51.22%
121	41aa, >P_1698... at 58.54%
122	41aa, >P_1701... at 53.66%
123	41aa, >P_1705... at 60.98%
124	41aa, >P_1708... at 51.22%
125	41aa, >P_1711... at 58.54%
126	41aa, >P_1736... at 51.22%
127	41aa, >P_1763... at 51.22%
128	41aa, >P_1767... at 53.66%
129	41aa, >P_1789... at 51.22%
130	41aa, >P_1796... at 51.22%
131	41aa, >P_1819... at 51.22%
132	41aa, >P_1822... at 51.22%
133	41aa, >P_1826... at 53.66%
134	41aa, >P_1843... at 51.22%
135	41aa, >P_1850... at 56.10%
136	41aa, >P_1872... at 51.22%
137	41aa, >P_1878... at 53.66%
138	41aa, >P_1882... at 53.66%
139	41aa, >P_1888... at 51.22%
140	41aa, >P_1902... at 56.10%
141	41aa, >P_1905... at 51.22%
142	41aa, >P_1916... at 51.22%
143	41aa, >P_1917... at 51.22%
144	41aa, >P_1923... at 56.10%
145	41aa, >P_1925... at 53.66%
146	41aa, >P_1929... at 51.22%
147	41aa, >P_1936... at 51.22%
148	41aa, >P_1942... at 51.22%
149	41aa, >P_1952... at 51.22%
150	41aa, >P_1965... at 51.22%
151	41aa, >P_1974... at 58.54%
152	41aa, >P_1979... at 51.22%
153	41aa, >P_1987... at 53.66%
154	41aa, >P_1992... at 53.66%
155	41aa, >P_2010... at 51.22%
156	41aa, >P_2053... at 51.22%
157	41aa, >P_2055... at 51.22%
158	41aa, >P_2069... at 51.22%
159	41aa, >P_2076... at 51.22%
160	41aa, >P_2112... at 56.10%
161	41aa, >P_2137... at 51.22%
162	41aa, >P_2139... at 53.66%
163	41aa, >P_2160... at 51.22%
164	41aa, >P_2161... at 51.22%
165	41aa, >P_2170... at 51.22%
166	41aa, >P_2182... at 51.22%
167	41aa, >P_2183... at 51.22%
168	41aa, >P_2185... at 51.22%
169	41aa, >P_2189... at 58.54%
170	41aa, >P_2194... at 53.66%
171	41aa, >P_2197... at 60.98%
172	41aa, >P_2202... at 51.22%
173	41aa, >P_2207... at 53.66%
174	41aa, >P_2208... at 56.10%
175	41aa, >P_2216... at 51.22%
176	41aa, >P_2233... at 60.98%
177	41aa, >P_2240... at 51.22%
178	41aa, >P_2244... at 51.22%
179	41aa, >P_2253... at 53.66%
180	41aa, >P_2269... at 56.10%
181	41aa, >P_2306... at 51.22%
182	41aa, >P_2339... at 60.98%
183	41aa, >P_2341... at 53.66%
184	41aa, >P_2365... at 51.22%
185	41aa, >P_2371... at 51.22%
186	41aa, >P_2379... at 53.66%
187	41aa, >P_2403... at 51.22%
188	41aa, >P_2408... at 56.10%
189	41aa, >P_2410... at 53.66%
190	41aa, >P_2414... at 53.66%
191	41aa, >P_2434... at 51.22%
192	41aa, >P_2438... at 51.22%
193	41aa, >P_2440... at 56.10%
194	41aa, >P_2442... at 56.10%
195	41aa, >P_2444... at 51.22%
196	41aa, >P_2447... at 53.66%
197	41aa, >P_2481... at 53.66%
198	41aa, >P_2484... at 51.22%
199	41aa, >P_2496... at 53.66%
200	41aa, >P_2501... at 51.22%
201	41aa, >P_2507... at 51.22%
202	41aa, >P_2521... at 51.22%
203	41aa, >P_2525... at 51.22%
204	41aa, >P_2533... at 53.66%
205	41aa, >P_2540... at 51.22%
206	41aa, >P_2541... at 51.22%
207	41aa, >P_2565... at 53.66%
208	41aa, >P_2575... at 53.66%
209	41aa, >P_2583... at 56.10%
210	41aa, >P_2595... at 51.22%
211	41aa, >P_2600... at 51.22%
212	41aa, >P_2662... at 53.66%
213	41aa, >P_2667... at 51.22%
214	41aa, >P_2681... at 53.66%
215	41aa, >P_2683... at 56.10%
216	41aa, >P_2710... at 56.10%
217	41aa, >P_2713... at 56.10%
218	41aa, >P_2718... at 56.10%
219	41aa, >P_2744... at 51.22%
220	41aa, >P_2767... at 56.10%
221	41aa, >P_2780... at 51.22%
222	41aa, >P_2795... at 56.10%
223	41aa, >P_2798... at 51.22%
224	41aa, >P_2803... at 58.54%
225	41aa, >P_2821... at 51.22%
226	41aa, >P_2822... at 51.22%
227	41aa, >P_2906... at 53.66%
228	41aa, >P_2907... at 51.22%
229	41aa, >P_2909... at 53.66%
230	41aa, >P_2911... at 56.10%
231	41aa, >P_2912... at 60.98%
232	41aa, >P_2913... at 56.10%
233	41aa, >P_2919... at 51.22%
234	41aa, >P_2938... at 51.22%
235	41aa, >P_2957... at 51.22%
236	41aa, >P_2964... at 53.66%
237	41aa, >P_2978... at 53.66%
238	41aa, >P_2993... at 51.22%
239	41aa, >P_3021... at 56.10%
240	41aa, >P_3023... at 53.66%
241	41aa, >P_3033... at 51.22%
242	41aa, >P_3065... at 51.22%
243	41aa, >P_3069... at 51.22%
244	41aa, >P_3076... at 51.22%
245	41aa, >P_3088... at 51.22%
246	41aa, >P_3089... at 53.66%
247	41aa, >P_3099... at 53.66%
248	41aa, >P_3107... at 53.66%
249	41aa, >P_3112... at 56.10%
250	41aa, >P_3116... at 51.22%
251	41aa, >P_3133... at 53.66%
252	41aa, >P_3146... at 51.22%
253	41aa, >P_3150... at 51.22%
254	41aa, >P_3152... at 56.10%
255	41aa, >P_3154... at 53.66%
256	41aa, >P_3162... at 58.54%
257	41aa, >P_3204... at 51.22%
258	41aa, >P_3222... at 56.10%
259	41aa, >P_3227... at 51.22%
260	41aa, >P_3234... at 53.66%
261	41aa, >P_3236... at 51.22%
262	41aa, >P_3239... at 58.54%
263	41aa, >P_3240... at 53.66%
264	41aa, >P_3256... at 56.10%
265	41aa, >P_3293... at 56.10%
266	41aa, >P_3295... at 51.22%
267	41aa, >P_3299... at 56.10%
268	41aa, >P_3310... at 53.66%
269	41aa, >P_3319... at 51.22%
270	41aa, >P_3321... at 53.66%
271	41aa, >P_3331... at 56.10%
272	41aa, >P_3346... at 56.10%
273	41aa, >P_3349... at 53.66%
274	41aa, >P_3368... at 53.66%
275	41aa, >P_3371... at 51.22%
276	41aa, >P_3399... at 51.22%
277	41aa, >P_3423... at 51.22%
278	41aa, >P_3428... at 51.22%
279	41aa, >P_3429... at 53.66%
280	41aa, >P_3450... at 63.41%
281	41aa, >P_3464... at 51.22%
282	41aa, >P_3472... at 51.22%
283	41aa, >P_3483... at 53.66%
284	41aa, >P_3529... at 53.66%
285	41aa, >P_3531... at 51.22%
286	41aa, >P_3534... at 51.22%
287	41aa, >P_3538... at 53.66%
288	41aa, >P_3550... at 51.22%
289	41aa, >P_3552... at 56.10%
290	41aa, >P_3557... at 56.10%
291	41aa, >P_3563... at 51.22%
292	41aa, >P_3572... at 51.22%
293	41aa, >P_3580... at 60.98%
294	41aa, >P_3586... at 51.22%
295	41aa, >P_3620... at 51.22%
296	41aa, >P_3637... at 56.10%
297	41aa, >P_3648... at 51.22%
298	41aa, >P_3652... at 51.22%
299	41aa, >P_3661... at 51.22%
>Cluster 5
0	41aa, >P_9... *
1	41aa, >P_40... at 53.66%
2	41aa, >P_59... at 51.22%
3	41aa, >P_64... at 53.66%
4	41aa, >P_78... at 51.22%
5	41aa, >P_82... at 53.66%
6	41aa, >P_95... at 53.66%
7	41aa, >P_99... at 53.66%
8	41aa, >P_114... at 58.54%
9	41aa, >P_131... at 58.54%
10	41aa, >P_134... at 51.22%
11	41aa, >P_148... at 51.22%
12	41aa, >P_163... at 56.10%
13	41aa, >P_173... at 51.22%
14	41aa, >P_201... at 53.66%
15	41aa, >P_219... at 58.54%
16	41aa, >P_248... at 51.22%
17	41aa, >P_285... at 60.98%
18	41aa, >P_304... at 51.22%
19	41aa, >P_333... at 51.22%
20	41aa, >P_336... at 58.54%
21	41aa, >P_382... at 56.10%
22	41aa, >P_397... at 58.54%
23	41aa, >P_407... at 56.10%
24	41aa, >P_412... at 58.54%
25	41aa, >P_429... at 51.22%
26	41aa, >P_436... at 56.10%
27	41aa, >P_463... at 51.22%
28	41aa, >P_471... at 56.10%
29	41aa, >P_486... at 51.22%
30	41aa, >P_500... at 51.22%
31	41aa, >P_502... at 56.10%
32	41aa, >P_578... at 51.22%
33	41aa, >P_580... at 51.22%
34	41aa, >P_603... at 51.22%
35	41aa, >P_604... at 51.22%
36	41aa, >P_641... at 51.22%
37	41aa, >P_651... at 53.66%
38	41aa, >P_664... at 51.22%
39	41aa, >P_673... at 56.10%
40	41aa, >P_685... at 51.22%
41	41aa, >P_687... at 53.66%
42	41aa, >P_691... at 51.22%
43	41aa, >P_716... at 53.66%
44	41aa, >P_741... at 51.22%
45	41aa, >P_770... at 51.22%
46	41aa, >P_792... at 58.54%
47	41aa, >P_797... at 53.66%
48	41aa, >P_804... at 51.22%
49	41aa, >P_819... at 56.10%
50	41aa, >P_824... at 53.66%
51	41aa, >P_828... at 53.66%
52	41aa, >P_832... at 56.10%
53	41aa, >P_856... at 53.66%
54	41aa, >P_875... at 58.54%
55	41aa, >P_929... at 51.22%
56	41aa, >P_934... at 51.22%
57	41aa, >P_938... at 51.22%
58	41aa, >P_945... at 53.66%
59	41aa, >P_989... at 51.22%
60	41aa, >P_994... at 56.10%
61	41aa, >P_1009... at 51.22%
62	41aa, >P_1023... at 56.10%
63	41aa, >P_1044... at 51.22%
64	41aa, >P_1072... at 51.22%
65	41aa, >P_1088... at 53.66%
66	41aa, >P_1103... at 53.66%
67	41aa, >P_1119... at 53.66%
68	41aa, >P_1123... at 56.10%
69	41aa, >P_1145... at 60.98%
70	41aa, >P_1147... at 53.66%
71	41aa, >P_1152... at 51.22%
72	41aa, >P_1165... at 53.66%
73	41aa, >P_1201... at 65.85%
74	41aa, >P_1208... at 51.22%
75	41aa, >P_1215... at 58.54%
76	41aa, >P_1218... at 51.22%
77	41aa, >P_1221... at 58.54%
78	41aa, >P_1246... at 53.66%
79	41aa, >P_1250... at 51.22%
80	41aa, >P_1285... at 51.22%
81	41aa, >P_1295... at 51.22%
82	41aa, >P_1306... at 56.10%
83	41aa, >P_1319... at 51.22%
84	41aa, >P_1325... at 51.22%
85	41aa, >P_1328... at 51.22%
86	41aa, >P_1356... at 58.54%
87	41aa, >P_1373... at 51.22%
88	41aa, >P_1431... at 53.66%
89	41aa, >P_1447... at 51.22%
90	41aa, >P_1459... at 53.66%
91	41aa, >P_1465... at 51.22%
92	41aa, >P_1478... at 51.22%
93	41aa, >P_1514... at 51.22%
94	41aa, >P_1536... at 56.10%
95	41aa, >P_1558... at 53.66%
96	41aa, >P_1559... at 51.22%
97	41aa, >P_1568... at 51.22%
98	41aa, >P_1606... at 56.10%
99	41aa, >P_1612... at 56.10%
100	41aa, >P_1617... at 51.22%
101	41aa, >P_1656... at 51.22%
102	41aa, >P_1683... at 51.22%
103	41aa, >P_1688... at 56.10%
104	41aa, >P_1706... at 53.66%
105	41aa, >P_1707... at 58.54%
106	41aa, >P_1748... at 51.22%
107	41aa, >P_1768... at 53.66%
108	41aa, >P_1773... at 53.66%
109	41aa, >P_1779... at 68.29%
110	41aa, >P_1805... at 51.22%
111	41aa, >P_1812... at 56.10%
112	41aa, >P_1827... at 60.98%
113	41aa, >P_1829... at 58.54%
114	41aa, >P_1840... at 51.22%
115	41aa, >P_1846... at 51.22%
116	41aa, >P_1849... at 56.10%
117	41aa, >P_1851... at 51.22%
118	41aa, >P_1863... at 56.10%
119	41aa, >P_1886... at 51.22%
120	41aa, >P_1893... at 53.66%
121	41aa, >P_1933... at 58.54%
122	41aa, >P_1946... at 51.22%
123	41aa, >P_1993... at 53.66%
124	41aa, >P_2000... at 51.22%
125	41aa, >P_2038... at 51.22%
126	41aa, >P_2041... at 51.22%
127	41aa, >P_2049... at 56.10%
128	41aa, >P_2095... at 51.22%
129	41aa, >P_2132... at 53.66%
130	41aa, >P_2187... at 56.10%
131	41aa, >P_2198... at 53.66%
132	41aa, >P_2199... at 51.22%
133	41aa, >P_2201... at 53.66%
134	41aa, >P_2204... at 51.22%
135	41aa, >P_2205... at 58.54%
136	41aa, >P_2206... at 53.66%
137	41aa, >P_2226... at 51.22%
138	41aa, >P_2228... at 51.22%
139	41aa, >P_2237... at 58.54%
140	41aa, >P_2242... at 51.22%
141	41aa, >P_2251... at 51.22%
142	41aa, >P_2263... at 58.54%
143	41aa, >P_2270... at 51.22%
144	41aa, >P_2274... at 51.22%
145	41aa, >P_2285... at 53.66%
146	41aa, >P_2287... at 53.66%
147	41aa, >P_2299... at 53.66%
148	41aa, >P_2314... at 51.22%
149	41aa, >P_2333... at 53.66%
150	41aa, >P_2353... at 51.22%
151	41aa, >P_2364... at 51.22%
152	41aa, >P_2429... at 51.22%
153	41aa, >P_2432... at 53.66%
154	41aa, >P_2454... at 56.10%
155	41aa, >P_2462... at 53.66%
156	41aa, >P_2463... at 53.66%
157	41aa, >P_2464... at 51.22%
158	41aa, >P_2466... at 56.10%
159	41aa, >P_2499... at 51.22%
160	41aa, >P_2503... at 53.66%
161	41aa, >P_2537... at 51.22%
162	41aa, >P_2546... at 51.22%
163	41aa, >P_2559... at 53.66%
164	41aa, >P_2591... at 53.66%
165	41aa, >P_2631... at 56.10%
166	41aa, >P_2653... at 51.22%
167	41aa, >P_2663... at 53.66%
168	41aa, >P_2692... at 51.22%
169	41aa, >P_2697... at 51.22%
170	41aa, >P_2727... at 51.22%
171	41aa, >P_2732... at 51.22%
172	41aa, >P_2737... at 51.22%
173	41aa, >P_2739... at 63.41%
174	41aa, >P_2764... at 53.66%
175	41aa, >P_2774... at 51.22%
176	41aa, >P_2793... at 53.66%
177	41aa, >P_2797... at 51.22%
178	41aa, >P_2860... at 53.66%
179	41aa, >P_2893... at 53.66%
180	41aa, >P_2916... at 58.54%
181	41aa, >P_2953... at 53.66%
182	41aa, >P_2968... at 51.22%
183	41aa, >P_2973... at 53.66%
184	41aa, >P_2977... at 60.98%
185	41aa, >P_2984... at 58.54%
186	41aa, >P_3013... at 51.22%
187	41aa, >P_3035... at 51.22%
188	41aa, >P_3078... at 51.22%
189	41aa, >P_3092... at 51.22%
190	41aa, >P_3095... at 51.22%
191	41aa, >P_3096... at 51.22%
192	41aa, >P_3118... at 53.66%
193	41aa, >P_3129... at 53.66%
194	41aa, >P_3141... at 56.10%
195	41aa, >P_3149... at 53.66%
196	41aa, >P_3159... at 51.22%
197	41aa, >P_3172... at 53.66%
198	41aa, >P_3280... at 51.22%
199	41aa, >P_3318... at 53.66%
200	41aa, >P_3342... at 51.22%
201	41aa, >P_3356... at 53.66%
202	41aa, >P_3367... at 53.66%
203	41aa, >P_3405... at 51.22%
204	41aa, >P_3436... at 53.66%
205	41aa, >P_3439... at 51.22%
206	41aa, >P_3444... at 53.66%
207	41aa, >P_3539... at 51.22%
208	41aa, >P_3560... at 51.22%
209	41aa, >P_3578... at 51.22%
210	41aa, >P_3583... at 63.41%
211	41aa, >P_3591... at 51.22%
212	41aa, >P_3601... at 51.22%
213	41aa, >P_3643... at 51.22%
214	41aa, >P_3663... at 51.22%
215	41aa, >P_3667... at 51.22%
216	41aa, >P_3668... at 53.66%
>Cluster 6
0	41aa, >P_14... *
1	41aa, >P_22... at 53.66%
2	41aa, >P_26... at 53.66%
3	41aa, >P_73... at 58.54%
4	41aa, >P_108... at 58.54%
5	41aa, >P_159... at 53.66%
6	41aa, >P_220... at 51.22%
7	41aa, >P_256... at 51.22%
8	41aa, >P_310... at 51.22%
9	41aa, >P_313... at 51.22%
10	41aa, >P_328... at 53.66%
11	41aa, >P_341... at 51.22%
12	41aa, >P_384... at 51.22%
13	41aa, >P_548... at 53.66%
14	41aa, >P_551... at 53.66%
15	41aa, >P_584... at 51.22%
16	41aa, >P_615... at 51.22%
17	41aa, >P_634... at 51.22%
18	41aa, >P_710... at 56.10%
19	41aa, >P_799... at 56.10%
20	41aa, >P_905... at 53.66%
21	41aa, >P_916... at 51.22%
22	41aa, >P_1089... at 53.66%
23	41aa, >P_1113... at 56.10%
24	41aa, >P_1135... at 53.66%
25	41aa, >P_1259... at 51.22%
26	41aa, >P_1280... at 51.22%
27	41aa, >P_1311... at 63.41%
28	41aa, >P_1333... at 56.10%
29	41aa, >P_1339... at 53.66%
30	41aa, >P_1369... at 51.22%
31	41aa, >P_1389... at 53.66%
32	41aa, >P_1454... at 51.22%
33	41aa, >P_1515... at 51.22%
34	41aa, >P_1549... at 51.22%
35	41aa, >P_1592... at 56.10%
36	41aa, >P_1628... at 58.54%
37	41aa, >P_1647... at 56.10%
38	41aa, >P_1652... at 56.10%
39	41aa, >P_1685... at 51.22%
40	41aa, >P_1721... at 56.10%
41	41aa, >P_1821... at 60.98%
42	41aa, >P_1823... at 51.22%
43	41aa, >P_1906... at 63.41%
44	41aa, >P_1995... at 53.66%
45	41aa, >P_2016... at 60.98%
46	41aa, >P_2063... at 53.66%
47	41aa, >P_2101... at 53.66%
48	41aa, >P_2378... at 51.22%
49	41aa, >P_2395... at 51.22%
50	41aa, >P_2405... at 56.10%
51	41aa, >P_2473... at 53.66%
52	41aa, >P_2577... at 53.66%
53	41aa, >P_2636... at 51.22%
54	41aa, >P_2638... at 51.22%
55	41aa, >P_2708... at 51.22%
56	41aa, >P_2922... at 53.66%
57	41aa, >P_2959... at 53.66%
58	41aa, >P_2970... at 58.54%
59	41aa, >P_2971... at 53.66%
60	41aa, >P_3009... at 51.22%
61	41aa, >P_3139... at 56.10%
62	41aa, >P_3249... at 51.22%
63	41aa, >P_3260... at 63.41%
64	41aa, >P_3303... at 51.22%
65	41aa, >P_3665... at 51.22%
>Cluster 7
0	41aa, >P_18... *
1	41aa, >P_29... at 51.22%
2	41aa, >P_33... at 51.22%
3	41aa, >P_51... at 51.22%
4	41aa, >P_60... at 51.22%
5	41aa, >P_75... at 56.10%
6	41aa, >P_83... at 51.22%
7	41aa, >P_86... at 51.22%
8	41aa, >P_109... at 58.54%
9	41aa, >P_115... at 51.22%
10	41aa, >P_132... at 51.22%
11	41aa, >P_161... at 56.10%
12	41aa, >P_172... at 53.66%
13	41aa, >P_178... at 56.10%
14	41aa, >P_181... at 68.29%
15	41aa, >P_189... at 60.98%
16	41aa, >P_217... at 51.22%
17	41aa, >P_234... at 58.54%
18	41aa, >P_247... at 51.22%
19	41aa, >P_252... at 58.54%
20	41aa, >P_279... at 53.66%
21	41aa, >P_287... at 51.22%
22	41aa, >P_301... at 51.22%
23	41aa, >P_308... at 51.22%
24	41aa, >P_317... at 53.66%
25	41aa, >P_318... at 56.10%
26	41aa, >P_329... at 51.22%
27	41aa, >P_348... at 53.66%
28	41aa, >P_355... at 51.22%
29	41aa, >P_356... at 51.22%
30	41aa, >P_379... at 53.66%
31	41aa, >P_391... at 58.54%
32	41aa, >P_405... at 51.22%
33	41aa, >P_438... at 51.22%
34	41aa, >P_447... at 56.10%
35	41aa, >P_491... at 51.22%
36	41aa, >P_510... at 51.22%
37	41aa, >P_539... at 53.66%
38	41aa, >P_560... at 51.22%
39	41aa, >P_562... at 51.22%
40	41aa, >P_564... at 53.66%
41	41aa, >P_565... at 51.22%
42	41aa, >P_612... at 53.66%
43	41aa, >P_614... at 51.22%
44	41aa, >P_620... at 51.22%
45	41aa, >P_637... at 56.10%
46	41aa, >P_646... at 53.66%
47	41aa, >P_649... at 53.66%
48	41aa, >P_660... at 51.22%
49	41aa, >P_668... at 51.22%
50	41aa, >P_712... at 56.10%
51	41aa, >P_728... at 51.22%
52	41aa, >P_745... at 58.54%
53	41aa, >P_753... at 51.22%
54	41aa, >P_761... at 53.66%
55	41aa, >P_772... at 51.22%
56	41aa, >P_777... at 58.54%
57	41aa, >P_781... at 53.66%
58	41aa, >P_786... at 53.66%
59	41aa, >P_822... at 58.54%
60	41aa, >P_823... at 58.54%
61	41aa, >P_831... at 53.66%
62	41aa, >P_834... at 51.22%
63	41aa, >P_840... at 53.66%
64	41aa, >P_844... at 58.54%
65	41aa, >P_877... at 51.22%
66	41aa, >P_881... at 51.22%
67	41aa, >P_919... at 53.66%
68	41aa, >P_978... at 60.98%
69	41aa, >P_1002... at 51.22%
70	41aa, >P_1034... at 51.22%
71	41aa, >P_1043... at 53.66%
72	41aa, >P_1046... at 53.66%
73	41aa, >P_1053... at 51.22%
74	41aa, >P_1090... at 53.66%
75	41aa, >P_1108... at 53.66%
76	41aa, >P_1134... at 51.22%
77	41aa, >P_1139... at 51.22%
78	41aa, >P_1148... at 56.10%
79	41aa, >P_1149... at 53.66%
80	41aa, >P_1161... at 51.22%
81	41aa, >P_1167... at 51.22%
82	41aa, >P_1179... at 56.10%
83	41aa, >P_1183... at 51.22%
84	41aa, >P_1188... at 51.22%
85	41aa, >P_1211... at 56.10%
86	41aa, >P_1242... at 60.98%
87	41aa, >P_1283... at 53.66%
88	41aa, >P_1284... at 56.10%
89	41aa, >P_1330... at 53.66%
90	41aa, >P_1352... at 56.10%
91	41aa, >P_1367... at 51.22%
92	41aa, >P_1392... at 53.66%
93	41aa, >P_1428... at 51.22%
94	41aa, >P_1441... at 53.66%
95	41aa, >P_1453... at 53.66%
96	41aa, >P_1488... at 51.22%
97	41aa, >P_1491... at 51.22%
98	41aa, >P_1498... at 58.54%
99	41aa, >P_1541... at 51.22%
100	41aa, >P_1579... at 53.66%
101	41aa, >P_1588... at 51.22%
102	41aa, >P_1595... at 51.22%
103	41aa, >P_1607... at 51.22%
104	41aa, >P_1625... at 58.54%
105	41aa, >P_1657... at 51.22%
106	41aa, >P_1658... at 51.22%
107	41aa, >P_1673... at 58.54%
108	41aa, >P_1675... at 51.22%
109	41aa, >P_1676... at 56.10%
110	41aa, >P_1681... at 56.10%
111	41aa, >P_1682... at 51.22%
112	41aa, >P_1697... at 51.22%
113	41aa, >P_1703... at 60.98%
114	41aa, >P_1713... at 51.22%
115	41aa, >P_1714... at 53.66%
116	41aa, >P_1737... at 51.22%
117	41aa, >P_1744... at 53.66%
118	41aa, >P_1775... at 51.22%
119	41aa, >P_1811... at 53.66%
120	41aa, >P_1824... at 51.22%
121	41aa, >P_1828... at 51.22%
122	41aa, >P_1836... at 60.98%
123	41aa, >P_1857... at 51.22%
124	41aa, >P_1862... at 51.22%
125	41aa, >P_1875... at 51.22%
126	41aa, >P_1879... at 53.66%
127	41aa, >P_1951... at 51.22%
128	41aa, >P_2007... at 53.66%
129	41aa, >P_2027... at 56.10%
130	41aa, >P_2031... at 51.22%
131	41aa, >P_2039... at 51.22%
132	41aa, >P_2058... at 51.22%
133	41aa, >P_2061... at 53.66%
134	41aa, >P_2114... at 53.66%
135	41aa, >P_2117... at 53.66%
136	41aa, >P_2140... at 51.22%
137	41aa, >P_2153... at 51.22%
138	41aa, >P_2188... at 51.22%
139	41aa, >P_2218... at 53.66%
140	41aa, >P_2252... at 56.10%
141	41aa, >P_2284... at 51.22%
142	41aa, >P_2288... at 53.66%
143	41aa, >P_2292... at 51.22%
144	41aa, >P_2309... at 53.66%
145	41aa, >P_2316... at 51.22%
146	41aa, >P_2329... at 51.22%
147	41aa, >P_2374... at 53.66%
148	41aa, >P_2387... at 60.98%
149	41aa, >P_2407... at 51.22%
150	41aa, >P_2412... at 51.22%
151	41aa, >P_2417... at 56.10%
152	41aa, >P_2456... at 56.10%
153	41aa, >P_2458... at 51.22%
154	41aa, >P_2467... at 58.54%
155	41aa, >P_2519... at 53.66%
156	41aa, >P_2522... at 51.22%
157	41aa, >P_2534... at 53.66%
158	41aa, >P_2545... at 51.22%
159	41aa, >P_2564... at 53.66%
160	41aa, >P_2581... at 51.22%
161	41aa, >P_2610... at 60.98%
162	41aa, >P_2611... at 51.22%
163	41aa, >P_2622... at 51.22%
164	41aa, >P_2628... at 51.22%
165	41aa, >P_2629... at 56.10%
166	41aa, >P_2639... at 56.10%
167	41aa, >P_2671... at 56.10%
168	41aa, >P_2672... at 51.22%
169	41aa, >P_2677... at 60.98%
170	41aa, >P_2700... at 53.66%
171	41aa, >P_2712... at 56.10%
172	41aa, >P_2722... at 51.22%
173	41aa, >P_2731... at 60.98%
174	41aa, >P_2740... at 51.22%
175	41aa, >P_2752... at 51.22%
176	41aa, >P_2759... at 51.22%
177	41aa, >P_2777... at 58.54%
178	41aa, >P_2789... at 51.22%
179	41aa, >P_2792... at 56.10%
180	41aa, >P_2802... at 51.22%
181	41aa, >P_2839... at 53.66%
182	41aa, >P_2843... at 56.10%
183	41aa, >P_2848... at 51.22%
184	41aa, >P_2851... at 53.66%
185	41aa, >P_2870... at 51.22%
186	41aa, >P_2880... at 51.22%
187	41aa, >P_2935... at 56.10%
188	41aa, >P_2949... at 51.22%
189	41aa, >P_2990... at 56.10%
190	41aa, >P_3001... at 53.66%
191	41aa, >P_3006... at 53.66%
192	41aa, >P_3008... at 51.22%
193	41aa, >P_3011... at 51.22%
194	41aa, >P_3026... at 53.66%
195	41aa, >P_3037... at 51.22%
196	41aa, >P_3040... at 53.66%
197	41aa, >P_3052... at 53.66%
198	41aa, >P_3054... at 51.22%
199	41aa, >P_3081... at 51.22%
200	41aa, >P_3113... at 51.22%
201	41aa, >P_3121... at 51.22%
202	41aa, >P_3124... at 51.22%
203	41aa, >P_3134... at 58.54%
204	41aa, >P_3209... at 53.66%
205	41aa, >P_3211... at 51.22%
206	41aa, >P_3230... at 53.66%
207	41aa, >P_3233... at 51.22%
208	41aa, >P_3251... at 51.22%
209	41aa, >P_3265... at 58.54%
210	41aa, >P_3267... at 53.66%
211	41aa, >P_3269... at 51.22%
212	41aa, >P_3272... at 58.54%
213	41aa, >P_3289... at 51.22%
214	41aa, >P_3326... at 51.22%
215	41aa, >P_3328... at 51.22%
216	41aa, >P_3343... at 53.66%
217	41aa, >P_3352... at 53.66%
218	41aa, >P_3359... at 53.66%
219	41aa, >P_3363... at 56.10%
220	41aa, >P_3364... at 51.22%
221	41aa, >P_3377... at 58.54%
222	41aa, >P_3416... at 53.66%
223	41aa, >P_3430... at 58.54%
224	41aa, >P_3443... at 51.22%
225	41aa, >P_3459... at 60.98%
226	41aa, >P_3468... at 53.66%
227	41aa, >P_3504... at 58.54%
228	41aa, >P_3506... at 58.54%
229	41aa, >P_3507... at 58.54%
230	41aa, >P_3514... at 63.41%
231	41aa, >P_3526... at 53.66%
232	41aa, >P_3527... at 58.54%
233	41aa, >P_3530... at 51.22%
234	41aa, >P_3569... at 53.66%
235	41aa, >P_3576... at 56.10%
236	41aa, >P_3595... at 51.22%
237	41aa, >P_3607... at 53.66%
238	41aa, >P_3615... at 56.10%
239	41aa, >P_3624... at 53.66%
240	41aa, >P_3629... at 51.22%
241	41aa, >P_3634... at 56.10%
242	41aa, >P_3635... at 51.22%
243	41aa, >P_3640... at 56.10%
244	41aa, >P_3651... at 56.10%
245	41aa, >P_3660... at 51.22%
246	41aa, >P_3669... at 56.10%
247	41aa, >P_3671... at 51.22%
248	41aa, >P_3676... at 58.54%
>Cluster 8
0	41aa, >P_19... *
1	41aa, >P_31... at 56.10%
2	41aa, >P_35... at 51.22%
3	41aa, >P_36... at 51.22%
4	41aa, >P_48... at 58.54%
5	41aa, >P_63... at 56.10%
6	41aa, >P_65... at 51.22%
7	41aa, >P_71... at 63.41%
8	41aa, >P_79... at 56.10%
9	41aa, >P_101... at 51.22%
10	41aa, >P_113... at 53.66%
11	41aa, >P_121... at 51.22%
12	41aa, >P_126... at 51.22%
13	41aa, >P_140... at 58.54%
14	41aa, >P_147... at 51.22%
15	41aa, >P_176... at 58.54%
16	41aa, >P_188... at 58.54%
17	41aa, >P_191... at 53.66%
18	41aa, >P_193... at 53.66%
19	41aa, >P_232... at 51.22%
20	41aa, >P_235... at 51.22%
21	41aa, >P_264... at 58.54%
22	41aa, >P_268... at 51.22%
23	41aa, >P_277... at 56.10%
24	41aa, >P_321... at 51.22%
25	41aa, >P_330... at 51.22%
26	41aa, >P_347... at 56.10%
27	41aa, >P_349... at 51.22%
28	41aa, >P_351... at 51.22%
29	41aa, >P_353... at 53.66%
30	41aa, >P_357... at 53.66%
31	41aa, >P_361... at 53.66%
32	41aa, >P_373... at 53.66%
33	41aa, >P_381... at 51.22%
34	41aa, >P_392... at 58.54%
35	41aa, >P_394... at 53.66%
36	41aa, >P_396... at 51.22%
37	41aa, >P_422... at 53.66%
38	41aa, >P_446... at 51.22%
39	41aa, >P_451... at 56.10%
40	41aa, >P_460... at 51.22%
41	41aa, >P_507... at 53.66%
42	41aa, >P_518... at 51.22%
43	41aa, >P_531... at 56.10%
44	41aa, >P_568... at 51.22%
45	41aa, >P_589... at 53.66%
46	41aa, >P_590... at 53.66%
47	41aa, >P_597... at 51.22%
48	41aa, >P_601... at 53.66%
49	41aa, >P_605... at 60.98%
50	41aa, >P_607... at 56.10%
51	41aa, >P_611... at 56.10%
52	41aa, >P_625... at 51.22%
53	41aa, >P_626... at 51.22%
54	41aa, >P_627... at 63.41%
55	41aa, >P_628... at 51.22%
56	41aa, >P_640... at 56.10%
57	41aa, >P_643... at 51.22%
58	41aa, >P_645... at 51.22%
59	41aa, >P_647... at 51.22%
60	41aa, >P_652... at 53.66%
61	41aa, >P_663... at 58.54%
62	41aa, >P_672... at 53.66%
63	41aa, >P_683... at 53.66%
64	41aa, >P_695... at 51.22%
65	41aa, >P_706... at 51.22%
66	41aa, >P_707... at 51.22%
67	41aa, >P_709... at 53.66%
68	41aa, >P_715... at 51.22%
69	41aa, >P_723... at 53.66%
70	41aa, >P_726... at 51.22%
71	41aa, >P_730... at 51.22%
72	41aa, >P_744... at 51.22%
73	41aa, >P_750... at 51.22%
74	41aa, >P_774... at 51.22%
75	41aa, >P_775... at 53.66%
76	41aa, >P_785... at 53.66%
77	41aa, >P_795... at 56.10%
78	41aa, >P_801... at 53.66%
79	41aa, >P_805... at 58.54%
80	41aa, >P_833... at 51.22%
81	41aa, >P_835... at 53.66%
82	41aa, >P_841... at 51.22%
83	41aa, >P_845... at 51.22%
84	41aa, >P_846... at 53.66%
85	41aa, >P_859... at 51.22%
86	41aa, >P_869... at 56.10%
87	41aa, >P_872... at 51.22%
88	41aa, >P_874... at 51.22%
89	41aa, >P_876... at 51.22%
90	41aa, >P_900... at 56.10%
91	41aa, >P_917... at 51.22%
92	41aa, >P_963... at 51.22%
93	41aa, >P_969... at 51.22%
94	41aa, >P_972... at 53.66%
95	41aa, >P_975... at 51.22%
96	41aa, >P_1006... at 51.22%
97	41aa, >P_1029... at 56.10%
98	41aa, >P_1031... at 51.22%
99	41aa, >P_1036... at 51.22%
100	41aa, >P_1039... at 51.22%
101	41aa, >P_1041... at 51.22%
102	41aa, >P_1048... at 56.10%
[truncated: 1,729 more rows]
