# Supplementary material for: EnDeep4mC predicts DNA N4-methylcytosine sites using a dual-adaptive feature encoding framework in deep ensembles
Source: Genome Res. 2026 Mar;36(3):589–99. doi: 10.1101/gr.280977.125 (PMC12951953; doi:10.1101/gr.280977.125)
Supplement: Supplement 1 [file Supplemental_Code.zip › Supplemental_Code/EnDeep4mC-main/data/4mC/4mC_D.melanogaster2/train_neg.txt]

>N_1
CAGAACAGATATTTAGATTGCCTCTCATTTTCTCTCCCATA
>N_2
ATTATAGGGAGAAATATGATCGCGTATGCGAGAGTAGTGCC
>N_3
TGTGCTCTTTGATTTTTTGGCAACCCAAAATGGTGGCGGAT
>N_4
TTGGCAACCCAAAATGGTGGCGGATGAACGAGATGATAATA
>N_5
GAACGAGATGATAATATATTCAAGTTGCCGCTAATCAGAAA
>N_6
CATTGCAACGTTAAATACAGCACAATATATGATCGCGTATG
>N_7
ACATATTGTGCTAATGAGTGCCTCTCGTTCTCTGTCTTATA
>N_8
CGTTCTCTGTCTTATATTACCGCAAACCCAAAAAGACAATA
>N_9
TTACCGCAAACCCAAAAAGACAATACACGACAGAGAGAGAG
>N_10
CAGCGGAGATATTTAGATTGCCTATTAAATATGATCGCGTA
>N_11
ATGACTGCCTCTCATTCTGTCTTATTTTACCGCAAACCCAA
>N_12
ATGATAATGATAAGATGATTCAAAAAGACAATGCACGACAG
>N_13
TAAATTGCCCCTCATTTTCTCTGGCAAATTGTAGGGTGAAT
>N_14
AATCAAAAATAAATTCCTTGCAACATAAAATAAAGCACAAA
>N_15
ATATAAGCTCGAACATAGAACATAGGCTTGAACATATAATG
>N_16
TAGGCTTGAACATATAATGACTGCCTTTCATTCTCTATCTT
>N_17
TAGAGAGAAAGAGAGATATTCAGATTGCCTCTCATTGTCTC
>N_18
GATTGCCTCTCATTGTCTCACCCATATTATGGGAACCAAAT
>N_19
TCTCACCCATATTATGGGAACCAAATATGAGCACGTATGCG
>N_20
AATATATATTGCCTGCCTCTCATTCACTCTCTTTTATTACC
>N_21
ACCGAAAATGATTGCGTATGCGAGAAGAGTGCCATTGTATT
>N_22
AAGAGTGCCATTGTATTGAGCTCCTCGACCCAAAATAGCGT
>N_23
TTTAAAATGCCGATCATTTTCTCATCCATATAAATACTACC
>N_24
AAAATGACTGTCTAAAGGTACTCATCGACTATATTTAAATC
>N_25
CTCATCGACTATATTTAAATCTGTGTATTTCTGTGAATAGA
>N_26
TATTTCTGTGAATAGATTGACCTTTGCAATTTTTAACGGCA
>N_27
TGGTTAAATAATGTTGAAATCTTACTTTCAGCTAAATGGGG
>N_28
TTACTTTCAGCTAAATGGGGCTATTTTGCAAGGGTTCCATC
>N_29
GGGGCTATTTTGCAAGGGTTCCATCATGACATTGGTAAATA
>N_30
TGGAAATTATTTTGCAATATCATTCTTATCCCTATTTCCAA
>N_31
ATCATTCTTATCCCTATTTCCAAAAGCGAATTATTAGTTGC
>N_32
CAAAAGCGAATTATTAGTTGCGTGAAAATCAGAAGGAAAAT
>N_33
TCAGAAGGAAAATTATTTAACGTGTTATGCCACGCCAAATA
>N_34
TGTTATGCCACGCCAAATAGCCGCGCAATAGGAAGCTAGAC
>N_35
GAAGCTAGACTATATAATGACTGCAACGAAAATTGTAAATT
>N_36
TGCAACGAAAATTGTAAATTCCAATTAAAAGGATATTATTG
>N_37
ATTAAAAGGATATTATTGTGCGATTTCACTTTAATTCTTAT
>N_38
TGTGCGATTTCACTTTAATTCTTATTTCAAAAAAGTTAATT
>N_39
TTTCACCGCAACGTCTTATGCAGCACAAAATGGCGGCGCAA
>N_40
TCTTATGCAGCACAAAATGGCGGCGCAAAAGGATGGTTGCA
>N_41
AGGGATAGATTTTATTGGGACAAAAATGATAGGTCACGCGA
>N_42
GGTCACGCGAGAGGAGTGGTCTAAATTTTACTCTCACAAAA
>N_43
AACGTTGCCGGGTATAGGATCTCTATTGATGGCCTTTACTT
>N_44
TTTACTTATAAAGTGTATTTCTACAGATCAAATTACTTTTT
>N_45
TATTTCTACAGATCAAATTACTTTTTACTCTTTATCAATAT
>N_46
TAGTTAAAATACAATTCGAACAATCTTTTCTCCAAATAATA
>N_47
TTTTTGGGATTTAATTTTAACATTTTTCAACAAAACCGTTA
>N_48
CGCTTTTAAACATGTAACTGCTCTTTTGTGCTGTTTTATTG
>N_49
TTGTGCTGTTTTATTGAATGCTATCACAGCGTAAAATTTTA
>N_50
GTAAAATTTTAGTTTTAATACCAATACATTGGGAATAATTT
>N_51
AATAGTTTCCGGCAAAAAATCAGAATTTAGCTTTTACAAAA
>N_52
GACAATATTATAATTGTAGACCGTTTTAAACACTTTAAAAT
>N_53
AAACACTTTAAAATGTTTAACCATTTATCAATTATTCTACT
>N_54
TTAACCATTTATCAATTATTCTACTAAATGTAGGTGATTTT
>N_55
TTAGAATACGAATTCTTTATCTGAATCGAACTAAGTAAGCC
>N_56
AATATTAGACATATCCATTGCTACTCGCATGTAGAGATTTC
>N_57
CTACTCGCATGTAGAGATTTCCACTTATGTTTTCTCTACTT
>N_58
GAGATTTCCACTTATGTTTTCTCTACTTTCAGCAACCGAGA
>N_59
GAAGAGAACCCACGTTTGAACAAGTATCGGCGTGTGGACAA
>N_60
AAGTATCGGCGTGTGGACAACAGCTATCCCCGCTTCATAAC
>N_61
GACCTGATTTACAAGAAGTCCATGGGCGAGCGGGATCAGCC
>N_62
GCGGGATCAGCCACAGAGCTCAGAGCGGATCTCAATATTTA
>N_63
TACACGCAGCACCAGGTGCGCAATGAAGCCCCCTACATACC
>N_64
GCAATGAAGCCCCCTACATACCCACCACATTTGACCTCCTC
>N_65
TACATACCCACCACATTTGACCTCCTCTCAGACGATGAGGA
>N_66
CCTCTCAGACGATGAGGAGTCGTCACAGAGAGTTGCCAACG
>N_67
TGACTTACTCGGATGCTGTGCGTCTAAGCCAGAATGGCTTC
>N_68
CGTCTAAGCCAGAATGGCTTCGCCAACTCCCGCGTAAGTGG
>N_69
CCAACTCCCGCGTAAGTGGGCACTCCAGCTATACGGTGCGC
>N_70
CCGGCACTAGTTGACAGAAGCATTCTATCCCAGGAAATGGA
>N_71
GACCAAGAGCAGTATATCTACCTTATCCGTACCGCAGCCCA
>N_72
AAAGTAATTCCGTGGGCAGTCACTACGCCGAACCGGTTACT
>N_73
GCCGAACCGGTTACTGATAACTCGGAGGTCAAGAAAGTCAG
>N_74
AACTCGGAGGTCAAGAAAGTCAGTGAAACCAACAAAAGGTA
>N_75
GGTAAATAAATTTTTTATATCCATCCATATCCGAATCAGTG
>N_76
CGTTTTGCCAGCTGCGTCAACTTAAATGATGACTTCGCCGA
>N_77
GGCGGACTGTGAAGAGAAATCCAAACATCGTCTTAGATTAG
>N_78
CAAACATCGTCTTAGATTAGCTGAAGAGCAGAGGCTTTTTT
>N_79
ATGAACTCCGTGCCTATGAACGAAAAGTAGTGGAAAACATA
>N_80
AGTGGAAAACATATTCCAGTCTTGTATCGCCCACAAGCCCA
>N_81
GTCTTGTATCGCCCACAAGCCCATTTTTGTACTCGGGCCCT
>N_82
AGAAAGTGACCAAGCTCATTCCGTTAACAGAGGAGCACCAC
>N_83
TCATTCCGTTAACAGAGGAGCACCACGATCGCTTTAACGAA
>N_84
AATTACACAGGATGATAAATCGACGGTATGGCAACGAATAT
>N_85
TGGTGCTTGCGCTTTAAAATCTTATATTAGGAAATTATTTT
>N_86
CGTTTATTAATGGGAAATGGCTTAACGACGAGGTCATTAAC
>N_87
GGCGTACTTCCCGCCACTTACGCCATAAACACATTCTTCGT
>N_88
TACGCCATAAACACATTCTTCGTGCCCCGCCTCCTGCAAGC
>N_89
CAGGCATTAAGCGCTGGACTCGCAAAGTGGACTTGTTCAGC
>N_90
GTGGACTTGTTCAGCAAGGACATAATCCCGGTACCAGTGCA
>N_91
AAGACAATCCGGTATTATGACTCAAAGGGAAAGCCAAACCG
>N_92
ATTATGACTCAAAGGGAAAGCCAAACCGACCAGTGCTGGAC
>N_93
CCAAACCGACCAGTGCTGGACGCTCTAGAGAAATATCTACG
>N_94
TGGACGCTCTAGAGAAATATCTACGCGAAGAGTCAATATTC
>N_95
GAAATATCTACGCGAAGAGTCAATATTCAAGCCCAAAAAGC
>N_96
CAATATTCAAGCCCAAAAAGCAGTTTGATACCAGCGATTTT
>N_97
AGCGATTTTGTTATTGAGAGCGTGCAGAATATACCACGACA
>N_98
CATGTTCGCCGAGTATATAACGTGTGATGTGCCAATTACCT
>N_99
TGATGTGCCAATTACCTTTACCCAGTCGGAAATGTTGTACT
>N_100
ACCCAGTCGGAAATGTTGTACTTCCGCAAGAAGATGGCTCT
>N_101
GTACTTCCGCAAGAAGATGGCTCTAGAAATCGTCGACGGAG
>N_102
TCGTCGACGGAGAGTTGTGACAGTAGAATCACACAGCTACG
>N_103
ATCCAGTTTAGTTATTTTTACAAATCTTACGTAAACACTCC
>N_104
AAACACTCCAAGCATGAATTCGCAACAAGTGCTTAGCTATT
>N_105
GTTCTCATATCTGATTGTAACAGAGAATCTAGTTTTTCAAT
>N_106
AAAATTTCCCCAAGTAAAAACAATGCGAATAGGGACGTATT
>N_107
TATTAATTGCCGAATCTCTTCGAGTTAATAATTAATTTTTA
>N_108
GAGTTAATAATTAATTTTTACAATACAGCAAGCTGAGAATA
>N_109
AGAATATGCAATTGTAATGTCCAATTCAATATTTGTAATTT
>N_110
AATTCAATATTTGTAATTTACTATTTTAAGCCTAACTCTTA
>N_111
TATATTAGAGTAGAAGAAAACAATTTATTGTAACGAAGTAC
>N_112
AAGAAAACAATTTATTGTAACGAAGTACAAAGATCATTCTA
>N_113
CAAAGATCATTCTAGAAAATCACTCATACAAACCTCTAAGG
>N_114
ACTCATACAAACCTCTAAGGCTCAAAACCGAGGTATGATCT
>N_115
GCTCAAAACCGAGGTATGATCTTTAAATAAGTCAAAATTAG
>N_116
TAGGAGTTTTCAGTTTGAGACCTACAACTAAATAGATCGGT
>N_117
CTAAATAGATCGGTGTTCTTCCACAAAATATTGTAAAGCCA
>N_118
TAATAATCCTAAGCTAAATACTCAATTATATACTTTATATG
>N_119
CATACTTCTCAACGAATCTACAATACTATTGTATATACTAT
>N_120
ACCTTTTACTATACGAGTAACGGAGTAACGGAGGAGAATGC
>N_121
GAATGCAAAAAAGCTAAGAACAAAACAATTACTACAAATCG
>N_122
TCGTCAGGAATTTTAAAATACTTTACAATTGAATATAAAGC
>N_123
AATATAAAGCCGTAGGATTTCTAAAATTAAATTACATTATG
>N_124
AAATTAAATTACATTATGTACTAAAGTACTTGAAGGCTCAT
>N_125
CTTGAAGGCTCATTAACTTACTTCTCATATTGACATATTTT
>N_126
TAACTTACTTCTCATATTGACATATTTTCTTCCCTCTAAAA
>N_127
ATATTTTCTTCCCTCTAAAACTCATAAAAACCATAATTTTT
>N_128
AATTGCACCTGTGTAGAATGCAAAAATTACATTTGTGAGTA
>N_129
AAAATTACATTTGTGAGTATCATCAAAATGTAGCCTTTTTT
>N_130
TGAGTATCATCAAAATGTAGCCTTTTTTAACTGACGTATTA
>N_131
TTTTTTAACTGACGTATTAGCCAAAGAATTAAATACATGTA
>N_132
TTTCGTGCTAAAAAAGTTTGCAATTTCATTTTACGAAATAT
>N_133
TTTTAATTTTAAGTAGTTTTCTTATTGAGGATTTGATACAA
>N_134
TTCTTATTGAGGATTTGATACAACAAATTCTTTTGAACTTC
>N_135
AGGTCTTTTTTCTCCCCATCCTTGCATCAGGCTATTTTTTG
>N_136
GCATCAGGCTATTTTTTGTACTCCTAATTTGTTCATCATAA
>N_137
TTGTCCTAATTTTGTAAGGGCATTTTTTTGTATCACAATAT
>N_138
GTAAGGGCATTTTTTTGTATCACAATATTTTAACCGAAAAT
>N_139
CACGACAATTTTTTTATAATCTTTGAACGGTCATACGAACG
>N_140
ATACGAACGGAAATGAAAGACACCAGCGCTGTTTCTATCCC
>N_141
GAAAGACACCAGCGCTGTTTCTATCCCTTAAAACCCAAATG
>N_142
GCTGTTTCTATCCCTTAAAACCCAAATGTTCCTATATAATT
>N_143
ATATAATTTGAATTATTTATCCAAAATAAAGACCATTTTAA
>N_144
TACAATTTATTAAATGGGGACGGACCAATTTATCGGTATTT
>N_145
TATCGGTATTTGTGTTTATACGGACGAACAGAAGTAATTAA
>N_146
GTAATTAATCGGCATGTTATCCAGGTTGCGTTTTAATATTT
>N_147
TTACAATCGGCCTTAAATGTCAACTTTTATCCTTTGTACCT
>N_148
TCAACTTTTATCCTTTGTACCTTTCTACAAATATCATGTTT
>N_149
ACAAATATCATGTTTCGTTTCATCATACGGGTAAAGGGTAT
>N_150
AAAGTCACTACGCGAAAATACATGAAAACATTACATAAAAT
>N_151
GAAAATACATGAAAACATTACATAAAATCATAAATAATTAT
>N_152
ATAATTATATGGTTTTGGAACAACAACATCGCTTAAGCCAA
>N_153
CCTATTTTGCTGTCCCCGTTCGATTTTTAGTGAGACATGTT
>N_154
AAATTACATCAGGACTAGTACTCGTTTGCGTCGTATTTCTG
>N_155
ATAAAATAATTAGTAGGTTACGGCTTCTGTCAATGTTAAAA
>N_156
TCTGTCAATGTTAAAATTGGCTTTCTTCAGGCGCTGTTTTT
>N_157
TAAAGCTTATGTCAATGTTTCTTGTAGAAGCACACCTTTTC
>N_158
CTTGTAGAAGCACACCTTTTCGATTCCAAGTCCTCTAAATT
>N_159
GTACTGGCTTTGTTGGTTTGCGTGCTAAGTACAGATAGGCG
>N_160
TGCTAAGTACAGATAGGCGACCTACATTTTCATAGAGATGA
>N_161
CTACATTTTCATAGAGATGACAGAAAAAAAAAGTTATGTAC
>N_162
CAGAAAAAAAAAGTTATGTACAGATATAATGTGGGCCCGTG
>N_163
ATGTACAGATATAATGTGGGCCCGTGCTTTTAAAATAAGAT
>N_164
TTTTTATAAGAATTATGTTGCCGAAAGTAACTAATGTCGAA
>N_165
TGATTACTCACCAATGGTTTCCTCTGTATTAATAGAACACA
>N_166
TTTCCTCTGTATTAATAGAACACAAAGTGGTGGTCGTCATA
>N_167
ATAGAACACAAAGTGGTGGTCGTCATATTTAAATGGTCGCG
>N_168
GGTCGTCATATTTAAATGGTCGCGCACCGAGTCAACGGTAA
>N_169
CACCGAGTCAACGGTAATATCGCCAATAGAGCTGCTGATAG
>N_170
AGGTGAATTTGAAATGTTGACTCCATTAACTTGCTGAACAC
>N_171
GACTCCATTAACTTGCTGAACACTATTTCTTCCAACGTTTT
>N_172
TTTTTAATTTCATATGTATTCACAACTTCATCACATGCGTA
>N_173
TCATCACATGCGTAGGTTTCCTTATTATTCTCTGCATCATT
>N_174
ATTATTCTCTGCATCATTTTCTTCCAACACAGACTCTTCAT
>N_175
TTCTTCCAACACAGACTCTTCATTTTCTAATGGTTCTACTG
>N_176
CTCTTCATTTTCTAATGGTTCTACTGGAACAACGCCAGTGG
>N_177
GGAACAACGCCAGTGGGTTGCACGACTCTGGACGTGGCTAA
>N_178
GTGGCTAAAGCAATACGCTGCAGTTCAGAAGAAGACATCAT
>N_179
CGCTGCAGTTCAGAAGAAGACATCATATACAGTGCTTCTCC
>N_180
ACATCATATACAGTGCTTCTCCAGAGTTTGTAAAGCAAAGT
>N_181
CTTCTCCAGAGTTTGTAAAGCAAAGTGACGAAACTCCACTG
>N_182
CCAAAAAATTAAAATAATAGCACTATGCGTGACTTACTTAA
>N_183
CTGCTGCGGCATTCAGCTGTCTTTTTAATTCAGGTACTGAT
>N_184
TAATTCAGGTACTGATAAAACCATGATATCGCCCATATTCG
>N_185
ACCATGATATCGCCCATATTCGTTAAACATATCAATGCTGT
>N_186
CAATGCTGTTTCGTTATATACATCTCCACGACTTACAGCCA
>N_187
GCTTCCACTGATATTAGGATCCGCCTCTCCATCGCCATGTG
>N_188
AACGCGTGGACTTAGTTGGGCTACAACCGTGCATACTCTGC
>N_189
CTACAACCGTGCATACTCTGCAGTGTTTCCGGGGATATGCG
>N_190
GCAGTGTTTCCGGGGATATGCGACAACTAAACGAACCAAAA
>N_191
CAAAATGGATGCGGCGAATCCGAGCACCTTCGTTAGCGGTA
>N_192
AATCCGAGCACCTTCGTTAGCGGTAAGCTTATATTTGTTAA
>N_193
TTTAGTTGCGGAAGTGAAAACACCTTGAACTGTTCCTCGGA
>N_194
CTTGAACTGTTCCTCGGAAGCAATAAGTACACGATGCGGTG
>N_195
TAAGTACACGATGCGGTGGACTCCCGTTTTCACCGGCGTTC
>N_196
CTCCCGTTTTCACCGGCGTTCAGCTGATCGACAGGGCTACC
>N_197
GACAGGGCTACCCGCCTGATCAAAAATAGAAATACCCACCA
>N_198
CCTGATCAAAAATAGAAATACCCACCACAGGAGCACGATGT
>N_199
AGAAATACCCACCACAGGAGCACGATGTTTTAATTGTATTT
>N_200
ACGATGTTTTAATTGTATTTCTTTAGCAAGCTGCGCAGAAA
>N_201
CAAGCTGCGCAGAAATTCGGCGGGGCATGTGTGGTGGTGCA
>N_202
GCGGGGCATGTGTGGTGGTGCATTGCCACTTGCCGACGGGA
>N_203
GTCTGCGCTGGTGGCAAATGCAGAAGGAAAACCGAGACTGT
>N_204
GAAGGAAAACCGAGACTGTACTGGCATTTGTTGCTGACCAC
>N_205
AGTTGGCGACGTTATGTTGACTGAAAATGTAAAAATTATAC
>N_206
TATACAACAAATTAGATGTACATATACAGAACACCAAAAGA
>N_207
AAAAGAATAGACGCTACAGTCGAGTTACCCATTACAGAAAT
>N_208
GATAGGTGAAATTTTAAAAACAAAATTTGCCATATAGATCG
>N_209
TGATTTAATTAGTTTAAGAACTGTTTTCCAACTAGTAAATG
>N_210
TTTCCAACTAGTAAATGAAACGAAATCAATATCAATAAAAT
>N_211
TTGTCAAACCAGAGTAAATGCAAAAGCACTTTTAACACTTA
>N_212
AGCACTTTTAACACTTATAGCATATCGATAGACTAGCAAGG
>N_213
AGCAAGGAATATTGTAATGACTGAATTTCTTTCTAAGGACG
>N_214
CGGACATAGTCAAATGTAGTCGGCTGTTTAAACTGATCATA
>N_215
AAATACATATACCTTTAAAACTTTGATCAATATATCCAATG
>N_216
GGGCGTCCCAAAATGAAAAGCACTGTATGTTTTTAGCTTTT
>N_217
AAAGCACTGTATGTTTTTAGCTTTTGGGTTCAATTCTCGCG
>N_218
GCGAGGCCGTGGTTCAGAGACTATTTCCGTTACCTTTTTTT
>N_219
TTACCTTTTTTTTTTTTTATCGTTACATCAAAACTAATAAC
>N_220
CATCAAAACTAATAACAGTACAAAATGTTGATTACCATTAG
>N_221
ACAGTACAAAATGTTGATTACCATTAGTAACATAAGTTTTG
>N_222
ATTAGTAACATAAGTTTTGGCAAATAGTAAACATCGCACCA
>N_223
GTAAACATCGCACCATGGATCCTAGCCCGTCATCTGCACAA
>N_224
CTAGCCCGTCATCTGCACAACGAGCCTCTATTTGCCTCTCG
>N_225
GCACAACGAGCCTCTATTTGCCTCTCGACGGGTCTTGCTTC
>N_226
CTATTTGCCTCTCGACGGGTCTTGCTTCCAGCTGTAGGATT
>N_227
TGTGAATTTAATATAAAAGACTAGTTGAGTATATATTATCT
>N_228
ACTAGTTGAGTATATATTATCTTACTAACCGTTGTTGGTAC
>N_229
GTTGTTGGTACTTGATTGCTCTGGTTGGTCCTGGTCGATCG
>N_230
ATCGACCCTTGCGAAGCTTTCTAAATGACTCCCTCAATGAT
>N_231
AATGACTCCCTCAATGATTTCTTAAAAGACTTTCGACGAGA
>N_232
TTCGACGAGACAGCTGCTCTCCTGCTCCAGTAAGATCATTT
>N_233
CTCTCCTGCTCCAGTAAGATCATTTGGGTTTAAAGTGCAGC
>N_234
GCAGCGATGAAATACTGGAACAAAGTTTTTGAAGTCAAAGA
>N_235
TGGAACAAAGTTTTTGAAGTCAAAGAGAACTAAGCCGTGCG
>N_236
CTAAGCCGTGCGCAGTCCCACCAGATACTAGGCCCCAGCTT
>N_237
AGATACTAGGCCCCAGCTTGCTTCGAGTGCCATGCATGTTA
>N_238
CTGGCTGGCGGCAAAACTTGCAGTACTCCCGATATATTTAC
>N_239
CGTAGGAATTGCTTCTCCGTCTAATAAGTTCGATCGCACGT
>N_240
AAGTTCGATCGCACGTTTAACTGATCGTGACCCTTCCACAC
>N_241
CTGATCGTGACCCTTCCACACAAATCCATCACGATCGCTGA
>N_242
AAATCCATCACGATCGCTGACCAAATTCATTGAAATGTATT
>N_243
AGACACTTTTTCGGGTAAGTCTATGAAGTCGGCTATAACTA
>N_244
CTATTTTCTTCACTGCTAAACGAGGGTCATCTGAATAAGGA
>N_245
AGGGTCATCTGAATAAGGATCAAAAAGTCCTGATTTCCGAA
>N_246
AGTCCTGATTTCCGAAATGGCGGTTCTCCTTCATCGACTTG
>N_247
AAATTATAAATTGGTTTAAGCAACACTCCAGTGCAGTCCCA
>N_248
CCAAAATTTAACAGAACCATCTTCGTGACCAGTTAACAAAA
>N_249
TCGTGACCAGTTAACAAAATCTCATAAAGCTTAGTCGCGTC
>N_250
CTCATAAAGCTTAGTCGCGTCCTCTTCTACAGATTCTTCTA
>N_251
GTCCTCTTCTACAGATTCTTCTAAGTTATCCGGGAGAGTAC
>N_252
TGATAGGCCAGCTAATATTGCTATAGTCAATGTCTTGTTCA
>N_253
ATAGTCAATGTCTTGTTCATCTCCAGCTCTTAAAATACTTT
>N_254
CATCTCCAGCTCTTAAAATACTTTCATATACCGACTGTACG
>N_255
AGTGACAGCTGATGCATGGACAGAGTGAAGATATGGCGCTT
>N_256
TGGACAGAGTGAAGATATGGCGCTTTGATAGCACAAATATT
>N_257
AAGATCGTAAGCGCAGAGTTCCTCTTCAAGTAGTACAACAA
>N_258
TTCAAGTAGTACAACAAGAACTTCAGCGACATCTCTATTAT
>N_259
CTTTAGACGTAAAGTCAAGACACACTTTGTGTCCATCGCTG
>N_260
AACGGACACACAATTGTGATCACCATATGCTGACCGTGGCA
>N_261
GCCGGAAAAAACAATTACATCGTTGGATCTAAAAGAACGAG
>N_262
ATTAGTACACATCTAAAAAACTTTGTGTTTAAGTTATATTA
>N_263
ATTTATGCTTTTGCATGGATCAGGTCCATAAGGCACATAAT
>N_264
TCCATAAGGCACATAATTAACATTCGACGGCGGTTCTGGGT
>N_265
ATTAACATTCGACGGCGGTTCTGGGTTATCTATGCTCCAAG
>N_266
TATGAACCATCAGCGTGGTACCAGGTAAATTCAGATCCTTC
>N_267
CCAGGTAAATTCAGATCCTTCGAAGTTCACTGTAAGACCAA
>N_268
TTCGAAGTTCACTGTAAGACCAACGCTCTGTCCATGTCCAG
>N_269
GCTCTGTCCATGTCCAGGGGCTATGTATGCTCGCTGGACAG
>N_270
TCGCTGGACAGATGCGCTTTCAAAATCCCACAAAACACAAA
>N_271
ACAAAGGCCGCGATTGTATGCAACTAGAAGTTTGCTAGGGG
>N_272
TAGGGGAGTTTGGAAGTTGGCGGATTGACTCAATTGCACCA
>N_273
GCTGGTGGCACCTGCTCTAGCACAACGTCATGGTAAATTAC
>N_274
AATCCAGTTGATAGATGTTTCCACCTTCTGTTCCAATCCAT
>N_275
CCTTCTGTTCCAATCCATAGCAGATCCTTACTGAGAGAACA
>N_276
GCAGATCCTTACTGAGAGAACAGCACAGCGATGAAACTTTT
>N_277
ATGAAACTTTTTTAAGTTTGCCGTCAAACGGTAGTGTTTTG
>N_278
TGATTGGCAGCAACGTTGCTCCAACTGGCTCCCATAGAATT
>N_279
CTGCCGTCAACGAAAGTATGCGACCAGTTCCATACACCCAT
>N_280
CACCCATTCAAGTAATTGTACATTAAGCTCCGATGCTGAAT
>N_281
TCCGATGCTGAATTGTTTAACAAAGTATGCTGACCGTACAA
>N_282
AACAAAGTATGCTGACCGTACAATTCAACTCCGGGTTGACC
>N_283
ACTTTTAAAGCCCCTGTTTGCGTCCCTATTGCCATAAGTTT
>N_284
GTCCCTATTGCCATAAGTTTCAAAACTGGATCATACGCAAG
>N_285
CCGAAGGCTTATGAGGAAAGCCATGCTGTGCCGTCTAAAAG
>N_286
AAAAAAATATTAAAAAGTTTCAAAAAGCAATTACAGATTCT
>N_287
TAATTCAAAATTGTTTGGTTCATTTCTTAATTGTAAAAGGG
>N_288
CTTAATTGTAAAAGGGTTTTCCAAAACATTCTAGTTTTTTC
>N_289
CCAAAACATTCTAGTTTTTTCAGTTCCCAAGATCTGGTAAA
>N_290
TCTGGTAAATCGTCAGATTACTTGCCACTTTATAGAGTCGG
>N_291
TATAGAGTCGGGAACGCTTTCTTAAACCATTTACATACTTT
>N_292
TTTTACCGAATCTAATACAGCATTTTTCTTTACAATTAACG
>N_293
ACAATTAACGGGAATAAAAACCTCAATAAATATTGAGGTTT
>N_294
AATGCTGCTCTTAAGTATGTCTCTTATAAACATCACTGTAG
>N_295
CTTATAAACATCACTGTAGACAGCAGTCCCTACTATCATAC
>N_296
CAGCAGTCCCTACTATCATACTATATTTACATTGATCGAAA
>N_297
AAAAAAGTTTTAAGAAGTTGCTATCAGATCTCGTTATGAGT
>N_298
TGAGTTGATTTTGTTTGATTCATATTGCAGGTGTATTTGGA
>N_299
TTGCAGGTGTATTTGGATTTCTAACGCAGTTACAGGCGAAT
>N_300
CAGTTACAGGCGAATAAATTCTTTTTCTTTTGACTTTAAAA
>N_301
CAATTTTACGCCGTCTATGACATACTTATTTTGTGCCTGAA
>N_302
TATGACATACTTATTTTGTGCCTGAAATAAGGGTGTTTGTG
>N_303
AAATAAGGGTGTTTGTGAAACCAAGCCATTTACCCAACCCA
>N_304
CATTTACCCAACCCATTAAGCACATAAAAGCAATCTTATCA
>N_305
GCACATAAAAGCAATCTTATCAGCTCCCCCCTCTTTCTGGA
>N_306
CTGGAGCTGGATGGCGATTACCTCTGACCTACTTTTATTTG
>N_307
TACTTTTATTTGTTTAATAACATGTTTATACTAACATGGGA
>N_308
AACATGGGATAAAAAAAATTCTTATAAAATTTCATATACGT
>N_309
ATATACGTATATTTATTAAACTATTATGGTAATAGGGAAAC
>N_310
AAATATTTAAAAGGAATGGACAACATTACGAGCACAACGAT
>N_311
TTAAAGTAGCCAAAAACAGGCGGTGGAAAAAGACACTCACA
>N_312
TCACAAAATCAACAAAGCTTCAGGTACCTCCTCATATTTGG
>N_313
AGGTACCTCCTCATATTTGGCACCGCATAGAAGGAGTGCAC
>N_314
GGCACCGCATAGAAGGAGTGCACAAAAGAAACGAGCAAAAA
>N_315
GAGCAAAAAAGCACCGTAACCTTTTTTATGCGGTGCTTTGT
>N_316
TGGCGCGAGTCTACAAAATACTGTGTGTGTATGCGGTTTAC
>N_317
CAAAATACTGTGTGTGTATGCGGTTTACTTGTAGTTGCGGT
>N_318
AATTTACCTAAATGTTAATGCCCAAAAGTATGCACATAGGA
>N_319
AGTATGCACATAGGAGAAGACATAACAAAAGATTGAAAAGG
>N_320
AAAGGAGGTATTTATTTATTCTTAATAAATTATAAGCTTTC
>N_321
CTTCCATAAAAATGTATTTACCACCCAGGATCAAAATAAAT
>N_322
CCCAGGATCAAAATAAATGACACCCCACAAAATATACCAAT
>N_323
ATGACACCCCACAAAATATACCAATCGGCTACATATACGAA
>N_324
AGAGAAAATTGTTTGTTGTACCTTACGATAAGCAAAAAGGT
>N_325
GTAGGCGGTGTCTGTCAGCACTGGGCTGCTGCCCTTTTCCT
>N_326
TGGGCTGCTGCCCTTTTCCTCTGATAAACTTTAACATAATT
>N_327
TTTCCTCTGATAAACTTTAACATAATTGGTTATGCTCTTGT
>N_328
CTTTAACATAATTGGTTATGCTCTTGTGGTGGGTTGGTTTC
>N_329
GAAATTAAATTTAGGTAATACTATTAATACCTTTTATAGAT
>N_330
TTTTATAGATACGGACGATACGTTTAATATTATTCTGGTAT
>N_331
GTTTAACAAAAAGGGTTTTACATTCTTGGTCATAGGAAATT
>N_332
AATTCAGTGGACAGATAGATCTTGGCTCCCAAGATTTTCCA
>N_333
TTGTGCTTATTTTCTTAAAACTTCAAAGATTTGCATGTAGG
>N_334
GTTTAATAAACATGTTTGTACATATGTATATGTACATTAGG
>N_335
TTGCAATGTGTATGTATGTACATATGTACCTCCCTTTAATG
>N_336
ATATTTTTTTATTTGTAAATCTTTTTTTAAGTTTGTTTAAA
>N_337
TTTTTTTAAGTTTGTTTAAACAATTTAGTTACTATTAAAGC
>N_338
AAAACAACTTAAAACATATACGTTTATTTTTGTAAAAGCGT
>N_339
TACGTTTATTTTTGTAAAAGCGTTTTAGGCAAACGCTAGCT
>N_340
GGTCGGTACTAATATTTTTTCGAAGACTGTATACCGTATAC
>N_341
ATTTTTTCGAAGACTGTATACCGTATACATACATTTATGTA
>N_342
GGTATGTATCCGTGAGTAAGCTGAGGTGCAAAACCGTATCA
>N_343
GAGTAAGCTGAGGTGCAAAACCGTATCACCATTTGCTTTTC
>N_344
ATAACCAATACCAAGTAAGTCAACTGTTTCCCAAATGTATC
>N_345
TCTGCATAACAAGGTGATGACCTAATTTTGAGTACATACCG
>N_346
AATTTTGAGTACATACCGATCTTTACAGTTGACCAGCTTTG
>N_347
CATACCGGTATCTGTTTATTCACATATACACACACAAATTG
>N_348
TTAGACAGACAGCAAAATGACGACTGTTAACTGTTGGCGTG
>N_349
ACTGTTAACTGTTGGCGTGGCTGACTCACCGACTACGCCTC
>N_350
GGCTGACTCACCGACTACGCCTCTATGCTAAGAACATACAT
>N_351
CTACGCCTCTATGCTAAGAACATACATATTTGTGGACACTT
>N_352
AGAACATACATATTTGTGGACACTTTATTTAAGAAGTTTGA
>N_353
AAGAAGTTTGAAATATAAATCAATTGCCTAATCAGTAATAC
>N_354
CCCTTTACCTTTATGTATTTCCGTTTGTACGGTTAAGGCGG
>N_355
TGGCCGAGTAATTTTTTGAACTATTTTATTTGCTCACCAAC
>N_356
ATTTTATTTGCTCACCAACACGCATAAGTTTGTATGTATTC
>N_357
CGCATAAGTTTGTATGTATTCTTATGTTGAGAAACGCCCGC
>N_358
TGAGAAACGCCCGCACTGTTCTTCACATCGTTGCTTTAAAT
>N_359
CACTGTTCTTCACATCGTTGCTTTAAATGAGAATAAATGAA
>N_360
AATGAAATAAACGTGTCAACCAAGAACACACAGATAATAAT
>N_361
AGAACACACAGATAATAATACGACCGGTCAGAGCTTAACCG
>N_362
AATAATACGACCGGTCAGAGCTTAACCGTGTATCTGTTTTA
>N_363
GTCAGAGCTTAACCGTGTATCTGTTTTATAAAACGTGAACA
>N_364
CGTGTATCTGTTTTATAAAACGTGAACAATATTATTAGCCC
>N_365
AACGTGAACAATATTATTAGCCCAAAACGATATGCGCGTCA
>N_366
TATTAGCCCAAAACGATATGCGCGTCATTTTAACACACACA
>N_367
TCTAGTGTGCCCGTGTATCTCTATCGAAAAAATCATATATT
>N_368
TTTTTTAGAAGGTATATTTTCCATGACTGACTGGAATGGGT
>N_369
TGACTGGAATGGGTGGAGAACATCGCTTTGGGAGTGAAACT
>N_370
GAAACTCCGCTATAAATTGTCATTTGTTTTTATAGCAACCT
>N_371
ATTGTCATTTGTTTTTATAGCAACCTTTTTGATATGGTCGC
>N_372
CGAAAAATTTAGGAAATGTGCCAACGAGCGGAATTTTTCGG
>N_373
TGCCAACGAGCGGAATTTTTCGGAACGATCGATGTTTTACC
>N_374
CCTGCTATATAAATTGTGAACCACATTTTCAACACAAAACT
>N_375
TCAACACAAAACTAGATGTGCTTCATTTATAACGCAATGTC
>N_376
TGTGGGCAGTGTGACCATGTCCAATCTGCGTTCAAGTAAAA
>N_377
AGTAAAACCATATTTAGTGACACAAACTTTCCATTACAAAA
>N_378
TCAAACTTTTTCTTTCTATACATATAATATTGCGGGTGTAT
>N_379
AGAAGACATAACAAAAGATTCAAAAGGAGGTATTTATTTAT
>N_380
TTGCCACAAACTTTCCCATACAAAATACCAAACAACTGTAA
>N_381
CCATACAAAATACCAAACAACTGTAAAATTTGTTGTTGCAT
>N_382
TATTTCAATACATATAATTTCATGTGCACTAAAGTGATTAT
>N_383
ATGTATGTGAGGAAGGATTGCCGTCGTTATCCATCTGGTCC
>N_384
TTCCCGAGATTCTTCGTCTTCAATATTATTTAATTTTGCAG
>N_385
ACCATGATCTGTTTCAGGTGCCCCGTAGCTTCCGTATATTT
>N_386
CCCGTAGCTTCCGTATATTTCCCGAAGCGTTGCGCGGGTAA
>N_387
GTTGCGCGGGTAAGATTTAACTCGCGCATTCCAAAACTCAT
>N_388
TCCAAAACTCATTTTTTGAGCAACCTCAGCAGCCTCGCGTC
>N_389
CGCTTATCATGGGAAAGTTGCTCGGCATTAGTGCGAAGCAT
>N_390
AAAGTTGCTCGGCATTAGTGCGAAGCATTGACCCACTTGAC
>N_391
GACCCACTTGACGCCGACGACCAAGAGGAGGCGGCCGACTT
>N_392
TGGCGGCACTTGTTGGTAATCCCACCGACGATCTCGGATAC
>N_393
CCACCGACGATCTCGGATACCAGGGCTGTGGCTCCTAGAAA
>N_394
CCTTCTGTGTCCGCTGTAGTCAATTGGCGCTCTTCCTGAAT
>N_395
GCGCTCTTCCTGAATTATTTCGCGTAAGGAATTCGAAGAAC
>N_396
TACCTCGTTATTGATTTTTGCAATAAGACCACTTTGCTGGG
>N_397
CTTTGCTGGGCAAGTAATATCATCGAGTCGATTTTGATTTT
>N_398
ACTCTCGGGGAAACAGAAATCCTATTTGGAAAAGAGCAAAA
>N_399
AAATCCTATTTGGAAAAGAGCAAAACACTCTTCACTCAAAT
>N_400
CACTCTTCACTCAAATGAAGCGCCGATCGGCGGGAAATATT
>N_401
CCGATCGGCGGGAAATATTTCTAAAAGAGGATATCGTTTAC
>N_402
CACCAGGTATTCGAGCTGAGCCTTTGAGCCAAGAAAGGCAT
>N_403
CCAAAAGAAGCTCTGGGTAACGTTGCCAATGCCCTCATCTA
>N_404
GTTGCCAATGCCCTCATCTACGGACCCGACAAACTCCATTT
>N_405
GACCCGACAAACTCCATTTTCTTGTACAATCTAGACGTCGG
>N_406
ATATGGGTCGAGTTCTGGAACCAGGTCTCCCAGCCACCATT
>N_407
GGTCTCCCAGCCACCATTGTCTTTAAGTAAGAAGCCCAAAT
>N_408
AGAAGCCCAAATATTATATACAAATGTAGCGAGCCTAACCT
>N_409
TACAAATGTAGCGAGCCTAACCTTTTCTTACTCAGGGTTCC
>N_410
AACAATCCCAGCAGATCCAACACAGAGTCAACGGTGTCCGG
>N_411
TTACGAATGCTATGATGGAACCTGTGTAGCAAGATGTAATG
>N_412
TTGTAAAGAGCCAATATGCTCCAATTAGAAGGCGTGTGGAA
>N_413
AGAAGGCGTGTGGAATTTTTCCGCGTGTTGCTCCACGAGTA
>N_414
TTTTCCGGTGAAGGAGAAAGCGTTTGTGAACATGCCAAATA
>N_415
GTTTGTGAACATGCCAAATACATACCAGAACATGTTTTCTA
>N_416
ATACCAGAACATGTTTTCTACCTCACCCCAATTACCCATTA
>N_417
TTTCTACCTCACCCCAATTACCCATTAAATGGCTAAGTGTC
>N_418
TGTCAAACGGTCGGTAAAAACTATCGGAAATATTCCACCGA
>N_419
ACCCAGACTGGCCATTGGAACGGTCCCATTATGGCTCTGTA
>N_420
TTGGAACGGTCCCATTATGGCTCTGTATTTCGGCAGCGCCT
>N_421
TGTTATGAAAGCTGCACAATCGGGTGAGTGCCCCACCGACA
>N_422
TCGGGTGAGTGCCCCACCGACATGGCTGAGTCCATCAGCCG
>N_423
GGCTGAGTCCATCAGCCGTTCCTGTGTTATATATATACCGG
>N_424
GTTCCTGTGTTATATATATACCGGACATACCAATGTCTACT
>N_425
ACCGGACATACCAATGTCTACTGTTCTTTCTATAATCTGTT
>N_426
AATCTGTTCCTGGATGGTGTCTACTACCCCGCGCGTATTCG
>N_427
TCTACTACCCCGCGCGTATTCGACCGTGTTGGGGTCTCAGT
>N_428
TGTTGGGGTCTCAGTGATATCTATCGAAAAGTTTAGCCGCT
>N_429
CCCAACGCAACTGGCCCATTCCTGAGGAATCTAAAGTGCGA
>N_430
AGGAATCTAAAGTGCGAATTCGAAAAATAAACGGCGGCTGA
>N_431
AAACGGCGGCTGATTTGCGGCTGAAATTTGAAATCTGTGTC
>N_432
TTGCGGCTGAAATTTGAAATCTGTGTCCCGCAAACCCAAAT
>N_433
CCCGCAAACCCAAATTGAAACTTCGATGGGAAAAGATTTAT
>N_434
CGTGACAAAGCTCCCTTTATCCAGCTGGTTAGCACTACCGG
>N_435
GCACTACCGGAGTGTTTGAGCCAAGTCCATCTGCATAGAGC
>N_436
GAGCTTGTGGGTGTAGAGTACGTATGGGCGCTCCTGTGTGA
>N_437
ATGGGCGCTCCTGTGTGAAGCGCATTATTTGTTACAAAAAC
>N_438
GTGAAGCGCATTATTTGTTACAAAAACGTATCCCTATTAAG
>N_439
CGTATCCCTATTAAGCAATACTCACGCGCATCGGGTCAGCC
>N_440
CGGGTCAGCCATGAGCGATTCCCCAATAACTAGTAAATTTA
>N_441
CGAAGTCTCCATTGGGTGGACCTTGAGACAAGAACTACACG
>N_442
CTTTCGCGTCATTAATGGGTCCGAAAGGAAAAGAATGTAGC
>N_443
AATCTATATGGCTCGTAAAACGTTTATTTTTTGCTTCGTAG
>N_444
TTTATTTTTTGCTTCGTAGTCTGCATTGATTTCCCCGTGGT
>N_445
TTGTATTCATACCCGTTATTCGTAGAGTAAAAGGGTATACG
>N_446
TCGTAGAGTAAAAGGGTATACGAGATTCTTTAAAATAAATG
>N_447
ATTCTTTAAAATAAATGTTACAAGTACAAGGGAGCGTTTTC
>N_448
GTACAAGGGAGCGTTTTCGACTATGTAAAGTATATACATTC
>N_449
ATTCTACATACATATTGATTCTATAAGGATCAATAGCCAAG
>N_450
GCTAGAAATTTGAGATTAAGCACTCACATTCCAAAAACAAA
>N_451
ATGTTTGTTAAATGATGTAACTAATGATTTTATGCTATATA
>N_452
ATGTAACTAATGATTTTATGCTATATAATTTTGATATATCT
>N_453
TTTTGATATATCTGCGAGAACCTATTTAAACACGATTACTA
>N_454
TTACTAACGAATGTCTGTTGCTTATACGGATACGATATGGC
>N_455
TACGATATGGCCTGATATGGCTATCGCCCAGTTCAGGTCCA
>N_456
GATATGGCTATCGCCCAGTTCAGGTCCATAAGGTGTACAGA
>N_457
GTTCAGGTCCATAAGGTGTACAGATTACATGTAAATACCTA
>N_458
GTACAGATTACATGTAAATACCTATATTGATAAAAAATGTA
>N_459
AATGTTCTTATGTATTAGTGCACTAAAGGCTTCTTTCGAGC
>N_460
CACTAAAGGCTTCTTTCGAGCTTACCTTGAACAAATTCTCT
>N_461
AGATTTTTCCACAAAGCTATCATAATATATGACCGGTGGGC
>N_462
CTCTTGGGCAATTTTGTTAACCAACCCAACCAATGAGTTAG
>N_463
AACCCAACCAATGAGTTAGTCTGCTCGAAGTTATAGGAATT
>N_464
GCCAAAAGTTCACCTCGTGGCCTTGGATTGCCTTGAAATGT
>N_465
GGACAATACGGCGTTTTTGACGGAACTCGTTTTCATTATTA
>N_466
TTTTTGACGGAACTCGTTTTCATTATTACCATCGCACATTC
>N_467
CATTATTACCATCGCACATTCCCACACCAAAAATTTCTTTG
>N_468
TGATAAGCCGTCGGCTAATACACTTCTCTTGATAACTAGCG
>N_469
TAATACACTTCTCTTGATAACTAGCGGATCTATCCCCTTCA
>N_470
ACTAGCGGATCTATCCCCTTCAATTGAAAAGGCTTGCGCGG
>N_471
GGCTTGCGCGGTAAATAAGACCAGAGCTACCCAATAATATG
>N_472
AGAGCTACCCAATAATATGACATATCGAGCGCAAGTTTGGA
>N_473
GATGTGTTTTCAGCTGTGAGCCTTTTCCCCTTTTATACCCC
>N_474
AGCCTTTTCCCCTTTTATACCCCTATATAGATTGAAAGCTT
>N_475
ACCCCTATATAGATTGAAAGCTTGCACGCTAGGGTTCATCA
>N_476
AAAGCTTGCACGCTAGGGTTCATCACCTCCATAATTATATA
>N_477
GGTAATTGTAACACCTGCAGCAAATATTTCATGTCGGTACA
>N_478
GCAAATATTTCATGTCGGTACAATCAGAATCAGACTTTTTT
>N_479
TAATAAAAATTGTAATATTTCATTTTATTGTTACATTTATA
>N_480
TTGTTACATTTATATTGTTACAAAATCTAGCATAAAATATT
>N_481
TATTTAATTCACTCGCATTTCTATTTTTTTTATTTTGCGCC
>N_482
TATTAGTTATCCCGCTTGCACTATTTAATCACCATGTCTAA
>N_483
GATGTGGAATCCTCGTAATACTTTCGCATATTATTGAATGG
>N_484
ACCGTCTCAATTCTGGGAATCAACTTATTTACCCTTTTTCG
>N_485
AACTTATTTACCCTTTTTCGCGTTTTTTATTCTCTTCAATT
>N_486
TGCGTATCCATTAGTTAGGACTAAGGCTATAAAGTTTTTGT
>N_487
AATAATACATTACGACTAAACAAATTTAGCGCTCATTATTT
>N_488
GACTCACACCAATAAAATAACTTAAACTTGAAACCGCACTG
>N_489
AAAATAACTTAAACTTGAAACCGCACTGGTTAATCTTAATG
>N_490
AAAAGGAGGCTTGAGCCAATCTAATAATACATAAATTCAGC
>N_491
ATCTCTTTATCACATGTAAACAAAAAATTATATTAGCCTAA
>N_492
TAAACAAAAAATTATATTAGCCTAATACCTAAATGCGTTCT
>N_493
ATGCGTTCTTGGTGTGTGGACTTGATGCATCCAAATCATAC
>N_494
ACTTGTAATTTTATTATTTTCAAAGACTCGGTGCACCAATT
>N_495
TTATTTTCAAAGACTCGGTGCACCAATTACGCCTTTTATTA
>N_496
AATTACGCCTTTTATTAGTACTTATTAAAATAGGGTTCTAT
>N_497
GTTCTATGCCTAATTGATTTCCGTTTACAAGGGTCGTGCAG
>N_498
CGATTGCGTGCTCAATGTATCGTAAATATCTATAGGAATAT
>N_499
ACAGAATGGTATGGAGTATGCAAAAGGGAATAAATAATTTG
>N_500
ATGACGAAATTGTTAGAAAACATTTTAACGAGTGAACTCCG
>N_501
AAAACATTTTAACGAGTGAACTCCGTATTTTGAGCTCAAAT
>N_502
AGTGAACTCCGTATTTTGAGCTCAAATGTTTATCGCTTTTA
>N_503
CCCTTTTGCCTATTGATGGTCCATCCGCAAATGGTCAACGC
>N_504
CGCAAATGGTCAACGCGAGACTATTGATTTCCAGTCTTACG
>N_505
TTCCAGTCTTACGCTGCCGGCTCTTCAACTTCATTATCGAT
>N_506
GGGTTGTTGCAGCGTTTGGGCCGATCCTTGTTGATATTCAA
>N_507
TCCTGAACTAGATTGTTAATCAACTGTGTATACCTACCGAA
>N_508
GGGTCTCGCACCCATTGAAGCGCTTGCCAGTTGGTTATTAT
>N_509
GCTTGCCAGTTGGTTATTATCCACACATCTTGCATTGCATT
>N_510
ATCTTGCATTGCATTGATGGCATCAAGAAATTTAATAAAGC
>N_511
CATCAAGAAATTTAATAAAGCCCTCTTTGTGATGGGGCTGG
>N_512
AAGCCCTCTTTGTGATGGGGCTGGGTAAACCATGCAGCGTG
>N_513
AACCATGCAGCGTGGTAAAACAAGCCAAATGGTGCTCTAAA
>N_514
AGATGAAGAAATTAAATAAGCCATAGGGCCATTGTTTCAAA
>N_515
TAAACCTAAATTAAGAGTTTCAGTAGAGGTTTACCTGTTTG
>N_516
AGAGTTTCAGTAGAGGTTTACCTGTTTGTAGTGTAATGACG
>N_517
CGTTCAAAGTTCTTCATAATCATCTTTGTCACTCCATCTGC
>N_518
CTGCATCACTAGGGTTGGAACAGGCATCGCCCATAGAACAG
>N_519
CGCCCATAGAACAGCGGCCTCCGTTAAGGTCCTGCCACATG
>N_520
CTGCCACATGACCATAGGTACCTGCCACACCCCAGGATAGG
>N_521
GCCACACCCCAGGATAGGAACGGGTCGGGCAAGGCGGAATC
>N_522
ATCATGCAGTCGTGGAATATCTTGTAGTCAAGCGTGTAGGG
>N_523
TTGTAGTCAAGCGTGTAGGGCCAGGAGGGTGGTCGGTTTTC
>N_524
TGTAGGGCCAGGAGGGTGGTCGGTTTTCGTAGACAGGCATG
>N_525
GTAGACAGGCATGGAAGAGTCGTAGGTGAAGTTTGAGTCGT
>N_526
GAGTCGTACAGCATTTTGTACATTTTGTTTCCGCCCACCGA
>N_527
TCGAACATCCGACATCTTGACACCGCCGTACGCAGCAAGGA
>N_528
CCAAAGCTGTGACTGTAGATCAATGCCTTTATAGTTATTTC
>N_529
CAATGCCTTTATAGTTATTTCTATTGTTAGCAAGTGAGAAC
>N_530
AACGCTATAGTCAATTTACTCGACTATTAGATACCCGGTGT
>N_531
TAGTGGAAGTACAAACGGAACGTTTTGTAAAATCAAAAATT
>N_532
AATTAAGTCAAGAAATCTTTCAAAGCGATGGGCATGACTGT
>N_533
GTTTTCGGCTGTTTAAGAGTCTAAGAGTGGGCGTGTCCATC
>N_534
CTAAGAGTGGGCGTGTCCATCTTCTGAATAAATTCATGTTT
>N_535
TGAATAAATTCATGTTTAGTCTTAGCTTTAGAGCTTTTATA
>N_536
CATACGGACTATTAGAGAGACAGACGAGCTAGTGGTAAACG
>N_537
ACAGACGAGCTAGTGGTAAACGGTCCCTTCCACATGTTACA
>N_538
ACGGTCCCTTCCACATGTTACACTCTTTCCAAAGGACAGGT
>N_539
TTGTTATGAGAGGTGATTGACTACATATGTAAGTACCGTGA
>N_540
ATTGACTACATATGTAAGTACCGTGATTCGGCGATACCTCT
>N_541
GCGATACCTCTACTAGTTGACTTTATTGTGTATTTCATTGT
>N_542
TGTCGGGTCAAAAACTTGTTCCATCTACTTACGAAACTGTA
>N_543
TCTACTTACGAAACTGTATGCGAAGCCATTTCATGTCCATC
>N_544
CGTAAAGATTCTGCACTTGACTGTAGTCAGTCCACTCGTGG
>N_545
GTCAGTCCACTCGTGGGAAACGTAAAAAGTGGCTGTGATGG
>N_546
AAAAAGTGGCTGTGATGGGACAGCCGTTTGGATTGACGCGA
>N_547
TGGATTGACGCGACCTTTTTCAAAAAGATCCGTGTACAACT
>N_548
TCAAAAAGATCCGTGTACAACTGCTTGTTTAGGTCATTAAC
>N_549
GTACAACTGCTTGTTTAGGTCATTAACGGAATCGTCAAAGG
>N_550
TTAACGGAATCGTCAAAGGTCAAGAGAACGATCTGAGGGAT
>N_551
GGGATGCTTTCAACAGGTAGCTCGCCTAACAATGTAGATGA
>N_552
GGTGAAAAAAGTAAGAAAATCATAGCAGATGGATATAGAAC
>N_553
CATAGCAGATGGATATAGAACGAGTAACCATTTTAGCCAAG
>N_554
GAACAAGATACCGATGTGGACTGTGATCAAGAGGCGCTTTA
>N_555
TGTGGACTGTGATCAAGAGGCGCTTTAGGAGAATGAGACCC
>N_556
AATGAGACCCTCGAAAATGGCAACACGGTTTAACGCAACTT
>N_557
GTGTGGGAGGCCATTTCATGCCCTTGCGAGTACAAATCCTG
>N_558
CATGACGTAGTCCGTCCACTCGTGTGATAGGTAAAAAGTTC
>N_559
CGTGTGATAGGTAAAAAGTTCCGCGCCAAGAACAACCGTTG
>N_560
CGACTTATTATTAAAGAGTTCCTCGTAAAGATCAATATTAA
>N_561
ATCATCGAACGTCATAAGTACGAATTGCGGGGTCTCTGAGG
>N_562
TTCTGCACTAAAATCGTGATCTACCTAACTGGGCGTGTACT
>N_563
CCTAACTGGGCGTGTACTTACCAGGAATATCTCTTCCTCCG
>N_564
ACCAGGAATATCTCTTCCTCCGCAATAGCAGTCAGGCAAAA
>N_565
GTCCTTTCGGCATTTGGCTGCCGTTTTATCTGGCATAGGCT
>N_566
GCCGTTTTATCTGGCATAGGCTGTGGGTAAATAGGGTCAGG
>N_567
CAGGGCGGGACGGTGGGTAACGGTATATATCCACAAACTCT
>N_568
AAACTCTTGAGCCTTTGATACAATTGTTCCCGATGGCTTAA
>N_569
TAAGTGTTGGCCGCGTTCGTCTTAAAAAATTTTACGTTATC
>N_570
CTTAAAAAATTTTACGTTATCTTACTGCGCAACAAAATATT
>N_571
CTGCGCAACAAAATATTAGACGATTCCTTACGGAGGATGAG
>N_572
TTCCTTACGGAGGATGAGTTCCGCGGTTGGGCGTGGATATC
>N_573
ACATGGCACTGCCCCGGTTCCTGTTGTTGTTTCTAGATGAG
>N_574
TGTTTCTAGATGAGGTTTGTCGATATAGTTGTTTATGAAAA
>N_575
AAGGTTTGAGTTGGTAGGGTCATAGCTTCTCTACTCAAATA
>N_576
TAATTTGTGCTGCACAAATACACAAGAGATACTAAGGAACG
>N_577
GGTATATGTTGGTTAGTAATCATTACAAACTTTTAATTTTA
>N_578
TTACAAACTTTTAATTTTAACTTTTTATCACCTTCACCGAC
>N_579
CTTTTTATCACCTTCACCGACAAAAGCAACATAATATAATA
>N_580
AAAGCAACATAATATAATAGCCCAATTCATTAACTTTTTTC
>N_581
ATAATAGCCCAATTCATTAACTTTTTTCTATAGTGAGAACC
>N_582
ACTTTTTTCTATAGTGAGAACCAAAAAGTTTTATAGCATAC
>N_583
AGAACCAAAAAGTTTTATAGCATACTAATGTGTTTCGTTTT
>N_584
CAATACAGACTGAGAAAATACAAATAATTGTATTATTTATG
>N_585
TTATTTATGCGTAAAGACTTCATGAGCAATCATTCACAATA
>N_586
CTAAGCAGTAGAGATTTATACTTAAAGACAATTGCGTAGAC
>N_587
AAGACAATTGCGTAGACTATCTAGAGGATTTACTATGGGGT
>N_588
TAGAGGATTTACTATGGGGTCTAAATATTATTTTCTTGTAA
>N_589
ATATTATTTTCTTGTAACAACACACAAGCGTGTACCAAATT
>N_590
TAACAACACACAAGCGTGTACCAAATTTATGCTCGGTAAAA
>N_591
TGTTTGCCTTTTATCGGTGTCGTATATGAAAATGTTTCAAT
>N_592
TGTCGTATATGAAAATGTTTCAATTAATTTGTTTATTCCGT
>N_593
TTCCGTTTTTTATATATGATCTATATATCCATTTTGCATAC
>N_594
CTATATATCCATTTTGCATACAAATTAAAAATGTAAACTAA
>N_595
AAACTAAAAAATATGAATTTCTTTAATATTTAACTTATTGG
>N_596
AACTTATTGGTTATTGATGACATTTAAAAATTTGGAAAACC
>N_597
GTAGGGATATACTTAACTATCCACCACCGCTAGGAATATAA
>N_598
CACCACCGCTAGGAATATAACGATAACCAGCGATCGGTTGA
>N_599
GATAACCAGCGATCGGTTGACGGAATTTTATAATGACAACT
>N_600
AAGTATTTGCAACATTTTAACCAGCAGTTAAATTGTAGTAA
>N_601
CAGTTAAATTGTAGTAAGAACTTGTGTGCTTTGCATAATGT
>N_602
GTAAGAACTTGTGTGCTTTGCATAATGTCACCGAGTAATTT
>N_603
TAATTTTCTGTAAAATAGAACACTACTTTGAATATTTACAT
>N_604
AATAGGTATTGGGTTTCAAGCAAAGAAAACTGTTGACAGGA
>N_605
AACTGTTGACAGGATGAAGTCAACAATCAACACCAACCAAA
>N_606
CCAACCAAATGGAAGAGTTACTATAAATATGTAATTAGAGG
>N_607
GATGGGGGTGGTATGAGAGACTAGAGAAAGCTTGAAAACAG
>N_608
AAAACAGTACAGTGTTGGGGCTTGGTTTGTTGTGTACAAAA
>N_609
GGGGCTTGGTTTGTTGTGTACAAAACGAAATTACGGTGATT
>N_610
AAAACGAAATTACGGTGATTCTAATAAAGGAATAAAGAGAG
>N_611
TAATAAAGGAATAAAGAGAGCAATAAGATAGTAGATCGACT
>N_612
AGATCGACTGAACTTAGAAGCAAGATTGCTTGATACGGGTA
>N_613
AGAAGCAAGATTGCTTGATACGGGTATCTATACCTTGAAGA
>N_614
TCTATACCTTGAAGAGATTTCGTTGCATTTGGCGTTTAGTG
>N_615
CGTTTAGTGTGCTATCGGAGCACTTCACAGAGGCTGAGGCT
>N_616
CGGGCCCATTATGGTTGATGCTGCTCTTTTGGAGTTGGTGA
>N_617
GTGATTTTTATTGTTGGTAGCGAAGCCGATTTGAAACTTTT
>N_618
TTGGGTTTTACCCGCTGACACTGGTGGCTGATAGGTTGAGG
>N_619
AGCAATCGACGACTTAATATCATTATTCACCCTCGAAGCGC
>N_620
ATCATTATTCACCCTCGAAGCGCGCGCAGTGTGCGGTGCAA
>N_621
ACCGGTGGGAATAGTGGGGACAGTAGTTAGAGAAACTGGAG
>N_622
GGGGACAGTAGTTAGAGAAACTGGAGGGGTTTTGAGGGTTC
>N_623
CTGGAGGGGTTTTGAGGGTTCTAGGGGTACTAAAATCAGGA
>N_624
CAGGAGTGCTTGACGTTGTTCTTTCTGTTAAAGTGGAATTA
>N_625
GCGGTCAAGATGTTAAGAGACGGTAAAACGGATACTCCCTT
>N_626
AAGAGACGGTAAAACGGATACTCCCTTGATTCGGATTGGAA
>N_627
TCGGATTGGAAATAGTGTGGCAATAGGCGTGGTATCAGGAT
>N_628
TGTGGCAATAGGCGTGGTATCAGGATGCAACGTAGTCGTGC
>N_629
CAGGATGCAACGTAGTCGTGCTAGATTTTAAAGTGGTCGTT
>N_630
GTGCTAGATTTTAAAGTGGTCGTTGCTGGCCGGTCGTTGGG
>N_631
TTGATTTCACCGATAGCGGACCTTAATTCGGGGAGTGAATA
>N_632
CTTAATTCGGGGAGTGAATACTCATTAACGAATTGGGAATT
>N_633
ATTAACGAATTGGGAATTGGCACTCTCATCGCTTTTGCTGT
>N_634
TCACTGCCGGAAAGAAATTGCCTCAGTTGATCAAGGACGTT
>N_635
CAGTTGATCAAGGACGTTGGCGGATCTGAACTTCTGTGACG
>N_636
TTCTGTGACGACCCGTTAGGCGATGTTATGTAGCCGGAGTT
>N_637
AGACTATCTGCTAGAGTGTGCTCCGCCGTTTGCTGTCGGTA
>N_638
TATTTGTTAGAGTAAAGGAACTTGACAGTTGGACGTTCTGT
>N_639
TGTTATTGCCACCACGTGTTCGGTGGAGCTGTAATCTATTG
>N_640
GCTGTAATCTATTGCAGTTTCTTTTTCATTAATGCCATTTT
>N_641
TCCAAAGGCTTGCTTATTAACGCCTCGGCTCTTGGCTCGTC
>N_642
TCGATTGCTTTATGTTTAAGCGACTTGCTTAGTATATTTTG
>N_643
TGCTTAGTATATTTTGGGAGCCAAAGGCGAGATCTCTGGCG
>N_644
TGCAATGTGCCCTTTATTTCCCTATACTTTTCATGTGGCAT
>N_645
ATGTGGCATTGCTGTTGGCCCACCTAACAAAGACCTCTGAT
>N_646
GTTGGCCCACCTAACAAAGACCTCTGATTGCCGATCACTTG
>N_647
CTGATTGCCGATCACTTGTACTCGTTGGGGCTTGGTTTTAG
>N_648
CGTTGGGGCTTGGTTTTAGGCAGCGGAATGGGATCATATCC
>N_649
TTTAGGCAGCGGAATGGGATCATATCCGCGGAGCAATCTAA
>N_650
ATGGGATCATATCCGCGGAGCAATCTAAGCTTGGGTGCATA
>N_651
CTAAGCTTGGGTGCATAAGTCGTGGGCTCGTCCCCGCTGTC
>N_652
CGTGGGCTCGTCCCCGCTGTCCCCGAGACTGTTTAAAGTGG
>N_653
CCCGAGACTGTTTAAAGTGGCCGCCGTGTATCGAGAGCGCC
>N_654
CGAGAGCGCCCACGCGCAGGCTTTGGGGACTGTGATATTTG
>N_655
TATTTGGATGGCAGAGGAAGCGATTATGGCAGAAACGGTTG
>N_656
TTATTCCTAGGGGAGGTGGTCTCATGGTAGTAGTTGTTGTA
>N_657
TTGTAGTCGTGGTAGTGGTTCGCAGCATACTTGGGGCAGGA
>N_658
GACGCTGAGGACTGAATGTGCTTAGTATAGCGTCGCTGACA
>N_659
GCTTAGTATAGCGTCGCTGACACTAAAGTTGCGAGCGTTTC
>N_660
GCTGACACTAAAGTTGCGAGCGTTTCCTGTCTCCATTGTGG
>N_661
GTTTCCTGTCTCCATTGTGGCCAAAACATCTTTACTAGAGT
>N_662
AAACATCTTTACTAGAGTTTCTAACAGACGCCATCATAAAA
>N_663
AAGATTCTTTCGTGATTTTGCCGTAGTCTGGAGGAACTCCG
>N_664
ATGGTGGTGCTGGCGATCTTCATGAAGCAAGTTCTCAAGGC
>N_665
CGATCTTCATGAAGCAAGTTCTCAAGGCTTTTGAACGGTGA
>N_666
AAGGCTTTTGAACGGTGAGACAAAATGCATAGCAGGGTTGG
>N_667
AAAATGCATAGCAGGGTTGGCTGTTACTCGATTTGGACTTT
>N_668
TGGCTGTTACTCGATTTGGACTTTCCTTGAAATAATTGGAA
>N_669
AATTGGAACGGGGCAAATAACCTGCCCTTGGTAGAAAATTC
>N_670
CCTGCCCTTGGTAGAAAATTCTGTTCTCGGCTGGGCTGCGC
>N_671
CCTGGTAGTGCTGCTAGACTCAGCTACATCTTTAGAAGTTG
>N_672
AGTGCTTGTTGAATGATGGGCCTTCCACTACGCCAAATGAG
>N_673
CCAAATGAGAAGTGGTGGAGCGTAAGTTGTAGGTTTGATGT
>N_674
GGTTTGATGTCGACGAACTTCTGAAATAAGTCCGCCAGTGT
>N_675
TTGAGCTAGTTGTGGTTGTGCTTGTGGAAAAACTTTTCGTC
>N_676
GCTCCACATGCAAACTAAAACCTTTTGATCCACTTTGAAGA
>N_677
CTTTTGATCCACTTTGAAGACTATATTGTAGGGGCTTACTT
>N_678
TGAAGACTATATTGTAGGGGCTTACTTGGCCTGGTTGTGCT
>N_679
TTCCATTTCTTCCGTTGGTGCTCGCATTCCACCCTTTGTGG
>N_680
CATTCCACCCTTTGTGGGAACTTTAAAACTTTGTGGAGGTA
>N_681
TTTAAAACTTTGTGGAGGTACATCAGAATCTACGTACTTCT
>N_682
TTGGGCTCTGGTTCTGTGTTCGGTGAGCTCGACTCAAACGA
>N_683
TTCGGTGAGCTCGACTCAAACGAGTTGTCCTTGTCTCGAAA
>N_684
CTTGTCTCGAAAAGGAATATCCTTGTTAACAAGATTATCTG
>N_685
CGCTGCGGCATTAATAAAATCTAGGAACTTTGACGATGTGG
>N_686
ATGTGGTCGTTTCAAAGGAGCGACTCTTTGGCGGATCAACC
>N_687
CGTTGTCCGGGCTGCTATTACTGGAGTTGTCCTTTACCAAG
>N_688
GAGTTGTCCTTTACCAAGGGCCTTTGCGTGGTGGTGGGCGG
>N_689
GGCCTTTGCGTGGTGGTGGGCGGGGGAATTAGGGAAATAAT
>N_690
AATTTGACCGGAAACTTGGTCAGGAACTGATTCCAAACTTG
>N_691
ACTGATTCCAAACTTGTGGACTGGTGGGGCGAGTTTGTAAG
>N_692
CGAGTTTGTAAGGTTTTGAGCTTGAGGGTAACCGGTAAAAT
>N_693
GGGTAACCGGTAAAATTTATCCTAGGTTGACTGCTTGGCAC
>N_694
ATTGGAGAAAAGGATTTGAACTATAAGTAAGGTGATTAGGA
>N_695
GGTGTGGAGCTGGTCGTGGTCATGTAAGATGTACTGGAAGC
>N_696
TCGTGGTCATGTAAGATGTACTGGAAGCTTTTGTGGTTGTT
>N_697
TATTTGCATGCGCTTTCGAGCTGTTGAAGAGACGTGTATTG
>N_698
CGTGTATTGGAATAAGTAATCACATAAGTGTTAGTAACTTA
>N_699
AATCACATAAGTGTTAGTAACTTATTTAAATACGTATAGAG
>N_700
TAATTTTGGTTTTTGGTTATCGTTTTCGGTTGGGCTGTAAT
>N_701
AACGTTATCTTATGAATAGTCATGCAATATATGTGAGTAAA
>N_702
AATATATGTGAGTAAATAATCATATTAGAAAGATAAACAAA
>N_703
AAATTAAGTAACAAAAGTGTCTAAACAGTCAGCATAGCTTT
>N_704
GCTTTTGATCCCTGTCACGACGCAAAAAAGTGTGTAACTTT
>N_705
CGACGCAAAAAAGTGTGTAACTTTGCTGACGCTGTATATAT
>N_706
CTGTATATATCATTACATTGCTATAAGGGTGTAACTGTGTG
>N_707
AGGGTGTAACTGTGTGATAGCCAAAATTTTAAGCTGCAAAT
>N_708
TTTGTAAATATGATATATTACAAGCTTCATGAAAATCGGTT
>N_709
ATTACAAGCTTCATGAAAATCGGTTTATGACTGATCCGCGA
>N_710
AAAGGCGACTGGCAGAGATACTTTTGTTCAGATGTTTTTTC
>N_711
TGTTTTTTCAGGTAGCGATTCCAATGAATAGGTAAAATACC
>N_712
GTGGTTGTTATTGTTGAGGACTTTGTAAACGTAACAGCATG
>N_713
CATGTGTTGTGGTGTTGGAACTCCTTGCATGGCTTCCGTTA
>N_714
GCGATCGTGTTGGTGGAGTTCCGGTGGTCTTGTCGGTATGG
>N_715
TGGAGTTCCGGTGGTCTTGTCGGTATGGCCCACAACATTGG
>N_716
TCTTCCGTACCGGTATGGGGCCTTGACTTGACTTCGGTTAG
>N_717
TAGTAAACGGTCCCTCTGGTCATAGTCTTCTATCGACCCAT
>N_718
TATCGACCCATAGCCGTAGTCGCTAGACCCGCCCTTCGGAG
>N_719
GCTAGACCCGCCCTTCGGAGCATAGGCTGTGGTCAGCGTTT
>N_720
CGTTTCGTAGTATGTGAGTACTTCCGGTTGAGATGCTGGCG
>N_721
GAGTGAGTGTGCTCGAGTGGCTGGCTCGGGTATCCAGTTTT
>N_722
GGTATCCAGTTTTTGTATGGCCACATGTTCTGCCCTGATAG
>N_723
GTATTGTGGTTTGGTGTATACGTATTGGCTTGGTGGTTGTG
>N_724
AGTGAGAATATGAAGTTTTACACTTGTTAGGGTTCTAACTA
>N_725
GTTTTACACTTGTTAGGGTTCTAACTAGTTTTGCGGGATAC
>N_726
TAGGGTTCTAACTAGTTTTGCGGGATACTTCTTATTGCAGG
>N_727
TATTGCAGGAACTTTTCATGCTTGCAAGGCTGACTGTTTTT
>N_728
TTTCTGGGATTGAGTTTTTTCGTGGATGATCTCTTTTAAAA
>N_729
TAAAATGCTTTTTAAATTAACGAATGCCGTGGCTTCAAAGC
>N_730
TGGATGATCGTACGCATTATCCTGTTCAATCTAAAATTATG
>N_731
AATCTAAAATTATGGGTAAACATAAAATTCGTAGTATTTAA
>N_732
ATTAATATCCTCATCGTAGTCTGTATTGTACGCTGGCTGGT
>N_733
TGGTTTTCGTAAGAGGGGGGCTTCGGAGTGGCGGGAAGCTC
>N_734
CTTCGGAGTGGCGGGAAGCTCTAAGGGGCGGTAGGTTGGGT
>N_735
TGCTGTTGGCGCACTGCCGACTGATACTGCGGCGTAGGTGT
>N_736
GTAGGTGTTTTCTGCTGCTCCTGTGACTGTTGCTGATGGTA
>N_737
TGTGACTGTTGCTGATGGTACTCTATATCCCTATATAAATC
>N_738
CTCTATATCCCTATATAAATCGATATCGTCGTCGTAAACCG
>N_739
ATCGATATCGTCGTCGTAAACCGAATAATAGGATGTGTCAT
>N_740
AACCGAATAATAGGATGTGTCATATGAATGTGTTGGGGCTT
>N_741
TTTGCTGCTGTGGTTGGTAGCTGCCCCCATGATTAAATGTA
>N_742
TAGATGCATTGTAGTAGTTACGATTGGGCTCTGACTGTTGC
>N_743
GGGCTGTACAAATATATTAGCGGGTTGCGGTGTCCCTAGCG
>N_744
TGCGGTGTCCCTAGCGATGACGGTGAAGGCGACTCAACTCT
>N_745
ACGGTGAAGGCGACTCAACTCTGTTCAAGTTGTTGTTTTTG
>N_746
GTTTGTGAGAGTAGAGTTGTCGAATAAATAGCAAAAATTAT
>N_747
TATATACATTGCCAAAAATTCAAAAAATGTTATAGGGTACA
>N_748
TCAAAAAATGTTATAGGGTACATTAATGAGAGACATGTGGT
>N_749
TAGGGTACATTAATGAGAGACATGTGGTTTTTATAAATAGG
>N_750
GAAAATTTCTACAAATTTTACAAAATAATAAGTACAAAAGA
>N_751
ATTTTACAAAATAATAAGTACAAAAGATGGATGAAAAGATT
>N_752
GATGGATGAAAAGATTGAAGCGATTAGCACAAGAAATTAGC
>N_753
CGATTAGCACAAGAAATTAGCTGGGGTTAGCGTTAAAATTA
>N_754
TATGGTTATAGTTAAAGGAGCCCAGTCCAGAACATTTGTTT
>N_755
TTGTTTAGTCAACTGTACAGCTTGATAATTTCGTTACGTGA
>N_756
TAATTTCGTTACGTGAATTGCTTAGTAGTGGGTCTTATCGT
>N_757
TGAATTGCTTAGTAGTGGGTCTTATCGTATACGTATAAACG
>N_758
TATACGTATAAACGGTGTTGCCGCCGAGTTGGGCGGAGCGG
>N_759
CATAGAGGAGCACTTGGTTTCTGTATTCACTAAATTCTTGT
>N_760
TTCACTAAATTCTTGTGTATCTGTGTAGCGGCATTATAGAA
>N_761
ATTTGTCTCGGCTCATATAGCTACCTGTGTCTTTCTGGACT
>N_762
GCTACCTGTGTCTTTCTGGACTTGAGCCGGCATGTATTGAG
>N_763
GTATTGAGTTTAGAGGAATGCCGCCCGGGTTGCTCTGCTTG
>N_764
CGCCCGGGTTGCTCTGCTTGCTTGAGTTTAAGACAACGGTA
>N_765
AGTTTAAGACAACGGTATTGCTTTCGGTATGATTATTTATT
>N_766
TTCGGTATGATTATTTATTTCCTTTTGTTCTTGGACTGGTG
>N_767
TTTTGTTCTTGGACTGGTGACGTCGTATTCCATTTTTGTTG
>N_768
TCGTATTCCATTTTTGTTGTCCTCGTATGCGTGGTCGGATA
>N_769
GTGGTCGGATAGTTGTATAACGCACTCGAGTTGACTGCTGT
>N_770
GTATAACGCACTCGAGTTGACTGCTGTTCTGTACTGGAGGC
>N_771
GCCTTGGATGGGAGGTTGGGCGCACACTGCGTGGAGTTGTG
>N_772
GAGTTGTGAGTATTTTGGTACTGGATTGTGGGGCGTTGGAT
>N_773
TTGGATTCCGGGAGCTTGGGCAGCCGTTGCTTTAGTTCTTG
>N_774
ATAAATGAGGGCACGTCGGCCTCAGCAGCTGCTTGCTTCTC
>N_775
CTCAGCAGCTGCTTGCTTCTCCTGGGTGAAGTTGGGAAACG
>N_776
TCCTGGGTGAAGTTGGGAAACGGACGTCGGGTTGTTGTTGC
>N_777
AAACCCCGTCTGGAAATTGGCTGGACCTTTCCCTGGCGACT
>N_778
GCGGGGAGGGGCCATGGTCTCGGAGACTGGCATATAAGGAG
>N_779
GAGACTGGCATATAAGGAGGCATTTGAGACGGAGGCAATAT
>N_780
TTGAGACGGAGGCAATATGTCATCATCCTCTTCGTAATCCT
>N_781
TAGTCGACACTCTTGATGGTCGTGGTGGTTGGCATTCGTAT
>N_782
TGTTGTAGACGGTACTTTGGCTAGAGTTCCGCGAGTTGAGT
>N_783
TTCCGCGAGTTGAGTTGATTCTGTATGCCCTTAATAAAATG
>N_784
ATAAAATGTTCGTAGCCTTTCAGAATCCTCATTGTAGTCGG
>N_785
GTGCTCTGCGTGGGGAGTGTCGGCTCAGGTCTTATGCGTTT
>N_786
GGTCTTATGCGTTTTTTGTACGCTGGTGTGTTCGGCGTGAT
>N_787
TGGTGTGTTCGGCGTGATGTCTACCTGGGGGGTCGTAGCTG
>N_788
GTGATGTCTACCTGGGGGGTCGTAGCTGTGCTGTTCAAGGT
>N_789
TGTTCAAGGTGCTGGTACTCCCAGTTACGGGGCGACGATTA
>N_790
TATTTCCGTTATCGTCAGTACTAAGATCTTTCAAATATTTG
>N_791
AGATCTTTCAAATATTTGATCAACGGATTAACAGCCGGGTT
>N_792
CGGATTAACAGCCGGGTTGACACTGGCCAAATCGCTTTCCT
>N_793
ATCGCTTTCCTTAAGATTGGCCATGAACTCGTTGATGTTAA
>N_794
GACTTAGGCGTTGTAGTAAGCATATCCGCCAGCAGTGTTGC
>N_795
CAGTGTTGCTGATGTGCTGACTGATTTAGTGAAAGTTTGGT
>N_796
GGTAGGATTCTGGAATGGTGCTGTTGATGGCGTAGCTAATG
>N_797
AATGCCTTCGGGAAATAGAGCAAATGGGGCTTGCTGCAGAC
>N_798
CAAATGGGGCTTGCTGCAGACGATTAGGTATTCTGTAGGTC
>N_799
GCAGAGACCACGTTAATACTCTGAGTCACATGCAGCGGCGT
>N_800
AGTCACATGCAGCGGCGTGACTGGGGGCCGAACTTTAACTG
>N_801
ATCAATCTGGTTTGGCGGAGCTGTGCTAAACACACCCTTCA
>N_802
GCTGTGCTAAACACACCCTTCATCTTCTGGTTAGCAACAAT
>N_803
ACCCTTCATCTTCTGGTTAGCAACAATGTTGTACTGAAAGT
>N_804
TTTCCGTCGTGCTGTCATGTCCGTTAGAGGCAATACTATAC
>N_805
CCGTTAGAGGCAATACTATACTGGGATATCAACTTGCCGGG
>N_806
TGTAGAATCCGCCCATTGTGCTGTATTGACCATTTGATGTA
>N_807
GTATTGACCATTTGATGTAACCTGTTGTGAGAGCTTGGACG
>N_808
GATGTAACCTGTTGTGAGAGCTTGGACGGGTCTACTGGGGA
>N_809
AATTGTGGGTACGGGTGTGACTGCTTGATTGGGTACCGGAC
>N_810
TGATTGTCCAGACGGAAGTACGCAAAGTTATCACTCTGGTG
>N_811
AGCTCCTTCAACTGTTGTATCAGATAAGGGAGCAGGTCGCC
>N_812
TCGCCAGCGTTAGAATGGTGCTGTTTGCTGTTGGGCGAACG
>N_813
TGCTGTTGGGCGAACGAGGACTAGTTTGAGCTGCACCGGCA
>N_814
CACCGGCAGCTTCGTAGTAGCTACCTGCTATGGGACGAAAG
>N_815
AGTAGCTACCTGCTATGGGACGAAAGTCATCCTCCAGCGGC
>N_816
CGAAAGTCATCCTCCAGCGGCGGGGGAGGCAACGAAAGATT
>N_817
GAGGCAACGAAAGATTGTAGCCGGTGTAAGCCAATTTGTGC
>N_818
CCGGTGTAAGCCAATTTGTGCTTTTTCTGAGAGAATGGCCC
>N_819
GCAGAAGCCAATTGTTGTTGCTGATGCACGTATGAGTGGTA
>N_820
GATGATTATAGTTAGGGTTGCCGTATGGCTGTTGATTGTGG
>N_821
TGAGGTATGGATTATAATTTCCAAAGCTGTATCCCGCTTGC
>N_822
GTATCCCGCTTGCTGAGAAACCTGTGGAAGAGGGGGTGCGT
>N_823
AACCTGTGGAAGAGGGGGTGCGTCAATGGCGCGGTAGTTTT
>N_824
TAGTTTTGTCCCGGCCACTTCAGTGATGTATGTGAAATAGG
>N_825
GTGATGTATGTGAAATAGGTCGTAGCTGGCGTGGTCGTCTC
>N_826
GCGTGGTCGTCTCTTCGACTCACCCGTGGCCACATCATCCT
>N_827
CTCACCCGTGGCCACATCATCCTCGTCTTCATATCCTTCCA
>N_828
AATTCCATTGCGTTCTCGCTCTTTAGCTGACGTATTTTGGA
>N_829
GTATTTTGGAAGAGTATTTACACATCCTACCAATTGCCGGC
>N_830
CCGGCGCACCATCGTTTAAGCGTTCTTGAGAACTGTATGAA
>N_831
ATTTGAAGTCTCAGTAGAAACAGAAAGCGCGGTAGGGCTAG
>N_832
AAAGCGCGGTAGGGCTAGTGCGCTCAAACACTACGCTTGAA
>N_833
GCTCAAACACTACGCTTGAACAATTTGAGTCGTTGCGATTT
>N_834
TTGAACAATTTGAGTCGTTGCGATTTTTTTCTTCTGAAACT
>N_835
GCGATTTTTTTCTTCTGAAACTTTCGTCGGCTGGGCACTAA
>N_836
CGCGGCGTTTGCGTCGCCTACTTTCATCAAGTCGGTTGTAG
>N_837
GGACAGTTCGTGAGTATGGTCGTCCTGCAGGCTTTCGCTGT
>N_838
GTTCGTGTACAGTGTTTTTTCCAAAAGCGTAAAGGTTGTCC
>N_839
TCCAAAAGCGTAAAGGTTGTCCGGGTTTAAGTCGGAGTGTA
>N_840
GAGTGTAGATGTGTCGGTGTCGGGTGGTGCAAAAAGATAGC
>N_841
CGGGTGGTGCAAAAAGATAGCGCAGTATGCGTTGTATGAGA
>N_842
CTGGCATCAAAAAGTAGTGTCATCGATTAGAAAGCAACGAT
>N_843
TAGTGTCATCGATTAGAAAGCAACGATTGTGAGATCTGAGC
>N_844
GAAAGCAACGATTGTGAGATCTGAGCTACTTGTGGCAGGAA
>N_845
AATAACAGCTTACCTATAGGCGGTTCCAAAAGCGTAAGATC
>N_846
GGTTCCAAAAGCGTAAGATCCGATTTTTCCAGTTTGAGGAA
>N_847
TTTGAGGAATAGAATTAATACTAGCTTGGTGAATAATACCA
>N_848
TACTAGCTTGGTGAATAATACCATCGCGATCGCGTTGAACT
>N_849
ATCGCGTTGAACTTGACTAACGGTACTGGGTTGGCCTCGAT
>N_850
ACTGGGTTGGCCTCGATACACTCTCTGCTGACGGTCGGACT
>N_851
ATACACTCTCTGCTGACGGTCGGACTCCTCTTCTTCCACAG
>N_852
AAAATTTTAAAATTAGAAATCACTAGATGGAAAGCTTACGT
>N_853
AGAAATCACTAGATGGAAAGCTTACGTACCTACCAGGAAAG
>N_854
ACCAGGAAAGTGTGTGAAGTCGACTACTATGTACTATATAT
>N_855
GTGAAGTCGACTACTATGTACTATATATACACGAAGAAACA
>N_856
CACGAAGAAACAAAAATCTGCTGTTCGATATTAAGGAGTAA
>N_857
TTCGATATTAAGGAGTAATACAAAAATCGAAGGGTATCGTA
>N_858
ATACAAAAATCGAAGGGTATCGTAAAAACTAACGAGAATGC
>N_859
TACCAACACTTAATAGTTTACGAGAAAAAGCGGCGAAAGCG
>N_860
ACGAGAAAAAGCGGCGAAAGCGTAATATTTGAAATATTGAA
>N_861
TTGAAATTGTGGTTATGGGTCTGTAAAAAGAGCGCATCGAT
>N_862
AAAAAGAGCGCATCGATTGACACCTGAATCATATAATTATT
>N_863
ACCTGAATCATATAATTATTCAAAAGATATTGTTCTAATTT
>N_864
ATTATTCAAAAGATATTGTTCTAATTTTGATTTTTTTTTAA
>N_865
TTTTTGTTTTTTAATTTAATCACTGCAAGGGTATATAAACC
>N_866
GGTATATAAACCTCGACTTGCTTAGTTCTTATATTATTTTT
>N_867
TTCTTATATTATTTTTTTTTCAATTATATTATATGAATTCG
>N_868
CCTCAGTTTGTCTTCGAATTCATGTTCTTTTGAGTTACCTT
>N_869
ATTCATGTTCTTTTGAGTTACCTTTGCAATGTCCTCCTGGG
>N_870
TGCAATGTCCTCCTGGGAGTCGATCAGCGGTTTTGGTTGAC
>N_871
TTGACCACGCGACGTGATTACCGGGTTTGGTGACACTCGCA
>N_872
GTGATTACCGGGTTTGGTGACACTCGCAGCTCCGGTGGGGG
>N_873
GGAGGTATATTCTGCACCTGCGCCTGTATTACCTGTGGTGG
>N_874
GTATTACCTGTGGTGGAGAACGATGGTACTGTGGCGGCACT
>N_875
GGAGAACGATGGTACTGTGGCGGCACTGTGGCCGTCTTCTG
>N_876
CTGTGGCCGTCTTCTGTGTGCCACCCTGACTGCTGAAAGCG
>N_877
TGCTGAAAGCGGCTCCAAAACGTACTCGGCTTGGCACGTGC
>N_878
CCTGGCTTTGTGCAAGGTTGCGCTCGGAGGATGTGTCCGCC
>N_879
TCGCAGGTCTGCAGGTCGTGCGAGTACATCAAGCCGCCAGT
>N_880
AACTTTCAAGCAGCGCTCCTCCAAAGACGCACACGTAGTAT
>N_881
CGCACACGTAGTATTGGGTGCAATCCGATGGGTGCGGATAG
>N_882
TGGGTGCAATCCGATGGGTGCGGATAGTATCCGAACTCCTC
>N_883
TCCGAACTCCTCAGGGCAGTCGAAGCTAGGGCCATTGGAAG
>N_884
AGCTGGTTACGCGCGAGGTTCGTTTGTTTTGTGCCTCTGTG
>N_885
GTTTTGTGCCTCTGTGGGTGCTAGAAAAAAGATTGTATTTA
>N_886
AGTGTTTGGTTTTTTGGGAACACATTTTGGAATCACGAGAA
>N_887
TTGGGAACACATTTTGGAATCACGAGAATCACGCAGGAATA
>N_888
ATCACGCAGGAATATAATGTCAATTGTTCACGTATTTTGAC
>N_889
TTTGACGATGTGGAAAAATACAAGTTATTCCTTGTGTAAGA
>N_890
AAGAGTCCATGTTACTTTTTCCCTTTTCACGTAATCATACA
>N_891
TCCCTTTTCACGTAATCATACAAAATATGACATTAAAGTAC
>N_892
CAAAATATGACATTAAAGTACATATGACCAATGGCTTTTTT
>N_893
AAAGTACATATGACCAATGGCTTTTTTTGGTTGATGGTGTT
>N_894
TTTGGTTGATGGTGTTATTTCCTCAGTCGTTGTAAAAGGCC
>N_895
TCCTCAGTCGTTGTAAAAGGCCTCTTACTTAGCTCAAGAAT
>N_896
CTTAGCTCAAGAATTTGGTACATTAAGTAGGTAAAACAAAT
>N_897
GGTACATTAAGTAGGTAAAACAAATTTATAGCGATGAAATA
>N_898
TAGCGATGAAATAAATGGATCCTAAGGGACACAATATATGA
>N_899
GTGTCAAGGCTTCAAGTAGGCATTTAGCTTTATTTACAATT
>N_900
CATCTCCCTCTAGACCTCTGCTCTGATGTGAATACTTGCTA
>N_901
CCTCTGCTCTGATGTGAATACTTGCTACAGTCTGCTATATT
>N_902
GCTACAGTCTGCTATATTGACGAATCCAATGATATATTAAC
>N_903
TATATTAACATAAATATGTACGTTGGAGGTAGATATAAAAA
>N_904
TTGGAGGTAGATATAAAAATCCAATCACGTGCCAATGGTTA
>N_905
GCCAATGGTTACTGACCATGCAAGAGAGCTAGACCTGCCAA
>N_906
AGACAGTCTGCTCCACTGAACAATACCACTTTGTACGCTTC
>N_907
CTGAACAATACCACTTTGTACGCTTCGTATTGTACTTCGAA
>N_908
TTCGTATTGTACTTCGAAGCCAGATCAAAAGCTATATCTTG
>N_909
GCAGCTCGCAGTAATTCGAACACAATCTTGACTGGTTTTGC
>N_910
TGTTCGCTTAATATTTATTACTTTATTGGTGTATCTAGGAC
>N_911
TTATTACTTTATTGGTGTATCTAGGACTAATAATAGTCCTA
>N_912
TATCTAGGACTAATAATAGTCCTAATAATAACTTTGTACTG
>N_913
TAATAACTTTGTACTGGAAACTCTTACCTTCAGGTAATGGA
>N_914
CAGGTAATGGAGAAAGATAGCTCATGTGATCACAGTTTTCT
>N_915
GCTCATGTGATCACAGTTTTCTCTTTACCGTACCGCGCACC
>N_916
CGACCATTGTTCGGCTTACTCTTTTTGTATGCTATGCTATA
>N_917
GCATATATACACGCGAACAACAAGCCATATACGTGGTTTGA
>N_918
CTTAAACATGGTACTAATGGCTCTTTCCCAAAGTACCGGCT
>N_919
CAAAGTACCGGCTCAAAAAACAAATTTAGATGAATAATAAT
>N_920
TGATTGTTGCTTTGGAAATGCTGAGCTTTAAAAACCAATGA
>N_921
GAAATGCTGAGCTTTAAAAACCAATGAAGCTCTCCATTATT
>N_922
GTTTGTTAAAGAAATAAAAGCCAACTCTGCATGCTTCTATG
>N_923
ATGTTTTTGTCCAGAAAATACACAACCTTACATCGCGCGAT
>N_924
AACCTTACATCGCGCGATAGCTTTCGTAGGTTTTACTTTTT
>N_925
GATAGCTTTCGTAGGTTTTACTTTTTCGTGCTCAAGGCGAT
>N_926
CAATTTTTTTTAATATTATACTGGGTGATGATACCCGGTGC
>N_927
TATTATACTGGGTGATGATACCCGGTGCGACTTAGATGTGT
>N_928
CCGGTGCGACTTAGATGTGTCACTGCTGCCTGGCCCAAAAT
>N_929
TTTCAACATCGCCTCTAAAGCCATTAAATTGGTAACCGCCA
>N_930
AAATTGGTAACCGCCAATAGCATGGCCAAATTTAGACAAAT
>N_931
CCAAATTTAGACAAATGGCGCAAATCATTGCACTAATTGCC
>N_932
ATTGCCACCTCGTTTGGCAGCGTCAAATGGATCTTATTTAT
>N_933
TTTATGCCATCCTCAATGAGCTGTTAGTCAACACTGCAGTT
>N_934
GGTAAAAGAGGTAGTTAGGTCAAATAACATTAAGCCTTTAA
>N_935
CATTAAGCCTTTAAATAAATCTGTTCAATTACGTTACGTGG
>N_936
ACGTGGATAAAGTTGGAAGTCTTTTCAATATTTATTTTATT
>N_937
TTAATAATATTAGTTTAGGTCAAGATGAATGTTGAAACTTT
>N_938
GGTCAAGATGAATGTTGAAACTTTAATAACGGTCTTTGTTA
>N_939
ATAACGGTCTTTGTTATATTCAGTTATATAGTCAGGGCCTG
>N_940
GTCAGGGCCTGCTTGAGTGCCTTAATAAAATTTCCCTTTTT
>N_941
ACGTAGCTTGTTGTTAAAGACTTCCATTTCACTGGGTCCGG
>N_942
GACTTCCATTTCACTGGGTCCGGTTCAAAATTAAACGCGCG
>N_943
GGGTCCGGTTCAAAATTAAACGCGCGCCGAGCACACCCGCC
>N_944
CGCGCGCCGAGCACACCCGCCAGATAAAAATATAAATTACT
>N_945
CCAGATAAAAATATAAATTACTCAGTGCAAAAGCGATCAAT
>N_946
ACATTACTTTGATAATTAAACATAACCCATATGACCACAAA
>N_947
ATTAAACATAACCCATATGACCACAAACACAATATTTTCCT
>N_948
GACCACAAACACAATATTTTCCTTTGCAGGCATACGTCAAT
>N_949
AAATATCATTCATGCTTTTTCTTCTCGGGTCAAACACATAA
>N_950
TCTCGGGTCAAACACATAAACCCAAACAAAAAGATATGGGT
>N_951
GTTCTCAAATGTAAAGAAATCATTTCGTGTTGTCAAAATAA
>N_952
AAGAAATCATTTCGTGTTGTCAAAATAAACCAATTTTGACT
>N_953
ATATAGGAGGCTTCAGTTGTCTTAGATAGTAAGAAATAAAA
>N_954
GCAGTGTGCCTAAAGAGAAACAAAACAGGAAATATCCACCT
>N_955
CAGGAAATATCCACCTCTTTCTCTTGCCCCATGCCTCTTCT
>N_956
TCTCTTGCCCCATGCCTCTTCTCCCGGGTACTTTTATTTTC
>N_957
CTCCCGGGTACTTTTATTTTCGTAGCTGTGGGCAACATTCA
>N_958
AGTGCTTATGGACTGTTATGCAACTAGCCAATGGGCTTATG
>N_959
TAGCCAATGGGCTTATGTTTCCACTCATACTCGAACAATCG
>N_960
CTCGAACAATCGAAAATATACTTTCTACTGTATCTCAACAG
>N_961
AAATATACTTTCTACTGTATCTCAACAGTGGCTTAGTTTAC
>N_962
CTCAACAGTGGCTTAGTTTACCTCCCAACAATTTTTTGGGG
>N_963
CAATTTTTTGGGGGAGAATGCTTCAGTTTTCAGTAAAAAGC
>N_964
CGTATATACTACAAGCATAGCTAAGTTTATTTGTTTCGAAG
>N_965
ATAGCTAAGTTTATTTGTTTCGAAGTGAAGAGAGAGCGGCC
>N_966
GTTTCGAAGTGAAGAGAGAGCGGCCCGGTAGTAGGACACTT
>N_967
TAGAAACTGTCATTGTGAGTCTAGTTTTACCGCCTGACTTT
>N_968
TATTGGTATTCAGTTAACTGCTTTAACTAAGATAAGGAGAA
>N_969
TAAGATAAGGAGAATTTAATCGCTTATTATACCTGCGGGTT
>N_970
GCTTATTATACCTGCGGGTTCTAACCGCTTCTAAAAGAATG
>N_971
CGCTTCTAAAAGAATGAATGCCGAAAAGGGTGAGAATTCGC
>N_972
GGGTGAGAATTCGCAACATACTGTGTTTTGGGCTGTTTTTT
>N_973
TGGGCTGTTTTTTTTATAGACTTAGTCATATGCAACGGCCA
>N_974
AACGGCCACCTGTACCATGTCAGAAAGCAGACACGAAAAAA
>N_975
GCTGGCACGCAGCATATTTGCAGTTGAGTGCAACAAGCCGT
>N_976
AGTATGTGCACTCGTTATGACTGGCAATATGACTCTTGTGG
>N_977
CTTGTGGCACACGTTATTATCAACTGGGCAACTTTTTAAAA
>N_978
GGTAATTGGCAGCTAACTTTCAAAATTTTTTCGATATATAG
>N_979
TTTTCGATATATAGTGTAGTCGTAAGAGCTTTCCGTTTTCC
>N_980
CCGTTTTCCTCTAGACTGCTCTAAACTTCAGGTGTGTAAGA
>N_981
ACTTCAGGTGTGTAAGATGGCTAATCGAACCAATGGCTGTT
>N_982
TAATCGAACCAATGGCTGTTCTAAGGATTCCAAAATTATTT
>N_983
CGACAAAGACCTCAAGTAAACGGACCGAAAGTGGGTCAGAC
>N_984
GGGTCAGACAGAGAATGTTGCATAACCATCAAATACACAAC
>N_985
CATAACCATCAAATACACAACTCGCTGGTGAACGAGACATT
>N_986
ACGAGACATTCGTGCTTGCTCCACTGTGTGTGTAAGTATCT
>N_987
TCCACTGTGTGTGTAAGTATCTGAGATCTTTTTGCTAGAGG
>N_988
AAGTATCTGAGATCTTTTTGCTAGAGGCCGTAGCTAGACCG
>N_989
GACTGCAACGACAGCGACAACGCTACATTGTGGTACTAGCC
>N_990
GACAACGCTACATTGTGGTACTAGCCTCACCACGCCCTCTT
>N_991
TACTAGCCTCACCACGCCCTCTTTAAATTTGATCACTTTCG
>N_992
ACGCCCTCTTTAAATTTGATCACTTTCGCTTCGTGTAACTG
>N_993
GTGTCGCATTAGCAATAAGGCTACCATATCTTGTGTGCTCT
>N_994
GCTACCATATCTTGTGTGCTCTACACTAGCTAGCCAACAAC
>N_995
CTACACTAGCTAGCCAACAACAATCCATACTGGAGACGGAA
>N_996
AATCCATACTGGAGACGGAACGGAGACTTCAAAATAAGTTT
>N_997
GGAGACTTCAAAATAAGTTTCCGAGCAGTGACTGTATCGAA
>N_998
GAGCAGTGACTGTATCGAATCTATGTAGAGCACGGATTGGG
>N_999
TGTAGAGCACGGATTGGGTGCTACCCCAGACGGCAAAGCTG
>N_1000
ATTGCACCATAAATTGGAAACCGATTTTGATGTTGTAAAAC
>N_1001
CATGGTAGTCGCATTAAGTGCTACATAACGGCAGTGTAAAA
>N_1002
TTGGGTAATTCCACTAAAATCCGATTCGCAACTCCATTTGA
>N_1003
CAACTCCATTTGAATGATGACTATCTTGTTCCCCACAAGAA
>N_1004
ATCTTGTTCCCCACAAGAAGCTAACCTCAACTCAGAACCCG
>N_1005
GCTAACCTCAACTCAGAACCCGTGCCTGTAAAGAGGTCATG
>N_1006
ATTCAGCAAAAAAAAGGAAGCTAAAATTATAAAAGGGTTAC
>N_1007
TAAATTTTTGGCGAAACATCCAACCGAAAAGTAGTCAACAC
>N_1008
ACATCCAACCGAAAAGTAGTCAACACTGAAGAAGATTTACA
>N_1009
CATCCTTTTAAATTTATGTACATATATTTATACCTATGCGG
>N_1010
GCGCTGCCGGTATATGAATGCATGCTCCAGCGGATAACGGT
>N_1011
TGCTCCAGCGGATAACGGTTCGTTTAACTTCTTCGCAGGTC
>N_1012
ACATATGTATGTATGTATATCAGATTGGCTCAAAAACAGTG
>N_1013
ATTGAGCAGCAACCAATTTACGACTGGCATAGAGTCATACG
>N_1014
CGGTCATAAGACCGTTGTGGCAATAACCATTTTCCTTTCTC
>N_1015
GATCGGCCTGAACCACTAATCCAAGCCACAGACAGGTCGTT
>N_1016
AGCCACAGACAGGTCGTTTACAGCGAAAATACTCGATGATG
>N_1017
GAAATATGTGCATAGTGTTGCCAGGCAGTCGTCTAGTTTTT
>N_1018
AGGCAGTCGTCTAGTTTTTACATTGCTTGCTTAGTATTTAC
>N_1019
CATTGCTTGCTTAGTATTTACAAAAGTACCAGCAGTCAAAT
>N_1020
AATTTGACATTTTTGTAGATCGATTTGTCGCATCGATTATT
>N_1021
TATTTTATTCTCAAGAACAACATCATATTGCTGAATCTGGT
>N_1022
CTGAATCTGGTAAATTAGTTCTTATTATATTCTGAATTAGT
>N_1023
TAGTTAACACCTTGGTAATGCTTAACAGTCTGAACCTTGGC
>N_1024
ACCTTGGCGAGCTTCTTGAACCCAAGGCAATCAGTTCAGTT
>N_1025
TTTCAACTTTTCAGATGGGACTTCGATTTCCGCTTATTGTT
>N_1026
TCGATTTCCGCTTATTGTTTCACACTTCCGCTTTTCACAAA
>N_1027
ACACTTCCGCTTTTCACAAACAATTGAAAAAAAAACCTTTA
>N_1028
ACAAACAATTGAAAAAAAAACCTTTATAGCTTATATGCATT
>N_1029
TAGCTTATATGCATTTTTAGCTTTCAAACAATTGAAATGAG
>N_1030
GTGGGCTGCGCTCTTATTGTCACAGTGGCATTGGTGTGATG
>N_1031
GTGGCATTGGTGTGATGGTTCAAGCTACCAATGGCTTTCCG
>N_1032
ATGGTTCAAGCTACCAATGGCTTTCCGGTAGCCGAGATGCA
>N_1033
GTGAATAATTCCTCCTAATACATTTTTAAGCGCCATTACTT
>N_1034
GCCATTACTTATTTGTAATTCAGTGCACCCGGAAAACACCA
>N_1035
GCAGACACTCATAATATGGACATCGTCGTCTGGACATTAAA
>N_1036
TGAATTTCACAAACACAATACCTAATTGAATTCCGAGCGTA
>N_1037
TTGAATTCCGAGCGTATTTACTAGGGCAGAAGGCTGTTAAG
>N_1038
GTATTTACTAGGGCAGAAGGCTGTTAAGAATTAGCCAGTAT
>N_1039
AGAAGGCTGTTAAGAATTAGCCAGTATGTGTTAACCGTAAA
>N_1040
AATTAGCCAGTATGTGTTAACCGTAAAATAAGATATGAATA
>N_1041
AATAAGATATGAATATTGGGCTGTCGTAAAGCACATGTATT
>N_1042
TGTCGTAAAGCACATGTATTCTACTGCGATCCAATGGGATA
>N_1043
CCAGGAATGTTGGTGGGTATCTTTTTGCAACCGTTAGCAAT
>N_1044
TTGCAACCGTTAGCAATAATCTTTCTGAATGATAATACAGT
>N_1045
ATAATACAGTTTGTTATTAACATTCCTGGACCGCAGTTCCC
>N_1046
ACATTCCTGGACCGCAGTTCCCGGGTTTAAGTAATCGGGTA
>N_1047
AATCGGGTAGAAATGAATTACAATATCAAATTCGCACGGTC
>N_1048
ATATCAAATTCGCACGGTCGCATACTCGGTCCGCAGCATAC
>N_1049
TCCGCAGCATACAGTTTGTACCTGGGAACTCCCCGTCTTTG
>N_1050
GGGAACTCCCCGTCTTTGGTCTAGGGCGTATATAGCAGGCG
>N_1051
ATTGTTTAGCAGCGGTGTTACTGATGGAAAACTCCATTTGC
>N_1052
AAAATTTAAATAAAAATGAACGCTATACGAACACGAAGTCC
>N_1053
ACAAATTATAGCAACAAAACCCAAGGATAGCATTTGCAATG
>N_1054
AAGCTGGTGACTTGGGATTACAATCTAAAAGTGAACGTCGT
>N_1055
AAAAAATTTTTTGGGTGTGTCACAAAAGCTACAAAATTGTT
>N_1056
GTACAAAAGAACATAAGAAACCTTTAAACTTGTGCACTAAC
>N_1057
AAGAAACCTTTAAACTTGTGCACTAACAACATATCGAAATT
>N_1058
ATAACTTCAATGATTTGTAGCATTTAGATAATTTTGCATCG
>N_1059
ATAATTTTGCATCGCCATAACTTTTAAGTTACATTCTGTAT
>N_1060
TTAAAACTATTTGTCTAGAACGTAAAGCCACAATTACATTA
>N_1061
GTAAAGCCACAATTACATTACTACATCAGTGCTTAAAAGTC
>N_1062
CTTAAAAGTCGGACCAGAAACTAATTCAGGGTCACTTAACG
>N_1063
CTGCTTGTTGCGCAAGAGAACTTAACAACCAACCGCCTATG
>N_1064
AACAACCAACCGCCTATGTGCAGCTTATGAATAAAAAGCTA
>N_1065
AGCTATAGCCATTATGGTTTCCATGTAGACCTGCGTCGGCG
>N_1066
ATTATAATAGCAAAAATGAACTATGTCCAATGGTGTATTGC
>N_1067
GTATTTCTTTATTTATAAATCTGTCTTCTACTATTGTGATT
>N_1068
ATTGTGATTAAAAAAAAAAACTTAGAGGGAATATAGATTTT
>N_1069
GAGGGAATATAGATTTTAATCCGATAACCGATTTACCTATG
>N_1070
ACCGATTTACCTATGTATATCCGCTGTCAGTCCATCCATTT
>N_1071
CGCTGTCAGTCCATCCATTTCTACGCAAAGTGCGCTCTCAG
>N_1072
GCTCTCAGTCTTAAAGATTTCCGCATAAAACTTTCTTTATA
>N_1073
ATAAAACTTTCTTTATATTGCAGGTAGCTTATTAGTCGGAA
>N_1074
ATTGCAGGTAGCTTATTAGTCGGAAAATAAGGTTCAATATT
>N_1075
ATTAGTCGGAAAATAAGGTTCAATATTAGAAATCATAAATT
>N_1076
TAAGGTTCAATATTAGAAATCATAAATTCTTTTATTCGACA
>N_1077
CGTTTATAGCAACCGTAAAACCTACAACTTTAATTGTATTT
>N_1078
TGTATTTCTTCATGATTTTGCCAAATTTGCTGAGTCGAGAC
>N_1079
CCAAATTTGCTGAGTCGAGACATAGCTATAATCTATTTTTT
>N_1080
ATAATCTATTTTTTGCGTGGCTGTGGTGCAGCCAGTTCTAG
>N_1081
CTCCGATGCTAAGTGAGAAGCTTGAGGGTGTGCCCGCTCTA
>N_1082
TTGAGGGTGTGCCCGCTCTACCAAACTTAATATAACTGGCT
>N_1083
CTCTACCAAACTTAATATAACTGGCTTGTTGTTTACAATTA
>N_1084
TTGTTTACAATTAATGTGAACCAATTAAAACCAGGTCCGCA
>N_1085
ACAATGTCGTTAAAATAGTTCACAGCCAGCTGCAGCTGCAT
>N_1086
GCTGCATTGGAGTTTATAAGCAAGACAAAAGACCTGCGCAA
>N_1087
GCTCACCTTTGCTACGCACCCTTGCTAGTTAATATGTGTAT
>N_1088
TATGTGTTTAATTTGGTAAACGGAAACATATCCACCATTCA
>N_1089
CAGGTCGTGATTATAAAGTTCTGGTTTCATGTTTTCTTTGA
>N_1090
TTCTATCTATGTTTGGGTAGCTGGAAGCAATACTTGGTTCT
>N_1091
TACTTGGTTCTTTTTTGTGACGAAACGATGTGAAGGTTAGG
>N_1092
AAGGTTAGGTCTTCATTTAACAGCTAAATATGGTAATGAGT
>N_1093
AAATATGGTAATGAGTAAAGCACTTGTCTCAGCTTGCGCAG
>N_1094
AGCAGCTTATGCCAGGGAGTCTGAACTGTCTCCATGTACTA
>N_1095
GTCTGAACTGTCTCCATGTACTATAATTAAATTTATAAGTC
>N_1096
GTCCGACCAGTTAAGAGAAACCAAAAGAGAATTAAAGACGT
>N_1097
ATTAAAGACGTGCCACGGATCTTCACATTGGTGATGTCATC
>N_1098
CGACAGAGTCGCCACCTTGTCCTCTCTGTAGTTGAACTTGA
>N_1099
TAGTTGAACTTGAACCGATGCTCCAAGCTTGGATGGTAAAA
>N_1100
AGTAAAAGCTGCATCAATAGCAACAAATATGCACGAAAAAC
>N_1101
GCATTCGCATGGGAGATGAGCAATCGAGTGGACGTGTTCAC
>N_1102
CACAGAAGTCGCGGATAAAACAAAAACGTAATTGTGATCCA
>N_1103
TAATTGTGATCCATCACAAACATTTGCGCAGATCGTGTGCT
>N_1104
TGCGCAGATCGTGTGCTTATCTCACAAACAAAATCTATTTT
>N_1105
GCTTATCTCACAAACAAAATCTATTTTTAGTCACTGCATAA
>N_1106
TAGTCACTGCATAACGGTGACGGCTTCGGTTCGCGAAACTT
>N_1107
CGAAACTTATCAGCAACTAGCAATTTCTAAGCTGTGTTGTT
>N_1108
GCCCCTCGCCCTGCGCGCTGCGCAAGCGGGAGGTTGTTACA
>N_1109
GCGCAAGCGGGAGGTTGTTACAATTTACCTTACAAGTAAAC
>N_1110
TTATCGTGTTTAGTAAATATCAATTGCATTATACGGCATAA
>N_1111
ATATCAATTGCATTATACGGCATAAGTATAAAGACAATTGA
>N_1112
AATTGATATAATGGAGAATTCATTTGCTCAATCGCGACCTA
>N_1113
TTTGCTCAATCGCGACCTAGCAATGGGTGCGATAAATTTGA
>N_1114
CGCCAGCTGTGCAGTTGTTTCCCCTAACCTGGAAGGTATGC
>N_1115
CCCCTAACCTGGAAGGTATGCCAACTCAATCTACGGTCTCC
>N_1116
AAGTGTTACCTGCACTATTTCTAACGTACAGGCCAACATGA
>N_1117
AACGTACAGGCCAACATGATCTGTACTCCTACATACACTGA
>N_1118
TGATTGCACAACCGTGACCACTAGCATTTGCCCAACTACGC
>N_1119
CTTTCAAGCACATGATCGTACTGTCAACAGGAAACGAAAAG
>N_1120
ATCGTACTGTCAACAGGAAACGAAAAGGCGTGTCTCAGCCC
>N_1121
CAGGAAACGAAAAGGCGTGTCTCAGCCCCCATTACCTATCC
>N_1122
GCGTGTCTCAGCCCCCATTACCTATCCTCACCCCTTCTCCA
>N_1123
CCCTTCTCCAAGCCGTAAAACTAAAAGGCAGGCCACTATGC
>N_1124
TATGCCACTCAATGAGGAGGCCTCTACCTCCACTGCAGCAG
>N_1125
CGCGCTTTTGTCTGCTGAAACGGAGAATATGGAGCAAGACG
>N_1126
AGACGTGTCGGATGCTGATTCTGACATTGAAGACTCTGCTG
>N_1127
CTGCCCGAGATGGTGGTGGACAATCCGCTAAATATAGCAAA
>N_1128
TAAATATAGCAAACCCCCAGCCATATGCGTACCAAGTGTAA
>N_1129
GTGATCCGGTCACCTTGGAACGGGCTCTTAATCTGAGTATT
>N_1130
GCTCTTAATCTGAGTATTGGCTCCTCAAACTACTACATCCG
>N_1131
CACCTCTAGATTTGGTGTATCCAGAATCTATACAGCCAACC
>N_1132
CAGAATCTATACAGCCAACCCTGATGCTTTCCGCACCGCTG
>N_1133
TCCGCACCGCTGTAAAAGAACTAAATAAGTTAAATTGTCAA
>N_1134
CCAACTTAAAGAAGAAAAACCCTACAGAGTAGTGCTTAAAG
>N_1135
AAAAACCCTACAGAGTAGTGCTTAAAGGAATCCATGCTAAT
>N_1136
TTCCTAGTTCGCAGATAGAACAAGCATTTAGTGATCACGGC
>N_1137
TAGAACAAGCATTTAGTGATCACGGCTATGAGGTCCTTAAT
>N_1138
GTCCTTAATATCTATTGCCCCAGAAAGTCTGACTGGAAGAA
>N_1139
TGGAAGAACATTCAGGTAAACGAAGATGATAATGAAGCTAC
>N_1140
AGGCCCGAATGTTAAAGAGTCTCTTAAGATAACTCGACTTG
>N_1141
CTTAAGATAACTCGACTTGGCAGATACAGAGTCACTGTTGA
>N_1142
AAAGATGCCAAATTTTTGGACACTCTAAGAACTATTGCGCC
>N_1143
ATGTAGTGGTCCCCATATGACCGGGTCCGCTTTGTGCATAA
>N_1144
TCCGCTTTGTGCATAAGTGACGTATGTCTGTGTATAAATTG
>N_1145
TGGTGGTGATCATGTCTCGACAGACAAAAGCTGCCCTGTCA
>N_1146
AGCTAAAACCAAGGTCCAGGCTACCGATGACTAATAATATT
>N_1147
ACCGATGACTAATAATATTGCCACACTCAAACCTCCACAAC
>N_1148
CCACACTCAAACCTCCACAACGTTCTTCAAGCGGTTACATA
>N_1149
GTTCTTCAAGCGGTTACATACCAGCTGAGGCATTAAGAACC
>N_1150
ACCAGCTGAGGCATTAAGAACCAACATCTCTTATGCTGATA
>N_1151
GCTGATATTGCTCGACGCAACACGACTCAATCTAGGGCTCG
>N_1152
CAACACGACTCAATCTAGGGCTCGTGCTACTGTGCAGGCTG
>N_1153
GGCTCGTGCTACTGTGCAGGCTGAAGTTATACCAACGTCGG
>N_1154
CCTTAACAATAAATTTATGACGTTAGACAACTCCATTCGGG
>N_1155
GCCATCAATACGAGAATGGACGAACTATTTAAGCTTATACA
>N_1156
ATTTAAGCTTATACACGAAACTGTAGAGGCTAATAAAGCTT
>N_1157
AACTGTAGAGGCTAATAAAGCTTTCAGAGAACTGGTTCAGG
>N_1158
TCAGAGAACTGGTTCAGGTTCTAATTACACGTATTCCTAAA
>N_1159
TTACACGTATTCCTAAATGACTCAACCAACCTTAAAAATCG
>N_1160
ACTCAACCAACCTTAAAAATCGGATTGTGGAACGCTCGCGG
>N_1161
CTGAGGAGCTTCGGATATTCCTCAGCGATCACGATATAGAC
>N_1162
CTCAGCGATCACGATATAGACGTAATGCTTACCACGGAAAC
>N_1163
CGTAATGCTTACCACGGAAACACACATGCGAGTTGGTCAGC
>N_1164
AAACACACATGCGAGTTGGTCAGCGCATCTATCTCCCAGGG
>N_1165
GCATCTATCTCCCAGGGTATCTTATGTATCACGCCCACCAC
>N_1166
ATCTTATGTATCACGCCCACCACCCCAGTGGTACCAGTAGA
>N_1167
CGCCCACCACCCCAGTGGTACCAGTAGAGGTGGCTCTGCAG
>N_1168
TCATAAAATCTAGACTTTGTCACAGCCCTCTGACACCTATC
>N_1169
ACACCTATCTCTACTAATGACAGGCAGATAGCGAGAGTGCA
>N_1170
GAGAGTGCACCTGCAAACATCGGTTGGGACCGTCACTGTAG
>N_1171
GGTTGGGACCGTCACTGTAGCTGCTGTTTATCTACCTCCAG
>N_1172
TCCATGTTTGCTGCGTTAGGCAACAAATTTATTGCTGGTGG
>N_1173
GTTAGGCAACAAATTTATTGCTGGTGGTGATTACAATGCCA
>N_1174
GTGGTGATTACAATGCCAAACATGCATGGTGGGGGAACCCA
>N_1175
GTCATTGCACATGGGCAATACCAAGTTCTGGCTACGGGCGA
>N_1176
AAGTTCTGGCTACGGGCGAACCCACTTTCTACTCTTACAAC
>N_1177
CCCACTTTCTACTCTTACAACCCTTTGTTAACACCATCAGC
>N_1178
CCCTTTGTTAACACCATCAGCCCTTGATTTTTTTATAACCT
>N_1179
GCATGGGCAGGCTAGATGTACAAACTCTCCAGGAACTCTCG
>N_1180
TTCCTATTCTGGCTGTATTGCACGCTACGCCGTTAAAGAAA
>N_1181
ACAACGCGTACGACTACTTGCCCATAATGCTGACATAAACA
>N_1182
TGACATAAACATATTCAAAACCCATCTTGAACAGCTGAGTG
>N_1183
AGCTGAGTGAGGTAAATATGCAAATTCTGGAGGCGGTGGAC
>N_1184
CAAATTCTGGAGGCGGTGGACATTGATAATGCCACAAGCCT
>N_1185
GATAATGCCACAAGCCTTTTCATGAGCAAACTAAGTGAGGC
>N_1186
AAATCGGCATGAAGTAGAGGCCTCCAGACCACTTCAACTTC
>N_1187
TGGCACTGCTCAGGCTAAAACGAAGAGTTCGAAAAGAATAT
>N_1188
AAAGCAGGCCCAAATAGATACCTTCTTGGATAACTTGGGTG
>N_1189
ATAGATACCTTCTTGGATAACTTGGGTGCTGACGCGAGCAC
>N_1190
CTTGGGTGCTGACGCGAGCACAAATTACTCACTGTGGCGTA
>N_1191
ATCAAAAATCCGTCTGGTGGCTGGTGTCGCACTAGCTTGGA
>N_1192
TCGCACTAGCTTGGAAAAAACTGAAGTGTTCGCTAACAACC
>N_1193
CAACCTTGAGCAACGTTTTACACCCTATAACTATGCACCGG
>N_1194
CACCGGAAAGTCTCTGTCGTCAGGTTGAAGAATACTTGGAA
>N_1195
AGAAGTGAAGAATTTAATAGCCAAGCTGCCACTTAAGAAAG
>N_1196
CAAGCTGCCACTTAAGAAAGCTCCTGGAGAAGATCTTCTTG
>N_1197
TTCTCCCAGATCAAGCATTGCAGTTCCTTGCCTTAATATTC
>N_1198
TCGGCGAGCATAATTATGATCCATAAGACTGGAAAAACACC
>N_1199
GATCCATAAGACTGGAAAAACACCGACAGACGTTGACTCGT
>N_1200
CCATCAGCTTACTCCCATCTCTGGGTAAAATTATGGAGAGG
>N_1201
TGGGTAAAATTATGGAGAGGCTGATCCTAAACAGGCTGCTC
>N_1202
AGCACGGTACTCCTGAGCAACTACATAGAGTAGTGAACTTT
>N_1203
CAACTACATAGAGTAGTGAACTTTGCTCTGGAAGCTATGGA
>N_1204
GCTCTGGAAGCTATGGAAAACAAGGAGTATGCAGTAGGTGC
>N_1205
CAAGGAGTATGCAGTAGGTGCCTTTCTTGATATTCAACAGG
>N_1206
TAGGTGCCTTTCTTGATATTCAACAGGCATTTGACAGAGTC
>N_1207
CAACAGGCATTTGACAGAGTCTGGCACCCTGGGCTCCTGTA
>N_1208
CCCTGGGCTCCTGTACAAAGCGAAGAGGCTGTTCCCGCCGC
>N_1209
TATTTGGTTGTTAAAAGTTTCCTGGAAGAACGCACATTCCA
>N_1210
CTGGAAGAACGCACATTCCACGTCTCTGTTGATGGGTACAA
>N_1211
CACGTCTCTGTTGATGGGTACAAATCATCAATCAAGCCAAT
>N_1212
GCTGGAGTTCCTCAAGGAAGCGTTCTTGGCCCAACCCTATA
>N_1213
AACCCTATACTCAGTTTTTGCTTCGGACATGCCTACTCACA
>N_1214
CGGACATGCCTACTCACACACCAGTCACAGAGGTAGACGAA
>N_1215
ACACCAGTCACAGAGGTAGACGAAGAAGATGTGCTCATAGC
>N_1216
AGGTAGACGAAGAAGATGTGCTCATAGCCACCTACGCTGAC
>N_1217
TAAAAGTATCCTGGCTGCCACTTCTGGTCTACAGGAATACC
>N_1218
TGTGACGTTCGCCAACCGAACAGGTAGCTGTCCGGGTGTCA
>N_1219
GTGTCAGTCTGAATGGGAGACTGATCAGACACCATCAGGCT
>N_1220
ACTGATCAGACACCATCAGGCTTATAAATACCTTGGTATTA
>N_1221
TTATAAATACCTTGGTATTACCCTCGATAGGAAGCTCACCT
>N_1222
GTATTACCCTCGATAGGAAGCTCACCTTCAGCAGGCACATC
>N_1223
ACAAGTATTCAGCAAGCGTTCAGGACCAAGGTTGCTCGGAT
>N_1224
AGCGTTCAGGACCAAGGTTGCTCGGATGTCTTGGCTCATTG
>N_1225
TGGCTCATTGCACCACGCAACAAACTGTCGCTTGGCTGCAA
>N_1226
GGCTGCAAGGTCAATATTTACAAGTCCATATTGGCCCCCTG
>N_1227
ATATTGGCCCCCTGCCTGTTCTACGGCCTGCAGGTATACGG
>N_1228
TACGGCCTGCAGGTATACGGCATTGCTGCGAAGAGTCACCT
>N_1229
ACGGCATTGCTGCGAAGAGTCACCTTAATAAGATCCGGATC
>N_1230
AAGAGTCACCTTAATAAGATCCGGATCTTACAGGCGAAGAC
>N_1231
TAAGATCCGGATCTTACAGGCGAAGACCTTAAGAAGAATTT
>N_1232
CTTAAGAAGAATTTCGGGGGCTCCTTGGTATATGAGAACAA
>N_1233
GGCTCCTTGGTATATGAGAACAAGAGACATCGAACGCGACC
>N_1234
AACTGCAGCTGTGGTCAATGCTGACCCTCGGACTAGAGTCA
>N_1235
CCTCCCTAACCTGGTTTTGACCTAGAAAGTCTTAGTTTTAA
>N_1236
AATCAAATAAATAATAATTACTATGTTATATCAACTATTAT
>N_1237
TCATTTTTAGGATTAAAAATCTGTTAGTCTTAAGTAACCAA
>N_1238
AATCTGTTAGTCTTAAGTAACCAAGACACATTGTAAAATAA
>N_1239
TTAAGTTGCCGCATGGGTAACAGTGCGTTGATCAAATAATA
>N_1240
AAAAAAAAAATATTGAAAAGCGAAAACAGGAGAAGCAATAA
>N_1241
CAGGAGAAGCAATAAAGTGGCATTTTAACAGCATCTGGTGA
>N_1242
AGCATCTGGTGAATGGTTAGCGATGGTACTGTTACGAGGTA
>N_1243
GGTTAGCGATGGTACTGTTACGAGGTATTAAATAGTAGTGG
>N_1244
GAGGTATTAAATAGTAGTGGCCATGACACTGAGGAGGAATG
>N_1245
TTTTATTTGTTTATAGGAAGCCTACTTGGATAAGACACGAA
>N_1246
GGAAGCCTACTTGGATAAGACACGAAAACCCTAATAGCCTA
>N_1247
GACACGAAAACCCTAATAGCCTAAAAATTCAATATAAGTGT
>N_1248
TGTTCCGATGTTTATATTTACTGCGTGTTGTGAGACAGTTG
>N_1249
ATTTACTGCGTGTTGTGAGACAGTTGAGTCTGCGTTTGTTC
>N_1250
TGTCTAATTGGCAATATAAACAGTGAAGGCAACGATTATAA
>N_1251
GTGAAGGCAACGATTATAAGCAAGAATCCAATACGTAAATG
>N_1252
TTATAAGCAAGAATCCAATACGTAAATGAAAATAAAAGAAA
>N_1253
CGAAAATATGGAGGAAATTACAAATGAATTTTAAGAGTTAC
>N_1254
GTTACAGGCATAAAATATATCAACAAATATTTAAGCTTACC
>N_1255
TATATCAACAAATATTTAAGCTTACCGAACGCAGATAATAG
>N_1256
TTGTAAGTCTGAGTCTGGGGCTTATAATTACGTATAGGCTC
>N_1257
CTTATAATTACGTATAGGCTCCTCTCCTGATCGTTAAGACA
>N_1258
ATGTTTTCAGCAAGCGTTTACTTTGCTTCATTTGTACACAT
>N_1259
TTTACTTTGCTTCATTTGTACACATCACCTGCCGCCTCTAT
>N_1260
TATTGGGAATTTTTGATGATCCGACATCAGTTCTTCTAGTT
>N_1261
ACATCAGTTCTTCTAGTTATCGTATTCTTAAATTATGGGAT
>N_1262
TCTTAAATTATGGGATATTTCTATCCGGTTTTCTCGATTGA
>N_1263
CGATTGATTCGATCCACCAGCTTAAAAACTTAAACTCTCGA
>N_1264
TTCGGTTTCTGTGTGTTTTTCGTTATGATCAGGTAAAAAAA
>N_1265
TTATTCGTTTTCATTAGTCACTAAAAAATGAGCAGGCACAA
>N_1266
TAAAAAATGAGCAGGCACAACCTCCTGGGGTAGCAAATAGG
>N_1267
GGCACAACCTCCTGGGGTAGCAAATAGGCTTGTAAACAGAA
>N_1268
GCCCACATCAGCCCAAACATCTCCTTGTTAGTTATTAAGTA
>N_1269
AATTATGCCTGTCGAGTTTACTGTAGAGCACCAGGACATAA
>N_1270
CAGACCCCAAAGAAATATTGCTCGTATGCAATCAGACCAAA
>N_1271
TCATAAAATACAAGGCAGGGCCGTACGCAACACATAGTTTC
>N_1272
CGTGCATGGAAAAAAAATAGCTGGGAATGAAGTACATTGTT
>N_1273
GGAATGAAGTACATTGTTAGCAAGTCCTACGCGCTGTCGCT
>N_1274
GCTTCGCTATTTATGCGATGCCTTTGGGCAAGGCTATAATA
>N_1275
CGTGTAAGTAACAATTGAGACATTGCTATGCACTGGCAGCC
>N_1276
CGGATGATCGCCTTACATTTCTGATAGATTCTATAAACAAA
>N_1277
TTTATTATTTACCTATTGCTCGTAGAGTATAAGAAGAAACT
>N_1278
TCGTAGAGTATAAGAAGAAACTTGGGGATCTTGATTATCGC
>N_1279
TCTTGATTATCGCGTTCTCTCTTGTTCTTATTTATTAAATA
>N_1280
TAAATATTAAAATGATTATACAGAAATATAATTTTTTATCC
>N_1281
TCCGGCCTATATTTTATAAACTCATATGGATTAGTATTTAA
>N_1282
TGGATTAGTATTTAAAAAGACTACAGTTTTCCCACGCTAAA
>N_1283
TTTTCCCACGCTAAATGGGGCTTACTGGACCACACCCTAAG
>N_1284
TTACTGGACCACACCCTAAGCAACTGAGAGTGCAGCAACTC
>N_1285
CATAGGTGACGGCAGCGTGACCATGCAAATTAGCCATTCGT
>N_1286
GCCATTCGTGGCTTAAATGTCAACTTTTTATAAAACAATTG
>N_1287
TTTTTATAAAACAATTGGAGCGGCCACTAGTAAGACAAGTG
>N_1288
TGGAGCGGCCACTAGTAAGACAAGTGAAGCTAATTTAATTA
>N_1289
GTGAAGCTAATTTAATTATTCCCTTAAGAATAAGGATTTGT
>N_1290
ATAAGGATTTGTGTTTGTATCGATTTCCCAGCTACTGTGTG
>N_1291
GTGAATGGTAAATTGTGTTGCTCATAGAAAATATAATAATA
>N_1292
AATATAATAATATAATTTATCTTTTGCTATTTTTAGTAAAA
>N_1293
GCTATTTTTAGTAAAAAATACTCCATCAAAACTGCACTGGT
>N_1294
TCCATCAAAACTGCACTGGTCTGAGCTTTGTCCCTACTGCT
>N_1295
GCTTTGTCCCTACTGCTGTACTAACCCACCCATAGTTAAAT
>N_1296
CCACCCATAGTTAAATTTTACTAGAAATCAAATAACAAACT
>N_1297
TTTTACTAGAAATCAAATAACAAACTTTTCCAAATAACGTC
>N_1298
AAATAACGTCATCAAACTATCAAATTTATATAAAACCTGTT
>N_1299
TTTAAGAGGCTGCTAAGTGACAATAAAAAATGTAATTGGTA
>N_1300
AGTAAAATTGGTTAAAGAGACAAAATCAACACAAATAGTAA
>N_1301
AGTAAATACCTAGCATTATACCTTTATACCCTTACAATTAT
>N_1302
TTTATACCCTTACAATTATTCACATAATGCGCGGACGAATT
>N_1303
TGCACTGTTCTTATGGTATTCGAATACCCGACGGCAGCCTG
>N_1304
GAATACCCGACGGCAGCCTGCTAAGTATTACGTTTAAAACC
>N_1305
AAACCAAGCACTTAATGATGCTCTAACGAAACAGATGAGTG
>N_1306
GATGAGTGCGATTATGCAATCACAGGGCACCGCTAATCGAT
>N_1307
GGGCACCGCTAATCGATAGGCTCACATAATCGTACCGTGCC
>N_1308
CGTGCCGGCCAACATTTTGTCACTATGAGGCCGACAACCGT
>N_1309
GCCGACAACCGTTATTAAAGCGAGCTCACTAATACGTATTG
>N_1310
TCACTAATACGTATTGGAGTCATATTGGGTTTGGTGAAAGT
>N_1311
TATTATAAATGAAAAAGTTGCGTATCCGAGTGCTTAACAGA
>N_1312
CCCTTGAGAGCCTTTAGCGTCAATTCCACTTAAATTTACCA
>N_1313
GTCAATTCCACTTAAATTTACCAAGCAGTGGTCTACGAAAC
>N_1314
GTCGATGCATTCAACATCTGCAAAATCCAGTTTATACCCAC
>N_1315
TCTGCAAAATCCAGTTTATACCCACAAAGGAGACGAAAAAG
>N_1316
GTTTATACCCACAAAGGAGACGAAAAAGCCTCGACTGACAT
>N_1317
GACGAAAAAGCCTCGACTGACATAAGCAAACCGTGTGCCGG
>N_1318
TAAGCAAACCGTGTGCCGGACCATCGATTGCCAAGCAAAAC
>N_1319
ACATTGGAAGCTAGCTTCGACAAGCCGAATCATCTAAACCC
>N_1320
ATCTAAACCCTTCGAATAATCGAATAAGAAAAATGTTATGA
>N_1321
AATAAGAAAAATGTTATGATCAAAAAGGTTTATGCAGCAAA
>N_1322
TAGCATTAAAACTGTGAGATCAGTTTGCGTAGAAATAGACG
>N_1323
TAGAAATAGACGAACGGACACGGCTATATAGAGCCGGCCGT
>N_1324
ACGGACACGGCTATATAGAGCCGGCCGTTGATACTGCTCAA
>N_1325
TATAGAGCCGGCCGTTGATACTGCTCAATTAATGTGGTCGT
>N_1326
TACTGCTCAATTAATGTGGTCGTAGATATAGGATAGAAAGG
>N_1327
CTATACAAAATAAAAGTTTACAGCGGCTTTTTGCCGTAAAA
>N_1328
AGAAAGTTACTTTGCCGTAACAAGATTGGTGTAAGAGGGTT
>N_1329
TGTAAGAGGGTTAAGTGGAGCAGCTGCGTCGGGCCCCATTT
>N_1330
GATACGGTGCATAGAGACGTCAAGAGCTCTATTTACATGTG
>N_1331
GACGTCAAGAGCTCTATTTACATGTGCTACGGATATGGACG
>N_1332
ACGGATATGGACGTCGTCGGCTTAACGCAATGTTTTAATAG
>N_1333
ACTGTAATGCGTAAGCATTTCAAGGTGAGTAGCGCCGTAAA
>N_1334
AAGGTGAGTAGCGCCGTAAACAACAAGCTTGTAAGGGCAGG
>N_1335
AAACAACAAGCTTGTAAGGGCAGGCGCAGAAGCTAAGAAAA
>N_1336
CTAAGAAAAGTTGGGTGTTGCCGTTTGGTAGTCTATTGGTA
>N_1337
CGTTTGGTAGTCTATTGGTACTCCTCGTACTGTGCCGACAA
>N_1338
TCCAATTCAACGCAAATTATCTGGAGCCTTGCGAAATCCAG
>N_1339
CTTGCGAAATCCAGGGATTACCATTGCTGTGTGCAAATTTA
>N_1340
GGGATTACCATTGCTGTGTGCAAATTTATTCAAGCTTGCCT
>N_1341
AGTTGCGCCATGCCAATGGTCGTACATGCTCGTATAAAGTG
>N_1342
TAAAGTGTTCAGGTTACAGTCAAAGACCTAGCGAAGTAATT
>N_1343
CTAGCGAAGTAATTTAATGACGATCTTCCGCGTGCGCCAAA
>N_1344
ATCTTCCGCGTGCGCCAAAACTTTCGCACGGTAAGCATTGA
>N_1345
CAAAACTTTCGCACGGTAAGCATTGACACTGCCTGCGGTAA
>N_1346
TGCCTGCGGTAAAAAAGAGACGAAATGATTAGGTCGAGGCG
>N_1347
AAGAGACGAAATGATTAGGTCGAGGCGTGACCACCATACTA
>N_1348
TGGTTTAACTGGCATTGAAACTGAATTATGATTAAAACCCC
>N_1349
AAACTGAATTATGATTAAAACCCCTTTGTTATACTATTCAT
>N_1350
ATTAAAACCCCTTTGTTATACTATTCATTAAACACGCGCTT
>N_1351
CGTCCGCCTCAAACCTTTTTCTTTCAGCCATCGACATTCGC
>N_1352
TAGTACATCAAATGTTTTAACACAAATTTCCTAGCAATTAC
>N_1353
AATTACGCATGAAAATATTTCCATGGCGGCATATCTAAGGT
>N_1354
GCGGCATATCTAAGGTTTTACCCAAATATATATTTCTGTGG
>N_1355
TTTTACCCAAATATATATTTCTGTGGCTTAAAAAAACACCA
>N_1356
CATCAAAATGGAAAGTGTTGCCACTATGCCTAAACCAAGTC
>N_1357
CCACTATGCCTAAACCAAGTCATGCAAGTCTTCATACCCTT
>N_1358
GTCATGCAAGTCTTCATACCCTTGCGGAGGGTACATTCACT
>N_1359
GAGGGTACATTCACTTAAGTCAGAAATTTCAAAGCTGTGAA
>N_1360
AATTTCAAAGCTGTGAAGGACACAATTGTGCCCATATATGG
>N_1361
CATATATGGTATATATATTTCTTGCTAAGTATCAACGACCG
>N_1362
ATAAATTGTTTAAAAGAGGACGATCGGACAGCCGGGCTTGG
>N_1363
TTTCAAGTTCGCTGTTTTTACTAATATGTTATGAATAAGAT
>N_1364
GAATAAGATACATATATGCACTTTATAAGGCCACAAAGGTA
>N_1365
ATAAGGCCACAAAGGTAATACAAAAAATCTATCTCAAAACA
>N_1366
GTTAATCCTTACCACGTTATCTAAGCAATTTTCGTAGTTCC
>N_1367
CTCAAATTTTGCATATATATCATTCATAAAAAATGTCTGAA
>N_1368
CACAATTTGCTCGGTTACACCGATACACTCACTCACTTAGT
>N_1369
ACACTCACTCACTTAGTGAACCTATTCAATCGAGTCAGCGA
>N_1370
GTCATAAGCTGCTTGGTTGGCTGCTGGCTGATAACTTACAT
>N_1371
ACATAATTCCATTACCATTACCCAGCAGTATGGTGAGTAGA
>N_1372
TGAGTAGACAGCCCAAGTGACCAATAGTTGGACACGGTAAG
>N_1373
TGCTTGATTATGTTATTGTTCGCTGGTAAATAGAGCAGTTG
>N_1374
TTGTTCGCTGGTAAATAGAGCAGTTGATCAGACCATGTATT
>N_1375
TTGATCAGACCATGTATTTACCTCCATACATACCCTAATGT
>N_1376
TATATATTAAAATAAATATACATTTTTGGACATATTAAGAA
>N_1377
TTTTTGGACATATTAAGAAACTCGTTTAGCCGGAGCCGGAG
>N_1378
TTTAGCCGGAGCCGGAGTATCCACAATAGAGCTCAACACAA
>N_1379
AGCTCAACACAAGTGGTTAACAGCTGGTGGTTTGACTTCTT
>N_1380
GTTAACAGCTGGTGGTTTGACTTCTTCTACGGTGATTGAAT
>N_1381
TCTACGGTGATTGAATTTGACATTAGACTATTGCGAGCTCG
>N_1382
TAGACTATTGCGAGCTCGTACATGGCAGCCGGAACAGTGTT
>N_1383
AGTGTTCAAAACAAGTTTGGCTTTATTTGCGGAACATAATA
>N_1384
ATTTGCGGAACATAATATTTCTATCACGAAGTTTCGAATAT
>N_1385
TGATTGAGGAAAAGAAGAATCCATAGTACTGTAAAAACAAT
>N_1386
CAATTCACTTAAAAATAAAACTTTTTCGGATCTACGTTTAA
>N_1387
AAAAAAGATTTCAGTTCATACATGAACTGAATACTTATCCA
>N_1388
GTTCATACATGAACTGAATACTTATCCATGGTTGTCTTAAA
>N_1389
TCTTAAAATCTGGTTAAGTGCTAACTCTTCTAGGACTAGTG
>N_1390
TAGTGGGTAAAGTGTGTAAGCCCTTTGCTCTTTTAAGTTTT
>N_1391
TTTGCTCTTTTAAGTTTTTGCCTCCATTTGTATTTCTAGCA
>N_1392
TTTTGCCTCCATTTGTATTTCTAGCAGAGTGTTCTTCACTG
>N_1393
TGTATTTCTAGCAGAGTGTTCTTCACTGAAGTGGGCATTAC
>N_1394
GTGTTCTTCACTGAAGTGGGCATTACTCACCTGTTTTAAAA
>N_1395
CTGTTTTAAAAAGCAGTAGGCACAATCCCAGCAGGCACAGA
>N_1396
ACTTCATATTGCAGGTATGGCGTGTCGTCGTAACTGTAACT
>N_1397
GTTTCGTTTTGGGGTTAGTTCACAGAATTTAAAATACCATA
>N_1398
AGTTCACAGAATTTAAAATACCATAGGCAAGCTCGGATAAA
>N_1399
AGCAGCAGCAGCCACCGTACCGATGACGGAGGCAGTTACCG
>N_1400
TGAAAACAATTGCTAAATAACTAAGAAGGCAGTGTCGCAAT
>N_1401
AAGGCAGTGTCGCAATTTTTCAATTTAGATTTTTTGAGCCT
>N_1402
TTCAATTTAGATTTTTTGAGCCTTGTGTTACAGTTTTCTTA
>N_1403
CAGTTTTCTTAATGGTGTGTCTGGCTTATGCCGCGACTGCG
>N_1404
CATGTTTGTATTGTTGTAAGCAGATTTAGTTTCTGCCCCTA
>N_1405
GTAAGCAGATTTAGTTTCTGCCCCTATTATTCGAGCTTTCG
>N_1406
TTTCGTTTGGCTTTAACCAACGCGACGATGCATAGCTAACA
>N_1407
ACGCGACGATGCATAGCTAACACACACGTTTACAGATTACA
>N_1408
CACACGTTTACAGATTACAACACTTAGTTTTCCTCCATTGC
>N_1409
CGCTGTTCGTTTTGTAGTTACCATGGAAAAGATTGCTAGAC
>N_1410
AGTTACCATGGAAAAGATTGCTAGACAAAAATGCAAAGAGA
>N_1411
AGATTTCCCGTACGGTATCGCGGGCACCTCCATATTGGAAA
>N_1412
ATTGGAAAACTCTGTATGAACTAGTCTGTAGCGCGTAGAGG
>N_1413
CACGTTTTTATTTTGTTTGTCGAAGCTTGTATATATATTTA
>N_1414
CGTAAACTTTCTTTTTAACGCAAAGTTAGCTTACCACCGAC
>N_1415
CAAAGTTAGCTTACCACCGACACACACGCTTGAGCTCTTCG
>N_1416
CACCGACACACACGCTTGAGCTCTTCGACTAAACTGCAAAA
>N_1417
GCAGTTAAAACTGCTTTCTACAAAATGTTAAATTTTTGGCT
>N_1418
TTTTTGGCTGGTTGCAATGTCCAGTCAGAGGTGGACTTTAT
>N_1419
AATGTCCAGTCAGAGGTGGACTTTATTTCGACGCGTTTACG
>N_1420
AGCCCAAAAATTGATTGTGGCTTATTGCAAACAGTTTAGAC
>N_1421
CTTATTGCAAACAGTTTAGACCGCCTGACAAGTTCGGGTGA
>N_1422
TTTAGACCGCCTGACAAGTTCGGGTGACCCTCGAGCGTCTC
>N_1423
CGGGTGACCCTCGAGCGTCTCTGCTTACCGTGCGCTTAAGC
>N_1424
TTACCGTGCGCTTAAGCGAACCACACGTCCTAATCGAAACA
>N_1425
ACCACACGTCCTAATCGAAACAACTATACAGCGCGACTGTG
>N_1426
GCGACTGTGCGGACGAGTGTCTTGAGACTCTGGGCAAGCGC
>N_1427
TGCGCCACGCTTGGCCCCGACTGTTACTTTACATTAACAGA
>N_1428
ACAGACTGTTCAAGTTGTTGCTGCACCCGCGCGGAGTCGTT
>N_1429
CCGCGCGGAGTCGTTTGTATCTCTTAAGCTTTTGAAAGTAA
>N_1430
AGTAAAGTTAACGCTTGCGCCATTGCAGCTTTGCTACGTTT
>N_1431
CTTGCGCCATTGCAGCTTTGCTACGTTTTACAAGTTATACA
>N_1432
GCTACGTTTTACAAGTTATACAAGTTATCAGAAAAATGTAG
>N_1433
AGTTATCAGAAAAATGTAGTCCAGACCCATATTCTTAGTGA
>N_1434
ATGTAGTCCAGACCCATATTCTTAGTGAATTTCAACATTTT
>N_1435
CATCAGTTTCAAGCTATCTACAAGCGGGGAGCGGGCTTTGT
>N_1436
CGGGCTTTGTTTATTGTTTTCTGAAACTACAACAATATCCA
>N_1437
TTCTGAAACTACAACAATATCCACCCTCTAGCCAACGAAGG
>N_1438
CACCCTCTAGCCAACGAAGGCTGGGAAACTATTTACCAAGG
>N_1439
GAAGGCTGGGAAACTATTTACCAAGGCGATTGTGAAATGTT
>N_1440
GCGATTGTGAAATGTTGTTACCTTTTTCGTTACATTTTCGT
>N_1441
TTTCGTTTAGCAGCAGGTTTCTGGATCGCTCGATAGTGGAT
>N_1442
GGTGCTTAAATTAAAGAATGCTTACTACTTCAACATGGGCT
>N_1443
ACATGGGCTTGGACTTGAATCCATGTCAAGCATGGGATCGA
>N_1444
AGCATGGGATCGAAGGAAGACCACTCAATCACTTTTAGAAT
>N_1445
AATCACTTTTAGAATTAATACCACCCAGCTGAATTGCCCTT
>N_1446
ATATAGCTTTACTCTAAAGTCTAAAGTAAAGTGGCCAATTT
>N_1447
TAAAGTCTAAAGTAAAGTGGCCAATTTCGAACCATAGAATT
>N_1448
CCATAGAATTGAAAGTAAAACCGAGTTGAAAACATGGCAAC
>N_1449
AAGCAAAAGCTGTAAAACAACAGCTGAAGTAAAGGGGTTCT
>N_1450
ACAGCTGAAGTAAAGGGGTTCTGGTGAACGGCGATGGCTGA
>N_1451
GCGATGGCTGATGGTTTGAGCAAGGCATGCGAATTAATCTA
>N_1452
TGTGTTTCACACGATTTTTTCTGTGAATGGAGGGCGAGGTG
>N_1453
TTTTTTCTGTGAATGGAGGGCGAGGTGTTTTGTTGCATTGA
>N_1454
GAGGGCGAGGTGTTTTGTTGCATTGAATATTTTTGACTTTG
>N_1455
GTTGCATTGAATATTTTTGACTTTGTTTAGGAAATTATTTA
>N_1456
AGGAAATTATTTAATTATTTCCGTTACTATATTAAAAAGTG
>N_1457
CTATATTAAAAAGTGTGTAACGAAGTGTATCTTGAACTAAA
>N_1458
GAAGTGTATCTTGAACTAAACGTTTCGGACCATATAAAATA
>N_1459
TAACGTCGAGTTCTCAGGAACTATTAAAGCTAGAAGGTTGA
>N_1460
CCCACTGTAACGACCTCAAGCAACCCGAAACTGCTACGCCC
>N_1461
CATATTTTTTTGTATATTTTCATCAGTCTTGTAAATTTATA
>N_1462
CACAGACCGCCCATAGCTATCGTTATACTAAGAACACTTTG
>N_1463
AGCTATCGTTATACTAAGAACACTTTGGCGGCGTTCCTTCT
>N_1464
TGGCGGCGTTCCTTCTAATGCCCACAAACCCCCAAAAGCTG
>N_1465
TGTAAATTTCTATCGGTATACCAAGAACACTTTGGCCACGT
>N_1466
TACCAAGAACACTTTGGCCACGTTTGGTAAAACAGGCGATT
>N_1467
TGGTAAAACAGGCGATTTGGCAAACTCATTAATGAACCGTA
>N_1468
TTGGCAAACTCATTAATGAACCGTAATAACTCCGTTTCCTG
>N_1469
AACCGTAATAACTCCGTTTCCTGAAACAAATATTTCTTCTG
>N_1470
CTTCTGTTATGTATATGAAACCTGTCAAAATATGGTCAATA
>N_1471
AAAATATGGTCAATAGTTAGCACGCATTAAGATATCGCAAG
>N_1472
TAAGATATCGCAAGTTGATTCAGACAGAAAAAGCTCAACGG
>N_1473
CAAATTGTTGGCCCTCAAAACTCGCCTATAATGTTTTCGAT
>N_1474
AAACTCGCCTATAATGTTTTCGATAAAGTGGTTACCCGACA
>N_1475
TGTTTTCGATAAAGTGGTTACCCGACAAGTAAACCCGCACT
>N_1476
AGCCTTCAGTTTATGGTATACTTGAAATATTGGAGCATTGT
>N_1477
GTATACTTGAAATATTGGAGCATTGTGCTTAACTCTTGAAT
>N_1478
AGTGAGAGAAAAATTGTAAACACTGTGGATACATCATAGTT
>N_1479
AGTATTATTTTCAAACGCAGCTCTCTTGGTGACTTCTGGTG
>N_1480
TGGTGTATGGCAATCTTTGTCTTAGGTGTTTGGGACATGCC
>N_1481
TTTGTCTTAGGTGTTTGGGACATGCCATACTACATTAATGC
>N_1482
CATTAATGCCCTTGTTAATACAATTCCACATCGGCTACTTG
>N_1483
CCACATCGGCTACTTGTGGTCAAATTTATTTCAGCCTCTAA
>N_1484
TCATGAAATTCCTTCGCGCACAAACTTTTTTGTGCCTTAAG
>N_1485
GCATTTTGAAAGTATTTTGACTTTAATGGGTCCACTTTTGG
>N_1486
TTGGACAGCGCATGCAGTTGCCTTTCTAATGACAATAAATA
>N_1487
TAATTATGTTTCAGTTATAACAAAAATGGACAAGTATGCAG
>N_1488
AAAATGGACAAGTATGCAGTCACACCTACGAATCAAAATAG
>N_1489
ATGCAGTCACACCTACGAATCAAAATAGTTGGATAAACTTT
>N_1490
GTTGGATAAACTTTTATCAACGATTTGTTAAGCTAAACGCC
>N_1491
AAACGCCAAATATATTTTGTCTTTACTTTAATATCATATCA
>N_1492
TACTTTAATATCATATCAGACATTGAACAAATATCAATAAG
>N_1493
ATCAGACATTGAACAAATATCAATAAGAGTCAATGCTTTTA
>N_1494
TTAGTTAGGAATTGAAAAAACTATATACAGAATTTTCAGAT
>N_1495
CAGATTGTTAAATAGTTTAACATAACTTCTTATTTTATTTT
>N_1496
ATTTTATTTTCTTGCTCTTTCGTCTTTAGAAACAACACTAG
>N_1497
TTAGAAACAACACTAGAAGTCTTTCTCATTGCAAACAAAAG
>N_1498
AACAAAAGTACAAGTAATAGCGTGGTGACCTTCCCGTTCAC
>N_1499
ACTGAAGAGAAGGGGAGTGGCCTTTAAGCAATCTAATTGTA
>N_1500
GCAAATGGTGGCGAATAGAACAGCCGTCAAGCTGCTATTAC
>N_1501
AGCTGCTATTACCGGAACCACTGGCCACGCCTTAGTTGGAA
>N_1502
CAAGTCGTAGTTATAGTTAGCAGCGGAGACTTACCTAACTA
>N_1503
AGCAGCGGAGACTTACCTAACTAATCTGTTACATACATTTT
>N_1504
GTTACATACATTTTAAGAAACATACTTTTCGCAGGTTTTTA
>N_1505
GTTTTTAAATCTCCCAACAACAGACCCTAAGAACGTGATAT
>N_1506
GATATGTTTTGGTGTTGATACTCGTTTAATGATTGATTATT
>N_1507
TGATTTAAGGGAAATAGTTGCAAAAAGTCATGAGATATTCG
>N_1508
ATTGAGTTTGAGTTAGTTTTCAAAGCAGCCGATTTGTACGA
>N_1509
TTCAAAGCAGCCGATTTGTACGAAGCCGGTTTTGTGGCTTT
>N_1510
GGCTTTATTAATAATATTGTCACACTTGTAGCTCAAAGTTA
>N_1511
TGTAGCTCAAAGTTAAGAAACAGCGAATAGCATTGTAAGTT
>N_1512
GATTTGAAACTGTAGCAGTACTTCACAACACCTTGCAGCCG
>N_1513
ACTTCACAACACCTTGCAGCCGCAGCGGTGCTACCTTTATA
>N_1514
ATAATTTCAGCAAGCAAAAGCTTATTACCCCAAGGCCGTTT
>N_1515
TTACCCCAAGGCCGTTTTGTCAACGGGAAACTAGCAGACCT
>N_1516
TCAACGGGAAACTAGCAGACCTCTTATTGCCTAAGCTTGGG
>N_1517
CTTGGGAGGATTGAGTTTTGCCGAGGCAGTTGCAATGCGGA
>N_1518
CTGGTACTTGGCAGAACATCCTTCAATATGCAGTGGCACTT
>N_1519
TCAATATGCAGTGGCACTTACTTCCTCCTATAGGCAAGGTC
>N_1520
CACTTACTTCCTCCTATAGGCAAGGTCTCGAATAAATATCG
>N_1521
GAATAAATATCGTTACATGGCTCCGTTACCCTCTCCTGTAC
>N_1522
CTCCGTTACCCTCTCCTGTACGTACAGTGGTCCAACCAGTT
>N_1523
GTACAGTGGTCCAACCAGTTCAAGATCGTGAACTACCTAAA
>N_1524
AAGATCGTGAACTACCTAAACTTGATGGGTTGTTTTGAAGC
>N_1525
CTTTCCAAATACACACAATACGAATGCTGCCTTGACTACCA
>N_1526
TACGAATGCTGCCTTGACTACCAATGTATTACAAAAGCGTG
>N_1527
TCGGTTATATCGACTATCTGCATCTGCATTAGCCGAGCAAG
>N_1528
GCCGAGCAAGCTGTTTATTACACCGCAGTCAACTCTGCCCA
>N_1529
TTAAATTTTTGCTCTGCATTCTGAAAACCATATGTTGAACT
>N_1530
GAACTTTGTTTCATTTGGTACTGAGTAATACATTTAAGACA
>N_1531
ACATTTAAGACATTTGAAATCAATCTCAATTGGTTTTTTTA
>N_1532
ATCTCAATTGGTTTTTTTAACCTGTATCTTTATGATCGAGA
>N_1533
TTAACCTGTATCTTTATGATCGAGATGTCAAAAATTCGATT
>N_1534
TCAAAAATTCGATTAGTATTCTTTGTCTCTTGTCGGGACGC
>N_1535
TAGTATTCTTTGTCTCTTGTCGGGACGCTGTGCGTTTCACT
>N_1536
AAACTGATGTATGTATGTAACATTTTCCGAACCTTACCCGG
>N_1537
TTTCCGAACCTTACCCGGGTCAATAAGAATGCAACCAGACC
>N_1538
CAATAAGAATGCAACCAGACCCACCAGTCCAATACGTTGGT
>N_1539
GAAAATAACGACAGCCCTTGCAAAAGTCAGTAAACGATCCA
>N_1540
CCCTTGCAAAAGTCAGTAAACGATCCACAACATACCTTGGA
>N_1541
CAGATTAGACCAACAGGCATCAAAAGCTGATGGCTCGCTTA
>N_1542
TGATTTTTAATCGGGCCAGACACAAACATGAATTGTTCTCG
>N_1543
AGACACAAACATGAATTGTTCTCGTGCTGGGTATAATTTTT
>N_1544
GGGTATAATTTTTTTGTGGACAAAAATAAGGTACTCAGAAA
>N_1545
TTGTGGACAAAAATAAGGTACTCAGAAATACAAGTTTAACA
>N_1546
ACTCAGAAATACAAGTTTAACATTGTAATATTATTTTATTT
>N_1547
TTTATTTATTTTTTAAATAGCCAACAGGCTGTTTACCTGGT
>N_1548
AATAGCCAACAGGCTGTTTACCTGGTTATTAAGTGAAATAC
>N_1549
TTTTAAAACAGAAAGGAGTGCCATCCTCCGCCCCACCCAAT
>N_1550
CCAATTTAAATATTTGTGATCCTATCAAAAAGCGAGCAATT
>N_1551
AAGCGAGCAATTGTTTTGAGCTAATTTTTAAATTGATGATG
>N_1552
TAATTTTTAAATTGATGATGCATTATAACAATCCAAAATTG
>N_1553
TTATAACAATCCAAAATTGACTTACTAAAGGTGCGGCCCCT
>N_1554
TTGACTTACTAAAGGTGCGGCCCCTCTTGGGCCATTCCTTT
>N_1555
CTCTTGGGCCATTCCTTTTTCAAATTTAATCAAAATTTCAA
>N_1556
AATTTAATCAAAATTTCAAGCGGAGCGTTGGCAGCTACCGG
>N_1557
GGAGCGTTGGCAGCTACCGGCCAATGCAAATTTTTTGCACA
>N_1558
TCTGCACCCAACATTCAGGTCTAGCATTCAATGGACTACAG
>N_1559
GTTGGGAGTTCAGCGCTCGGCTCTACAAGTAGAAGGCTAAA
>N_1560
TCAAAATGTACATGCTATGACTTCACGCAGACCATGCTAAC
>N_1561
TTTTTTTTTTGCTGTATGAACCAATTGTTGGTTATAAAGAA
>N_1562
TTGGTTATAAAGAATGAAGTCAATCAGCAAAGAGGCCAAGA
>N_1563
GAAGTCAATCAGCAAAGAGGCCAAGAAAATATTTTTAGTAA
>N_1564
AAAGAAGGTATTTGAGAAGGCATAATATGACTTTAAAAAGT
>N_1565
AAAAAGTAAACAAAGTAAATCTTCCCTCTAAAAGTAAAGTA
>N_1566
CTCTAAAAGTAAAGTAAAATCCCCCCTCCCTCTCCGTATTA
>N_1567
CCCCCTCCCTCTCCGTATTACTGTTACGGATTCTTAACAAG
>N_1568
TTAAAAGGTGACTGATGACTCAAGCTATTTTGTATGGAGTA
>N_1569
ATGGAGTAAGTCCTAACATACTCAAATTTCGGATTTGTTTG
>N_1570
GATTACTACTGTTCAAAATGCACTACGTGCTAAGGTGGCGA
>N_1571
TCCAACAAGCTGACAATTTACAAACAGATATTAGCACCAAA
>N_1572
AATTTACAAACAGATATTAGCACCAAACTGGAAGTATGGGT
>N_1573
CCAAACTGGAAGTATGGGTGCCAAATCTGGGTCTTGGCATG
>N_1574
CAAATCTGGGTCTTGGCATGCGACAGCCAAATAAAAAGGAT
>N_1575
TAAAAAGGATCCAGGCTATTCAAAATAAGGTAGCAAGACTC
>N_1576
GTGGTTTGTGCGAAACACCACCCTGCACAGAGACCTGAAAC
>N_1577
CTGCACAGAGACCTGAAACTCGCAACGGTATTTGACGAGAT
>N_1578
AAACTCGCAACGGTATTTGACGAGATAAACCAGCACTCGAG
>N_1579
GAGATAAACCAGCACTCGAGCAGGTACCATGACAGGCTGGA
>N_1580
GGTACCATGACAGGCTGGAGCGCCACAGAAATCGGCTGGCC
>N_1581
ACAGAAGGCAACCGAGGGATCTCATTTCCCGATCTCCTTTG
>N_1582
CATTTCCCGATCTCCTTTGACAAGGGTCAGCAGAAGCTGAC
>N_1583
AGCTGACGCTTATCAAAAAACCTATTTATTATATGTGTTTG
>N_1584
TGTTATGTACTGTATTATAACTGTATAAACTAGAAAAAGCT
>N_1585
ACTGTATAAACTAGAAAAAGCTAACTATAGTTAGCCGGCGC
>N_1586
GAAATAATAGAAAAGAAGGACACAAAGGGGCTCCAAGATTT
>N_1587
ACAAAGGGGCTCCAAGATTTCCCCGTATGCCTTAAAAAATA
>N_1588
AAAAAAATACATATTATATACATAAATATAAGACTAAAAAG
>N_1589
TTATATACATAAATATAAGACTAAAAAGGCCCCACCGACAG
>N_1590
ACAGGACCTATTATTTAGAACGCTGTTGTAACAACTATCTT
>N_1591
AGGAACATGACAAATATTTACCCTTGTAAATATGTAAAAAT
>N_1592
AATATGTAAAAATTCGTTAACGTTGAATCAATACAATAGTA
>N_1593
TCGTTAACGTTGAATCAATACAATAGTATTATTAATTTCCC
>N_1594
ATATATAATTGTTTAAGATGCCTGAAGGTAGCAGTACAATA
>N_1595
GTAGCAGTACAATAATTTAACTACGTGTATCCAAACTTAAA
>N_1596
ATACATAAATTGGTAAATAACAAGAAAAAAATGTTGCCGAT
>N_1597
CGCTCGTAAATTTTAAAATACCTGATGAGATGTAATTCGGG
>N_1598
TGTAATTCGGGCAATTTGTACACATTCGTTGCACACCATTT
>N_1599
TTTAGGTAAGAATTGGGTACCAGGGCGCACATATCCTTGAT
>N_1600
CACATATCCTTGATTTTTTTCATCTAAGGATAAGAAGAAAT
>N_1601
ATAAGAAGAAATGATATAATCTGGCCCGTCCCGACTTATAA
>N_1602
GGCCCGTCCCGACTTATAAACTACCTAAGACTTTTGAAAAA
>N_1603
TACCTAAGACTTTTGAAAAACTTTCGTGCAGATCTGTATGC
>N_1604
TCGTGCAGATCTGTATGCAGCTTTAAACTGAGGGACTGACG
>N_1605
TGCAGCTTTAAACTGAGGGACTGACGACGGACGGCGATGAA
>N_1606
TGACGACGGACGGCGATGAACACTGAGTTTGATACTGATCA
>N_1607
AGAATATATGTATGTATATACTTTAATGTCTCCCACACTGC
>N_1608
ATCAAGGTTTTTACTGGAATCAATATACTCTCTGCAAGGGT
>N_1609
ATTCCTATACACTTAAATGACTTAAATGTACAATTGTATGT
>N_1610
TAAATGTACAATTGTATGTACATATTTATGTTAATGTAAAT
>N_1611
TGTAAATAGTCGTGTGGCTGCTTCATGAAATAAATGCGATA
>N_1612
GCGATAGTTCGGAGTATTTTCCAAACCTTTTGCATACCTTT
>N_1613
TACCTTTTGGCGAACGGATGCATTTAAGCCCAAGGAATATT
>N_1614
ATTTAAGCCCAAGGAATATTCATATTCGTACATATGTATGT
>N_1615
ATATTCGTACATATGTATGTCTATAGGAAAGCAATTTGTAT
>N_1616
GTTACCCCAAGATATTGATTCTTATGTATAGATTTAAAATA
>N_1617
TATGTATAGATTTAAAATAACAAATCATCACCCATATTTCT
>N_1618
AAATGCATATATAAACATGACTAGGAACTCGCCTAAAAATC
>N_1619
CTAGGAACTCGCCTAAAAATCCAAATTCTGCACACTTTAGG
>N_1620
CTTTAGGCTTGAAGAAAATTCAAAAAGTTTGCCTACTTATT
>N_1621
TTGCCTACTTATTTGTTTTACGTCAAAATGAAGAGACTGTG
>N_1622
TTTACGTCAAAATGAAGAGACTGTGTTTTCCAAGTCCAGTA
>N_1623
TGTGTTTTCCAAGTCCAGTACGTCCACATCGCACTTATTGC
>N_1624
CGTCCACATCGCACTTATTGCTAATACGAAAGCTTGATTTT
>N_1625
TAAATTTTTTCTTATGCCCACATTTTGGCGTAAATGCACGA
>N_1626
GAAGCATAAGCTCTAAGGCACGCAAACAGAGAACAACCAAC
>N_1627
TAAGGCACGCAAACAGAGAACAACCAACACTATCAAAATGA
>N_1628
AACACTATCAAAATGAATGACAACTAGTTTTAGTTCAAGGA
>N_1629
AATGACAACTAGTTTTAGTTCAAGGAGAGCGCTTCATGCGA
>N_1630
TTACGAGCGGCAAATTAATACATAATATGTATGCACGTATG
>N_1631
TTTAATAAGGGAAGTAATAGCTTTTGAATATGCAATCGCCT
>N_1632
CCTTCAACGGTATTTAGATACACCTTAAATACCCGGTCGCA
>N_1633
AAAGAAAAACCAGCCGACTACATTTACGCCATTGAGGCCAC
>N_1634
TACATTTACGCCATTGAGGCCACATGGATAGAGCGGAAAAC
>N_1635
ACTGGCTGTGCGCCATGAAACAGACGGACACCAAGCCCGCA
>N_1636
ACCAAGCCCGCACACATATACACCAGCGCTCGAAAAATAGA
>N_1637
CAGCGCTCGAAAAATAGAAACAAAAGTCGTGTAAGTGTTTA
>N_1638
AGTCGTGTAAGTGTTTAATACAAGCAACAGTCAGGGAGCAC
>N_1639
GCACACCATCACCGGCGGTGCAAACAACGTAGGAGAGGCGA
>N_1640
TGTAAGCCATCAGCGCGAAACTGTGTGTGTACGGAAATGCA
>N_1641
GTGAGTGGTGAGTGTAATGGCAAACGGCAGCAACATTTATT
>N_1642
TATTTCGCTCAGTTTTATTTCGTTTTTTCGTCGCAACGCAA
>N_1643
TTTTCGTCGCAACGCAAGTGCTGGTGAAATCGTTGTGGCAG
>N_1644
CGTTCGTCGAGACTAAAAGACTTCTGCAAAGCTTTCGAGAA
>N_1645
AATACTATTTTCCACAAAAACATAGCATAGCAATTGTGAAC
>N_1646
ACAGCGTAAAACGAGGAAAGCAAAGATCTGCTTCTGTTTCT
>N_1647
CTCACTCTCTCGGACTTGCGCTCTCCGCTTTCAATGATCAA
>N_1648
TCCGCTTTCAATGATCAATACATTTACAGTTTGTTATTATT
>N_1649
ATTTTGCCTTTTGTTTTGCACGCTCTCAGTAACCGCGCGAC
>N_1650
TCTCAGTAACCGCGCGACGACTTTCTCAAATTGCAAGTGTA
>N_1651
GCGACGACTTTCTCAAATTGCAAGTGTAAAAAATTCATGAA
>N_1652
GTGTAAAAAATTCATGAAAACGAAGTAGTGGGCAAGGCGAA
>N_1653
GCAAATGGTAGTGTGTGTGTCTAAATTTGGTGTTAACAAGA
>N_1654
GTGTCTAAATTTGGTGTTAACAAGAGTAAGCCTATTACACC
>N_1655
ACAAGAGTAAGCCTATTACACCGAACCCCTGGGATTTTTAA
>N_1656
TTTGTCATCAGCATGTTGGGCTTGACGCTTTGAGATAGGAA
>N_1657
AAATATCTCGACACCTTTATCTAAATGTAAGTAAATAAAAA
>N_1658
AAAAGGAACAGCCTGTTTGGCGCTGCATCAAATTTAATCCT
>N_1659
TCCTAGATCTGAATAAGTATCAAAACAAGACCTCCGCGTAC
>N_1660
CAAAACAAGACCTCCGCGTACTTGCTAAGACTCGACATTTA
>N_1661
AAGACTCGACATTTAAAAAACGTATTTCTTTTTAGGTAGCT
>N_1662
ACGTATTTCTTTTTAGGTAGCTGAAGAAGATCCTCTGCCAA
>N_1663
GCCAAAAGTGCTCTGCAAATCTTGTTACCGCCAAGTAGAGG
>N_1664
TTGTTACCGCCAAGTAGAGGCCACGGCGTCGCTTTCAAATA
>N_1665
AGCTCGTGTTTCGGGACTTTCTCCTTAGTACACTGGTAATC
>N_1666
CTCCTTAGTACACTGGTAATCGATTATATACCACTTATATA
>N_1667
ATATATAATCAGCAAGCTTACAACTTATTAAATCTTCCAGC
>N_1668
TGCGAGGGAAGCGGCTGCTGCACAACTGAGCGTTCCAGCAA
>N_1669
ACCCAAATCCCACACCGACACGACGAAGTCCAAGCGGAAAT
>N_1670
GACGAAGTCCAAGCGGAAATCGATGAATTTCGCCCCATTTT
>N_1671
ATTTCGCCCCATTTTGCTGACCCACGTGCCGGAGTCCGGAA
>N_1672
GAGTCCGGAAACACCGCTTCCAAGCCCCAACCAGCCAATTG
>N_1673
CCTGGAGCTGGCCCCAAAAACCGGCGAAAACTACTTGGCTG
>N_1674
CGGCGAAAACTACTTGGCTGCATCTTCCTCATCCTCTTCTC
>N_1675
TCTGAGCAAACCCGCTGGATCAGTAAAGAGCTATCTTAACA
>N_1676
CCCCACTGTCTATCGCTCAACGAACTATGCAGTGTCTGCCT
>N_1677
AGTGTCTGCCTTCTTTGGTGCCCCTAAACACAGAGTCATTG
>N_1678
AACACAGAGTCATTGGGTAGCAACGCAATGAGAAAGAGCCC
>N_1679
GAAAGAGCCCAGACACAAAACTATCGCCGAAAGGAGTAATA
>N_1680
TCGCCGAAAGGAGTAATAAACTTCATCCAGACTCATGGGCG
>N_1681
ACGGGCAATATACCTGAAGTCCAAGCAGAGGACAATACCGG
>N_1682
GCAGAGGACAATACCGGAAACATCAACGTGACAGATAGCAG
>N_1683
TACAGCTTCCGTTCTTATTTCTTCAAACGTTAGCAATCCAG
>N_1684
CTCAGGACAGTAATTTGTTTCTGCAGAAAAGTAGAAATCTT
>N_1685
AAGTAGAAATCTTAAAAACACATTAAACAACATTAAAGCCA
>N_1686
ACATTAAACAACATTAAAGCCATGCGTACCGGACAGGTATC
>N_1687
CATGCGTACCGGACAGGTATCACTGCTTAAGGGTGCGCAAA
>N_1688
GGTATCACTGCTTAAGGGTGCGCAAAATCGAAACCCTATTG
>N_1689
AAGGGTGCGCAAAATCGAAACCCTATTGAAGATGTTAGACC
>N_1690
AGATGTTAGACCACTGGTCACAACTACACTGGTACCCCAAT
>N_1691
TGGTCACAACTACACTGGTACCCCAATATGGTGGTGAACCT
>N_1692
TACCCCAATATGGTGGTGAACCTTCCGTGGAGGAAGCACTG
>N_1693
TGAACCTTCCGTGGAGGAAGCACTGCCAGAGCACATGATCT
>N_1694
AGAAAAGGGAGGATGAAGAACAATTTCTTCAAACGGCTCTG
>N_1695
TTCAAACGGCTCTGCCACAGCTAAAGAAAACTGTGCCAAGT
>N_1696
TAAAGAAAACTGTGCCAAGTCAATCTAAGACAAAGTCCACA
>N_1697
GTCCACAAAACTCGATTTAACTATATCGGTTGATTCGCATG
>N_1698
TTTAACTATATCGGTTGATTCGCATGTTTCACCCCCGTCAA
>N_1699
ACCCCCGTCAACGTCAATTTCTAATGTTAAAAGCCTCACTG
>N_1700
TGTTAAAAGCCTCACTGATGCAATATTCCTGGGAAGCGTTA
>N_1701
TGGGAAGCGTTATTAGGGATCCAGACTTGTTGATGCTTATT
>N_1702
GGGATCCAGACTTGTTGATGCTTATTCTCAAGGCTCTAAAA
>N_1703
GTTGATGCTTATTCTCAAGGCTCTAAAATGGCCGGTGACAG
>N_1704
TCTAAAATGGCCGGTGACAGCAGAAAACTGTGATGAGCAAA
>N_1705
CAGCAGAAAACTGTGATGAGCAAATGTCCCGCTTAAAAAGT
>N_1706
AATGTCCCGCTTAAAAAGTTCAAAGTTCGCTGTTATAATGT
>N_1707
GTTATAATGTCAGACACAAACCTTCTTCAAGACACAGATCT
>N_1708
CTTCTTCAAGACACAGATCTCACACAACTTTTAGGTCCATA
>N_1709
ACTTTTAGGTCCATATTTGGCCCCAATGCTGCCTGTGGTTC
>N_1710
CCCCAATGCTGCCTGTGGTTCAGCAACAAGATCAGCATCCA
>N_1711
AGCAACAAGATCAGCATCCACTTTCCTCAGCTATCGGGTCT
>N_1712
ACTTTCCTCAGCTATCGGGTCTGCTTCTTCAAACCATTCAT
>N_1713
GTCTGCTTCTTCAAACCATTCATCGCAGGCGACTAAAGATG
>N_1714
CGCAGGCGACTAAAGATGTACTTAAGCTGGCTGACTTATCT
>N_1715
ACTTAAGCTGGCTGACTTATCTAGTGCAATGCCTTATAAAC
>N_1716
CTAGTGCAATGCCTTATAAACTTCCACCAGAAACGTCGGTT
>N_1717
AAACGTCGGTTCAATTAGTGCCTTCCAGTCCCACGGAACAG
>N_1718
TGCCTTCCAGTCCCACGGAACAGGAACCGCAGCCTGTGCGT
>N_1719
AACAGGAACCGCAGCCTGTGCGTCACAAAAAGGCGGTTAGC
>N_1720
AGATGCGTGCCCTTGATTTACCTGCTGTTGACAAGACGCGC
>N_1721
CCGCATAATTTCGTTATCGACTTCAAAGGCAGCTTATGTCA
>N_1722
TCAAAGGCAGCTTATGTCAGCAACGAACTGTCGAATATCAA
>N_1723
TATTAATGAAGCGCTTATCTCACTCCTTAAGCAGCAACAAC
>N_1724
CACTCCTTAAGCAGCAACAACAAGAAACAAAAGACCAGCGA
>N_1725
TTGTATTGGCTCTGACAGTGCAGTTAATTTAGAAGACATTG
>N_1726
AGTGCAGTTAATTTAGAAGACATTGTACTGATCGATCCCCA
>N_1727
CGATCCCCAACCGCCTCTTGCAGTCGATCCGCATAATGTGA
>N_1728
AAGTACCTTGAGGATGACTACGTCTCTCCGCAGTCCCAGCC
>N_1729
TCCGCAGTCCCAGCCCGGATCCCAATACAATTTTAAAAGGC
>N_1730
CAAAACAGACATTCGGTCATCAGAGCCGTCTGAAGTCGTTG
>N_1731
GTCGTTGTGCTCGATAACAGCGGATCCCCAAATGAAAAGAA
>N_1732
ATCCCCAAATGAAAAGAATTCAAAAGAAGTATTTCCAAGTA
>N_1733
AGAATTCAAAAGAAGTATTTCCAAGTACGAAACAGACTTTA
>N_1734
AAGTACGAAACAGACTTTATCCAGAGAAACAAAGAAAAGTG
>N_1735
AACAAAGAAAAGTGCGGTAACTGTTAGAAAAGAATCTTTGG
>N_1736
GGTAACTGTTAGAAAAGAATCTTTGGGTCAGCTAAAGCAGG
>N_1737
TTTGGGTCAGCTAAAGCAGGCACCCACAAGTACCGTCCCGG
>N_1738
ACAAGTACCGTCCCGGAAGACATTTGCGATCCTAAAGCCAG
>N_1739
TTGCGATCCTAAAGCCAGAGCCATTAATGCGAAAGAAAATC
>N_1740
CCATTAATGCGAAAGAAAATCCCGAAGTGTGTGAACCAGTC
>N_1741
AAAATCCCGAAGTGTGTGAACCAGTCCCGGACAATGGAGGT
>N_1742
CCGGACAATGGAGGTAGTGACGATATTGATGATAGCAAAGC
>N_1743
AGTGACGATATTGATGATAGCAAAGCAGGCTCGGTATCCGT
>N_1744
AGCAAAGCAGGCTCGGTATCCGTTCGGAAGTCGGAAGTCAA
>N_1745
TCGGAAGTCGGAAGTCAAAGCTGCGCTTGGACAAAAGCTTT
>N_1746
TGGACAAAAGCTTTTGGAGGCTATTGGACTTTCTCAGTTGG
>N_1747
GCCGATGCAGCGCCTGAAAACTCCCGCGACACTCTTAGAAG
>N_1748
CCGCGACACTCTTAGAAGTGCGTTAAAGCGCTCTATAAAAC
>N_1749
CTATAAAACAGGCCCAGGAGCAACAGCTTCAGCTGAAGCGA
>N_1750
ATCATGAAGAACCTGTGAAGCAACTTGCCGATTCCACAACC
>N_1751
TTGCCGATTCCACAACCAAGCTAAGTGCAGCAGAATCGGCA
>N_1752
GGGAGCTGGCCCTGCTGAATCGTGGATTTAAAGCAGGAGAA
>N_1753
TTTAAAGCAGGAGAAGAAAACACGATTTCCCTAAAAGAGTG
>N_1754
TTTTTAGTGATAAGTGGGAGCGAACTGATGTTAGTTCTTCA
>N_1755
GGAGCGAACTGATGTTAGTTCTTCATCATCAAGAAACCGCC
>N_1756
AAACCGCCGAGGACGTAAATCAAAGATTGATTCCAACGTCG
>N_1757
TCCAACGTCGAGGATTTTGGCGATGAAGAAAAAAAAGACTC
>N_1758
GGCGATGAAGAAAAAAAAGACTCTAGATGGGATGAAGACGA
>N_1759
ACCTTCAGAACGGAACAGCACCAACGCCCGACCGACCCGTA
>N_1760
ACCGACCCGTACTAGCAAAACGTTATCAAAGTATTATAAAG
>N_1761
TAAAGGACCAACTTCTAAATCACATCATAGCATGGGTACGC
>N_1762
ATTTTGGAAAATATTAAATACCTATTTTACGTCCCTCTAAG
>N_1763
TTTTACGTCCCTCTAAGATGCACATGTAATTGTGTACAATG
>N_1764
GATGCACATGTAATTGTGTACAATGTATACTCCCATTTAAA
>N_1765
AACTAGTATAGTTGTATTAACTTTATTAAAAGCAATGGCTG
>N_1766
TTAAAAGCAATGGCTGGAGTCTACACACGAAAATAAGTCAA
>N_1767
AAAATAAGTCAAGAATAGTACAACTATTTAAAGAATAACAC
>N_1768
CTTTTGGGTTAAGTTTTGAACATATAATGTACCTTCTGGTG
>N_1769
TACCTTCTGGTGTATGTTAACATAAAATCCAGAATATGCCT
>N_1770
AACATAAAATCCAGAATATGCCTTTAGACAGCAGAACGGAA
>N_1771
GAAGATATTTATTTGGTTTACAGTCTTGAATCTAAGCTGTA
>N_1772
TAATGATGCTGAAAATTTAACAATTGCAACGTCTTTTCTAA
>N_1773
ATTGCAACGTCTTTTCTAAACATCATCTTAATTGATAGTTC
>N_1774
AAAAGCAGAAAGAATGTAAGCTTCGACAGGTCATTTCGATC
>N_1775
GTCATTTCGATCATTAATAACAATTTGATATACACCACTTT
>N_1776
CACCACTTTTGTATATGTTTCGGTAATGATAAAATCGGTTG
>N_1777
TGTTTCGGTAATGATAAAATCGGTTGTGATATATCTGCTTT
>N_1778
TAAAATCGGTTGTGATATATCTGCTTTAGAAACAGCAGGAA
>N_1779
GCCTTAAAAACTTGCACATACGAATGTAAATATGTATGTAC
>N_1780
TGTACATCAATCTCTTTTTACAAAGCACACAGCGCGAGGTC
>N_1781
CAAAGCACACAGCGCGAGGTCTAATGGCTGATTCAGACAAT
>N_1782
GCGAGGTCTAATGGCTGATTCAGACAATGATAATGTGCAAA
>N_1783
GTTGTTGAAATCGAGCAAGTCAAAATATGTACACATGTAGG
>N_1784
ATGTGAACGCCCCAGTGATTCTAAGAATGAAGAACATATAC
>N_1785
TGTTTTTATTTAATTATTAGCATCAAACTTTTAACGTTAAA
>N_1786
GTCTTCTTAGCGATTGGTAACATATTATTTTTCAGCTATCT
>N_1787
TTTTTCAGCTATCTAATGAACAATAGCAACGTTTTCAACTG
>N_1788
AACAATAGCAACGTTTTCAACTGTTCCGAGATCAATTTATT
>N_1789
TGACTTGCTGCTGTGGAAAGCAAAAACGAAGCCAGGATGAA
>N_1790
AAGTTTGTCGATACTAATTGCTTTGCATCGTCAACTTTATG
>N_1791
ACTTTATGGTACATTAATAGCCAAAAAGAACTACCACCGCT
>N_1792
GCCAAAAAGAACTACCACCGCTATCGAATACGACAGACAAC
>N_1793
AGACAACGCCTGTACTAATACATATGAATGAAGAATATACA
>N_1794
ACATATGAATGAAGAATATACATACTAGAAAAGTTTCTTAA
>N_1795
TATACATACTAGAAAAGTTTCTTAATGTAGATACATATGTA
>N_1796
AAAGTTTCTTAATGTAGATACATATGTATAGGCGCACCTAC
>N_1797
TATGTATAGGCGCACCTACGCATGACTAAATTTGTATGTGT
>N_1798
ACTAAATTTGTATGTGTAGACAAACAATGTTATCAGAATGC
>N_1799
GTGTAGACAAACAATGTTATCAGAATGCAAAAGCTACATAT
>N_1800
ATGTTATCAGAATGCAAAAGCTACATATCTCGGGGTTGATA
>N_1801
GGTTGATAAAAAGTATTGAGCTATAGGTGGCCTCGGTCAGG
>N_1802
TATAGGTGGCCTCGGTCAGGCCGGCATAAAATCAAATTCCA
>N_1803
TGTGTATGTATATATGTATTCAGCCAAAAAAAATCTCGTAC
>N_1804
TGTATTCAGCCAAAAAAAATCTCGTACATTAAAGCGCGCTG
>N_1805
GCTGAATTGCACCAAAAGAGCGAGAGAGCGTATAAGCTCCG
>N_1806
AGAGCGAGAGAGCGTATAAGCTCCGTGCTCAAAACCGCATT
>N_1807
AATCGGTAACCCCATCTTTGCATAGTCAGTATGACGGCAAT
>N_1808
TCAGATGCTCTGTGGCAGAACACTTTTAATATCGAACGAAG
>N_1809
AATATCGAACGAAGTTTAAACTATTATCGCATCAAGCGCCG
>N_1810
AACTATTATCGCATCAAGCGCCGTTTGGAACTGTTTCGATT
>N_1811
ATTGCCGCGAGCTTTGGTTGCGTCAGGTGTCAAAAACATCC
>N_1812
GCGTCAGGTGTCAAAAACATCCGATCCAATGCATCGGAAGG
>N_1813
CTGTGTCCTAAATATGGATGCCTTTGACGATACGACAACGG
>N_1814
TTGACGATACGACAACGGAACTACACAAGAGGTTTTTACAG
>N_1815
AACTACACAAGAGGTTTTTACAGGCGGAGGGCACAAGACCC
>N_1816
AGACCCTTTCCTTCGGATTGCATCAGCGGCATCGAGGTGGT
>N_1817
TAAAGTGCGTAATCGGGATACTATAGCGCAAATACTGAGTG
>N_1818
GGGATACTATAGCGCAAATACTGAGTGGTTTAGTGATAGTG
>N_1819
TGAGTGGTTTAGTGATAGTGCTTAAAGTGTAAACATGTGTT
>N_1820
AGTGTAAACATGTGTTTGTACGCATCACGTACAAATGTTTT
>N_1821
TTTTTTCGTCTTTGTTTTGACATTTAGCGTACTCCGCAGTA
>N_1822
TAGCGTACTCCGCAGTAATTCCCCTATTCGCGTTGTGGGGG
>N_1823
GCTGTTCGCACAGTCGCGGTCGGACAGGGTGGTTTCTTTAG
>N_1824
GCGGTCGGACAGGGTGGTTTCTTTAGCGCTGACACCAATTT
>N_1825
CTGACACCAATTTAAAAAAACTCCACACTGACGCCAATATA
>N_1826
CGCCAATATACACAATGGCGCCACTGTTGTTTTAATTAAGT
>N_1827
TTAATTAAGTTCAGGCACTTCACTATGTAGTTTAAATGAGT
>N_1828
TTTTAAAGCAGGATTGGTGTCGCCAGTGCAATGTGTTTTTA
>N_1829
AGTGCAATGTGTTTTTAAAGCTTTTGTGTATCAAAGCGATA
>N_1830
TCCAAAAGCTGTTTATAGAACTCGTTGATCTGTCAGATGTT
>N_1831
GCGAGCGTCAGCCCTCAAGGCATCGGAAGGCACACATTGAT
>N_1832
GAGGCGAGTGTATACTGTGACCGAAATATGGATGCCTTGGA
>N_1833
AGTTTTCTACAGGTGGAGAGCACAACACACTTTCCTTTGGA
>N_1834
GCGTAATCGGATAAATTGAGCGCAATTGCTGTGGCTTAGCG
>N_1835
TGCGTTTGTCACATCATGTACAATTGCTCTTCTCTTTTTCA
>N_1836
TCATGTACAATTGCTCTTCTCTTTTTCATCTTTGTCTTGGC
>N_1837
GCTGGGGGAGCTCGAAACAACTGTTTGACATAGTCGTGGTC
>N_1838
TGGTCTGACAAGGTGGGTGGCTTTAGCACTTAGTCAAGTCT
>N_1839
AGCACTTAGTCAAGTCTGAACCCTAGCCACTCTTCATAATT
>N_1840
AAAGCGATAAGCTCTCAACACAAGTCAATTCAGGAGCTTAC
>N_1841
CAATTCAGGAGCTTACTCGCCATTTATTTGCACATCTGTTA
>N_1842
ACATCTGTTAAGGGTGTATACATACATACATATATCGTCGT
>N_1843
TATATGTCGAGTTCAAAGAGCTTTTGGCGTTGTCATAGCGG
>N_1844
AGCGGCGTAGCTTCAATTCTCTTCAAGCGTGTAACTCGCGA
>N_1845
AATTCTCTTCAAGCGTGTAACTCGCGAAAAGGGAGACAATA
>N_1846
GTAACTCGCGAAAAGGGAGACAATAATAACAGCTAAATATC
>N_1847
CTAAATATCTGGCAACCAAACCATTTTGTTAAATAACATTA
>N_1848
CTCCTGAAGGCTGAAAAGAACGTTTTAGGGCAGAATATATT
>N_1849
GTTTTAGGGCAGAATATATTCATCAACAGCGAATTCTAAGG
>N_1850
TTTCAATGTGCGGTAGCGAGCAAGTACGATGTTGATTCATT
>N_1851
GTTGATTCATTCCTTAATGTCTAAAAACAAATACATTTCGA
>N_1852
TTAATGTCTAAAAACAAATACATTTCGATAAGCGATTCATA
>N_1853
TAAGCGATTCATAAAGAGTTCTGTGGTTAAAAAAGTACATC
>N_1854
AAAATGATGTGCTGTTGTCCCAAGCTGAAAAAGGGAGGTTT
>N_1855
TGAGGTAAGCAAGCATTGAACATATTGACGGAAGAATTTAT
>N_1856
TGATAGCTTACATCTGTAAGCAACTAGTATTTTGATTGTCC
>N_1857
GAAATGACTTATAGTCTTATCGTTTGTGCAAACGATAAACA
>N_1858
TTTCTTTATATATGGAATGGCTGACAAGGCTACTTTCCAAT
>N_1859
CAATTTGGCTATATTTTAATCCGAACACTGCCTTTTACGAT
>N_1860
ACACTGCCTTTTACGATAAACCTTGAACTGGAGGGGTGAAA
>N_1861
TGAACTGGAGGGGTGAAAGACTGTTTTAAGAGTAATTAAAA
>N_1862
AAAGTTCTGCTTATTAAATTCCCATTCTAGGCCTCATTTTA
>N_1863
CCATTCTAGGCCTCATTTTACGAATATGCAGATGCTGTGCC
>N_1864
ATTTTACGAATATGCAGATGCTGTGCCAAAATATTTTAACG
>N_1865
GCTGTGCCAAAATATTTTAACGACCAAATAGGGAAATTGAG
>N_1866
GACCAAATAGGGAAATTGAGCGAAGGGATAAGTTTCACGGT
>N_1867
GTTTCACGGTGACTGGGAATCTCTCTGTAAACTGCGAGAGG
>N_1868
GCGAGAGGTATGTTAAGTGGCCAAGTTTACGTGATTAATTT
>N_1869
TTACGTGATTAATTTTTAAACTGTTCCTCGTCCTTTTTAGG
>N_1870
CCTCGTCCTTTTTAGGTTTTCCATCAATCTGGTTTATAACA
>N_1871
TGGTTTATAACAATGACTCTCGAGATGTGGCGCTCCACATT
>N_1872
TTGCCACAAAACTATATTGTCCGCAACACCAAAGTACAGGA
>N_1873
CGCAACACCAAAGTACAGGACATTTGGGGAAACGAGGAAGT
>N_1874
TTGGGGAAACGAGGAAGTGTCCTCGGCATTGCCGTTTCTAC
>N_1875
AGGAGTTTTCCATTCAAGTGCTAGTTACTGAGGCATGCTAT
>N_1876
GTGCTAGTTACTGAGGCATGCTATATGATATCGGTAAACGG
>N_1877
GGTAAACGGACAACACTTTGCAGCGTACACTCATCGAATCC
>N_1878
GCAGCGTACACTCATCGAATCCCTTATAGGGATGTTCGCAT
>N_1879
GTGAAGGGAGATGTAAGTAACGTGGAAATGAAGCGAACTTT
>N_1880
TAAGTAACGTGGAAATGAAGCGAACTTTGGTCTTAAAATAT
>N_1881
TGGGATTAATGAAATTGATGCCAGCGTTGAGGAGACTGTTA
>N_1882
TGATGCCAGCGTTGAGGAGACTGTTAAAATACCTCATGAGT
>N_1883
AAAATACCTCATGAGTGGTGCATTATTAGCGCCCCGAACAC
>N_1884
TGCATTATTAGCGCCCCGAACACACAGTCGGACAGTTCGCC
>N_1885
AGTCGGACAGTTCGCCTAAGCGTAACAATAGTTCGAATGAT
>N_1886
GCCTAAGCGTAACAATAGTTCGAATGATCTTGGCCTTACTT
>N_1887
TACTTTGCCTTATTATGGAGCATTGCCACCAAATTCGTTGG
>N_1888
TTGCCACCAAATTCGTTGGTCGATGGTCGATGCTTGAAGAT
>N_1889
AAGGGAGAGTGCGATTACTTCCCCACTCGTTTTATATAAAC
>N_1890
ATATAAACCTGCAACAGGGGCAGGACATATGGCCACATCCA
>N_1891
ATGGCCACATCCAGTAATTGCATTCCACTTAAACCCACGTT
>N_1892
CCACTTAAACCCACGTTTTTCGAAAGCAAGCAGCGGCGCTA
>N_1893
GGCGGTGGTGTGTAGGAATGCCTGGCTTAATGGAGCTTGGG
>N_1894
GAATGCCTGGCTTAATGGAGCTTGGGCACAAGAAGAGCGTT
>N_1895
GAAGAGCGTTCGGAGTTTGACACAAACTTTCGCCCTGGTCG
>N_1896
CATTGTTTGTACCAAAACATCCTTTGAGGTGTATGTCAATC
>N_1897
TGTCAATCGGCAGTTTATGACTGATTTTAAATATAAGGTTA
>N_1898
GAGGTGGTGGACACTGTCTACATACAAGGAGATGTTAAACT
>N_1899
ACATACAAGGAGATGTTAAACTTTGGAATGTAACGCTGGAA
>N_1900
ATGTAACGCTGGAAAAAAATCAGATGATTAAAGGCAAAAAT
>N_1901
GCAAAAATATGCGAGTCTATCAGAATCCGTGGTTCTTTAGT
>N_1902
GTCTATCAGAATCCGTGGTTCTTTAGTGAGTAGTAGCTGTT
>N_1903
TTTATTTTTTAGTAGTTTAGCGACAATAAAAAAGTGATACG
>N_1904
GCGACAATAAAAAAGTGATACGCTCGTGTTTCATTATACAA
>N_1905
TTTTAATCTCCCTTGTATAACAACAATTTTGAAGTTTCTTT
>N_1906
TAACAACAATTTTGAAGTTTCTTTCCCTACTACTGCCGTAT
>N_1907
TCCTGGAGCGTGCACTGTAGCTCTAAGGCGAGTTATGGATG
>N_1908
GCGAGTTATGGATGCGATGTCGTTGTTCTATGAAAAGCGTT
>N_1909
TTCGTCTTCCACGGAATGATCCTAATGGCATGTGAGCATTT
>N_1910
GCGAGGAGTGCGATGTCCTACTGCAAATAGGATCACGACTT
>N_1911
TGTCCTACTGCAAATAGGATCACGACTTCCTCAAAATTATA
>N_1912
AAATTATATAACGCGTAATTCTCGTCTTAAGGGAAAATGGG
>N_1913
ATGGGGACCCGAGGAAAATTCTTCATATTTAACCTTCCAGC
>N_1914
TATTTAACCTTCCAGCTGAACCGGGGAAAGTCTTTTTGGAT
>N_1915
GGGGAAAGTCTTTTTGGATGCAAATATTGCTTACTGAGGAG
>N_1916
ATATTGCTTACTGAGGAGTGCTTCTTTATTTCTGTCAACGG
>N_1917
TTCTTTATTTCTGTCAACGGCTATCATTTTGCGAAATATTT
>N_1918
CGAAATATTTTCACCGTATGCCTTATCGGTGGTTGGAAGCT
>N_1919
GGTTGGAAGCTGTGGATGTACTCGGAGATGTCTCCGACATC
>N_1920
CTCCGACATCGTTATCGATACATACTATGTTTCCGAGTATC
>N_1921
ATACTATGTTTCCGAGTATCCTATACGCCTAACACACTCAT
>N_1922
TACGCCTAACACACTCATTGCCTCGACCCATTCCACATTCA
>N_1923
CGACCCATTCCACATTCAAACAAACTTCCCCGAGATGGAGA
>N_1924
GATGGTTTTATCTTCTCTGGCAAAGATGTCATCTAAAAAGT
>N_1925
CTAAAAAGTTCCTCTACCAGCCGAGCCTCCCTCTTCCTTTC
>N_1926
CCGAGCCTCCCTCTTCCTTTCTATGGAAAGCTGTTAAAAGA
>N_1927
GGAAAGCTGTTAAAAGAAAACTTCCTCATTGAAGGAAGTTC
>N_1928
CTTCCTCATTGAAGGAAGTTCACTACGAATAGAAGGTCGTG
>N_1929
CTACGAATAGAAGGTCGTGTCCGATTGATGCCCCAAAGATT
>N_1930
CGATTGATGCCCCAAAGATTCAGTATAGCGTTTCAGAAAGG
>N_1931
AAAGATTCAGTATAGCGTTTCAGAAAGGACAGGAAATTTGG
>N_1932
TTGGCCGCAACCCACAGTGTCATTCTATTTCAGCCCATGTT
>N_1933
CATGTTTCTTGCGTAGTAGACATGACAAAATCGGCACGGCT
>N_1934
AATCGGCACGGCTATTATTACACGACGTGCCTATTTAAACG
>N_1935
TTGGGTGAACTGCACAGTGTCTCGCTTAAATACAAGTCTAA
>N_1936
ATAGTAATTGCTTGCAGAGACAGCTATTACGAACTGTTTGT
>N_1937
TATTACGAACTGTTTGTAAACAACAGGTCCTTGTTTCATTT
>N_1938
CCTTGTTTCATTTTAAGTATCAAATGAGGCCAGAGTGCGTC
>N_1939
CAAATGAGGCCAGAGTGCGTCGACATTGTGAATATTCGTGG
>N_1940
GTGAATATTCGTGGAGATATCAAGCTTTGGGAAGTAGCAAT
>N_1941
TATCAAGCTTTGGGAAGTAGCAATCCAAGGCAACACTACTT
>N_1942
AATAAGTGCCTGGAAGCGAGCTGAAATCCCCCAACTTCAAA
>N_1943
ATTCAATCAGACTTGAAAATCAATCATTCCGTGAAAAGCAA
>N_1944
AATTACATGAATTAATAAATCAATGACGTCCAAATAATTTT
>N_1945
GCGCCTGCACCACATATATACGGATCTTATAAGAACTTTGC
>N_1946
AAATATTTATGCGCACTGATCCTAGGGCACCGCAGAGCTCC
>N_1947
TCCTAGGGCACCGCAGAGCTCCGCTCATAAATGTCAATGCG
>N_1948
CTCATAAATGTCAATGCGCTCTAGACGTCAAGCGGTTGTCT
>N_1949
AGACGTCAAGCGGTTGTCTGCCCATAAGTGGGCCGGATAGC
>N_1950
AACTAAGGCCGCCTTAAAGGCATCGGAAAATGATTATTAAA
>N_1951
TCGAGTCGCCAGTGGGAAGGCTGTCCTGAATTGACGTATAT
>N_1952
GGAAGGCTGTCCTGAATTGACGTATATGTCTACATGTGTTT
>N_1953
GTATATGTCTACATGTGTTTCCAAAGACAGTTGACATTTTT
>N_1954
AAAAAATATTATTTATGATTCCAGTCTGTTCGTGTCAAGAA
>N_1955
GTCTGTTCGTGTCAAGAATGCTTTGGACCATTTTGCTAATG
>N_1956
GAATGCTTTGGACCATTTTGCTAATGAAGTAGAATAGTGAT
>N_1957
ATGTTAAATCGCGAAGGGAACATTGTCATGCTTTGTTTCGT
>N_1958
GAATAAGGAAATATTAAGATCTTTATAATGTATCATTTCCG
>N_1959
TTAAGATCTTTATAATGTATCATTTCCGATCTAAGAAGGAA
>N_1960
TGCATTATGGTCACAACCAACCCTAGATGAAATTAATCAAA
>N_1961
CAACCCTAGATGAAATTAATCAAATACCCGATTGTTGGGTA
>N_1962
GGGTATGCTCCTTCTGTGGTCTATACTATATTGGCTACTTA
>N_1963
TGTGGTCTATACTATATTGGCTACTTAGGTCGTTTTCCACT
>N_1964
GCTACTTAGGTCGTTTTCCACTTGTTTAGTCGATTATGTTC
>N_1965
CATTTGCGCAGTTGTGTTGACTGATACCTTTTTTTTTTGAT
>N_1966
GATACCTTTTTTTTTTGATGCAACCATTTTTCTCACTGGCA
>N_1967
ACCAGATCAATCAAATATCACAAATTTGGGCAGGCCGGCAA
>N_1968
ATTTGGGCAGGCCGGCAATACTCAACTGAAAAGTAAATGGT
>N_1969
AACTGAAAAGTAAATGGTAACAAATGCATTCGCACCAATTT
>N_1970
AATGCATTCGCACCAATTTACAACATGACGTTGTCCTCATC
>N_1971
AATTTACAACATGACGTTGTCCTCATCGGACTTACCGATTA
>N_1972
TTACCGATTAGCCAGCCAGACGCAAAATGAGTAGGCTTATC
>N_1973
ATGGCTCCGCAGTGCGGTAGCTCTGGTACATTCTAAATTAA
>N_1974
AACCTCAATTGAGGTTTTGTCCTCTGTTCCTCCTTAGTCCC
>N_1975
GTCCTCTGTTCCTCCTTAGTCCCCTTAGTGTTCCTGTGCCC
>N_1976
TGCCAATTGTTTGAAATGGTCAACGGAATGCAACCCGTTTC
>N_1977
CAACGGAATGCAACCCGTTTCTCATTCGTCGTAAGCATCCA
>N_1978
TTCTCATTCGTCGTAAGCATCCAGCGAAACCGAGTTCTTGA
>N_1979
AGCGAAACCGAGTTCTTGAGCCTGGTGCCTTTCATGCCGAA
>N_1980
TCTCCGCCGCGTTTTTTTTGCTCTCCATTGTTTTTATTATA
>N_1981
TATATTGTGGATGTAATAATCCAAGGATTAGCACTTACTGA
>N_1982
CACTTACTGATCGGACGTATCAATTTGAATTCGGTCTGTTA
>N_1983
AAATCCATATATTAGATGTACAAATGTTTTTTCTGTATTTC
>N_1984
GTATTTCTGGACGTTATAACCTTTTTAACTTATTTTTATAC
>N_1985
AAATAGATGCAGGGTATTTTCTCAAAACGAGGTTAAACGGC
>N_1986
CGAGGTTAAACGGCTCGTTTCTCCTTTATATATTCGCTGGA
>N_1987
CCGGCATGTTTAAATGTGTGCACCTCCAAGTAAGGGACCAG
>N_1988
GTAAGGGACCAGTGATCAGACTGGAGCACCGGCTCTCGAAT
>N_1989
CTCTCGAATTCCCAGAATATCGCCCGAGATCAATCTTACAC
>N_1990
CGCCCGAGATCAATCTTACACTCGTTAGATTGCATATTTTC
>N_1991
TGGTAGTTGGACACATCGTTCTTTCGCATCCATTTTCGGTT
>N_1992
ACACTAGAAGCCGGCGGCGTCAACGTCTGCTTCTGCTACTT
>N_1993
GTCAACGTCTGCTTCTGCTACTTTCAGTTTCATAAAAGCAG
>N_1994
GTCAATAACGCCTTGAAGGGCAACCATTTAAGAGATTTGAT
>N_1995
TACATGTATGTATATAAGTTCTATAGTTAATAAATCTCGTA
>N_1996
TGTCCTGCACCAAGTTGTGTCTATGTCGAAAAGCTCACAAA
>N_1997
TCGAAAAGCTCACAAAGATTCTTCTTTTAAGGTGATACATT
>N_1998
ATTCTTCTTTTAAGGTGATACATTTGCTAAGGGCCAGCCAG
>N_1999
ATATTGCGTAGAAGTATGGACTTAATGGTGGCGCCATTTCA
>N_2000
TTCATTGCGCATGTCCATGTCTTGGATTACTGGGATGGTAT
>N_2001
GAAATGGACACAGATGGTTTCAGTTGAAATATGTAAATGCG
>N_2002
TCAGTTGAAATATGTAAATGCGTAAATATGTTAGCGGGGGA
>N_2003
TAAATGCGTAAATATGTTAGCGGGGGATGAGTCATTTGACG
>N_2004
ATAAAATAAAAAAGGAAATACATAATGTTGTAATCCGTTTT
>N_2005
GTTTACGCAGCCATGATTAACTTAATAATTAAAGAAAGTTT
>N_2006
CGTTCTTGAGAATTTAGGTTCGTTCAGACTGAATGTGTGCA
>N_2007
TGAGTCAAATTGAAAGATTTCTTTTTTATAATATTTTACGC
>N_2008
ACGCGGCAATCGCTAGACAACCATTTGGCACGCAATAAAGA
>N_2009
CATTTGGCACGCAATAAAGACAGTCTGTCCCATTCGTCGCC
>N_2010
ACAGTCTGTCCCATTCGTCGCCTAATAGCTTTCTTTCCTTT
>N_2011
TAATAGCTTTCTTTCCTTTTCCTTCACTTTAGCTAGGTCAG
>N_2012
TGGTTTTATTTTGAAATTGTCAATTGCGCCTTGCAATCTAG
>N_2013
CTAATGGTGTGCTTGTAGGCCTTGACGTACACATACACAAG
>N_2014
AGCTCCTAACAAGTTTTTTTCCACCTTACCTCCTTGTATAG
>N_2015
CACCTTACCTCCTTGTATAGCGAAAAGTGTTCTGCTCTTCT
>N_2016
AAAAATATCTATTGCTGTGTCTCAACCCAATGATTTCATAT
>N_2017
GATTTCATATTCTGTGGATGCACAACTATTGTAAAAAGCGC
>N_2018
GCGCAGTATCAAGTATATTGCAAAATGTGTTACCAAAGGGC
>N_2019
GTTACCAAAGGGCTAAGGAACAACTTTAAAATTGCTTTGCT
>N_2020
ATTGCTTTGCTGGAGAAAATCCTAAAACGGAGATATTTAGC
>N_2021
TATTTAGCATCTATTTTTAGCCCTCGTCTATAACGAGTTGA
>N_2022
TTTTTAGCCCTCGTCTATAACGAGTTGAACATTTTTGGTTA
>N_2023
GTAGTCCAAGCAGCATTGATCGTGCTAATTTGTACGCATAT
>N_2024
ATTGATCGTGCTAATTTGTACGCATATTAAATGAGAAGATC
>N_2025
CGCATATTAAATGAGAAGATCACGCTAGCTAGCTCAGCATG
>N_2026
CATGTGATGCCAAGACAGTACTTAGTTTATTGGCTCACCCT
>N_2027
GACAGTACTTAGTTTATTGGCTCACCCTCGCACCAACACCT
>N_2028
CTTGTGAGGCACACGCGCAACTGGCAACTGCCCCGAAATAG
>N_2029
GGCAACTGCCCCGAAATAGACGTTGCCACACCTGTGACAGG
>N_2030
TGCCACACCTGTGACAGGTGCGACAATATTTGTCGTCTGCT
>N_2031
ACAGGTGCGACAATATTTGTCGTCTGCTATAACTTAAAGCT
>N_2032
TTGTTTGTGGTATTTTTAGACGACTTTAAAGTCAATATTTG
>N_2033
CTATAGTTTATATTTTTTAACTTATTTACACAAATGCTAAT
>N_2034
GTAACATTGCTACTAGAAGTCATTTTTATATGAGCAGATGT
>N_2035
AGAAGTCATTTTTATATGAGCAGATGTTCATTTTTTTAAAT
>N_2036
TTTTAAAACACAGCATGTGGCTGGGATTGTCTTTAAATTCG
>N_2037
GCTGGGATTGTCTTTAAATTCGATGTTAAAGCAAGAAAAAT
>N_2038
ATTAATTTGTACAGGGCCTTCGCACATTTCCCCAAATTCAT
>N_2039
AGTAACGTTGTTGTTTTTTTCTTAACAAATTACGGATACCA
>N_2040
CAAATTACGGATACCATAGGCCTAGCAATCTCTATTTTGTG
>N_2041
CAATCTCTATTTTGTGTGTGCAATTAATGGGAAAATTTTCT
>N_2042
TTATTAGGAAAGTGGAGGTACTTTAATATAGATGTGTAAGT
>N_2043
TAATATAGATGTGTAAGTTGCAGGTCTAGTTCCCACCTGCT
>N_2044
AGGTCTAGTTCCCACCTGCTCTTTGTTGAATAACGCCAATG
>N_2045
ACCTGCTCTTTGTTGAATAACGCCAATGCTCAAGTCATTAT
>N_2046
TATGTACTGATCGGAAATTGCTGTTTTTAACCTGTTTTCTA
>N_2047
CTTAGCTGATGTAATTTGTTCTGGATATTGCACTGGGTCAA
>N_2048
ATAGTTAATAGTGTTGAGTTCTTTCAGAGTACGTCATGAGT
>N_2049
TTCAGAGTACGTCATGAGTTCTAATGCACTGTCAACTTACT
>N_2050
CTTACTGTGATATTGGTAAACTTTGTGCCTGCTAGATAAGC
>N_2051
CTTTGTGCCTGCTAGATAAGCTGACAAATATATTTCCGAAC
>N_2052
ATAAGCTGACAAATATATTTCCGAACCTGATAAGGGGACTA
>N_2053
TTCCGAACCTGATAAGGGGACTAAGTTTTGCCAAAACTCGT
>N_2054
AGTTTTGCCAAAACTCGTTACGATAACGTGGATGCGTTCAG
>N_2055
TCGTTACGATAACGTGGATGCGTTCAGGTGTACTTAAATCG
>N_2056
AGCGTGCCGTTCTTTGCGCACCTGTTGAGTTTTTAATATCA
>N_2057
TTTTTAATATCACGAAATAGCTTGTTGCAAACGATAAGATT
>N_2058
ACATAAAATAACCCTTAAAGCCGTCATTTCTATATGGTTTC
>N_2059
CCGTCATTTCTATATGGTTTCCTTTAGTGCGCTTGCACCCA
>N_2060
AATATTTTAACCGCGACCACCTGAAATCCCAACTCTATATA
>N_2061
CCCAACTCTATATAAAAATACATTCTCTTTATAGTAAGTTT
>N_2062
TGTATTTCCTGATTCTATGGCACGTACACTTATGAATGTAT
>N_2063
TATGAATGTATACATGGGTACAAATATATCAATGTATACAA
>N_2064
TATACAAAACAATGAGATTACAATTGAAGAGGAAACGTCTA
>N_2065
AGAGGAAACGTCTACAGTTACTTACATAAACTGAAATTTGT
>N_2066
TAACTACGGATTTTTAATTACTACTGATTATCTCTGTTGTA
>N_2067
TTCGTAAAAGAAGAATTGATCTTATTATAGAGGTACATGTA
>N_2068
TTGATCTTATTATAGAGGTACATGTAAAAAAATATACATTT
>N_2069
GGTACATGTAAAAAAATATACATTTTCATATTCAGTCCTAA
>N_2070
GGCAAAGCTTCTTTTAAAAACTTGTAAATTGATATAAAAAT
>N_2071
TATAAAAATCCTGTTTGAAACAAGAAACTGAAACTTTTTTA
>N_2072
TTTGAAACAAGAAACTGAAACTTTTTTAGGTAAATATATAG
>N_2073
TTAGGTAAATATATAGTTTACATTATTGTCATTTACATAGG
>N_2074
TTACATAGGTTTTAAGGATGCCGATTATTGTCTTTTTATAC
>N_2075
TCGTACATAGATGGCGTTGACTTTTTGTACTGACTAAAATG
>N_2076
TTGTACTGACTAAAATGTTTCTGTAGGTAGAGATTAAATTA
>N_2077
AACAATGTCAATATCAAATACAAATTGTATGCAGGCATACT
>N_2078
TTAAAAATTTTTTTTTTAAACTCATGAAGTCTGTATATCTA
>N_2079
CATGAAGTCTGTATATCTAACAAAGCCTTGAAAACTTTTAA
>N_2080
ATCTAACAAAGCCTTGAAAACTTTTAAAGCTATTAGGCCAC
>N_2081
AGCTATTAGGCCACTTCTGGCAAAGAATCAAAGCATGTGGA
>N_2082
CTTCTGGCAAAGAATCAAAGCATGTGGATAGGAATGCTGTA
>N_2083
AAAGCATGTGGATAGGAATGCTGTATGCAGATTAATCTAAG
>N_2084
CAGATTAATCTAAGCTTAAGCACAAATATTTAAAAAAATAG
>N_2085
ACAAATATTTAAAAAAATAGCAGAAATCAGTCGCATTTAAA
>N_2086
AAATCAGTCGCATTTAAAGTCTAAAAAAGTAAGTTATCCAC
>N_2087
AGTCTAAAAAAGTAAGTTATCCACGAAACTGGACAGATTAC
>N_2088
AAGTTATCCACGAAACTGGACAGATTACTCGTCTTTCTTTC
>N_2089
CGTTTGGATGGTTGATGTTACAGCTTCTAAGCACGTGGCAA
>N_2090
GCACGTGGCAATGGACGGTACGGATTGATCGGCGCTGTAAT
>N_2091
GGCGCTGTAATCCTCGCCAGCCATTCTACTTAAGGTTAGTA
>N_2092
TTAAGGTTAGTATATAGGAACACGCTACCCGAAGAACGGAG
>N_2093
GCTGGCATAGGCTGGAACAGCTTGGCGGAGCGTTTCGTAGG
>N_2094
GGCGGCGGATATGGTGTGTACACGGGTCCGTTCACGTGCGT
>N_2095
CGGGTCCGTTCACGTGCGTTCGCCTCAATGCGGCGCTCCCT
>N_2096
TCGCCTCAATGCGGCGCTCCCTAGTCATATTCTTGTAATTG
>N_2097
ATGAGGTCGCGAAATTGGTGCCAATCCCGTCTTGTTCAGAT
>N_2098
CAATCCCGTCTTGTTCAGATCCTCATCGCTAAGACTAGCTT
>N_2099
AAAGGAAGATGACGTTGATTCTTTTTGCGTCCTTTCCTTCA
>N_2100
AACGTTTTTTTGGCGGATGGCTGTTTTCCAATTAGCAATGC
>N_2101
GATGGCTGTTTTCCAATTAGCAATGCGGAAAAGGCCTCTAT
>N_2102
AATTAGCAATGCGGAAAAGGCCTCTATTTTAGGCCCCGCTT
>N_2103
GAAAAGGCCTCTATTTTAGGCCCCGCTTGGTCGACACATTG
>N_2104
CCCGCTTGGTCGACACATTGCTTTTTGGTCGTTACTAATGC
>N_2105
CGTTACTAATGCGAGTGGTTCCAGCTGTTCTGGGTGGGCAG
>N_2106
GCAAGCGATCTGTGAAGAGTCGTAACTCCCGGATGGCGAAC
>N_2107
TATATATGTGCCGGATTAGGCATTATTTCATGCTGCAGGCG
>N_2108
ACTGTTGGGCGGTGGAGAGTCTATGGCTGGTGGCGTTAGGA
>N_2109
GGAGAGTCTATGGCTGGTGGCGTTAGGACAACTGCCGAATC
>N_2110
AATCGGCGGAAGATGTGTATCGTATGCGTTTCTTTAGCGGA
>N_2111
TACTCGCACTGGACGGAGGACCAGGCATGGATTTAGAGTTG
>N_2112
GTTGGGAGTCGTCAAACCTACGACTTTGAAGGGTTCCGAAC
>N_2113
ACCTACGACTTTGAAGGGTTCCGAACTCTTGCGTTTGTTGC
>N_2114
GCGTTTGTTGCGGACAAGGGCTATTGGCTTGGAGTCCGCCG
>N_2115
TGGCTTGGAGTCCGCCGAGTCTGTTCCTTTTGGTCTGATGT
>N_2116
CTTTTGGTCTGATGTCGGGACTGCCACTGCGCGCGTGCTCG
>N_2117
GTCGTCTCCGCCTTCGCTTTCCGAACTGGCGGAACAAAAAC
>N_2118
CCGAACTGGCGGAACAAAAACCCGCATCACGGTCGTTGGAA
>N_2119
GTCGTTGGAATTGGGTGAATCTAAAAATACCAAAAAATTTA
>N_2120
AAAATTTAAGAGTTAGTTATCTTCTATCTGTGACGTATTAC
>N_2121
GTATTACGCCGAACCGGTTACTAATGTTTGGCATTTCGTAT
>N_2122
AATGTTTGGCATTTCGTATTCGTAAATTTAAAAAAACCCCC
>N_2123
TATTCGTAAATTTAAAAAAACCCCCGTTTTCGCGGAACAGG
>N_2124
GGCCAGCAAGCCGAATAGGGCTGCGACTGCCTTTGTGTGAC
>N_2125
CTGCGACTGCCTTTGTGTGACACCCCTTCGACTTTTCAAAA
>N_2126
AAATCCCAAATCTTTAGTTACTATTTTTTATTACCATCTGA
>N_2127
TTAGTTACTATTTTTTATTACCATCTGATCGAAACTAATTG
>N_2128
TTATTACCATCTGATCGAAACTAATTGGATGACGTAGTTTT
>N_2129
ATTGGATGACGTAGTTTTGACGTATTTTCTTATCTATAATA
>N_2130
GTTTTGACGTATTTTCTTATCTATAATATGTTCTTCCACCC
>N_2131
GTTCTTCCACCCTATGAAATCTATTTAATACATTCAAATCG
>N_2132
TCTATTTAATACATTCAAATCGGAGGTTACATGAGAAGAAA
>N_2133
TTATGCATTGATCACGAAAACAAAACAGGTTTCTTAATTTA
>N_2134
AAAACAGGTTTCTTAATTTACCACTGACCTCCACAAGTATT
>N_2135
CCTCCACAAGTATTGAAGTGCCGAAACGCAGCTTACTTGTT
>N_2136
GTAATTTATTTCAAGTCTGGCGAATAAAGCCAGTTCAAGTT
>N_2137
AGCAGCCACTGCATCAGAAGCCAACAACCCGGTTAGCAATT
>N_2138
CTAGGATATTTATAAGTATTCCGGTATTTAAGCAAAAAAAA
>N_2139
GGTATTTAAGCAAAAAAAAACTTTGTCTTCAACAGCTAATT
>N_2140
GTAATCAATTATTGTGTTATCAGCCTATCCATTATATATAT
>N_2141
TATTAATTTTAAATTAATTACTTAAGCTAAGTTGGCTAAGA
>N_2142
AATTACTTAAGCTAAGTTGGCTAAGAATGAGTAAATTTATT
>N_2143
TTATTCCCTGTTTGTTTGAACCGGTGCGGACACACATTTAC
>N_2144
AAGCTTTTTGCATGTTTATTCAACTATTTATAAGCACAATA
>N_2145
AATTTTAGGCAGATAAACAACGAAACGAAATTCAAAGCAAC
>N_2146
GGCCACGAAATCAGGCTGTACAAATAACATCAGTTTTATAG
>N_2147
TTTTATAGCCCTAACTCTATCCCATGTCTTGCGTGGTTTAT
>N_2148
ACAAATGTTTACTTTTAAGCCACCGTCCTCGCAGGCGTCGT
>N_2149
GCCACCGTCCTCGCAGGCGTCGTCTAGTTTAAAACACCTGT
>N_2150
AGGCGTCGTCTAGTTTAAAACACCTGTGCCAAACGGAAACA
>N_2151
ACACCTGTGCCAAACGGAAACATTTTTAAAGCTTGCCAAGT
>N_2152
AGTTTTTAAAAAATAAATTTCTACCAATTTATATTTAAGTT
>N_2153
TTTAAGTTGTCCGTATCAGACACTTAAAGTTACATCTAACG
>N_2154
CTTAAAGTTACATCTAACGACCAAAGGGCAATACCTGCACA
>N_2155
TTTATTTTATTTTTAGTATACACGGAAGAAGGTATTATTCT
>N_2156
AGGTGCCAAGTACAAAATAGCAAGTTTTGCTCAGAAATTGA
>N_2157
AACGGTTTTCCCGTTATTGGCCTTTTTTTCTAAGAATGAAT
>N_2158
AGCTAAAACCTACTTAAAAACGGCAGACATTAACTGTCAGA
>N_2159
ATAAGAAAATCCCATATTCACGCCAAAAGTCAACGAAAGGT
>N_2160
AAAAGTCAACGAAAGGTTATCATCATAGGCGGCTTTTGGCT
>N_2161
GCGGTCGGTCCACTGGGAAGCGTTCCCTGTGTGGGAAGCCT
>N_2162
AGCGTTCCCTGTGTGGGAAGCCTCGTCTTATCATAACAAGT
>N_2163
TCATGCAGTACTTTGACACACTTGGTAAGGACATTTTTACG
>N_2164
TTTTTACGTTGGTTATAAAACGAACCCAATATCATTCGGCT
>N_2165
ACCCAATATCATTCGGCTTTCCTGTTACTACATTGCGTTAT
>N_2166
ATAAGTGGAATTTTTATAAACTCATAGTGATCAATTTAAAT
>N_2167
TAAATTAAAGACACCTTATTCTATCCAAACCAATGGCCATC
>N_2168
CTATCCAAACCAATGGCCATCTAGACTAATCATTTCGAAAC
>N_2169
CTAATCATTTCGAAACGTTGCTGATTAAGACTAGCATTTTA
>N_2170
AAAATCGATTTTATGAAATGCTGACGTAAACAGTACCAACA
>N_2171
GCTGACGTAAACAGTACCAACAATATGGAAGGAGTTAACGT
>N_2172
AAGGAGTTAACGTCTGTCCTCGAACATTATAACAATCAGCA
>N_2173
CAGGCGGTGGTGAAAAGGGACACACAATGCAGAGTCCAACT
>N_2174
GCAGAGTCCAACTGTCGCTCCAGCTTCACAAACAGACAAAT
>N_2175
AAGTGCTTGGCCGACATATGCAACACAAGACGAAAGTTGGA
>N_2176
AAGTTGGAGTACGCTGGCGACACATAGTTGGCTTTATTTAC
>N_2177
GGCTTTATTTACGTATCTGTCTGCATCTTAATTGCCATCCT
>N_2178
ATCTGTCTGCATCTTAATTGCCATCCTCACAAGTCTGCTGC
>N_2179
CCATCCTCACAAGTCTGCTGCTAATATGATTCTGCTGCAAC
>N_2180
CTAATATGATTCTGCTGCAACGTGTTAGTTGGTGGGGCTTT
>N_2181
ACGGCAGCACCCCCTATTAACAATGTTGGTCGTCAATTATC
>N_2182
TCGTCAATTATCTTCAGTGTCTATTGCATAGCCTTGGGCCA
>N_2183
CTTGCCTTAATGATTGTATTCGTTCTTTTTGGGTTTCGATT
>N_2184
TATTCGTTCTTTTTGGGTTTCGATTACAAAAATGAATATAC
>N_2185
TGATTATAATCATCCGACTGCAAGACATAAAAAACCTATGT
>N_2186
TATATTTATGTAAGTATTTGCAGGTGCCGCACAATTCGCAG
>N_2187
AACAGGTGCAGTGTCCTTTGCTCGTGCAAAAGGTAAATACC
>N_2188
GCTCGTGCAAAAGGTAAATACCCACCTTTCATAATAATTGC
>N_2189
CCCACCTTTCATAATAATTGCTGATAATTCCGATGCGCTTA
>N_2190
AATTCCGATGCGCTTAGTTGCATGTAAAGTTTTTCTGTGTT
>N_2191
AGTTTTTCTGTGTTGGTATTCGCCATAGCCGCGAAGGACAT
>N_2192
AAGTAGCGCGTATCCGAAAACGGTATTTGAATAGTTTTGTG
>N_2193
GGGCTTATATTTTATTTATTCACAATTACGGGCTTTATGTT
>N_2194
AATTACGGGCTTTATGTTAACATAAACCTATTGAAATGTCA
>N_2195
ACATAAACCTATTGAAATGTCACGTATTGTTTAAAGGCACT
>N_2196
TGTCACGTATTGTTTAAAGGCACTTTTTTAATTTGTGGTTT
>N_2197
TTGGTTAAGCCGTATGTGAGCTTTGGCACTATCTTCAACTT
>N_2198
CTATCTTCAACTTATTAGAACTTTTTATTTTCACGATTTCT
>N_2199
ACTGTTCACAACGAAAGTATCTGACGGATTGAAAATATCTT
>N_2200
TATCTTGCGGATTGAAATGGCCTGCGCCAGGGACCGGCTGG
>N_2201
CCATTCAGTTTTTTTAGAGTCCGTTGTCCTAATGTGTGTAT
>N_2202
TTGTCCTAATGTGTGTATGGCTTGAAAAAAATTGCGCCCTT
>N_2203
ATTTTGAACAGCTAAGTTTGCTAGGCCTCTGAACTTATTGG
>N_2204
AAGTTTGCTAGGCCTCTGAACTTATTGGCACCAGAAATATT
>N_2205
GGCAGAAAGACCTGCCAGCACTGTGGTACGAACCGCTGGAT
>N_2206
CCGCTGGATCGGTTCGCTGTCGAACATGTTTGACTACCACA
>N_2207
TCGCTGTCGAACATGTTTGACTACCACATTATTAGTTTTAT
>N_2208
ATTCGCTCGCTTGAGATTTGCGACTAGAAAAAATTTGTATT
>N_2209
TGTATTCAACTTATTGATTGCAAGTATTACTTTTCTGCGGC
>N_2210
CTGCGGCCTTACTTATGTTTCAATGACAAAATGTCTTTTGA
>N_2211
CAGAAAAAGATCTTAAATGCCATTGAATTAGGTAAGATTAA
>N_2212
CTCCATTTTGCAAAGTTTGACTTATAAGGCTGTTAAAGCCT
>N_2213
TAATCAGGACTTTATTAAAACAGTTTATTCTTCTTGCAACA
>N_2214
CTTGCAACATTGCTGCTGGACACAACGCATATACCAGCGTC
>N_2215
GCATATACCAGCGTCAATTTCATTTGTGCATACGTGATAAA
>N_2216
ACTGGCGAAGAAAGTAAAAGCAACGGTCTTAATAATGTCAA
>N_2217
AGCAACGGTCTTAATAATGTCAACATTTAATTTTAGTATTG
>N_2218
AACATTTAATTTTAGTATTGCACAAGCTGTTCGATTTTTAG
>N_2219
CAAGCTGTTCGATTTTTAGGCATAGAATGGTCAGTTTCTTA
>N_2220
TATTTAAGTCAGGATGAATACCTCCTTACGTTTTGGATAAA
>N_2221
TAGGAAAAAGTTTAAATTTGCTGATCATTCTTTCGAACGCC
>N_2222
GAACGCCGCACAACAAAAAACTTGCCGCTGGAATGAATGCA
>N_2223
AATGAATGCAAGAGCCAGTTCCCTAATATCATTAGGGTTCT
>N_2224
TTTTTGTCTGATATCCTTAGCAGATGTACACTGGGCACGAG
>N_2225
TGAGTCTGTCGCGCGAAATGCTTTTTGAATGATGACTTTCG
>N_2226
AAATGCTTTTTGAATGATGACTTTCGTTTTTTTAGAGACTT
>N_2227
GACTTTCGTTTTTTTAGAGACTTGTTCTGCTTTTAAAGTAT
>N_2228
CGATTGGGCTGCGGCCTAACCTGTTTTCTTCGATTGGACAG
>N_2229
GTTTTCTTCGATTGGACAGACCCCAGACTTCACAATCTCCA
>N_2230
ACCCCAGACTTCACAATCTCCAGTGTAGCAACCTGAGCAGT
>N_2231
CCGTTTAGGTCGCGATCAAGCCTTTGTCAAGCTGGAAGTTC
>N_2232
CCTTTGTCAAGCTGGAAGTTCAAGGATAAGAATGCTGGACT
>N_2233
GAAGTTCAAGGATAAGAATGCTGGACTTCCAAAAATGGTTC
>N_2234
AAAATGGTTCGTGTACGTGTCGGCGAAATTTGATCTGTTCC
>N_2235
ACGTGTCGGCGAAATTTGATCTGTTCCTTTAAAAGTAAACC
>N_2236
TCTGTTCCTTTAAAAGTAAACCATTTTTTCCGTACGCCCCA
>N_2237
GGCTTCTGTATGAGGACGGGCTCTAAGTACATGAAGTCAGT
>N_2238
AGTACATGAAGTCAGTTTGGCTTCTACATATGTAGATATGT
>N_2239
ATGTGCTTTTCACCAAAGATCAAGTCAGAAGAAGTATTTTG
>N_2240
ATGGTGTTGACGAACATGCACAAATCGAGTTACACTGATTT
>N_2241
AGGTATTTCTACCTGTCATTCTCGGCATGGAGCTACAAGAG
>N_2242
TCGGCATGGAGCTACAAGAGCAGGATAATGGAACGTCTCAA
>N_2243
GGATAATGGAACGTCTCAATCACTAATTGCTTTTAGTCTGC
>N_2244
CACTAATTGCTTTTAGTCTGCGTGGACTAATATCTGGTCCT
>N_2245
GGACTAATATCTGGTCCTTGCCAATAGTTTGAACAAACGCC
>N_2246
GCCTGGGATATTGGAAATTTCTTGAAAAACTAGCGAAGTCA
>N_2247
TCTTGAAAAACTAGCGAAGTCAGGTAGTGGTGACTTCTGAG
>N_2248
TGCTCAATGCCTACCTTCTGCGGAACATAATGTAATATTTG
>N_2249
TTTATCTATTAGCCATTTAGCATAATTAGAAGGCTTTGTTA
>N_2250
CATTTAGCATAATTAGAAGGCTTTGTTACTCGATCAAAATC
>N_2251
TACTCGATCAAAATCATTATCAAAAATTAGTTGAAAGTGAT
>N_2252
AAAGTGATATCGTCTCAATTCAAATTCCTTTCATATAGTAA
>N_2253
TATAGTAAACATAACGTTGCCGTAATAAGCACATGTCCCTC
>N_2254
GCCGTAATAAGCACATGTCCCTCCATGTGACGTCACGTTCC
>N_2255
CCTCCATGTGACGTCACGTTCCTTCTTGTTACGTTTAGTAG
>N_2256
TGTTACGTTTAGTAGTGGAACCAACCGGCCTTGGCACGTGG
>N_2257
TATGGAAATTGCGTAACTCACTTCTACCGATACACTCGTTA
>N_2258
TACACTCGTTACTCAATGACCCAAGTTAGTGAGCTTAATAA
>N_2259
CAATGACCCAAGTTAGTGAGCTTAATAATAATTCAACAAGG
>N_2260
ACATATGTATGTATATTTTTCTAAATGGTCGGGGTGCAATT
>N_2261
GGTCGGGGTGCAATTTTTTGCAGTTGACGTGAACAGACAGA
>N_2262
TTTTTTGCAGTTGACGTGAACAGACAGAAGGACATGGCCGG
>N_2263
GAAGGACATGGCCGGAAGGACATGGTCTCAGATAGAGAATC
>N_2264
ATATCAATTAAATAATAGATCTAAAAATATTCTGAAAAGCG
>N_2265
AGCGTTTGGTGAAAGGATTTCCAACAGTAGCCTACTTAAAT
>N_2266
GTTCAGATCCGAATTTGTAACACATGGAATTCTCTGCTTGC
>N_2267
AGTGCCAGCACATGTGTTTTCTTTGAGAAGAGGCGTTTTTA
>N_2268
GTGTTTTCTTTGAGAAGAGGCGTTTTTATTTTCTGGGCCTT
>N_2269
TGCCGGCGTCACCCAGTTTGCAGATTTTCATTGAATCGGCG
>N_2270
TTTGCAGATTTTCATTGAATCGGCGCCGTCGGCGACTAATG
>N_2271
GCGCCGTCGGCGACTAATGGCACATATGCTGACCAGAAGGA
>N_2272
GACCAGAAGGATAGGAAAAACAGACATCCTTAAATTCAAGA
>N_2273
TAAATTCAAGATGTGTGAAACTTGCATACAGTGATGTGAAT
>N_2274
TGTGAATGGCGACAATATGTCTTTTAATTTGCGTGGGAATA
>N_2275
GCGTGGGAATATGTTTAGAACATGTTTGTATGTGCAGATAT
>N_2276
TTGTATGTGCAGATATCTGTCTTAAAGCAAGAGTATTGTAA
>N_2277
TTAAAGCAAGAGTATTGTAACTATGTCCAGTGCAATATAAA
>N_2278
GTCCAGTGCAATATAAAAAGCTCAGTTTTCGTAGATTACAC
>N_2279
TTCGTAGATTACACCTTATTCTTTTAAAACGTGACAGCCGC
>N_2280
TTCTTTTAAAACGTGACAGCCGCAAGCGAAACTATACAGCA
>N_2281
ATCTAAAAAATCAGGACTGACTGCCAGACACAACTCAGACA
>N_2282
TCCAGACATCTCCACCACAGCAATTCCCACGCTTCTTGAAC
>N_2283
CAATTCCCACGCTTCTTGAACGTAAAACACCCGCAAGCTCA
>N_2284
CTCATCTGCAAAAATGTAAGCAAAAGCATTGACCGTATCTC
>N_2285
CCGTATCTCTGCAATGATTGCCACCGTTTGCCTCAAGCCCC
>N_2286
GCCACCGTTTGCCTCAAGCCCCCAAAATCCGAATACTGTAC
>N_2287
GAATACTGTACAGGAGAATTCACACAGAGGCAATAAGGCAA
>N_2288
AAAGTCGAGATCGCTTTGAGCATAAGTTGCCAATGGGCAGC
>N_2289
AGTTGCCAATGGGCAGCAGTCCCGAAACAAGGCAATGGAAT
>N_2290
CAAGGCAATGGAATGGGTTACTTAATAGAATGTCTTAGCAT
>N_2291
TGGGTTACTTAATAGAATGTCTTAGCATGTGGGTATGTCAT
>N_2292
TAGCATGTGGGTATGTCATGCACCTCAAAAGTGTCTATTTA
>N_2293
GTCATGCACCTCAAAAGTGTCTATTTATATCCGCTTGTGCA
>N_2294
TCTATTTATATCCGCTTGTGCATGCGCTTTGAGTTTGTTAG
>N_2295
GAGTTTGTTAGCACCCTTACCACTCTTGAATTTGTCGTCTA
>N_2296
CTTACCACTCTTGAATTTGTCGTCTATATCGCTCATGCTGA
>N_2297
TCTATATCGCTCATGCTGAGCTCCGCGTATATATTGAAGTA
>N_2298
ATTGAAGTATCGCGTTTTGACCGTGTTGAATACTTAAAACG
>N_2299
TTAAAACGAAATATGATGAGCTTAGCATATATGTATGATTG
>N_2300
CGGCAACTCCAATGCACGTGCAAGGCAACATTTTGACATTT
>N_2301
CGTGCAAGGCAACATTTTGACATTTTACGGATTGGAGGTAC
>N_2302
GCACGCACTAACTGTTGTTGCCCATTTGCAAGTGGGTATTG
>N_2303
TGTCATAAAACTGTTTTGTTCACTTGTCTTTTGTCATATAG
>N_2304
TTTGTTCACTTGTCTTTTGTCATATAGAAAACTTCATTGTT
>N_2305
GCCAGACGCACAGCTGGTTGCCGTGGCCTCGGCTGTGCGAT
>N_2306
ATAAGTATAGCAGCCAACGGCACAGGTCCATTGCCATCGGT
>N_2307
CCAACGGCACAGGTCCATTGCCATCGGTGGTGTATGGTTTC
>N_2308
GTGTATGGTTTCTGACCGACCGACCAGATGCATGCCGTGGT
>N_2309
GACCAGATGCATGCCGTGGTCGAGCCTTGACGTTGACACGC
>N_2310
CGAGCCTTGACGTTGACACGCACGAGCGTAGCCAGAAGCAT
>N_2311
AGCATTTGACCAGGAGGAGACACACTCGCGCTTATAGCTCC
>N_2312
TATCACTACGCCCATGCTGACACATGGCATGCTATACAGTG
>N_2313
GGCTATTGGTCACTCATTTGCCAATGTTGGCGTATTCGCAA
>N_2314
CAATGTTGGCGTATTCGCAACTTCTACTTGACCACTGCGAA
>N_2315
ACTTGACCACTGCGAAGTAACTGGTTTGAATTCTTCATTTG
>N_2316
TCTTCATTTGCGTGCCGAAGCATCTGTTCCTCTGTCTATGC
>N_2317
CATCTGTTCCTCTGTCTATGCGTTCGAATAACCATGAGCAT
>N_2318
GTTCGAATAACCATGAGCATCCTAAATCGTATTATTTGTAT
>N_2319
TTTGTGCTCAATTTAAATGTCTTTCTGGCTAACACCGTTTG
>N_2320
GGCTAACACCGTTTGTAATTCGATTGGAGTTCTTGTAGGCC
>N_2321
TTTCATTAAGACAGTATTTTCGATATTTCCCGCATAAACTC
>N_2322
CTGTCTGTATTTTTAGTGGTCCGTATAAGGCGCAGACCAAC
>N_2323
CCGTATAAGGCGCAGACCAACTGCCACTACTACTGATGATG
>N_2324
TTGTTTTCGTCCTGCCTAAACTAATAACTGCATCGTGCGGT
>N_2325
GCGGTTGGGCTTCTCAGGTGCTTTTCGAGTTGATCATTGAG
>N_2326
CAGGTGCTTTTCGAGTTGATCATTGAGTGGGGCCAAGTAAA
>N_2327
TGAGTGGGGCCAAGTAAAAGCAGCAGGTAAAACGACCCTGA
>N_2328
AGCAGGTAAAACGACCCTGACGATTGGATGTAAATTTCAAC
>N_2329
TGACGATTGGATGTAAATTTCAACAAAAATTAAGAGGACAA
>N_2330
TTCAACAAAAATTAAGAGGACAAATTATTGACGAGGATGTT
>N_2331
ATGTTGCTGATACATATATGCACATACATACATACAGTTAG
>N_2332
ACATACATACAGTTAGAGATCGTGCAAAGTAGTCGTTCGCA
>N_2333
TGCAAAGTAGTCGTTCGCATCAATGGTCTTCATCACGGTTC
>N_2334
TCTGGTCTTTTGGAATTTAACATTTTTAAGGGCGTTTTGCC
>N_2335
AAGGGCGTTTTGCCTTATTGCACACAATTTAACGTCTATAG
>N_2336
CAATTTAACGTCTATAGAAACAAGTACACACATTTATCCTA
>N_2337
ATTTATCCTAACAAATGTATCACACTGTCTGGATCGCTAAA
>N_2338
TCTGGATCGCTAAAAATAATCAATAACTACACACCTCAAAA
>N_2339
ACACCTCAAAAGGTGCTAGACAGTTAATTTATACGGTTTCA
>N_2340
GTTTCATTCGTATATGTATACTAAAAATAGTACAAAGCGTT
>N_2341
GCGTTGAATATAAATAGTTACTTATAATTAAATTAACACAT
>N_2342
AGGTTGAATTTTAAATTTAACTTGGCCTTTTATGCTCTTAA
>N_2343
CCTTTTATGCTCTTAACATACATATGTGCTTCCAAAAAACC
>N_2344
CATATGTGCTTCCAAAAAACCCGTTGAGCTTTACTAAGATC
>N_2345
AAAAAACCCGTTGAGCTTTACTAAGATCGAATTTGTATAGC
>N_2346
CTAAGATCGAATTTGTATAGCCACCAAACGAACGTAGGGCG
>N_2347
TAGGGCGTAATAAGGTTGTACCTTATTTTAGCGTTTTACAA
>N_2348
TAGCGTTTTACAAGATAATACCACTCTGCACATGAAGAAAC
>N_2349
GGGGACGTATTTATAAAATACTTATATATGTACATACATAC
>N_2350
GTATATAAGTGAGTGGCGATCTCGGCGTGAGGCTCTATACA
>N_2351
CGGCGTGAGGCTCTATACAACATCTTGTCAGAATGTCATTA
>N_2352
ACAACATCTTGTCAGAATGTCATTAATTGTACTTTGTACCC
>N_2353
TTTGTACCCGGCGGCTGATTCTTTTTGGCAACGTTTGTATG
>N_2354
TAGTTTCTGGCACAAAAGTTCAAAACGAAAGAGCGGTGGCG
>N_2355
AAAAGTTCAAAACGAAAGAGCGGTGGCGTCCCAGACGGCGT
>N_2356
GACGGCGTCGCCTGTGGGGACATAACTTTGTGATGCAGCTG
>N_2357
TGATGCAGCTGCACATGGTTCTATGTATTGTATTTTATCAT
>N_2358
TAAGGTGGCATAATACGATGCATACGTTGATACGCCCGTAT
>N_2359
ATACGTTGATACGCCCGTATCCCATATTTATGTAAAGGCTC
>N_2360
ATCCCATATTTATGTAAAGGCTCTAAATGCCCCAAGACGTT
>N_2361
TAAATGCCCCAAGACGTTAACGGTCAATAAGGCGCAACCCT
>N_2362
CAACCCTGGGGTAAAATTGACATAAACAAATCTGGCGGCAA
>N_2363
ATAAACAAATCTGGCGGCAACGCAGCTGGCCATTATGGGAA
>N_2364
AAAGCACTTCTGTGTTGGAGCGTATATGTATATTAGGATGG
>N_2365
TATTAGGATGGAAATAATTGCACACAGTTCGTCATAATTTG
>N_2366
CACAGTTCGTCATAATTTGTCGTTGAAACAGATGAGGTCAG
>N_2367
GTCGTTGAAACAGATGAGGTCAGAAACGAAGAGCACTACAC
>N_2368
AAACGAAGAGCACTACACTTCAGAAAAATGTTATTCGTTTT
>N_2369
CACTTCAGAAAAATGTTATTCGTTTTTGGAATAAAAGTATT
>N_2370
TTTTGGAATAAAAGTATTTTCAACACAACAACTAGTATAAA
>N_2371
TGACCTAATACGTATGATATCTTATATTAGAGAATAATGTT
>N_2372
GTATATAAAATCTCAACTCTCATATGTGGATTAATAGCTCA
>N_2373
TTTTGGTAATTGTTTTTAAGCTTTCAAGTTTGTTCAGTGCA
>N_2374
GTTAAAGAATTCATTAACAACTTCGCCACTACCATTTATAT
>N_2375
AAATAATGGGTAAATTTATTCAGTCAAATTAATTATTTTTT
>N_2376
TTATATTTAAAAGTATTGGTCTGAACTTTTGGTTGGCCCAA
>N_2377
TTTGGTTGGCCCAAAGTAAACCTTTGTTAGGCTGATCAGCA
>N_2378
GCAAATAGGCCAATCAAAAGCTATTTAACGTCATCTCTTTC
>N_2379
CTATTTAACGTCATCTCTTTCTCTTATTTTACCGCCGTCAA
>N_2380
TATTTTACCGCCGTCAAATTCTAAACAGCCTCCCACTGACA
>N_2381
CTCGTAAAAACATAGCGCATCCTAAGGCGGTCGGAATGCGG
>N_2382
TGCGGGGGCTTGCTGTTAATCTAAAAAAAAACTCGCCAAAC
>N_2383
ACTCGCCAAACTCACTGCAGCTGTTGCTCGTGGGTGAAAGT
>N_2384
GGCACATGTTCGGCCGGAAGCTAAAGAAAATCAAAATAAAC
>N_2385
CTAAAGAAAATCAAAATAAACCACCATATGGATGATAAGTT
>N_2386
TTTTAATAAAGTACGTTTTTCATAATAATTGTCTGTTAGAT
>N_2387
AATTCAATATTTGATAAAGACTATGAAAAAATGTTAAAAAA
>N_2388
AAATGCAATCATATTAGAATCGGAACCAGTTCATCTATACG
>N_2389
AACCAGTTCATCTATACGGGCCTCCAGCTCATCTCTGGTAT
>N_2390
TCGACGGCGCTGCAAGTAAACCAATATAAAGTCAGGGTTTA
>N_2391
TAAAGTCAGGGTTTATTTGTCATAAAATAAATAAGAAAAGA
>N_2392
TAAATAAGAAAAGAATTGGACCACTTTAGCATACGAATTTC
>N_2393
GGCAGTCGGCTGCGGATGTACGAAAAAATGTTTCTGGTTGC
>N_2394
GGATGTACGAAAAAATGTTTCTGGTTGCCATCTATCAAAGG
>N_2395
TGGTTGCCATCTATCAAAGGCAATGGACCCATCATTGTGTG
>N_2396
GGACCCATCATTGTGTGGTTCTTCGGTAAGAGCACTATTGT
>N_2397
CAATTTTTCTGTTAAGGATTCCATTTTTTCAATAGATCTCC
>N_2398
AATAGATCTCCCCGACAGAGCCCCTTGATTACGAAGAATTT
>N_2399
CCCTTGATTACGAAGAATTTCTATCCCAGCATATGAACATC
>N_2400
CTATCCCAGCATATGAACATCATCAACCGGGATCCCTTGAA
>N_2401
TGAACATCATCAACCGGGATCCCTTGAAACATATATTGGAC
>N_2402
CCCTTGAAACATATATTGGACTTTCCTCAAGGGGATGTAAC
>N_2403
CTTTCCTCAAGGGGATGTAACTGTTAAAATCATTCCCCGAA
>N_2404
AAAATCATTCCCCGAAAAATCAGAACTGTTGATCACGTTGT
>N_2405
GAAAAATCAGAACTGTTGATCACGTTGTTCCCAATGAGAAT
>N_2406
AATGAGAATTTGTATGTATGCACCTAACTTATACAACAGCT
>N_2407
ATGTATGCACCTAACTTATACAACAGCTACATAGCTACAGT
>N_2408
AACAGCTACATAGCTACAGTCTCTTTTAGGTCTGATTTGCC
>N_2409
CTGATTTGCCCCATCACGTACAAGAATGTGTTAACTGCTAT
>N_2410
CACGTACAAGAATGTGTTAACTGCTATACGCGCCCATGGAA
>N_2411
ATGGAAGGTGGTTGAATATGCACAGCGGCACCTTTCCAGTT
>N_2412
ACAGCGGCACCTTTCCAGTTCTTGCTATATCCGCGAGCGTA
>N_2413
TGCTATATCCGCGAGCGTATCGACCGCGGAACCATAAGTCC
>N_2414
CGACCGCGGAACCATAAGTCCCTCTGCGTACCAGCAGGAAT
>N_2415
CAGCAGGAATTCGAGATCGACAAGGATTTTTCGTCATTTGA
>N_2416
GCTTATAAAAGCGAGAGCTGCACTCCAAGTTCTCGACAATC
>N_2417
CACTCCAAGTTCTCGACAATCCATTGCAAGTTTGGCTTCAG
>N_2418
GCAAGTTTGGCTTCAGTAAGCTCTTGTACGGACACTTTGAC
>N_2419
TCTTGTACGGACACTTTGACCCCGCGTGGTTCTTGGGCTAG
>N_2420
CCGCGTGGTTCTTGGGCTAGCTTTGATCTTCGACGTTCGGT
>N_2421
CTTCGACGTTCGGTTAATGACCCACTAATACCCAATTTGCT
>N_2422
TTGACAATGTACCTCCGGAGCATATTGATCAATCCAATGAA
>N_2423
AAGCACGCCGGCAGCAAGATCGACAAATGGCTCTTTTCTCA
>N_2424
TCGACAAATGGCTCTTTTCTCACTGTATCCGGAATCTGAAG
>N_2425
GAATCTGAAGCGGAGGAAAACATTGAACGCCGCCTGCTCGC
>N_2426
TTCCAGTTGAACATATGGGTCATCGCATTCAGGTTAACTGC
>N_2427
GGCTTGAGCTGGAAGTGGAGCCAATTTTTGCATCGATGGCT
>N_2428
GCCAATTTTTGCATCGATGGCTATTTATGATGCTAAGGAAC
>N_2429
TTTATGATGCTAAGGAACGGCAAAAAATTTCTGAAAATTTC
>N_2430
CAAAAAATTTCTGAAAATTTCTATTTTGACATGAACGCAGA
>N_2431
GCATGTTGTCAAGTCATGTACAGTGCGCCGACATAAGTACC
>N_2432
CAGTGCGCCGACATAAGTACCCAGAGCCACTCAGCCATATT
>N_2433
CAGAGCCACTCAGCCATATTCGAAATTTCATATCCGAGTAA
>N_2434
CCATATTCGAAATTTCATATCCGAGTAACGATTTATTTCTC
>N_2435
GTTTTGCAGGGTGACATAAACAATTCCGTCGAGCCGTATCT
>N_2436
ACAATTCCGTCGAGCCGTATCTCAAAGAAGACAAAGATAAA
>N_2437
ATACCGAGAGAAAGTAAAATCCAACGCTGTGGACTACTGTG
>N_2438
CAAATACCGAATGCCGTTTGCATGGACAGGAATCTACCTAA
>N_2439
CCGTTTGCATGGACAGGAATCTACCTAACAAATGTTTTTAA
>N_2440
AATGTTTTTAATGGCGATAACTTTGAAAGCAAAGACGCTGG
>N_2441
AAGACGCTGGCGCCGCGGAACGGGATTCCTTTGGAAATGCT
>N_2442
GCTTGTGGCAGCAGCTTGGGCACAGCGCCAAGCTCCAATAG
>N_2443
CAATAGCTTAGATCGAAAATCTTCCACAAGTAGCTTTGATC
>N_2444
CGAAAATCTTCCACAAGTAGCTTTGATCAACTAAGGCGAAA
>N_2445
CGATATGAGCGGAACACTTACACGACGTGGTTCGCTTGAAC
>N_2446
TTTGCAAACGTTGTAGAAAACTTTCGTCCTATCACTATAAC
>N_2447
GTCCTATCACTATAACAGTACCAAGCTTCTTTAAACAAGAG
>N_2448
CAGTACCAAGCTTCTTTAAACAAGAGGCAGATAAAATGAAA
>N_2449
ATGAAAGACGAGGATTTGTACAAAATTTTACCAGAGTTAAA
>N_2450
AAATTTTACCAGAGTTAAAACGACCGAGCTCAGTTATGAAG
>N_2451
AGCTCAGTTATGAAGAAGTACAAATGCATACCTGGTTCTAT
>N_2452
TTCTATTAAATTAGAAATATCACCTTGCGTCGAGGAAGCCA
>N_2453
TCACCTTGCGTCGAGGAAGCCAAGAATGCATTAACGCCAGA
>N_2454
GTGCGCCCAGTTAAGGAAATCTTAGAATTTCCGCAATCGGC
>N_2455
CGCAATCGGCGATTTACAATCCACATTATAGCTATCGCAAT
>N_2456
CGTTCGCGTTCAACTAATGGCTGGAGAAACGCCAAAAGATG
>N_2457
CAATGCCATCTACGGCAAGTCGTCTTGTCCCAAATTTTCTA
>N_2458
TTCTACTGAAGCATTTACAGCTGTCAATTATCATAACAAAT
>N_2459
CAGCATCACCATTTATTGTTCACCATTTACCATGTTTCATG
>N_2460
CCATTTACCATGTTTCATGTCAAAAGAAACCACAGGACTTG
>N_2461
CTTGCAGCCGTCAGTAGAGACTCCTATCGGCTACACATGGT
>N_2462
CCTTACTGGAAGATGGAAAACTTAAGTTTGGGGAATTTAAT
>N_2463
TTAAGTTTGGGGAATTTAATCTTCCTGTTATGGTAGAATCA
>N_2464
TCTTCCTGTTATGGTAGAATCACCGCCGGAAAATTACTCAT
>N_2465
GAATCACCGCCGGAAAATTACTCATTTATACCACCGAATGT
>N_2466
ACCTGCCTGGAATTAAATGGCTGGACAATCACAGAGCCGTG
>N_2467
CAATCACAGAGCCGTGTTTTCTATTAATGTAGAAGCAGTCA
>N_2468
GATCGATTCTTCTTAATTTGCGAATATCTAGACACTCGAAA
>N_2469
ATCTAGACACTCGAAATATACCTTCCCATATTGGCGAGAAT
>N_2470
AAGAAATGCTTGCTGGATATCGAATATGCAAATCGTGAGCC
>N_2471
TGGATATCGAATATGCAAATCGTGAGCCATTAGTGAGGCAT
>N_2472
ATCGTGAGCCATTAGTGAGGCATCTACCATTAGTCTTGGAT
>N_2473
GTGAGGCATCTACCATTAGTCTTGGATAAGCTTATCGAATT
>N_2474
CTTATCGAATTGTTAGTTGTCACCCACAAAGTTGGTGGACA
>N_2475
ACAAGCAATGTCTCTGGGATCTACGGTTTTCGAAGTTCTTT
>N_2476
CGAAGTTCTTTGTTTGGTATCATCTTTGTTATCAATACTTA
>N_2477
AATACGGTCGGCAAAGTTTGCTATCAACATATGTGCACTTT
>N_2478
GTAAAATTCCGCACCCCTTTCAAAGCAAACAGCGACTAACA
>N_2479
AGTCGCAGCACAACAGAAGACTTGCAATTAAGCGAATCGTA
>N_2480
CATATATGATAATGTTTTAGCAAGTGGCCGAAGCTTGGATC
>N_2481
TGGATCGCAAAGGTAAAATACATATTTTGTAAAGGCTTTAA
>N_2482
TGTAAAGGCTTTAAATATAACCTTTTTCCTTTCAGAGCTGT
>N_2483
AGCCTTGCATTGGGTTGTTGCAAGTGGAAAGGCAGCTGACT
>N_2484
TGGAAAGGCAGCTGACTTAGCCATGTCAAATTCGTGGTTTT
>N_2485
GATTGAACATTTGCATTGTTCAAATACTTTAAATGGTCCCC
>N_2486
GTCCCCGCAAACATCGATTTCCACATCAGTTTAATGATGAT
>N_2487
CACATCAGTTTAATGATGATCTATCCACCCTGGTGCACTTA
>N_2488
CACCCTGGTGCACTTAGTTACAACAAAAGTGGTCGGCTACC
>N_2489
TTAGTTACAACAAAAGTGGTCGGCTACCACAGCAACGAACC
>N_2490
ATTAGCGCAGTCATTAAATGCAAGTTTAGGCTTTTTTATAT
>N_2491
TTAGGCTTTTTTATATTTGACATACTAAGCATCATGGATCG
>N_2492
GGATTTGTTTTCGGCCTCATCAAAACGTACACAAAGGTTCT
>N_2493
TCAATACCGGATCTAATGAACTATAAAATAGACTTTTTGAG
>N_2494
TAGTCATGAGCATTTTGTAGCCTTAAACTTGCCGTTTGGTA
>N_2495
GCCGTTTGGTACTTCATACACAATGGTAACAGCGCCATGCA
>N_2496
CAGCCCCACGCCAAGCACAACGTCGAGCAACAGCCAAACTT
>N_2497
ACAATACACTTTAATTTTTACTTATTTGTGGCTTCTTTTAA
>N_2498
TGGCTTCTTTTAAAAGGGATCACTAGAGAGAGCCCTTCACG
>N_2499
ACTAGAGAGAGCCCTTCACGCCGACCTTAGTCAAGAATTCC
>N_2500
GTCAAGAATTCCTCCAGCAACATTTTCTAGTCGGACTTGTT
>N_2501
ACTTGTTCTGAGCGACTTAGCAGCAGTAATGGAGGTGCCAA
>N_2502
CCCCCAATTACATGGAAAAGCAATAAGGTGTATTCGCAACC
>N_2503
GTGTATTCGCAACCTGATGACATCTCACGATTTGGACGCGC
>N_2504
GATTTGGACGCGCGGTATAGCGAAACTGATGCACGTGCAAG
>N_2505
TGATGCACGTGCAAGGGTGGCTGCTTTATATATACCGCTAC
>N_2506
GGGTGGCTGCTTTATATATACCGCTACTTTCTATAGTGATG
>N_2507
CAAATCGGTCAACTTGAAGACTATCAAGGGCCACATCAAAC
>N_2508
CTATCAAGGGCCACATCAAACTATTACAGCATCAACCATAA
>N_2509
AACCATAAATCCGGAAGTGGCATTTGCGATATCGGGAAGTC
>N_2510
GGAAGTCGTCCCTACTCCTACTTGAATGAACAAGTTAAAAA
>N_2511
TTGAATGAACAAGTTAAAAACAAATTGCCCCTCAGCTCGGA
>N_2512
GCCCCTCAGCTCGGAGAATACCCGCCATTTATTGGTGTGTT
>N_2513
TGGTGTGTTTTCTGTGGGTGCTAAAAAACTTGGAGCGCAAC
>N_2514
GGGTGCTAAAAAACTTGGAGCGCAACGTTTTATATCGCTGG
>N_2515
ATTTAAGTCCGCATAGAGTGCACCAAATGCTTCAAGGTGTT
>N_2516
AAAACGTGGCCACCCTTAAACGAACGAATACACAAAGTTTT
>N_2517
TTTTAGGAAAACTGGATCTACTGATGTTAAGGAAAAGCTGG
>N_2518
CTACTGATGTTAAGGAAAAGCTGGAAGAATGTATTAGAGGC
>N_2519
CTGGAAGAATGTATTAGAGGCACAAATTCAGCACGTTATGA
>N_2520
CACGTTATGATTTAATAAATCGTCGAAAAGATCGTAATTCA
>N_2521
GGAAAGACCAGATGCCATATCGCTCTCAATATGCGGATGCT
>N_2522
CATCGAAGGCTCTTTGGCAACTGAAGTTGCACTTGTACTTC
>N_2523
CACTTGTACTTCTCGATACCCTTGAAATAATTGTTCATGCT
>N_2524
ATACCCTTGAAATAATTGTTCATGCTGCTGCCAACCTTTAT
>N_2525
ATGCTGCTGCCAACCTTTATCACAATCTTCTTGGAACTGTG
>N_2526
TTGGAACTGTGCTAAAGGTGCTTCTTCATTCTTTGTCCCGG
>N_2527
GCCTCCCAACGCGCGTTAATCTTTAAATTTCCAAACTTATT
>N_2528
CCAAACTTATTATTTGATGACGAGACCGATATATGTGCGGA
>N_2529
ATATATGTGCGGATTTGTGTCTAATTTTACTGAAACATTGT
>N_2530
GGTCCCTATTGCCAGGAATACGATCACAGGCAGCTGCATCA
>N_2531
CACTATATTTACTAATGAGACAAAATTTTGAAATTGGAAAT
>N_2532
TATTGTTTAGGTTTATTTAACTAAATTAATGGTCACTTATT
>N_2533
TATTTAACTAAATTAATGGTCACTTATTCGTATAGAACTTT
>N_2534
ACTTTGCCCGAGTTAAGATGCAAGTGACGATGTCTTTAAGC
>N_2535
TAAGATGCAAGTGACGATGTCTTTAAGCTCCCTAGTTGGAA
>N_2536
TTTAAGCTCCCTAGTTGGAACAAGTTCGGTCTTTAGTGAGC
>N_2537
CAAGTTCGGTCTTTAGTGAGCAATCCTTACGCCGTGCGCTT
>N_2538
CTCCGACCTGCAGGATACTTCTTTTCCTGAACAAGTACAAG
>N_2539
CTGAACAAGTACAAGATTTGCTTTTTAATCTGCATATGATC
>N_2540
CTTTTTAATCTGCATATGATCCTGTCAGATACTGTTAAAAT
>N_2541
CTGTTAAAATGAAGGAGTATCAGGAAGACCCAGAAATGTTG
>N_2542
AATCGTATTGCCAAGGGATACCAAAATAACCCTGATCTACG
>N_2543
ACCAAAATAACCCTGATCTACGACTGACTTGGTTGGAAAAT
>N_2544
GACTTGGTTGGAAAATATGGCTAAAAAACACCGCGAGCGAG
>N_2545
TAAAAAACACCGCGAGCGAGCAAATCACACGGAAGCAGCCA
>N_2546
GTGTTATGTACATGCTGCTTCTTTAGTTTCTGAATATCTTA
>N_2547
ATATCTTAGCATGTTGGAGTCACAAAAACATTTGCCTGTTG
>N_2548
AAAACATTTGCCTGTTGGAGCTGTAAGTTTTCAACGAATTT
>N_2549
TGTAAGTTTTCAACGAATTTCTCCCAACACACTAATGGAGT
>N_2550
CGGCCGTATCGGATGATGTGCTAAGTCCCGGCGAAGATGGT
>N_2551
AGTCCCGGCGAAGATGGTATCTGCCTAGGAAATCATTTCAC
>N_2552
ATGGTATCTGCCTAGGAAATCATTTCACTGAAACTGGGTTG
>N_2553
GAAGGCCTTGCTGGAAGAAGCCTCCAATTCTTTTCAAGTTG
>N_2554
GAAGCAATGAACGAAGTGTACAAAATTCTAATACCCATATG
>N_2555
AAGTGTACAAAATTCTAATACCCATATGCGAGGCTAACAGA
>N_2556
AAGCTAAGCAAAGTTCATGGCAAATTGCAGGAGGCATTTAA
>N_2557
GGAGGCATTTAATCGAATATCCCAACTACAGGTAACAATAT
>N_2558
ACAATATTGTGTAAATTTTACCAACGGAAAATATATACATA
>N_2559
AATATATACATATTTATAAACAGGGTAAGAGAGTTTTTGGA
>N_2560
GGGTAAGAGAGTTTTTGGAACATACTTTCGTGTTGGCTTCT
>N_2561
TATGGCGGAAAATTTGGGGACTTGGATCAGCAGGAATTCAT
>N_2562
GACTTGGATCAGCAGGAATTCATTTATAAAGAGCCAACATT
>N_2563
AGGAATTCATTTATAAAGAGCCAACATTGACGAAGTTGCCC
>N_2564
GCAAATTGGAAAAAATAGAACTAATCAATTTTGTTTCAACA
>N_2565
GTTAGAACTTTTACACTGAACGATTCGGACCGGACTCTGTG
>N_2566
AATACCGTTGATATTAATAGCTTGGATCCCGATAAGGCTTA
>N_2567
TTGGATCCCGATAAGGCTTACATTCAAATTACTTATGTTGA
>N_2568
TGTTGAACCCTACTTTGAAACATATGAAATGCGTCATCGTG
>N_2569
TGAAATGCGTCATCGTGAGACATACTTTGAGCGGAATTTCA
>N_2570
TAAGTATGATATGAATTAAACAGATAATTTAAATCGAAATT
>N_2571
ATTAAACAGATAATTTAAATCGAAATTTAAAATTATAATTT
>N_2572
TTTAACATTTTTGGTTTATGCAGAACGTTTTATATATGCCA
>N_2573
TGCAGAACGTTTTATATATGCCACGCCTTTTACTAAAAATG
>N_2574
ATGGAAAGGCACATGGCGAACTAAATGAGCAGTGTAAACGG
>N_2575
AACTAAATGAGCAGTGTAAACGGAAAACGATTTTGACCACG
>N_2576
CGATTTTGACCACGGCGAATCACTTTCCATACGTAAAAACT
>N_2577
ACTTTCCATACGTAAAAACTCGCATTATGGTAATTAGCCGA
>N_2578
ACTCGCATTATGGTAATTAGCCGACAGCAAATAGTCCTGGA
>N_2579
ATTAGCCGACAGCAAATAGTCCTGGAACCGATTGAAGTGGC
>N_2580
ACGTTATTGCCTAGGATATTCAAAAAAAAACATTGGAATTG
>N_2581
AAAAAAAACATTGGAATTGGCAGCTGCCACGAATCAAGAGC
>N_2582
ACTGCAGGGATGTATTGGAACCACTGTTAACCAAGGACCGA
>N_2583
ATGGAAATGGCGAGTGTGTTCCTTTCCAATTTATCCGACGG
>N_2584
TGTGTTCCTTTCCAATTTATCCGACGGAACAACTGTACCGA
>N_2585
CGACAAAACACCAAAACAAACTTCGGTTGTGCTTTCGCGAG
>N_2586
CTGATGCTTTGAAAAAGAATCGCAATCTAATACTTTCAGAT
>N_2587
GCAATCTAATACTTTCAGATCAAAAAGATTACCAACGAGAA
>N_2588
GAACGTAACAACGATCGGTTCATTGAACGATTGACTCCCTT
>N_2589
TCGGTTCATTGAACGATTGACTCCCTTTATTACTCTTACAT
>N_2590
TCCCTTTATTACTCTTACATCAGTTCAGAATCATGGCGTTG
>N_2591
GTTCAGAATCATGGCGTTGTCAAGTAAGTTTTTATTGTTAT
>N_2592
TACAGTGAAAAGGAAAGTTACATTGTGTATACATATGTATT
>N_2593
ATTAAAATTCTCATGTCTTTCTTATTTTGTTCCTCAACGGA
>N_2594
TTTTGTTCCTCAACGGAGTGCTCTAAATAATAGACATAAGA
>N_2595
GGAGTGCTCTAAATAATAGACATAAGATGCTTAATTAGATA
>N_2596
CCAGCCTAATATAGATATTACTTTACTATATGACTATATTA
>N_2597
ACTTATATAATTTTTTATTTCTTTTCTAAATACATCCAATA
>N_2598
TCCAATAGGGCCAACGCGTACAACAACAAAAGTACTCCTTT
>N_2599
GTACTCCTTTGAAATGGTAACTTCTTGCACACGACTTAGTC
>N_2600
CTTCTTGCACACGACTTAGTCTGCAATCAAATTATCATACT
>N_2601
CAAATTATCATACTTTTGGTCTTTCATGTCTAGCGTATCGG
>N_2602
GTCTTTCATGTCTAGCGTATCGGATTATTTTAAGTAAATCT
>N_2603
TCGGATTATTTTAAGTAAATCTTACATTTTAAATTATCGAT
>N_2604
TATAATTGCTAATGTAATAGCATAACTTTTTTATGCATCTA
>N_2605
TATGCATCTAATAGATTAAGCAAAATATTAAAAAGCGAAAA
>N_2606
ATAGTTAAAGCAACATGTTTCAAGCTACAAGGAGGTGCAGT
>N_2607
TTTCAAGCTACAAGGAGGTGCAGTTAAAGTGAGTGAAACAA
>N_2608
TGCAGTTAAAGTGAGTGAAACAAATCGTATCCTACAGCAAC
>N_2609
CAAATCGTATCCTACAGCAACAAAATTTAATTGTCGATTAC
>N_2610
CAGCAACAAAATTTAATTGTCGATTACCAGAAAAGGGAAGT
>N_2611
TACCAGAAAAGGGAAGTATTCGAAAATGATAATCCTCGAAT
>N_2612
AAGTATTCGAAAATGATAATCCTCGAATTTCGCATGGGTCG
>N_2613
TCCTCGAATTTCGCATGGGTCGTTAACGGTTGTTAGATTGA
>N_2614
GTTAACGGTTGTTAGATTGACTAAGAGTGAGCTCCGTGAGG
>N_2615
TAAGAGTGAGCTCCGTGAGGCAATGGTATCGAACGCGACCT
>N_2616
TCGCGAAACTTTCGAGTATACTATCGATGTTTTTATTTATC
>N_2617
CTATCGATGTTTTTATTTATCGATAGTGTCGGCTTTAATTA
>N_2618
GATAGTGTCGGCTTTAATTACACGTAAACTCAGATAGTTTG
>N_2619
TAGTTTGCCGGTTAAAAAGACAATAAATAAATAAAAATGAG
>N_2620
AAATAAATAAAAATGAGAATCAAGTATTGTTGGCTCGCAAC
>N_2621
AGTATTGTTGGCTCGCAACGCTAGTATTCATAGCCGCTGCT
>N_2622
CGCAACGCTAGTATTCATAGCCGCTGCTTCGGCGTCATATT
>N_2623
CGTCATATTCTCCCGAAAAGCCTGTTCCGCCGCCCTGCAGG
>N_2624
ATGTACCCAGCTTGTTAGCTCTTTCAGGGCAGGACTCGAAA
>N_2625
CGCGGACACGCGGGCGGGGACACGGCATGGGAGGAGGAAAA
>N_2626
GAGGTACGGCTAGTGGAGATCCAGGAGAAGCTATGTTCGGA
>N_2627
TCGGAAGGAGAAGTGATAAACAAGGATCACTGCCACAACCT
>N_2628
GGATCACTGCCACAACCTGGCTAACGAGCACGAGGCGCTTC
>N_2629
CTTCTCGAGGACTGGTTTATCCACAAACAAACAGAGAGTCC
>N_2630
CCACAAACAAACAGAGAGTCCCGACCTGCAGTCATGGCTTT
>N_2631
GACCTGCAGTCATGGCTTTGCATCGATCAGCTAACAGTCTG
>N_2632
GTCCGCTGAACACCTACGGACCAGACTGCCTGACCTGCACC
>N_2633
ACCAGACTGCCTGACCTGCACCGAGTGCAATGGAAATGGTA
>N_2634
CCAAGTATTACAGGCCACAACTTACATAAGTGTGTCAACTT
>N_2635
CACAACTTACATAAGTGTGTCAACTTAAGATTGCCGTCTTC
>N_2636
GACGGAACTAGAAAGGGTAACGGAAAGTGCAAATGTGATCC
>N_2637
ACGGAAAGTGCAAATGTGATCCCGGCTATGCGGGTCCAAAC
>N_2638
CCCGGCTATGCGGGTCCAAACTGCAACGAATGTGGACCGGA
>N_2639
CCGGAGCACTACGAATCATTCCGTGACGAAAAGAAATTGCT
>N_2640
TCCGTGACGAAAAGAAATTGCTGTGTACACAGTGCCATGCG
>N_2641
GCGGCCTGTGGGGAAGGAGGCTGCACGGGAGGTGGTCCCAA
>N_2642
GGAGGTGGTCCCAAGAGCTGCCGCAAGTGTAAGAAGGGCTG
>N_2643
GACTCGGAGGCAGGATGTGTCGACATTAATGAGTGCTTGGA
>N_2644
CCACAGCAGTTCTGCGTGAACAATGAGGGCTCCTTTAGTTG
>N_2645
AATGAGGGCTCCTTTAGTTGCCTGGAGTGTGATCGATCTTG
>N_2646
ATGGATGCGATGGTGATGGCCCTGACATGTGCAGGAAGTGT
>N_2647
AGTTGAAGGAAGGAAAGTGTCATGGTAAGTAAGACAGAAAT
>N_2648
AAGTGTCATGGTAAGTAAGACAGAAATTTAATAAATTTGCT
>N_2649
CTTTTAAGCAACGCATTGTCCACTGTATGTATTGCGCCTCC
>N_2650
ATTGTCCACTGTATGTATTGCGCCTCCGATCATTTAAGATA
>N_2651
TCCGATCATTTAAGATATTTCTGCGGAGCAACGCAGCAACT
>N_2652
ACGCGAATGCTCACCTACTTCGGAATGTGCGTGGCCACCTG
>N_2653
TTCGGAATGTGCGTGGCCACCTGTGTCATCTTCCAGAGCTC
>N_2654
CCAGAGCTCTACTCATATTGCCTGGGGTTGCATTGTTGGGG
>N_2655
AACTCGGAGGCAGGAGGCGGCCACCAACCCGAAATAGATAC
>N_2656
CCACCAACCCGAAATAGATACAAAACAGTTGGAGGAACTAA
>N_2657
ATACAAAACAGTTGGAGGAACTAATAATGAAGTCTTTATAA
>N_2658
GGAGGAACTAATAATGAAGTCTTTATAAGTCAAAAGACATG
>N_2659
TTATAAGTCAAAAGACATGTCAACATTGCTTTCCTTTTATG
>N_2660
TGAAAAGCATAATCTTTTAACATTCCCCCAAGACATCTAAC
>N_2661
CTTTTAACATTCCCCCAAGACATCTAACGATTTTTGTACTT
>N_2662
GACATCTAACGATTTTTGTACTTCGTTTGCAGTCCGCAGTG
>N_2663
GTTTGCAGTCCGCAGTGATTCAAACTCCACGGTGCTCGGTG
>N_2664
CACGGTGCTCGGTGAAGAGTCCACGCACGAAGAATTGTAAA
>N_2665
ACGAAGAATTGTAAAAGTAACCAAAAACGCACACCTTTTGT
>N_2666
ACCTTTTGTAGCCAATTTTACTTTAATAGGTAATATTATCA
>N_2667
GGCATGACCATATTTTTTTACACGTACCACACTTAGATATT
>N_2668
GTATGAATAAATATTTTTAACTAAAATTACTGACGTAGTGT
>N_2669
AAAATTACTGACGTAGTGTGCTTTTGTGACGTCCAAATTTT
>N_2670
TTTTGTGACGTCCAAATTTTCATTTTGAAGACCATCTGTCG
>N_2671
TGAAGACCATCTGTCGTGTGCAATGTAATACTGCTTTAAGC
>N_2672
TAAGCGGATTAATAAAGGAGCTACAGTGATACGAATGAATC
>N_2673
ATTTGTAAACAAAAAATATACACAAGATAACAACCATCACC
>N_2674
CTAGAGGAACTTAAGCATTACATACGATCGTTCCCTTTGGC
>N_2675
ACGATCGTTCCCTTTGGCTTCTAAAGTTATCCAACACAGTC
>N_2676
AACACAGTCCGAAACGGATACAGAGCTCCCCCCACAACAGC
>N_2677
CAGAGCTCCCCCCACAACAGCCATTTAATCCCTACGACCGT
>N_2678
AGCCATTTAATCCCTACGACCGTGTCAAATGAATTTGACTT
>N_2679
ACTTGTGCTGGCCGCTAGTCCTATCTCTTCGTCCGATTCAT
>N_2680
TCATCTGAATCCAATGGACTCACTCGAATGGCTTGGTACCA
>N_2681
ACTCGAATGGCTTGGTACCACTTGTTAGTCAGGTCGGCCAT
>N_2682
TGCACTCGTGCAATTCCTGACTATTGAACCGACGTGTAAAA
>N_2683
TGCGATCCATGCGCCCAAAACGATCGCGCGCTTGAGTAAAG
>N_2684
AGTAAAGGTGACGTCCTCTTCCTCGGTGAGTTCAGACAAGT
>N_2685
GGTGAGTTCAGACAAGTGTTCAGAGTCGATTGCCTGGCCCC
>N_2686
ATAGGGAAATAGATTTTGAACGCTTCCTACCGCTGCCGTTG
>N_2687
GCTTCCTACCGCTGCCGTTGCGTCGACCTCCCTCCTCAGCG
>N_2688
GCGTCGACCTCCCTCCTCAGCGGCATTCCTTCCAGAGCCGC
>N_2689
CGGCATTCCTTCCAGAGCCGCGTGCCCGCCGTTTTTTTCCT
>N_2690
TTTTTTCCTGGCTTAAGGTACTTTAGCAGAGGCATTGTGGA
>N_2691
AGCACTAGCGTGGTAAATAGCACAATGATTAATCTGAAATT
>N_2692
ATTAATCTGAAATTTTAATTCTTCAATGACTGAGCATTATT
>N_2693
AATGACTGAGCATTATTTTACAATCCGGAATATGCTTACGT
>N_2694
TTACGTTGTTGTTATGATGACGTGTCGTTTCTCCTGGCTGT
>N_2695
GTGTCGTTTCTCCTGGCTGTCAAGATTCAAGTGCAAAGATA
>N_2696
TGGCTGTCAAGATTCAAGTGCAAAGATAGCGCGTAGGAAAT
>N_2697
AAAGATAGCGCGTAGGAAATCGCTCCGCGTAGGCCAGAAAA
>N_2698
CTCCGCGTAGGCCAGAAAACCACATAATGAACTGCATCTTG
>N_2699
ATGCTCGCGAAATTTGTTGACCAAGAACGCGAGCGGAAAAA
>N_2700
AAGCACAATGGCCCATATAACAAAAGATAGTTCAACTTGGT
>N_2701
AGATAAGCAAACACGCAGGTCTCAGCAATGAAAGCTAGTGT
>N_2702
GCAGGTCTCAGCAATGAAAGCTAGTGTCCTCATCGTCTGCT
>N_2703
CTGCATGGTAATTTGGGTAACCTACGATTAAAAAAGTTTTA
>N_2704
TAGGGATATCATATGACTTACAGTGGATAGGTTGAAATGCG
>N_2705
TTGAAATGCGTGTAGTGGGACATGACGATTCCGCAAAATAG
>N_2706
GATTCCGCAAAATAGTATAGCCATAATACCTATAGTTGAAA
>N_2707
TAGTTGAAAAAAATGTTTAGCTTTTAGAGTCATAGTCAACA
>N_2708
GCTTTTAGAGTCATAGTCAACAACATTGATATACCGCTTAA
>N_2709
GTGTATTCCCTCTGCCAAGACGTAAGGTGCGTAAGTAAACA
>N_2710
GCGTAAGTAAACATTAGCATCATCGCGAACTCGAGGGATGG
>N_2711
GCGAACTCGAGGGATGGATGCTTTCGTAAATCGATGTGCTT
>N_2712
CGAAATTAGTGCAAATATGACTCCAATGCCCGCCGAAGCAA
>N_2713
AACATCGCGCAAAAGGTCTTCAACGCGCTGAACATGGCTTC
>N_2714
AGTGCTGGCCTCAGCATTGACGTTAGCGGATTGGGTTATGG
>N_2715
GGTTATGGATGCAGTCAGCACAATAGATATGGCGTCGTTGA
>N_2716
ATATGGCGTCGTTGAGGATGCTTTCGCCGAATACCAACATG
>N_2717
GAGGATGCTTTCGCCGAATACCAACATGTTGAGTATGGGGT
>N_2718
CAACAGCAGAGATGAGAGAACCGAAGGCAAAGGATTCCGAA
>N_2719
AGAACCGAAGGCAAAGGATTCCGAAAAGCTTAGGCTAAAAT
>N_2720
AGGATTCCGAAAAGCTTAGGCTAAAATTTAGGATAAATTAT
>N_2721
ATTTTAAACTTGCCGAAATGCCACCTCCCCCAGGCCCAGCA
>N_2722
CCCAGGCCCAGCAGGTAAATCCCCGCCCCGATGACTAGTGC
>N_2723
CGATGTTCTGAAAGAAGTTTCCCTTGTGCAGATTGTAACCG
>N_2724
TTCCCTTGTGCAGATTGTAACCGGACTCGAATATAATGGGC
>N_2725
GCAGGAGCACCAGAAAGAAGCCCATGGGCGAGAAGACCTCT
>N_2726
TCACGTTTCCAACTGCCATTCTGCCCAGACATAACGTTCAG
>N_2727
ACATAACGTTCAGCGAAAGGCCAATAAAGGCGCCCAGAAAG
>N_2728
CCAGAAAGACTACCACAATGCTTTCTGGCAGGTACTGGAAC
>N_2729
ACAATGCTTTCTGGCAGGTACTGGAACCCGGTCTGGAGCAT
>N_2730
TGGAGCATAGAGTGGATAAGCAGGATGCCCAACATGATAAC
>N_2731
CAACATGATAACGCAGATGACGAAAAACAGTGAGAGTGAGG
>N_2732
CTGCTCGACAGCATGGGAATCGATTAGAGGCGGATCTGTGA
>N_2733
GGTGCTTGCATTACCAGATGCAGAAATCGAGGGCGTGACAT
>N_2734
CCAGATGCAGAAATCGAGGGCGTGACATTTCCAAGCGGACT
>N_2735
GCGTGACATTTCCAAGCGGACTGTTGACGAAGACATCCGAA
>N_2736
CCGAAACGGTGTGGATAGAGCTACTATTATCTGTAGTGGTG
>N_2737
TGGTGTTGCTTGATGTTTTGCTTTGGGGCACCTCCTGTCCA
>N_2738
CTCCTGTCCACTGATGCTTTCCGGACCCGCGTGCACCAACA
>N_2739
TCCGGACCCGCGTGCACCAACAGTAAGAGTGCAGCTGCACT
>N_2740
TACCCAAACCCTCATTTTTGCCGACAAAACGTGACGTGGTC
>N_2741
CGTGACGTGGTCGCTATTAACGCTCGCATTTAACTTTTCAC
>N_2742
ATTTGTTTTTTCACAAACATCTGTTTATCGCCCTATCTGAC
>N_2743
CTGTTTATCGCCCTATCTGACGTATATCGGGGAGAGTTGCC
>N_2744
ACGTATATCGGGGAGAGTTGCCGTATCATTTTGGCTTATTG
>N_2745
GCGCGTGCCTTTCATATATTCAAAAGAAAATTGTGCACTTA
>N_2746
ATATTCAAAAGAAAATTGTGCACTTAATTGCGTGCAGTATA
>N_2747
ATAATTGGCTTTTGCCCAGTCATTGTAGCTGATAGCTCTTG
>N_2748
TTTTGTCTACGTATTGAGAACGTTTCTTACGGCAAAAAGAA
>N_2749
AAAAGTGAAATAATAAAAAACCTTGTTATTGGCAAAGTGAT
>N_2750
GCAAGCACCCACCATTTGTGCTCAAGAATAATGTGCCCTGC
>N_2751
GAATAATGTGCCCTGCGCATCTGTTCGTTCAGGCACACGCG
>N_2752
CTTCTTAGGCCCCGTGGGGTCACACCTTATTTGAAAGATAA
>N_2753
TTGTTGTTTTCGGTTATATTCAGTGGGTATTAGAATTTTAA
>N_2754
AAAAAATGTACATGCAAAAACTGATTACCAGGCTCCTTGAT
>N_2755
TGATTACCAGGCTCCTTGATCTTGGCAGACCTTGTTTGTCT
>N_2756
TTTCAAAAGCACAAATTGTTCGAATAGTATGAGAACCCTAA
>N_2757
TTGTTCGAATAGTATGAGAACCCTAATTGACGACTTTCCTT
>N_2758
TTTCCTTGACAAGATAGTGTCGAACGATCCATCTCCAAAAG
>N_2759
ACGATCCATCTCCAAAAGGGCAGTCACTCCATGTTAGGGAA
>N_2760
TTAGGGAAAAGCTAGGGTTTCAACAGATACAGACATTCGTT
>N_2761
TAAAAATTCGCTTCGAATTGCGCTTCGTGTAGCGATTGTCT
>N_2762
ATCATCGAATATGTATATGTCAATTGCTGTACATAAGAGAA
>N_2763
GCCGAGAGAGCAATGCTAAACAGATTTTAAAAATTAGGTAT
>N_2764
AAAATTAGGTATATAGGTGGCTGCCGTGGTAGCACATAGTT
>N_2765
TGATAAGCTCTTATTTCTTGCCGACTCATCTTCTCAAATGC
>N_2766
GCAGTTGAACGCAGGTTGAGCAGGAAGCTAGTCGAGACTAT
>N_2767
AAGCTAGTCGAGACTATAATCCATATCTTGTCTGATCCTTT
>N_2768
ATCTTGTCTGATCCTTTGTTCAAAACCACAGTGAGTATAAA
>N_2769
GTGAGTATAAAATAAAGGATCTGGATCTAGATTCACTACAG
>N_2770
AAAGGATCTGGATCTAGATTCACTACAGTTCACTCCGGAGC
>N_2771
GGGGTGGCAACGCTGGGCGGCGGAACAGCTGCTTAAAACCC
>N_2772
CGGAACAGCTGCTTAAAACCCAAAAACGTGGAGATACTGAA
>N_2773
AACCCAAAAACGTGGAGATACTGAAGAAGTAAAATCATTTG
>N_2774
AGATACTGAAGAAGTAAAATCATTTGAGAGTACCGAGAACG
>N_2775
ATTTGAGAGTACCGAGAACGCTAGGAAAGTTTCCCTAAAGA
>N_2776
TAAAGAGCGCCCAAATAAGTCTCAAAATAATAATCGAGTCA
>N_2777
AAAATAATAATCGAGTCAGCCGAAGAGAACCGCCTCCTCCG
>N_2778
GCCGAAGAGAACCGCCTCCTCCGTTTGCGACGATAAGCAAA
>N_2779
TAAGCAAAAGCCCGCTCTCTCGTTGGAGGTATAAATTCTGA
>N_2780
TAAAAAGTTGCGCTCTTTTTCTTCAGAACCGTCGCTAAGAT
>N_2781
GAACCGTCGCTAAGATAGGACGTGTGTTGGCTGCGCCGCTG
>N_2782
AGTGTGTATAATTTGTTGAACTAATAGCTAGAACGTCGAAC
>N_2783
TGTTGAACTAATAGCTAGAACGTCGAACACGCATTTTAAAC
>N_2784
CGTCGAACACGCATTTTAAACAGCTAGCAGCACCGAGCCCT
>N_2785
ACAGCTAGCAGCACCGAGCCCTCACCTAGCGACTAGTTTAG
>N_2786
TCACCTAGCGACTAGTTTAGCTTTGAACCCGCTCAACGTGC
>N_2787
CTTTGAACCCGCTCAACGTGCGTCTCATGTATGTAGCGACG
>N_2788
CGTGCGTCTCATGTATGTAGCGACGATTGTGGCAAACGCGC
>N_2789
GGGCGATTATATAAAAAAAACTATAACGAAAAGTGTGCGAA
>N_2790
TACCGGAAAATCCCAACAGCCTCGAGGCGGCCTATAGCTTA
>N_2791
AGATGTGTTTTGCAAGAGTTCGGAAAATCAATTTCGTTAAG
>N_2792
AGAGTTCGGAAAATCAATTTCGTTAAGCGTTTTTTAACAAC
>N_2793
TTTCGTTAAGCGTTTTTTAACAACCGCTAATGTGGCCTCTC
>N_2794
CAGCTCCACCAACAATTTAGCCGACCGGAACTCGGGTTATA
>N_2795
GACCGGAACTCGGGTTATAGCACTGCTCCCCCATTGCCCCT
>N_2796
AAACTTCGAGTTACATATTACAAACTACCCATCAACATGCC
>N_2797
AACTACCCATCAACATGCCGCAAAAGACAAACGGACATAGC
>N_2798
GGATGCAACGGCAGCAATGGCAACTCATATGACATGGAAGA
>N_2799
ATGGAAGACGGAGCTACATTCCTGTTCACTTCCGAGTCCGT
>N_2800
AGGTGAGTGCTTCATTGCATCTGCGGCGCCTCCTATTGCAT
>N_2801
ATCTGCGGCGCCTCCTATTGCATCATACCGATAGTGTCAGT
>N_2802
TGTCAGTGTAAAAAAAGAAACAATCTCAAATGCCCCTTCGG
>N_2803
AGAGATGTTGCCTGTCAGTTCTCATAACCTGACCAAACTGA
>N_2804
ATAACCTGACCAAACTGATTCTCTAGCGTCTGAGGCCCTTC
>N_2805
CTCTAGCGTCTGAGGCCCTTCTGTCTGAAGTCCCTTTCCCT
>N_2806
GAAGTCCCTTTCCCTGTATACCCAGTTCCACACCTCCACCG
>N_2807
ACACCTCCACCGTCTACTCACTTCTGCTTACCGCCTGAACT
>N_2808
AAATGGCGACGAAATTATGTCCATACCTTTGTTGATTTCTA
>N_2809
GCTGAGAACGGGAAGAAGAGCTAGTAAAACGTGCCTCTGTT
>N_2810
ACGGAGAACAGCTGGCTTCTCTTGAAATCCCCGCACAACAG
>N_2811
CTCTTGAAATCCCCGCACAACAGCGGGCTAAACCTTGTGCT
>N_2812
AAACCTTGTGCTTGGATGGGCAGACGCAATTAATAGACTGG
>N_2813
GGGCAGACGCAATTAATAGACTGGTTCTTTATCGTTTGCGG
>N_2814
TACGTCATGCGCACCATGTGCTTGTGGCTCATGGGAGATGC
>N_2815
AGATGCGAAATTCAAGTATTCTCTACGTTGTTCTACGTTGT
>N_2816
ACGTTGTCCACGCACTTGTTCATTTGATCGCAGATGGCGAT
>N_2817
ATTTGATCGCAGATGGCGATCAAAACAACGGCCAACACAAA
>N_2818
AAAACAACGGCCAACACAAACATACCTTACATTTTTCTAGA
>N_2819
ATACCTTACATTTTTCTAGACCGCTGTCAAAGCTTATTTTT
>N_2820
TATTTTTTTCACCGAAATTGCCAACCACGTGTTTTGCTCGA
>N_2821
CTCCCAGAGTTTGTTTATATCAGCAGTGGCGACCAGTATAG
>N_2822
CTGTTGATAAGCCGAGCGACCTTTTATACTACGCATTGATT
>N_2823
TTTTATAATGCTAATTAAGTCGGCTTGGCAAGCTAGCCCTA
>N_2824
CTTGGCAAGCTAGCCCTAGACAATCTAGCCCTATACAATCG
>N_2825
ACAATCTAGCCCTATACAATCGTGATGATAAGCGCCGAGTG
>N_2826
GTGATGATAAGCGCCGAGTGCCATTCAGAAGAATACACCCC
>N_2827
GAGTGCCATTCAGAAGAATACACCCCAAATGGTTGACATTA
>N_2828
AATACACCCCAAATGGTTGACATTAATATCGCCTGTCTTTT
>N_2829
TTTTTGTAATAAATGAGTGACGGACTTGTTAGAATAGATAA
>N_2830
GACTAGCCGGAAATTGGAAACCCTGAAACCCATTTCAGAGT
>N_2831
ACTTTAAACCCTTGACCTAACTAGTTTCCTCGCAATCATTA
>N_2832
CCTTTACTACGAAAAGTAGCCGAATGTTGACGGACTCCAAT
>N_2833
GCGAGCAACCCGACTGGTATCAGATGAATCCGACTCCCAGG
>N_2834
GAATCCGACTCCCAGGATTTCATGGACGATTCGGCTTCAAA
>N_2835
GTCATCATTTTGTGTTTGGACAACACTACGGTCGCCTTATG
>N_2836
AACACTACGGTCGCCTTATGCTCTTGTTCTGGGAATTGAAT
>N_2837
TTGTTCTGGGAATTGAATTTCGCTGTCAATAGCAGACAGAT
>N_2838
AACATTTTGGCCCGTTCCTCCTTCCACTCCCCGACAAAAAT
>N_2839
CGACAAAAATGCTTTCCCCTCCTTCTTCGCCCACCTCTGGC
>N_2840
CCTTCTTCGCCCACCTCTGGCTTACCTCTTGCTTACCTTAT
>N_2841
CTTACCTTATTTTTTTTAGACAAAATGTGCGACCAAATCAG
>N_2842
GACCAAATCAGCGACGCTATCTTGGATGCCCATCTGAAGCA
>N_2843
TCTTGGATGCCCATCTGAAGCAGGATCCAAACGCGAAGGTG
>N_2844
GTGTGGTAAGTGTTATGAAACCTGGAGTACATGACTGCTCT
>N_2845
ACCTGGAGTACATGACTGCTCTGACCCAAAATCAGATTTAT
>N_2846
AATCAGATTTATATTAAATTCGGCCAATGAAGGTGCGCTGA
>N_2847
ATCTCATTCATAGAATTAATCAAGAATCACCGTGAGTGCCA
>N_2848
ATCAAGAATCACCGTGAGTGCCATTCTTTTTGAAGTTGACT
>N_2849
GAAGTTGACTTATTCGATAGCGCCAACATAAAAAAACAAGG
>N_2850
CCAACATAAAAAAACAAGGTCAAACCACCGGCAAATCTGTT
>N_2851
ACATTCCATAATATTTAATACAGAAACCGTCGCCAAGACGG
>N_2852
ACGTCTAAGGCTGTGGTCGACTACCAGAAGGTTGTTCGTGA
>N_2853
CAGCACATTGGTTATGATGACTCCTCCAAGGGTAAGTGTCT
>N_2854
ACTCCTCCAAGGGTAAGTGTCTATTAGGTACATAAACAATT
>N_2855
CAATTTGTGGGCGGGTATTACAATTCGTTCCCTACGTCGGT
>N_2856
CGTCGGTCCTACGAACAATACTGTCAACTCAATATTAAATA
>N_2857
GTCAACTCAATATTAAATAACAATAAAATCAAATAAAAATC
>N_2858
CAATAAAATCAAATAAAAATCAAAAAGGTTTCGATTGGAAG
>N_2859
AAAAGGTTTCGATTGGAAGACACTTAACCTGCTTGTAGCCA
>N_2860
CTTAACCTGCTTGTAGCCATCGAGCAACAGTCGCCCAACAT
>N_2861
CCAACATTGCCAACGGCGTTCATATCAACCGCGAAGAAGAA
>N_2862
ATCAACCGCGAAGAAGAAGACGTCGGCGCTGGTGACCAGGT
>N_2863
GCGCTGGTGACCAGGTACAGCAAAGCTTTCCGTTCTTCTAC
>N_2864
CAAAGCTTTCCGTTCTTCTACTACCGCCTAGCACTAAGTGA
>N_2865
CCGCCTAGCACTAAGTGATGCGGAGTGTGTGCGTTCGTTCG
>N_2866
GTGTGTGCGTTCGTTCGTTTCGTTTCATTTGTTAAGTGTTT
>N_2867
GTTAAGTGTTTCCCTTAATTCGTATCTTTCCCACATTAACT
>N_2868
TCGTATCTTTCCCACATTAACTTGGCTTGCTCACAGGCCAA
>N_2869
AACTTGGCTTGCTCACAGGCCAACAAGAGTTTCGCCTTTGT
>N_2870
TTCGCCTTTGTCATTAAAAGCTGATGAGCAATAGGAATACT
>N_2871
GCTGATGAGCAATAGGAATACTATTACTATAACTATTTTTT
>N_2872
TGACTTGTTTCCCACAGCTACGAACCATTTGGTCGAAGACA
>N_2873
CATTTGGATTACACTGCGGGCGTTCTCTAACCACATAAATT
>N_2874
TAAATTGCATTCAACCAAATCCATTGAAAGATTTATGTAAT
>N_2875
CATTAAAATTCCGCTAGTTACCGTTTTATGGAAGCAAGAGA
>N_2876
TTTATGGAAGCAAGAGAAGTCTTGCATGCGGCTTGTCTGAC
>N_2877
GTCTGACCTATGGAAGAAGGCTTAAAGTTTTCCCAGACTTT
>N_2878
TTTATATATATAATTATAATCTAAAATAATAGGGTGTTTAA
>N_2879
CGCTTCTCTCTTTTATCTTTCTTTTCGTTTCATATTAAACC
>N_2880
ATATTAAACCAATCTCGATACAATCCAATACCAAACTTTAA
>N_2881
TGGCATTGGACCAACAATCGCCTGAGATCGCTGCGGGAGTG
>N_2882
AACCGTGCCGAGGAAGAGATCGGTGCCGGAGATCAGGTGTG
>N_2883
TAAAGAAGTAGCAGTCTCGGCAGGCCGGGATCGAAGGCCCT
>N_2884
GCCGGGATCGAAGGCCCTTTCCGAAGAGCAACGCATCTTTT
>N_2885
TATTGATAGCAATTTAGTTGCGACTAAAATATTCATGGTGG
>N_2886
TTAGTTGCGACTAAAATATTCATGGTGGTAGGGCGTTTATA
>N_2887
AAATATTCATGGTGGTAGGGCGTTTATAAGCTCTTTGGAAG
>N_2888
CTAATTGAAGTAGTGTATGACGACTTTATTGCTATTTAATT
>N_2889
TCATCTGTTTGCCACTATATCATAATAGCGCTGCAATATTG
>N_2890
CGACCTACCAACCATATGATCGTCTTTTTTGTTAATTGAAG
>N_2891
GTTAATTGAAGCTGCCAAATCCATATCATTTAACTTTTGAC
>N_2892
GCCAAATCCATATCATTTAACTTTTGACTTTTCAGTCGATA
>N_2893
CGATACCATAATTAGAATAGCAGACACAAAACTAAGGCACA
>N_2894
ACTTTTTGACTCCTAAGTAGCAACAATTAATTCATACCCGA
>N_2895
ACCCGAATCTATCACCCATGCTTGATTTACCCTTTCCTAAC
>N_2896
CTTGATTTACCCTTTCCTAACCCAAATGTGTTTTATTTATC
>N_2897
CCCAAATGTGTTTTATTTATCTAACGCTACTGATTCTTTTT
>N_2898
TATTAATGAAGCGAAATAAACTTTTTGCAGGGTATCATGTT
>N_2899
ATAAACTTTTTGCAGGGTATCATGTTTGGATATGCCACCGA
>N_2900
GGGTATCATGTTTGGATATGCCACCGACGAAACCGAGGAAT
>N_2901
GAATGTATGCCCCTAACCGTCGTTTTGGCTCACAAACTAAA
>N_2902
CAAACTAAACGAAAAGATTGCTGAGCTGCGTCGCTCAGATG
>N_2903
CTGCGTCGCTCAGATGTGTTCTGGTGGGCTCGCCCCGATTC
>N_2904
CTGGTGGGCTCGCCCCGATTCCAAAACACAAGTAACCTGCG
>N_2905
CGATTCCAAAACACAAGTAACCTGCGAGTACCTCTTCAATC
>N_2906
CCTGCGAGTACCTCTTCAATCAGGGATCAGCAGTTCCCAAG
>N_2907
TGTCCACACTATTGTAGTGTCCATGCAGCATTCTGAAAAGA
>N_2908
GCAGCATTCTGAAAAGATATCGTTAGAAACCCTGCGCTCGG
>N_2909
ATCGTTAGAAACCCTGCGCTCGGAAGTAATGGAGAAAGTTG
>N_2910
ATTGATGCCAACACCATTGTCCACATCAATCCTTGTGGGCT
>N_2911
TCCACATCAATCCTTGTGGGCTTTTTGTAATCGGTGGACCA
>N_2912
AATGGGTGACGCTGGGCTTACAGGAAGAAAAATCATTGTAG
>N_2913
AAGAAAAATCATTGTAGATACTTACGGAGGCTGGGGCGCCC
>N_2914
GCCCACGGCGGCGGTGCATTCTCTGGCAAGGACTTCACCAA
>N_2915
AAGGACTTCACCAAGGTTGACAGATCAGCTGCATATGCAGC
>N_2916
AAGTGTCCTACGCCATAGGTCTTGCTGAGCCTCTCTCCATA
>N_2917
TGCTGAGCCTCTCTCCATAACTGTGTTCGACTACGGAACTT
>N_2918
TGTGTTCGACTACGGAACTTCTCACAAGTCACAAAAAGAAC
>N_2919
CTGGATATCATCCGTCGAAACTTTGACCTCAGGCCCGGCAA
>N_2920
CTCAGGCCCGGCAAGATTGTCAAGTAAGTGTCAAACTCTAG
>N_2921
TAAGTGTCAAACTCTAGATGCTAAAAAATATTTCATAACAA
>N_2922
AAATATTTCATAACAATTGTCTATATTTTTGTTTTAAGGGA
>N_2923
TATATTTTTGTTTTAAGGGACCTAAACCTGCGCCAGCCGAT
>N_2924
TGAAGCGTTGCAACCGCAGTCACCATATGCTAAAAGGTCGA
>N_2925
GTCACCATATGCTAAAAGGTCGAAGCTATCCTTATATTCAT
>N_2926
GTCGAAGCTATCCTTATATTCATCAGCGTCAAAATTAACAG
>N_2927
TTCATCAGCGTCAAAATTAACAGATACCCAAGCACCAACGT
>N_2928
ACCAACGTAATTTTTAGTGTCGTTTTTAAAGCCTAAAGTCA
>N_2929
AAAGTCAGAGGAGAAGGCGGCATAGGCTTGCCAACTCTTAT
>N_2930
GGCTTGCCAACTCTTATGGGCTTTCTTCTCTAACTTATGCT
>N_2931
CTAACTTATGCTGTGCTCTTCGCTATATAATTTAAACCATT
>N_2932
TCTTCGCTATATAATTTAAACCATTCTGATGTGTGTAGTCT
>N_2933
TGTAGTCTTCTCACACGGAACTAGTTTTAGTCGTCTTAATA
>N_2934
TAGTTTTAGTCGTCTTAATACCCGCATATATACCTAATAGA
>N_2935
CATATATACCTAATAGAGAGCTCCAAAAGAATTGATGAGCT
>N_2936
GCTCCAAAAGAATTGATGAGCTTTAGTTATGCATATACATA
>N_2937
AATTAAAGCAGTAGTTAGTACCTCCTTCAATTATCATGCAA
>N_2938
TTAGTACCTCCTTCAATTATCATGCAACTTAATTATGTTGG
>N_2939
CAACTTAATTATGTTGGTGTCTATGGAAATTGTATAAAACA
>N_2940
TCTATGGAAATTGTATAAAACAATTAAATCCGTTGCCTAGA
>N_2941
TCTCATGTCCCCATTGTAAACTTATTTTTGTCTCTTTTAAC
>N_2942
TATGCGTTGTATATGTTAAACCTAAAGTTTTAAACAACTCG
>N_2943
ACACTCTGTCTTTGTATTTTCTGTAACCAACCATAAGATAA
>N_2944
ATATGAAAAGTATAATTTTACCGGTATGCGCAGAATGAAGA
>N_2945
CGGTATGCGCAGAATGAAGACTTTAATCGTACAAACAACAG
>N_2946
CGTACAAACAACAGAATTTGCAATGTCTTTACAACCAAATA
>N_2947
CCAAATAAAGTCATCATAACCCTGGTTTTTCACAAAAACAT
>N_2948
ACAGCGCCCATAAAAAATTACAAATATTTGTGTACAAGAAA
>N_2949
ATATTTGTGTACAAGAAACCCAATTTTCTTTAAAAGAAATC
>N_2950
CCTACTATATGGGATATTTGCAACAATATTAATATTTATTT
>N_2951
CAAAATTTGAATTTAACAGTCTTATCCAGACGCCAAGATCC
>N_2952
GGTTTTTGCGCAGAGCTAAGCAATGTAAATTCACAAATCTG
>N_2953
ATGTAAATTCACAAATCTGACGGAGTTCCCAGCTGCCGGAC
>N_2954
CGGAGTTCCCAGCTGCCGGACTTAGTGTAGTGAAATTAATA
>N_2955
AGAAGTAGTTTTATTAGTGTCCCAAGTGTTATTCTCAGCGG
>N_2956
CAACAGGTCACTCCTGTGCGCTATTTAACCAACGCAATTGA
>N_2957
ATTTAACCAACGCAATTGATCTGCATGTCGAAGATTTGTAC
>N_2958
GCGATCGCAGGCAAGAGAGGCTGGTAAAGATTCCGTTGTTT
>N_2959
TAAATTAATTCCCATGATTGCATTTAGTATGACGCCCTATA
>N_2960
TTAGTATGACGCCCTATAAGCTGTACCAACAGCGCGGAATG
>N_2961
TGTACCAACAGCGCGGAATGCTGCATTCGTTAAAAGGTAAA
>N_2962
GAATGTGAGCTTGCGAGCTACATATTTATATACGTACATAT
>N_2963
TTTATATACGTACATATGTACATATGTACCAATCAAAGTCG
>N_2964
GGTGTTTAAAATTTTGATTGCAAAAGGTTACGATCTTCATA
>N_2965
AAAGGTTACGATCTTCATATCATTTTTAAGCATGCGTTTTG
>N_2966
TTAAGCATGCGTTTTGGTTACCGTCAGATTCAGGATACAGT
>N_2967
ATATGTATGTACATAAATGACATACACATGTAGGTTTTAAG
>N_2968
GGTTTTAAGTCGCGCAAGTACAGTTTCAGTATACAGTTATA
>N_2969
ATGACATGTAAACATGAAAACGAACATACATACGTTAAAAG
>N_2970
ATTTTATTTTGTTTGAATTACATTTGGAGCCGTACAATCTT
>N_2971
TACATTTGGAGCCGTACAATCTTATTTATGTAGGTAATACA
>N_2972
GCTGATGTCCTATAAGAGAGCCTTTACTGTCACACTGGTCC
>N_2973
GCCTTTACTGTCACACTGGTCCAAGCTGGTAGGAGAATCAT
>N_2974
GTCCAAGCTGGTAGGAGAATCATCCCATTCAAATTCATCCA
>N_2975
ATCATCCCATTCAAATTCATCCATATTTGTGTCCTCATCGC
>N_2976
TTTGTGTCCTCATCGCTTTTCGAATCTTCATTATCCAGGGA
>N_2977
GCTTTTCGAATCTTCATTATCCAGGGAGGGAATGAAGAATT
>N_2978
TTTTTTGGTCATGAATGTGACTCTTTGATTGAGCAAAACCA
>N_2979
AATGTGACTCTTTGATTGAGCAAAACCACTCTAAATGAATC
>N_2980
TTGGTATTGAAAGATGGGGACCACATAGCCATGACCTTGTC
>N_2981
CCACATAGCCATGACCTTGTCTTCTTAGATCGTTGGCACAA
>N_2982
TTCTTAGATCGTTGGCACAACGTACTTGATTGTGGAACTCG
>N_2983
TCGCAGAGCGTGGCAAATGTCATATTGCGGCCATTGCGGAG
>N_2984
TGCGGAGAATGCAGACAGGCCGGTAGTACCGGGGACAGCTG
>N_2985
GCCGGTAGTACCGGGGACAGCTGCGCTCGCACGGATCCTCA
>N_2986
GCTGCGCTCGCACGGATCCTCATCCCGGTCCAAGCCGGCGG
>N_2987
GGCGGCAGTAGCCCTGCCATCATCCTCTTCATATTCATTAT
>N_2988
GTTTGAATTCTCATCACCGTCGAAATTTTGATCATAATCTA
>N_2989
GAGCTGTGTAGTAGTTATAGCTTCCCAAGTCTCTGTTGCTG
>N_2990
CTGTGATGGTCTTGCCAGCTCCATTCCTCCACAATGGTGTG
>N_2991
CTCCGTTTGCACCTGTACTGCGAATGACAGGTGGAGCATGG
>N_2992
CAGGTGGAGCATGGCCAAAACAAGTGCTATGAATGCGTAAA
>N_2993
ACGGCAGTCCAGTTTCCTTGCCTCTTAAATAGACAACTGTG
>N_2994
TTCCTTGCCTCTTAAATAGACAACTGTGCGCCAATCCACAG
>N_2995
AACTGTGCGCCAATCCACAGCGACGGCAGTTGTTCAAATAA
>N_2996
CCACAGCGACGGCAGTTGTTCAAATAATTTCCATAATTAAC
>N_2997
TTGAATACTTTAAAGTGAATCAAGGGAACAGGCGAAGTCAT
>N_2998
AGGGAACAGGCGAAGTCATACTTTGCCGTTCTGACTTAAAA
>N_2999
CGTTCTGACTTAAAATTAGTCTAAAGGCAGATAGAGTTTGG
>N_3000
AGGCAGATAGAGTTTGGTAACGAACGGCGCAGATCTTTAAC
>N_3001
CTTTAACTCAATCCTAAATTCTAATCTTGGGCAAGACTTGA
>N_3002
AATTTGAAGCATATCTACATCTATATATTTTTATACCCGTG
>N_3003
TTCCGACTGTATAAAGTATACATATTCTTGATCAGGATCAA
>N_3004
TTCTTGATCAGGATCAATAACCGAGTCGATCTAGACATGTC
>N_3005
CCGAGTCGATCTAGACATGTCCGTTTGAACGTCGAGGAACT
>N_3006
GACCTTTGTTACCACGCCCACTCAAAAATTTTACACAATTT
>N_3007
TTTTTTCATTTTTGATTAGTCTTGTAAAAATCGATAGATCG
>N_3008
CTCCCTAAAACCGCCCAAAACAGCCACACCCAGAAAAATTA
>N_3009
TTTAATATTTCCATGATATACATATAAACTTACGCCATCGC
>N_3010
AAACCCACTAATATTTTTTACATATTTGGTGAAAACAATTT
>N_3011
TTTTACATATTTGGTGAAAACAATTTTATGCGTACTTAATA
>N_3012
ATAATTTATTCGTAGTGTTTCTTCTGCCTTGTTAACAATAT
>N_3013
TGTTTCTTCTGCCTTGTTAACAATATGATCGAATTATAGTA
>N_3014
TTTGTATTCTTGATCATAAACTTTTATTCAGAATCCAATAT
>N_3015
GTTTATTAATATTATTGAAGCCCATAAATAATATGGGAGGT
>N_3016
AATAATATGGGAGGTTAAGACTGTCCCCTGAAATACCGCTT
>N_3017
TACCGCTTAAAATAATTTTTCTAGCACCGAGGTCAAACCGC
>N_3018
AATTTTTCTAGCACCGAGGTCAAACCGCCCATGTTGTTAAT
>N_3019
TAACAGCTGTATGACATATGCAAAAATGGGGCTGACCTCGG
>N_3020
GGGCTGACCTCGGAGTGTTTCAGTCGCAGTCTAATCATAAA
>N_3021
AAGTATGCTGCTACGGTGAACAGCAAATAAAAACTCATCAA
>N_3022
CTCATCAAGCAAGATAGAGACCACAAATAGTGCATGTTTTC
>N_3023
TTAAATGAGCAAAAGATTTCCGTGTCTTCGCAAATTGTGTC
>N_3024
GCAAATTGTGTCGGCGCGTCCGTAGTCGTACAAGGATGCGA
>N_3025
CAAGGATGCGACTAGGCCTTCCATACTATGGCGAAGGTAGC
>N_3026
TAGCTAAGATGCATGAGAAACCTCATAAGAGGGGATATGTA
>N_3027
GCGAGAACTGGCCCCATGAACATTGCATTCTAAAGTATAAG
>N_3028
ATATATTAAAAATAAATGTGCGCCAAATCGCTTACCACTAA
>N_3029
TTACCACTAAGCTCAGTCTACTGGAGATCAACAAGCCAAAA
>N_3030
AAAACTGTCGGAAGTTAGGGCCGTTACGAAAGCTATTGTAA
>N_3031
ACGAAAGCTATTGTAAATAGCATGGCAAAGCGGAACCATTC
>N_3032
CATGGCAAAGCGGAACCATTCAAGTGGTTGGCTGGACATTA
>N_3033
TAAATAACGGCCAAAATAAACATAGATGGTAGCTTTGAGGT
>N_3034
CTTTGAGGTAACCATTGCTGCGTAGTAGGAGCTCAGACGGT
>N_3035
TAGTAGGAGCTCAGACGGTACCACTGGTTGTTGTACTCCCT
>N_3036
CGGTACCACTGGTTGTTGTACTCCCTTTTTAACAGATTGAT
>N_3037
CCTTTTTAACAGATTGATTTCCGTGGGAACTTAAATGTAGG
>N_3038
TAGTACTTACAATATAAGAGCACAGGCATCATAGGAAGGTA
>N_3039
GGAAGGTAGAGGTATGCTATCACAATGGTGAACATGAAACC
>N_3040
ATGAAACCGAAGTTAAAAAGCGCTTTAGAGGCCGAGGTTCC
>N_3041
CGCTTTAGAGGCCGAGGTTCCCATACCAAAGTAGAGCGAAC
>N_3042
GTTCCCATACCAAAGTAGAGCGAACCCACCAGTAAAGCAAG
>N_3043
ACCCACCAGTAAAGCAAGAACGATGTTCATGTAGAACTTAA
>N_3044
AGAACGATGTTCATGTAGAACTTAAGCTTGATGTACGACTA
>N_3045
CTACGGAAAAAATAAAATTACATTGCCTTTCTACGTCGTTT
>N_3046
TCTCTCCACATTTGGATTAGCATACGCACAAGCAATAGCTT
>N_3047
CGCACAAGCAATAGCTTGTACTGTAGCCACCAGCTACATTT
>N_3048
TGGCCTCCAAAAGTTTTGGGCTAATCTCTTCGTCAAACTGA
>N_3049
AACTGATCCCTTTCGTAAAACGACGATGCCCCCGATGTGGT
>N_3050
GGTTTTGGTTGTTGTTGTTTCACCTTCCACTGCTGGAGGAC
>N_3051
GCCGTTGCCCACGGCTTCTACCATTGGCTCGTGATAGGACC
>N_3052
CCCGCCATACTCAAGGCAAGCAACTTCGATAATGAAGTCAG
>N_3053
CCGGGTTGTAGGTTATTGGACAACAAAGCCCAAAGTTCTTC
>N_3054
AAAGTTCTTCAAGAAAGGTACAATGTTGGACCCCTTTCCTT
>N_3055
TCCTTGGTAGACGCACTGGCCTTCGGCTAGAACGTAGACTG
>N_3056
GCATCGAGCATCTCGAAGATCTTGGCAGATGGCGTATGGAT
>N_3057
CAGATGGCGTATGGATGGAGCAGATCACAGTGCGCCCCCCG
>N_3058
CACAGTGCGCCCCCCGGCGGCCAAAACTTTGAGTAGGGCAA
>N_3059
GGCCAAAACTTTGAGTAGGGCAATGCATTGTGAACTCGATA
>N_3060
GTAGGGCAATGCATTGTGAACTCGATAAATCGTCTAAACCA
>N_3061
ACTCGATAAATCGTCTAAACCACTGTTGAGTTGGTGGTAAC
>N_3062
CACTGTTGAGTTGGTGGTAACATTAGTTCTTCGACTTCAAT
>N_3063
TTATACTCACGTTGTAGGTTCATCTAGAAAGATGACAGGTG
>N_3064
AGGTTCATCTAGAAAGATGACAGGTGGGTTGTTGACCAGCT
>N_3065
GATGACAGGTGGGTTGTTGACCAGCTCAAGGGCAATGCATA
>N_3066
TTTCGCTCACCCCCAGATAGCTTTTGAGCCATGGTGTTTAG
>N_3067
AGCCATGGTGTTTAGGGTGTCTTTTAGGCGCAACATTCCCA
>N_3068
ATCAATCTTACCACTTCTAGCTTTTGTTTTAAATTTAGTTC
>N_3069
CTTTTGTTTTAAATTTAGTTCTTTTCCCAACTTCAAGTTTG
>N_3070
TTCAAGTTTGCCGCCAAAATCATCATTTCTAGTACGGTAAA
>N_3071
TAGTACGGTAAACTGTGAGTCCAGGACATCAGTCTATGAAT
>N_3072
TGGGAACGCAATTCAGTAATCCACTTTTACCTGCATTATAT
>N_3073
GAGACATTTTGCGAAAGACTCGCATATCTCGCGGACTGTTG
>N_3074
ATCTCGCGGACTGTTGTTTACCAAAATCTCGCCGGATTCGC
>N_3075
TACCAAAATCTCGCCGGATTCGCACACGGCGCTATCGGTAA
>N_3076
AAGGAGTATTATAAGGGGGTCGTTTGTGTTATATCTTACCC
>N_3077
GTGTTATATCTTACCCAAAGCCCGCCAGCAGGTTTAGCAGT
>N_3078
AAGCCCGCCAGCAGGTTTAGCAGTGTGGTTTTACCAGCGCC
>N_3079
GGTTTAGCAGTGTGGTTTTACCAGCGCCTGAAGGCCCTATA
>N_3080
GTAAGTTCGTGAGAGTGAAACATTCCATTGACTCTCCGCAA
>N_3081
AATCGTCTTTGTTTTTGAAGCTGTGGGGTGTGATGACCATA
>N_3082
GAAGCTGTGGGGTGTGATGACCATATTAAAAAGAATAATTT
>N_3083
ATTGTAAGGGAAGATGTCGGCATTAATTTATTGTCGTTAAT
>N_3084
GTGGAATTAGACGGAAATTGCTATTTAATATGTGCATGTTC
>N_3085
AGCTGTGGAAGCAGTAATTACTTCGAAAATGTGCAATTACC
>N_3086
CAATTACCATTCTTAATACCCCATTATCAATCACGAATATA
>N_3087
TTATCAATCACGAATATATTCATTATCAATTACTCAACCGT
>N_3088
ACCATTGGTCTGGTCGGGAACCACATAACATAGTTCCGAAA
>N_3089
TAACATAGTTCCGAAAACTGCAAATTTACCGCTGGCCAGGA
>N_3090
TTGAAAGTCCTCAGATTGATCGGGCTCGAGGCTATCGGCGT
>N_3091
GGCTATCGGCGTTAATGTCGCTGCTATATTGAAGGGAGCTG
>N_3092
GTTTTGAATCGATGTCATTGCTCCTTGAGAAGGAAAATGGT
>N_3093
TTCAATAATTTCACTTCGCACTAAAATCGCTTATAAGAATT
>N_3094
AATCGCTTATAAGAATTGATCTGTTTACCGTTCACATAATG
>N_3095
TTAAGGTGCTCGTTCGAAATCTGGAATCCTCGTTTTAAGGC
>N_3096
TTAAGGCGCAGTTTTATTTGCACTATACACTAGAAATTAAT
>N_3097
ACTAGAAATTAATTGGTTAACAGTACAAGAGAAGGCAGTAC
>N_3098
AAGGCAGTACGTTTTTTTGGCTTAAACCAGTTTGATAAACT
>N_3099
CTCATCATCAACTCATGTGTCGTTTGCTTGCTACCTCAATT
>N_3100
GTTTGCTTGCTACCTCAATTCAAGTTAATTAAAAGCGGTAA
>N_3101
TAAAAATTACTTACGCGTATCTGGGACCACGGAAAGCGCCC
>N_3102
GAAAGCGCCCTCCCTTCGTTCTGGAAACAAATTCCGAACTG
>N_3103
GGAAACAAATTCCGAACTGACCGAAGAACTTTTTAAATTAA
>N_3104
AGAACTTTTTAAATTAATTTCATTTACCCTACGAAATGCGC
>N_3105
CTCTGAGCGCAGCCCGAAAACAAACTCAGATTTTCAATTGA
>N_3106
ACAGCCTGCTCGAGTTCTGACCGAATGACTAGTCGTCTGAC
>N_3107
AATGACTAGTCGTCTGACTTCAACGACGGCCCGGAGATCTG
>N_3108
TTCAACGACGGCCCGGAGATCTGACGGTCCGGGTATATGCC
>N_3109
CTGAGTAAAGGCAATACAAACCGAAACTGGGCAGTCGATTT
>N_3110
GAAACTGGGCAGTCGATTTGCAATTATTCCGATGCAGCTTC
>N_3111
CAATTATTCCGATGCAGCTTCAACACTACAGAACTTTCTGA
>N_3112
GCAGCTTCAACACTACAGAACTTTCTGAGAAATTCGTGCGT
>N_3113
ACAGAACTTTCTGAGAAATTCGTGCGTTATCAGCGAGTGGG
>N_3114
ATTTAAGGCGGTCGGGCGGACAGTACGGATGCGCAATCTTT
>N_3115
GTACGGATGCGCAATCTTTACGTTATTATTCACTCTTTATC
>N_3116
CACTCTTTATCTTCTTTTTACTTTGACTGATTGCGGGTCTC
>N_3117
AAAGCGTCAGTCTATGAATACAAATTTAATTGTGAGTCGGC
>N_3118
TGAGTCGGCCTCACCATTGGCGCCACTTTTTGATACCGTTT
>N_3119
TTTAAATCAGTTTCGTTTAGCGTCTTGCGAATGCCGTATTA
>N_3120
TCTTGCTTGTCTAGGGTATACAATATGCGACTCGCCGGCAA
>N_3121
GTGATACATGCATCAAGAGTCCAACGAATTAATTTCACGTA
>N_3122
CCTTATGTTTTTAAATAATACAAAACTTTTCAACCAAAGGT
>N_3123
AAAACTTTTCAACCAAAGGTCTCTGATAACAACTGTCTTGG
>N_3124
GAAATCGATTCAATAATTGTCTTTGCTCGTGTCACCCAGAA
>N_3125
TTGCTCGTGTCACCCAGAAGCGGGGTAAATAATAGTCAAAA
>N_3126
GAAGCGGGGTAAATAATAGTCAAAAACTTCTTTCGTGCTTG
>N_3127
GTTGTTTTCGACTTCGAGTTCAACGAACGCGTTAGATACAG
>N_3128
CCGGCGTACACTACTATTTGCAGCTGCGTAAATGCACCACT
>N_3129
TATTTGCAGCTGCGTAAATGCACCACTCACTGGCTCTGACG
>N_3130
TGGCTCTGACGCTGGCGCTGCAGCGGGTGTATCGGTAGAGC
>N_3131
ATCGGTAGAGCGATAGGGGGCACTTACTCCACTTTCTTTTT
>N_3132
ACTCTTTCTCATGGCGGCAACCACGCCACAGCAGCGAAGAA
>N_3133
ACGCCACAGCAGCGAAGAAGCGTCGTCTTGTTGCACCGACG
>N_3134
GAAGAAGCGTCGTCTTGTTGCACCGACGACCGAATATGTAC
>N_3135
CACCGACGACCGAATATGTACTAAATGCGAGTGCAGGAAGA
>N_3136
TGCGGCAGTGACTGCTACTGCAAATGCTAGATTTACAGAGG
>N_3137
TACTGCAAATGCTAGATTTACAGAGGCGAAGTCTAGTGCCC
>N_3138
AGTGCCCGGGCCGAATTCTTCTGCCCTTCAGAAGTCTAGAG
>N_3139
TTCTTCTGCCCTTCAGAAGTCTAGAGGCTGGCTTCAGCTAT
>N_3140
TGGCTTCAGCTATAAAAGATCAAAAACTTGTTTTGCAGCCC
>N_3141
AAGATCAAAAACTTGTTTTGCAGCCCATTGAATCCGATTCG
>N_3142
ATATGGCCAGTCTATTTATACCGATTCCACTCACTCACCAC
>N_3143
AAATAAAAAAGAAAGAGAGACCAGGCTTTAGCTTCAGTCAA
>N_3144
CCTTACCTTAATTATAGTAGCTTAAAATTTTGAGTACGATT
>N_3145
TTGAATACCAAACACTATTTCTGAATGAAATTAAAGCAGGC
>N_3146
CACATTTATAGGAAGGGGTCCCCATAATTTCGAACAATTTA
>N_3147
AATTTAAGGCATGTCATTTGCAAAATTTTAAACTCCTAGCA
>N_3148
ACTCCTAGCAATAGTGTGAACAAAACAGCGGGATGTTTATG
>N_3149
CAGCGGGATGTTTATGTTTTCATATCTGGGATCCCACTTGG
>N_3150
GAAATTTACAGCATTCGTATCCCATGTGGTGAATGCTACAA
>N_3151
TGCTTGATTGCTTGAATAGACGCCCCAGAAAAACGTTGTCG
>N_3152
ACGCCCCAGAAAAACGTTGTCGTCCACTGCAAGCGATTCGA
>N_3153
GAGCTTTTAAGTAGATAATGCCGTTGATCACAAAAAATAAT
>N_3154
GTATCATAATCTCAAATTGTCTAATTTCAACTTTTTAGGTA
>N_3155
ATTTCAACTTTTTAGGTAGACATCTTTATTTGCCCCAAGAA
>N_3156
CCAAGAACACGTAGTTTGTACAGTATATATTCAAAAATGTT
>N_3157
AGAAAATATTACAAAAAATTCCAAAGGGTCTTAAAGTACCT
>N_3158
ATATAGACACAAAACATGTTCGTTTTTAATTTAAAGTCATT
>N_3159
CAAAAATCCTTCGGTAAATACAATTGGAAATGTTATTCAGT
>N_3160
ATACAATTGGAAATGTTATTCAGTTATTTTTATTTAGAAAA
>N_3161
ATTGGTTTCACGTTCAATAACTTATTTCATTATACGATTCA
>N_3162
CAATAACTTATTTCATTATACGATTCACTTATATCAATGAT
>N_3163
ATTATACGATTCACTTATATCAATGATGTGCTCCAACAGTG
>N_3164
AGTGGTTTGAATTGGTTTTACTACATATGCGGCTGGAATCA
>N_3165
AAACCTCCTTGCGTTTGTATCACTTAAAAGAAGAATTTCGC
>N_3166
AAAAGATTAATGATTAAGAACAAAACCCAAGACGCTTTTTT
>N_3167
CCAAGACGCTTTTTTGAAAACTACAATATAAAGTACGTACA
>N_3168
GAAAACTACAATATAAAGTACGTACATAGAAAGCTATTAAA
>N_3169
CAGCGCAAGAACAGGTATGCCGAGATGCGCAGCACCACGAA
>N_3170
CACAATTAGGGCCACAATGTCGAGTGTAAAGTTAGCGTTAA
>N_3171
AATGTCGAGTGTAAAGTTAGCGTTAACCATGTCCAGTTCCT
>N_3172
TGGCAGTAAGTCTGGAAGCACCTAAGTTTCTCCCGTCCGTA
>N_3173
TAAGTTTCTCCCGTCCGTAACCGTAGGTGGCCAGAGCTGTG
>N_3174
CCAGAGCTGTGCCCTCGAATCCATATCGTATGTACGACAAA
>N_3175
TCGAATCCATATCGTATGTACGACAAATATGTGATCCACCT
>N_3176
TGTGATCCACCTTAAGTATACTGGTATAGCGTCAAAGGAGA
>N_3177
TGGTATAGCGTCAAAGGAGACAAAGAAGCCGGAGAACAGAA
>N_3178
CCGGAGAACAGAAGGAAGGGCACGGACATCACTGGGGCCAG
>N_3179
ACCGTTCTGAACATTCATTGCAGCGCCTACCACCAGACCCA
>N_3180
TGCAGCGCCTACCACCAGACCCACGGACTGAGCAACGAAAG
>N_3181
AGAAGGCAGGCCGACAAGAACATGGAAAAGCGGAATAGCTC
>N_3182
GGTTGTGAAGTGAAATAATACACGATCGACACGTAGATAAC
>N_3183
CACGATCGACACGTAGATAACGCAGAAAATAGCCTAAAAGA
>N_3184
CAATTATTTTGTATTAGTAACATTCGCTCTACTCAACAGCT
>N_3185
CTCTACTCAACAGCTGAGTGCAACTCACTTGAAACGGTAAA
>N_3186
TAAATCAGCAACTGATATAGCCAAATAGTAGGACTTTAGCG
>N_3187
GATATAGCCAAATAGTAGGACTTTAGCGAGTACCAGCGATT
>N_3188
AAAGTTTTCTTTCAACAAAACGGGCATCTCAAGCGGGACTA
>N_3189
AACGGGCATCTCAAGCGGGACTAGAACACACAAAATAATAT
>N_3190
CACACAAAATAATATATTAACTACAGAGAAAGGAATATCAA
>N_3191
AACTACAGAGAAAGGAATATCAAACTGGTTTCCTTACATGA
>N_3192
GTTTCCTTACATGATAGGATCGTAATAGTCATAGATGTATA
>N_3193
GTAATAGTCATAGATGTATACATGAGGAAAAGCATGTTAAA
>N_3194
AGAATAGGAATCCCAGGTTGCTCAAAACTTTTGCTCCATCA
>N_3195
AAACTTTTGCTCCATCATTGCCAATGTCATAGTAGAGTGCC
>N_3196
AAATCCAACTAACAGATGGGCAAATAAACGCAGATACATAA
>N_3197
GAGTCTATAATAAAGAGAAGCAATGTTTACTAAAATCCTGA
>N_3198
TTTACTAAAATCCTGAAAAGCACCATTATAAGTTTTCTTAC
>N_3199
AAAGCACCATTATAAGTTTTCTTACCCAATCCCGGTAACTG
>N_3200
CGCTTAAGAACCACCCAGAACTGGTGAAACTGCGATGTTGG
>N_3201
CCGTAAGCAAGGCAGTGGTGCAGTTTACGGACTTCTCCACA
>N_3202
CTTCTCCACATCGATCATGGCATCTCCCCTTTCATTGGTAG
>N_3203
TCCCCTTTCATTGGTAGTGACCAAGGCAGAGCTAACGTTGC
>N_3204
GCTAACGTTGCCCTCCTTCACAATATCATTGACCATGCCGT
>N_3205
CCGTTGAGCAAACCGTTGTTCAAGGTCAAATTGTCCTCGTA
>N_3206
CTCGTACTTGCGACCGCTGACACTTGAAGCGTCGTTCTTAT
>N_3207
ACTTGAAGCGTCGTTCTTATCGAGAATAGCCTTCAGGTTTT
>N_3208
TTCAGGTTTTGCACCTTTACCAAATCGTTGCGAGCCTTGAG
>N_3209
CGGCATAGTCTGCTGATGAACGAACGTCCCGCTTGCCGTTG
>N_3210
AACGTCCCGCTTGCCGTTGTCAATAGCATCGACCAGTTTGC
>N_3211
TCCCCGCAGGACACCTCAATCACGTAGCTTGCCGGATTGTG
>N_3212
AGCTTGCCGGATTGTGGTAACTGGGGCACTCCAGGTTTAGC
>N_3213
CTGGGGCACTCCAGGTTTAGCGTAGACAAGAAGGGCACCAG
>N_3214
TGTCCATCTGCGAGAGTGTACAGCTGGTCGAACATCTCGAA
>N_3215
GGTCGAACATCTCGAAGAGACGAGCGGACGGTTGATGGATG
>N_3216
TGCACTGAAAACAGGTAGAGCTGTCCAGGCCGGATGTGGGT
>N_3217
GTCCAGGCCGGATGTGGGTTCGTCAAAGAACATTATGGGAG
>N_3218
TCAAGGGCAATCGAGAGCCGCTTTTTCTGACCGCCGGACAA
>N_3219
GAGAGTAAGCAAAATGTCATCGATCTGGAAGAGGGTGTTAA
>N_3220
ATCTGGAAGAGGGTGTTAAGCAGGTTATTAGCACGTTTAAG
>N_3221
TTAGCACGTTTAAGATAAAACCCAATACACAAGACTGTCGA
>N_3222
AACCCAATACACAAGACTGTCGAATCAAATTGTCTACTGGA
>N_3223
TGATTAATCTTTAAAGTTATCAAATTCTTCCTCTCGGGCTT
>N_3224
ATCAAATTCTTCCTCTCGGGCTTTTTTAATTTTTTCAACTT
>N_3225
TCGGGCTTTTTTAATTTTTTCAACTTGCCATTGAATGCTTC
>N_3226
GCCATTGAATGCTTCTCGGGCTTCGAAAACTTCTTGCTGAG
>N_3227
TTCAGATTCGTTGCCACAGTCATTGCTTCCTGGACGGTAAG
>N_3228
TGATGTAGGCAGAAAGCTTGCGAAATGCGCTTAGGTTGCGC
>N_3229
TGCGAAATGCGCTTAGGTTGCGCTCGGCACCGTTCATCGTA
>N_3230
CTCGGCACCGTTCATCGTAACGCTGCCTTCGATGCTCGAAG
>N_3231
TGCTCGAAGTTCTGCAAGTGCAATAGATTAGTAATTTGGTA
>N_3232
GCTATTGTAAGTATGAGTATCATCTAAATTACATTCCTGTA
>N_3233
TGTACCATAGTCTAAAAAGGCCCAACCTTTTTTTTTTGTGC
>N_3234
CCCAACCTTTTTTTTTTGTGCGTCTACTAGACCTATTATCA
>N_3235
GTCTACTAGACCTATTATCACTGGGCAAAGCCAATTTCGAG
>N_3236
CAAAGCCAATTTCGAGTAATCTAGCGTGTATTTTATTGTGC
>N_3237
CTAGCGTGTATTTTATTGTGCATATCTACGTTTGTGTGTAT
>N_3238
GCGGACCTTTATTTGATATACTAAGCATACATGTGCACGCG
>N_3239
CGCGATCGGGCAACCTAAGTCCGAAGTCCAGCAAAGTAGTA
>N_3240
GAAGTCCAGCAAAGTAGTAGCTGATTCTCCCTCAAATATTC
>N_3241
AATAAAACTTGGCGACATTGCTAAATGTGTGTGAGGAAATA
>N_3242
GCAAAGCAGTCGATTACACACAAGTACACTTGTATCTATGT
>N_3243
CATAGATTTCCTGCTCGTATCGATTCAGGGTGATCGGTTGA
>N_3244
TCGTATCGATTCAGGGTGATCGGTTGACCACTCCTGGTAAC
>N_3245
CGGTTGACCACTCCTGGTAACAAAATTTAATGCATGAAAGG
>N_3246
AACGGTTTATGATTATTATGCAATAGAGCAAAATTTAAGGT
>N_3247
AGAGCAAAATTTAAGGTTTACAATAAATAAATAAAGATTGA
>N_3248
TTGAGCTGTAGAAGGAAAGTCTTTGCGCTTAGAATAGGTAC
>N_3249
GTACATATGTAAGTGTGTATCCCACATAAAATACAGAAATA
>N_3250
TGTTTAAGCACCAAAAGCGGCAGAGTGGTTATCAAGTCGCA
>N_3251
TTATCAAGTCGCAATTATTTCTGATGATAATACAGGGCTGA
>N_3252
CGGAATCAGCAGCTACTTGACGTGAATGCAAATAATCAGGC
>N_3253
ATGCAAATAATCAGGCCCTGCGAAACCTACTTGTAGCCAGA
>N_3254
GAAACCTACTTGTAGCCAGACAAAATGTTGAGCAGCGTACT
>N_3255
CAGCGTACTCTTGCCAGCACCCGATGGTCCCATTATGGCGG
>N_3256
TCCCATTATGGCGGTGAGTTCTCCAGACCGGAGGCGTCCAC
>N_3257
TGAGTTCTCCAGACCGGAGGCGTCCACTGACGCCCTTCAGA
>N_3258
CTTGGCATCTGTAATAAAAACACACAAAATTAGTGTTTGGG
>N_3259
GGGCCAATCTCTTGTTGGGACTAAAAATAGTTCGCGTTTTG
>N_3260
GATATGTCTTACGTCAATATCTAAGTGCCGCCGCAGCTATC
>N_3261
CTAAGTGCCGCCGCAGCTATCAAGAAAGATATTGATTGCAT
>N_3262
ATCAAGAAAGATATTGATTGCATTGGCTTTTGGACGAGCAA
>N_3263
TGATTGCATTGGCTTTTGGACGAGCAAGTGTAGAGCCGATA
>N_3264
TTGGACGAGCAAGTGTAGAGCCGATAGGTAAACAAAATCTG
>N_3265
ACAAAATCTGCAAAGTCTGACAATCGAAACACATAGCACGG
>N_3266
CATAGCACGGTCAATGGCCCCATCACGTTTTTCTTCGTCCA
>N_3267
CACCTCCATATATAGTATGACTTATGCTATTATCGACAGAA
>N_3268
ATGCTATTATCGACAGAATTCCAACAGTTGTCAAACAACCG
>N_3269
CAACAGTTGTCAAACAACCGCGTCCATTACTCAAATTTTAT
>N_3270
ATTACTCAAATTTTATTAAACATCCAACATCAACAACGGAC
>N_3271
CGGCTAAAATTCGTAAAAAGCCAATTGCACTTTAGTAACGC
>N_3272
AGCCAATTGCACTTTAGTAACGCTTGTTTAAAAATAGTTTG
>N_3273
AATAGTTTGACTTATTCTGACGTATATTCGCAGATGCTGCC
>N_3274
CAGATGCTGCCTAAATGGAACTGTTCAGATGCGGAAGTGCC
>N_3275
TTTAAACCAATAGTTTTGTACAGCAAGCCATCTGCTCTACG
>N_3276
TATACCCGTTTTCATGGGGGCACGCTCTTCGACTGCCGGCT
>N_3277
AGATGTATTTACTATTGAATCGACTTTGGACACAAAAGCGA
>N_3278
AGCTATGACTGGTTATAGAGCTTCTGTAAAGTGACTATTAC
>N_3279
ATAGAGCTTCTGTAAAGTGACTATTACGAAATAATTCATTT
>N_3280
ATAATTCATTTTATGTTTGTCATAACTCCGATTAGTAAAGT
>N_3281
TAACTCCGATTAGTAAAGTACCGTGACCCGCTCAGAAGTGA
>N_3282
TGACCCGCTCAGAAGTGAAACTCAAATTTATTAAGCTCATG
>N_3283
GGGACTGTAAATGTTTTATTCGGCGACTTACTTAATACGTA
>N_3284
TTAAAAGCTGGTAATGAATTCCAGCTGCCAGGCAGCGACTA
>N_3285
AGCTGCCAGGCAGCGACTAGCAAGTCGTAACCACTAGGTAC
>N_3286
CCACTAGGTACGCAATGTCTCTCATTGAACTTACTTGCTTG
>N_3287
TAGCACCAAAAGTGGGGTCACGCTTGAAAAACTATAGTCCA
>N_3288
CTATAGTCCAGCGCTAAGGCCAAATCGTAGCTTTGATGTTT
>N_3289
CGTAGCTTTGATGTTTATGACCGGATTGGACAACAAGTGGA
>N_3290
ACAAGTGGAACCATTCAGGGCTCCTAAGAAAAGGTTACGCC
>N_3291
GGGCTCCTAAGAAAAGGTTACGCCAAACTTGCAACAAGGGC
>N_3292
CGCCAAACTTGCAACAAGGGCACAGAAAGTCGCTTTCAGAA
>N_3293
TTTAATATAGCAGCCGAAAACGTTAGCAGGCACTTACTTCA
>N_3294
ACGTTAGCAGGCACTTACTTCATTAATTGTGTTTACTTTAA
>N_3295
TACTTCATTAATTGTGTTTACTTTAAGTGGCATAGTTAGCC
>N_3296
ACTTTAAGTGGCATAGTTAGCCAAAATCAGCGCAATTTCCA
>N_3297
TCCATCTGTTGCCTCACTTCCATCTTATATTGTATACATTA
>N_3298
CTTCCATCTTATATTGTATACATTATTTTGGCACATAACTT
>N_3299
TATTTTGGCACATAACTTAGCACACCCCAGAAGGCGGCGTG
>N_3300
AATCTTTCGGCTAGGTGGGGCACGCTCACAGGGCAGTGTAA
>N_3301
GTATATTCGCTTATTCTGAACGACTTAATTGAGTCGGATGG
>N_3302
TCTGAACGACTTAATTGAGTCGGATGGCCGACCTTTGAGGT
>N_3303
AAAGTTCAGGCTGCTGCCTTCTCCAATTAGTTTTGCACTTG
>N_3304
TTAGTTTTGCACTTGGCTGGCCTTGGGCTTAAAAACAGGCT
>N_3305
CCTCAATCTTAGACGGGATTCACGGACTATGTCCGCCGTGA
>N_3306
CCGCCGTGAGGCCAGCCATCCAATGCGACAACGAGGGGAGT
>N_3307
ACAACGAGGGGAGTGGGTTTCATGAATGAGCTTTTATAAAT
>N_3308
CATTACTTATTCTGAACGGCCCCACCGGGGCACTGCATATT
>N_3309
CACCGGGGCACTGCATATTACCACAAATGTGTTTTCACCAC
>N_3310
TATTACCACAAATGTGTTTTCACCACCACACCCGACTAAAG
>N_3311
GTGACTAAATCCTAATCGCTCTGCTAACACAGAAAGCACAT
>N_3312
CTCTGCTAACACAGAAAGCACATACCGCCGCCATCAGTCTT
>N_3313
ACCGCCGCCATCAGTCTTGACTTCCTCAACTATAACATACC
>N_3314
ACTATAACATACCCGCTACTCAATTTCATAATCCTTTTTTT
>N_3315
CATAATCCTTTTTTTTTTGGCGGATCAGGGGCAGTCTACGA
>N_3316
ACGAGGAAAGGGTATAAAAACAATACCTCTCCCTCTGGCAC
>N_3317
AGAAAAGTGCGAGTACATGGCTCCTCGCCTTTTAGATGCTA
>N_3318
GGCTCCTCGCCTTTTAGATGCTATGGCATCGAACCAAGTTG
>N_3319
GTTGTTGACTGTCCCAATAGCGAAATAGCTTGTGTGGGCAG
>N_3320
AGCGAAATAGCTTGTGTGGGCAGTTACTCCGCGGCTACTGG
>N_3321
AGTTACTCCGCGGCTACTGGCTGATGATTTTGATGTATTTA
>N_3322
TCGCGGTGAAACCTAGTGAACTTTGGCCAGAGCCGCCCTTG
>N_3323
AGAGACGACGGGTTACATATCTACTCAGCCACAACCCGAAG
>N_3324
ACCCGAAGTTCTCCGTTGCTCACAGTCTGAGTGTTGATACT
>N_3325
CGTTACAGCTGCTAAAAGAACAAAGAAACCAGAAACCAACA
>N_3326
ACAAGTAAAACCCGCTAAAGCCAGGGAAGTGCGTAATAGCG
>N_3327
AACACATGTGCGGAGTACTACTAGCCAGGACCGGAAACAAA
>N_3328
GCCAGGACCGGAAACAAAAGCTCTAGGGTGAGGTGAGAGCA
>N_3329
GCTCTAGGGTGAGGTGAGAGCAGGCGCGGGAGGTTCAAGAT
>N_3330
GCTTGATATAGAGAGAGGTACTAGACAGTGGAAGTACTTAC
>N_3331
GGTACTAGACAGTGGAAGTACTTACTGCTCCGGTTCCCCTC
>N_3332
TCCGGTTCCCCTCCTTGACGCGGTACGTCAGGTTGTGAAAG
>N_3333
GTACGTCAGGTTGTGAAAGGCCAGGTCCACCGCTGGTCGCT
>N_3334
TTGGGGAGGTGCTGGAGCGTCTTTGGCTGGGCGGGTACTAT
>N_3335
CTGGGCGGGTACTATTTGAGCTTTCAACTGACCCGCTCCGG
>N_3336
AACAGATTTGCATTATCGTTCTTAGTCATCTTGTCAATCAA
>N_3337
TTCTTAGTCATCTTGTCAATCAATCAACCAGGGGTTAAAAA
>N_3338
GTGTGTGTATTCTTTGTAAACTTTAGCACTGACAGCAATAC
>N_3339
TAGCACTGACAGCAATACTGCAGCCCCTGCTGCCCTTCGTT
>N_3340
AGCCCCTGCTGCCCTTCGTTCCCGTTTGGTTTTTCGTTCGC
>N_3341
TTCGCGTTCTCGATTCGATTCCACCACCGTCTGGTCCGGTG
>N_3342
AGAAATTTTCCACCCGTCTGCTCGAAACGGTACTGCCGCTT
>N_3343
CCGCTTCTCAAATATTAGGACTTCACTCGCTCGCGCCGCGA
>N_3344
ATTAGGACTTCACTCGCTCGCGCCGCGATCGCAACTGAAAT
>N_3345
GCCATCGCATACTCTCACAGCCCCAATGCTTTACGTCTGTG
>N_3346
CTCACAGCCCCAATGCTTTACGTCTGTGGTTAGAGTGGGAC
>N_3347
GAGTGGGACGACAATAGAAGCACTACTTCTGGTGGGGATTC
>N_3348
TGAGAGGCACTGCGGGTTGGCTCTCTCTCAAAAGCCAGCGC
>N_3349
CTCTCAAAAGCCAGCGCATTCTTCTACTAAGTCTTGAATGA
>N_3350
TTGAATGAATTTGGGAAAAGCCTATAATCTGTGAATATTCC
>N_3351
CGATCGGCGGACCCATGTATCTCGAAATAAAATACCACTAA
>N_3352
GTCTTTACCTTGAGGAAGGTCTTTGATTCCCAGTCTTGTAC
>N_3353
CTTTGATTCCCAGTCTTGTACTTTGATTGGTTTATCAGCCT
>N_3354
AGCCTTTTATAGTAGTTAGTCCTGGAAGCTAAGGTTCTGGC
>N_3355
GTTCTGGCCATTGGTTTATTCAATCTAAGTTAAAAGTTCAC
>N_3356
TCACGGCCTCGCTCATGACTCATGAGTTATTGGAGGGGCTT
>N_3357
CTCATGAGTTATTGGAGGGGCTTATCTATGGGTGTCAATCT
>N_3358
AGGGGCTTATCTATGGGTGTCAATCTACAGCTGATAGGAGT
>N_3359
CTACAGCTGATAGGAGTTTTCAATGAGCCGATAAGGGGTTG
>N_3360
TGAGCCGATAAGGGGTTGTACTTTGTCATTTCGTGTTTTAC
>N_3361
CTTTGTCATTTCGTGTTTTACGTAAAAATAAGTTAATCGGT
>N_3362
CCGTAATTCGTTTAAAGGAGCTCTAGTACGCTTTTTAATGG
>N_3363
GTACGCTTTTTAATGGTTTGCTTACGCGACATTTTACCTAC
>N_3364
CATTTAATGTGGCATGAGGTCATTTGTGGCTATGGCGTGGG
>N_3365
TTTGTGGCTATGGCGTGGGACGACCTTACAACTTTGCCCCA
>N_3366
TTACAACTTTGCCCCAGAAACAGTTTTGTGGTATATCTGAA
>N_3367
GAAACAGTTTTGTGGTATATCTGAACGCAACAGTTAGATGT
>N_3368
ACGCAACAGTTAGATGTAGACATTGCTGTAAGGCTCCTTGT
>N_3369
ATGTAGACATTGCTGTAAGGCTCCTTGTTGGCATGCTTTTA
>N_3370
TGCTTTTACGATGCTCCGGTCTATATTTTGCCCAATCTAAT
>N_3371
ATTGGGATTTACGGATTGCACTGGGAGTGCTAATAACGTTT
>N_3372
TATATTGGGGCAAGTAAAAACGTAATGAATTGACCAACAAA
>N_3373
TGACCAACAAAAGGTATTTTCCCAGTACAAACCGCAATTTG
>N_3374
TATTATTCCTAGTTCGGTTTCTGGGTTCAAATCAGCATACA
>N_3375
GGGTTCAAATCAGCATACAGCACTAAAGTTATGCAGTCGCC
>N_3376
TGTATTTCCACTGGCAATTTCCCGATGACTATTGGCTTGGA
>N_3377
TAATCAAGTCACGGAGATGTCAACAATTGGCAGGAATTGCA
>N_3378
TCAACAATTGGCAGGAATTGCAAACCGGTTGTTCTACACTT
>N_3379
GGAATTGCAAACCGGTTGTTCTACACTTGTTGATTTCGTTT
>N_3380
TGTTCTACACTTGTTGATTTCGTTTTATAAACGGGGGGTGT
>N_3381
TGTGCCAACTAAATGTGATGCATTTTGCTTGAGACCCGCCT
>N_3382
CCGCCTGATTCGGCTACTTACAGATTATTATTTTCCAAAAA
>N_3383
AAAAACTGCTTCCAACTATACTGGTTCATGGTGCCGTAACT
>N_3384
TTCATGGTGCCGTAACTCAACAGCTACTGAAACCATCGCTT
>N_3385
CTGAAACCATCGCTTTGAAGCAACAAGTTGCCTTCGCGAAA
>N_3386
ACAAGTTGCCTTCGCGAAAGCTAAGTCGCAGGCAATAACGA
>N_3387
GGCAATAACGAATAGGCAGTCGAAACCCAAACCGAATATAA
>N_3388
AAACCGAATATAAGAATTAGCGATTTTGTATTTGGTTGTTG
>N_3389
ATCGGGTGTAAAAATATGTACACTCTGCTGGAGGGAAACTT
>N_3390
TTCGTAGTTTCTTGCGAAAACTGAAGCCGGCCAACTAGTGG
>N_3391
AGCCGGCCAACTAGTGGAAACGATGCCACGTAACTGGAAAA
>N_3392
GTGGAAACGATGCCACGTAACTGGAAAAGCGTAGACGGCTA
>N_3393
AACTGGAAAAGCGTAGACGGCTATATGGGAATTACTCGGGT
>N_3394
AGACGGCTATATGGGAATTACTCGGGTCTATGGTGAAAAGT
>N_3395
AAGTGGCACTCACACATTGGCACATAAAAGTTTCCTCTGTT
>N_3396
ATAAAAGTTTCCTCTGTTTTCCTTGTTTTCTTTGTTATGCC
>N_3397
TCCTTGTTTTCTTTGTTATGCCCACCTGAAGCTCTCCCAAT
>N_3398
ATATGAGCCGTCCAAAAAAGCTTGCTTTCCCGCCAGAAACA
>N_3399
GCTTGCTTTCCCGCCAGAAACAGAGTTTTAGCTTTATTTTA
>N_3400
TTAATCCTATCTGAAATATACTCATCCGTTCTTCAGTACTT
>N_3401
ACCAACAAATAATTGGAAGACATATCTGTGGTCTCGGCTTT
>N_3402
CTGTGGTCTCGGCTTTTGTGCGACAACATGCCATTATGTAG
>N_3403
ATTATGTAGGAGGGAGTGGGCCAATATGCGTGGCTTGATGA
>N_3404
GAGTGGGCCAATATGCGTGGCTTGATGAACGACGGCCTAGG
>N_3405
TGATGAACGACGGCCTAGGACTAAGTATAATCTGTAACAAA
>N_3406
TCCACACAGGATATTTAGATCAGAATTTACATAGCATTTAA
>N_3407
ATTTAAATTTCAACGTTTTACATACTCAGCCTAAAAGTTGG
>N_3408
ATACTCAGCCTAAAAGTTGGCTACACTGTGTACTTATACTG
>N_3409
TTAGATATATTTTTAATATTCAGAACGTCGTATGCGAGACC
>N_3410
AATATTCAGAACGTCGTATGCGAGACCCAAGCCAGGAATAG
>N_3411
ACCCAAGCCAGGAATAGGAACATTTAGTACCGAATTTACAT
>N_3412
CCGAATTTACATATTATAAACAAATCATTATTGCTTCATTT
>N_3413
TTATAAACAAATCATTATTGCTTCATTTAAGGCTCTATTAA
>N_3414
TAAGGCTCTATTAATGCGGTCCACCACAGAGTTTATCAAAT
>N_3415
CGGTCCACCACAGAGTTTATCAAATGCCAAACACGAATAGA
>N_3416
ATGCCAAACACGAATAGACACAGCTGATACGGTGCTCCTTG
>N_3417
AGCTGATACGGTGCTCCTTGCATTCGCTATATTTAATTGTA
>N_3418
ATTTAATTGTATATAGTGAACTTTGTACCAGGCGTGTATTC
>N_3419
TACCAGGCGTGTATTCAAAACAATCAGCCAAAGAGCAAAAT
>N_3420
CAAAACAATCAGCCAAAGAGCAAAATGGTGGAGGTTTTTAC
>N_3421
CAAAATGGTGGAGGTTTTTACGAAGAGATTACGAGAAATGA
>N_3422
GTAGTACTGCTGAAATGCATCTGCATACTGCGTAACCTATC
>N_3423
CTGCATACTGCGTAACCTATCATAGTTTCTGAAATGAATTT
>N_3424
AATTTATCAAAAATGTAGAACTTAATTTGTGGGTTCTAAAG
>N_3425
TTTGTGGGTTCTAAAGTGGGCCATGCACATAAATGGTGCAG
>N_3426
GTGTTCTACGATGAGAATTACTAAAAACTTTTGTTTTTCAT
>N_3427
TACTAAAAACTTTTGTTTTTCATTTGGCGCTAATGCAAGCT
>N_3428
AAATGAGCTTATAGCGTGTGCTCAGTAACGGGGCTTTTGGC
>N_3429
GCGTGTGCTCAGTAACGGGGCTTTTGGCTACCCGACTAGCC
>N_3430
TATACCGCCAGTTTTGAATGCTCTCTGGGAGGCCTTTGTCT
>N_3431
GCAAACGAGATAAAGAAAAACCCGAGGCGCGCGACGAAACA
>N_3432
AACTGTGCTCACAAGACTTCCAAACATCGAATTGGTCGGGT
>N_3433
CTTCCAAACATCGAATTGGTCGGGTGTCCCCAACAGTCGCT
>N_3434
TCGGGTGTCCCCAACAGTCGCTCCGCAGCCCCTGACAGAAA
>N_3435
TCCGCAGCCCCTGACAGAAACAGAAACGAAAACCGAAAGTA
>N_3436
TACCAAAAGACCTGTCCAACCAGCGACTGTTTAACCAATCA
>N_3437
TCCAACCAGCGACTGTTTAACCAATCATATAACTGTAAAGT
>N_3438
ATAACTGTAAAGTGGAAAAACGAGCAGAGCACGGTAAGTTG
>N_3439
GCAGAGCACGGTAAGTTGTGCGGAAGACTGCGTCTTCACTG
>N_3440
GCGTCTTCACTGGAAAAGTACCCCTTTTTTAACTACCTCGG
>N_3441
TTTTAACTACCTCGGAAAATCAAGTGCAAGGAAAATAATTA
>N_3442
GCCCTTCCTGCGCACGTCCTCACATTCGCCAGCAATACATA
>N_3443
CATTCGCCAGCAATACATAACTAACCGTGTCCTTTTGTCCT
>N_3444
CCTTTTGTCCTTCTCGCCGACTCCAATCCAAGAACCAAGAT
>N_3445
CGCCGACTCCAATCCAAGAACCAAGATGGCACTACGCGTGG
>N_3446
CAAGATGGCACTACGCGTGGCAGGACTCTTCCTGAAGAAGG
>N_3447
GACTCTTCCTGAAGAAGGAGCTGGTGGCTCCCGCAACACAG
>N_3448
TACTGGCAATACCACCCGCTCCCAGTTCTTGGCCAACTCCC
>N_3449
AAGAGCATTCTGCAGAGGTACCGCAACCTGGAAACGCCGGC
>N_3450
CAGGCTACTTACTTATGGATCGACGGTACCGGCGAGAACAT
>N_3451
ATCGACGGTACCGGCGAGAACATTCGCCTCAAGGATCGCGT
>N_3452
CTCAAGGATCGCGTTTTGGACAAAGTACCCAGCTCCGTGGA
>N_3453
TACCAGGCCCATGGCGAGAACTCGGACACCACGCTCAAGCC
>N_3454
ACTCGGACACCACGCTCAAGCCACGCGCCATATATCGCGAT
>N_3455
CCCTTTAAGCCGGGAAAGAACGACGTAATTGTCCTGTGCGA
>N_3456
CGTAATTGTCCTGTGCGACACCTACAGCGCCGACGGCAAGC
>N_3457
CCTACAGCGCCGACGGCAAGCCGACGGCGTCCAACAAGCGT
>N_3458
GCAGCCATTGACCTAATTAGCGATCAGGAGCCCTGGTTCGG
>N_3459
CAAGAATACACTTTATTAGACGTGGACGGACGTCCCTTCGG
>N_3460
GTGGACGGACGTCCCTTCGGCTGGCCGGAGAACGGTTTCCC
>N_3461
GCCGGAGAACGGTTTCCCAGCCCCACAAGGTCCTTACTACT
>N_3462
TTACTACTGCGGCGTGGGAGCTGACCGTGTGTACGCTCGCG
>N_3463
CGCTCGCGATCTTGTGGAGGCCCACGTCGTGGCCTGCCTGT
>N_3464
GCTGGGATCGACTTCGCCGGCACCAATGCCGAGGTAATGCC
>N_3465
ATGCCCGCGCAGTGGGAGTTCCAAATTGGTCCAGCCGGGAT
>N_3466
GGGTGTCGCGATATATTTTGCAGCGCATAGCTGAGGAGTAT
>N_3467
GAGGAGTATGGCGTAGTGGTCACCTTTGACCCCAAACCGAT
>N_3468
ACCCCAAACCGATGGAGGGTCAGTGGAACGGAGCCGGCGCG
>N_3469
GAACGGAGCCGGCGCGCATACCAACTTTTCCACAAAGGAGA
>N_3470
AATCAAGGCCATCGAGGAAGCTATCGAGAAGCTGAGCAAGC
>N_3471
CCACGAGCGGCACATCAAGGCATACGACCCCAAGGAAGGCA
>N_3472
GCATACGACCCCAAGGAAGGCAAAGACAATGAACGGCGCCT
>N_3473
CCTCGTGGGACGTCTTGAGACTTCTAGCATCGATAAGTTTT
>N_3474
TTCTAGCATCGATAAGTTTTCTTGGGGCGTGGCCAACCGGG
>N_3475
CCAACCGGGCCGTAAGTGTGCGAGTGCCGCGTGGCGTTGCG
>N_3476
GCGACGGCCGGCAAAGGATACCTCGAAGACCGGCGGCCAAG
>N_3477
CTCGAAGACCGGCGGCCAAGCTCCAACTGTGATCCCTACGC
>N_3478
GGCCAAGCTCCAACTGTGATCCCTACGCCGTGTGCAACGCC
>N_3479
CGAGTAGGCTGTGAGCGGTGCAACAGATGTTTAATTTTTTG
>N_3480
GTACATTATGTTTTATGGAACTGTGAAGCGTATCCGATCAT
>N_3481
TATGGAACTGTGAAGCGTATCCGATCATTTGGTTATATTTA
>N_3482
CGATCATTTGGTTATATTTACATTGAACTGAAGCAAAATTT
>N_3483
AAAAAGACAGGAGACCGAGGCACGAAAAGCGTGCGCTTAGA
>N_3484
GTGCGCTTAGAATTTAAGAACGTGGGTGGGTGGCAAGAAGA
>N_3485
TTAAGAACGTGGGTGGGTGGCAAGAAGAACTAAGCTAAAGC
>N_3486
CAAGAAGAACTAAGCTAAAGCGAAATTTCCTTAAAGCGATG
>N_3487
ATTTCCTTAAAGCGATGGGGCCTCATGAATACTTTGCCATA
>N_3488
ATATCTATCATTGCTTTAATCTAAATAATAAAAAACATTGT
>N_3489
ATAATAAAAAACATTGTACTCTACGTTAATTTTTTGTACCT
>N_3490
CTCTACGTTAATTTTTTGTACCTTTTAGATCAAACAAACAT
>N_3491
CCCTTAACTTCTTGAACGCACTTTTTTAATAACTCCTAAGA
>N_3492
TTAATAACTCCTAAGAGTTTCTAAATGTAAATTTAAGAAGG
>N_3493
TAAATTTAAGAAGGAAATATCACTGAAATCGGACGATATGC
>N_3494
CGGACGATATGCATATTAATCATTCATATCCATGAGCACGA
>N_3495
ATCATTCATATCCATGAGCACGAATACACATATATGTGAAA
>N_3496
GTGAAATATGTTTATAAAAACCAATTGTTGATTAGAAGTTG
>N_3497
CGCTTCACTTTGTTCGGTAGCATTTTACATCATTTTACTAT
>N_3498
AGTAAAAGCAGAACTGCGTACAAAGCAAAACACATTACTAC
>N_3499
CAAAGCAAAACACATTACTACAGACTATTTTATTTTCTCTT
>N_3500
ACTACAGACTATTTTATTTTCTCTTTTCTGGCGAGCTTTTG
>N_3501
TTTTCTGGCGAGCTTTTGAACAACTGTTGTTGCAATGACTG
>N_3502
GTTGCAATGACTGTGAAAATCAAAGTTTTAAAATATAGAAC
>N_3503
TTGCTTGTAAATAAGAGTGACATGAGGGCACAAAAACTAGC
>N_3504
CATGAGGGCACAAAAACTAGCTAAGGCAAGACCTTGTTTTT
>N_3505
GGAAAGTTTTCCACCACAAACAGCTGCCTGACACTGAAAGT
>N_3506
TGCCTGACACTGAAAGTATTCAAAGACTAAATCTTAGGGTT
>N_3507
GCTCAACTGACACACACCCTCGTATATATGTACATATATGT
>N_3508
TGCTTGGATGAAAGATATGGCTGCGAAGGAGACAATGCTTC
>N_3509
TGCGAAGGAGACAATGCTTCCATATACTCGTATATTCCCAA
>N_3510
CTTCCATATACTCGTATATTCCCAATGGCAATATACTGCGT
>N_3511
ATATTCCCAATGGCAATATACTGCGTCCAGCTGATAGGGCA
>N_3512
CTGATAGGGCAGGGGTACTGCACTCTGGGATGGCAGGCAAT
>N_3513
CAGGCAATTGCATTTCCCTGCAATCTTATATTGATTGAGTA
>N_3514
CTTATATTGATTGAGTATAACCGCGAACTCAATCGCTTCAA
>N_3515
AACCGCGAACTCAATCGCTTCAAAGGGGGGCTATTAAGTGT
>N_3516
CTAAACTGATATTTAATATACATACATATGTATGTATCTAG
>N_3517
ATACATACATATGTATGTATCTAGTATGTCTTCGAGCATCT
>N_3518
TCTAGTATGTCTTCGAGCATCTAAAATTGAGTGTGCTTTTT
>N_3519
AGCATCTAAAATTGAGTGTGCTTTTTTTACTGCACTTTGCA
>N_3520
ATTGTTGACATTCTGAGGTGCAGTTAGCGGTGTTTGTTTGG
>N_3521
AGTTAGCGGTGTTTGTTTGGCTCTGCTGGGAGCGGATTACG
>N_3522
TGGGAGCGGATTACGGATTACGGGGTATGCAAATGTAATAA
>N_3523
GTTAAGAGGGAGAGATAAGGCCATCCAGTTTATACAAAACA
>N_3524
ATAAGGCCATCCAGTTTATACAAAACAGTGTTAAATACACA
>N_3525
ATACAAAACAGTGTTAAATACACAGAGATAGTTCGACCAAG
>N_3526
TTAAATACACAGAGATAGTTCGACCAAGCCAGCCAGCCGAA
>N_3527
CGGAATCATCCGTAGTCAGACCATCTATAGCTTCGTTAACT
>N_3528
ACCATCTATAGCTTCGTTAACTCATCTTTAAATGTTCGAAC
>N_3529
ACGCATTCCTGTGCCCAATTCCAATTCGACTATCTAATATA
>N_3530
TCCATTGCAGCATTTGTGGGCACAATGTAGATACTATAATA
>N_3531
TTGTGGGCACAATGTAGATACTATAATATATTTTAAAATCA
>N_3532
AAGGCACTAGCCTGTTATGGCCACAGAACTCAATAGTTCCG
>N_3533
GCCACAGAACTCAATAGTTCCGCACCGTCGCCCAAAAACCA
>N_3534
CCGCACCGTCGCCCAAAAACCAGATTATTAATTAATTGAAG
>N_3535
GAAGCAGGTTCATTGGTATGCATGAAACACGTTCAAAGATG
>N_3536
CAATGCAGGCCTGAGGAGATCCAGTTATGCTGCCTGAGACC
>N_3537
TCCAGTTATGCTGCCTGAGACCAGGCGATTTGCATAAAACG
>N_3538
ATAAGCTGGACACCTGATTTCGAAACTATTGATAACAAAAT
>N_3539
ATATCACTGAATCAAGTGATCAAAATAATATATTTTTGCTC
>N_3540
TTGCTCTAGATAAATGTAGGCAACGATCGACTGGATAGAAA
>N_3541
CGACTGGATAGAAATATAAGCTTCACTTACTCTCCTCACCT
>N_3542
AGCTTCACTTACTCTCCTCACCTTCCTATAAAATCTTCAGT
>N_3543
TCCTCACCTTCCTATAAAATCTTCAGTTCGTCAGTTCACTC
>N_3544
CTTCAGTTCGTCAGTTCACTCGGTTAAAGTCCAAGCAAACT
>N_3545
TCGGTTAAAGTCCAAGCAAACTGATAAGACAGTAAGGCCAC
>N_3546
TTCCGGCTGCAAAAGCCTGTCCAGCGTTTACCATTATCTTT
>N_3547
GTTTACCATTATCTTTTGTACCGTGCCTTTTACTTCTGACT
>N_3548
CCTTTTACTTCTGACTCGGTCAGAAAAATACCTCCGCCTGG
>N_3549
CTCCGCCTGGGTAGGGTTATCAAAGGGCAATAAATCATACT
>N_3550
GCAATAAATCATACTGGCTGCGGTTGCGAAAATAAAATAAT
>N_3551
AATGTTGAACCATAATTGATCAAATCAATTCCATATAAAGA
>N_3552
AATTACCTTAAAGTTGGGCACGATTGTGGAGCGTGATTCCT
>N_3553
TGTGGAGCGTGATTCCTGAACGGCCTGTCACAGTAAACTCA
>N_3554
GACTCTTGTCTGGCCAATTGCAAATTACCATTTTCAGAGCC
>N_3555
CAATTGCAAATTACCATTTTCAGAGCCTTTAACTGGGTCAA
>N_3556
TGGGTCAAGACATTCGCTCGCCTTGCAATGGGAGTGGTCGG
>N_3557
ATGGGAGTGGTCGGAAAAAGCACTGATAACAGCGGATTTAC
>N_3558
GCGGATTTACGGACTCAATGCAGTACGTAATGTGACAAGCG
>N_3559
ATGTGACAAGCGGCAATAAACGGGTAACAAAACAGAGCGAA
>N_3560
GGTAACAAAACAGAGCGAATCTGTTGTGGAGCTGCTGGTGA
>N_3561
GGAGCTGCTGGTGAAATAATCGTTGCTGGGGGTGCTGTTTA
>N_3562
AATAATCGTTGCTGGGGGTGCTGTTTATTTTTATGTGATGT
>N_3563
TTTATTTTTATGTGATGTTTCTTTTGGAGCGCACCAACTGC
>N_3564
CTTTTGGAGCGCACCAACTGCTTGTTGAGATTATGTTTTAT
>N_3565
GTTGAGATTATGTTTTATAGCGCTACTTTCAGTCCGCGCAA
>N_3566
CGCGCAATCGTAAATGATTGCTCGATCAAAATATGTGGTCG
>N_3567
ATTATAAAACCTGTCAGGTACAAGCAGATACATAATATATA
>N_3568
TATAATTCTATGTCCTGTGACCGATGTCCAGCAATTAATCG
>N_3569
TTGCGGCCGCAAATAGTTTACTACGCAACCGATTTTTCCAT
>N_3570
ATAGATGTCTGGAACTGAATCACCCAACAGCAGGGTCGGAC
>N_3571
GCAGGGTCGGACTGCGTGTTCTGTCTTAGTTTTCCAAAGAG
>N_3572
GTCTTAGTTTTCCAAAGAGCCCAAAGATCTTCCTCCCCCCA
>N_3573
CTTCCTCCCCCCATTTTATGCCGCTTTTTTTTTTTAGAACA
>N_3574
GCCGCTTTTTTTTTTTAGAACACCTCCACTTTACTTTCTCT
>N_3575
ACTTTCTCTGCCACCACACGCGATTCCCAATATTTGCGTCA
>N_3576
CACGCGATTCCCAATATTTGCGTCATGGGCCCACACGCGTC
>N_3577
CAAGTGATCTGCGATCTGTTCCGTGCGTTTTGGCGCATCGC
>N_3578
TGCGTTTTGGCGCATCGCATCAGACAAAGTTCAATCCCCCG
>N_3579
CAAAGTTCAATCCCCCGATTCTTGGGGTAATCACCGTAGCC
>N_3580
CTTGGGGTAATCACCGTAGCCAAACCGATGACGGGCATATG
>N_3581
ACCGATGACGGGCATATGGTCAGGCAAAGGTCGTCTTCTGT
>N_3582
TCAGAACGGCGATTATGTTTCTAAGTTATCAGTAAAGCGTC
>N_3583
GTTGATAATGAGATTAGGATCCATTAGCAATATTCAGTCTG
>N_3584
AGAAAGTCGTTTGATAAGAGCTTTTCGATAAGCCGGCAGAA
>N_3585
GATAAGCCGGCAGAATTTTACTGGGCGTTGTTTACCCAGAC
>N_3586
TGTACATATGTATGTGTTTTCTTTGCATATTATCCAGACAA
>N_3587
GTTTACATAAAAATATATAACATTACGGGGCAACTGCTTGT
>N_3588
TTCATGCCGTGCAGGCAATTCGAGTTCGTTCAACCGATGTC
>N_3589
CGAGTTCGTTCAACCGATGTCCATCTCCCTACACCCATTTT
>N_3590
TTTATTGGTCATTAGCGAGTCCGAAATTACATATTTGGGAA
>N_3591
AAATTACATATTTGGGAAGACCTAGTAAAACCTTGTCAACA
>N_3592
ACCTAGTAAAACCTTGTCAACACAAATTCCCCATTTAGGCC
>N_3593
ATTTAAGGAAAAAGTTATTACAAGTAATTTCCCTTTAACAA
>N_3594
TAATTTCCCTTTAACAATTGCATAACAATTTTGAAAGGGAT
>N_3595
ATTTAATATTTTAATAATATCATAAGCACACATTTTAGTTG
>N_3596
TTACATTATTATTTATGTTACATTTATTACAACAGTGTAGT
>N_3597
TACTTTGTAAGTTTATTAAACTTATGAAGCAGATATTTAAT
>N_3598
AATTGAATTCCAATAATTAACCCAAAGAGATTTAACTATTA
>N_3599
TTATTGCACGTATTCTTAGACTCCAAAAAATTACAAAATGC
>N_3600
TATGCATCTCTTGTTTGTAACGTACATTATGTTATAGCTGA
>N_3601
TAACGTACATTATGTTATAGCTGATGACTTCGGTGAACAGT
>N_3602
GATGACTTCGGTGAACAGTGCAAAGGCTGCGCCTTTTACTT
>N_3603
TGCAAAGGCTGCGCCTTTTACTTTTCCATCTGTAAAAAAAA
>N_3604
TTGTGCCTGAAGTTAATATACCTTCTGCAAGGGTAAATATA
>N_3605
TGCAAGGGTAAATATAAATGCCCGTTAGTATGCCACAAAAC
>N_3606
TTAGTATGCCACAAAACAAACACCTGTTGGTAAAGTATACT
>N_3607
CTACACTGATATGTAGAATTCTCGTATTTTTTTGATCACTT
>N_3608
AATTCTCGTATTTTTTTGATCACTTTAACAGTTTGTGGAAA
>N_3609
CAGTTTGTGGAAATTATATTCAGAGGTATAAAGTGTAAAGT
>N_3610
CATAAAATATTCTCATAGTGCTATCTTCCAGAAGATATTCC
>N_3611
GCTATCTTCCAGAAGATATTCCAAATGTCTTCTCTCTATTG
>N_3612
CAAATGTCTTCTCTCTATTGCAGGTTGAACACAAGCCGTAT
>N_3613
CGATCTTTATTCATTGGATCCACAGTACTTTTTCACAACCT
>N_3614
TTGGATCCACAGTACTTTTTCACAACCTTTCCAGTCATGAA
>N_3615
CCAGTCATGAAGTAGGTGGACAGCGCCCTTAGTCTGCGGCC
>N_3616
TCTGCGGCCACGTGAAAGTTCTTCAAACAAGCCGCCACTCA
>N_3617
CTCACGGAGAACGTTTGTTTCGGTTGGTAGAGAAGGCTCAG
>N_3618
GTTTCGGTTGGTAGAGAAGGCTCAGAAGTGGGTTTTTGGGG
>N_3619
TCAGAAGTGGGTTTTTGGGGCTTACGCGCATGTTGATCATG
>N_3620
GGGCTTACGCGCATGTTGATCATGACGTATGTGCCTTTGAC
>N_3621
TGTTGATCATGACGTATGTGCCTTTGACCAGAGGACAGCTC
>N_3622
ATGTGCCTTTGACCAGAGGACAGCTCAGCGTGTAGTTACTT
>N_3623
TGTATATGGTGCGAGGCTTACCCCGACCGGAGTGCTGAAGT
>N_3624
GATGCGAGACACCGGTGAGGCAATCTCCTCGTTAATGGTGG
>N_3625
CTCCTCGTTAATGGTGGTTACTGAGCCGATGCCAGTCTGAT
>N_3626
CCAGTCTGATTCGAGAAGGTCATGTTCACAACAAACCGAGG
>N_3627
AACCGAGGTCGGTCATCCGTCCAATTGGCATACGTGAAGGT
>N_3628
ACGTGAAGGTCACATAATAACAGCTCTATTCGGTTATTCAA
>N_3629
TAGTTTGAGACATCCGGAGACCTTTCTTGAATACAGACCTC
>N_3630
CCGGAGACCTTTCTTGAATACAGACCTCCTTGCTCCTGATC
>N_3631
GAGAATCGTTACCCAGGTAGCGCTCATGATTCCCAAAACTG
>N_3632
CTCATGATTCCCAAAACTGACTACTACTGTATTCACGTTTA
>N_3633
ACTGTATTCACGTTTATTTTCTAAACCAGCTGAGATAATAA
>N_3634
TAGGGTTCCCCATCAAATTGCCATTAGTCAATTACAAATCT
>N_3635
TCAAACTTTTCGGCCAAGTTCAGAATTTGGCTTAATTTGCG
>N_3636
TGCGGCTAATACGCTCCGATCCCGTATTCTTCAGCACGTCC
>N_3637
CCCGTATTCTTCAGCACGTCCGTAAGCTTGGGGCGTTCCTC
>N_3638
GCCTCTGAATCGCCGATGAGCGCGCTGTCAGCCAATATAAA
>N_3639
CATAAAGATTGCGTGGGGAACTTGTATGTACGCCACCCTCT
>N_3640
ACTTGTATGTACGCCACCCTCTTCACTTCCAGCCGGAACCT
>N_3641
CTCTTCACTTCCAGCCGGAACCTGCGAAAATCCGACCTATT
>N_3642
CTGCGAAAATCCGACCTATTCGTACTCAGTTATATATTGAT
>N_3643
GTACTCAGTTATATATTGATCATTTATCTTACTCTTTAAAA
>N_3644
TTACTCTTTAAAAGTGTGAACCTCCAATTTAGCTCCCACAC
>N_3645
TCGCAGACAACGCTCAAAAGCCTCATAGTAGGCCTCTAACA
>N_3646
GTAGGCCTCTAACATGTGTTCGAACTCTACCTCCAAGATAG
>N_3647
GAACTCTACCTCCAAGATAGCCGTATCAACGCTTGATAGCA
>N_3648
GCCGTATCAACGCTTGATAGCAAAAACGAGATTATGTCATG
>N_3649
ACTGAATCGTACTGTGCCGTCTGAAAGTCGATAATTTTCAG
>N_3650
CGACGGGTGTTCCAGTGGGCCCTAAAGATTTCAAAGAATAG
>N_3651
CCAAAGAAATAATTAGTTTTCCGCTCTTTTTATGTAAAATC
>N_3652
GATCATTTGTGCTAGTGATACTAACCGTAACGAAACATTAT
>N_3653
TATTATTTATCCAGAAGTCACAGTGTATAATGCTGGTAAAA
>N_3654
TGTATAATGCTGGTAAAAGGCCCATCGGGTCTATCTGGGGC
>N_3655
TGGGGCGGCTGCTAAGAATTCAAAAAACTGGTCCGACAACT
>N_3656
AAAAAACTGGTCCGACAACTCTTTCATTCGGGCTACAAGTC
>N_3657
TCTGGAGTCGTTGTTGGTGGCTCGACGAATGTCCTCCAGAG
>N_3658
TCCTCCAGAGTCTCTGCCTTCATTACCGACTTCCACTCGGG
>N_3659
GCTTCAGCATGCCAATCGAACTTTTTAAAGAACGGACGGAC
>N_3660
TTTTTAAAGAACGGACGGACCTGTTCCCGGAACACCTCTGG
>N_3661
GTTCCCGGAACACCTCTGGTCTGAGGATCCGCAGAGCTAGA
>N_3662
AGGATCCGCAGAGCTAGAGACAGGGCGTGGAACTCGGCCAT
>N_3663
CTCGGCCATATATTTAAGTGCTAGCAACGTGTGGGCCAGAT
>N_3664
AAGTGCTAGCAACGTGTGGGCCAGATCGAAAGCTTTTAGCC
>N_3665
TTTTAGCCTCTGGCCGGAGACGTAGCCACTGCTACGCAAAT
>N_3666
CACCAACACGGCATTTTGATCTACCTTTGATGAGTTGGATT
>N_3667
TGAGTTGGATTCGAGGGATTCGCGACAGCCATAGAAGCGAG
>N_3668
AGCCATAGAAGCGAGGGAATCCTTTAAATTGGCTCTCGTCA
>N_3669
CTCGTCAGGGACGCCAGCTTCATCTTGAAGGGTGGCCAGAG
>N_3670
AGCTTCATCTTGAAGGGTGGCCAGAGCAGGGGCCAAAATCT
>N_3671
AGGGGCCAAAATCTTGTAAACAGCGTTCTCAGTGAGGCATG
>N_3672
GTCTGCTCAGGCTGGAAAAACTGCCAGTACTTGGGGTCGAT
>N_3673
GTCGATCGGAGGCACTTTAGCCACCAGCTGCTCTTCAAACG
>N_3674
GCCACCAGCTGCTCTTCAAACGACTCACCATTGGATTTCTG
>N_3675
GGCATGAATTGCCAGGAGAACGCTTCCGTAGTTATCGCCCG
>N_3676
CCGTAGTTATCGCCCGGTTTCGTCAGACTGCTTGTGTGATA
>N_3677
TTGTGTGATAATTAAGGAGGCGGGACCCTGAAACGTGGGGT
>N_3678
AAGGAGGCGGGACCCTGAAACGTGGGGTTCAACCACTTCAC
>N_3679
AACGTGGGGTTCAACCACTTCACTAAGAGCTCGAATTTCGG
>N_3680
TCGAATTTCGGGCAGCTTGTCCACACCCATGTTCTTCAGCT
>N_3681
AGCTTGTCCACACCCATGTTCTTCAGCTTGCGAAAGATTGT
>N_3682
TCAGCTTGCGAAAGATTGTGCTCCAACTGAAGACTATAATC
>N_3683
GATTGTGCTCCAACTGAAGACTATAATCTTCCGGAAAGACT
>N_3684
AAATGAATTCTTTCAGTGGGCACACAAACAAGGCGCTAATT
>N_3685
CAGTGGGCACACAAACAAGGCGCTAATTCGATGCCTGATAA
>N_3686
AACAAGGCGCTAATTCGATGCCTGATAACAAACACGTGTAA
>N_3687
TAACAAACACGTGTAAATAACGAGAATGTGATAAAGGTGAC
>N_3688
CGAGAATGTGATAAAGGTGACCAGCTTTATGGTGAAATTTT
>N_3689
AATTTTTATTTCGTGACTGGCAAAAATAGATCAGTAAAATA
>N_3690
GATCAGTAAAATATATTAAACTTTTTCCCTAGTCGCAAGAT
>N_3691
CTTTGTGAGCACCGAGAAATCCACGTCTTTATAGTCTTTAG
>N_3692
GAAATCCACGTCTTTATAGTCTTTAGGAATCGTACTGTTAT
>N_3693
ACTGTTATCAGCCAGTATAACCTTCATCATAAAGATCGCGT
>N_3694
ATAACCTTCATCATAAAGATCGCGTGAGGCAACTGCACGTG
>N_3695
CACGTGTGCAGTTTGCTGTACCTCTTCGAGAAACCTGCAAC
>N_3696
ACAAATTCGATGAAAAAAGTCATCCCATTGGCTGCGGAAAC
>N_3697
GGCTGCGGAAACTCGTCTTACAATTCGTATGTGTAGTTGCT
>N_3698
TGGTGTCCACATTCACGCTGCGCAAGGTCTGAATGAAGGCG
>N_3699
GTAGAAATTGTCCTCGAGAACATTTACGTCCACACTTGAGA
>N_3700
TTTACGTCCACACTTGAGAACAGCACAAAGATGATATCATG
>N_3701
TGATATCATGCACCAATGATCCGTACTGCGCGATTTGAAAG
>N_3702
GTACTGCGCGATTTGAAAGTCAACAATTTTCACCTTGAGTG
>N_3703
TTTTCACCTTGAGTGGAGTGCCTTCCTCACCTGACAAAATT
>N_3704
CTTCCTCACCTGACAAAATTCTTAAAGTATTAATATAGCCT
>N_3705
TATTAATATAGCCTGTTTTGCTTTAAGAACTAACCCCTCAT
>N_3706
TGCTTTAAGAACTAACCCCTCATACCGTATTTTAGCATCAT
>N_3707
CCCCTCATACCGTATTTTAGCATCATATTGTTGATCCACAG
>N_3708
TATTGTTGATCCACAGGTCTCCGTGCACGAGGGTAGTGAAT
>N_3709
GCACGAGGGTAGTGAATGGGCCGTCGTCCACATCGTTGCTA
>N_3710
GACGCGATTTACGTCCCGTTCGTCGCTAGTCACCAACTTTA
>N_3711
GCTAGTCACCAACTTTATGTCCTTTAAAATTTCCTTGTTCA
>N_3712
GTTCATTATTTCCGTCTCGGCCTGATCAATATTAGAGTTCA
>N_3713
ATATTAGAGTTCATATCGAACTTCTTGAAGTATGGCCGCAC
>N_3714
TCGAACTTCTTGAAGTATGGCCGCACATACTCCTCGTACAC
>N_3715
GGCCGCACATACTCCTCGTACACCTGCGGTTTTTTCAGGCG
>N_3716
GCGCAGGGCGATAGGCAGGGCATGGTATTGGGCCAAATAGT
>N_3717
TGGTATTGGGCCAAATAGTGCAGAATAAGCACAGTTTCTGC
>N_3718
CAGAATAAGCACAGTTTCTGCGAGATTGTACGGCCGGTGTC
>N_3719
TGTTACCAGGTCGATAGCCGCGCGTAGTGACGTTCTCTTGG
>N_3720
CGTAGTGACGTTCTCTTGGACCAGAACGGCATCCCGATCCA
>N_3721
AGCGCGGTTGTCCAGTGATACGCGGGAGCCGTAGTATCGCG
>N_3722
ACGCGGGAGCCGTAGTATCGCGGAAAGCCGTCAAAAATTTG
>N_3723
AAATTTGGGCGGGCAGAATGCCTGACTCCAGCTGCAACTTA
>N_3724
TGCAACTTATCCAGCTCCGGCGACAGATACTGGTACACCGC
>N_3725
TACTGGTACACCGCGTTCTCCGTAATGCAAGTCCGCTCGGG
>N_3726
GAAGATCTGCCAGTAAAGGTCGTTGGTGAGGGGCGGCAACT
>N_3727
CAGCGGCAAATCCCGAATACCACCGTCTGCACTGCGGATTT
>N_3728
CATAATGCTGCCATAGTTGTCCCCGGGCTTGGTTAGGTAGC
>N_3729
CCCCGGGCTTGGTTAGGTAGCTAGTGGAGTACGAGTCCAGC
>N_3730
GAGTACGAGTCCAGCGTACACCCTTCTGGCAAGTGAGGCTC
>N_3731
TGTGGCAAGTTCTTGATTTTCGGAACTTCTCCCATTTCTGG
>N_3732
GCGGATTGTACTGCTACACGCGTAAAAGGCGACTGAATAGG
>N_3733
ACGTGCTTTTCTACCCTGAGCTGTGCACAATTTGAAAGGTA
>N_3734
AATTTGAAAGGTATTTAAATCCACAAGCGTAGTGCTCTTTT
>N_3735
TTAAATCCACAAGCGTAGTGCTCTTTTCTATGTGGTGGTCT
>N_3736
TGGTGGTCTAGTTTATTTGTCAAATTGCGACGCTACGCGAA
>N_3737
GACGCTACGCGAAATATTAGCTCAAGTGGCATTGATAACGC
>N_3738
CATTGATAACGCTCATAGAACGTACTCAGTACTCACTCGAT
>N_3739
CTCGATGAGCTTGAAAGCTTCTCTTCTTTAAACAATGTCCC
>N_3740
GTACGAAAAATTGTAGTGTTCAAATTGCCAATTAAAAGTTT
>N_3741
TTAAGGTTTTTCAGCCCAAACAGTTTAAGCCCAAACATTCA
>N_3742
TTTGTGCTTGTATCCAGAGTCCCCTGAGTAAATATTCGGTT
>N_3743
GAGTCCCCTGAGTAAATATTCGGTTTGATTTATATCGCCGA
>N_3744
GAGTTGATAGATGAAGTGTGCGAAGGTAGCACTACAAGGGA
>N_3745
AGGTAGCACTACAAGGGAAGCTCAATAAAAAGAGGCGGCAT
>N_3746
GGGACGAATAATTAAAATGTCTTTGTTATCAGCAATGCTTA
>N_3747
ATGCTTATGCACCGCGGAAGCAAAGTTATATTTCACCTCAT
>N_3748
GCGGAAGCAAAGTTATATTTCACCTCATTACGGGAAAGTTT
>N_3749
ATTACGGGAAAGTTTAAAGACTCGAAACTCCCCACTAGGAA
>N_3750
TCGAAACTCCCCACTAGGAACTAGTTCTTAATAACCGAAGA
>N_3751
TAGGAACTAGTTCTTAATAACCGAAGATTTTAAAGACTATA
>N_3752
TAGGTAGTTCGCGCTAGTAACTAGTTCTTAAACAGCTCACA
>N_3753
TAGTTCTTAAACAGCTCACACATTACCGATGTTATCTTCTG
>N_3754
TCCGATTTGTTGTGTGTTTACTTGTCGAAGATAAATGGACT
>N_3755
GATAAATGGACTTGCAGTTACTAATGCAGCAAATGTATAGT
>N_3756
GGTCATGACGATTTCGGAAACGAACATAGATGGTTACAGAT
>N_3757
GAAACGAACATAGATGGTTACAGATACGGTATTCCATCTGG
>N_3758
CACCAAGAGCAGCCAATTTACCCTTTCCTGCCCAATGAAAA
>N_3759
CTGCCCAATGAAAACGGTGACCAGTTGGTTGGGCAACTGGA
>N_3760
TTGGTTGGGCAACTGGAGGACGACGACGATGAGGAGGAGGA
>N_3761
AGGAGGAGGACGAGGAGCAACGGACTCTGTTCTGCGGGAAT
>N_3762
GAGCGCGTGACGGAGGAGATCCTTTACGAGGTGTTCCTGCA
>N_3763
GAGATCCTTTACGAGGTGTTCCTGCAAGCTGGCCCCATCGA
>N_3764
CGAAGGAGTGCGGATACCGACCGATAACAATGGGCGTCCCC
>N_3765
TACCGACCGATAACAATGGGCGTCCCCGGAATTTCGGGTTT
>N_3766
CACATACCAACGCCTGTGTGCGGTGCCTTTTGCCCTAGACT
>N_3767
ACTTGTACCAGGGCCTTGAACTGTTCCAAAAGAAAGTCACC
>N_3768
GAACTGTTCCAAAAGAAAGTCACCATCAAGCAGCAGGGCGG
>N_3769
CTGCCTACAACCAAAGTCGTCTGCGCAATCAGTTCATGATG
>N_3770
CAATCAGTTCATGATGGAGGCTCTACCGCAGCCATCGCCAC
>N_3771
GTCACGCCCGACACAGTTTGCATAACGGCAAGCCGTACGAT
>N_3772
ACGATCGCAATCCTTTTGGACACAACGCCGATCAACGGCGC
>N_3773
GGCTAAAACCACAGCAACACCACCAGCACATGCAGGGAGGC
>N_3774
GGAGGCAGCAGAAGATCGGACCAACGCTCCAACAACAAACG
>N_3775
TTAAGATTTCACCACATTTTCGTCTTTATGTATACCCTAGT
>N_3776
CATTTTCGTCTTTATGTATACCCTAGTCCTTCAGTTACTCA
>N_3777
AAAACCAAAATCAAAAGTTACCGTCTTTAATCGTTTAATGA
>N_3778
TTTAATGAGCTGGATATCTGCAGAAAATTATGTATCAAATG
>N_3779
ATCTGCAGAAAATTATGTATCAAATGAAGCAGTTTACTCTG
>N_3780
TATTGTGTTTTATTAGTGTACTGTATAATTATTCTTAATAC
>N_3781
TAGTGTACTGTATAATTATTCTTAATACTTGACTCTAATTT
>N_3782
ACTTGACTCTAATTTATTAGCGAACACCCTAATCCTGTAAG
>N_3783
TTATTAGCGAACACCCTAATCCTGTAAGCTTCCAGTGGCTT
>N_3784
GCTTCCAGTGGCTTTGGATACTAAACCTATGCTGTACAGAT
>N_3785
TAAACCTATGCTGTACAGATCTTGATCTGCCATAGTCAACG
>N_3786
TCTTGATCTGCCATAGTCAACGTGTGATGCTCCTAAGAGTC
>N_3787
TAAGAGTCTTTTCAACATTTCTGTAGGTGCGTGGTGGTATC
>N_3788
CTGTAGGTGCGTGGTGGTATCACCTCCAAAAGCAGCCGCTG
>N_3789
GATAAAGCCCGGAACAAGGACTTTGCGTAGCTGCGGGTCTC
>N_3790
TCGCGGCCCATTGCATAGATCCGGTCACTGCCCAGACGCTC
>N_3791
CGCTCAACTAGTCTGAAGAGCAGCTTTGCTGATGTCGTGCG
>N_3792
CAAGGCATTTTGATGTTGAGCTCCTTTTGTCGCAAGAATGT
>N_3793
CAGGAGGGCACATACCAAGTCGTCACATTCCTGCTGAAGGC
>N_3794
GCTCGAGCTACTTGGGAGCGCAGATTTCGGACTGAGCGGGT
>N_3795
TGGATGCAGGTCATGTGCATCTGATTGTCCAATGTCTCGGC
>N_3796
GTCTCGGCATGGTAGCGAATCAAACGTACCATGCTTTTCAA
>N_3797
ACCATGCTTTTCAAGCCGGACACGTTTACTTCCCAGTTGCT
>N_3798
GTTGCTGGAGTCCAACTGGTCAAAAGTTTTAAGCAAAGCCT
>N_3799
AACTGGTCAAAAGTTTTAAGCAAAGCCTCACGGGGCCTATC
>N_3800
CAAAGCCTCACGGGGCCTATCAAATCGAACCATATTCTGCG
>N_3801
GCCTGCGACATTTTGATGGGCTGCTTTGAAGGTGAGATTCG
>N_3802
AGGTGAGATTCGCCGTTGTGCCCGCAGGAAGTACGATGTTT
>N_3803
AGGAAGTACGATGTTTTGGACTTGTGTTTAAGCGGCGTGTG
>N_3804
TTTAAGCGGCGTGTGTTGAGCTTTTGCAGGGACACTAGTAT
>N_3805
TTGCAGGGACACTAGTATTTCCAATTTGAGAACCAGTTTGT
>N_3806
TTGTGCTTGTGTCCATAGATCCCTGCTTTGAAGCCGGTCGC
>N_3807
CATAGATCCCTGCTTTGAAGCCGGTCGCGTCCCATAAAGAG
>N_3808
TCGCGTCCCATAAAGAGAGTCCAGGGAAACGCTACGTGAAT
>N_3809
TATTTCGTCGTGTGTCGGAACCAACTTTGGACCAAAAGTAT
>N_3810
TGGACCAAAAGTATGATTTTCAAGTTTTGTAGCTTTTACCG
>N_3811
TGTAGCTTTTACCGGTGTTGCTAGCTCCTCCTGCAAGGGGA
>N_3812
TCGCCCTTCGCTGGGGATGACTCCAGCTCGTTCTCCACTTC
>N_3813
CAACTACGACGAAACTGTTGCTGCTCTCAATGTCCTCCTCG
>N_3814
CTCGATTAGCAGCGATTTTACTGACTGAGCCCTCGAAAGTT
>N_3815
CCTCCAGCTGAGTTTTGATGCTCTCCGTTTTGCTGTGAAGG
>N_3816
TGCTGTGAAGGCTATTTAGGCTTCCATTAAGCTTGAGCAGC
>N_3817
CTTCCATTAAGCTTGAGCAGCTCCTCATGGGCAGTAGGTTC
>N_3818
TTCCGTCTGCACCTTAATGGCATCTACCACCAATTCCCCGA
>N_3819
CACCAATTCCCCGAACGCTTCGTTGGGATTGTGCTCCCTGT
>N_3820
AACGCTTCGTTGGGATTGTGCTCCCTGTTCAGCACTTCCAC
>N_3821
TATGCTCGACTTCGCCGAGGCTGTTGACTTTTGCGAATAGC
>N_3822
GCCGAGGCTGTTGACTTTTGCGAATAGCTAGTAGAACTTGC
>N_3823
AACTTGCGGAAATGGGGGAGCCATTCGTCATACCGTTAACT
>N_3824
ATTCGTCATACCGTTAACTTCTGTTTCGGTATCCCTGTTTG
>N_3825
TTTCGGTATCCCTGTTTGGGCAAAAAGAAAAGAATAAATGG
>N_3826
GGCTAGTACAATTGGATTTACGTTATAACGACTCACAACTC
>N_3827
ATATTGAGCCAAAACTTTTTCTTTTTCACTATCTTCCGGCT
>N_3828
CGAACGGTGTCCAGAAAAAGCCCCACGTAATGTGGAGTGTA
>N_3829
CCCACGTAATGTGGAGTGTACCTCCGAAACCCTGGGGCAGA
>N_3830
CCGAAACCCTGGGGCAGATGCAGTCTCTGACCGTGTGGAAT
>N_3831
TGACCGTGTGGAATAGAGTACATGTTCTACGCAATAGATCA
>N_3832
GGCTGTTCGCCACAGGAAAACGCATTCAGCATTTTTTTGCG
>N_3833
GCTAGCCAATGAATAATTATCCAGGCGATTTTCTACTGGAA
>N_3834
AGGCGATTTTCTACTGGAAACAACACATACTCGAACTAACC
>N_3835
ACAACACATACTCGAACTAACCCTATCCGCAATAGGCGTCC
>N_3836
ACCCTATCCGCAATAGGCGTCCGCTTAAAACAACGCGACTT
>N_3837
CTTAAAACAACGCGACTTTGCTGACTGTTTGCAATGCCCGT
>N_3838
TGAATTTCCATACCGGGAATCCACAACAAAACCAAAGTTGC
>N_3839
ACCAAAGTTGCAAACGAATACAGGACATTGCGTTTTCCAAG
>N_3840
TTTCCAAGCAAGCACACGAACACTACCCCAGTGGTCAGAAC
>N_3841
ACGAACACTACCCCAGTGGTCAGAACGCCTAGCCACCCACA
>N_3842
AACGCCTAGCCACCCACAGGCTGTCAAGTCAGCCACGGAAA
>N_3843
GGAACAAAGTTCTAAGCCAACTGGCCATAGGTCCTACGACA
>N_3844
TACGACATTTGCTAAAGCTTCTCGACTTCTAGGCAAGGACC
>N_3845
GACTTCTAGGCAAGGACCTTCTTGCCATCTTCGGGCGCCTT
>N_3846
TTGCCATCTTCGGGCGCCTTCGTTTCGGAAAGTCCCGAAGT
>N_3847
GTCTATAAAACAACAAGTTGCCATTTCCCGAGAGAGCTTCA
>N_3848
GTTGCCATTTCCCGAGAGAGCTTCAAATGTATGTAAAACAT
>N_3849
ATGTAAAACATCTTGGATAGCCAAAATGTTACTGTCCAAAA
>N_3850
AAAGCAGTTACCCTTATTGGCAAACTTTTCTATAGTTGAGA
>N_3851
TGAGACCAGTCCGAATTAAACTGGTCTTGGTAATCCATACC
>N_3852
ATTAAACTGGTCTTGGTAATCCATACCTGTTTAACTAGTCG
>N_3853
GGTAATCCATACCTGTTTAACTAGTCGGGCATTTAATTTAC
>N_3854
CTAGTCGGGCATTTAATTTACCCAGGAAAGAATTGTAGAAA
>N_3855
TAATTTTCTGCCCCTTGAATCGTTTCTAGCATTTCGTATCG
>N_3856
TGAAGGTTCGTCGCTACTGACGTTGCCCAATGTCACCCGCC
>N_3857
CTACTGACGTTGCCCAATGTCACCCGCCACATACTTAGATT
>N_3858
AGATTTCACCAACGCGGTTTCCACTGCGCATTTAAATTATT
>N_3859
AAATTATTTAGGTTAAAGAACTCGACTCCTTTAATGCCACA
>N_3860
CTTTAATGCCACAGTTTTGTCAGCAGGGTGCGTGTATTGGC
>N_3861
AATTCGCTAAAGTGAATTGTCCCCATAACTTTCACCCTGCC
>N_3862
AACTTTCACCCTGCCTTATGCTCAAATATCTGTGTGGATTT
>N_3863
TGTTTCAAAATTTAGGTTAACACTCGCACCCAGCGAGGGGT
>N_3864
GCACCCAGCGAGGGGTAAATCATTGTGGCGACTGAATAAAT
>N_3865
GCGACTGAATAAATGGGTTTCCTATTTGCCGGCCCCCGAAT
>N_3866
AAATATATAGACGAATCTTACACTGACTTGATGACGTCGGC
>N_3867
GCATTTGCTGTCCAGTGATTCCATGTGGTCTGTGGAAATAC
>N_3868
CTGTGGAAATACCGGATTTTCTCCTCTGAGATTCGTTAAAT
>N_3869
TTCGTTAAATTTGTTATTTTCGATGCCTATAATAACGAAAT
>N_3870
CCTATAATAACGAAATATATCAAACGTTGGCAGAACGAGCA
>N_3871
GAACGAGCAGAGAAGTGATACTAACTTTGACCAGGTGGTTC
>N_3872
CTAACTTTGACCAGGTGGTTCGTCCCCCAGCTTTGTGAAAG
>N_3873
AAAGAATCCTTGTGCTGGAACTTCTTGCGGATCATCTGCTG
>N_3874
CTTTGGGATCGAGTAACTGACCTTCGGGTAGTTCGGTCTCT
>N_3875
TTCGGGTAGTTCGGTCTCTCCACGGAATGGGACTTAGAGCC
>N_3876
ACAAAGTCTGCATGCTGGTTCATGGTGGGAAATCTGTGAGT
>N_3877
GCTGGTTCATGGTGGGAAATCTGTGAGTAGTGTTTTATTAA
>N_3878
GTTTTATTAAGCTGCTCTGACGTTGGTGGGTGACAATGCAA
>N_3879
TTGGTGGGTGACAATGCAAACCTGGAGTTTGGTCCGGCAAG
>N_3880
AAGGATTGACTTCCTGCGTTCGCAATGGTTAGTGTTATTGA
>N_3881
TTGAATATATTGAATAAATTCAGAAGAGACCTACCACCGTT
>N_3882
AGAGACCTACCACCGTTAGTCTTAGCGCCAAAACTTAATCT
>N_3883
CTTAATCTTTGCGAAAAGTCCTAGGGAGAAGTTATTTTAGT
>N_3884
AGGGAGAAGTTATTTTAGTTCTATTAAAAATAACAAAAGGT
>N_3885
TTTAGTTCTATTAAAAATAACAAAAGGTATTGGACTAACAT
>N_3886
AAATAACAAAAGGTATTGGACTAACATTAATTGGGCTAGCC
>N_3887
ATTAATTGGGCTAGCCATGTCCAACGTTTCCGGGGGGGAAT
>N_3888
GGGGGGAATGGAAGGAATGGCGATGCACGCTCTCGTTGACC
>N_3889
GTCAGTTCTAAAGGTTGGGGCGAATTTTTAATCTTAATTCT
>N_3890
TTTTTAATCTTAATTCTATACTTATAACGCCTTTCTAACGT
>N_3891
TGCTATTTTGCGATATGAGGCTTATGTGGATAAGAATACCT
>N_3892
GGCTTATGTGGATAAGAATACCTCTAAGTAAACCTTGTTTC
>N_3893
TAAGTAAACCTTGTTTCGTACCTGGGGAATGGATCATTCTT
>N_3894
TTCGTACCTGGGGAATGGATCATTCTTGTTTTTTGCTTCCG
>N_3895
TGGATCATTCTTGTTTTTTGCTTCCGCTCCCCCAAGTACAT
>N_3896
TGCTTCCGCTCCCCCAAGTACATTGCGCTGGCTGCTTGCAG
>N_3897
ATTGCGCTGGCTGCTTGCAGCCCGCATGCGTCGCCTCTTAA
>N_3898
CTTAATTGTATTGGGAGAGGCAGAGCCCTCACCCTGATGGA
>N_3899
GAGCCCTCACCCTGATGGATCCAGTCTACATCAGCTCCAAA
>N_3900
CACGCCGCTGTCGGGAGTAACGATGGGCAGTTGTAAACGCG
>N_3901
CGCACACTTGTCGCCTCCAACACCATTGGCCCAAGCTCTAC
>N_3902
AGCTCTACGCCGTCCGTTGTCTCCGACACAATGGTTAAAAC
>N_3903
CTCCGACACAATGGTTAAAACCTCTTTGATGGACGAGATAT
>N_3904
AACTGCTAGAACCTCCAGAGCCGCCTGCCGCACCCGTCGTT
>N_3905
CCTGCCGCACCCGTCGTTTTCGGTTAAGAAGGGAGTAGACG
>N_3906
TCGGTTAAGAAGGGAGTAGACGGCCTGAGTCGTCAACAGGC
>N_3907
CGGCCTGAGTCGTCAACAGGCTGATGTCGAAGCAGGTTCCC
>N_3908
GTCATCAGCGCAAAAATTGACATTTGAAGAGCGTGGTCCCG
>N_3909
AGAGCGTGGTCCCGGAACTGCGGTACATGAAGATTCAATAA
>N_3910
AACTGCGGTACATGAAGATTCAATAATTGGGATCGTGCAAT
>N_3911
ATAATTGGGATCGTGCAATGCAGAATAACAAACCTTTGAAC
>N_3912
ACTCTTTGCATGGAGGAATTCTGGTGAGGTCAGCTTAGCAA
>N_3913
TGGTGAGGTCAGCTTAGCAACTATGGTTCCCGCGGGAAGGC
>N_3914
CTGCATCAGAGCCTTGCATACCCGGTTTGCTCCAGCGTTGC
>N_3915
CCGACAAAATCTGTGGTGTGCGCTCCTCCAAGTTGTCCAAT
>N_3916
CCAAGTTGTCCAATGGTAGGCGCGAGATTAGGTTAACCAGT
>N_3917
TAGGCGCGAGATTAGGTTAACCAGTAGCTCTCGCTTAAGAT
>N_3918
TCGCTTAAGATCGGAGACCTCAAAGTGACGCTCCGATGAGA
>N_3919
CTATCCAGATACGGTTGGACCAAGGCCAAATTGCTCGAAGA
>N_3920
GTTGGACCAAGGCCAAATTGCTCGAAGAGCTTAAGGCAAGC
>N_3921
CTCGAAGAGCTTAAGGCAAGCTCCAGTTGGCCTATGCCCAT
>N_3922
TGCCCATTAGACGATTGCGCCAATCCTAGAATAAGTAAAAC
>N_3923
CAATCCTAGAATAAGTAAAACAAAGAAGTGAATAATCGGTA
>N_3924
GCCCATTTGTGCTAATTTAGCAAATTCGAAAATTAATGCCG
>N_3925
AATGCCGCAGAAATTAGATACAAGAACTGTGTGTGCATGAC
>N_3926
AGATACAAGAACTGTGTGTGCATGACATGTAACAACGTCTA
>N_3927
ATGACATGTAACAACGTCTACTGAAAGTGTCAAAAACGTCA
>N_3928
TTTGATGAACTTTATTTTGTCAAAAATATGTGTACTTATAA
>N_3929
TTTTGTCAAAAATATGTGTACTTATAAACATGCTAACCGGC
>N_3930
CTAACCGGCTCGATCTTGTACTAACTCATTGTGCGCTTCTT
>N_3931
GTGCGCTTCTTAAATAGAAACAAATTAATAGATTATTTTTC
>N_3932
CGATCGCAGGGCAAGTGATTCTGATCACCTCTTAGATTCTT
>N_3933
ACCTCTTAGATTCTTTTTTACTCTACAAGTGACGGGTATAC
>N_3934
TGTCCATGCAAGAAAAAGGTCCAAAGGCTAGCGGTCAATAG
>N_3935
CAAAGGCTAGCGGTCAATAGCGACGTACAATCCTGCTTCTA
>N_3936
TTAGAACGCGCTGTGATTTTCGTTAATGTTATTTATATTTT
>N_3937
ATGTTATTTATATTTTTGTGCTTGAAATGACCCAGTTGCAG
>N_3938
TGAAATGACCCAGTTGCAGACACGCTCTGCTCCCCCACCCT
>N_3939
TTCCCTAGGGCCAGCGTCTTCATCAAACACCGTACTGTAAT
>N_3940
CACCGTACTGTAATGGTAGTCTTACTACTTTTTCGTCGCAT
>N_3941
TACTACTTTTTCGTCGCATACAAGCTGCAAGCTGGGAGCCA
>N_3942
GGGAGCCAGTTATTGTTGGTCTTCTTGCTTTGAGCCTGGTT
>N_3943
CTTTGAGCCTGGTTCTGGTACTATGAAAATCGCGTGCACTT
>N_3944
AACGGCAATGGCGAGGAACCCTTGGTGTTCGGCCGCAGCTC
>N_3945
CCCTTGGTGTTCGGCCGCAGCTCCCTTAGCGAAGCAATCCA
>N_3946
CGAAGCAATCCATCCCAATTCAACGCCCAGTCTGCACAACA
>N_3947
GTTGGTCCTGATAAGAGGTACATCTGAGGCAGCAATTGCCA
>N_3948
ATTGCCAACCCTGAGTATAGCAAAATAACGAATTATTTTTC
>N_3949
GACGCACTTTTTTTTTTTAGCAATTTTTCCGTTTATAAGTT
>N_3950
GCCGTTACTGTGAATTATTTCCTTTAACTAAACATGGGAAA
>N_3951
AACATGGGAAACTGGGAACTCGGCAAAACCGAGAATGTAGA
>N_3952
ATTAAAATTTTCAGTTGAATCTTGCCAAGAAAAAAATGTTT
>N_3953
AAAAAATGTTTGGCAGTGTGCATGCGAACTTCAACTAGTAT
>N_3954
ATGCGAACTTCAACTAGTATCTAAGAACTGACGCAAATGGT
>N_3955
ACGCAAATGGTCCACTGATCCTAACTGTAGTGTGCCCACTT
>N_3956
CTGATCCTAACTGTAGTGTGCCCACTTTTGTAGACGTTAAA
>N_3957
ATTATCCGTCAAGGAAATGACAAAAACAAAAGCATATTCAT
>N_3958
AACTTTTGAAGGGATTTGTGCAAGTTCTTCGACGTGTAACT
>N_3959
TTATGTTCTAAGTACGTGAGCGTAGAAAAATTAATAGGTCA
>N_3960
GCGTAGAAAAATTAATAGGTCATTGGTACAGTAGCCCGAGA
>N_3961
ATAGGTCATTGGTACAGTAGCCCGAGAGAAGCCGGTCCCTA
>N_3962
CCGAGAGAAGCCGGTCCCTACTCTATAGTCACCAATATGAG
>N_3963
GTGCCGGCTAGGGGAGAGTGCTCGCTTATCGCTGAAATTTT
>N_3964
AGTAAGGAGCGATATAATAGCACCCGTTATAGCAATACCTA
>N_3965
ACCCGTTATAGCAATACCTACTGGGGGAGTGATGCGTGTCT
>N_3966
TACCTACTGGGGGAGTGATGCGTGTCTCGTCCGCAATAAAG
>N_3967
GGCGGCTGCCATTATGAAGGCAGAATTATGAACGCATATGA
>N_3968
TGAACGCATATGAAATTGTACATATCCTACTGACCCAGTTA
>N_3969
TCCTACTGACCCAGTTAGAGCCCAAAGCGCCTGCGACCCGG
>N_3970
AGCCCAAAGCGCCTGCGACCCGGAACCCGCGTTGGCGTAGC
>N_3971
CGGAACCCGCGTTGGCGTAGCGTGTGAAGTGATTTCATTGC
>N_3972
CGTAGCGTGTGAAGTGATTTCATTGCTTTATTTTTGGTCGC
>N_3973
AAAGTAGACCATGCTGGAGACTTGATTAGAGGGGTGCAATT
>N_3974
GAGACTTGATTAGAGGGGTGCAATTACACGAGGATTGCTAA
>N_3975
TTTTAATGCAATTATTTGGACTTAGTCATAACGCTTTAGGA
>N_3976
CATAACGCTTTAGGAACATACCCCAGATCGCAACTCCAAGA
>N_3977
GTCTTTAAGTTCACAATGTCCAGATCCTCCCACGATTTCGG
>N_3978
GATTTCGGCGTGGCCGGTGACACAGGAGACATCGTAGAGGC
>N_3979
GTTGGTGAGGAAGAGGGATTCCCTGTTGCATGAAGGGCTTT
>N_3980
ATTCCCTGTTGCATGAAGGGCTTTTCCATCCCCATTCCCAT
>N_3981
CTGAGAACGCGGAGACGGATCGCGCTGCAGATTGTGCAGAA
>N_3982
ACCTCGATTTGCTTGTGCGGCACTTTTGGGCTGATGTTGTT
>N_3983
CTTTTGGGCTGATGTTGTTGCTTCCCGTCGGACTAGTGCTG
>N_3984
GGCTGCGAAACCCGGGAGAGCTAGGTGATGGCGACAGCCGT
>N_3985
CGACAGCCGTGCTTTGTTTTCCTGCCGATTGCGGGGACTGT
>N_3986
TGCCGATTGCGGGGACTGTTCGATGACGGCTCACTCTGCGC
>N_3987
GAGGCTGCGAGCATAATGATCGGTCTTGAGGCAATGGCTTG
>N_3988
AGGCAATGGCTTGGTATTGTCGAAAGGGATCTCCAGCACGA
>N_3989
CGTGGTCCTCTTGTCATTGACGGGTCTAGAAAGGGTAGACT
>N_3990
AGACTTCTCGTCTGATGAGACCAGGTCGGAGATCGCTGCAT
>N_3991
TGCATCTTCCGAAGACGAAACAGTAATACTCTGATTGGTCT
>N_3992
TCTGATTGGTCTGGGTAGGGCTTCGAGAATTGTTTGTAGAG
>N_3993
AGAATTGTTTGTAGAGGAGGCTGCGTCGCTATCAGGAGTTC
>N_3994
GCGTCGCTATCAGGAGTTCGCATCTTAACGATCTCACCTCC
>N_3995
GATCTCACCTCCGAAGGTTACTCGCTTTAATCCCCGAGAGG
>N_3996
TTAATCCCCGAGAGGGAGTACCCGGCTCGGAAACACTACCC
>N_3997
GGGAGTACCCGGCTCGGAAACACTACCCGCCTTGATGTGCG
>N_3998
ACACTACCCGCCTTGATGTGCGGCTCATCCAATTCTGAATC
>N_3999
CAATTCTGAATCACTTATAACTTTCACAATCCCCGCCCCTA
>N_4000
ATCCCCGCCCCTATATTAGGCTCTTGGTGGGTGCTGCCACT
>N_4001
TGGTGGGTGCTGCCACTGGACGAAAGGGGGTGGCAAATTAA
>N_4002
CACTGGACGAAAGGGGGTGGCAAATTAAATCCGTCCCATCT
>N_4003
GCAAATTAAATCCGTCCCATCTTCTTCATTAGAGAAAATCC
>N_4004
TAGAGAAAATCCTTGTTGGGCTATCAGACTCTTCGGTCTCG
>N_4005
GCTATCAGACTCTTCGGTCTCGGTATCCGCCTCCAGAATCC
>N_4006
TCGGTATCCGCCTCCAGAATCCGCATAGTCACTGTATCATC
>N_4007
ATTTCTGTTTCCATAATGATCTTTCCCATGTCCAAGCAGTT
>N_4008
CCCATGTCCAAGCAGTTTGACTGTATTTGGAGCGTGGTGTC
>N_4009
ACGTGGTAAGGCGCGCCAGGCGCCAGCTTTTACTTCGCCCC
>N_4010
CGCCCCCTGTTTTCGATTTTCCAGACACCCCGTAAACCTGA
>N_4011
GACACCCCGTAAACCTGAGACAGTTGGTAGTACCTAGACAG
>N_4012
ACCTAGACAGCGTATCTCCACGACCCACGTTGCCCATAATT
>N_4013
ACCCACGTTGCCCATAATTTCTTCGAACTCGTGAACGCCCA
>N_4014
TTCTTCGAACTCGTGAACGCCCAAAAGCTCCCTGATCTTGC
>N_4015
CCAAAAGCTCCCTGATCTTGCTTAAGACTTTTACGGTGATT
>N_4016
CCACGGTGCTATGCACAATGCGGTGTCTCTGCGCCGTATGC
>N_4017
CGGTGTCTCTGCGCCGTATGCATTATTGATTGCAGAAGGGC
>N_4018
GCAAAACGCCGCAGCTAAGGCGACCCATGTGCTCCGAATCC
>N_4019
CTGCTTCGTCAGGCCTGCGTCTAAAATTCCCAGCATAACCG
>N_4020
GTCTAAAATTCCCAGCATAACCGTCTCCGGAATTGCAGTTT
>N_4021
CTCCGGAATTGCAGTTTCGGCGAGATAGACTCGCAAGCAAT
>N_4022
TCGCAAGCAATCGAGAGCTCCTTTGCGCACGGTGGGGGCTT
>N_4023
TCCTTTGCGCACGGTGGGGGCTTGGTGACCAAGGTTCTCGA
>N_4024
CAAGGTTCTCGACCAGCAGACCAATAAGCTGCTCCCGCTCC
>N_4025
CCAATAAGCTGCTCCCGCTCCATATGGCCATCGGCCTCGTC
>N_4026
TGGCCATCGGCCTCGTCTTGCATCACCACCAGGACGTCAAC
>N_4027
AGGACGTCAACGAGGACTCGCAGAGCGTGCTGCCTCACCTG
>N_4028
CCTCACCTGCCACTCTGGGTCCTGCAGGCGCTCATGGAACT
>N_4029
CGCTCATGGAACTCCGCGTACATGGCGCTAGGGAAAATTGT
>N_4030
TTTCCGGAAGGCGGCGGGTGCGCAGTATGTGTTCCCACAGC
>N_4031
GCGGCGTTAGCTGCACTGCACCGATAGGAGCTTCCGCTCGG
>N_4032
CGATAGGAGCTTCCGCTCGGCGCTGAATTTTCATTATAGCT
>N_4033
TGGTAGTGGAGCACCCGCGCCGACTGCTGACTGGTTGTTAT
>N_4034
CTGCTGACTGGTTGTTATTACTGTCCTTGACTTCACAGTCG
>N_4035
ATATGTGACACTCTCACTGTCCTCGCTGTAATAATGCACTG
>N_4036
TCCGTGGTCGACTTAGGGGGCAAATGATTTCTGGCACTATC
>N_4037
CAAATGATTTCTGGCACTATCCAAAACGCGCCGGAAAAACA
>N_4038
GAAAAACATACTGGGCCGCTCTTTTTAAATTCAATTATCTA
>N_4039
TTTTAAATTCAATTATCTAACCAACTGACTCCCGATTGCGC
>N_4040
CCCGATTGCGCACACGGGCTCATGTTTTAATTGTCACGCAC
>N_4041
CGCACGCTTGCATCCGGTTGCAAATGGCCTGGCTACTATGC
>N_4042
AATGGCCTGGCTACTATGCTCGGTCACTTTCAAATTTTATC
>N_4043
AAACCAGAGCAACTCGCTAGCAACGAATGCCGAATTTGTCC
>N_4044
ATTTGTCCGCTTACTTTATACTTTTGTAGCCAATATTGGAA
>N_4045
TTTTGTAGCCAATATTGGAACCTGCCTATGGTGAGAGCACG
>N_4046
TGAATAGACCGAAAAAAAGGCTAGGGTTATACCCCGTAATC
>N_4047
CTAGGGTTATACCCCGTAATCTGGGTTTTGATGATTTTGAA
>N_4048
TGGGTTTTGATGATTTTGAACTAAACATATAATGAACTTAG
>N_4049
CACATATGTTGTTGTTTATTCTCTGCATTTTTGCAATTTAA
>N_4050
TTTGCAATTTAAGTGTTAAGCATTTAACATTTAAATGGATT
>N_4051
TATCGCTATTCCTTGTGTTTCGAGTTATCTACTTCATGTGG
>N_4052
GATTCCCACCACATCTAGAGCTTGAATATCCATGGGTTTGC
>N_4053
CTTGAATATCCATGGGTTTGCCTATAATAGAGGACAATGAT
>N_4054
GAGGACAATGATGGCGTGGTCCTACCAAATTCGCCATGAAC
>N_4055
CCTACCAAATTCGCCATGAACTAACTCTTTTATGTAAGTCC
>N_4056
GTAAGTCCCCGCTTGAGTGACAATATCGATGATCAAGGCTT
>N_4057
TTTTGGATTTCCACGATGCACCTTGGCGGTGACACTGTAAA
>N_4058
CGGTGACACTGTAAATTGTTCTGGGACGCGTGTGCAATGGA
>N_4059
CAATGGACGACGATGAAGAACTCGTATGGGGGTCTTTTGTT
>N_4060
TGAAGAACTCGTATGGGGGTCTTTTGTTGTATGTTAAAGCT
>N_4061
TTAAAGCTTGCTGATATTTGCAGTTGTTCCAGAATCTTTAC
>N_4062
TGATACTGGTTCTTGCAGGGCACAAAGAGCGCGATAGAATT
>N_4063
CAAAGAGCGCGATAGAATTTCTTTTTCTGCTCTTCTCCCGT
>N_4064
TTCTTTTTCTGCTCTTCTCCCGTCTTTATGTGGGTTAATTC
>N_4065
CGTCTTTATGTGGGTTAATTCTTCTCTGGGCACGACTTGGA
>N_4066
GCATCCACAGCCCGTTCCATCGCAAAGGCTTCATCTTTAGT
>N_4067
AGGCTTCATCTTTAGTTAGGCAACTCCTTTTGGCATTTGGA
>N_4068
GGCATTTGGAATTTCTAGAACAAAAGGCCTTCCTTTCCCCA
>N_4069
AAGGCCTTCCTTTCCCCAGGCATCGGACGTCCACATCTTCT
>N_4070
TCGACATGAAGGTGATTTTGCCCAGCTTCTCTGTAAAGTGG
>N_4071
GCTTCTCTGTAAAGTGGGGACCGACATGCCTAATTATAATT
>N_4072
TCCATGAGCCTTTGGCCATTCAAAATCCAGGGAGTATGTGA
>N_4073
CTTTCGATATCTGCCAGCTACACAAATCAATGGTCCCTGCA
>N_4074
AATCAATGGTCCCTGCAGGTCTATGGAAGTAAGTTTTATAG
>N_4075
GGAAGTAAGTTTTATAGATTCCTCTACGTTAGAGCAGGGTA
>N_4076
TAGATTCCTCTACGTTAGAGCAGGGTATCTGAAAATATTTC
>N_4077
AAAATATTTCTCATAGGTTTCCGCCTTAACTTTGGAGGGTT
>N_4078
TTAACTTTGGAGGGTTGATACTGTTTCTCTAGTAAACCTCG
>N_4079
CGAGGCCTTGGCGGGAAAGGCTTCTTTGTTTAATTTGACCA
>N_4080
GGCTTCTTTGTTTAATTTGACCAGTTTTTCCACCTCTTCGC
>N_4081
CCACCTCTTCGCCTTCCAGACTGTGCGTGAGGTCTATATTG
>N_4082
TTCCAGACTGTGCGTGAGGTCTATATTGATCATCAGACCGT
>N_4083
ATTGATCATCAGACCGTTGGCATCGTAAACCTTGGCCAGCT
>N_4084
CAGATTATAGGGTGTAGGATCAGCTTGACAGCCTCTTTTAT
>N_4085
CACGTCTGGGGGATTGTTTTCGTCTATAGATGGTCCAAATC
>N_4086
TGTTTTCGTCTATAGATGGTCCAAATCTTCTTCGCAAGGCA
>N_4087
TCGCAAGGCAAACCACATGGCCAGCTGTCTCAACTGAAGCG
>N_4088
GCCAGCTGTCTCAACTGAAGCGACATCGGTAGACAAATCGC
>N_4089
ACTGAAGCGACATCGGTAGACAAATCGCCAGAACGATTTTC
>N_4090
CGGTAGACAAATCGCCAGAACGATTTTCTGGCAATCGTATT
>N_4091
GAAAGTCTTTGGAGAATAAACCCAGGCACGTTGAACACACG
>N_4092
ATAAACCCAGGCACGTTGAACACACGCCCAGACGGGCCCTT
>N_4093
GGGCCCTTTTAGATGGTTGACTCCCTTCGGATATAACAAGC
>N_4094
TTGACTCCCTTCGGATATAACAAGCTCTTCGTTTTCCACAT
>N_4095
TAGTTTTACATCCAACTGGGCATTTAAACGGACAAGTTAGA
>N_4096
ATTTAAACGGACAAGTTAGACATCAATTAGTTGTCAACAAA
>N_4097
CAATTAGTTGTCAACAAATTCAAATTAAACCGTTCTTACCT
>N_4098
TTCAAATTAAACCGTTCTTACCTTTTGCAAAGTCTCATTGA
>N_4099
GCAAAGTCTCATTGATGTTTCTATACTCCGCGCCTCTGGCC
>N_4100
TCTATACTCCGCGCCTCTGGCCTTCAGGTAACGCAGCTGGC
>N_4101
CAAATTTCGCACACCCCGCACGACCTTAAATATTCCACCAA
>N_4102
CCTTAAATATTCCACCAAATCCTGGTTTTTCATAGCTTCTC
>N_4103
CGTGTAATTAAAATTATAAACAAAACGTGGAAGCGGTTCGC
>N_4104
CTGTCGAATCTCGAAAAAAACGATACCCGATATCAGAAATC
>N_4105
AAAAAAACGATACCCGATATCAGAAATCGATGACAGTCTTG
>N_4106
ATGACAGTCTTGTTTTTGTGCTGGAATTAAGGCAATATAAG
>N_4107
GGAATTAAGGCAATATAAGACAATTCCTTGGGTATTGCCAA
>N_4108
AGACAATTCCTTGGGTATTGCCAACAATTTAAGGTGTGTGA
>N_4109
AACAATTTAAGGTGTGTGATCAGGATATACTCTACTTAACG
>N_4110
ACTTAACGTTGTAGAGAATACATTGAAATTCTTGGGGGCCA
>N_4111
GACTGCTAACGGCTTGAAGGCTTAAACCCCTTGTTTATTGT
>N_4112
AAACCCCTTGTTTATTGTTACGTCACAGTGTGTGTGCTTCG
>N_4113
GTTACGTCACAGTGTGTGTGCTTCGCTCCACAGACAAAATG
>N_4114
TCGCTCCACAGACAAAATGTCGCTTACCCCCTTTCTACGCC
>N_4115
CTTTCTACGCCTGCCCTTAACCGATCTGACCGGGTGCCTAA
>N_4116
CTGACCGGGTGCCTAATTAACCACCAGACCTACGACAAGTG
>N_4117
ATGGCCTGGAGCGTGGAAAACGGGAGTGCGCCGACCTGATC
>N_4118
CGGGAGTGCGCCGACCTGATCTCCGACTTTCAGGAGTGCGT
>N_4119
AGTGCGTCGGCATGCAGAAGCAACTGATGCGCTTCCATGTG
>N_4120
GCGCTTCCATGTGAGTTTTTCCGTAGCTTCATATCCCTAAC
>N_4121
GCAATGCGAAACGAACGCTACAAGCAGTGGCTCAAGGGGGA
>N_4122
AGCAGTGGCTCAAGGGGGAGCGTAAGGGACAAGAATTTTTT
>N_4123
TAAGGGACAAGAATTTTTTGCGGATCCCCCACGCGTTGATG
>N_4124
GGATCCCCCACGCGTTGATGCCTACTAGACGGAGACCCGTT
>N_4125
TGTAAAAATAAAATGAGAAACAATTCTGGTAAAATGTTTTT
>N_4126
ATGTCGGTAATATTATATTTCGAACTCTGGTCACACAGCCA
>N_4127
TTATAAGGCTTCTGTTTTTACAAACAAAATCTTAATTATGG
>N_4128
CAAAATCTTAATTATGGGTACCAAAAGACCCAATAATAGCG
>N_4129
ACCAAAAGACCCAATAATAGCGTAATTTTGGCCCAAGAGGC
>N_4130
GCCCAAGAGGCAAAGCGTAGCAAAAATGATCTGATGGCCTA
>N_4131
AAATGATCTGATGGCCTACACAAACAGGGACAAAGCGCTCC
>N_4132
ACAAACAGGGACAAAGCGCTCCTTGAATCGGTAAGCGTGCT
>N_4133
TTTGATAAACTTTGAATATGCTTTTACTATAATTTTTAGGG
>N_4134
ATAATTTTTAGGGAGTGAGGCGTACCTCAAACCTGCAGGCG
>N_4135
CCATAATGCAATTAGAAGGACATGAGGGAGAGATTTTCACA
>N_4136
GGACATGAGGGAGAGATTTTCACAGCGGAATTCCATCCCGA
>N_4137
ATCCCGAGGGGGAGTTATTGCTTTCTTCTGGGTTCGATAGG
>N_4138
GTGATAAAGTCGTATGAATACCAAGCTATCTATGCATTCAT
>N_4139
TACCAAGCTATCTATGCATTCATACAATAGTGCCGTGTATG
>N_4140
TGTATGAGAGCCTATATCGTCACATTTTTGGGCGCAAATGA
>N_4141
AATTTGTAGTTCTTGAACATCTTTGATTATAGAAATAGCAT
>N_4142
TATAGAAATAGCATGTAAAACAATTAATATGGATTTCAGAC
>N_4143
TATGGATTTCAGACATCTGGCAAGTGTACGAAGACTGCGAG
>N_4144
CATGTCGGGACACAGCGGTGCTGTTATGGAAGCTCACTTTA
>N_4145
TGTTATGGAAGCTCACTTTACGCCGGATGGATCGCACATTT
>N_4146
GGATGGATCGCACATTTTTACCTGCTCCACTGATAAAACTC
>N_4147
AAAACTCTGGCCTTTTGGGACATAGCCACGGGCCAGCGGCA
>N_4148
TGCTCGGGAAGCGATGATCGCACCATAAAAATCTGGGACGC
>N_4149
ACAGCTGTTTGTTTTGGTGACACTGGAGAACAAGTAATTAG
>N_4150
ACTGGAGAACAAGTAATTAGCGGCGGGATCGACAACGAAGT
>N_4151
AAATCTGGGACATTCGAAAACAGGCTGTCTTGCACCATCTG
>N_4152
TCTTGCACCATCTGCGAGGGCATTCGGATACGATTACCGGA
>N_4153
GGATACGATTACCGGAATGTCCTTGTCCCCCGAAGGAGACT
>N_4154
TCCTTGTCCCCCGAAGGAGACTTTATCTTGACAAATGCCAT
>N_4155
TTGACAAATGCCATGGATAACACCTTGAGGGTGTGGGACGT
>N_4156
GTGGGACGTGAGACCTTATGCACCCGGGGAAAGATGTGTGA
>N_4157
GAAAGATGTGTGAAGGTATTCCAAGGCCATCAGCACAATTT
>N_4158
AGCACAATTTTGAGAAGAATCTGCTGAGATGCGCTTGGTCG
>N_4159
CATCGGGTTCCGCCGATCGGCATGTCTATATTTGGGATGTA
>N_4160
CTATATTTGGGATGTAAATACAAGGAGAATTCTTTACAAGC
>N_4161
CAAGGAGAATTCTTTACAAGCTGCCCGGACACAATGGCAGT
>N_4162
CCCGGACACAATGGCAGTGTCAATGCCGTGGATTTCAGCCC
>N_4163
AGTGTCAATGCCGTGGATTTCAGCCCAAAAGAACCCCTGAT
>N_4164
ACCCCTGATTCTATCTGGATCCAGCGATAAGACTTTGTATC
>N_4165
ACTTTGTATCTGGGAGAGATCGATGAATGACCAATTTTGAA
>N_4166
AGCGAAAGCGATTATTGAAACCCACGTTACTTCTTAGATTA
>N_4167
TAAAGTATAAAATGTGTAGACGAAATATGCATTACACTCCA
>N_4168
TTTATATACAATTACTATTACAATTTCAACGTGCAGAACTG
>N_4169
TACAATTTCAACGTGCAGAACTGGCCTTTCTTCGAATACCT
>N_4170
TGATGAAATTATAGTAAGAACGCATTTTAAATAAGCCCTAC
>N_4171
TAAGCCCTACGAATAAATATCTATACAGTTGATATCGTACA
>N_4172
AATATCTATACAGTTGATATCGTACAGTTGGGAGGCGCGTG
>N_4173
GATATCGTACAGTTGGGAGGCGCGTGGTATCACAAATAAGT
>N_4174
ATCAATGAGTTAATAAGTTACTTTTATTGCTGCGGTGGTGG
>N_4175
TTATTGCTGCGGTGGTGGAGCTCATTTTCCAGATTTCCCCT
>N_4176
CCTCCTTCATACAGGCAGTACACTTGTTGAAGCGGAAACGG
>N_4177
CCCCGTAGCTCCCCCAGGGACAGTGCCCAGGACCATAAAGA
>N_4178
GTGCCCAGGACCATAAAGAGCAATGCAATTATTTGCGCCAC
>N_4179
TTGCGCCACTGCAAAAAGGACTGTAAATGCGGTGCTTTTGG
>N_4180
AAAGGACTGTAAATGCGGTGCTTTTGGCCACCAAGGCGCAG
>N_4181
AGGTTAAAATCAAACAGGAACTATATGAAAGCGAGGTGAGC
>N_4182
CTATATGAAAGCGAGGTGAGCAGTCTTGGTTTGGAAAACAT
>N_4183
AGCAGTCTTGGTTTGGAAAACATTTGCTTTAAAAAGGATCC
>N_4184
AGCTCAAAATGAAAAAGAGGCTGCCAAGGGTGTAGAGCAAG
>N_4185
AGCAAGGCAAACTTTCTGGCCTTCAATATTAGGAAGGGAAT
>N_4186
ATGTAGAACGTGGAAAGGGTCATGCACAATGCGCCCATTCC
>N_4187
CATGCACAATGCGCCCATTCCTAAACAGGCCACGAAGCCCA
>N_4188
GCCACGAAGCCCACGATTCGCTGCAGGCGAGACTAGAAAAG
>N_4189
AAAGTTCAATTTTAAATTAGCACATTCTGAACACACCAGAG
>N_4190
ACACACCAGAGATTGATAAACCCACCAATTTTGGAAAACAT
>N_4191
AACCCACCAATTTTGGAAAACATGAGTCGCTATCTTTCAGA
>N_4192
TATTTGCTTCTGGGTCGGAGCTGGAGAAAAATGGAACTTTC
>N_4193
GGAGCTGGAGAAAAATGGAACTTTCAGCTGTGGCAACTTGA
>N_4194
ACGTTGAAACTTGGTTTCTTCTGATCACTCTGCAGTAGCAA
>N_4195
CCAGGTCCGATTTTAAATTACTCATACTTCTTTTATATTTA
>N_4196
TATTTGTCGTGTAAGCAAAACAAAACAAGCTGCTAGCCGCG
>N_4197
ACAAAACAAGCTGCTAGCCGCGATAACGATAACCAACACAG
>N_4198
GATAACGATAACCAACACAGCTAGAGCTGACTCCTTGGCTA
>N_4199
GAGCTGACTCCTTGGCTATACTATCTACTATACTTTTCCGG
>N_4200
AAGTTAAACGAGAAATAAAGCTAGAGAGCATGATAATGATT
>N_4201
TTCTGGTGATGATTAAGTTTCAGGACAACAAAGTCCACTTA
>N_4202
TAGTATATTTTTGGTATTAACTTAGGGTGTGTGTATTTTCA
>N_4203
ACTTAGGGTGTGTGTATTTTCATAGGACACTGCTGCGACCA
>N_4204
TTGTGTCGGTCACACAAGAGCATCACTAACGGTCACATTGT
>N_4205
TTGAAAATTTTTGGAGTGAACGGACCGCGCGCGTCGTTTGC
>N_4206
TAAACAAAACGCCGCCAAAACACACACAGCGAAAATAAATT
>N_4207
ATTGTTATTATCTGAAAAGGCAAGTGCCACCACCCCTTCCC
>N_4208
GGCAAGTGCCACCACCCCTTCCCCATTCTGAGTGTGTTTGT
>N_4209
TCTGAGTGTGTTTGTGTGAGCAGCGGCTGCTATATATCTGA
>N_4210
TGCGCGAGTGGTTTTGTGTGCGAAAATGCATTAATTCACCA
>N_4211
TTCCATTTAAATTTGTGATGCCTTTTGCCGAATAAAAAGTC
>N_4212
ATAAAAAGTCACCTCATAACCCAGAGTGAATAAATTACATG
>N_4213
CACCGAGTGTTAAATAAAATCAAATCGGTACATTTGGACTC
>N_4214
TGGACTCGGTTCGGTTATTTCGGTTCGACACGCAGAAAAGG
>N_4215
ACTCAACGGTCGCGTCGATACCATTTTTGGAAATTATCGAA
>N_4216
ATCGAAAGAGCATAGCAAAACCTTTGCCTCGAAATATAACG
>N_4217
GAAATATAACGTGTACAATGCGTCAGTTTCGAATAAAGTCC
>N_4218
GCGTCAGTTTCGAATAAAGTCCAAACCGAGTTCACAATAAT
>N_4219
TGAGGCAGCGAAAAAGGATTCTTCCATGATCGGCCAAGGAA
>N_4220
CCATGATCGGCCAAGGAAAGCAGCTCCAATGGTGTAAGTCT
>N_4221
TGAATAAATATGATTTGTAGCAAATTATAATAAAAGCATAT
>N_4222
GTAGCAAATTATAATAAAAGCATATTTATTATATTTTTAGA
>N_4223
TATTTATTATATTTTTAGAACTAAGCACGTATTTTTGGGTT
>N_4224
AAGCACGTATTTTTGGGTTTCTAAAAAAGAGTTTATAGAAT
>N_4225
AGAGTTTATAGAATTTTGTTCATGGAAAGATAGCTAGTGTT
>N_4226
AGATAGCTAGTGTTATAATTCAAAGAAGTATATCGTATAAA
>N_4227
GAAGTATATCGTATAAATAACGTATTCATTATCTGTATTTC
>N_4228
GAAAATCCACATAAATGGAGCAAATAATCCATTCACGGAAA
>N_4229
ATGTGATAACCCAATAAAAGCCCATGTATTTTGAAATTTGG
>N_4230
ATAAGTGCATAACTAAATGTCCAATAAAAGAAAAATTAGCA
>N_4231
AAATTAGCACAATGAAATGTCTAATTAAAGGAAAATATGCC
>N_4232
ATAATTTATCAACTAAAATACCATATAAACAAACAATCCAA
>N_4233
TACCATATAAACAAACAATCCAAATAAAAGTGGTTTCAGAA
>N_4234
AATCCAAATAAAAGTGGTTTCAGAATTTTCTAATATAGTAA
>N_4235
TATATTTATAATTTTTTTAGCAAGGAGCACAATACTTTTAA
>N_4236
GTCAGGTTAGACATGTCGTTCGAAATCGTCCATTACTCCCA
>N_4237
TTCGAAATCGTCCATTACTCCCAGAAAATATTCTGTACAGA
>N_4238
CTTCCTCTTCTTCGGGCGGTCTAAAGCAGTTGGTAGAACAC
>N_4239
GTCTAAAGCAGTTGGTAGAACACCAGTACAAAGAAAATTGG
>N_4240
GAGGCAGAGGCTTTTTGCTGCCGACGGCGGGCAGCAATTAA
>N_4241
CGACGGCGGGCAGCAATTAACTCGAAAGCAAAGAATTTCAT
>N_4242
ATTCAAAGCACACATACATACTAAAACGGATGACGTGCAAC
>N_4243
GAAGCAGCGGCAGTGAGAGACGTTGGAAATTTGTAGCGAAA
>N_4244
CCCAACGTTCGAAAAAGTAACATGGCGACTATATATAACCC
>N_4245
CGTATATATAAATATAAATACTGCGTGTGTGCGCGGACTCC
>N_4246
CGGACTCCAAACTACAAAAACGAACAACGCAAGGGAGCAAT
>N_4247
ACGCAAGGGAGCAATGGGTACGGGGCAGCCATTGTTGCGGG
>N_4248
CGATTCAGCTGCTGTGTGAGCGAGATGAAGCGATGTAGTAC
>N_4249
TTCTTAACCCGTTTTGTGTGCGTGCGCACAGGGCATCCCGT
>N_4250
TTGTGTGCGTGCGCACAGGGCATCCCGTTAGTGTGTGAGAT
>N_4251
TGAGATTGGGGAGAGGAAAACTACAAAGTTAGCGCTCTCTT
>N_4252
AAATGCTGTTGGTGTGTGGTCACGTAGCCACAACACGAAAA
>N_4253
AACACGAAAAGCAGATACTACTAAACACATACTAAAACTGG
>N_4254
CACATACTAAAACTGGTTTTCTCTTTGCTGCTGCTGACAAT
>N_4255
TTGCTGCTGCTGACAATATTCATGAGTTCTAGTTGAATCGC
>N_4256
TTTGGAGGGAATGAAGATTTCAAGAGATGTACAACAAAATG
>N_4257
AACTAAAAAACTAAACTATTCCAAGCATTTGGAGAAATTTC
>N_4258
TGGAGAAATTTCGGAATAATCTTCGTCTATCCTGGCTGCCC
>N_4259
TCTTCGTCTATCCTGGCTGCCCAATTAGCGAATTAGGTGGG
>N_4260
TGGGATTTTCGTGTAGGGGTCCCTATAGTAGAGGCTTTTTG
>N_4261
AGGGGTCCCTATAGTAGAGGCTTTTTGCGAGCCGCACCCCA
>N_4262
TTTTTGCGAGCCGCACCCCACCAGTTCTACAAATCGACTGA
>N_4263
ATCGCGTAGCACTGCGAACCCAAGTTTGGATGAGCAGCGCG
>N_4264
GCGACGTCGCAGCAAAGAAACTTTCACGGCACCGTTGGAGC
>N_4265
CTTTCACGGCACCGTTGGAGCTTATTCCGTGCATCAGAGCG
>N_4266
TAGGGCACTCAATAATATAGCTGTTCGCTCACGAACACCAA
>N_4267
AGCTGTTCGCTCACGAACACCAACAAGGAAATTGACAGATG
>N_4268
GACAGATGTATGGGTGATTTCCTGCTGCGCCCCAAAAGAAA
>N_4269
CTGCGCCCCAAAAGAAAATACGTAGGAGATTTAGAGCTACA
>N_4270
CTACACGAATTATGGAAGAACGTGCAATAACAAAGCAAAAG
>N_4271
AAAAGAAGCGCACCACATGACCACATAGCCATTTATAAATA
>N_4272
TATAAATACACAGCGAGTTTCTCGTTTTCCATGTACGAGAG
>N_4273
AGTTTCTCGTTTTCCATGTACGAGAGAAAAGTACCAGCTAT
>N_4274
TTATGTACACGAGTATATGGCACGCACACACAAACCCAAAC
>N_4275
CGCTGAAGCAGCAACAACAGCTGGCTATCTCGCTCTAGCAA
>N_4276
CGGCAAACGTCAATTATAAGCAAACAAAGCGACGTTGCCTC
>N_4277
AGCGACGTTGCCTCATTTCACGAAAGCCGCAGCGAGGCAGA
>N_4278
GCGCTTCGCGGCAACGTTGCCAAACTTCAGCGTCGACTGCG
>N_4279
TTTAGTGCATGGAATTTTAACATGCTGTACCACCAACCCTC
>N_4280
AACATGCTGTACCACCAACCCTCTTTACGGGGGATGGGGGA
>N_4281
GGGATGGGGGATTATAATAACGCGCTGCTGACGTCGCTGCT
>N_4282
ACGTCGCTGCTCGCATTTTCCACCTTCTCGCATTCGTATTG
>N_4283
TATTGTTGCAAAGGAAATGGCCCTATACAAGAAGTTTATCT
>N_4284
GCCCTATACAAGAAGTTTATCTTTGAATATACATACATACA
>N_4285
TATTTAGTACATGCCGTATTCCGTGCTTAAATTGAGGCAAA
>N_4286
TTGAGGCAAAAGGAGGAGAACATATCTTGGGTCCATTGAAA
>N_4287
TTTTAGTTGGTAAATTAAGGCAAATTGGCATTAGTGGAAAA
>N_4288
TTGTAATCACAATGAAAAAGCTTCTATATAAAGTGCACGTG
>N_4289
CTGGATCTAACCCACATATTCCCTCTATCTTTTATTATCCC
>N_4290
TTAAAAATGTGCAAGTGAAGCGGAAATCTTACCAAAGAAAA
>N_4291
TAAAAATATCCATAAAAGTTCTTAAATCAAACAAGCCGAGT
>N_4292
TGGAATATATAAAAAGAGTGCATAATGTTTAATGGGAAGGA
>N_4293
ATGTTTAATGGGAAGGAGGGCGCCCATTTAAAATGATGCCC
>N_4294
GGCGCCCATTTAAAATGATGCCCCTCCATTCGCGGCATACG
>N_4295
CGAATGTTCCGTTGTCGAAACATGGTACGCGACAATAGCCG
>N_4296
ACATGGTACGCGACAATAGCCGTAACATTTGTTTTGGAAAA
>N_4297
AGCAGCACCATTATAAATAACAACAACAATAACAACAATAA
>N_4298
ACAACAATAATAATAATAATCAAAAATTGAAAAGGTAAGCC
>N_4299
AGCCTTATTTAAAGAATGTGCATAAGATATATTTAATATAA
>N_4300
ATATGATATACATGTATATACTTACTGAACTATCTATTCAT
>N_4301
TACTTACTGAACTATCTATTCATCGAATTTTTATATAGCTA
>N_4302
AGCTAAATTAATAGTTTTAACGACACTTCAAACACCGAGAC
>N_4303
AACACCGAGACCAGCACTCTCGAAAGTATTGGCGGGTGCAT
>N_4304
TATTGGCGGGTGCATTTGGGCGCAAATATAAAACCGAAAAA
>N_4305
AATTGTTAAACATATAAATACATATATGTAAATAATGTCTC
>N_4306
TTAGAAAATGTCAGCGTAGGCCACTAACAGCTACCTGTGTT
>N_4307
CTAACAGCTACCTGTGTTAGCGACTGTCCACGCGAGCTAGC
>N_4308
CGACTGTCCACGCGAGCTAGCTCTTATCATTACGTTGGGAT
>N_4309
GGCTGCGTCAGAACGCTATTCTCTTACCCCTTCCTCGAACG
>N_4310
TTCCTCGAACGAACCTCCAACCCAGGCAATGCGTGAAGCAC
>N_4311
TATCTAACCTGAGTGGGTTTCACCTGGCAGGGTTGTGTGTG
>N_4312
GCAGGGTTGTGTGTGAGTGACTAACGAGTACACATAAGAGG
>N_4313
GAGGTAATGCGAGTCAGGAACTGATATTAGTAGGAAGTAAT
>N_4314
AGTAGGAAGTAATGGGAATACGGTATATGGGAATGGTGCTG
>N_4315
TGCTGCTGCTCTGATGATATCCCACAGATCCCTACGTTTTT
>N_4316
AGATCCCTACGTTTTTTTTACCTTTAGTTGTGCATTTATGT
>N_4317
CATAAGTCTGTCTCGAGATTCAATAAACCTTTTAAGATTGT
>N_4318
TGAAAGTATTTGAGGGAAGACAGACTGTCCCCCAGGTATAC
>N_4319
CAGACTGTCCCCCAGGTATACAGGTATAAAATGCCTCCTTT
>N_4320
GCCCAAACTAAAGAACTTTTCTGAGCAACTTGTTCTTTTCT
>N_4321
ACTTTTCTGAGCAACTTGTTCTTTTCTGCCGGTTTTAGGTT
>N_4322
GTTGCTTTTTTTGTGTTTTTCTTTTATTAGTTAAACGGGTT
>N_4323
TCAGTGCAAAAGAAAAATGACTTAATTGCTTCATTAGCCAC
>N_4324
TAATTTGGTTTCCTTTAAAACAAAGACCAGACCAACACATT
>N_4325
ACCAACACATTTTGTATTTGCTTCTTTTCAGGGCGGCTGCT
>N_4326
TAATAGTTTTGCGGTAATTGCCAACAGAAATCGTGGAATCG
>N_4327
TTTTTGACATTGACAATGAACCCTGTGGCCTAAGTAAATAA
>N_4328
ATAAGTGAGGCACCAGCAAACACATGAAACACTGATAAACA
>N_4329
AAAAAATAAAATTATATTTTCAGCTGCAACCCTAAATTACG
>N_4330
TCAGCTGCAACCCTAAATTACGCACTTTTCTATCTACTCTT
>N_4331
TACGCACTTTTCTATCTACTCTTTTTCGAATTTGTTTCTTG
>N_4332
GAGCAAAATTTCATTGGTAGCTGGCAAATATTAAAAAGAGA
>N_4333
AGAATATTAAAAGAAGAAGACTTAAACTTTTTTTAAGACGT
>N_4334
GACTTAAACTTTTTTTAAGACGTTGAAGATTTTTGTTGATT
>N_4335
TGATTTTGAAATTTAGTATTCGTTCTTCCTTGGCTGTTCAC
>N_4336
TCTTCCTTGGCTGTTCACCTCGTCCATGTAACCCCATCAAC
>N_4337
CGTCCATGTAACCCCATCAACGTGAACTAATATTACTTTAT
>N_4338
TCAATGTCATGTTACAATTACAATTGTTGCTCTCGTTAGAT
>N_4339
ATGAGAAAATATTTAGTTTGCGTTGCCCGCCTTTTGTTCTT
>N_4340
TCTTGATGGCATTGAGATTTCTCCTCTCTCAAAGTCAAAAA
>N_4341
AAATATAGATTAGATAGAGACTAAAAAGAGACCAGAGTAGT
>N_4342
GAGACCAGAGTAGTAAAAATCTAAGGAACGACTTCTTAAAG
>N_4343
TAGAGATACAGCATTTGGAACCCAATTATCGTATATTTATA
>N_4344
CAATTATCGTATATTTATAGCAAGTTAGCTGTCTACTATTC
>N_4345
AAGTTAGCTGTCTACTATTCCAAATAATTACCATACTTTGA
>N_4346
TTATTATTCAAAAGTTTAGTCATTGATTGTGGTCCGATTAG
>N_4347
GATTAGGTAGTTTTTTTAATCTACAGAAGATCCGTACGGGG
>N_4348
ACAGAAGATCCGTACGGGGTCTATGATTACTCATCCCATTC
>N_4349
CTATGATTACTCATCCCATTCATCCAACGACGACAGGAACT
>N_4350
TCATCCAACGACGACAGGAACTGAACCAGCAGTATATGAAT
>N_4351
TATATGAATTCAAAATATTGCTCTCGAACGTTCACTAGCGT
>N_4352
GTTGGTTCCAGCCAGTTGTGCAATAACAAATGCATTTTCTT
>N_4353
TTTTCGTTGCTATTGTTTTACATATTTATGCCGGGCACTGC
>N_4354
CATATTTATGCCGGGCACTGCACATTTCATTGTTTTTTGAG
>N_4355
TTTTGAGCAGTGTCGTAATACCAAACGACAAAAACAAAAAT
>N_4356
CAATGCGAGGATTGAGATATCACAAGGGAACGTGACGAAGT
>N_4357
ACGAAGTCGTTCGAAAGAGGCAGGGGTCTAGAGGCGGGAAG
>N_4358
GGGGTCTAGAGGCGGGAAGGCGTGAGACGGCGAAGCATTTG
>N_4359
TATTTCGCACATGAGATGAGCTAAACTCTGGAGCAGAAGCC
>N_4360
CCAGAGAAGTGGAGATGAGGCAAAATCTCCGGATCCGTGAA
>N_4361
CGCAACGTTGCCAAACTTCTCGTTGACAAAAGGTGCTAAAG
>N_4362
GACAAAAGGTGCTAAAGAACCGGACAGACACAAAAGATTAT
>N_4363
AAAAGATTATCGTCAAGGGGCGATTGTATGAGATTGTTTGG
>N_4364
AGATTGTTTGGCCCTGTGTTCGTGAGACCGAGCGTCGAGGC
>N_4365
CAGCAACAATCGATTATATTCCGAAAGAGCTGACGGAGGGG
>N_4366
CGAAAGAGCTGACGGAGGGGCTTAAAAATATTGATTTTTAT
>N_4367
TAAAAATATTGATTTTTATACAGAAGTTGTCCAAAATATAC
>N_4368
CAGAAGTTGTCCAAAATATACATAAATGTTACCCATCATAA
>N_4369
TTGGTTGGAATCACAAATATCATTCTCTGTCTCGGAAGTAG
>N_4370
AATTCAGCGAACTATATATACAGTTCCAGGAATTGCGATTT
>N_4371
TCATAGCATAGCAAAATAAACTTGTGGTCGCATCTGTAAAA
>N_4372
AAAACAGCCATACGTGATATCGAGTAAGGAAATTGGAGAAG
>N_4373
TTGGAGAAGGATGATGAAGACGGCTCGGATTCTCTTGGGCT
>N_4374
TTGGGCTTGGTTTTGGTGTTCTTCTACCTGTTTAATAATAA
>N_4375
TTCTACCTGTTTAATAATAACCAGTTGGGGCCTGGACTTGG
>N_4376
GGGCCTGGACTTGGGTTGGACTATGGTTGATGATGATGACG
>N_4377
GGGCTGGTGGACGAAGCTAACCGGTTTTTCGACTTTCTGAG
>N_4378
GGTTTTTCGACTTTCTGAGGCCTATCATAAAGGCCCGATCA
>N_4379
GCGCCACAAAGGCACAGATACACACCATGTACGCAAACTAT
>N_4380
AAAAAACAAAAAAAGCAATACACTGAAGTTTGGCAACGTTG
>N_4381
AGCAATACACTGAAGTTTGGCAACGTTGTCTGTTGGTGGGG
>N_4382
TTGTCTGTTGGTGGGGTTTGCAATTTCGCATCTACAGATAC
>N_4383
CAATTTCGCATCTACAGATACAATAATACCCCAGAGCCAGC
>N_4384
TCTTGTTTTTTCTATACACACACACTCTCTGCTTGTTTTCA
>N_4385
CGTTGTGTAAACATCAGTCTCTGACTCTGCTGCAGTCGACG
>N_4386
CAGTATGTGTGCGAGCGAGCCAGTTTTTGTTTGTGTGTGGT
>N_4387
GTGTAGTTTTGTAAATGTATCTGAGTATGGATTTTTGTATC
>N_4388
TGCCTTTATAACAGCGACTACTTTATTTTTATGCTGACATT
>N_4389
TTTGCGGCACTTAAAATTTGCTCTCTCTCCGTTCATTCTCC
>N_4390
GCTCTCTCTCCGTTCATTCTCCTTTTGGCTCTCTCGCTTTT
>N_4391
ACACTTGTACAATTCAAAGTCCATGTCTGATTAGCAAAAAA
>N_4392
CAAAAAAATACGTTTTTAATCAATTGGACAAGAAAGAGAGG
>N_4393
ACAAGAAAGAGAGGAAATGTCCTCTCAGCTTCCTCCCGCAT
>N_4394
CTCTCAGCTTCCTCCCGCATCTTTGATAAATAAATAAATCG
>N_4395
TTCTATCTTTTACTTTTTTGCTGGTAGATTTCACCCGAGCA
>N_4396
AGATTTCACCCGAGCAAATACCAAAATCCCATTTTTTTAAT
>N_4397
TTTTTTTAATTTATTTTTTGCCATATGGGAGGGTTCTCAAC
>N_4398
TTTTGCCATATGGGAGGGTTCTCAACTGCAATTGCAATGAT
>N_4399
ACTGCAATTGCAATGATTGACAATAATTTCTGTATTTATAA
>N_4400
GAAAATTACTTCGATTTTTTCCACTTATCGCCTTTACAGCG
>N_4401
TCCACTTATCGCCTTTACAGCGGCGACCATAACTTCTGGAC
>N_4402
ATAACTTCTGGACTGCGTTTCGTCGTTTTTCCCTGTTAGCT
>N_4403
TCGTCGTTTTTCCCTGTTAGCTTATTAAACGGTGTAAATAA
>N_4404
TATATTAACAATGCACTTTACTTAACTTTACATATTTCTAT
>N_4405
AAATATTGGAAATTGATAGACCACCAAATATTGAAAATGAA
>N_4406
TGAAAATGAAGAAGTAAAATCAAAATCAATCAATCAATCAA
>N_4407
TTAAAAGTTAGAAGGGGAGACACAGACACCACAAGTCCAAC
>N_4408
TAGTTGGCGAGAGGGCGTTACAACTCTTATGACTTGTCTTG
>N_4409
GAGAGGTCAGTCTTTCATTGCATTTCGGAAGTAGAAATATA
>N_4410
TAGAAATATATATGAGAGGTCATTGTCTTCCTTCGTAATAT
>N_4411
GTTACTTACACACTAAATTTCTACTTACATTTCTAAATTTG
>N_4412
TAAATTTGTTGAAGAGTATGCAACAGGTAGAAAGAAGGGTT
>N_4413
ACAGGTAGAAAGAAGGGTTTCCAACTGTACACGTGAATATT
>N_4414
CTGTACACGTGAATATTTTTCATCTTTATTCAACTATATAA
>N_4415
CAACTATATAACATTTTAAACTAAATAATTTAGAAAATTTA
>N_4416
TAAATAATTTAGAAAATTTACTTTACTCGTTGGTTTGTATT
>N_4417
ACTCGTTGGTTTGTATTTTGCTCTCTTATCTTGCCAAATGT
>N_4418
TCTTGCCAAATGTAAATTGACTCGCTACTTTTACAGTGGCC
>N_4419
TTCATAAGCTAACACTCATTCCGTATAAATATACATACATA
>N_4420
CATACATATGTCTGCCGAATCCCTCCACATATCTGTCTGAC
>N_4421
AGAAAAAGCTGAGCTACTTGCAAAGATAATGGGAAAAACTG
>N_4422
GAGAGATACAACCATATGTACATGAACTCTTGAATGGTTGT
>N_4423
TGAACTCTTGAATGGTTGTTCTGCGACTATCTGCGGCGTGC
>N_4424
ATGACAAAGCTTTTTCTGTTCTCAATATTCCATTTTCTATT
>N_4425
CCATTTTCTATTTTATGTTACTTCTTGCTCCCGCCAAGCGG
>N_4426
CCCGCCAAGCGGTCTTCGGACCTTGAGCTTTGTTCGCTCTT
>N_4427
TTCGGACCTTGAGCTTTGTTCGCTCTTTGTTTTGCAAATTC
>N_4428
TCACCGAGAGGAAAATGAAGCTAAACTTGTTCTGCTCAGGA
>N_4429
AACTTGTTCTGCTCAGGAAGCATTCAAAGAACCCCTTTAGC
>N_4430
CATTCAAAGAACCCCTTTAGCTTGCGCCTGTTTATTATCCA
>N_4431
ATTATCCAGCACCAAAGAAACTTTGACATTCAAAATAAAAT
>N_4432
TTGACATTCAAAATAAAATACACCCAACGTAATATCGGAGC
>N_4433
ACAAGCAGCTGTGCAATATGCGAAGGCAAAAAGAATGCTCG
>N_4434
ATGCAAATATACAACGCTGGCAAAATACATTTCCCCCTTTT
>N_4435
AATACATTTCCCCCTTTTTTCTGGAACTGAATTCTATAAAT
>N_4436
CTTTTTTCTGGAACTGAATTCTATAAATGAAACCATGTGTT
>N_4437
AATGAAACCATGTGTTGTTACTGGTTTCTATATTTCTACCC
>N_4438
AATAAATTAAGCCTGAGGCACATTATATTAAATATGTTAAT
>N_4439
TAAACAATAAAATAATATTGCAATTTTTCCAACATTAATTC
>N_4440
AACATTAATTCACATAAAATCAAGCATATTAGCAATCGGCT
>N_4441
CTTGTTTCGATCATTTATTACTTTTATAATAACCATATGGT
>N_4442
TTTTATAATAACCATATGGTCTAAGTCGCCCAAAAGAATAC
>N_4443
CTAAGTCGCCCAAAAGAATACATCGAACGTAGATCGGACTG
>N_4444
TTTAATGTCTCCCTCGCAGTCTAATAGTCAAGGGACTCGGC
>N_4445
GCAGTCTAATAGTCAAGGGACTCGGCTATAGCGTGCTCTCC
>N_4446
GAATGCAAGTGATTAAAGTACAAATGAGTCCTACATGAATT
>N_4447
ATTTTAAAGTCTGTGGACATCATACAATCGCCTAAGCACCG
>N_4448
CTAAGCACCGAATTGTGTTTCTCCATCGAACAACTTTAAAT
>N_4449
ATCGAACAACTTTAAATTTACCTATACTGATGGAAGAGGAC
>N_4450
CCTATACTGATGGAAGAGGACCGACAAACGAAGAACACCCA
>N_4451
ACACCCACTTCAGCTTGCAGCTGTTGAAGCAGAGTGAAACC
>N_4452
GCTGTTGAAGCAGAGTGAAACCCGTTTGGATGTTTGCACTA
>N_4453
GAAACCCGTTTGGATGTTTGCACTAGTTGCAACTAGTTTTC
>N_4454
GCGTATCTTTGTGTTTTTGTCTCGGGCTGAAGAATGAGACC
>N_4455
TCTCGGGCTGAAGAATGAGACCAACTTGCCGTCTGAAACTG
>N_4456
CTGAGTTCGCGAACTGTCAACGTTCGCTTCTTCTGCGAGAT
>N_4457
CGATATTAAACTGCAGCTGTCAGTCAAAGTGGTTGCAACTG
>N_4458
TTTAAATGTCTCTACATTGTCGTTGTTGTGGCTTTGGCCGC
>N_4459
GGTCGAGTTATTGTGTTTTTCTCTGTCTAACAGTGCAAATT
>N_4460
TCTGTCTAACAGTGCAAATTCTTCAGGCTGCTGTACATATA
>N_4461
TGCTGTACATATATTAAATACTATCGGTTTAGATATCCCTT
>N_4462
TTAGATATCCCTTACTTTGACTTTTATCTGCCGTTATAAAC
>N_4463
CTTTTATCTGCCGTTATAAACAATAAGTGCGTGTGTGTATC
>N_4464
CAATAAGTGCGTGTGTGTATCTCTATCTTTAAACGACGATA
>N_4465
CTTTAAACGACGATAGTAAACATTCTTAACGACTAACTTTT
>N_4466
TAAACATCTTTAGGATTTTGCTGAAGTATAACTATCCAAAT
>N_4467
GAAGTATAACTATCCAAATACCAAATACAGTGCGGCGGTAT
>N_4468
CAGTGCGGCGGTATGTGTGTCATCCTGATAAAGCAGTAAAT
>N_4469
TGATAAAGCAGTAAATAAAACCACCTTAGTTACATAGGAAA
>N_4470
ATTTTATTTAACTCCTCACACGTTCAGATAGTTAAATATGA
>N_4471
TCGTGGAGGCTTAAGTATATCTTATCACAGAACTTAGAAAG
>N_4472
TTACATGTTTTTTGTTGTGTCCTTTGTCCTTTTGTCAATTA
>N_4473
TGTGTCCTTTGTCCTTTTGTCAATTATTTAGTTAACGATGA
>N_4474
TTTAGTTAACGATGACGTAACATTAATTTCAAAAATAGTTA
>N_4475
TTTCAAAAATAGTTAGAATACACAAAATTTGAATTAATTTC
>N_4476
TTGAGAGTTGCATTGTAATACTTAGGCGGTTTATCGTATTT
>N_4477
GTAATACTTAGGCGGTTTATCGTATTTTATCTATTTTTCAA
>N_4478
ATTTTTCAATTAAGTGTTAACAAAGAACTTATCATATCATA
>N_4479
TATTAAATGTCCGAGTCGCACTTTTTATCAGCTCATAAAAG
>N_4480
TTTTTATCAGCTCATAAAAGCTTACGCGTTTATATAGGCCT
>N_4481
TTTATATAGGCCTGTACATACTTTATATATGATGAACAACT
>N_4482
TATGATGAACAACTGCGTTTCCCTCCGACGATTAGATAAGG
>N_4483
TCCGACGATTAGATAAGGGTCCTGCTGATAAGAAATTTAAA
>N_4484
CTGCTGATAAGAAATTTAAACATGTGAGTAACGTACTACGT
>N_4485
TGAGTAACGTACTACGTTAACTGTAGGCGAGTTCGTCGCAG
>N_4486
GTTTACATAAGGAACGTTAACAGTTTGTTCTAATAATAATA
>N_4487
TTTGTTCTAATAATAATAGTCTAATAGTCTAATAATAATAG
>N_4488
AATAGTCTGTTTAAAAGAATCCATTAGTCATTTGGCTAATA
>N_4489
GTTATCTAGCGACATGGTTTCAGAACTTAAGTGATTGATAA
>N_4490
GAATGAAACATTAAGGTTGGCTAGTGGCCTTTTACTAAGGC
>N_4491
GGTTGGCTAGTGGCCTTTTACTAAGGCTGATTAGCAAATTG
>N_4492
CTTTTACTAAGGCTGATTAGCAAATTGCATACTTCGAATGA
>N_4493
TACTTCGAATGAAGTAATAACAAAATGACAAAATTTTAACA
>N_4494
TTTTAACAGTTTGACGTTAACTTATTCTTTGAATTTATGAG
>N_4495
GAGGATGAATTAGTTAAAAGCAACCTTTAATCCCAACTGGG
>N_4496
CTTTAATCCCAACTGGGTTACTTTTAGTTATCTCGATCTTA
>N_4497
CTTAATAAATCATTTCAACTCTTTGGGGATTTTTTTTTTAT
>N_4498
AATTTGATATTCTGGTTGTCCATTCTTTTTCTTCGGTTCTA
>N_4499
CGGTTCTAAGTCGTGCCAAGCACCGGATTTGCATTGTTAAT
>N_4500
CATCTAAACTTATAAATTTACACAATAATTAAAAAATGTAA
>N_4501
ATGTAAATACCAGTGAGCATCAAATAGTAATTGCCTACACA
>N_4502
TGAGCATCAAATAGTAATTGCCTACACATTGCACAAAGGCT
>N_4503
ATAATAGTAGCTTTCACAAGCCGATGTTCTTATATTTCACG
>N_4504
GCATAACAAGAAAAATTAATCTGCACAATTTTATTTTTATA
>N_4505
ATATCTGTTTATAAAAGGATCAATCAGAATGGCAAGCAATC
>N_4506
AGTAAATACTTATCTATATACTGGATTTTAAGACACACGAC
>N_4507
TTTTAAGACACACGACAAGGCAAATGCAAAACACTTTTAAG
>N_4508
GAGTTCTTTCGTCATGGTATCCATGAACGGCCAGTACATAC
>N_4509
CCATGAACGGCCAGTACATACGTGTATATTTATATAGCGAA
>N_4510
ATACGTGTATATTTATATAGCGAATCACAAATATGTATATA
>N_4511
TTTCGAGGAGCCACAAAAGACCAAGGCAAACACAGGCGGAA
>N_4512
AACACAGGCGGAAAGAATGACAGAAGAACAGACTGAGGAAA
>N_4513
GAAGAACAGACTGAGGAAATCTCCATATAAACATACCGCCA
>N_4514
GTATATACCATACGTGTATACCTTCAGCTCTGACTGTTACC
>N_4515
ACCTTCAGCTCTGACTGTTACCTACCAACAACAACGAATGT
>N_4516
TATTCAAGTTACCTTTGAGACTTGAAACCGGTTAGCGGCTC
>N_4517
TGAGACTTGAAACCGGTTAGCGGCTCACGTAGGTGCTGCCA
>N_4518
GTTAGCGGCTCACGTAGGTGCTGCCAACTCACAAAACAAAA
>N_4519
ACAGAAAACATAATGTTAGTCTCGTCGTGATGCCAGCGGAA
>N_4520
GAAGAAAAGAGCATATCAGACCAGAATAATTATCCAATACA
>N_4521
AATCAATATTTTGTTTATATCTTTTTGATCGATGTAAAATA
>N_4522
AGCTTGGTTTTAATTTGGTGCAGATTAAACATTGGAATAGT
>N_4523
GAATAGTAATTTGGTAGTTTCGGTTTAATTATTTTTCCTTG
>N_4524
TTTCCTTGCTTCAATATATGCGCCATATAGTTTAGTCTCGA
>N_4525
AAAGGGGTACCAACTGACTTCTCTTCAGTTATTGCTCGCTG
>N_4526
TGCTCGCTGCTCCTGGTTGGCTATTTAAACCAGTTTATGTT
>N_4527
TGTTGTTACGCGTTTTCATACATTGCAAGGAAAATTTTTTT
>N_4528
AAATTTTGTGAGGTGTTTGTCTAAAGTAATATTTTTATATC
>N_4529
CTTAATCCCGATCGATTTTGCCAAGACCGGCCGTAAACGAC
>N_4530
TGTATGATGTTTTTAGAGTACTCTTGTTGCTCTTACAATTT
>N_4531
TATTTTGTATACACCTTACTCGTTAAGTAAATGGGTCTACC
>N_4532
GTAAATGGGTCTACCACATTCTGGGAAGCGTTACAGGCAAT
>N_4533
CCACATTCTGGGAAGCGTTACAGGCAATATTAAGTGTATAA
>N_4534
GTGAATCGGTCTGAGCATGTCTACCTGTCCGTCCGTATGCA
>N_4535
AGTAACGGGAATCTGATAGTCAAGGAACTTTTTTCTTTAAT
>N_4536
GATAGTCAAGGAACTTTTTTCTTTAATACTACCTTCCCACA
>N_4537
TTTAATACTACCTTCCCACACAGATCGTACTCCTAAATCTT
>N_4538
CACAGATCGTACTCCTAAATCTTTTATGATTTTAGAGCACT
>N_4539
AATCTTTTATGATTTTAGAGCACTTGAACGCTAGATTTCAT
>N_4540
AGCACTTGAACGCTAGATTTCATTTCTTAATTTTTTTTTGT
>N_4541
TGTGCCGTTTCCTTTGGAAACACGATTAAAATTCAAAATAC
>N_4542
TTAAAATTCAAAATACTGAACTCTGGCAAACCCATTTGCAT
>N_4543
TGGCAAACCCATTTGCATAACCAGTTTTCTTAACTCACGAG
>N_4544
TGCATAACCAGTTTTCTTAACTCACGAGATCGAGGATGAGC
>N_4545
CAGATTTCGTATCGTCTGTTCTGACCTGTGATTTTTTGAGT
>N_4546
CCTGTGATTTTTTGAGTTGGCCCACCTGCTGCATTTTCATT
>N_4547
ATTGATTTAAGGAGGTTGGTCCTTAGCAGCAGAAGCAGTGG
>N_4548
CTTAGCAGCAGAAGCAGTGGCCATAATGTGACTTATGTGCA
>N_4549
CCGTTTGGACTTATGTAATTCATATTAAACCAAAATTGCTA
>N_4550
AATTGCTATCGGAAAAATTACCACCTTGTATCTGCAGCTGT
>N_4551
TAATGGTATCTGTATCTCATCGAGTTCTCAATTTTCTGAGG
>N_4552
TTCTCAATTTTCTGAGGGTTCGTGATCTACCACACGCCTTT
>N_4553
AGTTTTTTTTAGGTGTATATCCATGGGAAGGTCCTTTAATA
>N_4554
CATGGGAAGGTCCTTTAATACCGGGACTAATTTTTTCTTGG
>N_4555
AATACCGGGACTAATTTTTTCTTGGTGCCAACTATTCTTCT
>N_4556
TTTTCTTGGTGCCAACTATTCTTCTATTTTAGTTATATAAA
>N_4557
AGCGTATATTTTTGGTGTTACCTTATGCAATTTGCACGCGT
>N_4558
AGTACATTTCTTCGTTTTTTCTTTTTATGCCGTGTGCATAA
>N_4559
TTCTAGATTGGGTTTGTTGGCCCCTCATACTAAATTACACA
>N_4560
CTGAAACATTCGTTCTTCTGCTCTCAATTATGTTTAGCTGT
>N_4561
CTGCTCTCAATTATGTTTAGCTGTCGCGGCTGCGACGACAA
>N_4562
AGCTGTCGCGGCTGCGACGACAAATAGACAAAGCCCGGGAG
>N_4563
ATAGACAAAGCCCGGGAGAACGCTATAGTCCAGTAGTGCAA
>N_4564
AACGCTATAGTCCAGTAGTGCAAATGGTCAAGAAAACTCAA
>N_4565
AAAAATAATTCCTGGGATCTCGACGTTTATACCGACGAACA
>N_4566
GACGAACAAGACTCTCAATTCTGAAGGAAGACCCTTTAAGG
>N_4567
TGAAGGAAGACCCTTTAAGGCCGATTTACCGTTTCAAATAG
>N_4568
AATCATAATGTTGGAAAAATCCAATAGGTCGGATCGTCTTT
>N_4569
GGTCGGATCGTCTTTTTTTACCACAAAATTGTGCGTACAAG
>N_4570
TATAATTTTCACTATATGTACATTCTCTCCCCACTAATTTT
>N_4571
GTAATTTTTGCTTCGTTTGTCATTCCTGTGCCATGTGAAAC
>N_4572
CATTCCTGTGCCATGTGAAACGTTTCACGGACCCCTGATGA
>N_4573
CCCCTGATGATGATTATAAACATTGTTTCATTTTCGCTACT
>N_4574
CTTCTTTTAAAAAAAATAATCTAGAGTCTTTAGTAAAGACC
>N_4575
TTAGTAAAGACCCTTTACAGCTTGGAGTAAAACGTTCCCAG
>N_4576
ATAATACATATTTGTATGTGCATTTATAATATCTCCCGCTT
>N_4577
TTTATAATATCTCCCGCTTACTTTTTGTGTTTTTCTATGTA
>N_4578
TTGTGTTTTTCTATGTATCTCTTTTGTCTGCTCGGCATTTG
>N_4579
GGCGGCTGACTCTCCAATGTCAGCAAGAGATCAATAAACTT
>N_4580
CAGCGAAAAGAAATAAATAGCAGCCAAAGTTTCGACACATA
>N_4581
GGGGGTTTGGGGTGTAAAATCTACTTTTTATATAATCACAA
>N_4582
TTATATAATCACAAACAATACAAAATTCAAGACTTATTGTG
>N_4583
ATTGTGTATACAATACATAACGGTCTATTTTCCTTCTACCC
>N_4584
ACCCTGCTGCTTTTTTTTGGCATCTCAGTTTCTCTCCTGAT
>N_4585
CGGAGCGTCAGCGTCAGTGTCATTAAAGTTTTTTGTGTATG
>N_4586
ATTAAAGTTTTTTGTGTATGCCAGAGGCCACAACAGAAATA
>N_4587
TTTTCCGGAAAATATGAAAACAAAATTACAACCAATTAGAT
>N_4588
AATTACAACCAATTAGATGTCTATATTATGAATACTTATTT
>N_4589
CGAATTTATACATAGTTGTTCTTAAATTAAAGACATATACA
>N_4590
ACTGATTGTTTGTTGAATAACACAAATTCGCAAAATTGAAT
>N_4591
ATTGACATCAATTTAATAGACATTTTTTGCTTACGGTATTT
>N_4592
TTTTGTTTTAGCTGTCTCGACCTTTTAATGGTTTTCAGGCT
>N_4593
ATGGTTTTCAGGCTATTATTCGATTTAGTAATGTATTTTTT
>N_4594
GTGTGAGTTTTCCCTCTCTTCTCTTGTCCCTAAAAATAGTA
>N_4595
ATTTTTACCTTTTGGCTTTACAATTTTTGGCTCGTCCTAAA
>N_4596
GTACTTTTGGCAAATGGAGACAGACTGTTTTGGTTGAGAAA
>N_4597
TCGAGAAAACTTATGGGAAACTTTAAGAAAATTTAGCAATA
>N_4598
CAATGTTTTAATTTTATTTTCATTTTTTTTATTTATAGGTG
>N_4599
ATAGGTGCGTATCCTTAAAGCGACACTGCCTGCCTCAAGTC
>N_4600
TTGAGGCAGCCATTGAGTGACGACAGTAATGTTGATAGTAA
>N_4601
TTGATAGTAATGTAAGTTTACATGTCAGTGAAGTATTTCGT
>N_4602
TGTTTCTATCTTCCTCCTTGCAAGAAACTCACCCATAAAAA
>N_4603
CCCATAAAAATAATAAGTATCATTGGCAAAGGGTACTTCTT
>N_4604
AGTATCATTGGCAAAGGGTACTTCTTATCAGCTTCGTGCAA
>N_4605
CGCTTAAGCACTTGCCGTTTCGTTTACCCTCGAAAGAATTT
>N_4606
TTGACTTAAACAACTGATGACAGCTGAAAAATACCTTTCGG
>N_4607
GAAAAATACCTTTCGGAAGTCTGTGAATCGATAGCATTTTA
>N_4608
TATCACTCGGTGTTGTGTGACCCACTTAGCGATTATAATAG
>N_4609
AGACCAAGCCCAAAAAGAGACCCACTCTCTAAAATGACAAT
>N_4610
AGACCCACTCTCTAAAATGACAATAAATCCGAACAAATAAT
>N_4611
AAATAATATCGAATTCGGTACACAGATATGTATACGCCGGC
>N_4612
TCGGTACACAGATATGTATACGCCGGCTTAAATATATTAGC
>N_4613
TTAGCAAATAATGATAGAGGCTAACAAAAATTAATAGAGAT
>N_4614
CAAAAATTAATAGAGATGTTCAAGGTTTTTTTTTTTTTTGA
>N_4615
TTTTTTTTGACTCGACGACTCATCTTGAAGTCGTATTCGTG
>N_4616
ATTCGTGGCTAAACACGAGGCAAAGGAAAACAGCTATGCTT
>N_4617
AAAACAGCTATGCTTGAGAACTAAAAAGAAGAGGACAACGA
>N_4618
GAGAACTAAAAAGAAGAGGACAACGAAATGTTTTCCAATTG
>N_4619
AGAGGACAACGAAATGTTTTCCAATTGGGCAAATATACATA
>N_4620
GAATATTCTTTTTTTTTAATCTACGCATTTTGAGAATTGTG
>N_4621
TACGCATTTTGAGAATTGTGCATTTAAAGTGTCTTAAGTTA
>N_4622
ATGATAGATAGAATAGTTTACAAAACTAGACTAACTTAAAT
>N_4623
AAATAAAATAGCATTAGCTACGGGGCTTACAGCTATATTTA
>N_4624
TATTTACAATGTTTTTATATCTTGGAGTTTAATTATCATTG
>N_4625
ATATCTTGGAGTTTAATTATCATTGCATAAAAATAGAGAAT
>N_4626
TTCTCCAAGGTAGATTTTTACACCTAGTTGCCTTTTATAGA
>N_4627
AAATTAAAAGATGGTTTATACAACTAATTCAAGCAGGCAGT
>N_4628
CTAATTCAAGCAGGCAGTAGCTTAAGTAAACGTTATATTAC
>N_4629
CTTAAGTAAACGTTATATTACATGTGCACAAACTGAAATGC
>N_4630
TATATTTTAAAATTTGAAGACTAAATTCAACATTCAATGCA
>N_4631
AAACCAGTTATATTGGTTTACTGTGTATCTGTGACGTTACA
>N_4632
GGTTTACTGTGTATCTGTGACGTTACATAAAGTTGTACACA
>N_4633
TGACGTTACATAAAGTTGTACACACGCCCCTATTTGCAGGA
>N_4634
ACGCCCCTATTTGCAGGATTCAGATTTCGATTTATTTATTA
>N_4635
AATCTTTTCAATTACAATAACCATGTGTGTATGAGAAAAAT
>N_4636
TGATGACTCGCCCTTGTATTCTGCGAGTATTGTTGGCTTTG
>N_4637
TATTCTGCGAGTATTGTTGGCTTTGGTTTTTTGAGGTCTTC
>N_4638
TGGCTTTGGTTTTTTGAGGTCTTCTTCACTTATTTTGGCAG
>N_4639
TTACCGACTAATTTAGATTTCCAAGTTATCTATCAAAAATG
>N_4640
TGTGAACCTTGCATCAGAAACAATTTGCCGAGTTCTTTATT
>N_4641
CAGAAACAATTTGCCGAGTTCTTTATTAAAAGAAATTGCTT
>N_4642
TCCAGGATTCCTTTGCCAAACCCATCGTTGTGGAATAAAGA
>N_4643
CCATCGTTGTGGAATAAAGACAAATTCAGGCTCTCGTGACT
>N_4644
GTGACTATGGTGAAGAGGTTCTGGATCTTTATCCCACCCCA
>N_4645
AATCTTCCCCTTTAATTTATCGCCCTGCCATTATAAGGATG
>N_4646
GCCCTGCCATTATAAGGATGCCATGGCTATGGTAGCCGCAT
>N_4647
GGATGCCATGGCTATGGTAGCCGCATTCGAATACTTTGGGT
>N_4648
ATGGTAGCCGCATTCGAATACTTTGGGTGTGTCCTAAAATC
>N_4649
AAGTGAATGGAAAGAAATTACCAAAACCAAGAAAACTCCAG
>N_4650
AATTACCAAAACCAAGAAAACTCCAGCTATAATCAATCTTT
>N_4651
AAGAAAACTCCAGCTATAATCAATCTTTATGTGTGTGGAAA
>N_4652
TTATGTGTGTGGAAATGCTTCCTGGCCCTCGGATATGGGTA
>N_4653
TGGCCCTCGGATATGGGTAGCTGGAAAAGATAAGGAACGAT
>N_4654
TAGCTGGAAAAGATAAGGAACGATTTCTTTTTTCCCCAGAA
>N_4655
CCAGAAAAATATATGTATTGCTTACTAAATTTTAGTTGTAG
>N_4656
TACTAAATTTTAGTTGTAGACGTAGGAGAGACAGATAGAAG
>N_4657
GAGACAGATAGAAGGAGGTGCATACAATTAAATTTTACACA
>N_4658
TTACACACTGATGAATAAATCCACCGCACAATATCATTTTT
>N_4659
ATAAATCCACCGCACAATATCATTTTTATATTTTTTAGTGT
>N_4660
TGTATGTATTACTTATATAACCAGAACGCCTGCAAGTTTAG
>N_4661
AACGCCTGCAAGTTTAGATACAGAACACACATACAGCCACG
>N_4662
TACAGCCACGTCAATTGCAACTGTGCATTTCCCTGGAAAAT
>N_4663
TATCTGTGGATGTGTATTTTCATCTCCCTGCATGTAATTGC
>N_4664
TTTCACTTGAATGGTTTTAGCAAACAAAGTTTGCGATTTTG
>N_4665
GCGATTTTGTCTCCATTGGACTCCATTTTCGCCAAATCGAA
>N_4666
GCCAAACAAGTTAAGATTAACCAGAATAAATGGTGGCAGTA
>N_4667
TTAACCAGAATAAATGGTGGCAGTAAATACCGAATTCTGCC
>N_4668
GAAACTCGAATCCTTGGTTTCATTTGAATGAAGGGTTATCA
>N_4669
AAGTCGCAGTTAAGTTAATTCAAGTGATGTTGATGTGTCTA
>N_4670
TTCAAGTGATGTTGATGTGTCTATATCCGTACGCGCAGAGT
>N_4671
TATAAAACAGCGCTTAATAGCGTTTTCGACCCTCAAAGGCT
>N_4672
TTTATTAAGCATGCAGCTTTCAGAAATTTGCCACTTTTACC
>N_4673
TCAGAAATTTGCCACTTTTACCCCCGCAAACCCTTCTCTCA
>N_4674
ACCCCCGCAAACCCTTCTCTCAAGCTTAGTAACGGGTATCT
>N_4675
AAAGCTTTTTCTCTTGTTTTCATAAAAATAAGAGTGCTTAT
>N_4676
TTTTCATAAAAATAAGAGTGCTTATATTAGTTTACTCAATT
>N_4677
AGAGTGCTTATATTAGTTTACTCAATTCGTATATATGTGAT
>N_4678
CAATTCGTATATATGTGATGCCACTTTGCATCGCATGCCTA
>N_4679
TTGCATCGCATGCCTAGGATCTGACGAAGATATTAACACAA
>N_4680
GGATCTGACGAAGATATTAACACAACGACTACCACATCTTA
>N_4681
ACAACGACTACCACATCTTACTCTTCTGGGTTTCGTTTTAC
>N_4682
CATCTTACTCTTCTGGGTTTCGTTTTACAACGCAAGATATA
>N_4683
TTAAATCCGTGTTAGATTTTCCTGGTCGTTATAGTGACTAA
>N_4684
TTTCCTGGTCGTTATAGTGACTAACTTTTGCTTGTTATTAT
>N_4685
ACCAGAATTCCTTAAGATAACATCTTTTCCATACTGCAATT
>N_4686
TTTTCCATACTGCAATTTAGCTTTTTGTTACCATTTCATTA
>N_4687
AGAAGCGGCATGATAAGAAACCCCAACGCATGTGGAAAAAC
>N_4688
CCCCAACGCATGTGGAAAAACAAAGTGCACTGGAAGTTCCT
>N_4689
AACAAAGTGCACTGGAAGTTCCTCTTGCCGGCATAGGCTCT
>N_4690
GAAAAATGACAGTCTGGCTACAGAAAGGGCGCGGCAGAGCT
>N_4691
CAGAGCTGCTTCCTGTAAAACTCATCATGTCGTCGCCAGTG
>N_4692
CATTTCCACGACCTCGTTTTCAAGCAATCCTAGCCTCTAAG
>N_4693
TAGCCTCTAAGTTAGGAAGACGGTTATTTTTTCTAGCTTCT
>N_4694
CCCTGTTGTTGTTTATAGGGCCCTGCGGCTGTGGGTGGCTG
>N_4695
TGCCAGGATATGAAAGATAACCAATGTCCTGGCCTTTTATA
>N_4696
TGGCCTTTTATATATATGTGCATATATGCCAAGCATGTAAC
>N_4697
TTTTCTGTCCAGATTATGTACTGGAATTCAGAGAGCGCAAG
>N_4698
TTCGGATTTCCCCTAGCTTTCTCTCCCAGCTTAGGCACTCG
>N_4699
GTTTCATTCAATGGTTTGAACCGGCCTGGGAGGGAAGATAA
>N_4700
CTTGTTGTTGCTATATGTAACCCCTACCTTTTTGCCACCCG
>N_4701
ATGTAACCCCTACCTTTTTGCCACCCGCTTTTTTGCCGCTT
>N_4702
TTTTGCCACCCGCTTTTTTGCCGCTTCCGGTTGCGTCACTT
>N_4703
TTCCGGTTGCGTCACTTTGGCTCGGGTAAGCAGAGCCGCGA
>N_4704
AGCAGAGCCGCGAATTTTTTCAGAACATCCCCTGGTTTTCC
>N_4705
CCTCGCCTTTCTTTGTTTGTCGCATACCTTGGACACACATC
>N_4706
CATACCTTGGACACACATCACACCAATTCACTAGCATGTTA
>N_4707
ACCAATTCACTAGCATGTTACTACTTTAATTGAGGTCGCCA
>N_4708
GAGGTCGCCAGTTGGAATAACTAATAATTTAATTTTGTGTC
>N_4709
AAGCTAATATGTTTTAAAATCAATAATGGTTATTATACCCG
>N_4710
ATGTAATAGGCAAAAGGAATCGTCTGTCCGTATGAACGTCG
>N_4711
GTTGACCCATGCTGCCACGCCCATATGTTTTTATATTATCT
>N_4712
CCCATATGTTTTTATATTATCTCATATTTTCCTTAGTTTTG
>N_4713
AATTCTATGTGGGATTTTGTCTTGACCATTGCATTTTGTAT
>N_4714
GGTGATCACCCCTTTTGTGACCTACATGGGGCTATACGAAA
>N_4715
TGAAATTATTTTGGGTGGGGCTCTCCTGTCACTTCCGTGTT
>N_4716
ACTTCCGTGTTAATGTTTATCTTATTCCTTTAGCAGAATGT
>N_4717
TGTTTATCTTATTCCTTTAGCAGAATGTCGTGTTTACATCC
>N_4718
TGTCGTGTTTACATCCTGCGCGTCCTGTCATTCCCGCGTCC
>N_4719
CCTGTCATTCCCGCGTCCTTCAACTTTTGCATGCAGGGGTG
>N_4720
AACTTTTGCATGCAGGGGTGCACTCTATGCAGCAATGCTTC
>N_4721
CACTCTATGCAGCAATGCTTCTGTAACCTCTTCATCCCGAT
>N_4722
CGTGATATTGATAAATTTCACGCCCTAAGGGGAGACGCGTT
>N_4723
TTTCACGCCCTAAGGGGAGACGCGTTTAGTGAATGTTCTCC
>N_4724
AGACGCGTTTAGTGAATGTTCTCCCGTTCAAATTACTTTGA
>N_4725
TCAGTTGGGAAATGGGTGGGCAACGTCGTCCGGCTATGATT
>N_4726
GGCTATGATTGAAAATAAGACTTAAAAAGGGTTACACAAAT
>N_4727
ATAAGACTTAAAAAGGGTTACACAAATTTCAACTCCATGAA
>N_4728
ACAAATTTCAACTCCATGAACACGGTAGTGTGAATGTGTAT
>N_4729
GTGTGAATGTGTATGGAATGCGGGAAAACCCGGCAGGCTAA
>N_4730
AAAACCCGGCAGGCTAAGTACATACGGGGCTTCTTTTTAGC
>N_4731
GCTTCTCCTTCTCTTATGTTCTAGGGAAGCCAAATATACAC
>N_4732
TTCTAGGGAAGCCAAATATACACATAAATAACCTCAAACAA
>N_4733
TAAATAACCTCAAACAAGGACGTTCGGTGAGAAACTTTTGC
>N_4734
CAAGGACGTTCGGTGAGAAACTTTTGCCAGGACAATGACTG
>N_4735
GGAGACTGTGGGCTGAGGATCCAACCAACCAATTGTGTGCT
>N_4736
AATTGTGTGCTAAAAATAAACACAATAAATGTATTTGTGAG
>N_4737
TTGTGAGAGCCTTTTTAATGCAGATATGTTCTTGATAGCTT
>N_4738
CATGCAAATTTTAATATAGTCTTTAGCTGTTTGGTTTGTAT
>N_4739
CTGTTTGGTTTGTATTTGAACGTTTCGTTTAAAGTATCAAA
>N_4740
GAACGTTTCGTTTAAAGTATCAAAATTCGTATAAAACCTAA
>N_4741
GTATCAAAATTCGTATAAAACCTAAACCCAAAACCACCGCT
>N_4742
TATAAAACCTAAACCCAAAACCACCGCTATTTAGGTTTGTT
>N_4743
ACCGCTATTTAGGTTTGTTTCTCTTCACCGGCTAATCAGCC
>N_4744
CTCTTCACCGGCTAATCAGCCATTTACTGCGCAGTCATCTT
>N_4745
GTCATCTTGGTCGTGTATTACATAAGCGCTCCCGCAACCAC
>N_4746
AACCACAGTAGCGCTGGAAGCATGGCAGTAATGCAATTTAC
>N_4747
CTGGAAGCATGGCAGTAATGCAATTTACAGACGCCCAAAAA
>N_4748
TTACAGACGCCCAAAAATGTCCACCCACCTTCGAGGTTGTT
>N_4749
GACGGCGCTTCTTCGACTGGCCGCAAGCTCCCCCCTCCCCT
>N_4750
CCTGGGCGCAACAAATGTTGCGCAGTAATGTTGTTATTACT
>N_4751
GCGCAGTAATGTTGTTATTACTGGCGATGTTGTTGTTCTCG
>N_4752
GTTGGTGTGGCCCTGCAATTCCTTGAACCGGGCGCTCTTTT
>N_4753
TGAACCGGGCGCTCTTTTAGCTGAATTGATTTTTCTGATGG
>N_4754
ATTGATTTTTCTGATGGCCTCAACTGCGCATGCCGGACAAT
>N_4755
AACTGCGCATGCCGGACAATCATTCTCCCCTACTCATCATA
>N_4756
GTTTTCGATAAACATATGAACATTTTCGTAAGGTAAATATC
>N_4757
AGGTAAATATCTTTTTGGAACATCCTTTAACGTATCTCAAA
>N_4758
TAAATTTATGAAAGACTGTACCGCACTTCAGTGGCAACCGC
>N_4759
TGGCAACCGCCTGAGTTAGGCCCCGAGCTATGTGCACCACA
>N_4760
GTTAGGCCCCGAGCTATGTGCACCACAGCCACTTTGTCTGG
>N_4761
CCACCACCACCATGCCTGTGCATATACTCAGTACATATGTA
>N_4762
TATGTATAAACATATGTAAACAGTTTCTTCTTGGTGCATGA
>N_4763
TTTCTTCTTGGTGCATGATGCGTTTGGCCATATTCTAAGTG
>N_4764
ATGATGCGTTTGGCCATATTCTAAGTGCTGTTCCTTAAAGC
>N_4765
AAGTGCTGTTCCTTAAAGCGCCTAATGCGGCTTTAAAAAAT
>N_4766
ATGCGGCTTTAAAAAATATTCATTCCAGCAGCTTCTGAGGG
>N_4767
CTTCTGAGGGCTTGAGACATCAATCTAAATAAGATGGCTTC
>N_4768
ATAAGATGGCTTCAATTCATCAGCTTGTTCATTGTATACTG
>N_4769
ATCAGCTTGTTCATTGTATACTGTAGAAATATGAGCTAGTC
>N_4770
GTATACTGTAGAAATATGAGCTAGTCTGGGTAAATAATGAT
>N_4771
TAATGATTACGATTATAAAGCTATCTGCTCTTTCCCAAAGA
>N_4772
CCAAAGAATTTCTCTTTCTTCTTTATAAGTCAGAAAGTTTA
>N_4773
ATAAGTCAGAAAGTTTATGACAATATTAAATCCTTATTGAA
>N_4774
ATTGTAATTATAAAAAAAAACTGTATTATAAGTACAAGAAT
>N_4775
AAAAGAAAAGTCTACTATATCCCGAGTTTCCGATATATAAG
>N_4776
TTCCGATATATAAGAAAAAACGTCACATCTTTTGTAAAAGT
>N_4777
GTCACATCTTTTGTAAAAGTCATCAAACCTAGTACTAATTA
>N_4778
AAAAGTCATCAAACCTAGTACTAATTAAGAATAAGCTGCTA
>N_4779
GTGAGCCTGAAAACGATGTACAACTGAAACCCATTGTCCTT
>N_4780
TACAACTGAAACCCATTGTCCTTTTTATGGAATAAATTGAG
>N_4781
TTTTTATGGAATAAATTGAGCCTTCTGCGCCTTAATTTATA
>N_4782
TATATGGGGGTTGGTTTTTGCGTCTTGAATTGAATGTCATT
>N_4783
TTGCGTCTTGAATTGAATGTCATTGTTACTCGAAACTTCAG
>N_4784
GGTATCTTCCGAATCTTATTCGGTTTAGTATGAGAGAAAAT
>N_4785
AGTATGAGAGAAAATGTTTTCTTATCATTGTGAAAAATATA
>N_4786
TGTGAAAAATATAAATGTAGCTTACATCAGATAGACAAATA
>N_4787
GTAATTATCTGGTCAGATAACTACAACTTGTTGTTTTAAAG
>N_4788
TACAACTTGTTGTTTTAAAGCGTTTGCCCTTTCGTAACCCA
>N_4789
TAAAAAAATACACATAATGGCTCTGGATGTAAACTCAGAAA
>N_4790
CATGGTTACGTTAAGGGGTACGTTACGTCAAAGAGTTGTTT
>N_4791
TTACGTCAAAGAGTTGTTTACGTTACGGTAGTACCAGACAG
>N_4792
TTGTTTACGTTACGGTAGTACCAGACAGTCTGGCAGCACTA
>N_4793
TGAAGAGCAAATCGCAAGGACAAATAACGTAAGGCAAGCCT
>N_4794
AACGTAAGGCAAGCCTTTAACCGTGTAAGAGTGACGGAATA
>N_4795
CGGAATAATAAAATATTTAACACTAAAAACCGGTTGGCTAT
>N_4796
GCAAAGAAAAACGTGGCTCTCCCGGCTTTTTTGCTTCTGTG
>N_4797
TTTTTGCTTCTGTGTTTGTGCTTCTTCGTAGCAGCTTTCGT
>N_4798
ATATTTGTTTGTATGTGTAGCCGCGTAAACAGACGCAGACA
>N_4799
CAAATAAAGGAAGAAGTTGGCGGATTGAGCCGCACGTCAGT
>N_4800
GCGCTCGTTTATTTATTTGGCCAAGTGAAATTTTTCGTAGT
>N_4801
TTTTCGTAGTGCCGATTTATCAATAGTACGAAGAAATCGGG
>N_4802
TATCAATAGTACGAAGAAATCGGGAACGGATAAGCGAACAA
>N_4803
AGAAATCGGGAACGGATAAGCGAACAAAAAACGATAGATTT
>N_4804
TTACTGTTTCCCGATGTTAGCACTAAATGTTGGGGCTCCCG
>N_4805
GTTAGCACTAAATGTTGGGGCTCCCGTTTCTGGGGATGATA
>N_4806
TCTGGGGATGATAAATTAAACCGGGATTACCTATGTAGCAA
>N_4807
AACCGGGATTACCTATGTAGCAAAGCTTACAACGACGATTT
>N_4808
AAGCTTACAACGACGATTTTCCCAGCGAGAACCGGTAAATA
>N_4809
TAATATGCGAAGGTGGGTTACTATTCTGGCAAGCATCATGA
>N_4810
ATTCTGGCAAGCATCATGAACATTGGTAATGCGATGAACAT
>N_4811
TTGGTAATGCGATGAACATACATTCGTAGTTAAAAAAAAAA
>N_4812
CAACCCTAGTTCAATATATACATATGTATGTATGTACTATA
>N_4813
GTATGTACTATATGTATATGCGTATATGTTTTTACCTAGAT
>N_4814
TAAAGAAAAAGCAGTAAAAGCTAAATTAATTATGCGTATTA
>N_4815
AAAATGAAAACGTATTTTTGCCCCTTATTTGTGCGCTATAA
>N_4816
TGTTCTACACTATTTTAGGTCTACAGAGGAACCACCGACAA
>N_4817
ACAGAGGAACCACCGACAAACAGCTTCGAACGGAATTATTA
>N_4818
TTCGAACGGAATTATTACGACCGCACCACCAGCCGTTTAGT
>N_4819
CTCAACTTCCTTGGCCAATTCAAACTCCAGTCCCTCGTCCG
>N_4820
GTCCGTGAGCGCCTCCGCGTCAGTCTTCGCTACGGCGGCAG
>N_4821
GTCAGTCTTCGCTACGGCGGCAGGAGGGTCTTCCGAGAGAT
>N_4822
AGGAGGGTCTTCCGAGAGATCACGCAACCGAGATCGCCCGT
>N_4823
AGAGATCACGCAACCGAGATCGCCCGTACAGGAATGGTTCT
>N_4824
TCGCCCGTACAGGAATGGTTCTGCCAGCGTTCAAGGCGGCG
>N_4825
AGCGTTCAAGGCGGCGGCATCAACAGCAGCAACACGACGAC
>N_4826
AGCCTGCACAGCTGGAGGATCTGGATCGGGAGCAATTGGAA
>N_4827
TGGATCGGGAGCAATTGGAACTGGGACTGGGGGTTTGGTAG
>N_4828
GGGACTGGGGGTTTGGTAGGCTCAGGTCCTGGGGGAGTACC
>N_4829
GCTCAGGTCCTGGGGGAGTACCGCAGGCGCTAGGCGACCGC
>N_4830
TACCGCAGGCGCTAGGCGACCGCAGCAGCACCCAGAATATC
>N_4831
CCATCAGAGCGCGCGGGTGGCTCCACCACAGTCATGGTACG
>N_4832
AGCCGCCACTGCTGCAACGACGGCCCAATTGAAAAGTTCTG
>N_4833
AAAAGTTCTGGTGGCAGTGGCAATGCCGGCGCCTCAGCAGC
>N_4834
GCCTCAGCAGCCGTGGGCTTCACAATGAGCAGCTCACCGAT
>N_4835
TCCTCAACACCCGCACTACACCAGCAGTCCAGTGGTAGGAG
>N_4836
CAGCAGTCCAGTGGTAGGAGCCGGATCTTGTCCCTCCGCCG
>N_4837
GGCCGTGCATCGAAGCGTGGCCTATGCGGGAAGTGCTGCGG
>N_4838
GCTGCGGATGACTTACTGAACACCGCCACCTCACGAAATAT
>N_4839
GCAGCAAACTCAATAAGCTACTTAAGGGGGCAGGAGCAACG
>N_4840
CAACGGGAAGCGGAGGAGAACGCTCTGGTTCGGAATCACCA
>N_4841
TTCGGAATCACCAGGAAGAGCTGGAGGAGCTACTCCTTTGA
>N_4842
TGGAGGAGCTACTCCTTTGACTACGACAAGTACAATCACAA
>N_4843
ACGACAAGTACAATCACAAACAATAGTTTTAGTAGTAATAG
>N_4844
TAGTAATAGTTTAAATAATACAATAACCACGGCGACTCCAA
>N_4845
AATAACCACGGCGACTCCAACAATGCCCACGATAGCTTCTG
>N_4846
AACAATGCCCACGATAGCTTCTGGAGCAGCAGGATCGGTGG
>N_4847
AGGATCGGTGGGGTTAGGATCTGGAGCAGAAGCGGGAGTAT
>N_4848
AGCAGAAGCGGGAGTATGTTCCAATTCCGGTACAGCCAGCG
>N_4849
TCCGGTACAGCCAGCGGTGACATTCTAAATGTGGCCGCTGT
>N_4850
CCGCCGTGGACAATGGGGTGCCAACGCATCCGATCCGGACA
>N_4851
GCAGAGGGGCGCAGCAGTCGCACCGTTAATTCTGTCACAGT
>N_4852
CGTTAATTCTGTCACAGTAACCAGTAAGTTGCGATCATACA
>N_4853
AAATATGTCGTATTAAATGTCTTTCGTTTACTCCCGCAGGC
>N_4854
CTTTCGTTTACTCCCGCAGGCAACTCTTCAAATCCCAGTGG
>N_4855
CTCTTCAAATCCCAGTGGCACAGCTGTTACCGTCAGCAGTG
>N_4856
GGCCAATCCCGTCGTGCATTCCGAAGACAACCGGCCGCTAG
>N_4857
CGAAGACAACCGGCCGCTAGCGATACGAGTCCGCAACCTGC
>N_4858
CCGCAACCTGCCTGCCCGTTCCTCGGACACATCCCTCAAGG
>N_4859
GATGGTCTATTTCATGAGTACAAAAAGCACGGCAAGGTTAC
>N_4860
CGTGGGTTAAGGTTGTGGGACAAAATTCTGAACGCTATGCT
>N_4861
GTTGAAAAAGCGTTGGAGGTCTCTCATGACAAACACTTCTT
>N_4862
GCTGCAAAATTGAAGTGGAACCGTACCAGGGTTATGATGTC
>N_4863
AAGCCGAGCTGGATGAGTATCATCCCAAGTCGACAAGGACA
>N_4864
TCATCCCAAGTCGACAAGGACACTCTTTATCGGGAACCTTG
>N_4865
ATCGGGAACCTTGAGAAGGACATTACAGCCGGCGAACTGCG
>N_4866
ACTGCGTAGTCATTTTGAAGCATTTGGCGAGATTATTGAGA
>N_4867
TTTGGCGAGATTATTGAGATCGATATCAAGAAGCAGGGCCT
>N_4868
CAAGAAGCAGGGCCTGAATGCCTATGCATTCTGTCAGTATT
>N_4869
GACGGTGAGCACTTGGGCAGCAACAGGATAAAATTGGGCTT
>N_4870
CTTTGGAAAATCCATGCCCACCAATTGCGTCTGGATCGATG
>N_4871
AAAAAGTCTCCGAGTCGTTTCTTCAGTCGCAGTTTACACGG
>N_4872
GCAGTTTACACGGTTTGGTGCAGTTACTAAAGTGAGCATCG
>N_4873
GGTGCAGTTACTAAAGTGAGCATCGACAGAAACAGGCAGTT
>N_4874
TTAGCTTTGGTTTTGTATGACCAGGTACAAAACGCCCAAGC
>N_4875
CAGGTACAAAACGCCCAAGCCGCGGTAAAGGATATGCGTGG
>N_4876
AAGCCGCGGTAAAGGATATGCGTGGAACGATCTTACGGAGA
>N_4877
AAAGCTTCAAGTGGATTTTGCATCTAGAGAGTGCCAGGACG
>N_4878
GATTTTGCATCTAGAGAGTGCCAGGACGCATTTTACGATAA
>N_4879
GAGTGCCAGGACGCATTTTACGATAAACAAGAGAAACAGCA
>N_4880
AACAAGAGAAACAGCAACAACAAAGTTCGGGTAAATGCAAT
>N_4881
CAACAAAGTTCGGGTAAATGCAATATTTTGCAAATTTTATT
>N_4882
TTATTAAATACAACACCTTTCTTATTAATGCAATACTCTCA
>N_4883
CATCTAGGTTCTAACCCGCGCTTTAGTCGCTATGAGTCAAG
>N_4884
TCTCGTGCATCTTCCTTTAGCCGCCATCAAAACAACTCTAA
>N_4885
CGCCATCAAAACAACTCTAACGATGACTGCTCTCCCATTAA
>N_4886
AGTGGAATCTCCAGCGCGAGCAATTTAATTAACCAAAGCAC
>N_4887
AACCAAAGCACCAGCATCAACATTTCAAACATTGGTACTAA
>N_4888
TTCAAACATTGGTACTAATGCCTGCAGTGCGATGCCAGCCC
>N_4889
AGCCTGGCGTCCGCTGTAGTCAGCTGTAATGTCAACGCCTC
>N_4890
TCAACGCCTCCGGAACGGTACCAGCGAGCACATCCATGCCC
>N_4891
GGTTAGCTCCTCTTCAAGTTCATTGCCTATGTCTCCGGCCG
>N_4892
CGTCAAACCGTCGACTGTGACTTCAATGAAGTTGGTCGCCT
>N_4893
TGAAGATGTCCGCTGCGATTCTCCAGTTACCGCTCGACAAG
>N_4894
TGGAGAATCTATTGATGGAACGTTAAATAACAATCAAATTA
>N_4895
GTTAAATAACAATCAAATTACGGGTGGAGCTGAAGGGTTTA
>N_4896
GGGTTTACTGGATCCGGAGGCAGCATTCTGAGCAGGAGACG
>N_4897
CAGGAGACGTTGCGGTAAGACACCTAAAGACTTGCACCCAG
>N_4898
CTAAAGACTTGCACCCAGTGCACAATCAACGTATCCAATTG
>N_4899
AGTGGTGATGAAGGCGTTGTCAGTCCCCGTAAGCGCATCAA
>N_4900
GCGTTGTCAGTCCCCGTAAGCGCATCAAAATGGATTACCAT
>N_4901
AAGCGCATCAAAATGGATTACCATCATCACCACCATCATTC
>N_4902
CCATCATCACCACCATCATTCCAATGCTAGCGGGGTAAGTA
>N_4903
GGGGTAAGTAAATGTTTTAACAAGGACACGACTTGTTCCAC
>N_4904
AGAAAAAAAATATTTTAATACAATATAAAATAATTAGAAAG
>N_4905
ATTAATCATTAATCATTAATCATTAATAATTAATGCTAGCG
>N_4906
TTTTTTTGGTGCATATCACTCTAATGTACCCAATGTACCTA
>N_4907
TAAGCTTGGACTCGCCAAATCTAGCTTTTTTTTTTTCTTAT
>N_4908
AAATCTAGCTTTTTTTTTTTCTTATTTTCTCTATGCTAAAG
>N_4909
AGCAGCATCAATAAACCAAGCCCTCTTTTACTGTCCAACTG
>N_4910
GTGATGTGATACACGATCCCCTAAACCGCAAAAGCGAGATT
>N_4911
TCGAAGGGTATCCGAGACGCCAAGTGGTTCACCAAGCATTA
>N_4912
AGTTGCCGGCGCCCTTCCATCGATGTGGGAGCTTTGTCGGC
>N_4913
TCGGCTTTCCGGCACGGAATCGTGGGAGCCAGCAGCATGGA
>N_4914
AAAGAGGAGGCGAGTGACCACTACTATGCAACAACCCAGCT
>N_4915
TACTATGCAACAACCCAGCTCATCCTCAACCACTAATAGTT
>N_4916
ATCCTCAACCACTAATAGTTCTAGTGGATCTGGATTGGGTG
>N_4917
TAACTCCGGCGGATGAATATCATCATCATGTCTCCAGAGGT
>N_4918
ATGTCTCCAGAGGTAGGGGACATCAACTACATTCCCATCAC
>N_4919
GACATCAACTACATTCCCATCACTCACACGAGGCTAGCGGT
>N_4920
TTCCCATCACTCACACGAGGCTAGCGGTGGCGAAAGTGCGG
>N_4921
CCACAGAGCCACGTCGATTGCCTCCGCCCAGAGAAAGAGTT
>N_4922
AGAAAGAGTTCGGGAAAGAACCAGGGATGTGATGTGGCTCC
>N_4923
GAACCAGGGATGTGATGTGGCTCCCCCTTCCAAAGTTTGGA
>N_4924
CCCTTCCAAAGTTTGGAGTGCTTTTCTTCCAACAACAACAG
>N_4925
AAGCAGTGGAGGAGGAGGAGCAGGAAATAGCTATCTGCAGC
>N_4926
CAGGAAATAGCTATCTGCAGCAGCAACTGGGAGGAGGATCT
>N_4927
GCAGCAACTGGGAGGAGGATCTACCGGAGGGTTGGGGTGCA
>N_4928
TCTACCGGAGGGTTGGGGTGCATAGGAGCTGCTTCCTCTTC
>N_4929
CATAGGAGCTGCTTCCTCTTCGGCATGCTCCCTTAACAACT
>N_4930
TCGGCATGCTCCCTTAACAACTCTAGTCTTAACGCCAGTCA
>N_4931
GCCCATCCTCGCGATATTGGCGTTCCTCTTCACACCACCAA
>N_4932
TCCTCATCTTCTAACACTTGCTTGATGGCCAGTCCAGCACG
>N_4933
GTCCAGCACGTCCACGATCACTGAGTTCCAACTCCAGCGAT
>N_4934
GTCCTTCACTAGATGAAAGACTGCGCAACTTTGAGGAAAAC
>N_4935
CTGCGCAACTTTGAGGAAAACTATGAACGATGGTCTGGGGG
>N_4936
CTGGGGGAAGCAGTAGAGAACATATCTCCGGTCATACGCCC
>N_4937
TCATACGCCCTCGAGTGCCACGCCTTCTTGGCAGCTCTCTA
>N_4938
CTTCTTGGCAGCTCTCTATGCACATGAATTTGAGTACTGGT
>N_4939
TATGCACATGAATTTGAGTACTGGTCTAAATTCCCATCAGA
>N_4940
TTCCCATCAGACAAGCTCGGCATCCGGAAATAGCAACAGTT
>N_4941
CAGTTCCAGCGGAACAGTATCCAGTTCAGCGAGCAATTCAC
>N_4942
AGTTTTTGGATATTGATGAACTGCAGCCCTCTGACATTGTC
>N_4943
CTGCAGCCCTCTGACATTGTCAAATCTGTGCTAGCCAAGAA
>N_4944
TTTTTGATGACGATTTTCAACGGCTAAATAAAAACCAATGG
>N_4945
TTTCAACGGCTAAATAAAAACCAATGGTACGACCCATCCAG
>N_4946
TTTTGCATTGGGATCGAGTTCCAATATCGTTACAGGATCTT
>N_4947
TCTCGCGGCGACCAAGGCTACTCCAATTATTGGAAACTGTA
>N_4948
GCTACTCCAATTATTGGAAACTGTAGTGGTGGATTGGGTAA
>N_4949
TGTAGTGGTGGATTGGGTAACTCGACAGGTAGCAAATCTGC
>N_4950
GTAGCAAATCTGCGGGATTGCTTCAAAGACTAAGTAGTTTA
>N_4951
TCAAAGACTAAGTAGTTTATCACCCATGAATTCTCCTCAAG
>N_4952
ACCCATGAATTCTCCTCAAGCTTCGATGTCGCCCTACAACA
>N_4953
CAGCCCATCACCCTCGCCTTCGGTGGGAGGAGTTACCGCAT
>N_4954
GCCTTCGGTGGGAGGAGTTACCGCATGCCTGGGACAACTTA
>N_4955
GAGTTACCGCATGCCTGGGACAACTTACCAAACCTGCAGCA
>N_4956
AGCACCAGGAACCGCAAGTGCAGGACTAAGTGGGGGAACTG
>N_4957
CTCCTCATCCTCACCAGCTGCCAACTCGGGACCTACAAAAG
>N_4958
CGGGACCTACAAAAGGATTGCAGTACCCGTTTCCCAGTCAC
>N_4959
AGTACCCGTTTCCCAGTCACCCGCCTTTGCCGAACACCGCT
>N_4960
CTGCTCCTCCTCCAGCTGTACAGCCTGCTCCTCCACCTCTT
>N_4961
CTCTTCCAGAAATGGGAAAACAATCTAGATTAACTGGCCAG
>N_4962
GGGAAAACAATCTAGATTAACTGGCCAGAGCTCTGGAAATA
>N_4963
GCCAGAGCTCTGGAAATAATCTAACGAAGAGCTTAAGCGTG
>N_4964
TAACGAAGAGCTTAAGCGTGCCAGATGGTCCTCAGTCATCG
>N_4965
TGCTTCAGTGCCAGGTAGTACAAACGTAGGCGCCCCAAGCA
>N_4966
ACAAACGTAGGCGCCCCAAGCAGCCTTTCCTTGGATTCAAC
>N_4967
CAGCCTTTCCTTGGATTCAACCACAGCTTCTGTGGAAACAT
>N_4968
AACCACAGCTTCTGTGGAAACATCTGCATCTATTTCATCAT
>N_4969
AACATCTGCATCTATTTCATCATCAACGTCCAACGGTAACA
>N_4970
AACGGTAACAGTTCCTTAACCTCAGCAGCGATTCACGTACA
>N_4971
CGTACAAAAGCCGCAACAGTCGACCTTTGTTGAGGAAGAGC
>N_4972
CGACCTTTGTTGAGGAAGAGCATACAAAAAAAAGTGGCACC
>N_4973
GAGCATACAAAAAAAAGTGGCACCTCCACATCCCAATCCTC
>N_4974
AAGAAAATCAAGAAGTCTGACAAAAATGCATCGTCCTCTGA
>N_4975
CTCCCAGTCCTCTAAGTCAGCTACTCCCCGCATTGAAGACG
>N_4976
ATCTCCGTAAACAGGTTGAACGGGAGGAAAAGGATCGTAAG
>N_4977
AGGAAAAGGATCGTAAGGCTCAGCAGGAGGAAAGAGAAAAA
>N_4978
AAGAGGAAAAAGAAAGAGAACGGGAGAAGAAGGCCCAAGAG
>N_4979
AAGAGAACGGGAGAAGAAGGCCCAAGAGGATCGTGAAAAAA
>N_4980
AAAAAAAGGAAAGAGAAGAGCGAGAGCTTAGAGAAAAGGAG
>N_4981
GAGAGCTTAGAGAAAAGGAGCAGCGTGATAAGGAACAAAAA
>N_4982
AGGAGCAGCGTGATAAGGAACAAAAAGAAAAGGAAATCCGT
>N_4983
GAACAAAAAGAAAAGGAAATCCGTGAAAAAGATCTGCGCGA
>N_4984
AAGATCTGCGCGAAAAAGAACAAAGAGAGAGAGATAACAGG
>N_4985
AGGAGCAAAGGGAAAAGGAGCTTCACCGCGAAAAGGATCAG
>N_4986
GAGAGCATCGAGAGAAGGAACAATCTCGCCGAGCTATGGAT
>N_4987
GCCGAGCTATGGATGTTGAGCAAGAAGGCCGTGGGGGAAGG
>N_4988
AAGGCCGTGGGGGAAGGATGCGTGAGCTATCTTCATACCAA
>N_4989
CTATCTTCATACCAAAAAAGCAAAATGGATATTGCTGGCGA
>N_4990
AATGGATATTGCTGGCGAGGCTAGTAGTCTCACCGCAATCG
>N_4991
GCTAGTAGTCTCACCGCAATCGACTGTCAGCACAACAAGGA
>N_4992
CAAGGAAAATGCCATGGACACCATTGCTCAAGGAACTCCTG
>N_4993
TGCTCAAGGAACTCCTGGTGCATCCCCATCAACTCCTTCAG
>N_4994
ATCAACTCCTTCAGACAACACCCCGAAGGAGCGCTCGAGAA
>N_4995
GAGAAAGTTGTCTAGAAATTCCCCAGTGCGCCTGCATAAGC
>N_4996
CCCCAGTGCGCCTGCATAAGCGACGACTTAGCTCGCAGGAA
>N_4997
GCGGATCGAGTCATCAAATTCATCATGAGGATTATGTAAAG
>N_4998
ATCATGAGGATTATGTAAAGCGCATAAGAATGGAGAACTCC
>N_4999
AGAATGGAGAACTCCCAGAACATCTCGGTTCACAGCAGTAA
>N_5000
ATTAAATGATCGCCGGGACTCCAAGGAACACAAGAGCAGCA
>N_5001
AGAAGATAAAAATAGTAGTTCACATATTTCAAGGCCTCACG
>N_5002
TCACATATTTCAAGGCCTCACGGTTGTGGAGGAAGTTCCGC
>N_5003
TGGAGGAAGTTCCGCCTCGTCCTCAAAACATCACCATCGTC
>N_5004
CCTCAAAACATCACCATCGTCGAGATAAACATCATCAAAAG
>N_5005
CAGTGCCAGCTCCATAGAAACGAACTCCTCCATTGAAGTGG
>N_5006
CCATTGAAGTGGTGGTAGATCCCATTTCCCAAACCAAGCAC
>N_5007
ATCCCATTTCCCAAACCAAGCACAACTTAAACACAAGTGAG
>N_5008
TAAACACAAGTGAGGAGGAGCTGCAGTCTCATCAACCCAAA
>N_5009
AGAGGGAGCACTTCAGTAGTCATGCAAATAGTTCATCTTCT
>N_5010
ATAAGAGTAAGCGAGATCATCATCACCATCGGGAAAAAAAG
>N_5011
AAAAAAGCGGCATTCGGTGGCGGAATCCACGAATACAGATG
>N_5012
GAAGTGGGTCTGCTGGAGAGCTCAGCTCAGCAGCCACTAAT
>N_5013
CAGCTCAGCAGCCACTAATACTTCGAGCGGAAAACTCCATC
>N_5014
CTAATACTTCGAGCGGAAAACTCCATCATCAACACCACAGG
>N_5015
ACGGAAGTCATCACGGGGATCTGATGAAGGACATCATTCTT
>N_5016
ATGATGTTGAGCTCCGCAGACTCTGACGACACAGATGATGC
>N_5017
TTGATATCCCGGATGATTGTCCAAATGTATCTATGTACGAC
>N_5018
AAAGTAAAAGCCAGGAGCTGCAAGAATATGCAACGCCAGGC
>N_5019
AATCTCGCGCCAAAAAGAAGCGCTCTACTAGCTATGATGGA
>N_5020
ACACTGAGTTCGAGGATCGACAACATCGAAATAGTGGTAGT
>N_5021
CATCGAAATAGTGGTAGTAGCAGCTTCCATGGTCGTTATCC
>N_5022
TGATGATGACGATGAGGAGACCCACCAACGGCGAATTTCCT
>N_5023
CCACCAACGGCGAATTTCCTCCGATTCGGATGCAGAGCACG
>N_5024
TGCAAGCACCCTAGCTGATGCTAACCGAGTACGTCAGATGC
>N_5025
CTAACCGAGTACGTCAGATGCAACAGAATTTAAGAAGACTT
>N_5026
TAAGAAGGAATGTGATGAAGCATAGCCATTTTGGAAAAAGG
>N_5027
CTCCAACTCCACTAGGATTGCATCTGATTCTGAGTCTCAAT
>N_5028
TGACTATTAAGCAAGAGCATCCTATAGCTCCTGCTCAGGAA
>N_5029
GTTCAAGTCTCGGCATGATTCAAATTCTTCAATAGAGGAGA
>N_5030
AATACACCTATACTGGAAAGCTTAAAGAGTACTCTCCAGAA
>N_5031
CGCAAAAAACATAAAAAGAGCAAGCGACGTTTGAAATCCTC
>N_5032
CACAGCGGATACTTCAGCAGCTCAAACTCCTTTGGTGATGA
>N_5033
TCAAACTCCTTTGGTGATGACCCCGTTAACTCCCTCCATAT
>N_5034
CTCCCTCCATATTTGATGTTCATTCATCCTCCGAGTGCAAG
>N_5035
TTCATCCTCCGAGTGCAAGACGAAGTTCGATAATTTTGATG
>N_5036
TGAGAAGCTTAGAAATATGACGGAAGCCACTGTACCCAATT
>N_5037
GGAAGCCACTGTACCCAATTCGCCCACCACCAATGATACAA
>N_5038
TTCGCCCACCACCAATGATACAAGTTCCGAAAAGTTATCGA
>N_5039
CGAAAGAAGAGCGGCATCGACTAAAAAAGTCAAAGAAATCG
>N_5040
ATCGAAGAGCATGGATAATTCCTGCAATACCAAAATATACA
>N_5041
TCCTGCAATACCAAAATATACAACTCAAGTGGAGCCCATCC
>N_5042
AATATACAACTCAAGTGGAGCCCATCCTTCTACCTCACCTT
>N_5043
AGCCCATCCTTCTACCTCACCTTCTTTGCCTGCCACTCCAA
>N_5044
AGCGCCTTCGACGGCCCAAACTTCAAAAAGAGGAGAGGATA
>N_5045
AAAATGGAGTTTATATTTGGCATTATTTCCGATGAAGAAGA
>N_5046
TATTTCCGATGAAGAAGAATCACAGTTTCCCGAGCAAGCGG
>N_5047
TAAAGACATTATACCTAGTTCCGTGTCTACTACTGGTCCAA
>N_5048
TTCCGTGTCTACTACTGGTCCAATTGTCTCCGCTGCTTTGC
>N_5049
CAATTGTCTCCGCTGCTTTGCAAACGTACAAACAAGAACCT
>N_5050
TAACAGCAAAAATGAGGAAGCACATATTCAATTAACTGTGC
>N_5051
GGAAGCACATATTCAATTAACTGTGCATGAGCCTGAGCAAC
>N_5052
CTGTGCATGAGCCTGAGCAACAACAGCAGCTGGAGAGAAGT
>N_5053
ATCGGGAGGCAGCAGCTCATCTTCTCATGCTGATAGGGAAA
>N_5054
GCGAGAAATCTCAACGAGAACAGCAAAATCAAATTCACCAG
>N_5055
TCAAATTCACCAGAAATCTTCCAAGGTTGAAACTAAGGTGG
>N_5056
TATGGATGAAGCAGGGAGGGCTCTAGAGGCTCAACTAATGA
>N_5057
CTAATGAGTGACTTTGATACCAAGCCGATTTCAGAAGAAGC
>N_5058
CAAGCCGATTTCAGAAGAAGCCACTCCTTCAACGGCCGCCA
>N_5059
AACGGCCGCCACATATAGATCGGATATGACAGATGTATTCC
>N_5060
TTCTCTGATAACGAAGACAACAACTCAGTGGATATGACTAA
>N_5061
CAACAACTCAGTGGATATGACTAAACAGGGTGTCAAATCGG
>N_5062
GATATGACTAAACAGGGTGTCAAATCGGAGCAGCAGGAACA
>N_5063
ACAAGAAGAAAAAGAAGAAGCGGTCTAAGGAGGAAAAGCAA
>N_5064
AAAAGTTGTTGCAACAACAGCGAAGGGAATCCCTGCCAAAT
>N_5065
GGAATCCCTGCCAAATGTGGCTTCCACTTCATCCGCACCTC
>N_5066
GGCTTCCACTTCATCCGCACCTCCTACTCCTGGAAAGCTTA
>N_5067
TCCTACTCCTGGAAAGCTTACTGTCAACGTTCAAGCTGCTA
>N_5068
CAATTGGACGCCAAGCATATCTCATCGCCACCCGTTTGTAA
>N_5069
CATCGCCACCCGTTTGTAAGCCATCTCCTAGTTTACCATGT
>N_5070
GTAAGCCATCTCCTAGTTTACCATGTCTAATAGGCGACGAT
>N_5071
TGTCTAATAGGCGACGATGACGATGATGCGTTGCACACCCC
>N_5072
CACCCCAAAAGCGAAACCTACAACGCCCTCGAGTCGTGGAA
>N_5073
AGTCGTGGAAACGATGGTCTCACTCCTTCACGTGAGAAACC
>N_5074
TCACTCCTTCACGTGAGAAACCCCGCCTAATTAGTCCCATA
>N_5075
ATCCACTCAGTCTGCAGAAACACCTGTAAGCAGTGGTACAG
>N_5076
AAGCAGTGGTACAGTTATTTCCTCTTCTGCTTTGGCTACCA
>N_5077
TTCCTCTTCTGCTTTGGCTACCACTCCTACATCTTCGACAG
>N_5078
GCAGCGGGAGTCAGTGCAGCCCCGGGATTAGATAATTCGCC
>N_5079
AGCCCCGGGATTAGATAATTCGCCTACCAGTGCTTCTGCTC
>N_5080
ACCAGTGCTTCTGCTCAATGCAAAAAGAAGGAAAGCTTCAT
>N_5081
TCATTCCCGGTTTCGATGGTCAGCTTGACGATAGGATTAGT
>N_5082
TAGTGAATCGGCCGTGCAATCCATTTCCGCAGAATTTAATT
>N_5083
AATTTAATTCTACATCTTTACTAGATAACATTGCAGATGAG
>N_5084
TGAGCCAAAAATTCCGGTAGCATCCCCTCCACGTGCGACTA
>N_5085
TTAGAGGAAAGCAAGTCCCGCGTGACCATCTCTCAGGAGGA
>N_5086
GACCATCTCTCAGGAGGAGACTGAGAGTGCCGTATCCGCAC
>N_5087
TCCGCACTGTTGGGGGAAAGCTTTGGCACTTCCTCTACGAC
>N_5088
TTCCTCTACGACGGACTACTCCCTCGATGGCATGGATGAAA
>N_5089
CTCTGTAAATGAATTGGAAACACCAACTTTAGTCATAGCAG
>N_5090
TTGGAAACACCAACTTTAGTCATAGCAGAACCGGATGAAGA
>N_5091
GGATGAAGAGGCAGCTTTAGCTGCAAAAGCGATTGAAACAG
>N_5092
CTGGAGAGCCTGCGTCCATTCTGGAGGAACCAGAAATGGAA
>N_5093
TGGAGGAACCAGAAATGGAACCCGAAAGAGAGGCTGAACCA
>N_5094
AATGGAACCCGAAAGAGAGGCTGAACCAGACCCCGATCCTG
>N_5095
TCCTGAGGCAGAAATTGAATCAGAACCTGTCGTTGAGGTCT
>N_5096
TCAGAACCTGTCGTTGAGGTCTTGGATCCGGAAGAACTCAA
>N_5097
CAAGGCTGATACTCCGCAGTCAGAAAGGGATCTGCAGATTG
>N_5098
AAGGGATCTGCAGATTGATACTGACACAGAAGAGAATCCAG
>N_5099
ATACTGACACAGAAGAGAATCCAGACGAAGCGGATAGTAGT
>N_5100
ACGAAGCGGATAGTAGTGGGCCTAGTCTCAAGATTGATGAA
>N_5101
TAGTCTCAAGATTGATGAAACTGTGCAGAGCTCATCGTCGC
>N_5102
TTAGCAATAACAGTCCTACTCCTAGGGAAACAGCAAATATA
>N_5103
AGGGAAACAGCAAATATAGACATACCTAACGTAGAGTCTCA
>N_5104
ACATACCTAACGTAGAGTCTCAACCGAAGCTCAGCAACGAG
>N_5105
ACCGAAGCTCAGCAACGAGTCCACACCGCAACCTTCCGTGA
>N_5106
ACACCGCAACCTTCCGTGATCACTAAGTTGCCATTTTTGGA
>N_5107
TAAGTTGCCATTTTTGGATACGCCAAAAACAGTACCAGCAG
>N_5108
TACGCCAAAAACAGTACCAGCAGGCCTACCCCCTTCTCCTG
>N_5109
AGCAGGCCTACCCCCTTCTCCTGTTAAGATTGAACCACCAA
>N_5110
AACCACCAACTATAAGTAAACTCCAACAGCCTTTGGTGCAG
>N_5111
AACGGGAAGCGGCATAAGTGCAAATTCCGTGATCAACTTGG
>N_5112
ATTCCGTGATCAACTTGGATCTGTCCAACGTGATAAGCAGT
>N_5113
TTGGAAGTCCAACTGCAAGTCAGAATGCCATGCCCCAGGCT
>N_5114
GAATGCCATGCCCCAGGCTTCAACTCCCAAGCAGGGTCCGA
>N_5115
TCCCAAGCAGGGTCCGATTACACCTCAGCAAGCAATCCGGA
>N_5116
GGACGCAATCTTTGATAATGCAACCGCCAACGATATCTATA
>N_5117
AGAACAAACACCTCACTTTGCGGTCCCCCAAATGGTGTTGT
>N_5118
GGTCCCCCAAATGGTGTTGTCTCCTCAGTCACATCATCCTC
>N_5119
GTCTCCTCAGTCACATCATCCTCAGCAACCTGGAACTTATA
>N_5120
TTCACCAGGTCGTGGTGTAGCCCAAAGTAGGCTGGTGGGTC
>N_5121
CCCAAAGTAGGCTGGTGGGTCAACTGAGTCCTGTTGGGCGT
>N_5122
GTTGGGCGTCCAATGGTAAGCCAACCATCACCCCAGCAACA
>N_5123
GCCAACCATCACCCCAGCAACAGGTTCAGCAGACACAGCAG
>N_5124
ACATTAGTCCATTGGCAAGTCCCACGACTCGAGTGTTGTCT
>N_5125
TCCCACGACTCGAGTGTTGTCTAGCAGCAATTCGCCTACTA
>N_5126
TAGCAGCAATTCGCCTACTACCAGCAAAGTAAACAGTTACC
>N_5127
GCAAAGTAAACAGTTACCAACCCAGAAACCAGCAGGTACCA
>N_5128
AACCCAGAAACCAGCAGGTACCACAACAACCCTCGCCGAAA
>N_5129
ACAACAACCCTCGCCGAAATCTGTGGCTGAGGTGCAGACGA
>N_5130
AGTTAATGACTATTCCGCTACAAAAAATGACACCGATACAG
>N_5131
AAATGACACCGATACAGGTGCCACATCATCCGACGATCATA
>N_5132
GTAAAGTGGTCACCGTACAGCCTCAACAGGCAACCCAATCG
>N_5133
GGCAACCCAATCGCAAGTGGCCAGCTCGCCACCCTTGGGGA
>N_5134
AGCTCGCCACCCTTGGGGAGCCTTCCGCCGCACAAGAACGT
>N_5135
AGCAACAACATCACAACCAGCAACATTTAAATCAACAACTT
>N_5136
AACACCAATCCCAACAGCAACATCAGGTCCAGCAACAAAAT
>N_5137
AAAATCAGGCACAACAACAACACCTATCCCAACAGCAACAT
>N_5138
AACAGCAACTGCAGCAAATACAAAAGCTGCAGCAAATGCAT
>N_5139
TGCATGGTCCCCAGCAACAGCAAAAGTCGCCTCAAGGAGTC
>N_5140
CAAAAGTCGCCTCAAGGAGTCGGCCATTTGGGAGGTTCTAC
>N_5141
AGGTTCTACGTCGATTTTTGCATCCCAACAACATAATTCCC
>N_5142
GCTTCCAGCGCGAGGTGTACCTCAGCAGCAACATCCTCAAC
>N_5143
AACATCCTCAACAATTGTCCCACAGTTCACCTTGCAAACCG
>N_5144
CCCACAGTTCACCTTGCAAACCGAATACTTTGGTTTCTGTT
>N_5145
GTTTCTGTTAATCAGGGAGTCCAGCCTCCCGCCATATTAAC
>N_5146
CCAGCCTCCCGCCATATTAACACGAGTTGGATCTCATTCGC
>N_5147
AGCAACAATTACCACACCAGCAATCGTCGTCTGGTCATCCG
>N_5148
GTCGCCAGGAGCAAATCTTCCTCTTCAAACGCCTTTGAATG
>N_5149
AAACGCCTTTGAATGTGATACAAAATACACCGAAAATAATT
>N_5150
AATACACCGAAAATAATTGTCCAACAACATATTGTTGCACA
>N_5151
AAAATCAAGTTCCACCACCACAAACCCAAGGTAATGCCATA
>N_5152
AAGGTAATGCCATACACTATCCTCAAAACCAGGGCAAGGAT
>N_5153
AGGATAGCACTCCACCTGGTCATGTAGAACCAACACCAGCT
>N_5154
CTCGGCAAATACGGTTGGCTCTCTGTTAACGGAGGAGAATC
>N_5155
CTCTGTTAACGGAGGAGAATCTAATTAAGATTTCGCAGCCA
>N_5156
TTAAGATTTCGCAGCCAAAGCAGGATGAGTTGATCGAACAG
>N_5157
CCAAAGCAGGATGAGTTGATCGAACAGGACTCAAAGGAAGT
>N_5158
CAGGACTCAAAGGAAGTTGACAGCGATTACTGGTCAGCAAA
>N_5159
TGTCATTAAGAAATTAGATACTCCATTGGCTAGTAAGGATG
>N_5160
TCCATTGGCTAGTAAGGATGCGAAGCGAGCAGTGGAAATGC
>N_5161
CACCGGCTCCTATTCCCAATCCGCAGCCTGGGAATCAGTCT
>N_5162
GCCTGGGAATCAGTCTATGGCCCAAGAAACTGCTCTTCCAA
>N_5163
ACAACTTCAATGAGTGTGAACAACTCAAACGATCATGATAC
>N_5164
CAACTCAAACGATCATGATACAGAGGACGAAACGGAGACCA
>N_5165
AGGACGAAACGGAGACCAGGCAGTTGCCCCCTGCAAAGCCA
>N_5166
CTATACCCACTGTTGGGAGACCTCCAGGAAGGGGAGGTAGT
>N_5167
GAGGTAGTGCTAAGAGAGGACGCCAGCCAAGAGGGGCGAAG
>N_5168
AGGACGCCAGCCAAGAGGGGCGAAGAAAGTGGGAGGATTCC
>N_5169
GCGAAGAAAGTGGGAGGATTCCCGCTTAACTCGGTAACAGC
>N_5170
CCCGCTTAACTCGGTAACAGCTGCGCCGCCTGGAGTGGATT
>N_5171
TGCGCCGCCTGGAGTGGATTCATTGGTTGTACAACCGGGTG
>N_5172
TTGGTTGTACAACCGGGTGACAATGGGGTGCAAACCAGGCT
>N_5173
ACCCGTAACAGCTCCTGTAACCAGAGGCAGGAAAGGACGTC
>N_5174
AAGGACGTCCTCCAAGGAATCTACTATTGCAGCAACAGCAA
>N_5175
ATCTACTATTGCAGCAACAGCAACTTCAGCAGCAGCAGCTC
>N_5176
AGCAGCAGCAGCTCGATATTCAGCGAAAGGGAATGGAAATG
>N_5177
AAAGGGAATGGAAATGGTGACGTCGGCAACATCTTCGACTC
>N_5178
AGTCGCAAGTCAAGTAGGAACTGGCCAGGATATCTACGAGT
>N_5179
GTAGGAACTGGCCAGGATATCTACGAGTTCCATGAAGACGG
>N_5180
ATCTACGAGTTCCATGAAGACGGTGGTGAAGAGCCCAAGCC
>N_5181
ATGAAGACGGTGGTGAAGAGCCCAAGCCCAAGACAATATCA
>N_5182
TGAAGAGCCCAAGCCCAAGACAATATCATCTGTTGCCCCCA
>N_5183
GTTGCCCCCAGTGCTGAGGACCAACGACCACGACTTATTCT
>N_5184
ACCAACGACCACGACTTATTCTTACCATCAATAAAACGCAA
>N_5185
GCAGCAGTCGGAGGTTATATCAAATACTGATCCAATCGGAG
>N_5186
ACTGATCCAATCGGAGGAGACAACTCCGAGTCTTGTAACAC
>N_5187
CACGCAAATCTCGCCGTTTACAAGAAAAGGAGGATCGCAGC
>N_5188
GTTTACAAGAAAAGGAGGATCGCAGCACAGTAGACGATATC
>N_5189
GAGGATCGCAGCACAGTAGACGATATCATTGAAGATGTGGT
>N_5190
GATGTGGTTCGAAATACCAACACGCCAACTGGAACAGGACC
>N_5191
TACCAACACGCCAACTGGAACAGGACCACATTTGCCAAAAG
>N_5192
ACAAACTCCACCACGACGTTCTGGCAGAAATGCTCAAGCCA
>N_5193
CCAAAAAGACGGATGCGGTACAGATCATTAATGCAGTGGGT
>N_5194
TCATTAATGCAGTGGGTCGTCCAAGGCGTTCCAAGGACAGA
>N_5195
GCGTTCCAAGGACAGAAAAACAATCGGTGAACAAACAGCAA
>N_5196
AGAAGGAGCTGGTGTGGAGTCGCATGTCCCCCAATTAGATG
>N_5197
GCATGTCCCCCAATTAGATGCTAAAGAAGTGGAACCGGTAT
>N_5198
GGAACCGGTATCAGTTGTGACACCAATTTCTACACCAGCGC
>N_5199
GACACCAATTTCTACACCAGCGCCTGTTAGTGTAGCTGCCC
>N_5200
TAGTGTAGCTGCCCCGGTTACCGTTCCTGTGCCAGCCATGG
>N_5201
CAGCCATGGTCCCCGTCAAACCTACAATGCCTCAACATCCC
>N_5202
AACCTACAATGCCTCAACATCCCAAGAAAAAAGCTATTGCG
>N_5203
ATCTTACCAGGCCATCAACTCATCCATTCCCAGTGGGGGGC
>N_5204
CATCCATTCCCAGTGGGGGGCTTCCGATGCATCAGACAGCG
>N_5205
GCATCAGACAGCGGCCCCTGCTACTCAAAAGATAACCGGTG
>N_5206
AAAGATAACCGGTGGGGTTGCGGATGCGGTCAGCAAGGCTC
>N_5207
GGGGTTGCGGATGCGGTCAGCAAGGCTCTAGTTGATCCAGT
>N_5208
AGAGGGTAATCTTCCAGCAGCTACCGCTGCTGCACCTGCCA
>N_5209
AGCTAATTTACAGATAAATACTACTCTGATTCCATCTGGAC
>N_5210
CTACTCTGATTCCATCTGGACTTCCAAATCCTATTACAGCC
>N_5211
AAAATCGGTACAACTTGAGACCTCGGCAGCCGCTTTGTTGA
>N_5212
TGAACAAACCTGTAAGTGTTCTGGTGAAAGGAAACGCCTCG
>N_5213
AGTGTTCTGGTGAAAGGAAACGCCTCGCAGGTTATTCAGCA
>N_5214
AAATTGTGGCTCCAGCAAAACAACCCATAATCCTACAACAG
>N_5215
CGCAGCATACCACTGTTAGGCCACCTCAACCACTGAAAGCT
>N_5216
CTGAATAGGGAAAAGAATATCCAGCAGCAATTGACGCCCAC
>N_5217
TCACGGATACTGCAGGAAATCAACAACTAGTGCAGCCCCAG
>N_5218
GAAATCAACAACTAGTGCAGCCCCAGATCATTGCACGTCAC
>N_5219
CACGTCACCTGCAGCAGCAACAACATCTTCAGGTCAACGTG
>N_5220
GGTCAACGTGCCGCCACCAACAGCACACTCTCCGCACTCTC
>N_5221
AACAGCACACTCTCCGCACTCTCCAAGAATTCCTAGCCAGC
>N_5222
GCCAGCAGCAACAATTGGGGCCAGGAGCTTCTATAAGTCCG
>N_5223
CGTGGTCAGCTCAAAGGCGTCGGTGGTGCCTCAACCGCAAC
>N_5224
GCTACCACCAACTTCATCAACAGGCCCCCACCTGCAGTTGG
>N_5225
AGGCCCCCACCTGCAGTTGGCTAAACCGAACTATAGCTATG
>N_5226
CTATGCACCCACTGTTTTGACACCCACTTTGCCAGCCGTTC
>N_5227
ATTTGTATAAGCAAAACAATCAGCAAAAGGGAGCTCAGATA
>N_5228
GGGAGCTCAGATACAAATGCCTCCTCACGGAATAATTATGC
>N_5229
CTCCTCACGGAATAATTATGCCTACCCATCCTGGCATGCTA
>N_5230
TGCCTACCCATCCTGGCATGCTACTGCAGCAAAAACTACCA
>N_5231
CCTCAGCAGCATCAATTGAACCCTTCACCGCCGCCTGGAAA
>N_5232
CTGGAAAGCCAAATCCCGTACTGCACGGACTACAGTCTGGA
>N_5233
TGCACGGACTACAGTCTGGACAGATTATGCCAGGAAGTGTG
>N_5234
TCTTGAAAACAGCTCAGCAGCAGGTCAATTCCGTCGTACCA
>N_5235
CTGGTAAGTTGCAGAATACCCATATTGTCCTTTACGGCCAT
>N_5236
ACAGGTATACGCACAGCCATCCCAAACATAAGCCCGCAGAG
>N_5237
GCAGAGCCAGCCGAGAGTATCTCCATTGGTTTTACCACCCG
>N_5238
GAGTATCTCCATTGGTTTTACCACCCGGCATTTCTGGAGTA
>N_5239
TCTGGAGTACCACCTTTTGACGCCAGTCTGGTAAGTAACAA
>N_5240
GACGCCAGTCTGGTAAGTAACAACGAATAATACTTTTAATT
>N_5241
AAAATGTATCTTTATTTAAACTTAATTATGGCTAACCTTTA
>N_5242
CTAACCCTTAAATTATTTTACAATCGAATTGCTAACTTTGG
>N_5243
CATGACCTGGGTGCTTATGTCAGTGGACGGCGAACCCAGAG
>N_5244
TCAGCAGGCTTCGCCCATAACACCGGTAATACACAAGTTTT
>N_5245
CCGGTAATACACAAGTTTTACTTGCGGAGCTTTCATGTAGC
>N_5246
TAGCGTAACCAAATTAAGTTCTTCGTGTAGTCATATTAATC
>N_5247
TCCGGGTATTTTGATTGAAGCATTTACTTACAAAAAAAATT
>N_5248
TTACTTACAAAAAAAATTGTCTGCCACTCTTTTTTTTCAGA
>N_5249
TGTCTGCCACTCTTTTTTTTCAGAATGATTCTACGTATCGA
>N_5250
TTCTACGTATCGAGGAGTGACTGCATCCAGGGATTTTATGC
>N_5251
CGAGGTGGCGACTACGATGACAAGATGGGCAGCAGTCCGCC
>N_5252
ACAAGATGGGCAGCAGTCCGCCGCTAGAGTTACGACGCCCC
>N_5253
TACGACGCCCCGGTAGTGGACCTCCAAGGACCATCGCAGTT
>N_5254
TCGCAGTTCCCCACAGTTTGCAGAGTCCTCAGGATCGCACT
>N_5255
GCAGAGTCCTCAGGATCGCACTGCAGCTGGTAGGTTCTTAC
>N_5256
CGCACTGCAGCTGGTAGGTTCTTACAGTTTTATTGACTCTT
>N_5257
GGTTCTTACAGTTTTATTGACTCTTTAAATCTTATAACAAC
>N_5258
TCCAGACTCTCCACAAATGGCTCAGGTTTACGTACACAATA
>N_5259
TACACAATACGCGCATTCCCCCGGCCCATTTCAGCGAAATT
>N_5260
GGGCTTGTACGATAGTGGTGCCTTACAACTGGAACCACCGC
>N_5261
GTGGTGCCTTACAACTGGAACCACCGCCGGCCCATCGCCCA
>N_5262
GGCCCATCGCCCAACTGCAACCATTAGTGTGGTGGTGCCAC
>N_5263
CAACCATTAGTGTGGTGGTGCCACAACAAATGCCTGCAGTT
>N_5264
ACAACAAATGCCTGCAGTTTCCTCTGGAAGTCCGTTTATCG
>N_5265
CTGGAAGTCCGTTTATCGGTCGTGATGGGAGCGTGCAGCCA
>N_5266
GGGAGCGTGCAGCCAGGAAGCCACCATCATCCAGGCAAGGC
>N_5267
TTGCAGCTGTCGGTAAGTATCTACTGATCGCAAACCAATGT
>N_5268
GCAGGAACATCTGCCACCTGCTTTGCCTGCAGGCATGGAAT
>N_5269
CGCTGGTTACTCTGCTGCAGCGATATCCGGTAATGTGGCAG
>N_5270
TATCCGGTAATGTGGCAGGGCTTATTGGCCCTTAAAACAGA
>N_5271
AAAACAGATCAGGCCGCTGTCCAAATGCACTTTGTGCACGG
>N_5272
ATGCACTTTGTGCACGGAAACCCTAATGTGGCAAGAGCGTC
>N_5273
GCTTCCCAGTTTGGTGGAGACTAATACACCGCTGCTGAGGA
>N_5274
TGAGGATTGCGCAAAGAATGCGACTAGAGCAGACACAACTG
>N_5275
GACACAACTGGAGGGAGTAGCCAAGAAGATGCAGGTATGTA
>N_5276
AAGATGCAGGTATGTATATACAAACAAATTTAAAGGTGTGA
>N_5277
CTAATATCATTTACTCAAAACACCCAGGTTGACAAGGAGCA
>N_5278
CGCCGATGTACTGCAGCATTCAAGGAACCTCCAGACCGGTT
>N_5279
AGGAACCTCCAGACCGGTTTCATTACCTATTTGCAACAGAA
>N_5280
CCGGTTTCATTACCTATTTGCAACAGAAAATGGCAGCCGGC
>N_5281
TACCCATTCCAGGAAGTGAACAAGCAGCCTACGTGGTACAC
>N_5282
CAAGCAGCCTACGTGGTACACATATTTCCATCATGCGATTT
>N_5283
TAGAGCGCGCCGCTCCGGATCTTAAGAATCGCGTAGCTGAG
>N_5284
TTAAGAATCGCGTAGCTGAGCTTGCACACCTCCTGATTGTC
>N_5285
CTGATTGTCATCGCTACTGTCTAAACCACTATAACAACCAA
>N_5286
AACCACTATAACAACCAAACCCACGGACTTTGAACGATAAA
>N_5287
CCAAACCCACGGACTTTGAACGATAAAATATACCCAGATGT
>N_5288
CAGATGTTAAACTTCACAGGCTTACACGACAACATAAGAGG
>N_5289
AAAACGTAAACAAGCTGAAACATGCAAACTAAAGTTTGAAT
>N_5290
AAAGTTTGAATAAATAAATGCAAGAATGCAAAAGTTCATTG
>N_5291
AATGCAAGAATGCAAAAGTTCATTGAGGCCAAGATCACATA
>N_5292
GTAAAGAGATCCGCAAGAGACTCAAACAAAACGAAAGAAAA
>N_5293
GAAAGAAAACCCTTTAAATTCCGACACTTTGAAAGCAAAAT
>N_5294
TAACTCTCCGTAATTAAAAACCTTAAAGAAAAAGCTTGCAA
>N_5295
AAAGTATCGTTAAGTTTGATCTCAAGAAAGAATGTTTTATT
>N_5296
GAAAGAATGTTTTATTTTTGCTTATTTAAAAAGAAAGAAAC
>N_5297
TTGAATTGAAAGAAATGTTACAGAAAGCTTACAACATATTA
>N_5298
GAAAGCTTACAACATATTAACTGTTTACTGTACTATGCATA
>N_5299
TGTTTACTGTACTATGCATACTACTACCCATACATAATATT
>N_5300
TTCGACTACTTCGATAGAAACGTAACTACACCACGTTATAC
>N_5301
CGTAACTACACCACGTTATACAAAGTTTCCGCCTTCGAACA
>N_5302
CAACCGACCATTTTTTTTGACAGATCGGTTCCTTGGCTCTA
>N_5303
TATAAAACTAGTATACAGGGCCTAGCATAGACCCAAAGAAC
>N_5304
CCTAGCATAGACCCAAAGAACTTAAGATGAGTCCGGACTGT
>N_5305
CTGTCACCCACGCTGTTAAGCACAATTAGGTTTAAAGTTGC
>N_5306
CGTGTTTATTTCACTCTGCACCAGAGTTTCTTCTATTCAAG
>N_5307
TTCTATTCAAGTAAAAGATACGGTAGTTTTCGATTTAATGA
>N_5308
TTCGATTTAATGATGTAGGTCTTTTGTTTGCAAAAGACGGC
>N_5309
TGCCACAAACCTAACTACAACGCCCTGGTCTAAATCTAAAT
>N_5310
ATGTAGGTGTTCCGATCTCCCACTTCCCACTTTTTAGTTTT
>N_5311
TTTGTGAGCGAAACTTTGTACAATGTTGGGTAGTTTCAGGA
>N_5312
TGGGTAGTTTCAGGATCCTTCATTATGTTTATACCATAATT
>N_5313
GATCCTTCATTATGTTTATACCATAATTCTGACACCCCACA
>N_5314
CAACACGTAAACATACCACTCACAAAATAATACAAAAATCT
>N_5315
ATAATACAAAAATCTATATACTACTCTCCTTGAACACTCCC
>N_5316
TATATACTACTCTCCTTGAACACTCCCTAAACTTAAACGTA
>N_5317
AACTTAAACGTAATTTTTTACACAACTTGTAAATTATGTAA
>N_5318
ATAAAAAAATACATCTGTAACATATTTAAATTATTTAGGCT
>N_5319
ACAAGTAAAAAATGTAAATACAGTTTAATTAGTGTTTAGCG
>N_5320
TTTAGTTGTATGTTTTAAAACTAAACCTAAAAGAAATCTGT
>N_5321
GAAATCTGTACATTATATAACATAATTAACGATACAAGAAC
>N_5322
GCATAGGAAGCGCTGTTAAACAAATGTTAATGTATAAGTTG
>N_5323
AAGTTGTATGATTTAAGAGACTTTTTAGTTATTTCCTAAGT
>N_5324
AAGAGACTTTTTAGTTATTTCCTAAGTTACATTGAAGAAAA
>N_5325
TGAAGAAAAAGATTAAATTACACTTATTTCATACACTTGGT
>N_5326
TTTTTTATTTTCTTCGCTCCCAGATTCTATAGGTTTCTCGG
>N_5327
TATAGATGTTAATGTTATAACTGTAATTAAATAAATTCTAT
>N_5328
AAATAAATTCTATACCTATGCAATCGTTGTGGGTTTTTTGG
>N_5329
TATTTTTACCAAGCTATATGCAGTGTGGAATCGATTAAAAT
>N_5330
CATGTCCAAATCAGGATTAGCAAAAAAAATTACCTCGTCTT
>N_5331
AAAAAAAATTACCTCGTCTTCTTATTCTCCTCTCGGCACAT
>N_5332
TTTCCTATATCGTGTGAGAACCTTATAGGTTTAAAGTAAAT
>N_5333
TATCTTTAAACTAAAATAAACTTAATTGTAACCGAAGAAGG
>N_5334
TAATTGTAACCGAAGAAGGGCTCGACGAGGTGGCAACGCTA
>N_5335
AACGCTAGCCGGCGAAATATCGATGAAACCAAATATCTGGC
>N_5336
AAGTTAAATAAGGAGAAGTTCTAGTTTTAGAGATTAGATAC
>N_5337
CTAGTTTTAGAGATTAGATACCTTAATACAGTTCTACAGCA
>N_5338
TGGACGGTTCATAGCGGTTGCCATTTTGAGCTTGGCCTGTT
>N_5339
GAGCTTGGCCTGTTGTGTAACATGTAACATCTATGTACAAG
>N_5340
ATGTAACATCTATGTACAAGCTTTTACTGATGTGTAAATGA
>N_5341
GATGTGTAAATGATTTTAGGCCTTTCCCTGGCTAAGAGCAG
>N_5342
AGAGCAGTACTCCTGCGCTACAATTTCTTCGCTTTAGGGGT
>N_5343
CTTCGCTTTAGGGGTAAGATCAATATACAGCGGCCGAAAGC
>N_5344
TACGAGCGGGCCCGGGTAGTCGCAGTCACGCAGCCGAAATA
>N_5345
GAACTCCCAAAAGCTAAGAGCTGCTTCAAAACGCGTGCGGA
>N_5346
AAATCATCGCACGAGAGGTGCGGAATTGGCTGGATCATTCC
>N_5347
CGACTGGTTGCCTTCTTTCACTTAAGTTCTATAACCGCCGA
>N_5348
TCTTCCGCGTGCGCGTTCAGCTTCACAAGCAGAACCTGCAC
>N_5349
TCCTACGGCAGCAAGATCATCGAACAGGCGGTGAAGAATAC
>N_5350
CGAACAGGCGGTGAAGAATACTCGATACGAAGCGATTGTGC
>N_5351
TCCAATCATTGCATCGTCTTCTCACCGGACCCGGAAAAGAC
>N_5352
CCGCACTGCTACGAATCGTTCGCAGGGTGCCGCAAATGGTC
>N_5353
GGGAGGCATCGTGGAGGAGACCATGCTGAGTAGGAACCAGC
>N_5354
GAGTAGGAACCAGCTTGTGGCCTACGCTCAGATGCCCGGCC
>N_5355
TGCCCGGCCTGCACGCGGTCCAGGCACAACTTGTCCAGACC
>N_5356
CTTAGTCAAGCACCTGGCCACCTTATTCAGCAACTGCAGGC
>N_5357
CCCATCAGAACAGTTTTGTGCAAGTTCTTGATGTCCATGCT
>N_5358
AAACCAGATGAATGAGGAAACGCCAAAGTCTACGTAGAAGT
>N_5359
GCCAAAGTCTACGTAGAAGTCAAAAAAGTCAAGTTTGTTAT
>N_5360
AAGTCAAGTTTGTTATATAACAAGAAATCAAAAATTATATA
>N_5361
TAATTGTTTTTCACTCTAAACTAGCTGTAGTAATTCTTAAC
>N_5362
CTAAACTAGCTGTAGTAATTCTTAACTCTCGGCGCAACCTG
>N_5363
ATATGATCGTCGTAGTTTATCACATAATTTAAATGAGTGTA
>N_5364
TGTAGCTAAAAGGTTTTAAACTTGAAGAAAATCATGTAACG
>N_5365
TGTAACGAGTGAGTATTGTACTGTAAAGTTCGAAAATGAAA
>N_5366
AAAATGAAAACCAGAAGAAGCCCACTTGACTAGATTGCACG
>N_5367
GATTGCACGTTTTAGCGGGGCCTGAAACTTCTGCTGGAATG
>N_5368
GGCGTCAGTTCCGGAGTCTTCAGTCTTTAGATATGGTGCCA
>N_5369
TAGATATGGTGCCAGCGCTGCCTGCAGTTGAAGGCGAGGTT
>N_5370
GGCTAAGGCCTCTGCTGCTTCCAGTTCGTCCTTATGATGAA
>N_5371
CCACCACGACCAGCCCCAGACACATCTGTGGTAAAGATCGC
>N_5372
GACACATCTGTGGTAAAGATCGCTTGTCCACAACTGCTATT
>N_5373
CTTGTCCACAACTGCTATTACTGCTAGCTTTCTGCCTAAAG
>N_5374
TTTTTATTTATCAAAATTCACCATACCAGCCCCGAATTGCC
>N_5375
CCCGAATTGCCTTACCTGGTCATATTCCACTCGATGTGATA
>N_5376
TGTGAATTTTGCTGCACTTTCCAGCCACTTGTTGAGTTGCG
>N_5377
GTGGAACTATCTCGCATATACTTTTCCATCATCTGATGCTT
>N_5378
TACTTTTCCATCATCTGATGCTTGTACTTGGTCTTACCCCC
>N_5379
GGTCTTACCCCCTGTTTGTGCTGATATCCGCTCGGTCAGAC
>N_5380
GCTCGGTCAGACCTGCAGATCCTACAAACAATATCGGCTTG
>N_5381
CTTGTATGGGGATGAAGGTTCATTATTGGCATTGCCATCGC
>N_5382
AAGGTTCATTATTGGCATTGCCATCGCTACCAGTACTGTGG
>N_5383
CTCTTCATTATCGTCGCCTTCGTCATCCTCCGCAGGACATG
>N_5384
TCCTCCGCAGGACATGAGTGCATCTCCTCCTCCCAAATGCT
>N_5385
TCCCAAATGCTATCCTCCGACGAGATGCTAAATTGTTCCAC
>N_5386
GCTAAATTGTTCCACATTACCCCTTGCATTGTGATTGTAAT
>N_5387
TCTCGCTCCGAGTTTTTAAGCTTTCTTCGCCAGTTTGCAAA
>N_5388
TTTGCAAACCAATTGCAAATCTGAGTGTAAGTAAGTCCAGT
>N_5389
TCTGCAGCAAGCTGTTTTTTCTCCTCCCTGCTAGGATAGGG
>N_5390
TCCCTGCTAGGATAGGGATTCTCCCGGCGACGAATTAACCA
>N_5391
TCTCCCGGCGACGAATTAACCAGTCCTTTAGCATCCTCTTA
>N_5392
TAATGTCGGGAGTAAATAATCTCTTTGTAGCTCGGGATGCT
>N_5393
TGCAACTCCTCCTCTGGTGGCCAGGCTCGTCTGGAAAAGCA
>N_5394
AAAGCACGCAAAAAGAATAACTACATCCCAAAAACAATTTT
>N_5395
GAATAACTACATCCCAAAAACAATTTTTCAAATCTTACCTG
>N_5396
CCAAAAACAATTTTTCAAATCTTACCTGCTGTGTCGACGAT
>N_5397
TCAAATCTTACCTGCTGTGTCGACGATTTCGTTTAGGCCGC
>N_5398
GTTGACTTGTCCATGAGGTTCTGAAAACAAGGAAAGTAATT
>N_5399
TGACACAGAATCGCACACATCGCTATCTCTGTTAAAAATAC
>N_5400
CGCTATCTCTGTTAAAAATACCGTGTAAGTCAATTTAGTTT
>N_5401
TTTGAACTTTCAGTGGGTGGCGCTATTTCTGGCGCACCGAT
>N_5402
ACCGATTTTCATGTTTTTTGCTCTGTGGATATTTCTTGCTC
>N_5403
ATTTCTTGCTCTCAAAATAACGAAATAAATATTTTTGTTTG
>N_5404
GAAATAAATATTTTTGTTTGCCCAATCTCAGAGCAGGAGAG
>N_5405
TTGTTTGCCCAATCTCAGAGCAGGAGAGCTCGAGAGCCAGA
>N_5406
CGAGAGCCAGATGGTGATATCACAACCATCATGAGAGTTTT
>N_5407
ACCATCATGAGAGTTTTTTACTTTTCGTAACAGAAGTAGAA
>N_5408
TCTGTTAAGGGATTTTTTTTCGTCCACAACTGCTCGCAATA
>N_5409
CTCGCAATAAGGTTGTTGTTCATGTTGTTCATTCGTTGATA
>N_5410
CAAGTTAAAATGTAAAGTTACTACATTATTAACGTCTGGAA
>N_5411
ACATTATTAACGTCTGGAAACTTTGGGAAAAGTCCAATTAC
>N_5412
CTGGAAACTTTGGGAAAAGTCCAATTACGTAGGAGATGCAT
>N_5413
ATTATATAACTCGAACTTAACGTTATAGACTTGTTTTTTCG
>N_5414
TATGTATTGGAAAATTTAAGCTATTTTATTCTAGCTTAGCT
>N_5415
GCTATTTTATTCTAGCTTAGCTCTAAAATGTTCTTCACCCA
>N_5416
TCTAAAATGTTCTTCACCCACCTATATTTGGCTTATATTTT
>N_5417
CTTTGTCCGACGTTCTCGGGCGAACTAAACTCTGAGTTTTC
>N_5418
CGAACTAAACTCTGAGTTTTCAAAACACCCAGAAGAGGCAA
>N_5419
TTCAAAACACCCAGAAGAGGCAACGAAGATCATTATCAAAT
>N_5420
AATACAACTAGATATGTTTGCTTATTTTAAAATGATCTCTG
>N_5421
TTTGCTTATTTTAAAATGATCTCTGTTCTCGGTGAAATCGA
>N_5422
TCGGTGAAATCGACGAGAGTCGAGAGAAACTAAATTGATCG
>N_5423
CTCTGTTGCTCTGCGAATTACTTGACTCTCGATTGGAAATG
>N_5424
AATGTTATGAAGTGATTATGCGGGGTAGGCGGACAGGATAA
>N_5425
GTAGGCGGACAGGATAAAATCATTACAAGTTTTTATACAAA
>N_5426
AATCATTACAAGTTTTTATACAAACTAATTATGAATTGAAC
>N_5427
GACTAGAGAGCAGAGCAAAGCGTACGCCGTTTCGAGGAATT
>N_5428
TTCGAGGAATTCTAGAGATACGATATTTTTTGGTTCGCCTG
>N_5429
ATTTTTTGGTTCGCCTGGCCCCTTATCCAAGTAAATTATCA
>N_5430
CCCTTATCCAAGTAAATTATCATATGGTCCGCAAATTGCAA
>N_5431
GAAAGAGATTCCAGACCCTGCGAGAACGGAAACACGATGAA
>N_5432
TATTGGCTAATAGCAGTTTGCAGTTCTAATAGCAATTGACT
>N_5433
CTAATTTCGCTGCCAGACTTCTTGTAAACTAAGGCTGCCAC
>N_5434
AAAAATGTCACGGAATGTGGCCATTTTTACCTCGGTGATAA
>N_5435
TGAACTATAATACAAGAAGACATAATTGCCGGCAGCCATGG
>N_5436
TAATTGCCGGCAGCCATGGACGAATCGGTGCGATATGACCG
>N_5437
TGCGATATGACCGCTGTCACCAGGTGCAGCTGGGCGTTTTC
>N_5438
CAGGTGCAGCTGGGCGTTTTCAACGAGTCGCAGTTGTCTTC
>N_5439
CAACGAGTCGCAGTTGTCTTCTGTGGAGGAGGACGTGCAGA
>N_5440
ACGTGCAGAATCTGCCTCAGCAGGGAACGGGAAACGTAAGT
>N_5441
CCTCAGCAGGGAACGGGAAACGTAAGTGTCTCGTTTTTCAC
>N_5442
AACGTAAGTGTCTCGTTTTTCACCTGACTCATGGATGTTCC
>N_5443
TCACCTGACTCATGGATGTTCCTTCCTTACTGCCATTATGT
>N_5444
CTTACTGCCATTATGTTATTCCGTTACACGATCCAAAGATC
>N_5445
ATCCAAAGATCCTCTTCACCCACGACGGCGTGCTTCTGAAG
>N_5446
GTGCGGAGCACATCGCGGATCTGAACACCAGCGGCTCCCTT
>N_5447
GAACACCAGCGGCTCCCTTTCCTTGGTGGAATATTCGCGAT
>N_5448
GTGGAATATTCGCGATCCATCGCGGAAATGCCCCGTAGGAG
>N_5449
CGGAAATGCCCCGTAGGAGACTGTTGCTCGAGTGGCAGCCC
>N_5450
CAATGACAGTATCATGATTGCGGACGACAGCCAGGATCAGG
>N_5451
GGAGACTGGGCGCTGGTAGACAGGATTTCCGGGCGAACACG
>N_5452
CACCACATCCGAGTGCCGTGCCTTCAACACTAGACCCATTG
>N_5453
TCAACACTAGACCCATTGAACCGAGCGGTGGAGCGACCACC
>N_5454
CATTGAACCGAGCGGTGGAGCGACCACCCGTTCGCGAGTCA
>N_5455
CCACCCGTTCGCGAGTCATGCGTGCCCAACTGGAAGATTTG
>N_5456
TGCCCAACTGGAAGATTTGTCTTCTGTAGAGGTGCGCCATC
>N_5457
TAGAGGTGCGCCATCGCGGACAGACGATCCGTTTTATGCGG
>N_5458
CCGTTTTATGCGGAAAGGGGCTAATGGCGTCCACAGCGAGT
>N_5459
AATGGCGTCCACAGCGAGTTCTTTTTCCAGCATGGAAACGC
>N_5460
TGCGCTCCATGCGCGATCAGCACCTAATCGAGAACGCCGAG
>N_5461
CAGTGGCGGCGAGGTGTATGCCATATTGACCACCGAGAACC
>N_5462
GCCATATTGACCACCGAGAACCAAAAATTGAAAAAGACGTT
>N_5463
TGAAAAAGACGTTTGCTGAACTTGACATTGGCCAGATTAAG
>N_5464
TGACATTGGCCAGATTAAGGCAAGCCAATTGCCACGTGAGA
>N_5465
AGCCTCCGTTCCAGCGTTCGCCCAAATCTAGGCCGGGAGTC
>N_5466
TCTAGGCCGGGAGTCTTGATCTCTGGCGATCGGCAGACTTC
>N_5467
CTCTGGCGATCGGCAGACTTCACCGGACAATTATCAAATAA
>N_5468
AAGTGGCAGCACCAATAGTGCCTGTTCCTCAAACGGACAGT
>N_5469
AACGGACAGTCTCGTGGGGGCAGTGCAGAGAAGTCTCCCGC
>N_5470
GCAGAGAAGTCTCCCGCCGACAGCGAGCTGGAAACTCTTAA
>N_5471
CGCCGACAGCGAGCTGGAAACTCTTAATGCCCAGGACGAAA
>N_5472
CAGGACGAAAAAATAGTTAACAACTTGCCCGATCGCCAGCG
>N_5473
ACAACTTGCCCGATCGCCAGCGGGTGGAGAGAGGTGGGTTG
>N_5474
GAGGTGGGTTGATATTAATTCTTAAAAGAGAGTTCTTGACA
>N_5475
AGTTCTTGACACTTAAAAAGCTTAAGAATTTACTAATAGAA
>N_5476
TAGAAATAATTCTTAGGGTTCCGAACATGAGTTTATTAATA
>N_5477
ATTAATATATTTTTAATGGACAGGTCATCCCCTAACCGAGA
>N_5478
GACGCCCGACGGCCGAATTTCCGATAGCGCCCGAATCAAGG
>N_5479
CGGCCAGAGGTTTGGAAGTTCCTTCTCAATTACTACCTTTG
>N_5480
GGTCGGATACTCATGTGGAGCGGATCGAGCGTCGTAAGCAA
>N_5481
AGCGGATCGAGCGTCGTAAGCAAAAGTCTATTGAGTACTAC
>N_5482
AAGCAAAAGTCTATTGAGTACTACAACATGAAGGCCCAGTG
>N_5483
CATGAAGGCCCAGTGGCTTGCTATGACTACGACCCAGGAGG
>N_5484
AACGCACAGATCGCTCTTTGCAATTCTTTGCCGGAGAGGAT
>N_5485
TCTTTGCCGGAGAGGATAATCCCAATCTAACCCTTCTCCAG
>N_5486
CTAACCCTTCTCCAGGGTATCCTTATGACATACGTGATGTA
>N_5487
ATGACATACGTGATGTATAACTTTGACCTTGGTTATGTTCA
>N_5488
TTGCGCCCATTTTGGAGATCCAGGTAAACGAAGTGGACACC
>N_5489
ATCCAGGTAAACGAAGTGGACACCTTCTGGTGCTTTGTGGG
>N_5490
ACCTTCTGGTGCTTTGTGGGCTTCATGGAGCTGGTGTTTAC
>N_5491
CTTCATGGAGCTGGTGTTTACCAACTTTGACATAGACCAGG
>N_5492
TCGTCGCCTTATTGAATTTGCCAATGCCCCGCTATTTAACT
>N_5493
GCCAATGCCCCGCTATTTAACTACATGAGATCCCACGACTC
>N_5494
CTACATGAGATCCCACGACTCGGACAACATGTACTTCTGCT
>N_5495
TACTTCTGCTTCAGATGGCTCTTGGTTTGGTATAAGCGGGA
>N_5496
GGCTCTTGGTTTGGTATAAGCGGGAGCTAAACAGCGAGGAC
>N_5497
CGGGAGCTAAACAGCGAGGACGTTTTGAAATTATGGGAATG
>N_5498
TTTTGAAATTATGGGAATGTCTGTGGACTCGGCTACCCTGC
>N_5499
CTGTGGACTCGGCTACCCTGCCCCAACTTCCACCTACTGTT
>N_5500
CTACTGTTTTCGGTGGCCATCCTCGATCAAGAGACTAGAGT
>N_5501
ACTAGAGTGATCATCGACAGCCAGTACGAGTTCACAGAAAT
>N_5502
GAAATCCTGAAGCATGTAAACGAACTGTCTGGAAACATAGA
>N_5503
GTAAACGAACTGTCTGGAAACATAGATGTTCAAAAAACCTT
>N_5504
TTGCAGGTAGCTGAGGGTATCTATCTGCAGCTCAAGGGCTC
>N_5505
GACATACGTAGCATCATTGGCGAACCACTCTTGCCAGCAGC
>N_5506
CGAACCACTCTTGCCAGCAGCCGCTGGTGAAGAGATTGATG
>N_5507
GGGGCATGGTAGATGAGGAACCTACTTACTCGGACGATGGC
>N_5508
TCGACGAATTGGTGAAAGAGCTCACTCCCGAAGAGAAGGTT
>N_5509
AGGTTAGGCAGCAAGCTTTGCTTGAGGAGGCCTGCGAACGC
>N_5510
GCCTGCGAACGCTCCCTCTTCCTTCAGTTCCACTAATTAAA
>N_5511
ATAGCCCACAGAAAAGTATGCGCAAATTACGCTGCCCTTCA
>N_5512
GCGCAAATTACGCTGCCCTTCAAGATGGTTGCCTAACTAGA
>N_5513
ATTATATTTGCGGTTGCAAACTGTGGGTCGTATCTATTAAT
>N_5514
TTGCAAACTGTGGGTCGTATCTATTAATACTGTGGCTCATA
>N_5515
TTCACTGTTACAAAAAAGATCAATCGAGAATCTGACTGTTT
>N_5516
AATCGAGAATCTGACTGTTTCTCCGTGTTTAACACGAGTCG
>N_5517
TCCGTGTTTAACACGAGTCGCCCGTAAGCGTCCGCAAAAAA
>N_5518
AAACATTGGAGCAGTGTTAGCTTAGACTATAAGACTTAAAG
>N_5519
TGTTAGCTTAGACTATAAGACTTAAAGTTTACTCTCGCATC
>N_5520
CTTAAAGTTTACTCTCGCATCGAAGCTAAGCGAGGCGGGCC
>N_5521
CGAGGCGGGCCAAGCGGATACACTGATTTATATATTGTATA
>N_5522
ATTGTAAGTTCTCTTCCTCACCTCAAAACCAAAACACCCTC
>N_5523
AAACACCCTCATCCTATATTCGATCACCTCTAATTATATAA
>N_5524
ATTATATAAAGAAATTAGTTCTCGTGCCTGTGAACTCAAAA
>N_5525
TTAGTTCTCGTGCCTGTGAACTCAAAACATTTTAGGTATCA
>N_5526
TAGGTATCACTTTGCTTTATCGGACTTCAACACGCCTGTCT
>N_5527
TCGGACTTCAACACGCCTGTCTTTTTTTTTAAGTTTAGTCA
>N_5528
ATCCGTATACAAGTACATTACAAATGCATAGCAAAAAGATC
>N_5529
CAAATGCATAGCAAAAAGATCTAAAATACAACTCCAAAATT
>N_5530
AGAACATTGCTTTTTATATGCTGTTTTAAGGATACATTTCG
>N_5531
TATATGCTGTTTTAAGGATACATTTCGGAATTAATCCATCA
>N_5532
GGATACATTTCGGAATTAATCCATCAAGAACTTGACTGCCA
>N_5533
TCCATCAAGAACTTGACTGCCATTTGTATTCGGGTGGCCAT
>N_5534
TTGTATTCGGGTGGCCATATCCTGGAACGGTACGGCGTGAT
>N_5535
TTCGTTAAGGGCATACGAATCGCAGACTTGACCAGGCTACC
>N_5536
CGCAGACTTGACCAGGCTACCTTAACACGTCTAAAAATCGA
>N_5537
CACGTCTAAAAATCGAGGAGCTCAGTAATAAATCGTATGTT
>N_5538
TTTTTTATATATTTATTTATCATCAATATCAATAGTTGATG
>N_5539
GCTTCTTCTGGTTGATGTTGCTTTTGTTTGTTGTTCTGCAG
>N_5540
ACGTCTCAAAATAAATTGTTCTCATAAAGTGCGGATCAAAT
>N_5541
CTCATCAAGCGTGCAAGATTCATATTCTCGGGCTTCTCAAT
>N_5542
ATTCTCGGGCTTCTCAATTACAACAAAATTGATTTAATTAA
>N_5543
ATTGATTTAATTAAAAAATTCTATTTTTCAATAAACACTTC
>N_5544
TTTTCAATAAACACTTCCCACCTGTTAGTTACGCGCCAGGA
>N_5545
GCATGTTGGTGTCGGTGGTTCATGGGACACACAAGTGTATA
>N_5546
CACACAAGTGTATAATAAAACATACGAATTACAAATACAAG
>N_5547
TGCGCCATTAGCATTCCATCCTTTCACATTTACTAATTACA
>N_5548
TTAAAATGATCAAAATTACACGCAGCTTTCGGGGACACACA
>N_5549
TTACACGCAGCTTTCGGGGACACACATAAAGAATAGAGAGT
>N_5550
CACATAAAGAATAGAGAGTTCAGTATACAACATATTGGGGA
>N_5551
GGAGAATACATGGTGCCTTACTATATTAAAAACAGTTAAGC
>N_5552
TTAAGATTATGAATTATGTACAGGTATTATATATGTATAGA
>N_5553
ATGTATAGAGACTGCATGTGCCAGGACAGCGCCAGAAACCC
>N_5554
TGCCAGGACAGCGCCAGAAACCCAAGTATATGTGTCTCTAC
>N_5555
AGAAACCCAAGTATATGTGTCTCTACATTTTATGCATGGAT
>N_5556
TGGATAGTGTTTTGTTTAAACATTTTTCTGTCGCTTATCAA
>N_5557
CGTTTTAGCAATAATTTAAACGGAAAATCCTCGTCGTGCAA
>N_5558
AGAGGAAGGGACACTATTGACTTATCAAGCACCATATAAGC
>N_5559
CATATAAGCAGCAGATGAAACTTGAGTAAGTCATGGGTAAG
>N_5560
TGAGTAAGTCATGGGTAAGGCGCTCTGCCCTCCAGTTCAGA
>N_5561
CTTTATGGCGTTGAGACAAACCCAAATCCGTTTTCTCCAAA
>N_5562
ATCCGTTTTCTCCAAATTGGCTCCTAATCTCTATATATAGA
>N_5563
TATATGGTTCTTATACTTTACACAACTTTAAGCTTAAGGGA
>N_5564
CAACTTTAAGCTTAAGGGATCTAGTGGTAACAGTTAACCTA
>N_5565
AGTGGTAACAGTTAACCTAGCATTTAAATTTCGCCTCGATC
>N_5566
CTCGTTTGCATCCGCATCTGCAGCTGGTTTCTCATCATCTT
>N_5567
CGGTGACTTGCATGTATTGGCCGGATTGGCTTCTCCTCTAC
>N_5568
TCTCCGGCCCTTAGTATGGGCCGTGTCATTCTGCTAGCGCT
>N_5569
CCGTTCCTCCGCTCCCGATTCGCTTCCAGTTGAAAGATTAA
>N_5570
CTGCCGAAGAGCGTGTATGACGAGTGGATCGCAACTCCCGT
>N_5571
GACGAGTGGATCGCAACTCCCGTCGCTTCTCAGGCGGTTGT
>N_5572
CACGGAACCAGATCCTTGTTCGTTACCAGACCTCGGACGCT
>N_5573
TCGTTACCAGACCTCGGACGCTTCAAGCGATTGGAGGAACG
>N_5574
TGAAGTATTTTCAGCTGTATCCAGATCGTCCACGCTTCCGC
>N_5575
ATGACTACTGCCTGGATTGGCAGCGGTAGGCTTTTTGAGTA
>N_5576
AGTATGGGCTGTATAATTAGCTCATCGGCTTCTTCGTAGGG
>N_5577
GCTGCATTTGTTATGGTTAGCGAAATGCGCGACTCGGAGCG
>N_5578
TCCACTGCTAATGGGAGGAGCTATGGTTATTGTAGTTTGAC
>N_5579
CTATGGTTATTGTAGTTTGACTGGGCAGATTAGCTGCCAGT
>N_5580
TGCCAGTCCCGCAGCAGCTGCTGAACTGGAAGAGGACCCCG
>N_5581
GCTGCTGAACTGGAAGAGGACCCCGATCCGCCTCCAGAGGC
>N_5582
CCCCGATCCGCCTCCAGAGGCATTAAGGGGAGTCAATGTAA
>N_5583
CCAGAGGCATTAAGGGGAGTCAATGTAACTTTATCCTGTTC
>N_5584
GGGAGTCAATGTAACTTTATCCTGTTCCGCAGTCATGGGCG
>N_5585
TCATGGGCGCTGGTGTAGAGCTGCTACTGGAACTGCTTCCG
>N_5586
TGCTACTGGAACTGCTTCCGCCTCTTAGACTCTTTTCTATG
>N_5587
CTCTTAGACTCTTTTCTATGCTACTCATGCTGGCACCAAGA
>N_5588
GGGTAAGCCTGCCGCAAGGGCGGCCAATTCCTCCTTTGTGG
>N_5589
CTCCTTTGTGGGGTGTAAATCCCCACGTGCTCGTTTGGATA
>N_5590
GTTTGCTGCACTAGAGGATGCAGATGATCCTCCCGCCGAGG
>N_5591
ATGTGGGTATCAACGAGATTCCTGATCCCAGACCTAAGGTC
>N_5592
TAAGGTCTTGGTATAATAGTCCATCTGTTGCTTAAAGGCAT
>N_5593
GCCGTTTCGAAGAAGAGTGGCTAGTGCTTCCTGAGGCAGAA
>N_5594
AGGCAGAAGAACCACCACCTCCAGCAGAGCCACCAGTTAAG
>N_5595
CACCAGTTAAGCCAGCCAAACTAGCTAATGAACCTGGACCA
>N_5596
TAGCTAATGAACCTGGACCACTAAGAGGAAGGGATCCCCCC
>N_5597
AGGAAGGGATCCCCCCGCAGCCGCCATTGCCTGTGCAGCCA
>N_5598
TGCCTGTGCAGCCATTTCAGCTAAAAAGGCCTGTGGGAAAT
>N_5599
TAAAAAGGCCTGTGGGAAATCGCTGGACATGCCAGGAATTT
>N_5600
AGCTGCCGCTGCTGTCGCAGCTGCTTTCGAGCTCTTACTAG
>N_5601
TACTAGAGGAAGTGGATGTTCCCGTATTTGATCCGGATGTT
>N_5602
TTTGATCCGGATGTTGATGGCATTTTGCCTTGCGAGAAAGC
>N_5603
AGCTTGAAGCGCGGCTAAATCAGTTGGCAGAGCTCCTCGGG
>N_5604
AGTTGGCAGAGCTCCTCGGGCTAAACTTTCTAACCACTTTT
>N_5605
TCTTGCTTGTAGATGTGTTACCTCCACCAGAAGAGCTCGGC
>N_5606
GGCGGCATTCCCAGGGAGCTCATCAGACGTGTTGCCTGCGC
>N_5607
ACGTGTTGCCTGCGCCAAATCCATGTTGCTCATACGGCTCA
>N_5608
TCCATGTTGCTCATACGGCTCAAGGACTCGAGAAGATGCGG
>N_5609
CGAGAAGATGCGGATCCGCTCCTGGCATAAGTAGACTACTG
>N_5610
CCGCTCCTGGCATAAGTAGACTACTGAGTTGAGCCATGTCT
>N_5611
TGGTTTGGGACTGATTTCTGCTGCTTGATTGCCTGCCACGT
>N_5612
GCCACGTCCGGATCCTGATGCTGAAGTTGAAGGCGTGGTAA
>N_5613
TTGAAGGCGTGGTAACTGTGCTAGCGCCACCGCCCATGCTG
>N_5614
TGGCCATAGCATTCATCAGACTTGCTGCTGAGTTGGCAGAT
>N_5615
TTGGCAGATGCTGTGGTATTCCTGGACTGACTGGATTTTGA
>N_5616
GCGACTTAGACTGCGTGGAGCTCGTATTTGAGGCCGATGAA
>N_5617
GATGAAGTAGCTCCATTTAGCAGGTTATACTGCTGAGCCAA
>N_5618
AGCAGGTTATACTGCTGAGCCAACTGATCGTATGCGGAACC
>N_5619
GATCGTATGCGGAACCAAGTCCACTAGATCCAAGGGAATAC
>N_5620
CCACTAGATCCAAGGGAATACGGATTCAGGCCACCTAGTCC
>N_5621
ACGGATTCAGGCCACCTAGTCCCATGGGCGGATACAGCAAT
>N_5622
CCTAGTCCCATGGGCGGATACAGCAATGATGGATTCGGAAA
>N_5623
GGATACAGCAATGATGGATTCGGAAATAGGAATGGAAATCC
>N_5624
TCCGGCCGCCAATTGTGATGCAGAAGCAGCTGCGTTCTTTC
>N_5625
TGCGTTCTTTCCCCCTGATGCGCCAGATCCTCCAGTGCTTG
>N_5626
GCCTGTTGTTGCTGTTGCTGCTGCTTCTTTTTACTAGCCGA
>N_5627
TTACTAGCCGAAGAGGATGACGAAGTGGCGGATGATTGCGA
>N_5628
GGAGCCCGCTCCTCCGGATGCACCAGTTAATCCGCCAAGAG
>N_5629
TGTCCATCCCTGCAAGATTACCCAATCCTCCCATTCCTGCC
>N_5630
GCAAATAGGTTCATGTTGTTCAGGTTACCTAGTCCAGGAAT
>N_5631
TACCTAGTCCAGGAATATTACCCATTCCGGGCATTCCTCCA
>N_5632
TAGCAACGGATTTTTGGGATCAAATGCAGCAAGAGGATTCT
>N_5633
GGGATCAAATGCGCCCAGTCCAGGAAGATTTGCTAACAGAC
>N_5634
TTTGCTAACAGACTGGGATTCAGACCCGCTAAGGAGCCAAA
>N_5635
TCTTTGAGCTGCCTGAGTTCCCTCCCGCTTGCGATTGAGCT
>N_5636
GATTGCTGTTGGGTGTGGGACGATGATGAGGTGCTACTCAA
>N_5637
TACTCAAATTAGATAATGGACGACCACCATGTGATTTCACT
>N_5638
GGACGACCACCATGTGATTTCACTGCCGAGGAGCCGTAGCC
>N_5639
CTGCCGAGGAGCCGTAGCCGCTCTCCATTGATGCGGGCCTT
>N_5640
GTAGCCGCTCTCCATTGATGCGGGCCTTGGTGACGGTGTTG
>N_5641
ATTGATGCGGGCCTTGGTGACGGTGTTGACATGGGATTTTG
>N_5642
CTGCTCCAGCCACTTTGGATCCACTTCGTAATTGGGGTTCT
>N_5643
TCCACTTCGTAATTGGGGTTCTCCGTAAGCCTAGAGTAAAA
>N_5644
TATCAGACATTAATTTGTTACAGATAATGGTTTCAAGGCTG
>N_5645
TTTGTTACAGATAATGGTTTCAAGGCTGAATATTCCATTCT
>N_5646
TGGTTTCAAGGCTGAATATTCCATTCTTATCAAACACTCAC
>N_5647
CCATTCTTATCAAACACTCACCATTGCATAAGTCTCTTTAG
>N_5648
ACACTCACCATTGCATAAGTCTCTTTAGCTGCGGCGCTTTA
>N_5649
TTATTGATCACTGGTACGGGCTCCTCTCCTGTCAAATTCTG
>N_5650
TCTCCTGTCAAATTCTGTGGCCCGGGCATCGAGTGTTGCTG
>N_5651
TGTTGTTGCTGTTGCTTTTGCAATTGGGCTGCACTTGAGGA
>N_5652
TTGAGGATTGTTGTGAGTTTCCCTGCTGGCGGTTCGAGCGC
>N_5653
TTCCCTGCTGGCGGTTCGAGCGCCGACTATTGCCACTTCCC
>N_5654
GACTATTGCCACTTCCCGAACCACTTGCCCCGCCTCCTCCT
>N_5655
CCCGCCTCCTCCTACGTAATCAATGCTCAGCTGGTCACCCA
>N_5656
GGACTTGTCATGTCTGAAAGCCACTTGTTGACCTTGACGTC
>N_5657
CCACTTGTTGACCTTGACGTCGTGTGGTGAGTTTGTTGAAA
>N_5658
TGTGGTGAGTTTGTTGAAAACTTTGAACTGATCTTCATGGC
>N_5659
ATCTTCATGGCCTGTTCCATCTCGGCTAGCATGTTTTCATA
>N_5660
GGCTAGCATGTTTTCATAAGCCTTCCGTTGAGCGGGGGGCA
>N_5661
GTGCCAACAGGGCATTGAGACTGTCTTTGGATGACAGACCT
>N_5662
TCTTTGGATGACAGACCTCCCATTGCCATATTCTGCAGGGC
>N_5663
GCTCCTCCGCCGCTGGCCGACGAGCTTCCTCCTGTGCCGGA
>N_5664
GTGCCGGATCCGCTGTTGGACGAGCCGCTCTTGGATTCTGA
>N_5665
CGCTCTTGGATTCTGAAAGACAGATACATTCGATTAGTGAA
>N_5666
ACATTCGATTAGTGAAAAATCCTATTAGATGGATGCCAATC
>N_5667
AAAATCCTATTAGATGGATGCCAATCTTCGGCTGGTGAAAA
>N_5668
AAGGTAAAAGCGCAGAGACTCAAACTCACTTCCAGGCACTG
>N_5669
ACAGTGATAGTAAAGGGTTTCTGATTTGACTGCTGGTTGGA
>N_5670
ACCGATACGCTTGGAGGGATCTGCGGTTTCTTTGATGATGG
>N_5671
TGCGGTTTCTTTGATGATGGCAGAGATGGGTCAGGGAAGGT
>N_5672
GAAGGTCTTTTGCTCTTTAGCAGCCGATAGGCCGAGAACGA
>N_5673
CCGAGAACGATCTCGTCCAACTTCTTCCTCTTTTTCTCCTT
>N_5674
CTTTTTCTCCTTACCAATAACAGGCTCTTCAATGGTCTACA
>N_5675
TGGTCTACAATAAAACAAAACAAAGGTGTAAGTTGCCTTAA
>N_5676
AGCGTGTCGTCCAATTTGCTCTTGTTTCCCATCGAGGGAAA
>N_5677
GTTTCCCATCGAGGGAAAAGCGGAACTTAAAGCAGCATGTA
>N_5678
GCAGCATGTACACTGGATTTCTTAGAAGGCATAGAGAAGTC
>N_5679
GAACTGGAAGCCGACTTAAGCATCTCAGTCATATTCATTTT
>N_5680
TCAGTCATATTCATTTTCGGCAGGCTGTTAGACACAGTTTT
>N_5681
AATATTTGTACAATGGGAAACGTAATGACCTATTTTAAAGA
>N_5682
TAATGACCTATTTTAAAGAACACACCTTGATGAAAGGTCCA
>N_5683
TGATGAAAGGTCCATTGGTGCACCCATTGAGGGAGGAGGAG
>N_5684
TTGCGGGGACAGCTGGCTTGCTGAACTGTCCAGATGATTGT
>N_5685
CAGAAGAATTGCCACCTCGACCACGACCAGAGGAGCCACTC
>N_5686
CTCGACCACGACCAGAGGAGCCACTCAAGGCCTCCATGTTT
>N_5687
ATCTCACTCTCCCAGTCTTTCGGCGCCACTAAAGTTGAGAT
>N_5688
ATAAGGTTAATTGGGGTAAACAGAATTTTAGTTTAAAATAC
>N_5689
AAGCAGAGCGTGGAGCTTAGCCCTTTCCGTCTCCACGTCAA
>N_5690
GCGATGTGTCGCTTGCGCTTCTTTCCCACTCCAGACCCGGC
>N_5691
CTTTCCCACTCCAGACCCGGCACTCGGAACGCTCAATCCGC
>N_5692
GGCCGAAGAGCCAGTTGCTGCACTCAGTGACATTCCGGGAA
>N_5693
CAGAGACGATAGGGAGGTGGCATTTCCACCTGCTGCAGCTG
>N_5694
AGCAGCATTGATGCTTTTAGCATCCAAGCCAGGTAAACTGT
>N_5695
AGAGGGCTTTGATTGGGTGACCTGGGGAACTCCCGAGGAAG
>N_5696
AACTCCCGAGGAAGTGGATGCAGCGGACGCCGAGCTGGCAA
>N_5697
TGCAGCGGACGCCGAGCTGGCAACTTGCTGCATGTGGGAGG
>N_5698
ATGTGGGAGGTCTGCAAGTGCTTTGTGACACCTTGGTCCGT
>N_5699
TGACATCGGGTGTTGTGGAGCGACGTTCCAAACTGCTCAAG
>N_5700
GTGAAGAGCAATGCTTAGATCAGTGGCCCCCTTGCAGGTTG
>N_5701
AGTGGCCCCCTTGCAGGTTGCAAAGGCACTGTATTTACTAT
>N_5702
TTGCAAAGGCACTGTATTTACTATCCACAGGCCAATTTCCT
>N_5703
CGCAATACGGCGTTCTAACGCAAAATCCTTAAACCATCGGA
>N_5704
TCTAACGCAAAATCCTTAAACCATCGGATCATGCACATTTC
>N_5705
TTAACAGTTGCCGGTTGAATCACTTCCAAGTCCGGAAAGCG
>N_5706
TTTTTCCTTCATCACCTCGTCATCATCGGGATCTGAAGGAC
>N_5707
TGAAGGACCAGCCACCAGGTCGAGTATGTCTTGGTCGCCAG
>N_5708
TCGCCAGTGGATTTTTTGGGCACAGCTACTTCGGGTTCGAG
>N_5709
AGCTACTTCGGGTTCGAGGACAGTTTCAGATTTTTCAGAGG
>N_5710
TTCAGATTTTTCAGAGGGCTCTGATTCTATACTCGATTTTT
>N_5711
TGATTCTATACTCGATTTTTCCAGTTTTTCCGTTTCTTCTT
>N_5712
TTCCAGTTTTTCCGTTTCTTCTTTTTGTTCCTCAGCCTTTT
>N_5713
TTTTTGTTCCTCAGCCTTTTCATATGAGTTTTCACCCTTCT
>N_5714
TTCACCCTTCTCTTCCTCAACCTTTTCAACAACCTTGTCTT
>N_5715
AACAACCTTGTCTTCACATTCCTTTTCGGGCGATTCCGAAT
>N_5716
GTTTTCTTCTGTATTAGGGGCAGCTTCATCTGCCTCCATTT
>N_5717
CCTCCATTTCTGACACTTTACCATCAGGAACTGCAGGGGAA
>N_5718
CATCAGGAACTGCAGGGGAACTTGGCTTTTCTTCTGAAAAT
>N_5719
GGCTTTTCTTCTGAAAATTTCTTATCCTCAGCATCACTGCA
>N_5720
CTCAGGCGAACCTTCCTTCTCACCATTTTCGGCAACGGGCA
>N_5721
GGCAACGGGCAATTCCTCAACTTCCATTTTATCTTCGCTAG
>N_5722
TTTTATCTTCGCTAGGTTTGCTATCTTCAATTTCTGGAACC
>N_5723
AATTTCTGGAACCAATGTTTCAGTGCTAGACTTATCCTTAT
>N_5724
GTGCTAGACTTATCCTTATTCAAATTTGTAGATTCGTCCAG
>N_5725
CTTATTCAAATTTGTAGATTCGTCCAGTGCTTCCTTTTCCG
>N_5726
TTCGTCCAGTGCTTCCTTTTCCGTGGTTTCTGGATTAAAAT
>N_5727
CGTGGTTTCTGGATTAAAATCCTCTTTACCCTTTATCTTTG
>N_5728
TATCTTTGTACTCTCTTCAGCATCTGAATTTTTATCTTCGA
>N_5729
TTCGAGATTATCAGCAGTATCATGCTTTTCAGGACTCTCTT
>N_5730
ACTCTCTTCAGATTTAATTTCTTCTTTTATGGGAGTAACCG
>N_5731
TATGGGAGTAACCGGCGATTCTTTCTTTATGACACTCTCAT
>N_5732
CATGAGCTCATCATCAAGGTCTATGACCTCATTCTTCACGG
>N_5733
TTCAGCTGCCGCTAACTTCTCTGCCTTTTCAGCATTGAAAG
>N_5734
TGCCTTTTCAGCATTGAAAGCCTCCAGTTTGATAGTACGTT
>N_5735
CGAATAAAACGCTTCTCTGACTCTCCAAAACTAAAGTTTGG
>N_5736
TCCAAAACTAAAGTTTGGATCGTTAAAGATAAAGGTTTCGG
>N_5737
ATCGTTAAAGATAAAGGTTTCGGAGCGATAAAGTCCGTGCT
>N_5738
ATAAAGTCCGTGCTTGAGGACGGCTGTAATCAATTCCTTGT
>N_5739
TCGTGTCGACCGGGCTCCCACCAATCTGGAGTATCCGCATT
>N_5740
CTCCCACCAATCTGGAGTATCCGCATTCTTGGTGCAGAGTT
>N_5741
GAGTATCCGCATTCTTGGTGCAGAGTTTTAAGCGTTCCTCA
>N_5742
AGTTTTAAGCGTTCCTCAAGCATGGGATTCCGAGCGACTTC
>N_5743
TCCAAGCGATCCAGTATGAGCTTGGCGTGTTCCTTTTCGAT
>N_5744
GGCGTGTTCCTTTTCGATTTCTTCGATGATACCTTCTAAGC
>N_5745
TTCTAAGCCGCGCTCCGATTCAGAGAGCTTTAAACCCGCCT
>N_5746
AGAGCTTTAAACCCGCCTGTCGTTTACACATGGCCACAAAT
>N_5747
CGCCTGTCGTTTACACATGGCCACAAATACCTTATAATAGT
>N_5748
CACAAATACCTTATAATAGTCCGTCAGTGTTTCATCGCTTT
>N_5749
GCTTTTTCTCTCTAGGTGAGCCATCTGTTTGAACTTGGTCC
>N_5750
TCCAGTCGGGCGAAAGGGAACTTCCATTAGAGGAAGCCATA
>N_5751
GGAACTTCCATTAGAGGAAGCCATAGGTGTTGAGACGTGTA
>N_5752
AGGTGTTGAGACGTGTAGGTCCACACCATACCCGGTAAGAA
>N_5753
CACACCATACCCGGTAAGAACTCTAAGAAATTCGTATTCTT
>N_5754
AGCCGTTGGGACTCGCGCTCCTTCGCCGCCAGTTCCATCTT
>N_5755
CCAGTTCCATCTTTCCCTGTCGCTCCATTTTCTGTAAAAAT
>N_5756
TATAAATATTTTCGTTAAAACAATAATAAATTTTATCTTGC
>N_5757
TCTTAGAGTCATAGAATTAACATATTTTTAAGTTAGATTTT
>N_5758
TTTATAAAAAGCATAGAACCCCAAAGTACAAAGGTACTGCA
>N_5759
AACCCCAAAGTACAAAGGTACTGCACGTATCGAAACATAGT
>N_5760
TGCACGTATCGAAACATAGTCTGTCTGACCCCAAGTATTTG
>N_5761
CCCCAAGTATTTGAGGTGTTCGTCAATGTCCACAAAATATA
>N_5762
CGAATTAATAACCATCTATGCAAGTATAAAAAATGTTTAAA
>N_5763
AGTATAAAAAATGTTTAAATCAGGCCATTCGAATGTTATCA
>N_5764
TCAGGCCATTCGAATGTTATCAAAACTTAACTACTATTTAA
>N_5765
TTAATTAAAAATAAAGTAAGCATTATATTTTTTTTAAATAA
>N_5766
AAATTTTTACAACAGAGAAGCATATTTCTACATATCAGCTC
>N_5767
AATATTTAAACGACCCTTTGCATTGCACCACCCATCACTGC
>N_5768
CATTGCACCACCCATCACTGCGTCCCCAGGGGTTGGGATCA
>N_5769
GCGTCCCCAGGGGTTGGGATCACACAGCGCGACTGTGTTGG
>N_5770
TTGGTGGTGATGTGGGGTGGCCACGTTACGACACCTTCCCT
>N_5771
CTATAATCATCAGCACATAGCAGGCTCCTGGCTTTCGAATT
>N_5772
GAAAAGCAAAAAGGGAAAGACATAATGCGAATGACACGCGC
>N_5773
TAATAATAAAAGTAAAAAATCCATTTTACACCCCTAATAAC
>N_5774
CCATTTTACACCCCTAATAACGCTTCGGCCGGAGGACAGAG
>N_5775
CTTCGGCCGGAGGACAGAGGCCAAAAGGCGACAGCAACAGA
>N_5776
CAGAGGCCAAAAGGCGACAGCAACAGAGAACGACGTGGAAT
>N_5777
CGTGGAATCGGAACACGGAACAACCAGCAAGCCGCACCAAG
>N_5778
AACCAGCAAGCCGCACCAAGCAATGGCGCTCAAAAGTAAGG
>N_5779
TGGCGCTCAAAAGTAAGGGGCATGCGAAGGTGATTTCAAAA
>N_5780
GGGGCATGCGAAGGTGATTTCAAAAATAAATAGAGACAAAC
>N_5781
ATTTCAAAAATAAATAGAGACAAACAAATGAATCCTGTGAG
>N_5782
ATAGAGACAAACAAATGAATCCTGTGAGACCAATTGCACGC
>N_5783
ACCAATTGCACGCGCCACAGCCAAGGAAGTTCATACACTCC
>N_5784
CCAAGGAAGTTCATACACTCCCACTCACCCACACTTACTTT
>N_5785
TCACCCACACTTACTTTATGCGCTGTTTGGTGCGTCGATTT
>N_5786
GTTTGGTGCGTCGATTTAAACTAAAAATAATAGGTGGCACA
>N_5787
GCAAGGGCTAGAAACAGAAGCAAACGTCACGCAAATACACA
>N_5788
GCAAACGTCACGCAAATACACAAAATTGTAAGCCGTCCTAG
>N_5789
TTGTAAGCCGTCCTAGGGGTCAACATAGTAACAGCCATTGG
>N_5790
ACATTAGTTTCTATCTTTATCGAGGTAAATGGGCACAACGA
>N_5791
TCTTTATCGAGGTAAATGGGCACAACGAATTTGTCTTCTTT
>N_5792
AATGGGCACAACGAATTTGTCTTCTTTTCTAAATATGTACA
>N_5793
CATACATGTATGTATAAATGCGTAACCTAACTGAAAACGTT
>N_5794
AACTGAAAACGTTATGGAATCCTTCCTGGAGCGAATCCAAA
>N_5795
ATCCAAAAATTAAAATGATGCCAAGTGGCGCCCAGGTTGGC
>N_5796
CCAAGTGGCGCCCAGGTTGGCAACTCTGTATACGGTGTATC
>N_5797
AACTCTGTATACGGTGTATCCTTGTGATTCCATGCCTCTGT
>N_5798
CTCCCTCCCCTCCTAACCAACCATTGCTTGCAGGCTACGAA
>N_5799
GGCTACGAACGATGGTATAACGAAATCCGAAAAGGGGACAA
>N_5800
AGAAGATAACACGACAGCGACTCGAGGCCTCTTCTTTCTTC
>N_5801
TCTTCTTTCTTCCCTTCTCGCGTACTATACATTTGGCTCTC
>N_5802
CACTCACTCCGCCTCTCTATCACTCGTTTTCTCCGCACCGT
>N_5803
CTCGTTTTCTCCGCACCGTTCCACCATCGCATTTACACTAC
>N_5804
CCACCATCGCATTTACACTACACAAGTGCGAGGCGACTTGA
>N_5805
TACACTACACAAGTGCGAGGCGACTTGAGCGATTGATTATG
>N_5806
GTAGAACCGCTGGCTATGAACATGGCTACAGGCTTGGAGGC
>N_5807
AGGCGGCGGTAGGTAAATAGCAATAGGGTAAATAAAATAGA
>N_5808
AGAGAACGCGGAGCAATAAACAGCCGCGCAAAAAAGAATTT
>N_5809
AAAAAGAATTTGAGTGAGTGCACTTAAAAGGCAATAAATAG
>N_5810
AAGGCAATAAATAGATATAACCGTTGCACAAAGTGGTTTTT
>N_5811
TCAATTAAATAATAATAATACTTGAAACCACATTGGCCTAC
>N_5812
CTTGAAACCACATTGGCCTACAAATTCATTTAAAAGATCAC
>N_5813
TAAAAGATCACATTAAGATTCTATCGTACAACAATTCAGTC
>N_5814
TTTAGTGTGGACCTGCCTTACCAATAACACCTACTTGCAAC
>N_5815
CCAATAACACCTACTTGCAACATGGAATTCTCTCTCTCTCT
>N_5816
ACATGGAATTCTCTCTCTCTCTACCCCTCACAAGCGCACAC
>N_5817
AAGCGCACACAACTTCCCAACCTAAACCCTATTAAACCCTA
>N_5818
CCAACCTAAACCCTATTAAACCCTAAAAGGGGCAACGTGAA
>N_5819
CCTAAAAGGGGCAACGTGAACGCTTTTTGTTCATGTGAAAT
>N_5820
TTTTGTATTTCCACTCGCTACAGACCGAATTACGAGCGAGA
>N_5821
CCGAATTACGAGCGAGAGGGCCAAATGATCCCCCTCCTCGT
>N_5822
GGCCAAATGATCCCCCTCCTCGTCGTCTGTCCCACTCTTTT
>N_5823
CTGTCCCACTCTTTTTGGGTCTCGTTCACTTTATCTTGACT
>N_5824
TTGGGTCTCGTTCACTTTATCTTGACTAACTGCATGCACAC
>N_5825
CGAAATATTTGTATTTTTTGCTTTTACCTCCAAATAAATGC
>N_5826
TGTGAAGATTTGTTAAGATGCTCGCAGAACGCCGAGAAGCT
>N_5827
GCTCGCAGAACGCCGAGAAGCTGCTGAAGTCCATGGGTTTA
>N_5828
GAAGTCCATGGGTTTAATAACCTCCATTTTCGAACACACGG
>N_5829
ACACACGGCAATATCACAGACTCACTGGTAATCAAGAATAT
>N_5830
GGTAATCAAGAATATATTGGCAAAATCGAAGCTTTACGCTT
>N_5831
TTCGTCATGATTATTGATTTCAATTAAGCACTAATTATCAT
>N_5832
GCAAATACATTATTCCATTTCGTTTGATTATCACTCCCTCT
>N_5833
TTTGATTATCACTCCCTCTTCCTTTAGCGCACTCTCTTTCT
>N_5834
GTTTCGTTTTCCCCGTCTTGCATCGAGTTTCCACGAGCACT
>N_5835
ACGAGCACTTGGACTTTTTACAACTTTACACCGCGGCGCTC
>N_5836
GCGCTCAAACAAATAATGAGCGGAGCGCATTGCGGACTAAA
>N_5837
GCGCATTGCGGACTAAAATACAAGACACACTCCTCACACAC
>N_5838
TACAAGACACACTCCTCACACACACACATAGGTAGGCAAAC
>N_5839
CATAGGTAGGCAAACAACGGCGATGGCAGCGGCTAAAATCG
>N_5840
GCGATGGCAGCGGCTAAAATCGAATGCGAATCAGCCAGAAA
>N_5841
GAATCAGCCAGAAAGAGAGACTCAGAAGAGAGGGAGCGCGG
>N_5842
GAGCGCGGGAGAGTAGGAAACCAAACAATCGTGAGATTAAG
>N_5843
AAACAATCGTGAGATTAAGTCAAACGCCGTTTTGGGTGAAT
>N_5844
CCAACTCGGAGGTGAATGAGCGTCACTTGCAATAAGGGAGA
>N_5845
TCACTTGCAATAAGGGAGAGCGACAGAGAGAGCATCGACTT
>N_5846
GACAGAGAGAGCATCGACTTCGGCTTCGCGAGAGTACAATT
>N_5847
ACTTCGGCTTCGCGAGAGTACAATTCAAGGGAGGGCGCGGG
>N_5848
GAGTACAATTCAAGGGAGGGCGCGGGCAGAAGCAACCTAGA
>N_5849
CGATTGTGACTGTGAGTGTGCAGTGGATGGACGAGTTGAAG
>N_5850
ATGTAAGCAAAGAAGCGAGACAAGAGCCTGCCGCACACTTA
>N_5851
CCTAAACACAAACCCTGGAGCGGGGAGAGAACAACACACGG
>N_5852
GGGGAGAGAACAACACACGGCGGAATCGCAGGCAAAAAAAG
>N_5853
AGGCAATGAAACAAATGTACCACAGAAACTGTTGACGACAC
>N_5854
GCCAAATGGGGGAAGATGAACGGGGTAATGACGGACGGACG
>N_5855
GGGATAAAATAAAATAATAACAGCAGGCGCAACAACAGCGC
>N_5856
CGAAAATCTTTTAGAAATGACGCCTAATACCTTATCGGTAT
>N_5857
TACCTTATCGGTATGGAGTTCACCCTCGTCTCCTAATCCAT
>N_5858
TTCACCCTCGTCTCCTAATCCATATTTTAAGATATCAATAT
>N_5859
TATCAATTAACAATTTTTATCGTATGATTAGAAATTCGCAT
>N_5860
TTTACATCGACAGCAACACACTATCCAGACAGGAGACAGGG
>N_5861
ATTAATCAATCCGCAAGATACAGATGCAGATACCACATGAG
>N_5862
GAGTCCGTGAGTGGATATTGCACACACCGAAATGCATGCAT
>N_5863
CGACAGAGACATATATATATCTTCGACAATGCACTCACTCA
>N_5864
TTCGACAATGCACTCACTCACACCAACAGAAATCTTGCGCA
>N_5865
CCGAAGAGGGCAGGAGGCCACTCTTCTCTATCCTAAATTGG
>N_5866
TAAATTGGACTAAACTATATCGAAAAAGGGAAAGAAAGTAA
>N_5867
GAAAGTAAGAAGGGTGATGGCAGGTAGACAAGTCGGATTTA
>N_5868
GTGATGGCAGGTAGACAAGTCGGATTTAAACTTGACAAGCC
>N_5869
TGAGAGAGCGGCAATGGGATCTAGCAGCGACTGTTACGAGC
>N_5870
CTAGCAGCGACTGTTACGAGCACACGCACAGTGGAGTGTCC
>N_5871
GCACACGCACAGTGGAGTGTCCGAGAGCATAAAAGAATATA
>N_5872
TCTTCAACAAAAAAATATTACTCAAAAAGTCAGCATGGCAA
>N_5873
CATGGCAAAAACAACTTTTCCCTTTCAAAATTTTATGTATT
>N_5874
TTTCGATTCGCTCCACTGTGCACACTTAAGTGGCAGCGAAA
>N_5875
CAAGCAAGTCGAAGGTGGGACCGAAGATGGAAACAAAAAGA
>N_5876
GGTGGGACCGAAGATGGAAACAAAAAGAATGGCAACCCGCA
>N_5877
TCACACGCACAGGAGGATAGCCATCAACTTCTCTATGTTAG
>N_5878
CTTCTCTATGTTAGGTGTTTCAAATGCACGTTACGTTGCAA
>N_5879
GGTGTTTCAAATGCACGTTACGTTGCAACTTCAAAAACGAA
>N_5880
AAAAGCAGCAGCGCAGCGTGCAATGGGACGGCCGCCCCGGA
>N_5881
GGGACGGCCGCCCCGGAGGTCTGGGGGAGCAAAGGAATTCC
>N_5882
AAGGAATTCCCATTCCCAGTCCAAATGAGCACAATTAGGCG
>N_5883
TCCAAATGAGCACAATTAGGCGTCTTTATCGAATTCTCGCG
>N_5884
CGGTATGCGAAAGAAGAGAACAGGAAACCATAAGAGGAACA
>N_5885
GTCACCATTATCCCCGTCTCCTTTTTGCGCTCAATAATTCA
>N_5886
CCTTTTTGCGCTCAATAATTCAGTTCGTGAGAGCAGTAGCC
>N_5887
CGTGAGAGCAGTAGCCGAAACAGTGGTGTCAGAAGCAGAAG
>N_5888
AGCACCAACCACCCCCCAGACATTTGGGTGGGCGCATACGA
>N_5889
TACGAAAGGAAAAAATTATACATTGGATAAATCCAGAAAAT
>N_5890
AAAATTACAAACACACATTGCAGACATCTAGGGAGCGGGAC
>N_5891
AGGCACTCTCGCATGGAAAACTAATACATACAGCGAGGCGG
>N_5892
CAGCAATAAAACCAAGTCGTCCACCAACGCTACTGCTCACG
>N_5893
CGTCGCGGCAGCCGCAGCAACCATCGTCACCAAAGAACTCC
>N_5894
ACCAAAGAACTCCAGTTCGTCGATACAACAACATCGGCAAC
>N_5895
TCTTGCTGCCGCCGTTTCTTCCGGCCCCCCGACATTACCGG
>N_5896
TTCCGGCCCCCCGACATTACCGGATTGTTTCGCTCCTTTTA
>N_5897
TGTATGTTTGATTGATGGTGCGCTGCCTTTACCGCTGCCTC
>N_5898
TTTGATAATGGCAACGTCGCCCATTCAGCGATGACCAGTTG
>N_5899
CGTCGCCCATTCAGCGATGACCAGTTGTAGGGGGAATTTCC
>N_5900
CCAGTTGTAGGGGGAATTTCCCGAATTAGGCCTTCTAAAAT
>N_5901
AAATTTCTACATTTCTATAGCCATGGCATATATAATCAGAT
>N_5902
ATAGCCATGGCATATATAATCAGATGTATTGGAGCGCAGTA
>N_5903
TGTATTGGAGCGCAGTATCGCTTTAGTATCGGCACCCTTAT
>N_5904
TTAGTATCGGCACCCTTATTCAAATCGATTCCGGACTACTC
>N_5905
CAAATCGATTCCGGACTACTCGGATATTTATAAATATGTGA
>N_5906
TGCAATTGGCGCATCTCTAGCCCGCCAACACAGTGGGATTG
>N_5907
CCGCCAACACAGTGGGATTGCTGCGCATCGAAAAGGGCAGC
>N_5908
CAATTGACTTCGCTGTTTTGCCTTTTCCCATATGTCGCCCC
>N_5909
CCAACACGTTGCTGGTTCCACTGTTTTGCGGTGTATCTGCT
>N_5910
GCTGCCACATCAAGGGGCAGCAAAAGGCGAAGCGGAGGCAA
>N_5911
TCGAAAGCAACGGTTTTGCACTAGACAGTGGATTTGAGAAG
>N_5912
AGAAGGAGTTCGGTGTGTTGCTGTTTTTGTTTCTGCCGCCG
>N_5913
TGTTTCTGCCGCCGGGTGTGCAAAGTGGTTTGACATTTCCT
>N_5914
TTCGCATGCCCATTCCCATTCGCGAGATGAGATAAAATGCG
>N_5915
AGAAAAGAGGACGGGGAATCCAACGAGAGGACCATCTGAAC
>N_5916
CAACGAGAGGACCATCTGAACATCGTGTGCACCGCATTCGG
>N_5917
AAATTGGAGTGTATGTATTTCTTTTATTTTGCATAAATTAG
>N_5918
TTTATTTTGCATAAATTAGGCATAAGTGTATGCTGTCGGTT
>N_5919
TCGTTCAGTACGAACGCACACACACACAAAAGGGAGGATAC
>N_5920
CACACACAAAAGGGAGGATACAAAGTCGCAAGGCGAGTTAA
>N_5921
AGGCGAGTTAACAAAATGTTCTCCTCTAAAACTTCAAAACC
>N_5922
CTCCTCTAAAACTTCAAAACCCCACTGTGGGAATGGGTATT
>N_5923
GACTTCGTCCTTTATTTAGGCTGATTCCCTGCATTATTTTC
>N_5924
GCATTATTTTCGTGTGCCTTCTACATAAGACCATCGCAAAG
>N_5925
TCGCAAAGTGAGTATGTGGACAAAGGTTAAAATGGGTATCA
>N_5926
ACAAAGGTTAAAATGGGTATCAGAACTACTGCTAGGAACCC
>N_5927
CAGAACTACTGCTAGGAACCCATATCGCGAATAGTTTTCTG
>N_5928
CCCATATCGCGAATAGTTTTCTGAATAGTCAAATCGAAAAA
>N_5929
TCGAAAAACCAATTGCTTTACTTATAATAGTATACGACTTT
>N_5930
TAATAGTATACGACTTTAAACGTCACCCTTTAAACATATGG
>N_5931
TTTAAACGTCACCCTTTAAACATATGGGTTAGACAAAATGT
>N_5932
CTTTAAACATATGGGTTAGACAAAATGTTAGGTTTTTGTTT
>N_5933
TGATAGTTTACGAATACATGCAGGTTAGTAAGGTTAATAGT
>N_5934
ATTTATTTGAGTGGGGGTTGCTTATAAGGGCAACGGGATGA
>N_5935
AGGGCAACGGGATGATTGTTCGAAGTGGCAGTGTAAGTGGT
>N_5936
CATCACTAACGTACATTGTTCATGCTGACCAGGTACATGGC
>N_5937
CCACCTGGCCGGATCCACTACAGGATCCTCCAGCACTTGAT
>N_5938
CATCGTGCTGAGCAGAGGATCCTATTCCGGACCCACCACTG
>N_5939
AAGGGTGGGAGTGGTGGGAACCGACAGCGGCGGTGTCGATG
>N_5940
CAGCGGCGGTGTCGATGAAACCAATGCCTGGAGCTGTGGGA
>N_5941
GATGAAACCAATGCCTGGAGCTGTGGGACAAATGTGACAAT
>N_5942
GAGCTGTGGGACAAATGTGACAATCACAGAGAAAGAGTTGG
>N_5943
AGAGTTGGTGGAGTTGGTAACTTTGCAAGTTCGGCAAAAAG
>N_5944
GCAAAAAGGTCAGGAACTGTCACAGATTCAGGGTGGGCTGA
>N_5945
GATGATTTTATTAAGATGGTCTTGATGGTAAAGAAATTAAG
>N_5946
AATTAAGTGCAATCCTCTGTCAGCGTTTTACATAGTTTAGT
>N_5947
TTTTACATAGTTTAGTTTATCAGCTGTTGGCTGCATTAGTT
>N_5948
GCATTAGTTAATGATTTTTTCTTATTTACAGCTTTTGATGC
>N_5949
GGGTAAATCGAATTCGGTTGCATTTTTGGAACCGCTTCTTT
>N_5950
TTTTGGAACCGCTTCTTTGTCCAAGTCAATGTCCACTGTCC
>N_5951
GTCAATGTCCACTGTCCGTTCTGTACGCTAACTACGGTGTA
>N_5952
TGTACGCTAACTACGGTGTACGGTTCGAAACTAACTACAGC
>N_5953
CAATAGTCATTTGGGTTAGGCAACAGACAGTTTCGGAAACT
>N_5954
GCAACAGACAGTTTCGGAAACTATTTGAATTTTAGATTTTT
>N_5955
AAGGGTGGGTGAATATAAATCTCAAAGATAACAATTTAATT
>N_5956
AAAGTATCACTAGAAATTGGCAAAACTAAATAAAAGAAAAT
>N_5957
TAAATAAAAGAAAATGAAAACATCGTGAGCGTGACAGTTCT
>N_5958
GCGTGACAGTTCTCAAGCAACGTACTCAAGCAAACTTGCAG
>N_5959
GTACTCAAGCAAACTTGCAGCATCGAGATCTCGATGTTAAT
>N_5960
TCAATTTTGACTGTTAGATACTTTTCAACGAATTTAGTATA
>N_5961
TTTTCAACGAATTTAGTATACCTTTATACTCTGAGAGTAAA
>N_5962
ATGTACTCTCATTAAAGTGGCAACGAATGGAGAAGATAATA
>N_5963
TATGTGGATAAAGGATATTGCACCTACCTTGGCCTTCTGCT
>N_5964
CCTACCTTGGCCTTCTGCTGCAGTTTTAATTCCTCTTTCTT
>N_5965
CCGGAGACGCGTGTTAAGGTCCTGCATAGATGGCCACATAG
>N_5966
TGGCGGATAGCTGCCGGCGACACTCTCCTCCTCGTCCAAGC
>N_5967
CACTCTCCTCCTCGTCCAAGCCTAAATGTGAGTTTGAGTTA
>N_5968
GGTGGAGATGTTTGTGGTAGCATTGTTAGTGCATGATTCCG
>N_5969
GGCAGCGCTATCTTTTTTGGCTTCCACAGCAGGAGCATCAC
>N_5970
ACCAGTTGACTCCTTGGTTTCCTTTTCGTTATCTTTTTTCT
>N_5971
TTTTTTCTCCGATTCGATGTCCAATTCTCCGGCATCGCCAG
>N_5972
GTCCAATTCTCCGGCATCGCCAGTCTGGACCCCCGTCCCCT
>N_5973
GCCAGTCTGGACCCCCGTCCCCTGAGCTTTTCCTGCCGCCT
>N_5974
AGAGGCTGAGACTTGTGCGTCATTTTTATTCATTTTAGGAT
>N_5975
TTTAGGATCTGATGTATTTGCCAATTCAGGAGTTGCTGATA
>N_5976
GGCGACCGACACATCCAGATCGCTGCCTTTGCCCGGCAAGA
>N_5977
TTCGGATTTGTATGAGGATTCGGAAACGGTTGTGGCATCAT
>N_5978
CTAGCATTTTCACTGCTACTCTTACCAGACGAACTGGGACG
>N_5979
CGAACTGGGACGCTCCGGGTCGAGAAGCGAGTCCTTGTTAT
>N_5980
GTAGAGTCAGAGTCTTTGGTCGTTGTAGTTCCGTCATCGTC
>N_5981
ATCATCGTGCTTCGAATTAGCATCGTCTTCGTTTCTGTGGT
>N_5982
TCTTCGTTTCTGTGGTGGTTCCAGAAAAAAGGGTTTGAATG
>N_5983
GGAATTTACTGATCATATATCAGATGCAGGCCATGCCCAAC
>N_5984
TAAAACACTGAGAGAAAATTCACAAAACACACGCACACACA
>N_5985
TGTTGTATCTGAGAATATTTCGTTGAATACCTTATCAAGAA
>N_5986
TGGATAAATAGCACTGTCTACCAAACTGTAATCTTTGATGT
>N_5987
TGATGTAATATTATATTAAGCGCTAATAGCTGAAAAAATGT
>N_5988
AGCTGAAAAAATGTTTGAAGCACATTTTAATGCCAAGACTT
>N_5989
GGAATGAAAATGAGTTTAAGCAAATCCTGCACGTTCCTTCC
>N_5990
CACGTTCCTTCCATTCAGGTCTAATTGGAAGCGTATTTATT
>N_5991
TTATTTTTTTAATTTTAATACTTTAGTGTGATGTATATGAA
>N_5992
CGTTTATGTATGGTTTATATCTCTTTGCATCTGTTGTTTTT
>N_5993
TTTTTTCTATCCGGCGTGTTCAAAAAAACCTCTATATCATT
>N_5994
TATCATTTCTCAAATTCTTTCACCACAGTAGCGGTTAAAAC
>N_5995
GTTAAAACGGTTATCAATTACCATCAATATTAATGTTACGT
>N_5996
TTACGTGTGTGCAGAAGGTACACGTTGAAATAGAGATTCCT
>N_5997
AATTTAGAATTGATTGTTTTCGTTTTGAAGACTTACATCGG
>N_5998
ACCGGCGCCCACATGGGTGACAAAGCACAGATTGGGATCGG
>N_5999
CGATACATTTCACAGCCATGCTTGTAGGTTCCCACCAACAG
>N_6000
TTATCACAACAAATGGGATTCCACCATGAAGATGGCACTTG
>N_6001
GAAGATGGCACTTGATCTGGCGTTGGCGGCGGGCGAATGGG
>N_6002
CGGCGGGCGAATGGGGAGTTCGCTACATATGATCGTATCGT
>N_6003
GGGAGTTCGCTACATATGATCGTATCGTTCGATGAGTACAT
>N_6004
ATCGTATCGTTCGATGAGTACATTCGATAACATTCAAATGT
>N_6005
TGGGGAAGTTGAGAGATGCGCGAAAAAAGAAATGCGTTGTT
>N_6006
TTGTATGATGTTAAATAAAACAAAAATCAAAAATGAGACCA
>N_6007
CTACAAAATGCAGAATCATACAAAGCAAAATTTAAAAGGTT
>N_6008
CGGTTTTTGTATTATGAGGACGACTGCACGTATGGAGGTTA
>N_6009
CCCTATTCGCCAGCTTTTTTCTTAAAAGTGGAAAACACCGT
>N_6010
TTTTTCTTAAAAGTGGAAAACACCGTGCGTGCAAGCGAGGG
>N_6011
AGGAATATATGGGGATATTACCTTTCCAAATTCAGATTCAG
>N_6012
TTCCAAATTCAGATTCAGTGCCAACTGCTGCTTGGCCCTCG
>N_6013
GCCAACTGCTGCTTGGCCCTCGTACTGCTGCAGTTTTTGGT
>N_6014
TTTGGTGGTTATATAATATACGTATAGATATCGCAATGAGG
>N_6015
CACAGCGATAGAAGAAGATTCGATACGCCGAAGATTAGTTG
>N_6016
ATACGCCGAAGATTAGTTGGCAAAATATAGAATTTAAATGT
>N_6017
AGAATCGTGTATAAGATGTACAAGTGTTAGCATTTTAATGG
>N_6018
TGGACAAGCAATCGAAAATACAAAGAGAGTTGCAGTATAGA
>N_6019
ACCTTGAAACGCCCACTGATCATTGCTTCAATCAGCAGACA
>N_6020
ATTGCTTCAATCAGCAGACACAAAGTTCTATAAAAAAAAGG
>N_6021
GTAAAGAGGCTATAAAGTATCTATAACAGAAGGTTAAATTA
>N_6022
ACAGAAGGTTAAATTAAATACAAAATTAATGAAAACTCTTT
>N_6023
AACAAAATGATTAATGAATGCCAAGTGTTTAGCAGATGACT
>N_6024
GCAGATGACTCCGAGTGCCACGCCTACCTGATAGGCGTGTT
>N_6025
TACCTGATAGGCGTGTTGTCCTTTATCTGCTGAACAAAGTC
>N_6026
AGAGCGAAAAAAATTGTTAGCAACAGTCCATCTCAAATTTG
>N_6027
CATCTCAAATTTGGAAATATCTTATAACGAGTTCGATTCCA
>N_6028
GAAATATCTTATAACGAGTTCGATTCCACACGACTCACTTA
>N_6029
TCACTTATTGGCGTGTCTGCCTAAATGCTTCTTGTAGGCGC
>N_6030
CGCATCAGCGTCGTACTTCTCCTTCTTGCTCCAGTGATTTG
>N_6031
CGCCGCGGCTACTGCGCTGGCATTTATGCCGCCGCTGTCCT
>N_6032
CCGCCGCTGTCCTTATCGGACCCATCCAGCGCACTAGATTT
>N_6033
CAGCGCACTAGATTTGTGAGCCGGAGTCGTGTTTCCACTAT
>N_6034
TGTGAGCCGGAGTCGTGTTTCCACTATTGCTTCCGGATGCA
>N_6035
TCCGGATGCAGAGCCCGGAGCAGGAGTAGACACTCCTGTGG
>N_6036
AGTAGACACTCCTGTGGATTCTTTGTTTGACTTTCCACCGT
>N_6037
CACCGTTGCGACCTGTAAAGCAAAAGTAGTGTTTACACAAA
>N_6038
TACACAAACATTAGTATATTCATATTTCTCTAGCTGCCTTC
>N_6039
TGCCTTCAGACTGATATATACACTAATCTGAAGGACAACAA
>N_6040
ATATACACTAATCTGAAGGACAACAAAGCTCTAGGTATCAA
>N_6041
ACCGGATCTCTGATCGTTTTCGTTTAAAAGAGGTGTTTTTG
>N_6042
AATTTCGAGATATTATGTATCTTTCCTACAATGTTACCTTT
>N_6043
GTATCTTTCCTACAATGTTACCTTTTAAGCTAGCACATTGT
>N_6044
AAAATGTTATTTATTATGTACATAAAAGTAACAGATTTGAT
>N_6045
AGATTTGATATAGTAAAAGGCATACATTTGCATGGCAACAA
>N_6046
ACATTTGCATGGCAACAAAACATACACACACTTCTTTTCGT
>N_6047
GTCGCGTCGCGTATATGAGTCAATAATTTATGTCTCTGTTC
>N_6048
TATGAGTCAATAATTTATGTCTCTGTTCTGGTTCAGTCTTT
>N_6049
AAGTTTTTACGGAGGAGAGGCCATTAGACACACAAATTAAA
>N_6050
TATATTCTTGCTTTAAGTATCTGACATTTACGGATACAAAT
>N_6051
ATTAAAATGATGTAGAAAGTCCAGAGCCCAGTACAGATAGC
>N_6052
AGAAAGTCCAGAGCCCAGTACAGATAGCATAAAGAAATTTT
>N_6053
TTTTTTACAAAACGTGTTTGCTATTTTTTTCTGGTAGACCG
>N_6054
GCTATTTTTTTCTGGTAGACCGTTTCGTTTATATTACTTTT
>N_6055
AGACCGTTTCGTTTATATTACTTTTGTATTGGTTTTTTAAA
>N_6056
TTTGTATTGGTTTTTTAAAACTCTCTACGTCCGTGCAGCAG
>N_6057
TTTACCATACCTTTGGCATTCCTACCTCGTGGCACCAAGTT
>N_6058
GTGGCACCAAGTTGTGTAGGCCACTATGATCCCTGCTAATC
>N_6059
CCACTATGATCCCTGCTAATCTTCTGCACTTCCCCGTCCTC
>N_6060
AAGAAGCTGCGAGAATAGAACAATATTAATGTTAAAGCTTT
>N_6061
CAGCGAAAACCTTGAGTTTTCTCAATATTAGCATGGTTGGT
>N_6062
TTAACTTACTATGATGCGAGCACAATCCTCGACGTCTACAT
>N_6063
GCCAACCTCGTTTGAATTGTCCTAACTCCAAAAGTTCCGAC
>N_6064
AACTGAAAAAAAAGTATTTACCAATGAGATCACGTTTGTTT
>N_6065
TGCCTGGGCAAAGGGATAGACTAGATAGACTTTGTTGTATG
>N_6066
ATAGACTTTGTTGTATGTTACCAATCTAGTCATTGTATACT
>N_6067
ACCAATCTAGTCATTGTATACTTTCCCTTTATCACCAACAA
>N_6068
CCAACAAACCGGTCAAAATACATATATTTCAAACAAATTCC
>N_6069
GCTTCACGTATTCGAATATGCTGCTCCGCAGGACTTGGACG
>N_6070
TTGGACGTCGTGGCTATTATCTACAAGTTCTATCTGGAGGA
>N_6071
TATCTGGAGGACTTTCGCAACTTTACGGAAGAAGAGCGGCA
>N_6072
AGAGCGGCAACTGCGATTGTCCAGTTTGGACGCCATCGACA
>N_6073
TCCAGTTTGGACGCCATCGACATGCTCCACACCATAGAGCA
>N_6074
ACATGCTCCACACCATAGAGCAAGTGCATAATGATGTGGCT
>N_6075
GCAAGTGCATAATGATGTGGCTACTTTAAGGCTGGAGAACC
>N_6076
CTACTTTAAGGCTGGAGAACCACATAATGGTCGAATTCCTT
>N_6077
GTCGAATTCCTTGAGAAAAACGATCCAAAGTTGTTATTGGG
>N_6078
GGGATTGAGACAGCGCCGTACTTCCATTCTTAGAAAGTTGC
>N_6079
CTTCCATTCTTAGAAAGTTGCAAACAAAGCGAGGATCGGCA
>N_6080
GGCGTGAATAGCCGGCACTCCAGCTCCAAACGCTCCATACC
>N_6081
CCAGCTCCAAACGCTCCATACCCATGTCAGTGAATCAGCTA
>N_6082
CCATACCCATGTCAGTGAATCAGCTAGTATCCATAAGTGGC
>N_6083
CAGCTAGTATCCATAAGTGGCATATCTGCTCCAGAAAAGCG
>N_6084
CTACAAACTAAATTTTAAGGCCAAAGCCGAAATGGCAGAGA
>N_6085
ACTCATTCATTCACAATGCACTTTTTAGCCATGACCGAAGT
>N_6086
AATGCACTTTTTAGCCATGACCGAAGTGAAACAGTTAAGAG
>N_6087
TAAGAGCCAAGATAGAAGAGCTCCGCTTTCGAAGTGAGGAA
>N_6088
AAGTGAGGAAACCATTGAGACGGAGAACAACTTTATGCTCC
>N_6089
ACGGAGAACAACTTTATGCTCCACTTTTTACGGGATGAGAA
>N_6090
CACTTTTTACGGGATGAGAACGATGTGGCCTTTTTGGAGTC
>N_6091
TTTTGGAGTCTGCAACTGAGCGACAGATTGAACGGAAATTG
>N_6092
CAAATTGGTTTAAAAATGCACGCGCTTTACTGGGAACTATG
>N_6093
GCATCGGGCGGATTTGATAACCAAATCAGACCTGAGTGGTA
>N_6094
AAAACTTATTATAAAGAGAACCGAGCTGGTGAATCAACTGG
>N_6095
AATCAACTGGAAGAAAAAAACATACACATGGCGGGACTTAA
>N_6096
AAAACATACACATGGCGGGACTTAAAGGAGTCACAGGAAAA
>N_6097
TAAAGGAGTCACAGGAAAAACTTCCTTGGCCATGACTGAGG
>N_6098
TGAACTTGGAAACAGAAATGCGTACCGTTCTGAATAGAACG
>N_6099
GAAACTGGAAAAGGAGGTGGCTGCAGTTCAAATGCACAATA
>N_6100
CAAATGCACAATACCAAAGACTACGTGACTCTGGATGAGCT
>N_6101
CTGAGAGCACAGCTCCAGGACTATGAGGCCCCCAGTGTCAG
>N_6102
AAAATGCTGCAGAGAAAGATCTACATCCTCAATATGAAGCT
>N_6103
TCTACATCCTCAATATGAAGCTCAACAATGCCATACGTCGG
>N_6104
TAAACTTACCCAAAGGAAAGCAGTCCCTTTTCCACTTTAAA
>N_6105
CTCAGACTTGGCCCAGTTACCATATTGAATTTCCTCCAAGC
>N_6106
TGGAATGTATTCATCGTTGCCCTTCTTTTCACGAGCACGAT
>N_6107
TCCCTTTTTTTCAGCCTTACCTATTCCTCCCTCCTCGTCGC
>N_6108
ACCTATTCCTCCCTCCTCGTCGCTATTCTCATTGGAAGATT
>N_6109
GAAGATTCCTCGGAATTGAGCTCCATTACGTCCTCGTGGCC
>N_6110
TCTTCTGGGTTCGGACAAAACCAAGTCCTCCGTTTCATCCC
>N_6111
AACCAAGTCCTCCGTTTCATCCCTTTCGCAAGCATCGGGAT
>N_6112
AGCATCGGGATCAATGTCAACCTTTTTGGCCCACTTGGTCC
>N_6113
ACCTTTTTGGCCCACTTGGTCCAAAAATCAGGATCATCTAT
>N_6114
CTTGGTCCAAAAATCAGGATCATCTATCGTAATATCCGACC
>N_6115
AGGATCATCTATCGTAATATCCGACCGGTTACCGGATGCAG
>N_6116
CGACCGGTTACCGGATGCAGCAAATGAAGCCTTTGAGAAGG
>N_6117
AAGCCTTTGAGAAGGTTGAACCCTTCTCCGATTCCATTGTG
>N_6118
GGTTGAACCCTTCTCCGATTCCATTGTGATGACTTGAGTGC
>N_6119
TTGTGATGACTTGAGTGCGTCGCTTAAGGATTGAATCGATG
>N_6120
AGCATTGTCGTCATCCATGACGGCCCCGTAAGCACCCTTTT
>N_6121
TTTTAAAAGATCTTCAATTTCTTTTTTGGACAGCTGCTTGT
>N_6122
TTGTTATTGCCATCTTTAGACCCTTGGGTGTTCATCGACTG
>N_6123
CCTTGGGTGTTCATCGACTGCAATACAGCCTTGTCCAATCC
>N_6124
GCAATACAGCCTTGTCCAATCCAAGTTTCATTGAAGCTTTG
>N_6125
TTCATTGAAGCTTTGTCGAACATTTCACGCTCATAGGTATT
>N_6126
TCATAGGTATTCCTGCAAAGCAATCTATAAATCTTTACCAT
>N_6127
AATCTATAAATCTTTACCATCTTTCTCTGGCCAATACGATG
>N_6128
TCGGGCCTGAGCCTGTAAATCGTTTTGTGGATTCCAATCCG
>N_6129
TGTAAATCGTTTTGTGGATTCCAATCCGAATCGTAAATAAT
>N_6130
ATCCGAATCGTAAATAATAACAGTATCAGCAGCTGTTAAAT
>N_6131
CAGCAGCTGTTAAATTAATACCTAATCCACCAGCTTTGGTG
>N_6132
TTTGGTGCAAAGGAGAAATACAAAGCGATCGGAACCTGGCT
>N_6133
CGCGAATGCGCCCATCGATTCGCTCAAAGGGGTATTTTCTG
>N_6134
TTCGCTCAAAGGGGTATTTTCTGTACACTAGATAATCTTCA
>N_6135
TAGATAATCTTCAAGGATATCCAAGCAACGCACCATCTGAC
>N_6136
CCAAGCAACGCACCATCTGACTGAATATTAGAACGCGATGG
>N_6137
TAGCAATTTATCAATTAAAACCATTTTACCAGCGGAAAGAA
>N_6138
ATAATAGGACTCAGGATCTTCGCCATGCTGGGACTTGAAAT
>N_6139
TTGGATTTGTTCCTCCGCTCCATTCAAGAGATAAGGGTGTA
>N_6140
AAGGGTGTATGCAGCACTTTCTCAACTCCATCATGGTGTTC
>N_6141
CTCAACTCCATCATGGTGTTCATAAGGTTTGGGATATTAGC
>N_6142
CATAAGGTTTGGGATATTAGCAGATGTGGTCCCCTTTTTCA
>N_6143
GCAGATGTGGTCCCCTTTTTCAGGAAACTAAAGTTCTGTTC
>N_6144
TTTTTCAGGAAACTAAAGTTCTGTTCCAGTATACCTCGATA
>N_6145
TAAAGTTCTGTTCCAGTATACCTCGATAATATTTCTTTTGT
>N_6146
TTCTTTTGTATGTTAGTTAGCTCCACTTCGATAATGGTTTC
>N_6147
CTCCACTTCGATAATGGTTTCTTCCTTGGGCGCCAAACTTT
>N_6148
TCCTTGGGCGCCAAACTTTTCTCTACGTCGTCTTTTAGACG
>N_6149
CTACGTCGTCTTTTAGACGACGTAACATCATTGGTTTCAGT
>N_6150
TAGAGCTTGCAGCTTATTTACTTCTTCTTCAGTGCGAAGAC
>N_6151
AGTGCGAAGACTTCCAAACTCAGACATGAACTCTTCCTGTG
>N_6152
GAGGGTTCCAGAAAGTTTAACAGCGAGAACAGCTCGCTGAT
>N_6153
TGTTGTTTTGTAGGGGAGTTCCGGAGAGCAATACTCTGTGC
>N_6154
GGGAGTTCCGGAGAGCAATACTCTGTGCTCCAAATTTAACT
>N_6155
ACTCTGTGCTCCAAATTTAACTGTCGCAGACCCTCAAGGAG
>N_6156
ACGATGTGCCTCATCAATCACACAAAGGCGCCAGTTAAAGG
>N_6157
ACAAAGGCGCCAGTTAAAGGCTTTTAAGTCCATGTAGTCTG
>N_6158
GGCTTTTAAGTCCATGTAGTCTGTCACGATCATTTCAAAAG
>N_6159
GTGGTGATCAAAACGTTAAACTTGATGGGCTCCTTCAATAC
>N_6160
TTCTGTCTTATAGTAATATTCATAGTCCTGTATCATTTGTT
>N_6161
TGTCACCGAGCCGTGATAAACAACTACGTTCATATCCGTCC
>N_6162
TGGAATTGTAGATAGAGGAGCTATAACTAAGAAAGGTCCTC
>N_6163
TCTAATGCCGTACTCATATACAGAGTGCACAAATGTCAAAC
>N_6164
ATGCAGTTGTGGGTGTTGTACCAAGAAAACTTCAACCAATT
>N_6165
AAAACTTCAACCAATTAAGACCCTCAAGTTGATAGGGTCTA
>N_6166
GACCCTCAAGTTGATAGGGTCTAAGGCTATTTCCTCCCTTA
>N_6167
GGATGCGGTCGTTTTTTAGACTTCCACTCGCTCCGTTGAGG
>N_6168
TTGTTAAAGCGCAGGTACTGCTCAATTTTGTCGTTATCTAC
>N_6169
CTCAATTTTGTCGTTATCTACATCTTCTTCTAGCTCCCAAG
>N_6170
CTTCTTCTAGCTCCCAAGTGCAATCCTCATAGGGAAGCGAC
>N_6171
GTGCAATCCTCATAGGGAAGCGACTTCCACTTGACCAGGTA
>N_6172
TTCCACTTGACCAGGTAGTGCTTCGTAGTCTCTCCACTGGT
>N_6173
CGTAGTCTCTCCACTGGTTTCGTCTGTATGCACAGACATGT
>N_6174
GTCTGTATGCACAGACATGTCTAACACTCTATCCACTTCAG
>N_6175
GTAAAGTCCTGGTTGAAGGGCTCGTCTTCGATATTCTCAAA
>N_6176
TCGATATTCTCAAATATATTCAATTGCTGAGACTGCTTTTG
>N_6177
CTGAAAGCGACGAATCTTAGCAGCTACGCGGCGATCACCCT
>N_6178
GCCACTCGCAATGTAGATAACTGAAATTGCGATATTTCACA
>N_6179
TTGCGATATTTCACAAAGTACTCCTCCACATCGATAAAGAC
>N_6180
CTCCTCCACATCGATAAAGACGGGCTCTGGCTTATTTTCCA
>N_6181
ACGGGCTCTGGCTTATTTTCCATATCAGCTTCTGTTTTCTC
>N_6182
TTCTGTTTTCTCGTCATTCTCCTTCTTAACGGATTCTTCTC
>N_6183
CTCCTTCTTAACGGATTCTTCTCCCTCCTTGACCCGCTCCT
>N_6184
CTCCTTTTCCCCTTCAATTTCTAAACTTTCCTTATTCTTTT
>N_6185
TAAACTTTCCTTATTCTTTTCTGTAGTAGCCTCTTCGGGGT
>N_6186
CGATACAGCCGATTGGTCATCATTTGCCTTTTCATCAACCT
>N_6187
ATTTGCCTTTTCATCAACCTCCATTTTCTCCAAGACAGTCT
>N_6188
TCCAAGACAGTCTCAGGTTCCTTGGCGTGGTCTGCTGTTAA
>N_6189
GCTGTTAAAACGGTAGAGGACTTGTCTTCCTCGATGGCTTT
>N_6190
TTTCACTGTTTCTGATTGTTCTTCTGGTTTACTTTCCTTAT
>N_6191
ACTTTCCTTATCTGATTTTCCAACTTCATCATCTACTTCCA
>N_6192
TCCAACTTCATCATCTACTTCCATTTTGTCCTTGTCCTTAT
>N_6193
ATCCGATTTCTTAGAATCATCAGGCTCAGATTCTTCCTTAC
>N_6194
CTCAGATTCTTCCTTACTGTCTACTTCCATTGCGGAGGATT
>N_6195
TACTTCCATTGCGGAGGATTCTAATTTCGTTTCCTCGGAAT
>N_6196
TAATTTCGTTTCCTCGGAATCGGTTAAATCTTTCTTGGATT
>N_6197
GGTTAAATCTTTCTTGGATTCACCCTCAGTTTTGAATTTTT
>N_6198
ACCCTCAGTTTTGAATTTTTCATCTCCCTCAGGTTTATCAG
>N_6199
AGTAGTGGCTTCATCTAATTCAGATTTCTCTTCATCTTGTT
>N_6200
CAGAATAAGTTCGCGCTTTCCCATTCGCATGGCTAAAACTA
>N_6201
CATGGCTAAAACTAATTGAACCACCATGCTGTCCTCATCGC
>N_6202
ACGTAATTGGGTTTGGAAGACATGGCTGCATTTGCAGCATC
>N_6203
CAGCATCAGTAGAGATTTGTCGCTCCTTCTCCGCTACTGCA
>N_6204
TCGCTCCTTCTCCGCTACTGCAGAAGTACTCGAACTGGCTT
>N_6205
AACTGGCTTCCAGTTGACTGCTTTCATCCAGTGGTAGATTT
>N_6206
TCATCCAGTGGTAGATTTGACTTTTCTTCACCCACCTCCTG
>N_6207
TTCTTCACCCACCTCCTGGGCAGCGTCTCCCTCGGCACCAG
>N_6208
GGCAGCGTCTCCCTCGGCACCAGATTGAGGTTCCGTTTTTT
>N_6209
CTCGCATTCGCAGATGGTTTCTTATCCTTCTTTACGGGAGA
>N_6210
ATCCTTCTTTACGGGAGATGCCACTAAGAGAGAGTTCTCAT
>N_6211
GAGTTCTCATCATCGGAGAACCTTAGCATAACATCATCGAT
>N_6212
ATAACATCATCGATGTATTTCTTTCTTTGAGTATTCCTTGA
>N_6213
GTTGGAATCCATTTCAGAGTCTGGTGGCGGTGATGGAGGTG
>N_6214
TGGAGTTCTGTCCAGTGTGTCATCTTCGCCATCGGATTCAG
>N_6215
TTCGCCATCGGATTCAGGTACAATGCGACCCCTATTCCTTC
>N_6216
CAATGCGACCCCTATTCCTTCGCTTCTTTAGTGCCTTGGCG
>N_6217
ATTCCTTCGCTTCTTTAGTGCCTTGGCGGAAAGAGATCCAC
>N_6218
GTGCCTTGGCGGAAAGAGATCCACGGTTCTTGCGAGCACTG
>N_6219
GCCACCCTCCTCAGAATTTGCATTGCGGCGACTCCTTGCAG
>N_6220
TGCAGTGGATCTTTTACGATCTCTTCTGCTTGGTGTAGAAG
>N_6221
TGGTGTAGAAGCAGGATCTCCTGCCGAATCTGGAACAGAGT
>N_6222
TGGAACAGAGTCTACTGTTTCATCGCCGGCCTCCGCTTCCT
>N_6223
TTCATCGCCGGCCTCCGCTTCCTTTTCATCTTCATTGGAGC
>N_6224
GCCACGCGGAATTTTTGAAACGGGAATGTCATCGTAGTCTG
>N_6225
AACGGGAATGTCATCGTAGTCTGGAGATTCTCCATCCACTC
>N_6226
GTCTGGAGATTCTCCATCCACTCCAGTTCCTCCCGAAGTGG
>N_6227
CGAAGTGGTTTCAGCTTCACCATCAGCAGATCCTGCTTTTG
>N_6228
TCCCGTTTGCTCAGCCCCATCTTCTCCGTACTGTTTCCTGC
>N_6229
CGTTTACTAGCACCAGCTCGCTTTTTTACCGCTGCTGGTGT
>N_6230
TTTTTTACCGCTGCTGGTGTCTCGGTAGAGTTGGGATCGTT
>N_6231
TGTCTCGGTAGAGTTGGGATCGTTTGGATCCTTGGGCTTCT
>N_6232
CTTCGCCTTCGGCGTTCTATCTCGTGGGGGTTTATTTGGAT
>N_6233
TCGTGGGGGTTTATTTGGATCCTTAGGTGTTCTAGGCTTGC
>N_6234
CTGCCATCAGTCGAGGTATCCAGTTCGTTGGCTGAGTGCAC
>N_6235
TTGAGAGAGATCACCCATCCCTTCACTATACTCCAGCATAC
>N_6236
ACTCCAGCATACCGACCACACTGGTATCTCCCGCTCCTTGA
>N_6237
GCTCCTTGAGTCACGCAATCCTCAGAGACGGGTAGTTGTGT
>N_6238
TCAGAGACGGGTAGTTGTGTCGTTGGAATACTTGAAACGGC
>N_6239
CTGCTGCTGACCCACCTGGGCTTTCTCACCCTTCTTGGCGC
>N_6240
CGGCTTATTGGCACTCTTTCCTCGACCTCTTCCCGTGGTGC
>N_6241
CTCGACCTCTTCCCGTGGTGCTAGATACTTGAGGGCTCTCT
>N_6242
TGGTGCTAGATACTTGAGGGCTCTCTACCATTTGCTGGTTA
>N_6243
TGAGGGCTCTCTACCATTTGCTGGTTAAGCAGGGGGTTTCC
>N_6244
GCTGGTTAAGCAGGGGGTTTCCTGGTGGTCCATACATTGGC
>N_6245
TGGACCGCCAGCACACTGATCGTTTACCTCGTGCTGCGTCA
>N_6246
TCGTTTACCTCGTGCTGCGTCAGAAGATTTAATCGCTCCTG
>N_6247
GCTGCGTCAGAAGATTTAATCGCTCCTGCATACGCATTAAC
>N_6248
TGAAGCTCATGTCCTGGAGGCATGCAATACAGTTCCTGTAT
>N_6249
GCAGCAATTTCTTGTTGATGCAGCATCGGATAAGGTGGATA
>N_6250
AGCATCGGATAAGGTGGATACATTCCTGGCGCTCCTCCATA
>N_6251
GCTCCTCCATACGGAGGCATCATGGGAGGCATGTGCCCTTG
>N_6252
CCCTTGTCCCTGAGCCTGGGCCTCATATCCGGGGGCGATAG
>N_6253
TATCCGGGGGCGATAGGATGCATAGGCATCCCTATAGGAGG
>N_6254
ATAGGCATCCCTATAGGAGGCATCTGTTGCTGAGGCGGTTG
>N_6255
TTGCTGAGGCGGTTGTGTAACGGGGATAATAGGATCTGCAG
>N_6256
AATAGGATCTGCAGGGGGTGCAACTCCAGGGGCCGATTGAG
>N_6257
AGGGGCCGATTGAGATTTATCCTCTCCGGATTCCTCCACTG
>N_6258
TAACAAAGATTTAGATAGATCCCCTAAAGATTGTCCCAATT
>N_6259
ATAGATCCCCTAAAGATTGTCCCAATTGAGTTTGTTCCATC
>N_6260
TTGTCCCAATTGAGTTTGTTCCATCTCAGCGGTGGGCTTTT
>N_6261
CATCTCAGCGGTGGGCTTTTCTTGCAGATCGTCTTGTATTG
>N_6262
ACACTGTTCTCATCCTGTGGCAAATCAGTTTCATTGGCAAT
>N_6263
ATTGGCAATAACTCCTTCCACAACACCGAGTCCCTCACCTT
>N_6264
CCCTCACCTTCGCTTTGATTCTTCTCAAACTCCGCATTCGA
>N_6265
TTCTTCTCAAACTCCGCATTCGAGGACTGAGAATTGCTATC
>N_6266
CATTCGAGGACTGAGAATTGCTATCTAAAAGTGCTGCTGCT
>N_6267
TGAAGACATCGAGTTGTTATCAAAAAGACCAACATCTACTC
>N_6268
ATCAAAAAGACCAACATCTACTCCAGCATTCTGGGCCGATT
>N_6269
TGTTGCTGCTGCTGTTAATGCTGCTTTGCGAATTACTGTCG
>N_6270
TAATGCTGCTTTGCGAATTACTGTCGTGCACCGACGTGGGC
>N_6271
CTGTCGTGCACCGACGTGGGCTGGTTGTTGACAATGCTATT
>N_6272
TGTTGACAATGCTATTGGTGCTACTATTGCTACTGCTGTTG
>N_6273
GCTGTTGTTGCTGTCATTAGCAGCCACCGCCAGAGTGGAGG
>N_6274
TGGCTGTTTCATTGAGAATGCTGCTCAGGTGATGTGATGGG
>N_6275
GTTTGATGTTGCTGCTGTTGCATTTGCGCGGGTACTGGCGA
>N_6276
GGCGAACTTACATGAGCGGGCGACATTGTCTGTTGGGATGC
>N_6277
TAGTATGTTAGCGAAGGGATCAAATTGCTGCTGTGACTGAT
>N_6278
GCTGCTGTGACTGATTATAGCTGGGTAGATGTTGCTGGTGG
>N_6279
TTATAGCTGGGTAGATGTTGCTGGTGGTGCGGCGACTGTTG
>N_6280
TGGTGGTGCGGCGACTGTTGCTGCTGGTGTATTGGAGACTG
>N_6281
TGCTGCGTCGGCTGTGTTGTCTCCATGGTAGGTTGAATTAA
>N_6282
TGCATGTTAGGCAGATTTTGCTGATGCAACGGCGAAGACAT
>N_6283
ATGGCCGCCAGTTGGGGTTGCTGCTGGTGCTGATTCTGAGC
>N_6284
ATTCTGAGCACCCCCTGTTGCTCCACTACTGTTACCACCCC
>N_6285
CTGTTGCTCCACTACTGTTACCACCCCCAACAATATCGTTG
>N_6286
TTGTGAAGTCACCGGTGGTACAACTTGTTGCTGCGCGGTTT
>N_6287
TGCTGCGCGGTTTGTGGTTGCTGTCCCATCGGCTGACCATA
>N_6288
TGTCCCATCGGCTGACCATACATGCTTAACTGCTGCTGGTG
>N_6289
AACTGCTGCTGGTGATGTTGCTGCTGAGCCTGCAACATCGC
>N_6290
CAAGTGCTGTGCTCCATGAGCCGCCCCCCATTGTTGATGTT
>N_6291
CCCCATTGTTGATGTTGTTGCTGCTGCTGTTGAGGGGAAGC
>N_6292
GGGAAGCTGGCATCCTAGGACCCACGGCACTTCTGTAAGCC
>N_6293
ACCCACGGCACTTCTGTAAGCCGATGGGTAGTCCATGGGTG
>N_6294
GGTAGTCCATGGGTGGTAGTCCGAGAGCCTGAGATGGCATC
>N_6295
AGATGGCATCACCATTTGTTCGAGGGCCTGTAATGTGTTAA
>N_6296
TAATGTGTTAACGGGAGCAGCAACTGGCGCAGGACCCTTCG
>N_6297
CGTGGCGATGGCAGGCCTACCATGCCTTGAATGCTGTGCTG
>N_6298
GGCCTACCATGCCTTGAATGCTGTGCTGGCTTGGCTGATTG
>N_6299
GGCGGTGGTTTCGCCGGCGACACGCCAACTGGTCGCGGGGA
>N_6300
TGTGGGTGCGGCGACATTGTCGGAGGACGTGGCGACATTTG
>N_6301
GGAAAGCTGAGGGAAAGGTGCACGATACTGGGGCGAGGAAT
>N_6302
AAAGGTGCACGATACTGGGGCGAGGAATTTAGCTGGGCAGC
>N_6303
TGGGCAGCCGCCTGTTGATGCTTGCTGCTGGACATGTAAGG
>N_6304
TTCCGTAACTAGGAGGCATTCCCATGTGCGGCGGCGGCAAT
>N_6305
TGGTGGGCACCCAATTGCTGCGCAGCCTGCTGCTGCTGCGC
>N_6306
GTATGACCGTAGCCCACATGCTGGGGAGCTCCTCTACTTGG
>N_6307
GTTGGTGTTGCATGGGACTTCCGTACGGACTGTGAGCATAA
>N_6308
GTACGGACTGTGAGCATAAGCTTGAGGCGTGGGAGGTTGTC
>N_6309
TCCCGCCTGGACGGTGGGTGCTCCCACTCCAGGATACAACG
>N_6310
GCTCCCACTCCAGGATACAACGGATGCTGACCAGGAGCTTG
>N_6311
GGATGCTGACCAGGAGCTTGCGGATAATGCTGCGGCAGTCG
>N_6312
GGCGGTTGCTGCTGCTGTTGCTGCTGGGGCGCCAGTGATCC
>N_6313
CCGTACCCCGCCATCATGCTCTGCTGCGCGCCGTATGAAGC
>N_6314
CATAGGCGGGCATGTGTTGACGATATGCGCTAGCGTTGCTC
>N_6315
GCGTTGCTCTGACGCTGTTGCTGCGACGGTGGAGCCGCTTG
>N_6316
GCTTGCGGATGCCCATAGGCCCCCAGTCCGGCTCCGGGATA
>N_6317
CGGGATAAGCCGCTGCCTGGCCCGGAACCGAGGGCGCCGCT
>N_6318
GGAACCGAGGGCGCCGCTCCCCAACCGCTTAGATCGCCCAT
>N_6319
TCCGGCACCAACTCCTACTCCAACGCCGAGGCCCATAGCCG
>N_6320
AACGCCGAGGCCCATAGCCGCCTGGTGATCGGCGGCCCCCA
>N_6321
TATTGGGGCTGTTGCTGTAGCGGATGTGGGGGGCGGTGGCG
>N_6322
CGGCAGCTGCCGCATCATAACGGTAATAGGGATCTCTGTGG
>N_6323
ATCATAACGGTAATAGGGATCTCTGTGGATCAGAAAAAGAA
>N_6324
GGATATACAAAATTTGGTTTCTACTCGCCAACGAAATTGAG
>N_6325
ACTCGCCAACGAAATTGAGTCTATTTTTCCAAAACATAGGG
>N_6326
TATTTTTCCAAAACATAGGGCTAACACTCACCCTTGATGAT
>N_6327
TCCGTGAAACATATTTTGTGCATTTCCATCCATCAGATTTT
>N_6328
CAGATTTGGTCGTCAATTGGCTTAATTTTGATGCTGCTTTC
>N_6329
TTTCTGCGCGTGGCCGTTGTCAAAATGTCGGAAGCCTAAAT
>N_6330
CGTTGTCAAAATGTCGGAAGCCTAAATGTAGTCGATAATTG
>N_6331
ATGTAGTCGATAATTGAGAGCCAGACAATTGCGGAGAAGTT
>N_6332
AGACAATTGCGGAGAAGTTTCACTTCTCAGGGGATAAGATG
>N_6333
CAGGGGATAAGATGTTTGTTCCTCACTTCTCACTTTACCCC
>N_6334
TCCTCACTTCTCACTTTACCCCGTGGATCAGGTCGGTCTCT
>N_6335
CTTTACCCCGTGGATCAGGTCGGTCTCTGGTGTCTCAATCC
>N_6336
ATCAGGTCGGTCTCTGGTGTCTCAATCCACCTTCGCCTTAT
>N_6337
ATATTAGTTGGTTGTTGGTTCTAACTACTAAGCTTAATTAC
>N_6338
CGCAGTGAAACACATTCGCTCACAGCTGAAAAAGAACATTT
>N_6339
AGAACATTTCAGAAAGATTTCGAATAAGTTATTGTTAGTAC
>N_6340
CGAATAAGTTATTGTTAGTACTAATCAACTTTTTTAAGTTT
>N_6341
TTTAAGTTTTTCACGAAAAACGGTAATTTTTCAACGAGGAG
>N_6342
TAGAGAGCTTTAATTTAAGTCCGAGTAAGATGCATATAAAA
>N_6343
GCATATAAAAGGATATTGATCTGGAAAGAGAAGACAAAAAG
>N_6344
ATTGATCTGGAAAGAGAAGACAAAAAGTATGATGTATATTT
>N_6345
TTTGTAAAAGTTTTTTTTAACAACATGGGTACATTTATACT
>N_6346
AACATGGGTACATTTATACTCTATGAATGAAAAACACTTTT
>N_6347
TATACTCTATGAATGAAAAACACTTTTCGTTGCAATAGCTC
>N_6348
CTAACTTTTAAGGGGAAAAGCTATACGCTTATGAATATCAC
>N_6349
AGCTATACGCTTATGAATATCACAGAAGGGCACATATAACG
>N_6350
ACATATAACGTACAGTTTTACCCCCCAAAATGTTGAGCAAT
>N_6351
TTACCCCCCAAAATGTTGAGCAATATTGTCCAGATTGTACA
>N_6352
GCAATATTGTCCAGATTGTACAATTATTATTTTGATTCCGC
>N_6353
ATTTTGATTCCGCTATTTTACTTAAAATGAAAGTGCTTACT
>N_6354
AACGAGAAAAACAATGGCAACTCTATCGATTTTTCGCATTG
>N_6355
CTGGTTGTTATTGTTGGATGCTGCGAGAGACCAAAGATATG
>N_6356
TGCGAGAGACCAAAGATATGCAAATGGGCGGCGAAAAGGGG
>N_6357
GCGGCGAAAAGGGGGAGTGGCAGAGAAGTGCTGGGGTGGCA
>N_6358
AAAGTGGAAAGATATAGAGACAAAACTACTTCGGAGAGTAC
>N_6359
CAAAACTACTTCGGAGAGTACATAGAGATATGCACTTACAC
>N_6360
TAGAGATATGCACTTACACACATAGGCAGACAGACAGACAG
>N_6361
TAGGCAGACAGACAGACAGACAACCGAAATTCGGTGTTCAG
>N_6362
GACAACCGAAATTCGGTGTTCAGTGTAGTGTTATAAATACG
>N_6363
CGGTGTATATCACTCACACACTCAAACGGCACATAATCGGC
>N_6364
ACGGCACATAATCGGCGAAACTTATGTGGAGTGCCTGACAT
>N_6365
GGCGAAACTTATGTGGAGTGCCTGACATGGGCTAAGCGGCG
>N_6366
GACATGGGCTAAGCGGCGGGCTTAACACCGCCCACCCCCCA
>N_6367
CTCACCTACCCTCGCCGGGACTGGCCCCTTTGTGGGTTTGC
>N_6368
AGTAGTTCGCGCTTATTGGACAATCATTTAACCAGTCGTCG
>N_6369
ATCATTTAACCAGTCGTCGTCCCCTCTACACCCTAAGAAAT
>N_6370
CCCTCTACACCCTAAGAAATCCATAGGTAACTAGTTTTGAT
>N_6371
TGCAAATTTTTCTTGCAGTGCCAAATTGTGTTGGTTCCCTC
>N_6372
GTGTTGGTTCCCTCCAGGTGCTTTGACTTTGCCGTAATCAA
>N_6373
GAGTGGTATGTATGTATGTACATACACAGGCCCGTTTAGCT
>N_6374
ACATACACAGGCCCGTTTAGCTCCATGGTAATGGTGTGGCT
>N_6375
GCTCCATGGTAATGGTGTGGCTGTGCGGCGCGACTTTACTG
>N_6376
CGCGACTTTACTGTGTATATCTGGCAGATATCTATCAGTAT
>N_6377
GGTAAGTGTGGTGTGTGTGTCGCATTTTTCCTTCTTTCGCT
>N_6378
GCTTTAGTTTTCACTTCTTGCCCGCTTCTTCCCATTTTTTG
>N_6379
CTTCCCATTTTTTGGCGTGGCTGTTTTTACACAAACAAATC
>N_6380
CAAATCGGGCATAGTAATTGCAAAAACAACAAACTAAAAGC
>N_6381
AAGTGTTACATACATACATACATACGCGCAGTCCGCGTTTG
>N_6382
TGAAAAATTGTGAAATTATACTTTACTTATTGCCTCTCTCC
>N_6383
TCTCTCCGTCCACTCTCCTACGGCACTGTCTGTGTTTATGT
>N_6384
GCACTGTCTGTGTTTATGTTCATGTCTGCGTCTATGTCGTT
>N_6385
TTTTTGTGACCCGACGATGACTACACCACCAACAATCCGAT
>N_6386
TACACCACCAACAATCCGATCCAATCCAATCCGACAAACGA
>N_6387
CGGGTCTGTCTCTGCTTCTTCTGATTCTGCCTTCCCATGCT
>N_6388
TCTGATTCTGCCTTCCCATGCTCCCCCACGTTATGAGCCAT
>N_6389
ATGCTCCCCCACGTTATGAGCCATGAAAATCGCCCCCAAAA
>N_6390
ATCGCCCCCAAAAGAGTTTACTCAAGTCACACATTTCTCGC
>N_6391
TGTTTCTCGTCGGTTGGCATCAACGTAAACAAGCGCTTTGT
>N_6392
ACGTAAACAAGCGCTTTGTACGCACCACTTTTGGGGGCAAA
>N_6393
TAATACCGCAGCACAAATATCTAACTATTATTTCTCCCAAA
>N_6394
TCTCCCAAAGCTGTACGAATCGAATCAAATAAACCTGAATG
>N_6395
ACGAATCGAATCAAATAAACCTGAATGAATATTTCTCAAAC
>N_6396
TTGCAATAGCAACAATAAAACACAAAAAACGAGGAGAGGGT
>N_6397
CAAAAAACGAGGAGAGGGTTCGTTCACCTTTCGTCGTGGGC
>N_6398
CGTTCACCTTTCGTCGTGGGCAAATGTATTTAGTTAACTCA
>N_6399
GGGCAAATGTATTTAGTTAACTCACAATTTTAACAGTTGCT
>N_6400
ATTTTAACAGTTGCTTTGTGCTCTTGCTTCGCCTTTAGGGC
>N_6401
CGCCTTTAGGGCCGACTTTGCCAGCTCTTTTATCTTCAACT
>N_6402
GACTTTGCCAGCTCTTTTATCTTCAACTTTTTAAATGATGC
>N_6403
TAAATGATGCTTTAACTTTTCAAATGACCCACAGTCCTTCA
>N_6404
AAAAAAAAATCCCTTTTTAACCCAGCCCAATAACGACATCT
>N_6405
TTTTTAACCCAGCCCAATAACGACATCTAAAAAAACAAAGT
>N_6406
AATAACGACATCTAAAAAAACAAAGTATTGTTCACACATAA
>N_6407
CACACATAATGCACACTTTACGTTTTGCGGTGCTGTGCACA
>N_6408
GTGTCGTCACATAATAAAAACTCACAAACTTGATGGGAGGA
>N_6409
ACAAACTTGATGGGAGGATGCATATATGAACGTATATGGTA
>N_6410
GTATATGGTAGAAATGTATGCATGTATGCATGTGAACGAAT
>N_6411
AATGAATCTGGGTTTAATAACAATCAAGTCAAGTGGCTGTG
>N_6412
AGTGGCTGTGTCCGCGCTAACAGTAACTAAAAAGTACAGTT
>N_6413
CTAACAGTAACTAAAAAGTACAGTTGGTTTTTGTAAGAAAA
>N_6414
GTTGGTTTTTGTAAGAAAAGCCACATTCAACAGCGGCACCC
>N_6415
GTCCAAACAGAGCCGAAGAGCGGCTGAAGCAAGAGAATTAG
>N_6416
AATTAGGGTAGAGTGGGGGGCGCTGGCGAAGAATAAGCAGA
>N_6417
GGGCGCTGGCGAAGAATAAGCAGAGCAAAGACAGATGGGCG
>N_6418
AGAAAGCCATACACAGTTTTCGGAAAAGCCAAAGAGCTTTG
>N_6419
CTTTGGTCTGCTGTTGAGAGCCATCCGCTAAAACTGAGTCT
>N_6420
GCGAAAGGTACACACAACAACAACAAACATCCCACAAAAGT
>N_6421
ACCGCCTTTTGAATGTGTAACGGAACATTTATGGCAGGCCC
>N_6422
TTTATGGCAGGCCCATTTGGCGTTAGAGATGAGTGGAATGC
>N_6423
CGTTAGAGATGAGTGGAATGCGGTAGTTGCAGCATTGACGC
>N_6424
TGCGGTAGTTGCAGCATTGACGCCAAGAAATTGATCAAAAT
>N_6425
ATTGACGCCAAGAAATTGATCAAAATGCATAAACTTCGCTT
>N_6426
GTGTATAAAAATAAATTGGACAACTGTCATTGCGACTGACT
>N_6427
CATTGCGACTGACTGATAAACATGTGGTTTATCGTAATGAT
>N_6428
ATCAAATATCATTTATTTATCAGTTCAATACCCACCTGAAT
>N_6429
CCACCTGAATATTGGATGAACCCTGAGGAAAACTCTTCCAG
>N_6430
GAGGAAAACTCTTCCAGGGACTAAAAGACCTAATCGGTGGA
>N_6431
TAGTTTTGCAAACAGTCAGACGGGAGAATCTGGAAGTGCAA
>N_6432
GACGGGAGAATCTGGAAGTGCAAAACTGACGCTATGTTTCC
>N_6433
TCCCGCTAGAACTCCGAAAACTAAAGGAAGCCGAGCACACA
>N_6434
GAGCACACACACATGTAGGACACAAGTCCTGACCCGATTAT
>N_6435
ACAAGTCCTGACCCGATTATCGAGTTGAAACTGTTTTATAA
>N_6436
TATAAAATTTGCACCTGGACCTAAACCGGATCGAATGGATA
>N_6437
CAACAATAAAACAGAGAGAACCCCGAAAGAGCGAGAGTGGA
>N_6438
AAAGAGCGAGAGTGGAGAGTCGCTCTCTCAAGAGCGGTGTA
>N_6439
TCTCAAGAGCGGTGTACCGGCTGAAATCGAGCGAGCGGCGA
>N_6440
AAACAACCCAACAAGTGAAACGAGCAAAAATTTTGTCGGCA
>N_6441
AAAGCAAAAGCATGGCATAGCGTACGATAAAGAGCAAACCA
>N_6442
GCATAGCGTACGATAAAGAGCAAACCAAAAGCAAAGCATGT
>N_6443
TCGTAGCCGACAACGAATAGCATGAAAGACAAACAGAAAGG
>N_6444
AAGGAAAAGCGACTGAGAGACAAAACGACAGAACGACTGTT
>N_6445
TGAGAGACAAAACGACAGAACGACTGTTTCGTATAGAAAGA
>N_6446
TATAGAAAGAGAGTGGGAAACCGAGGTTGCGATGAGCCAGT
>N_6447
GGAGAGATTAAAAAAGTTTACAAGGCTATGTACAAATTTGA
>N_6448
TTTGATAAGTTTATGGTAAGCAAAACTTATGACCTATATGA
>N_6449
ACTAGTAGGCAGTTTGTGAACTTTAAATAATTACATTTTTT
>N_6450
TTGTGAACTTTAAATAATTACATTTTTTCGAATCGAGAAAG
>N_6451
AAAGTTGCGCTGTGCAATTGCTGTTGGGTGGTCATCAGATG
>N_6452
TCATCAGATGAGAGAGATTGCAAGGGGAAAATCGCGAAATG
>N_6453
GGGAAAATCGCGAAATGAAGCAATGCAAAGAAAAGACGGCG
>N_6454
CAACATTACGGCGACAAGTACAAAACACGTATTATGCATGT
>N_6455
AGTACAAAACACGTATTATGCATGTGTGCGTGAGTTGGAGA
>N_6456
AAATTCGCCGCATAGTTGTTCCTGCTGTTTTATTCGCATTC
>N_6457
TTTTGTTTGTACATGTGTATCTGTATCTGCATCTGTGTGTG
>N_6458
GAGTTGGGGTCGTCGTCGTTCATATGTTTGCCTTGTTGTTG
>N_6459
TTTGATTCGGTGTTTTGGGACGGATGATATTATATGGTCGC
>N_6460
TCGGTTCTCTCGCCCGTCATCACTCTTCTTGTTGAGCTCGT
>N_6461
TCATCACTCTTCTTGTTGAGCTCGTCGGTCATTTTGATTGG
>N_6462
TCGGTCATTTTGATTGGGTACAGTGGTACGTCAAAAGCCTG
>N_6463
TGGTACGTCAAAAGCCTGAACGGAACCTTACCAAAATCTTA
>N_6464
GAACCTTACCAAAATCTTAACTACAGATTACCGAGTGATTA
>N_6465
AGTGATTATCCATCTGTTAACAGCAACACATTTAATATTTT
>N_6466
ATTAAATTTATAATTTAATTCTGTAAAAACTAATATCCATA
>N_6467
ATATATTACCACCTATTTTACTTGCAGTCCGAGAAAAGAAA
>N_6468
TCCGAGAAAAGAAAGCTTTACTATTGTTTCCCAATGATTTC
>N_6469
CTATTGTTTCCCAATGATTTCTAACATACCCCCCACCAACC
>N_6470
TCTAACATACCCCCCACCAACCCAGCTGGTGTTCTTCAAAT
>N_6471
AGTTATTTTTTCGCCTTTTACTTAAATTTTTTCGGCGAAGC
>N_6472
TCGGCGAAGCCGAACGAAAACAAGAACAACTGTAAGCAATG
>N_6473
GTAAGCAATGAGTGGTGGAACTGCCCACTCGCCCCAACTTT
>N_6474
CCCACTCGCCCCAACTTTAGCATTATTCGCATATTAACGAG
>N_6475
CGAGGTGTAAAGGGAGAAAACAGGCGTGTGACGTTTTTTCG
>N_6476
GTCTCGCTGAGTGTGTGTATCTGTTTTCGGTTAAAGATACA
>N_6477
TCTGTTTTCGGTTAAAGATACATAATTATTTCTAAAAAGCA
>N_6478
TTGTAAATCGCTCGCACTTTCACGACTCCGTTTGGAGAGGA
>N_6479
ACTCCGTTTGGAGAGGAGTACTTACATTAACAATTTACTTG
>N_6480
GCTAATCCATTTGACTTTATCTTGTTTATTATCGCAGGTTC
>N_6481
GGTCACGCAATCATTTTGGACGCAAGTTATCGATAGTTAAG
>N_6482
AGTTAAGCGCAACGAAATGACAGATGACGGCGAATGAAAGG
>N_6483
CAAGAAGCACAACAACAATGCTAATTCAAGTGTAGATACAC
>N_6484
TGCTAATTCAAGTGTAGATACACATGCGAAATAATAATTGT
>N_6485
AATAATTGTAGCACAATTGCCGTTGCAAGAAGAAGACGCAA
>N_6486
CTACAAAAGCGCAACGGTTGCAATTGTGACTGTTGCTTCTT
>N_6487
TGCAATTGTGACTGTTGCTTCTTCTTCTCGCGGCCCGATTC
>N_6488
TTCTCGCGGCCCGATTCCATCTCACTTACTCACTAACTCAC
>N_6489
CTCACTTACTCACTAACTCACACAAACGCGCGGTAATTACA
>N_6490
ACACAAACGCGCGGTAATTACAATTAAAAGTAGTTTTTTAC
>N_6491
CAATTAAAAGTAGTTTTTTACAGCCGAAAAGAAACAAAGAA
>N_6492
AAAGAAATCGATAGATATTGCTGGAAATGAGGGGAAAAATC
>N_6493
GGAATGGAAAAAAATTGTTACAGCCGCCGAGTGGAAGAAGA
>N_6494
CGACAAGCGCATGAATTTTACGCTCTCTCATCAATTGCGCG
>N_6495
CTCTCTCATCAATTGCGCGTCGTAGCGGCGGTGTGTGTGTA
>N_6496
CGGCGGTGTGTGTGTAAGAGCAGACCAGCATATCAGAGAAA
>N_6497
GTAAGAGCAGACCAGCATATCAGAGAAAGAGTGGCCCGGCT
>N_6498
GAGTGGCCCGGCTAGAAAAACGTGTGTCCAAGCACTGCCAA
>N_6499
GAGGCAGACAGATGAGTTGACACAGCGACCGAAGCAGAGCA
>N_6500
AACCAATCAAAGAGGAAGAGCCGCAAATGGGGATACCGTTG
>N_6501
TATGTGAGTGCTACTTTAGACTATCAATATAGAAATATTGA
>N_6502
TATTGATGACAGCTACAGTGCAGCTTGGACCAAGAACACCA
>N_6503
TGCAGCTTGGACCAAGAACACCAAATTTGTTATAAAAAGAA
>N_6504
TTATAAAAAGAAAAAGATTGCACTCGAGTTGTTGGTTGTTT
>N_6505
AAAACGAGGAGAAATTTTATCTGCAACAGAATCGTCTTCTC
>N_6506
AACAGAATCGTCTTCTCAAACCTGCGGATGTTTTGCTAGAT
>N_6507
AGTAGTTTTCCTGTTTATTTCTTAAATTAAAATCGAGCCAT
>N_6508
AACCTAATCGAAAAATAAGACAATTAATTTGGGAATATGAT
>N_6509
TTGTCCCATCGCAATAATAACAAACTGTGAAAAGAGCAACG
>N_6510
AACGTCGACTGCGACGTTGGCAGAGCAACTGTAGCAATGGC
>N_6511
TTATGGTAGATGGATAAATGCGCCACGGGGCGTGAGTGAGG
>N_6512
GATTGTCTCCTGCACAGGTGCAAAATGTGCGGCGCTGCATC
>N_6513
CAAAATGTGCGGCGCTGCATCACCCGAATAATGTTGGCAAC
>N_6514
TAATGTTGGCAACACTGCAGCGAAACGGGGCACAAATACAT
>N_6515
AGCGGGAGTAAAGAATATGGCGAATAGAAGTTGGAGAAAGA
>N_6516
TAGAAGTTGGAGAAAGAAATCAAATGAGCAGGCAATAATCA
>N_6517
CACAAACTTCCCGATGATGACCATTTTTAATTGTATTAGAC
>N_6518
ATTGTATTAGACGGTCGCCGCTCACATTTTCGGATTTGATT
>N_6519
ATTTGATTTTCGATGTTCTTCGGCAATTTTGCCATTAATTA
>N_6520
ATAGAGAAATGCACTTGGAACTGCGGGGGAAAAAACAATTG
>N_6521
TTGTCTTCTTGCTCTTTTTGCTTTCTCTGTCTTACTCTCCA
>N_6522
CATTTTTTCTTTTCAAGTGACTCGGTTTCGACCACTTTTCA
>N_6523
CTTTTCAAATGCTAATTTTGCTTAAAATACGCTCAACTCCG
>N_6524
AACTCCGATCAGATTTGGTGCTTTTCCAGATGCCGGCACCC
>N_6525
TCCAGATGCCGGCACCCTGGCAAGCGTTTTAAAGCAATTTT
>N_6526
CCCTGGCAAGCGTTTTAAAGCAATTTTTCTTAATTACTTTG
>N_6527
AAAGCAATTTTTCTTAATTACTTTGCACTTTAAATTACCGT
>N_6528
CTTTAAATTACCGTTTAACGCAAAATTCTAGCAGCAAATTT
>N_6529
TCAAGACAACGCGACACACACATCAAAGACCTCCATTTTGT
>N_6530
GTTGTACGCTAGAGCTGGGACGAAAATCAATGTTGCCAGAA
>N_6531
TGGGACGAAAATCAATGTTGCCAGAAGTCCCGGATACCCGC
>N_6532
ATTTTAAATATCGCTACTGACATCACTAATGTACAAATGAC
>N_6533
CACTAATGTACAAATGACAACAAACGGAAATATTATTTAAC
>N_6534
TAAAATTTAACGATAATTAGCATAGTCAATCGGGTATAGTT
>N_6535
TATAGTTAGACATGTAGCTGCTGAAGTAAAACTGTCGACCT
>N_6536
CGTGCAGCCTAGACCCAAAACCATTACGTTACGTTAGCCGG
>N_6537
CATTACGTTACGTTAGCCGGCTTTCGTCGTAAAATCAAAAC
>N_6538
GCCGGCTTTCGTCGTAAAATCAAAACTAGCCAACTTATTAA
>N_6539
AAGGCTACGCCACTTTAAGTCGTTTAATAGCGTGCTCAGTT
>N_6540
TCCGTCTTTGACTTCAAATGCATCCGCTTTTCCAATTTGCG
>N_6541
GTCTTCGGTGCTTTTCTCGTCCTCAGAGCTATCCGAGTATA
>N_6542
TATCCGAGTATATTATGGGACCGTTTCCTTTGAGAAACATG
>N_6543
TGAGAAACATGATGGTTTTTCCCAGACGACGCGCCTCAGCC
>N_6544
CCCGTCCACAGCATTTTTCCCTTGGTCCTCTGATAGGCCGA
>N_6545
CCCTTGGTCCTCTGATAGGCCGAAGATAAAGGCCCTTTAAA
>N_6546
GGCCCTTTAAAATGTTAGTACCAATTAGACTTCATCTTAAA
>N_6547
GACTTCATCTTAAAGGTAATCTAGTTAGCTATATCTTACAA
>N_6548
GGTAATCTAGTTAGCTATATCTTACAAATTAGCAACGTCGT
>N_6549
AATTAGCAACGTCGTAAGGTCCTCTCAGCTGGAATTCGTGC
>N_6550
CTGAAGATAACGTTCTTGGACTTCCCTTTGGTGCAATAGTT
>N_6551
CTGGGCGATCTTTATCATGTCCTTCCTGTTATTCGAATCGC
>N_6552
ATCATGTCCTTCCTGTTATTCGAATCGCAGATAGATGGAGC
>N_6553
TCGGGACCCAGCCACAGGATCAAAAGTTATCAAGTCCCCAT
>N_6554
TTGAAGGCAGTGCAGCAGTGCTTAGATGGTCCGTGTTAAAT
>N_6555
ATGATGATTTGAAGGTGGTACTTATAGTGACTTACCGTCAG
>N_6556
GTGACTTACCGTCAGGGCGGCATCTGTTTTCGGTTGGCCAG
>N_6557
TTATGGGAGACACTCTACAGCAACAAATACAAATTAACTTG
>N_6558
AACAAATACAAATTAACTTGCTATTATCCATCATCAAGTGT
>N_6559
TTATCCATCATCAAGTGTTCCTACCATCGCGTGGGCCACAT
>N_6560
TGTTCCTACCATCGCGTGGGCCACATTGACGTCTACGTAGA
>N_6561
CTACGTAGAGAATGGTGATTCTCTGCAGGATTCTCAGCTTG
>N_6562
TGGAACTCCTTGCGCAGATGCTCGATCTTATGAGGCTCGGG
>N_6563
GGCTCGGGAAACATCTCGGACCCACGTTTGCCCGGATCCTT
>N_6564
GTTTGCCCGGATCCTTTTTGCTGTGGTCGAAACTCTGGTCG
>N_6565
CGATGGCCACTGTTTTGTAGCCCGCTGCAACGAGTATGTCG
>N_6566
GCCCGCTGCAACGAGTATGTCGGATGTCGTGGGAATCTTCT
>N_6567
ATGTCGGATGTCGTGGGAATCTTCTGTATGGTCATTTGTTC
>N_6568
TCACTCACTTTCCACCAGCTCGTTAAGCAGGGCCCGCAACA
>N_6569
GTTAAGCAGGGCCCGCAACACGGAGTCGTCCTTGTTGTATG
>N_6570
GTTTTGATTTTCGTTGCCCACAGCGTGCAACCGGTGTTTAG
>N_6571
GCAACCGGTGTTTAGAGTGGCCAGCTTTCGCCAGATAATTG
>N_6572
CTTTCGCCAGATAATTGAAACACATTTTAGGGCACAAATAA
>N_6573
GCACAAATAACACGGTCACACTAACAGTTTTTTTTTTTTAC
>N_6574
CTAACAGTTTTTTTTTTTTACATAGGAAACTTTAAAAGTAT
>N_6575
AATGGGTTCGCATAAATTGGCCAATTCAACCGGTTTGGGGT
>N_6576
TTCAACCGGTTTGGGGTTTGCTTATGAAAGAAACCCGCCAT
>N_6577
AAAGAAACCCGCCATGGAATCAAAAGTTTGAATGAAAACAA
>N_6578
TTTATTCGCAGTCATAGAAACAAAAACAAGAAGGGTGTTTC
>N_6579
CAAAAACAAGAAGGGTGTTTCCTAAAGTACAGGTTTAAGGT
>N_6580
TCTGAAGTTCTCGTCACCTTCTGGTGGTCCTGCGGGGCGAT
>N_6581
CTCAAAAAGCTTGGCCCTGGCTCGGCGGGATTTGATGAAGA
>N_6582
CTCTCGTGCCGATGCTGGATCTGGGCCTCCGTTTTGTTGGG
>N_6583
TTTTGTTGGGTCTTCGCTGGCGTCTTCGAAGTTTCTTCATC
>N_6584
CCGCTTGGTTCGGTTGGGATCCTCAGCCTCGCGCACCTTTT
>N_6585
CGCACCTTTTCGGCAATCTTCTGGCGATGGGATTCGGGTGA
>N_6586
GCGATGGGATTCGGGTGAGGCGCGTATATATGGTTGACACA
>N_6587
CACAGCCAGGGAGAAAGTGGCAGCTTTATTGGGGAATATAA
>N_6588
ATTGGGGAATATAAAATATTCGTGTTATTTCAGATCCACTC
>N_6589
ATCCACTCTATTACAAAGATCCGTTCGAGCAACTTACATCT
>N_6590
AACTTACATCTTCCTCTGATCCAGCAGCCATTTGTTCGGGC
>N_6591
GGCTCGTATGGCACCTCGCCCTTGTGGAACGGCTCGTATTT
>N_6592
TCAGAGTTCTGCCGGATATTCATGCTACGAAATAGAGAATT
>N_6593
TAGGTTCGGTAGTGTAGAGACTTACATGTGATGGAAGAGCT
>N_6594
ACTTACATGTGATGGAAGAGCTTGAAGAGATGTCCTCGTAT
>N_6595
GGAAGAGCTTGAAGAGATGTCCTCGTATAAAGGAACTCGGG
>N_6596
GATGTCCTCGTATAAAGGAACTCGGGCACGGATGGAGCTGA
>N_6597
GAACTCGGGCACGGATGGAGCTGAACGAGCTCCAAGTACTC
>N_6598
AGCTCCAAGTACTCATGGGCCATTTGCCAGACGGGCGGTGA
>N_6599
TTAAAGATGGCCGGATTGTGCAGATTACCCTCGGCGCTCAT
>N_6600
CTCCTGTTTCAGTCAGACAACGATGAACGTCGTCCAGGGCC
>N_6601
ACGATGAACGTCGTCCAGGGCCAGGATGTTTCCGTTGGCAA
>N_6602
AGGATGTTTCCGTTGGCAAGCATTGGAATCTTGATGTGCTG
>N_6603
CGCACATTCTTAATGTAGTTCCAATTAGCCACCCCGGTCAG
>N_6604
TCAGCGGACCCTTCTGCTCTCTGGTCCTACCGTGGACAGTC
>N_6605
CTGGTCCTACCGTGGACAGTCAGAAGCTGGCAGCCGGCCGC
>N_6606
CAGCCGGCCGCCTCCAGCATCTTGGCATACCTAATGGTCTT
>N_6607
ATCTTGGCATACCTAATGGTCTTCTCAAGGTCCTCGAAGAT
>N_6608
CCTCGAAGATGCGAATCTTGCAAGTTACAGGAACGGCTAGT
>N_6609
AATCTTGCAAGTTACAGGAACGGCTAGTTTTGCGTGCAGTG
>N_6610
CTAGTTTTGCGTGCAGTGTGCTCACTAGGATAATATAGCAG
>N_6611
TACTCACCAATCTCTGTCAGCAGCTCCCACTCATCCTGCAG
>N_6612
TCCGTAGTGACCTCTCTTGGCAATGGCCTGGGGACAACCCA
>N_6613
TCTTGGCAATGGCCTGGGGACAACCCAAATTTATGTCCACC
>N_6614
GATTTGTTGAGCATCGTTGCCACAGAACTGGATGATCAATG
>N_6615
TTGCCACAGAACTGGATGATCAATGGCCTGTCCTCGGGACA
>N_6616
CTCGGGACACGTCTGCAAGGCATCCTTGCGATACTTGGGGT
>N_6617
TGCAAGGCATCCTTGCGATACTTGGGGTCTGTGGCGAAGAG
>N_6618
GCGATACTTGGGGTCTGTGGCGAAGAGGTTCGCATGGTACA
>N_6619
CACAGCATTCGCCAGGCCAGCTCGCTTTGATCCACCATGGG
>N_6620
CCATGGGAGCCACTACATAACGCGGGGATCCCAAGGAGGAG
>N_6621
TCTTTGGTGCGCGGCGTCTTCATCGTTCACCATGGCAAATT
>N_6622
ATCGTTCACCATGGCAAATTCAAATGAAATCTAAAAAAAAA
>N_6623
TGGATTGATACGCCTATTGGCAAAAGTTGAAAATATTCCAT
>N_6624
GACATTAGTCATCCCGCTAACGGGTTGACAAATACCCGCAA
>N_6625
AATGCAGTCTAATATTGTGGCTCATTCTTTACCGGACAGCA
>N_6626
GGCTGGATTTCCCAAGGCACCTACGCATTTTCACAACTAGC
>N_6627
CACAGTTGGGCAAAGCCAAACAAATTTGCATTGAGCTCACA
>N_6628
GAGCTCACACAGGATGAAAACAGAAACGCGGAGCTAAGGGT
>N_6629
ATGAAAACAGAAACGCGGAGCTAAGGGTCGCTGAAAGCCTA
>N_6630
TAGAATGTCATTTTTTAGATCTTGATAGAATAGGATTAATG
>N_6631
TTGATAGAATAGGATTAATGCATGCCTTTTGCTCGAACCAT
>N_6632
ATTAATGCATGCCTTTTGCTCGAACCATCTGATTTCGTCCC
>N_6633
ATCTGATTTCGTCCCGATTACTCTTGAAGACTCGTTTTTTG
>N_6634
TTTCGCTTTCGTTTTTGGGGCTTGGCCCAGGCATAGAAGCG
>N_6635
GCATAGAAGCGTGAAAATTGCGCTCTAAGTCAATGCACATC
>N_6636
CGCTCTAAGTCAATGCACATCAACAAAAGCAACAATTACGA
>N_6637
CAACTCAAAACTGAAAAGTTCAAACCCTTCTTTCCACCGGT
>N_6638
CCTTCTTTCCACCGGTTTATCGAAATTATCGGACTGCGTTG
>N_6639
CGTTGCACTGCATAAGGGGACACACGTAAGTTTAAAATGGT
>N_6640
TAAAATGGTTTAATTGAAAGCATGAGGTCGAAAGGCTATGA
>N_6641
GAAAGCATGAGGTCGAAAGGCTATGAATTCCCATTAAGTTA
>N_6642
AAATACAACATTTAAGGTAACAACTATTAAAATTTTACCCT
>N_6643
AAATTTTACCCTTATCAAGGCTGGTAACAAATGTTACCAAA
>N_6644
AAAGTAACCATATGTATAATCACTAGTTCGTGTCCATATTA
>N_6645
CTAGTTCGTGTCCATATTATCCGGCAGTCTATTGGTGACGA
>N_6646
ATCCGGCAGTCTATTGGTGACGAAACGCACCTGCTTCTCAG
>N_6647
CGAATTTTACTTTGCAGAATCGTAGACAAACGCAGTGAAAA
>N_6648
TACTGACCGGAAATGGCGTGCAATTTTATCAATGGCGAAGG
>N_6649
TGGCGAAGGCCGATTGTCATCTATATAGTAATCTTCTGCCT
>N_6650
GCTTGCCAGGACTTTTCAGACTTTCCCTGTTGCTCAGGTTT
>N_6651
AGGTTTTTTCGCTGACAATGCGCGGAGCCATTTCAAGGCAA
>N_6652
GACAATGCGCGGAGCCATTTCAAGGCAATGTCTGTAAGTAA
>N_6653
TGGGCGGGAAACTTTCCGGCCCCCGAAAGTAAATTGCATAA
>N_6654
TAAATTGCATAATAAGTGAACCGAAATAAAGTGCAGGCCCC
>N_6655
AAGTGAACCGAAATAAAGTGCAGGCCCCAAAAAAAGGGGCG
>N_6656
TTGGCTTCGTTATAATTATGCCCAAATTACAACGAAGTTAC
>N_6657
CCCAAATTACAACGAAGTTACCAAATGAGGCGCCCATGGGG
>N_6658
AAATGAGGCGCCCATGGGGTCCTCCAGAAGCAGGAAGGGAT
>N_6659
CGGGCAGCCGCGGCTCTGGGCACTTGCAATTAAGAACTTTT
>N_6660
TGGGCACTTGCAATTAAGAACTTTTCCAAAAGCGGAGGGGG
>N_6661
TACAAGTGATTTATAAGTTGCAAAGAAAATACATATTCCTT
>N_6662
GATCTATCATATATACATTTCCTATTTCTAAAGAAATATAT
>N_6663
TATTTCTAAAGAAATATATTCTCTAAGTGATACAAAATGAT
>N_6664
CGATAGTGGTCTTGGATGAACTTCTCCTGCAGTAGGTGCCA
>N_6665
AACTTCTCCTGCAGTAGGTGCCAAAATATCTGGCCATCCCG
>N_6666
TGCCAAAATATCTGGCCATCCCGTCCCCATTACCCTACTTC
>N_6667
CCCATTACCCTACTTCTATTCCAAGCCCAGCGGAGTAAATT
>N_6668
TAATTCGCAGTCCAGGCCCACAAATTCGGGCGGTTAGCCGC
>N_6669
CGCAGGGTGGCCAAAGTGTGCAATTGCGGAGACCGCAGACA
>N_6670
CTAATTGAATCAGCCGCACACTGGCAATCGCTGTTCAAAGC
>N_6671
CTGTTCAAAGCTTTCGATTTCTGCGGCGCCCGGCCAAAGAT
>N_6672
CCAAAGATAATTAATAATTTCCGCACCAATTAAGGCGGTCC
>N_6673
AAGACCAAGAGCAGTTTCGGCTTTCACTGGATACCCCAGAA
>N_6674
GTTTCGGCTTTCACTGGATACCCCAGAACCAGGTGCGGGTT
>N_6675
CCCAGAACCAGGTGCGGGTTCACCCGACCATAGCTACCATC
>N_6676
GCGGGTTCACCCGACCATAGCTACCATCAACCTTCGGACAC
>N_6677
GATCCTGCTTTGCCAATTTTCAAAGTGGCCCTACCAACGAA
>N_6678
ACCAACGAATTCGTAGTGGGCGCAGTGGGTAATGTATTTAT
>N_6679
TTTATTTACTTCTAACCTTGCTACGCGTTGGTCAGGTGCCC
>N_6680
TCGAAAATCCACTTTCGGTACTCTGAGATGGCAGATAAAGA
>N_6681
GGCAGATAAAGATGAAATATCAACCGGCCCAGGAGAAATGT
>N_6682
TGCACTCACAACCTCCAATGCCACCCATGAGAAAACCATGA
>N_6683
CCATGAGAAAACCATGACACCCAATCGAGCGGTGAGGGCCA
>N_6684
ACCCAATCGAGCGGTGAGGGCCACTCCAGTTCCAGACTGCG
>N_6685
ACAAAAAAAATGTGAATTAACTCGCTTGCCATTCAACGAGG
>N_6686
GGGGAGTGACCTGCTGAGTTCGCCATTTCAACTTTGCCATC
>N_6687
TCTAATTCTTCTCTGTGGTTCTGTTTTTGCGTGGCTCAATC
>N_6688
CGTGGCTCAATCCTACACCGCGACAAATGCGCATAGCACTG
>N_6689
CGCGACAAATGCGCATAGCACTGAGTTAGAAAAACTCTTTA
>N_6690
TTCGGTTGCTGCGCACTTCTCCATTCGCCATTTCTTTTTTG
>N_6691
CACTTCTCCATTCGCCATTTCTTTTTTGTTGGTCTCACACT
>N_6692
CTCACTCGAAATGGCGATGACAGCTCCAAAATATGACCTCA
>N_6693
ATGACAGCTCCAAAATATGACCTCATTCCCACACACAGACA
>N_6694
ACCTCATTCCCACACACAGACACACACACGCATGGGTTTTC
>N_6695
CAAACTGTCTCTACTTTATTCGCTTCCCCGTGCCCAGCAAA
>N_6696
AAGTGGTCAAGAATGGGTTGCAAAATTGGACGGGGGGCACC
>N_6697
GCAAAATTGGACGGGGGGCACCGTTTGGTGTGGTCGGTTTA
>N_6698
TTTGGTGTGGTCGGTTTAAGCACAAGCTTCTCAGCACCCTG
>N_6699
TCTCAGCACCCTGTGGAAAACCTCCACCCCATTTGACATGC
>N_6700
CCCCGTGGCGTGATGGCAATCAAATTGCAAAATAAAAACTC
>N_6701
ATCAAATTGCAAAATAAAAACTCTCTTAGCGTGCAGGCGCA
>N_6702
TTTAAGGAGCAGCAGCAAAACGGAAAATGGAAATTGTTCCC
>N_6703
GAAATTGTTCCCAGAATCGACCGTATTGTCCCTATGTCGGA
>N_6704
TTGTCCCTATGTCGGAGTGTCCTTTCTGAGTAAAGTAGCGC
>N_6705
GTCCTTTCTGAGTAAAGTAGCGCCAAATGTCTTTGAAGTGA
>N_6706
ATGTCTTTGAAGTGATGAAACGTGGTTATAGAAAATCAAAC
>N_6707
GAAACGTGGTTATAGAAAATCAAACAATAAATTCAAAGTTA
>N_6708
AGGAGGCTTAAAATGTTATACACATATAGAAATTGCCTTCA
>N_6709
TTATACACATATAGAAATTGCCTTCAAGTATCCGCCATAAA
>N_6710
TAAAGCCTTGTTCCTTGTGTCCGCAATCCGTTCGCTGACGT
>N_6711
TTTCAAGGACATTGTGATGGCAGCTTGCCCCCAACGCTAAA
>N_6712
TGCCCCCAACGCTAAAGGGGCAAGGACTTGAGGAGATGATG
>N_6713
GCCAAGTTATGAATGATATGCATGGCATATGGGGATCTCTG
>N_6714
TCTGTTTGCCAGTCCTCAATCCTTGGAGCGGACTCAAAAGG
>N_6715
TGGAGCGGACTCAAAAGGGGCAGCCTCCTTTACTACTCCAT
>N_6716
TACTCCATCTTACCTTGAATCCCTACAAATTGGTTTATTAA
>N_6717
ATTAATTGATTCTAAGGCGCCAATGCCTCGGGTTGAGGGTT
>N_6718
AATGCCTCGGGTTGAGGGTTCCTTGACGCGATTCCCCTTCT
>N_6719
GAGGGTTCCTTGACGCGATTCCCCTTCTTCCAGGTTATGTT
>N_6720
CAGGTTATGTTCGCTTCCCACTTTTCATGAGACTAATGATG
>N_6721
GCCTTGAAATCCAGCTTACACAGGAAAACGACTTTAGAAAG
>N_6722
TGTTTTGCTCTCTGTACATACGAACTTAAGCGGAGAACCAG
>N_6723
CTTAAGCGGAGAACCAGATTCTTAGACTGTGCAAGTCCCAA
>N_6724
ATTGAAGGGTTGTTAGTGGGCCTTGTCTGGTAACTGACTGT
>N_6725
ACTGTCCTTGTATCATAGGTCTATATATGAAGGATGCGGAT
>N_6726
AGGTCTATATATGAAGGATGCGGATGAGCCTGGATCGTGTG
>N_6727
GCTAAGAGAGGCAAAAGGACCAAATTGAACGTGAATTTTGT
>N_6728
AGAGCCAATGGACAGGAGTGCTCTTCGTCTATTTAGTGAGA
>N_6729
TCTATTTAGTGAGAGGGGAACATTAGATATAAGATTATCTA
>N_6730
ATATAAAAACTGGAATATTACTAGTCATTTTTTTTTTGCAA
>N_6731
ATTCAAAACGATTCATATTTCGTAGCTACTATTTTTGCCGC
>N_6732
TTTCGTAGCTACTATTTTTGCCGCTGGTGTAGGCGCGCACA
>N_6733
CAGTCAAGCGAACTGAGATACATAGATACCCCACAATGTAG
>N_6734
GATACCCCACAATGTAGTATCCTTGGGCACTTACAAATACA
>N_6735
GTGAGGAGCAAACAAACAAGCCAAATGACACGTAACCATAA
>N_6736
AAATCCCCGGCATTTTATTGCCAACGCGTTAAGCTCTGCGT
>N_6737
TTTATTGCCAACGCGTTAAGCTCTGCGTCTGTGTGGGTTAA
>N_6738
GAGTTGCCACGGTGTGTGTGCGTGTGTGGCATGCGTTTGAT
>N_6739
ATTTGTTTTGGCGAGGCAAACATATGACACAAAAGACAGCT
>N_6740
ACAGCAGAGAAGTTTTAATACCACAAGTGATGTATCGGGGG
>N_6741
TAATACCACAAGTGATGTATCGGGGGTTTCCCTTATTCCAC
>N_6742
ATCGGGGGTTTCCCTTATTCCACTTCGCTTAACGAGCCTTC
>N_6743
AGCATAATTATATTATAGTACACCATAGTATCCCCATTTAT
>N_6744
CATAGTATCCCCATTTATTACTTTTGAAAACTAGTCAACCA
>N_6745
AGTCAACCACTTACAGAAACCAGAACATTGCGCATACGCAG
>N_6746
ACGCCACAGCACGATGAAAACGTCCACATGACCGGGGAAAT
>N_6747
CCACATGACCGGGGAAATGACTCAAAGCCCGGTGGAAGCCA
>N_6748
GACTCAAAGCCCGGTGGAAGCCATAGAAACTATTCTCCATT
>N_6749
GCTGGTAAATATTTAAAATGCCAACGAAAGGGGGTCAAAAG
>N_6750
AAATGCCAACGAAAGGGGGTCAAAAGTCGCCTCTGAGCACC
>N_6751
CTCTGAGCACCGACAATCAGCAATGATGAGCCACCCATGTG
>N_6752
AATGATGAGCCACCCATGTGCCGCCTTGTTGCCAATGATAG
>N_6753
GCCAATGATAGTTTTATAGACACCTTGTTGTTGCAACACTC
>N_6754
TGCTCTTTTTGCTAAGCGCACATTTCACGATTTAAGTTTTC
>N_6755
CATTTCACGATTTAAGTTTTCTTGGGAGCGATTTACAAGTC
>N_6756
GGGGCGGCGCACATAAGAAACTAACAAACTAAGCCAACATT
>N_6757
TCACATCGATTCATAGCATACTTTCTGGGGCTATAATCTTC
>N_6758
CTTTCTGGGGCTATAATCTTCTCATACATTCGTTTCTCGTT
>N_6759
TCTCGTTATGCGAACTCATACAAATTTTCGCATTTCTTCAA
>N_6760
TCTGTTTATTCACATTTTATCAAAATATATATAGGTTTTTT
>N_6761
ATAATCGTGCTTTTATTTTTCACACTTAATTGGCCTGGCTA
>N_6762
CTCCAGTCTCATAAACTTTTCTTATTCTTCTGTTTTTCCGT
>N_6763
AGCTTACGATACAGATAAAACTACCCAGAAGTGATACAAAG
>N_6764
GTGATACAAAGAGTCATTAACTAAATTGAAAGGCATATTAG
>N_6765
TATTAGACGGGCAGAGCGGTCGGATTCACCTAAGTCAGCAT
>N_6766
GTCGGATTCACCTAAGTCAGCATGTCCTGTACGTTCCACCT
>N_6767
CTGATAATTCAACAAAGGAGCCGAGAGCCAGAAGTTCGTTG
>N_6768
GGAGCCGAGAGCCAGAAGTTCGTTGAACCAGCCAAAAGGGA
>N_6769
TTGCAGGGCACAAGGCGAAACAAAAGGAGTATGTTGGCCCA
>N_6770
AAACAAAAGGAGTATGTTGGCCCAAGTGGACTGGGAGTTGG
>N_6771
AAGTGGACTGGGAGTTGGAGCTAACCTAACTACCAATGCTA
>N_6772
AGCTAACCTAACTACCAATGCTAATAACAGCTCGGAGAAGG
>N_6773
AAGGGAAGGAACGGTTGGAGCAGGGGCAACTGTCTCCACTG
>N_6774
GCCTTCGCACCCAATTCTGGCCCAATCAATCATGAGTCGTT
>N_6775
ATCAATCATGAGTCGTTTATCCTACAGGCAAACCGAGAAAG
>N_6776
CAAACCGAGAAAGAAGAATACGACTTTTCAAGGAAGGTGTT
>N_6777
CAAGGAAGGTGTTGCTTTTACACTTGAATAAATGCATCTCG
>N_6778
CTTTTACACTTGAATAAATGCATCTCGAAGTTTGTGGTAGT
>N_6779
CGAAGTTTGTGGTAGTAATGCAATATACAAAGATATTTAGC
>N_6780
TTTAGCTTTACAATTATGTGCAGAATAATCATAGTAGAAAG
>N_6781
AATAATCATAGTAGAAAGTGCCATATACAAAGACAGAAAAT
>N_6782
GAAAGTGCCATATACAAAGACAGAAAATCATTAGGTATAAC
>N_6783
CAGAAAATCATTAGGTATAACACCAAATTGGATATCAATTA
>N_6784
TATAACACCAAATTGGATATCAATTAGGACCAATTTAAATT
>N_6785
CAATTTAAATTCCAGTGCTTCTCTTTCTGTATGCCAAAAAT
>N_6786
TGTATGCCAAAAATGAAGAACAGTTTCGGCTTGCATGTCAA
>N_6787
AAAATGTTTTATAATTGATGCACGGCAATCACCAGGACGAC
>N_6788
CACGGCAATCACCAGGACGACAACTACAACAAAGGCAGCAA
>N_6789
CAAGAGTATTGCATTTGTTGCCATAGGGAAAGTCAGTCAAG
>N_6790
TTTGTTGCCATAGGGAAAGTCAGTCAAGTGGGAGCAGACCC
>N_6791
GAAAGTCAGTCAAGTGGGAGCAGACCCCACCACCCCCCCAC
>N_6792
AGCAGACCCCACCACCCCCCCACCCAAATTTGACGAGAATC
>N_6793
CAAACTTCACCACCGGGAGTCAAGCTAAAAGTTCGAGGGTG
>N_6794
TTGGGGGGCGTGTCCAATAGCCAAGAGCTGGCGACATGACA
>N_6795
CACGAACATGCAATTAAAGTCGAATATATTTTTATAAAAAT
>N_6796
TCCGCTACGTCGCGCCATTTCACCTGTATATACCCTTTAAA
>N_6797
AAAGCAGTTTCGATTGGTAACGCCAAGTGCTATCAAATTAA
>N_6798
TCAAATTAAACATTTTCAGACGGACATCAGCACACCCACGT
>N_6799
AGAGCGCCCTAAAAAGTATGCAGCGAGTTATGCTTGCGGAA
>N_6800
ACCGTCTGTGCAGCACAGTGCGCATTGAAAATCCATTTACA
>N_6801
CTGTCTCTTGTCACTGGAAACGAACTGAGCTCGACCCGAAG
>N_6802
GAACTGAGCTCGACCCGAAGCCACCTGCAAAAATGCATGTC
>N_6803
AGTCCTCTTTTGGATACGGGCTCAATGACACTATTCTAACC
>N_6804
CACTATTCTAACCATCATTTCCCGAATCCATGAAAGGGGTC
>N_6805
AACATTTGCAAGGCAAGTTGCATACAATCCGCCGACAGGCG
>N_6806
CCGCCGACAGGCGGACTCAACTAAAACTTGTTAATTGGAAA
>N_6807
TAAAACTTGTTAATTGGAAACAAAGCTATGAGGAGCGTCTT
>N_6808
GGAAACAAAGCTATGAGGAGCGTCTTGGATAGCGGAACAAA
>N_6809
TCGGTTTACTACTATAACATCAGTATATTGAAAGGCCACAG
>N_6810
AACATCAGTATATTGAAAGGCCACAGCACCGTTTGCCAGTT
>N_6811
GCGTAGAATGAATGGGTATTCTGAGTAGACAATTCGTGATT
>N_6812
AAAAAATGTTCAAAACGAATCTGAAAGAATCTTTTCTTGAA
>N_6813
AAAGTTTGTATTGAGGGTAACATATTGATTCAGAATGGTCA
>N_6814
ACTAGTCGGAACTGAGAGCACTAAAGCTCAACCTCGAACTC
>N_6815
CTCAACGGGAACGTCCCAAACACAAAGCGATTCTTTCTCTA
>N_6816
ACAAAGCGATTCTTTCTCTACCAATCCATCTATCTGACACC
>N_6817
ACCACTGCCACTCCCACCTGCTCAACTCCAGCCGGTTAAAA
>N_6818
TCCAGCCGGTTAAAAATGGACTTTCCCCGCTGTCAGTTTCA
>N_6819
AGTTTCAATAACATGAACCACCGACTGTCTGGGGCAATAAA
>N_6820
GAACCACCGACTGTCTGGGGCAATAAAAAGCAGGAGCACCA
>N_6821
CCACCTGAATCCCGGAGTGTCATGTGCGTAGTCGGTACGGC
>N_6822
TGCGTAGTCGGTACGGCTGTCTATCCTTGTCTATCCTATTA
>N_6823
ATTATAACATTGCCTTTAAGCCCTGGTAGCAGTCCGACTGA
>N_6824
TGACAACTGAGGAGGATGAGCACATGCACTCATCCAATGAC
>N_6825
CGGTTCCATTTCCCATTTTCCCGACTTGCGTCGCTTTAATT
>N_6826
CTTGCGTCGCTTTAATTATTCAGTTTTGGAATATTTAATGG
>N_6827
TTAATGGGCCGAGGGACAGTCGTCAAAATCAAGTTTAGAAC
>N_6828
TTTAGAACCCAAGACAATTGCCATCGTCATGTTTTTTATGG
>N_6829
TTTTTTATGGGAATTGAGATCGAATCAAAACATTTGCGTAA
>N_6830
TTGGTTGTGGGATGATGAAACGGATTCAGATACAACCGAAG
>N_6831
CAGATACAATACGTAATAAACCGACGCCTTTGCTTGCACGC
>N_6832
ACGCTTTCCAAAATGAAAATCAATACTAGCAAAGGGGTGGG
>N_6833
GGTGCGGAAAAATGAGTAGTCACCCAGCTCGAACTCTTGAG
>N_6834
CTCTTGAGTACATTCTGTTGCATATTTTATCAACTCAACTG
>N_6835
AACTCAACTGCGAAGTCATTCAAAGGTTGGTAAATACATGT
>N_6836
ATGTTTAGTTTGGAAGAAAGCAGCTCGATGCATTTGGGGAC
>N_6837
GAAAAGAGAAATATAAGATTCTATTTCGAAATTCCGCTGGT
>N_6838
CAACGCGGGTTTTTTTTATACTTTCTTATATGCTATAAAAT
>N_6839
AAAATAATTTGAGTTGGGAGCAATTGTGATTGACTTTCTTA
>N_6840
ATTAGCAGTAAAACTAATAACGTAGCAAACGTGAAAGAGGA
>N_6841
ATTCCGTCTCTGCAATAAATCCACATCAGACTCTTCATAAA
>N_6842
CACATCAGACTCTTCATAAACCAAATATGCAATCCAAAAAC
>N_6843
CAAAAACTCAGACAATGGAACTTCGACCAAAAGCGGTAATT
>N_6844
AAAGCGGTAATTAAGTTTGGCAATGAAACCGCATCGCATCA
>N_6845
GCAATGAAACCGCATCGCATCAAAGGCAATTTCCTTTCCAG
>N_6846
AAGGCAATTTCCTTTCCAGGCCCCGACAGTTAACCTCCCAA
>N_6847
CCGACAGTTAACCTCCCAATCCACTCCCACTCCTCCTCGTG
>N_6848
TTAATTGATTTCCGAAACTTCAACAGAACTGCTTCGGTTGC
>N_6849
TCGGTTGCGGGTCGCGGGGACTATGGCTAAGGTTAAAGCTA
>N_6850
GACTATGGCTAAGGTTAAAGCTAACCTAAGGACTAAAGAGA
>N_6851
ACCTAAGGACTAAAGAGAAACAGACACTCATCTAGGTGCTG
>N_6852
CTGCAGGGAACTGTTGGATGCGGAATTCCTCAGCGTTTCCC
>N_6853
TCAGCGTTTCCCCTGCCAAGCTGCACAGATTCTGGACTAGA
>N_6854
AGTTCGCAGATCCTGAGTTGCGATTAAGCATAGGCGAGGAC
>N_6855
GAGTTCGAGTTGGCTAGATTCTGGTGGTGGTGCCTCAGGGG
>N_6856
TGGTGGTGGTGCCTCAGGGGCTGGGGCGAGGTTGGATTTGA
>N_6857
TGGGGCGAGGTTGGATTTGACAGGCCGGACTCGTGGATGGG
>N_6858
TGGGCGATAGTGTGGGAGATCGTGTCCGCAAGAAGTGCTTC
>N_6859
CCGCCTCTGTCGGCGATAGACATTCCCGAAACTGGGCAACG
>N_6860
TGGCTGTTATGCTGACTGTGCTGCAAATTGCTGGCGAACCC
>N_6861
GCTGCAAATTGCTGGCGAACCCCAAGGTTTCAGCCAACTCC
>N_6862
CCCCAAGGTTTCAGCCAACTCCGCCAGCTCTTGGGTGGTCT
>N_6863
AAGGTCAGCGTATAGGTGGTCACGCTGTCATCCCTTATCAC
>N_6864
TCCCTTATCACGGATGTGGGCAGCAGCATCAGCTCCTTTTT
>N_6865
CCTTTTTGCCGCACGAAGGGCTCGTGCTGGTGCTCAGGTCG
>N_6866
TAGCCACGTCCAGCTGCCTGCAATTGCAGCGGACGTATTTG
>N_6867
TTGTTTTATTGCAGAGCCACCGATATTCTGGTGCTCTTTGG
>N_6868
GAGCCACCGATATTCTGGTGCTCTTTGGCAGCGATACCATG
>N_6869
CCCCATGGCGACAGCGTGGTCTTCGATAGCGTCCCAGTAGG
>N_6870
GCATGTAGCGGAGACGGGAACTTCTAGGTGGCGTAGGAGTG
>N_6871
TCTAGGTGGCGTAGGAGTGGCTGTTGTTGCCTTCAGAGGCA
>N_6872
CTTCAGAGGCAGCTCCTGGTCCAAGCCGCCGTTTAGCGTGC
>N_6873
CCAAGCCGCCGTTTAGCGTGCGTATGAATTGGATAGGCAGT
>N_6874
GGCTGCCGCTGCTGCTTCCTCGCTTTCGCGAAACGTTAGGG
>N_6875
GCTTCCTCGCTTTCGCGAAACGTTAGGGCAGCAAGAAGGTC
>N_6876
TATCTGGAACCGCGGCACAGCAATTCCATTTCCTTCGCCAC
>N_6877
CAATTCCATTTCCTTCGCCACCGCTGATGCTTGGAAATATT
>N_6878
CGGAGGAGCCGCCAGTTTGACTGGTTAATGTGCGAGTGCTA
>N_6879
TGGTTAATGTGCGAGTGCTACTGCTTCCACCGGCGCTGCTT
>N_6880
TGCTTACAGCTCCTGAAGATCCTGTCCCTGGTCCTGATCCT
>N_6881
GTCCTGATCCTCTTCTTAGGCGGAATGTGCAGAGAGTACAT
>N_6882
TGACGTGGCTCGGCTGAGATCAACGATCCTTTAGCCAAACT
>N_6883
TGAGATCAACGATCCTTTAGCCAAACTCACCCTGCGCTGCA
>N_6884
ACATAGATGGCCTGCCCGCTCTGGTGGAACTCCCTGGAGCT
>N_6885
GCAGGGATTGCTCTGTTTGACCAACCGATTCCTGTGAGTGC
>N_6886
TAGAGCTGCTGACCTCCTGGCAAGGACTTGGACGGATTATG
>N_6887
CCTGAGCCTGACGGTGGTTTCTAATGTATTCATAGGTGGTC
>N_6888
CTAATGTATTCATAGGTGGTCAGTCCCAGGAACGAGATGTA
>N_6889
AGATGTAGATGTGAAAGAAGCATAGGTGGAGCAACAAACCC
>N_6890
CACTCACTGCGGCGAGCAGTCCCAGAACTCCCAGCAGAAAC
>N_6891
CCCAGAACTCCCAGCAGAAACATGAAAATGGTTTCATTTAA
>N_6892
CAGAAACATGAAAATGGTTTCATTTAATCCAATTCCGGTCA
>N_6893
CCAATTCCGGTCACTACTGGCTGCGTTTCGGTGTGATTCGT
>N_6894
TGTGATTCGTGGGGCTAATTCCAGGCCGCGTTGCGCTTGCT
>N_6895
GTGGGCAGTGTCGAGATGGTCATATTTGCCTGCTCCTCGTC
>N_6896
CATATTTGCCTGCTCCTCGTCCCACATTTCCTGATGAACGT
>N_6897
TTCCTGATGAACGTCCTCCTCCGAAGTGTGCTGCTCTATCA
>N_6898
GTTTATGAAGTCGCCGCTTTCAATTGTGTGGCTCGACTCCG
>N_6899
TGTGGCTCGACTCCGTGGGGCACCAGTAGAAGCTTAACCAG
>N_6900
CCAGTAGAAGCTTAACCAGTCTGGTTGGATATAGTAAAAAA
>N_6901
TGGTTGGATATAGTAAAAAACGATCTGGGCCACCACCGCGG
>N_6902
GACCACGCACATCAGGAAGGCCACATAGTTACGCGATCCGA
>N_6903
ACACGGAACAGTGCTTGGTGCGGTTCGAAGAGGTCCGGATG
>N_6904
TCGAAGAGGTCCGGATGTTGCACAGATGGCACCTCCCGTTT
>N_6905
CAACTCCTTGTCCGCAGGATCTGTCAGTAAAGCCGTCAAAT
>N_6906
TAAAGCCGTCAAATGAGAGGCGATGTGCACCAGATAGAGCC
>N_6907
GATAGAGCCCGGTGATTAGTCCGTAGAGCGGTCCTTGTATG
>N_6908
CGTAGAGCGGTCCTTGTATGCGGGCATGAAAGGCCGGAATG
>N_6909
TGTATGCGGGCATGAAAGGCCGGAATGAGCACCCAGTAGCT
>N_6910
CCGGAATGAGCACCCAGTAGCTAGCCACTCCAAACAGGAGG
>N_6911
CACTCCAAACAGGAGGAGGACGAGCCAACCAAAAATTTGGA
>N_6912
ATTTGGAGGGGATGCAGTGGCAGCTGTAATCCGTGTAGTCG
>N_6913
TCTACCCTTCCGGTGCTGGACATCAGCGATGTTACTCTGGT
>N_6914
TGCGAGAGCCGGCACAAGTGCAGGGGTTTTTTATTTGTCTC
>N_6915
TGCAGGGGTTTTTTATTTGTCTCAGCCTGTTCACCCGGAAT
>N_6916
TTCTGGGGAATCTTCACTTCCCAGGGAATGGGGCTTCCGTA
>N_6917
TCACTTCCCAGGGAATGGGGCTTCCGTACTGGAGTCACTAC
>N_6918
CGTACTGGAGTCACTACTCCCTTTGCGGGACTTTCGCTGTG
>N_6919
CTTTCGCTGTGCGACTCCGTCAAGCCGGCAGTGCTTATGGT
>N_6920
GCTTATGGTTATGATGTGATCCGTCTCCGACCTGACGCCGT
>N_6921
GTGGACATTGTGTTATTGGGCCTGGAGATAATGGCTCTGAT
>N_6922
ATGTGTGAATGATGAAAGGACCTGCTTGACAGCTGTACATT
>N_6923
GCTGTACATTACATTTAATGCTAGACCACGCCCTCGACGAA
>N_6924
ATCCAGAAATGGGAAGAATTCATATAATTCCCAACCGATTT
>N_6925
ATTCCCAACCGATTTTGCAGCATGTTTTAATGGTTTGATTG
>N_6926
GATTACAAAAGTGTATTAGGCATCCTTAAACAGTTTTGAAG
>N_6927
AAACAGTTTTGAAGTTGTAGCTTTAGAGTCCAATTAAATGT
>N_6928
TGTTGTTGCCTTTTTATTGTCTTCTTTTAAATTTGCACTAC
>N_6929
CGAAGCTTTTTATAAATAATCTTCTCCACAACAGTTTTTTA
>N_6930
TTCTCTCCGTCCGTCACACACATACACACAATTTTATAGTT
>N_6931
TATATTTTCATTTGTTGTTGCGAAGTACAAATGGCGCAGTT
>N_6932
TCGTTTTTCGCTTAAGTCCACTTTGTTGTTGTCGTCCCTGA
>N_6933
TCCCTGAGAGGGGGTGGTTACTCTGGCAGCGGGCGCAGAAA
>N_6934
TGGCAGCGGGCGCAGAAAAACAGGATGTTCGCCACCCCCCT
>N_6935
ACCCCCCTTTTTGCGGAATTCCTCTCTATGGTTTTCCTTCT
>N_6936
GAATTCCTCTCTATGGTTTTCCTTCTCGTTTTGCTATTTGT
>N_6937
AGGGACGCAGGGACGCATAGCCGTCCCGAGGTAAAATAACA
>N_6938
GCCGTCCCGAGGTAAAATAACAGTAGAACTGGCGAAGGCAT
>N_6939
GCGAAGGCATTCGCGCTTACCGTTACTTGAGCGCACGAAAA
>N_6940
AAAAATAACGACATTAAGTGCAAAACTGATAGTGGAAACTG
>N_6941
ATATATTACATTTACATTTTCAAGTAGAATTTTTTTCAGTG
>N_6942
AGAATTTTTTTCAGTGCTCCCTTATGTTCGACCAGGTTTGA
>N_6943
TTGCTAAAGCAACGGAGTTGCTTTTTTCTGTTGTCAAACAG
>N_6944
GAGTTGCTTTTTTCTGTTGTCAAACAGAAACAGATGGGTTT
>N_6945
AAAACAGTGAACTATGTAAGCTAGTGTTCTAAGCTCAATTT
>N_6946
GTAAGCTAGTGTTCTAAGCTCAATTTCTCTCCCGTGGTTCG
>N_6947
TCTCTCCCGTGGTTCGAAGTCGCTCTCAAACACCGAACCGA
>N_6948
AAGCTTCGTCTGATTGAAAACAAAAAGCCTACCAGTTGAAC
>N_6949
CAAAAAGCCTACCAGTTGAACGACGACGCTTTTCAATCTAT
>N_6950
AGTTGAACGACGACGCTTTTCAATCTATAGTGGCAAGCAAC
>N_6951
GTGAAAGGGAGAGTTGAGGACAGCTGTGTGCGGTTTTGCCG
>N_6952
ACAGCTGTGTGCGGTTTTGCCGGTATTGTAAGTCATAGGAA
>N_6953
GTTTTGCCGGTATTGTAAGTCATAGGAAAATTATTAGCGGG
>N_6954
TATTAGCGGGAGAGGATTTTCATTGGCCCACCAAGGGGGTT
>N_6955
GGGGGTTTTAAGAAAAAGGGCACCCACACTCAATTTACTTA
>N_6956
CTATATCAGAATTTACGTTACAAGTCAAAGGCCTGAATTGA
>N_6957
ATGTGGTAAACAGCCTGCCACTTATTATATTATCATTGTGT
>N_6958
CCTGCCACTTATTATATTATCATTGTGTGTACCACATGTCT
>N_6959
GTGTACCACATGTCTATAAACGTTGTCTCAATAAAAGTTAA
>N_6960
TGTCTCAATAAAAGTTAAAGCACTACTTTTGATTCCCAAAA
>N_6961
CACGCAGCCATCCCTAGGGACCCATATCACAGGAGGAAGTA
>N_6962
CATATCACAGGAGGAAGTAACTATTTTGAAACGCTAAATGG
>N_6963
ACGCTAAATGGAAATAGGAACACAGACGACCGCTAGCGATT
>N_6964
AGACGACCGCTAGCGATTGGCACGCACCTTTCATTTTCCAG
>N_6965
TCGGAAAGTAAGAGGGGTGTCCTAGGTGTTAGATGAAATGG
>N_6966
GTTAGATGAAATGGAAAGTACACTCGAGAGAATATTTGGAG
>N_6967
ACTCGAGAGAATATTTGGAGCACGTGCTGCAGCAAGTACAT
>N_6968
ACTTGATGTGATTTTATTTACATGGAAGACGGCTAGTGAGA
>N_6969
GGCTAGTGAGAGTGGGTGTTCTTTTCCAAGGAAAGCCCTAC
>N_6970
GTGTTCTTTTCCAAGGAAAGCCCTACGCAGACATGTTGGCG
>N_6971
CATGTTGGCGCCGGACCGAACGATTGGTAAATATTTATGCC
>N_6972
ACGATTGGTAAATATTTATGCCCGAGATGCCCGCATCTAGA
>N_6973
GAGATGCCCGCATCTAGAATCATCCACGGACGCCAAACTGG
>N_6974
AACATAAGCCCGGATAGAGACAGCGAAATATTGAGGAGGAT
>N_6975
GAAATATTGAGGAGGATAGTCAACCGAGGATTTATGTAAGC
>N_6976
CAACCGAGGATTTATGTAAGCCGAACTAACGCCCTGGAATC
>N_6977
CAGCTTCGATCCCGATTCGGCCTCTTAGGATGGGACCACAG
>N_6978
TTCGGCCTCTTAGGATGGGACCACAGATTCATGCAGATAGC
>N_6979
TAGAATATTGTTAAAGTAGGCGGGGCTACTACATTTTCATA
>N_6980
CACTGTTCGAAATTAGTTTTCTTGGAACGCTCAGAGAGTAA
>N_6981
AGGCTACTGTAAGTTTAGAGCGACAAGATGATCGATATTTT
>N_6982
ATATTTTGTCGCTGCCGCGGCGAAATAAGGTGTCCGGAAAC
>N_6983
GCCGCGGCGAAATAAGGTGTCCGGAAACCCGGCCCTGCTAA
>N_6984
CCGGCCCTGCTAAAGATGATCTCCTACAAGACTGGACTACC
>N_6985
CTCCTACAAGACTGGACTACCCATCAACAGTCTACCCGGAT
>N_6986
CCGGATGGGAGCTGATCCCTCTTAATTGCAAGCTGCCAATG
>N_6987
CAGGTCATATTCTCCAAGAACAAGATCGGACAGGACGTAAG
>N_6988
GATCGGACAGGACGTAAGTGCTACCAGTAGAAAATCAGCTA
>N_6989
CAGTAGAAAATCAGCTAGAACCTTACTTTATCATCATCATT
>N_6990
CTTACTTTATCATCATCATTCATACATATCCACCAGTTCAA
>N_6991
ACCAGTTCAAGAGCGGTAAACAGGAGTTTGAGTGTTCCGTT
>N_6992
TTGAGTGTTCCGTTACCGAACACATCCCGGAGTACAATCCG
>N_6993
ACCGAACACATCCCGGAGTACAATCCGCTACACGACTCCAA
>N_6994
AATCCGCTACACGACTCCAACCTAAAGACGTTCTACTCCAA
>N_6995
CTGAAGCGGTTGAGGGAAAACGGTGAGATAACGCAGGACAA
>N_6996
GGTGAGATAACGCAGGACAACGATGTAATATGCAATCTGAA
>N_6997
AGTCCATCACAAAAAAGGATCACCAGAATCTCGCAGCCCGT
>N_6998
CTCGCAGCCCGTCACCAGTGCACTGAGGAGGTTCTTGCCAG
>N_6999
ACCAGTGCACTGAGGAGGTTCTTGCCAGAAAGAAACTACAG
>N_7000
AAGGTCCATCTGCTGAATATCACATATGAGAAGTTTAAGCG
>N_7001
AAGTTTAAGCGCTTAGAGAACCTGGCCACCATGCAGAATAT
>N_7002
CCACCATGCAGAATATGTTGCTGGAGCACCGCAAGATGCTG
>N_7003
TGCTGGAGCACCGCAAGATGCTGACAAACATGCGTGTAGCT
>N_7004
GACAAACATGCGTGTAGCTGCCCACATAAGCATGTGCCAGG
>N_7005
TGAGAAAGCTATTGATCAAACAGAAGAAGCTCTTCCAGTTC
>N_7006
AAGGATCGGTTCAACAAAAACATGCGAATCCTGAGGAAACA
>N_7007
AAACAACGGCTGGTAAAGAACACTGAGCACCAGATTCAGTC
>N_7008
GAGCGAGAGGCGTTTATAGACAGGCACAAGGCTCATTACAG
>N_7009
CTCATTACAGAGAAAAGTGGCAACGGATTCAGGACGAGATT
>N_7010
GGACGAGATTAAGGAAAGAGCTCAAAAGGCCATCACTGCTC
>N_7011
ACCTTTGAGGGATTGTTAGACAGTGATCTTTGTTACGCCTT
>N_7012
TTAGACAGTGATCTTTGTTACGCCTTGAATGCAGCCATTGC
>N_7013
CTCAGCTTCGCACCAGACGACCCCATCTATAAGGCGGCACA
>N_7014
ATAAGGCGGCACAATATATACTGGACTACATAATTTCTGGT
>N_7015
TACATAATTTCTGGTTTAAACGACGATCTCAGCGAGGATGA
>N_7016
TCGCGCATTAAGGATTTTGTCTGCGATGCAAAGAAATATGT
>N_7017
TTAATAGCAGTCCCTCTTGACATACCACTAATTCATTCCGC
>N_7018
ATCATTGGATTCGCCAGAGACCACAAAGCCATGGAAGTGCC
>N_7019
AACAGCCGAAAAACCACTCGCGCGCCTCCCATGTATCATTT
>N_7020
GCCTCCCATGTATCATTTAGCGGTGTAGCCAGCACCATTGG
>N_7021
TCCGGCGGGATCATTAGCCTCTCTGGTTGTCAGCCAGATCG
>N_7022
AGGTAATACAGGACAAGGTGCGCCTGCCGCATCTAAATCGC
>N_7023
ACCAGATCGTGTTCATAGAGCACTACCTGGTGAAGTTTAAG
>N_7024
AGCGGGATCTATTGGTGGGTCTGGACAAGCTGGTATTTGCA
>N_7025
ATTCAGTGCCACTTTGAAAACCGTATGATGGAGGTACGAGA
>N_7026
TGATGGAGGTACGAGAGGAGCTCCTTCTGCTTGACAGGAAC
>N_7027
CTTGACAGGAACTATTTGTTCGAGCAGATTGCCAGGGGTAT
>N_7028
CGCTCAACTATCAGTCGGTGCTTAAGCTGGCCGTGAGCGTC
>N_7029
TGCAGCAGACGATGCTCAAGCCAGGCATCGATCCCCGGGGC
>N_7030
CAGGCATCGATCCCCGGGGCCAGAATCACCCAGTGTCCTGC
>N_7031
CCTGCGGCACCGAGCAGGAACGCGAGACCCTGGCTCTCTGC
>N_7032
TACCCTAGGATCCTGTCAAGCAGACAGGGCAAGGAAAATTG
>N_7033
ACAGGGCAAGGAAAATTGATCTTAAAGCAGGATGCCTTAGC
>N_7034
ATTGATCTTAAAGCAGGATGCCTTAGCTCTGGCGGGAAGTA
>N_7035
TTAGCTCTGGCGGGAAGTAGCCCTAAAAATTACTTGTATAT
>N_7036
TGTATATTTCGTTTCCGAGGCACTTACATACTTCAGAGTCC
>N_7037
AAATTTATGTACTATGTTTTCTTTTATCGTTTAAAATGCTT
>N_7038
TTCTTTTATCGTTTAAAATGCTTCCTTATAAATAAGTTGAG
>N_7039
TTAGTTAAAAACTCAAAGCTCTTGAGATTTAATCGTAGAAA
>N_7040
CCAATAAATTTAGGTAAATACACTTACCCAAAAGTTTTTTG
>N_7041
AAAGTTTTTTCACTGAGTTTCATACGTTTTTCCTAGTAAAC
>N_7042
CATACGTTTTTCCTAGTAAACACTATTAATTTGATTTTTTA
>N_7043
GGCAAAACACAAAACCAGGGCTGCGTCGGCTGATACATTTC
>N_7044
ATACATTTCGATAAATAGGTCTGCCCTGGTTATCGATATTA
>N_7045
AATAGGTCTGCCCTGGTTATCGATATTATTCCCCGGTATGT
>N_7046
ATTCCCCGGTATGTATTGTACAAAAATTAATTCAACTTCAT
>N_7047
AACTTCATTCTCGTTTTAAACAACAGAGGCGTAATTCCTAA
>N_7048
GGTATTGAAAATGTATTTATCTTTCACGTTCCTTTACAACT
>N_7049
TCTTTCACGTTCCTTTACAACTAACTCACGCTATAACTATT
>N_7050
CATCATGGAGTTAAAAGGGGCGCCCGGGGCGCCTAGAAGGG
>N_7051
CCTAGAAGGGGAAATGGAAACACTTGAGGAGGTAGACTGGC
>N_7052
CGATACGGAGGCTTTGGTGCCTCGTTTCCGCTTCTGTTTGG
>N_7053
CGTTTCCGCTTCTGTTTGGACACAGGAGCTGGGTGAGGCTC
>N_7054
TCATGATCTTTCGGCTCCACCTTCATCCTTTTCTGTGAAGA
>N_7055
TTCTGTGAAGACTTCTTTATCTTTTTTATTGACGCCTTTTT
>N_7056
TTTGTCCTTTTTGGGTTTTGCTGAAACTGGAGCTGTGACTG
>N_7057
TGACTGTGCCAGCAGGAAATCCAAATCCTTGCTCGCAATGA
>N_7058
TGCTCGCAATGAAAGGCAGTCATTTGCTGCATGGCAAACTC
>N_7059
CTCCACAAACGACTGGATGGCAATATTTAGATTGGGCGGGT
>N_7060
ATGGCAATATTTAGATTGGGCGGGTTTGGACAGTTTTTGAG
>N_7061
GGTTTGGACAGTTTTTGAGACCATGATAACTACCGGAGCAA
>N_7062
AACTACCGGAGCAATTACGACATATCATCTGACACTGGAAG
>N_7063
GATTTTTTTAAATTGGGTAACATTCTTTTAAAATATTTACC
>N_7064
TAAAATATTTACCTTCTTGTCGCATATGCCACACACATCCA
>N_7065
CACACACATCCACGGTTTTACCCTTGTTTTTTTGCTTTCTG
>N_7066
TTCGGTGCTTTCCTCCTCATCGGTAATGGTAAACTGGCGCT
>N_7067
TCCTCATCGGTAATGGTAAACTGGCGCTCCTGAGAGCCCAT
>N_7068
GCTGTCCGAAGTTGAGGAGTCGGAGGACGAAACTGGTTTTA
>N_7069
GGAGGACGAAACTGGTTTTACAGCCTTTGGTTTCGGAGTTG
>N_7070
ATGGCCTTCGCTTTTGGGGACGGCACCACCACTGCCTTAGT
>N_7071
CTTAGTGTTGACTACCATTTCCCCTGGTTCGGGTTCAGACT
>N_7072
TCCCCTGGTTCGGGTTCAGACTCCTCTCCCGAAGTAGATGA
>N_7073
TGACGACCTAGAGGAGTTAACCTTCTTCTTTTTAGGAGATT
>N_7074
AGATTTGGGCTCCGCTTTGACAAATTGCTTTATTTTTGACT
>N_7075
TCCTTCTTGATATTGATTAGCGGCACAGTAGGTTCTTCTGG
>N_7076
GATTAGCGGCACAGTAGGTTCTTCTGGCGTAACAGCCACAT
>N_7077
ACAGATACAGGTGGTGGTGGCGTCAAGTCCGCAGCGAAAGT
>N_7078
CAAGTCCGCAGCGAAAGTAACAGGTGGCAGGCTCTCCTGTC
>N_7079
GGATCGAGGCAGAGGTGGGTCTTCGGTAAAGTCCCCCACAT
>N_7080
CCCACATTATCGAAGTACAGCATGTTACTTTGGCCAGGACT
>N_7081
GTTACTTTGGCCAGGACTAACATGCTGATCCTTAGGTTGCC
>N_7082
TAGGTTGCCACGAGTTGTTACGGCCACCACGCCTATTGGAA
>N_7083
GCCACCACGCCTATTGGAATCTCTGCCGCGGTTCCCTCGCC
>N_7084
CTTGTTTGGCTGATGATTATCCAGCTCCTGTTGGGGATCTC
>N_7085
GTTTCCATTCTGCCCACCTTCCGATCCAGCGTCTGGCCAGT
>N_7086
CATTGGCGGCGCGATTTTGGCTGTGGCTGCCTCTTCCCCCG
>N_7087
TGCCTCTTCCCCCGCCTCCACTGCTGCGCCTCTGCTGATTG
>N_7088
TGATTGTTGCGGCCGTAATTCGAAAACGGTTTTCTTTCCTC
>N_7089
CGTAATTCGAAAACGGTTTTCTTTCCTCTCCTGAAAGGTTC
>N_7090
GTTGCGGCGCACGTGTTGAGCCGATTGGGGTTATCGATAAG
>N_7091
ATTGGGGTTATCGATAAGATCCGATTGTTGGTGGGACTGCC
>N_7092
TGGTGGGACTGCCGAAGTGGCTTCTTTCAAGCCAAAACTGC
>N_7093
ATATATATATAATACTGTGACAATATGTGACATAATACATG
>N_7094
GACATAATACATGTAATGGACTAAAATGTGAAGTGACCAAT
>N_7095
TGGACTAAAATGTGAAGTGACCAATGGAAGGTTTTTATAAG
>N_7096
AAGGTTTTTATAAGATTTAACATATATAGCTAGATTCGATA
>N_7097
TGGACGATATTCAGTTTAACCACAAATAACAACGCTATGAA
>N_7098
CGCTATGAATTCTACCAATCCGAAGAAAACAGAAGATAATG
>N_7099
ATCGCCATGAACGTCAATTGCAGAGCCGCACCAAGGACTGG
>N_7100
AGCCGCACCAAGGACTGGGGCAAAACCAAGTTCAAGCCAAA
>N_7101
TTCAAGCCAAAGAAGTATGTCCAACCGAAACCAGCGCTCGT
>N_7102
AACCGAAACCAGCGCTCGTTCCACAAGCTACTGCGACGCCC
>N_7103
TCCACAAGCTACTGCGACGCCCTGGCAGCATGTGAAGAACG
>N_7104
CCCTGGCAGCATGTGAAGAACGACATAATTACGGATTCTTC
>N_7105
CGACATAATTACGGATTCTTCGGACCGGGGACACCAGGATG
>N_7106
AGCGAGGACGCAAGGCAGTTCATGCAGCAGCGTCAGAAGAA
>N_7107
AAGAACCACCGTCGAAATGTCATAGAAGCCAACCGGTCGCA
>N_7108
CAACCGGTCGCAGGATACTACATGGGAGCCCTTCAACGATG
>N_7109
AGCCCTCCACGGAAAGAAAACAACAGCTCTCCACGGACGTT
>N_7110
CTCTCCACGGACGTTGAGAACTTCACTTTTAAGGAGCGGAA
>N_7111
TTTAAGGAGCGGAACTTTTTCCGAAAGCAACTCACTTTGGG
>N_7112
AAGCAACTCACTTTGGGTTTCAATTTAACGAAAAAGAATGC
>N_7113
CAATTTAACGAAAAAGAATGCAACACTTAAATCTGCCCTAA
>N_7114
TAAAGGACTTGAAATATAGACAGCTGACAAAGGACAAGTTC
>N_7115
TATAGACAGCTGACAAAGGACAAGTTCGAATTAGAACGTTC
>N_7116
AGGACAAGTTCGAATTAGAACGTTCGAATCATACACGTCGA
>N_7117
ATCATCAAATGCGAAAGAAGCAAAGGGTAGCCATCCCTTTC
>N_7118
CAAAGGGTAGCCATCCCTTTCAGAAAATGCGAGATAATGCA
>N_7119
TCAGAAAATGCGAGATAATGCACATCCTTATCGAAAGAAGG
>N_7120
AGGGACCAAATAGGAGAAATCCGTTTCAGAAAGGGCCACAT
>N_7121
CACATAATGAATAAGTTTAGCTTATTTTCCCTTAGGTGACT
>N_7122
GCTTATTTTCCCTTAGGTGACTTCACAACCCCAACTGGCAA
>N_7123
GACTTCACAACCCCAACTGGCAAAACATGAAGTTTCAATTA
>N_7124
ACTGGCAAAACATGAAGTTTCAATTAAAAAATAAATAAAAG
>N_7125
TGACAAATCAGAAATGTATACACAACATTACTACACACTTT
>N_7126
ACATTACTACACACTTTATGCAAATCTTAAAAATAGTGGTA
>N_7127
GGTCGGCGAAAATAAATAAACTAAACAGAGTTCGGCTCCTC
>N_7128
TAAACAGAGTTCGGCTCCTCCTCCGTTGGGAGGAGCAAGAG
>N_7129
TCCTCCTCCGTTGGGAGGAGCAAGAGGAGATTGAAGTGGCG
>N_7130
GCAAGAGGAGATTGAAGTGGCGCTCGCTGCGCCATGGTTCC
>N_7131
AATGAAATCTCAGCCATGTACATTGGCAAGCTTGGCGATGA
>N_7132
ACTTGTTCCGGCGAGTGCTGCAGAAAGTAAACGACGATAAA
>N_7133
AAAGTAAACGACGATAAATTCGAGTGTTTGATTGGCTTCCT
>N_7134
TGTTAAAGGTATAGTAGTAGCAGATTAACTGGGCCAGAATG
>N_7135
GATTAACTGGGCCAGAATGTCCGGCAGGTCTTCGTCTTTGG
>N_7136
GTCTTTGGCGGCGAATGTGGCCATTATCTGGCCTTCAATGT
>N_7137
TATCTGGCCTTCAATGTAGACCTTCGCCTCCATTTGCGATT
>N_7138
CATTTGCGATTCCACGCCGTCGGCCGTTGTTATGGGTGAAT
>N_7139
TGTGTACTTACTGACTAGAGCCACCCAGGGGGCGTTTGTGG
>N_7140
CAGGGGGCGTTTGTGGGATTCGTGCTTTGCAGTGATTCCTT
>N_7141
TTCGTGCTTTGCAGTGATTCCTTGCTAAGGGAACTGTTCTC
>N_7142
GTGATTCCTTGCTAAGGGAACTGTTCTCGAGGTGCTTGAAA
>N_7143
AGGGAACTGTTCTCGAGGTGCTTGAAAATGTAGTCGGGATC
>N_7144
GAAAATGTAGTCGGGATCCTCATTAAAATAGTACGCTATGC
>N_7145
GGATCCTCATTAAAATAGTACGCTATGCCACGCAGGAAATT
>N_7146
CAGGAAATTAGCGTTGGTCTCGTCCAAAGAGCTGATCTTCT
>N_7147
AAAGAGCTGATCTTCTTGTTCTTTGAACTCTTAAAGAACCT
>N_7148
AAAGCGATCCTTTTCGGTAGCCAAGCGCTTCTCTAGAGCCC
>N_7149
GCCAAGCGCTTCTCTAGAGCCCGGGGATCGATGGACATAAG
>N_7150
AGAGCCCGGGGATCGATGGACATAAGCAGCTCAAAGTGCTG
>N_7151
CTGGTACAGCACAGCCTTGTCAAAAATATATGGCCAATTGT
>N_7152
GGCCAATTGTCCTTAATGGCCGTTATATCTGGGATCTTTTC
>N_7153
ATGGCCGTTATATCTGGGATCTTTTCGCTGTTATTAAAAAA
>N_7154
CGCTGTTATTAAAAAAGGAGCGCTGCAACGGAAAGCACTCT
>N_7155
AGGAGCGCTGCAACGGAAAGCACTCTTTCATATATTCGATT
>N_7156
AAAGCACTCTTTCATATATTCGATTATGACGGACTGTTCCA
>N_7157
CGGACTGTTCCAGTGGGGAACTGCCTCGGTAGCTGGAGATT
>N_7158
ATTAGTAACTCCTTTTTGTGCTCCAGATCCCTGTTAAGAGC
>N_7159
AAGCACCACCTCCGAATTTTCGTTTTTTATTAGGGATGTGG
>N_7160
TTTTTATTAGGGATGTGGATCTCAAAGGTTCCCGAGCTGCC
>N_7161
TTTCTGGGGTTTGTTTAGGGCATTGTTACGGTTGATCATCT
>N_7162
AGGGCATTGTTACGGTTGATCATCTTGGATATGAGCGATTG
>N_7163
GAGCGATTGCGGAGTGGTGGCTATAAACTGTCCCTCGCGGT
>N_7164
CTTTTCAGCCGCCTGTTGGGCGACCTGCCGGAAAATCCGTA
>N_7165
AATCCGTATGGGAATGTGGGCGGATATTTCACGGAGAGCCT
>N_7166
GGCGGATATTTCACGGAGAGCCTCCACCAAAACATTCGCAA
>N_7167
AAAACATTCGCAAGTGTATTCAACCGCTTGCCCAAACTCCC
>N_7168
TCAACCGCTTGCCCAAACTCCCCTTTCCCTTTAGTAGTTTC
>N_7169
CCCTTTCCCTTTAGTAGTTTCATTATGTCCCCAGGCACCTT
>N_7170
TTCATTATGTCCCCAGGCACCTTGCTCCAGGGTATCGAGAA
>N_7171
CTCCAGGGTATCGAGAACTCCTTGAATAGAGCAGAACTCTT
>N_7172
CTTGATGGCGTTACGCTGGACAGTGACATGGTTTCGTCATT
>N_7173
GCTGGACAGTGACATGGTTTCGTCATTAGAGACCGTCGAAT
>N_7174
ACCGTCGAATCGTTCGGGTTCGACACAATACTGTTGTTGGC
>N_7175
CGACACAATACTGTTGTTGGCATAGAAGCTGGGATCCACCG
>N_7176
CGTTCGGATCGGTTGAGGGGCGATGGCGGAGGAAGCACCAC
>N_7177
GGCGGAGGAAGCACCACATACTCCTCCGACTCGGCGAGGAG
>N_7178
TCCTCCGACTCGGCGAGGAGCATCAACAGAATCTTCTCCTT
>N_7179
CAACAGAATCTTCTCCTTGGCAGCGAACAAGAGCACGTCGT
>N_7180
CGCAGATCTCGCAGCCGTTGCTCTCCAGGACAATTGTGTTG
>N_7181
TATTTGTGAGCTACCGAATACAAATATATTATTGATATAAA
>N_7182
AAGCTTAAACCCAATAGATTCTTATTAAAGACTGTCTACTG
>N_7183
GTTAATAACTTCCAACTGGGCAACGTTCATTCGGAATACTG
>N_7184
ACCCAATTCGTCGGACGTTCCTTACCTTTGTCGATTACATC
>N_7185
CTTACCTTTGTCGATTACATCCTTTCGAGTGGGCAACGACA
>N_7186
ATTACATCCTTTCGAGTGGGCAACGACATGAAGGTCTTCTT
>N_7187
GACATGAAGGTCTTCTTGATCTTGCGATCGGCGCTGCATAT
>N_7188
TCGGCGCTGCATATGGTAATCAATACTTTGTCAGCCAGCTC
>N_7189
TTGCCCTCGTCGTCGTCCTTCTGGCTAGCATCAGTGGAATG
>N_7190
CTCTACGGCTAAAAGGTAAACGTTAACCAGGAAACTAGACT
>N_7191
GGTAAACGTTAACCAGGAAACTAGACTAGCTTCGAGCAAGT
>N_7192
CTAACCGGGGGCTTTCTCACCGCAGCTCTCTGGCTTTTTCG
>N_7193
ACCATTTTCGATTGTTGTTGCCTTTGCGAGTGCGACCGGCG
>N_7194
TGCGACCGGCGCTTGGTTTGCATTTTGATTCGGACTGATCG
>N_7195
ACTGGCGGGCGGTGCGGGGGCAACGTCCATGGCTTCTATTT
>N_7196
ACGTCCATGGCTTCTATTTGCGTTTGCGCGACTCCAACCAA
>N_7197
CTCCAACCAAGCCCTGTTATCCGTGTTTTTGGACCGTGCCG
>N_7198
GCAGAATAGGGATGTAAAAACTACATCGATGCTTGGTGCGC
>N_7199
CTACATCGATGCTTGGTGCGCTACTATCGCGGTGTTATCGA
>N_7200
GCGGTGTTATCGATACTCCGCACCCAGTGTGACCGTCGAGC
>N_7201
GGCCAGCATTGCCATATAGTCAAAATGTTGCGGGGAACACC
>N_7202
TCAAAATGTTGCGGGGAACACCTTTTTCGTTTGCTGATGCA
>N_7203
TTATTTTATGTTGATGTTATCTTATGTTACGATCGAACAAA
>N_7204
GCAGCTATGACCGATAATAACCGATGCCGACCGATAACATG
>N_7205
CGATGCCGACCGATAACATGCAAATCTCGCTGACCGATAAC
>N_7206
CAAATCTCGCTGACCGATAACATGGGTATATTTAAACTGGC
>N_7207
ATAACATGGGTATATTTAAACTGGCCCTGAATGGTCGCACA
>N_7208
TTTTTTAAAAACACTGCAATCCTTCAAAGGGAACAATTAAA
>N_7209
CTGCAATCCTTCAAAGGGAACAATTAAACCAGGATATCCCG
>N_7210
ACGAACCGCTGAGCAAGAAACGGGCATTCAGCCCATTAAAA
>N_7211
CCATTAAAATTCACACAAGGCAGCTATTTAATGATTTTTAT
>N_7212
TATTTAATGATTTTTATAAGCGGATGCAGTACTTAAACTTT
>N_7213
ACTTAAACTTTCCGCGCATGCCAAACATTATGTGAGTGACT
>N_7214
CCTCTGGCAAATGGTGTGGGCAATTAAAATAACTTGGTTAT
>N_7215
TAAAATAACTTGGTTATTTACAAACCGCAGGATGTTCCTGG
>N_7216
TTTACAAACCGCAGGATGTTCCTGGAGGTTGCGATCTTATG
>N_7217
GTGGGTGGTCGCAGACGCATCGGCCAGTTCGGCCAAGTTCG
>N_7218
CAGCACAACGCCCGCAAGTGCGCAGCAGTCGGATGTGGAAC
>N_7219
TCAATGGGACTCTCAATTACCGACTGTACGCCAAGAAGGGC
>N_7220
TACGCCAAGAAGGGCAGGGACGACAAACCCTGGTTTGATGG
>N_7221
GGCCTAGACAGCAGGCACATCCAGTGTGTCCGACGTGCCCG
>N_7222
CGTTGCTACCCCACCTCGAACGCAACCAACACCTGTTTCGG
>N_7223
AAATTGCCCTATGAGCTGAGCAGCCTAGATCTCACCGACTT
>N_7224
AAAAGGAGCTGAACGATAAGCTGAACGACTACTATGCCCTG
>N_7225
CAGCTATACAGGTGAGGAATCTTAATAACATCTAATGTACC
>N_7226
TATGAAAATACAGATTGTCGCATTATTTTCTGATAAGGAGG
>N_7227
ATAAGGAGGTGCATTAGAAACAAGTTAAGCGCACAACTGTG
>N_7228
TAAGCGCACAACTGTGATTACTTAATTACGCTTTGTGTTCA
>N_7229
TGAAAGTAATATGTGAATTGCTTTATCTTGGGAAGATTCAG
>N_7230
TGCTTTATCTTGGGAAGATTCAGATATATATACATATTCAG
>N_7231
ATAGTATTTCAAATCCATTTCTTCAATATTCCGGATTAGCT
>N_7232
TTCCGGATTAGCTCAACACACCCATTTTTACATGTTTATAG
>N_7233
TTTTGTGCGCCGTCTTTAAGCCGAAGTGTGAAAAAATCAAC
>N_7234
ATCAACGGCGAGGACATGGTCTACCTGCCATCTTACGAGAT
>N_7235
TACGAGATGTGCCGAATTACCATGGAACCCTGTCGCATTTT
>N_7236
TTGTACAACACGACGTTTTTCCCAAAATTCCTTCGCTGCAA
>N_7237
ACTCTTTCCGACGAAATGCACAAACGGAGCACGAGGAATGA
>N_7238
GGAGCACGAGGAATGAAATTCAACGGAACTGGCCAGTGTTT
>N_7239
GAACTGGCCAGTGTTTAAGTCCTTTGGTTCCGACAGATACG
>N_7240
TCCTTTGGTTCCGACAGATACGTCAGCCAGCTATTATCCTG
>N_7241
GCATCGAGGGCTGCGGCGTGCGATGCAAGGATCCACTCTAT
>N_7242
GATGGGCTGGCAGCATATGTCTTCTGTCTAACCTTTTCGTG
>N_7243
TTCGTGGTGTCCACCTTCTTCATCGACTGGAAGAATGCCAA
>N_7244
CTTCATCGACTGGAAGAATGCCAACAAGTATCCGGCAGTAA
>N_7245
TATCCGGCAGTAATTGTGTTCTACATAAATCTTTGCTTTCT
>N_7246
CTTTGCTTTCTAATTGCTTGCGTCGGGTAAGTTTTGAGCAC
>N_7247
AAGTTTTGAGCACTATTTTGCATTTGTATTCTTAATCAACC
>N_7248
GCTTCAGTTTACTTCTGGCTCGCGAGAGGACATAGTATGTC
>N_7249
CGCGAGAGGACATAGTATGTCGTAAGGATGGAACACTTCGC
>N_7250
ACTTCGCCACTCAGAGCCTACAGCCGGTGAAAATCTTTCTT
>N_7251
AGCCTACAGCCGGTGAAAATCTTTCTTGCATAGTGATCTTT
>N_7252
AATCTTTCTTGCATAGTGATCTTTGTGCTGGTCTATTATTT
>N_7253
TTGTGCTGGTCTATTATTTTCTCACCGCTGGAATGGTTTGG
>N_7254
GGAATGGTTTGGTTTGTGTTCCTCACCTACGCCTGGCATTG
>N_7255
TCGGATAGATAAGAAAGGTTCCTACTTTCACCTCGTGGCGT
>N_7256
CTTTCACCTCGTGGCGTGGTCACTACCCCTTGTGCTTACCA
>N_7257
CGTGGTCACTACCCCTTGTGCTTACCATTACCACGATGGCT
>N_7258
GCTTACCATTACCACGATGGCTTTCAGTGAGGTGGATGGAA
>N_7259
GATGGAAATAGTATTGTGGGCATCTGCTTCGTAGGCTATAT
>N_7260
ATCTGCTTCGTAGGCTATATCAATCATTCTATGAGGGCAGG
>N_7261
TATCAATCATTCTATGAGGGCAGGACTACTTCTTGGTCCGC
>N_7262
CTTGGTCCGCTCTGCGGGGTCATCCTCATTGGTGGATACTT
>N_7263
GTCATCCTCATTGGTGGATACTTCATCACCCGCGGCATGGT
>N_7264
GCATGGTGATGCTTTTTGGACTGAAACACTTCGCTAATGAC
>N_7265
CTGAAACACTTCGCTAATGACATTAAATCAACTTCGGCGAG
>N_7266
AGCAACAAAATCCATTTGATCATCATGCGCATGGGAGTCTG
>N_7267
GCTCTGCTCACTTTAGTTTTCATACTAGTGGCCATTGCGTG
>N_7268
ATACTAGTGGCCATTGCGTGCCACGTTACGGAGTTTAGGCA
>N_7269
TAGGCATGCAGACGAATGGGCCCAGAGCTTCAGACAGTTTA
>N_7270
GTGTAAATACTCGTTTATAACTTTTTCCATACGCCTCAACT
>N_7271
TACGCCTCAACTAGATAATTCTTTTGTTTAGCTGCAAAATT
>N_7272
TAGCTCTGGAATCGTAATGTCCACCTGGTGCTGGACACCTT
>N_7273
AGTATGTTTTACCATCCTACCAAAAGTTGCATTAAAGTTAT
>N_7274
ATTAAAGTTATCTGTACTATCGATTTTATAACCTTTGCAGA
>N_7275
GCACAAGGTCATTGCCCAGACATGGGCCAAGCGCAAGGATT
>N_7276
ATTTCGAGGACAAGGGCAGGCTCTCCATAACGCTCTACAAC
>N_7277
CTCTCCATAACGCTCTACAACACCCACACAGATCCCGTGGG
>N_7278
TCTACAACACCCACACAGATCCCGTGGGGCTCAACTTCGAT
>N_7279
GGGCTCAACTTCGATGTGAACGATCTGAACTCTTCTGAGAC
>N_7280
TCTTCTGAGACGAATGACATCTCATCAACTTGGGCTGCATA
>N_7281
TGACATCTCATCAACTTGGGCTGCATACCTCCCGCAGTGCG
>N_7282
GCTGCATACCTCCCGCAGTGCGTAAAACGTCGCATGGCTTT
>N_7283
CCGCAGAAATTCGGTGGACTCGCAGGTATCAGTGAAAATAG
>N_7284
AAGGGGAAAACACGGAGGCTCTTCCAGCAACAGAAGAACCC
>N_7285
TCTTCCAGCAACAGAAGAACCCAAAGGAGAAGGGATTATAT
>N_7286
GGATTATATAGCAGCTGCCACTGGAAAAAGCAGTAGGAGAA
>N_7287
AAGCAGTACTTCAGTGGAGTCGCAGGTCATCGCGCTCAAGA
>N_7288
GGTCATCGCGCTCAAGAAAACGACCTATCCCAATGCTAGTC
>N_7289
ATTACACCAGCTCCATGAAGCGAAGGACTGCTAATGCCGGA
>N_7290
CTGCTAATGCCGGATTGGATCCCTCTATTCTTAATGAATTC
>N_7291
AAAAATGGCGATTTTATATTCCCATTCCTCCAAAATCAAGA
>N_7292
CTCCAAAATCAAGATATGAGCTCTAGTTCGGAGGAGGATAA
>N_7293
CAAAAGATTCAGGATCTTAACGTGGTTGTAAAGCAGCAGGA
>N_7294
AGGAAATAAGTGAGGATGATCACGACGGAATAAAGATTGAA
>N_7295
ACGGAATAAAGATTGAAGAACTGCCAAATAGCAAACAGGTG
>N_7296
AAACAGGTGGCATTGGAGAACTTTCTTAAAAACATAAAAAA
>N_7297
CATAAAAAAATCTAATGAATCCAATTCTAACCGACATTCCC
>N_7298
TCCAATTCTAACCGACATTCCCGAAATTCCGCAAGAAGTCA
>N_7299
CCCGAAATTCCGCAAGAAGTCAGTCAAAAAAGTCCCAAAAG
>N_7300
CAAAAAAGTCCCAAAAGAGACATCTCAAGAACCCTGCTGCT
>N_7301
TCAAGAACCCTGCTGCTGATCTAGATTTCAGGAAGGACTGT
>N_7302
GATCTAGATTTCAGGAAGGACTGTGTAAAGTATCGGTCTAA
>N_7303
GTAAAGTATCGGTCTAATGACTCACTTAGCTGCTCCTCTGA
>N_7304
TTAGCTGCTCCTCTGAAGAGCTGGATGTGGCTTTGGACGTA
>N_7305
GTGGCTTTGGACGTAGGAAGCCTTCTTAACAGCTCTTTTTC
>N_7306
CAGCTCTTTTTCTGGAATATCCATGGGCAAACCACATAGTA
>N_7307
ATGTGGGCATACAGGCTAATCCTTTCGAGCTAGTTCCCAGT
>N_7308
GTTCCCAGTTACGGAGAAGACGAACTGCAGCAGGCCATGCG
>N_7309
CCCATCGGCATCAAAGGGAGCCCACGTTTATGAGCGAGTCG
>N_7310
ACGTTTATGAGCGAGTCGGACAAACTCAAAATGTTATTGCT
>N_7311
ACAAACTCAAAATGTTATTGCTGCCTTCAAAATAGCAAGAC
>N_7312
GACTAAATAAGCAATTGATGCATTTACTTAAGGTTCAAAAA
>N_7313
TGATGCATTTACTTAAGGTTCAAAAACTCTTACAATATTGT
>N_7314
ACAATATTGTAGTTTTTGTTCTAAGAAATCAAATTGTTAGC
>N_7315
AAATAATCGTACAATCTTATCTATTTTACGAAATCGTAATA
>N_7316
TCTTATCTATTTTACGAAATCGTAATATTGTTATGTTCACT
>N_7317
AACCCAAATGATATTTAAAACAAACAAATACGAAATTGTAG
>N_7318
ACATTTAGATTCTTCTTAATCGATTACTGGAACAGACTGAG
>N_7319
GAAACTAGAACTACGAATTACGAATACTCATAGTCATTAGG
>N_7320
TAGGCTGCAACTTTATTTTACAGATTCATCACCCCATCTAG
>N_7321
AGATTCATCACCCCATCTAGCTTGTAAGCATTCGAATCTCT
>N_7322
TACTCACGCCAAAGTAAATGCCAAAGAGGATAATAATTTAT
>N_7323
AGAGGATAATAATTTATTTTCATTATTTTTCTTTGCCGTGG
>N_7324
ATTTTCATTATTTTTCTTTGCCGTGGGTACAGGACTTTAGA
>N_7325
GTAGATTATAGATTTAAGTACGATATAAATAAGCCTCTTGG
>N_7326
TTAAGTACGATATAAATAAGCCTCTTGGGCACACAAATCGT
>N_7327
AGAAAGTGCCTTCAAGTTTACAAAATTATACATAATAATTT
>N_7328
ACTAATAAACGATTTTAAATCCTCGAGTCCTAGCCTTGCTT
>N_7329
ATCCTCGAGTCCTAGCCTTGCTTTAATTTCTGTTGATTTAG
>N_7330
ACCCCAAACGACGTTGTTGGCGAACTCCCCGAGCAGATAGC
>N_7331
AGATAGCAAACCAGGTTGAACCCCACAAGTAGTGCCAAGAA
>N_7332
GTTGAACCCCACAAGTAGTGCCAAGAACACGTAGCGCAGGT
>N_7333
AGCACTTCCAGAATGGGATACACCCACTCGCCACTGAAGTA
>N_7334
CCCACTCGCCACTGAAGTAGCGAACAATGTGCAGCCAGATG
>N_7335
TGCAGCCAGATGATGTAAAGCAGGATGAAGGAGACGTTGCC
>N_7336
GTAAAGCAGGATGAAGGAGACGTTGCCCGTGATGCCTGCCA
>N_7337
AGGAGACGTTGCCCGTGATGCCTGCCAATCGACTCGGATAG
>N_7338
CTGCCAATCGACTCGGATAGCGGCGGAAGCAGGTAAACAGG
>N_7339
GCGGAAGCAGGTAAACAGGTCCATAATGGCCAAAAGGGCCA
>N_7340
GTCCATAATGGCCAAAAGGGCCACATTCGTGTGTACCACGT
>N_7341
TTCGTGTGTACCACGTGATTCAACCAGCTGCAAATATTGAG
>N_7342
CAGCTGCAAATATTGAGAAACACAGGTAAATCAAAACTCGC
>N_7343
AACTCGCCTCGCCTGATGAACAGAAAGTTTAGACAGGCTCG
>N_7344
AAGTTTAGACAGGCTCGAAACAAAAGAGACTCCAGCAGACT
>N_7345
ACAAAAGAGACTCCAGCAGACTAACATTGTGCATTGTACGC
>N_7346
CTAACATTGTGCATTGTACGCAAGTTAAACCGGCGGAAAAA
>N_7347
AGCGCTGAGGGAAAGATGAGCTCACGGTCCCACACGTAGAT
>N_7348
ACGGTCCCACACGTAGATGACCCAAAACGAGAGGCAGACAT
>N_7349
CGAGAGGCAGACATTGTGGGCGACAGGAAAGGCAAAGGCGG
>N_7350
GGATTTTGAATCCCCGGAGACATTGTTATCGCCGAAGAGAT
>N_7351
ATTGTTATCGCCGAAGAGATCGTTCAGCAGAGCCAATGAGT
>N_7352
GTAGATGGCCTGTAGAATGACGTCCAAGAAGGTAAGGTACT
>N_7353
ACGTCCAAGAAGGTAAGGTACTTGAACTTGCCGCCCCACCG
>N_7354
GAATCTCAGGTATTTGAAGGCACCGCTCGTATAGGCATCGT
>N_7355
TAGGCATCGTTGCAAGTGTTCAACTGGGCTTTAGTGGCCTC
>N_7356
CATTTCCTCCAGAAAAGGTGCAAAGGGCACCGCACGCTGAG
>N_7357
AAAGGGCACCGCACGCTGAGCAAAACAAAACAAATAAAGCT
>N_7358
CAAATAAAGCTAGCCAACAGCTGATTAGGGCGCAACACACG
>N_7359
GCTGATTAGGGCGCAACACACGTCGAGTTTCATTCCAGCAA
>N_7360
GTTTCATTCCAGCAAGGAGGCGTTTTTAAGCTAGAACTAGC
>N_7361
AAGCCAAATCGATATGATAGCGCCACTTGACGTTTCTCTGA
>N_7362
GTTTCTCTGATCTTGAAAAGCAGTTTATTCCAAGCTTCCCA
>N_7363
AGCAGTTTATTCCAAGCTTCCCACCTTAAAACAGTTTTCGC
>N_7364
CAGCTGATGAAGAGTTTAATCGCTTTATTATGGTACTAGAA
>N_7365
ATGGTACTAGAATTGAATAACAGTGGTATTCAAAGATGGCG
>N_7366
ACAGTGGTATTCAAAGATGGCGTTGAATCAGTGTGCTTGAT
>N_7367
GATGGCGTTGAATCAGTGTGCTTGATATGAGAAGTTTAATC
>N_7368
CTTGATATGAGAAGTTTAATCGAGAAGGCATTTTTGTATTT
>N_7369
GGTTAGTCTAGTAAACTTATCGAAAGACGCGCGCGCTCAAT
>N_7370
ACGCGCGCGCTCAATGGAAACTACGGCTATAATTTCAGTTA
>N_7371
GGAAACTACGGCTATAATTTCAGTTACAATGTATGCGTAAT
>N_7372
TAATGAATATCATTAGCAAACGGGTTTCCATATTATGATTA
>N_7373
ATATTATCGAGTTGATGTTTCAAGTTTCGTTTATTATTTCT
>N_7374
TATTTCTCACATATTTTGTACGCCTTCTTCAGTTAACTTTG
>N_7375
ATATGAGCAAAATGTATAATCGAGACCTGTCAATCACTATT
>N_7376
GCTAATTAACGCAACTACATCGAACAGAAACGGGTCACAGC
>N_7377
TTGGATTTGCGCTTGGCCAACTTCACTTCCTTGGCCCAGAC
>N_7378
CAGACGGTATTGTTGAGGAACTCGCCCAGCAGGTAAAGTGA
>N_7379
TCGCCCAGCAGGTAAAGTGACAGCGTGAATCCAACGACGGC
>N_7380
AAGCTGGAGAACCTCGAGCACTGGATACACCCACACACCCG
>N_7381
TAGTGCTTCACCACGTGAATCCAAACCAGGTAGGCGCCCAT
>N_7382
CCAGTCCTGCGAGTCCTTGGCTTCGTTTTGGGTACGACCTG
>N_7383
CGTTTTGGGTACGACCTGTACGAGATGAACAGCTCCAGGAT
>N_7384
CAGCTCCAGGATGATGAAAACCACTATGTTGGTGTGCAGGA
>N_7385
AAAACCACTATGTTGGTGTGCAGGACGTGGTTGAGCCAGCT
>N_7386
GAGTCGAGCGAAGATATTATCAGAGTGTCATGAAAAAACAA
>N_7387
ATCAGAGTGTCATGAAAAAACAATGGGTGAAATCAAGACTT
>N_7388
TATCCCTAAATATATTATGACGTACACATCTTTCAAGCTTT
>N_7389
ACACATCTTTCAAGCTTTGTCGTAGCAAGCTATCTGAATAA
>N_7390
TGAAAGTAAAACCAGAGCCCCAAAACGAGATTATAGGGTCT
>N_7391
CCAAAACGAGATTATAGGGTCTTAAGGTTTAGTGTCTAAGT
>N_7392
TTTATGAAGATGGTTTATTACTGAAATGAAAGGAAAAACGT
>N_7393
AAACGTTGATCTAATTCCTTCAAATGTATGAGTACTTGTTA
>N_7394
TTCCTTCAAATGTATGAGTACTTGTTAGGATATATATATAA
>N_7395
AAAGCCTGGATATAAAGAAACACAATTAACACAATACCGTA
>N_7396
AACACAATACCGTAAATAGGCATGTCAGTGGTATAGAAAAT
>N_7397
GGTATAGAAAATGGATATGGCTTGAATTAGACATGCTTAGA
>N_7398
ATGCTAATCTGGTCATGATTCAATTTGTTGAGCAGAATATG
>N_7399
ATATCACCAGCTTTCGAGGTCTTACCTGGGGAACACGGGGT
>N_7400
GTCCAGAACCTTGGGGAAGACTAGCTCCCTGTCGATAGCGT
>N_7401
AGCTCCCTGTCGATAGCGTACAGTGTCCAGAAGGTCACGCC
>N_7402
GCCGGAGGTTTCTTGGGTGTCAGCTCATTAGTGCCCACGAA
>N_7403
CTCATTAGTGCCCACGAAATCGTTGACCAGCGATACAATAT
>N_7404
ACCAGCGATACAATATAGTACAGTGCCTGAATTATCTGTAA
>N_7405
GCCTGAATTATCTGTAAGTGCAAGAGCATTTGACGTGTGTG
>N_7406
GTGAGATAATGCGAAAGCGGCTAGATTTGAAGGGTTGCTTA
>N_7407
CGGCTAGATTTGAAGGGTTGCTTAAGTGAAGTGGAAGGAAT
>N_7408
AAGTGAAGTGGAAGGAATTACAGTTAGCGAAAAAACGTTGC
>N_7409
TGGAGGGATTCAATTAGTTGCTTTGCAGTGGAATGGTATAT
>N_7410
ATATATATTTATTGTAAAAACTGCTTTAGCGAAAGTTCTCC
>N_7411
GAAAGTTCTCCATATAAGATCTTCAAAAAGCTCTAACTTTT
>N_7412
AAAAAGCTCTAACTTTTATACACTGGAGACCTTGACAAATC
>N_7413
CACTGGAGACCTTGACAAATCCTCTTCATCACTCAAGAAAA
>N_7414
TCTTCATCACTCAAGAAAAGCCCATGATTCTAACTACTGTC
>N_7415
ACTACTGTCCTATTCATTTTCTCTGTGTATCTTAATAGATG
>N_7416
TCTGTGTATCTTAATAGATGCGTGCGTACAAGTAACAATCG
>N_7417
AGATGCGTGCGTACAAGTAACAATCGGAGTGAACTTTAAAC
>N_7418
CAAGTAACAATCGGAGTGAACTTTAAACCACGCTGCGTTCG
>N_7419
CTAATGGGAGATGGATATTACCGCATCCAGGAACGTTAGGT
>N_7420
GATATTACCGCATCCAGGAACGTTAGGTATTTGAATTTGCC
>N_7421
CGTTAGGTATTTGAATTTGCCCCCCCAGGGATGATGGATCC
>N_7422
GTTGTAGTCGTAATAGATGCCGTAGCCAAATTGCACGACTG
>N_7423
GATGCCGTAGCCAAATTGCACGACTGCCGTCAGGTGGAGCA
>N_7424
GTCAGGTGGAGCAGGGTCCTCAGAGCCCCGTAGACGCCCTG
>N_7425
GGTCCTCAGAGCCCCGTAGACGCCCTGGTACACGGAGTTGC
>N_7426
CACAAACAAACCGGTCTGGTCTGTCGCTCCGAAAGTACTAC
>N_7427
CTGTCGCTCCGAAAGTACTACTGCTTGCGAGTCGGAACCAC
>N_7428
AACCACCCCAAAAAAAGGGGCGAGCGGTGGAACAGTGTGCC
>N_7429
GAGCGGTGGAACAGTGTGCCCGAGCCGAAGCAGGGCCGCAA
>N_7430
GGGCCGCAATACCAGGTGTTCGGATATACACATATATGTAT
>N_7431
TATACACATATATGTATGTACCCCCTTGTAGGGTTGTAAGC
>N_7432
CCCCCTTGTAGGGTTGTAAGCTACATCGAGATTTAATATGA
>N_7433
ACATCGAGATTTAATATGAGCTAAAGTTTTAACATTTTGAT
>N_7434
TTTAACATTTTGATTGTGGGCTGAATACATCTGTGAAGATG
>N_7435
CATCTGTGAAGATGTGGATTCATTTTAAATTGTGACTAGCT
>N_7436
AATATTATTTTCTTCAAAACCATTCAGAAATTGATGTTGAA
>N_7437
TCAGAAATTGATGTTGAAGTCAATTCTTTGACGATAATCAT
>N_7438
TCTTTGACGATAATCATGAACGAAATCTAAAATATTCACTC
>N_7439
TGAACGAAATCTAAAATATTCACTCTCGTCTACCGTATGAA
>N_7440
TTGTATCAAAATACATTGTTCTAGGCCAAAGGTATCTTTAC
>N_7441
TTGTTCTAGGCCAAAGGTATCTTTACTGACTACAAGCGATT
>N_7442
TAGATTTGAGTGTATGGGATCGAACTAGAACATCAGACCAT
>N_7443
ACTAGAACATCAGACCATTACAAATCAAAAACCAGTTATGC
>N_7444
CAAATCAAAAACCAGTTATGCATCGCCTTCGTTTAACCGGT
>N_7445
TTAACCGGTGTAGAGATTTTCGATATGAACGCATCGGCTTA
>N_7446
GATATGAACGCATCGGCTTACCGCACAAATAAAAGTTAGGA
>N_7447
GCACAAATAAAAGTTAGGAACTTAAATTTTCCGCCGAAGGG
>N_7448
TTAAATTTTCCGCCGAAGGGCACCGTGTTGGGCATGTCGAG
>N_7449
ATGTACACGCCATAGTTGAACTGCAGCACGGCTGTAAAATG
>N_7450
ACGGCTGTAAAATGGAGGAGCAACTGCACCGCCTTGTTAAA
>N_7451
TAAAACCCGGCGAAGTGGAACCTTTGCTAGTCGATTTTGAC
>N_7452
CCATGTTGAATCTCCTGGTGCCAGATATGTACTGATTGTGG
>N_7453
ATGTACTGATTGTGGAGTAGCCAGAGTCCAGTCACTAGCAG
>N_7454
CACTAGCAGCAAGGAATATACGATTGCATACAGTAGTCACT
>N_7455
TACAGTAGTCACTCACTAAGCACACCTCCAAACAATCGTGA
>N_7456
ACCTCCAAACAATCGTGAAACTCTTCAAAGTATTGCTACAA
>N_7457
TGAAACTCTTCAAAGTATTGCTACAACATGCTCGACTGTTC
>N_7458
CTACAACATGCTCGACTGTTCACTGTATGTATTTTCGCTTT
>N_7459
GCGCTTATCACCCGCACTCTCAATCGCCGTAGTACAAAGTA
>N_7460
AAATGAAATCCGAAAGCGGTCGCTTAATCCGCATCGGTACG
>N_7461
CCGCATCGGTACGCCTCCGTCCCACGTCCCTAGATCCGTGC
>N_7462
TCCGTGCATATCTACGGATTCATATCCTATGGCAACTGGGG
>N_7463
CCTATGGCAACTGGGGGAGGCACGTGCCTTCCCAAGCGTGT
>N_7464
ACGTGCCTTCCCAAGCGTGTCTATGAATAGATACGGATACA
>N_7465
AGCGTGTCTATGAATAGATACGGATACACATGAGCCACATT
>N_7466
TAGATACGGATACACATGAGCCACATTTATGAGCCGGGGGA
>N_7467
AATATCTTCGCAGCTAATGGCAACTATCGTTTCCCGGTCCC
>N_7468
CTATCGTTTCCCGGTCCCATCACCACCAATCCACCCCCTGT
>N_7469
GCGACAAAAGGCACCGCTAACTGAATTACCTGGTAAAATTA
>N_7470
GAATTACCTGGTAAAATTATCAGGTGCTCTCTTGGTTCTTT
>N_7471
GGTGCTCTCTTGGTTCTTTGCCCTTTCGTTACACGCGATGC
>N_7472
CCCTTTCGTTACACGCGATGCATCGATTGTGCGTTAGTAAT
>N_7473
TTGTGCGTTAGTAATTGATTCACTGAACAATAATATCCGAA
>N_7474
GATTCACTGAACAATAATATCCGAAAATATTCACGCAGATC
>N_7475
TCACGCAGATCCGCCTACAACTTGTAAATAGAGTTAATTAC
>N_7476
GGACCATCTGCGCCCAGGAACATTTATAATGTAATCATAAC
>N_7477
TAAGCAGATCTATTAATATACATATATAGAACACACAATCT
>N_7478
AAATTGTACATCAGATTATACGTGATGCTCCATTGGTGCTT
>N_7479
TACGTGATGCTCCATTGGTGCTTTCGAATCAGGTTTCTATG
>N_7480
TTCGAATCAGGTTTCTATGTCTTATTTTTGAGAATCTTAAT
>N_7481
GAGAATCTTAATTAGATGGTCTCCTCGTCGGTGTCCGCCTC
>N_7482
GGTGTCCGCCTCGCAGGTTTCCAAATTGATTTCCGTAAGCT
>N_7483
TTCCGTAAGCTCCTGTTCATCCACCACACTTCTGGCGTCCA
>N_7484
GGCGTCCAGATCACCAGTCTCCATTTTGGGGACACTCAGGA
>N_7485
TTTGGGGACACTCAGGATTTCATCCTGCTCCTGCGACTCCT
>N_7486
TCCTCCAAAGCTCCTCCCTGCTCAAACATCGGATTGTCAAA
>N_7487
AAACATCGGATTGTCAAAGGCTCGCTCCCTCACCTCGCCAC
>N_7488
CTCGCTCCCTCACCTCGCCACTTTCCGGATCGTAAGCCATA
>N_7489
CCGGATCGTAAGCCATAATTCCCAGACGATCCACACCAGAA
>N_7490
CCATTGTCGAAGCGGTTAAACAGCAGATTCCGGCGCAGTCT
>N_7491
CCACCTCCAAAGACGGGGGTCGTGGATCCACTGTGGTATGC
>N_7492
CGTGGATCCACTGTGGTATGCGGTTTAGGTAGGGGTTCTCA
>N_7493
CATAAAGTGCGCCAAAATGACCACAGAAACCAGACCCACCA
>N_7494
CCAGACCCACCAGTGCCATGCAGAAAAGGATGAGAACAATC
>N_7495
TGAGAACAATCGAGGAGAAGCTAACATTCGGATTATAGGGT
>N_7496
ATTATAGGGTCGACCAGAAACTTTTAACGTTGTTCCTGTCT
>N_7497
TGTCTTGTTCCAATTGTGTTCGTTTTGCTGTAGAAACTCCA
>N_7498
ATATTTATGGCGATCAGTTACCACCGCCTGCAGGCAGTTTC
>N_7499
CCACAAACTCCACGTGTAGGCCGATCTGATCCTTCAGGCTC
>N_7500
CCGATCTGATCCTTCAGGCTCTCCTGGCTGATGAGGTTACT
>N_7501
TCTCCTGGCTGATGAGGTTACTTATCTGGGCCACCAACTCC
>N_7502
ACTTATCTGGGCCACCAACTCCTTTCTACTGCCCTCGGTGC
>N_7503
CCTTTCTACTGCCCTCGGTGCAGTGGGTCGTGGGCGTGGAT
>N_7504
CGCAGATTAGGCAGCACGATCCCAAGGGTCGAACTGGAGAC
>N_7505
CGTCTCGCACTGCTCCTGGACATTATGGCAAACGGGTTCCA
>N_7506
GGCAAACGGGTTCCAGCAGTCGCTCGAAGTCCTTGTGGCAG
>N_7507
TCTGTAGTACTCCACCTGGACGTACTCGGCATTGTAAAAGA
>N_7508
TCGGCATTGTAAAAGAGAAACTGGCCCAGATCTCTGCTGAT
>N_7509
AGATCTCTGCTGATAAGTTGCTCCAAGTACGTTTTGGAAAT
>N_7510
ACGTTTTGGAAATGGAAGAACCAGCCAGAATAAGCTGTCCC
>N_7511
GAAGAACCAGCCAGAATAAGCTGTCCCAGCCTCAGATACTG
>N_7512
CACGTTTTCTAGGTCAAAGGCCAATGGTCCGTGCCCCTTGA
>N_7513
CTTGATTATGACCTGCTCGTCATCACAGGGAATCCTCTCCA
>N_7514
TGCTCGTCATCACAGGGAATCCTCTCCAGCTCTGGTGTGAA
>N_7515
GTCCAGGTGCCAGGATCGAACCATTTACTCGACTTCGGTGG
>N_7516
CTTCGGTGGCTTCAAATAGGCCTTATTCTCATCGCTCTCAC
>N_7517
GGCCTTATTCTCATCGCTCTCACAGGAGGGCTGCTTATCAG
>N_7518
AGGAGGGCTGCTTATCAGATCCAAAGGTAATGGTGGATTCC
>N_7519
TCCAAAGGTAATGGTGGATTCCTCTGCCAAAAGGATCGCCC
>N_7520
CCAAAAGGATCGCCCCTTCTCTGGGGAAAACCAAGCCATCA
>N_7521
TCTGGGGAAAACCAAGCCATCAATGGATATGTCCTCGGGCA
>N_7522
TGGGTAGTACTCTGGAAAAACGACCAAATCCTGTGCACAAG
>N_7523
ATCTAGCCAGGCGGTGGGATCATTGAAGTCCATTCCACCGC
>N_7524
CCGCCATACCACTTGGTGGCCAGTGCCACATGGAGCCCCAC
>N_7525
CATTGCCAATGCAAACCCATCGTGGAAACTCAGTGAACTCT
>N_7526
TCGTGGAAACTCAGTGAACTCTAAACTAAATCTGAAACGTT
>N_7527
TGTTGCCTCTTATTTGGGGGCGGATAACAATCAGAATTGGA
>N_7528
GATAACAATCAGAATTGGAACCAACGAGAGCAAATAAACAC
>N_7529
ATAAACACAGGGGTGATGGACAGCAGATGTAAGGGAAATCA
>N_7530
GGAAATCAGGCTGATGGGGACAACTCATACCCTATCATTTT
>N_7531
TACCCTATCATTTTTGGGAACATGTTCTTATGTTACTTATA
>N_7532
GGGAACATGTTCTTATGTTACTTATAGTTACTTTTCAATGT
>N_7533
TATTCTCCACAAAGATTTTGCTTATATATATATATTTTTTT
>N_7534
TTTTTTTATTCTAAACACAGCTAATCCTATTAGTGGATCGA
>N_7535
AGCTAATCCTATTAGTGGATCGAAACCTAAATCTTTTCTTT
>N_7536
ATTTTACTAATAAATTGTTTCGAATCGAAGAGAATTTGGCA
>N_7537
TCAACAATGCAATTGTTTGTCAGAACATAGTTAGTTTATTT
>N_7538
TTTGATTGCGCCGATATAAACAATTTCAGCACACCAGATTT
>N_7539
CACACCAGATTTTTAAGATGCCCAGAAGACCAGAAGAAAGG
>N_7540
TCGACAACGAAAATAATGAACCGGATGGTAGTGGCACCGAA
>N_7541
AATGAACCGGATGGTAGTGGCACCGAAAAGTTCTCGTGATC
>N_7542
AAAAGTTCTCGTGATCGTTTCAAGGGACTACATAAAAGAAA
>N_7543
AAAGATCTGTAGATATAAAGCACTTTATGCTGACCAGATCA
>N_7544
CCAGATCAAAGTACTTTTTGCGGGACAGACGGCGTTAATCA
>N_7545
CGGCGTTAATCAAGGGCGAGCAAGGTCATGCAATAACAAAC
>N_7546
CAAGGTCATGCAATAACAAACTAAGATGTTCCTGGAAAGAC
>N_7547
TTCCTTCTCTTGAATAAATGCAATTAATGCAAAAATATCTT
>N_7548
AAATATCTTCATTTCTGGGTCATATCTTAAAGAGATTGAGC
>N_7549
AGATTGAGCAGAAATATTGTCAAGTTGAGAAAAATGTATGG
>N_7550
AGAAAAATGTATGGAGATAACATCAGAAGTGGACTCGTTAT
>N_7551
GAGATAACATCAGAAGTGGACTCGTTATATATATGTATGTA
>N_7552
TTTTATAGCCCATTTTAAAACCAGATTTGTGGCAGCATACA
>N_7553
TTGTGGCAGCATACATTTTTCTTCAATTACAAGTACAATTT
>N_7554
TTTTTCTGTGGGCCGAAATTCAAGACATATTTATTTACCCA
>N_7555
ATGAAATTCGTTCACCAATTCAACAATGAAACATTCGCTTG
>N_7556
GAATACCAAATCGAAGCCAACTGCCACGTATGGCACATTTA
>N_7557
CATTCGTCAAGAAGTGGAATCAAAAATCTGGAAAACCGCGA
>N_7558
GCTCCCGTATCTGGCGGATACTCCTCCGTATTCCACAGTTG
>N_7559
CCGTATTCCACAGTTGTTGACCCCGCCTGGCCGATAAAAAG
>N_7560
AAATCGAAGGGGAAAGGGGGCGATCCCCAGCGAACAGACAA
>N_7561
AACATATGGCACACATAAACCCGAACATCGGCATACGGGCC
>N_7562
ATAATTTCTCACATATGTATCTCTGTATCTTTGTGGCGCTT
>N_7563
ATGGGCACGCCGTAAATTAACTTACCAGCGACCAGTAGGAC
>N_7564
CTTACCAGCGACCAGTAGGACAGCAATTTGATTTTCTGGGG
>N_7565
TAGGACAGCAATTTGATTTTCTGGGGCAGCGATTCGGGAAC
>N_7566
TCCTTTGGATCTCGAAGGAGCTGTAGTAGAGTCCATAGGCG
>N_7567
AGGCGAATTGGCCGAGTGCACACAGGTGTATGATTGTCACA
>N_7568
GCACACAGGTGTATGATTGTCACAAAGACGCGCGACTTGTA
>N_7569
AAGACGCGCGACTTGTATAGCTCAACTTTGGTCATCTTGTG
>N_7570
TGGTCATCTTGTGGATTTTTCAAAGATCCTACACAGGAAAA
>N_7571
AAGATCCTACACAGGAAAAGCCAAAGGAGACTTCACGTTAC
>N_7572
TGCAATATGTTCCTCAAGTTCTAATTCGCTACATTTCAGTG
>N_7573
TGTGAAATTTTCATGTAGTACAAAGTGCTAAGTATAAAACT
>N_7574
ACAAAGTGCTAAGTATAAAACTTTTTTTTAGGCAAAGAAAG
>N_7575
TAGGCAAAGAAAGAAAGAAACCATTTAGAACTACTATCCCT
>N_7576
TTGTTTTTGTCTGTGCTTTGCGGTGGGGCGAAAGAAGTGAA
>N_7577
TCGTCGTCAAGGTGTTTTAGCTCTTGAGTCAAAACACCTCG
>N_7578
CGACATAAATATTAATGGAACCTAAAGTTGGCCAGGAATAT
>N_7579
CAGGAATATCTTGAAAAAATCTTGAAAATCTTGACCGCCCT
>N_7580
TGACCGCCCTGGAAGAAGATCCCCGTGGCTCTTGTTTATAA
>N_7581
CGTGGCTCTTGTTTATAAATCGGTTATGTTAATAACTTAAT
>N_7582
TAAATCGGTTATGTTAATAACTTAATGGTTTTTATGGCCCT
>N_7583
TAACTTAATGGTTTTTATGGCCCTTAAAAACAATTGTTGAT
>N_7584
TTTGATTTCCACACTCTGAACAAATCACCAGGTCCCCGGCA
>N_7585
TCCCTTGACCGCGGGCACAACTGAGCGTATGGAAAACTGGA
>N_7586
GTTGCCTCCTGCCTTTTGTACTCGTTTCCATTGTACTTGGC
>N_7587
GCGTGCTGCGCATGTCCGGACCACCGACCACGGAAGACGGA
>N_7588
CGGGCTTCGCATTCCGGATTCGGGAGTGTGGGCTCCATTAT
>N_7589
CCTGAATGAATCGCCCCCACCCATTAAGATGTATGTTGCTT
>N_7590
ACCCATTAAGATGTATGTTGCTTAGTGAGTAACCAGATGAG
>N_7591
CATCTGCTTTTATTTTTAGGCACTGCGTCATAGCTGTAGAT
>N_7592
AAAAAACCTAAATAAAAAGTCATTGATAAAGGCTAGAAGTT
>N_7593
AGTACATATGTATGTAGATACTAGATACGGAAATCGCTATT
>N_7594
CGTCTAAAGCTTCAAGTTTTCAATAGTCTGAGATTTTCTAA
>N_7595
GATTTTCTAACTGCAATTGGCTTTAGGACCCCCAAAAGTGT
>N_7596
TAGGACCCCCAAAAGTGTTGCGCTGATTTGAAGGGAATTAA
>N_7597
TTGATTTTCCCGCGCACTAACTCTGGATAGGGAAAACTTTG
>N_7598
GATAGGGAAAACTTTGCTTCCGTAAACTGGCCACTCTCTTG
>N_7599
TGTGTGGTGCTGTTGTTTTTCTTTCAAATTTAAAGTCATGT
>N_7600
TTTTCTTTCAAATTTAAAGTCATGTCGTAACCCGAACCGAC
>N_7601
CATGTCGTAACCCGAACCGACTTCAAAACAACACAACCCGA
>N_7602
TTCAAAACAACACAACCCGACAGCCAAATTCCTAGTGCAGG
>N_7603
AGCCAAATTCCTAGTGCAGGCATTTTAGGCGGAAATCTCCA
>N_7604
CAGGCATTTTAGGCGGAAATCTCCAGCGGCAGACCGGTGCC
>N_7605
AGACCGGTGCCCAGTCATGTCGACCGCTTCGCGAGTGACTT
>N_7606
GTCGACCGCTTCGCGAGTGACTTTGGGACTGGCGGTCTCCA
>N_7607
GTCTCCATTTCCACAGCGATCATAGGTTATGTGCACTATAA
>N_7608
TCGGCAGACCGGTAAGTAAGCCAAATACTCCGGAATAAAGT
>N_7609
TGAGGGACGTTGAGCAGCAACAACGGCGCAAACACGAGAAT
>N_7610
ACGGCGCAAACACGAGAATACCTACACGCTGCAGCAGCAAA
>N_7611
ACGCTGCAGCAGCAAATAGACATGACCAAGCAACTGAAAGC
>N_7612
GCCAGGGAGGCGTCTAGCAACTCCTCTGACACGCCCGTACC
>N_7613
ACCTCCATCGACGCATCGCGCACAGAGTAATCTTCAAGCGG
>N_7614
CAAAATGAAGGCGAGGCTTTCAGAGGTGTTCCTCAGGGTGG
>N_7615
AGGTGTTCCTCAGGGTGGAACGACTAATCACGATGGAAGCC
>N_7616
ACGACTAATCACGATGGAAGCCCGCCAACTGACATAGCTTG
>N_7617
AAATATGCACCTATTAAAATCTAAGACTAAGTCGGGGAAAA
>N_7618
ATCGTTTTCAGTTGGTGAAGCCATCTGCGCATGGAAATATA
>N_7619
TAAAACAACGTGGTAAGATTCAATCTTACAAAGCGAAATAA
>N_7620
TAAGATTCAATCTTACAAAGCGAAATAAGACTGCAGGCCTA
>N_7621
AAATAAGACTGCAGGCCTAACAAGGGGTGGTGTCTTCTGGA
>N_7622
GGCCTAACAAGGGGTGGTGTCTTCTGGATGTTATCCATACC
>N_7623
TGGTGTCTTCTGGATGTTATCCATACCTGTGAGGAGTCTTT
>N_7624
TATCCATACCTGTGAGGAGTCTTTTATTTTGAGTGCCTGGA
>N_7625
CCCATTTCTTACTATGGCTTCCAGTATAATATTACTCAATT
>N_7626
TGGCTTCCAGTATAATATTACTCAATTTTATTATTATGAAT
>N_7627
AATGTATGTATAGTAAATTACAATTCTAATGGGCGCTCGGT
>N_7628
TATTTCGCGGGGGGTTTGTACATAGGTGGTGGAACTCCCCA
>N_7629
TCATTTTCCTCCTCCTCCTTCCATCTCGTTTACTCAAAAGT
>N_7630
TGATATAAAAACGTGGAAAACCAACGCAGAGACTAAAATAC
>N_7631
AACGCAGAGACTAAAATACACGATGCTTTGCGTTACTGCTT
>N_7632
TACTGCTTGTCCGTTGCTTTCTCTCTCAATTGCCACCGTAC
>N_7633
CCACCGTACAGAAAAAATGTCCAGAATATTTAATACCGTCC
>N_7634
ACCTTTGCGGCGATCGCGATCGTTTCCGCGATCATTGCCAC
>N_7635
GCTCGTTGTTCAAGTAGTTTCCTCCGCCGACACCGTCGCCT
>N_7636
CTTCGACCCGGGGATCGGGACCTGCTGCGGGAGCCGCGACG
>N_7637
ATCGGGACCTGCTGCGGGAGCCGCGACGGCGTCCAGGGGAT
>N_7638
CGCGACGGCGTCCAGGGGATCGGGAACGGGAGCGGGCACGA
>N_7639
CGGCGGCGGGAGTAGAGGTACCTTCGCAGCTCACGCGAGAT
>N_7640
CGCAGCTCACGCGAGATGGGCTTCAAGTGCATGAAGTTGCA
>N_7641
TGAAGTTGCAGAAGCCGGAGCGGGTACATTCGCCCATCTCG
>N_7642
GTACATTCGCCCATCTCGTACTGCCGACAGCAAGCCTCGCG
>N_7643
CGGCGATAGTTCCGAGTACACCGGTCGACCACCGAACCACC
>N_7644
CCACCGAACCACCGGTTGTTCAAATCGTTTGCCGCCTTTTC
>N_7645
TCGTTACGGAATTTGATGTACACATTGCCGACCAGATGGTC
>N_7646
CACATTGCCGACCAGATGGTCGCCTAGGTTGTCGCACACGT
>N_7647
CCCGTACTTGTCCTCGCACTCTACGAACACGTCCTCGAAAA
>N_7648
GAAAAAATTGTCGTAGTGTTCTTGCATCTCCTCGTCGGAGA
>N_7649
CTCGTCGGAGACGTTGGCCACCAGATGGGAGCCATCCGCGG
>N_7650
TTGGCGGAGTTTTGGGGGTTCACGTATAGATTTTGGAGAAG
>N_7651
TTTTGGAGAAGCACCGTCTGCGAGAAAGTGGGTTTGTTGTG
>N_7652
TGTTGTGGATGCGAGAGCACCGGTCGCCGTGGCGGCAGGCG
>N_7653
GCGCCGATCTTGAAGTAGAACGAACAGTTCACCCTGGGAAA
>N_7654
ACAGTTCACCCTGGGAAATGCAACGCCATTTAGTTATTAAT
>N_7655
TAAATGTGCCATGCGACTTACTTGTCCTTTTCCGTGCCAAA
>N_7656
GCTGTGGCCAAAATGTGTAACTTATCTACCCGCTTGTCTCT
>N_7657
TCAAACTGCAATTATGTTAGCCGCCTGTTTATTTAGTGATA
>N_7658
TCGTATTTTGCACGGCGTTGCCAGCCTCGAATCTAGAGTTG
>N_7659
ATATTTAGTGTTTTTGGCAGCATCGTTTTTCGATACCTCTG
>N_7660
AATAAAATAACATTTAAATTCTATAAAGCTCAAGGTATTAT
>N_7661
GAAAAAATTATTTAAGAAGGCTTGCTGGTTTTGTTCCCCGC
>N_7662
GCTTGAGAACGAGCTAAGTTCTAAACCGCAGTCTGGAAAAA
>N_7663
GGAAAAAGATTAAATTCAGTCGCAGAAGCATTGACAACCCT
>N_7664
AGAAGCATTGACAACCCTATCGATTGCTTCTAGAAAAGTCG
>N_7665
ACCTGGCACGGCACATTTCGCAGCGTGTTTTATTAAAAAGT
>N_7666
CAGGAAAAACTGTAATTCGACAGCGCTATCCTCTCCCTTAT
>N_7667
AGCGCTATCCTCTCCCTTATCAGAAATGGACAAGGTAAGTG
>N_7668
AGAAATGGACAAGGTAAGTGCCCGAGACAAAGGAAAGGCGT
>N_7669
AAGGCGTTGGCATTTCCAATCAAAAACCCTTGCGGTTTTCG
>N_7670
CGAGGCGGTGGCGGCGTACACAGAGGCCATCGCTCTGGACG
>N_7671
ATCGCTCTGGACGACCAGAACCATGTGCTCTACAGCAACCG
>N_7672
AACCATGTGCTCTACAGCAACCGTTCGGCGGCATTCGCCAA
>N_7673
TTCGCCAAGGCTGGAAAGTTCCAGGAGGCGCTAGAAGATGC
>N_7674
CCAGGAGGCGCTAGAAGATGCGGAGAAGACCATTCAGCTTA
>N_7675
AGAAGACCATTCAGCTTAATCCCACCTGGCCTAAGGGTTAC
>N_7676
CCCACCTGGCCTAAGGGTTACTCACGCAAAGGAGCTGCCGC
>N_7677
ATGAAGGCCTTCGAAGCGTACAACGAGGGTAAGTTCAAACA
>N_7678
GCGTACAACGAGGGTAAGTTCAAACACAGCTCAGTTATATG
>N_7679
AGTTATATGCCATGAATCACCCGACCTAACCTCACTAACCT
>N_7680
AACCTCACTAACCTCGGTTACCGGCGCAGGTCTCAAGTACG
>N_7681
GCGCAGGTCTCAAGTACGATCCCACGAATGCTATACTCCTG
>N_7682
CCTGCAAGGCCGCATGGAAACTACTGCCTCGGCTCTGAGCT
>N_7683
ACTACTGCCTCGGCTCTGAGCTTTATGCAATCGCAGGGGGA
>N_7684
TGCAATCGCAGGGGGATATACCCATGGACGTTGATCCCCAG
>N_7685
ATATACCCATGGACGTTGATCCCCAGCAGGCACGCAGCCGC
>N_7686
CAGGGCTCCATCGCCACCGCCGGCGAAACCGGCTGAGCCCC
>N_7687
ACCGGCTGAGCCCCCAAAGCCCGCTGAACCTCGGGTAGAGG
>N_7688
GCTGAACCTCGGGTAGAGGACATGACTGAGGAGCAGAAGAA
>N_7689
GAGGAGCAGAAGAATAAGTACTTCGCGAGGAAGGAGAAGGA
>N_7690
GCCGCCTACAAGAAAAAGGACTTTGAAACGGCCCTAAAACA
>N_7691
GAACACGATCCCACGGATATCACGTTCTATAACAACATAGC
>N_7692
GTTCTATAACAACATAGCTGCTGTTCACTTTGAGCGCAAGG
>N_7693
AGAAGGGCATTGAGGTGGGGCGCGAAAGCCGCGCCGACTTT
>N_7694
CTTTAAGCTGATAGCTAAGTCCTTTGCTCGCATCGGTAACA
>N_7695
TCGGTAACACCTATCGTAAGCTAGAGAACTACAAGCAGGCG
>N_7696
TACAAGCAGGCGAAGGTTTACTATGAGAAGGCCATGTCCGA
>N_7697
GAGGAGGAGCGAATGGCCTACATCAATCCGGAGAAGGCCGA
>N_7698
CTACATCAATCCGGAGAAGGCCGAGGAAGAGAAGGAGCAGG
>N_7699
AGGCCGAGGAAGAGAAGGAGCAGGGCAACCTTTTCTTTAAG
>N_7700
CTTTTCTTTAAGAAGGGGGACTACAGCACCGCTGTAAAGCA
>N_7701
TGTAAAGCACTACACCGAGGCCATCAAGCGCAATCCGGATG
>N_7702
CTCTATAGTAACCGCGCCGCCTGCTACACCAAGCTGGCCGC
>N_7703
GCCTGCTACACCAAGCTGGCCGCCTTTGATCTGGGCCTCAA
>N_7704
ATCAAGCTAGACGAAAAGTTCATAAAGGGCTACATCCGCAA
>N_7705
AAATTCTACAGGGCATGCAGCAACAATCTAAGGCGCAAGCC
>N_7706
CTGGAACTGGACCCCAACAACGCGGAGGCCATTGAAGGCTA
>N_7707
CCGCAGGAGGTCCTCAAAAACGCAATGTCCGACCCGGAGAT
>N_7708
CAATGTCCGACCCGGAGATTCAACAGATCTTAAAGGATCCG
>N_7709
TTCAACAGATCTTAAAGGATCCGGCTATGCGTATGATCCTC
>N_7710
ATCCGGCTATGCGTATGATCCTCGAGCAGATGCAAAGCGAT
>N_7711
CAAAGCGATCCCAATGCGGTCAAAGAGTAAGTACCCGTTTG
>N_7712
ATGCGGTCAAAGAGTAAGTACCCGTTTGGCTTTATTCGTTC
>N_7713
TCGTTCGCTTTTTTGGGTTTCATTGGTAAAATCTAGAAATT
>N_7714
TAAAATCTAGAAATTAATAGCCCATTTGAAGTTAACAAGCA
>N_7715
AATAGCCCATTTGAAGTTAACAAGCAGACTTACGTTTCTTT
>N_7716
TTGGTCTTATATATTATTAACAACCTGTATACTATATTTTA
>N_7717
GTATACTATATTTTAATTAACAACCTCTATATTTCAGACAC
>N_7718
TCGCCGATAAGATAATGAAACTGCTGGAGTCGGGCATCATT
>N_7719
CATCATTCAGATTCACTAGGCACTCCAGATCCACAAACGAA
>N_7720
CACAAACGAACATCCTCATACAATCACTAACTCACACACAA
>N_7721
ATCACTAACTCACACACAAACCCCATTGATAAACATTCAGG
>N_7722
ACACAAACCCCATTGATAAACATTCAGGAGAGAACCATTAC
>N_7723
ATTACGCATTATTATGGCGTCTCTAAGCTGGTTAACCAATA
>N_7724
GGCGTCTCTAAGCTGGTTAACCAATATATCGTTTTTGATGA
>N_7725
ATATATCGTTTTTGATGAAACGGGCCACAATTAATGCTAAA
>N_7726
AAGAAATCACATCGCCTATTCGCAGAACGACGATAACTACC
>N_7727
ACCATTAACAGAAATTTAAACTAAAAGGAGAAAACAAAATC
>N_7728
TAGGCTCCAAACGTCATGGTCCTTATTTTCTTACTACAATA
>N_7729
TTCTTACTACAATAAATATGCTGTAGCTTAGCTCTAAAATA
>N_7730
CTTAGCTCTAAAATAAGTTTCTGTTTGTACAATAAACGAGT
>N_7731
ACGAGTCACGGAAGGGTAAGCTATGATTTTGAATTTGGCGC
>N_7732
TTGAATTTGGCGCCCAAGGGCTACAAGATGGGTAACTTACG
>N_7733
CTAACGTTTTTCCAGGGCTGCCAAATTATTTAGAATATATT
>N_7734
TCGGAAAAAAGCATAGACTGCAAATCTTTATTTTGAAAAAA
>N_7735
GATTAAAAGCAACAACCTGGCCAACCTTTTTGTAATTATAA
>N_7736
TGTGTGAAATATTTTGTATTCTTGGGCAGCCCTGTTTCCCG
>N_7737
TTCTTGGGCAGCCCTGTTTCCCGCGCTTACGTTATTATATC
>N_7738
CCGCGCTTACGTTATTATATCCAACCGATACGTAGTTTCGT
>N_7739
AACACTGCAAGCCGCCAGTGCTACAAAGGCCCTGCAGCTCA
>N_7740
TACCCGAAAATAATGGTGTGCTGATATATTGTGATTAAACC
>N_7741
GCTGATATATTGTGATTAAACCCCAATTTCTGTCGTCCAAA
>N_7742
CCGCACGGGAATGTTTTGATCCAGCTACAACTGAAACAATT
>N_7743
TTGCACGCCAATTAAAAGAACCAATGAGTGGGTAAAACCAC
>N_7744
AAAACCACGAAAATAAGAATCAAAAGCGAACCATTTTTTTT
>N_7745
GCGAACCATTTTTTTTTAAACAGTGTGTCGTAGTGTCCGTC
>N_7746
AGAAAGATGTGCTCCATTCGCTGGTGGTGAGCTATAGCTAT
>N_7747
GTGGTGAGCTATAGCTATAGCGATATCGCGAACGGGGGGCG
>N_7748
CCCGAAATCCAGATCCAGTTCCAGATCTATATCCATTGATT
>N_7749
CAGATCTATATCCATTGATTCTTTCGCCGCTGCAGCATCCG
>N_7750
CCCACAAAAGTAAGTATTTGCGTTTCGGGGGCGCTTGGCAA
>N_7751
GTTTCGGGGGCGCTTGGCAACAGGCCCGAGTGCGTTGAAGC
>N_7752
AGTGCGTTGAAGCGAGAGGTCGCTAGCGGGGTGCCTGGGGG
>N_7753
GGGGTGCCTGGGGGCGGGAGCGAGAAGGCTAGATAGAGACC
>N_7754
GCGAGAAGGCTAGATAGAGACCGGGACGCCAGCGATTACAT
>N_7755
GACCGGGACGCCAGCGATTACATGCCTCGTTTTTACACAGA
>N_7756
TTACACAGAGTTGTTGTTTTCGCTTCTGGTGGGGCGCAATA
>N_7757
TGGTGGGGCGCAATATTTGGCCAATATTTATTAATGGATTG
>N_7758
TTGGGACAATCAGATGAGATCACTTTATGTAGATACTCTTA
>N_7759
CATTCTGGATAATTTATTAGCTTGAGGAACTGCAATCTATT
>N_7760
TTGAGGAACTGCAATCTATTCATTTGTTTTCATTTTCTAAC
>N_7761
TTAACAGAAAAGGAAATTTTCAATGTAAACCCAATGTTATA
>N_7762
TTTGTTTTTACACTTGTAAACTAAAATTTAGTTTAAAAAAT
>N_7763
TAGGGAATTTACATGAAATACTTTATCAATATTTTAAATAA
>N_7764
TTTTAAATTTTAAATTAATTCTTATTGTGCAGTGCAACCCT
>N_7765
TCGATCCCAACGAGGACGAGCTACGCATGGCCCCATGGTAC
>N_7766
CTACGCATGGCCCCATGGTACTGGGGCCGGATATCGAGGGA
>N_7767
ATGGTACTGGGGCCGGATATCGAGGGAGGAAGCCAAGAGCA
>N_7768
AGGGAGGAAGCCAAGAGCATCCTGCACGGAAAGCCGGACGG
>N_7769
AGAGCATCCTGCACGGAAAGCCGGACGGCAGCTTTTTGGTG
>N_7770
CGGACGGCAGCTTTTTGGTGCGGGACGCCCTCTCGATGAAG
>N_7771
CGATGAAGGGCGAGTACACTCTGACCCTGATGAAGGACGGA
>N_7772
ACTCTGACCCTGATGAAGGACGGATGCGAGAAGCTAATAAA
>N_7773
TGAAGGACGGATGCGAGAAGCTAATAAAGATATGCCACATG
>N_7774
TAAAGATATGCCACATGGATCGCAAGTACGGCTTTATCGAG
>N_7775
TTTATCGAGACGGACCTGTTCAATTCGGTGGTGGAGATGAT
>N_7776
AATTCGGTGGTGGAGATGATCAACTACTACAAGGAGAACTC
>N_7777
AGCCGCACGGGGATCTTTGTCTGCTGAGCAACGAATTCATC
>N_7778
TCAGGACCTGCCAGCTGCTTCAGAATCTTGAGCAAAATCTC
>N_7779
GAGAATAAGCGCAACTCATTCAATGCGATTCGAGAGGAGCT
>N_7780
GAGAAGAAGCTGCACCAGAGCGTATTCGGGAATACAGAGAA
>N_7781
CAATGAATCCTTCATGAAGGCGCCAGCGGATGCCCCGTCCA
>N_7782
GGAGTCTGCAGGAGCACAAGCAGACACTCCTCAATCTGCTG
>N_7783
GCCAAGGGTCAAGTCCTTAACCACTACATGGAGAACAAGAA
>N_7784
CTTAACCACTACATGGAGAACAAGAAGAAGGAGGAGCTACT
>N_7785
AGGAGGAGCTACTGCTCGAGCGACAGATCAACGCCCTGAAG
>N_7786
ACAGATCAACGCCCTGAAGCCGGAATTACAGATACTGCAGT
>N_7787
CAGTTGCGCAAGGACAAGTACATTGAGTAAGTCCCGATTTG
>N_7788
GTAATTAATATCTGGGAATGCTTTTCACTAGCCAGCTGTTT
>N_7789
TGATTGAAGTTTGGAGTTTTCAGCTAGGAAGGGTTGGAATT
>N_7790
GGCTCAGTCGGCCGATCACTCATTCTGGCCGAGAGTCGGCA
>N_7791
AGAGTCGGCAGCTTGTCTGACCGATATGATACCGATAATAA
>N_7792
TATGATACCGATAATAATGGCATAACACTGTTAACGGCGAC
>N_7793
AACACTGTTAACGGCGACCACTTCCTCCCCCGCCCCGCTAA
>N_7794
TTCCTCCCCCGCCCCGCTAACTCTTGAATTTTTCACGCCAG
>N_7795
ATTCCCTGGCCTGCGATTTTCTAGCCAAGCGAGCGAGCTTA
>N_7796
TAAAGGGAAAACAATAACCCCCTCCGAACTGGAACGTTGGG
>N_7797
ACCTCTTTGCCGCTTATCTTCTGAATAGGAGAGTCTTGGAT
>N_7798
TATCTTCTGAATAGGAGAGTCTTGGATTTTGTTATCCAAGT
>N_7799
AGAGTCTTGGATTTTGTTATCCAAGTCGAAGTGTTTATCGG
>N_7800
ATCCAAGTCGAAGTGTTTATCGGATCAATTTTTATTTGTAT
>N_7801
TATTTGTATGCGCAGAAGTTCATATATATTTCTCCTTATCA
>N_7802
ATATTTCTCCTTATCAAGGTCAGTGTATATGGCGGTAATTT
>N_7803
TATGGCGGTAATTTTGAATTCCACCCAAACGTTGAGGAATT
>N_7804
TCTTTTAAATATTAAGAAAACCACTTATCGAAAGATTCGTG
>N_7805
AAACCACTTATCGAAAGATTCGTGGATATGCCTTCAGTTTT
>N_7806
TGGATATGCCTTCAGTTTTTCTGTGTGTTTGTGTATCCAGG
>N_7807
GTATCCAGGTCACATTAAGGCTGAATTAACTAAATAAGCAG
>N_7808
TTAATATACATGATTGTAAGCCGATCTCTATCCCAGCAAAA
>N_7809
GCCCAGGATTCAAGAATATTCTGCTTTGCAATATCAACTAA
>N_7810
AACTAAAGCCTTGAATTTGACTCGAGTTAACCAATGGGGGA
>N_7811
GAGTTAACCAATGGGGGATGCTTCCCCTTTAATTGTAGTGA
>N_7812
CTTTAATTGTAGTGATTATTCGTTTCTTTTGACCCATCTTC
>N_7813
GCGGCCGTTCGGTTGTAGGGCGAAAAACGAAAAGCAAAAGG
>N_7814
CCTAGCAACAGGCCTTTATGCTTGGCGGGGTACGTCATCGT
>N_7815
TGGATGAGCTTACTTGGTTTCTATGAGAATCACCCAGAGTG
>N_7816
GAGAATCACCCAGAGTGTTTCAGCACAAGTGACAGCTTGGG
>N_7817
CTGGTAGGAGGCAAGGAGGCCTCTAGATAAGGTTAGCACCT
>N_7818
AGGCCTCTAGATAAGGTTAGCACCTCGCTAAAGATAGCAAC
>N_7819
TAGCACCTCGCTAAAGATAGCAACGCTTATCAGACGTACTT
>N_7820
GTACTTTTTTCAAGCTTCTTCCTTTCTATATACCACCTAAT
>N_7821
ACCTAATTGCGCCTGTGTATCTGTGTATTATTCAGGGCTGC
>N_7822
TCAGGGCTGCTTTTTGCAATCTCAAGGTTTTTAGCTCTTGT
>N_7823
TGCAATCTCAAGGTTTTTAGCTCTTGTGTCTTTAAATTTGC
>N_7824
CTCTTGTGTCTTTAAATTTGCAGAGATTAGGCGACCACCGT
>N_7825
AGAGATTAGGCGACCACCGTCATAAGATAAAACACTCCGAG
>N_7826
AGATAAAACACTCCGAGTGTCTTCCCCTTCCAATTTGAGCC
>N_7827
TCTTCCCCTTCCAATTTGAGCCCAAGCTCTGATTAGATAAA
>N_7828
TAAAGGTCTTTCGCCGAGTGCCTTAAGTTCTTGTGCGTTGT
>N_7829
ATAGTCAGGCAACAAAGAAGCCCCCCTTATGGCCCGATTGC
>N_7830
AACCCGCGAGTCTACACTTTCGTAGACCGAGCGGCGGCCAA
>N_7831
ACGCAGTCGTATTTGGTTATCAAGAGTTTCGTCGTCAGTTG
>N_7832
GTTGAAATTGCATGGGGTTACTGAGCCATCAGTATCAGTAT
>N_7833
AGTTCTAAATCGATGCCAGTCATTAGCAAAGGCTCAGGAGG
>N_7834
ATTAGCAAAGGCTCAGGAGGCACCTACATAGATTCGATTTT
>N_7835
AGGAGGCACCTACATAGATTCGATTTTATAATTTGGTGCAG
>N_7836
TTCGATTTTATAATTTGGTGCAGATTAGCCACGCCTATAAA
>N_7837
AAAAGCATAAAATTGAGTTTCATATAATTGGGAAAATTCAT
>N_7838
TTCATATAATTGGGAAAATTCATATTACATATTCAACAGGT
>N_7839
TCTTACTGTCAAAAGACTGTCACTTTCAATACTAGTTAATA
>N_7840
CTTTCAATACTAGTTAATATCCCAAATGGGTTCAAATTATC
>N_7841
TCAAATTATCGTGTATTGGTCGAGATTCGTTTGTAATGCCA
>N_7842
GTCGAGATTCGTTTGTAATGCCAAACACACTCGGAAATATT
>N_7843
CTTCTAATTTCTGATCCATTCTTCTTCCTTATACCTGTAGG
>N_7844
ATCCATTCTTCTTCCTTATACCTGTAGGCGCCTAAAAGGAT
>N_7845
TGTAGGCGCCTAAAAGGATTCAACCTCAAGGACGACGATCT
>N_7846
ACGATCTGAAGATGATATTGCAGATGGGCTTCGACAAGTGG
>N_7847
TGGGCTTCGACAAGTGGCAGCAACTTTATGAGACAGTCTCC
>N_7848
TCTCTGGTTGCTAAAGGATGCCAAGAGAAGGAATGCGGAGG
>N_7849
GGATGCCAAGAGAAGGAATGCGGAGGAGATGCTTAAGGGGG
>N_7850
GGAGGAGATGCTTAAGGGGGCGCCATCGGGCACCTTCCTGA
>N_7851
GGGCACCTTCCTGATTCGAGCGAGAGATGCGGGTCACTATG
>N_7852
CCTGCAAGAACATCGTGCAGCACTGCCTTATTTACGAGACG
>N_7853
GTGCAGCACTGCCTTATTTACGAGACGAGCACCGGCTTTGG
>N_7854
TTTGGATTTGCTGCCCCTTACAATATATATGCCACGCTGAA
>N_7855
TATATGCCACGCTGAAGAGTCTGGTGGAGCACTATGCCAAC
>N_7856
CTGGTGGAGCACTATGCCAACAATTCGCTGGAGGAGCATAA
>N_7857
CCTGTCTTGTACTGGAAGAACAACCCGCTGCAAGTTCAGAT
>N_7858
AATTGCAGGAGGAAATGGATCTGGAGTACGAGCAGGCAGCC
>N_7859
GGAGTACGAGCAGGCAGCCACGTTGAGGCCGCCGCCAATGA
>N_7860
AGTCGGTCCCGTGAACATGACGTCGTAGATGGAACTGGAAG
>N_7861
ACATGACGTCGTAGATGGAACTGGAAGCCTCGAGGCGGAGG
>N_7862
AGGAGCCGCACATCAAATTGCCGCTAAACGAGCCCTCAACC
>N_7863
CTCAACCTCAGGCTAGCTATCTATCTCTCTAATTCTAGCTT
>N_7864
AGCTATCTATCTCTCTAATTCTAGCTTGCTCTAAAGCCCTA
>N_7865
AGCTTGCTCTAAAGCCCTAACTCTCTCTAACTCTAGATATA
>N_7866
TCTCTAACTCTAGATATAAACACGGCTGCGGTCCAAATAAT
>N_7867
GGCTGCGGTCCAAATAATAGCTTTGCAGGCTCTGTCAAAAG
>N_7868
AAAGGCTTAAGCTGGATATGCCAGTATCATTAATTTATTAG
>N_7869
TTTTTGGTTCAAATTCTTTTCTTCGTAACATCAAGCTAGTA
>N_7870
GTAACATCAAGCTAGTAAAGCGGTTTTCGATTACCCTAACA
>N_7871
TAATTTAGTGTCCGAACTGCCAATATAATATTTTTATATGA
>N_7872
ATGAAAAAGGCTCCTTGTCACAACGCTATTTCTTACGATAT
>N_7873
ACGATATTGAGTAATGAGAGCCAAAGTAACACGCGTTACCT
>N_7874
AGCCAAAGTAACACGCGTTACCTAGTGTTACAATAGCAATG
>N_7875
ATATATATATATATATATATCTGTGCATGATTACTTTTTGT
>N_7876
TATATATCTGTGCATGATTACTTTTTGTGTGTGATGGATGG
>N_7877
TTTTTGTGTGTGATGGATGGCGCTGGCAGTTTAACTGCCCT
>N_7878
GGATGGCGCTGGCAGTTTAACTGCCCTCCGCTATCCCCTCA
>N_7879
ACTGCCCTCCGCTATCCCCTCAAGAATTAGACGGCTCCAGA
>N_7880
TCCCCTCAAGAATTAGACGGCTCCAGAAACAAAAGAAAAAC
>N_7881
CTCCAGAAACAAAAGAAAAACAAAGGGAAAACGTTTTCGGT
>N_7882
TTTCGGTGATCAATGTTTAACAGCTTGCTAGAAGCTCTTTG
>N_7883
GTTTAACAGCTTGCTAGAAGCTCTTTGTAGAAGAACGAAAT
>N_7884
AGAAGCTCTTTGTAGAAGAACGAAATTTTCTAATTGGAAAA
>N_7885
TTTCTAATTGGAAAAGTAATCTTATTAACAATACGAGTAAG
>N_7886
AAACATATTTTTTTGTAATACTGCATTTCGCGTGATAATTG
>N_7887
GTTATTACGCTGCGCGTTGTCTAAAGGGGCGGGGTAGGATC
>N_7888
AGAAGCACACGCTTGCAAAACGTTTGCGAAATCAGGTTAAG
>N_7889
TTTTGATAACCTAGCCGCAACAGCTTTGGGGCCCCACCCCT
>N_7890
CTTTGGGGCCCCACCCCTTGCTCTAATATTTGTTGTTATAT
>N_7891
TATTTGTTGTTATATTATAACTGATTTAAAGTAGTTTTAAG
>N_7892
AAAGTAGTTTTAAGTGAAATCTACGTACGTTTACTCGATGT
>N_7893
GTGAAATCTACGTACGTTTACTCGATGTGATCAGTTGATTG
>N_7894
TTTTTGTTCAAAAACAAAGCCTTAATTTTTAAAGAGATACA
>N_7895
CCTTAATTTTTAAAGAGATACAAACACACACACAACACATA
>N_7896
ACATATACACTCAGTCGGAACAAAGAAAAATAAATGTACAA
>N_7897
CGCAATGAAAAAGGGAAAAACAAACAAAATGTTGCTCATAC
>N_7898
TTTACACATCTGATATTAAGCATATACTTGTACGAAATACT
>N_7899
TACGAAATACTCTTTCCCAGCCAAATAATTATTCATCAGCT
>N_7900
TCGAGTATGTAATTATTGAACCCCTAACCGCGTTTTGGGAA
>N_7901
TTGTTTGGCTTTTCCCTGTTCTACTGTGCCACCATTATATT
>N_7902
GTGCCACCATTATATTATATCTCCAAAATCTTCGTAAGCGT
>N_7903
GCGTGTTGAAAGAATGTTGACCTTTCTGTTTGCATTCTCCC
>N_7904
TTCTCCCTATTGAATTTGAGCGATCCACTTACTAGCACACA
>N_7905
GATCCACTTACTAGCACACACAAAAACTGTCGCGTCTTTAA
>N_7906
ATATATAAATTCGATGTATTCATTATACTGTATCTGCATAC
>N_7907
TCCTAATTTAACTTATTTAACTTGTAATTTGTGTGTTTCAT
>N_7908
AACTTGTAATTTGTGTGTTTCATTTTGCTTAAATTCTATGA
>N_7909
ACTCAAAAACAAAAAAGTAGCAGTGGAAGATTGAATGTATT
>N_7910
CAAATATGATTGATTGATGTCAATAATGTTTGCTAACTGAT
>N_7911
ATTTTTGGCGCAGGCCGGAACAAGAAGAATTAAAAACGATA
>N_7912
TGTAGATTCTTAAGCGCTAACAGCAACCACAACGGAAACAA
>N_7913
AACAGCAACCACAACGGAAACAACAACAACAACCATTTTTT
>N_7914
AACATTATATATATTTGTGTCTAAAAAGAATGTTCGTAAAT
>N_7915
AAAAGAATGTTCGTAAATAACACAATCAAGAAAAAACAAAA
>N_7916
CAAAATAAACCGAAATAAAACCAAATCTTCCAGAAGTTCAC
>N_7917
TTCCAGAAGTTCACATATCCCAGCTCCCAGAATATTGACCG
>N_7918
ATTCTTAAGTCGCAGTGGAACTTTACCTCAGGTTTCCTGAT
>N_7919
GATTATTTCGCTTTGGGTTTCTGCTTTCAATGAACTCTCAT
>N_7920
GGGTTTCTGCTTTCAATGAACTCTCATCGACTTAAATCCGC
>N_7921
CTCTCATCGACTTAAATCCGCTGAGCTGGGCGAAAAGCTAT
>N_7922
CGCAGAAAAAACAGATATCACGAGTCCGCCAAATTTGCGGT
>N_7923
GCCAAATTTGCGGTAGGAGACATGCACTTCATAAGTGACCG
>N_7924
GACATGCACTTCATAAGTGACCGGTTTTCAATTCTGGAGGA
>N_7925
TAAGTGACCGGTTTTCAATTCTGGAGGAATCGCTGTGGAGT
>N_7926
GAGGAATCGCTGTGGAGTGACCTAGATGAGGGTTTGTATCT
>N_7927
GTTTGTATCTAGCGTCTATGCTACAAATGCATTTTATTCTG
>N_7928
TGCTACAAATGCATTTTATTCTGCTTTAATTTAGTCGGTGT
>N_7929
TTGCTAACAATAATGAATAACAGTAACCCCTATCGTAGAAA
>N_7930
CAAATGTTAACTGTAGCTGGCAGCTTTTGAACAGTGCTAAA
>N_7931
AGCTTTTGAACAGTGCTAAACAGTGCTGCCAACTCTTGCTT
>N_7932
GTAACTATCAAAGTATTAATCATTAAATAAATCATAAAAAG
>N_7933
AGATAGCCATAATTCGAATGCATCTGCAAATATCCCTTTAT
>N_7934
AAATATCCCTTTATATATTACTTACAAAATAGCATAGCTGA
>N_7935
GCATAGCTGACCGGGCAGAACAGCTGAAGTCACAGGCCCAT
>N_7936
GGCAGTGGCAGCATTTTTTACTCGTCGTCGCGTTTTTTGGG
>N_7937
AAGTGGAAAAGATAATAAATCAAAGCCAATGTGCAGCGTGA
>N_7938
GAGAGTAACGAAAAAAAAAACAAAACAATCGCAGCGTGAGA
>N_7939
AAAACAATCGCAGCGTGAGACTTTGCTTTTTGTTGTCTTTG
>N_7940
AACCTAAACTTATTGCAAAACAACAAGAATTGTCGTAATAC
>N_7941
TTGTTTTTTCTGCATTATTACTTCATAACAGAGTGTCGCTC
>N_7942
TCTCGCTCGCTCCGGAAAAGCTCCGCTTTTGGGGTTCTCTC
>N_7943
GTTTAATTCTATTAACCTTTCAAATAAGGAACAAGAAAAGT
>N_7944
GTGTGCGTGCGCATCAAAAGCTAAGAACGCAAACAAATTAT
>N_7945
GCAAACAAATTATTGAATAACAACGCACTAAAAACGATGGC
>N_7946
AACGATGGCAGGTGCCCGCGCTCTTTCTCTCTCTTCGAATG
>N_7947
GCGGGGTCAGCTCTGGGTGGCCGGCAGTGGGAGGAGGGCGG
>N_7948
TGGGAGGAGGGCGGAGTGGTCCTAATCGATCGGGGGGAGTG
>N_7949
AATCGATCGGGGGGAGTGATCTCATTGCATTGCCTCTGTGC
>N_7950
GTTAGGAGAGACGCAGGTGCCTTGAGCGCAGGAGGGGCGGG
>N_7951
GTATAAAGGCACTTGCTTAACTATCGCATATTAAACTACAT
>N_7952
CTTAACTATCGCATATTAAACTACATTTTATTTATTTATTT
>N_7953
TTGTTGAATCACGTACTATGCATCCAATTGTCTCATGAATA
>N_7954
TGAATAACATTGTTGATTTACTACCATCCATGGCTTCAAAC
>N_7955
GAATAATTTGACTCTGTTTCCTACCACAATACTTTCCCGGC
>N_7956
CTTTCCCGGCTTGCCATATGCTCCATAATGTCGTTCTACCA
>N_7957
TACCATAATGCTCTCATTATCTTGCCGTATATTTGCTGCCT
>N_7958
CCGTATATTTGCTGCCTCTTCCACTTCAATTGGCCCACTCC
>N_7959
GGCCCACTCCCCAAACTCCTCCCCGTCCGCCACTCACCCTC
>N_7960
TTTTGTGTGCCGCACCCAGGCGCCATTAAAAAGCCGAAAGG
>N_7961
GCCGAAAGGAAATTTGGGAACTTGTGCTTGATGGGGAGGGT
>N_7962
TAGGAGGGGTAGGGAGTGTGCGGTGAATACAAGTGTATAAA
>N_7963
ATCGCACATAACTTTAATTACAATAACCACGCGTCATTGTG
>N_7964
GAGCGGGAAAGCAGTGGGGGCCAAACCCCTGGAAACCCCCC
>N_7965
GGGGGCCAAACCCCTGGAAACCCCCCCCCCCTCTTGCTCAT
>N_7966
AACCCCCCCCCCCTCTTGCTCATTCTTTTTTCAGCCACGCG
>N_7967
CTTTTTTCAGCCACGCGTAGCTGAAAACATACCACCGCACC
>N_7968
GACAACCTTTCACCTGCCCACTCAGCGCAGAGCGCTCAACG
>N_7969
AATCTCATTAATAAATTAAACGTTTTAGCGCAGGAAATTCC
>N_7970
ATCCACAACTTAACCCCAAACCAGAGCACCCTGCATTATTT
>N_7971
TATAATTTCTTCTGGGGAGACGCTCGTGCTCGCAAACAGAT
>N_7972
GCTCGTGCTCGCAAACAGATCCGAAAAATAACCAGACTATA
>N_7973
AGACTATACCCGATTCGATTCGATCCGATATGACGACGTCA
>N_7974
ATCCGATATGACGACGTCATCATGGCTTTATAAATAAATCA
>N_7975
GTGCGAATTTTTGAAAAGTTCTTCTCTGTTTGTTGCATTTG
>N_7976
TGTTTGTTGCATTTGGCAAACACAGAGTCTGCCCGATATTT
>N_7977
GCCAGTTTGCAATTGTTTTTCTTCGCTGGGTTGCTTGTCTT
>N_7978
TGTTTTTCTTCGCTGGGTTGCTTGTCTTCCATTATTAAATT
>N_7979
TTGCCTAAGGAAAGGTGAAACACCACCAGACTGATAAATAG
>N_7980
GGGGAATTATCATGAAAATACCATTATGTATGTTATTTGTT
>N_7981
TTCCCGGCCCTATGCAAATTCTGAAGTATGTAAGTGGAACA
>N_7982
ATGAATAAAAAAATTACGGTCTTGCGGTTCGTTTATGATAT
>N_7983
CACTGTACTGGTAAAGTTATCCATTATAAGTTGGTCTTTAA
>N_7984
GTTATCCATTATAAGTTGGTCTTTAATGTGGTTATCCGGAG
>N_7985
GGAATCCCCGTTCTGGAAAACTTCTTAGTTTTTCGTTATGA
>N_7986
TAGTTTTTCGTTATGATGTGCCTTAAAAGAGCTGCCGTGTT
>N_7987
CGAAAAGTTTAATTTAGTTACATTCGTCTGGGAACTCATGA
>N_7988
TAGTTACATTCGTCTGGGAACTCATGACCTTTGTAAACAAA
>N_7989
GAACTCATGACCTTTGTAAACAAACAGACTGGCAGATAAAA
>N_7990
AAACAGACTGGCAGATAAAACACCTGTAAATCCCCACTTCA
>N_7991
AAATCCCCACTTCAAAGCAGCACCACCACCCACAACAACAA
>N_7992
CAACAACAATGCCAGCAGCACCACCCACTCACAGTGGGCGC
>N_7993
CACCACCCACTCACAGTGGGCGCAACGTGAGGAAAGGCGGC
>N_7994
TGAGTTGGGACCGCTCGATTCCCACCGGATGTTAATGTTTT
>N_7995
TTAATGTTTTATTTGGATTTCAAATTTTCTGTTCGCTGTTT
>N_7996
GGTATGGAATGCCATGTGATCCCATGTGCGGCTGCTCTTTC
>N_7997
TAAGTAGTTCGAGTTTATGACTGCTTGTCGATCCTATGGCC
>N_7998
TGGTGACCCCGATGGGTGGTCGTGAGTCACGCCCGCAGCTT
>N_7999
ATTTGCATATCTTTTGTAGTCCACCTAGTGACCTTGGGGAC
>N_8000
AATCAATCAAGCGTACAAAACAGAGGGTGGAGGGGGAGGGG
>N_8001
GGGTGGAGGGGGAGGGGGAGCATCTTGCAACTGTCGCCGCT
>N_8002
GCATCTTGCAACTGTCGCCGCTGTGGAGTCCCAATACACGG
>N_8003
TACGGAGACGGAGACAGATACAGATACAGATGCAGAAGAAT
>N_8004
ACAGATGCAGAAGAATTTGTCTCACCTTGTCAATCACTTTT
>N_8005
GTCAATCACTTTTTGGAGGGCAAAAGCAGAAGTCGTGGAAA
>N_8006
TGGAAGGAAACTGAGGAGAACCACCAACGAAATATGTGGGT
>N_8007
CACCAACGAAATATGTGGGTCAGGTCTTCAATGTTTTCCCG
>N_8008
TTTTCCCGCATATTGGATGTCATCTTTCCCGCTGCCCCTCG
>N_8009
TCATCTTTCCCGCTGCCCCTCGGCGCTGACATATTTTCCGA
>N_8010
AATATTTTCGTATTTTCATACCCTATAGCATCCGTCAGTCG
>N_8011
GGGGGATATAGGTGTAGAATCTCTTTTAATTCGCAGACTAC
>N_8012
AAGGTTTTCCTACGCTTGGGCATAAAAAAGTTCTTACCTAA
>N_8013
TTACCTAACTAAGTCACAGGCATTGTGATGCATGAACAAAG
>N_8014
GAAACATGGGCGGAACATCACGTTATGCGATGTAGAGCACT
>N_8015
TCACGTTATGCGATGTAGAGCACTCGTTGAGCGAGGGTATT
>N_8016
GGGTATTGGAACAGTCAGAACCCATATATCTGGGCTTCCTC
>N_8017
AACCCATATATCTGGGCTTCCTCTTCTCGACGGTTTTTGTT
>N_8018
GTTCCTCTATTTTTTTGTGGCACATGCGCGCGTTCCGAGAC
>N_8019
CACATGCGCGCGTTCCGAGACCGGACGATTTGACGCTGTAC
>N_8020
GGACGATTTGACGCTGTACTCACGTACGGCGTATGTCGGGG
>N_8021
TTCCCGGCTGCAATGGGTAGCGGCAGACAAAACCAAAACTC
>N_8022
GGCAATTTTAATTTGATTTTCTGGCCGTTTCAACCGCTGAT
[truncated: 2,341,371 more chars]
