# Supplementary material for: EnDeep4mC predicts DNA N4-methylcytosine sites using a dual-adaptive feature encoding framework in deep ensembles
Source: Genome Res. 2026 Mar;36(3):589–99. doi: 10.1101/gr.280977.125 (PMC12951953; doi:10.1101/gr.280977.125)
Supplement: Supplement 1 [file Supplemental_Code.zip › Supplemental_Code/EnDeep4mC-main/data/4mC/4mC_D.melanogaster2/train_pos.txt]

>P_1
ATAAAATAAAGCACAAAATGCCCGCTCAAAAAAAGGCATGA
>P_2
ACCTTTGCAATTTTTAACGGCATTGTCTATTAAATTAATAT
>P_3
GGGACAAAAATGATAGGTCACGCGAGAGGAGTGGTCTAAAT
>P_4
CTAAGCGCTTAGGAAAAATACATACTTGACGAGTAGAGTGA
>P_5
CTTCATAACGAATGAGGCTGCCGAGGACCTGATTTACAAGA
>P_6
GTCACAGAGAGTTGCCAACGCCGGGCCATCTTTCAGGCCCT
>P_7
AGGAAATGGAGCGCATGGACCAAGAGCAGTATATCTACCTT
>P_8
ACGCACCACAGCCGTTAACCCCTCAACCTACCAGACTCACC
>P_9
CTTCGCCGAGCAATTTAAAGCAAGAGCGGCGGACTGTGAAG
>P_10
CCACGACAGTTAGATGGCAGCGATTGCGGTATCTTCAGCTG
>P_11
GATTGCGGTATCTTCAGCTGCATGTTCGCCGAGTATATAAC
>P_12
CTAGTTTTTCAATAAAATTTCCCCAAGTAAAAACAATGCGA
>P_13
ACTCTTATCTAGGGATTACTCGATTCCAACTATATTAGAGT
>P_14
TTTGCCATATAGATCGAAATCGCGAAAACAAAAAGACTATG
>P_15
GCTTTTGGGTTCAATTCTCGCGAGGCCGTGGTTCAGAGACT
>P_16
GCCACCAACAATAAGTTGTCCGGTTTTTGGGCAGAATGCTA
>P_17
GATAGCACAAATATTAGGGTCAGTAAGATCGTAAGCGCAGA
>P_18
ATGCTGACCGTGGCATGCCGCCGGAAAAAACAATTACATCG
>P_19
TTTTATGCGGTGCTTTGTGGCGCGAGTCTACAAAATACTGT
>P_20
ATGCGGTTTACTTGTAGTTGCGGTGGAAAAAATTTACCTAA
>P_21
AATATGTATACTAATTGTGGCCGTATTTATTCTAAACTGAA
>P_22
CCAGCTTTGCGATTGCATACCGGTATCTGTTTATTCACATA
>P_23
CATTTTAACACACACAAAGTCGCGATCGGTGGGTCTAGTGT
>P_24
ATTTTTGTAATTAATCACCGCTGTCGCACGAAAAATTTAGG
>P_25
CGATCGATGTTTTACCATAACCTGCTATATAAATTGTGAAC
>P_26
TGCAGAACTGTTTGGAAACTCAGTGTGGACGATGTCTAGCT
>P_27
GTTGCTCCACGAGTATTTTCCGGTGAAGGAGAAAGCGTTTG
>P_28
CGAATTCGAAAAATAAACGGCGGCTGATTTGCGGCTGAAAT
>P_29
TAGCTCCGAAGACAAAAAATCACGAAGTCTCCATTGGGTGG
>P_30
AATTATATAGGGTTTATTATCGTGGTTAATGCAAGAACGGT
>P_31
CAAACCCAATACCAATTTGGCTTTGACAATATTTTCATTAA
>P_32
ATGTCGGGGCATGGTTGACACGTTTTCATGTACCGGACGCC
>P_33
ACGTTTTCATGTACCGGACGCCGGACTTGTGCCACAAATTA
>P_34
AACAACCGTTGGGATTTTTCCGCGACTTATTATTAAAGAGT
>P_35
GTGGGTAAATAGGGTCAGGGCGGGACGGTGGGTAACGGTAT
>P_36
ACAAGAGATACTAAGGAACGCAAGATTAACTGTTTGAATGG
>P_37
GTCTTACTGTAGCCAAATGTCGGCGGGGAGGGGCCATGGTC
>P_38
CTTTTTCTGAGAGAATGGCCCAGCAGAAGCCAATTGTTGTT
>P_39
GACACAATATATGATTTTTGCGAGATAGTGTCAAGGCTTCA
>P_40
ATAGACTTAGTCATATGCAACGGCCACCTGTACCATGTCAG
>P_41
GAAAGTGAATGCTGGCCAAGCATTGGCGACAAAGACCTCAA
>P_42
GCTTCGAGGGCGAAAAACTGCTACTGCATGGTAGTCGCATT
>P_43
CAAACAAAACAATGAAAATGCGGCTTTTATAGACAACGCAA
>P_44
AGGTATGCCAACTCAATCTACGGTCTCCAGCTTAATGGTGA
>P_45
TATATTAATCTTAAACAAGGCCCGAATGTTAAAGAGTCTCT
>P_46
TGGTGGGGGAACCCAAGATCCTGTCCTAGAGGTAAAATGTT
>P_47
TTTTTTATAACCTGTGGGTACGGCATGGGCAGGCTAGATGT
>P_48
ACTCTCGTCGGACCATCTTCCTATTCTGGCTGTATTGCACG
>P_49
TTGCTGCACCGAGAAATCGGCATGAAGTAGAGGCCTCCAGA
>P_50
ATATGCTAGAACAGGTGATCCCCGCATGCAACAGATCCACA
>P_51
CCAACTGCCTGCATAAGGCCCTTGCTCGAAGAAAGCAGGCC
>P_52
CACTGTGGCGTATCACGAAACGGTTCAAAGCTCAGCCCACC
>P_53
TTGAAGAATACTTGGAATCGCCCTTTCAAATGAGCCTGCCT
>P_54
TCCGAAAGCTTGGAAATCGGCGAGCATAATTATGATCCATA
>P_55
TTTGGCTTCCGGTTGCAGCACGGTACTCCTGAGCAACTACA
>P_56
CTCATAGCCACCTACGCTGACGATACTGCTGTGCTCACGAA
>P_57
ACTTCTGGTCTACAGGAATACCTGGATGCATTCCAGCAATG
>P_58
CGCAACAAACTGTCGCTTGGCTGCAAGGTCAATATTTACAA
>P_59
ATGGAAAGGCTTAATGTACACCCCAACAGCCTAGCAAGGAA
>P_60
ATATCAACTATTATAATTCTCCCTATCATTTTTAGGATTAA
>P_61
AAAATTCAATATAAGTGTTCCGATGTTTATATTTACTGCGT
>P_62
CAGAAATATAATTTTTTATCCGGCCTATATTTTATAAACTC
>P_63
TCGGGCCCCATTTAATTTCACGATACGGTGCATAGAGACGT
>P_64
GTTATACTATTCATTAAACACGCGCTTAAACAAATGTTCTT
>P_65
ACTTTCGCCATTGGCCTCGTCCGCCTCAAACCTTTTTCTTT
>P_66
AAGTGACCAATAGTTGGACACGGTAAGGCTTGTTATGGTCG
>P_67
AGGTTTTTTAGTTTCTTTCACGTGAGACTGCAATGACCGCT
>P_68
AAAGAGATCAAATCGAAGATCGGTGTTTGATTTAGATTTCC
>P_69
TGAGAATTTCATCCAAAGCTCCCCATCAGTTTCAAGCTATC
>P_70
ATTTATTTCAGCCTCTAACTCAATGATAAGCAAATTTCGTT
>P_71
AGTGAAATACCAACATTTCGCGTTTTTTAAAACAGAAAGGA
>P_72
TACGTGCTAAGGTGGCGAGGCACTACTGGCTACTTTGTTCG
>P_73
CAAAATAAGGTAGCAAGACTCATCACCGGCTGCGAGTGGTT
>P_74
ATTCGTTGCACACCATTTTGCATTGATGTCTATCTGCCAAC
>P_75
CATAGTGAATCACAAAATCTCAGGAAAATAGCTAAAATGGC
>P_76
AGGCGCATTCAAATTCGTAACATGGATGCTCAGTTTGAGCA
>P_77
AGACACTAGGTATGGATCGGCCCCACTGTCTATCGCTCAAC
>P_78
TCAATTCTGTGCTTTTTTCGCAGTTCGAATCAAATCCGGCC
>P_79
AGCACCAACGCCCGACCGACCCGTACTAGCAAAACGTTATC
>P_80
CGATTTGGTTGAAAAAATTTCCTTACGTATGTAAATCGATT
>P_81
TCGTTGATCTGTCAGATGTTCTGTGGCAGAATACCTACAAA
>P_82
CTGTTTGGATTTTATTGCCGCGAGCGTCAGCCCTCAAGGCA
>P_83
ACATTAAAATCCTTTGAGCTCCTGAAGGCTGAAAAGAACGT
>P_84
TGGCGCTCCACATTAATCCACGGTTGCCACAAAACTATATT
>P_85
GAACTTTGGTCTTAAAATATCCTGAGCGATTACCCCAGTCA
>P_86
ACACAAACTTTCGCCCTGGTCGGTCTTTTTGTTTAGCCATT
>P_87
GTCTTAAGGGAAAATGGGGACCCGAGGAAAATTCTTCATAT
>P_88
CGACGTGCCTATTTAAACGGCGATTGGGTGAACTGCACAGT
>P_89
CCAAATAATTTTGATTGCGCCTGCACCACATATATACGGAT
>P_90
TATGGCCGAGCTGCTCGAGTCGCCAGTGGGAAGGCTGTCCT
>P_91
GACAGTTGACATTTTTTTTTCACGGCCAGCAAAAACAGTAG
>P_92
TTTTTCACGGCCAGCAAAAACAGTAGCAAAAGAGCCATGCC
>P_93
GCAACCATTTTTCTCACTGGCAGTAGTCGTGGAACCATGGG
>P_94
AGTAGTCGTGGAACCATGGGCGTGTTTAAACATTTTTGTTA
>P_95
CGTTCTTTCGCATCCATTTTCGGTTTTGCTGTTGCGATGCC
>P_96
CATTTTCGGTTTTGCTGTTGCGATGCCATACACTAGAAGCC
>P_97
CCCAAATTCATTGAAAAATCCAGCATTTTACGGAGTAACGT
>P_98
TAGAGATTAAATTATGATCACATCGCTAGTATTTATTCATA
>P_99
TTTTTTTCTAAGAATGAATGCCCTCCTGCGAAAATCAGCTA
>P_100
GGCTTTCTGGGTGCACACGGCAGCACCCCCTATTAACAATG
>P_101
GTATGGCTTGAAAAAAATTGCGCCCTTAGCCAGAAAATATA
>P_102
CAAGTATTACTTTTCTGCGGCCTTACTTATGTTTCAATGAC
>P_103
ATAATTCAACAAGGAGAACGCTATAGCCGATTTCCTTCCCT
>P_104
GGCCTTTTGACCTTTGCCGGCGTCACCCAGTTTGCAGATTT
>P_105
TGTTAATCTAAAAAAAAACTCGCCAAACTCACTGCAGCTGT
>P_106
ATAAAGACTATGAAAAAATGCAATCATATTAGAATCGGAAC
>P_107
TTTGTAAATCCCTAGGCAGTCGGCTGCGGATGTACGAAAAA
>P_108
TTTTTCGTCATTTGAAGAGGCGTTCGCTTATAAAAGCGAGA
>P_109
AGGTTAACTGCCTACAGCTTCGGCTTGAGCTGGAAGTGGAG
>P_110
AACGCAGATAGTCTTAAACGCATGTTGTCAAGTCATGTACA
>P_111
GAGTACACAGGACAAAAAAACGTGGCCACCCTTAAACGAAC
>P_112
GTAATTCAACAGAAAAATTCCGATGGAGGAAAGACCAGATG
>P_113
CGCCGTGCGCTTAAAACCGTCCTGGTTTATGCTGAATCCGA
>P_114
CAACACACTAATGGAGTCGGCCGTATCGGATGATGTGCTAA
>P_115
AGTTGCCCGAAATATTTAGTCGGCTTCAGGTATATATTGCA
>P_116
ACAAACTTCGGTTGTGCTTTCGCGAGTTTTCAAAGCGTTGT
>P_117
GCTTTCGCGAGTTTTCAAAGCGTTGTGCTGATGCTTTGAAA
>P_118
GAACGCGACCTATCGGTATTCGCGAAACTTTCGAGTATACT
>P_119
TGCCGTCTTCGTTAATTTTACCCACATGACAAATTTCAGGA
>P_120
CTTTCCTTTTATGATATACACGAGCGTTTTGAAAAGCATAA
>P_121
TAGAATTTCAAAAAGCAGGGCATGACCATATTTTTTTACAC
>P_122
TGTTATTGATCTTATGCTCGCGAAATTTGTTGACCAAGAAC
>P_123
GTTGAGTATGGGGTCTACGTCAAGAGCATGGAAAATTGCCA
>P_124
GAAAATTGCCACTGTTGCCACAGGATCAACAGCAGAGATGA
>P_125
GTTGACGAAGACATCCGAAACGGTGTGGATAGAGCTACTAT
>P_126
ATAAATCAGTAAAATAAATGCATTGCCACAATCTACAGTTC
>P_127
TAGATTCACTACAGTTCACTCCGGAGCGGGGTGGCAACGCT
>P_128
GAACCAGTATAACTCAGAATCAGTGTGTATAATTTGTTGAA
>P_129
ATCTCAAATGCCCCTTCGGGCGTGGTGAGAGATGTTGCCTG
>P_130
GTTGATTTCTACCCAATTTGCACGACTTGAACAGAGGCTGA
>P_131
CGTGCCTCTGTTGCATCGCCCGGTGACCAAGCCGGAAAGCT
>P_132
TGCCAACCACGTGTTTTGCTCGAGCTCGATCTTTTCGCCCC
>P_133
TTACGCGCCAAGTTTTGAGGCAAGCGCGAGCAACCCGACTG
>P_134
TCTGAAGCAGGATCCAAACGCGAAGGTGGCGTGTGGTAAGT
>P_135
CCCTATAATCGCAGTAAGTTCGTGAGAGTGAAACATTCCAT
>P_136
AAATTGCTATTTAATATGTGCATGTTCAGCATTAGAAATCA
>P_137
ATCTGGGACCACGGAAAGCGCCCTCCCTTCGTTCTGGAAAC
>P_138
AGTACATGCACGACTGACAGCCTGCTCGAGTTCTGACCGAA
>P_139
CCCATAGCGGAAGTTTGGATCGGCACTAGATTTAAGGCGGT
>P_140
CGTTTAGCGTCTTGCGAATGCCGTATTATGCTGCTCATAGC
>P_141
ATTTCTGAATGAAATTAAAGCAGGCACATTTATAGGAAGGG
>P_142
GCGTTAACCATGTCCAGTTCCTCCAGCGTGGTAATAGGTGA
>P_143
TGAGTGCAACTCACTTGAAACGGTAAATCAGCAACTGATAT
>P_144
TTGTACTGCCTTGATAAACGCACTGTCCATCTGCGAGAGTG
>P_145
ATACTAAGCATACATGTGCACGCGATCGGGCAACCTAAGTC
>P_146
GACAATCGAAACACATAGCACGGTCAATGGCCCCATCACGT
>P_147
ACTAATGGAATATTATCGCTCGGCCATCATTACTTATTCTG
>P_148
GCAGTAGATCCAAAAAAAAACCCCATTGTGCTCCACCCATG
>P_149
TAAAAATAAGTTAATCGGTGCCGTAATTCGTTTAAAGGAGC
>P_150
GAAAAAAGTGAATGCTGTCGCGCTAACTGTGCTCACAAGAC
>P_151
AAAATAATTACATAAAAATTCATGAGAAAAGCAGAGTGAGC
>P_152
CTTGGCCAACTCCCCCAACACGGCTCTAGACAAGAGCATTC
>P_153
CAGAATATGTGTGTTTTTCGCTCAACTGACACACACCCTCG
>P_154
ATCAACAGCTGAGTCGATGTCCGTCTGTACGTTTCTGCATA
>P_155
TCCTTGGCTGGCTTAAAAAGCGGTACGGAATTGAAGACATT
>P_156
TTCTCTTCTTTAAACAATGTCCCGATCATCTTTTCCCACTT
>P_157
GAGAAACCTATTCGTGTCGGCGGTGCGGTGCAGGAGGGCAC
>P_158
GAAAGAGTGCTTATCATCGGCGAGCTGGGTTTCTGTATCAA
>P_159
CGATTTTCTGGACTCCAGAGCCGTGTCAGTGCAGCAGAAGC
>P_160
TGCACGCTCTCGTTGACCTGCCTGAAACTGCGGATATGCAT
>P_161
TTTGATGGACGAGATATCGGCAAGAACTGCTAGAACCTCCA
>P_162
AATCGGTAAGTACATTTTGGCGTGCCTAGTGTTTTATGGCC
>P_163
TCGCTTATCGCTGAAATTTTCATTAGTAAGGAGCGATATAA
>P_164
AGTATGTGTTCCCACAGCGGCGTTAGCTGCACTGCACCGAT
>P_165
TTGGAGGTGATGTATAGACACCATACCAGACGCATCCACAG
>P_166
ATGCCTAATTATAATTTCCTCGATACTGTCCTCCATGAGCC
>P_167
AAACGTGGAAGCGGTTCGCGCGCTAACCAACACTATCAGCT
>P_168
AATGTTTTTCAGTATTTTTGCCAGAGTTGCCGACTTTCACT
>P_169
ACCATAAAAATCTGGGACGCCAGGAAAAAACACGCGGCACA
>P_170
GGACGCCAGGAAAAAACACGCGGCACACACTTTGGAATCCC
>P_171
TACTATCTACTATACTTTTCCGGTGTAAAGCTATGTTATGT
>P_172
AATCGAAATACAGTAAAATACAAGAAAAAACAGGCAAAAGT
>P_173
GCAGAAAAGGCAAAACTCAACGGTCGCGTCGATACCATTTT
>P_174
TGGAGCAAATAATCCATTCACGGAAATAATGTGATAACCCA
>P_175
CGCACACACAAACCCAAACACCCTATGTACTTTGTGCGCTG
>P_176
ACAAGGGAACGTGACGAAGTCGTTCGAAAGAGGCAGGGGTC
>P_177
AAATCTCCGGATCCGTGAAACAGTCTCTACAGTGCGCAACG
>P_178
GGCTAATATGATGCATGTTTCGAGCTCTAAATCTTTTGCAA
>P_179
ACAGAAAAATATAAAGAAACCAGCAGTAAGTTTAAATGTTA
>P_180
TTCATATTAAACCAAAATTGCTATCGGAAAAATTACCACCT
>P_181
AATTACACATATCAAAAATCCGGCAAAAGCTTTTTATTTCT
>P_182
AAGCTTTTTATTTCTACTGCCATGGCTGAAACATTCGTTCT
>P_183
CGGCCAATACTCCCCAAATTCCCAAATCATAATGTTGGAAA
>P_184
TAACAAGAAACGAAAAAATACGAGAAAAGAAAACAAATTAA
>P_185
TTAAATCTTTAACAATTTTTCCGGAAAATATGAAAACAAAA
>P_186
GTCTTCTTCACTTATTTTGGCAGCATTACCGACTAATTTAG
>P_187
GTAATTGCATTGCACTGTCGCCTGTTTTCACTTGAATGGTT
>P_188
TGAAGGGTTATCAAAAGTCGCAGTTAAGTTAATTCAAGTGA
>P_189
AAAACTCATCATGTCGTCGCCAGTGTCTTTAAAAGTGCTTT
>P_190
TGCCAAGCATGTAACGCAGTCCGTAGCATTTTCTGTCCAGA
>P_191
TTTGGCTCGGGTAAGCAGAGCCGCGAATTTTTTCAGAACAT
>P_192
CTGCTCGCCAACTTATGTGACCTGAGCAGAGGGCTGGAAAA
>P_193
GAAAATAGACACAATTTTTACATGGTTACGTTAAGGGGTAC
>P_194
GACAGTCTGGCAGCACTACACGCGAATATCGGCACAAAATG
>P_195
AGCTTTCGTGTGTGCAAACGCATCAGTGTGTGAGATATTTG
>P_196
TGTGGCCGCTGTTTTGGCCGCCGCCGTGGACAATGGGGTGC
>P_197
CGACACAACCTGCACGGACGCAGCACCACCTCCTCCAGTCG
>P_198
TCAGTATTCAGACATTGTCTCGGTGGTAAAGGCAATGCGCA
>P_199
GCGCCTCTTCTTTGCAATCTCGATCTCGTGCATCTTCCTTT
>P_200
CGAGGAGGTTTCTGGAGGTGCAGGAAATTCCACGCAGTTTG
>P_201
GAGTCCACTGGCGAGCACAGCAGCATCAATAAACCAAGCCC
>P_202
GAAAGTGCGGATGGATCTCGCCCTGGTACGCCGCTGTGTGA
>P_203
ACCTGCTTTGCCTAATCTCGCGGCGACCAAGGCTACTCCAA
>P_204
CGCATTGAAGACGACTCCAGCGAGGCCGATGATACGGCGGA
>P_205
AGAAAGAGAAAAAGGAGCGTCAGGAAAAGCGTGAGAAGGAT
>P_206
CTCCTGCTCAGGAAATCAAGCGGGAACAGCTTTCCGACGAG
>P_207
ATCTGCCACAGCTTCAGCGTCTGCATCCATATCATTTGGAA
>P_208
AGCAGTTTAATCAACAAATTCAGCAACACCAATCCCAACAG
>P_209
CACTATCCTCAAAACCAGGGCAAGGATAGCACTCCACCTGG
>P_210
GCAAACCAGGCTAAGAAAACCCGTAACAGCTCCTGTAACCA
>P_211
TGTTGCCGCCAGTCATTTGGCACCACCAGAAGGAGCTGGTG
>P_212
CATTCCGGTCACATGTTGCTCACGGATACTGCAGGAAATCA
>P_213
GCAGCAGCAGCAGCCGCAAACGGTGGTGATCAAGCAAGCGG
>P_214
AGCAAGCGGCATCAGCAGCCCAGCCGCAAATATTGCACGTG
>P_215
GGCCCATTTCAGCGAAATTGCATCAAGGGGCTTGTACGATA
>P_216
CAGGTTGACAAGGAGCATTGCATGCTTTTGGCTTTGCCATG
>P_217
TAAATTAATTATATAACTCTCCGTAATTAAAAACCTTAAAG
>P_218
ACCGCCGATGACATCTTCCGCGTGCGCGTTCAGCTTCACAA
>P_219
CTTTAGCATCCTCTTAATGTCGGGAGTAAATAATCTCTTTG
>P_220
TAATAGCAATTGACTAATTTCGCTGCCAGACTTCTTGTAAA
>P_221
CCCACCTGTTAGTTACGCGCCAGGACTTGCATGTTGGTGTC
>P_222
CAGTTCAGACGGAGTTGCAGCAGTGTCGAACTTTATGGCGT
>P_223
CCGGGCATTCCTCCAAAAGACATGGATAGCAACGGATTTTT
>P_224
GCTCAAGTGAGGAATGGATTCGTGAAGAGCAATGCTTAGAT
>P_225
CCATCTGTTTGAACTTGGTCCAGTCGGGCGAAAGGGAACTT
>P_226
GAAATTCGTATTCTTCCCGGCGGTTCCATTTTTTGGGAATG
>P_227
CAGCTCAGCGAAATAGAACACCCCATATGTGATGTGCACAT
>P_228
AATAATAAATCGAATGGCAGCACCAACAACAACGTCACTAA
>P_229
AAAGTAGGTTTAAGCAAAAGCAGCAGCGCAGCGTGCAATGG
>P_230
GCGGCGGTTGGCATAGCTGGCATGACTCCCGCTCCGCCCAT
>P_231
GTGCTGGCCCCCTGCGATTGCATCAACGCCTGAAGACTCCG
>P_232
AAAGCACAGATTGGGATCGGCGCGCATTTGACGATACATTT
>P_233
TAAAAGAGAATCACATTCCACCTGAACCTTGAAACGCCCAC
>P_234
AATCCTCGACGTCTACATCACGCCAACCTCGTTTGAATTGT
>P_235
CCAAAAGTTCCGACCACCGGCCCCAACTGAAAAAAAAGTAT
>P_236
GAATAGAACGGATGAAGTCACGCGAGCCATTCAGAAACTGG
>P_237
TAAATTGTGGCATTTTAGCTCGTTATAAACTTACCCAAAGG
>P_238
GTCCTCTTCGCAAAATTTGTCACCAGCATTGTCGTCATCCA
>P_239
GCAGACCCTCAAGGAGTTTGCAATTCCTATTCTTAAGACGA
>P_240
CCGTCCAGCCCTCGAACTCTCGCTGCCAGTTTGGAATTGTA
>P_241
TCTATCCACTTCAGTAAAGTCCTGGTTGAAGGGCTCGTCTT
>P_242
ACGAGGAGTAGTGCACATTTCGGTTTTGAGCGTATTTTTAG
>P_243
TAAAGGCAGAGGGAGGGGTTCGGTGTATATCACTCACACAC
>P_244
GATAATAGACAAGCAAATTTCAGTGTGTCCAACGACAAAGA
>P_245
AGAAAAGCCACATTCAACAGCGGCACCCAAGTCCGTCACTT
>P_246
ATGGGCGCAGCAGCAAAACGCGCACTCACACACACATACAC
>P_247
GCCATCCGCTAAAACTGAGTCTGCAACAAGCGAAAGGTACA
>P_248
TTGTTTGGTCGGTTTTGATTCGGTGTTTTGGGACGGATGAT
>P_249
GCATATCAGAGAAAGAGTGGCCCGGCTAGAAAAACGTGTGT
>P_250
AATTTTTTTTGAGTAAAAAGCGGGAGTAAAGAATATGGCGA
>P_251
GGTTTTTCCCAGACGACGCGCCTCAGCCTTCAGGAAAAGTT
>P_252
GAAAAGTTCCCGGCAGTGCCCGTCCACAGCATTTTTCCCTT
>P_253
CTTTTCGGTTTACCAAGAGTCGGGACCCAGCCACAGGATCA
>P_254
GCAGTTGCAATCACTAGTTCCATAAACAATCAAAGTAGCCT
>P_255
AGTTTGCTCCAATTAAATTTCTTCAACGACTACACCGGGTT
>P_256
ACACCGGGTTTTCTTTAATACCTTCTCGTTTCGCTTTCGTT
>P_257
GAAAAGCCGAACACCAACTACTGCCACAACATACAACAATG
>P_258
GTAATTAAAGTTTAAATGGGCGGGAAACTTTCCGGCCCCCG
>P_259
CAAATTCGGGCGGTTAGCCGCAGGGTGGCCAAAGTGTGCAA
>P_260
TCGCTTGCCATTCAACGAGGCGTTAAATCCTTTCGAGCAAC
>P_261
AAAACTCTTTATTTTTCAGTCAGTAACCTAGGAGTTACAGT
>P_262
TTCCCCGTGCCCAGCAAATGCAGTGAAATTTCAAGTGGTCA
>P_263
ATAAAAACTCTCTTAGCGTGCAGGCGCAAAACGCAACACAA
>P_264
GGCCCAGACGGTGAAGCTGGCGGTGACGTAGCTAAGAGAGG
>P_265
TACGTGCAAGTATATATTTGCATAAATAATAAAAACAAGAA
>P_266
ACACACACAGCCACAGAGCGCCCTAAAAAGTATGCAGCGAG
>P_267
TGAAAATCCATTTACAGTCGCTGCATTATGTTATTTTGAGT
>P_268
ATCCAATGACGCTTTTGACGCGGTTCCATTTCCCATTTTCC
>P_269
TCCGCTGGTCGTCAGCAACGCGGGTTTTTTTTATACTTTCT
>P_270
GTGAAAGAGGACACAAAATTCCGTCTCTGCAATAAATCCAC
>P_271
AAGAAGGTCATTAGGCAAGTCGGGGCTATCTGGAACCGCGG
>P_272
CTGGCACAGCAATGCAACCGCAGGGATTGCTCTGTTTGACC
>P_273
GTGCTTCGACCGGTCAAATTCTGGGACAATCCGATCGTTGC
>P_274
CGCCGTAGGCTCCTTTGGGTCCCGACTTTAGTCCAGCTGCT
>P_275
ATTTAGCCGAATGACTCACGCAGCCATCCCTAGGGACCCAT
>P_276
TTTTTTATTTATTCCATCGGCAGCGGGGTCGGAAAGTAAGA
>P_277
GGGTCAGCGGTCGGAAAAAGCGGGTGGAACATAAGCCCGGA
>P_278
CCAATGAGCGTAATCTGAAGCGGTTGAGGGAAAACGGTGAG
>P_279
TTTTGCAGGCATACAAGCGGCGCGAGTCGGAGCAATATGAT
>P_280
TCGAATGCTGATCGCCAACGCGGAGTCCATCACAAAAAAGG
>P_281
TTCTTGCCAGAAAGAAACTACAGGAGCAGGAACGCCACGAA
>P_282
CAGCGTAGGATCGAATACCTCCTGCAGGAGGTGGAAAAAGA
>P_283
CAGCCCAAAAGAAAGCGCCGCAAGAAGAAGAAGTCGACACT
>P_284
CATACCACTAATTCATTCCGCCTGCAGAAAGCTTATCAGAT
>P_285
ACTACCTGGTGAAGTTTAAGCGGGATCTATTGGTGGGTCTG
>P_286
ATCTCTGAACTTGTTAAACGCGTTTCCATTCTGCCCACCTT
>P_287
GATCCACCGAGCTGCCGGCGCGTTCGGATCGGTTGAGGGGC
>P_288
TCCCGAGTCCAACGAAAGCGCCTTCACGATGCACTGACGAA
>P_289
ACTCGTCAAGCCATGGACCGCGAAAAAATTCATTGGATTCC
>P_290
TTGTACGCAAGTTAAACCGGCGGAAAAACATAAACACTTGC
>P_291
TAAGGTACTTGAACTTGCCGCCCCACCGCGCCTTCAGTTCA
>P_292
GTTGAGCCAGCTGAAAGAGTCGAGCGAAGATATTATCAGAG
>P_293
GAGGTCTTACCTGGGGAACACGGGGTCCAGAACCTTGGGGA
>P_294
GTGAAGGTCAAGGAACAAGGCCATCGCGACAAAAGGCACCG
>P_295
ATTTGGAAAAGCATGGAATTCATGCTTTATATTCTCCACAA
>P_296
TAGCAACTCCTCTGACACGCCCGTACCTCCATCGACGCATC
>P_297
TAGCTTGATCACAAATATGCCCCTAAATATGCACCTATTAA
>P_298
GCGCTCGGTAAAATATTTCGCGGGGGGTTTGTACATAGGTG
>P_299
AAGGCTTGCTGGTTTTGTTCCCCGCTTGAGAACGAGCTAAG
>P_300
TAAAAAGTCGTACAAAAATACAGGAAAAACTGTAATTCGAC
>P_301
TCTGAATGACTTTATGAAGGCCTTCGAAGCGTACAACGAGG
>P_302
TACCACGCTGCCATTGAACACGATCCCACGGATATCACGTT
>P_303
AATCCGGATGATCCCAAACTCTATAGTAACCGCGCCGCCTG
>P_304
CAACCGATACGTAGTTTCGTCTTGCTCAACACTGCAAGCCG
>P_305
TTGCGACCCATTGAAAACCCCACAAGACCCACAAAAGTAAG
>P_306
GCCAGCGAGGCGTCTACGTGCCTTGCCATTCATTCCCTGGC
>P_307
CCTCGAGGCGGAGGCGGCTCCGGCCTCCATTTCGCCCTCCA
>P_308
CCTCCAACTTCAGCACATCGCAGTAGGAGCCGCACATCAAA
>P_309
ATTTCTTCAGCACATTTCGTCGTGTTCATGTAAATATTCTA
>P_310
TAAATTTAGTTTGTAAAATGCGTTTCAAACAAAACAAACGA
>P_311
ACAAAACAAACGAAACAAAGCGAAAACAATACAAAACAAAA
>P_312
ATTAAATAAATCATAAAAAGCGTAGATAGCCATAATTCGAA
>P_313
AAATCAAAGCCAATGTGCAGCGTGAGAGTAACGAAAAAAAA
>P_314
GAATAACAACGCACTAAAAACGATGGCAGGTGCCCGCGCTC
>P_315
AAAAGATCAAGAGATAAGCCCGGGAGCAGAGTTTGAAACTC
>P_316
CCGATATTTTTATTACGAATCAGTAGAATGTTCATTTCCCT
>P_317
ACCAGACTGATAAATAGACTCGATTATGGGGAATTATCATG
>P_318
CGTTTATGATATGGGTCACACTGTACTGGTAAAGTTATCCA
>P_319
GATGTGCCTTAAAAGAGCTGCCGTGTTTATTGTGGCTTGGC
>P_320
TCACGCCCGCAGCTTTCGTTCGGCACCCAATATTTGCATAT
>P_321
GGCGATGCGATGTGACGGCGCTGTCCAAGTAAACATTCCGT
>P_322
GCTATTCCGCTTCCATTTTGCAGCATCCACTTGTGTGTTCA
>P_323
CAGAAAGGACAATTAGTCTGCGTGGGTGAGTGTTTGGCTAA
>P_324
TTTGCGGTGACACTGAAACGCGGTTTTAATTAATAATTATC
>P_325
TCTGAACTTCCGTATTTTCACGTGCCCTCAGAAAAGCGTCC
>P_326
AAAAGTTTTCCAATTGGAGGCGCCCCCATACCCACTCAGCT
>P_327
GCGGTGAAAAGGGGGAAATTCGGGAAACCAAAGACTAAATA
>P_328
AAATTTGCGCTGCCTAAAAGCACTAACAATCAAACACTCGA
>P_329
CTTCGCCCGAAGAGATGAAGCCTGGCCAAGTTTTATGTACC
>P_330
AAAACTGTCGCTCCAAAAAGCATGCTACGAAAATGTCGCTG
>P_331
ACGGCAGATAGAAGAAGAAGCCCGAGAGAAAACCCTGTCAC
>P_332
GCCAACCCACGCCGGTGGGGCGGTGGGGCGTTGGGGCGGTC
>P_333
TTACTTACGATAACAATTTTCGATATTGACTCAAAATCCAT
>P_334
GCAGGATCCGTCGGCTTTTCCGGGGGTGTGGGTGCATACAT
>P_335
AGTTTCTGAAGGTTCAGCGGCAGCAATCCTGAGTTGTCGCG
>P_336
CCACACCATGGGACATGTGGCCCTAATGACACATGGTTGCA
>P_337
CGAACACAGTCTTTCAGGAGCAGTCACGAAGTAGAAACTTA
>P_338
TAAATATTTCAGTGAAATCGCCCCCTTAAAATAACAACGCC
>P_339
CTGTTTCGCATTGCCAGCTGCGGTCGGAGAATTTTCACTTT
>P_340
AGTTAGTTGCGCCTTCACGGCTGTCACGCTTTTTCAGCTTA
>P_341
AAATTAAAGTCCTACAAACGCTGCTCCTCTTTTTTCTTGGT
>P_342
CTTCTTCGGCGGTTTTGGAGCAAGACTAGCCGCCTTTAGGC
>P_343
CTTTAGGCTCTTTTTCAAAGCGCGGTCATAGAGGACGGCCT
>P_344
ATCTCTTCGAGTAGCAGAAACGGTTCTGCCCGCTTAACCTC
>P_345
GACTGCGCCGCCGTCGACAGCGGCAGAAGAGCAGCGTATAT
>P_346
GTATATATTCATTAAAAGTTCGGTGGCTTCTTTCTATTGTT
>P_347
TCATTTCCGTCTTCCGATTTCGGTAGTGGACCAATGGTATC
>P_348
TTCGTCCTTACAGGAATTTTCCTGTTTAGCTTTTGATCTGG
>P_349
TGTTATGCGAGACAAGGCGTCCGCAATATGGTTATCTTTCC
>P_350
TACAAAGCCTCGTTAAGTGGCGTGAATGATCAGAAAAATTT
>P_351
TGTTGGTATAGGATATTTTTCTATAACTTCATATTTGGTGT
>P_352
ACCAAAAATATCGCTAAACTCGGTGCATAACTTAGTTAGTT
>P_353
ATTTATAATGCGAATCAATGCGTTTTTGCTATCGGCAATGG
>P_354
GGCTTTTAGCAATGAAATTTCTGCACCTGTGTCTATTAGTA
>P_355
TCATTATACTCAGTTTACATCGGTTGCAATTTGCAATTTTA
>P_356
TGTTAGTTATGAAATGGGTCCCTGATAAGTTAGTAATTTTG
>P_357
TCCTCATTAGTTGCCGTCTTCAGTAGTTCGATGTTGAGCCT
>P_358
CGCTGAGCAACTTAATCCGGCGGCCACCCCTCTTCTTTTTA
>P_359
CTGCCTCTCACACCTGTTGTCGCTGTTTAGAATTCCCAAAT
>P_360
GACCTGTTCCGCCGAGATCGCCGTACTTCCCGTGTCCCGAA
>P_361
GAAAAGCCTCGGGTGCAGGCCACGCTTAATTAAAAATCCAA
>P_362
CTTTCATTGCAATCATTTTTCGAAACTTGGCTTAAAATTGT
>P_363
TAAACTAACCACCCAAAACACTTTTTGAATGATATCAAAAA
>P_364
GGTAACATCATGATTTTTGTCGAAAAATGGAAAAAAATACA
>P_365
GCTGATTTATGGCAATTTGCCGCCAACTTTGGATCTCCCCG
>P_366
GCATTTTAGACGCAGCCAAGCGTGGTCCACATTCATTGCCG
>P_367
AGTTAACAATATTCCATTCGCGATTTTTGGCTAAATATATG
>P_368
TTTCCGCCCCAATTCAAGTTCAATGACGCCACAAAAATGCG
>P_369
TTCAATTACCCACTTTGGGTCCCATACGCGTTCAAATTAAA
>P_370
TTGGGGGCCCATTACGATCACCTGCCCGAAGGAATGCTCTT
>P_371
ATGACGCGGGCCTCTCGTTTCATGTTCGACATTTCTTAATT
>P_372
ATCCCTAAAATGCCATCAGTCGATCGAAGTCTATAACAGAT
>P_373
TCTGTGTCTGTGTCTGAAGGCGGAGGAGGAGATGCGTCCTA
>P_374
CGTTTTGGACAAATTAAGCGCCTTAATTATGTTTAATTAAC
>P_375
GGTCAGGGGGCAATTAAGACCAGTACCCAGTACAGTCGGTA
>P_376
TTATCGCCAACATTTCATCGCGCGACTCCAGTAACCCTAAC
>P_377
AGAAGAAAAAGGAAAACGCGCAGCAGAAATAAAATTATTTA
>P_378
ACCAAAACGGTCTATATGGCCGGTTCCAAGTCCCCACCCCA
>P_379
TAAATTATTTAATTTATGAGCCGCAACAACTGGCAAATGCA
>P_380
TTATATAAATTTTGTTTTAGCCCTAAACTAATCTTGACCCT
>P_381
CTGATAAGGCAAAGGAAAACCGGGACCCTCTTTCCTGGTGA
>P_382
AACAGACGATGATGACGGCGCCTGGCCAACAACAAGAATGC
>P_383
CTTGTGATATTAGTTAAAAACATTTCTGGGTGACTTACAAG
>P_384
AAATGAAGCCATGCGACCAACGCGACCAGCGCGACCAAGCC
>P_385
CTTCCAAACCGCAGAAGACCCCGTCGACTGACTAACGTATA
>P_386
GAGGTAAGCTAAGGTCAGCGCTTTAACAACGTATGACTTTG
>P_387
GCAGATTTGTGGTTAATTCGCGTGGCCCACGTGCACCCAAC
>P_388
GGCGCGCCAAGTGGCGCAAGCAGGAGAAGGTTGGCCCCCAG
>P_389
CTGCACTACTGGTGGGATCTCCCGATCTGCATTCGCCCAAC
>P_390
TCAAGACTCGAAGAGAGAGGCGGCCACTAACAAAGTCTCTA
>P_391
GCAGAATGTGAACGAGAACCCAAGAGCAAGATCCAAACAAT
>P_392
ACGATGAGAAACATTTGGCGCCGTGGCAATTAGTTATCAAA
>P_393
AAATGGGAGCCGAACAGCAGCAGCAGAAGCAAAAACAACTT
>P_394
TGTTTTCATCATTACATTCACGGCCGGGGCCATTTTCGGCC
>P_395
AACGTTTTTAAATATTTGTTCGCGGTATTTAAATAAATATA
>P_396
TACTCTATCGATATGTTTCACGTCAGTTCATTAAAGGCGCT
>P_397
ACGTCAGTTCATTAAAGGCGCTTAAATTGTATTTCAATGTG
>P_398
TATTCTTCCTGGGATTGACACTAGACTCTCCTTTGAGTGTA
>P_399
CTTTGAGTGTACTTCTGGTGCATTCCCTTCGTTCCTTACCC
>P_400
GCTCCCTTTTTTGAGCGGGGCGAGGTCGGGGCCCCATAACA
>P_401
AACGGCAGTGCCCTAAGTCTCTGCACCATGTCCTCAAGGGT
>P_402
GGCACAACTGAATCTCAAGGCGCTCCCGATTTCCAGAGGTT
>P_403
CCAATGCCCATTTCCTGCGGCAGTACTCCAGCTCATCCTTA
>P_404
GACAACGGACTCGACTGATACGGCCTTGGCCCCATAGACCC
>P_405
GTGCTCGGCCGCTCGCTCGGCAGTAGACTAAAGAAAACGCT
>P_406
GGCAACTTTTCCCATAATTTCGGGCTCATGGCTTTTTAACG
>P_407
GTGGCATCCACACCCGAGCCCGAGCGCGAGCTCCCCTTCCG
>P_408
TCCACGCAATGACAAATTCTCGGCCTGTGCCTGCTGCAAAG
>P_409
ACGATATTTCACTCTATTTTCGGGAAGTACCTCCTCAGCTT
>P_410
CAGAATGAGATCCTCGTGCTCGATGTTGTTCCACCAGGGCT
>P_411
ACGTGACGTTGGAAAATTTTCGGGTTCTAATTTCTATCCGT
>P_412
AACTTTTCGGTTAGCCAGCTCGGGAAAAACTGAGAAAACAT
>P_413
CCCCCGAACTCAATGAAAATCTTTCGCGCGAAAGTTTCAAA
>P_414
GTCATTAGACATTAATGTGCCAGTCAGTGGGGTTTAAGCCC
>P_415
AAAATGAAAACGTCTATACGCACGCCCAGTGCAAGAGCTTC
>P_416
CTAAGTGAGCGAGTCGAATCCTGGGTCTCGCAAGTCCGACG
>P_417
TCAAACCGAAGATATTTGGGCGAAAAACTTTACGTCGTCTT
>P_418
GACATTGTGTTCAATCCCCACGGCTTCCCCTCCCGAATGAC
>P_419
CCAATTAAGGGCAGAAAACGCGGTGGAGGCGTCAGATTCGG
>P_420
GTAGTCCTCGATGCATTCCGCGGTTAACAGTTGTTGGATCT
>P_421
CTGCACGTTCAGCTTAAGCGCATCCTCGGCAGACCATTGCA
>P_422
GGGTGCCGGGCTCTTCGACTCGCGAATTTCGTTCTCCGGCA
>P_423
CAGATAGCGCAAGTTGGTCTCCCGATTGCTAAGGAACTGTC
>P_424
TGTAGCTGGCTGTTACGATCCGGGATAAGCGTGAAACAGCC
>P_425
GATGATCAGCCGAATAAGGTCGCTGTTGGTGTTCACCAACA
>P_426
TCAAGTAATGGCGCTGATTCCGCCCCTATGGAAAATCTCTT
>P_427
TTTTCTAGGCTTTCTGCACTCGGCCTACGTGTTTGGCATTG
>P_428
ATCCCAGAACTCGAATGAAGCGGGAAGCTCATCTAGTGGCA
>P_429
CAGTACCGATGATGCAGCCTCCTCAACATCCACAAATGGCA
>P_430
TCCAAGGCTCGTGTATTACGCGGCCACGAAAGCGAGGTGTT
>P_431
GCCCGAATTTGGAAAACCGACGGTCGACTTGCTTCTACTTT
>P_432
ATCAGCGGATACATGTGTGCCGGTTGGGTGTAAATGAACCC
>P_433
GAACGTAATTATTAAGAACACGAGATTGGCGGAAACACAAG
>P_434
GGACCACGCCCTGCTTCGTCCACGCCCAGCATGCACGGCTT
>P_435
CTTCAAGGAGCTTATTTTTCCGCTGTCCTTAAAATCTACAT
>P_436
TAATTGTATACATAAAGTTGCAGTGTGACTCATTCGTCATT
>P_437
TCCAAAGCCGCGGCCATCGGCCGGAAGTATTGGACAATTTG
>P_438
CTCGAGGACCTTAGCTAGGGCACGAAGATTGGGTCCGTCGA
>P_439
GATTCGAGCCACCTCGGCGGCGGCTTTCAATGTAGGTGATG
>P_440
GGTGGCAACAGCAGATGGGCCGATGTCTTCTTGCCCTGCAT
>P_441
CACCTACCGACTGGAGCAGGCGAGAATTCACCAGGCCATGG
>P_442
CATTTCACCCCCTCCCCACTCGGGGATCCCCTTTTCGCGGC
>P_443
CTTTTCAAATATTTCTGGCGCACGAGCTGAACGATCTGAGA
>P_444
GCTCACTGAACTTCATTTCTCCGGAATTTATTTAGAACACA
>P_445
GTCAAAAAGAAAAAATTCAGCCGCAACAACAACTGCCCACT
>P_446
CGCAGTGGAGGAGAGTGGTGCGATGTGGTGCGATTTTGTGG
>P_447
TCGTTCAGCATTTCAATGGGCCTGCACATGCGGTTGAAACG
>P_448
TCTGCCTTCTTGTGCTCCATCAGTGTCTGCATTCCAAGCTC
>P_449
CCTTTTATTGTTATCGGAATCGATAAGAGGGTTTGTCAAAG
>P_450
CGTATATTTATAAGTCAGGGCGGTTCTTTCAGCATCCGTCT
>P_451
TTTTGGTCTTTCGATATTTCCCTCAAAATGAACGAAAAGAG
>P_452
TGGACTGCACACTCCCTGGGCGAGAAGTGCAATGAGAGCCT
>P_453
GCCGAATATCACGAAGCTCTCCTTCGAGCGGAAAAAGTTTG
>P_454
TAGTCACACCGCTCAAAACTCGGCCTTGAGCGAAACGAGTC
>P_455
CCACCCACGGAAACCTCAGGCGTTTACACCATGCACAGCAG
>P_456
GCGTTATATAAATTCGATCACAGTGTTTCGAAGGGTAAAGA
>P_457
CTTAAAACTAACTACTTCCGCCCAAACAACTGTGATTGATT
>P_458
ACCCAGATTAGATATATCGTCAGTGCCCGTGTGAATAGTAA
>P_459
CCCGGGCTTGAGGGTAAGGCCCTGGGTAAAGATTAAGTTCA
>P_460
AAAGGGGATCGAAAATATTCCGGCCTTAGCACAATCGGAAC
>P_461
CTGGTGGAGGAGTCATTTGCCGGCCGGGACTTCTACAAAAT
>P_462
CCGGATAAGAACAAGGACGACCCGGATGCCTCCACAAAGTT
>P_463
GTCACCCGGAACCTTGGACCCGGGCGCTTCCAGATGATCCA
>P_464
TTCTAGCGCTCAAGAAAATACTCGACCAATCCTCCATCAAT
>P_465
GACCAATCCTCCATCAATCGCATATACAATGGACTGTGAAT
>P_466
CCAATAAAAGTGCTCGCCGGCTGTACTCTAGTTTTTAAATG
>P_467
CCTGCGAGCAACAATTCTGGCGGGAACTTAAAGGCGCGTTC
>P_468
CTGGCGGGAACTTAAAGGCGCGTTCTCCGTACCTGACCACA
>P_469
ACAACATACACCTCTCGACGCCCCCGCGACAATTTCGCTTT
>P_470
GGGGTTTTGATGTCAGGATGCAGTGAGGTGGGGTAAGCCGC
>P_471
AAGAATTCATTTTAAAAAATCGACAGTTATTTATACGCTTT
>P_472
GGACAACTACTGTCCGCCGGCAGCCACATGGTTTGCACTAC
>P_473
GGCGGGCTAACACAAACACACCGGAACAAAAATGTACGCAC
>P_474
GAGGACTGCAGTTATTTTTACGAGAAGGAGGCGTGACAGCG
>P_475
GAGAAGGAGGCGTGACAGCGCGTGCGACTTTCCACCAAAAA
>P_476
TAATGCACTCCGATTTCTTCCTGTACAGACATATCTGTGAT
>P_477
ATTTAAGTGTCAAAAATTCACTTCACTGTTTACCAATATGA
>P_478
TTGAAACTTCTGTTTCTTTGCAGCCACGACTTATTGCCACC
>P_479
CAGGACCAGACTAAAAATGCCGGCGTTATGGAGAACCACAT
>P_480
GGGTGGCCCGCCCCCAAATGCGGAAATGGGCGGCGGGCAGA
>P_481
ACTTGCTACAATCCCTGAATCAGCAGCGCCCTGGACAGCAG
>P_482
AAGATCAGTAACGACGGAACCAGTAAGTAGATAATACCCTC
>P_483
TGGAGGTTATAAATACAACGCTGCAAAGTCCTGTAGCAAAT
>P_484
AGTTTTACCTAACTATCCGGCCTAATCAACTATAAACATTT
>P_485
TCGTCCAGCTTTTGATCCGGCGGCGGTGTCATGCTCATAGC
>P_486
CAAGGGAACTTTGTTTTTGGCGGTTTTTGAACTCTTTTAAA
>P_487
AATATGGACTTTTCAAATTTCACTACTTAATTTTTAAGGAT
>P_488
TCTTTTTTTTATTGAAGAGTCTGTGTTTGTTTGTTTGTTTT
>P_489
GAGCGGGCCATCGTCATCGGCAGTGGAGCAACCAGTGCAAT
>P_490
CAAAGATGAGTCACGAAAAGCAGGCATTTCAAAATCCTCTT
>P_491
CGTGTGCCCACGCACATTTTCGGAAACGCACGTAGGCCGCT
>P_492
CAAGCAAAATACCTTTTTTTCGGTGTGTCAAAGGCCGACTT
>P_493
TTGTTGTGAACTGGAATTTTCCCGAATTTACAGATTGCCTG
>P_494
ATCCCATACTCAAGAATTTTCCCCCCCAACGATGAATAGTC
>P_495
AGCAACTTCGGTTCGAATTGCTATAAATAGAAATGGCCAAT
>P_496
TATAAATACCCATCGTACCCCCAAATATCCAAGGAAAGGGG
>P_497
AGCTCCCCCGTCAAAAATTTCGGCAGATATTCGGTTAACTT
>P_498
GGTAAATACCGATGCAAATGCGTTAAATGGAAAGAGAAGGA
>P_499
ATCAGACTGCGAAGCAGACGCGAAAGCATGCGGAGCGATGA
>P_500
GAATGAAAATTCACTGTCGCCGAGGGCGTTGATAGCGATTC
>P_501
CGTAGTAACTGCAACAACTCCGGTCTTTTACTCTCTTCTTA
>P_502
AAATTAGAGCCAGACAAACACGTTCACATGCCCGAAAAATT
>P_503
GCTTATCAGAAGCAACAACACGGACGCAGAAAAGCCACAAC
>P_504
CTTTTATCACCATCACCCCGCCTTCCCTACATTAAACGGGA
>P_505
CTCATCGAGGAGCCTTTCTTCAGCATCTCTTCTTCCTTTCC
>P_506
GGCTTGAGTAATTTGGTTGGCGGCAAAAGAGCCCGTTCATC
>P_507
TATTTATGTAACGTGAAAAGCCCTATATTCCTAGTGGTGTG
>P_508
CCGACGCGGCTTTCAGCCAACGAGGCTGTGTTTTGAGGCTG
>P_509
AACGAGGCTGTGTTTTGAGGCTGTAAAACCAGATTGGGGCG
>P_510
AGCTTGAGGGCCCCCATCTGCATGGTTTCACGTCCCCCTCG
>P_511
AACACTACTTTTGCTAGACTCGGAAATTTATAGTTCTGATC
>P_512
TGTTATGCGCAAATTGAAAACGCTGGCAATATTATCAAAGT
>P_513
ACTATATGGAACATGAAACGCTGCCCCCATCTCCAATGCAC
>P_514
GTGGCGTATGAGCAATTTTGCATTACGTATACGCAGTGTTT
>P_515
CTTTCTGAGTTCTCTGGGCGCCTGTTCAATGCCGGTCGCGA
>P_516
AACCACAAAGACGGCGGCGGCGGCGGCTTTTGTTTGTGGAA
>P_517
CATTATCGCTGCGACGGCGGCGGCGACGGCGACCGTTGATA
>P_518
CCCAAAGCGCGTTGTTCGCCCGATAGAGCCCCACCAAGGAC
>P_519
TTAGTTATTTAGTCATGGGGCGCCAACTCGATTCCCATTAC
>P_520
TTTGCATCTCTGGCCCACAGCAGCCTCATCAATATTAAGCG
>P_521
GCTCGCCGCTTAATCTCGGTCGGTGTTTATGAATTTGCGAA
>P_522
CGATGCGCTCCTGACATCGGCGGGGGGCGTGGAAAGTGGGG
>P_523
AATATTCATTTTATTTTTTCCTTGATTATACAATTAAACCC
>P_524
TGTTTTCTCTCTCTCTCTCTCCCGCTCTCTCTCTCTCTCTC
>P_525
CGCGTTGTCCTGCGTGAACTCGTGTTTTGTTTTTGGACCTG
>P_526
CCATTTCCACTCGTTATCGCCCGCCATGCATTTCTGCTGCC
>P_527
ACCACTTAGCGAACTCGAAACATGGACTCGAACTCTGAAGC
>P_528
GGTCAATAAAGCAAGTCACTCAGGGGCATAAATACGCATCT
>P_529
AGAGATAATAACTCAAACTTCGGTCTGGCTCCCAGTTGAGT
>P_530
GTGCGAGTTTCGAGTTACAACATCAACGACTTATGCACTGA
>P_531
CAAGAGCTGGCAGTTCATCACCCCAACAACAACAACCAGCA
>P_532
GTTTTTGTTTCGAATAATTCCGAGGCGAGCGAAGGAAGTCG
>P_533
GTACTTAGACAAGTTACTCGCGATGATGCCAATTACAATCA
>P_534
TCCACGGCCTCAGTTTGGCCCGGCTCATATGTATCTGCATC
>P_535
TATGTCTCCCTCTGTGGCCGCGCTGTTGGCTTAATGACAAT
>P_536
CGGTAATCGAAAAAAAAAACCATTACACGGCGCTCGACCTT
>P_537
GTGTCTATAAGGGAAAATGGCCCGAATGGAAATGGAGTCGC
>P_538
AGGCAAGGTGGCAAAATTTTCGCGCGAAAATGAAGATTTCT
>P_539
GAAACGATTAGCAGCGACGGCGGTCCGCGGGTTGAAAGCCA
>P_540
AATGGCTAAACAAACGATCGCCCGATCGCAATTTCAGCGAA
>P_541
ATTCCCAAGCTGGAACAGCCCGCTACGCCGCCCTCGGAGCC
>P_542
GGGAGCCACAGCTGGCGATGCAGCAGGGTTGACCGGAGGCT
>P_543
AACAACACTACTGCAGTTCGCGGCGACCAGAGGGACAGCTC
>P_544
CGGCGACCAGAGGGACAGCTCACGCCCAAGCCAGACGCCTC
>P_545
TCCGACTCCCGCAATGGTCGCCGTCGCAGCTGCAGCAGCGG
>P_546
AAGTTCCCAGGAGAAAAATCCCTAAATTGCATCCAGTTGCG
>P_547
GTGCAGGCCCACGCCGAACTCGGGAATCGTGAATCCTGAAA
>P_548
CTTGCCGGCGTAGGAACCGGCAAGGAGAACGTTGAGACTCC
>P_549
CAGATCTATGTGAAAAAGGGCGTGTCCAAGTGCATGGAGTG
>P_550
TCAACAGTTGATCTGCGCCGCCTGCGGAATTAAGTACACTT
>P_551
GACAGCCCCAGTCCGAATCACCTGGGCGGAGGCGTTGCCGT
>P_552
TCGAAATATATGAGCATCCTCGGGAAAAATAATAAATTCAG
>P_553
TACCAGGCGAACACAAATCTCAGTAGGTGTTTTAACTGGGC
>P_554
GTGACGAAGTTGTTCAGGTGCAGCATCTCCACGCCGTTGAT
>P_555
CAATCCGTTCCTGAAAATCGCCGGCTTGCGGGGGTGAAAAG
>P_556
ACGAGGAGCGCGTGTGGCAACCGTCACAATATGACAACATC
>P_557
GCTGCGCCGCAGTGGGTGGTCCTGCGCATCCTCCTGCCCCA
>P_558
GCCGGAACTCGCCCGATTGGCCCTCCCAGCTGATGGCGTTC
>P_559
ATGGGGACATTCCCACATCCCGAGGTCTATGCACCTCCACA
>P_560
GCCCTGACACGCCCCCCCCCCATCCCCCCCCAACGCCCATC
>P_561
TCCGCGCGAGACAGATCGCACAGCTCCTGGGCATCCTTGGG
>P_562
TCCGCAGTGCCCACTTATCGCTCGCTCGCAAAGCAAATAAC
>P_563
CGCCAAGTGATAGCAGGCCGCCCGATCCCCCGACTGCCTGG
>P_564
GTGATTCTGCCCAATCTGGGCGGCATCTATAACGGGCGGCT
>P_565
TAAAAATAGCTGCACATTTCCTATGCCGATGCCGATGCCTT
>P_566
CAAGGTTGCTGCTCAAATCGCCGCATCGCTTTGTGACGTGT
>P_567
CACCTCGTCAGGGCACACGGCCTGGTAGCGCTTCAAGGCAG
>P_568
GCTCTCGTTGGGATGAAACGCCCTCGAATGCTACGCCGGCT
>P_569
AAATCCTGGCAAGCGCGGCACACTGGCATCAAAATTGTCCA
>P_570
TCCGACACACTCATGAATCGCAGTCGCCTCCAAATGAGTTA
>P_571
TCTATAAATAAGAAAAAAGTCGGGGAGGGCACATTTAATTA
>P_572
CCCACTTATCATCGAAGTTTCCCGACCAGAGTTAAACGACT
>P_573
CTGAACCTATCTTGAAAAATCCGTATTTAGAAAGAAGTGAA
>P_574
GGGAATCCCTTATGTGATCACCCTCGTGGACAGTGAACCCA
>P_575
TAATTAGAACAATTAGGCAGCGGTGGAAAGTTGATTTTGCA
>P_576
GAGGAAATGACAGGGAAATGCGCTAAACTTATAAGGCGAGG
>P_577
CGCGTTGCGTTTTTCAAAATCGCGGCCATGAATATGTGAAT
>P_578
TGTGCGCGCCGGAAAAAAAGCGCTCGCTCTGCTAATCCCGT
>P_579
TTTGTACGGCCAACAGAGTTCCGTACCGTCCAAATCCAACT
>P_580
CAACAATTTGGCCATAACCGCGGGCGCGTTTTTTTCCGCGT
>P_581
TTCCGCGTCTCGCTGGCTGGCACGCTCGCAAAAATCGCAGT
>P_582
CCGCCCCTCACTTTTCCCCACGGGAAATTGGGAAATGCAGG
>P_583
GGAAATGCAGGGGGCGGGGCCGTTGGCAGACTGACCACCAT
>P_584
ACTTTGCGCTTCGATAATCGCTGCACCTGCCGTTTGAACTT
>P_585
AAATGGCGGCTGCCTTTCGCCAGTCACACTCTAATTAGTGA
>P_586
GCGCATCCATGAAAATTGCTCGTTACGCACATGCCCACTCC
>P_587
ACATACAGTCTGTCATTTGGCCGTATTAAAATTAATGTATT
>P_588
CGAGGCTAAACAAGCAAAGGCGAGGGGGGAGAGACGTGTTT
>P_589
TGTTGTATGTTAATTAGTCGCCCCCGTGAGCCAGCAGATTC
>P_590
AAAAAGCGGGCGTCAATTCGCCTGCGGGTTGAGTAACGCCA
>P_591
GTTTTTTTGTGGTGACAAAGCGGCCTTAAAAAAATTACTTT
>P_592
AAATCTGCGCCTGAGATCCACGCTCGAATCAACACAAGGCC
>P_593
ATAGACTTACCCAAAAAATCCGAGGGAGAGGCGGCAAAACC
>P_594
GTGGCTGCCTTGGCTTGGAGCGGTGCCTCCACCCTGTTGGC
>P_595
ATGGCGCTACAGAGATAATGCCCCATTCACCAGACCCCTCC
>P_596
TTTTTTTGTATTTTTGCGCTCTCTACTTACTTTCTTTGGCC
>P_597
TCTACTTTTCCATTTGAGCGCCGGAGAAAAAGCGGGAAAAA
>P_598
TATACGTCGCGCAGTTGATCCGGTCGAAGGTTTTTCAGCGG
>P_599
GTGGAAAAAAAATGAAAACGCGGTGAAAGGCCAGTCAAATA
>P_600
AAGCGCGGGATTTGAATTTGCTAGAAAAACAAAACTCCTCT
>P_601
AAATATATAATTCTGTGAAGCGGTCGCTAGATTTCAGTTTC
>P_602
AGTGTTAACCATTTAAAATTCCCTGTTATTGTAGTATACCA
>P_603
CCCACGGAGCTCGTTTCCCACCTGCTCCTCATTCTCCACTG
>P_604
ATAAATCATGGCCCAAATGGCGGCCACCTGCAACCGGCAGC
>P_605
AGTAGTCATGGAATCTTCTTCTAGATGCTACTTTAAATTAT
>P_606
GGCCAGGCCCAGAGAAAAAGCGAGAGAGTGTGAAGGAGAAG
>P_607
AAGAGGAGGAGAAACGAAGGCGGCAACATGAGGAGCTCATG
>P_608
AGCAGCATTTGTTGCAGCCACAGCAGCAACAAATCGTGTAT
>P_609
TTATGAGCGACAACACACGGCAGCAACAAATGACTTTGCGA
>P_610
ATATGCCACGTTGCTGCTGCCGTGGATGTTGATGTGGATGT
>P_611
TTCTCTCAGTGCATACGATTCCCTGTCAGCAAATCCCCTCC
>P_612
AACGGCCAAGTCGGCCACGTCGGCGGTACGGCAGCAACACC
>P_613
AGGGGAGCCCAGGAAAGTCGCGGGCCGGAGCATCTGCGGCA
>P_614
GTTTCGTTGTCATTAAAACGCGCGATGGGACACCGACTTGT
>P_615
CTTCCCGGGGCCAAAAAGCCCGGGGTTTCTGCCTCTTCGTC
>P_616
GTAATGTCTGGCACTTTTTTCGGTGTAGTGAAAATTGGTTG
>P_617
GTTTTGTTGCATTTGCGGCGCAGTCACACGCTCGGCTTATC
>P_618
AAATTCGATAGTTGCAATTGCCTGCAGTTGAAAATTACAAA
>P_619
CAGCAACAACATTTCAATATCGTGAGCTGGGGGACAAAAAA
>P_620
GTGCTTTCAATGGTCGCTGGCGGTGGTTGCCAGTGCCTGGT
>P_621
TTAATAGCATCATTTGCACGCGGCCAGCTTGTTAACCCGAT
>P_622
TTCAGTAGACGGACTTATCACGGGGGTAGGGTGCCATCTGC
>P_623
GTATAAATAAGCACAATTTGCTGTAGAACTCTTTTTGGGCT
>P_624
ATTCGAATCAAATGATTTCGCGGCGTGTTTTTTCGCTTTAT
>P_625
TCATTTGCTACTATTTTCGTCTCTGTTTCGCTGAATGTCCC
>P_626
GATGGTGGAGAAAGGGGATTCGAGGGGATATCGCAGGGTTC
>P_627
TTTTGTACTTCTGTTAGACTCGGTGTTGTTGCTGCAGCTAC
>P_628
TGGTGTGGTGTGTGTGTCGTCGTGAGTCTGTGGGCGTCTTG
>P_629
AAGAGCGTTAATTTGACACACAGTAACCCAGATTAGCGATC
>P_630
CGAAACGAATGTCTCTATGCCAGGGGTGCTCAAAACTTATG
>P_631
ATAAAACTACCAAGTTTTTGCACTCGGTTTGTGTTTTTTTT
>P_632
ACAATTAACATATACAAATACCGTCGAAGGGAAGGGAATGA
>P_633
CAAGTCTGGAGTTACAATTGCAAGAAACGAAAAAAGCCCTA
>P_634
TTGTTCGTGTTCTTTTCCTACGGTTCTTGCAACGTGTTTGC
>P_635
AGAATTTGAGAAAGTAGGTTCACGGTTCTTTTACATCGAGA
>P_636
CAATGCGTTCGTGTAAAAGGCGGACTATATCAGACTTTTCA
>P_637
AATACTGCGAGTCTGAGACACGCTAAAAATGTCCGAGTGTC
>P_638
TCAACGCTCCAAATAAAAGACGAGAAAAAAAAGTAAAATTG
>P_639
TTTTTGGAGATTTTTTATGTCTTGATTAAGTATACGCCGCG
>P_640
TGTCTTGATTAAGTATACGCCGCGTGCATATTGATTTAGTT
>P_641
CGAGACTTTCGGCATATTTTCGGCAAGTGTCAGCGGTTTAC
>P_642
GAAAAAAGCCCAACCAGAATCCCGAATTCGAACCCGAGCCA
>P_643
CAAAAAAACTCGAGAGAACGCGTTGGTAGAGTGCCTCGGTT
>P_644
TGGAGATCATGTCCAAAAGTCCTGAAGATCATCAGCTCCTG
>P_645
ATTGGACCCCCTGAGAAATCCGGGAAATCGGTGGCAGCTTG
>P_646
AGAGGCACGCAGGAAAAGCGCAGCAGTCGCAAGGTTGGAGA
>P_647
TGCGAGATGAGAGGCAAAAGCAGTTGGGCCAGATGCCGCGG
>P_648
GCCCAAATTGATGTTCGGCGCGGATGCGATTCATACTTCGC
>P_649
AGCTGCTCCGGAGCTGCCAGCATGAGCTCCAAACGGAGGAA
>P_650
CTACGGTTTACCTTGAAATGCGAGTGTGGGGCACTTAGTTG
>P_651
ATTGTTCACAAAGAGAACGCCGGTGACCAAGTCTATCGTAA
>P_652
GATAAACAGCCTGCAGAAATCGGGGTGGATTATTGTGGCTG
>P_653
GGTTAACTACTGACTAAAGTCAGCGATTTTTTTCATTTCGG
>P_654
GCACCAGGAAGGGATTCGCTCGGGCAGAGTCGTGTTCTCGG
>P_655
AATTAAGTGGCCAGATCTCGCGTCGATGGCAAAGAGTCCTT
>P_656
CGAGAATCTGAAGGAGGAGGCGGCAAGGGTCTGGTGCTAAA
>P_657
AAAATTACTATACAAAATCTCAGAAATTTTGAATAAATTTG
>P_658
TCTTGTGCCCTTTTTTCTCGCAGTGCTAATGACACGACGTT
>P_659
GTCTTTGGTGCGGATTATCGCCGAAACGAGTGGAGTGAGTG
>P_660
CATATTTCTTATGCAATTTCCGGCAGATGTGGATGATTTAG
>P_661
TTTGCCTTGATTAGTCACGGCCTGCGCACCTCCCCGAACTT
>P_662
GGTCACAGCCAAAGTCGAGGCGGTGGTAAACTGTGTGGAAC
>P_663
ATGATTGTGGTGCGGCGGTGCAGGGTGGTGCGCGGCGTCTG
>P_664
AATCCAACCGCAAAAACATGCGGAAACACAATCAAAGTCAA
>P_665
GTCATTACCCCGGGAAAACGCCGGGGCAGTCGGGCAGAGTT
>P_666
TTATGTTAGGCATAAAATGGCGATTGCATAACAGTCAATAA
>P_667
CAAAAGCGACAGCAGCGGCACAGGAAAGGGCGTTTAGCAAA
>P_668
CCGCTTTCCGAAATCAATTGCCTTAGAGTGCTTTCAAATTA
>P_669
TCGCATTCAGATTCCCTGCGCGGCCTTTCGCTTTTCACGGA
>P_670
GGGAAAATCTTTGCACAGCACGAAAAATAGGTGAGAGTGCG
>P_671
TTAATGCGGCTTAAAGGGGGCAGTAACTGAATTTTTGGGGA
>P_672
TTCACTTTGAAGGAGAGATACAGTGACCAAACTTAAATTGA
>P_673
AGCGGATGGTGGTTTAACGGCGCGAGCGGGAGGAGCATGGC
>P_674
TGTGGCCACGCCGCCAGTCACGCGAAATGCAAATGCAGGTT
>P_675
GTCCGAAAATGTTTTAATCTCCCGCGACTTGATGCCACCTC
>P_676
ATTTTATTTGGAAATATCTTCGGTTTAAATAGGTGACATGA
>P_677
CCTTATCGAGGTCCCACGCTCGGGCACATCTGCCTATCTTG
>P_678
GTCGCCTTAGATAACAAAATCCTAAATATAATTTATCGCTC
>P_679
TAAAGCAATAATTAATCCAGCATGTCCGGAAATATGATGGA
>P_680
TTTATAGATGCAGTTCGCCGCTTTATCTGGCTTTAGAGGCT
>P_681
GTATACACCTCCTTAAGTTCCGTACCTGACCGTTTTCCTGG
>P_682
TTCCGTACCTGACCGTTTTCCTGGAATTACTAGGTTCTCCG
>P_683
TCTTTTTTAAGCTGATTTGGCCTGAGAATATTTGTATTTAG
>P_684
ACTTTGCATATTATCTAAGACTAGACTACATTGCTCTTCAA
>P_685
ATTCCGATCTTGGACATTCCCGATGTCGCTCTAGTTCGTCT
>P_686
ATAGATATTGGAACATTTTCCCCGTCTAGCAATAAATCTTC
>P_687
ATTGGAATTTTGCAATCTTCCTCCAACTCTTAGAACCCCAT
>P_688
TTATTTCTTGTTTTCATCTGCACGAATCTATTTATGTATGC
>P_689
AGCATATGCTTTTTCGGAGGCGTCCGCAAATCCGTGAATCT
>P_690
ATAAAAAGTTTTCCTGAAACCGTGACTGGTGCCAACCATCC
>P_691
GAATCCAACTTTCTGCAATTCATGGGGAATTAATGTTATTA
>P_692
TCTCTAATCACTGCCTGGTGCGGTAAAAAATATTTGCCTTC
>P_693
GTGCGGTAAAAAATATTTGCCTTCATCACTCACTTCAATCA
>P_694
ATTTTCACAGATTTCAGACTCGATATCATCTTTTTCTTCTT
>P_695
TTTCTTCTTCTTCCACTTCCCAGTAGCGATCTAACTCTTTT
>P_696
AATCGTGTTGACTGGAAGTGCCTTCATAAGTTTTGGGAGAA
>P_697
GCTTCAATTTCTAAATTTTTCGGAGAATTTCTTATCGAAAT
>P_698
GCTTTGTGCTTGGAGATGCACGTTCCTGTGGAAGATACTCC
>P_699
AATTATGTGAGCGAAAATTGCATCCACATCTTCTGGTAATT
>P_700
ACTGAGTCGACTATTAATGGCTGTAAGAATATTTTGTTTGT
>P_701
GCCAACATTATTACGAAATGCCTGCTCTACTTTTAAAGCGT
>P_702
TTTTTAATTTTTTCTAACACCATCATTATTAAATCATACTG
>P_703
ATATTCATGATCGACAACGCCGATCTTTAACAAATTGCTAT
>P_704
GATGTATGGCCTCAAGCACGCCTTACCACAATTTATAATGG
>P_705
GTACACAAAGCAACCTTTAGCTATAGACTATAAGGTGCTTG
>P_706
CCTTTGGTAGGGGGAAACTGCAGAGTCGATTAAAGGCTCGA
>P_707
ACTGCAGAGTCGATTAAAGGCTCGATTGACCAAATGTAAAA
>P_708
ACTTTCCTGTCCATCAACCGCCGTGCCTCTCTTCTGGCCGC
>P_709
CTTTTCGAATTCATCCACAGCGTGGATCAAAACAGAAGATG
>P_710
AAGACTTTATGTAAATTTCTCCTGGTGTACGACTGCGCGTT
>P_711
ACTTTTGCAACTTCATGCCACATAAACTATAAGAAAACAGG
>P_712
ATCAACAGAGCATCTCTGGCCGGGACTTTCCAGCTCTGCAG
>P_713
TCCCGATGCTTAACTTGGCCCGCGAAATTGTGTCAAAAATT
>P_714
TGAGTTTCTCCAGTTCTCACCGGTTTTCTCTCTCGGTCTCT
>P_715
AATGTGAGCGCTCAAAAATGCGTTAAAGGTGTTTATAAAAT
>P_716
AGATGACAACAACCACACGACGAGCAAATTATGCTGTCTTT
>P_717
TCTTCACGACCACATATTGGCTTCAATATGGGTCCGAATAA
>P_718
GCACAAGTACGTGGAAAATCCATAAGCGACGCTCGTTTTGT
>P_719
ATCTATGCGAAACATTTGCTCCTTGTCGCTCTGTCTTCTGT
>P_720
TCTGGCACCGTTGCGAAGTACCTGCTCTGATTGAAGATCGG
>P_721
TGTGCGGATCTCTCCAGTGGCCCGATCTATGGCGAGATCTG
>P_722
TTTGATAGTCTACGGCAACGCCTTCGAAGACTTCCAGCTTT
>P_723
CTCCTGATCGTGTGAGGCAGCCTGCGAAGATCCCAGGAGAA
>P_724
CATGTCCCTTCCTTCCATGACATGAGGCGTAATTTAATAAA
>P_725
GCGCACAAAAGCTCGTAAAACCGTACCAACAAAAATAGAGG
>P_726
TCTCACACGCGGCGAAAAAGCAGCGGCGACGGCGACAAAAA
>P_727
GACGAAAACAAAATAAAACGCGGCGAAGAATTTGGCTTTTG
>P_728
CTCTCTTGCTTCAGGATGCCCGAGCGCAGAAATCCACCTCG
>P_729
CGCTTCGCCATCCTCCGCCTCCTGCTCCTGGTTCTTCCCAT
>P_730
TTCGGAACCTCAAAATTAGGCAGGAGCAACAATGTTGCGTC
>P_731
GGACGCGCCATGGTTGATCACATGGCCGGTTGCGGGAGGTT
>P_732
ATCCAGCTTGTTGCTAAAAGCCCACACACAAAACGACAAAA
>P_733
CGATGGAACTGGTGAAATTCCTACTCTGATCTCGAGCTGTC
>P_734
AACTTGGGTGGGTTCTCCGGCAGTGCTAATGAAGTCGGACT
>P_735
CCAAATTATGCATAAATACGCGGGAAACCTGAGTCGAACTT
>P_736
TGGCATTCTAATCAGCGGGTCGCCAACAACTTGGGCTAATT
>P_737
TCCGACTGGAAAAGCAAGCCCCTGTTCGATCAGCAAGTGAT
>P_738
CATCTGTGGAACTGCAACGGCAGCAGCGAAAATCCTAATGC
>P_739
AAATTTGACAAATGCACCGGCGAGGAGGAGGCCGTGATAAT
>P_740
ATCTCTCTTTCCCTTTCGGGCCCCAACCAGCATTTAATGCG
>P_741
GCATCTTGCATGGCTAATTGCCTTGGGAATCGTGCGAGGTC
>P_742
TTTCTCGTTGTGGAAATTGCCGAGCGCAGATCAGGACTTGC
>P_743
GCTTTTCTGGTTTTTGGAAGCGGGAGTGGAAGTCATAGGAA
>P_744
TAATGATGAAGTGGGAACGTCCTGAATTGATAAACCAAAGA
>P_745
TTGTGTGGCTTTAGTTGTTTCGAGCCCACTGACAGCCAATT
>P_746
AAGTCAACCGCGGGGGACAGCGCGGCTAACGTGGCGTATGA
>P_747
ATCCATCCTCCGGTGCAGAACAGTCGCACCGCAGTTCTGGG
>P_748
GCAGTTCTGGGAAATCTGCACACGCTGGTCTTGTTTGTGGG
>P_749
TGTCCAAGGCAGTGGAAACGCGTGAGGAGATCCAACAAGTA
>P_750
ACGGGAGCAACTATTTTCGGCGATGACATCAACTATTCCAA
>P_751
AATTGTCCCAGGTGGCGGTACGGCCTTTTTGCGCTGCATTC
>P_752
GTTTTTTCCCCCGTACTTTGCATGGTTTGTGTTTGCAGATT
>P_753
GCCTCTTGGACCTCGCGAATCGGTCCTAGTCAGGTGGCTTG
>P_754
AACAACTCCATTCGGCAAGTCGGAAAACTCTGAGCCAAAAA
>P_755
TACATTGGCAAACATTTTCGCGTTCTTTGGGTGGTGAAGAA
>P_756
CAATCCCGTTTCGCGCGGCCCGGCAGCGTGTGAATAGAAAC
>P_757
GGAAATCGAGAATCAAATCGCGCCAAGAAAGTGAAACCGCC
>P_758
ATCACGAACTTTGTCACACGCAAGGGGGCTTTTCGATTGGC
>P_759
CATGTTGATAGGCAAATTTCCGTTCCCGTCCGAAGCGCAGA
>P_760
AAAATTTCACTTGAAAATCTCCTGAAGCTTAACTTTCATCA
>P_761
CCGAATGAACACAGAACTCACGTTGAGGCCGTGGCGAAGGC
>P_762
CGTTGAGGCCGTGGCGAAGGCGGTAAGCATGGCCTGGATGA
>P_763
GATAAAGACGCCGATGGCCACCGTGACGATGAACCACATGA
>P_764
ATCACCAGGCCCAAATCGCCCACGCTCAGTATCTTCCCAGC
>P_765
TGCTACTTAAATGTAACTCACCTGCCCAAATCCAAAAGACT
>P_766
GCAAAGTAAACCAACGTGCGCAGCGCTATCTTGCCGTTCAT
>P_767
GCGAATGTGCCACTCTCTCGCTGGGTCAGCTTTTTATCCAA
>P_768
CTGGTCACCTAATGCGACAGCGAGAGAGCGAGAAAGCCGCT
>P_769
TCACCGCACCACCTCCCCCCCCCCCCCTCAACAAAAACAAA
>P_770
TTCTGTTATTGCTCAACTTGCGTGGATCTCAGATACAGCCT
>P_771
TTTCGCCTTGAACCTTTTTGCGCGAAAACCACTCAGCGACC
>P_772
TTAAATTGCCCTGAAAGCGACGCGGATTTCGAGAACTTTAC
>P_773
ACTCGTCCTGCCCAAAAGTTCGGTTCCAGGAGCCTGAAACT
>P_774
GCAAGTGGGCGGTGGAAAAGCGGGAAAGCGGCAAAGGGACT
>P_775
ACACTGTCACTGAAGAAAAGCAATGCCACTGACTAAGTTAC
>P_776
TGCAAATAATCCAGCTCGCTCGGTTCATCCAACCAACTCCT
>P_777
TCAAAAATCTAATCAACTCACGTGCGTAGCTCGATTAGCAT
>P_778
ATTCGAGGCTTGTTTAATCGCGTTTCCACTTCGCAGAACAA
>P_779
GGAAATGCAAACACATGACACGGAAATTTACAACTTTTGTG
>P_780
TCGATGATCGCCGAGAACTGCAGTATCGAGTGGAGGTGCAA
>P_781
CCTATCCCCACTATTTCTGGCGGTGAACAGGGGGACCAAAC
>P_782
AAGACAGGCCAAGCAGCACGCGATGCCATCCAGGCCACCCA
>P_783
TTGCCGCTCCTCTCTCGACTCCCTCCTGACCGCCTGGGCTT
>P_784
TCTATTTCCAGACGTAAAAGCATGGTTGTTTAAGATAAGAA
>P_785
TAGGAAAGACATCCCCAAAACATGACTGTGCCCCCACCAAA
>P_786
TAAAATGCTTGCTGTATGACCCCTGGTACTGAAATGCACAC
>P_787
ATGTATTTAAGCAAACAAACCGGCACTTGTCACTCTAAACC
>P_788
ACAAGCAACTGTTTGTGACCCATGCACAAAAATGCACTTTG
>P_789
TTTGTGAAAATAATTTTGACCATGACTGTATGTTACACATG
>P_790
AATTGAATTTGCCAACGTCACGGCCCTCAACAAAACCCCTG
>P_791
GAACTGCCAGAGAGAAAATGCGTTCCTTCATTCTGATTGCC
>P_792
CGCAGCAGCAACAACAAAAGCGGAAAAATCAGGATGAGCAG
>P_793
ATGCAGCAAATGAAATTTTCCAAGGCCGAAGCGATCGAAGC
>P_794
TTTGCCCAGAGATAAAAACTCGGTTTGGGGCTTGGGCAACT
>P_795
GCAGACAAGAGCGACGACGGCAGTATTGAAATCGAATCAAC
>P_796
AACTTTATACAGTTTTAAGTCGCTAATGGCCTAAACTAACC
>P_797
ATATGTGCCACCGCATCAAGCAGGACTACAGTGGCAACAGC
>P_798
CGTACACCAGATTCACGGGTCCCCAAATACGGAAAGTGTAT
>P_799
CGTTGTCCTCGAAGGATCCGCGATCCCGGAGCATCGTCCAT
>P_800
GATAGCCAGCTCCCCAAACGCCTTTCCCGCCCCCATCTTGT
>P_801
ACGCAAACGAGCGAGAATTTCGCTGGTGGCATCGGTGGCTT
>P_802
AGTGGAACCAAGATAAATTACCTGAGAGGTGAGCAGGCGGA
>P_803
CCAAATAAATGAACTATTCTCAGTGATTTTTAATTACAAGC
>P_804
GAGCTTAGGCTGGCTTTTTCCGGGAAAACCATCAACGTGTC
>P_805
GAAGTGGAGTGGAAAAACAGCAGCAGCAAACTTTAAAAGCA
>P_806
CGATAGAAGCAAACAAAAAGCGTTTGCAGGCGAAAAAAAAT
>P_807
TGAAAACAATCTCTCACCTGCAAGGCTGGAGGATAACTCAA
>P_808
ACATCCCGCCGAGGAAGGGGCGGGAAAAAACCCGGAGCTGT
>P_809
TCCCTCCGGTTCTCGACACTCGGTTCCTTTGGATTCGGAAC
>P_810
TGCCGCCCCTCAGGCGCTGCCACGCCCACTGCAGCAGCGGC
>P_811
CGGGGGTGAGTATGAGTGGGCGGGACATAAAAAATTTAAAC
>P_812
GGCCGGGGCAAGTGCTTTTTCGGGCGAGGACACATCGAAAC
>P_813
AAAGTTCGATAATAAAAATGCGAGTTTGATGATAAAACCAA
>P_814
GCAACATGGAGTCCTTGCCGCATCCTTGCCTTCCTCCTCCT
>P_815
TTTTAATTTCATTTGAAATTCATGAGCTGCATTTGCTCTCG
>P_816
GGAATCCGGAATCCTTCACCCGGTGGAGCACTTTAAAGGCC
>P_817
CTTTAAACTCCATAATCACGCTGTGATTAGCATTCCTGATT
>P_818
TCGAACCGTCGTGGGACAGGCAGCCGTGGGAGTGGGCCAAA
>P_819
CCGGACTGCACCTTCGAGTGCACTAATTACGCCGGAGGCCA
>P_820
GCTGGGGGAAACTCAATTGCCGATGCCATCTTCGACGACCA
>P_821
CTTGATTTGCCATGTTGGAGCAGTGATGCCATTCTGGACAC
>P_822
CATCTCGCCAGGCCGAGGCGCAGGAGGAACGTAGGCGATGC
>P_823
TAGGCCCAGCACGGAACACGCAATCCCACGCCCAATCCCAC
>P_824
CGTTCCCAGGCAATCCAGATCCCGAGCAGTTTCGCCGTCCT
>P_825
GTCAGGGACTTCCAGCTACGCGGTCCCTCAAAAGTGGCCAG
>P_826
GTTTAATTAATATGTTAAGCCCGTAAAAGCCGCTTCGGTAA
>P_827
GAAGGCGGGTGGATCCTGGGCGGTGGTTCCTGAACAGTCCG
>P_828
GCACAAATTAAAAACCCTCTCGAAAGAGCGGAGATAAAAGG
>P_829
GGAACTTCAACTGTCTGTCCCCTGAGGAACTTACTCGCCCT
>P_830
ATTGAATAATATTCCGAAAGCATGCTGAACTTGTCCGTGGT
>P_831
AGGCTGCCCACTGCAACGCCCCCGCTCACTGCGGATGCGAT
>P_832
ACCAGACCGCTCTTCAACCGCAAGGAGAATTCCTCATGCAG
>P_833
TGCTGAGACTTGGCAGCCGCCGATGTGGAGGGAAAGATGTT
>P_834
AAGAACAGATTTCTCTTGTACCTCAGCGACTTCTCCTCGTG
>P_835
AGCGACTTCTCCTCGTGCGGCAAGAGCACGGTCTTCTGTAT
>P_836
ATGTGTTCCCGATAGTGCTCCAAGTAGATTTTGGCAACTGC
>P_837
GGCGCTCGCTCCTCATTTTTCAGTTCCTCGCTCCCAAATTA
>P_838
AGCTAAAATGTTATTAATGGCGGTTTAGTTAAATAAGGTCA
>P_839
TCCGGCCACATCGAGGGTGCCGATGACATGCAATCCAATCA
>P_840
GATGACGAGGGCTACGCACGCGTGGACGTGCCCGACTTCAA
>P_841
ACCTAACAGTCATTGAAAAGCGAAACCAAGATTGGCCTAGA
>P_842
TTTGATTTACGATTTCTGTGCAGCATTAAGAAGAAGGTGAA
>P_843
ACTAGTGTATAAAATTAGCACACGAAAAGCAGATGATTAGC
>P_844
CTGATCCAATCGTTAAAAGTCGGTGGAGCTGGATTCAGCCA
>P_845
AAGCCTAGAAGTGGGAAACACCCGAACCATCAATCTAGAGG
>P_846
CGTTGCTTGGCAACCGAAAGCGGTGTGGTGATGATCTCGGG
>P_847
ATCTCAACTTCCTAATTACGCGAGAAATTAAGCTGAGTGGG
>P_848
AGCTGAGCCACCAGATAAAGCCGCAGCGATCCAGCGATCCG
>P_849
TCGCCATTGAGCCATTCACTCGGCCGGAAAGAGATTTCTCG
>P_850
TCTTGGACTCTCTTCTCTGGCGGCATACACTTGAAAAAACT
>P_851
GGCATACACTTGAAAAAACTCACACCCTGTCTTTGATCAGC
>P_852
TTCAAATCTCTATTTCAAGGCGAGCGCCAAAACGCGCAGGA
>P_853
CAAATAAGAAATAAAAAAAACGAGAGAGCGAAAGACGTGCT
>P_854
GAGTTGGGGACTGCAGAGTGCAGCAGGGCGAACGCATTGCA
>P_855
TTTTATATGACTCCTAAACGCAGTGGGGGTAGCCCATTTGG
>P_856
CCTGCTGCTGCGATGAGCGGCCTGACGGAGGGTCCGCTACC
>P_857
AGGTTCTGGTTCACTCGAGGCGGAAACCACGGGCGCAGCAC
>P_858
GTGAGCTCCGCCTGAGGCGGCAGCAGTGGCGGTGGCCCTCA
>P_859
TGGAAACATCACGCGATTCCCCTGAACGATTAACATACACG
>P_860
CTTGCAGCCAAGTGGTGGGGCTCGAAGGAGAGGCAGCCCAT
>P_861
CGCACTATCCGATGGGCATGCAGTACTTCATCTTCTGGGAC
>P_862
TAAAGTCGCCGGCGATAGCGCGGGTGGGTCGAAGGTGTCAC
>P_863
CAGCAACCGTGAAAAGAACTCGAGGATGACAGTTATGGGTT
>P_864
AGGATTCGCACTCGTCGACTCAGTTGCAGTGGAGCCGTGGA
>P_865
ACGGAGGTCCCATTCGGACACGTCCTCATCGTCAGTGGGCG
>P_866
TTCAAGATCGCTTTTGGGCTCGGGGATCGGGCTTTCCTGAT
>P_867
ACTTCACCTACTACAACTTTCCCGGACGCCCCTTCTCCATA
>P_868
GCCGTCGCCTCCCCTTTTCGCCTGGATGAGCATCAGCTTAA
>P_869
TCATCCTTCCACTGATCTCGCGGGATCACCCAGGCATCGCC
>P_870
TAATGTGGGCAACGTCATCGCCAGAAACTCCTACTCCGGCA
>P_871
CTCACGGTCTCGATCACGCTCCCTCTCGCGCTCTGCCCGCT
>P_872
GGCTCAGACGCCGACTGCGACGCGGGCAGCGGTGTCGCATA
>P_873
CTTATTTTCGGGTTTAGCTTCGGTTTTAGGCGTTACAACTG
>P_874
GAGCCTAAGCAAAGCGCACGCAGGAGTTTTCGGAGAGATAG
>P_875
CCGCATGTCCAATTTTGGGGCGTGGACGTGAACGAAAGCCG
>P_876
GCGTGGACGTGAACGAAAGCCGATAATTAGGATTAAACAAA
>P_877
CAAGCTAATGCCTCCGCCAGCTGTGGCAGCATCAAATGCTG
>P_878
TCGATTCCTATCATGTCCCGCAAGGCCTCCATTTCGATAGA
>P_879
GCTCCGCCTCCCCCATCTCGCAAGGGCCTAAAGAAGCCCAC
>P_880
CGTACGTCTGCAACATCGCCCACGGACAAGGACGCGCCACT
>P_881
ACGCGCTGACCATTGCTCGGCGTGGATTCGACGATACCATG
>P_882
TCGCCCGACATGATTCCCGACAGTCCTGCGGAGGCGGAACT
>P_883
GGGCAATCAGTTTGGAAGTCCAGTGTCTCCATTCGGAAGCG
>P_884
TTACGTGTATTTCATCAGCGCGTTAGGTCCGTAAAATCATG
>P_885
GGACGAGGATAAGGCTCTGGCGGTGGAGCACAACAGACCCG
>P_886
CCACAATCGTGGCTTAAACGCATAGCCACCACACAGAAATG
>P_887
ACAACCAACTGGAGCGGATACCTGCTCAAGTTGTTGACACG
>P_888
GGAGATCCAGAATAAAATCGCCCTCCTCCTCAAATCGACGA
>P_889
CAAGCAACACATCAAAATCGCAATCCCAAGGCTTACCCATC
>P_890
CACAGACAACAGTTCCGGCTCGGTGATCGTGAGGTGGACTT
>P_891
TGTACACCCATGGACTTGGGCGTGAAGAAGAACATCACCGG
>P_892
ACTTGATAGAAATTCAAAGGCCGGAGCTCACCGCAGTGAGT
>P_893
GGCAAAGCGCTTATAAATCACGGCACTTCAGATGCCAGGAC
>P_894
AACGGGATGGCCGAAAATTGCAGCAGCCTTCGGTGGATTGG
>P_895
ACGCCACACCCCCGCAAACGCCCTACCACACCATACACTGC
>P_896
TTATTTTGTTGGTCCGTCGGCGGCTGTGAAATTTTCGTGAA
>P_897
CGAATGTTATGAAAGGATTGCGGCAAGTGCGAAGGCTCGTA
>P_898
GAACGGCCAATGGTCCGTATCGGGGTCGCCGTTTACGGGCT
>P_899
CGACTTAGGGCAAGGAATCGCAAGGAAAACACGGCGAGTTC
>P_900
TCGAAAAGGAGAAGAAAGATCGGGAAATTCCACGCTAATGG
>P_901
AGCGATCCGCCTCGCACCCTCATCCACGACTTGATACATGA
>P_902
CTGTCTCAGCTTGTCAATTGCGTTATTGGACCTTATTGACA
>P_903
CCTTATTGACATTTTATATCCGGCAACTGACGAACACGAAC
>P_904
CACGAACTCGCTCCCCATCGCGAAAATTATTTAAGCAGCTG
>P_905
GCTTAAATCTTCTTAAAATGCAGTTTATGGCAACACAACAT
>P_906
ATTAGCCCCGACTCAGTCGGCAATGGCAGCTAAAGGAGCAC
>P_907
AACTAGGACTTGCACAACGGCGTTATGTAAATCCTTTGCCC
>P_908
TAGCCGCACTGCTGCAGAAACAGCAACTGAAGTGACACACA
>P_909
ATGCGGATGAGACGAAAACGCGGGCGGGCAGAAAATTTCTG
>P_910
CCCAGATCCAAGTCAATTTGCGGCTTCCACTTGTTTGCAAC
>P_911
TATTTATTTAATTTTTAATTCGGCAACGGCGGCATGAAAAA
>P_912
CTCCTCAGTCGCTTTTGCAGCAGCCGAAGCCGCCTCCGAAA
>P_913
TGGGAAGCTCAGGAAAATCGCTGCTCCATTTCGAGTGCAGC
>P_914
GTGATATGTGTAATTTGGAGCCGTACTTACGCGCGGAGACT
>P_915
GGCGGGAAGGCGGGGCAGCTCGGGAAAACGCAAATAATTGA
>P_916
CACCCTTTAAGGACATTTTTCGGTGGTGGGGCTGTTTGGGG
>P_917
TTTTCTGCGTCTCCTGGCGGCGGCGGCGTCGTCGGCGGTGG
>P_918
ATTTCAATTTCATATCGATTCGCGGACAAAAACTATTCGCG
>P_919
TGTTTGTTGTTCTATGGCCGCAGCAAGTACTCAATTTTTTT
>P_920
TCGTGAGTGGAAAGCCACGGCAAGGATTTCAAATGCAAATC
>P_921
TTTCTCTGCTCTGCTCAGGGCCTGAGAACAGCCACGCCCAC
>P_922
GCGTGGCAAGGGGTTCCACTCGAGTGCGAAAAAAGCGGCTT
>P_923
GCTTTTGTTTCGTTTTAATGCGATAATTTCATGCGCAAGAA
>P_924
CAAGCAGGACACTGTGCCAACAAGGACATAAAAGCAGGAGG
>P_925
GAAATGGCCAGCGAATGGGGCGCGAATTTGTTGCAGCAAAG
>P_926
CGAACAATTGAGACAATAGGCGGTGGTGGGGAGAAAGGGGC
>P_927
CAGCAGCTTTCAGCAAGTGCCGGGACTGAAGGGTAGCCAGA
>P_928
TTTTTTGCACACTTCAAACACGATAAATAATTAAGCGCAAC
>P_929
CGCATCGCAAAACGAATTTCCTGCCTCCACATTGACACTGA
>P_930
AAACGGTCGCGTTTCAATGGCAGCCCCATAAAAGACACCAT
>P_931
GCAACAGAGGTAGAGAAATCCGGGACTGAGAGAACAGTCGA
>P_932
ACTCATTAGGATTAATTTTCCGGTTGCAGCATAAACTGAAG
>P_933
TCCAATCTGCTCGGCAAACACAGCCCCAAATAGTTTGCCTG
>P_934
CAGGACATTAAAAGTTCGCTCGGGAAAAAACCCTTTTCTTG
>P_935
TGTCGGTTCTGCATAAATTGCGGTGTGCGAGAGGACTCCCC
>P_936
CCTCTCCATCCACAGATCCACGTGACTTGTGTAATGTCCGA
>P_937
CCGCAGCTTCTCATTTTCCGCCGCATTTTCCCACCGCCCAA
>P_938
TTTTCCCACCGCCCAATTTTCCCCAACATTGCGATTATCGA
>P_939
ACCGAAACTCGGGGAAAACCCCCGAAAGCGAACGAAAACTT
>P_940
ATAACTTGGTCGTTTGCAAGCCGCAATGGTGTAATCGTTTC
>P_941
TAATCGTTTCATTTTTAAAACGTTTTCGGCATTTTTACGGT
>P_942
AAACGTTTTCGGCATTTTTACGGTATTTTCCCAAAATGGCT
>P_943
CCGCTGCCGGCTAATTGTGGCCTGCAGAGTGACCCTGGCCT
>P_944
AGCCAACTGCTTATTGCTCGCATGTACGAGCTTCTGGGTCG
>P_945
GAAAAAGATGAATGAAAAATCCGTACTTATTTTACGTTATT
>P_946
GCTCCGTCGACTTTGTGCGGCATTAGAGTGGCATTTGTTTA
>P_947
TCGCCGCAATGCACAGTCCGCCTGCTTCTACTCTGTGCTGG
>P_948
GCTTGGGTGCGCATTTAGCGCGGCCATTTTATGCAGCGTAG
>P_949
GCAGGATGCTCGACAAAAGTCCTTAGCTTTCACACTCTCCC
>P_950
TGCTCATTGCGCATATTTCACAGCAGCGACGCGATGCGACA
>P_951
AGGAAAAACCAGTGGAAAAGCGGAAATGCGAAATACAAAAT
>P_952
CAATAGCAATGCTCGCGGCGCCGTCGCTGCTTGACTGATTG
>P_953
TCACGAGAGCTGGAGAAGTTCAGTCTATTAATGTCAACACT
>P_954
GCAGTGGCGTACCTCAACCTCGGCATATCATTTATAGCGCT
>P_955
GTCTTCTGGCAAGCAAATCGCAGGATTATGAATTACAATAT
>P_956
GGGCTCCTTACAAAGTGACTCGTTAGCTTTGTGGGCCAGCC
>P_957
ATGCCTTTTCTATAATTTTGCTAGAGGGTAACTAATGCTCT
>P_958
GCACGGGGGTCACTCCGCTCCCTGGACAGCAACAAAAGCAG
>P_959
GAAACGGGGGCTCGCCAGGTCAGGGATGAAGTTCCAGCAAA
>P_960
GGAAACCCGATCCTGTCACGCCCTCATCTCGTTTGCTAGTG
>P_961
CTAAACGCTTTCCAATGAAGCGTGGCCCAGGTGAACTTCTC
>P_962
CGAATAAAAAAGGGGGGGTACTGGGGCAGCAACTGGACGCC
>P_963
CGTCTTTGACTCGCTAAGCTCCTTAAATCCTTCATGTAAAC
>P_964
CAATTTCTGGCCGTGCTTCGCCGTCGCACCAACAGATGACA
>P_965
TGGACGTGCACCATTAAAAACGATAGCACCCGGACTACGGC
>P_966
GAAGTTACAGCCACGCTCGGCGAGAGCTGGCGTCCGGCCAG
>P_967
CGGCGAGAGCTGGCGTCCGGCCAGAACGACTGGAGGGGGAC
>P_968
CACTGCCAACGCACAAAAGTCGAGCACAAAGCAGCGCAACA
>P_969
ACAGGAGGAGGAGCAGGCGGCGAGGAGAGGAGGTGGGCGGA
>P_970
GTGGGCGGAGGCATCACCGGCAGTCGAGGAGAAAGCATTTT
>P_971
GACGGATACGGATTCAAAGGCGGTTGAATGGAGACGGGGGC
>P_972
AAAGAAGCATTTATTTTGCGCCCGGCTTTGTATGCGCTTTT
>P_973
TTTAGGACCATTAGCCAGTTCGGCACATGTTAGTATGGTTC
>P_974
CAAATTACAAGCCAAAAATGCAGCAGGAATTTCAATTACAA
>P_975
CCGGGGGAAAACTCTTCAGGCGCGCCCGTGCAGGTCGCCAA
>P_976
TCAGGCGCGCCCGTGCAGGTCGCCAATTTCTAATTTATGCA
>P_977
GCAGTGACCACCCCCTTTTACGCGCCCCTACTTGCATATAA
>P_978
TTGCATATAACAAATAAACACACACGCAGACACACTCAGTT
>P_979
CATATCTTATGTAAATGAATCGAGAGCGATAAATTATATTT
>P_980
TAAGTGCACACTACATGAGTCAGTCACTTGAGATCGTTCCC
>P_981
TGTGCCCGAGCGTGGGACCTCGATAAGGCGGGGACTATTTA
>P_982
CACTGTCCCTAAATCAAACCCTCCCCCTACATTAAACCTTG
>P_983
CTACATTAAACCTTGAAATGCGTGGTCACCCTGAAAAAGAG
>P_984
CAAATTTAATTATCTAAAGTCAGCATTAAAAGGAGAAGCCA
>P_985
ATTGATAGTGGCTCTCAAAGCACAATTATTTCAGAAGAGTC
>P_986
CAGAAGAGTCTGCACAGATTCTAAAATTGAAAAAATTTCGG
>P_987
AATAAGTGGAGTATCTTCCACAGGAACGGTGCATCTCCAAG
>P_988
AAATTGAAGCAATTATTCTCCCAAAACTTATGAAGGCACTT
>P_989
AATGGAGTTATAAAAATAGACGGTCTCCTTGGGCAAAAAAC
>P_990
GAAGAAGAAAAAGATGATATCGAGTCTGAAATCTGTGAAAA
>P_991
CAAAAAAAGATTCAGATGGGCGATACATTGTGTCAATTCCA
>P_992
TACATTGTGTCAATTCCATTCAAGGAGGATGTCACCTTAGG
>P_993
AATTAATAACATTAATTCCCCATGAATTGCAGAAAGTTGGA
>P_994
TAAGCGCGTTGTGTTATCAACGCTAGCAAAAATATTTGATC
>P_995
AGGATGGTTGGCACCAGTCACGGTTTCAGGAAAACTTTTTA
>P_996
GTTCTTCAGTCATTCAGATTCACGGATTTGCGGACGCCTCC
>P_997
ATCTATGCTTGGAGTGATTCCACGATTACCTTAGCATGGAT
>P_998
ACTTTGGCCTCGGCAGCAGTCTGTAGAAGAACCTGTCTTAA
>P_999
AGAACCTGTCTTAATAAATACGGTATTAAATGACAAAATAG
>P_1000
AGCCTATTCATCAATTATTTCAGTAAAGGAGATAAGAATAG
>P_1001
GACATTCCCGTTTCTTAATACTGGAATAGATTACGCAGGTC
>P_1002
TCTTTTATGTCAAGTAGAAGCATGCTTAAATTCAAGGCCAT
>P_1003
GATGCAGGAAGGATATATCACTAGACCCATTACTAAAATTT
>P_1004
AGCAATAACCTTTGCAGGTCCGTTGCCAGTACTATAAATAT
>P_1005
AAAATTAAAAGCCAGAAAAACTAGGCCCATTGAAATCTTAG
>P_1006
GAATGGTGCCCATGTGTGCCCATGCGAGTGTTCTATGTTAA
>P_1007
AAGAAATGTAGATAAAAATGCCAGATAAAGGAATCCCGCCT
>P_1008
GGTTGTGGGTTTCAATTTCGCCCGAACTCGTTTGGGGACCT
>P_1009
CACTCGTGATATATTGGAAACGTGATTAGCCACTAATGGAA
>P_1010
TTTGTATGCGCAATTAAAAGCGCTGCCGGAATTACCGTTAA
>P_1011
CCCGGATCCGGATCTGCTGCCTGCCTCGTTGTTTTTCTATT
>P_1012
CTCTGCGGAACAATTCTAGTCGCCATCACCCCATCTCAATC
>P_1013
CCCATCTCAATCGCCCATCGCAATCCCTATCCCAATCCCCA
>P_1014
GTTCGACAGCTCCTGCCACGCCGGAATTTCAATATATCGCT
>P_1015
TGGCGGGTGAATAAAATACTCGGGGAGCGACACTCAAATCG
>P_1016
AGACAGCTCGTTAAATGTGTCCTGCGCAAGCAAATGAAGCC
>P_1017
CATGGGTCTCGATTAAAAATCGTTCGAACATGCCATGATAA
>P_1018
CGATGGCTTTGGCTTTAACCCCCTGGAAAAACAGCAGTTGG
>P_1019
GCCATATCAATGACCTCACACGTGCTCCTTCCGCTGTCAAT
>P_1020
GCCGCCCCCCTGGAAAAGCACCCTCCCCGCGCACACACACA
>P_1021
TGCGAGACTTAACACGCAGTCGATGGGAGCATTTCCGGCGT
>P_1022
CATTTCCGGCGTAAAAATCTCCTCCGCACCTTCCGCTTTCC
>P_1023
CCGATGGGAGACGAGTGCCGCTGCCACATTACAAATCGGGA
>P_1024
AAAATCCTAAGCGCTGTAATCAGTACAGTGTATTTGAAGTC
>P_1025
CAGTACAGTGTATTTGAAGTCACAAACAGTGTAAAATCCCA
>P_1026
TAAGGGACTATTTTAGGAGGCGGGGAACGATCTCAAGTGAC
>P_1027
CTCCTGCTCCTTCTCATGTGCCCTCCCATGCGCCTGCTCCT
>P_1028
ACTGGTAGAGGCGGCACAAGCGGGAAATCATCAAAGCGCTG
>P_1029
CCTTTTTTTTCGAGGCGTCGCGTCGCTGCTCTGCCGCAGCT
>P_1030
TTGTTCTGGGACGGATTCGGCGGTCTGGGTCGTCATCGCTG
>P_1031
CGAAAATTGGATAATTGGCTCAGCAGCTATAAAGCCAAGTT
>P_1032
AATAGTAGTCGTTTTGTTAACGGTTCTACATCGTTTTCTCC
>P_1033
ACTCGATCATCGTGAATCCACGTGAATCTCATTGTGTAGGC
>P_1034
CGAAAATCAATCGAAAAACTCACTACTAAATATTTTGCTCT
>P_1035
ATACACATCAATAGGTTGCTCCTCACCAAACTCTCTCGTTT
>P_1036
TGTCCTCCTACTGACAATCTCGTGAAGCCTTTTTCGAACCT
>P_1037
TTCTCGCCGGAGGTGTTCGCCGGCAGAGCCTTCAGGATGGC
>P_1038
GCGAATCCCAACATGTTGGCCAGCAGCGACTGCTTTACGTT
>P_1039
GGCGTTAGCGAGTTCCGCAGCAGACCCGACTCGAAGGCCAT
>P_1040
GATCGTGCCTCAGCCGCCGGCGATCCTGAAGCATCCTGTTG
>P_1041
GGATACTTACTTCTCAATGTCCTCAACGTCGACACCGGTGG
>P_1042
GAACCCCCATCATCACCCCCCCCCCCCCTATCATCCTCATA
>P_1043
CAGTTTTCGTGGTCTTTGCCCGGCTTTAACTTTTGGCCTGT
>P_1044
GAGCTTTAAAAGGATTTCCTCTTGAATGTAAAATATGTTGC
>P_1045
TGTTGTTAGACACAGAAACACGAAAACAAGGCGTATTTCCC
>P_1046
GGCGTATTTCCCCCTTTGGCCGGCTGAAGGGAAAATATGCC
>P_1047
TCGTTGCATGTCAGCAAATGCATTCGGGAAAAAGCCCAAGA
>P_1048
AAAAGCCCAAGAGGTAAGTGCATCAACATTAGATGGATTTA
>P_1049
CCACATTTTTCGCCATTTCCCGGCCGCCGTGACGTGGCCCT
>P_1050
ACATTTGGCTGACAAAATCGCCCAATTTATCGTTGAAGTGA
>P_1051
CAAAAACTAGCTGCGTATCGCACGAGGAGAAGGAAAGTACT
>P_1052
GAATTTTTGCATGTTTTTGTCGGCCCATCGAGGAACGCATG
>P_1053
AAGTGCCAACAAAGTAATTGCAGGGATTTGCCTTGCGGCCA
>P_1054
GGAAAGTTTAATTAACTCGGCAGGACCTCTTGTTGGCCAGT
>P_1055
TGTGTATATAAGCCAAATTCCTTAAATAATAAAAGAGCTTA
>P_1056
TACATATATATATGTGTGCGCTGCATGGTGCAAAGTGCGTT
>P_1057
CAGGTTCTACATGGAAATTGCATTAGCACTGCATCCGTTTG
>P_1058
CACACCCCAGATTCCCGACACGGCCGCCAACAATGTGGAGG
>P_1059
TGTTGTCATGGCAACAGCGGCAGCAGCAGTTGCAGCAGAGA
>P_1060
CACATGATAGTTTTGTCCGGCAGGCGTAACTCGTTTAGCCA
>P_1061
TTTCCTGGCCTGAATTGCAGCGGCAGCAACAGCAGTTGGCC
>P_1062
AGCCACGCACCTCGCGCCGGCGGGCGCCTTCGCTGATCAGA
>P_1063
CCGCGGGCGGGCAGCGTGGGCGGCACCTTGCGCTGGTGGTG
>P_1064
TATTAATATGTTAATTTATACTATACCCCATTCAACTATTT
>P_1065
GAAATTGCATTTTATTGTGCCAGGGACAACTTTTCGCTTTT
>P_1066
TCCAGTGATCCCTGCTCCGGCTGCCGAATGCTTAGCGAGTA
>P_1067
CTGCTGCTTCATTCGCCTCTCCTGAATAATTTGTGCAACTC
>P_1068
CGAGCAGGGTCAACTCGGTACGGTGGCCGTGCGAACACGTG
>P_1069
CTCCCAGGCAGCTGTCAAGGCGGCCGAGCGATTCCGTGGAA
>P_1070
CATTTGACTCAATTAAATGGCTCGACTACGTTCAACGTCCC
>P_1071
AATACAAATCAGTTGACAGTCGGCAGCCGTACTGCGCAATT
>P_1072
AAATGCCTAATGACATCATTCGGTCTAGCACTTTCTCGAAA
>P_1073
TTACTTGGGCGCCTCTGGCGCAGTTCATCACTTTGGGCGAG
>P_1074
CTCGACAGGCTCACATTTCCCGGCCTTTGTGTAATTGATGC
>P_1075
GGAATTATTCTCCTAAGTGCCATGAATTATGACTTAGTTAG
>P_1076
TATAATACTGCTGCAGTTTCCGTGCTCAGGAGGTACACTTT
>P_1077
GCTCCGCTGGAAGCGCGACGCCCACGCAAGTAGCTTTTCCG
>P_1078
CTCTGTTATAACGAAAAAATCTAGAATTCCGGTTCCTCACT
>P_1079
TTGTGGACGCGTGGACAAAACATGCGGAACAGAACAGAAAT
>P_1080
GATCCTTTGATGGTTCGTTGCGGTGGTCGAGCCTAGGGCGT
>P_1081
AGCAGGATATCTTTTTTGCGCGTGCGACTGGCGCTGGCATT
>P_1082
CGTTTAGCGAAAGTGTCAGGCGAGAGGAAGCCACTGGGTCA
>P_1083
CATCTTGCCGCCCACCAGGTCGGCCACGTAGTGGGCCAGTT
>P_1084
ACGGCCTCTGATATTTAGCACATGACCCCATCATCCGCTCC
>P_1085
GGAAAAACAAGGGAAAAGTGCGATTTAAAAGGTTGAATCGA
>P_1086
CGATAAAGCAGACACGAGACCGAGACCAGTTGTTCAGCCCC
>P_1087
ACAATGTTGGCAACTGCACACGAAAATTATGAATCACGAGG
>P_1088
CGGATATAAGAGTATGTGTTCGGCAGTGACTACAAGTGGTA
>P_1089
CGCTGGCGATCCGCCGACGGCGGGCCCACATCATATGCAAA
>P_1090
ATTCCATTACTAAAAGAATTCGATTTTTCGTCTTAGAGCTT
>P_1091
ATCGCATTTGTATCTGCAGGCGGTCGGTGTGGCGTGTGATT
>P_1092
TGGCAACAACATCTATATAGCCGTCTATATATTCTGTGACA
>P_1093
TGGTGCAACATATTTTGCGGCCCCAGTTCCGAGAATCGCCT
>P_1094
CTCCCCTCACTTAATTTTCGCCCTGATGATTACTTAGAAAT
>P_1095
TAAATTAGCACATAAAAATGCGGCTGGAAAGTTGCCAAATA
>P_1096
CGTAGAACGCCGGAGAACGGCGATCGAGGCAGAGAGCCTGG
>P_1097
CTTGAGCGGATTTACCAACTCGGCACATTTATCACGGTGAA
>P_1098
GTGCAGCGGCTTGTTGCAGGCGGCAGCAGGAAGCCAACAAA
>P_1099
ATACACGTGATAAAAAAAACCGTATTCATTCACAGAACAGT
>P_1100
ATTAGCCATTATTTCCTAGTCGCTGTTATTATTCTGGCCAC
>P_1101
GTGAGATCAGTGACAAATTACGCGGGCAATTTAAGCGCAGC
>P_1102
CGGAAATTGCTGGCAACTGTCGGTGGTCGCCAGATCGTCGG
>P_1103
TCAGCGGGTGCCTAATTTCGCCCGATTTTCTCTGTTTCAGC
>P_1104
TTTTTCTGGTTTTTTCGGCCCACCAACAGAGGTTTTCTCTA
>P_1105
GGTTTTTCCTCTTTCCGCTACCTGCGAATACCTGCCCCGAA
>P_1106
CTTCAAGAACTTTTTTGCTGCGGGAATGGGCAAAGCAGGAC
>P_1107
CCACGACTCCAATGAAGTGGCCTTACCCATCCTGAACTACG
>P_1108
TAGCGTAGCTAGTTTGAAGTCCCGCACGTGCAATTTTGAAG
>P_1109
GTAAAATACCTTATCAGTTGCGGTCATACTAACAGCTACGT
>P_1110
GACGCGACTGGTTCTGGACGCCGGACTGCCGTGATGCCACC
>P_1111
GGCTGTAGCGGCGCCATTGGCAGCGGCAAAAAGCCCAGTGA
>P_1112
TGCTTTTGGCTTGTTGCTCGCCGTTCCTTTCACCGCTTGGC
>P_1113
TTTCCTGGTAATTTGAAAGGCATGTACGGTATTTATAGGTG
>P_1114
TCTGGTTGCCCAACTTTCGTCGAGTGTAATAAAAATGTTGA
>P_1115
CGATAAGACTGGAAAATTTCCGACACTGTGCTGTTATATGT
>P_1116
AACTGTTTCAACCAAACGCGCGGGGTATGCGAATATCTATA
>P_1117
GTGAAAACTCAGCTAAAACGCCGAAGATTAATGACCGACCA
>P_1118
AAACTGCTGGGCGGGTTTTGCACGAAATTAATCAAGTGGAA
>P_1119
GTTACACACATATCATTTCACCCGAAGAAGCCTTGTTGCAA
>P_1120
CTGTTTGCCCCCCCTCCTCCCCCCTCCTCCCACCACAACCA
>P_1121
CCCCTTTTCCGGATCAAAGCCCCGCTTTCCACGGAGGCCCA
>P_1122
GAAAACTCGGAGATGGAAAGCAGCAGTGCAACTGAGTAAAC
>P_1123
CATTTATCAACTGCAACTCGCACGATTCACTTGCACTTACC
>P_1124
GGAAAAGAAACCAACACTTTCGGCATAAGAGTTAAAGGTAC
>P_1125
CCGGCACATCCGGTTGAGCTCGGGCACGGTGTTGGCGTGCG
>P_1126
CGGGACGCTCGGAATAATCTCGAGAGCACCGGATGCGGCTT
>P_1127
GGGAAACTGAAGGTGGAGTGCGGTCCAAGACCACAACCGCT
>P_1128
TATTCTAAGGGATGCCTCCGCATGAGGTACATACATACATA
>P_1129
TTATTCAACAAAAAAAAAAACCCTACTCATGCATCATCCCA
>P_1130
TACGCAATTGAATTAAAACGCGAAAACACAGGGCGGCACAT
>P_1131
ACCGTGTGCGATGCAAATGGCGGGAATTTACGACAAGTTCG
>P_1132
GCGGGAATTTACGACAAGTTCGAGGGGGTATATTTAGTCAA
>P_1133
CGCCATACCGGAGACGTCGGCGGCAGTCAATGGGACTTATC
>P_1134
CGGATGACTCAAGTCCCACGCGAGATAAGCACAAGAGCGAT
>P_1135
CCGCAGTCACATGACAAACGCGTGAATTGGGCGTTCTGAGT
>P_1136
TTCTTTCTCGTTGACTGCCGCCCGGCCGAGCAATACAACGC
>P_1137
CAAAGGAGCGGAACGGCAAGCGCTACCGCAATGTGGCACCT
>P_1138
ACAGTCATTTGATCATCACGCCCGGGCAACTGGTGGTGCTG
>P_1139
CACTCCTATTAAAGTTAGCTCATTGGTAAGGGCCACCATCC
>P_1140
GATCGTTGCCCAGAGTTCCGCGCTAAACTGAAGGTGAGCTC
>P_1141
TAAAGGTCACTGGGAAAATGCGAGTTTTTGAAAAATGCCCG
>P_1142
GCCCGGACAGCAGCAGCCGGCGTTACCCATTCCCCATCTCG
>P_1143
GGCCACTGCAAATGGGGAAGCATGCTCTGCTCCGGACGCCA
>P_1144
ATTTCGGATTCGTTTCGTTTCGGTTCGGTTTGGTTTCGTCG
>P_1145
GCCAAAGGCAGCATATTGGGCAGTAAGTTGTGGCTTGGACA
>P_1146
GACATCGCACCGAACTTCGCCGGCACCCTGGTGGCTCTGAC
>P_1147
TCTTGGGATCGGGCAGCGAGCAGCCGTGGAACAAGGCCGGA
>P_1148
ATTTTCCTGTTTATATTTAGCGCTAGCAATAAGCCATTCCA
>P_1149
ACGAGGCACAAGTATGTCGCCCTGGTCAACAATTTCGGGGA
>P_1150
ATGCTGGAGTCAGATGGAGCCATCAACATGAAGTCGCTTAT
>P_1151
AAAGCAACGAACAGGATCCCCGAGGAGGAGAACCGCCTTAG
>P_1152
CTCCTTCCACTCCTTGAGCACGCGGTTCGTGTAGAACTGGC
>P_1153
GGCGGAGGCGGGAGTGTGGGCGTGGGCAGTTCTATCGGCTG
>P_1154
GCTCTCCAAGTGGTCGACGGCGGCCGAGGGCTTGGCTTCCG
>P_1155
CTTGAACATGTGCTCCGTTGCCTGGTTGAAGCGGTCCGACT
>P_1156
ACAGTGGAGGGCATTATGAGCGGGAACCAGAACCACTCCGC
>P_1157
GATGCAGTCGAGGGAAATCCCAATCCCAACCCGAACCCCAG
>P_1158
CAGGATGAGCGATACAATCTCGGTGTCCGTGTCGTTCGTCA
>P_1159
TTTTCTGGTGGAAGTGAAAACGAGGGTGGACGGGGCAGCGA
>P_1160
TGTACCCTTTTCAGTGAGCGCAACCGCAGCCATGGAGGAAT
>P_1161
AGCCATGGAGGAATCAGGCACCGGAACTCTCGCTCTCGAAG
>P_1162
GGAGGAGCTGGTAACGGGGACCCCGACCTTTACCACAGCCT
>P_1163
CTGGAGCCCACATCCATTCGCGTGATGAGGAAGCAACAAAC
>P_1164
TATCCTGTCGGATACTGAGGCGGCCACCACCTCCCGTGCTT
>P_1165
AAAATGCAATAAACCGGGTGCGGCATGCAACGAAATGACAA
>P_1166
GTTGTAACTGCCATAAAAAGCGGCTTTTTATGGCCGAAGTA
>P_1167
TAAACCTTCACTTCTTTCGGCGAGAGTGATTGTCTAGAACA
>P_1168
GATTGATAGATTCCACTCGGCGGCGGCAGCCATGTGTCGTG
>P_1169
TCGTTAAGTCATTAAAATTGCATGAAGTCAAAACTTTATGG
>P_1170
TCTGCTCCTGGCGCTTTTCCCCTGCGCGGCGCATTTCCCCG
>P_1171
TTGAGATTTGATTTGGGCGGCGGCCACATTACAGTCGCTAA
>P_1172
AGGCCGAAACCGTTTTGTATCGGTTCTGGATATCGGTAATG
>P_1173
AGTGTTGTTGTGGGAAAACCCGAAACTTACTTATCAACCGA
>P_1174
AACGTATTCGAATCATTTTCCTATAAATGGTTTGACAGGAT
>P_1175
CGCACCACCACCACAACCCGCCGCCTCATGGGCCACCGCCC
>P_1176
GCTTGTTGGTTCGATAAACTCCCTGCCAACAGCCAAACAAA
>P_1177
GTTCCACGGCGAATGCCCGGCGGTGAGCAAGTGGGCAAATC
>P_1178
CTAACGTAGTAAGTCAATCGCAGCCCCGTTTCAAATCAAAT
>P_1179
TTTTCTGGGAATGGGATACTCGGGATTATTAAAAGGTTATA
>P_1180
CCAGCGGAGAAAGTATTTCGCCCCACTCTCGATTTTTTTGT
>P_1181
ATAAAAAGGTGGCCTGACGGCTGCACCCAACTGCAAGGAAA
>P_1182
AGAGTGTGGTAATGGGCAAACGCGGATGTCAGGAAATCAAA
>P_1183
TAAAGGATAAAGGATTCCACCGGCGCGCCGCACATGACAAC
>P_1184
GCGAATGTCTACCAAGCAGACGTTCGAACACCCTGCTCCTG
>P_1185
AGTAAAAATATGTTTAACAACAGTTTAGACCTATTAAAATT
>P_1186
CAATTCTCAAAGTTAAAATTCTATTTGTACTTTTGATATAC
>P_1187
TCTGCCACAGTACCTGAATTCGATGGTAAGAAACTCCATTT
>P_1188
ATAAATGCCCAACAAAGAGGCAAGACCGCGTCTCAGTATGT
>P_1189
ATATCAGCAATGACCAAAAACTGTGCCAACGAGGCACTTAA
>P_1190
AAAAAACCATGAAACAAACACAGTTCTTACATTACTAATAG
>P_1191
TCTTACATTACTAATAGACACAGGTGCAGAAATTTCATTGC
>P_1192
GTATTGGGCAAGGAACCATACAGTCTATAGGTACAGTAGAT
>P_1193
ACAATAAGACCCAATAACTTCAGTAGACAGATTAGTGTACC
>P_1194
ATCAGACAAGTCAAATTACTCACTAACGAAAAAACGGTGGT
>P_1195
ATTACTCACTAACGAAAAAACGGTGGTAGTACCAAATCAGG
>P_1196
TGGTAGTACCAAATCAGGAGCTGCAACCAGGTATAATAGTA
>P_1197
CGATATTTTTGGTCTAGAAACAGAACCAATATCGGCTAACA
>P_1198
GAAACCACTTCCGAATTCCACGGAAAAAAGATGGCGATTAG
>P_1199
CCTATACCAACAGATGCCGACAGTGCTAGGCGTTTCGTAGC
>P_1200
AGTGCTAGGCGTTTCGTAGCCTTCTGTAATTATTACAGACG
>P_1201
TAATGAAACCAACATTACTACAGTACCCAGATTTCGGTAAA
>P_1202
TTACTACAGTACCCAGATTTCGGTAAAGAATTTTGCATAAC
>P_1203
GATTTCGGTAAAGAATTTTGCATAACAACCGATGCTAGTAA
>P_1204
TCACAATGGTCAACAACTTCCAGTGGCATACGCTTCAAGAA
>P_1205
GGAAAAACAATTGTTTCACGCTTTGATGTTGATGACTTGTA
>P_1206
TTACAAATGGGGCAAAAAGGCTATCGCAGGAATTGTCCTGC
>P_1207
CCGCCAGAACTTAGTCGACCCCTAAACAAAGTTTTTATAAT
>P_1208
AGAGAAATCTTTGTAAATGTCTCGAACAGTTTTTGTTAGCT
>P_1209
AGCAACTAACAACTAAATTTCATTAAACCGCAGCGCACAAA
>P_1210
GATTCCGAGCGGCCTGGACTCCTGGACAACTTCAAAAATGC
>P_1211
GGCCAAGTGAAGAAATGAAGCAGTATCTAGTACACTGAAGA
>P_1212
GTACACAAGCACAAACAACGCCGGAACGGAAACCGCAGCAG
>P_1213
AATTTTTCCATTGCCCCGCCCGCCAACCAGCTCTTCCAAAT
>P_1214
GGATTACGAATCATCGAAGGCCCGTCCGGATAAAAGTGATT
>P_1215
TTGGTGGTGAAAAGAGTGCGCAGTTTATTTATCCTTTGAGT
>P_1216
CCATCTTTGCATTTAATTTGCGCGAAATTAGTTTCTTCTTT
>P_1217
TAACTGAGAGGAGGAAACGCCGGGCGAGGACATTAGTTAGC
>P_1218
ATTTTCGCCAGCCAACTTGCCAGTCCCTATTCCTATAACAA
>P_1219
CGACGGAGTCGCCCCAACCGCCCTTTTAATAGATATGGTTA
>P_1220
TAGTTTTGCCCCGGATCTGCCGTCCTCACAAAACTAGCCAC
>P_1221
TGCGTGCGGCAAAAGTTTTGCGGGCAGGAAGGCCAAAACTC
>P_1222
CGGGCAGGAAGGCCAAAACTCGAGTGCAGCTCGCAGGACAC
>P_1223
GGAAACTGCAAAGGAAATTCCAAGGACACACAGCCACGCAC
>P_1224
AATCGAGAGATGAGCAGAGGCATCAATCATGAAAGTAAGCA
>P_1225
GAATGCCGGAGAAACAAACACTGTCCCAAACATGGCCTTAT
>P_1226
GGGATTCCGGAATCCCAGCACGGGCATCTACTCCTTTCTGG
>P_1227
GAGACTCGTTTGACCAGCGCCGAGGATCTCAAAGTGCGCAA
>P_1228
AAAACACCGAACCCCTGGCACGCCACCCATGGCATCCCAGA
>P_1229
TCCTAATTGATCGGCTCTGCCGTGGTCTGAATGTTTGGGGT
>P_1230
CCACCGAAAGAGATAGCAGGCGGTTGGGAGCGGGACGGGGA
>P_1231
CATTTCTGGTTAGTCATTTGCCTGCCCCGTTGCCCCCTTCC
>P_1232
AAACATTTCGCAGAGAAATTCGAGCTATTGAATGTGGGCGG
>P_1233
AAGTTTTTAATTGGATGAACCGGGGATGCCCCTGCCCTTGA
>P_1234
GGCTGGGGTAGCTCAAATGTCAAGGATGCGCAATGCACGGG
>P_1235
GTTGGCCGGGTCTAAAAAGTCAATCACAATTCCCAGTGCAA
>P_1236
TTATGGGCGTGTAATTATCACGATGATCACTTTTCAACATA
>P_1237
AGCTGGAGGAAAAGTGGAGTCCTGGACAGTGGAGTCCTGCC
>P_1238
AAACGAAGTGCGAAATTGCTCGGAAATCAGCTAATTGACAC
>P_1239
GGCATTCTCTGTTTGTGCAGCTGCCACAAGCTCTGGGTTCT
>P_1240
CAGAAAGATACATAAATACTCGGCATTAGTAAATGGATAAA
>P_1241
GTTGCCAGATTAGCATATTTCCTGATTTGCATTTATTGGCC
>P_1242
ATAAAGCACTGCGAGGGCGGCGAAAAAAAGTGTGGAAAAAA
>P_1243
CGACTTCGCCATTTGTTGCGCCGGAAATATCCGAGTAGTCT
>P_1244
GCACTTGTCACCGCCAGCACCCCGAGCTATTTTCTTCTTCA
>P_1245
TGGCATAGTTTTAAAAATTCCCCTGTTGACAATTAAGCTAA
>P_1246
AACAAAAGCAAACTGAAATGCGTCAAAGGCACGCAACCCTA
>P_1247
GATTTGTGATGCAAGCGATGCCGAAAAAATGAGTTGAGGAA
>P_1248
GTTTTGTTTTTGAAAAATGGCTGTCGCGTCACTTCTATTGT
>P_1249
GCCCACGTCGCCACGAAACACCCCAAAAATGGAAAACCTCT
>P_1250
AAACAAAACGAAGCGAATTCCCCTCGTAACATTTTACGCTC
>P_1251
TATTGCTTTCCTGGTAAGAGCCTTTCCAACCAACGCATGCT
>P_1252
TTTCCGTTCGTATCATTTGGCGGCAAGCTGCAAAAATATTT
>P_1253
GTAACGGAAGCCGGTGGAAGCGGAGCCAGCAAAAGTCAGTT
>P_1254
CATAATTTAAATTCTAATTCCGGCAGGCTTCCACTCCCCGA
>P_1255
AGAAGAGCGTAATTAAAAAGCAGTCGAGGCTCAAAAGTTAA
>P_1256
GCCTCCGAGTGCGAGGGAGGCGGCGACAGATAGGCCATCTC
>P_1257
TAGCTTCGGCTTACCTTTCGCAGGGACCACATTGCGTATGC
>P_1258
ACATGTGTGTATACAGCTGGCGAGGGAAGATTAAATGAAAG
>P_1259
AAAATTCAGAGAGATAATTGCGCGAAAATCAAAGTGCGTTG
>P_1260
ACATGAAAATCGATATTGCTCAGTGTGGAGTTTATTTTGCC
>P_1261
TCTTTCCCTGCTTTTCGAGTCCTGTTTAGCCTCAGCCCGAG
>P_1262
GCCGCCCCTCGGGGAATCCCCGAGCCCACAGTCACCTGGAA
>P_1263
GATGGAATACCAGTGCAACCCAGTTCCAAGCTGAACATTAC
>P_1264
CGTTTGAGTGAGCCGATTTTCACGGTCGAGAGTTTGACGCA
>P_1265
GCGATTTTAGTTTTAACGAGCCGTAATCATTGCCAGCCCCC
>P_1266
CGACAGGCAGCGGGTGGCGGCAATCCTGGCGGAGTGGGCTC
>P_1267
GCTCCATTCGAAAACCGCCGCAGCAACAACAAACGCCATTA
>P_1268
AATTTTCCATCTGGGAAATGCATTTCAGTCGAACGGACTCT
>P_1269
TTTTCCCCGCTTTTCTGTCTCGCGAACGTTGATTTTTCGTG
>P_1270
GGTTGCTCCCCGTTCTTTGGCAGCTCCTCCATTTCCGGTGT
>P_1271
GACTATCACCGCTGAATATGCCCGATTACGCGGAAGTCGCC
>P_1272
TCCACCATCCGATGAAAGTCCCCAAATCAGAATCAACAACG
>P_1273
AAAACGCGCTCTAATGTGTGCGCCAATTTTCCATTTCAGCA
>P_1274
AAAATCATTAATGCAGGGCTCCCTAATGAGGCATTGTCCTT
>P_1275
TGAGTGACTGCCCTATGAGGCGGTAGTTGGAAATATCAGAT
>P_1276
CTGGAATTCAGGATAAAATGCGTATCCGCCCCGTTGTCCAA
>P_1277
ACAGCGCAGAAAGGACAAAGCGGCGACATTTCAGCAGGCCA
>P_1278
ATTGACGCCCCTTGGTTTCGCTGCCAGGGGATAATACGATT
>P_1279
GTCGAAATGGTAGCCAGTTTCGGTTACATCGAATGGCCAAC
>P_1280
TTTAGTTGCATGTTGCACTTCGGCCACGCCCACGCACCCGC
>P_1281
TTAATTTTATTAATTTTTTGCCCGGCCAGAGTATCAAAATA
>P_1282
GAAAAGACAACAAGGAAAAGCGGGCATAAATATGCTTGGGC
>P_1283
AATTACGTGCAGCCATCAGCCGGGAAAAAATATGAACGAGC
>P_1284
TATTGTTGCAACAATTGTTGCTGCCTCGTTGTTTTTCTTGT
>P_1285
CTCGCGAAATCGGTTGCACTCGAGCCCAGGAACCCAAACTC
>P_1286
ATAAATATAGTCTTTAATCTCGGCCACGCCAGCTCTTCAAC
>P_1287
TGGTCAGAACATTGAAATTGCATTGTTTGCCTTTTGGCCCG
>P_1288
TTGAAATTGCACAATAATTTCTTGAATTGCATGCCCTATTG
>P_1289
AACCACCCATATCATTTTTTCGCTAATATAAAAAAATTAAT
>P_1290
AAAGCGAAATGAGAAAAATCCCCACACACGGACGACACCGG
>P_1291
TCACAGCCCACGCCCCTGCTCGCCACCCCCATAAACCAGAC
>P_1292
CTAAAGTATATATAAAAATGCGAGTTAATATAATTTTTTCT
>P_1293
TTTGAATGTGCCGCTCTGGCCGGTGGAGAAAAATCCGACCT
>P_1294
TTAAGCGGCTTATGGTGGATCGGGCGTGGAAAAGGGGGGCG
>P_1295
TGCGTCTGTCCGAGCAATTCCGTCATTTTCGGTTGCCATGG
>P_1296
TCATTTTCGGTTGCCATGGTCACGAGCGGGAATTTTGCGAA
>P_1297
ACTTTCGCTACTTGATGCCGCCTTTTTGCCAACTTTTGCAA
>P_1298
AAAGCAGCCTGCCTCGAGCTCAGTGTACAGAAATGCGGAAA
>P_1299
AACAAAGAAACGCAGCACAGCAGGAAAAAATGTACAAAAAA
>P_1300
ACTCTTACCTGTGTTATTTGCGGTCCTTAATTTAGCGAAAC
>P_1301
TTTAGCGAAACTTGACAGGTCATCAATAATTGAGATGCCAA
>P_1302
AAGTCAAGCCGAGTGGAAGACGTTGGAAATCAATATACACA
>P_1303
GCTTTTCCCCAAAGAAATTCCCTCACCACAGTAGGAAAAGC
>P_1304
CCGGTGTTGATTGAAATTTGCATGTTGACTATCAGCCAGGA
>P_1305
TTTAATCTTTAAGTCGAAATCATGCTCCTTCCATCGCAGTT
>P_1306
TTTGGTTTCCTGCTTTTCGCCTGCCTTGGCATTTCCCCGCT
>P_1307
TAAAAATCTAGACACATCCCCCGTTCTAACCAAATATCCAA
>P_1308
GTCCATGGTGCCAACTTTTGCATTAATCACTTTTGCAAGCT
>P_1309
AAGCTTTCCGCTGCGAGGACCGTGAACAAAAAATAAAGAAA
>P_1310
ATAATCCTGAGCAGTTATGCCTTTGCCGTTCCAGTGAGCCG
>P_1311
AAATCAATTATTTTAATTCACGCTGACAACTGGCGTCATTT
>P_1312
AAAATGCCATTTGGCAATTTCGGCGTTGTATCCTTTGGCAA
>P_1313
TTTTGTTGTAAGTGTCTGCGCTGTGTGGGTGCACTATGAAT
>P_1314
GTAAAAGTAACTAGATAACGCAGCAACCAACAAACTAAGTA
>P_1315
ATGTGTGCAAGGCTAAAAGTCATTAAGATTAAGTTTGAACT
>P_1316
ATTAAATTGTGTATTTTAATCAGGAAAACGGGCGTATTTAT
>P_1317
AATTTAAATATACAAAAATACGAAAATTTTGAAGATACTGC
>P_1318
AATTATAGGGAAAGAAAATGCGAGAGAGTTGAAAGTTTTCC
>P_1319
ACGTTTTAATTTAATAATCGCTGTCTGGAGTCGTTAAGTTG
>P_1320
TGGCCATGCATTATTTATGGCCCGAATCAATAACTGTGACA
>P_1321
CCAAATCAGTCGGCATTAGGCCGTAAATTACGACGTTTCAG
>P_1322
GTGAAAAGGGACTTATCTGGCTACGGCACACCTGAGGAGGT
>P_1323
TTTAATTTGAATTTAAAATGCAGCAAGGAATTCTCCACGGC
>P_1324
CAGCAAGGAATTCTCCACGGCTGTCGCTGTTTGTCGTCTGA
>P_1325
GGCAACAAGTCGGAGTCGGGCATCACTTCCAACAATGCCCC
>P_1326
CCACATATACAATAATACGGCACGATAAAGAAAAGGGTTTT
>P_1327
GATTCTGCTATCAATTTGCTCCCTACTCACCGACTGCAATC
>P_1328
GCCAGGCGAAAACGAAAATTCGTTGGGGATTGAAAATGTTT
>P_1329
GAAATTAGCACAGGCCACGTCGCTGCCAGGAACTGTCAAGT
>P_1330
CCTGGCTACCCTTTAAGCGGCGGCTGCAAAAACGAGCGAAA
>P_1331
GTGTAATCGACGACAATTTCCCGCAGCATCCTTTTAAATGT
>P_1332
TTTGTTGTTATTCATATTTACGAGGCTGCGCGTGTGTGTGA
>P_1333
GGGAAAGTTTTAATCTGCCGCATGCAAAACTTTAATCGAAA
>P_1334
TCCATCGACTCGGTGCCGCGCTGTGTTACCCAGATGTACTA
>P_1335
TCCTGTCAGAAAATGCAGAGCAGTCACAAAGTGCTCCATGT
>P_1336
AGTCACAAAGTGCTCCATGTCAGGGATACAACTTATTGGTT
>P_1337
AGTGCGGGAAATGGGAAATTCGGTCTGCTGGTGCCGGTCAG
>P_1338
AACCGCACCGTATAAAAAGTCGGGAAAATTTTCATTAAACA
>P_1339
TGGGAAGTTACTTTTGAGCTCGGCTGCGAAGTGAATTCACT
>P_1340
TTTCAATGGATAATCGCGCACATAAACAAAAATAATATCAA
>P_1341
TAGTCCTCGCACCGATCTGGCCCGACTTCTGTTGTTGTCAC
>P_1342
GTACGAAATCCGTTCATGGCCGAGGTGAGACATCCAGTTGG
>P_1343
CAAACAAGCAAAGGCAAAGGCCGCAGTGGCGGGAAAGCGAG
>P_1344
GCGAAAGGACTCCCAGCTCACGGGGAGATCGCATTTCCGGC
>P_1345
GATGATCTTGTTATAACTCGCAGCCAGCTCAATTACGGCCC
>P_1346
AATTCCATGCAGCTATTGCGCAGGTGCGGAACAAGCCGCTC
>P_1347
CACAATCTGGTTGAGATTTGCATGTCCTGCAGCCAAAAGTG
>P_1348
TCGAAAGGATACCAGAGGATCGGGCACGAGGACCACCTGCA
>P_1349
CGATTCCTCAAAACGAGAGGCGGTGGTGAGGAAAACATCCG
>P_1350
GGGCGGATTGAATCGCGAGGCGGCCAGGAGATATATATCTG
>P_1351
CTGTCGCAGTCTGGGAAACTCGAAAACAAAAATGGAAGGCG
>P_1352
ATCGTTGTACCATAAAATTTCCCCAATGGACGCTCGGAGTT
>P_1353
GGTATCATAAGGACACGACTCCTGCGGAACTTTGCTCATGT
>P_1354
GCTCGTATCCTTCTTCAGCTCGTTCTCGGACTGGTCAGATG
>P_1355
ACGTTCGCTTCTCGAAAAACCCTGCCCACAATTCAATCACT
>P_1356
CCAGGCGAGGACAGCTGGAGCAGCAACATCAAGTGGGTGGA
>P_1357
CCCCAGCCCACCCACAAACGCAGTGGCTCAATCGCTGGAGG
>P_1358
TAATGTCGCCTCCCAAGTTTCAGTATTTGCTTGACTCCAGT
>P_1359
GGGAACGTGGAGGACTTGGGCCTGGGGGATGTCAAAGGTCG
>P_1360
TCGTGAGCCCGAAAATGAAGCAGGAAATTTCGGGGCTATAA
>P_1361
TCTTTATTACATTCTTAAAGCAATGTTTACTTTGAGTAATG
>P_1362
TCCACTTTCCGATTTCGAAGCGGCCTGACATGAATTATTTA
>P_1363
TATTTAACGATCTCCAGCTGCGTTGATGCGATTTTCGCCAA
>P_1364
AAATCAACTTAGAATGGTTGCGGTTCCTGTGGCTATAGGCG
>P_1365
GTATCTCTATCTGCAAACTGCAATGGCCGAAATGTATCTGT
>P_1366
CGTATTCGGGCCGAAAAATCCTAAACCCAAATAAAAAGCGC
>P_1367
TGAAATCGAGATGAGATCAACCGTACTTTGCCCACACCGAG
>P_1368
TGCCAACTTCTTATCGCGCTCATTGTCATCCCACCGAGCAA
>P_1369
GTCGGAAAAGCCGGGAAATGCTGGAATGGCGGGAAAGGCTG
>P_1370
AACAATCATAATAATGGCAACGGGAAAATTGATGCAGCTCC
>P_1371
AACTCCTCAGCTGGATTTTCCCCGAGTATCTATACCATTCA
>P_1372
AAAGTGACAAGTGACATTGGCGTGGTTTATTTGAAGGGCTG
>P_1373
GAAAATTTGTCAGTCAGTCGCTTGGTCCTCGGAGGCTTAGT
>P_1374
TTTTTAGCCGACAAAAAAAGCGGCGATGACATCGTAGACTT
>P_1375
TTTCCGAACCCACTCCCCGCCCGGAACTTCATACACCGGAA
>P_1376
TTCGGGCGGCTAAAAAATTACCGTATTTTTGTAACCCTAAC
>P_1377
GGCTACTGAATTGATATCTGCCTGGACGCTTAGACTAATTA
>P_1378
AATACTTTGCATATAAAAAGCATGGTTGATTTACCATTTGT
>P_1379
CTGGACTGAGTATTTATTTACAGTAGTCGCTTGGAAAAACA
>P_1380
CTGTTTTTTTTTTTTCGGTGCGAACTCAACTGGGCTTTGGC
>P_1381
ACCGCTGCTGATTGCGTTCGCTGCCGTGTCCTCCATGAATG
>P_1382
CGCCGCCGCTGGCACCGCTGCCCGCGCCACCGGATCCACCG
>P_1383
GCCACCGCCGGCCGGAGAACCGGGGGCACCGCAGACCGGCG
>P_1384
CAAAACTAAATGCATAATTGCAATGGCAGCCATTAGGGGGT
>P_1385
CAAAACCAGAGTAGGCGAAGCGGCATCGATGGTGACATTTG
>P_1386
TATTCTTCAATCGTCATCCACCGAAAAACAGCATACGCATT
>P_1387
GGTATTGCTAGTAACGGGCGCCGGATTGTTGACTATTGGAT
>P_1388
ACCGAGCGCCCCTCGGGCGTCAGGGTCACTTCCATGCGGCC
>P_1389
ACCCTCGACTCTACTTGAGCCATGGGTAAACAAAAAGCTTT
>P_1390
AGAATTTGCGTGGAATTACTCGAGGGCATCTAGTAGGTTGT
>P_1391
AGTAATGAGAGCTTGCAGCGCAGGAGAGGCACGGGAAACCA
>P_1392
GAAGCTATCTCTCCCTTCAGCAGTAACTAGATCTGCTCGCA
>P_1393
CACGCACAGTCTCTCTGCGGCAGTTGTTAAATAAAGAGTTG
>P_1394
CATAATAGCATGTAAAAATGCAGAAACTGAGAGAAAATTCG
>P_1395
GGACATGACACCAAAAATTTCGGAAACAGAAAAGATCTTTG
>P_1396
CCACACAATTACCCATTTTTCCTCAGCACTTAATTACGCTC
>P_1397
GGGAGGAGGGCGGACTTCGGCAGCATAAATCATTATCACAT
>P_1398
GAAGTCGAGTCTGGCGGAGTCGCTAATGAGCCAAATCGCCC
>P_1399
GGTTTTCCTGGGGTTCTCTGCCTGCTCCATTTTTGTGCGAC
>P_1400
TTTGCTTTATTGAGAAACTGCATTGGCCAAGAGAACGTTTA
>P_1401
GAAAACTAAAAGTCATCGCACCCTCGAAAGAATTAACTATA
>P_1402
GACTTCGTTAGAGAAAAACGCATGTTAAATGTAAATATGAA
>P_1403
AATAAGCCAGCGATCTGGGGCGAGGGTTCCGACCTTCCGAC
>P_1404
CTGCGGCCAGACGAAGGAATCGGGAATCCACAATCCAGGGC
>P_1405
AGGGAGCCATTGGAAGGAGGCGGTGGGCGGGGCCGATGTCG
>P_1406
CATTGTTTGACTTGGCGCGGCTAGGTTTTCTTTTCTTCGAG
>P_1407
GACGAGAGCGGAGGGAAAACCAGTAAAATCTTGCGCCGCAG
>P_1408
CAAAAATAGAGAAAGAAAAACCCAAACGCCAACGTTGTGGC
>P_1409
CTCCCCGAGCTCCTACAGCTCCTCACCGAAAAAACTCCTTT
>P_1410
TTGACTTCATTTCTTTCGCCCGGGAAAGTAGGAAAACTAAG
>P_1411
TTACTCATTTATCTAAAGTTCGGTTTTGGTTTTGGTTAGTG
>P_1412
GAGTTGCTCTGCTTGAAAGGCGAGATATCTGAGCCCGGTTG
>P_1413
GACGCTTTTGAAGCTGCTGGCGGTCCCTCCGAAAACCCAAC
>P_1414
ACGAAGACCCTCGGGAACCGCAGTTTGGCCTCTTCTTCGTT
>P_1415
CTGTGCAGCCGATAAAAATGCGCTGAAAATGAAGCGGATCG
>P_1416
GGTTTCGGGCGATTGATCGACTTGAGTAGCCCAAACACAGA
>P_1417
CTCAATTTTAATTGGAGTTTCGGCATAAAGGAAAATCAACG
>P_1418
TAGGGGCTACTACACTTTTCCGTTGACCACATTTCACTCGT
>P_1419
TTTCTAGGCAAATTTACAAGCATTAATTGAACAAAACTCTC
>P_1420
GAGAATGCGAGTGCAACCCTCTGTCGCAGTTTCCATGGCCA
>P_1421
CGATTTTCTCGACTCTGCCGCCTTTTTAAAAATAACATCAA
>P_1422
GCAAACTGCAGCGATTTGGGCAGGCACAACTCGCAGCAGGG
>P_1423
ATTTGGGCAGGCACAACTCGCAGCAGGGAAAAATCGGGAAG
>P_1424
TGGGGAGACCGTCTCATTGGCATGGGCCAACTTCTTCCAGC
>P_1425
AAGGGGCAGGGAAATTCAGGCGATGGTAACGTGATACTCGA
>P_1426
GAGATACAGAGATACAACCGCATCGGCATCCGCACCCACCG
>P_1427
AATATTGACAAATGATGGGGCGTTGGCGAATGGACAATGCC
>P_1428
ATGTGGAGCCCACTATTTCGCCCTCTTTCCCTGTTCCAGAA
>P_1429
TATGGCCATCGGGGGGAGTTCGGGGGTCCCATTCCCAGTTC
>P_1430
TGTAATCTTAAGTAGTGCGGCGTGCACACTCATAAACACTC
>P_1431
TGGAAAAATCAACCTTTGCCCGTTGTTTGCGAGCAAACACA
>P_1432
TGTTCCAATCACTCGAGATCCGGCGACAGCTGCTCGAGTAG
>P_1433
CGAAAGCGACAAAAAAAAGGCAGAAATAAAAGGCAGAAAGC
>P_1434
GAAAGCGAACGGAGACATATCGAGGGTGTACCGTACAGGCG
>P_1435
GAATTCATCTCGCTCCAACCCCCTGTCACTGACTTTTCCGA
>P_1436
TTGCAGCAGACAATTGCTGGCGGCATATGAGTGCAACAAAT
>P_1437
GCATTACGCTCGGACAAAAGCGGCCCAAATGGGGCTTCATT
>P_1438
TTGTTCGGACGGCGGTCGGCCAGTGATCAAGTTGTCAAACA
>P_1439
TCCCGTTCCATTTCTGGTTCCGGTCCTCACGCTTGCGCACC
>P_1440
CAGACAGGCGAAAGGATTTGCGAGACTGTGGCGTTTTTTCG
>P_1441
CCGGTGTCGGGCTCTAATCACCCGAAAGATTCTCAACACAT
>P_1442
ATTTAGTTCAGTTCTCAGAGCCGTAAACAACAGATCAAGTC
>P_1443
TATGCAATTAGAGACAGCGCCCTGATAGATAAAAACCGAAG
>P_1444
GCCTGAATGGATTTTTCACACGTTCTCGGACATCCTGGGTC
>P_1445
CAAATCGAGTGGATAGTGGTCGGTGGAGGGGCATGGGCATG
>P_1446
CAATGGATCCCATAAAAATACCGAAAATTTACTTTCACTTA
>P_1447
ACTTTCGGATTGGCTAATTTCAGTGTGGTTATCGTATCTGA
>P_1448
TCCCCCATATATCCCTAATGCGGGCGACAAAAAATATCGAT
>P_1449
CCAATCGGCGGGAAAGTGCGCCGTGGGGAAAAGTGTGTGTA
>P_1450
GAAAAATAGAGAAGATGTTGCAAGGTCAAAGTGGCATATCA
>P_1451
ACTTTATTTACATTGGCTTCCGGTTGAATTCGGTTTTTGGT
>P_1452
ATTATTACACGGGAATCCCCCCGCCCCTCCTTTTTACCGTT
>P_1453
TTAAGCTGAGCTTTTCAAGGCGCTAAAAATATCCAAATGTG
>P_1454
TTCACTCTGAAAACCATTTCCATGTGCAATAATAAACTGCT
>P_1455
CCATGTGCAATAATAAACTGCTTGAATATTGAGAGATTGCC
>P_1456
GTTTCCATATTTTGAACTCGCCGTGTGGGAGTCCCCACTTA
>P_1457
AATTGCCGAGAAAGTTTGCGCCCGATTCGAAAGTAAAACTT
>P_1458
GACTTTTCCAAGGATTTATGCGAGATTAGCGGAGGGAACAG
>P_1459
CTGCTAATTTGTTGTGTTCGCCGGAACGTGTGTGTCAAGTG
>P_1460
GCCACTGAACCCACTGTGCGCATCTGGGTGGGTGGTGCTCG
>P_1461
ATCTGTCCGTCTCTATCTCGCCGTCTGTCTCTGTGCGCACC
>P_1462
ATGGCGACTCCGTCTGTCGGCGAGTGCGCTTTGATTAATGC
>P_1463
CGCGATTCACACACATTATTCATGTGCATTGTTCGGGCAAA
>P_1464
AGTGGAAAAAATTGCGCTGCCATGGTTTATTAATTACCCAC
>P_1465
ACTAAATAAATATATTTTTTCGAGAATTATTCCCATTACCA
>P_1466
AGCATTTAGCAGTTTCAACGCCTTTTTGCGTTTTGCGGCAT
>P_1467
TATCGCATATCAAATAAATGCGGGATTATGTGAATATTTCG
>P_1468
GGCTGGGTATGGGATGTGGGCCTCAACTTTGATGTCTTCGG
>P_1469
CTCTGGCGTTCCTGTTCGGGCATTGTTTATCATTTTCCCCA
>P_1470
AGGTGGCCATCAATCAGATGCGAGAGGGGTTCCATTGGAGG
>P_1471
CTAAGCCCCTTGCCTCATGGCCTTAACGAGAAGAGGAAGTA
>P_1472
ATTGAGTTGGTAACGAAACGCTTGGCCTCGGATCACCATTT
>P_1473
GCACAAGACTAACAAATTTTCAGCAAATTCAAATTCCGTGC
>P_1474
AACTTTGCCACTTTAAATGGCCCTGCTCCTCGATTCCCGAT
>P_1475
CTTGGCGGCATTTTCAATTTCATGGTTAATTGTTTTGCACG
>P_1476
ATGGTTAATTGTTTTGCACGCGGCATTTGGTTCGAGTTCAA
>P_1477
CAACGTCGTCTGAGCTGCCTCGATGGCACATTAAGTTTCAT
>P_1478
TGGCAAAAATAAAAAAAAAACGGTCTCTGCTGCAAATAAGC
>P_1479
CTGAATCTGAAATCTATCCGCGGGAAGACAATGCCACAATC
>P_1480
TCATTGTGAACCCTTTCATCCGGGCCCTCGCATATATTTAT
>P_1481
GCTTGTTCCAAGCCAAATCGCTGCCATTCCATGTTTCGTGT
>P_1482
GACAACGACCACCGAAATCGCCCGAAGGTTTATGCATATAT
>P_1483
GCTTGTCCTTGGCCTAGGCCCGAGAATCTTGTAAGATATTT
>P_1484
AGGCACGTTTCATCATTAGTCGGTGCAAATATTTGCATAAT
>P_1485
TTGTCTTTCTGCCCGGCACGCGGGCAAAAAGGTGTCGGCAA
>P_1486
ATTTTTCATAAGTTCAAAACCGGGAGAGCGGGGCACACACG
>P_1487
GAAAATGCCCGCCGGCAGTTCGGTGTGCACATTTTTTGGGA
>P_1488
AAATGATGCTTAAGAATTTGCGTGTTTACATTTGATGTCCT
>P_1489
CAAATTCGTCATGACATTGCCATTGCCAATGCCATTCCCAC
>P_1490
AAAGCGAAACTATGAAAATGCAGTCCATATGATTGCTGGAT
>P_1491
TTCAGCTAAAAATAAAAAGGCAAGGGTCCCCTGACATTGAA
>P_1492
TGCAAGATCATCATCAAATGCATCAACCCCTCAACGGCGAA
>P_1493
CGGGAGGGCGGAACACGACGCGGCGCTAACGAGGACAAGCG
>P_1494
CATTATTTTTTCGAGTTTCGCTTGAACCCTCTAATGAATGA
>P_1495
TCAAGTGCTCCCATGCCACGCGTCGCTTCGCGAATTGCGCT
>P_1496
GGCGTTACGCATGTCAAACTCGGCAAATCCTTAAAAGTGTC
>P_1497
GTTTATAGCTAAACAATTTCCGGCCACATGAGTTTACATTA
>P_1498
ATCCTTTAGCAATTAAATTCCAGTAAATTAGAATAGCTTCG
>P_1499
TTTGGCACAAGCGAAATTCGCCTGATGGAAAATGCAGCACA
>P_1500
GAAATGGGAATAACTTGGCCCTCGAAACTTTTTTCATTTTG
>P_1501
AATAGTTATTTTTTAATCTGCCTTACCTGTTGACTTTTTGT
>P_1502
ACTCGAATTCATCAATGTCGCCTGACTTTTGGATGTCAGCA
>P_1503
TCCCCAGTTTATTGTGAGGGCGTGTTTTGTGTTATGGGCCC
>P_1504
TTGACCTAAATAGTTGAGAGCGGCAAAGTCCTTAAGAAAAT
>P_1505
GCACACATCTGATTTTGCGGCAAGAGGGTGCAAAGTGATAA
>P_1506
CGAATCACGCAGCGAGGCGGCAGCTGTGACCCCAAAATACC
>P_1507
GCATTTTGCGAAATAAAATGCATAAATTCGACATGCTAAAT
>P_1508
CCTGCTTTTCACTTTTTGGCCTTCCCCATCCGAAACTTGTC
>P_1509
CTTCCCCATCCGAAACTTGTCGTCAAACGGAATCGAACGGA
>P_1510
ACGAATTTTAAAGCGCCAAGCATCGGTAAGTTTCGGAACTA
>P_1511
CGCCAAGCATCGGTAAGTTTCGGAACTAATACACTGTCATG
>P_1512
TCATGTAGAATTATATTTTACGTTGACTTTCTACGTCGACG
>P_1513
TTTAGGGCCAAAGTGAGGCCCACGAACGATGCAGTCTTCGC
>P_1514
CGTATCAGGCCAATGGATCGCCCTTTCAGATACAGTTCGCA
>P_1515
CTGTACGTCAACCGGAACGCCTCGGATGCCAGTAATGGTGG
>P_1516
TTTGGTCTCAAATTAGTTGGCATGGCCCCCAAAGTTTAAGC
>P_1517
CTTCAAGGTGGTCTTTGACACGGGTTCGGCCAACCTGTGGG
>P_1518
TCCATCCAGTACGGAACCGGCAGTGTCTCCGGCTATCTGGC
>P_1519
CATGGGTTACCAGCAAATTGCCGAGGACAACGTAGTGCCGC
>P_1520
TGACCTACACACCCGTCACTCAGCAGGGCTACTGGCAGTTC
>P_1521
ATCGGAACGGGCTTCTGGATCCTGGGCGACGTTTTCCTGGG
>P_1522
CCTTCTACAACTTAATGGCCCAAGGTCTAGTAAACCGATCT
>P_1523
GCAACTCTCTATGACCAAATCGGTCCCTTCTTTCCAGCAAA
>P_1524
GAATAAAAACAATAGAAAAGCCTTGGTAATCGAGCAAAAGC
>P_1525
TGGGGATCATCTTGAACTCGCTGTGGCACTCCTCCGTGGAA
>P_1526
AACAGCAGGACATTACAAAGCTGCAACGTTCGCCTGGCATG
>P_1527
GTTGGTTGTCACATTTTTCTCGGTTTTTGTTGCTCCTGCGT
>P_1528
GAAGAGCGCAGAACGAGGGGCGATGGCGAAGGACGAGGAAA
>P_1529
CTTCGATGAGTTTTCCCCAGCATCAGTGTCCTTTTTCGCGC
>P_1530
CAGGATGGGGTTTTTCGGGGCCCCAAGAGTGAGGTATCCCT
>P_1531
TGGCCTCAAGTTGCGCATCGCAGTTTATGTAAATGAGGCTG
>P_1532
TGTGAGTACTCTGAAAAATCCTACACCTGGAGACAGACGAC
>P_1533
TGAATAATGAGCACTTCCTGCCTTTCCGACCTCCGACCTCT
>P_1534
AAGAATGCACTCTGACACCGCCTGAAGGAGTTTCAACGAGG
>P_1535
AAACGCAGCGCCCGAGGCGACAGCAGCATTTAGGGGCTTAT
>P_1536
CTGCACTTTTTTAGTTTCACCCTGGACGTTGCACATGCTGA
>P_1537
GCAAATTGCTGAAGCAACAGCGGCCACTAAAATTGGGGAAA
>P_1538
TGGAGTACGCTCTGGATCGACCGGAATTTTGCTCTTTTCGG
>P_1539
CACTAAATTACTGAAACACGCCCACACAACACACAAATTTG
>P_1540
GAGATGTTTTCTTGCGAGCACGCGATTAGACTGGATTTCCT
>P_1541
GTTTGGCGGCAATCATTTTTCGGTTGCATGCCATCGCGGTG
>P_1542
ACTGTTCATCGCTATGTCGCCATGGGAAACTTTTTCGATAT
>P_1543
TGATCTCCATGCTTATGGCTCGATGCCACATTAGCCTCCTG
>P_1544
ATATATCAAACTTTGTGGCGCCCTCGGGTGGAAGAGTTTTG
>P_1545
GACCATTTGCAACAGTGAGGCGGCCTATAAAAAGCACTGTT
>P_1546
CTTAGCTCAATCCAGATTGGCGTTAACATGTACGGAAGCAG
>P_1547
AGTACTTACTGCTTGTGGCGCCCCCGGAAGTATCTCTTGCG
>P_1548
ACACACAAAACATATAAAAGCAGCAAAAACACCATATAACG
>P_1549
CAATTCGATTGAAGGAAGTTCGGGCCCTGCTCCCGGCCCGC
>P_1550
ACATTTTGTCCAACAAATCGCGCTCTCTCCAGTGCTCCTCG
>P_1551
ATCACGAGCCCATCTCGAACCTACAGCGCTAAAAGCGGAGG
>P_1552
AATGCATGAGCGAGTGGGCGCCGGAACGTGGAATTGGGGAA
>P_1553
CACTTGGCACTTAATAATCGCATTAGGGCGCTAAGCAGCTC
>P_1554
GGGCAATTGAGTCGAAATTGCCTTCGAGAGATATTCCAGTT
>P_1555
CTCGGTAAATAGATGAAATGCTGGCCCAGATGTACTCCAAT
>P_1556
TAATTGAATATTTTCCAGGGCGTCGGCAACAAAAACGATTT
>P_1557
GGGTTGATTCTTAAATTTTCCAAGGGGGTGCCAAATCCAAT
>P_1558
GAAAAAAAGTAGAAGAAAAACGGGGACGACGAAAGGAAGGC
>P_1559
AGACGATTAATTAAACAGCGCTGTAGAAACGAAACATACTG
>P_1560
TATTTTTATATTTATTTTTGCTGTGGCATGTCCACGAAAAA
>P_1561
CTCATATCGATAAAGATTCTCCGTACTTGATATATTTATAT
>P_1562
AATCATGCGTAACCAGAAGGCGGCGACAATCGCAACCGTCT
>P_1563
CACGTTGCCGTGTGTGCAAACAAGAGTGGCAAGTGGGCGCT
>P_1564
CTGCGACAGTTGGCACTCGGCGTGGTCCAAAGCAAAAATAA
>P_1565
CATTTAAATAATTAATAGCTCAGGGTTAACGAAAATATAAA
>P_1566
ATTCAAAGAAAAATATGTTCCAGTCTTAATGCAAATTTTGC
>P_1567
CCCAAGGCCCCAAGAAATTGCGCGACGTCTTCGTTTCCGTC
>P_1568
TTCACGTGTTGCCAAATCCGCCCTGTTGCCGCCACAAAAAT
>P_1569
TTTACCTCTATTATCATTTGCAGCACTCGTGTCTGTGGAGT
>P_1570
TAGAATTAGCCAGAATTCTGCAGTTCGTATCAATGGCTCAG
>P_1571
TTCAATAATTTATAATAAACCACTAACGACAGCTAAAGCAA
>P_1572
GATAGGTGAGACAGGGAAGTCGGAGATAAAAATTCATGGGC
>P_1573
ACATCATTCATTATTTGGGGCGGGCGCACTCGGGTGTGTCC
>P_1574
CGGCCACGCCCACCATCAATCACGCCCACACGTGGAGGGAA
>P_1575
AAACGAAGTCACTTAAATCGCGTGTCCAACATTTAAATCAA
>P_1576
TTTGCAAGATATGTCAAACTCCTTCGCAAAAGGGGGCGATT
>P_1577
GTGTTGCAGCTCACAAAAAGCATCAATAATTATTTCTTAAG
>P_1578
AGGCAAAAACGAAGTTTAAGCAAGGGTTTAATGCACCCCCG
>P_1579
GAACGTTGACGGAGTTTTTCCGGGAAATCGCCAGAGGAAAA
>P_1580
AAAAGTCGGGGAGCCAGAAGCGGGAAAGAAAACCAAACCAG
>P_1581
CAACAAAAGTGTATGAAAGCCGTTAATTGATTTGTTTATTT
>P_1582
CATATAATTATGTGGCACAACGGTTTTATACTTCTTCGTAA
>P_1583
TGGAAACAGTAAAAACTTTTCGAGAACACATATTTAAAAAT
>P_1584
AAAGTAAAAACAGCAAACAGCAGCGGTAACAGCATTACATT
>P_1585
GAGAGGAAATGGGACCGAGTCTCGACTGCGTGAAAATGGGG
>P_1586
TGACCTTGGTGGAAACTCTGCGTGAAGTTGCAAAGTAAAAA
>P_1587
CCGGGAAAAGTTGCAAAAAGCAGCAGAAGTAATGCCAAAAA
>P_1588
CTGCGCTCGAAAAAGAAATTCAGGAAAAGTCCGAGTAAACA
>P_1589
AAACAGCGAGTAACAAAACGCATGGCAAACAAACTCGCACA
>P_1590
CTCTTTAAGTACTGTTGAATCAGTAGTAATTTATAGTTGTA
>P_1591
CATTTCCTGGCAGCGCCCACCACTTGGTGGCGGTTTGGAAA
>P_1592
GGAAATGCGATAGAAAAATGCATTTTCAGTCGCCATGGAAT
>P_1593
GAGGAAATTACGTTTTTATGCCTGAACTATAAAGCCAAAAC
>P_1594
ATAAGGAAGTGCAACAAAGGCGGCGATAGAGCAAAGGTAAA
>P_1595
GGACGACGTACGATGTTCGCCGGGGTCTCCAGTGTTGCCTA
>P_1596
CTAATTGCGATTTCAATTAGCCGTATTACGAAAATCCTTTT
>P_1597
AATCAATCAGCGTATTGAGTCGGCCTATTCCCGTTACGATC
>P_1598
AAGTCCAAATCCGTTTCCGGCGCTCAAAATTAGTGAATTTG
>P_1599
ATTTTATTTCAGATATTTGCCGGCAGTTTTATTTGCACAGT
>P_1600
ATTGCCAGTCGGCTGAGTTTCGGTTTCGGCTTTGGCCAGTC
>P_1601
CAGAGCCGGAGTCTCTAAGCCGCTGTCAGCATTTTTGGGGG
>P_1602
CCGAAAGAGGCCCTTAAAGGCCCGATGAATTCACAGATTAG
>P_1603
TTTTCTATGTTATAAATTTTCGCTAACGACGCCCCTGGCAC
>P_1604
CTTTGGACAGCAGCAGCATTCAGGAGCATTCAGCAGCAGAT
>P_1605
TCTTATTTAATTAAATGTTCCGCGAATTTTCGAGATCGAGC
>P_1606
GATCGAGCTGCGGAGGCTGGCAGTCGTGGGAATGGGCGTGG
>P_1607
TTTTTCACTTCGTACTCCTTCAAGGACAAGGAGGCTGGAAA
>P_1608
TTTTTAGCCCAATGACCCCGCTAAGACGGCGAAAAAATCGA
>P_1609
ATTAAGGAGCCGACGCACCCCGGAAAATCGACTACGAAATT
>P_1610
CAGCTCTGGACCCAAACATACGTGCACACCTAAATACAATG
>P_1611
TCAGTTTGCCATTGGAAATGCGAGTCGAATGTATAAACACA
>P_1612
ATTTAATTTAGCCAGTTTTCCAGCAACTTCGCTTACATCAT
>P_1613
CCAGAACACCCTCCTTTGCCCCTCAAAATGTTTTTACTTCT
>P_1614
CAACACTCTCCTTACACTAGCGGCCGTATACTGCCCCCCCC
>P_1615
CCACACTTCATTGCAGCAGGCGACTACAACGCTAAACATAC
>P_1616
GGTTAAAGCTGAATGTCTGCCGGATCTCTCATCTGATCACT
>P_1617
GGATCTCTCATCTGATCACTCGCCTGTACTAATTCACCTCC
>P_1618
ATCTGATATAGAGAGCTGCACGTGTGCATTGCAATCCATCC
>P_1619
ACAAAAGTCACTGTGGCGAGCCCACTCAACTCTTCGCCCAC
>P_1620
CGGCTACGACCTTATAACACCGGAAATGATCATCCAGCTGC
>P_1621
ATAACCAAGCTCTTTAATGCCATCACCAAACTTGGTTACTT
>P_1622
CAGACCAATAAGTCTACTCTCATGCATTTCGAAACTATTCG
>P_1623
TCGAAACTATTCGAAAAATGCCTGCTGATCCGACTTAATCA
>P_1624
ACCACAATATAATCCCAGCCCACCAATTTGGATTTCGCGAA
>P_1625
TAAGAACTGCATTTGAATATCGCGAATACTGTACAGCAGTA
>P_1626
GCAATATTGACATCATTCAGCGAGCACAATCAAAGATTCTG
>P_1627
CAATCAAAGATTCTGAGAACCATCACTGGGGCACCGTGGTA
>P_1628
CATAGCAAGCTTCACACGCACCCCAACCACCTAGCGCGAGG
>P_1629
ACGGTACTCTGGCTCTCGCTCAGGTGCGGAAAAAAAAGAGA
>P_1630
TTATTCGTTTCTGATGCTTGCCGAGAGTGTTGATTCTTAGC
>P_1631
TTGCTTACCATTTTAATACTCCGCTTGTAGCTTCTAGTCTG
>P_1632
GCAAACAGCCGCAGTCGACGCAGCAAAAAGAAGAAGCAGAC
>P_1633
TTGATAAAGTGGTATTTCACCTACAGCACATAAAAAGATTT
>P_1634
CAAGTCGCATTCCACCCACTCAGCGGCAAAGTGCGTAGCGT
>P_1635
CAACTGTTGGCAAATAATTCCCCCACCCATTTAACGCAGCA
>P_1636
ATTCCCCCACCCATTTAACGCAGCATCCCCCTTAACCCACT
>P_1637
GTGTGACCCCAGTGAAAACGCGACAGGATTCTTTTATGGGT
>P_1638
ACTATTTTCATTTTTAAAGGCTTGCTCTTTGCAGAAATTTA
>P_1639
GCAGAAATTTATGTTTATTGCGCGATGGCCTTGGCCAGAAA
>P_1640
AAATTGCACTGTCATTACAGCGGAAACAACGAAAAAAACGA
>P_1641
AGCGGAAACAACGAAAAAAACGAAAAAAACGAGGCAAAATG
>P_1642
AACTTTTTCATCCAAAACTGCATAGGTGTGAATGAAGAGAG
>P_1643
CAGCTTCCCCAACAAATGAACCCGAACACATTTCCGACTCT
>P_1644
CGTCTCGACCCTTGAAGATACATGAGAGTCGCTTGAGTTCT
>P_1645
GTATTATGCATAATTTGGCACGGAACTGGTTAAATAAAGGA
>P_1646
TGTATACAAATCATATTTTCCAATTCTATCGCTTGTAACCT
>P_1647
CAAAAACACAGATTTAAATCCACGAATATATCACTTTTGTG
>P_1648
TTCAAAACAAGCAGATTTTGCGGTTTATGCAAATGCCTCTC
>P_1649
TGCATTTTAATTTATTTGCCCGATGTCTTTGTTTTCCTCTC
>P_1650
GTGAAACTCCTAGTTTTTTTCGGTGTAATGCTTCTGTTACA
>P_1651
CATGACCTTCACTCTTCCGGCAGCTGCGGCACAATCATCGT
>P_1652
AATAAAAAATCTGTTTTGCTCGAGCTCCGTTTTGTGGCTGC
>P_1653
CACATATTGGTAAAAATTTACACGGATAGTAAAGTCTAAAA
>P_1654
ACCAATGGCAAGCTAAATTTCATCAATATCAAATGCTGAGC
>P_1655
CTCATACACACACATACACGCACGCCTTTGCACAGGAAACG
>P_1656
TTCCCATCGCTGTTAAAGAGCAGCATTGTTCAAGTAGCCGA
>P_1657
ATTTGCATCTTCAGAAATTCCAATATAAGAGTATAGAGAGT
>P_1658
GCTGAATTACGGTCTGTGGGCGGGGCAGTGGACGAGTGCTT
>P_1659
GCTGATGTATCCACAAAAAGCAAGAATAGCTTTCGCATTGC
>P_1660
TGGCAGTCTTAGGAATTTTTCAGAAATAACTACTTAATCTG
>P_1661
AGCCGGTGCTAAATTTAATCCCGTCTATATATAAACTTTTC
>P_1662
CCAGAGCCGCCCCCGAGCCACGCCAACAAGAAGAATGCCCG
>P_1663
AAAAAGAGTGAATAATTATGCGGTCACAACAAAAGAAACAG
>P_1664
GAATTTTTTAATTAAATTTGCGGCCAGACAGCTGAGTGAGA
>P_1665
GTTCAAAAGGGTTCAAAAGGCGAAAAATGCTTGGGCGGTGA
>P_1666
TTTTATGGCCAAAAGCGGAGCGGGAAAGTCCAACTGAAGCA
>P_1667
CTTCTGCTACTAGACACTCACCCCAATGCCAATCCTTGACC
>P_1668
GGAGAAACAGCATTTGCCGGCGTGCGAAAAACACTGAGCTC
>P_1669
GGGCAGGTGATAAAACCGGGCGGCATCGTTAAGTTAACAAT
>P_1670
ATAAAGTGTCCGTACATTTGCGGTTCCTCGGCGACACTTTG
>P_1671
CTCCTCCTCCTCATCCTCCACGTCCACGGGTCACGGCAACG
>P_1672
TATCATATGTCAAACAAACGCATACCCTCGTAAATTTAGAG
>P_1673
GGCAGCACAGATAAATAATGCGAGCGAAAAAGTATTTCAGA
>P_1674
CACAAACGCATTGGGCAATGCGTCAGTGTTGCACGAGTGAA
>P_1675
GCTTTGCAGATACTCGCAGGCGGGATCGACGCACACGCTGA
>P_1676
TGGGGAGGATGGGGATCAGGCGGGCTCATCCTTGTCCAGCA
>P_1677
GTACTATCGATGCGAAAACGCCCGGGCAGCCGAGAAGCACA
>P_1678
ATGAATTGCTCGTTTATGCTCGGTCGTTCTGTTTGGTTGTA
>P_1679
GGCAAACCGGTTGGTCAACGCACCACCGAGTGGAGAACAAA
>P_1680
ACCGAGTGGAGAACAAAAGACGAGGTCCAACCACCGGACTT
>P_1681
CAAAAAAAAACAAGGAAACGCGAGGAGCAGCGGGCAAAGTC
>P_1682
CTCCGCAAATGTTTTTTTTTCGGTTGCAGCTTTTATGTACT
>P_1683
ATAAAACTTTCTTTTGGCGGCGGCAAGGAAAGGGGCCATTT
>P_1684
ACCTGAAGCTCGCCGTAGCTCGGTTTCCACGTTTTTTCTCC
>P_1685
GGGTGGCTTTTTGCCGGCGGCCCCAATGCGTTGCATCCACA
>P_1686
GCGGACTCGTGGCCGAAAGTCCGTATTGCCCCGGCAACGTG
>P_1687
GCATACCCATAGTTTTTTTTCGGTGGCCAGACCTAGACTAA
>P_1688
TGTGCGTTTCTCATTTTTTGCGTGCACCCCAAAAAAACAAA
>P_1689
AAAAAAACAGCAAAGTCCGGCGAGAATTTTGCGTCCAAATA
>P_1690
TTTGTAGCGATGTTTAGAGGCAGGAAAAAAGTATTTTGCAT
>P_1691
AATAGCAAGCGATTCTAGTGCGTTCGTTGCCCATCGCGGCT
>P_1692
AAAGTATTCATTCCAAACAGCCCTAGTATTACCATATCCCC
>P_1693
TTTCTTAAAATAATAAAGTTCAGTCGTCACTGTTTTGGCCC
>P_1694
AATTTTCAAATATCTTTAAACGGTGTAAGAATTTATTTATT
>P_1695
GGGCCAGGCCCAAAAGCAGTCGGCTGCGAAGAAATCTCCCA
>P_1696
TGTCTGGTGCCCGGAAAAGTCGGCGAAAAACAAGTCAAAGA
>P_1697
TAAATGAAAACGCAATTTTCCTATAAAAGCAACCATTGAGC
>P_1698
ACAAAACGATGGACAACTGGCAGCCGCGGTGGCAACAACAA
>P_1699
TGTATCTCGTGTTCTGCGCTCGCCAAAAGTCATTAATTTGC
>P_1700
GAACGCAAGCTGCAAAAGTGCGTTCGGAAACAGAATTTCGG
>P_1701
TGCGTTCGGAAACAGAATTTCGGGGCTGTGGTCGCAGGCCC
>P_1702
CAAGGGATATGCAAATTATGCGAGAACTGAGTAGTTAGGTT
>P_1703
AAAGAGTGAGAGACTCACCCCCGGATTATGAGGATATATGT
>P_1704
ATGTAATTTTTATCCTGGGGCGGCAGTGCATACACACAGAA
>P_1705
GGATTAAAAGCTCGCTCGCTCGCTCGCGCTCTCTTTCTCTC
>P_1706
ACGGACGTGTTGAAGTTTCGCGGTTGCTTGTTTCGGTGGTG
>P_1707
CAGCAGCAGCAGCGTTTGTGCATTCGCATTCGCAGTCGCAA
>P_1708
CGAAAAGTGCTAAAAGTTTGCGGCATTGAACACTTTTAATT
>P_1709
GCAAGAGTGCGTGAGTGCGTCGTGAGTGTTGCAAAACGGCT
>P_1710
TTTGCAACTCGAATTTCAAACGGTACAAAACGCAGCATAAA
>P_1711
AGGACACTTGTTCAAAAAAGCGAGAGAAAAGTGTAGAATAA
>P_1712
AATTTAATTGAATCAAATAACGCGAAATTGCAACAAATCAA
>P_1713
CCCAAAATCAGTTGAAAAGCCGAGGGAAATCTTTTTAGAAC
>P_1714
AAATCTTTTTAGAACAAACGCAGAAAACCGCAAAAATTTAA
>P_1715
TAATGGCCCTTTTAAGTTTCCCCACGCACGAAAAAGTGCGT
>P_1716
GCTAAAATAATAACAATAATCAGTAAAAATCTACAGAAGAC
>P_1717
TTTTTATTTGCTCTTGTTGTCGGCACTTGCGCAAAGTGCCT
>P_1718
GTTATTATAGCCCTGAATTTCAAGGGTCAAGTAAGAGGTCA
>P_1719
ATAAGGAAAAATTTAAATTACACGAAAACGGGGACCATAAA
>P_1720
GTTTGCACAAATAGAAAACGCATTTCTGTCCGCTTCTCTCT
>P_1721
TTCGCTCCTCCGGGCTTTCGCCCTATCTTGCTGTCTCCCTT
>P_1722
TGAATCTTGAAGAGTGCACTCGGCGGTGGAAAAAAGCGAGA
>P_1723
ACACTAATTAAGGCGAAATGCAGCCAGGGCAACGTCGCATG
>P_1724
TTTTTTCGAACTAATTAGGCCGTTGTGGTGTATAGCGTAAC
>P_1725
TCAGCGCACAAGGGAAAATTCGGCGGGGGGTTTGGGGCACT
>P_1726
CATTGATGGACGCCCAAACTCGGCACAGACGGAAAACTAAA
>P_1727
TTGTTGTTTGAGAATTATTGCTGCATCGTGCTGAAGAAGGG
>P_1728
CGACTATAAATGAAATGCCGCATGACGGCGCCCCATTCTCC
>P_1729
GGATGGGGGCTTTGTGTGCTCTGCACTTTGCTTGGGGGTTG
>P_1730
AAAATTCATTTCAGCCTGCACTACAACCGCCCCCCCCGCCC
>P_1731
CGGACGGAGAAAGAAAAAACCGAAAAAAGTGAAATGAAATC
>P_1732
CTTTTAAAGACTCTTTATCTCAGCAGAAATGTACGAACAGA
>P_1733
TGAAGCAACTCGTATTTTTGCAAGGGGGATTTCGCGAAGGG
>P_1734
GTGTTTTAATGAGATAATCGCGGAGACAAAAAATGGGTGGA
>P_1735
TACAAGAGAAAACTAATTTACGGGCCCAGACAAAGTGATCC
>P_1736
AAATACCCAAAAAAAAATCGCGCAAAAAATTCAATTTGGCG
>P_1737
TTGAATACACTGAATACGCGCTGTATTTTATTTTAGTTGAC
>P_1738
AAAAAGTAGCCAAACACACTCACGCTCACAGATGCAGTGCA
>P_1739
GGTATAAAAATATAAAAAAGCTATAAGGCAAAAACAAACCA
>P_1740
CACGAAGCCACCACCAAAAGCGAAACTTCCTCCCGGCTTTT
>P_1741
TATTTATTTGGTTTATAGATCGAGGATTAGTGTAGTATATC
>P_1742
ACATTTTCAATAGTCACCCTCGGGGATCCGTTTTTCGCCTC
>P_1743
TCCTCATAATTGCCTAATTGCGTTAGCCCAAAATTATGCTG
>P_1744
TGTGCGCTCCTTTTTGGAGTCCTGCGAGTGCTTTTTGGGCT
>P_1745
ATTTTGTGCGTGTGTCTGGGCGAGAAAGGTGTTTGTGAGGG
>P_1746
GTGATTTGCAGCAGCATCTGCAGGAGTGAAAAGGGACTTAA
>P_1747
AAGTGAAAGGTACCGCGAGTCGCGAATTTCCGAAACTTCTT
>P_1748
GTTCTTTATTTTTTAGCGCTCAGCATCGTTGTTGGTTAATT
>P_1749
TTTTTCCTAGAGTGGTTTTCCCTGTTTCCAAAAACCCACCT
>P_1750
TTGAGCTGTCACACGCAAGGCTGTCACATGGTCTGGGCTTA
>P_1751
AACTCTCCGTGCTCCGTGTGCGGCTCCTGTTTTTGTGTCCT
>P_1752
AAAAGTTAAACTGTGTGACGCGCTGGCAAGACTCTGGAGTT
>P_1753
CTCGAAAACTGCAAACTTCCCAGGAATTTCTTAATAGCTTT
>P_1754
AATTAGAGACGGGGGGAAGTCGGCTGCTCGTGGCAGCTTCC
>P_1755
GACGAGGCCAAAATCAGAGGCGGCAGGAGGCAGGAATCAGA
>P_1756
TGGCTAAGGATTTGCAGCGGCCGTATTGCTTTTATGCTCTG
>P_1757
CTGTCAGCCACATCCCATCGCACCACCCATCATATACCATC
>P_1758
CAGAACGTAAACAAGCGGAGCGGTAGAAAAATATATATATA
>P_1759
CACAAACTTATATTGGCGGCCTGCTCAAAGAAGTTCGCCGA
>P_1760
CTGGAGTTCATGTACAAAGGCGAGGTCCACGTCTCCCAGGA
>P_1761
ACCGCCACCGCCGCCAAACTCGAACACCTCGTCGACCACAC
>P_1762
ACGGATACGAGACGAATCTGCGGGCGCATATCCGGCAGCGT
>P_1763
TCCAGCACACTTGGCAGCGGCAGCTGCAGCATCAGCAGCGG
>P_1764
TGATGACCACCAACTTTTTGCAGGCATTTTTATTACGAATT
>P_1765
ACAAAATCAATGTGTTTAGGCCTAAGCAACTTTACAGTTCA
>P_1766
TGGTTTTCCCATTCAAATTGCGTTCGTATTGCGTATAAGTC
>P_1767
TAACGAATCGAGCGGGCAGTCGGTCAGAAGTCAGAATCAGC
>P_1768
TAAAGAGCGCACTTGAAGCGCGAGTCTAAGCCCAAAGCGGT
>P_1769
GATGGCAGCAAGATGATCCGCGGCTGCTGGGACTCCATCCA
>P_1770
TGTGTAATCTAACAGTAAGGCGCTCGAAGCAAAATATTAAC
>P_1771
ATTTTCACGCCGTAGGCATCCGCGACGAACTGATCCTCCTC
>P_1772
CTGCGCGGATGGGCCCGCCGCGATGTTAACTTCGATTTCGT
>P_1773
GGGATATGTCCTGGTGATCTCGGTGATGACGTTATTGATGG
>P_1774
GGCAAGGGCGGCCTCAGTTCCGGTTTCGGTATGTTGATCTT
>P_1775
AGATTTCTGCGCTTATGTCGCCCTTGCGGGAAACCTTCTGC
>P_1776
CGAGGACTGCGTCCAAACCACGAACAGATCGAAGCTGGCGT
>P_1777
GTATGATCACGTGGAAGATGCGCGGATCCATATTGGCGATC
>P_1778
CCAGACCCTTGAACAGGGCGCGTGGACCCTCGTTCTGGACA
>P_1779
ATTCGATGCGTTGCAAATTCCAAGTGCATGTAACGCAAGGT
>P_1780
GAATGTTTGTTCGCTGCAGGCGCGCTTTAATTAATTACATA
>P_1781
TGCGCGCAGTTAAAGTCCGTCGGTCGGCCGGTGCACTGATT
>P_1782
CTCCTTGTTGCCAGCCAGATCGGCAATGTGTTTGTACAGCG
>P_1783
CACCATTTGTTAGATAATCGCGCGGATATCGCTCGCAAAAA
>P_1784
GATATCGCTCGCAAAAAACGCTCGATTTTCAAGCCCTTTCG
>P_1785
AAATGCTCTCGTTAATAAAGCATAAACAATCAAATGGCGTC
>P_1786
GTTAAATTTAACTTTAAGACCAGGGCTGACAATGGCAGTGT
>P_1787
ATTGAGGAGCTGGCCAAGAGCAAGCGGGTGATACTCGGACC
>P_1788
GAGAGTCCTGAATGCAAGCGCGGACATTGAACCGGAGCTGG
>P_1789
GGAGCTGGTCTGCGTCAACTCGGTGGGCAAAAGTGGCAAAC
>P_1790
TTGAGTGTGCGTTTCAATCGCGATAATCTTCACAGGCACAG
>P_1791
ATCGCGAGCCCTGCACAAACCAGTAAATAAAAAATCAATAC
>P_1792
TGCAGTACAGTAGGTTCACTCCCGATTTACGTATTCATCTG
>P_1793
GCCCAAAGCCACTGGAAAAGCGTTTTTGAAGTCCGCCCGAA
>P_1794
AGAAAATTACTGACCTAAGTCAAGGGTACATAAAATTAGCA
>P_1795
AATATTTCCTTATTGTGCCGCAGTCACCAAGGAGATCCTTC
>P_1796
ACTATGTAAAGCCCTCGCCGCAGGAGCTGGCTCTGGAGGAG
>P_1797
CATGTAAGTAGCTGCAATCGCCGAGATAATCGCCTCACTTC
>P_1798
ACAGCTGAAACCGAAACTTGCGGTGGGTGCACAGCCATGCG
>P_1799
TGTTTGGTCTCCACACTTTCCGGCAAGATCACACACCACGA
>P_1800
AATCACGAACTGACCTATTGCAGCCACATGTTTTTTAATCA
>P_1801
TATCAAAACAAGAAATTTTGCAGTCGAATGAATGCCGGATT
>P_1802
GAGTGGTACGTACTCCCCCCCCCCCCCCCCACCAAACTTCC
>P_1803
TAATCTTTATGGGCGGCAGGCGGTGGGCGGTGGGTGGCGCC
>P_1804
AGTTTTCACAGCTTCTATTTCTTCAGCGCTTTTTCTCAAAC
>P_1805
TGCTGCAAGTTTTACAGACTCGTGGGCCAGGTTTTTGGGTC
>P_1806
TCCTTTTGATGTGTCAACCACATGGGCAAAATGCTTTCATA
>P_1807
CACTTCCGGTCCAATTGGCTCGAAAACGGAAGGATATTGCG
>P_1808
GCCTACTGCCGAAATGGGGGCGTGGATAGATGCAGCTGGTA
>P_1809
TTTAAAGTGTTTGCAAATCACGGCTATGGGAATTAGCAGGG
>P_1810
TGCAGCAGCAATTAAATTTCCCTGATTCCGTAATTGCGTCA
>P_1811
AGTGGTTGCTATTAAAAAATCATAAATTAAGCAGTGGGAGC
>P_1812
GGAAAACAAATAGGAAAAGCCGGTGGGAAGAGCTCTCCTGC
>P_1813
ATGACAGGCCACGAAAAATGCTGGGACAGATTTGTCGAACT
>P_1814
GAAATTTGCATAATTCGCTGCGAATTTTGTGGTCGGAATTT
>P_1815
TTCGCTGCGAATTTTGTGGTCGGAATTTAACGAGCCACACA
>P_1816
GGTCTATGAATTTGTAATTGCAAGGACACAAAGTTAAATGG
>P_1817
CCACCGAATCCCCCGATTTTCCCTGATGATATATTACCCCG
>P_1818
ATACGGACAAACAATGTGGGCGGTGATGCGGATGGGGGCGT
>P_1819
TGTGTCGCTTTCGCATTTTGCATGCGTATTTTCCAATCCCA
>P_1820
TGATGGCGGAGGAAAAGAGACGGGGACACACATGTTAGCTT
>P_1821
TGAGAAATGCCAGGACCACGCCCCCTCAGTCCATCAACCGC
>P_1822
TGTTGGTCTCGAAATTATGGCAGCAGAGAGCATAGAATGGC
>P_1823
AGTCCTAGTGACGTGCCACGCCCACTTGAATCCGGGACCCA
>P_1824
TGAACTTACACATGAAGACACTCGAATGAAAACCGCGATGA
>P_1825
TGAACCACTTCCCGCAATTCCGGGCTATAGAATCTAGGGAT
>P_1826
AACAAAATAAACGGAAAACACGTCACCAGAAATGAAGGAAA
>P_1827
GAGAAAATGAATTTTCATTTCGGCCTCCGTTTTCAGTTGCA
>P_1828
AAAAAACGCATGAAAAAAATCAGTTGCAGTGAAAATTATGA
>P_1829
TATTTTTATGAACTTGATGTCAGCACATACTCACACTGAGA
>P_1830
ATTTGCAATTTATTTCACTGCAGCAAAGCTAATTTCCCCGC
>P_1831
ACTGCAGCAAAGCTAATTTCCCCGCTCGCCGAACACTTTGC
>P_1832
TTGGAGCGGAAACATTTCGTCTGCCACACTAATTGAATGAA
>P_1833
AACTTTAACTGAACTTCAAGCAGTGTCCATCCAATTAATTA
>P_1834
GATTAATTTGTTTGATAAAACGGGCATGATAAGAAATATTC
>P_1835
TCCATTAGCCTAAACAAAAGCCTGGACTTTAAAATCCTGGT
>P_1836
ACGGGAACACGGCCGCAGGACATCAGCAGGAAAAACGAAGC
>P_1837
GATTTCCATTCAAATAAACGCATGTTGTATGTTTTATAAAT
>P_1838
ATCAGCCACATTGGCAGGAGCAGCGGCAGTAAAAACAACTA
>P_1839
TTTTATTATCCTGAGTCCTGCGCTCCCTATTCACTTACAGA
>P_1840
ATCTCAACCCTAATTGAAAGCCTGGGGAGTCACAAGTTCAT
>P_1841
TGTTTATAAGCCACACAAATCGGTAAATAATAACCACCCCA
>P_1842
ATTCTCAGCTAGATCGCTGGCGGCAATGCTCAACCAAAGAT
>P_1843
GGATGCCCAGTTTCTGACCGCCTGAGCACACCATTTTCAGA
>P_1844
AATAGTCGGAGTATTGAAGGCTATCACAAAACATCTTCTCA
>P_1845
GAAAAGTGTAACCTGGATGTCGTAAATGGCGGTCAGGCGGT
>P_1846
TTGTGATCATCTGTCGACGGCAGCATGGATAAAACCAGCAG
>P_1847
TTAAAATATGTGGACTGAAACAAGGACATCATTTCTGTTAA
>P_1848
CTCTTCGCATACAAATTCTTCCTGATTTCTTAAACGCTGAT
>P_1849
AGGCAAATGAAGCGCTAAATCGGTCGAAAATATTTGCACTA
>P_1850
TAGAAAAAGTGTTAAAAAATCGTGGTAAATTCCGGGCAAAT
>P_1851
CTTTTTCCCTACCGAAGTTTCCCGACTTCGTTCAAGGGGAT
>P_1852
TCATGTATCCATTAGATGCTCCCTATTCCCGTGTATTCCTC
>P_1853
CAAAATAGAAAATCCTTTTGCGAGAAAAGTTTAGGCTGTTG
>P_1854
CGAGAAATTTAATTTTACGACGGGAATTTCATCGTTCTCCT
>P_1855
GAATTTCATCGTTCTCCTCGCGGGACTCTTTAAAAGGAATA
>P_1856
TTGTTTTAGAAATGGTTTGTCGTGGGAAGGGTAGTGCGGGT
>P_1857
CGCAGTGGAGAATCCTTTCACATGGGAAAGGACTTACATGA
>P_1858
TTTTCTCATGCGTTTTTTTTCCGGAAAAGGAAAATGCATTC
>P_1859
ATACACCCCGGTAAGGATTGCGAGAAATTTGAAATCCATCA
>P_1860
TAAGTGTTCGTTTATATTTTCGGTTGCCAATAGAATGTCGT
>P_1861
GTCCAGTAGTTCGTCGTCGTCGATGTTTATCCCGTTTGAGA
>P_1862
ACTGTCGCACAATCGAGGGGCGGGGATGGGAACAGAGGACG
>P_1863
TCGAATTGTAAGCGATTTTTCAATCGCATGTGGAAATTTTT
>P_1864
AAATTTTTTGATTCACCAATCGAGCGTGAAAAACTTAGGCA
>P_1865
TTGCCAGGAACAGAAGCAGGCGGCATCATCTATCACAAAAA
>P_1866
TTTATCTTTTAGATAAATCTCTGGAGCAGCTTTCGCTCTCT
>P_1867
TCCTCTAAGCTGCTTAGATTCGAGTTCAGTTTTCTTTTGAT
>P_1868
CGGTTGATGGACTGAGGGGGCGTGGTCCTGGCATTTCTCAT
>P_1869
GACATTTGGCCACCTATTTTCTAGACTCACCTTCCTTGGCA
>P_1870
AACTTCCTCCCAAGGAACCGCAGGCAGGAACAAGAAGATGA
>P_1871
AGCGCAATTATTTCCCAGCACGAACTCAAAGAGAATCCAAG
>P_1872
GAAAAGCGGAGGTGACGGCGCCTGCACATAGGTAAATTTGT
>P_1873
AATAATCAAGGGGAGTTGGTCCCTAGTAATATATCAAAATC
>P_1874
TGAAAGGCAGATTGCAAATCCGTTTTTAGTGACAACAAACA
>P_1875
AGGGATTAAGGACTCACCAGCAGTAAGGATTAAAGGGTGGG
>P_1876
TTGGACCGGAAGTGAAATTTCGGGGGGAACGGAGAAGGATG
>P_1877
CAAGCAGGTCAAGTGAAATGCTCTACAAACTTTTCCTTCTC
>P_1878
GGCAACATCTGGAGGAAAAGCGAGGGAAAACGGGAGTCGAA
>P_1879
ATAAGGCCAAGTGGAAAATGCTGTGTCGAAGCGGTGAGTAC
>P_1880
TGGCACAGACAGAACTTACTCGGGATGTGGGAAGTGTTGCA
>P_1881
GGGTAAGAAGAGGCTAACGGCCCTGGGGGTTTGGGAACCCT
>P_1882
ACGGTCCGCGGCATCTGGCGCAGCAAATTGAGATGCGAAAC
>P_1883
CTAGGAAATGAAACGTTAGGCCGCACCAACTGATAAGACAC
>P_1884
TTGAGGATTCAGTTAAGCCTCGAGAAATCCCTTCACATTTC
>P_1885
AATTCAATTTAAGTCAATTGCGTGTTTGGCGCAAAGTTTTT
>P_1886
TTGAATTTGCCATAAAATTGCGACAACTTTGTGGTGACAAA
>P_1887
ATAAATTAAAACATATTTCGCATGCTGTTCAAATGTAATTA
>P_1888
AAATTTGCTTTGGCAAATGTCGGAAATCCGAATGCCAGAAA
>P_1889
TTAGTTTACTTTGCTGCAGGCCTGCGAAGGTTCTGGGATTT
>P_1890
AGGCAAAGCCATAAAAATCACCCACATAGTTTTTGGCCCGA
>P_1891
CACCCACATAGTTTTTGGCCCGATGCCGCCCTCACACTCGG
>P_1892
GCCAGCCACAAAAAAAAAAGCAGAAAAATAGTAAAATATAG
>P_1893
GCGCAGAACCTCAAAAGTTCCCCGGTCGAAGTGTGTTTACA
>P_1894
TCTTCTCTTAGCCTTTTTCTCGGTCCGTGGCGGTATGTGTG
>P_1895
TAAAAAAATGAAGAGTGGCCCGGGGATGCGGAACTAAGCGG
>P_1896
TTTTTCTATTCACAGATTTGCAGTCGCCATGAGCGGATATT
>P_1897
AACGGCCACGCCCACCACGACGGCCACAACTAGCACAACAA
>P_1898
GATGATTTGATTACCGAAATCGAGAGCAAGTTCCAGCTGCA
>P_1899
GTCGGTTGACAAGTCGACGGCATCCCCATCATCGACCACCA
>P_1900
TTTTGAGCTCCTACAAATCCCCCCGAACAGTACAAATGCGG
>P_1901
TCAAAGCCGGTGACTTGGGTCCCGGGAAAAACTGTCATTAT
>P_1902
CCCTTCTCTCACACCACCCGCCCTGGCACCTTCTCACCTTT
>P_1903
CTCTGCGGTTATGCAAAGTGCGCGAAATGGCATTGCATATT
>P_1904
CCATTTGCCTGCGGTTGCTGCTGTGCCGTCGATTCCGCCTT
>P_1905
ATGCCAAATGGGTTGTGAGGCGATGTGAGGAACCGAGCTCA
>P_1906
TCCTCCGGCCAGCCATTTTTCAGCACCCAACCACCCCTCGG
>P_1907
GAAAAAATGTTGATTCCACGCCCTGTTTGTATGCGAATGGC
>P_1908
GGGAATGGGATTGGGAAGTGCGGTGGGGGGATAATCAATTG
>P_1909
GTGTCATTGGCCAGATGGCTCGGAAACAAATTACAATGTTT
>P_1910
AAAGGCACAGTATTTCTGGGCGGAAAATCTGGTTAGCTTGT
>P_1911
CTCTGCTCGGAATTTAAATTCGAAAAATTTGTGGCCAGCGG
>P_1912
TATTTTCTTTATATTTAGCTCTATAGGCATGTGCACAATCG
>P_1913
TGCCCACGGTGATGGTGATGCCTGGACAATGAAATCGGTCG
>P_1914
TTCAACGTGAATGTGCAACGCTGCATCATGCACTCAACGGC
>P_1915
GCCAAGTGTCAAGAGTGGGGCCCGAGTGTAATGCCATCATG
>P_1916
GTCATCATCACAATCTCTTCCTTGCTCAAAGTAAACTGTTT
>P_1917
TCCTTCAACTGGGACATCGGCGGGAACATGGTCGATGACAT
>P_1918
CGGGTTGATTGGGCGCCCGCCTGCAATAATAAAATGGTAAT
>P_1919
ATGGCCAGTGGAACAGGACACGGGATGTGCTACATGAGACT
>P_1920
TTTGTGTCATTCAATTACTTCTAGACATCTGAAATTGAGGG
>P_1921
CCTCCAAAATAGAGACGTGCCGTGACTGAAGTGAGGCCATT
>P_1922
GCTCAATGTGCATTTAAAGTCATCAGAAAAGTGCAGAGCGG
>P_1923
GAATCGAGGTTGGAAAACCGCAGCCACATCATTTTTAGCTC
>P_1924
CAAGCGTCTAAAGATATTTGCCCACGCACCTCAACCGCAGC
>P_1925
CAAATTTGTCAACGAGGAAGCCTGCGGGTGGGAGTCGGGGA
>P_1926
GGAGTCGGGGAAAATGGCATCAGTACGGGAAAACGTAGGCG
>P_1927
TCAGTACGGGAAAACGTAGGCGAGATTGCTGTAAGACGTTT
>P_1928
AATACCCGCCGCGCTTTATTCGGGAAACACATATATTAAAA
>P_1929
GCAGCAGGCTAATGAAAGTGCATTAAGACAATTAACCGCCG
>P_1930
ATGTGAATCGTTAGGTAAGGCAGCAGGGATGAGGTCGCTGT
>P_1931
ATAATTTATGAACATTAACGCGTCACGTGGCTGCAGTCAAA
>P_1932
CTTTAGCCAAATAAAAAACGCATTAATACTCATTTTAGTGA
>P_1933
ATAAAAAGCGGCCAGCGGGGCGGGAAAAACTGCCACCGATC
>P_1934
CCAAAATCGAGCATATTCCTCGATAGCGCCTGCACATGGAG
>P_1935
CGCGGTGGCATTTAGATTCGCCGCAAGGACATTCAACAGCT
>P_1936
GCTCAGGACGCAAACGGACTCGCTGATGGAGTTGGACACTC
>P_1937
GAGAAGGATGCAGAATGCCACGGCCGGGCACAATAAACTGT
>P_1938
AAAGCGCCTCCAAAATTTCGCAGCGTCGGACGTGTTTCGCT
>P_1939
GAGAAAGAGGCAGATGAACGCGAGAAATACAAATAGTTAAT
>P_1940
GCACACGACCAGATGTTTGTCGGTGGAAAAGGGGTATAAGG
>P_1941
CTGTTCCCCAAGCTGAAAGTCGAGGTAAGTTGAGTCATTTC
>P_1942
TAAAATGTTGGGGTAAATTGCGAACTCAGCTCGAAATGTGG
>P_1943
TGGATTTAACGATTTAATTCCAGGAATTGAGCGGAGTCTTC
>P_1944
ACTGTTCATAAATCAAAATGCAGCACTCATTAGTTAGTTCA
>P_1945
GCCCAATATGTGCCAGTCGCCAGTCTATCTAATCAATGGAA
>P_1946
AAATTATGCAAAGGAAAATGCAGCAATCGGCGTCACACCGA
>P_1947
AATGAAATCATGTGCAATTGCCCGCCCTGCGACATCCTTAT
>P_1948
TTCATTGGCTTTATGGCCCGCAGGAGACGTCACACGACCAT
>P_1949
GCAGACAGACGAACAAACCACACGACCACCAAACACCACCC
>P_1950
CATTTTCGGTGCGTGTAATTCGGTCGACTGCAAACAGCAAC
>P_1951
GCCCTTTAAAGCCCTTTTCTCGTGACCTTTAATTATTATCC
>P_1952
ATGCTTTTCCCCTCTTTCTACACGACTGCTGGACATAATTG
>P_1953
TTTCCACTTCCAGTCGCAGCCCTACCCAACTTTATACATCA
>P_1954
GTATGTATCATTTCTTTGCTCGATTTTTTTGTGGCGCAGAA
>P_1955
AAACAGCAGCCAGTTTGGAGCGGTTGGTGTTTGGTTGTCAG
>P_1956
TTTTTTTTGAAGAGAAAAAACGTGCGACTCGTTTAATTGAA
>P_1957
AGTTGGCAAACAAACCACCTCCAACTTGGACCCCAAAAAGT
>P_1958
ACACCCACGCTGAGTCGAGTCGGGAAATCGCTGGAGGAAAA
>P_1959
CAGAGAACTCACGGTAGTTTCACGCCCGGCAATTTCATGCT
>P_1960
GGCAATTTCATGCTCGGGGTCCCGAAAGACAGCGACTTTAA
>P_1961
AAAGCGTAGCCAACTCTTTTCGAACCCAACTAAATGAAATA
>P_1962
TTGCACTTTGGCATTGAGCACCGGAAAAACGTGACTAGTTT
>P_1963
TAAAGCCGCCAAATTGATGGCTGGAATATTTTGTAACCGCA
>P_1964
GTTGCCCTCTTTTTAAAATGCAGCCAGCATTTATTCTCGCT
>P_1965
GATTTGTGGCACTCAATCGGCGAAAACTTTTGAAGTTCCAA
>P_1966
GAGAAAAACAACTTGTGGCGCCCACTTTGAGTTTCTTTCGT
>P_1967
TTTTATTAGCGGTGAAAATTCGGTGGAGTTAATTGATTTCA
>P_1968
TTTTAAAATTTATGAAATGCCGGAAATGATACATCAATCCC
>P_1969
TTTTTTTCGAGTGGTTTTCACAACAGCGACCACAACTCCTC
>P_1970
ACGAAATTGATATTTTTTTTCGGTTGCGACTCGGGCATTAT
>P_1971
GCTTGGCTGGAAAATATCAGCGGGATTAGAAAAGTCAAATG
>P_1972
TTCAAATCGACCAAAGCCGCCGAGGATGCAGTCTCGAGATT
>P_1973
TTCAACCCTCCAGAAAGACTCCCCACTTGGCTAACTGCCAT
>P_1974
CGCAAATCAAAGGAAAAAGGCAGCCAAGTGGCACAGCAGCG
>P_1975
TACCGGAGCCCCCCATCCCCCGGGAATCCACCATGCCAACC
>P_1976
AGCTCTCCGTTTGCTCAACTCGATATCGGCAAAGTCGTGGC
>P_1977
GGCTGAAATCGCTGAAATCTCGCCAGTTTCATTTGAGCCGC
>P_1978
CGACTAAAGTTGAAGAAACGCAGTGAAAAAGTCTTAGAAAA
>P_1979
TCGCCAGTTGCCATTTACGGCAAGGAGGATGTGGCAGCCTA
>P_1980
GGATTTCTGTGGTTTTTGCCCGGCAAAAGTATTCTAGTATT
>P_1981
GCATTTTGCTCACGTAAGCGCCTTGTCGGTACAAATGTATC
>P_1982
CGTTGGTGTGGCTTGATATTCGCGCTTAACTGAAACAAGCC
>P_1983
TGCGTTTCGCATTTGCGACGCAGAAACACAATCAAGCATCT
>P_1984
AAAAAGGTCCTGGGCCTCACCGTGTGCAGCAATGCGGCTCT
>P_1985
GATGTGTCCCCAGTCAGCGGCCTGCTGGCCTATCCAGCTGG
>P_1986
CTGCACTTTTCCCATCTCGTCGAGGAAAATCTGTGACAGTC
>P_1987
CTGGAGCACTGCAGCGGCGGCAGTGTTGTTGCAGAGTTTGT
>P_1988
CTTCCTGCACGGATAAAACGCTTGCTGTTTATGATTACTAC
>P_1989
CGCCAACCAGTGAAATAGAGCAGCCGCAATTGCAGCCCAAG
>P_1990
TTTCCGATGTGGGTCAACTGCCTCAGTGGGCGATGCGAAAA
>P_1991
TCGTCTGTAGGTGGTCACAGCGGTGTGAATGTCCAGACTTC
>P_1992
AACCCGGGCCGCCCGCGTGGCAGGCGAGCATTCTACCACTG
>P_1993
AGCAAGCCCAGCAGCAACATCAGCAATATGCGCCTCCTGCC
>P_1994
TACGGAGATCTGGATGAGCCCGGTATTCCAGCCTCGTATTC
>P_1995
GAACTTTATTATCCACGGTCCGGTGTCCAAGTCCTACGGGA
>P_1996
AAAACTGGGTTGGGTGCCTCCAGCAACTCAATGAATGTTCT
>P_1997
TTTCTATTAACAAAATAACGCGAGGCCCATTCTCTTAACGA
>P_1998
CTCGTTTTTGTGGGTTCCGCCGCCAATTATCATTTGGACAT
>P_1999
TCGAGTTGTTGTGGCACAATCGGTGGGCGTGCCACGGCCCC
>P_2000
GTCTTATTACCCTATTACCACCTAACCGCTCATTAGCAGCT
>P_2001
GGCTGGCTCTCCGGAACTGTCATGCGAATGGAATCAGTGGG
>P_2002
GTCACTTCGCCCTGATCCTGCGGCGATCGTTTCCTCTTCAA
>P_2003
AGGATTCTGTTCGGAGGCGGCGCTCTCCATCACGGGGCTCT
>P_2004
TAATCTCATTAAACGAGAGGCGGCAACCATTTCACACGCTG
>P_2005
TGATTATCCTTGACAAAAAGCGGGCAAAACAGCGTGATTAA
>P_2006
TTTAGTTGAATAAATAAACGCAGTGAAAAAAGGCAGCAACG
>P_2007
AGAGCGGCTTGCATAATCTGCGGTAAGCCAGGAGCGATTAC
>P_2008
GTGCATCTCGCCATGTGAAGCGTGATTTATTTTTCCTAATT
>P_2009
GTAGGTAGCCCGGGAATTGTCGGTCCCTTTCAAAGCTGGAA
>P_2010
AGCTTCTGCATTGAAAAGGGCCCTCCCTCTCTTCCATATTT
>P_2011
TGTTTTGATTTTTCAGCTGGCCGCAGTGATTTATTTCTTGT
>P_2012
CTCAACCCTTGAGCCTGCGACCTGCACACCGTGACCTGTGA
>P_2013
GCTAACGTGAAATGGAAATGCGCTCTAAACGGTTATGACAG
>P_2014
CCCCACCCCCTGAAAAAATGCACACACATTCCGCACGGCGA
>P_2015
GCAGGCAACCCCAACTCCTGCGGGAAAATCCATGGCAACAT
>P_2016
CGGCAGCTACCCCTATTCGGCATGCCCCATTCCCATCCCCC
>P_2017
GGTGGCCGATTTCCCAATCGCAATTCCAACAATTTGTATCT
>P_2018
AAAAGTGGCAAGTGGAAAACCAGTCGAGTGGCCGGCTTAGC
>P_2019
TTGTGATTTGCCTCTTTTTGCGCTCTCATTTACACAGGTGA
>P_2020
CGAAATGCCCTGTGGAATCGCATTTTTGTGCAGTTTCCAGC
>P_2021
GGGAATTCGCAATTGGCAGGCGATCTCGTATTCCCTCTCGT
>P_2022
GCGGAGTTCACTCGAAAATGCAGGATATTGGAAAAGCGCAT
>P_2023
CTTCTTACCTGTCAAAAATTCCCGCATTTTTCGTTGGCTAA
>P_2024
ACTTTGTTTCTAGGAAAGTTCGGTTTTATATAAAATCAAAA
>P_2025
ACAGGACACCAAAGCATACACGAGAAGTACACACAATGGAC
>P_2026
AGAGTTAGGATTACGGAAGTCGACTGCAGTTCAAGGAGCCA
>P_2027
TGAACACTGATTATCTGCGGCGCCAATGGAAGATTCGCGGT
>P_2028
TGGCCAACGCAGGATTAGGTCGCTAATTCAAAAAATACGGA
>P_2029
ATACAAAGATATCGATTTAGCGAGACTAGCCGTGCCATCAC
>P_2030
ATATGAATCCGCATAAAGCACGGCAGTCCGAAACTGCAAAG
>P_2031
CATTTTTTATGCTCCTGCTGCGGTTTTTGCATTTAAAATAA
>P_2032
GGTAAAAGACGAGTTCAACCCAGTAAAAAACAACAACAATA
>P_2033
AGGACTCCAGCTGCATCCTGCGGCCGTGGTGAACACCTTCA
>P_2034
TTACATTTTCCTTTAACTCCCGGGAAAAATATCAAGAAATG
>P_2035
GCTTCTGGATACTTGGCTCGCCTGGTGTTGGTTTGTTTATG
>P_2036
TATGTTCATTATGAAATTTGCATCAATAATTTGCATTTCCC
>P_2037
TGTTCTCACGGGTCTGTCCGCGGGGATCGCGCCACTTGGTG
>P_2038
CACTAATGAAATATTTAGCTCATCAAGAAATTCTAAAAGAA
>P_2039
AGTCCTTCGATTCCTGCAGGCGCGCTCACGTTCGAACCGTT
>P_2040
AGTATGCCCCTCTTCCGGCGCGGCATCCACTTTCCATACTA
>P_2041
CTAATTAGCTATATTAAGTTCGGAAACAATTTTCATCATGA
>P_2042
TCGGCTCCTTTCGCGGGACACGAGCGTTTTCTGTGTCACTC
>P_2043
CGAGCGTTTTCTGTGTCACTCGGCTTCGGTTTTCGGAGTGT
>P_2044
TGATTTGTTGTGCTCCATCGCGTTCAGTTCTTGCTCATATT
>P_2045
CCTGTCCTTTCGTTCAACCGCGTGTTTTGTTATTTTCGTTA
>P_2046
CCCACATCTCGTTTTGGCTTCAGTCGCCTCCTGCTTTGCGA
>P_2047
TCTCAATCTAGCCGCATTTTCCCCATATCCCTAGTCGTGCT
>P_2048
AATTTTCCCGCACGTTTTTGCCCCACTGTCAATGTCGAGAG
>P_2049
GGCACTGGATTAGAGAAAAGCGGGCGGAACGAAGTGGCAGG
>P_2050
GTGAGATCACCATGTGGTCGCCCGAGTCGGAAATAAACTCC
>P_2051
ATTAAAACGAAAGTCAAGTGCGGTTCGAGCTGGTTTTTCAC
>P_2052
GTGTTTGGCCAATGAAAATCCAGTCCTTAAAGACGTTTAAA
>P_2053
ATAAAAGCTAAAGTGAAACGCAATGGCTGAAATATATCTCA
>P_2054
ATCTTGTCCGAGATTCTCGGCTGTGGCATCATTTGCAGGCA
>P_2055
CAGTGTGAGCGCTGCATTCGCATGCGCCTCCTTCCTACACT
>P_2056
GCCCAGCTTCACGATTGCCGCCTGAATATCTCCCCTCGAAA
>P_2057
CCCAACAACGCCAACATCGCCAAGGTCAAGTTCACGGTTCG
>P_2058
CGCAGTTGGTGTCCCAGCTGCACGGCCCTGTTTTCATCATA
>P_2059
CTTCAGCCAGACGGAGATGGCCCGCCTGCTGCAGTTCACCA
>P_2060
GTGATAATTGCAATTAAATTCAGTCCCTGGCTAGGTATATT
>P_2061
ACTTTCTAGAGGAGCACACGCGTCAAAATCCAAATCTCTCC
>P_2062
GTGTTGCTACATATTTCTCGCATGACTCTTTTCTAACAGGT
>P_2063
CTTGGCTCGCGCTCCGGCTGCCCCACCAGATAGCTTCCCTT
>P_2064
TCCGGACTTATCTTATCAGTCCAGAACACGCAATTTCCCCC
>P_2065
CGATGGAAATGGGCTGCCAGCGGGTGCAGCTTCCGGCGGCA
>P_2066
TGTTTAATTCCAGTTAAGCGCCTGCTTTACCGTCCCCTCCC
>P_2067
AGGATTTTAAACGACAAACACGAGAATACACTTAAACCAAT
>P_2068
TGTATCCTCTTCTGTGGCAGCGTTGCCAGATGCTGTCATGT
>P_2069
CAAAGTACCACCAAAACACTCATTGTTAGCTTCCCAGAACA
>P_2070
TGGGGACTGACTGGCTGCGGCGGGAGCTGGAAAAGATTGGC
>P_2071
TTTAAATGAGTCATCGGCAGCCTGGCTACACTAAGTCAATG
>P_2072
CGATTTTTAAGAGAAAAACGCTTGAGCAAAGAAAGAATTGC
>P_2073
CCAGCTCCGGATCCTGCCTCCGTGCTCCAGGACTCCGGGGT
>P_2074
GTATCCACGATATCCACGCTCGGTTTTGCGCATTTAATGCC
>P_2075
TTTTCCATTTCGATGCAACGCATTGCCAATTGAAATTATGC
>P_2076
CGGCTAATAAAAGGCCAAGCCCGCCGGAGTGACAGCCAACA
>P_2077
GCTAGGCGTTGATACAGTTGCTGTAACAGGATTAGCTCCGG
>P_2078
TAAACTAGCGTTTTTTTTTGCAGTGCCCAAATTATGGCAAA
>P_2079
TGGGGACTTATAAAATGGAGCATTGTCACAGTTTTAGGCAC
>P_2080
CTAAACATTTAGCAGCCAGGCGGCCACATAAAAAATGATGT
>P_2081
GCTCTTTAAAATGCAAATTCCAGTCCGTACAACAATTTCAT
>P_2082
GGGGAAAATCACACCAGACACGTGAATAAACTTATATGGCT
>P_2083
CTCAGGGGTTTCCCCAAGCGCGGTGGGTTGGTGGTGGTGGG
>P_2084
ATCCGGTTGCCCAGTGGAGGCGGCCGCCGCAGCGAGTCCTG
>P_2085
GCAGATTGATTGATTTCAAGCGATACCCTTTAAGCGTTCTA
>P_2086
CTAAATTGGCTGACAGCATACACGAAGGACACACAAACACG
>P_2087
CAAGCTAACGTGAAACGGTGCGGCAACTCGAAAGCTGCAAA
>P_2088
CAGCTCTTCAAGGATGTGCCCAAGGACGTGGGCGGCTCAAG
>P_2089
ATGCTAACTTTTCTTTTAAACAGTTCCGGCATTTCGCATTG
>P_2090
TGAAAAACAGGCTGACAGAGCCGTAAATCGATGACAATGAA
>P_2091
CAGGAAGCAAACCGAAACGGCACCAACAAATTACCCGACCC
>P_2092
AATCGGTATGCCTCCTTCCGCCCCTTCTACCACTTTCACTC
>P_2093
GTGACTGACGAAGCACAAATCGGAAAACTTGTCGAGCATTT
>P_2094
TCGCCAGACTCGAACCAAGTCGCGCTCAGGAATGCGCCAAG
>P_2095
AGGACTACAGCGTTCTGTGGCGGTGCCCAAGGCCCCAAAAG
>P_2096
CAAATCCCACTCAAAAGAGGCGGCAACCGGGTGATAAAACA
>P_2097
CAAAAATCACACACAAAATGCATGTGCAGCTAGTACAAGCA
>P_2098
TCCATTTTTGCCTTAAAATGCACGAAAAGCGACGGCAGCAA
>P_2099
CAGAAATAGAATAATTTCCTCGGGGATTGCCACATTTGGGG
>P_2100
TACTTGCACCACTAATTCCGCCTGACGCCAAAAACTTTTGC
>P_2101
TTCTACCAGTGCAGTGAGCTCGTTGTTGGTTCTGCGCCATA
>P_2102
CCGATCAATTGAATGGGGGACCCGAGTGGAATCAATGCGAA
>P_2103
AAAAAAAAACAAAGAAAACGCCCGACCAAAACCAAAACCAA
>P_2104
AACAACTTTCACGTCCGCGGCAGCAAATAGAAAATGTCCGG
>P_2105
AAAATGCCACAGAGATGACCCCTGAACTTTGTCTAGCTAAA
>P_2106
AATTTTGGCCAACCAAAATGCAGCCAGGTCAAAGGCCAAAA
>P_2107
ATTTCTATCTTTCGCCCCCACGGGCTCTCTTGGCCATTTGC
>P_2108
ATTCAGGATATGTCCTTGGGCGGGCGTTAAGCTTTCAATGT
>P_2109
AACAAGAGGCATTAAAAAATCAGGAAAACCCGAAAAATATT
>P_2110
CGAGAACTCGACACAAAAGTCGCTCTCAAAATTTATTCAGT
>P_2111
GCACTTGTTCCGAATGCACACATACACAAACATGTTCCTAG
>P_2112
GGGGCCCGAAAACACGAGAGCCGAGCGCTGGTGAGTCCTGA
>P_2113
GTGAGTCCTGACGAAGATCGCAAGAAGAGGGTTCGTAACTT
>P_2114
CTCGCGGACATCGGGCATGCCTTTGGTGGACATCAGCTTCT
>P_2115
GCAGATTGCGAGTGCCGCCTCGGTGAGAAGAGAGGCTAGTA
>P_2116
GAGGCTAGTAGCTCACTCGCCATGTTGGACATCTTTTCCAA
>P_2117
CGTTATGTGGCTCAACACGGCCGGCATCGCCATTAGATGAC
>P_2118
GATAGTTTACCCTTGACGAGCGGTCGAAAAAAACGTCTGCT
>P_2119
AGACCGAAGATAGTTGAGCACTGTGGGGCATAACAACCCTC
>P_2120
CTGTGGGGCATAACAACCCTCGCTCGTTATCCGAAACCAAG
>P_2121
TGCTTCCGGGATTTTGACGCCGTTAATTATTACAGGTCGTA
>P_2122
AACGTTGATTGGAGATTCAACGTGGGGAATCAATCGTGAAC
>P_2123
AGGCGGAATGCGTGAAAGCGCGTCAGCCACCACATTAGATT
>P_2124
TATCCTAAAAATTCTACCTGCGTGTCTAAAAAATGCGACTT
>P_2125
GCAGACCTTGCCAATATGCTCGCGCAAAATATCATCGATCA
>P_2126
CCGTTTGGTTTAGGTTTCTTCGGGACTATCCAGATAGGGGA
>P_2127
CCGGATTTCAGCCTTGACGGCCGTCTCCACGGACATTCCAG
>P_2128
TTGTGTACCATCTGGGTGTTCGGCGGCGAGTAGCGGGTTAA
>P_2129
TAAGTCTTTGAGAGTATCGTCGCCAATGATACCATCAAAGG
>P_2130
GCGTTGGTCATAAAATTTGCCCCTCCCTCAGTCTCAAGGTT
>P_2131
TGGTTATCTCCACTAGCCGCCGGGGCTAGCGGGGGTGGTGC
>P_2132
AGGAGTTTTGCGAAAATCTGCCTGAACCAGGAGAAAAAGGG
>P_2133
TCGGATAAAAACATCCAAAGCCTTGTCTCTATAGGTTTCTA
>P_2134
TCTATAGGTTTCTATCAAAGCGTTGACTACTTCACGAGGGT
>P_2135
TAGTTTGCGTTGGAAAGATGCAGGAAGCTTTCAAGGCAACA
>P_2136
TGATGACCTCTAATTTATTTCGGCACTGGGCACGGTGGTTC
>P_2137
TTAATCTGACTTATGCACACCACCACTATTTTTACGCACAA
>P_2138
ACTGCAGCTTGGGCACGATTCAGCATCGTTGGCATGGCCCT
>P_2139
ATTCAGCATCGTTGGCATGGCCCTCGCATATTTCCTTGCAG
>P_2140
GAAAAGCGTAGGAAAAGCATCGGCAAAGGAAAATATTCTCA
>P_2141
CAGCAAGTGAAGCCAAATGTCACGAGAAATCTAGTCGGCAA
>P_2142
AGACGGGGGACAAACATTTTCCCCACCGACTCGATGGAACA
>P_2143
AGCCATTCGCAGTGAGCTGGCGATATTTACAAAAAAACTGG
>P_2144
TTACTTAGTTTTGTTTGGGGCAGCAGCAGCATTGTGCCGCA
>P_2145
TAAGCATGCCAAGTATTTTCCGGGAAACGAAAACAAGTCCA
>P_2146
GCGTTTAACTTGACAAATTGCAATCGAGAACAAGTGAAGTT
>P_2147
TGGCCCAAAAAAGCGAATTACGGCCGAGTCAAAAAAGCCAA
>P_2148
TGTGTTTAAGTGTGAAAGTTCGTGGGCGTTGGGCGTGTCGG
>P_2149
CAATGAACATCGCGCATCCGCCGTGTTGCGCAGCAACAAAG
>P_2150
TGTTCATGGGAGACTATATTCAGCACCTCGAGATCCACGTG
>P_2151
CACAACGATCCAAGCAAATGCAGTCTAATTTCTCTCAGCGA
>P_2152
CTCAGCGAACTTTTCTTTCGCCTAAGTGTAACTTTTTCATA
>P_2153
TGACAACATTTTTGAAAACGCTTGTTTTAGAATATCAGTAC
>P_2154
CAAAAAGCTCAAACCCGATTCATGGGGGCGCCACCCGTTCT
>P_2155
TCGTTTCATTTAATTATTCGCGAAATTGCCAAAAAGCAAAG
>P_2156
TATGTACATGTATCCAAACACGTGCCCAAAGCGTGAGCTTT
>P_2157
GGCGTCGGCACACATTTTTTCAAGGTCAATCAAAGGTTATT
>P_2158
GGTTGTGGAACTTTTATAGGCCCGATTTTGTTTAGTTGTCC
>P_2159
TGCTATAAACCCAATTAATGCCCTCGTAACATCGATCGATA
>P_2160
GCCCAGAAGATCAAGAACGGCGAGCAGGTGGAGGAGCCCGA
>P_2161
CTGGAGAACTACCGTGTCACCCTGGCCGAGAAGATTATGCC
>P_2162
CGGATGCGCTCTTCGCCGCCCCGTCGCGATGTTTTTTCCCG
>P_2163
GTCCAGACAGAATACAATCGCCTTGGTAATCTTGTAGTGCC
>P_2164
CCGTCTCACGATAAATGACGCAGTGTTTCTGTTGAGCCATC
>P_2165
CAGAAGGAGGCAAGACTTTGCAGCCACAAGGATAACGAAGT
>P_2166
GATTGCGGCTCGGCCTACGTCCTGCGGGAGCCTTAAAACAC
>P_2167
CGGACGAGTTTCAAAGGACTCGATAATAATGTCCAGCACAC
>P_2168
AAGAACACCAAGATGGATCGCATCTTCGAGCTCATCCAGCT
>P_2169
TTTCAGGAAAGTGTGGGACGCCTGGGCAACTTTCCCTTCGG
>P_2170
AAACGCTATTCGGGATGGTGCGGTGGAAGCGTTCGGTGAAC
>P_2171
CGTGGGCTTTATGCAACAGGCGGTGGAGAAGATCGATCGCA
>P_2172
GTTCCTCGCCTGTCTAAACGCATCCTCTCCAAGCTCTCAGT
>P_2173
GAAGCGTTGGCTCTGCACGGCGATGTCACCGAAGTGCCCGA
>P_2174
AGTTCGATTTTAAAATTTCACTTGCTCAAAATAAATTAAAT
>P_2175
AGGACCTTCCCAAGCATGTGCCGTACCTGATTATCGGCGGC
>P_2176
GAAAAAGTAATGGTCTATCGCACACCCGATGACTTTGATCG
>P_2177
GATGACTTTGATCGCCTCCGCAAATTGGCGGCGGAAAAGCG
>P_2178
CAAACAGGCGACTCCCTCGCCAGTAAGAGATTCCGACGCAG
>P_2179
ATAAAAGTTGACAATTCACACCTGAACAAAAGATTTTCGTA
>P_2180
CCAGACGTTTTCGCTGCACACATGTTCAGATTTATCTCGCA
>P_2181
ACGTTAATGAGTAATTTCCGCAGGCGCATCCTCTTCTCACT
>P_2182
CATAATGCTTATGATCGAATCGGTAGCTAACTACCTAGGAA
>P_2183
ATGGATGAGTTCATCAAACGCCCAGACAAGAGTTCAGAATC
>P_2184
ATGCTCATAGACCTAGACCGCATCAACCGCATCATTTGTGC
>P_2185
CATCAAGCTGATAACATCCACAGTCGCAGTTGAGTCTCAAT
>P_2186
ACTTGTTGTCTTGGGTGTCGCGGCTCTGATAAAGACCAACA
>P_2187
TAAGAGAGCTGATTAGCAGGCGAGCGCGCATTTTGAAAAGG
>P_2188
CGAGAAGGCATTTTGAAGTGCTGCCCCGGCCAAAGGAGCCA
>P_2189
ATTTGTTCGACGTCGTCGGTCGGCAAAAGCAAATAAATAAA
>P_2190
CGTTTTCATCATTTTTGTGGCGGAAAACTCGGACCTGGCCA
>P_2191
GGTGAGGGGCGCCGCGTGGGCGGTGGTTGTGTGCTTTTGGG
>P_2192
ACCGTTTATTTCCTCAACGCCGCGCACGAATTAAATTCTAT
>P_2193
GTTGGAACATTTCCGCTCGGCTGCGACGGAAAATCTCTTTG
>P_2194
TGCACGCCCCTGCTCAGTTCCGTGGGTATGCACTGAAAGAA
>P_2195
CCAATGTCCAGAGGCGGAGGCAGCGGCAGCCAAGTGGCATC
>P_2196
GCCAGCGATTTGATATATGCCCTGCACTATATGGTATAGTC
>P_2197
TTATTTCCTTCGTTATTACACATCATTACTAAGATCCAGCA
>P_2198
GAACCTTTCGGGAAAGTCGTCGGCCGAACGGAAAGGAAGTT
>P_2199
GAAAGGAAGTTATCCTAGCACATGGCTTATCGACTTTGCGG
>P_2200
TCGTTGGCAGAGTAGACTCGCAGTTCCTTGGTCATAAATAT
>P_2201
TGCGCCTTCTGCACTGCGCGCATGCGCCATAAATGGCGAAA
>P_2202
GCAGGATGGGGGACGGGAGACGGGAGAGGAGCGCAGAGACG
>P_2203
GCGTTTACTTCTACATTTCTCGGTGACTGGGGAGTGGGTGA
>P_2204
AAGCACACATAACTTTCTCGCAGTGCACAGTTCTTGTTATT
>P_2205
ATGGATAGCTGTTCCAGGCGCTGCATCAGCTGCAGCATGTT
>P_2206
GTTGGTGTTGAACTCGTTGCCGTGCTCCAGCGAATCCTCCT
>P_2207
CTGTAACTAAACCTCAACCGCCGTGTCAAGCGAACCGATTG
>P_2208
AGGACACACAGCTGTGGCGGCGAGAGGCTCGAAGGCTTGTA
>P_2209
CCACCTTTCAGGAGTTTGCGCGGCCGGGTCTTGAACTCGAA
>P_2210
AAATGCCTAACTCACACTTGCGTGAGCCAAAAAGAGTGTTG
>P_2211
TTATAGGAATACTAATTGCGCGGTCTTTTTGAATTTCGAAA
>P_2212
GTGGACAAAGCTAACAATGCCAAGGCCACACAGTCCAGCCG
>P_2213
ATATTTATACATAACACTTCCACTACTAATCAAATTTTAAA
>P_2214
GAGCATCTCCCCATCTCATCCAGCATAAACAAAAATAACAT
>P_2215
ATTTGGTACTTAAACAGGTGCAAGGGGAACTAATCACGATG
>P_2216
ACGTCCGCCAGCTACCAGCGCGAGCTCCTGCTGGCCCGTCA
>P_2217
GGCAACGCCCCCCAGCGAGCCGTGCGGAATACCCAGACCTC
>P_2218
GAGCCCCTTAAATAGTACCGCCGTCTCTATCTAACAGCACC
>P_2219
AACACGAGACCCCCCGAGCTCGGTTCCAGTTTCCCAGTTGC
>P_2220
CACTCGCGGTTCCATGTACTCGGTGTGGTTGTAAAATGTAC
>P_2221
CTCTACCCCGTCTTGATTGTCGGTGTGTGAGTGGGGCCAAT
>P_2222
TTCGCTCGTTCTTCTGAACTCAGCAGAAAGAGAAAGAGCGC
>P_2223
GCGCAGCACCGATGCAGAAGCGGCTCCTCTGCTCAAAACGA
>P_2224
GCTGTTCTCAGTACGGTACACGCGCTCATTGCGCGATGCCC
>P_2225
CTGGCCATTTTTAAGTTGGGCAAGGACATGTAGCGATGCAC
>P_2226
ACAAACTTGACGGAAAAAATCGTGAAAATAATGACGTATGA
>P_2227
ACTCACGCCGCAGTTGATGCCAGCACTGCGAACGTGGGATA
>P_2228
GCGAACGTGGGATATGGGTCCCCGATCCCCGTGCCTGATGA
>P_2229
TCGGGATTAGATTCAAGTGGCGTCCAGGTTAACATATTTTT
>P_2230
GGATTTCTACACACAATTACCGGCACTTTTGACGAGCTTTA
>P_2231
TGACCAAAGCGAATAAAACGCCGCAAAAAGCAAGTGAACCG
>P_2232
TCTACAGGTCCTGGAAGTTGCAGCAATTCGTGGTTTTCGCG
>P_2233
GCCACCAAGGGGACATCCCCCGCGGACATTGTGTGCGTCTT
>P_2234
GCTCGGTTAACACCATTAGGCCGTACCCCATTCCTCCGAAG
>P_2235
TTTTTACATCGATGGAAAATCGGCCACGATGAGCGGCAATA
>P_2236
ACCGCCCCCCTTGCAGGTCGCCTGCCTTATATATCCGTGAA
>P_2237
ACTACCTCGCCAACGAGTCGCGCTATCAATATGCCCGCTGC
>P_2238
GGTCTGGCGGATGGCAAAGTCGGGATTTGCAACTTCCGGGA
>P_2239
GTGGACGAGACGCGTCAGCGCGCTCTAGAGGATTACGGCAT
>P_2240
CGGCAAGTCTGTGTCCAACGCCTTGCTGGACGAGCCGCGTC
>P_2241
TACTTAGACAAGGGATGTGCCCGTAGCATTAGTGTTTATGA
>P_2242
CTTCGCACGTTTTTATGCGGCGTTATTATTTTTTGTTGCTT
>P_2243
AATAACATTATGTGATAACGCCTGAACAAACAAATCAAGAT
>P_2244
CATCTCAGGCATTTTCACCGCGTGACCCCTTTGAAAATCGA
>P_2245
ACGACTTTTCGAACGAAAAACGAGACATAAAAATGTGAAAA
>P_2246
CAAAATTCGTTTGTTTGCGGCTAGAATTGCTTGTCTTGGGC
>P_2247
GATGAGGAACTCGTGCGGTCCATGGAGGAGGTGGAACAGCG
>P_2248
TAGGTTTTATTTTGTGTTTCCGTTAGAGATGAGTCATACAG
>P_2249
GTTAGAGATGAGTCATACAGCGATTACAACTATCGGACAAA
>P_2250
TCGCATTTCTCCATTGAATTCGGTTTTTATATTTCACTTGG
>P_2251
CCTGGAATCCGTTGAAATTGCGCTACCAACTGAAAAATGTA
>P_2252
GTGAGTGGAACCGAATCGGGCGATAGGATTTTCTTAAATGG
>P_2253
GTCGATGATGAAGATAAAGGCGGGAACCTCCGGGGGAGTAT
>P_2254
TCCTGGCTGACCTGGAAAACCGGCACCTGGCTGAGGTGGAT
>P_2255
GGGGATAGCCCGGTTGCTGGCCCGGATAACCAGGTTGTGGA
>P_2256
ACTCCTCGATTTTGGCCACTCGGTGTTGGCCTCAACTCTCG
>P_2257
TGCGGTGCTTTTGGCATTTGCGGCCATCGTATTTGGTGGGT
>P_2258
CTACTACGAGGTGGCCAAGACGGTGGAGGACATGGGAGCCC
>P_2259
GGACCGCGCTGCGAGCGTCACGATGATGGCACCTGGCTGCT
>P_2260
ATATTCAACCGAAAATGTTCCGCGCTCAACGTGTTTGCTTT
>P_2261
TCATTCATACTGGGTCTTGCCGTTTTTAGTCTTTTGGCTTC
>P_2262
CTGGTTATTAAAATATCTTACGGTTTCGGAGGGAATTTGAA
>P_2263
TCTCTGAATCTCCATGTCGCCGATGCCATTTGTGCAATTTT
>P_2264
TGGACTTAACCCTTTTTTTTCGCTGTTTTGTAAGTATGTGT
>P_2265
CGAGATCAGGGTGACGCTGGCGACCAGAACAAGCCAGTGGA
>P_2266
CCAGAGGACCTCCCGAATCGCCGGAGCAGGCATCCTTTCCT
>P_2267
TTTTACTGTAGATGGATCCGCCGCAAAAATGTTCGCCGTAG
>P_2268
ATCGGATGCACTCGGAAAATCAGTCGTTCTTGAAGCATTGC
>P_2269
TCTTTCTAGTGTTCAAGTAACCCTAACATCCTATAGATTAA
>P_2270
TTGCATTATAAATTAAAATACGTCAACGCAGCGAATCAACA
>P_2271
CAAAATCTCGCAGCATTAAGCATGGGAAATTTACTCGCGGC
>P_2272
GCGATTCGTGCTGCGATTTCCTCGATTGGAAAAATTGAATT
>P_2273
AACCACACATTTTCCAACTCCGATGGCACCGAAATTGTGAA
>P_2274
ATTATCCAGCTCGATTCAGTCGGCAATTAATGCCACTCCAA
>P_2275
AATTAATGCCACTCCAATTGCCCGATTTGCCTGCACCTACA
>P_2276
TGGGTGAGCTATTCAGAACTCAGTGAAAATTTTAATTGACT
>P_2277
AAATTTGGTTAACTAAATCACGGCGCCAGCCAATCCCCCAA
>P_2278
ATTTTGTATATTTCAAATTCCTTTAACAGAGACTTCTTATC
>P_2279
TGCGGCACTTTTCCAAATCGCGGTTGCTTGAATCGCAACCA
>P_2280
GAAGAGGGACCCTCTGGTGTCCTGATGTACGTGATGGTTAC
>P_2281
AAACCCAAAACTTCGGATCGCACTGTCTGCCAATAAATCCT
>P_2282
TGCAACTGCAACAACAGCAGCAGCAACCAACAACAGCAACA
>P_2283
GCATTTATTGGGCTTATGGGCCGTATTAATAATGTTCATCT
>P_2284
TAGATTTATTGAGGACGTCGCAGGCACTTTGCCAGGAAAGG
>P_2285
TATCTTCGCTGTATATCACTCCTCCGCAGTGATGTTTGTCG
>P_2286
GCGCTCCGCTGCACTGAGCCCGGTTCTTATCCTTAGCAGGA
>P_2287
GCTCAGCTGAGAGGAGCTGGCATTGTTATCGTATACCAAGT
>P_2288
CGTATACCAAGTATATTTTCCGCGCTCCTCCATTTCCTCCA
>P_2289
TTTTAGCCACGAAAAAAAAGCGAGGAGATGGAGCAAGGAAA
>P_2290
CTCTCGGGCTCATAATTTTCCAGGACCCAAATGTGTGGGAA
>P_2291
TGTGAAATTTTCGTCGAGTCCCCCAACGATATTCAATTACA
>P_2292
TGTGGTCACCTCCATTCAGGCGAGGTCTCCATTTCATTTTC
>P_2293
AAATGAAATGAAATCAAATGCAGTCGACTGAAAAATTGGAA
>P_2294
TTTGGGCGAAACAGCACGGGCATTAAGCACGTCGGCAACAT
>P_2295
AAAAATTTGTGCTGAAAAGTCGGTTTTTTGCATTAGAAAGT
>P_2296
AGACAACGGACGTCAGATATCGGGGCTGAGTTGCACTTGAG
>P_2297
TATATTTGCCAAGTGTATCTCGGTACGGCTCTAAAGTGGGT
>P_2298
GAAATGTAAGATAAACAAACCGGCAAAAAGATTCACCAACG
>P_2299
CAATTGTGGGCGACCAAAAACGATGCCGCACAAAAGGTGCA
>P_2300
CCGGACTCCTTCTGTCCGCCCCTGAATGCTGTATGGGAACC
>P_2301
ATGAACTTAGCTCTAATTTGCCGTACTCGAGCATACTTGGT
>P_2302
CTTTTACTCCATTTTTTTTCCAGTGCTTTTAAGTGCAATAA
>P_2303
TCAGTTGACTGCATTGCTCGCAGTGGGTTCGCAAAGCGGGC
>P_2304
ACCAAAATCCGTCCCCGGAGCATGTGCGCTGAAGAACTTGT
>P_2305
ACTAGTATAGATAGTAAAAGCCTTAAGCACATTATCGAGCT
>P_2306
TCATAGGGGGCATAGAAAGTCAGTATTTGAGGGCCCACACT
>P_2307
GTCGTGCCCCAGAAAAATCGCATGCATCTCCATGATGCGGC
>P_2308
AAAGCAGCTGCAGAAAATAGCTACATCGATGTAGATCATGG
>P_2309
TCTCGAGTGAATAGTTTCGTCCTGCACCGGTGGATAGATGG
>P_2310
TGTCCTGGCCTCCCGAGAGGCGCCCGTGTGACTTTACCAAG
>P_2311
ATGCAATTTGTCATGCAATGCCGGAGAATTGAAAATGCGGA
>P_2312
GTATGATAGTCCGCCAAACTCCCTGTATGTCTCGGTACCCA
>P_2313
ATTGTAACAAAATATGTTTACAGGAATTTAAATTTGAAAAA
>P_2314
TAATATCAATATGTTTAGCTCGTTTATGACATGAGGGATTG
>P_2315
ACCAGCCCAATCAGAATCCACATAACCAATAATTTTATTTT
>P_2316
ATCTAGCCGCTTGCTTGAGTCCGTAAATTGCCTTATTCAAT
>P_2317
AGGAAGTCTCATATAAATTTCCTCTTTTAACGTGCCATTTA
>P_2318
TCGCATTCCTTACTCTCATTCGGGAATTCTGTTTGTATTAT
>P_2319
CACTGTTTCAAATTTAACAGCTCTAGAATTAACCATATTGG
>P_2320
TTGCACCACTAACCATGGTTCGAGCTTTTTCCGTAATGGTT
>P_2321
CTGTTAAGTGATAAGAAATTCCTTTCTTAACACAAAATTGT
>P_2322
ATACCTGAATTTTTGACAACCATTAACCCATTTTTCGAAAT
>P_2323
CATCAAATTACCAGCAGCTTCCTTACAAAAGAGTACATCCT
>P_2324
TATTTTCTTTGGTTTAGTTACCCGATTTTTAAACAAATTAT
>P_2325
GTCATTTTTAATTTTAATTTCTTGATCCAGCAATCTATTTT
>P_2326
GAAAGCAAACGTTTTCGCAGCGCCAGTTGCGACGCCAAACT
>P_2327
CGAAATTTAAAAACGAGTCGCTTAGGTACTCTATTATTGTA
>P_2328
GAGTCATCTACCTCGTTAGGCATTAAACCATCAACTACTTT
>P_2329
AAGAGACCAAGATGTTAAAACGGGACATAAGAAAGTGGAAA
>P_2330
GAAATGTCAAGTGAATTCGGCAGCTGGAAATTAGCACGCAA
>P_2331
AACGATTTTCAGTCGCCAGTCGAGCGCGAGTAAGTCAAACG
>P_2332
GACTGAAGCCGGATAAATCGCAGCAAGGGCATTTACCAATT
>P_2333
GTTGTGGCATTAAACAGCAGCAGCTGCAATTTGTGGTCTCT
>P_2334
CTACTTCAGCAAAAAAAAACCGAGGTGGAAAATTTACTGAA
>P_2335
TTTGCAAATCCTCTTCGCCGCTGCACAAGGGGATTCCCCGA
>P_2336
GTGCTTCCCAACTGGATTTTCGACAACAAAGCATTTGACAT
>P_2337
TCTACATCATCGCCATGACGCCGGGTCTAAATTGTTTGCCA
>P_2338
CGCCAGCTTGCAGCTCGGCACTTGGTCAAAATCTGGGGTAC
>P_2339
GGCAGCCACAAAAGCCGAGCCGGGGATATGAAATCTGGACG
>P_2340
AATATTAACTTGAGTAAAAACGTTAATTTTAAGCGGCATAA
>P_2341
GGGAAGCAGAGGAATTTATCCGGTAGCTCCTTACATCAAAT
>P_2342
GCTTGTGGCTTTTGGCCAGGCCTGAAACGAAACGTAACGAA
>P_2343
GACGAAGTTGCGACCAAAAGCGGTTTGCCTGGCACATTCAG
>P_2344
TGTTAGTTTGTGTGATTTTCCGCCCCCGTTCCCTGGGTGTT
>P_2345
TTGCCAACTTGAATTAAACACGCCCCCAACACACATGGAAA
>P_2346
AAGTTGAAAATCCTGAAGGGCTGTCCAAATGAAATAATCCG
>P_2347
GAAGAAAACTAAACTAAACACGGTTAAAATTCTCACCTTTT
>P_2348
TCATGAATTTAATATTAGAGCGAGCGAGTTGCAGCTATAAA
>P_2349
GCACACTTCCGCCGCAAAGTCGGCCATTGATTAAAACGCAT
>P_2350
GTCGGCCATTGATTAAAACGCATTTCGGTGGCAGCCCAAAG
>P_2351
GCCAGAATCAAAGCAAAAAGCATTCGCAGATGGGTGGGGTA
>P_2352
AGCACAGTTTGGTGGTTTTCCCCGCTTTCCCAGACCACCAC
>P_2353
TTCCCAGACCACCACCCCCCCCCCCCCCTCCTTCTGATTTC
>P_2354
CCCTCTCGCAACCGAGCTTCCATGGTTAATTAACTTGCCTC
>P_2355
CCAGCTAGAATTTGCAACTGCCTGGGTGAGCGAGTTGCATT
>P_2356
GAGAAATGCGGGCTGGAAAGCAGGAAAATTCACATTGCGGA
>P_2357
CCGGAGAAAGCCAACGACAGCATTCGAAACATTTTTAAAAC
>P_2358
TAGTGTAGGAAATGAAATTACAGTAAATCACAGCTTAGTTT
>P_2359
TTTGTGCTCCTGTTTCAGGGCAGGAATACCCATACCCACCG
>P_2360
CCAACCACCGACGGGAAATGCGGTTAAGATATTTTTTACGA
>P_2361
TCGAGTCCTTGCCAGAACGGCGGGACATGTGTGGACGGTGT
>P_2362
CGGTTTATTTTTGCGACCGGCAGCATCCAGCTGAAATGCAC
>P_2363
TGTAAAATTTACGCGGCACGCGGAGCCAGGGCGAAATAAAA
>P_2364
TTAAAATGGTGTTGATTCGGCAGGAAGAAATGCTCTCGAGG
>P_2365
GCACAAATCGAGAATAAATGCCGCACTTCCAATTGCATCGC
>P_2366
CTTTATGCAATCATTGCAGGCAGCAAGTGAAAAGTGCAGGG
>P_2367
GCTTAATTGGCTTAAAACATCAGTCGAGCGGATCTCTCTAT
>P_2368
GAAATGGAATCAATTAAACGCACTAATGCCCGATCGTTTTC
>P_2369
CGATGCCACCCACCATCCCTCCCTCCCGACACCTTTTGTAT
>P_2370
AGACCCCACCCACGAAAACGCCCCCTCAATTGCAGCTCACT
>P_2371
TTTAAAACGAATACGGCCCGCTGGAATAATTGATTGTACTA
>P_2372
GATTAAAACACCGACTGTGGCGCCCCCAGAAAGCGGTAGCC
>P_2373
ACTGTGGCGCCCCCAGAAAGCGGTAGCCATAGCATATCCGT
>P_2374
GAACACTATAAGAAATTTTTCCCAAATGTAACTTTGGAGGG
>P_2375
GAATTATAACAACTTTGTCGCCTGGTCCCAACTGAGCCCCA
>P_2376
CATTAAGCACATTTCAAGTGCTACCCCGCCGAGTTTTTGGT
>P_2377
CATTTGGCCGTTGACATTTCCATTGGCGTGTTACAATTAAT
>P_2378
ACGCATTTTTCCGACTTTTCCCCGAAACCCAAGCACAGCCT
>P_2379
GAGGTTGTCATTTTATCACCCCCCACCAAGGGCATTGTCCA
>P_2380
ATGTAAAAGTGGGTCACTCCCCCAACTTGCGGATGATTAAG
>P_2381
TGACTCTTCTTTTATTTTTGCTCGGTTGAAAAATTTAATTT
>P_2382
CCTTTTCGCCCAGGGCAGCTCGATGACGATGATGAGGACGA
>P_2383
TCGCCGAGGGGCGAAAAAAGCACCAGTAACCCCATCCGATC
>P_2384
TTAAAAGTCGTCCCAAAAGCCGGGAATGCAGGGTGTGTCGC
>P_2385
TCCGCGCCAAAGGGAAAGTGCGGGGTATTAAATATTTGATG
>P_2386
GGAAAGGCATATATCTCCGGCGGGGGTTTCTCTTAAATGTT
>P_2387
TCTCTTAAATGTTAATGCCGCTTACACTCTTCCAGCGAAAG
>P_2388
AAGCCAAAGGCGAGTAAGGGCGGGAATAAAATGGAACCATC
>P_2389
GTGCTATGTTCATAAAAGCGCGAGTACAAACAGATGGCCCA
>P_2390
GCCCTGCCATCCTTCTCCGGCAGCGTCAATGGACTCTCCTC
>P_2391
CGCGGGGTCAGAGGTCGGGGCGTGGGTCAATGTGGAACCAG
>P_2392
CATTATATGTTCATAATTCGCTATTTCTCCACTTCTTAGTT
>P_2393
GGACGCACAGGCAAAAACTGCGAGGAGGGTAGGTTCCACAA
>P_2394
TTACTATAGCTATACAACTTCACTGCCCTTCAATCCTTAGT
>P_2395
AATGAGGTGGAGAAGCAGCGCAGCTTCTCGCCAGTTCCCCT
>P_2396
TAACTAAATGATTCGTCTAACCCCATTAGAATCGCGCAACA
>P_2397
TTATACGAAATCGGCAGATGCGTTTTTGCTATTTCTTTATC
>P_2398
GGACCCTCCCTGTACGTCCGCCCCCGCGAAGCCATCCAAGT
>P_2399
CCTGGGCAGCACCAACGACACGGTCCGTGCTCCGGCCAGCG
>P_2400
TTTGCATCCCAAACAGGCGGCTTTCCCAACTCGGACTCGGT
>P_2401
CGGCTTTCCCAACTCGGACTCGGTGAGCAGGCGCACAAAGG
>P_2402
ACGTTTTTAGGGCTTAAACTCAGTCCCCTTGAAAACATGCT
>P_2403
CCTTTGTTTGTTTAATGACGCCGTCGACAAGCCCAGTTCAA
>P_2404
CCAGTTCAATATGTACATATCCGAGAATATGCACAAAAAGC
>P_2405
TACATGTGCAAATACAAATCCATCAACAACTAAAAATACTT
>P_2406
GGAGATAAATCTACGAAGATCGGGGTATGGAATTCTACACG
>P_2407
AATTCGAACCGTAATTAATGCGGTTTATTAAACTTTAAAGT
>P_2408
ACTTGGAGCAGGTCGTACGGCCGTCTCGCTCTAGCGCCCAC
>P_2409
CCCCAAGAAACGAAACGAAACGAGCGCAGAGGGAGATAGAT
>P_2410
GTGTTTTTGTCGATTAACTTCCTGGGCGACGTCACCATTGA
>P_2411
AATGGCTAGCGAAATTATCGCCTGGTTTATTAGTAAACTTA
>P_2412
CTCTCAGTTTTTTATCGCAGCTGCAACGCAAATTGCAAAAA
>P_2413
TTTCTAGCGTGCGAAATTCTCGGGGATCCAGGATTTCAAAG
>P_2414
AGGCGATGCGGATCTTAACTCTTCAATAGCTTCCGACGCAG
>P_2415
CTCTTCAATAGCTTCCGACGCAGTCTCCGAGGACCCACTGG
>P_2416
CCACCGCCTCCAGCAACGTTCCCTACCAGACCACCGCTGTC
>P_2417
TTTGTTGCCATAACAATTTCCCTGAGAATTGTGCAAAGCAC
>P_2418
GCCCAGCTTAACTGAAATCGCTTGTTAACCGATTTTGTGTT
>P_2419
TCACAGAGCACGTTTTTACCCCTGGCCAACATGAGATGGAC
>P_2420
GCGTACTTGCCCTTGGGAGGCAGCCACTCCTTCTCCTGGCC
>P_2421
TTTGGTGCCCTTGATAACGGCGGTGTTTCCCAACTTCTCCT
>P_2422
CTGGAAGGCCCACTGCGAGACCTGGATGGTGTAAATGCCCA
>P_2423
GGGGAAGAATCGCGACCACACGGCCTCCATGAAGAAGCGCT
>P_2424
CTTGTTGGCCTTGGCAGCGGCCAGGATGCCCTCCACCTGCT
>P_2425
GGCGCGATCAAGAGCTCGGGCGGCTACAGCCTGGACCTTGT
>P_2426
TTTATCTCACTCCCCACCGGCAGTTTATCCCATTCCAATTG
>P_2427
CAACGCCCAAGATATTGCAGCTTGAACAAATTCACATCGAT
>P_2428
TCGGCATTCGACTAAAATTGCCTGCGAGCATTTTAAGTGAT
>P_2429
GAGTTTTAGGGTTAAACACGCCTGGTGGTGATTCAAACCAC
>P_2430
AATGTGGAAGCCGGACTCGTCGGCCGGCTCCAATTCCGGCT
>P_2431
GTTACACGAAGGCAGGTTTCCAGCACCACATTGCGCTGCAG
>P_2432
GCTATCGTGCCAAGTTCGCCCACGGATACGCTTTCGGCCTC
>P_2433
TTTCCGCCGAGCAGGTGGCGCCCGATGAGGAGGAACTGCCC
>P_2434
CTTTAACGTGATGCTGTACTCCGGAGCGCCTCGTCCCTTGG
>P_2435
GTGTTGAGAACAGTAACCGGCGAGCGAAGGAAACCAGCTTA
>P_2436
CAGCTGGCCGCTTCCAGACGCCCCAGTGCCCTGGGGAACAT
>P_2437
ATGTCGAAGAGTGGAGCCTGCGGCTTCTTCCCCAATCTGAG
>P_2438
CATATATTAAGCGTAAATTGCCTTGGCATTCATTCCGAAGA
>P_2439
ACATTTTGTATTATTTTTTCCACAACCAATAAAATAGTAAT
>P_2440
ACATTTTTATTGCCCGCTCTCGGTCACCCTTATCCTGCGCC
>P_2441
TAAAACTCAAAAAACGAACGCAACAACAGAAAGCGGCACAC
>P_2442
GACGATTTCAAGCTGAAATTCGAGAGCTTTTAAAGTCGTCA
>P_2443
TCAAATTTGTGCTGGCTTCACGGAAATTAACCGCCGCCGAT
>P_2444
TATTAAATTGATTAAATTTTCGGCAGCGAATGAGCATTCAT
>P_2445
TGCCATCCCTGAAGACGACTCCGTGGCGGGAAATGATGCGC
>P_2446
AAAACCGCGAGCAAACGGCGCCTTGGCATTGGTGGTCACAT
>P_2447
GAATATCGTGGGATCCAGCGCGGTGATCCTGCCCAGCTTGC
>P_2448
GCTGGACGCCACGAGGATGTCGGGCGAGGTATTTGACCAGC
>P_2449
GTTTGTTTATATTTTTTTGGCGGGAAAACTTCATGGGGAAA
>P_2450
AGTTTTGTGTTTTACAACTGCGGGCACGCGCGGTATTCCAA
>P_2451
GTCGATTATCTTCCCCATCGCAGCATTTAACATGACATGTG
>P_2452
CATCGAGAAGAAGAACGGATCGGTGTGTATGATGTCCACAA
>P_2453
AGTATCTTTAGGGGACGTGGCGGTTGGAAGTTCCACGGATT
>P_2454
CTTAAAAGTGTACAATTTTTCAGTCGCGTTCGATTTTCACT
>P_2455
TTCGTCTTCATCTCCGGTGGCGGTTCTGCCCTTTTGCCCTT
>P_2456
CCCTTGGAGCTGATAGCCTGCGGTCCCACCATACAACCCGA
>P_2457
ATTGCCGAATTTTCATTTTCCCTTCCCATCCCTTCATCTAG
>P_2458
ATTGTGGACACCCTGTTTTTCGGGGTCTGAGTGGGACACGC
>P_2459
CCCCCCATCCATTGGCATCGCGGCAAAAGGTCTTCTTTGTT
>P_2460
AGAGAAAGGGATAGAGACGGCGACAGTGGGGCGAGAGGGGC
>P_2461
GAGAATCATCTCAAATTTTGCCTGATGGATCGCTTCAATTT
>P_2462
TTCGTTTCGATTAAAAATTGCCTTTTTCTCTTTTTCCCCTG
>P_2463
TTTTTAGCGAATGCAAAAATCAGGAAGAAATATGGCATGAT
>P_2464
CACATTACCAGTGATCGCGGCGAGGGAAGAGTGGAGTGATC
>P_2465
AATTCGGTCCATAAATTTCGCGTGTTCTACCCGGAATCGGT
>P_2466
GACGAAATCTGTGCTCGCAGCTGTATCTGTATCTGCACATG
>P_2467
TAATAAACAAAAAATTAACGCAAACGCAGCTAGCCGCATTA
>P_2468
CATGCGTGCGTCTGTCAGAGCGGCAATTAAACAACATCACC
>P_2469
TCATTCCGTCGATGTCAGCCCGGAAACAACTCATTATCCTA
>P_2470
AGCACATCTGTGCCGCACGGCACTGCCAATTGCATTGGTAA
>P_2471
GCGGTGCGGTGCAAAAACCGCGCGAACAAACAAACAAAACT
>P_2472
ATATCGTGTCGAGTTTAGCGCCCGCCTTTGTTTGGATTGGA
>P_2473
GGAATGAAGAGACTGTTTTCCAGTCTCAAAATTTATGCTAA
>P_2474
CATTTGTTCAAATCTTTAATCGAGAGCAAAACGCAATGCTT
>P_2475
GATATTGTTTAAATATTTTGCGATTTTTTTGGACAAGTGCA
>P_2476
GGACAAGTGCAGAATATTTCCCTAAATGAGTTTTGTGCATA
>P_2477
TGTGTGTGTGGTCGGCCACTCAAGAGAGCGGCGAAAAAACG
>P_2478
TAGTTTCACTGAATGGGCGGCGAGCTTGGAAATTCCGGATA
>P_2479
GTATTTCGCATTATTTTCCGCAGGATTATAGGGTCGAACAA
>P_2480
AGGCGCCAGTCGTAAAAAGGCGGCTGGACAACTGGAACGTG
>P_2481
CTTGTCTACGACATCACGCGCGTCGGGGTGCGTGGTCAGCG
>P_2482
CTATCTCAACGACCAAAGTACGGTGGTGCTGAAGAACTACC
>P_2483
CCACGTCCCCACCAAAACCGCCCGCCTTGGAGCCTCTGTCG
>P_2484
CAATTAAATGACTCATCAAGCGGCCGAAAACGAGCATTCTC
>P_2485
CAGCGACTGACCCCTCGCCGCGGGAATCATTTTTCCTTATC
>P_2486
CGATAGCTCAGTTGGTAGAGCGGTGGACTGTAGATTGGGAT
>P_2487
AGACTTTTGACTCACAATCGCTACATCGAATGGCTGTCGAC
>P_2488
CATCGCATCTCCTCCAGCGGCAGCATCATCATGCGCATCCT
>P_2489
CTTGGCAGATCATCATCCGGCATTGTCTCAGCCGTCATTCC
>P_2490
AAGAAGAAGAACGTTCTCGCCGGGAGCAAGAAATCTTATTA
>P_2491
TTAGCCGACTTAATAACTCTCGGCACTCGCTGTGACATTTA
>P_2492
GCTCCCACAGTGCTGACCGGCATTAGAAGCAAATTGAGTTT
>P_2493
AGTTCTCCCTTCAAGTTTTCCGTCACTAATTGCATTAAATA
>P_2494
TTTTGTTGGTTGGCCAGGCTCGGTGCATCCATCTCAGCCCA
>P_2495
ATGATTTCAATAATCAACGGCGAGCCTGTTGTTACTGCTTG
>P_2496
TCGCTTCGAACCGATCCGAGCAGCCACATCAATTGCTCAAG
>P_2497
GCTTCATGGGCCACTGTTCGCAATGCATACATTCTGCCCCG
>P_2498
TACCAACTTCCTTTTCAGCACCCACTCAATTAATTTGTTGC
>P_2499
CTAAGCTTCACTTTCAACGGCATTCCTTTCGATTTGTGGCT
>P_2500
CATATTTCCCCTTCGCAAAACCCGATTTCGCATAGCTTGCT
>P_2501
AGGCAGCAAACTTGAAAACGCTGTGGCACATTTCTCTGATA
>P_2502
TGTCGGTTAGAAAGCGTGCTCGGGCAGAGAGATATAGGAGA
>P_2503
AAGCAGATTTAATTCGACAGCCGCAATTTAAATGGCCAACA
>P_2504
GCAATTTAAATGGCCAACAACATGTGCAATAAGACAGCTGG
>P_2505
TTAACGTCGTGCCCAAGCGACAGCACCTCAGAAAATCAACA
>P_2506
TTTGGCCAAAATGAGAAACACGCGAAGCCGCTGCAGCGATC
>P_2507
GCGAAGGCAAACAAAATGCTCTGCCACAATTTGTTTAAGCG
>P_2508
TCACAAGCCTTTGCTCGGCTCCTCAATCAACTTTCGATCAA
>P_2509
CTACATATCACTGTATCACGCGGCTCATTGAAATTGAAAAA
>P_2510
GGCTCATTGAAATTGAAAAACGGAAATTATCAAACGAAACG
>P_2511
GACTAACTGCCTACAAAATGCCTGCTTAACCTGCGGATGAG
>P_2512
TCAAAATTCAGCGGCTGGTGCGGGGGGAACTGGCCATCAAA
>P_2513
GAAATGAGCAAAAATTAAATCAGTTTCGGTTAAGCGGCGGG
>P_2514
CCGGCGAAAAGGATGAGCGGCCAGCCCAGCACACAGGGCAC
>P_2515
CAGGGCACAAAAAGAAAGCGCAGGCAGGAGAATATACCTTA
>P_2516
CGATGGCTTTATATGTGGCCCGGTGTGTGTATCATATGTTG
>P_2517
TTCATTTGCTGACCACCAGGCGAGCGGAGCAGAAGCCCCAA
>P_2518
CGCTTTTCGGGATGCAATACCCGGAATTTCGTGCAGCGGCA
>P_2519
TGCCAGCTTCATTATTTTTTCTCCATTTGTTTTTTCCTCCA
>P_2520
TCTGGTGCTCGCTGCTGCGGCGGCGGGGCAACAAATTTTCA
>P_2521
AACTACTCCGGCAGACAAAGCGGTGCGTGTGCAATTGCCAA
>P_2522
GCTGAACACTCCGCCGCCGGCTTGCGTGGCATCCATGTGGA
>P_2523
GTGCAACTTAGTGATGAACGCGGACGCATTCGCCCACTCCC
>P_2524
CATCTGCAGGGACTCTGCGCCGAGGCCATGGACGCCACCTA
>P_2525
GAGGCCGCCACCGAAAAGTTCCCGGACACGCTCTCGACGCG
>P_2526
GCACAGCCGACGAATTATCGCTGCGGCATCAAGACCTGCCG
>P_2527
AAGTGGGAAGGATACAACGGCAGCGACAACAACGACAACCA
>P_2528
TTTTTCCCACTGGTCAGCCGCGCACCCAGCAAAATTGGCGG
>P_2529
GGTTGGCATGTGAGGTTTGTCAGTGTTTGTTATCAGGCCAG
>P_2530
CATTAAGTTGAGGGTCTGCGCGCTAAAATCATGAAACTTTG
>P_2531
TAAAATCGCTTAAAAAAACGCTGTATAAATATTTAAAAAAA
>P_2532
TATAAATGAGCCTGCAAAAGCGGCCAACTTAAAGTAAATAA
>P_2533
AGGAAAACACTCGCTTTGCTCGCTGACATGAAAATGCGAGC
>P_2534
ATTTCGACATTTTTTGTTTCCAGCCTCTGCCGATTTGAGCA
>P_2535
TGGCGACTGCCTGATTTTTGCTGTACATAAGTTTCGAGCAT
>P_2536
GCGGTTCTGCGTCCTTTTTCCACCACTGGCATCGCTTTCTT
>P_2537
TGTGTGTGTTTTTTTTTACTCGCTGTCAAAGTATATTTTAC
>P_2538
AACATTTGCTGCCTCCGATTCGGTTTTTGTTTTTACTGCAG
>P_2539
GGCTTTTGGTCTTGAAAATGCAGTCTGGCGGCAAATTGGTA
>P_2540
GGGCGAACTTAGCCATGGCCCAGTGGAGACTAAAAGTTGTA
>P_2541
AGGACACACGATTCTGGTGCCAGTCGAAGTAGCTGAGATGC
>P_2542
GCTTGCCGCCGTCTTGAGCGCGTAAATTGCTACTTCGTGGG
>P_2543
CAACTGACCACAAAGCTCCACAGCCACATCCATAGCCCGTC
>P_2544
GACAAAAGCAGCAATGGGCCCGAGCCCAAATGCAATATTAT
>P_2545
CAAATTTCCGGCAATTTTTGCGGCAGACACGCGCCAAGCAT
>P_2546
CTTGTTTACTTTTCATCTGCCGGGAAAAACAACTTGAAGGC
>P_2547
CAATTTGAGTCCGCTCACAGCAAGGATAATCATGTGAGTCA
>P_2548
CCCATCTGCCCCCCATTCCGCAGGACCTGACTCCTGGCATT
>P_2549
CAATCCGACAACGTCACTTGCATGGCTGTTTAGTTTCACTT
>P_2550
CCACCTCCAACCTGATTTTCCGGGAAAACTGGTACTGGACC
>P_2551
ACAATTAAAGTTCTATTAGGCGGCAAATGCAAATTCAGCTC
>P_2552
CGCTGGGGCCAAGAACACGCCGCTGCCAAGAAGTTGGAAGG
>P_2553
GAGGGGCAAAGGTGAAAACGCGGGAGCCAAGTCGTTGACTG
>P_2554
GGGAAATCAATTGAGTGAGGCATTAGCATTTGGCTGAATTT
>P_2555
CGCATTATGTTTGCTCAACTCGCAAAAAATTAACGCCTGAC
>P_2556
TAAAAAAAAAACCGTATCTTCGGTGGTACGCATTTGGACAG
>P_2557
TCGGCGAGGGAATCAATTTTCGGGCAGAAGGTCAAAATCAA
>P_2558
AACTTTTTGCCTTTAAGGCCCAGAAACTTTGCCACACGCAT
>P_2559
TGAAAAATGGCAAATAAATGCGCGCTTTCTTTCCCTGCTCG
>P_2560
CCTGATTGATGCCCGACTGCCGGGATTCGATTGACATTGAT
>P_2561
CATTATGCACTCACAACACTCGGCAGCTCATTCATTTTATT
>P_2562
ATACGGTGGCTATTTGGCGGCATTAAAGTTTAATAAGCTGG
>P_2563
GGAAAATCTTAATGGTTTGGCTTCAGCTAAAATTGACTCAC
>P_2564
CCATTGCGGGTGTTCTTTGCCGGGCAGAATCTAAAATTTAA
>P_2565
TCAATGCTGCAATTCGTGCTCGGCAAGCAAACATTGCATAA
>P_2566
TTATTGCCAGCCAGCAGCGGCTGGGATGACTGGGAAAGTTG
>P_2567
CCGCTGGAGTGTGGCCAACACAGTTCTGGGCCATAAACGCA
>P_2568
CACATCCTGCCGCATTAATGCAGCAGTGTGTAAACACAGGC
>P_2569
TTGCGTGTGCGCGTGTCACGCCTCCACAGTGCCACGCCCTC
>P_2570
AATTTAAATATTTTAAACTGCACGAAGTTGAAACGATACCC
>P_2571
CTCGTTGCCTTTGCCTCAGGCAGCCAAAATGGAACTCACAA
>P_2572
AGCACAACTTTTGTGGAAAGCGCGGATGGGAAAACGGGGAA
>P_2573
GTGTAAGTGGCATCCAACGGCAGCCTTAACTTATTCGAATA
>P_2574
AAAATTGGAATCAATAAATCCCTGACCCCGAGCATATGCGC
>P_2575
TTTAGAATTCGCTTAATTTCCAGTCGCTCCCTAATGAAAAT
>P_2576
GCTTTCTGCTTACTTTAAGGCGATTTATGGGCACACAACAA
>P_2577
TCCAGCAAGTTTTGCCAACTCAGCAGGAACATTTGCTCTGG
>P_2578
TGAATCAGGTTGAATCAGGGCAGTAACACCATCGAGGGAAA
>P_2579
GATTTAATGCCAATAAACCGCGTGAGCCATCGGCATCCGAG
>P_2580
TAAACCGCGTGAGCCATCGGCATCCGAGCCAGACAACCGGC
>P_2581
AACGTGTTTCGGGGCGACGGCGGGGTGATGTTTGAGTACCG
>P_2582
CCGTTCTCGAATCGATCCGGCCTGAATTCACTGGCCTCCGG
>P_2583
GCGCAGTCGCTTCCATTTGTCGCCAGCGCTGAAGAAGGGTG
>P_2584
AATCTCCCTTCGGAATCAGTCGATCCCTTCCACGCACCACC
>P_2585
AGGACTTACCCATGCAGATACGGGGACCATCGCTAAACGGC
>P_2586
TTCGTTTATCTTTGGCAGCGCAGCCGTTCTTGTAAACATCC
>P_2587
AAACAACAATTTTACTGGCGCAGTCGGTAGGATACAAAAGT
>P_2588
ACATAAACCTTGCCGAAGCCCGTCGGCAGCTTAAAGACATT
>P_2589
GAACTTGGACGGACAAATTACACGATCTTTGGGACTTCCGA
>P_2590
TACCCTCGACTACAACAACCCTCTACATATAAAAATACTAA
>P_2591
CTGAACTAAACGAAAATTTTCGGTTAACAGCCCCGGAAAAT
>P_2592
ATACAAATGCCTTCTAGACACAGGATCAACAATTAATATGA
>P_2593
AGAATCAATTTCTAAAACTGCATTCTCCACAAAAAGCGGTC
>P_2594
CATGAATAATATCCTTCGACCGTTGCTTAACAAACACTGTT
>P_2595
ACCAAAATGCCTTTAAAAATCACACCCAACCCGGAACATTG
>P_2596
CAGCTCAATACAGCAAAAAACGGGGTAGCAGACGTCGAAAG
>P_2597
AATTTAACTGAAATAGACATCGTGGTTGACTATTTTGAGCA
>P_2598
TAAAATAAAAAGAGAACTAGCCGGAATAACCCTGAAACATA
>P_2599
AAAATGATCGAGTCGAAATACAGAAAAAACTTGAAATCAAC
>P_2600
AAGCACAATTAAAATAATTCCTTACCCAGACTCCAACGGCT
>P_2601
TCCAATTTGTAATTTTAAGCCAGTACACACGAACGAAATAA
>P_2602
CTGAATCCATCTTATATTTGCATGAGAAGCATTAACAATTG
>P_2603
TGGCTCTGGACCGCGGGCGGCGTGGGTGGTCTACTTTCTGC
>P_2604
GCAATTCGATGGGAAAAACTCTTGATCAACATATTCGGTGG
>P_2605
CAATTTGAATGTATTGGGAACCCTTCCAATACATGAGATCC
>P_2606
CAAAATCCGCGTGCAAATGGCCGGCGGATTTCGACCGTACG
>P_2607
GTAGCCACCGCTTCCGGGGGCATTAAGAACATCGAACCGCG
>P_2608
CTGAATCAGCGGTACGACAACGATGCCGAGGATGTGCCCGC
>P_2609
ACTCGATCCAGCGATTGCGGCCGTAGAAGTAGTACGGGTTC
>P_2610
AGCTAGTATTTTCTGAGGTTCGGCCACACTGCCACTCATCT
>P_2611
CTGCTGACGCAGGGAAAATCCGTGGAGGCGCTCCTGAGTGC
>P_2612
TTGCTACGCATCTCAAAACTCAGGAAGATTCAACTCCTATC
>P_2613
TTTGATGATATTTCAGTGCTCGGTAGGGGGAACATTTAACA
>P_2614
TAGGAATATTGCATTGAATACGGCATCGAATCGAAGTGGTT
>P_2615
GTGAGTACAAGCGTAAAAAGCAGTCTCGGTAGGAAACCACA
>P_2616
AGCTTAAAATTTGCTGTCCGCGCCCGTGGAAATGATTAATT
>P_2617
GAAACCACGTTTCTAAAAACCGAGGCCAACTATTGTTAGGC
>P_2618
GCGGCTCCTTTCCCTTTCCCCTTCCCTTTCCCTTCTCCCAC
>P_2619
ATGGCAAATAAGTTTTGGGGCCTGCACATGGCATGGTTGCC
>P_2620
CTTTGAGTAAAGTGGAGCTGCATGGGTACACAAATATCAAT
>P_2621
AATTACTTAATCATCAGCCGCACTGACAGCCGCTAGATTTT
>P_2622
AAAAACTCTCCTTTTCGCGCCTGCAACTATCTTAAGTTCAT
>P_2623
CCAAAACCCTTCGAGTTTTTCGAGCTTAAATGCCATCGTTT
>P_2624
CCTGACAGAGAATTTATTTTCGATGTCAATTTGTGCAACTT
>P_2625
CAAAACACCGTCAAAAAGCCCGGCAGGCTTAGCAGGCGTCT
>P_2626
CGTCCTGCTAGATTGCGGCGCAACAACAACCGCCAGGACGA
>P_2627
TAAAATGCAAATGGTAAAAGCATTGCTGAGATAAGCACCAC
>P_2628
AAGCAATCCTGGTCGGTAGGCAGTATCGTAAATATGCGAAA
>P_2629
TGTGAAAAATGCATCGACCGCAGTGGTTAATAATTCGCCAA
>P_2630
ATGCGCACATCCGTGAGCAGCAAGGACACACATGGCCACAC
>P_2631
ATTTCGTTTTATGAAAATGGCGCTGGGGTTAAATGGTTCGC
>P_2632
TTGTTTTGCGGCAAGTTTTTCGGGGATAACTTTTGCTCTCT
>P_2633
GAGAAAATTACTCTTAATTCCCCCATTAGCTGCGACACTTT
>P_2634
TCAACTTGTCCGCCGAATCGCGCGTCCAGCAGCGGCGCATT
>P_2635
TCGGAGTTCATAATGGTGCGCCGGCGAAAGTGCGTGCCTTG
>P_2636
CCCAATTTGATGGTGGGGGGCGGTTCGGCAGAATGTATACG
>P_2637
AAAACCTTGGTAACGAAACGCCTGCTCCCTTCACTTCGTCA
>P_2638
ACGAACACCCAGTCAGTTGTCGGTCTTCAATGAGGCCCATA
>P_2639
CCGTGGCGACCTCCATTCCGCCTGATGAGTTTTTTCCTATT
>P_2640
GCTAATGTGTCTATTCAATGCGAGTTTTATGCAAATGGCAA
>P_2641
ATTTTCCCTATCTAGATCTGCCCCATTAAATATGGAACCTT
>P_2642
CCCATTTCATTGTGTGCACTCGGGAAAAAGTGAATAAGAAA
>P_2643
CTTTCTGGGGTTTCATTTCGCAGCATTGAAAATGTTATTGC
>P_2644
TTCGCATCGCAAATCTTTATCGGTCTCTGGCAAATTTATGA
>P_2645
TGGCCAAACGTTGGACGTGCCCTGCTCCCAACTTGTGACCG
>P_2646
GTCATTTTTGTTTTGCGCCGCGGCTGCGATGGCGGCGCATT
>P_2647
TGCGAACTTTTCGTCACTCGCCTTGTTTCACTTGGTTGGCA
>P_2648
GACCTGAAGTTCAGCAACCGCATGAAGTAGAAGCACGGTGA
>P_2649
TAGTGCTTATCTTTGAGGCGCATAAATGAATATCCAATCGA
>P_2650
AATGCACCACCATCATGGCCCGATCCCGGCGCACAACCCGA
>P_2651
CATTATTTTGTGGTCTTCCGCAGTCGAACGTAAAAATTGCG
>P_2652
CGAACTTGGGAGTCCAGACTCCCGAACCCCGAACCCCGATC
>P_2653
CATGATGACACTTTAAAACGCAGTGTAGCCTTAATGTGACA
>P_2654
TTATTGTTGCACGGATCCTGCCGCAATTGTCAGTGCCATCA
>P_2655
AGTTTCGCCCGAAATGAGCGCTGACCCGACTCCAGCCAAGA
>P_2656
CCCCTACCCCCGAGGGAAAACGAGACGAGGACGCGGACGAG
>P_2657
GGTTTCTGGCTTCCAGAACGCCGGCTTGGATCGTCTGAAAA
>P_2658
AAAACTTGCTGGAAAAGCGGCGGTGGGAAGAGCGGAACAAT
>P_2659
TGAGCAAATTAAACTAAGCTCGGCAAATTGCGTTTCGGTCA
>P_2660
AACCCGAAGCGGTTTTGGCACGGCCTAATGAATATGCATTC
>P_2661
GCTGTTGTTGCCATAAATTTCGATAATGTGTCAATTTATGA
>P_2662
GAACTGCTCCCACCTGCCCCCGTTGTCTCAATATTTGGCAA
>P_2663
CCGGTGATGATGTTCTCAGCCAAGGACATTAACCTGTGTGC
>P_2664
AGCAGTAACAGCGTTTAAGGCAACAGCGCAACTTCTGGCCC
>P_2665
TTATCCGTACTCGAATCGCTCCCAGACAACTAAACACTCCA
>P_2666
TAAGGTAAAGCTGTAAATTGCACGCTTTCATGTAGATAATT
>P_2667
TCAACGCCAAGCTCCAGTTTCGTGGGTAGCGAAACTCTTCC
>P_2668
AAATGAAGATGCCCAATACTCGTGACGATGGGTGCATAAAT
>P_2669
AGTTTTCCGGCTTAATGTCGCGGTGCACGTAGTGATGGAGG
>P_2670
ATACTGAACGAATTGCTGGCCTTGAACGAGTTATTTTGGCT
>P_2671
TGGATTGGCCAATCCTCCGCCGGGAGCTCGTCCTAGATTTG
>P_2672
AGCGGACGATTGCCAAATGTCGTTAATCAACTCACGCTTTC
>P_2673
GCAGTTCTCGCATTTAATTGCAGTATAAATGTCTGAAATGG
>P_2674
GAATTGGTTGGGTGTTTGGTCGAGGGGGTGGACTTGTTGAC
>P_2675
GCGCTGAGAAGCGACAAATGCGTGGTCTAATATGGAAGGAA
>P_2676
GGATACCATGAGGAACAAGTCGGCGATGTGGCTGGATGACG
>P_2677
CATAGAAATATGACCGAGCACCTGCTAAGGATGTCCAAGCT
>P_2678
CATGAAAGATGGTAATCACGCCCTTTTTGTTTATCTGATAT
>P_2679
GATTTGCGGACATTATGATGCGGTGGCTGCGAATTTATGCC
>P_2680
TTCGTTCGAATAGCTTTTTTCGGCACACAGTTTATAGCACC
>P_2681
GCTCCTGATGGCTGAAGCGGCGGGAAATTGGGTGAGGAGAT
>P_2682
GAAATTGGGTGAGGAGATGCCGTTTCTGCAACAAAATGTGC
>P_2683
GAATGAAAGAGGGAAAAATTCAGTGGGGCGGCATATAAAAA
>P_2684
GACAAATTATAAAAAATGCTCTTGGTCAGTTTTTCGTTTGG
>P_2685
AAATCTAAATCAACTAAGCTCAGTAGCTATTTTTGCCCTGT
>P_2686
GGTTATATCCATCTAGATTTCATGGCTAACTGATATGCGGG
>P_2687
ATTAAATTGGAACAACTTTCCGATGTCACATATTGCGCATA
>P_2688
GATAATCAATGTTCGATTTCCTACAGTGAATGTGATAATTT
>P_2689
TACACGACCCCACTGTTAATCAGCAATGTGAATTTGAGGAC
>P_2690
AATAAAAATGAAAAAGTCTACACGGACAAAGGAGAATAATG
>P_2691
AATTTCATTCACTTAAAACTCCGGGACGAAGTTCCGCCAAG
>P_2692
AGAAATCTGTACAAAAAAATCGGTTTGGCAAATCAAAAATG
>P_2693
ACGACGGCTATTGATTTACACGGGAAAAATGGTGGGTAGGG
>P_2694
TCCTGGCCGAAGGATCCATCCGGTTTGGCCATCAATTAGAT
>P_2695
ACCGCAACGAAAACGAGACGCAGGAGACAATTTTTACAGGA
>P_2696
CAAATTTGGGCCAAACAGCGCAGCGTTTCTGGGCCAAGCTA
>P_2697
CTGCAGATGCTCCGGGAGCACAGAAAAAAATGTAAAAGAAA
>P_2698
TTCATTTCATTTCCTTTGTACGTGAGCAACATTTTTTATGC
>P_2699
CAATTCCCTGTAATAATTCTCTCGGTTGTCGCCTCTTCACG
>P_2700
AATATGCAAATAAAAAAAAGCGGGGGGAAGCCACCGTTTAA
>P_2701
TACAGGCCCAACAAATATTTCATGAAAAAGGACTCCATGCA
>P_2702
CTTTTATGGTCGGGTGTCGGCCTGAATGCGGATTGAAGTAC
>P_2703
GGATTGCACACCACCTTGCCCAGTTCTTATATTATCCAGCC
>P_2704
TGTCAAAGGCAGAAAAAACACGAGAAAGTTGCTGTTTGTGA
>P_2705
GTCCTGGAATTATGAAAATGCAGTCCGGCGCAGCTCCACTC
>P_2706
GCTACCGATTCGATTTCGCTCGGTTTTGTCATGCTCGCTGT
>P_2707
TGGCTAGACCATATCGGGCGCTGTTTTTGCAAAATGCCTGA
>P_2708
CCCTAAACTCATTTTGAGCGCATTTTTGAGTTTTTGTCTAA
>P_2709
ATAATAATAATATTGGGGCGCAAGAGGGACAACAATGGCAA
>P_2710
TAGGTAAAAGCTGTTACACGCGCTAATCGATAAAAGGGGAG
>P_2711
AAGGATATGCCTTCGAAGCCCGGCAAGATTTCGCCCGCCCA
>P_2712
CGAAGCCCGGCAAGATTTCGCCCGCCCAGCTCTTTGTACAA
>P_2713
ATGTTAAAGAGTGGGGAAATCAGGAGCAATCCATTCCGCGG
>P_2714
CGAAACTCGCACTTGATTGCCGTTGTTGTGGGACTTCCGTT
>P_2715
CTAGTCTTCGATTTGAATTTCGGCCTGGGAATTCGGCACGG
>P_2716
TTCGGCCTGGGAATTCGGCACGGGACTGGCCATTAAAAAGT
>P_2717
CGTTGTTTGGTTCAATGTCCCATTGATGGGCGGAATTGAAG
>P_2718
AAAAAATTTCAAACACAGCGCGATTTCCGTTAGTGCTCATT
>P_2719
TTTTGCGGCTACACAAAATCCAAGGCTAGCAAGCAATCCGT
>P_2720
TCCAAGGCTAGCAAGCAATCCGTTTTATGGCACTTGGCACG
>P_2721
CAAGGAAGAGAGAGAGAGAGCGAGAGAGAGGGAACTAGAGA
>P_2722
ACTGCCAGCTAATTTCAGCGCCGTAAACATGACAACCTAAT
>P_2723
TTAGCTAGCTACTAAAATTGCAAGATGAATAGACTAGTTAG
>P_2724
ACTTTTGGCCCAACACGTGGCGGCGTTTGTCAGGGTTAAGT
>P_2725
ATGTCGGCGACACTTTCACACAAGGACCTTGCAGGACTCGC
>P_2726
TTTCCAAAAGGTAAAAAACTCCCTGCCAAAAAACATCCCCC
>P_2727
TATCGCACACCCAGATTAAACAGGACTATTAACTTTTTGCC
>P_2728
ATGGGCAGACATGAAATTGCCACGAGTAAGTACAGCAGACC
>P_2729
TCATCCCGCCCACACGGAGGCGGTGGCCGGCTTGGTGGGCA
>P_2730
ATGTCCTATCGCCTGTCGGTCGGGAAAATAGCGATAAGGTG
>P_2731
ATTTTGAAGCGAAACTAGCGCCTTAGCCGCGCAACACGAAA
>P_2732
ATTTGCATGCACGCGGCAGCCATCAACAGCAAATAGCTGCT
>P_2733
CCACAGCCACAGCCACGCCCCGGTTTTCCCTTTTTCCCGCC
>P_2734
AAATAATTGCTGAGAACTCCCGGGAGCCACGGACAATGGCA
>P_2735
CAGAATGCAGCCTCCATTTCCAAGGCCTCCGATTTGGCTAC
>P_2736
GGAATGTTGCAAACAAAACGCTGCCTTTATTTAGAATCACT
>P_2737
AATTCAAGTGCATTGTTGGGCAGCAAAAGCAAGCCAAAGTG
>P_2738
ATCTGTTGCCGACGCAAATTCCCGAAAGCCAAACCGCGTTG
>P_2739
GCGCCGACAACTGCCAGTCACTGTGGGGTTTTGCCAGCCTC
>P_2740
ACACCGTCACCCCAAACACACGGCTGCGATGATTATGATGA
>P_2741
GGCTAAGGGGTTAACTGCCCCGAGAAGTGGGCGTGGGTCTG
>P_2742
TATAAGAAACCCCAGATTTGCAGTCGTTTATTAATTAACTA
>P_2743
GAAAACCAACCGAATAGACACCCTGGTGCCAAAATACAAGT
>P_2744
AGTTGGGACATTGTTTTTGACATGACTTTCTATCAAAAACA
>P_2745
ATTTCCCATCTCCCATTTTCCATTTCCCATTTCCCAATTTT
>P_2746
CAAAAACAAGGAAAGTGGGACATTGACAACTTAATTTGTTG
>P_2747
AGTCAAATCAAGTACTAAAGCGGTGGACGGAGCTCCTCCGG
>P_2748
GAAATGTAATGCAATGAACTCGGCAAAAGAAAATAATCGCC
>P_2749
TCGTTTCTAGAGCCCTCCAGCGGCAACAGGTTTAACCGAAA
>P_2750
GGCGCGTGTATCTATAGTCGCGCTGACGCCGGCAAACACTT
>P_2751
TGTTTCGCGTTGGAAAATCGCGAAAAAAAAGAGCATAGTGA
>P_2752
GGGCAATGGTAAAAAAAAATCGGTGTGGTGAATCTTTAACG
>P_2753
CTGACCGCCATAATGGGCCCCTCGGGGGCGGGCAAATCTAG
>P_2754
AATTTGCAGAATGGAACTTTCGTTGGCGCCGTTTCGACGTC
>P_2755
TATGCGAGTGCCAACTGTTGCGGCAACCTCTAAGCATAGCG
>P_2756
CTAGTTAACCTAATTGTAAGCGAGACCTGTATGAACAAACA
>P_2757
ATTTCAAATTTTTAAAAATCCGTTACGAAAATTCCAAACTT
>P_2758
AACAGATTCCTGGTCAGCAGCCTCAACAGATTCCTGGTCAG
>P_2759
AGATGGAGGAGCGCAAGCTGCAGGATCTGCGCAAGGAGATC
>P_2760
CTCAATCAGCTGGATCTTGTCGGCCACCTTGGCGCCACCGA
>P_2761
ATGCAACTCTGTATTTGGCGCCCAAGCAGTGTTGGTAAGTG
>P_2762
ATATGTTATAGCCTACTCGGCAGTTCCAGTTTCCCATATAT
>P_2763
TTCAAATTTACCGCCAAACGCGCCCACAACCGTACTCACGG
>P_2764
CTGCGGCTGTACAAATGCCGCGGCGATTTTTTGAGTGTATT
>P_2765
GCATTGTTCGAGGAAAAATTCTAGAAATAGATATACACACG
>P_2766
ATTAGTTGAGATACGTTTGGCACGGATAATTCTTAGTGGTA
>P_2767
TTTTCTCGAGTTCTGGGTCTCGTGACTTATGCTGTAAGCGA
>P_2768
TAATTACGTAAAAGCGAAAACCGTACGTACATACCACCCAT
>P_2769
CATGCCTTTCCCGTCTCGCACGTGTACAACAACGCCCTCAC
>P_2770
CAGATAAAGCTCCCGAAAGTCGGTGTATCGGCGCTCAATCT
>P_2771
ACGGTGCTCCCATCCGTGGTCGGCTTATACTCAGCACTTGT
>P_2772
CAAAAATGTATCTTCAAAAGCGGTCCTAATATACCCTTTCT
>P_2773
AAGGAGTTCCTGGCATTTGGCGTGGTCTTCTCGGTGTGCTT
>P_2774
CTCGCCCACCATACCAGACGCCCTCACCATGCACATCTTGA
>P_2775
CAAGATAGTGCGCCTCGTCTCGGTGTCCGCGCAGAAGTTCA
>P_2776
TCACCCGGCGCCGGACGCGGCATGGTCTGCAGGCGCACCTT
>P_2777
GCCAGTGAAGACACCATTTTCGGCAAGATTTTGCGCAAGGA
>P_2778
GAAATAAACTATGTGAAATGCTAAAACAAGTTACTTTAAAT
>P_2779
TTTGCCTCGGAAATAAAATGCTATGCTTGTCTTGCAATACA
>P_2780
GATGCAAGTAACTTGGCCCTCGGGGCTGTCCTTTCTCAAAA
>P_2781
GGGGCTGTCCTTTCTCAAAACGGTCATCCTATATCTTTTAT
>P_2782
GGACGACAATTTCTCATTGCCAGTGACCATCAACCTCTTAG
>P_2783
TCAAAAATATTCGGTAACTCCATTACCACAATTCAATATGA
>P_2784
ACCTACACAAAAGTAATTCGCAGTCTTTTCCTATTAAAGAA
>P_2785
ATTGTTTTGGATATATTCGGCGGCAACGCTTTTCATTCAGC
>P_2786
AGTCGCGGACAGAACCGACGCAGGTCCAACAAAATCTCATC
>P_2787
CAGATATCTCCCAGCTTTTCCTGTGTGGCGATATCCGGAGA
>P_2788
GTTCAAGTTAATGGATTTTTCGGGGTGGGGTGAACAGTACG
>P_2789
CTCCAAGGGCCAAACTAACCCGGGAAAACGAAACTGTATTT
>P_2790
TCGGATTGATTTCCCCATGGCATGAGTCAAAAATTTCGAGT
>P_2791
TATTAAAAATCATTGAATTCCATTTCCAGTAGAATTTTGAT
>P_2792
ACAGAAGTCAACAAATATCACACGATTTCAGTGTCGGCCTG
>P_2793
CTTCGAGAAGCGATCGAAGTCGAAAATGGCAAACACGAGCG
>P_2794
GGAAAAGAACTCGGAAAACTCGAAAAAACTCGGCAAGCCGC
>P_2795
CAAGCCGCTTAAATGAAAAGCCTGAAGGCAGCTTTGTTTAT
>P_2796
GAAAAAGGCATCTTTAAAATCGATAAAATTAAGCTAAACAT
>P_2797
GAAGTACTGCTTTTGAAAGCCAGTCTCGGAAAAGTATTATA
>P_2798
ATTCGGGTTCGGATTCGGATCTATGGCAACATCTGTGGAAC
>P_2799
TAGAAAATGGCCAGGAGGCTCTCGAAGCTCACGAATGGGGA
>P_2800
ATTTCACACAAAAGGATTTTCGGGCGACGCGAAGGGTCAAA
>P_2801
AATTCCAGCCCAACTTCGGGCTGTCCAAAGCTAATTAGCGA
>P_2802
CCAGACTAGCGTTAATAGCTCGGTCGTTTTTGGTACTTAAT
>P_2803
AAATATTGATAGAGCGAACTCGGCTTTGTGTGTGTGTCTGT
>P_2804
ACTTCAGCAGTCAACTTCCACGGTCGATGTTCATTCGCGTT
>P_2805
CGGCCAGCGGGTGAGCGGGGCGGTGTCCACCGTGGGGGGAG
>P_2806
TTTATTTGGTTTTGGAAATGCATTATTAAAAGGTCGTGCCT
>P_2807
AGGGAGCAGCAGCTCTTGGTCGGTGGTCACTTGAACTTGCT
>P_2808
CGCTTCGCCACACTAGTCGGCGATAAAGAGCGTTGTGCTAT
>P_2809
CACACGACTGGCGCATGACTCGTAAGTGGACTTTGGTCCCA
>P_2810
CTAGACAGTCATAGAATTTTCCTGATCAAATGCAAGGCCAA
>P_2811
CATTGTGACGTGTTTTTCAGCACGCGCGCCACATTTAAAAA
>P_2812
AGCCAACCGGACCTAAAACGCTGCTGTGTGGGCCAGGGGGG
>P_2813
AAACGCAGAGCAGCGGAGTGCGCCAATGATCGGCGGCGTGT
>P_2814
CAATCGATTGTAGAATCACTCAAGGACATTTGATAAGCATC
>P_2815
CGCAGTGCATTCAACTGCTGCGCGCGAAGAAGAAATGCAAG
>P_2816
CCAGCGGCACCCCTTTTCCGCGGGCCCCCATCACATCGCAG
>P_2817
GATAAGTCGGTCAGTCAAGTCAGTCATTAAGTCCAGTGCAG
>P_2818
TTAATTTGCTTTTGCTTAAGCCGCACCAACAATGTTGCCAG
>P_2819
CGTGACAAGCGAATCGGGCACGTGTTCAGCATTTAAGGCTA
>P_2820
TTAAGGCTAAATCGAATAGGCGGTATAATATAACTCGTGAT
>P_2821
TAATATAACTCGTGATCTGCCGGCCTTCAAAATACTTTTCT
>P_2822
ATATAAAATCATAAAAAACGCATAAACGTTTTAAAAGTGCT
>P_2823
AACAGGAACGTATACAATCGCCTGCACGCCCGCTCCCATCC
>P_2824
GCCCGCTCCCATCCGAGTTCCCGTGGCGACATCCTTCGTCC
>P_2825
CTAAGCACCAGCCGCATCCCCATGTGCAGCACACCTCGCAA
>P_2826
CTATCATGTACGGAGATGCCCCCGAGGAGTCATCCCTCTCC
>P_2827
ACGTTTGGACCTTTGGTCGGCAGCCGCGGAACGGCCAAAAC
>P_2828
ATATCGGTCAGTTCCCGGAACGCGGACACCATATACACCAT
>P_2829
GGCGGATGGATTGCTGCTTTCGCGAGCGGATCTGGGCACCC
>P_2830
TTTCGAGACCTCTTCTCCGACCTGGTCAGCGAGGTGCGTGG
>P_2831
GTCAGCAAGTTCCGACCCCGCTGTCCCATCATGGCTATCAC
>P_2832
TGGGGCATCATCGACGACGGCGATCCCATTGTGATAGTGAG
>P_2833
TTCTGGACACCATTTAAATGCCTGAAGAAAGGTATATTTAA
>P_2834
TATGCACTGGTGCAGAAACTCGGTGGCCAGGTAGAGGCGAC
>P_2835
TGCTTGCAACTGCTTGATGGCGCCAATCTATAAGAAATTTG
>P_2836
CGCTCCCGTGTCTCCGCCCGCGCCAACATTATGTCCCTGTT
>P_2837
TGCACTTACTCCAAGAGTTCCGGCTGCGTTTCGAACAACGG
>P_2838
CCGTTTCAGTCCATAAGACTCCCTCGCGGTATTGTAATCTG
>P_2839
GCTGGTGTCGGCAAAAAATCCCTGATAAATAGAGTCTTTAA
>P_2840
GGATGCACCCGCTTGATTCGCTGGGCCAGGGTGTTGTGCCA
>P_2841
AGGTGGCTGGGGAAGATTTACGAGAAACCAGTTTTCAAATT
>P_2842
TGTGAGTCTCTCTTCAATTTCGTCAGCTGTTTCGCGTTCGT
>P_2843
GGTAGGTACTACTTTTGGCGCGGTAGGCAGTGCGAACCGAT
>P_2844
CAGAGGTCGCATGTAAATATCGGTGGGCTGCTTCTGAAAGC
>P_2845
GCGATTATAGCCCCAGAATTCGGTGTGGGGCAGGTGCTCGA
>P_2846
GTCATCGACCCTCACAAATTCCCGATAAATGCAGGAGACTT
>P_2847
AAGGTGATTTTGGTGCGACACGGGAAACTACATTGTAAGCA
>P_2848
GCCAGCAAAACAATGTAAGTCGGGGTGAGAAATGAGATACA
>P_2849
TGCAGCAGTTGCATTTAAGTCATGAGTTCGAGTCATCGAGT
>P_2850
CTATTTTGGTGCACGAAATTCGGTCGTTTGTATTGTTAAAC
>P_2851
CACATTCACTCTCGTCAGCTCACCAGCAAACTACACCACTC
>P_2852
CCAGCACTCGAAGTTAAGCGCCCTGTTTGCACAATCGCAAT
>P_2853
TGACTTTGGTAATGAAAACTCAGCCTAGACGAGTGCAGTTC
>P_2854
GCGGAATCTTTAATCAAACGCAGGTGAAATGTACTCTGTTG
>P_2855
CGCGCCTGCTGCCCAAAAGGCGCGGCTGTGAAAGATGCGTG
>P_2856
GGTGCCCTATGCCCTTAAGGCGGTGGTTGTCCCTGTTGCCC
>P_2857
ATGTGTTGCCTAACTTCAGGCCTTTTTAGTTGAGATGGTTA
>P_2858
AACTCAGGTCATTAATTTTGCGAGTGCCAAGTGTTATAGCC
>P_2859
CAACATGGCAACGGGAGAAGCGTTAAGGTATTTCACCAGCA
>P_2860
AACTGGTCGGTCGGTCGCAGCAGCAAAATTTGCATAAAAAA
>P_2861
GGCCCAAGACCCGGGCGGCGCTGCAGTACGTCTATAAGCAC
>P_2862
TTTATTTTGGAAACAAGTTCCGCCAGCATGTAAAAGAGGTA
>P_2863
GAACTGGGACGATGTCTGGCCGGTGTGGGCGTCGTGGGTGG
>P_2864
CATAAACAGAGAACTTGGTCCACTGCCAAAAAAGAAAGCCA
>P_2865
CAGACCACAAAAGAGGAAAACGGCCATATTGCTCTCATTAA
>P_2866
AAAATCGTTTCCAGAAAATGCATTTCGTACGGAGAGACGTT
>P_2867
CGAGCAGATCTCTGGAGTCTCCCGCTTGGACTTGCAATAGG
>P_2868
GGATTAGGAGACCTTAGTTCCGGCAGGGGAGTTAGGTGGCC
>P_2869
CAGGTGGTAGAGCAAGAACTCAAGGACATACATTTGCATGG
>P_2870
GCATCCGGAACATCAAACGGCAGGAGCCACTCGCTGGGACC
>P_2871
GCCAATGCAGGCATCTCGCCCCCGCTCGCCGCCAGCACACA
>P_2872
TAGTTCTTGGCAAGGAAATCCGGCCTCCCCCAGCCGGCCAC
>P_2873
GCCATTGCCTTGGCGCTGCGCGCCACCATAGTCCGTATGCG
>P_2874
CAGCACGGTGATTACGGCGGCATGGCCCTTGTGAGCCGCCT
>P_2875
CCTTGAAGAGGGGCGTGGCGCCGTCGCAACGCACGGTGTCC
>P_2876
TTTTGGGCGGAGATAAAAACCGGCGTGGCTCGATCCTGCAG
>P_2877
ATTCTTTTCATCTTCGATTGCTAGAGTATTCAAAAGCCTTC
>P_2878
TGCCCCTCCGCCAGCAGCAGCAGCAGCAACAACGACTTCTT
>P_2879
CTGAGTACGACTCTTAATTGCCCTATTCACATAATTACATT
>P_2880
TCACCGACGAGTTGCGGTCGCTAGATTTGTAAATTTCTACA
>P_2881
CACTAAAACTGAATAAAAAGCAAGCTAATTGTGTCCCTTAC
>P_2882
TTCCTGGGGGCCAAATGTGACGGTGCTGTTGTAGTTGTAGT
>P_2883
AATAATCCCCTTACTTTTCGCCGTATTTTCCATTCTCGCGT
>P_2884
TGTTTACACTCATGATTTGTCTGCAACGCTCGCAATTTTCC
>P_2885
CTGCAACGCTCGCAATTTTCCCAGGTCAGTGAAAACGGTCA
>P_2886
GTGTTTGGGGCTTAAATATTCAGTATTTGGCTAACATCAGC
>P_2887
CCCAAAAGCCATTAAAAACGCATGACTTGTTTATTTAGTAC
>P_2888
ATTGCCATCGGAAAATAATGCGGAAAAATGGCTTTCATATG
>P_2889
ACATTATGTGTTTGCACTCTCGGTACGTGTAAATAAAACAC
>P_2890
CGCTGCGCGCCTGCATTTTCCGGTTTCCCATGATCGTCTGT
>P_2891
TTTCCGCTCTAATAAACTTTCGCTGGCAACGCACTTTGACC
>P_2892
TTGTCGCCGTCAGCAAAAAGCTAAACTAATACACTCGACTA
>P_2893
GAAACGAGCAAATATATTTGCTGTGACGGACACAACGACCT
>P_2894
AGTTAATAGGTAATAATTGTCGGTACGCCCTTTCCTACCCT
>P_2895
GAAGTGTTCTTTAAGCTGCGCGGCGGTTTCGTTTACGACCA
>P_2896
GCGAAGATGGCCTCGAAGCTCTGCATCAGGTGTACCAACTC
>P_2897
ATGCTCTTCTCCACGAAATCCATCAGGGTCATCTTGCGGTC
>P_2898
AATTGGAGTCATTGGTGCGGCCTGAAAAAGAAATCATTTGG
>P_2899
TGGAACGACAGCGGTTGGCGCAGCACACAACAATTCCTCAG
>P_2900
CGCACCAACAGTCCCCAGCACGGCTCCAGTTGTAATGGCGA
>P_2901
GACACGCACAACTTTACGAGCAACAGCAGCGTGGCCATCGT
>P_2902
GAGCGCCAGTTCCCTTTTGTCGTCCGCAATGATGGGATAGT
>P_2903
TAAATGCGAAACAAAATTTGCCGCAAAATGCAAATCAGCTG
>P_2904
AGTGAACCGAACCACTTACACGTGCTTGCATCCCTGGCCAT
>P_2905
TGAACGATGCCAGTTTGACGCCGGGACGCAGGAAGCTCCAG
>P_2906
GCGCATTACTTGGATATTTCCACGATTAGTATATATTATTG
>P_2907
ACTAAAAATAGTAAAAAATGCGTTTCTATGGCTTTAGCTAT
>P_2908
AAAAAGAGGCAATGCAAAGGCAGCAGCAACAACAATACAGG
>P_2909
CAATAGTCCACGTCCATTCGCCCAAACGTTGAAAATAATCG
>P_2910
AGTATTCGAATTTGAAAGGGCAGTAAAATCCCTTCAAGGCA
>P_2911
TTGAGCCCTCAATTGAAGCTCCGAAAATTTGCCAGGCTCAA
>P_2912
TCTTATGTCAGGCCATAAATCAGCAACAGTTTGGAGCCAGG
>P_2913
GTCCGTTGAGTCTGCATTTGCGTGGGGGGGGTTAACTCGCT
>P_2914
AACTTACTCCATTATTATTCCCGGAATAATCATAACACGCA
>P_2915
CATTCCAAGCGGGAAAATTCCGCAAAATCCAGATAGACGAT
>P_2916
ATAATACGCCCACATAAATACAGTACACTGTTTTGCCAGAT
>P_2917
TGCCTTCGCTATCTGAATTGCGCGGATTGTATTTACTCAGC
>P_2918
GTCTCGCTCTGCCCTTGTCGCCCTGTCCCCCTCTTTTGGAT
>P_2919
TTTTTGGGTTTTTGATTTTTCGGCTTCAAGAAATCACTTTT
>P_2920
CGAGTCACCTCCTCACCAGTCGAGCTTATTAAAAAAGGTTG
>P_2921
GCTGTACCGGCGCGTAAACACTTGGTCTGCTCAAACTTCGA
>P_2922
ATGAGAGAACCCAAAGAGCTCGGGCTTAAGTGAATCACCAG
>P_2923
AAATTAGTTTTATTGCCAGGCGATATTGCTGAAGGGCGGAA
>P_2924
CGCATTCGAAAATAAATTTGCATGACGATGGCAGCAGCAGC
>P_2925
GGTTTTTCTGTGTTAGTTCGCCGTAGTTGTTGTTGTTTATT
>P_2926
GACCTCGACAACAGAAAAACCAGGAAAATCAGCTATATTTA
>P_2927
TACGGCGAAACATGAAAACCCAATAACAACAATAATAATAA
>P_2928
TAACTGACTGACTTTAATGCCATGACTTCGGTGCTGTCCAA
>P_2929
CGCAACTCCGGCAAACAAGCCGAAAACGATAAAAACTTCTA
>P_2930
AAATTTAAGTATATTAAGTGCATTGGCAACAACAAATCACG
>P_2931
GTCAGTCGCAAAGTCATCGCCGAAAATATGCCAGAAGCTCA
>P_2932
AATTGATGGCGGGAATTTCGCAATGCCATTTTATTTTTATG
>P_2933
ATTGCTATTGCAATAATCCGCAGTGAAAAGATGAAGGCAAC
>P_2934
TTGTTGCAATGTGGTGCACACGCGAATGAAAAGCCAACTCC
>P_2935
TTGTTTCGCATAAAAATGGACTTTAAAGCCTTAATTGCTGC
>P_2936
CTTTCTTTTTAAACCTGACGCGGCCACAGCTTCATGAATTT
>P_2937
CATTTGTTTTTTGTAAAATGCGGTTGACTGTGGATCTGTCG
>P_2938
ACAAATTTCCTTTTTGTCCACTTTGTTGGTCACTAACTCGA
>P_2939
CATCAGTTTTGTAATTATCTCGGTTTTGCCATCTCGCTCGC
>P_2940
AATTAGTTGCGTTTTGGCAGCGGTACGCGATTTGCGGTCAA
>P_2941
CTCGTTGAATGCATTCGAAGCAGCACTTGTGCATAACTGAA
>P_2942
TCGATAGCCTGGCATTAACCCAGTCCTAGTTAAAATGGAAT
>P_2943
CATCAATTTAAGTTAAATCCCGAAAACTATTATCATTTTAA
>P_2944
ACCCACTCACCTGTCAAATGCGTGTTCATATCAAATTGATT
>P_2945
TTTATAAGCGGGTGACGCCACCCCACCAATGGAATTGCAAT
>P_2946
CACTACTAAACCTTAAAAACCGGGCAAAATCAAATGCAAAC
>P_2947
AGCAGGCGGACAATAAGCCGCCGTACAATGGTCGCGGCGGC
>P_2948
GGCGGCTATCCTGGGCAGCCCATGAAGAACGACATTCCGTC
>P_2949
TTAGTTCTTGCACTCTCCGGCAGCAAGTTGTGTTTTTTGAT
>P_2950
TAAAAGAAATTCTTTAATTTCCGTAGTAGGATTTCTGAGAG
>P_2951
AGCCACTTATTTGATTTACGCGCCATCTCTATTTCTGTCTA
>P_2952
CAGCAGCAGCAACCATCCGGCGCGGGCGGTGCCAGCGGCGT
>P_2953
CAATGCGGGCCGATACAGGTCAGGAATAGATTTATATGTAC
>P_2954
CCATTGTCGGCCGGCAACGGCATGCTCTCCTGGTCGGGCCC
>P_2955
TCCTGGTCGGGCCCATCTTTCGTTGGTGTTAAAACCATTTC
>P_2956
GGCTGCTTCTTCTTGCCACGCGCGGCTGCAGTGGGCGCCTT
>P_2957
CACTGTCGCTTGGTTCAGCACCCGATATCAACAAAAAGAAA
>P_2958
ACTTCACTTGACGATTCTGGCCGGAAACAACACACCACAAT
>P_2959
CATGGCATCTCCCCTAGCGGCGTGCTGGAGGACTTTGCCAA
>P_2960
TCAATGAGCTGGACGAATCTCGCGAAACTGTTGACTGCCTG
>P_2961
GACTCGCATGTATGTAAACGCTGTTTCGTCTTTTACGATAT
>P_2962
GGCAATTGAGCTGGTTAAAACGGTAGCTAAGGCAAAAGCCC
>P_2963
GCTATCCACCAGCTCGTCCTCGGTCCAATTGCACGACGTGA
>P_2964
AAGCCTTCATTTGCCAGGCCCACTAGGAACATGCCATTGCC
>P_2965
TGCTTGCTAACCGAATCGCTCGGTTCCTCTTCGAAAGCAGC
>P_2966
AGCCTCCTTGTAGCTAACGGCAGCACCCTTGCGACGAGTAG
>P_2967
ACTTTTTAAGATGAAACCGCCGGTCCAAACTTACACTGCTG
>P_2968
GTGCAGTCCGTGTCCTCGGGCGGTGGCTTCATTTGTATATT
>P_2969
GATTTTTTGTGCGTCTGTCGCTGCAGGATCTTCTCCTCGAT
>P_2970
CTTCCCGAGACCCATTTCGTCGGCCATGATGCATCCATTGA
>P_2971
ACACACTCGTACATGAAACGCACTCCCTCGCGCTGGTGCGG
>P_2972
GAAAATAGTGCAAAATGAGGCAATAAAGTGCGGGCCGGACT
>P_2973
TTCAAAACCCGCGCCAAAAGCGCGAATTTCGTGCTGCAAGA
>P_2974
CAACAAAGTCTCGCTGCCGGCGGCCGAGGCTAGTGGTCCGC
>P_2975
AGAGTTCCGCTTGGCAAACGCGCGCAAGGGCAACGAGGGCT
>P_2976
TTCTTCACCGGTAAATATTTCACGCTTGATAAAATATTTAA
>P_2977
CATCGCCGGCTGAATTATTGCGTTGTGTTTATTTTATTGTT
>P_2978
TAAATTATGTTATACTTTTCCCCGCCCTGCACTCGATACAT
>P_2979
GTGTGCGCTGCAAATTTGCTCGTGCGGAGCAAAAACAAACG
>P_2980
TGTGACTTTTCTTTTAGGCTCGGTCATGTTGACTCTTGCTG
>P_2981
GACTCTTGCTGCCGTTTCTGCGGTCGCCTGGAGGAAACCCC
>P_2982
GCTCGTTTGGCGGAGCGGTGCGACCTCGACAACAAATTTCT
>P_2983
GCGACCTCGACAACAAATTTCTATTGCATGCAATTTGGTGA
>P_2984
TCGAAGCGGAGAAGAACGCGCTGCCACAATTTGGCCAGATT
>P_2985
TTTATGGTTTCTTCACGCTCCGGTCTTTGTTTTTTGTATTA
>P_2986
ACCTACCGTCTTTTGTTTTCCTGCCTCTGTCTAACTCGTTA
>P_2987
CCGGTTTTATTGTCCATTGTCGGGAGCTGGAGGTTGCGGGT
>P_2988
CTTTTTCCACTTAAGATTTTCGCTAATGCCCTGCCCATTTT
>P_2989
AGTTTGTGCGCAAGCCAGACCAGGAACACCCATCGCCCAAT
>P_2990
ATGTTAAAAGCTAACTTATGCCGTAATATTTAACCCTAAAC
>P_2991
ACACCGAATGCAAGTAAATCCCTGATCACGTCCTCGGAAAA
>P_2992
GCAGATGACCTACGGATTCGCGCGCATTAGCAATCCGAAGG
>P_2993
TGATCCGTTCAAGTGCACTTCCATGGAGTTCCACCATTCAC
>P_2994
TGCCAACCGATCTGCTTAGTCGGTCAGGTGAAAAGATCGCT
>P_2995
AGAGGCATCTACCACCTCGGCAGCACCTGCATCTTCGCCAG
>P_2996
TTCGCCATCTGCAGTTAGCGCCTGCTGAGTTGCCAGTACTT
>P_2997
GGGAAAAGAAGCGCATGAAGCGACAGCAGCGCAAAAACAGG
>P_2998
TGCGTGCAGCCATCATCACTCGCGATCACGAAAATCTAAGA
>P_2999
AGAAGCGCAAGAACAAACTGCGAGGTGTACGTAGCAAGTCG
>P_3000
ACGTCCTCCAAGGCCTTGGGCAGGACCAGTTCTCCGGGCGT
>P_3001
AAAATGATATTTTTAGCAAGCAGGAAAATTCAGAAGAACGT
>P_3002
TGACGAGCCTGCTCATGACGCATGCTCCGCTCTGTGGCCCG
>P_3003
TCGCACCTTGTCCAGAAATGCGTTGATCTTCTGCACCCGGG
>P_3004
CCTTTAAATCCGTGAAATTCCGGGACTAATGTTGACGAGGC
>P_3005
GAAGAAGATCATAAAAAATTCTGCCACTATTATCGCAATTA
>P_3006
AATCCCGTACAGCTGCGCGGCAGTCGGACGGGCGTCTACAT
>P_3007
AACATTTCCGTAGTCAAGTGCGGTGGAGTGGAGATACACAA
>P_3008
GTGGGGGGACTTGGGGGATTCGGTCTGGAGCTGGCCAACTG
>P_3009
AAAGGATATGCGAGCAGCGGCAGGAATATGGTTATCCGGGC
>P_3010
GTTAATTAAATAAGAATTTTCCTTTTTGACACTAGCAATAA
>P_3011
CTAATTGCAAGATGTGCGGGCGGCGGTGGGGGGAAGTCCAA
>P_3012
TGACAAATCCAACAATTTTCCGGTTGCGTGTGCCATTTTCA
>P_3013
CATCAGCCCCAACATTCACCCAGCACCCAGAACAACGGAAA
>P_3014
ACAAGCAGCAGCAGAATTCGCAGCAACCTGACGCCTTCCGT
>P_3015
CCACTGCTGCGCATGCTGCTCGAGCTCACCCATGAAGCTAT
>P_3016
GAGTCCAACGACGATAAACGCCCTATTTGGTACATCTACTC
>P_3017
CTGTCGCCAGTGCTCTTCCACGAGGCCCTTCAGCACGTTCC
>P_3018
GCTGTTGCCAAGGAGCTAGGCACCAACGATGTCTACAAGGA
>P_3019
CTCCGGAGGAGTTGGTCAGGCGGCCATCTCTGTGGCTCTGG
>P_3020
AGCTTCATGGTGGAGCTGCGCGGACGCATCTCTATTCCCGG
>P_3021
ACATTCTTGTGAAATTATTTCCTTCTCAGAATTTGAGTGAA
>P_3022
CCGTTTGATGGCGAGAAGTACGCGATTTGGAAATTTAGAAT
>P_3023
GATTCTTGAGAATTTGGACGCCGTTTATGAACGAAAAAGTT
>P_3024
AAAATAATTTGTTTAAAAATCGGGTAACTAAACCAAAGAAA
>P_3025
AAATGAAAAACAAGTTCAAACTGCAACATCACACGGCATTG
>P_3026
TCTCCAAGAGGCAGGAATGTCGATCGAATTTGACAAAAGCG
>P_3027
AGGTATGTTAAACAATGTACCTGTGATCAATTTTCAAGCAT
>P_3028
AGGAATTTCTTATCACTTAACAGTGCCACATACACCTCAGT
>P_3029
GTAAATGAAAAATTTATTGTCGCAAGAGATGTTGTTGTCGA
>P_3030
GTCGCAAGAGATGTTGTTGTCGATGAAACCAATATGGTTAA
>P_3031
CTTGGACAATTACAAAAAGGCCTGAAAACAAAAATATTGTA
>P_3032
ATACAAAGCTAGATTGGTTGCACGAGGATTCACTCAAAAAT
>P_3033
GTAAACTCTTCAGTTGATCGCTGTATATATATTTTAGACAA
>P_3034
AATGTACATAATGCTTTGTACACGCCCAGATTTAACTACTG
>P_3035
TATATGGCCCTATTTGAAGCCGTGAGAGAAGCTCTATGGCT
>P_3036
GGGTTTTCCCCGTATCCTCGCAGCAAATGCTGGATCAGTTA
>P_3037
TTAAATACGTTAAGTAAAAGCATGGCCCAGTGAACTTGTCA
>P_3038
CCACATGTCTTAATAAAAAGCTGCAACAGGCACATGGCCTT
>P_3039
CACTGGATTCGCTGGCCCGCCAGTGGCAACAATTTGTTGCG
>P_3040
TGAAGAAGAGTATTAAAAAACGGAAATTAGGAGCACAGACA
>P_3041
TGGTTACGCATGGCAGAAAACCGTCGAAGAAAAGTAAAAGT
>P_3042
CAGCACAAGTGAACGCAAAGCGGCATAAACAAGTTGTGACA
>P_3043
GCATTAATTGCATGAAATTGCATGTTGGCAAAATAAATCTT
>P_3044
CCAGCCGAAAGCAAAAAGCTCGTTTTTCCCCATCGGGTATG
>P_3045
TTCTGCTTGTGAAAATGGTGCGATAAGCATGTTCACTCTGG
>P_3046
TAATGGTACCCGCACAAAGTCAGGCAGAAACTTAAAAAACT
>P_3047
AATGCTATGAATAGCGCCGGCGCCCTCTTTAGCTTTGACTT
>P_3048
CAAAAGCAATTAATCGAGCTCGGAAGGAACTTTCCAGCCAG
>P_3049
GGGGGCTACCCCCGGTCCGCCGGCAATAAAAAATTAACAAT
>P_3050
AAATGGGAAACCCAATTTTCCGGCAAATGATAATAAAGTTT
>P_3051
CACAAACAGTTGGGCAATCCCGCACACAATTTTATTGCCAA
>P_3052
TCTGAATGACAATTGTCAGTCTGTAGCACTCTGTAGCATAG
>P_3053
TTTTTGCTGCTGATATTTTGCAGCATAATTTTTAACAACAT
>P_3054
GTTTGATCCCAGACTTGCGACGAGAAGCACGTTTTCAACTG
>P_3055
ACTGCTTTGAAATGCTTGCGCGCTAGAAAGTTTACCAAGTG
>P_3056
AAACCGCTGAAAGAAAAAAGCGAGAGTTGCCAAAAGGAATT
>P_3057
CGGGGTGACATTCGAAGAATCGTGGTTAGAAATGAGAGCGT
>P_3058
CACGCAGCTTTTGTTTAACGCATGAGTTATTGATTAACATT
>P_3059
CATAGCAAAGGTGGAGTGGGCATAAATCTGTGCAAGTGGCT
>P_3060
ACGGAAGGCAATTTGTTTGCCACGCTCACATAAATTTATGG
>P_3061
ACTAGTTCCTTGTTAACTTTCGGCACTTTGAAACTGTTTGG
>P_3062
TCTACGCTATCTATTCAGCGCACTACCCAAGTCAAACGACC
>P_3063
TGGAGTCTCTTCGCAGGCGGCGATGTGGGCGTGGTAGGTGT
>P_3064
TGCGCCTTGCGATTTAGCGGCGATTTTGGTGATTTTGGGGA
>P_3065
GGATTTTGGCGATTTCAAAACGCGCGATTTGCCAGCAGAGG
>P_3066
TGACCTTGACCTAGGAGGAGCGAGAGAGAGGGCATTAGCAT
>P_3067
CTCGGTGAAGAAATCCGAGTCTGTCATGGGATCCTGACGTC
>P_3068
TTAAAGCAGTATCCCTGAAACGGGGTTGTTTCTCTCCCAAA
>P_3069
CAATTTCAATCAGAGAAAAACGGGAATACAAATATTCATCT
>P_3070
AAATAAAATCTACAATGTGGCTGCCACACCCATTCCGGCCC
>P_3071
AGGAGCCCGCAGTTGTCTGTCAGTAGAGAAAAAGGCAAAAA
>P_3072
CAAACGAAGGCGAAAAAAGCCATGAGTTGCACAAAATGTAT
>P_3073
CATATTTTATGCTGGCATCGCGTGTTTGGTTCTTGCAGTGG
>P_3074
GGCAAGACTAATATTAAAAACGGTAGTGAAGGCATTAGGTT
>P_3075
TATTTTTTGATTGGATTTCACACGGTTTATGCTGATTGCGC
>P_3076
CGCTCCCCTTTATTTATGCACCCGGTTGCAATTCAGCCACT
>P_3077
ATATGAATTCCATATTTTTGCAGCAATTAATCCATACGTTT
>P_3078
ACATTTTCATGCTGCAAACGCAGTCATAAATAAATGGAAAA
>P_3079
ACCCGTCTGGGAAAACCACTCAAGGACAATTTGTAGTAAAG
>P_3080
AGAGCAAAACAAACCTGTCACGAGCGAAAGTTCTTCAAGCA
>P_3081
TTTATGGCTACACAAAAATGCGATGCCCGTTCAATTTTACA
>P_3082
CGTTCTGGAAGGGGCAAAAACGGTAAGTAATGGTTAGCTTG
>P_3083
CGGCGAGAGGAAAGAAGGCTCGTGGGTGCCCTTGTTCGTCA
>P_3084
AAGTTCCAGCGGATCGTTCACGGCACTCATGTTGATAGGAT
>P_3085
ATTGTGCGGCATACTGGGCTCGGCCACATGGTTGAACTGCA
>P_3086
TCGATAATCAATCATAAATGCGGCAGTGACAATAAGGCGTA
>P_3087
CATTGAAAGCGGGCAAAAAGCGTGGTAAAGGGTACTACGAC
>P_3088
TCGGGCATCCAATCCAGTCGCCTCAGCAGTTACATTTCCGC
>P_3089
AAAGTGGAAATGGCAGCGAGCGCGAATCAGAAGTCAACTGC
>P_3090
GCAGCGTCAACGAATTTTTTCGTGCGTGGGACCGGCGAGTA
>P_3091
CAAACATGGGTAGCATTATACAGTCGCAGTAAAATCGAAAT
>P_3092
GCACGCAAATTGCACAAAAGCGGAAAACTCAAAACACACAC
>P_3093
CTTGCCAGCCCCTTTAGGCCCCGTTCCAACCACCCACCACC
>P_3094
CGCGACAAGAAGATCAAAAGCAGGAGGACCAAATAGGCGGA
>P_3095
ATTATTTGGCAAGCAAAACGCAGCAAGCATTCGACGAAGCT
>P_3096
GACTTTGCGCACTTAATTTTCGGCCTGGCAAATTTGCATTG
>P_3097
CAGAAACTTTAGATCGGGGGCGTTACTTCAGACCAACCATA
>P_3098
AAAGCCAATTCTGTTTTTGCCCCCAACACAACAACAATAAT
>P_3099
CTATAACATGTTCCTCACCGCGATCACGGACTCCAAGCCCA
>P_3100
TTTAATCTATCAATTGTTTCCCTCCGCAGCGTTTTCTTCTT
>P_3101
AATTCGTTGAAATATCTGGTCTATGGCAACTATTCACGTTT
>P_3102
CCACGCAGTTGGTATTTTCGCATGGCCTCGCCCGCGGTCAC
>P_3103
GGATCCTGGCTAAAAACTCGCAGCACCCAGCGCCACCATGT
>P_3104
CCCCTGCCACTCGATAATCGCGTGGGGGTTTCCTCATACAT
>P_3105
CCGGAGGGCCTGTTAATTTCCGTCATCTTCCTGTGCATTTG
>P_3106
TATTTCTACATATATATATGCATGCGAGGGCACATTATTCA
>P_3107
GACATCACGGTGGCCATTTGCCCGGGCATCGCCAACAGCTC
>P_3108
CGGCCACACGGAGGATTTCGCGGCCATGGTAGAGCATTTGC
>P_3109
TTGGTCATGATGCACGAAGTCGGCAAGGTGGCCCCTTAGGC
>P_3110
CGGCAAGGTGGCCCCTTAGGCCTGGTTGCTATTTTCACACG
>P_3111
ATCCTCCGAGAGTTCTTCCTCGAGAACCGTGTCCTGCACTT
>P_3112
GGTTTTTATGATCGTAAACGCATTGTGGGCATCCTTCACAC
>P_3113
TGCCTTTTAAGAAAGGATTTCAGTCGGAAGGTCATCGGGCA
>P_3114
CACTGACCCCAAGGCAGACTCGGCATCTGTCTTTGAGTGCG
>P_3115
GTTGAAAAATAAAGAAAATCCGTAAACCTTCTCGCAGTCGG
>P_3116
ATAGACTATAAAAGTCTCGACCCTCCTGGCACTTTATCTGA
>P_3117
TGACCAGCACTTTCAACCAGCGCGTGCGAAATTCCAGGCCT
>P_3118
CATCAATTACTTTGCTCCGGCTTGAAGAACAAACAATGGCC
>P_3119
CCACTGCCAAGCGAGTGAGGCAGTAAGGAAAATGAAATCTG
>P_3120
GGGGGGAAAACAATTAAATGCGTTTTTGATCCTTTGATGCG
>P_3121
TGGGACTTGGTTAGCATTTGCGTTGCTGACGTCGGCTTAAA
>P_3122
GCAACATGCCCCCGAACCCGCTGCACCCACATAGTTTTTCA
>P_3123
TTGGCTTACCACAAAAATTGCGGTTCTAGCCCTATATGTTT
>P_3124
GTACTCGCCGCTAGATGGCGCCTGGGCCGCCTTCATCGCCT
>P_3125
ATATAAATGCTTTAGAAATGCGAAAAAATACGCATTTCCAG
>P_3126
CGATTTTACTCTTCAACGCTCGGCATAAAAACAAATAAATT
>P_3127
ACCATCATCCAATGCGAACACATAAACATTTCAACAGCAGC
>P_3128
ACCAGGAACCCATTTCGCCGCCTTGCCACGTAATTTGCCTA
>P_3129
ATAAATTAGACATTATCTCTCGCTGATACATGATTGCATAT
>P_3130
AAGCGGCAGGATAATAAAAACGAGAATACAAATTCCTGCAA
>P_3131
AGGCACTCAACTGCTCGGCGCTGTGTCGTCTCCTGTAGCGA
>P_3132
TTCTACTACCTCTATATAGGCGTGGTTTCGTTTAGCACCAC
>P_3133
TTGTGGGCGTCTTTTGTCAGCGCGAAAATCTTTAGAAAATC
>P_3134
ATTTACATTTCCCCATTTTCCATTAACGTTCTATTTGAATG
>P_3135
CAGCTTAAATGTGAGAAAAGCCTCAAAGCGAAAAAAAAAAA
>P_3136
GTCAGCGCCCTAAATTCTGGCGATGTCCAAAATTAATGCAA
>P_3137
ATTAATGATTCTCCATTACGCGATTGCAGTTGAAGCCAAGG
>P_3138
TATTGATGCCCCCCGAAGCACAGTTTCAGTTTCAGCAATTT
>P_3139
CGAATGCATCATTGCATTCGCTTGTCCATTCAAATGGAACA
>P_3140
ATTGCGCTGCAGTTTTGCCGCGCTGTTGTGTACTAAGCATT
>P_3141
TTTCTCTGTAAATTAATTGGCGTGCTCCATTAAAGCATCTT
>P_3142
TTTTTTCTTCATAATTGCCGCCGTCTTGGTGGATGAGCATC
>P_3143
ATAACAACACGTAAATCTGGCAGCAGCTGACAAGTACAGAA
>P_3144
GTTCTGGGTGCCGGGACTTTCCCGAAGGCATTGAAATATTA
>P_3145
AAAAATCCGGAAAAAAGTGCCATGGCCCCCAAGCAGCTGTG
>P_3146
AAAGTTTTAAGCCACAAAGTCCCGCACAATATTGACAGCTC
>P_3147
CTGGCGAAGACATCAAACTGCGTTCGAAACTTTTTGCCCCT
>P_3148
CCCAAGTTTAAACTGAAACGCGGCTCCAAGTTTGCATTTTG
>P_3149
GTTTATCTGCACTGCACTTGCAGCATTTGACAGGAGCCTCC
>P_3150
TTCATTCTCGTGCCTGTAGGCGGGGATTGCCAAAAAGGTCA
>P_3151
CATTCATAAACCGCACATGTCGCTGGCGTCTGGCAATCATA
>P_3152
CTGGCAATCATAAAGAGGCGCGGATGAAACTGCATTGCTGG
>P_3153
TGGGCCCCATAATTTCATGTCGATAAAGGGTTAAACCCTCG
>P_3154
CCTCTGTTTGCCAGTCAAGTCGAGCGTTAAAAGTGCTTCCA
>P_3155
ACCCATACCGCCATTAATTGCATGACAAAAAAGTGGGAGAA
>P_3156
GGAGAAAAACTATTATTTCACGCTAAATTGCATTCAGCAGC
>P_3157
TTTTTTTTTTGTTTGGTCCACGTTGCCTTTTCACGGGATAT
>P_3158
ACAATGCGACCTCGTCGAAGCAATAACAATGACAGTTATGA
>P_3159
GACAGTTATGAGTTTTTGTCCGCTGGACGCTGGAAATCGGA
>P_3160
AGTTGGCCACTAATGAAAGGCGTTGGCCATAAACAAACATC
>P_3161
ATCAAGCTATAAGTTTAAGGCGAGCCTGAGGGCTGATAAAA
>P_3162
GAAAGTACAAACTTCTTGCCCGAAAACAATTAAAGCAAATG
>P_3163
TAATTTCCCACATTTGCACGCCTTTCCGGTGCTTTTCGGTC
>P_3164
GACTTGGCCAATGCCAATGGCATTGGCATTAGGATCAGGAT
>P_3165
TAGTGCACGTGCCCAAAGTCCAGTCTTGACATCTTATGACA
>P_3166
CGCTTCTATTGCATATTTTTCGGGTGCGGAAAATGTTGGTG
>P_3167
AAAACCACATTGAGTTTTGGCATTGGCATCGCAGCAGATAC
>P_3168
TTTGAACTGTGGCAAGAAAGCGGGACGAGCAAAAAATATAT
>P_3169
GCCTTTCAATTTATCTGAGTCGGTTTCGGGTTGCCGATGTG
>P_3170
AAACATTTGAAGCAAAATTCCCCTACTTCCTATTTTCTTTT
>P_3171
TTTTAAGTTGCCACGTCCCGCGATTCGGCGCCGCCACTCTC
>P_3172
TGTCCTTACGGAAAATCCCGCAGGAGCAGCCGAACTAGAAA
>P_3173
ATTAGAAATACCTTACGACCCACGCACGCTCACACACATAA
>P_3174
CTTTTCACAAGTAAATGGGTCCTCTCCATGTAATACAATTT
>P_3175
AAATTCGTTTTAGCTGAACGCGTGTCCTTCGGCAAGTTGAT
>P_3176
ACGACTGTCTGGACGGTAGGCTGTATTGGTTTTGCCCCGAA
>P_3177
AAACTCGAATGCAACTGGCGCTGCAGCTCGTCATGCGTCGG
>P_3178
AGAGTGTGCGAGAGTTTTCTCGGCTGCATGTTAGAATAGAG
>P_3179
GTTCCCATGTTTATTTTACGCCCTATTTATTTTGACAAGTA
>P_3180
ATTTATATGCTTAAATTACGCATACGCAGCGTGTGCCAGTC
>P_3181
GGCAAAGTTGGGGTTGTGCTCGGCTTTGGATGGTTGCCGTT
>P_3182
AATCCTTGGGCTTTATGGCGCATTTTTCTCCTCCTTATCTA
>P_3183
TATTTACAACCTTGTAAAAGCAAGCCCTCCAAATATCATAA
>P_3184
GGCGCTATGTGTTTATGGGTCACGGTTAAGATAAATGTGGC
>P_3185
AACAAAGTTCAATTGAAATGCAGCAGAATCAAAAGAAAAAT
>P_3186
CAAATTTTCCGGCAGAATTACTGCCCCAACTAATGGAACCG
>P_3187
ATTTGCTCAGCTCGAAAATCCAAGCCCAAGGGTTAGCCCCT
>P_3188
AGTCTGCGACTGAAATAATGCCGGAGTGGTGCAAAGGTGAA
>P_3189
TTATGTTTCAGGTAAAATCGCCTCAGAGCTTGAAGCATTCT
>P_3190
CGACGATTCGACAGAAAACTCTGTACGTAAAAACACCCCAA
>P_3191
AATATGAGGATAGTTCGCGGCACTATCAAGCTGTGGTCATC
>P_3192
CGTCAGCGCTCGCCCTGGCGCAAGAAGTAGAGTCCAATCAT
>P_3193
AGACTTGACCTCCTTTGACGCGATCGTTGGCCTAGACCTGT
>P_3194
TCACTTTGCCTAGCTTCCGGCAAGCTCAAATGGGGCTCCGG
>P_3195
ACTTCGTCAACGGCGAAATTCAGGAACTGCTTAAAAATGGC
>P_3196
CAGTCCCATATGAAGAAACTCCTGAGCGTTGATATCGCTCA
>P_3197
GTGTGGAACAGACAGACAGGCGTTCTGGACGTTCTGGCACG
>P_3198
TCGCATTCGCAGATAAGGGGCGCGGCCAGGCCGGAGGGCCG
>P_3199
CATGACTGAAATTATGTCCGCATCAGCAGATATTTATGCAG
>P_3200
CAACATCTCCGTGAAAAACTCCGCAGCGGATGATGGCAGCA
>P_3201
ATGCCGGAATCCCAAAAATCCCCTAATTCCATTCTTCAGCA
>P_3202
TCATTTACTGATGAGAATTGCGAGAAAATCAAAATCATAAG
>P_3203
ATATGTCAGTCGTCTCGTCGCCCGGATAAGCTTCTGTTTAA
>P_3204
TATTATCGCTGTGTAAGCCACCTGAATAGCAATTTTTCCGA
>P_3205
AAGTGTCAACTGAAATTGGGCAATCGCAACATTTAATCTGT
>P_3206
CCGCTATAATGCCCTCCACCCGGTCGGGCACTGTGTCCCAT
>P_3207
TCCCTGCGCCCAAAGAGCGGCGGTCGCTGGGTGAGGATCTC
>P_3208
GATGGCCTGCGTGACACCTGCAAGGTGCAGGCGGAGTCTTC
>P_3209
GATCTTCTATAGCCAAAACTCGCTGTGTATATGTGCCACCC
>P_3210
TGGAGAAATACATTTCGTGGCAGCAAATTGAAATCATGTTT
>P_3211
CGTATGAGTGCTTTAAATGGCGTGCGATAATGTGGCCAAAA
>P_3212
GTGGCCAAAAATTGTTGGCACGTCGGCGGGAAAATTGTAAC
>P_3213
CTTACTTTTATTAGGAAATTCCCACACAGATATTCGGCAAG
>P_3214
GTTTGCGAGATAAAAAAAAGCGCGTACGTCACGCGGAGTCA
>P_3215
GACAATCCCTCTGCGCTCCGCATGAGATGGAGCAATGTAGG
>P_3216
TGGATCGGGGATTCTGGGTGCGGGATGAGCGGATAAGCCAC
>P_3217
GCTTGCCCAATTAGGCGGATCATACACAACATATTTAGCTA
>P_3218
TTTCGAGGCTTGAATTATGTCGCTGCCAGAAAATAAGTCTG
>P_3219
GAGGACTGACTGCACACTTCCAGGGCTATTAAAAATATTGA
>P_3220
CTACTTTTTTCAATTTTCCGCCTGAAAGTGAGCACCGATTC
>P_3221
GTTATGCTTCGCCTTCGAATCGGTAAATGGGCTGTGTTGAA
>P_3222
CGAAACATTATCAGATATCACAGCATTAAGTGCTGACGATT
>P_3223
AACATTCAAAAAAAAAAAGGCGTTAGCACATTTATCGATGC
>P_3224
GAATTAGTGATTAAATTATGCCTGCACGACAGGTAATGTGA
>P_3225
TATCTGAACCGTGTTTACCGCCCTAAAATGATTTAAATGCG
>P_3226
GCCGGCCTAACTGGCGGCGGCATGTTTGTCGTCTTACCCAT
>P_3227
TGCGACGGACCCAATGTTTCCAAGGAGGAGGAGCGAGCTTA
>P_3228
TGGTGGTTTTGGTGGAGATCCTGCCGCAGAAGATCCGCGCG
>P_3229
CCATTTGTTTAGCTCCATCGCCCCACCTGTGCACTTTCCAT
>P_3230
AAAATGCTTAGCAACGAGACCATCAGCATCAATCTCTCGAT
>P_3231
CATTGAGGACATATAAAATGCAGCTGAAGTGAGTAATCTCA
>P_3232
GCTGAAGTGAGTAATCTCAGCGGGGTTGTAATTTAATCAAA
>P_3233
AAATTAAATTTTAAATTTTACATGATTACAAAGTACACAAA
>P_3234
CAAATTGGCCGGATGTTGGGCGAGGGAGCCTTTGGCCAGGT
>P_3235
TATCTGATGATAATGGAATACGTAAACAAGGGAAACCTGGT
>P_3236
CTTGAAATCATCCATAGTTACGGCAGGCAGCTAAAAACATA
>P_3237
ATATCTTCCCAAGCTGAAATCGGTGAACAGGAATTTTATGA
>P_3238
GCAACGGGCGAGACGAAGTTCGAGCTCACAGTTCGCTTGCC
>P_3239
TTAACATCAATTCCTACACACATGGTTCGTTGAATCGGAAA
>P_3240
CGAGCTGAACGAGTTCCACGCGGAACTGAGGAGCAGGGACA
>P_3241
CTCCTCGCTCTTTGCTGCGGCGGCAGTCATTGCATTGGCTC
>P_3242
TCCCATGCATTTAATTATCGCTAGATTTATTGGTGGAGCCG
>P_3243
GTTCCTCACCAGAATTTAAACAGTAGCAAATTGAAATCCAT
>P_3244
GGCGTAACTTGGTCCGACTTCGGTGAGATCATAGTGAATGC
>P_3245
TGTATCTAACTTCTTAATTTCCTGAACCAGCTGAGGGCAAG
>P_3246
CTGAAAACTAAAAGTTATCTCATAAATATTAAATAATTGAT
>P_3247
AAAAAATAACGTGTAATATGCACGAATCAAAAAAATACACA
>P_3248
TTATTTCAAAGGCCGAACTGCCTGCTTAATCGCAGGAATCG
>P_3249
TTGGCTGGCATCTGTGGCGGCGGCATGTACATTGTTCATCC
>P_3250
AGCTGAGCCCCTCCGGAATGCGCGAAGACAGATATCCGCCG
>P_3251
TTTCTGGATCTATATCATCGCGGCCCTCCATCAGCATCAAA
>P_3252
ACAAAACGACCGATTTGTACCGGCAGTTGCATCACCTCATT
>P_3253
ATTGAACATGCAGTTGAGTGCGATTTTGGTTGGCATTGCCG
>P_3254
AATTGTCTTGTCAAACTTTCCTTCACTAATTATAATCAGCT
>P_3255
TTACAATGTGTACATGGCGGCTGTAACGAATGGAGTTACAA
>P_3256
GCCTGAATAATGGCAAATAGCCCGGCCAAGAAGAGGATTAA
>P_3257
ATCGCATCGCGCACACGCAGCGTGCGAGTGAAAGAGACGGC
>P_3258
TCAAATAAATCAGCTAACGGCGGTGGGTTCAAGAACGTTCA
>P_3259
GTTCAAGAACGTTCATTCGGCATGAACTTGTAAAGGTCATC
>P_3260
TTTACAACAACAACACCAATCGGCCACAATGGCAATGACAA
>P_3261
GTAAAAGGAACAGTGACTCGCAGTCGCTTAAAAAGTTTCAA
>P_3262
GAGGCGCCCCCCTAAAAATTCGGGGAAGATCTTTTGTGATG
>P_3263
CTACATACGAGTTCAATAACCGGTTTTGCCAACCATTAAAA
>P_3264
GTTTATCGTCTGAAATTTTCCTAGAATATTGTAAACAAATC
>P_3265
AATCGAGTCTTGTGCGAACTCGATCTCGGCATTAACCCAAA
>P_3266
ACCACCCTCGTGGATTTTCGCAAGCTCTGGCCAAATGGCAA
>P_3267
GGGTTAATTGCATTTATTTCCGCGAAATATAAAAGGGAAAC
>P_3268
TGTGTGTGTGTGTGTGTGTGCGTGCGTGTGCAGGTCTCCCC
>P_3269
GTCAGTTTTCCCTGTGAAGGCGTGAGTGTTGCTGCAGCCCC
>P_3270
TGAAGGCGTGAGTGTTGCTGCAGCCCCACTTTGACCCCCTT
>P_3271
ATGTAATTAAGCAGATACGGCTGCCTTTCGGATTTGCCGAA
>P_3272
GGAATTGATGTCTCCGCCAGCGGCAAATGCCATTACTGCCG
>P_3273
GTAATCAACAACTTTAATCACAGTGATCCCTCCATGTGATG
>P_3274
GCAGTAGTAAGGAATAAAAACGAAAACATTAAATGCAAATA
>P_3275
CTCATGGCGCCTCAAACTTACGGCAAATTGTTCTCCTCGGA
>P_3276
CTGCATTTTTGCCCTCTTCGCGTTGCCGATGCATTTTCCCT
>P_3277
CACCGAGCTGAGAGTCAGCTCCTTGGCATTCTGTTTCATCT
>P_3278
TAATGCTCAATTGCATCAGTCGTCAATTATCACAATTGCAT
>P_3279
AACCTTTTCTGAACCAGCGACATGGTCCCCTAATGCTGCCT
>P_3280
AACGACCAACTGAGATAAGACAGGAAAAAACAAAATACTCG
>P_3281
TGCGGGGGCGTGGCAACTCACATGAGCGTCGCATTTAGGCT
>P_3282
GCCAAAATGTTTGGTTTCCTCGGTTCCACATTCTCAATTCG
>P_3283
GATGAAAATGAATCCCATGGCGGTCAGCAGCAGGCGGTTGA
>P_3284
TCCATTTGCAGGTAAACTGCCGGCAATTGCGAAGAAGGTGC
>P_3285
TTAATTGGATATATAAATGGCACCAGTTCGGCCATTCAGGG
>P_3286
AGGCAATGCGGGAATTGTTGCCCGAACTCCTAGAACAGCTG
>P_3287
CAGCAGCGAATGCATTAAAACTTTGCCGACGCATTTTGATT
>P_3288
ATGAAGTTAAGTTAATTGCGCGGCTGAGCACACGGCGTATA
>P_3289
TGCGCATTGCAGGTGACAACCCTGCTCGTGCGGTGTCTTCA
>P_3290
AAATACAAGTTTAAAAAATACTGTGGCATAAATATAAGCTT
>P_3291
TAAAAGGGGTGTGCTTGGAGCGGTGGGAGGAAGTCAACAGA
>P_3292
TAGGAAAAGTTTTGAAAACTCTTTAAGTCTCTTTTCGCTGA
>P_3293
GCTGCATCGATAGTTAGCTGCATCGGCAAGATATCTGCATT
>P_3294
AGAAAACACACACAGAAAGTCCTGATTGCATTCAAAACGAG
>P_3295
ACTCGTGAATGTTTTAAAGTCCCGAAACGGATATGGGTTGG
>P_3296
CCGCTGCCTCGTGCGAGGACCTTTATCTTCTTTTTTCCGGA
>P_3297
TATAACACATCAATATCCGGCACGGCCACGCCCACCCACAC
>P_3298
TGGGGTACTGTTAAAGATTCCTACAGTAATTATATTTTATA
>P_3299
ATGCCACACATTTGGAATGCCTGCAATACCCGTTTTTACTT
>P_3300
CTCGCGCCCACTGAAGAATTCGAGGTGGTCCCCCCTTGAAA
>P_3301
TCTGTTGAAAAGTTGTACGGCCTGCACAAGATCTTAACTTC
>P_3302
TGTTGCCAATTGTTTTTGCCCGATGTCCTTTTGGGAACTCC
>P_3303
AAATCACTATCTTTATTCCGCGTTCTAAATGTTTTGACAGC
>P_3304
ATGTGTGCGTGTGAAAAGCGCATGTGTGTACAATTCTCTAG
>P_3305
GAGAGCCACATTTTCTTACTCCCTGTCACATTTGCTTAGGC
>P_3306
TATCATTATTGCTCATCAAGCGTTTCTAATGAAGTCGTAAA
>P_3307
AAGGCACAAACGTGAAGAAGCGGTCATAAAAACTCAATAAA
>P_3308
ATAGAAACGTTCTTTTAGTTCCGTAACGCTTATTTGTTTGC
>P_3309
CCAGCCCCAACTATAAATAGCTGTCGAGCCACTTGAAGCAA
>P_3310
GTGGCAGCTGTGGCTCGGACCAAGGACAAACATTTTCGGTA
>P_3311
TTCATGCTTTCCAATTAAGTCGAGAAGATAAAACAAAAGCT
>P_3312
CTTTGGAATAAAGTTAAAAGCCCCAACCAATTTCATACCCA
>P_3313
GAATCCATTGCTCGATTGCTCGAGATGAATGTCCCATTCAT
>P_3314
TAAAAGCTGTCTTCTTCTTCCAATAACATTTTCATCCGCCA
>P_3315
GGATTTAGATATCGATTACGCAATCACACACACACACACAC
>P_3316
CAAAAAAGAATATACAACTGCAGTGCCATTTGGAGTACTTT
>P_3317
GAACATTGAATAATCACTCACGCCGACAACAGCCAACAATA
>P_3318
ATCTTCCCAGGACGAAAAGGCGAGATTGGGAAAAGGCCTGT
>P_3319
CCACTTCCCCTTTTTAAGCTCATTGTGGTGGGTTTTCAAGC
>P_3320
CTTTTTGCGTATGCCTGACACACGCTGTCTTAAACAAGGTA
>P_3321
CATCTGAGCCCAGCTTCCGTCGAGCTCAGCTTCCGTTCTAA
>P_3322
GGGTGGGATCCTCGCGAACGCGTTCCAGAAGAGGCTCCAGC
>P_3323
AACTGCAAAAACCTTACCTGCGATGTCTCCTCCAGAGCCAC
>P_3324
AACAAGTTGCTATAAATGGTCATCACTGGGTTTACTGCTCG
>P_3325
GAAGTGTTTTGCATAAATTTCGGGATCTTATGGGTGTCGAG
>P_3326
GGCCAACTTGAAAATTAGCCCGAGAAATTCACGCCTTACAT
>P_3327
ACATTTAAATGTATTTCGATCATGAGTCACGAAAGAAGGTC
>P_3328
ATCGACAGTCAGGGAAAAAGCCGCAGCAGCAGCAGTTGCTG
>P_3329
ACCTCCAACCCTCCAACCCGCCCTCCATCCCGTCTGATTCC
>P_3330
TGAGCAAACATCATTTTAAGCGGTTTTAATCAATTAATAGT
>P_3331
GGATGATTGCTATGGTGGCTCGGGGACTCCAAGCGGGGAAT
>P_3332
GAAAACACAATCGAAATTTGCCGTTGCGCTGGCTGGAAAAA
>P_3333
TATAACGACTGTTGCCAACACGATTCTAGTTGGATTTCGAA
>P_3334
ATTTCGAACGCTGCCCGTGGCAGCCGCGTTGTGCCACCAAA
>P_3335
GTTACTCCACTTCCGACCGCCCCGCCCATTTAAATTGGCTT
>P_3336
TAAGTAAAGTAATTAATGCTCCTTAAATATGGATTTTTTTA
>P_3337
ATCCGAACTGACATTAAGCTCAAGGACGACATCTTCCACTC
>P_3338
ACATACTTTAATTGCTCGTGCGATAGAAGCGAGTTTTACTT
>P_3339
CATTAGTAAACGTAATTGCTCAGTTTTGCAAGAATACCACA
>P_3340
GGCTTCGATTTCATTTGTGGCCCGGACAGGAAAATTAATTG
>P_3341
TGGCCGCATATTATATGGCCCGGCAAGGACATCCATTTCAT
>P_3342
CTGACTCTTGTGGTTAAGAGCGGGAAAAATGGAGTCTACAC
>P_3343
GCATTGAGCAGAAGAAATGCCAGGCACAACATCTGAGCATT
>P_3344
TCCGTCTGTGACACAAATCGCATTTTGTCTGGGCATAAGTA
>P_3345
ATAGAATAGTGCATGAATGGCACGAAAAAAATTGTGAATAA
>P_3346
CGAGCGCCCGAAAGAAAATCCTTGGGTGGGGTTGGGGTCGG
>P_3347
GCAATTCACTTATCCACAGGCGAGGCCACGCATTGCACCTC
>P_3348
CGACATGAACAATCATTGCGCGGCAGGCATTTAATTCAATT
>P_3349
ATCAACGACTATGCTTGTCGCCTGCAGATGTATTTCAACCT
>P_3350
CAGTTTTTGTTAGCAATTTTCGGTTAAAGGGCGCTAACAAA
>P_3351
TAAATTGCAGTTTGCGCCATCGGTAATCAACAATTAAAATT
>P_3352
GGTTCAAAAGCCAGAAATCGCATGATTTACGGCCATTGTAC
>P_3353
TTGTTAATTTATGCAGTTGGCATCAGCGGTCGCCAGCTGAT
>P_3354
GCTTTACCAACTAAAAATTGCTAACGAAATAAATAAGTGCA
>P_3355
TTGCCTCTCAAAATGCGATGCATGAGCTGCGCTTCCCGTTA
>P_3356
AAACGAAATCAACGAAAAAACGTTAATTAAATAGAAGTGAA
>P_3357
TTTGCGCACACACTTAGTCGCACGACCGTCCTCGCAGCCAA
>P_3358
CTCTGGGGAGGTCCCGAAATCGGCAACCTTAACCAGGTGAG
>P_3359
GGTTGGAAGGGCGAAAAATGCATTGATAAAAATAGATAAAA
>P_3360
AGGAAGCAAAGGAAAAATCGCAGAAAATAGCAAGAAATCTT
>P_3361
CTCCCGTTTTGGGGCGTCGTCGGTCGTTTTATCAGCGCTCG
>P_3362
GGCTGGGCCGCATCATACCGCCGGCGCCCTCCAAGAACATC
>P_3363
CGGCTTGGTGGCCAAGTCGGCGGCCATGCTGAGCACTTGCG
>P_3364
CATTATGGAGCAGGATGACGCGGCGGAAAGCAACCGTCAAG
>P_3365
AGTTCAGATTTGTTGGACATCGCGCTTAGCTTTCTGCCAAC
>P_3366
TTTCAATCAATTGAAAACTCCCCAAACCACTCACCTCCATC
>P_3367
CCGTGTGGATCGAGGAGTCGCCCTCGCAGAATTTTGCCTGG
>P_3368
CCGCGATCTCTTTCCCGAAGCCTGCGGGGATCTGTCGCAGG
>P_3369
ATTCCTATCCGCGTTTAGCGCGGTGATCGAGGAGCTGGCCT
>P_3370
ACTCCCACGACGAGGAGACGCCCACCCACAATGTGTCGCAG
>P_3371
CTTGCCATCAGGCCCACGAGCACGACCACTATCAACGGCTT
>P_3372
GGCAATGACTATTTGCCCGGCGTGAGAGAGCATGCCCATGC
>P_3373
CGCAGTTACGAACTGCGGTCCTACAACAAATTTTAACACTT
>P_3374
AATGACATAACCTCAACTCGCAGTCCATTTGTTTTTGTTTA
>P_3375
ACTGCACCCTCTACGAGGCACCCGATCACATGGTCAAGTGC
>P_3376
GTCTGATCTGGGAGCGTCGTCATGGACCAGTGGGCAGTGGC
>P_3377
TCTCCCTTTATGACCGGAGGCAGTTGCAAGAAGTCACCACA
>P_3378
GTGGCCACCGTTCCATCGGGCGGCAGGGCTGAGATGATCCT
>P_3379
GACGCATATAGTTTCTTGGCCGCGGGCATGGTGCCCCGTTC
>P_3380
AACAAACCCGCCTTTTTGCGCGCCAAAATCATCTCGGCCGT
>P_3381
AAGCAGATACACAGAAGACTCGTGAAGTCCATGGTCAAAAC
>P_3382
CTGAGAGCTTACCAATTTTTCCTGAGGATAAAAGTCCTGAT
>P_3383
GATTCGCCTTTGGTTTTCTCCGGGGTCATTGAAAGTGTGGC
>P_3384
GCAGGGCCTACGCTCAAAGTCGGTGTGGCTCTTTCGTTGTC
>P_3385
TTCCGCCGCCAAGACGTCCACATGGCCATAAAAAAGAGATA
>P_3386
CGAACGGCGAATGAAAAATGCGGCGGAGCTGACGGAACAAC
>P_3387
GATAGAAAGCGATCCGGTTTCGGTGAGCACGGAGTAGCCGT
>P_3388
CTTTGGACGACTACGTCCAGCAGCACTTTCCACATCTGGTG
>P_3389
TACAAACGCGATCCGAAGACCTATGACAACCTGGATGCCGG
>P_3390
TGTAATTTAAGACGCAGTTGCGCGATTGTCCCAGGAGAGGA
>P_3391
GCCAACGTAGGCAAAAGTTCCTGTAGCACTATTTACATGCG
>P_3392
GTACTTTTGGATTGTGCACTCCTAAATATAGAAATCACGCT
>P_3393
ACTCCTAAATATAGAAATCACGCTAAAATTGCATATCTAAG
>P_3394
ATCTTTTAGCCCATAAAAACCTGCAATATCGTTGCTCAAAT
>P_3395
GAGATGGGTGCAGCAGCTGGCGGTGGAATATATGTGGAGAC
>P_3396
TTGTAGTTGAACAAGCTTCGCGAGGAGGGGTAGAAACATTG
>P_3397
CGATTTCGATATTCAATTCGCCTGCACGGGATTTCACAACA
>P_3398
GCTCACTTGAATTTCAAATCCATGTTCACCTGCTCCATTTA
>P_3399
TGTTCGTTGCAATTAAAAGTCGTGGGAATGAAATTTGCATA
>P_3400
TAGTCAATAAAGTGTTCAAACGTCAAGAACATAACTGAATA
>P_3401
CGCAGGAACACAAAAAAATGCATCATAAATAATAACTTTTT
>P_3402
GCCTCTTTGACCATTTAGCACCCTGTCTAAGCAGCATCGTA
>P_3403
CAATTGACGAGTGACGAAGGCGGCAGCCTGTCAATGGAGCT
>P_3404
ACATACATTCTGGTCAGGTCCGAGGCCAAAGAGACATTGTC
>P_3405
GACTAGAGCCTCGCCTCCATCGGTTTCGATTTTCTTTTTTA
>P_3406
AATGTAACCTATGTGCGACTCGTTAAATAGGCATCCATTGA
>P_3407
ACCTCCTCCGCCTGCCGCGCCGGTGCTCATCAGAGCCACCA
>P_3408
CTCAGCAGACTCCACGACTGCAGTAGTTCTTTTTTCCGCAA
>P_3409
ATAAATAAAAATATCACATGCCTTCGAAGAGCAAAACGCAG
>P_3410
GTGTAAACGCTTTGATTTCGCCCTATAAGCCTAATGAATTG
>P_3411
CAAGCAAACTCGTTTAAACGCCCAAATTAAACGCAGCCCCA
>P_3412
CTGTTCAACATGAGCAGCAGCCGTCGCAATCGGAATCGCAA
>P_3413
GCTGAGCGAGTTGCGGGGTCCGGTGTGGTGGTAACGCGACG
>P_3414
GTAACGCGACGGACTCGACGCCGTCGCATCCTCCAGTTCAC
>P_3415
CTCGTTGTTCCACTGCACCACCGGAATGGACTTCTGCTTGC
>P_3416
CCGGCTCCATGATGTGATCGCCTTCCGGAACCTTGAGACCA
>P_3417
ATGCTGGGATTGAAACGCCTCAGCAGAAGCACAAAAAGGCA
>P_3418
AGGAAATCCACGGTGAATTCCTTCAGCAGATTGGAGATGTC
>P_3419
CGTCTAAGCTCCTTTTTGTCCATTGGCGACATAATCGTCCG
>P_3420
CAATCCGATAGCTCCGACTGCGAGGAGGGGCATTCCCGCTT
>P_3421
TGAATTAATAAATATTATTGCATGAATTCACAAAAGTATTC
>P_3422
GACCGAAACACCCACTCACACAGGGCCAACGTGCCGCTGCC
>P_3423
GATAACATGAATAACCAGCGCCGGAAAATACGGAGAACAGT
>P_3424
AAAAGCAAAACAATTAGATGCGATGCCCACTCCATCCCTCA
>P_3425
CATGTATTTCATCTGAGACTCGGGCAGCTTGACCGCCTTTT
>P_3426
CCGCAAATATGGGACGAAGTCTGCAGCGAAACCTGATGTGG
>P_3427
CAGCGAAACCTGATGTGGTGCATCGGTGATGTTGATGCGGT
>P_3428
GTTTTCAAATTGAGTTCACTCAGGAAAACTTGATCGTTGAA
>P_3429
GTTTTATTCTTCAATCTGCACGCGACTGTCACACTAACCAT
>P_3430
TACTACCCCCAAGATGCGACCAGTATTTGCCTTCCTGCTCC
>P_3431
GAGAGCGACGAGGAGGACGGCCTTGTCGAGGATGACGATGA
>P_3432
CTTCATCTTCTCGTACTTGTCGGCCTTGGTGTTCCGCTTTC
>P_3433
ACGGCAAGCTATGTTAACCGCATGCTAACATTCAACTCGTT
>P_3434
TGTTTACACACATATCGTTACCTTGGCGACAATTTTGTTTC
>P_3435
CAAATAAAAATTGTAAAATGCAGCAAGATGATGAACAGGAA
>P_3436
TGTAGTTGCAGCAACAAGCGCGTGCGATCCTTATCCTTCGC
>P_3437
CTTGTTTGCCCACTTTTTGGCCCGGTCACTGATAAGCCAAA
>P_3438
CTTCCACTTGGCATAAATTGCATTATTATTAGGCTTATTTG
>P_3439
AGCTTAAGATGGAGGCAAGTCGGGGCCTCGTCATCACCGGA
>P_3440
CAGATGGAGTGAAACAAAAGCGAGGCGGACAGAGATGAAGC
>P_3441
AAATTGAGCACTGCGTAATACGGTTGCTCTGCTCTGCCACT
>P_3442
ACTCAGGTAGCCTTCTCTCGCTCGCTCACTCTCCAGTTTTC
>P_3443
GGAATTGAAAACTCTTAAAGCCGTCGGCATTTTTTCAGATT
>P_3444
AGCTGAGAAGTTTAATGAGTCAGCATTAAGAACAAAAAGCC
>P_3445
GCTGCAAATCTAATTTCACGCAGCATTAACGCCTTTCGCAT
>P_3446
TTGACCCATAAAAGTTGTCGCAGGCGTTGCTAACTTCATTT
>P_3447
TAAAAGCCAAACCTAAACGTCGGCGGTGAGGAGAAATAAAT
>P_3448
GGGCCAAAAAGATAAAGCCGCCAGGACAGGGGAAAGTGGTA
>P_3449
CCGGAAAGGCGGGAGTCAGCCACGAACGAATCCCCATTTGC
>P_3450
CAGCACACCCGCGAAAAAAACAGTATATATATTTATTTTTG
>P_3451
GATGTAGTCAGTGTGTTTGGCGATAAGCTTAAATACCACAT
>P_3452
ATGCAGCATACAGCATGCGACGCGGATGCAAAATGCAGCAT
>P_3453
GTTTCCTTCTTTTAAGTGCCCGGCAATAAGATTGTAAATGT
>P_3454
AATGCGGCCTGTGGTTATCTCGGCAGGTATAAAAGTGGCCA
>P_3455
CTGAGTTGCTACCAAAAACACGGTTTTCTCAGCCCACTGAC
>P_3456
ATCTCAAAGGTGCGACGAGTCAGCAGCAGATACATCTGGGC
>P_3457
CTCCAGCTGAAGGATTCTTGCGGCCGGAGTGCCGGAGACCA
>P_3458
TGCCGCTGACTCGTAAAATGCGTGTGCGAGTCGCGCGTTTT
>P_3459
TCATTTTATTTGATTAAGTGCGGTAAGTATTCAAGCAAAGA
>P_3460
CACAGGCAACACGAAGGGGGCGGCAACAGGGCACGGCGCAT
>P_3461
CGTGTGAATTTTCAAAGGCTCAGGGCTAAGAAACTGTCGAA
>P_3462
ATTTATGCGTTTATTCAGAGCGGCAGCGCCCCGCAAACCCA
>P_3463
CTTACGCAGTCGTAAAATCGCGGCCAACACCTAGACTGCCG
>P_3464
TTGCTCAGCTTTATTTTATCCCCGCTCTTTCTGCCCTACAC
>P_3465
ATTTCTCAGTACCTATGGGCCCCCATAAATGTTTTATCGGA
>P_3466
CCCATGAAACTGTAGTGAGGCATGGCCGAAAGGCACATAAA
>P_3467
CAGTTGCAGAACGGCAAAATCGCGGGTAACGATGACAAACG
>P_3468
AAAAATAAACCGAAAAAAATCGGAAAAAGAAGGCCAAAAGA
>P_3469
ATACAAACAAATATTTAAAGCGGTTTTAATGAGTCATTTAA
>P_3470
ACAACAAATCGATGAAATTCCTAGACAAATGTTTGGGTTGC
>P_3471
AGGAGCAGCTGTCTAACTCTCGGTCAAAATCCGCTCAAATA
>P_3472
GATTTTCAGCTTTTGGGCCTCGGCGGCGGCTCAACTTGAGT
>P_3473
GAAAAAACGGACCCAGCAAGCGGCCCCAGACTCCCCATCTC
>P_3474
ATTGAAATCAGGTTGCGACGCCCCCGTTGGCTACAGAAGAT
>P_3475
AAAACCTGGCAAACTTCAAGCATTAACGCTGCCCGGCCCGC
>P_3476
CATTAACGCTGCCCGGCCCGCCTCAATGTTTATTCAATTAT
>P_3477
ATAATTGAGTCGACTGGTCGCCTGTCTGCTGCATCTGTTGG
>P_3478
TCCTTGGGCAAACAAGATCTCAGCCACGTTACTTAAACCCT
>P_3479
ATCCAACAACCGACATCGCGCAAGAGTTATATGTTCTGGCA
>P_3480
ACTGAACGCCACGTAAAGTGCCCCAACAGAAATGCGAAAAC
>P_3481
GTGAAATTGCTGGCAATTCGCAGAGACGCTCCATTCTCGGC
>P_3482
GTACAAGAGTGGAATCAAAGCGGTAGAAAGGTAGAAAGGGT
>P_3483
TGAGGAAGATCAATCGCTGACGGCCACCAAATCTCTGGAGG
>P_3484
CGGACAAGTTATGCGTCAGGCTGTGACGTCGCAAGTCGCAG
>P_3485
AGCAGCTGCTGCGGCAGCCGCAGCAGCCGCCACTGCAGCAC
>P_3486
TGCCTTGAGTTCTCCAAGCGCCTCGGCAATATCGCTGCTTG
>P_3487
CAATATCTTGGAAATTTTTGCGATGGTTGCCAATTTCCGAA
>P_3488
GCAAATTGTTGCAATTTTCTCGCGGCCAGAAGTAGTAAAAG
>P_3489
TGGGTTCCACAGTGAAGCGTCGAGAAGAAGAAGGATGCTAA
>P_3490
AATATACGCTTAATTGGCTGCAGTCGCAGAATTCCAGCGAC
>P_3491
TATTCATTCATAGTATTTTCCCTCAGTGCACAACAGTAACA
>P_3492
TTGTTGTTATTCTTAAAACGCCCCAATGCGATTGTCGAAAC
>P_3493
ACCCAGTTTTCCGTCAAGTGCAGTCTATCCATTTTGGCAGA
>P_3494
ATCAGCAGCAGCAGCAGCGGCGGCGGCAGTTGGATCATCAG
>P_3495
GAAACTGCCCACACAGAGCGCAGCCAGCACCACAAAGTGGT
>P_3496
TTTATGGGTGGCCCACATGTCGAGGGCCATAAAGTAGAAAA
>P_3497
CCCAAAGTTGAGTGAAAATGCGTGGGTTTCTCGATGCACAT
>P_3498
TAGAAAGCTTCCTCCGGCTGCTTGGCCATGATCTGGGGGTC
>P_3499
ATTATGAATATGAAATATCGCCCGGTCCAAGATCATTGTTC
>P_3500
CTGTGGCGAGGGGTTAAGCGCGTCCGCGGGACGGGGGCACC
>P_3501
ACGGACAACAAGTGAAAACGCAGGCATAACAAACAAAAGAG
>P_3502
AGTAAATGGCTCACTTTTGGCAGGCGACTTTCCAGCACGTC
>P_3503
GCGACACACTCCGTCACAAGCGGTCCTTGGCAGGATTGACT
>P_3504
TAGAGAGATCCTCCGACACTCGGAAACGGAAACCAAATCGT
>P_3505
TATGGTATTTTTTCGTGTTTCCACGAATAAAATTAGATTTT
>P_3506
ATTTTATGCCTTACAGATTTCAGTACGCCATTTACGCTCTC
>P_3507
TGCAGCAAAATTTTCTCAGGCATCAAGATGGAAAAGGGCCA
>P_3508
CAACAACCATTTCGCAACCTCGATTTCGCTGGCAAAACGCC
>P_3509
GGCAAAACGCCAAAAAGTCGCTAAAATTGTTCAAGTCCTTG
>P_3510
GACTCCGCGAATCGTAAACCCAAGGACACCATGGCCCTAAG
>P_3511
CCGCGACCAAAACCAAAACGCTGGCTCGTCGGAAAAAGGGG
>P_3512
CAGATATTCCCTCGCTCACGCACGACCATCGTACCTGGAAG
>P_3513
AACGAGCTTAGGGCTGAGTTCGGTTTTTGGTGAGCAACTCC
>P_3514
TTACGATGGCCCACGGACCACGGGAGCGAGGGAGATGGGGC
>P_3515
GCCGACCGCCAATCAAAATGCGCGCCCCGAATTAACCCATT
>P_3516
TTTGTTTTCAAATAAAATTACAATGCCATCCATTTTGATCT
>P_3517
CGATGCAACTAAACTCGGAGCGGGAAGTTTCAGATATCGCG
>P_3518
GACCATGTTTCACCTTGGTCCCCGCCTGTGTTATTAATGAT
>P_3519
GCAGCACTGCGTTTATATTGCAGCAATTTCGAATCAATTGA
>P_3520
AGTTCCCTTTTGGCCATTTCCCCTCCCTACCAAAAACTGCA
>P_3521
AGCTCCTTCAAGTCAAACCCCCCGATAAGCTATCGCCGATT
>P_3522
GATAAGCTATCGCCGATTGTCTGCCTTGCTGTGGAGCAGCT
>P_3523
TGAGTGGCTCCCACAAGTGGCAGTCGGCTTCAGGTGCACGT
>P_3524
AAACAGCGCTCTAATTAAGTCCTGCGGAGAGGGTCCCCATA
>P_3525
AAAGCCGGACAATGGGGGCGCGTGTTTTCTGAATTGCGTCA
>P_3526
CATTGAAATATAATTGGTCCCATGGGCACCTACTTATCGCC
>P_3527
CTGTATTGCAACAGCATCGGCCTTTGCATGTTATATCAAAA
>P_3528
TATAGGCTTAAGTACCTGCGCGCTGATGCCCTACTATTACG
>P_3529
TTCTATGTAAGTTTAAATTCCCTAAGCAGGTTTCTAATTTA
>P_3530
TTTGCTGGCTTTTAAAAATGCGGAAATCCGTCAAGCCCAGC
>P_3531
CCAAATGACAGGTGGAGACCCGGTTCCAGGGCATGACATTA
>P_3532
GCGCACCCTGAAATTAAAAACGGGCCCAAGAAAAACGCAGA
>P_3533
CCACATCTGGCCAAAAGGCGCACGTGCAACTAGCCAAACCC
>P_3534
TTGTGCCACCAAAAATTTGGCGGCATTTTAACTCAATTTTT
>P_3535
GCATTTTAACTCAATTTTTTCGGTTGTTTTTGGAGCCCAAT
>P_3536
ATTAACATTTTCTTTGGCTGCAGCACCACGCACATGCGTGG
>P_3537
GATTTCGCACAATTTTCTGGCATTATTTATTAGATGGCCCC
>P_3538
AGTGACTGCAACGAATTTTGCATGATCGAAAAAAAAACACA
>P_3539
AATGCGGAACATAGAAAAAGCAGTCGAAATTCGCAAGTGGG
>P_3540
TAAGCAGCATGCCAAAAAAGCCTTCGCAAAAAAAAAAAAGA
>P_3541
CCTCAAAATCGAGCCAATGTCGAGGATCGTATATATAAGTT
>P_3542
GCGAAAATTGGTATGAAACGCACGTTCAATCAATTAAGCCT
>P_3543
GTTAATAAATCTCAATGGCTCTGTTTATAAATTAAAACCAA
>P_3544
TGAAAGTTTTTGATAAAATTCGAAAACGATATAACCTTCAT
>P_3545
AGCGTAGTTAACTTGAGCGGCAGCAACAACAACATCAGCCA
>P_3546
TATTTAGTCAACTTTAACCACTGCCTTTGCTTTAATTGCTT
>P_3547
ATAGTTGCACATATGGAAAACGCTAGTTGTTGTTTTATTTT
>P_3548
AGAACTTGTGCCAAAATTTGCAGGAAAACCACGCGTTGCAT
>P_3549
CAAATGACAACCGCACAGCACGAGAAATTCCAACAGACTGA
>P_3550
AGAATGTCATAGCAACTGGCCGTCATGTATGTAAATATGTG
>P_3551
AAAATCCAAGGATCTTTGGTCGGGAATTTCCCTCAAGAAGG
>P_3552
CGTTGATATTTCATGAGTTTCCTGGGTAGACTGATGCTTAT
>P_3553
TTCCCCATTTCGCGCTGTCCCTTTCGGGCGGCTATTCATTT
>P_3554
GAAGATTAAGAAAGCCAAGGCGTGCTATTTGCTTAAGTTAT
>P_3555
TTTTTTCCTCCTCCGAATCGCTGGAAACTCACCTGCCAAAG
>P_3556
TATTATGAAGTAGGTAATTCCACTAAAACGAACCAACCAAG
>P_3557
AAGCTAACAATAGACAAAGTCATAAATCAGGGCGCCAATTT
>P_3558
TAAATCAGGGCGCCAATTTGCAGGCCTGACAGGCTACCCCC
>P_3559
TGGGGGAGGAAACAGAAAAGCCATAACAATGATGCTCCATA
>P_3560
CACAAAGAAAAGAAAAAGTTCGTGGGGGGTGGGGAGGGGTA
>P_3561
CAATTTCCACAATGAAAATGCGCGAGAAAATTGTCTTACAT
>P_3562
AGTATTGCTGCCAAAATTTTCACGGACGGTAATAAGGTAAT
>P_3563
ACTTGGACACGAAAAACTGGCGGGGGTGCAACACGGCTGCC
>P_3564
TAACTAAAGCTGTTGCGCTACCCGAATTTCGTTAAACATTT
>P_3565
ATAGACCCCATTAGATTCGGCATTAAAAATATGAAAATGTA
>P_3566
CCTTTTATTAGTTTTCTACGCGTTTTTGCATATTTAATACT
>P_3567
AGTTGCCAACTGGCAGGCCGCATGTGCAACATTAGACACGA
>P_3568
AATGGAATGCCTTCCCTCGGCGAGCGAAAGGGGGGCGTGGC
>P_3569
GGGCTTGACTTTTGGGAACGCGGACACATCTGCGACCAGGA
>P_3570
CTAAGCAACTATGTATTTTGCAGCACTTTCTGGCTTAAGCT
>P_3571
TTTTAATTGCAATTGAAATGCAGCGGGAAATGTGATAGCCC
>P_3572
CAGGGCTACAGAAAAAATTCCATTAAATGCTATTTCGATGA
>P_3573
TAATTGAATAAAAAAAAAAGCATGGGCAACTCAATCGATAT
>P_3574
ACGGGCGGAATGGGAAAGGTCGTGATCGTGATTATACAGAT
>P_3575
TGAAATTTAGGTAGTAAGTACCTGGTTTCTTATAAATTCAT
>P_3576
GGACGGGGGGCTGGGTTTTTCAGCAAGGGCACGGCAGCGGA
>P_3577
AGCTAATGGTGCGCACTTGTCCGTAATTACCCCACAGACGA
>P_3578
GTGTGAGGTGCCCCGCCCACCGGGAAAACTCCACCGTTATC
>P_3579
ACGCAAACATTTTCATTTTTCGGGGTGGCGCTGCCATAGCA
>P_3580
AAATGGAGCAGCAGCACTCGCACTCGCATTCCCACTCCCAT
>P_3581
CACACACCTCTGGTCGGAGGCGGTGGTCAGGGACCGAGCAG
>P_3582
CGGCGAAAATCAATTCGAAGCACTAACATCCAAGTCATTTA
>P_3583
ACGGGAAAAAGACAGAAAGTCGAGAATAAAGAGATAAGCGC
>P_3584
ACAATAAAAAGAACAGGATCCGGTGTGGAGGACCAAGGACA
>P_3585
TACAACGACCGCTTACGCTGCGCGCACGAATGCGAATGCTT
>P_3586
AATTTTAAGAAAAACTTCTGCGGCAACTCAAGGTGGAAGCT
>P_3587
GAGTATAGCAATTAAGGCGGCGGCAGTTGTTGAGTGGGCGT
>P_3588
AAAACCATCATTGTGGAACACAGCAAAAAATTCAATTATCT
>P_3589
AATTATCTCATTGAAAATTCCGTTTCAAGCGGCCAAGCGTT
>P_3590
TTTCCAACTGCCGAAAAAAGCAAGGCCAGTGGAAACGAGAA
>P_3591
GAGGTCTGCCTGTCATTTTCCGCGCTGGAAAATCCTCGTAA
>P_3592
CATCAGCCGCTTTTCCCGGGCCTGAAAGGTGAGTCTGGCCA
>P_3593
GCTGCACGCGGCAGCTGCTGCAGGCTTGGCTTTTCCGGGCC
>P_3594
ATAGATTATTGTTTCCGTGGCAGCCGGAGTAATTGAAGGTG
>P_3595
TTATTTTGTTTGCCATTTTGCGAAACCAGATTGCCGACTGT
>P_3596
GGACAGACTCAGCAAAAAGGCGATGGCGACAAAGCCGATAT
>P_3597
GTGTACATATACGCAGAAATCGGGAAGAATATGGCTATGGC
>P_3598
CTTACCACTTTTTTAGAGCCCAGGAATTGTTTGCAAGGGCC
>P_3599
AAGTAATTATTTTAAAAATACATCAACAAATAATTTCATCT
>P_3600
CAATCTAAACAAAGTTTTACCGGGAAAAAGATGTTCATCAA
>P_3601
CTATGAATAACATTTTTACTCAGTCTTTTATATTTCACTTA
>P_3602
TGCATAATAAATTCGAATGTCAGGGCCATGTCCAATAGGTT
>P_3603
TAATTGGCCCACGTCGTCGGCAGCGTTTAATTACTAAATTA
>P_3604
GAAATTGAAAGCGCGTTTCTCGCTGTCAATCTAAACACCTT
>P_3605
TGCGAACCCTTCATCTACGGCGGATGCGGCGGTAATGACAA
>P_3606
GGTGACACCTTTGCAGAGGGCCTGAAAGATGTTTCTCTGGT
>P_3607
ATTACTCACTTAAAAAACTGCATGGATGATATACAGCTCCT
>P_3608
GGATACGGCGGAATGCTGCGCGAAAGTTTCCTAGTTATAAT
>P_3609
TTCACATCCCTCGCTAGAATCGGTCAGTGGATATATAGATA
>P_3610
TCCGCAATTTTCACCAAGCCCGAAACATTGGATTTCCTGTG
>P_3611
AGTTTGTGATACACCAAAAACGGAAAAATCGATGCGTGCGC
>P_3612
TTCATACCACAACAAAAACACGCTACTTACAAAACACTCCT
>P_3613
TTATTCCGTTACGTTCAGCTCCTTTTATATATTTTTTTTAT
>P_3614
GGTGGTACTAGGTCCTGAGGCCTGATCCCCATTGGGTGCCG
>P_3615
AAGAGTGGATCGAAGTGGTGCCTTGACGGAGTGGTAGGCAT
>P_3616
GGCCGGCGTACTAACCATCGCACTGCCAGTGCCCGTCATCG
>P_3617
CTCTAAGCCAACAAACACAACAGCAACAACATGAACCACGA
>P_3618
TGATAAGCCAGCTCAAAACACAGTATAAAAAAAAAAAACAA
>P_3619
CACAGTATAAAAAAAAAAAACAAGAAAAACTCGGCAACAAA
>P_3620
TCTCTTCCAACCCGAAAAATCCCCAACTAAAAGTGTCAAAT
>P_3621
GCGAAAGACGCAAAAGTTTGCGGGGAAAAAAATTGAAGCCA
>P_3622
CTTCTTATATTTTTCCAGCCCGAAAAGTTGGCTCACATATC
>P_3623
CAGACATTTGAATTCGTTGCCATGCTTTTTAAAATTCCACT
>P_3624
AAGAAGAGCAGAGATTTGCTCTCGAACAATTTTTTACTATT
>P_3625
GGGGCTTTCATTTTCTTTTTCGGGAGGAGAGCGGATCTAGA
>P_3626
TGGTTTACCGGTTGATCAGGCGGAAATGCGAAACAGGTCGT
>P_3627
ACTGAAATAGATTTAAAATTCAGCAATATGGTTGAATTATG
>P_3628
TTATTTATTCAATTATGCGGCGGGGAAAATATAAAAAGAGC
>P_3629
GTTTTTAATTAGATGGAAGTCGTCGGCATAAAGTGCGAATA
>P_3630
TCTTTTCACACTGCATAATTCGGCGTTGTGTTATTGATCGA
>P_3631
TTGATGCAGCGTTTTATTTTCGGTTCCTTCGTTTTGGTCAT
>P_3632
ATGAAAAATAAGCTCGGGCGCATTAACATGAAAATGTGCGA
>P_3633
ATAACAGATGAGAAGAAAAGCGAAAAAATATGACAAAATTT
>P_3634
CAAAATTTACGAGCATCGCTCGTTCCTCATATTTGTACATA
>P_3635
GCACTAAAAGACGAGGGCGGCGGGAAAAAGTGGTGAAAGTG
>P_3636
AAACCGACCCCAGAATGACCCGGCATCCAGTTAAATCTCAC
>P_3637
AAGAACCTGATGGCCAACGGCGGCTGCTATTTTGGTAAGTA
>P_3638
GCCCACCGCCCACCGCCCCGCGGCCACAACCATTTTCCATT
>P_3639
CTCCGCGGCGGCTGCCATCTCGGGAATTATAATATTTTTCA
>P_3640
TCAGGGTCCTGCCACTTTTGCGGCCCCCACGCGGGAGTTCA
>P_3641
CAAACAAAAGACAATGAACGCCGGCACATGAAGTCGATCCA
>P_3642
CGGCGAACTACTTTATTTTTCAATAACAATTATATATTGCA
>P_3643
AATTAAGTGGCGTTTAACGGCGGACGACGGAATGAAAGCAA
>P_3644
AAGAGGACAACATAATAATACAGGAAAAATCATCAGCGGCG
>P_3645
ACATAAAGCGTCAATTTGTGCGGCACGGTATATCATCCCAT
>P_3646
ATATTGTGGGCACATAACCCCGGGGTCCCCATTACGAAACG
>P_3647
CCTAGACTGTAAACAGTCGTCCTGGGTAAATCGCCAGACAC
>P_3648
CGTAGTAAGCACTGCGACGGCGAGAAACTTCACAGGGCCCA
>P_3649
GCCGGTGCCCATCACTTCCCCCCTCGCACACAAAAACCAAT
>P_3650
ATTAAATTCTTCCGCAAAGGCATGAAAGCTTCGTAGCGCCG
>P_3651
TCTGCCTTGTTGACATACGTCCTGCTGGCTTTTTGTGGAGC
>P_3652
TAAAATTCCTGCGGAAAACTCTTGCTCTCTCGGTGCGTCGG
>P_3653
TTTCAGTTCCAGCATCAGCGCCGTCGAGTGTGGAGCGTGTT
>P_3654
CCACGCAGCACACACACACACCCCAGCCAAAAAAAAAAAAA
>P_3655
CGAAGATTAGTATACAAACGCAGTCGAAACCGTCTGGATAA
>P_3656
TAAATATCTGAAATCAAACACCTAACCGATTTTCGTATTAT
>P_3657
TTTGGCTGCCTTTCGCGACGCGGTCAAACGCAATCGGGCAG
>P_3658
GCCCTCCGATGAGAATTTGGCCGCCTATGCTCCATTTGAAA
>P_3659
TCCGCAATGCCATGAAAACGCAGGCAACTCAAACAGATGCA
>P_3660
GCAGGCAACTCAAACAGATGCAGCAGCCCGTCGCCAGGGGC
>P_3661
AGTCCCCGTCCACCACATCGCATTAAGGTGGTTTCCCAGGG
>P_3662
ACAGCAGCGGATGGCACAGGCGGCAGCTCTGACCCTGCCCA
>P_3663
CACATCGAGGCCCACTTCCACCCAACCAATGATGCCACCAC
>P_3664
GAGAACATGCGTGCCCTAACCAGTCCCATTAAAAAGCCCAC
>P_3665
ATGCTCTTGGTCTGGGCACGCGAAAGTTATGTGATATCCAA
>P_3666
AAAACCGTGGTGGTCAAAAGCGATTCCGGTGAATTCGGCTT
>P_3667
ATTTAGGCATGGCCTGCTTGCACGGCTACAAAGTGGCCTCG
>P_3668
CCCGCAAACTTCCCCACCATCCTGAACCACCCGCTTGCCCC
>P_3669
GGCCACCAACTATCATTTTTCGGTTGCACCAGCAGCAGGGG
>P_3670
GTTTTTCCTCCTCTCCATCGCTGTCTTGATTATTAGCTACC
>P_3671
CACACAAACATATGCACACTCGGTGGAAGAAAAAGTATCCC
>P_3672
AGGTTATATAATGGCTTGGTCGGGAAATCCTGATATACCCC
>P_3673
AAGTGGCGACGAGGAGGATTCGTTGCTGGAAGTGGACTCGC
>P_3674
GCATTGAGGACATAATGAGGCGTTAGAAGTAAACCGAGAAA
>P_3675
CTTAAATTTTAAGAGTTTTGCAGTAGTTAATATAAGCAACC
>P_3676
ATGAAGTTAGCTAATATCGGCGAGATCGATGTCCAGATTTT
>P_3677
CTCCTAGACACGACAGTTTGCGGTTTGTGGCAACGCCTTTA
>P_3678
CAGGATAATCACATCAATTTCGAGGAGTCCAACAACATGAT
>P_3679
CGGCGCAACATCAGCTGGCGCTGTAACAGTCAATCGCGATT
>P_3680
TCTCCATAGACAGGTTGTCCCCTGCACACTAGTTCCTCTCG
>P_3681
GAATATAGAAGCCGATGACGCGTTGCCATTCTGGTTACAAC
>P_3682
CAAGTGACTAACAAATTCTACATGTTTGGGTACATCATAAC
>P_3683
GCCGAAAAACAGCTGCACAGCGGGAAATCCCTTTCACGGCA
>P_3684
CTTATGAGAGGCGCAAAATGCCCAAACCAAACCGAACTAAA
>P_3685
GGAATTGGGTGGAGCGAACGCCAGGATATTATCCCCGTTTG
>P_3686
ACTCTCCATTTTGAGAATTTCGTACTCATGCAAAACGAGAC
>P_3687
CGTACTCATGCAAAACGAGACGGCCACAGTGGAAATTTACG
>P_3688
GTGGTTCCACGATTTTTCCACGAGGGAAGCGATGTCATTGG
>P_3689
TGGCTGGAATGTCCTGAACGCAGCTCTGGTTTGCCACCAAT
>P_3690
GCTCGCATAGCAGTTTTATGCCCCACCGAAGCAGCGGCGAC
>P_3691
CAAGACGGTTTACCAAACCGCATCCGAGGAGTCGTCGCCAA
>P_3692
AGACTCGTAGTAAAATTTTCCGCGTAAAATTGAAAGCAAAT
>P_3693
TCATCGTTGCAACTTTTTTGCCGTATTTCTTCACCTCCCCT
>P_3694
CCATTTTCCATGAGCGCCCACACGGGCATCATCGCATCCAC
>P_3695
CGTAGCCGTGCCAAAAAAATCGATAATTCCGTGCTGTATAA
>P_3696
AGGTGCGCGGATATTCCGTTCGGGATTTGAGTTCGGTTCGG
>P_3697
TTCCGTTCGGGATTTGAGTTCGGTTCGGGTGATTTGAGGAC
>P_3698
AGGAAACCGAAGAGAGAGGGCAGGAACTCTAACTCTCTCGC
>P_3699
GCCGACTGCGACTGCGGCGTCGTAGTAAGTTTTCTGCACTG
>P_3700
AACGAGGAGAATGGTGACAACGGCGGTGGCGGTGGCGCGGC
>P_3701
TCGCAGCGACAGTTGAAAAGCAGTAAAATTATGTGTTTAAT
>P_3702
GTGTTTCGTATGCTAATTTTCAATAATAACCAACCGACCAT
>P_3703
TTTGGGCCCGCTGACAGGCGCCCAAACACTTGTGTTGTACA
>P_3704
GAAAATAATAAAGAAATGCTCTGCAATAGAAAATGTACTAG
>P_3705
CTCTTGAGGGTCCGCCTTCTCGGGACTAAGAAAATCGAGTG
>P_3706
CTTGTGCTGGTGGTCCAGTTCGGGGTCTATGTTGCCTTTGA
>P_3707
TAAGGACCTCCACCATCCAGCGCGACTAGAGGCAGGAAACA
>P_3708
GGCCATGCTCAAAATCAACGCCCAAACCAAAATACCACTTT
>P_3709
ACTGAAGGAAACACGAGATACGAGGACCAGCAGCAGCAGCA
>P_3710
GACGCTTTCCAAAATCAAAACAGCACCTGAGTTTTGGGCTG
>P_3711
GCGAATTTTGACCGCCTGCGCCTGTTTGTGTTAATGAGAAA
>P_3712
CGTCCACAGTCCACAGTCCGCAGGATCGAGGATCAAGGATC
>P_3713
GCTTGGAGATCCTTTCGGCTCGTTAGGCTATAAAGTTGTCA
>P_3714
GAACATTGGAGGTGGTGGCTCTTGAGAGCGGGGATCTTAAT
>P_3715
TACCTGAAGTGCAGATTTGGCAGCAGTAAAAGTGAAACCAG
>P_3716
AATGACTGAAAGGCAAAGTGCGAGGATGAGGATGAGGGCGA
>P_3717
GTTGAGGATAGGACTCGCAGCGAGTCCTGTTGACAGCGAGG
>P_3718
GAACGAAAACGGGCGAAAGTCCTGAAGGAGGGAAATCTTGT
>P_3719
GTTTTTGTGAGCTAATGAGGCAGGCGTAGCGTTGCCTCGAA
>P_3720
TGAAGCTCGCCAAGGAAACGCCTAAGTGTGGTTTTGGCAAT
>P_3721
TTGTGTCTACTTGACTTTCGCCCGATTTATCTGCCTGTATA
>P_3722
GGTTTAACCCCTTCGGATTACCTGAGTCCTGCGTTCTGCGT
>P_3723
CTGAGTCCTGCGTTCTGCGTCCTGAGCTCCATTGAGCTGTT
>P_3724
AATCGTGCCGTAAGCCAAGGCAGGATCTGCCTCAGATAATC
>P_3725
ATATAGTTTCGTGTGGAAGGCGAGTGGAACAAAATGGTCAC
>P_3726
GTTCATCCGTACTCCAATTCCGATGGCGAACTCTCGGCTTC
>P_3727
GAGAGCCCTTGTAGTTTGCTCACCAACTTTTGTACATATGT
>P_3728
TGTAGAAACCGAGCTTAAGTCGAGCCCAACCCATGGAGAAC
>P_3729
GGCCAAACTGAAAATATTTGCATGGCTAAGCGACGGCGATT
>P_3730
ATTTCGGAAAGATAAATCGGCGAGAAGTAAACATTTTTTAT
>P_3731
GAATGTGGGGGCTATTTGCTCGAGGGGGATATCCCATTCTC
>P_3732
TTTTTCGTGTTTCATGTCGGCGGCAATTAGTAAAACGAATG
>P_3733
GCTGTTGCATCAACATGCGGCAGCCGCCGCTCTGGCGGCTC
>P_3734
AATTAATAGATGACTAAATGCCTTTTTAGATAGTATTAAAA
>P_3735
TGGTGATTCATCGCTTAGGCCGAGGGGGTTAACAAACTGTG
>P_3736
CACACCTCATATATTGGAGTCGGCTCTATTCAACTGGGCCA
>P_3737
GGGTGTGGTCGCTTTGAGGGCGTGACTTGATGTTTAAGCTC
>P_3738
TTTCAATTGATGTTAAGTGTCTGCCACAGTCGCAGCCGCAA
>P_3739
ACTCCTCCCTCCCGTACTCCCTCCCTCCCTCCCCTCCCTCT
>P_3740
GAGTCAAAGTTGAGAAAACGCTGCTTCCGTTTAATTGACAA
>P_3741
AATTGTGAATGCTACGGGCGCAGTGTTTTCGTTTCAGTTGC
>P_3742
CAAAAAGTCACAAACAAATGCGGGAAAAAAACCTTTGAACA
>P_3743
ACAACAGTCGGGGGCAAAATCGGTGGAATCCGCTCGTAGTT
>P_3744
CTTGCTGACCGCATTTTTCGCAATGGCCACAGTTTGCTCCC
>P_3745
TCAGATACAGATTTCGATTCCGATGGCCTGATTATGTTGTT
>P_3746
AAGAGAGAGAGGAACTGAGGCCGTAAATTGTAACAAAATGC
>P_3747
GACAAAAAAAAACAAAAGTGCGGCACTGACTACGTATGGAA
>P_3748
GACTGGCTTATTATAAAATACAGCAACTTTTCCGAAATCAA
>P_3749
GGTGATAATGGGACAAATGTCGGTGGAGAAATAACCCGGCT
>P_3750
TTATGCTTGATTTTATGGGTCCCAAATGATTTTCTAAAGAA
>P_3751
AAAAGAAGGGAGGCCCACCGCCCCCCCGTGTTCGTTTTCAG
>P_3752
AAGAAAAACTTTGAAAAAAGCGAAAAATAAGGGGTAGCCAG
>P_3753
GGCATTAAAAATTCAAGTGGCAGCAATTTTTCGTTGCCAAC
>P_3754
TGCCAACTTCAAATGGAAGCCGCCAAAAATCAGGCTCGCTC
>P_3755
AAAAGTGAACTAATAAAAAACAGTAGTGAAGTCATGAAAAC
>P_3756
TGCGAACTTTGTCAATTTGGCAGTAAATGTTTATGATAATT
>P_3757
GCTTTCCCGCTTCCTGTTTGCCCCATCGCCAGGATGAGTGT
>P_3758
ACTTTATTTTCGCCGCTGAGCGGGCTTTATGGCATTTTTAT
>P_3759
ATGGGTGAAAACAAAATAAGCAGTAAAATTAATCGTCGACT
>P_3760
GGCTACTCCCCACTTTTTCCCGGTGGAAAAGTGATCTGGGA
>P_3761
TCTTCGCCAGCGAGCGGGGGCGATGATGTAATCCAAAACTT
>P_3762
CCCGAGTGGTGAAGTAATAACCTGAACCACCGTCAATTAAA
>P_3763
AAGCTGGCCCATCACAATCACGTGCCCGCCTCATCGCACCA
>P_3764
CTCGGCCGGCGGAGGATCCGCGGCTGGAGCCACAGCATCCG
>P_3765
AAAGATCACCGCCCTCGCCGCGCAAACGGCTGACGCCGGAG
>P_3766
TCTAAGGTAGGCGCGCAGCGCATCATCATCCGTGGAACGCC
>P_3767
CAAGGGTCCTCCAATGCCGGCAGCATTGCATCGAGTGCTCA
>P_3768
AGAAAAGACACCATGTGGCGCAGCATCTACAACAATATGAA
>P_3769
CCGCCGGCGAGTGCCCGAGGCACGGGCATACGCATTGTGAA
>P_3770
AATGCCCGGTACTATAATCGCCTGCTGGACGCCTGGGAGAC
>P_3771
CCATTTACAGGTGTCGGACGCCGCCATGGAAAAGGTGAACG
>P_3772
AAATTCACTGTATTGCACGGCGCTAAAATAAAAATTAAGTT
>P_3773
TCCTGGCTAAAAAGGACGCACCTGCGCCCTGACCTCCTCTC
>P_3774
ATAGCCAGGGACGTGGTCGCCAGTTCCGTGTGGGCGAGCAG
>P_3775
AGGCGCAACACCATCAGCGGCAGCTGCAGGAAGAGATCATG
>P_3776
GATAACGCAAATAGTTCTGCCAGCACTTCGCCCTCATCCCA
>P_3777
TCATCCCATCGCAAGAAGCCCACGAGTCGCATTCAGTCGCC
>P_3778
TGTGAGTATTTTGCAAATCTCGGCTTTGACTTTATCGCCCT
>P_3779
CCACACACAGCACTAGCAAGCAGTGTTGTACAATCCCTAGG
>P_3780
TCGCTCTCGATCAATTGCTGCGATAGCTGGGACACCGTTTC
>P_3781
TACGGACTCCTCGAATTCCGCCTGAAAGACAATGCAGGAAA
>P_3782
GCAGCCAGTTGAAGAAAATTCGTGATATCATAATCTTGAGC
>P_3783
CTAAAATCAAACTTAAACTGCCTGCGCGAATTCACGGCTGT
>P_3784
TATTGCTGGCACCATAGCGGCGTTGTGGCAAACGGGTTTCG
>P_3785
TATAAATCAGATTTTTGGACCAAGAGCGGCGACGGACGTTG
>P_3786
GACCGAGCGCTGAAAATTCGCAGCCGGAATTCTCAAACTCG
>P_3787
CGAAATTAGGAACTTTTAGGCGAGAGTTATGTTAATTACAG
>P_3788
CCCCGCCGCTGCGCCCACGGCGATTTCGGGCGGCAGGGTTG
>P_3789
GTGGTTTTGGTATTAAAAAACAAGAATGCAAAGCTTAAAGA
>P_3790
GGCAAAGGGTACTTCAATTTCGAGAGGAGCAACAAACACTC
>P_3791
AAATGAAAATGAGAAAGGTTCGAGAAAATACCCCAAAAGGT
>P_3792
CACTGTAGCCGATGGTTTTGCCTCAGTTGTTTCGAAAAAGA
>P_3793
GGGGCATCTTAAAGATTTCACATGAATAACTAAAATCTATA
>P_3794
TGCAAATTGACCTCGGAACTCGATCCCAATTTCGGAGAGTG
>P_3795
GAAGTGTCACAACAAATCGGCAGCCGAAGGGAAAACCGAGT
>P_3796
GTTGCAATACGAGGCTCCAGCGGGAAAAATCGATGGCACAC
>P_3797
CGCGCAAAGTTCGCTTCTCGCAATGTTGCAACTTGGATCTG
>P_3798
ACAGATACACTCGCATACGGCGCCAACAAAAGATACAAACT
>P_3799
AGCACAAATAGATTCAATGGCAACAACAACCATCAGCTGGC
>P_3800
ATGCGACTATGAGAAAGCGCCAGCAATAGCGATTCGGCTGC
>P_3801
GTGAAAAACCATTTTGAAAACGGTGAGTGTGGTGCGTGGTT
>P_3802
ATCCGCTGCTTGGGAACAGTCGGTCTAATCCTAATGCTCCC
>P_3803
CCAGTTGTAGTTTACAAAATCGGTTTTAAGCTTCCCGCAGT
>P_3804
CAAATCCTGTATTATATCCGCTGCAATGAGAGAGGCAAAAA
>P_3805
ATATTATGTGTGACTTGAGGCGTGTTGAACGTTGCCATCTC
>P_3806
AAGTGGTTTGTGGAAAATCTCGTTGGCGCGTCTCGCACACA
>P_3807
AATGTATCTGATCGCAAAAGCCGCAATGCATTTTCCGCACA
>P_3808
ATTAACAAGCTGCAAAGCGGCTCCAATGGACTGGCAATGAG
>P_3809
CATACTTTGCAGCGCAATTTCGGGCATAGAAACAACAGCGA
>P_3810
AGCTGCACGCTCATCAAAGTCAGAAACGAGAAGGCATTATA
>P_3811
TGTTTTCCCCTCACGTTTTCCCCTATCAGAGGTTGAAAAAC
>P_3812
GCCTGCAGCATTTCGTGGGGCGCTAATTGCTGCGTTGGACT
>P_3813
CTCCTGCGACAGATCCCTGGCATTACTGTAGTTATTCTCGT
>P_3814
TGGCTAATTGGAAAAACACGCACTAACATAAACACATCTAT
>P_3815
CCCTTTGCAGCTCCTCCATGCCGTGCCATACCATCGCCTTA
>P_3816
TTCCAATCCTACCACATATTCGGGCTTGTGTCGCTTCAAAA
>P_3817
ATCGCTCAGGGGTTCACCGTCGATCCTTATCCTTTCGCTGG
>P_3818
CAGGCACTCCAAAGTTTGCTCGATAACCGGATCCTGTTCCT
>P_3819
TGAGACTCAGAAGAGGCACCCTTGAATGCACCGGAATCTTC
>P_3820
CTCTGCGATTCCGGAGAAACCTTGGCCATCCACTTGGCCCG
>P_3821
AAATTCAAGTTATCTAATTGCGTTAAGTTTGTTTATTACAT
>P_3822
CTATTTGCACAACATTTTCTCTGCATGTACTCACACTCTCC
>P_3823
TTTGGGCTGTTGATACTGGCCGTGGTTGCTGTGGTGCTGCT
>P_3824
TCTTCGGCTGGCGTCCAAGTCGAGGTCGTACTCTTTGGCAC
>P_3825
GCTACTCTCCTTTTTGGCGGCATGTTTCCTACGGCAGTGGC
>P_3826
GGCATATGCACCACAGTGCTCGTGGTTAGATCTCAGACAGA
>P_3827
GTAGTGGGCTGGACGCGACACATGATTGATGATGGCCTCCT
>P_3828
AAGGTCGTTTCGCTGCCCGACGGGAGCAAAGTCAGGGTTTC
>P_3829
TCGTAGCTAACATGCAAAGGCGGTGGAATTTTACTGACTTT
>P_3830
GTTTAGCTCACCATTGTGCGCGCTGGTCATTTGGTTTAAGT
>P_3831
CGATAATAGCTGATATGGCCCATTGTTGTTGTCGGCCCAAC
>P_3832
GTGAAGCGACGTAAATGTGGCTGCGTCATGCTCTAGGCTCC
>P_3833
TGAAAAGGTAAAAAAATAGGCTTGAATATTTAATATGTTGA
>P_3834
AAAATTTAATGAGCAGAGCTCCCGACCAGAAAAACAGAAGC
>P_3835
ATGTAGTTTCACGCTGATGTCGGGGTGTTGCTGCCACACCC
>P_3836
TAGAAAGTGTATTTGAAAATCAGTATTTCCGTAAATAAACC
>P_3837
GGCATCAGATTTGTTAATTGCGTTTTGAACATCAAATATGT
>P_3838
CCGAAGTCTAGCTGGGTCCACTACAACAATGCCGCATTCAT
>P_3839
CCCACACACGCACACACACACACACACATGACGAAAGCATC
>P_3840
AGTGCTGTTTGTCTTCGTCGCCGGCGACTTTTTGGCCAAGG
>P_3841
GTCGCCGGCGACTTTTTGGCCAAGGATGCCGCAAAAAAGCA
>P_3842
ACAAGGCGGTGCTGGTGGCGCCCTCCTAGTTTGTCTATGCG
>P_3843
ACTTTGAAACCATATTTTTCCGAGCCCGAATCCATCTAGGA
>P_3844
CAATGCACGCACACAAACAGCTGGAACAGTGAAATAAACAA
>P_3845
GAATATATTTGTGGCAAACTCGGCTCTACTCCAGTTTGCCA
>P_3846
GATTTTTATTAAATGCAGCGCGCGGTGACAAGTATATTGCG
>P_3847
CCGCCCTTCAGAGCATACGACTGCAGTGGCACTGTGCTGCC
>P_3848
TCGGGATGTGCAACCATGTGCCCTAGAAGGATTATTAATGA
>P_3849
AAAAATGAATCAGTGGGGTACGCCAACGAAAACTAAGAGAA
>P_3850
AAAAGCCATGTTCCGAGGCCCGGTGCGAAATGAAATGAAAA
>P_3851
TTACAGTGTAGATTCTTCTGCAGGACTAAAGACACCGGAAA
>P_3852
CAATTACACGACAAATGTGCCCTGAATTGTGTGTTGAGAAT
>P_3853
TGGTCAGCACTGCGAATTTGCCCTTCTTATTGAAACTCGAA
>P_3854
CATATACATTTTTTTAAGCTCCGTAATTTGTTACTTGCAGC
>P_3855
GCATCACCCCTCATAAAGTTCGGCCATAAACTATACGCTGG
>P_3856
GTTATTGCGGCGAAGAATGGCGGCCGGAAGTACACGTTGAC
>P_3857
GTCGGACACCTTCTGTTCCGCCGTCCAGACCACCCTTCACA
>P_3858
GAAATTAATTTACGCAACGCCACGAGCACCGAAACAACAAA
>P_3859
AAATTTAACAGTCGAAGGCCCGAGACTTGGGTGGCGCATCC
>P_3860
CGCCCAGTAGAAGGTGAAGTCGGTCGAGTCGTAATGCTCGG
>P_3861
GCGGCTGCATTTTCGATTGCCCCGAACGCTCAAATGTATGC
>P_3862
GAGACAACGCTAGGATTTTCCTATCCCCAACTCTCTCTTCA
>P_3863
AAGGGTTTCCTTTTCTAATGCATTTGCGGAAAATCAGGTGT
>P_3864
TTAACAAGACATTGCAGCTGCAAGTGCAACACGAACTGCTT
>P_3865
TGTTGGAAACTGGAACTATACGGGAGTGGGAAATGCGGGAA
>P_3866
TATCCACTTAAAATGAGACGCATGGGGAGTGGGTAAAAAGC
>P_3867
TGGGTAAAAAGCCGCGGCAGCCAGGGCACGTATATTACATA
>P_3868
TCCCATGACTGACTGTCAAGCAGTCGGGTCCCCGTTTTATA
>P_3869
GAAAAAGGGATGGGAAAACACAAGGGCAAACCAGGCGGGCA
>P_3870
TGCGTATACGTAATGAGATCCATTTTTTCCTCTGCAGCAGC
>P_3871
GCAGCAAAAGCAAAAAAATCCCATAGAAAGCGCAGACTAAC
>P_3872
GAAGGAAAAACTGACAACAGCATGAAAAATTGTCACTGGCT
>P_3873
CAAAATCCACCATGAATAAACAGGAATTAATTCCTCTGCCC
>P_3874
TCCTCTGCCCCCAACTGTCGCAAGCCCATTCAAATTCCCGC
>P_3875
CAAAATGACACATGACCACACGGGCGTTTCAAAAAAAATAT
>P_3876
CGTTTAGTAAATAAATCACGCGTTACGTGGCTTGGCCATTT
>P_3877
GAAGGGTAAGCTGAAAATGGCTGTCTCAGCTTTTAGAGCTT
>P_3878
TTCTTACAAATTATCAATTTCAGTCGAGATGTGGCAAGTGG
>P_3879
ATGAAAAGTGGATAAAAAAACGTGAATTAATTATTTTGCGA
>P_3880
AACCTTAACCCCCTAATGCCCGCGAAACACTCAGCAAGCCG
>P_3881
CGCGCAAATATAAAAATACTCTTGAATTGACCCAAAAACCC
>P_3882
ATATTGTGTAGCTGATTTTTCCTGACCTTCCATCGCTCTCC
>P_3883
GTGTGTGTGTGGAGTGGAACCAGCATCAACATCAACATCAT
>P_3884
ACATTTTTCCTTTCTTTTTGCGCTACTTTTACTGTTGAAAC
>P_3885
ACTTTAAATTGTTCCTACCGCGGCCATATGAAAAGTCAACG
>P_3886
TTGAGCGGTAGTTTTGCCGGCAGTAGGAAATAGAGATAACT
>P_3887
TTTATTTATTTGTAAAAAATCAGTGTTTTTAAAACTATCCG
>P_3888
AGCACAATGAAGCAGGTGCACCTGAGTTTCGAGTTTGCAAC
>P_3889
ACATAATTGGCCACAAAACCCACTGGGAGTGGGCGAGGGGA
>P_3890
CATAAGTAAAGTTGTAAACGCAGTGCAGCCAAAAAATCTAC
>P_3891
AATTCCTCATAAATTCAGCACCTGAGTTGAATGAAAACTTT
>P_3892
TTTTCAGCAACGACTCCGGTCGGTTGTAACTTTAAACTCAA
>P_3893
CACACATGCGAATAAAATTCCGGAAATTCAAAGAAAACAAG
>P_3894
TATTTTGAACCTGGGAAACGCAGTTAAAGACGTCTAAATTG
>P_3895
TGGCGCGCTGCAAACTTTCGCAGGACTTATAGTCAAGGGGT
>P_3896
TTGTTGGTGGACGGGTCTTTCCTGCTCGACGATTATGTTGA
>P_3897
ATAAATTAAAAGAAAACAAACCTGCTTCGTTTTCATAACAA
>P_3898
CAAATTGTGTTTTATTTACGCCGTATTGACGTTTTTCCCCG
>P_3899
TATCAACTGTAGTCTTTACGCGGTGCTTTTAATTAATGCAA
>P_3900
GAACGAATCGCAATCGGAATCGGCCAGGTGGGTGGGTAAAT
>P_3901
TCCCAACATCGATGGAAAAACGGGAATTAATTTATATGAGT
>P_3902
ACACGAGATGCCACTTTTTGCACGCTCCGAAAATGATCAAC
>P_3903
AAGCGCCTAGTAAATATGTTCGAGGTCCTTGCAGATAAATA
>P_3904
CGGCGCAGGATATCCTGAGTCCTGCGAAATTAAAAGGGGAA
>P_3905
GTAACCAAGGTGCTGCAAGTCGGTTCCGCTGAAAGTCCGAA
>P_3906
CATATCAATCAGGAAAAAAGCAGTCATTGTCGGAACTCTCG
>P_3907
GCTTCTCATCGAGTTGATGTCCTTGTCGCCGAGTGATATGT
>P_3908
CTGTGTCGTCGCGGCAAACACGAGGGAAATTCTTTTGCTAA
>P_3909
TTATCCATTCCCCCCCCCCCCCCCCCCCAAGTATTAATGTC
>P_3910
GCCAATGTGTGGGTTGATTCCACGGTTGGTTTCTCTCATAC
>P_3911
ATTTGTGTGCTTGCCACGGGCGGTTTGTTTGTCTGTTTGTT
>P_3912
GACAAGTCTTTAAGCATTTGCAGCAACGTTTATCGGGCCAA
>P_3913
GCGCATTAAATTACAAATTCCATTAAACTGATTATTAAAGC
>P_3914
GAAACGTTGTTAATTTTTTCCGTGTACGAGATCCGTTACAC
>P_3915
ACTCCGCACTTTTCGTTGCGCCTGCCTAATAAAAGCAATTT
>P_3916
GGCGATGACTTCAAACAGCGCGGTTTGTGCATCTCAGGAAT
>P_3917
TGAAAATGGCCCATCGCTTGCGTGCTCCAAACTTATTAGGT
>P_3918
AGTTTATGGCCCACGCTTCGCAGGATAAACATTTTGGGCCC
>P_3919
CCACAAAGGTTGAGCCAACACCTTGGCACTCAAATACACAC
>P_3920
AGCAGCTGCCAAACCGGCGGCGGTTTAAACATTTTTAATTA
>P_3921
CACTACGCTGGGAAATGGGGCCCCAAATGGGGGTGTGACGC
>P_3922
GAAACTTTCTCAAAAAAAATCGGTGAACAACTAAAACTTTA
>P_3923
ATAAATTTTAATTAAAATTGCAGCCATACGCAGTGACCCAA
>P_3924
TCCTAAAATCCCCATTCCCCCCCCCTTTACCCCTTGTAACG
>P_3925
AGCTGTGGATAATGTAGCGGCGGCCCTTGAGTTTTGAGGTG
>P_3926
CAAAGGCCACTCTTCGAACACAATCGCATTATTCAGAATCA
>P_3927
CTAATTAAAAAAAAGAAATACGTCATTGTTGATAAGGCACT
>P_3928
GCCAGGACTCAATTCATTTCCTAAAATATGCACAAGGAGTT
>P_3929
CTGTCATGCGGCCTGCCACGCCCCACCAACGCAGCGCGCCC
>P_3930
AAGAATTATTGGGAATTTTTCGGGGCTGAAAATTGGATAAA
>P_3931
TTCATCGAGTTCAACATCGGCGGTCGGCGTCCACCTCCCAG
>P_3932
AAAAAGAAAAACATAAAAAGCGAGAGCAGCAAAAGTTCGAA
>P_3933
GCCACAACACAATAAATAGGCGAAAATTGTGAAAGTAAAGC
>P_3934
GAGGCGGCCAGCAAATGGAGCATAAATTACACATGGCCCAT
>P_3935
ACCTTCGCCCCCTGAAAATCCATTGATGACGGAACCCCAAG
>P_3936
GTGTGCTGACCGCTGAAAGACATGCGAGTAAATTCGAAAGT
>P_3937
CTTTAAGTGGTAATTACAGGCAGCCACGCCCACACATGAAA
>P_3938
AGGGGCGGCCGTTCAGGGGGCGGGGTCGGTCAGGCTAAGCA
>P_3939
ATGCTGATAATTGTATGCGGCGCTCCCTGTGAAAAGGAAGT
>P_3940
TCAGAAAGGAGTCAATGCCTCAAAGAGGCGGTGTGCGGTGG
>P_3941
AGCCTTTAATGGAATCTGCGCGTTAAGAGTTTTATCCCGGG
>P_3942
ATGGGCTCAAAAGCATTACTCCCGAATGCCGTCACTTGGGT
>P_3943
CATTTTCCGACCCCCTCCCTCCCCCACCCCTGGAGCCATTA
>P_3944
GAGGAGAAATCACCTTGGGGCCCAAATCAAAAATTCAATAA
>P_3945
CACCCAAAGATAAGCAAAAACAGTAGAAACATATACAAAAT
>P_3946
GGGATCAGACATTAAAAACGCATTAAAAGATTAGCAACGAG
>P_3947
GCTCCACAGCGATTGTCATGCCTGAATAACCGAGCCCCAAT
>P_3948
TTTTAAGCATGCAAAAAGTTCACTATCAGTTGACAAAAAAT
>P_3949
AAAAAATAAATAAAATAACCCCTGATTGTGATTATTCCATA
>P_3950
GGCCAACAGAAATTAAGACTCGGTGAAAATATTTCAACAAA
>P_3951
TTCTATCCATTGTTTGTCGTCTGCATTTATTATATAACACT
>P_3952
TGGCCATAGAAAGCTAAATTCAAGGACAAACAAACAGAATG
>P_3953
AGCACATTTTTTTTTTTTTGCGGCAAAAGCTTATTAAATAT
>P_3954
AAACAAAAGCATAAAATTGTCGGTGTAAATGGGGTTTATTA
>P_3955
AATGACAAACTGCAATGTGGCGCTGGCGGTGCGAAAGAGAG
>P_3956
CTAAAATGTCTTGTGAAAGGCGTTTTTTGTCGTAAGTTTTT
>P_3957
TTTGCTGCTCGCTCCAAATTCGCGCATAAACAATTGACCCG
>P_3958
CCCTTTGGCGCCTTCCGTTGCATGTTTGCCAAATGCCCAGC
>P_3959
CAATTTCATGCGAATTTTCACAAGGACCACGCCCGCTTGGC
>P_3960
ACAGGTGCCTGCCAATTTTCCGGCCACGCCTACGTTTTCCC
>P_3961
TTCTTTCCCATGATTTTTTCCCTGCTTGTGTACAAATGTCA
>P_3962
CTCTCTTTCTAGATATTTTCCTATCTCTTCTACTGCACAAA
>P_3963
TGGGAAAAACCGTGTCAAGTCGGAAAATTCGTTTAGGTGGG
>P_3964
GTGGAGAGGGGTTGGAAAATCAGGAAGAGGAAACCCGGGGT
>P_3965
ACCAAAAGCGCAGCTGGACACGGGGAAAATGCGAGGGATAA
>P_3966
ACTCATTTTCCACTATTTTACCGGCACACAATTTTACCCTC
>P_3967
AAAGGGTGAAAAGCGGACGGCACGCGTGGAAATTGCTGAGG
>P_3968
CTAATTCCCCGGGCAAGTCGCTGCTTCAGAATAAATTCTCT
>P_3969
TGCGTGCTGCCTTCAATTTGCTGCAACATTTTCCCCTCACT
>P_3970
ACTAAATTGACTTTTGGGCGCACAAATTTCGCATGCACAAT
>P_3971
ATTATGCGAGGGTTCACTTTCGGTTTTCCACCTGTTCAGCT
>P_3972
AGACATGTGTGTGGCAATCGCAGGTGAATGAGATGTAAAGC
>P_3973
GCAGGAGTTTTTAGAATTTGCAAGCTCTCTGCTGGCCAGGG
>P_3974
TCGTTTCATTTAAATTTATACATGCCCAAACTTTTCCCAAG
>P_3975
TTGATTAACCAGAGCAAATCCATCATTGTCAATGTGGTCTG
>P_3976
AGGGACTTCGTTTTTGCAACCAGTAAAAAAAGAGGGAGCAA
>P_3977
CTATTAAAATGCAAAAAATCCAGTGACTTTAAGCCTCCATT
>P_3978
ATACTGGTATAAAAAGAACGCCTGAAAAAAAAAAACAACAA
>P_3979
AGATTGCCAACACAAGCATGCAGGGCTGAAAAGTGAAGAAA
>P_3980
GCTCCAAAACTAAAGTCTCTCGGTTATGCAATTTGGCAATC
>P_3981
ATACAGATAGAGAAACAGCGCGGTGAATTTGCCACTAAGCT
>P_3982
TCAAGATACTAAAGGGAAAGCGGGAAAAAAGGAAGCGGCAG
>P_3983
TCATCTGTTGTTGATTTTTTCGTGTTTGAAAAGAAGCAAAA
>P_3984
TGGTCAAGCAATGGGTTTTCCGGCCATTCCTTACCTGACTT
>P_3985
TGCAATGCCAAAAGTTTGCGCGAATATGATAAGTGCCACGC
>P_3986
CAGGGCGCGGTGGAAAAATTCGGGGGAAAACTCTGACCTAA
>P_3987
GCCAGAAGCAGGAGCATTTGCAGTTTTTATCGACTCTGCTT
>P_3988
AATTTTTTTTCCCTGTGTGGCGGTTCTCTAGACCAGCCAAC
>P_3989
AGAGAGACAGGGAATGGAGGCGTTGAGATTGCGACTTTGGT
>P_3990
AAAGAAATCACTGTTTTATCCGGGATTTTTACAATTTAAAG
>P_3991
ATTCAGGCGAAATTCGATTGCTGTATTTGAACTGAAATGAA
>P_3992
ATAATTTTGCCTTTTTCTTTCGGTTCCATTAGCTTTTAGTT
>P_3993
TTTTACCGTTTTTGCATTCGCCCCATTAATTGCACTTAACA
>P_3994
GTGCCAAATTAATTTTAATGCGATTTTCATGGGCTGCATAA
>P_3995
GGGACTTTAACGACTATTGGCCCTAATGCAAATCCAGCGAA
>P_3996
GGTTTCTTTATGTGGAAACGCATAAATTTTAAGTGCCAACT
>P_3997
CCAGAGGGAGCTACAAAATACGCGAATCGAGGGCAACACTG
>P_3998
ACAAATCACAAATTGCAATGCACGAGGAGAATTTATCTGGG
>P_3999
TCTTTTTTTTCATGGGACTGCGGTTTTTGGCAGCAATTAGC
>P_4000
GGGAAAGCGATTGGAGGCCACTGCCACATTGAATGTTAACT
>P_4001
CTAGACTAAGCACTAATTTTCCGTATTAGGAATGACCTGTT
>P_4002
TGTCGTATGAGTAATGCCCACCTGACTATGTTAAAACTACA
>P_4003
ACCTGACTATGTTAAAACTACACGAACGCATCATAAATAGA
>P_4004
ATTAATCAGAAAATGAGCCACGTTCTTGGCCTAATCTCCCG
>P_4005
AACAGCTTAATCCAGCTTATCGGCCTCGGCGTTATTTCATT
>P_4006
TAATTAAGAGATACTTGCTGCAGGGCTTGCAAGCCCAGGAA
>P_4007
TGCTGCAGGGCTTGCAAGCCCAGGAAACTCAATTTTTCCAA
>P_4008
CGTTTTCCATAGTTTAATGGCAGGCAATTAACTTTTGTCTT
>P_4009
AAATGCGGCATATGGAAAAACGGGAAACGACCTTGCTCTGT
>P_4010
AAAATCAACCAAGCAAATGCCAATACACATGCAACGCCGGA
>P_4011
GAGGGAAAACTGGGGGAAAACAGCCACAGGATAACATCTGC
>P_4012
ACAATGGGGCAGGAAACAGGCGGCGGTGGGCCAGCCGAAGG
>P_4013
TTGATAAGGTTGCAGACAGGCGGTTGAAATGTTTTCTTTGT
>P_4014
GCTAATTAAAGTAAATTTTGCGATTCAATGAAACCGGTTGA
>P_4015
GATGCAGATGCTTCTGCCAGCAGTAGTAAATGCAACTGAAC
>P_4016
GGAGTTCAACTCAACCGAAGCTGAAACAGAATTGAACGAAA
>P_4017
GAATTGAACGAAAGAAATTGCTGGAAAAATGCAAAAGCAGT
>P_4018
TTACATTTCGCCTGCTGTCGCTGCAGCCGTAGGAGAAATAG
>P_4019
TTTTCATCTTCCTTTTTGCCCCCCAGCAGGATTTGTTGAAA
>P_4020
TTAAGTAAATAATTTATTTCCATGAAAAGAAAAAAACTAAA
>P_4021
TATATACAAGTATCTTTGCGCCGTCGTGCCTTTATCTGGTA
>P_4022
ACGTTGGGCAAGAGGAAACGCAGGAGTTCTGGAGATTTTTC
>P_4023
CTCACACTCCACACGAGTCCCCCGAAAACCAAACAAGAAAC
>P_4024
GGAGTGTGTTTGACTAGACACAGTTGCGGCTGAAAAAATAG
>P_4025
GCGCTGGCGCTCTCATTTTCCCTGACTAATTCAATTAGAAG
>P_4026
GGTCGTGATAGAGTCCAAGACGCGAGAGGCCGAAGAGGGCG
>P_4027
GAACAATTGATACCGGATTGCGCCACTTTGGCCAACTCGAA
>P_4028
TTTGGCCAACTCGAATTCGGCTTGGGTGGAAGTCGATTGCC
>P_4029
CTGGCCCTCGAGGACGAAAACAGTCCCACTGTGCGGGTCAA
>P_4030
TTGGAACACTCAATGGATCTCGCCCTCAGCATGGAGGATCA
>P_4031
ACAGCAATTTTTTCTAAACGCTTCAACATTTGCTGCCACGT
>P_4032
TCGTTTACTTCCTTTTTTTGCCCACACACATTTTTAGCGTG
>P_4033
CCCGTTTTACCCTCAAAATACGACCCTTGTTGTGCCTGCTA
>P_4034
ACTTTTGGGAACACATTTTCCGCTGGCAGCTCTAAACTCGA
>P_4035
TAGAGCTTGCTTAAAGTTCACCCGAGCACAAAACACCAACC
>P_4036
CTCGCGTCAATAAATTAAAACAGCACTATCGAAGAAGCGCA
>P_4037
ACAAGAATCTAGTCCTGGCGCAGCTTATTCGCTTTCTCCTT
>P_4038
AAAAATCCGAAGCGTTGGGGCGATGGCGACAAACGCGCTTA
>P_4039
TTTGATTTGCAAAAAAAATGCAGTGAAATTAAAGTTAATAG
>P_4040
CAAAGTCATTTTTTCTTGGGCGGTAAAACGGATGGGTCGTC
>P_4041
AGGAACTGCTGCCATTCGGTCGGTGCGGGAATAACACTAAG
>P_4042
GGACTTTAAATGAAATTACGCGAAAACTTTCGGACTGCCAT
>P_4043
CGCCTGCAGCCGATGGCACGCCCGCGAACATAATGAGTTCC
>P_4044
CGACCTGGACTGACGGAACACGGCAGGACACGTATAGTCGA
>P_4045
ACCTTTGCCCTATCTAGCGACCTTCCCTGCCAACAGCTGCT
>P_4046
AGTCTTTTGACAGCCTTCGACCGTATCTATACATTAAGTTC
>P_4047
GTGAGATTCAGATGCAATCGCGGCTACACTTTGCAGGGAAC
>P_4048
ACCCTGGAAGCGAGTCAGCACGGTATCCGATATTCACTCCC
>P_4049
TTCCACTACTTCATGTTTGGCGCTGGTGTGGATAATCTGGT
>P_4050
CATCGTGCAAAAAGAAAACGCTGGAGACCCAAGGACCCAAT
>P_4051
AAATTTCACACAAGATTTTCCAGCTTTGAGTTTTCCGCAGC
>P_4052
GTTTTGCATGCACCCTTGTCCGATATTTAGGATTTTCCCCT
>P_4053
ATGGTTTAATCAGCAGCTTACAAGGGCAAACAAAGGGAAAG
>P_4054
CTGGGATTGTGCATATGCCACGGTGATTGGCCAGAACTCAC
>P_4055
GGTTTTGGAGGGTAGTAAAACACTAACAAAGTACCATCGAT
>P_4056
GGGGTGCACCGCAAAAAAAGCCGAAATGGATGCATTAAGGA
>P_4057
AGACATTTGTATGAATTTTCCTTTATTATTATTTTCACGGT
>P_4058
ACGAATAAAAGTTCCAAACACTTGAGCTGTCAGTCTACAAT
>P_4059
TACTGAGCAACCGAAAATATCAGTCGGAAAATGTAACCAAT
>P_4060
TATCTTCACTCATTATGTCACCGTAAAGGCCCGAGATATTA
>P_4061
ATTTTCTTGCTGAGATTTTCCGGCAAAAAAGGAATTATGAC
>P_4062
GACATTGCACTGAGTGTCGTCGAGTTTGGCCCATTCCATTA
>P_4063
CTGCCAGCCCACAGGACAGCCCTGTGCGACACGCCTCCTGC
>P_4064
GCGCTATTTCCAATATTCGCCGGTGTGTCAATATCCGACTG
>P_4065
ATTCCCTGTCCCGAATCCAACGAGAGAGCTGAGAAAAAGAA
>P_4066
TGGCATTCAAAGTTAAATCTCTGCACCACGCCCCCCCCCCC
>P_4067
GCATCCGAAAGTGCCTGTCACGGGGGGGGCAAAAAAGCAAA
>P_4068
ACTAAACTTTAATAAAAAAGCAGTTACATCTCCACACGTTT
>P_4069
GAAAGGAAGGAAAAAAAAAGCCCTCTTCAAGTTTAAGCCAG
>P_4070
GCAAAGGAAATAGATAAATGCACTCCTGTATTACAAACCTA
>P_4071
GTCAACGTTGACGCATTGCACAGGAACCAGATAATTAAGCA
>P_4072
CATAAAATGTTATGAGCTCGCATGAAAATGTCTGACAACAA
>P_4073
CTTTGAGGGGTTTGCAGGTACACGGTCAATAAATTATGTAA
>P_4074
GAAAAAGAATTGAAAAACTGCAGCATTGTCAAAGGAAGACA
>P_4075
GGCTTTCACCCCGGGAAATCCGGGAAATCGTGGTAGCAGGA
>P_4076
ATGAAAATGACTGCAAAAAACATGTGCAAGCTGAGAGGCGC
>P_4077
GTAAAGAAATATAGTAAGTACAATACTTCAATAGCAACAGA
>P_4078
CTATTGCTGTTGCTTTTGGGCGTTTTTAATGAGCATAGGCA
>P_4079
TTTTTGCGCTTTTGGCGGCGCTTTGTTGTCAAATTGAAAGT
>P_4080
AACATTTGCTGCTATAACCGCGAAAGTGCCACGCACTTAAA
>P_4081
CTCCCCTTTCACGGGAAACACCCGCGAAATGCCCCTTTCCC
>P_4082
CATGCGTTTGGCATTTGACGCCGTCGAAGGAAAAAAAAAAC
>P_4083
CATATATTCCAATTGAAATTCATGCGCAGAGTCCTTTATAT
>P_4084
ATAATTTTTTTTATTGGTCGCTGCATTATGCATGTTTGTCA
>P_4085
TCCACATGTAGTTAAGCTCACCTAAATACATTTTTGCTAGA
>P_4086
TAGCAATATGATGTTGAGCACAAGAAAAGCAAAATGAACAC
>P_4087
ACTTTTCACAAAAGAAGGCGCCATCGCAAATAAACAAACAA
>P_4088
GAAAAATAAAACACAAAAATCAGCCGAGAGGAACCCCAAAA
>P_4089
CCGGATGTCATTAAGGTGCACGTGGGTGTGTGCACTCCGAG
>P_4090
TGAGGGAGGCTGGCTGGTTGCGGGGTGGACGTGATGAGCAA
>P_4091
TTGCTCTGTTAAAAATCTTACCCGCTCTATCAAACTCCTTA
>P_4092
TTTAAATTTTGTATAACATCCCCCAACAATATCCCAGCTAA
>P_4093
ATAAAACACTCAATTTTTTGCGGCAAACTCCAGTGGCAGGC
>P_4094
TTTCCGCTTCATTTAAAATGCAGCATTTTTATTTCCTTTGG
>P_4095
GAAAGTGGCAATCAAATTTGCATGCCTGTAAATACGCAATT
>P_4096
TGTAAATGTCGCTAATGTGCCGAGGACACCTACAACGACAA
>P_4097
GATGTGCTACTGTTCAGGCGCAGCCAGAAGCATTGGCCATC
>P_4098
AGTAGGATCCTGGGAAAGGGCCCGAGGAACGGAAACTGAGA
>P_4099
TGTATGGCTGTCATTTCACACATGCGGGAAGCAGCAGTAAG
>P_4100
AGTCTCAGCCGGGATAAGAGCGGAAAAATCTCGGGCAAAAA
>P_4101
TCTGTTAGCCAATTGTCGGGCGATGGAAACAATTATTTCCA
>P_4102
GGAGAAACGCGTTTAAAACGCGCGCCGCGTCGATGATTTAA
>P_4103
CTGACATTTTAATTGCACTGCATGACTCCCGTAATTCGCTT
>P_4104
ATAGCGGAACAGCTTAAAGCCGGGATTGGAAAAATCGGTTT
>P_4105
TTTGTATTTTGCTAACTTGGCGATGGTCACAAAAGGAAAAG
>P_4106
AGGACGAAGGTAGCGCGGCTCGGTGATTTTGCAGTAATTGA
>P_4107
GTGTGTGTGTGTGTGTGCGGCCGGAATTACCAACACAGTTC
>P_4108
AAAAAAAGCAAAGCAAAAGTCGTTGCTATATTATACACCGT
>P_4109
TTGAGGAGGCTCCAGTTCGGCGAGGGGACATCCGGCGAAAG
>P_4110
CGGCGAAAGCCAGTTAAAATCGGCCACATCCGTATAGTTGT
>P_4111
TTCTGAAAGATCCGCCAAATCAGTGCGGAGAATTCTGCCTT
>P_4112
TTATTTTCCTCCATTAAGAGCGAAAATTCCGGCTATAAACA
>P_4113
CTTATATCTGCTGGAATTTCCTAAACTTATATCACACTAAG
>P_4114
ACGGCCGTTACTGCCACTCCCCTCAAAAAGGGGCGTCATGG
>P_4115
ACCCATGTCCACGGAACTGGCGTGCTCCAGCGGGAGAGGAT
>P_4116
CTCCCTTATCAGAGGACTCTCGCGCTCTATGATATCGGGTC
>P_4117
TCGTTGAGCGTAGAAGTTTCCTGCACCGTCATATTGATGGT
>P_4118
CACACGTCCATTCCGGGTGGCCGTAACCTTGTGCCATCCAC
>P_4119
CTGGGGAGGAACACCACGATCGGTGGCCCTAACAACCAGTT
>P_4120
CTTTGGTGGATTGTTGTGGGCGTCGACGATATTGATGTTCA
>P_4121
GATGTACTCATCCTGTTGCTCGCGATCAAGATGACCGGCCA
>P_4122
ATCCAGGGGTTTCAACAGCGCGATGTCACCCGAAGAGGCAT
>P_4123
AGGACTGCCTCCAAATTCGTCGGCATGAGCGTGCTTTTCTT
>P_4124
TGCGGCCCATTTATGCAGCGCTGGGATGTGAAATATTTTCT
>P_4125
ACGTGGCTGTCCGCCAAGTGCGATGGCGTATACCTCCACCT
>P_4126
TTCACGGTCCAGTTCAGCGGCGGTGGACAGAATTCCCAGCT
>P_4127
GTTTATGTCCTCCACAATCACGGTGACCAGTTTTTCCGTCG
>P_4128
ATGGATTCGCGATCAATCTCCCTCAGCGTGTGAATCACACC
>P_4129
CTTGCCATTCGTGGATTTTACCTGCACGATGCCCACCTCGC
>P_4130
TTTGCTGGGGGCAGTTTACGCGTTCCGTGGTGGAAATGACT
>P_4131
ACTTGGAGGTAGCCAAAACGCGGTGGAGATCCTCCGTCTCT
>P_4132
GGTAACTGCCACGCGACTCACGGTCGAGATTTCCTGTGGTT
>P_4133
AAACACTCGGAGACAACGACCGGTGGAAGGGAAAATTTCCA
>P_4134
AATATTTTCTTTTTCTTTCTCCCGCTCATCGATATTTCTGA
>P_4135
CCCTAGACCACATGGAACTGCATGGCCAAGGGAGCTGGGCG
>P_4136
TATGTACATATTTTCAAGCGCCCTGATAAGCAAGCTTATCT
>P_4137
ATGCAGATCTTCGTGAAAACCCTCACCGGCAAGACCATCAC
>P_4138
AGGCAGGACATGATAACAAGCGGGAAACCGAGAAGAGCAGC
>P_4139
AGGCCACGGGCTTGAAAATGCCCAAACAGGTTCCAGCCTCC
>P_4140
ATAAAAATACACTCAAGTGCCGGCACTCGTCTCATTCCAAC
>P_4141
CCCGATTCCCTGGAGCAGCTCGGTGCACCACAAAGTTGGAA
>P_4142
GCTACAATAATGAGTAATTCCATTGCATACTTTTTATACAC
>P_4143
TTTTTGCTTTAGTGTAGCTCCATTGGCAGACGCACCACAGT
>P_4144
GTCGACCGTGTCGCTGTTTACGGCCATGCATTCTGAATTAT
>P_4145
CTAAGTAAGTATTTCAATCGCCTGGTTAATATTCAAGCAAT
>P_4146
TGTCCCTCGTTTGTATTTTCCGCTGTTTATTGTTTAAACTC
>P_4147
GCAAAAACCCCTCCACCTGTCGGTGCTTTTACCTTTCAACA
>P_4148
GACGGACTGGCCAAGTTGCGCAGCATGTCCTTTTGCAATAT
>P_4149
CAAATGTCAGAGGAGCAACGCGGTTGAGATCATCGGACCGA
>P_4150
CATCGGACCGACCACTGGGGCGGTCTCTACACTGGTAAAAA
>P_4151
CTGTGAGTAGGAAGACGACGCATTAACCAAACACCGTGAGT
>P_4152
AGCGAGAAGGATTCTTGGATCCTGCACAAGTGTTGCCATCT
>P_4153
CAAACAAATGTGACCCGGGTCGGTACGCATTGCTTATGTAT
>P_4154
CGTGATGCCGTCCAACTAGTCGGTTCCAGGGCGATGGAGCT
>P_4155
GGCAGAGGAGCTCTCTCCGCCGCCAACGAATGCCTGCCGTT
>P_4156
TATTTGAGATCGCCTGTAACCATGCGTGTCCTTTGCCTTCG
>P_4157
GTTTACCCGTAAATGTGTCTCGTGGTCAGAGTGAAATGGTG
>P_4158
TGAAATGGTGGCGCCAGTCGCGGACAGGGAAACGTTGGAAT
>P_4159
ATTTTGCGTTTTGTATTTTGCGGTTTTTGTGTGCTCAGATC
>P_4160
TTCAGCAGCTCCTTTTTTCGCGCTGCCTTCGGCTGGTTTTT
>P_4161
GGGATGTCTGCTAACCGCCGCGCTGGCAGATAGGCTTTAGT
>P_4162
GCTGGCAGATAGGCTTTAGTCTGTCGCACTAATCAAACTTT
>P_4163
TCCCCAACATACCCACTCGTCCTTGTTGTCCTCAGCCTCAT
>P_4164
GCGGACCAGGACGAGGACCACGGGGCCGGATGGGAAGGACG
>P_4165
TTTGCGGTTACAGTTTGCGCCAGGCGCATCCTTCCCAACAT
>P_4166
TTGCTTTAAAGCAGCGCATGCAGGAAATCGAATAACCTTAC
>P_4167
ATAAACGCAAATGACTGCTACGGGAATTCGGGAACAAGCGA
>P_4168
GACGGACCATTGAAAGTCGTCGAGGCGAGGGAACACGGACC
>P_4169
ATGTCGCGTCGCCGCCGCCGCCGTCGAGAGTTGTCAGCTCG
>P_4170
AGCAAAGCAATGGCAAAACCCAGGACTTGTGTTTGTGCTCT
>P_4171
CAAGCTGAATGCCAAAAATGCGCTGATAAATTATATGACAT
>P_4172
AATTTGTCTAGCTTCGGATTCGGGTGCGGATGGATATGGAT
>P_4173
GTAAAGTGCCCAGAACAGATCCGCAGCAGCAGTTTTACTTA
>P_4174
AATGGAAGGGGGGAAGCTGTCGGCTTTAGTTATTGATGAGA
>P_4175
CTGGTGGCGACAGATGGCTCCGTGGTTGGTTATCCTGGTCA
>P_4176
GTCCCATATCCCGCCCACGTCGCCGATTCCACCAAGATGTC
>P_4177
CAAAATATGTACATTGGAGGCCTGGGAAATATGCATGATTG
>P_4178
GAAAATCGTATAAAACCCGTCCGTTCTGCCCGCTGGCAGCC
>P_4179
AAAATAAAGAAATATGGAGTCAATAAAGGCAAATGTTCCTC
>P_4180
AGTCGGATGAAATTTATTTGCATGGTGCCTCCTCCATCATC
>P_4181
GGTTTTGACCCGCATTCCGGCCGTATTGGAATCCCAAATTC
>P_4182
TTGTTATTTCCATTTAAAGGCAAGACAAAAAAAAGTGAATA
>P_4183
ACGATACGTGCACTATCTGTCGATCGGGTTGAGTTGGACAG
>P_4184
GGCCGCAAAAGGAAGACCGGCAGGAGCAACGCCAACGCACT
>P_4185
TTTCGATGGTGTCGGAGAATCGGCAGTTCATTATCTACAAC
>P_4186
CTACGTAAATTGACCGCGCTCGGCATAGTTGCAGAACTATA
>P_4187
TAAAATATTTTACAGACTTGCGGGGTCCTTTGGTTCAGGTA
>P_4188
ATGTTTACCCTAACTATTTGCGTTGACCTGTTGTGCTCGTA
>P_4189
TGGAATCGCGCTGCAGATTGCTGGGTCAGGTCAGTCCGGTG
>P_4190
CTGACACGGTGACCTAAAGGCGACAACAGGCGCATGCTGAA
>P_4191
ATAGTTTTTTCACCGTGTGCCCGCAGCAGCGTCACAATGGA
>P_4192
TTGGCTGCGGAAAAAGCCAGCAGTGCTAATAAACAATGGGC
>P_4193
GTGTAGTTTACCGCAAAGTGCTGCCCTGCATAGTGTATAGT
>P_4194
GGTCAATGCACTGCCACTTCCGGTCCCCCCCACTTCCGCTC
>P_4195
ACATTATGCAAACAAACCCACATGCACAGTAGCTCCCACAC
>P_4196
TTTTATTTAATTACCACCCGCCGTACCCCGCACGTGCATTA
>P_4197
TCCTGCAGAGGAATAAAAATCAGCGTCGGTAAAAAAATACA
>P_4198
TAAGCAGGAAGCATCCGGAGCTCGAACAGGAAGACGAGGAT
>P_4199
AAACGTGTATAGGTCTTTTGCAGGGCCTAAATCGGGCCAGG
>P_4200
GTGAGCCCAGCCACTGGGGACCCGGATTCAGAGACAATATT
>P_4201
AGTGGCCGTAAGTGCTGTCTCGCTCTCGCCTTTTCCCAGTG
>P_4202
TGTGCTGAAGTGGAAATTCGCTCGCGTTTTCGGCGCTTTTC
>P_4203
TAAAACGCGCCCAGTAAACGCCGAAAACGAAAGGCGAACAG
>P_4204
GACTTGAGCAATCAAACTCGCCTGGTCACTCACCAACTTGA
>P_4205
TCGACGGGTCCCTGAAATGCCAGCAATCATCGGTGGATCGA
>P_4206
TAATTTGCCACACTTGTCGCCGGCCATTAGGCCCCATTAAA
>P_4207
TCACAGTGAGTACGAAAAGTCGTGAGCAGGGCAGAGCAGAG
>P_4208
TAGGAGTGGAGAATTCAGCTCTAGGACAGTAATCAGGTTTT
>P_4209
AATTTTGCTTAATCGAAATGCCGCAATTAAGCATGAAGCGT
>P_4210
TGCTCGACTCATTTCCTGCCCGTTGCCATCGCACATCGTTT
>P_4211
TGTCGTTATTGTTTTTGTGTCGCTCCTGATGTTGTGCTCTG
>P_4212
AACGGATAAAAAAAAAAAAGCCGTAACAAGCGTGAAACTTT
>P_4213
AACAGTCTGCCAGCAAATTGCCCGAAAGCAAAGCGCCAGCA
>P_4214
ACCTGGACGAAGGACAAGCGCCTGCTGGAGCCGTACCAGAT
>P_4215
CCGGAGACGCTCTACCAGCGCAAGGTGGGCGACAGCGTAGA
>P_4216
ACCGAGTCACAGCGCAATCGCATCAAGATCTCCGGGGGCAA
>P_4217
TGCGTTCCCGCGTCCTTTGGCCTGGATACGAAATATTATAT
>P_4218
GTAATTAAAACAGTTTGGTCCCGCATTTAATTATTTAAATT
>P_4219
CTGGCCCACTTGCTCCCACTCCCGAAAGAGCGTAATTTAAA
>P_4220
CACACACACACACACACACACGCGAATAAATGCTTTCCCCC
>P_4221
ACTCTGGCGGCAAATGTGCGCCGTGTTGTGTAATGCAACCC
>P_4222
TAATCAACTTTTGATATATGCGAGTGCGAGGAGTATGCGCT
>P_4223
GAGCATCGTGAAGGAAAGCGCCGAAAAACGCAAAATTTCCA
>P_4224
ATCTACAGTTCGCCAAATCTCGAGGATGGCGATGAGGACGA
>P_4225
ATCGCAGGCCAGCTATCGCCCCCGAACGCGCTGGTATCCAC
>P_4226
GCCTCTCCGGAATCCCGTTCCAGTTCTAGTGGTTTTGGTTC
>P_4227
TCGAAGAACACCTCGAATCACCCGGGCAGCACCAGTGAATG
>P_4228
ATCCCTACCATCATCACACGCTGGGTCCCCTCAGTGGGAGT
>P_4229
AGCGAACGAAGTGAGAAAAGCGCAAACGAATAATTGCGAAA
>P_4230
GCAGTCAAACGTTTGACGGGCGAGAGAGACGAGAGAAATGG
>P_4231
GCAAACGAGCTGCTCCTCGTCGAGGGCCCCAATTGACCTGA
>P_4232
CGACCGCACTGCGCGAATCCCAGTGGCGAAATAATATATAA
>P_4233
GATAAATGTGTGTGCGGCGGCGGCGGCAGACGACACTTGAC
>P_4234
TTCGACTCGTACAATGTGCCCGGGGTCTTCTACAAGATGAA
>P_4235
GGGCGAGGCCGCCGAGCTGCCCTGCGAAGCCATCGACCGCG
>P_4236
CGGCCCTCCATTATCTGGGGCAGGGTGAGTCCATATTGTCC
>P_4237
AGAACATCGCACCGCGGGCGCCGTACAATCTCACGGCCAAC
>P_4238
TGCCATCGCAGCGTAAAGTGCGGGCCCTGATCATCGGCAGT
>P_4239
GTGCGGGCCCTGATCATCGGCAGTTCCGTGGGCGTCATCTT
>P_4240
GCCAAGGATAGCTCCGCCAGCGAGGATGAGGACACCGCCGA
>P_4241
AAACGTACCTGCCAGATTTGCGTTACAATGCGGCGAAGTGC
>P_4242
ATGTGGTATTATATAGGCTTCGGTCAGAGCTGGCACTCAAT
>P_4243
AATCGCAACGGATCGCATCGCGGTGAATAAAAACACGTTTC
>P_4244
TTTTCCTGCCGTTTGTATCTCGATAGAGCGCCTGCGCTCTC
>P_4245
CTGATGCCATATGCCAAAAGCGATTGCAACAAAAACTAAAC
>P_4246
GTTGTGAGGATTATAGGCGGCAGTGAGCTGAAATGTGTCCC
>P_4247
CAGTGAGCTGAAATGTGTCCCCTGACCCTGAACTGCTGGCT
>P_4248
TAGTATTGCAATCGTTCCTGCGGCCACTCTGCAATTTCCGC
>P_4249
GCAGCAAATGCCTGAAAAATCGATGACTCTACTCCGTCTCA
>P_4250
AAGTAACAGTGAATGAAACGCCGCCAAAAGGCAAAAAGCCG
>P_4251
AGTTTATTACACAAAAAATGCTTGCTTAATCATCATTTCGC
>P_4252
TGTACCCAAGCTGGTGGATGCGGTGAAGAGTGGGGCTTGCA
>P_4253
CCTCTATTCCCGTCGATGATCCTGCGGAGCTAAAACCACCG
>P_4254
TGACCTCGCTGCTGGATTCGCACGAGAGCGTGGTCACATTG
>P_4255
CAATCAAACGGAAGTTAGGGCGAGCGTGTAAAGCGGAAACG
>P_4256
ACTCGGTAGATGGCGCTATACGCCAACGCCGAAAAGTATGC
>P_4257
CGCCAACGCCGAAAAGTATGCAAGGGTTTGCATTCGCCGTG
>P_4258
TCTCAAAATTGAATAAATTACGCGAATTATGTAACAGGCGA
>P_4259
TTTTGCTTTTTTTTTGCGCTCGGCCAGAGAAAATTCGCTTT
>P_4260
TTTATGTGAGCTTTTCTCCGCCGTCATGTGCTTTTCCCGGT
>P_4261
TTTGATGACATGAAAAAACGCGCTGCCTCGCATAAATTTAG
>P_4262
GCATTCTTGACCCAAAAATCCGAGAGAGCGAAAAAGGGGCA
>P_4263
TATTTGGTGGCCCATGCTGGCAAGGACCTAACACATTTCTT
>P_4264
GCACGGTCACAAAGCGTGCACGGCTTATACGAATTGTTAAT
>P_4265
CAAGTATAGCTCATTTCAAGCTAGAGTGGAGTTGGTTGGTT
>P_4266
GTTAAATCTGAATTCCATGCCGGCCGCATTCTTTCCCATCT
>P_4267
GTCGCTCCCTGGTTAATTAGCGGGCGCGGTCTTTCTGGGAA
>P_4268
CATTTGGTTAGCCCCAAAGGCCTGACCAAGATGAATTGTAT
>P_4269
TATTTTCTGGTTAAAAACTTCAGGGGCGAGCAGGCTTAGGT
>P_4270
AAGTGGAAACGGAAGTGTCGCCGTCCGGGCCCCCATTAATT
>P_4271
ATTCAAATCAACCCCATGCACGGAAAACTGATCGTTTTTAC
>P_4272
ATTTGACTTTTATTGCAGCGCCCTAATCACAAATCAAATAT
>P_4273
CTGGTCCGAGTGACAGCACGCACTCGCAGCCATTTGAGACA
>P_4274
AATGAACTGAGAAAATATCTCGCTATCTCTGTTTAACTGGG
>P_4275
TAAGCCCCGAATCTTTGAGCCATTAGCAGCTTTTTAGCCGG
>P_4276
AGAGCGAAATGGCGAAATTACCCCAAGGTGAAAATTGTTTT
>P_4277
CGCAGTGACGGAAGGCCCGGCGTGTGCGGTTGGCCAGGCTG
>P_4278
TTTAATTGCTGCAGATAAAGCGAGTCCAAACGGATCTCTTG
>P_4279
ATCTATCTGAGCCCAAAAAGCGAAAAATTTCTTTATAAAAA
>P_4280
TTTGTCCGGAAATCTGCACACAGCAATGGACATATTGTCAA
>P_4281
CCTCTGGCTGTGTGTTTTCGCGTGGGTTTCCTTTGGTATGC
>P_4282
TTTCGAGAAGTCGACGCAAGCGGTTCGTATTCGTGAAGTTC
>P_4283
CTGCTCCACTCTGGCCAGTCCCGTACCGCCACCAACTCCCC
>P_4284
TGATTAAGAGTGGCAAAAAGCAGCATTTAACATGGCCACAG
>P_4285
CTCGAAATACATATAAAAAGCTATAATGCCAATGCTCACGT
>P_4286
GAACCCGAAGTTTTGGCCGCCCCAAACTTTCAACAGAAGCA
>P_4287
GATCCAGATGCTCAAGTCGGCGGTGTCCAAGCTGTCCATCA
>P_4288
AGCCGACCCTTCATCAAGGGCGATACCGTGTTTCTGCGCGT
>P_4289
GGCGCCTTGCGGTTCACACTCGATCCCACGGAAGGTAGCTC
>P_4290
AGAACATTGTTGGAACCATCCGAGAGGGTTAGTTTGCAGCG
>P_4291
CCGAGAGGGTTAGTTTGCAGCGATAGAGCACATTGATGAAC
>P_4292
TGGGAAAAATGTAATCAGCGCGAGAGGAGCAGATGCCGGAC
>P_4293
AACAAATTCAATAATAATGGCGAGCGTTATCAGCGAGGCTC
>P_4294
GATGCGTTGTTTCCTAAAGGCGGTGGGCGCTCTGGAGATGG
>P_4295
TTAAATTCCTGTTTAAAGCTCCTGACTCACATCTAGTTTGG
>P_4296
CTAGCCCCTATCGAAAATTGCGGGCGGCCTTTGTGAAGCGG
>P_4297
AGTCAGTCTTCTTCACAGAGCGAGAGCGACGACGTACCGGT
>P_4298
GTTCTGCGGTCATGTAACCGCGGTGGCTATGCTCGACAAAG
>P_4299
GGGGCATTGAAAACATTCGGCCGCATTTGGAACAGGTTGAC
>P_4300
CAAGCCGCAGCAGTACAACTCCCGACCAACGAAGACACGTA
>P_4301
CAATGCCGACAAGGATACGGCGGCCAGTATGGCGAGTGCTT
>P_4302
TCACCTTTTGTCTAGCTACGCGTTAAGGACATTTAGGCATC
>P_4303
GGGAACTGCCTTTGTTGGAGCAGTGGAAACCAGCTGGGCTA
>P_4304
CGAGTGAGAGCATCCGCTGCCGGCGGTAGACCATTGCATCA
>P_4305
TCTCCAAAGGAAAAAAAATACAATGCCACACAGTCGCCCCA
>P_4306
GAACTCCTGCCCCTGAAACGCAGCCGTGCGCCATTTAACAA
>P_4307
CCTCCTTCGGTTTGGTTCGGCCCGCTTGGCTTTTTAGCCGA
>P_4308
TCATGAAATGCCAGAAAACACCTGAATTCATGGAAATGGGC
>P_4309
CAGCTCGTCCTTTCAAAACGCCGTCTGTAATTGTGTGGTGC
>P_4310
GCAAATGTATGATTTCATGTCCTTGCCAAGAAAGGAGCGAA
>P_4311
TTTTGGTCTGTTTTTTCAGGCTGCCTCTATTTTTTGCAGTC
>P_4312
TTTATTTCGTACCATTTTTACGCGCCCATGCCACGCAGTTC
>P_4313
TCTAATAAATTTTAAAATTCCAGCACCTTAATCGACATTTC
>P_4314
AACTCGAAGCCCATTAACTGCGCTCGAGTGGATAACCTTTT
>P_4315
ATTCAACAAGCGCAGTTTCGCGGTTTCCACAAGCAGCAGCA
>P_4316
TTGGGCCATAAAAAAATGCACACGAAAAATAAAATGCTATT
>P_4317
TTATTTCTGGACACCTCAATCGAGGCCCATTCCAACTCACA
>P_4318
CACACACACACACACACAAACAGGATCAGGATCAGGATGCC
>P_4319
GGATCAGGATCAGGATGCCGCAGTGCAGAATTTTCACTATC
>P_4320
GCCACACATTTCTGAAGAGGCGATGGCCGCGCGGACTAGTG
>P_4321
CTGTGGGGCAGATTAAGCCCCGGCTGCATTGCGGGTCAAAT
>P_4322
TTAGTCGCATGCGAGAAACGCCGGACTCAGCATAAAAAGTG
>P_4323
GGGCAACCTTGTGATAAGCTCTGTCCCATCAATAATAACTT
>P_4324
GCATAATGGCCAGCACAGCACGCGAATAAATATTATCTCAA
>P_4325
CGTCGGCGCAATGCCAATTGCACGATTTTCGCTAATGGCAT
>P_4326
TGGCATTTCAATATGAACAGCAGGAAAAACGGCTGGCTGAC
>P_4327
ACTTTTTCGCCAACCCGTTGCCCTCTTCTTCGCCACTTAAC
>P_4328
TTGTACGAACTGGACAAACTCTGGAGCAACATGTGCTGGCC
>P_4329
AGACACACACATAATATTTTCCCTTGCCATGAAAATGTGGA
>P_4330
CTTGCTACAGGATGCTAACACGGGCACACACACACACACTC
>P_4331
CGGAGTTAGCCGTCAAGGCTCGCTAATTTCGTTAATTTAAG
>P_4332
GCAGTTGGTGTAAACAAAAACAAGAAAAACGTAAACAGATC
>P_4333
CACTCGCGCCCTTCCATCGGCCAGCTCATGCATGTAATGGG
>P_4334
CAGATCGCCGTGGTCGCCGTCATGTGCAAGCCGCATCGTTG
>P_4335
AGGAGGCGGAGCGAATTGCTCGAGAGGAGCACGGCAGCACA
>P_4336
GTATTTTATCACGCTAGGAGCAGTAAGATTTCGCTACTTAA
>P_4337
GATTTATTGGCTAAAACTCACAGGGTCCTTTAAAGTATCAA
>P_4338
CTTTTGGGCGGATGCCACGGCCGGCACAAGAAGTGGCATAG
>P_4339
TGTGGGAGTGACATTTTCGGCAGGAACTGGCGGAAGAAGAT
>P_4340
CGCAGTGTGTGGTAGTTGCGCCGTCGCTTCTTGATCATCTC
>P_4341
CATCACAACCAATGCAAACGCCCGTGCGAGCGAATAGAGCG
>P_4342
TGCATCTCGAAAAGCGTCACCGAGGACAGCTGCTCCACTTC
>P_4343
CCAGAGCATCGTACAGACGGCGGTCGGCATCAATGGCCTCT
>P_4344
CCACCCAGACGCTAAATTCGCGTTCATTCCCGGGCAGCTTG
>P_4345
CGAGGCCAGCACTTGTGTGGCGTGCGAGGTCTTTTCCTGGG
>P_4346
CGGCACACCGAATCTGCCGGCGGCCACTAGGAAAATGTCGG
>P_4347
GAAAGCAGATACAAGCACGGCAGCACTCACCCAGCAGCAGA
>P_4348
TATTTAACAATCTAGATTTCCTCCACTAGACGAAATCGCTG
>P_4349
AAGATTCCCACGTATTTGCACGGCTCCACAAACGAGTTTCT
>P_4350
ACTGCGCTTGAGGCGTTCGGCCTTGCCATCAAGGTAGGTGA
>P_4351
TCCGAATATAGTTTTCAATCCCCTGATAAGCTCCATCCAAA
>P_4352
ATCTCAACCAATTCCTGCCGCCGCCGCACCGCATGAAGCAC
>P_4353
CTATCTCAGCGTGCGTCCGCCGGTCGTTCCTCGCAAGAGTC
>P_4354
CTCACTGCCACGGTATCTCGCAGGATATTGTTGTTGTACTT
>P_4355
CTCACACCAAAAAAAAAAAACCTGATTGATTACCTTTGTCG
>P_4356
TTTAGGGTACGATTTTGAAGCGGTTCTTGTGAAGAAAAATA
>P_4357
GCAGCCATTCTTTCCGGGCACGGTTCCTGGTGGACAGGCGC
>P_4358
TTGCGTCACTTGGCAGACGGCGTTAGTTCCACAGTTGCATG
>P_4359
GACAAATGGCATTCTGGGCGCACGGATTACGTTGACCACAT
>P_4360
TTCCGGATAACTGCAGGTGGCAGCTCCATTGTAAACGCGAC
>P_4361
TGCATGCCCGATCCTTGGCGCAGTCCGAACTCAGGGTGCAT
>P_4362
ACAGGAAATAAATGGATTTCCGGTGTAGCCAGTCTGGCAGT
>P_4363
GGGCAGACACTTGCAAATTGCTTGGTTGTTCGATTCCCGAC
>P_4364
TACATTGAGCATTAGCTCCGCAGGGAGATGGTTGGCATGGA
>P_4365
GTGGCTAACCACAAAGCACTCGGCATTAAGACCACAGCGTC
>P_4366
TCATCCTTGGGTCCTGGTGGCGGCGGTGGGGGAGCTGGGTA
>P_4367
TAATGATGCACTCGGGCCGGCAGTTGGGAGCTGATCCGATG
>P_4368
ATGCGGTCATGGGTAATGGGCGGTCGCTCTACTTTCACCAT
>P_4369
GTTCTTTGGCACAGGGATGTCGCGACCTGGATCCTGAATGG
>P_4370
CAGGCGCATGGTTAACCACACGGCAAACTGCATTAACGCCA
>P_4371
ATGGCTGGTGGTTAAAAACTCGGCAATCTTCATTACGGCTG
>P_4372
AACATATACACATGCAAAAGCGTTAAGTGAGTTAGTGCTAG
>P_4373
GCTTGTGGTTCTGCACCTCGCAGGACTTGTTCTCGGCACAG
>P_4374
AGCAGGCCATGTTCGAGGCGCAGTCATCGTCGCGATAGCAC
>P_4375
GGCGGCCAGACTTTCCAGCTCGAGAAGATTTAAGACTATCA
>P_4376
CACAAACAAAACACAATTGGCCTGGTCATCTCGAACAGGTG
>P_4377
AGACGTAAAATTAATGATGGCATCTTTATTAAAAATAAATG
>P_4378
CCGAACGTTGAGCACTTCGGCGGGCACCAGGCCGGCTTCGT
>P_4379
TCGATAACTGTAGGTATCGACATGCTTTGGCAACCCTTTCG
>P_4380
TAAATGATTAATTTGAAAAGCGTTAGAGAAAATGGAAATAA
>P_4381
CATCTTCATCTGACATTTCGCACGACTCGAATGTCAAGGCG
>P_4382
AGTAATTGCCGTTGCTGGCCCAGTGTCAAAATAAAGGCAAA
>P_4383
CTTGGGCGCACAATTTAAAGCAGCAACTAACGCAGTTAGAC
>P_4384
TTTCGCTGCCCGCTCAGATGCAGTTGCATACACTGAGGAAA
>P_4385
GCGCATTAATCATTGGACGGCAGGGGGACAGCTCTTGGGAA
>P_4386
AATGTCAATATTTATTTACGCCTCTGCGGTCGCAATTTATT
>P_4387
TGGTGGTGACCTTTCGGACGCTTCGATGATTTGGCTTGGAC
>P_4388
CTCATGACGATTATGACCGGCAAGAGGGGCTCACATCAATC
>P_4389
TGCGGTGGCAACATCAAATGCAGCGGTAATTGAATTTTAAA
>P_4390
AATGATGATGTAAAAAAAATCCTTAATGGCTTAATAAAGCT
>P_4391
TTACTTTTGCATTTGCCGCACGGTCTCTTTATTCTGCACGA
>P_4392
AATTTTGTGGCTTTGAATGGCAGCTCCGCCGTTGGTGGCTG
>P_4393
GGATCTTCGGGAATGCACGGCAGTGATTATGTGGATCATGT
>P_4394
ATGCGTTTGGCTGCGAAACGCATGGACTTCCTTCGAAATAT
>P_4395
ACAGTTGCCTGTTATGTGCTCAAGAAAAACCGAAATGCGGC
>P_4396
CTTCCTATTCATATAAAATCCCCACTCAACAACGAAAATAA
>P_4397
GTGGTTATGCAACGCCAACGCAGGCAAAAATCAATTGCACT
>P_4398
CATTTCCAGCTGGAAAGCTGCGCTCGCCAAAACAGGTTTCA
>P_4399
TCCATTGTGGTGAATTTGCCCGGCCTCAAACGAAAGACTTA
>P_4400
GCTACAGAACATGACTCAGTCAGTAGTTTTTACTTATGGCG
>P_4401
AGGAAACTTGTCTTTAACCGCGCTACAATGGAGCTCGATCG
>P_4402
TATGCATTATGCACTAATGTCGGTCCAAGTTCAAATCATTA
>P_4403
ATTTTATGCGTTTTTTGCCGCTTTGGCAATACAAAAGTGCC
>P_4404
GAAATCAAAGTTATGAAAGGCAGTAGGGATAACTAGTTATG
>P_4405
CTGCTATCACAATCCGCCGGCGGCTTCTTCGTTGCCCGATA
>P_4406
AAAATCTTACTTGGCCTGGCCGGCAAAGTGTTACCGTTACA
>P_4407
CGAATCCACGAATCGCTCAGCGGGATCATCGCGGATTGACT
>P_4408
AAAGCAGCAGCAGGCGCTCGCGATCGTTCTGAATTTATGTG
>P_4409
ACTAATGACGGGTGCTGGGGCCCCAAAAGAATGAAGAAATT
>P_4410
GAGGCACTTTGAATTGGTCTCTTGATTATCGATTGGTCGGG
>P_4411
TTAGTTTTGATTTGTGCTCTCGGCAGCGCCCCGAGCGCCAA
>P_4412
CGCAACGCCGACTTTCAGCACGTGATCGTCGGATAGCCGAA
>P_4413
GCAAAATATTTTCAAGGTCGCTGGGCCAACAAAAAGCCAAC
>P_4414
GAATGCATGCTGGGAAAAAGCCGCAACAAATCAATTTGACA
>P_4415
GGAATCAGAGCTTTAAATTTCAGTTCATAACACAATGGCTA
>P_4416
ATGCAACTCTTGTTTGACCGCCTTGTCGCCTTGCCGCCCTC
>P_4417
CGTCTTCTTGGCGATCGCCGCCTAAATGGTAATCATAGTGA
>P_4418
CAAAGGCCTTGGGGCTCGCCCGCGCACATCATTGCATATTT
>P_4419
TCAAGGAAGCCAGTTTGGCCCGGCTTCTGTTTCTCTAACGC
>P_4420
AGGCCAAAGCCTGGATGTAGCTGCACTGGTAAAAAATGTTT
>P_4421
ATGGTGGCCATGTCTTGGGTCTGCACTTACCCATACCTTTG
>P_4422
AACATCGATGATGCAACAGTCGCTGGCAGGAAGATTTACTG
>P_4423
TAAAGCAAATTAAGCAAGCACAGCAGCAAGGGAATCTATTT
>P_4424
TCAACTTCTCACTTTACCCGCCCCACCAAGCTTAATCCCAC
>P_4425
AAATCTTCCCGGGACAAATGCCTCTCCAGGTTGGAGTTCAC
>P_4426
CTCCCCCAGCCATTTGGAATCCGCCTTATGGTCCACCAAAC
>P_4427
TGCCACCGGGCTCTATTCCGCCGCTTCGACCACCGAATCAA
>P_4428
ACTTGAAAGACGGGATTCCTCGGTAAGATCGTTATAAATCA
>P_4429
ACAATAATTAAAATCTTTGCCTTTGCCATGATTGTTGCCAC
>P_4430
CACCAAAGAGGGGTGGGGGGCGGTGGTTCTGGTATTTATTC
>P_4431
ATATTTTTAAGCATCCCACGCCTGAAAGCCTTAATTGCTAT
>P_4432
AGATATCTCATACTTAATTCCAATAATGGTGCATTTTCCAG
>P_4433
CGGGATCCCGGCATTGTGCGCAAGGTCGTCCAGACCACTGT
>P_4434
GCGTTCACATCATAATCGCTCAGCAAAAAACCCCCATCCAC
>P_4435
GGACAGACCAAATCTTGGCTCGTGATAATTAAACTGCGGCA
>P_4436
GTTGTAAAACACTTTTATTACGGTCTGAAGATTTCAAATAT
>P_4437
GCTTTTCACGTAATTTAAGGCAGTTTTTCCTACAAAACTCA
>P_4438
GCACAATGAAATTACAAAAGCGCGGATGTTCGGATTTTCTC
>P_4439
AAATGTGGCCGCAAGACAGGCGGCAGCCTCCTTGCCCCGCC
>P_4440
AAATTACTTTTCGAATTAAACCGTACTGAAAAAAGTAATCT
>P_4441
GAGGCATTCGTACAAATTGGCGGTGAAATACATTTGGCAAT
>P_4442
TTTTGTGAAATATTCCTGGTCGGCGGTGACAAATTAAGCCG
>P_4443
ACCAGCTTATCGCCTTATCCCGTTGCCAGAGAAACTTCTGA
>P_4444
ATTTCATTTTTTACGGCCGGCAGCACTTACGCACCAGCGAG
>P_4445
CCTGTGACTGCATTATGCACCGGGATTTAATTTTAATCAAT
>P_4446
CGTGTGACCTGTCAACCCGCCGGCCTTGCTGCCACGCACAT
>P_4447
GTCAGAGTAGATCAGAAAGGCGATACGAATACAACGCTATT
>P_4448
CAAATTTCTTCCACCGTGCTCGTTAGTCGCTCGTCTTCGAA
>P_4449
TACAAAAATATTGATAAAGTCGCGCTTAATTTTGGCAGCAT
>P_4450
TGTCATTATGTTGAGTAGCGCTGTCGTTAATGGGTTTCCAT
>P_4451
GTTAGTATCAATGTAGTCCGCCCGCATATGATCTCCGATTA
>P_4452
AACGATACGTTATCGAAATTCGATGCTGTGTGTAAGATAGC
>P_4453
ATTTAGTGTCCAATGAGTGCCCCGAACAAAGAAATCGTCAA
>P_4454
CAAAAACACCAATATGTACGCCTGATAATGTTATTAAGAAG
>P_4455
ATTCCAGTATCGTCCAAAAACCTTAACAGCATACAAACGCA
>P_4456
AAGGTGCGTGAGATGGCAACCGGCAAGGACCTAGGCTGCAT
>P_4457
TCACATCCGGAGACGAACTTCATTAGTTGGCAAACACATCA
>P_4458
TGTATCATCAAAGGATTAGGCATCAACGGCCGGGTGGGTTC
>P_4459
TTCACGACGAGCTTCAATCGCGCTAGTCAGCTCCACGTTAC
>P_4460
TTCTGCACTTCCATTATACGCGTTAAAAGTGGAACAGTGGA
>P_4461
ATTGTAGCTATGTGGCAACACCGTCGAAGGGAAGCACGTGA
>P_4462
AACACCGTCGAAGGGAAGCACGTGAGAAACTTATTAGCCAA
>P_4463
AAGTGAGTGTAAGACTGACTCGATAATGAAGTGTACGGAAA
>P_4464
GCCGAAGCCCAAACATTTGGCGCGATTAAAGTGTGCACTTC
>P_4465
TGGGACTTACGGCCGAAATCCAAGGCTAACTTTGACTTTGG
>P_4466
ATCACCAGTTATCCGAATTTCGGCCAATTCGATTGCTCATT
>P_4467
CACATGGCGTATACGCGATACGGTCTGTGCCACTGCCTGCA
>P_4468
AGTACTGAGTCAATAATGGTCGGTGGTCAGTGCTGCGGCTT
>P_4469
GACATTCGAGCCGTCATAAGCCGGAATTCGGAGGGGATTGC
>P_4470
GTTTGCGGCTGCCCCGAGGGCGGTTACAAATGTAATGAAAA
>P_4471
TTTCCGCTATACCCATGGCCCGCGAAGAAGTATTCTTTATT
>P_4472
TGGGAACTCCATGTTGAACTCCCGCTTGAGGATGAACTTCA
>P_4473
CTTTCTCTCAATTTTTTACCCGGCAATAGTTTGGATCGGGA
>P_4474
CTGTCGTTTGTCGTTTCCGGCATGCGACTCTTTTATATTGC
>P_4475
GGGCATGAATAGTTAATACGCATGTGGGGGCTACGCCCGGT
>P_4476
ACTATTAAACAGAACTCGATCTGCAACAGATTTGCGTTAAT
>P_4477
GCGTCGCGCCATTTTGTCGCCGGCATCGCTGCTTAATCCTT
>P_4478
GCTTTTCCATGCCGAGCACGCGGCTCATCCTTCCCCCTCCA
>P_4479
GTTGAATTTAATTTAATTTCCCTACTCAAGCTCGACCTTTT
>P_4480
GTGTAGTGGCGCAGCATCCGCGGTAGAATAATAATAACAAG
>P_4481
AGGGCACGCACAGTGCCACGCCCACCCAAACTACGCCTTCA
>P_4482
CCTTCTGCCACTCCAAAAAACGTGGCTAGCCAACCCAAAAA
>P_4483
TCGAATAATCCTTTGCATTGCGGGCATTTTAAGTTTTATGA
>P_4484
TTAGCGCTGCAAAAAAGCCGCCTGCTCCGAGGACCCCAAGT
>P_4485
TTAGCCATGTTTAATGTGCACGTGCGAGCGCAGAAATATGC
>P_4486
CTAATGAAGCAGCAAAAGCACGGAAATAAATAAAAAGCGGG
>P_4487
CACTAACCTGGTGTATAAAACGGTTTGGCTTAAAGCACTTT
>P_4488
GCAAATTAGTTGAAAAGTTACGGCAGCGATTGCCTTTTGAT
>P_4489
TAGACTTTCCATTAAATTTGCCTGCTTTTGCTTTGCAAACT
>P_4490
TTACTGAAACACAAGCAACACATGCTATCATTATCGTTTGG
>P_4491
AGACAGAAAAATATTTAACGCGCGGTCGGGCAATAAAAGTC
>P_4492
CACCTGTCATCCTTCATCCGCCTGCAGATTCAGATTCATCC
>P_4493
CTGCAGATTCAGATTCATCCCAGGAACGGCCGCATCAGGAC
>P_4494
AGGAACGGCCGCATCAGGACCATTAGTGTCATCACACCCAG
>P_4495
ACGGTATCTGGCTCTAAGTTCGTCAGAAGGAAGGTAGCCCC
>P_4496
AATGAGCATGCATAGCGCCGCAGGAGACAGCTGAAACCGCG
>P_4497
GGAAATGGAAAAACCATGTGCGCTAACCATAAATCAGGACC
>P_4498
GTCGGCCAGTGCGATGTGGGCGAAAACGATTTTCAATTGTT
>P_4499
GTTAAATGCCAGTTAAAAAGCGGGCTCATTCAGTGTTATTT
>P_4500
GTGGCATATTATTTTATTTCCTATACAACTATTTTCTATTT
>P_4501
AATTTTTTATTTGCCAACCGCCTGCTAACATACAGCAAACT
>P_4502
TCAATCTGCAGAGGGTGAAGCGTCGGCAGGAAAACTTCAGC
>P_4503
GCTTGTGCAAATTTTATTGGCAGCAGTACGAACATATTGAA
>P_4504
GTACACAGCGAGAAAATAGTCCTAAACAAGAAAGCTGATCA
>P_4505
TGCAAGCTTAATGACAGTGTCACGAAAAAATAAAGCGAAAC
>P_4506
TAATGGGGGGACTGGGTACTCGGCTTCAGAATTCTATTTGC
>P_4507
GGAAGTCAGGTTGGCTTTTTCGGTTTTGCTTTTGCCCAGTT
>P_4508
CAACCAGTTCATAAATTTTCCATTATGTGAGTGAGCGCCGG
>P_4509
TGATAATTTATGTCATTATTCATGGCCCATATCTAAACAGT
>P_4510
TCGCTGCTAATTATCCCGGCCAAGGATAGCGTCATCCAAGT
>P_4511
AGGTAGCATATTGAAAAATGCGACAATATTTTCCACCGGTG
>P_4512
AAATTGAGCAAGAAAGATGGCGTAAGCAGAAGGCGCACACA
>P_4513
TTTGAGGAGAGTAATAAAAGCCGTAATTATTACGTTCATGA
>P_4514
GCCCGGTGCTAGGAACTCGGCAGGACCAAGGACTCGGGGAA
>P_4515
GGTGGCTGTCCTTGTGGCCGCCTTGTTGCTGCCCTGGTTCT
>P_4516
TTATGTTTGACTATAAACGGCATGCGAAATTTTCGGACAAA
>P_4517
ATATCATATTTAATTCATCTCGTGAGGCAGGCTTTTCTTTC
>P_4518
TTAAAAAAAGGAAAATGTGGCGAAGCCATTTAAGGCATCCA
>P_4519
GCTGCCTAGGACTCCTTCGCCGTGACTTATGAAAATGACTT
>P_4520
GGCAAATGCAGTTTGCAGCGCGGTAAATTGGAAATACGGTT
>P_4521
AGCATCCAACATCCGCCATTCGCCATCAGCCATCCGCCACC
>P_4522
TTGACAGCTGTTGATGGATTCGAGGACTGCAAACGGAACTA
>P_4523
AGATAATCGGATTTTCAGCGCAACAATATTATTAAGCACAA
>P_4524
AACACTAATATTGGCTTCACCTGTAGGCGAAAAGCTGCAAT
>P_4525
TTATGATGTCAATCATTTTCCCTGCATTCATTTTTGATTTC
>P_4526
TCAATATGAACTTCAAGGCTCGTTATTCGAAATCTGTAAGT
>P_4527
CGACAGCTCTGTAAGTGTGGCCTGCTCCTGCGGTTTCCCCA
>P_4528
AATTTGATATTTTTTTGTTGCAGTATGTAATAGGAGCTTAT
>P_4529
ATGCGAAAAAGCTACAAACACCGTGTTTATTGCATTTACCA
>P_4530
CGATTTATGCCAACAGCCAGCGCGAACAAATGACAACAAAA
>P_4531
GCTTGCAACTAGGAGAATTTCTGCCATTGTTAAAAGGGCGT
>P_4532
CCATGTTAGCAGGCGCCAGGCGCTAAATCGTACCAGCCAAG
>P_4533
CAGCCAAGAGCAACAGTAAACATGGCCAACGGCCACTTTGG
>P_4534
CTGCTTGGCTGGGCACATGTCCCTGCTGGCTCGAAGGCTTT
>P_4535
TAATCGCTGAAAAGTTTTGTCAGTCATACAAAATGAAGGTG
>P_4536
GCAATGCGACCGGTAAAATGCAATAAAAACGAAAGCAGTGC
>P_4537
CTCTTTTGCAGTATGGAAAACAGTAAGCAGCTTTTGACAAT
>P_4538
TTTAAACCGAGTTTCCAGCCCCCTAATGGCATTCAGTGCGA
>P_4539
CAATGGCTTCATAATTTGCACATGAAGATTTCATAATCCTA
>P_4540
CACCCAATGCCACGCCCCCCCCTGCAGCTCGTAATCCAATA
>P_4541
TTAGATGTTCAGCACCACCTCGTGACCTCTGACCCCCCAAC
>P_4542
GCTGGTGCCGATTGCTGACGCGTTGATTGCTGCGAAGGCAA
>P_4543
TGCCGCATTTACATTTCACACCTGCGCGTGTAAATTCGCCG
>P_4544
CACCTGCGCGTGTAAATTCGCCGCAAAAACCCGACCGCGGA
>P_4545
CACCATCACCGATGTCTTCCCGGGGCCTCGAAGGCAGCGAA
>P_4546
TCCCGGGGCCTCGAAGGCAGCGAAAATTTCACAACATGACA
>P_4547
CCGCAGGACGAAAGTTGCCCCGATAACTGGCTGAAACATCA
>P_4548
CATAAATGTAAAAAGAATTGCGTTTTTTTTTTCGCTGCCAT
>P_4549
AACTAACAAATGATATTTTGCCCCACCAGCGGTGGCGTTGT
>P_4550
CGGTTGGCGAGGCTCGAAGTCGAGCGTTTTGGCTTTGTTTG
>P_4551
TTTTTTTTTCCTGCCGCCGGCGGAAAATGCAAAGTGGAAAC
>P_4552
GAAATGCACTTTAGTTAAAGCAGAAAAATCGCACACGTTCC
>P_4553
AGAGTGACACAAAAAAAAGACGGCCAAAATCATGCATGCAA
>P_4554
TTAGCAAAGTAATTAACCAGCCCGATTTGGCAACGACTGCC
>P_4555
CAGGCGTCTCCGGAAATTCACCCTGCCGTTGACAAGCCTCA
>P_4556
TAACACTAGAGCAACAAATGCGGTCAAATCGTTTATTATTG
>P_4557
GGTTTTCCGTGAGCCAAGCTCGGCGATTCGGCGCTTGAGCC
>P_4558
TTGTTGCAGAGGGGAATTTTCGAGTTCGAAAGTTTCTGGTT
>P_4559
TGGACGAGGCGAAGAAGCGTCAGGAGCAGGAGGAAGTGGAG
>P_4560
CCAGGGCGACCAGATCCATGCAGTACTCGCGGCACAGATTG
>P_4561
TTAGTGTACCGGATATGCAGCGATGATGCTATTGTTCAGGC
>P_4562
TAATCTCAGGCGATGACTGGCAGCGACAATCATACGTAGAA
>P_4563
TTGTTTTTATGTTTTTTTTTCGAACACAATATGAGTTTGCA
>P_4564
TTTATGACTGTCTAAAGCAGCGATGTCTCCAGAGAAATATT
>P_4565
ACCGCATCGGCATCCATCGGCCTTAAGAGACTGTTCTGCGT
>P_4566
ATTTAGGGCCGAGATTTTTGCGAGTGCATCAATCGTCGTGG
>P_4567
CGGAGCGACAACAACATTTGCGTACCCAGTGCGAGGTACGA
>P_4568
ATTTATCGCACATCATTAGTCCCGAAAAAACACAATTCTAC
>P_4569
CTTATTTGCTGCCTAAAATGCGGAACATAAATAGGAACATA
>P_4570
CCTTAACATTCTATTCAAAACGAGAAGTATAAAACAGTTAT
>P_4571
TGTCATTTCCATTTCTGCACCAGTCACAGTAAACAGCTGAC
>P_4572
TCACAGTAAACAGCTGACGCCGGCCGGGCGCTATCACTTAA
>P_4573
TTGATTATCAGAATTTTCAACCCCAGCATGTATTATAACAT
>P_4574
ATGCAGCCACTGTATATTTTCGGGAAATGTTTAGATTTTAT
>P_4575
ATGTTTGTCCAAGTTAAACGCATCTTCGGATTGTGGCCAAA
>P_4576
GGGCAACCGCTGAAGCTGGGCGCGAAAATATAGACTGCACC
>P_4577
TGCGGAAAGTAGATTCTGTGCCGGTGGTGGCGATGGGAAAT
>P_4578
TTTCCTTCACATAATCGGCGCAGGGTTCGTTCAGATAGAAA
>P_4579
TTAGCTTAACGCTCACTTCGCCCGATCCTGGCCAGCTGAAG
>P_4580
TTTTATTTGGCGGGAAATTGCATTGTATTGAAATTTCGATT
>P_4581
TTGGCGTCCAGTTCCAGTTTCGGTTGCATATAAATTTTAAT
>P_4582
CTTTGCGTGCCGCGAATTTGCGTGATTCATGATGCATGTGG
>P_4583
CCCACTTCTGCCTTTGTTGCCGCTAATGTGTTTTGAAAACG
>P_4584
CGAGGAAAATCCATCCAAGGCGAAGGCAACACCAGCAGCGA
>P_4585
ATGGCAGCTCAATAATTAGGCCGGAAAAAAACCCAAACGTA
>P_4586
CTCAAGTTATTAATAAAAAGCACGAACCATTTCGCACTGTA
>P_4587
CGTATTTGGGATTTTAAGTTCTATGTTGCTAAAGATTGGCC
>P_4588
CTCGTGCGCAAGCTACCCGGCCTGGGCATCTTTCGCAAGGA
>P_4589
GGTGAATGCGGATATTTCGGCCAGAATAATCAAGGGATTTA
>P_4590
AACAAACGAAATAAAAAACACGCCAAAGATGTCTTCTGCTT
>P_4591
AGCTCGTTGCTGGGATCGTTCAGCATCTCGACGATGACGCG
>P_4592
GGATTCAGACGCAGTGCGTCCGTGGTTAGGTCCAAGGCACG
>P_4593
AAATGAAGAGCAACTACCCACCCGAATAGCCACCAGGTGGC
>P_4594
GACTCCTGGCGTATCACGGGCGGGGTTAGCGGAGCTCTCGG
>P_4595
TTGACGAGGCGGAGGAATCGCGCACCCGACCCGCATCGAAA
>P_4596
GACAGACCTTAGTTCCTGATCGGGGGCATTACGAAATGGAC
>P_4597
CTTGGCCAGGCCTTCTTCGTCAGCAATTTCCACATGACGCC
>P_4598
CAGAGTCTCGACCTCATCGGCAGCCACAATGTCTCGCTTGG
>P_4599
GAGAACTGGTCACCAATTTGCCTGCCCAAGTTCGACATGAA
>P_4600
GCACACGCTTCGATTGTGGGCGCTGCCACCGGAAATCCAAA
>P_4601
GAAGAAGTTCCCAGAAAATACACGATTTGTCTGCTGAAAGC
>P_4602
ACTGAGACCAGACCATGTCGCCTGGACAAAAAAAAAAACAA
>P_4603
GGTTTTGATTGCTCTGCAAACACGAATAAAATAATTGCCAG
>P_4604
CCGAAGTTATCAAACAAAAGCAGCAACCTCAACAAATCCAA
>P_4605
GCTGTGCTGCACAGAAATCGCGCGATTTTGGAAAGGCGGCG
>P_4606
CAATCAGCTTATGTCATTCGCCTTGTCGTCCTGAATAATGT
>P_4607
GAAATGCGGGGAAAGGCGCGCACGGACATTAAAAAGCCAGT
>P_4608
TGCCGCGCCCAGCATTCACACGGTGGTCGTTAAATTCAGGG
>P_4609
TGTTCAATGTAGAAAAAGGGCAGCAAGGATAAGGTAAGAAT
>P_4610
TAACATAAAACTAGCAATTCCCCCCTCATTAACTATCGTAC
>P_4611
TTTGCTGGTTTAAAAAAACGCGTTTAAGTAGTCGTAAAAAT
>P_4612
GCCGTGCGTAATGCCCAGCGCGTGATGTCCTTTCCGCCGGA
>P_4613
AGAAGCACGTGCTGGTAATGCGGTTCATCGGTGACAATCAT
>P_4614
ACGGATAAGGATCAAGAGACCGATGACAATGAGAATGATAG
>P_4615
CCCTTCCCGTTTTTATCACTCCCCAGCAACTCACACGCACA
>P_4616
TTTCATTTTCCATGGTGGCGCATCCACACGCCCCCCGTTTC
>P_4617
CACCATCAGCACATGGCCAGCATGGAGGAACCGAACACCGT
>P_4618
CCGCACGGGATCTCCGGCTGCCGTGGCGATTGGAGTGCCTG
>P_4619
TTTTCAAAAATAATCAACAGCTGTCCCATCCGGCATTGTTG
>P_4620
TAATGCTGTAAACATAATTGCTTTCCCGCGATAAAAGTGGC
>P_4621
AATGATCACATGGAAAAGTTCGGAAACAATCGATTGATCTC
>P_4622
GACAGGAAAATGACTTGGCACCTTGACGGAAAAGTGCGCAT
>P_4623
AATAAATTTTAAGAATTTTCCGAGAAATCAATGAACCCAGT
>P_4624
TATGGAGTGGCGGTAATTTGCGGCACACGCTTATTTAGCAT
>P_4625
TCATCCTACCTGGCTGATTACCTGCGCAAGAAGGGTACTTT
>P_4626
TGTTTTTTTTTTTTTTGGGTCTGTCTCGAAATAAAAGCGTA
>P_4627
AGGTAACGAGGTACAGTGCGCCTTGTTGCGAATCGACACAG
>P_4628
GCCGGTTCTATGACCGCCGTCATGCGTTTCTTGAGGCTTCT
>P_4629
AAGCGATTCACCTTCTTCATCAGTGTCTGCCGCACCAGTTC
>P_4630
CGCATCACCTGCACCTGGAGCAGGGGCAGTGGAACACTCGC
>P_4631
GAATGGCTGGTTGGCCAGCGCCGTCTCCTCGTGGTGTCCAT
>P_4632
GCTCGCAAAAGGACAACTGGCGGTTAACTGTGACCCTGTCA
>P_4633
AAGCTCTATAAGTCGGAGCGCTTAAAGGTCGTTATCAGTGG
>P_4634
GCCGTCTTGATGGACGGACGCGATGTGGTCATGTCATAAAT
>P_4635
CTATAGTTTTTTTTTTTGCTCTGTAGGGAAGGTGAACCGCT
>P_4636
GAAAACGCTGGTTGCTGACTCACTGACGTCACAGGTGTGTT
>P_4637
CAACTGCCACAAGTGTTTGCCGTGGCCGAGTGAAATGCAAT
>P_4638
TTCTCAATTTAGTGATATTTCGGCATAGCATTAAAGTTCAC
>P_4639
TTTGATAAATTGAATGAACACGCGCTCATCAAACGGCTTTC
>P_4640
CCTTTCCATATATTTTTGGGCGATGTTCTGGAGCTTGTCTC
>P_4641
ACGTGGAATGTGCGTTCTTCCAGGAAACTTTTAACAACCAA
>P_4642
AACGTCTGTCGGTGTTTTTCCAGTCTTATGGATCATAATTA
>P_4643
TTATGGATCATAATTATGCTCGCCGATTTCCAAGCTTTCGG
>P_4644
ACCTGACGACAGAGACTTTCCGGTGCATAGTTATAGGGTGT
>P_4645
TGAGTAATTTGTGCTCGCGTCAGCACCCAAGTTATCCAAGA
>P_4646
GCAGCCTCACTTAGTTTGCTCATGAAAAGGCTTGTGGCATT
>P_4647
TAGGACAGGATCTTGGGTTCCCCCACCATGCATGTTTGGCA
>P_4648
GTCCATTCTCGTATTGATGGCCCGAATGGAGTTGTCTAACG
>P_4649
TTGTTAAGGCTATTGTCCGACGTTGGTATAACTTCAGCCTG
>P_4650
CCTCAGCTGGTATGTAACCGCTTGAAGAACGTTGTGGAGGT
>P_4651
TAGCGCGCTCAACAGTGACTCTGTATCTGCCAAGTCGAGTT
>P_4652
TGGGCAAATGCTAGTGGTCACGGTTGTGCAATCAGTGTATG
>P_4653
CATGGTTGCGTCACGCCGCGCAGGGATTAATTATTCAGGGT
>P_4654
AATCTGCGGACTCGGCGCCGCGTTCCTAGTTATTTCAGCCG
>P_4655
AATCCCAAAAACCCTAATGCCACGGACAATGAAACGCAAAC
>P_4656
CCAACTGCGTATGTAATTCGCATTACCCTAGGTTTTCACTA
>P_4657
CAAATTAATTAAAATTCAGTCAGTCGTTGTCGGCACGACTT
>P_4658
CGGCACGACTTTCCCTCTCGCGGCTGCCATAAAACTGCTGG
>P_4659
ATGGGATAAACTAGAAAACACGAGAATTATGATATTTATAA
>P_4660
CAACTTATAGCCATGTTGCTCGGCAATTCCGGCTGCAATGA
>P_4661
CGATATCTCGAAACAAAATACGGCCAGGTAGTCGAATACGC
>P_4662
TGTAATACTCACCTGGAACACCTGGCTGTGATTCTCGCCAA
>P_4663
CGTCCGACCACACCGAAAACCCCGGATACAACAGATTCCCC
>P_4664
GCGGGTGCAGATGACGTTGTCGCCAACGCTGCCGTAGGTCC
>P_4665
GGGAGCCTTACCCTCGGGGGCGGCGTATCCGTTGGTGATAC
>P_4666
TTCATTAGAAGATTGTCCGACCCTATCAACATGGACGTGCG
>P_4667
AGAAAATCAACGCGGAGCTGCGGCGGCAACAGGAAGCAGCC
>P_4668
AGCACCTTCAGGCGAAATTCCGTTAGGACCACCTGCAGACG
>P_4669
TCCGCTCCCATTATAAAGCGCGCGATGTGCTAATTGTCTTG
>P_4670
ATTATATCCCCAAGGAGCAGCAGTGGGAACGAGATGAGGTG
>P_4671
CAACAGCAGCTGCCACGCGGCTCGATTGCGTCCAATGGCTC
>P_4672
CTTCATGACTTCCATTGACTCGGCCATCAAGTCGGGCACGC
>P_4673
GCGTCCTACACGACTAACAACTGTACTGGTAAAACTAACTA
>P_4674
TTTGGAGCACCTCGTGAACGCGATCGGGAGCTGTTGTCCAT
>P_4675
GTCCTTCTCAGACTCGGCAGCGGCCTCGGGCTTCTTGTTGC
>P_4676
GAGCGACAAGTAGGCGAACACGCTGATCACCGAGAAGCTGG
>P_4677
GTGCGGTAGAAGAGAGCTCTCCATTGGAGAGCGGGAGAGAG
>P_4678
ACTGGCGAAATGCGAAAAAGCGTTAGTTAGTGACATCATCA
>P_4679
AATTTCCCCAAGGGAAATTCCGTTTCATTCGATTTTCAGCT
>P_4680
AATATCACTAAAGCTTTTCGCCCGACTGCAAGTGGAAGACA
>P_4681
ACAAAAAACACGAAAAATTCCGCGAGTTTTTCTGGGGCGGG
>P_4682
TGCGACGACAATGACAGAGGCGCGGATACGTGTTTTCTGTC
>P_4683
ACAAGAAAACTTGTCGTCCGCGGCACGTAGCATTTCTCTTT
>P_4684
TAACAGTTTTACATTCACCGCCCGCTTGGCTTTTCTCTGCT
>P_4685
GCTGAAAGCCCGGAGAAATCCATCAGCGCCACAGGTTCATG
>P_4686
AAATAATTTTTAATAAAAAGCGGTGCACTAAGTGAGTATAA
>P_4687
ACTAGTACCTATAGAAAGTGCATGGAGCGTTAGACTGAGCT
>P_4688
TTTGTGGCCCCAAAAAAAAGCGATTCCCCCACTTAATCGAT
>P_4689
GGCTGGGTCGATTCAACTGGCGCCACTGGCACAACCTTCGG
>P_4690
ACAATGGGTTTCTTGGCCGGCGATGGTGTGTACGAGACGGA
>P_4691
GCCATGGTTTAAGGTCAGAGCGAGGCCTCCACGCGGATATA
>P_4692
GTTGGATCTGCTTGAGTGACCGGTTACGGCATCGTGGCGCA
>P_4693
GGTATCAAGGGTGACGTCGGCGGCAAATGCTCATCGTGCAG
>P_4694
CCTGGACCCAAAGGAGAATTCGGTTTCAAGGGTGAGAAGGG
>P_4695
GGTAATCCTGGCAAGGACGGCCTTCGCGGCATTCCCGGACG
>P_4696
GATGGACCTGTGGGAGGCCGCGGTCCTCCAGGTGCTCCTGG
>P_4697
TTCTACAAGGATGGCAAGTGCCTGGGCGTTGCTTTCCGCGG
>P_4698
GGCGCATGGCTCAGGGATGTCGCTGGTGGAATTCCAAGGGG
>P_4699
ACCAAACAAAATAGCCAAAGCAGTAGAGCTGAGCTAGCGCT
>P_4700
AGCAGTAATCGGGCCAAATGCCGTACATAATCATACGGGGG
>P_4701
GTCTAGGGACAAAGAAAATACGATACTCCCGAGATACTCCC
>P_4702
GTTTATTGAGTCTGTTAACACGTTTTCTATAAAATTGCACC
>P_4703
GGAACTCGTTTTGAAAAATGCGAGATTTGCGTGAAAATTCT
>P_4704
GGCTCCATACCCCTCACCGGCGGCAGTTCGTCAAAGTCGCT
>P_4705
GCCAGTCCTTGGGCAGGGGTCGGTGCTTGTGCGGAAACTGA
>P_4706
AGTGGGCGATACATACGAGGCCTGGGCACCTTGCATGATGC
>P_4707
GCTGGAGACGTCACTGCCGGCGGTGGAGGAGCAAGTGCAGC
>P_4708
GCGGAGGCGGATTCAGTTCGCGCGCCAAGCTCACAGCGATC
>P_4709
GATATTTTTCATTTTTTTCACCTGCATTGTGTCCGCCCATC
>P_4710
AAGTTATTATGGAAAAATTACCCCAGCAAAAAAAAAAAAAA
>P_4711
ATCCAAGGGCATTAAACTCTCGGGATAAACGTTCTCCAGAT
>P_4712
AAAACAAAGTGCATAGTTGGCAGTAGAAAAATAAATATATA
>P_4713
TGTTTATTTTACAGGAAAATCGAGAACTGAATAAATACAAT
>P_4714
CTTTTTAGGGCATGTCAGGCCATCAATAATACATTTGATAA
>P_4715
ATAATAAAAAAAAAAAAAAACGGCAAGCAATCCAGTTACAG
>P_4716
ATAAATTCATCATCTGAATACTTCAGCATGCTCCCCACATA
>P_4717
CGGATTTTGCGCTAATTTCTCGGTCTTTTCTTCTCGTCGAA
>P_4718
TGTTATTTCCTTATTATTGCCCCGACTTAATCGTCTTCCTT
>P_4719
AAAAGTTGTTAAAGTGTTCACCTGAAGTTGCAAACACACCT
>P_4720
ACAACCTCATAATCTTCAAGCGGGCGCCACCACAACAAACT
>P_4721
ACGGGCGAAAAATGCAAACTCATGGCCCAAAGAAATGAATT
>P_4722
ATGGCGGCCAATTGCAATTTCAAGGCTGCAGCTCCAACTCG
>P_4723
GCAAACAAGTCTTAAAAACTCATTAACGTTTAATAATGTGA
>P_4724
GTCACCATGTTTGTGGCACGCGGAAAACTGCAGCCACTTCT
>P_4725
TGACAGCATCTTTTTTTTTGCGTGGTTTTGGTCGAGAAAGT
>P_4726
TTTCGCCGGGGAAAAAAAAACGTGCTCCAATTAACATCTAC
>P_4727
GTGTGGGTAAATGTACTCCACGTTGTTGTAGTTTCGGTGTT
>P_4728
GCTCGGGGGAATTTACGGAGCGTTGATGGCTTTCTCCTCTA
>P_4729
CGGCCGATAAGTACGTGGCCCATTGTCATTTAGTCATTAGC
>P_4730
GAAACGTTGCAGGATTAACGCGAATTTTTTCCTCTTTCTGT
>P_4731
TCAACTTCGCGTGCAATGCCCCTGGTCACACCTGCCATAAT
>P_4732
AAAAGAAAAACTTAGAAAAACGGCGATTAATTCAGCGCTGA
>P_4733
AGGATCACACGGCCACCCAGCGGGCGGAGCAGTTCCAGGCG
>P_4734
GAATGGTGTGGATTACGCCCCGATAACGTCCACCGTTCGCT
>P_4735
GGATTTTCCGTTTTTTCATTCGGCCCCAAGCAATTATCGGC
>P_4736
GAAAATGTTCAAGTCCGAGGCGGCAAAGGAGCCGGAGTGAG
>P_4737
ACAAAACCAATAAGTAATTGCAGTAACCTGCATACACAACG
>P_4738
CGGAGATGGCTCGTGTTGAGCGGTGTGAACGTATGATTCAT
>P_4739
TTCGAAATTTCCCCAAAGATCGGGGATGTGCCTCCTGGCGC
>P_4740
TCGAAAAATACACAAATTTCCACGGATTACATAATCGGCAG
>P_4741
ACGTGTTTTTCCACGTTTTCCGGTGCGAGAGAAATGGAACG
>P_4742
TCGAAAGCAACCGACAACCGCCGCCGCAAACGCAAAGTGAA
>P_4743
CAAAAATGTTGGAAAATTTTCGGGAAAAAATTGACAGTAGT
>P_4744
ACCAGTACCAACAGCAACCACCGCAATTCTATCAGCAGCAG
>P_4745
TAATTTCATGCCCATTGTCTCGGTAGCCACCATGTTATACC
>P_4746
TCAGGGCCAACTTCTCGGCGCGACAACAATAAAAACATATA
>P_4747
AGTCTAGGCTTGAAAATACACGGCAAACTTGTTTATAACTC
>P_4748
ATGAGTCCCGGTGCCGAGCACGGAAATGTCGAGGAACATCT
>P_4749
GGTTCTTCGACGGAAGAGCCCCGGAAAATTGTAAGCCACAA
>P_4750
GAAACGTCGCCGGTGGTCGTCGGAAAAATCGCGCAAATACG
>P_4751
GTATAGTGATTGTGTCCACGCCCACGCGTCCCACCACACCG
>P_4752
TTTTATGGAAATTGATTTTCCCTGTTTGCCATTTCAACATT
>P_4753
AAATTTGGCCCAAATGTGAGCGGTAAAACCATATTGACAGG
>P_4754
AATCGTGAGAGGTTTTTTTCCGAGTTTGCCAAAAAAAAGAA
>P_4755
CTGACTTACTTTCATGCCTCCAGATCGGAGGTGATTTAATG
>P_4756
GATGTTCAATTTTTGAGTGGCGGCCCCACAAACCCAGTTCC
>P_4757
CACTATGACACCATAAATTCCGGAACTAAGGGTAAAAAAGA
>P_4758
CGGTGGATTGAAGTTAAATGCCTGCTCGTGCCATTTGCCAA
>P_4759
AGCCCATTGCCCAGCAATTGCGTCAGCGACATGGAGCTCTC
>P_4760
CAGCAATTGGCCAGCGAAATCGATGACAACGAAGAGCTGTT
>P_4761
ACCCACAATCTCTCCGGAGGCCGTGATGCCATCAATGAGCA
>P_4762
GCCGGTGGATGGAGTAACTTCAAGGACAACGAACGTGTGGT
>P_4763
TGAATCGTCTGATTGAGGAGCAGCAGTATGCCATCAACCAA
>P_4764
GGAGACGGGATGGAATCAGGCGTACACAGAGACCTCCGACA
>P_4765
GACGCCGATGCCGCCAAGCTCGAGGATTGGGTTGGACAGGG
>P_4766
TCAACAAAGGTGCGGAAATTCCCGCTCTATCTGCACTCAAC
>P_4767
GTTAACAACAATGCAGATCGCCTAAGTGCCATAACCACCTC
>P_4768
CGTCTTCAGCAATGCCGTGCCCTGCGTGGTGAGCTCGATAA
>P_4769
CGTATCATTGCCACTCAACGCGAAAAGGTGGCCTGGTGTCA
>P_4770
ACGCTATCCAAGAAGATTTCCGATAGGATTACAACAGTGGG
>P_4771
AAAATCTTCTGCAACATAAGCCTGAGGGTGATTCCATTTTC
>P_4772
CTGGATGAAGAATGTCGAGGCGGTGGTTAAGAACCAGAACC
>P_4773
ACTACAGTTCCAGCTACTCTCAGCTGCAGCAATGGATTACT
>P_4774
ATTTGAGCCCATGATTCAGTCGGTTACGTCCAAGGCTTCGG
>P_4775
TTCCGAGTGCGAACAAATTCCCGGAACTCTTAACGAGGTTC
>P_4776
GAGCAGAGTGCCTGCACTCGCATTCGTGACCAGACCATCGA
>P_4777
CTCATTGTGCGCGCCAAGCTCGAGGATCTGCTGGATCAGGT
>P_4778
AGTGAAATCACTGTTTGGAGCGATAACAACTTTGGACGCTT
>P_4779
CCACTTTTGCTCAGATATTTCGGTGTGGTGAGTTTGGGCTC
>P_4780
GTCTATGCCATCAGGAACCGCGTGGTCTTCACACTGTCTCC
>P_4781
ATGAAGGAGCTGCTGCAGCGCATTAACCACGAGATCACCGC
>P_4782
GAACTCCCTGCTGCAAGAGGCCTGCGAGGAATGGGACCAAT
>P_4783
TATCTTGTAATAGCGAAAGTCGGTTAATATTTAATTATGGT
>P_4784
ATAACTGCACGTAATGAGCGCATCAAGTTGTTAATACATCG
>P_4785
CAGCGAGAATACCTCAAACACGGTTCCTAACACAGCTACGA
>P_4786
AGAAGCTTCATGCGCCGCGGCCAGAACGACGTGGTCGATCG
>P_4787
CAGAACGACGTGGTCGATCGCCCAGACGACGACCACCTCAA
>P_4788
CTATTCCACGGTTTATCCGGCAGAACCAAATCAAATCTACT
>P_4789
ACTCGCAGGAATTTTCACAGCAGCAGGAGCAGCAAGTCGAA
>P_4790
ACAGAACAGGCTGGTCCTATCAGTAACACAGCTTTTACCAG
>P_4791
TAATGTAGACTCACGAAACTCGCGAAGTAAGAGAGTGAGGC
>P_4792
ATCTAAGAAAGATACGCAATCGGTCCTTCCCTCTGTAGGGA
>P_4793
ACTGAGACTATTATCGAAGGCGAGCCCACGGTTACCACATC
>P_4794
GAGATCTTCGAGGATGAACCCGAGGTGGAGCGCGACGTTAC
>P_4795
AGGTTGTTGAAATTGTCAAGCCGCAACAAGAAATCACAGAG
>P_4796
TTATCCAATTGAAGAAAGTACGGCACCTGAGCCAGAATCTT
>P_4797
GGATTGAAAGACAGTCCGACCGGGGTCAAGGTTATTGGCAT
>P_4798
AAAAAATTTCCCTTATTACCCATGAAGAGAAGCTGAAGACA
>P_4799
CAAATCTGAAGTTCCAGAAGCAATAGAATTGAAGACAGCTC
>P_4800
AGAAGTGCAAGTAGAAAATCCATGTGAAACTCAATCAAGCC
>P_4801
ATGTGAAACTCAATCAAGCCCTGCTCCTACTAATATCGCTA
>P_4802
GCTCCACTTGAAGATGGAAGCATTATAACTGAAACCACAAC
>P_4803
CCCAAAAAGCCAGCATATGCCGGTCTTCCCGTCGATGAGTC
>P_4804
ATGGATGTCTTGGATGAGCCCATGAACTTCTCTGACGACGA
>P_4805
ACAACAACAACTACCGAAACCATTAGTGAACTTCCTATTCC
>P_4806
TGTTGTGGATGAAAGCAAAACAATAACAACTGTTACGACCA
>P_4807
CAACTTTATCGGCGGACGCACCTGAGTTTACTCCATCTTAT
>P_4808
ATATACAACGAATTTATTCCCAGGAATAGGCCAGAACAAAC
>P_4809
AGAACAAGAAGGTGGAAATCCGAGAAAAAATTATTGATGTC
>P_4810
AGAATGTTTGGAACATGAACCGGGATGGTAAATCGTATGCT
>P_4811
TCTGATGAAAGGGATGTTTCCAGCACATCCGAGTTGACATG
>P_4812
ACTGTTACTCACATTAAAACCGCTGTCACCCCATTGCCTGA
>P_4813
TATCAAAAATACAGAAAACGCCTTCTCTTGGGCGTCCCTGG
>P_4814
GTAATAACAAAAAGGAAACTCGTGAGCCCGTAGTTGTTCAT
>P_4815
GTTGATAGCACTTTCATGCGCGATGATCCTAAAACACAGCA
>P_4816
AGGATTTGGTGGAGCAGACGCGCCAACTGCAATCCCATCCC
>P_4817
TGTTTCTCCCTTGGCTGACACGCTGATGGAGCAGCTGCAGA
>P_4818
CAGTAATCACACAGCAAACGCGTGGTGCTGTTGTGGATTCA
>P_4819
TTGGCCGACAAGTCCAGAAACCGGAAACTCATTGACCCTGG
>P_4820
TCCGCGAAGCGAGGAGCAGTCGGTGGCTGTTGAGATTTCCA
>P_4821
TAAAGAGTTCACCAAAATCACGGTTCTTGCCGACAAGCTGG
>P_4822
GGAAAATTAGAAATAAAATCCGCTACATATTTGTAACGCGC
>P_4823
ATTGTGGCCAAGATCGCCGCCGATGTGGGCCTGGATGCCTC
>P_4824
CACCACAGCAGCAATGTGGGCGAGGTCCTTAATCTCGTAGA
>P_4825
ACAGCAGCACGATCAAAATGCAAGGTAAGATTTTATATTAA
>P_4826
GCATCAATGCCACCAAATGGCAAGGTCTTCTCCAGACCGCC
>P_4827
ATCTTTAGCAACACCGATGGCGGCGATGCTGTCGATGGCGA
>P_4828
AAGAAGGTCGGAGATCATGCCAGCACTGTCCCCCAATCGAG
>P_4829
GAAAAACCAGAGCAACAGCGCGACGATTTCCTCAACTATAT
>P_4830
CAGTTGCAGGAGAAGAAGGGCCTGCACACGGATAACATCCT
>P_4831
GGATAACATCCTGATAAATACGATGACCTTCATTCTAGACG
>P_4832
CTACTTATTTATTTAAAAGTCGATACATTGCTATTTTTCCT
>P_4833
ATGTTTATTTTCACTGGGGGCCCTGATACCCTTATCAATTG
>P_4834
TTTTGGCTTCATTTTCTACACGGTGGTCGCCAATCTATGGC
>P_4835
AGAAGTGCATCCAAGTTCGGCGGGAAAGTCCGGCGGCACAG
>P_4836
AAAGCTGCCCTGGTGGAAATCGTGCGAAACTTCGACATCAA
>P_4837
AAGGTTAATCCCAAAACTCGCAAGGATAATGAAATTGATGA
>P_4838
AGAAGGTGACGAAATAGACTCGGCATAATAGTCTGCTGCTC
>P_4839
AACGATCCGGAGGACACCGGCAAGGTTAACTTCGACGGCTT
>P_4840
TGGCGGGCGAGTAGAAAAACCACGAACGCTGATAAAACCAA
>P_4841
CAGCGTGATGGTATCGGCGGCCGGAAACCCTTTACGCACAC
>P_4842
ACCATTACCCTTGATATCGGCGGCAATGAAGCCCAAGATAT
>P_4843
CTAATAAAAGATCTTAGCTTCCTTAACGTCTTTTTCTGACT
>P_4844
CGGGGGGCAAGGCAATGTGGCGGCTCCAAGTTGGCGCCAAG
>P_4845
GCCCGGCCAGCCAGTTGATGCGATGTTTGCGGCACGATCTC
>P_4846
ATGGATTTTATAATTTTTCGCCTGCGGGTTAGCTTCCTTCA
>P_4847
CGCTGAGGCGACTAAAAACGCTAGAAAAACGCACTCGAAAT
>P_4848
TGGGTTTGTTTATAGGCAGGCGGCGGCGGTCAAGCCGGCGA
>P_4849
GTTGAAACTCGAAAATATTTCACGCGTAAACAAAATCGACG
>P_4850
CTTGCTGGCGTTTAAAAACGCGCGTGAGGTAAAAATACTCT
>P_4851
TTTGAGTTAGCATCGCAGTGCTGTAGTTGTTGTTGTTGTTG
>P_4852
AGTATTTCGTGTGAAAAACGCTGGAGGGCAGGGGAACACTA
>P_4853
CCTCTGCCACATTGCGAGTTCAGGCGCGTCAAACATAATTT
>P_4854
ATGGTAGACTCACCATTTTCCACGGTCTTGCTTTTCTCGTT
>P_4855
GCGAGGACGAACTTACTCCGCGTCAGCGCCTCTAGTGCAAT
>P_4856
CTCTTCAAACAGACCGTCGGCTGTCCCAGATGTGGCCTGGA
>P_4857
GTTTTTCACAATTTTTCACACAGTAAATTTTCTTCATGTTA
>P_4858
ACGTTTCTTTCCAAATCGCTCGTGGTTGGGATGTCAACTTG
>P_4859
GGGGAAAACCAGGCGAACGGCGGATGCGAGAGTGGGACGAT
>P_4860
GTGTTTACACATTCTGCCTACGCGCTCTGCATGGCCTAATG
>P_4861
CATTACCCCGTTGTCTGGTCCGGTCTTCGCTGGGTTCCTCT
>P_4862
ATTTATTTACTAACCGAAGGCGTGTGAATATCAATTTTATG
>P_4863
TAAGCCAGATCTATTAAGCGCATGGAAGGGAAGCCCTCATC
>P_4864
GGCAAAAGGGCACACAAAAACGGCATAAATATTATGGCCAA
>P_4865
CCACAAGAATCCGAAAACGGCGAGCGCAAAGTGTGATTAAC
>P_4866
AGCGCAAAGTGTGATTAACGCGTACCTGCAACTCAGACGGG
>P_4867
CGACGTTGACAAAAAACACGCGGGACCCGTGGATCCTCATA
>P_4868
TAATATGTATGAGTAATTTGCGATATTTGCCGTGTGTTTTT
>P_4869
GGGCTCAAAGGCATTAAATGCGTCGATTTATGTCCACGTGT
>P_4870
CTTTATTCCTTTTCTTTTCCCGGCACAAGGACGACATGGCG
>P_4871
TGGCAAATTTGCATAAAAATCAGTGGAGTATATTGCCTGGA
>P_4872
TATGACTGACCATTTAAAGCCGGCCATAGCATCAGTGATAT
>P_4873
GAGGAAGTTCTAATTCAACGCGTGTGCAATCCGCTGATGTA
>P_4874
CGAATAGTTCACGACTTCTCCAGTCGCATTATCGAACGAAA
>P_4875
GAGGTCAATACCTTTATGTTCGAGGGTTACGATACTACGTC
>P_4876
CCGGGGAATTCAGTTTGCTGCCGTTCCAATCGATCGGCTGC
>P_4877
GGGGGGAAAATCCACAAACGCAGTCAGGGGTCGAAAACAAG
>P_4878
AAACGTGAAAAAGGAAAATTCTCGAACGAAAAACGATATCT
>P_4879
GCCGAAATATCCCGAAAAAGCGAGAAATCCTGCCACAAACT
>P_4880
AGCAGCCAGTGTCTGGACCCCCACCACATCAAATTCTGCAA
>P_4881
TACATATGCATATAACATGTCGGTGTGGGGGTATCAACATC
>P_4882
CATTTCCGGTGCTAAAATTCCTAGACTGCTGAGTCACACTC
>P_4883
TATATTCGACCAGAATGACGCGATAAATATTGAAACAAAGG
>P_4884
AAATTGGTGGCACTTATCGGCAGTGATAAGCGGAATGCATT
>P_4885
GTTATCTTAATTGAAGATCGCGCGAAAGTCTAAGTGCAAAT
>P_4886
TGGGGCTAAGCGGGGAATTGCCCGGGTGGCGGGGGTTGGGG
>P_4887
AAACAGGTTGCATGTTGCATCGAGGTCTGTGTGCCAGCGTA
>P_4888
TATCCAAAGTTTCAAAGCCACGTGATCTGTCGATTTGTTCG
>P_4889
GCCGATCGGGTTCACAACCGCGATAAGCAAGTGAGAGCCGT
>P_4890
CACAGGGTGGCAATGGACCGCAGTCGGCGTTGACCGCCGCC
>P_4891
GCCCAGCTGGACGCCATACGCGACAAGTTCAACATCTCCGG
>P_4892
GAGGATCTGGACAGCTTGCGCAAGGTGGTGGCCGCCGGCGC
>P_4893
GCTGAATCTATCGCGTCGGGCCTGCTCACCCAGCTACGAGC
>P_4894
TCATCGGGAGCTGTTTCCGGCGATGATGAGCAGGAGCACGA
>P_4895
ATCAAGCAGGAGCCCAACTGCAGTCGGGCATCGCCGCCGGC
>P_4896
CTAGAGTCCGAGGTGGCCAGCATCAAGATGATCTTGGCGGA
>P_4897
TTACACTTTACAAATAATCGCAGTGGAGCACACAAGAAAAT
>P_4898
GTATAATAATTAAATATTCTCTGTCTTTATAATAAATCCTT
>P_4899
CTGGAACGTCTCCGTCTTGCCGATGATGGTGAAGTTAACGC
>P_4900
GTTGTGGCTGTCCGTCCGGTCGGTCCAAAGTGTTTAAACAA
>P_4901
TTACTTTACTCATTGTTTTCCCCTATTTGTTCAAGTTCAAA
>P_4902
CTCATCCACCTCAACATCCGCGGCACTGCTGCTACTGTGGT
>P_4903
TTGGCGTTCACCGATTGGGGCGAGTTCAAGCCAATCAAAGG
>P_4904
GGGGCGCGGATACGGATTTTCCTGCGTCACTTTTCAAGCGC
>P_4905
AGGTTTTTCTTTAAAAAACACGGTTCAAGGGGTTTTGGAAC
>P_4906
AATACGATGTGGGAATCTTTCGGGACGGTCACAGATAGTTG
>P_4907
TTCGTCACCAGGTTAAAATTCGAAAAACATAAACCTGCTGT
>P_4908
ATATGTGTCAGCCAGAAGCTCAGCAGCTTGTTATCTGAAGG
>P_4909
AACATTGACGCTTAGAAACGCAATGTTAGTTTTTAGGTAGT
>P_4910
GTATGCGCGATAATTAAACACACGACTTGCATGGGGCCGCC
>P_4911
GTAGAAATTGGCTAAGCTCGCCCGCTCACTCACACACACAC
>P_4912
AAGAGCTTTCTTATTAGCGGCAAGCTTTATTCACGGAATGT
>P_4913
TCTATAAATATTTAATTACGCCTGAGAACTGGAAAACTGGC
>P_4914
AATTCATTAATTAGTCCAAGCTATGTCAAATATTTACATAT
>P_4915
ACCTCTCAAGCGCCCAACATCGATGGCGATTCGTTATCGCC
>P_4916
GATGGTTTCCTTTGTTTTCTCCTCATCATCGTGGTAGCCCA
>P_4917
GACAGTAGGCTATTTCGGGTCCCTGGTAAGCTGGATTCAAA
>P_4918
TTTGTTTAAGGTAAAGGTAACCTGCTTGCATTTTTGAACAT
>P_4919
ATTTATTGAAATTCTCCAGTCGGCAAGCCATCGTTCTACAG
>P_4920
TCCTTTGTAGATAATGCCGTCGTTAGTTCTATGTGTGAACA
>P_4921
TCTCAGAATAATGAAAATGTCATTGGTGTGGGAAAATGTGG
>P_4922
AAGCAAACAGACATAATTCGCGTGGCTGGAGGTTTTCCTGA
>P_4923
GATTTTGGCGCCAAAAAAGGCGGTATTATTCGGATTCAACA
>P_4924
AGTGGAGGGCCGAGTTTTTCCGCTCGAGCGCCTTGGGAATA
>P_4925
CTCGGATTGGCCATGAAAAGCGAGTGGACGCCCATCGAGGC
>P_4926
AGAAACGTCGCCCTTATCAACGTCGGCGGCATTTTCCCATT
>P_4927
CTTTATTTCGGTGCTAGCGGCGATAAAAATCCTTGACCTAA
>P_4928
CAAACCGGAGACCTCGACGTCGGCCCCGACTTCCGCTACAT
>P_4929
CCAATTCATTTGTCAAGTTGCCTCAGTGCGTGAGTGAAGTA
>P_4930
AGTTTTTGCATGTGAGTTTGCGGCTGGGCTGTGGCCATTAA
>P_4931
TTGTTGCTAACAAAACGCGGCGTGGATCCCTTCTCCACCGG
>P_4932
CTGTCAATCTGTGATATGAGCGGGAGAGGCCAAAAAAGAAA
>P_4933
TGTAACCCCAGCAATAAGTGCGTTTGCAGTGTGTGCATAGT
>P_4934
TTAGAATAGAATGATAAACGCTTGAATTAAAACTTCCATTT
>P_4935
GAGACGGTGAAGGAGAAACACGGTCCGGATAAGGCCACCAC
>P_4936
ACATCCAAAAGGCCATGAACCGGCAATCATCGGTGGGCTGG
>P_4937
TTTACGCATCTGGTGAAATTCCTGATCAAGGATCACAATGC
>P_4938
AAGTGAAAAGTGTTAAAAAGCACGACTCACGGCGGGCAGTT
>P_4939
CTATTGAAAGCATTTGTCGTCGCTGGTTTTTTCGGGGGCGT
>P_4940
ATTACGAGTGCATGGCACGGCTTGGTTGGCTTAATTCGCCT
>P_4941
TTGATGTCGGTAATTAAAAGCGGTCGATCTTGAGGCGTTTT
>P_4942
TCCTATTTCGTTTGGAGGTACAGGAATTTTTATACATTTTT
>P_4943
CGTCAGCGTGATTAATTTGCCGGTCTTGTAAGTTGGAACTT
>P_4944
GGGGACAGTTGTTGCTCCGGCTGCACCCACATGCCGATCTC
>P_4945
CCGCTCTAGCCGTCCACTAACGGTACCCAACGGCTACTGTG
>P_4946
CCTCCACGCAAATGTATTTCCATTGTTAGCAAATCGAATCG
>P_4947
TGGTGAAACGATCCGTTTTCCCTTGGCAATGCCAGGAAATA
>P_4948
TTCAATTCAATTCACTTGCGCCGGCGCAAGAAACACAAAGA
>P_4949
TGCGCCTAAATCAACGGGGCCCCCAAAAACCGAACACACTT
>P_4950
CTTGTATATACCATAAAGTCCGGTTTATTGATGAGTATTAT
>P_4951
GATTAACAAAGGGTTTACCCCGGTTTTCCTCGATTTTCCCC
>P_4952
ATAATAGCCAGAGAGAGTGCCGTGAGTTTTATGGCCCAAAC
>P_4953
CCATCTCCCTTCGGTTTCAGCTGCAACAAATCAGTGCAAGG
>P_4954
CGCAGCCACAGGACGAATTCCGGCCAGGGTAAATTTAATTA
>P_4955
GATAAGCAGCGAAAGATGTGCCGCCCTGAGAAAAAAAATTA
>P_4956
TTCTGGTGGGCGGAAAATGGCAGGAAAATTGTTGGAAAACC
>P_4957
GAATCGTTACTGTACTTCCCCATGCGTAAACACTTAAAGAA
>P_4958
GGATATTCATGAATAATTGTCGGTCCGTAATGAAGAGTCAC
>P_4959
TGTTAACTGAAAACCAAAATCGAGGCTGTGTCAAAACAATA
>P_4960
ACTAATTTTGAAATGGATTTCGTACGCAGTTTTGAGCACAA
>P_4961
AAAACTGCATGAAAACCCTCCCAATTGGGTTAATAAAAGAC
>P_4962
GCAAATATAAACGTCAAGTCCAGTCGAGGGGTTTCTCCCCG
>P_4963
ACTCTCTAAATAATCAAAGTCAGGGGCGTAGATGGCAGTTA
>P_4964
AAAAAAAGAAAAGCAAATGTCGCGCACGAATTGTTGGCCAT
>P_4965
TCGCACTGTCATGACATCGACATGGACACGAAAGTGCAGAT
>P_4966
TCGCCCGGCGATAAGATCACCCTGAACATCATCCCACGCCC
>P_4967
ATCAAATTAGGCAGAGATCTCGTTGCTGGCGGCATAATTGA
>P_4968
GGCTTCTAGAGTATATATCCCCTGATTGGATTTTCCGTGCT
>P_4969
TTTGTTTTGATTTTCCGATGCAGCAACATTATGCAAATACC
>P_4970
AAAGAAAATACCAACAAAAGCGGGAAAGAAAGTCCGAAACC
>P_4971
CGTTGATGACTTGATAATTGCAGCAAATGCGCGGCAATAAA
>P_4972
CAGGGGCAACGTTGAAAAGGCGTCAAAGTCAGAGCGTTCGA
>P_4973
GCCCGAGCTCTTTTCCGCCGCAGGACATTCGAGGACAGTAG
>P_4974
TGGTAACTGCGATAAATACGCGGCCACAGAAACAATCATGG
>P_4975
TATGCAACCCAGACTATCGGCTTTACTATTTGATTCATGGT
>P_4976
AAAACCCACTTTTTGCAGGTCGTGCTGAACTCAATGCACCG
>P_4977
GACCGTATTCACGGCCGTGACGGCCTATCAGAATCAATTGA
>P_4978
ATTTATTTAGTAGAAATAAACGGTGATAAGAAAAACCTAAA
>P_4979
TTAATTTACGGTGTTGAGGTCGGTGGTTCAGTTTGGGTAAA
>P_4980
ATAATAATCGAAATAATCAGCGAGCGAGAAGCGCAAATAAA
>P_4981
CTTGCTGGCGGCCATTTTGGCGGGGGGGCTAAGCCCGGATG
>P_4982
GGATGATTGAGGGCGTTCCTCGGCAAAAATGACAGCAGAAT
>P_4983
AAATGCCAGCAATTTTTTCACGAGTGCAGCTAATGTGTGGT
>P_4984
TTTTCAAGAAAATGTAAAAGCTGTAATCCGTTGAAAAAGAA
>P_4985
ACTTCCCCTCTGTCATTCAACCTGACCAACGTTCGCTCATC
>P_4986
ATGTAACAACTAGAATCTGGCGTGATTACAGAACGTTTAGC
>P_4987
CATTTATTTCCGGTATAGTTCAGGGGTATTAATGGCATCCA
>P_4988
AGTTTTGACAGTTTTCGTGGCCAGAACAAAGGGAAATGCTG
>P_4989
GTGACATTGATGTGTCAGCCCGTTAAATGAGCAAATATGAC
>P_4990
CCGATTCAAAATCAGTATCTCGAGGGTTGCTCCTTCGGGGA
>P_4991
AACAGACGTCGGTCGAAATCCGGCACCCTTATCCTCAGTCT
>P_4992
GCCAATTGCTAGGCACACGTCGCTAGTTCACCCCTCGCGCA
>P_4993
TTTTAAGGCAATGTAAAATGCGTGGGAAAGACTAAACATTA
>P_4994
GGTCGATAAGTCTGAAATTTCGGTGAGGTATGTATGTTCAT
>P_4995
CCAGACTACCGGACTGGAAGCGGCAAATCAACGACACATCA
>P_4996
GAGCTGCCCCTGGAAAAAGACGGCGGCGATGAACCAATCGA
>P_4997
AATTAAATTGTTTGGCATGTCGGCCGCGGCTGTTACCAATC
>P_4998
TCGATACTCTTATTGAAAATCGAAAATGTGTTATAACTATA
>P_4999
CACTTTTAATGCTCAAAATTCCACGAACTCTTCTTTGGAGG
>P_5000
AGCGAAGAATAACCGACAGGCGGGAAATGCAGCCAATGCAC
>P_5001
CCCAGGCTCAGACGCGAACGCGAACGCAGACTCCAACTCAG
>P_5002
TATTTTGCAATTTTATGTGTCAGTTTTACGGGCGCGAGTTT
>P_5003
CGAGAATGCGACGACAAACGCCGCAGGGGTGCTTTCAAGTA
>P_5004
TGTGACCAAGATGCAAACGGCGAGTGCGAGCCAACTGGCGG
>P_5005
CCATGCTGTTTACCCGAACACCCGCCCACCCACACGCCCAC
>P_5006
TTGTTTGCACACAGACATTTCGGTGTGGATTTCGCAGTTAG
>P_5007
CGGGGCCGTTAGGGATTTTCCCCTAATCACATTCGACTTGG
>P_5008
TCATCATCTTCGTGGGTGCCCTGCAACACGTGTGTCGCCAT
>P_5009
AATAAGGTCCAATTGAAAAACAGTTCCGCATTGTGCGGAAA
>P_5010
TGAACTGAAAGATCTAATTACGCTAATGACGAGTCCTGCTT
>P_5011
TCAGGATCCACCAGCTGCCTCGGTGGATATGTAAATTTAGT
>P_5012
GGGATTCTGCTGAGTGGCCGCCGAAAGGTGTGACAATTGTT
>P_5013
AAATAGCTGGGGAATAAAGGCAGTGTCCAACTTTTAGCGGA
>P_5014
AAACATATATACAACTGGGTCCCCAGGGCAAAGCCCAAAAA
>P_5015
CAGGACACGAGGGAAATATGCGTGAAGGATGAAAGATGATT
>P_5016
AAATTAAAGCCAGCTCAAAACATTAGTTATCTATTGCCGCA
>P_5017
AATTACTAACGGAAAAATATCCCTGTTAACTTTTTGAATCG
>P_5018
GAAAGGAATTCTGTGGGAAGCGGCAGAATCATTAATCGGTT
>P_5019
CACACAATAACTAGAAATTGCTAAAACAAAAATGGAATTTT
>P_5020
GGAAAAAGTGATGAAAAATTCAGGAAACATTGTGATCTTTA
>P_5021
TTTGTTACCTCTTCCAGACGCATGTTCCCCACTGTGCGCGT
>P_5022
TCCTCCCGCCTCACCGACTTCGATCGCGATCCGATGGAGGC
>P_5023
AAAAAACGTAAAAAAAAAATCGTCAAAAAGTTTTTAATACA
>P_5024
ATATGTATTCAATGTGAACGCTAAAAAAAGTGAAAACACGA
>P_5025
CGCTAAAAAAAGTGAAAACACGAAAAATATTTAAACAAAAA
>P_5026
TCAGTTTTCGTTTTAAAAAGCATTATAAGCTTTTGGTAAAT
>P_5027
ATGATTGGGCAGCACTGGGTCGGGATTTGGATTTGGGTCTG
>P_5028
CGGCATTTGTCTATCTGGCACCTCACTTGCCAAATTTTAAT
>P_5029
GTGTCAAAACAAACAGAGCGCCGCCCCACACGAAAATGGTA
>P_5030
TGAATTATGGCGTATTGGGGCGTGAAAAAGTTCAATTCCTG
>P_5031
GGTATGCGTGTGGGGCTAAGCAGGCTCAGTTTTTGGCCAGA
>P_5032
ATATCCAACACTCACGTTTGCGTGGGAACCGTTCGACCTTC
>P_5033
ATTCACGGATCCATGGATTGCGTGCCCACGCATAACGAGAA
>P_5034
ACAAAAACCACATCAGAAGGCAGCAATCTGATTAATGAGTG
>P_5035
CAAACGCAATTGCCGAGCCACGTTATTAATTACATGCATTA
>P_5036
TAAGTCTTGGTTTTGAATTCCGAGACCTTCGCAGAGGTTTG
>P_5037
GCGGCTGCACTGCGAGAAATCGGTGTTTACTAGCAAAGCTG
>P_5038
GTTTGAAAACCCCTTTTTTTCCTGAGTGTAGAATCCAGCGT
>P_5039
CAGAAATGCTGAGCCAGCGGCAGTGACTGGGCGAATACTGA
>P_5040
CCAGCACCCACAATCAAACTCGGCCAACACGCTCATAAAGG
>P_5041
ATCTGAAATATACGAGAGTCCCCGGTTGGCAGTTACCGGTT
>P_5042
GAGAACTCGTGTGTGGGCCGCCCAGTTCACAGCTCTCGACT
>P_5043
AAGCCATGGAGCCGCAGTCGCCGTCATAGTCATTTCCACAC
>P_5044
TCGACTTACCCAATCCCAAACCCCAGCACGCACTGCTGTCC
>P_5045
GATATTTTACGAGCTTATCCCGGCATGTGTAATTGAATCAA
>P_5046
TTTTGCATGCGAAGTGAGTGCGGCTGTAACGTGTTCATTTT
>P_5047
GTAAACTCCCAGCAAAAAGTCGGCCTGAAAGTCAGTTTAGC
>P_5048
GAGCCACTTGGCGGCCAAGGCGTTGCCAAAGTCCGGGCATT
>P_5049
AATTGTTGCGCATTCAATCGCGCGGTCATCAATCATAATTT
>P_5050
GCGAACCACCACTTGCTACGCGGTGGTTCAACGACACTCTT
>P_5051
TTTTTATACCCCCATAACTGCATTCCTATCTACACTTGATT
>P_5052
GTGAAATTGAGATTAGCCTGCGAGGGGAATAAAGTAGGCCT
>P_5053
TTCGTTGTTGAACGTTCTGTCGGCATAAAAGAGGCGGCATC
>P_5054
TTCTGTCGGCATAAAAGAGGCGGCATCCACACAGCGGCAAC
>P_5055
AAAGACAAATAAATAAGAGTCGAGGGGGAAAAGCGAACTGA
>P_5056
CATTCAGCGCCGAGTGCAGTCAGCCCCATGTCAAATGATGA
>P_5057
GTCAAACGGCTGTCTGTTTTCGTTAAAAATCATAATTAGCC
>P_5058
ATAATAAGGGGAGACCTTCGCAGAAATCGCACTTGTGACAA
>P_5059
GACCTGCGATGCTCGATGCTCCCAGGTAAGCGAGTGGTGTT
>P_5060
GAATTCGCAAATCCCAGAATCGGTATCCAAAAATAAGCGAA
>P_5061
CACCGGCCCGCCCCGTTTCTCGGCCACGCCCTTTATGTTAA
>P_5062
TATGTTAATCATAATAAAAACATCAACGTGCATATTTACAA
>P_5063
GTTTTTTCTTAATATAAAACCCTGACTTCAGACCAAACCCT
>P_5064
TAATCTCTCTATTTCGAGCCCAGCCCCATTAATTATGCAGC
>P_5065
TTTCAAAATTTACATAAATACCCGAAAACAAAGAAAGGCTA
>P_5066
CGTAACAGCTCTGAAAATTGCGATTTTTACAGCGCATAAAT
>P_5067
TTAGGAGAAGGAAAAGTGCTCGAGAGCCATAAACCTTTGCC
>P_5068
CTGAGATAAGCGGCGACACGCAGTTTTGAAAAAGATTTGAG
>P_5069
TTAATTAAATTTAGCGAGCGCGGCCTTTTGAAAGGCCATTA
>P_5070
GCGGTATGGAAATAAAAGCGCATGTACAAAACCAGTAGCCG
>P_5071
AATCTTCCAGCCGATTTTCACGCGGCCAATACGGCAACACC
>P_5072
TGTAATTGCACCGCGAAGCACGGTGGAGCCACCGAAATGAC
>P_5073
TGCAAGCAAGACAAGCAGCCCGGCCACGTTGACGTACCTTT
>P_5074
ACCATAATATTCACACTTTGCGAGGTGAGAAAATTGCGGGC
>P_5075
AATAAAAAACCTGCAAATTCCATTGGTCTCACACCCTTTCC
>P_5076
AGAGTGCCTCACGAATATTTCGGTTTCTGCGCGGCCTGGTG
>P_5077
TTTTTAGATAAATGAATTTGCGCTACTTCAAGCGGCTGCCG
>P_5078
TTTTTTTTCGTATCAGAAATCGGGGCTATGTGGTAATGTGT
>P_5079
TTAACCACACATCAAAATCTCGGTTTTTATCCTTGAAATTT
>P_5080
CGCACGGATTGTGGAGGACGCATGCGTGCCAAAAGCAAATT
>P_5081
GTCCTCCCTTCACGGCCACGCCCCCGTGCCTTCTTAGCGAG
>P_5082
ATTGCACATGTGAGTTTTTCCCCCAACCTGCAGCCACGAAA
>P_5083
CAAAAGTGGCCATAAATACTCATGTCCAGTTGCGCTGCTTT
>P_5084
GGGCTCAGTGGTCGTATTGTCGTTATTTGAGTTCCTTGGCT
>P_5085
AACATAAGGATATAGTGGTCCAAGGATATGTTGTTTTTGTT
>P_5086
TGATCCTTAATTGTGGTCGACATGCGTACTTTTTTTTACCA
>P_5087
GGCACACAAACACACAGACACACGGACAAAATGGCGACTGA
>P_5088
TCCTTGCTTCAAACTTTTCGCCTGCCTAGTTAGTTTGGCGT
>P_5089
CTGATTAGATATTTTATTTCCTTCAATACCTAAATCACTAA
>P_5090
ACAACGGATCAGGGGGAGTACGAGGAGGAGGAATCCCTGGT
>P_5091
CGCACTTTCAGCTGGAACTGCAGGATGTGCCCACGCGATTG
>P_5092
GGAACTGCAGGATGTGCCCACGCGATTGGTGAGCTTCAATC
>P_5093
AACGGCTTGGACAGTTCTGGCTGTACTTCGCCTCCTTCTTC
>P_5094
GCCGAATCCCTTGATGGGCGCACCAATTGCATCCTGTACCC
>P_5095
GCCAGTTACTCCAAAGTTCGCCATCACGTCGCTTCCAACGC
>P_5096
TAACCGCAACCTATCCGATTCCCAAACTCATTTCTCACGTT
>P_5097
TCGAGTACTTTTTCACACGCCGAGAACATTCATGATAAAAA
>P_5098
CCACTCTGTTGCGCTGGAAGCGGCCACAGCGTCTGGATGGC
>P_5099
GGATATTGGTCAGCTGGGCGCGGGCATTGGGCGTGAGGAGC
>P_5100
TGCAGAAGCTGTGAGCCCGTCAGCAATGAGGGAAATGAGAG
>P_5101
TTGGCCGAGAAGCTGGCGACCAAGGCCAGACTTCTTCGCTC
>P_5102
CAAGGCCAGACTTCTTCGCTCCTGTTTGCGCAGCTCATCCA
>P_5103
CACTGAACTCTGCGTAGCGTCGTGTTATCTGTAAAGTATAC
>P_5104
GATTTAAGATAATTTGTAACCCGTACTAACTTTAAATCGTA
>P_5105
TTCAAAACGCTCTGGAAGCTCATCAGCATATTTTCCATGCG
>P_5106
CAATAAAAGCTAAACTATCGCCCTACCCAGAACTTGCGAAT
>P_5107
AAACACATAGCAAAAAAGAACGCAAAAAATAAAGGTTAGCG
>P_5108
ATGCACCTGATTGCCAAGTACGATGCCAGCCTAGTGCCCAA
>P_5109
GCTCCATTTGCACAAGATGTCGGCCATCAATACGCTGGCCG
>P_5110
TCAAGGAGCACCTGAAAACGCGCGACAGGATCATTCGTTGT
>P_5111
AACAAACGAAGGCGAAATTTCGAGATTATTGCTAACAAGTT
>P_5112
CTCTACTACATAACCGCCGGCGGTGTGCTGATTGTGGGCCT
>P_5113
TGCTCTGGCCTTTTACACGGCGCGAAATCCCACGGATAAGC
>P_5114
CAATGTGATTCCCTTCGAGGCGGGCGCGTATTTCAACAAAA
>P_5115
AACAAACAAGTTATATTCGGCCTGCTCCTCGCTTGCATTTT
>P_5116
TAAAAAGACGACCCGAGCGGCGAGAGAAAATGGAAAGGCTG
>P_5117
CAGATTGACGCCCTGGCCGGCGAGCGGATGCACTCGATGGG
>P_5118
GTCGTAGTTCAGGGAAAATACATCCACGTTCATCTCCTTTC
>P_5119
CGGACGGACAGAAGACGCGCCTGCCCCGCCGAAGCCAACGC
>P_5120
GCACTGGAGACCATAGAAACCCTGCTGGAGGCCTACTCCAA
>P_5121
TCCAGTCGCATCACCAACAACATGGACGCGCTGATTGGCAT
>P_5122
CCGAGCTGATTTTCCAGCCACCCGATTGGTAGTTTCAATTT
>P_5123
CAACTGTTCGGCTTCCGTGGCCTGGATGAGCATGCACTCCA
>P_5124
ACAGCTCCAACAAAAAAAATCAGTGTTGAAAGGATGGCAAC
>P_5125
AGCTGCTGGCGCACAAACTCCACGCTCTGATTCCCGGCCAC
>P_5126
TGTCGTGATAGCGGTGGATGCGAGGTGGAGAAGTACGAGCA
>P_5127
ACGTTCACTTCTTGTATTCGCGGCGGCAAGAACTTTGAAAA
>P_5128
CCGGCCAAACAAATGCAACGCCCACACAGACTATTATACAA
>P_5129
AATAAACAAGCGAGTACACACACGAAAAACACAACTGAATG
>P_5130
CCGTGGGCAGATATTTTCGCCGGTCGCCGCCGCCTGGAGCC
>P_5131
TATCCATAGACTTTAAGTTGCAGGGCCCGTTTAGGGTAATT
>P_5132
TGATGAAGTTGGTTTTGAAGCAGTAATCTGGTTTTTAGCAG
>P_5133
GAAAAGTACGAGGGCTATGCCGTGGATCTCATTAGCAAGCT
>P_5134
GTTGGATCCAAATATTTTTGCAGTAAATAAAGCGTCCGGTG
>P_5135
GAAAAGTAGACTATAAAAAGCGGAAGTACGAATGACTGTAT
>P_5136
TTATAAGAATTGAAAGAGCTCTGTAGCATCAGTTAAGCCTT
>P_5137
TCCTTTGCTGATGCCCCCCCCCCCCCCCCTGCATTTGCTGG
>P_5138
GATGATTTCCATGCATTTTGCATGCTGTTGCCCAAATTATT
>P_5139
GAGGCCTGCGGTTTTGTTTTCTTGCGCGGCATTATTGCTGC
>P_5140
GACGCCATATTCTTTTGCGGCGGCAGCTGGGCAGAACGGTC
>P_5141
TACTTCTCCTTGGCGAGCCGCTGCCTCAGCTCCGTTCGCTG
>P_5142
CCCTTTTCATAGGGTATTTCCGGTTTTACAGCAAATTTAAC
>P_5143
GGCCAGTTCATAGATAAACTCGCGCTTCAGTGGCAGAAAAA
>P_5144
CACCATTTGCTCGGCATCGTCCGCAGCTCCAGCTCTAGTAT
>P_5145
GGCGATGACGTCGCGGCTGACGGTGTAAACCTCAGTTGCCG
>P_5146
CGCAAGGACACACATACTCACATGCACAATTGAACCGGTTG
>P_5147
AATGTGTGTGCAGAAAAAGTCGGGCAAACAAACGGACAAAC
>P_5148
ATCCTGATACGGTCTTCATGCTTGTTTCACATTTCCGCTTA
>P_5149
TTAAACAGAATGTTAAAATGCAGTCTCTCATAAAAACACTA
>P_5150
CCTCCGTAAAGGAGACTAACCAGGGCCAGATTTCCAGTCGG
>P_5151
AGAAGTGGGAGCAAGCCAAGCGGGAGCAGCAGCAACAGGAA
>P_5152
CTTTACTCCACCCACCCGGACCGTCCCAGTTTTATTTATGC
>P_5153
TTTTAAATGCAAATCAAAGGCAGCAACACAAAAAAATATAC
>P_5154
GGTTGATAAACAACTCAACGCCGAAAAAATAGCCGCAAAAC
>P_5155
TCAAGCTGCCAGATGCCATTCGCTGCCGAAAACTGGCGCCA
>P_5156
TATAAATATACCTGTCGATTCGGCAATTCGCTTACACTCTC
>P_5157
ATCCTACTGCTGGACAATCGCGCGATTGGGAATTAGGAATT
>P_5158
CGACGAACTTTAACTAAAAGCAGCCGCAACGAGCCATAAAT
>P_5159
GAGTAGGAGCAGCACTCCGCCGAGGTCCTGTCGCCGCCGAC
>P_5160
CTTTTTTTATGGCTTTCGTCCCGTCTCAAGTGGCCTGTTAA
>P_5161
CCCAAACCGCAGGGCAAATGCCTGAAATATGGCCCATAACC
>P_5162
CCATAACCCTAATCGGCACGCCGCACTCGCCGCAAGCCCTT
>P_5163
TGTCGCGAGCAGCTTGCACTCGGCGGTCATCAGTTTGTTAG
>P_5164
TTTTGAACGGTGATCATCGGCGGGACTTGAATCGAAGTTGC
>P_5165
AGTTTGCCGCCACCAATGATCGGCCCCTAACCAATTCTGTC
>P_5166
GACAAACAGCTTGTTAAGCTCGGCAGCGAGTGAGTCAGTCT
>P_5167
TTATACTTTTTCGTGTTTGCCGGTGAATGCCGCGCCAACTG
>P_5168
TGGCCAATGGGGAATGGGGCCATGACCACAAATGGACAGCC
>P_5169
GTTTGTTTTGGGTCCCAGGGCGCTGTCAGCATAAAGTAAGT
>P_5170
GTACATTTGCTGTTACCTGGCGGGAGAAGCTGGATGCGGAT
>P_5171
GTGTGTAATTGAGCCCACGGCTTGAGCGCAGTGGATGCGGA
>P_5172
AAAAGTCTACTTTCTGGCGGCCGCAAACTGACAGGAACCAT
>P_5173
CTAGAAATCAGAGTTTCGCTCGGTTTTTCACAATTTTCTCC
>P_5174
TTAAGGGGATTACGATTTCGCAGCAGAACAACAGGGTTTTC
>P_5175
CACTGTACACATATTATTTCCGGTTCGTCCCAAAAGCGCTG
>P_5176
TTGTTGCTTCATAAATAACTCGGGCTTTGTTTTTACTTTAA
>P_5177
AAAACGCGCGCGACTCAACACGCGAGCGAATTCTACTTGTT
>P_5178
ATATTATTTAATAAAATTCGCCTGCATCGTTCCGAGTCAGT
>P_5179
CCCTAATATAAATTTTGACACCTGATAATTGCTTTTCACTC
>P_5180
TATAATTATATGGAAATATTCGGAAATTATTCGGATCGTGC
>P_5181
TGTCACAGTTTCTCCATCCGCACGAGTGTCTCTTGATTGTG
>P_5182
AATCGGACGCCGTCGCTGGGCAGGAGTATCAAATTCCTCTT
>P_5183
ATCCGGGCGGCAGGCTGAAGCGGAAGCGGCGGAGCAGCGTG
>P_5184
GTCGCCGAAGCCCAGGAAGGCAGTGGGATGACGCTCCCGGC
>P_5185
GGTAGGTCATCTTAAAGATGCGCCAACGGATACTTCTGTTG
>P_5186
GTTAAAATCCCGGATGAGCACCGCCTTGACCAGGTCCAGAT
>P_5187
AAAGAAGGCAGGACAAAAAGCATACCATATCAAAGCGAAAA
>P_5188
AAAAATGTTTCCATGTGGGTCGATGGCGAACAAATTCACTG
>P_5189
AAGTAAACAATGGCAACGGGCGGTGGGGCTTCACTTGTTTG
>P_5190
CGTTGCTACCAATTTTGGCTCGTTCGCGTTCGTTCGACGCG
>P_5191
CCAGTTGGGCTTGGCCACCGCCTGAAATGGTGTGGGGGCGT
>P_5192
GCTTGCGGGTCTTTCAAAAACATGTTTGGGTTGGGCCTACG
>P_5193
TCATATTTTCCCCCAAAAAGCGCCAAAAAAAAAAAAAGAAT
>P_5194
CTCAAATGAGTCCAACTGGGCGAGACCCAAGTTGGTCCTGC
>P_5195
GCGAGATATTGGATAGAGTACAGTCCCATCCTTCTCCTACA
>P_5196
AGATAGATAGACATACGACGCAGTAAAAGCGATAGCTTGCG
>P_5197
CAGGTTATCGTCGGAGTTGGCGATCCCGTGGCGGCACACTT
>P_5198
GGAGATACAAAGTTTTGAGGCGGCATATTATTCATACGCAG
>P_5199
GATTTTCCATTGGCATCAAGCCGTAATTAAGTAATATATTT
>P_5200
ATTATTCAATGCCTGACTGGCTTTCCCACTGATCCCCAAAA
>P_5201
AAACCCGCGCTGATTTAAAGCGGCTTGCCATTTTGCTTACG
>P_5202
CAACAAAATCGAGCATCGGTCGTTAAAAGTGATCCCAATCA
>P_5203
ACAATCTTGTACTTAAAATGCGTAAACAAGGCGATAAGCAA
>P_5204
CATCTTGTATCTGCCGTGCACCTCACTTGATAATAATAATG
>P_5205
AAACTTCATTAGCCAAAAAGCACGCGCCGCCAAATTGAAAC
>P_5206
GCATACTTTTAGGTGCAGCGCGAAAGCGTGTGAAAAAAGCC
>P_5207
ACTCAGTCCCTTAAACTCCGCTGTGTCCATGGATATTCTCT
>P_5208
TGTTAAAGGGTTAAAAATCTCGCGAATGCCATTTAAAGTTA
>P_5209
ACAATATCGACTGAGGGTCACGTGAGTCAAAGAGGCCCTTG
>P_5210
GGAAACTTGAAAACAAAAGTCGAGCGCAACGCAACGGAAAG
>P_5211
ATCCATGGCCACGATTTCCTCGGCACCCGTCCTTTCGTTTT
>P_5212
TAAAGTCAAGGCAATTGACACCTTCTCGATGAGATGCGTCA
>P_5213
GCAAAATGCTTGCTCCAACGCCCGCTCACACTAACTAGCCA
>P_5214
AACGAGCTGCTTTTCCGACGCCTTGCCAGCCCCTCAAAGAC
>P_5215
AAATTAAATCCTAAATTCCTCGGTGGAATTAATTCAATTGG
>P_5216
AGGCTTCTCTCTTCGGCAAGCGGTGCTCTTTAGAGCGTTCT
>P_5217
AGTGGCCAAGGGGGAAAATGCCTTCTCACGCACACCGAGAA
>P_5218
TGAGATGCTGGGGTCCATGGCGCAAACAAATTCGCAAACGC
>P_5219
TTTCATTAGCTGGCATCACGCGGTGGATGCAATAGCCACAA
>P_5220
CTCAGCTCCTGTTTTTGGCACCCGACTGCAGTGAAAACCAA
>P_5221
GTTGCAAATGTGATTTATTCCGGTTCTTGCCAACTTTTCAA
>P_5222
TATTTGCGTATTATAATTTGCATAAATTTCAACTGCCAGCT
>P_5223
GCGGGAAGGACCAAAAGTGGCAGTGGGAGTCGTCTGTCGAG
>P_5224
TTTTTTTTTTTCAAATTTGGCGGCAAGCGATGACTGCGTTA
>P_5225
CGAACTAATAATACAATGCACGGTACGACCCCAGTCAAGCG
>P_5226
TAAACTTTTCAAGAAAATCTCCTTAAAATCTTCCTTTCAAC
>P_5227
TTATTGTCCCATTAAGTTTCCTCGGACAATGTAATTATCAA
>P_5228
CTAGCTTCAACATCGTTTTCCGATTCATAGGCAAATATCAG
>P_5229
GGCTTCAAAGTGCAGTTATGCAGTGTTCACAAAAATATAGG
>P_5230
GCATGCAGCTGCAGTTGCCGCTGTAACATGCAGTTTTACAT
>P_5231
TATTTGTTGACAATGCAGTGCCGTACTCTAAATGGTTCTAC
>P_5232
TAGTAAATGCATAAAAAAATCGGCAACCGAAAGAAAGTAAA
>P_5233
GTACGTATGTCGAATCAGCGCAGCACATCGGGCACCTGCTC
>P_5234
TCAGCGCAGCACATCGGGCACCTGCTCTAATACCCAATCCT
>P_5235
TGAAGCAAGCAGGCAAAACGCCTTACCGACTATAAGATACC
>P_5236
CGGATTTGCTTATGTTTTTTCATGGCTGTGGCAAACAAGTC
>P_5237
GTTTCCCGCTGGGAAAGTGGCGGGGTAAATAAAAAATTATG
>P_5238
TATCTGCGGGCCAGGCGACACGGCCTTTAAATTGGAGTCGC
>P_5239
GGGGGTGTCCTAATGAAAAACGGCCGTTACAAGCAGCTTTG
>P_5240
TTCGTTAACGCTGTGGCCAGCAGTAAAGTGATATTTTGGGT
>P_5241
CAAGTTGCCGCTGACTGTGGCAGGAACTTTCTAATTGGCTA
>P_5242
TCAGCGAAACACAAAAAATTCTTGCACAGATTCCGTACATA
>P_5243
CACGTACAAGTGAAAAAATGCAATCGATACCAAAATATGCA
>P_5244
GTTTTTCCGACAGCCACTGGCCCCAATGCGCATTTCAATTG
>P_5245
CACTCCTTCCCATGCAAATGCCTGCGTAATGCAATTCAAGT
>P_5246
CTGGGCGGACCATAATTTTGCGTTAAGTCGCCGCTGGTGAA
>P_5247
GGATAATCATAAAAAATTTGCTGCACATGGAAAACAATTGC
>P_5248
AGAAGTCGATTGAAGTGGCACGGCTTCAGTTGCTGTACTCC
>P_5249
AAACCTATTCAATCAACGATCGGTGATTAAATGCTTTGAAC
>P_5250
CATGTTCCTTTGGCTTCCCCCGGCCGCATTTTTTCTGACCC
>P_5251
TCTTAAACAATATGGAAAAGCATTGCCGGCACGAGACACGT
>P_5252
GCAATCTGTGTCAAAGAACCCGGTTCATAAGCGACTCCCCT
>P_5253
GGTCGACATGGGGCACAGGTCGGCTCTAGCGTTTCCCCCAT
>P_5254
GCTTGGCGGAATATTCGGCGCATGGTGTGTATCGTAGACTT
>P_5255
GATTACGTGAAGCTGCAGCCCCTGAACAAGAATGCAAACCT
>P_5256
GCCCACACCGTTGAGTAGCTCGTTGGTGTGCCAGTTGCGGT
>P_5257
GACAAATGCGCATAAGATCTCGGGATCTAGTAATTCAAAAT
>P_5258
ACAATGAGTTCAACATCAATCGGCCCCGAGGCCGCCAGAGC
>P_5259
GGTATTTGGGCGGATGACAGCGAGGAGGAGAGTGGTGGCGA
>P_5260
TGGACTACGCTGCCGAATTCCATGAGTTCGGACTTGCAGAT
>P_5261
GCACATTTGTGCCCCCCACACCCCAACACCCGAACACCCCT
>P_5262
GGATGCTGCATAGTTTAGCCCAAGGATAACGAAAGCGAGCA
>P_5263
ACTGGGGAAAGGCAGAAATCCCCGCACAAAGTGGCAACCGG
>P_5264
CCACGTATCCATTCGCAACACCCTGCCACCCTCCCATTCCC
>P_5265
CCACGCATGTATTTCAGCCGCCGCCGTTGTTGTTTTCCCGG
>P_5266
GAATTACTCCCCAGAGTTTTCAGTGTGTATAATTGCAGGGT
>P_5267
CACGTCCTCGACATCGTCGTCGTGAGTGTGTCCTTGCCCTT
>P_5268
GAACAACATGCCACAAAATGCGGTCAGTGTTAGCAATCCAA
>P_5269
AACGGGATGGGCTGTTTTTCCGGCATGTTGGGCTCGTGTGT
>P_5270
TTCCGTACCTCAACGGCCGCCATTGTTGTGTTCTATTCTTT
>P_5271
TTGGCAAGCGTGAACAAATGCGGTTTGGGTTAAGTAAAATA
>P_5272
CTACATCTCCGAGGAAATCGCTGTGCCCAAGTTATGTGCAT
>P_5273
TAATAACAATTATTATTTCGCAGTAAGTTCGATTTTAAATT
>P_5274
GGATGCTGGCTGACTGGTGGCGGTTTCTTGTTTTGCCGTCT
>P_5275
TTGGCTTTTAACATATTTTTCGTGTTCAAGGCCGCGCGCTG
>P_5276
CTCGCTCTTGGCCAGCTCGACGGCCTGGAAGTGAGATGGAA
>P_5277
TGGGGTTGTTTTGTGGGAGTCAGTTTATATCTCAGAGATTA
>P_5278
TTTAAGTCAAGTTCTGAGCCCCGTCCCAATCCCGTCCCCAT
>P_5279
GAAATGAGTTTGAGAGCCAGCGGTCGGAGCGGATGGAGTTG
>P_5280
TGCCGGAAAATGGCATTCAGCAGTACACCGACATCGACCAG
>P_5281
CGAGGGAAAGCTCCAGGCTCCGGTGTCCAAGAAGGTGCCCT
>P_5282
CAAACATGCAAATACTCACACACTCGCGACCAGCAGGAAAA
>P_5283
TGAAAATAGTAAGAAATTGGCGATTGTTGTATAATATTTGG
>P_5284
TCACTGCGGTTTAGAGACAGCCTGCGGGTATAACATCTTCA
>P_5285
CGCAATTATCGCAGACGAGGCCTAAACCACATGCAAACACA
>P_5286
AAAATACAATTAAAATAATTCGCTAATAAGGATATACATAG
>P_5287
GTGCTGCGCAAATGCTCCGGCGAGACCATTGAGGGTGATCC
>P_5288
CATTTCATTACAAAGGGAAACGGGAAACTTTGTCCATTACA
>P_5289
CTCCGGGCTGACATCCACGGCGGCGGCAGCGCTATCATCGG
>P_5290
CATGAAAATTCGCGTAATTTCCTGCTATTGTGAATCGAATG
>P_5291
TGCCGCCGCCGTCGTAATCTCAGCCTCACTCAATTGCCATG
>P_5292
ATTTCTTTATTGTGTTAAGGCCTACGCAACAAAAACCTTCA
>P_5293
GGTTTAACATCTCCAAATCGCTTTACTAGTACAAATATCAC
>P_5294
GAAAAAGATAACCCAGAACGCGGTAAAACCCAATAGGCCCC
>P_5295
AAAGTGGGTGAGTGCCGAGTCGCGGGCAATGTTACGACCAA
>P_5296
GTCCAGGAACGTGTAGTCCGCGTGCGTGGTGTAGGTGATCG
>P_5297
GCTAGCGTATTGTTTGAGCTCGTTATCAATTAACTGAATGA
>P_5298
TACAATATACAATATAAAAGCTGCATTCAATTGTTAAACAT
>P_5299
ATTTGGTTGGTAGGCGGACGCGTGGGCCTCCTGGAGGGCAC
>P_5300
TGAATTTGCATAGTAGGAGTCGGTCAATCCGCACTTCACTT
>P_5301
GTCTGGAGCTTTAGTTGCCACCCTAACGATCACATTTGGCA
>P_5302
CATTTGGCATTATAATCATTCGATACCCAAACTATTTATAT
>P_5303
AAAAAGGCGACCGAAAAAGTCGAGAAAATCGATTGGTTTTG
>P_5304
ACTGGCAGCGACAAATACTGCGATGATGGGTGCATTGGCAC
>P_5305
TGCGATGATGGGTGCATTGGCACTAATGAAGCTTTTGGCCA
>P_5306
CTGCCACGGACCACCGATTTCGGTCGAGACAGAACCTTGTA
>P_5307
AGTTTTTGCCTATTTAGCGACGCCAACTATCACGCGATCAA
>P_5308
AAGGAAATTGTGTTGAAATCCGTGAAGATAAGGGAATATGG
>P_5309
TTGTTGGCTTTGCCGCTTCTCGTGCGGCCTGGACTAATGTC
>P_5310
GGGTTCATTACTTCGCCCAGCCGTCGCAAGGAGTGAAAACG
>P_5311
CGAATTTTCATCACACGCGCCATGAATACGGTACGAGTAGA
>P_5312
AACATCGTAGGCAGACTAGTCGGCAATTACTTATTTGCGGC
>P_5313
AAAGATCTTACTCTGACCACCACGCTGAGTACATCAAAGTC
>P_5314
CTATTCGCGACTCCACTGGCCCTGACCAGTAAAAATATAAC
>P_5315
ATCCAGCAGCTACGCCAGCACAGTGGAGCGGTCGGTCTGCT
>P_5316
GGAGCGGTCGGTCTGCTGGGCGAGCCCATCAAGGAGTCGGG
>P_5317
ACGAGGACAAGGCCCAGCTGCAGTTCCATGTCCAGGGTCCC
>P_5318
GAGCTCGAAACGAGACAGAACCCGAACACACGCTACCTGCT
>P_5319
GGGTGCGTGGTAATTAAATTCGTGATTTTTGTAGTTTCTTT
>P_5320
TTCGTTATGCCATTCTCATTCGGCAGTATACAAATTATGAA
>P_5321
GTTATTTGAAATAAGTAATTCGTGGTCACACATTGTGCAGC
>P_5322
TAGCTACAAATTTTAACAGTCGCTCACACTTTCCAAAATCC
>P_5323
TTTACACACTTTTGGGAACTCTGTATTTTCCGCTGCATCTG
>P_5324
ACACCGTGGCATAAAAAAGGCTTTCTCGGCGATTCCGATCA
>P_5325
ACACATCTGCCTGTTAATTTCGAGCATTTTAAAAACGAATA
>P_5326
ATTTTAAAAACGAATATTCGCCCTAAAGAGATGATTGCCCT
>P_5327
ACGTTTCAAAATGGAGGAGGCTGTGATGACAAAAGATGGTC
>P_5328
TTTATTCAACTACGGAAACTCGGCTGCCTCTTCCCGTGACC
>P_5329
CCACTGGGCGTGCAAATTCGCCGAAACTACGCCACACTTCC
>P_5330
AGTACGCAATTATTTAAAAACCCCAACATACTTTGTAAACT
>P_5331
GGCTGCCACACTCCATCACCCATGGTCCATCCTCCTAGTCT
>P_5332
CTCTAAGTCGTCTCAACCGCCTGCACTTAGAAAAACGATCC
>P_5333
GTATTAGATTGTTTCTCTCGCTATTTATCTAAAAACCAGAC
>P_5334
AAGACGTGAGAGGCGTGACGCGACAGCAGAGAAAAAAACCG
>P_5335
TGGAAAAGCCTACAAAAAGTCTGTGGCATTTCGGTTGGCAG
>P_5336
ATATTTTCACATTCCGGCTACGGCCACACTGCTGCAGCAGG
>P_5337
CAAATCCACACGTGCTGTCGCACGGATCGTCTCCAGCACAT
>P_5338
ACGCCCAGCGAGGAGGAGCGCCTGTACGAGATCTGGGGACG
>P_5339
GAACTGCGCGACCGGTTCGCCGTGGACGTGAAGCCCGAGGA
>P_5340
AGTTTCGACCACCAACAACGCCGTCGTTGGCGCCTCCCCCG
>P_5341
ACGTCCTTCAGCTGCAGAAGCAGCATCAGCATCCTACGGCC
>P_5342
CCAAGCTACACCAGGATTTTCGAGGCCTCCACGAAGACACT
>P_5343
TTCGTGGATGCCGAGCGTTGCGGCATTTGGGGATGGAGCTA
>P_5344
AATTTTATCGCATTTTATAACCCTAATTATAAATACACATT
>P_5345
GCACTTTGAACTAGATATTTCGGTGTAGCTAATTGGCAGGA
>P_5346
TTCGCCCAGCGCTGAGCCCCCTGTGACAAACTAAGTTAATG
>P_5347
TTTTAGTTTTCAGAAAATTGCGGCTTGGAGCGTGTATAAAG
>P_5348
AAATAAACAAGGAAAAGCTGCCTTGTCTGAAAAAAGGATAA
>P_5349
GGGTTAAACAAGTTAAATTCCACGGATAAAATCAAGGAATT
>P_5350
GTTTAATGAGCTGTGCAAGTCGAGGATCTGGTAAGTAGCAA
>P_5351
TGCAGCCGGGACTTATGTCCCGGCCAGGTCGGCGAAGTAAA
>P_5352
GCAACAATTCGAAGGATTTCCGCCATCATCGAACACATATT
>P_5353
CGTAAGTGGAGTAAAAGTTCCTGTACTTCCTCTTGCGCGGA
>P_5354
ATGCATGGGAAACTTAAACTCGGGGGGATGAATATTATAAA
>P_5355
GTGAACTTTGTCCCCTATCCCGGCAATTAGGATGGGAGGGC
>P_5356
ATGGGAGGGCCAATGAACCCCAATACCATCTACTTTTGACG
>P_5357
CAAGTGGATGAATGGCCACGCCCCCACAACCACCGCCCTCA
>P_5358
TACAAATTGATGCAGAAATTCAATACTTCTTTAAAGGGCAA
>P_5359
GGCCAGATGATAAGTAACCGCCTGTTTCCTGTTAACAACAT
>P_5360
GAGACAATTGATTAAAATTGCTATGCCATACATCATGCTGC
>P_5361
ATTTCGTCCGACGGATTACTCGAAAATCGTATTGAAACGAA
>P_5362
ATAATTAATTCGGCTAATCTCGCAAATATGGATTATCTGAC
>P_5363
GTTTACAGCCAGGGTCAAGTCGATCGGAGTGACCTTCGTGG
>P_5364
TCGGTGTTGCAAGTACCGCCCGGAAATTCTCGTAGGATTCG
>P_5365
CCATTCTGAATCGAATTTTCCAGTGGGCACTTTTCGGTTGG
>P_5366
CACATTAATTTCCCATGCCCCATAAATATGCAACTCGAGCA
>P_5367
GCCACCAAATCGTGAAAACGCATTTCTCCTGCACCACCTTG
>P_5368
CGCCTTGCAAAGTGTTGGCCCCGGAAACTGCGGCTCTCGTT
>P_5369
TTGGTTTTGCTTTAAAAGTGCGTCGATTAATCTGAGAGGGG
>P_5370
AAAATTTTCTTTGCGTGACTCGGCTTATAAGAATTTGGCTC
>P_5371
TATGCTTTCCATTTGCAGTGCAGTCATTGATTTTTAAGAAA
>P_5372
GTGCAATTCCAGCTTAATGTCTTTAGCGCTGAGACTTCGAT
>P_5373
GCATTTATCAGAGCAGAGCTCGATGTTATGTTCGATTGTGC
>P_5374
GTTGTAGGCTTTATTACCCGCAGTGACACCAGCATGCACAA
>P_5375
CCCACTAAATTTACATCGGGCGGACACGTTTAAAGCTTTCG
>P_5376
AAGCTTTTTGCATAAAATCGCCCCTTGTTCCGCAATGAAAT
>P_5377
TCCTTGTCCCGCAAACAGAGCAGTAAATATGAGAAGCGCGG
>P_5378
GGTGAGCTGCCAGGAGAACACTGCATCAGAAAAATCGCCGG
>P_5379
AGTGGAGTCGAACCTTTGTTCCCTAATTGGCCAGAACGGCT
>P_5380
TCACCAGCGGGCGGGCAACGCCTCAGTGGGCGGTGGCAGCG
>P_5381
TGGCCTAAATGATTTGAAAGCGGTCTTCCGTTTTCCAATCC
>P_5382
TGTTGCATACTTGCAGGCGGCGAGAAACTTTGCTCTTGCCC
>P_5383
AAACTTGTCGTATGGAAAAGCGTTTGAGGCAGGAGAGAATA
>P_5384
GGATATGATTTAGTGCGAGTCGGCATAAATAAATAAATGAA
>P_5385
GTAAGTCAAATGGGAAAACGCTGCAGTAAATTCTCGAGAGA
>P_5386
AATCTTACCCGAGAGCGACCCGTTGTTAATAAATTAGTAAA
>P_5387
AATCTCGCGTATGTTGTACACGGGGCTGTAGACTCGGGCGG
>P_5388
TGGCCAACAGCTGGCGCCGGCGTGCGTAATTGGGCGTTCGG
>P_5389
CCTCACATCACTGCACTCTCCATGGCGGTGACAATGAGGCA
>P_5390
CGCCTACTTCATCTTAATCGCGAGTTCTGGGAAAATCTCAT
>P_5391
TATTTGAAAGTTTATCGGCGCAGGGGCCGTGTCCTTTGTCA
>P_5392
CCTCTGCATGTTGCATCCGGCGAAAGTGTTAAAAATTTGTG
>P_5393
CAGAGTGACATCAGTAGATGCGGCATTTGCAGCGTCTTTGT
>P_5394
TGGAATTACTACATTGTTCGCCGTTCTTCGTATGCGCCATT
>P_5395
AACTAAGGTTCTGGTTGGACCGGGAAAATGGAGGCCGACAC
>P_5396
GAACAAAACCAACAAAGAACCCGGCGCACACAAGGGAAAAA
>P_5397
ACAAAAGACAGGAACTTTCGCAAGCGCACAGTATTTCCTAA
>P_5398
CGCCGTAGAACAGAATTATTCGGCACTTGAATGAATATTGC
>P_5399
GTATTGTACACCAGTTTTTGCGGTTGTCAATAAATAATTCC
>P_5400
ACACAAATTACTGTCCCACACTTGAATGCCTTCCCCCAGTC
>P_5401
GGTTACGAGCGTTTTAAAGGCGAGTAAAAGCTGCATTTGCA
>P_5402
GCTGGAAAAAGTGATAAAAGCGAGGTGAAGAAACTCAATTG
>P_5403
CAACAAAAAAAAATATCAACCGAGAGCGGCTGAGAGAAAAA
>P_5404
CGTATATTATTTTTTCATTTCGCTGCTGAACTTGTTTATTG
>P_5405
CTGACTCAGTACGATTTTCGCTGTAATTTAGCCGAGTTAGC
>P_5406
CGTATTGTACTCGTGCATTTCCTGATTTTTAATTAGCCAAA
>P_5407
TCACTCGACCAAGAAATTTACATGAAATGTTTATGCATTTC
>P_5408
CACTAAGAATTGGAAATTTTCGAGCGGAGCTAATGTAGATT
>P_5409
TGTAGATTGAGTACCGCACTCGGCAGTGTTTACAGACGCAC
>P_5410
TCTCTGCACTCAGAAAAAAACTATAGCTAGCTTGATCAGCG
>P_5411
GAAAATCTGAGCGAAAAATGCGGAACCAATTTTATTTGTTT
>P_5412
TAAAGTAAAATATTTGATGCCCTTGCCGTCGAACTTGTAAT
>P_5413
GGTAATTCGGCCTGTACGCGCATGGAGTTGCAATTGCGGAC
>P_5414
AGAGGCAGAGAAGCGCAAGGCGAGGGCTACTCTATTCATGC
>P_5415
TCTGCTCAAGTGGCAAGTGCCACGAGCGGCTTAGCGGAGGT
>P_5416
TCTATACTACATGGGAAAGTCAGTGCCCATGAATTCTACTA
>P_5417
CGCCTGTGGTAAGTAGTCCGCACGACTTGGCCAACGTTTGA
>P_5418
GACAGTCCACTGGGCCACGGCAATCACATGACATCGACACC
>P_5419
CATTGGAGGGCATAAAACCACACGAAAGCCCCATTGATCGG
>P_5420
GAGGTTTCACTTTAAATGGTCGGTCCTAGTATGGGATATGG
>P_5421
TGCCAAAACAACATCAAAAGCGGCACAATTAAAGCCAATGC
>P_5422
AAGTTTTCCCGACGAAAGTTCACGCACAATCCCATCACTCC
>P_5423
CAGCTTGCCACTGTAAAAAGCAGCACTAAACGAAAAGATAC
>P_5424
GTTGAATATACATTTTAGTCCTGTAGTATTCTAGATATTAA
>P_5425
TAACAATTTTAAGACTTACGCAGTTCAAACAAATATACAAA
>P_5426
GGTTTTCAACAATATAAAAGCGAGAAAAGTGTTGGTTTCTT
>P_5427
CTGGTCGATTAAGGAAAATACCGTGTTAATTATACAAAATA
>P_5428
ATATCTGAGATCATTGAAGTCACGATATATGTGTTACCGAT
>P_5429
AAAAAATTATACTAAAATTTCGCCCACATGTCCACATATGT
>P_5430
TGGGATTCAGAAAACTGAGGCATGGCCATCTCGTGGGCGAT
>P_5431
AAGTTTTCGGTTTCAATTTCCCATGGCAGCGCATCCCACTC
>P_5432
ACTTCTGGCATTTTCGGCTGCCTGCGTGCTGAGGCCTATTA
>P_5433
CGAAAATCATTACAATTTTCCCTGCCTATTCAAGCGAAAAA
>P_5434
CAAACGCCAAAACGGCAAAACAATGACACATAAATCGCTGA
>P_5435
TATTGCATTTTCTGCGTCGGCGTGTTCGTTTGGCCTGAAAA
>P_5436
TTGGCCAGTCTGACAGTTGGCGTGGGTAAACAGTTGCGAGA
>P_5437
GGTGTGGGTGTCTGGAAGCTCCTGACTACGGTGCTATCCAC
>P_5438
GATTGCTGTCGCTGCTGCGGCGGAAAAATCAAATAAAACTG
>P_5439
TACAAATGAAAAGGAAGAAACTGTAGAGACTTTCGTCACCT
>P_5440
GGTTACACTTTTAAATTTTCCGGAAACGCCTCGAGCAGCAT
>P_5441
AACGCCTCGAGCAGCATATGCGGTCCTCGGAAAATTCACTT
>P_5442
CATTATCAACGCATGAAGTTCGCCATCGGGTGTTCGTTCAA
>P_5443
CCAGCGGCCGCTAATTAAGGCGGCGGCAGCAGAAATAGAAT
>P_5444
ATAACGCCAACTGCACTGTGCGCGGTTGTGATTTGGAAGCC
>P_5445
AGCACGCCGCAGAAATAGTGCGACAGCACGGCACTCAGTGT
>P_5446
GTCTAACACGCTATGCAGCTCATGTGCAGAAAATAACCAAG
>P_5447
GAGGCTCCAAATCTAAGCGGCATTATTACACTCTTCAGCGA
>P_5448
TGACAACGCCCCGTGACTTCCGAGCCCATGGTTCGAGCACG
>P_5449
CCGAGCCCATGGTTCGAGCACGCTCCCTCCGTTCGTGGAGC
>P_5450
CTATATTGCCCAGCATCCCGCAGCAGGAAACGCCAGTTTGA
>P_5451
ATGATCGACACAGTTGGTGGCTGCAACGTGCTCCTCGGTAT
>P_5452
TGCATTATCGACTTCCTGCGCGTTATTGTCGTGGACTCTCT
>P_5453
AGCCAAATGCAATACATCGCCCCAAACGTGTTTTACCTGAC
>P_5454
TGAGGAGGTATTTAAAGTCTCCCTAACATCCCCACCGCCGA
>P_5455
GTAAGGCCACATATCGTGCGCCCTGGGAGCTGCACACCCAG
>P_5456
GGGACCAGCCGCCGTTGACGCAGTTAATGTGTTTCATCATC
>P_5457
GGGGATATTGGTAATTTATGCGTGAATGGAAAGTGTATGTG
>P_5458
CCATTGTGAAGCTCTCACGCCGATAATGCAAGCCCCTCACG
>P_5459
AAATGTCACAGGACAAAGGACCGCAACAAAGGGCGAGCGTT
>P_5460
GCTCTTACCATATATATTCACCTTATTATCCTTTTTAGCGG
>P_5461
CACTATGGAATCTACAGCTGCGATGGTGAGTCCTGGATCCG
>P_5462
AATTATGCAGCAAATTAGCTCGGGAAGCCTGTTTTCGCCAA
>P_5463
CGAAATGCCGGTGGCTCCCGCCTTTCCAGCACTTGTGGCCA
>P_5464
CCGAGTGTACCCCATTCAGGCGGTAATCGGCAGTCGGATAG
>P_5465
GTGGGTGGATCGGTTTGAGGCGTGAGGGTCGATTGACAATG
>P_5466
TCCAATTTCCCAACCAAATTCGGGGATCCTGTAAACATCGA
>P_5467
GGATGCCAAGGAAAACGCGGCGGAAAAATTAATGATAAGTG
>P_5468
CAAGTTCCCACGGCGAGACACGACCACGGCGACTTCACGAC
>P_5469
ATAAGCTGAAAAGCGCAACGCGTGCCCCAGAAATCGATGCA
>P_5470
GACTCGAGTATATCAAAATGCGTTCGTTTTGTTTGGCAGGC
>P_5471
GGCGTCGTCAGCAATCCCGGCGGCAACTCGAGCGCAATCTC
>P_5472
CTCCACTAGCACGCCCTACGCCTCGGCGGCCCAGACGTCGT
>P_5473
TTTCGTTTTGACTGCCTGGGCGGCACTCTTTATTTATCTTT
>P_5474
CATCCCACATCCAGCAATTCCGTGGTTTGAATTCTTTCGTG
>P_5475
GGGGGAAAAGTTTTAGCATCCGCTGCCAGTTCTTTTCACAC
>P_5476
CACACTTTTCTTTTTGCCGCCGGCCATGGGCAATACATCTT
>P_5477
AAAACCCAATGCCCAGATGTCCTGCTCAAAAGAGTGGGAGT
>P_5478
GTGCAGCTTTCCAGCTTTCGCCGCAATCAATTTTACGGGTG
>P_5479
TTTCGCCGCAATCAATTTTACGGGTGCACAGCAGCAACAAC
>P_5480
GTAGGATATTTGTTCGGCAGCACGGTTAAATACAAAAAATC
>P_5481
CGTCAAATTGACCGATAACACGGTACAAATTCCACAAACAA
>P_5482
GGATGCAACGCTCCAAAGTTCGGCAATTGAACCAATCTAAA
>P_5483
GAAATTCTATAAGCAATGATCGCCACCAATGTCAGATATGC
>P_5484
CGCGTAGAAAAAAACAAATACATTAGCAATATGAACTCATT
>P_5485
GCGTCGCAAAGGTGACACCGCCAGAATATCTAATCCACTTG
>P_5486
ATTTTAAGTTAATCTTTTTCCTATGCTAAGTTGATGCACCT
>P_5487
CAAGTAGCCGACGGAGCTGGCGAGAGGATCTTAGTATAATT
>P_5488
CACTGAAATCGGAACTGGCGCGGGTTACCTCCAGCCGCAGT
>P_5489
GCCGATTTCAGCTACAACAGCCTGCGCAGTGTAGATACCGC
>P_5490
TGACGGGCAGCCAAAAGTGGCGCTACATAAGCGGGCTTAGC
>P_5491
CAGTGAGATCAATACAGACGCAGCATCCGTTTCCACGCCAA
>P_5492
CACAACATAAGCTCCACACCCACGAACAACGTTTTGTTAGC
>P_5493
ATCTCCAATCCGAGCCAGTCCAGCATAGAGGTACTAGATCC
>P_5494
ATACGGCGCTGCCCCAGCCGCCCCATCGTACTCCGCCCCAG
>P_5495
GATCCGCCGGTGCCTACTCCCAGTACGTGCCCCAGTACGCC
>P_5496
TGAACAGGTAGTTCTTGGGGCAGGGAGGAGCTGGGATGCTG
>P_5497
AGTAAGCGCACCTTCAAGCGCCTGCTGGACTTGGAGGAAGG
>P_5498
GAGCAGAAGAGCAGTAAAGTCGCGAAAAGCCGGTTTTGCGT
>P_5499
ACGGCGACGCACAGCCAACGCGGTTGGCCAAGTAGCGCGTA
>P_5500
CGCTATTTGCCTTCGTAAGTCCCGGTTAGACCAGCGGCATG
>P_5501
TCACCATCATCCCCCTCGATCAGTCACAAAGAAAAACTTTC
>P_5502
AATATCAGAACACCTTTTTGCCGCACCTTTGTTTTAGCTTT
>P_5503
GCAGCAGAGATTATCGATTTCTTGAACGAACAACTCTAGCT
>P_5504
AATTAGAGGCATATAACTTTCGGTAAGCTTGGATGACGATT
>P_5505
ACATTTCTCTGCCTCAACGGCCGCAGCATTAAGGCGATCGA
>P_5506
GGAGGGAAACTTTTTCGTCTCGGCCTCCTTGCACAATTCCT
>P_5507
TGCGCCTTCACCTTAAGTTTCTGCAGCATCAGCGGCATCTC
>P_5508
GGCGACCAGGTTGCCGGCGGCAGGATCTTTGCGATTCCACA
>P_5509
ATACACACACTCCCGCCCCGCGCCCCTTGCATTAATTAACG
>P_5510
GACCAATAAACTTACAAATTCGATAGCGAACATGTATACAC
>P_5511
CAGCTGACGAAATCGAGAAGCGGAAACGAAGCCATGTTGAA
>P_5512
CCCCTAAACTCACACACTGGCACGCACACAATCGCACTGGG
>P_5513
TCTTTGCAACGTATTTGGAGCCGTCGCACTGCGTGATAAAA
>P_5514
CTCGTTTGCTAAGCAAAAAACTGTGATGACCTAATGTACTT
>P_5515
CTGACCAACATGGCCTGGGCCGGTGTGAGGCTCTGGGAGCG
>P_5516
TGCTGAACTCCTGTAGGTTTCCTGGTTAACATAACATACAG
>P_5517
TAATTAGTGCTCTATATCCGCAGTGCCCCCTCCTCTCACTC
>P_5518
AATATTATCATCTTCGTCGGCCTGCTCGCTCAAATCCACAC
>P_5519
AGCTATGTCGAATTTATTCGCCTTACTAATTGCTCCTCCCA
>P_5520
TTGGATTCACTTCACACTCGCCGTACATGTGAGTGCTGAGG
>P_5521
CTGTGCACCAATAAAACGATCGCGAATTTTGGCTTAGGTCT
>P_5522
CGGATTTGGTGCCAAAAACACCCTAGCACCACAAGCCCACA
>P_5523
TGCAATGGCAGCGGAAAATCCATCGCCAGTCGGTGACACTT
>P_5524
AACTTTGGTTATCCCGAGTACGAGGTGGGCTAAGATTCTTA
>P_5525
CAAGCTGCTGAATCTGGACGCAGTTGCTCTGGTTGCGCTCA
>P_5526
TTAACAGCCACCTTTCATCGCATAAAGGTTCTCTGTGACAT
>P_5527
GCGCAAATTCATTAAAAATGCACGCTTAGCTGAAGCGTGGC
>P_5528
TGTTTCAGTCGTGGAAATCACAGGAAATACTCCTCACATTT
>P_5529
AAAGCTTTGGTAATCGCAGGCCTCCTCGGTATTAAAAATGT
>P_5530
ATTTATTGCACGTGGCAAGCCGGTCGGATGGGTTGGACTGC
>P_5531
TCAGTCCAATGCTGTATTTCCCCGCTCAGTAACTACTATTT
>P_5532
AAGCGTAAACTGTTGATGCCCTCGAAAGTGAAGTATTCAGC
>P_5533
TGCCCTAGAACGTCTCGAATCTGTGTCAGCGGAAAATGTCC
>P_5534
AATAACGCCAAGGAAAATCGCAGCCACATTTGAGCATTTCT
>P_5535
ACCAGTCCCAATTTTAATTTCGGTCTATAGAAAATGAGAAT
>P_5536
GAAAATAAAGCGAGCCAGCTCGTGAGAGGCATCAATGGAGA
>P_5537
TGACACCATATAATCCATTCCGTGCGCGCACCCAGCACACG
>P_5538
GTGGTGTCAAAAGTGGGATTCGGGATTTAACGTGCGTAGTC
>P_5539
CATCCGAGTGCTTGTTGTCGCCGTGACCAATGCGTTGTTGG
>P_5540
TGTATCTGAACCACCTGCCGCGGACACAATGGAAGTACCTA
>P_5541
CTCCGAGGCAGTCGTGGAGGCCGTGCTGACGAGATCTCTTC
>P_5542
GATCCACATGCTGAATATTCCAGTGTGGTCGCAGACCCACA
>P_5543
GGAAGAAGGCACTGCTGACGCCCTGTTTTGTGCAGTTCCCT
>P_5544
CAGCGTTACTCGCCCATCTCCGGTCACCACTCCCACGAAGC
>P_5545
GTTGTTCGGGTTCGTGTGGGCCTGCGTGTCCATGATCATGC
>P_5546
GGCGTGGAGAAGTTAAAACGCGGCCCGATCTCCAGGAGCAA
>P_5547
CTCCTCGGCCGCGGAGTGGGCCTGCACATCGTAGTAGCGAA
>P_5548
GGAGTTTGCTGATAAGCCGGCGTAAACATATTTTCCATTAC
>P_5549
ATTGGTCAGGTGGAATGTGCCATTGGTGTCGTAGAACTTGT
>P_5550
TTAAAAAGATGCATAAAAAGCATGATTACCCATTTTTAATT
>P_5551
TTCGTTTAGTTCTGGGATCGCCGCAATCCGCTTGCCAGCAA
>P_5552
CGGAGCAGCGATGTCAGTGGCAGCCATCATCTGAACCGAAT
>P_5553
CTCCGTTGATTGGGGAAATCCCCGAAAAACATTCGAACCAT
>P_5554
ATGAGGCGACCAGGCAAGCGCCTCGTCATCGAAGATCACCC
>P_5555
ACAGAGTACGGACCAGGACACGGCAACTCGCACAGGCACAG
>P_5556
GCGGCGCTACTTGCACGTCTCCCTGGCGCTGCTATCCTGGC
>P_5557
GAAGATTCAACAATTTGGGTCAGGATTATACGCACTTAAGG
>P_5558
CATCTTTACGTGAGTACACGCGTTTTCCACATTGACCTACT
>P_5559
GTCACTACGTGGGCGTCAGTCCGCAGTGATAATCAAACTAG
>P_5560
GATCGTCAAGTGGGTGACGGCGGTTGGAGGTGGAGGTGGGT
>P_5561
ATAGGGCATTTACAAAGTTGCGGTAACCGTGAAACTCAACT
>P_5562
ATCTCACGGAACGCCAAACGCGCCCACAATGCTCAGCTTTT
>P_5563
GACATTTTTTACGTGTGCGGCGATATCATAATAAAAATTTT
>P_5564
AGTATACGTCGCTACGATCGCTTGCTCACCGCCTTTCAGTG
>P_5565
GCGATTACGGTTACGCGGCGCAGTGAAAAAGTGAAAAAGTT
>P_5566
TTGAAAAATAAAGGAAAAATCGGCAATTAAGCAAAAAAGTG
>P_5567
ATTGGCACATCGAAAAAAGTCCCTAAAAACATACCTCCACA
>P_5568
CCGAAGGTCAGTGCCAACGTCGGGCGAAAGTAGAAATAAAC
>P_5569
GCCATAAAAAAGTTGGAAGGCGGAAATGCTAACTAGTGATA
>P_5570
TTTTCTGCCACATTTTGGGGCGATGACCAAGTCACATGGCG
>P_5571
ATTATTTATCGTACTTATTTCGGGGTTTTCACAAAACATTA
>P_5572
GCGTGTCTTTGCTTTTTGACCTAGGCCAACCCAACCACTTC
>P_5573
TTGGTGGTGGTTGATTTTTCCGTGACAGGGTTTGAGGCAGA
>P_5574
CTGTTGCCGTCAAAAAATCGCCGGCGAAAGGTAATTGAGAT
>P_5575
AGGACCAGCACCAGCAGGAGCAGCAGCAGTTTGTCAGCTAC
>P_5576
ATCAGAAGCAGCAACAACAGCAGCAACATGAAAGTATTACG
>P_5577
GCATCCACACGAAGGAGCGTCCGTACAAGTGTGACGTCTGT
>P_5578
ACGGGCGAGAAGCCCTACCACTGTGACATCTGCTTCCGGGA
>P_5579
CGCCAAGTCTACTCGAACTGCAGCCACAACCCGCTGGTCTA
>P_5580
AATCCGGACGTTGTGCGACGCGTGGAGGCGGCCATCGGCCT
>P_5581
CCGACCGGAACGTGATGACGCTGCCGTTGCGCAAGCGCAAG
>P_5582
TACATGAACAAGGGCGACGACGGTCAGGTGGATTCGGAGAA
>P_5583
GGTGCCGCTTCCGTTGGCGCCGGGGATGGACCCGGGTCCAA
>P_5584
GTTTGAACAGGTACTTGGCCCCCTCGGGCGTTTTCCACTGC
>P_5585
GCTGGCAATTAGCTTGCTGTCGGGACTGAAGTCCAGGTCAT
>P_5586
CCGAAACTGACGCAATATGTCGGCGGTGGAAAGGGGTGGCC
>P_5587
CATCCTCTTCGGATTGAACGCGCGGCTGGACGTAGTACATC
>P_5588
CAGATTTCAATTAAATTTCTCATCAATTTTGCCATAGATCG
>P_5589
ACGGGTATATTTTCAAATATCCTGCCCATTTGACTTTAGCA
>P_5590
TGTGATACCCCATTTAGTTTCTGTAACATTTTTAATTTCTT
>P_5591
AGTTTCTCTCAAAAAGAGGTCATGCTTTAAAGATTTACCAT
>P_5592
ACAAGGAACCACTCCGGCCGCAATTCTGTCCCAAGGCTCCG
>P_5593
CTTTTTAAAGCGGGAAAAGGCCTTAACTTTTAAAGAATCAT
>P_5594
TGTGAACTCGATTTTCGTCTCTGCAATTCATTTCCTACCCA
>P_5595
GCTGCTTCCTGTCGTTTTTGCGGCTTCTGTTGGTGGAACAC
>P_5596
AAAATTCTATACAAGTTTAGCGGCTGAAGGAAACTAGAAAA
>P_5597
TGACATAAACAGAAATTTTCCAGCATCCGTCGCACTAACTT
>P_5598
AGGGGAATTGAAGATAACGGCGGCAGATAGACTTAGCAGGT
>P_5599
CAACGACGTCCTAAAAAAATCAGCAGCCATTGAATCCTTTT
>P_5600
TACCTGTCGCCTACAGGAGGCGGGGAGGAGGGGGGGGGGTA
>P_5601
AACCAAGTGTTGTAGTCAGGCGATAGAATTTTATTTTTTTC
>P_5602
CAAAAATCGAATCCAATTCGCGGTGCAACAAATTGATTTTT
>P_5603
TCAGATTGTAAGCAAAATCCCACGATTGATTAATGAGGCAT
>P_5604
TTTTGAAGTGCATTGCATGGCAAGGGAATTTAGATGTGCAT
>P_5605
TGGGCTGCTGTTAAATAATTCATGGTTTGCATTCCCATTAC
>P_5606
AATAGTGTCAAGAAGATCTGCGCCAATCAAGAAAAATAATA
>P_5607
AAATATTTTCATTGCTGTCCCGAGAAGAGTCAACAGTGGTC
>P_5608
AACCTTTTTATTTTTAAAAGCGTGGTCTTTTAGAGCAACTA
>P_5609
GGGTCCTTCATACTCGCTGTCAGTGCAAAGAAAACCAAAAA
>P_5610
TTTTAGTTTCACCTAAAGTGCGGGAATGCCTGCGTAGAGTG
>P_5611
TGCACGTGCTCCTATTTTTTCGGGATTTTCACAATTGTTGA
>P_5612
TATCATCCGTGCACGAATTCCATTGCCAGAATCACTTCAAG
>P_5613
CGCAACCTTCTAGCCAAACGCGCTCGACTCGTTCTCGCAAT
>P_5614
TATCGGGATAGCCCTTCAATCGGCGGTGGCTTCGTCTTCTA
>P_5615
ACCAAGAAGGTGTCAACTGTCATTACTTCCCCACTCAAGGA
>P_5616
GCTGACTTTGACCGACGGTACGGTTGCAGTGAGTGCGGATC
>P_5617
TCATGCTGGAAAGGATGAGGCAGGAAGATTTGGAGAACAGA
>P_5618
TGAGGTCATCCTGGCCGAACCGGCACCCAATGTGGCCGTTC
>P_5619
CAAGTGAAATCTTGTTTCCCCAGTCTCTAGAAGCCAAGAAG
>P_5620
ATTGTTTGAGTAGCACTTGGCAGTAGTTGCACATCTCCATT
>P_5621
CTACAAAAAGAACAGCAACACTGCATAATACACCAACACAT
>P_5622
CCGCTGAGCGAGTTTTCTCACGAGCTCTATAATGAAACACG
>P_5623
CAGACACGAAAACTTTCAAGCATACTCAAGAAAAAACGAAC
>P_5624
GATCAGCGAAATGAAACTGGCGGTCAATGCCAGGGCACGCA
>P_5625
TTGCCAAACTCTCCATAGCGCAGTTGTGTGATGCCGCCCTT
>P_5626
ATCCCGCATAGATCTGCTCGCCGTCATGGGAGAAGGCCAAG
>P_5627
TCTCATTTCGTCGTAGACTGCCTGAACGGGTGGTGGCATCT
>P_5628
CTGCAGACGTGCCTGATCGGCTGCAAGTGCCAGACTGACTG
>P_5629
TAATTGGCGCTAGCTCATCGCAGGACCTCGTCACTGACCAG
>P_5630
TAGTGTCATAAATAAATTGCCGTGATTTGTGTGCTAGCCCC
>P_5631
ATGTTGGAAAATGACAGCGGCAGCAACAAAGTCATGATAGT
>P_5632
TTAACTCAATTTAATGGAGGCGGTGGCGAAAAACCTACTGG
>P_5633
AGAATCCGGAACGCAAGACGCGAGAGGAGCGGACCATCGAA
>P_5634
AATCTGGAGTTTCCCGACGTCAATGTCAAGCGCACGGAGCT
>P_5635
ACGGAGCTGCACAAGCGCGACGAGTGCGGCAAGGTCGTTAT
>P_5636
TGCACTTGCCCTCCACGCGGCCGCCCCATTTCAAGGGCGAG
>P_5637
CTGCGACTGGACTTTCACGGCATGGACTACAAGACGACGTA
>P_5638
AAGACGACGTACGAGCAGGACGAGGTGGAGCAGCAGAACGC
>P_5639
AAGCTGGACGTGGAGCGCGGCATTATTAAGGTTCTTGACCC
>P_5640
ATTCTCTCCAAGTTCGAGCACATGGATATCGAGAAAGTGCG
>P_5641
ATACAGGTTTTATTGTTACCCCCTAATTACACGATTCACTG
>P_5642
TGAGTGCATAAAAAGTAATGCCGGAATAAAAATACCTGAAA
>P_5643
CCACTGTTGGTGAGCTGCGGCGATAAATACTTCAACGCTCT
>P_5644
TTTTCATTTTGCGGGAAACGCAGCAAACGGAAGACAAAAAC
>P_5645
GCCCATTGCCACCAACTGGGCGGTGGTGAAGTGGCGGACGT
>P_5646
CAGGAAATGAATGGAACACGCCCCACCGACTGAAACATAAC
>P_5647
GTTGCTTGCCGCCCCACCCGCGGCCACTCATGGTGGCACAT
>P_5648
TTGGAGCACAAACTGGCCATCGGTGGGGGCAATTCCACTTA
>P_5649
TTATGTATCTAGATATTCCGCAGTACAACCTCAACCTCGAG
>P_5650
GTAAACAAGTTGGCAGCAGGCGGGCGAGTCCCTCAATCTGC
>P_5651
CCAATCTGCTTTAAACTGCGCCTAAAACCCATAATTCGATG
>P_5652
CCTAGATGTGCCTTCTACGGCGAGGATTTCGTCGAGCTAAT
>P_5653
TTACAGTTCACTGCGCAAAACGGCGATCGCTGCATATGAAA
>P_5654
ATCACAAGACAATGTAGCGTCATTAGCCCTGCCTTGGACCC
>P_5655
TGCACACTGAACCCGAAAACCGGGGGCGCGCGATTTCACAT
>P_5656
TGCCTTTTTGCGGTTTGACGCAGCAACTAAAACACACACTT
>P_5657
CCAACGCCCAACGCCCATCGCCCAACTAGCGAACGCCAGTG
>P_5658
ATCACGACTGGATCTTCGCTCTCCAACGTAATTACCCGACC
>P_5659
ATAAATCACATTGCGACAAGCGGTGGAAATTGTGGCCATGG
>P_5660
GTCGGATCGAAGGTATTCCGCAGGGTCTAGCTTCCGGTTCT
>P_5661
GCCGTCACCTCATCTAAAGCCGAGCCCATTAAAATTAAAAG
>P_5662
CAGGCTTTTGGCTTTTCTGGCGGCAATTAAGTTTCCGAATC
>P_5663
CTTATCTGCGATGCCGCTGCCCTGCTTGTCCATTTAATTGC
>P_5664
TCGAGCGAGCAAAGTTCAAGCGAGTTTGAGGTTTGGATCGG
>P_5665
CTTTGTTTACATTTTATTGTCGCCACCGAAACAGAAGGGCC
>P_5666
ATAATACACCAGCACCACCACAAAGGCATCATTAACATTAC
>P_5667
ATTTGCATGGCTATTTCGTGCGAACCCAACTAAACGATGTC
>P_5668
ACGCCAGCAACTGGTTTTCGCGGCTACTGTAGAGAGAGTCT
>P_5669
GGCAATATCAACACATACAGCGAGGTGGAGAATGCCCTGCA
>P_5670
TCAAAGTCGCCCCCGAATCGCATGACCCACACAGGCGAGTC
>P_5671
AACATGACCAACCTGGTCGGCGGCTGCTCCTAACCTTTACT
>P_5672
AATTTTTCCGTAAATTAACGCAATGTTTGGTCGCGGGACTT
>P_5673
GGCAACGAGCAGGGCGATCGCTATGTGGACGGACTTGGTCA
>P_5674
TGAGTAACTGAAGCGTGCCACTTGCGCGAAACTTTTCCATT
>P_5675
AACTCTGGCATTCATTTCCGCCCCAAAAATGCAAAAGTTCT
>P_5676
CCACGCAAACAAGGCAGCGGCAGAAAAAATGGCTTAAATGT
>P_5677
GCCGTATGAATAGGGATTTCCTGTACTTTACATTTTCCCGG
>P_5678
GGAAATTTACATTACTGAGGCGGCACTGTGGCATACCATTT
>P_5679
CTCGAACCCAATCACGATCGCATCTCCAATTAGCGGAAGAC
>P_5680
TAACGTAGCCAAAAAAAAAACGCTAACAAACCATTACACAC
>P_5681
AAGTTACAGCTAAACAAACTCCCTAAGTGGCTCAACTGCCT
>P_5682
TATTTAATTAAATTCGATGGCAGGACTAGCCGGAAATGCCG
>P_5683
TAATTTGCAACCAAAAATCACATTAATTGCATTACCCGCGG
>P_5684
GTAGTCGACTGTAGCTTACCCAGTAGAGTGCTTTATAATAA
>P_5685
TTTTTAATTGTTTCTCCTCGCCTCCGCACCGCTTGACAAAT
>P_5686
TATTATGCTCGTTGGAACCGCCGTCCCCCGAAACCCATAAT
>P_5687
GATTCTTTTTTATGTATTTGCGGTGTATCTTAGCAAGAAAG
>P_5688
GAATTCCTGGTCCGTCCCACCGTGCGCAGCTAAAGCCCCCC
>P_5689
AAAAAAGCGTTTTAAAAGTACAGCAAAAACGGGTTGAGCAA
>P_5690
TGTCACCAGCTTAAAATTCGCTTCATCATTTATTCATTATC
>P_5691
GAGGCGCCCAATAAAGGACTCTCGAACAAGCCTGCTCGCCC
>P_5692
CAAGGTTTGCACTCGAAGTGCGTGTGAGGGAAATCGTGCGA
>P_5693
GCAACTTCTGTTGTTGTTGTCGGTTCTATGGAATTCCCCTT
>P_5694
TCCAGCTCCACCTTTCGCCGCGCGCATTTTCTATTTGTTTT
>P_5695
AACGACATCGGGGATTAACTCGGCAGTTATCCTTATCAGCA
>P_5696
TTGCTCTGCGCTGTGAAAATCGATTTCAATAAACTTTAATT
>P_5697
CAATTTTAACCCATATATCCCGGTGATTAGTGGCTTCCAAT
>P_5698
TGTATATAACAAGTAAATTGCGCTAAATTTCTCTCAGTCTC
>P_5699
GCCATGACAATCGGGGATTACGAGGAGGTCGAGGCCTTTCT
>P_5700
AAGATACACAAGTTTCTGGCCGGGATCGAGCGGCAGGCCAA
>P_5701
TAAGTGTGGGATAAGAAATCCGGCGATTTGCTTTTGCCCAA
>P_5702
TTTGGGTGGCCAGACAAAGTCCTGTCTGGTTGAAAATTCAG
>P_5703
TCAAGTTTTAATTAAAAATGCTTGAAAAAATGTTGCTAACA
>P_5704
GAAAATTCAATCAAAGTTTGCGGCACTCTCCGTGAGTTCGG
>P_5705
TCGAGAGGACTATCCCAATTCATGCTTTCTTAATTAATGAA
>P_5706
ATACATGGAAATCTTAAAAACGGGGTACACAAAAATTAAGC
>P_5707
AAATCACAGAATGAGGAACACGAAAGCAAGCAACAAAATTT
>P_5708
GGAGTCGGCCCCGTGTACCACCTCACTGGCACAAATTTGCA
>P_5709
AATTAAAGTTGTTGTGGTTTCGGCCAGCATCCAGTCGTGTT
>P_5710
ATTCGGCGGGAAAGTTGGGGCAAGGACAAATAGTTTGGCTT
>P_5711
TGTTGAACACACATATTTTGCGATACGTAAATACCGACAAG
>P_5712
TTAATACCTCGTCCCGACTTCCCCCTTTATCTGGTGCTGAA
>P_5713
CGGGAATGCATGTAATTTGGCCCGAGCTCGGAGGCGATTCC
>P_5714
ATTTGGCCCGAGCTCGGAGGCGATTCCACAGCACCATAAAA
>P_5715
TCCTCCGGAGACGGAAAATGCTGTAGAGTGGTCGGTCCATT
>P_5716
TATAATGTCAATGTCGCCTGCGGGCACGGCATGTGGGTGGG
>P_5717
TTGCGGTGCACAAATGTGTGCGTGCCCGAGCCTAATGATGC
>P_5718
GTAACCATTCGGTCGCGGCACCCGAAAATCAAACAATTCTG
>P_5719
TCAATTACTGGGGGCAAACACGGCATGGCTATTTGGCCTGG
>P_5720
CAGGGACATTTAAATTTAGTCAGGCGCATTTTAGGCAAATG
>P_5721
AGTGGCAGTGGGTGGGGCGGCGGGTGCGGAGTTTTGCATTT
>P_5722
CCAGAGGGCCGGGACGTGGCCGGGAGGGATGCTTGGGTCGA
>P_5723
TTAAAGTTTGCACCTAGAAGCGGGATAAGGTTTCCACTGAA
>P_5724
TTAGTTCTCTTTTTCGAGCCCCACAGTTTCGTTGTCATGAA
>P_5725
GTCCCAAGCACATGGTATCTCGTGGTCTGACGGAGTACCTG
>P_5726
AAATAAGAGCTAAACATTTCCAGCAACTTCCACCCAAAGCA
>P_5727
TGAGTATGTATTGGAAACGGCATAAATAGAATCTAAACCAT
>P_5728
AAAGTTGTCTTTAGTAATCTCGATACCCCCTCTTCACCAGA
>P_5729
CGCGGAGGAGCAAACAATCGCCGACGCACGCTCCAACGCCT
>P_5730
ATATTGTACTAAAAAGTACCCCCGATTTGTTTCAATAAAGA
>P_5731
GCTAATTTAGTCAAGAATTCCATTGATGTCGCTTTTAGCCA
>P_5732
AGGACATTCTCGTTGAGATTCCCCACCAGGCGATCTGCTCA
>P_5733
TGGTTAACCAATGAAATATTCGGGAAAATTCTTTTCATTTG
>P_5734
TTCGGGATGCGGAACAGGCACGGGCACAGGTCCTGGAAGGG
>P_5735
GTTCAGGACTACTCGCACTGCCTGGGCGACTTGAACCAGTT
>P_5736
CCTTTCCCCCCCTGGTCGCTCGGCAAAATGCTCCTTTGAAA
>P_5737
AATAATACATTTATTGGCCGCTGTTCTGCGCTGTTTTCACA
>P_5738
CAACTCGGGGCAATGCAACGCGATCCCAGCCAAACACCAGC
>P_5739
TTTTTCATTTTATCGAGCGTCCTGTTTATGAACTCCGCGAA
>P_5740
TGGTAAAATTTAGTTTATGTCGGTCTCGTTCGTTTATCTTT
>P_5741
CTGAGGGGGCATTCGATTCGCCTTCTCTGTGCATGAGCCCC
>P_5742
GAATTTATTTTACAACCCCGCGTCAACCAGCAAAACGACGA
>P_5743
TAGGCGCATCGATTTTTTGCCAGTCCCTTCTGTTTGCCCTC
>P_5744
GAGCGAGATTGCAAATTTTCCGGGAAAGAGACGACAGCAGA
>P_5745
ACTGCAACAGCATCCCCCTCCCCCCCCCACCACTCTGCAAT
>P_5746
CCCCTCCCCCCCCCACCACTCTGCAATATGATGAGCTCCAT
>P_5747
CCCCTGCATTCAGCATTCCACCTGATCAGGTTTGCAAACCC
>P_5748
CAGCCAGCGACCCACAATTCCAGTGTTGCCGCCCCTTCGCA
>P_5749
ACATGCACACTCCGCCGACGCGTAGGCAGCGCATACTCAAT
>P_5750
CGAGATCGCGTAACACGCGTCGTGCTCCTCTGGGTGAACAA
>P_5751
AAGTCCGTGCGAAGTCCACGCCGTATTTGCGCCAATGATAT
>P_5752
CCAATGATATTGCTAAGTTGCACGGTCGCTCTGATAGCACC
>P_5753
CACCGAAGCGGTGGTGGAGGCAGCATCAGTGGCGGTGCTGG
>P_5754
GGTGGTGGCGGGGGCAGTTCCAGCCTCAATGCCGGCGACCA
>P_5755
CGATTGTCTCGGCATGGAGTCAGTCGCACTCTGTTGTCGTC
>P_5756
CCACCAGAGGCTCTCTGTGGCAGGGGTACATTCTCGTAGAT
>P_5757
GGAAGCGGGCTGCTCGCTGGCGGGGGCACAGAACTACGATA
>P_5758
TCCACACCGCGATTCGACGACGGTCCCTCTGGAATTCAGTA
>P_5759
TTTTCATCATATCTCTCGACCGGCGACGGCATTCGATAAGC
>P_5760
GCAGCCGCAATTCCCAGCGGCGGCGGCGACGAACCCTTCCT
>P_5761
TCTGAGCGGGCTAAATTATGCGGTGAGTACGAGCGATATCA
>P_5762
GATCACTTCGGCATCGAGGGCGGCGGCGAGGAAGTGCTCAT
>P_5763
CATTTACACGGGAGAGATCGCCCGCCTGCACTCGATTCAGA
>P_5764
TACAAGACGCCGACGGGACGCATCAACAAGGGCGTAGCCAC
>P_5765
CTCACTTAGGTCCGAATCTCCGGTTGCACTGCATCAAGAGC
>P_5766
GTGCCCCGGCCAGTGCTTCGCGGGCTGGATGAGAACACGCA
>P_5767
CGTTGACAAGCCACAAAATGCGGCTGACATGCCGACCCCTT
>P_5768
CAAACAGTGATAAAAAATCGCTGTCTACGAATTATAATGGT
>P_5769
CATGGAGTCCCCTGCGTCGCCGGTAAATTCGCCCAGTTTGG
>P_5770
GCTTTTGGGGTCAGGCACCGCACTGGCGAATATGGCAAAAA
>P_5771
TTCTTGGTTCAATGAGACTCCTGTGACATCGTCCTTTCTGA
>P_5772
CATATCGGAATCGCCTGCCACCCTGCCACCCAATTTGGTTG
>P_5773
GAATGTCTGTCAAAGTGTCGCAGCAATAGATTTACATTAGG
>P_5774
ATTTACATTAGGTTCTAGCACAGCACATGTGTGAGCCCATA
>P_5775
AACCTAAGAAATAAAAATTTCGTGATTACATAAAATATAAT
>P_5776
ATTTGAAGCTCAGTTAAAAGCGATCGTAGAGAGTGCTGTTG
>P_5777
TAGAAATGGTTAACGAAGCTCAGGAAAAACAGCTAAGAAGA
>P_5778
GTTCATAAAGATAATCTACGCTAGGTTTAGTATTTCTTTTC
>P_5779
CATCGTCGTCAACAAGTCGACGGTTACAATAAAGATTTTTT
>P_5780
AATAAATTTGCATTCGGTCGCCCGATTAATAACAAGGGTTT
>P_5781
TACCTCGGAGAGTGCAATTCCACGATCAATCAGCAGCACAT
>P_5782
CGTGGACAGCGAAAAAAATCCCTGCGAGGATTTCTATGCCT
>P_5783
CGCAAATCGCTCATACGCCGCGTGGGTCTTGAAGGCGCGTG
>P_5784
GATGCCAGCACCGCCTGTGGCCTGCTCCGAGCTACGATGAC
>P_5785
TTCCAGAAAGGTATCCGCGTCGCTGCCCATGAAGGTCAAGG
>P_5786
GACTCATTGTTCTTAATTTTCTATCACAGATAACCAGCGAC
>P_5787
AAGGATATGAAGAAAAACGTCGGTGAGACAAATTAAACGCG
>P_5788
TACTACCGTTCGTGCAAACGCCTTAAGCCGTACAACCTCAA
>P_5789
CGGCGGAATGGTCGTAAAATCGGTTAGACTCATTTGCGAGC
>P_5790
TCCACGCTGACTTTGATCCGCTTGGACACACTTGGCGGCAC
>P_5791
GCGTCGTCTATATTCGGCGGCACTATTGGATGGAGAGAGCG
>P_5792
ATTGATGGAACTGGAGGCCACGGGGCTATAAATATATATAT
>P_5793
AGCAGGTATCTGTTATTCGACGCGATCTAACTAAATCGTTC
>P_5794
AATTGTTTCTGCTATTCCTGCGGTTTTATGCCTTATGCCTT
>P_5795
CATACTCCCCCATTCATCCACACGCTTATGCAACACCACCA
>P_5796
CTTTCAAACGCTGTCAATTGCAGCACAGGCGATGTCTTCAA
>P_5797
AACTGGCCCAGTCTGTCGGTCGATAAATACCAAAGCACTTT
>P_5798
GTTGCCCACTGAAATGTCGCCGAGGAGAATCCGAGCATCCA
>P_5799
TAAATCTATCATGTTTACGCCGGGCTTGACGAGCGTGAGGA
>P_5800
ACAAATCACTATAGAAAATTCATTAATCTAAATCAAACTCT
>P_5801
TTCCAGAAACTAATAACTCACCGTGGCAATGTCTGGCTGCT
>P_5802
AATTTATTAACTTTGAGCGTCCGTCTAAGCTTTAAGTAGTG
>P_5803
CACCCACCACCCAACTGCTGCAGGGCCAAACAGAAACTCCG
>P_5804
GGAGCTGCCACCAACGCCACCAAAGCCGCGCTACGCATCCT
>P_5805
GTTTAAATCATTAAAAAACACGGTCTGAAGTAAATATATTT
>P_5806
GCTGCTCGATCTGGACGAGGCCTGAGCTCTGCAAACGACGC
>P_5807
TTTGGGAAAGGCTCTGGAGGCGTGCGTGATCCTGGGTGAGC
>P_5808
TGCTTCAGATGAGCACGATCCGCCAGCAGTTTCTCCTCGTA
>P_5809
AGCCTCCAGGCGTTCGCGCTCGGCCAGCTGCCAAGAGGTCA
>P_5810
GGCCAGACGCTCGAGGAGCTCCCGATCTTGCCTGAGACGAG
>P_5811
ATGCGGAGCAGCATTATCAGCAGTCGAGAACATATGAGTCG
>P_5812
CGTCGCTGGCAGCCTGGCGGCCTGGACGTTTCATGCCCTAA
>P_5813
CGAATCTGGTCTGGAAACTGCGGCAGCTCCATCATCTGCCG
>P_5814
AGCAACAGCAGTAGCAACAGCAGCAACAACAGCAGCAACAG
>P_5815
CAACATCAGCTAAGTCAAAACAAGAATTTTCTGTTTATCCA
>P_5816
GAAGATGTGGATGCAATTTTCGCTCACATAATTCTTCGGAA
>P_5817
TTTTCGCTCACATAATTCTTCGGAAATTCAATAAAGAATCA
>P_5818
TAATACTGGAATAGATTACGCAGGTCCTTATTATGTTAAAT
>P_5819
TTAAAGCGTATAATCGGCGACACTATTTTGACTTACGAAGA
>P_5820
TATAGACAAAATAAATAAAACCTCAGCAATATATCTAGACC
>P_5821
ATACAGTCTAGATCTAGAAGCAAGCGTGCTCCTTTCGAATT
>P_5822
CACTCATTGATTGAAGAAGGCGAAAAAATTCAAGCAGGCAT
>P_5823
TTCGGAGAACCTAGTAATTCCAGGAAAACGGTCAGGTACGG
>P_5824
CTGCGAATTCAAAAGTCCGTCTGCAATGTACTGGCTCTCAA
>P_5825
TTGAATTGTTTGATTTGCCTCAGCAAGGAGTTTTAAGCATT
>P_5826
AACTTCGGCAGGAGTTCGCTCCTGACCCTTGCTTTGCAGAA
>P_5827
AATTTTACTGGTGTAGTTTCCCTGCGCATCGATGTCACCGG
>P_5828
TGGCCACGTACTTGCCCAGGCGGCCAGATCCGTTGGAGACC
>P_5829
CTGCAGCCTTCTCCTCCCGGCGGCCGCTGTAATAGTCGCCC
>P_5830
TTTTAGTGGTTTGCATCCGCCGCGGATAAGATACGGGCCCT
>P_5831
ACCATTCTTTTCCGGAAGCTCCTGGGTGACCCGGTAGAGCG
>P_5832
TAAGTACGTTGCTACAGATGCAGCAGTAATGGGCTCCCAAC
>P_5833
TCAAAAGTAGAAAATTATCGCTGTATCAAAAATTTGCGCAG
>P_5834
ATAAAAATAAATGAAAAATTCACAAACAAGTCGTTTCAACC
>P_5835
ATAAATGAAGCAACTGTGTCCGAGCGGAAACAACGATACAC
>P_5836
CCTGGAAGCGACTGCAAGCGCACGACGAGCAAAAGAAGAAC
>P_5837
CTTATAATCGATTTCAACCGCATCAATATAATCATCAGTAT
>P_5838
CCCACGTTCTTCACATTCCGCGCTCGCATCTACACCGGACT
>P_5839
GAATCCGATCCCAACAATGGCGAGGGCCCTCGGAAACGCTA
>P_5840
CTGCCTACTGGCACGGATTCCGGCCGGGACACTACTTCTGC
>P_5841
CCTCCTTTGGCAACATCTGGCGGTTCTATAGCTCTGTCTAT
>P_5842
GCAATGTGTACAGAGAAATTCGAGATTTACACAAAATAATT
>P_5843
GCAGCCTCCGCTGAGGTCGTCGTGGCTGACGATGAATTTAA
>P_5844
TGCCTCGCAGCTGCAGTAGTCGTGGTTAATTGCTGGCCCTT
>P_5845
GAGCGGCAGCATATAAATCGCTTGCTTAGCCTGCAGGTCGC
>P_5846
AATCGCAGTGCCTTGGCACACGGTGCGGATGATGAATTAAA
>P_5847
GCGGATGATGAATTAAAATGCGGGCAGGGAGCAGCCAGCCA
>P_5848
ATTCGGTATTCATGTTTACGCACGCACGCACTCACGCACAC
>P_5849
TTATTATAGGATCAAAAATGCAGTAGAAAGCCTTAGGTAAA
>P_5850
CTCGAAATCCGCCAGCTGGCCGGGATTTAGCTGCAGCTGGT
>P_5851
CTGCAGCTGGTCAAATGAGTCAGGAACCGAACTCTACGGAA
>P_5852
GGTGAACGACTTGCCCTCCACATGCGAGGCGAGATTCTCGC
>P_5853
CGAGGCGAGATTCTCGCCGGCGTAGGTGACGAAGGGCGAGA
>P_5854
TTCAAAGCACGGCAGTGATCCCTGCTCGAACAACAGTACGT
>P_5855
TGCTTGGCCAATTCGCCAAGCAGCAGCGTGTTGCAAATGCA
>P_5856
ATGCAGTGACTGTGCCTCGTCCGTCGAGGATTCTATGGCAT
>P_5857
GTATCATTTCATAGAATTCTCGAGGGTATTTACTTGCGCGT
>P_5858
AATATTGCTGTTTTCTTCCGCAGACCCAAAAGTAATACAAA
>P_5859
CGCCGATCTCCGACGGATCGCCGTACATGCCAGTCATCACA
>P_5860
GATAAGAAAACTAGCAGCAGCAGTGAGGTGGAAATACTGAG
>P_5861
AGAGCAAAGCGAGATTCGCTCGGAAAAACACACGTATAAGA
>P_5862
TTTATACACACCTTGCGCTCCGGTTTTGCGATTTCCGGCAG
>P_5863
AGCCGAGCCACTGAGTGGCCCATTGCCTACGGAGCCAGACG
>P_5864
TTGGAGGTCAATTGCTAACGCAGCAAAAACCACCGGTGGGA
>P_5865
ACAGCGCAAGACATCTGAAGCACCAATGACTTCGACGCATG
>P_5866
ATCCAGGGCAATAAAAAGGCCTGCAGTGATGATTTCCACGA
>P_5867
ACATCGGTGTATTCCCACAGCATGGGCGACACGGACTCGAT
>P_5868
GTGAAAAGTTCAAGCCAACTCCGGCGCTGCTGAACGGCCAA
>P_5869
AAAAACAGTTGCTGAAAAAGCGGCGACTTCTTTATAGTGTG
>P_5870
CGCGTATACGCCGTGTTGGACGGTCTCTTAAATTTAATGCC
>P_5871
GGTTTTATTAAATTTCTTCACACTGTTGGAAAAGCCTTTTC
>P_5872
GAATGAATGAATTGTAGACGCCGTCGTAGAAAGTCTTCAAT
>P_5873
AATTAAGTTTTAAGCATCGTCGAGCGGGACGATGACGCTCT
>P_5874
GAATTCTATTAGCCAAAAGTCCGTGTTGCAATTTTCTCCGA
>P_5875
AATTGCTGCCACAATAATCGCAATAATTAAAAGCGAGCCCG
>P_5876
GGTGGTGGGGTCAGGTGTTACTGTGCCACTGTGGTCGCATA
>P_5877
CCTTAATTCGTTTCCGTGGGCGGTTCCTTTGTGCGCAACTT
>P_5878
TTGCCCCTTTCTTAAAATCTCCGGAATTGAATCTGAGTGTA
>P_5879
AGTTTTACATAAATATTTTGCTAGATTCCCAACGAACAAGA
>P_5880
TTGTTAAGGCCAAAAAAACGCATTTTTTAAGCAAAAAAATT
>P_5881
AAATGATCCTTATCAAATTTCGGTCAATTTAAAAAATTTAA
>P_5882
TGTTAAAATTTTATGAATCGCACGGGCATAACGTTTTCTTT
>P_5883
GTTTTTTAACCCGCACGCGACAATTATGCATATTTTTAAAA
>P_5884
GAGTTTATGAGTTTATAAGGCGAGACATCTGCACACGCATG
>P_5885
AGAATGCCGCACAGCTGCCGCAGTCCGATTGAAATAAAAAC
>P_5886
GAGTAAAGCGGTACGAAAACCAGTCGAATATCAGATTTACA
>P_5887
CTTGACCGCTGCACTCGAGCCAGTGCCATCGTGCGTCCAGT
>P_5888
TTTCCCAGCGCAGAACGACGCGTGCGCCAAATGGAGGGAGG
>P_5889
CCTCTTTTAAGTAGTTGGCCCTGCACCGCCTCGTGTCCCTA
>P_5890
GAATTTGTTTATAAACAAGGCGGACGCACTCACACCTCAGC
>P_5891
ACGCACTCACACCTCAGCGTCTGGCGTGGAATCGCCCTGCT
>P_5892
GCGAGATGACCACACGCACGCACTGTCCATCATCCGGTGAT
>P_5893
CGCACGCACTGTCCATCATCCGGTGATCTGGTGGGGGGCAG
>P_5894
CGTCATTCGATTGGCGAGCCCACGAATTGGGTCAGTTCTTC
>P_5895
TGTTGATGGGACAACTTTCGCGGCGGTGGAGGAACAGGTGC
>P_5896
CTCCGGACCATCCAGACGATCCCGAATATCGAATTTCGCTT
>P_5897
ATGAAAAAATCTAAGAAAAACTGTCACGACTGCTAACGAGT
>P_5898
TCTGCGCCTTTGACTGACAACAGCCACACCTAAGTAAACCG
>P_5899
TTGACCCCGCAACCCGCTGGCAGTGACACCGAAACGTGGAA
>P_5900
AGAATTCCTGTAAGCGAAGGCAGCCACGGAAAAAGACTCAG
>P_5901
ACAACCATTAGATGTTGCCCCACTGTCAATGTTTTGGTGAT
>P_5902
CTGCACGGCTCAGCGCATCGCGACAGTTGTTAACGTGTTTA
>P_5903
CCAGAGGAAACTCATTTTTTCGTTTTTTGTCAATTACACAT
>P_5904
GCAAATGCGGAGGGAAGTCCCACGGCCAGCTGCTTTTCGGT
>P_5905
TGCAAACGTGTTTTCGAACGCAGCCGAGGAAAATTGCTTAA
>P_5906
CTAATTTAATTTTAATAAGGCAGTAGGCGTCTTAATAAGAA
>P_5907
TGCGAGGACCCTTGGGGTTTCAGCAAGGTGATCAGGCGCGG
>P_5908
TGTCTGTGCCTGGATGACCGCTTGCCCAAGTGGATGTGGAT
>P_5909
CACAACGGGAATATCTGTGGCCTTCGCGTCCCCTCCTTGGT
>P_5910
TTATTTACTGCCCATACTTACGGTCCCTCTTGGCGATTACG
>P_5911
GCGCATGCTGCGGCATTCGGCGCCCCCAGGATGACCCCCTC
>P_5912
ACACTTTTTCTTGTTCAGCGCCTTGGCAAACAATTGGCCAA
>P_5913
ATTGCCAAGCTGGACTTTTCCACGGTTTACATTTTCGATTT
>P_5914
GCGGCTTAGCCAAACATTGGCATGCGTTCTGCTGGCGTCTA
>P_5915
CCATTTCCGTTCAAGCAAAGCGGCACGAAGCTCAGCTGGCT
>P_5916
ACCGGCAGAGCTGGCTGCGGCGGTTGAGCCTCCGCTTCCTC
>P_5917
ATGCGCTGCCCTTTGACCCGCGGTCCCTCATCGGGGGGCGT
>P_5918
TGGAAATTAATTGGTAAACGCCGGAATGCAAATGCTGCACA
>P_5919
AGAGTTCTCAATTAAAATCGCATAAATATGTTCCACCTGCA
>P_5920
CTGGAATTCAAATTAAATTGCCATATTTACATAAATGTGCC
>P_5921
ACACCACATCCAAATAAAAGCAGCATACATATTCCTGTCGA
>P_5922
GGAAGAGTGTTTATCATTCGCCTGAGTCATCTTTGGGGAGC
>P_5923
CTCAAAATTGTAAAAATCGGCATGAAAATATTCTACAATAA
>P_5924
GGGTTTTAAATAAATAAAGGCGGGAATTGTTTAAATTATAT
>P_5925
AAAGTGTTTAAAGTACAATTCGGCAGAGATAATACAACAAA
>P_5926
CAGAAAGCGGCTAACTAAGGCGGCCACAAAAACTCATTACA
>P_5927
TTTTCACATCGCCATTTTTTCGGTTTTATTTCCAACATTTT
>P_5928
ATTTTCATACCTTTGCATCGCGCTGCCCAAAATAAGCCTAA
>P_5929
CGCAAGTCGGCATGCAAACGCGTTAAAATGGGAAATTCAAT
>P_5930
AAAGTGTTTCGCTTTAAAGGCGGGAATTCCGTTGCCTTGGG
>P_5931
AGTGCGGCAAATAAAAAGCGCATCAAGGAATTAAAGTTTAA
>P_5932
GTTTGCCATTATCCCATCGCCAGGAATGGCAAATGGGCAGG
>P_5933
GAAATAATAAAGTTTGTCAGCGCGAAATTTGAGGACCAAGA
>P_5934
CCTGCAGTCATCGGTTTTTGCCGGAGAAAGTTTAATTAAAT
>P_5935
AGTGTAAAATTGCCATAACGCGCGATTCAATTATTTCTCAT
>P_5936
AGCGCTTATCGAGTTAAGTGCAGTGCTGGCCGATGCATAAT
>P_5937
ATTGAGGATTTCCACAAACGCAGTTACAAAAAAAAATACAA
>P_5938
CATCGCTTCCTATTTATTCGCTGCCCCTGTTCTAACGGAAC
>P_5939
TAGCTCAACTTTTATCTAATCGGGACAGTTCAACCCATCCA
>P_5940
ATGACGAAAATCCCCTGGCACGGGGCTTGATTTCCTATCGA
>P_5941
GCAGCTGCCCCGTCGTCGTCCATGGGTGAAAATGTCACTTA
>P_5942
TCGTCAGCATTGACGTAAGGCGGGCGAGGAACTTGAATAAG
>P_5943
TTGATCAGCTAATCAATAAGCCCGATAAGACACGACCGATG
>P_5944
CTTCTTGCAGTTTTATGAAGCAATAATATCATAAGTAAGGC
>P_5945
GTAACTTTATATTATAAACTCACTAACCCGCTGTGTTTCCA
>P_5946
ATGCTAACCTTTCTGCTCGACGGCAGTGAGGGACTCAACCA
>P_5947
ATCTACGAGCAGAGGGATGTCCTGGCCAAGGCAAAGGGCGC
>P_5948
AATTCACCACCAGCATGACGCGTTTGCTCACTGTGGGTGGC
>P_5949
GGCCAACTCGAGTCCCATCGCAATAATTTTGAGTCAAGGTG
>P_5950
CCGCGAAGTCGCTGCAAATCCGGCCGTGTCCTTTCCCCACG
>P_5951
CGCAAATGATATGGAAGAGGCCCTAATGGGAATGGATAGAA
>P_5952
AAAAAATGTTTGTCATAAGTCGGCTTCAAGAAGGCAAGTTC
>P_5953
CGAGAGGAGATGATTCTGGGCACCACCACAAACTATACGAC
>P_5954
GTAGCGCTTCAGGCTGTTCGCGTGCTCCTCCTGGACGCATC
>P_5955
CAAGGCCGGTATTAAAGTCACCTGCTCTTTATCTCCATCAG
>P_5956
GGCCATTGTGTAGTAGATGCCTGCAACAATGAACTTCTCAA
>P_5957
TTAGTCACATCTTTATTTTGCATGAAAAAGGTCTTGATTCT
>P_5958
AGAACTCTGGGCGGGGGGCGCAAGAGCAAATAGCAAATAGT
>P_5959
TATTCCAAGCTCTTAAGTCGCAGGACAAGTTAGCCAAGTTA
>P_5960
GAGCGTGGGCGCAAAATTCGCGCGACGAACCATTTAATGGA
>P_5961
ATTGGAGCACTTGGGTGCCACGGCGATGCTCGAGTCCAGCT
>P_5962
TAGTAAACAAAAACAAAAATCGTTAACAAAGAGCAAAAAAA
>P_5963
TATCTATGTATCTTTGCAGGCGAGAAACCTGTTGCGCTGTC
>P_5964
GCTCTTACTGCTCACTTTTCCTCGAATTTTGTTTTAGAATA
>P_5965
TTACAAGGATCTGGATAACGCGGCTGAGGCTGGCCTGGAGC
>P_5966
GACACGCGGTGAACTCAACGCGGTCCATAAGAAGCTGGTCG
>P_5967
GATATTATTACTGAATGCGGCAGTCAACACATCTTGACCCC
>P_5968
GCTTGCATTGTGTACTCCAACGGTCACACTACTTAGACCTT
>P_5969
GAGTTTTTGATACGCGTCACCTGCAAGGTGATGGAGGAGGT
>P_5970
CATCACCAGCAGTCCATTTTCCTGCTGGTCAAGCAACTCCT
>P_5971
CGAATTCGATCCGGCTCAGACGGTGATCGAGATCTCTCACA
>P_5972
CGCACGGAGGCAGAACGAAGCAGCGGCGGATAGTAGATGGC
>P_5973
CAAATAAGCTTAAGTTGTGTCGGGGATAGTCTGGCCACGCT
>P_5974
GCTCAACGAGCGTAGAAAAGCTGTAGTTTCGAATTCCCCGG
>P_5975
AGTGTGTGGACCTCCTTTCGCTTGGATATTGAATGTGCCGC
>P_5976
TGTGACCGCACGCTAGCACGCGAAAAAATATTGCCTTTGAA
>P_5977
AGACAACTTGTCTTATATGGCCCCAACATTCCAGCACGCCC
>P_5978
TCATTTACTAAAGTTCTTGCCCCCAAAAAGATCATGTAAGA
>P_5979
ATTTGGCCCCTTGGGGAAAGCTGTAATAATGATCTAGCACA
>P_5980
CCTGCTTTTACCTCTGCCGGCCGTAAACGATTTCTTGCTTG
>P_5981
CGGGAATTGTCCAACATGCGCGTACACATGTTGCAGCTGCC
>P_5982
CATAAAAACACACGCACACACGATAGCTGCCACAACAAAGG
>P_5983
TGGGTGCGGGTTCTTTATGCCGGGCTCACATTTAACTAATT
>P_5984
ATTTCTATTTCGAATCGCCGCCTGACCCCATTAATAATCTT
>P_5985
TCTTCTCAATGTGGCCATCACGTGCTTATCAATCATAGATT
>P_5986
CAACAGCCCAACCCTCGGCGCCGTAGGAAGCCCTCGTCGTT
>P_5987
ACCAGGCATATATCTTTGTCCAGCACCCACGCACTCATCAA
>P_5988
ATATTTTGACTCTTTTTTTTCGATCGCGCCAGCATGCAACC
>P_5989
CCTGCCAAGTTGCTCAATCGCAACAGCAGAGTACATAAAAA
>P_5990
GCAAAAAACTTTGTACAGCGCGGGCTGATTTCAAAAGCACA
>P_5991
GTCTGATCTCCTCCGAAATGCCCCACCTTTACCCCACCACC
>P_5992
TTACATAGTGTTACAAAAGGCAGTTACAAGTAACCAGATGA
>P_5993
AGCACGTCGTCGTTGGAACGCCGGAAACGCTCGGCAATCAC
>P_5994
CAATCACGTCCTTGAGGACGCGCTGGCTCTTCCGATAGATC
>P_5995
ACAGATACAGGCCAAAGACGCGGAAAAAGCTCATCAGGCGG
>P_5996
ACACCAATGAGAGACGTGGGCGGTGATCTTGACGACCAGGT
>P_5997
TTTTGGACAAGGACTATACACCTGAATGCGTTTCTATGACT
>P_5998
GGAAAGCGATGAGCTTCAGTCGGTGCTTAACGAGGCCCAGG
>P_5999
ATGATGCGGTACAGATTTCGCGAGCTGTCGTAGAAGAAGCT
>P_6000
TCGGTTTTACTTATGAATTTCACGGTTAAAAAAAATAAAAC
>P_6001
ATGTACCTACAGCCAAAATCCTGTAACCTTTATTCCCCTCT
>P_6002
TGTCTCGCACAGTCTGGCGGCCCCAACTAAATAATGTGGAA
>P_6003
GCTTGGTGTCCCGCCACGAGCGTTCCCTGCGTATGACCGTT
>P_6004
GCCTCTCGCGAAGAGCTCCACGGCGGCATGTCCACCACAGG
>P_6005
GTGGCGCCCAACCACACTGGCGGTCACATGCCCCTGAGCAG
>P_6006
GAATGGCCCCACCATAGTCGCCTGGTTGGAACTGTGGGTGG
>P_6007
GGCATATCGATGCTCAAGCGCCTTAACTACGATCGCACGGA
>P_6008
CTGTTAGAAACTGTTTGGCTCCTGCTTCAAAATTCCACGTT
>P_6009
CCGCTGACTAGCCTCAATAACAGCACCAGCCTTGGCAGCCA
>P_6010
AACAGCCCCAGGACGCGGCTCCTGCGCAAGATTCTGAACAA
>P_6011
AATCTTTAATCAATATCACGCATAGGCATATAAAAAGTTCA
>P_6012
ACTGACATACTTTAAATTTGCTATGTTTTGGTGGGAACACT
>P_6013
ATTCGTTTTGGAGCAGATCGCGGTATTCCTCGACACTCTCC
>P_6014
AAAATGTATCGTTTTAGGTGCGTTTTTGTAGTTATTTGCAC
>P_6015
GGAATTTTTCCAAAACACGGCAGTACAAAGTATTTGGATTT
>P_6016
GTTCTTAAGAGCTTCAGACGCTGTCTTTATCATTAAACAAA
>P_6017
AATACTTAACACAAGGATCACAAGGACATAAAAACTTAGGT
>P_6018
GCAGGAGGCGGTCTGAAAATCGGTGGGAAAGTGAAAGTTTG
>P_6019
ATCAAGAGAATCACATCACGCCCTATAAATGTTTTGATTTT
>P_6020
GGTCTTCACGCCGGACTTTACGCGCGTGAAGCTGTGCGACT
>P_6021
GGATATACCCATCGACCAGGCGATGGTGCGGCGGCGGGTAT
>P_6022
GGTTTCCACGAAACAGAAGCCGGTGGAAAACAATCCGGTCG
>P_6023
GTTTAATGGTTCCATTCGGGCAGCCACGAATCAGAGGCCAC
>P_6024
CCACCACCATCGTCCCATCGCCTTCCCTGTTCTCCACCGAG
>P_6025
TGTGCCTTTGCTTTTCGTCTCGGGACTTAATTTATGGCTCG
>P_6026
CGTGGAGTGCGTGTTGGCTCCCTGCTCGCCCAGCTGCAAGT
>P_6027
TAGGTTCTGCATGCTCAAGTCGGCCACGCCGTAGGAGCATC
>P_6028
GGGCATCGACGGTCAGCTGGCATGTGCATCGCGTGTGCATT
>P_6029
CTGATACTCCTCGTCGTCGGCATCATTGGAGTCCTCCTCGC
>P_6030
AAGATATTGGTGAAGAATTGCAATAGTCGTCTGCTTCCAAA
>P_6031
TAAATGCTTGAAAATAAAAGCGAGCGAATAAAACTAACAGA
>P_6032
TGTTGCGCTATTTTTGAAACCATCCGCAGCCACTCCATACA
>P_6033
TGAGAGGGCCAGGGCAATCGCAGGAGCCCGTCGCAGCGAGA
>P_6034
ACTTTGGGGAGCTCGACACGCCTGAGGTGATTTAACAGCTA
>P_6035
ACAGTTGGAATACAAAATTCCAGTAATCTATTTTCCTCGTC
>P_6036
AGTTGTAGATGTTCTGACCACGGCCGGGTGTTAGACCAGGT
>P_6037
TCCACATTGTCCACCGGTGGCAGGGGTCGAAAACCTAGACC
>P_6038
CCACGATAATCTGCATCTGCCGTCAGCGCTAATGCGACGAC
>P_6039
TGGCCAACTTTATGAAATTTCATGGCCTACTTCGACTTAGC
>P_6040
GGAACATGGCTCTCCCAGCTCGAAAAAATGGGTTTAAAACA
>P_6041
ATACCAGGAGTGCCATTCCTCGGTCATCCATTCCAGCAATC
>P_6042
GCTGTTTTCAAGCCAAAAGTCGCTAATCATGTCGCAGCAAG
>P_6043
ATTTGGCGCATTTGCCGTCGCCGCCGTGAAATGGAGACACC
>P_6044
CGTTTGCCCGCAGCCAAATGCGTTGAGGTGGCAGTTGCAAA
>P_6045
AAGAGATACCGTACTATTCGCGGGCTTAAAAAAGGATACAA
>P_6046
AAGTATCTCTGAATCGACGGCCGCAATGTCATTGAGAAAGC
>P_6047
GTATTTGTAGAATAAAGATCCGATGTATATCAGCTATCATT
>P_6048
GAAAATGTCAAACTCCGAAGCGTGAGAAACGTTTTTGCACT
>P_6049
GTCTGTGCTCCTTCAGCACACACGAGTCGGGCGAGCACCCA
>P_6050
TTTTGCTCGACTAGCAAATTCCGTCGCATTTTAATGGACGC
>P_6051
TTTAATGTCGCAATTAAATGCATGAGTTTTTAAAAAAATTA
>P_6052
AAACCAAAGGCCAGCAAACACGCGCCCAGCACACGCACACC
>P_6053
AGAAGCAGCAGCAGCTGCGGCGCCAGCAGAGTTTTCCAAGC
>P_6054
GCGTCAGCGTTCCACGGATCCGTGATTAGGTTTTTACGGTG
>P_6055
CAGAATCAACACACACAGGGCAGCGACAAGCGGATTTCATT
>P_6056
TGACACCGGCACTTGTGAGTCACGAATTAAGTTAAATTATG
>P_6057
TTGAAATTATATGTAGGGGCCCCGATCGATTCACATCGCTG
>P_6058
GTGTACTGCGTACGAATTTCCCTGGCTGCGTTTAGTGCGTG
>P_6059
CTATGGCCCGGAATCAAAGTCCCGCCCACGCAATTTTCCGC
>P_6060
GCCGCTCCACAGGGCGTATGCGTGATTTGATTCCCACCGCT
>P_6061
TAAAATGTAGCCCAACAAGTCTGTGCCACTATCTCCATACA
>P_6062
AATAAATGGCGAATAAAGCGCGAAACTGGGGGAAGCCCTTA
>P_6063
GTGAAATTTTAACTAAATCGCTGTATTATGCAAACTATTTT
>P_6064
ACAGATACAGGTCCATTTTCCATCTTCATCTTGGCGCTGTG
>P_6065
ACAGTTTTGGTGTCATAAGTCGGCATTAGGGCGGTTCAGCG
>P_6066
CATACGCAATGGGAATTCTTCCGTAACAAGGGGCTTGATCA
>P_6067
TTATTTAACATTGATTTCAACGGGATTGCTCTCGAAACTTG
>P_6068
GACCTATACACCCACCAGCACCTGGCTGTCAACCCTTTTTG
>P_6069
CTCTGGCTCTCAACTTTGGCCCGGTAATCAGTTTAATTTTT
>P_6070
GTCAGTGGGCACAAAGGACGCGGCAAAGAAGAAGATGAGGG
>P_6071
ATATCGTGGCCAAGCTGGCGCAATGGCAACCGGCACTGCAG
>P_6072
CATACTGCGTCATGTGGGCGCCCACACGCTGGACGTGATGA
>P_6073
CTGCTCCTGCTTGTCTGCATCTATGGCAAACAGCAAGCCGC
>P_6074
CTATGGCAAACAGCAAGCCGCATTGCCGCACTTTAAGCCGG
>P_6075
GAGATTATCAACGGAATCCTCGAGGGCAGTTCCAACAGTGC
>P_6076
AAATGGCGCCCGTAAAAATGCATGCCGCTCCGATAGACACC
>P_6077
ACATACGCGTCCCCCTTCTCCGGGAAGATGCGGGCCAGCGA
>P_6078
GGAATGATCGCTATCGCCGGCGGTTAATGAATTGATATAGC
>P_6079
CCTCGGATTTTGCTCATAGGCGGGATTATCGTATCCGGTGC
>P_6080
ATGGCTCACACAAAAACTGGCGGCAAACAGCAGGTGACAAA
>P_6081
GCCGATTACAGGTCATCCATCCGTAGTGTGAACAACTCGTG
>P_6082
GTTGCCCCCACCCCCATTTGCGCGCCCACACCAAAAAAGCA
>P_6083
ATACGCAGACGGGATCGGGTCCCCCTCCTTAAAATTGGTTT
>P_6084
GGGTTTATCTGCCTCAATTGCGCGAATTGTTTATTAAAACA
>P_6085
AAAGTCAATTAGTTAATTGGCGGTCTAATTGACTTGACTTT
>P_6086
AAGATTTCCACTGCGATTCACCTGGGTAAACTAACTTTGAT
>P_6087
ATCGTATACCTAAAGCTGCGCGTTCGTTATTTATCGCCACA
>P_6088
ACAAAAACCCAAAGGAATTTCACGGATAACAATCCGACTGC
>P_6089
AACAAAATCACACATACACACACGAAGAGCGACTCTCACAA
>P_6090
ACTTTACTAACTGAATAAGCCGCGAAAACTTTTAAATATCT
>P_6091
TTATCATTTTCTCTTGCAGTCGGGAAACTATAATCCGCCCG
>P_6092
AACCCACGAATTGTGTTCGCCAGCCACATGAACATGCTCTA
>P_6093
TTGTGGTCAACGTCATCACACGATGTTACATTTTCCAGCAA
>P_6094
GAGGATTTTATGGCGGGCGGCGGATGGAGTCATCAAACAGC
>P_6095
GATTATATTGAAAGAAATCACACTAGCGAAGCAATATCGCG
>P_6096
ACCTTTTGCGATGGATCCTCCAGTGCTTACGCAGCAGCAGT
>P_6097
AGGAACAAGCCGTTACCACCCCGTAGCACACTTTCAAATCT
>P_6098
CGATTGAACTTCAAGCCGCGCGTGTACGAGGATCAACCACC
>P_6099
CCGACGGTGGTGCGGAAAGTCCTGCGTGGGTCTGGCTGGCA
>P_6100
GAATTTTAATTAGACCAAATCGGTTTCACTTACTTTGCAGG
>P_6101
TTACATTTTCAATAAAAACGCATTTTATCCTTTTAAATCAA
>P_6102
AGCATATTATTGTTTGGAAGCGGGAAACAAATTGCCCGAAC
>P_6103
ACCTACTTAGAATAGAAATCCGAGAAAATCAGTTGCTTCCG
>P_6104
TTTTGTCGGCCAAAGAAATGCATTTCCGAATGAAATTCGCC
>P_6105
GCCCGGGCGCATGGTTTTCGCCTTTTGCCATTTCGAGCAGA
>P_6106
TTAAAGCGTATTTCCCGATGCCTGCTATAGAAAATCAATTG
>P_6107
ATGCTGCCAGGAAAATGGTGCAGCATGAAGCAGGAATGTCA
>P_6108
CTGAAACCCGCAGAACAGAGCCGTCGCAGCATTTGTTAATG
>P_6109
TTGTCCTACTACCCGGGACTCGGTTTGGGGTCCGCATCCTA
>P_6110
TGTTTCTATGGATTAATACACCGGAATACACAACCTTTTAA
>P_6111
CAACCTTTTAAAGGACAGCACCCTGCTAATGGGTCTATTCA
>P_6112
CCGAAGAACACAATCAAAGGCGCCAGCAATCAGCAACGTCA
>P_6113
TGCGAGTGCCTCCACGGCGGCAGCAACACCGTGAAGACCAA
>P_6114
CGTGGCCAAACCACCTGGGGCATGGTACATCATTTTCAGAG
>P_6115
TTAATCAAAGAATTCATTTCCCTGACCTATTATAATGACTA
>P_6116
CAGCGCGGATCGATTCTCGCCGGTCTGTCCGCAGAACATAC
>P_6117
GAAAATCTGCCGGCATTTGGCGGGGATCCTCAGAGCATCAC
>P_6118
AGCGAAGGAGCAATGCGATGCACGAGAAGCGATCCTACATA
>P_6119
TTTATCATCAGCGCGAGAAGCGAGCGCGAGATGCGAAGACC
>P_6120
AGCGGCGGCAGGGCATGACTCGGAAATCACGCGGGATGATG
>P_6121
GACACCGGTCGAAACATCTACGAGGACCCCACCTTGCCGAA
>P_6122
CCAAGGAAACCACCGAAAAGCGGCTGGAGATAGCACGGATC
>P_6123
ATGACCGACTTGGGCAATGCCGAGGACCAGATCTTCAAGAG
>P_6124
ATTTTCGAAGCGAAGCGCCTCGAAAACGCCGTAGATCCGCC
>P_6125
ATCCGGAGTCATAATAAATCCAGTAGTTTTTATGGAATAGC
>P_6126
CATCATCTGGGCTATGAGCTCGTTAAAATCCCTGCTCAGGC
>P_6127
GTTTTAAACTTACTATCTGGCGTGAAGGGGTTCACATTTGC
>P_6128
AGGATGGTCTTTGGAGTGGCCGGTGTGCTAAAGAGTCGCAG
>P_6129
ATCGCATTTATATACCACGCCGTTGACCACAAAATGGTCAA
>P_6130
CTTCACGTTCAAGGTGTTGTCGGCCTCTGGTTGGTAGGTGA
>P_6131
GGTAATAATCTTGCCCAGCTCGGGAAAGTGCCAACCGTACC
>P_6132
CACCACTGTAATTAATTCACCACGAACGTAAAAGCGCGGGG
>P_6133
TCACACAGCATTAAACGTGGCGGCGATTTATCATATAAGTT
>P_6134
TTTCCTTTCCAAAAAAAACGCCTGAATACTTGACGCAGCTG
>P_6135
TTGACGCAGCTGCCATTGCTCGGTGTGCGCGTGTGTTTGTG
>P_6136
TTCCATTAGAAAAAAAAGTGCGCGAAATTTTGTTTTTATTT
>P_6137
TAAGTTAACATTTTTGGCAACAGCACTAATAATCATTATTA
>P_6138
AGATGTTGAACAGAAAAAGGCTAAAACACGAAACTACAACT
>P_6139
TGGTCGGAACCGGCACGTTCCATGCTCTCGCTGCGAGAGGC
>P_6140
GGTAGTTCTTACTGAAATTTCACTCTCGGAATTGCGACTGC
>P_6141
GCTGCTTCGAGCTGATCCGCCGCTGCCAACTATTTTCAGGT
>P_6142
TCCACTTGCTTCTTGAGATCCTGCACCTGTTTGCTGTCCGA
>P_6143
TCGCTGGACATCGCCTTCGGCGAGGGAAAGCTTTTGCTTAC
>P_6144
GGAGCCAATCGATGAGGATGCGGTGTGGGACTCAGCTTGCG
>P_6145
TTCATCCTCGAAACGAGTCACCTTTTTCCTCAAATGTTCAG
>P_6146
TACTACACGAAAAAAAAAGGCATTGTATCGGATCGAATCCT
>P_6147
TTTGGCTGAGGTTCTTGGTACCTGCTCCACTCAAAAGGACA
>P_6148
AATGCGACAGTTTTTGGTGGCCTTCTCGAGATCCTTCTGCA
>P_6149
TTATTCCACGTTCTCGATACCATTACTATGATTTTTTGCGA
>P_6150
ATCACACACACACAAACACTCGGTTGCTGCTTGGTTGATTT
>P_6151
AGGTGGTCGCTCTCACGAATCGGTCGCTGCGAGGAGCCGTA
>P_6152
GCATCCATTATAATCTGGCCCACGGATAGGTTCGACATCCT
>P_6153
TATTATCGTTGGTTGTCTGCCAGTTCTTGCGCTTGCCAACC
>P_6154
CGGGTTACATTTGGAGGAGTCGGTGGATACATCTGCTTCTG
>P_6155
TGTGTGTACCCCCCGATTCCCGGGGTTCCTGAATCTGCTTG
>P_6156
CAGGAAATTATTGGAGAGCTCAGCCTCAGAATCATCGATGC
>P_6157
CTTAACAGCTCCCACGACATCGGGACTGCTCCAGACAACCG
>P_6158
CTCCAGACAACCGTCGGTGGCGGTGAGCCAACTCCAGGACA
>P_6159
GAGCCAACTCCAGGACACAGCAGCAACAGCGAACTCCCTTC
>P_6160
GATGACTTCTTCGCGCCAATCGCGCGCAAACGAAAGACTCC
>P_6161
GAACAAGGAGCCAGATGATCCGGTGCGGGCTCCAACTCGCT
>P_6162
CTCACGTTCGGTGAAAAATGCTTGCTTATATCTCGGATCCA
>P_6163
AGTCGTTGGCACTCGATTCCCCTGCTCAACTACACGCCTCT
>P_6164
TTCAATGTGTATTTACCGCTCGGTCATTAGAAACTGACGGA
>P_6165
CTGTAAATAGAACAAAATCGCGAGCCCCCTATTTTCGGTAT
>P_6166
CGACTATGCAACTAGAAATGCCGGGTCAGTGAAAGATAACA
>P_6167
CACCGGTTCGTTGCCCCCGGCTGCAGTACAACAGATGCGGG
>P_6168
TGGTACGAAAGCACAAAAATCGGGAGTATGGCAACAACGAA
>P_6169
TCCCAGACTTCGCAAATTCGCAGGCGTATATGTATGCTTGT
>P_6170
GATCTTGAACTGGACGACGGCGTTGTCCTGGCCGAGGACCT
>P_6171
TTTTGCGGAGCGTCGAATGCCGGGCGTGCTGTACGAAAAAA
>P_6172
TAGGTAGTCGATAGATTCGCCAGCAACCATCCATTATTGTC
>P_6173
ATGGTGTAATAGGAAAAATGCCCTGCTACACAATAGTTTGT
>P_6174
CGCTCCAGCCGCTCCTGACGCGTTTCCACCGTTTTCGGCAG
>P_6175
TAGCAAGTGTGACCCCCGCGCGGTCTATGAATTAAGCGGAA
>P_6176
CATGCTAAAAGTAAGTTTCTCGGTTTTATAGTTGCCCCTTT
>P_6177
ATCTGGCACGCCGATAGCGTCAGCAATAAAGTGAAACTTGC
>P_6178
CAGCAATAAAGTGAAACTTGCGATAGGCATGCGAATTCAAT
>P_6179
CCGTAAAGGAGCCCACACAGCGGCAAGATGGTGTGCCCTTC
>P_6180
GCAGGGCTCGCAGCGTCCATCGGCACCCAGTTGCTGGCCAG
>P_6181
TGGCATAGGAGCAGAAGTTCCAGTCCCTGTTCAGGCCATTA
>P_6182
AGCATGCGGCGCTGCTGGGTCATGCGAGCGGATTGCACGCC
>P_6183
CACTCGTTGATGTCCTCGCACGTCGGCGGCTGCTCGAACTT
>P_6184
ATCTCACCGGATGAAGCAGTCAGGGTCAGTTTGGGCGCCGC
>P_6185
TCTCATAATTTGGAGTTCTGCGCGCCCAGCGAGTAAAACGA
>P_6186
CCAATTTCGCAGGCTACGCACGGCAAAAAGAAATTTCACCG
>P_6187
CCTGAAAAGCAATTCGAAAACCTGGTCAGCAAAGTCAACTT
>P_6188
AGAAGTTACGCAAGATATTGCATTTCTTATAATTTTACCTA
>P_6189
ACTCGGACTTGGACTCGCCGCGAAGTCAGCTTGATTGACAG
>P_6190
TATAATTTGCAGGGCAGACTCAGTGATTATTGCAGCATACG
>P_6191
CATATGAAAAACTTAAAGTGCGGTGAAAAAGTATTTAAAAG
>P_6192
CCCTAGCAATCAAGTGAAGTCGTCGGCAGCGGCGCAGCAGG
>P_6193
CAGGTGTTTATTGTTGCGTGCGTTCGAGGTTTGTGCAACTC
>P_6194
TACTTTTATGTACTAATTTCCCTGATTCTGTTAATATTGTG
>P_6195
TTTCCTGTTTTTGCCTAAGTCGGTCTATATTGTCCAGTCTA
>P_6196
TTTGGAAAATTTATCAATCGCCGTGAGCACCAGATGTCGTT
>P_6197
GGGTAGAGAATTTGAATTTTCCCCATTACATCCTCGGATGT
>P_6198
ACTAAATGCCTTTGAAATGTCGGGAATGGAATGCTAAATGA
>P_6199
TCCTCTGGACAGAGCGTCGGCTACAGTATTTTCTCTGCCTG
>P_6200
ATTGGAAAGTCTGAGATTGCCTGTACCTTGGTTGGGCTGGT
>P_6201
TTTACTAAAGATGATGATGTCGTCAATATAAATGAAACATA
>P_6202
TTATTTCGAAATCGAAAAGGCTTGCTCTTTTGTAATGCGAT
>P_6203
GCTGGATTTCCAGAGAATTCCCTGATCGATTTTACGATATC
>P_6204
CGATTTTACGATATCAGGCACCCTGTCAAAGTCCGCTAAAT
>P_6205
GATTTTTAATTCGGACAACACCTGCACAAAACAAGCCTAAA
>P_6206
ATAACTCGCGGGAGTTTCTTCGGCACAATTTAACCAACGAA
>P_6207
TTTTCAGGTGTTGTAGGCGGCAATGCCAAGTGAAAGGGGCT
>P_6208
TTCGTATTGATTGATTAGCCCGGCCATAACTTCCGTCATGT
>P_6209
GCATAATTGCCAGCTTGAAGCACACCCAATAGACAGACTAA
>P_6210
ATCCGGGCTAAATTAGTTTACGGCCTCGCCCTGGCCACCAA
>P_6211
AGTAGCATTCAACGGAAAGGCGCCAAAAATTATAGAGGCTT
>P_6212
GGCCACCTAGAGAACAAAAGCGTTGTGCAAGCCCAAACATG
>P_6213
GAAGAGACTCATGGCTGCTTCAGTCGCAATCAAAATTCAAA
>P_6214
AATCGAATAAAATCCAGTTTCGAGGCAAATACATTCACAAA
>P_6215
CTGTACCATGTACTGTACCACACGAAGGCCAAACTCAGACT
>P_6216
GTAGAGAAGAGAGGTAGAGGCGATCGGCAATAGGTAGAAAC
>P_6217
ACTCACTCACTCACTCACTGCCGTACTGAAGAAAACCCAGT
>P_6218
TAACCTTACGTCACATCCGTCGCTAAAAGGAATTTCGCACT
>P_6219
GACGAGCCGTCCACGCCACTCTCGAACGAATGGAGCACTCA
>P_6220
ATCCAAAAGGGGTAGAATTCCGGTGTGTTCTGCTATGCCCA
>P_6221
TTGTAGTGGGTGGGTATGCGCGTGAGCCGACGTCCAGCTGC
>P_6222
TCTAGAATTGTTTGGGCACTCAGCTTTAGCTTTCCGGCCAG
>P_6223
ACTGGGACGGCACCGAAATCCAGCGTTGTCTCAAATCCATC
>P_6224
TCGAACAGATCGCTTTCGAGCAGCGGCAGAATCACCTGGGT
>P_6225
GCAATCAATTTGAAAGAAGTCTGTCCCAAGCATTCCATTGA
>P_6226
CCCACGTGTTGATCGAAAAGCACGCGCAATTCGAAGTTTAA
>P_6227
CAATAAATAAGATCGAATCTCGAGCTCAATGATTTGCGGGA
>P_6228
CATCGAACCTGAGTGCAAATCTGTGGCGACATTGAATCTCA
>P_6229
TAGGCATGTTTTTCCAACACCAGCATTGCCCACCAGGACGA
>P_6230
CTTAAAAACTTTTTGAAGTACGGTCACTAGTTATCGATTGT
>P_6231
TGTGGAGACAACATTTCTCGCCGTCGTGAACCATCTGTGTG
>P_6232
TATCTACATTATTGCTTGCGCCCAACCAACCAACCCATATC
>P_6233
ACTACGCCGAGAATGGTCCGCGGAACGGCAGCGGCGGCGGA
>P_6234
CGAGATCGCGGCAATGAACGCAGCAGTCATCGGGACAAGGA
>P_6235
CATTAATTTAAACTAATTTCCGGGTTCTATTTTGCAGTACC
>P_6236
CTGGAGGAGTGCGCCAAACACGGCGGGGTGCTGCACATCCA
>P_6237
CTGTGCCGCACCAAATTCCGCGCGAAAATTGGTGTCATGTT
>P_6238
CTGGCTGTGACTTAAACTCCCCCGATATATATTGTAACCAT
>P_6239
CCGTTTTCGCTTTATTTTCGCGTGTACGAATTGATTGGCCT
>P_6240
TACCCGCGTAGTTTTTCGCGCCCTAACCATGAATGGGATTA
>P_6241
GGTGGCCTTGGAACAAGTGGCGCTGGCATGGGCGGCAGTCT
>P_6242
CACCGGCTCGTCGGGAATGTCGGGCTCCACGAATCACATGT
>P_6243
AGTGCCCTCAACACGCCCGCCGGACCTAACTTTTCGCCCAC
>P_6244
ATGTTTATTGGAGTTGTACGCGTTTTTCGAGAATTTATGTT
>P_6245
AAGCGAGTGAGAGAAATGTGCGAGAAATTCACCTGTCCCCG
>P_6246
CTTCAATTTTTTTTTTAACACATTACCTTATTTTCCCCGCA
>P_6247
TGCTGCGCAGGCCGCTCAAGCCGCCGCGGCCGCAGTCGCAG
>P_6248
GTACATTCTAAATGGAATTCCCCGAAGAAAGAAAACAGGGT
>P_6249
TATAGTTTTTCAGCAAATTTCGTTAAAAACACTAGAGCCAC
>P_6250
GTCCATTTGGCGGTATGTCGCGCTCTTTTGCAGAGGGGTCA
>P_6251
GAGTGCTGGCAAGGATCTACCGGTATGTATCTAAACGCAGT
>P_6252
CCTCTGGAAATATCAGCCGGCAATCGATCTCTCATCATCTT
>P_6253
AGGTTCGATTGTTCATCACTCATGGAGGCAAAGGCAGTGTC
>P_6254
GGATTCCGATTTGGAAGACCCGGGCGTGGACATCGACCGTT
>P_6255
TCGTTCCATCACCGAGAATCCCTCAACGCCGTTTTTCAGCC
>P_6256
TTTTTCAACTCCTTAAGGCGCAGTTTTCACTCACTTTCCTA
>P_6257
CATCTCACTACTATTTAAAGCATGCTCCTATAATTGCGAAC
>P_6258
TTGCCTTTTGATTTATGCCGCCTACCGGTGCTCACGCAGCA
>P_6259
CTGTAAAAACCAAGTTGAGGCAGGAACACACGACTGAACAA
>P_6260
TAATATTTTCAAATTCAAAACGGTTCGTATCATATTTATAA
>P_6261
AAGATTAAATACCCCTCCCCCACCCCCCCCCCGACGCCACT
>P_6262
CCATTCACAACACAAACTCGCTGCAACATGTTGCAGTTGCA
>P_6263
TACAGTACTCACCCCATCGACGGCCGCATCGGAGCTGAGAT
>P_6264
ATTGTGGCCACGACAAATTGCCTGGTTGCCTGTTTGCTGTT
>P_6265
ATTAATGCCAAGGGAATTTGCAGTTTTCAATTGGGTCAATT
>P_6266
TCAGTCATCCTCTGATTTTCCATTGTCTCTGTGTCGTTCTG
>P_6267
TAAAAGGTGGTAATAAAAAGCGCTAATATACATACTAACAC
>P_6268
AAAGTTACGATTATTAACTGCGGCCACAAACAACAATTAAC
>P_6269
TGGTATTTCCATTTCTTTGTCGGGAAATTCCAAGATTATTA
>P_6270
TCAACGTCGCATTGAGATTGCGTTTCCTATATGCGTATGCT
>P_6271
ATGGCGAACGTGTAATTACGCAGGATAAATAGAAATGAGGC
>P_6272
GGAAAATTGTCTGAAAATGGCATGAAGTGGAAGAGGGGTAG
>P_6273
CTTAGAGATACGGAAATAATCCCTGATGCTTAAGCTTCTTA
>P_6274
CTCGTTACGTAACAAAAAGTCAGCAAGAACAATGACGGGCA
>P_6275
ACCTACGCCCACAACGACAACAGCAACGTCGATTACCACCG
>P_6276
GTACTTAAAGTCACAAAACGCGAGCAAAGCGCACACGTTCG
>P_6277
CTTTCGCCGCAACATAATTGCGTGCGTAAATGTTCTCCACA
>P_6278
TTTTGGCCACCATATCACCACCCACATTACGCATACGCCAC
>P_6279
CATGCAGACGGCACAAAAAGCAACAGCAGTTACATGAATGA
>P_6280
CATGAACATATAGCGATGCTCGGGAAAAAGGAAATCAACCT
>P_6281
GGCGTAAGGGGAAGCGGTGGCCCTGTCTCTCCGTCAGTTTG
>P_6282
AGCTAAATTTCAGAATTTTTCTGGGATATCCTTCTGCCTAG
>P_6283
AAAGAAAGTCTCTCAACAATCCGGGACAACATTAATGCTCC
>P_6284
AAAAGTTTCAGCCTGGTCAGCAGTGCCCGGAAAAACCGCAA
>P_6285
ACCATTAAACGTTGGAAACTCCTTAAATATGTAGTAATACA
>P_6286
CTAAAACTCATTGAAAATTCCATGCTTATAATAAATGTATC
>P_6287
ATGACAGCCATGGATTGGAGCGGTCGAGTGGGCACCGGGGA
>P_6288
ACTTTACTGTGGGTGGTCCGCAGCCTTGCCTTAATTTAATT
>P_6289
CTTTTTCAAATTTGCATCGGCTGGCTTGGGAAATTGTTTGA
>P_6290
CTGCAGTAACGTAAAAAGTGCAGGAAGGGAAAAACGTGAGT
>P_6291
TAATAAATAACTTTTGTTCGCCGGAATTTCCTAGAAATATT
>P_6292
CAAATCAATTGGTGCGGGGACCGTAACAAATTTGTGTGTGT
>P_6293
CCAACATTCATTCGAGGCGACTCCAACGTGATTAATGGCCC
>P_6294
AATTGCTGGCAATTCTCCTGCAGTTCCAGTTTTCTCATTTT
>P_6295
AGTGCCTTCAATTTTCCCCACAGAAGCTGCAGCTGCGTTTG
>P_6296
GAGGGGAGGCAGTGTTGGGTCGTGGGTGGGATGGGTTGGGT
>P_6297
AATTGAATCTGAACAATTACCGAGAGCAATTAATAATCACA
>P_6298
CTTTGCTGGCCAAAATACTTCCTGCTCTGTGTCCAACCCAT
>P_6299
GCCTTGTCATCGCCGAAACTCGGTGCCCGTCTAATGGGCTT
>P_6300
GGGAAAAACTTAGAAACACGCGTGCTGCCTGTTGGCCATTT
>P_6301
TGCCCGCAACAATGTTGCGCCGGCCTTTACATTGACAACAT
>P_6302
ATTATAATCCTCTGAACTCACCTGCCCAACTGTCCACCAAT
>P_6303
CTCTTCCACATTGCCCTTGGCATTAGCTTTGTTTTACTCCG
>P_6304
AAATTGATAGAAAGAAAGCGCCGTGGAGAAGAAATAACTCA
>P_6305
TTTTCCAGCATTTTCCGGGGCAGCAACAACTTTTCATTGCC
>P_6306
TTAAAGAGCAACGCAATTTCCGGTTGCCCCGCGGGGGTCAC
>P_6307
CAGACTTTAACGAGCTGCCACGTTCCCAAGAAGCTGCAACA
>P_6308
GACGATAACAGAACAAAACGCTCGAGTGCTTGAAGAGAGGT
>P_6309
TGATCCCGAACAACAAATGTCGAGAGCAGCAGCTGCAGAAG
>P_6310
TTGGGGAAAGTGTACGACAGCCGTAAGATGGTGAAAGTAAA
>P_6311
GTCAGATGCAAAAAAAAATGCACTAGAAAATAAAACACGCT
>P_6312
GAGACCGCGAAGCAAAAACGCGAGCGCTGCTAAAATCGCGT
>P_6313
CAATGGCAACATAATCAAGTCGGGAAATTCAGTTTCCCCAA
>P_6314
AACATTTCAGCTCAATTTTTCGTTCCCTCTGAAAATGTGAT
>P_6315
TGGCACATACTTTTCAAGAGCGTGTTCTATGTTTTTCAGAT
>P_6316
ACGGCTTACGCTCCAAAATCCACGGCTAGAAAATTTCACCC
>P_6317
AACGACACAATAATTTTACGCAATAATTATGAATCATTCAT
>P_6318
GATTTGGTTTTATTGAAAAGCGAAAGTGTTAAAGTGTCTGT
>P_6319
ATGGAAAGCCAGTTATAAGCCCTGATACATAAAACACCTTC
>P_6320
TTTTCTATGTTGCATTTTTTCGGTGTATTTTAGTTTTATGC
>P_6321
ATCGAAATCAATCACAAAGTCGGCATCTCATCACATGTGCC
>P_6322
TGTATGCATTAAACAACAAACAGGAAAAATGTAAAAAATAA
>P_6323
AGAATTTATATTGCTTTTTTCGGTTTTCTCGAAGAGAGTGG
>P_6324
TAAAAGGCTGGCAAGATCCGCCAAAAATCCCAAATACGAAG
>P_6325
GGCAATGGAGCTTCACTGTACGTGTGCGGTTTTAGATGTCA
>P_6326
AATTGTAAATTGGATTGAGTCTGTGGCATGTTAACACGGCA
>P_6327
TAAATCCGCCGCAGAATCCGCGCGCGACTTTTGACGCGATG
>P_6328
TTTGACGCGATGCCAGGAGGCAAGAAAAACACACCCACCAA
>P_6329
CTGATCGATGATAAAAGAGTCGAGAAAAAAGAAGGGGTTGG
>P_6330
GTTAAATGCCAATAAACTTCCAGGAAAAACAATAACAGAGC
>P_6331
TTTGCCCCATTGTCTTGTCGCGTGTTTTGAAGCTATCCTTC
>P_6332
CAAAAGGTGCAAATAAAAGGCCTGGGAAACTTGGGGAAAAT
>P_6333
AGGCAACCTCAGTACTGACACGGTTTCGTTTAACCAGGCCA
>P_6334
GGAGCAGTAGCACACTAAAACGGTAGAGTACTTAGAACAAA
>P_6335
AAATGCTGACTTAAATTTTGCGGGCGAGAACTTTTCGGCTT
>P_6336
ATCGAGAGATGGGAAAAACGCACCAAAAATACCCTTTCCAA
>P_6337
AGATCAATGTGTCTCGGAATCGGTATGGTTCTCGTTTTCGG
>P_6338
CAATTTAACCGTCTTTATCGCGGAGACTTTGTCCAAAGCAT
>P_6339
ATTTATGGCGCAATTAAAAACTGCCCCAGATGAAAAGTGGG
>P_6340
ACAAACGGTGAAGGGAAAAGCGGAAAAGCGAAATCCCACCA
>P_6341
GCACATAAACTTCTAATTGGCAGCACATTCCGCATACGCCG
>P_6342
GGGGAAGGTGAAGTCAAAGTCGATTTCCACTACGACTTGGC
>P_6343
CGTAACTCGCATTTAATTTGCCGGCGAAAGGTTGTATGGAA
>P_6344
AATAAAAGAGTCATAAAAACCTACAACTAGATTATTTGGCA
>P_6345
AGATCCCAACCAACTAATGGCGTCTATAGCTTCCAGAAGGG
>P_6346
GCTTTTTGATGGATGCGCTGCAGCAGCTGTTGTTGGCCAAC
>P_6347
AACACTCAAGTTCATATTTCCGGGCTTTATCAACTTGCCCA
>P_6348
TTGAAAAAAACGGAGAGTTTCGGGGGTTTGGGCGTATGCAA
>P_6349
AATTTTAACTTGTTTTAAAGCGGGCGGCACTTAAAATTTTG
>P_6350
TCGCATAAGGCTGACTAACTCGGCTTCCACAAAGTGTCCTC
>P_6351
AACTCGATACATGGAATTTACGGTGGAAGTGCTAAAACATG
>P_6352
TTAGCACTGGTGGCGAAAAGCGATAAATTAGTAGCGCTCAA
>P_6353
CGCGAGAAAGTCGGTTTCCGCGAGAGGAAGGTATAAAGCTG
>P_6354
TTGACCCTATATATTGAACGCGTGTCTAAACTGTGTACATA
>P_6355
GTTTTCTTAGGGTGTGAACTCGGCTTTGATCACATATTTCT
>P_6356
AAGTTGACAATAGAAAAGTTCCTGGATTTCCAGGAGCAACT
>P_6357
ATTGATAACCCAGGAGATTCCGATCGAATGAATTCTGCGAT
>P_6358
GCGCTCGGCGCTGCGTCTGCCGTGCGAAGAAGTGAAGAAGA
>P_6359
TCGGCAAAAACAACAAAACGCCGCAAAAGTCGAGCTTCGAG
>P_6360
TGGGACCGCTGCCAACACCTCCGGGCGAGGCGGAAACAGGC
>P_6361
TGGAGAACTCGTCCGATTTGCACGACCAGTTCTCGGCCACC
>P_6362
CGATTTGCACGACCAGTTCTCGGCCACCAGCGTGAGATCCT
>P_6363
GAATATACTGATATTCGCAACGGTAAATTTTAAATTATTAT
>P_6364
CCTGCAGTCGCTCCATTTCGCGGTATTCTTTCATCAGGCGA
>P_6365
TATGCGACCTTGAACTAGCGCCCGCATTTGTAAACCAAACC
>P_6366
TCTACTTCGTTAGGCTGACCCATGAACTCATTAAGAGTTCA
>P_6367
CTTTCTGCATCTGCTGGGTGCCCGGCTAAGAGTATTTTTAG
>P_6368
ACTCCGGAATGGTTTTTGCCCGGTTCACTGATGGCGCGTGT
>P_6369
TACATATCTATAAATTAATTCAGGCGTAAAAATAAAATGCC
>P_6370
GGTGGGCGTGAAAATGTCGGCAGTAAATACCATTTGAGCAT
>P_6371
GATTTATTTCCACAATCTCTCGTTACCCAGCTTTTCGGCGT
>P_6372
ATACAACAACCAAATCCGCGCGGTATTCAAAACAAATTTTC
>P_6373
GAACACCAATAAAGTAAATTCAGTAGCAAACAAGTTGGATT
>P_6374
GGGTGACAGGTTTTTAAACGCCTGATGGGACTTACCTCGCA
>P_6375
GATTACCAGATAGTAAAATGCGGAAAACGCGGAAATTGTGC
>P_6376
CCGGCACCTACTTCCACCCACGGGCATGGCATTTGCACGCT
>P_6377
CGCAGCTCTACTTTTAATTACGTTAAAAATCTTGCAACACA
>P_6378
CAGAATTATTACCTAAACCCCCTCAGCAAGTGATTGCATAA
>P_6379
TTAGTAAACTGGAAAAAACGCCCACATCGCAAAATATTTTA
>P_6380
ATGTGCGCCTCCAACAAAAGCGTTTCAAATATAAATGAGTT
>P_6381
TACAGCACCCTGGAATTCCTCGGGTGCAGTGACCTCGACCA
>P_6382
AGCAAAAGAACTTAGCAGCTCATGAGGGGAAAAGTGTGGGA
>P_6383
AAGAGATCTCAGAATAAAAGCGTGAGGGTTCTAGGTCTAAA
>P_6384
GATAAAGCTGTTCTCAGAGCCGTGGATGTTAATGCAAAAAG
>P_6385
ATTTTTTGAAACTTTAAATGCGAGATTGAAAAATCAACCTA
>P_6386
GTTGATGCTCAGCACGGTGGCGGCCACGAACCTGAGGATTT
>P_6387
GTTTTTGAACTCCTTCAGCACGGTGGAGATGAGGAAGGTGC
>P_6388
TTGATGAGGCCTCCGAAAAGCCTTCCCGTCCTGGACAGTCC
>P_6389
CAAGTAAGTACATTTTTACTCAGTGTATAAAAGTATTGGTA
>P_6390
GCTGAGCCATGCAGTGAGTGCAGTGGAGTGCTCTTGCCCAG
>P_6391
AGGGAGAGCGTGGCCACGTGCGGCTTCGACCATCGATTGCC
>P_6392
TGCTGTTTATGTTGGGTTTGCGTGATATTGTTTTGAGTGCT
>P_6393
TATATCTGCACAGGGAAACCCGAGGCTGCAATAATGCGAGA
>P_6394
ATTTTAATGCTTGAAAATTACAGGGACATACCTAACAATTT
>P_6395
TTTTTTTTGGTGTCCTTGGGCGGTGAAGATAAACCCACAAG
>P_6396
AATCATCGTCAACGGAACGTCATGGGCAAAGATGTGGTCCT
>P_6397
ATCGCAAACCACTCGAGTCACCCTGACAACGAAATGGTTTA
>P_6398
TTGTTTGCTTAGTTGGCCGGCAAGAGTAGTTAAACAGAAGA
>P_6399
CTTTTGATTTGGCATTTTGTCGTGTTGGGCTTTTCCGACAG
>P_6400
CTGATAAGTGGCTATTCACTCGGTACTCCGCCCATGTCCCT
>P_6401
CGCATATTAAATGTAAAACGCTCGACTGGTATCTGAAAAAG
>P_6402
ATTTGTTCTCCAGCCGCTGGCAGTAGTCGCAGATCAGCTGA
>P_6403
GTGTATTGCGATTGTTGGGGCTGTAAAGGGAAATTACTTAT
>P_6404
CTTTTGCCTCAAGAGCGTGGCTGTGGCATTGAAGTCGGCCA
>P_6405
CGTGGCTGTGGCATTGAAGTCGGCCATCTTCTTCCAGCAAG
>P_6406
GCGAGCAATCGGTAAAAATACCGTTTCAAAGAGAATTTAAA
>P_6407
TTTTACTGCTAATAATAAACCGGCACATGAGAAACTTTTAT
>P_6408
TTCTTTCTCCGATTCATTTGCCCCAACAGACCCCCCCCCCA
>P_6409
GGGGGAGGAGGAAGATAGCGCCGTAAAACAAAAGTGTTGAT
>P_6410
GGAGGCTGAGGTAGCAATTGCAGCAGTGGGCGATTGAAAGC
>P_6411
AACAATGTTTTGTTGAAATACCCTAGAAATGCTTCCAATCC
>P_6412
ACGCACAGTTCGGGTTCTTCCCGTACCGAAATGCATTGCTT
>P_6413
ACGAAACACACTTCAAAATGCGTTGTAAATATTGCGCTTAA
>P_6414
AATAGTCGGTGGTTGTTTTTCGGCTGCAACTCGGCGTTTCA
>P_6415
GCAAAAGCATGTGACGCCCCCTTTGGAATAGGGGCGGACCA
>P_6416
ACGCGATTACCTTCGCCACGCCCCAAATATTAACATAACTT
>P_6417
TTTCCCATAAAAGAGAAACGCACGGGTATAAACCGATAAGA
>P_6418
AGAAACGCACGGGTATAAACCGATAAGAACCCACATCCACG
>P_6419
AGCTCATTTCCCTCGGAAAACGGGAAACCTTTTGCGGGGGG
>P_6420
AGTGCTAATTAAGCAAAAATCCCGCCCCACAAACGAGGCCA
>P_6421
TTCGTTGTTTCCACTCAACACTCTAACAAATTTAAGCCAAA
>P_6422
GCTGCCTGTTGAATTTTACTCGGGAATCGCAATGCGACTGG
>P_6423
CACTCGTTGCGGAAAAAAGGCAGGAAAGTCAGAAAAAGCTG
>P_6424
CCAGATTCAGCCAGATTACTCCCCAACATCAAGTTGAGCAT
>P_6425
CAACCCAACAGCCCAGCAATCCCGGCCAGGAACCAACCATC
>P_6426
TTAGACACACGACCAAATCACGGCAAACTCCAAGAAATGAA
>P_6427
TGGAATTCGGCTTCAAACTCCCTGATTTGTTTAAGTCATTT
>P_6428
GACAACGGCCTCATAAAACGCAGCCATCAAAAACGACAAAA
>P_6429
ATGCTATGGAAAACATTTTCCATAAACAACGAAGTGCTAAT
>P_6430
TGCAGTCGTCGCAGAATTTGCCTGGATATATATATATATTT
>P_6431
ACGGTTTCGAAACTCAGATCCGGTGGGGTTGTAACAACATA
>P_6432
GACAGCAATTATTAAATTTTCATTACATCCCCTAATCAGCA
>P_6433
CTGCCACTGCCACCTGATCGCAATTACGGGGAATTTGGTGG
>P_6434
TTGGGCTTGAGGGTTTTCCGCAGCACATGAAAAGTCGCCGC
>P_6435
GCTCTGACCAGGCATATTTCCTGCACCATCGATCGTAGGGG
>P_6436
AAAAGTCGAGACTTGAGACTCGAGAATCGTTGCTGACCAGT
>P_6437
AGTGATTGACGATGATTCGGCTGTGGCATGATCGGTTAATC
>P_6438
AGTGCTGTCAATACACGAATCGATAGCGAGGGGTCTTGAAA
>P_6439
TTATGACAAGTTATGAGCGGCAGCAGCATAAACAAAAGCGA
>P_6440
GCTCCTTAAAGCTTTCAACGCAGCAGCTCCATTCTCAGTCC
>P_6441
TTTTTGATTCAATTAAAGCGCGTTTCGCCCGATTTTGCTTA
>P_6442
TTGGCTAATGGTAACAAAAGCGAGAAATATAATGCGTTCCA
>P_6443
CAAACAAACCTGCCAACTTGCAGTACGGAACATCGAGCCAC
>P_6444
AGCTACAAAATGCGAAAACGCCCGCAGCTGCCAATCTCAGG
>P_6445
TTTTGACAAAATGAGAAAAGCGAGGTGAAGAACAATTCCTG
>P_6446
GGGCCCTTGAGGAAATCGCCCGAGGAGGCTTAATACTTACG
>P_6447
CTGCCTCTTTGAACTCTCGGCCCGAATCCCTGATTAGGATT
>P_6448
GAAAAGAAGCTGACAATGAGCGGGGCCCATAAAGTAGGCTA
>P_6449
ACCTGTGCCGGAGGTGAGTCCGTGATTGCGATTTAGTCACG
>P_6450
GTACAACACGATCACCGGCCCCTGAGAGCCTCTTTTCCGCC
>P_6451
CTGCTCCTGAGATGTTGACCCAGGGGCGATCTCTGGCCAGG
>P_6452
CGTTTTTAACATTCCTGCGGCGAGGTGACTCCACGGGCACC
>P_6453
TAATTTATTTCTATCAAAATCAGGAAAGATCGAGAATTCTC
>P_6454
AAAATGTCTCCGGAGAATTGCACGCTCTCGGAGATGAAATG
>P_6455
TTGTCGATGCGAAACTGTCACAGGAAAAAGGATTTTTGGTT
>P_6456
GAATCCGCCAAGACCCAAACCAGCAATTCCAAGCAATTCCC
>P_6457
AAGGAAAACAACGTTGAGTGCGGGAGGGAGACACTTGCATA
>P_6458
AAACTCTCTCGAGGATTTGGCGAGACCGAGGGAAAATACCA
>P_6459
ACTGGGATACTATAAAAGCCCCTGATATAGCTTAAATCTTA
>P_6460
TGTCATTGTGCAATTAACGCCAGGAAAAATTCAAATTAATT
>P_6461
AAAGAAAACGTTTACAAATGCATTTTTATCCAATTACAAAA
>P_6462
GACACGCAACGATCCCAACGCGGACCTGGCCAGAAAAAAAT
>P_6463
GCGGCTACGACTTCGGATTGCCGTCGCATAAATCTCAGTTC
>P_6464
TTCAATCAGCTCGAGCCACGCCCACTCGCAGCGGAAATCCG
>P_6465
CATGCGCCGACGTCTTATCGCGGCCCAAACATCTTGCACAT
>P_6466
TTACGCAATCACCAGCGCGGCGGTGACCCACTCGATTGCCA
>P_6467
GAGAGGGGTCGCAATCTGCGCGAGAAGATGAATCTGCACAA
>P_6468
CCGATCAGCAAGATCCATCACCCGAACATGCCGTCGCCCAA
>P_6469
CGTCGCCCAACAGTTTGCCCCAGGCTGGTCAAAGGGGCGGA
>P_6470
GGAATTTATGAAATTTTGCACACGAAATATTTTTTTTTGTA
>P_6471
GCGTCCGACCAAAAGCGGCGCACGCTCCTCCCAAAAATGGT
>P_6472
TATATAAATACAATCCATCTCGCGACTTCCTTTTTGCCGCA
>P_6473
TAATTTTGTAAAATTAGTCACGCGATTTTTATGTACTCACC
>P_6474
AAATATGATATTATGAATCGCCCGCTCAGACAGTTGGGACA
>P_6475
GTGCAACAAGGCTGAGACCACGAGCGCCAATAAATTTGCAT
>P_6476
TAATTTTATGATCATCGTCGCTGTGGTGGGTGCAAAAACGT
>P_6477
TGTTTGTTGTTACCTGAGCTCGTGGCCTAGCCCAACAACCG
>P_6478
TCGCGGCGGCCAAAACAGAGCGCGGGTGGAGGAGCCATTCA
>P_6479
ATCAACACAAAAACTACGGGCGGTGGCGTCGCAGCCAACTG
>P_6480
TTTCACGCTTCCAAACAGAGCGTCAGCAGAGCAGCTGAAGT
>P_6481
AAAATCCCACGGTTGTTACGCGTTTACGTTCTCGAAATGAT
>P_6482
CATGGCAACTTTTCTACTCTCCCTCTTAGTTTTTGTGGCCA
>P_6483
GACACTTGGAGCAATTTATGCGCGAAATTACAGGCGAAAAG
>P_6484
CGAGAATGTACGGAATTTTTCTGTAATTTGGAATTTGTTAA
>P_6485
TTTGCCGGCTGGTTCTGCGGCGTTAAAATTTAATTTAGGTG
>P_6486
ATGAGGAAAATCTTAATGCGCGGTAAGTACTTTTCACAGTC
>P_6487
AAAGGAAACTAGTTTCGGTGCAGGGGGGATATATTATAGTT
>P_6488
CAAACAAAACACATACCAAACGGTGGGTATGTGCCATAAAT
>P_6489
GTCGCGGTGCAAAAAAGAACCAGCACTTCAACTTCGAGCGC
>P_6490
TGCGATTCGGATTTCGATTGCGATTTCGCTTTCATTAAACG
>P_6491
GACGGCGGCCACCGCAGAGGCGGCACTGGAGCGGCAGCAAC
>P_6492
CCATTCGCGATGCCATGCGGCTGGAGTGCAAGTGTCACGGG
>P_6493
CTCAAACTGACCTTGGCTGCCGTGGTTGAAGAGGGCCATTC
>P_6494
GCGTAATTTGTAAGGAAAGGCGTGAAGAACACCAACGAAGG
>P_6495
ACTCTTGGGCTTAAGCCACACACGACTCACGATCGCCATCT
>P_6496
AAGCCAAGAGGGAAATGTTGCAGTGCCAAAAAAAAAAAAAA
>P_6497
GAATGCATCTGCAAATTCCGCGGCCTCCGGCTTTTTTGCCT
>P_6498
CAGGAATTTTCATAGAAAGGCGCTCCCGGTATGCAGACGCG
>P_6499
TTTTATTTTTATTTCTTACTCGGCCGAAGAGATATTTTTTT
>P_6500
ATAAGAAAGCCACCCCTCGCCGGCAGGGGAATCCCATCAAC
>P_6501
TCTGATTGTAATTTTAACATCATGCTTACCCAAAACCCTTC
>P_6502
AATCCTTTTGGTAATTTATGCGCCCTCATCCAAAAAAAAAA
>P_6503
TTGCCACAGCAACAAAAACACAAGGATGCTGCTTAATCAGT
>P_6504
GTGCTAAGTGAACCGCAAATCGGGGATAACAAAGACATTCT
>P_6505
TGAAGTTTAAACGGAAAAATCCTTCGAAATATTACTCTAAA
>P_6506
AATAATCCCCATTGTGAACTCGATTACAACACAATAATTTA
>P_6507
TAACTAAATTTCTCATGAAGCTTGAACGCACTAAAAACAAA
>P_6508
GCGAACGAGTTCAAAAGCCGCTGCAACGATCAAAACCACTG
>P_6509
CAACAACCTGGTTGCCACACCGGCCACATCGCGCCATTGCA
>P_6510
TTACGCCGTGTTATTTGTGGCGGCCTGTTGGCGGGTTAATT
>P_6511
CCAACGGGAGCCCGCGGTCGCCTGCTCCAACGGCAGTGGAT
>P_6512
TGGTTAAACACATTTAAAGTCCCCAACAGCATTGCTTTTTC
>P_6513
ATTTAATAGCCAAAATCATTCGGGGTATATGGAAATGAAAT
>P_6514
TGAAAAGCATGACTCAGAGTCCTGAAACTGGCGATTCATTC
>P_6515
CTTATCAGTTTTATTGAAGTCGGCAAATGGCATCGGCAATG
>P_6516
TTTAAATCGTACATAAAAATCGATACTTACACGAACTGCAC
>P_6517
AAGGACTCGACATGGCCATACGAGAATGTCAAATTCAGGTG
>P_6518
GCATCGCATCGCGAAAACGGCGGCTATGCGAACTTTGACTT
>P_6519
CCACTGTCCGTTTGTCAACCCGGTCCGTTCGTGCGTCCATT
>P_6520
CGCAAGGCGGTGAGAGATCGCGAGATCGGGAGATCGGCAGA
>P_6521
TGGCCCGAGAGGGGACAGCCCGGCCAGACAAACAAAGCGTG
>P_6522
CCACTCACGGCCATGTCGACCGTGATTAACGTCAGCATTTT
>P_6523
CAAACCTGCCACATAATTTACGAAAAAAATGCGACAGCGAC
>P_6524
AGCGGTGTCACTGTAAATTCCAATGGTGCTGTAATGTGGAG
>P_6525
TACATTATCCGGGAGACTTGCCGTGCTGCCATCGAGCTGAA
>P_6526
TCAAGTCGCGTTCGGAAAACCAGCCGCATATTTTCTCGGTG
>P_6527
CACTTTCCATCTACAGATCGCGTTTCGGAGAAGCACAGCCA
>P_6528
CAGAATGGATGAGGCTCTGGCAGCGGTGCGAATAGCCAAAA
>P_6529
GACATAACACTTAACATCGACGGCCCCTGCGAAAAGAGATG
>P_6530
TCATTCACCACCACCGTCCACCGCCGCGACCGCTTTTCAAA
>P_6531
CCGTTTGCCAAGAAATGGCGCGAGAAGTCTATCTTCCAGGT
>P_6532
ATAAAAAAGATGCCATTCCGCCTGGATCAGATACCCTTCTA
>P_6533
AATCAGCTACTAACGCAGCACATGGAGGACGATGAGCCTTG
>P_6534
ATGATAAAACAAAACTTTTTCCTTAAATAGTTTCACATAAT
>P_6535
TTCGCCATCTCGGACATCGGCGGACTCGATGTCTTGGTTAA
>P_6536
TTGACCAGCGATGACTTTGGCGAGGTGGCATTCATGGCAGA
>P_6537
AAGTATCATCCATCGCACAGCATTAATATCAAATATGGCAG
>P_6538
ACCTTTTCCTGACCCAAACGCCCAAATGAGATTTCAGATAA
>P_6539
ATGTGAAACTAAACGAAACGCAGGAAAAACTACAGCGCATT
>P_6540
ACCAACGTAAACGCCATACGCTCGACTGCCCTGGGCTCCAA
>P_6541
TTCCCTTGATTATGTTAATTCGTGTTTATCAAAAACATATT
>P_6542
CACCCCGTCATTATAGCCCACCTTACTAGCTGATTCACCGA
>P_6543
CGTCCTTAGGTTACCTCCTGCAGGGACACGCTTATCGGCAC
>P_6544
TACCCGCTGAGAGGAAAAGTCTATGTCAGAGAATCCCCCCA
>P_6545
ATTGGCATTACTTCTAAACGCGACAAGGAGTTATCGGGAAA
>P_6546
GCACCTGTAATTAGTAATCTCGAGGATTTTGCGAATAATTT
>P_6547
AATTGAAAACACACACTTTTCGGTTTGTTGGGGATGTTTGT
>P_6548
AAAATATTTTTCCAAATTCGCGAAAAAATATTCATAATTAA
>P_6549
AGCGTTGCCAGACGTTGAAACGGCTTTAGTGTGACCTCACC
>P_6550
CAGAGGTGCATTGAAATGGGCGGCCACCTCGCAGCATTCCA
>P_6551
AGCGGCAGCTGCCGCCTCAGCAGCCAGGAGAAAACCACCCG
>P_6552
AACGGGCGGAAGGTTCCCCTCAAAATGGCCAGCACGGTGAG
>P_6553
TCCCCTCAAAATGGCCAGCACGGTGAGGCCCAAACAAATCC
>P_6554
GCCGGTTAACATTGTGACGGCGCCGGGTAACCAAAACACCA
>P_6555
TATCCGGACGATGCTGCCCGCCTGCCCAAAATGTATATCTG
>P_6556
AGTCGCGCTGCAATTGTGCGCCAGAATTTTCCAGAACCTTT
>P_6557
TTTCCCCTGGCTTTAAAAAGCAGCCACGGTTTCTTGACCTC
>P_6558
GAACCCTCGCTGTGCTGGCGCAGCATCCCGAGGCAGTCAGA
>P_6559
CCGAGGCAGTCAGAATTTGGCAGTTTCTACACATACTACAA
>P_6560
ATTCTTTAATTTAAGAAAGTCTTGGATAATTTACCCGTATA
>P_6561
TAAATTACCGCCTGCTCATGCCTGATTCGTTTTTATTTCTT
>P_6562
TGCTTTTATCTTTTGCAAGTCCCGCACAAGCAACATACCCA
>P_6563
GTGTCTGCCATTGAGTGAGTCCTGCTCTCCCATTTTTCTCT
>P_6564
ATCGCTCGTTTAGGAAACTGCGATTTACTCATACGACATTG
>P_6565
AAGGAAGAGGAAGCAGGAAGCAGCACCAGCAGAAACGTCTC
>P_6566
TTTAGTGCCCCCTTTTTCGGCGGCGGCGCCACTGTGCGAGA
>P_6567
TTTGGCCTTTTGCCGATTTTCGGTTTATCTCTGTGGGCAGG
>P_6568
TTTTTAACCCAGACAAAGCTCATTGTGCGCATGTGTGAGTG
>P_6569
ATTGTGCGCATGTGTGAGTGCATTATCGAATTTTTAGTAGG
>P_6570
CCAAATTAATTCACAATTTTCAGCACTTGAAGAATGGAAGA
>P_6571
TGCAAATGCTGAAAAAAAAACCTGACTGGGCTTGGCTTGGA
>P_6572
CTCTCCTATATCGCATGATGCGTGATAGTGTTTCGGCTGGC
>P_6573
ACTTAACACTAGCCAGTCACCGGTCACATGGAGCTACAACT
>P_6574
CCCGTGCCTATGCCAACCTTCCGGAACACATCAGGGTGCCA
>P_6575
ATTTCGCAATGCATGCATCACCTGACTAACATCCATCATAA
>P_6576
TTTTACAGCTGCTGAAGTTCCGCGCGAAGGTGAACAAGAAG
>P_6577
AAATAAACCCAAAACACTCACATGAACTAGCCAATTCTTAA
>P_6578
CAGAGTACCCTTGTAGTTGGCGGGCAGGACGGAGGGGTCGA
>P_6579
CGTGTTGGATTCGAGAAATGCGTTCTGTGTTAGTTTTTCCT
>P_6580
TACGATTGATCGATGTCTTACCCGAACTCATATTCTGAACC
>P_6581
CTTAAAAAAGTGTTGAGGTTCGGTTCCTTGCTTGAACCAGT
>P_6582
GTTTTACGTTCTACAAAAGGCAGTTACATCTTTGAAAAGCT
>P_6583
CACTTTCTGCCCCCACCGCACCTGGTTTACCCGGCCAGCGT
>P_6584
TCTGTTCGATTCGGTTGCGTCTAGGCTAACGAAAGGCCACA
>P_6585
TAACGAAATGCAAAAAATTCCATCAAAGGACTTTTTGAACA
>P_6586
TCCAAGTTTTTCAAGTTTTACGGCTTCAATCTACTATACTA
>P_6587
AACTTCGAGTCCGAATTTTTCTGTGCCATTGTCAAGTCCTT
>P_6588
ATGTGGCGGTTCTGTTCAATCCTGCTTATTGTCGCTGATGG
>P_6589
GTCGCTGATGGCTGTGGATGCAGTGGCCACACTTTCACCCG
>P_6590
CTGCACAACCATATAAAACTCGTGATCCTTCTGGTTAGGAC
>P_6591
CGGAATAGTTCGGCACATATCGGGCGTAAATAGACCAACAC
>P_6592
CAGTGTTCTCCTGGTAATTCCACGAGTGCATCTGACCCAGT
>P_6593
CAGTTTGGCCAGTTGATCGGCGCCAGTGAAGACATTAAAAA
>P_6594
ATTAAAAACTCCGGTAAGATCGGCACTTCCATTGCGCGTAT
>P_6595
GGACCGCGAGCAGAGCGGAGCGGTCTCGGCGGCCGATGAAT
>P_6596
ACAATATACAATCTGAAACGCGAGTACGACTTTAAAACTGT
>P_6597
GATAATGAGGTAGCACGTGGCAGCACCAGTAATCTGCAAAA
>P_6598
GGTGTAACGTCCGCTCGACTCGCGTATTTTCCGCCAACTGA
>P_6599
GATATATCATATATCAAAATCGTTAAAGCGCTAACACACAC
>P_6600
TATTATTGAAGGTCTCACAGCAAGAGCTGCCATTCCCATAA
>P_6601
TTGTTTCATTAGGAAAATTGCGAAAATATGTAGATATGTGT
>P_6602
TCGATGGTTTGGGACAAAGGCAGTCAGGTAGATGACAGTAA
>P_6603
ATCGCCGATTGTGGAGATTTCGGTGCGAAAGAAATATCCCA
>P_6604
CGGCAATATAAAGGTGAACACGGCCGCTATAATGCCACCGA
>P_6605
CGTTTTTGTTTTTAGATTTTCTATGACAATGGCGCCGGCGT
>P_6606
AATCCAAAAATCTACGAGCTCCGTAGAAACCTCTGACATTT
>P_6607
CTTGTATAGCTATTTAAAGTCGGCTTTGACAGGTCAACGGT
>P_6608
TGCAATCTCCGAAAATTCCACAGTAGAAATCACCAGTCACG
>P_6609
AGTGTTTTGCTCATCATTCGCGAAAACCAGTAAGCTGCAGG
>P_6610
GCTTCTTCTTCGGGCCAAGACGAGAGCAGCCAGATCTGGCC
>P_6611
AGATCTGGCCAAGACCAGACCGCGACCAGGCAATTAAGTAG
>P_6612
AACTTTCATAACGGCAGCATCCTGCTCCCTTTTCTGCGGTA
>P_6613
ACAATTTAATATATATATACCCTGCGCAGCATGTAACTTAG
>P_6614
AGCTACTTGGGAGCAAGTGCCCCGAAAAAAAAGAGAGGCGA
>P_6615
TACGATTTCACTAGAAAATGCATGTATGTAAATATATATCC
>P_6616
TGCAACTTCTTCACATCGGCCGGTGGGAGTATGATCTCCTC
>P_6617
GGCTCAGTTCTATGATTTCACGGGATTTGACGGGTATACGT
>P_6618
TGGAGCAGCTCTTTGAGTTCCCGGCTCGTGCGATGGGTCTG
>P_6619
ACTACAACATTGCTGCGTCCCGAGGTCGTTGGTGATGCCGT
>P_6620
GTTGAAAATGGGATTTTTCTCGAGCGCCAGATCTTTGACAC
>P_6621
ATGTCTAATCCAAAGCAAACCAATGGCAACCCACAGCGAAT
>P_6622
TTTTTCCAATCCAAAAATACCTAGGTTATGTTAAAATTAAA
>P_6623
GGGCTCCTTGTACACAAACTCGATGGCATGATCTTCTTCAA
>P_6624
AGCATTGTTCAATCCAATTACGTTGCCAATCATCTGCGATA
>P_6625
TAAACTCTGGCCACCTTGGGCAGGACTAAACTATCGGCCAA
>P_6626
TGTTAGCCTTGGCCAAACGTCCCTGACGGGTTTCTGTAGTT
>P_6627
TCCAAAATGGAGAGAAACTGCAGCGTCTCGGATTCATTGCA
>P_6628
ACTATAACTTACCCCCGAGTCCGTATTTGAATTTAGTGAGA
>P_6629
ATTGCTAATGGGTTGTCCAGCGATGGCGGCCAGATAGTTGT
>P_6630
CTTAAAATCCTGTTCGTTTTCGGCAGCCAGTGTGAAGGATT
>P_6631
GCGTAATTAAAACCACAAACCGGCGACAACGTCAGCTAAAA
>P_6632
AAATTATGACCCGTGAAATGCCTGAGAAGAATTTTACTGAT
>P_6633
CCATAAAGGTGGCGACAAGTCAGCAATTTTCCTCACCCATT
>P_6634
CAACTAAATAATTTATGGCCCGGGCAAAAGTTGAACTTTCC
>P_6635
CAAAGTAAATACTTTGGCAGCGGCATTCATTAGATGCCTTT
>P_6636
ATCGGTATGGCTAAAAGTTCCGCCAACACTTTCATTTCTTT
>P_6637
TAATTAGCCATTGAACGGCGCCGAAAGAAAGTAAAAGAAAA
>P_6638
GCACACACATTTTTGGAGTACGCGAGCAAACAATCGAATCG
>P_6639
TCTTTCCACAAAGAGAAAATCTGCCACAAGATGACAAAACA
>P_6640
ACAACAGAGAACAAATCACACATGCGGATTGAAATAAAGGT
>P_6641
TTGATGTACGAGTTCGTGTTCGGTATTCGGTTTCAGGTACC
>P_6642
TTGTTATGAAGTTTTAAAGTCAATAATAATATAAAAATTTT
>P_6643
TACGCTGATAGCGGCCAGTGCAGTTCATCTAAAATGATAGA
>P_6644
GATATCGGATAACATGTGCGCAGCAATAAGTTAACAAGTAT
>P_6645
GCGTTTTTGACTGGGAAATTCTGTCGCATTTAGCCAACACA
>P_6646
TGTTGTTGTGCAGAAACCGGCGGAAATTCAAAAATAGAGAG
>P_6647
GCCATCAGAGCAACTACCCTCGGTTGCGGAAAATGATATGA
>P_6648
TCGGTGGCCCCCACTTCCGGCATGCAGCTCTCGGCTGACTC
>P_6649
GCCAGCTGCCGATAGATCGCCTTGAAGGGAAAGTTCCCGCT
>P_6650
TCTTCACCGTATCGATAAAGCGGGAGCCGGCATTGCCGCCA
>P_6651
TGCCGACGTCTGGGAAAGATCGGTTCCCAGAAAGTCGCGAG
>P_6652
AAAAGTTCCTCCTCGGTGGTCTGTCCATATCTTTGGTAGAG
>P_6653
GTAGCACTTGGCCGTATCGTCCGTCTCGAACTTTGCCATCC
>P_6654
CGGAAATAAATATAATTTTCCCTTGCCATTCTCTGCGAGTA
>P_6655
AAACTGGCTTGATTGTTCAGCGGGATAGTGTGTCAGAGATC
>P_6656
AAGTGGGTGTCTGTTATTCGCTGCAGTGCTTTCAAAACTGT
>P_6657
ATCGAAATGAGATCATGTCGCGAGTTTGCAAGAAGTGTATA
>P_6658
TTTTTGTTTGGCCAAAATCGCATTGGTTCAACTGGTTCATT
>P_6659
TTCATAAAAAAAAAAAAATGCTCCCCCTGTTTTTATTATTT
>P_6660
TGGCCAAAACATGCGACCAACGAGGTTAACAAATTGAACGT
>P_6661
TCCCTTGATTTCTTTATGCTCATCGCCAATTCAATCACCTT
>P_6662
AACCAAATCCACATCCAAGTCCCCATGTACATGTGCAATGC
>P_6663
AGCCATAGATTGACAGCTGGCAGCAGAGTGAGATGGATACA
>P_6664
TTCTGTGGAAAAATTCTGCTCGTCAGGGTATCAAATGATCA
>P_6665
AATTTCAAATTGGCAGCTGCCGCCAGCAGCTGACACCTAAA
>P_6666
ATTTAGGCCACCAAAAAAGGCAATAATTAATAAAAAATAAA
>P_6667
TTTGCTTGATTGCTTAATTGCGAGCTCTAAACGCTGAGCAT
>P_6668
TCTCAAAATGGCCCAAAACGCTAGATGGATGGCCCAAAAGT
>P_6669
ATAGGAAAACTGGGTCGCCGCAAGGATTTTTCACTTGCTCA
>P_6670
TGAAGAGGAGCAGGTGCAGTCAAGAACACTGCACTAAAGCC
>P_6671
CTCATGACCTAACCCAAGCTCGTACACAAGTAAACCATTGG
>P_6672
AATAAGCACATGTCGAAACGCCCAAATGCAAAAATAGCAGC
>P_6673
ATCCAATTGTTTTTTTTTTTCAGTGATTTTCGCAACTGAAA
>P_6674
TTGTTAAAATGATCAAAAACCGGTTTTTTCCCCCACAGCCA
>P_6675
TATAATAGAGTGGCCAGTGGCTTGAATGATTGATTCAGAAA
>P_6676
GCTGTTCCCCCGATCCACTGCGGTCGCATTCGGGTACTTTA
>P_6677
CAGCATGGGCCCGCATATCTCGGCTTTGCCATCTAGGCCCG
>P_6678
GCGCAATATGGCCCACAAAGCGGACGCAACGAAAGAGCCAC
>P_6679
CTCGGTCGATGGATGAACGGCAGTGTGTGTGTGTGCGTGTG
>P_6680
ACGGCGAACGAAGCAGGCGCCGCCAATTATGTTAATTGATA
>P_6681
GCGTCGCCAACAAGAAACGGCGAGAAAAAAGGCGCCAAGTT
>P_6682
AAATATAAACCAAGCAGCTGCCCCAAAGTGTTTTCGCGCAC
>P_6683
CAAAATGATATCTTATCTTACAGCAGAAACAGATAAAGATA
>P_6684
ATTGCTTTTACCGCTGCCATCAGCAGCAGGTACAACAACAA
>P_6685
CGTTCCCAGAAGGAAGTACGCGGTGGCTTTAGCAATTGACT
>P_6686
CATCAGCAGACTGAATGGGGCCTGAAAGAGAATTTTTGCTC
>P_6687
TTTTGTTAACCTTTTGCTTTCGGCAATTTTGCTCTCACAAA
>P_6688
GTTTTAAGTTGAGGTTTGCCCGGTTTTATTATTATTTTCTT
>P_6689
AAAGTCGTATGTCCTAAAGTCAGTCACAATACTATGTGGTT
>P_6690
GCAAACATAATTTTCAAACACGGTCTGAGAGTCAACCCAGT
>P_6691
ACACGGTCTGAGAGTCAACCCAGTTTTGCCTCAAGATGCTA
>P_6692
ACGAGACTTTCTGCCAGACTCCCCCTTTCCTTTTTTCCCCT
>P_6693
ATACTTTTGAAAAACTTTTGCTGGATCGGGAAAAATCATAT
>P_6694
TTTTAAAGTTTTTCTTACCGCGTAAACAGACCATCGATCTG
>P_6695
TAGGTTCGCCCACCATTTCGCTGCCTTCGTCCCATACTCCA
>P_6696
AAAAACACGACTGTGATGAGCCTGATTGAAGTTGGAGGGCT
>P_6697
ACCGAACTTAAACCATTTTCCAAGGTAATAAAATCCTATCC
>P_6698
GAAGAGAAGGAGGGTAAAACCAAGGATGCGGATTGCAGAAG
>P_6699
CCACCCACATAATTAAAACCCATTACAGACATACAAAAAGC
>P_6700
AAGCGTTAATTCTGGAGGGGCGGCATCTTCTAGGGCTTTTC
>P_6701
AATATATTCCCAAAGAGTGGCGGTTATGCTACGTGGGAAAA
>P_6702
TATATCCCAGTGAGAAATTACAGGAAATGTCCAACGTCAAG
>P_6703
ACAAGTTTTTCTCATTTCCGCTGCCGGGTGGAAAACTTGCC
>P_6704
ATAAATTAGCCACAAATTTGCCGGAAAAGTTTTCTCCGACG
>P_6705
TAACTCATTCGCGATTTTTGCGGTTTGTGTTTCACGCCGAG
>P_6706
CACTAAACTCGGTTGAATTGCAATGTCTTTGTTCGTTATCT
>P_6707
TGATGTTTTCTTTAACTTTGCCCTAATGTCCTATCCCAATT
>P_6708
GTCAAAGGCGCTTGCGCACGCGTTTCTCACCCCAAAACGAA
>P_6709
TGAATAGGGAATGTAAGGGACGCGCCTCACCCTTTCAACCC
>P_6710
ATTCATTTCAATGAAAATTTCCGCAATTACAGAACGAAATT
>P_6711
GTGCGTGGAAAGGGGGGGGGCGGTGGCTGTTAAGGGAGGCT
>P_6712
CCTCACTCGAATGGGAATTGCTTGGGGAAGGCCGTCGCCTA
>P_6713
CACTCAAGGGGGTGAAAGCGCGGGCAAGAGAAACAGCCACA
>P_6714
TATTTTACCACCATTTTTTCCCCAAACCCTTTGCAAATTAA
>P_6715
GGCAATCGTTTGGCAAATTTCATCAGTTTTTGAATAAACTA
>P_6716
GCACACACAGAAAATGCTCTCATGCACATTAACAGTGCAGT
>P_6717
CTCCTGCTTTTTCCCAAGCCCCCACCCAGCCAGCACCCGAA
>P_6718
AATATTTCCAAGAGAAGATGCGAGAAGAGAAACGAGCTCAC
>P_6719
AGGGGTCAGGTGTTAAAATGCACTGTCCTTTTTAGCGGATT
>P_6720
CACCAATAGCGAAGAATTTACACGCACGAATGAAAATATGA
>P_6721
ATTCAAGCAGCCACTTATCACCCCATTAAAAGCCAATTGAA
>P_6722
TCATTTAATAGCCTCCAATACATGAGAAAAAAAATACAATA
>P_6723
AATGTTAGGCATAAATAATGCAGCAAGGGACAAAGAAGCAA
>P_6724
CATAAAGCCATAACCATCCGCAAGGTATCAATTACCAGACT
>P_6725
ATTCTTTTTCCTCGTTCACTCGGTTTTTATCTTTTCCCGAT
>P_6726
GTCACTTGAGCCGAAATTTCCTTACGCATGTTTTACAACCG
>P_6727
GACGTGATGGTCGTAAAACTCGGTAAGAAAAAATCGTGTCT
>P_6728
AGGAAAAGCGCGTGAAAATGCGTGCAAAACAGAGAGGAGAC
>P_6729
CGCAATAAGCCCTCATAAAGCGGCATAAAAAACTTCGTCTT
>P_6730
GGCTGGCTAATAGTTGATTCCAGTCTCTCAAAACCACCCAG
>P_6731
CAGCCCCATTTTTAAATTTTCCCCAACACCCCTGACAAATA
>P_6732
TTAAAGGTACACCGTTTACACATGGTTTAATTTTTTGACAT
>P_6733
CAAACATCCGATTCGTGCGGCGAGAATCTCTTCTCGAATGG
>P_6734
TTAGGCTGTTTAGGAAACCGCCTCAGTGGGATCAATTGCAA
>P_6735
CACGCCCGGTCGTCCTCGCACACGCACACACTTAGTCGGAC
>P_6736
CAGATAATTTTATAAAAATCCGTGCTATTGCTGCGACCTTA
>P_6737
ATTTGTAAATGCAAAAAATGCAGTTCTCCCGCGAACTGTTT
>P_6738
GTAGGAACTCATTTTTATCGCCTAAATCTACTAAATTTTGA
>P_6739
AGTTGCTACTGTAACGGTTTCGGCCACGGGAAAGTCGAGTA
>P_6740
TGGGGAGCTGTGTCTTCAGGCGTTCTTAATTAAATTACCAT
>P_6741
GGCCAGTGGCTGTATAACTTCAAGGCCGACCAAACTCATAT
>P_6742
CGATAAAATTGTGCAAAAGGCCTTTCTGAAGATCGATGAAA
>P_6743
ACAACAAAGTCATTTACTTTCAGGGTCACATCGTTGAACCA
>P_6744
TAATAAAAAATTGTCAAACGCCTGCCCAACGCCTACGTGTT
>P_6745
CGATTAGGTTTTGGAAAATCCGTGACCTTGCTAACTTTATA
>P_6746
CCTTGCTAACTTTATAAATGCGCCAGCTGTCAGTGCTACAA
>P_6747
AGCCAAGGGGGCATCAATTACTTGCGCACAATTTGCACACG
>P_6748
TCGTCCCATTAATACTTCATCGAGAAAATTGTGTCACCTAA
>P_6749
TCAGTCCGTGGGTAAAATTGCTATAGTTTGGCACTTGATGT
>P_6750
TAAAGCAACAAGATCGGGCACCCTAATTTTCTGAACTGAAA
>P_6751
TGCCGCAAATTGATTTCACGCTGTTTCAGTTCCCTCTCCCC
>P_6752
GCCAATTGAACCTTTTTTTGCGACCGCAGTTATCGTTGGAC
>P_6753
TAGCGTGAGTGTAGGGAAACCGGGAATTCTTATACTAGCTA
>P_6754
TTTCGGGTTTCCCGTGTGCGCGAGTGTGTTGTTCGCCATCA
>P_6755
CCGTGTTGCCTCAGGAAAAGCGAGATAGGGGTGAAATATAC
>P_6756
CTCTACCTCATTGATTGATTCGCCTTTGGATTAGTGTTCAA
>P_6757
AAGCAAGATTTATCCGAAGGCCTGGCTAGACAAAAACCCCT
>P_6758
CTTAATGGCGCCGAAGGATGCGCGGTCTGCGTATTCGCATG
>P_6759
TCATTAGTTACTGCCGGCGTCTGTCTCACACATTCACACCG
>P_6760
GTGGTTTGCTATGCAAATTTCATGGCTACTAAAACAGCGTT
>P_6761
GTTGGGGGCGGATCCTATGACGAGGGCACGGAAACAGGTAC
>P_6762
GTTGGGTGATTTAGTTGGGTCGAGGTCAAATAGTTAGAAGA
>P_6763
AAAAATGCCATACAGAGCGGCGAGAAAACCCCAAATGAATC
>P_6764
TTCGTTGCATAGAGAAAAACCATTAATAAATACTTTAGGTG
>P_6765
TCGCAATTGATATAAAAACGCAGTCTGGATACAATAGTGGT
>P_6766
GTAATGGGAGACGATGATATCGGTGGTAAAGCTAAGATGAC
>P_6767
TTAAGCGATGTGGATATCCGCGAGGAGGTGGACGTTTTTAT
>P_6768
ATTGTGTGGAGTGTTGTGACCAGTCTTGAAAAATTATCGTG
>P_6769
TATTGGCGTGCTGAAAAATGCCCGACAAATGCTTGCCAAAC
>P_6770
ATGGCTTAATCGGTCAGAATCGGTGGAATCTATTGACTCCA
>P_6771
GGAAAATCCAAATGAAATTGCAGCATCTGCTTCTTGATTGC
>P_6772
TGAACAGCAAGTTGGAAAGGCCGGAAAAGCCAACACCCTGG
>P_6773
GTGTGGCTAGAGCAAAATTCCTTCAGCGTCGCTATGAAGCC
>P_6774
GTAGAACAAAATTTATTAGGCAGTCGACAAACAGATCCGGC
>P_6775
AGGCAGTCGACAAACAGATCCGGCTTTTATAATGCTGCCCG
>P_6776
CTTCATGGAGATTGTCACTGCGGCTTGGGTGTCTGACCATT
>P_6777
CATAAAGCCAGCCACAAAAGCGACAAAAATGCAAATCGCCA
>P_6778
CGATTTTCACATAATTTTTGCGGTCTCCAAGCCGGGCTTGC
>P_6779
TTGTCGAAAATTCCTTCGAGCGTGAATTGTATCTCACTCCA
>P_6780
AGTCAAGGTCCGCGATGAGGCGGCAAAAATGCTTCTTTGAT
>P_6781
TATTATGTTAGAAGAATTTTCGAAAATATTATTGGCTTATA
>P_6782
CATTTTCCATGCAATTTTCGCAGAGCCAAAAGGTCAGTTCA
>P_6783
GCTGGGAGATGTGAGATTTGCGCTGGGGCCGTCTGGGATCA
>P_6784
TTGGTGTCGGGAATCTGAATCGGGAGTGCGTGATAAGCATT
>P_6785
GCTGAACTCAAGTGTAAGCACGGGATATATATGCGTGTCGA
>P_6786
CGGCGAGTTTACAATTTTCACTTGCTTATATCTGCCACAGA
>P_6787
TCAGATTGAAGCATAATCGGCGATATTTCGATTTGGGGGAA
>P_6788
CCGTATCCTTCGAATTTTTGCAAGGTCAGCAGCTGTTCTTT
>P_6789
AATTTTTACAAAATATACCACAGTTTCAATTAACATTTGTC
>P_6790
ATTAACATTTGTCTCAATTACACGAGAGAGACACGCAGTTG
>P_6791
GTGTCCTTTTTCGTTATCGGCTTGAAAAACAAATAAAAATT
>P_6792
ATGACAGATACTACCAAAATCGTGCATGAAAATTGGATACA
>P_6793
TACCAGAGATTGGTATGGGTCCTGACCAAATAAATGGCCAG
>P_6794
AGAAATGAAACATTTTGACCCAGGACCTATGGGATAAGCAC
>P_6795
AGAAAGTTAGGAGATGCAGGCGAGATAAGAAAACATATTTG
>P_6796
TATTTCAAAGAGAAGGATCACAATGCCACCAAAAAAAAAAA
>P_6797
AAAATAATTGAATAAAATTGCTATAACGAAGTAAAATAATA
>P_6798
CGAACATGTTTTTCAATTTTCATGCGAGAATAATTTTTCGT
>P_6799
ATAAATCTTCAGATGGGACACCGGAAATTTGTCACTTTCAC
>P_6800
AGAGTAGCGACCAAATCCCGCCGCAATAATATATAGTTGAA
>P_6801
TCAAAACGTATCTGTAAGTGCGTGTACATAGTGTTAACGGG
>P_6802
GGACGATCCAATGGACAGGTCGTTGTCAGTCAGAGAGCCAA
>P_6803
GTGCTACATCGAATGGTCGGCGGCTGGGGATCCTGACCCGG
>P_6804
AGTATGTCTGCGAATGTGTGCTGCACTAGAAGCGTCAATAC
>P_6805
CTGCACTAGAAGCGTCAATACGTGCGTGTTTTCAATCAAGC
>P_6806
GACCGACAGAGTAAAAATTGCACGTTTGCTTCTAGGTGAAA
>P_6807
GCTTTCCTTCCCTTTTGTTTCGGTCTTAATTATGCAACATA
>P_6808
GTCTTTCAACTTTCCTGTGGCCCTATCAATAGCTGTACGTA
>P_6809
TTTGAATGACTGAAATTTTGCAGTGGAGATAGGGGGGCAGG
>P_6810
CGATTCGATATAAAATATTGCAGCCATTATTAAATTAGTTA
>P_6811
GACCGTGAAGCGGAAAACCGCGCTCCTTCAGGAAGAGCAGT
>P_6812
ACAGACCACACATCCTTATCCGGGATCTATCTCTTACAAAA
>P_6813
ATGTATAGGTCACGGATAATCGTTGCTGAAATGTTGGCCAA
>P_6814
TATTTCTTGCAAGTGAAAGGCTGTACAAAGAGAAAAGTGCA
>P_6815
TGGTAGTAGAGGTTGAGAGCCGTTCTCATAAACAAACACTT
>P_6816
TCTAATTTGAAGAATTTTCACCTTGGCAAACTTTCACCTAC
>P_6817
TCATAATGTTCCTCACTTTCCTATCGCGTTCGAAATCGGTT
>P_6818
TTTCCCTCTGGAGATTATTCCGATGGCACTGATCCCGCTGA
>P_6819
CAGAATTTTAGTTTTCAATTCGATTCATACGTTTTGCAGGG
>P_6820
CTAAGCTTAATTGAATTTCGCCGTACTCTGACAGTAAAGCA
>P_6821
GCAAATTAAATTGTCAATTTCGGTAAATGGCTGTAGGAAAC
>P_6822
CTGTCTCTCTCTATTCGGCGCTGCACTGGAAAAGCCATCCG
>P_6823
TTTGTCTCCTGTACATTATACATTAATTTGATTTAAGTGAT
>P_6824
TCTTTTCCCATTGGAACTGTCAGTCATGTTGTTTTCCTGTT
>P_6825
AATTTGCATAGTGCCACTTGCGTGCATTGCATAAATAGATT
>P_6826
TCCGCAGATCAGCCAAACGGCAATGGCAATGGTAATGGCAA
>P_6827
ATGGTAATGGCAAAGAAAAGCGGCCGAGTGGCAGGAAAGGC
>P_6828
CAATTAAAGAAAGTGAAATCCGATCGAATTGAAATGCAATC
>P_6829
AGGAGAAATCAAATAACAGGCAGGAAAAGTGGTCGGAAAAG
>P_6830
GGAACAGCCGTCATAAAAAGCAAGAAATAAGTTCATAGTGC
>P_6831
TAAGTCAACTGCGGAAATTCCTTGAGGAGTGAATCAACGCC
>P_6832
ATTTGCTTATTGAGAAAGCTCGGTGTGGTTCCTCTTTCACA
>P_6833
ATCTACTGTAACAATTTTGACGTTAAAATGCACCAATTTCA
>P_6834
CCTGCAAATCCCGGTTAAGCCGAAAACAAATGACAAACGTT
>P_6835
CCACAATAGCCATTTCAGTCCATTAGCTGTTAAGCCAATGA
>P_6836
ATATGGGTGAAGGCCCAAAGCGAATGCGAAACAAAATGTGG
>P_6837
ACCGCCAAGAAATCTCGACGCCTGGTACCCTCACATCCCAT
>P_6838
TGCATAATTAGCATAAATTTCGGAAATATTGTAGGCGACAC
>P_6839
TTGAGATTGAGAAAGAAACGCAGCGGCATTCAAAGGAAACC
>P_6840
AATAGTTCGTGCAGTTGGCGCTGCAATTACCGCATGGGGAA
>P_6841
CTCATGGGCAGGGTCAGTTACGGTGATATTCGCATGTAAGC
>P_6842
AGCCTAACAAAAGATTGTGTCCGTCACGAGCTCAAATATGT
>P_6843
CCATGTTGGTGGCCATCAATCCGTACCAGATTCTGCCTATC
>P_6844
CTATTCAAGGAGCTAGAATCCAGCAGTATCTTCTGGAAAAA
>P_6845
CAGTATCTTCTGGAAAAATCCCGAATTGTTTTCCAGAGTCG
>P_6846
ACTATGCCAACGAAAATCTACAGCAATTTTTCGTGGGACAT
>P_6847
AGAACGAGCATATCAACTGGCAGCACATTGAGTTCCAGGAT
>P_6848
ATCCGTCATTATGCCGGCGTCGTGATGTACAATCCATTGGG
>P_6849
GCGGCAGATCTGTGAAGTTGCCCTACCTGCCGATTCTGATC
>P_6850
GTAAGTACCAGGTTATGCGGCAGGGATTCCATCGCCTGGGA
>P_6851
AAAGAGAACAGCAGGAAAAACGATTGCAGGAGGAGCAGAGG
>P_6852
CGAGGGCATATCTTCGGGTGCAGCATACCAGTACTACCACT
>P_6853
GCGGATGGTTGCTCCTTTCGCTATGCCTCAGCTGCTTTCCA
>P_6854
GATAATCCCTCCAGTGAAAGCGAGAAGCGGGGCTGGGACCT
>P_6855
ACACGAATAAATCATAAATTCGGGATAAATAAATCGTGCTC
>P_6856
CGAAGTTATCCATTCTCTGGCATGAATGTTGGACTCGATGA
>P_6857
ACTAACCTTCTTCGTTAGCTCGCCAATTTTCTCGATCGCAG
>P_6858
GTCCAACCAAGCATAAATTTCGGCCAGAGAATTGTACTTCG
>P_6859
GGACTTCACCTGGTAGTACTCGGTGGCCTTGCGCTCCGTGT
>P_6860
GTCGTGAATCCTACGTTCTTCGGTCGGATCATAAATGAAAC
>P_6861
TGGCTTAGATCGTTGCCCGACTTGAGCAGCAGGACACTCTG
>P_6862
TATTTTCAATCAAACTCACCCAGTGGCATTAACTAGCAGGG
>P_6863
GATTCTTTTATATATAATTTCTGCAAGGGTAAATGTATCTT
>P_6864
GAGTGAGAAGCAGCAACGCGCCTGCCCACGGCAATAAAGTT
>P_6865
TAAATAACCTGAAGCCAACGCGATTTTTGGAGGCGAACTCA
>P_6866
TATGTCTATGAATCGTGAAACCTGGTTACATTCGTTTAACA
>P_6867
GAAATTGTTTTTGCCATTTACCTGTTGGTTGAAAACCGTTT
>P_6868
CCAATTGAAATTAGAACAGGCGGTAAGCAGTGAATTACCAG
>P_6869
TTATAGCTCGAGCCACTCTGCCGTACTTCCCACAACCCCGA
>P_6870
CACAAATCAACTTTAGATTCCCGCCTTAAGAACTGACAGAT
>P_6871
ATTGGACCTGCCCACAAGATCGAGGTTAATACGTTGCCTCC
>P_6872
GACTCCGAAGAGAGTGGGGCCCCTCTTGGTCAAGGCAATGG
>P_6873
CCACAAGATCGTGCAGAATACGAGGCCTTCCGGAGGCAACG
>P_6874
CAATATTTCCGACACGATCCCCGTAATGCTGACGATGTTTC
>P_6875
ATACCCTTAAAAAGTGGAGCCAGTCGAAAGGCGGCGATGAA
>P_6876
TAAATCTATTTTCTACACGGCACGTGCGAGATTGCAGCACA
>P_6877
CATCTCCACCGGATACCAATCGGTGGCTCTAAAGAGCTCGG
>P_6878
TGCAAAACAGTAAAGATTTGCGTGGTCTGAAAAAAAAAGAA
>P_6879
TATAAATTTCCCAAACATCGCCGTCTCTGAGAATTTATAAA
>P_6880
CCGATTCCGCTGATAAACCGCAGTGTAGCTGATTCCACTGG
>P_6881
AAGCGTTCGCAAAAGGTGCCCGTGCTCTGGTAGAGGTAGTA
>P_6882
ATGGCCAGAATGGGCAAAACCACGAGGACAATTGACATCAC
>P_6883
CTAATTAGTAGAACCGATGCCGGCAAACTGAATCCGATTCC
>P_6884
GCAAAAAGCCATCATTAACGCAGCTTAGATAACCTTTGCTT
>P_6885
AGGGTACTTACGCCAACCGCCATGAAGTATTCCAAAGGTGG
>P_6886
TCATACGCACTACCCGTTCGCACGGCCATGCTGTGCACCTG
>P_6887
CGGCCATGCTGTGCACCTGGCGGCTTCGGATACGACGGGCG
>P_6888
TTGCCGCCAGCGGATTCACGCCGCACTCTTGAACCTTATTT
>P_6889
AAGCAATCAGCTCCGATGCTCGGCGGCAAATGATGCTATTT
>P_6890
TGTTTACGCGTATTGGACGCCGATGACGCTGTTGATTTGGT
>P_6891
AAGTGTGCGCAATAAATTTGCGAAAAAAAAACATTTGAAAT
>P_6892
ACTGCTGCGACTGCGACGCACGTTGCCAGCACGTCTGCCAG
>P_6893
ATCGACAAAGGGATTGAAGGCGGTATACTCCTTACAAGGTT
>P_6894
AGCAGCAACCACAGCGGGAGCAGGGGCAGCAAGCACGGCAG
>P_6895
CAATTAACACAGCTGAAAGGCATTCCAGGTTAATCCGCTTT
>P_6896
CGACGCCCAAGCCCAAGTCTCGGGCAGAATTGGAGTACCCA
>P_6897
TAAATATAATCAAAGGCTGTCAGCATTGGCAAACAATAAAA
>P_6898
TGGCATAAATCAGATTGACGCCGTGGCAGTTGCACAAGCCA
>P_6899
TTTTAAATCGAACCGAGAGGCGCCAATGATGCAATTGCAAT
>P_6900
GGCATTACTTAACTTCATCGCGGCCATATCAAGTTTGTGCA
>P_6901
AAATTTCCATGTGACAACAGCGGGGTGGATAAATATAGACC
>P_6902
TGATTACCAGGTGCCTGGTGCGGGTTCCAAGTTCACGGAAG
>P_6903
TCGCCCTGAAATTAATGTGCCGGCCGCCAGTTGTCGGCAAA
>P_6904
TGCAAATGAACACCCAGAGGCGCGAAGGGGAGAAAGTGCAG
>P_6905
ACTGTTCCGCATATGTCACTCACGGCCATGAAGTCTGATGC
>P_6906
GTTTTGAGGGATCTAATATGCCGTATAAAGTATTCCCATTT
>P_6907
CATTCGCCGGTTGACTTTGTCGAGTTCGGGTGAAAGTTCCG
>P_6908
ACGGCTTTCTTACCGCAACCCCTTGGCCGACGGGGCGTATA
>P_6909
GCTCCAAGGTGGGCTTGATTCCCGACTAGACTTTAGTTTAG
>P_6910
GCGGTAAGTAACTTAAACTCCGGCGCCATTAAATGCCGGCA
>P_6911
TGATTGATTTATGTGGTTAACTAACCATATAAATTGAGCTA
>P_6912
TTTCCCCAAAACCCCAACAACCAGGCTCCTGAGCTAAATGG
>P_6913
ATATTTTCAATATTTAATGGCAGTTATGGCCTCCTATTTAC
>P_6914
GGAAGCGTCACAACAAGAATCGCGGGTAGGTTGCTTTTCTA
>P_6915
TTTATCAGAGTCTCTTTAGGCCCGAAAGGCGCCCAGACACC
>P_6916
GCAATTAAATGGTGATAAGGCGTTTTCAATTGACGTTAAGG
>P_6917
GTATCTGTGGATGACAACGGCGTGGGGATTGCGATACGGAG
>P_6918
CAAGACTGTCCTTGGAAATCCGGGACTGGAGAGATAGAAGT
>P_6919
AGCCAAATAACTTTATGACGCGTGCTTATGCGAAAGTAAAC
>P_6920
CACTTGCTTTCTACGAAATGCGCTAAAAAAAATCCCTAACT
>P_6921
CGAAATGCGCTAAAAAAAATCCCTAACTACACAAAGATTTG
>P_6922
CAGACCCCAAAGAATTCCGCCGGCATGGATGAGCATGGTAA
>P_6923
GTATGATCGCATCTTTAGCACCGTGGTGGATTGCTCCTGGG
>P_6924
AAATTATTTTCAAAATAAGGCATAAACTACAATAATTGTTC
>P_6925
CTCGAGGCGCCAAAGACGCCCAGTAGTTCCAGTGAGTCGGG
>P_6926
TGTTGCGCTTCCTGGAGAAGCGGGATCCCCATCAGTTCTTC
>P_6927
GTTTTCCGTAGGTTTGGCGTCCTCAACAACATCCTGCAGCT
>P_6928
CATAGAGTATCCATAAAATGCGTGGCTCCTTGTTAATCACA
>P_6929
TCTGAGACTATTCTTGAGCGCCCTACTTTGCCCCGTTTATG
>P_6930
ATCACCAAAGATGTTTTATGCCGCACTAAATATAGATTGAA
>P_6931
TCTTATCAAACAACGAAATACCCGAGCGATAAAACAAGAAG
>P_6932
AACTTCCCTCCATCTTGTGGCGCGATCTGTGGCTTTGCGAC
>P_6933
TGGTGGTTCCACAGCTTCCGCGGAAACGTCAGTCGGTTCTG
>P_6934
AAGAAACAACTTTAAAAATGCTAAAACAGCATTTTGATCTC
>P_6935
GAGTTATTGATTATGAAACGCAGTAAACGTTCCGCAGTTGA
>P_6936
CGAGCCGTGGCCACCGTGCACGGTTGCGTTTGGGCAGCAGC
>P_6937
CGCTGGTGCACTGATCGTGTCCGTATCGTTGTCATCGCTAT
>P_6938
AGCGTTCTCAAAGGACGATGCGTGATAGACTTTGGCATTCA
>P_6939
AGTAGCGCTCAGGTGCATGGCACGGATATCCATTCGGCAGC
>P_6940
TTGGAAAATAGCTTCTTCGTCGCGTGCGAGTGTGTGTGTGT
>P_6941
AAAAAAATTTAAACACACTCCAAGTAATTAAGTTTGGAGCG
>P_6942
GAAAAGCAACTGATTAAAGTCCCGGCCGGAAGTGCCCCAGT
>P_6943
AGGATGGTTACTGGAATCTGCAGTCGGATAACCCCGAGGGC
>P_6944
AGCCGGGCTATTGGAATTTCCCCGAGTGCAGAGTGTGCCAG
>P_6945
TCTGGCGAGGGTTGTGAAAGCTGCAACTGCGATCCAATTGG
>P_6946
GATCCCTGTGATAGTTTGTGCGGAGGTGCTGGCTGCGGTCA
>P_6947
TCGGTTTTCAGGTTGCAGTGCGTGAAAATATATATATATTT
>P_6948
AATAACGGGAACATCGGCGGCGGTGGAAAATTCAGAAAATA
>P_6949
CTACACAGTCCAATTAAACTCGGCGATGAGAGCCAGTGGGA
>P_6950
TTTTTTCGATTTGTACGCGGCAAAGGCGGGCCTAACCTCAC
>P_6951
GGCAGAAAAAGAGGCAGTTCCGGTTCCAGTGCTCGCTAAGA
>P_6952
GCACAAATCGCTCATTTGCGCCGCCGGATTCTACCCCCGGA
>P_6953
CAAAAATGTTTTGTAATTTCCGGAAATTTTGCTACATGTTT
>P_6954
GCGCGGGGAGCCTCATGTTACGCGAAGAACACCCGATTATT
>P_6955
AAATAACGAACTAAGCGTCGCAGCAGAAAGCCAGGGAGCAG
>P_6956
GATGGACTCATGGATTATGACGTGATGTGTGTGTGGGCGGA
>P_6957
GGACGAACGCCAGGACGTAGCAGCATAAGCAAGCAGCAGCG
>P_6958
CCACACGAACTGTCAAAAGTCATGTACAGTGGTCGCTCTCT
>P_6959
TTGTTAAGTGTATTCTGACTCTTGCTCACAGATGATGGTCG
>P_6960
CTTAGCCTAATCTGATGTCGCCTTAAAGAGATGTCATTGCT
>P_6961
AATTTTTGAAGTAGTTGTGGCGATCGAAAAAGCTAAAAAAA
>P_6962
TTGGGGGGTAAAAAGAAAGTCAGTCCCTCAATGCTCTCAAT
>P_6963
AGGCAGCAAACAAGAAAAATCGCTGCCGGCTTCTTGGGCGG
>P_6964
AACTTCACTTGTGCAAAAGTCCTGCTCTCCTTTTCGTGTTT
>P_6965
GCTCGGTTCCGCCGGAGTTCCTGTCCCGGTCCGCCACCCGC
>P_6966
TTTTACTTGTCAGTCGCGGGCCGTGACATTTCTTCAATGCC
>P_6967
CCAGGCGCGAAAGCCAAACGCGTGCCGATTGCGTTGGCATT
>P_6968
ACTACTGTTTAATATATTTTCATGATATGCTTTTATATATA
>P_6969
TAGCATGATATTTATTTTTCCAGTAAAATATATATTATATC
>P_6970
AGTTGGATGGCTTTCGTTTTCGCGGGTATTAAATAATGTTC
>P_6971
AAAACATTTGTATAGATTCGCTGTAGAGTACAACTCCTTCG
>P_6972
GCTTGCAACATGGCTTCCCCCGGCCCCTAGTTTCCGTGTCC
>P_6973
TTTAATTTTTCTTTTTGGCGCATCATTAAATCGAATGAACT
>P_6974
ACTTGGTAAAAATATCAAACCGATAGAATTCACAAAAAGCT
>P_6975
CAAGTTATGTTGTCTCGTGTCCCTAATGCTGCTGTTGCTCT
>P_6976
GATTTCCCTTTTCTTTCGCTCGATCTCATACTTTTTGCCAT
>P_6977
ATGATTCAATTGATTTTTTTCAGTGCCGTATCTGTCTGCTA
>P_6978
ACCCTCGATTCTCCTACCCTCCTAGTTGAGCCGCATTTTTG
>P_6979
TGCAGACGCACAAGAAACCGCAGCGCCAGGAGATTGGAACA
>P_6980
TCTATTTCGACTTCCTCCGGCGGCAGCTTGGCGCTTTTTCC
>P_6981
GAGAGTACACTGTAGGAAATCGGGAAAACTAGAACTCACCG
>P_6982
TCTTTTATGATATTTTTCTGCCTGCACAAAGGTGAAAACCC
>P_6983
GTCGCCGCTCGTTGCTTGTGCGCTGTTTACCCCACAGGTTT
>P_6984
GAATTCCGGACAGCATTCGGCGCTGTCGGTGGCAAATAGGC
>P_6985
CGGATCGGCGGCTGCCTCCGCGGGAGTCTGCTGCTGGTGGT
>P_6986
TGAGCCGTTCTCGCCGTGCGCCTTAAAAACAAACTTAATGG
>P_6987
GATGAGCAAATGGATGGCGGCGATGATGCTATGAATGAATG
>P_6988
GTTCTGTTTAGGTTTTTACTCGGGGTTTCGGATGTCCAATC
>P_6989
TAACCATGCAAGGAGCCACGCCGTCGCAATAACGATGAAAG
>P_6990
TAGAAATGCATTTCCATGTGCATGGACCGGTTTATGGACTC
>P_6991
TGTATGGTATAATTTTAACGCGGCAACTTCTTATTTGTAAA
>P_6992
AAAGAAAGTTATTAAAATTCCCTGGTTATTAGGTGTCGGTT
>P_6993
CTGCAAATAAATGTTTGAGTCATTAGAAAATTGATCAATCA
>P_6994
AACTAATTGATGATCAATTTCGGTCAAAGTTTTCCCCAGTG
>P_6995
ATTTGAATTGCAGTCGGCGGCGAGCGAGTGGGCTAATTATA
>P_6996
AACGAGTCTGTAGGAAGTCGCCTCTTGGAGATTTGCCGCTG
>P_6997
AAATGTTCAGCTCAAACGACCAGTTCTTGTTAACTCCTTCC
>P_6998
GGCTAAGAGAGATATAGACGCGGCGATAAGAAAACTGGAAG
>P_6999
CATTATATTCATCAGCATTTCGAGCGCAACGCCAAGAACTC
>P_7000
GCTCTGCACCCTGCAATTTCCCTGTCCAATTAGCGTGCGAC
>P_7001
CTTGGACTTAAACTTGGACGCGGACGTGGACATGGACAATT
>P_7002
ATTTTCCAGGCCAAATCATGCGGGATTTTGTGACTTTAATT
>P_7003
TTCAGAAGCTGAAAATCAGGCGGCAAAAAGTGGGTGGCAAA
>P_7004
GGGTGGCAAATGAGGAGTCTCAGTCGCAAAGGCAAATGTCG
>P_7005
CCGGAATTACCCTTGAAACTCGGCCCATACAATATTCGCAC
>P_7006
AAAAAAAATCTAGGGTCGGGCGGAAAAATGGGAAAAAAAAG
>P_7007
TTTGAAACGCTTCTCTGACTCGGAAAAACTGCAGCCACATT
>P_7008
GCTCGCATTGAGAATTTCGCCGCTGGCAATTTTTCTAGACG
>P_7009
GCTCTTTCCCCAATTTTTGTCGGCACTCTGTTTGCGTAATT
>P_7010
GGCAGACGAGTTTTTTGTCGCCCTGTTTTTGTTTCGATTTC
>P_7011
ATTAAGAGCCGAAAAAGTTGCGCCAAAAAGAAAGGAATACA
>P_7012
AGAGCCTATATGGTAGATTTCGGGGGGGGCAGTGGGGTCCT
>P_7013
ATTCGTTCGCTCGCTTGGAGCGGCCAGTGCCTATTGAGCGG
>P_7014
CCCCGCATTTGCAGGCCCCCCCCCCCCGCAATTCCTCTGGC
>P_7015
GTTTTTCTTTGGGTTTCCTTCGTGGGTGTCGTTTCTTGGGT
>P_7016
CCCATATCCACACCCCAACCCACCGACGCCCCAGAGATACA
>P_7017
ATGTTTCCATTTAAATGATTCACAAATATAATATTTTAAAT
>P_7018
AGGAGGAGAATCACCACCAGCAGTGGCACATGGCAGACGCT
>P_7019
GTGGTATCCTACGAAATATGCAGTGGAAAAATTAATGCACA
>P_7020
CCATCGGGTATGCTTTCGCTCGGTCCCTAATGAGTGGAGGC
>P_7021
AAGTGAGTGGGTTTTGTTGGCGTGAGGAATAACTAGCGGGT
>P_7022
CGAAAGTCGCAAAACAGCCGCAAGAGAGGAGGGACTTGTTT
>P_7023
TACTGGAGCCACCCCCAACGCCTCCAGGGAAAAATGGCAAA
>P_7024
GAACACCATGATGATGTTCGCGATGACGTTGTTGCGTCTGC
>P_7025
GTCGACCTACATTCAATTTGCGAGCGACCGCAAAACGCGTC
>P_7026
TTGCGAGCGACCGCAAAACGCGTCCGACAGTTGACGATTAT
>P_7027
AACTTCCAGTCACTGAAGCACCCCAACATTGATCATTGATC
>P_7028
CTGATAGAATACAGAAAAGGCGTCAGAAATGCGTTGGAAGC
>P_7029
TGTCTAATTATGGAAAAGTACCTTAGCTCGTTTCATACTAA
>P_7030
ATTTTCGCTGGCGCTTTTCGCTGTTTTTGTTTTTCGGCTCT
>P_7031
TTTCGGCTCTTTGACGTTGGCGTTGATTTTTCTAAAAGTGC
>P_7032
ATTATGGACAACATTTGCTCCCACAGGCCAGCGGTTTTGGG
>P_7033
AGCTTGGCTATTCATTGTCCCTTGTTGTTTGCCTTTTTCAC
>P_7034
TTGCAAATTGTGAAAAACCCCGAAAAAAAAACACAAAAACA
>P_7035
TTAAGAAGCAGTGCATAGTGCGGCAAATGAAATATTAATTA
>P_7036
TCAGCCGCAGCAACTGAAGCCCGCAGCAATTAAGGACATCA
>P_7037
CCCGCAGCAATTAAGGACATCAGCATCAGGGATGCGCCTGC
>P_7038
AGGAAGGTTATTGGAAATTTCCTCACTGGAAAATATTGACC
>P_7039
ATTCCTTGGCCATTTAAATGCAGTGCTGAGTCCAAAGTTGA
>P_7040
CATGCCACACATCAATTCCACATGAGTTGCGAGCTGCTCCT
>P_7041
AAAAAAGGGGCGGCTGCCGGCTGCCTGGATTGTGGGCGTGG
>P_7042
TTGCAGACGGCAAATTAATGCAAGCGCATTTATTTTTGTCA
>P_7043
AATAGAAGAAAAGCATCTTGCAGCAACATTAAATAATGAAA
>P_7044
GGGAAATACTTGACAAGGCGCTGCAGTGACAGACCCTCGTT
>P_7045
ATAAACGCTAAGAAGTCAGTCATCAATAAACGTACTAATAA
>P_7046
ACATTTTCCAATGTCTGGCACGCGGTTCTCTTTAGTCAAAT
>P_7047
GAGAAGTAATGATCAATTGGCCGTATCGAATTTTCGTGGGT
>P_7048
CAAATTCATTTCGCTCAGTGCATTAGTTCGCAATCCGCTGA
>P_7049
CCAATGACCAGACAATGACCCAGCAGCGAACACCATTAGCA
>P_7050
AAAACGAAATAGCCAAAAAGCGGAACTTGTAATTTCATTTC
>P_7051
GCAAGAATGCCAACTCGTTTCAGTATCTGCGCATGTCCGTT
>P_7052
GTTTTTGTTTTTGCTTTGATCGTGATTTTTGTGTTTTTGTT
>P_7053
CGAAACTGCTACAAATGATTCCGTATCAGCAAATGAGTACA
>P_7054
CTGAAAGTGATGACTTTTGGCGTTGACCTCAACGAGCAGTC
>P_7055
ATAAAACTAATACCAGTTTCCTGGACCGGCAGCAACAAATA
>P_7056
CAGCTGCAGTATTTTCAAAGCGGTGGGGCTGTGCGGGCCCA
>P_7057
AGGGGGTGGGGCTGCGAAGGCGGCAACTGAAACGAGCCAGC
>P_7058
TTATTAATTTATACATGTGCCGGCAGAAGGGTCAGACAACT
>P_7059
GAGGTTATGTGCACAATTTGCGTGCGCCAATTAAAACAGGA
>P_7060
TTTGCGTGCGCCAATTAAAACAGGAAAAATATGCACGACAA
>P_7061
TAGAAAGTTGGCATTGAAAACATGGGAAACAAATTTATTTA
>P_7062
TATATTTTCACTTGAAATCACAATGATCTTTTTTTAGGTGC
>P_7063
TCTAATTTCGAAGAGTCCTTCCGCAACAACCACTGTATTGT
>P_7064
GTGCCGTTCTTTTATAATCTCCCCATTGAGTTCCTCGTTTT
>P_7065
GTGCTCTCGCTTATTGGCCGCATTTCTTGTGTACCGCCGCA
>P_7066
TGTGTTTGCGTATCAATTCTCGCTGGTAGGGTGGTAAGGAA
>P_7067
GGATCGCTGTGACAAAAGTGCGTCACTTGTCGCGTCGGGTA
>P_7068
GTTGATATCACCATCGAACTCGGAACTGCCATTTCGTGGGT
>P_7069
TATATATCGAAGTCTAAAGGCAGCGGCGACACCTTCCAGCC
>P_7070
GGTTTGAATTAGATTCTAAGCAGTTTCAACCATATTCGTCA
>P_7071
TGCAATGAGATTTTAACTGCCGTGACTAAGCACTCTACATA
>P_7072
CTCTATAAGGTATTATTTCGCCTGTTGTTAGTCCTTATCTT
>P_7073
GTATTATTTGTTTTGATTCGCGAGTGTGGGACTGGATCGAA
>P_7074
ATTTGTTCATACATCAATCACGCGAATTTCGAACAATTGCG
>P_7075
TTTTCTATGTGTTTGCTCATCATGCTTGCCTTATTTGCTCT
>P_7076
GATAAACTAGCAATTTCACTCCTGATTATCCAGTACTTACC
>P_7077
AGACTGAAGCTGGCCAAAAGCAGACCCAACACACTTGTCTG
>P_7078
CGAGTCTAAGGAAAGTGTGGCACTATTTGTGTAGTACGTTC
>P_7079
GACCAGACGGCTATATAGAACGGGCCTGAAAAATAAACATA
>P_7080
AATGTGACATGCACCAAATTCAGCTTCAATTAAAATACCCG
>P_7081
TGTGGTCTCCAGACCATCCACGGTCCTCGTGTAGGGCAGTG
>P_7082
TGAACGCAAAGAGCTCAAGTCGAGAGCGGCGAATCGACAGC
>P_7083
CTATCGTGTTGCCAAAAGTGCGGCGATTGGAAGTGGTGTAC
>P_7084
TAAATAGCTGTCTCAATTCACGAGAATTAATGCTATTTATT
>P_7085
CAATGTGAACAAGACGAGCGCCGGCTCTCTTTACAACGCAA
>P_7086
AACTAACTCGAAACTTTTGCCCTCAGCGAACGACAGACCGC
>P_7087
CCTCAGCGAACGACAGACCGCGTTCTTGCTCTCCCTCTCTG
>P_7088
CAGACCGCGTTCTTGCTCTCCCTCTCTGCCTGCTTCGGCTC
>P_7089
CGCAGCGCCAAACGACCGTCCCGGGTAACTGTAACACTGCA
>P_7090
AACTGCCACAACATCAACTTCGTCAGCGGCCCAACTAATTA
>P_7091
TAAACAAAGACAAAGTTCCGCAGCCACTATTCAAAATAGAA
>P_7092
TTGCTACATCGGAGGATCACCGTGGAGGAGCCGCACAAACG
>P_7093
ACCGCAAACTGCCCCAAAAACAAGGACGATAAGTCTGTGAA
>P_7094
GTGAAGAAATGCAGTAACTGCGGGGAAAAACATACTGCAAA
>P_7095
ACCCCTAACTGTCCCAAGCACTACTCCAACAATTTCTTTCG
>P_7096
ACTACTCCAACAATTTCTTTCGCTAGCGCCCTAAAATCCGG
>P_7097
TAAAATCCGGACTAGAAGTGCCCGCCCCACCGACAAGAACT
>P_7098
AGAAGTGCCCGCCCCACCGACAAGAACTGCTCATTCCGAAC
>P_7099
TGGTTCAACGACTCTAGCCGCAGTCTACTGCCCACCGCGCT
>P_7100
GCAATTACTAAACATGTCCCCCGCAACATGGTCACCGCCGA
>P_7101
CAACATGGTCACCGCCGAAGCACTAGCAGATTTATCATCAG
>P_7102
AACTACATCAAAACTAATCGCGAAATCGAGCGGCTGGTATT
>P_7103
AGATCACCAATTACTAAGCACATGCTTAAGATAGCCACACG
>P_7104
TCACAGAAACCTAAAGACTCCAATAGCGCCAATTATGCCAC
>P_7105
AATGTATTCCGACCAAATCCCTCTACCAACACATTTATTCT
>P_7106
TCTACCAACACATTTATTCTCCCTCCTTTAATAGCAGCCAA
>P_7107
CGAACAGGTCAACCGAATCACGTCAGAAATTCGTACTGCTT
>P_7108
CCATTTTTCTAGACGTCGCGCAGGCATTTGACAGAGTGTGG
>P_7109
AGAGTGTTTGCAATAAGATGCGATACAAGCACTTCACGCGA
>P_7110
TGCGATACAAGCACTTCACGCGATTGCGCAATCGAAGCTGG
>P_7111
GCTGATGATACCGCGATACTCAGTCGCTCGAAATGCCCAAT
>P_7112
GAAATGCCCAATAAAAGCCACGGCACTCCTATCCCGACACT
>P_7113
GCTGACCACCCATACAAATCCCCTCGCAAGAAAACTAATCC
>P_7114
TGCAGTCAAAGCCGGCTGCACCGCAACGACCTCCCAGCCCA
>P_7115
ATTTTTTATCGTTATCGGCGCGGTCACGCTGCTAAGAATTA
>P_7116
TAAACAAAGTGAAATTAACTCGGCTTTGGCATATGCGAACA
>P_7117
GGGGAATGTGGGGGCGGTTCCGGTGCGAGAAAACGTAGTGT
>P_7118
AGCACAGCCACTGAGAGCGACGTGAACCAATGGGCACCAAT
>P_7119
GGTCGCGCTTCGAGCTGGAGCGATCACAGTGGGACGTGGAC
>P_7120
AGTGCCGACTGCTGTGAATGCAGCAACGTCCTTGTCGCAAC
>P_7121
ATTACGTATTTTAATTTACGCCTTAGTTGTTACAATCGAGA
>P_7122
TACAAATAATAAATAAAACGCGGATCCGATTTGGCATTCCA
>P_7123
TTTGCCGCCGTGCAGCGACGCGAAAACAACATAAAACCACT
>P_7124
CACACACTCCTGATTGTCGGCGGTTACCATGGAAATGTGAA
>P_7125
GACCAATAGCAGTGTGCGGGCGGTTGAGCATTGCCCACGAT
>P_7126
TAACGCAAATAACTAAAATACTATGTGTACATAATATGCAA
>P_7127
CACCGCAATTTCCGCAGACTCCCGGATAAGCCGGCACTGCT
>P_7128
TAGGGAGACATTGGCAGCTGCGTTCACAGCTGCTGCCATGG
>P_7129
GCAATCTCTAATTTTGCCAACGGCCACTAGGTAATAGTACT
>P_7130
GATACTTGGCATAGCCGAAACGGTGGCCATATTTGTTGGCG
>P_7131
AAAAGTCGGTTAACAAATTGCAGCATCTTGCGCGCATAGCT
>P_7132
CTTTTCGCGGCCACTTGAGGCCCTCCTTGTTTGCCCAGGCT
>P_7133
GCAAAGGCCGTGTAAAACTGCGTGAAATTGCTTTCCTCCTC
>P_7134
AATGCCCTCTGTAATGGTTTCGCGGTCATTCACCAGGATAA
>P_7135
CCAAAGGTGAACGACCCAGGCGATACTTCTCATTTAGAACT
>P_7136
GCAAGTGTGTGTGTGTGCGGCGGCAAGGAGTGTCATGCGTA
>P_7137
AATTCCATTGCATACCTCGGCGATCGCGGGCACAGTGGGTT
>P_7138
GAGGGCCGCACGTCGTCTGGCGGTAAACAAAAAATCCAGCG
>P_7139
ATTTTTGTTGAATCATTGCTCGATTGCAATTTGTTTGATAC
>P_7140
GATGTGCGTTTGTGTGAGTGCGTGTGAAAAAAGAACTGCAA
>P_7141
TTGTGGCTTACTGTAACACCCACTAACCTTATCCCACGCCC
>P_7142
CACCCACTAACCTTATCCCACGCCCCCTAATTGCCCCGCCA
>P_7143
AAATATAGTGCTCTTTTTTTCCTGCGTGAGAACAATAAAAA
>P_7144
GCCAAACCAAACCGAAGAGTCGCCAACAACGTCACCAAAGA
>P_7145
GAAATTGTTGTCGCTATTTCCAAGAAAGAGAGAAATTTTTC
>P_7146
AAGAAAGAGAGAAATTTTTCCATTGTGATGATGGCTGAAAC
>P_7147
TGTGATGATGGCTGAAACAGCGGGCAAAAATACATAGAATA
>P_7148
AGTGTTAAACGAAAATAAAACATTGATGATACAATATATGG
>P_7149
AACGATGATCAATTAAAAAGCCTCACCATCGGACTTTTACT
>P_7150
CAACTGCTCGGCGGCCCACACGTGCGCATACAGATACATTT
>P_7151
ATTGATCAATTCTGATGGCCCGTGACGTATGAGCAGAGCTC
>P_7152
GATGATTTCGTTTAGAATTTCAGTCAGAAGTCATAAAGCTA
>P_7153
TTCGGTTTGCAAAATTCGTTCATGGTCAAACTATTTGCTTA
>P_7154
GATCGTTGGTTGAATCCGGTCGGTTGGGTCTTACGCTCTCA
>P_7155
GGGCAAATATATAGAGACTACAGCAACCACCATAACAAGAT
>P_7156
TCGGAGTGGGAGGCGTTGCACGGTCTACAGGCAGTCCCATA
>P_7157
GTTTTGCGCTTTTTAGACGCCCCCCTCCCCTCCGCCGTCGC
>P_7158
TAAACTTTTGCTTAATAATGCGGTTTTTGTTGTTTTGAGGG
>P_7159
AGGAAAATGCCAGCAGCTGGCAAACGAGACGTAAACATAAT
>P_7160
GTTGTGGGAGCAGCCAATGACCTGAGCAAGGAGTCCACAGA
>P_7161
TGCTGGTGCGGGCTTTTCCGCGGGCGCCAGTGGCCCAATGC
>P_7162
GGCTTTTAACTCGCTCGCGCCGATCGAAACTGCCATTGTAA
>P_7163
TCTTTGACTTTCTTTGCTCTCCCTACCGCCGTTTGTTCGTT
>P_7164
CCATGAAGTAAGGAATTTTTCGGGTTCCATTATAAGTGGGA
>P_7165
ACGAACGACGATGGCAAATACAGTTGCGAGTTTGACGGCGT
>P_7166
CGAGCTTTATTAAATATCCGCGGAAAAGTCATGGTCGCCAT
>P_7167
AAACTCTGACAAACACAAAACGGAAACGGAAACACAAAACG
>P_7168
ACAGAAGTCGTAGCTCAACACGTTTGCATTGATTTGGAATT
>P_7169
GATTTTGCTGTGTATAAACTCGATAACTTTATCATTTTTAT
>P_7170
CAAAATATAAACCTCGCCCTCGATCAATTCTCCATGAACCC
>P_7171
TCAATTCTCCATGAACCCGCCTTGACTAAATAAATCTGATT
>P_7172
AAATCTGATTAAAAAGTGCCCAGCGTCAACTAACATCAACA
>P_7173
TAAGTAAAAGAAAGAACACACCGTATAAAAAATAACAAATT
>P_7174
ATGTCCCTGTCCCAATATCCCAGCCCCAGCAAAACAGCAAA
>P_7175
CTTTTCCCACGCACCCTCCACCCGAACAACAGAATAATATT
>P_7176
GAATTGCGAAAGAACTTAAGCGGTCTTCAATTCACACCCTA
>P_7177
TCGTGCATAAGTTTTTTATTCATGTACAATTGTTGTACAGT
>P_7178
AACCTCTTTGAACTGAAAAGCGAACCCAACAACACGAACAA
>P_7179
TTCAAAACAATTCTTTTTGGCGGACGGACTCTCTCACTGGC
>P_7180
TAGAACTCGATATCAGATCCCGGGAAAGGATTCCAAATGAT
>P_7181
CAGTTAGAACTTGAAAAATCCCCGAAAAAAAAAGGCAGTTA
>P_7182
GAGTGAGGCAACACCTCGTCCCTCAGCAGCTCAATAACCTG
>P_7183
AAATGTTGCGGCTTAGCTCGCGCCACCTTGAGACCAGTATG
>P_7184
GCTGGCCGAGCTGCTCAGAGCACGCACGTTGTCCAGCAGCG
>P_7185
TGGCCATTATAAAGGCGTCTCGGGGCTGCAGTTGCTCCAGC
>P_7186
CTGCCGGATGGTGGCACCGGCCGTATTCACAATTGTGGGAT
>P_7187
TACTTCTTCTTGGTCTCCAGCGAGAGGGTCTTGAAATCCGC
>P_7188
CCGCCCCCGCCCACAAACGACATGGTCACTGGTTGTACTCG
>P_7189
CTACGCAACCACTTTGGACTCGAGAAAATGCAATAATAATG
>P_7190
GAAAAGCGCCCTTAACAGAGCAGGAGTTTCGGTGAAATTTT
>P_7191
CGCTGCATCCTGATACTAATCCTTGTCAGCTTTACTGTCTT
>P_7192
TGATGTAATGTCAAAAAATCCTGCAATACAGTTAGTGGGCG
>P_7193
TACGCCCAAACTTGAATACGCGGCAATCCTTTTCGGCCAAT
>P_7194
GATTCTCCTACTGCCACTGCCGAGGAGGTACGTATTGGTGC
>P_7195
ATATTAGGGTCCAATTTTTTCGGGGTTTTAATGAACTTTGG
>P_7196
GAGCTAATCGCGAACAAAATCGGTTTGGTTTTCGGAAGTGG
>P_7197
AACTCCACGGCCGGACATTGCACCACCAGTTAGCCCAAGTC
>P_7198
AAAAAGTTTACGCTGTCCAGCGTGGTCTTGAATGTGTCCAT
>P_7199
TCTTCCTCGCTTTCCTTGAGCGGTTCCTGATGGCACAATAA
>P_7200
TATAGCTGGAGCAACAAGTGCATTAGTTGTCTCGTTTGCGA
>P_7201
ATTGTTCACATGCTCAAAAGCGAGTTTGGAATTCTTGTCGC
>P_7202
AAGTAAAACCGCTTAAATCACGCGCAAAACTATTTTTTGCC
>P_7203
AAATGTGGAAGAATTTTATACCTTACTTAGGAGCATGACAT
>P_7204
TATTCGCAAAGTGAAAATTGCGTGAGCTGCATAAATTCTGG
>P_7205
TGTTTCTGCTTTGATTGGTTCGAGGGCATTGTGATTCCTAG
>P_7206
TTTTTTTTTATGTATGGGGGCCCTTCTAATCGCTTTTGGTT
>P_7207
TGGATTATAACATTTTAAAACGATAATAAACAAGTATGAAG
>P_7208
GAAATAATAATAAATAATTGCGTCAATTTAGTAAGCGAAAG
>P_7209
TTCTACCGAGTTGAGCAACACGAACCCATTCCCCAGGCTCA
>P_7210
ACATCAACCACAACAACTCCCAGTCCTAGAAAACAGCCCAA
>P_7211
CGTAAGATCATTGACTAACACCCGACCAATCGCTGCTCTCT
>P_7212
AGGAAAAGGACACGGAAAAGCTAGAGGAAGATGTGGACTCC
>P_7213
GCCGCTGTGATTACCTGACGCCCGAATCCCAGAATTGTGGT
>P_7214
AAAAGTAGTATAAACAATGTCGGTGATTTCAAACGATTAAA
>P_7215
TAGTTTATATTAACTTGATCCGTGATAAAGTCAACCCCAGT
>P_7216
GAAGCGAGCCCCTTCAGCAGCTGCATCAGCATGAGAACGCC
>P_7217
CTGCCTTTGGCTGCTGGACACCCGAAAGGATATGCACGAAA
>P_7218
TGGACACCCGAAAGGATATGCACGAAAGTCGCACTTGTCGC
>P_7219
GTTCTTAACATCTTCGGCCGCCTGGTTGAATTCCTGTTTAG
>P_7220
AGTGCCTGTAAAAATCGAAGCCGAAACGAAACAATAACAAA
>P_7221
ATTAGTTTGAGGAATTAGCGCAGGCACGGAAAAGCGTCAAA
>P_7222
CCTTCAAACAGAATTTGGCACGAGAAAATTTCACTTTTATT
>P_7223
TAAGTAATTATGCTTTGGTTCGCGGATAGTTACTTCTTTTA
>P_7224
AAGCGGCTTAAGATAAAGCGCTTCATCTTGGTTATTCCGAA
>P_7225
TCTTGGTTATTCCGAAACTTCGAGAGAGTTGAAATGGGTAT
>P_7226
ATCATACCACCCTGACAGCTCGGTAAGTAAGAGCGTGGACG
>P_7227
ATAGTTGGTGCGGCAAAGCACGCGAAAGGCACGTACACCCC
>P_7228
ACTAATATCTTTAAGTCGACCATGTACAATGTTAAGTTCAC
>P_7229
TCCTGACCGTCATACAAGTGCACTACTTCCACAAGCGCTTT
>P_7230
AACTTTGGCTTCTACAAATTCGGCATTGAGATATCGCTAAT
>P_7231
GATATTGCTCAGCTAGGTCGCGTTCCCTTCGACAATCCCAC
>P_7232
ACAGAGCAAATAATGCTGCCCGAGGAGGCTGAATTGGCGCT
>P_7233
CGCACGCCCTCAGAGCACGCCATGTCCGATGTGGCGCCTTT
>P_7234
AAACCAAACCAACCAATTGCCCCGACTTATGATCGAAGGTG
>P_7235
CTAACACCGGCCAAAATATTCGGCGTTGAGAATAAGGCCCA
>P_7236
AGGCTTCCTTGCCAGGATCGCCCGAGTTTAGCAAGACAGGC
>P_7237
TAGATCACACGCTGAAGGCCCGGTTCTCTTATTCCCTCACC
>P_7238
ATGGGTTGTGGTGGGAGATTCGGGACTATTGCAACGACACC
>P_7239
TGCGCCGGCCGGAGCAACTGCAGCCACAGCAACCGCAATAA
>P_7240
ACCTATTAACTAATCAAACACTCGACCATGTAACACCTTCG
>P_7241
CAATACAGAACCACTTCCTGCTGCAACACTGCCTGGATGAC
>P_7242
ATATACTCATGGTTTATCTGCGAGAACGCATTCTCGTTGTC
>P_7243
CGAGAACGCATTCTCGTTGTCGGTCAGATCACTTTGGTTCA
>P_7244
GGACGGTCATGCCGCAGATGCGATACACCTTGCTGGTGCCC
>P_7245
ATGCATTGCACATTGGAAGGCGTGATCATATTTTAGAACAT
>P_7246
TTCACTATATACAAATAAAACGGGAATACAGAAATAATAAT
>P_7247
AAGAGAAAGTGTTAGATTCACCCGGTTATCGCGTCTTAATT
>P_7248
ACTTGCAATTCCGCCCACAGCAGTGCCTACAGTATTGGCCC
>P_7249
GGTACATACACAATGAAAGGCAGAAACAGAATCTAAAATTG
>P_7250
TTTAAAGTACCAACTGTGTACGGTAAGAGATTTTCTTAAAA
>P_7251
GTGAATGGAAAATTGCGCGTCCCTCACGAAAATCAACAGCA
>P_7252
TAACGGATTACGAACGCATCCGAGGGGATGTGGAAATAGTT
>P_7253
TCGGCATCGGAAACCTTTGCCGAGCTCTCAGGGTTGTCGAT
>P_7254
GAAAAATCTGCAAAAAAATGCGCGTTCTAAAATGACGCCGG
>P_7255
AAGCGCAATGCAGGGAATGCCCCGATTTGTGATGACGTGAT
>P_7256
TCCGAAACGCGTCGAAAACGCGCGAGCTTTTTCGACATTCT
>P_7257
ACCTCTTGCACCTCCAACGGCTGCAGAAACAGAACCACAAA
>P_7258
GACATACTGCTGCTTAAGGGCCTGATTGAAGCGCCTTCCCT
>P_7259
TAGCATAATCTCGTAGAGCTCCTGGTTGGCAAATTTCGGCT
>P_7260
AATAGTTGAATAGTGGAAAGCAATATTTACGACATGTATAG
>P_7261
ATGATATATTTTGTTAAATGCGATTTTCAATTGAATTGCCT
>P_7262
ATTTTCCAAATGTATTATCGCATCAGGAATGTAGGAGAGTA
>P_7263
TTCCACCACTGTTCTTTACGCCGAAACTTTTGACAGTTTAA
>P_7264
AAACTTTTGACAGTTTAACGCTTTGCCGGGAAAATCTTTCA
>P_7265
GATTCTTTATGGCCAATGAACGGAAAACTTGCACAGCTCGT
>P_7266
CAGCTCGTGCTTTTCACGCGCTGCATGTGCAACAGATTCAT
>P_7267
CTCTTTCGTCGGAGTTTTTCCGTGCTTTTATTTGATTTTCC
>P_7268
ACAAACAAGAGCTAGTTTTGCAGTTTTTGCGTTGGCTCCAC
>P_7269
CCACCAACTACGCCAACGCCCACGACTATATCCCCGCCCAT
>P_7270
AGATCTAATGCATTTTGAAGCGATAGCTGCAAGACAAATGC
>P_7271
CAATTGCATGCCATTTAAAGCCCCAACTTCGCATTCAATCA
>P_7272
AGCTGTTCATCGAAGACCGTCTTGGGCAGAGTGAGGATTTG
>P_7273
CGTGAAGAGTAATTGGAAGGCAGAAACAACCCATTGATTAT
>P_7274
GAATCCGGCACCAAGAAAAGCGGAAACGGATTTCACCTACC
>P_7275
GGTGAACGCCGGATTGAAGTCCTGCCTGACCTTCTCCGGGA
>P_7276
CTTGCCGGCCATTGTAAAAGCAGGATTATGGTCCTGCCTAA
>P_7277
CGGACAATAGGCACCAGGGGCGGGAGTATCATTCGGTTTGT
>P_7278
AGTATCTTGCCTAACTTTCTCGGGGCTATAATCACCAGGAG
>P_7279
GCGACCGGCGAATGAGAAAGCGGGATTGTGATCGTGCCGCA
>P_7280
AGGTGTGCAATCGACCACGTCCTGCGAAGCCTTTCCGGCGA
>P_7281
ATTGCGTGACCTTTTCAGGGCAATAGCTATTCGGAGCTGTT
>P_7282
CAGGTTCCTTCTGTTCGAGCCGCGAATTTGTTGCGCCGCAC
>P_7283
TATATAGTTTATTAAAATCGCCCCCACACACTCGACTTTCG
>P_7284
AAGAAGCAAAACTGAACTCTCGTGATTGTGATAAAAACGCC
>P_7285
GAGAAAGCTGGGAAATGAGGCGGGAAAAATTGGCAAACCCT
>P_7286
CAACGCGCTTTTGTGTTGTGCCTGCGCCATAATCAGTGACT
>P_7287
ACTATTTAAAAACCAAAATCCAGTAGAAAGATATTCTTTTT
>P_7288
CCAAACCCCCAGAGTTGTGGCGATGGTAGTTAATCAGATCC
>P_7289
AGGCGCCTGCTCGAGAATCGCGAGCGCCGAGCGGCTAAAAA
>P_7290
TTTTCCATGCAAATGAAAAGCGCTCCAAGCATTTTCTCTGC
>P_7291
TACTTTTAATAAGAAAATTGCTATGTTTGATTTCGAACTTC
>P_7292
ATGCAGGTAGTGTTGTTGCACCTGGTTGTTGCTCAGCCTCG
>P_7293
GAATTAAATACTTCAATACGCGATATTGCATGACCTTTATG
>P_7294
AAATTTAAACGAATTCAAATCCCGCGAAGGCTATTTGTGGT
>P_7295
AGAATCTACCATTTAACCCACCCCATCGTGGCACTTTCGGT
>P_7296
GTGTGCCCGGCATCGTCTCGCCCTGCTGCTGTCATATGTTC
>P_7297
GCCCGCGGGCGAAAGGAAAGCGCTGCCAAAGTAAAAAATCG
>P_7298
TTTGGGGCTCCCATAAAATGCAATCTTTATGAACCAGGCAG
>P_7299
TAATCCAAACATTTATGACTCGGTAGTTACATTTTGGAGTT
>P_7300
TCACTCCACCCGTTATTTTCCCCCACTCATTTCAGGCCCTT
>P_7301
TAAACTCAAAACTCAAGACTCAATCGAAAGGCAAACGAGGA
>P_7302
CATTAATTTAATGATTTAATCGCGAAAAACACGTACGGCTA
>P_7303
TTTCTGAAATGGATAAAAATCCCGCTTAAGCATTAACATAA
>P_7304
CAAAGATAGCCATGAAAAATCAAGGATTACCTCCATCTATG
>P_7305
ACAAAATTCAGAGCCTGCGGCGTTCGAAGAAAGGCAGCAGC
>P_7306
GCAATCATACCATACCAAAACGATGGCACGCGGCGAAAGTC
>P_7307
TAACGGCAACTGACACGCTGCCGCCGCAATCGCGGGCCCAG
>P_7308
GTCTTGTTATTTGTTAATTTCCTGTATGGTCTTTTATCTAT
>P_7309
AGAGCTGCACTTGAGACACGCACACACAATATTGAAATGGA
>P_7310
ACTTCCAAGCGTATCAAATTCCCTAATAAATAGTTCGCTGT
>P_7311
CCAAAAGCTAACCCGACAGCCAACAACGTGCTTATCAGCCG
>P_7312
CCAACAACGTGCTTATCAGCCGGTCCTCAAAGATTTCACTC
>P_7313
AGAAGGCAAGCCTTTGTTGGCCGTCGGAGTCAATTAGGCCA
>P_7314
CAAATTGATTAACCAAAATGCAGTTTGGCTCTCGAACATTT
>P_7315
GAAAATGCCAAAGGAATTTCCGGAAGCAAGTGAATAAAATG
>P_7316
AGGAAAACGCAACAAAGTCCCGGAAAATTGAGCACCAGCAG
>P_7317
CCCACTCTGTATCTAAATCGCCCACTCAAGTGCATCCTCGA
>P_7318
AATAAAGTAATGATCAAATTCCTGCTTTATAAAGGACATAC
>P_7319
AAGGGTCCAGGGTTCAAGTCCCTGCTCGGGCGAAACATCAT
>P_7320
GCAGTGAACACAAGCAACGGCCGCCGGGGCAATTTGTCTGG
>P_7321
AAAAAGTGTTAAGTTGCCGGCTGCATTTTCATATCGGGATC
>P_7322
CATTTTGGACATTTTTCAGGCGGTGTGTGAATATTTTGTTG
>P_7323
AAGCTAACCCATCCTTGCCCCCCTAACCCCATCCCCCTCTC
>P_7324
CTGTAATCAGGCTTAAACTTCTCGGTCATTTAGCCTGCGGT
>P_7325
GCCACTGCAACTGGCAACCGCAAGAGCAGTCAGGTTGTGTT
>P_7326
TCAGGTTGTGTTCCAAGGTCCAGGAGCAACCAGGAGTCATG
>P_7327
ATTTGAGAGCAGAACGAACGCATTGCCATGGAGCGGCGAGT
>P_7328
CATCGAACCCCCGAACTCCGCAGCAGCCCTTAAAATAGGGA
>P_7329
AGGATATTCAGAGGGAAACTCAAGGGAAACTCCGCTTCCAA
>P_7330
TCGAAGTAGCTGAAAGTTCGCTTGGTCAACTCAAACCATCG
>P_7331
GCGATGATGATGACTTAATGCTGCCATTGACATGCGAGTTT
>P_7332
TCAAGGAACATGAACGGACGCGTCTGCAAAAAAGGGAAACA
>P_7333
CTCTTCCTCCTCACCGTCTCCTGACGCCCCCCACCCCCCAC
>P_7334
TTAATACGAAACTAAACGCGCCGCCGCAACTTCTTTGCAGT
>P_7335
AACAAATCCCTGCCCATTTGCAGCCACGACCAAAATGGTGT
>P_7336
ATGTGCTCTCGATCCAATGGCAATGCCATCGTCTCGCCATT
>P_7337
CTCCAAACTTGGCGAGTCCTCGAGACTGGGAAAAGTCACTG
>P_7338
CTGCTGAGGAGTGTTGGATTCGAGCGCATACAATTTCAATA
>P_7339
GCCGAATCATTTCGCAATGGCGCCACCCGAAAATGGGATCC
>P_7340
CCCGAATATGTACTCCAATTCCTGGACATCATGGGCGGCGG
>P_7341
GAATGTCCACCGAAAAGTGACGTGGCCACAAACAAACCTTC
>P_7342
TATTCACACTGTGGAAAAAGCAGTCGGCGTCGAGTTTAACT
>P_7343
TCGGAGGGCTTGGACATGGGCCGCAACTGCCTGAAGAAGTG
>P_7344
CCGAAAGCGGTCTTTCAACGCACCAAGGAACACTGCCTGAT
>P_7345
AGCAGCTTTCATTTATTATCCGTGACTATTCTGGAGACTGT
>P_7346
ATAGTTTACCTCTTGGACGACGTGCTCTCGTCTTTGGATGC
>P_7347
TCTTTCTGGAAACGTTTTTACATGCTACTGGAAGGCTGTGA
>P_7348
TGCCTACGCTGGAATAAAAGCGGCCATCTTTATGCACGAGA
>P_7349
AGAAATGCATTCAAGAGTTGCACGCTCCTGTTCATCGCACA
>P_7350
CGCCTGCGAGGACTGCACGCCATGGATCGTATAATAGTGCT
>P_7351
TTGCCTCAATTCACTGATTTCGAAAATTAATGAATCTACTC
>P_7352
GGGTTCTTGGCCTTTTGAGGCTGCATTATTACGTATTTGGT
>P_7353
GCAGCAGATCCTGCTTCAGGCGGGCGCACAGTGTATCGATC
>P_7354
AAATAAAACGTTTTAACGTGCCTGGTTAGCAAATGATTGTG
>P_7355
CGATATTTTCGTCCTTAACGCTGCAGATACTGACGGGCGCT
>P_7356
TGATCTGCGTAATCTTGCGGCAGTATGTGGGTATTCCCTTG
>P_7357
AATTAGTTTCCAAAAATTTCCCCACACAATCACAATAAGTT
>P_7358
CAGAGCCAATGACATCTTGGCCCGAATTTGAGATTCCAACT
>P_7359
TTAAATTGACCAAGGACTCGCCCACGCACTCCGTCTCTCTC
>P_7360
TATGCATAGTTAGAATTTTACCTTAAAAATATTTTTCATAA
>P_7361
AAGTCCAACGTTTACCGACTCGGGTTCTCTTTTGTGACTAT
>P_7362
CTACACAGCCGTAAATATTTCATCAATGCGGTGGAGAAGCA
>P_7363
TCCTTTGCTGCCATGTGGGGCGGCCAAGACGTTATTACTGT
>P_7364
CAACGGCAGCGACAGAACCTCCCGAACGTCTTGGAGCGGAA
>P_7365
ACCTCCCGAACGTCTTGGAGCGGAAAATTCGAGAAAATCAC
>P_7366
AATTCGAGAAAATCACAGCGCGCGAGTGCCAGAAAATATTT
>P_7367
TAGTTGACTGCTACTTAACCCGGCCACGTGCCAAACAGTTG
>P_7368
AATGTTCTGATTATTAATGGCCTGAATTATTAATTACGGAA
>P_7369
AATGGGGTTTTCCCCTTTCTCGGTAAAAAAAAGCTGATACC
>P_7370
CCAAGGCCATTCGGAAAACGCATCGTTAACGATATGGCCGA
>P_7371
TCAATACTTAAATTAAATTACGAGAACTTTACTTGTACTAC
>P_7372
TACAAGGAAAGTGGTGACGGCGCGCTTCTGCCAACTGGACA
>P_7373
TCAACCCCCCACAAGTCCACCAAACCCACATTTATGGCTAT
>P_7374
ATGAAGCAAACAGCAGACTCCGGAAGGTTCTTTGTGCCAGT
>P_7375
GCCAGTTCAATTTGAATTTTCGGTAGCTGACACGACGACGT
>P_7376
CAAATTGAAAGTTTTAAACTCCCCATTCACCACCCCATCAT
>P_7377
GCCAATTGCCTTCTGTTACACAGTGAGGCTCCAACGTAAGC
>P_7378
TCAAATCAATTAGTCGCTGGCGATAAGAGTGATGACGAGGT
>P_7379
GTCGTGTGCTCCATGACTTCCATGACTTCATGCGACCCGAA
>P_7380
GTCGCCCCCTCTCGCTCTGTCGGCCACATGCCGTCCCGCTC
>P_7381
GAATTCGCAAACTGCGGTCGCCTTGATATGAAAAATTAATT
>P_7382
CATTAAACGGGATAAGAAATCGGTAAATCGTCTAGAACGAC
>P_7383
CTTTAAATTGCAGTAATTCGCGCCGATCTCATGTGCTATGT
>P_7384
CGAGGCTCCGATACCCACGCCGGGAACCGCCGGACCCGTCG
>P_7385
TGTCAATAGATTATGAACTGCATGCCCACACTATTGTATAG
>P_7386
CCTTTATTCGCTCCGATTCTCGCTGATAATATTTAACTTGG
>P_7387
AAACGAGTGCCATGTGGAAACGGTTCCGACGGTTACTTGCA
>P_7388
GATGTCTCTGCCGCTTTTGGCTTGGATACGAACGCCGCCTT
>P_7389
TACGTTGTATTTTGAAAACGCATTCTAATCCTATTTGTATT
>P_7390
CTGCAAGCCACTGGGAAGATCAGCAACCACCTCCTTTAGCT
>P_7391
TTGTGTCATTATTATCTGCACGGTAAGCCACATTTCCCTTT
>P_7392
ATTGCTTCCTTGGAAATCCTCGGTAAGATCCACACTCATAT
>P_7393
ACTTCCGGGGTTAGGAACGTCCCGAGCAGAACATATCCCAC
>P_7394
GAAACGCACCTGGGCAACTCCGTGCGAGTCACGCAGGATGA
>P_7395
CCTGCCTTCCAGTACTTGCTCAAGGATGCCGAGGCCGAGGT
>P_7396
CATGGGCGCCAAAATTGAGGCGGCAATGGACTCAAAGCTGA
>P_7397
CTAACTCTCGAATCGAATTCCGAAACCGAGTGTGGACGCGT
>P_7398
TGGATCAATAATAGTTACGGCGATCTTTAAGTTTGTAACTT
>P_7399
TGTGCGAAAATGGAAAATTCCGCTAATACAATTTGGATAAT
>P_7400
GTACGGAGCTCCGACGAGCACGGGCACGGCGGATTTCTGGC
>P_7401
CGGAACCAGTTCGAAAGTTGCGATATCGATAACACAGCTAT
>P_7402
CTGCGAAAAGGGGACGCAGTCGCGCACGGTGAACTCGAAGA
>P_7403
GATTTAATCCACTTTACGCACGCCAACAACACGGCCATCCA
>P_7404
TCCAAAATACATGATGCTGGCGTCCGCGTGCACCAACATGG
>P_7405
TATGAGACCAATTGGTTTTGCATTTCTGGATATATTCAATG
>P_7406
TACTCCGAATGCTGTCGAGGCGTTAAAAAGGTGCTTAGTTT
>P_7407
CTTCAGTGCGGCATCCAGCGCCTTGGTGTTGTTAAAGGCTT
>P_7408
CATTTCGCTGTTGGGATCAGCGGTGCCCAGAAAAATGGGCT
>P_7409
GCCGATTAAGGTTCCTAAGGCTGGGACAATGGGGCGTGTAA
>P_7410
AATGTGCAACAGTGATGCAGCGTGTTATCAAACTTCTTTTA
>P_7411
TCGCACCTTGTTGTGCAAGTCTGTGATGCAAGATAAAACGA
>P_7412
ACTCTAGTGGGAGACGAACTCGTCAATATGATATCGACTTC
>P_7413
TATGATATCGACTTCCGAAGCACGCGTAATCAGACCCATAT
>P_7414
ATAGAATCCTCCTCCTCCTCCTGCTCCTCCTCCGCCAATAC
>P_7415
CACTCCTGTCGTACAGACGTCCCCATTCACCTTCGAGGAGT
>P_7416
ATCTGATCGATTGTATTTTGCGGCGTTTGTGGACTTGGCAA
>P_7417
TAAATACTCTGTTAAAAATTCGATAAAGATCCGAGAAATCT
>P_7418
TGCAAGTGCCCAATATGAAGCGGTCAGCCAGCGGTCGGGAA
>P_7419
TCTAACTGCTCTGGATTGACCGAGGATAGCTATACCGAATC
>P_7420
TCAAAAAAGTAAGAATGGATCAGCGTCAACTTAAAAACCAT
>P_7421
CCACAGGAATACTGACAAAGCGGTAGGCTATATGGGGACTT
>P_7422
GACGAATTCAACAGAAACAGCAGCAGCTCGCGGTCCCGAGT
>P_7423
TCCAGAATAGCGTCAACAATCGGGACATACTTCTTGGCGTC
>P_7424
TTCTCACAAATTGCATTTCGCATTGTCCGTCGTCGTCGTTT
>P_7425
CTAAGAAAATTTGGGAAATGCCGCCGCAGTCTTGTCGCATT
>P_7426
GCTAAAAGGCAGCTCGATTTCGTGCGAGACTTTCAGCTTGA
>P_7427
GGTGGAAAGCAAATCCGAGGCGGTGCCTTCCAGACAACAGT
>P_7428
CCATAACGTCGGAGGTGTTGCAGTGCCCAGACAATGGGCTC
>P_7429
CTCTTTGTTTGCATTGTACGCCTGATTACACTTGCCAACAT
>P_7430
CACCAAAACTGTAAATATTTCCGAAAATCTTATCAATTTGC
>P_7431
GGCGGGTTTTCCCTTGAAGTCGGCTCGAATTTCGTGTACAT
>P_7432
AATTTCGTGTACATATTTGCCAGTCGTTCACTGAGGACGAG
>P_7433
GTAAACATTGCATTGCGATACGGTGTGGAGGGACTGGGGGC
>P_7434
TCCGCACTAAAAATCAATCGCAGTAGGCCCCAGAAACCAAA
>P_7435
GGAACACTTCCAACAGGAGTCAGTTCCATTAACCCCGCGAC
>P_7436
CAGCGTAGTTGATTTAAGTGCGCGCTCATTTGATACCCTGT
>P_7437
GTGGGGGGTATATTATGGTGCCGGTACGATGTGATAGACTG
>P_7438
TAAAAACCGGCTAGATAAGCCGGTCGTATCTGTATCTGCTG
>P_7439
GCCCGATTCGGGTTAAAAAGCACGAAAAGTCTTTGTGAAGT
>P_7440
ACTCTGCTCTAAGGCATTGTCCCTACCACAAATGGTGAAAC
>P_7441
TTACCTTCTATGACCAAATTCAGTGGGCACAATGGGGGAGT
>P_7442
CCCTAAGTGGTGGATGCAATCGGCAATCCTTAATGAGGTCA
>P_7443
CTATCTAAAAATATAAATTGCCGCCGTACTTGTGCCATTTT
>P_7444
AGAGGGTGGTGATGAAGCGGCGGCGGTAGAGGTAAGCAAAT
>P_7445
TGGCACAACGTCGCCCACGACGGCCGAGGCAGAGGCTGCTC
>P_7446
GTGACCGAGACAGCACCTGTCGCTGACAACATTCCGAGCAA
>P_7447
AGCAGGTTACCCCGAATGTCCCCGAAGTAAACGACGTGAAG
>P_7448
GGCTGAAATCACCGAACAGGCAGCAGAAATTGTCACCGAAC
>P_7449
AGATCCCATTGACCCGGCGGCCGTAAACGATGAGGTCGCTG
>P_7450
CGACGATGAGCCGGATTCCTCAGTCGGATGGTTTCTTTGGC
>P_7451
CACTTTCGCAATATCCGCGCCGGTGAGGGGGACCTGCTGCT
>P_7452
TCCCGAACTGCCGGCTGCATCGGTGCAAGATAATCAAGATG
>P_7453
CTGCACGAGTTGCCCGCCCGCAGCGATGACTTCTGCTCCTT
>P_7454
AATCCATTAAATTGATACAGCAAAAAAATCGTGAACTTCAA
>P_7455
GCATTCAAAAGGACCCTACACGGTGACTAGAAAATTGAATT
>P_7456
TGATACTTTCCAGGGAAAAGCGGGTTCAGGAAATGAAATTC
>P_7457
AAGGAATGTCCCATAAAAGTCGGTGGGGTCTTGACCACTAG
>P_7458
CACCTTACACTCGATACGTTCGGGAAGTTTCACTACACTGT
>P_7459
GCAGGCTGAGACAACTACCGCTGTCTCAACATTCTTTCGCT
>P_7460
ATTTGCGATCATCATTCATACGGTGTTTATGTTTTTGGAGT
>P_7461
CTTCAAATATTCAAAAATTCCTATAATTCAATTAAGTAACC
>P_7462
AGATTGGCCATTGACCAACGCGTTTTATTTGCTACCGGTGT
>P_7463
CTGCACACGATCCCAACGCACCGTACTGCTGCAACTTTTGC
>P_7464
ACATCAAGCTGGTTACCCGGCCTGCTTTGATTTCGCACATA
>P_7465
TGTCCCTACTCGTTTTCGCGCAGGGATAAGCTAATAGCCCA
>P_7466
TGCTGTGTGCTGTGCTGGCCCGGGGTCTTGGGATGTGTTTA
>P_7467
AAATGCTATGCTTGCACCCGCCTGTTAAATAAGTATTGACA
>P_7468
ACCCATTCCCGATTAGCTGGCGGACGCACGATTCCACTTCC
>P_7469
GCCTCTTAACTCGTTTTTTGCACGCACATTCTAAGACAATT
>P_7470
TTGTTTATGGCTGTGAAATTCGCAAATTGAATCTTGCACAG
>P_7471
ATTTTCATGCATTTAAGTTCCGTTGAAAATGTTCGGCAGGA
>P_7472
ATATTTCTCAATGTCTAACCCGAGGCCATGGCCAAGGATTC
>P_7473
TTCTATCCTAAAAGAAATTTCTTGGTCAGTTAAAAACATAT
>P_7474
GGGGGAGGAGCTCTAGAGCCCGAGAATAGGGCCACATTCTA
>P_7475
AAAAATGCCGACGCCACCGTCCTGGTCTCCGATTTCTGCTG
>P_7476
ATTTTTTGTGTTCTCGATTTCAGTTCCACAACACCCTCACC
>P_7477
ACAATCGGTACTAATTATCACGCGACCAGCGAAACGAGTCG
>P_7478
AAACGAGTCGAGATGGTCGGCGGGCGGAGGTTCAAACACTT
>P_7479
CATCTTCAGAAATTCTTGAGCATAAACAACTTTCAAAGGAA
>P_7480
CCGCTCCATAAAAAAAAAACCCTGAGAACTGAAGCGTAGAG
>P_7481
TGCACAAAAGTCTGTTGGCCCGGGCGAAATTAATCGATGTG
>P_7482
CTGCAGCAGCGGCTCAAAAGCCTGAGCACCGAATTGGTGAC
>P_7483
CCACACATTGCCCGCAAACTCGGGCTCTGGTGGAGGAGGAG
>P_7484
CAACAGGGCAACTCCTCGCCCAAGGACATGCAGGATCTGAT
>P_7485
GAGGGGAATAGTTTGACAGCCGGTGTGGCGGATGAGGTGTG
>P_7486
ACCAACTCGGAGTCCAGTCGCATTGGCCAGTTCATCGAGGT
>P_7487
GCTTTAAGCAGTTCAATGCCCGCTACCGTATGCTAGCCCCA
>P_7488
TTTGCTGGGTGATTTCCTGCCCCGACTGATGAATCTGCCGC
>P_7489
ACCTAGTTAAAGATTTTTTGCGCGATTATGCTTACACTTGA
>P_7490
TGGAAAAAGTTGACGTTCGTCCTCAACGTTCACAGGATTCG
>P_7491
GGTGCGCAGATAGGATTTCTCGGCCAAAACATTCTGACGCG
>P_7492
TTTTCAGCCAAGAGGAAACGCATTCACCTCGGCTTAAATTC
>P_7493
ATCGCCGAGGGCTAGTAACACACGAACAGACAAGGGGCCAA
>P_7494
TGGGAGTTGCCACGCGAGCGCCGCCTTGGGTTTCTTTCGAG
>P_7495
GGATTTTCTGTAAGGTTTTACGGCCATGATGCCACCCACGT
>P_7496
CAAGATCTGGGCGACTTGGTCGGGGGTGGATTAAAACAAAC
>P_7497
AGAAATTACCTGCAGTTAAGCGCCAATATTGGTTGCAGAAT
>P_7498
TACTCCGCTTAATAAAAATGCAATAAATGGGCAGATAAGCC
>P_7499
ACGGAGCAAAAACACGGACTCCTGCTAATGAAAAGCATCCG
>P_7500
CAAAACGAATTAATTAAGCACGAAAGTTTCCGCATCTGAGT
>P_7501
GAATTGTCCACAAATCGACACAGTAGAGAGCATTTCATAAA
>P_7502
TGAAAATGAGTAGTTTTTTTCACGACCTCCATTTCATCCAA
>P_7503
GTTTCTGCGAACTCGAATCGCCCAACTGTTGTTCCTCCTAA
>P_7504
AGGAGCCAGCTTCAATTTTGCAGCAAGAAAATAAAGATTTA
>P_7505
TCATCGAAGGACCTCAGCATCGGTCCTGGGTTACATGTTGA
>P_7506
CGGTTCTTTACAATATTAACCGTTACTGCTGCTGACTGCAC
>P_7507
GGATACGAAAGATTTCAACGCGTTCAGGTGGCACCCGAGTG
>P_7508
TTTTTGCCATACTTATTCGGCGGTTACCATGAACGTGATTC
>P_7509
GCTGAATAAAAATACAGTCTCCCGATTTGAAAAATGTTTTA
>P_7510
CTTCGCTTTGATCAGAATCGCCCTCTTTGGGATTTGCATCC
>P_7511
CCAGAAGCAGTCACCAATTGCGGAGATGGCGGAGTCCTGGG
>P_7512
ATATGTTAAAATTCAAATTTCAGTGATCATTGAAAAGCTCC
>P_7513
ACGTTCGCTTTCGTTTGCGGCAGCACTACGGTCCGGATGTG
>P_7514
CGAGATATTCAAAGCTTGATCAGTGATTACATTTTGCGACT
>P_7515
TTGGTGTTCCGGTTTTTGGTCACGCCCGGGATTTTCTCGAA
>P_7516
CAGACAGTGATACAAAATCGCGGAACTGAAAAGATCACAAT
>P_7517
CGAGAATCGATCTGCAGTTGCGAAAACGACAGGGTGCGGAA
>P_7518
AACTCGATCGGAATACAAGTCAGTCTCTGATGTCTGATGCC
>P_7519
ATTAGAAATGTTAAGTTACTCAGGAATTTTCTATACCCATA
>P_7520
CCTTTTAGCGCCAAGATCCACGAGGAGGACTATCGTCGGGA
>P_7521
CCTGGGACCGGAGATACTGGCGGTTTTTGCCAATTCGCAAA
>P_7522
AAAAAGTTCGAGGCCATTGCCGAGGAGGAGAAGGAGGACGA
>P_7523
GACCTCGCCTCATCGACCGGCATCCTCATCTGCTGGCCAAC
>P_7524
AGGATGATTACTCCATGCCGCGCTACTTCCGTCGATCTGCC
>P_7525
GCACTAACGCGCGGAAAATGCCCTAGCGCCAGAGAAAGTGC
>P_7526
AATTGCCCAATTGCAATTGGCAATCACAACAAAATTGGAAT
>P_7527
GTACCGTTAAGGGATAATCGCCGTCGCGTTAATTCGACTCC
>P_7528
ATCAAAAAATTCCAATTCACCAGTCTGTGTGTGCGAATCGA
>P_7529
ATATTTGCGTACGCCACACACACGACTGCTTGAGTGCGAAG
>P_7530
AAAAAATTGAATATTCCACTCGGGAATCTGATTTAGTTCTG
>P_7531
TTCTATTTTTTCCAATTTGGCTAGAATCATGATTTACCTTC
>P_7532
ATTTGATCTATTGATTTTTGCCGCAAAAAAAAAAAAAATCA
>P_7533
AACTTTTCAATGGCCATTCGCGTGTGTAAAGTTATTTGCAA
>P_7534
ATTAAAAATGTCTTTCAAGTCGAAAATAATGAAATGTTCAA
>P_7535
AAAACATTAAAAGTGCAACGCCGGCGAAAACTTATTTACTT
>P_7536
CAATAGTTTCAAATCGAAGTCGTGCACTATCAAATATTCTT
>P_7537
TCGAAAGGTAAAGCAGGGCGCCGAAAACCCATTGGCCACAG
>P_7538
CCACATAAATGAACTTTCCGCAGCAGCCATCATTCAAAGTG
>P_7539
GAGAAAGTTAACGAAAAGTGCGATGGGAGTTAAAGATACAA
>P_7540
CCCATCCCCTCCTCAACTCACAGTGCCTCTTTAACCCATCG
>P_7541
TGGTGAAGAAGCCAAGGGCGCACGCTTCTTGCATGTTGTGA
>P_7542
ACTTTTTTTTTTTTTTGACCCACGAACACCATTTTCTTTTC
>P_7543
AACCGGTTTTCTGTATAAAGCGGTTATGACAGCGACCGACC
>P_7544
ATGCAAAAGTTGTGGAAATTCATGCTGATGCTTGTTCGCTC
>P_7545
TTTTGCAGGATTACCAGGGTCAGCTTCATTATTTATGAGGG
>P_7546
GTTTAAGCCGAATGCAAACACGCGACCAAAAAGGCCAAGTC
>P_7547
TAAAATTCCAAGGACTCCGGCGGCGTGAAAGTTTCGCCCTC
>P_7548
GGAAAATTGCTAGCTGAGAGCATCAATTTGCATGTTTGCAA
>P_7549
TCAAACTTATCCATAACAAGCGAGAAAACAAACAAGCAAGT
>P_7550
TGCTAATTAGACACGACTTGCAGGAGAAAACTTACCAATGA
>P_7551
CGAAACCAAAGGGAAAAAAGCGATAAAGCCCAACTACAAAA
>P_7552
TGATGGAGAAAAAGTCGAGGCGATGCTGGAGTTTTGGCGCA
>P_7553
GCCAGAGTTGCATTTGACAGCCGCAAGTGGTTGTCATTAGG
>P_7554
AACTGAAAAAGACTTAAGCTCGCTACTTCCATAAGTTGACT
>P_7555
TAATCATTTCCGTGTAAAGGCAGTCGTCTTCACCGAACCCC
>P_7556
TTAAAGTTTATTTTCAAGCGCTTTAGTTTCTCATATATATA
>P_7557
AGGACGCAGGATGCAGTCGCCAGGAACGAGCCTTAACGGTC
>P_7558
GAGAGGTTCTATGGCTTTCTCTTGGTCACCAGGGAAATTAG
>P_7559
GCCGAAGCATTCTGTAATTCCGCACCTTATTTCCCTTCGCG
>P_7560
TACAAAATAAAGTCGCGCCGCGTCAAGGATTAAGGATGGAG
>P_7561
GTATATGTATGTATATTTTCCAGTGCCTCTGCTTTCGGTCT
>P_7562
GCCCGGAGGTCGGAATGGGGCAGGATTTCGAATGGCTCGAC
>P_7563
GACGCCAAAGGGACATTCGCCAGCAAGTGCGACTATGTCCT
>P_7564
AGCATATCATTTACATTGTTCACTAACATAAATCTGTAACA
>P_7565
TTTACAATTGTTTAACAAAGCAGTGGGAGATTTCTGTTTCA
>P_7566
ATTTCACCTCCTGACCGACGCTCGAAAAATTAACGTGAAAA
>P_7567
GGAACCCCACACCCAAAGTGCTGCAGTAAAATAATCAAAAT
>P_7568
TAGGTGAGAGAGAGAGAGAGCGAGAGGGTCATGCCTTGCGG
>P_7569
ACCAAAATGATGCCAAGGCCCAGGAACCGAGATTATGCGAT
>P_7570
CCAAATTATCTGAACATCATCGAATTACAATATTCGATGAC
>P_7571
TAAGTCAGGTCTATAAAGCGCAGAAACAGGGCAAAATTTAT
>P_7572
GTACAATTGTGATAAGGGGCCCTGCTCAAACATTTACTCGA
>P_7573
TGCATTTTCGTAATCAAGCTCATGATAAATCGTTTGCGCAA
>P_7574
CAAAATTTATTGAGTTTTTGCATGACACCACCGAAACGACA
>P_7575
GAAACGACAGCAGCTGCAGCCTGGAACACAAAACCCATAAT
>P_7576
TGACTTACTTGGGTGTTAGTCGGTTGCATTGCTCTTGTGTA
>P_7577
CCCCGTTTGTTTCTATGTTTCAGGGTTATTCCGGCTAGTTC
>P_7578
ATGTCGAAAAGTTTTTGTGGCCCAAACTATGGCAAGTAATT
>P_7579
AATCCCTGATTCAGCATTTCCTGTACTTGGTTTTCTACTTC
>P_7580
TTTTAACTTAAAAGTTTCCTCCTGATTTAGGTGATCTAATC
>P_7581
TATCGTAATTATTAGAAAATCTGTGCACATAAAATGGTTCG
>P_7582
TCTGTGCACATAAAATGGTTCGGTTTTTTTGAAAATACTAT
>P_7583
ATGTAGAGGGTTGTTGTAGTCGAGGGTATGTATTTCCTCTA
>P_7584
TATGTATTTCCTCTAAAATGCGTTGTTTGGGGAAATTGGGC
>P_7585
AAGCTGCCGACGGGCTTCGGCAAGGTTTATGTCGCTCAGCG
>P_7586
TTGTATCCTACCGACTGCGCCAGTAAAATTGTTGTTTTATT
>P_7587
TTCATATGCGCCAGACAAAACAGTCGAGCAACAACCCCACC
>P_7588
CATTTGACTTTCACCTTGCTCGGGGGGGCCAGAGTTCAAGG
>P_7589
CATTTTAGATGCCCATTCAACGGGGGGAATTCAGTTGAACT
>P_7590
GGGAATTCAGTTGAACTGGGCGTTGGAACGAAAAAGTCCAG
>P_7591
ATCAGACGGTCCTCTGTGTCCTGTACATATATATATGTACA
>P_7592
GTGTGAGTTGGGTCAAAGGTCGTGCGCCAGAAGGAAATGGC
>P_7593
GCCATAAAACATCGCGAAATCGGTGAAACAAAAAAGTCCGA
>P_7594
AACCTCGACCATAGTTTTTTCGATTTTGTGTGTATACGGCC
>P_7595
ACTCAGCGTACAAATTTCGCCGGCTGCAAACGAACTCAGCA
>P_7596
AGTGCAAGGTATTCTAATTGCAGCATAGCCAAATTTAAGTC
>P_7597
CAATTTTTAAAATGCAATTACTCGAGCATTGTACACACTCG
>P_7598
GCGAGTCGATATTTTTTGCGCAGTGTACTGGTGTGTATGTC
>P_7599
AGTGAACCGCAATTTGGCTGCCTGACTCGTCGAGAGCTGCT
>P_7600
GCGGCGGGAAGGTGGTGGGGCCTGCGAACCATAATTGTTGG
>P_7601
CGGATTGCTTAAGAAATTTTCGTGGCTTAAAACTCATGCGG
>P_7602
CCAGGGCAGAATATCGATTCCGGCCTATCAAAATGCCATTG
>P_7603
AGAAGGAGCTTATTTGAGCACGTTACGGAGTCAGCAATCCT
>P_7604
CTACAAATAACAAGATGCGCCGGCTGCATTCTGCGTCTTTG
>P_7605
CAAAAAAAAAAAAAACGAGGCGAGCGCAAATGGAAATCACT
>P_7606
TGAAAAGCGCAAAGTGAGCGCATAACCTACATGCTGCTGTC
>P_7607
GTGTGCGTGCCCCAGTCACTCCTGATCAATTACACCCGCCG
>P_7608
AACGAAATTGACAACTTTGGCAATGACGCAATGGAGGCAAG
>P_7609
TGTGGAATCGTTTCCAAAGTCGGGAAATGCTTTTCACGCGT
>P_7610
TGAGGTTGACCGAACATTTGCAGTTAAAAGTTAAAAGCTCA
>P_7611
TTTACCTTACGGCTTAATCCCCGTGGCAACCGCTTCTCTTT
>P_7612
ATATGTGCTGGGTTTTTCTCCAGTCTTTATTTTTTTTTTGT
>P_7613
GTATGCAATTTTCCTTTTGTCGGCAGGTCTGCAAAATTCCT
>P_7614
TTTTAGGCAAGTAAATTATACATGCTTTGTGTTTGTCTGGT
>P_7615
AGCTGCATAATAATAAACTGCAAAGCAGCGGCAACAACGAG
>P_7616
GTGGAAAATATTTATGAGCTCGGTTTTCACGCCAAATGCGT
>P_7617
CTCGGTTTTCACGCCAAATGCGTTCTTTAAAATGCTCCACT
>P_7618
GCACACGCACACATATATGGCCTTACCATTTCCCTTTGCTT
>P_7619
CAAAGCTTATATAAAATACGCACTGCCATGTATTTTAACTG
>P_7620
GATACCAAAATGTGTCTCGTCAAGGGCAAGGATGAGGTGAG
>P_7621
GTTTTTAAATATTATGAGAGCACGAAAACCGCACATCGGTG
>P_7622
AGTAATTTTCAATATTAATACACGAACCACAGAGCAACGAG
>P_7623
TGGCTTTTCCCAGAATCTGCCCTGCCCAGAAATACAATTCT
>P_7624
TTCGAAGTGCTTTTGCAACGCATCAAATATTACAATTTGCA
>P_7625
TATTTGATTGAAATTTATGGCCCCACCAGGTGTGAAAAGAA
>P_7626
AGGTTTTGTTGGTCCGTCGGCATGAGAGGGCACCGAGTGTT
>P_7627
TTTTTTACGCCCGTAACCCCCGCGCGCCACCACTCACCAAT
>P_7628
CTGTTCTGTTCAGTTCAGTTCAGTCGAGTCCAGTTCCAACC
>P_7629
GTCTTACCAATTCGCACACGCCTCAGGAAACAATGCGAAGA
>P_7630
ACATTAATCACGAGCCAACGCTGCTGTGCTGCCGGCCAAAA
>P_7631
TGGCCAACAGCGGCCAAATCCCTTGCCGGCAAAGTTTGTCC
>P_7632
CTGAAACCCCACTCCACCGCCGGTGTCCTTCGAATTTTCCC
>P_7633
TCTGCACGTCCGTGGATTCTCAGGCACAGCGAAGCGTACAA
>P_7634
ATGTTTTGGGTCGTTTGGACCGTGCGCACAGGGCTCGTTAA
>P_7635
AATCTCTTGAAAAAAAAAACCGGCAAAAAAGTCTGCAGTAA
>P_7636
GCGGAAAAGCAGAGAGAAAACGTTCGCAAAAAAAAAGCTTT
>P_7637
ATTTTCAAAATCCCCAAAAACATTAGGAATTCGAAAGCACC
>P_7638
TATAAATATATTGCAAATCGCCTAAATATCATCTAAAGTAC
>P_7639
AATTATAAGTGTGTGTTGGGCGCGAGTGTGTGTGTTAGATA
>P_7640
TGAACACGAAACTCGAATGTCGTGCAGGACTATTATCAATT
>P_7641
GTCAGCTTTTTTTTAAAATTCAGCAAATAGGTTTTATGCTT
>P_7642
TATGCTTTTGATTTAAAAGTCCCTGTCCATTAACTCCACTT
>P_7643
AAGACATGTCAAACTTCTCCCCTCAATGTTGTCGTTTAGCT
>P_7644
CTTGTGGTAATTGAAAATGTCATGGACCCTGTCAGGATGGC
>P_7645
TAGGTACCCGATCCTCGACCCGGTTCCTGTCACAACGATTC
>P_7646
AAAAGGGTAGTAAATAAATCCGTACTCTAACAAAGTGGCCA
>P_7647
GTGCATTGGGTGTGATGGGGCGGCCACTTTCTGCAACTGAC
>P_7648
GGATGCTCCGCCCGAGTACGCGGGCGTGCATCGGAATTTAA
>P_7649
AATTCGGCACAAACAATGCGCATAAATTATTCTCGAGTTGA
>P_7650
CATATCCCGTCTGCATCTTCCTGTCCCAAGATATCGCATTG
>P_7651
TTTTGCATATGCTAAAGTTTCATGAAGTACGTCAGCTTTAA
>P_7652
CAGAGTCGTTGATAAAAAAGCAGTATTAGATAGAAATGAAA
>P_7653
AGAACTTTGAAGGTGATTTACCTAAACGCATTTCCAGCATA
>P_7654
TACGTATACTTAATATTTTGCCTGACTTTGCTTCATTGTAT
>P_7655
CATTAGGTTTACCTTTGAGACGGGAGTGGGGCGGCTGAAAC
>P_7656
AACGAGCTAAACCGAAATTCCATAGGCAAAAAGTAATTTTC
>P_7657
TTCTGCATGGGCGCCAAACTCCCGATTAAAAAAAACCCAAT
>P_7658
TATTATCAAAGCATACGAGCCACGAGTATGTTATCCATTCT
>P_7659
CAATTTTCAGTTTCATCAGTCGTAAATTTGTTAAGAAGTTC
>P_7660
TACACTTGCTTTTAGCTTTCCTAGAACTCTGATTTCCATAC
>P_7661
AGAATATTATATTACGAACTCCCCAATGCGTTTTAATCATA
>P_7662
GCCGAAGATTGTGTTGAGATCGGGAATGAAGGGTGAACCTT
>P_7663
CACACTCTGTGGGTCTACGGCCCGACTATAACGACTATAGC
>P_7664
AGTCGGAGACCCGATATGCACAGCCCCAAGAAGCTGTGGTT
>P_7665
CTTGGGTATACGGTATGGCACGGTTGGAGGTGGCTTGGCGC
>P_7666
TTGAGCCTTAGCGGTCGTGCCGGCAATCTCTTCCAGCAGCT
>P_7667
TGAACCCCTTGGACAGATCGCTGTCTCGTGCCTTGGTCACA
>P_7668
ATCCGGAATACGTCAGGGCACAGGAAGCTCGTCAGCAAGAG
>P_7669
AACGAAAATCTCCCCGAAACCGATGCCAATCGCAACTTCAG
>P_7670
AAAAAAGAATACTAAAATTCCATTAATAATTCCATTGCTTA
>P_7671
TGCAAGTATTCTATTTTTTTCGATAAGATCAGCAAACGAAG
>P_7672
ATCATCATCATCGCGAGCTGCGGGAGAAAGCATTGGTGATG
>P_7673
ATTTTTGTTTCGTGTTGAGTCAGCATATTGTAAATATAACT
>P_7674
TCCGTGATGAAGGCGGGCGACAGTGCCGTCCCAGACTGATA
>P_7675
GAAGAGGCCGGCCGGAACCGCAGGACTCAGGGTGAGCACGT
>P_7676
AACCAAATAACCAACAAACTCAGTACATGCTAAATGGTGTA
>P_7677
GGCAGAGGCCAGGGCATCCGCGTGCATTATGTGGCTCTCCG
>P_7678
TCTGATTTCAGAAAATTCTACGTTAATAAATATTACTCTCT
>P_7679
TTATTATCTCGAAGCGTTCGCAGTGGGTGGTTCCCACAGAT
>P_7680
TAGTGCGGCTATAATCAACGCGGTTTCCGAAAGTTGCTTGA
>P_7681
CTCTGCGCTAAAATGAAATTCGGTTCATACACGCAGAACTT
>P_7682
AATTTATTCGCCCGTTGCCGCGCGCACAAACAATGAAATAA
>P_7683
ATGCTCGAATATTAGAGCACCATTGATGGCAATTTATGGCT
>P_7684
GTTGTAGATATAGAAGCCGACGGCCCCGACGAAGCGACTAC
>P_7685
CATATATGTATGGATGAAGTCGGGGCCCGTGAACCTCTGCC
>P_7686
AACCTGGACGCCCGACGATGCGAGGAGCTGATGTCCCACGA
>P_7687
GATGACGGAGGCCCTTAACACGGCCAGGATTTCCAAGTTCT
>P_7688
GCTGTGAAATTCATCTCGGGCGTTTTTTATTTAATGAGTGA
>P_7689
TGGATGCTCTCGTGCAGCGCCGGTGTATGGAAACTGACGCC
>P_7690
GGGCTTTTACCCAAACTGCTCGATCCCGTGGGCTGTGGCGA
>P_7691
GGAGCAATTTCAGCGATTCGCGTTGGTTGATAATGATCTTA
>P_7692
CAATTTGAGTCATGTAAGCGCTTAAATGGAAAATCGAAATA
>P_7693
ATATTACGAGATTTGTGCGGCAGCTTCGTCGGCTCCCTCGG
>P_7694
ACTTGTCTAGATGCCAATTACATGACTGCATCAACATCAAC
>P_7695
GTTGATTACAATTTTATCGGCCTTATTATCTAGTGAATGAA
>P_7696
CGTATCTTTCAAGGAAAAAGCAAGAACCAAATTTGATATTT
>P_7697
AGCTCACGAACTTTTGATGTCATGAAGAAACAAAAGTCGCA
>P_7698
GCATAATGAACATGCCGACTCGGCATGTGGCTGGCTAGCTG
>P_7699
CAAAATCTCTGATAAATTTTCTGTAATATCCCAACAAGCCT
>P_7700
TTGAATCGATGTAGAAGTCGCCCTGTTTGGTTTCCACTGGT
>P_7701
CATCTTCATGGCGACTTTTGCCCGGTCAATGCTTGATTTAT
>P_7702
TCCGGATGGTGGTATATGCCCGATAATGCGAACTGGCCGAG
>P_7703
ATTCTGTGATCTCGACTCGCCGGCAACAACATTTCACACGA
>P_7704
CGAAAATTCGACCAATGCCGCCTAATTGAGTAGGAAGACGC
>P_7705
CTATATTAAAAAAAATCGGTCTCGAAAAAAAGAGGGCGTTG
>P_7706
TTGGCACTTGTTTCGCCCGCCTCGAATGCGAAAGTTCAAAA
>P_7707
TTCGATTAGTCAGTCAATTGCTGTCCCACTTTTCAGACAGA
>P_7708
GCTGTCGATTGTTTTTTAGGCGCTAACATACGGACAACAAT
>P_7709
TGGGATTTCATTTTATTTTTCCCTGGCACGCTTATTCATTT
>P_7710
TTCAAGATTGTGGAAAATTTCGAAAATTTTATACGGTGCTC
>P_7711
CAACAACAGCAATAAGAGCACGAAAGCAATCTGGCACATGC
>P_7712
TTTTGGCTTAATTTAAATTACCTGTTTGAGTAATGAACAGT
>P_7713
CCGATTTGTCCAATCGAAGGCGACAGCCACACAGTGGCCAA
>P_7714
CTGGTTGGGTGGGCGTTGGGCGGTGAGGAGGGGGCGGCAAG
>P_7715
GTTGCGAGGAAGGACGACGCCGCTGATGTCGATGATGGCGG
>P_7716
GGAAAGACATCATTAATTTGCCCTCTGGGGAAATCGGGGGA
>P_7717
TTTGTTCTTATTGGAGCACGCGCTGCCAAATGCCAATACAA
>P_7718
AATAGATTTAACCTTTTGGCCCCCACTTACGAACAAATTGA
>P_7719
ATAAAATCCAATAAAAATTGCCTTTCCTGTGGGTCGTCCCT
>P_7720
ATTAAAACACACTACACCGGCAGTCGATAAGCTATACGTAT
>P_7721
GACACCCATTCCCAAAAGTTCGCTGTCATTTATCTTCGCCG
>P_7722
CACATATTAGATTTGGTCGGCGAGGCTGCCAAATTGGATAG
>P_7723
ACCTACATCAGCTTCGAGTACCTGGTCAGAGATGACACCAT
>P_7724
TAAATGTGTAGTTGTCATCCCGGCGATAGGCGTACACCGCT
>P_7725
CATCCGCTTTTGGTCAACGGCAGGAAGATCCATTAAGGCCA
>P_7726
CATTAAGGCCATACAAAATTCAGTCGACCGTAGCGCATACA
>P_7727
TCGTCGACCAAAGAAAATTTCATGCTCTTTGAAAACTTGTT
>P_7728
ATGCCTTGTTCATACTTATTCGAGGGTGGCCAGCACCTACA
>P_7729
CCCCCAACATCTACACGCCGCACCAACTTTCGGACTTTGAG
>P_7730
AAAATAAGGCCAGAATCTGGCGGAGACAATGTCATAATAAT
>P_7731
GGCAGGGCAGTCAACGTCGGCAAGGACGAGTATATTTGGCG
>P_7732
AAAGATTCGGATATGGTTGTCGATGTCGCATTTTCATAATG
>P_7733
AAATTTATATCCTTAAAAGTCGGTTAAGTACCTCAAAGTTA
>P_7734
TCTGGAACTAAATTAAATTCCGTGTCTAATGCTCGCCAAGG
>P_7735
TCTGTGTGTGTGTTAGCTGGCTGTCCCAACCAGGAGACGAA
>P_7736
CACAGGCTGCTCACTTAAATCGGGACTAAAGTCCTCCCGCT
>P_7737
GTGTCGTTGTTGCGGAATTCCAGGGACAGGACTTCCCAGGG
>P_7738
CTCAGAAGCAACCAATCCACCCTTCTCGTCGGTAACCTGGT
>P_7739
AAATGGCATCGTACAAAAGGCGATCGTAGTCATTGGACACT
>P_7740
CACCATCCTCCAAACTGGCTCCACCCTGGGAGCGGTCATTC
>P_7741
GTTCATACTCCAAGCTCCGCCAGTAAACTCGAAACGTCCCT
>P_7742
GTAACTTGAATTATATGAGGCCGTAACTGTTAATTCCATAT
>P_7743
CAGGGTCACCACTACGTTGTCGGCGCCATCCTTGGTGAAGG
>P_7744
TTTCCGAAGGGCATCGCCGGCAGTTTTGACTCCTCCGACGA
>P_7745
CACCACACGGCCCTTCTCATCGGTCACCTCGTAGTTCTCGT
>P_7746
ATTTTTTAATGAAGCAAAAACGGCAATTATGCAGCACATTC
>P_7747
GTGCTGTAGGATTACCTCGTCGGAGGCAGGCCATTGTTTTC
>P_7748
CGTTTCCTGCCGGCACACGCCGCTGCCGAAGCTTGAGCCTT
>P_7749
AACATTTCGATTAAGATATTCACGATCGGAAAGTAAGCCTA
>P_7750
ACCCCCAGCCAAGAGAAACGCCCATGCAGCAACACAGAGGG
>P_7751
TCGTTAGTTCAACGCACACTCGGGAGTATGATGAAATTAAA
>P_7752
CCCTTTTGGCCCTCTGTCATCGGTTCTGGTTTAGAGGTTAT
>P_7753
GACCAGGGTCTGCTCAAAGGCGGCACATGTTGCTCACGAAA
>P_7754
ACCTACTGGTTAGACTTTTTCAGTTCTGAACACCGAATTCA
>P_7755
AAGGATTGCACTTGAAATTGCTATCATCCTTTGGCCGGCGG
>P_7756
CCAAGGAGCAGGGGTGTCCGCTGCAATAAATCAGGGCTCCA
>P_7757
CTAGCTGAGCGTCCAAAATCCCCGCCCGAGTTGCACCAATT
>P_7758
ACAAATATATATAAATAAATCGGTAAAATTTTGTTTACAAA
>P_7759
TGTCAATTAAGTCATAATTCCGTTCGGCATGCTGAGCCTCA
>P_7760
TCAGCCAGAGTGTGTGTGCTCGGACGCAATGCAAACTTAGT
>P_7761
TATACATTGTATACTTTGCCCAGCCTCAAACTCATCCCCAT
>P_7762
CCTTCGGCCACCTGGGGCGGCTGTGATGCAATATTGACAGG
>P_7763
CTGACTGCATATGAAGATCGCCTTTTTTAGATACGGAGAAT
>P_7764
TTTTATTTTTGGTTGTTTGTCGTTGTTGGCCTTTGTATGGC
>P_7765
TTAGTAGACCAAGTTTTAGTCTGTAGCGCTAAGCTTCATTG
>P_7766
GAAACTGCCGCTCCCAATTCCGAGACCCATGTTTGCTACAC
>P_7767
GACCAACCCTCCTGTCAGGACGAGAAATCGGGACCGAATCG
>P_7768
TTTATTAGCATTCCCACCGTCACCAGCACCGACAGGATACA
>P_7769
TTGTCGGTTGACGGGCAAGTCGGGAAAACGGGAAAAACGGG
>P_7770
GAAGCTGCAAGTGCCCTCAACCCGAACGAAAAACAGTTAGC
>P_7771
TAAGCACTTAATTTACCAGGCAAGTGCACCAAGTTTCCACT
>P_7772
GACGACTGAAAATGCGACTGCAAGAGCGGCGGCGGACAAAC
>P_7773
TTATTTTTTCATTTTCCAACCATGAAATCGATGCAAAGTAA
>P_7774
TTTAAAGCTCGAAATTTATACGAGAAATTCCTTCAGAGTCT
>P_7775
GAGAAGCGACCGTTCATCGACGAGGCCAAGCGCCTGAGGGC
>P_7776
GTGGCTGCCAGTGCTGGCCTCCTGGATATATCCACATTGTA
>P_7777
TTTTTCTACACACATTTTTTCGGCTACATTTCCGAGATGCG
>P_7778
AGCATTTGATGGATGTGTGGCAGGCGTAAGAATTTATAGAG
>P_7779
ACTCCGAAACCCAGACTCTGCAGCAGGACCAGAATCACAGA
>P_7780
TTTTAAGATAATATTTAAATCAGTAAAAAAAAAAACAGCAT
>P_7781
GCAGCATTTACATACGCACACCGTCTCATACTTATTTCGAA
>P_7782
TTAATAGCGCTAGACTGGTGCCGGCTCCCAATCAATGCTAA
>P_7783
AAAGTGCGACGACAAATGCTCTCGGTTGATAAATTGGGTGG
>P_7784
GCCCATGAATGAATGAAATGCCCGCGCGTTGACAATAAATT
>P_7785
GCCAAAAATTGGCATTTCTGCAAGCAGCGGCAGTATTGGCT
>P_7786
GCGCCATTAAATAATTTCCGCCCTCGCCGCCGCCAAAACAT
>P_7787
TCGATGGATCAGTCTGACGGCGAAAACGTCGCCAAACTAGT
>P_7788
TATATTTAATTTATAACTTGCGTGCTAGCCAATCAGGATCC
>P_7789
CGTGCCCACCAATAAAAAGTCGAGGAGCGGTCGCATTTGCG
>P_7790
GGATTTGGATTCATTTTGTCCACGGTCCAGCCTACTTAACA
>P_7791
TGCAGTTGCACTGTAAGTTGCAGGTGTTTCGGCGTGGAATC
>P_7792
TTAACCCGGGCCCCAAAACCCTCCAGAAAAGCAGAACACTC
>P_7793
ATGATGATGCGCAAGTGTCGCGTGCACCTTTTTTCCACCCG
>P_7794
TGAATGGAACAGGAACAACACGGGGCCGCACTTAATAGAAA
>P_7795
TTTGTAAACGTCGCAAAATGCGCGAAAATGTATTTGCCAAA
>P_7796
ACAAGATCGCAATTAATTCACGCGGATAAATCTTCAAGTGC
>P_7797
TCGAGGGCGTGACAAATTTTCGGTCATCCCGTTACCGATTC
>P_7798
CGTAGAACTGGTACCGCTGCCAGTCGGAACACGTGCGGGTC
>P_7799
CACAAATGTAATTAGTAACGCCGTGTTGACCGGTGCTTTTT
>P_7800
CAACCATTCATTGCCAGCTGCCTGGGTGCTGGCTTCTGGAT
>P_7801
TGGGGTTACGGGTCCCGTGCCGGGAAAGTCATGCAGAACTT
>P_7802
CCCATTTTCAGATTCAGTTCCAGTTCCAGTTTCAGCCCGTG
>P_7803
GATTAACACATGAATAATCGCAATCGGGGTTGGGGTCGTTA
>P_7804
TAAATCCGATCTAGATAACCCAGTAGAAACCTTTCGGTTAA
>P_7805
ATAAAATTTAATCATTTAGGCGTGAAGAATATCAAACTATA
>P_7806
CCAGGGGTTGTTAATGCGCGCGGAAAACTTGCGCGCTTTCC
>P_7807
GGTTAGTGAAAGGAATTTTGCAGGGGAAATACCAGAACCAA
>P_7808
ATAGGTAGACCCGGGTGGTCCGGGGTTAGGTCTCCGGTCCT
>P_7809
TTAATTATGGGTGACAATGGCCTGCGGAATTGATTTTCGAT
>P_7810
TCCTCGGATCCCCTGGGTTCCGGGACCTCTTCGTCACCACC
>P_7811
TAATACCCCATAAATAAATGCCTGCTAGGGGAGTCTCCGCT
>P_7812
TTGATTCTTGTTGCCCAGCACGATTCTTTTATTTTCCAAAA
>P_7813
CGAAATATGTGAATAAATTTCTGGAATTGGAAAATTAATAA
>P_7814
AATTTATGCACCCCTTTTCACCTTACACTTGTCATTTTTTA
>P_7815
CTTACACTTGTCATTTTTTACGGCCCATCGAAACGAGGGGT
>P_7816
TACAAAGCCAGCAAGAAATGCGGTAAATTTTTCCAAATACC
>P_7817
ACGGTTTTTAGAGGGAAACACAGTATTAGGATTTTGTAGAC
>P_7818
GGCTTAGACAGTTAAAAAGACGGCCGACGGAAGAAGCAGCC
>P_7819
GTCATCGTGGATCAAATACGCTGTGCCGACGCCAGATATTT
>P_7820
AACGGCTGTCTTTGTGGCCACGGTCTCTGATTAGCCGCCGC
>P_7821
TTCCACGCTTGACATTTTTCCGGGGACCAAACAGCTCCATT
>P_7822
ATTGATTTTTATGCGAGCGGCGCTAAGAATATCTAAGATTT
>P_7823
GTTGCCAAATTTGGAAAAAACAAGAAAATTCGATATTTTAT
>P_7824
CTTTCTCCCATATGAAAAACCAAGAGCATCGTTATAACCTT
>P_7825
GTTAGAGGCAAAGGCGAAACCGTTACGAATCTCTAATGGCA
>P_7826
TTTCTGCGTCAAAGAGTTGGCGTTGGCAGACGAATCGGTGC
>P_7827
TTATTAAAGCTAATTTGGCGCATTTCGGGGAATTTATATAT
>P_7828
GTGGAGTTCGAGGGAGCAGCCAGTAAGTAAGTCAGTCATTC
>P_7829
ACATTTTTTTTATGACTTCACGTTACTGCTCTCTCCAGCTG
>P_7830
TACTGAAGGATTACCCAACACCTGACCCGTCAACTCCCCCC
>P_7831
GGAGATGAACAATGATTAGCCGGGGTCAAAGTTTACGGGGG
>P_7832
AAAAAGGGCACGTAGAGCTTCGGCAAATGCAAATTGAGACG
>P_7833
CCCCATGTTTTGGTCTTTTTCGGTTTTGTGTTTAGCAATTA
>P_7834
TAAAGGTTTGGCTTTTTTGTCGGCATGTCATTGGCATTTGA
>P_7835
CAACAGAGAGCCGCTCCCAACGAGGCTGACATCATCGAGAG
>P_7836
CTGTTGCTCGTTTTATCGGTCGAGCTGAATGTCAAAGTTAG
>P_7837
TCAATTAGGCTCTTTGTTCGCGGTCCCGTGGACATTGCGAA
>P_7838
GAAGCCAAAGCCAAAAACTGCCTGCGAATTGTAATAATTGC
>P_7839
AATAAGACTATTTGATACCTCGTCATTAAAAAACTAACAGC
>P_7840
CAAATTTTTGTCGGCACACACGTGAAGGTCGTCGCTGACCT
>P_7841
ATTGATTATTGCTCTCATTTCGGTCCATGTGTTTTTTCTTT
>P_7842
CTGTGAGTTTGGACGTGATGCGGTGTGATTGAGTGTCGTCG
>P_7843
AAATACAAGTCATTCTCCGCCCCGATTTGCATTTGAGCTTA
>P_7844
CACAAAAGGAACAAACGACGCAGCAGCCGCAAAGGTAATAA
>P_7845
GTTTGGACCCTAACAAGCTGCAGCACTTAGGACGCTCTGAC
>P_7846
GTTATTTATGGGAAAAGTGTCAGTGCTAATCAAACGGCTGA
>P_7847
AGCATTTTCCGTGCACTTTTCGGTCCATCCGCCAAAGGCGA
>P_7848
ATTCACAATCCCATAAACTGCAGTTTTATGGCCAACGCGTG
>P_7849
TTAAAAACCCACTTACTCGGCAGTCAAGCAACGTAAAAATA
>P_7850
GATTATCTGAATTATTTCCGCATGCAACTGTGAAACGACGA
>P_7851
GCACTGTCTGTTTTTTCAGTCGGTTTTTCTCTTTCATTAAG
>P_7852
AATTACCAATACTAAAATTTCCTTAAAAATTTGTATTTTTT
>P_7853
CTTTATGTTTATTGTTGATTCAGTCTATGCTTGCTAATTTA
>P_7854
ATTTTTCCTACTTTATAGAGCGGCATAAATATTGAAGATGG
>P_7855
ATGTCTGTACATTTGAGACACGGCAGCAAAAACAACGACCA
>P_7856
ATAAAGTGGCAATGCTTACGCCCCAGTGCCCAGTTCCATGT
>P_7857
ATTCTTCCTGGAGCTAAATTCGAGATCATATAATGGCCAAA
>P_7858
GTTTGAGCCCGGCTCAAATGCAGTAGTCCACAGTCAGGGTC
>P_7859
TAGCTGTTGCCCCGCCAACGCAGCGTCGTGATTTGGAAAGT
>P_7860
GGCCTATCACCAAAAGAAGCCAGTGGTGGTGCGGGAGATCA
>P_7861
GCCGGCTCAATCCACTCCCTCGGCCTTTCGACCCGTCCACA
>P_7862
GAAACATGAATTTCCAAATCCACCAACAACACTTTCCGCAC
>P_7863
GGATCCTACTCCTCCTCGCGCCGTCCCTCCACCATATCCAC
>P_7864
ACCTTCGCCTCTGAGGCGCGCCGCAACTCCAGACAGTCGAC
>P_7865
CCCGGGTGGCGGATGAAAGTCGCTCGCGGCAGAGCAGCCAT
>P_7866
GCAACACTTTGCATTGATCTCACGAAAAAAGATGTAATAAA
>P_7867
CACCCAAATAATCCCAAATGCACGATTACGTTTGATAACCC
>P_7868
AAAACTGTTCGTTATATTTGCAGTCAATACATTAACAAAAT
>P_7869
ATCTTCCCTTAATGCAAACGCGTGCGAGAGCAGCCAGTGGG
>P_7870
CCAAATCATCCGCATAGAGGCGAGAATCGTAGGGCAGGCTG
>P_7871
ATAAACCTCGGATAGTTCCGCTGTGATGATGACGGCGACGA
>P_7872
AGAACTTATTCCTCCAACTACCTGATTACAAAAAACTATTG
>P_7873
ACCGTTTGAGTCTCGCGAGTCCCCAGCGAGCACGTTTACAT
>P_7874
TGCACTACGTTGCCTTTTCGCCGTACGTAAACATTGCAAAA
>P_7875
TGCTTAGCCGTATTTTACGGCCTGGCTAAACTCATCGCCAT
>P_7876
ATCAGAGACCAGTGTGTTTGCCCGACTTGCTTGGCGCTTTG
>P_7877
AGTTGTTATCTTTGAAATTTCGGTGTTTGTGGCGTACTCAG
>P_7878
AACGTTAAATTTAATAAATGCTGTACCTTATAATTTAAACT
>P_7879
TTCATTTGATTTTTAAATCACCGTTTTTCGCGTCGCCCATT
>P_7880
GCGAATTCTAAAACTGAGCACGAGCGAGAACGAAGAGAACA
>P_7881
GGCCTGTTTCTCTCATCACTCGCTACTAGTCACCATATATT
>P_7882
GTTATTTCATTTCTTCCAGGCATGTATGTGTACATGAATTT
>P_7883
TTTGAGCATTCATTTTTTGGCCTGAAGAACTCCTGCAGCAG
>P_7884
CACCTTTCAGCAAGAAGAAGCCCCAGTATTCAAGCGTATCA
>P_7885
ATAATGATAAGAATGGCCGGCAGTATCACAATCATCAGGCA
>P_7886
TTAGTCTGAGCGAATGGAAGCGGCATGTATTCACGCCTCCC
>P_7887
ATCAAACAAATTGGAAATTCCCTCGCCATAGGCTGTTATAA
>P_7888
ACTTATTGTGAGTTTTTTGGCTGTAACCTTAATATGCTTGT
>P_7889
AGCATGAATTCCTCAAGAGTCGATGAAAACTTTAGTGCACG
>P_7890
AAAGGTGTAAAAACAAAAATCAGTCAGAATCATTTGGTGCC
>P_7891
TATTCGAGTTCCTAAAGTCTCCGGGATGGTACGAAATGATG
>P_7892
AGTGGTCCTACGACTGCCCCCAGTGTCAGTCGCTATTCTAC
>P_7893
TTATATTGAATTAAAAAATACAGTCATTACCTTCCTGTCCT
>P_7894
CGAGTTCACAAAATTGTACACGCCAAAAAACTTCACACGTT
>P_7895
GAAAAAAAACTAAATTCACTCACGACTATGTAGTACCCTTG
>P_7896
AGGATACTCCCCAAATTCGGCGAAAAATCAAATATGCGATA
>P_7897
CGTGGTGTTTGCCCAAAATTCCCGAACCTGCCCTCTATCAC
>P_7898
AGCCGATGGGTGAAGAAGTTCGAGAGTGGGCTCGGGAACAA
>P_7899
GGTCGAACGTGTTCGGAAGCCGGCATTGAGGAGCACTGGTG
>P_7900
CAAGTAAATGTGGAGAAAATCAGCAGAACGAATTCATACAA
>P_7901
GCCCGTTTTCAGAGCTGTCACGGCTCCATTTGGCCCACCAT
>P_7902
GTGCGTTACACCGCGTCGCTCCTGCATGAAGGTATCGCAAT
>P_7903
GAAGGTATCGCAATGGGTGACCTTGCCACTACCGGGGCCGC
>P_7904
GCAAAATAGTTAATATTTTTCAGTGATCAGCTAGAAGCTAT
>P_7905
AATTTTCGCAATAGTGTTTTCCCTACCGCACACCACCCACA
>P_7906
ACGTACAACTCGACGAACGTCCGAAACGAAACTGAGTTTCA
>P_7907
TGTGTTCACCCATTATGAGTCTGCCATAGGGTATGTGTTCA
>P_7908
GTTTGGAGCTTTTGCGAAAGCAGTGATTCCCAGCACGATTA
>P_7909
TTGTTTTTCTCCTCATTACACCTTAGCAACCTCAGCATTTC
>P_7910
TAATTAGCCAATCGATAAATCCTGATTGGTGATTGGAGCCC
>P_7911
TGGGGACGTGCCTAAAATTTCAAGCGTATCGTAAATTCAAT
>P_7912
TAATATCGTAAGCGCAGACGCGGCGGCGACTGCGCAGCCGA
>P_7913
CTGGATTTGTAACCTAATTGCAGCATTACAACGAAAAAAGC
>P_7914
ACGATAACGCACATGATGTACACGCCCAGGAAAAACAGTGC
>P_7915
CCCATTAGCAACGGGTAACACCCGAAAGCTCCAAAATCTGA
>P_7916
AATTATGAACATAAAAAACACCCTGTTTTGCCAAAAAGCTC
>P_7917
CAAAATATTTGCTTTAAGTCCAGTGATTTCATGTCCAACAC
>P_7918
TGTTTATTGCCTTGCATATGCGAAAATTCCCAAAAATGTTT
>P_7919
TAAAACCAATTATTATTTTCCAATAATATTCACAGAATGGG
>P_7920
TGTCTATTTACCTGCACTTACGGGGCTGTAATCGCTACTAT
>P_7921
GATATTTATTTTCCAAATTCCGTGACTGCTTTCCTGCTACT
>P_7922
CTGGATGGACGCATTGTGGGCGGCCAGGTGGCTAACATAAA
>P_7923
TATTGGTTTCATAGTTAATACCCTATTTACATAAAATACAA
>P_7924
GGATCTTATCATAAAAAATGCGTAAAATTTTCTACATGGAA
>P_7925
ATGCCGCCCATCATATCGTGCACGGTTATCAAATCGACTTC
>P_7926
TTAAATTGATTTGTAATTCGCGGTTAATTTGGTTTTTTTCA
>P_7927
GGTTACTTTTATCAATTTTACATTGTTAGTTTTGGACCCTT
>P_7928
TGTTAAAACGCGTTACAAATCGATGCTATAGTTAATATTAC
>P_7929
ATGACTTAATCCTTGCGAGGCGCTAACGTGAGCTGTCAGGT
>P_7930
GCAAATGCTGTTGGAACTGCCGGGACTACGCAAGGACTACG
>P_7931
AATTATCTCGAATGTGGATGCCTGGATGTGGATATTTAGCT
>P_7932
ACTTTGATTTATAGGAATTACAGGCATTAAGCGGCTTAATT
>P_7933
AATTAGGAAGAAAACCAAGTCAGTAGTTCACTTAGAGGCGT
>P_7934
ATGTTGTATGTCTTATCCTCCGGGCTTGGAACAATGTCTTT
>P_7935
GTCGGTTGTGCTGGTGGACTCCTGGGCGATCTCATAACAAC
>P_7936
GCAAACTTATCTCAAATTCACGGGGGAAATGTAGAGCGTTT
>P_7937
GGAAATTTACAAGTCACACACGAGCGTACAAAATATAGCAT
>P_7938
TGCCCAGTTCCACCTTTTTTCGGTAGTTCCAGTTGCCCAGC
>P_7939
CTCGCAATTTCTCTAATACGCGTGATATAAGTTTTCATTAT
>P_7940
CATTACGAGCGAGATGATGACGTTGACAGACCTACGCAGAC
>P_7941
GAGTGGACGATGAGTTGGGGCGGTGAGTATGTGGGGATGTG
>P_7942
GAAATTCATTTAGTGTGTGGCGGCATAAATTTCATGGCTAA
>P_7943
TACAATTAGCACTAATTCATCGGTTTTATGTTTTCTATATA
>P_7944
CAATGGGCAACTTTATTTAGCGAGGTCTCAGATCCTGATTT
>P_7945
TTTCACGGCTAAGCCAATTGCCCGAGCTGTCTCAGCCTCCT
>P_7946
ATAGGCATTCCAATAAAATGCAACAGCGCTGTTGAGGGAAC
>P_7947
AAAATAAATGTCGCAGAGGGCGGTGGGCGTTGGAGAAATAC
>P_7948
TGTAAATATTTGCAAAGAGGCGACACCATCTCAGCCCACAG
>P_7949
TTCAAGTATCCTTAAAATTACTGTGCCAATTTCTCCAGCCC
>P_7950
GATCTAATCCTATGTCGACGCCTTGGTTATCTGCCATGGAT
>P_7951
AAGTTGCCTTGTCTGTTGCTCGCTGGCAAATTTGCATTTAA
>P_7952
TGATAATTTTCCAAAATTCGCATCAAGCTGAGCAAAACTCT
>P_7953
CTTGCAAGCCCGAAGATGGGCATCAATGGGTTAAGTAAGCA
>P_7954
CAGATATCACCTTATAAATGCAGTCCAGAGTCCTAGACCAA
>P_7955
TTCAAAGCAAAGTGAAAAATCGTTAGAAGAAAAGAAAGGGG
>P_7956
TATATTATGTTAGTCGGAGGCAGCAAGGCAGCTGGCACCTA
>P_7957
CAACAAACAGCCTTGGCTGGCACTCGCATTAAATAACGGAA
>P_7958
TTGCCGTTCCAGAGTTTTTCCGTTGATTGCATTTGTTAGTG
>P_7959
GCCGGACAAAGGCTTAAAGTCGCGAAAAGTAACTAGATGTG
>P_7960
GTTAAATTACTGCGAACTCTCGGGGGCATAAAACCGAAAAT
>P_7961
ATAATATCGACATCCGGAGGCGACAATAATTCGTAAGCTTC
>P_7962
AACTTCGCAGCGCTCTTGGGCGAGGATAAGCCAGAGAAGCC
>P_7963
TGAAGGCAAACGAAAAATGGCATGGAAAGGGATTCTCCCCG
>P_7964
GTGGAAGGACAAACATTTGTCCGGAATAACAGCTTCTTCCA
>P_7965
GAGGATTACTGTTGAAGTGGCAGCATTGTCGAACAGTTGCG
>P_7966
GTATTTGGACAGGATTTACCCGGCAATTCCTGTGGAAGTCC
>P_7967
TGCTTAAGTCCCGTCAAAAGCAATGGCATTTGATTGGTGGT
>P_7968
AATTATTTCATTGATTTTTGCGTTGACTCATTATTTTTGCT
>P_7969
AATTCTCTTATTGATATTTTCCCGATTTGTATCTGTATTGG
>P_7970
GAATCGAAATGTGCAGAAGTCGTTAGAATTTGGTTGACTCC
>P_7971
CGCCCCCGACGCCCCCGACGCCCACGCGACCACGCCCTAAA
>P_7972
ACTATGGTACTGCATTTTTGCCTGCACAGTGAAGGTGCTCG
>P_7973
CGGCAGTTGAGACTTGGCGGCAGGAAGACGAGTCAGCGGAA
>P_7974
TCGTTTTTGTTGCCACTGCACCTGAGAACAATGACAGCCGG
>P_7975
AGATACTCACTGTTTAAATTCGAGGTCGGCACATTGGCCCC
>P_7976
GGATCCAGACGGATGTTTGCCCTGGGCAGTTCCGACGCCCC
>P_7977
ACTTGCCGTTGCGGTCGACTCAGCCACAGCCAGGAGCCCCA
>P_7978
GGGCAAAACAAAGAAAAAAACAGCCTCAATTTTCGAGTTTT
>P_7979
ACAACAGACCGCAAAACACGCGACAAAAATGTTAACAGAGT
>P_7980
TTGGCTCGTTCCGGCTGAAGCTGTACCCTTTTAATAATAAT
>P_7981
CTAATTGAGGGTGATAATTGCGTTTTATGACTGACTGAGCT
>P_7982
GTCTTTTTGTATTTTTCACGCCTTGTCCGAAAGTTTCCTGT
>P_7983
GGAAAAAAAGTATACAAAACCGGTCGGAAATATTGGACCTC
>P_7984
TAAGCATGCATTCATTTTTCCAGCAATTTTCACACTCAAGC
>P_7985
TAATTAAGTGTACTTTTTGCCGGTGTACTTGTTGGTGGCTT
>P_7986
CACTCGGTAAAAAAAAAACTCCGGAAAAATACTTACGTATT
>P_7987
GCCAAAGGATCGATGCTCGGCAGCTCCACCCGTTGGAAAGT
>P_7988
GCAGATTATCTTCACACACTCTGTGATAACGAAACACCGCC
>P_7989
TCAACTTAAATGCCAAGTGTCGTTAGTTTCCCACTGCTACA
>P_7990
GCCGGGTCCGGGTCCGGGCTCGAGTTCGGGTTGTGCCTGGC
>P_7991
TGAGGATGTGAGCCAAATTGCGAAAAAAAACAAGGCTCGAT
>P_7992
GAATACGAAACAGTCCTGCGCCGCGTTGAAATAACTGATGA
>P_7993
CCTGAAGACTGCATTTGCTGCGTCGACACCTCAAATTCCGA
>P_7994
CGTCTCTTTGCTGATCATCGCCTTGTCAATTAACGTCTTTA
>P_7995
TATTAGGTCTTCAAGTTTGGCCCGAAATCACAATTTTATAT
>P_7996
TATGAAATCTACATAATTTGCCCTGTTAGAGACTTCAATTT
>P_7997
CTTTGAAGAGGACCGATTGGCCTTCCCATACTCTTTCAATC
>P_7998
TTTCCATTTTAAGCTGTCGCCCGCACTTGTATTTTTTCTCT
>P_7999
CAAATTTAGACCTATTTTTGCAAGAATATATATGAGTTAGT
>P_8000
GGCACGCCAAGCAATTAAAGCGGCCCATACAAAACTCCAAC
>P_8001
AAAATATTTGCCGGAAAGGGCGGTGAAAATTCTTGAGGGTT
>P_8002
AGGACCTAATTCAACTGGGTCCTGGAGCTGGAATGGAAAAT
>P_8003
AGCCACCACCCCGAAATTCGCGTGCAAAACAATTTTCAACT
>P_8004
ATTTTCTTTTATTATGGAGGCTGTGGTGGAAATCCAAATCG
>P_8005
TTTTGACTTTAACTTTCCAGCAGCAGTATCTCCATAGCTTG
>P_8006
AACTAATTGCAAGTTATTTTCCCCAACTCCGCCTGTGGCTG
>P_8007
CACGTACTTCATCCATCAGTCCCCATTAACATTTGATCATA
>P_8008
AAAGAAAAAGTTATTCAAAGCCTGAACCACGACCTGGGCCA
>P_8009
TCCACTCTGCCACAATATTCCATTACTTCTAACCGCTTCTC
>P_8010
TACTTATTCATATGAAATTGCCTGATTACCGTTGGCCAAAT
>P_8011
TCTCGCACAAACACTTCAGGCTGTATCAATATTTTGGTTCG
>P_8012
AATATCTGTAGTTGGTCTGGCAAACGCAGCAAAGGCGTCTT
>P_8013
TGTTAAGTTTTCGCAGTGCACCCGACTAACTAAGTTTCATA
>P_8014
CCAGACTGAGAAACGCGGGGCAGGGGTGATCACATACATCA
>P_8015
GCTCAAGTGACTGCAAAACACGGGACAAACAGGGCGTATAC
>P_8016
ATTGCAACTCAATTAAGATGCCCTATCTCGGTAATAAAAGG
>P_8017
TCGGGATTTCTATAGGTTCGCCCGGCTGGGAAACAGACAAA
>P_8018
GTGACATTTACCCTTTTCGCCATTCTCATGTGTCGAGTGTT
>P_8019
TTAAGCATTTATTTGGAACGCCGTGTTTCCCCCTTTATTTA
>P_8020
TGTAGTCAGGAAGCAGAAGTCGCTGGCAGACCTACAAATGG
>P_8021
TCGCTTGACGAGCCTTCAGGCATTGTCTGCGTCTGTGTCTG
>P_8022
TAATGGAATTTACCTCCTTCCCTGAATCCAACGAATCATGA
[truncated: 2,341,371 more chars]
