# Supplementary material for: EnDeep4mC predicts DNA N4-methylcytosine sites using a dual-adaptive feature encoding framework in deep ensembles
Source: Genome Res. 2026 Mar;36(3):589–99. doi: 10.1101/gr.280977.125 (PMC12951953; doi:10.1101/gr.280977.125)
Supplement: Supplement 1 [file Supplemental_Code.zip › Supplemental_Code/EnDeep4mC-main/data/4mC/4mC_E.coli/test_neg.txt]

AACCGGCTCGCAAAGCCAGGCATAATTTGGTGCGATTACTA
CTAACCAATTGCACGTTCGTCCTAGCAAGATGAAGCGTCGC
TGAAGCACCCGAGGATTTCGCTACGGGTCCGTCGTTGAAAA
CCATATGATGGTTCCGGGCACAGGAGTAATTGATAATGGGG
CACTTCGATAGGGCTTACATCCTTATACGGAACTCTTTACC
CTATCTGCCCTCCTCAGGCACGGTGAAGATTGGCAACGAAC
CTGGCGACTTGTAAAAAACTCAATCGAAGTGCCCGACGGGG
TTTAGAACCGTATTTGATCTCCGCTCGTTTGAATGTTCTTT
TGAGTCGCCTAAAGTATATACACGTGAATGTTAATTAATTC
GGTGGCCGGTTTGCATGAACCTAACGGGAATTATGTGCCCT
AAACCGTGACATCTGCCGTTCTTAAAACACTACTAGAAGTT
AACAGAAGTTAGGGCTCGCCCTTTCCCGATAGCTATCCACG
AATTCGCGAGAAAGCCCTTGCCTTTACTCCTATCAGTCAGC
GTGATGCGAGCCTGGGTCAGCCAGGTAAACCCACGAAGTAG
ACAAGACACAGTTGAGTTATCCAGTGGTCAGACCGTAGATT
CGCAACATCACCACCGCTATCTCCTGCAGCTAGCGGGTACA
TATGTCTTGCACTCTAATTACACTGGGCTGGCAAACAGCTC
ATTTTTGAAGTTGCTTTATTCTCAGGCCCCATTGTAAGTCA
TGCTGGAATGCGGAGCACCGCATTTTCTCATACTCCGTGAG
GCTGGCCGCCGTTTAAGTGCCACATGCCTAATTATCGTTCC
TACCTGCGCCAGAGCGTATTCATCAGGGAAATCGCATATCG
GCATTGCACGTTTTGCATGGCCCGAGCCATAAAATCGTTAG
GGTATCCGCGGTGGCTCATGCCTGATGGGAAGACCTGCTCA
TTTCACAGGTTTGGTGCATCCATCATCGCACAAGATCGTCT
GTTGAGACCAAGACCTGTGTCAGAAGATATATCTGCAAAGG
TCCAGTTCCATCTTTCTAATCGAGACTCGCCACTGCTGAGA
TCGCGGACAAGGCACCGATTCAATCAGCTATGCTAACAGTT
TGCGATAGTGCCAGACTTAGCACCGGATCCAACTTTAGGTG
AGCGCCTTCTCATACCATACCCCTTGGGTCCCCGCGGGCAT
TGGAACCGTGCACCTATAGACCACGTCTGAAGATGTTCACT
CCAGGCTCGCTGACACGACACTAGGCACCTCTTGGTTCCTA
ACCCTAGCTTCGGTAGATACCAGATGGATGTACGCGCCCTA
AATACCGTCGAAAAGGACTTCTGAGAGCAGTGTATTGGGAT
TCGCGCACAGGGTTATCTATCGTGGGAACCCGCTAGTCCCC
AGTTTCCTTTCGATCTACTGCTTGGTCGCGTGTATCTTGTA
CTTAATATCGACCCACGACCCAAAGCCCCGTCGGCTAAATT
TAGGCATAAGTATAGCTACTCAGGCGCGGCATAGAAGGTCT
AAGTGGCGCCAACCGGCAATCCATGGACGCTGATTATTCGG
TTATGTAAGCGACGTTGAAACCAAGAGAACTAGCTAAAGCT
GGAAAAAGATGTCAGCGCCGCACTACGAAATTCGTTTTGAA
TTGGCCAGAGATCCTAACCGCCCGTACCGTGACTAAAATGT
GAGCTGTGCAGCGTCTTTGGCAGCAAATCAGAATCAAGAGG
GTCCCTGTTGGGGTCCGCGGCCGTAACTTCTTTCAATTTAT
TTACTCACGTTAGCTGGACGCCCCGCAGGGGTGACCGTCGC
GCCCATCACAGTGACTAAGGCCTGCAGGGCCGAAGTTCTTG
AGACCAAAGAATCTTAATAACTCATAGCGGAGCCGGGTATA
ATGGTGTGACGGCTCGATGACCCCATGCTGTAGAACGTCTT
CTTCGGTTCAAAATGTAGCACCGTCGGACTAATGTGCCCGA
AAGCATGTCAAGAAGATCGTCGTTTGTTCACACGATACACA
GAAGCGCAACCTAGTAACACCGTGCCCCTGCGCGTCGCTAT
TATTCGACAGTTGATGTTGACGGCTGTCGCGTCTTCAAGGA
GCATGTATCTTGTTCCTGCGCTCTGCTAGAATGTGGTCCAT
AAAACGATCGGTTTCGTATGCACGTTATATGGAAGTGTAGT
AACGTCGCTGCTTTAAGTCGCACTCGGAAGAGAACCTCTGA
TTGCGATCAACACAGTCTAACCAGATGTGGATCAGTCGTGT
CTCAGCACAACATCACACTACAGCCGGATGCCATAGAGACC
ATTTGTTTTGCAGTGACGCTCGATGCGGTCAGAGACAGAGC
CTTTATTTGAACGAACATGGCATCCAGCTCGCCGTGAGCAC
CATGAGTAATCTGAATCAGCCAAGCAGACCGCAGACCCAAC
GCCTTATGGGATGAACTTGGCTAAAGGCGCTCAAAGACCAC
AAAAAATTCCGTATTACGTGCAGCTTCCTCCGCGGTTATTG
CCAACAAAGGCGGTAGCAATCCACGTCGGTCAGAGCTACTT
ATGAGAGGTGTCGCATAGGTCACACTTCGGATGTCAGTGCC
GTTGTTCAACGTCGATTAAACAGTTCCCTGATTAATCTCAT
CATCCAATGGCCTAATTCGTCGTATAACGTCCGCCTGAGGC
AAAGGTATCGATTTCTGCGTCCCACTACCATTGTGAAAAAA
TGGCACAAGGACTGAGCGGCCACGCATCCCGGACGACCATC
TAGGAGTGTGCCACCGCAATCCCTCCGCTCAATTGGGCGGG
GACTGGTGCGTTCAACTGCTCGCTGCGTCCGCAAGTCCTCC
GAAGCCAGAACTTAGTGCTTCTAAATGCCCTTACAATGCTC
TCAGTTAGAAACAAGTCACCCCTTTGCAAGTCTCGGCTCTC
GCGAGCCCCCGACGACCAATCCACTTCACTCCCTTGATGAC
TCCAAACGTGTTGCCACTTACAGTACTCTTCTTCACAGACT
GCACAAACCGTTCCACCCGGCTTTATATGTAATCTACCTTC
TGCACACCGAGCATCAGAACCGTTGTCAGACTGTTGTTACG
GGCGTGCCATGACCTCCATCCGCTTTATGGCTAACTAAGAG
GTAACTATCATTGACCGTCTCATCAACACCGTAAACGTTTC
TTACCAGTGGTCCTGCTGTCCATGAGGGGTACCTGCCAGAC
TGGCTCTCCGATGCAACTTCCTTGCTGCACGTAAAGCGATT
CCTGGCTCGCTGACATTCTACAGAGTTGTGGATTCCTCCGT
CTGGTAGGGTTCGATGCTAACAGTCGGCAAGATCGCTAGAC
CGTGCTGTATCTCACTTCTCCTGTATTTGTTCGTCACCCCG
TTTTCGTTCGTGTCTAAGGTCCCGTGAGAAAGCCGCGCACG
TCGTGGTGCCGCGAGATACGCTCGAAAGACTCGGCGTGCGG
ACATATTATACTAGGCTAAACGATTAGATGGGTGACCAGGA
TTGTATGGAAGGGAGTAAAACCGCTTGAGCCCAATCGACAG
GTTGCAGGTTTTCGTATTGCCATAGCAGTTAGATCCCGTGC
GCGGAGCGGTCCCTCAATTTCTTCGGGGCTGGGTATAGTGG
CTGATCCATTCTGGCTTCTTCCAAACAAGATAGCCACTAGA
TTTTGTCACTTGTACAAAAACTTGTGAGTCGTTGTGCGCCT
TTCCCCGACGTCAACCTAGCCTTTTTTCACAGCTTGTGCAA
TATATGAACCACCGGGTGTGCGCCAGGGCGACGAGCTTCTT
GTCCAGAAATATAACCCGGTCGTGAACCAAGCTTTTGACTC
ACAGGGCGAGTCAAGACGGACCTTAGCTTCTTTCTCCGTAG
CCATATGGGCTTCATATAAGCCGCGATATCAGCCCCAGCCC
TGTATTGAGAGTGTCGCTTGCTTTGAGCCCTGCTCCGGGGG
TAAACTTTCGAACAAAGAAACCAAGTACGGTTATGGGGTGT
CTAGAAATAATAGCGGTCGTCTAACGAGGGTGTTTTGCTGC
TAAACCTTCTTAATCCCCCCCTTACGAGATGCCGAAGTGCG
TAAGCATAAGCACCCTACAGCTCGCGCCGCTAAGAGCGCGC
GCGATGGCTCACAGGCATGCCCTACTGCTTAGGCAATATTT
TTAAGGGTAATTCTTCATGCCACGGGATGTTTCTAAAGGAC
AAGAAGCCGTGAGCAAATCGCTCGATCTGTACAATCACCTG
GGAGCTATTATAAGTGTACACCGAAACGAGATGCGGACCAG
TGTTAACAAGGTGTATTAATCTGCACCGGTTAGGGCGGTGC
CCTCAGACGTGCATCGGTGACGGCCATATTACGACAAGATG
GAATTTTTGGATTCTGACAACGTAAGAGGAAATTGTATGGG
TTGACATTAATTGACAGGCACTATAGATGTGTAGTCCTCGA
CACTGAGGGCGAGGTATTAACTACAGCGGCAACTAGCGCTC
GGTCGCATTGTGGGATCGCGCTTGGGTCTCCTTTACCTTCA
GGAATCCTTGGCCCAGCTCCCTGGACGTAACGAAACACGGC
CAGATGGACTCTAGCCTCAACGGCAGCCTATCCTTACTAGT
CACGTGGTTTATCCCGCTCCCGGACGGCCCAATCCCTCTAC
CGAGCCGCACGACGCTCCTCCATTTGGCATGTGTGAAGTGG
ACTCCTGACTGTTCGCCGGGCGGGGTATACACGAACAGCGG
TTCATGCCTGGTGACAGCCGCAGGTCGATACCTGTAAATTC
AAGCTATACGTGAGCGCCCTCAGTAGCATGAAAGCTTTTGC
TGGGACAGGACCAGCCCATGCCCGCAGGTTTCCCGGTATTG
CTGCGCGGTGTGGTTGGTCTCATGCTGCTAATCCCTAGATC
GCTAGCATAGATGAAGTTTTCCTAAAGGTGGGATAGACTAC
TGCGTCTATTATCGGACTACCCGTGTAGCCTGGAGGACGGA
TGCTATCATAAATACCCCTGCCGCGTACGAGGGGGGTGCCC
TAATGGTTAGGGTATCAGGGCCAGAGTCAACTTGGGGAGTT
TATGTACTGGTCGTCTCGTCCCCAGGATAGCATTCGGCGAT
GATCGTTGCGACTCCCCATACGACGCTCATGACACAGCTTT
AAGGGTTGCGTCCGTACTAACGCAACGTATGTTTCCTCTGA
CATGCTAACTGGTAGTTTCTCGACCGAGTTAGTGAAGATTC
TCGTCATCGGATACAAGCCGCGCTAATTAATCTTCTGTCTG
CGCAGTGACGTTTACTGGAACATGGACTTATCTTTTATTCA
TACTTTGGTTGTCGAACTCGCAGTGCAACCGGCGATGCCGA
CGAAACGCGTAGTGCAATCCCACTAAGTTACCAACGCCAGT
TTCCCTAAGGACCGATAGCGCAGACCTACGCCGAATATACA
ACTTGCCCGCTTTAAGGTGCCTACGTACCGTGGTAACTCAA
GTAAAGGGGACCGATGTCTGCGTCCGCAGCAAGACCACGGC
GATGTCCGCGGTACGCAGTCCCTAGTCGCGACGAACAACTG
ATGACGTGGGCCGTGCTGTGCGAACCGCGACCTACGACCTC
ATGGGTCCATCTATTGTATTCTCGTGATAACTACGACCAAT
CTACCTATCACTTACTGCAACCATTGAGGTAGGCAGCACAC
CCCCGTACCCGACTGATGGACTATTGTGCCGTGCAATAATC
TTCTAAGTCGTATGCCGCAACCATTCGAGAGGTTCTCCCGG
TACCACGAGGAAGGCCACGACATATCGTGCCGTGTTGTAAC
CCTGCTGAGCTCTGTGGACGCGACCCTTCTCTGCTTCTTTG
CTGGTATCGAACCGTGTTCACCAAAGTCTGTCGCCGAGATC
CGCCCGCTAGTATGCGCCGACACTTCGAGTTCTCAGGATCA
TTCTACTTTATAGAGGCGCACATTAACGGTCGACACGAGTC
GTGTGGGTGCCATCTCTGGACCTTGACTTACAAGGACATAC
AGACCAAGGTGTCTGCGCGGCTAGGTGGATCCAAAGTAAAT
AACAGGTTAATGTCGCCCCTCGAGAAGGGACTAGCAGTATA
AAAGTGGTCCTCTCGAAGTACCAGTACCAATCATACCCGGC
ATGCTACATCTAATTGAGGTCGATAAGTCTAACCGTAGTAT
CATTACATAAGTGTATAATCCTGTACGGAGATCATTTTATG
GAGTTTATGTTGTTACTAAGCTTTTCATGCAATAGCTGCGG
ACATCAGTATCCCCGGTGAACGATTGTTGTCCATTTCAAGC
CTGGCGGCAGCTCATCGGATCCGTTTACAGGGCGAGCGCGG
TCAGACAATTCCGCATGGTGCGAGAGATTTTGTGTTATATT
CTCCGGACCCGCCAAGAATCCCAAGTTTACCGCCCCGATGT
CCTTGACTGGGCACCACATGCCCTCGATCCATACTTTCATA
AGGCACGGCATCGCAGGCCGCAGCTTAGGACGGTGCGCTGC
TAAGAGTCAGCTTGTGAAGTCGGTCCTGCGACTATTATTTA
GCACTTTGCTCTCACGGCATCATTAGTTGGCCACACCTTAC
