# Supplementary material for: EnDeep4mC predicts DNA N4-methylcytosine sites using a dual-adaptive feature encoding framework in deep ensembles
Source: Genome Res. 2026 Mar;36(3):589–99. doi: 10.1101/gr.280977.125 (PMC12951953; doi:10.1101/gr.280977.125)
Supplement: Supplement 1 [file Supplemental_Code.zip › Supplemental_Code/EnDeep4mC-main/data/4mC/4mC_E.coli/test_pos.txt]

GTTGAAGCTAAATTCACCGGCGTTGATCGTAAAAACCGCGC
ATGGCACGAGAAAATTGAGACATGGATCTTAAATGAAGCAG
GCGCGTGCCTTTGCCTGCGGCAAGGATCACTACGCTCATAG
ATAACTGAAAACGCCAGTTCCAGGAAAAATTGACAGATTTG
GCCCAACTAAATGCTGCCGCCAGGGTCAACATAAAGCCGAG
TACGGCAAGGCAAAATCTGGCGCGACCAGGTCGCCACGCTC
GGTGTTCCACTGGTGTGAATCGGTGATCCTTCCCCACCCCG
CAGAGTCCGTCTGAAAAACGCACGGATCCTCGGTGATAATA
TTTCAGGCAAGGTCCGTAGGCGAGGATCCGCAGCGTCGCAT
GAAATACGGCGCGGATGGCGCGGTGATCGATATTGGGTTAA
GACGAGATGATTTTCTCCGGCGGCGATCCGCTGATGGCGAA
ACCATCACGACAACACTCGCCAGGAACGGTATACGCCATCC
TAGCGATAGGTCTGAAAACGCGGATCCAGGGTTGGACCAAC
ACCCATACACAGGGAACAGCCAGGGATCTCGATACGCGCAC
TTACTTACACCGTGAAATTGCGGGAAGGCATTAAATTCCAG
TTCATTCATAACTCAAATTCCCTGATAATTGCCGCGGACTT
TTAATGAAGATACCCAAGCCCAGGCACAACGCAGCGGCAAG
GCATGGTTTACGCGCCGACCCAGGAGCACGGCAAGCAGGTT
CAATACCGGCGTAATAGCGCCAGGGATCAGCAGAACAAACA
ACAGTCTGGGTTTACTGGCTCCCTGGCAAGGTCTGAATGCC
ATTATCTTTTTACCGAAGCGCGGTCTTCAGTATAAGCATTC
GAAAGTACGCGCTTCGTCGGCGATGATCGGTACCAGACGAT
GGCGATGGGACATGACGAAGCGGTAAAAGCCTATGAGCAGA
CAGTTCGCCAGACTTCAGCCCTGGAATGTTAACCGCCAGCA
AGATGGAGGCCCAGGCATCGCGCGGATCATGGCTTTTTTGA
GCAATCCGCGACGGCGTCCGCGGCAAAGATAAACTGGATGT
CTATGTGCTGGCACCGCTGGCGTGGATCATGGGTGTGGACT
TGCGCTCAACAAAGTTTTTGCCTGCGCATTCAGTTCTTCCT
CGCGATTTCAAATCTAAGCGCGGGGATTATGAGCACAACAA
GACGACGCTCCGGAAAATCGCGAGGAGGCCGTCGATGCGTA
AACGATAATCTGGCAAAAATCGTTGGCGTCGCGTTGGCGTG
CGTAATAGCACCGTACCAGGCGGGATTGAGATAAGCCGCCT
TGTGCGTTACCGCGATGGCTCGGTGATCGATGTTGTGCATC
ACTTTTCCGTCCCTGCCAACCAGGAATTTTTCAAAATTCCA
GATGCCCTCAAATGCCACGCCGGGGATCGCGTTCGTCTGGT
GTTTTCTTAGCCTTGATCACCAGGAAAATTTTTGTTTGTGG
TAACAATGGCGATACGATCGCCCTGGCGGGTAACCAGCGGT
CGGCGCACGGGGAATAAAGTCGGGGATCTGTTCCTGAAGCG
CAGTGAAAGCCCAGGAGACACCGTACTTACGCCGCTCATTT
GTCATCTCTTCAAAAAAATGCATGTACATGTTTTTGTCATC
AAGAATTCACTAATGAAACGCGATGATGATATTTCCTCATT
TCCCGCGCTCATTTATCCCCCAGGAAAAATTGGTTAATAAC
CCATTTTTCGCGATAAAAATCGGTGCTGAACAGCGGCTGCA
ATTGGTGCCGGGATTATTCGCTATGATCAGGTCACCGACCA
CCAATACCATGTGAATCATGCCCTGCCAGGTTTGCCGCGAT
AAATTTTGATCCAGTAAGCACGGTTTTGGCCTTTTCGCCAT
AAAACCTACGGCCCGGATCGCGTTGCCGGTTTCTCGCCGAT
GTATTGATTAACGAAAATCTCGTTGATCAACCTTTTCTCGA
CGGGTGATTTTAGACAGCCGCCCGGTTCATGCAGCACGTCC
AAGAAATCCGCAAAATGATTCGGCAACGTCGTCGTGCGTTA
CAGTTCCGGATAGTAGTTACCGGTGATCTGGCGCAGCTGCT
GAATGAAGTCACCAAAGAAGCGTTGATCCAGCGCGACCGGC
ATTTAACTTAGGGAAAAATGCGAGCGGGATCGTGTTTAACC
GCCTTAAACCGGAAAATTTTCATAAATAGCGAAAACCCGCG
GACTCCCTCTATTGTTAGCGCGCTAAATATTCAATATATAA
GCGTGACGGTATGCTGATGGCGGGGATTCAGTTCACCGCTG
CTTCGCAAAGGGGATCGAAGCGAGACTGTGTCACAACTTTT
CGTGGATAACCAGACGATCGCCGTCCATACGAGTAAAGCAG
TGCGGGTGGTATGGGCGCGGCGCTAATGGCGTTTCTTGGTG
ACTTCATGATCTTCATTTTCCTGCAACGAAACTAAATCAGT
AAATGGATAAATATTACACCCAGGAAAATTATAAAGACGAT
TCTGATTAAACCGGGTGTTTCGGTGATCACGCCTAATCCGA
CTTCGGGTTCGAGTATGGCCCCGCAGGGGGGCGGATTTTAG
CGCATCACATCTGCCGCGGGCGATGATCTTTTTTCAGCAGG
GTTTTTATCCATATCGATCGCGGTACGAATAAATTTGTGTA
CCCACCTAAACGTTGACCGCCAGGGTCGCAAATATGCCATC
GTGAATTGCGTCGGCTGGCGCGTTTTCTGCCAAATACCAAA
TTCGATACCAGCATAAATGCCTGGCGCGATTTCATCAGTCC
GCGCCATGAGCGATAAAAATCGGTGATGCCGCCCAGCATCT
CTGATTGACGCCGTAAACAACGGTCGCGTCGAGATCGTTAC
CTATTCTTCTTCCGAAAACGCAGCACCTGGTAGTCTTTCAG
CACAGGTAACGTGCTTCGCTCCCTGGCGCACGGACGTACGC
TGACTTAATTTTGTAAGTCGCTGTAACGGTGAATATAACCC
CTGTATTCGTTGAAATCACGCATCAACTCGCGCGACACCAC
CGCCTGACGATAATCATTCGCGTGCGTGCGGTTGGTGGTCC
GGCGCAGGCCCTGCCTCCGGCGTTGGTTATGCGACAGCCAT
ATAAATTGACTCAGTCAGCCCAGGGATCACCCATTGTATTT
CCCATCCGAATATAATTTTGCGGGGGGAACTGAATATCCAT
CGGCGTCGTCAACGCAAAAGCCTGCGGGAGAAAAGGCATCT
TTTAAACTCACTTATCCCGCCAGGAATGGAAGACACAAAGA
TACCGTAGATCAGGCGAAAGCGGTGGTTGAAGAACTGGCGC
TGGTGACAGCATGGTCGGCGCGATGACACTGAAACTGGCAG
AATAAAAAGAATAAAAAACGCAATGTTATGCAGAAGTAAAA
GAAGATTTTTGCCATCGCCGCCGTCACGTCGCGGTAGCTGA
CATCTCGGCAATGCATCACACCCGGATGTACAAAAAGCAAT
GAAACGGAACACGAAAATTGCCCTGGTAATGATGGCGCTTT
TGCTGGAACTGGCGATTTTGCAGCACCTGGATTTAACGCCG
AACTGGCGCTACGCCAGGCGCGGTGATCAACGCCGATCACA
CCAAAATAATAGATTAACTGCGCGATTATCATTTTACGTTG
CGCGTACACGGGTTAGAAGGCCTGCGTGTGGTGGATGCGTC
CGACCAGTGCAGGCAGATCGCCTAAATGCCCGGCACCTTCT
GAATACAGCCCGGCGTTTTTCGGTGAGGAACTTTTTGCAGA
GGCGATGATCAATAAAATCGCGATATCAATTAAGGCGTATC
AGATTCCCGCGACCACAGCGCATTGTTTACGCGTGAGCGAA
GTCCTGAACAACGGAAAATGCATGGATCAGTTCCCGGTAGA
GATTCCGGCGCTTACGTGACCAGGAAAAATTTTACAGCTTG
CCCCCAGTTAAGGGTATTTTCGATGATCCCATTAACGTAGC
TTTTTGATACACTTAGGGCCCAGGGTATAACGAAAATGTGC
AGTAAGCGCGGTTCAGCGCGCCGTGGCGTGTGTAGTTGTTC
AATAATTCGCCGTAAAGATGCCGTACTTTCTCCAGCAGCAG
GCGCGGTTTGTTCTCCAGCGCCCAGGCAATCTTTGGTGCCA
CTCCATGGGAAGACAAAAAGCAGTGATCAAAGCTCGTCGCG
CGATTCGATAGCGATAATCGCCGTGATCAATTGTGGATCGA
AGAGATGGGCTATAACCACGCGGCCCCGAACTTTTTCCATG
GGAGAAAATCGAGAAACCGGCGGGGATCAGTAATCCAAAAG
GATTGAATTAAACAAAAATGCCTGAAGGGAAAAAGCGATCT
GCGTTGGGGAAATTCACCGGCGGTGCGGATCCCGGCTACGT
GCGGCGTGCCCCGGGGTGTCCAGGAAGGTGATCATGCCGTT
TGAAAGCGTGCGGGAAACGGCCCCAGGACGGAGATGGCACC
TTTCAATGTGTAACAAATCGCGGAAATGGTCAAAAATCAGG
CGTCGCCCTGAGGGAAAATTCGCGCCCAGGCAATGGAAATA
CCTGGTGCAACTCTGGCAGGCGGTGAGGCGTTGGCGGCGGC
CTTCCGGGCTTTTGAAATCGCCCTGACGCTGTTTTGGCCCT
GGTAGCGGGCGTAGTGCCCGCAGTAAGATTTGTTTATCGAA
GGCGCATCGTCATGAAATCGCGGCGGTGATCATTGAGCCGA
ATTTCGCGGTTACTGAAACGCTGGGATCTGTCACCGCAAAA
TTGAAGATGAGCCGGTTACCCAGGCGCGATTACAATCCTAC
GGTTATGACGCCACTCGCCGCGGCGTTGGCAAATTTGCGCT
GTCGATGACACCATTGCACGCGTTGTGAGTAACATTGACAG
CCATCTTCTATTGCATGAGGCGGCGGTGGCGCTGCATCCTG
TATCGCTGTCACTAATCCCCCGGTGTATGATTTTGCTGATT
GAAATCCGCGCGTTCTTTGGCGGCGATCACCGTTGTGGCGG
CCCGGTGGCACATCCACCCGCCAGAACAATTCCCAGCCCGA
GCAATGGTGGCCGATTTTTTCAGCGGTAACGTTTCGAGACG
CACTGCCAGCAGTGCGTAAGCGGCAGTATCCGGACTGATAC
TATTTATATTTTTTCCAGCGCAGTGAGTATTTTCTCCGGTG
CGCGCCCAGCGCATCAAACGCGGTATTGAACATGCGGATGA
GGTTATAGCTGATTTGCGCCCAGGGTCGGAGATCGCCAAGC
GAGGATCATAAAGATAATCGCGCCAGGGTAGCCGAAGCTCC
CCCCAGTCGCGCGCCAAGTACGGTGATCGCGCCGAAACAGA
GAACGGAAAAATCAAAAACGCGCCACCAGCTGTCTGTTCCG
TTCCATGATCATTTGATCGCCAGGCACGACCGGGCGCTTGA
CAAAATAAGAAGAGGAAACGCAGCAGAATTATTTTCAGGGA
CCCCATCAGTTTGCTGATGTCGGTGATCTTAAGCTCGGTGG
GAGTTCCGCGACGCAATTCGCATCACCCGCGAGATCATGCA
CGCAAAGTCTGCAAAAAGCCCAGGCGCAGTTTGACACCGCG
AAATTACTCGCCTACTTTCGCCCAGGTATCACGCAGCCCAA
CATAGCGACCATTGCCGCCGCGCCGCCAGGAGAGGAGCCCC
GAACAGACGGGTAATCTGCTCGTGGATCATGGTATGACGGG
CCGCATCAGTCAGCAAACCGCCCTGATCAAAACCAACGTAT
ACGCATGCCGCCAGAAAATTCGTGCGGGTACATTTTCATGC
AGCACCAGGCAGTTATCGCCCAGGCGCAAGGTGTAAGCCGT
TGCCAGGCCAAGAAATAACGCGACAGTTGTTAATGGGTTAG
ATCACGGGCTATAGTTCGCCCCTGTTCAATTATTCGAGCAG
GCTTATACGGCTGGATTTCGCCCGGTTTGCGAGTTTTCAGC
CAGAAATACGTGCTAATCGGCAATAGCTATCATGAAGCGGA
CATTATTTCTCACGGGATGCCGTTCCCACAAAATGCCCAGA
CATCTTCATAACTTTGATCGCGTTTTTTGTCCGCAGAGGCT
GTTTATCAGGGATCGTCCGGCGCGGTTTATCCCTACGGCGT
GACCAACGCTGTTTCGTGTGCCGTGGCAACCTGGAGGTGCC
TGAGTGCAGGATCATGGCGGCGATGTTGGCTTCCAGCGGGA
GCGCGCGTACTTGAAAAAGTCGGTTTTACTGTCGATGTGGT
TCGCAGGATTATAGAGAAGTCGGGGTCAAAGATCGACCCCT
AATAAATCCCTACTTAATTCCGAGGGCATGGGATTTTTATT
GCATAATCCACAGCTAAAAGCCGCAGTGGCGTGGTACGGCA
AGCATAAAGAATAAAAAATGCGCGGTCAGAAAATTATTTTA
CTTTCGGTGCGCGGTTGGCGCGGCGACGATCGTTTTCCGTC
GATGCCTTTCCAGAATTTCACGGTTTCGCTGATTTCCGGGT
GGCAATCACTGCGCGAAAGGCAGCCACAACCAATACATCCG
TTTTATTCAGTAAAAAATTCCGGAACTGTGGTGTATCAAAA
