# Supplementary material for: EnDeep4mC predicts DNA N4-methylcytosine sites using a dual-adaptive feature encoding framework in deep ensembles
Source: Genome Res. 2026 Mar;36(3):589–99. doi: 10.1101/gr.280977.125 (PMC12951953; doi:10.1101/gr.280977.125)
Supplement: Supplement 1 [file Supplemental_Code.zip › Supplemental_Code/EnDeep4mC-main/data/4mC/4mC_E.coli/train_neg.txt]

AACCGGCTCGCAAAGCCAGGCATAATTTGGTGCGATTACTA
CTAACCAATTGCACGTTCGTCCTAGCAAGATGAAGCGTCGC
TGAAGCACCCGAGGATTTCGCTACGGGTCCGTCGTTGAAAA
CCATATGATGGTTCCGGGCACAGGAGTAATTGATAATGGGG
CACTTCGATAGGGCTTACATCCTTATACGGAACTCTTTACC
CTATCTGCCCTCCTCAGGCACGGTGAAGATTGGCAACGAAC
CTGGCGACTTGTAAAAAACTCAATCGAAGTGCCCGACGGGG
TTTAGAACCGTATTTGATCTCCGCTCGTTTGAATGTTCTTT
TGAGTCGCCTAAAGTATATACACGTGAATGTTAATTAATTC
GGTGGCCGGTTTGCATGAACCTAACGGGAATTATGTGCCCT
AAACCGTGACATCTGCCGTTCTTAAAACACTACTAGAAGTT
AACAGAAGTTAGGGCTCGCCCTTTCCCGATAGCTATCCACG
AATTCGCGAGAAAGCCCTTGCCTTTACTCCTATCAGTCAGC
GTGATGCGAGCCTGGGTCAGCCAGGTAAACCCACGAAGTAG
ACAAGACACAGTTGAGTTATCCAGTGGTCAGACCGTAGATT
CGCAACATCACCACCGCTATCTCCTGCAGCTAGCGGGTACA
TATGTCTTGCACTCTAATTACACTGGGCTGGCAAACAGCTC
ATTTTTGAAGTTGCTTTATTCTCAGGCCCCATTGTAAGTCA
TGCTGGAATGCGGAGCACCGCATTTTCTCATACTCCGTGAG
GCTGGCCGCCGTTTAAGTGCCACATGCCTAATTATCGTTCC
TACCTGCGCCAGAGCGTATTCATCAGGGAAATCGCATATCG
GCATTGCACGTTTTGCATGGCCCGAGCCATAAAATCGTTAG
GGTATCCGCGGTGGCTCATGCCTGATGGGAAGACCTGCTCA
TTTCACAGGTTTGGTGCATCCATCATCGCACAAGATCGTCT
GTTGAGACCAAGACCTGTGTCAGAAGATATATCTGCAAAGG
TCCAGTTCCATCTTTCTAATCGAGACTCGCCACTGCTGAGA
TCGCGGACAAGGCACCGATTCAATCAGCTATGCTAACAGTT
TGCGATAGTGCCAGACTTAGCACCGGATCCAACTTTAGGTG
AGCGCCTTCTCATACCATACCCCTTGGGTCCCCGCGGGCAT
TGGAACCGTGCACCTATAGACCACGTCTGAAGATGTTCACT
CCAGGCTCGCTGACACGACACTAGGCACCTCTTGGTTCCTA
ACCCTAGCTTCGGTAGATACCAGATGGATGTACGCGCCCTA
AATACCGTCGAAAAGGACTTCTGAGAGCAGTGTATTGGGAT
TCGCGCACAGGGTTATCTATCGTGGGAACCCGCTAGTCCCC
AGTTTCCTTTCGATCTACTGCTTGGTCGCGTGTATCTTGTA
CTTAATATCGACCCACGACCCAAAGCCCCGTCGGCTAAATT
TAGGCATAAGTATAGCTACTCAGGCGCGGCATAGAAGGTCT
AAGTGGCGCCAACCGGCAATCCATGGACGCTGATTATTCGG
TTATGTAAGCGACGTTGAAACCAAGAGAACTAGCTAAAGCT
GGAAAAAGATGTCAGCGCCGCACTACGAAATTCGTTTTGAA
TTGGCCAGAGATCCTAACCGCCCGTACCGTGACTAAAATGT
GAGCTGTGCAGCGTCTTTGGCAGCAAATCAGAATCAAGAGG
GTCCCTGTTGGGGTCCGCGGCCGTAACTTCTTTCAATTTAT
TTACTCACGTTAGCTGGACGCCCCGCAGGGGTGACCGTCGC
GCCCATCACAGTGACTAAGGCCTGCAGGGCCGAAGTTCTTG
AGACCAAAGAATCTTAATAACTCATAGCGGAGCCGGGTATA
ATGGTGTGACGGCTCGATGACCCCATGCTGTAGAACGTCTT
CTTCGGTTCAAAATGTAGCACCGTCGGACTAATGTGCCCGA
AAGCATGTCAAGAAGATCGTCGTTTGTTCACACGATACACA
GAAGCGCAACCTAGTAACACCGTGCCCCTGCGCGTCGCTAT
TATTCGACAGTTGATGTTGACGGCTGTCGCGTCTTCAAGGA
GCATGTATCTTGTTCCTGCGCTCTGCTAGAATGTGGTCCAT
AAAACGATCGGTTTCGTATGCACGTTATATGGAAGTGTAGT
AACGTCGCTGCTTTAAGTCGCACTCGGAAGAGAACCTCTGA
TTGCGATCAACACAGTCTAACCAGATGTGGATCAGTCGTGT
CTCAGCACAACATCACACTACAGCCGGATGCCATAGAGACC
ATTTGTTTTGCAGTGACGCTCGATGCGGTCAGAGACAGAGC
CTTTATTTGAACGAACATGGCATCCAGCTCGCCGTGAGCAC
CATGAGTAATCTGAATCAGCCAAGCAGACCGCAGACCCAAC
GCCTTATGGGATGAACTTGGCTAAAGGCGCTCAAAGACCAC
AAAAAATTCCGTATTACGTGCAGCTTCCTCCGCGGTTATTG
CCAACAAAGGCGGTAGCAATCCACGTCGGTCAGAGCTACTT
ATGAGAGGTGTCGCATAGGTCACACTTCGGATGTCAGTGCC
GTTGTTCAACGTCGATTAAACAGTTCCCTGATTAATCTCAT
CATCCAATGGCCTAATTCGTCGTATAACGTCCGCCTGAGGC
AAAGGTATCGATTTCTGCGTCCCACTACCATTGTGAAAAAA
TGGCACAAGGACTGAGCGGCCACGCATCCCGGACGACCATC
TAGGAGTGTGCCACCGCAATCCCTCCGCTCAATTGGGCGGG
GACTGGTGCGTTCAACTGCTCGCTGCGTCCGCAAGTCCTCC
GAAGCCAGAACTTAGTGCTTCTAAATGCCCTTACAATGCTC
TCAGTTAGAAACAAGTCACCCCTTTGCAAGTCTCGGCTCTC
GCGAGCCCCCGACGACCAATCCACTTCACTCCCTTGATGAC
TCCAAACGTGTTGCCACTTACAGTACTCTTCTTCACAGACT
GCACAAACCGTTCCACCCGGCTTTATATGTAATCTACCTTC
TGCACACCGAGCATCAGAACCGTTGTCAGACTGTTGTTACG
GGCGTGCCATGACCTCCATCCGCTTTATGGCTAACTAAGAG
GTAACTATCATTGACCGTCTCATCAACACCGTAAACGTTTC
TTACCAGTGGTCCTGCTGTCCATGAGGGGTACCTGCCAGAC
TGGCTCTCCGATGCAACTTCCTTGCTGCACGTAAAGCGATT
CCTGGCTCGCTGACATTCTACAGAGTTGTGGATTCCTCCGT
CTGGTAGGGTTCGATGCTAACAGTCGGCAAGATCGCTAGAC
CGTGCTGTATCTCACTTCTCCTGTATTTGTTCGTCACCCCG
TTTTCGTTCGTGTCTAAGGTCCCGTGAGAAAGCCGCGCACG
TCGTGGTGCCGCGAGATACGCTCGAAAGACTCGGCGTGCGG
ACATATTATACTAGGCTAAACGATTAGATGGGTGACCAGGA
TTGTATGGAAGGGAGTAAAACCGCTTGAGCCCAATCGACAG
GTTGCAGGTTTTCGTATTGCCATAGCAGTTAGATCCCGTGC
GCGGAGCGGTCCCTCAATTTCTTCGGGGCTGGGTATAGTGG
CTGATCCATTCTGGCTTCTTCCAAACAAGATAGCCACTAGA
TTTTGTCACTTGTACAAAAACTTGTGAGTCGTTGTGCGCCT
TTCCCCGACGTCAACCTAGCCTTTTTTCACAGCTTGTGCAA
TATATGAACCACCGGGTGTGCGCCAGGGCGACGAGCTTCTT
GTCCAGAAATATAACCCGGTCGTGAACCAAGCTTTTGACTC
ACAGGGCGAGTCAAGACGGACCTTAGCTTCTTTCTCCGTAG
CCATATGGGCTTCATATAAGCCGCGATATCAGCCCCAGCCC
TGTATTGAGAGTGTCGCTTGCTTTGAGCCCTGCTCCGGGGG
TAAACTTTCGAACAAAGAAACCAAGTACGGTTATGGGGTGT
CTAGAAATAATAGCGGTCGTCTAACGAGGGTGTTTTGCTGC
TAAACCTTCTTAATCCCCCCCTTACGAGATGCCGAAGTGCG
TAAGCATAAGCACCCTACAGCTCGCGCCGCTAAGAGCGCGC
GCGATGGCTCACAGGCATGCCCTACTGCTTAGGCAATATTT
TTAAGGGTAATTCTTCATGCCACGGGATGTTTCTAAAGGAC
AAGAAGCCGTGAGCAAATCGCTCGATCTGTACAATCACCTG
GGAGCTATTATAAGTGTACACCGAAACGAGATGCGGACCAG
TGTTAACAAGGTGTATTAATCTGCACCGGTTAGGGCGGTGC
CCTCAGACGTGCATCGGTGACGGCCATATTACGACAAGATG
GAATTTTTGGATTCTGACAACGTAAGAGGAAATTGTATGGG
TTGACATTAATTGACAGGCACTATAGATGTGTAGTCCTCGA
CACTGAGGGCGAGGTATTAACTACAGCGGCAACTAGCGCTC
GGTCGCATTGTGGGATCGCGCTTGGGTCTCCTTTACCTTCA
GGAATCCTTGGCCCAGCTCCCTGGACGTAACGAAACACGGC
CAGATGGACTCTAGCCTCAACGGCAGCCTATCCTTACTAGT
CACGTGGTTTATCCCGCTCCCGGACGGCCCAATCCCTCTAC
CGAGCCGCACGACGCTCCTCCATTTGGCATGTGTGAAGTGG
ACTCCTGACTGTTCGCCGGGCGGGGTATACACGAACAGCGG
TTCATGCCTGGTGACAGCCGCAGGTCGATACCTGTAAATTC
AAGCTATACGTGAGCGCCCTCAGTAGCATGAAAGCTTTTGC
TGGGACAGGACCAGCCCATGCCCGCAGGTTTCCCGGTATTG
CTGCGCGGTGTGGTTGGTCTCATGCTGCTAATCCCTAGATC
GCTAGCATAGATGAAGTTTTCCTAAAGGTGGGATAGACTAC
TGCGTCTATTATCGGACTACCCGTGTAGCCTGGAGGACGGA
TGCTATCATAAATACCCCTGCCGCGTACGAGGGGGGTGCCC
TAATGGTTAGGGTATCAGGGCCAGAGTCAACTTGGGGAGTT
TATGTACTGGTCGTCTCGTCCCCAGGATAGCATTCGGCGAT
GATCGTTGCGACTCCCCATACGACGCTCATGACACAGCTTT
AAGGGTTGCGTCCGTACTAACGCAACGTATGTTTCCTCTGA
CATGCTAACTGGTAGTTTCTCGACCGAGTTAGTGAAGATTC
TCGTCATCGGATACAAGCCGCGCTAATTAATCTTCTGTCTG
CGCAGTGACGTTTACTGGAACATGGACTTATCTTTTATTCA
TACTTTGGTTGTCGAACTCGCAGTGCAACCGGCGATGCCGA
CGAAACGCGTAGTGCAATCCCACTAAGTTACCAACGCCAGT
TTCCCTAAGGACCGATAGCGCAGACCTACGCCGAATATACA
ACTTGCCCGCTTTAAGGTGCCTACGTACCGTGGTAACTCAA
GTAAAGGGGACCGATGTCTGCGTCCGCAGCAAGACCACGGC
GATGTCCGCGGTACGCAGTCCCTAGTCGCGACGAACAACTG
ATGACGTGGGCCGTGCTGTGCGAACCGCGACCTACGACCTC
ATGGGTCCATCTATTGTATTCTCGTGATAACTACGACCAAT
CTACCTATCACTTACTGCAACCATTGAGGTAGGCAGCACAC
CCCCGTACCCGACTGATGGACTATTGTGCCGTGCAATAATC
TTCTAAGTCGTATGCCGCAACCATTCGAGAGGTTCTCCCGG
TACCACGAGGAAGGCCACGACATATCGTGCCGTGTTGTAAC
CCTGCTGAGCTCTGTGGACGCGACCCTTCTCTGCTTCTTTG
CTGGTATCGAACCGTGTTCACCAAAGTCTGTCGCCGAGATC
CGCCCGCTAGTATGCGCCGACACTTCGAGTTCTCAGGATCA
TTCTACTTTATAGAGGCGCACATTAACGGTCGACACGAGTC
GTGTGGGTGCCATCTCTGGACCTTGACTTACAAGGACATAC
AGACCAAGGTGTCTGCGCGGCTAGGTGGATCCAAAGTAAAT
AACAGGTTAATGTCGCCCCTCGAGAAGGGACTAGCAGTATA
AAAGTGGTCCTCTCGAAGTACCAGTACCAATCATACCCGGC
ATGCTACATCTAATTGAGGTCGATAAGTCTAACCGTAGTAT
CATTACATAAGTGTATAATCCTGTACGGAGATCATTTTATG
GAGTTTATGTTGTTACTAAGCTTTTCATGCAATAGCTGCGG
ACATCAGTATCCCCGGTGAACGATTGTTGTCCATTTCAAGC
CTGGCGGCAGCTCATCGGATCCGTTTACAGGGCGAGCGCGG
TCAGACAATTCCGCATGGTGCGAGAGATTTTGTGTTATATT
CTCCGGACCCGCCAAGAATCCCAAGTTTACCGCCCCGATGT
CCTTGACTGGGCACCACATGCCCTCGATCCATACTTTCATA
AGGCACGGCATCGCAGGCCGCAGCTTAGGACGGTGCGCTGC
TAAGAGTCAGCTTGTGAAGTCGGTCCTGCGACTATTATTTA
GCACTTTGCTCTCACGGCATCATTAGTTGGCCACACCTTAC
CGTCCCCAGCCACCCCCAGCCCAGAACGCCCTTGTACCTGC
TTTCGATGTAATGACGATGACCTTGGCCTGCCGCGTTATGG
GAGAGCTTGCGACTAAGGCACACTGTAACCCATTTCGTCTA
ATTTTACACTAGGCTGTAGGCTGGGACAATCTACGGATCTG
CTCTTAAACCCTCGGATTCACCCTGGGCGAAATTGTCTCTT
CTGGCGAGCATCGCCTAGTCCCGGAGCGCCCATTCAGTTGG
CCGCAGTGTAACTATACCCTCCCGACACATCCAAATGCGCT
GACGCTTGGCCGCCGGTCTTCTTCATGGGTTCGCTTTTTCA
AATGGAGCGTGGGGCAAACCCGCCAAGTTTTATCCGAATCA
GACGAACAAGAACGCCCATTCTTTGGCGGGTGACCAGGGGA
TGACGGCTCTATGTCCTTATCTAGGCAACTAAGGAGACAGA
ATCAGTACCAGCGCGTCCTACATACGTGACGAGCGACGATA
GTGCCAATCAATAAAATTGTCCGGCGTCAAGTGCCTGGAAT
AATCTATCCCGTTAGCTTTCCCTGCGGCAGTTGCCTCAGTG
TAAATCTTAACGGAGAGTCCCTATGCTAGGCCGTATGAACT
TCAACGCGGACTTTGGATCCCGTTGTAGATGTGTACGCGGT
TGAGTTGGGAGATCCCAATACCTGAGGGCAACTACACCATG
TGGACAAAGGTCGAAAACAGCAATGCGATGAGGGTCTTTGT
CGAATCGGACACATTACAAGCGCTAAAGCTCCATGTGCAAA
CGCTATGAGACGCCGGCGCGCTATGTTGCCCGTGCCATATG
AGTGTAATACCATAGGCGCCCTATAGTTCGGCTCTTCGGTG
TATTGGGTCCACAATAAGTGCAACACCTGGCCCGGCGGCGA
TGGACAGTACGTACGCGGTTCGGTACTGTCAGATATAATGC
CTATCACGCGACATTAAATTCGGCGCTAATCACCTTTCCTT
CACGCTACCAGTTAACCTGACAGAGGCCACTAAGTGTAGGA
AGTTAAACAATGGTACCAGCCTATGGTTCTGGGACTCGCGG
CAAAGGGAAGTTACTCTGCTCTATTTAGTAGTCCAGTTCGG
TCGGGGTTTTACTATCCGAGCTGACTCTTTCTCTTATGAAC
TGCTTAAGGGTCACATAAGGCACGAGGGTAATAATAGTACC
TTCTCGATCTAATCTTAGGCCGTTAGCGCTCGGCAATCGGA
TGAACACCCAACTGTGATCTCAAGGGCCGAGGCCGCGGGTA
CCCACATATTGATCAAATTGCTTCATCTTATGCACCGGAGC
CTTACTGTAGACGGGATGATCAGTCGGCGCGCTTGGCTTAT
CTGTGCATGTAACTAACAAACGATCGAAATTAGGATGGTAC
ATACGAAGGTCTATTAGTTGCGCCAGGATTATTTCGGTAAT
GCCTTCTGGTCCCCCGCGAGCCTGAAATGTCCGTATGGTTA
GATCTAATTTCACCTAACTACTCCTGTCGACATAGCATAGA
TTGAAGGGGCCGCACGGAAGCGGATGCCTACGGGCCAGTTC
CACCGGCAGTTAAATAATATCGCCCCGGTTAGTGTGATCAC
TATGGGCGCTTTTAGCGACCCGCTCAGCAATGGACAGCCCC
CCGGTACCGTTGGAGAACGTCTTAGGGCGATAGGCTTGGTC
GTTAATGTGGATCTCCGCGTCAGGTACTATTGTAAGTAGCG
CGCTGCGGCTATACATATTGCGTGGCTGGCCACGAAGTGGC
GTCTAAAGATTCGTGCGCGACCAGTTATCCCGTTCTAGGGC
TCAGAGTCGATGGTTCCGGCCCCAACTCGTCACAGGATATC
TGGGATAGTACGTCTAAAATCCAACATTTGCGGTCTTAGGG
ATATGGGCATCGCCTTGATTCTCCAGAATGTGGCAACTAGG
CCGTACGCTTTGCCGAATCACAGCGTAGGAGTTGCTCTAAG
ACCCTGACATATGCCTGTGCCCCGCCTTATTCATAGTTTAG
TGAAATAATTAAATACTCTACATGGGGTGACGTTAGCATAA
GCGAGAACTTCAATGGACGCCGCCTCCTAGGCAATACATAT
AGCTACAATTAATCAGCCAACTCTGACGCTTCCAACACCAC
GCTGAGTACAAAGGTGGAACCCTATTCCTTCATGATTCCCC
TACAACCAGAGATCCGGGCACGTCCTAGGAACGGGCGCCGT
GACCGATTGTTCACTCCTGTCAATCTTTGCAGGTGAGTAGC
GCGCGCCAGACGAAGGTGCGCGGTATGAGTTTCACTCGATC
GGGACGGAGACTCTCTAGCACCGTGGGATGCTCATCTTCGC
CCATCTGTCCCGCGGCTAGGCATGAGTTTCTGGAAGGGTCT
ACTTCGCTAGCGAGTTCCGTCTACGGTAGATGGGGGCTCAG
GGAGAGGAAGGCACTGACTGCATGATATGATAGTACTATGC
GCTTTGTGTCACTCAAGTACCAAATAGGAGGAGAGAATTTG
GTACTAGTCCGCTTTTCAGCCGGCGAATTCGAGCAGACAAC
GCCGCTCGTGACCGCACCGGCTTAACGCCGATGAGATTTGA
GAGACTTATGTATATGGGCCCGGAGCTGCACATTGGATCGC
CACACTTCGCCCTTATAGAGCTCACTTCGTGCCCGCTCGCG
CCATAGTAAATTGGAACTATCATGGTAGTGTACACGCTGAT
TCTCTAGACGAACTGGCGGGCTAACCAAGGAGTTGATCTAA
AAACTCCACGTAGAGCTGCACCCGTACAGCTTGAGTGCATA
CGTCCAGTTAACGATGATCCCCTAGCAGGGGGGTTTTTGTT
TTCTCGATGGGAGATGTAACCGCGCGGATATCTACACTTGG
TACCATTGGCCAAGAGACGCCATTCCACAAGTCGGACTTGA
GTTGCGAAGAATGGCCATCTCAGGAGACGTTGGCTGTCAGT
CTCTTTAAGTACATTGACCCCTTGCACGCCCAAGCTTTGGA
AAGACGGGCCCTGTTCAAACCTATGTCTTTACTGATCCATT
TATGACGCCTTTTTTTCCCCCCGTGCCCACCTATATGTCTT
TGGACCCACGCTGGGAAGGCCTCCCCGTCCGGGGCTCCAAT
CTTCACACCGGACGATAAACCCTAAACTTACGTACGGGGGT
CGTGACCAAGGAAATCAGGCCAGCGGCATTATATGTGTACT
TACGAGCGCGTACCGTATACCATCATCACAATCGCAAGCGC
GGGAAAGCTCGTCTTAGCCACCGGCGGAACAAATGTGGTAC
ATGTCATGCGTACGGCTTCGCAACACCCCAACTTCCAACCA
GTTGGAGTTCTGTCACCGTACGGACTCCACGTTAAATCGCC
TTGCGTTCGAGTCTTGGAACCGGTCAGCAAGAACTTCGCCG
GAAAGGATACCTTAGAGCTCCGAATCAGGTTGATCCAGCCC
AATTCCGTTGACAAAAGAAGCGTAGAAGTACCTGTAGCTAC
TTTTTCGGCGAGTCGGGTACCTCAAGCCATGCCCTCCCTTA
ACTGGTCCTGGTACAATCACCACGATGTGTCTTTAGAAATA
GGCGAACACCGGGCCTACTCCCTTTACAATTCCCGACGGCG
CGGGGACATACTCTCAACAACGTCGTAGCTATCTCAATTCA
GTGTGGAGAGAAAGGAGCACCATCAATCACCGTCTTCGGTG
AGGGGCAGCGAATCCACGTGCTCCAACCCCTGTCTCCACCA
ATGATCACAGATTCGCAAATCCGGACAACGGTCAGCACTGC
CACGATGGCGTGATAAGTTACATTTAAAATACGATGCGTCT
GCCATCCCCACATTGCTCATCGATACGGCCATACGACCTAC
GATCACACGAAATTTGAAGTCGGTATTCTGCTCGCATTCCC
TTTATATATAGTTGCATAGCCACTGGGATATTCATTGATGA
GCTGCTAGAGACCGGACGGCCCTAGTATGGTAGCCCCTTGT
CATTCTATTCTAGACTCCAACAGGCCCGCATCCGCCCGTTA
CGAGTAGGCCAGTACGTTGCCAGTCAGTGCGGATGGATAAG
TGATGCACTTAAGCAAGGAGCCTTCGTAAACGACCTGGGCT
CACAGCTCAACAAAGTGTGTCGGGAATGCCGCCCATGCCCT
ACCGTCCTTCACGCGAGCAGCTTGTAATCCAGAAATCCCAT
AGTTTGTTCATAGTTAACGGCGTCTACAAGCCCGGCGGTCC
ATTGCACTATGGGGACTACCCATGTCCCTGACCAGCACGTC
TTCTAGACCTGATAACGATACCTCCGCACTGAAAACACCGC
CCGCAGGGCATGCACGAGCGCTGAACTATAGAGTTCGTCAT
ACATCTGTTTAAACATACAACTACCACGATGGTCCTCGCCA
TCACAGAAATTCCTGGCCTTCATTCTGATTATAAGAATACC
TTTGTGCTTCTGAGCAGTGTCCTAGGATTAGCTCTTCAACT
TGGCTATACAAGAAATGGACCTGTATTGCGTTGCCGGAATT
TACCGCCAAGGTCTTGGTAGCGGTATGCGTGAGGAACCCGT
ATATAGTTGTGTTCCACCTCCGTAATGCGCGCTACGCGGCC
TGACATTTCCTACGAGGAGTCATGACACGTGCTTGATACCT
ACTAATTCGCCCCGCAGACCCCTCGCACGGCTATGGCGAAT
TTCTTTGCTGAAAGCGGTTTCCCATATCTTATCAACACTCT
GGGTAGAGTGGCGAGGACATCCCCCTCGACGCAGAGAACAC
GAGCGTCCGCCGGACGACTCCCCTATCTATTTGTCAATAGC
GTGACGTTTCTTTTTCCATGCCGCTTGACACACTACGCCTC
TCTCGGCGTCTCTATGAAGGCCACCCCTACCCTGTTGTGCT
GATCGCGCCTTGGATCGAGGCAGAGTTCTACGGAAGTCTTA
ACTGGAGCGGACCTTAACTACTTTTGTAGCCGCTACCCCGG
CGGGTACATGTCTCTCCTCACTTGGATCGTCCGTATCACCC
CGCACAATGCACCACTATCGCCCTCCGGCGGAACGTTAAAA
ACCTGCCACGTTTATACAACCTGATACATTCCTGTGGTTCG
CTAAGATGTGCTTGGCGTCGCGGTTGTCATCTTTCCCTTTA
AGCTGCGCCATTCGAGGTGACCTTTAGTCTTTGGGCCGATT
TTGTGCTATGGGAAGAGAGACGACTGATCCACTACACCTCT
CCACCTCTTGCAACGCCGTGCCGTAAACCCTTTCCGCCTAT
GTTTCAACCTGGCAACTTCACTACCCTCTGCCAGGTGCCTT
TCTATATCCCTCTTCGGGATCCTCAAGGCGCGTCCCAGAAT
AAGTTGTAGGCGGACAATCCCCGCGTATGTTGATCCTAGCA
ACAATCCTCACAGGCATTCACATTATAGTCGATTTCATCAA
CACATTCTATCATCATGCGCCTAACGGGCGCACATTTGTTC
TCTGCAATGATCCCATTTAACGAAAGCTAGAATCCGGAACA
TACTAGTACCTACCTGGCATCGATAGCCTATCGCTCCCGTC
ACATGCACACGTATTCGTCACGCATCGTAGGTCATGTTGTT
CAAACTCAATGTCTGGTTGTCATTTTCGGGTAGCTACGTAT
CCGGTCATACAACGTGTTTACAGTCAGCGATTATAATTACA
ACAGGTGATCGCTCAAGCCCCCTTTGGTACTAAGCACGTCC
GGCGATACACAGCCCATAACCAATGAGTGATCCGTAACTAC
TCGGGTTAGACTGCGTAGGACTCTCAATAGTTAGCAGTATT
CGGTGCATGCTAATAGCTGCCAGTAGAACAAGACGCCCTCT
TCGGCGGATACCTTCGTAGTCACTCTAGTCGATTACAAATT
CAACTTGCGCATAAAAGCCGCCACCCGCCTAGACCTATCGT
CGGTTCAGAACGGGTCACCACTGTCTCACACAAGAAAAATC
CTTGTTGACAGACTGCGCCGCTTAAGGTGTATCATGAGGCC
GTTATCCTTGACAGCACACGCGGTCGCACTCTTCCTCAGTG
AACAATAGTCTACTCGCGGCCGTATTGTTGCCGACTCTGTT
CTACGCGTGCCCTTTTTTAGCATCCACACCATGAGAACGCA
TACCCTCGACGGAACTTCTGCCAGCCACTGACGATCCTCGC
GGGTCTAACGGGAGAACGAACAGACCATCATTCTAAACCAC
GAACACTACGCTGTAGACAGCCGAGTTAGTTTGATTGTGAA
TATCCACTGGGCGAGATCTACACCAGTAGGCATCCTTAACG
ATTCCTGTAGTAGCGGTCACCCTGGCACACTCCCATCTTGC
GCTGCCGCTTGAGTGTTGTGCTTTGAAAGCATCCCCCATTT
TAAGTCACGAATATTATGTTCTCTGTAATATGAACGAAAAC
TCCCTTATAAGGTGTGACGTCTTGTGCACCATTATTCGTCG
CGCTACAACTCTTAGGATCTCTCTATCTCGGACCGCCACAT
CCCCGGATGACCTAACCACCCGCTACGAGTGGGTCGAGCTC
CCTCAGCCGAGTCCGGCACGCCGAAGAGACCCGTTCATAAG
ATGCTATACCGGGATTTTGGCGTTAGCTACCATTTCTCTTA
GTCTCCGAAATGTCTTCGAGCATTGCAAGCAGCGGGCGGAG
ACTAGAGACCCATCTACCCCCACACATCCAGACGTATATAC
CAACGATCTAGTCCACTGGACTAAGCCAGGATGATGTGAAA
GGGTCTTTAAGAAATTTCCGCATGAACGGCAAAGACAACAT
AGAGTCTTGTCATTCTCTGTCAGCAATACGGCAGTGGCTCG
ATGTAAGGACTTTTCTTGTCCTGAGATTCGCTGAATCTGGG
GCACCTATGTTACCTCTGCCCACAGCGTGTATTACGGACAG
GATTACGTAACACATACTTGCTAGTATTCTAAAGGCATCGT
TGAACGTCTCGGTGATACTACGTGTTAAATTGGCGAATTTG
AGAGAAAATTGAGGCTTGAACTAAAGAGACCGCACCGGTCT
ATGGCCGCCCTGCCTGCTTTCATTAGTAAGACTGCCGTAAT
TTCCTACATCCCCGAAGGGCCGCGAGTCCAATTGTAGAATC
AGCGGATCTTGACGATCGCCCGGTGCACCTCCACCCTCAAG
GGATAACCCACGCGAAAACACGATCTCACTGCCCATTTTCA
CGGTGCGTTTCCTATAGATCCCACAGAAGGCGACAGAAAGC
ATCGTAGAAACAGTTGCTTGCGGGTCGCTGTTGCTTTAGTC
ACGGCGTGACGTAGTGGGTGCCAGTATGACGTCTGTGACTG
CATGAGTCATCCAGCAATCTCGGTGCCCGCATGAGTCCAGG
TGCTAACGGCTGAAATTTAACGGTGTATGTGGAGTGGCAGG
ACTGGCGGGTGTCTACCGGGCGGATGTTTCTTGATGTTAAG
CCACTTAGCAGGCACCCACTCCATGAACTTTGGAATACAAG
CACAGCTATGTACCACAGCACCCTTGCCGGTTGTACTAACC
GGGTTGTAGCGTGGCCCCAGCTTCAGGATGTGTGGTTCTGC
GAGGTCTTAATCAATGCGAGCAAGCAGTTGATGGCGGAACG
ATACCGAAAGTTAGCGATATCCGAGAGTCGGCACAACTCCT
AGTGTTGCGGAGGCGGCAGCCATACCTAAGTTTTACCCGAT
CTGGTGGAAAAACCCTGAGGCGTAGCCTGCCGAGACACTAA
ATCGCTCCTGATAGTAAATTCTGGCCGACATTGCACAAAAA
CTATCAGAGACAGGCTTTGGCTGGACTGGGGGGAATGATCT
CGTGTTTGATCGTTCAACCCCAGTGACACTGCCTGAAATCC
GCCAAAGTATTTTCGCTAAGCCCAATACAGACAGGGACAAA
TTTTTGTCATTAGTGAGGATCGAGTAAATCGTCGTATTCTC
ATGCTCGGATAACCTACCAGCCAAATAGAAGGTGATTTTAC
AACATCGCAAACAGGAATGCCACTCGCGGTCAGTGATAGAC
GGCAATCGGAGGGCGTATAACAGTATATTCCCCCACGCGAC
TGGGTGGCGTCACCTTCTGCCATCACTACATGCAGAGAACA
ACCGATCAACCACTTACCAGCCCCCATGCGCCTCAATTTGA
CGCCGGGTCTGTGACCCGTACAATGCTAATAATGCCGACGA
TATCCGTGTGTGCAAGGGAGCTGCTGCGTGCCAAACGTCTG
TGAGTTGAGGGTGTATCAGACTGCTTTCCCTCGGAGACCGC
CGAGGTCCTACCCCTCGGGTCAACATAACGTTGCAAATTGC
AGTCCGCTTTCACTCAAGTTCTCTTGTCAAGCGTTGTTAAA
CGAGGGTTAGGTGCATTAAGCTGATTTACATCTTGGTGCCG
TACTGATGCGTGTAAGCTAGCTGAACTTGCGCAAGCGAGTC
CTTATCAAGATCGCTTGTTGCACACCCATACTTCACATTTT
ACATGTCATTTGAAGAGGATCCTGAGGCTTCTGTCTCTCTA
GAACATTCATTGAGGGAACACAGCTGCAGCAACTTAATCAA
GGCGCTATTACCGATTCTGGCAAGGTATGAAGGCGCGGCGC
AAAATGAAGGATCTGCTCTGCAACGGTCGGGACGTCACTAC
CAGAGTTGGTCTCATTGTTGCTTGCTGCCGGCGAGTTAATT
CTCTAATGTCATTTTCGGCCCCTCCTGGACCAACGACCCGC
TTACGCGTAGGCCACGCGAACCTACTGACGTCGCTTCGCCA
CTCTTACCATTGGCGTCTATCTGAATCGCGCGAGTGCTATT
TGCTCCCTGAATAATAACGTCTCGTGACACTATATCAATGG
CATATCGACCGTGCAACTAACCGCATAATATTCCCAAGCGA
CCAGTCCGGTTACCGCCCTTCTGTTTGTTCGTGAAACCATT
AGGCGCCCTCCGTCACGGGTCTTGGTGCAAATCGCTTTAAA
GACGTATCTGATGATATTCTCTGACACTCAGTCGTACGTGT
ATCTACAATTGTAGTTTCGACATTGTCACGGCTGACCTGTA
ATCATTGATCGCGTCAGCATCTGGCGGTATGGGCGTCGTCT
TTGGAAACACTTACTTCTTGCTTTTCCCGGGGACCTGAGAA
AATGCGAACAGCACAGGGGCCCGGCGAGCCAGGTTCACCAA
TTCTTGAATTGTTTCTAACTCGATAACTGATGGAAAGAGCC
TGCTTGGCTGGAGCAAAAGCCAAGTCACTACCGGTCTCAGC
GCTAGCCAGGGTGGTGCAACCATGTGCTATATCGTTAACTA
AATCACGCAGCACGCTCTCTCACTGGGAAGAGTAATGAACG
GATCCTATTCTATAGGGGGACCCTCTCCTCACAACACAGGC
GAGAGCGCTGTAGTAATGAACCTACGAACTACAAGCTCCGT
TATCTGGGCCGTATCAAATACGCATAGTGATTGCTCCACCG
TCTAACTTGATAACGGGTGTCGACGACCGACTGCACGGAGC
TGGCAAGTGTTCAGGCTTGACAAGACTACTAATGTGTCGGT
GGTTCCTTACAGGGGTATCACTTCAGAGAACTTTTAAGACC
GACCGTTGGTTCGGTCGGTTCTATCGTCGGGCAACACTGCC
CACGCGGTGCGTCTAGTCACCGCATGGTCGCGCTTGATAGC
GGATTATTTCTTGCGCCCTCCTATTTTTCGCCTTCCATCCC
CGGGTTTCCACCTTAATCCCCCAGCAGTCGGCACATGAGGA
TACAGCGTAGACAGTTGGCCCCACCAAAGGCAGGTGCATAT
ACAGTGCCACTTAAAATCCCCGTAACGATCTGAATATGACA
ACCACTGCCCAGCGTGCAAACGGTTAACCCGAAGGGATAGC
CTGCTACTGCCATGAACATTCGTTTAAGACTTCACGGCCAA
GCCAATCTATCGGATCGGTTCAAAGACTTGGCACAATCTCT
CCAATAGGTTAGGTGTAAAACGTACGTAGAAAACGAGTTCA
TTCCACTCCATATCAGTCTGCCGTGTGTCCATTAAGCAGCA
TAGTGCACATGCCTCAGGGCCGGATACTGAATGAGGCACGC
GTGGCAAGACACCGGCGGATCCACTTCGGATGGGTGCGGAA
TAGAACAGGGTAGTTCATTGCAAAATACCATTAATCGCTTC
ATATGAATCTCTGGTACGAGCCCCCTCGTTCAGAGGACACT
ATCACTTCCTCATGAGAACGCGAATTACCCAATTTGAGCTG
TGGCGGCTGCACAGATCAGACAATCGGTTCTCGAATCACGT
GTATGAACATAGGCGTCTGTCTCCTGGGCTCTGGCAGTCAG
TCTATGAGCAAGCGAGATGGCCAAGTTACAAAGCCAAGTAG
CACAGTCGTATTCGGTGCTCCTACCTTGGCTAATAGTTCCC
AAAAAGTCATGATCCGATACCCCTCAGGCTGGCCAGAACCC
TAATGAGTATTGAACTGTAACAACAAACACATCTTGGTTTA
AGCTAACCTCTTATCTCACCCTCGTTACTAGTCCTGTGGTG
ATCCCATTCGACGGGGGGAGCCTAGCAGACCACTCTCCGAG
TCTCGTAACGTACTCGTTATCCTTATTTGGGACTTATTAGC
TCTGGCGCTGTTACAGTCTTCGAACAAGGGAATCGTTACAG
GGGCACACTGGTTACACGGTCTATAAAATTTTGCTGACGTC
CATCTGCGGGTAATCGGGTCCGCAAAGGCCCGCAGCCTTTG
AGACAGGACGTAACAGTTCCCATATGCACTGTCACGCGATG
CTCTGTACAGACGAGCTTGACCCATATGAAAGGTTGTAGAT
TATACCCTCCTGTCGAAATACTACCATGAGTTTAAAGAGAG
CCGGCAATCTGTGGTGATAGCGGTATCAACACTTAGAAAGT
GCGCCATAGGACAAGGCCTTCCCTGAGAAAGCACATCGTTT
AGGTTATAGCCCTTACGAAGCCAAATGAAGTCGGCAACCCT
GAACTTTCAAAAGGGGTCCGCCCCTCCTAAGTATAATGACA
CACCTCTACTCGTAATCGACCTCGGCGTAAACCAAGATTCT
CGGGAGATAGTGACCTTGTGCGTACCATACTGCTAATCTTC
GTGTAACATCCTATATTGTCCCCTACAATACCTTCTGCTAT
CTAGCTGATGGGGCTTGGGGCTGTGCTGACACCAACAGTCA
TAGGACACTTCGACAAAGAACCCTTCGTTTCATTAAGCGGC
ATATAAAGTGCCGCGCCCAGCTCCCGTATCAGCGCTGATTC
CTAGGGGGGTCCCACGGCCGCCCCCTTCCGCTCCGCAATAG
TGTCAGGTCCGTGGTCGTCGCTCACATCGTGGACGCCCTGC
ACTGCACGTCAAGTAATAGCCTCATCTTAACCATAGTGCGA
TCATTAATGTCCTATGCTCACCTGTTCGGGCGCAAAGAGCA
GCCACCAAAAGCCGGGATGACCATAAATACGCCCAGATAGA
ACGGCTGGTCTATCCGGGTACGTGCTTTCCCGACACCGAAA
AGGCGCACACGGTCGGTTTACTGGGAGGAATGTCCCTTCAG
GTATCCCCGCTCGTTCGCATCTAAGTTCGCCCAGACCAACT
TACGGATGTACGAATCGCGCCTGCCTTATCACGTGGCGTGA
AGCACTCGATGACCATCCCACAGGCGCTGGGTCGATACTAT
CCTTGGCCCCACAGTTAGATCACCCTTGACCGCGAAGTAGC
TCATAACCCGAACCTACCACCGACCCATGTGAGAATTACAA
TGCACAAGTTACCGTTTAGACAGAATTTAGCTCCCCCGCCG
ACGGAGACGCCCACAATTTGCATATACTGGTTCCGCCCCGT
GTGCGACTAACGCACTTATACCGGGTAATCGCGTCGAATTA
TGGTTTATTAGGCCCGAGGTCGCTATCTAACTTCGACACCC
CCGTTTGATGGAACGGGGAACCCCATATGAGTGCAGCTCTT
GCATGCTCGCTAGGGGCACGCATCCGAGCCCTAGTATCCTG
CTTGGGTCCGGCGCTGTAAGCCTGGGCGTAAATTTAGGAGA
CTTATCCAATAGCTTCTACACCCCCGTTAACCTCAGATCAT
CTATGTTGCTCTTGGTACCCCCTCGTACCTTACTACAGCAT
TAATAGAGTCCATGTTTCTTCATCCTGCATGGTATTACTGT
AGGGATGCCCTAATCATATGCAGTCGCATAAGGGTGGCAGC
GGACAAGCTCCAGTTCCTTCCAAAACTTAGCAGGTAATCCC
CGACTGTGGTCAACTGCAGCCCGGCCCATTTCGACTAGCAC
TCCCATGACAATTGCATAATCAAAAACGTTAAATTATTTGA
GTCGTAGCCACACAAGACGTCTGTACCTTCCATCTTGGTCA
GATAGCACCCATAGCTCTCCCGGACGTCGCATTTCTAAATT
AGGCGGGCGTCGGACTTGTGCGGGAGGCTACTAGTTAGGAG
AAGTACTAAGTTGTTAGTCACAAGCTACCAATTTAACGCGT
TAAGGCGCTCTCGACGCCTTCACGCAGGCCCCCACGCCACA
TGTGAAGTCTTAGGATACGTCTACTCCCAAGCTTGGTGCTA
CGTCAATGACCTTCAAACTTCCCTCAGTTAGTCTCCCTCAC
ATCTTAGGGTAATTCCGAGCCGACTGCGATCAACGAGCGCT
AGGGACTGGCGCCCAATTAGCAGCGGGCGGAAATCAAGCAG
CTGCGGGACACATAATCAACCCTATCGTAAGTGAATATTGT
TTAGTGATACGCGTACTCCACCTCATTTTGTACCGTCTCGG
GGAAACCCCCTCGATTAGTGCGACAACCTGCTTCGCTCGTC
AAATTCGGAGCGCTACGAGCCACTATCCATGGAAAAAAATA
ACACACGGATGTGTCAAATGCGTGGATATAGAGTGAATGCT
GTTCCAGGGGCAGCTATAGACTTCTTTTGCACCGATGGGAG
CAAAGCAAGGCGCTCCGATACTACGTTACTTCATTCTCGCG
TAGATTGCGAGTATAGACATCTAGGATATAATTTGCTTATC
AGCACCGCGAATATCCTCCTCCCGCCAGAATCTCGCGCCAT
CCACCGGGATCTCCTCGGCACCGTGTCTTCAGGTCACTGAA
ATTAAAACCGCGGGTGTGCACCTCGTTCACGGATACACGCG
TGTTAGGACCTTGAGCAGTACGCGCCTGGATCATTGACAGA
TTTTCGCAGGGCATATATATCGTAACTGGCCCAAGTCTGTG
CCTATGCCCAATGTGCCTTCCCGCCCAGAGTGTGTCTGCGA
AATTAACGTCGGTGCTGCAGCTACGAAGTTCTACAGGACAC
GAAAACGGTCGCTTCAAGGGCTTTTCCCACACGCTTCCCCT
ACTCGTTGGCGCCTCAGCAGCGGGCAGTGGTCTCCGATCAG
ATGTAAGGCCCGGAATTCAGCGGAAGCGGCTGGCGAGGATA
AAACAACATCACGATCCTCTCTATGCGTTGGCTGTCCACCG
TGGTCCGCTGGGTGGTAACGCTTGATAGGACAGTACAGAGT
TACTGAGTACTCTTATCCCCCCTCGTACAGACATCACTACT
TTTGCTGCACCCTCTTCGGGCGTACCAGATGTAGCGTGAAA
CTACGTTAAGATCGTCTAGACTGCGCCTTGCCTAGACAACT
CAGACGAATGGTGATAGTCACCCCAGACCCAACGCAAAAGA
ACTACTCTGATTGACATTTACGTTTGATATGGGGCGTGGAG
ATCGTTAGCGACCCATGACTCTGATACTTTAATATCTCCAC
GTTAGCGTATCTACATTGGCCTTTCATCCGATTGGTTATTA
GCTAAACAGCTTGCGGCGACCATGGCACGGCACCCGACCTG
CATAGGCTAATGCTGCAAAGCAGGACGTCTTCGTGGATGAG
AGGGCGTTGCATACACCCTACCGGGTACACTTCGCGCCAAC
CTCAGTGATGAAGACTGATCCGACTCTAGTTTCCCCCATCT
CTACAGGAGGGCTCAGCTGCCGTAAACCGACGCGACGAACC
TAACATTCAGCACGAGTGTACGAGAGAGTATGTTAAGCTAA
CGGCTTCGTTCCTTAACAGGCACGGGAATTTATTAGGACGG
GCGGGTCAGGTAATGGACTACGGAGTCCGCGGCGCAGGACC
ATACTTAAATGCTCTCCCTTCAAATTCGCCGGCCCGATCTT
GTGTTGGGGGTCCTAGGGAGCTTTTAGAAACAGCCTTGAGA
TGGCAGAAACAGTGTATCTCCGCCGCGATCATCTCGACTGA
GGGCACAGCAATTATGAATCCGGTGACACACAGTAGAAACC
GTCGACTATGTCGGACATCGCGCTTGAGAGACAATGGCGAC
TAACAAGCTCTTCCGGATTTCGAGCCCATCGTCCTACGGTT
GATACCGATATGTCGGGCGTCAATATAGTCAGGGCAAAACG
CTCTGACGCGGCAGTAGGTGCCGAAAGAGAGTCTAAGAGAT
TCTCTAATCCCCTACAAGCTCGAGCGGAGGCCCCTAGCTTT
CTGGACTCACTTGAGATGCACGTTTTGAGCAGTCCGCCTTG
GTACGATTGCGCGTGTCGGGCATCCGGTTACATCGGGGGTG
TGAGTTATTTATCATAGTACCGTAAAGTAGGTAGGTTTGGC
ATGCTGGGAACACAAAACAACTTCGGCGGAGAACTCCAGAT
TGATCGGCCAGTCTCCTTATCAGGAGCAACGGGACATGTGC
CTTCTGGTGGGAATCCGGTCCGTCAGGAAACTTTCCCGAGG
TATCCCGGTAATGGCCGCACCTCAACACCCACCCTGACAAT
AGTCGCCTAGCCACTCGGGTCGTCGCTTGACTGCATACTTG
GAACACGTGATGGTCTTCAGCGCCATGTTCAACCATAGTCC
CGATGGCCGCTCTGTTCTCACGCTCATCCAGCTTGGTGAAT
TGACGACCTCTTGGATAATTCATGCCGTCTTCAGAATGTAG
CTATCGCACGGGCTAGGCAGCTGGTTCACGCTACCCACAGA
TGGGTGATAGTCTATAATAACAATTTAGCGCTGGCTGAGGT
TCCGCGCTTGGCGCCGAGGCCGCCGCATCAAGAAGGATTTT
GTTCGTGGTATACTGTCTTACTGGTAACGTCCTCGTAATTA
GGGCTCTGCCATCTTATCATCCGGCTAGACGCTTGAAGACA
GTGCAACAGAATCCCGATCCCGCGAAGACTACCAAGCCACC
CAGCTCGTTAGATGCTGCCGCGGGTGTCGTTCAGAGGGCAT
AATATCGTCAAAGATATGCACAATACCTGAATGGTTGTGGT
CTGGGAAACATCGTCTATGGCTGTAGTAGAGCCAGGGAGGA
GGTCTTGTGTATGCACGAATCAGAGTTACGTTCTATTTGGT
CCAAGTGGCGGAAGATGGGCCAGATACGCGCCGGAATAGAT
TGTCAAAGGCGGCCGCGTACCTTGTTCATAACAGCTTCGTA
CAAGGAGTACGCCTCGTTGCCTCAAGGCGTCGTCCAGTGTG
AGCGAAATCGTTTCGATTTGCTAGACATGATACGTCCGAGT
GTGTTTTGAAGTTATGGCTGCCCGGGACGGATGTTACTTGT
TACTCGCACTTCAATAGCTCCACCCTGAGTATCCTGTGGGA
GGACGCATCTTGCCGTTCAGCCTCCCGTAGTTATACTGACA
AAGAGCCGATGCGCCATGAGCCCAAGTAAAAGCATCGACGG
CAAAGTGCAGCCAGTCTTGTCGCCGCATAGGAGTCATCCCG
TAAAACTGAGTCGAGCAAACCCAGGATAAAAAAGTAATTAA
CCCGCCGTAGTAATTATCAGCGCGTCCATTCAGCTGGCCAC
AAGTTAGAGCTGCTGGACGCCTTGGTCAGGGATGGTCGATC
AGCTATCGTGGATAAGTGTCCTAGAGACAGTCGATGCCTAG
CAGTGCGGTAAAAGACTTAACTATGCGCTTCGACAAAGGGT
AGGGAAATTTAAGTGATACGCCTTTTTTTGTTCCGCCGGGT
CAAAGTACCGAGATTCATGCCCTCTCAATCATAGTTACATG
AGTCTCGAGGCTAGACCTTGCTGAACAAATTAATTACCAAT
CCAACTCGACCTAATACATTCCGAACTGCCAAGAGAATGAG
CGCAGCACGGTCCTCACTGCCTTGCGGTCCAGTCAGGAGAG
AAGACATGCCGTCAGACCGCCCACAGAATTTTGGCTAACAC
TTGAGTCGACAAAGATGATACCGGAGCTCGTGGGAGGGAAG
CCAGAGTAAAAGTTACCCTCCAGAATCCAGCGTGACGAACG
TAAACCAGAACTAAGGGAGACCTCGACAACCCCAACTGATG
CAGAAGTTCTATAGGCGACCCAGGGGGTGCTATCCTTCCGT
TAGGGGGAGGGAGATATGTGCGTAAGAGCCTACCAACCAAA
AAACCTACAAATAGAAATAGCATCGCATGGTTAAGCCTCCT
GGAATTAGGTACGAATATGCCCCAGCCGTAAACAAAGGGGA
GTATAGACGGACTGTAACAACTTCCAAGAACGCCATGCGCG
TCCGTCGAGCCCTCAGATCACATGGAATAGTCGTGAAGCCT
AAGTGCTCATACGAATATTGCTGTAGGAAAGAAATTGCTAT
TGTGCGGTGCTGTGCAAAGACCCTCGTGCGAATACCTAGGC
AGAAGGGCTGTAACATTAGACCCACTGTCGTGTCACACGCT
GACCGACACAATCTACGGTACTTGGCTCGTCGCTGATAATT
TCCACCCATTCTGTTGACTTCAGATTTGCGATCTACCTTCG
GCATACATTCGCAACCTGATCCGCTGTATGTTGCTGAAATA
TCTTCGCGAATATCAATTGCCTCCAACCGGAGAAAAAGGAT
TAGAGAAGAGTTCGAGTCAACTCAGTCGCCGGCGCTGTTGA
GGAGCTTTCAGGACAGTTCCCGAAAGGCGTCCTCACCAGGC
CACGACACTCGGTTCAGACACATGGATCCGCAACTTTTGCG
CCTCGCAATCGACTACCAAGCGTGGGGCATGTACTCTTCGT
CACACTACGTAATAATTGCACTGATGTAGGCTGCCCAGAAC
AGGGTCCACTACACCGACTGCCACAAGCTTAAGGCCCCGGC
GCCCAATGTCAGCTTGGGTCCCTAGTTAGTACAACATTAAG
GCGTAGGTCCGCGTAATCAGCGGATAATTATCAGCGATTAT
GTATAACTGCTCCGGCTTCACCAAGTTACGCTTACCACTAT
TGGCGTCCGCAATCCCCCGACCCCCACTGTGAACACTGACT
TGTGCTACAGGGTGTAGACTCCACACTTTCTAATCTAATTG
TCTTGCGCCGGATGATTCAACGGTCCTGATTGCCGCGTATG
GGGTGGGAGCGGTGGTTAACCCGACACTAATCGATTACCCG
GAGTCACGCTGCGGATTATACTGGGAACTTGCACCTTCGTC
TCTCTGGGGTATGAAGAGGACATTCGCGCAAACTCCGAGAC
GAGCTTAAGCCCCCATGTCTCGTCACCCCTCCCATGACCTG
TTTAAGATTTCAGGGTCCGTCGGATGGACTTTAAATCCCTC
ACGGCGCGAACGAGCAACCGCAACACACACCCCCCGAGTTA
TTCTGGGCGGACTGGACCCTCCGGCCAGCCTATCACGTGCA
ACACAGGAACCTCTTTGCGCCGCAGAACTTCACTGTGAACA
TCACCGGGAATAGCGATGTGCGTAGATAGTGTGAAGCATGT
CACAGCCCCAGAATTCCTCTCCCTAAAAGCCGGTGCACTAT
TTTAAGCCGACTATAAGAACCCGTGAAATATAGATAATCCC
GGTTCTTAGCATATTCAAGTCTAGCACATCACGCACTTTGT
CTAGTTGTTATGGTCCACATCTGGATGACCGTTGGAGATCT
GAAGGAGTATAAAGAGGCACCGTGGGAATACGGAGAAGCCG
CCGTGTTAGAACTGGCTAAGCACGCGCAACGCCCAAAGTAT
CCGTTACGCACTTCCCAACCCTAGGGGGAATTTCTCCGTTC
GTAGGTCTATCGCATTTGCGCAACGGCCCGGTGTCTAACTA
TATTCACTAACGTCCCGGATCGTAGTGCATGGGTCTCGGCG
ACAGGGGACTAAAGGCACTGCTAAATGGTTAAGTAGTCAGA
GGGTCCTGGCCTACGCCCAACTCCATAATCAGCTTTTAGTA
TTGGGCCCCACCCTGTGGCCCGAGGATTCGACCTGGGTAAA
GTCCACGAATTTGGGAGAACCTTATTACCTTTATGCCCTTA
TTAGGGTCGGGCACCGAACACTGATATACGAAATGACGCCA
AGGCCCACCGCATGTTATGGCTATACATCGAGAGTACGTGT
ATATGGTATGAAGGATGCACCGTTCGATACCACATGTTTAG
TTGCGATTGTTGTTTATCAGCCGATCGAGTCGAAGGAATGT
ATTAAATATGCTTCATCAGACGACGGCATGACTCGCAAGGC
ACCTCGGATATTGGAAGAATCAAATAGAAACTTATGGACCT
TTTCGAAAGTGTCGGTACCGCATAGGTAGCCTGATGTAAAC
TGGGCTCCCGGGACCCACACCAGATTGTCGGAGTCTAGAAG
TCAGGCCCGTTCCAAATCACCACCGAATAATACGCGCGTAT
TATTTAGCGACATACAGTTACAGTTCTAACGTGGCTGGGTA
AGTTTCATTATAGATCGAGACATGTGTCAGTAAGTTATTTA
CCCGACTCGTCCTCATGCTACACCGAGGTTGCTTGGGCTAG
TTTCTCTCGACTCATAAGCTCACTAGCCGCGATAAGATAAC
AAACACCCCAGTAACGACGCCTCGCGTAGACGTGTATATCG
GTCTAACCTAAGCCACGTGACCTCTTCATAGCCACATGCCA
ACCACAAGGATAAGGGGAATCGATTGTGTACCAGGATCGTT
GCAATGACGGTCCGTACTCCCTACCAATTGAGCTTACGCCT
CTCCAACGTACGTACATTAGCATTGTCGAGTAAGTGGTGTC
TCAGCTAGTCCGGTTGCTAACTCGTCTGAAGCGAACTCTAT
CGTTTTATCGAGGAATTGGACTGCCCCGTGAGCTGACTAGC
TACGGTGGACGGGGACACTGCTTCAGCTCCTAAAACACTGA
AGCAAATTCAATGTCTAGCTCAGGTTGGACATCCCCTCGAG
TCTGGGTCACATATTGAGCACCAGCAGCAATTAGAAAAGCT
TTGACCCGGTAGGGTAAGAACGTTATCATCGTCTCTGAATG
GTTAGTAGCCGTCTATCATCCTTCGTTAAATGTTTCGGGGT
CCACTAGCGATTAAAGATAGCTGACATTGAGTAACGTTGTC
ACTTGGAAAAAGTGTAAAGACCAACTGACCAATTGTCTGCT
ATAGAATTTGCCGCGGGAAGCGAATTCTACGATTCTGATAC
GGAAACGTCATTCTAATCATCAGTAGCTTCGGAGCGACTAC
GGTAAAGACGTGAATCAGCGCGTCGACGCCTCGTCCGTGGG
ACGACAAGATTTATAACGATCAAGAGTTATCTTCCATCAAT
TGATTACACAGTACCCTTAACATGGATGGGCTTATTTTGAT
GGCGTGAAGAGTGACCTGCGCCCAGTTTTCAGTGCGCATAG
ATATGTCATGAGTATTAATGCAAAGTTCTGCCGTGCGACAG
ACACACTGCGCGTCAGTATCCTTTGTAAGATGTGGCACGGA
GACCTCAGATTAGGAGGCCGCGGTGCCGGCAATCAACAAAT
GTTGTTCTATCATGGCGAGGCGATTGTGTACGCCTCCGGCC
ATCAAATCCAGTTGAGGTTACAATCTCACGTAAACTAATTG
AAGCCCATAACTGTCGGGACCGATCTCACCCTGCCTCATTG
GCTTATGTAGAGCGTGAATGCGCGGAACTCTTTGCTGGCGT
AGGTGTTATCCCAGGACAGGCGCATAGCTTGTAGATGATGA
AGGTCCAGAGAATCCCCTGCCTCGTCTTCTTCCTGTTTGTT
GTACTATGAAGTGAGATGCCCTGTAACGCAGTGTTTGGAGC
CCCGTAATCACGATTCCTAACCTTTCGGTAGTACTTCCTTG
TAGTACAAAACCCTGTTTGGCGGCGGGTGGCGGTCGAGGAT
TCACCACATTCACATGCCCTCGTGTAAGTGATCGACGAACC
TATGGCCTGCTAGCTAGATTCATCCCTTATGACACGTCGCC
AGCATGGTAAGGGGTATTACCGTCTCTCGATCAGGAGTACG
CGGTGTGATTGTTGGCTATGCTACGTATAAGAAATTAAACC
ACAAAACGGTGCAGAACTCCCGCGGGTTATGTTCGTTTTAT
GCATAACACAAAGCGAGGCTCCGTTACCCCTCCACCAAGGC
CTTGACGTAATGGATATACTCGCTTGTGTGAGTCTGGTGCG
CAATTAATAAGTCCGGTTTACAAGCATAGCTCACTAAGGCA
TAGTCTAGTTACCTGTGCATCGCTGCACAAGCATGAATCGC
CCCGCCGTCCCTTACTCGTACAGGAACTATGAGACCCACAC
TCGTCTGCAGCGTCAAACCGCCACCTTTCTTGCCGTTTGGT
GAGGCACAATGTGAATCCCGCTATTGTGTACTTGCTCCGTA
GACTATGCGAGCTGCAGGCACGCAACCCCCCGGTGCTTTGC
ATTGTTGCATTCCGTTTCTCCCCAATGGATCGATCCCTACT
AGAGTTGATACTGCGGGTAACTGTGCATACAATACCCTCCC
ACCGACGTCCGATGGATCTCCTGTCTTCTCAAGCCGGGTGG
CGGCAGCTTAGTATCAGGGACCAGTTCCTGGGAATGCCCTG
TAAAACCAACTCGCTTGTAGCTCTATGGCTTCTAAAAGGTC
ACTGACGCGGCGGGAGGACGCGGTAACGGGCGGGCCCATTT
CGCATATCACTGCGGGTTTCCTCTGAGAACTTCCCGAGTAG
CACCCACTCAGTCGGTCTTACAGCGAGGCCGGAAGACAGTA
TGTGCACGTGTCTGCCGTCCCACTAATAGGTGGACCTCGAC
CCGGCGTTTGCGCAATGTAACGGCACACAACAAATATATTT
ATACTAGTGTACCTTGTTTACAGGTTAGTCCCGTGGAACGT
TGCTTTAGTATATGGCTTATCTGGAGTGAAAACTTAACGGA
CATCGATATGGGGGTTAACACACAGCGTAGCCAGCTCGAAG
ACGGCGCAGCTGCAGCAATTCTGTGGTTTCCCAATAATCAT
GGAACGAACCGCTTTTAATACGTTATCATGATAGCGCGGAT
CCGTTAGATGACAATCGCTGCAATATGCGCACCAAACATGG
GTGTTTTCTGGACTGGCCCACAGTCGACCCCTACAGGTGCT
AGCGGAGTGATCAAAATCCACGGCGGGTCTAAAACTGGAAT
ACAGCGCTATGAGGACGAATCTTTTACAGATTAGCAATCGG
GGAAACGGTTTATGTAAGGCCAAGTTCGACGCGTGTTGCGA
TCTCGGCTCATTGCCTTTAACTTGTAGGTGCGCCTGTAATT
AAAGTCGAGTGGGCTTCCCCCACTTCGACGTTTTATTGGGA
TGTTCCCGATTGCGGCTACTCTGGTTAGTGGCTACATCTTA
TGGTCCACACGCATAGGTAACCAAGCGGCCTGGTCCATAGC
TCATTCCGGCCTTCTGAACCCGTTAAGCTTTTTAGGATATC
TCGCCTTGCTCCTATCGTCACCTCTATCCCCGACAGCGGCG
TGCTCGCACACAAAACCTTTCAGCAGCGAAACGGGCAGCCA
GGTATGAAACGGTTAAGGTGCGTCGCAGGTCCTCCCAGTAA
GTCAAGTATAACTGGCATACCATAAGTTATACCAGATGCCG
GTGAGAGTCAACTTTGTATACCCAAACCCTACTGCTGCGCT
GTCACAGTACGGCCTGTAGGCACGAGATCAAGTATCCCCCG
ACTTGCAATTGAACACTTCCCAGCTTCGAGATGCAGTTTTC
TGTTATAAAGTGGTTCCCGGCGGGAACGTAATCGAAATGTA
TCGATTAGCTCGCGTTAAGTCATCTGCTGAGGCTGCGTTAT
CGGCGCCTCGGCTCGTAGAGCTATTGACGTCTTTGAGTGCT
AGTAGTGTTTGTCCGAATCTCGGGGTGCTGCGTCTATCGCC
ACGGCTAGACAGCCATCCCCCTCCTGAGCCAGGTGGCCACT
AGAACTCTGGGTCTTACAAACGGGCGAGATCATCGTACTCG
AGGTAAAAGTTTCCGCGATTCACGAGCATACAAAATATAAA
GACTCTCACCTTGGTAAACGCGGCTTTGTCATATTAATTAG
TTTTAGTCGGAGAATTGGATCTACCGGCAAGCAACCGAATT
GATCCAACCCTTCAAAGCAGCTACCCGCTCCTCTCATATAG
CTAACTCAATTACAACACCCCGAAGCGGCGCCTTTTAAATG
CGGGCCGCATTCAGGCTTACCCCGTCGGTGAAGGGAGTACC
TACCTGATGTAAAGTAGGCGCTGTCGTTCGTGGTGGGACAT
TGCCTCCATATACCGATCCTCCAACGTTCGCAGTAGAAGAT
TCATGAAGGCCGGCTTTTCTCATTAACCAACCAGAGCGGAT
TTCCCACACGAGGGTGATATCTGAGTTTCCAAGAACGGCGG
CTGCATCCGGAAGCGTTAGGCCATCTTTTGAATGTCGAGTT
GACTGATACGAAAGTACGTGCACGCTCGCCGTCGATTCGTT
ATACGTCCAGTTCAAAGCGACTGGACACACACAATCCCTCA
GACGTGACCCAGGGAGTGCCCCGAGCACTTAACCTGCGCTG
GGGAGAGCGGGGTGCGCGATCAAGGTGCGAAACTTCAGCGC
TCGTATTTGCTATTATTTCGCATCTTAGTAGTTGCTGAAAT
TACCGCTTCGAAAGGGCCTACTTTGCCGGGGTACGTAGATG
CATGCAGCTATGGATACCAACGCCCATCGGGGGCTAGGGGC
TCAACCTCCAGTACCGGTGGCAAGGTAAGTCTTAATTTTGC
ACAAAATGCTGATTCAGACGCTCCAGCCTGCACGTGTTAAA
TCTTGAGCCCTCGGGCGGGTCCCAGCACATCACGAGACGGT
CAAAAGATACAAATTCTGGACTGCCGACGTGTTAGGCCGCT
TTTGCTACTCCGTTGGAACTCGTCCATCAATACGCTCCCGG
CTAAAAGTACTACGTAGTTGCCCCTGGCATCACTTTCCAAC
CTATAGGGTCATAAACGAAGCATTACATCAGGTTTTCAATG
GTACATAGTACCGTTATCTTCGTAGAAAGAGGGTGGTTTCA
TACCGGCCAGTGACGGCAGACGTACCCACCTTTGCATAGCT
ACTGCGCGAGTTGTCAATCGCAGCATTGGAACTTGAAACGA
CTACGGGCTCTCTAGGGAGCCTTCCAACTAAGTTAGTATAT
AGAGCTGGATGTCGTACACCCCGGGGTTTCAGGAGGTCTCT
ACCTCGTTACGATGTCGTCCCCCAATTAGTTCGGCCCTCAC
AACTGCCGTGACTTGACGCACCAAGGTTCACACTATGGTAG
CCCAATTTCGCTGACGAGGCCTGCACTGCGCTAGTGCGTGC
ATCACACCCCTTTAGCTGGACACAGCACGACATCCACGCTG
CAGCTGACGATTCGCTGAGTCTCCGCCGCAGGATTCCGTGT
TGTCAGGTGAACGCGGGTTACAGCTACATAGTACGCTTACT
TTCGACTGGCAGTGCCAGAGCTGGATAATACACGTGCGTTA
TTTTTCGAGTAAAAAGGATCCACTCAGTGCAGGGGGGACCC
AACGGTAAATTACGGTATAACTTCGTAAACGCCTTCGTTTA
CGGTAGGGAGGACACGCACTCCGTCAACCGAATTGGTCAGC
GCCAAAGCACAGCAATGCTGCGCGATCACGGGACTAAATCA
CACCAGCTGCTCACAGACGACACGCGACCGGAATCTTAGTC
CGCTGCGTTCCTATCGCACACTACTAGAAGGCAAGCCGCCG
GATCGTTTAAATGGAGACTGCGCGTGCGGTCATACACTATA
CCAGAATTACCACCTATCAACACAGAGCGCTAGTATTCTTC
TCAGTCTACGGTCCGAATGCCTGCCGGCTTCCCGCCTACAC
AAGATCGGGCTATGTTGAGCCGAACGATTGCATTACGGACT
TGTCCTGGCCAGCACCAAGACGACCACAACCGCTGCGTACC
AATGTAAAGTGAAGCGGCCACATTAAAAAACTCCCGCACGT
CAAAGCTCCTTATTAAAGAGCGTGTCGCGCGCCAACACAAC
GGACTCCGGCCGCCAGTGCTCCCGGATTCACCTTTTCGAAT
CCAGTCGCTTTAGAAGGGTGCTACCGAGTCTACGGCCCGGT
GTGTTATCCATTAACGCATACTCAGTCCCAGAGCCGCGTGC
CATTGGCGTTCGAACTTTGCCTGACGTCTTCTAGGAAAGAG
AGGTCCTACGACTAACCGGACTGACCAAGGGCGCCAGACAG
GGTTGGACCCCAGCCGCGGTCCTAGCCTTTTTAAGCCCCCG
CTGATTGGGATTCCCAGTCCCCCAGTCTCCGGGGATAGCGC
ATATCCGTAACCAACCCGTACCGTACTACTAGAGACGTCAT
ACACCGTGACTCAACTATTGCTAATATATCACGTCCATTTA
ACTGAATAGGCTGCTCGAAGCTAAAGAGTACCATTAGCAGC
TCTTGGCTTCGGCCGCAGTGCATCCGTCGACGTCGGTCCCA
AAAGCATCTAGTCAAGATGACTGTGTAGAATTGGTTAGCCA
AGCCTACGGAGAGACTCTCACAGCTCTATGGCGTTTCCCAC
GAGACATACTCACGTAAAGACCGAATGATGCGTACTCTGAA
GTCCTGTCCCACTCATCCTCCAATGCATGCTATAAGTCTTG
TAGGTTGTAGACTCTATTAACCATTGCATAATGAAAGACCT
AAAGGTGTAGTTACCCAAGGCACGTACCCGGTACTTACTGG
CGTCACACTAGTCCTGCAGACCAACCTTAAGGCAGTTTTAC
AGAAGGTGAGAAGCAAAGACCGAAGGCAACTGCATCAGGAT
CGTGAAACAAAGAAAGGAATCTAGATTACTTTCCAGATCCC
TCGGCAGAACTCCCGGTCCGCAGTTCTGTGGCAGAAATATA
ATGGCGAGTCGCATCCAATGCTTAACTAAAATATCTTGGCT
TTAAAGGAGGGGTCGATTGCCGTAACTGTCGGATCGGTTCA
GCCCGTAAAGAAACTGTCCACAACGCAGCTTATAGTAAAAC
CAGGTCGGTCCCGTAGCTGGCGTGTAACGGGACCTATAAAG
CGAGGGTATAATGGCGACATCAGGGGAGCGCCCTCCTCAGT
AAATATAGGTGCCTACCTCCCCTATGCGCACTGAGCAAACG
AGTGTCATTTACTATCCATGCATAGGTAGGCGAACGCTACA
TGTCAGTTCAATCGAGTAGACGTGTAGCTCGTCCCATAAGA
TCGGTACCAGCAACTACTTGCATGTTATGGCTTGACCGGAG
TAGGAGCCGGCGGTCAGAACCATACTATCAATCTACCAAAC
GCATGGTGTCGAATGAACCACGTTCTACCAGACAGGCCTCA
GGAAACTTTACTATTTGTTACTTGGAGAGTCGAAAAGGATA
CCATCCCTAGTCTCACTAAACCATTTTCGGAACAGAACTGG
AAACGGTGGGGGTTAGTGGACTGCCCTGTCCGCGCTAACAC
CTTATCTGCTCCTCAGGACACCCCATGTGCCTCAGTGCTTT
GAGTTGGCATCACCGGCACCCCAAAGTGTAACGGCCAAATA
GGATGTTATAAATAATTACGCTAGGAATCTAGTGTAAATTC
AAAACTCGGGAGACGGTTGGCTTACACTATGTAACCGTGGT
GAGCTATAGTCCGGTCTAGGCAATGAGGGAGGCAAGTAGTA
AAACTAACCAGAACTGGATGCCAACGAATGAGAGAATTATC
GATAGAACCCCCCATGGTATCAGCGACTCCAACACTGACAC
GTGTCAAGTGCCGAAATTGGCGAGGTCCTAAAGCGACCACT
GCAGGGGGGCGAATCTTCCCCACGCCAGATGTGCCTAAGTA
ACAGTATTACATGCGAGGCCCCACATCAATCGCTAGGGTGT
CATCTCGCAGAGGATAAATACGAATCGGACGGTTGGAGTCT
CATTGCTTTTTTCAGACATACAGCGATCTCAATGGGGGCGT
CTCATAGAATCTTATACGGCCCGAAGAGCCAGCGTTTGATA
CTTCAGCCCCTCAACACCACCTGTGATACTCACGCATCCTG
AACTGGAACCTCGTGGTTCTCGTTGTTATATCTTCTTGATC
TGTAGACGAGCCTCGCATCGCGGCTTACTTCGTGTTTCTGC
GTTGTGGTCAAAAAGACACGCCGGGAGTATCGGCACTTGGG
TCACCGGCGCTCGCGGTGACCCATCTTAAGCTCATCAATCA
CTGACGATACTCACTCCTTTCCTAAGGAATGACAGAGATCG
GTCAAGCCCACGCGTATCGACTAAACCTCTTACTTTTTGTA
TAGGCAGGTCACTTTTTCACCTGTCGGGGGAGCATGTGTTC
CTTCCTCGGCTTTCGCCTCCCACGCTAATACTTCGTTTACA
CGATACGGCTTATACAATGTCCAAGTTCTCACGCTCGTCGG
GAGAGTGTCATACTCATATACCGTTTCCGTTGATCCGTTGC
CTCCCTCTTGAAAAAGTCAACACTCGAGACCCCCAACACCT
ACACTTTCGCGCTGTCGACACGAAGAAAGCAGGTGGAAAGT
CGACGCAGCCGGAAGGCCCACCGGGTGGGTGTACCATTTTC
AGTCACGGCAGGTATTTGGTCAAGTTAGGTGGGGGTAACCA
CACTCCATTTTAACCGCGCCCGTTCAGCGCTTCACCATTTC
ATGGTGATTTTGCTCAATGTCATCTACAGTTGTTGCGATTC
AAGTCTCAGTCACGACAGAGCCATACTCTAGTCTACACATC
GACTCAACACTCTGTGGCATCCATAATCTTTATCGCCCCCA
CCCTTTCTGCATCGATCCTGCTATTTCACGCCACCTAGAAC
CTGCACATTTCCATTGACAACAACATTGTGATCAGTCATGA
CGGAGTGCGTACATGAAGTGCCAGTTATATATTCTCAACGA
GCCACTAGGATCATTGCGTTCAGTAAGAAGTCTGGCTGAGC
GGGGTAGGTAGGGTCCTATCCTAAGAACACCCGGTGTGTTC
TGCTCCAAGTAGTCCGGATACTCGACTGTATTGCGTATTTC
CTGGTTCCGGTTACGCAGCTCGAGAGCTGCGCATCAGATGG
ATTCGTTTGCCAAGAGTATACAGGCAGACCGAATGACGAAG
CCCGGTGGTTCCTCGCCAGTCAAGCTTGTGTACTCTCGGAG
GGCTATCTCGAAAACCAGGACAAGTTATGAGATATCCAACT
GATACTAGCTGCCACAATAACGGAGTGGATTGGCCAACGGA
TCTTATCTTGTCCAATGAACCATTCACACGTGCACTGAGCC
GGGTGGGCGGACGAATTACTCTGACTTCATCTGAGGCGATG
ATGCGGTTATATGCATATTTCAGAGCGAAAGTCAGGTGCTA
AGGAAATTCTATCGGACGCCCGCACCCATCTCCGTTGTCAT
ATGGCAGCCAGTTCTGGAAGCATGCAAAGCGCTCTGCATGT
TACGATTTCACCCACGTTGCCTTAATACCATCGTGAGATAA
GATTTTAGGCTGAGATTTTCCACATCGTAAGTTTAATACCT
CCGCCTGGCACCCGTAACAGCAGTAAGGATCTTCGTTCTAA
GTTTAGGGCTCAACAGTCGTCAGGAAGACATCCTTTATTTG
GTTGATTGTTCGAGTTATGACTACGAGCGCATACTTTGATA
CTATGCTTCGATATTTGTGTCCGTATAGTCCGGTCTTTGGA
ATATAGGATAGAAAAGAGATCAGATGGCATGTACTCAAGAC
GTCTTGTTAACACGTCTGTCCTCACGATTGGGATCTTGGAA
ACCCCTACATACTATGTACGCTGCAAGGATTCAGGTATATA
CTTTCTCGGGAGGAAACCTACAATTCCAAGTAGCCCTCGTG
AAGAACCAACACTGTAAGCCCACTACTTCTCTGGACATTGA
TAGGAGCCGATTATTATACTCTTAATTAACATCTACGAGGG
CCTATTACTAATCACTCGATCCTTCACCACTGTATCGAGAT
TTCCTTCACATTCGTGGTAGCTTCCTTTAAGAGCTTTAGTC
TGGGCTTTGGATATCAGAGGCCTACATCGCAGACGTTATAA
GAAGGCCGAGTGGCTCCTGCCGAGTGCCCCTTCTTATCGCC
GTCTAGGACAGTCCTAGTTACCAATATATTTGTTCGTAAGT
CCGCCCCGAAGAACTCGGTACGGCCCGGGAGCTTCTAGAAA
GAGCCACGCACACTTTTACCCTATAACTTGATTCTAATCAG
CCCGGCCTCGACGCGGTTGGCAGAACCGGGTCCGCCCTCTA
TAGTAAGGTAAGTACACCGGCGGACATTGGCTATATAGACG
GCCGAGTGTTGAAGGGGGTCCACGGTGGTGCGCTATGCTGA
CCACACCAAATTCTAGAACCCTTGCCCTAAGTAACCCTCGT
CCTCGGAGAATTGTGCGCACCCACGACGTAGCCTCCCAAAG
GCTCCGCATAGCCTACACTTCACCTACAGTGCCAACGAGTG
CACCCACAAAACGGTGGTTTCTGCACCACGGGCCGGTAGGT
CGTAGACACAATCGTAATATCGAGACCAAAGTTGAACAAAC
TGGGAGAACCTTGGGCAGCGCCTGTTTACTAAATGCCGATT
CCAATCGTGAGTCGAAATGCCGCAGCGGCCTTGGTCATGTT
AAAAAAGCGAATCCTAGCTTCATCGTCCGTACGTTGCACTC
AAACGGGATATTGGATCCCACAAACCGAGCTCTTATCGGCA
TTCGGGTTCGCGGCGCCTTGCTCGACAGCGCATGACCAAAT
AGCCGTCCAGAACTAGGAGGCAGCGATCGGCTGACGTATGA
GCGCACCCGAACGTGGCTGGCATATGCGTAGTGACCTTTTC
GACACCGATTTGCAACGCTCCCCAGGGCGACTTTATCACAA
TAATGGCTTGGGGAGCTCAGCTTCGGAACTTTTATAGATCA
GCTCTATCCATCTACCGATCCGTAATTGCCGAGAATTTAAG
ACCGCAGTCCTTGTCCCCGCCCCTCTGATTGCGCGTACTAA
GCGAAGGCGAGCTGAGTCTACTAGTGTCATTTGAGTTTTGT
AAGCATAATAGCACCCGTGACGGTGGCATCATTCTCCTCGA
GAGCTGTTACTTTGGTTTGGCGCCGTTTCCTCCGAAATGAT
GTCAAGTAACAATGGTATGACATTGAACACAGCTCTATCGG
CGGCGACCCTCCGAGTACGTCCCAATCATTTCCAAGTCAAG
GGCGAGCGCATAACCTAACCCCTTCCACAAGCGGCTTTCTG
CGCTGCTGAATTCGATGGGCCATCGGGAAGGTAACGCCCGG
ATTTAACGATGTGAAGGGGGCTGCCTCCTAGGCTCGGCCAG
GGTACAACGATCAATTAACTCTCTGTATCAGAGGTACTGGC
AGCCCCCGTGCAACAACGCTCTAAGGTCCCCGATATAAACG
CTCACCCCTTAGCCCGTCTCCGACACAAAGAGCGAGGGAAA
CGGTCGTCGCCGGTAGGGGTCAACTGATGGTGATGTTTTTT
AGGATCAAGGCAATATATGACCCACCGTATATGGCCATATA
GTATTCAATATCTAGGCAGACGATTTAAGCAGCCCTTCGGT
GCGTCAGCTGATCCAGGACACACTAGTTGGTTATAAAAGCT
CGCCCGATGCAAGCGATGATCCACAGTGGTTAATAACTGCT
AACTGTGCGCCTTGGTTGACCCACGACCGCTATTTAGGCCC
TCAGGTCTTCAGCAGCATGCCAGCCTCTCATAACCTCCAGA
GTGCGCGGACGCACGCGTCCCGTACTGTAATCACAATTAAC
CCTCACCATCACGCAGAGCTCAAGAAACTCAGTATTAAGGA
TAGATAGGCTTAATAGTACGCTCATTTCAAGCTACTTGCGG
GGTTAGGCGAGTAGCGGAGACTCTAATAGTCATCCAAGGGT
ATGGCTTCCGATTACACTCCCTCTTTCAAATGGCCAGCTTT
AGTATTATATTTGTTGATAGCTAGCAATGCACGCAAGTGTA
TAAGGTTCTCCACTTGTACTCACTTCCATCTTTGGCATCAG
GACCGAGACACCCAAATCCCCAATCCAGTTAACGTGGCGGC
AGCCCGAAGCACTATCTGACCGATAGCATAGTTTACATTTA
CAACTTTCGGGGCAAATATACGTGCTATCATAGAGGTATAC
CGTAATGGAAAACGCCTAGACCTAGAGCGGAGGGGTTAGCC
TGTCGTGTCGATGGGATAGCCAGGCGAGGTTGTATGTAGGC
TATGACAAGCACCACGGAGCCGGATCGCAATCTTATCTCCT
AAGAATCCCTAGGTCTGGCCCATGGAACGGTTGTGTCAGCG
AACCGTCTGACTATGTCCTTCTCAACAATTGACCAACACGT
AAAACATCAGAGACAGATTGCGAATATGATGACGCAGCAGT
ATGCAAGCAGATTTGAACGACCGGGCCGTAGACGTCTGCGT
CCTGCCTGTCAAATGGCTAACGGGCCACGAAGAATGCTGTC
CGCAATAGGCTTGCGTCTCGCTTACTCTGCATTATAGGCTC
ACTTCTTGCCGCCGTACCCGCCAAGTACAGGGGCAGCTCGG
TGAAGCCACGTTATGTGTGGCTGCGTTGCGAAAAGGGGGCG
TAGGACGGACGAGCGTGCCCCGATGCCTGAATACGTTCGTG
CCGGAAGTCTATGACTAATGCAATCCAAGAGAGGTATAAGA
ACACCCCGGGCATCACCGCGCAGCGCACGAAGAAATAGTTG
CTGACCAAACTCTGTTTTTCCGAGAGTGAGAGGTTGGATAG
GGACGCAGGTAAAACCAGATCAACGTACCCCTCCTTCTAAA
TTGTTAGCTGTCGACCCGGTCCTCCATCACATCTGCTCCAA
TAGCTTTATGCGCGTAGCGCCAAGCAAACTCACACGCTGCG
TTGATAAGGTTAAAACCGGACTGACGAGAGCTTCAGGCAAA
ATCGGATGGAGACTCCCTTCCTATTGGAAGTGCCTAGATAG
AGGAAAGTTAAGTCTTCTTCCCGTATTTTGGAACGTACGTG
CAAGCTTCGCTTTACCTCGACTCCTAGATACCAACGAGGAA
ATCTGATAGTTACATGCGCGCGCGGTCACATAAGTCGTACC
CGTAAGCAGTATTGCCAAGCCCTCAGACCGGTGAACCAAAC
TCTAATTCAACAACGTACGACCTATCTCAAGTCCGTGCGGG
CATCATGACTTCCAGGATATCAACTTCAGACTACATCCGCA
TCAATCGCGTTTCGGACGGCCCTTCATCTTGCGGCCCATCC
ACCTAGCCGCAACACTACTACCAATCCAGCTAAGCACTCGC
CGATGAGGACCCTAGGTATCCTTCGGTTGCCCGGGTGAGAA
ACAGCGCAGCCACCGCCTGGCGCCCTGGGCTACTGCTTAAG
TTCTCAGTCATTCAGCCGAGCGAACTTAGATATGGGAAATG
TCCATTTCTTAGAAATGACTCCTCGGTCTCGAACAATTCCA
TTTAATTATCAACTCCTACACACTAAGCCGTGAAAACTGGT
CAAAGCTAGTCGTAAGCCCCCAAGGGTCGAGACAAGAAAAT
CTAGTACGGTAGCACTACGGCACCTTGTCCCCCATTAGTGG
GTGGTTCCATGCATCGGGTACAAAGCACCGCGCGTGGTTTG
TTATACGTCGACGCTGCAGGCGGGGGCTTACTGGTATTAGC
TGTATAGGTCAGTCGTTTCCCTACCTACCCAGAAACCTGAC
TCTCGGATCCACTACCACCCCAGACGGATGAGCACGGCTTA
ATCTCCGGATCACACCGAAGCCCCTTCGAAAGTTTACCCGA
CTCGTGTTGTGCCCCATAGGCAGTCTGTTTTCGTAGGTCCC
AGGGATCCTGCCCGCAGAAACTCCTCAGGGCCTACAACTAT
GAGGGGGATACCCTTAGTTGCAGAGATAAGTAATCCACCGG
GGGATCCAATTGACTATCGTCCCTCAACCCTGCGGAAGAAC
CCGATTTCATCTTTGCTCAACGACATACTTGATCAAACGTA
CGTCGTCCCGCGCTCCACCCCACTAGAAATTAGATACCTAA
GCTTGGCGCCATACATATCACGAGACGAGATAGTAATGCGG
TGGCCGTTGTGCCGGGACTCCCGAACAATGTGCCCCATCAA
TATCCTCCGACTTCTGTACCCCGCCCTACTACGTGGTAGCA
TACAGCTTCTGTGGAGATCGCCAGTATTGCCCCCCGCCTAG
CGAAAGTGACTGAGATGGCTCGATTGGTAGGGTATATAATC
TGTCAAGTGAGCCTCGACGGCGAGTTAACAGGGGGAACCGA
CAGATCCCCAGGGACCTAAGCATCATGCCATCCGCAATACC
CAAATAGCGAGGAAAGAAAGCCCCCAAGATATCATCTGCGG
CTTGTATGGTGCAGTGAAAACGACCGTGTGCTCGGCAGCCG
GCGAGTTAGTTAATGAGGCACGTAGGTGGTCTAGCACCTGA
GCAATTACTAAGGTTTAGAACTCAGTTGTCAATTAGTTGGA
TGCTTTCTTAGTACAAGAGCCCGCAGTAGGAGGCTGAAACT
AGCTATTATCACACGTGATCCACCTGGCTCGGCCCCTGGAC
TCCTCTGAAAAAGAAGTCACCTCGCTGGCCTTCAGCAGCTA
GGAGTTAAAGGTTAGGTGATCGTTCGGTCGGATACCTTACG
TGAAAGCAGACTCTTCTATACGAGGGCACATAAGTCCCACA
ATTGGCGCCTAGTCGATTACCCAGGATGGGGACACAGCCCC
TACTCATGCTACCCAGACCTCCAGTGACATAGGCATGGTAG
ATCACTCTCCGCCGCTCATTCATAGGCCGGCGTCCTACAAG
AAGCGGGCGGCTGAAGCAGGCTCAAGTCGACTAAGTGTTAA
TAGTGAAAGCTTACCTGCTGCCCGCATTATGCCGAAAACAG
CGGGGTTTTAAGATCGTGAACTCAGATACGTGCACGTTGGT
TGCTAATTTGGCATCGATAACAGCCATTCGGCCCCGGAAAG
AACATACCCTCCTCCGACGACATGATGATCTTAGACAAATA
TCCATCTCCATGAGGTAGGCCGGAGGGACGGCTGGTTGCGA
GATCCCATCTCACCGTGTTACAAAGCGTACCAACATCAGTT
TTCCGGTTCATCAGCAAGATCCCCGCGCACATTCGTGCCGG
TAAGGTGGCCAATTCGGAGTCAAACAGGGAATAAAAAAATT
TGAGGTGTAATTGAAACCTACTGCCGCGCAAAGGCCGCGTT
CACCACGTGATATTTTACTGCTGTGCCGGCAACTGGGGAGG
ACAAGAAGCCCATCTGGCCACTGTGCAGATACCATCTTTGC
TTCACAGGATAGAGCTCTCGCCGGCAATCCCAATAGCCCAT
GATTATATCAACTAGCCCTGCGGAGAGTGCTTCCCACTGGC
CGCTTCCTAAGCTTCCATGTCGTTGCAGGCTTCGAGAAGAC
ATATGGATGGGTCACACACACGTACGGCTTCAACCACATTC
ATTAGTGTACTTCGATACCTCTGCTGCAGGGTTGAGGGTAA
GCGTACCACAAAAGGAGATTCACATCCTGTCGCCTTCTCGT
CACTGCATGAGACTACGCCTCAATCTCCTACTATGAGCAGT
CAGCCCTCGTAACACACCGTCAATATCGCTGCATAATCCTT
GAGTGAAGGTTTATATCCATCCCTTTTGGAAGCGAAACCAA
CCTCTTGTAATTTACACGGACAGTACTAACAAACTAGGTGT
CCGCATCAATTGGGCAAATCCATTCTATCAACAGGACTTCG
ATGTAATGCTGTGGACCGGACCTCTGACATTCATTTTGACA
GGCACGGCAAAGTGTAATATCAAAACGTCGTTGAGTCTCGG
GCCCCCGAGTCAATTTGCTTCACATCGGACTCCGATTGTGT
GGAACCACAGGGATGTGAAACACCAGAAGTGAGATTCAAGA
GCACACCTGAAAGAGGTAGGCCCTGTTTAACACTTTTCAGC
TCTTCCGCGTCCGGAATAGGCATCATTATTGGTTCCATGGC
CCTTAACTTATGTACCGGCTCTGCCTATGGGGCCTAGTCGC
TGCACATGTGGGGTCTGAAACGATATATTGCTGACTAGTCA
TGAACCTGGACGAATATGAGCACAGCTCTCAATTCTAATGG
TGTGTAGATGTTGTATAAAACTGCGTCGTTCAGCGCTACGG
GTTGCACAATTCGAGGAACCCGGCTGACGGTATGCATGATC
GGGTATGGCATTACGCCAACCGTCGCCGGTATAGTTGACCC
ATTGGGCCAAGTATATATAACCTGTATACAGGAGCGCACTG
ATATTGGCCGGCCTGAATACCCAACCATCCACACTTCTAGG
CCGACTCTTCCACGGGTCGTCTCGGACGTAGACTCTCGGCT
ATAGCCATCCTTTTTATGGCCCTTCTTCGATAAGGTTACAC
TAGTAAGCTTATACGTTGAACACGCCGTCCGCGACGTGTAC
AGCGCGATAACTGGCGAGACCCTAACCAGCCAGCGACCGTG
ATTAGCCAACTGGTATAGACCCTAATAGTTGTCGATTGGTG
GTTAGAACCACCGGACCAGTCACGACCCAGAGAGCAGGGCG
ATTAATGACCAGCGTCCAGGCACTTTAGTGAACCGGGGGAA
CTGCCCCTATGCCCTAGCTTCACTCCTCCGTAAATCAACCA
CTGACGCTACACCGGCGACACCTGCTCCTTCGAAGCAGGGC
TTTTCGCTACGCAAGGGTTCCTCAGCCTCTAGGAATTTCGT
CTCTACTCAAAGGAGGCAACCCTAAAAGTGCGTTCGTCTCA
AAAGTAATGGGGTTGCTGTGCACCTGTATATGCACTACTTC
TTAAATTCACACATGGTTGCCACAGTTTTTCTTATGTAAAA
AGTTAATGGGTGGCATAAGCCGTCCCAGTATCACGAATTAT
TGATTCCGTATTTGCCTGCTCACATGTGGATGAGACGCTGG
GTTTCCGTCGGCTTCAGCTTCCGCAGGGAAATTAGTTAATG
CGCGCTAGGTCCGAAATCATCCTCGGAGCGTAAATACGGGT
GCGTGCAAACAGTACGTGGTCTTAGCCTTCCTACAGGTCCA
AGTCTTCATTTCTAGCGCCACCGAGTTGTGTACAAAAACGT
ATACTAAGATGCGGATTAACCCCTTTTAGGTTTCGTGGAGG
TCTTTAAGACCGAGAATTCCCGTGTGGTGTAACGAGACCAT
CCGATTCCCCGCTATGTGCGCTGGAGTAAGGGGGAAGGTGA
GCCCGATACACCTCTTATAACGGAGTAAATATGTTGACTAT
GCACTCCGAATATTTACCACCAGATCCTATGGTGATGGGAT
GGGCTCCGTATCGTTTCCTCCTGAGGGCCAAATATCAGGGC
GAAGAATATAGAGAACACATCAGGCCCATTAAAGCGACTTT
TCAGGCCGTTTCACTAGTTACAACTTATACCGTGCGCAGTG
GACATTCTGGATTTTCTATTCGGACCAGAGGGATTAAACGG
CTAAGTTTGATACGTTGTTGCTACCCTAAGGGAATCTTGGT
GTCGAAAGCGGTTAAGAACCCCAAGACGCTCGAATTAGAAT
GGGTTACTAACGTGTATATCCCAGCCTCGCTGCTGACTAGC
CCATATCTCATAAGGAACCTCTGCATATGCCGCAATCGCCT
AGGGGGGCGCATAGATCGGACTACATTGCGCTCAAAACATA
GCGTGGCAGCCTGAGGAAAGCATGAGGTCATGTTTAGAGTG
CATATCGTGGAATTTTGCAACGACACAAGTGATCACTCATT
GGGCCAGCTTTGAGATAGGTCTAATGCCCCGGTCGTCAAGT
GGTCGGCTCCTGTTCACGTTCTAGTGATTACGTCTACTATT
GTACCTAATTCGTCAAATAACGTTCGGCGCGGGACGAAGAA
GGAGAGAAACCCTTTTTTCGCGTAGGTAGCTCAATGACCGA
GACGTATGCAAAAGAGGAGCCGTCAAGCTTACCGGTACCTA
ACATCCCCTTACGTTAGGGCCCTATGTCCTATAGCCCGGGG
CTCTTGGGGGGCCGATTTCACGGTGCATGGATTACGATGTA
TTCCTGGTCTTTATGTCTCGCCGGCGTTTCTAAAATCAGCA
AGGAGGTCTCTCAGGGGGTGCGGATCCCTGTATCACGGGAA
CGTAACTATTGGATCTTGGGCCCATCTTACCACAAGGATAG
AAGGGATCCAAGGAACCAGGCGTGTCAGGTTAGTTCGCTCT
GCTATGCTGGTGGTGCAATTCAAATCGGGCCATAGACGTCT
CGGGGTGTGGGTCTACACAACCTTTACTGTCTTCTGTGTTC
TTAACTTACATGTATCCTGGCAAAATCAACATCGTATCTTG
CGGGAAGGGTCGGGCCCTTTCGAGACTCCGGGGCGACCAGT
GTACTTCACTTTTGTGTTGTCGCCTCCAAATTTATCAATGT
AGAGATTGCAATAGGGATCACGGACGTACGTACAGGGTCAC
GAGACAGGCAATTTATCGATCCAGATAGGTTTATCGTAACC
CGTTCCGGTTATCATCTATCCGCGTTGGCTCGGAGGGACCA
CGCCCGCTTATATCTAAAAGCCCACTACCTCCCGGAGAGAT
TGAGTCACGCCTTGAACCCACTAACTCCCATAGCCGGTTTT
CGTTATACCGGGTGCGGATACTTACACTCCTATTAATAAAG
TCGGCACTTGGGCCGCCAAGCGGACTCGGCGGTCAGAAATT
TGCCGCCAAAGCGTGACTCACCAAAGATGGAGAAGATAGGC
TCTCGCGCCCAGATCTAAGGCACCGATCTGTTTCATGGATA
CTGGAGATCGACCGTCGTTGCAGAGGTCAAGGTGGCGAGTT
TGTCCAAGGTCCATTGATGTCACGCGGAGGAACAGCCTACA
GGGGGTAGCTGGTTAGTATGCAACATGCGTGGGGTTAGAGG
AGTGATTTGCCCTTGAGCGGCCCTGACCCCGGATGCTGGGT
TCGTACCGAGATTCGGCTATCGGAAATGGTCAGTTTTGACC
CGTTATAAGGACTCATGCAACCGAATCTGTTTGTATCCCCA
AGTTACTTTGGTCACTGGTGCCGACATATAGCTAGATTTGA
GCACGGCGAAGACAACTCTCCAATTCAAGTGGGGTCTTCTA
AGGAGCTTCCTACTCGGGAACCACGCGCCCGATTGAATTAT
TCCTGTGCTATACTAGAGGTCTGGTATACTACACAGTCTGG
AAATAAAACAACGCGGCCGACGCGCGCTCCACGAATTGTGT
GAATTTTCGACGTAATAGCGCGGCGTGAACGAGTCTCTTGG
TGCCTGCAAAAACCATGTCCCCATACGTTCGAACTGCCGGC
CTGAGCCGTATAATCGGTGGCACTACGATGCAGCTCTAGAG
TGGGTTCGGTTATGGCATACCCCTTTCTATCTCTGGACGTG
GTCAGCGCGCCTAACCTATGCTCTGTACACTAGTTTAAAAA
CCATTCTAAAGCCGCCAGGTCTCGATGGCGGTTATAAGTAG
GTTTGGTCCAGTCTCGAGCGCAGATGCTACCCGGCCTCACC
CGGATTAAGTCCCAGTAATACTTCATGCTATTAACCCGTGA
ACGAACTTGGTCTTGAGGACCTTCCTACGAGTGCCTCGAGC
GAAGCACTTCCCCCCTACGCCCTTCGTGCAGGCCTGGTTGG
CCGCGGCCCTGGCGGCTTCACCCGGCGCTCCACGAAATCAA
CTGCGTGTCCCTGTCTAGCTCCCTAACTTTTCACCTGGTTA
GCGTAGGAGTCGCAACTGGGCACTGACCCGGATCGTACGTA
GCGCATTCGTCTGATTACATCCAAATGGACGATGTCCGGCC
ACAGTCGGGCTATCCAACGGCGCACGTCGAGGGCCATAGAG
AGAACTCCCGTTCATTAGATCATACACTGTGATACAATCCG
TGGTCAGTCCGGGCCCTACACCTAACCTTTATGGCAACGAC
GCAGTCCAGGACCCAGCTAACGGTGGACACGGGAGAACCAA
ATGGCTGGGTAAGGGGAAGGCCTACGCAACCACATGTACAC
CATGTGTGGTTGGTGTATAGCACGCCTCAATGACATGTGTG
AGCTACGGGATGACCTACTCCATCAATCATATACTTGAGCG
CCGCAAGTGCTTTGGCCCGACATTGGGTTATCAGCAAGAAA
TCTGAATTCTTATCGCTGCACTGTTTGCGAACGTCCATTTC
CATGCCCTACTACGGTACACCTTCTATTCCCAAGCACGACC
TTTCGAAGCTATTTGTACGCCCTGCACAATGGGTTTTCGGG
CTTTAGACCGTAACACAGCTCTAACGCCCAAAAACCATTTG
CGAGATCGCGACGGTCTCGCCATCGGCGCCAAATTAATGAA
TTGTCTCTCACAACTCCGTGCACCTATATATCACTCGACAA
TCCGTACGGTCGTAGTCTTTCCGGTAATGTTCGTCATTTCG
CTTGCCCCCCTCATATCACTCTCCTGCATCCAACATTTCGT
GATACGTTGGCTCACGGGTCCCACCCTGTTGGGAGCAGAGC
GACCATCGGTCAACTTCTCGCTAATAGTCTGTTATGTCGGA
GTGAGGCACAGGCGGGCAGACCGGCTGCAGGAGCGAGTTGC
ACTAAAGTCAGCGCTCCCGACCGCAATTTGGCTTCTGAGAG
TACGGGGTATATTCAGGGGCCAGGCAATCGATGTCGCCCGA
TGAGAGCCCTTTCGCATCTGCCAAATTTCTCTTAGTATGCT
TACGGAATCCTCCACCGGGACAAAGTCGATCGTCAAACCGG
GATGGATGCGATTGGTCACTCATCCGCGCTGTCCTATCCCA
CCGGGGATTCCGGGGCGAATCAGGCATAAACTTTTTGCTCA
GTTGAAGTCTCAGGTAAAGGCCCTGCCGTCCTATGAGGAGC
ACGTGCCAGTGAACATTAGGCTGTAATTGTGAATCAGGACT
ACAACTTCTGTGGGCTACACCTGATGGCTTAACGTTCCAGA
GTAACTAACATTTGGGGCATCGATTCGCCGGCGTCTTCTGT
ATGACTTACTCATTGGCTTACTTCTCGTTCCTTGTGCGTGC
ACTGCCGCAGGGTAGTTTCACCCACTGTGAGTGTATCGCAA
ACAATCGTCTATAAAAAACACGGCGACCATATGCAGAGTTT
TGGGTACCATGGTTCCCGTACTAAAAACGGAGTCAGACTCG
ACCAGGGACGACTCGCAGATCTGGTGGTCTACCGAAAGATA
GATAGTAAGAGAATGAAAAACTGACCTTAAGTGTCTAGTGA
ACTGACAAGAGATGCGGCAACATGAAATAGTGTGATTCGCC
GGCTTTATGACCAGAGTTAGCCTGACATGCTGTGGAAAAGT
GGAGACACTGCCTTGTTCCACGGTCATTGATGAGATCCCAA
GTTGAATCCCCGAGCATATTCGAAGGCCGGAATCTATGTAG
GCATACACCTCGTCCCGCTACGCGCCTTAGGTGGAGAGCGG
CAGTGCGAAAAACTGATTGTCAGAGTGAATCCCGTTCAAAC
TGGGAAACAAGGAGTTAACACTGTTCTTTGGCACCCACGTG
ATTGTAGGCGTGTTACGAATCCAGGACCCAGAATTAAATTT
AAGACCATCGCGACTTAATACGAGCATTAAATTGCGGTAGA
ACAATGATGCAAAGGGCCGTCTGAAGATCTATCCCATAAAC
TGGCCAAAGGCGCTTGATGCCCTCACACGAACCACTATTGT
CCCTATGGCTCTCGTCTGGACACCTGACCAAGCCGCCAGTA
CGCGAGTGGTTATTACACTTCTCAATCGCCTACTTGCTGTG
TACGAACCACCTTTCAAACGCGCAACCAACCTGGGGCAATG
AGCCCAATCAGAAGAGGTGTCCTCGCATATCTGGCAGTCCG
GCTTACGTTGAGGACCGCTGCTGATCTCTAGTCGAATGTCG
GTTGCCGCTCCCTCGCCTCACCATGGGGCATTATCCAAATG
GGCGACCAGCAGAGCCACGACTCTAAACAATTCAGACCTAC
GTTGTCAAGCTGAGATAGTCCGCGACGGATAGATCGATAAG
GGTAGATGGCCGGCAGATAGCAGTTTTACTAAGCAATTCGG
GACCAACAGATCCCAAAAACCGAATCATACATAATTACGTC
ACGTCATCGTCGCAAGGACACATTTATGAGAGTAGTACACG
CAGGCGGTGAACATAGATCCCAGCAACATCGCACAGAGGGA
GACCAGTTTGGAACAGCATACTTTGGAGCGTAGTGTTAAGT
AGTAGTAGGCCGCCAGGTAACTATTAATGCTTTGAATAATG
ACTTTTGCCACCATAGCGATCACCGATACCCCTCCAGCTAT
AGGTTGATGTTGAGAGCGTTCTTTCTCTGAGCCCATGCAAT
GACCTGTGTAGTGGCTAAAACTTCTGAACGCCTAGGATGAC
GGAATAAATTTAATTTAGCCCGACACGAGACAATGGTCTGC
CGTCGGGTGTCGATCACCATCCGTTTGACTTGCTGATACAA
CTTTTCTGCTTCGGATCCCGCGCGTCTAAGGGATGGTTGTA
CTAGAGTGCCTTGCCTGACTCTCGCAAAAGCTTCGGGCCGA
CAACATAATGTCAGGCTTTTCTCCCACCAGAGTGGGACACC
GAGAACCAAGGGGGTCGCATCTTCCACCTAGTCTGTCTGCA
GTCGCCTCTCCTACTGAAGTCGTCAATCTGCCACATGTCTG
GCTCTCACGGAGCCAACTTACCGGAACTAATACGATCAGAT
TTGCAGCAATGGTAAGAGAGCCCATACCCTAGGTACCGTAT
CCTACCGTAAGACGTAGATCCTCTTAGGGTTGCTGAAGAGA
GGTACAAGACCGACACCTCACACGTCAGTAATTCTGCAACT
CCTGGCACGCGACCCGTCTGCGTACGGAAAGGCGGCGTATC
ACGTGACGATTTTTACAGGTCAATGTGCGCTCTTTCCGATT
GGTAGTGCCTTCTCGAAAGACTCCCTGAGTTTTTTGTGATC
CATTGTACCCCTCTTGAACCCTTCTCCTCTGTGAGCCACCG
GGATCAGTGAATCCGGGGTACAAGACTAGTGCGTCGGGAAC
GAGTTTTGCTTTTAATGAGCCGCCTACCGGAGTGGGGGTAG
CCGAGTTGAGAGCTGTCCTGCAATCCACCATGCCGGGGCGT
TGTCTCGATAACTCTTAGGGCCCTTGGTGTGGCCCTGATAA
TCTCCTGGTCTCGGATCGAGCTGCCTAAAGTCGACCAGGCG
CGCGGAGTGTCGTATGGGACCTTTTGTTGTACGATGGCTTC
CGCATACTAGCGCCCTAATGCATCTACCGCGAACCGTTACG
GATGTGCCACTTTTGGGGGACTCATTGCTTCGCGCGGGTTA
GTAAGTCCTGATCCTGTTTCCCGGAGCCGATTACTCCTAGA
CCTCGATAAGGGATGGTGCGCCCACTAATCCGGACTATTGA
ACAGCCCATATAGCCTTATACGGGAATCGTAATAACCGTGC
ACTCGCGAACCGACACGCGGCCTCTACACGGAACGCAGTCT
AGTATTAGCTGCCGAGGTATCTGCCGCAAATAGGGCCCAGT
ATGCAGTTTTCCAACTGGTTCTTTGATCGAGGGTGAAAGAT
TCTCAGCGCCAAAATTGCCGCTTGCAGAGCGCGATAAGTAA
TTAAGGGCACACTGCATAACCTGTCCCGTTACCGAATCACC
GATCCACGCACGCGATCTTCCCGCTACTAGTCGTCTTTGGC
GTTAAGTCGTTAGCTGTTGCCAGATATCCGGCGCACAGAAA
TGCCTAGGATCCCGATAATCCCGCCATTCTGAGTGGAGCGT
TGCAATAAGAAAAGGTCCACCATCCGAAAATCACACGCCCC
AAAAATGCCAGAGGCAAGACCCTGGTAAACCAGTCATACGG
CCGTATCCATAAGATCTTCGCCCTTGTGGTATCGACTCGCA
TCGGGGCGGGGTTCAACGTCCGCGTGGTAACTTTACCGAGC
CTGCGCGATTGCAGTTCGGCCCCATATCGGGATGTCGGGGC
CGGGGATACATTCTTAAGGTCCCTAATATATCAGGTTGCCA
TACCAAAGATGCGTGCATTACACCCCAACTACGTGTTGGAC
ACAAAAAGGATTGTTTCTTGCGAACGCGTTGCTCTGCCATA
AGCCATACAAGTTCTGGCCTCGTGTTCATTAAGAGCAATCT
CGGGTGAGCCCTTACGGACCCAACCCCGCCTTCACGGATCT
GCCGGGTGGGTTTTCACAGACCGCCCCCGTGAGACCAAGGT
ATAAATACGCTCTCGTTGTTCTCAAACTAAGCGTAACTAAG
GCAGCGCTAGGTGAGCCGGACTAGAAACAAAGCACATCTTC
CGAGTTGCTGCATCTTCTGACTTTTGAAACCCATTTTACCG
AGCTTGTACCAGGTTGCGCACTAGAGAACGTTTGGGACAAT
GGTTGAAATGGAAGGTAGGACTGAGTCAGCGCTTAACAGCT
TAATACAGGCTGTTACGTGCCCGAGCTCTACGAAGGTGAGT
CTCAGTAACCACTAAGCAACCATTACACCACCTGTTCATTT
CAGTGGCGGCGTAGTGCGGACCCCCTGTTGTCGGCCAGCGT
TGGGGTATGCTGCGTGGGACCTCTTCCGAAAAGGCCCCCGC
AGACCCCGGGCCGGGCCAGTCTGCGGGATTGCGCGCACGAG
GACGCGGCAGATATATGAGGCGTGTATTCGATCCACGTGGA
GTAATATACGTTGGGAGTGCCTTGGCCCCGGATCCTATATC
TGGGTGTGTATTAGCGGACCCCTACATGACGCGCACCTTCA
GCTTTTGTCCTTTTGATACCCCTACTACCCGAACAAGACCA
GTCTTTGAGTACATTCTACCCGACCAATGGGGCCGTTTCAC
CTTTGCGAAACCTACGTACTCAGGACAGACCCAAATAAAAG
GAGGAGGACGAACGCTAGTGCCATTTTCATTCCTCAGCCAT
CGGGTATTCGTAATCTAGCCCTCCTCCGCGGGGACGGATCG
AAAGACCTGACATGAAAAATCACCGTAACGTGACACTCTAC
ACACGCAATGTTTCCCTTTGCATCCTGCTCGCTAGCTGAAT
CGTCTCCGGCGCAATCTCTACATCATCCCACTGGGCCTATC
GTGCCATTACTTCTGGACATCCGGTATCAGTCAACCGCAAA
GACGGAAGATACACCAGCTCCTCCATCTTCAGCTCGCACAG
TGCCGATCCATGCATAGACTCTTGCGACTGAGCGCACATCA
GACGAGTATTCTGAGGTGATCGAGCGCCTAACGTTCGCTTC
CGTCCGTCAACATTCGATGGCTTTGGGGGAGGTTGCTCCAG
AAACACTACTTCCGGTTTATCGTCTCGGACGTTGAGCACAG
ATCCGCAAGTCGAGCCACGTCCCCGCATTGCACACCATGTC
CGGATCTATATATAACCCGACGGGTAAGGCTTGTTCCTTGA
AGACGCAGATGCGGGTTGGCCGATTGAAGGTTTCGTTCGAA
CCAATTGGGACGAGATTATACTGCTCGGACTGTAAAGGCGT
CTACCTGAACTAGTGTCATACTATTGAATCATAGTGTTGCG
TTACGGGGCCCTGCGTCCTTCGTAGTCCCGCACCTCACTAT
CCGTGAAAAATTCATAACTCCTCTACATTCGTGTGAACATA
CGTAGATCCCGACCATGTGCCTATTGTAAGGTATCCATCGG
AAATAGCAGCACACGCATGGCGTCCTTTAGGCGTCGCCCTG
AATAACCGTGATCGCGTAGACAACTATATATGGCTTATTAT
AGGCCTTCTACCATTGTGATCTTGGTCGCGTACTGTACGAG
TAAGAATGTTGTTATTGAGACCAATCATTGAGGTACCCCGC
TATGGGGTTCCCGTTTGGTGCTACCAAAAAGCGATCAGGAA
GTTTAACTTTGGACCTGCCACACGACCGCACCGCAGACGTC
CATTCATCAGTTCGAAGGTGCCCGATTCTCTAAACTCCCTC
ATCCTGACTGAGGTCATCGTCTTGGGCACCAGATTACCAGA
GCAAAACTTTGTCAAAGTGACTACCCTATCTATCATCACCG
AGGTTGGGCGCCGGATTACACGAGTCTGTGCGAGGGCAGGC
TATTAACCGGCTCGACTGTTCCTCGGGTGCACGCTCTTGTC
GTCTAGTACACCTCGTCGAGCCCAAACGCCCACAGGCAGTT
ATGTCAACGCTGCGGTGTCACGTGCTCAGGTTCCCTCTCAT
TGCGACATCCCATGTCAGGACTCGTTGTTCTGGGTGCACCA
TCCTAACGAGTGAAACGGCACTTGAAATTTTACTCTAATTC
GTCGTCAAGCAGTTAGCTAGCCAGACGATTAGCGTCTTAAG
ACTATGTGGATGCGTGTCCCCCTTCTCTCCTGCGACCAGAA
GCCTCAGGATAAAATGCATACCGTCCCAAAGGTTTCGTATG
TGTGCACATATGCATTATGACAATACGATCACTATACCCCT
ATCTATTCCTGACCCGAGTGCGAACCGCTGAGTGCATAGCC
GCCCTACTCTAATTCACTAACACTCTGCTTACGACTCATCT
TCTCCAAAATTGGCAGAGGACGCAGAGATCAAGCTGGGTAC
TCGCTTGAGCCACAACTTCGCAAGTCGGGGAAAAGGACGGA
CCCAATGACTCCGGAAGTACCTTATGGTTCACCTTCAGGTT
CAGATAAAGAGGGGTGCCATCAGTTCGTTGTGCCAAAGATC
GCTCCCGAAACCCCTGTTTGCAGATAAGCCGTGGGCGGAAT
TCAAGGGCTACTGCGGAGCACGTCATGGACCATGAAAAGTT
GACGTTAACCGCGTCATCCTCTACAGCAGAGACCTAGATCC
CGGACAAGTGACCGTCGGTTCGTTCGACGTTGGCTAATGCT
ATCCATCGTAGGTGTATCTACTAATATCGGTGTCATTTGCT
GCCGTCCATCGTATTTGATTCTCCTGGCGCCTCACTGGGCG
ACAACGACTGCGAGATTTCGCATTGTCTCTGAGCGCTCCAC
ATCGTTGTGAGTCCCTGCATCGCTCGACTCACGACGCTTCG
CTAGCGGCGCGAGTCTACCTCGAAGTCTATCCCAAGCGCCA
TACCTCGCCGTTCGTAACTACGGAAGTAAGTCTTTGGTGCA
TGTCCCTTCGCCGGTGCCGACGCTTACCTGCACCACGATGG
TAATATATGGAACGTACTGGCGACAACTCCTTTCAACTGTC
ACTCCGTACAAAGTGATATACACCTTTCGGGTTATGAGGTG
TTCCAGCGCAAATCCTTAAACAGATGGGTTAGCCTAGCGCT
GCGACGTTACTTGACTTGTACATGGGCGTGTTAGGGGAAGT
ACGTTAACAAGGTTCACGGGCTGTCGGTCCCCTCCGATCTT
CTCGCTCCCCATCCCTGTTCCCTCTACACGCCCCTCGGATG
ACGTGAGATTACTTTGCTAGCCGAACAATATTCATATCGCG
CCGTTAGGCCGGGCCAGAAACCGAACATGTGACCGAGAACT
AACTTACGTGCAAACAAGAACGACTCAATGGAGGCACCTGG
AGGATTAGGCTGCATGCCCGCGTCGGGGGCTGTCGCCCCCG
GCAGCGCCGTTAAAGAGGCGCTTGACAAATAGAAGACACGA
TGGCGGCTTAGATACAGGAACGCCGGCAAAAAGTCAGGCCG
TCATGCATTGAGGGTGGTCGCCTCTTCCAATGTGTCAGCGC
AGCTGTATGTTGCGTCAATGCTTATCAGGCACGCATACCGA
TAAACTTCAGCGTGTCGAGTCCCATGTATCGGTTGTTGCGT
TGGACACCGTACTAGTCGGACCCGGGGTATCATTTTAAGCT
TTACCGACAGCCGATTATTGCACTTATACTAGTCTAGGCTA
TAATCGTGAGGAAACAACATCGCACGTATAATTAGACTTAG
CGCGTGATATGGTCCTCGATCATCGGTTTAGCTGTATCAGG
GCGACCAAAGATACTGGAGTCTCGCCTACAGGTGACAGACC
TGAGGAAGGAAACAGTGAGTCCAGGTAGGCCAAATCCGTGC
AAGTTTAGTCTCGGTCACCGCAATCAGATGCGTCCGATATT
TCGACACAATACACTTCACACAGTTAGTCCCCTGGTGAATT
TTGCTTACCTCGTGACTTCACAGAGTATGACGTATGAAACG
AGGAACAGAGCACTACAGTGCTTTACCGTACTCGCTTCTCG
CTCAAGTGACGCCCCATTCTCCCATCTCCCCCTAGAACCAC
GGTGGCGTAGAATCTGGTACCCAGAATCAAATCGTCCCCCC
GCATCATCATTGCGGGGCGGCGACCGTTGCTTTACCTGCGC
GAGGCTGGCCGGCAGATGCGCTCTCAGTGAATCACAGCCCA
CTGAAAAAAGCGTCGTAAGACCCATTCAAACCTTCCGGATT
ATAATCCGTGCCAACAACTGCTACTCCGCACTACAATCCTG
ATCAGCCGTGGTTGGATGAACTCACTCGTTTATCACTACCT
GAACCATCGCCGTAGCCTTTCAAGACCGGCTTCCCACAGAC
AGGCTTCAATCCCTCTCCTACAATGTAGGACTGAAATCGAA
AGGATCTAAGTATATCTCATCGCACACCCGCGGGTGAATCC
TCATCCTTCTCTCCCGTCGTCGCGAAAGATACGACTCTGAA
GGACTGTAGTTCTACTCAGACAGGACCCAAGATAGAATAGA
TGCTACTGACAGAGTTGATTCGAGATTCCCTTCGAGTCCGT
AATCAGTAGATTACACTGCGCCATATACGTTTGGTGACAGA
TCTACATCCCCTCGCAGTCGCTGGCTAGTAATACGACCAAC
TGTTGAAGACGTACACCGCACTGACGGCTAGGTCACTCGCT
CTATTGACGGTAATAATAGGCTGGCGGGAGAAAATTATATG
CCCCTTGACTTGTATCTAGCCGCTCCAACTGCATCGCTTAT
GTGTCACACTACTGGAGCAGCGGGTCGGGCGTTGCAAACGG
GGGTTCAATTCCCCGATCGGCACTCGGCGATGGAGTGTGAC
TAGTTATAGAACCGTCACCGCTAAGATCGGGCATGCAAGAG
GCCCACCTAAAAAAACGACCCCTAATTGACAGTTCGCTGGG
ACAGGGTTTCTAAGGCCAACCGGACCTTTTGTGCTATTCCA
ATCGCTTCTTCTGGTGCGGCCCTGCTTAGGAGAAGGCCCAC
CACGACGGTTACGGATCCAACTAATAAATGCTCTCACGGGC
ATGACTTCGGGTGTCTAGGCCAATAGTAGCGAACTAGGCAA
TTAATTGACGCCAGGGTGTCCGCCATCGTGTTGCTCCAGTA
AGATCGACACGGCCTCAGGTCTTTCCGGCACTTCCGGAGAC
TGTGACTAGGCGGGCTCGAACATCTCGTCGCTGACCTGTAC
CAATTTTCAGACTAGTGGACCCGTTCCTCTTAGGGATTATG
TTTATAACACTTAGTTATATCGGACCACGTGATCTACCCTG
GGGTCCCAGCGCTGGGCCCCCAAGCGTCTGGCGGCGCCGTA
AACACCCACGAGTAGAACCGCGGAATATCGGAGGCCAGCCT
CGATTTTGCCTGGGCAAGTTCAGCGTCCGTAGCCCAAACAG
CGAATCTTTGGGAAATCTCTCAATATTATGTCAAAACGTGA
ATCCTTAGAGTACGGAAGGGCCACTCTGCCCTCTTCGGTTA
CGAGTGTTTTAAAGTCGTGACGTATTTCTTTTAAATACATG
TCATAGGTACACACATGACACGCTACCGATATTCTGGCTCC
CGAGCCTCTCGAGTTGGAAGCCAAGGGGTCCGAATGATTGC
CATGGCTCAACGTCGCGGAACTCTGTCCTCCATGTCTTACC
ATCTGTCTGCTATCACGTTACTAACGCGGTGCGTGTGCAGG
AGGGCGTTGGTGGAGACTTGCGGGACAAAGGAGGTTAGACT
CCCAGGTAGTACTTCGATGCCGATTGACGCCTAAGAATCAT
GCGGTAATGAAAAAGAGTAGCAGCCCTGGTGCTTCTGTTTT
GGAAGGTCAATCTGAACCCACACTCATACACTTCAACGTAG
TCCCCGTTCGCTGGGTCCCCCGTATACAACTAGGAACATTC
TTCCGCAGGGCTACCGATTTCGCAAAACTCTTATTGTACAA
ACGAAAGCGCAGCACGAGAGCCGGCGCACGCGCAACCTATT
AATGGCTTCTATATGAACTACACGCAGTCAAAGACGTAATC
GTTCTACTGGCCTAAATGCTCATTGCCATAACACTGATTTC
CGTCGATCTCCTGTCACCTCCTTATCGTATCTGGCTCGCGC
CTCTTGTGAGAGGAGGGCGGCGGCCAAGTTACTTGATACAT
TTTGTGAACATATTTGCATACCAGTGTCTTCGTTTCTATCC
CCTTGTCGACTTTGGCACGCCATAAGTGAGCTGATACGTAC
CTGCAAACCATTCCCTATGACGCACGGTCACATCGGTGAAC
TAGTCGGCTGCAGTAGGAAACGAGGTCCAAGTTTTAGTCTA
CCCTGCATAAAAACTGGTAACAGACCGCCATTGTTCCTCTG
GTAAATCACCCCGATCCAGACTAACCAGTTCTATCGGTCCA
CCTAGCCAAGAGACAAACTTCTTCCAGTCTTAAATGAGGAA
GACTAATCAAGTGCAAGTGCCTCTTCGGCCAACCACTCGTG
GCGGGCACCAGTTTTCACCGCGCGAGGGCTGTTAGTGTCGC
ACTCAAGTAGTGCGATGTGTCAGTGACGTCGTCCACTGGCT
TTACTAGTCTCGCACCCGCCCTGTAGCTCCACCTCTTACGC
CACCTTGATATCGCCCGCGGCCGCACATCCGCACCCCCTTT
AGCGGCTTCCCCCAGTTCACCGCCCGTGAATTGACACCAAG
GTGTGCACCCACCGCCGTCACGGTCACTGAGCCTCGCCTCT
CCACTTAGGCGCCGATGTGACATGGCGCATCGGTCTAGCTT
CGGTCCGATGGAGAATGAGGCTCATCATTTCAGGGTAATAG
AGCTGATTCCGTTGTGATCCCCATCACTCTTAACATGACTC
ACCGCCTATAGTGAGTTTACCACCCCACAGCGAATAACTCC
TACGACTTTTTAAGGTACACCGAAACTCTTACGTGATATTT
GCTCTCTAAAGATACTGCAACCCTATACTAATCGGCGTGAC
GTTAGAATGGCTTCGTAAACCATATCACGACGGTTTAGGTG
CTCCAGTCCCCTGACCGGCACTAATTCATGCAATTGGAGCG
TGGCCCGGCACGGCTGCCCACTGTAGGTGGGACTATAGCAG
TCCTGCTCTTTGCTCCGACACTTATGCCAGCTCCTCGTTAA
AGATTTGAGCCTCGCGCAGACCCAAACCATTGATAGTTTTA
TGACCCTTTCTCTCTCTGCACCTCCAAGGGGGATTCAGGCT
CGAATGGAGCCCCAGGTGTGCTCTGACCCCCTGGTCAAATT
TTACGCCCCTGAACCTTATTCACAATTGATGTAGGACGAAC
GGGAGACAGTCCGTGGTAAGCCTAAGCCTATAAGCGATTAT
TTGGCCGAAGTCAAAAGCCACATGTGCACCAGTCCCATCGT
ATAGCTTTAGGCACCGCATACGACAGATGGCAAGACTAAAA
CGTATGAGCTCTATGGGATGCTGGATGAACTTCTCTCATAC
CTCTTGTAGTCATGGGGATGCTTCATACACCACACAAGGGT
CTTAACATCTTCCTATCTAGCCTATGCGCGTTGATACCACA
GTTTCCCTTTCGTAAGGCGCCTCTCTAACACAGACGGCGAA
CACTTGGTGAAAGTAATTCACTGTGCATAATGAAATGAGGT
TCAGGTACCAATTTGACACACTGTTCTCCTGTATATGGGGG
GGTCCTCCTGTTATGCGATTCTTTCACACGGAGTTCTGAGA
CAGGCTGAGGGGTAGGGGTCCCGTGTCTGGTGGTACGATGG
CTATGATATCTGTCCTACGGCCTGATTATTCGCCCCCGCTT
GGAATCACGTATACGTCTCGCTCGTTGAAGGGGGCCTTATT
CTAGAGTTGTAAGACGGCAACATGAGAGGCTTACTGATCCT
GCAAGAACATGTGGATGGTGCGCTCGACTTAATGGAGCCAC
AGTTGGCCTTGAACGCATAGCTGGTTGATCGCTCATTGCTC
ACGCATGGGAAACAAACATTCGTGCGACACCATATAGTGAA
ATAGGTCACAGTATAGACGGCGTAATGCCCCTGACGGGTTA
AGGGAATAGATAATGCGAGGCCCCTCATTCTCCTAACATGT
GATATGAAGCTGCGCCGCACCCCCAAGTATCCTAAGATTGT
CGGGTATCGTATCCCCACGGCAACAATCACCTCGTTTGAAA
GTCGGCTTGCGAGCTTGTTGCACGAATACCAGCAAAGCTTA
TTACGTATAATCCAGGTGTACACTTGCGTGTACAGGTTAAG
GATCTCCAACCAGCTGGGGCCGACATAGGAAAACCGCTGGT
GCCTAAATACGTCCTCTAATCTCACTTCGACCGTAGAAGTT
TCGATCCAGTCCTAGTAGTCCATCGGCCTTACTATGGTTTG
TGAAGTTCAAAGTAGAAAAGCGGACGAATCGCAGTCATGTT
GCAGGCGACGGTTGCAGTACCCTTCACCGTATAACAGACTC
GGCTCCACTAAATCATAACACTGATGAATACAAGGGATTAG
AGAAACCGTCCTTTTCTGGTCGATGCATGACTCGGACTCCT
GCCCTGCGGGTGCGGAATACCGTTCTTTGTTAGCATGATTC
GGATGTCACACGTGCCCGTACCCGTCACAGATGATCGATGC
CAACCCTTTGAGCTAGGCCGCACTGCTGTTTAGAAGACAAT
CTGGGGTGCTACCGTATAATCGCAGTTTCAGTAGGATTGGC
ATTCATTATCCGTACCGGGACTTGACGGTAACGTAGCGGAA
TTTCCAATCCTCCAGTAATACGGTTCACCAGCCGACGCTTA
TTGACTACGTCTCGGAGCAACGGTTTATAGATCTTTAACCG
ATCTAGTGGACGTTCGAAGTCGGGCATCTCTGGCACACTTA
TGCGTAGGGCCATTACGACACGGTTCAACACCGCATTGATC
GCATCAGCACACGTCATTTTCTGAACTAAGTGTGTCGGAGA
AGGCACGCTTTCTCCGGCATCTGAGCACTTCTCATTGACCC
CAAACAGTGCGCTCCTGACACTGTGTGGCGAAGTAGTAGTA
TCTACCGTGTGGACAGCAAGCTCATATGAATGAGGTGGGTC
AGCACACCAATACCATCGCTCCATGTCGTAAATCACGTTCT
GTAACCCGGAACATGATATCCGAACAGCTGCACCCGCGTTT
TAGACGGTCGCGCGTTTGTACCGAGCCTATTGATGAACTGT
TCAGGAGTACCGGACATGATCAGGAAATATTGCTAGTCTGC
TACGAGCGCTAACAAATCTACTGCCACATAGAGAACTGCCG
TAGCGTTGATCTTCCTGCCACCAAAAATGTCAGTAACAGTG
GCACGACCTGCTTCATTATGCAGATCGTTTTAGGTCGCGCC
CATCCCCGCTTTGTCGTTCTCGTGATTCCGGTGTGGGCGAT
TAAATCAGAAGTGCCGCCTCCTGTACATCTTCTGGGTAACG
GTCATAGGTGTGAAACGGTGCACCAATCGACGTACCCTGCA
CTTACTAACGTGTGTTGATTCTGGAGGTCAGACACGCCAGC
AATTATATGAGATACTCAGTCGGATGAGAGGATTTTGGCTC
ACAGTTGAAGAAGTGCGCTGCCCTTTTTGCTACTCGTGTGC
CTAGGTGTTTTGGCGACTGTCAACATATCTATCAATTTTCG
CAGAAGGTAAGATCAGGAGCCGATAATTGCGAACCACTACG
ATTACGCATTGTCTCATACGCTTCTTTTGGTAGAGCCTAGA
GCACTCTAGGAGGTTGCAACCTTCCCTAGGTTACTCGTTGT
AAGCGGTCTATTGATACAGCCTGATCGACAGCGGTGGTCCT
TATCCGTACATTCATCCCACCGACACGCCGAAATCAGTACA
AGAGCCCGTAGTTTTTAGTGCGTCTAATGTGAGGACTCGCA
ATCGTAGCTTGGGGACGTTGCGTACATGGCTCTGCAACTGC
CCAGGCACTCGAAAGATTAGCTAGCATTAAGAAAGACAGCC
AGCCTTCGTCCACAGGTATACGTATGCCCCTTCCTTTTGCG
ACCACTCCGGCGTGGTATCCCCTGGAGGAGGTAAATTTATT
GTGGTCAGTTTCTTAGGTGTCGGCTAGCGCCTTTAATATCG
AATTTGCGTCGCCGGAGCTACCTTGAAGCATGATGCCGTCA
GGTACTATTGAGATCCCTGACCCTACGCGTACCACTGAGTC
AAGGCGTCCCGGTCCGCACGCCGACAGTCGTGTATTCTCCA
CACAGCTGCGATCACGATATCTTACGGTTTCTGCACTGCTA
GTGAGTTTTTGTCCGCGAAGCGGCGGATGAATGCGACTAGG
CGCCTGTGCGGGCTCAGTATCCGCCGGTGCTAGCCAGGGCC
ATCGTTTAGTGAGTAAAGGGCTCTATGGTGAAAGAGTAGAC
ATTTACACTATGGGGGTGAGCCAGCATCTGTTGGTACACAC
TTTTTACGACGTTGATTTGGCGCAAGTGGTTGGTTGCGAAT
CCGCACCAGATGAATATGGTCGGCCTATAGAGAGTCTTTAA
GCCCATTACTCATGCGGCTACTACGATCCCATTGTGGTTGT
ACCGTTTGGCACACACTGTACGGGAACCAGCCGCTGGTGTC
GGCCGGCGCATGCAACCCGACTGGGTGTGTAACTTCGCCCG
GTTGTATGTTTATCCGAAGACTCGGGGGACGTTCTTAGTGT
AACCTCTGTGAGGATGCTAGCTTGCAGCTGAGCGCCATAGT
AATGATACGAATAGTTGGCGCCACACACAATTACTCGGGTG
CGCTCTATTCCCTTTGCGCGCCCCTTGCATGAAGAGTCCTT
GACCGTTACGCCCCGCCACTCCGACTCGATGCTAGATAAAT
GATTTTTTTTGGGGCTATAACGGCTGTTGGAAGATTAAGTT
AAGGGCTACGGACCCCGTCCCAGGTCAACAGGGAGGATCCC
CGGGCTGATTGCCCGTTTAACGGGGATTAATAGGTCTTACT
AGATGAGCCGGTGCACAGAGCGATTTTATTTCGTCCGTTGT
TAAACAATGATGGCGGCCCTCTATTGTACCTCCTGCCGACG
CTGGATTTCTACTTTTACAACACTCCACAGCGCTTGGCTCA
TTACCTTATGCCTGAGTTTCCAGTCGTGCACGTAGACGGCA
TGTCGATCACAGTGAATTTGCCAATATATTTGATGGGTGCT
CAAATACGTCGAACTCCTATCGATTTTGCTTTTAATACGAG
TATAATTAGTTGACGGTCCCCCGTGATCTTATCTGTTAGGG
CAATCCACAGTATTTCAGCACTACCCCGGTTACACTTTTTG
AGGTAATCACTAATCTAGTGCATGTGCCGTGCAGAAGTGGA
CGATGTCATATAAACTGTGTCCACCTGCATTGACTCGTACC
ATTAATGTCATCTATAATTACCGATGAATCGGGATCTCCAC
GCCCCCTTGATTCAACAGAACTCGAAATTTACTCTAAGCCT
TTCAATTCGCCGACAACTGGCGCGACCCCAATGTGAATGTA
GGGAAAGCGACGTCCAATTTCCTGACCGTGCCATTCTTAGA
AGACAAGCGGGTGCCCTGTCCCCCAATGAGAATGACATATC
ATGACATGAGAGGTCTTCGACGATTGATTTATGACCCACGT
CCTTCTATAGAACCTGATGACCAGACAGTCAACGACGCAAA
AAATGCGGAATATCTTTTCACAATGCTTCTTCGAATTTAGC
CCTCACGGTGGATGATCCATCATTGATGTCCAGGAGTCGTG
ACACATAGGAAGATTACCTCCCGCAGCCATGAATCCGGATT
CAAGTGTGAGTGCACGGAAGCTAAGAGATCGCGCCGATCTC
AGCAGGGGGGAGCGTTATTCCTCCTTGAGAGAGCGGTTATC
TGCCGCATAGGCACGATAAACGTGCGTGGTACATAGGGCAG
CGCCGGTTCACATTCTCCTTCTGAACAGGTGTGGGTGCAGG
AGTGCGCGGTTATTGGGTCTCACACCAATTTATTGTTGCCA
TGTGCCGTACCCACACACAACTTGTAAAGACACCCTTATGG
AAAAGTCCGCAAGAGGTACACTGCGGGCCGTCAACCTACTC
AGAGTCAGGCCTCGCTCGTACCTAATGGGTCGGTACTACAT
ACCACTACTCTTAGGTCGCTCGCGACAGTGCTTTGCAAGCC
CAGCAGATTGAGATGGATAGCGCAGAGAGAATAACAGCCTC
CCCTTTATCTACGCCGAGGCCAATGATTCGAAGGCAACTGT
CTCCTCGGCGACTGACTGGACCAACCCGGATACCAGTAACT
TTCTATATTCTTTACTGTTTCGATGTTGTTCGCCAGGGCCA
GCTAACCTCGAATGATTGTTCACGGATGCCCCCTTGCGGCC
GCACAGCAGAACTTTAATCGCGCCAGGATAGACGAATACTA
CCCTACCATCTAAACTCTGACTCGCTTGGATGGGCTACGTT
TTTCATGGACGAACGGTAGGCGTACAGCGCTGTGTGCCCCT
GTGAATACCCACGATGTGCACTTTGCGTAATCCTTAATCCT
GTGTGTGCACCCGGCAGACGCCAGCCACACCCGCGCTGGGA
ATCATTCGTTAAAAATGAATCTTGTGCAGTCGCCATGCGCT
TAACCGCGGGGGAAGCGAACCCGAGCAACGGAATACAATAA
AGGGCTCTGGTGTCTCTCACCCGTTTCCTCACGTTTCGCAG
ACGGTATCTAGTACGCGGTCCTTTCGCTTGAATTGGGGAGT
TCGGTGTCTGTGTGACGCGACCGACAATTGCCGACATAACA
TACCAGCCGACGGACTGGTGCACATTGCGACCCTTTTCCAA
CAGACTTGGAGAGTGTATTCCTGTAAATAGAAATCCTAGAA
TTCGGAGGTTTATGTGTAGACTGGGGCTATTTGTCGAACTG
AGTTATGTGCTGCGTTCGGTCTTTCCACCACGTGGCGCCAT
GCACTTCTGTCCCTTCTGGGCGCATTGTTATGCAACCGGCT
CGATCCTCCATAACTATCCTCAAACGTCGGTTCGCTAGTAC
TGTAATATGTTAAGAGTCTTCAATCCAGTCAGTGCTTAACA
CACGCTACTGACCGAATCATCCCTACAACTGATCGTGGGGA
TGATAAGCCTTGGCCTACAGCAATCCCCTCAGACAAGTGGA
ACCATAATGTTTACCATGTACCGTAGGAGTTCCTACGCAGT
CCCGGTTACGTGCCGCAGGACGAATGCCCAAGTTACTCTAA
CATGACGGATGTTTAGAGTTCCCGGATCGACATGGTGTTGA
CTGTCTCATTCGGGTGCCAACGCGCTATGATGACCGTACGC
ATGCTTTATAACTTTGGAAGCTCATATGATGGATGCGGACT
ATCATGAGCATTGGGACCGTCTCGTCTGATTAGCGCACTAG
TTTGGCATGGGGATCTTGCCCTGCTTCTGGGACAGACACCA
CGAGAGAAGCTGACATCCGGCATGAATTAGCGATGGCTCTT
TGTGCGTTGCGGACGCGCATCATATCCCCTAAACTCGAATC
TCGAAGCGACTCTCGGTTCACTGGACCATTGTGGGTATCCG
CCTTGAACTCACACGAGTGCCGGGACCGGATCTGATCTGAT
TAGTAAATCCGATAAAGCACCCACTTGCTCCGTCCGGCGGC
CTTGTCTACTGTGCTGACTGCGTGCTGACGAAGTTACGGCC
ACAAACCCAATCGGAATCGTCTTACGGGGGGGAAGCAGAGA
CGCGCGTAGTATACCCGACTCCATCCTGGATCTTAGAGACG
CTCAGGTGGGCGTCGAATCCCTATACTGGCTCATACATTAG
GGAACAAATATTTTACTAGACTTCGGCTACATCAGTTATTC
GTCTCACCATGTTGTCTTGTCTTGAGGCGCGACTATGAGAG
GATGAAGGACGTAACATGGACGCATGATACTACCTTGAGTT
CCATGGTCGCGGCACACGAGCGCCGTCAGAACGTGAGCCAT
AGATTGCGCGCGTGACGCCGCATCTCGATCTGGGGCTGCTT
GCTGATGCCATACGCCATGGCTAGTCCGGACATCACCTTAG
GACGTGTGAGCAGCAGCGGCCTCGCCGGGGGTAAAGGAGGG
GCATCGTGCCACCCTGCCTCCGCGCGCGGGGTGTAAGCTCG
CCACTGTGCAAAACTCAACACACAAAATTTAGCCCACGTTC
CCTCGCTAGCGCAGGTAATACCGTCCAGTCCTTCGAAAATA
CACATTACTCTGGCATTCATCCTGGCCCCCCCTACAGTGGT
GCTTCTGATATCATGTCCGTCATCTTCTAAGTCCTTGGATG
CTCTTCGTTGCATCAAGGAGCATACTGACCTCGTTCTCATG
ATTCGTTGGTGTGATAGATCCGCCATAGCACGTAAATGATG
TCGCTTTGAATTACGATGTGCTCCGAAATCTCTAGAGGAAA
TTTAGCCAATGCAGTGTAAGCTCAGCTCTTCCGCTACCGTG
AACGAAAGGTATGACCTCGCCCAGAGCAAGCGTTCTCTTCA
GAGACAAGCATCTGCCGTCTCCTAGCGATCTCAACCAAGGT
AAAATTGACGTTTCTCTTGCCCGAGACATTGCCTATCATAG
ATGGGCAGAGCGCCACTTTGCTGTATTAAAAGAGGCGTTCG
ATATATTGGACGAATCTCTGCATGCGTACAACCCAATTCGT
CTCTATGGCCGAAATTCCTACACAGGGGGCCTACGAAAACA
AGGCTCTCGTGCCCGCTGACCTAGACATCGTTCTCTGGTAG
ACCACCTAATGCCGAGAGTGCAACTAAACCTCAGCTTCACG
GGGCGTGACTCGCTGACTTTCGGGGTCCCCGATCTGTAGCT
GTTACGGAACAGCATCATTTCGTCCTCATAAAGATTAAAGA
ACGTGGTGTCTCGCCGTACACGAGCACGTCGGGCCTATAGC
CCATATCTATAGGTAAATCACGCTAACCAGAAGCAATGGTA
GTTTTCCGTGACACAATCAACGTGTGGGCGATACACGCCCT
AGCGAACTTGTGTTACACGACACGGCATAGTCTCTGACCGA
TGGACAAGATTGGCGTTCTCCGGACGTCGAACACGCGGTCG
ACTTACCACCCGGTTTTGGCCGCTCTCTACACCATAGTGAG
GGGGTACAACGACGTTCTGGCACTCCGTTGCAAAAGTTAGT
GCATATTAGCATAGCAGAGCCACCTCCTCCAGATGCAAATA
CCAGACTGCCCGATGACCGACGTCTCAGATCTGATATAAAT
ACTCTTTAGCAGACGATGCGCGTCGCCCAAAGCCGGGCCGT
TAGAATTATGGCCTTCGTTCCATGACCCTAGGACTTGATTA
AGCCCACCCTGATCGAGGCTCCGCGGCTCTTAGATCGACGT
ACGACTAACGGACACGCATACGACTATGAGGGAGCCAATCA
TCCTTACCGCGTAAACCGACCCTAGTGTACAAACGAGTACC
GTATTCGCCAACGGATCCACCCCGAGTTGGTTTGCGACCCC
AGACCTAATATGTACCCAACCCCCTACGTCTATAGAATGAC
CGGTTAGGGTACCCTAGTAGCGAACAATGTTCGGGGCTCGC
AGAAAAAAGCTATGAGATTACGACAGCGCCGGACGATGCCC
TCGAATTCAGTACCTACAGTCCGCTGAAGAATTTGTGTGAA
TACAATCTGGGTTGTCGCTCCGTTGTCTTACTTCAATCCCT
AGTAATTTAGAGGTTGCTGGCACCGTAGGGGTCGTATATGG
AGCCATACTAGCCAAATCTCCATTACATAAAAGAAGATTTT
GACTTCCGCGTGTTAGCGAACGGGTGGAACAATGCTTATGA
AGCAGCCGCCTAGGGACACACGATTTTGCGCAATGAACGCA
GCTGTGGCGGATAATCACGCCGTAAAACTGACAGCTTAGCT
AGACGCTGCGACTGTGGGAGCCCAGGGAGGTCTAGCAAAGA
TTTAATTTGAAGTGTTTGTTCTAGATTAGAAACGTAAAATT
CCATTACACCTCTGTGAGCCCACACTGGGATGGAGACTCGC
CAGTGCAATATACCCTTCGACTATGGGTCATGATCAAAAGA
CGCGGGCCCTAGGCATATGTCATGAACTGCAGGCCCCATCG
AAACATGTTCCGTGACGCTACTTGCATGAATGATATACCCG
AGGACTACTCCCGTACGATGCGCTATCTTAGAGCAATTCGA
CGCAATACATGAGTCTGACCCCTTGCGTCTCTTCTAACGCG
TTTTTCTTGCCGAGAGAGGTCGCCATATTACGCTCGTTAGT
ACTTTCCGTTGCCGTAATGGCTGTGGACCACAGCGTGAGGT
TCTCTCACGCTCCGTGCCAGCCGTTGTATTCGGCTGCCTTT
TCTATCTGCTCCGTGAATCCCATCTTTAGGCCGCGGCTTCT
CTCACCCTAACATTAGGGCCCTTGTTTACCTGCGTTACGGC
GTGGCAGAGGGCCAATCTGCCCACTTCTAAGTAGCTCCGGC
AAGGTCGACGCGTCTCCTAGCTGCGGCTTGACAAGTGTCAC
GTTCCCAAATCGCATGGTGCCTGTCCTTTACAAGTTACCTT
CAGGGAGGAGTATGGAGGACCATTGGTGTTCATGCTCGGGA
TGTGGACGACCATGCGGCAACCTTAATAGTACCCAACTGCC
TCATTAGTTAGTTAAGTTTGCTGAGCACATTCATCAGTGAA
CTAGGTACCCAACTCAAGTTCTCTATCAGCGGGTAAGTGAA
GTGGCAAGATACTACTCACCCGTCTGCGTTGTCGGGGTAGC
CTCGTATTTCTCTTCGACTTCTCTAAGTGCATGCGACTTAG
CAAGCGCAGCATGGAAGGAACCTGTTGGTTCTAATAACCTG
AGACTTTGCTAGCCTACTAACCACCACATCCCGGAGGACCT
TTGGCTGTATTAACTAACAACGCCGAAGGTCATCAGCGGCT
CCCCATCTCGGAGTCTGTGCCTCTCAGAATCTTAAAGGGGT
ATCCGACTCGTTCCGGACGACACACGGATAGAATAGTTCAT
CAAGTCTGGGGCTTACCTGTCCTGCTGGCGTTTGTTGCAGA
CAGGACTTAGTAACCGTAAACCCGAATTTATTGGGGTGGCT
GGACGTTAGGTCTCGGGTTCCTTCTGTACGCCCGGATGTCA
GACCGGACCCTCCCCGTTCCCGCCGTGGCTTAAAACATTTC
TATATGACCAGGGCCATTATCGCTGTAACAAGTACAGCCGT
CGCTGACATTTCCAGACCACCGATTTTACACAACCCCATCT
CCTAAGTAATCCTTTCACGACCGTTTCCTGCGTTCTGGCCA
CGAATCGTTACACCGACGGGCGTGGGACCCGCTGTTAGCGG
CTAACAACTTTCTTACATCACCTGAAAGCGCTATCAAAATC
CAACTTGTGATACATACAGCCTTTAACGTAAGCTAAATACG
TGAAGCGTGGACAAGAATGGCAAACGTTACATCTCATGTCG
ATATATGTGATTGCCGGTCACCAACAATCTTTAGATGTTGG
AATTGTCACTCATCAAATACCATAATACGCGTCGTACAGAA
TCCTGCCCTTCTATTAAAAACAACACGGGCAAGCCGTTTCG
TAAGGGGGTTAACACCGATTCTACAGAAGCAGGTGGAACTT
TAATGGCATCCATTACTTGGCCGGCCTGCAATTTAGGGCAC
CGGGCAGGGCTTCCGTACGACTCAGCCACGTTCGTGTACGC
ATGGCGTACGCTCCTGTAAACCGGCTTCCTGGATAGGAAGT
GTGATAGAGCCCTGATGCTTCCTGATACCGTATAGGACAGT
TTGACGAATTTAGTAGAGTTCTTGCGACGACGCAGCAATGT
GTATGCCAGCACCCGGATGGCTTAAGCCAAGATCTCGCCAA
CAAAAGGTTAGAGAGTGAGCCCTCGGTAATATTTTAGTTCG
TCAAATCGTCCCTAAATGGCCCTCGATCCACTGTTATTCGA
GCACTACGCATCCCGTATCGCCCCGTAGACTAGTGTTTCAC
AACCGGTCCTGGACTCGCGACCTAGAAGAGCCCTGAGGGTT
AATCTATCCTGGTAATCCCTCGGGAGGTCAAGTCGTTTAAC
ATCTACTTGAGTCACCTAAGCGATTTCAACGATCCTCCATT
CAGGGGATTGCGAGCTTGCTCGAGAAACCCGACTTACCTGG
TTCTACTCGTTACGGCATCACCAAAAAGGAACTGCTGCAAC
TGATGGTGCATTCGCTTACGCGCTTCGTATGAGATGCGATC
GAGAAACCTCCTCAGCACTTCTGAGACCGTCCCTAAAGCTC
AAGCGGTCAACCAACATTATCGCTTTAGATTATTTCTAAGA
CGCTTCGGTACGGCATGCTTCCCTATGCCAGGCTCGAGCTC
CGGTCGGACGCATTAAACTTCTAAGAGGAGACACATTGTTC
GGCCCCTGGTAAGGTTAAAGCAAGCTTCGGACACACGTTCG
CTGAACTACAGTGGCCCCTGCAGCTAGTGAGTAGAACCTGC
CGAGCAAGTCGAAACTATCACAACAACCTGTTGTTGTGGCC
ACGCCGAGGCGGCCTGGAGGCGTTATGGGTAGGATGTATTA
CCACCTTGATCTTTTTGAGCCAGGTCTCCTGGACTCAAGGA
TCTATCACCAGTTTTACAACCAGGCATGTAGAAGAAAGATG
TTGCCCCGCCAATAGGGGGGCCTCCTGAGCTTATCCTACTG
GATCATCTAATGATCGTGCTCCCGTATGGGTCCCCGATATA
CATTAAATTGACTGCACTGTCTGAGAGTGGGGGCTAAATCA
AGTATGAGCCGATCACGGTGCACTGCCAAACCATTCCCCGA
GTCCTCGGCTTGTGTACACTCACCTTTGAGGCGCAATAGTG
GTCCAGTAATCTTACTGACGCCCGAGGAGCTCAGAGGGGCG
GCACACTGCCGAAATTCGCGCGGTTCACACCTCTCTAACAA
GAGTCTGCCCTAAGCAAGCACAGTTTATTGAAACAACCCCC
GTAGTAAAGTAGTCTAGCATCACAACCAACCGTGGAGGCGG
AGCCTTCCATGAAGGCAGTCCGAGACTGAACACCTTGGAAT
GGTCTCGTCGGCATGAGATGCTAGCTTAGAATATTACCCTG
CACAGCAATTAAGAGACGCGCAAAGGCGCCCCTGCCGTTAC
GTTAGCTCATGTCAAAGAACCTTATCGCTGGAATACAACAA
GCTAGTCTGCGGTGGCTTGGCGCTTCCCTAACTTCTAGGCC
CGGGTTTACCTCATTTTAAGCTTTGAGGCTGCACCCAAAAC
GGCCAGTGTCGGGTAACATGCATTCGCTCGCGATAATTAGG
TCTGTAACCTCCACTACTGGCATTGTTGTAAGGTTTAGGTC
CTTGAGGGAATTAGAAATATCCACAAGATCGGCGTTTGCCA
GAAGGCCTTACTCTCCCCAACTCCGTAGCGGCTCCGGCATG
TATAAAATGCTGATGCCTGGCGTTCGGCAGGGTAATCGATA
ACCTGCGTTCTCGCAGGCTGCGACCGGCGCCTTAGACGTAC
AACATGCTAGGTGATCGGCGCTCGCCACCTAAAGATATAGA
GACGGTATTAGAAAATTCAGCCAGGCTCCATCACGGCTGTC
CGCTAATCTAAAGATGTTGCCCTTGTAGATATAGGGGCCTA
GAAGAAAGGGACCTATGAGGCACGTTGACGGCGCCATCAAA
GGCAGGCCAGGCTGTCACTCCTTCGGAAACCTGGCTCACGT
TGGAGAGGTTCAGACAGAATCTTTTTCACTTCATACTCCCT
CGGAATTAGGACACTATTGCCATTGTATCATACACCATAGT
CACTAGCTTGGAGCCAAGATCGGGGCTTCGTACGGGAGACC
AGAGTTTTCTAGAACAATTTCCTAACATTACCCATGATTGT
AGTGACCAACCCTTTATGACCACCATAGTCATCTAGGAACC
CCGCTGCGAAATACATATGTCGTCCTTATGGTTCTTCAGAC
TGATGGCCTTGAAGCACGACCGGTCGCAGAACTTTGCGGTC
CAGCCAAACTCGATTCACGCCAACCGACTTCGATTGGTTGC
GGCCACAAAAACAGAAGGCCCGGGCGCTCCTGGTCGCAAAA
AGCCACTCGGTGGCTGCAGCCTCAGCTGTCTCACGATTGAA
TCGTAGGACTGCATTCCGCTCAAATACGCAAATGGGCGCGA
TAACGACTGTTGCGCATGAACCTTATCATATCCTAAATCTT
GTAACATGTTCAGACTTCACCGGGTGTCGCTACCGGCGATA
TCGCCGCCCCTAAAGCACATCCCGAGCCTAGGAACCCCAGT
GCCGCTGACTTGTGCGCTAACAAAGGCCTTGACGTGTAGCT
ACGGCGGTCCTAGGGAAACCCCATGGTCTCTCCCGGTGTTG
GAATGTTCGCATGTATTGGGCCCAATGGTTAGCCTTCAACG
AAACACATCCATACGCCCCTCATATCGAGGCAGCATCTCGT
CTCAAGACTTGCTCTGTGATCTTCCTATCCCTTTCCCATAA
GAACATTCGACTCCCTAGAACTCACTGTCCAGCGAGGAGCA
CTCTGACAAACCCTAGGCTTCTGCCGTTGCCTCAGAGTCGA
GAGACATTATAATTTACCTCCATGTTTAATAAGGCGTATTG
ATCAAGTGCGCGTCGATTTACCTACACCTCACCTCCGGCAT
AGGCGGGGAGACTCGCCCCTCAGTAGAGGGATTAGGTTTTA
ACCCCAGCGCTGAGGGCGCTCATTGGCTTAAGAGAGTGACA
CTATCTATGTGACCACCTTTCCGGAAAAGTCTACGTGCTAA
GAGCACTAGGGCCCGTAATGCGGCATACGTTGCTTTCCGTA
TGGCGCGTAACCACCTTAGACGGTATTTAACGATGTATGGT
CTTTGCAGCAAACCGAGTAACGTGGCAAAACCGAGCCTAAG
GATTGCGTACAGCCTGTGCGCTTCCCACTCTTTAATACGGG
ATCCTTTTCATGTTCGTTCGCATTGTGCTTAACGGCGGCCA
CCGCGCGGATACTTGGTTAACGGCAACGCAGGATCTGCCAA
GTCCCCTGGGTTAGATCCGACATTACACATACATGTATAAT
GGTTATACTATAGGAACGATCTCTGAAGCATACATAATTGT
CCGGACGAGGCGAGAAGCACCTTCCGATGAATTGCCGTGCG
TGAATTGAGACAACGTATTACCGTAGCGAGAGCTCTCACCA
AGATTCTTCCTCGGGGATAGCCACTATAATCCACAGAGGCA
ATCGAAAGCTTGACACATAGCGACTATGCTAGGCACTTGCA
ATCTTAAGCTCCCTACCCATCCCGAAACAACCTGGTAGAGC
GACTTGTCATCCTGGATGTCCTTCATCATCCCATCGCGCTG
GGCGCGTATTAACAGGATAGCTACTTAATATTAGTACTTGG
GTTCCTACTGACAACCGGACCCCTGTGGAGCCGTCCATGCT
CACCTTCTGTTTATTTGCGCCCGTAATGGCCAGTCCAGAGA
CGGAGTATCCATGCAGAGTACGGGCACCTGAAATTTCACAT
AGGGTATAGACGCCGTCAGCCCGTCAGCCCCGTACGCCGCC
TGGAGTAGCACCCTATGACACCAGTGCACCATTCTAGGTCC
TCTCGGATAAGTGTGGGTTTCCATCGAGTAAATATGAGAGA
CATACAACCAGAAATGTAAACCTTCTCGCTTGACCTTCGAC
GCCGAGCAGATACGTTCATACTAGCTACCAGAGTCTAGAAG
CGAATTGTCTCTTCACGTCACCGTACCCGAGATGATTAAAA
AAAAGCTCCGGTAGCTCACCCGGTCTCATTCTATCATCTGC
AAAAATGTATGCCGAGTAGGCAAGATCAGAGATGTGACTTA
TCACGCGAAACGTTCACGAGCTCGGATCGATCGTTGAAATG
ACGAGCGGGCACCTCACGGGCCCCGGCGAACTTTTCACTTC
TCGGGGCTAGGTCTTCAGGCCGTTAAGCGAATGTCGTTGTT
GTCCTAAAATCAATCAGGTACCGCCTGAGCGAGCGGGTATC
GTCTACCGCGGGTTCATTGCCACCACCCAGGGGCGACTATT
AGGTGGGTAGCACCAGAAGCCTCTACGCCTGTGCGTAGACT
TTGATATTTATCCTGGGTCGCATCCATCTGGAGACTCCTTC
CTGATACTTTCAGCGAAAGGCACGGTTCGGCCGAGAACGTT
GATGGGTTGGAGCTTCCTTACCGCTTTCCGACGGACATTGA
TTTGACCACTTAGAGTGGTGCGAGAATTACGTTGGTCTAAC
GTACAGTATGTCAGGTACTGCCCCTGAGCAAATGTTAGTGT
TATAGGCGATTGCATAGCACCGAGACGCAAGAGCTTACAGC
ACCGGCTTAGCCGTCGCGGCCATAATTTAACGTGGCCGGCC
TGCTAATTGATTCTGCAGTACAATTCACAGGAGTACTGGAG
CTCGGGCCGATGGGTCGGTTCATACTCGACGACCTACCTCC
AAGCTGATCATCTTAGTGTCCTATCGCCTGACTGTGGAGAT
AGTACGACAATGCTGGGTTGCCTGCCGTGCAGTCCCTGCCC
ATGCCAAGAAAAATTAGAGTCTTTAGGTCGTTGTAAAAGCA
CGGGTAGGGTGTAATGTCTACCCCGTTACCATATACAACCA
AGTTGCGCTAGTGCGTGGCTCACCACAGCGAACGCTACCCC
CGTATGCACGGAGCGCGTTCCTGGAGATATATGCGTGGAGT
GTACACTGCGCGAACGAAATCTGCCCCAGCCGTCTACTCCG
ACGTTGGTGATGAATGCCCTCGGGAGTTTTTTATGTTGAGT
TATTTAATGGATAACTAACACCCCCCAAGCCTTAGCACCAT
AACGGAACATCTAAGAATTGCAGGTTGCTGTGAGGACGCTA
AGACGGCTAGACATCAGGACCTTACCACGGCTTCTAGATAA
ATACATGACACGGATCGTTACATGATAGAGTTCCCCTATAG
TAGTTACGACCTGGAGGAATCGCGATACGAGAAGGCCTTTA
AAGGAAGGGCAAGCTGTAAACTTGTTGGGAGTTTTCCTTAT
ATCTTGACTGTTGAGACATTCTCACGGGAAACACGGAGCTG
AGCCTCCAGGACCAAGCACCCGCGCGTCGGACTTAGCTCCT
TTAGCGTGACCTAACAGGCGCATTGGGTACGCGTCCGTTAG
CAGGACTTCTTTCTTGCCTACTACCACCTTTGGAGTAGATG
TATCGGTATTCCGAGCGACCCCACCACAAACTAGTACTCGA
GTTGCTGGCGTCTAGGCTTACTCCGCTAGCGGCGTGACCTA
ACAGCCAGATAAAATAACGGCGAACCGTGACTTATTCTGAT
GCATCTTGGAGCAACGCTAACGTGCTCAAGCCATCTGACTT
ACTAGAAACCCCCAGTGCCCCGTTATCTTCATACGCGGACT
AAGGATCCCTCAGTGCTAGGCAAGGCGTTTCGGGATTATCC
TGAAGTTATGAGCCTGAGTTCCTTCTGGTGGGCTTCACAGA
CTGGTAGATGGCTACTTAGTCACCGCAAGCCACCACGGGTA
GGTATTGCTCAGATCGGAGCCTACCTAATCTCCAAGCCGCG
GGCTAGTGCCACAGGATTGTCGGGAGAGAGTGGATAACTAT
CCCATGGGGCCGACCGCCACCGGTATCGATCTCCCTCGACC
GACAGAAGCACCTGCTTAGGCGGAGGAGGGAGGCTAGCAAC
ACCTCACATTGTCCCATGAGCTCAGGACTTGGATACAGCGG
TCCGCATCAGCTTGAGATTACTAAGTTGGAAGAGTTCCTTC
ACCGTCGTAGCGGTGTAGGGCGGAAGACATTATCCAAGATC
CCCCTCGACTTTGCTTGATCCAGAAAGGAGGTGGTAATTCC
CCTACGTCCGTTCCGATCTGCCAAGGGTATTCAAAGATCTC
AGATTTCCAAGTGAAACGGTCCGGGCACGCCTCGAACGCGT
TGAGCAAAGTCGAATTGCTACGCTTGGACAGACACTCTGGG
TGTCCCGAATGTTAGTCGATCGAAAGGGTGAATACGTTTCC
AGGTTTAAATGGTAGCCTCTCAATACAATGCCCGAAATTGT
CTGGATAACCGAGGGCTCTACCTTGTAATGTGGGGAGTGAT
TGATGGTGGTTATTGACTGGCAACCTCTGGGGCAATGTAAC
TGGGCCATGAGGCGAATGACCAGTTAGCGAAATCAACATGG
GGCCTGGACAAGAACGTACACTGAGGGGGAGGGGTAGGCGT
GATACTTCGAATTTCCTGCCCTGCCTTGTGGACCGCAGCTA
ATGCTATTAGCTGTTTACGGCTGTTCCAACGAAACATGCTG
TGTTGTTGATAGCGCATCACCGGACTAGGCGCAGCAACTCT
TAACCAACGAGAGCCGATTCCCACCGGACGCGGCTATGGTA
GCTATCCCGCATGTCAAATTCCCGTAAGGAAGGTAGCGTAG
CCTAGGATACAAGCATGGGACGGCTATAGTATTTTCAGAGT
CCTGCGAATCGTTGGGTAGGCCACATCTGGTCGGGTTACGA
CGGTTTTCGGTTATTTACTTCCCGTATCACGCCTCTAAAAA
AGTCACTATCAGAGGTCGTGCCGCCAGATCGTAACGTGTTC
GCATTCGCTAGACAGGGAACCCCGCAAATAGGGAGCTAATC
GGTGTGAGAGTCGTGCAGTCCTATCCGTCCTGGTTACTTAG
TTGCATTAGTATAGGTGGATCTCTGGCGTTTCGAGAGACAA
CGGCATGTGCAGTTGAACTGCGGGGAGTCGTTGGGCAGCGC
TCCGACCAAATAACAGTATCCCTAGTCTATCTCAAACGGCG
TACGCTCGTCCCTAGGTAGTCCTCTCTAATTCAGGGCTCCT
AAGTCCGACGTGTAAGCCTACGATTTACTCTGTATAAACTT
ATGCAGACGTGAAAGTTCGGCTTGGTTAGAACCTCTCCGCT
CAAACGTTGAGGTATAGCCCCGGCTTCATGTCAGGGACATT
ACTGCGACAAGCTCCGGATGCGTCAGAGTCGAGATCCATGG
CCCTCGATATGCCCCAGTTCCATCTCTGTTCCACCGCAACT
ATGTGCCTGCCTACTTGACGCCCAGGACACCACGACCTTAA
GTGCATCAGGAAATCTCATCCCTGTGAGCATCTGCTTGGAG
GGTAGTGATCATGGCTTAGACACATCCCAATATCCTTGGGT
TTTCCTTGATAGGCAAGATACCTCGGACCGACGCTACTCAC
CCTCCGCGAAATCTTCATCGCTCCCTGGAAATTGCGTACGT
TCAGTCGTAAGAGAACCGACCATAATACTACGTTGGATAGC
TGAATGCCTTAGGGTGATATCGAAAACCACTCCACATTCTG
TACATAGACCGGACTATCGACTTCGCCATCCCGGTAACGAG
CCTAGGACATGGTCGGTTCGCGTCGCATTCTGTGAAGCACA
AGCATACACCAAGGAAATCCCGCATCAAGTACTGAGGACCG
CATGACCCCCCAACTGCACCCCGGTAATTACTGACGGCGCC
CCGTCACGATATATCTCAGTCCAGACCCCACCGAGATGTAT
ACTCCTACCTGGCGTATCTGCCGATACTACGTCGTAAGCAT
GACAAGTGATCGAGGTAATACAACCACGGATCGTGGGATCG
CGGATACGCGTGCGGCGACTCTTTCTCCTACCAAATAGTGC
TAGCCGTGGGTGTCCGAACTCTAAATGGAACGCTCGAATCG
AGTCTCAGCGGTTCCATAGTCCCATGCCGTTCCTGAATCGT
AGATGATGCATTTACATCCTCATAGTGCCTAAATGGGTCCC
ATCTCGGGTTCCATTAATGACAGCTTTATGGGTATGTCGTC
GCCAGCAAGCTAAGCCAGACCACGGTCACAAACTTGATCAG
TTGAAATCAGGGCTACCGATCTGGCATAATCCGCGTTTCGA
ATGGCACTGGTGGTTGTTGGCTGCGATCAACTCGGGTAGAC
CATCCACAGCCGGCTAGTGGCCTGTTAACCGACTAGGAACT
GTGCTTCTTATAAGTCTGTGCCATCACATCGCGCAGCACTT
TCTGACTAGTGTCGCCGCGCCGGAAAGCACAGACGCTTGGT
CATCGAAACCACCTGAGGTTCACAGCGACCAGCGTCGATAT
GTACACTCAGAAGACATTCACTGACGTCGGCGGTTAAAGGC
GATCTCATCCGCGCTCTCTACAGTTACTCGGGGGCCAGGTA
GACTTTCACTGGCGTTTCTGCTCCGAACCGTACTCTGTCTT
AGGATCCATTCCGCTTCCGACCGTGTGCAGTTCTAATTCAG
CGGAAGCTTAGAGTGGTTACCGAGATGCAGGTTCGTTTTAC
GTGCAAACGATTATAGACGCCGGTCCGGGTCGGCGGTTAGT
CTGCAAGAGATAAAGGGCGCCGTTGGATCCGGGAGTTGGAG
GACCGGGAGCTCACTGGCCTCCAATCTACTGGTGGCAATCC
AGGGTTCGCTCGCATGAGACCCAAGAGCAGCCGGCTCAAAC
GTGAACAGCGTTATCGCGGCCGGCATCCGTTTTCCTGTGGT
AGTGGGGCCACACTATCTAACCGAGTCCACGGTGAGCAAAC
CGGATGATTGGTTGTAACACCACACCCATAATATATCGCCA
CTTCGCTTTTGCTAGACAAGCCAACCCCTCAAGAGGAGAGA
TTGTGCATATGTTGTGGATCCAACATTATTACGTGATGAAG
CAAGTCAGTCTCACAAATCACTGTGTAGGACGTCGAAGCGC
CATCTACATCTACTGGTTATCTGTGCAAGGATATGTCAGAT
CGTGCTTCCCCTCGGAGAGGCCCCAGGTGAAATACTAAGTA
TCACCACGGCATGTTCCTTACGAGGGACCCTAAGAACAAAT
ATGGGACACGAAATTATCGTCCAAGTTGGTCCATGAGTCGC
TGACTTGTTGATGAAGGACTCACCACTCATTCATACTATCC
TTCGTCCTAAGGTTAATAAGCTGGCTATCATACTACTCTGG
TCCTCTAGCAAATGGGGGATCGCTCGCGAACGCGGGAATTC
GTAACTTCCGAAAGAAAAGTCTGCACAAGCTACATCCGTGG
CGAGGCCGTGCGGGGCCAAGCCAGCGCGAGAGGAGAAGGCT
CGTCAATACTGGCTGCCATCCCTAAAAGCACATCCGGTCCA
AGATATCATGCCGCGTGCTGCTGGTGGTTAATGCCGGGGTG
TTCACCGATGGTACCCTTCGCGTCGGAGAATGGCGCTCCCC
ATTGCCCATCGGCCTCAATTCCATTGCCTTAAGGATTTGAA
TTTTGAGTTTGCTTTCTGGTCTCCCTGTTCATAGCAATCGG
CAAATAACAGAACTATCTTTCACTATGGTGTCCTCGCACGT
ATCCAGATGTGTATACGACGCTAACGTAAACCTTGATTACC
GCATAACGGCCAGGGTCACCCAATCTAAAGGGCGTTGGAGA
TGCTGCAGAAATGAATGCGGCCGATCATGAGCCAGCACCCC
AGTTGATAACCATCTACATGCTGTTAGCGTGTTTACGATGG
AATGATGGTAATCTTACGGACAAGTCACCATCAGCCGAATG
AGGAGGTTTCCGCCATTTCGCAGGCTAGGTCTCATTCCTAG
CGGAACCAGGTGTTTTGCAACAACTCAACCTTAGACATGCT
GAAACTTTCAAATACAGACCCGTTCGGAGGTCTAGTGATAT
TCTGAATCTTAAGGATAGGACAAGACAGTAACATCGCGAGC
CATGCTGTGCGTTAGTTTCACGTGGCCCGGTATTCGTAACC
GTCTCTCGCATTTATTATCTCATTATACTGGCAGCTCATTC
CAGATTACCCTCATAGGTAGCTTATGTTACAATATTCGGCA
CCCACTCTATGTGCTAACGACCTGTAATCCTCAGCCCGCGG
TAACCCTCCAGGACAAGTTCCCCTATTTCCCGACGTAGTAT
TTCCAAGAATATCCTGTGTGCACTGATGGGTTCCCGGGACA
TACACATTATGGCAGTCTGACTCGCGGTGAGTCGGTCTCTA
CTGTCTTACGTTGTTTTGTTCACAAGGGACTTCCCCGCGTT
GGTTAATAATTAGACAGGAGCGTTTGTCACGCTAATTATGT
TGCAGTTATTGGAGCATCAACAACATATACGTGCGTAAATC
GGGAGTTATAAGTGCCCAGACCTTAACTCTGAGAAAATACG
AGCAAAATGCTCACACCCGGCCACTGAGAGAAAGGACATTG
CGCATGACTCCGCATTTCAACGTTCTATAGTAGTCCCTCAC
TTGTTTACCCAGCTCGGACCCACCGAATGTTTCGTCAGTGA
GATAACAGTGCGGCTCTGTACCGCGAGGCCGGACTATACCG
ATACAGGCTTTGGTCGGGGCCGAGCTTCCTAGTTGGTGGGC
AGGATCACCATCTCGTGCATCCCACCTTTCACGGACGCATT
ACTGGTTTTGAGGGCAAGCTCGAACGGCATTACGAGATCAC
ATGATCAATGAATGGGCCGTCGTATGTTAGGTTATAGCCAT
TTAGGTCTTCTCATGAAAGCCCCGTTAACAACCGAATACCG
AAACTTTTCAGGTTCGTCCGCTCATTCTGCGAACACGAAGT
AAAGAGCGTTTTGCAGGGGTCGCCATGTGCTGACCAAGTCG
CTCCATGCCTCAGTCGGTAACCCGGGTCTATTGAGACCTTC
ACGCTGCGTCTAGTCAGGTACGCTGTTCGGGTAGCCCACTA
GATAGTTGACAGTGCTTACTCAGAGTTATTGGAGGGGAAGT
CAGCGGATGTATGGAACTTACCCCCCAGTGACCGTGTTCGT
GATAATCATTCCTACAAGCACTCACAGGGTGTCGTTGTGCA
TACGCTCAGTATTACTAATCCCGACACTGTAACAACTACGT
GCCGGGTGTCCTCCCCCAGACCAGCCGGGTTTCCAACTAAC
ATCCTTGAGTGTAGTTTTTCCAGCCATCTCGGGCCATACTT
TTGGGGGGTCTACCTTCCCACAAGGATCGGATACATTGGGT
TCGACGATGGGGGTGTCGTCCAACTTTGAAAAACTTTGGAT
GCGCAAATTTCCCGCCCCACCCCCCGAAAAACCGGATGACA
ACGAAAGTAGCTGCACGTTGCGGGTGCAGCCACAATAGACC
CGTTTAGCTGCCATAGATTTCGCAGGAGCTCCAGCATTTTT
CGTAACAGGTGCTTGAGATGCTAGCATCACGAACCAGTGAG
GTGGAATAACATTACTTCACCACTAGACTCTGACCATCCGT
GACAGGGTGCTCGTCCAAGTCTCCAAGGATCTACTAAAGGA
CGTTAGAGTTCAAACTATCACCGCCACTCAGTTCCATCCGT
GTGCATCTCCAAACGGTTGCCTTCTGGGCAATGCATCAACC
TCATTCCAACGCAGGACGCCCCAATCAGATTGTTTGAACTT
