# Supplementary material for: EnDeep4mC predicts DNA N4-methylcytosine sites using a dual-adaptive feature encoding framework in deep ensembles
Source: Genome Res. 2026 Mar;36(3):589–99. doi: 10.1101/gr.280977.125 (PMC12951953; doi:10.1101/gr.280977.125)
Supplement: Supplement 1 [file Supplemental_Code.zip › Supplemental_Code/EnDeep4mC-main/data/4mC/4mC_E.coli/train_pos.txt]

TAACCCGCAGCCAGGTTTCGCCCTGCTGATGATTCAGGTGA
CAGCAAGCCTTTTTCCCGCGCGCGGGTTTTAAGTTGGATTT
TCCTTCTGCGGTACAAAGCGCACGCTGTCTCCCGGACGTAA
TCATGCCGATCCACAAAAAGCCCTGGCAATTGCCAGCCGGT
AAATAAACGGGCATACGGCCCGGGGATCTCTGCGCCCTGAC
TCTGTTGGCTCGGTTATTAGCATCAACAGCTTTGTAATAGC
CTCCGCCAGCAGGATACCGTCGGTCATCAGCTTGACCATCG
GGCTACTGTCAGTGGTGGCACCCGAAAGATAAAATGAGAGC
CTAACTGGCAAATTCTGACACCTGCACGACATGCTTCTTCA
CGTAAAAACTCAAAATCACGCCGTAATTATCTCGTTAAATG
TGAACCGGCGCAAGCCAGGTCGGGAAGAAACCAGCGAACTC
CAATTCTTATAACAATTTTTCGTGCACATTTCGTTCTGGCG
TGGGTGACGCGCTGAAAATCCCCCAGGATGTTCGTGACGGC
GGTGCCGCCTATGCCACGCGCATTGCCGAAGATTTTCGCGA
CTCCCCAACTAATGAAATCGCCTGCTCCTCCAAATTTTCAG
GCGGATATGCGTGAAAAATGCGGTGAGGATTTCTGGTTAAT
CGAGAGAAGAGTTTCAGTCGCTGGCTCATGGTACGAGCTTT
ATCCGCAGGTTTGAAGATCGCGGTGCAATGGAACGAGCCAA
GGGTCGAACGAAGCCTGACGCAGCAGTTCCAGCACATGCTC
TGCCGAAAACCATTGCCGCGCTGTACCCGGAAAAAGTCGCT
TCGTTCGCCAGCAGATAACGCAGAAACTCCCGGGTGCGGCT
GTTAAAAAATGCAAAAATCGCGACAGAATAAAAAACCAAAA
ATAACCCAGAGCCGTTTACGCATTGACGCCAATTTTAAACG
CGCCCGTTTGCAGAATGTGCCACGGATCGATATTTTCCGGA
TAATGCCAGAAACCATTTCTCCCTGGTGGCAAACCGGACAT
AAATTATCGTATTAAAAAAGCAGCATCGGTTTTGGTGGAAT
ATATCCAGGCGGCGAAAATGCAGTTGCGCTCGCTGTGCCTG
CGCGTTAATCGGCCCAACTGCGCCACCAACACCAATCGATG
ATCCATCAACTGTTTCGCGCCAGGAATATAATAATAGGCGG
TAATTCAGGCATAGCATCTCCAGGAATGAACAGATGCAGTC
GGAACCGACCATGTAGAACGCCTGCTCCGGCAGGTGATCGT
AGCCATACCCAGGTGGGTTTCGAGGATCTGACCGATGTTCA
AGAGATTCGGGCTGCGTTTGCGGGGTTGAGGAAGTAAGGGG
GATATGGGGTCGGTATCATCCAGGAAAATCACCTCCTGTTT
TATCACTTATGCAAAAAATTCATTAATAATGTAGGACTGAA
TGATAATGGCAGATTCGGCGCGGGAAATTCTTAAACAACGC
ATCGAGACCGCTGTTAAAAGCGAGCTGGTCAACGTTGCGAA
CATTAACGACCAGCCCAGCACGGCAGAGAGCGCCATACCCA
CGGCCACAGACTGAATTGCCCCTGCGCATTGCGCAATATGT
ACAAAGTGAAATTGAGGATGCCTGAATAGCAAAAAAGCGCC
GCAATGTTTTTAATGGTTCGCCTGCCGGATGTTTTTGCCCT
CAAACTTTTTGAAAAAATCGCGCGTTTATTCAAACTTCAAT
CTGGTCGGCGATAGTTTGCGCGTCACCCAGCAACGCCTGAA
ACGTAATACTTATTTTTATGCCCCAATGAGTAAAAAATCGA
TGATTTTCATCAGCCATGCCCGTGGATCGAACTGGGTCGTA
CTCAACCTGCCAGAAATCGACCGTAGCAAACTGGAACGTAT
TGGCAATATGCCGATGGCGGCGGCATTCACCCTGGTGCCGA
CCATATCCACACCAGAAGCGCCCTGATCGATAGCCTGCCAG
TCCCCAGTCACTGAAATGTTCCGTAGCAAGAATATCGGCAT
TTTATCTTCTTCTTCCAGGGCGTTGATCTCTTCAATGCTCA
GGGTGGCGAAAATCGCCTGCCAGGAAAAATGGACCAGCAGC
CCAAAAGCGGGCATTTTTTGCGCCATCGTTGACATCATTAA
GCAGACTGCTAAGGAGATCGCATGAAAAATATCGTTCCTGA
AACTGGCCCTGGATAACGCCCAGGAAAAACCGGACGTTATC
CTGGTTGTTCTGTGTGGCGGCGGGATATCCGTTTAACGTCA
GCTAAAAATGACCATTTTTACGGGAAACATTGTGCTGATGC
CGAGCACTTCCGGAACAAACCAGGTGCGTTTATCCAGCGGG
GCTGGAAAATGATAAAAACGCGGCATTACTGTTGGCGCGTA
CTGTACCGTTGATGAAACCACGGGAGCGACCATCGCTGCTG
CTGATGAGCCGCAACTTTGGCGCGAAATTTGGGCTTCTGGA
AAGGCGGATAAGCAAAAAGCCGTCAGCGATATTGTGGCGCT
TGCGGCATCCAGTTGTGCGGCGAGGCTGCGCTCCTGGGCGG
TGGGCAGCAGCTGCAGATCGCGCGGATCGTCATTCAAAACA
CCAGGATTCATAATCCATGCCATGGATCAGATCACGCACCG
TCCACCAGGCCGCTTCCTGCCAGGACTGGGTTTTCGGCAGA
AATAAACGGGCGAGCAGATGCCCCACCTGGAATTACCTGCA
AAGTGCTCCGGACAATTTTCCATGGATTATTTTCTGAACAT
GTTCTGCGGTTAACCTCGCACCCGCGTAAGCTTTATTGTAT
CCTTTCAGCGACGTCGGTTTCAGGGTCAGGGTTTTCTCCTG
ATGACCCCGCTTATCAACGTCCTGACCAGGTCTCCGCGGTG
AACCCGGGTTCTTGAAAATGCATTGGTGCCTCCAATGGGCG
TGTCGAACTGGCAGGAAACGCCGTCTCATTTCGTATTGCGA
GCTAAAAATAGCGACTTGGGCGATTTTTGCAGCAAACGATT
ACCCAGGTGCTCACGTCCGGCGGCGATCGCGCCCGACGTCA
ACAGATCTAACGGACGACGGCGATAGTGTTTTTCGGCAAGA
CCCCAGTCCTCATTTTGGCACGGTGGAGGTTCGGGTGATGG
CCCGCAGGGTGAGATTCAGGCGATGATCCCGCAGTTCACCC
CTGAGAAAAGAATTAAAATGCCTGATTAACGCGCGCCAGGC
CTCAAGAGAGAGCATTTTTTCAGTCGCTTCCAGCTCTTTCG
GTGGCGAAACTTTCTGACAGCCCTGGCAAAACTATCTGCCA
ACTCAGAATATCTTTACCGGCCATACCGACAGCCAGACCAC
GATCATATCTGGTTGAAAATCACGGATCAGTTGCGCTTGTT
ATGCGCAACGGCAATTTCCGCGGCTTTAGCACGAATGGGCG
AGCGCCACATAAAATGACGCCAGGAATAAGAACTCGCTTCA
CTGCATCCTGTTTTAAACCGCCCTGGTCATCTGCCAACGCA
AAATCTGCTGAAATTTCTGCCAGGGCTGCTTATCTGTCTGA
GCCCGAACCTCGCCAGAAAGCGGCCCCAGGCGGGTAGATTC
TGTTTTTTATTATAATTTCGCACCAGGGTGGTCGCAATCCA
TTCGTCTTTTTCCATCGTCGCGGCCAGGACATTTGCTGGCA
GCGGTCTCTTCTTTCTTCGGCATGGTGATCCTCGCTGCACT
GCGACTTCATACCCTAACGGCAACAGTAACAATACCGGTGA
CCAGCAGCCAGGTTGCCAGGCGGCGGCGACAGTTACCGTCA
GCCGCTAAAACTAATTATCGCGAGGGTTATCCAACGGCGAT
ACAACACGGGTATTATTTTGCCCGGTCGTCGAATAGCGATG
GTTTATCTCTGAAAATGGCGCGGTGGTCGATATGGACCACA
TGTCGCTTCCATTGAGAAAGCCCTGGCGCACAACGAGCGCA
TACCTTCACGCAGCAAGTCGCGATAGTGTTTTTTCAATGCA
CATTCGTCCGGGTATCAAAGCACGAGCAATTTCCTCCAGCC
GATGGTGTTCCCCGCGAAGGCGGCGGTGGCGAGTATCCGTT
CACTGTGTGGATTATCATAACGGTAGCGGGTGATATCGCCG
GGATATCAGCGAGTTTAGCCCAGGGGTGGACGTAGTGTTTC
GTATATCTGGCGGTTAAACGCCGTATCCAGCCTGGTGACAA
CAGTACATGAGCGGCAAACGCAAGATTGAAGTGCCGAAGAA
AAAAACTACATCACCGAAAGCGGTAAGATTGTCCCAAGCCG
CGGCAGGTAGAAGAAGATCGCTTCACCGATCAACCACAGAA
CAGTCATAACTGCTATTCTCCAGGAATAGTGATTGTGATTA
GGTGATTATGCTGATGACCCCAGGAATGGCGATTTCGGTAT
ATTAGCCGCTATTTTTTTGTCCTGAATGATGTTTGACACTA
CGTCTGCTTGTCAGAAAAACCGGGGATTTCCCGATTTCCTT
AAGAAAAAATGCAGAAAATGCAGGAAGAGATCGCGCAGCTG
TGACCGATCTGATTAAGTCCCTGGAACATGAAGTGACGCTG
ACCATATAACCGCCTTCCGGCGCGGGTGTAAGAGTGACGGG
AAATGGGCAAACCAATCAACCAGGCGCGCGCTGAAGTGGCG
GACGAAGAAGAACGGAAATGCCTTAAACCGGAAAATTTTCA
TGTAGAAGTGGCAGCAAACCCGGTCCATCTGTTCTACGTCC
GCCTTACGCGAAGCGAAAAGCGAGGGGGGCAACAAAGTGAT
ACTTATTATTCCATCGGCGGCGGTTTTATCGTCGATGAAGA
AACTTTATGAAGAGTGTCGGCGCTACCCCCATCGTTAAAGC
CACGGTACTGAGGAAAACTTCGAGCGGGTAGAAAAGATGTC
AACAGCTCACGCAGCGACATCCCTGGCAGTTCCTGGCTGGC
CCATGCTGCCGGAATTTTTACCCCAACCAACACCAGGATCG
ACTTGATTTCCATGAATTTCCAGTTCCAGGGAAAATCCAGG
TTTGAACGGGCGTTATGCACCAGGAACGCATCGCGCTGATT
GGCCGCACCCACGATTAACGCGGGGGTTACCATCGGAACGA
ACGCTACATCACCGATACCGCGCTGGCGATGGGCTGGCGTC
CTGGAAAAACTGGCAATTCGCGGCGATAAAAAGCTGGCCTT
GCGACGTTTGTGGCTGTCGGCAGCGATCTCGGCGTCTTCCG
CACAAAATCACCTAAAATCGCCCGCTCGCGGCATATCCCGC
AAAGTTCCATAATCTCCCCCCTCCCCCTCAATGATCCAAAT
AAACTTGTTGCCACCAAAGGCGGCAGGCATTGCGATGGCGC
CTCCCGGCTGAGCGTGAAACCAGGGATCAGCGGTAAACGCG
GGTATAGCCATCTTTCGCGGCGGCAAATTCCGGCTGCTGCA
GAAAAAACGGCGGAAAAAGGCGGTCGCCCGGCGTCCAACGG
TGCCGGATTCATTATTTGCCCCTGCTCACCAGGCCAACGTA
GCTGCCGCACCGTTTAAAGTCGGTGGTCGCAAAAATGACCC
AATGCAGTGCCTTCGAAGCGCGTTCCCTGGTTGAGAGTGAC
CGCACGTTCTACGGAAAAGGCATTGATCATCTCCAGCGCCA
GAAGATTTAGGCGGAACAGTCGATGCCAACAATGATATTAC
TATTTGAGCGTGATTTTTCCCAGGCATTTTCAACCACCAGC
TTTAATTTGCGGGACGATCGCGGTCAGCCTGTACCGTATTT
CCGCTTGATGCCCAAAAACGCGGTATCCACAACGGCGATAA
AAAAGATACCGAAGAAGAAGCTGCAGCAGTGAAACAGGCGA
TCGATTTCCTGCAAAAAAAGCCTGCCCAGAAAAGCGTACCG
TCCAAGCGCATGGGTGACTCCGAAAGGGGAGTGGGGTAAAG
GTTTTATTTTTAGTTTTCCGCACTGACATAAACTGACAAAT
CACTTTCGCAGTGATTGGTACACGAGCGGAACGGACGCGAC
TGGCGGCAGAATACGTTTTCCGGTTTCAATCTCCCAGTCGC
CGAACATATTATTGAAAAAGCGCGCGTACACTATGCCATCA
CCGAATTTGATGAATTTTTACCTGAAAAGCCATGACGCCAC
ATGCATCCTGAACGTGATAGCGGTAGTCGTAATAAGCGGTT
TTAACGAAGTTAGCCAACGGCGCGCACACCTTTAAGTATGC
ATATATGCCCCAAAAAAACTCCCCAACAGATAAGTAGTTTT
CAACCACACCGGCCAAAATTCGGGAGTGAACTGTGGCACAT
ATGAATTTTGAGAATTTCACCAGGAACCAGACAATATTTGG
CATTCAACTGGATAAAATTACAGGGATGCAGAATGAGACAC
GGCCCATTACACCGTACTCCCGAGGATCACAATGCCGCCAA
ACCACTTCCAGCGGCTGACGCGCTACCGGACGCAGATGTTT
CAGGATCACTACTTTCGCGCCGAGGATCTCACCGATCTGAT
TTTCCAGTTCCGGGATTTTGCCGTATTGCAGTTCAGACATC
GTATTCAAATACAAAAATGGCGATGATGTCCGGGAGATAGC
CACCAATACCCACTGCGCGTCGCCAGCGGCTTTCAGACCTG
GCGTTTTCCACATGATGGGGCAGCCGCAAGAAACGCGTCAT
GCGACCAACGGGGTTAATGTCGAGGATCTCTTTAAAGCGCG
ATTTAATTCACTATTAGTGCCAGGACATTAACAATGCTTAA
GATGACGTTAATGGTTTTTTCGATAGTAAAGAAACGAATGC
ACATATCGTTCCGGCAGATGCGGTGATCATGGCGTTTGGTT
AAAGTAACAGCGGGGAAAGCCAGGAACTTCCTCTCTCAGTC
GGTTGGGCGTCATTAACCGCCAGGAATACGAAGATGCGGAA
GCGCCTCAGGCGCGGGACTTCCAGGAAGAAGTGGCGAAACT
TGCGCGCGGTTTCAATTTTGCGCGGATCGCAGACGATAATT
CCAGTGCTGTATGAAGATTCCGGGGCTATGCTTATAGCGAT
CCCATTTCCTGGCCTTTCAGCAGTGCCACAGAACCGTCGTT
CCGTGATGGCGTGGAAAAAGCAGTTACAGCGACAGCGCAGC
ACTTTGTCTACAATCTGAATCGGGGCTATCGTGCCCAGTTT
ATGCTTATCAACCGCCCGAGCGGGGATCTGTTCGGTATGAC
ATTAAGTGATATCGACAGCGCGTTTTTGCATTATTTTGTTA
ATGCAATCAGCGTGGAAACGCGGGCAGAAAGTTACCATTCA
AGACGGCACAGAAGATCGCCCAGGAAAGCGGCCTGACCTAT
TTTTTCCAGTCCGGCTTGCCCTGGAACAAGTCGCCCTCCCA
ACGCCCTACCACGCGACGCCCCTGCGCAACGTCATGTTGCA
GCACCACCATCATGAATTTCCGCCACCTGCTGGAGCAGCAT
CGTTACCTCGGCGCAAAATTCCCTGGCGCAAAACGCTTCTC
CCCAACGTCTGGGAAAAATTCAGTTCCAGCATGATTAGCGC
CTTCTCTGACGATATTAAAGCCCTGGCGGAAAAACTGTTGC
CCACTCATCTCCTGCAAACGCGAAAAACTGTTCAGCGAACG
CATGCCATGATTGATTTACGCAGTGATACCGTTACCCGACC
CGCTCGGCACCTGATTCACGCGCGCGTTCAAGAACATGAAC
AAATAGACCGGACGAAATCCCCCTGGTGACAGCGAGCGGCG
TGGGTGCTGACGTCACATGCCGGTTCCACAATTTGGCCATA
CGGTACGTAAGGATCAACGCCGGGGTTAGCCTGTAACAGAG
GCTGACTTAACAAAAATTCGCGATAAACCGACACGCCAATA
ATTAACCCCGGAAATTGGTGCCGTACTGGCGAACACCTTGA
TCAGCTGATAAAGATAATTGCATCTGCGGGCCGTATGGCTC
GGCACAAATGGCCGGAAAAGCGGAAAAAAGCAACACCGATT
ATAAATGGGCCAAAGAACGCCAGGCGCAGAATATTCACATC
CAGTTTCACCCCTTTACCACCAGGGATATTAAATGTGCGTT
AGTAGTTCCGACCTTAAATCCGTTACTTGCTTCTTATCCAT
CTGGCACAGCTGGAAAAAAGCCTGAAATCACCACGCAGTGT
CATAAGTTCCACTAATTTTCCATGGATTGCAACCGCTGTAG
CCCACATGATCCGGGTAAAACGGTGGAAGGTTATCCGGCAC
GTAATACCAGACCTTTACGGCTTGCGCGCAATCAGCACCGC
ACGTGCTTCCCCGCCACCGGCGGGGTTTTTTTCTGCCTGGA
ACTGGGTTAACAGATGTCCGCCCTGATCCACCAGCGTGACG
CTGTTGATGCTCATTACCCGCGGTGAGGATCTGACCGGTGG
GTAAAATGCTTGACCTGACGCCTGCGGAATTTCGTCTGCTG
GACCGTGCGATGCAAAAATTCGGTCACCTGTTCCCCAGCCA
GCTTTGTCGAATTTGCGACGCGCCACCATTGTTGCCAGACC
CTATGTCGAACCAAACTCCGCAGCAGCGCAATGCACGCTGG
AGTTCCTTACCAGAAATTTGCGGCAGGGTATGTCCACAGGA
TGCCAGAACTGGGAAAAATGCGTGATATCGGCGTACAACCA
CAGCAGATCCGGTGTAATTCCGGGGCCGACGGTTAGAGTCC
AGTATTACAAGAGTGCGACCCCTGCTCAACGTGAAGCCTAC
CTGGAGGTTTTCATGGCTGTCGCTGCCAACAAACGTTCGGT
AACGGCCGGGATGTATTCGCCAGGGATTACACCACCTTTAA
TCTCCTTCACTGAGCAGACGCAGCAGCGCAGCAAAATCCGT
GACGGCATCGAAATTTGGGGCGGTCGCCCGCACGCGTTCGC
GACGAACAGAAACGGCCTCCCAGGGATCAAATCCGCCTTCG
CAAAGGGGCGATTATTCCGGCGGCGGTGGGCGTGGATATTG
GTGACTGGTTAATTAACAAACGGTCTTTGCTGTGTAACCCT
CTCGCAACCACCGGTTTTTGCGCTGATGGTGGAGTTGTTTG
TTTGCGTTACTTATGGCTGGCCCTGGCATTTTCCGCTGTGC
AATTTATGATAGTTTACCATCAGGAAAAATCACGAAAGAAA
GTACTGCCGCCCTGTTGTGCCAGTACCCAGAACAATGTCCC
TTGCCAGGTGGGCAAAAACGCGGTTTGTTGATTGGCATGGG
TCTTCAGATGCTTCAAGAATCGGTGGTAAGCAATATGTCTC
AAGTTAAACGTGAACTGATGCAAGGATCGCTAGCCAGCTTA
GCGTTAACCGCGCAAAATTTCATCAGCGATCTTCTGGTGAA
CTTGCGCAGCAAGAAGATTGCATGAAATAAAAACGAGCAGA
GGCACTGGGATGGACAAACGCCGTCGGGTGAACCACCGGAA
TGCGCTGGTGAAAGCTAATCCGGGGATCCATTTCGACGTGG
GGCTCCGTTATTCATTTACGCGGCTTCAACTTTCCGCACTT
AGGCAGTGCGTAAAAAGACGCGGACTCATGTGAAATACTGG
CTGGAAACTATTGTAACCCGCCTGAAGTTAAAAAGAACAAC
GGCTGGGGTCGCGAAAATCGCCTGTTTAACCTGCTCATCGC
GTTTGCCGTTGCGGCAGGTACGGTGATCGGCGGGCCTGTAG
CGGATCGCCTCTTCCGGTTGCGGCCCCTGGAAGCCATCTAC
CTCTTCAATGCTGATTGACGCGGTTAAAAATAAGATCACGG
GCGCGCCGGGCGTCCGTGGGCGCGGGTAAAAATCTCATCCA
ACTGCATTGAGCAACAATGGCGTGCCCTGGTTCAGACGAGC
TAATCCCCCCGGCAAAAATGCCGCAACGTGATTTTACCGAA
TTGAAGTAGCGAAACCGGTCCAGGAATTTACTCATCGGTTT
ATTTTATGGCGGAACGGCGTCGCTGCCAGTAATTCCACACC
AGTCGAGATGCGCGTCGGCACCCTGGCGATCACCGACCATG
AAATCAAATGTGTAATGACGCCCCAGGGCTGGGTGACAGTT
TGCGGAAGCGGTGGAAAACGCGGTGAAAATTGCTCGCGCCC
GGCAAAGGCCGCGCATTTTGCGAAAAACTGGCGCAGCAGGC
CGCCACAACCGGAGCAAGCACCTGAATATTCAAACAGCGGT
ATGGATTCACTATCAAGCCCCAGGGATTCACGGCGCTGCCA
AAGCTTATGCTGTACTTTGGCCGTAATAGCTCTGCTAATAA
TTTACAAAGGAAGATCCCGGCAATGATCATTAACAGTGGTG
TATCAGGAAGCCGAGAAAGTCATGCGGAGTATAGAAGAAGG
CTCAATATTGGGGATAAATTCCTGCTCGACGCCAACCTGGG
ACCGTATCCATGGGAAATGGCGGTGTACTGCTGGCCGATTC
CGGTCGTAAAGTTCAATTTCCCCTACCCGCTGATGGGCGCT
CCCACGAAGATCCCTAACACCAGGAAAACGCCCCAGTTAAT
ATAAAATTACATTCACAAACCGGTCATTCTCTTTGCGCTCA
CGGCAGGCGCGACTGCCAGTCGGCCGGGATCAGCTTGCCTT
GGTGGTGCTGATACGCAAAACGGCCAGGATGTCGCTAAGCT
AAACGCCGTCAAGGAAATCGCGCAACCAATCGCCATTGGCA
CCATAAGCACATGGATTTTCCAGCAGTGAATGCTGACGCTC
GGGCGAAACAAATAAATACGCGGAAAATCCAGGTTGGTCGC
TCCAGCCCATCCGGAAAACGCGTTCCTGCTTTCAGGCCATT
GATTTGTTCTTTTTGATCGCCAGGGACGTCCTGAATGAAAA
CTTGGTCGGCTGGGTGACTTCATCAACAACTAACCAGCGAC
TCAGCCGGTCGCCGTCCCAGCCGTACCAGGTCACTTGCGGT
ACCCGGTGTACACGCCGGCGCGAAAAATCCACCTGTACCAC
GCGATAGCGTAACGGTTACCCGGCAGGGAGATCATTTCACC
CGCTTTTTATCCGTAAAAAGCTATAATGCACTAAAATGGTG
ACATTTTCACCCCGCGATCGCGAGGCAAACCAAATCGAAAC
TTCTAAGTCCGCAGGAATCCCGCGAATTTTCCAATCAGCAT
GGGCAATAAAATAGTTTACGCAGTAAACTAAAAGTTGCCCG
GGGAAAGGAAGGATTATCTGCGGTTTTTGTGATGAAAAGCA
GGCGGTTTTCTACTACGTCCCAGGAGAGTTGCAGGTTAACG
TGGCTACCATACTAAGATTCCAGTCTTTGTGAATATCGCTT
GACCCCGACCTTGGCAAGGTCGTGCTCTACCAACTGAGCTA
TTCTGCAGACTGTGCCGTGGCGCTCGCAGGATAAGTCACTA
GTTTTCCGGCGCGCTGACGCCAGGGATGCGGTTAAGTACCT
TATTTACCAGTCTGATTTTGCAGTAAAAATCTATTGTTTCA
AAGAGGTCGCCGCTGCCAGCCAGGAACAACCTGCGCCCAGC
AGTCACATCGAAAGAAAATGCACCAACTGAAGTATTCAGAC
GGGGAAGCGTATTTCTCACGCGGGAGAGGACATGGCACAGA
ATGCGGATGACTTCACCACGCGAGAAATTGCCAGTCACGCT
GGAGGATCTAAAGCAGGTGCCGGGGATGGGCAATTCGCTGG
AGTCGAGTTGACTGACTTTTCGGCCTCCTTCTTCGGCTAGA
GGCATTAGCCGCCATTAACGCGTGTTCAGCTTCCATAATAT
TGATTAATGCAGGATTTTCGCGAGGAAGTCTTTTGCGCGGT
TTTAGACGGCAATTTGGCGGCAGCCACGTCCACAGGCGGAA
GGTTGAGACGCGGCAGAATGCGGTTCAGCGCCGTAACGCCC
AAGAAATTACGCAAAAAACGCTCTCCCAGGATTTCGCCCGT
TGATGCCGAAACTACCGCCGCGTGGATGAACAAAGTGGTCG
GCCAGTTGGTTATCGTTTTTCAGCAACCCCTTGTATCTGGC
TGATTTAACCCGACTGTTACCAGGAACGGCGCGGACTATGC
TCCTGGATATTGCGTTTATCCGGTGCTTCGACAAACGGGAA
GTCGAGCTTGCCTTCAATCGCTGCAGTTTGCCACTCGACTT
ATTGACGGGTAATCCCGAGACATCAGCGAGAATTTGACTCC
TCAGCTTGCGCCATAAACCGCCTGATTTTTGCTGCCACCTG
ATTTTGGTGAGACCCAAAATCGATTTTGTGAAAAATGGCTT
GCAGACCGTCAGCGTATTGTCCGTGGCATGTTTTTCCTCTG
AACTGTTCTACCAAAATTTGCGCTATCTCAATTTGGGCCAG
CTGCGTTTGTTGGCGGATCGCGGCGTTGATCCACTCAAACT
GTGCTGGCGAATCCCATCGGCCCGACCTGCCACAAAGGCAC
TGTACGCCACCGCGCAATCTCGTGAAACCGGAATTGCCTCC
TGATTATTAGTGATAAGGCGCGGCCTGGACCACATTTGCGG
TCATATTCGAGCGGCTGTCGCCCTGGTTATCGCTGTAGCCA
CAGACATCGGCCAGGTCAGCCAGGAAAGAACCGGGTAAAAA
CCCGCATGTTATGCCGGGAGCGGCAACGCTCGACCAGCATG
CGTTTGGGCCGGTACTTTTGCCCTGATGATCTAAAAGCAAA
CCGATTCTCCAGTTATCGCCCAGGCGCTGGCAGGTGAAGAG
CCAGCGAAACACCGAAAAAGCGCGGTCGGCCAGCTAAATAT
GTCGCGACCCATTATTTTTGCGGCATTCATGATTTTCGCCC
CGTGAGATCCATCATTTTTTCGGTCTGGCTTCAGTCAGTAT
AAAGCAGCTGGTGGAAATTGCGCGGGTGATGAAGGGCGAGC
CAGTATCCACCGCCCATTCGCATTCGGACATGTGATAGGCG
TGTTCTGGACGGCTGAAACACCCTGGCAAATGTTGATTGAA
GTAGCGGAACAGTAAATTTACGGCAGAATTTCAGTAACTCT
CTGGAAGGTGAAGCGAAAGGCGGAAAACTTTCTCATGTTCA
CAGTGCGGCGTATTCGGTCGCCGGTGCGCCAACCTGCGGTG
CATAAAATTAATGTGATTTGCGAGAAACCGCTGGCGTCGAA
TATCGAAACGCAACGTGCCCCAGGCGCAATCGGCCCTTATG
CGAATAATTGCTGATCGCCGCGATAAGGTCAGACAAAGACA
AAGCAGCGGTATAAAGTGCTCATCCTCAAGAAAAACAGATA
TCGTTGCGCCTCTTTCAGCACGCCCGCAGTATCACGCAGGG
AGAGTTGCTGAAGCTTGACGCGCTGGCGAATCAACACGGCA
TCATCTGATGCCGGTAACGGCAGCAGCTGGCTGATGGTCGG
GCCGTTTGCAGGTGGCATTTCAGGGCCAGGGTATTAAATGG
TTTCTTGGCGTGGTGGCTTCCGGGATTGGCTACTTTATGTG
CAGCTTTACCCAGCCGAACGCGGCGATGAATATTCAGATGC
AAATTCCTCGTTAACGTCGGCCTGAATTACCTGACGCTTTC
CAACGGCGGCCAGTAACAGGCGGCGTTGGCGAATGTAATCG
GAATCTGGTCATGCCTGTCGCCCGCGCATGGAAAAAAGGCA
CTACGCGAGAGCAGAAAAAGCATTAGTTGATATCGTGCGCC
TCGAAGTTGTCTTTATCCAGCGGCCAGGTAAATTTGCCACC
CGGAAACAAACAGCAAATCGCCGGAACGAATAGCCGCAGAA
ACATCGAACCTTTCGATTCGCGGTTTTCGACTTCCAGGTCA
ATCACCCACAAACTGTTACCCAGGCGCATACGGTCCATCAC
TCCAGCGCCCCTTCAATTTCCGGGATCCCCGAACCACCTGC
AAGGACTGGGCATTGAGGCCCAGGCGCGGCAGGCACGTTAT
GGAAGACAAGCGGAAAAATGCATTTTTATTTCAACCGCTCA
TTGCTTTGAGTATTCTTCCGCACGATTTGTCCATAAATGAT
GGTCACCTCGGCAGAAATAGCATGCGGGTCTTTCTGGCGCT
GAATGCCAGGCAACATTTCGCGGGGGAGTGATTTACCCGTT
CGGGTTGGCTCTCACTGTGACGGTGGAGCAGATTCAGCAAG
CATGTTGACGAAATAATCGCCCCTGGTAAAAGAAACACTGA
ATCACTGGCATCTTTTTCGGCAGCGACACCGGTAATACCGA
ATTCAGGCGGCAAAACGCACCTGGGATCTGATCCCGCTCTG
CGGCAGCCTACCACCTGGTGCACGAACAGGTGATTAGTCCG
GCCTGCTGACGGGCATCGCGCTGCATCTGCTGAGAGTACGC
CATCTCTGTCCAGTTGATCGCCTGAACACCGAGATAGAGGT
CAAATGGCTTGCCTCAAATGCCGGAACAATATCGAACGTTT
CTGTAAGCACCGTTCAACCGCGCGAAACCACTGACGCGCCG
TGGTAGCCGCCGACAATTCGCGCGCGGATTTTACCGTCTTC
GTACGTCTGGCAATCGAACGCATGGCCTCTCCTTTTTGATA
AAAGACCGAAGAGACGGAAGCAGCAGAAAAATTTGTCACCT
GCCGATTGATTGATGAAGCGCGGGATTGCGGGAAGCATGTC
CCGTACCGCTGGGGTGATGGCCTGAATAATGTCGTCGGTAG
AAGAATTTTTGCTGGAATTTCGGCTTCATCGTTCATCTGTA
CAGCGAGACAGATCTCCAGCCAGGGACTATTGAGTACGAAC
AGACTGATAATTGTCTTCGACGGTCGGGTAAAACGAGACAT
GACCGGATCGTCTTCCACCGCAAAACGGCGGGAGGCATAAC
ACGGTTGTCGGTGATTTTCGCCGTCGCGATATTGCCTTGGG
TCCATCCATATCAAAAATTGCAGCAAGAATCTGACGCGGGG
CCGATTCCACCATCCGGGCTCGGGAAGAAAGTGGAGGCGCG
ACTCATTCTTCAACTCTCGCCTGGAACGTGATCTCGCCACC
TAATTTCGTTGTCGGATTCGCGGAAAAAAATCATGAACAGC
GTTTGCTGTGATGAATGCGCCAGGAATTAAAGATGCTTATG
TAATTTCCGGCATCGAAACGCGGAACTGCTGTTCGGTGAGG
AAGACACCTTCATGATCGCCCAGGGATTATAAGTAAAGCAG
GAGTGTGGATCTGATTTAGACGGTCGCGCACTTTGACACAT
CCAAAAGAATGTGAATACCCCAGCACCGACTGCCAACAATC
TTGACGGTAATGCATTGACCCAGGGTTGGTAAAAAATAATC
CCTGGAAGAAACGTTGGGCGCGGCCTTCGTTGTTGATCACC
ACAAGTGTGCCATAATCTCGCGGCCAGGCATACTTGCGAAG
TGACCTCGACCGTCGTCGCCCTGGGACATCGCGCTATACCA
GTAAAATATTGCTGCTAAATCGGGGATCATTAACCAGTTCC
GCGCCACAACGGACCGACGGCACTGATCCTCTCAAGGCAGA
ATGGTCAGGCCCGCATCGAGCAGCCGCAGGAAGGTTATGCC
GTAGCCAGATAGTAAAAGTTCAAGGGCATGCTGATGGTACA
TATGGTCGTTGGTCTGGAAGCAGTATTGGCTGATGGCACCG
CGCACAACCAGAGTAAATCACCTGACCGAGCCAGTGCCCGC
GCAGGCGCTATTGGTTTGCTCGGCGGTGTGGTTGGGTTGGT
TTACCGATCTGCGTAAAACCCATAACCAGGGCGTATTTGAT
ACCCAGCGGTATCCTCGCGCCGGTCGAAGCCGATGCGCGTC
AGATATGGCGGGTGTTAATGCGGCAATCCTTGAGCAGCTTA
TCGCTGCTTTCGAAATAACGCATCAATTTAATTTTCACACT
GATTTACCAGAGCGCTGAGCCAGGGTCTCCAGCGCGCTGTA
GTGCAGTACAGTTGATAGCCCCTTCCCAGGTAGCGGGAAGC
CTCTCTAATATTGAATAATCCGGGACTAGCATTAGATATAA
GCCAGCGCTTCAAATTTTCGCGGCTTATCCTGACCAACAAC
CATGCGCACCATGGCTTCGGCAGCGGCGGGTAGTAACAGCT
GGGTTAACGTCCATTGGCGGCGGTTACGCAGCCATGAGCGA
CTCAGCAACTTCGGTGAGTTCCTGATTATAAATTTCGCCAT
AATAACTGCACAATAGATCTCGGTGATAACGACGCCACCTA
ACTTCTACTACGGCAAATTCCATGCCCTGAAAAACATCAAC
AATGCAGTGACCGCCCACGCCAGGGCCAGGCTGAAGAATAT
GTGAAACTAAAAAAACCAGGCGCGAAAAGTGGTAACGGTTA
CCTGCTCATTGCGAAGGCGGCAGCATCGACCATTTCTTTGA
ACTCTCATCCCAATAGATTTCATTGTCGATGATATGAAAGT
TTTTTCGTCCACCGACAAACCAGTAAAATTAAAATTTCATC
GTAGTGTCCTTTGTTTTGACCTGGAATAGAATTATTGACGA
CTAACCTGTTCTGGAAAACGCTTGCGCAGCAAGAAGATTGC
CACACACATGAAGGCAAAAGCGATATTACTCGCCTCTGTCC
ATGCTTAACGTTTAAAAAAGCATCAGCACTCTCGCAACGCA
GTGAAGCGCCCGTAATCCAGCCCGGTTAACGTCGCTGTCAG
GCCTTCCGGCGTATGATTCACGGCGTTATAGACCAGGTTCG
GAGTGACCAAACAGTCGCACCAGGAAAAATGCGGCTAACGA
TTAGATGAATATTTATCGCGCAGTGACATCATTTTTTAATA
TCACCGAAGGCGTTATCAGCCAGGAAACGTTGGATCGCGTC
CATCACCTGTTGCCCCGGCCCGTGATAAGTCACCTGCCCAC
TCGCCTGGAGCGTTTACCACCAGAGCAGGTGGTGGCGGAAG
ACGCTTTCGCCAAGTCAGGGCGTTAACCAGCTGCACGGCGG
CCACCAGTACACGAATATCGCCCGATTTAAAATCAGCCAGC
GGTGAATCCGGAAATCAACGCCCTGGCAACATTGATCCTCG
TTTCAGCCCCTGAATCAACGCCCTGGCGGTGGTGGGCGGTA
TTTACGCCATTGCGAATACCCTGGGACAAGTAGCGGCGCTG
GACTTCGGTATCTTCATCGGCTTGGACGGCGGCATCGACGG
TTGAGGGCGTTAAGTCGACGCAGTAAATTATTTTTGCCCTG
GCGTTGTTCATGACCAAAATCGAGGCCGGTAATGAGTGGAA
CACACCAAGCCGGCGTTATCCGGTGAGGCGCAATGTTGCGG
TCCCGACTGACTGGGAAAACCAGGAAAAATACAAAGGCGGC
CGGAATACCGTCTTTAATCGCCTGCTCGATGACTTTCGGAT
AATCATCCTGCGGCAAAACGCCGTCGGGCTGAATTTCTGGC
TCAAAGGCGTGAATAAAAAGCAGCGGCACGCAATGGCGCAA
GCGGACGTTGTCATAAAAGGCCTGAGAGACTTTACGCAGAA
TACTTAACCGGGTAAATTCGCCCGGTTTTCGCATGGAGATA
GAAGTCGTGCGCGGCTTAAGCGGTGTGTCTGATATTTCCTA
ATCATCAGGTGGAGAAAACCCTGGCGCAGGGTGCGCGTTTG
ACGAATACCGGTTGTTGAATCAGTCCATAAAAATACTCGTG
GCGTGCTGATACTGATCAGCCAGGAAACTACCAGACTTGCG
TTAACCTCTCACCTTCCACCCGGTTGAGCGATGTTAACACT
GGTGCCCCAGGTATTCAACGCCCAGGCAATAATCCCCATCA
CCCCGCGCTGGCTGGAATCGCGCGGACGGTATCAGGAAGCC
CTTTTGGAATCGCCATCACACCCTGATGACTGATCACCCAC
CTGGTGCTTTCGGAAAAATTCAGTTTCGAAGATGCCAAAGT
CATAACCGAAGCCGTTACCGCGCGCCTGATGTTTTTTCGCA
GAAGAAGATGACGTTTTCCGCCGCCACGCCTTTTTCGATGG
CATGAAAGCGCGTAACCACGCCTTTTTGTTCGAGAAAGCGC
CCAGCCAGTGTTTGATTTTGCCCGCTTTGAATTCTGAAACG
GCGGGCAAACAAGATCCCGCCAGGGATCGCCATTAATGATG
CATGGAAATGTGTCAAAGTGCGCGACCGTCTAAATCAGATC
ATTCGTTCGCTTTTGGCCTGCACGACCAGGCTGCAAACTTG
AGCTACACATATCGCAAATCCAGGAACCGCTCGCTACCAGC
GCGGCCTTCGTTGTTGATCACCGTACCGTCGCTTTCAGCAA
CGTCGGAGAGCAAAAAACGGCGATAACGAATACATGGCATG
GGATCGAGAACTGCAAACCCCAGGAATCCAATGGTAGGTGA
GGCGGCAGAACCTGGCAACGCATGGTATCTCGATCTGGCTA
TACGGATAAGTGAAACAACGCCCAGGTAGTTGTCGAACCAT
ATTACCTTTTGTGAAGGCAGCGGTAAAATATTGAAAGAGAA
TTAAAAAATGATAACAAGTCCGGTTTATCCCCGCTGATGCA
AATAATGACAAGGGCATCCGCCCGGATCAGGCGCTGGATCG
TGCGACCTTTGTAACCAGCGCAGTTCCGGCACGCAAGCCTG
GTCGCGACGGTCGCGTGGCGCACGAATGTATTCTCGATATT
TGAACGAACAGGATGAAACGCCCGGATTTGCCGATGACATG
CGAAAAACTGGGCAAAAATACGTGCTTATGCTTTGCTTAAA
TACCTGATGTGGCGAAAACGCCTTATCCGCCTACAAACGCA
GTACTTGAGCAATTAAAACGCAAGAAAGGCAAGCCGAACGT
CGGATGATGAACGGCTGGCGCGTGCGCTGATGCTTTCGCAT
TAAAATTCCCGAAGGTTACACCCTGACGTTGATGCTGATTA
TGGCTGCCCACCCACCGAAACGGTAAACAGCGAGCGACCAT
GCTGAGGAGTCTACCGATTTCCCTGGCGTTTCTCGTCCGCA
CTGGTTTCGACGGTTTTTGGCGTGAACTGGGCGACACTGGC
CTACGCGCTCCACGTTTTCGCGGCAGTCGTTCAATGCCTTA
AATTGCACCACGGTTTTTTGCAGCAACCAGTAGCAAAACTC
CGTCATCGACCCCAGCGACGCGCGCAAAATCACCACCTCCG
TGGATATTCTTTAATAATCTCGCGACGTTTCTTTATGATAA
GCGCAAAGCATTTTGCACGGCGGGGTCATTGCGTCGGCGCT
CTGACCGCCAGTCAGTGCGCCGAGGCTGTTGATGTAGCCTT
ACGGATGCCCTGGTAGTTTTCGCGGATCAGCTCTTCGTTGC
AGTCATATCCTAAATTCTGGCGGCAATAACTCTTTGATGAA
GCAGATTACGGTTTAATGCGCCCCGTTGCCCGGATAGCTCA
GAGCAATGACCTTAAACTGGCAGGAAAAACGCTGGCAGCGA
ACATGGCTGATAAGGTTTTTCAGTTCCAGGAATTTTCCTGG
AAGGTTTTTCCAACGCCGGGCGGCCCCTGGAGGATAATATT
CTTGCGGGAAGTGTTTAGTGCCGTGGCGTTATTCCTCGTGT
AAGGGCCAAGGTAACTTGGGCGTTGATCTTAGAAAGGCTTA
GCCCGTTCGAGTAAAAATGGCATGATTTCAGTTTTGTGGAA
GTTCCGAAACCCATATCGCCCGGCAAATCTTCAGTTCGCTA
AGCGTATTTGGTTACGATCTCGAGAAGGATGTCGTGAACGC
GGGCTTAAGGCGGAAGTTTTCCCGAATGCGGATCTCCGGCA
GGCCCTAAATAGGTAACGCGCGCGCCCTGGTCAAATGCGGC
AATAGCGGGGCTTCGTTTTTCAGGGGTAACAAAACCCGATA
GGTGTAAGGCGAAATTGAGCCAGGAATGCCCATACCTACCG
CAGCCATGAAGCGCTGGTCACCGTAGAAGAAAACGCCATTA
GGAAGCATCGCGTAAAAACGCATTTGCAACTGTCGGCGCTT
TACGGCAAACTGGATTTAGTCCGTAACGAAACGTTGACCTG
ACCTGGGAAGACGGGAAAAGCGAGCGCGTGCTTTACACTCC
ATTTTGTCAGAAGCGGGGCGCGCTGTCAGGTTTCGTTTCAG
GAAGGTATTCCTGCTTTACTCCTGAATTATAATTTCACCGG
TACAAGGGGTTGCTGAAAAACGATAACCAACTGGCGATGTT
ATTTGCTTCCGGTAAAAATGCAGAAGTTTGGGCCGCAGGTC
CGCCGGGCTATGACTTAAGCCAGGACTCTTCAATGCTGATT
ATTCGCAATTTTTATAGTTGCAGCAATTACCTGTATTAGCC
TCGTCTGACAGTTCGAAATTCATGTTCAGGTTTTTCGGCGG
ATCAGCAAACTGGCAAATGCCGGGATTGTGGTTTCTGCCGG
TTCAACCCGACAACCCAGGGCGAGAAATTTGATCATGAGGG
CCCTCTGATTATTCGTTATGCAGGATTAGGAATATCAATAA
GCCAGACTTGGCGTTTCATCCAGGAACGTGGACGACAGAAC
ATCATGGATCAGCTAATTTCCGCGCTCGGCAAGAAAGATCA
TCGATAGAAGCCCTGGCCCGCGCTCGCGAAGCAGGCTATCA
AATTACGAGCTGGAAAAATCCGGCGGCGATGTGGTGGATCA
GACAAACACGCCGATAAACGCCTGCTGTTGTGTTGAACAGA
TTTGCTGATCCGGATATTCTCCTGCTCGACGAACCGACCAA
TGAAGTAGTGGCGCTCGCCGCGTGCGCCGTCACAGCCACCA
CCGTACGACCTGAGCAAAGGCCGCATTGTCTTCCGTAGTCG
ATCGTCATCGTCAGACCAGCCTGGGACAACAACGTAGCGGA
CCATGAGGGCCAGAAATTTTCCTGAGTATTGTCGACCGCGC
TTGTTTAAAAGCCGGAAACGCATCAGTATTAACACCCATTG
AGCGTTGTCGCTTTCAGTTCCATGACTCTGTAGATCCACAC
CATCTTGTGGACATTATTTGCGTTGTTCATATTCTTATTCG
AAACGGCCTCATTCTGGAGGCCGTAATGATGATTATTGGAA
TTAATAAATTTAACAAACTACGGCATTACATGTTTTCGATG
ACGCGCAAACTATCGCCGACCAGGAACGTTTTCGCGCATTA
GTTTTAATTCAGGATCGCGGCGGGGTTCCTGATTTCCAGAA
GCGGAACTGAAGAAAAAATGCGGCTGCGGCGGAGCAGTTAA
ATTGCCGCTTCGAAAAAATACACGGTTATTGCGCCTGGATG
CGACAGTGCGCGGGTGATCTCGGTGACCAGCCCGGCGGTGA
GGGAAAAAAGCCAAAATGCGCCCGGGTGATGTATTAGGTGC
CCCTGAATCCCGCTTTCGGTCCCCAGCAGATACTTCTGCAT
TTCTCGTCCATCAAAGACGGCCGCAGGAATAACGACATTAA
TCTGAACGGTGAATTATTCGCGCGGGTAGATGCTGTCTGGC
CTTCCAGCGCACTTAAATCACGGTCTTTCACCTCTGGCATT
GCACACGTTGTTCTCAACGGCGCTAAAAAAACATACACATT
GATAAGTGCTTTTTGCAACGCGTTGTCGTCAATATTCAACG
GTCGCACCCAGCCATTTTCGCCGTGGTGTGCTGATAAAAGA
GAGGAACAAACGCTTAATCGCGGTTTACATCAGCGCGGCGT
CAAAAGTGCCGGGTATTTCGCAAGGTCTGGCAGAAAAGATC
GTTGTTACCGCTTTTTGGCGCGCTGTTTGCGTTGTATATCA
ACCTAAAATCGAACCCAACACCGTACCGCCAATACGCTCAA
ATCACCACCATGGTGACCAGCGGCCAGGTGCTTTCCGGGAT
CGATTTAACGGCTCTTCTTCCAGGGCTAACGGATGATGAGG
GTGATAAAAACACCGCGAACCAGGAAAAATAAATAATCAGC
ACTTTTTCAGCGACCCAACGCCCTGGCGGTAACCAAAGCAT
ATCGCTGCCGATTAAAAATACCCGGTTTAGATCGTAAGCCG
TCCTCAACCTGTACATTTGCCCTGCGCGACGAATACCCGGA
ATCAATACCGGGAATAAACCCTGGGGTATTCATAGAATAAA
CGGTTTTCTTACCCAAAAACCGGGGATCTGCCTGACAGTTT
TCTCAGCTACCCAGCAAACGCAGCATTTCCGCTTCGTCGAT
GCCTCTGATTCCGAACAACGCGTGGTTATCGAATAATGAAT
CTCCGCGACGCCAAAACGCGCGGTTGGTGTGTTGCATCTGC
ATGGCGCGCGGGGAATTCCGCGAAGATCTCTATTACCGCCT
ATTTCACGACCTACATCTTCCAGTGTTGCCGCTTCGTACCC
TAGAAACATCATTAACCTGCCAGGGTTGGTTATCACCAGTT
TTACCCGCGCAGTTAAAAAGCGGTGAGCGTATAAAAGTCAT
ACCGTAGGCCAGTGCGCATGCGGCCAGGGCGACGAGGACAT
TGTCAGTTGGTGGAAAAACTCCCCGTTGAAGAGTGGGATAT
TACGAAAGCTAATCATCACGCGCTGGTAATGTCGTAATCCA
TGTGACGCCGGGGGAAGATGCGGCAAGAATGCGGGCGATGC
CCGTCGTCGGCAGCAACAACCAGGACTACGATGTCCGTTGC
ATCAGCGAGCTGGAAAAATACAGCCAGGATCTGGCGACGAA
GCCGCTACGTACCATTTTTTCGGCTTTGTCGCACAGCTCTT
ACGTTAATTGGCTTCTGCTCCGGCAGAAAACAATTTTCGAA
CAGAAGAGGCAAAGTTGACGCTTGAACCGACATCCGGGGTT
GCGCAATATCAGGTAGCTGGCGAGGGTGGTAATCAGCATCA
CATTGCCCGCTGAATGATCGCGGTAACCGAGTTTTCCTCAC
CACGCGCTGGCGCTGAACGGCCTGCGCATCGCGGTTTTGTA
ATTTTCTGCCTGAGTTAGCGCGGCATAGGCGGCAATATTTT
AGCCTGGCCGGTAAAAAAATCGTTCTCGGCGTTAGCGGCGG
ACCACGCCGCCAATCACGGTCGGGAACTGGAACAGACCTTC
CAGCTGAAAGTGCTGGAAAGCGGCGTTGACATTCTGATTGG
GAAGAACTGGTTGTAAAAAACGAGAGCGGTGGCTTAGTCTG
ATATAAGCCGAGAATCGGCGCGTTAAGATCGGTTGCGATAT
GCGGGCTCATCTGGCGGACGCCCGGTATAGGTGGAATGGTA
CGCGCCATCGCTCTCAATCGCCCCAACGCTTGTTACCAGAT
GAAAAAACGTGGTATCGACGCGCTGGTGGTTATCGGCGGTG
TCACGCACAACGCCTAAACGCGTGCTCTGCTCGTCCGTTGC
TTGACCAGACCGTCGAGTCGCTGCATCAGTTTACGTACTTC
GAAAGGATCTTGTGACATCTCGGTTCCTCCGTTGTCATCTC
ATTTGATAATTTGCATGCGACCCTGGCAGCTGCGGGATGCA
GTAACAAAACTGGCTTCTGGCCCTGCTAACCATGCGACCAT
CTTTTACAACTGACATCAGGCGGTCTGTTCTTTAATGCCTT
CTTGCGGTACAACCATAATCCAGGAATGGAAAGACCGATGG
TCTGGCATAGTGAATTCACCCAGGCGTAGCGGCGGGCGAAT
GTGACCAGGTTGTGTTTTGGCAGCGCCAGGTTGGCTTCTAA
AAAATCTGGATTGAAAATCTCAGCAAAGACAAATTGATCCC
GATTGCTCCTGGGAAAATTCCCGTATTATTACCGCAGGGGT
GCCCTGATTGCGAAATCTCGCGATACCTTTATTCGTCTGCT
ACGGCCCGACGCAGAATACGCGAGCGCTCCATGGCGGTCAT
TTCGCCACGCCCTTCCGGCACGGGTTCGCTACCATCGTTCA
GGCGACCTCGCGGGTTTTCGCTATTTATGAAAATTTTCCGG
TATCGCTCACGAAATTCGCACACCAATTACGAATCTCATAA
CTTTAAGCGACCGAAAAAATCGAGGTCAAAGCTGGCGTTAA
GAGCTGCTGCCGGAGAAAATCGGCATGTGGTTTAAGGCCGA
AACATCAAGCAGCTCGAACGCCGTCTCGGCATCGAGATCAA
CATCCGGCTCATCCCGGCGACGCCGATCGCTGACAACAGGC
TATGAATATTAGCGGGATCGCCCGAGCAAATTTTGTTCTGC
GGGCAAACTCGTTGGCGAAGCGGTGAGGGCGAAAATCTTCT
TCACGAACGCGTGGGAATGCCGCGACTTGTGAAGCTGCATT
TGGATGTGCTCTCTGAACAGCACGAGCAGCATCAGGATCTG
AGTGGGGCACTTTGAAAACGCGCTCGAAATTCCGGCAGATA
CCTGCACCTATGATAATTCGCCTGACGAAGATTTTATTATC
AGCCTTCACATTTCAGGAGTCAGTCATGGCCTTTTCTCAAG
GTTATTCACCGCCCAATTTTCGGCGGTGAACTTTACTCGTT
TTTGGTGCCAGATTTAACGGCAGCAAGGCTATTCAGCAGTT
AGTTTCAGCGTTAAATTTTCCAGCCCCAACGACTTCAACTG
TAACGCCAGCGGTATGCGCTCGGTGGGGATCGGCGCGGGCT
GATGAATGGATTGTTGATGGCGGTTATACCCATGAAACTGC
ACATTGCGCTGTATAAACGGCAGCACCGATGAACGCCCCGA
GGCGATGCTGGCTGCTTCTGCAAGGATCTGCCAGTACAACT
CGCGGTGCTTAATTTTGGCCCAGGAAAATTAAGCATGGATA
GGTGCCGGGTTAAAAAAATGCAGCCCCGCAACACGTTCAGG
CGACTTGGGGTGAAAACCTACCTGAACAGCCATCACCAGCG
GAAGCGACTGTCTATAAACGCGACCGCATCGTCTTGAATAA
CAATGGCATACACCTGTTGGCCCCATTGCTGAGCGCCGCCA
GGAATTATGGCGGAAAGTTTCCTGCGCGAAGGAACGCAAAA
TTTTACGATGTCAAAAATCACCGGAATGGTACGCAGACCTT
GTTCTGTTCTGGATATGGCGCAGTGGTCAGAAAATTACAAC
TGACGCAAATCAGCGAAAAGCAGTGTCGCTATCAGGACTTT
GTACATATCAGGGACAAAAGCGGCCCCTGTTGCAGCAATAC
TAAGAATTCCATGACAAGCTCCTGCTTAAGGAATAGCTATT
TGCACATGAGTCAGGAAACGCCCGCTTCGACGACTGAAGCG
TAGGGCAAAAACGTTTCAGTCAGTGTAATAAAAAAAGCCTC
TGAACAAGAAGCGGTTGCCGCGCTGGTGGCGCTGGGCTATA
GGATTTCTTTTCCGTCCGCTCGGCGGTGTCATTTTCGGTCA
TCAGGATCTCTTCAACCCGCCCCTGGTAGTAATGCCACTGA
AATATCATCACCAAAAAAATCGGTCAGAAATGGTCGGGTAC
TCCAAATACAGTTTTATGCGCCTGATTAATTTGATGTACGA
AATTCACCGTCTGGTCGTCGCGTGTTCATCCTCATGCCAGC
CCAAACGGCTAAATAAGTCGCGGGCATAAGGCATATTTTCA
AATTGGGATTATCGCATCCCCGGTTGCATGGTCTAACCCTG
CACGTCCCATAAAGCTTCAGCGGCGGTGGAAAGTGAACGGT
CTGATTTCCAGCGTAATCGCCGCGACCTGGTTGCAGTAAGG
CTGTTTTCGCGCATGATGCTCGGTAAAAGCAAAAGCGACAA
AAATAACTGGACTGAAAACTCCTGCTCAAGCTGCTGAATAT
CCCAGGCGGTCGACTTAACGCGTTAGCTCCGGAAGCCACGC
CACGTTTTCAAGAATTTTTTCGGCCCCTGCTTTTTCCACGT
CGTTGTTATTGGCATAAATGCGAAAGCAACCATCAATTGTG
CCTTTCCCTGGCGCGTCAGGCGGGAGCAGCGAAAAACGCCA
CAAATGTGCCATGAATTTGGCCTGACCTGGGGTTCACACTC
CAGCCGTTTTTGTCCAGCGGCACGCCCATCGCATTCAGGGC
CGTTAATTCAATTTTCACGGCGTTAATTCCTTTAAGGTGGT
CCTGTTTTGCCAAGCCACGGCTGTAGTTCAGAATCGCCGCC
GACATCACTGAAGAAAACTACATGCGCGTTATCTATAGCAA
CGCTTTCTGGCTATACCACGCCTGAAACGCCAGAAGAGCCG
ATGCCGAACATTGTTGAACTCCGTGTCAAAAGAAAACGGTC
GTAATATACAGCGCACCAACCAGGGTCAGGCGGGTCATTAC
CCTTGCGCAGCGTTAAAAATCGGTAATCCGGTATTGGTAAA
ATAGAGCTGACCGTTATGCGCCCCAGGGATAAACAGTTCCC
TTACTGGCCACCGATCTGCGCGGCTTAAGTAATGACGTCTA
CTGGAGACTGGCGGACGACGCCGGAAAAGGACATTAAAGAT
CAGTTTGTCTGTTCTTTTGACGCGGATGGCCATTTTTTGCA
CGGCACCGCTCTTGCCATCACCCTGGCAAGAAATGGCCACG
CAGTACTTGTGCCGCCGTCCCGGTTCCAGGTCTCTACCGTC
ACGGTATCGACAATGCCACGCCCTGTTTCGAAGAAGCCAAA
GGAACCTGATCAGGCTAATACCTGCGAAGGGAACAAGAGTT
ACATCTGACTTAACAAACCGCCTGCGTGCGCTTTACGCCCA
GCAGCATCGGATTGAGATCGCGGCCTTCGATTGCTGGTGGA
CAATCACCACAGAGAAAATGCGCCCCTTGCCGCCGAAGAAA
TTGCGCCCGAGCCGCATACGCGTTGTCAGAAACCAAAGGAT
CTGGCCGATCAGCAAAAAAGCGCGGCCTACGATTTCACCCA
CCGTCTGCCGATTGTGATCCCGGCACGTATCACCGAGGCGC
GCGCCAACGTCAAAGACATGCAGGGCTAGGCCGAAACGCTC
AGCCGCTCCCGATGTGGTGTCGGGAGCGGTATTTTCTATAA
TTCATATAAAGAATGAATCGCAGCCAAGGCATTCATCAAAA
AATAGTGAGTCATTTTAAAACGGTGATGACGATGAGGGATT
TAATCTTCATGGCCTTTGCCCGCGACCAGTACCACATCATT
CTGGAAAATGAGTTCAAAGGCCGTGCCAGCGAACTGCAGCG
TTGACCGTCTTGGGCCACATCGCGCAGCGCTGATGAACTCG
TGTTCAATCCAGGTATCTTGCGGGATATCAACAACATAGTC
CCTGTGACTCATTGTTTTTGCCTTGACAAGGTTTTTTTCCT
AGAAAATGTATCTATAAAATCGAGGACATCTTTACGTAACC
CGGCCCAGTAAAAAGAGACGCGGAAAAATGCACAACAGGCA
GCCGATCATATTTTTTACGGCAGCGGTGCCACGGGGATGGC
GTTATGCTGCGTAAATTACGCCTGCTGGTTCATCAGCTCGT
GCCGAAAATTTCTAAAAATCCGCTGATTTCCGGCCTGCGCT
TGATAATTTCCTTTATGAGCCAGGATGTGTGCAAACTGCCG
TTCGATGTTTTTAAAATTGGCGGCAAGATTTTTATGCTGTC
GCGGTAGTTCACTTTACGCTCGCCAACGCCCATCGCAGTCA
GGCTTAATGAGCTGATCTGGCGCGAGTTTTACCGTCACCTG
CTATCAGAATACGGAAGGCGCGAAGATGAAAAACACCGAAC
AAAATATCGCCGGTGAATTGCGAGTCCACCTTTATGCTGTC
CCGTTTTTTACTGGCGATTTCGGCAATCTCTTTTCGTGCTA
ACGATGGGCGTTACCTGACGCGAAAAATTCCTTATCGGCAG
CCAAACTGCTGAACAAAACGCGCGGCTTCCTGGGCTTCATC
GTGACCATTCTCGAAAACTGCGGCAGGAAGTTTGAAAACCC
CGCGTGGGCAGGCTTTGGCGCGGCGTTTGGTCCAGTGGTGC
GGCGGTTTCGCCGTTGCTGCCGGGGATAGGTGTACCGGTGG
AGTGAGGGGTGTATGCAGGGCGTTCGGTAGGCCTGATAAGA
TGTATTAATACTTAAAATTGCGAGCCGGAACACCTTTTGTC
AAATGAATTTAGGATTTTTCCGGCTTCATTAAAGAAAGTTA
CGGCACGAACGCTTTAATTTCACGCTCACGCTCGACCACCA
AGCAACGGCTAATTATCATCCAGGAATACGATATATAATGA
AATCTGCGTTGATGATTTTTCGTGTTCGAGTAAAGGGCTGA
CGCTGGTGATCCAATAAATCCGGAAACAAACATATTCGCGG
CAATCCATGCCCATCAATTGCAGCATCAATGATCAGGTCTA
TTTACGGGAGAAAAAATCGGCTCAAACATGAAGAAATGAAA
AAACTGATAAATTTTAATTGCGAGAAACTTCAGTCCTCGAG
TACGAAATCGCCTCCATGCGCCTGTTTGCCCGATTATCCCT
GCCAGTGCGAGATCGATTTCCAGTTCCGGTGCGTGACCGCA
CTCCCGCCTGATTAGCACAGCCGAGGATCACATCATCGATA
CTGATACCGACGTGAAACAGCAGTACCTGGAGTTCCGCAGC
CTGAACAGTGTTGGCTGGCGCGGTATTCGCCAGCGCAAAAC
CGCATCGCGTCAGCGCACGGCTGCAATATGGTTGTACCTGG
CCAGCCAGATGAATAAAACGCGCGCAAATATGCGTCATTTT
TGTAAAATCTTAAAAAATGTCGTGAGCGTGGTATTGTCAGG
AAGCATCCTAAGTTCGATCTCAGTGTCTATCTGGGGCCTAT
AGGAAACATAAAGAAAAAATCATGGCTGGATAACAAAGAAT
ATCAGCGGCGGAAATAGTGGCGCGCGTGAATCGACCTATAC
TCACTGTACCGAAGTTACCGCCTTGCCGGGTGCGCCAGCAC
TATTTTGCAGACAAAAATTCCGTAAATGGATTATTCGTTTA
ACCTTTGCTTAAGCCAAAATCATCGGCATTAACAATCAGTA
CGCAGACACCGGTTGAAGCCCTGGAAAAAACGCCAGTGCTC
TTCGCCTGTCTGTCCATTCACACGAATGATGTCCCCGTCGC
CGCTGCCAGTTAGCAATCTGCGCGGGCAGCGTTTCGAGCCA
TTTACCCTGTGCTTCAGCCGCCTGTTTGGCATTAAAACGCG
GATAGCTAGTGCAATAATTCCAGCAACCAGATTTGCACTTG
CTGGCACCGATGGCCTGACGCTGTGCCGGGAAATTCGTCGT
TAATTTTTCTTCAACACCCGCGATGTTTTTGTATTTGGCGC
GGCGGCTCCGGTGATTCTGGCGGGCGTGCGAACTTCGGTGA
TAAAAAATATCCGCATCAATCGGCAACCAGAATCCATGATT
GCCGTACAACGGAATACGCACGGTAAACTGGCTGCCCATTC
ATATTTTGCGTAAACAGTTTCCCTGGCAATTGCGCCTGTTC
GCCAGACTGGCACAGCAGCACCCGGTTGTCGTTTTGTTTCG
AATGCCAGTGACGCCAAAAGCGATGTTAATCCAGCCATTAA
CGTTTCGCGTTTGGCGAACGCGTGCAGGCCGATCATCCAGA
ACCGCACTGGTTTCGTTACTCGGCCTGGAAGATGTGGTCAA
GCCGCAAAGGCATAAAAAGTCGATGGCGTTGAATATTTTTT
GATAAATCAGCATTCACGCGCGGTGAGTGAGGAAAAATACG
TTCTTTCGCTTTTTCCAGCGCGTTAACCACGTTTTGTGCCG
TACCCGGGGATGCTAAAATGCCTGAAATCATAACCCTACCT
TTGCGAATAATAAAAAAAAGCAGTCTATATAATATCTCGAT
ATGGAAGGGGCCGAAAAATGCTGGATTGTGGTGAAGGCGCT
GATAACGTGCACGCCTGCTTCGGTCAGGCGCTTCGCCCAGT
GCGGTTGGCCTCGTAAAAAGCCGCAAAAAATAGTCGCAAAC
TATGCTGGCAACAGAGGTCCCTGGAGCAAAACAGCGTACTT
TAACAACCACTTCGATATTTCCCTGGCGATGTTTACCCATG
TGTAATACTGCTACTTTTCGCCCCACCCAGTTTTAGTTTCT
CGGAGCGATATCAATGGTGGCCTGCGGATTATTTTTACGTG
CCGCGCACTGAGCAAAAAAGCATGGCCTGGCGTGTGGACTA
TTGATTGATTTTTTCTCGCCCGATGCCATGTTCGCCACTGA
TATTTCGGCGGCGTAATTCGCGCGCGGCAAACCACCAGTAC
CTAATGACGTGATAAAAATGCCTGATGTTCCCCGCTATACT
AAGCTTCTGCAGTGAAACGTCACGCGAAGAAACTGGCTCGC
ACTGTCGTTGGCTACGATTGCCCTGGCGGTAACGGTTATCA
CCGGCGTCATCGGGTTAGCGCCGTTACGATCTGCCCCCCAC
TGCTTTCGCACCTGCTCGCGCCGTCACGCTCGCAGTCAAGC
TGGCATCAGTGGTGATATTCCGGCGATCCCGTCATCGCTCA
GTTTTGGTTACGGTAAAGCGCGTGAAGTTCCAGCAGCGATC
TGCATTGGGATGAGCTCTCGCAGCATCCGCATATCCAGGCG
CGGCTTCATCCAGCCGCGCCCAGGCCCATAACAGCTGCGCA
TCTTTTGGATCAACCGGTTGCCCGAACAGCCACGCCTCACC
ATGGCGCACCGACGCAAATTCGGCGGTGGTCGCGGTGAGGC
TTTCGGGTTCGCCCGCACCGCCTGTTGTAGTTCGGGAATGG
CCGATCGAGCTGTTTTTGCGCGCCATCAATATCGCCCTGAC
CGCGTAGCGCCTTTAATTTGCGCTAGCGTTAAACTTCGCCG
CAAATACCACGGGCGTTTGCCGAGGATCAACGACTCATGCG
GTTGATCATAAAAATTAAATCGGTATTTCCATTTTTCACTT
CTGTGGCGTGGGATTTTAGGCCCGAACTCGGTGTTGGGTGC
CAATGATCAGCGCAAAAATGCCCCAGCGCGCGGTAGTGCCA
ATTCCCCCTGATTTAGCAGCCAGGCTTAATCATCAGCGCAA
CTGTTTAACGCCACCGTGCGCGATGCCTGGGCACCCGATGG
CCCGGTTTGTGGTTCTATGCCGGTGTCCAGCATGGTGCAAA
GCTAACGTCTTCAAAAAAGGCGCGACCGAACGTGAAGAGCT
CGCATGGCAGAAGCAAATTGCCCGACGGAGGTTTTGAGGGA
GCAAAATCGAGTTTGATTGGCCCGACCGGCGATTCCCAGCG
AATGGCTTCCTTTAAAAAAGCGGTCGTTTCCAGATAGCAGC
TCTGTTCATCATTAAAAAAACAGTATCGTGATATTTTACGC
AAAATCTCGGCCAGTTCGTGCAGGAAAAATTTCTTGATACT
GCGTCTGCGATATCGCGCAGCGGTAAATGCGTCGTTGCCAG
TCGCTAACTATCTTGAACGCCAGGCGCGGCAACGGGGTTAT
CTTCCATCGACAGGTAGAAACGGGAAGAACCAGCATCCCCC
AACCGACGCCTGTTTTGACGCGAGTTGTACAAACAGAACCT
GAAGATTTTATCATTCATCGCCGTGATGGGTTGTTCGCCTA
ATTAAATCAGAACGCAGAAGCGGTCTGATAAAACAGAATTT
GATTGTCGATCCCGGAGACGCAGAGCCAGTATTAAACGCCA
ACTGTGATGCGATCTGGATGCCTGATTTTTACATGACATCA
CGTGGATTATAACGGCGCGGCAGTCGAAAAAACTGGCGATA
CATCAATTATATGGTTGAAACGGTAGAGAAAACGCCACAGC
CGGCCCCCGTCTGTTTGTCGCGGGTCTGGTGTTGATGGTGG
TAATCCCAGCGATGAATTTGCAGGATATCGACATAATCCAT
CATCTTTGGCAACCTGATCTCGGTGATTGGGGGATTCCTGC
CGGCGACGGAGAGGACATCGCGGTTATGGATGTACGCCGCA
TTCGGCAATCGCGATTTTCGCCTGCGCGCCGCTTTCGCTCC
CCATTATTCGAGGTATCACCCTGGCTTACGTGATAACTCAG
CTCATTACCGTTACCCAGGGCGGAAAACCGGTGCCGTTTGG
CACTGAGGAAGCTCAGCGCGCGGTGCATATTCTGCTGGTTT
CGCCTGTAAGTTCTGCTCGGCGGCGGTAACGACAATAGTAT
ACCGAGAGAAATAGAAAAATCGGGGTCATCTTTAACGGCCT
TGTAGTTATCTATCCAGTTTCGGTTTTATTCATCCAGCTTC
GGAACGTAATGTGCCAATCGCGGTACTCGGCGGTACGTTAG
AAAACCGGCACCATCACACTCGGTAACCGTCAGGCGTCGGA
TACGCCCGCACCGGCAATGCCGGTCGGGTGGAACTGCCACA
GGGCGAGAAGAGGTACCAGGCGCGGTTTGATCAGAAGGACG
CTGTATAAGAGTAAGAAAAACGGCAGGGCACAGATTAGCTG
TCGCCGCGATATTTTGTGCCCGCTAACAGAGAACCGATATC
GAGATTACCTACACTGCACGCGGTGTGGCTGCCGACCCGGA
CTCACCCACCATCAACAGAGCGTGCGCAACACATCCGTGAT
GGCCTGCTGCACATCACTGACATGGCCTGGAAACGCGTTAA
TACTGGTGTTAGAGGTCATCCAGGCGTAATTTTTTTTCCTG
AACTTCCACAAATGCCCGCGCGGCAAGAATAAGGGATACGA
GTGCAGATGATGTTGAAAAGCATGCGCGACGCTTTACCAAA
ATTTTTCCCTGAACATCACGCAATGTCAGATCGAGCGCCAC
GGAATTAACGCCATTTTTTGCGGGCGAGAAGGTGCGGGGGA
ATCCAGAAGCGAGCGAAATACCTGCTCATCTTCAACAATGA
GTTAACCTGATGGCAAATGCCTGTGCCTGGCGGCACGACGC
AGTGGAAAATCCAGAATTTGCGAGATACGTTGACGGGGATT
AGGCGTCACTATAAAATTTGCGCCAGGCGGTACGCAGCGTG
GGATCTCGCCCAACGTGGTCCAGGCGCAGGCAGAAGTGCTT
ATGAAATCGCTCAGGTGATGCAGGAAAATTTAGCTCGTCGT
TCCGCTACCGTCTTGAATGGCGCGGTTACATGTGACGGGGC
GTATTGTAACTGGTCGAAACCGGTGGAGAGATCGGTCAGCG
TCCGGCAGAGCTGCAAAAAGCGGTGCACGATAATCTACGTA
GCCGAATACCGCGACTACCGCCGTACCTCCATCTAAGCCTG
ATGGTTAGTTTTCTTTCCGGCAGCATTAATCACATAGGATT
AGCTAAAAAAAGGGAAAAAACAGTCCATAAAGCGTTGACAT
TGCATTTTGTCAGTAAAATGCAATAATTTATTAAATATCAA
TCGCTCCCCGAAAGTAAACGCGCCAAGCATGATAGTAAAAA
TTCTGAATCGCAGAAAAATGCACAAACACATCTTTACTACC
AATTTCGGGCCATTTAGCACCAGGAATACATTTATGCTTAA
GCCGCAATTTATGCGCGTCACCCTGGCGCTGTTCTCTGCCG
ATGATCATTCCAGCCAACAGCAAGACCAGGCCAATCCAGCC
GACTTCAGAACTTGGTGATGCGGTAGTCGCAACACCCGGGA
GACCGGTGGTGGTGATGAAGCGGCGCTGGCGCGCGGTGTCT
TGAATTTCCTGACCTGTGCGCGGTGACTGAATAAATTTGCC
GTTAAGTCGGGGAAAAAACGCATGGTGTTGTTGCCGATGCG
GCAAATATAACTGACGCTGGCACGAAATTTTTTCGATAACT
CCATAAAACCTCGATCGACCCAGGCTTTCTGAATATTCTCC
AAACGAGGCTGAGTTGAACGCGCTGTGGGACAGTAAAGTCA
TTCAACTCAGCCTCGTTTTTCGGCCAGGGCGCTTTGCTGCG
GAATATCCCCTGATTAATTCCGCGCGCAGTATAAACGAAAA
TTCGAAACTGGTGAATAACGCCGCCGCGACCATGATCGATA
ACCTTTGACCCGGTAACCCGCCTGAGGATTGTGCTTTCTGC
ACTATTTCATCATTTAAACGCATCAGAGCCATCAGACTTTC
GGTGTTCACCATGTATCTGGCGGCTTCGCTCATCTACTGGA
TCCGCCACCAGCACCACCAGCAGCACCACCGCGTTCAGTGC
GCCCCAGACCACGGGAAGTTCCCGGTTGGCCCGCACGCCTG
GAGCAGAATTAATGAAAAAGCACCACCAATCAAACTCAAGC
ATTACCAGACATTATTTTCGCCGCACCGCCATGAAAGCGCG
TAACGGCACACAGGCAACCGCATCGCCAGGGTGTAAATCAT
CGGCCTGGCGTTATTCGTCGCGTGATTACCGGACATTTAAC
TCAATGGACGGCGATGCTGGCCCTGGTGGTAAGCGGCGCGG
TCCATCAGTTGCGTCAAACGCGGTCGAGCCAGTTCCCGGAG
GTACTCAATAAGAAAAAATCCGTGCGCTGATTCACAAATTT
GATATGTGTACTGGTAGCGGCTGCATCGCCATTGCCTGTGC
GGCATAGGCACCTGAAAACGCAATAAATAAAACTACCGCCA
TATCGGTCATTTCCATCTGTCCGTAATGAGCAATGGGCAGT
CATTGTTTTCTATCAGTTCGCCTTCCATAAAACCCCCAATA
TCGATCAACACCGGAAAAGTCCTGCGCGGTGCGCCATGGCA
GCCGATGAACTGGAAAAACGCGGTTGGATCGAACGTCGTGA
CGTGGTATTAAGTGCCGGAGCGCGAAATTTACTGCAACACT
ATGTGCATCCCATATCGGAACGGCCACAGTATTTTTCTGGT
GCCTGGACCTTTGAATTACGCGTTAACGCCGTGGCGGCGCT
TGCGACGCCTCGTTATTTTCCAGTCGTGAAAGCGGCAAACA
ATTCCAGCACTGCTGGATCGCGCGGTAGCGGAGTTTGGTCA
GATAAGTTGCGGCTTAACGCCAGGAAGCGTGTCGGCCAGTT
TGGTACTGGTGGGGATTGCCCCTGCTGGCTTCGTCGTCAAT
GTAGCCCAGCAACGTTCCGTCCTGACTGCGGTTTTCGGCGA
AGCTCTTCTTCCAGTTTTTGCATGGTGTAGCTAAGTGCGGA
GGAGAAAGCGCCACCAGCGGCAGTATTTTTTCCAGCTACAC
TGGGTGGTGGTTAGTGTTGCCATGAGGGCTTCTCTCCAGTG
AACGGTCAGTGGGAAGAAGTCCTGACCTGGTTTGGCTTTTT
TTAGGAATTCCATTTGCGCGCGCGAAAGTGGGTGACCGCTA
GTTCCTTCCTTGATGCTTCACCCGACCTGGTTTTTTATCGT
GCTTTGGCCTCTTTTCAAGGCGCGGTCTATCAGATTATGCA
CGTTGCTTTTCGCAACTTTGCGAGCACGTGGTTTGCGTACC
ATAACCACCGCCAAAAATTGCGCCAGTATGGGGATGCCGAA
ATAAAATTAAGAAGAAAATCCCCTGCTATCAATCTATGCCA
TGCTCTTTCAGGGAATTTTGCGGGTCCGATACATACTCGCT
GTATCGGACCCGCAAAATTCCCTGAAAGAGCATATCGACCA
ATTTTGCAGACCTGAAAATGCCCGCCTGCGCGGTTTCGGCG
CTGAATCCGCGTAAAAAAGTCGGGCAAATTCTTGAAGAGCC
GCCCGCTCACCATCGAAACGCGAGATTAAACTCCTGACAAA
ACCGAATTTCCCGGCTGGAGCATCAACTCGCCGCCGAGAAA
GATTGATATCACACAAAAGGCCGTCGACTGGACAGTTAACC
CACCGGGCAGGCGGGTAATCCGTGCGTGGCGAGCCTGATCT
GCTCTGCCGGACTTGACCTGCGTGCCTGTCTCAACGACGCC
GACCAGAATTCCCATAATAGCGCTACCGGTGAAGAAAAAAC
CATTACCGCGCCCGCAAATGCAGGAACCGCCTGATAAAGCC
CGCCAGACCCATCATCACAGCGGCAGCCATGTACAGCAGAT
GCAAAAAACAGAAACAGTGTCGTGAATAAAAAAATACTGAT
CGAAGACACCATCAAAAAAGCAGTGGAATCGCTGTCGCTGG
CCTACGGTGCCGATAAGTTTCGCGCCCAGGGCTTTTGCCCA
CTGTAATCAACCGTTTCTGTCGGTGATTTCTCATTTCCCCG
GTCGGTCAGCGTATCGCGAGCGGTGAGGATCAGTACCGGCA
CCTATATGAGAATCATCAATCGGGGTTAATAAGTTTTGCGT
CGGGACAACAGTAGAAATCGCGTGCTTGTAAACCATCTGGC
CCAAAAGGGCTGACAAAATACCTGACCATGCTGCATGAAGA
TAGATATCGACGCGATACGTCCCTGGCGGTAATTCTTGCCC
CTCACAGGGTATTGATTACACCCGATTTGCCTCTATGCTGG
ATGGCCTGACGGTCAAAACGCTGCCTGGCGTGTTTAGCCGC
CAGTTCCTGCATTTTCGCTTCGATAGCGGCTTTGTCTTCAC
GATTCTTTCTAATTATTTTCCCCGAGCAATTACGTGGCAGA
TGGATCGTATCGGCCAGGCGCACGATATTCAGATCCATGTG
GGCAGAGTGTTGCCAGCCAGCCCTGGCGACCATAGACGCTA
CTCCGTTAAAGAGATGACGGCGGCGATTTTAAGCCAGTGCG
CGCATCCAGTATCTCTTGCGCCCGGTCATCGTGACAGGTAA
GAAAACCGCAGACAAAAAACCAGTAAAAAATGTCGATCTCT
AAGGTAGTGTACTGATAGCCCTCCAGCAGGGCGTTCAGCTC
GTCTTGAAAGCGCCATTTTTCGGCTCCAGTTGAGAATTGCT
GGCGAAAGCGGCACTGATCGCCTTGTCGGTGATAATCGCCA
AGCGATATTACTTTCTGGCGCGATATTTTCTTTCAGTACAA
CGTTACAGCGCCGCCTGACGCCCTGGCATGGAGAAGTACAA
TGAAACACAGCGTCAGCACGCTGAACCAGGAGATGACGCAA
GCGCTGAACGAGTTCGAACGCGGCGTGCAGCTGGCACGTCA
TGGAAAAACAGATGACCGCGCGTGGTTACATGGTTGGTCCG
GAAACTTCAATAGTTGTTGGCGGTTTTGCGCATCCTGCAAG
TTCTGCCGCACGTTTTTCCGCGCCAGTATCAATTTTGGCAA
TTTAAGGGTAGCTATCACAGCGGGAAAACGGGCGGTACCAC
CCTCGCCCATCATGCCCCGGCGGTTCTGCCATACCCGATGC
CGGAATTACTCTGCAACTTCCCCGCTCTGCTTTTCTCGCCG
CAAGCAATGGGCAAAAAATCCCTTGCCAAAGAACCTTCTGC
CTGAATGAACACCACATTCACGGTCTGATGTATGTCGATGA
GTGACCAGTTGCATCAGCTGCGTGAGCTGTTTATCGCGGCA
TATCCCGCCGGGCCTGAACCCAGGATAAGCAGTTTACTGTG
GCACTTTATCAAATGCCATACGGTGGAGATCGAACGCCTTC
GTGGTGCGTAACGGCAAAAGCACTGCCGGACATCAGCGCTA
GCGCCTGCGACGGCAATCAGCCCGAACACAACAATTGATGC
AACACTGCTTGTCAAACGCTCCTCAATAATTTGCTGAATGA
TCGCTCATTTCCGGGAAGCACAGTTCCAGGTTGCGATGCAC
CAAGCGGCGGAAGTGAACGCCATGCTTGACGATCCCGATGC
CTCTCCCATCCCGTAAATCACGGTCGGGTCGGTCTGCAGGC
GCGATGATTATCTATTTACACGGTTTTGACTCTAACAGTCC
GGATAATTAACGGCAATGCGCTGTGCCAGTTGTTGGCAATT
CATGCAAAATCCAAAGTTGCCAGTAAGGCGCTCTTGCCACC
CGCTCAATTTTCCCTGGACGCGAGGTATCTGATGCAGGAAA
TCCGCCACGCGCAACATCGTCAGTGGCGTGGTTTCCGAAGG
TTCAGCTTAATTTTTAACGGCAAGAGAGACAAAACAGCGAG
CGCGCAGCGTTAAAATTGCACCCGATTATCAGTCGCTGTTT
ACCATATGTACATGAAAGTTCGGTGTACCAGATGTCATGAT
AAAATGGCGACGATTGAACTCGTGACGTAACCCTTATCCGT
CTGCATTAATAAACCGAACGCCCTAACTGTTTCGTCAATTG
CCTCACAATATAGTTAAATGCGATGTTTTTGACGGTGTTTT
GCGACCACGGTATTATTTTCCAGATCCAGTAATTCGAGTGA
TCTGGCGGATGCCGCAGACGCGGTGAAGCGCATTCAGACCG
TATTCGCCAACTAAAAAAAGCGATAACCACCACGCCTATCG
ACTATCTGGTATATCAGTCGCGGGATTGAAGTTTCCAGTAA
ATGGGAAGCCCGCGACAACGCGGGCTGAAAGCATCAGGATT
GCGCGCACCGGTTGCAAAAGCGTTGATGTCCGGCGCATGGT
AATTTGCGTCGTTTTGGAGCCAGGCGCGGCAGCGACATCCA
AAATGCCGGATCGACGGTCGCCTCACCAGGTAACGTCCCGG
GGTTAGCGTCGCTTTTTGCGCGGCGGTGAGGCTATCAAGGA
TTACCCCGAAAATAAATTTGCATGGTGTATGATTCGCGACT
TAGCTTGACTGTGAAAATCACAGGAGCTACAAAAATGAACC
GATACCGGGCAGTTTGTTCGCGGGGATGCCGTACGCACAAC
GGCGTTATCGCTTCATTCGGCCTGAACACAAAACGGCGTTC
AAAGCAGTTTTTGTCCAGCCCGGCGGTAAACGAGCGTACGG
CATAACCCATAAAATGCTAGCTGTACCAGGAACCACCTCCT
CAGGCAACCGCTGCGATTTTCAGGGGCGATAAGTTCCTGCT
TAGCGGTTAGCCAGATCAGCCAGCGCCATGATTTCGCGCAC
CCGTGCCGCCAGTTTGCGGGCGGCAAAAAAGACAATCAATG
TATATTATAAGAAAATTATTCATGACTTTAATTTAGTTTAA
TAGCCTGCGTAGGTAAAAAGCAGTACCCACAACAGTGCGCC
GGAGCAAGTCCAGTTCTGGTCGGTGGCCGATAACGTTCGCT
TGCGAAACGTTCAATTTTCGCGCGAGCGTAGACGGCGTTGA
CTGCAGCCGAACTGAAAAAGCAGCAATTGATTAATCAGGCC
CTGTACCGGCAGCGGCGAATCGAGGCTGGTACGGCGGCTGA
ATGATCTTCCCGATGATTGTCGGCAAGTTGATCGGCGGCGT
GCCGATATCCACTACACCGGCGTTGTCCAGTTGCAGCAGAT
GAAAAAGATAATGCCAAATCCGGCAACTAAAATAACCAGCA
TAAATAACATCTACGAACTGCGCGAGCCGATTGCAGAGTGT
GAAATGATTATTCATTTTTCCGAGGTCCTTGTTGCGAAGAT
TAACCACTGTTCCGTAACAGCATGTTTGTCTTTTTGCCCAG
CCGGTGCAGTACGTTAATCGCCCGAATCTCGATTTTCGTGG
GCGCAGCTTAGCGCCTCACGCAGCCAGGGGTTAAATGCGTT
GTCTCGTGCGGAGATCTACGCGGGGGCATTGAGTGATAAAT
AGCGGCGCTGGCAGAAGACGCTGCACCAATCCATAACGGTG
CGTCATTTCGCCATCGAACACGGCCTGGGCAAACGCCACGG
GATGAAGCCGTCTGGTTCGCCGGGGGCAGCAAACTCAATGC
GATTTCACCGCTTACTGGCGCATAAATGTCTGACGCCGCTT
TGATATGCTACCACTTTGGGCCCTGGTGGACCAGAAAAGGG
CAGCGCGCCTTTGTGAAATTCGATGTTGGTGTAACCAGCTG
CCTTTGGCATGTTGTTGATTCGAGAGGGATTAAAGGTCGCG
TGGCTGACATTGCCGAAGTCCTGTGGCGTGATTTCCTGAAA
ATAATCGCTCCGGTTATTTCCGGGATAAATGTACTACCGCA
ATGGATGGCATCTTATTTGCCCGTATTGTTGATTCGTCTTG
TTCGTGTCGCACAAAAATTACGCGCAGGATAATATCCGATG
TAAATACGCTTGTCGACACCCAGGGCCAGGAGTTTATCGAC
ATTCAGTGAGAGCGGAAATCCAGGCTCATCATCAGTTAATT
CAGTCATACCAAGATTTTTGCGGGTAACTTCCAGCAACGCG
AAGCAGCGTCGGGCGACGGGCGCTGGCGGAAATGCGGTGGT
TTTTGCGCCAAAATGTGGCGCATGTTTCATTTTCGCACCAT
TCGTTAACGACCGCCTGGCGCAGTCGCTGGCAAACAACGAT
CAGCTTTTCGCAAAACGGCGCGGCGCTGACCCGTTCCTGTT
GCATCTGACCGCGGTAAAGGCGGCGACGGAAATTTGCGGAG
CTGATACAGATGCAGACGCTCGGTGCTGCTTGGGTTGTACT
AGAGGCAATCATCGAAGCGGCGCGGATGCGTTTACGCCCAA
AAGATCCGCAGCTTAAAACGCAGTTCCTCGAAGTCTATCCG
AGAGATCACCCAGTGAATCGCCAGAAAATTTAAGCCGTAAA
GACTTTAGCGTTACAAAAAGCAGTAAAAAGGGCCAGTTAAT
ATGTGAACATCTACATATTCCCGTACCGGAAAAATTATGCG
CTTATTTCGGCTATCTCAACCAGGCGCGACAAGAAACCATT
CAGCGAATCACTGTTTGCGGCGGGGATCCATCCGGATCGGC
AACTTCATGTACGCCAACGGCATCTGCGGTACGAATAATCG
GTGATAAACCTCAACGCTGGCGGGGATCAGCGATTTCATCC
GTGTGAGGTCGTACATTTTCCCTGCGAAAAGGTGCGGAAAA
TCACGCGTTAATTCGTCTCTCGGCAAGGACTGGTGAAGGCG
ATTCGGTTCGACTTCGTCGCCCTGAGGGAAAATTCGCGCCC
CTTAAGAGTTCGCTTAATCGCCCGTTCAGTTCATGACTGCT
CGGGTTCGTACAGGTAATCCCAGGATTTATGTTTCAGATCA
CTGGAGGTGATGAAATTTTCCGGGCGAGTGTGGGCGATGTG
TTTCATATGCTGGTTGTGCGCGAGGTGGCTGGAAGCATCCA
GCAATCGCGGCCGGAAAGCACAGTGTCGATAATTTCTTCCT
TGATACGGAAGGCCTCTACGCCCCACTGGAGATACGCATCC
CCGTTTGATAATGTCGGCGGCGGTTCCCTGCATTGGCGCGT
TGACAAAGGTAAATAGATCTCGGCAACTTCTTCTAACGAGA
ATGAAGGCTTAGTGATCACCCAGGGATTTATCGGTAGCGAA
AGGAATCAAACAGCGGTGGGCAGTGACTAAAAAAAGCACGA
TTATTACCTCAGTGAAATTCCGGGCGTTAACGCCATTATGT
GCTTTGCTGACGACGTCCATCGGTTTCGTCCCGTCGTAGAC
TGTTCGTTAAGAATATGGCGCAGCAGGGTGGTTTTTCCTGC
AGCAGAGAACTTAGCACATTCGGTGATGACCATTGCGCCAG
AAACGCTTCCCGAAAATTGTCGGTCCGCGCAAAGATGACAT
TCAAAATTAACGAAAAAACGCCCTCTATTCACCCGAAACAA
CGATTACCCGCACGGCAACCCAGGCGCGCCAGAGCAACAGC
AAATATTGACCGTGCATCCGCGGTCAATGTTAGCTATTATG
CGTCAAACTATCAGTCTCGGCGGTTGCGAAATCTATACCGG
ACAATAGGAGATGTCGTCGGCAGCTTCCATAATCCACGTTA
GCATCAGTGGTTGAAAAAAGCGGTGCTGCTCTCTTTCCGTA
CCATATCAGCAAACATCACGCCCGGACGCTCTTTGCGGTCA
GAGTACGAACGGACGCTCGCCACGGTCAACAAAACGCAGCA
CATTAACTCCACCAATTCTCCGCGAGCGATTTCTTTGTCGA
ATTAACGGCATCAGAAAGTGCAGCACCACTGGAGTTGCGGC
TGCTCAAGTAGTTAAAAATGCATTAACATCGCATTCGTAAT
CCGCCTGGAACAGAGAAAACCGGTGGGGCTGCGCTACGATC
CGAATATAACCATTGGCGCTCAGTTTCAGATAATCGCGCCA
TTTTGTGGCAAATGGGATGCCGGTGAGAGCGAAAAAATGAG
CCATAATCCATCAATCAGCGCGGCCAGGCCGTAGCCCGCTT
GGAGAAGATCGCCTCTATCGCCGTACCGCTGCGCAGTGAAC
CGGACGCACCAGGTCGTCGGCGGCATCCATTAACGCATAGA
GGAACAATCTGTCCATGCAGCGCGACCAGGTGCTGACGCAG
GCGTCGGCTAATTTCTCAAGCCCTGGCAGCGTGCATAATCC
TAAGAGAGAGCTCTATGAATCCTGAGCGTTCTGAACGCATT
CACTGGCGTCGGCAAATTGTCCGCATCAGTCTCGCATTGCT
GCCAGGTAAGATTGAGTTCGCGGTTAAGCGCCTCATCTTCA
AGACTTTCAAGAGAAAAAGTCGGTGAAGCGATTGAACGTCT
AAAAAACTACTGATATAAACCGGTTTTGCTGAAACATCGCT
ATCCCGCTACTCTAGAATTGCCCGGGCAACATGCGGAGGAA
ACTTCCTGCTCCAGTAAAAGCGATTGAAAAACAGGGCATTA
GTGTTTGTGGCAATGATTGTCGGCATGATCCTCGAGCCAAT
TTTCTGATTTTCAGTCAGCGCATCAACGTTCAGTGCCGCAA
CGCCGCCAGGAGAGGAGCCCCAGGCACCGGTATTTCCAGGC
TGCAGGATATGGAAATGTGGCAGTTCCACCCGACCGGCATT
CGCTGGATGCCCGTTCTACGCCGTACTGTACTGATATCGGT
ATTAAGAACAATTCTGCCACCAGGAACAGGGTATACAGGCC
ATTGATGCTGCATTTGAGGCCGGTTTTGAGAAGGTCAAAGT
AGAGGCTAAACAGGATTACGCGGTACGCCTTGAAGGGCCGA
ATATCCTGACCGCCGCGTCTCGCGACCTGGATAAATTCCTG
CATCTTCACCGTTTCGGAAGCGATGGAGCACTTCGCCTATT
GCAGGGCACAGATTAGCTGGCAGTAATCATTATTCGCAGGC
CGTCTCTCTCCTTAACGCGCCAGGAATGCACGCCAGTGGGC
TAAATCCAGCTTGCTGGACGCCTTAACTCTGCTGCTATCGC
GAAATCGCTGTTATCAATCACCCCATATAGCAGTTCTGCTT
GCCGCCTTAATTTTAACTCGCCTGAGAAGGCGCTTCGTCAG
TGGAAGCGGAACGGTAAATTCGAGGCCGTGATTGTAGACCA
ACAAGAGGCACCTTAACCGCCCGTAAAGCAGACGTCAAGAT
AGGTCGGTAAGCATTTCCACCAGGAACAGGTAACCGCTGCC
CACGTCCGTTTGCAAAAACTCCCGCGCATTCATCGCCAGAT
TGCGTGGTCAGTAAAATATGCACGATTTACATATACAGGCA
CTCCATTCCAGATATCATAGCGTAAACCATTAAAGTATAGA
TACGCAACGCTTGAAGAAGCCATTGACGCTGCACGCGAAGA
CCGTGAGCAGCTGCCAAAAGCAGTCGAGATGATGCAGGCAC
TCTTTCGTTGAAGACCTGGGCGCGGATTCTCTTGACACCGT
CAAACTCGGTCCGGCAAACGCTACAACGATAATTGCCAACA
CAGGCCAGAACGTCGCATTCCCCGGTCAGGAGTTTCGACAG
TCTCCCCACCCAGACGGACGCCTGCATCAAAACGTTCAGAA
ATTTAACCGCCGTACAAACGCCGGAAAAGAAGAAGAGAAAG
CATGACATGGGAACTAAAACCGGGAGCAGCACCAGACAACG
GGAAAAATTAACCAAAAAATCAGCCGCAGGAAAAGCATCTG
GTAGTCAGCGCTAATAATGCCGGCGATCAGAATGCCTTCTT
ACCTGCATTGGTGTTGCACCCAGGCTCGCAGCAACATCGGA
CTCAGAAAGATGCAATTTTTCAGCAGCCATATTCTCCCGTA
GCAGTAAACGTATCCAGCCGCAATTCCTGGCCTTCAACATA
GTCTTCAATCCAGATTTTTTCATGCGGAATGTGCCAGAACT
AAGCCGAATCGGAGATTAAACAGTCGCAGCAAGGTTATCGT
TTGACGCGGCGTATGAAGCACATGAAGAGAAGGGCGAAGTC
TATTCGCGGTAAAAGGAAACCAGGGGCGGCTAAATAAAGCC
CATGCCAGTTACTTCCGAACCAGGAATATTCATAATGCGTT
TCCGGCTGCATGATAAACGGCCCGGTTGGCGTACCCGGTGC
CCGTTAAGCTGTCAAAAATTCGTCCAGGGCAGTGGATTGCT
TGATTCCGCGGGATTTGCGTCCTGCGCATCCTGAATACATT
AACCGGAATACTTTTATAGCCAGGAATGCCACTTAATGGAT
AATTTTGAACGGGATAAACGCGCGAAGAGTGGATCGAGAGA
AATGTTGGCCTGTGTGATCGCAGGAGCAGGCATTGCGCTTA
TCGTGGTTGTTCCCCCATCGCAGGAACACCCACCGTTTGAT
ACTATCAGACAGATAAGCAGCCCTGGCAGAAATTTCAGCAG
TGGCGTAAGTGGAGAACGAGCATGAACCTTGAAGCCTTACC
AGGCCGAAGAAACCATTTTGCGAGAAAATCCGGATTTGGTG
AAAGGTTTACTCGCGGAAGGCGTGCTGGGTGAAGTTGCTTA
GCGTGGCGTTCAGCAAAAATCACTGGCGGCCACACTTGAAG
GAATAAAGCCTTAGAAAAAGCGGGATTGCCATTTACCTATA
AATACACGCCGTATTTTATCCGGCATATATTGTTTTTGCTT
CTGAATCCAGGAGGCTAGCGCGTGAGAAGAGAAACGGAAAA
GATTTATCTATCGATTTGTTCGGCCTCAACCATATGGTGTT
CGTCAGTTCAATGCCAAACTCGGCGGCTGTAGCTTTGACCT
ATTACAGATAGGGTCAAGTACGGCTGCGTCCTCATAATCAA
GAAATCTATTTCCTGAGTTGCGCGGCTATTGATATTGACCA
TTTGTTGATTTTTGGTCCTCCGGGGTTGGGTAAAACTACGC
AAATCGAGCAGGATCTCACCCGGTAAGGTGCGCATCTGGCT
CATGTTGCAATGAAAATTTGCGGTGAAAAATGTTAAGGCGG
ACGCAGAAAGTTGACATTGCCCTGAACAGTTGGCGAGAAAA
CCGGTGCAGGTTGGCGGCGGCGTGCGTAGCGAAGAAGATGT
CTTCCTCCATACCCCTTTCGCCCGCGCGCTTCCCGCCCGAC
CCTGCTGCCCCGCCTTCCGCCAGTCGCACATTAAATTGCAA
GCAGATAACCCGGCCACCAGCACGACCAGGAGTATCATCAG
AAACTTTCACCAGCACTGGGCGTGCGCACAAAGTTGCAGCA
GCCAGCATCACGCTGGCCCGCGGTTTCAGGGAATGAGCAAC
GGCGCAATGGATAGAAAACACCCGAATGGTTTATGAAGCAC
TTCACCAATCACTTCAGCGGCATCAGTGAAGGTTTTGTACA
GGTGTGGGGAGCTGGAAAGGCGGCGACCCAACTGGCGCAAA
AAAGAAGAACGGCATCTTGTCGGTGCCTAACTTATCAATCA
ATGGACGCCTGGCTGTCTGGCCCGAACGCCAACAAAATCGA
GCAGAAGCACGTACCACTTACGTGATTAAAGAATTGAACGA
GTCATTTAAACATCAAAACGCGGGATGGGCTTGGTACACGC
ATAAAGTGTGTTTATTTTTTCGGCATTTAATTATTTAAGAA
TTACCTTTCCTGTTAAATCGCGTGAGTTCGGTTTATCCGAA
GATAAAGTGAATGAGATTGTCGGTAAGCTGCGCGGTGCCGG
AATGAGTTTAAAACCGATCGCCGCACCAATAAATTCCGCCA
ATCGCTATCTCTTACAGCGGCAGTAAAAAAGAGATTGTCTT
GCCGGTGGAATTCACTTTCGCCCTGATCCTGATGAACATGA
GAATATCTGGAGTTAAATGTCGGTGAAAACTGGCGGATTAG
TGCGTTGGGTGCCGATCGCCCTGGAATTGTGAACACCATCA
ATTACGCGGCGTTTTCAGCGCCAGCGCAATCGCTTCTTCAC
AAAAGACCGTCGGCATCGACCTGGAACGTCACGCGAATATG
CAGACGACGCTGATGCGGCGCAGCACTCAAACCAGGTTCAC
CTGGCGGCAACCGTCATGGGCCGTAATGCACCACCGCCCGT
ATGTCGGACGCCTGGAAGCGCTTGAAGTTGTAATCCAGAGA
CACGAATGACTAAGCGATCGCTAAAGCATTCTCCCGCCTGC
TGGAGCTGGAAGGATTTGGCCTGGGATGTCGCCGGTGCAAG
CCCCTCAGGGAAAGTTTACTCCTGAGCAAGTCGCCGCTATG
TGACCATTCTTCGTCAATTTCGGTTTGGATCACGCGCTCAT
TGTTCCTGTGACCCGCGTCGCCCTGGTGGTTGCAACCAAAG
AGCGACGATCGAGCGGGTCACGGTACTCTTTGTCACAGGCC
GCCCCGGCAAGTTTTATTGTCGGGGCTATGATAGTAACTGC
GCCAAACAACGCGGCAAAAACCTGCGGATCATCAATGGCGT
CTGATTGCCGATCTGGACGCCGGTTTTGCGCGAATTGTATA
GCCATTCTGCTCACTCTCGGCATCAGTCTGCATAACTTCCC
GTCATATGTGCGGTCAGCGCCCCGGTCAGTTGCGGCCAGTC
CCAGGTTCCCGCCATTACTCCGGTGAGATCCCAGCCAATGG
GTTTATGAATTGCTAAAAATCGGGGCCTATGGCTGGACGAA
TGGGCGATAAAAAACGCCACCGAAAAGGTGGCGTTTGTGCA
ACCAGCAGCACCACCGGGAGCAGCATCAGGCATGACATCAG
GATCTGCTGGCTGAACTTCGCCGTGACAACCAGGCAATGCG
TTTCCGGTGTCGAAATGTCTCGCGACCTGGCGTATGCCAAA
TTGTTGCTATTGATGTTACCCAGCACCAGACTGATGATGAA
ACTTCCGCCGCCCCTGGGCGCGTGGACTCGCCACCAACGTC
GAGTCTTTCGGCTTCAAACACGGTATCCCTATCGATGCAGA
CTCCCCGTCGTCGAATCCGTCGAGGAGGAAGATGACCCAGG
GCTATCACGCTGGAAAACGGCCCGGACAATACTCTGACAAT
GCGGACTCCTTAAACTCCGGCAGCTGCATTAATTCATCCTC
GCGGAAAGTGTAGAGAAACGCGAAAAAATGGCGCTGGCACG
AGAAATCAAGAAACTGGTTGCCGTGGTGCCATCTCCGTCCT
AACCAGTGTTTTGAAAACTTCCTGAATAGAAATTTCGATAA
CGAACCTTCGCCAGTTCACGCGCCACCAGATTAAGGTTGCT
CAAAAGAAACACAGGTTACCCAGGAAGAATACAGCGAATAA
GACCCCATAATTAAACTGCGCTGTAACATTCCCCTGAGATG
GACGCCAATTTGTTGTGCTGCGGTGGCTTGCAGCGCGGCGA
CGCAAAACTAACAGAAAAAGCGTTGTCTATTCTTATGAGTA
ATCGGTAATACCTAATGGCTCAAGGACCGATAAATTACGCT
ACTTTATACCTGTATTAACGCGCGCCAAAGAAGCCTGTGAG
GCCACAACCGTTATTGAAGTCGGCGTTGATGTGCCTAACGC
CTTTCAGGATAGGTGTGCGCCACGACCAGACTCCTGCTTCG
TTGCCACCGACGTTGCCGCGCGTGGTTTGCATATTCCGGCA
CATCATAACAATGCCAACAGCGGCCTGTATGGTGGCACGGA
GCAAAACCGAGGAACAATTGCGGTTCGTAGTTGGTTTCACG
ACATAGGCAAGGTTACCTGCCAGGGTTGTCATGTTGTCCTC
AACGTTTTTGATGATAAATGCAGTGTCGGATGCGGCGCATC
CGCACAGACCAATCCATTTGCCCTGGCGATGCACCGCTTGC
GCTCGCCGGTAATAAATTCGCTGTCATACGGGTCGCAATCG
ATGGATACGGTTTTTCATCGCCTGCTGGACAGCATGCCAGT
ACGTCAGCGATATCACTCGGCAGTAGATGTTCCGGGCGAAT
AATCGCGAAATGAAAAATAGCCCGGTCAACAACTGATGCAA
CATCCCGGCGGCAACCGCAGCGAGGATGCCGGAAACGCCAA
CGAACGGTATAGGGTTAGCGCCTTACCTGCGAATGAAGCAG
GTGGATTAGCTGATCAAGCTCGGCCTGGTCATAATACTGAT
ATGACCATCAGTGGTATCCGCAGTATTCCAGTTAGCTGCAT
TGAGTGCTTACCTGTCCAGCCGAGCCCAGCTTTTTCAGCTA
ATGCCTGCTCCCCTCTCGTTCGAGGGGAACAGAATGCGCTG
CTCCTGAATATCCTTTTTTCCTGCCCCTGGAACGCCGTTAA
TCCAGTGGATTCTTCAGCAGCGGCATTTTATAGCTGAAGTC
AGCACCATCAGGCTTTTTTCCAGCAGGATGATATCAGCCGC
AATCAGTCACACATTGTGCGCGTTGTGGATGCCGCCTGGCG
TCAGTCCCGCTTATGCTCGCCAGGGATATGCAATTGAAGCA
CACTAGCAGCAGAACGCTGGCGGCCATCGCAATGGTGGGGG
TTGTTTTGCTTCATAAGCGGCAATGGCGTCGTCGTGCTGCA
CAATAAAAACGTCCCGCCAGCGTGAGTTCTGCATCCGTAAA
TAACGCGCGGCGTCACACCGCGAGCGAGGAAAAAGTCCACG
ATCTGGCATGTGGATGACGGCGATGTCATCAATGCCAATCA
GTCGCTGTCGTTCTCAAAATCGGTGGAGCAGCATGACAAAG
ACTCAATTCCTCTCCCAGGTCACCAACAACGATATCTTGTA
TACGTAAGTACGTGATGTCTCCTGCCCACTTCTGGTTCGGG
CAGAATCACAAAACAAAAATCATGATTAACTATTTGATGGT
TTGCAGGCGTTTCAAATGCGCATCAACCTGCCACACTCCCC
TCCCCGGATAAAGTCGCCGCCCTGCATGACCAGTTCGGCAT
TGGCTGCTGTGGTGTGAGCGCGGGGTGATGAGCCGTCTGCA
TCACGTACTTAATCGTGAGTCCGGAATGGTGAAAGGCAGTT
GTCACGTTTTTCGTAAAAATCAGGGTTGATCCCCAGTTTTT
GTACAGCAGCCAGGCTATGGCCCGGTTATGGAAGTTGGTTG
TTACTGAGCAGAGGACGAAGCGTTAATGGAAGGTCTTGCAG
AAAGGTGCCAACCGAATTTCCTGTACAGCGTAAAACAAATC
ATAAGCGCAGACGCCCCCAGCGGTGGCGAAGAAGTTCTGCC
CGCAAAGTCACCCGCAGCGGCACGCGCATCACTTTGACCAG
GGGAAGAAAATCGGGTGCCGCAGCACCCGAAGAATTAGGTG
GGATTACCTGAACGCTAACGCCCGCTCGATGATTAGCCCGG
TGGCGCTGTTCGAAAAAATGCGTGCCGGTGGTTTTGAAGAA
CGTATTTTGACGTATAACCGCATGCGAGCGAGAAAGGTACG
AACGCCAAAGACCTGGCGGGCCGTGACGTGGTTGCGCGTTC
CATTCAGACACAACGCATCGCGGTGGGTCAGAGTCGTCAGA
TTACCTGAAAGATTTTTACTCGGGGCCAATCTTTAAGATTG
TGGCTGGCGCTGCACGGTCGCGGCCAGGATTACTGCCAGCT
GGTTTATCGCTGGTGGGATTCGGTCTGTTGATTTCATCACT
TGAGAAGAAACCGCAAAAGCCAGGGTCAGTGCAGCCAGTGA
ATTTCCGTCAAATTTGGCGGCGGCAACCGTTACGGCCTGAT
ATGATTTGCCGGTTGTAGCGCAGCATCTCCTGATCGCTGAG
GAGGCCCGGATAACGTGGCCCAGCAATTTTATGACTACCGC
AGAAATGATGCGTGAGAAAACGGTGTTAATGGTCACCCATC
TATAAGATGTGTTAAAAACGCTGTAGCAGAATGAAGCGCGG
CTCAAAATGACCGGAAGACGCGGTGTGCGGCAGATGTCGCT
CGCAATCGCTGGGCGTGCCGCGCGAGCAAATTATCACCCTG
GGTAATTGAGATTCGATTTGCGTGCGGGCTTTTTCTGCCGC
ACATACCACAGTTATAAACGCCGTCAATACACTTTTTTTCA
ACTGGTCGATAAATTCTGACCAGGAACAAGGGTACATGCTG
ATTACCGCATCCGAAAATTCCCCTGCCGCGCGATCTTTACG
AGGAACCGATCGGTATCAACCAGCACCTGCGGCGGCGAATA
GTTTGTCAGCGAATAATATGCAGTGATTTTTTTTGCCGGGT
GAGAGCGGGAAAAAAAGACGCAGTAATTTTTTCATCAGCGC
GCACTTTCCTCTACCAAAGGCAGTGGAATTAATAATATCAT
GCTCGACCAAGAACAAAGAGCAGCAACGCGATCCGGAGATG
TAAAATTGAAGATAAAAACGCGATGGAGCGTATTTGTCGTA
GTTAAATGCCTGGCGGATCGCGTTTTTAGTAATTTCGTTAA
TGTTTGGGCCACAGTTTGTGCGCGAACTTCAACAGCGTGGT
AAATTATCCCAGATTATTGGCAGCAATATGCCAGTCCATAT
GGATCATAGGTCTGCTCAAGCCGTAATTGATATTTGTCAAT
ATGTTAGACTGAAATTGACGCCCGATGTTGATTATTAATAA
ACCATTTCTGGCGTTATTTCCGGTTTTTACTGAGATCTCTC
ACTGCCGTTGCCGGAAAACACCCTGCCAAACTCGGCGAAAC
GAAATCGCCCAGTTCATTTTCATGCGCCTGCAAGATGGCCT
CGGGTCGAGACAGAGAACGGCGAGCGGGAAAAAGCGCAGCG
ACTTCTTCAAACAATTCACGCAGCAAGGTAATAATTTGCGA
TCCTAACTGGGCGGGCGTTCCCTGATTAATGTAGTAAGAGC
TTATCGCCACTGGCCGTCGCCAGGAACGGTTGCAGGAGTTA
GATATCAATATTGCACCACTCGGCAGGAAGCGATGCCAGCA
ATCCACAAAATTAATTAACGCAGCCCCATTCTTTCGCAAAC
CCATCGAAAATCATATCAGTCGAGACATACTTATGCCTGCT
CTGACGCCGCGTAAATTTTTCAGCAATGCATCGCGGTCCAT
GATTTCAGGCTTTTTTCCAGCTGTGCCAGGACTTCATCACG
AATGACGTTTTCTTCACGCGCGGTCGTCGCGATACCGCATT
TTTGCTCAAGCCTGGTTTGCCGAGCGCAAACAACGCGACCC
CCGCGGCGATAAGCCCCACGCCTGCGCCGTTAGAGACGCCA
GGGACAGAGGCAACGCGTGCCGGGATTATTGAACTGTTGTT
ATAGCCCGTACTTTCGGAGCCCCGGTTATTGAGCCACCAGG
TCACCGCAAAATGCCCGCACCAGGAAAAACGCATCAGCGCC
AGCAAATGAGCCCGCTTGCCCTTGAACGTGCGCAGGAGATT
TAAATCCTCTGAATGAAACGCGTTGTGAATCATCCTGCTCT
CGCGGTTTCACCCTCTTCCACGCTGCCGGTTACCGACTGCC
ATGTCGCGCCCGACCATCGCCTGCACCAGCGCGTCGTGGTC
TCTTCGGCGGTGACTTCAATCGGCCAGGTGTTATCGGTTTC
GTCATCAATCAAGGTAATCCCGGCACTGGCACCTACCCGAT
CACCAGTTGGCCTAAAATCGCCCGCACGCCCTGCTCAAAAG
CAGGTGGTCGCAGAAAATCGCGGGCTAAGCCAGGAAGAGCT
AAAATTCAGCAAATGGCGTCCAGGCACCACGCCCGGGGGCT
TATAAAAAACAAAAAGCCGCCCAAATGGCGGCGGCGGGGCA
CGCCTGGTGCAAGAAGCTGGCGCGGATATGATCGAGTGTAA
CGGTATTCAACCGTTGAAAGCGGGGTTTCATCCACTCACCA
GAAGGTTTCGATATTGAAAACGGTAAAAAAGTGCAGACTTA
GCGGATTTGATCCCATCGCCCAGGGATGCGGCGGCGGTGTT
GATTAATGACTATTGCTGAACGGCTGCGGCAGGAAGGACAT
GACTGCCCGCGCAGATCAGTCGCGAATTGCAAAACCGCCAG
TGAAGCCGTAGAGACTGAAACGGCAGAATGAAAAAAGAGCC
CGGTACGTCGATGGTGATAACGGCAATGTTGTCCAGACGAA
CGTACTCACAAACAAATCTGCGAGATGTACAGCCGCGTCAG
GGGGTTATAGCGGGTAAGACCGGGGATCTTAAGTCTGCGCC
TCAACTCCGGCACCATTAACCGGTGGGACGTTATGGTGCGT
TTTTTCTGTAAACGCCCACGCAGCGCCGGTAATGCCAGTTC
GTCCGGTTTTCCGCGAAAGCCAGGGCTGACCTCCAGTGGCG
CTGAAAACAGAGCGAAGATGCCCGCTCACCGTTTTGCTATT
TGCGTACCGTCCAGAAATTGCAGGCTCTTGCCATCGACCAC
CTTTTGCCGCATCCTGAACGCCCTGACGCACTCCAGCGTAG
CTGGCTTTACCCATCATCGGCAGTGTATTAAATACCGGCGT
CGGCGATACCGGGGCGGCGGCAGGGTTAGGCGAGCATTTTA
GATTAAAAGCGGACGTAGCCCGGCGGCACAGCGACTGCTCA
GGCTTTTTGCAGCAGATTTTCCTGCTCAAACACCTTCAACA
GCTTTAGTTCGCGTGTTGCGCTTGAACGTTATTTGAATGGT
CCTTATATCACGGGAAATTCCGGCGATTTGCTCGCATCAAT
TGTTTTATTACACCTGGACGCCGTACTGGGTGAGTAACGAA
GTTCTGCACATCTGGGAACTCAGGAATTTTCATCGGGTGTT
TTTTCACGCAACGCGTTTTCCAGCACTTCCAGCGGAACACC
GCGTTCGTACAGTGGATTGTCGGTGGTTTCACGCAGACAGG
GCTGCCTTCGTCTTTAGACCCATGGTCTGCGAAGGGGCGAC
AATAAACATGAAAAAATTCGCAGCAGTAATCGCAGTAATGG
AAAACGTTGCACCGCAAACGCCGGAACAGAATGCTATTGCT
TCAACAGTCATGGTTTCTGCCGGGAAGATCATATCACCTTC
CAATAGCAGCAACTTAACCACCGGAACGGCTATTTTACCGT
CATAAAGACCGTAAAGCTGGCGGCCTTTATGGAAAATGTCT
GGCGCAGGCCATTGAAGCGGCGGGCGCGACCATTATCAACA
TTTGTTTGCTACATCCAGGTCAGCAACCTGTTGCCGGTTGC
TTTACCGCACTGATTGCCGACCGGAATAAATTTTTTTAATT
ATGTTGGAACCCACCTGACGCAGTGCCTGGGTGGCGCGGTT
TCATCAAGCAGTAGCAAACGCGGGTTGCTCATCAGCGCACG
ACGCTTCCGTGCGGATAACGCGATTGCTGCGGCCTGCTACT
TGCGCTCCTCTTAGAAAAAACGGGCGTGAATTGTAAAGATT
ACTGATTATAAAGTTAATGTCCGCACCAGGAGTCGGTTATG
AGCGTTTATTTTTATGGGCGCTGTAGCGGCTTTGTCACTGG
ACAAACATTTTGTCGATTTTCAGTACGTCGATTGGCAACGA
TCGGCCCCGGCTGGAAAATGCCTGCGGATATCCGCTTACAG
GCTGCCGGACGGGTCATCCGCCTGACCAGTGAAAACGGCAG
AAATCAAAAAGCAGGCCACGCAGGGTGATGAATTAACAATA
CCGTGCCGCGTCAGTGGTCGCGAGAAGCATCTTTATTCGAT
TTACTGGCGATAGAGTTATTCGCGACCAGGAAGGAGAATTC
GCGTATTTCCATTGCCTGGGCGCGAATTTTCCCTCAGGGCG
AACGTACTAAAATCGTGGCCCAGGCGCAGGCGGAAATTGAA
TGTCAGCTTCATGAAATCGGCCTGAGCGTTGACTTCAAACA
ATTGGTGCCGGGTTACTGGTCGGTAAGTTGCTGGCGGTGTC
TACCACATTGCCTGCCGCGGCGGCCACTGCTTCTCGTCGAG
GCGGGTGATGTTTCTTCGCCCAGGCGCTGGTAACCCATCCT
GTTTTTCGAGCGTTTCGAAGCCGTAACGCTGTAAAACGGGC
ATGAACCACTCCTTAAAACCCTGGAACACATTTGGCATTGA
GGCGTTAGCTGAGTTTTTCGCGAAAAATTCAGCTAACGCTC
CCCCCGTCAGCAGCAATCAGCGGCCAGGTGAAGTACGGTTC
ATCAAGATGACCAATTACCGCCGTATCGACCAGTCCCAGCA
AATTATTCAGGATCTTATCGCATGGATTGACGAGCATATTG
GGCACCGAACAGCAACAGCACGGCTTTGATAATTTGCACCC
ACGTTTGTCTCTGGCAAACGCGTGCAGCTTCCGGCGCTGGT
ACAAAGATATGGAAGACCTCCAGGAGTTTGAATCTCTGGTC
GCTGTGATACAGGGAGCCGCCAGGCGTTTTGAACAGGTAGT
GACGATGTGCAAAGCTTAGGCGTGATTTATATCAATCATAA
ACCCTGGAGAAAGTCTGGCACGCGCCGGACAATTTTCGCTT
CGGTGTAATGAACACGAACGCGGTCGGTACGTGCCGGAATT
CGATGTTGCAGTCGATGGGGCGTTATCTGGCGTTAGGGTTA
ATTAAAGGTGGCCGCTCAGGCGGTCACCGTATTCGATAATA
GTTGTTTATTTTACGTCCAACGTGCGAAGCAAATTAACGTT
TTCGGCCATTTTGCTCCAAACGTTGTCAGCTGATCGACCTC
TTGAGATCACCTGCTGGACGCGCCAACAAATGGAAGGTCAC
CATCGAGCCAATGGTCAACGCGGGTAAAAAAGAGATCCGCA
ACAAATCTATGATAACGAAGCCGCAGTAGGTCAGGCGATTG
TGGGTTAAAGCGCGCGGCACCACGCTGGGTGCGGATAACGG
GCTGAAATGGCGGTCATCGGCCCTAAGGACTGCAAGTTCCA
GCCCTGAAGCTTGCTGAACGCATCGGTGTTACTGCCGCAGC
CGTGCACCAACGGCACTGCGCGCCAGCATGGTGATCAATAC
TGCCCGGATAATTCATCAGGCGCGAGAGACGTTTTTTCCAG
TCGATCTTAATAAAATCGACCGGGAACGCCTGCAAGTAACG
ATGCGCTGCTGTTGGCGAGTCGGGAACTGGCGCGCGAGATT
CATACCGTTAAATGACGACACCGTTCCAAGCGCCAGCAGCG
AATCTACGGGCAAATCTCGGCGATGGTTTTTGAGCAGCACA
TCTTCACGACGGGCGAAATCCCGCAGTGCGCGACCGACGAT
CGTACCTTTGTTGCTTTTGACGTGGTTGCGCGCTATCTGCG
CTCACTTCCTACTTTTAACGCCGTCACACCATAACCCCATG
AGGTGTTGCCCTTACAAATGCAACAACGACATGGATTACAA
GGCGGGAAATCTGGCGCAGGCCCGAATGATGATCGAGCGTT
GGGGCGGCAATCGCTACGCGCAGCCAGGTGGTTTTCGGCCA
CTTCCCGCAGCCGTTTCAGCCAGGCATTCTTAAAAGGCGTA
GTGCGCCGCAGTGGCTGATACCCGACTGGCGAAAACCGTGA
CTGGAAGACACGACCAAACGCCTGATTTTACCTTGTCATTA
AATCATGAGCAAAATTTACTCTGTGGCGAGATAAAACTCCG
GTAGCGCCCACGCCCAAAAGCGGCAGTGAATTTAAGATCGG
CGCTGGGGATTGAGAAAGCGCATCAGCACGGTATTGCCGCC
ATCAAAATTATTATCACTTTCACGAGCACTATCACGGGATT
CGGAGATGCTGAAAATGGCGCGTTATTCCTTTGCGATGGGC
GGTGAAAATGCATTAACCTGCGTGGAAGCAGGCGTAATGGC
GCAAATACATACAATCCGGTCGGCAAATAGGCGAAGTGCTC
TCTGGTTGCGATAGAAGAAACCGTCGCAGGTTGCACAAGCA
TAGATCGCCAGATGATCTGCCGGTTCGTTGAAATTGCCGCT
ACAGGAATTGATGCCGAAGGCCCGGATAGTGGTAAACATGA
GGTTTCAGAGCGGTATTTCTCGTCACCGCTGGCGTAGTGTT
TTACGGATATGCGCGAATGGCGTGAGGAGCGCGGGCAGGGC
TCGTTCACATCCGGAAATTCCGGTGAATGATGAGCAATCGC
TGCTTGTGGTTATCTACTGCCAGGAAAGCTGCGCGCATCGC
TTAAATCCCCCTGGTAAAAGCAGGAATGATGCCATTTGCTT
CCTGGTTAACGAACCTGACGCAGTCTCTTTTTTACTTAATG
GTGATAGATTTTGATATCGGCCTGCGTAATCTCGACCTGAT
AAATGGAAAGTTAAGAAAGCCTGGCGTGGTGAAAAAATACA
ATTAAGGGGATTTTCCCCGGCCTGCTTAATTAATTCCTTTC
TTCAAATGAAACGGAGCTGCCATGCTCCGTTTACTTCGTCA
GCCAAAACGCGATGTCAAACCCGTAGAGTCGCGTCCGGCAT
GATTTCCGCCTGAAAGCACGCGGTCGTATTTTGCGTTTTGA
CCCGTTGAGCGATTCAATCGCGTGATTACCGATTCGAAAAT
GCTTCGCCAGCGTAATGATTCATCAGCAAACAGTGACGCGT
TGGTTTTATTGGCTTTCAGGCGCGGACAATTGCGACATTTC
CGTCCGAGGTCGTCAGTCCCCAGGAAGAAAGAAACTTCGCC
AGAAAACCATCAAAAAATTGCGATTGCTGTAGCATCGATGT
CACAGGTTGCACGGAATAATCGGGAACGCTTTTGCATCGGC
GCATACCTTTCATCTTACCGCCGTAGAACATATTTAAGAAC
CAGAAGCAGCCAGCATCGCCCAGGGTAAAGAGCAGCAGAAG
ACGGAAATTGCTGGCAATAACGGGAAGGTGATTCAGGACGG
GGTTTTGAACCCAGGATATTCGCTATTTCACTGAAGCCTGT
GTTATCAAGAATAAACTCGCCGCGGTTATTGAAAGCTGAAT
GCCAGCATCGTGGCGAAACGCAGTTTAATACGATTACCGTT
GGAGGTGCGGCGAAAACGGGCGATGACATTGTTAAACACCA
CTGGGTGGATATCAAAAACGCTAACGTCGTGATGGTGATGG
TGTAAACGATGGCTAAACAGCGAGTTGGCTGCGGCAATGTT
GCGACACGCAGTGCCCCCCCCAGGCATAACGTTCATATCAC
TCATCAAGAACCCGACGACCCGGCAATCCCGTCAAAACATC
CACAAATGAGGAGATAATTCCGCGCTTACCTTTTGGCGCAT
GGAGAGGCCGTTGCCAAACGCTTTGGCGAACTGCCTTTCCT
AGTTCGATTTTATCGCCAAGCCCTGGCGTTTCGTGGTGCTC
TGAAACTTCTGCTTCAGCTCCAGGAATTTACTTTCAAGGAT
ACAGGATTTGCTGCATGGCGCGATAACCGGATTCAGGTTCA
TACCAACTTCAACGATGGCTCAGTAGGGACATTCTTCTCCC
ATCTCTTCAGATTCGGTTTTCGGTCCGATGGTGCAAACAAT
CGGTTTCTGCGCACTGGCGGCGCTGTCGAGATAAGCCAGCG
GTCGTAGTCGTTACGATAAACACGGCCAGGCGCGATGATAC
TCGATCTGCTCACCGATTTACCCCACTTACAGACACTCATC
GAAGTTTACCGTGCTGGACGCGTTACAGTTAGGTTATAAGG
TCTTCTCATCCTAAAATCCGCACGATGGTGGAGATGATGGC
CGCAAAGATCACGAATACAGCCTTGATCACTACCAGCATCG
GGAGAACGGACCCGCGATCGCCTGCAGGGCTTTCACGCCGC
AACTAACCCGGTACTTAAGCCAGGGTATACTTGTAATTTTC
TTTTCGCAAGCTCGTAAAAGCAGTACAGTGCACCGTAAGAA
CGGTTTACTCGGCCTGGTGCCTGGAATGCCGAACCTGGTAT
AAGAGTTGAAAAACCTGACGCCGCAGCAACTGCAACGGTAT
ATCGTTTGCTGAAAATTACGCCGAAACGATCACTGATCAAG
TTATCCTTGCTGAATCGAAGCAGCAGCAAGATGATTCTGAA
GTCATCGCGTTAACACACCGCCCTGAGATGAATTAGTGATG
TAACGATGCATTGGTTTTCGCTCGCTCGCGCTTTTTTAGAT
CCAGCACGGCAGGGAAATCGCCTTGTGAGAAATCCACCGTT
CGCGCAATAAATGTTTGGCGCATTAGTTGTTTGAGCGAAAA
CACTTTCACCGCTGATATCGCTGTAATAAACGCCGTCGCCG
AATCAGGGGAACGGGAAAACCGGCCCCTATGTGACCGCGAT
CGAAATGGTTGTTTTCTATTCGGTTATTGTTAAATGCTAAG
GGTAAACGCTACTCCGACGGCAGCGCCAACAACCTGACGCA
CTGAGGGTTCACGGGCAACACCCGCGCCCCGCATTGCAGTA
GCATATGGGCAAAAGTTACGCGGTTCTGAATACCTGAACAA
GTAAGGGTAATTCTGGCTTCCAGGCGCAGAGTCGTAATAGC
TTTAACTGCGTGATGATTTCCGAGGTGTCGCAATGGGGGCA
CAGCTTTAATGCCTGTTTCGCCCGAAGTTGTTTTCCGGTGA
ACTATTCGAGCGGGGATTGCCGGTGGGGCAGATTCCTCTTC
GGTTCGCTTCAGATCGTTGACAGCCGCACTCCATGACGGGT
CTGACGGAAGGTGCTAAAGGCATGAAAGGCGCAATCCAAAA
AGAACTTTTGCACGTCATGGCGCGAACCTAATCTTGCTGGA
CTGCGCAGCGGAATGAAAACCGCGAACGGCAACGTGGTGCG
CACTAAAAACACTCACTTCGCGCCGCCAGGTGCTGAAAGCC
AGAAAAGAGCTGTTCGAGCGCATTTCTGGCTTTTTCCAGCG
TGTCTTCTTTTACATGTTTCCATGCGTAGTCGCGACCCATT
GGTGTTAAGCAGATTGGCGGCGGCCTGTGTACTGCCATGGT
GCGTCTTCTCCACAAAAAATCATTAATGTTCCAGTTCGCTG
ACGAAAACCTGCCCATACCGCCTGACTGAGTTGTTGAGATA
CATGCGTTGCCAGGTTCTGCCGCCAGTAACGGTTGCAGCGT
CCGATGGTCGTCTGAAAATGCACGAAAACGCCGCGTGGCTG
GCCTGCCAGGGCTTCAGTTGCCCGCGCCGCCAGTGCTTTGA
ACGTTGTGCGTAGAAAAACGCGGCGTGCAGACCAATATGGT
GAGGGCTTGTATGCCATTGGCGAGGTGAGTTATACCGGCTT
AGGGTTAGGCGAGCATTTTACCCGCTTTAAAACACGCTATC
CATTAACAACGTGGTTTTCGCCGGAACCTGATCAGACACGT
ACTGATACATTTGCTCCGCGCTGTAGGGTACCAGTGCGGTC
ATGGTACGCCTTCTCAATCGCCTGATTGAACCCACCCGCGG
GCCACTGCATCGAAAAAACGCCCACACGATGACGCCAGCGG
CCAGACGATAAAAAGTTTCGCCCGGCCTGGTCATGCTGAGT
CAAATCGCAACTATTTAACGCGCGAGAAAAGTACCATCGAT
GACCACCACCAGACGGATGCCGAGGCTGTGCAACAACCCGA
GCTGATTTCACTGGAATAAACGGTATTTCGCGAAACATGAA
CGTTGGCAAACATCATCACCCGGCCTTTGGCGAAGCTATCC
GACGGAATCCACTTTCACGCCCTGCTCACGCATTAAGCGCA
GAAGAGTTAATGCAGATTTCCCTTTCATAAAATATTCCATC
TAAAATTTTGAATCGGTGCGCGATGGTCAGTTTAAACAGAA
ATCCGGCGCAATATACAGCCCTGGCTCTACGGTCAGTACCA
GTTAGCTCTGCGGGCAATCGCGGTGGGTAGGGCTTTCGGCG
TACAACCATTTATCCATTTTCCCCAACGCATAAATCAAACG
CGCCAGCCGTAGTGGTGGTGCATGAGAATCGTGGACTGAAT
GACTATAGTACGTCACAGAGCGGTACGGTGAAATTAGCAAA
TCAATCTCTTTGGCGAGCGGCATTAATTCATCAACCGAGAG
TAAATTACAATATTTGGGGCCAGGGATTATTTTCCGCCAAA
AATCCCTTCATTGCCGGTCACGGCGGTATCATCCAGCGCCA
AGAACTGCCGCTGAAAAAAGCGGCGGCGCTGGCCGCAGAAA
AAGCATGAGTAAGAAAATTGCCGTTTTAATCACTGATGAAT
ACCAATGCCCGTCACTTCGCCGGCCTTAACTTTACCGAGAA
AGCCGCTTCCAGAAACTCGGCGGTAAGATCCCGAAAGGCGT
TATGCGCGTGACGGGCAAATCGTACTCAACATTGCGCCGCG
GCGGCGCAGTTAATTGCTCGCCTGCTGGACTCACTGGGCAA
ATTTACACTGGCGCAAAGCACCCTGGCAGCCAGATGAAGCG
TTTCCGCAGCGCAAAAACTGCGTCAGGGAGGACGAGGTCGC
GATGACCAGCTTGTCCAGGTCGGTACGCTGTTCTACACGCG
TTCATTGAATACGGTCAGAGCGGCAAAGGGAAATCTCGCAA
TGATGAAAGCCTTCTCGACACCTGCTGGCTGGCGATTGCAG
ATCATTGTGACCTGTCAGGGCGGCGATTATACCAACGAAAT
CCTGCCAGAGTGCGGCCAGCCGGTGACCTTCATCCAGTTTC
CAGTCGCTGTTCCTGCAACACGCGAGTATCCATCTTCGCCA
TTGATGGCAAAGAAGTTCAGCGATGTTGGCATCTGGGCGTA
CAGGTTGATGTTGTCATTGGCAGGCTCGCGACCAATCGCCC
AGCGAACTGGGAGAGTTATGCGTCTGCGATCTCTGCACTGC
GGTTGTAAAACGTTCAGAAGCAGCGGTATAAAGTGCTCATC
GTTTTGGTCAGCAGCGCCAGCGGGGCCAGCGTTGCCTCTAC
ATGTGGCTACGGGGAAAGCGCAGGGTAAAGGACCAGTCGGT
GAGATCGTTGATGTGGCACGCAGTTTCGGCATTTTTTCCAG
ACATTTGCTGGGGTGCAAATCGGTCTGTTGAAGAGTGAGCG
TTCGCTGACTTTATTATTTCCCGTATCAATAGCAATGCCGA
CAGCGTATCGCGCTTAACATCGCGGGTGATGCGGAAAAAGA
CCAATCACGATATGGTCGAGCACGCGTAAATCCATGAACTG
GAGCTGGCTTTGTAAAAATTCCCTCGTCATCTCCGGGCTGA
CTATCATCCAGTAGCGAACGCGGAAAATCGTCAGTAACAGC
TGGTTTTTATAACGAACATCCAGGTTCGGAAATTAATTTAA
TGCTGAACTCAATCAATTCGCCCAGGTACATAAACGCCGTG
GATAGCGAAAGATCTTGGCGCGGTATTCCTTGTCGGGATTG
TCCATCTGCGCATCGTTGCGCGGTATTGATTTGGCTTCCCG
TTCTGGCTGGCACTAAAACGCTATGGAATGAATGTGAGCGG
GGGGCTACGCTTGCCATCGTCCCTGGCGACCCGGATCGTGT
TTCATATCTCTTGTATTCGTCCTGATGTGCGCAAACAGCTG
AAAAAAAATATATCGTTGCGCTCGACCAGGGCACCACCAGC
GCGAAGAAGCAGGAAACTGCCGCGACCATGAAAGACGTTGC
CCGGTATCGTCGAATTCGCCCAGGCACTTTCCGCACGCGGT
TTCCTGACCCAATTTTAATTCAGCATAAGTTTCACATTCGT
CTTTTTGCAGCCAGAATCTGCGCGGTCATAATTCTCCATGC
GGTGAATAGTCAGTATTTTCCCTGATTTGCGAACTCACCAT
CCTTCTTTGATAGACTGCAACATGGCCTGGCGTTGCTCAAA
AGAAGTCAGGCACGCAAAGGCGGTGAATGCAGAAACCAGCG
TCGACAAGCTGGCAGAGCTGCAGGAACGCTTCAAGCGCGTG
CACTTCTTCGCTATTGGCATCGGCAGGGGCCGGTATCGTCA
CTCATCGGTAAGATGCTGCGCCAGCGCGACGTAGAGCCTAT
ATTAAAAAATTTACATATCGCTGTAGCGCCCGTCATCCGTA
GCAAACCAGCTGATGGTGCTCGGTATTTTCTGCCACTACCA
CACAGTAACTGCCGGAACTGCCTGCTCGTATAATGACTGCC
CGTCAGCCGGCAGTTTGTCGCCTGCTTCTTCAACCTGCTTA
GTATCGTCAGTCGATAGCGGCGGTGCATAGCACAAGGTGGC
TAAACCAAAACCCATCGTGCCGAGGCCACCGGAATTGATCC
GCTTCCGGGATCAGATTTTCCAGCACTTCGCCTTTTTCCAG
CGCTGGCGAATATGTTTTTGCAGTAGTTCGAGAATCGCAAT
ATAACTTGTTCCAGGAAACACGATAACTTTGCCCCTGGTAT
ACATAGTTTTGGTAATTTTTCATTACCCAGGCTTGAGGAAC
ACTTGGTAGCCTGTATCTTCCAGTGTGGGATTCATCGCCGC
AACGTTCCATCGCGATGTCGCGCGAGGGTTATATCCCATCG
CTCGCGGTATACGCCGAACGCCGCCAGGACCGCAATGGGCC
TAAACGATTTGGCAGTAATACGGTAATCGACAATATCAACC
GTAAGCATCAGAATGATGTTCGGCATATAGCGCAAGTCCTT
GTTGCGCACCTGATGGAAGTCCGCCCTGAGTATTTAATTGG
GCATCTCTGCCGGGGATTCGCCCCAGGTGTTGATCCAGCAA
CCAAAGCTCCGGGCCTCACCCAGGCGCTAAATACCAAAGAT
GCGGCGTTAACAGCACTTAGCGATGTCGATAACGACGAAGA
CACCAGCTCATCATTTGTTGCAGCAACCGTGCGTTGGTATG
GGAAAATCAAACACTTTCGCCTGCAACACTGCCAGCGCCGT
GCCATCCCGAAACTCTTCTTCACGGCCAGGAATACAGGCAA
TGGTCTCTGGTTTCTGACTCCTTTAAAAACTGGAGCGGGAT
ATCGTGCTTTACCTCTCCGGCCGTGATCTTATTTTTAACCG
CGGGTTTGGAGTGGCAGCCCCAGGGTTGATAGAAATATCTC
GCTCCGCTATCCACGGCGACCAGGCGCGTTCGGGACTCATA
TACCGGGCATGAGAAACAAGCGGCAGAGCGGATTGCGCAGT
GCCCTTTTCCTGGTGAAATTCATGGGCAAACGCACGCTGAC
CTCTCTTTTACCACCCACGCCAGGAACACACCGCACAGCAT
CTGACCGTTGAAGATCTGACCGGTGGTAACTTCACCATCAC
AATAGAGGCCCCCAGAAACGCGGCCTGATCCTGATAGCATT
GCCAATATTGTGGCATTTTTCGGTTTTCAGGGGTAATGGTT
GATACTCATAACTTTTACGGCACGGATTCCGATTACGACGA
CGTCGGCTCAAGGTCGCCGCCGAGGATCTTCATAAAGGTGG
ATCCCTTCGGCAGTGGTAGCCATTACCTGGGCAAACAGACG
ATCCGTACCCCTTGTTTACGCAGTTGTTCAATATTGAGATA
CAGCGTTGCAGATTTGGACGCGGTGTCCAGGTCAGGCCAAC
GACGATGTGCGTTACTTAGGCGGTAGCGTTCATGCCACGGC
CACAACAGCCGGTTGCGCCGCAGCCACAATATCAGCAGCCG
GTTTAACAGGCCTTGTGCGGCAAGGTGAAGATTACGCGCAT
ATATTGATGGTATCGATTTGCAGCAAGGACATGCGGGAGAT
TCGCGGTTAACGATATTTTTCAGCCGCATCCACAGCAGAGG
ATAATAGCCAGCAAAAAAATCAGCCCCAGGGTAAGGGGTAC
GCGACGATAGCGGTGACGGGCGCGGTCAGGGTTTTTTGCAG
CACCGAAACAATTGTGCCATCCCGCGCGGCAACTGCTTCAC
GGAAAGTGCGGTTAATAACGCGCCAATCTGGTTTGCCACGC
CAACTGAATGGAGTGAAAAACTATGGTTATTATCCCGACAA
ACTGAATGGCGGTAAAATCGCTATGTCCGCAAATGAGCAAC
TAACAGAGAATCCCATTTTTCGGTGTTTTCGGTAGAACGCG
CCCAAAGGTCCTGGCAAAAGCCCGGATTCGCCACAATGGCG
TGCAGACATATTGTTCAACGCAGTTCCAAGCATCGCCATTT
TCCCCGGTAATCAGCGAACGCGGACGGGCAATCGGCTGCGA
ACGTCGGCCAGGGGAAGCGGCGAGGTAAATCAAGGGTCATT
CCACCACCGGAATAACTTCGCCCCAACAAACTGGTATTGGC
AATGATCACACAGTCCCAGGCAGTAAGACCGACGTCATTCA
AGAAGGTCGCTTTCAGGAGGCGCGGTTGATGGATATGAGCC
AAGTCAGGCGGCTCAGGTCGCGGGGGTCAATCAGGCCATTG
GGTATCAGTAAGTCTCAGCTCGATGACATTGCTGATACTCC
GCATTACCCAACGGCAAACGCTGTAGCGAACAGTCACTTGC
CAGTGTGATTTCAGTGTACGCAGCGACAAGAAAAGTCACTT
CCAAAATCGCGGGTAAAACGCTGGACTTGTCGATTCCCTTA
GAAAGACACAAAACAAAACGCGTCACGTACCACATCCGGCA
GGGCAAGCGCGGGGATTTTCCCCGCGCATTTGACTAGCAGA
ATAGGCTGCCCAGATAAACGCACCAATGAACGCCAGGAAAT
ATGCCAATACTCAAGGTAAGCGGGAAGGGTTTATCGTCAAT
GGCAGCCAGCGCATCTGCGGCAGTAAACTGTGCAATCTGAT
ATGGGCCTGCGTTTTGGTCGCGATGTTAATGCCTATACCAG
CAATAAGGCGGCGGAAAAATCCGCCGCATGAAGGTTTAGTT
AAGTTAACAGACATGAGTCCCGGGATGAGATTCAACATTAC
GCGCAATACATTATAAAATCCCGTACCTGAACAATGCTCAC
GGATGCCTGGATATGTCGACCAGGAATGACACAGGAGCAGG
GACACGATACCAGCGTCAGACGCGAATTTCGCACCCAGCGG
GTGGGTGACGCTATTGTGCGCCGCCCCTGGAAAAATCTCAA
CCGCGTTCAATCAGATAACGCCCGGCCATGTAGCCGCCTTC
AAATAGGTATCGTAATTTTTCGGTCCGACGTGCTCGAACAT
GCGCAGCGTAAAAAATTACGCAGCAACTTTTCTTTATCCGG
ACCAGAGTAAACTTCCGGGTCGATGCCAACGTTACGCAACA
CTTGCCGCTATTAACGATTTCCTGCGCGGCTTTGCGGACAT
GGACTGTTGAAAATACTGGCCAGTGATAATAATTTCGCCTG
ACAACAGCAATGGCAAAAAACGATGACGTGATAATCAGTGT
GATTATACCAGCCCCATCCGCCGTAGCCATAGGGCCAGCCA
CGTTTTGCTCAGGTTCATTTCCCCAGCAACACGATCGACCA
AGGTTTAAGTTCCAGCGACACATCAGAGAGGACGCGGCGTT
CGCACCATTCTGGATGTCGGCTGCGGCAGCGGTTATCACAT
CATTGCTGCGGGTAATCTGGCGCGTCCGATTGCGGTATATG
TTGACATCAGCTGTGGAACGCGCGATTTTACGCGTCGCCTC
ACCTTATCCGCAATTTTTTTCGCTGACAAGAAAATATTCGC
GTTCCAACGCGTTATTACGGCTATGTCACCCAACCCTGGTT
CCAGCGTCCCCGGGAAGTTGCGTGCCCGATAATTGAACAAC
CACGCCGCCGCCAACCTGCACCGGAACGTTAACGCCCGCGA
AGAGAATAGTTTGATTAACGCAACAGTGGACAATCTGGTGG
GTTGCTGCTGGGACATACGGCGGGGTGGTATCGGCAAGCCT
TACAAACGCTGATGGCATCGCAGCCACAACTGGCAGCAGAA
GGTTACGGTGTTGAAAATCGCCCCAACCTGACCGTCTTTGA
CCTGAAACCAAAGATAAATCCTGCACCATCAAATAAGGTAT
CTCCGCGCTTAACACGTCGTCGGTCGGCGCATCATCGCTGG
GGGTGGCGTCTGTTTTTACGCAGGAATGCTGATGGCGCATT
TTGCCGTGCTGGGCGAACCCCGGTACGCGTTTAATTTCAAC
AGTTCGACTTCGGTCTGCGTCCGTCCCTGGCTTACCTGCAG
GTGAGGTTGATGTTTGGCCGCGCCAATGCCTGATGCGACGC
TTACGCAGGTGGAAGATCGCCAGGCGCGCGGCGAGATACTG
AACCTGCGGGCAGGAAAACGCGCGGATTCGAGCGATCCGAT
GACGGATTTATCACCATCACCGGTGGCAAACTGATGACCTA
CGGTAACTGCGGGTGAAGTGCAGTACGCGGTAGAAAATTTA
TTTGCGCATCAAAAGATTCGCCGGAACACCCAGAAACGCAT
TAACTGTGTCAGGGCAATCGCGGCGTTAATATCGGTCAGAT
CAGCAAGAATTCATTATTTCCGGCCGCGAGTTCTTCCAGAC
CCGTTCTGGTGATATCGATCCGGCGATCATCTTCCACCTGC
CCCAGCCTAACTGCGTGACGCCGCACCAGTCATGATCAAAT
TCAATCGGCATTATGAGCGCCCGCATTGGCTTTAAGGTGAC
CAGCTTTTCGTAGGAAATTGCGACAGCGTTCTCAATCTGAT
CTTGGCATCCGTGAAGTCGGCGAGGCCACCGCAGCAGGTCT
AAACCATTCGTCCGGAATCGCACCACCGTAGAAAGTGTCAT
ACCCTGAAAAACTGGAAAGTCAGTAAAATTATCTGGCGGCG
TCGTGATGAAGCTAACATGCCAGGCTCGAAGAAAGAAGTGA
CGGTTATATTCCAGCATCGCCAGCGCCAGGTTACAGCGATA
CGAAGAGATGCTGGCGATCGCCGTTGAGACGAAGCCACATT
CTGCATATGGAAGAAAAACGCGCCATTAACCGCCTGATGAA
AGCAATCAAACCTTGAGGGGCCTGCGTATGCTGTTCCACTT
GTTGCCGCCGCGTTCGTGCGCTTTACCGCCGCAAACCACGC
GCACCAAGGAAAATAAAGGCCAGGATAGCGATGACTTTGCA
GGCTTTATGCCCAACGGTTTCGGTGCGGTATTAAGCGCGAT
TGGTTGATGCGCTTAAATCGCGTGCGCCTGTCGCGGCACCT
ACGCTGCAAACAGAAAAACGCCCGCTATGCCTTTCCCTGGC
ATGGCTAGCAGCAAGTAAGCCAGGAAAATTACAGGAGAAAA
CCGTGGGAACCGTACAAACGCGGGATTATGATCGGCTTTGA
GTAGTGCCCCAGGTCCAGGTCGGTTTCAGCGCCGTCTTCAG
AGTGTCGATCACGAATATGTCATGAGAATGGAAAAATGAGG
ACTTAGCTCGCAACAAAAAGCGCGAGCGGCGATTGACGCCG
TTTTTTGTTATACATAAAGTCGATGGTAAGATTTGCTCGTC
GCCAAAAAAGTTAAAAAATGCCGCCATCACCACAGCAAGTT
TTTTGCGCACGCTATTTTTTCATGCTTGTTTAAGACGTAAT
TTTAGTGCTGCTACAAACGGCGGGAATTGGTTAAAAACAAC
TTTTTTTTATCTGTTTTGGGCGGTATTTCTCGCACGTTAAA
CGCCGGCGGTAACAGATTTGCGATACTCTAAAAACCCCGGA
GTCTTTCAGCACTTCCAGCCCGGCGTTGGCATTTCCACCTA
ACCATCGACACGCCCAGCGCCGCGACCACCAGCAGCTTGGT
ACTACGCGTTCCAGGTCACCCAGGCTCTGGTTGGTTTGGCT
TGCCCGGCTTCAGAACTGGTCGTTGGTATGCAGTGCGGTGG
TGCAAACAACCGATCTGTCGCGTTTTTCAAAAAAATATGCA
CTGGATATCACTGATACCCGCGAGAAACTTTTCGGTTATGC
TTTCTCTTTGAGGATAAATACGCTGGCAACCATCATGCCAA
CGCCAGACCACTCATTTTTTCGGTTTAGTGTAGCTACGCAT
CAAACTAAATGGATAAATTTCGTGTTCAGGGGCCAACGAAG
TTTGATACCACCGATGTGGCCGGTGTGGTGATAGTACACTT
ATGCATAAACGCTAAACTTGCGTGACTACACATTCTTGAGA
CAAATATCTTTATTACAACCCGAGCGTGGCGAAAACTCGTG
CGGCTCGGCACTGCAAATCACACGGATGACACCATCACGCT
GCGAGCACCCATGGTTTACTCGGTCATCCTGCGCTTACGCA
CTCGCCGTTGGAGGATAAAACGGCGTTAACGTTTCGCCAGG
GGTAAAGGCAACGGCGGTTGCGGTTGCCACTAATACCGAAA
AAAACAGCAGCCATCGCCGCCAGGGTCGATTTGAACATGAG
ACAAAGGTGCCGCCCCAGGCCAGCAGCAGAGCAATCACCAG
GCTGGTAATCCCATTATTTGCAGGCGTGGCGGCAGCGGCGG
TTCATCTCTTCTCTGACCGTCACGCCCTCGTCATTGACATA
GGTTTTCCCCGCCCCGTTCGCGCCAATCAGCGTGACAATCT
GGGAGGAGGTATGATAAGCACCGTCGCATTATTTTGGGCTT
CCCCAGACCGGCAAGACCGGCGGTGAGATAGTTTTCGCTAC
GCGGAATAAACGATACAACCCAGGAAACCAGAGAAGTCAGC
ATAACGCCCGATAAGCCGCGCGTTGACCGGCGGGATAAGCA
CCAATCACCGCCATTAGCACCAGCAACATTTTTCCGCCGAC
GTGATAAACCCCGGTGCCGACGCGGGCGGCAAGGGCCGCAC
CCGTTGCGGCTCCAGACGCCCGCGCCCAGGCCATATTGCGT
AAGTTCCACGGGATAATCTGCCCCACCACGCCTAACGGTTC
ACCTTGCCATATTTTTTAGTCCGTAACTGTTAATGTGCTAT
TTCACGCTGACTATCCTGGGCGGTGGTCTGGTTTCTCCGGC
ATTATATTGCGGAAAAAACGCGCGCGAGGCAGCATTGACTT
GCGCCCGGTATTAAACAGCCCGGCGTTGAAGAAATAGGGGC
CGCTGCCGGTCTGGAAATTCCGATGATGTTAATCGCAGGCT
GCCGACTGAAAGCAAAATTCCGGCGGCGAAAATCAAATTCA
ACCGGCGAGACTGAAAAAACCGGCACCATGGTGCGTTTCTG
CCTTCTGGCGTTATCAACTGCATTGGCATCAGGTGCGCCAG
CACGAAGTCGATGGTGATCGCCCGTCCGGTAAAGTTGGCAT
TTGATAGCTGCCGGATCGTTCAGTCGGGCCGCGACACCTTC
GTCTGTGGTTAGATAAAGTGCAGGATAAAGCGAATTTCCGC
GGGTTTGCCGTGGATCGCGGCGATGGCCTTCTTCATGCAGG
TGATAGAGTGACCGCTTGCGCCTGCGCGACCTGTACGACCA
GCCACAATACGCTACTGTCGCAGCGTTGTGTCAGGCACGCT
ATGATCACCCTGGAAAAAATCGTGCGTGGAAAACGTACTGC
CAACGCCAAGCCGATTTCCGCAGCAGTGAAAGAGTTCTTCG
CGCGGTGGCCTCGGAACGTCCGGCGTTCGTGCGCTATACAG
GCACCCATTCCCGCGAAACGCGGCAGAAAACCCGCCGTTGC
GCCCCAGTAGACTTTACGCACACGCTCATGGAGATACTCCG
CCAGCAAGCGACGGAAGTTTCCTCGCCAGGCAGTTTTCAGC
CGACCAATATATAAATTTTCCAGTACGGTTAATTCATCAAT
CTCCAAGCTGCTTTCCGAAGCGGTGGAAGCGATTGAGCCCG
GAAATACCGTCATAAATAAGCGAGGGTAAAATGGAAATACG
TGCGCTTCGCCCGCTGCCGCCAGGGTGGTGCATTGACCTGA
GCCTAAAAAGAAGAACGAACCGGCCTCGCGATTGAGGATAA
TCCGCCGCATCAATGACGTGCAGCAGTAATGTGGCTTGCCG
CGGCATTTTATAGCTGAAGTCGAGGGTCTGTTCCGGCGCGG
ATTGCGCCCCCTCGCATTCGCAGGAATAACGTAATGACTCA
TGGCTGCAGAATATATTGCGCGGAAAAATTTAAAAACGGGA
TGCCCTTCACGTTGCAAAAGCGGGACTGACGAATAGGGTAC
CATAATTACGATGGAAAAAGCGTTGTCGAAATTAGAAAACT
GTGCGATGCGTTCTTTCACACGAGAATCTTCACTGTTGATA
TATTTCGTTCGAGCATCTTACCCTGGCGCAATATGACACTT
CGTACTTAATGAGCATAACGCGTGTTCTCATTAATGGATCG
GCAGATGGTCAGGGCTTTCGCGCCAAATTCTGCAGCGACGC
GTCCGATTCTGGACATCGCGCTGCAATACCGCTTCGACTCT
GTAGGTTTTATCGCGTTGACCCTGCTTAAGGTTGAGAGCTT
CAGCGCCAGCGCCGCCAGCGCATTGGTGTAGTTATGCTGCC
CCGCGCTGTAATTTCACCGCCGGCCCCAGCAGATTGCCGTT
AACGTCATAACGAACAGAAGCCTGAGGGATAATTTCCGTCA
AAACGTCGGCGCACATTCGGCAAGGGGGGAGAGTACGTCAC
TCCAACTGCGTGACGAAGTGCCGTGGTGGAACGTGGTAGGC
TTTTCCTACGCTTTTAAACGCCAGAATACCTGTTGCCTGTG
AAGAAACATTATTGCAACAACCTGAAGAGCGTTTTGCATGG
CGCGATAGCGTAAAATAGCGCCGTAACCCCCAGGTCCTGGA
CCAACGGGGCCGAAGTACGGCGGTCAGAGAAAACTGGCAGT
CGCAACTCGCAGAAAAATTGCATCAGAAAGCGCAGGCCGGT
ATTCAGCCTGCTGAGTTGGGCGGCGATGCTGTTTGCTGCCG
AGGTTTTCCTGCGCATAACGCGAGAAAGAGCTGGCGGCCGG
CTGCATAACAGGTTGAATGTCGTGGATACGTACAAAGCCTA
AAGACAGCAAACTGAAAGTGCAGGCGCAAATTCAGGGCGAT
GCTGTTGTTGCTGGTGAGCGCGTGTTTGAACTGATGGACGG
TCCAGTATTACAAACGATCACGGCATTTTGTTTTTTCAGCA
CGTTTTTATAGCTGATATCGCCTGCTTCGATAGAATCACGA
CCACAGGCTGCGGTTGTCAGCGGTGACCATCATGTTATCGC
GCCACGCTTGCGGCACTTCGCGTGAACTGCGCAACGCCCGA
CAGCCAGCAGCGAATCAGCCCAGCCCTGAACCATCGGCGTC
CCACAGCGCGAGGAGCTGGCCGAGGTGGATGTGGACTGGCT
TCCGTTACGTTGATTAATCGCCTTAAAGGTATGTTGATACT
CTGACGCGTGGGATATCAACCAGGGCCATCAGTCCGCGCGT
ACTGGCTGCGGGTGAAACGGCGTGCGGAAGCTTGTTTTTCC
ATGCTCGTCACGGCTGAAATCGGCCAGCGCATCCGCCACCA
TCGATTTGATAATGGAAACGCATTAGCCGAATCGGCAAAAA
GACGTTCTCGCCCGCTACAACGTGCGCGGCGTACAGCTGAA
TTGCCGTTCACGCCGATCATCGGTGTACTGATTTTTGACGG
ATCGTTTCTATGCCACGCTTCCCTGGCAGCCATTAACTGTC
GGTGCAGCGGAATTTTTGCACGGGATTATGGATAAAGGCCT
AGCAAAAGCCGGTTTCCGCGCGGGGATTACCTTTGCCACCC
TCATATTGCATTTAACGAACCGGCGTCTTCTCTGGCTTCTC
TACCGTACCAGATTTTGCCGCTAAAAAGCGGCGAGAAAACC
ATTATTTAAGACAGGAAACGCGGAAAAAATAGTACCCTTAG
TTCATTCAGCAAAGTATTCTCGGCGTTGACAATACGTTGCG
AACTAGGACCGATGAAAATCCGCGAAAAAATGCTGCTCGGT
AAACACTCTAGCCTCTGCACCTGGGTCAACTGATACGGTGC
GTTTCGTTGATGTTGATTTCCGGCATCCCGTCGGCATGGCG
GCGACCGAAACCCGCGAAAGCCGTCGCGATGAACTGCTGGC
TTTCTTGCCGATTTAAAACACGTTGCCGACGCGCCGTTTAA
GCTCGGCGCGGCAGTGGCCGCCGTGATGGCGCGCTTTACCC
GACTCATTCCCAAGCGATCACGGTACGGTGATTTTCACCTT
CGTTGGCTACGATGAGAAAACCCTGCCAGCCAGTGCGCCGA
GATGCACCAGTGAAAATTTTCCTTGACGCCTCCTCGGAAGA
TTTAGCCGTTTTCAAAAAACCGGGAAGATTTTTATTAGCAT
GGCTGCGGCTGGGGAATTTCCGGGATGGCGACATCCAGAAG
CGTAAGAACCTCAAAAAATTCGAGAAGTGGGCTCGCCAGGA
GAATGTTGGATCTTCGAAGGCGGCGGTAAAATTGGTCGTTA
TCGCAACCAACACATTTTTGCCCCAAGTATACGTAACGCCC
CCACGGAGCGGCGCGAAGCTCGTCATTCACCGCCAGCTCAT
GGTGGCATTTGTGACGAATCCGGGCGAAATTCTCAGCCGTG
CTCCTTGTGATAAAAGAGCTCGGTCATTATTGACTGTGCTT
GGCAGGGCGCGATCTTAAAGCGGTGTTCGCACTCGGGGCCG
TGTGCGATCAATAAAAAAAGCGGGGTTTCATCATGTTTAAT
ACCGGGTGCATACCCTTCACCAGGAACAGACGGAAGTTCAT
TAGGTGTTATACGCTGTCGGCGTTTCCAGGTCTGCACGAGA
AGTGGCTGGTGCAGCAAAAGCGGCAGAAGGTAATAGTGCCA
GCCAGCGTTTTGTTGTGCGTCAGCCGCACGATCCTGATGCG
TTTTCCTCGATAACCCGCACCAGGCGCGTCGCTTCCACCAG
AGTACGCCACGCTGCATCGTCGGTAGCTGGTAAAGGGTGGA
CATAGCCACGTTTTCCAGGGCGGTAAAATCCGGCAGCAGGT
CTGAATGAAGCGCAAAAATCCCTGCTGGTAAGCTCACAAAG
TTGACGTTGGCAATCGCCCGCGAGGTCGGAAATTTACTGCT
TTCGGTATCCCCTGAAAACTCGCGGATAGCGCCAGTCTTCA
TAGCCTTCCCCTGGTTTTTGCCCGCGCAACCCGGCTGTGAC
ACCAATGCTTTCACGTACCGCGGTTTCTGATTTTTCTTGCT
CTTCAGACTCAGGGTTTGCCCACGCACAATACGAGCCATAT
TACACCGCCAACTTGTGCCGCCTCAATAAACTCTTTGCGCT
GATTTGAGTAATAAAGGAAGCAGTGCCTGGGTGAGCATAAA
AAACCATATACCCCACCACGCGGTCCATAAAGCGACGCGCC
TTCTGTGGCGATAGCGAAATCAGCATTGCCTTTAGAGACGG
GATGATTTAAGGGCTAAATTCGGAAAATCAACCAGCGTTAA
GACCTTGCTAAAAAAAGGGGCGGCGGCAGATAAAAACAGCG
TTCGTCGAGATGTTGGCGACCGTGATTGGTTTGCGTGGCGT
ATGTTGCCGCTGGTCGTCGTCGGTTGCACATCAAAGCAGTC
AGTGTCCGTGACGTATCGGCCAGGCGGGGAGTGAGTTTGTC
GGCTTAGCCATGAGAAAACGCCTGCGCCTAAAAACACCAGA
CGGCGCGCTGACTGCCCGCGCGGTGGTCAGCCAACGTGTAC
GGTGACTACACCTGGAAAGGCCGTAACTATCAGGTAAACGG
TGCAGTGCGCATTCCAGCCACGCTGGCGGAATTCAACCGTC
ATTCCCGGACCCTTTTTGCTCAAGAGCGATGTTAATTTGTT
TTTTACTCGTACTTCACCCGCTGACGGGGTGGGTATTTCAC
CGGCAACCATCAGGTACGCGCCTGTTTGCGCGGTCGCTCCA
GTCGGCTATGACGAAAAAACCTTACCCGCAGATGCACCCAA
ATTAGCAAAGGAAGAAAAAACGGGGACAAGCATGGCAAAGC
CGTTAACTCTGTTGGCGCGCCAGGCGTTTCATGATGCGTCG
TTTGAAAGTCGCACCCGAAGCGTTAACTCTGTTGGCGCGCC
AAAGTCGCCTTTAGCGGCGGCGAGTTCCAGTTAAATGCTGA
GGCACGGGAAGCGAAAATCACCGGGATAGCTTTTTCTTCTG
AAGTTTGAGTTGGCCGATCCCGGTATCTCTGAAACAGGCTG
AAGGGGTGCTGGTGACCCAGCGAGCGCGATGCACGGGTTGC
GCAACAAGGGGAAATTTGCGCCTGGATCGCACGAATAAACG
AATACGGCACAGCCCCTGAGCGGGAATGTCCATGGCAGAAT
GGCCAGTGATAATAATTTCGCCTGAGAAAACCGCGCAAAAT
GAGTCTTTTAAATTAATCCCCTGGGTCATGAATATTGTTGG
GATGAGTGAACGCAATCTTGCCCGACTGATAGTAAAAGAGA
GCAGATTGGTATGGCAAATCCGGCGTCGGTCTATTGCCAGC
CAGAAACCGTGTCGACGGCGCGGCTCTTCATCTTCATCATC
TAGATGATGACAGGTAATGGCGCGGATATCGAATGTTATGC
TAAAAAAACGCTTCTTTTCGCAGCATTATCCGCCGCTCTCT
TCAATAAACAGCACGTCATGCGGTTCAAGGTTAGTGAGCAT
GCAGTCGGGTTAGCAAAGCTCGGTGCTTCAGTCATCAGACA
ATAAGCTTTGCTAAAAATAGCAGTGGTTGTTTTTTGAGCGT
ACCGGGCGATCTTTATGGACCAGGGGCGGATAGTCGAGCAG
CCGCCGGTGGCGGGGAAGCACGTTGCTGACAAATTGCGCTT
CGCCGCTGCAGATGAAATTCCATGAAGCATCGCGCATGGGG
AATAGAGATTTCTTATGACGCAGTATTGTTGATCAATAATC
TCCGGCTATCGATATTGAAGCGTCGATCAGCCGCGCAATGA
TCAGATGGTTGCCATGATGCCAGGAAATTTGGCATTTTAAC
GCTTACTTGCGGGAAAAACTCGCGATTAAACACCAGTGCGG
AAAGGTAAGATTATTGATGGCAGTCGGATTTGTAATGAACT
CCTGATAACAAGATGTTAGTCGCTGCCAAAGAGATCGCGGG
TTCACCGTCTTCAGCTACGGCGGCGATTTTGGTCAGGATCG
TGATGGCCGTTTTGTTCTTGCGTGGATGCTGTTTCAAGGTT
CGCGCAGGATCAGCGCGTCGCAGTGACCAAAAACGTAGTTC
GGCAAAACGTAGTACCAGCCCAGCAGGGCGGTAGTCATAAA
ACCGATGAAGTGGTACAGCTCGGCGGTGGAGTCTTTCTTCC
AACTGCGTCTAAAGTTAAACCGGGACCTCGCGAGCAAGGGT
AAAGGCTGACAAATCAGAGGCTGTTCCGGCTTTCTGGGATG
CCAGACTTGTTGCTGAAAAGCAGTGCCGCGAATGTCCAGCG
GATATGACCAATAACGCCAGCGGTGGGGCCGTATTTTTGCA
GCTGGAATCCCACAATGTGGCGGTTGAGTACCAGTGTCGCG
CAAGCTGGACGAAGGCAAAACGTTACCGCTGAAACCGCTGC
AGCGGGTTGATGCTGATTTTCCTGCCCACGACAAAACAACG
CAGGCCATCATCGAGAATTTCGCCAGCGCCAATTTCGACAA
TTGCCGAATTGAATATGGCGCGTGAGAGTGGTTTGTATATC
GGATCGCCATGAAACAGAGCCAGGCGCGCTACCTGCACGTC
ATTGCCGAACAGTACAAACGCCGCCGTGATGTATTGGTTAA
CTGGAAAACGGAAAAATTTCCCGGCGTGAAAGGCGGTCGTG
TCAGCCTGTTCAATATTGCCCTGGCTCATCACAACTACACG
GATGTTATCAGCAACAACCCCGGCGGCAAACAGACATGGCA
AGAGAGCGAAAGGGTATGCGCGCCCGCGCCAATCACCGTGG
CACGTTTTGCCCGTTACCCCCAGGGCCAGAACCAACGGTGG
CATGGATGAGTTGAAAAAAGCGGGCGTTGATGTGCTGGGTA
CCACACCTGTCCTGCCAGCCCACGGTTACGCGGCAGCACCC
CCCGTCAGAAAGGCGCAGTTCACGGATGGCTAAAGCATCAA
GGCCGGTTAAGTTCAAATTACCGTCTTTACGCTGCATACCG
CTTAAACGGCTTTCCGGCTCCAGTCCCCAGGCTTTGTCCAG
CCGGGAAAGAGATTTTCGCCCAGGCTATCCACAACGCCAGC
AATTTTTAAGACATTTATCTCATGAATTAAAAACGCCACTG
CACATCCCCCTTGTGTGGCACCCGCACCTCGCCAAACGACT
GGCGTTAAGCCATTCGCGCTCGATACCGTTCGCCGCTGTGC
GACGGCATCCATTACTTCCGCGCGCCCGGTGACGCCCGCCA
ATGGAAAAAGTCGAGAAACGCCTGACGGATCTCAGCGGTGC
ACATTAACCTCGCTCAACTTCAGGAAAATTTAGGTGGTGCC
GTTCTCCACACTCTACGGCGCAATCGAAGATATGGTCGTTG
ACCACGGGAGTCGATGATTTCACGACCGATGATTTTTACGA
CCGCGTCAGCGCCACTGCCGCCGCAACTTTTTGCCAGTTAA
CACCAACTGGCGTTCCGCACCAGGAATGGTGAACAGCGTGA
GGGGTGCTTTTGCGCATCTGCAAGGTTTATCGGTTCCGCCA
ATATTCGCGAGCCAGATTTTCGGCGGTGACACCAATATGAT
AAAGAAGAGATGGAAAAAGTCGGCTTCGATAAAGTTGAAAT
CGCTCAAAGCTCATTAGACGCGATGGAAGCGGGCTACTCGG
ATGGCCCGATATCAAAATCGCGGCTAAGTGATAATGAATAA
CAAAAGGTACCGATTTTGAGCGCTACCGCGGCGCTACGCTG
GTTCATCAGGAAGTCGATCGCGTTGCCGTGCGCGCCACATC
GCCGCCATCGCCACCACGCTCGGGGCTAAGGTTCCACGCTA
TATTCTGGCTGGTGGATTCGCCCGGCTGACTTAAATACATC
CTGCGGCTTCCAGCAAAACGCGCCCTCGCTCCAACAACATC
AAGGCGAAAGTGCGAATTTCCAGTTGCATGGGCCACGCGCG
GTTAAGCCGGGAAAACGCTGCCGTATCCGCCTCTTTCGCGC
TTTATCCCTTCTTTTTTTGGCAGTAATAATAAAATATGATG
GGTACACCATCCGGCACCAGCGGTGACTACATTGACGACGA
CGAAAAAGGCCGCGTCGGGCCAGGCGAACTGATGGTTATCG
GTTACGGTAGTTGAGCATCACGGTACGATAATCTTTGGCAA
CGTAAGCCCATCAGCCAGGGCGGTCTGCTGAAATACGTCCA
TGCTGGATAACCAGCTCACGCCGCACCTGGTGGTGGATGTG
TAGCGCGGTATTAATTAGCTCAATAATTAGTGTATACTTGA
GGACCCTGGTCGGTTTCAGCCAGGAAACGCATACCTACCTG
AACGCTTCCAGAACTTCACGCGGCGGTGTTTCAACGTGCAG
ATTTTGTTAGCCGGATAACGCGTTCACGCCGTATCCGGCAT
AAACGAACTGAATATATTTTCTGTGCCAATATTATCTCTAA
CCATTTCCGGGTAGTAACCGCCGTAGTAAACGAAGTCGATG
CCGACTAACGCCAGCACGCGCCCGCGTTGCAGGGTTAACGA
AGCAGCATGGCGATGACAATCGGTGTCAAAATAAGCGCCGC
CACCCGATTCTGATTAATCGCCCGATTGTGGTGACGCCGCT
ACTGGCTGCCGGAGCAAACGCCCTGGATACCTCGCGGGCAG
AAACGCACAGCGGAAAATGCCAGGGCCAGCCATAAGTAACG
GAGCGATTTCTCTGGATTCGCCGCGATCTGCGCCAGCCTTG
ACGCCTGGCGCGATTATGCTCGGCGGCGGTAATCCGGCGCA
GGTGGTGTGTGCCAGACGCTCGATGACGGACTCATCATCCA
TCAACGGTTTTTCGTACTCGCGGGATTCAATAAAGTCGGAG
GCGGTAGCGCATTTTTCGCCCGTCAACGACCTGAAACATCT
ACGAAGATGGCATACAACGCCATGAAGATGGTCTGTACCAC
CAGTACCGGATACGAAACAGCGTGAGCAAAAATAGTCCAAC
GTAACCCGTGGGAGATCGCCCATGAAGGACACATCGATGCC
CTCTGGACGCCAGAAAACGGCTTTGACGATGAGGGGGAATG
CAGTGCAGCGGATTCAGACGCGGTTGCTACCACAACGATGG
GGCGATTGCCAAAGCCTGGGCGGCTGCAACCGGTGGTCACC
CAACAACCAGAGTTTCGCCGCTATGCCACTGGGCGATCAGT
ACGCAGCGTATAGGTTGGTGCCGTGGTGTTGTTATTCATTG
CTGCGAAATATATTAAATTGCAGGACTTATTCATTTCGTGA
ACACGGCGAAATAGTAATCACGAGGTCAGGTTCTTACCTTA
GTACTGCGCAACAACGCTGGCGGTCACGCTAACCACAGCCT
ATGGAAATGCAGATAAAACGCTCGATTGAGAAAATCCCGGG
TGAGACGCCGCCTTTTGCCGCACGCTTGTCGAGGCACGATT
CGTAGTGCCTCGTCATCACGCCTCAGCCTTGATTTTCCGGA
CGATAACGCCATGTCGAAAGCCCGCTTCGAATTTCGCTGGG
GCCAACGCGCTGGGCGGACGCGGTGGCCTCGGAACGTCCGG
TTGCGGCCGTACTCCCCAGGCGGTCGACTTAACGCGTTAGC
CTTGCCGCTGCTAACATTTTCCCTGGCGACATGCTGTTTAA
GACCATCAACGGCCCGTGGGCATGGTCCAACATCGACACCA
GTAATGCAATCTTTAAAATTCCCTGTCGACATTCGCACATA
CTCCCGCGCCATTGCCAAAGCGGTAGAAGATGAAGCGCGCA
GATCGCGCAATGGGTAATTTCGGGGCTGTTGTTCGTACCAG
CGACCCGCAGGTGCAAAAAGCGTTAGCAGACACGGTCTTAC
ATTCTGTGCGTGGGCGAAGGCGTGCGTGCGGTTCGTGACCT
GAAACACTCAAAGCCGATCACGATGCCACACGCCAGTTCGT
GGAGCTAAAACGCCTTGGCGCGGAAATTGTTGATCTGGGGA
AGTCGGTTATGCGCCAAACGCGCCATCAATGGTATGCATCG
ATTGTGAAGTGCGGATGTTGCGCGAACTCTAAAAAAATGCC
TCCTACATCAGCGCCATATTCCCTGGCGATAACAGTCGGGC
TGCTGACATACCTGCCAGAGCGGTCAATAGGCGGATGCAAT
