# Supplementary material for: EnDeep4mC predicts DNA N4-methylcytosine sites using a dual-adaptive feature encoding framework in deep ensembles
Source: Genome Res. 2026 Mar;36(3):589–99. doi: 10.1101/gr.280977.125 (PMC12951953; doi:10.1101/gr.280977.125)
Supplement: Supplement 1 [file Supplemental_Code.zip › Supplemental_Code/EnDeep4mC-main/data/4mC/4mC_E.coli2/test_neg.txt]

>N_1
GCTGATGGTTCATTAGACTTCAGCAAAGCCGATGCCAAAAT
>N_2
AAAGCCGATGCCAAAATAAGCCAATACGATCTCAACGCTAT
>N_3
CGATCTCAACGCTATTGAAGCGGCTTGCCAGCTAAAGCAAC
>N_4
AAAGCAACAGGCAGCAGAGGCGCAGGTGACAGCCTTAAGTG
>N_5
GTGACAGCCTTAAGTGTGGGCGGTAAAGCCCTGACCAACGC
>N_6
CGGTAAAGCCCTGACCAACGCCAAAGGGCGTAAAGATGTGC
>N_7
CCAAAGGGCGTAAAGATGTGCTATCGCGCGGCCCGGATGAA
>N_8
TATCGCGCGGCCCGGATGAACTGATTGTGGTGATTGATGAC
>N_9
TGATTGATGACCAGTTCGAGCAGGCACTGCCGCAACAAACG
>N_10
GCAGGCACTGCCGCAACAAACGGCGAGCGCACTGGCTGCAG
>N_11
GGCTGCAGCCGCCCAGAAAGCAGGCTTTGATCTGATCCTCT
>N_12
TTTGATCTGATCCTCTGTGGCGATGGTTCTTCCGACCTTTA
>N_13
TGGTTCTTCCGACCTTTATGCCCAGCAGGTTGGTCTGCTGG
>N_14
TTTATGCCCAGCAGGTTGGTCTGCTGGTGGGCGAAATCCTC
>N_15
CTGCTGGTGGGCGAAATCCTCAATATTCCGGCAGTTAACGG
>N_16
AATATTCCGGCAGTTAACGGCGTCAGCAAAATTATCTCCCT
>N_17
AACGGCGTCAGCAAAATTATCTCCCTGACGGCAGATACCCT
>N_18
TCCCTGACGGCAGATACCCTCACCGTTGAGCGCGAACTGGA
>N_19
GCGCGAACTGGAAGATGAAACCGAAACCTTAAGCATTCCGC
>N_20
GATGAAACCGAAACCTTAAGCATTCCGCTGCCTGCGGTTGT
>N_21
TCCGCTGCCTGCGGTTGTTGCTGTTTCCACTGATATCAACT
>N_22
GCTGTTTCCACTGATATCAACTCCCCACAAATTCCTTCGAT
>N_23
ATATCAACTCCCCACAAATTCCTTCGATGAAAGCCATTCTC
>N_24
ACAAATTCCTTCGATGAAAGCCATTCTCGGCGCGGCGAAAA
>N_25
TTCTCGGCGCGGCGAAAAAGCCCGTCCAGGTATGGTCGGCG
>N_26
AAAGCCCGTCCAGGTATGGTCGGCGGCGGATATTGGTTTTA
>N_27
GCGGCGGATATTGGTTTTAACGCAGAGGCAGCCTGGTCAGA
>N_28
CAGAGGCAGCCTGGTCAGAACAACAGGTTGCCGCGCCGAAA
>N_29
AACAGGTTGCCGCGCCGAAACAGCGCGAACGTCAGCGCATC
>N_30
CAGCGCGAACGTCAGCGCATCGTGATTGAAGGCGACGGCGA
>N_31
TTGAAGGCGACGGCGAAGAACAGATCGCCGCATTTGCTGAA
>N_32
TCGCCGCATTTGCTGAAAATCTTCGCAAAGTCATTTAATTA
>N_33
TCATTTAATTACAGGGGATGCTATGAACACGTTTTCTCAAG
>N_34
ATGAACACGTTTTCTCAAGTCTGGGTATTCAGCGATACCCC
>N_35
GTCTGGGTATTCAGCGATACCCCTTCTCGTCTGCCGGAACT
>N_36
CCCCTTCTCGTCTGCCGGAACTGATGAACGGTGCGCAGGCT
>N_37
GCCGGAACTGATGAACGGTGCGCAGGCTTTAGCTAATCAAA
>N_38
CAGGCTTTAGCTAATCAAATCAACACCTTTGTCCTCAATGA
>N_39
CACCTTTGTCCTCAATGATGCCGACGGCGCACAGGCAATCC
>N_40
GCCGACGGCGCACAGGCAATCCAGCTCGGCGCTAATCATGT
>N_41
CAGCTCGGCGCTAATCATGTCTGGAAATTAAACGGCAAACC
>N_42
AAATTAAACGGCAAACCGGACGATCGGATGATCGAAGATTA
>N_43
GATCGGATGATCGAAGATTACGCCGGTGTCATGGCTGACAC
>N_44
TACGCCGGTGTCATGGCTGACACTATTCGCCAGCACGGCGC
>N_45
CGCCAGCACGGCGCAGACGGCCTGGTGCTGCTGCCAAACAC
>N_46
CTGCCAAACACCCGTCGCGGCAAATTACTGGCGGCAAAACT
>N_47
TGGCGGCAAAACTGGGTTATCGCCTTAAAGCGGCGGTGTCT
>N_48
TCGCCTTAAAGCGGCGGTGTCTAACGATGCCAGCACCGTCA
>N_49
AGCACCGTCAGCGTACAGGACGGTAAAGCGACAGTGAAACA
>N_50
ACAGTGAAACACATGGTTTACGGTGGTCTGGCGATTGGCGA
>N_51
GTCTGGCGATTGGCGAAGAACGCATTGCCACGCCGTATGCG
>N_52
ACGCATTGCCACGCCGTATGCGGTACTGACCATCAGCAGCG
>N_53
ACCATCAGCAGCGGCACGTTCGATGCGGCTCAGCCAGACGC
>N_54
TCAGCCAGACGCGTCACGCACTGGCGAAACGCACACCGTGG
>N_55
AAACGCACACCGTGGAGTGGCAGGCTCCGGCTGTGGCGATT
>N_56
GCAACCCAGGCGCGCCAGAGCAACAGCGTCGATCTCGACAA
>N_57
AGCAACAGCGTCGATCTCGACAAAGCCCGTCTGGTGGTCAG
>N_58
AGCGTCGGTCGCGGTATTGGCAGCAAAGAGAACATTGCGCT
>N_59
CAAAGAGAACATTGCGCTGGCAGAACAGCTTTGCAAGGCGA
>N_60
GCGCTGGCAGAACAGCTTTGCAAGGCGATAGGTGCGGAGTT
>N_61
GCTTTGCAAGGCGATAGGTGCGGAGTTGGCCTGTTCTCGTC
>N_62
CGGAGTTGGCCTGTTCTCGTCCGGTGGCGGAAAACGAAAAA
>N_63
TCTCGTCCGGTGGCGGAAAACGAAAAATGGATGGAGCACGA
>N_64
AAAACGAAAAATGGATGGAGCACGAACGCTATGTCGGTATC
>N_65
GAACGCTATGTCGGTATCTCCAACCTGATGCTGAAACCTGA
>N_66
ACCTGATGCTGAAACCTGAACTGTACCTGGCGGTGGGGATC
>N_67
CTGTACCTGGCGGTGGGGATCTCCGGGCAGATCCAGCACAT
>N_68
CAGATCCAGCACATGGTTGGCGCTAACGCGTCGCAAACCAT
>N_69
AACGCGTCGCAAACCATTTTCGCCATCAATAAAGATAAAAA
>N_70
CATCAATAAAGATAAAAATGCGCCGATCTTCCAGTACGCGG
>N_71
GCGGATTACGGCATTGTTGGCGACGCCGTGAAGATCCTTCC
>N_72
GTTGGCGACGCCGTGAAGATCCTTCCGGCGCTGACCGCAGC
>N_73
CCTTCCGGCGCTGACCGCAGCTTTAGCGCGTTGATCCACTC
>N_74
CGCAGCTTTAGCGCGTTGATCCACTCTGGCAGGGCTGCATT
>N_75
CTGGCAGGGCTGCATTTTGGCCCTGCCGCTGACAGGGAGCT
>N_76
CCTGCCGCTGACAGGGAGCTCTTATGTCCGAAGATATCTTT
>N_77
GCTCTTATGTCCGAAGATATCTTTGACGCCATCATCGTCGG
>N_78
ATCTTTGACGCCATCATCGTCGGTGCAGGGCTTGCCGGTTC
>N_79
GCTTGCCGGTTCGGTTGCCGCACTGGTGCTCGCCCGCGAAG
>N_80
GGTGCTCGCCCGCGAAGGTGCGCAAGTGTTAGTTATCGAGC
>N_81
GGTGCGCAAGTGTTAGTTATCGAGCGTGGCAATTCCGCAGG
>N_82
GCGTGGCAATTCCGCAGGTGCCAAGAACGTCACCGGCGGGC
>N_83
CCAAGAACGTCACCGGCGGGCGTCTCTATGCCCACAGTCTG
>N_84
TCTATGCCCACAGTCTGGAACACATTATTCCTGGTTTCGCC
>N_85
ACACATTATTCCTGGTTTCGCCGACTCCGCCCCCGTAGAAC
>N_86
CCGACTCCGCCCCCGTAGAACGCCTGATCACCCATGAAAAA
>N_87
GCCTGATCACCCATGAAAAACTCGCGTTTATGACGGAAAAG
>N_88
TGAAAAACTCGCGTTTATGACGGAAAAGTCAGCGATGACTA
>N_89
GACGGAAAAGTCAGCGATGACTATGGACTACTGCAATGGTG
>N_90
ATGGACTACTGCAATGGTGACGAAACCTCGCCATCCCAGCG
>N_91
GCCATCCCAGCGTTCTTACTCCGTTTTGCGCAGTAAATTTG
>N_92
TTTGCGCAGTAAATTTGATGCCTGGCTGATGGAGCAGGCCG
>N_93
TTGATGCCTGGCTGATGGAGCAGGCCGAAGAAGCGGGCGCG
>N_94
GATGGAGCAGGCCGAAGAAGCGGGCGCGCAGTTAATTACCG
>N_95
AGCGGGCGCGCAGTTAATTACCGGGATCCGCGTCGATAACC
>N_96
ACCGGGATCCGCGTCGATAACCTCGTACAGCGCGATGGCAA
>N_97
ATTGAAGCGAAAACGGTGATCCTTGCTGATGGGGTGAACTC
>N_98
ATCCTTGCTGATGGGGTGAACTCCATCCTTGCCGAAAAATT
>N_99
TGCCGAAAAATTGGGGATGGCAAAACGCGTCAAACCGACGG
>N_100
CGTCAAACCGACGGATGTGGCGGTTGGCGTGAAGGAACTGA
>N_101
TGGCGGTTGGCGTGAAGGAACTGATCGAGTTACCGAAGTCG
>N_102
CCGAAGTCGGTTATTGAAGACCGTTTTCAGTTGCAGGGTAA
>N_103
TTGAAGACCGTTTTCAGTTGCAGGGTAATCAGGGGGCGGCT
>N_104
GCAGGGTAATCAGGGGGCGGCTTGCCTGTTTGCGGGATCAC
>N_105
TTGCCTGTTTGCGGGATCACCCACCGATGGCCTGATGGGCG
>N_106
CCCACCGATGGCCTGATGGGCGGCGGCTTCCTTTATACCAA
>N_107
GGCGGCGGCTTCCTTTATACCAATGAAAACACCCTGTCGCT
>N_108
CCAATGAAAACACCCTGTCGCTGGGGCTGGTTTGTGGTTTG
>N_109
TGGGGCTGGTTTGTGGTTTGCATCATCTGCATGACGCGAAA
>N_110
ATGACGCGAAAAAATCGGTGCCGCAAATGCTGGAAGATTTC
>N_111
CCGCAAATGCTGGAAGATTTCAAACAGCATCCGGCCGTTGC
>N_112
CAAACAGCATCCGGCCGTTGCACCGCTGATCGCGGGCGGCA
>N_113
GCACCGCTGATCGCGGGCGGCAAGCTGGTGGAATATTCCGC
>N_114
CGGCAAGCTGGTGGAATATTCCGCTCACGTAGTGCCGGAAG
>N_115
AATATTCCGCTCACGTAGTGCCGGAAGCAGGCATCAACATG
>N_116
CGGAAGCAGGCATCAACATGCTGCCGGAGTTGGTTGGTGAC
>N_117
CTGCCGGAGTTGGTTGGTGACGGCGTATTGATTGCCGGTGA
>N_118
TGGTGACGGCGTATTGATTGCCGGTGATGCCGCCGGAATGT
>N_119
GCCGCCGGAATGTGTATGAACCTCGGTTTTACCATTCGCGG
>N_120
TTACCATTCGCGGTATGGATCTGGCGATTGCCGCCGGGGAA
>N_121
GGCGATTGCCGCCGGGGAAGCCGCAGCAAAAACCGTGCTTT
>N_122
CGCAGCAAAAACCGTGCTTTCAGCGATGAAAAGCGACGATT
>N_123
AGCAAAAACTGGCGGAATATCGTCAGCATCTTGAGAGTGGT
>N_124
GTCAGCATCTTGAGAGTGGTCCGCTGCGCGATATGCGTATG
>N_125
GTGGTCCGCTGCGCGATATGCGTATGTACCAGAAACTACCG
>N_126
TGCGTATGTACCAGAAACTACCGGCGTTCCTTGATAACCCA
