# Supplementary material for: EnDeep4mC predicts DNA N4-methylcytosine sites using a dual-adaptive feature encoding framework in deep ensembles
Source: Genome Res. 2026 Mar;36(3):589–99. doi: 10.1101/gr.280977.125 (PMC12951953; doi:10.1101/gr.280977.125)
Supplement: Supplement 1 [file Supplemental_Code.zip › Supplemental_Code/EnDeep4mC-main/data/4mC/4mC_E.coli2/test_pos.txt]

>P_1
GAAAGTACGCGCTTCGTCGGCGATGATCGGTACCAGACGAT
>P_2
ACCCATACACAGGGAACAGCCAGGGATCTCGATACGCGCAC
>P_3
TTCCATGATCATTTGATCGCCAGGCACGACCGGGCGCTTGA
>P_4
CAAAATAAGAAGAGGAAACGCAGCAGAATTATTTTCAGGGA
>P_5
CTTCCGGGCTTTTGAAATCGCCCTGACGCTGTTTTGGCCCT
>P_6
CCCCATCAGTTTGCTGATGTCGGTGATCTTAAGCTCGGTGG
>P_7
ATGGCACGAGAAAATTGAGACATGGATCTTAAATGAAGCAG
>P_8
TTTCAGGCAAGGTCCGTAGGCGAGGATCCGCAGCGTCGCAT
>P_9
TTTTTGATACACTTAGGGCCCAGGGTATAACGAAAATGTGC
>P_10
CGCGTACACGGGTTAGAAGGCCTGCGTGTGGTGGATGCGTC
>P_11
GAGTTCCGCGACGCAATTCGCATCACCCGCGAGATCATGCA
>P_12
CGCAAAGTCTGCAAAAAGCCCAGGCGCAGTTTGACACCGCG
>P_13
GACGACGCTCCGGAAAATCGCGAGGAGGCCGTCGATGCGTA
>P_14
CCCATCCGAATATAATTTTGCGGGGGGAACTGAATATCCAT
>P_15
GAAATACGGCGCGGATGGCGCGGTGATCGATATTGGGTTAA
>P_16
TGTGCGTTACCGCGATGGCTCGGTGATCGATGTTGTGCATC
>P_17
AAATTACTCGCCTACTTTCGCCCAGGTATCACGCAGCCCAA
>P_18
AGTAAGCGCGGTTCAGCGCGCCGTGGCGTGTGTAGTTGTTC
>P_19
GGTAGCGGGCGTAGTGCCCGCAGTAAGATTTGTTTATCGAA
>P_20
CATAGCGACCATTGCCGCCGCGCCGCCAGGAGAGGAGCCCC
>P_21
CGGCGCACGGGGAATAAAGTCGGGGATCTGTTCCTGAAGCG
>P_22
CCAATACCATGTGAATCATGCCCTGCCAGGTTTGCCGCGAT
>P_23
ATTTCGCGGTTACTGAAACGCTGGGATCTGTCACCGCAAAA
>P_24
TTACTTACACCGTGAAATTGCGGGAAGGCATTAAATTCCAG
>P_25
CCGCATCAGTCAGCAAACCGCCCTGATCAAAACCAACGTAT
>P_26
GTTGAAGCTAAATTCACCGGCGTTGATCGTAAAAACCGCGC
>P_27
CGCATCACATCTGCCGCGGGCGATGATCTTTTTTCAGCAGG
>P_28
GTTTTTATCCATATCGATCGCGGTACGAATAAATTTGTGTA
>P_29
CCCACCTAAACGTTGACCGCCAGGGTCGCAAATATGCCATC
>P_30
CGGCGTCGTCAACGCAAAAGCCTGCGGGAGAAAAGGCATCT
>P_31
GGTGTTCCACTGGTGTGAATCGGTGATCCTTCCCCACCCCG
>P_32
TTGAAGATGAGCCGGTTACCCAGGCGCGATTACAATCCTAC
>P_33
CTCCATGGGAAGACAAAAAGCAGTGATCAAAGCTCGTCGCG
>P_34
CAGTGAAAGCCCAGGAGACACCGTACTTACGCCGCTCATTT
>P_35
GAATGAAGTCACCAAAGAAGCGTTGATCCAGCGCGACCGGC
>P_36
CGATTCGATAGCGATAATCGCCGTGATCAATTGTGGATCGA
>P_37
ACGCATGCCGCCAGAAAATTCGTGCGGGTACATTTTCATGC
>P_38
ATAACTGAAAACGCCAGTTCCAGGAAAAATTGACAGATTTG
>P_39
GGTTATGACGCCACTCGCCGCGGCGTTGGCAAATTTGCGCT
>P_40
TGCGCTCAACAAAGTTTTTGCCTGCGCATTCAGTTCTTCCT
>P_41
GTGAATTGCGTCGGCTGGCGCGTTTTCTGCCAAATACCAAA
>P_42
AGCACCAGGCAGTTATCGCCCAGGCGCAAGGTGTAAGCCGT
>P_43
AGAGATGGGCTATAACCACGCGGCCCCGAACTTTTTCCATG
>P_44
ATTTAACTTAGGGAAAAATGCGAGCGGGATCGTGTTTAACC
>P_45
CATCAGTGCGACGAAAATCGCAATGCCGAAGAACGGGTGCA
>P_46
GTCATCTCTTCAAAAAAATGCATGTACATGTTTTTGTCATC
>P_47
TTTAAACTCACTTATCCCGCCAGGAATGGAAGACACAAAGA
>P_48
TGCCAGGCCAAGAAATAACGCGACAGTTGTTAATGGGTTAG
>P_49
GCCCAACTAAATGCTGCCGCCAGGGTCAACATAAAGCCGAG
>P_50
ACCATCACGACAACACTCGCCAGGAACGGTATACGCCATCC
>P_51
CGCGATTTCAAATCTAAGCGCGGGGATTATGAGCACAACAA
>P_52
GCCTTAAACCGGAAAATTTTCATAAATAGCGAAAACCCGCG
>P_53
ATCACGGGCTATAGTTCGCCCCTGTTCAATTATTCGAGCAG
>P_54
GACTCCCTCTATTGTTAGCGCGCTAAATATTCAATATATAA
>P_55
GTATTGATTAACGAAAATCTCGTTGATCAACCTTTTCTCGA
>P_56
TATCGCTGTCACTAATCCCCCGGTGTATGATTTTGCTGATT
>P_57
GAATACAGCCCGGCGTTTTTCGGTGAGGAACTTTTTGCAGA
>P_58
GAAATCCGCGCGTTCTTTGGCGGCGATCACCGTTGTGGCGG
>P_59
TACCGTAGATCAGGCGAAAGCGGTGGTTGAAGAACTGGCGC
>P_60
GCATGGTTTACGCGCCGACCCAGGAGCACGGCAAGCAGGTT
>P_61
ACTTTTCCGTCCCTGCCAACCAGGAATTTTTCAAAATTCCA
>P_62
GGCGATGATCAATAAAATCGCGATATCAATTAAGGCGTATC
>P_63
GATGCCCTCAAATGCCACGCCGGGGATCGCGTTCGTCTGGT
>P_64
AATAAAAAGAATAAAAAACGCAATGTTATGCAGAAGTAAAA
>P_65
GGAGAAAATCGAGAAACCGGCGGGGATCAGTAATCCAAAAG
>P_66
GCTTATACGGCTGGATTTCGCCCGGTTTGCGAGTTTTCAGC
>P_67
CGGGTGATTTTAGACAGCCGCCCGGTTCATGCAGCACGTCC
>P_68
CAGAGTCCGTCTGAAAAACGCACGGATCCTCGGTGATAATA
>P_69
GCGTGACGGTATGCTGATGGCGGGGATTCAGTTCACCGCTG
>P_70
CCCGGTGGCACATCCACCCGCCAGAACAATTCCCAGCCCGA
>P_71
GCGCCATGAGCGATAAAAATCGGTGATGCCGCCCAGCATCT
>P_72
GCAATGGTGGCCGATTTTTTCAGCGGTAACGTTTCGAGACG
>P_73
CAGAAATACGTGCTAATCGGCAATAGCTATCATGAAGCGGA
>P_74
CGTAATAGCACCGTACCAGGCGGGATTGAGATAAGCCGCCT
>P_75
CTATGTGCTGGCACCGCTGGCGTGGATCATGGGTGTGGACT
>P_76
CATTATTTCTCACGGGATGCCGTTCCCACAAAATGCCCAGA
>P_77
CAATACCGGCGTAATAGCGCCAGGGATCAGCAGAACAAACA
>P_78
AGATTCCCGCGACCACAGCGCATTGTTTACGCGTGAGCGAA
>P_79
GTTTTCTTAGCCTTGATCACCAGGAAAATTTTTGTTTGTGG
>P_80
TAACAATGGCGATACGATCGCCCTGGCGGGTAACCAGCGGT
>P_81
GATTGAATTAAACAAAAATGCCTGAAGGGAAAAAGCGATCT
>P_82
CATCTTCATAACTTTGATCGCGTTTTTTGTCCGCAGAGGCT
>P_83
GTTTATCAGGGATCGTCCGGCGCGGTTTATCCCTACGGCGT
>P_84
ACAGTCTGGGTTTACTGGCTCCCTGGCAAGGTCTGAATGCC
>P_85
CACTGCCAGCAGTGCGTAAGCGGCAGTATCCGGACTGATAC
>P_86
GCGCGCGTACTTGAAAAAGTCGGTTTTACTGTCGATGTGGT
>P_87
TCCCGCGCTCATTTATCCCCCAGGAAAAATTGGTTAATAAC
>P_88
CTTCGCAAAGGGGATCGAAGCGAGACTGTGTCACAACTTTT
>P_89
CGTGGATAACCAGACGATCGCCGTCCATACGAGTAAAGCAG
>P_90
TATTTATATTTTTTCCAGCGCAGTGAGTATTTTCTCCGGTG
>P_91
AAGAAATCCGCAAAATGATTCGGCAACGTCGTCGTGCGTTA
>P_92
CAGTTCCGGATAGTAGTTACCGGTGATCTGGCGCAGCTGCT
>P_93
CGCGCCCAGCGCATCAAACGCGGTATTGAACATGCGGATGA
>P_94
GGCGATGGGACATGACGAAGCGGTAAAAGCCTATGAGCAGA
>P_95
TGCGGGTGGTATGGGCGCGGCGCTAATGGCGTTTCTTGGTG
>P_96
CATCTCGGCAATGCATCACACCCGGATGTACAAAAAGCAAT
>P_97
CACAGGTAACGTGCTTCGCTCCCTGGCGCACGGACGTACGC
>P_98
TCGCAGGATTATAGAGAAGTCGGGGTCAAAGATCGACCCCT
>P_99
TGACTTAATTTTGTAAGTCGCTGTAACGGTGAATATAACCC
>P_100
TTCATTCATAACTCAAATTCCCTGATAATTGCCGCGGACTT
>P_101
CTGTATTCGTTGAAATCACGCATCAACTCGCGCGACACCAC
>P_102
TGAAAGCGTGCGGGAAACGGCCCCAGGACGGAGATGGCACC
>P_103
TTTCAATGTGTAACAAATCGCGGAAATGGTCAAAAATCAGG
>P_104
GGTTATAGCTGATTTGCGCCCAGGGTCGGAGATCGCCAAGC
>P_105
CGCCTGACGATAATCATTCGCGTGCGTGCGGTTGGTGGTCC
>P_106
AATAAATCCCTACTTAATTCCGAGGGCATGGGATTTTTATT
>P_107
CAGTTCGCCAGACTTCAGCCCTGGAATGTTAACCGCCAGCA
>P_108
GCGCGTGCCTTTGCCTGCGGCAAGGATCACTACGCTCATAG
>P_109
TAGCGATAGGTCTGAAAACGCGGATCCAGGGTTGGACCAAC
>P_110
GAGGATCATAAAGATAATCGCGCCAGGGTAGCCGAAGCTCC
>P_111
ATTGGTGCCGGGATTATTCGCTATGATCAGGTCACCGACCA
>P_112
GCATAATCCACAGCTAAAAGCCGCAGTGGCGTGGTACGGCA
>P_113
AAATGGATAAATATTACACCCAGGAAAATTATAAAGACGAT
>P_114
TCTGATTAAACCGGGTGTTTCGGTGATCACGCCTAATCCGA
>P_115
TACGGCAAGGCAAAATCTGGCGCGACCAGGTCGCCACGCTC
>P_116
GAAACGGAACACGAAAATTGCCCTGGTAATGATGGCGCTTT
>P_117
GGCAATCACTGCGCGAAAGGCAGCCACAACCAATACATCCG
>P_118
GTCCTGAACAACGGAAAATGCATGGATCAGTTCCCGGTAGA
>P_119
GACGAGATGATTTTCTCCGGCGGCGATCCGCTGATGGCGAA
>P_120
GATTCCGGCGCTTACGTGACCAGGAAAAATTTTACAGCTTG
>P_121
ATTATCTTTTTACCGAAGCGCGGTCTTCAGTATAAGCATTC
>P_122
CCAAAATAATAGATTAACTGCGCGATTATCATTTTACGTTG
>P_123
CCCCCAGTTAAGGGTATTTTCGATGATCCCATTAACGTAGC
>P_124
GGCGCAGGCCCTGCCTCCGGCGTTGGTTATGCGACAGCCAT
>P_125
ATAAATTGACTCAGTCAGCCCAGGGATCACCCATTGTATTT
>P_126
CCTGGTGCAACTCTGGCAGGCGGTGAGGCGTTGGCGGCGGC
