# Supplementary material for: EnDeep4mC predicts DNA N4-methylcytosine sites using a dual-adaptive feature encoding framework in deep ensembles
Source: Genome Res. 2026 Mar;36(3):589–99. doi: 10.1101/gr.280977.125 (PMC12951953; doi:10.1101/gr.280977.125)
Supplement: Supplement 1 [file Supplemental_Code.zip › Supplemental_Code/EnDeep4mC-main/data/4mC/4mC_E.coli2/train_neg.txt]

>N_1
GCTTTTCATTCTGACTGCAACGGGCAATATGTCTCTGTGTG
>N_2
GTGGATTAAAAAAAGAGTGTCTGATAGCAGCTTCTGAACTG
>N_3
AGCAGCTTCTGAACTGGTTACCTGCCGTGAGTAAATTAAAA
>N_4
GTAAATTAAAATTTTATTGACTTAGGTCACTAAATACTTTA
>N_5
TAGGTCACTAAATACTTTAACCAATATAGGCATAGCGCACA
>N_6
ACCAATATAGGCATAGCGCACAGACAGATAAAAATTACAGA
>N_7
GCACAGACAGATAAAAATTACAGAGTACACAACATCCATGA
>N_8
AGTACACAACATCCATGAAACGCATTAGCACCACCATTACC
>N_9
ACGCATTAGCACCACCATTACCACCACCATCACCATTACCA
>N_10
ACCACCACCATCACCATTACCACAGGTAACGGTGCGGGCTG
>N_11
ACCACAGGTAACGGTGCGGGCTGACGCGTACAGGAAACACA
>N_12
GCTGACGCGTACAGGAAACACAGAAAAAAGCCCGCACCTGA
>N_13
AGAAAAAAGCCCGCACCTGACAGTGCGGGCTTTTTTTTTCG
>N_14
ACAGTGCGGGCTTTTTTTTTCGACCAAAGGTAACGAGGTAA
>N_15
TTTTTTTCGACCAAAGGTAACGAGGTAACAACCATGCGAGT
>N_16
ACCATGCGAGTGTTGAAGTTCGGCGGTACATCAGTGGCAAA
>N_17
CGGTACATCAGTGGCAAATGCAGAACGTTTTCTGCGTGTTG
>N_18
AGAACGTTTTCTGCGTGTTGCCGATATTCTGGAAAGCAATG
>N_19
GTTGCCGATATTCTGGAAAGCAATGCCAGGCAGGGGCAGGT
>N_20
TGCCAGGCAGGGGCAGGTGGCCACCGTCCTCTCTGCCCCCG
>N_21
GCCACCGTCCTCTCTGCCCCCGCCAAAATCACCAACCACCT
>N_22
CCCGCCAAAATCACCAACCACCTGGTGGCGATGATTGAAAA
>N_23
ATTGAAAAAACCATTAGCGGCCAGGATGCTTTACCCAATAT
>N_24
TTAGCGGCCAGGATGCTTTACCCAATATCAGCGATGCCGAA
>N_25
CCAATATCAGCGATGCCGAACGTATTTTTGCCGAACTTTTG
>N_26
TATTTTTGCCGAACTTTTGACGGGACTCGCCGCCGCCCAGC
>N_27
CGGGACTCGCCGCCGCCCAGCCGGGGTTCCCGCTGGCGCAA
>N_28
AGCCGGGGTTCCCGCTGGCGCAATTGAAAACTTTCGTCGAT
>N_29
AATTGAAAACTTTCGTCGATCAGGAATTTGCCCAAATAAAA
>N_30
AGGAATTTGCCCAAATAAAACATGTCCTGCATGGCATTAGT
>N_31
ATGGCATTAGTTTGTTGGGGCAGTGCCCGGATAGCATCAAC
>N_32
TTGGGGCAGTGCCCGGATAGCATCAACGCTGCGCTGATTTG
>N_33
ATCAACGCTGCGCTGATTTGCCGTGGCGAGAAAATGTCGAT
>N_34
TTGCCGTGGCGAGAAAATGTCGATCGCCATTATGGCCGGCG
>N_35
AATGTCGATCGCCATTATGGCCGGCGTATTAGAAGCGCGCG
>N_36
TATGGCCGGCGTATTAGAAGCGCGCGGTCACAACGTTACTG
>N_37
GGTCACAACGTTACTGTTATCGATCCGGTCGAAAAACTGCT
>N_38
TCGATCCGGTCGAAAAACTGCTGGCAGTGGGGCATTACCTC
>N_39
AGTGGGGCATTACCTCGAATCTACCGTCGATATTGCTGAGT
>N_40
CGAATCTACCGTCGATATTGCTGAGTCCACCCGCCGTATTG
>N_41
TGAGTCCACCCGCCGTATTGCGGCAAGCCGCATTCCGGCTG
>N_42
CAAGCCGCATTCCGGCTGATCACATGGTGCTGATGGCAGGT
>N_43
ATGGTGCTGATGGCAGGTTTCACCGCCGGTAATGAAAAAGG
>N_44
ACCGCCGGTAATGAAAAAGGCGAACTGGTGGTGCTTGGACG
>N_45
AAAAAGGCGAACTGGTGGTGCTTGGACGCAACGGTTCCGAC
>N_46
CGGTTCCGACTACTCTGCTGCGGTGCTGGCTGCCTGTTTAC
>N_47
CGGTGCTGGCTGCCTGTTTACGCGCCGATTGTTGCGAGATT
>N_48
TGTTTACGCGCCGATTGTTGCGAGATTTGGACGGACGTTGA
>N_49
GAGATTTGGACGGACGTTGACGGGGTCTATACCTGCGACCC
>N_50
CGGGGTCTATACCTGCGACCCGCGTCAGGTGCCCGATGCGA
>N_51
CGATGCGAGGTTGTTGAAGTCGATGTCCTACCAGGAAGCGA
>N_52
CCTACCAGGAAGCGATGGAGCTTTCCTACTTCGGCGCTAAA
>N_53
CCTACTTCGGCGCTAAAGTTCTTCACCCCCGCACCATTACC
>N_54
TCTTCACCCCCGCACCATTACCCCCATCGCCCAGTTCCAGA
>N_55
CCCATCGCCCAGTTCCAGATCCCTTGCCTGATTAAAAATAC
>N_56
CCCTTGCCTGATTAAAAATACCGGAAATCCTCAAGCACCAG
>N_57
TACCGGAAATCCTCAAGCACCAGGTACGCTCATTGGTGCCA
>N_58
CCAGGTACGCTCATTGGTGCCAGCCGTGATGAAGACGAATT
>N_59
GGTGCCAGCCGTGATGAAGACGAATTACCGGTCAAGGGCAT
>N_60
ATTACCGGTCAAGGGCATTTCCAATCTGAATAACATGGCAA
>N_61
GGCATTTCCAATCTGAATAACATGGCAATGTTCAGCGTTTC
>N_62
CAATGTTCAGCGTTTCTGGTCCGGGGATGAAAGGGATGGTC
>N_63
CCGGGGATGAAAGGGATGGTCGGCATGGCGGCGCGCGTCTT
>N_64
CATGGCGGCGCGCGTCTTTGCAGCGATGTCACGCGCCCGTA
>N_65
GATGTCACGCGCCCGTATTTCCGTGGTGCTGATTACGCAAT
>N_66
TATTTCCGTGGTGCTGATTACGCAATCATCTTCCGAATACA
>N_67
ACGCAATCATCTTCCGAATACAGCATCAGTTTCTGCGTTCC
>N_68
GCATCAGTTTCTGCGTTCCACAAAGCGACTGTGTGCGAGCT
>N_69
TTCCACAAAGCGACTGTGTGCGAGCTGAACGGGCAATGCAG
>N_70
TGCGAGCTGAACGGGCAATGCAGGAAGAGTTCTACCTGGAA
>N_71
AGGAAGAGTTCTACCTGGAACTGAAAGAAGGCTTACTGGAG
>N_72
TGAAAGAAGGCTTACTGGAGCCGCTGGCAGTGACGGAACGG
>N_73
ACTGGAGCCGCTGGCAGTGACGGAACGGCTGGCCATTATCT
>N_74
CGGTGGTAGGTGATGGTATGCGCACCTTGCGTGGGATCTCG
>N_75
GCGCACCTTGCGTGGGATCTCGGCGAAATTCTTTGCCGCAC
>N_76
CGGCGAAATTCTTTGCCGCACTGGCCCGCGCCAATATCAAC
>N_77
CTGGCCCGCGCCAATATCAACATTGTCGCCATTGCTCAGGG
>N_78
TGTCGCCATTGCTCAGGGATCTTCTGAACGCTCAATCTCTG
>N_79
TCTGAACGCTCAATCTCTGTCGTGGTAAATAACGATGATGC
>N_80
GGTAAATAACGATGATGCGACCACTGGCGTGCGCGTTACTC
>N_81
CCACTGGCGTGCGCGTTACTCATCAGATGCTGTTCAATACC
>N_82
TCATCAGATGCTGTTCAATACCGATCAGGTTATCGAAGTGT
>N_83
TTCAATACCGATCAGGTTATCGAAGTGTTTGTGATTGGCGT
>N_84
TTTGTGATTGGCGTCGGTGGCGTTGGCGGTGCGCTGCTGGA
>N_85
TTGGCGGTGCGCTGCTGGAGCAACTGAAGCGTCAGCAAAGC
>N_86
CAACTGAAGCGTCAGCAAAGCTGGCTGAAGAATAAACATAT
>N_87
AAAGCTGGCTGAAGAATAAACATATCGACTTACGTGTCTGC
>N_88
CTTACGTGTCTGCGGTGTTGCCAACTCGAAGGCTCTGCTCA
>N_89
CAACTCGAAGGCTCTGCTCACCAATGTACATGGCCTTAATC
>N_90
CTGCTCACCAATGTACATGGCCTTAATCTGGAAAACTGGCA
>N_91
CATGGCCTTAATCTGGAAAACTGGCAGGAAGAACTGGCGCA
>N_92
TGGAAAACTGGCAGGAAGAACTGGCGCAAGCCAAAGAGCCG
>N_93
ACTGGCGCAAGCCAAAGAGCCGTTTAATCTCGGGCGCTTAA
>N_94
TTAATCTCGGGCGCTTAATTCGCCTCGTGAAAGAATATCAT
>N_95
TTCGCCTCGTGAAAGAATATCATCTGCTGAACCCGGTCATT
>N_96
CTGAACCCGGTCATTGTTGACTGCACTTCCAGCCAGGCAGT
>N_97
CACTTCCAGCCAGGCAGTGGCGGATCAATATGCCGACTTCC
>N_98
ATCAATATGCCGACTTCCTGCGCGAAGGTTTCCACGTTGTC
>N_99
CGCGAAGGTTTCCACGTTGTCACGCCGAACAAAAAGGCCAA
>N_100
GTCACGCCGAACAAAAAGGCCAACACCTCGTCGATGGATTA
>N_101
AACACCTCGTCGATGGATTACTACCATCAGTTGCGTTATGC
>N_102
TGGATTACTACCATCAGTTGCGTTATGCGGCGGAAAAATCG
>N_103
GAAAAATCGCGGCGTAAATTCCTCTATGACACCAACGTTGG
>N_104
CTATGACACCAACGTTGGGGCTGGATTACCGGTTATTGAGA
>N_105
GGATTACCGGTTATTGAGAACCTGCAAAATCTGCTCAATGC
>N_106
CCTGCAAAATCTGCTCAATGCAGGTGATGAATTGATGAAGT
>N_107
GGTGATGAATTGATGAAGTTCTCCGGCATTCTTTCTGGTTC
>N_108
CTCCGGCATTCTTTCTGGTTCGCTTTCTTATATCTTCGGCA
>N_109
TCTGGTTCGCTTTCTTATATCTTCGGCAAGTTAGACGAAGG
>N_110
TATATCTTCGGCAAGTTAGACGAAGGCATGAGTTTCTCCGA
>N_111
TTAGACGAAGGCATGAGTTTCTCCGAGGCGACCACGCTGGC
>N_112
CTCCGAGGCGACCACGCTGGCGCGGGAAATGGGTTATACCG
>N_113
GGCGCGGGAAATGGGTTATACCGAACCGGACCCGCGAGATG
>N_114
AACCGGACCCGCGAGATGATCTTTCTGGTATGGATGTGGCG
>N_115
TCTTTCTGGTATGGATGTGGCGCGTAAACTATTGATTCTCG
>N_116
TGGCGCGTAAACTATTGATTCTCGCTCGTGAAACGGGACGT
>N_117
ATTGATTCTCGCTCGTGAAACGGGACGTGAACTGGAGCTGG
>N_118
GGGACGTGAACTGGAGCTGGCGGATATTGAAATTGAACCTG
>N_119
TGGCGGATATTGAAATTGAACCTGTGCTGCCCGCAGAGTTT
>N_120
GTGCTGCCCGCAGAGTTTAACGCCGAGGGTGATGTTGCCGC
>N_121
TAACGCCGAGGGTGATGTTGCCGCTTTTATGGCGAATCTGT
>N_122
CGCTTTTATGGCGAATCTGTCACAACTCGACGATCTCTTTG
>N_123
ACAACTCGACGATCTCTTTGCCGCGCGCGTGGCGAAGGCCC
>N_124
GTGATGAAGGAAAAGTTTTGCGCTATGTTGGCAATATTGAT
>N_125
GGCAATATTGATGAAGATGGCGTCTGCCGCGTGAAGATTGC
>N_126
CGTCTGCCGCGTGAAGATTGCCGAAGTGGATGGTAATGATC
>N_127
CCGAAGTGGATGGTAATGATCCGCTGTTCAAAGTGAAAAAT
>N_128
CTGTTCAAAGTGAAAAATGGCGAAAACGCCCTGGCCTTCTA
>N_129
GGCGAAAACGCCCTGGCCTTCTATAGCCACTATTATCAGCC
>N_130
TCTATAGCCACTATTATCAGCCGCTGCCGTTGGTACTGCGC
>N_131
ATCAGCCGCTGCCGTTGGTACTGCGCGGATATGGTGCGGGC
>N_132
GGATATGGTGCGGGCAATGACGTTACAGCTGCCGGTGTCTT
>N_133
TACAGCTGCCGGTGTCTTTGCTGATCTGCTACGTACCCTCT
>N_134
TGATCTGCTACGTACCCTCTCATGGAAGTTAGGAGTCTGAC
>N_135
CTCTCATGGAAGTTAGGAGTCTGACATGGTTAAAGTTTATG
>N_136
TGACATGGTTAAAGTTTATGCCCCGGCTTCCAGTGCCAATA
>N_137
GCTTCCAGTGCCAATATGAGCGTCGGGTTTGATGTGCTCGG
>N_138
TGAGCGTCGGGTTTGATGTGCTCGGGGCGGCGGTGACACCT
>N_139
GGTGACACCTGTTGATGGTGCATTGCTCGGAGATGTAGTCA
>N_140
GCATTGCTCGGAGATGTAGTCACGGTTGAGGCGGCAGAGAC
>N_141
CACGGTTGAGGCGGCAGAGACATTCAGTCTCAACAACCTCG
>N_142
ACATTCAGTCTCAACAACCTCGGACGCTTTGCCGATAAGCT
>N_143
GACGCTTTGCCGATAAGCTGCCGTCAGAACCACGGGAAAAT
>N_144
TCAGAACCACGGGAAAATATCGTTTATCAGTGCTGGGAGCG
>N_145
CAGTGCTGGGAGCGTTTTTGCCAGGAACTGGGTAAGCAAAT
>N_146
TTTGCCAGGAACTGGGTAAGCAAATTCCAGTGGCGATGACC
>N_147
GGGTAAGCAAATTCCAGTGGCGATGACCCTGGAAAAGAATA
>N_148
TGACCCTGGAAAAGAATATGCCGATCGGTTCGGGCTTAGGC
>N_149
CCGATCGGTTCGGGCTTAGGCTCCAGTGCCTGTTCGGTGGT
>N_150
TCCAGTGCCTGTTCGGTGGTCGCGGCGCTGATGGCGATGAA
>N_151
GGTGGTCGCGGCGCTGATGGCGATGAATGAACACTGCGGCA
>N_152
TGAATGAACACTGCGGCAAGCCGCTTAATGACACTCGTTTG
>N_153
CGCTTAATGACACTCGTTTGCTGGCTTTGATGGGCGAGCTG
>N_154
CGTTTGCTGGCTTTGATGGGCGAGCTGGAAGGCCGTATCTC
>N_155
GAGCTGGAAGGCCGTATCTCCGGCAGCATTCATTACGACAA
>N_156
GGCAGCATTCATTACGACAACGTGGCACCGTGTTTTCTCGG
>N_157
ACAACGTGGCACCGTGTTTTCTCGGTGGTATGCAGTTGATG
>N_158
GGTGGTATGCAGTTGATGATCGAAGAAAACGACATCATCAG
>N_159
ATCGAAGAAAACGACATCATCAGCCAGCAAGTGCCAGGGTT
>N_160
ACATCATCAGCCAGCAAGTGCCAGGGTTTGATGAGTGGCTG
>N_161
TGCCAGGGTTTGATGAGTGGCTGTGGGTGCTGGCGTATCCG
>N_162
GGCTGTGGGTGCTGGCGTATCCGGGGATTAAAGTCTCGACG
>N_163
GCGTATCCGGGGATTAAAGTCTCGACGGCAGAAGCCAGGGC
>N_164
CAGAAGCCAGGGCTATTTTACCGGCGCAGTATCGCCGCCAG
>N_165
CAGTATCGCCGCCAGGATTGCATTGCGCACGGGCGACATCT
>N_166
GCATTGCGCACGGGCGACATCTGGCAGGCTTCATTCACGCC
>N_167
TTCATTCACGCCTGCTATTCCCGTCAGCCTGAGCTTGCCGC
>N_168
GCTATTCCCGTCAGCCTGAGCTTGCCGCGAAGCTGATGAAA
>N_169
AAAGATGTTATCGCTGAACCCTACCGTGAACGGTTACTGCC
>N_170
TGCCAGGCTTCCGGCAGGCGCGGCAGGCGGTCGCGGAAATC
>N_171
CGCGGAAATCGGCGCGGTAGCGAGCGGTATCTCCGGCTCCG
>N_172
GCGAGCGGTATCTCCGGCTCCGGCCCGACCTTGTTCGCTCT
>N_173
CCGGCCCGACCTTGTTCGCTCTGTGTGACAAGCCGGAAACC
>N_174
GTGTGACAAGCCGGAAACCGCCCAGCGCGTTGCCGACTGGT
>N_175
GCCGACTGGTTGGGTAAGAACTACCTGCAAAATCAGGAAGG
>N_176
GTAAGAACTACCTGCAAAATCAGGAAGGTTTTGTTCATATT
>N_177
AAAATCAGGAAGGTTTTGTTCATATTTGCCGGCTGGATACG
>N_178
TCATATTTGCCGGCTGGATACGGCGGGCGCACGAGTACTGG
>N_179
GGCGCACGAGTACTGGAAAACTAAATGAAACTCTACAATCT
>N_180
ACTAAATGAAACTCTACAATCTGAAAGATCACAACGAGCAG
>N_181
ATCTGAAAGATCACAACGAGCAGGTCAGCTTTGCGCAAGCC
>N_182
CAACGAGCAGGTCAGCTTTGCGCAAGCCGTAACCCAGGGGT
>N_183
GCCGTAACCCAGGGGTTGGGCAAAAATCAGGGGCTGTTTTT
>N_184
AAAATCAGGGGCTGTTTTTTCCGCACGACCTGCCGGAATTC
>N_185
TGACTGAAATTGATGAGATGCTGAAGCTGGATTTTGTCACC
>N_186
ATGCTGAAGCTGGATTTTGTCACCCGCAGTGCGAAGATCCT
>N_187
ACCCGCAGTGCGAAGATCCTCTCGGCGTTTATTGGTGATGA
>N_188
GCGTTTATTGGTGATGAAATCCCACAGGAAATCCTGGAAGA
>N_189
CCTGGAAGAGCGCGTGCGCGCGGCGTTTGCCTTCCCGGCTC
>N_190
CGCGGCGTTTGCCTTCCCGGCTCCGGTCGCCAATGTTGAAA
>N_191
CCGGTCGCCAATGTTGAAAGCGATGTCGGTTGTCTGGAATT
>N_192
TTGAAAGCGATGTCGGTTGTCTGGAATTGTTCCACGGGCCA
>N_193
GGAATTGTTCCACGGGCCAACGCTGGCATTTAAAGATTTCG
>N_194
TTTAAAGATTTCGGCGGTCGCTTTATGGCACAAATGCTGAC
>N_195
CTTTATGGCACAAATGCTGACCCATATTGCGGGTGATAAGC
>N_196
CCCATATTGCGGGTGATAAGCCAGTGACCATTCTGACCGCG
>N_197
AGTGACCATTCTGACCGCGACCTCCGGTGATACCGGAGCGG
>N_198
CTCCGGTGATACCGGAGCGGCAGTGGCTCATGCTTTCTACG
>N_199
CTCATGCTTTCTACGGTTTACCGAATGTGAAAGTGGTTATC
>N_200
AAGTGGTTATCCTCTATCCACGAGGCAAAATCAGTCCACTG
>N_201
GAGGCAAAATCAGTCCACTGCAAGAAAAACTGTTCTGTACA
>N_202
GCAAGAAAAACTGTTCTGTACATTGGGCGGCAATATCGAAA
>N_203
ATTGGGCGGCAATATCGAAACTGTTGCCATCGACGGCGATT
>N_204
GTTGCCATCGACGGCGATTTCGATGCCTGTCAGGCGCTGGT
>N_205
CCTGTCAGGCGCTGGTGAAGCAGGCGTTTGATGATGAAGAA
>N_206
AGGCGTTTGATGATGAAGAACTGAAAGTGGCGCTAGGGTTA
>N_207
AAAGTGGCGCTAGGGTTAAACTCGGCTAACTCGATTAACAT
>N_208
AACTCGGCTAACTCGATTAACATCAGCCGTTTGCTGGCGCA
>N_209
CGATTAACATCAGCCGTTTGCTGGCGCAGATTTGCTACTAC
>N_210
CGTTTGCTGGCGCAGATTTGCTACTACTTTGAAGCTGTTGC
>N_211
GATTTGCTACTACTTTGAAGCTGTTGCGCAGCTGCCGCAGG
>N_212
TGCGCAGCTGCCGCAGGAGACGCGCAACCAGCTGGTTGTCT
>N_213
GCGCAACCAGCTGGTTGTCTCGGTGCCAAGCGGAAACTTCG
>N_214
TCGGTGCCAAGCGGAAACTTCGGCGATTTGACGGCGGGTCT
>N_215
GCGATTTGACGGCGGGTCTGCTGGCGAAGTCACTCGGTCTG
>N_216
TGGCGAAGTCACTCGGTCTGCCGGTGAAACGTTTTATTGCT
>N_217
GCCGGTGAAACGTTTTATTGCTGCGACCAACGTGAACGATA
>N_218
TGCGACCAACGTGAACGATACCGTGCCACGTTTCCTGCACG
>N_219
GTGCCACGTTTCCTGCACGACGGTCAGTGGTCACCCAAAGC
>N_220
CGGTCAGTGGTCACCCAAAGCGACTCAGGCGACGTTATCCA
>N_221
AGCGACTCAGGCGACGTTATCCAACGCGATGGACGTGAGTC
>N_222
ACGTTATCCAACGCGATGGACGTGAGTCAGCCGAACAACTG
>N_223
CCGCGTGTGGAAGAGTTGTTCCGCCGCAAAATCTGGCAACT
>N_224
AAATCTGGCAACTGAAAGAGCTGGGTTATGCAGCCGTGGAT
>N_225
TGATGAAACCACGCAACAGACAATGCGTGAGTTAAAAGAAC
>N_226
CAATGCGTGAGTTAAAAGAACTGGGCTACACTTCGGAGCCG
>N_227
ACTGGGCTACACTTCGGAGCCGCACGCTGCCGTAGCTTATC
>N_228
CGCACGCTGCCGTAGCTTATCGTGCGCTGCGTGATCAGTTG
>N_229
CGCTGCGTGATCAGTTGAATCCAGGCGAATATGGCTTGTTC
>N_230
TTGAATCCAGGCGAATATGGCTTGTTCCTCGGCACCGCGCA
>N_231
GCTTGTTCCTCGGCACCGCGCATCCGGCGAAATTTAAAGAG
>N_232
CCGGCGAAATTTAAAGAGAGCGTGGAAGCGATTCTCGGTGA
>N_233
AAGAGAGCGTGGAAGCGATTCTCGGTGAAACGTTGGATCTG
>N_234
TCGGTGAAACGTTGGATCTGCCAAAAGAGCTGGCAGAACGT
>N_235
TGCCAAAAGAGCTGGCAGAACGTGCTGATTTACCCTTGCTT
>N_236
TGCGTAAATTGATGATGAATCATCAGTAAAATCTATTCATT
>N_237
CAGTAAAATCTATTCATTATCTCAATCAGGCCGGGTTTGCT
>N_238
TCTCAATCAGGCCGGGTTTGCTTTTATGCAGCCCGGCTTTT
>N_239
GAAATTATGGAGAAAAATGACAGGGAAAAAGGAGAAATTCT
>N_240
ACAGGGAAAAAGGAGAAATTCTCAATAAATGCGGTAACTTA
>N_241
TAACTTAGAGATTAGGATTGCGGAGAATAACAACCGCCGTT
>N_242
GGAGAATAACAACCGCCGTTCTCATCGAGTAATCTCCGGAT
>N_243
CGCCGTTCTCATCGAGTAATCTCCGGATATCGACCCATAAC
>N_244
CTCCGGATATCGACCCATAACGGGCAATGATAAAAGGAGTA
>N_245
GGCAATGATAAAAGGAGTAACCTGTGAAAAAGATGCAATCT
>N_246
AGTAACCTGTGAAAAAGATGCAATCTATCGTACTCGCACTT
>N_247
ATCTATCGTACTCGCACTTTCCCTGGTTCTGGTCGCTCCCA
>N_248
GCACTTTCCCTGGTTCTGGTCGCTCCCATGGCAGCACAGGC
>N_249
CGCTCCCATGGCAGCACAGGCTGCGGAAATTACGTTAGTCC
>N_250
TGCGGAAATTACGTTAGTCCCGTCAGTAAAATTACAGATAG
>N_251
TAGTCCCGTCAGTAAAATTACAGATAGGCGATCGTGATAAT
>N_252
AGATAGGCGATCGTGATAATCGTGGCTATTACTGGGATGGA
>N_253
GCTATTACTGGGATGGAGGTCACTGGCGCGACCACGGCTGG
>N_254
GCGACCACGGCTGGTGGAAACAACATTATGAATGGCGAGGC
>N_255
GGAAACAACATTATGAATGGCGAGGCAATCGCTGGCACCTA
>N_256
GGCGAGGCAATCGCTGGCACCTACACGGACCGCCGCCACCG
>N_257
ACCTACACGGACCGCCGCCACCGCCGCGCCACCATAAGAAA
>N_258
GCCGCGCCACCATAAGAAAGCTCCTCATGATCATCACGGCG
>N_259
CTCATGATCATCACGGCGGTCATGGTCCAGGCAAACATCAC
>N_260
CATGGTCCAGGCAAACATCACCGCTAAATGACAAATGCCGG
>N_261
AAATGACAAATGCCGGGTAACAATCCGGCATTCAGCGCCTG
>N_262
CCGGCATTCAGCGCCTGATGCGACGCTGGCGCGTCTTATCA
>N_263
GCGACGCTGGCGCGTCTTATCAGGCCTACGTTAATTCTGCA
>N_264
TTATCAGGCCTACGTTAATTCTGCAATATATTGAATCTGCA
>N_265
AATTCTGCAATATATTGAATCTGCATGCTTTTGTAGGCAGG
>N_266
AATCTGCATGCTTTTGTAGGCAGGATAAGGCGTTCACGCCG
>N_267
GCCGCATCCGGCATTGACTGCAAACTTAACGCTGCTCGTAG
>N_268
AAACTTAACGCTGCTCGTAGCGTTTAAACACCAGTTCGCCA
>N_269
GCGTTTAAACACCAGTTCGCCATTGCTGGAGGAATCTTCAT
>N_270
TTCGCCATTGCTGGAGGAATCTTCATCAAAGAAGTAACCTT
>N_271
AATCTTCATCAAAGAAGTAACCTTCGCTATTAAAACCAGTC
>N_272
AGTAACCTTCGCTATTAAAACCAGTCAGTTGCTCTGGTTTG
>N_273
TGGTTTGGTCAGCCGATTTTCAATAATGAAACGACTCATCA
>N_274
TAATGAAACGACTCATCAGACCGCGTGCTTTCTTAGCGTAG
>N_275
GTGCTTTCTTAGCGTAGAAGCTGATGATCTTAAATTTGCCG
>N_276
AGCTGATGATCTTAAATTTGCCGTTCTTCTCATCGAGGAAC
>N_277
AGGAACACCGGCTTGATAATCTCGGCATTCAATTTCTTCGG
>N_278
ATCTCGGCATTCAATTTCTTCGGCTTCACCGATTTAAAATA
>N_279
GGCTTCACCGATTTAAAATACTCATCTGACGCCAGATTAAT
>N_280
TCATCTGACGCCAGATTAATCACCACATTATCGCCTTGTGC
>N_281
CACCACATTATCGCCTTGTGCTGCGAGCGCCTCGTTCAGCT
>N_282
CAGCTTGTTGGTGATGATATCTCCCCAGAATTGATACAGAT
>N_283
ATATCTCCCCAGAATTGATACAGATCTTTCCCTCGGGCATT
>N_284
AGATCTTTCCCTCGGGCATTCTCAAGACGGATCCCCATTTC
>N_285
TCAAGACGGATCCCCATTTCCAGACGATAAGGCTGCATTAA
>N_286
ACGATAAGGCTGCATTAAATCGAGCGGGCGGAGTACGCCAT
>N_287
TAAATCGAGCGGGCGGAGTACGCCATACAAGCCGGAAAGCA
>N_288
CATACAAGCCGGAAAGCATTCGCAAATGCTGTTGGGCAAAA
>N_289
CATTCGCAAATGCTGTTGGGCAAAATCGAAATCGTCTTCGC
>N_290
ATCGTCTTCGCTGAAGGTTTCGGCCTGCAAGCCGGTGTAGA
>N_291
GGCCTGCAAGCCGGTGTAGACATCACCTTTAAACGCCAGAA
>N_292
GTGTAGACATCACCTTTAAACGCCAGAATCGCCTGGCGGGC
>N_293
TTCGCCGGCGTGAAATCTGGCTGCCAGTCATGAAAGCGAGC
>N_294
CTGGCTGCCAGTCATGAAAGCGAGCGGCGTTGATACCCGCC
>N_295
GAAAGCGAGCGGCGTTGATACCCGCCAGTTTGTCGCTGATG
>N_296
GTTGATACCCGCCAGTTTGTCGCTGATGCGCATCAGCGTGC
>N_297
AGCGTGCTAATCTGCGGAGGCGTCAGTTTCCGCGCCTCATG
>N_298
AGTTTCCGCGCCTCATGGATCAACTGCTGGGAATTGTCTAA
>N_299
GATCAACTGCTGGGAATTGTCTAACAGCTCCGGCAGCGTAT
>N_300
ACAGCTCCGGCAGCGTATAGCGCGTGGTGGTCAACGGGCTT
>N_301
GGTCAACGGGCTTTGGTAATCAAGCGTTTTCGCAGGTGAAA
>N_302
TTCGCAGGTGAAATAAGAATCAGCATATCCAGTCCTTGCAG
>N_303
ATCAGCATATCCAGTCCTTGCAGGAAATTTATGCCGACTTT
>N_304
GTCCTTGCAGGAAATTTATGCCGACTTTAGCAAAAAATGAG
>N_305
AAAAATGAGAATGAGTTGATCGATAGTTGTGATTACTCCTG
>N_306
TTGATCGATAGTTGTGATTACTCCTGCGAAACATCATCCCA
>N_307
TCCTGCGAAACATCATCCCACGCGTCCGGAGAAAGCTGGCG
>N_308
TCCCACGCGTCCGGAGAAAGCTGGCGACCGATATCCGGATA
>N_309
AGAAAGCTGGCGACCGATATCCGGATAACGCAATGGATCAA
>N_310
GGATAACGCAATGGATCAAACACCGGGCGCACGCCGAGTTT
>N_311
CCGGGCGCACGCCGAGTTTACGCTGGCGTAGATAATCACTG
>N_312
ATCACTGGCAATGGTATGAACCACAGGCGAGAGCAGTAAAA
>N_313
GGCGGTCAAATTGGTAATAGCCATGCAGGCCATTATGATAT
>N_314
CATGCAGGCCATTATGATATCTGCCAGTTGCCACATCAGCG
>N_315
TCTGCCAGTTGCCACATCAGCGGAAGGCTTAGCAAGGTGCC
>N_316
GAAGGCTTAGCAAGGTGCCGCCGATGACCGTTGCGAAGGTG
>N_317
GGTGCCGCCGATGACCGTTGCGAAGGTGCAGATCCGCAAAC
>N_318
ACCGTTGCGAAGGTGCAGATCCGCAAACACCAGATCGCTTT
>N_319
CAGATCGCTTTAGGGTTGTTCAGGCGTAAAAAGAAGAGATT
>N_320
TAAAAAGAAGAGATTGTTTTCGGCATAAATGTAGTTGGCAA
>N_321
TTCGGCATAAATGTAGTTGGCAACGATGGAGCTGAAGGCAA
>N_322
ACGATGGAGCTGAAGGCAAACAGAATAACCACAAGGGTAAC
>N_323
CAGAATAACCACAAGGGTAACAAACTCAGCACCCCAGGAAC
>N_324
CAAACTCAGCACCCCAGGAACCCATTAGCACCCGCATCGCC
>N_325
ACCCATTAGCACCCGCATCGCCTTCTGGATAAGCTGAATAC
>N_326
CGCATCGCCTTCTGGATAAGCTGAATACCTTCCAGCGGCAT
>N_327
CCAGCGGCATGTAGGTTGTGCCGTTACCCGCCAGTAATATC
>N_328
CCGTTACCCGCCAGTAATATCAGCATGGCGCTTGCCGTACA
>N_329
TCAGCATGGCGCTTGCCGTACAGATGACCAGGGTGTCGATA
>N_330
CGTACAGATGACCAGGGTGTCGATAAAAATGCCAATCATCT
>N_331
AAAAATGCCAATCATCTGGACAATCCCTTGCGCTGCCGGAT
>N_332
GGAGGCCAGGACGCCGCTGCCGCTGCCGCGTTTGGCGTCGA
>N_333
GCTGCCGCTGCCGCGTTTGGCGTCGAACCCATTCCCGCCTC
>N_334
GGCGTCGAACCCATTCCCGCCTCATTGGAAAACATACTGCG
>N_335
TCATTGGAAAACATACTGCGCTGAAAACCGTTAGTAATCGC
>N_336
CGCTGAAAACCGTTAGTAATCGCCTGGCTTAAGGTATATCC
>N_337
TCGCCTGGCTTAAGGTATATCCCGCCGCGCCGCCTGCCGCT
>N_338
TCCCGCCGCGCCGCCTGCCGCTTCCTGCCAGCCAAAAGCAC
>N_339
CTTCCTGCCAGCCAAAAGCACTCTCAAAAATAGACCAAATG
>N_340
AAAGCACTCTCAAAAATAGACCAAATGACGTGGGGAAGTTG
>N_341
CAAATGACGTGGGGAAGTTGCCCGATATTCATTACGCAAAT
>N_342
GATATTCATTACGCAAATTACCAGGCTGGTCAGTACCCAGA
>N_343
CTGGTCAGTACCCAGATTATCGCCATCAACGGGACAAAGCC
>N_344
GGGACAAAGCCCTGCATGAGCCGGGCGACGCCATGAAGACC
>N_345
GCCGGGCGACGCCATGAAGACCGCGAGTGATTGCCAGCAGA
>N_346
GATTGCCAGCAGAGTAAAGACAGCGAGAATAATGCCTGTCA
>N_347
TAAAGACAGCGAGAATAATGCCTGTCACCAGCGGGGGAAAA
>N_348
TGTCACCAGCGGGGGAAAATCAAAAGAAAAACTCAGGGCGC
>N_349
CAAAAGAAAAACTCAGGGCGCGGGCAACGGCGTTCGCTTGA
>N_350
GGCAACGGCGTTCGCTTGAACTCCGCTGAAAATTATGCCAT
>N_351
GAACTCCGCTGAAAATTATGCCATAGGCGATGAGCAAAAAG
>N_352
ATTATGCCATAGGCGATGAGCAAAAAGACGGCGAACAGAAC
>N_353
CAAAAAGACGGCGAACAGAACGCCCATCCAGCGCATCCCCA
>N_354
CCCGCGCGCCATATACCATGCCGGTCCGCCACGAAACTGCC
>N_355
GCCGGTCCGCCACGAAACTGCCCATTGACGTCACGTTCTTT
>N_356
ACGTTCTTTATAAAGTTGTGCCAGAGAACATTCGGCAAACG
>N_357
GAACATTCGGCAAACGAGGTCGCCATGCCGATAAACGCGGC
>N_358
GAGGTCGCCATGCCGATAAACGCGGCAACCCACATCCAAAA
>N_359
AACCCACATCCAAAAGACGGCTCCAGGTCCACCGGCGGTAA
>N_360
AGGTCCACCGGCGGTAATAGCCAGCGCAACGCCGGCCAGGT
>N_361
GCGCAACGCCGGCCAGGTTGCCGCTACCCACGCGCGCCGCA
>N_362
GCCGCTACCCACGCGCGCCGCAAGACTGGTACACAATGACT
>N_363
CGCCTGGCTGTGGATGAATGCTATTTTTAAGACTTTTGCCA
>N_364
TTTTTAAGACTTTTGCCAAACTGGCGGATGTAGCGAAACTG
>N_365
TGCCAAACTGGCGGATGTAGCGAAACTGCACAAATCCGGTG
>N_366
GAAACTGCACAAATCCGGTGCGAAAAGTGAACCAACAACCT
>N_367
AAAAGTGAACCAACAACCTGCGCCGAAGAGCAGGTAAATCA
>N_368
GCGCCGAAGAGCAGGTAAATCATTACCGATCCCCAAAGGAC
>N_369
CATTACCGATCCCCAAAGGACGCTGTTAATGAAGGAGAAAA
>N_370
GTTAATGAAGGAGAAAAAATCTGGCATGCATATCCCTCTTA
>N_371
AAAAAATCTGGCATGCATATCCCTCTTATTGCCGGTCGCGA
>N_372
CTTATTGCCGGTCGCGATGACTTTCCTGTGTAAACGTTACC
>N_373
CGATGACTTTCCTGTGTAAACGTTACCAATTGTTTAAGAAG
>N_374
AATTGTTTAAGAAGTATATACGCTACGAGGTACTTGATAAC
>N_375
TACGAGGTACTTGATAACTTCTGCGTAGCATACATGAGGTT
>N_376
GAGGTTTTGTATAAAAATGGCGGGCGATATCAACGCAGTGT
>N_377
GGGCGATATCAACGCAGTGTCAGAAATCCGAAACAGTCTCG
>N_378
GCAGTGTCAGAAATCCGAAACAGTCTCGCCTGGCGATAACC
>N_379
ACAGTCTCGCCTGGCGATAACCGTCTTGTCGGCGGTTGCGC
>N_380
AACCGTCTTGTCGGCGGTTGCGCTGACGTTGCGTCGTGATA
>N_381
CTGACGTTGCGTCGTGATATCATCAGGGCAGACCGGTTACA
>N_382
TCAGGGCAGACCGGTTACATCCCCCTAACAAGCTGTTTAAA
>N_383
AAGCTGTTTAAAGAGAAATACTATCATGACGGACAAATTGA
>N_384
ACAAATTGACCTCCCTTCGTCAGTACACCACCGTAGTGGCC
>N_385
TCAGTACACCACCGTAGTGGCCGACACTGGGGACATCGCGG
>N_386
GTAGTGGCCGACACTGGGGACATCGCGGCAATGAAGCTGTA
>N_387
GGGACATCGCGGCAATGAAGCTGTATCAACCGCAGGATGCC
>N_388
GCTGTATCAACCGCAGGATGCCACAACCAACCCTTCTCTCA
>N_389
GCCACAACCAACCCTTCTCTCATTCTTAACGCAGCGCAGAT
>N_390
TTCTTAACGCAGCGCAGATTCCGGAATACCGTAAGTTGATT
>N_391
CCGTAAGTTGATTGATGATGCTGTCGCCTGGGCGAAACAGC
>N_392
GCCTGGGCGAAACAGCAGAGCAACGATCGCGCGCAGCAGAT
>N_393
AACGATCGCGCGCAGCAGATCGTGGACGCGACCGACAAACT
>N_394
GGACGCGACCGACAAACTGGCAGTAAATATTGGTCTGGAAA
>N_395
AACTGGCAGTAAATATTGGTCTGGAAATCCTGAAACTGGTT
>N_396
AAACTGGTTCCGGGCCGTATCTCAACTGAAGTTGATGCGCG
>N_397
TATCTCAACTGAAGTTGATGCGCGTCTTTCCTATGACACCG
>N_398
TGCGCGTCTTTCCTATGACACCGAAGCGTCAATTGCGAAAG
>N_399
CGAAGCGTCAATTGCGAAAGCAAAACGCCTGATCAAACTCT
>N_400
GCGAAAGCAAAACGCCTGATCAAACTCTACAACGATGCTGG
>N_401
GTATTAGCAACGATCGTATTCTGATCAAACTGGCTTCTACC
>N_402
TCTGATCAAACTGGCTTCTACCTGGCAGGGTATCCGTGCTG
>N_403
GCTTCTACCTGGCAGGGTATCCGTGCTGCAGAACAGCTGGA
>N_404
AGGGTATCCGTGCTGCAGAACAGCTGGAAAAAGAAGGCATC
>N_405
GAACAGCTGGAAAAAGAAGGCATCAACTGTAACCTGACCCT
>N_406
TCAACTGTAACCTGACCCTGCTGTTCTCCTTCGCTCAGGCT
>N_407
TGTTCTCCTTCGCTCAGGCTCGTGCTTGTGCGGAAGCGGGC
>N_408
CGTGCTTGTGCGGAAGCGGGCGTGTTCCTGATCTCGCCGTT
>N_409
CTGATCTCGCCGTTTGTTGGCCGTATTCTTGACTGGTACAA
>N_410
TATTCTTGACTGGTACAAAGCGAATACCGATAAGAAAGAGT
>N_411
AATACCGATAAGAAAGAGTACGCTCCGGCAGAAGATCCGGG
>N_412
AGTACGCTCCGGCAGAAGATCCGGGCGTGGTTTCTGTATCT
>N_413
AGAAGATCCGGGCGTGGTTTCTGTATCTGAAATCTACCAGT
>N_414
GTGGTTTCTGTATCTGAAATCTACCAGTACTACAAAGAGCA
>N_415
CAAAGAGCACGGTTATGAAACCGTGGTTATGGGCGCAAGCT
>N_416
TATGAAACCGTGGTTATGGGCGCAAGCTTCCGTAACATCGG
>N_417
GGCGCAAGCTTCCGTAACATCGGCGAAATTCTGGAACTGGC
>N_418
CGGCGAAATTCTGGAACTGGCAGGCTGCGACCGTCTGACCA
>N_419
GCAGGCTGCGACCGTCTGACCATCGCACCGGCACTGCTGAA
>N_420
CACCGGCACTGCTGAAAGAGCTGGCGGAGAGCGAAGGGGCT
>N_421
GCGGAGAGCGAAGGGGCTATCGAACGTAAACTGTCTTACAC
>N_422
CGAACGTAAACTGTCTTACACCGGCGAAGTGAAAGCGCGTC
>N_423
TTACACCGGCGAAGTGAAAGCGCGTCCGGCGCGTATCACTG
>N_424
AGCGCGTCCGGCGCGTATCACTGAGTCCGAGTTCCTGTGGC
>N_425
CGTATCACTGAGTCCGAGTTCCTGTGGCAGCACAACCAGGA
>N_426
TGTGGCAGCACAACCAGGATCCAATGGCAGTAGATAAACTG
>N_427
ATCCAATGGCAGTAGATAAACTGGCGGAAGGTATCCGTAAG
>N_428
GATAAACTGGCGGAAGGTATCCGTAAGTTTGCTATTGACCA
>N_429
TTGCTATTGACCAGGAAAAACTGGAAAAAATGATCGGCGAT
>N_430
AAAAAATGATCGGCGATCTGCTGTAATCATTCTTAGCGTGA
>N_431
TGTAATCATTCTTAGCGTGACCGGGAAGTCGGTCACGCTAC
>N_432
CCGGGAAGTCGGTCACGCTACCTCTTCTGAAGCCTGTCTGT
>N_433
CTCTTCTGAAGCCTGTCTGTCACTCCCTTCGCAGTGTATCA
>N_434
TCACTCCCTTCGCAGTGTATCATTCTGTTTAACGAGACTGT
>N_435
GTTTAACGAGACTGTTTAAACGGAAAAATCTTGATGAATAC
>N_436
CGGAAAAATCTTGATGAATACTTTACGTATTGGCTTAGTTT
>N_437
ATGAATACTTTACGTATTGGCTTAGTTTCCATCTCTGATCG
>N_438
GCTTAGTTTCCATCTCTGATCGCGCATCCAGCGGCGTTTAT
>N_439
GCGCATCCAGCGGCGTTTATCAGGATAAAGGCATCCCTGCG
>N_440
AGGATAAAGGCATCCCTGCGCTGGAAGAATGGCTGACATCG
>N_441
AAGAATGGCTGACATCGGCGCTAACCACGCCGTTTGAACTG
>N_442
CGCTAACCACGCCGTTTGAACTGGAAACCCGCTTAATCCCC
>N_443
AACTGGAAACCCGCTTAATCCCCGATGAGCAGGCGATCATC
>N_444
CCCGATGAGCAGGCGATCATCGAGCAAACGTTGTGTGAGCT
>N_445
TCGAGCAAACGTTGTGTGAGCTGGTGGATGAAATGAGTTGC
>N_446
CATCTGGTGCTCACCACGGGCGGAACTGGCCCGGCGCGTCG
>N_447
GCGGAACTGGCCCGGCGCGTCGTGACGTAACGCCCGATGCG
>N_448
TCGTGACGTAACGCCCGATGCGACGCTGGCAGTAGCGGACC
>N_449
GCGACGCTGGCAGTAGCGGACCGCGAGATGCCTGGCTTTGG
>N_450
AGATGCCTGGCTTTGGTGAACAGATGCGCCAGATCAGCCTG
>N_451
AGATCAGCCTGCATTTTGTACCAACTGCGATCCTTTCGCGT
>N_452
CAACTGCGATCCTTTCGCGTCAGGTGGGCGTGATTCGCAAA
>N_453
CGCGTCAGGTGGGCGTGATTCGCAAACAGGCGCTGATCCTT
>N_454
AAACAGGCGCTGATCCTTAACTTACCCGGTCAGCCGAAGTC
>N_455
CTTACCCGGTCAGCCGAAGTCTATTAAAGAGACGCTGGAAG
>N_456
ACGCTGGAAGGTGTGAAGGACGCTGAGGGTAACGTTGTGGT
>N_457
CTGAGGGTAACGTTGTGGTACACGGTATTTTTGCCAGCGTA
>N_458
TGTGGTACACGGTATTTTTGCCAGCGTACCGTACTGCATTC
>N_459
CCAGCGTACCGTACTGCATTCAGTTGCTGGAAGGGCCATAC
>N_460
GCATTCAGTTGCTGGAAGGGCCATACGTTGAAACGGCACCG
>N_461
GGAAGGGCCATACGTTGAAACGGCACCGGAAGTGGTTGCAG
>N_462
AACGGCACCGGAAGTGGTTGCAGCATTCAGACCGAAGAGTG
>N_463
AGCATTCAGACCGAAGAGTGCAAGACGCGACGTTAGCGAAT
>N_464
ACGTTAGCGAATAAAAAAATCCCCCCGAGCGGGGGGATCTC
>N_465
ATCCCCCCGAGCGGGGGGATCTCAAAACAATTAGTGGGATT
>N_466
TCAAAACAATTAGTGGGATTCACCAATCGGCAGAACGGTGC
>N_467
CACCAATCGGCAGAACGGTGCGACCAAACTGCTCGTTCAGT
>N_468
ACCAAACTGCTCGTTCAGTACTTCACCCATCGCCAGATAGA
>N_469
ACCCATCGCCAGATAGATTGCGCTGGCACCGCAGATCAGCC
>N_470
CGCAGATCAGCCCAATCCAGCCGGCAAAGTGGATGATTGCG
>N_471
GCCGGCAAAGTGGATGATTGCGGCGTTACCGGCAATGTTAC
>N_472
CGGCGTTACCGGCAATGTTACCGATCGCCAGCAGGGCAAAC
>N_473
CCGATCGCCAGCAGGGCAAACAGCACGGTCAGGCTAAAGAA
>N_474
CACGGTCAGGCTAAAGAAAACGAATTGCAGAACGCGTGCGC
>N_475
GAATTGCAGAACGCGTGCGCCTTTCAGCGTGCCGAAGAACA
>N_476
AGCGTGCCGAAGAACATAAACAGCGTAAATACGCCCCACAG
>N_477
GCGTAAATACGCCCCACAGACCCAGGTAGACACCAAGGAAC
>N_478
CCCAGGTAGACACCAAGGAACTGTGCATTTGGCGCATCGGT
>N_479
TGTGCATTTGGCGCATCGGTCAGACCCAGTTTCGGCATCAG
>N_480
AGACCCAGTTTCGGCATCAGCAGAATCGCAACCAGCGTCAG
>N_481
CCAGCGTCAGCCAGAAAGAACCGTAAGAGGTGAATGCGGTT
>N_482
AGAACCGTAAGAGGTGAATGCGGTTAAACCGAAAGTGTTGC
>N_483
CGGTTAAACCGAAAGTGTTGCCTTTTTTGTACTCCAGCAGA
>N_484
CTTTTTTGTACTCCAGCAGACCAGCAAAAATTTGCGCGATG
>N_485
AGCAGACCAGCAAAAATTTGCGCGATGCCGCCGTAGAAAAT
>N_486
CGATGCCGCCGTAGAAAATGCCCATGGCAAGAATAATACCG
>N_487
TGCCCATGGCAAGAATAATACCGTCCAGAGCGAAATAACCC
>N_488
ACCGTCCAGAGCGAAATAACCCACGTTGTGCAGGTTAAGCA
>N_489
CCCACGTTGTGCAGGTTAAGCAGAATGGTGGTCATGCCGAA
>N_490
GAATGGTGGTCATGCCGAAGCCCATCAGGCCCAGCGGTGCC
>N_491
GCCCATCAGGCCCAGCGGTGCCGGATTAGCCAACTTAGTGT
>N_492
GATTAGCCAACTTAGTGTTGCCCATAATTCCTCAAAAATCA
>N_493
GCCCATAATTCCTCAAAAATCATCATCGAATGAATGGTGAA
>N_494
AATGAATGGTGAAATAATTTCCCTGAATAACTGTAGTGTTT
>N_495
CTGAATAACTGTAGTGTTTTCAGGGCGCGGCATAATAATCA
>N_496
TCAGGGCGCGGCATAATAATCAGCCAGTGGGGCAGTGTCTA
>N_497
AGCCAGTGGGGCAGTGTCTACGATCTTTTGAGGGGAAAATG
>N_498
GAGGGGAAAATGAAAATTTTCCCCGGTTTCCGGTATCAGAC
>N_499
CCCCGGTTTCCGGTATCAGACCTGAGTGGCGCTAACCATCC
>N_500
CGCTAACCATCCGGCGCAGGCAGGCGATTTGCAGTACGGCT
>N_501
CAGGCAGGCGATTTGCAGTACGGCTGGAATCGTCACGCGAT
>N_502
TGGAATCGTCACGCGATAGGCGCTGCCGCTGACCGCTTTAA
>N_503
CGCTTTAACCCCATTTAGTGCCGCACCTACAGGGCCTCCCA
>N_504
TACAGGGCCTCCCAGCCCCGCGCCGCGCAGCAAACCATGCC
>N_505
GCAAACCATGCCCAAGTACGCTCATTGCTGCGTGGGTGCGT
>N_506
CGCTCATTGCTGCGTGGGTGCGTAAAATGCGGGTCAGTTGG
>N_507
GTAAAATGCGGGTCAGTTGGCTGGAAAGCAAATGCGACACA
>N_508
AGTTGGCTGGAAAGCAAATGCGACACACCTTTTGCCAATAA
>N_509
CAAATGCGACACACCTTTTGCCAATAATTTGTCTTTCATCA
>N_510
AATAATTTGTCTTTCATCAGCAGCGGCAGCAGCTCTTCCAG
>N_511
AGCAGCGGCAGCAGCTCTTCCAGCTCATTCACCCTGGCATC
>N_512
CAGCTCATTCACCCTGGCATCGACCGCGTGCAGAAACTCCT
>N_513
TCGACCGCGTGCAGAAACTCCTGCTTATGTTCCTCGTCCAT
>N_514
TTATGTTCCTCGTCCATTTTCTTCCAGGTATTACGCAGAAA
>N_515
CCATTTTCTTCCAGGTATTACGCAGAAATTGTTCCAGTAAC
>N_516
GGTATTACGCAGAAATTGTTCCAGTAACTGTTGCTCAATTT
>N_517
AATTGTTCCAGTAACTGTTGCTCAATTTCAAACGTAGACAT
>N_518
TCAATTTCAAACGTAGACATCTCTTTGTCGGCTTTCAGCTT
>N_519
CAGCTTCAATCGCTTTGAAACATCGAGCAAAATGGCCCGAT
>N_520
TGAAACATCGAGCAAAATGGCCCGATACAATTTACCGTGTC
>N_521
AAATGGCCCGATACAATTTACCGTGTCCGCGCAGTTTGTTG
>N_522
GTGTCCGCGCAGTTTGTTGGCGATACTATCGCCACCAAAAT
>N_523
ATACTATCGCCACCAAAATGCTGTAATTCTCCGGCAATCAG
>N_524
TGTAATTCTCCGGCAATCAGCTGCCAGTTGCGGCGATGTTG
>N_525
TGCTCGGGATGCCCTTCCATCGATTTAAACAGTTCGTTGCG
>N_526
TCGATTTAAACAGTTCGTTGCGCATCAGTACGCTGGAGAGG
>N_527
CGCTGGAGAGGCGAGTTTTGCCTTTTTCATTATGGGTGAGC
>N_528
CCTTTTTCATTATGGGTGAGCAATCGGGCGAAATTTGCCAA
>N_529
GAGCAATCGGGCGAAATTTGCCAACTGTTCCTCACTACAAT
>N_530
AACTGTTCCTCACTACAATGCTGAAGAAAATCCAGATCTGA
>N_531
AAGAAAATCCAGATCTGAATCATTCAGGTAATTAACATTCA
>N_532
TGAATCATTCAGGTAATTAACATTCATTTTTTGTGGCTTCT
>N_533
TTAACATTCATTTTTTGTGGCTTCTATATTCTGGCGTTAGT
>N_534
TTCTATATTCTGGCGTTAGTCGTCGCCGATAATTTTCAGCG
>N_535
TAGTCGTCGCCGATAATTTTCAGCGTGGCCATATCCGATGA
>N_536
GTGGCCATATCCGATGAGTTCACCGTATGACCCGAAAAGGT
>N_537
CGAAAAGGTGATTTTTGAGACGCAGCGTTTATTGTCGTTAT
>N_538
TGAGACGCAGCGTTTATTGTCGTTATCGCTGTTAATGTTGA
>N_539
TTATCGCTGTTAATGTTGATCCAGTCAGTGGTTTGCCCTTC
>N_540
TTGATCCAGTCAGTGGTTTGCCCTTCTTTTATTTCTGAAGG
>N_541
GGTTTGCCCTTCTTTTATTTCTGAAGGAATATTCAGGCTCT
>N_542
TTTATTTCTGAAGGAATATTCAGGCTCTGACTGGCGCTACG
>N_543
ACGGGCGGCTTTGAAATAAACCGATGCACCGCTTAACTGTA
>N_544
TGCACCGCTTAACTGTAAATCGCCATGGTCGGCAGAGAGTT
>N_545
GGTCGGCAGAGAGTTGTATGCGTTTCACAATGCGACAAACA
>N_546
ATGCGACAAACAGGAAGTTTCAGCGCCAGATCGTTGGTTTC
>N_547
CAGCGCCAGATCGTTGGTTTCGTTACGCGGCATTGCAATGG
>N_548
GGCGCCGAGGAGTTTATGGTCGTTTGCCTGCGCCGTGCAGC
>N_549
CGTTTGCCTGCGCCGTGCAGCACAGCATCAGGCTAATCGCC
>N_550
GCATCAGGCTAATCGCCAGGCTGGCGGAAATCGTAAAAACG
>N_551
GAAATCGTAAAAACGGATTTCATAAGGATTCTCTTAGTGGG
>N_552
AAGAGGTAGGGGGATGAATACCCACTAGTTTACTGCTGATA
>N_553
CTGCTGATAAAGAGAAGATTCAGGCACGTAATCTTTTCTTT
>N_554
GTAATCTTTTCTTTTTATTACAATTTTTTGATGAATGCCTT
>N_555
TTACAATTTTTTGATGAATGCCTTGGCTGCGATTCATTCTT
>N_556
TGCCTTGGCTGCGATTCATTCTTTATATGAATAAAATTGCT
>N_557
TCTTTATATGAATAAAATTGCTGTCAATTTTACGTCTTGTC
>N_558
TGTCAATTTTACGTCTTGTCCTGCCATATCGCGAAATTTCT
>N_559
CCTGCCATATCGCGAAATTTCTGCGCAAAAGCACAAAAAAT
>N_560
AAAAGCACAAAAAATTTTTGCATCTCCCCCTTGATGACGTG
>N_561
CCCCTTGATGACGTGGTTTACGACCCCATTTAGTAGTCAAC
>N_562
TTACGACCCCATTTAGTAGTCAACCGCAGTGAGTGAGTCTG
>N_563
GTCAACCGCAGTGAGTGAGTCTGCAAAAAAATGAAATTGGG
>N_564
TGCAAAAAAATGAAATTGGGCAGTTGAAACCAGACGTTTCG
>N_565
GCAGTTGAAACCAGACGTTTCGCCCCTATTACAGACTCACA
>N_566
CCCCTATTACAGACTCACAACCACATGATGACCGAATATAT
>N_567
GACCGAATATATAGTGGAGACGTTTAGATGGGTAAAATAAT
>N_568
ATGGGTAAAATAATTGGTATCGACCTGGGTACTACCAACTC
>N_569
CGACCTGGGTACTACCAACTCTTGTGTAGCGATTATGGATG
>N_570
TGTGTAGCGATTATGGATGGCACCACTCCTCGCGTGCTGGA
>N_571
ACTCCTCGCGTGCTGGAGAACGCCGAAGGCGATCGCACCAC
>N_572
AACGCCGAAGGCGATCGCACCACGCCTTCTATCATTGCCTA
>N_573
GCCTTCTATCATTGCCTATACCCAGGATGGTGAAACTCTAG
>N_574
CTATACCCAGGATGGTGAAACTCTAGTTGGTCAGCCGGCTA
>N_575
TAGTTGGTCAGCCGGCTAAACGTCAGGCAGTGACGAACCCG
>N_576
GGCTAAACGTCAGGCAGTGACGAACCCGCAAAACACTCTGT
>N_577
GCAGTGACGAACCCGCAAAACACTCTGTTTGCGATTAAACG
>N_578
CGATTAAACGCCTGATTGGTCGCCGCTTCCAGGACGAAGAA
>N_579
GCTTCCAGGACGAAGAAGTACAGCGTGATGTTTCCATCATG
>N_580
AGAAGTACAGCGTGATGTTTCCATCATGCCGTTCAAAATTA
>N_581
CATGCCGTTCAAAATTATTGCTGCTGATAACGGCGACGCAT
>N_582
GATAACGGCGACGCATGGGTCGAAGTTAAAGGCCAGAAAAT
>N_583
AGTTAAAGGCCAGAAAATGGCACCGCCGCAGATTTCTGCTG
>N_584
AATGGCACCGCCGCAGATTTCTGCTGAAGTGCTGAAAAAAA
>N_585
GCTGAAAAAAATGAAGAAAACCGCTGAAGATTACCTGGGTG
>N_586
AAGAAAACCGCTGAAGATTACCTGGGTGAACCGGTAACTGA
>N_587
GGGTGAACCGGTAACTGAAGCTGTTATCACCGTACCGGCAT
>N_588
AGCTGTTATCACCGTACCGGCATACTTTAACGATGCTCAGC
>N_589
CATACTTTAACGATGCTCAGCGTCAGGCAACCAAAGACGCA
>N_590
GCGTCAGGCAACCAAAGACGCAGGCCGTATCGCTGGTCTGG
>N_591
TCGCTGGTCTGGAAGTAAAACGTATCATCAACGAACCGACC
>N_592
ACGAACCGACCGCAGCTGCGCTGGCTTACGGTCTGGACAAA
>N_593
GCTTACGGTCTGGACAAAGGCACTGGCAACCGTACTATCGC
>N_594
GGCACTGGCAACCGTACTATCGCGGTTTATGACCTGGGTGG
>N_595
TTATGACCTGGGTGGTGGTACTTTCGATATTTCTATTATCG
>N_596
GATATTTCTATTATCGAAATCGACGAAGTTGACGGCGAAAA
>N_597
GAAGTTGACGGCGAAAAAACCTTCGAAGTTCTGGCAACCAA
>N_598
TTCGAAGTTCTGGCAACCAACGGTGATACCCACCTGGGGGG
>N_599
ACCCACCTGGGGGGTGAAGACTTCGACAGCCGTCTGATCAA
>N_600
GACTTCGACAGCCGTCTGATCAACTATCTGGTTGAAGAATT
>N_601
TTGAAGAATTCAAGAAAGATCAGGGCATTGACCTGCGCAAC
>N_602
CCTGCGCAACGATCCGCTGGCAATGCAGCGCCTGAAAGAAG
>N_603
GAAAGAAGCGGCAGAAAAAGCGAAAATCGAACTGTCTTCCG
>N_604
GAAAATCGAACTGTCTTCCGCTCAGCAGACCGACGTTAACC
>N_605
GCTCAGCAGACCGACGTTAACCTGCCATACATCACTGCAGA
>N_606
TCACTGCAGACGCGACCGGTCCGAAACACATGAACATCAAA
>N_607
ACCGGTCCGAAACACATGAACATCAAAGTGACTCGTGCGAA
>N_608
TCAAAGTGACTCGTGCGAAACTGGAAAGCCTGGTTGAAGAT
>N_609
TGGTTGAAGATCTGGTAAACCGTTCCATTGAGCCGCTGAAA
>N_610
CATTGAGCCGCTGAAAGTTGCACTGCAGGACGCTGGCCTGT
>N_611
GGCCTGTCCGTATCTGATATCGACGACGTTATCCTCGTTGG
>N_612
ACGTTATCCTCGTTGGTGGTCAGACTCGTATGCCAATGGTT
>N_613
AGACTCGTATGCCAATGGTTCAGAAGAAAGTTGCTGAGTTC
>N_614
AATGGTTCAGAAGAAAGTTGCTGAGTTCTTTGGTAAAGAGC
>N_615
CTGAGTTCTTTGGTAAAGAGCCGCGTAAAGACGTTAACCCG
>N_616
CGTAAAGACGTTAACCCGGACGAAGCTGTAGCAATCGGTGC
>N_617
CGAAGCTGTAGCAATCGGTGCTGCTGTTCAGGGTGGTGTTC
>N_618
CTGCTGTTCAGGGTGGTGTTCTGACTGGTGACGTAAAAGAC
>N_619
CTGACTGGTGACGTAAAAGACGTACTGCTGCTGGACGTTAC
>N_620
CGTACTGCTGCTGGACGTTACCCCGCTGTCTCTGGGTATCG
>N_621
ACCCCGCTGTCTCTGGGTATCGAAACCATGGGCGGTGTGAT
>N_622
GGTGTGATGACGACGCTGATCGCGAAAAACACCACTATCCC
>N_623
ATCGCGAAAAACACCACTATCCCGACCAAGCACAGCCAGGT
>N_624
ACCAAGCACAGCCAGGTGTTCTCTACCGCTGAAGACAACCA
>N_625
GTGTTCTCTACCGCTGAAGACAACCAGTCTGCGGTAACCAT
>N_626
AGACAACCAGTCTGCGGTAACCATCCATGTGCTGCAGGGTG
>N_627
TCCATGTGCTGCAGGGTGAACGTAAACGTGCGGCTGATAAC
>N_628
CGTAAACGTGCGGCTGATAACAAATCTCTGGGTCAGTTCAA
>N_629
CTGATAACAAATCTCTGGGTCAGTTCAACCTAGATGGTATC
>N_630
ACCCGGCACCGCGCGGCATGCCGCAGATCGAAGTTACCTTC
>N_631
ATCGAAGTTACCTTCGATATCGATGCTGACGGTATCCTGCA
>N_632
TCGATGCTGACGGTATCCTGCACGTTTCCGCGAAAGATAAA
>N_633
GTTTCCGCGAAAGATAAAAACAGCGGTAAAGAGCAGAAGAT
>N_634
ATAAAAACAGCGGTAAAGAGCAGAAGATCACCATCAAGGCT
>N_635
GCAGAAGATCACCATCAAGGCTTCTTCTGGTCTGAACGAAG
>N_636
GGTCTGAACGAAGATGAAATCCAGAAAATGGTACGCGACGC
>N_637
ATGAAATCCAGAAAATGGTACGCGACGCAGAAGCTAACGCC
>N_638
CGCAGAAGCTAACGCCGAAGCTGACCGTAAGTTTGAAGAGC
>N_639
CTGACCGTAAGTTTGAAGAGCTGGTACAGACTCGCAACCAG
>N_640
GTACAGACTCGCAACCAGGGCGACCATCTGCTGCACAGCAC
>N_641
CGACCATCTGCTGCACAGCACCCGTAAGCAGGTTGAAGAAG
>N_642
CCGTAAGCAGGTTGAAGAAGCAGGCGACAAACTGCCGGCTG
>N_643
GGCGACAAACTGCCGGCTGACGACAAAACTGCTATCGAGTC
>N_644
CGACAAAACTGCTATCGAGTCTGCGCTGACTGCACTGGAAA
>N_645
TGCGCTGACTGCACTGGAAACTGCTCTGAAAGGTGAAGACA
>N_646
ACTGCTCTGAAAGGTGAAGACAAAGCCGCTATCGAAGCGAA
>N_647
CCGCTATCGAAGCGAAAATGCAGGAACTGGCACAGGTTTCC
>N_648
GCAGGAACTGGCACAGGTTTCCCAGAAACTGATGGAAATCG
>N_649
TGATGGAAATCGCCCAGCAGCAACATGCCCAGCAGCAGACT
>N_650
GCAACATGCCCAGCAGCAGACTGCCGGTGCTGATGCTTCTG
>N_651
GACTGCCGGTGCTGATGCTTCTGCAAACAACGCGAAAGATG
>N_652
GCAAACAACGCGAAAGATGACGATGTTGTCGACGCTGAATT
>N_653
GACGCTGAATTTGAAGAAGTCAAAGACAAAAAATAATCGCC
>N_654
AGTCAAAGACAAAAAATAATCGCCCTATAAACGGGTAATTA
>N_655
CCTATAAACGGGTAATTATACTGACACGGGCGAAGGGGAAT
>N_656
ACACGGGCGAAGGGGAATTTCCTCTCCGCCCGTGCATTCAT
>N_657
TTCCTCTCCGCCCGTGCATTCATCTAGGGGCAATTTAAAAA
>N_658
GGGCAATTTAAAAAAGATGGCTAAGCAAGATTATTACGAGA
>N_659
ATGGCTAAGCAAGATTATTACGAGATTTTAGGCGTTTCCAA
>N_660
GATTTTAGGCGTTTCCAAAACAGCGGAAGAGCGTGAAATCA
>N_661
AGAGCGTGAAATCAGAAAGGCCTACAAACGCCTGGCCATGA
>N_662
AAACGCCTGGCCATGAAATACCACCCGGACCGTAACCAGGG
>N_663
CCGGACCGTAACCAGGGTGACAAAGAGGCCGAGGCGAAATT
>N_664
GAGGCGAAATTTAAAGAGATCAAGGAAGCTTATGAAGTTCT
>N_665
TCAAGGAAGCTTATGAAGTTCTGACCGACTCGCAAAAACGT
>N_666
GACCGACTCGCAAAAACGTGCGGCATACGATCAGTATGGTC
>N_667
CGGCATACGATCAGTATGGTCATGCTGCGTTTGAGCAAGGT
>N_668
ATGGTCATGCTGCGTTTGAGCAAGGTGGCATGGGCGGCGGC
>N_669
ATGGGCGGCGGCGGTTTTGGCGGCGGCGCAGACTTCAGCGA
>N_670
TTCAGCGATATTTTTGGTGACGTTTTCGGCGATATTTTTGG
>N_671
GTTTTCGGCGATATTTTTGGCGGCGGACGTGGTCGTCAACG
>N_672
TTTTTGGCGGCGGACGTGGTCGTCAACGTGCGGCGCGCGGT
>N_673
TCAACGTGCGGCGCGCGGTGCTGATTTACGCTATAACATGG
>N_674
ATTTACGCTATAACATGGAGCTCACCCTCGAAGAAGCTGTA
>N_675
GGAGCTCACCCTCGAAGAAGCTGTACGTGGCGTGACCAAAG
>N_676
CGTGGCGTGACCAAAGAGATCCGCATTCCGACTCTGGAAGA
>N_677
CCGACTCTGGAAGAGTGTGACGTTTGCCACGGTAGCGGTGC
>N_678
CGTTTGCCACGGTAGCGGTGCAAAACCAGGTACACAGCCGC
>N_679
ACCAGGTACACAGCCGCAGACTTGTCCGACCTGTCATGGTT
>N_680
TTGTCCGACCTGTCATGGTTCTGGTCAGGTGCAGATGCGCC
>N_681
CTGGTCAGGTGCAGATGCGCCAGGGATTCTTCGCTGTACAG
>N_682
AGGGATTCTTCGCTGTACAGCAGACCTGTCCACACTGTCAG
>N_683
AGCAGACCTGTCCACACTGTCAGGGCCGCGGTACGCTGATC
>N_684
ACACTGTCAGGGCCGCGGTACGCTGATCAAAGATCCGTGCA
>N_685
GCGGTACGCTGATCAAAGATCCGTGCAACAAATGTCATGGT
>N_686
AAGATCCGTGCAACAAATGTCATGGTCATGGTCGTGTTGAG
>N_687
ATGGTCATGGTCGTGTTGAGCGCAGCAAAACGCTGTCCGTT
>N_688
AAAACGCTGTCCGTTAAAATCCCGGCAGGGGTGGACACTGG
>N_689
AAAATCCCGGCAGGGGTGGACACTGGAGACCGCATCCGTCT
>N_690
TCTTGCGGGCGAAGGTGAAGCGGGCGAGCATGGCGCACCGG
>N_691
GGTGAAGCGGGCGAGCATGGCGCACCGGCAGGCGATCTGTA
>N_692
GCGATCTGTACGTTCAGGTTCAGGTTAAACAGCACCCGATT
>N_693
CCGATTTTCGAGCGTGAAGGCAACAACCTGTATTGCGAAGT
>N_694
GAAGGCAACAACCTGTATTGCGAAGTCCCGATCAACTTCGC
>N_695
CCCGATCAACTTCGCTATGGCGGCGCTGGGTGGCGAAATCG
>N_696
TGGGTGGCGAAATCGAAGTACCGACCCTTGATGGTCGCGTC
>N_697
AAGTACCGACCCTTGATGGTCGCGTCAAACTGAAAGTGCCT
>N_698
GTCGCGTCAAACTGAAAGTGCCTGGCGAAACCCAGACCGGT
>N_699
GCGAAACCCAGACCGGTAAGCTATTCCGTATGCGCGGTAAA
>N_700
TTCCGTATGCGCGGTAAAGGCGTCAAGTCTGTCCGCGGTGG
>N_701
GTCAAGTCTGTCCGCGGTGGCGCACAGGGTGATTTGCTGTG
>N_702
GTGGCGCACAGGGTGATTTGCTGTGCCGCGTTGTCGTCGAA
>N_703
GATTTGCTGTGCCGCGTTGTCGTCGAAACACCGGTAGGCCT
>N_704
TCGTCGAAACACCGGTAGGCCTGAACGAAAGGCAGAAACAG
>N_705
TGAACGAAAGGCAGAAACAGCTGCTGCAAGAGCTGCAAGAA
>N_706
CTGCAAGAGCTGCAAGAAAGCTTCGGTGGCCCAACCGGCGA
>N_707
GGCCCAACCGGCGAGCACAACAGCCCGCGCTCAAAGAGCTT
>N_708
AACAGCCCGCGCTCAAAGAGCTTCTTTGATGGTGTGAAGAA
>N_709
GGTGTGAAGAAGTTTTTTGACGACCTGACCCGCTAACCTCC
>N_710
ACGACCTGACCCGCTAACCTCCCCAAAAGCCTGCCCGTGGG
>N_711
CCCAAAAGCCTGCCCGTGGGCAGGCCTGGGTAAAAATAGGG
>N_712
GCCTGGGTAAAAATAGGGTGCGTTGAAGATATGCGAGCACC
>N_713
TAGGGTGCGTTGAAGATATGCGAGCACCTGTAAAGTGGCGG
>N_714
TGCGAGCACCTGTAAAGTGGCGGGGATCACTCCCATAAGCG
>N_715
GCGGGGATCACTCCCATAAGCGCTAACTTAAGGGTTGTGGT
>N_716
ACTTAAGGGTTGTGGTATTACGCCTGATATGATTTAACGTG
>N_717
TTACGCCTGATATGATTTAACGTGCCGATGAATTACTCTCA
>N_718
TTTAACGTGCCGATGAATTACTCTCACGATAACTGGTCAGC
>N_719
ACGATAACTGGTCAGCAATTCTGGCCCATATTGGTAAGCCC
>N_720
TTCTGGCCCATATTGGTAAGCCCGAAGAACTGGATACTTCG
>N_721
GCCCGAAGAACTGGATACTTCGGCACGTAATGCCGGGGCTC
>N_722
ACGTAATGCCGGGGCTCTAACCCGCCGCCGCGAAATTCGTG
>N_723
CCGCCGCGAAATTCGTGATGCTGCAACTCTGCTACGTCTGG
>N_724
CAACTCTGCTACGTCTGGGGCTGGCTTACGGCCCCGGGGGG
>N_725
TTACGGCCCCGGGGGGATGTCATTACGTGAAGTCACTGCAT
>N_726
GGGATGTCATTACGTGAAGTCACTGCATGGGCTCAGCTCCA
>N_727
GCATGGGCTCAGCTCCATGACGTTGCAACATTATCTGACGT
>N_728
TGCAACATTATCTGACGTGGCTCTCCTGAAGCGGCTGCGGA
>N_729
CCTGAAGCGGCTGCGGAATGCCGCCGACTGGTTTGGCATAC
>N_730
AATGCCGCCGACTGGTTTGGCATACTTGCCGCACAAACACT
>N_731
GCATACTTGCCGCACAAACACTTGCTGTACGCGCCGCAGTT
>N_732
CGCCGCAGTTACGGGTTGTACAAGCGGAAAGAGATTGCGTC
>N_733
GTACAAGCGGAAAGAGATTGCGTCTTGTCGATGGAACAGCA
>N_734
ATTGCGTCTTGTCGATGGAACAGCAATCAGTGCGCCCGGGG
>N_735
ATCAGTGCGCCCGGGGGCGGCAGCGCTGAATGGCGACTACA
>N_736
GGGGCGGCAGCGCTGAATGGCGACTACATATGGGATATGAT
>N_737
GACTACATATGGGATATGATCCTCATACCTGTCAGTTCACT
>N_738
GTCAGTTCACTGATTTTGAGCTAACCGACAGCAGAGACGCT
>N_739
CCGACAGCAGAGACGCTGAACGGCTGGACCGATTTGCGCAA
>N_740
AACGGCTGGACCGATTTGCGCAAACGGCAGACGAGATACGC
>N_741
GACGAGATACGCATTGCTGACCGGGGATTCGGTTCGCGTCC
>N_742
ACCGGGGATTCGGTTCGCGTCCCGAATGTATCCGCTCACTT
>N_743
CGAATGTATCCGCTCACTTGCTTTTGGAGAAGCTGATTATA
>N_744
TTTGGAGAAGCTGATTATATCGTCCGGGTTCACTGGCGAGG
>N_745
GGGTTCACTGGCGAGGATTGCGCTGGTTAACTGCAGAAGGA
>N_746
GGTTAACTGCAGAAGGAATGCGCTTTGACATGATGGGTTTT
>N_747
GCTTTGACATGATGGGTTTTCTGCGCGGGCTGGATTGCGGT
>N_748
GGGCTGGATTGCGGTAAGAACGGTGAAACCACTGTAATGAT
>N_749
GAAACCACTGTAATGATAGGCAATTCAGGTAATAAAAAAGC
>N_750
AATTCAGGTAATAAAAAAGCCGGAGCTCCCTTTCCGGCACG
>N_751
CCGGAGCTCCCTTTCCGGCACGTCTCATTGCCGTATCACTT
>N_752
GTCTCATTGCCGTATCACTTCCTCCCGAAAAAGCATTAATC
>N_753
CCTCCCGAAAAAGCATTAATCAGTAAAACCCGACTGCTCAG
>N_754
ATCAGTAAAACCCGACTGCTCAGCGAGAATCGTCGAAAAGG
>N_755
GCGAGAATCGTCGAAAAGGACGAGTAGTTCAGGCGGAAACG
>N_756
ACGAGTAGTTCAGGCGGAAACGCTGGAAGCAGCGGGCCATG
>N_757
TGGAAGCAGCGGGCCATGTGCTATTGCTAACATCATTACCG
>N_758
GCTATTGCTAACATCATTACCGGAAGATGAATATTCAGCAG
>N_759
ATTACCGGAAGATGAATATTCAGCAGAGCAAGTGGCTGATT
>N_760
ATATTCAGCAGAGCAAGTGGCTGATTGTTACCGTCTGCGAT
>N_761
ATTGTTACCGTCTGCGATGGCAAATTGAACTGGCTTTTAAG
>N_762
AAATTGAACTGGCTTTTAAGCGGCTCAAAAGTTTGCTGCAC
>N_763
AGCGGCTCAAAAGTTTGCTGCACCTGGATGCTTTGCGTGCA
>N_764
GCACCTGGATGCTTTGCGTGCAAAGGAACCTGAACTCGCGA
>N_765
TGCAAAGGAACCTGAACTCGCGAAAGCGTGGATATTTGCTA
>N_766
CGCGAAAGCGTGGATATTTGCTAATCTACTCGCCGCATTTT
>N_767
CTCGCCGCATTTTTAATTGACGACATAATCCAGCCATCGCT
>N_768
ACGACATAATCCAGCCATCGCTGGATTTCCCCCCCAGAAGT
>N_769
GGATTTCCCCCCCAGAAGTGCCGGATCCGAAAAGAAGAACT
>N_770
GCCGGATCCGAAAAGAAGAACTAACTCGTTGTGGAGAATAA
>N_771
TAACTCGTTGTGGAGAATAACAAAAATGGTCATCTGGAGCT
>N_772
ACAAAAATGGTCATCTGGAGCTTACAGGTGGCCATTCGTGG
>N_773
ACAGGTGGCCATTCGTGGGACAGTATCCCTGACAGCCTACA
>N_774
TACAAAACGCAATTGAAGAACGCGAGGCATCGTCTTAACGA
>N_775
GAGGCATCGTCTTAACGAGGCACCGAGGCGTCGCATTCTTC
>N_776
CACCGAGGCGTCGCATTCTTCAGATGGTTCAACCCTTAAGT
>N_777
TGGTTCAACCCTTAAGTTAGCGCTTATGGGATCACTCCCCG
>N_778
GCTTATGGGATCACTCCCCGCCGTTGCTCTTACTCGGATTC
>N_779
GGATTCGTAAGCCGTGAAAACAGCAACCTCCGTCTGGCCAG
>N_780
AACAGCAACCTCCGTCTGGCCAGTTCGGATGTGAACCTCAC
>N_781
CTGGCCAGTTCGGATGTGAACCTCACAGAGGTCTTTTCTCG
>N_782
ACAGAGGTCTTTTCTCGTTACCAGCGCCGCCACTACGGCGG
>N_783
TACGGCGGTGATACAGATGACGATCAGGGCGACAATCATCG
>N_784
ACGATCAGGGCGACAATCATCGCCTTATGCTGCTTCATTGC
>N_785
CGCCTTATGCTGCTTCATTGCTCTCTTCTCCTTGACCTTAC
>N_786
CTCTCTTCTCCTTGACCTTACGGTCAGTAAGAGGCACTCTA
>N_787
ACCTTACGGTCAGTAAGAGGCACTCTACATGTGTTCAGCAT
>N_788
AGAGGCACTCTACATGTGTTCAGCATATAGGAGGCCTCGGG
>N_789
TCGGGTTGATGGTAAAATATCACTCGGGGCTTTTCTCTATC
>N_790
CACTCGGGGCTTTTCTCTATCTGCCGTTCAGCTAATGCCTG
>N_791
CGTTCAGCTAATGCCTGAGACAGACAGCCTCAAGCACCCGC
>N_792
CAGACAGCCTCAAGCACCCGCCGCTATTATATCGCTCTCTT
>N_793
TATTATATCGCTCTCTTTAACCCATTTTGTTTTATCGATTC
>N_794
TTTAACCCATTTTGTTTTATCGATTCTAATCCTGAAGACGC
>N_795
CGATTCTAATCCTGAAGACGCCTCGCATTTTTGTGGCGTAA
>N_796
GACGCCTCGCATTTTTGTGGCGTAATTTTTTAATGATTTAA
>N_797
TTAATGATTTAATTATTTAACTTTAATTTATCTCTTCATCG
>N_798
TTTAATTTATCTCTTCATCGCAATTATTGACGACAAGCTGG
>N_799
GATTATTTTTGAAATATTGGCCTAACAAGCATCGCCGACTG
>N_800
GGCCTAACAAGCATCGCCGACTGACAACAAATTAATTATTA
>N_801
TGACAACAAATTAATTATTACTTTTCCTAATTAATCCCTCA
>N_802
TATTACTTTTCCTAATTAATCCCTCAGGAATCCTCACCTTA
>N_803
TCAGGAATCCTCACCTTAAGCTATGATTATCTAGGCTTAGG
>N_804
TGATTATCTAGGCTTAGGGTCACTCGTGAGCGCTTACAGCC
>N_805
TCACTCGTGAGCGCTTACAGCCGTCAAAAACGCATCTCACC
>N_806
GCCGTCAAAAACGCATCTCACCGCTGATGGCGCAAATTCTT
>N_807
CGCTGATGGCGCAAATTCTTCAATAGCTCGTAAAAAACGAA
>N_808
CTTCAATAGCTCGTAAAAAACGAATTATTCCTACACTATAA
>N_809
AATTATTCCTACACTATAATCTGATTTTAACGATGATTCGT
>N_810
GCGGGGTAAAATAGTAAAAACGATCTATTCACCTGAAAGAG
>N_811
AAGAGAAATAAAAAGTGAAACATCTGCATCGATTCTTTAGC
>N_812
CATCTGCATCGATTCTTTAGCAGTGATGCCTCGGGAGGCAT
>N_813
AGCAGTGATGCCTCGGGAGGCATTATTCTTATCATTGCCGC
>N_814
ATTCTTATCATTGCCGCTATCCTGGCGATGATTATGGCCAA
>N_815
TATCCTGGCGATGATTATGGCCAACAGCGGCGCAACCAGTG
>N_816
GCGCAACCAGTGGATGGTATCACGACTTTCTGGAGACGCCG
>N_817
ATCACGACTTTCTGGAGACGCCGGTTCAGCTCCGGGTTGGT
>N_818
GGTTCAGCTCCGGGTTGGTTCACTCGAAATCAACAAAAACA
>N_819
TCACTCGAAATCAACAAAAACATGCTGTTATGGATAAATGA
>N_820
ATGCTGTTATGGATAAATGACGCGCTGATGGCGGTATTTTT
>N_821
GCGCTGATGGCGGTATTTTTCCTGTTAGTCGGTCTGGAAGT
>N_822
ATGCAAGGATCGCTAGCCAGCTTACGCCAGGCCGCATTTCC
>N_823
CTTACGCCAGGCCGCATTTCCAGTTATCGCCGCTATTGGTG
>N_824
CTATTGGTGGGATGATTGTGCCGGCATTACTCTATCTGGCT
>N_825
GCCGGCATTACTCTATCTGGCTTTTAACTATGCCGATCCGA
>N_826
TAACTATGCCGATCCGATTACCCGCGAAGGGTGGGCGATCC
>N_827
GATTACCCGCGAAGGGTGGGCGATCCCGGCGGCTACTGACA
>N_828
GCGATCCCGGCGGCTACTGACATTGCTTTTGCACTTGGTGT
>N_829
TTGCTTTTGCACTTGGTGTACTGGCGCTGTTGGGAAGTCGT
>N_830
GGGAAGTCGTGTTCCGTTAGCGCTGAAGATCTTTTTGATGG
>N_831
GCTGAAGATCTTTTTGATGGCTCTGGCTATTATCGACGATC
>N_832
TTGATGGCTCTGGCTATTATCGACGATCTTGGGGCCATCAT
>N_833
TATTATCGACGATCTTGGGGCCATCATTATCATCGCATTGT
>N_834
ATCATTATCATCGCATTGTTCTACACTAATGACTTATCGAT
>N_835
CACTAATGACTTATCGATGGCCTCTCTTGGCGTCGCGGCTG
>N_836
TCTTGGCGTCGCGGCTGTAGCAATTGCGGTACTCGCGGTAT
>N_837
CGGTACTCGCGGTATTGAATCTGTGTGGTGCACGCCGCACG
>N_838
TCTGTGTGGTGCACGCCGCACGGGCGTCTATATTCTTGTTG
>N_839
GCCGCACGGGCGTCTATATTCTTGTTGGCGTGGTGTTGTGG
>N_840
TGTTGGCGTGGTGTTGTGGACTGCGGTGTTGAAATCGGGGG
>N_841
GTGGACTGCGGTGTTGAAATCGGGGGTTCACGCAACTCTGG
>N_842
GGGGGTTCACGCAACTCTGGCGGGGGTAATTGTCGGCTTCT
>N_843
ACTCTGGCGGGGGTAATTGTCGGCTTCTTTATTCCTTTGAA
>N_844
TAATTGTCGGCTTCTTTATTCCTTTGAAAGAGAAGCATGGG
>N_845
TTATTCCTTTGAAAGAGAAGCATGGGCGTTCTCCAGCGAAG
>N_846
ATGGGCGTTCTCCAGCGAAGCGACTGGAGCATGTGTTGCAC
>N_847
AGCGACTGGAGCATGTGTTGCACCCGTGGGTGGCGTATCTG
>N_848
TGTGTTGCACCCGTGGGTGGCGTATCTGATTTTGCCGCTGT
>N_849
GGGTGGCGTATCTGATTTTGCCGCTGTTTGCATTTGCTAAT
>N_850
GCTGTTTGCATTTGCTAATGCTGGCGTTTCACTGCAAGGCG
>N_851
GCTGGCGTTTCACTGCAAGGCGTCACGCTGGATGGCTTGAC
>N_852
CAAGGCGTCACGCTGGATGGCTTGACCTCCATTCTGCCATT
>N_853
TCCATTCTGCCATTGGGGATCATCGCTGGCTTGCTGATTGG
>N_854
ATCGCTGGCTTGCTGATTGGCAAACCGCTGGGGATTAGTCT
>N_855
TAGTCTGTTCTGCTGGTTGGCGCTGCGTTTGAAACTGGCGC
>N_856
TGCGTTTGAAACTGGCGCATCTGCCTGAGGGAACGACTTAT
>N_857
GGCGCATCTGCCTGAGGGAACGACTTATCAGCAAATTATGG
>N_858
CAAATTATGGTGGTGGGGATCCTGTGCGGTATCGGTTTTAC
>N_859
CGGTATCGGTTTTACTATGTCTATCTTTATTGCCAGCCTGG
>N_860
TATCTTTATTGCCAGCCTGGCCTTTGGTAGCGTAGATCCAG
>N_861
TTGGTAGCGTAGATCCAGAACTGATTAACTGGGCGAAACTC
>N_862
ACTCGGTATCCTGGTCGGTTCTATCTCTTCGGCGGTAATTG
>N_863
TCTTCGGCGGTAATTGGATACAGCTGGTTACGCGTTCGTTT
>N_864
GCTGGTTACGCGTTCGTTTGCGTCCATCAGTTTGACAGGAC
>N_865
GTTTGCGTCCATCAGTTTGACAGGACGGTTTACCGGGGAGC
>N_866
AGGACGGTTTACCGGGGAGCCATAAACGGCTCCCTTTTCAT
>N_867
GCCATAAACGGCTCCCTTTTCATTGTTATCAGGGAGAGAAA
>N_868
TTATCAGGGAGAGAAATGAGCATGTCTCATATCAATTACAA
>N_869
ATGTCTCATATCAATTACAACCACTTGTATTACTTCTGGCA
>N_870
TTGTATTACTTCTGGCATGTCTATAAAGAAGGTTCCGTGGT
>N_871
GCATGTCTATAAAGAAGGTTCCGTGGTTGGCGCAGCGGAGG
>N_872
CGTGGTTGGCGCAGCGGAGGCGCTTTATTTAACTCCACAAA
>N_873
GCTTTATTTAACTCCACAAACCATTACCGGACAGATTCGAG
>N_874
AGATTCGAGCGCTGGAAGAGCGCCTGCAAGGCAAATTATTT
>N_875
TGCAAGGCAAATTATTTAAACGCAAGGGACGTGGTCTCGAA
>N_876
GCAAGGGACGTGGTCTCGAACCCAGCGAGCTGGGAGAACTG
>N_877
AACCCAGCGAGCTGGGAGAACTGGTCTATCGCTATGCCGAT
>N_878
CGCTATGCCGATAAAATGTTCACCTTAAGCCAGGAAATGCT
>N_879
TCACCTTAAGCCAGGAAATGCTGGATATTGTGAACTATCGC
>N_880
TGTGAACTATCGCAAAGAATCCAATTTATTGTTTGACGTTG
>N_881
GAATCCAATTTATTGTTTGACGTTGGCGTGGCTGATGCACT
>N_882
TGGCGTGGCTGATGCACTTTCCAAACGCCTGGTCAGTAGCG
>N_883
AACGCCTGGTCAGTAGCGTACTTAACGCCGCAGTGGTAGAA
>N_884
AACGCCGCAGTGGTAGAAGGCGAGCCCATTCATCTTCGCTG
>N_885
GAGCCCATTCATCTTCGCTGCTTCGAATCCACCCACGAAAT
>N_886
TCGAATCCACCCACGAAATGCTGCTGGAGCAATTAAGTCAG
>N_887
TGCTGCTGGAGCAATTAAGTCAGCATAAACTGGATATGATC
>N_888
CAGCATAAACTGGATATGATCATTTCTGACTGTCCGATAGA
>N_889
ATTTCTGACTGTCCGATAGACTCTACGCAGCAGGAAGGCCT
>N_890
ACTCTACGCAGCAGGAAGGCCTGTTCTCCGTGAGAATTGGC
>N_891
CTGTTCTCCGTGAGAATTGGCGAATGTGGCGTGAGTTTCTG
>N_892
GGCGAATGTGGCGTGAGTTTCTGGTGTACAAATCCACCACC
>N_893
TGAGTTTCTGGTGTACAAATCCACCACCAGAAAAACCGTTC
>N_894
CAAATCCACCACCAGAAAAACCGTTCCCGGCTTGTCTGGAA
>N_895
AAGAACGGCGACTTTTGATTCCTGGGCGACGTTCAATGTTA
>N_896
GGCGACGTTCAATGTTAGGGCGCAAATTGCTTAACTGGTTT
>N_897
AAATTGCTTAACTGGTTTAACTCCCAGGGATTAAACGTAGA
>N_898
TTTAACTCCCAGGGATTAAACGTAGAAATCCTCGGCGAGTT
>N_899
CCTCGGCGAGTTTGATGATGCCGCTTTGATGAAAGCTTTTG
>N_900
TGATGCCGCTTTGATGAAAGCTTTTGGTGCGATGCACAATG
>N_901
TTTTGGTGCGATGCACAATGCAATCTTCGTTGCCCCAACGC
>N_902
CGTTGCCCCAACGCTTTATGCATATGACTTTTATGCCGATA
>N_903
TTATGCATATGACTTTTATGCCGATAAAACTGTCGTAGAAA
>N_904
AAACTGTCGTAGAAATTGGTCGCGTCGAGAATGTGATGGAA
>N_905
GAGAATGTGATGGAAGAGTACCATGCTATTTTTGCTGAGCG
>N_906
TTTTTGCTGAGCGGATGATTCAGCACCCGGCGGTACAGCGA
>N_907
CACCCGGCGGTACAGCGAATCTGCAATACGGATTATTCTGC
>N_908
AATCTGCAATACGGATTATTCTGCGCTTTTTAGTCCAGCGG
>N_909
ATTATTCTGCGCTTTTTAGTCCAGCGGTGCGTTAATCGGCA
>N_910
TCCAGCGGTGCGTTAATCGGCAGCTCCCCCAAAGTTAAGGT
>N_911
GGGGAGATAGATTAGTTGTACATTACCACGATTTTGACTCG
>N_912
GTACATTACCACGATTTTGACTCGGCTCATTATTTGCCCGC
>N_913
TTGACTCGGCTCATTATTTGCCCGCTTGAGACATTGTTTCC
>N_914
CCCGCTTGAGACATTGTTTCCATATGTACGCGGGCGAATAA
>N_915
GGGCGAATAAATAGAGGAATCTGATTACTTCCTTCATGGGG
>N_916
TTACTTCCTTCATGGGGATGCTGAAAAGAGTAGTAATTGCT
>N_917
GCTGAAAAGAGTAGTAATTGCTGGTAATGACTCCAACTTAT
>N_918
TATTGATAGTGTTTTATGTTCAGATAATGCCCGATGACTTT
>N_919
ATAATGCCCGATGACTTTGTCATGCAGCTCCACCGATTTTG
>N_920
AGCTCCACCGATTTTGAGAACGACAGCGACTTCCGTCCCAG
>N_921
AACGACAGCGACTTCCGTCCCAGCCGTGCCAGGTGCTGCCT
>N_922
CCCAGCCGTGCCAGGTGCTGCCTCAGATTCAGGTTATGCCG
>N_923
TGCCTCAGATTCAGGTTATGCCGCTCAATTCGCTGCGTATA
>N_924
CGTATATCGCTTGCTGATTACGTGCAGCTTTCCCTTCAGGC
>N_925
CTTTCCCTTCAGGCGGGATTCATACAGCGGCCAGCCATCCG
>N_926
TCATACAGCGGCCAGCCATCCGTCATCCATATCACCACGTC
>N_927
ATCACCACGTCAAAGGGTGACAGCAGGCTCATAAGACGCCC
>N_928
CTCATAAGACGCCCCAGCGTCGCCATAGTGCGTTCACCGAA
>N_929
GTGCGTTCACCGAATACGTGCGCAACAACCGTCTTCCGGAG
>N_930
CAACAACCGTCTTCCGGAGACTGTCATACGCGTAAAACAGC
>N_931
CCAGCGCTGGCGCGATTTAGCCCCGACATAGCCCCACTGTT
>N_932
CCCGACATAGCCCCACTGTTCGTCCATTTCCGCGCAGACGA
>N_933
TTCGTCCATTTCCGCGCAGACGATGACGTCACTGCCCGGCT
>N_934
ACGATGACGTCACTGCCCGGCTGTATGCGCGAGGTTACCGA
>N_935
CGGCTGTATGCGCGAGGTTACCGACTGCGGCCTGAGTTTTT
>N_936
GGCCTGAGTTTTTTAAGTGACGTAAAATCGTGTTGAGGCCA
>N_937
GACGTAAAATCGTGTTGAGGCCAACGCCCATAATGCGGGCT
>N_938
TGAGGCCAACGCCCATAATGCGGGCTGTTGCCCGGCATCCA
>N_939
GCGGGCTGTTGCCCGGCATCCAACGCCATTCATGGCCATAT
>N_940
AACGCCATTCATGGCCATATCAATGATTTTCTGGTGCGTAC
>N_941
CAATGATTTTCTGGTGCGTACCGGGTTGAGAAGCGGTGTAA
>N_942
TGAGAAGCGGTGTAAGTGAACTGCAGTTGCCATGTTTTACG
>N_943
ATGTTTTACGGCAGTGAGAGCAGAGATAGCGCTGATGTCCG
>N_944
AGCAGAGATAGCGCTGATGTCCGGCGGTGCTTTTGCCGTTA
>N_945
CGGCGGTGCTTTTGCCGTTACGCACCACCCCGTCAGTAGCT
>N_946
ACGCACCACCCCGTCAGTAGCTGAACAGGAGGGACAGCTGA
>N_947
GGAGGGACAGCTGATAGAAACAGAAGCCACTGGAGCACCTC
>N_948
AACAGAAGCCACTGGAGCACCTCAAAAACACCATCATACAC
>N_949
CTCAAAAACACCATCATACACTAAATCAGTAAGTTGGCAGC
>N_950
ACACTAAATCAGTAAGTTGGCAGCATCACCTACCTCAATGT
>N_951
TCACCTACCTCAATGTGTATCACAATATCCATATTCTTTGT
>N_952
CATATTCTTTGTGGGGGAGTCTGGAGATTGAGTAGATATTC
>N_953
CTGGAGATTGAGTAGATATTCTTGTTCAGAATGTATCAGCC
>N_954
TATTCTTGTTCAGAATGTATCAGCCGATGGTTCTACGATTC
>N_955
ATGGTTCTACGATTCTTAAGCCACGAAGAGTTCAGATAGTA
>N_956
CACGAAGAGTTCAGATAGTACAACGGCATGTCTCTTTTGAC
>N_957
CAACGGCATGTCTCTTTTGACTATCTGGCAACCGGCAGTGT
>N_958
CTGGCAACCGGCAGTGTGTTCTCTCACGCATCACAAAAGCA
>N_959
CTCACGCATCACAAAAGCAGCAGGCATAAAAAAACCCGCTT
>N_960
AAGCAGCAGGCATAAAAAAACCCGCTTGCGCGGGCTTTTTC
>N_961
CCCGCTTGCGCGGGCTTTTTCACAAAGCTTCAGCAAATTGG
>N_962
ACAAAGCTTCAGCAAATTGGCGATTAAGCCAGTTTGTTGAT
>N_963
GATTAAGCCAGTTTGTTGATCTGTGCAGTCAGGTTAGCCTT
>N_964
ATCTGTGCAGTCAGGTTAGCCTTATGACGTGCAGCTTTGTT
>N_965
GCAGCTTTGTTTTTGTGGATCAGACCTTTAGCAGCCTGACG
>N_966
ACCTTTAGCAGCCTGACGGTCCACGATCGGTTGCATTTCGT
>N_967
TGACGGTCCACGATCGGTTGCATTTCGTTAAATGCTTTCTG
>N_968
CGGTTGCATTTCGTTAAATGCTTTCTGTGCAGCAGCTTTGT
>N_969
TTTCTGTGCAGCAGCTTTGTCGCCAGCTTCGATAGCTGCGT
>N_970
GTCGCCAGCTTCGATAGCTGCGTATACTTTCTTGATGAAAG
>N_971
ATACTTTCTTGATGAAAGTACGCATCATAGAGCGACGGCTT
>N_972
CATCATAGAGCGACGGCTTGCGTTGTGCTTACGAGCCTTTT
>N_973
GTTGTGCTTACGAGCCTTTTCAGACTGAATGGCGCGCTTCT
>N_974
CTGAATGGCGCGCTTCTTAGCTGATTTGATATTAGCCAAGG
>N_975
CTTAGCTGATTTGATATTAGCCAAGGTCCAACTCCCAAATG
>N_976
GTCCAACTCCCAAATGTGTTCTATATGGACAATTCAAAGGC
>N_977
CTATATGGACAATTCAAAGGCCGAGGAATATGCCCTTTTAG
>N_978
CGAGGAATATGCCCTTTTAGCCTTCTTTTGTCAATGGATTT
>N_979
CTTTTGTCAATGGATTTGTGCAAATAAGCGCCGTTAATGTG
>N_980
AAATAAGCGCCGTTAATGTGCCGGCACTCGTTACGTAGTGA
>N_981
TAATGTGCCGGCACTCGTTACGTAGTGATGGCGCAGGATTC
>N_982
CGTAGTGATGGCGCAGGATTCTACCAGCTTGCGGGGTGTGA
>N_983
CAGCTTGCGGGGTGTGAATACAGCTTTTCCGCGATAAAAAT
>N_984
TTGCAGCAGGCGGTCAGTTTCTTCCCGTGATTTGCGCCATG
>N_985
CAGTTTCTTCCCGTGATTTGCGCCATGGCAATGAAAAGCCA
>N_986
TGCGCCATGGCAATGAAAAGCCACTTCTTTCTGATTTCGGT
>N_987
ACTTCTTTCTGATTTCGGTACTCAATCGCCGGTTAACCTTG
>N_988
CAATCGCCGGTTAACCTTGACCGCTGTACAAGGTATACTCG
>N_989
TGACCGCTGTACAAGGTATACTCGGACGATTTTCACTGTTT
>N_990
AGGTATACTCGGACGATTTTCACTGTTTTGAGCCAGACATG
>N_991
TGATACGCGGCATACATAATCTCAGCCAGGCCCCGCAAGAA
>N_992
CCCCGCAAGAAGGGTGTGTGCTGACTATTGGTAATTTCGAC
>N_993
TGCATCGCGGTCATCGCGCGCTGTTACAGGGCTTGCAGGAA
>N_994
GAAGAAGGGCGCAAGCGCAACTTACCGGTGATGGTGATGCT
>N_995
ACTTACCGGTGATGGTGATGCTTTTTGAACCTCAACCACTG
>N_996
TTGAACCTCAACCACTGGAACTGTTTGCTACCGATAAAGCC
>N_997
ACTGTTTGCTACCGATAAAGCCCCGGCAAGACTGACCCGGC
>N_998
TGACCCGGCTGCGGGAAAAACTGCGTTACCTTGCAGAGTGT
>N_999
GCAGAGTGTGGCGTTGATTACGTGCTGTGCGTGCGTTTCGA
>N_1000
TACGTGCTGTGCGTGCGTTTCGACAGGCGTTTCGCGGCGTT
>N_1001
CAGGCGTTTCGCGGCGTTAACCGCGCAAAATTTCATCAGCG
>N_1002
TCAGCGATCTTCTGGTGAAGCATTTGCGCGTAAAATTTCTT
>N_1003
AGCATTTGCGCGTAAAATTTCTTGCCGTAGGTGATGATTTC
>N_1004
GGTGATGATTTCCGCTTTGGCGCTGGTCGTGAAGGCGATTT
>N_1005
GCTGGTCGTGAAGGCGATTTCTTGTTATTACAGAAAGCTGG
>N_1006
TTGTTATTACAGAAAGCTGGCATGGAATACGGCTTCGATAT
>N_1007
ATGGAATACGGCTTCGATATCACCAGTACGCAAACTTTTTG
>N_1008
ACCAGTACGCAAACTTTTTGCGAAGGTGGCGTGCGCATCAG
>N_1009
TGCGAAGGTGGCGTGCGCATCAGCAGCACCGCCGTGCGTCA
>N_1010
TCAGCAGCACCGCCGTGCGTCAGGCCCTTGCGGATGACAAT
>N_1011
AGGCCCTTGCGGATGACAATCTGGCTCTGGCAGAGAGTTTA
>N_1012
TGGCTCTGGCAGAGAGTTTACTGGGGCACCCGTTTGCCATC
>N_1013
GCCATCTCCGGGCGTGTAGTCCACGGTGATGAATTAGGGCG
>N_1014
TCCACGGTGATGAATTAGGGCGCACTATAGGTTTCCCGACG
>N_1015
TTAGGGCGCACTATAGGTTTCCCGACGGCGAATGTACCGCT
>N_1016
GTTTCCCGACGGCGAATGTACCGCTGCGCCGTCAGGTTTCC
>N_1017
ACCGCTGCGCCGTCAGGTTTCCCCGGTGAAAGGGGTTTATG
>N_1018
GGGTTTATGCGGTAGAAGTGCTGGGCCTCGGTGAAAAGCCG
>N_1019
TGCTGGGCCTCGGTGAAAAGCCGTTACCCGGCGTGGCAAAC
>N_1020
CCGTTACCCGGCGTGGCAAACATCGGAACACGCCCAACGGT
>N_1021
CGGAACACGCCCAACGGTTGCCGGTATTCGCCAGCAGCTGG
>N_1022
TTCGCCAGCAGCTGGAAGTGCATTTGTTAGATGTTGCAATG
>N_1023
AGTGCATTTGTTAGATGTTGCAATGGACCTTTACGGTCGCC
>N_1024
GATGTTGCAATGGACCTTTACGGTCGCCATATACAAGTAGT
>N_1025
ACCTTTACGGTCGCCATATACAAGTAGTGCTGCGTAAAAAA
>N_1026
TAGTGCTGCGTAAAAAAATACGCAATGAGCAGCGATTTGCG
>N_1027
GTCGCTGGACGAACTGAAAGCGCAGATTGCGCGTGATGAAT
>N_1028
GATTGCGCGTGATGAATTAACCGCCCGCGAATTTTTTGGGC
>N_1029
CCGCCCGCGAATTTTTTGGGCTAACAAAACCGGCTTAAGCC
>N_1030
GCTAACAAAACCGGCTTAAGCCTGTTATGTAATCAAACCGA
>N_1031
GCTTAAGCCTGTTATGTAATCAAACCGAAATACGGAACCGA
>N_1032
CGAAATACGGAACCGAGAATCTGATGAGTGACTATAAATCA
>N_1033
GATGAGTGACTATAAATCAACCCTGAATTTGCCGGAAACAG
>N_1034
AATTTGCCGGAAACAGGGTTCCCGATGCGTGGCGATCTCGC
>N_1035
GCGATCTCGCCAAGCGCGAACCCGGAATGCTGGCGCGTTGG
>N_1036
CGGAATGCTGGCGCGTTGGACTGATGATGATCTGTACGGCA
>N_1037
GATGATGATCTGTACGGCATCATCCGTGCGGCTAAAAAAGG
>N_1038
ATCCGTGCGGCTAAAAAAGGCAAAAAAACCTTCATTCTGCA
>N_1039
GCAAAAAAACCTTCATTCTGCATGATGGCCCTCCTTATGCG
>N_1040
GCATGATGGCCCTCCTTATGCGAATGGCAGCATTCATATTG
>N_1041
ATGGCAGCATTCATATTGGTCACTCGGTTAACAAGATTCTG
>N_1042
GTTAACAAGATTCTGAAAGACATTATCGTGAAGTCCAAAGG
>N_1043
GAAAGACATTATCGTGAAGTCCAAAGGGCTTTCCGGTTATG
>N_1044
AAAGGGCTTTCCGGTTATGACTCGCCGTATGTGCCTGGCTG
>N_1045
GTTATGACTCGCCGTATGTGCCTGGCTGGGACTGCCACGGT
>N_1046
CTGGCTGGGACTGCCACGGTCTGCCGATCGAGCTGAAAGTC
>N_1047
CGATCGAGCTGAAAGTCGAGCAAGAATACGGTAAGCCGGGT
>N_1048
TCGAGCAAGAATACGGTAAGCCGGGTGAGAAATTCACCGCC
>N_1049
GGTAAGCCGGGTGAGAAATTCACCGCCGCCGAGTTCCGCGC
>N_1050
TTCACCGCCGCCGAGTTCCGCGCCAAGTGCCGCGAATACGC
>N_1051
TGCCGCGAATACGCGGCGACCCAGGTTGACGGTCAACGCAA
>N_1052
ACCCAGGTTGACGGTCAACGCAAAGACTTTATCCGTCTGGG
>N_1053
AAAGACTTTATCCGTCTGGGCGTGCTGGGCGACTGGTCGCA
>N_1054
GCGTGCTGGGCGACTGGTCGCACCCGTACCTGACCATGGAC
>N_1055
CACCCGTACCTGACCATGGACTTCAAAACTGAAGCCAACAT
>N_1056
CATGGACTTCAAAACTGAAGCCAACATCATCCGCGCGCTGG
>N_1057
CGCGCGCTGGGCAAAATCATCGGCAACGGTCACCTGCACAA
>N_1058
AACGGTCACCTGCACAAAGGCGCGAAGCCAGTTCACTGGTG
>N_1059
ACAAAGGCGCGAAGCCAGTTCACTGGTGCGTTGACTGCCGT
>N_1060
CCAGTTCACTGGTGCGTTGACTGCCGTTCTGCGCTGGCGGA
>N_1061
CCGTTCTGCGCTGGCGGAAGCGGAAGTTGAGTATTACGACA
>N_1062
GAAGCGGAAGTTGAGTATTACGACAAAACTTCTCCGTCCAT
>N_1063
GACAAAACTTCTCCGTCCATCGACGTTGCTTTCCAGGCAGT
>N_1064
CCAGGCAGTCGATCAGGATGCACTGAAAGCAAAATTTGCCG
>N_1065
TGCACTGAAAGCAAAATTTGCCGTAAGCAACGTTAACGGCC
>N_1066
ACGTTAACGGCCCAATCTCGCTGGTAATCTGGACCACCACG
>N_1067
AATCTCGCTGGTAATCTGGACCACCACGCCGTGGACTCTGC
>N_1068
CCACCACGCCGTGGACTCTGCCTGCCAACCGCGCAATCTCT
>N_1069
GCCTGCCAACCGCGCAATCTCTATTGCACCAGATTTCGACT
>N_1070
ATTTCGACTATGCGCTGGTGCAGATCGACGGTCAGGCCGTG
>N_1071
TCGACGGTCAGGCCGTGATTCTGGCGAAAGATCTGGTTGAA
>N_1072
GCGAAAGATCTGGTTGAAAGCGTAATGCAGCGTATCGGCGT
>N_1073
AATGCAGCGTATCGGCGTGACCGATTACACCATTCTCGGCA
>N_1074
TCTCGGCACGGTAAAAGGTGCGGAGCTTGAGCTGCTGCGCT
>N_1075
GCTTGAGCTGCTGCGCTTTACCCATCCGTTTATGGGCTTCG
>N_1076
TTTACCCATCCGTTTATGGGCTTCGACGTTCCGGCAATCCT
>N_1077
TTCCGGCAATCCTCGGCGATCACGTTACCCTGGATGCCGGT
>N_1078
CGTTACCCTGGATGCCGGTACCGGTGCCGTTCACACCGCGC
>N_1079
CCGGTGCCGTTCACACCGCGCCTGGCCACGGCCCGGACGAC
>N_1080
CCTGGCCACGGCCCGGACGACTATGTGATCGGTCAGAAATA
>N_1081
TATGTGATCGGTCAGAAATACGGCCTGGAAACCGCTAACCC
>N_1082
CGGCCTGGAAACCGCTAACCCGGTTGGCCCGGACGGCACTT
>N_1083
CCCGGTTGGCCCGGACGGCACTTATCTGCCGGGCACTTATC
>N_1084
ACTTATCCGACGCTGGATGGCGTGAACGTCTTCAAAGCGAA
>N_1085
GTGAACGTCTTCAAAGCGAACGACATCGTCGTTGCGCTGCT
>N_1086
ACGACATCGTCGTTGCGCTGCTGCAGGAAAAAGGCGCGCTG
>N_1087
GCTGCTGCAGGAAAAAGGCGCGCTGCTGCACGTTGAGAAAA
>N_1088
TGCTGCACGTTGAGAAAATGCAGCACAGCTATCCGTGCTGC
>N_1089
ACAGCTATCCGTGCTGCTGGCGTCACAAAACGCCGATCATC
>N_1090
CGTCACAAAACGCCGATCATCTTCCGCGCGACGCCGCAGTG
>N_1091
CGCGCGACGCCGCAGTGGTTCGTCAGCATGGATCAGAAAGG
>N_1092
AGTGGTTCGTCAGCATGGATCAGAAAGGTCTGCGTGCGCAG
>N_1093
ATCAGAAAGGTCTGCGTGCGCAGTCACTGAAAGAGATCAAA
>N_1094
TGAAAGAGATCAAAGGCGTGCAGTGGATCCCGGACTGGGGC
>N_1095
CAGTGGATCCCGGACTGGGGCCAGGCGCGTATCGAGTCGAT
>N_1096
GTCGATGGTTGCTAACCGTCCTGACTGGTGTATCTCCCGTC
>N_1097
AACCGTCCTGACTGGTGTATCTCCCGTCAGCGCACCTGGGG
>N_1098
GTCAGCGCACCTGGGGTGTACCGATGTCACTGTTCGTGCAC
>N_1099
TACCGATGTCACTGTTCGTGCACAAAGACACGGAAGAGCTG
>N_1100
ACAAAGACACGGAAGAGCTGCATCCGCGTACCCTTGAACTG
>N_1101
TGAACTGATGGAAGAAGTGGCAAAACGCGTTGAAGTCGATG
>N_1102
GTGGCAAAACGCGTTGAAGTCGATGGCATCCAGGCGTGGTG
>N_1103
GCATCCAGGCGTGGTGGGATCTCGATGCGAAAGAGATCCTC
>N_1104
GATCTCGATGCGAAAGAGATCCTCGGCGACGAAGCTGATCA
>N_1105
TCCTCGGCGACGAAGCTGATCAGTACGTGAAAGTGCCGGAC
>N_1106
CTGATCAGTACGTGAAAGTGCCGGACACATTGGATGTATGG
>N_1107
ACATTGGATGTATGGTTTGACTCCGGATCTACCCACTCTTC
>N_1108
CTCCGGATCTACCCACTCTTCTGTTGTTGACGTGCGTCCGG
>N_1109
TGACGTGCGTCCGGAATTTGCCGGTCACGCAGCGGACATGT
>N_1110
GTCACGCAGCGGACATGTATCTGGAAGGTTCTGACCAACAC
>N_1111
CTGGAAGGTTCTGACCAACACCGCGGCTGGTTCATGTCTTC
>N_1112
CGCGGCTGGTTCATGTCTTCCCTAATGATCTCCACCGCGAT
>N_1113
CACCGCGATGAAGGGTAAAGCGCCGTATCGTCAGGTACTGA
>N_1114
GCCGTATCGTCAGGTACTGACCCACGGCTTTACCGTGGATG
>N_1115
ACGGCTTTACCGTGGATGGTCAGGGCCGCAAGATGTCTAAA
>N_1116
TGGTCAGGGCCGCAAGATGTCTAAATCCATCGGCAATACCG
>N_1117
TCGGCAATACCGTTTCGCCGCAGGATGTGATGAACAAACTG
>N_1118
TCGCCGCAGGATGTGATGAACAAACTGGGCGCGGATATTCT
>N_1119
ACAAACTGGGCGCGGATATTCTGCGTCTGTGGGTGGCATCA
>N_1120
TATTCTGCGTCTGTGGGTGGCATCAACCGACTACACCGGTG
>N_1121
TGGGTGGCATCAACCGACTACACCGGTGAAATGGCCGTTTC
>N_1122
CGACTACACCGGTGAAATGGCCGTTTCTGACGAGATCCTGA
>N_1123
TTTCTGACGAGATCCTGAAACGTGCTGCCGATAGCTATCGT
>N_1124
CTGAAACGTGCTGCCGATAGCTATCGTCGTATCCGTAACAC
>N_1125
TATCGTCGTATCCGTAACACCGCGCGCTTCCTGCTGGCAAA
>N_1126
GCGCGCTTCCTGCTGGCAAACCTGAACGGTTTTGATCCAGC
>N_1127
CAAACCTGAACGGTTTTGATCCAGCAAAAGATATGGTGAAA
>N_1128
CAGCAAAAGATATGGTGAAACCGGAAGAGATGGTGGTACTG
>N_1129
AACCGGAAGAGATGGTGGTACTGGATCGCTGGGCCGTAGGT
>N_1130
TCGCTGGGCCGTAGGTTGTGCGAAAGCGGCACAGGAAGACA
>N_1131
GCGAAAGCGGCACAGGAAGACATCCTCAAGGCGTACGAAGC
>N_1132
CATCCTCAAGGCGTACGAAGCATACGATTTCCACGAAGTGG
>N_1133
ACGATTTCCACGAAGTGGTACAGCGTCTGATGCGCTTCTGC
>N_1134
GCGTCTGATGCGCTTCTGCTCCGTTGAGATGGGTTCCTTCT
>N_1135
CTGCTCCGTTGAGATGGGTTCCTTCTACCTCGACATCATCA
>N_1136
TCCTTCTACCTCGACATCATCAAAGACCGTCAGTACACCGC
>N_1137
CAGTACACCGCCAAAGCGGACAGTGTGGCGCGTCGTAGCTG
>N_1138
AGTGTGGCGCGTCGTAGCTGCCAGACTGCGCTATATCACAT
>N_1139
CAGACTGCGCTATATCACATCGCAGAAGCGCTGGTGCGCTG
>N_1140
AGCGCTGGTGCGCTGGATGGCACCAATCCTCTCCTTCACCG
>N_1141
GCACCAATCCTCTCCTTCACCGCTGATGAAGTGTGGGGCTA
>N_1142
ACCGCTGATGAAGTGTGGGGCTACCTGCCGGGCGAACGTGA
>N_1143
CGTGAAAAATACGTCTTCACCGGTGAGTGGTACGAAGGCCT
>N_1144
GGCCTGTTTGGCCTGGCAGACAGTGAAGCGATGAACGATGC
>N_1145
GCAGACAGTGAAGCGATGAACGATGCGTTCTGGGACGAGCT
>N_1146
ACGATGCGTTCTGGGACGAGCTGTTGAAAGTGCGTGGCGAA
>N_1147
AAGTGAACAAAGTCATTGAGCAAGCGCGTGCCGACAAGAAA
>N_1148
GCCGACAAGAAAGTGGGTGGCTCGCTGGAAGCGGCAGTAAC
>N_1149
CTCGCTGGAAGCGGCAGTAACCTTGTATGCAGAACCGGAAC
>N_1150
CCTTGTATGCAGAACCGGAACTGTCGGCGAAACTGACCGCG
>N_1151
CCGCGCTGGGCGATGAATTACGATTTGTCCTGTTGACCTCC
>N_1152
ACGATTTGTCCTGTTGACCTCCGGCGCTACCGTTGCAGACT
>N_1153
TCCGGCGCTACCGTTGCAGACTATAACGACGCACCTGCTGA
>N_1154
TAACGACGCACCTGCTGATGCTCAGCAGAGCGAAGTACTCA
>N_1155
GCTCAGCAGAGCGAAGTACTCAAAGGGCTGAAAGTCGCGTT
>N_1156
GTACTCAAAGGGCTGAAAGTCGCGTTGAGTAAAGCCGAAGG
>N_1157
GAAAGTCGCGTTGAGTAAAGCCGAAGGTGAGAAGTGCCCAC
>N_1158
AAAGCCGAAGGTGAGAAGTGCCCACGCTGCTGGCACTACAC
>N_1159
TGCCCACGCTGCTGGCACTACACCCAGGATGTCGGCAAGGT
>N_1160
CCAGGATGTCGGCAAGGTGGCGGAACACGCAGAAATCTGCG
>N_1161
GCGGAACACGCAGAAATCTGCGGCCGCTGTGTCAGCAACGT
>N_1162
GGCCGCTGTGTCAGCAACGTCGCCGGTGACGGTGAAAAACG
>N_1163
TCGCCGGTGACGGTGAAAAACGTAAGTTTGCCTGATGAGTC
>N_1164
CGTAAGTTTGCCTGATGAGTCAATCGATCTGTTCAACAGGG
>N_1165
GATGAGTCAATCGATCTGTTCAACAGGGCTACGCTGGCTGT
>N_1166
CAGGGCTACGCTGGCTGTGGCTGGTGGTAGTCGTGCTGATT
>N_1167
GTGGTAGTCGTGCTGATTATCGATCTGGGCAGCAAATACCT
>N_1168
ATCGATCTGGGCAGCAAATACCTGATCCTCCAGAACTTTGC
>N_1169
CCTGATCCTCCAGAACTTTGCTCTGGGGGATACGGTCCCGC
>N_1170
GGGGATACGGTCCCGCTGTTCCCGTCGCTTAATCTGCATTA
>N_1171
CGCTGTTCCCGTCGCTTAATCTGCATTATGCGCGTAACTAT
>N_1172
CATTATGCGCGTAACTATGGCGCGGCGTTTAGTTTCCTTGC
>N_1173
TATGGCGCGGCGTTTAGTTTCCTTGCCGATAGCGGCGGCTG
>N_1174
TTGCCGATAGCGGCGGCTGGCAGCGTTGGTTCTTTGCCGGT
>N_1175
TTGGTTCTTTGCCGGTATTGCGATTGGTATTAGCGTGATCC
>N_1176
GGTATTGCGATTGGTATTAGCGTGATCCTGGCAGTGATGAT
>N_1177
GATGATGTATCGCTCGAAGGCCACGCAGAAGCTAAACAATA
>N_1178
ACGCAGAAGCTAAACAATATCGCTTACGCGCTGATTATTGG
>N_1179
GCTTACGCGCTGATTATTGGCGGCGCGCTGGGCAACCTGTT
>N_1180
GGCGCGCTGGGCAACCTGTTCGACCGCCTGTGGCACGGCTT
>N_1181
ACCTGTTCGACCGCCTGTGGCACGGCTTCGTTGTCGATATG
>N_1182
CTGTGGCACGGCTTCGTTGTCGATATGATCGACTTCTACGT
>N_1183
GTCGATATGATCGACTTCTACGTCGGCGACTGGCACTTCGC
>N_1184
TACGTCGGCGACTGGCACTTCGCCACCTTCAACCTTGCCGA
>N_1185
TTCGCCACCTTCAACCTTGCCGATACTGCCATCTGTGTCGG
>N_1186
GCCGATACTGCCATCTGTGTCGGTGCGGCACTGATTGTGCT
>N_1187
TCGGTGCGGCACTGATTGTGCTGGAAGGTTTTTTGCCTTCT
>N_1188
TTGTGCTGGAAGGTTTTTTGCCTTCTAGAGCGAAAAAACAA
>N_1189
AGCGAAAAAACAATAATAAACCCTGCCGGATGCGATGCTGA
>N_1190
CCTGCCGGATGCGATGCTGACGCATCTTATCCGGCCTACAG
>N_1191
CTTATCCGGCCTACAGATTGCTGCGAAATCGTAGGCCGGAT
>N_1192
TAAGGCGTTTACGCCGCATCCGGCAAAAATCCTTAAATATA
>N_1193
AAAATCCTTAAATATAAGAGCAAACCTGCATGTCTGAATCT
>N_1194
ATAAGAGCAAACCTGCATGTCTGAATCTGTACAGAGCAATA
>N_1195
GAATCTGTACAGAGCAATAGCGCCGTCCTGGTGCACTTCAC
>N_1196
GCAATAGCGCCGTCCTGGTGCACTTCACGCTAAAACTCGAC
>N_1197
CACTTCACGCTAAAACTCGACGATGGCACCACCGCCGAGTC
>N_1198
CGATGGCACCACCGCCGAGTCTACCCGCAACAACGGTAAAC
>N_1199
CTACCCGCAACAACGGTAAACCGGCGCTGTTCCGCCTGGGT
>N_1200
GCTGTTCCGCCTGGGTGATGCTTCTCTTTCTGAAGGGCTGG
>N_1201
CTCTTTCTGAAGGGCTGGAGCAACACCTGTTGGGGCTGAAA
>N_1202
TGGAGCAACACCTGTTGGGGCTGAAAGTGGGCGATAAAACC
>N_1203
CTGAAAGTGGGCGATAAAACCACCTTCTCGTTGGAGCCAGA
>N_1204
AAACCACCTTCTCGTTGGAGCCAGATGCGGCGTTTGGCGTG
>N_1205
CAGATGCGGCGTTTGGCGTGCCGTCACCGGACCTGATTCAG
>N_1206
TCACCGGACCTGATTCAGTACTTCTCCCGCCGTGAATTTAT
>N_1207
CCGCCGTGAATTTATGGATGCAGGCGAGCCAGAAATTGGCG
>N_1208
GCAGGCGAGCCAGAAATTGGCGCAATCATGCTTTTTACCGC
>N_1209
CTTTTTACCGCAATGGATGGCAGTGAGATGCCTGGCGTGAT
>N_1210
GGCGTGATCCGCGAAATTAACGGCGACTCCATTACCGTTGA
>N_1211
GACTCCATTACCGTTGATTTCAACCATCCGCTGGCCGGGCA
>N_1212
TCAACCATCCGCTGGCCGGGCAGACCGTTCATTTTGATATT
>N_1213
TTGAAGTGCTGGAAATCGATCCGGCACTGGAGGCGTAACAT
>N_1214
AATCGATCCGGCACTGGAGGCGTAACATGCAGATCCTGTTG
>N_1215
TAACATGCAGATCCTGTTGGCCAACCCGCGTGGTTTTTGTG
>N_1216
CAACCCGCGTGGTTTTTGTGCCGGGGTAGACCGCGCTATCA
>N_1217
GCTATCAGCATTGTTGAAAACGCGCTGGCCATTTACGGCGC
>N_1218
AACGCGCTGGCCATTTACGGCGCACCGATATATGTCCGTCA
>N_1219
TACGGCGCACCGATATATGTCCGTCACGAAGTGGTACATAA
>N_1220
ATGTCCGTCACGAAGTGGTACATAACCGCTATGTGGTCGAT
>N_1221
GTACATAACCGCTATGTGGTCGATAGCTTGCGTGAGCGTGG
>N_1222
TAGCTTGCGTGAGCGTGGGGCTATCTTTATTGAGCAGATTA
>N_1223
GTGGGGCTATCTTTATTGAGCAGATTAGCGAAGTACCGGAC
>N_1224
GACGGCGCGATCCTGATTTTCTCCGCACACGGTGTTTCTCA
>N_1225
TTTCTCCGCACACGGTGTTTCTCAGGCGGTACGTAACGAAG
>N_1226
CGTAACGAAGCAAAAAGTCGCGATTTGACGGTGTTTGATGC
>N_1227
CGATTTGACGGTGTTTGATGCCACCTGTCCGCTGGTGACCA
>N_1228
TGCCACCTGTCCGCTGGTGACCAAAGTGCATATGGAAGTCG
>N_1229
ACCAAAGTGCATATGGAAGTCGCCCGCGCCAGTCGCCGTGG
>N_1230
GCCCGCGCCAGTCGCCGTGGCGAAGAATCTATTCTCATCGG
>N_1231
GCCGTGGCGAAGAATCTATTCTCATCGGTCACGCCGGGCAC
>N_1232
TTCTCATCGGTCACGCCGGGCACCCGGAAGTGGAAGGGACA
>N_1233
GCACCCGGAAGTGGAAGGGACAATGGGCCAGTACAGTAACC
>N_1234
GAAGGGACAATGGGCCAGTACAGTAACCCGGAAGGGGGAAT
>N_1235
ACCCGGAAGGGGGAATGTATCTGGTCGAATCGCCGGACGAT
>N_1236
CGCCGGACGATGTGTGGAAACTGACGGTCAAAAACGAAGAG
>N_1237
TGGAAACTGACGGTCAAAAACGAAGAGAAGCTCTCCTTTAT
>N_1238
AGAGAAGCTCTCCTTTATGACCCAGACCACGCTGTCGGTGG
>N_1239
ACCACGCTGTCGGTGGATGACACGTCTGATGTGATCGACGC
>N_1240
GATGACACGTCTGATGTGATCGACGCGCTGCGTAAACGCTT
>N_1241
CGCAAAGATGACATCTGCTACGCCACGACTAACCGTCAGGA
>N_1242
CACGACTAACCGTCAGGAAGCGGTACGCGCCCTGGCAGAAC
>N_1243
GCGGAAGTTGTGTTGGTGGTCGGTTCGAAAAACTCCTCCAA
>N_1244
GGTTCGAAAAACTCCTCCAACTCCAACCGTCTGGCGGAGCT
>N_1245
ACTCCAACCGTCTGGCGGAGCTGGCCCAGCGTATGGGCAAA
>N_1246
TGGCCCAGCGTATGGGCAAACGCGCGTTTTTGATTGACGAT
>N_1247
AAACGCGCGTTTTTGATTGACGATGCGAAAGACATCCAGGA
>N_1248
GGTTAAATGCGTCGGCGTGACTGCGGGCGCATCGGCTCCGG
>N_1249
GACTGCGGGCGCATCGGCTCCGGATATTCTGGTGCAGAATG
>N_1250
CGGCTCCGGATATTCTGGTGCAGAATGTGGTGGCACGTTTG
>N_1251
TCTGGTGCAGAATGTGGTGGCACGTTTGCAGCAGCTGGGCG
>N_1252
GCAGCTGGGCGGTGGTGAAGCCATTCCGCTGGAAGGCCGTG
>N_1253
GAAGCCATTCCGCTGGAAGGCCGTGAAGAAAACATTGTTTT
>N_1254
CGTGAAGAAAACATTGTTTTCGAAGTGCCGAAAGAGCTGCG
>N_1255
TTTTCGAAGTGCCGAAAGAGCTGCGTGTCGATATTCGTGAA
>N_1256
AAGAGCTGCGTGTCGATATTCGTGAAGTCGATTAAGTCATT
>N_1257
ATTCGTGAAGTCGATTAAGTCATTAGCAGCCTAAGTTATGC
>N_1258
CATTAGCAGCCTAAGTTATGCGAAAATGCCGGTCTTGTTAC
>N_1259
CGAAAATGCCGGTCTTGTTACCGGCATTTTTTATGGAGAAA
>N_1260
GGCATTTTTTATGGAGAAAACATGCGTTTACCTATCTTCCT
>N_1261
ACATGCGTTTACCTATCTTCCTCGATACTGACCCCGGCATT
>N_1262
GATACTGACCCCGGCATTGACGATGCCGTCGCCATTGCCGC
>N_1263
GACGATGCCGTCGCCATTGCCGCCGCGATTTTTGCACCCGA
>N_1264
CATTGCCGCCGCGATTTTTGCACCCGAACTCGACCTGCAAC
>N_1265
CACCCGAACTCGACCTGCAACTGATGACCACCGTCGCGGGT
>N_1266
ACCACCGTCGCGGGTAATGTCTCGGTTGAGAAAACTACCCG
>N_1267
TAATGTCTCGGTTGAGAAAACTACCCGCAATGCCCTGCAAC
>N_1268
GCAATGCCCTGCAACTGCTGCATTTCTGGAATGCGGAGATT
>N_1269
ACTGCTGCATTTCTGGAATGCGGAGATTCCGCTCGCCCAAG
>N_1270
CGCCCAAGGGGCCGCTGTGCCACTGGTACGCGCACCGCGTG
>N_1271
ACGCGCACCGCGTGATGCGGCATCTGTGCACGGCGAATCGG
>N_1272
TCGGGAATGGCTGGCTACGACTTTGTTGAGCACAACCGAAA
>N_1273
TTGTTGAGCACAACCGAAAGCCGCTCGGGATACCGGCGTTT
>N_1274
TACCGGCGTTTCTGGCGATTCGGGATGCCCTGATGCGTGCA
>N_1275
TCGGGATGCCCTGATGCGTGCACCAGAGCCTGTTACCCTGG
>N_1276
AGAGCCTGTTACCCTGGTGGCCATCGGCCCGTTAACCAATA
>N_1277
CGGCCCGTTAACCAATATTGCGCTGTTACTTTCACAATGCC
>N_1278
GCTGTTACTTTCACAATGCCCGGAATGCAAGCCGTATATTC
>N_1279
CGGAATGCAAGCCGTATATTCGCCGTCTGGTGATCATGGGT
>N_1280
TCTGGTGATCATGGGTGGTTCTGCCGGACGCGGCAACTGTA
>N_1281
GGTGGTTCTGCCGGACGCGGCAACTGTACGCCAAACGCCGA
>N_1282
AAACGCCGAGTTTAATATTGCTGCCGATCCAGAAGCTGCTG
>N_1283
TGCTGCCGATCCAGAAGCTGCTGCCTGTGTCTTCCGCAGTG
>N_1284
TTCCGCAGTGGTATTGAAATCGTCATGTGCGGTTTGGATGT
>N_1285
GTCATGTGCGGTTTGGATGTCACCAATCAGGCAATATTAAC
>N_1286
CACCAATCAGGCAATATTAACTCCTGACTATCTCTCTACAC
>N_1287
CTGACTATCTCTCTACACTGCCGCAGTTAAACCGTACCGGG
>N_1288
CCGGGAAAATGCTTCACGCCCTGTTTAGCCACTACCGTAGC
>N_1289
TTTAGCCACTACCGTAGCGGCAGTATGCAAAGCGGCTTGCG
>N_1290
TGCAAAGCGGCTTGCGAATGCACGATCTCTGCGCCATCGCC
>N_1291
CACGATCTCTGCGCCATCGCCTGGCTGGTGCGCCCGGACCT
>N_1292
CCTGGCTGGTGCGCCCGGACCTGTTCACTCTCAAACCCTGT
>N_1293
TCTCAAACCCTGTTTTGTGGCAGTGGAAACTCAGGGCGAAT
>N_1294
GGAAACTCAGGGCGAATTTACCTCAGGCACGACGGTGGTTG
>N_1295
GTGGTTGATATCGACGGTTGCCTGGGCAAGCCAGCCAATGT
>N_1296
TGGGCAAGCCAGCCAATGTACAGGTGGCATTGGATCTGGAT
>N_1297
ATGTACAGGTGGCATTGGATCTGGATGTGAAAGGCTTCCAG
>N_1298
TTGGATCTGGATGTGAAAGGCTTCCAGCAGTGGGTGGCTGA
>N_1299
AGGCTTCCAGCAGTGGGTGGCTGAGGTGCTGGCTCTGGCGT
>N_1300
TGAGGTGCTGGCTCTGGCGTCGTAACCTGTCACATGTTATT
>N_1301
AACCTGTCACATGTTATTGGCATGCAGTCATTCATCGACTC
>N_1302
CTCATGCCTTTCACTGATATCCCTCCCTGTTTATCATTAAT
>N_1303
TGATATCCCTCCCTGTTTATCATTAATTTCTAATTATCAGC
>N_1304
CATTAATTTCTAATTATCAGCGTTTTTGGCTGGCGGCGTAG
>N_1305
GTTTTTGGCTGGCGGCGTAGCGATGCGCTGGTTACTCTGAA
>N_1306
GCGTAGCGATGCGCTGGTTACTCTGAAAACGGTCTATGCAA
>N_1307
TACTCTGAAAACGGTCTATGCAAATTAACAAAAGAGAATAG
>N_1308
AAATTAACAAAAGAGAATAGCTATGCATGATGCAAACATCC
>N_1309
ATGCATGATGCAAACATCCGCGTTGCCATCGCGGGAGCCGG
>N_1310
CGCGTTGCCATCGCGGGAGCCGGGGGGCGTATGGGCCGCCA
>N_1311
GGAGCCGGGGGGCGTATGGGCCGCCAGTTGATTCAGGCGGC
>N_1312
GTATGGGCCGCCAGTTGATTCAGGCGGCGCTGGCATTAGAG
>N_1313
GCGGCGCTGGCATTAGAGGGCGTGCAGTTGGGCGCTGCGCT
>N_1314
AGTTGGGCGCTGCGCTGGAGCGTGAAGGATCTTCTTTACTG
>N_1315
GAAGGATCTTCTTTACTGGGCAGCGACGCCGGTGAGCTGGC
>N_1316
CAGCGACGCCGGTGAGCTGGCCGGAGCCGGGAAAACAGGCG
>N_1317
AGCCGGGAAAACAGGCGTTACCGTGCAAAGCAGCCTCGATG
>N_1318
CGTGCAAAGCAGCCTCGATGCGGTAAAAGATGATTTTGATG
>N_1319
GATGATTTTGATGTGTTTATCGATTTTACCCGTCCGGAAGG
>N_1320
TTTTACCCGTCCGGAAGGTACGCTGAACCATCTCGCTTTTT
>N_1321
AACCATCTCGCTTTTTGTCGCCAGCATGGCAAAGGGATGGT
>N_1322
CATGGCAAAGGGATGGTGATCGGCACTACGGGGTTTGACGA
>N_1323
ATCGGCACTACGGGGTTTGACGAAGCCGGTAAACAAGCAAT
>N_1324
GGTTTGACGAAGCCGGTAAACAAGCAATTCGTGACGCCGCT
>N_1325
ACAAGCAATTCGTGACGCCGCTGCCGATATTGCGATTGTCT
>N_1326
CGATATTGCGATTGTCTTTGCTGCCAATTTTAGCGTTGGCG
>N_1327
GTCTTTGCTGCCAATTTTAGCGTTGGCGTTAACGTCATGCT
>N_1328
GCGTTAACGTCATGCTTAAGCTGCTGGAGAAAGCAGCCAAA
>N_1329
GCTTAAGCTGCTGGAGAAAGCAGCCAAAGTGATGGGTGACT
>N_1330
GCAGCCAAAGTGATGGGTGACTACACCGATATCGAAATTAT
>N_1331
CGATATCGAAATTATTGAAGCACATCATAGACATAAAGTTG
>N_1332
TCATAGACATAAAGTTGATGCGCCGTCAGGCACCGCACTGG
>N_1333
GCCGTCAGGCACCGCACTGGCAATGGGAGAGGCGATCGCCC
>N_1334
ATGGGAGAGGCGATCGCCCACGCCCTTGATAAAGATCTGAA
>N_1335
CCCACGCCCTTGATAAAGATCTGAAAGATTGCGCGGTCTAC
>N_1336
CTGAAAGATTGCGCGGTCTACAGTCGTGAAGGCCACACCGG
>N_1337
GTGAAGGCCACACCGGTGAACGTGTGCCTGGCACCATTGGT
>N_1338
GCCTGGCACCATTGGTTTTGCCACCGTGCGTGCAGGTGACA
>N_1339
ACCGTGCGTGCAGGTGACATCGTTGGTGAACATACCGCGAT
>N_1340
GCGATGTTTGCCGATATTGGCGAGCGTCTGGAGATCACCCA
>N_1341
ATTGGCGAGCGTCTGGAGATCACCCATAAGGCGTCCAGCCG
>N_1342
TAAGGCGTCCAGCCGTATGACATTTGCTAACGGCGCGGTAA
>N_1343
TGGTTGAGTGGTAAGGAAAGCGGTCTTTTTGATATGCGAGA
>N_1344
AAAGCGGTCTTTTTGATATGCGAGATGTACTTGATCTCAAT
>N_1345
TTGATCTCAATAATTTGTAACCACAAAATATTTGTTATGGT
>N_1346
ACAAAATATTTGTTATGGTGCAAAAATAACACATTTAATTT
>N_1347
AATTTATTGATTATAAAGGGCTTTAATTTTTGGCCCTTTTA
>N_1348
TAAAGGGCTTTAATTTTTGGCCCTTTTATTTTTGGTGTTAT
>N_1349
GTGTTATGTTTTTAAATTGTCTATAAGTGCCAAAAATTACA
>N_1350
TCTATAAGTGCCAAAAATTACATGTTTTGTCTTCTGTTTTT
>N_1351
TGTTTTAATGTAAATTTTGACCATTTGGTCCACTTTTTTCT
>N_1352
ACCATTTGGTCCACTTTTTTCTGCTCGTTTTTATTTCATGC
>N_1353
TTTTCTGCTCGTTTTTATTTCATGCAATCTTCTTGCTGCGC
>N_1354
CATGCAATCTTCTTGCTGCGCAAGCGTTTTCCAGAACAGGT
>N_1355
TCCAGAACAGGTTAGATGATCTTTTTGTCGCTTAATGCCTG
>N_1356
GTCGCTTAATGCCTGTAAAACATGCATGAGCCACAAAATAA
>N_1357
CACAAAATAATATAAAAAATCCCGCCATTAAGTTGACTTTT
>N_1358
AAATCCCGCCATTAAGTTGACTTTTAGCGCCCATATCTCCA
>N_1359
GACTTTTAGCGCCCATATCTCCAGAATGCCGCCGTTTGCCA
>N_1360
CTCCAGAATGCCGCCGTTTGCCAGAAATTCGTCGGTAAGCA
>N_1361
GCCAGAAATTCGTCGGTAAGCAGATTTGCATTGATTTACGT
>N_1362
AGCAGATTTGCATTGATTTACGTCATCATTGTGAATTAATA
>N_1363
CATCATTGTGAATTAATATGCAAATAAAGTGAGTGAATATT
>N_1364
AAATAAAGTGAGTGAATATTCTCTGGAGGGTGTTTTGATTA
>N_1365
GGAGGGTGTTTTGATTAAGTCAGCGCTATTGGTTCTGGAAG
>N_1366
TTAAGTCAGCGCTATTGGTTCTGGAAGACGGAACCCAGTTT
>N_1367
ATTGGTTCTGGAAGACGGAACCCAGTTTCACGGTCGGGCCA
>N_1368
ACGGAACCCAGTTTCACGGTCGGGCCATAGGGGCAACAGGT
>N_1369
TCACGGTCGGGCCATAGGGGCAACAGGTTCGGCGGTTGGGG
>N_1370
GGTTCGGCGGTTGGGGAAGTCGTTTTCAATACTTCAATGAC
>N_1371
CGTTTTCAATACTTCAATGACCGGTTATCAAGAAATCCTCA
>N_1372
ATGACCGGTTATCAAGAAATCCTCACTGATCCTTCCTATTC
>N_1373
CCTCACTGATCCTTCCTATTCTCGTCAAATCGTTACTCTTA
>N_1374
TCGTCAAATCGTTACTCTTACTTATCCCCATATTGGCAATG
>N_1375
CCCCATATTGGCAATGTCGGCACCAATGACGCCGATGAAGA
>N_1376
CAATGACGCCGATGAAGAATCTTCTCAGGTACATGCACAAG
>N_1377
CTCAGGTACATGCACAAGGTCTGGTGATTCGCGACCTGCCG
>N_1378
GTCTGGTGATTCGCGACCTGCCGCTGATTGCCAGCAACTTC
>N_1379
CCGCTGATTGCCAGCAACTTCCGTAATACCGAAGACCTCTC
>N_1380
TTCCGTAATACCGAAGACCTCTCTTCTTACCTGAAACGCCA
>N_1381
CTCTCTTCTTACCTGAAACGCCATAACATCGTGGCGATTGC
>N_1382
CCATAACATCGTGGCGATTGCCGATATCGATACCCGTAAGC
>N_1383
GTAAGCTGACGCGTTTACTGCGCGAGAAAGGCGCACAGAAT
>N_1384
GAGAAAGGCGCACAGAATGGCTGCATTATCGCGGGCGATAA
>N_1385
GGGCGATAACCCGGATGCGGCGCTGGCGTTAGAAAAAGCCC
>N_1386
TTAGAAAAAGCCCGCGCGTTCCCAGGTCTGAATGGCATGGA
>N_1387
GCGTTCCCAGGTCTGAATGGCATGGATCTGGCAAAAGAAGT
>N_1388
GGATCTGGCAAAAGAAGTGACCACCGCAGAAGCCTATAGCT
>N_1389
CGCAGAAGCCTATAGCTGGACACAAGGGAGCTGGACGTTGA
>N_1390
ACAAGGGAGCTGGACGTTGACCGGTGGCCTGCCAGAAGCGA
>N_1391
CCAGAAGCGAAAAAAGAAGACGAGCTGCCGTTCCACGTCGT
>N_1392
GCTGCCGTTCCACGTCGTGGCTTATGATTTTGGTGCCAAGC
>N_1393
CGTGGCTTATGATTTTGGTGCCAAGCGCAACATCCTGCGGA
>N_1394
CGGATGCTGGTGGATAGAGGCTGTCGCCTGACCATCGTTCC
>N_1395
CTGTCGCCTGACCATCGTTCCGGCGCAAACTTCTGCGGAAG
>N_1396
AAACTTCTGCGGAAGATGTGCTGAAAATGAATCCAGACGGC
>N_1397
AAAATGAATCCAGACGGCATCTTCCTCTCCAACGGTCCTGG
>N_1398
TTCCTCTCCAACGGTCCTGGCGACCCGGCCCCGTGCGATTA
>N_1399
GACCCGGCCCCGTGCGATTACGCCATTACCGCCATCCAGAA
>N_1400
GAAACCGATATTCCGGTATTCGGCATCTGTCTCGGTCATCA
>N_1401
TCGGCATCTGTCTCGGTCATCAGCTGCTGGCGCTGGCGAGC
>N_1402
GCTGGCGAGCGGTGCGAAGACTGTCAAAATGAAATTTGGTC
>N_1403
CTGTCAAAATGAAATTTGGTCACCACGGCGGCAACCATCCG
>N_1404
GTTAAAGATGTGGAGAAAAACGTGGTAATGATCACCGCCCA
>N_1405
GTAATGATCACCGCCCAGAACCACGGTTTTGCGGTGGACGA
>N_1406
GGTGGACGAAGCAACATTACCTGCAAACCTGCGTGTCACGC
>N_1407
CTGCAAACCTGCGTGTCACGCATAAATCCCTGTTCGACGGT
>N_1408
TAAATCCCTGTTCGACGGTACGTTACAGGGCATTCATCGCA
>N_1409
GCATTCATCGCACCGATAAACCGGCATTCAGCTTCCAGGGG
>N_1410
ACCCTGAAGCCAGCCCTGGTCCACACGACGCCGCGCCGTTG
>N_1411
CACGACGCCGCGCCGTTGTTCGACCACTTTATCGAGTTAAT
>N_1412
ACTTTATCGAGTTAATTGAGCAGTACCGTAAAACCGCTAAG
>N_1413
AATTGAGCAGTACCGTAAAACCGCTAAGTAATCAGGAGTAA
>N_1414
GTAAAAGAGCCATGCCAAAACGTACAGATATAAAAAGTATC
>N_1415
CGTACAGATATAAAAAGTATCCTGATTCTGGGTGCGGGCCC
>N_1416
AAGTATCCTGATTCTGGGTGCGGGCCCGATTGTTATCGGTC
>N_1417
GGTGCGGGCCCGATTGTTATCGGTCAGGCGTGTGAGTTTGA
>N_1418
GGTCAGGCGTGTGAGTTTGACTACTCTGGCGCGCAAGCGTG
>N_1419
TGGCGCGCAAGCGTGTAAAGCCCTGCGTGAAGAGGGTTACC
>N_1420
GCCCTGCGTGAAGAGGGTTACCGCGTCATTCTGGTGAACTC
>N_1421
CCGCGTCATTCTGGTGAACTCCAACCCGGCGACCATCATGA
>N_1422
CAACCCGGCGACCATCATGACCGACCCGGAAATGGCTGATG
>N_1423
CATGACCGACCCGGAAATGGCTGATGCAACCTACATCGAGC
>N_1424
CTGATGCAACCTACATCGAGCCGATTCACTGGGAAGTTGTA
>N_1425
CGATTCACTGGGAAGTTGTACGCAAGATTATTGAAAAAGAG
>N_1426
TGAAAAAGAGCGCCCGGACGCGGTGCTGCCAACGATGGGCG
>N_1427
GCGGTGCTGCCAACGATGGGCGGTCAGACGGCGCTGAACTG
>N_1428
CGCTGAACTGCGCGCTGGAGCTGGAACGTCAGGGCGTGTTG
>N_1429
CAGGGCGTGTTGGAAGAGTTCGGTGTCACCATGATTGGTGC
>N_1430
CGGTGTCACCATGATTGGTGCCACTGCCGATGCGATTGATA
>N_1431
TGCCGATGCGATTGATAAAGCAGAAGACCGCCGTCGTTTCG
>N_1432
TAGCGATGAAGAAAATTGGTCTGGAAACCGCGCGTTCCGGT
>N_1433
GAAACCGCGCGTTCCGGTATCGCACACACGATGGAAGAAGC
>N_1434
GGAAGAAGCGCTGGCGGTTGCCGCTGACGTGGGCTTCCCGT
>N_1435
GCGGTTGCCGCTGACGTGGGCTTCCCGTGCATTATTCGCCC
>N_1436
GGCTTCCCGTGCATTATTCGCCCATCCTTTACCATGGGCGG
>N_1437
TCCTTTACCATGGGCGGTAGCGGCGGCGGTATCGCTTATAA
>N_1438
GGCGGCGGTATCGCTTATAACCGTGAAGAGTTTGAAGAAAT
>N_1439
AGAGTTTGAAGAAATTTGCGCCCGCGGTCTGGATCTCTCTC
>N_1440
TTTGCGCCCGCGGTCTGGATCTCTCTCCGACCAAAGAGTTG
>N_1441
TCTCTCCGACCAAAGAGTTGCTGATTGATGAGTCGCTGATC
>N_1442
AGAGTTGCTGATTGATGAGTCGCTGATCGGCTGGAAAGAGT
>N_1443
CTGATCGGCTGGAAAGAGTACGAGATGGAAGTGGTGCGTGA
>N_1444
AGTACGAGATGGAAGTGGTGCGTGATAAAAACGACAACTGC
>N_1445
CGTGATAAAAACGACAACTGCATCATCGTCTGCTCTATCGA
>N_1446
TGCATCATCGTCTGCTCTATCGAAAACTTCGATGCGATGGG
>N_1447
GATGCGATGGGCATCCACACCGGTGACTCCATCACTGTCGC
>N_1448
CGCTGACCGACAAAGAATATCAAATCATGCGTAACGCCTCG
>N_1449
TCAAATCATGCGTAACGCCTCGATGGCGGTGCTGCGTGAAA
>N_1450
CGGCGTTGAAACCGGTGGTTCCAACGTTCAGTTTGCGGTGA
>N_1451
TGGTTCCAACGTTCAGTTTGCGGTGAACCCGAAAAACGGTC
>N_1452
AACGGTCGTCTGATTGTTATCGAAATGAACCCACGCGTGTC
>N_1453
CGAAATGAACCCACGCGTGTCCCGTTCTTCGGCGCTGGCGT
>N_1454
GTCCCGTTCTTCGGCGCTGGCGTCGAAAGCGACCGGTTTCC
>N_1455
GCGTCGAAAGCGACCGGTTTCCCGATTGCTAAAGTGGCGGC
>N_1456
TTTCCCGATTGCTAAAGTGGCGGCGAAACTGGCGGTGGGTT
>N_1457
GCGAAACTGGCGGTGGGTTACACCCTCGACGAACTGATGAA
>N_1458
ACCCTCGACGAACTGATGAACGACATCACTGGCGGACGTAC
>N_1459
ACATCACTGGCGGACGTACTCCGGCCTCCTTCGAGCCGTCC
>N_1460
CCGGCCTCCTTCGAGCCGTCCATCGACTATGTGGTTACTAA
>N_1461
GTCCATCGACTATGTGGTTACTAAAATTCCTCGCTTCAACT
>N_1462
GAAAAATTCGCCGGTGCTAACGACCGTCTGACCACTCAGAT
>N_1463
TCTGACCACTCAGATGAAATCGGTTGGCGAAGTGATGGCGA
>N_1464
ATCGGTTGGCGAAGTGATGGCGATTGGTCGCACGCAGCAGG
>N_1465
TGGTCGCACGCAGCAGGAATCCCTGCAAAAAGCGCTGCGCG
>N_1466
CTGCAAAAAGCGCTGCGCGGCCTGGAAGTCGGTGCGACTGG
>N_1467
GAAGTCGGTGCGACTGGATTCGACCCGAAAGTGAGCCTGGA
>N_1468
GGATTCGACCCGAAAGTGAGCCTGGATGACCCGGAAGCGTT
>N_1469
GGATGACCCGGAAGCGTTAACCAAAATCCGTCGCGAACTGA
>N_1470
ATCCGTCGCGAACTGAAAGACGCAGGCGCAGATCGTATCTG
>N_1471
TGAAAGACGCAGGCGCAGATCGTATCTGGTACATCGCCGAT
>N_1472
TATCTGGTACATCGCCGATGCGTTCCGTGCGGGCCTGTCTG
>N_1473
TGCGTTCCGTGCGGGCCTGTCTGTGGACGGCGTCTTCAACC
>N_1474
TCTGTGGACGGCGTCTTCAACCTGACCAACATTGACCGCTG
>N_1475
AACCTGACCAACATTGACCGCTGGTTCCTGGTACAGATTGA
>N_1476
TCCTGGTACAGATTGAAGAGCTGGTGCGTCTGGAAGAGAAA
>N_1477
GCGTCTGGAAGAGAAAGTGGCGGAAGTGGGCATCACTGGCC
>N_1478
CGGAAGTGGGCATCACTGGCCTGAACGCTGACTTCCTGCGC
>N_1479
CTGAACGCTGACTTCCTGCGCCAGCTGAAACGCAAAGGCTT
>N_1480
GCTGAAACGCAAAGGCTTTGCCGATGCGCGCTTGGCAAAAC
>N_1481
CCGATGCGCGCTTGGCAAAACTGGCGGGCGTACGCGAAGCG
>N_1482
GGCGTACGCGAAGCGGAAATCCGTAAGCTGCGTGACCAGTA
>N_1483
AAGCTGCGTGACCAGTATGACCTGCACCCGGTTTATAAGCG
>N_1484
ACCTGCACCCGGTTTATAAGCGCGTGGATACCTGTGCGGCA
>N_1485
GCGCGTGGATACCTGTGCGGCAGAGTTCGCCACCGACACCG
>N_1486
GGCAGAGTTCGCCACCGACACCGCTTACATGTACTCCACTT
>N_1487
ACCGACACCGCTTACATGTACTCCACTTATGAAGAAGAGTG
>N_1488
TCCACTTATGAAGAAGAGTGCGAAGCGAATCCGTCTACCGA
>N_1489
GAAGCGAATCCGTCTACCGACCGTGAAAAAATCATGGTGCT
>N_1490
GAAAAAATCATGGTGCTTGGCGGCGGCCCGAACCGTATCGG
>N_1491
ATCGAATTCGACTACTGTTGCGTACACGCCTCGCTGGCGCT
>N_1492
GCGTACACGCCTCGCTGGCGCTGCGCGAAGACGGTTACGAA
>N_1493
GCGCGAAGACGGTTACGAAACCATTATGGTTAACTGTAACC
>N_1494
TACGAAACCATTATGGTTAACTGTAACCCGGAAACCGTCTC
>N_1495
GGTTAACTGTAACCCGGAAACCGTCTCCACCGACTACGACA
>N_1496
ACCGTCTCCACCGACTACGACACTTCCGACCGCCTCTACTT
>N_1497
GACACTTCCGACCGCCTCTACTTCGAGCCGGTAACTCTGGA
>N_1498
CCTCTACTTCGAGCCGGTAACTCTGGAAGATGTGCTGGAAA
>N_1499
CGGTAACTCTGGAAGATGTGCTGGAAATCGTGCGTATCGAG
>N_1500
GAGAAGCCGAAAGGCGTTATCGTCCAGTACGGCGGTCAGAC
>N_1501
CGTCCAGTACGGCGGTCAGACCCCGCTGAAACTGGCGCGCG
>N_1502
ACTGGCGCGCGCGCTGGAAGCTGCTGGCGTACCGGTTATCG
>N_1503
GCTGGCGTACCGGTTATCGGCACCAGCCCGGATGCTATCGA
>N_1504
CCCGGATGCTATCGACCGTGCAGAAGACCGTGAACGCTTCC
>N_1505
ACCGTGCAGAAGACCGTGAACGCTTCCAGCATGCGGTTGAG
>N_1506
GCTTCCAGCATGCGGTTGAGCGTCTGAAACTGAAACAACCG
>N_1507
ACCGGCGAACGCCACCGTTACCGCTATTGAAATGGCGGTAG
>N_1508
TGAAATGGCGGTAGAGAAGGCGAAAGAGATTGGCTACCCGC
>N_1509
GAGAAGGCGAAAGAGATTGGCTACCCGCTGGTGGTACGTCC
>N_1510
TTGGCTACCCGCTGGTGGTACGTCCGTCTTACGTTCTCGGC
>N_1511
CGTCCGTCTTACGTTCTCGGCGGTCGGGCGATGGAAATCGT
>N_1512
GGCGGTCGGGCGATGGAAATCGTCTATGACGAAGCTGACCT
>N_1513
CCTGCGTCGCTACTTCCAGACGGCGGTCAGCGTGTCTAACG
>N_1514
ACGGCGGTCAGCGTGTCTAACGATGCGCCAGTGTTGCTGGA
>N_1515
CTAACGATGCGCCAGTGTTGCTGGACCACTTCCTCGATGAC
>N_1516
CTGGACCACTTCCTCGATGACGCGGTAGAAGTTGACGTGGA
>N_1517
GTAGAAGTTGACGTGGATGCCATCTGCGACGGCGAAATGGT
>N_1518
TCTGCGACGGCGAAATGGTGCTGATTGGCGGCATCATGGAG
>N_1519
TGATTGGCGGCATCATGGAGCATATTGAGCAGGCGGGCGTG
>N_1520
CTCCGGTGACTCCGCATGTTCTCTGCCAGCCTACACCTTAA
>N_1521
ACACCTTAAGTCAGGAAATTCAGGATGTGATGCGCCAGCAG
>N_1522
ATGTGATGCGCCAGCAGGTGCAGAAACTGGCCTTCGAATTG
>N_1523
TGGCCTTCGAATTGCAGGTGCGCGGCCTGATGAACGTGCAG
>N_1524
GTGCAGTTTGCGGTGAAAAACAACGAAGTCTACCTGATTGA
>N_1525
GTCTACCTGATTGAAGTTAACCCGCGTGCGGCGCGTACCGT
>N_1526
GCGTACCGTTCCGTTCGTCTCCAAAGCCACCGGCGTACCGC
>N_1527
AGTGGCGGCGCGCGTGATGGCTGGCAAATCGCTGGCTGAGC
>N_1528
GCTGGCTGAGCAGGGCGTAACCAAAGAAGTTATCCCGCCGT
>N_1529
GGCGTAACCAAAGAAGTTATCCCGCCGTACTACTCGGTGAA
>N_1530
ACTCGGTGAAAGAAGTGGTGCTGCCGTTCAATAAATTCCCG
>N_1531
GTGCTGCCGTTCAATAAATTCCCGGGCGTTGACCCGCTGTT
>N_1532
GCGTTGACCCGCTGTTAGGGCCAGAAATGCGCTCTACCGGG
>N_1533
ATGCGCTCTACCGGGGAAGTCATGGGCGTGGGCCGCACCTT
>N_1534
ATGGGCGTGGGCCGCACCTTCGCTGAAGCGTTTGCCAAAGC
>N_1535
CACCTTCGCTGAAGCGTTTGCCAAAGCGCAGCTGGGCAGCA
>N_1536
AAAGCGCAGCTGGGCAGCAACTCCACCATGAAGAAACACGG
>N_1537
GCAACTCCACCATGAAGAAACACGGTCGTGCGCTGCTTTCC
>N_1538
ACACGGTCGTGCGCTGCTTTCCGTGCGCGAAGGCGATAAAG
>N_1539
GATAAAGAACGCGTGGTGGACCTGGCGGCAAAACTGCTGAA
>N_1540
TGGTGGACCTGGCGGCAAAACTGCTGAAACAGGGCTTCGAG
>N_1541
TGCTGAAACAGGGCTTCGAGCTGGATGCGACCCACGGCACG
>N_1542
GCTGGATGCGACCCACGGCACGGCGATTGTGCTGGGCGAAG
>N_1543
GGCGATTGTGCTGGGCGAAGCAGGTATCAACCCGCGTCTGG
>N_1544
ATCAACCCGCGTCTGGTAAACAAGGTGCATGAAGGCCGTCC
>N_1545
GTAAACAAGGTGCATGAAGGCCGTCCGCACATTCAGGACCG
>N_1546
GGCCGTCCGCACATTCAGGACCGTATCAAGAATGGCGAATA
>N_1547
CAGGACCGTATCAAGAATGGCGAATATACCTACATCATCAA
>N_1548
GGCGAATATACCTACATCATCAACACCACCTCAGGCCGTCG
>N_1549
TCAACACCACCTCAGGCCGTCGTGCGATTGAAGACTCCCGC
>N_1550
CCGCGTGATTCGTCGCAGTGCGCTGCAATATAAAGTGCATT
>N_1551
GTGCGCTGCAATATAAAGTGCATTACGACACCACCCTGAAC
>N_1552
CATTACGACACCACCCTGAACGGCGGCTTTGCCACCGCGAT
>N_1553
CACCGCGATGGCGCTGAATGCCGATGCGACTGAAAAAGTAA
>N_1554
TGCGACTGAAAAAGTAATTTCGGTGCAGGAAATGCACGCAC
>N_1555
TAATTTCGGTGCAGGAAATGCACGCACAGATCAAATAATAG
>N_1556
ACGCACAGATCAAATAATAGCGTGTCATGGCAGATATTTTT
>N_1557
GTGTCATGGCAGATATTTTTCATCCGCTAATTTGATCGAAT
>N_1558
TTTTCATCCGCTAATTTGATCGAATAACTAATACGGTTCTC
>N_1559
ATTTGATCGAATAACTAATACGGTTCTCTGATGAGGACCGT
>N_1560
ATACGGTTCTCTGATGAGGACCGTTTTTTTTTGCCCATTAA
>N_1561
ATGAGGACCGTTTTTTTTTGCCCATTAAGTAAATCTTTTGG
>N_1562
TTTTTGCCCATTAAGTAAATCTTTTGGGGAATCGATATTTT
>N_1563
ATGACATAAGCAGGATTTAGCTCACACTTATCGACGGTGAA
>N_1564
ACTTATCGACGGTGAAGTTGCATACTATCGATATATCCACA
>N_1565
GTTGCATACTATCGATATATCCACAATTTTAATATGGCCTT
>N_1566
TATCCACAATTTTAATATGGCCTTGTTTAATTGCTTCAAAA
>N_1567
AATATGGCCTTGTTTAATTGCTTCAAAACGAGTCATAGCCA
>N_1568
TTAATTGCTTCAAAACGAGTCATAGCCAGACTTTTAATTTG
>N_1569
CAGACTTTTAATTTGTGAAACTGGAGTTCGTATGTGTGAAG
>N_1570
GTGAAGGATATGTTGAAAAACCACTCTACTTGTTAATCGCC
>N_1571
AAACCACTCTACTTGTTAATCGCCGAATGGATGATGGCTGA
>N_1572
AATCGCCGAATGGATGATGGCTGAAAATCGGTGGGTGATAG
>N_1573
TGAAAATCGGTGGGTGATAGCAAGAGAGATCTCTATTCATT
>N_1574
AGAGAGATCTCTATTCATTTCGATATTGAACACAGCAAGGC
>N_1575
CGATATTGAACACAGCAAGGCGGTTAATACCCTGACTTATA
>N_1576
TTAATACCCTGACTTATATTCTGTCGGAAGTCACAGAAATA
>N_1577
TCGGAAGTCACAGAAATAAGCTGCGAAGTTAAGATGATCCC
>N_1578
AGCTGCGAAGTTAAGATGATCCCTAATAAGCTGGAAGGGCG
>N_1579
TCCCTAATAAGCTGGAAGGGCGGGGATGCCAGTGTCAGCGA
>N_1580
GGCGGGGATGCCAGTGTCAGCGACTGGTTAAAGTGGTCGAT
>N_1581
CAGCGACTGGTTAAAGTGGTCGATATCGATGAGCAAATTTA
>N_1582
AAGTGGTCGATATCGATGAGCAAATTTACGCGCGCCTGCGC
>N_1583
CAAATTTACGCGCGCCTGCGCAATAACAGTCGGGAAAAATT
>N_1584
AACAGTCGGGAAAAATTAGTCGGTGTAAGAAAGACGCCGCG
>N_1585
ATTAGTCGGTGTAAGAAAGACGCCGCGTATTCCTGCCGTTC
>N_1586
CTGCCGTTCCGCTCACGGAACTTAACCGCGAGCAGAAGTGG
>N_1587
TTAACCGCGAGCAGAAGTGGCAGATGATGTTGTCAAAGAGT
>N_1588
GAAGTGGCAGATGATGTTGTCAAAGAGTATGCGTCGTTAAT
>N_1589
GTATGCGTCGTTAATTTTATCTCGTTGATACCGGGCGTCCT
>N_1590
TCTCGTTGATACCGGGCGTCCTGCTTGCCAGATGCGATGTT
>N_1591
CGATGTTGTAGCATCTTATCCAGCAACCAGGTCGCATCCGG
>N_1592
AGCAACCAGGTCGCATCCGGCAAGATCACCGTTTAGGCGTC
>N_1593
CAAGATCACCGTTTAGGCGTCACATCCGTCGTCCCCTGCAA
>N_1594
GTCACATCCGTCGTCCCCTGCAAACGGGGGCGATTTTCCTC
>N_1595
CAAACGGGGGCGATTTTCCTCCATTTGCCTCAGTGGCTGCG
>N_1596
TCCATTTGCCTCAGTGGCTGCGTTTCATGTAACGATACATG
>N_1597
TTTCATGTAACGATACATGACAGCGCCCGACAAGATCCTGA
>N_1598
CGCCCGACAAGATCCTGATACTCTTTGGTATTCAACCGTTT
>N_1599
TCTTTGGTATTCAACCGTTTCCAGTGTAACTCGTCGTCACT
>N_1600
TCCAGTGTAACTCGTCGTCACTAACATTGCGTACAGCGCGG
>N_1601
CACTAACATTGCGTACAGCGCGGGCTGGCGTACCCATCAAC
>N_1602
GCTGGCGTACCCATCAACAACTGGCGTTTCTCGCCGCGAAA
>N_1603
GGCGTTTCTCGCCGCGAAAGCCCGCTTTGACAAAGCTCATG
>N_1604
CGCTTTGACAAAGCTCATGGCGGCAACAATGCTCTCTTCGC
>N_1605
CGGCAACAATGCTCTCTTCGCCAATGACCGCGCCATCCATA
>N_1606
ATGACCGCGCCATCCATAATCACGCTGTTCATCCCGACCAA
>N_1607
ATCACGCTGTTCATCCCGACCAATGCATCGCGACCAATCAA
>N_1608
ATGCATCGCGACCAATCAAACAACCATGCAGGATCGCTCCG
>N_1609
ATCAAACAACCATGCAGGATCGCTCCGTGCCCGATATGGCC
>N_1610
TCGCTCCGTGCCCGATATGGCCGTTTTCCCCAACGATAGTG
>N_1611
CCCAACGATAGTGTCAGTGTCGCAGTAGCCATGCATAATGC
>N_1612
CGCAGTAGCCATGCATAATGCAGCCATCCTGAATATTGGCT
>N_1613
GCAGCCATCCTGAATATTGGCTCCCGCTTGCACGATCAACC
>N_1614
GCTCCCGCTTGCACGATCAACCGCCCGTAGTCACCACGCAG
>N_1615
GTAGTCACCACGCAGTGAGGCGAGTGGGCCGATGTAGACAC
>N_1616
GGCGAGTGGGCCGATGTAGACACCGGCTCCCACAATCACAT
>N_1617
GACACCGGCTCCCACAATCACATCGCCAATCAAGACGGCAC
>N_1618
CATCGCCAATCAAGACGGCACTGGGATGGACAAACGCCGTC
>N_1619
GGGTGAACCACCGGAATTAACCCCTCAAAGGCGTAATAGCT
>N_1620
CCCTCAAAGGCGTAATAGCTCACGGTTGTTAACGTCCTTTC
>N_1621
CCACACCGGATCGCGCTTCTCGGCAAACGCCAGCGGCCCTT
>N_1622
CTCGGCAAACGCCAGCGGCCCTTCAATGGCATCTTCCGAAT
>N_1623
TCAATGGCATCTTCCGAATGCAGAACCGATGGATAGTGTTT
>N_1624
AGAACCGATGGATAGTGTTTCAACACGCCGCTGCGAATATA
>N_1625
ACACGCCGCTGCGAATATAGCGATACGCTTCTTCTACCGGC
>N_1626
CGATACGCTTCTTCTACCGGCATTTCGCTGGTGGTGCGGTA
>N_1627
CCGGCATTTCGCTGGTGGTGCGGTAGATCTCTTTCAGCGCC
>N_1628
GCGGTAGATCTCTTTCAGCGCCGCAATCGCCAGCGGGGCGC
>N_1629
CGCCGCAATCGCCAGCGGGGCGCTGTTAACCAGCTGCTGAG
>N_1630
GCTGTTAACCAGCTGCTGAGCCAGTTCGCGGGCGTTATCCA
>N_1631
AGTTCGCGGGCGTTATCCATCAGTTCCGCCTGGCTAACCAC
>N_1632
ATCAGTTCCGCCTGGCTAACCACGCGGTTGACTATCCCCCA
>N_1633
CGCGGTTGACTATCCCCCAACGCAGCGCCTCTTCTGCGCCC
>N_1634
ACGCAGCGCCTCTTCTGCGCCCATTCGTCTGCCGGTCATCA
>N_1635
GGTCATCACCATTTCATTGACGATGGCAGGCGGCAGGATCT
>N_1636
TCATTGACGATGGCAGGCGGCAGGATCTTCGGCAGACGCAG
>N_1637
GGCAGGATCTTCGGCAGACGCAGCACACCGCCGCTGTCAGG
>N_1638
AGGAACGATGCCCAGTTTGGCTTCCGGCAGGGCGAAGCTGG
>N_1639
TTCCGGCAGGGCGAAGCTGGCGTTATCGGCACAAACAATAA
>N_1640
ATCGGCACAAACAATAAAATCTGCCGCCAGCGCCAGTTCAA
>N_1641
CCGCCAGCGCCAGTTCAAAGCCGCCGCCAAAGGCATAGCCG
>N_1642
TTCAAAGCCGCCGCCAAAGGCATAGCCGTTCACAGCTGCGA
>N_1643
GCCGTTCACAGCTGCGATAACCGGTTTGTCGAGATTGAAAA
>N_1644
TTTGTCGAGATTGAAAATTTCGGTTAATCCCGCAAAACCAC
>N_1645
TTCGGTTAATCCCGCAAAACCACCCGGACCAAAGTCAGCAT
>N_1646
ACCAAAGTCAGCATCCGGTGCTTCGCCTTCTGCTGCCGCTT
>N_1647
CGCTTTTAAATCCCAGCCCGCGGAAAAGAACTTCTCTCCGG
>N_1648
AAAAGAACTTCTCTCCGGCACCGGTAATAATGGCGACACGT
>N_1649
TCCGGCACCGGTAATAATGGCGACACGTAATTGCGGATCGT
>N_1650
ATAATGGCGACACGTAATTGCGGATCGTCACGGAAATTTAG
>N_1651
GTCACGGAAATTTAGAAATACTTCGCCCATTTCAAAGCTGG
>N_1652
CATTTCAAAGCTGGTTTTTGCATCAATAGCATTCGCTTTTG
>N_1653
CAATAGCATTCGCTTTTGGACGATCAAGGGTAATTTCCAGA
>N_1654
TGGACGATCAAGGGTAATTTCCAGAATTGATCCATTGCGGG
>N_1655
AGAATTGATCCATTGCGGGTCAGATGTAATGATTCACTCAT
>N_1656
GCGGGTCAGATGTAATGATTCACTCATTCCTTTTCTCCATT
>N_1657
ATTCCTTTTCTCCATTTTTGCTTTTTCAGGGACGACAACAT
>N_1658
TTTTTCAGGGACGACAACATCCCTGCAAAAAATGCATATTG
>N_1659
TTTTAGAGTGTGATTATTAGCTGGCAGGGTAGTTCCCTGCT
>N_1660
TATTAGCTGGCAGGGTAGTTCCCTGCTGTTTCATTTATTTC
>N_1661
CCCTGCTGTTTCATTTATTTCAGATTCTTTCTAATTATTTT
>N_1662
CGAGCAATTACGTGGCAGATCTTTTCTGATCTCCAGATAAG
>N_1663
CTGATCTCCAGATAAGAGGGCACTTTAAATTTCGCCATATT
>N_1664
AAATTTCGCCATATTTTGTTCGCAGAAGCGGAAAAATTCCT
>N_1665
TTCGCAGAAGCGGAAAAATTCCTCTTCGCTCAATGTTTCAC
>N_1666
CCTCTTCGCTCAATGTTTCACCTTCATTCAGCACCACAAAT
>N_1667
TTCATTCAGCACCACAAATGCTTTGATGGCTTCATCGCGAA
>N_1668
TTGATGGCTTCATCGCGAATCGAATCTTTAATACCCACAAC
>N_1669
CGCGAATCGAATCTTTAATACCCACAACCACGATGTCCTGA
>N_1670
ACCACGATGTCCTGAATTTTCGGGTGCGCGGCGATAATATT
>N_1671
GTGCGCGGCGATAATATTTTCCAGCTCCACGCAGGAGACAT
>N_1672
TTCCAGCTCCACGCAGGAGACATTCTCGCCGCCACGTTTAA
>N_1673
TTCTCGCCGCCACGTTTAATCATATTGCAGCGGCGATCGAC
>N_1674
CATATTGCAGCGGCGATCGACGAAATAAAAAAAGTCCTCTT
>N_1675
ATCGACGAAATAAAAAAAGTCCTCTTCGTCGCGGTATCCGG
>N_1676
GTCCTCTTCGTCGCGGTATCCGGTATCGCCGGTATGCAGCC
>N_1677
CCGGTATCGCCGGTATGCAGCCAGCCATCGGCTTCCAGCAC
>N_1678
CCAGCCATCGGCTTCCAGCACTTTCGCAGTGGCTTGTGGGT
>N_1679
GCTTGTGGGTTGAGAAAGTACTCTTTGAAGATGGTTTTCCC
>N_1680
TACTCTTTGAAGATGGTTTTCCCAGGTATGCCTTTAATGCA
>N_1681
TCCCAGGTATGCCTTTAATGCAGATTTCACCGATCTCACCA
>N_1682
TGCAGATTTCACCGATCTCACCAGCCGGGAGCGGGCGATTG
>N_1683
CGGGAGCGGGCGATTGTGATCGTCGCGGATCTCCGCTTCGT
>N_1684
CGCGGATCTCCGCTTCGTAGCAAAACCCCACCCGACCAATC
>N_1685
CAAAACCCCACCCGACCAATCGACGGCCAGCGTCGTTTATC
>N_1686
CGACGGCCAGCGTCGTTTATCGCCAGGACGATCGCCGATAA
>N_1687
CAGGACGATCGCCGATAATGCCCACAATGGTTTCCGTCATC
>N_1688
GATAATGCCCACAATGGTTTCCGTCATCCCATAAGACGTCA
>N_1689
TCCGTCATCCCATAAGACGTCAGCAAGCGAACGCCGAAGCG
>N_1690
CAAGCGAACGCCGAAGCGTTCACAAAACGCATCTTTTTCCT
>N_1691
TTCACAAAACGCATCTTTTTCCTGCTCCGACAAGTTGAGAT
>N_1692
TCCGACAAGTTGAGATAAAACATCACTTCCCGCAGGCGGTG
>N_1693
ACTTCCCGCAGGCGGTGTTGCTGATCGTTCGCTGAAGGCGG
>N_1694
TGCTGATCGTTCGCTGAAGGCGGCTGTACCATCAACGTACG
>N_1695
GCGGCTGTACCATCAACGTACGGATCATCATCGGAATACAT
>N_1696
GATCATCATCGGAATACATTCGGTAACGGTGGCGCGGTACT
>N_1697
GTAACGGTGGCGCGGTACTTCTGTACCTGTCCCCAGAAGGC
>N_1698
CTGTACCTGTCCCCAGAAGGCGCGGGCGCTGTATTTCTCGA
>N_1699
AAGGCGCGGGCGCTGTATTTCTCGACCAGCACAAAGGTGGC
>N_1700
CTCGACCAGCACAAAGGTGGCCCCGGCAGAAAACGCCGCCA
>N_1701
CCGGCAGAAAACGCCGCCATCGCCGCAGTACACTGGCAATC
>N_1702
CGCCGCAGTACACTGGCAATCGATATGAAACGCAGGCATTA
>N_1703
GATATGAAACGCAGGCATTACCGTCAGGTAGACGTCATCGT
>N_1704
CGTCAGGTAGACGTCATCGTCACGCAGTGCACACTGCCAGG
>N_1705
ACGCAGTGCACACTGCCAGGCGGAGTAATATCCAGCGAAGC
>N_1706
CGGAGTAATATCCAGCGAAGCGCAGGTTGTAATGGGTAATC
>N_1707
CGCAGGTTGTAATGGGTAATCACCACACCTTTCGGTCGGGA
>N_1708
CTTTCGGTCGGGAGGTGGTGCCGGAGGTGAAGAGAATTTCC
>N_1709
GCCGGAGGTGAAGAGAATTTCCGCCGTATCGTCAGTCGATA
>N_1710
CGGTGCATAGCACAAGGTGGCAGGTTGTTGATTTTTCAGTT
>N_1711
GTTGAGTAAACGAACTCACGCCATCATCAGCGGGAAGTGCC
>N_1712
GCCATCATCAGCGGGAAGTGCCACATCTGTCAGGCAAATGT
>N_1713
ACATCTGTCAGGCAAATGTGCCGCAATTGAGTGGCATCTTC
>N_1714
AATGTGCCGCAATTGAGTGGCATCTTCCTGCTGAATCTGTT
>N_1715
TCCTGCTGAATCTGTTGATACATAGGATAGAATTGCGCACT
>N_1716
GGATAGAATTGCGCACTGGTCACCAGCAGGCACGCCTGGCT
>N_1717
TCACCAGCAGGCACGCCTGGCTATTTTGCAGGATCCACGCG
>N_1718
GCCTGGCTATTTTGCAGGATCCACGCGCTTTCCTCGCACAA
>N_1719
CACGCGCTTTCCTCGCACAACAGGCGGGCGTTAATCGGCAC
>N_1720
CACAACAGGCGGGCGTTAATCGGCACCATAATCGCGCCAAT
>N_1721
CATAATCGCGCCAATTTTTGCCAGCCCGAACCAGCAAAAGA
>N_1722
GAACCAGCAAAAGATAAATTCCGGGCAGTTGTCGAGATGTA
>N_1723
GCAGTTGTCGAGATGTAGTGCAACCTTGTCGCCTTTGCGAA
>N_1724
ACCTTGTCGCCTTTGCGAATCCCCAGCGTATAAAACAGGTT
>N_1725
AGCGTATAAAACAGGTTTGCCGTGCGGTTAATCTCCTGATT
>N_1726
CGGTTAATCTCCTGATTTAACTCAAGATAACTATACCGGTT
>N_1727
AAGATAACTATACCGGTTAACGACTCCGCCGCTGGATTCAC
>N_1728
AACGACTCCGCCGCTGGATTCACAAATCAGCGCCGTTTTAT
>N_1729
AAATCAGCGCCGTTTTATGACCGTAAACGTCCGCAAGATCG
>N_1730
ACCGTAAACGTCCGCAAGATCGTCCCACATTTGACGTAGAT
>N_1731
CAAGATCGTCCCACATTTGACGTAGATGTTGTCCGCCAATG
>N_1732
ATGTTGTCCGCCAATGATATCCATTGCACCTCTATCCATTT
>N_1733
CACCTCTATCCATTTTTGTTCGTTTGTTATTGGGCGGGCGC
>N_1734
TTTGTTCGTTTGTTATTGGGCGGGCGCTAGTCAGGCAAGCC
>N_1735
CGGGCGCTAGTCAGGCAAGCCGACTGACGCCACGCGTTTAG
>N_1736
ACTGACGCCACGCGTTTAGTCCTCAACTTTGGCCAGACCTT
>N_1737
CAGACCTTTGCTGACCAACTCCTGAATGTCGTTTTCGCTGT
>N_1738
GAATGTCGTTTTCGCTGTAGCCGATATTTTTCAAAATGGCA
>N_1739
GATATTTTTCAAAATGGCAGCCGTGTCCATGCCATGTGAGG
>N_1740
GTGTCCATGCCATGTGAGGGCATTCCGCGCCAGATTTGTCC
>N_1741
GCATTCCGCGCCAGATTTGTCCGGGGTTATTTTTGAATTTC
>N_1742
TTGAATTTCGGCATGATGTTCGGCCCTTTGCAGGTGCGACC
>N_1743
TCGGCCCTTTGCAGGTGCGACCATCCATCGTTTGCCACTGA
>N_1744
TTGCCACTGAGTGATTGATTCGCGAGCCACATACTGTGGAT
>N_1745
GAGCCACATACTGTGGATTGCTTTCCAGTTCCGGTACGGTC
>N_1746
CTTTCCAGTTCCGGTACGGTCAGCACTTTGGCGCAGGCGAT
>N_1747
ACTTTGGCGCAGGCGATATTCAGTTCAGCAAAGCGTTCTTT
>N_1748
CGATATTCAGTTCAGCAAAGCGTTCTTTTACTTCCGCGATG
>N_1749
ACTTCCGCGATGGTATGTGTCGCCAGCCAGGCATCGAGTTT
>N_1750
GCCAGCCAGGCATCGAGTTTCTCTTCAACCAGTGGGCCGTA
>N_1751
CAACCAGTGGGCCGTAAGGGCATTCGATACGGTGGATAAGC
>N_1752
GTGGATAAGCTGAGTGCCTTCCGGGATTTCTGGCGTGCCAA
>N_1753
TTCCGGGATTTCTGGCGTGCCAAGCAGATGTGCGAGGCCAA
>N_1754
CAGATGTGCGAGGCCAATATCTTTAAAGCACTCTTCAATTT
>N_1755
ACTCTTCAATTTGGGTAATGCCCACCAGTTCCATCACGATG
>N_1756
CCAGTTCCATCACGATGTAGCCGTCGGCACATTTATACAGA
>N_1757
CGTCGGCACATTTATACAGACCGCAACCGGCGTAGTAGGGA
>N_1758
GCAACCGGCGTAGTAGGGATCTTTACCTTTGCTCATGCGCG
>N_1759
TCATGCGCGGGCACATTTCGCCGCCGTTGAAGTAATCCATC
>N_1760
TTCGCCGCCGTTGAAGTAATCCATCATGAAGTACTGGCCCA
>N_1761
AAGTAATCCATCATGAAGTACTGGCCCATACGCAGCATCAC
>N_1762
CTGGCCCATACGCAGCATCACTTCATACATGGCGATGTCGA
>N_1763
CATACATGGCGATGTCGATACTTTCGCCTTTACCGGTTTCA
>N_1764
TTTCGCCTTTACCGGTTTCACGCACTTTATGCAGTGCTGCC
>N_1765
CGCACTTTATGCAGTGCTGCCAGCGCCGCCGTGGTGGCGGT
>N_1766
AGCGCCGCCGTGGTGGCGGTCAGGCCAGAAAAGTAATCGGC
>N_1767
GGTCAGGCCAGAAAAGTAATCGGCGGTATACGGGAAGGCAG
>N_1768
GCGGTATACGGGAAGGCAGGCATTGGCTGGTCAACATCACC
>N_1769
CATTGGCTGGTCAACATCACCGTTCTGAATCAGGTAACCAC
>N_1770
CGTTCTGAATCAGGTAACCACTAAAGGCCTGGGCGATAGTG
>N_1771
CTGGGCGATAGTGTTATAGGCCGGAAGATTGGTGTACTCCT
>N_1772
GATTGGTGTACTCCTCGGTGCCGTACTGACCAAAACCGGAC
>N_1773
CCGTACTGACCAAAACCGGACAGGTGAGCGATAACCAGTTT
>N_1774
ACCGGACAGGTGAGCGATAACCAGTTTCGGGTTGTGCTGCC
>N_1775
ATAACCAGTTTCGGGTTGTGCTGCCACAGTACTTCATCGGT
>N_1776
ACAGTACTTCATCGGTAATGCCACGACGGGCAAAGGCCGGA
>N_1777
CACGACGGGCAAAGGCCGGACCTTTACTGGCTTCGATGAAG
>N_1778
ACTGGCTTCGATGAAGATATCGGTGGTTTCCATTAATTTCA
>N_1779
TCGGTGGTTTCCATTAATTTCAGAAACGCTTCGCGGCCTTC
>N_1780
CAGAAACGCTTCGCGGCCTTCATCTTTGAAAATATTTAACG
>N_1781
TCATCTTTGAAAATATTTAACGACAGCGCGTGCAAATTGCG
>N_1782
ACAGCGCGTGCAAATTGCGGCGGGAGAGTTGCGGGTAGTTC
>N_1783
CGGGAGAGTTGCGGGTAGTTCGGTTGAACGCGAATGGTGTC
>N_1784
CGGTTGAACGCGAATGGTGTCGGCCCAGGCGACGTTCTCGA
>N_1785
GATCCAGATAACTTCCGCGCCCCATTCTGCGAACATTTGCC
>N_1786
CCCCATTCTGCGAACATTTGCCCGGCAAACGGTCCGGCGAT
>N_1787
GGCAAACGGTCCGGCGATTTCGATACCGGAGAAGACAACGC
>N_1788
GATTTCGATACCGGAGAAGACAACGCGCAATCCGGCCAACG
>N_1789
CCGGCCAACGGCCCGAATTTCGGCATGGGTAGATGATCCAT
>N_1790
TTTCGGCATGGGTAGATGATCCATTATTTGCTCCTGAAAAA
>N_1791
CTCCTGAAAAATTTATGTAGCGCATGACTGCCGGATGCGGC
>N_1792
TACATTCGTGCTCCCGTAGGCCTGATAAGACGCATCAGCGT
>N_1793
CTGATAAGACGCATCAGCGTCGCATCAGGCAGCGCACGGAC
>N_1794
TAGCGGTATTGCTTCAGCACCGCACGACCCAGCGTCAGGAT
>N_1795
CGTCAGGATCTGCATTTCGTCAGATCCCCCGGAGACGCGGT
>N_1796
AGATCCCCCGGAGACGCGGTCTACACGCAGATCACGCCAGA
>N_1797
AGCGGCTGATGCGGTGGTTGCCCGCAATCCCGACACCGCCC
>N_1798
TGCCCGCAATCCCGACACCGCCCAGCACCTGCATTGCGCTA
>N_1799
CAGCACCTGCATTGCGCTATCCACAACTTCAAATGCCGCAT
>N_1800
ATCCACAACTTCAAATGCCGCATTGGCGCAGAAGTATTTGC
>N_1801
CATTGGCGCAGAAGTATTTGCACATCGCTGCATCGCCAGAG
>N_1802
CATCGCCAGAGGTGATGGTGCCGTTGTCTGCTTTCCACGCT
>N_1803
GCCGTTGTCTGCTTTCCACGCTGCTTCATACAGCATGTTTT
>N_1804
TTCATGGAGTTTAATTTGATCGCCATGTGGGCGAATTTTTC
>N_1805
CGCCATGTGGGCGAATTTTTCCTGAATCAACTGGAAACGAC
>N_1806
CCTGAATCAACTGGAAACGACCAATAGCCTCGCCAAACTGC
>N_1807
CCAATAGCCTCGCCAAACTGCACGCGCTGATTGGCGTAGCG
>N_1808
AAACTGCACGCGCTGATTGGCGTAGCGCGCCGCATCTTCAA
>N_1809
CAAAGGCGCACATCGCCGTACCGTAGTTGGTGAGGGCTACC
>N_1810
CGTACCGTAGTTGGTGAGGGCTACCAGGAAACGTTCATGGT
>N_1811
TACCAGGAAACGTTCATGGTCGAACTCTTCTTTGACGCGGT
>N_1812
CTTCTTTGACGCGGTTAAAGCCGTTACCTTCCCGACCGAAC
>N_1813
CCGTTACCTTCCCGACCGAACATGTCTTTCTCGTCCAGTTC
>N_1814
CATGTCTTTCTCGTCCAGTTCCACGTCGTCAAAGGTGATTT
>N_1815
CACGTCGTCAAAGGTGATTTCACAGCAGCTATCCATACGCA
>N_1816
AGCAGCTATCCATACGCAGACCGAGCTTTTCAAGTTTGGTC
>N_1817
CCGAGCTTTTCAAGTTTGGTCACTTTGATGCCCGGTTTGCT
>N_1818
TCACTTTGATGCCCGGTTTGCTCATATCAACAAACCATTCG
>N_1819
GCTCATATCAACAAACCATTCGGTGTAGACAGGTTTGTCCG
>N_1820
TTCGGTGTAGACAGGTTTGTCCGGAGAAGCCCCGTCGCGCG
>N_1821
TCCGGAGAAGCCCCGTCGCGCGCCATCACCACGATGTACGG
>N_1822
CGCGCCATCACCACGATGTACGGGGTGTAGGCGCTGCTGGT
>N_1823
AGGCGCTGCTGGTAATAAAACACTTACTACCATTAAGATAA
>N_1824
TTACTACCATTAAGATAAATCTTACCATTTCTACGGGTATA
>N_1825
CCATTTCTACGGGTATAAGTCGTTTTCAGGCTACCCACGTC
>N_1826
CGTTTTCAGGCTACCCACGTCGGAGCCCGCGCCCGGTTCGG
>N_1827
TCGGTAATCGCTGAGTTCCACATCTGCTTACCGGTGCCGCG
>N_1828
ACATCTGCTTACCGGTGCCGCGGAAAGCCATAATTTTGTCG
>N_1829
GCGGAAAGCCATAATTTTGTCGATCTGCTCTTGTGTGCCTT
>N_1830
GTCGATCTGCTCTTGTGTGCCTTCGCGCAGGAAGGTGTTGA
>N_1831
TCGCGCAGGAAGGTGTTGAACCCGCCCGGCAACTGGTACAG
>N_1832
AACCCGCCCGGCAACTGGTACAGCACATAGGTTGGTGCCCC
>N_1833
GTACAGCACATAGGTTGGTGCCCCCAGACGTCCCAGCTCCA
>N_1834
CCCAGACGTCCCAGCTCCATCCACACGGCGGCGAGAGTAAC
>N_1835
CCACACGGCGGCGAGAGTAACAAACCCCGCGTCCAGACCAC
>N_1836
AACAAACCCCGCGTCCAGACCACCGTGCTCTTCAGGGATCA
>N_1837
CCACCGTGCTCTTCAGGGATCAGCAGACTGTCGATACCCAT
>N_1838
CAGACTGTCGATACCCATATCCGCCAGTGCTTTGACAAAAC
>N_1839
CCGCCAGTGCTTTGACAAAACGTTCCGGGTAGACGCTGTCA
>N_1840
GACAAAACGTTCCGGGTAGACGCTGTCACGGTCGCACTCGG
>N_1841
GCTGTCACGGTCGCACTCGGCAAAATAGGCCTCCCAGTTTT
>N_1842
AAAATAGGCCTCCCAGTTTTCGCTGGCCATCAGTTCGCGGA
>N_1843
TGGCCATCAGTTCGCGGATACCGGCGACAAACAGTTCCTGC
>N_1844
CCGGCGACAAACAGTTCCTGCTCATCATTTAAATTAAAATC
>N_1845
CTCATCATTTAAATTAAAATCCATCTTTCAACCTCTTGATA
>N_1846
TATTTTGGGGGTTAATTAATCTTTCCAGTTCTGTTTCGCGT
>N_1847
TTTCCAGTTCTGTTTCGCGTCTTTAATAAAGGAGAGCGTCA
>N_1848
GCGTCTTTAATAAAGGAGAGCGTCACCATAATGTTGACGAA
>N_1849
GAGCGTCACCATAATGTTGACGAAGAACAGCGGGCATCCTC
>N_1850
CGAAGAACAGCGGGCATCCTCCGGCGATAATGGCGGTTTGA
>N_1851
GCATCCTCCGGCGATAATGGCGGTTTGAATCGGTTTCAGGC
>N_1852
CGGTTTGAATCGGTTTCAGGCCGCCGAGCGCCAGCAGAACA
>N_1853
GCCGCCGAGCGCCAGCAGAACAATACCGATAATGCCAACCA
>N_1854
GCAGAACAATACCGATAATGCCAACCAGAATTGACCAACCG
>N_1855
ATAATGCCAACCAGAATTGACCAACCGATACGCACCAGCAG
>N_1856
ACGCACCAGCAGAGGTGGTTCTTCACCATCGCGTACTTCGC
>N_1857
CGTACTTCGCGGCAAGTGGACATCGCCAGGGTATAAGAGCA
>N_1858
ACATCGCCAGGGTATAAGAGCAGGCGTTAACCAGCGTAACG
>N_1859
GCGTAACGGTGGCAATAAAGCAGAGGATGAAGAAGCCCCAC
>N_1860
TAAAGCAGAGGATGAAGAAGCCCCACATGGTGGCGGTGCTG
>N_1861
GAAGAAGCCCCACATGGTGGCGGTGCTGAGTGGCAGAGCGG
>N_1862
ATGGTGGCGGTGCTGAGTGGCAGAGCGGCCCAGGTTTCAAT
>N_1863
GGCCCAGGTTTCAATGATGGCGCGCGCCACACCGTACTGTT
>N_1864
AATGTTGATGATGTTTTTATCTATCAACAGCAGAGTGTTAC
>N_1865
CTATCAACAGCAGAGTGTTACTACCGAGTACAGTCCACAGG
>N_1866
CCGAGTACAGTCCACAGGATCCAGGTTGACGCTGTCAGCCC
>N_1867
ATCCAGGTTGACGCTGTCAGCCCCAGCACCATGCCGAAGCA
>N_1868
GCCCCAGCACCATGCCGAAGCACAGTTCACGCACAGTACGA
>N_1869
AGCACAGTTCACGCACAGTACGACCACGGGAGATGCGGGCG
>N_1870
ACGACCACGGGAGATGCGGGCGAGGAAGATACTCATCTGGA
>N_1871
GAAGATACTCATCTGGATAGCATAAATCACCCACCATGCCC
>N_1872
AGCATAAATCACCCACCATGCCCAGTAGAACACGGTCCAGC
>N_1873
CCCAGTAGAACACGGTCCAGCCCTGCGGGAAGCCGCCTTTA
>N_1874
CTGCGGGAAGCCGCCTTTAGCGATGGGATCGGTATAGAACA
>N_1875
GCGATGGGATCGGTATAGAACAACATGCGCGGCAGATACAT
>N_1876
AACAACATGCGCGGCAGATACATCAGCAACATCCCCACCGA
>N_1877
TACATCAGCAACATCCCCACCGAATCGGTGAAGTAGTTCAT
>N_1878
ACCGAATCGGTGAAGTAGTTCATGATGAAGCTGGCACCGCT
>N_1879
TCATGATGAAGCTGGCACCGCTGACAATGAACACCCAACCC
>N_1880
CTGACAATGAACACCCAACCCAGCATCAGGAAGCTCAGGTA
>N_1881
CCCAACCCAGCATCAGGAAGCTCAGGTAACTACGCACGTCA
>N_1882
GCTCAGGTAACTACGCACGTCACTGGCGATACGTACCCCTT
>N_1883
GCGATACGTACCCCTTTTTGCAGACCGCAAGCGACGCAAAT
>N_1884
CAAATGGCGTTGAGGATAATCCAGCAGGTAATGATGATAGC
>N_1885
ATGATGATAGCGTCCAGTTGCAGGGTATGCGGAATGCCAAA
>N_1886
AGGGTATGCGGAATGCCAAACAACCATTGCATACACTCGGT
>N_1887
AACCATTGCATACACTCGGTCACCAGCGGCGTGGCAAGGCC
>N_1888
TCACCAGCGGCGTGGCAAGGCCCAGACTGGTACCCATCGCG
>N_1889
CTGGTACCCATCGCGAAGATCAAGGCGACGAGATAGAAGTT
>N_1890
AGAAGTTGTCGACGATAGTGCCGAACAACCCTTTGGCGTGT
>N_1891
GCGTGTTTTTCACCTACCAGCGGCACCAGTGTCGAGCTGGG
>N_1892
GCACCAGTGTCGAGCTGGGGCGAATCACTTCCATTTTGCGG
>N_1893
AATCACTTCCATTTTGCGGACAAAGAAGAAGTAAGCGAAGG
>N_1894
GCGGACAAAGAAGAAGTAAGCGAAGGCGACTGAAAGGAAGC
>N_1895
TGAAAGGAAGCTGTAAGTGGCCCACGGCAGAGGTCCCCAGT
>N_1896
AAGTGGCCCACGGCAGAGGTCCCCAGTGGAACAAGCTGTAA
>N_1897
CCAGTGGAACAAGCTGTAAGCCAGCCCCAACTCTTTCGCCC
>N_1898
GCCAGCCCCAACTCTTTCGCCCCTGTCGAGTTCGGTTCTAA
>N_1899
CTGTCGAGTTCGGTTCTAAGCCAAACGGCGGGGTGGAGATG
>N_1900
GTGGAGATGTAGTAGTAGATCTCAATCGATCCCCAGAACAG
>N_1901
AATCGATCCCCAGAACAGTACGGCAGCAGACGTACAGGAGG
>N_1902
GGCAGCAGACGTACAGGAGGCGAACATCATAAAGATCCAAC
>N_1903
TAAAGATCCAACTGGCGGTGCTAAATTCTGGCGGTTCGTTA
>N_1904
TAAATTCTGGCGGTTCGTTACCTAAACGCTTTTTGGCATAC
>N_1905
GTTACCTAAACGCTTTTTGGCATACGGGCCAAACACCAGCC
>N_1906
GCATACGGGCCAAACACCAGCCAGAACCAACCGAAAAGCAT
>N_1907
CAGAACCAACCGAAAAGCATCACCACCATATACCATTCAAA
>N_1908
CACCATATACCATTCAAATGCCCATCCCCATACATTGGTGA
>N_1909
CCATCCCCATACATTGGTGACGTAACTGAATACAGCATTAA
>N_1910
ACTGAATACAGCATTAATAACGACATTCGCTGCATCCAGAT
>N_1911
GACATTCGCTGCATCCAGATCTCTGACTGTAAGCCAACAAA
>N_1912
TCCAGATCTCTGACTGTAAGCCAACAAAGTATGCCGACGAT
>N_1913
CTGTAAGCCAACAAAGTATGCCGACGATTATTAACGGCGGA
>N_1914
AGTATGCCGACGATTATTAACGGCGGAAAGAAAACCTTCGG
>N_1915
TATTAACGGCGGAAAGAAAACCTTCGGTTCTATTCCCGTTT
>N_1916
TCGGTTCTATTCCCGTTTTTCTCTTTTCATTCTTCATGAGT
>N_1917
TCATTCTTCATGAGTTAATTCCACTGTGAAAACGAATATTT
>N_1918
GAAAACGAATATTTATTTTGCGTTCCCGTTTGTTTTATTTT
>N_1919
GTTTGTTTTATTTTTGTTAACATTTAATATAATTATTATTA
>N_1920
TTTAATATAATTATTATTAACCTCGTGGACGCGTTAATGGC
>N_1921
CCTCGTGGACGCGTTAATGGCTAACTCATAATGGGTATTCA
>N_1922
GCTAACTCATAATGGGTATTCAATAAGCTGTATTCTGTGAT
>N_1923
GGTATTCAATAAGCTGTATTCTGTGATTGGTATCACATTTT
>N_1924
CTGTATTCTGTGATTGGTATCACATTTTTGTTTCGGGTGAA
>N_1925
TTGGTATCACATTTTTGTTTCGGGTGAATAGAGGGCGTTTT
>N_1926
TGTTTCGGGTGAATAGAGGGCGTTTTTTCGTTAATTTTGAT
>N_1927
CGTTAATTTTGATTAATAATCAGTTTGTTATGCTCTGTTGT
>N_1928
AAAAAATAACATCTGACTTTCAATATTGGTGATCCATAAAA
>N_1929
TGACTTTCAATATTGGTGATCCATAAAACAATATTGAAAAT
>N_1930
TAAAACAATATTGAAAATTTCTTTTTGCTACGCCGTGTTTT
>N_1931
TTTTTGCTACGCCGTGTTTTCAATATTGGTGAGGAACTTAA
>N_1932
TTGGATTTATCTGCGTGTGACATTTTCAATATTGGTGATTA
>N_1933
TGGTGATTAAAGTTTTATTTCAAAATTAAAGGGCGTGATAT
>N_1934
TTTATTTCAAAATTAAAGGGCGTGATATCTGTAATTAACAC
>N_1935
GGCGTGATATCTGTAATTAACACCACCGATATGAACGACGT
>N_1936
ATTAACACCACCGATATGAACGACGTTTCCTTCATGATTTC
>N_1937
CGACGTTTCCTTCATGATTTCTGGAGATGCAATGAAGATTA
>N_1938
AGATGCAATGAAGATTATTACTTGCTATAAGTGCGTGCCTG
>N_1939
ATTATTACTTGCTATAAGTGCGTGCCTGATGAACAGGATAT
>N_1940
ATAAGTGCGTGCCTGATGAACAGGATATTGCGGTCAATAAT
>N_1941
GGATATTGCGGTCAATAATGCTGATGGTTCATTAGACTTCA
