# Supplementary material for: EnDeep4mC predicts DNA N4-methylcytosine sites using a dual-adaptive feature encoding framework in deep ensembles
Source: Genome Res. 2026 Mar;36(3):589–99. doi: 10.1101/gr.280977.125 (PMC12951953; doi:10.1101/gr.280977.125)
Supplement: Supplement 1 [file Supplemental_Code.zip › Supplemental_Code/EnDeep4mC-main/data/4mC/4mC_E.coli2/train_pos.txt]

>P_1
TTCATATAAAGAATGAATCGCAGCCAAGGCATTCATCAAAA
>P_2
CGTCAGCCGGCAGTTTGTCGCCTGCTTCTTCAACCTGCTTA
>P_3
CAGTTCCTGCATTTTCGCTTCGATAGCGGCTTTGTCTTCAC
>P_4
AAGTTAAACGTGAACTGATGCAAGGATCGCTAGCCAGCTTA
>P_5
GCGTTAACCGCGCAAAATTTCATCAGCGATCTTCTGGTGAA
>P_6
AAACGCTTCCCGAAAATTGTCGGTCCGCGCAAAGATGACAT
>P_7
CTTGCGCAGCAAGAAGATTGCATGAAATAAAAACGAGCAGA
>P_8
CTAACCTGTTCTGGAAAACGCTTGCGCAGCAAGAAGATTGC
>P_9
CCGTCGTGCGATTGAAGACTCCCGCGTGATTCGTCGCAGTG
>P_10
GGCACTGGGATGGACAAACGCCGTCGGGTGAACCACCGGAA
>P_11
GATTCTTTCTAATTATTTTCCCCGAGCAATTACGTGGCAGA
>P_12
GTATCGTCAGTCGATAGCGGCGGTGCATAGCACAAGGTGGC
>P_13
TCAAAATTAACGAAAAAACGCCCTCTATTCACCCGAAACAA
>P_14
CGATTACCCGCACGGCAACCCAGGCGCGCCAGAGCAACAGC
>P_15
CTTGCGGGAAGTGTTTAGTGCCGTGGCGTTATTCCTCGTGT
>P_16
ACTTTCATACCAAATTTACGCAAGGTTTCGATATGGTCCGG
>P_17
GCGTCTGCGATATCGCGCAGCGGTAAATGCGTCGTTGCCAG
>P_18
GTAGGTTTTATCGCGTTGACCCTGCTTAAGGTTGAGAGCTT
>P_19
AAGGGCCAAGGTAACTTGGGCGTTGATCTTAGAAAGGCTTA
>P_20
TGGATCGTATCGGCCAGGCGCACGATATTCAGATCCATGTG
>P_21
GCCCGTTCGAGTAAAAATGGCATGATTTCAGTTTTGTGGAA
>P_22
GTGACCAGGTTGTGTTTTGGCAGCGCCAGGTTGGCTTCTAA
>P_23
GGCAGAGTGTTGCCAGCCAGCCCTGGCGACCATAGACGCTA
>P_24
GTTCCGAAACCCATATCGCCCGGCAAATCTTCAGTTCGCTA
>P_25
TTGTTTTGCTTCATAAGCGGCAATGGCGTCGTCGTGCTGCA
>P_26
TGCGCTGGTGAAAGCTAATCCGGGGATCCATTTCGACGTGG
>P_27
CAATAAAAACGTCCCGCCAGCGTGAGTTCTGCATCCGTAAA
>P_28
TAAACCAAAACCCATCGTGCCGAGGCCACCGGAATTGATCC
>P_29
TCGCTAACTATCTTGAACGCCAGGCGCGGCAACGGGGTTAT
>P_30
ATTAAGTGATATCGACAGCGCGTTTTTGCATTATTTTGTTA
>P_31
AATAGTGAGTCATTTTAAAACGGTGATGACGATGAGGGATT
>P_32
GTTGTTTATTTTACGTCCAACGTGCGAAGCAAATTAACGTT
>P_33
TAATCTTCATGGCCTTTGCCCGCGACCAGTACCACATCATT
>P_34
CTCCGTTAAAGAGATGACGGCGGCGATTTTAAGCCAGTGCG
>P_35
TAACGCGCGGCGTCACACCGCGAGCGAGGAAAAAGTCCACG
>P_36
TAACCCGCAGCCAGGTTTCGCCCTGCTGATGATTCAGGTGA
>P_37
CAGCGCCAGCGCCGCCAGCGCATTGGTGTAGTTATGCTGCC
>P_38
GCTTCCGGGATCAGATTTTCCAGCACTTCGCCTTTTTCCAG
>P_39
CTTCCATCGACAGGTAGAAACGGGAAGAACCAGCATCCCCC
>P_40
TTCGGCCATTTTGCTCCAAACGTTGTCAGCTGATCGACCTC
>P_41
AACCGACGCCTGTTTTGACGCGAGTTGTACAAACAGAACCT
>P_42
TGTCGAACTGGCAGGAAACGCCGTCTCATTTCGTATTGCGA
>P_43
TTGAGATCACCTGCTGGACGCGCCAACAAATGGAAGGTCAC
>P_44
ATCTGGCATGTGGATGACGGCGATGTCATCAATGCCAATCA
>P_45
GAAGATTTAGGCGGAACAGTCGATGCCAACAATGATATTAC
>P_46
GGTGATTATGCTGATGACCCCAGGAATGGCGATTTCGGTAT
>P_47
AAGAGGTCGCCGCTGCCAGCCAGGAACAACCTGCGCCCAGC
>P_48
AAATATTGACCGTGCATCCGCGGTCAATGTTAGCTATTATG
>P_49
CCGCGCTGTAATTTCACCGCCGGCCCCAGCAGATTGCCGTT
>P_50
ATGCAATCAGCGTGGAAACGCGGGCAGAAAGTTACCATTCA
>P_51
AGCGTATTTGGTTACGATCTCGAGAAGGATGTCGTGAACGC
>P_52
CGCATCCAGTATCTCTTGCGCCCGGTCATCGTGACAGGTAA
>P_53
CGCTGGCGAATATGTTTTTGCAGTAGTTCGAGAATCGCAAT
>P_54
ATAACTTGTTCCAGGAAACACGATAACTTTGCCCCTGGTAT
>P_55
AGTCACATCGAAAGAAAATGCACCAACTGAAGTATTCAGAC
>P_56
ACATAGTTTTGGTAATTTTTCATTACCCAGGCTTGAGGAAC
>P_57
AACGTCATAACGAACAGAAGCCTGAGGGATAATTTCCGTCA
>P_58
AGACGGCACAGAAGATCGCCCAGGAAAGCGGCCTGACCTAT
>P_59
ATTAGCCGCTATTTTTTTGTCCTGAATGATGTTTGACACTA
>P_60
GAAGATTTTATCATTCATCGCCGTGATGGGTTGTTCGCCTA
>P_61
TCCAGCGCCCCTTCAATTTCCGGGATCCCCGAACCACCTGC
>P_62
CGTCAAACTATCAGTCTCGGCGGTTGCGAAATCTATACCGG
>P_63
GGGGAAGCGTATTTCTCACGCGGGAGAGGACATGGCACAGA
>P_64
ACAATAGGAGATGTCGTCGGCAGCTTCCATAATCCACGTTA
>P_65
TATTTGAGCGTGATTTTTCCCAGGCATTTTCAACCACCAGC
>P_66
AAACGTCGGCGCACATTCGGCAAGGGGGGAGAGTACGTCAC
>P_67
GCATCAGTGGTTGAAAAAAGCGGTGCTGCTCTCTTTCCGTA
>P_68
CATCGAGCCAATGGTCAACGCGGGTAAAAAAGAGATCCGCA
>P_69
TCCAACTGCGTGACGAAGTGCCGTGGTGGAACGTGGTAGGC
>P_70
CTGGAAAATGAGTTCAAAGGCCGTGCCAGCGAACTGCAGCG
>P_71
TTTTCCTACGCTTTTAAACGCCAGAATACCTGTTGCCTGTG
>P_72
TTGACCGTCTTGGGCCACATCGCGCAGCGCTGATGAACTCG
>P_73
AAGGACTGGGCATTGAGGCCCAGGCGCGGCAGGCACGTTAT
>P_74
CCATATCAGCAAACATCACGCCCGGACGCTCTTTGCGGTCA
>P_75
GAGTACGAACGGACGCTCGCCACGGTCAACAAAACGCAGCA
>P_76
GGAAGACAAGCGGAAAAATGCATTTTTATTTCAACCGCTCA
>P_77
ATTAAATCAGAACGCAGAAGCGGTCTGATAAAACAGAATTT
>P_78
ACAAATCTATGATAACGAAGCCGCAGTAGGTCAGGCGATTG
>P_79
AAAATCTGGATTGAAAATCTCAGCAAAGACAAATTGATCCC
>P_80
CATTAACTCCACCAATTCTCCGCGAGCGATTTCTTTGTCGA
>P_81
ATTAACGGCATCAGAAAGTGCAGCACCACTGGAGTTGCGGC
>P_82
CACACACATGAAGGCAAAAGCGATATTACTCGCCTCTGTCC
>P_83
AAGAAACATTATTGCAACAACCTGAAGAGCGTTTTGCATGG
>P_84
TTGCTTTGAGTATTCTTCCGCACGATTTGTCCATAAATGAT
>P_85
GATTGTCGATCCCGGAGACGCAGAGCCAGTATTAAACGCCA
>P_86
ACTTGGTAGCCTGTATCTTCCAGTGTGGGATTCATCGCCGC
>P_87
GAAAACCGCAGACAAAAAACCAGTAAAAAATGTCGATCTCT
>P_88
CGCGATAGCGTAAAATAGCGCCGTAACCCCCAGGTCCTGGA
>P_89
GCTAAAAATAGCGACTTGGGCGATTTTTGCAGCAAACGATT
>P_90
GATTGCTCCTGGGAAAATTCCCGTATTATTACCGCAGGGGT
>P_91
GGCTCCGTTATTCATTTACGCGGCTTCAACTTTCCGCACTT
>P_92
TTTTTCCAGTCCGGCTTGCCCTGGAACAAGTCGCCCTCCCA
>P_93
AACGTTCCATCGCGATGTCGCGCGAGGGTTATATCCCATCG
>P_94
GGGCTTAAGGCGGAAGTTTTCCCGAATGCGGATCTCCGGCA
>P_95
GCCCTGATTGCGAAATCTCGCGATACCTTTATTCGTCTGCT
>P_96
TGGGTTAAAGCGCGCGGCACCACGCTGGGTGCGGATAACGG
>P_97
AGGCAGTGCGTAAAAAGACGCGGACTCATGTGAAATACTGG
>P_98
TGTTCAATCCAGGTATCTTGCGGGATATCAACAACATAGTC
>P_99
CTGGAAACTATTGTAACCCGCCTGAAGTTAAAAAGAACAAC
>P_100
ACCCAGGTGCTCACGTCCGGCGGCGATCGCGCCCGACGTCA
>P_101
ATGCGGATGACTTCACCACGCGAGAAATTGCCAGTCACGCT
>P_102
CTCGCGGTATACGCCGAACGCCGCCAGGACCGCAATGGGCC
>P_103
AGAATGGCTGGCTGAAGCGGCGCGGATCACGCTTTCATCAA
>P_104
CCAACGGGGCCGAAGTACGGCGGTCAGAGAAAACTGGCAGT
>P_105
TAAACGATTTGGCAGTAATACGGTAATCGACAATATCAACC
>P_106
AAGGTAGTGTACTGATAGCCCTCCAGCAGGGCGTTCAGCTC
>P_107
GGCCCTAAATAGGTAACGCGCGCGCCCTGGTCAAATGCGGC
>P_108
GTCGCTGTCGTTCTCAAAATCGGTGGAGCAGCATGACAAAG
>P_109
GGCATAACCTGAATCTGAGGCAGCACCTGGCACGGCTGGGA
>P_110
GTAAGCATCAGAATGATGTTCGGCATATAGCGCAAGTCCTT
>P_111
CCTGTGACTCATTGTTTTTGCCTTGACAAGGTTTTTTTCCT
>P_112
AGAAAATGTATCTATAAAATCGAGGACATCTTTACGTAACC
>P_113
ACTGTGATGCGATCTGGATGCCTGATTTTTACATGACATCA
>P_114
ACAGATCTAACGGACGACGGCGATAGTGTTTTTCGGCAAGA
>P_115
GTCTTGAAAGCGCCATTTTTCGGCTCCAGTTGAGAATTGCT
>P_116
TGCTCAAGTAGTTAAAAATGCATTAACATCGCATTCGTAAT
>P_117
CCGCCTGGAACAGAGAAAACCGGTGGGGCTGCGCTACGATC
>P_118
GATATGGGGTCGGTATCATCCAGGAAAATCACCTCCTGTTT
>P_119
ATGCTTAACGTTTAAAAAAGCATCAGCACTCTCGCAACGCA
>P_120
AATAGCGGGGCTTCGTTTTTCAGGGGTAACAAAACCCGATA
>P_121
CGGCCCAGTAAAAAGAGACGCGGAAAAATGCACAACAGGCA
>P_122
GCTGAAATGGCGGTCATCGGCCCTAAGGACTGCAAGTTCCA
>P_123
CGTGGATTATAACGGCGCGGCAGTCGAAAAAACTGGCGATA
>P_124
ACTCAATTCCTCTCCCAGGTCACCAACAACGATATCTTGTA
>P_125
CGTCTGCTTGTCAGAAAAACCGGGGATTTCCCGATTTCCTT
>P_126
CGAATATAACCATTGGCGCTCAGTTTCAGATAATCGCGCCA
>P_127
GGTCACCTCGGCAGAAATAGCATGCGGGTCTTTCTGGCGCT
>P_128
GCCCTGAAGCTTGCTGAACGCATCGGTGTTACTGCCGCAGC
>P_129
TACGTAAGTACGTGATGTCTCCTGCCCACTTCTGGTTCGGG
>P_130
TATCACTTATGCAAAAAATTCATTAATAATGTAGGACTGAA
>P_131
TGATAATGGCAGATTCGGCGCGGGAAATTCTTAAACAACGC
>P_132
CAGAATCACAAAACAAAAATCATGATTAACTATTTGATGGT
>P_133
GTTGCGCACCTGATGGAAGTCCGCCCTGAGTATTTAATTGG
>P_134
CGTGCACCAACGGCACTGCGCGCCAGCATGGTGATCAATAC
>P_135
CGCAACTCGCAGAAAAATTGCATCAGAAAGCGCAGGCCGGT
>P_136
TTTTGTGGCAAATGGGATGCCGGTGAGAGCGAAAAAATGAG
>P_137
GCATCTCTGCCGGGGATTCGCCCCAGGTGTTGATCCAGCAA
>P_138
ACGGCCCGACGCAGAATACGCGAGCGCTCCATGGCGGTCAT
>P_139
CCATAATCCATCAATCAGCGCGGCCAGGCCGTAGCCCGCTT
>P_140
ATTCAGCCTGCTGAGTTGGGCGGCGATGCTGTTTGCTGCCG
>P_141
GGCGAAAGCGGCACTGATCGCCTTGTCGGTGATAATCGCCA
>P_142
TGCCCGGATAATTCATCAGGCGCGAGAGACGTTTTTTCCAG
>P_143
AGCGATATTACTTTCTGGCGCGATATTTTCTTTCAGTACAA
>P_144
TCGATCTTAATAAAATCGACCGGGAACGCCTGCAAGTAACG
>P_145
CATCAATTATATGGTTGAAACGGTAGAGAAAACGCCACAGC
>P_146
TTGCAGGCGTTTCAAATGCGCATCAACCTGCCACACTCCCC
>P_147
ATGCGCTGCTGTTGGCGAGTCGGGAACTGGCGCGCGAGATT
>P_148
GGAGAAGATCGCCTCTATCGCCGTACCGCTGCGCAGTGAAC
>P_149
TCATGACCATTCCTTAAGGGCGTGCGAGGAAATTCAGCACC
>P_150
ACGCCCTACCACGCGACGCCCCTGCGCAACGTCATGTTGCA
>P_151
CGGACGCACCAGGTCGTCGGCGGCATCCATTAACGCATAGA
>P_152
CACAACCACAGCAGCAGCGTCGCGGTTGCCGTTTCTGGCGC
>P_153
CATACCGTTAAATGACGACACCGTTCCAAGCGCCAGCAGCG
>P_154
CGTTACAGCGCCGCCTGACGCCCTGGCATGGAGAAGTACAA
>P_155
GCCGATCATATTTTTTACGGCAGCGGTGCCACGGGGATGGC
>P_156
GAATGCCAGGCAACATTTCGCGGGGGAGTGATTTACCCGTT
>P_157
CCAAAGCTCCGGGCCTCACCCAGGCGCTAAATACCAAAGAT
>P_158
CGGCCCCCGTCTGTTTGTCGCGGGTCTGGTGTTGATGGTGG
>P_159
TCCCCGGATAAAGTCGCCGCCCTGCATGACCAGTTCGGCAT
>P_160
GGTGTAAGGCGAAATTGAGCCAGGAATGCCCATACCTACCG
>P_161
GCCAGCGAGGCGCTGGAAGTCGAGGTTGTTGATACCTGGCA
>P_162
CGGGTTGGCTCTCACTGTGACGGTGGAGCAGATTCAGCAAG
>P_163
GGAACAATCTGTCCATGCAGCGCGACCAGGTGCTGACGCAG
>P_164
TCAGTAAGTACCTGCAAACTCGCTGTCAGCGATTGCACTTG
>P_165
AATCTACGGGCAAATCTCGGCGATGGTTTTTGAGCAGCACA
>P_166
GTGAAGCGCCCGTAATCCAGCCCGGTTAACGTCGCTGTCAG
>P_167
GCCTTCCGGCGTATGATTCACGGCGTTATAGACCAGGTTCG
>P_168
AGGTTTTCCTGCGCATAACGCGAGAAAGAGCTGGCGGCCGG
>P_169
ACTGGCGGCGACTCCGCGCGCACCAGTGATCTGAACAGCCG
>P_170
CTGCATAACAGGTTGAATGTCGTGGATACGTACAAAGCCTA
>P_171
TGAAACACAGCGTCAGCACGCTGAACCAGGAGATGACGCAA
>P_172
GCGTCGGCTAATTTCTCAAGCCCTGGCAGCGTGCATAATCC
>P_173
TTCGGGTTCGAGTATGGCCCCGCAGGGGGGCGGATTTTAGC
>P_174
ACTGGGACAGGTAGAAAAAGCAGTACTGCGCATTGCGCTGT
>P_175
TAATCCCAGCGATGAATTTGCAGGATATCGACATAATCCAT
>P_176
TCTTCACGACGGGCGAAATCCCGCAGTGCGCGACCGACGAT
>P_177
CAGCCATGAAGCGCTGGTCACCGTAGAAGAAAACGCCATTA
>P_178
GCGCTGAACGAGTTCGAACGCGGCGTGCAGCTGGCACGTCA
>P_179
TGGCTGCTGTGGTGTGAGCGCGGGGTGATGAGCCGTCTGCA
>P_180
AAGACAGCAAACTGAAAGTGCAGGCGCAAATTCAGGGCGAT
>P_181
TCACGTACTTAATCGTGAGTCCGGAATGGTGAAAGGCAGTT
>P_182
CATCTTTGGCAACCTGATCTCGGTGATTGGGGGATTCCTGC
>P_183
TGGAAAAACAGATGACCGCGCGTGGTTACATGGTTGGTCCG
>P_184
GAAACTTCAATAGTTGTTGGCGGTTTTGCGCATCCTGCAAG
>P_185
CATGTTGACGAAATAATCGCCCCTGGTAAAAGAAACACTGA
>P_186
GGAAGCATCGCGTAAAAACGCATTTGCAACTGTCGGCGCTT
>P_187
ATCGAGACCGCTGTTAAAAGCGAGCTGGTCAACGTTGCGAA
>P_188
GTTATGCTGCGTAAATTACGCCTGCTGGTTCATCAGCTCGT
>P_189
TAAGAGAGAGCTCTATGAATCCTGAGCGTTCTGAACGCATT
>P_190
GCGGAAATCCGTGGTCACCGCCGTACTTACATCGGTTCTAT
>P_191
GTCACGTTTTTCGTAAAAATCAGGGTTGATCCCCAGTTTTT
>P_192
GGCTGGGGTCGCGAAAATCGCCTGTTTAACCTGCTCATCGC
>P_193
GGAGGATCTAAAGCAGGTGCCGGGGATGGGCAATTCGCTGG
>P_194
TACGGCAAACTGGATTTAGTCCGTAACGAAACGTTGACCTG
>P_195
TTCGCCACGCCCTTCCGGCACGGGTTCGCTACCATCGTTCA
>P_196
GCTGTTGTTGCTGGTGAGCGCGTGTTTGAACTGATGGACGG
>P_197
TCCAGTATTACAAACGATCACGGCATTTTGTTTTTTCAGCA
>P_198
GCGGCGTTAACAGCACTTAGCGATGTCGATAACGACGAAGA
>P_199
CACTGGCGTCGGCAAATTGTCCGCATCAGTCTCGCATTGCT
>P_200
AAGAAAAAATGCAGAAAATGCAGGAAGAGATCGCGCAGCTG
>P_201
GAGTGACCAAACAGTCGCACCAGGAAAAATGCGGCTAACGA
>P_202
CATTAACGACCAGCCCAGCACGGCAGAGAGCGCCATACCCA
>P_203
GTTTGCCGTTGCGGCAGGTACGGTGATCGGCGGGCCTGTAG
>P_204
ACCTGGGAAGACGGGAAAAGCGAGCGCGTGCTTTACACTCC
>P_205
CGTTTTTATAGCTGATATCGCCTGCTTCGATAGAATCACGA
>P_206
CACCAGCTCATCATTTGTTGCAGCAACCGTGCGTTGGTATG
>P_207
CCACAGGCTGCGGTTGTCAGCGGTGACCATCATGTTATCGC
>P_208
GTACAGCAGCCAGGCTATGGCCCGGTTATGGAAGTTGGTTG
>P_209
CGGATCGCCTCTTCCGGTTGCGGCCCCTGGAAGCCATCTAC
>P_210
GCCACGCTTGCGGCACTTCGCGTGAACTGCGCAACGCCCGA
>P_211
GCCAGGTAAGATTGAGTTCGCGGTTAAGCGCCTCATCTTCA
>P_212
GGAAAATCAAACACTTTCGCCTGCAACACTGCCAGCGCCGT
>P_213
GCCGAAAATTTCTAAAAATCCGCTGATTTCCGGCCTGCGCT
>P_214
CGGCGACGGAGAGGACATCGCGGTTATGGATGTACGCCGCA
>P_215
GCCATCCCGAAACTCTTCTTCACGGCCAGGAATACAGGCAA
>P_216
TTACTGAGCAGAGGACGAAGCGTTAATGGAAGGTCTTGCAG
>P_217
CAGCAAGCCTTTTTCCCGCGCGCGGGTTTTAAGTTGGATTT
>P_218
CGTACCTTTGTTGCTTTTGACGTGGTTGCGCGCTATCTGCG
>P_219
CAGCCAGCAGCGAATCAGCCCAGCCCTGAACCATCGGCGTC
>P_220
TTCGGCAATCGCGATTTTCGCCTGCGCGCCGCTTTCGCTCC
>P_221
ATTTTGTCAGAAGCGGGGCGCGCTGTCAGGTTTCGTTTCAG
>P_222
GAAGGTATTCCTGCTTTACTCCTGAATTATAATTTCACCGG
>P_223
CCATTATTCGAGGTATCACCCTGGCTTACGTGATAACTCAG
>P_224
CTCATTACCGTTACCCAGGGCGGAAAACCGGTGCCGTTTGG
>P_225
TGATAATTTCCTTTATGAGCCAGGATGTGTGCAAACTGCCG
>P_226
AGACTTTCAAGAGAAAAAGTCGGTGAAGCGATTGAACGTCT
>P_227
AAAGGTGCCAACCGAATTTCCTGTACAGCGTAAAACAAATC
>P_228
ATAAGCGCAGACGCCCCCAGCGGTGGCGAAGAAGTTCTGCC
>P_229
TACAAGGGGTTGCTGAAAAACGATAACCAACTGGCGATGTT
>P_230
CCACAGCGCGAGGAGCTGGCCGAGGTGGATGTGGACTGGCT
>P_231
GCACCACCATCATGAATTTCCGCCACCTGCTGGAGCAGCAT
>P_232
ATTTGCTTCCGGTAAAAATGCAGAAGTTTGGGCCGCAGGTC
>P_233
TTAGATGAATATTTATCGCGCAGTGACATCATTTTTTAATA
>P_234
GGCGACCTCGCGGGTTTTCGCTATTTATGAAAATTTTCCGG
>P_235
AGTCGAGTTGACTGACTTTTCGGCCTCCTTCTTCGGCTAGA
>P_236
AAAAAACTACTGATATAAACCGGTTTTGCTGAAACATCGCT
>P_237
CCAGCCATCCGGCGTTATGCCAGGCGCGGCGCTCCATAATC
>P_238
TCCGTTACGTTGATTAATCGCCTTAAAGGTATGTTGATACT
>P_239
TCACCGAAGGCGTTATCAGCCAGGAAACGTTGGATCGCGTC
>P_240
TATCGCTCACGAAATTCGCACACCAATTACGAATCTCATAA
>P_241
CGCAAAGTCACCCGCAGCGGCACGCGCATCACTTTGACCAG
>P_242
ATCCCGCTACTCTAGAATTGCCCGGGCAACATGCGGAGGAA
>P_243
CTTTAAGCGACCGAAAAAATCGAGGTCAAAGCTGGCGTTAA
>P_244
CACTGAGGAAGCTCAGCGCGCGGTGCATATTCTGCTGGTTT
>P_245
GGCATTAGCCGCCATTAACGCGTGTTCAGCTTCCATAATAT
>P_246
TGGTCTCTGGTTTCTGACTCCTTTAAAAACTGGAGCGGGAT
>P_247
TTCGATGTTTTTAAAATTGGCGGCAAGATTTTTATGCTGTC
>P_248
CCCCAGTCCTCATTTTGGCACGGTGGAGGTTCGGGTGATGG
>P_249
ATCGTGCTTTACCTCTCCGGCCGTGATCTTATTTTTAACCG
>P_250
CTCTTCAATGCTGATTGACGCGGTTAAAAATAAGATCACGG
>P_251
CGCCGGGCTATGACTTAAGCCAGGACTCTTCAATGCTGATT
>P_252
CGGGTTTGGAGTGGCAGCCCCAGGGTTGATAGAAATATCTC
>P_253
CTGACGCGTGGGATATCAACCAGGGCCATCAGTCCGCGCGT
>P_254
CGCCTGTAAGTTCTGCTCGGCGGCGGTAACGACAATAGTAT
>P_255
CTCACTTCCTACTTTTAACGCCGTCACACCATAACCCCATG
>P_256
CGGCCACAGACTGAATTGCCCCTGCGCATTGCGCAATATGT
>P_257
GCTCCGCTATCCACGGCGACCAGGCGCGTTCGGGACTCATA
>P_258
ACCGAGAGAAATAGAAAAATCGGGGTCATCTTTAACGGCCT
>P_259
TACCGGGCATGAGAAACAAGCGGCAGAGCGGATTGCGCAGT
>P_260
ACTGGCTGCGGGTGAAACGGCGTGCGGAAGCTTGTTTTTCC
>P_261
ATGCTCGTCACGGCTGAAATCGGCCAGCGCATCCGCCACCA
>P_262
ACTTCCTGCTCCAGTAAAAGCGATTGAAAAACAGGGCATTA
>P_263
AGGTGTTGCCCTTACAAATGCAACAACGACATGGATTACAA
>P_264
TCGATTTGATAATGGAAACGCATTAGCCGAATCGGCAAAAA
>P_265
GGGAAGAAAATCGGGTGCCGCAGCACCCGAAGAATTAGGTG
>P_266
TTCTGCCGCACGTTTTTCCGCGCCAGTATCAATTTTGGCAA
>P_267
TTTAAGGGTAGCTATCACAGCGGGAAAACGGGCGGTACCAC
>P_268
GCCCTTTTCCTGGTGAAATTCATGGGCAAACGCACGCTGAC
>P_269
GTGTTTGTGGCAATGATTGTCGGCATGATCCTCGAGCCAAT
>P_270
GACGTTCTCGCCCGCTACAACGTGCGCGGCGTACAGCTGAA
>P_271
GGCGGGAAATCTGGCGCAGGCCCGAATGATGATCGAGCGTT
>P_272
TTGCCGTTCACGCCGATCATCGGTGTACTGATTTTTGACGG
>P_273
CATCACCTGTTGCCCCGGCCCGTGATAAGTCACCTGCCCAC
>P_274
CCTCGCCCATCATGCCCCGGCGGTTCTGCCATACCCGATGC
>P_275
TTTCTGATTTTCAGTCAGCGCATCAACGTTCAGTGCCGCAA
>P_276
GCGGTAGTTCACTTTACGCTCGCCAACGCCCATCGCAGTCA
>P_277
ATTCGCAATTTTTATAGTTGCAGCAATTACCTGTATTAGCC
>P_278
ATCGTTTCTATGCCACGCTTCCCTGGCAGCCATTAACTGTC
>P_279
TGATTAATGCAGGATTTTCGCGAGGAAGTCTTTTGCGCGGT
>P_280
GAGCTGCTGCCGGAGAAAATCGGCATGTGGTTTAAGGCCGA
>P_281
TCGTCTGACAGTTCGAAATTCATGTTCAGGTTTTTCGGCGG
>P_282
CCCGCAGGGTGAGATTCAGGCGATGATCCCGCAGTTCACCC
>P_283
GGGGCGGCAATCGCTACGCGCAGCCAGGTGGTTTTCGGCCA
>P_284
TGTAGTTATCTATCCAGTTTCGGTTTTATTCATCCAGCTTC
>P_285
AACATCAAGCAGCTCGAACGCCGTCTCGGCATCGAGATCAA
>P_286
GGTGCAGCGGAATTTTTGCACGGGATTATGGATAAAGGCCT
>P_287
AGCAAAAGCCGGTTTCCGCGCGGGGATTACCTTTGCCACCC
>P_288
ATCAGCAAACTGGCAAATGCCGGGATTGTGGTTTCTGCCGG
>P_289
TCATATTGCATTTAACGAACCGGCGTCTTCTCTGGCTTCTC
>P_290
GGATTACCTGAACGCTAACGCCCGCTCGATGATTAGCCCGG
>P_291
TGGCGCTGTTCGAAAAAATGCGTGCCGGTGGTTTTGAAGAA
>P_292
ATCACTGGCATCTTTTTCGGCAGCGACACCGGTAATACCGA
>P_293
GGAACGTAATGTGCCAATCGCGGTACTCGGCGGTACGTTAG
>P_294
TACCGTACCAGATTTTGCCGCTAAAAAGCGGCGAGAAAACC
>P_295
AAAACCGGCACCATCACACTCGGTAACCGTCAGGCGTCGGA
>P_296
CATCCGGCTCATCCCGGCGACGCCGATCGCTGACAACAGGC
>P_297
TCAGGCGGTCGCCGTCCCAGCCGTACCAGGTCACTTGCGGT
>P_298
ACCCGGTATACACGCCGGCGCGAAAAATTCACCTGTACCAC
>P_299
ATTATTTAAGACAGGAAACGCGGAAAAAATAGTACCCTTAG
>P_300
CTTCCCGCAGCCGTTTCAGCCAGGCATTCTTAAAAGGCGTA
>P_301
GGCTTAATGAGCTGATCTGGCGCGAGTTTTACCGTCACCTG
>P_302
TTCAACCCGACAACCCAGGGCGAGAAATTTGATCATGAGGG
>P_303
CTCTCTTTTACCACCCACGCCAGGAACACACCGCACAGCAT
>P_304
CTATCAGAATACGGAAGGCGCGAAGATGAAAAACACCGAAC
>P_305
CCCTCTGATTATTCGTTATGCAGGATTAGGAATATCAATAA
>P_306
TCCTTCTGCGGTACAAAGCGCACGCTGTCTCCCGGACGTAA
>P_307
GTGCGCCGCAGTGGCTGATACCCGACTGGCGAAAACCGTGA
>P_308
CGCCGCCAGGAGAGGAGCCCCAGGCACCGGTATTTCCAGGC
>P_309
CGGAATTACTCTGCAACTTCCCCGCTCTGCTTTTCTCGCCG
>P_310
CGTATTTTGACGTATAACCGCATGCGAGCGAGAAAGGTACG
>P_311
TATGAATATTAGCGGGATCGCCCGAGCAAATTTTGTTCTGC
>P_312
CTGGAAGACACGACCAAACGCCTGATTTTACCTTGTCATTA
>P_313
TGCAGGATATGGAAATGTGGCAGTTCCACCCGACCGGCATT
>P_314
TACGCCCGCACCGGCAATGCCGGTCGGGTGGAACTGCCACA
>P_315
AACGCCAAAGACCTGGCGGGCCGTGACGTGGTTGCGCGTTC
>P_316
CGTTACCTCGGCGCAAAATTCCCTGGCGCAAAACGCTTCTC
>P_317
CTGACCGTTGAAGATCTGACCGGTGGTAACTTCACCATCAC
>P_318
CATTCAGACACAACGCATCGCGGTGGGTCAGAGTCGTCAGA
>P_319
TTTAATTTGCGGGACGATCGCGGTCAGCCTGTACCGTATTT
>P_320
ATTAAGAACAATTCTGCCACCAGGAACAGGGTATACAGGCC
>P_321
CAAGCAATGGGCAAAAAATCCCTTGCCAAAGAACCTTCTGC
>P_322
TTCATTCAGCAAAGTATTCTCGGCGTTGACAATACGTTGCG
>P_323
TCGCCTGGAGCGTTTACCACCAGAGCAGGTGGTGGCGGAAG
>P_324
GCCAGACTTGGCGTTTCATCCAGGAACGTGGACGACAGAAC
>P_325
TTACCTGAAAGATTTTTACTCGGGGCCAATCTTTAAGATTG
>P_326
ACAAAGTGAAATTGAGGATGCCTGAATAGCAAAAAAGCGCC
>P_327
ACGCTTTCGCCAAGTCAGGGCGTTAACCAGCTGCACGGCGG
>P_328
AATAGAGGCCCCCAGAAACGCGGCCTGATCCTGATAGCATT
>P_329
ATCATGGATCAGCTAATTTCCGCGCTCGGCAAGAAAGATCA
>P_330
CCCAACGTCTGGGAAAAATTCAGTTCCAGCATGATTAGCGC
>P_331
CTGAATGAACACCACATTCACGGTCTGATGTATGTCGATGA
>P_332
TCGATAGAAGCCCTGGCCCGCGCTCGCGAAGCAGGCTATCA
>P_333
AACTAGGACCGATGAAAATCCGCGAAAAAATGCTGCTCGGT
>P_334
TGGCTGGCGCTGCACGGTCGCGGCCAGGATTACTGCCAGCT
>P_335
GGGCGAGAAGAGGTACCAGGCGCGGTTTGATCAGAAGGACG
>P_336
AATCATGAGCAAAATTTACTCTGTGGCGAGATAAAACTCCG
>P_337
AATTACGAGCTGGAAAAATCCGGCGGCGATGTGGTGGATCA
>P_338
GTGACCAGTTGCATCAGCTGCGTGAGCTGTTTATCGCGGCA
>P_339
AAACACTCTAGCCTCTGCACCTGGGTCAACTGATACGGTGC
>P_340
ATTGATGCTGCATTTGAGGCCGGTTTTGAGAAGGTCAAAGT
>P_341
ATTCAGGCGGCAAAACGCACCTGGGATCTGATCCCGCTCTG
>P_342
AGAGGCTAAACAGGATTACGCGGTACGCCTTGAAGGGCCGA
>P_343
GCGCGCCGGGCGTCCGTGGGCGCGGGTAAAAATCTCATCCA
>P_344
GACAAACACGCCGATAAACGCCTGCTGTTGTGTTGAACAGA
>P_345
GGTTTATCGCTGGTGGGATTCGGTCTGTTGATTTCATCACT
>P_346
GTTTCGTTGATGTTGATTTCCGGCATCCCGTCGGCATGGCG
>P_347
GCGTAACGCATCATCGGCGTCGGTCACCACAATACGCAGGC
>P_348
CGGCAGCCTACCACCTGGTGCACGAACAGGTGATTAGTCCG
>P_349
CTTCTCTGACGATATTAAAGCCCTGGCGGAAAAACTGTTGC
>P_350
CCACCAGTACACGAATATCGCCCGATTTAAAATCAGCCAGC
>P_351
GCCAATATTGTGGCATTTTTCGGTTTTCAGGGGTAATGGTT
>P_352
GTAGCGCCCACGCCCAAAAGCGGCAGTGAATTTAAGATCGG
>P_353
CCACTCATCTCCTGCAAACGCGAAAAACTGTTCAGCGAACG
>P_354
CTGAGAAAAGAATTAAAATGCCTGATTAACGCGCGCCAGGC
>P_355
CGCTGGGGATTGAGAAAGCGCATCAGCACGGTATTGCCGCC
>P_356
GATACTCATAACTTTTACGGCACGGATTCCGATTACGACGA
>P_357
CGGGATTAACAGTGGCATCGCATCCGCAGAGAGGCTTTCTC
>P_358
ATCAAAATTATTATCACTTTCACGAGCACTATCACGGGATT
>P_359
TGAGAAGAAACCGCAAAAGCCAGGGTCAGTGCAGCCAGTGA
>P_360
ATATCCTGACCGCCGCGTCTCGCGACCTGGATAAATTCCTG
>P_361
ATTTCCGTCAAATTTGGCGGCGGCAACCGTTACGGCCTGAT
>P_362
CGTCGGCTCAAGGTCGCCGCCGAGGATCTTCATAAAGGTGG
>P_363
TTTGCTGATCCGGATATTCTCCTGCTCGACGAACCGACCAA
>P_364
CGGAGATGCTGAAAATGGCGCGTTATTCCTTTGCGATGGGC
>P_365
GCGACCGAAACCCGCGAAAGCCGTCGCGATGAACTGCTGGC
>P_366
TTTCTTGCCGATTTAAAACACGTTGCCGACGCGCCGTTTAA
>P_367
ATCCCTTCGGCAGTGGTAGCCATTACCTGGGCAAACAGACG
>P_368
GGTGAAAATGCATTAACCTGCGTGGAAGCAGGCGTAATGGC
>P_369
ATGATTTGCCGGTTGTAGCGCAGCATCTCCTGATCGCTGAG
>P_370
TTTAGACGGCAATTTGGCGGCAGCCACGTCCACAGGCGGAA
>P_371
GCTCGGCGCGGCAGTGGCCGCCGTGATGGCGCGCTTTACCC
>P_372
ATCCGTACCCCTTGTTTACGCAGTTGTTCAATATTGAGATA
>P_373
AAAATATCGCCGGTGAATTGCGAGTCCACCTTTATGCTGTC
>P_374
CATCTTCACCGTTTCGGAAGCGATGGAGCACTTCGCCTATT
>P_375
GCAAATACATACAATCCGGTCGGCAAATAGGCGAAGTGCTC
>P_376
CTGTATAAGAGTAAGAAAAACGGCAGGGCACAGATTAGCTG
>P_377
GCAGGGCACAGATTAGCTGGCAGTAATCATTATTCGCAGGC
>P_378
CAGCGTTGCAGATTTGGACGCGGTGTCCAGGTCAGGCCAAC
>P_379
GACTCATTCCCAAGCGATCACGGTACGGTGATTTTCACCTT
>P_380
GAGAAATTGAGCAATGAACGCGATGATTTTCAGTATCAGTA
>P_381
GGTGAATCCGGAAATCAACGCCCTGGCAACATTGATCCTCG
>P_382
ACTAATCAAACTGACCAGCGCGGTATCTTTCAGCAGCACCA
>P_383
GACGATGTGCGTTACTTAGGCGGTAGCGTTCATGCCACGGC
>P_384
GAGGCCCGGATAACGTGGCCCAGCAATTTTATGACTACCGC
>P_385
GGGCAAACTCGTTGGCGAAGCGGTGAGGGCGAAAATCTTCT
>P_386
TTTCAGCCCCTGAATCAACGCCCTGGCGGTGGTGGGCGGTA
>P_387
CGTCTCTCTCCTTAACGCGCCAGGAATGCACGCCAGTGGGC
>P_388
CATGCCATGATTGATTTACGCAGTGATACCGTTACCCGACC
>P_389
TGAAGTAGTGGCGCTCGCCGCGTGCGCCGTCACAGCCACCA
>P_390
TAAATCCAGCTTGCTGGACGCCTTAACTCTGCTGCTATCGC
>P_391
CCGTTTTTTACTGGCGATTTCGGCAATCTCTTTTCGTGCTA
>P_392
TCGCCGCGATATTTTGTGCCCGCTAACAGAGAACCGATATC
>P_393
CCGTACGACCTGAGCAAAGGCCGCATTGTCTTCCGTAGTCG
>P_394
ACGATGGGCGTTACCTGACGCGAAAAATTCCTTATCGGCAG
>P_395
AGAAATGATGCGTGAGAAAACGGTGTTAATGGTCACCCATC
>P_396
TCTGGTTGCGATAGAAGAAACCGTCGCAGGTTGCACAAGCA
>P_397
CGGCGAATACACTTGCGACGCGCTGATTATTGCCACCGGAG
>P_398
TATCCCGCCGGGCCTGAACCCAGGATAAGCAGTTTACTGTG
>P_399
GAGATTACCTACACTGCACGCGGTGTGGCTGCCGACCCGGA
>P_400
CACAACAGCCGGTTGCGCCGCAGCCACAATATCAGCAGCCG
>P_401
CGTTGGCTACGATGAGAAAACCCTGCCAGCCAGTGCGCCGA
>P_402
CCGCTTGATGCCCAAAAACGCGGTATCCACAACGGCGATAA
>P_403
TTTACGCCATTGCGAATACCCTGGGACAAGTAGCGGCGCTG
>P_404
TATAAGATGTGTTAAAAACGCTGTAGCAGAATGAAGCGCGG
>P_405
ATCGTCATCGTCAGACCAGCCTGGGACAACAACGTAGCGGA
>P_406
GCACTTTATCAAATGCCATACGGTGGAGATCGAACGCCTTC
>P_407
CTCAAAATGACCGGAAGACGCGGTGTGCGGCAGATGTCGCT
>P_408
GAAATCGCTGTTATCAATCACCCCATATAGCAGTTCTGCTT
>P_409
CTCACCCACCATCAACAGAGCGTGCGCAACACATCCGTGAT
>P_410
TCACGAACGCGTGGGAATGCCGCGACTTGTGAAGCTGCATT
>P_411
GATGCACCAGTGAAAATTTTCCTTGACGCCTCCTCGGAAGA
>P_412
GGCCTGCTGCACATCACTGACATGGCCTGGAAACGCGTTAA
>P_413
GACTTCGGTATCTTCATCGGCTTGGACGGCGGCATCGACGG
>P_414
GATGCGGTAATCGTCAACGGCGGTGTCCCTCGCAGCGGTGA
>P_415
GCCAGCGGTACACATTTTTCCGGTTGTACGCCACACATCTT
>P_416
GTTTAACAGGCCTTGTGCGGCAAGGTGAAGATTACGCGCAT
>P_417
ATATTGATGGTATCGATTTGCAGCAAGGACATGCGGGAGAT
>P_418
CGCTCGGCACCTGATTCACGCGCGCGTTCAAGAACATGAAC
>P_419
CCATGAGGGCCAGAAATTTTCCTGAGTATTGTCGACCGCGC
>P_420
AAAAGATACCGAAGAAGAAGCTGCAGCAGTGAAACAGGCGA
>P_421
CGCAATCGCTGGGCGTGCCGCGCGAGCAAATTATCACCCTG
>P_422
TTTAGCCGTTTTCAAAAAACCGGGAAGATTTTTATTAGCAT
>P_423
CTCAAGAGAGAGCATTTTTTCAGTCGCTTCCAGCTCTTTCG
>P_424
GGTTGAGACGCGGCAGAATGCGGTTCAGCGCCGTAACGCCC
>P_425
CCAAACTGCTGAACAAAACGCGCGGCTTCCTGGGCTTCATC
>P_426
GCCTGCTGACGGGCATCGCGCTGCATCTGCTGAGAGTACGC
>P_427
TGGATGTGCTCTCTGAACAGCACGAGCAGCATCAGGATCTG
>P_428
GCCGCCTTAATTTTAACTCGCCTGAGAAGGCGCTTCGTCAG
>P_429
GGTAATTGAGATTCGATTTGCGTGCGGGCTTTTTCTGCCGC
>P_430
TGGAAGCGGAACGGTAAATTCGAGGCCGTGATTGTAGACCA
>P_431
ACAAGAGGCACCTTAACCGCCCGTAAAGCAGACGTCAAGAT
>P_432
GTGACCATTCTCGAAAACTGCGGCAGGAAGTTTGAAAACCC
>P_433
GTGGCGAAACTTTCTGACAGCCCTGGCAAAACTATCTGCCA
>P_434
AGGTCGGTAAGCATTTCCACCAGGAACAGGTAACCGCTGCC
>P_435
ACTGCATTGAGCAACAATGGCGTGCCCTGGTTCAGACGAGC
>P_436
GGCTGCGGCTGGGGAATTTCCGGGATGGCGACATCCAGAAG
>P_437
ACATACCACAGTTATAAACGCCGTCAATACACTTTTTTTCA
>P_438
TTGTTTAAAAGCCGGAAACGCATCAGTATTAACACCCATTG
>P_439
TACTGGTGTTAGAGGTCATCCAGGCGTAATTTTTTTTCCTG
>P_440
AACTTCCACAAATGCCCGCGCGGCAAGAATAAGGGATACGA
>P_441
GCAATGTTTTTAATGGTTCGCCTGCCGGATGTTTTTGCCCT
>P_442
CATCTCTGTCCAGTTGATCGCCTGAACACCGAGATAGAGGT
>P_443
CGTAAGAACCTCAAAAAATTCGAGAAGTGGGCTCGCCAGGA
>P_444
AAGAAATTACGCAAAAAACGCTCTCCCAGGATTTCGCCCGT
>P_445
GAATGTTGGATCTTCGAAGGCGGCGGTAAAATTGGTCGTTA
>P_446
TCGCGGTTAACGATATTTTTCAGCCGCATCCACAGCAGAGG
>P_447
TCGCAACCAACACATTTTTGCCCCAAGTATACGTAACGCCC
>P_448
AGCGTTGTCGCTTTCAGTTCCATGACTCTGTAGATCCACAC
>P_449
GGGTGACCAGCAGGTTGGCGCATTGATCTCAGAAGGGAAAA
>P_450
CCACGGAGCGGCGCGAAGCTCGTCATTCACCGCCAGCTCAT
>P_451
ATAATAGCCAGCAAAAAAATCAGCCCCAGGGTAAGGGGTAC
>P_452
ACTGGTCGATAAATTCTGACCAGGAACAAGGGTACATGCTG
>P_453
GTGGTGCGTAACGGCAAAAGCACTGCCGGACATCAGCGCTA
>P_454
AAATAGACCGGACGAAATCCCCCTGGTGACAGCGAGCGGCG
>P_455
GGTGGCATTTGTGACGAATCCGGGCGAAATTCTCAGCCGTG
>P_456
TAGATCGCCAGATGATCTGCCGGTTCGTTGAAATTGCCGCT
>P_457
GCGCCTGCGACGGCAATCAGCCCGAACACAACAATTGATGC
>P_458
GCGACGATAGCGGTGACGGGCGCGGTCAGGGTTTTTTGCAG
>P_459
TTGAGGGCGTTAAGTCGACGCAGTAAATTATTTTTGCCCTG
>P_460
CACCGAAACAATTGTGCCATCCCGCGCGGCAACTGCTTCAC
>P_461
GGAAAGTGCGGTTAATAACGCGCCAATCTGGTTTGCCACGC
>P_462
ATTACCGCATCCGAAAATTCCCCTGCCGCGCGATCTTTACG
>P_463
CGCGTGGGCAGGCTTTGGCGCGGCGTTTGGTCCAGTGGTGC
>P_464
ACCCAAGCCCAGGCACAACGCAGCGGCAAGCAACACGCCAA
>P_465
CATCTTGTGGACATTATTTGCGTTGTTCATATTCTTATTCG
>P_466
CAACTGAATGGAGTGAAAAACTATGGTTATTATCCCGACAA
>P_467
TGCGTGGTCAGTAAAATATGCACGATTTACATATACAGGCA
>P_468
CAAATGGCTTGCCTCAAATGCCGGAACAATATCGAACGTTT
>P_469
ACAGGAATTGATGCCGAAGGCCCGGATAGTGGTAAACATGA
>P_470
CTCCTTGTGATAAAAGAGCTCGGTCATTATTGACTGTGCTT
>P_471
AACACTGCTTGTCAAACGCTCCTCAATAATTTGCTGAATGA
>P_472
CTCCATTCCAGATATCATAGCGTAAACCATTAAAGTATAGA
>P_473
TCGATTTCCTGCAAAAAAAGCCTGCCCAGAAAAGCGTACCG
>P_474
CAAACTTTTTGAAAAAATCGCGCGTTTATTCAAACTTCAAT
>P_475
GGCAGGGCGCGATCTTAAAGCGGTGTTCGCACTCGGGGCCG
>P_476
TGTGCGATCAATAAAAAAAGCGGGGTTTCATCATGTTTAAT
>P_477
AATGCATATAAAAAATATTTCGGTGTAGTCCTTTCGTCATG
>P_478
TGGGTGCTGACGTCACATGCCGGTTCCACAATTTGGCCATA
>P_479
TCCAAGCGCATGGGTGACTCCGAAAGGGGAGTGGGGTAAAG
>P_480
ACCGGGTGCATACCCTTCACCAGGAACAGACGGAAGTTCAT
>P_481
AGGAACCGATCGGTATCAACCAGCACCTGCGGCGGCGAATA
>P_482
TACGCAACGCTTGAAGAAGCCATTGACGCTGCACGCGAAGA
>P_483
GGTTTCAGAGCGGTATTTCTCGTCACCGCTGGCGTAGTGTT
>P_484
TGATGCCGAAACTACCGCCGCGTGGATGAACAAAGTGGTCG
>P_485
TCGCTCATTTCCGGGAAGCACAGTTCCAGGTTGCGATGCAC
>P_486
CAAGCGGCGGAAGTGAACGCCATGCTTGACGATCCCGATGC
>P_487
AGTGGGGCACTTTGAAAACGCGCTCGAAATTCCGGCAGATA
>P_488
CCGTGAGCAGCTGCCAAAAGCAGTCGAGATGATGCAGGCAC
>P_489
GTTTTATTTTTAGTTTTCCGCACTGACATAAACTGACAAAT
>P_490
AAACGGCCTCATTCTGGAGGCCGTAATGATGATTATTGGAA
>P_491
CCTGCACCTATGATAATTCGCCTGACGAAGATTTTATTATC
>P_492
GTTTGTCAGCGAATAATATGCAGTGATTTTTTTTGCCGGGT
>P_493
TTACGGATATGCGCGAATGGCGTGAGGAGCGCGGGCAGGGC
>P_494
CTGTAAGCACCGTTCAACCGCGCGAAACCACTGACGCGCCG
>P_495
AGCCTTCACATTTCAGGAGTCAGTCATGGCCTTTTCTCAAG
>P_496
GTGCAGATGATGTTGAAAAGCATGCGCGACGCTTTACCAAA
>P_497
TCTTTCGTTGAAGACCTGGGCGCGGATTCTCTTGACACCGT
>P_498
CTCTCCCATCCCGTAAATCACGGTCGGGTCGGTCTGCAGGC
>P_499
TAGGTGTTATACGCTGTCGGCGTTTCCAGGTCTGCACGAGA
>P_500
CTGCGCATCCGGCAAAAACGCCGTATCTCTATTTTGTGGCC
>P_501
GTTATTCACCGCCCAATTTTCGGCGGTGAACTTTACTCGTT
>P_502
GGCGGTTTCGCCGTTGCTGCCGGGGATAGGTGTACCGGTGG
>P_503
TGGTAGCCGCCGACAATTCGCGCGCGGATTTTACCGTCTTC
>P_504
AGTGGCTGGTGCAGCAAAAGCGGCAGAAGGTAATAGTGCCA
>P_505
TCGTTCACATCCGGAAATTCCGGTGAATGATGAGCAATCGC
>P_506
GCCAGCGTTTTGTTGTGCGTCAGCCGCACGATCCTGATGCG
>P_507
TAAAACGTCTGCGCAAAGCGCGGGAACCACGGCCTTTACGC
>P_508
TCATGCCGATCCACAAAAAGCCCTGGCAATTGCCAGCCGGT
>P_509
GCGATGATTATCTATTTACACGGTTTTGACTCTAACAGTCC
>P_510
AGTGAGGGGTGTATGCAGGGCGTTCGGTAGGCCTGATAAGA
>P_511
TTTTCCTCGATAACCCGCACCAGGCGCGTCGCTTCCACCAG
>P_512
CGGTACGTAAGGATCAACGCCGGGGTTAGCCTGTAACAGAG
>P_513
TGCTTGTGGTTATCTACTGCCAGGAAAGCTGCGCGCATCGC
>P_514
AGTACGCCACGCTGCATCGTCGGTAGCTGGTAAAGGGTGGA
>P_515
CATAGCCACGTTTTCCAGGGCGGTAAAATCCGGCAGCAGGT
>P_516
GAGAGCGGGAAAAAAAGACGCAGTAATTTTTTCATCAGCGC
>P_517
TTAATAAATTTAACAAACTACGGCATTACATGTTTTCGATG
>P_518
GCTGACTTAACAAAAATTCGCGATAAACCGACACGCCAATA
>P_519
TTAAATCCCCCTGGTAAAAGCAGGAATGATGCCATTTGCTT
>P_520
CCTGGTTAACGAACCTGACGCAGTCTCTTTTTTACTTAATG
>P_521
GTGATAGATTTTGATATCGGCCTGCGTAATCTCGACCTGAT
>P_522
AAATGGAAAGTTAAGAAAGCCTGGCGTGGTGAAAAAATACA
>P_523
TAATCCCCCCGGCAAAAATGCCGCAACGTGATTTTACCGAA
>P_524
ATTTTTCCCTGAACATCACGCAATGTCAGATCGAGCGCCAC
>P_525
CTGAATGAAGCGCAAAAATCCCTGCTGGTAAGCTCACAAAG
>P_526
GCGTTGTTCATGACCAAAATCGAGGCCGGTAATGAGTGGAA
>P_527
ACTGAATGGCGGTAAAATCGCTATGTCCGCAAATGAGCAAC
>P_528
TAACAGAGAATCCCATTTTTCGGTGTTTTCGGTAGAACGCG
>P_529
GGAATTAACGCCATTTTTTGCGGGCGAGAAGGTGCGGGGGA
>P_530
TGTATTAATACTTAAAATTGCGAGCCGGAACACCTTTTGTC
>P_531
TTGACGTTGGCAATCGCCCGCGAGGTCGGAAATTTACTGCT
>P_532
TTCGGTATCCCCTGAAAACTCGCGGATAGCGCCAGTCTTCA
>P_533
CACTTTCGCAGTGATTGGTACACGAGCGGAACGGACGCGAC
>P_534
CGCTTTTTCTGGCAGCAAACCGGCCAGGATCGCTACCGTCT
>P_535
CCCAAAGGTCCTGGCAAAAGCCCGGATTCGCCACAATGGCG
>P_536
CTGGTCGGCGATAGTTTGCGCGTCACCCAGCAACGCCTGAA
>P_537
ACGCGCAAACTATCGCCGACCAGGAACGTTTTCGCGCATTA
>P_538
CACACCAAGCCGGCGTTATCCGGTGAGGCGCAATGTTGCGG
>P_539
ACGTAATACTTATTTTTATGCCCCAATGAGTAAAAAATCGA
>P_540
TAGCCTTCCCCTGGTTTTTGCCCGCGCAACCCGGCTGTGAC
>P_541
TGCAGACATATTGTTCAACGCAGTTCCAAGCATCGCCATTT
>P_542
TTGAAGTAGCGAAACCGGTCCAGGAATTTACTCATCGGTTT
>P_543
TCCCGACTGACTGGGAAAACCAGGAAAAATACAAAGGCGGC
>P_544
TCCCCGGTAATCAGCGAACGCGGACGGGCAATCGGCTGCGA
>P_545
CGGAATACCGTCTTTAATCGCCTGCTCGATGACTTTCGGAT
>P_546
ATCCAGAAGCGAGCGAAATACCTGCTCATCTTCAACAATGA
>P_547
TTTGGTGCCAGATTTAACGGCAGCAAGGCTATTCAGCAGTT
>P_548
ACCAATGCTTTCACGTACCGCGGTTTCTGATTTTTCTTGCT
>P_549
ATTAAGGGGATTTTCCCCGGCCTGCTTAATTAATTCCTTTC
>P_550
TTCAAATGAAACGGAGCTGCCATGCTCCGTTTACTTCGTCA
>P_551
GCACTTTCCTCTACCAAAGGCAGTGGAATTAATAATATCAT
>P_552
GCTCGACCAAGAACAAAGAGCAGCAACGCGATCCGGAGATG
>P_553
CTTCAGACTCAGGGTTTGCCCACGCACAATACGAGCCATAT
>P_554
TACACCGCCAACTTGTGCCGCCTCAATAAACTCTTTGCGCT
>P_555
TGGCGGCAGAATACGTTTTCCGGTTTCAATCTCCCAGTCGC
>P_556
ACGTCGGCCAGGGGAAGCGGCGAGGTAAATCAAGGGTCATT
>P_557
GCCAAAACGCGATGTCAAACCCGTAGAGTCGCGTCCGGCAT
>P_558
ATTAACCCCGGAAATTGGTGCCGTACTGGCGAACACCTTGA
>P_559
ATTTTATGGCGGAACGGCGTCGCTGCCAGTAATTCCACACC
>P_560
TCAGCTGATAAAGATAATTGCATCTGCGGGCCGTATGGCTC
>P_561
AAATGAATTTAGGATTTTTCCGGCTTCATTAAAGAAAGTTA
>P_562
AGTCGAGATGCGCGTCGGCACCCTGGCGATCACCGACCATG
>P_563
TGATTTTCATCAGCCATGCCCGTGGATCGAACTGGGTCGTA
>P_564
TAAAATTGAAGATAAAAACGCGATGGAGCGTATTTGTCGTA
>P_565
CCACCACCGGAATAACTTCGCCCCAACAAACTGGTATTGGC
>P_566
GATTTGAGTAATAAAGGAAGCAGTGCCTGGGTGAGCATAAA
>P_567
GGATAATTAACGGCAATGCGCTGTGCCAGTTGTTGGCAATT
>P_568
CATGCAAAATCCAAAGTTGCCAGTAAGGCGCTCTTGCCACC
>P_569
GTTAAATGCCTGGCGGATCGCGTTTTTAGTAATTTCGTTAA
>P_570
AAACCATATACCCCACCACGCGGTCCATAAAGCGACGCGCC
>P_571
CGGCACGAACGCTTTAATTTCACGCTCACGCTCGACCACCA
>P_572
GATTTCCGCCTGAAAGCACGCGGTCGTATTTTGCGTTTTGA
>P_573
TTCTGTGGCGATAGCGAAATCAGCATTGCCTTTAGAGACGG
>P_574
GTTTTAATTCAGGATCGCGGCGGGGTTCCTGATTTCCAGAA
>P_575
GTTAACCTGATGGCAAATGCCTGTGCCTGGCGGCACGACGC
>P_576
GTACGTCTGGCAATCGAACGCATGGCCTCTCCTTTTTGATA
>P_577
AAATCAAATGTGTAATGACGCCCCAGGGCTGGGTGACAGTT
>P_578
GATGATTTAAGGGCTAAATTCGGAAAATCAACCAGCGTTAA
>P_579
GACCTTGCTAAAAAAAGGGGCGGCGGCAGATAAAAACAGCG
>P_580
TGTTTGGGCCACAGTTTGTGCGCGAACTTCAACAGCGTGGT
>P_581
GCGGAACTGAAGAAAAAATGCGGCTGCGGCGGAGCAGTTAA
>P_582
CCCGTTGAGCGATTCAATCGCGTGATTACCGATTCGAAAAT
>P_583
AGCAACGGCTAATTATCATCCAGGAATACGATATATAATGA
>P_584
ATTGCCGCTTCGAAAAAATACACGGTTATTGCGCCTGGATG
>P_585
AATCTGCGTTGATGATTTTTCGTGTTCGAGTAAAGGGCTGA
>P_586
GCTTCGCCAGCGTAATGATTCATCAGCAAACAGTGACGCGT
>P_587
TGGTTTTATTGGCTTTCAGGCGCGGACAATTGCGACATTTC
>P_588
AATGATCACACAGTCCCAGGCAGTAAGACCGACGTCATTCA
>P_589
AGTGGAAAATCCAGAATTTGCGAGATACGTTGACGGGGATT
>P_590
CGACAGTGCGCGGGTGATCTCGGTGACCAGCCCGGCGGTGA
>P_591
CAAACTCGGTCCGGCAAACGCTACAACGATAATTGCCAACA
>P_592
CGTCCGAGGTCGTCAGTCCCCAGGAAGAAAGAAACTTCGCC
>P_593
AGGCGTCACTATAAAATTTGCGCCAGGCGGTACGCAGCGTG
>P_594
AGAAGGTCGCTTTCAGGAGGCGCGGTTGATGGATATGAGCC
>P_595
AGTTTCAGCGTTAAATTTTCCAGCCCCAACGACTTCAACTG
>P_596
CAGGCCAGAACGTCGCATTCCCCGGTCAGGAGTTTCGACAG
>P_597
AAATAAACGGGCATACGGCCCGGGGATCTCTGCGCCCTGAC
>P_598
TGCGGAAGCGGTGGAAAACGCGGTGAAAATTGCTCGCGCCC
>P_599
TGACCGATCTGATTAAGTCCCTGGAACATGAAGTGACGCTG
>P_600
AAAGACCGAAGAGACGGAAGCAGCAGAAAAATTTGTCACCT
>P_601
TTCGTCGAGATGTTGGCGACCGTGATTGGTTTGCGTGGCGT
>P_602
AATCATCCTGCGGCAAAACGCCGTCGGGCTGAATTTCTGGC
>P_603
TAACGCCAGCGGTATGCGCTCGGTGGGGATCGGCGCGGGCT
>P_604
CGCTGGTGATCCAATAAATCCGGAAACAAACATATTCGCGG
>P_605
GATGAATGGATTGTTGATGGCGGTTATACCCATGAAACTGC
>P_606
GGCAAAGGCCGCGCATTTTGCGAAAAACTGGCGCAGCAGGC
>P_607
AAATTATCCCAGATTATTGGCAGCAATATGCCAGTCCATAT
>P_608
TCTCCCCACCCAGACGGACGCCTGCATCAAAACGTTCAGAA
>P_609
CAATCCATGCCCATCAATTGCAGCATCAATGATCAGGTCTA
>P_610
AGAAAACCATCAAAAAATTGCGATTGCTGTAGCATCGATGT
>P_611
ACTCAGAATATCTTTACCGGCCATACCGACAGCCAGACCAC
>P_612
GCCAGTTGGTTATCGTTTTTCAGCAACCCCTTGTATCTGGC
>P_613
TTTACGGGAGAAAAAATCGGCTCAAACATGAAGAAATGAAA
>P_614
GGATCATAGGTCTGCTCAAGCCGTAATTGATATTTGTCAAT
>P_615
GGATCTCGCCCAACGTGGTCCAGGCGCAGGCAGAAGTGCTT
>P_616
CGAACATATTATTGAAAAAGCGCGCGTACACTATGCCATCA
>P_617
CGCTCAATTTTCCCTGGACGCGAGGTATCTGATGCAGGAAA
>P_618
AAGTCAGGCGGCTCAGGTCGCGGGGGTCAATCAGGCCATTG
>P_619
CCGAATTTGATGAATTTTTACCTGAAAAGCCATGACGCCAC
>P_620
ACATTGCGCTGTATAAACGGCAGCACCGATGAACGCCCCGA
>P_621
ATGAAATCGCTCAGGTGATGCAGGAAAATTTAGCTCGTCGT
>P_622
GGGAAAAAAGCCAAAATGCGCCCGGGTGATGTATTAGGTGC
>P_623
CACAGGTTGCACGGAATAATCGGGAACGCTTTTGCATCGGC
>P_624
GCATACCTTTCATCTTACCGCCGTAGAACATATTTAAGAAC
>P_625
ATGTTAGACTGAAATTGACGCCCGATGTTGATTATTAATAA
>P_626
AAACTGATAAATTTTAATTGCGAGAAACTTCAGTCCTCGAG
>P_627
ATGCATCCTGAACGTGATAGCGGTAGTCGTAATAAGCGGTT
>P_628
ATTTAACCGCCGTACAAACGCCGGAAAAGAAGAAGAGAAAG
>P_629
GGTATCAGTAAGTCTCAGCTCGATGACATTGCTGATACTCC
>P_630
CATGACATGGGAACTAAAACCGGGAGCAGCACCAGACAACG
>P_631
TTTATCTGAGAAAGAAATCGCTGTATTTAAAGATTTCCTTA
>P_632
GGAAAAATTAACCAAAAAATCAGCCGCAGGAAAAGCATCTG
>P_633
TCCGCTACCGTCTTGAATGGCGCGGTTACATGTGACGGGGC
>P_634
ATGTTGCCGCTGGTCGTCGTCGGTTGCACATCAAAGCAGTC
>P_635
AGTGTCCGTGACGTATCGGCCAGGCGGGGAGTGAGTTTGTC
>P_636
GGCGATGCTGGCTGCTTCTGCAAGGATCTGCCAGTACAACT
>P_637
CAGAAGCAGCCAGCATCGCCCAGGGTAAAGAGCAGCAGAAG
>P_638
ACCATTTCTGGCGTTATTTCCGGTTTTTACTGAGATCTCTC
>P_639
TACGAAATCGCCTCCATGCGCCTGTTTGCCCGATTATCCCT
>P_640
CCTTATCCAGAGCATTTAATCGGTGTTGCTTTTTTCCGCTT
>P_641
GGCACAAATGGCCGGAAAAGCGGAAAAAAGCAACACCGATT
>P_642
CGCCACAACCGGAGCAAGCACCTGAATATTCAAACAGCGGT
>P_643
CTCAACCTGCCAGAAATCGACCGTAGCAAACTGGAACGTAT
>P_644
ACTGCCGTTGCCGGAAAACACCCTGCCAAACTCGGCGAAAC
>P_645
TTCGAACAGATGAAAAATGGCGTGATGATCGTCAATACCAG
>P_646
CGCGGTGCTTAATTTTGGCCCAGGAAAATTAAGCATGGATA
>P_647
GAAATCGCCCAGTTCATTTTCATGCGCCTGCAAGATGGCCT
>P_648
GTATTGTAACTGGTCGAAACCGGTGGAGAGATCGGTCAGCG
>P_649
CAGTGTGATTTCAGTGTACGCAGCGACAAGAAAAGTCACTT
>P_650
CCAAAATCGCGGGTAAAACGCTGGACTTGTCGATTCCCTTA
>P_651
TCCGCCACGCGCAACATCGTCAGTGGCGTGGTTTCCGAAGG
>P_652
GCCAGTGCGAGATCGATTTCCAGTTCCGGTGCGTGACCGCA
>P_653
GGTGCCGGGTTAAAAAAATGCAGCCCCGCAACACGTTCAGG
>P_654
CTCCCGCCTGATTAGCACAGCCGAGGATCACATCATCGATA
>P_655
GATCATATCTGGTTGAAAATCACGGATCAGTTGCGCTTGTT
>P_656
TGATTTAACCCGACTGTTACCAGGAACGGCGCGGACTATGC
>P_657
ACGGAAATTGCTGGCAATAACGGGAAGGTGATTCAGGACGG
>P_658
GGTTTTGAACCCAGGATATTCGCTATTTCACTGAAGCCTGT
>P_659
TCTGTTGGCTCGGTTATTAGCATCAACAGCTTTGTAATAGC
>P_660
GTTATCAAGAATAAACTCGCCGCGGTTATTGAAAGCTGAAT
>P_661
GTAGTCAGCGCTAATAATGCCGGCGATCAGAATGCCTTCTT
>P_662
CTGATACCGACGTGAAACAGCAGTACCTGGAGTTCCGCAGC
>P_663
GAAAGACACAAAACAAAACGCGTCACGTACCACATCCGGCA
>P_664
TCCGGCAGAGCTGCAAAAAGCGGTGCACGATAATCTACGTA
>P_665
ACCTGCATTGGTGTTGCACCCAGGCTCGCAGCAACATCGGA
>P_666
CTCAGAAAGATGCAATTTTTCAGCAGCCATATTCTCCCGTA
>P_667
GCAGTAAACGTATCCAGCCGCAATTCCTGGCCTTCAACATA
>P_668
CTGAACAGTGTTGGCTGGCGCGGTATTCGCCAGCGCAAAAC
>P_669
CTCCGCCAGCAGGATACCGTCGGTCATCAGCTTGACCATCG
>P_670
TCCTGGATATTGCGTTTATCCGGTGCTTCGACAAACGGGAA
>P_671
GTCTTCAATCCAGATTTTTTCATGCGGAATGTGCCAGAACT
>P_672
GGGCAAGCGCGGGGATTTTCCCCGCGCATTTGACTAGCAGA
>P_673
AAGCCGAATCGGAGATTAAACAGTCGCAGCAAGGTTATCGT
>P_674
GGCTTAGCCATGAGAAAACGCCTGCGCCTAAAAACACCAGA
>P_675
GCCAGCATCGTGGCGAAACGCAGTTTAATACGATTACCGTT
>P_676
TTGACGCGGCGTATGAAGCACATGAAGAGAAGGGCGAAGTC
>P_677
ACCATATAACCGCCTTCCGGCGCGGGTGTAAGAGTGACGGG
>P_678
TCAAAGGCGTGAATAAAAAGCAGCGGCACGCAATGGCGCAA
>P_679
TGGCAATATGCCGATGGCGGCGGCATTCACCCTGGTGCCGA
>P_680
GGAGGTGCGGCGAAAACGGGCGATGACATTGTTAAACACCA
>P_681
CGCATCGCGTCAGCGCACGGCTGCAATATGGTTGTACCTGG
>P_682
CCAGCCAGATGAATAAAACGCGCGCAAATATGCGTCATTTT
>P_683
GCCGATTGATTGATGAAGCGCGGGATTGCGGGAAGCATGTC
>P_684
CGGGTCGAGACAGAGAACGGCGAGCGGGAAAAAGCGCAGCG
>P_685
TATTCGCGGTAAAAGGAAACCAGGGGCGGCTAAATAAAGCC
>P_686
CATGCCAGTTACTTCCGAACCAGGAATATTCATAATGCGTT
>P_687
CGGCGCGCTGACTGCCCGCGCGGTGGTCAGCCAACGTGTAC
>P_688
GTCGAGCTTGCCTTCAATCGCTGCAGTTTGCCACTCGACTT
>P_689
CCCTGAATCCCGCTTTCGGTCCCCAGCAGATACTTCTGCAT
>P_690
TGGACCATCAAAACCTACGGCCCGGATCGCGTTGCCGGTTT
>P_691
ATAAATGGGCCAAAGAACGCCAGGCGCAGAATATTCACATC
>P_692
ATAGGCTGCCCAGATAAACGCACCAATGAACGCCAGGAAAT
>P_693
TTCAGCTTAATTTTTAACGGCAAGAGAGACAAAACAGCGAG
>P_694
CTGGGTGGATATCAAAAACGCTAACGTCGTGATGGTGATGG
>P_695
TCCGGCTGCATGATAAACGGCCCGGTTGGCGTACCCGGTGC
>P_696
CCGTTAAGCTGTCAAAAATTCGTCCAGGGCAGTGGATTGCT
>P_697
GCCGAATACCGCGACTACCGCCGTACCTCCATCTAAGCCTG
>P_698
ATGCCAATACTCAAGGTAAGCGGGAAGGGTTTATCGTCAAT
>P_699
TGATTCCGCGGGATTTGCGTCCTGCGCATCCTGAATACATT
>P_700
GCGGACGTTGTCATAAAAGGCCTGAGAGACTTTACGCAGAA
>P_701
ACTTCTTCAAACAATTCACGCAGCAAGGTAATAATTTGCGA
>P_702
ATGCGCAACGGCAATTTCCGCGGCTTTAGCACGAATGGGCG
>P_703
CAGTTTCACCCCTTTACCACCAGGGATATTAAATGTGCGTT
>P_704
AGTAGTTCCGACCTTAAATCCGTTACTTGCTTCTTATCCAT
>P_705
GGCAGCCAGCGCATCTGCGGCAGTAAACTGTGCAATCTGAT
>P_706
CGCGCAGCGTTAAAATTGCACCCGATTATCAGTCGCTGTTT
>P_707
ATGGGCCTGCGTTTTGGTCGCGATGTTAATGCCTATACCAG
>P_708
TACTTAACCGGGTAAATTCGCCCGGTTTTCGCATGGAGATA
>P_709
ATGGTTAGTTTTCTTTCCGGCAGCATTAATCACATAGGATT
>P_710
ACCATATGTACATGAAAGTTCGGTGTACCAGATGTCATGAT
>P_711
AGCGCCACATAAAATGACGCCAGGAATAAGAACTCGCTTCA
>P_712
CAATAAGGCGGCGGAAAAATCCGCCGCATGAAGGTTTAGTT
>P_713
AGCTAAAAAAAGGGAAAAAACAGTCCATAAAGCGTTGACAT
>P_714
TGCATTTTGTCAGTAAAATGCAATAATTTATTAAATATCAA
>P_715
AACCGGAATACTTTTATAGCCAGGAATGCCACTTAATGGAT
>P_716
GGCTACTGTCAGTGGTGGCACCCGAAAGATAAAATGAGAGC
>P_717
TTAACGAAGTTAGCCAACGGCGCGCACACCTTTAAGTATGC
>P_718
TGTAAAATCTTAAAAAATGTCGTGAGCGTGGTATTGTCAGG
>P_719
CGACTTGGGGTGAAAACCTACCTGAACAGCCATCACCAGCG
>P_720
TGTAAACGATGGCTAAACAGCGAGTTGGCTGCGGCAATGTT
>P_721
GCGACACGCAGTGCCCCCCCCAGGCATAACGTTCATATCAC
>P_722
GCCGATATGTCGGCAAAAATCGGTGGTGAAGGGGATCTGGC
>P_723
GGTGACTACACCTGGAAAGGCCGTAACTATCAGGTAAACGG
>P_724
AAAATGGCGACGATTGAACTCGTGACGTAACCCTTATCCGT
>P_725
ATTGACGGGTAATCCCGAGACATCAGCGAGAATTTGACTCC
>P_726
CCGTACCGCTGGGGTGATGGCCTGAATAATGTCGTCGGTAG
>P_727
TCCTAACTGGGCGGGCGTTCCCTGATTAATGTAGTAAGAGC
>P_728
CCATATCCACACCAGAAGCGCCCTGATCGATAGCCTGCCAG
>P_729
AAGAATTTTTGCTGGAATTTCGGCTTCATCGTTCATCTGTA
>P_730
AATTTTGAACGGGATAAACGCGCGAAGAGTGGATCGAGAGA
>P_731
CTGCATTAATAAACCGAACGCCCTAACTGTTTCGTCAATTG
>P_732
GAAGTCGTGCGCGGCTTAAGCGGTGTGTCTGATATTTCCTA
>P_733
ATCATCAGGTGGAGAAAACCCTGGCGCAGGGTGCGCGTTTG
>P_734
AAATGGGCAAACCAATCAACCAGGCGCGCGCTGAAGTGGCG
>P_735
TGCAGTGCGCATTCCAGCCACGCTGGCGGAATTCAACCGTC
>P_736
AATGTTGGCCTGTGTGATCGCAGGAGCAGGCATTGCGCTTA
>P_737
TCGTGGTTGTTCCCCCATCGCAGGAACACCCACCGTTTGAT
>P_738
TCGCTCCCCGAAAGTAAACGCGCCAAGCATGATAGTAAAAA
>P_739
CTAACTGGCAAATTCTGACACCTGCACGACATGCTTCTTCA
>P_740
TCATCAAGAACCCGACGACCCGGCAATCCCGTCAAAACATC
>P_741
TTCTCGTCCATCAAAGACGGCCGCAGGAATAACGACATTAA
>P_742
TGCATGAGGCGGCGGTGGCGCTGCATCCTGTTTTAAACCGC
>P_743
CTGCATCCTGTTTTAAACCGCCCTGGTCATCTGCCAACGCA
>P_744
ATTTTCACGCGTTAATCCGCCCTGCTCAACAAACCACTGAT
>P_745
ATGGATTCACTATCAAGCCCCAGGGATTCACGGCGCTGCCA
>P_746
TCTGAACGGTGAATTATTCGCGCGGGTAGATGCTGTCTGGC
>P_747
TTATCGCCACTGGCCGTCGCCAGGAACGGTTGCAGGAGTTA
>P_748
GATATCAATATTGCACCACTCGGCAGGAAGCGATGCCAGCA
>P_749
TCCCCAGTCACTGAAATGTTCCGTAGCAAGAATATCGGCAT
>P_750
CTTCCAGCGCACTTAAATCACGGTCTTTCACCTCTGGCATT
>P_751
CACAAATGAGGAGATAATTCCGCGCTTACCTTTTGGCGCAT
>P_752
AAGCATCCTAAGTTCGATCTCAGTGTCTATCTGGGGCCTAT
>P_753
ATATATGCCCCAAAAAAACTCCCCAACAGATAAGTAGTTTT
>P_754
TCAGCTTGCGCCATAAACCGCCTGATTTTTGCTGCCACCTG
>P_755
AGGAAACATAAAGAAAAAATCATGGCTGGATAACAAAGAAT
>P_756
ATTTTGGTGAGACCCAAAATCGATTTTGTGAAAAATGGCTT
>P_757
CCTCACAATATAGTTAAATGCGATGTTTTTGACGGTGTTTT
>P_758
CAGCGAGACAGATCTCCAGCCAGGGACTATTGAGTACGAAC
>P_759
GACGAAGAAGAACGGAAATGCCTTAAACCGGAAAATTTTCA
>P_760
ATTCCCGGACCCTTTTTGCTCAAGAGCGATGTTAATTTGTT
>P_761
ACTATCAGACAGATAAGCAGCCCTGGCAGAAATTTCAGCAG
>P_762
AAATCTGCTGAAATTTCTGCCAGGGCTGCTTATCTGTCTGA
>P_763
GCACACGTTGTTCTCAACGGCGCTAAAAAAACATACACATT
>P_764
CGTAAAAACTCAAAATCACGCCGTAATTATCTCGTTAAATG
>P_765
TTCTGAATCGCAGAAAAATGCACAAACACATCTTTACTACC
>P_766
AAGCTTATGCTGTACTTTGGCCGTAATAGCTCTGCTAATAA
>P_767
AAGTTAACAGACATGAGTCCCGGGATGAGATTCAACATTAC
>P_768
GCGCAATACATTATAAAATCCCGTACCTGAACAATGCTCAC
>P_769
TGGCGTAAGTGGAGAACGAGCATGAACCTTGAAGCCTTACC
>P_770
ATCCACAAAATTAATTAACGCAGCCCCATTCTTTCGCAAAC
>P_771
GGATGCCTGGATATGTCGACCAGGAATGACACAGGAGCAGG
>P_772
AATTTCGGGCCATTTAGCACCAGGAATACATTTATGCTTAA
>P_773
CCATCGAAAATCATATCAGTCGAGACATACTTATGCCTGCT
>P_774
TTTTACTCGTACTTCACCCGCTGACGGGGTGGGTATTTCAC
>P_775
GCGACCACGGTATTATTTTCCAGATCCAGTAATTCGAGTGA
>P_776
CGGCAACCATCAGGTACGCGCCTGTTTGCGCGGTCGCTCCA
>P_777
GTCGGCTATGACGAAAAAACCTTACCCGCAGATGCACCCAA
>P_778
ATCAGCGGCGGAAATAGTGGCGCGCGTGAATCGACCTATAC
>P_779
GCAGACCGTCAGCGTATTGTCCGTGGCATGTTTTTCCTCTG
>P_780
TTTACAAAGGAAGATCCCGGCAATGATCATTAACAGTGGTG
>P_781
CTTTCTCTGCGCATTAGTCGCGGGGAGATTTTCCTTGCTCT
>P_782
GCCGCAATTTATGCGCGTCACCCTGGCGCTGTTCTCTGCCG
>P_783
ATGATCATTCCAGCCAACAGCAAGACCAGGCCAATCCAGCC
>P_784
ATTAGCAAAGGAAGAAAAAACGGGGACAAGCATGGCAAAGC
>P_785
CGGTGCCGGCCAGGTAATTTCGCCCGCACGGATCACGGTCA
>P_786
AGACTGATAATTGTCTTCGACGGTCGGGTAAAACGAGACAT
>P_787
GACTTCAGAACTTGGTGATGCGGTAGTCGCAACACCCGGGA
>P_788
AGGCCGAAGAAACCATTTTGCGAGAAAATCCGGATTTGGTG
>P_789
CTGACGCCGCGTAAATTTTTCAGCAATGCATCGCGGTCCAT
>P_790
GATTTCAGGCTTTTTTCCAGCTGTGCCAGGACTTCATCACG
>P_791
CTGGCACAGCTGGAAAAAAGCCTGAAATCACCACGCAGTGT
>P_792
GACCGGTGGTGGTGATGAAGCGGCGCTGGCGCGCGGTGTCT
>P_793
CGTTAACTCTGTTGGCGCGCCAGGCGTTTCATGATGCGTCG
>P_794
TTTGAAAGTCGCACCCGAAGCGTTAACTCTGTTGGCGCGCC
>P_795
GGAGAGGCCGTTGCCAAACGCTTTGGCGAACTGCCTTTCCT
>P_796
AAAGTCGCCTTTAGCGGCGGCGAGTTCCAGTTAAATGCTGA
>P_797
ACGAATACCGGTTGTTGAATCAGTCCATAAAAATACTCGTG
>P_798
GGCACGGGAAGCGAAAATCACCGGGATAGCTTTTTCTTCTG
>P_799
GATAAGTGCTTTTTGCAACGCGTTGTCGTCAATATTCAACG
>P_800
AAAGGTTTACTCGCGGAAGGCGTGCTGGGTGAAGTTGCTTA
>P_801
GACCGGATCGTCTTCCACCGCAAAACGGCGGGAGGCATAAC
>P_802
AGTTCGATTTTATCGCCAAGCCCTGGCGTTTCGTGGTGCTC
>P_803
GACACGATACCAGCGTCAGACGCGAATTTCGCACCCAGCGG
>P_804
TTTATCTTCTTCTTCCAGGGCGTTGATCTCTTCAATGCTCA
>P_805
TGAAACTTCTGCTTCAGCTCCAGGAATTTACTTTCAAGGAT
>P_806
GTGGGTGACGCTATTGTGCGCCGCCCCTGGAAAAATCTCAA
>P_807
GAAGCGACTGTCTATAAACGCGACCGCATCGTCTTGAATAA
>P_808
ACGGTTGTCGGTGATTTTCGCCGTCGCGATATTGCCTTGGG
>P_809
AAGTTTGAGTTGGCCGATCCCGGTATCTCTGAAACAGGCTG
>P_810
GGCAAAAATCGTTGGCGTCGCGTTGGCGTGGTTAGCGTTCG
>P_811
GCGTGGCGTTCAGCAAAAATCACTGGCGGCCACACTTGAAG
>P_812
AATGACGTTTTCTTCACGCGCGGTCGTCGCGATACCGCATT
>P_813
TGAATTTCCTGACCTGTGCGCGGTGACTGAATAAATTTGCC
>P_814
CCGCGTTCAATCAGATAACGCCCGGCCATGTAGCCGCCTTC
>P_815
ACAGGATTTGCTGCATGGCGCGATAACCGGATTCAGGTTCA
>P_816
GGGTGGCGAAAATCGCCTGCCAGGAAAAATGGACCAGCAGC
>P_817
GCGTGCTGATACTGATCAGCCAGGAAACTACCAGACTTGCG
>P_818
AAATAGGTATCGTAATTTTTCGGTCCGACGTGCTCGAACAT
>P_819
TTTGCTCAAGCCTGGTTTGCCGAGCGCAAACAACGCGACCC
>P_820
CAACCACACCGGCCAAAATTCGGGAGTGAACTGTGGCACAT
>P_821
TACCAACTTCAACGATGGCTCAGTAGGGACATTCTTCTCCC
>P_822
AAGGGGTGCTGGTGACCCAGCGAGCGCGATGCACGGGTTGC
>P_823
ATCTCTTCAGATTCGGTTTTCGGTCCGATGGTGCAAACAAT
>P_824
GCGCAGCGTAAAAAATTACGCAGCAACTTTTCTTTATCCGG
>P_825
CGGTTTCTGCGCACTGGCGGCGCTGTCGAGATAAGCCAGCG
>P_826
TCACTGTACCGAAGTTACCGCCTTGCCGGGTGCGCCAGCAC
>P_827
CTGCGTTTGTTGGCGGATCGCGGCGTTGATCCACTCAAACT
>P_828
GTTAAGTCGGGGAAAAAACGCATGGTGTTGTTGCCGATGCG
>P_829
GAATAAAGCCTTAGAAAAAGCGGGATTGCCATTTACCTATA
>P_830
GCAAATATAACTGACGCTGGCACGAAATTTTTTCGATAACT
>P_831
AATACACGCCGTATTTTATCCGGCATATATTGTTTTTGCTT
>P_832
CAATGGCATACACCTGTTGGCCCCATTGCTGAGCGCCGCCA
>P_833
GGAATTATGGCGGAAAGTTTCCTGCGCGAAGGAACGCAAAA
>P_834
GCAACAAGGGGAAATTTGCGCCTGGATCGCACGAATAAACG
>P_835
TATTTTGCAGACAAAAATTCCGTAAATGGATTATTCGTTTA
>P_836
GCCCGAACCTCGCCAGAAAGCGGCCCCAGGCGGGTAGATTC
>P_837
CCATAAAACCTCGATCGACCCAGGCTTTCTGAATATTCTCC
>P_838
CCGCGGCGATAAGCCCCACGCCTGCGCCGTTAGAGACGCCA
>P_839
ACCAGAGTAAACTTCCGGGTCGATGCCAACGTTACGCAACA
>P_840
GTCGTAGTCGTTACGATAAACACGGCCAGGCGCGATGATAC
>P_841
AGCGCGCGCCGGGTGGTGACCAGGAATGTTCAGAGCATCGA
>P_842
CTGAATCCAGGAGGCTAGCGCGTGAGAAGAGAAACGGAAAA
>P_843
TGAACCGGCGCAAGCCAGGTCGGGAAGAAACCAGCGAACTC
>P_844
TTAACCTCTCACCTTCCACCCGGTTGAGCGATGTTAACACT
>P_845
CTTGCCGCTATTAACGATTTCCTGCGCGGCTTTGCGGACAT
>P_846
TCCATCCATATCAAAAATTGCAGCAAGAATCTGACGCGGGG
>P_847
ACCTTTGCTTAAGCCAAAATCATCGGCATTAACAATCAGTA
>P_848
TGTGCTGATAAATGGCAAGTCGCGCTTTGCCGAATTGCTTG
>P_849
GATTTATCTATCGATTTGTTCGGCCTCAACCATATGGTGTT
>P_850
TTTTACGATGTCAAAAATCACCGGAATGGTACGCAGACCTT
>P_851
CCAAAAGCGGGCATTTTTTGCGCCATCGTTGACATCATTAA
>P_852
TCGATCTGCTCACCGATTTACCCCACTTACAGACACTCATC
>P_853
AATACGGCACAGCCCCTGAGCGGGAATGTCCATGGCAGAAT
>P_854
TCTGGCGGATGCCGCAGACGCGGTGAAGCGCATTCAGACCG
>P_855
AGTGGGTGTTCAGCGAAGTTCGCGCCCTGGCGATCCCCGTC
>P_856
GTTCTGTTCTGGATATGGCGCAGTGGTCAGAAAATTACAAC
>P_857
TGACGCAAATCAGCGAAAAGCAGTGTCGCTATCAGGACTTT
>P_858
GGGACAGAGGCAACGCGTGCCGGGATTATTGAACTGTTGTT
>P_859
CGTCAGTTCAATGCCAAACTCGGCGGCTGTAGCTTTGACCT
>P_860
GAAGTTTACCGTGCTGGACGCGTTACAGTTAGGTTATAAGG
>P_861
TATTCGCCAACTAAAAAAAGCGATAACCACCACGCCTATCG
>P_862
GTACATATCAGGGACAAAAGCGGCCCCTGTTGCAGCAATAC
>P_863
GGACTGTTGAAAATACTGGCCAGTGATAATAATTTCGCCTG
>P_864
GGCCAGTGATAATAATTTCGCCTGAGAAAACCGCGCAAAAT
>P_865
GAGTCTTTTAAATTAATCCCCTGGGTCATGAATATTGTTGG
>P_866
TATCAGGAAGCCGAGAAAGTCATGCGGAGTATAGAAGAAGG
>P_867
CCCCGCGCTGGCTGGAATCGCGCGGACGGTATCAGGAAGCC
>P_868
ATTACAGATAGGGTCAAGTACGGCTGCGTCCTCATAATCAA
>P_869
ATGAATTTTGAGAATTTCACCAGGAACCAGACAATATTTGG
>P_870
CTTTTGGAATCGCCATCACACCCTGATGACTGATCACCCAC
>P_871
TGTAGAAGTGGCAGCAAACCCGGTCCATCTGTTCTACGTCC
>P_872
ACTATCTGGTATATCAGTCGCGGGATTGAAGTTTCCAGTAA
>P_873
GCCTTACGCGAAGCGAAAAGCGAGGGGGGCAACAAAGTGAT
>P_874
ACAACAGCAATGGCAAAAAACGATGACGTGATAATCAGTGT
>P_875
GATGAGTGAACGCAATCTTGCCCGACTGATAGTAAAAGAGA
>P_876
TCTTCTCATCCTAAAATCCGCACGATGGTGGAGATGATGGC
>P_877
GCAGATTGGTATGGCAAATCCGGCGTCGGTCTATTGCCAGC
>P_878
ATGGGAAGCCCGCGACAACGCGGGCTGAAAGCATCAGGATT
>P_879
CGCAGACACCGGTTGAAGCCCTGGAAAAAACGCCAGTGCTC
>P_880
GATTATACCAGCCCCATCCGCCGTAGCCATAGGGCCAGCCA
>P_881
AAAGCCAGCAATTCTCGCCGCAGGAAGATTTCACGCTCACT
>P_882
ATAGCCCGTACTTTCGGAGCCCCGGTTATTGAGCCACCAGG
>P_883
AAAACTTATTATTCCATCGGCGGCGGTTTTATCGTCGATGA
>P_884
ACCTTATCCAGCGAGACGCGCGGTGCACTGGTGCGGCGCAG
>P_885
GTCGCACCCAGCCATTTTCGCCGTGGTGTGCTGATAAAAGA
>P_886
TAAGAATTCCATGACAAGCTCCTGCTTAAGGAATAGCTATT
>P_887
CAGAAACCGTGTCGACGGCGCGGCTCTTCATCTTCATCATC
>P_888
TGTTTTTTATTATAATTTCGCACCAGGGTGGTCGCAATCCA
>P_889
GCGCGCACCGGTTGCAAAAGCGTTGATGTCCGGCGCATGGT
>P_890
AAACGAGGCTGAGTTGAACGCGCTGTGGGACAGTAAAGTCA
>P_891
TTCAACTCAGCCTCGTTTTTCGGCCAGGGCGCTTTGCTGCG
>P_892
CGTTTTGCTCAGGTTCATTTCCCCAGCAACACGATCGACCA
>P_893
TGCACATGAGTCAGGAAACGCCCGCTTCGACGACTGAAGCG
>P_894
CGTTTTGGAGCCAGGCGCGGCAGCGACATCCATCACCCGCT
>P_895
TCACCGCAAAATGCCCGCACCAGGAAAAACGCATCAGCGCC
>P_896
CGCAAAGATCACGAATACAGCCTTGATCACTACCAGCATCG
>P_897
TAGATGATGACAGGTAATGGCGCGGATATCGAATGTTATGC
>P_898
TGGGTGACGCGCTGAAAATCCCCCAGGATGTTCGTGACGGC
>P_899
GAAATCTATTTCCTGAGTTGCGCGGCTATTGATATTGACCA
>P_900
GAATATCCCCTGATTAATTCCGCGCGCAGTATAAACGAAAA
>P_901
AGCAAATGAGCCCGCTTGCCCTTGAACGTGCGCAGGAGATT
>P_902
GGAGAACGGACCCGCGATCGCCTGCAGGGCTTTCACGCCGC
>P_903
TTCGCCTGTCTGTCCATTCACACGAATGATGTCCCCGTCGC
>P_904
TAAATCCTCTGAATGAAACGCGTTGTGAATCATCCTGCTCT
>P_905
TAGGGCAAAAACGTTTCAGTCAGTGTAATAAAAAAAGCCTC
>P_906
AACTAACCCGGTACTTAAGCCAGGGTATACTTGTAATTTTC
>P_907
TTTTCGCAAGCTCGTAAAAGCAGTACAGTGCACCGTAAGAA
>P_908
CTCAATATTGGGGATAAATTCCTGCTCGACGCCAACCTGGG
>P_909
CATAAGTTCCACTAATTTTCCATGGATTGCAACCGCTGTAG
>P_910
TAAAAAAACGCTTCTTTTCGCAGCATTATCCGCCGCTCTCT
>P_911
AGGTTTAAGTTCCAGCGACACATCAGAGAGGACGCGGCGTT
>P_912
TCAATAAACAGCACGTCATGCGGTTCAAGGTTAGTGAGCAT
>P_913
TTTGTTGATTTTTGGTCCTCCGGGGTTGGGTAAAACTACGC
>P_914
TGAACAAGAAGCGGTTGCCGCGCTGGTGGCGCTGGGCTATA
>P_915
ACAATCGCCACGCCGCGCGCCTGGCCCAGTTTCAGGGCTGA
>P_916
CGCGGTTTCACCCTCTTCCACGCTGCCGGTTACCGACTGCC
>P_917
GCAGTCGGGTTAGCAAAGCTCGGTGCTTCAGTCATCAGACA
>P_918
GAGGAACAAACGCTTAATCGCGGTTTACATCAGCGCGGCGT
>P_919
CTGGTGCTTTCGGAAAAATTCAGTTTCGAAGATGCCAAAGT
>P_920
CGCTGCCAGTTAGCAATCTGCGCGGGCAGCGTTTCGAGCCA
>P_921
CGCACCATTCTGGATGTCGGCTGCGGCAGCGGTTATCACAT
>P_922
CCCACATGATCCGGGTAAAACGGTGGAAGGTTATCCGGCAC
>P_923
AAATGCCGGATCGACGGTCGCCTCACCAGGTAACGTCCCGG
>P_924
CGGTTTACTCGGCCTGGTGCCTGGAATGCCGAACCTGGTAT
>P_925
AAGAGTTGAAAAACCTGACGCCGCAGCAACTGCAACGGTAT
>P_926
TTCGAAACTGGTGAATAACGCCGCCGCGACCATGATCGATA
>P_927
CATTGCTGCGGGTAATCTGGCGCGTCCGATTGCGGTATATG
>P_928
ATGTCGCGCCCGACCATCGCCTGCACCAGCGCGTCGTGGTC
>P_929
AACTTTATGAAGAGTGTCGGCGCTACCCCCATCGTTAAAGC
>P_930
ACCTTTGACCCGGTAACCCGCCTGAGGATTGTGCTTTCTGC
>P_931
CACGGTACTGAGGAAAACTTCGAGCGGGTAGAAAAGATGTC
>P_932
CCGATTCCACCATCCGGGCTCGGGAAGAAAGTGGAGGCGCG
>P_933
ATCGTTTGCTGAAAATTACGCCGAAACGATCACTGATCAAG
>P_934
CAAAAGTGCCGGGTATTTCGCAAGGTCTGGCAGAAAAGATC
>P_935
AAATCGAGCAGGATCTCACCCGGTAAGGTGCGCATCTGGCT
>P_936
TTGACATCAGCTGTGGAACGCGCGATTTTACGCGTCGCCTC
>P_937
ATAAGCTTTGCTAAAAATAGCAGTGGTTGTTTTTTGAGCGT
>P_938
CATGTTGCAATGAAAATTTGCGGTGAAAAATGTTAAGGCGG
>P_939
ACTATTTCATCATTTAAACGCATCAGAGCCATCAGACTTTC
>P_940
ACCGGGCGATCTTTATGGACCAGGGGCGGATAGTCGAGCAG
>P_941
GGTGTTCACCATGTATCTGGCGGCTTCGCTCATCTACTGGA
>P_942
ACGTGCTTCCCCGCCACCGGCGGGGTTTTTTTCTGCCTGGA
>P_943
CCGCCGGTGGCGGGGAAGCACGTTGCTGACAAATTGCGCTT
>P_944
GGTTAGCGTCGCTTTTTGCGCGGCGGTGAGGCTATCAAGGA
>P_945
TCCGCCACCAGCACCACCAGCAGCACCACCGCGTTCAGTGC
>P_946
ACAAATTGGCGTCGAAAGCGCCGTAATGAGCGCCAGCCAGC
>P_947
CGCCGCTGCAGATGAAATTCCATGAAGCATCGCGCATGGGG
>P_948
TTACCCCGAAAATAAATTTGCATGGTGTATGATTCGCGACT
>P_949
GCAGACTGCTAAGGAGATCGCATGAAAAATATCGTTCCTGA
>P_950
AATAGAGATTTCTTATGACGCAGTATTGTTGATCAATAATC
>P_951
ACTGGGTTAACAGATGTCCGCCCTGATCCACCAGCGTGACG
>P_952
GGTGCCGCCTATGCCACGCGCATTGCCGAAGATTTTCGCGA
>P_953
TCCGGCTATCGATATTGAAGCGTCGATCAGCCGCGCAATGA
>P_954
ACGCAGAAAGTTGACATTGCCCTGAACAGTTGGCGAGAAAA
>P_955
ACCTTATCCGCAATTTTTTTCGCTGACAAGAAAATATTCGC
>P_956
GTTCCAACGCGTTATTACGGCTATGTCACCCAACCCTGGTT
>P_957
GCCCCAGACCACGGGAAGTTCCCGGTTGGCCCGCACGCCTG
>P_958
GTTGTTACCGCTTTTTGGCGCGCTGTTTGCGTTGTATATCA
>P_959
TTTACCCTGTGCTTCAGCCGCCTGTTTGGCATTAAAACGCG
>P_960
CATAACCGAAGCCGTTACCGCGCGCCTGATGTTTTTTCGCA
>P_961
TAGCTTGACTGTGAAAATCACAGGAGCTACAAAAATGAACC
>P_962
TCAGATGGTTGCCATGATGCCAGGAAATTTGGCATTTTAAC
>P_963
TCTTCGGCGGTGACTTCAATCGGCCAGGTGTTATCGGTTTC
>P_964
GCTTACTTGCGGGAAAAACTCGCGATTAAACACCAGTGCGG
>P_965
GGATTTCTTTTCCGTCCGCTCGGCGGTGTCATTTTCGGTCA
>P_966
GATACCGGGCAGTTTGTTCGCGGGGATGCCGTACGCACAAC
>P_967
TTATCCTTGCTGAATCGAAGCAGCAGCAAGATGATTCTGAA
>P_968
ACCTAAAATCGAACCCAACACCGTACCGCCAATACGCTCAA
>P_969
ATCACCACCATGGTGACCAGCGGCCAGGTGCTTTCCGGGAT
>P_970
GTCATCGCGTTAACACACCGCCCTGAGATGAATTAGTGATG
>P_971
CGGTCGTAAAGTTCAATTTCCCCTACCCGCTGATGGGCGCT
>P_972
CTGTTGATGCTCATTACCCGCGGTGAGGATCTGACCGGTGG
>P_973
CCAGCGTCCCCGGGAAGTTGCGTGCCCGATAATTGAACAAC
>P_974
CCCACGAAGATCCCTAACACCAGGAAAACGCCCCAGTTAAT
>P_975
CGATTTAACGGCTCTTCTTCCAGGGCTAACGGATGATGAGG
>P_976
AAAGGTAAGATTATTGATGGCAGTCGGATTTGTAATGAACT
>P_977
CACGCCGCCGCCAACCTGCACCGGAACGTTAACGCCCGCGA
>P_978
CCGGTGCAGGTTGGCGGCGGCGTGCGTAGCGAAGAAGATGT
>P_979
GTGCTGGCGAATCCCATCGGCCCGACCTGCCACAAAGGCAC
>P_980
CCTGATAACAAGATGTTAGTCGCTGCCAAAGAGATCGCGGG
>P_981
ACTCATTCTTCAACTCTCGCCTGGAACGTGATCTCGCCACC
>P_982
TTCACCGTCTTCAGCTACGGCGGCGATTTTGGTCAGGATCG
>P_983
TGATGGCCGTTTTGTTCTTGCGTGGATGCTGTTTCAAGGTT
>P_984
CTCCCCAACTAATGAAATCGCCTGCTCCTCCAAATTTTCAG
>P_985
GAGCAGAATTAATGAAAAAGCACCACCAATCAAACTCAAGC
>P_986
GATAGCTAGTGCAATAATTCCAGCAACCAGATTTGCACTTG
>P_987
CTTCCTCCATACCCCTTTCGCCCGCGCGCTTCCCGCCCGAC
>P_988
CGCGCAGGATCAGCGCGTCGCAGTGACCAAAAACGTAGTTC
>P_989
TAACGATGCATTGGTTTTCGCTCGCTCGCGCTTTTTTAGAT
>P_990
GAAGAAGATGACGTTTTCCGCCGCCACGCCTTTTTCGATGG
>P_991
GTGATAAAAACACCGCGAACCAGGAAAAATAAATAATCAGC
>P_992
CCTGCTGCCCCGCCTTCCGCCAGTCGCACATTAAATTGCAA
>P_993
GCAGATAACCCGGCCACCAGCACGACCAGGAGTATCATCAG
>P_994
GTCATCAATCAAGGTAATCCCGGCACTGGCACCTACCCGAT
>P_995
CACCAGTTGGCCTAAAATCGCCCGCACGCCCTGCTCAAAAG
>P_996
AACTGGCCCTGGATAACGCCCAGGAAAAACCGGACGTTATC
>P_997
AAAGCAGTTTTTGTCCAGCCCGGCGGTAAACGAGCGTACGG
>P_998
AAACTTTCACCAGCACTGGGCGTGCGCACAAAGTTGCAGCA
>P_999
GGCAAAACGTAGTACCAGCCCAGCAGGGCGGTAGTCATAAA
>P_1000
CTGGCACCGATGGCCTGACGCTGTGCCGGGAAATTCGTCGT
>P_1001
GTAAAATGCTTGACCTGACGCCTGCGGAATTTCGTCTGCTG
>P_1002
TGTACGCCACCGCGCAATCTCGTGAAACCGGAATTGCCTCC
>P_1003
CATAACCCATAAAATGCTAGCTGTACCAGGAACCACCTCCT
>P_1004
AGAGAATAGTTTGATTAACGCAACAGTGGACAATCTGGTGG
>P_1005
ATTACCAGACATTATTTTCGCCGCACCGCCATGAAAGCGCG
>P_1006
CATGAAAGCGCGTAACCACGCCTTTTTGTTCGAGAAAGCGC
>P_1007
GCCAGCATCACGCTGGCCCGCGGTTTCAGGGAATGAGCAAC
>P_1008
TAACGGCACACAGGCAACCGCATCGCCAGGGTGTAAATCAT
>P_1009
GTTGCTGCTGGGACATACGGCGGGGTGGTATCGGCAAGCCT
>P_1010
CAGGCAACCGCTGCGATTTTCAGGGGCGATAAGTTCCTGCT
>P_1011
GGCGCAATGGATAGAAAACACCCGAATGGTTTATGAAGCAC
>P_1012
TAATTTCGTTGTCGGATTCGCGGAAAAAAATCATGAACAGC
>P_1013
CCAGCACGGCAGGGAAATCGCCTTGTGAGAAATCCACCGTT
>P_1014
GTTTGCTGTGATGAATGCGCCAGGAATTAAAGATGCTTATG
>P_1015
CGGCCTGGCGTTATTCGTCGCGTGATTACCGGACATTTAAC
>P_1016
ACCGATGAAGTGGTACAGCTCGGCGGTGGAGTCTTTCTTCC
>P_1017
TTCACCAATCACTTCAGCGGCATCAGTGAAGGTTTTGTACA
>P_1018
TAGCGGTTAGCCAGATCAGCCAGCGCCATGATTTCGCGCAC
>P_1019
CATTCAACTGGATAAAATTACAGGGATGCAGAATGAGACAC
>P_1020
TACAAACGCTGATGGCATCGCAGCCACAACTGGCAGCAGAA
>P_1021
TCAGGATCTCTTCAACCCGCCCCTGGTAGTAATGCCACTGA
>P_1022
TGATTATTAGTGATAAGGCGCGGCCTGGACCACATTTGCGG
>P_1023
CAGGTGGTCGCAGAAAATCGCGGGCTAAGCCAGGAAGAGCT
>P_1024
CGCGCAATAAATGTTTGGCGCATTAGTTGTTTGAGCGAAAA
>P_1025
AAAATTCAGCAAATGGCGTCCAGGCACCACGCCCGGGGGCT
>P_1026
TTTTCTGGTGTCCGCGATCGCCGTCGCCGTTCATTTATTCC
>P_1027
CGTAGTTTCTGCGTCCAGCGCCCAGGCACGGGTTTTTGTCA
>P_1028
TAATTTTTCTTCAACACCCGCGATGTTTTTGTATTTGGCGC
>P_1029
TAATTTCCGGCATCGAAACGCGGAACTGCTGTTCGGTGAGG
>P_1030
AACTGCGTCTAAAGTTAAACCGGGACCTCGCGAGCAAGGGT
>P_1031
GGCGGCTCCGGTGATTCTGGCGGGCGTGCGAACTTCGGTGA
>P_1032
GGTGTGGGGAGCTGGAAAGGCGGCGACCCAACTGGCGCAAA
>P_1033
GGTTACGGTGTTGAAAATCGCCCCAACCTGACCGTCTTTGA
>P_1034
AAAGAAGAACGGCATCTTGTCGGTGCCTAACTTATCAATCA
>P_1035
GACCGTGCGATGCAAAAATTCGGTCACCTGTTCCCCAGCCA
>P_1036
TATAAAAAACAAAAAGCCGCCCAAATGGCGGCGGCGGGGCA
>P_1037
CCGTGCCGCCAGTTTGCGGGCGGCAAAAAAGACAATCAATG
>P_1038
CGCCTGGTGCAAGAAGCTGGCGCGGATATGATCGAGTGTAA
>P_1039
ATGGACGCCTGGCTGTCTGGCCCGAACGCCAACAAAATCGA
>P_1040
GCAGAAGCACGTACCACTTACGTGATTAAAGAATTGAACGA
>P_1041
CGCAACACGCCAGAATGCGGCGGCGATCACTAACTCAACAA
>P_1042
AATATCATCACCAAAAAAATCGGTCAGAAATGGTCGGGTAC
>P_1043
AAAGGCTGACAAATCAGAGGCTGTTCCGGCTTTCTGGGATG
>P_1044
AAGACACCTTCATGATCGCCCAGGGATTATAAGTAAAGCAG
>P_1045
CCAGCCAGTGTTTGATTTTGCCCGCTTTGAATTCTGAAACG
>P_1046
GCGGGCAAACAAGATCCCGCCAGGGATCGCCATTAATGATG
>P_1047
CCTGAAACCAAAGATAAATCCTGCACCATCAAATAAGGTAT
>P_1048
ACTTTTTCAGCGACCCAACGCCCTGGCGGTAACCAAAGCAT
>P_1049
CACTTTCACCGCTGATATCGCTGTAATAAACGCCGTCGCCG
>P_1050
GAGTGTGGATCTGATTTAGACGGTCGCGCACTTTGACACAT
>P_1051
CATGGAAATGTGTCAAAGTGCGCGACCGTCTAAATCAGATC
>P_1052
ATAAAATTACATTCACAAACCGGTCATTCTCTTTGCGCTCA
>P_1053
CTCCGCGCTTAACACGTCGTCGGTCGGCGCATCATCGCTGG
>P_1054
GGGTGGCGTCTGTTTTTACGCAGGAATGCTGATGGCGCATT
>P_1055
TAAAAAATATCCGCATCAATCGGCAACCAGAATCCATGATT
>P_1056
TTGCCGTGCTGGGCGAACCCCGGTACGCGTTTAATTTCAAC
>P_1057
ACGCCAGTCGGCCGAAAAAACGGTGATCTATTGCACAACGA
>P_1058
TCAATGGACGGCGATGCTGGCCCTGGTGGTAAGCGGCGCGG
>P_1059
TGAAATTCGTTCGCTTTTGGCCTGCACGACCAGGCTGCAAA
>P_1060
CCAGACTTGTTGCTGAAAAGCAGTGCCGCGAATGTCCAGCG
>P_1061
AGTTCGACTTCGGTCTGCGTCCGTCCCTGGCTTACCTGCAG
>P_1062
GTCATTTAAACATCAAAACGCGGGATGGGCTTGGTACACGC
>P_1063
GCCGTACAACGGAATACGCACGGTAAACTGGCTGCCCATTC
>P_1064
ATCGCTGCCGATTAAAAATACCCGGTTTAGATCGTAAGCCG
>P_1065
AATCAGGGGAACGGGAAAACCGGCCCCTATGTGACCGCGAT
>P_1066
ATATTTTGCGTAAACAGTTTCCCTGGCAATTGCGCCTGTTC
>P_1067
GTGAGGTTGATGTTTGGCCGCGCCAATGCCTGATGCGACGC
>P_1068
TCATATTCGAGCGGCTGTCGCCCTGGTTATCGCTGTAGCCA
>P_1069
GATATGACCAATAACGCCAGCGGTGGGGCCGTATTTTTGCA
>P_1070
TATATTATAAGAAAATTATTCATGACTTTAATTTAGTTTAA
>P_1071
CGAAATGGTTGTTTTCTATTCGGTTATTGTTAAATGCTAAG
>P_1072
TTACGCAGGTGGAAGATCGCCAGGCGCGCGGCGAGATACTG
>P_1073
GGTAAACGCTACTCCGACGGCAGCGCCAACAACCTGACGCA
>P_1074
GCTGGAATCCCACAATGTGGCGGTTGAGTACCAGTGTCGCG
>P_1075
GAAGGTTTCGATATTGAAAACGGTAAAAAAGTGCAGACTTA
>P_1076
AACCTGCGGGCAGGAAAACGCGCGGATTCGAGCGATCCGAT
>P_1077
GACGGATTTATCACCATCACCGGTGGCAAACTGATGACCTA
>P_1078
CGGTAACTGCGGGTGAAGTGCAGTACGCGGTAGAAAATTTA
>P_1079
GCGGATTTGATCCCATCGCCCAGGGATGCGGCGGCGGTGTT
>P_1080
TCCTCAACCTGTACATTTGCCCTGCGCGACGAATACCCGGA
>P_1081
CAAGCTGGACGAAGGCAAAACGTTACCGCTGAAACCGCTGC
>P_1082
GATTAATGACTATTGCTGAACGGCTGCGGCAGGAAGGACAT
>P_1083
CCAAAAGAATGTGAATACCCCAGCACCGACTGCCAACAATC
>P_1084
TTTGCGCATCAAAAGATTCGCCGGAACACCCAGAAACGCAT
>P_1085
TCCATCAGTTGCGTCAAACGCGGTCGAGCCAGTTCCCGGAG
>P_1086
GTACTCAATAAGAAAAAATCCGTGCGCTGATTCACAAATTT
>P_1087
GACTGCCCGCGCAGATCAGTCGCGAATTGCAAAACCGCCAG
>P_1088
ATAAAGTGTGTTTATTTTTTCGGCATTTAATTATTTAAGAA
>P_1089
GCCAGACTGGCACAGCAGCACCCGGTTGTCGTTTTGTTTCG
>P_1090
TAACTGTGTCAGGGCAATCGCGGCGTTAATATCGGTCAGAT
>P_1091
TCCAAATACAGTTTTATGCGCCTGATTAATTTGATGTACGA
>P_1092
AATTCACCGTCTGGTCGTCGCGTGTTCATCCTCATGCCAGC
>P_1093
AATGCCAGTGACGCCAAAAGCGATGTTAATCCAGCCATTAA
>P_1094
GGCCCATTACACCGTACTCCCGAGGATCACAATGCCGCCAA
>P_1095
AGCGGGTTGATGCTGATTTTCCTGCCCACGACAAAACAACG
>P_1096
CTGAGGGTTCACGGGCAACACCCGCGCCCCGCATTGCAGTA
>P_1097
CAGGCCATCATCGAGAATTTCGCCAGCGCCAATTTCGACAA
>P_1098
GCATATGGGCAAAAGTTACGCGGTTCTGAATACCTGAACAA
>P_1099
AGCTACACATATCGCAAATCCAGGAACCGCTCGCTACCAGC
>P_1100
TTGACGGTAATGCATTGACCCAGGGTTGGTAAAAAATAATC
>P_1101
GTAAGGGTAATTCTGGCTTCCAGGCGCAGAGTCGTAATAGC
>P_1102
ATCAATACCGGGAATAAACCCTGGGGTATTCATAGAATAAA
>P_1103
CGTTTCGCGTTTGGCGAACGCGTGCAGGCCGATCATCCAGA
>P_1104
CCTGGAAGAAACGTTGGGCGCGGCCTTCGTTGTTGATCACC
>P_1105
GCGGCCTTCGTTGTTGATCACCGTACCGTCGCTTTCAGCAA
>P_1106
GGTAACCTGGTCGAAATTTGCCCGACCGGCGTATTTACCGA
>P_1107
TTACCTTTCCTGTTAAATCGCGTGAGTTCGGTTTATCCGAA
>P_1108
TTTAACTGCGTGATGATTTCCGAGGTGTCGCAATGGGGGCA
>P_1109
CAGCAAGAATTCATTATTTCCGGCCGCGAGTTCTTCCAGAC
>P_1110
CCGTTCTGGTGATATCGATCCGGCGATCATCTTCCACCTGC
>P_1111
TGAAGCCGTAGAGACTGAAACGGCAGAATGAAAAAAGAGCC
>P_1112
ACCGCACTGGTTTCGTTACTCGGCCTGGAAGATGTGGTCAA
>P_1113
GCCGCAAAGGCATAAAAAGTCGATGGCGTTGAATATTTTTT
>P_1114
GATAAAGTGAATGAGATTGTCGGTAAGCTGCGCGGTGCCGG
>P_1115
TAGCCTGCGTAGGTAAAAAGCAGTACCCACAACAGTGCGCC
>P_1116
GGAGCAAGTCCAGTTCTGGTCGGTGGCCGATAACGTTCGCT
>P_1117
CCAAACGGCTAAATAAGTCGCGGGCATAAGGCATATTTTCA
>P_1118
ACAAGTGTGCCATAATCTCGCGGCCAGGCATACTTGCGAAG
>P_1119
CCCAGCCTAACTGCGTGACGCCGCACCAGTCATGATCAAAT
>P_1120
CTGGTTGTTCTGTGTGGCGGCGGGATATCCGTTTAACGTCA
>P_1121
TGACCTCGACCGTCGTCGCCCTGGGACATCGCGCTATACCA
>P_1122
GATATGTGTACTGGTAGCGGCTGCATCGCCATTGCCTGTGC
>P_1123
GATAAATCAGCATTCACGCGCGGTGAGTGAGGAAAAATACG
>P_1124
CAGCTTTAATGCCTGTTTCGCCCGAAGTTGTTTTCCGGTGA
>P_1125
CGGTACGTCGATGGTGATAACGGCAATGTTGTCCAGACGAA
>P_1126
CGAGAGAAGAGTTTCAGTCGCTGGCTCATGGTACGAGCTTT
>P_1127
ACTATTCGAGCGGGGATTGCCGGTGGGGCAGATTCCTCTTC
>P_1128
CAGTTGTTCAATCACTTCGGCGGGGATCTCGCTGCGTGCCA
>P_1129
TGCGAAACGTTCAATTTTCGCGCGAGCGTAGACGGCGTTGA
>P_1130
CAGACATCGGCCAGGTCAGCCAGGAAAGAACCGGGTAAAAA
>P_1131
GGTTCGCTTCAGATCGTTGACAGCCGCACTCCATGACGGGT
>P_1132
ATCCGCAGGTTTGAAGATCGCGGTGCAATGGAACGAGCCAA
>P_1133
AATTGGGATTATCGCATCCCCGGTTGCATGGTCTAACCCTG
>P_1134
CTGCAGCCGAACTGAAAAAGCAGCAATTGATTAATCAGGCC
>P_1135
CGTACTCACAAACAAATCTGCGAGATGTACAGCCGCGTCAG
>P_1136
CGTCGGAGAGCAAAAAACGGCGATAACGAATACATGGCATG
>P_1137
TTGCCGAATTGAATATGGCGCGTGAGAGTGGTTTGTATATC
>P_1138
TCAATCGGCATTATGAGCGCCCGCATTGGCTTTAAGGTGAC
>P_1139
GGGGTTATAGCGGGTAAGACCGGGGATCTTAAGTCTGCGCC
>P_1140
TCAACTCCGGCACCATTAACCGGTGGGACGTTATGGTGCGT
>P_1141
GGCATAGGCACCTGAAAACGCAATAAATAAAACTACCGCCA
>P_1142
GCTAAAAATGACCATTTTTACGGGAAACATTGTGCTGATGC
>P_1143
CCCGCATGTTATGCCGGGAGCGGCAACGCTCGACCAGCATG
>P_1144
GTAAAATATTGCTGCTAAATCGGGGATCATTAACCAGTTCC
>P_1145
CCATGCTGCCGGAATTTTTACCCCAACCAACACCAGGATCG
>P_1146
GGATCGAGAACTGCAAACCCCAGGAATCCAATGGTAGGTGA
>P_1147
TTCGTCTTTTTCCATCGTCGCGGCCAGGACATTTGCTGGCA
>P_1148
CGGTTTTCTTACCCAAAAACCGGGGATCTGCCTGACAGTTT
>P_1149
GGATCGCCATGAAACAGAGCCAGGCGCGCTACCTGCACGTC
>P_1150
CGTTTGGGCCGGTACTTTTGCCCTGATGATCTAAAAGCAAA
>P_1151
ATTGCCGAACAGTACAAACGCCGCCGTGATGTATTGGTTAA
>P_1152
TATCGGTCATTTCCATCTGTCCGTAATGAGCAATGGGCAGT
>P_1153
AATGAGTTTAAAACCGATCGCCGCACCAATAAATTCCGCCA
>P_1154
GCTTTCTGCGTTAGAAAACGCCTGCTCCTCGGTGATCTCAA
>P_1155
CTGGAAAACGGAAAAATTTCCCGGCGTGAAAGGCGGTCGTG
>P_1156
ACCACTTCCAGCGGCTGACGCGCTACCGGACGCAGATGTTT
>P_1157
CAGCTTTTCGTAGGAAATTGCGACAGCGTTCTCAATCTGAT
>P_1158
CACGTCCCATAAAGCTTCAGCGGCGGTGGAAAGTGAACGGT
>P_1159
TCTCAGCTACCCAGCAAACGCAGCATTTCCGCTTCGTCGAT
>P_1160
TTCTTTCGCTTTTTCCAGCGCGTTAACCACGTTTTGTGCCG
>P_1161
CTGACGGAAGGTGCTAAAGGCATGAAAGGCGCAATCCAAAA
>P_1162
CCGATTCTCCAGTTATCGCCCAGGCGCTGGCAGGTGAAGAG
>P_1163
TACCCGGGGATGCTAAAATGCCTGAAATCATAACCCTACCT
>P_1164
AAACCATTCGTCCGGAATCGCACCACCGTAGAAAGTGTCAT
>P_1165
CTGTACCGGCAGCGGCGAATCGAGGCTGGTACGGCGGCTGA
>P_1166
TCAGCCTGTTCAATATTGCCCTGGCTCATCACAACTACACG
>P_1167
CGGCAGGCGCGACTGCCAGTCGGCCGGGATCAGCTTGCCTT
>P_1168
AGAACTTTTGCACGTCATGGCGCGAACCTAATCTTGCTGGA
>P_1169
ATCGCTATCTCTTACAGCGGCAGTAAAAAAGAGATTGTCTT
>P_1170
ACCCTGAAAAACTGGAAAGTCAGTAAAATTATCTGGCGGCG
>P_1171
CTGCGCAGCGGAATGAAAACCGCGAACGGCAACGTGGTGCG
>P_1172
CACTAAAAACACTCACTTCGCGCCGCCAGGTGCTGAAAGCC
>P_1173
TGGAAAAAGCCAGAAATGCGCTCGAACAGCTCTTTTCTGCC
>P_1174
AGAAAAGAGCTGTTCGAGCGCATTTCTGGCTTTTTCCAGCG
>P_1175
CAGGATCACTACTTTCGCGCCGAGGATCTCACCGATCTGAT
>P_1176
CATTGTTTTCTATCAGTTCGCCTTCCATAAAACCCCCAATA
>P_1177
CCAGCGAAACACCGAAAAAGCGCGGTCGGCCAGCTAAATAT
>P_1178
GTCGCGACCCATTATTTTTGCGGCATTCATGATTTTCGCCC
>P_1179
TGTCTTCTTTTACATGTTTCCATGCGTAGTCGCGACCCATT
>P_1180
GATGTTATCAGCAACAACCCCGGCGGCAAACAGACATGGCA
>P_1181
AGAGAGCGAAAGGGTATGCGCGCCCGCGCCAATCACCGTGG
>P_1182
ATGATCTTCCCGATGATTGTCGGCAAGTTGATCGGCGGCGT
>P_1183
GCCGGTGGAATTCACTTTCGCCCTGATCCTGATGAACATGA
>P_1184
GCCGATATCCACTACACCGGCGTTGTCCAGTTGCAGCAGAT
>P_1185
GGTGTTAAGCAGATTGGCGGCGGCCTGTGTACTGCCATGGT
>P_1186
TTGCGAATAATAAAAAAAAGCAGTCTATATAATATCTCGAT
>P_1187
ACTTGATTTCCATGAATTTCCAGTTCCAGGGAAAATCCAGG
>P_1188
GCGCCACAACGGACCGACGGCACTGATCCTCTCAAGGCAGA
>P_1189
TCGTGATGAAGCTAACATGCCAGGCTCGAAGAAAGAAGTGA
>P_1190
GCGTCTTCTCCACAAAAAATCATTAATGTTCCAGTTCGCTG
>P_1191
GAATATCTGGAGTTAAATGTCGGTGAAAACTGGCGGATTAG
>P_1192
CACGTTTTGCCCGTTACCCCCAGGGCCAGAACCAACGGTGG
>P_1193
TTTTTCTGTAAACGCCCACGCAGCGCCGGTAATGCCAGTTC
>P_1194
ACGAAAACCTGCCCATACCGCCTGACTGAGTTGTTGAGATA
>P_1195
TGCGTTGGGTGCCGATCGCCCTGGAATTGTGAACACCATCA
>P_1196
CATGGATGAGTTGAAAAAAGCGGGCGTTGATGTGCTGGGTA
>P_1197
CTGATTTCCAGCGTAATCGCCGCGACCTGGTTGCAGTAAGG
>P_1198
ATGGAAGGGGCCGAAAAATGCTGGATTGTGGTGAAGGCGCT
>P_1199
GTCCGGTTTTCCGCGAAAGCCAGGGCTGACCTCCAGTGGCG
>P_1200
CGTGAGATCCATCATTTTTTCGGTCTGGCTTCAGTCAGTAT
>P_1201
CCACACCTGTCCTGCCAGCCCACGGTTACGCGGCAGCACCC
>P_1202
GAAAAAGATAATGCCAAATCCGGCAACTAAAATAACCAGCA
>P_1203
CATGCGTTGCCAGGTTCTGCCGCCAGTAACGGTTGCAGCGT
>P_1204
GGCGGCAGAACCTGGCAACGCATGGTATCTCGATCTGGCTA
>P_1205
CGAGCACTTCCGGAACAAACCAGGTGCGTTTATCCAGCGGG
>P_1206
GCGACTTCATACCCTAACGGCAACAGTAACAATACCGGTGA
>P_1207
GCCTCTGATTCCGAACAACGCGTGGTTATCGAATAATGAAT
>P_1208
TCACCGCCCGCGTGCAAACCCAGGAACACGCCATTTATCCA
>P_1209
CCGATGGTCGTCTGAAAATGCACGAAAACGCCGCGTGGCTG
>P_1210
GGGTCGAACGAAGCCTGACGCAGCAGTTCCAGCACATGCTC
>P_1211
GATAACGTGCACGCCTGCTTCGGTCAGGCGCTTCGCCCAGT
>P_1212
CCCGTCAGAAAGGCGCAGTTCACGGATGGCTAAAGCATCAA
>P_1213
CTGAAAACAGAGCGAAGATGCCCGCTCACCGTTTTGCTATT
>P_1214
GGCCGGTTAAGTTCAAATTACCGTCTTTACGCTGCATACCG
>P_1215
CTGTTTTCGCGCATGATGCTCGGTAAAAGCAAAAGCGACAA
>P_1216
ATTACGCGGCGTTTTCAGCGCCAGCGCAATCGCTTCTTCAC
>P_1217
CTCCGCGACGCCAAAACGCGCGGTTGGTGTGTTGCATCTGC
>P_1218
GCTGGAAAATGATAAAAACGCGGCATTACTGTTGGCGCGTA
>P_1219
CTTAAACGGCTTTCCGGCTCCAGTCCCCAGGCTTTGTCCAG
>P_1220
AAAAGACCGTCGGCATCGACCTGGAACGTCACGCGAATATG
>P_1221
GCCTGCCAGGGCTTCAGTTGCCCGCGCCGCCAGTGCTTTGA
>P_1222
CAGACGACGCTGATGCGGCGCAGCACTCAAACCAGGTTCAC
>P_1223
TGCGTACCGTCCAGAAATTGCAGGCTCTTGCCATCGACCAC
>P_1224
CTGGCGGCAACCGTCATGGGCCGTAATGCACCACCGCCCGT
>P_1225
ATGGTCAGGCCCGCATCGAGCAGCCGCAGGAAGGTTATGCC
>P_1226
AAAGCAGCTGGTGGAAATTGCGCGGGTGATGAAGGGCGAGC
>P_1227
CTTTTGCCGCATCCTGAACGCCCTGACGCACTCCAGCGTAG
>P_1228
CGGTTATATTCCAGCATCGCCAGCGCCAGGTTACAGCGATA
>P_1229
GACTACAGCGCAGTTAATCGCTGCCTGGCAAAGTGGAGAAC
>P_1230
ATGGCGCGCGGGGAATTCCGCGAAGATCTCTATTACCGCCT
>P_1231
CCGGGAAAGAGATTTTCGCCCAGGCTATCCACAACGCCAGC
>P_1232
AATTTTTAAGACATTTATCTCATGAATTAAAAACGCCACTG
>P_1233
CGAAGAGATGCTGGCGATCGCCGTTGAGACGAAGCCACATT
>P_1234
CTGCATATGGAAGAAAAACGCGCCATTAACCGCCTGATGAA
>P_1235
ATGTCGGACGCCTGGAAGCGCTTGAAGTTGTAATCCAGAGA
>P_1236
ACGTTGTGCGTAGAAAAACGCGGCGTGCAGACCAATATGGT
>P_1237
TAAATAACATCTACGAACTGCGCGAGCCGATTGCAGAGTGT
>P_1238
TACGGATAAGTGAAACAACGCCCAGGTAGTTGTCGAACCAT
>P_1239
CTGGCTTTACCCATCATCGGCAGTGTATTAAATACCGGCGT
>P_1240
GAGGGCTTGTATGCCATTGGCGAGGTGAGTTATACCGGCTT
>P_1241
CACGAATGACTAAGCGATCGCTAAAGCATTCTCCCGCCTGC
>P_1242
GTGATCCGCCGCTGACGCAGCGTGCTCTCAAATATCTGCCG
>P_1243
AAATAACTGGACTGAAAACTCCTGCTCAAGCTGCTGAATAT
>P_1244
CGGCGATACCGGGGCGGCGGCAGGGTTAGGCGAGCATTTTA
>P_1245
AGGGTTAGGCGAGCATTTTACCCGCTTTAAAACACGCTATC
>P_1246
GATTAAAAGCGGACGTAGCCCGGCGGCACAGCGACTGCTCA
>P_1247
TGGAGCTGGAAGGATTTGGCCTGGGATGTCGCCGGTGCAAG
>P_1248
CCCAGGCGGTCGACTTAACGCGTTAGCTCCGGAAGCCACGC
>P_1249
TTTCCAGTTCCGGGATTTTGCCGTATTGCAGTTCAGACATC
>P_1250
CATTAACAACGTGGTTTTCGCCGGAACCTGATCAGACACGT
>P_1251
CCCCTCAGGGAAAGTTTACTCCTGAGCAAGTCGCCGCTATG
>P_1252
TGACCATTCTTCGTCAATTTCGGTTTGGATCACGCGCTCAT
>P_1253
GCTGAGGTATTGCCGAAAACCATTGCCGCGCTGTACCCGGA
>P_1254
GAAATGATTATTCATTTTTCCGAGGTCCTTGTTGCGAAGAT
>P_1255
CTGTACCGTTGATGAAACCACGGGAGCGACCATCGCTGCTG
>P_1256
ACTGATACATTTGCTCCGCGCTGTAGGGTACCAGTGCGGTC
>P_1257
GCGGTTGGCCTCGTAAAAAGCCGCAAAAAATAGTCGCAAAC
>P_1258
CAGTATCCACCGCCCATTCGCATTCGGACATGTGATAGGCG
>P_1259
AGCAATCAAACCTTGAGGGGCCTGCGTATGCTGTTCCACTT
>P_1260
CACGTTTTCAAGAATTTTTTCGGCCCCTGCTTTTTCCACGT
>P_1261
CACATCCCCCTTGTGTGGCACCCGCACCTCGCCAAACGACT
>P_1262
TCGATCAACACCGGAAAAGTCCTGCGCGGTGCGCCATGGCA
>P_1263
ATTACCTTTTGTGAAGGCAGCGGTAAAATATTGAAAGAGAA
>P_1264
CGTTGTTATTGGCATAAATGCGAAAGCAACCATCAATTGTG
>P_1265
TGTTCCTGTGACCCGCGTCGCCCTGGTGGTTGCAACCAAAG
>P_1266
GTAGCCAGATAGTAAAAGTTCAAGGGCATGCTGATGGTACA
>P_1267
GTATTCAAATACAAAAATGGCGATGATGTCCGGGAGATAGC
>P_1268
GGCGTTAAGCCATTCGCGCTCGATACCGTTCGCCGCTGTGC
>P_1269
CCATCGCCGCCGTCACGTCGCGGTAGCTGACAATGCCGCTG
>P_1270
GTTGCCGCCGCGTTCGTGCGCTTTACCGCCGCAAACCACGC
>P_1271
GACGGCATCCATTACTTCCGCGCGCCCGGTGACGCCCGCCA
>P_1272
GGCTTTTTGCAGCAGATTTTCCTGCTCAAACACCTTCAACA
>P_1273
GCACCAAGGAAAATAAAGGCCAGGATAGCGATGACTTTGCA
>P_1274
GGCTTTATGCCCAACGGTTTCGGTGCGGTATTAAGCGCGAT
>P_1275
GCTTTAGTTCGCGTGTTGCGCTTGAACGTTATTTGAATGGT
>P_1276
CCTTATATCACGGGAAATTCCGGCGATTTGCTCGCATCAAT
>P_1277
ATGGTACGCCTTCTCAATCGCCTGATTGAACCCACCCGCGG
>P_1278
TGTTTTATTACACCTGGACGCCGTACTGGGTGAGTAACGAA
>P_1279
GCCGATGAACTGGAAAAACGCGGTTGGATCGAACGTCGTGA
>P_1280
ATGGAAAAAGTCGAGAAACGCCTGACGGATCTCAGCGGTGC
>P_1281
CGTGGTATTAAGTGCCGGAGCGCGAAATTTACTGCAACACT
>P_1282
GCCACTGCATCGAAAAAACGCCCACACGATGACGCCAGCGG
>P_1283
AGCGACGATCGAGCGGGTCACGGTACTCTTTGTCACAGGCC
>P_1284
CGTGTAGGTGTATTTCACCGCGGTGACCGGAATCAGGGCAA
>P_1285
GTTGAGCAGCATCAGCGAGGCGGCGGCAAACATATGCGGAT
>P_1286
ATTTCACGACCTACATCTTCCAGTGTTGCCGCTTCGTACCC
>P_1287
TAACCACTGTTCCGTAACAGCATGTTTGTCTTTTTGCCCAG
>P_1288
CACCAATACCCACTGCGCGTCGCCAGCGGCTTTCAGACCTG
>P_1289
CCAGACGATAAAAAGTTTCGCCCGGCCTGGTCATGCTGAGT
>P_1290
CCGGTGCAGTACGTTAATCGCCCGAATCTCGATTTTCGTGG
>P_1291
CAGTTCACATGTCGATGCGCCAGTCGCCATATTGCGGGTGT
>P_1292
CCTGGTCGCGGTCAATCACGCGGCCCTGACGTTCACTGGTG
>P_1293
ATGTGCATCCCATATCGGAACGGCCACAGTATTTTTCTGGT
>P_1294
TATGCTGGCAACAGAGGTCCCTGGAGCAAAACAGCGTACTT
>P_1295
ACATTAACCTCGCTCAACTTCAGGAAAATTTAGGTGGTGCC
>P_1296
GTTCTGCACATCTGGGAACTCAGGAATTTTCATCGGGTGTT
>P_1297
TGGTTGATGCGCTTAAATCGCGTGCGCCTGTCGCGGCACCT
>P_1298
CCTTTCCCTGGCGCGTCAGGCGGGAGCAGCGAAAAACGCCA
>P_1299
ACGCTGCAAACAGAAAAACGCCCGCTATGCCTTTCCCTGGC
>P_1300
TATGGTCGTTGGTCTGGAAGCAGTATTGGCTGATGGCACCG
>P_1301
GTTCTCCACACTCTACGGCGCAATCGAAGATATGGTCGTTG
>P_1302
TTTTCACGCAACGCGTTTTCCAGCACTTCCAGCGGAACACC
>P_1303
GCCGCTAAAACTAATTATCGCGAGGGTTATCCAACGGCGAT
>P_1304
ATGGCTAGCAGCAAGTAAGCCAGGAAAATTACAGGAGAAAA
>P_1305
CCGTGGGAACCGTACAAACGCGGGATTATGATCGGCTTTGA
>P_1306
TTAAAAAATGATAACAAGTCCGGTTTATCCCCGCTGATGCA
>P_1307
ACCACGGGAGTCGATGATTTCACGACCGATGATTTTTACGA
>P_1308
GTAGTGCCCCAGGTCCAGGTCGGTTTCAGCGCCGTCTTCAG
>P_1309
CAAATCGCAACTATTTAACGCGCGAGAAAAGTACCATCGAT
>P_1310
TAACAACCACTTCGATATTTCCCTGGCGATGTTTACCCATG
>P_1311
CAAATGTGCCATGAATTTGGCCTGACCTGGGGTTCACACTC
>P_1312
GCCTGGACCTTTGAATTACGCGTTAACGCCGTGGCGGCGCT
>P_1313
TGTTCTGGACGGCTGAAACACCCTGGCAAATGTTGATTGAA
>P_1314
GTAGCGGAACAGTAAATTTACGGCAGAATTTCAGTAACTCT
>P_1315
GCGCAGCTTAGCGCCTCACGCAGCCAGGGGTTAAATGCGTT
>P_1316
GTCTCGTGCGGAGATCTACGCGGGGGCATTGAGTGATAAAT
>P_1317
GACCACCACCAGACGGATGCCGAGGCTGTGCAACAACCCGA
>P_1318
CCGCGTCAGCGCCACTGCCGCCGCAACTTTTTGCCAGTTAA
>P_1319
TGCGACGCCTCGTTATTTTCCAGTCGTGAAAGCGGCAAACA
>P_1320
TAGAAACATCATTAACCTGCCAGGGTTGGTTATCACCAGTT
>P_1321
GTGGCGATCGTGATAAAACGCCTGCTCCTGGACGCGGAAAT
>P_1322
GCTGATTTCACTGGAATAAACGGTATTTCGCGAAACATGAA
>P_1323
CACCAACTGGCGTTCCGCACCAGGAATGGTGAACAGCGTGA
>P_1324
GCGTTCGTACAGTGGATTGTCGGTGGTTTCACGCAGACAGG
>P_1325
TTACCCGCGCAGTTAAAAAGCGGTGAGCGTATAAAAGTCAT
>P_1326
GGGGTGCTTTTGCGCATCTGCAAGGTTTATCGGTTCCGCCA
>P_1327
AATAATGACAAGGGCATCCGCCCGGATCAGGCGCTGGATCG
>P_1328
ACCGTAGGCCAGTGCGCATGCGGCCAGGGCGACGAGGACAT
>P_1329
CGTTGGCAAACATCATCACCCGGCCTTTGGCGAAGCTATCC
>P_1330
GACGGAATCCACTTTCACGCCCTGCTCACGCATTAAGCGCA
>P_1331
TCTTGATATCGGCGTAATCGCCGGAGCGTTGCCGTTCATTA
>P_1332
ATTCCAGCACTGCTGGATCGCGCGGTAGCGGAGTTTGGTCA
>P_1333
GCGTTTTCCACATGATGGGGCAGCCGCAAGAAACGCGTCAT
>P_1334
AGTGTCGATCACGAATATGTCATGAGAATGGAAAAATGAGG
>P_1335
ACTTAGCTCGCAACAAAAAGCGCGAGCGGCGATTGACGCCG
>P_1336
ATATTCGCGAGCCAGATTTTCGGCGGTGACACCAATATGAT
>P_1337
TTTTTTGTTATACATAAAGTCGATGGTAAGATTTGCTCGTC
>P_1338
GAAGAGTTAATGCAGATTTCCCTTTCATAAAATATTCCATC
>P_1339
TGTAATACTGCTACTTTTCGCCCCACCCAGTTTTAGTTTCT
>P_1340
AGCGGCGCTGGCAGAAGACGCTGCACCAATCCATAACGGTG
>P_1341
CTGGAAGGTGAAGCGAAAGGCGGAAAACTTTCTCATGTTCA
>P_1342
AAAGAAGAGATGGAAAAAGTCGGCTTCGATAAAGTTGAAAT
>P_1343
CGCACAACCAGAGTAAATCACCTGACCGAGCCAGTGCCCGC
>P_1344
CGTCATTTCGCCATCGAACACGGCCTGGGCAAACGCCACGG
>P_1345
TCGATGAACTGTTGCATCGGCGGTTGCTTAATACCTTCGAG
>P_1346
CAGCCGTTTTTGTCCAGCGGCACGCCCATCGCATTCAGGGC
>P_1347
TTTGAACGGGCGTTATGCACCAGGAACGCATCGCGCTGATT
>P_1348
CTGATGAGCCGCAACTTTGGCGCGAAATTTGGGCTTCTGGA
>P_1349
GATGAAGCCGTCTGGTTCGCCGGGGGCAGCAAACTCAATGC
>P_1350
CGGAGCGATATCAATGGTGGCCTGCGGATTATTTTTACGTG
>P_1351
GGCCGCACCCACGATTAACGCGGGGGTTACCATCGGAACGA
>P_1352
AAACGCCGTCAAGGAAATCGCGCAACCAATCGCCATTGGCA
>P_1353
ACGCTACATCACCGATACCGCGCTGGCGATGGGCTGGCGTC
>P_1354
AGTTCCTTACCAGAAATTTGCGGCAGGGTATGTCCACAGGA
>P_1355
TGCGACCTTTGTAACCAGCGCAGTTCCGGCACGCAAGCCTG
>P_1356
CCGCGCACTGAGCAAAAAAGCATGGCCTGGCGTGTGGACTA
>P_1357
TAAAATTTTGAATCGGTGCGCGATGGTCAGTTTAAACAGAA
>P_1358
GTCGCGACGGTCGCGTGGCGCACGAATGTATTCTCGATATT
>P_1359
GATTTCACCGCTTACTGGCGCATAAATGTCTGACGCCGCTT
>P_1360
TCGTTCGCCAGCAGATAACGCAGAAACTCCCGGGTGCGGCT
>P_1361
GTTAAAAAATGCAAAAATCGCGACAGAATAAAAAACCAAAA
>P_1362
GATAAGTTGCGGCTTAACGCCAGGAAGCGTGTCGGCCAGTT
>P_1363
ATCCGGCGCAATATACAGCCCTGGCTCTACGGTCAGTACCA
>P_1364
TGATATGCTACCACTTTGGGCCCTGGTGGACCAGAAAAGGG
>P_1365
GCTGCCTTCGTCTTTAGACCCATGGTCTGCGAAGGGGCGAC
>P_1366
TGTCAGTTGGTGGAAAAACTCCCCGTTGAAGAGTGGGATAT
>P_1367
CAGCGCGCCTTTGTGAAATTCGATGTTGGTGTAACCAGCTG
>P_1368
CCTTTGGCATGTTGTTGATTCGAGAGGGATTAAAGGTCGCG
>P_1369
GTTAGCTCTGCGGGCAATCGCGGTGGGTAGGGCTTTCGGCG
>P_1370
CGTTAATTCAATTTTCACGGCGTTAATTCCTTTAAGGTGGT
>P_1371
TGAACGAACAGGATGAAACGCCCGGATTTGCCGATGACATG
>P_1372
TACAACCATTTATCCATTTTCCCCAACGCATAAATCAAACG
>P_1373
CCGTAAACGCCTGGAAAAAGCGGGGCTGGCAATTGAAGTAA
>P_1374
TGGCTGACATTGCCGAAGTCCTGTGGCGTGATTTCCTGAAA
>P_1375
CCATAAGCACATGGATTTTCCAGCAGTGAATGCTGACGCTC
>P_1376
GCTGGATGCGGCGTAAAACGCCTTATCCGTCCTACGGGTGT
>P_1377
ACAACACGGGTATTATTTTGCCCGGTCGTCGAATAGCGATG
>P_1378
ATAATCGCTCCGGTTATTTCCGGGATAAATGTACTACCGCA
>P_1379
GCCCCGGCAAGTTTTATTGTCGGGGCTATGATAGTAACTGC
>P_1380
ATAACCCAGAGCCGTTTACGCATTGACGCCAATTTTAAACG
>P_1381
CTGGAAAAACTGGCAATTCGCGGCGATAAAAAGCTGGCCTT
>P_1382
TTGATTGATTTTTTCTCGCCCGATGCCATGTTCGCCACTGA
>P_1383
GCGACCAACGGGGTTAATGTCGAGGATCTCTTTAAAGCGCG
>P_1384
GCCAAACAACGCGGCAAAAACCTGCGGATCATCAATGGCGT
>P_1385
TATTTCGGCGGCGTAATTCGCGCGCGGCAAACCACCAGTAC
>P_1386
ATGGATGGCATCTTATTTGCCCGTATTGTTGATTCGTCTTG
>P_1387
TGGTACTGGTGGGGATTGCCCCTGCTGGCTTCGTCGTCAAT
>P_1388
GCCAAAAAAGTTAAAAAATGCCGCCATCACCACAGCAAGTT
>P_1389
TACGAAAGCTAATCATCACGCGCTGGTAATGTCGTAATCCA
>P_1390
GCAGGCGCTATTGGTTTGCTCGGCGGTGTGGTTGGGTTGGT
>P_1391
TTTTGCGCACGCTATTTTTTCATGCTTGTTTAAGACGTAAT
>P_1392
CGCCAGCCGTAGTGGTGGTGCATGAGAATCGTGGACTGAAT
>P_1393
CGAAAAACTGGGCAAAAATACGTGCTTATGCTTTGCTTAAA
>P_1394
CCTGTTTTGCCAAGCCACGGCTGTAGTTCAGAATCGCCGCC
>P_1395
TTCGTGTCGCACAAAAATTACGCGCAGGATAATATCCGATG
>P_1396
TGTGACGCCGGGGGAAGATGCGGCAAGAATGCGGGCGATGC
>P_1397
CGCCCGTTTGCAGAATGTGCCACGGATCGATATTTTCCGGA
>P_1398
TAATGCCAGAAACCATTTCTCCCTGGTGGCAAACCGGACAT
>P_1399
AATAAACATGAAAAAATTCGCAGCAGTAATCGCAGTAATGG
>P_1400
GACTATAGTACGTCACAGAGCGGTACGGTGAAATTAGCAAA
>P_1401
CTAATGACGTGATAAAAATGCCTGATGTTCCCCGCTATACT
>P_1402
GTACTTGAGCAATTAAAACGCAAGAAAGGCAAGCCGAACGT
>P_1403
ATTTAATTCACTATTAGTGCCAGGACATTAACAATGCTTAA
>P_1404
CGCTCAAAGCTCATTAGACGCGATGGAAGCGGGCTACTCGG
>P_1405
AAAACGTTGCACCGCAAACGCCGGAACAGAATGCTATTGCT
>P_1406
GCCATTCTGCTCACTCTCGGCATCAGTCTGCATAACTTCCC
>P_1407
TCAATCTCTTTGGCGAGCGGCATTAATTCATCAACCGAGAG
>P_1408
TTTAGTGCTGCTACAAACGGCGGGAATTGGTTAAAAACAAC
>P_1409
TCAACAGTCATGGTTTCTGCCGGGAAGATCATATCACCTTC
>P_1410
CAGCAGATCCGGTGTAATTCCGGGGCCGACGGTTAGAGTCC
>P_1411
GGGCGAAACAAATAAATACGCGGAAAATCCAGGTTGGTCGC
>P_1412
ATGGCCCGATATCAAAATCGCGGCTAAGTGATAATGAATAA
>P_1413
CAATAGCAGCAACTTAACCACCGGAACGGCTATTTTACCGT
>P_1414
TTTTTTTTATCTGTTTTGGGCGGTATTTCTCGCACGTTAAA
>P_1415
TAAATTACAATATTTGGGGCCAGGGATTATTTTCCGCCAAA
>P_1416
CAAAAGGTACCGATTTTGAGCGCTACCGCGGCGCTACGCTG
>P_1417
GTCATATGTGCGGTCAGCGCCCCGGTCAGTTGCGGCCAGTC
>P_1418
CCAGGTTCCCGCCATTACTCCGGTGAGATCCCAGCCAATGG
>P_1419
AAGCTTCTGCAGTGAAACGTCACGCGAAGAAACTGGCTCGC
>P_1420
GTTTATGAATTGCTAAAAATCGGGGCCTATGGCTGGACGAA
>P_1421
GTTCATCAGGAAGTCGATCGCGTTGCCGTGCGCGCCACATC
>P_1422
CATAAAGACCGTAAAGCTGGCGGCCTTTATGGAAAATGTCT
>P_1423
TGGGCGATAAAAAACGCCACCGAAAAGGTGGCGTTTGTGCA
>P_1424
CGCCGGCGGTAACAGATTTGCGATACTCTAAAAACCCCGGA
>P_1425
TAAATACGCTTGTCGACACCCAGGGCCAGGAGTTTATCGAC
>P_1426
GCCGCCATCGCCACCACGCTCGGGGCTAAGGTTCCACGCTA
>P_1427
GTAGCCCAGCAACGTTCCGTCCTGACTGCGGTTTTCGGCGA
>P_1428
GGCGCAGGCCATTGAAGCGGCGGGCGCGACCATTATCAACA
>P_1429
TATTCTGGCTGGTGGATTCGCCCGGCTGACTTAAATACATC
>P_1430
CATAAAATTAATGTGATTTGCGAGAAACCGCTGGCGTCGAA
>P_1431
ACCAGCAGCACCACCGGGAGCAGCATCAGGCATGACATCAG
>P_1432
CTGCGGCTTCCAGCAAAACGCGCCCTCGCTCCAACAACATC
>P_1433
AGCTCTTCTTCCAGTTTTTGCATGGTGTAGCTAAGTGCGGA
>P_1434
AAGGCGAAAGTGCGAATTTCCAGTTGCATGGGCCACGCGCG
>P_1435
AATCCCTTCATTGCCGGTCACGGCGGTATCATCCAGCGCCA
>P_1436
GTCTTTCAGCACTTCCAGCCCGGCGTTGGCATTTCCACCTA
>P_1437
ACCATCGACACGCCCAGCGCCGCGACCACCAGCAGCTTGGT
>P_1438
TATCGAAACGCAACGTGCCCCAGGCGCAATCGGCCCTTATG
>P_1439
TTACCGATCTGCGTAAAACCCATAACCAGGGCGTATTTGAT
>P_1440
CAGGCGACGTAATGAAGCTGCGTGTCCGGCAATATGACGGG
>P_1441
ACTACGCGTTCCAGGTCACCCAGGCTCTGGTTGGTTTGGCT
>P_1442
AAATTATCGTATTAAAAAAGCAGCATCGGTTTTGGTGGAAT
>P_1443
CGAATAATTGCTGATCGCCGCGATAAGGTCAGACAAAGACA
>P_1444
GCGACGTTTGTGGCTGTCGGCAGCGATCTCGGCGTCTTCCG
>P_1445
ACCCAGCGGTATCCTCGCGCCGGTCGAAGCCGATGCGCGTC
>P_1446
GTTTATCTCTGAAAATGGCGCGGTGGTCGATATGGACCACA
>P_1447
TGCCCGGCTTCAGAACTGGTCGTTGGTATGCAGTGCGGTGG
>P_1448
GATCTGCTGGCTGAACTTCGCCGTGACAACCAGGCAATGCG
>P_1449
GATGACGTTAATGGTTTTTTCGATAGTAAAGAAACGAATGC
>P_1450
GATTTGTTCTTTTTGATCGCCAGGGACGTCCTGAATGAAAA
>P_1451
GTTAAGCCGGGAAAACGCTGCCGTATCCGCCTCTTTCGCGC
>P_1452
TTTGTTTGCTACATCCAGGTCAGCAACCTGTTGCCGGTTGC
>P_1453
TGCAAACAACCGATCTGTCGCGTTTTTCAAAAAAATATGCA
>P_1454
ACTGTCGTTGGCTACGATTGCCCTGGCGGTAACGGTTATCA
>P_1455
GGAGAAAGCGCCACCAGCGGCAGTATTTTTTCCAGCTACAC
>P_1456
AGAACTGCCGCTGAAAAAAGCGGCGGCGCTGGCCGCAGAAA
>P_1457
AAGCATGAGTAAGAAAATTGCCGTTTTAATCACTGATGAAT
>P_1458
ACCAATGCCCGTCACTTCGCCGGCCTTAACTTTACCGAGAA
>P_1459
CTGCGATAAAGATGCAGCGCCTGGAACAGCATATCCGGCGC
>P_1460
TGGGTGGTGGTTAGTGTTGCCATGAGGGCTTCTCTCCAGTG
>P_1461
AACGGTCAGTGGGAAGAAGTCCTGACCTGGTTTGGCTTTTT
>P_1462
CCGTCGTCGGCAGCAACAACCAGGACTACGATGTCCGTTGC
>P_1463
CTTGGTCGGCTGGGTGACTTCATCAACAACTAACCAGCGAC
>P_1464
ATTCAGTGAGAGCGGAAATCCAGGCTCATCATCAGTTAATT
>P_1465
CTGGATATCACTGATACCCGCGAGAAACTTTTCGGTTATGC
>P_1466
TTTATCCCTTCTTTTTTTGGCAGTAATAATAAAATATGATG
>P_1467
TTGTTGCTATTGATGTTACCCAGCACCAGACTGATGATGAA
>P_1468
TTAGGAATTCCATTTGCGCGCGCGAAAGTGGGTGACCGCTA
>P_1469
ACTTCCGCCGCCCCTGGGCGCGTGGACTCGCCACCAACGTC
>P_1470
AGCCGCTTCCAGAAACTCGGCGGTAAGATCCCGAAAGGCGT
>P_1471
ATCAGCGAGCTGGAAAAATACAGCCAGGATCTGGCGACGAA
>P_1472
TTTCTCTTTGAGGATAAATACGCTGGCAACCATCATGCCAA
>P_1473
AGATATGGCGGGTGTTAATGCGGCAATCCTTGAGCAGCTTA
>P_1474
GACATCACTGAAGAAAACTACATGCGCGTTATCTATAGCAA
>P_1475
CGCCAGACCACTCATTTTTTCGGTTTAGTGTAGCTACGCAT
>P_1476
CAAACTAAATGGATAAATTTCGTGTTCAGGGGCCAACGAAG
>P_1477
AGTATTACAAGAGTGCGACCCCTGCTCAACGTGAAGCCTAC
>P_1478
CAGTCATACCAAGATTTTTGCGGGTAACTTCCAGCAACGCG
>P_1479
GGTACACCATCCGGCACCAGCGGTGACTACATTGACGACGA
>P_1480
GAGTCTTTCGGCTTCAAACACGGTATCCCTATCGATGCAGA
>P_1481
TGTCGCTTCCATTGAGAAAGCCCTGGCGCACAACGAGCGCA
>P_1482
GTTCCTTCCTTGATGCTTCACCCGACCTGGTTTTTTATCGT
>P_1483
AAGCAGCGTCGGGCGACGGGCGCTGGCGGAAATGCGGTGGT
>P_1484
GCTTTGGCCTCTTTTCAAGGCGCGGTCTATCAGATTATGCA
>P_1485
CGAAAAAGGCCGCGTCGGGCCAGGCGAACTGATGGTTATCG
>P_1486
GTTACGGTAGTTGAGCATCACGGTACGATAATCTTTGGCAA
>P_1487
CGTAAGCCCATCAGCCAGGGCGGTCTGCTGAAATACGTCCA
>P_1488
ACATATCGTTCCGGCAGATGCGGTGATCATGGCGTTTGGTT
>P_1489
CGCTTTCTGGCTATACCACGCCTGAAACGCCAGAAGAGCCG
>P_1490
ATGCCGAACATTGTTGAACTCCGTGTCAAAAGAAAACGGTC
>P_1491
TATGCGCGTGACGGGCAAATCGTACTCAACATTGCGCCGCG
>P_1492
TGCTGGATAACCAGCTCACGCCGCACCTGGTGGTGGATGTG
>P_1493
CTGGAGGTTTTCATGGCTGTCGCTGCCAACAAACGTTCGGT
>P_1494
ACGTTAATTGGCTTCTGCTCCGGCAGAAAACAATTTTCGAA
>P_1495
TTTGATACCACCGATGTGGCCGGTGTGGTGATAGTACACTT
>P_1496
ATGCATAAACGCTAAACTTGCGTGACTACACATTCTTGAGA
>P_1497
GCGGCGCAGTTAATTGCTCGCCTGCTGGACTCACTGGGCAA
>P_1498
TAGCGCGGTATTAATTAGCTCAATAATTAGTGTATACTTGA
>P_1499
ATTTACACTGGCGCAAAGCACCCTGGCAGCCAGATGAAGCG
>P_1500
CAAATATCTTTATTACAACCCGAGCGTGGCGAAAACTCGTG
>P_1501
CCGGCGTCATCGGGTTAGCGCCGTTACGATCTGCCCCCCAC
>P_1502
TTTCCGCAGCGCAAAAACTGCGTCAGGGAGGACGAGGTCGC
>P_1503
TCGCTGCTTTCGAAATAACGCATCAATTTAATTTTCACACT
>P_1504
TTTTGCGCCAAAATGTGGCGCATGTTTCATTTTCGCACCAT
>P_1505
TGCTTTCGCACCTGCTCGCGCCGTCACGCTCGCAGTCAAGC
>P_1506
ACATCTGACTTAACAAACCGCCTGCGTGCGCTTTACGCCCA
>P_1507
TGGCATCAGTGGTGATATTCCGGCGATCCCGTCATCGCTCA
>P_1508
GATGACCAGCTTGTCCAGGTCGGTACGCTGTTCTACACGCG
>P_1509
CGGCTCGGCACTGCAAATCACACGGATGACACCATCACGCT
>P_1510
GTAATATACAGCGCACCAACCAGGGTCAGGCGGGTCATTAC
>P_1511
GTTTTGGTTACGGTAAAGCGCGTGAAGTTCCAGCAGCGATC
>P_1512
CTCCCCGTCGTCGAATCCGTCGAGGAGGAAGATGACCCAGG
>P_1513
CCTTGCGCAGCGTTAAAAATCGGTAATCCGGTATTGGTAAA
>P_1514
AAGGCGGATAAGCAAAAAGCCGTCAGCGATATTGTGGCGCT
>P_1515
AAAGTAACAGCGGGGAAAGCCAGGAACTTCCTCTCTCAGTC
>P_1516
GCGAGCACCCATGGTTTACTCGGTCATCCTGCGCTTACGCA
>P_1517
GCTATCACGCTGGAAAACGGCCCGGACAATACTCTGACAAT
>P_1518
CTCGCCGTTGGAGGATAAAACGGCGTTAACGTTTCGCCAGG
>P_1519
GCGGACTCCTTAAACTCCGGCAGCTGCATTAATTCATCCTC
>P_1520
TTTACCGCACTGATTGCCGACCGGAATAAATTTTTTTAATT
>P_1521
AACGGCCGGGATGTATTCGCCAGGGATTACACCACCTTTAA
>P_1522
GATTTACCAGAGCGCTGAGCCAGGGTCTCCAGCGCGCTGTA
>P_1523
CGTTGCTTTTCGCAACTTTGCGAGCACGTGGTTTGCGTACC
>P_1524
TCTCCTTCACTGAGCAGACGCAGCAGCGCAGCAAAATCCGT
>P_1525
CAGAAGAGGCAAAGTTGACGCTTGAACCGACATCCGGGGTT
>P_1526
GGTAAAGGCAACGGCGGTTGCGGTTGCCACTAATACCGAAA
>P_1527
GGACCCTGGTCGGTTTCAGCCAGGAAACGCATACCTACCTG
>P_1528
ATATCCAGGCGGCGAAAATGCAGTTGCGCTCGCTGTGCCTG
>P_1529
TTCATTGAATACGGTCAGAGCGGCAAAGGGAAATCTCGCAA
>P_1530
GTGCAGTACAGTTGATAGCCCCTTCCCAGGTAGCGGGAAGC
>P_1531
TAAAATTCCCGAAGGTTACACCCTGACGTTGATGCTGATTA
>P_1532
GCGCAATATCAGGTAGCTGGCGAGGGTGGTAATCAGCATCA
>P_1533
TGGCTGCCCACCCACCGAAACGGTAAACAGCGAGCGACCAT
>P_1534
AAAACAGCAGCCATCGCCGCCAGGGTCGATTTGAACATGAG
>P_1535
CACAAAATCACCTAAAATCGCCCGCTCGCGGCATATCCCGC
>P_1536
TGATGAAAGCCTTCTCGACACCTGCTGGCTGGCGATTGCAG
>P_1537
CGCGTTTGCCGACGAAAACACGGTCCGCATCGCGGCGTACC
>P_1538
GACGGCATCGAAATTTGGGGCGGTCGCCCGCACGCGTTCGC
>P_1539
CAGCTTTTCGCAAAACGGCGCGGCGCTGACCCGTTCCTGTT
>P_1540
AACGCTTCCAGAACTTCACGCGGCGGTGTTTCAACGTGCAG
>P_1541
GACGAACAGAAACGGCCTCCCAGGGATCAAATCCGCCTTCG
>P_1542
ATGTTGGAACCCACCTGACGCAGTGCCTGGGTGGCGCGGTT
>P_1543
ATTTTGTTAGCCGGATAACGCGTTCACGCCGTATCCGGCAT
>P_1544
GCGGAAAGTGTAGAGAAACGCGAAAAAATGGCGCTGGCACG
>P_1545
CCGCAGCCATAACGCCCAGGCGGCGACGAACACATACAGCG
>P_1546
CGGCTTCATCCAGCCGCGCCCAGGCCCATAACAGCTGCGCA
>P_1547
GCATCTGACCGCGGTAAAGGCGGCGACGGAAATTTGCGGAG
>P_1548
CAAAGGGGCGATTATTCCGGCGGCGGTGGGCGTGGATATTG
>P_1549
ATAACCACCGCCAAAAATTGCGCCAGTATGGGGATGCCGAA
>P_1550
GCTGAGGAGTCTACCGATTTCCCTGGCGTTTCTCGTCCGCA
>P_1551
ATAGAGCTGACCGTTATGCGCCCCAGGGATAAACAGTTCCC
>P_1552
ATCATTGTGACCTGTCAGGGCGGCGATTATACCAACGAAAT
>P_1553
ACAAAGGTGCCGCCCCAGGCCAGCAGCAGAGCAATCACCAG
>P_1554
GCTGGTAATCCCATTATTTGCAGGCGTGGCGGCAGCGGCGG
>P_1555
ATTACCTTCACGCAGCAAGTCGCGATAGTGTTTTTTCAATG
>P_1556
CTGATACAGATGCAGACGCTCGGTGCTGCTTGGGTTGTACT
>P_1557
TTCATCTCTTCTCTGACCGTCACGCCCTCGTCATTGACATA
>P_1558
AAACGAACTGAATATATTTTCTGTGCCAATATTATCTCTAA
>P_1559
TCATCAAGCAGTAGCAAACGCGGGTTGCTCATCAGCGCACG
>P_1560
GGTTTTCCCCGCCCCGTTCGCGCCAATCAGCGTGACAATCT
>P_1561
CCATTTCCGGGTAGTAACCGCCGTAGTAAACGAAGTCGATG
>P_1562
ACGCTTCCGTGCGGATAACGCGATTGCTGCGGCCTGCTACT
>P_1563
CCGACTAACGCCAGCACGCGCCCGCGTTGCAGGGTTAACGA
>P_1564
CCTGCCAGAGTGCGGCCAGCCGGTGACCTTCATCCAGTTTC
>P_1565
CACTGTGTGGATTATCATAACGGTAGCGGGTGATATCGCCG
>P_1566
TCTTTTGGATCAACCGGTTGCCCGAACAGCCACGCCTCACC
>P_1567
CTGGTTTCGACGGTTTTTGGCGTGAACTGGGCGACACTGGC
>P_1568
CAGTCGCTGTTCCTGCAACACGCGAGTATCCATCTTCGCCA
>P_1569
TGCGCTCCTCTTAGAAAAAACGGGCGTGAATTGTAAAGATT
>P_1570
GGGAGGAGGTATGATAAGCACCGTCGCATTATTTTGGGCTT
>P_1571
TTGATGGCAAAGAAGTTCAGCGATGTTGGCATCTGGGCGTA
>P_1572
ATGGCGCACCGACGCAAATTCGGCGGTGGTCGCGGTGAGGC
>P_1573
AGAAATCAAGAAACTGGTTGCCGTGGTGCCATCTCCGTCCT
>P_1574
CTACGCGCTCCACGTTTTCGCGGCAGTCGTTCAATGCCTTA
>P_1575
GGTATCGCCTCCATCAACCGCGCGGCTATGTACGGCCAGAA
>P_1576
CAGGTTGATGTTGTCATTGGCAGGCTCGCGACCAATCGCCC
>P_1577
AGCGAACTGGGAGAGTTATGCGTCTGCGATCTCTGCACTGC
>P_1578
AGCAGCATGGCGATGACAATCGGTGTCAAAATAAGCGCCGC
>P_1579
CACCCGATTCTGATTAATCGCCCGATTGTGGTGACGCCGCT
>P_1580
ACTGATTATAAAGTTAATGTCCGCACCAGGAGTCGGTTATG
>P_1581
AGCGTTTATTTTTATGGGCGCTGTAGCGGCTTTGTCACTGG
>P_1582
ATAAAATTAAGAAGAAAATCCCCTGCTATCAATCTATGCCA
>P_1583
CATTCGTCCGGGTATCAAAGCACGAGCAATTTCCTCCAGCC
>P_1584
ACTGGCTGCCGGAGCAAACGCCCTGGATACCTCGCGGGCAG
>P_1585
AACCAGTGTTTTGAAAACTTCCTGAATAGAAATTTCGATAA
>P_1586
CATTGCCCGCTGAATGATCGCGGTAACCGAGTTTTCCTCAC
>P_1587
TTACTGGCCACCGATCTGCGCGGCTTAAGTAATGACGTCTA
>P_1588
AGAGGCAATCATCGAAGCGGCGCGGATGCGTTTACGCCCAA
>P_1589
GTGACTGGTTAATTAACAAACGGTCTTTGCTGTGTAACCCT
>P_1590
GGTTGTAAAACGTTCAGAAGCAGCGGTATAAAGTGCTCATC
>P_1591
AAGCAGCGGTATAAAGTGCTCATCCTCAAGAAAAACAGATA
>P_1592
ATCCATCAACTGTTTCGCGCCAGGAATATAATAATAGGCGG
>P_1593
TGCTCTTTCAGGGAATTTTGCGGGTCCGATACATACTCGCT
>P_1594
GTATCGGACCCGCAAAATTCCCTGAAAGAGCATATCGACCA
>P_1595
CTCGCAACCACCGGTTTTTGCGCTGATGGTGGAGTTGTTTG
>P_1596
CTGGAGACTGGCGGACGACGCCGGAAAAGGACATTAAAGAT
>P_1597
AATTGCACCACGGTTTTTTGCAGCAACCAGTAGCAAAACTC
>P_1598
CCCCAGACCGGCAAGACCGGCGGTGAGATAGTTTTCGCTAC
>P_1599
AGAGATCACCCAGTGAATCGCCAGAAAATTTAAGCCGTAAA
>P_1600
GTTTTGGTCAGCAGCGCCAGCGGGGCCAGCGTTGCCTCTAC
>P_1601
CGAACCTTCGCCAGTTCACGCGCCACCAGATTAAGGTTGCT
>P_1602
ACAAACATTTTGTCGATTTTCAGTACGTCGATTGGCAACGA
>P_1603
TCGTTGCGCCTCTTTCAGCACGCCCGCAGTATCACGCAGGG
>P_1604
TTTCGGGTTCGCCCGCACCGCCTGTTGTAGTTCGGGAATGG
>P_1605
CCGATCGAGCTGTTTTTGCGCGCCATCAATATCGCCCTGAC
>P_1606
CACGCGCTGGCGCTGAACGGCCTGCGCATCGCGGTTTTGTA
>P_1607
ATGTGGCTACGGGGAAAGCGCAGGGTAAAGGACCAGTCGGT
>P_1608
CTTCGGAGGTGGTGATTTTGCGCGCGTCGCTGGGGTCGATG
>P_1609
CGTCATCGACCCCAGCGACGCGCGCAAAATCACCACCTCCG
>P_1610
GCGGAATAAACGATACAACCCAGGAAACCAGAGAAGTCAGC
>P_1611
ATTTTGCAGACCTGAAAATGCCCGCCTGCGCGGTTTCGGCG
>P_1612
ATAACGCCCGATAAGCCGCGCGTTGACCGGCGGGATAAGCA
>P_1613
CTGAATCCGCGTAAAAAAGTCGGGCAAATTCTTGAAGAGCC
>P_1614
TTTGCGTTACTTATGGCTGGCCCTGGCATTTTCCGCTGTGC
>P_1615
GACTTTAGCGTTACAAAAAGCAGTAAAAAGGGCCAGTTAAT
>P_1616
ATTTTCTGCCTGAGTTAGCGCGGCATAGGCGGCAATATTTT
>P_1617
GAGATCGTTGATGTGGCACGCAGTTTCGGCATTTTTTCCAG
>P_1618
CAGTTTGTCTGTTCTTTTGACGCGGATGGCCATTTTTTGCA
>P_1619
CCAATCACCGCCATTAGCACCAGCAACATTTTTCCGCCGAC
>P_1620
CAAAAGAAACACAGGTTACCCAGGAAGAATACAGCGAATAA
>P_1621
GAGCGATTTCTCTGGATTCGCCGCGATCTGCGCCAGCCTTG
>P_1622
ATGTGAACATCTACATATTCCCGTACCGGAAAAATTATGCG
>P_1623
ACATTTGCTGGGGTGCAAATCGGTCTGTTGAAGAGTGAGCG
>P_1624
ACGCCTGGCGCGATTATGCTCGGCGGCGGTAATCCGGCGCA
>P_1625
AGAGTTGCTGAAGCTTGACGCGCTGGCGAATCAACACGGCA
>P_1626
TTCGCTGACTTTATTATTTCCCGTATCAATAGCAATGCCGA
>P_1627
GCTGAAGATCAGCAAAAAATCATCGACGGCATGAAAGAAGC
>P_1628
GTGATAAACCCCGGTGCCGACGCGGGCGGCAAGGGCCGCAC
>P_1629
GCCCGCTCACCATCGAAACGCGAGATTAAACTCCTGACAAA
>P_1630
CCGTTGCGGCTCCAGACGCCCGCGCCCAGGCCATATTGCGT
>P_1631
AAGTTCCACGGGATAATCTGCCCCACCACGCCTAACGGTTC
>P_1632
CAGCGTATCGCGCTTAACATCGCGGGTGATGCGGAAAAAGA
>P_1633
TCGGCCCCGGCTGGAAAATGCCTGCGGATATCCGCTTACAG
>P_1634
CTCTCTAATATTGAATAATCCGGGACTAGCATTAGATATAA
>P_1635
GACCCCATAATTAAACTGCGCTGTAACATTCCCCTGAGATG
>P_1636
ACCTTGCCATATTTTTTAGTCCGTAACTGTTAATGTGCTAT
>P_1637
AAAGTTCCATAATCTCCCCCCTCCCCCTCAATGATCCAAAT
>P_1638
ACCGAATTTCCCGGCTGGAGCATCAACTCGCCGCCGAGAAA
>P_1639
GATTGATATCACACAAAAGGCCGTCGACTGGACAGTTAACC
>P_1640
GATACCCCACGCGATAAACGCGCCGATATTTGGCATCACCA
>P_1641
TTCACGCTGACTATCCTGGGCGGTGGTCTGGTTTCTCCGGC
>P_1642
GGTGGTGTGTGCCAGACGCTCGATGACGGACTCATCATCCA
>P_1643
GGTTGGGCGTCATTAACCGCCAGGAATACGAAGATGCGGAA
>P_1644
GACGCCAATTTGTTGTGCTGCGGTGGCTTGCAGCGCGGCGA
>P_1645
CACCGGGCAGGCGGGTAATCCGTGCGTGGCGAGCCTGATCT
>P_1646
ATTATATTGCGGAAAAAACGCGCGCGAGGCAGCATTGACTT
>P_1647
CGGCACCGCTCTTGCCATCACCCTGGCAAGAAATGGCCACG
>P_1648
TGCGGCATCCAGTTGTGCGGCGAGGCTGCGCTCCTGGGCGG
>P_1649
CTTATTTCGGCTATCTCAACCAGGCGCGACAAGAAACCATT
>P_1650
CGCGTAGCGCCTTTAATTTGCGCTAGCGTTAAACTTCGCCG
>P_1651
TCAACGGTTTTTCGTACTCGCGGGATTCAATAAAGTCGGAG
>P_1652
CGCAAAACTAACAGAAAAAGCGTTGTCTATTCTTATGAGTA
>P_1653
GCCAGCGCTTCAAATTTTCGCGGCTTATCCTGACCAACAAC
>P_1654
ATCGGTAATACCTAATGGCTCAAGGACCGATAAATTACGCT
>P_1655
CAGCGAATCACTGTTTGCGGCGGGGATCCATCCGGATCGGC
>P_1656
TAATTCAGGCATAGCATCTCCAGGAATGAACAGATGCAGTC
>P_1657
CCAATCACGATATGGTCGAGCACGCGTAAATCCATGAACTG
>P_1658
GAGCTGGCTTTGTAAAAATTCCCTCGTCATCTCCGGGCTGA
>P_1659
AGCCTGGCCGGTAAAAAAATCGTTCTCGGCGTTAGCGGCGG
>P_1660
AAATCAAAAAGCAGGCCACGCAGGGTGATGAATTAACAATA
>P_1661
GCTCTGCCGGACTTGACCTGCGTGCCTGTCTCAACGACGCC
>P_1662
GCGCCCGGTATTAAACAGCCCGGCGTTGAAGAAATAGGGGC
>P_1663
ACTTTATACCTGTATTAACGCGCGCCAAAGAAGCCTGTGAG
>P_1664
CCGTGCCGCGTCAGTGGTCGCGAGAAGCATCTTTATTCGAT
>P_1665
AACTTCATGTACGCCAACGGCATCTGCGGTACGAATAATCG
>P_1666
CATGCGCACCATGGCTTCGGCAGCGGCGGGTAGTAACAGCT
>P_1667
GCCACAACCGTTATTGAAGTCGGCGTTGATGTGCCTAACGC
>P_1668
ACGAAGATGGCATACAACGCCATGAAGATGGTCTGTACCAC
>P_1669
GGGTTAACGTCCATTGGCGGCGGTTACGCAGCCATGAGCGA
>P_1670
CAGTACTTGTGCCGCCGTCCCGGTTCCAGGTCTCTACCGTC
>P_1671
GACCAGAATTCCCATAATAGCGCTACCGGTGAAGAAAAAAC
>P_1672
CGCTGCCGGTCTGGAAATTCCGATGATGTTAATCGCAGGCT
>P_1673
CAGTACCGGATACGAAACAGCGTGAGCAAAAATAGTCCAAC
>P_1674
TGGATATTCTTTAATAATCTCGCGACGTTTCTTTATGATAA
>P_1675
GTAACCCGTGGGAGATCGCCCATGAAGGACACATCGATGCC
>P_1676
GCCGACTGAAAGCAAAATTCCGGCGGCGAAAATCAAATTCA
>P_1677
CTCAGCAACTTCGGTGAGTTCCTGATTATAAATTTCGCCAT
>P_1678
GTGATAAACCTCAACGCTGGCGGGGATCAGCGATTTCATCC
>P_1679
ACCGGCGAGACTGAAAAAACCGGCACCATGGTGCGTTTCTG
>P_1680
CCTTCTGGCGTTATCAACTGCATTGGCATCAGGTGCGCCAG
>P_1681
CACGAAGTCGATGGTGATCGCCCGTCCGGTAAAGTTGGCAT
>P_1682
GTGTGAGGTCGTACATTTTCCCTGCGAAAAGGTGCGGAAAA
>P_1683
TCACGCGTTAATTCGTCTCTCGGCAAGGACTGGTGAAGGCG
>P_1684
CTCTGGACGCCAGAAAACGGCTTTGACGATGAGGGGGAATG
>P_1685
TGGGCAGCAGCTGCAGATCGCGCGGATCGTCATTCAAAACA
>P_1686
CTATCATCCAGTAGCGAACGCGGAAAATCGTCAGTAACAGC
>P_1687
AATAACTGCACAATAGATCTCGGTGATAACGACGCCACCTA
>P_1688
TTGATAGCTGCCGGATCGTTCAGTCGGGCCGCGACACCTTC
>P_1689
CTTTCAGGATAGGTGTGCGCCACGACCAGACTCCTGCTTCG
>P_1690
TTACTGGCGATAGAGTTATTCGCGACCAGGAAGGAGAATTC
>P_1691
ATTCGGTTCGACTTCGTCGCCCTGAGGGAAAATTCGCGCCC
>P_1692
GCGTATTTCCATTGCCTGGGCGCGAATTTTCCCTCAGGGCG
>P_1693
TGGTTTTTATAACGAACATCCAGGTTCGGAAATTAATTTAA
>P_1694
TGCTGAACTCAATCAATTCGCCCAGGTACATAAACGCCGTG
>P_1695
CCGGACGGCCCGATAAACGCCGTTACCTGGTTTTTAGCGAT
>P_1696
ACTTCTACTACGGCAAATTCCATGCCCTGAAAAACATCAAC
>P_1697
ACCACGCCGCCAATCACGGTCGGGAACTGGAACAGACCTTC
>P_1698
GGAACCGACCATGTAGAACGCCTGCTCCGGCAGGTGATCGT
>P_1699
CGGGTTCGTACAGGTAATCCCAGGATTTATGTTTCAGATCA
>P_1700
TCATCTGATGCCGGTAACGGCAGCAGCTGGCTGATGGTCGG
>P_1701
CAGTGCAGCGGATTCAGACGCGGTTGCTACCACAACGATGG
>P_1702
GCGATAGCGTAACGGTTACCCGGCAGGGAGATCATTTCACC
>P_1703
AACGTACTAAAATCGTGGCCCAGGCGCAGGCGGAAATTGAA
>P_1704
GATAGCGAAAGATCTTGGCGCGGTATTCCTTGTCGGGATTG
>P_1705
TCCATCTGCGCATCGTTGCGCGGTATTGATTTGGCTTCCCG
>P_1706
GTCTGTGGTTAGATAAAGTGCAGGATAAAGCGAATTTCCGC
>P_1707
CAAATACCACGGGCGTTTGCCGAGGATCAACGACTCATGCG
>P_1708
GGGTTTGCCGTGGATCGCGGCGATGGCCTTCTTCATGCAGG
>P_1709
GGGCTTTTGCTGAAAAAATGCGCGGTCAGAAAATTATTTTA
>P_1710
ATGCCGTGGCGAACGTGAGCCAGTGACAGAAGCAGAACGCG
>P_1711
GAAGGCGTAGCGGTAAAACGCATCGGTGACGAAACCTTCCG
>P_1712
GGCGATTGCCAAAGCCTGGGCGGCTGCAACCGGTGGTCACC
>P_1713
CCAGGATTCATAATCCATGCCATGGATCAGATCACGCACCG
>P_1714
TGTCAGCTTCATGAAATCGGCCTGAGCGTTGACTTCAAACA
>P_1715
TTTCATATGCTGGTTGTGCGCGAGGTGGCTGGAAGCATCCA
>P_1716
TGATAGAGTGACCGCTTGCGCCTGCGCGACCTGTACGACCA
>P_1717
TTGCCACCGACGTTGCCGCGCGTGGTTTGCATATTCCGGCA
>P_1718
CAGCTGAAAGTGCTGGAAAGCGGCGTTGACATTCTGATTGG
>P_1719
GCAAAAAACAGAAACAGTGTCGTGAATAAAAAAATACTGAT
>P_1720
CATCATAACAATGCCAACAGCGGCCTGTATGGTGGCACGGA
>P_1721
GCCCAGCAAGCCATCAATGCCATCAACCATGTTGAACGCAT
>P_1722
AATGCAGTGACCGCCCACGCCAGGGCCAGGCTGAAGAATAT
>P_1723
CAACAACCAGAGTTTCGCCGCTATGCCACTGGGCGATCAGT
>P_1724
CCAGGCAGGCAATCTTAAAGCCCTGGCGTTTTTCCACCGTC
>P_1725
ATTGGTGCCGGGTTACTGGTCGGTAAGTTGCTGGCGGTGTC
>P_1726
TTCTGGCTGGCACTAAAACGCTATGGAATGAATGTGAGCGG
>P_1727
ACGCAGCGTATAGGTTGGTGCCGTGGTGTTGTTATTCATTG
>P_1728
TTGCCAAAGCCAAAGAAAATCACGCCCAGGCCAATGACAAT
>P_1729
GTGAAACTAAAAAAACCAGGCGCGAAAAGTGGTAACGGTTA
>P_1730
TACCACATTGCCTGCCGCGGCGGCCACTGCTTCTCGTCGAG
>P_1731
GCCGTTTGCAGGTGGCATTTCAGGGCCAGGGTATTAAATGG
>P_1732
GAAGAACTGGTTGTAAAAAACGAGAGCGGTGGCTTAGTCTG
>P_1733
GCGCAAAGCATTTTGCACGGCGGGGTCATTGCGTCGGCGCT
>P_1734
CTGTGGCGTGGGATTTTAGGCCCGAACTCGGTGTTGGGTGC
>P_1735
GCAAAACCGAGGAACAATTGCGGTTCGTAGTTGGTTTCACG
>P_1736
GCAATCGCGGCCGGAAAGCACAGTGTCGATAATTTCTTCCT
>P_1737
CAATGATCAGCGCAAAAATGCCCCAGCGCGCGGTAGTGCCA
>P_1738
GCCACAATACGCTACTGTCGCAGCGTTGTGTCAGGCACGCT
>P_1739
TTTCTTGGCGTGGTGGCTTCCGGGATTGGCTACTTTATGTG
>P_1740
TGATACGGAAGGCCTCTACGCCCCACTGGAGATACGCATCC
>P_1741
ATATAAGCCGAGAATCGGCGCGTTAAGATCGGTTGCGATAT
>P_1742
GGGGCTACGCTTGCCATCGTCCCTGGCGACCCGGATCGTGT
>P_1743
ATGATCACCCTGGAAAAAATCGTGCGTGGAAAACGTACTGC
>P_1744
GCGGGCTCATCTGGCGGACGCCCGGTATAGGTGGAATGGTA
>P_1745
ATTCCCCCTGATTTAGCAGCCAGGCTTAATCATCAGCGCAA
>P_1746
AAACTTGTTGCCACCAAAGGCGGCAGGCATTGCGATGGCGC
>P_1747
CCGTTTGATAATGTCGGCGGCGGTTCCCTGCATTGGCGCGT
>P_1748
CGCTTTTTATCCGTAAAAAGCTATAATGCACTAAAATGGTG
>P_1749
ACGGTATCGACAATGCCACGCCCTGTTTCGAAGAAGCCAAA
>P_1750
CTGTTTAACGCCACCGTGCGCGATGCCTGGGCACCCGATGG
>P_1751
ACATAGGCAAGGTTACCTGCCAGGGTTGTCATGTTGTCCTC
>P_1752
CCCGGTTTGTGGTTCTATGCCGGTGTCCAGCATGGTGCAAA
>P_1753
GCGGGTGATGTTTCTTCGCCCAGGCGCTGGTAACCCATCCT
>P_1754
CGCCTCAGGCGCGGGACTTCCAGGAAGAAGTGGCGAAACTC
>P_1755
ATGAGGCAACAGGGTTAAAGCCCTGGCAGATATAGCCATTG
>P_1756
CTGCGAAATATATTAAATTGCAGGACTTATTCATTTCGTGA
>P_1757
AACGTTTTTGATGATAAATGCAGTGTCGGATGCGGCGCATC
>P_1758
ACACGGCGAAATAGTAATCACGAGGTCAGGTTCTTACCTTA
>P_1759
GTACTGCGCAACAACGCTGGCGGTCACGCTAACCACAGCCT
>P_1760
ATGGAAATGCAGATAAAACGCTCGATTGAGAAAATCCCGGG
>P_1761
GAAAAAACGTGGTATCGACGCGCTGGTGGTTATCGGCGGTG
>P_1762
TTCATATCTCTTGTATTCGTCCTGATGTGCGCAAACAGCTG
>P_1763
AAAAAAAATATATCGTTGCGCTCGACCAGGGCACCACCAGC
>P_1764
CCTGCTCATTGCGAAGGCGGCAGCATCGACCATTTCTTTGA
>P_1765
CGCACAGACCAATCCATTTGCCCTGGCGATGCACCGCTTGC
>P_1766
CGAAGACACCATCAAAAAAGCAGTGGAATCGCTGTCGCTGG
>P_1767
GGATATCAGCGAGTTTAGCCCAGGGGTGGACGTAGTGTTTC
>P_1768
TGAGACGCCGCCTTTTGCCGCACGCTTGTCGAGGCACGATT
>P_1769
CAGCTTTACCCAGCCGAACGCGGCGATGAATATTCAGATGC
>P_1770
GTTTTTCGAGCGTTTCGAAGCCGTAACGCTGTAAAACGGGC
>P_1771
CGTAGTGCCTCGTCATCACGCCTCAGCCTTGATTTTCCGGA
>P_1772
TGACAAAGGTAAATAGATCTCGGCAACTTCTTCTAACGAGA
>P_1773
ACATTTTCACCCCGCGATCGCGAGGCAAACCAAATCGAAAC
>P_1774
CAACGCCAAGCCGATTTCCGCAGCAGTGAAAGAGTTCTTCG
>P_1775
GTATATCTGGCGGTTAAACGCCGTATCCAGCCTGGTGACAA
>P_1776
AGCCATACCCAGGTGGGTTTCGAGGATCTGACCGATGTTCA
>P_1777
CGATAACGCCATGTCGAAAGCCCGCTTCGAATTTCGCTGGG
>P_1778
GGAACCTGATCAGGCTAATACCTGCGAAGGGAACAAGAGTT
>P_1779
GCCAACGCGCTGGGCGGACGCGGTGGCCTCGGAACGTCCGG
>P_1780
CGCGGTGGCCTCGGAACGTCCGGCGTTCGTGCGCTATACAG
>P_1781
CCGGTATCGTCGAATTCGCCCAGGCACTTTCCGCACGCGGT
>P_1782
GGCGTTAGCTGAGTTTTTCGCGAAAAATTCAGCTAACGCTC
>P_1783
TTGCGGCCGTACTCCCCAGGCGGTCGACTTAACGCGTTAGC
>P_1784
TTCTAAGTCCGCAGGAATCCCGCGAATTTTCCAATCAGCAT
>P_1785
TCCACCAGGCCGCTTCCTGCCAGGACTGGGTTTTCGGCAGA
>P_1786
CTGACCGCCAGTCAGTGCGCCGAGGCTGTTGATGTAGCCTT
>P_1787
GCTCGCCGGTAATAAATTCGCTGTCATACGGGTCGCAATCG
>P_1788
GGTATAGCCATCTTTCGCGGCGGCAAATTCCGGCTGCTGCA
>P_1789
ATGGATACGGTTTTTCATCGCCTGCTGGACAGCATGCCAGT
>P_1790
CTTGCCGCTGCTAACATTTTCCCTGGCGACATGCTGTTTAA
>P_1791
GCACCCATTCCCGCGAAACGCGGCAGAAAACCCGCCGTTGC
>P_1792
GCCCCAGTAGACTTTACGCACACGCTCATGGAGATACTCCG
>P_1793
ACGGATGCCCTGGTAGTTTTCGCGGATCAGCTCTTCGTTGC
>P_1794
GAAAAAACGGCGGAAAAAGGCGGTCGCCCGGCGTCCAACGG
>P_1795
ATGAAGGCTTAGTGATCACCCAGGGATTTATCGGTAGCGAA
>P_1796
GGGCAATAAAATAGTTTACGCAGTAAACTAAAAGTTGCCCG
>P_1797
GACCATCAACGGCCCGTGGGCATGGTCCAACATCGACACCA
>P_1798
ACGTCAGCGATATCACTCGGCAGTAGATGTTCCGGGCGAAT
>P_1799
TTCCTGACCCAATTTTAATTCAGCATAAGTTTCACATTCGT
>P_1800
AGTCATATCCTAAATTCTGGCGGCAATAACTCTTTGATGAA
>P_1801
GTAATGCAATCTTTAAAATTCCCTGTCGACATTCGCACATA
>P_1802
CTCCCGCGCCATTGCCAAAGCGGTAGAAGATGAAGCGCGCA
>P_1803
ATCAAGATGACCAATTACCGCCGTATCGACCAGTCCCAGCA
>P_1804
CCAGCAAGCGACGGAAGTTTCCTCGCCAGGCAGTTTTCAGC
>P_1805
AATCGCGAAATGAAAAATAGCCCGGTCAACAACTGATGCAA
>P_1806
CCTACGGTGCCGATAAGTTTCGCGCCCAGGGCTTTTGCCCA
>P_1807
GGGAAAGGAAGGATTATCTGCGGTTTTTGTGATGAAAAGCA
>P_1808
CAGTACATGAGCGGCAAACGCAAGATTGAAGTGCCGAAGAA
>P_1809
AAATTCCTCGTTAACGTCGGCCTGAATTACCTGACGCTTTC
>P_1810
TGCCGGATTCATTATTTGCCCCTGCTCACCAGGCCAACGTA
>P_1811
CAACGGCGGCCAGTAACAGGCGGCGTTGGCGAATGTAATCG
>P_1812
AATTATTCAGGATCTTATCGCATGGATTGACGAGCATATTG
>P_1813
AATTTATGATAGTTTACCATCAGGAAAAATCACGAAAGAAA
>P_1814
GCTAACGTCTTCAAAAAAGGCGCGACCGAACGTGAAGAGCT
>P_1815
GGCACCGAACAGCAACAGCACGGCTTTGATAATTTGCACCC
>P_1816
GCAGCATCGGATTGAGATCGCGGCCTTCGATTGCTGGTGGA
>P_1817
ACGTTTGTCTCTGGCAAACGCGTGCAGCTTCCGGCGCTGGT
>P_1818
TGCGCGCGGTTTCAATTTTGCGCGGATCGCAGACGATAATT
>P_1819
CGCATGGCAGAAGCAAATTGCCCGACGGAGGTTTTGAGGGA
>P_1820
CGGCCGCATTGTAGAACTGGCGGTCACCGACAACCAGGCAG
>P_1821
GATCGCGCAATGGGTAATTTCGGGGCTGTTGTTCGTACCAG
>P_1822
GGCGGTTTTCTACTACGTCCCAGGAGAGTTGCAGGTTAACG
>P_1823
CTTTTTGCAGCCAGAATCTGCGCGGTCATAATTCTCCATGC
>P_1824
CAATCACCACAGAGAAAATGCGCCCCTTGCCGCCGAAGAAA
>P_1825
TTGCGCCCGAGCCGCATACGCGTTGTCAGAAACCAAAGGAT
>P_1826
CGACCAATATATAAATTTTCCAGTACGGTTAATTCATCAAT
>P_1827
GAATCTGGTCATGCCTGTCGCCCGCGCATGGAAAAAAGGCA
>P_1828
CGAACGGTATAGGGTTAGCGCCTTACCTGCGAATGAAGCAG
>P_1829
CTCCAAGCTGCTTTCCGAAGCGGTGGAAGCGATTGAGCCCG
>P_1830
TCACGCACAACGCCTAAACGCGTGCTCTGCTCGTCCGTTGC
>P_1831
CTGTAATCAACCGTTTCTGTCGGTGATTTCTCATTTCCCCG
>P_1832
GTCGGTCAGCGTATCGCGAGCGGTGAGGATCAGTACCGGCA
>P_1833
TGGCTACCATACTAAGATTCCAGTCTTTGTGAATATCGCTT
>P_1834
GGTGAATAGTCAGTATTTTCCCTGATTTGCGAACTCACCAT
>P_1835
GTGGATTAGCTGATCAAGCTCGGCCTGGTCATAATACTGAT
>P_1836
TTGACCAGACCGTCGAGTCGCTGCATCAGTTTACGTACTTC
>P_1837
CCTTCTTTGATAGACTGCAACATGGCCTGGCGTTGCTCAAA
>P_1838
CCAGTGCTGTATGAAGATTCCGGGGCTATGCTTATAGCGAT
>P_1839
GAAATACCGTCATAAATAAGCGAGGGTAAAATGGAAATACG
>P_1840
CCTATATGAGAATCATCAATCGGGGTTAATAAGTTTTGCGT
>P_1841
AATAAACGGGCGAGCAGATGCCCCACCTGGAATTACCTGCA
>P_1842
GTACTGCCGCCCTGTTGTGCCAGTACCCAGAACAATGTCCC
>P_1843
AGAAGTCAGGCACGCAAAGGCGGTGAATGCAGAAACCAGCG
>P_1844
ATGACCATCAGTGGTATCCGCAGTATTCCAGTTAGCTGCAT
>P_1845
CTACGCGAGAGCAGAAAAAGCATTAGTTGATATCGTGCGCC
>P_1846
AAGTGCTCCGGACAATTTTCCATGGATTATTTTCTGAACAT
>P_1847
GCAGATTACGGTTTAATGCGCCCCGTTGCCCGGATAGCTCA
>P_1848
TGCGCTTCGCCCGCTGCCGCCAGGGTGGTGCATTGACCTGA
>P_1849
CTGGCCGATCAGCAAAAAAGCGCGGCCTACGATTTCACCCA
>P_1850
CGACCCGCAGGTGCAAAAAGCGTTAGCAGACACGGTCTTAC
>P_1851
CCGTCTGCCGATTGTGATCCCGGCACGTATCACCGAGGCGC
>P_1852
TCGACAAGCTGGCAGAGCTGCAGGAACGCTTCAAGCGCGTG
>P_1853
AGGAATCAAACAGCGGTGGGCAGTGACTAAAAAAAGCACGA
>P_1854
CACTTCTTCGCTATTGGCATCGGCAGGGGCCGGTATCGTCA
>P_1855
CCCATTTCCTGGCCTTTCAGCAGTGCCACAGAACCGTCGTT
>P_1856
GACCCCGACCTTGGCAAGGTCGTGCTCTACCAACTGAGCTA
>P_1857
GCCTAAAAAGAAGAACGAACCGGCCTCGCGATTGAGGATAA
>P_1858
TGAGTGCTTACCTGTCCAGCCGAGCCCAGCTTTTTCAGCTA
>P_1859
CGGGACAACAGTAGAAATCGCGTGCTTGTAAACCATCTGGC
>P_1860
ACAAAGATATGGAAGACCTCCAGGAGTTTGAATCTCTGGTC
>P_1861
TCCGCCGCATCAATGACGTGCAGCAGTAATGTGGCTTGCCG
>P_1862
GAAAGGATCTTGTGACATCTCGGTTCCTCCGTTGTCATCTC
>P_1863
ACTCTCATCCCAATAGATTTCATTGTCGATGATATGAAAGT
>P_1864
TTCTGCAGACTGTGCCGTGGCGCTCGCAGGATAAGTCACTA
>P_1865
TCGAAGTTGTCTTTATCCAGCGGCCAGGTAAATTTGCCACC
>P_1866
GCTGTGATACAGGGAGCCGCCAGGCGTTTTGAACAGGTAGT
>P_1867
ATTCTGTGCGTGGGCGAAGGCGTGCGTGCGGTTCGTGACCT
>P_1868
GACGATGTGCAAAGCTTAGGCGTGATTTATATCAATCATAA
>P_1869
AAAAACTACATCACCGAAAGCGGTAAGATTGTCCCAAGCCG
>P_1870
GTTCTGCGGTTAACCTCGCACCCGCGTAAGCTTTATTGTAT
>P_1871
TTTTTCGTCCACCGACAAACCAGTAAAATTAAAATTTCATC
>P_1872
ACCCTGGAGAAAGTCTGGCACGCGCCGGACAATTTTCGCTT
>P_1873
CGGTGTAATGAACACGAACGCGGTCGGTACGTGCCGGAATT
>P_1874
ATGCCTGCTCCCCTCTCGTTCGAGGGGAACAGAATGCGCTG
>P_1875
CCAAAAGGGCTGACAAAATACCTGACCATGCTGCATGAAGA
>P_1876
CGATGTTGCAGTCGATGGGGCGTTATCTGGCGTTAGGGTTA
>P_1877
GCTGCCGCACCGTTTAAAGTCGGTGGTCGCAAAAATGACCC
>P_1878
GAAACACTCAAAGCCGATCACGATGCCACACGCCAGTTCGT
>P_1879
TTATTACCTCAGTGAAATTCCGGGCGTTAACGCCATTATGT
>P_1880
GCTTTGCTGACGACGTCCATCGGTTTCGTCCCGTCGTAGAC
>P_1881
CTCCTGAATATCCTTTTTTCCTGCCCCTGGAACGCCGTTAA
>P_1882
CGGCATTTTATAGCTGAAGTCGAGGGTCTGTTCCGGCGCGG
>P_1883
TCCAGTGGATTCTTCAGCAGCGGCATTTTATAGCTGAAGTC
>P_1884
GCAAAATCGAGTTTGATTGGCCCGACCGGCGATTCCCAGCG
>P_1885
CCTTTCAGCGACGTCGGTTTCAGGGTCAGGGTTTTCTCCTG
>P_1886
CTCATCGGTAAGATGCTGCGCCAGCGCGACGTAGAGCCTAT
>P_1887
GGAGCTAAAACGCCTTGGCGCGGAAATTGTTGATCTGGGGA
>P_1888
ATTAAAAAATTTACATATCGCTGTAGCGCCCGTCATCCGTA
>P_1889
ATTGCGCCCCCTCGCATTCGCAGGAATAACGTAATGACTCA
>P_1890
TGGCTGCAGAATATATTGCGCGGAAAAATTTAAAAACGGGA
>P_1891
GCAAACCAGCTGATGGTGCTCGGTATTTTCTGCCACTACCA
>P_1892
CACTTCATGGCACACTTTCGCTGCAACTAACTCACTGTCGC
>P_1893
AGCACCATCAGGCTTTTTTCCAGCAGGATGATATCAGCCGC
>P_1894
ACTTTGTCTACAATCTGAATCGGGGCTATCGTGCCCAGTTT
>P_1895
ATTTGATAATTTGCATGCGACCCTGGCAGCTGCGGGATGCA
>P_1896
CGGAAACAAACAGCAAATCGCCGGAACGAATAGCCGCAGAA
>P_1897
AGTCGGTTATGCGCCAAACGCGCCATCAATGGTATGCATCG
>P_1898
GTAACAAAACTGGCTTCTGGCCCTGCTAACCATGCGACCAT
>P_1899
AATCAGTCACACATTGTGCGCGTTGTGGATGCCGCCTGGCG
>P_1900
ATTGTGAAGTGCGGATGTTGCGCGAACTCTAAAAAAATGCC
>P_1901
AATGGCTTCCTTTAAAAAAGCGGTCGTTTCCAGATAGCAGC
>P_1902
ACATCGAACCTTTCGATTCGCGGTTTTCGACTTCCAGGTCA
>P_1903
AATGCAGTGCCTTCGAAGCGCGTTCCCTGGTTGAGAGTGAC
>P_1904
TCTGTTCATCATTAAAAAAACAGTATCGTGATATTTTACGC
>P_1905
AAATTTTGATCCAGTAAGCACGGTTTTGGCCTTTTCGCCAT
>P_1906
CACAGTAACTGCCGGAACTGCCTGCTCGTATAATGACTGCC
>P_1907
TCCTACATCAGCGCCATATTCCCTGGCGATAACAGTCGGGC
>P_1908
ATGCTTATCAACCGCCCGAGCGGGGATCTGTTCGGTATGAC
>P_1909
TCTTCAGATGCTTCAAGAATCGGTGGTAAGCAATATGTCTC
>P_1910
CGCACGTTCTACGGAAAAGGCATTGATCATCTCCAGCGCCA
>P_1911
ATGACCCCGCTTATCAACGTCCTGACCAGGTCTCCGCGGTG
>P_1912
GCGCCAACGTCAAAGACATGCAGGGCTAGGCCGAAACGCTC
>P_1913
TGCTGACATACCTGCCAGAGCGGTCAATAGGCGGATGCAAT
>P_1914
TCAGTCCCGCTTATGCTCGCCAGGGATATGCAATTGAAGCA
>P_1915
ATTAAAGGTGGCCGCTCAGGCGGTCACCGTATTCGATAATA
>P_1916
AACCCGGGTTCTTGAAAATGCATTGGTGCCTCCAATGGGCG
>P_1917
TAGATATCGACGCGATACGTCCCTGGCGGTAATTCTTGCCC
>P_1918
TGCCCTTCACGTTGCAAAAGCGGGACTGACGAATAGGGTAC
>P_1919
CATAATTACGATGGAAAAAGCGTTGTCGAAATTAGAAAACT
>P_1920
ACATGGCTGATAAGGTTTTTCAGTTCCAGGAATTTTCCTGG
>P_1921
GTGCGATGCGTTCTTTCACACGAGAATCTTCACTGTTGATA
>P_1922
TATTTCGTTCGAGCATCTTACCCTGGCGCAATATGACACTT
>P_1923
AGCCGCTCCCGATGTGGTGTCGGGAGCGGTATTTTCTATAA
>P_1924
GTAGTGTCCTTTGTTTTGACCTGGAATAGAATTATTGACGA
>P_1925
TTTTATTCAGTAAAAAATTCCGGAACTGTGGTGTATCAAAA
>P_1926
AAGGTTTTTCCAACGCCGGGCGGCCCCTGGAGGATAATATT
>P_1927
CTCACAGGGTATTGATTACACCCGATTTGCCTCTATGCTGG
>P_1928
TATTTACCAGTCTGATTTTGCAGTAAAAATCTATTGTTTCA
>P_1929
CAGTCATAACTGCTATTCTCCAGGAATAGTGATTGTGATTA
>P_1930
AGAGATTCGGGCTGCGTTTGCGGGGTTGAGGAAGTAAGGGG
>P_1931
TGTTCGTTAAGAATATGGCGCAGCAGGGTGGTTTTTCCTGC
>P_1932
CTTTTACAACTGACATCAGGCGGTCTGTTCTTTAATGCCTT
>P_1933
CGTACTTAATGAGCATAACGCGTGTTCTCATTAATGGATCG
>P_1934
ATCACCCACAAACTGTTACCCAGGCGCATACGGTCCATCAC
>P_1935
CTTGCGGTACAACCATAATCCAGGAATGGAAAGACCGATGG
>P_1936
CACTAGCAGCAGAACGCTGGCGGCCATCGCAATGGTGGGGG
>P_1937
AGCAGAGAACTTAGCACATTCGGTGATGACCATTGCGCCAG
>P_1938
ATGGCCTGACGGTCAAAACGCTGCCTGGCGTGTTTAGCCGC
>P_1939
GCAGATGGTCAGGGCTTTCGCGCCAAATTCTGCAGCGACGC
>P_1940
TCTGGCATAGTGAATTCACCCAGGCGTAGCGGCGGGCGAAT
>P_1941
GTCCGATTCTGGACATCGCGCTGCAATACCGCTTCGACTCT
