# Supplementary material for: EnDeep4mC predicts DNA N4-methylcytosine sites using a dual-adaptive feature encoding framework in deep ensembles
Source: Genome Res. 2026 Mar;36(3):589–99. doi: 10.1101/gr.280977.125 (PMC12951953; doi:10.1101/gr.280977.125)
Supplement: Supplement 1 [file Supplemental_Code.zip › Supplemental_Code/EnDeep4mC-main/data/4mC/4mC_Enterococcus_faecium/test_neg.txt]

>N_1
TTATAACCTACTTCGTTCAGTTACGTATTGCTAAGGTTAATAGGGAAACACGATAGAATCCGAACAGCACCTCATCAGTCAAAGATTGGACAACTTTCATCGCGTTATCTTCGCCAAGTGCAGACCAAATTGTAGAAGCTTTATTTAATTGGTCGTATTGACCATCCATATTGCTAAAATCTTGAATCATGGAATTAATAACGTCTTTTTGTGTTCCTCCGCCATTTTTTCCACTCTTCAAAAGCTTTTCTAGTACTTTCACTAAACATATCCATGTTTTGCTCAAATCGACCATCTGTTAACGATATTCCCATTTCCTTAACTAAGTCATTGACTTTATCAAGGTTATAAGCACCCGCATCTAAACCATTTTGAAGCATTCCGAACGTTTCATCAGCTGAATATCCCATTTGACTCCATAATTGGCTATATTCAGCTGATGAAACATTTCGAGATGCTTCAAAATGGTTTAGATGCGGGTGCCTATAACCTTGATAAAGTCAATGACTTAGTTAAGGAAATGGAGATATCGTTGAGCGTGTCGTTGACAAAACATGGATATGTTTAGTGAAAGTACTAGAAAAGCTTTTGAAGTAGAAAAGACTAGCAAAAAGAACGATTTCCATAATTCAAGATTTCGACCAATTAAATAAAGCTTCCTACAATTTGGTCTGCACTTGGCGAAGATAACACAATGAGCTATTGCCTTTTTTGACTGATGAGGTGCTGTTCAGGATTCTATCGTGTTTCCTATTAACCTTAGCAAT
>N_2
ATGTACGTATTTCGTTCAGTTACGTATTGCTAAGGTTAATAGGGAAACACGATAGAGAATCCGAACAGCACCTATGAACCGTTTAGGAACCGTGGTCTTTTTAGTGTTGTTTAATATTGGGATTTCCTTTTTTGTGTTTCTTCTGACAGGGATTATGTTGTTCTCACAAATCCTTTTCATTATCTTTGCGATGTTTCTGCCCATTAGTTTCTTATTGTCGATGTTGCCGACGTATGAGAGTTAGCAAGAGGGCGATTATTCGTTTGTTCAATACGATTATGATGCGAGCAAGTCCTTCAGTCATTACGACTGCATTCAGTATCTCCACGATGTTTTTCAATGTTTCGGCCACCTATCCCTTCTTTATGGTAGCTTTTCTACAAATTGTGACCTTTGCCGGTATCTCTTTCAAATTAGGTGACATTATGAGCATGTTTAACCTTCAAAGTAATGATAGTCAGTCAATGGGAAGGCGAGTCATGCGGAAACCGCAAATGTTGATGAATCGAAAATTGCCGAAGGTGCTGTTCGGATTCTATCGTGTTTCCCTATTAACCTTAGCGAT
>N_3
TGCTCAGCTATTTTATTTTTTTACTCACCTCTTTATCAAATACAATTTTTTGCAAATTCGAACTAATATAAAAAATGAACACATGATTTTTTTTTAAAGCAAATGCTATGCGATAATTTTTTTTATTAATTTTGACTTTCATCTCGTATATTCCTTTTGCCGAACGAGTACGCACTGGCTTTATACGAAAAAAATTATGCTCCAAATACTCTGTCACTTTGTGGGAAATTGCTTCTTTATACATGAAATGTTCTTCTTGTGGAAATTGCTTAAGTAGTTCACTGTCAAATTCAACAGTATAATCCATGTTTTATTTCCTTTCTATACTGATACATTATAAAAATAAACAATTTTATAAGTCTCTATATTTCATGATGAATGACAAAGGTGCTGTTGGATTCTATCGTGTTTCCCTATTAACCTTAAGCAATAATGGTGGTGGTGGCAAGTGTAGTAGTGACTGGTGATGGATTGCATACATAATGGTGGTGGTGGTGGCATGGTGGCTG
>N_4
TAGTGTTTTTGTGACCGTACCTCGTTCGTTACGTATTGCTAAGGTTAATAGGGAAACACAATAATCCGAACAGCACCTACTCATTGAAACACTTATCGGAGGAATATAACATGAGAAAAACTTCTGTTCAAAAACACGTTACCCTTTATCCCAGTCACATTGACGTTTTAGATTCCATCATCGAAAAAAATCCAGATATCAATAACTACTCGGAAGCCATTCGTTTTCTATGTATGAGTTATGAACCTAATACTAATACGACAACTACCAGCAACCAAGCAAAACTAAATGCGATGGGAAAAGAAATTTCTATTATGTCCGAAATCATTCAAGATTTGCTGATTTATATCTAAAAGATACTGGTGTTCTTATCGGTACAAATTCTAAAGTATATCAAGAAGTGAAAGAAAAAATTGAAAATCAACTCAATCCCTCCCGACGAAATCAACCCAAAAATAACATTCAAAAAGAAACCAATCAAACATTCACTTCTAGAAATTTGGTTTCCAACAAACTTTCTAAAAAGATGAAAAAGAAACCGAAAATTTTTTCTATTTCTCCGTTTTTCTTTAGGGGGCAGTCTTCCAGCAAGATTTGCAAGT
>N_5
ATTTTTTTGGTGTACTTCGTTCAGTTACGTATTGCTAAGGTTAATAGGGAAACACGATAGAATCCGAACAGCACCTTCACGATATAATCATAATCATCGTGGATTTACTATTTGCTATAAAATGAACTATTATGTTACTAATAAAATGTGTAGAGATTTGAAAAAAAATTATAATAAGCTAAAGACTCCTGCTCAAATTGCATCTTTTATTCCTATTGGTGGAGTTGGAACATGGGTTATTACAAATGCTTTTAGTAGTGCTGTTGATGCAATGAATGTCTTTGTAAGAGCTGCAAATCAAGGAAAAGGTGTACAATTAACATATAATGCTCACTTTAGCAATACAACATCATATCAATACAATGATTACGCTCGTTATGTAATAAAATAATCAGAAAGTGAAACTATCTCATGAATAAAAAGATTTTAGCTGTAATTATTTCAATAATAGTTTTAATCACTATGTTCTTCATATTTAGGCTAATTTTCAATATAAGCTTACAAAAAAAGTATTCTTTATCTAA
>N_6
AAATAGGTCCAACTTTTACTTCTATCGTATTGCCTATTACAGAAGTCTTTGCATAATAAATCCGTAGACGCTGTTTTGCTCGATTTTTCATCTACATAACACTGGATAGAATACGTCCTTCTACAATCAAGGTGCTGTTCGGATTCTATCGTGTTTCCCTATTAACCTTAGCAAT
>N_7
TGTCCCTGTTCTTTCGTTCAGTTACGTATTGCTAAGGTTAATAGGGAAACACGATAGAATCCGAACAGCACCTAAGTTAGATTTTTTGGTCTAACTTTTGGGGGTCGGTACACAAATCGTGTCACAGTCCCTTTTTGAAAATAAACGGTGTTCAAAAGCTTGCATCTGCGGTAATAAGTCCAGCCAAGTTAAAAACATAAGAAGCTGTTTTTACTTGGCTGTTCTTATT
>N_8
AAATGTCCCTGTACTTGGTTCCATTACGTATTGCTAAGGTTGATAGGGAAACACAATAATCCGAACAGCACCTTACAACAATGCTGATATTTTGCTTTAGGATAAATTTGATGGATAGTATCTTTGAGTGCCTTTTAAGCCGTCCGATTAATAAAAAGCAAACTGAACTCCTCTGGAGTTGATATCCTGTAGCAGCTCATTCCAAACGTATGTTGATTCAGTTGGAGCAATGGCATAACTCAATTCTCTTCATGCCGTGTTTGTCGTATACCGATGGCGATGTGAATCGCTTCTTTGGATACGGTTTGACGTTTTA
>N_9
TATGTGTGGGGGGGGGGGGGGGGGGGGGGGGGGCAAATCAATAGAATCCGAACAGCACCTCTGTGCACATTTTTATCTTTGTTATTTATAAGAAAATTTCACCAGTTGAGATGATTCCAAGATTGTCCGTCGATTTCTCCTTGCAGCTGCATTGTTCGTTCGTCTATCTCAGCCATCAGTTTCTTTATTTCATATAAGAGCGCACGGTCTTGATATTCTGATTTTTCGCTTAATTCGTCTAATTGTTGCAATAAGCCAAT
>N_10
TTATGTACCTGTTCTTTCGTTCAGTTACGTATTGCTAAGGTTAATAGGGAAACACGATAGAATCCGAACAGCACCTCTCTCCAATTCTCTGGAATAGATTCGGGATATAGTAAAAAACCAAAATGTCTAGCTTTCGTTATATTCTTATTCATGATATACTTACCTCAATTGAACACTATCAGTTAAGCGGAAACGGTGCGCCAACACATATGTTTCTGCTCTTTTTTTGCGCTCAATTTCCTTTCTCTGATTTTTTCAAGTCTTCTGTTACTAGCAATTTAACATATGTCGACATACTCAAACTTTTTCTCTTGCTTTTTCCTCAAGTTTTCGCTTAATTTCACTCGGTAAAATTACTACCAGTCTTTCTGATTCCGCCATGCCTTTCAGCCCCTTTAGTTAATTGTTAATATCATGGTAAACTTTTGACAACTGTATTGTCAATATTTTTTTTATTTTTCAAAACGGCGGTCAAAACGGCGGTCAAATGGCGGTCGAAAAAAAAAGGCTCTATCCATTGGT
>N_11
ATGTAGCCTTTAAAATTTCCAGTTACATACTTAAAGCAAGCGGTAATGGAATCCAATAAATCCAAACAGCACCTCTTACTAGGATAGCATTACTTAGGGCATAACCAAAGGCATATGATTGTCTTGTTCGAAAACAAACAAATAACCCTTTCCATTTTTCACTATAATTGCTTTCCCGTTTCCATCTACCACAGTAGAACCACAACTTCTACAAGCACGAGGAGTAGGCGAGAGAACAGCATCGACGACCAACGTCTTTTTCTCTGAAGGGTCTCGTAAGAGACCTCTGTAATCATCAAATCTTTCTCTGTTATTCTCAGCATTTTTTTGATAGAATCATTCATATAGCGTATCGTCCTCTCAGTTGTTTATTTTGTGGTGATTTAATCATACTAGAGAACGATATGTTTTTTAATACCTAAAATGAAAATGGGGCTGAAAATAGATTCTGATTCATCAGTCCAGTAACATAGAGCCGATATTAAAGCGTTTCGAGCGTTTTTTTATTTGTATTTTAATGGTTGGCTACGTTTTTGGCTACGTTTGGAATTATTCGCCCATAAATTTTGCAAATCGGTCACCAGTTTTCTTAACAGATTGTGGTGTGACATGAGCATAGATATTCATGGTAGTTTTAATATCTTTATGACCTAATAGGTGCTGTTCGGATTCTATCGTGTTTCCCTATTAACCTTAGCAAT
>N_12
TAGTGTTTTTGTGACCGTACCTCGTTCGTTACGTATTGCTAAGGTTAATAGGGAAACACAATAATCCGAACAGCACCTACTCATTGAAACACTTATCGGAGGAATATAACATGAGAAAAACTTCTGTTCAAAAACACGTTACCCTTTATCCCAGTCACATTGACGTTTTAGATTCCATCATCGAAAAAAATCCAGATATCAATAACTACTCGGAAGCCATTCGTTTTCTATGTATGAGTTATGAACCTAATACTAATACGACAACTACCAGCAACCAAGCAAAACTAAATGCGATGGGAAAAGAAATTTCTATTATGTCCGAAATCATTCAAGATTTGCTGATTTATATCTAAAAGATACTGGTGTTCTTATCGGTACAAATTCTAAAGTATATCAAGAAGTGAAAGAAAAAATTGAAAATCAACTCAATCCCTCCCGACGAAATCAACCCAAAAATAACATTCAAAAAGAAACCAATCAAACATTCACTTCTAGAAATTTGGTTTCCAACAAACTTTCTAAAAAGATGAAAAAGAAACCGAAAATTTTTTCTATTTCTCCGTTTTTCTTTAGGGGGCAGTCTTCCAGCAAGATTTGCAAGT
>N_13
TTTTTTTTTCTTCGACTTTTCATTACGTATTGCTAAGGTTAATAGGGAAACACGATAGAATCCGAACAGCACCTAAAAGCAAATCCGACGAATAATGGAAAAACGCCAGTTCAGATGCAGACAAATGGTTCATCAAATGAAAAAAATGGAGGGGAGAGCTTTTCAAAAACAAGCGAAGAGATGCTTGGAGGTTTCTCAATTTTAGGGTTATTGCTAGTCCTTTCAACAGGGACAGCTTGGTTTTATAAAAAACAACAAAAAGGAAACAATAGGAGGGAAATAAAATGAAAAACATCAAAACAAAAATATGGACGTTTTTAGGAACTGCTATCATGCTGCTTCCTTTCGTTCTCGGCCTAGGAACTGCAGAGGTTTCTGCAGCCGTATCACCTACACCAGAAAATGTTACGGTTAATTTGCATAAATTGAAATTCACTTCAGCACCAGAAAATCAAATAAACAACGGAACGGAATTGACATTTCCGAATAGCGAACCGTTGAACGGCGTTGAATTCAACGTATATGACATCACTGAGGTGCTGTTGGGGGACGTTTGTGTTTCCCTATTAACCTTAGCAAT
>N_14
GTGTATAGTATCTCGTTCAGTTACGTATTGCTAAGGTTAATAGGGAAACACGATAGAATCCGAACAGCACTTCTTTTTGGTTTGCATTTTCAATTTGGTTTTAAGTGCTGTTTTAATTGTTGGTCTGCCTATCTTAATTTCTGAAGTTTTAAAAATGCCAGATACACTATATGGTTTTTCACAATCAGCATTATCATTAGGTGGTTTATGTGGTGGTATTTTAACAGCTCTTGTTGCTTCAAAGTTAAAACTAAAAAACCTTTATACCTTGTTACTTATTTGTTCTGTTTCTGTTTTTTACTTATGGGAATTTCGCTATTTTTAGAATTGCCTGCAATAGTTTCCTACTGGGTAGTTACAGTGATGTGCTTTGTGGCTATGGGTGTATCTACTATGTTTGTTGTTCAAATTTACACTCTTGTTCAGACACAACACCACCGCAATTAGTAGGAAAGATAATGGCTACGCTGGTAGCAGTTGCTATGTGCGGTCAACCTATTGGACAAATGGTTTACGGTATTTTATTCGATGTATTTATACAAGAAACATGGGTTGTTATGTTTGTAGCTTCTATTGCTTCAATCATGATTTCAATATATTCAAAAAGAATTTTTCAAAAGTTAGAGATATAATACAAGGGGTTAAATAGTATGTTAGGCTAAAAACAATATATAAAAGAAAATTTGAAATCTGCTAAAAGGATAGTGTTATAAAAGAAAGAGTAATATTGCAGTATTTAAGGCTCGCACAAATATATGTTTTGTGTGGGCTTTTTTAGGTGCTGTTCGGATTCTATCGTGTTTCCCTATTAACCTTAGCAAT
>N_15
GCTTTGTTATTGCTAACTCGTTCAGTTACGTATTGCTAAGGTTAATAGGGAAACACGATAGAATCCGAACAGCACCTTAGTCGTAGAAGCTCCGTTCCTTTTTTTACCGTTTCAGGACGATGTTTATACACGTCTAAATAATTATTGCTGACTGTGACCTTCGTTTGACTCGTTTCACTTTCCAAATACAATTGTTCTTCGACTCTTTGAATAAAGTACTTCATTTCTTCCATACAACTAAAGTCTTTTTGAATCCGTCTGATTACTTCATTCAAATGTTCTTTGTTTGTTAAAAAGTGTGACACATCTTCCGTTGTTAGTTGATAAATCACCTTATTCATTTTCGTTGTCCTCCTTTTTCATGGTGTAATAGGCGCCATACTTATTGATATTTTCAAAATAATCTAACCATTCACTTGAAACAGTCTTGGCTTTTTTCGTTTCGACAAATTTCCCATACGTTAGTTCTAAAGCTTGATATTCAGAAGGTTTAATAGTGCTTGGTTTGACACCTACTTCCAAGCATAGTAAGGCTTGGAAAAACCATGAAAAAGGAGGACAACGAAAATGAATAAGGTGATTTATCAACTAACAACGGAAGATGTGTCACACTTTTAACAAACAAAGAACATTTGAATGAAGTAATCAGACGGATTTAGTTGTATGGAAGAAATGAAGTACTTTATTCAAAGAGTCGAAGAACAATTGTATTTGGAAAGTGAAACGAGTCAAAAACGAAGGTCACAGTCGGCAATAATTATTTAGACGTGTATAAACATCGTCCTAGAAACGGTAGAAGAAAAAGAAAAAGTGGCTTCTATTACTAAGGTGCTGTTGGATTCTCGTGTTTCTAACCTTTAGCAAATGGCCA
>N_16
GTTGTTTATACCCTCTACTTCGTTCAGTTACGTATTGCTAAGGTTAATAGGGAAACACGAAGAATCCGAACAGCACCTTATTTAGGAAAGAGACATCTTTTGGAACAGCAAGCTTTTTTGCACTACTTATCGCATTTATTTTCTATCTATTAGTAAAAAGTATAGACAAACAGACGAGATTTCTCAACTTGCTTTTTACTTCTATTCCGACTGAACACTATTTTGGAGGTATTTGTATTTTATTAAGCTTGGGCGTGATTTCTCTGATTTTATGGGAAGTGTTCACTTCCGCTCATATAAATTATCTCTTATCTCTTTTATCAATGGTCGCGTTTTTTTTCTTTGT
>N_17
TATGTTACTTGCGATGCTCGTTTACTTCGTTCAGTTACGTATTGCTAAGGTTAATAGGGAAACACGATAGAATCCGAACAGCACCTTGTTAGTCAAAGTCTAGTTTGAAAGAAGAGGAAGAAAATGACGAAAGTACGCGTACGCTATGCACCAAGTCCAACTGGGCACCTGCATATTGGAAATGCAAGAACTGCATTATTCAATTATTTGTTTGCCCGCCACAATGATGGAGACTTTATTATTCGTATTGAGGATACTGACCAAAAACGTAATATCGAAGATGGCGAAAAAAGCCAGTTGGAAAACCTTGCTTGGTTGGGAATGAATTGGGATGAATCTCCTGAAGGTGCTGTTCGGATTCTATCGTGTTTCCCTATTAACTTTAGCAAT
>N_18
TGTCTATACATATTTACTTCGTTCAGTTACGTATTGCTAAGGTTAATAGGGAAACACAATAGAATCCGAACAGCACCTGAGTAATTTTCTAGTATGATTATCCATTGAGAGACTCCTTTGGTAGGATGACGTTTTGGTCGACTAAATTTTACCAAAAGTGAGTCTCTTTTTTGAGTTGAAACGAAGAAAAAGTGTTAGTAGAAAATCGCCTTCGAATTTCCCACCAACACAAAATATTATAGAAGCAAAATCAATTCTACCTTAGATGTTCTTATATCACTCTATCAGTCCTATTTGACAAAGAGCCAAGAAAAAGACGTTGGTCGTCAATGCTGTTCTCTCGCCTACTCCTCGTGCTTGTAGAAGTTGTGGTTCTATAATATTTTGTGTTGGTGGAAAATCGAGGCGATTTTCTACTGACGCTTTTTCTTCGTTTCAACTGAAAGAGACTCACTTTTGGTAAAAATACCATCAACCAAAACGTCATCCTACCAAAGGAGTCTCTCAATGGATAATCATACT
>N_19
TGTTTTTACATCTACTTCGTTCAGTTACGTATTGCTAAGGTTAATAGGGAAACACAATAGAATCCGAACAGCACCTGCAGTGGAACGATGAGTTACAGGACCAAATACTATATTCAATACACCATAATACAGCAGCAGTACTACTGTCATACAAAGAAGGCTGAACATCAACTTCCAGTCCAAAATGCCGTTCTTTCCAAAAAGCATTTAGCTCTTTTGTTTCAATTCGAACAAAATACCAAAGCGTCACACCTAATCCTAAAAGGGTAGACAGGCTTGCACCTGCTGTTCCTAATAAACCGGTCAGAAAAGAAGTAGTCAATCCTTTTACCAATAGTCCCCATCCTGCGCCTTTTAAAGAAGGGCGAAACGAGTTCTTGCTTTGAGCAATACTTTGATAAGCTTGGATGACTGAGGTGCTGTTCGGATTCATCGTGTTTCCCTATTAACCTTAGCAAT
>N_20
TTTATTTGTTCTTGGTTCAGTTACGTATTGCTAAGGTTAATAGGGAAACACAATGAGAGAATCCGAACAGCACCTTTATAGGCAATGAACATCCGTACCATTACCTGATTCATAGCCATTTCGGTAGAGAACTTGGTAATCTTCTTTTTCAAGCGCAGTGATAATTGATTCAGTATGCTTTTTCCGCCAGCTACTCTCCGTTCCTGATTGCGAAAAACCAACGACTAGTGGGTCAGGTCCTTTGTATTAGGTGTACACCCCATCATTTGGTAAGCGATTACAAACAAGCTAGAAAAAAAATAAAACACGTTTCACTTTAAATCACTCCATCTGGATTTGTTAGTACTATCTTATCAGATAAGGGAAAATCAAAGTCAAAAGGAATCAATCAAAAAAAGAGAAAAAAATCCAAGAAACTTAAAAAAATCCAAGACAAAAAAAAGTACACCTAAAAAATTTAAAGTAAATCC
>N_21
GTTATGTGTAAGTTGTTACTTCGTTCAGTTACGTATTGCTAAGGTTAATAGGGAAACACGATAGAATCCGAACAGCACCTTTGTTTGCCTTTAAAATGATTCATTACTCTGTCCTCTCTGTCTTTTTTCTCAATTTTACACTAAAATAGATTTTTTGGAAAACTTTGCAACAGAACCTTTGTATGAACCTTTATTTCTACATTTTTTCTCAAGCACACTACTGATAATGATTAAAATAATCAGCTGATTGCAATGATACTTCCGACAATAATAGCTGGAATGATGTAGTCTAAACAAATAAATATAACTGTTGCCACCCCTAACAGTATTGTGTTAAACATATTTGTTATATTTCCCGCTTTTTCTTTGATTATGATATTCCGTTCGTCCATAACATTGATTTTGTAGTCTGCATCATTTTTAATCATTTTATCATGCAAAATTTGAACATGAGAAACGCCAAAAACGGCACTGAATAAAATAGCAAGTCCAATATCTACCATTTTAGGAAAATCTGTAACCAAAATTGTCACAATCAAAAACAACGAAACAATATAACCGATATACCAAATCTGACCCTTATTTTTCATCTTCACTTTCCTCCTCATAGATAAAAATTTCTTCAATGCTCATTTGAAAGTACCTTGCAATTTTAAATGCCAATATAATAGAGGGATTATAACGTCCATTTTCTAAAGAACCTATTGTTTGACGAGATACTTCAAGAGCAGAAGCTAAATCTTCTTGTTTAATTCAGGTGCTGTTGAAATTCTATCGTGTTTCCCTATTAACCTTAGCAAT
>N_22
TGGCTGTCCCAACATCTACTTCGTAGATTGTATTGCTAAGGTTAATAGGGAAACACGATAAATCCAAGCACACCTAATCAATGTGACTGCACTAAGTTACAAATTGAGTCAAATTTTGCTGCAGCGTGCTTGCGATGTTATCCATATCATTGATTGCTGGAGACATGATATCCCCATTTGTATGTGTATCATAATAGGAAATCGGTACACGATTCATTTTCGCTCCAAATCATCAACGTAATTCATTAAACTGTTGGTTGGGAAACACGTGTCATAATAAATTGCTGTAAAAAACTTGGAAT
>N_23
TTGTTGTTATGCTAACATTACTCATTAAGTATCGTATTGCTAAGGCTTAATAGGGAAACACGATAGAATCCGAACAGCGCCTTCATTAAATCAATATCAAATGCAATCAGCTTTTGTCCTTTGGCTACTTTTCACCAGAACGAACAAATGCCTCAAACCCTTTTCCTTCTAACTGAACAGTATCAATACCAATATGAAAAAGAAGTTCTGCACCATTAGCCGTTTTTAAACCAATCAAGCAGTTGTTCGTTTCAAATACCATTGTGATTTCTCCATCTTCAGGAGCTACTAATATC
>N_24
TGTGCCGTTACTTCGTTCAGTTACGTATTGCTAAGGTTAATAGGGAAACACGATAGAATCCGAACAGCACCTAAATCACAATATTCATCTATAATTCCAGAATCTCCAAAATCAATTATTCCAGTTAATCTATTATTGCCATCTAACAATAGATGATTACAACTAAAATCATTATGGCATAAACACTTTTTACCCTCAAAAACTGTTGTTGCATTTAGTCTTTCCATAAAACTTTCTATATAAATCTTTTTCTATATCAGTTAAATCATTATAAATAGTTTCACGCAACAATATATACTCTTCTAATACATTTTGTTTATTATCAATAGTACATTCACTAATATCTGTATAATCTAAACCGTGCATTTGTCTTAAAAAACTGGCAATATCTCGTTTTAACAAATTTTGTTCTTCTTCTGACATAGTAGAATAAATTTCTGGTGTTAAAAAAGTTCCTTTAATTTCTTTATAACCTAGTATAGATAATTCATCACTAATATACGAATATTCAATATTAGGAATTTTTACATTAGTTTCTAAATTTGTATTTAAAAAATTATATATTGCTTTTTCTTTTTGCATAACCTTTTTTCTTATTAGTACTAAATTTTGTTTTTAAAAATGTATTCATTATTAACTAAATATGCCACACTATCATAACCACTACCGATTATTTCAATACTATCTACTTTGAAATTATCAAAGTAATGCTCAATTAAATATTTCATTGCCTTAACATTTGTGGCATTATCATCATATCTATATTCCATTAAATAACAATCTTCTTT
>N_25
TGGCCTTGTAGTCATTTTACTGACTAACGGTAACTGCTAAGGTAATGGAAACGCAAGTGAATCCAACACTAGAAGAATGAACAAATGAAAAATGATAGATGAAATGGAAAGGCTAGCCTGAACTGAAAAAAGCATTCTTTGATATCGCACAACACAGTTAAAACCTGAAGACTATCCGAAAATCTTTCCGAACCGTGTCTTTGATTTTCAATTGGATAAAAAAGGACAGTCAGAACTTCAAGCTGGGATTCAAGCGGTAGCCAACAATATTGGAATACAAATTCGAGATATGACAGAAAGTGAAGTCTATCAAAGAGAATTAGGACAAGCACGTGGGGCGTATGTTCGTAACGAATTTACTGGCGAAGAAGAAATCGTCATGAATACTCGAAATACTCCTACGCAGCATTTAGCTACAAGTATTCATAATTAGCCCATGCAAGAATGCACAAATTTTCAGAATTAGATACCGCAACTAAAGAATTGCAGGCAGAAATGACTTCTTATATAGGTGCTGTTCGGATTCTATCGTGTTTCCCTATTAACCTTAGCAA
>N_26
TGTTTTTACATCTACTTCGTTCAGTTACGTATTGCTAAGGTTAATAGGGAAACACAATAGAATCCGAACAGCACCTGCAGTGGAACGATGAGTTACAGGACCAAATACTATATTCAATACACCATAATACAGCAGCAGTACTACTGTCATACAAAGAAGGCTGAACATCAACTTCCAGTCCAAAATGCCGTTCTTTCCAAAAAGCATTTAGCTCTTTTGTTTCAATTCGAACAAAATACCAAAGCGTCACACCTAATCCTAAAAGGGTAGACAGGCTTGCACCTGCTGTTCCTAATAAACCGGTCAGAAAAGAAGTAGTCAATCCTTTTACCAATAGTCCCCATCCTGCGCCTTTTAAAGAAGGGCGAAACGAGTTCTTGCTTTGAGCAATACTTTGATAAGCTTGGATGACTGAGGTGCTGTTCGGATTCATCGTGTTTCCCTATTAACCTTAGCAAT
>N_27
TCACAATGAATACGTGTTTATATTGCGAACCTTGGAAAATACAATGAAGGTGAGTTGGTGGGGGCATGGTTTACCCCACCCGTCGATTTTGATGAAGTGAAAGAACGGATTGGATTAAATGACGAATATGAAGAGTACGCAATTCATGATTATGAACTGCCTTTTGAGATTGATGAGTATACACCAATTGAGGAAATTAATCGGTTGTGTGGTTTAGCGGAAGAGCTTAAAGGAACGCCAATTGGTGAGGTCGCTTCAGAAGGTGCTGTTCGGATTCTATCGTGTTTCCCTATTAACCTTAGCAAT
>N_28
ATGTTTATGTGTTACTTCGTTCAGTTACGTATTGCTAAGGTTAATAAGCGCAAATGCGATAAATGCAACAAGCACCTCAAATATGCGGCACAACATATAGAGTAGCTTAAGATAGAAAACAAGGTTATTCCAGTATTGTTATGTGGAACGCATGAAAACTTTTATGAACAGTTGAAAAAATTAATCTAGTGATTTGTTGTCGTTCTTAAGAAGGACGGCTTCTTTTTTATCGAAAATCTGATTCGTCTACATGACTAAAGTCGCGAGTATTCTCTGCTTCTCGATAAATTAAATAACGTCATTACTTTGAGGAAAGCTATAAATCAATATATTTCAGCTTTTCCTTATTTATGTACTACCTTTTACTTATTAATTATAAGGTAGTACATATATATCTTTTTTTTGGTAGTAACTAAAAATAAATATGTTATAATAGTATCAAATGAATATTGCTAAAAGAAAAGAGGTAGGAACGTGGTAGCGAAGAAGAAGTCTAATCGGTAATTTTAAAGGTGGCGTAGGTAAAAGTACGTGCGCGCAAATGTTAGGGTTTGAATCAGCAGTTAATGAAGGAAAAAGAACCTTGATAATTGACTTGGATATGCAAGGAAATACTTCTGATGTGATGAACTTAACGCATATGAACTTCACTAACGAAGAAGGAGGCGGAGAAGGTGAACCGATTGTTTACGAAAATACTGTGACTGACGTGTTGATAAACAATAGGTGCTGTTCGGATTCTATCGTGTTTCCCTATTAACCTTAGCAAT
>N_29
GGTTATCATCTTACTGGTTCAGTTACGTATTGTTAAGGTTAATAGGGAAACACGATAGAATCCGAACAGCACCTGTAATAGAGATAAAAAATGTAGTGTAATCCTTAATTATCTCTATTACTCGATTAATTTGAAGTTGTGCAATCATTATTTAGACTGCCTAGCAATCGAAGTCCATTCAAAATAACAACCAAAGTACTTCCTTCATGAATAATGACACTGATTGCAATATCCGTTAAGCCTAAGAAACTAACGACAATTAAAAAAGCAACAACGGCCATTGAAAAAATAATATTCTGCCAAATAACACGGTTCATTTTTGAAGAAATATTATAAGATGTACCAATTTCAGATAAATTGTTTTGCATTAAAACTAAATCAGATACCTCTTCTGCCACATCAGTCCCATCTCCCATAGCGATTCCCACATCTGCATTAACAAGAGCAGGAGCATCATTTACACCGTCAGGTGCTGTTGGATTCTATCGTGTTTCCCTATTAACCTTAGCAAT
>N_30
AACTTACTTGGTTCAGTTACATATGCTAAGGTTAATAGGGAAACACAATAGAATCCGAACAGCACCTATGGAAAGAGATTGAGCTAAACAAGCACTTTACCTAATATGTACGGCATGAGCAAACATAAAATCGAAAGCGACGAATCGGCTGGAATTTACGCAGTCATTTTTCGAACGCATACCGAAGCGAATCTCGTCGACGAGAATGCCTGTCTAGCAGTTTTGTTGAATCAAAAACCAATCCAATGTATGATATACCAACATTATAAAAGCGAAGAACGATATGGTAGCATTGCAGCGTATAACCATTGCTTTCGATGCTGAAGAGTGGAGCAAAACAGTCGATATGAGGTTCGTATGGCCGCAACCAGAACATGAACTTGACGACCACTTAGCTTTGTCTGACTATTTGTCCGAATACAAAGAAACAAGAAGAGTTGAAAAAAGCGATGAGAGACCGAACCTTTCAAATGGGTAAACTATTCTTCTATCCGCAAGAAATCGAACACATAAGCAAATAACCGCTGAAACCTTACAAGAACTAGCACCACTATATCAAAAGCTAGGTGCAAAAATTTCAATAGACAACACGAAATAAGCAATGCGAAAAACAAACCTTACTCTCGGCTTGCGAGTGAAGGTTTGTTTTGATTATTCAAAAAGTAAATATTTAAAAAATTGATAGGAATCAATTACTTAAGGTCTCAAAAGAAGGAAAATAAAGCAAGGGACAA
>N_31
TATAACTTACTTCGTTCAGTTACGTATTGCTAAGGTTAATAGGGAAACACGATAGAATCCGAACAGCACCTAGAGCTTGAAGTTGGCGCTGTTGCAGCAGCTTGGGGCAGCAGGAGCTACTTCAACTGTTTCAACAGGTGCAACGTATGTATGTTCTTGCGTTGCTGTTTCAGTTGTAGATGCTGTATTTTCTGTTGTTTTGTTTTCTGTTGTTGCTGAAGAATCATTTGAAGTTGGGATTGTTAATTGTTCACCAACATAAATGCCATTAAC
>N_32
TATAACTTACTTCGTTCAGTTACGTATTGCTAAGGTTAATAGGGAAACACGATAGAATCCGAACAGCACCTAGAGCTTGAAGTTGGCGCTGTTGCAGCAGCTTGGGGCAGCAGGAGCTACTTCAACTGTTTCAACAGGTGCAACGTATGTATGTTCTTGCGTTGCTGTTTCAGTTGTAGATGCTGTATTTTCTGTTGTTTTGTTTTCTGTTGTTGCTGAAGAATCATTTGAAGTTGGGATTGTTAATTGTTCACCAACATAAATGCCATTAAC
>N_33
TGGGGGATAAACTGCAAAAAATTGAAAAATTGTCAATGAAGATGAATACTAATGATATAGCAACCGTCTACGTTGCTTTCACAGCTGCAGAGGGCGGTAAACGCCGGCCTGTCTATATTCTAAAAAATGGACTGGACACAATTTCGTTTCTGTCAATTACTTCAAAATATCATACTAAATCCGATAAAATAAAGCTGAAATACGTTGAAATAAGGGATTGGAAACAGGCAGGACTAAAAAAAGAATCTTGGATTGACGTAGGAACTCTAAACGAATTACCCAAAAACAACAAAAAGGTCAAATGGAAAAAAATTGGGGAATTAAGTCCAAGCGATTTACAGCGACTGGAAGAACGCATGGAAGAATTATAATAATACTAAAAAGAAGGGCTCTTTGTCAATAAGGACTGATGGGTTGTACAAAATCAAATCTGGGTCAGATACAACCTCATTCTGGCTCAGATTTTTGGCTCTTTGTCAATAAGGACTGATGAGTTGTGCAAAATCAAATCCGGGTCAGAATGAACCACATTTGTGGTTGAGATTTTTTGTTATCTTAAGGTGCTGTTGGATTCTATCGTGTTTCCCTATTAACCTTAGCAA
>N_34
TTATAACCTACTTCGTTCAGTTACGTATTGCTAAGGTTAATAGGGAAACACGATAGAATCCGAACAGCACCTCATCAGTCAAAGATTGGACAACTTTCATCGCGTTATCTTCGCCAAGTGCAGACCAAATTGTAGAAGCTTTATTTAATTGGTCGTATTGACCATCCATATTGCTAAAATCTTGAATCATGGAATTAATAACGTCTTTTTGTGTTCCTCCGCCATTTTTTCCACTCTTCAAAAGCTTTTCTAGTACTTTCACTAAACATATCCATGTTTTGCTCAAATCGACCATCTGTTAACGATATTCCCATTTCCTTAACTAAGTCATTGACTTTATCAAGGTTATAAGCACCCGCATCTAAACCATTTTGAAGCATTCCGAACGTTTCATCAGCTGAATATCCCATTTGACTCCATAATTGGCTATATTCAGCTGATGAAACATTTCGAGATGCTTCAAAATGGTTTAGATGCGGGTGCCTATAACCTTGATAAAGTCAATGACTTAGTTAAGGAAATGGAGATATCGTTGAGCGTGTCGTTGACAAAACATGGATATGTTTAGTGAAAGTACTAGAAAAGCTTTTGAAGTAGAAAAGACTAGCAAAAAGAACGATTTCCATAATTCAAGATTTCGACCAATTAAATAAAGCTTCCTACAATTTGGTCTGCACTTGGCGAAGATAACACAATGAGCTATTGCCTTTTTTGACTGATGAGGTGCTGTTCAGGATTCTATCGTGTTTCCTATTAACCTTAGCAAT
>N_35
TGTTTTTGCCTGTTCTTCGTTCAGTTACGTATTGCTAAGGTTAATAGGGAAACACGATAGAATCCGAACAGCACCTGCAACCCCCAAACAGTATTGCAACTTTTATTCTATTCATGCTCCTGTCTCCTTTCAAAATCCAAACAGTTTTTAATGGTTTTTTCAACGGTATCACGCAACGCTTGCTCGGTATAATAGGCCGTATGCGGTGTGATTATCACGTTAGGCATTCTTTGAAGTTTAAGTAAAAATTGATTATCAATTGGTTTTTGGGTGCAATCAGAGTAGAAAAACTCTTCCTCTCCTTCCAATACATCCAATGCGGCACCGCCCAGTTTCCCGTTTTCTAATGCTTTAACCAACTCATAGGTATCTACAAGTGGACCGCGCCCAGTATTGATAAGAAATGCTCCTTGCTTCATTCTCTGTATTTGTTCGTGGCTGATAATATAGTGCGTATCCGTATTGAGCGGCACATGAAGCGTAACGATATCGCTATTTTGCAGCAACTCATCAAACGGTACAAGGTGCTGTTCGGATTCTATCGTGTTTATTAACCTTAGCAAT
>N_36
GTTTTTATGACCTACTTCGTTCAGTTACGTATTGCTAAGGTTAATAGGGAAACACGATAGAATCCGAACAGCACCTGCCCAATAAAAAATCTTTTTCAACATACATTGATTATATGACAAGAGAAAAAGCGCTGGAAGAAAAGGAACGACGTACGCCCGAGGAAGAACAGGAACTGCGTCTAATCAAGAATGCTTTAGAGGATTTTTATATTCCTGAAGGAGAAACTTTTTCGGAGAGTAAGACGGGTAAAGAATTCAGCGAAACGTCGAATGAAGCGCAATCGTTGATGAAACATGGAATCAATTTTGACAAGTTCAAAAGACAAGATTTTACCAAATATCTTTCTTATATGACACGTCACTATGCGTTAGAACAAAGTATTGACGCATAGTGAACAAAAAGAATACCAACGCTTGAAC
>N_37
GTTATGTAACCTTGGCTGAGATTACGTATTGCTAAGGTTAATAGGGAAACACGATAGAATCCGAACAGCACCTAAAAATAAGAAACTATTTCTTGAAGGCGATAAGTTAGAAAAATATTATTGTAGTCTTTTCTTTATTAGGAATCATCACTGTTGTATCTTATTACCTTTTCTGTTTTTCTTTATTAGAGAAAAATAATTTGAGAGGTAGATAGTTTTTATTGGAGGAAGTAATTATGTATATTTTTGAAACAAAAATTTTTCATTGCAATAATTGCAACAAAGAAATTTCATCGGGGAAGAGGTTTGGACAAAAATGGAAATTTCCGCCAAAAGTAACTGCTCCTCAACTGAAATCAATTAAAGAACTAGAATTTGAGAATGCACTGGTAATTTGTATGACATGTACTGATGAAGTATTTCGAAAACATTTTTAAAGGTTGAGATGTATATAGATTTAACCAATCATTTATCTCTCTCGGAAAAGGAATATTAACTTAACCAGCAGACTACTGTCAAAATCCGGTAGAAAACTTCATTGACATCGGCTAGCTCACTGATTCTTATGAGAATATA
>N_38
GCTCTTCTGGCTAACTCGTTCAGTTGCGTATTGCTCACAAAATAGGGAAACACGATAGAATCCGAACAGCACCTAGCCTTAGACCTTCGGTCAGGATATTGATACTAGCGTTGATATCTCGGTCATGATGAGTATGACAAATAGGGCGAGTCCATTTCGAATTTCGAGAGATTTCTTGCCGTCTTTATGTCCACAATTCGAACAGATTTGGCTAGATGGAAACCACTTATCTACTTTGATGATTTTCCGACCGTACCAGTCAGCCTTGTATTGTAATTTAGACACAAAACTAAGCCAAGAAACATCCGAAATACTTTTTGCTAGTTTATGATTACGCAACATGCCTTTTGTGTTTAAGTCTTCAATACAGATGATATCGTGATTTTTGATAATTTCTGTACTCAACTTATTCAGAAAATCAGTACGTTGATTCATTACTTTTTCATGCAATCGTGCTACTTTACGTTTTTGTGTTTGATAATTTCTAGCTTCAAACAGATTGATACCTTTTTGTTTAGCTAATAAGGCACATTCTTGACAACTTACGTTGTTCACGTTTGAGTTTCTTTTCCATTTTGGACGTAAATTTATTATTATCAAACACAAAAACGTAAAGTAGCACGATTGCATGAAAAAGTAATGAATCAACGTACTGATTTTCTGAATAAGTTGAGTACAGAAATTATCAAAAATCACGATATCATCTGTATTGAAGACTTAAACACAAAAGGCATGTTGCGTAATCATAAACTAGCAAAAAGTATTTCGGATGTTTCTTGGTCTAGTTTTGTGTCTAAATTACAATACAAGGCTGACTGGTACGGTCGGAAAATCATCAAAGTAGATAAGTGGTTTCCATCTAGCCAAATCTGTTCGAATTGTGGACATAAAGACGGCAAGAAATCTCTCGAAATTCGAAAATGGACTTGCCCTATTTGTCATACTCATCATGACCGAGATATCAACGCTAGTATCAATATCCTG
>N_39
TGTTTTTACATCTACTTCGTTCAGTTACGTATTGCTAAGGTTAATAGGGAAACACAATAGAATCCGAACAGCACCTGCAGTGGAACGATGAGTTACAGGACCAAATACTATATTCAATACACCATAATACAGCAGCAGTACTACTGTCATACAAAGAAGGCTGAACATCAACTTCCAGTCCAAAATGCCGTTCTTTCCAAAAAGCATTTAGCTCTTTTGTTTCAATTCGAACAAAATACCAAAGCGTCACACCTAATCCTAAAAGGGTAGACAGGCTTGCACCTGCTGTTCCTAATAAACCGGTCAGAAAAGAAGTAGTCAATCCTTTTACCAATAGTCCCCATCCTGCGCCTTTTAAAGAAGGGCGAAACGAGTTCTTGCTTTGAGCAATACTTTGATAAGCTTGGATGACTGAGGTGCTGTTCGGATTCATCGTGTTTCCCTATTAACCTTAGCAAT
>N_40
AGGGAAACACGATAGAATCCGAACAGCACCTCCGTTGTTTCCTCGATGAGTTTTATATGCTTGTCGTGTGCACCTAAAAGCATGCTGACATCATCAGCAGCTGTCAATCTAATCTCTAAAGAACTAGACTCTTCCGTCAAAAATAGACATCCCCTTTTTTTCGATTCATTCTTCCTATTTTACCATACTCAGAAGAAACTATATAGCAAATAAGAAAAGGTTGTAAAAGAGTCGTTTAACCATACGTACCAAGAAACGTTAAAAAATAGCTGTTTCCATTCGCTAAAGGTCTCGTTTTGATAAAAAGAATCTGAGAATGTAAGTTATATGAAAGTGGAGAACAAAATATTCCGTTTCATTCAGAGGTATTCTCTAGGTATTTTTCTTTGTTTCAAAAAAAGAAAACAAAATAGTTAAAATATTCTTGCATTTCAAAAAAAACAGGTGTATTATTACGTCAACAAATAAACATACAGCAAAGCGTCGAGGAAAACAGTAGGCTATTCAACGATTTATTCCCAGTGAGTCATGTAAGTG
>N_41
TTTTTGTGTACTTCGTTCAGTTACGTATTGCTAAGGTTAATAGGGAAACACGATAGAATCCGAACAGCACCTTCCTTGTATGCTTTAGCGGGTATTACAATTTGAGTGTAACATAAATGGCTTTTTTATTTGTCTCGCTTAATTATACAAACGGCGATACTTAACTACAGTTAGAAACATATAGGTAGTTCTAATCATTTTTTTCGCTTTTTAGCTTGGCATTATCATCTAATTTAAAGAATGGATAGTATATCAAAACATTTATTGCAATTGTTATTACTTGAATCACTGCACCACTTATTCGTCCACCAGAAGCTAAAAATCCGGCAATTATCGGTGGAGTTGTCCATGGGATTGTTGCTCCTACAGGTTTTGCAACTAATCCCATACTCATTGAAAAATAAGTAATTAATGTTGTTACTACTGGTGCAGTTACAAATGGAATTAACATTTTTATATTTAATATAGTTGGAAACCCAAATAGAAGGGGCTCTGCTACTTGAAAACTTACTGGAGCGATTGATAACTTACCTAGGTGCTGTTCGGATTCTATCGTGTTTCCCTATTAACCTTAGC
>N_42
TTTTTTTTTTTTTTACTTCTCAACATCGTATTGCTAAGGTTAATAGGGAAACACGATAGAATCCGAACAGCACCTACAAGTGATAGCACGGATACATCAGCTTCAAGCGACAGTACAGATACTACCTGCCACAAGTGATAGCACGGACACATCAGCTTCAAGTGACAGTACAGATACTACCTCTACCACAAGTGACAGCACGGACACGTCAGCTTCAAGCGACAGTACAGATATTTCTACCACAAGTGATAGCACGGACACATCAGCTTCAGTGGGCATTACAGATACTACCTCTACCACAAGTGATAGCACGGACACGTCAGCTTCAAGTGACAGTACAGATACTACCTCTCACAAGTGATAGCTCAGATTCATCTACCACTACAAGTGATAGCACGGACACGTCAGCTTCAAGTGACAGTACAGATACATCCTCTACCACAAGTGATAACAGTCGGTGCTGTTCGGATTCTATCGTGTTTCCCTATTAACCTTAGCAAT
>N_43
GTGTTATGTCCCTGTACTTCGTTCAGTTACGTATTGCTAAGGTTAATAGGGAAACACAATAATCCGAACAGCACCTTTTTATTAGCGACAGCCGAAGGAGGGTTTTAACTTGGGGTTCAGTATTTCGTTCAAAAAGGGAACAAAGAATACAAGCATTTCTCATAATAATCGTGAGTTAACTGATAGCCAAAAAATCAATGACTGGCATAAGCATATTGATTTCACAAAATCGGATGAAAATATCTATTTAGAACAAACAAATATTCGTGAAAAATATGAAGAATTATTCGGTGAAGCCGTAGAAAAATATAATGCAAAG
>N_44
ATTTTTATTGTAGCCTTTGGTTCAGTTACGTATGCTAAGGTTAATAGGGAAACACGATAGAATCCGAACAGCACCTTGTCTTGATTTGTTTAGAAGAAATCGTTTTGCACACAGTTCAATTAGGAAACTACTTGGAGTGGAAAATAAAGTGATTTGACGGGTAGATGGGTGCACTTAAATTTGAAAATGGCTTAAAATGCTTTATTTTGAATTGCAGAATTTCTTTTAGTACGCAATTTATCGTATAAAATTGATTAAAAAGTGATACATTGATTTTAATACAATTTATGATACAAAAAATGACCTCCTTCTTTAATAAAAGAGGTCATTTTGTTTTGTCTCATAATCGATTGTTTTTGATACAGTAGTTATACGAAAAAATAAAGACTCTTCTGAGTTTATAATCCTTTGGATTATATACGGATACAGATGTAGACATAAAACAAGCTCAATTTTCAAAAATGGCATTACTCACCTTTTTGGTGAATTATTAAACTAAAAAAGATGAATTTTTTTATGTACTATAAGATGTAGGTGTACTCTAGTTAAAGTAATTCTTTATGTACTCTGTAACATCGAATACATCTTCTAATAAAAATGCACGCAATAATCTGTCAATAGGTGCTGTTCGGATTCTATCGTGTTTCCCTATTAACCTTGGATA
>N_45
ATTTTTTTATAGTAGCACTTGGTTCAGTTTCATATGCTAAGGTTATGGGAAACACAATAAGAATCCAAACAGCACCTTTTCTTCTGAAGATGGACTCCGAAACAATTGTCCAGCTCCTTGTCCAATGGATACGCCAAGCTGTATAGAAGGTCCTTCTCTCAGAAAAAGGCCCGCACCAACTGAAAGTACACCGCCAATGAACTTTTTCCATAAACGAGAGCCAACTTTCTTCATTGATAATTCCCCGCGAAGCTGTTTGCCTCTACTTGTGGAATCCCGCTTCCCTTGATATCCGGTTCATTTTTGACCAGATAACCCACAAAAATGCTGCAAGGAATAACGATAACGCCTCATCAAGTAAATCGGCTGTTCCGACTCATTTACAACTGAAGAATACTTCGAACTAAATCGCTTAAGCTTTCGATAGATAATCGAAACAGGCTAACGACGATTCTGCGAGCAGTCCAACAAATATTCCTTTTAGAATAAAATATATCTGAGTCTTATCTTAATTTCTTGATTTTTCCTTTTTTTTCCATTCAAACACCTCGCTTCTTTTAATTTAGCGCGAAATCAACGAATTGACAAGGAAAAATCCATGAAAAAGAAAACGAATGATTTTGAACTAGCTAGTTTAATGAAGACAAGAAAATGCTATAATTAACAAGATTGATAAAAGAAAGGATGTTGTTAATGTCATCCAAAGCTGAATTATTAAACGGGATGAACACCCCCATCAGAGAACTGTACTTACACTGACGGACCATTACTGCTAATGGCAGGTGCGGAAGTGGAAAGACCAGAAGTATTGACACACCGCATTGCCTATTTGGTCAAAAGAAGTCAATCCTTGGAACATCCTCTAGCAAACTGTTGCCAATAAGGCTGCAAAAAGAAATGAAAGAACGTGTCAATGCGAAGGTGCTGTTCGGATTTTACTAGTCTTCCCCTCTAACCTTCAAGCAATA
>N_46
ATGTGTAGCCTTTCGTTCAGTTACGTATTGCTAAGGTTAATAGGGAAACACGATAGAATCCGAACAGCACCTGAGGACTGGCTTTTGCCTCTATTTTTGTCTTGATTGCTGTTGCTACCTTGATTGTCAGTCTTACTACCTTACTACCGTTTTTTCCACTGTCTTTTTTGTTGGAAGAAACAACTACATTAGTAGGTTCACTAGTATTACCAGATTCATCAGTTGCAGTTACTATCACTTTTGTCCCTGCCTCTAATTTAGGAACTTTAACTGTAAAATTACCATTTTTATCAGCTGTCCCATGGTGTTGGCTTCCGTATTGGT
>N_47
GTCATTACCTCGTTCAGTTACGTATTGCTAAGGTTAATAGGGAAACACGATAGAATCCGAACAGCACCTGACGCATGATTTATCAGTGTAAGAAAGGGTGAGGATTATGAAAAGGTTTTTGAAAATATTTATCTTTCTCGAAATAATACTTTTTGTATATATTTTTAATACTTCTATTTACAATATTTATGAAAAGAATAAATAGAGAGTGTAAAATATTTTGTGTAAATAAATTGTCCTCCTGCAAAATAATTAGTTACTGCATAAACATTGAAACTAATGTCTCGGTTACCTGTTGAAAACCTTTTCATAATCCTTCACCCTTTCTTACAC
>N_48
AAATACGACATATTTATCATCGTTCTGCTATTGCTGAAGCGATTGCACTTACGGTTATACCGATAGTTATGTATTATGCTTACGCACTGATTTATGAGAAAAAGCCATGTGCAATTCCATTAGCAGTCAGTATGAGCTTACTCATTTATACACATGTTCTTTCCACTTTTATGAGTGTAATAGCCGTTGGCTTACTAGTCTTAGGCGGCTTTGTAGTAAGTGAAACAAGAAAAAAAGAAAGCATCCGGTTGATTGTGGAGTTGTCAAAGGCAGTAGGAATGACGATTCTTTTAACAGCATACTTTTGGTATCCGATGTTCCGACAAATCATGGTTCAATCGATTAATGAGCCAGATAAAACGACCTTACAACACCAAGCATTAAATGTACCGGATAGTTTGATTGGTGCGATGAGGTGCTGTTCGGATTCTATCGTGTTTCCCTATTAACCTTAGCAATACG
>N_49
GTGTGCGCTTGACTAATTTGTCGTGTATTGCTAAGGTTAATAGGGAAACACGATAGAATCCGAACAGCACCTAAAAATCATGTACCAAGCTGTATTACATGATTTTTTATAAGACTATCCAGCATATACATGTGTAATCTAACATTTAGCTTAAAAGTAGAAAATCCATTTTTTCTTTTATCATTACATATACTTTATCCATTTACTTGTTTATAATTAAATCGGCTAAATACACACTAGTCTTTTATTTAGTGCCACTTCTTAATAATCCCATTGTTATTATCAAATAAAAAATACAATATATGGTTTTGAATAATTTTTTGAAAGAAGGCTTCATTTTGAGTTATCTGATAGTATGCTTAATTATCATAATTTGTCTGCACCATCTTTTTTTATCGAAAACAATACCTCGTTATTCCAAGAATAAAAAAGCTGAAAAATTTTGTTTATTATTAAATAAATTTACTTTAATTGCTCCTATCCTTGCATTTATTATTTTTTCTGTACTTTTAAGCACTACTCTTAAAGGAAAATTTATGGAAAGAAGCTCTCATACAATAACACTCACTTTTTTATGGTTGTTGTTCACCAGAATCTAAGGTGCTGTTCGGATTCTATCGTGTTTCCCTATTAACCTTAGCAATACG
>N_50
GTGTTAACCCTCTCGTTCAGTTACGTATTGCTAAGGTTAATAGGAACAGATAGAATCCGAACAGCACCTTCTCTGGACGATGATACAATTGAAGTGCTAAAAAAGTGGAAAGTTATTCAAAAAAATCATGGTGTAGAACAATTTATTCTTAGCTACACTGACCTCCCACTCTATCGTTCAACTGTTCAACGAATTATTCAGCGTTATGCCAAACTGGCTAAATTTGTACAATACAAGGAAAAGGATTACGTCATTCTCATGTTAGCTACCTAATCAATGAGTTTAACGCAGACATTCTGGTCGTGTCGCAACGGTTAGGCCATTCTAGCCCTGAAATCACTTTAAAGCACTACGCTCATCTATGGAGCCGTAATGATGAAGGAATTGCAGAACAAATGACAGGAAACATTAAATTTACCTGTGCAACAAAATCTAAAGTTGCAAACTTTAATGGAAATCAAGCAGTAAAAATCTAACCCTACCATTTCCCTACCAAAATGAGGAATAGGCTGAAAAAGCACTGATATAATAGCTTCTTTACGAGGCTACTCATATTGAGTGGGAATAAGACGTAAATATAATATGGATGGGGAATGCCGATAAATCAACGTTTTTCAACGTAAGCGCCCCATAGAACAGTACCTTACTAACAAATGCACCTCAAGATATACTTGAGCTATCAAGAAGTCTGGAGGTTTTCTATGTATAAATTAAATGAGATTGTTCCTGTCCAATTAGGAAACGAAAAGAGTGCACAAAAGGTAAACCCGCGGCTGCCAAGTTAGCGATGCGCATCAAAAGAGAGAATGGTTCTGAAGTTTCATCT
>N_51
TTATGTATTTCGTTCAGTTACGTATTGCTAAGGTAGTAGGGAAACCCGATAGAATCCGAACAGCACCTAGGATAAAACTAAAGTTAAATGGACTATCTCCAGTCTGAGAATATCGGAAACAGTCATTAAATAGTTCAACTTTTGGGGTTCAGTTCATTGTATGGGCTACTCTGTGATACTTATTAGCCATTAAACTATTTTACCCACATAGCATATATTTTGAAATCATTCATCCCGTAAATTCAACTAAATATGCCTAAAAAAATAAAAAATCTAAGATAGAATAAGATTTATTAGTATTTTAGTGGATTTATAAGCAACTTTTTCGTAACAACTTTAAAAATAGAGAAAGAAAGAGCTGTTTTACTCTGACTACGTTGCAGGTGCTGTTCGGATTCTATCGTGTTTCCCTATTAACCTTAGCAATACG
>N_52
TAATTAATTATTCCTTCGTTCAGTTAGGTATTGCTAAGGTTAATAGGGAAACACAATAGAATCCGAACAGCACCTCTCCTTTATAACATTGTATTCAAATCTTCTTTTTTAGAAGTTGGTACCTGTTGAATAAATTGTTTAATGCCAAGAGCTTTTAATTTTTTGGCATCTTCTTGCTCAGATTCATTCAAGAAAATGGCATTACTAAATTGCTTGGAACCTTCTTTTTTGATTATCTATTCCATAGTTGATTTCTTGTACTTTAGGATAGGCTTCACAAAATTGACGAATTTCTTTTGTATTACCAAAAATAAGCATGATATTTTTCGTTAAGTGTTTCGATTTAGGCATTTTTTCTAGTAACTGTTCAACTGAAAAAATTGTTAATTTAATGCCAGTCGGTTTAGATAAATTCAAAGACATTTTTTTGAATTCATCATTCGCTGCCTCTTTTATTGGCAATAATAATACGATTGATATTTAATGATTTACTCCAAGAAAATACTACCTGTCCGTGCAACAAACGATGGTCAATACGTACTAACTTAATCATAGGTCATCTCCTCCAGTAAGTTGTTCTACTAATAATTTTCTACAATCAATCACTGATTGTTGACTCTCTTTAATAAGCTTCGTATATTCCAATTATATAGTGTTTCCCTAACCTTAGCAATACG
>N_53
GTTTTATAGTGTACTTCGTTCAGTTACGTATTGCTAAGGTTAATAGGGAAACACGATAGAATCCGAACAGCACCTGCGAGGTATGGCAGGAACATGGGTATACGCTAATCGAAATGAATTTGACGCAGATGACTGGTTCTGATTTATATCTCTATCTGTTATAGTCAAATAAGTAGGCTCATCATGTTATTTATCGCCATAATGGAGACGAGGAGGGATAGAAAAATGTTAGATGAAACGTTACCTTACGCAGAAATCTGGATGACAAGACCACTTCAACAAAATGTTCCAATCACGCCTTTAGCGGAAGGTTTTGAATTTCGATTTTATCAAAAAGAAGATGAATCTGCTTGGGCGAATAAATTCGTGAGAATTAAAACAAGCAGTGAAGCGTTGATATTTTGCAACAAAACTTTCTCCTTATCCTGAAGAACTTGAAAGAAGGATGTTTTTTGTAGAGACAAAAAAAGGAGAAAAAGTAGCAACCTGTACCGCTTGGCGAAAAAAATCAAGAGAGCAAGTGTATCCGGTTTTTCATTGGTTAGCAGTGAAACCAGATTACCAAGGAAAAGGGCTCGCAAAAGCATTGACTGCCAGAGTCTGCAAGTTTCCTACCCTCCATCCAACAGCCAATCTATCTTCACACACAGACATGGAGCCATCAGGCGATTGCTCTTTATAAAAAAATGGGTTTTACTTTTATTGCTGAAAATCTAGACGGCACACCTAATCCAGATTATGAAAAAGTTATGCAGGTTTTAAGTAAATTAGATAAATAACGAAATGGTGAAATAAGTCCTCAGTATTGGGATAGAAAAACGGAATAAGTAGTTCAGGTGCTGTTGGGTTACGTATTTCCCTAACCTTAGCA
>N_54
TATGTAGTCTATTCGTTCAGTTACGTATTGCTAAGGTTAATAGGGAAACACGATAGAATCCGAACAGCACCTAGTCAAGGAAAAGAGGAGACCTAGATAAATTTTCTTTTTGGGTTTCAAAATAATCACGCCTTTGTGTTAAATTTAAGTGGTATACACCTATAATTAAAATATACAATATGCGATAACAAATTTTTGTTATAGTTCATAAAATATTGTTTTGGGAACATAATCGTTATTTATAGCGTTAGTTAACATAATGTACACTATGCCAAGTAGCCCCTCTACCAATGGATAGAGACGCTCACTTTGTGATTTTTAATTGGTCTAGCTAAAAGCAACTTTCTAAAGCTTGATTTTTCGCGGTTATCTGTATACTAATTAGTTTTCTGCATTTTTTAAACTTTGTTATTTTTTGTAAAATAAGGTAAATTTTTGGTAGCGCTTCATAAGCGCGTGCTTTTTCAAGAATAAACACTCATTATTTTTTAACTGGCTGCTCGAAAGAGCAGTCTTTTATTATTT
>N_55
TTATGTTTTGGTGGCCGCCTACTCGTTCAGTTACGTATTGCTAAGGTTAATAGGGAAACACGATAGAATCCGAACAGCACCTGTATGGTAACAAGCGGTCTTTTTGGTACTCCTTTGACATTTGAAAAAAGGGAATACTTTTAGCAGGGACTTCTTGTGCATATGCAGAAATCGCAGACCTTTTGAAAAAAGAAGGCTGAAAAAAAGGTAGAAATCATTCCACAAAAATGATAAAAACGAGCAAAAGATTAATTTTCTCGAAAAAATGAAACATTTTACTATATTTCATGAAAAAAGTCTGCTATAATTAGCAGTCGAGTAAAATTTGCCCTGTCATAAAGAACCAATAAAAAAGGAGTTAGTTACATTGAATTATAGAAACGATATCCGTAACGTCGCAATTATTGCCCACGTTGACCACGGAAAAACAACATTAGTTGATGAACTATTAAAACAATCAGATACATTAGACGCACATACGCAATTGCAAGAACGTGCGATGAGGTGCTGTTCGGATTCTATCGTGTTTCCCTATTAACCTTAGCAAT
>N_56
TATTGTAACGTACTTCGTTCAGTTACGTATTGCTAAGGTTAATAGGGAAACACGATAGAATCCGAACAGCACCTAGTAACCAACAGCGACAATAATGACGTCTTTTTTGAATTGTTTGCCTTTAAAATGATTCATTACTCTGTCCTCTCTGTCTTTTTTCTCAATTTTACACTAAAATAGATTTTTTGGAAAACTTTGCAACAGAACCTTTGTATGAACCTTTATTTCTACATTTTTTTCTCAAGCACACTACTGATAATGATTAAAATAATCGGCTGGATTGCAATGATACTTCCGACAATAATAGCTGGAATGATGTAGTCTAAACAAATAAATATAACTGTTGCCACCCCTAACAGTATTGTGTTAAACATATTTGTTATATTTCCCGCTTTTTCTTTGATTATGATATTCCGTTCGTCCATAACATTGATTTTGTAGTCTGCATCATTTTTAATCATTTTATCATGCAAAATTTGAACATGAGAAACGCCAAAAACGGCACTGAATAAAATAGCAAGTCCAATATCTACCATTTTAGGAAAATCTGTAACCAAAATTGTCACAATCAAAAACAACGAAACAATATAACCGATATACCAAATCTGACCCTTATTTTTCATCTTCACTTTCCTCCTCATAGATAAAAATTTCTTCAATGCTCATTTGAAAGTACCTTGCAATTTT
>N_57
TCTTTTTAACGTACTTCGTTCAGTTACGTATTGCTAAGGTTAATAGGGAAACACGATAGAATCCGAACAGCACCTGCCTTTGACAACTCCACAATCAACCGGATGCTTTCTTTCTTGTTTCACTTACTACAAAGCCGCCTAAGACTAGTAAGCCAACGGCTATTACACTCATAAAAGTGGAAAGAACATGTGTATAAATGAGTAAGCTCATACTGACTGCTAATGGAATTGCACATGGCTTTTTCTCATAAATCAGTGCGTAAGCATAATACATAACTATCGGTATAACCGTAAGTGCAATCGCTTCAGCAATAGCAGAACGATGATAAATATCAATCGTACGGTACCCATAAAATGTATATAAACAGCTAAATATAAAAGCCGCATCGATTCTTTTTAAAAATTTTAGTCCATAATGAAACATCAGCATGATAGTACAAACATTCAATAGCCAAACATATAAGATATAACTAACGATTAAATTATTACTTATCCAATAAAAATGACTGCCGGAAAAAAGGTCAAGTAGGGATAAAAATAATTCACTCCGCTCCCATAATGATTAAACGTCGTAAAATTGATTGGACCAGAAAAAATTGAAGATAACCCTTTGACTCTAGCAAAATGGAAGGCAATATCCCCCGATGTAGAAATAGTATGAACATTTCTAAAATAATTGATTGAATAAAGTCCAGCAATAATTGCTAGGAGAATGGACAATATTATTTTTTTCTTTACTTGCATTACTTAATTATATACTCCTTTCATGGATTGCTTTATCTAGTATAGGTGCTGTTCGGATTCTATCGTGTTTCCCTATTAACCTTAGCAA
>N_58
TTTATTTTTACTTCGTTCAGTTACGTATTGCTAAGGTTAATAGGGAAACACGATAGAGAATCCGAACAGCACCTTCCAGAAATAATTTTTTTTGTATTATCAAATCCAAATTCCCAATTGTTACAATAGCCCCCATCTCTAAGTGTGCAATCTAAAATCTGTACATTGTTCATCCTAACCTTCCCCTGTCTTAACTACCTTGTAAAATAAGATGATTATAAATCGCATCAGCAATCATAAAATCCTCGGCTTCATCAATATCAACTGACTCAATCTCACCTACTTCAACTATGCAAGGTTTTTTCCCAATTCTTCTATGCAACTCGGTCATCACATTGCGATTTATAATCATCTTATTTTACAAGGTGGCATATTTCCGGTGGACAAATACAGATTTTAGATTGCACACTAGAAGATGGGGGCTATTCTGAAATAATTGGGGAAGTTCGATTTGATAATAC
>N_59
TGTTTGTAGTGTTATAACGTACTCGTTCAGTTGCGTATTGCTAAGGTTAATAGGGAAACACGATAGAATCCGAACAGCACCTTCTCCTGTTGGCATGGACGATTGGTGATTTATATAAAGGAAACAAAAAATATGAACAGCGTTTGCAGGAAACGATAGAAGAAATCGAGTAGAAACTGATTCTTTTACACAAAGGAGGTTGTGTCAGAAGTGGGCAGTTTTACGAGATATGAGGATTAAGAAAATTGCTTTTCAAATTTTTGTGAAATTTCGGCTTATTTCCGAAGTTACTTCTGGAACACCGTGTATCAGAGGTTGTGAAAAAGCTGCCTTGCATCAAGTAATAAGAACAGCCAAGTAAAAACAGCTTTTTATGTTTTTAACTTGGTTGGACTTATTACCGCAGATGCAAGCTTTTGAGCACCGTTTATT
>N_60
TGTGTACGCCTTCGTTCAGTTACGTATTGCTAAGGTTAATAGGGAAACACGATAGAATCCGAACAGCACCTCGTAGTTCTAAGGCTTTTACTTTTATCTAAGCAATAATCGTATACAAAGGAAATTTTTGACCCTTAGAAAGTCTCATTTTATCAGACGTAAGCTAGGCATTGCTGAATTTTGTTAATTCGGTTTTAGGTTGTGCTTTGAGCATAATATGAAAGTATTCTTTATCACGATTTCATTCATCTAAGGTAATGTGATGTGATTCTGAAATTCTTTCAAAGGCAGT
>N_61
ATTATGTAACGCTTACTCGTTTCAGTTACGTATTGCTAAGGTTAATAGGGAAACACGATAGAATCCGAACAGCACCTAAAAATAGTTATCCCAATTGTTATGCTTTTATAATACGATTATTTGTAACAAAATGAATATTATATAATTAAACACTACCATATTTAGGTAGTGTTTAATTATTAGCAAAACAAAAAATATTTACTCTACTCTCTTAACTTCAACTAAGTTATGCTGTCCACACCTTTATATAAATCATATGCAACTCATTAGCTAGACAAACTACAAGCATGTAGTTTTATCTGTTAATTATGTACTACCTAAATAAAGTAGTTTAGGTTAAGGTATATATATTCAAAGTTTAAGTTAATTTTTTTATGACTTTGTAAAATTTATCTGATATTCTCTTATTAAGAACTACCTAATTTGGGTAACCTTATTTTTTACATTTTAAGTAGTATTTAATTGCAATTTGGTAGTTTTTTTTTTATTATCTTATTCCTAGAACGGTAGTACTTAATATAAATATAGGTAGTATCTAATTTAAGAATGTAATTGGTAGTATCTTAATTTTAAAGGTAGTATGTAACTACTTTAAAGTAATTTTTTTCAGATTAACACAGTAGTATCTTATTAAATAAGTTAATTTTAATGGTAGTACATAATTATTATATATATCTGACATTGGTAGTACTTATTGTATTTTTTAGTAGTATATAATCTATTGTTTTCTAGCCTAAAGCCTTGTCTTATAAGAAGAATATAATATATACTACTGAAATAAGGTAGTATATATTACTAGTAATGGTAGTATGTTTTATATGCATAAGGTAGTTCTTAATTTATTTTTTGTTAGGTGCTGTTCGGATTCTATCGTGTTTCC
>N_62
GCTCTTCTGGCTAACTCGTTCAGTTGCGTATTGCTCACAAAATAGGGAAACACGATAGAATCCGAACAGCACCTAGCCTTAGACCTTCGGTCAGGATATTGATACTAGCGTTGATATCTCGGTCATGATGAGTATGACAAATAGGGCGAGTCCATTTCGAATTTCGAGAGATTTCTTGCCGTCTTTATGTCCACAATTCGAACAGATTTGGCTAGATGGAAACCACTTATCTACTTTGATGATTTTCCGACCGTACCAGTCAGCCTTGTATTGTAATTTAGACACAAAACTAAGCCAAGAAACATCCGAAATACTTTTTGCTAGTTTATGATTACGCAACATGCCTTTTGTGTTTAAGTCTTCAATACAGATGATATCGTGATTTTTGATAATTTCTGTACTCAACTTATTCAGAAAATCAGTACGTTGATTCATTACTTTTTCATGCAATCGTGCTACTTTACGTTTTTGTGTTTGATAATTTCTAGCTTCAAACAGATTGATACCTTTTTGTTTAGCTAATAAGGCACATTCTTGACAACTTACGTTGTTCACGTTTGAGTTTCTTTTCCATTTTGGACGTAAATTTATTATTATCAAACACAAAAACGTAAAGTAGCACGATTGCATGAAAAAGTAATGAATCAACGTACTGATTTTCTGAATAAGTTGAGTACAGAAATTATCAAAAATCACGATATCATCTGTATTGAAGACTTAAACACAAAAGGCATGTTGCGTAATCATAAACTAGCAAAAAGTATTTCGGATGTTTCTTGGTCTAGTTTTGTGTCTAAATTACAATACAAGGCTGACTGGTACGGTCGGAAAATCATCAAAGTAGATAAGTGGTTTCCATCTAGCCAAATCTGTTCGAATTGTGGACATAAAGACGGCAAGAAATCTCTCGAAATTCGAAAATGGACTTGCCCTATTTGTCATACTCATCATGACCGAGATATCAACGCTAGTATCAATATCCTG
>N_63
TGTGTTACTCATTCATCGTATTGCTAAGGTTAATAGGGAAACACAATAATCCGAACAGCACCTTTATTTAATTTTTTTGTTACCTTGTTTATTCTATTGTTTATTTCCTTAGGGTATTTTGTCAAGATATTCTTGTTTTTTAAGGCGGAAAAATTAATTTTAATGGATATAACTAAATATGTTTTGATGATTGATGATATTTTTTTAGAGTCTTATATTATTTACTTATGGGTAGATAAAGAAGACGGAGGTAAAGAAGTGATAGGGGGAGAGTAACAAATTATAGTAAAGAATATTTGCTGTTCAAAAGTATGGTATACGTGAGAGTGGAATGAAGAGGTGCTGTTCGATTCTATCGTGTTTCCCTATTAACCTTAGCAA
>N_64
ATTTTTTTGGTGTACTTCGTTCAGTTACGTATTGCTAAGGTTAATAGGGAAACACGATAGAATCCGAACAGCACCTTCACGATATAATCATAATCATCGTGGATTTACTATTTGCTATAAAATGAACTATTATGTTACTAATAAAATGTGTAGAGATTTGAAAAAAAATTATAATAAGCTAAAGACTCCTGCTCAAATTGCATCTTTTATTCCTATTGGTGGAGTTGGAACATGGGTTATTACAAATGCTTTTAGTAGTGCTGTTGATGCAATGAATGTCTTTGTAAGAGCTGCAAATCAAGGAAAAGGTGTACAATTAACATATAATGCTCACTTTAGCAATACAACATCATATCAATACAATGATTACGCTCGTTATGTAATAAAATAATCAGAAAGTGAAACTATCTCATGAATAAAAAGATTTTAGCTGTAATTATTTCAATAATAGTTTTAATCACTATGTTCTTCATATTTAGGCTAATTTTCAATATAAGCTTACAAAAAAAGTATTCTTTATCTAA
>N_65
ATACGTTCGCTCGTTCAGTTACGTATTGCTAAGGTTAATAGGGAAACACGATAGAATCCGAACAGCACCTATTTTTTCAATGGCCGTTGTTGCTTTTTTAATTGTCGTTAGTTTCTTAGGCTTAACGGATATTGCAATCAGTGTCATTATTCATGAAGGAAGTACTTTGGTTGTTATTTTGAATGGACTTCGATTGCTAAAGGCAGTCTAAAGAATGATTGCACAACTTCAAATTAATCGAGTAATAGAGATAATTAAGGATTACACTACATTTTTTATCTCTATTACTTGTTTATATTTAT
>N_66
TAGGGAAACACGATAGAATCCGAACAGCACCTGTTTCTAAGATACAATTTTTAAGAAAAAAACGTTTTTTTTTTGGTATATTTATAGTTAAGCTTGGTGATTTGTGGAGAACTTTTAAAAAAGTAGTTTACTGTTGGTCTGGTTTCTTATAAGTAATGGAATTCATTTTTTTATTCACATTTGTTAAGACTGCAGAAATCCTTCCGACACGAAACACTGCACCGATGCTTTTCG
>N_67
GTTTTTATTTACCTTCGTTCAGTTACGTATTGCTAAGGTTAATAGGGAAACACAATAAATCCGAACAGCACCTGAAAAAAGCAGTGATTTGATGTGCTATTTTTATAAAAGCTATGTGACAAAACTGTTAGTAAAAAAACAGGTTTCTGTAAGCTAGACACATGTTTCTTTTTGTCAAACTAGTTACACTTTGTGTGAGGTTGTG
>N_68
TTATGTATTTCGTTCAGTTACGTATTGCTAAGGTAGTAGGGAAACCCGATAGAATCCGAACAGCACCTAGGATAAAACTAAAGTTAAATGGACTATCTCCAGTCTGAGAATATCGGAAACAGTCATTAAATAGTTCAACTTTTGGGGTTCAGTTCATTGTATGGGCTACTCTGTGATACTTATTAGCCATTAAACTATTTTACCCACATAGCATATATTTTGAAATCATTCATCCCGTAAATTCAACTAAATATGCCTAAAAAAATAAAAAATCTAAGATAGAATAAGATTTATTAGTATTTTAGTGGATTTATAAGCAACTTTTTCGTAACAACTTTAAAAATAGAGAAAGAAAGAGCTGTTTTACTCTGACTACGTTGCAGGTGCTGTTCGGATTCTATCGTGTTTCCCTATTAACCTTAGCAATACG
>N_69
TGTTTGTAGTGTTATAACGTACTCGTTCAGTTGCGTATTGCTAAGGTTAATAGGGAAACACGATAGAATCCGAACAGCACCTTCTCCTGTTGGCATGGACGATTGGTGATTTATATAAAGGAAACAAAAAATATGAACAGCGTTTGCAGGAAACGATAGAAGAAATCGAGTAGAAACTGATTCTTTTACACAAAGGAGGTTGTGTCAGAAGTGGGCAGTTTTACGAGATATGAGGATTAAGAAAATTGCTTTTCAAATTTTTGTGAAATTTCGGCTTATTTCCGAAGTTACTTCTGGAACACCGTGTATCAGAGGTTGTGAAAAAGCTGCCTTGCATCAAGTAATAAGAACAGCCAAGTAAAAACAGCTTTTTATGTTTTTAACTTGGTTGGACTTATTACCGCAGATGCAAGCTTTTGAGCACCGTTTATT
>N_70
ATGTGACATGCCTTCGTTCAGTTACGTATTGCTAAGGTTAATAGGGAAACACGATAGAATCCGAACAGCACCTGCTATTATTCCGGAGTTTAGGTATTTAAAAGTTTATGAAAACAATCACAAACGTAGGTTTTAAAGTCATAATCGTTAGATATTTTAGTTATTTTTCATTCAAAAAAATAGGGAACTAGTGTTTGCATATGTGCTTTTTTGAGTTATAATAATTCATGAAGAGAGGTAATTCACTTATTTCCCCAAGCTGAAAAGCCTGATATTACTTCTTTTCAGGCAGTGCTGCTAATATTCAATTACACTTTTTTGTATATTTTTAGTTGTTTTAAATTTAATTGTCTGATATGCTTGTGATGAATTGATTTTCGTTCTGCACTTTTGGACGATAAATTGTGATAATTGAAAATACAAAAAAAAGAAAGGCCCCTGTAAGGCTCGGGAGACTGGTAAGGTGCTGTTCGGATTCTATCGTGTTTCCCTATTAACCTTAGCAATACGT
>N_71
ATGTACGTATTTCGTTCAGTTACGTATTGCTAAGGTTAATAGGGAAACACGATAGAGAATCCGAACAGCACCTATGAACCGTTTAGGAACCGTGGTCTTTTTAGTGTTGTTTAATATTGGGATTTCCTTTTTTGTGTTTCTTCTGACAGGGATTATGTTGTTCTCACAAATCCTTTTCATTATCTTTGCGATGTTTCTGCCCATTAGTTTCTTATTGTCGATGTTGCCGACGTATGAGAGTTAGCAAGAGGGCGATTATTCGTTTGTTCAATACGATTATGATGCGAGCAAGTCCTTCAGTCATTACGACTGCATTCAGTATCTCCACGATGTTTTTCAATGTTTCGGCCACCTATCCCTTCTTTATGGTAGCTTTTCTACAAATTGTGACCTTTGCCGGTATCTCTTTCAAATTAGGTGACATTATGAGCATGTTTAACCTTCAAAGTAATGATAGTCAGTCAATGGGAAGGCGAGTCATGCGGAAACCGCAAATGTTGATGAATCGAAAATTGCCGAAGGTGCTGTTCGGATTCTATCGTGTTTCCCTATTAACCTTAGCGAT
>N_72
GTGTGCGCTTGACTAATTTGTCGTGTATTGCTAAGGTTAATAGGGAAACACGATAGAATCCGAACAGCACCTAAAAATCATGTACCAAGCTGTATTACATGATTTTTTATAAGACTATCCAGCATATACATGTGTAATCTAACATTTAGCTTAAAAGTAGAAAATCCATTTTTTCTTTTATCATTACATATACTTTATCCATTTACTTGTTTATAATTAAATCGGCTAAATACACACTAGTCTTTTATTTAGTGCCACTTCTTAATAATCCCATTGTTATTATCAAATAAAAAATACAATATATGGTTTTGAATAATTTTTTGAAAGAAGGCTTCATTTTGAGTTATCTGATAGTATGCTTAATTATCATAATTTGTCTGCACCATCTTTTTTTATCGAAAACAATACCTCGTTATTCCAAGAATAAAAAAGCTGAAAAATTTTGTTTATTATTAAATAAATTTACTTTAATTGCTCCTATCCTTGCATTTATTATTTTTTCTGTACTTTTAAGCACTACTCTTAAAGGAAAATTTATGGAAAGAAGCTCTCATACAATAACACTCACTTTTTTATGGTTGTTGTTCACCAGAATCTAAGGTGCTGTTCGGATTCTATCGTGTTTCCCTATTAACCTTAGCAATACG
>N_73
TATAGTACCTTGGTTCAGTTACGTATTGCTAAGGTTAATAGGGAAACACAAATAAATCCGAACAGCACCTAAATTGTGGAAAACTATGAAGAAATATTTTCTCATTTTTATCTATCAATACTAAAGATTCGCTCATAATATCACAAGTATAATTGACATTCTCAATTACCGAGAGTATCTATGTGAGAATGATTCTCATTTATTTGCGTAACACGTAAGAAAATTCAAACATATAATGAATGATTTTAATACATGATTTATTTCA
>N_74
AAATAGGTTCAGCTTTTACTTCTATCGTATTGCCTATTACAGAAGTCTTTGCATAAGGTGCTGTTCGGATTCTATCGTGTTTCCCTATTAACCTTAGCAAT
>N_75
ACTGTAGCACCTTCAACGTCCTATGCTAAGGTTAATAGGGAAACGCGATAAATGCAACAGCACCTTACTAAGCATCAATGAACTACAAGATAAAAGTCACTGATGAACTTGTTATAAGCACGATTCCGATTGAAAATACAAATTTTCCTGTTATTGTTGTTAGTCCTTTGATGTTAGGGGCAGATGTCAGAAAAGTAAAACAGTATCTACAGTTAAATGAACAAACAGAAGATGCTTTTCTAAATTTATTAGATAAACGATTTTGCTTTTTTACCCACCAAATAAAGG
>N_76
TGTGTGTGTGTGAAGGTAGCACACGTTTATAGCATCTACTCGTTCAGTTACGTATTGCTAAGGTTAATAGGGAAACACGATAAATCCGAACAGCACCTCGGGCAACTGTTGCGCTGCACCGAGCAATCAATCGTATCAAAGTATCTAAGCACTCATAAAATGAGATGCGGATGTTTATCCGTGTTTAAGAACAGTAAAAAGAGGTTATGACAGAAGTGGTCAGCTTCAAGACATAAGAAGGAATTTACGAAAATTGCTTCTCAAATTTTTGTGAAATCTCAGCTTATTTTTCGAAGAAGCTACTTCTGGAACACCGTATATCAGAGGTTGTGAAATCAGCGTTTTGTCCTGAGTATTAGAGAAACAAATGGAAAATAGTTCCTCATATTTTGCCGTTTTTTTGAGCTAATACCGAGGGTCAGATAATTGAACACCGTTTATTTGGAATAAGGGTTTGCGACAAGTTTTTGTCTCAGTCCCTTTTTTGCATATTTTTAGCATTTATTTCCTAAAAAATGTAAGGGGATTCCTATATTTTTAAGTATACTTGTTTTTCCTTTTATACATTTTATGGTATTATCATTTTATTAGTTATTATAAAACAATCGTTAGAAAGGACGTCATTATGCAAGTATACGGAATTGATGCGGTGCTTCGAATCGTGAGTCATTTGGCGTTTATCTACTTTAGCCTTCTGGTCTTTACGTTAGTTACGCATTGAAACTTTTTTCAGACCAATGCATAATACGCAAATTAGAATG
>N_77
GTTATGTGCATTACTTACTAACTCACTACGTATTGCTAAGGTTAATAGGGAAACACGATAAATCCGAACAGCACCTGTTGACTATGAGCCTGCTCTCATTTGTATATATAATATACCAAAAAAAGGTTGATTTGTCCAATACTGTGGGTGATTATAACCGTCTTACTGTATTATATTATTATATAATACAATCAAAAACCTAACCGAAAATTTAATAACGTTTCACTGATTTCATCTTCATTAATTCCGATGTAGCGTTTGGTAATGTTCTCGCTGCTGTGACCAAAGATTTCCATTAAGGTGGCCACGTCTTTGGTTTTCTTGTAATAGTCGTAACCAAGGTTTTTCGTAGGGTGTGGGTGCCAATATCGTCCCTTCCTAACAGCTTCGCGACCTTTTGAAACATCTCATAAGGTATTGACTTCTAAATGGCCACCTTAGTACTGGGAAACAAGTAAGCCCTAAGAGTAGTAGCCGTGAATCAAGTCCTGTAAGCTGCTTTAAGTATAAAATGCGTGTTTTGTCCTCTCTTTATTCCACGATGCGCGGGTTTTTTGAGGTAATCACGTCTTTTTTCTTGAGTTTAACGATGTCGGAATTAATGAAGATGAAATCAGTGAAACGTTATTAAATTTTCGGTTAGGTTTTTGATTGTATTATATGTAATTGGTTTGACGGTTATAATCACCCACAGTATTGGACAAATCAACCTTTTTTTGGTGGTTTATTATATACAAATGAGAGC
>N_78
TAGAAACATTTTCATTGAACAGCTTTGTAAAAGAAATATTATCATTTGCTCTAGGTAGATATTGGTTTATTACATCCTATTTAGCATTGTATATTCTAAGTCCGTATTTAAATAAGGTGCTGTTCGGATTCTATCGTGTTTCCCTATTAAGCAATA
>N_79
TTTTATGTTTATGTCCTCCTTACTTCGTTCAGTTACGTATTGCTAAGGTTAATAGGGAAACACGATAGAATCCGAACAGCACCTAGAATCTTCGTATCTCTTCGGCTGTGTTGAATGATATCATTATGGATGCTGTAGCAATCAATCCAACACCAACAGATAAAGGAAAACGCCTGAAGATTTTTTATGCTACACAAGTCGCTGTCAAACCACCTACATTTGTCGTTTTTGTCAATGAAGAGGAATTGATGCATTTTTCTTATGAACGTTTCTTAGAAAATCAAATCAGAAAAGCATTTACTTTTTGAAGGGACGTCCATCCGAATTATCCCTCGTAGGAGAAAATAGGCATTTTACCATATCGACGTTTTTTTTTCAAAAGAAAAAGACAGTTTCGTTTGTTACGTTTCTATGACTAAAAAAAGCATGTGAAAATTGGTAAAAACCTTGCTATTAAGCGGTTCATATGATATCGTGATAACAGAATATTGAAGTTAATCAATATTTCTTTTTAAACTTCTGGACCACTCAGAAAGTTTTAACTAAATGATATTTCTATCATATCTCTTGTGGAGGAGGTGAATCTATCCATGGCAAACAAAGCAGAATTAATCGAAAAAGTTGCTTCAGCTACTGATTTAACTAAAAAAGATGCAACTGCAGCAGTAGATGCTGTATTTTCAACTATTCAAGATGCTTTAGCTAACGGCGAAAAAGTTCAATTAATCGGTTTTGGTAACTTTATCTGTTGGTGTTGGATTGATTGCTACAGCATCCATAATGATATCATTCAACACAGCC
>N_80
GTTGTTTATACCCTCTACTTCGTTCAGTTACGTATTGCTAAGGTTAATAGGGAAACACGAAGAATCCGAACAGCACCTTATTTAGGAAAGAGACATCTTTTGGAACAGCAAGCTTTTTTGCACTACTTATCGCATTTATTTTCTATCTATTAGTAAAAAGTATAGACAAACAGACGAGATTTCTCAACTTGCTTTTTACTTCTATTCCGACTGAACACTATTTTGGAGGTATTTGTATTTTATTAAGCTTGGGCGTGATTTCTCTGATTTTATGGGAAGTGTTCACTTCCGCTCATATAAATTATCTCTTATCTCTTTTATCAATGGTCGCGTTTTTTTTCTTTGT
>N_81
TATTGTAACGTACTTCGTTCAGTTACGTATTGCTAAGGTTAATAGGGAAACACGATAGAATCCGAACAGCACCTAGTAACCAACAGCGACAATAATGACGTCTTTTTTGAATTGTTTGCCTTTAAAATGATTCATTACTCTGTCCTCTCTGTCTTTTTTCTCAATTTTACACTAAAATAGATTTTTTGGAAAACTTTGCAACAGAACCTTTGTATGAACCTTTATTTCTACATTTTTTTCTCAAGCACACTACTGATAATGATTAAAATAATCGGCTGGATTGCAATGATACTTCCGACAATAATAGCTGGAATGATGTAGTCTAAACAAATAAATATAACTGTTGCCACCCCTAACAGTATTGTGTTAAACATATTTGTTATATTTCCCGCTTTTTCTTTGATTATGATATTCCGTTCGTCCATAACATTGATTTTGTAGTCTGCATCATTTTTAATCATTTTATCATGCAAAATTTGAACATGAGAAACGCCAAAAACGGCACTGAATAAAATAGCAAGTCCAATATCTACCATTTTAGGAAAATCTGTAACCAAAATTGTCACAATCAAAAACAACGAAACAATATAACCGATATACCAAATCTGACCCTTATTTTTCATCTTCACTTTCCTCCTCATAGATAAAAATTTCTTCAATGCTCATTTGAAAGTACCTTGCAATTTT
>N_82
ATTTTTATGTGCCTGTTTCTTCGTTTAGTTACGTATTGCTAAGGTTAATAGGGAAACACAATAATCCGAACAGCACCTTTAGCAGCTATATTTTTTCATTGATGTGCAAGTGATGAAATCGTTTTTAATAAAAAAGATACAGAGAAAACGCGAGGTGTAAAATATGAAAATTACGTATCATGGACATTCCTGTTTAACAATTGAAATGGAAAATGGCCAACGCGTGATGATTGACCCGTTTATTACAGGAAATCCATTGACAGACTTAACTGCAGAAGAAGTAAAGACAGATTGGTTGCTGATTACTCATGGTCATAGTGACCACATAGGAGATATGATTCCTATTGCAAAAGAAAATCAAGCCACAATTATCAGTATTGTTGAGATTGCTGATTATGCGAACAGCAGAGGAGTAGATTCATTCGGTATGAATATCGGTGGAAAACATGCGTTTCCATTCGGCGTGGTAAAATTCGTACATGCACAGCATAGTTCAAGCTATGAAGTAGACGGTATCGTTCAGTAAGGTGCTGTTCGGATTCTATCGTGTTTCCCTATTAACCTTAGCAATAC
>N_83
GCTCTATCATATACTACTAACTAAGACATCTGCTAAGGTTGATGGGAAACACAAATAAGAATCCGAACAAGCACCTGAACACCCTCTATCAAAATAAGAACAAGCTTTCTTGAACAATGGATTTAGGTCAGTTTGTTCTTATTTATGTGGTCGAGTAGATTTTATCTTCAATAGCTATATCTTTGAACCTTAAATGAAAGAAGTTTTTTTATGAGAAATCCAAAACCAAAAGAATGGTTAGCAAAAGACTACAGCCAAAACTATATTGCTGACTACAAACCGTTTAATTTTGTCGATGGTGAAGGTGTCCGCAACAGTCTTTACGTTAGTGGCTGCTTATTTGCCTGCGAAGGCTGCTTCAACAAAGCTGCACAAAATTTCCGATATGGCAAACCATTCACACCTGAATTAGAAGAACAAATCATCGCTGACTTGCGCAACGATTACGTGCAAGGATTAACTTTACTTGGTGGCGAACCTTTTTTGAATACAGATGTTTGTCTGCAAGTCGTACGACGTATCCGAAAAGAGTTCGGTAGACAAAAGATATCTGGTCATGGACAGGCTATACCTTTGATGAATTGCTACAAGATTCAGAAGATAAATTAGAACTAGGTGCTGCAGTTCTATCGTGTTTCCCTA
>N_84
TTTTTGTGCCTGTACTTCGTTCAGTTACGTATTGCTAAGGTTAATAGGGAAACACGATAGAATCCGAACAGCACCTTTCCTTTTATCTTGAATTCAGTGACGTCTGTCACCCATTTTTTATTGGGTGTATCTACTGAAAAATTTCGTTTTAACACATTCTTGGCAATTTTTCCTACTGTTCCTTTATAAGATTTATATCGCTTTATTCGGATTTGACAGGTAAGTCCCATTTGGGACATTAATTTTCTAACTGTTTTATGATTGATTGTATATCCTTTCATCTTTAACGCTAAAGTGACTCTACGATAACCATAAGAGTTTCTTTGATTCTTTTACAATCGCTGTAATTTCTTGCTTTATCTTGCTATATTTATCTGGCTTATCTAATTTTTTTACCCAGTAATAATAAGTTGACTTCGCTAATTGTGCAATTGAAAGTAATAGATTCAATTTAAATTCTTTTTTGAGCTGAAGGATTGTTTTAACCTTGATTTCTTCTTGCTCAAATCTTGTTCTTGAATCAAGGTTTCTAACTTTTTTAAATATGCGTTCTCTGCTCTTAAACGAATAACTTCTTCTTCAAGAGACTCATCTTTAAGTTTTTTAGGAATGTTTAGCTTGGAATTCATACTAATTTTTCTGCCCCTTTTTTGGCTCTCAAGTGAAGAAGCACCGCCTTCTTCATATTGCTCTATCCATTTACTTAGAGTTCTATTTGAACCGATATTAAATTTTTTAGCAGTTTCTTGGATAGAAAGACCATTTGTTTCCATATATTCTATAACATCAAGTTTAAATTTTGTAGTGTAGCTTTTGCCACCTCCAACCAAGCCTTCCCAACCATGATAGTTATAAATCCTTACCCAATGTCTAACCAGTGTACGATTTATTTGATATTTATGTGC
>N_85
TGTTGCCATGTTATAGTACTTAACCTCATTACGTATTGCTAAGGTTAATAGGGAAACACGATAGAATCCGAACAGCACCTTCAGAAATAAAATGAATTATGTACTACCTTTAAAGTCATTAAGAACTACTTAAATAAATATGTTATAATTAAATCTACCAGAAGAACGTATGAATAAAATTTAGTTTTAAAATTAAAGAAGGGTAACTAAGTACTACCAGTGTCAAAACAAAAAATAAATTAAGAACTACCTTATGCATATAAAACATACTACCATTACTAGTAATATATACTACCTTATTTCAGTAGTATATATTATATTCTTCTTATAAGACAAGGCTTTAGGCTAAAAACAATAGATTATATACTACTAAAAAATATGTATTCAGATAAGTCTATACCAATGTCAGATATATATAATAATTATGTACTACCATTAAAATTAACTTATTTAATAAGATACTACTGTGTTAATCTGAGAAAAAAATTACTTTAAAGTAGTTACATACTACCTGTTAAATTAGATACTACCATTAATACTTAAATTAGATACTACCTATATTTATGTAGTTGCTACCGTTCTAGGAATAAGATAATAAAAAAAAACTACCAAATTGCAATTAAATACTAAGGTGCTGTTGGATTCTATTAGTGTTTCCCTATTTAACCTTAGCAAT
>N_86
ATGTGACATGCCTTCGTTCAGTTACGTATTGCTAAGGTTAATAGGGAAACACGATAGAATCCGAACAGCACCTGCTATTATTCCGGAGTTTAGGTATTTAAAAGTTTATGAAAACAATCACAAACGTAGGTTTTAAAGTCATAATCGTTAGATATTTTAGTTATTTTTCATTCAAAAAAATAGGGAACTAGTGTTTGCATATGTGCTTTTTTGAGTTATAATAATTCATGAAGAGAGGTAATTCACTTATTTCCCCAAGCTGAAAAGCCTGATATTACTTCTTTTCAGGCAGTGCTGCTAATATTCAATTACACTTTTTTGTATATTTTTAGTTGTTTTAAATTTAATTGTCTGATATGCTTGTGATGAATTGATTTTCGTTCTGCACTTTTGGACGATAAATTGTGATAATTGAAAATACAAAAAAAAGAAAGGCCCCTGTAAGGCTCGGGAGACTGGTAAGGTGCTGTTCGGATTCTATCGTGTTTCCCTATTAACCTTAGCAATACGT
>N_87
CTATATATAGTACTTCGTTCAGTTACGTATATCTAAGGTTAATAGGGAAACACAATAATCCGAACAGCACCTCCAAATTTTGTAAACCAGTAGATACCCGGCATATCCTGTTTTTTTAAAAAAATCACTCCTTCATTAATTTTATTGTAACATAACTTTATCCATATAGTTTAACTGAACATAGATATTGTTATGGGTTTATGAACATGAAATGAATTGTTTTTTTGAAAAATAAAGCAAAAAAAGAAAGTGTCCAGAAATGGGTGATTTTATGAACACTTTCAATTAGAAAAAAGAATGTCGACTAGACACTCTTTTTTAAAATCATTATTTTTCTTTTTGATATGTTTTTTGGTCTTTTTTTTTCTTTTTTCTTCAGAATCTTCTAGATTAGAAATTGATTTTTGAATTTTTTGTGTCTCCTGTAAAGTTCGCTGAACTTGTAAAGCTGATTCTTTCGGTAAATTAATTTTACTTAGAATATCGCTATCTTGATAAAAATTTGGTGTGTTCACAAATTCTGGCATAAAAAATTCAAAAATCAATTTCTAATCTAGAAGATTCTGAAGAAAAAAGAAAAAAAGAGACCAAAAAACATATCAAAAGAAAAATAATGATTTTAAAAAAAGAGTGTCTAGTCGACATTCTTTTTTTCTAATTGAAAGTGTTCATAAAATCACCCATTTCTGGACACTTTCTTTTTTTGCTTTATTTTTCAAAAAAACAATTCATTTCATGTTAGATAAACCCATAACAATATCTATGTTCAGTTAAACTATATGGATAAAGTTATGTTACAATAAAATTAATGAAGGAGTGATTTTTTTGAAAATAGGAACACCCGGGTATCTACTGGTTTACAAAATTTGGAGGTGCTGTTCGGATTCTATCGTGTTTCCCTATTAACCTTAGCAAT
>N_88
GCTCTTCTGGCTAACTCGTTCAGTTGCGTATTGCTCACAAAATAGGGAAACACGATAGAATCCGAACAGCACCTAGCCTTAGACCTTCGGTCAGGATATTGATACTAGCGTTGATATCTCGGTCATGATGAGTATGACAAATAGGGCGAGTCCATTTCGAATTTCGAGAGATTTCTTGCCGTCTTTATGTCCACAATTCGAACAGATTTGGCTAGATGGAAACCACTTATCTACTTTGATGATTTTCCGACCGTACCAGTCAGCCTTGTATTGTAATTTAGACACAAAACTAAGCCAAGAAACATCCGAAATACTTTTTGCTAGTTTATGATTACGCAACATGCCTTTTGTGTTTAAGTCTTCAATACAGATGATATCGTGATTTTTGATAATTTCTGTACTCAACTTATTCAGAAAATCAGTACGTTGATTCATTACTTTTTCATGCAATCGTGCTACTTTACGTTTTTGTGTTTGATAATTTCTAGCTTCAAACAGATTGATACCTTTTTGTTTAGCTAATAAGGCACATTCTTGACAACTTACGTTGTTCACGTTTGAGTTTCTTTTCCATTTTGGACGTAAATTTATTATTATCAAACACAAAAACGTAAAGTAGCACGATTGCATGAAAAAGTAATGAATCAACGTACTGATTTTCTGAATAAGTTGAGTACAGAAATTATCAAAAATCACGATATCATCTGTATTGAAGACTTAAACACAAAAGGCATGTTGCGTAATCATAAACTAGCAAAAAGTATTTCGGATGTTTCTTGGTCTAGTTTTGTGTCTAAATTACAATACAAGGCTGACTGGTACGGTCGGAAAATCATCAAAGTAGATAAGTGGTTTCCATCTAGCCAAATCTGTTCGAATTGTGGACATAAAGACGGCAAGAAATCTCTCGAAATTCGAAAATGGACTTGCCCTATTTGTCATACTCATCATGACCGAGATATCAACGCTAGTATCAATATCCTG
>N_89
TTACCTGTACTTCGTTCAGTTACGTATTGCTAAGGTTAATAGGGAAACACGATAGAATCCGAACAGCACCTAGTATGATTAAATCACCACAAAATAAACAACTAGAGGACGATACGCTATATGAATGATTCTATCAAAAAAATGCTGAGAATAACAGAGAAAGATTTGATGATTACAGAGGTCTCTTACGAGACCCTTCAGAAGAAAAAGACATTAGTCGATGCTGTTCTCTCGCCTACTCCTCGTGCTTGTAGAAGTTGTGGTTCTACTGTGGTAGATGGAAACGGGAAAGCAATTATAGTGAAAAATGGAAAAAAGGGAAACGATTGTCCGTTTTGAACAATACAATCATATGCCTTTGGTTATGCGCCTAAAAAAGCAACGCTATACCTGTAAAAACTGTCGCACCCATTGGACGGCTCAAAGTTAAGGTGCTGCGGATTCTATCGTGTTCCCTATTAAACCTCAGCAA
>N_90
TGTTATCATTTACTTCGTTCAGTTACGTATTGCTAAGGTTAATAGGGAAACACGATAGAATCCGAACAGCACCTGTGTTGCCATTCCAACCAATCTAATCGAGTCTTTCAATAAGCAAATTAAAAGATACAGCCGTAGAAAAGAGCAGTTTCAAAATGAAGAATCACTAGAACGCTTTCTAGTCAGCATTTTTGATACATACAATCAAAAATTTCTAAACAGAAGCCATAAAGGTTTTCAACAGGTAACCGATACATTAGTTTCAATGTTTACTGAGTAACTAATTATTTTGCAGGAGGACAATTTATTTACACAAAATTATAGGTGCTGTTCGGATTCTATCGTGTTTCCCTATTAACCTTAGCAAT
>N_91
ATTTTTATGTGCCTCTTACTTCGTTCAGTTACGTATTGCTAAGGTTAATAGGGAAACACGATAGAATCCGAACAGCACCTATCTCAAGTATTGTATTTCGTTGTGCTGTCTATGCTTCCACGTTTGTTCAAGCTTCGTTTTTATCCAAGCTATGCAGCCTTTACATTCCCGCTTGTTATCTCTGCAACAGCTATATTTACTACTGTTCATTACTTCAACAGTTTAGGTATCTATAGTAGCGTATTGGATTTCTTAAAAGTTGCGGAATGTCTGTTTGCAAGTGTAGTTGTCTTCTACGTTCTTGCTCATTACGTACGTTTCTTAATTAAAGAACATAGCAAACATGGAAAATTTGTTTCTAAAAAAATCGCTTAATAATCGATTCAATAGGTTGTGAAAAAGCTGTTCTGCATCAAGTAATAAGAACGGCCAAACAAAAACAGCTGTTCATGTTTTTGTACTGGTTGGGCTTATTACCGCAGATGCAAGCTTTTTGAACACCGTTTACCAAGAGGTCGTAAAAGAAGTGGTCAGCTTCAAGAAATAAGAAGGAATTTACGAAAATTGCTTCTCAAATTTTTGTGAAATTTCGGCTTATTTCCGTAGAAGCTACTTCTGGAACACCGTTTATTCGAAACAAGAGGTCGTACAAGACTTTTGTCACGACCTCTTGTTCTTTTGTCAA
>N_92
GCACAACGGAACAAACCATTACTTGTTCGTTCATGAAACAGCCCCAGTCATACATTAGTTTGATATCTTCATATGAATACATGTTACTTCCACCTTGTAATTGTTTTTTCATTTCTTCGATTTCCTTGGTATTTTGTACAGAAGCAAGCATCGTTTTTGAATTGGTCCAACTTTTACTGACTTTTCTTCAGTAGGACCCGTTTTTTCTTGCTTCATTGCTACATTGTTTAGCATTGCTTTAGAATTTAGCTGTTTCAATTCATCATTTTCTGCCTTCAGCGTTTCGTATAATGCCTTAATATTAGCCAATTCATCTACGCTATCAACAGCATTCCCTTTTTTCTCTTCTTCAGTAGCTAACTCAACCCACTGTTTTTTATCAAAATCAAATCTTGGTCTCCAGTTAGGAACTGGTGGTTTAATCTCTGTACAGTTTTCAGGGATATTTTTTTGATTGTTCAAAATGATTTGCTAGAATCCGTAAGGCTTGATTGATTTGTAAACTACTAGGTGCTGTTCGGATTGTGTGCATCTTCTACCTATTAACACTTAGCAATATTA
>N_93
TCTTTTTCCCTGTACTTCGTTCAGTTACGTATTGCTAAGGTTAATAGGGAAACACGATAGAATCCGAACAGCACCTCTTTTTCTTTCGTTTAATTACTGGCCGTGCTGGTTTCAAATCCTTGATTCCATTATGGGTTCTCCAATAATCGAATTCTTTTCGTAATCTTTCTTTTTCCATATCTGTTCCTTTAGACAGGGATTTGAATACATCTTTAGGTGAATAACCACGAGCTAACAGCTGTACATACCTTCCTTTTGTCAAAGTATCCATATCCATCGCCTCTAAAACTGGTCGCGCCATCTAATTTTCCTCCTAAATAAATTCCTTACTCAATGCCTAAGGTAATACTACCTTTTTATTAATCGTCGTGACTCCTTCTAAGCCTTTATCTGTAAAATTTATTCCTCCAGTTTTTATTCTTCTTTATCCGCTACAAATTCAATAGGTGCTGTTCGGATTCTATCGTGTTTCCCTATTAACCTTAGCAATC
>N_94
GGGGTGGTGTTTGTTGTGTAGTTTCCTTGACTTAAAGAAAGTTATTGCTAAGGTTAATAGGGAAACACAATAAATGCAACAGCACCTGTAAGGAATAGAAGACCCAATTATATTAAACTAGACAGGTTATCCATAGCTCTTAATCTTATTTCATCTCAATACACCCACCGTTAAAGTTCAGTCAGTTATCTTATTTTTCAATCTTTCAATAGCTGATTGCGTTGAGTTTCTTGCCTTTTAATAGCTTCATATAGTCAATTGTTCGAATTGCATCTTATCATACTAAGAGAGCGATAGAGAGCCAAAAATTATCCTCATAATCTATGTCAACATTGTACAAAATGGCTTACAGGGGTTCCTAGGGCTCTAGAAAAGAGCTAAGCTATCGAGGTTAGGTTCTGTTACAGAATTTTTCCATCTTGCTACTGCCTGTTGTGTGGGAGACTTTTTTAGCTAATTCTTTTTGTGTCCACCCGAGTGCTTTTCGCTTTTCTCTAATGACCTTTGCATATTGCTTCTGTTTTCATTAATACACCCCCCTTCTCAGTAGAGTACAACAAGTTGTTGTATTTGTAATGACATTTGAAGTATTTATATATTTTATGAGTTGAAATACATCATATTGTTGTATATAATAAAACAGGAGGGGAGAATAATGAAAAAAGTAAGTAATCTCAGCCCGATACAGAAAGAAAAAGGACTTTCCCAACTTGAGTTAGCCAAAAAAATGAATGTTACACAGCAATGTGTAAGTTCGTGGCAAACAGGGAGAACGATTCCTAAACCCTATCAAGGTGCTGTTCGGATTCTATCGTGTTTCCCTATTAACCTTAGCAATA
>N_95
ATCCTCCACTTCGTTCAGTTACGTAGGCATTGCTAAGGTTAATAGGGAAACACGATAGAATCCGAACAGCACCTCTTGCTGTTTTTTTGCTTTGGCAATCTTTGATTTTTTAGCCATCAACAAATTCCTCCAATTATTTTTATTAGCGTAAATCGTAATCTTTACGCTTTTAGATAAATAATTTAACACGTTACGCGAAAAAAGACAACTATTTTGTTTTGAATCATGCGCCAAAACGAAAAGACATTTTTTTTGTCAAAATAAAGGCATAAACGTAAACTTAAAGAAAAAGGGAGATGGTGACCATGCGAAGATTTGCAATTAACGGTTACGGAGAAGCACAAGATGTTTTTGAAGAAATCGATGCTCATCCCAGAGAAGTCGGTTCTGGACATGTTCGTAGGTGCTGTTCGGATTCTATCGTGTTTCCGGTTCCTTAACCTTAGGCATTG
>N_96
TATGTAACACTGGTTAAGACGTATTGCTAAGGTTAATAGGGAAACACGATAGAATCCGAACAGCACCTTTGCGGTATCTTTTAACAGCTTCTCTGAATAGTCTTTTAATTCAGATTGAATCTGTGATTTGATTGCCTCATATTCGATATCTCTTTTTTCTGCTTGGAACCCGGCTAAATACTGGCTTTTAAAATCAATTGCTTTATCTAACGGGAAAGGTTGCACGCCTTCGACCATCTTTTGTTGCGTATTTTTTGATAAGGCATTTTTTACTAGTTCTTTAAAAGAAAGCTTGCCTGCTCTTGAAACAGCAAATTGCTTCGTTTCTGTGTATTCGATGTCACCTATCCGCCATATGCGGATAACTGTACCATTCGCCTGCATGGCACCATCTACTTCAGCATCTGTAGCCCAA
>N_97
TTTTTGTGCCTGTACTTCGTTCAGTTACGTATTGCTAAGGTTAATAGGGAAACACGATAGAATCCGAACAGCACCTTTCCTTTTATCTTGAATTCAGTGACGTCTGTCACCCATTTTTTATTGGGTGTATCTACTGAAAAATTTCGTTTTAACACATTCTTGGCAATTTTTCCTACTGTTCCTTTATAAGATTTATATCGCTTTATTCGGATTTGACAGGTAAGTCCCATTTGGGACATTAATTTTCTAACTGTTTTATGATTGATTGTATATCCTTTCATCTTTAACGCTAAAGTGACTCTACGATAACCATAAGAGTTTCTTTGATTCTTTTACAATCGCTGTAATTTCTTGCTTTATCTTGCTATATTTATCTGGCTTATCTAATTTTTTTACCCAGTAATAATAAGTTGACTTCGCTAATTGTGCAATTGAAAGTAATAGATTCAATTTAAATTCTTTTTTGAGCTGAAGGATTGTTTTAACCTTGATTTCTTCTTGCTCAAATCTTGTTCTTGAATCAAGGTTTCTAACTTTTTTAAATATGCGTTCTCTGCTCTTAAACGAATAACTTCTTCTTCAAGAGACTCATCTTTAAGTTTTTTAGGAATGTTTAGCTTGGAATTCATACTAATTTTTCTGCCCCTTTTTTGGCTCTCAAGTGAAGAAGCACCGCCTTCTTCATATTGCTCTATCCATTTACTTAGAGTTCTATTTGAACCGATATTAAATTTTTTAGCAGTTTCTTGGATAGAAAGACCATTTGTTTCCATATATTCTATAACATCAAGTTTAAATTTTGTAGTGTAGCTTTTGCCACCTCCAACCAAGCCTTCCCAACCATGATAGTTATAAATCCTTACCCAATGTCTAACCAGTGTACGATTTATTTGATATTTATGTGC
>N_98
ATGTGTACGCCTTCGTTCAGTTACGTATTGCTAAGGTTAATAGGGAAACACGATAGAATCCGAACAGCACCTATTATTCGAAAAAGGGGACTGTGACAAAAGCCGTGTCACAGTCCTTTTTTTCGAATAAACGGTGCTCAAAAGCTTGCATCTGCGGTAATAAGTCCAGCCAAGTTAAAAACATTAGGAGCTGTTTTTATTTGGCTGTTCTTATTACTTGATGCAGACAGCTTTTTTACAACCTCTCCAATAAACGATGTTCAATCAGCTGTCCCTCGATATTAGCTCAAAAAACGGCAAAATATGAGGAACTATTTTTCCGTTTGTTTCTCTAATACTCAGGTCAAACCGCTGATTTCACGAACCTCTGATTCACGGTGTTCCAGAAGCAGCTTCTACAGGAAATAAGCTGAACACTTTTGTTACAACTTCTTTTTTTCTGGAGTTTCTTGGCGCATATTTTTGGAGTCCTTCTGAATAAAGCGTAAAATAAAAGTGAGAAATATGGATAAGGAGGGAAAGGAGATGCTGAATTTTTTATGGTCGTTATTTATCGGCGGTA
>N_99
ATGTTTTTAGTGTTCTTCGTTCAGTTACGTATTGCTAAGGTTAATAGGGAAACACGATAGAATCCGAACAGCACCTAAATCTACAATTTGTTTCTACAGCTGATATGCAAAAAGATGCGAAAGATTTAAGCCTTAAATTTTTACCATATTCTTTATTAATATCAATTTTATTTTCTGCTATTATTTCTTTAATTTATGCAAAATCAATAAAAAATAATATACAAGAAATAAAAATTGTTACTGATAAAATGATGAAACTTGATAAAAAAATGAGTTTAAAAAGTTAGCTCTAATGATGAAGTTGGAGAATTAAAACAACAAATTAATGATTTGTATTCTACTTTATTAAGAACAATTGACGATTTGGAATTTAAAAATAAAGAAATTTTAAAATTAGAAAAGTTAAAATATGACTTTTTTAAAGGTGCATCCCATGAACTTAAAACCCCTCTTGCTAGTCTTAAAATAATACTGGAAAACATGAAATACAATATTGGAAAATATAAAGAAAGAGATATTTATATTAATGAATAGGTGCTGTTCGGATTCTATCGTGTTTCCCTATTAACCTTAGCAAT
>N_100
ATCTTTTACATTTACTTCGTTCAGTTACGTATTGCTAAGGTTAATAGGGAAACACGATAGAATCCGAACAGCACCTTTATATATTCTTCTAAAGTTCCCCATTTAATCCAGTCAATTGTTGAATTAGTGATAGTTGATAATAATTTCAGCTTTTGTGGATTTGGTAAATTGGTCCCACGTTCCCAGTTGGATATGGTCGCACGTGGTGAATTATCTATTTTCCTCCAAGTTCTTCCATAGTAAAACCACATGAAAGGCGTAATTGTTTGATTCGTTTTCCTGCTTCTGAAGGATTTGGCTTCATCTTTTTTCTCCTTTTTATTTTTAAAGATAGTATATCATATTTATAAAATAAAAGTATTTAAAAGTATTTACTTTTTATCTGGAGTATGATACTTTATTCTTATAAATACAAATAAATACATTTTTTTACGCAATTTGTATTTATTTGTACTTATAAAGGTAGAGGAGTTATAGAATAATTAATTAAAAAGGAGAGGTTTTTGTGGAAGCAATAAAATTAATGATTTCAGAAGAACAGGAGGAAATGTTTCTAAAGCAGTTGGGTGTACTCAGGATTCTATCGTGTTTCCCTATTAACCTTAGGAATACG
>N_101
AATTTTTATGCCCTCTACTTCGTTCAGTTACGTATTGCTAAGGTTAATAGGGAAACACGATAGAATCCGAACAGCACCTAAGCAGCACGACGAAAAATGTACTGTAATACAATTACTGCAGTGTCCTTATAAAAATAGAAAGAGGGGGAGTGGCAAAAATCTTGCCAAGCCCCCTTTTGCAACTTATGATAAACGGTGTTCAAAAGCTTGCATCTGCGGTAATAAGCCCAATCAAATCAAAAACATGAGAAGCTGTTTTTTCTTGGCTGTTCTTATTATTTGATGCAGGACAGCTTTTTCACGACCTCTGTAAACTATAGGAATCTGTTAAATCAAGGGAGCAGAACTTGCC
>N_102
GTCGTTACTTGGTTCAGTTACGTATTGCTAAGGTTGATAGGAAACACGATAGAATCCGAACAGCACCTGATTTCGTTTAGATGCGATTTCTCATGTAAAAAAAGATAAATATCAGTAAAAGCCACAGAGAACCCTTTCTCACCCTTTCAAAATGTCTCAGGAATCGAAGAACATTTGACCGATTTGAAACATGTTTTTGAAGAGTACGATATCATGACTGTCGGAGAAGCAAGTGGTGTCACTGCAGAAGAAGGACAGGTGCTGTTCGGATTCTATCGTGTTTCCCTATTAACCTTAGCAATACGT
>N_103
TGTGTACGCCTTCGTTCAGTTACGTATTGCTAAGGTTAATAGGGAAACACGATAGAATCCGAACAGCACCTCGTAGTTCTAAGGCTTTTACTTTTATCTAAGCAATAATCGTATACAAAGGAAATTTTTGACCCTTAGAAAGTCTCATTTTATCAGACGTAAGCTAGGCATTGCTGAATTTTGTTAATTCGGTTTTAGGTTGTGCTTTGAGCATAATATGAAAGTATTCTTTATCACGATTTCATTCATCTAAGGTAATGTGATGTGATTCTGAAATTCTTTCAAAGGCAGT
>N_104
ATCTTTATGCATGTTCTTCGTTCAGTTACGTATTGCTAAGGTTAATAGGGAAACACGATAGAATCCGAACAGCACCTGCTGTCTTCAGCACTTGACGTACGTATTTTTCAAAGTTTTCAGGCACGTTTGTTTTTACAGGAGACAAAGGCGAACAGAAAAAACCGCCGCCAATCACTGATTCTTCTTCTAGTGCTCGTACAGCAAAGATGCAGCCGATTGATAATCCTAATACGGCAATATCAGAAAACTGCTCAGACTGTAAAAAATGGATGGCTTTTTTAGTGTCTGCCCACCAGCTTTCTGCTTTTTCTTGCAAGATATCATATGGCTCCATTGTTCCGTGTCCTTTAAAAAGCGGCGCATAAACTGTATAATCTGCTTTTTCCAAAAATCGTGCGAGCATTCGAACATCGTTTGGACTTCCTGAGTAAGCGTGAAGCAGCAAAACCGCTCGCTTTCCATGTTTTGCATAAAGGGGTTTTGGTAATTGTCTCACTCGTCTCACCTCTTTCGCCTCATTTTACCATAGTTTCTTTCATAACTTCTTCTTAAGCGTTCTCTTTGCAATAAAAAAAGCCGCCCGCCGTTTTGCGAGAGGCTTATTCAACTACTTC
>N_105
GTGTGCACTTCGTCAGTTACGTATTGCTAAGGTTGATGGGAAACACGATAGAATCCGAACAGCACCTGCAATGGAAAAGAAACTAAACGAAATCATCCAATAGAACTGATTTTTGTGTGAAAGAATAACAAGAGACATATGGAGAACAGACAATTATTTGCTTCATCAAAACAATTGTATTTCCCCCTGTTTTTCATATATTCCTCGCCAAGATATTCTTTTTTATAAAACGTTCTATTGGATGATTTCGTTTA
>N_106
GTGTGTGTGCATACTTACTTCGTTCAGTTAGGTATTGCTAAGGTTAATAGGGAAACACGATAGAATCCGAACAGCACCTGTGTCAAAGACCGAAAAGAAATCTGTGATGACTTTAAGGCTGTTTATCAAGCTAACTCAAAAGAAGAAGCGAATACCTTCTTATCCGGCATGATTGAGAAATGGAAGAAAAACTATCCTAAAGTGACGCAGTCACTCATAGAAAACCAAGACTTATTAACTTTTTATGATTTTCCACCTAGCATTCGTAGAACCATTTACTCAACCAATCTAATCGAGTCTTTCAATAAGCAAATTAAAAGATACAGCCGTAGAAAAGAGCAGTTTCAAAATGAAGAATCACTAGAACGCTTTCTAGTCAGCATTTTTGATACATACAATCAAAAATTTCTAAACAGGTGCTGTTCGGATTCTATCGTGTTTCCCTATTAACCTTAGCAAT
>N_107
AAATAGGTCCAACTTTTACTTCTATCGTATTGCCTATTACAGAAGTCTTTGCATAATAAATCCGTAGACGCTGTTTTGCTCGATTTTTCATCTACATAACACTGGATAGAATACGTCCTTCTACAATCAAGGTGCTGTTCGGATTCTATCGTGTTTCCCTATTAACCTTAGCAAT
>N_108
ATATTTTTTTATGTTGCTTGACTTCTAGTTACGTATTGCTAAGGTTAATAGGGAAACCAAATAAGGAGTCCAAACACCAGCCTATAACGTTACAGGCGGTATCAAGCCAGCAGGCTTATAGCTAGTGACCTAAGGATATATATGTATAGATAAGATTATCGGAACGAGGAAAGGTATTGGGTTCTCATCAAGAGAATAAACTGACGAAGAACAATAAGCAGTTGAACTAATGCTGAAAAGCAGAGGGCGAACCTAAGAAATTCTTGTAATGAGAATGGAGGAATGCCCTCAAGTCGTGTATATATTGAGAAAGTATTATGTTGTTTCAATAAGGATTACGAGTCAAGATAAAAAAGCTCACTCAATTTCAAGTAAAGGAGTGAAGCCTTATGCCTAAAAATAAAAATGAAACATTGTGTGTAGAAGATTTAAGACACGCTGAATATTACGAAATGCAAAACACCTTTGATGATTTATATGCCAAAAGTAAGAATGGGAATCT
>N_109
TGAGGAAGTAGCATTTTTTTTCACATATCCTCTTCTTCATTTTGAAAGGTGAGACGACTGCCTAATCTGGCTATCGTCCCACCCTCCAACTTTTATTAGTATGATTATGTGATTATTTTTCTGTTACGATATTATCTACTTCGATTGTTTGAGTGTCGCCTTTTTCAGCTGCATTCACTAATTGTTGTGCGTACATGATGAATGAATGTGAGCTGTGTGTAGCACCTGTAACAACTTCTACATTAGCAGGTGAGCCATCTTCTTCGCCCATTGCTTTGACGAATTCGTCGTTCAGAGTAGGGATGTAAGTTTTTGGTTCTGTACCGCTTTTTGCTTTCATATTTTCATTATATTCTGTATCATCTTGTTTTGATTTACCGTCTTTGTCGATATAATCAAAGTTTGATTCAGTTACTTTGCCGCCAGCAACTGTCATTTCGAATTGCACACGGTAGCCGTTAGAGTAGTTCTAGGTGCTGTTCGGATTCTATCGTGTTTCCCTATTAACCTTAGCAAT
>N_110
CTGTCCCTGTTCTTTGGTTCGGTTGCGTATTGCTAAGGTTAATAGGGAAACACGATAGAATCCGAACAGCACCTAGTAAGGCTTGGAAAAACCATTTTGCATTTTGTTTTTTCAGTTCTTCCAGTGTTCGATAGTACGTCGCAATGAGATTCATTTCGACACCTGATTCAATGATTTCTTCCACAGCTGACAATCTTTCCTTATAATGTTTTTTTGGAACACGTGCTCCATGGTATAGGAATGTCATATCATTTCCATTTTTTGTGCCATTTTATCCAAAGGTAATTTGACAAATTGGTCACATAGTAATTTTGAGCCATATTTTTTTCTCCTTTTTAGTTCTCTAATTTGGTTAACCAATATTCGTTTTCATAAGTTTCCATGTTTTCTTGATAATGCAGTTCATATCCTGCAATCTTCACTAGGTCTTCAAATAGCATAGGTGCTGTTCGGATTCTATCGTGTTTCCCTAACCTTAGCAATACG
>N_111
GCTTTGTGCTTCGTTCAGGTTACGTATTGCTAAGGTTAATAGGGAAACACGATAGAATCCGAACAGCACCTATCTACAGATACGTCGAAGTAGTCAGCAATTTCTTGTAACTTTTCGGCAGTTGGCTGTTTTCCTGCGTTTAACACTAAAAGTAATTCTGCCATTATTCAAATCTTTAGCGACTTGTTGAAGGTTTTTATTCTTGTTTTTCGCTAGTTCTTTTATTCTTTCAAATGTTGTCATTCCAACGTTCCTTTCCAACACGAAAAATAATTACAAAAAGAGTAAAAATAGCTTTACAATTTTACGATATAGAGTTATTATTTATCCGTAAGTTAATTTGATAGAAAAAAGCAAACTAAAAACACACCTTATAGCATAAAGTTTGGCGACCAAGTGCAAATAAAAGGTTTTGTTATAGGCTTATTTCTCTATGTATTCATTTTACTCTATAGTGTTAAAAATGTCAATGGAAATTATATTTTTTCTATCATTTTAACTTACAAATTTATAAAAAAAGGAAGTGGGTTAATGTCAAAAGGTGCTGTTCGGATTCTATCGTGTTTCCCTATTAACCTTAGCAATACG
>N_112
TCTTCCCTGTACTTCGTTCAGTTACGTATTGCTAAGGTTAATAGGGAAACACGATAGAATCCGAACAGCACCTAGTAGCAAAACAAAAGTCTAATTCCTCGTGAACTTTAGGACCAATATTGAAATACATCATGTTCCAAAGCTGTGCCCACATCTCGGCTGTCCAGATTTTTATATTTGTTTTTTGCCCTCTAAGGTAGCGATATAGCCGATTAGAATCCAGATAAACCTTTTTCCAATAATTCGCTTTAGGGCGGTTAATAACCCACTGTGCGCCTCCTGAATTAGTGTTTATAGTTTCCAAAGATTCTACTGTAACATTTACAATGTTTGCCATATCTTTTAGAATATTTTCTCCGTTTTCACAGCTTCTAATATAATCAAGACTTAGATAACTACAGCAGTCGCTACAATACCAAACATCATCTTT
>N_113
ATTTCCTGTACTACATTTCTCGTATTGCTAAGGTTAATAGGGAAACACAATAAGAATCCGAACAGCACCTTTCAGCTCTTCGTAATTTCGATAATTTTTTAAATACAGCTTATTCAGCCTCATTATCGTCGTTTCCTTTTTTTACCATAAAAAAAGTTCCTACTTCTGGAACTTCAACCATCATGCCGGGATAAAGTTTGCGTCCACGACGATTTTCTGGTTCGCCATCGACTAACACAGTGTTTTCTGCCAAATACCATTTTGCTTGTCCGCCACTACCGATAACTGTGACTTCTTTCAACATTTGGCCCAACGTCATGAATTCCGTATTTAGAATGACTTGTTGTTTCAATGCCCATCCCTCATTTTCATTATTAAAAGTATACTCTATTATACCTTTTTTTTCGCAATAAAACAAATTTATCCATATATTTTTCCATATAAGACGATTTAATCTAAAAAAGGTGATTTAAACAAAAATAAACAGAAAGCCTTAAAAGAGATTTTAGGGCCTTCTGTTTAAAATTTTATTTTTTCTATTTCTTTTCAATTAAATTTTCAAGAACATTGAAAATCATTGTTAATTTGTACGTACAGGAGTAATCAGCTGAATAAATTGAACGCCATCTTCCGTTGGTTCCAATGTAAATGGACGAATAGCAGAGATAAATTTCACTTTAGGTGCTGTTCGGATTCTATCGTGTTTCCCTATTAACCTTAGCAAAC
>N_114
TGTTATGTCTAACTTTCTCGGTTCAGTTACGTATTGCTAAGGTTAATAGGGAAACACGATAGAATCCGAACAGCACCTCTTACTTGGTGTGAATAGTTATCTTTTCGGTCATAATAAATATGGAATCCGAGAAATTGCGGAAAGCAGCATGGGGACACGTATGTACGGATGCGCTGGTCTTGAACTAGTGGCAATCTTGAAAGGAAACCACATTGCTTATATTTCAAACCTTAGCCCTTGGGATTATGCAGCGGGAAATGTCTTATTGGAAGAGTTTGGTATGGTAACAAGCGGTCTTTTTGGTACTCCTTTGACATTTGAAAAAAGGGAATACTATTTAGCAGGGACTTCTTGTGCATATGCAGAAATCGCAGACCTTTTGAAAAAGAAGGCTGAAAAAAAGGTAGAAATCATTCACAAAAATGATAAAAACGAGCAAAAGATTAATTTTCTCGAAAAAATGAAAACATTTTACTATATTTCATGAAAAAAGTCTGCTATAATTAGCAGTCGAGTAAAATTTGCCCTGTCATAAAGAACCAATAAAAAAGGAGTTAAGGTGCTGTTCGGATTCTATCGTGTTTCCCTATTAACCTTAGCAAT
>N_115
TTTTTTGTAACCTACTTGGACTCAGTTGCATATACTAAGGTTAATAGGGAAACACGATAGAATCCGAACAGCACCTTAGAATAATCTTTAAAGCTGTTTTTCCTATATAAACATTCTCGTCTAATATATAATTATTGACAGTTATTTTCTTTTGATTTGCTAATATTTCATACTTTTTTAATATGTCTTCTAATGTATCATTTATTTTCAAATATTCTTCATCATTATTCAAATTTTCTATAGAATGAACTGATAATATTTGAGAAATATTTTTTGTTAAACTATCAACGATTTCAATACATTCATTAATATAAATATCTCTTTTCTTATATTTTCCAATATTGTATTTCATGTTTTCCAGTATTATTTTAAGACTAGCAAGAGGGGTTTTAAGTTCATGGGATGCACCTTTAAAAAAGTCATATTTTAACTTTTCTAATTTTAAAATTTCTTTATTTTTAAATTCCAAATCGTCAATTGTTCTTAATAAAGTAGAATACAAATCATTAATTTGTATTCTACTTTATTAAGAACAATTGACGATTTGAATTTAAAAATAAAGAAATTTTAAAATTAGAAAAGTTAAAATATGACTTTTTTAAAGGTGCGTCCATGAACTAAAACCCCTCTTGCTAGTCTTAAAATAATACTGGAAAACATAATACAATATTGGAAAATATAAAGAAAGAGATATTTATATTAATGAATGTATTGAAATCGTTGATAGTTTAACAAAAAATATTTCTCAAATATTATCAGTTCATTCTATAGAAAATTTGAATAATGATGAAGAATATTTGAAAATAAATGATACATTAGAAGACATAAAAAAGTATGAAATATTCACAAAACAAAAGAAATAACTGTCAATAATTATATATTAGACGAGAATGTTTATATAGGAAAGACGGCTTTTAAAGGTATTTTCTAAGGTGCTGTTCAGAATTATCATGTTTCCTAACCTTAGCAATA
>N_116
ATTTTTATGTGCCTGTTTCTTCGTTTAGTTACGTATTGCTAAGGTTAATAGGGAAACACAATAATCCGAACAGCACCTTTAGCAGCTATATTTTTTCATTGATGTGCAAGTGATGAAATCGTTTTTAATAAAAAAGATACAGAGAAAACGCGAGGTGTAAAATATGAAAATTACGTATCATGGACATTCCTGTTTAACAATTGAAATGGAAAATGGCCAACGCGTGATGATTGACCCGTTTATTACAGGAAATCCATTGACAGACTTAACTGCAGAAGAAGTAAAGACAGATTGGTTGCTGATTACTCATGGTCATAGTGACCACATAGGAGATATGATTCCTATTGCAAAAGAAAATCAAGCCACAATTATCAGTATTGTTGAGATTGCTGATTATGCGAACAGCAGAGGAGTAGATTCATTCGGTATGAATATCGGTGGAAAACATGCGTTTCCATTCGGCGTGGTAAAATTCGTACATGCACAGCATAGTTCAAGCTATGAAGTAGACGGTATCGTTCAGTAAGGTGCTGTTCGGATTCTATCGTGTTTCCCTATTAACCTTAGCAATAC
>N_117
GCTTTGTGCTTCGTTCAGGTTACGTATTGCTAAGGTTAATAGGGAAACACGATAGAATCCGAACAGCACCTATCTACAGATACGTCGAAGTAGTCAGCAATTTCTTGTAACTTTTCGGCAGTTGGCTGTTTTCCTGCGTTTAACACTAAAAGTAATTCTGCCATTATTCAAATCTTTAGCGACTTGTTGAAGGTTTTTATTCTTGTTTTTCGCTAGTTCTTTTATTCTTTCAAATGTTGTCATTCCAACGTTCCTTTCCAACACGAAAAATAATTACAAAAAGAGTAAAAATAGCTTTACAATTTTACGATATAGAGTTATTATTTATCCGTAAGTTAATTTGATAGAAAAAAGCAAACTAAAAACACACCTTATAGCATAAAGTTTGGCGACCAAGTGCAAATAAAAGGTTTTGTTATAGGCTTATTTCTCTATGTATTCATTTTACTCTATAGTGTTAAAAATGTCAATGGAAATTATATTTTTTCTATCATTTTAACTTACAAATTTATAAAAAAAGGAAGTGGGTTAATGTCAAAAGGTGCTGTTCGGATTCTATCGTGTTTCCCTATTAACCTTAGCAATACG
>N_118
CTTTGTCCTGTACTTCGTTCAGTTACGTACTGCTAAGGTTAATAGGGAAACACGATAGAATCCGAACAGCACCTTTTTCGTAAATAAGTTAATTCACTTAAATTTAAAGAATATTTTATTTGCAGATTTTCTTGCGAAGAATAGTGCTTTATAATGCTTCTAACATCCTCAGTCCTTCAAATTTTGCAAGAATATTTCCAATCGTGGATTCTTTTTCCACTATTGAAGCTGTCGTCAGTTCGCTATATAGCCATGGCGAATACGTAAATTTTGTTCATTAGTGATTTCATTGCTCAAACTAATTGAATTAGGTGTATTAAGAAAAAACAGACATTCTGTACTATCAATCATATTATTTAAAGCTGTAGAAAGCATCATATGAACATGACTAGTTGTTACATTTCTTTTATCATAATCATATGTTTTTGTTTGTTCCTTAGGTGCTGTTCGGATTCTATCGTGTTTCCCTATTAACCTTAGCAATACAT
>N_119
TAGTGTTTTTGTGACCGTACCTCGTTCGTTACGTATTGCTAAGGTTAATAGGGAAACACAATAATCCGAACAGCACCTACTCATTGAAACACTTATCGGAGGAATATAACATGAGAAAAACTTCTGTTCAAAAACACGTTACCCTTTATCCCAGTCACATTGACGTTTTAGATTCCATCATCGAAAAAAATCCAGATATCAATAACTACTCGGAAGCCATTCGTTTTCTATGTATGAGTTATGAACCTAATACTAATACGACAACTACCAGCAACCAAGCAAAACTAAATGCGATGGGAAAAGAAATTTCTATTATGTCCGAAATCATTCAAGATTTGCTGATTTATATCTAAAAGATACTGGTGTTCTTATCGGTACAAATTCTAAAGTATATCAAGAAGTGAAAGAAAAAATTGAAAATCAACTCAATCCCTCCCGACGAAATCAACCCAAAAATAACATTCAAAAAGAAACCAATCAAACATTCACTTCTAGAAATTTGGTTTCCAACAAACTTTCTAAAAAGATGAAAAAGAAACCGAAAATTTTTTCTATTTCTCCGTTTTTCTTTAGGGGGCAGTCTTCCAGCAAGATTTGCAAGT
>N_120
TATGTTGTTATGTATGTAACCTACTTCAACTTACTCAGTTACGGTAACTGCTAAAGGTTAATAGGGAAACACGATAGAATCCGAACAGCACCTACTTCTTCTCGAGAGAAAATAGAAAGAAATCTCTGTGAACGATTGGGCCACAGCAGAATTTCAATTACGATGGATACTTACTCGCATGTAACAGATAAGATGAGAAATGAAACGGTCGATATCAGAAAATCTTGGAACCTTGCCTATAATTTATGGGACTGATGAATCAGAATTGATTCTTCAGCCCCATTTTTATTTTAGGTATTAAAAAACATATCGTTCTCTAGTATGATTAAATCACGACAAAATAAACAACTGAGAGGACGATATGCTATATGAATGATTCTATCAAAAAAATGCTGCGATTAATAGAGAAAGATT
>N_121
ACCGGGCAGAGTATTGACTTCGTTCAGTACAATGCGGCCGTTATCTTGTAAAAACATATCCACACGGGCTAGACCTCTACAGCCGAGCGCTTTATATATTTTTTTTGCCGTTTCCTGTATCCGTCCTCGCTCCTCTGCTGAAAGGTCTGCGGGAACGGTTATAACTGCGTTTTCAGAGCCTTTTTCCGGCTCGACTTCCTGATGAATACGAAAGATTCCGTACTGCAGCCTGATTTGGTCCACCTCGCCAACAGCTAACGCGGCACTGTTTCCCAATACCGCACAACCGACCTCACAGCCCGAAACAGCCTGCTCAATTAAGATTTTGCTGTCATATTGTCTTGCCGATTCAATTGCGTAGTCCAATTCGTCCGCGCTATTGACTTTTTTCACACCGAAGGATGAGCCTGAACGCGCCGGCTTAACAAAAACAGGATAGGTAAACGTAGCTGCCACCGGCCTATCATCTTTATTAATAACCCAAAAGGCGGGAGTAGCTATCCCAGCATTTTTCGCAACGATGTATGTCAACGATTTGTCCATACAAATTGCTGAGCTTTGAATATCGCAGCCTACAAAAGGGATACCGGACAATTCAAACAGACCTTGTATGGATACCATCTTCACCTGACTTGCCATGCAAAGCTGAAAATGCTACATCAACATGGTTGATTTCATATTCATGGTTCTTTTTAACAAGTAATCCGTGCATTTTTTTATCCGGCGAGAGTACAGCTGAATAGCAATTGTCGTTTTCCCATTCCGCGCAAGGTTTTTCGCACATTTTCCATACACCAGATTTCGTAATTCCAATGTATAACAGGTGCTGTTCGGATTCTATCGTGTTTCCCTATTAACCTTAGCAATA
>N_122
TGCTCAGCTATTTTATTTTTTTACTCACCTCTTTATCAAATACAATTTTTTGCAAATTCGAACTAATATAAAAAATGAACACATGATTTTTTTTTAAAGCAAATGCTATGCGATAATTTTTTTTATTAATTTTGACTTTCATCTCGTATATTCCTTTTGCCGAACGAGTACGCACTGGCTTTATACGAAAAAAATTATGCTCCAAATACTCTGTCACTTTGTGGGAAATTGCTTCTTTATACATGAAATGTTCTTCTTGTGGAAATTGCTTAAGTAGTTCACTGTCAAATTCAACAGTATAATCCATGTTTTATTTCCTTTCTATACTGATACATTATAAAAATAAACAATTTTATAAGTCTCTATATTTCATGATGAATGACAAAGGTGCTGTTGGATTCTATCGTGTTTCCCTATTAACCTTAAGCAATAATGGTGGTGGTGGCAAGTGTAGTAGTGACTGGTGATGGATTGCATACATAATGGTGGTGGTGGTGGCATGGTGGCTG
>N_123
TGTTTATTGCCTGTACTTCGTTCAGTTACGTATTGCTAAGGTTAATGGGAAACCAGATAGAATCCGAACAGCACCTGAAAAGAACTACTCTAACGGCTACCGTGTGCAATTCGAAATGACAGTTGCTGGCGGCAAAGTAACTGAATCAAACTTTGATTATATGACAAAGACGGTAAATCAAAACAAGATGATACAGAATATAATGAAAATATGAAAGCAAAAAGCGGTACAGAACCAAAAACTTACATCCCTACTCTGAACGACGAATTCGTCAAAGCAATGGGCGAAGAAGATGGCTCACCTGCTAATGTAGAAGTTGTTACAGGTGCTACACACAGCTCACATTCATTCATCATGTACGCACAACAATTAGTGAATGCAGCTGAAAAAGGCGACACTCAAACAATCGAAGTAGATAATATCGTAACAGAAAAATAATCACATAATCATACTAATAAAAGTTGGAGGGTGGGACAATAGCCAGATTAGGCAGTCGTCTCACCTTTCAAAATGAAGAGAGGGAGCCGGAAAAAACTACTATTTT
>N_124
ATGCGTGCTTGGTTCGTTACGTATTGCTAAGGTTAATAGGGAAACACAATAATCCGAACAGCACCTAGAACTTTCAATAAAAGATGGTAAACTTTACCAATATCCAGTAGAAGCTATTACATCATTACGTGCTAGTTGAACAAATTTACAGCAAAAGCAGAAACAAATAATACTTATGAGCTTGAACTAACTTTCCTCCAAATCAGAAATCGGAGTTACTTCTTTTCTCTGATAGTAAAGGAAATGGACTTAGCTTGATTGTAGATACCAAAGAAGGAAAAATTATTGAATCGCAGCAAAGCAGGCATTCAATATGCCACTGACTTTGGTACGATTCGTGAATGCTCAATTGATACTAAAGAAACAACTGCTAACATTTTTGTAGATAACTCAATCATTGAGATTTTTATTAATGAGGAAGAAGTCTTTTACTAGTCGTGTATTCCCTGAAAATCACCAAAATGGTATTCAAATCAAATCAGGCGAACCTACTGGAAAATACTTTGAATTAAAATATTAAAATGGTAGCAAAATTAACTGATGTCGCTGAATTAGCTGGAGTTAGCCCAACAA
>N_125
GTTATCTTGTGTGCTTCGTTCCGTTACGTATTGCTAAGGTTAATAGGGAAACACGATAGAATCCGAACAGCACCTCCCATTTATGGTCTAAGACCACGATGCCTTCTCCGATATAAGAACCGCTGACAAACAAGTTCATGTACTTTGTCTTATATACCAAAGGAACCGTTGCATTTTCTTCAAAGACCGCAACGTCAAAATAATATTCACCAGCTAACAAACCTAACTTTTCATACTCCAGATAAAAGATATTCTCTCCTTTTTTCCAAGGAATCTTGATACCATCTAGTAGAGTATTAAGTCCGCATACATAAAAATTGTCGACTGTTCGTAGCGCAATTCCTAAAACCGGATTTTTGATTGTATCATCTTTTACTTCATAAGTTACTTTAACGTATAGTTTTTCTCCTTGTTCCAGCATATCCACCGGATTAGGTGCTGTTCGGATTCTATCGTGTTTCCCTATTAACCTTAGCGAT
>N_126
GTCTTCTTCCCTGTACTTCGTTCAGTTACGTATTGCTAAGGTTAATAGGGAAACACGATAGAATCCGAACAGCACCTAGACGCCCTACACATTTGGTTTGTCTTACTTTGTTCAGTTTTTTCAAAGGTCTACTTCATCGAGAGTGTTCCCAAATTCGTCGGCTGCCGTAGCAACTTTTATATCATATCAGAGAGACAAGCGATTGTCAACTCTTTTTTAAAAGTTTTTTTCGATTTCGTTTTTCGAAATCTTTCGGCAACTCATTTATCATAACTTATCGTTTGTTATTTGTCAAGAACTTTTTTGAAGTTTTTTTCGATAAATCAAGCTTCGCAAGTGGTTCTTTTTTAACGACTCAGTTATCTTATCATGTCGTTAGTAACATGTCAATAACTTTTTTGTTATGTTTTTGAATAAATATTTTCTTCTGTCTTTTGGACAAGTAATAATATACCAACTAAGGTGCTGTTCGGATTCTATCGTGTTTCCCTATTAACCTTAGCAAT
>N_127
TTATGTTAATTTTCTTCGTTCAGTTACGTAGGTATTGCTAAGGTTAATAGGGAAACACGATAGAATCCGAACAGCACCTTTAGGTAAGCTTGAATGATAGATGATATTCTTATCCATGACACCCGCTTTCCTAAATTGCTTCTAATTATCCAAGTAACACACTGAAGTGTCAACTTATTTGAATAAAATTATTCTTTTTCTTTGGACGTTCTCTGATACGTCTTGCCACAAATGAATAAAGAGCAAGGCAAAAAATTGCACCAATAATGCTGGTATCAAATAAAAACCGCCGAGTTCCGGTCCCAGTGGTCCTAGTAAAAATTCGCCGAGCCAACTACCTAAAAAACCGATAATGATATT
>N_128
TATTACCTGTACTTCGTTCAGTTACGTATTGCTAAGGTTAATAGGGAAACACGATAGAATCCGAACAGCACCTTTTGGTTGAAAAGGAGAAGCGGCAACTTTAGAATGGCTGACAGAACAAGGGACACAAAACATTCGTCAATTGAATGAAGTGATAAGAGAAACTGCCATCCCATGGTATAGAAAAGTAAGTGAAAGCACTTGTTAATGTTTCTAATATATTAGTAGTGATAAGAGATATGTGTGATTATAATTTATCATTATTGAAACTGGGAGGATATTTTATATGAATAAAAGATTGTTAGATTATTCAGCTTCAGATTTTTTGAAAGCTAAGCCGATGGAATTAAAGCAGGCAATTTTGGCTTCTGAAGGTAGAACAATTATGGCAGAAAATGTGCCAAGTAGCTGTCCTTACATGGGAAAATCAGTGACAAATGCAGAATTGGAGAGAGCTGCTGGAGCTGATTTAATTTTGTAAGGACAGCTACTTGGCACAATTTTGTCCATAATTGTTCTCCTTCAAAACCAAAATTGCTTGCTTTTAATTCCATCGGCTTAGCTTTTCGAAAAAATCTGAAGCTGAATAATCTAACAATGTTTTATTCATATAAAATAGTTTCAATAATGATAAATTATAATCACACATATCTCTTATCACTACTAATATATTAGAAACATTAACAAGTGCTTTTGGCTTTTACTTCTCATACCATGGGATGGCATTTTCTCTTATCACTTCATTCAATTGACGAATGTTTTGTGTCCCTTGTTCTGTCAGCCATTCTGAAAAGTACCACTCTCCTTTTTCAACGAAAAGGTGCTGTTCAGGATTCTATCGTGTTTCCCTATTAACCTTAGCGAGAATGCTCGT
>N_129
TGTTATCATAATTACTTCATTTCCAGAATACATATGCTTAAGGTTAATAGGGAAACACAATAGAATCCGAACAGCACCTACACTTTTAGTTTGGATTCTCCAAAAAAGCTCGTATTTATTTTGACAACGAATGATGGGACAGAAGGGACAGCTAAACCAATTGAATTTTTTAAAGCTGATTGATGAATAGTTGTTTGATATTACAAAACAATAATTTCACCCGAAGGTGAAACAAGCGAAACTTTACAAAAAGTGGCTAGCATTTGCTAGCCTTTTTGTATTGTGGAGCGTGGGTTTTGAGGGGGATTCAAGGGGGAGCTTGCGCCCCTTTGAAAAGCGGTTATTTGCACCAAATACGTAGGTATTTGGCTAGCAAATATAGAGCTTGCCAAACCCTTTTAGTGAGCTTTACTCATTGTACCTTTTTAGGTAC
>N_130
TGTTTTTGCCTGTACTTCGTTCAGTTACGTATTGCTAAGGTTAATAGGGAAACACGATGAAAATCCGAACAGCACCTACTAACCATAAAATCGATATCAAATCAGAATCTGACATGACGGAATTTTATGAAAATCAAGAACAACAAAAGAAACAGAAGAACTGCATGATGAAGCAATCGTTCAGTCAGATTTAACAGACGATGAATATGAAACAATTGCATTCAACAATGAAACGGTCGAAGAAAAACCAGAAGCTTAACTTTAGTAAGGAGGCAAAGAGATGAAACAAAGGAAAATTCCTTTACGCAAATCCGTGGTTTGGT
>N_131
TAGTGTTTTTGTGACCGTACCTCGTTCGTTACGTATTGCTAAGGTTAATAGGGAAACACAATAATCCGAACAGCACCTACTCATTGAAACACTTATCGGAGGAATATAACATGAGAAAAACTTCTGTTCAAAAACACGTTACCCTTTATCCCAGTCACATTGACGTTTTAGATTCCATCATCGAAAAAAATCCAGATATCAATAACTACTCGGAAGCCATTCGTTTTCTATGTATGAGTTATGAACCTAATACTAATACGACAACTACCAGCAACCAAGCAAAACTAAATGCGATGGGAAAAGAAATTTCTATTATGTCCGAAATCATTCAAGATTTGCTGATTTATATCTAAAAGATACTGGTGTTCTTATCGGTACAAATTCTAAAGTATATCAAGAAGTGAAAGAAAAAATTGAAAATCAACTCAATCCCTCCCGACGAAATCAACCCAAAAATAACATTCAAAAAGAAACCAATCAAACATTCACTTCTAGAAATTTGGTTTCCAACAAACTTTCTAAAAAGATGAAAAAGAAACCGAAAATTTTTTCTATTTCTCCGTTTTTCTTTAGGGGGCAGTCTTCCAGCAAGATTTGCAAGT
>N_132
GTTTTATTTTAAAGATGAAGAAACACAAAATCTACGAATGGTAACATCATCGTGGACCAATTAACTGCAACGATGCTGGAAGTAGAAGGTGTAAACGGCAATATCGATATTCGAAACGGGAACATCTTAGATTCTATTATCGAAACAGTAAATGGTACAGTGACATTTGGTGCGACAGCAGAAAACCTTTCTGTGTCTTTGGTAAATGGTGATGTACGTCTTACGATTAAAGAAGATAATTTGAAAAAAGTAGAAGCAAGTTCAGTGAACGGAAATGTCAAAGTCGCTTTACCAGATGGCATCGGTTTGGAAGGACATGCTAAAACAAGTCTTGGAAGTATCAACAGCCGTCTGTCCAATTACGAAGTAGTTCGTGAGAAAAAAGAACGGACAAACCAAATGTTGCAATTCCGTCGTGTTTCAGATGGTGAAATCACGCAAGTGCAACTTTCAACGACAACAGGAAGTATCTATTTAAAAGATACAGATAAATAAAGAGGTTGTGAAAGAGATGTTCAGCCTTGAGCAATAAGAAGCGATTTTGTAGGTGCTGTTCGGATTCTATCGTGTTTCCCTATTAACCTTAGCAATACGTC
>N_133
ATGTTTATGTAGTTTACTTCGTTCAGTTACGTATTGCTAAGGTTAATAGGGAAACACGATAGAATCCGAACAGCACCTATTATTTGTATCTAATTCCATGGTATATCAACCATTTCCTATATAGACTGATTATGACATGGATTAAAATAAAAAGGCACTATGTCTTAATTGTCGGTTTTTTTCGAGTTACCGAATGGCATTCATCACCCACCTATAGAGGATGGGCGACTTCTGCCTGAAATAAGTTACACTACTTATAACTTCTAATAAAATTAGATTGAGTCATTATTATTTAACATCAACGATTTTCCAGTTTCCATTTTTTTGTAATACTAATTTGTACTGAAAGTAGCTAGTGGTTTTTGATACATTATCAAGGTATTTTATCTTTGTACTCACTAGAAAATTTTTTCCGTTTTGTAGATAAACTGGATTCTCTAACTCCGAAAACTTTAAG
>N_134
TTTTTGACACCTACTTCGTTCAGTTACGTATTGCTAAGGTTAATAGGGAAACACGATAGAATCCGAACAGCACCTCTTTATAAATTTTTGCCAAAACTTCTTCAAATTCTTCTTTTGTCCAGTAAGGAACGATTGATTTTCCTTTTGGAATTGCTTTTGTTCTTTTGGAAATATTCTCATTCAGAAATTGCAGGGTGACCGCATAGTCTAATGATTTACGAAACATACCGTACATAAGTGAACTGTATGCTTGTGAGTATCCGCTATCGTTCAATAACCAAATTCGATAATTTTCACAAT
>N_135
TGTTTTTGTAGCATGTTCTTCGTTCAGTTACGTATTGCTAAGGTTAATAGGGAAACACAATAAGAATCCGAACAGCACCTGATTGTTCTGAGCTTCTGCTGATGTACTGTCTTCGGTTTGTGTTTGTTCTGTTGTTTCAGTTGTTGGTTCTTCGGTTGAAATTGTATTTTCTGAGACAGTAGCTGACTGCAAAGTACTTTCTGTATCGTTTTCAATTCCTGTTTCTGAAGAACTCGATGTCTGAGTTGCGACAGTTTCTGTCAATTATTCAGCTAGCACTGTTGTGTTGGCAACTGCTAGATTTCCTAAAAGAATAACGCTAAATAATAAATTCTTTGCTTTCATCTTTTTTCTCCTTTGAATTATGAAACTTTTCCTAAATAACAGTGTAACTAAAAAAGTAAAAGCAAGTCAATGTCCATATTTAAATAACATTTGTTTCTTTTTAATAAATTTGCTTTTTCTGCATAAAAAGACGTAAATGAAGAATATTCTTCTCCCATTCACGCCTTAAATTGATGGTCGTTTGAATAACTATTTAACAAGTAATTCTCTCTGGATATTATCCGTTATGGATTATACTTCCTGTGTCGTAGGTGCTGTTCGGATTCTATCGTGTTTCCCTATTAACCTTAGCAATA
>N_136
TTTTTATGTCCTATTTACTTGGTTCGTTACGTATTGCTAAGGTTAATAGGGAAACACGATAGAATCCGAACAGCACCTGATAAAGAAAAAAGGCTACTAGTTTTTGTTCAAGCTATAGTATATCTCAATTATACAGATGAAGAGTTTTTAGCAGTAATAAAAAATGTGAATAAGTTAAACCATACGCTTTTTATATTGTTGATAGTTTTGGAATGATGAAGGAAAAGATTTAACTCGTCTTTTTTACATGATTGAGCATAATCAAGAAAAAGATATACAGATAGGTTTTCACTCACATAATAACATGCAGCTTGCATATTCTAATGCACAAAAACTTATAACCGTACAAACAAATCGAAGCCTGATTATTGATTCTTCGGTGTACGGAATGGGAAGAGGAGCAGGTAATCTTAACACAGAACTATTTGTAGAATATTTGAATGATAATGCAGGAAAAAAATATCAATTAAAACCATTATTATATATAATTGATGAAATACTAAATAGTTTCTATCAATTATATATAATAATGGTTTTAATTGATATTTTTTAGTAGATTATATTTCAAATATTACAATGATTTTCTGTGTTAAGATTATCCTCCTCTTCCCATTCCGTACACCGAAGAATCAATAATCAGGCTTTGTACGGTTATAAGTTTTTGTGCATTAGAATATGCAAGCTGTGCATGTTATTATGTGAGTGAAAACCTATCTGTATATCTTTGGTGCTGCTGATGTAAAAAAGACGAGTTAAATCTTTTCCTTTCATCATTCCAAAACTATCAAGCGGTACTAAAAAGCGTATGGTTTAAACTGATTCACATTTTTTCTATTCTCGATTATAATTGAGAGATACCATAGCTGAACAAAAACTAAGTAGCCTTTTTCTTTATCAGGTGCTGTTCAGGATTATCATGTTTCCCTATTAACCTTAGCAA
>N_137
GGTTGTGCGTACTTGGTTCGTTACGTATTGCTAAGGTTAATAGGGAAACACGATAGAATCCGAACAGCACCTAGCATATAAGAATTACTATGTTCTTGTAATCGAATAAGCACAATAGAATGAAATATAAAAACATTCAAAAAGAAATACCTATCTGATTAAATCCGTAGATATGAATATCGGTTGAAATGGAACTTGTTAGAAAAGGCAAAACAGAACTTGCTGACAAAGTATTTCTGACACGGTGGCGGAAGCCTCTCAGGCTTACCGCCATGACACCTTGTGTCAAGGGGAAGAAATGCTTTGTCGGCTGGCGAGCCTGCGAGCCTTGTCTGTGCCCCCGTTATCTAACAGGGGGGCACTATTTCACAAAAGACAAGTCAAAAACCATACACCCCCAAACCTGTGAGTAGTAATGAGAGGTTTTAAGAAGATAGTACATATCACACTTTTTGAAAGGTGGTTTACAGGTATTTCAAGGCTATTGTGGGATTGGAGGAATACAATGAACAATTTAGAATTTGCACTTGAAATGAAGAACAAACGTCTTGCCAGCGGTCTTTCACAAGGAGAACTTGCAAGTCTTACCCATGTATCAAGATATAGTATCAACCGCTTTGAGAACGGAAAA
>N_138
ATCTTCTGCTGTACTTCGTTCAGTTACGTATTGCTAAGGTTAATAGGGAAACACGATGAATCCGAACAGCACCTGAACCTTTGCTAAATAGTCCTCGATTTTTCTATCGGCTCTTTTCTGCTTTGCATTATATTTTTCTACGGCTTCACCGAATAATTCTTCATATTTTTCACGAATATTTGTTTGTTCTAAATAGATATTTTCATCCGATTTTGTGAAATCAATATGCTTATGCCAGTCATTGATTTTTTGGCTATCAGTTAACTCACGATTATTATGAGAAATGCTTGTATTCTTTGTTCCCTTTTTGAACGAAATACTGAACCCAAGTTAAAACCCTCCTTCGGCTGTCGCTAATAAAAAGAGTGTAAACCTTTCTGTTACTCTTTGTCAAAGAGTAACATTTTCCTAATTGTGACATGGCTGTCACAATTCCAAATGCTCTCCGAGGGTATTCGCTGTCACAAGTGACAACGAAACTTCGAAAGCGTGTCACGCTCTCAACTCCTTTTACGCTTTATTTTGCTTCACGCAAAATAATCGCTTATCGTAAATTCACGTCATTAAATATTGACGTAAATTTTACTCTCACTCATCTACAATTTTCTTATTCGTT
>N_139
GTTATGTGCATTACTTACTAACTCACTACGTATTGCTAAGGTTAATAGGGAAACACGATAAATCCGAACAGCACCTGTTGACTATGAGCCTGCTCTCATTTGTATATATAATATACCAAAAAAAGGTTGATTTGTCCAATACTGTGGGTGATTATAACCGTCTTACTGTATTATATTATTATATAATACAATCAAAAACCTAACCGAAAATTTAATAACGTTTCACTGATTTCATCTTCATTAATTCCGATGTAGCGTTTGGTAATGTTCTCGCTGCTGTGACCAAAGATTTCCATTAAGGTGGCCACGTCTTTGGTTTTCTTGTAATAGTCGTAACCAAGGTTTTTCGTAGGGTGTGGGTGCCAATATCGTCCCTTCCTAACAGCTTCGCGACCTTTTGAAACATCTCATAAGGTATTGACTTCTAAATGGCCACCTTAGTACTGGGAAACAAGTAAGCCCTAAGAGTAGTAGCCGTGAATCAAGTCCTGTAAGCTGCTTTAAGTATAAAATGCGTGTTTTGTCCTCTCTTTATTCCACGATGCGCGGGTTTTTTGAGGTAATCACGTCTTTTTTCTTGAGTTTAACGATGTCGGAATTAATGAAGATGAAATCAGTGAAACGTTATTAAATTTTCGGTTAGGTTTTTGATTGTATTATATGTAATTGGTTTGACGGTTATAATCACCCACAGTATTGGACAAATCAACCTTTTTTTGGTGGTTTATTATATACAAATGAGAGC
>N_140
TGGCTGTCCCAACATCTACTTCGTAGATTGTATTGCTAAGGTTAATAGGGAAACACGATAAATCCAAGCACACCTAATCAATGTGACTGCACTAAGTTACAAATTGAGTCAAATTTTGCTGCAGCGTGCTTGCGATGTTATCCATATCATTGATTGCTGGAGACATGATATCCCCATTTGTATGTGTATCATAATAGGAAATCGGTACACGATTCATTTTCGCTCCAAATCATCAACGTAATTCATTAAACTGTTGGTTGGGAAACACGTGTCATAATAAATTGCTGTAAAAAACTTGGAAT
>N_141
TAATTAATTATTCCTTCGTTCAGTTAGGTATTGCTAAGGTTAATAGGGAAACACAATAGAATCCGAACAGCACCTCTCCTTTATAACATTGTATTCAAATCTTCTTTTTTAGAAGTTGGTACCTGTTGAATAAATTGTTTAATGCCAAGAGCTTTTAATTTTTTGGCATCTTCTTGCTCAGATTCATTCAAGAAAATGGCATTACTAAATTGCTTGGAACCTTCTTTTTTGATTATCTATTCCATAGTTGATTTCTTGTACTTTAGGATAGGCTTCACAAAATTGACGAATTTCTTTTGTATTACCAAAAATAAGCATGATATTTTTCGTTAAGTGTTTCGATTTAGGCATTTTTTCTAGTAACTGTTCAACTGAAAAAATTGTTAATTTAATGCCAGTCGGTTTAGATAAATTCAAAGACATTTTTTTGAATTCATCATTCGCTGCCTCTTTTATTGGCAATAATAATACGATTGATATTTAATGATTTACTCCAAGAAAATACTACCTGTCCGTGCAACAAACGATGGTCAATACGTACTAACTTAATCATAGGTCATCTCCTCCAGTAAGTTGTTCTACTAATAATTTTCTACAATCAATCACTGATTGTTGACTCTCTTTAATAAGCTTCGTATATTCCAATTATATAGTGTTTCCCTAACCTTAGCAATACG
>N_142
TTACTAAGTACTTCGTTCAGTTACGTATTGCTAAGGTTAATAGGGAAACACGATAGAATCCGAACAGCACCTAACTGTACGAGTAGTTGTTTCTGGTATCTGTCTTGCCGTAAAATTGTTCCACAAATCCCAGATTGAAGCGACACGGAAGATGGAAGAAGCGTTGTTGACGCGTTTTATCGTTGAAAATTCTAATCCTGTGATTGGCACGCCATCTGTTGTCCATTTGATTGGCACATCGAATCGCTTAGACATATTGAGGATTTCAGCGTTTGCTT
>N_143
TGGCCTTGTAGTCATTTTACTGACTAACGGTAACTGCTAAGGTAATGGAAACGCAAGTGAATCCAACACTAGAAGAATGAACAAATGAAAAATGATAGATGAAATGGAAAGGCTAGCCTGAACTGAAAAAAGCATTCTTTGATATCGCACAACACAGTTAAAACCTGAAGACTATCCGAAAATCTTTCCGAACCGTGTCTTTGATTTTCAATTGGATAAAAAAGGACAGTCAGAACTTCAAGCTGGGATTCAAGCGGTAGCCAACAATATTGGAATACAAATTCGAGATATGACAGAAAGTGAAGTCTATCAAAGAGAATTAGGACAAGCACGTGGGGCGTATGTTCGTAACGAATTTACTGGCGAAGAAGAAATCGTCATGAATACTCGAAATACTCCTACGCAGCATTTAGCTACAAGTATTCATAATTAGCCCATGCAAGAATGCACAAATTTTCAGAATTAGATACCGCAACTAAAGAATTGCAGGCAGAAATGACTTCTTATATAGGTGCTGTTCGGATTCTATCGTGTTTCCCTATTAACCTTAGCAA
>N_144
ATTGCCTCTTTACTTCGTTCAGTTACGTATTGCTAAGGTTAATAGGGAAACACGATAGAATCCGAACAGCACCTATACGTTAATTCATTTGATTTACGCAAATCTGCCAAGCGTCGTACCAGACGATGACTCAAAGCGATTGGTAAAGGCATCAATTCTGGTGTTTCATCTACAGCAAACCCAAACATTAAACCTTGGTCACCAGCACCAATCTCATCTAATACGTCTTTTTTATCTTCATCAGGTGCTGTTCGGATTCTATCGTGTTTCCCTATTAACCTTAGCAAT
>N_145
GTGTTAACCCTCTCGTTCAGTTACGTATTGCTAAGGTTAATAGGAACAGATAGAATCCGAACAGCACCTTCTCTGGACGATGATACAATTGAAGTGCTAAAAAAGTGGAAAGTTATTCAAAAAAATCATGGTGTAGAACAATTTATTCTTAGCTACACTGACCTCCCACTCTATCGTTCAACTGTTCAACGAATTATTCAGCGTTATGCCAAACTGGCTAAATTTGTACAATACAAGGAAAAGGATTACGTCATTCTCATGTTAGCTACCTAATCAATGAGTTTAACGCAGACATTCTGGTCGTGTCGCAACGGTTAGGCCATTCTAGCCCTGAAATCACTTTAAAGCACTACGCTCATCTATGGAGCCGTAATGATGAAGGAATTGCAGAACAAATGACAGGAAACATTAAATTTACCTGTGCAACAAAATCTAAAGTTGCAAACTTTAATGGAAATCAAGCAGTAAAAATCTAACCCTACCATTTCCCTACCAAAATGAGGAATAGGCTGAAAAAGCACTGATATAATAGCTTCTTTACGAGGCTACTCATATTGAGTGGGAATAAGACGTAAATATAATATGGATGGGGAATGCCGATAAATCAACGTTTTTCAACGTAAGCGCCCCATAGAACAGTACCTTACTAACAAATGCACCTCAAGATATACTTGAGCTATCAAGAAGTCTGGAGGTTTTCTATGTATAAATTAAATGAGATTGTTCCTGTCCAATTAGGAAACGAAAAGAGTGCACAAAAGGTAAACCCGCGGCTGCCAAGTTAGCGATGCGCATCAAAAGAGAGAATGGTTCTGAAGTTTCATCT
>N_146
ATGCCAACAAGTTCTTGAATAATTTAGAGAAATACGTGGTGTTGTTGTAGCCAATCTCACTTGCTATCTCATTGATGTTTTGATTACTGTGCAAAAGCAGTTGTTTCGCTTTTTCCATACGTAAATGGTTCAAATAAGCTGAAAAACTTTTTTTCGTTTCTTTTTTGAACAGCTGTCCTAGATACATGACATTTAAATGCAGGTTTTCTGACACTTCTTTGAGTGTAAGTGGTTCTTGATAATGCTGGTGCAGGATTACGATTACTTTTTCCACATTGTCACTTTTTCTGTCTCTGATGCTTTTTGATGAATGACAGAAGTAGCTGCTGAAGTTCTTGCACCGTTTTTGCCTGATGGATTTTTTCGATTCCTTGTAAATATTCAGGTGCTGTTCGGATTCTATCGTGTTTCCCTATTAACCTTAGCAAT
>N_147
ATCATCTACTCGTTCAGTTGGGTCTTGCTAAGGTTAATAGGGAAACACAATAGAATCCGAACAGCACCTCCTGCGGACCACACCAGCCAGCTCTTTTTCTGGCGCTTTCAGTGAATGTTCTCAGTGACCGCACTTTGAGGAACAGTTATTTCTCCCACTGTTTTTGCTAAGTTTTTTTCATATCATAACTTAATGTTTCATCAAATTTACTTTTTGATTCTCCA
>N_148
TGTGTGGTAACCTTACTTGGACAGATTACGTATTGCTAAGGTTAATAGGGGAAGACGATAAATGCAACAGCACCTTTAAAAAAATACAAACGAATCATTGTCCCTATAATATTTATGCGTTAGGAATTTTTATTATGATAAAACGGGACGATACAAACGCTACTACATTTTCTAAAAATCATAATCACGAAAGATAAAAAGAGAGGCAGCGACTAATCAAAATCGCTGCCTTTTTTTGCTTTTCAAATAATAGAATATTTAGCGTAGAACTATCTTACGTGTTGTGGGAGTATCCCTTTTCAAGCTCTTCTTTGCTTGTAGTTATTTCTATTGTGATATGATTCTCTACGCTTGATTTGTGTGCGACTTCTGCAATTTCTTCTTTT
>N_149
TATAATCTTACTTGGTTCGTTACGTATTGCTAAGGTTAATAGGGAAACACGATAGAATCCGAACAGCACCTAATCACGTTCGAACTGACTAAATGCTTGGAAGACAGTCATACATAGCATTTCCCCGTGAGGCGTGCTGGTATCGAAGTTTTTATTTCAAGCTCACCAGCTTAACATGGTGTTCTTCAAAATAGGTAACAAGGTCAATCAAATCCTTTGTACTACGACCCAATCGAGAAAAACTTTCTACAATTACCGTATCTCCCGGACGAATTTTATCTTTTAAACGATTTAGTTGGGGACGAACCGCTTTGGTTCCCGTCATTTTCTCAGTTAGGATTTCATTACAATTTTGTTCATTGAGTAAGTCTAATTGACGATTTAGTTCTTGTGAACGTGTACTCGCTCGGGCATAACCATAAATGTATCCACTCATGCTTTTCTTCCTTTCGTACTTTAATTCTGGCTTGATTGTATCATAAAGGGAGTTATAGATACATAGTTAATGCAACAAGTTATGATACAAAATATGACCTCTTTTATTTAATAAAAGAGGTCATTTAATTGTATCATAATGGATTGTTTTTGATACGAGTGTGTATACGAAATAAACAAAAAAATCTTAAGTAAATTTCTTAATACCTAATTTAATCCTAACTAGTGTATCCTAAAGTTAATAAGGTGCTGTTCGGATTCTATCGTGTTTCCCTATTAACCTTAGCAATA
>N_150
ATGTCCTGTACTTCGTTCAGTTACGTATTGCTAAGGTTAATAGGGAAACACGATGAATCCGAACAGCACCTAATTTCTATGGACGAAAAATTGAAAAATCAAGCAGAAAGCATTATTGATGAACTAGGCATGAGCCCCAAAACAGCCGTCACCGTTTTTTATAAGCAAATTGTTGAGCAAGGAAAAATCCCATTTTCTATTGAATTGTCGAAAAAAGTTAAACCAATCCATAATATTCAAAGATTAGCGGAAAAATTGCCTGTCCAAAAACTAGACACTGACGAAAGAATTATTGAAGAATCGTTACAATGAAGATGAATACTAATGATATAGCAACCGTCTACGTTGCTTTCACAGCTGCAGAGGGCGGTAAACGCCGGCCTGTCTATATTCTAAAAAATGGACTGGACACAATTTCGTTCTCAAATTCTCAAAATATCATACTAAATCCGATAAAATAAAGCTGAAATACGTTGAAATAAGGATGGAAACAGCAGCTAAAAAAAGAATCTTGGATTGACGTAGGAACTCTAAACGAATTACACCAAAAACAACAAAAAGGTCAAATGGAAAAAAATTGGGGAATTAAGTCCAAGCGATTTACAGCGACTGGAAGAACGCATGGAAGATTATAATAATACTAAAAAGAAGGGCTCTTTGTCAATAAGGACTGATGGGTTGTAAAATCAAATCTGGGTCAGAGGTATATTAGGATTCTCGTAGCTTGCCCTATTAACCTTAGCAATA
>N_151
GTTATGCATGTACTTCGTTCAGTTACGTATTGCTAAGGTTAATAGGGAAACACGATAGAATCCGAACAGCACCTAAAGCCTTGCAACAGCAGGGTTTACGAGCAGATAAAGAGAATGGTCGAGTGATTTGGAATAATTTTAGGAATCAGGAAGTTGAGTCAATTGAACGTTTGATGGCAGATTTTGGTTGGGAGCGTGAGTTAGTCGGTACTAACAAAATCAAAGATGTTCACGAATATAAAGAAATCATGAGCGAGATTTCAGAATTGCGTCAAACGGCCGTAAAAGAGCGTGAGAGCGTTTCTGATGAGTTGAGGTATATTTCTAGGCAAAGAGAAGAAAATGAGCGAGAAAAGGCTCTGGTGGCTTCTGAGAGAGTGAAGATTGAAGAAGAGAAGAAAAATATGCTGAATGTAAAAAAAGAGATGGCGGTCATTTTCCAAAAAGATATTGTTCCTTTCAGGTATATTCAGATTCTCGTTCTTTGAATTAACCTTAGCAATA
>N_152
TGTCCCTGTTACTTCGTTCAGTTACGTATTGCTAAGGTTAATAGGGAAACACGATAGAATCCGAACAGCACCTTTTTGAGCGAAAGGAAGTAAAGAAATGAGTAAAGATTATGGCTATCCCTCTTTTGAATTGATTTGCAAAGCGTCAAGCGGAGATGAAATGGCAGTTAAAGAGATTTTGAAGTTTTATGACGGTTATATTTCTAATTATGCTTGCGTCCTTTTTACCACTCTGAAAGTGGTAAAATCATTATGCAGGTTGATGAAGAACTAAAAGGAGAAATTAGTACAGACATGATGAAAGCAATATTGAAATTTGAAATCGGAGTGAAGTAATCAACTGTATAAAAAAATCGGGAGATACACAGTTTCGTGCTATCTCCCTTAGTAGTTTTACGGTCATATCAAGGCTCATTCAATCGTGGTAAATTCGTGGTAAGATGAGTGTTTTTCTATACTTCAAAATGCTTGAATGTATAGTGTTTATGCGGATAATTGAAAATTAGATATAAAATTTCAAATAAATTACTGATATAAATTTACAATAAGAACTCTTGTTTCTACTTTTTTTTATGAGAAAATTTAGTTTTCAATTTATAGGTGCTGTTCGGATTCTATCGTGTTTCCCTATTAACCTTAGCAATACG
>N_153
TGTGTGTGTGTGAAGGTAGCACACGTTTATAGCATCTACTCGTTCAGTTACGTATTGCTAAGGTTAATAGGGAAACACGATAAATCCGAACAGCACCTCGGGCAACTGTTGCGCTGCACCGAGCAATCAATCGTATCAAAGTATCTAAGCACTCATAAAATGAGATGCGGATGTTTATCCGTGTTTAAGAACAGTAAAAAGAGGTTATGACAGAAGTGGTCAGCTTCAAGACATAAGAAGGAATTTACGAAAATTGCTTCTCAAATTTTTGTGAAATCTCAGCTTATTTTTCGAAGAAGCTACTTCTGGAACACCGTATATCAGAGGTTGTGAAATCAGCGTTTTGTCCTGAGTATTAGAGAAACAAATGGAAAATAGTTCCTCATATTTTGCCGTTTTTTTGAGCTAATACCGAGGGTCAGATAATTGAACACCGTTTATTTGGAATAAGGGTTTGCGACAAGTTTTTGTCTCAGTCCCTTTTTTGCATATTTTTAGCATTTATTTCCTAAAAAATGTAAGGGGATTCCTATATTTTTAAGTATACTTGTTTTTCCTTTTATACATTTTATGGTATTATCATTTTATTAGTTATTATAAAACAATCGTTAGAAAGGACGTCATTATGCAAGTATACGGAATTGATGCGGTGCTTCGAATCGTGAGTCATTTGGCGTTTATCTACTTTAGCCTTCTGGTCTTTACGTTAGTTACGCATTGAAACTTTTTTCAGACCAATGCATAATACGCAAATTAGAATG
>N_154
ATTTTTTTGGTGTACTTCGTTCAGTTACGTATTGCTAAGGTTAATAGGGAAACACGATAGAATCCGAACAGCACCTTCACGATATAATCATAATCATCGTGGATTTACTATTTGCTATAAAATGAACTATTATGTTACTAATAAAATGTGTAGAGATTTGAAAAAAAATTATAATAAGCTAAAGACTCCTGCTCAAATTGCATCTTTTATTCCTATTGGTGGAGTTGGAACATGGGTTATTACAAATGCTTTTAGTAGTGCTGTTGATGCAATGAATGTCTTTGTAAGAGCTGCAAATCAAGGAAAAGGTGTACAATTAACATATAATGCTCACTTTAGCAATACAACATCATATCAATACAATGATTACGCTCGTTATGTAATAAAATAATCAGAAAGTGAAACTATCTCATGAATAAAAAGATTTTAGCTGTAATTATTTCAATAATAGTTTTAATCACTATGTTCTTCATATTTAGGCTAATTTTCAATATAAGCTTACAAAAAAAGTATTCTTTATCTAA
>N_155
GTTTTTAGCGCTTCGTTCAGTTACGTATTGCTAAGGTTCATCGGGAAACACGATAAATGCAACAGCACCTAATGTACGGTCATCACTATACTCCACGAACCACGTCCAACATGACTAAAGTTCTGACTGAAGAAGTAAATGCCTTTAAATCCAGAGCCTTAAATGATAAGTATGTCGCTATTTTTATGGACGCTACTTACATTCCACTAAAACGTCAAACCGTATCCAAAGAAGCGATTTATATTGCCATTGGTATACGAGAAGACGGCACTAAAGAAGTACTGAGTTATGCGATTGCTCCAACTGAATCAACATACGTTTGGAATGAGCTGCTACAGGATATTAACTCCAGAGGAGTTCAAGAAGTCTTGCTTTTTATTACGGACGGCTTAAAAGGCATGAAAGATACTATCCATCAAATTTATCCTAAAGCAAAATATCAGCATTGTTGTATCCATGTATCTCGTAACATCGCTCATAAAGTACGTGTCAAAGACCGAAAAGAAATCTGTGATGACTTTAAGGCTGTTTATCAAGCTAACTCAAAAGAAGAAGCGAATACCTTCTTATCCGGCAAGGTGCTGCGGATTCTATCGTGTTTCCCTATTAACCTTAGCAATA
>N_156
GTATATGCATACCTTGGTTCAGTTACGTATTGCTAAGGTTAATAGGGAAACACGATGAATCCAAACAAGCTGGTCCTCCTTTGATGAATTCAATGACTTAGTTAAGGAAATGGGAATATCGTTAACAGATGGTCGATTTAACGAAGCGCTGGATATGTTTAGTGAAAGTACTAGAAAAGCTTTTGAAGAGTGGAAAAATGGCGGAGACACAAAAAGACGTTATTAATTCCATGATTCAAGATTTTAGCAATATGGATGGTCAATACGACCAATTAAATAAAGCTTCTACAATTTGGTCTGCACTTGGCGAAGATAACGCGATGAAAGTTGTGCCAATCTTTGACTGATGTTAACCATATTCCCATTTCCTTAACTAAGTCATTGACTTTATCA
>N_157
GTGCGCCTTTGGTTCGGTTCGTATTGCTAAGGTTAAATAGGGAAACACGATAGAATCCGAACAGCACCTACAACGATGGTTCTGTGATAATGGGTGAGACAATCCAACATAGCCTGATGGAAACGAATTTCTTCTCGTACTTTTGTCCGTCCGATATCTTATCTGTGAACCGCAATGTTCACAAAATTGTTCTTCCAAAGGAAGGAGATGTTCTTTCTCTGTTATAGGTAAGTGTTTGATTTTGTCTGCTTTCGTTCCTACAACTCGTTGATGTCCTTTTACTGGAATAATGGTGGCAGCTGCTTCTGGACGCTGCAAATTTCTTCATCACTAAAAAGATTCAATTGCCCATTCGTTTCCTCAAAGAGAGTCTCTTTTAGAGCGTCCAAATAATTTGTTGGTTAAATAATTGACCTTTTCATTCAATAGTTGGATTTCAGTTGTAAGATTCTGAATGGTTTGTTGTTGTGCTTGATTGGTTTTATGGGCTTCTTGAAGCAACTGAAGCAACGTATCTGTAGTTTCCAAGGTGCTGTTCGGATTATTATCGTGTTTCCCTATTAAGCCTTCCCGCAATA
>N_158
TATCGGTCTGTGTAGTCGATGAGCAAGAAATTGGAAAAATTGGCTACGGCCTACTTGTTTTATTAGGCATTCATGAAACCGATACGCAAAAAGATGTGGACTATCTGGTAAAAAAAATTGCACAAATGCGTATTTTTGAAGATGAACAAGGAAAAATGAATATTAGTGTAGAAGATGTGGGAGGACAAATTTTAAGTATCTCTCAATTCACACTGTTTGCGGATACGAAAAAAGGAAATCGACCAAGCTTTGTGGAAGCCGCACGACCAGAAACAGCTATTCCTTTATACGAATCATTCAATGAAGGAATCAGAAGTCGCGGCATCACAGTCGCTACCGGACAATTCGGAGCAGATATGTCGGTTTCAGGTGCTGTTCGGATTCTATCGTGTTTCCCTATTAACCTTCGCGAAT
>N_159
AGGGAAACACAATAAATCCGAACAGCACCTCTCACTTTCTATCATGTGCTTCATCATTCTATCATGTTTTTTTGCGTTCTGTTGGCAAAATCGACACTACTTTTCACTTCTATTTTTTGTTTTCCTAAATAAAAAAACTACCCTATTTGTATTTTTTCATTGTTTTAGGCATACTAGTAAATGACTGTCTTCATTGAAAATAGAAAAAATACATCTGCATGATTGAATTTCAAAATGTCTAGAAAAATTTATAAAGGTGGAAAAGTCGCTGTAGA
>N_160
TACTGTCCCTGTTCTTGGTTCGTTACGTATTGCTAAGGTTAATAGGGAAACACAATAGAATCCGAACAGCACCTTAGAAATGCGTTTCAGTTTTTCCAATACACGATTTGCTAATGGCAGATATGAATAAATACCCGCTGATACTTGGCGGATATATCCATCTTTAGCAAGATTTGATGGCTTAATACTTCTGCATCATTTGGAACTTCGCGTAATGTTGGAATCAACATTTTTGAATTGTTTGTTCATTCTATATACTCCTTTATTTCCTCAAAATAGTTATCGTTTGTTATTATACCCTATTTGTCAACTTTTTCTAGAAAAAGAATCGTTGAATATCGTTTCATGTAACTAGCACCATCAACAACATAAAAATCCAAAGCCAGCTAATGTCAATATTCCTTCTTTTTCTTGACTTAATACGTTGCAGAATCCCTTCAAAAATATTCAAGACTAATTTCCCGCCATCTAAGGCAGGAATCGGAAGCAGATTGACGATTCCGAGTCATTGAAAGAAGCGCCATCAAACTAATAACAGTTGTTACACCTTGATTTGCTGCTTCTGAAGACAAATTGGTACAGGTGCTGTTCGGATTCTATCGTGTTTCCCTATTAACCTTAGCAAT
>N_161
GTTATGCTCATTACTTGGTTCAGCATATTGCTAAGGTTAATAGGGAAACACGATAGAATCCGAACAGCACCTATGGCAAATACGTGTCATGCATCAAATCTAAACGCCACTTCGCATCATCTGGCATAGTAGTGACTGTGCCGTAATAAGAATCAAGAACTGCTAATGGTCCTCCAGCTTCGGTTTTTTGTCTTAGTTCCCCCGGTGCTGTCCCCTCTAAAGGCAAATGTTTTAACATACCATCCTTTAATTCAAAAATATTCGCCTGTGCTTCATCACCGTAGCCCCAGTTATTTTGGACAGACTGTAACGGTTCATACATTTTATCTATCCACCTAGCTGTAAGTTCCAAGTTTTTATTCGCACTAGTAATTACGAAACAATCTCAGGTGCTGTTCGGATTCTATCGTGTTTCCCTATTAACCTTAGCAATATAAC
>N_162
TGGTGATTTTGACCCCTCCTTTAATTCCGTGATTTTCTCCCACACGTCCACTATACCGATGAAGCGTTAATTTCTTGTTAATTTCTTGTAAATTCCCTGCGTTTTTTCAGTAAACTAGTTGTAAATCTTGCATGCTCCTTCCTACGAACTCATCAATCGTCGATTTTGCCCTTCTAGCTAGTTTCACCAATTAAGTAGTTCTACATTCCCCGCTTTTAACCTACTACACCTTTGTTTTCAGCTATTCCTTCTTCTTGCTGAAAGTCCTTGAGGTTAGGTGCTGTTCGGATTCTATCGTGTTCTCTATTAACCTTAGCA
>N_163
GCTCTTCTGGCTAACTCGTTCAGTTGCGTATTGCTCACAAAATAGGGAAACACGATAGAATCCGAACAGCACCTAGCCTTAGACCTTCGGTCAGGATATTGATACTAGCGTTGATATCTCGGTCATGATGAGTATGACAAATAGGGCGAGTCCATTTCGAATTTCGAGAGATTTCTTGCCGTCTTTATGTCCACAATTCGAACAGATTTGGCTAGATGGAAACCACTTATCTACTTTGATGATTTTCCGACCGTACCAGTCAGCCTTGTATTGTAATTTAGACACAAAACTAAGCCAAGAAACATCCGAAATACTTTTTGCTAGTTTATGATTACGCAACATGCCTTTTGTGTTTAAGTCTTCAATACAGATGATATCGTGATTTTTGATAATTTCTGTACTCAACTTATTCAGAAAATCAGTACGTTGATTCATTACTTTTTCATGCAATCGTGCTACTTTACGTTTTTGTGTTTGATAATTTCTAGCTTCAAACAGATTGATACCTTTTTGTTTAGCTAATAAGGCACATTCTTGACAACTTACGTTGTTCACGTTTGAGTTTCTTTTCCATTTTGGACGTAAATTTATTATTATCAAACACAAAAACGTAAAGTAGCACGATTGCATGAAAAAGTAATGAATCAACGTACTGATTTTCTGAATAAGTTGAGTACAGAAATTATCAAAAATCACGATATCATCTGTATTGAAGACTTAAACACAAAAGGCATGTTGCGTAATCATAAACTAGCAAAAAGTATTTCGGATGTTTCTTGGTCTAGTTTTGTGTCTAAATTACAATACAAGGCTGACTGGTACGGTCGGAAAATCATCAAAGTAGATAAGTGGTTTCCATCTAGCCAAATCTGTTCGAATTGTGGACATAAAGACGGCAAGAAATCTCTCGAAATTCGAAAATGGACTTGCCCTATTTGTCATACTCATCATGACCGAGATATCAACGCTAGTATCAATATCCTG
>N_164
ATTTCCCTCTACTTCGTTCAGTTACGTATTGCTAAGGTTAATAGGGAAACACAATAATCCGAACGGCTGAAAAGGTGAATTTCAGCTTATTTCCGAAGGAGTTGCTTCTGCTTCCGCCGTTTATACGTGTTTAGAGCGTGAGACAAAAGTGTTCTTTACTTTTGTCTCACGCTCTTTTAAACTATTTCGAAGTACTAAACTTATGAAGTAAGAATACCTAAGCCAGAGCCAATGTGCTCGCCTGCAAGCAATTGCTCTTTTGCTTGTCGCTGTAAACTGGTACTTTATGGATAATCATGTATTTGGGCATCTACTCATCCAAAAATACAAGGGACTCCACTATCGTCCTGTTCATCAACTGATAATAATCGATAATCGGCTGCAAAAAGACAGATTTTTGACTCTTTTTTCAACCATTTAGTAAGATTGGGTGATAGTAACCAAGTATCTGTGTACATCACTTGGTAATGGTAATCAGGAAAATAAAGTTCAAAAAAACGAATGGCACTTTAGTAACTATCTCTTATCTTATTCTGAGATAAATCTGCATCGGAAGGAATATGAAGAGAAAGGCACTGCTTTCCTTCTAATCTTAGATAGGTGCTGTTCGGATTCTATAAGTGTTTCCCTATTAACCTTGCCACA
>N_165
TTTTTATGTAGCCTTCGTTCAGTTACGTATTGCTAAGGTTAATAGGGAAACACAATAATCCGAACAGCACCTAAAGAACAACAGGGAATCGTATCCCTTTTCAAAAAAAACTTTGCAAACGGTTCTCTTTGTTATATAATAACTTAGTACCAAACATTCCCATTCAAACTTTGTTTAAATAGATAAATAAAAATCTAGTTTGGTTTGACGCTATTGCCTCCACAATAGCGTCTTTTTGATTTTTTTCAGCTTGTACTATCCGTTTTTACTAAAAAAAATCCTAATAAAAGACTGTTAAGGAAAAAAACTTGTCATGTTCATATTGCAAAGCACGCTGCCTTTAGGTATAATAATGAATGTTGAATTATGCGGTAACACGCGTAAGAACTTAAGTTATCGGAGGTGAAACTAATGCCAAACATTGAATCTGCAATCAAACGTGTTCGTACAAGCGAAAACGCTAATGTGAAAAATTCATCTCAAACAAGCGCTATGCGTACTGCAATCAAAAAATTTGAAGATGCTGTAGCTTCAGGTGCTGACAACGTAGATGCGTTATATAAAGAAGCTGTTAAAGCTATTGATATGGCTGAA
>N_166
GTTTTATTTTAAAGATGAAGAAACACAAAATCTACGAATGGTAACATCATCGTGGACCAATTAACTGCAACGATGCTGGAAGTAGAAGGTGTAAACGGCAATATCGATATTCGAAACGGGAACATCTTAGATTCTATTATCGAAACAGTAAATGGTACAGTGACATTTGGTGCGACAGCAGAAAACCTTTCTGTGTCTTTGGTAAATGGTGATGTACGTCTTACGATTAAAGAAGATAATTTGAAAAAAGTAGAAGCAAGTTCAGTGAACGGAAATGTCAAAGTCGCTTTACCAGATGGCATCGGTTTGGAAGGACATGCTAAAACAAGTCTTGGAAGTATCAACAGCCGTCTGTCCAATTACGAAGTAGTTCGTGAGAAAAAAGAACGGACAAACCAAATGTTGCAATTCCGTCGTGTTTCAGATGGTGAAATCACGCAAGTGCAACTTTCAACGACAACAGGAAGTATCTATTTAAAAGATACAGATAAATAAAGAGGTTGTGAAAGAGATGTTCAGCCTTGAGCAATAAGAAGCGATTTTGTAGGTGCTGTTCGGATTCTATCGTGTTTCCCTATTAACCTTAGCAATACGTC
>N_167
ATTTCCTGTACTTCGTTCAGTCTCGTATTGCTAAGGTTAATAGGGAAACACGATAGAATCCGAACAGCACCTCTTGCTTTAGCCAATGCCCAACTTAATTTAGATAAAGCATACAAGAATTTTTTTCGGGATAAATCCATAGATACCACGTTTCAAAAGTAAGAAAAATCCTGTTCAGAGTTATACAGAATAATCAAAATGGTACAGTTGCTTTGATTGATAGTAAATTCATCAAAGTTCCTAAATTGAAGTCATTAGTAAGAATTAAGCTTCATAGACAACCAAAAGGGATTATCAAATCTGCTACAATATCACGTCATTCTAGCGGTAAATACTATATTTCTTTGTTGTGTAAAGAAGAAATTATCGAATT
>N_168
TTTATTTTTACTTCGTTCAGTTACGTATTGCTAAGGTTAATAGGGAAACACGATAGAGAATCCGAACAGCACCTTCCAGAAATAATTTTTTTTGTATTATCAAATCCAAATTCCCAATTGTTACAATAGCCCCCATCTCTAAGTGTGCAATCTAAAATCTGTACATTGTTCATCCTAACCTTCCCCTGTCTTAACTACCTTGTAAAATAAGATGATTATAAATCGCATCAGCAATCATAAAATCCTCGGCTTCATCAATATCAACTGACTCAATCTCACCTACTTCAACTATGCAAGGTTTTTTCCCAATTCTTCTATGCAACTCGGTCATCACATTGCGATTTATAATCATCTTATTTTACAAGGTGGCATATTTCCGGTGGACAAATACAGATTTTAGATTGCACACTAGAAGATGGGGGCTATTCTGAAATAATTGGGGAAGTTCGATTTGATAATAC
>N_169
TATGTCCTGTACTTCGTTCAGTTACGTATTGCTAAGGTTAATAGGGAACGCGATAAATCCGAACAGCACCTATTACAGGCGATTCAATCGAGCGTTTACCAGTATGAGCCGTAAGAATGGGAAAACGTATATCGCAAGTGGCATGGCTGCCAATGCGTTGATTATGGAACAAGAACCAGCAGAAGCAAGGCAAGTATTGTTTGTAAGTAACGCTTTGAAACAAGCTAAATTGGGCTATGATATGCTGTCTAATTCACTTAGAAACGTGGTCAAGTCTAGTAAGTTTTTAAGACCACAACTGAAAATTATGAACTCTAAGATTCAGCACTTGCCCTCTAATTCGTTCGCTATGGCACTGGCTAGTGAAACCAGCACGCTAGATGGGTTTGCACCAACAACCGCAATTCTTGACGAGTGGCACGAAGCAAAAACTCGTAAAACGTCCAACGTCATTAAGTCAGGAATGACCCAACAAAAGAACGGCTTATTGTGTGTTATTAAGGTGCTGTTCGGATTCTATCGTGTTTCCCTATTAACCTTAGCAATACGT
>N_170
TCGTAAGCATCGCAAATTGATTCCATTCGTATTGTTTTTAGACATCATAGCTATCACTCCTTGCATTCGTTTTCATAAATCTATTATAAAAGAAAAGACTGTAGACATCATCCATAAAATGGACTTTGTCTACAGTCTGCGCATTCTCATTAGAGAACACTCCCTTTTTTGTGACTTTTCTGAAGCTAGAGTGAATACTTTCAACTGCATTAGTAGTGTACATGATTTTTCTAATGGCGCTGCCATAATCGAGGCTTGTTCAACATGAGAAAAGTTTCGTTTGCATACATCTACTGCACCAGAATAATGAGACCACCGATTTTTTGAAAACTGTCGAAGGCAGCGTGTGCAGCGTTTAAAGAAGAAGCACTGTAGAATTTTTTCATGTCTCGACGAACTTCCTTATAATCCTTACTTGGGAGGTATCGTAACGCATTTCGAACAAGATGAACAATACAGCGCTGCACAATGACGAAGGAAAAATTGCTTTTGCGCCTTCTTTGAGACCGGAAACACCGTCCATCGAAATGAAAAAAACATCTTCTACACCACGTACTTTCAGTTAGGTGCTGTTCGGATTCTATCGTGTTTCCCTATTAACCTTAGCAA
>N_171
ACCGGGCAGAGTATTGACTTCGTTCAGTACAATGCGGCCGTTATCTTGTAAAAACATATCCACACGGGCTAGACCTCTACAGCCGAGCGCTTTATATATTTTTTTTGCCGTTTCCTGTATCCGTCCTCGCTCCTCTGCTGAAAGGTCTGCGGGAACAGGTGCTGTTCGGATTCTATCGTGTTTCCCTATTAACCTTAAGACAATG
>N_172
TGTTTGTTTTTAGTGTACTTCGTTCAGTTACGTATTGCTAAGGTTAATAGGGAAACACAATAAATCCGAACAGCACCTGTTTGAGATTGGTCACTAATCAGCCCTAAGATAGAAGCTAGTAGCAACAAGGACTTCAATACTCCTCCACCTGCAATCGCAGGAATTAAAGGTTGGAAAATAGAAATAATAAAATCTAATAGAACTGAACCTAATTTTTGTTTTTGTTTTGGTGCTTCTTCAGTATTTGAAACATTGTCACCTAATAACGCTTTCACTTCATCATACACTTCAACAACATCGTTTCCAATGATTACTTGGCATTGCACATTTTGGCGAACGCCCATAACGCCATCCACTTTTTCTAACTGGCTCATATTTACCTTGCTGTTGTCTTTTAACGTAAAACGTAAACGAGTTGAGCAATGCTCCAAATGGGATATGTTTTCTTCCCCACCGATGTACTGCAATACTTCTTCTGCTGTTTGTTTGTAATTCATGGTGTTTCCCTCTTTCTTTTTTGAGTGATGAACTTTTGAGTCGAAGTGGCCATCCTCAACACAAAAAACAGGCAGAAACTAAATAAATTGACAACAAGGCAAACGTGTATTGAAACGCATACATTGTTATTCATATTTAGGTGGTTGCCTTTAGTACCAGTCACATGCCTGTTTAAGTTATATTCAATTTAACATATTAGAATGTAAACGTAAATAATAAAATGATTTTTAATCATTTTTTCATTTTATTCGTTCAATATAGTTTTCGTGTTCTAAAAGTTTTGTCTTTTTTCTAAGAATATCTTTCCAACATATATAACTCTTATTCTCTTCTATCTTCTAGCAGATGTTCTGTCTTTTTAAGACCTAGTATAAAAAGAATGGGTTCATTTTTTCTTTCTTGCAGGATGAGGTTTTTTATATAGGTGCTGTTCGGATTCTATCGTGTTCCCCTATTAACCTTTGGCAAT
>N_173
ATCCTCCACTTCGTTCAGTTACGTAGGCATTGCTAAGGTTAATAGGGAAACACGATAGAATCCGAACAGCACCTCTTGCTGTTTTTTTGCTTTGGCAATCTTTGATTTTTTAGCCATCAACAAATTCCTCCAATTATTTTTATTAGCGTAAATCGTAATCTTTACGCTTTTAGATAAATAATTTAACACGTTACGCGAAAAAAGACAACTATTTTGTTTTGAATCATGCGCCAAAACGAAAAGACATTTTTTTTGTCAAAATAAAGGCATAAACGTAAACTTAAAGAAAAAGGGAGATGGTGACCATGCGAAGATTTGCAATTAACGGTTACGGAGAAGCACAAGATGTTTTTGAAGAAATCGATGCTCATCCCAGAGAAGTCGGTTCTGGACATGTTCGTAGGTGCTGTTCGGATTCTATCGTGTTTCCGGTTCCTTAACCTTAGGCATTG
>N_174
ATGTTTTTGTGGGCACCGTTACGCCGACGTATTGCTAAGGTTAATAGGGAAACACAATAAGAGAATCCGAACAGCACCTTAGGGAGTGTGTCGGGTGTATCAAATCGAACCTACAAAATGTTCTCGGCTGAAAGCGAAGAAGGAGGAAACAAATGAAAAAGAAAATTACTATTACTGCGATGAGCCTGTTAACGGCTCTTTTTTTATTACCCATTAATACGTTTGCTTATACTATTAATGACGAGTATAATTTAGCGCCGAATCAAGGAGTTCCAATTAGCAATTCCTAACAAAATTATTTTGCACGAAACTGGAATAGATGCACCAGCAAGAAACGTAGCCGCCAACATGAAAAATAATTATAACGGAAGCAATTCTTATACTACAGATGTTATTGGTGACGGTGGGATTGTTTACCGTGTGGGGTGAGCAAGGATATGTTTCGTGGGGAGCTGGTAACGCTAATCCTTATGCGCCTGTACAGATTGAATTACAAGGTGCTGTTCGGATTCTATCGTGTTTCCCTATTAACCTTACCAGCAATTG
>N_175
ATTTTATGACCTACTTCGTTCAGTTACGTATTGCTAAGGTTAATAGGGAAACACGATAAATCCGAACAGCACCTATGCTTGTCCAGTGGATGCAATTAGTTATGGAGTAAGAAAATAGAAAGGAGTAGTTAGGAAAGTGATAAAAAATGCTATAGCATATATTACAAGAAAGAAAAATAGAACTTTAATAATTTTTATCATATTAACTATAGTTCTTTCTTGCTTGTATTCTTGTTTAACAATAATGAAATCAAGCAATGAAATAGAAAAGGCTTTATATGAAAGTTCTAATTCTTCAATATCAATAACAAAAAAAGATGGTAAATATTTTAATGTTAATCAATTTAAAGATATTGAAAAATTAAAAGAAATTGAAGAAAAAATAATTCAATATGATGGATTAGCAAAACTAAAAGATGCTAAAGTAGTTAGCGGAGAACAAAGAATAAATAGAGAAGATTTATCTGACGAATTTAAGTACTTTTCTTCACTCGAAGCTACAAATAATACTAAAAGAAATATTTTATTTAGTAGTGGAGT
>N_176
TCTTTTGTTGTACTTCGTTCAGTTACGTATTGCTAAGGTTAATAGGGAAACACGATAGAATCCGAACAGCACCTAAAGTTACAGGAATTTATAGCGAAATTGACCGACTGTACGGAATTGCTGATGATTCCAGTTTTTCAAGTGATTCAAACAGAGGTGATAAGGACCTCGTTGCTGTTGTCGAAAAACGGAGGTCGAGCCAGTGGACCATATGCAAGTCTTAAAGTCGTTGATATACCCGATGGGGCTGAGTGGGAAATAAGTGATTATGACGGCGTTGAAACTGCACATTATGGTTTTCAAACAGGTAGTATTTAGTCCACTAATGACAACTAAAGAGGAGGCAGAAGGATGAGTGAAGATGAATACTTTGAACAGTAGTCTATTAACGACAGAGATTTTTAACTGGAAAGGGGTGTAGTCATGGACGCATCGGAAGTAGTAAATAAAATTAATAGTCTCAAAGAGGTTTTCGGAGACGTCGAAGTAGTGATAAACGCACAAGGCTATGACAACGAATTTTTTAAGCAGATTACCGACATTAGCATTCAGCAAGGAATGGAAGACGAAGACGGAAACTTTATCGATGAAGTAGCCATTTTAGTGACTTGCGAGTAAGTAATTGACAGCTAAAGAGGAGGAAGCGGAATGAAGCTAAAAGACGGATTTTACTCCAGCGGCCACGGCATCGGCGGTTTAATGCTAGATATGCCGACAAAGAATCCTAAAACAC
>N_177
TATAATCTTACTTGGTTCGTTACGTATTGCTAAGGTTAATAGGGAAACACGATAGAATCCGAACAGCACCTAATCACGTTCGAACTGACTAAATGCTTGGAAGACAGTCATACATAGCATTTCCCCGTGAGGCGTGCTGGTATCGAAGTTTTTATTTCAAGCTCACCAGCTTAACATGGTGTTCTTCAAAATAGGTAACAAGGTCAATCAAATCCTTTGTACTACGACCCAATCGAGAAAAACTTTCTACAATTACCGTATCTCCCGGACGAATTTTATCTTTTAAACGATTTAGTTGGGGACGAACCGCTTTGGTTCCCGTCATTTTCTCAGTTAGGATTTCATTACAATTTTGTTCATTGAGTAAGTCTAATTGACGATTTAGTTCTTGTGAACGTGTACTCGCTCGGGCATAACCATAAATGTATCCACTCATGCTTTTCTTCCTTTCGTACTTTAATTCTGGCTTGATTGTATCATAAAGGGAGTTATAGATACATAGTTAATGCAACAAGTTATGATACAAAATATGACCTCTTTTATTTAATAAAAGAGGTCATTTAATTGTATCATAATGGATTGTTTTTGATACGAGTGTGTATACGAAATAAACAAAAAAATCTTAAGTAAATTTCTTAATACCTAATTTAATCCTAACTAGTGTATCCTAAAGTTAATAAGGTGCTGTTCGGATTCTATCGTGTTTCCCTATTAACCTTAGCAATA
>N_178
TTATGTTAATTACTCGTTCAGTTTACGTATTGCTAAGGTTGATGGGAAACACGATAGAATCCGAACAGCACCTTTTTTATAGTGATACAGATAAATCAGGAACAGCAGTACTGCACTATAAAATTCTAGAAATGATGAATTTTCCCCAATAATTCAATTTTGGATTAGAACGCCATTTGTTCATTGGATTCCCTCCTCATATAACCTCACACAAAGTGTAACTAATTTTGACAAAAAGAAACATGTGTCTAGCTTACAGAAACCGTTTTTTTACTAACAGTTTTGTCACATAGCTTTTATAAAAATAGCACATCAAATCACTAGGTGCTGTTCGGATTCTATCGTGTTTCCCTATTAACCTTAGCGATACG
>N_179
TTGTTGTTATGCTAACATTACTCATTAAGTATCGTATTGCTAAGGCTTAATAGGGAAACACGATAGAATCCGAACAGCGCCTTCATTAAATCAATATCAAATGCAATCAGCTTTTGTCCTTTGGCTACTTTTCACCAGAACGAACAAATGCCTCAAACCCTTTTCCTTCTAACTGAACAGTATCAATACCAATATGAAAAAGAAGTTCTGCACCATTAGCCGTTTTTAAACCAATCAAGCAGTTGTTCGTTTCAAATACCATTGTGATTTCTCCATCTTCAGGAGCTACTAATATC
>N_180
AAATAGGTTCAGCTTTTACTTCTATCGTATTGCCTATTACAGAAGTCTTTGCATAAAGGTGCTGTTCGGATTCTATCGTGTTTCCTATTAACCTTAGCAATAC
>N_181
TCTTTTTAGTCTACTTCGTTCAGTTACGTATTGCTAAGGTTAATAGGGAAACACGATAAAACCCAAACAGCACTTAAGCTATCGCTGTTTCAAGTGGGCTGCTTGGAGAAATTTCATCTTGTGCTTTAACTAGTTCAGTTGTTCCCAAGACAAGACCAACACCAATCAAAACAGATGCAACCCCAACACTTAATTTTTTGATACTGTACTTCAATACTCGTTTCTTTGTTTTTTCTAGAAATACTCTTATTATTCTTGCTAACCATTATTCAAATCAACTCCCTTAATAATTACTTTCCTCATAATTAAAGATAAATCTGATACGTATTATTCACAGAATAGGAATCTTACTAACCTTATGTTAACTAATTTACTTAGAGAATTTCATGAACATTACAACAAAAAAAGTACATTTCTTCATGTTTTTTTCGGATATTTGTGCTTTTTAACCATTCAGCAGCTGAAAACATATAAAAAGATATGTATGTATTCTTTCTGAAATTAAGTTCATTTCTATGCGATGAAGCATGTTTTCAAAATATTACCCTTTCTTAGATTAAACTTCAGAGTATTCAAATAACGGAATAAGGAGCCTTATCCCGCATTACTGAATGAGACTGTGACATAAGTAAAAAGGTGACTTCAAATTCCTTCTTCGGAATTTGAAATCACCTTCTTTATAATTATAAAGTATCGGTTTCACAGCATTTCTGAATGATTCCTAGAATCTTAAACGAATGATTGGAGTTATCAACATTTTTTCACTCGTTTTTAGCGAAACAAAAAATGACATTTGTCACAGCCTCATTA
>N_182
ATCTTTATGCATGTTCTTCGTTCAGTTACGTATTGCTAAGGTTAATAGGGAAACACGATAGAATCCGAACAGCACCTGCTGTCTTCAGCACTTGACGTACGTATTTTTCAAAGTTTTCAGGCACGTTTGTTTTTACAGGAGACAAAGGCGAACAGAAAAAACCGCCGCCAATCACTGATTCTTCTTCTAGTGCTCGTACAGCAAAGATGCAGCCGATTGATAATCCTAATACGGCAATATCAGAAAACTGCTCAGACTGTAAAAAATGGATGGCTTTTTTAGTGTCTGCCCACCAGCTTTCTGCTTTTTCTTGCAAGATATCATATGGCTCCATTGTTCCGTGTCCTTTAAAAAGCGGCGCATAAACTGTATAATCTGCTTTTTCCAAAAATCGTGCGAGCATTCGAACATCGTTTGGACTTCCTGAGTAAGCGTGAAGCAGCAAAACCGCTCGCTTTCCATGTTTTGCATAAAGGGGTTTTGGTAATTGTCTCACTCGTCTCACCTCTTTCGCCTCATTTTACCATAGTTTCTTTCATAACTTCTTCTTAAGCGTTCTCTTTGCAATAAAAAAAGCCGCCCGCCGTTTTGCGAGAGGCTTATTCAACTACTTC
>N_183
TTTTTTTTTCTTCGACTTTTCATTACGTATTGCTAAGGTTAATAGGGAAACACGATAGAATCCGAACAGCACCTAAAAGCAAATCCGACGAATAATGGAAAAACGCCAGTTCAGATGCAGACAAATGGTTCATCAAATGAAAAAAATGGAGGGGAGAGCTTTTCAAAAACAAGCGAAGAGATGCTTGGAGGTTTCTCAATTTTAGGGTTATTGCTAGTCCTTTCAACAGGGACAGCTTGGTTTTATAAAAAACAACAAAAAGGAAACAATAGGAGGGAAATAAAATGAAAAACATCAAAACAAAAATATGGACGTTTTTAGGAACTGCTATCATGCTGCTTCCTTTCGTTCTCGGCCTAGGAACTGCAGAGGTTTCTGCAGCCGTATCACCTACACCAGAAAATGTTACGGTTAATTTGCATAAATTGAAATTCACTTCAGCACCAGAAAATCAAATAAACAACGGAACGGAATTGACATTTCCGAATAGCGAACCGTTGAACGGCGTTGAATTCAACGTATATGACATCACTGAGGTGCTGTTGGGGGACGTTTGTGTTTCCCTATTAACCTTAGCAAT
>N_184
CGTGCTATGTGTACTTCGTTCAGTTGCGTATTGCTAAGGTTAGTCGGGAAACACAATAATCCGAACAGCACCTTGACCGTTTGATTTGTAATCCAAATTCCTCTAAGAGCTCGTTCGATTCTTTTAATATTCGAAAAACGAAGCTCACTGATATTAAACGCTGTCGCTAATGGAACAATCGATGTTGCTGATGTTCTAATAAATAGACAAGCATCTAAACTTCAAGCTTTCCTGCAATAAAAACAATAGAATTTTTTCCAAACTTACATCTTCGTCCAACACAAGCAGCGCCTGATACTCATTTCGCTGTACTTCTACTTTTTTTTCCATCATTCGGCCAATCGAATTCAATATCTTCCAAATCTAGTCAACGAGGCTTTTGACAGTTGGACATGCTCTCTCAAACCATTGATAGAGGCTGTTCCCCCTTCAAGCGAGGCGCAAAATCAAGTATGTAACTGCTCTTTTCTTTCTAATAATGCTCAATCTTAGTAGGCAGGTGCTGTTCGGATTCTATCGTGTTCCTATTAACCTTAGCAATA
>N_185
TGTGTACGCCTTCGTTCAGTTACGTATTGCTAAGGTTAATAGGGAAACACGATAGAATCCGAACAGCACCTCGTAGTTCTAAGGCTTTTACTTTTATCTAAGCAATAATCGTATACAAAGGAAATTTTTGACCCTTAGAAAGTCTCATTTTATCAGACGTAAGCTAGGCATTGCTGAATTTTGTTAATTCGGTTTTAGGTTGTGCTTTGAGCATAATATGAAAGTATTCTTTATCACGATTTCATTCATCTAAGGTAATGTGATGTGATTCTGAAATTCTTTCAAAGGCAGT
>N_186
TATTTTGGTGTACTTCGTTCAGTTACGTATTGCTAAGGTTAATAGGGAAACACGATAGAATCCGAACAGCACCTAACAAATGACGATGGAACACCTTACGAGAGTCCGGTAAACTACTGGATGCCGATTGACTGGACAGGTGTTGGTATCCACGATTCAGACTGGCAACCTGAATACGGTGGAGACTTATGGAAAACCCGCGGTTCACACGGCTGCACATCAACACCCCACCAAGTGTAATGAAGGAATTATTCGGGATGGT
>N_187
TTGTGTACGTTACTCAAGCTTCAGTTACGTATTGCTAAGGTTAATAGGGAAACACGATAGAATCCGAACAGCACCTACACACCCATACATTGCTTCTCCAATTTTAGGGGTTACATTGGCTCTGGAAGAAGAACGTGCGAATGGCGCGCCTGTTGATGATGTAGCGATTCAAGGGGTTAAAGTAGGTATGATGGGTCCTTTAGCTGGTGTTGGTGACCCAGTGTTCTGGTTTACAGTACGTCCAATGCTAGGTGCACTAGGTGCTTCATTAGCTATGGGAGGAAATATCCTTGGACCAATCATCTTCTTCTTAGGTTGGAACATTATTCGTTGGGCATTCATGTGGTATACACAAGAATTTGGCTACAAAGCTGGTTCTAAAATTACTGATGACCTTTCTGGCGGATTGTTACAAGACGTAACAAAAGGTGCTTCAATTTTAGGGATGTTCGTATTAGCTGCCCTTGTAGAAAGATGGGTATCAATCAAATTCTAGGTGCTGTTCGGATTCTATCGTGTTTCTATTAACCTTAGAGCGAA
>N_188
TATGTTACTTGCGATGCTCGTTTACTTCGTTCAGTTACGTATTGCTAAGGTTAATAGGGAAACACGATAGAATCCGAACAGCACCTTGTTAGTCAAAGTCTAGTTTGAAAGAAGAGGAAGAAAATGACGAAAGTACGCGTACGCTATGCACCAAGTCCAACTGGGCACCTGCATATTGGAAATGCAAGAACTGCATTATTCAATTATTTGTTTGCCCGCCACAATGATGGAGACTTTATTATTCGTATTGAGGATACTGACCAAAAACGTAATATCGAAGATGGCGAAAAAAGCCAGTTGGAAAACCTTGCTTGGTTGGGAATGAATTGGGATGAATCTCCTGAAGGTGCTGTTCGGATTCTATCGTGTTTCCCTATTAACTTTAGCAAT
>N_189
TGTTATCATGGCTAAGTATCGTATTGCTAAGGTTAATAGGGAAACACGATAGAATCCGAACAGCACCTCTAGCAGACGCGCTCGCAAAGAAGAAGTAACGGAAAATCTAGCAATTGCTTGAAGAGAAAAGGAGAATTGAGAGCAGTACATTTTGGTGCAGGAAATATCGGTCGAGGATTTATTGGAGAGGTTTTGGCAGCTAATGGATTTGAGATTACTTTCGTAGATGTGGATGATGATTGATGCTTTAAATGAAAGAAAAGAATACGAAATCGAATTAGCAGATGAATCAAAAGAAAAAATCACTGTAAAAAATGTCAAAGGAATCAACAATCAAACAAATCCAGAAAAAGTAATCCAAGAAATCGCTGAAGCAGATTTAGTTACTACCGCCATTGGCCCGAATATCTTACCTTTTATTGCTGAGTAGGTGCTGTTCGGATTCTATCGTGTTTCCCTATTAACCTTAGCAAT
>N_190
TATAATCTTACTTGGTTCGTTACGTATTGCTAAGGTTAATAGGGAAACACGATAGAATCCGAACAGCACCTAATCACGTTCGAACTGACTAAATGCTTGGAAGACAGTCATACATAGCATTTCCCCGTGAGGCGTGCTGGTATCGAAGTTTTTATTTCAAGCTCACCAGCTTAACATGGTGTTCTTCAAAATAGGTAACAAGGTCAATCAAATCCTTTGTACTACGACCCAATCGAGAAAAACTTTCTACAATTACCGTATCTCCCGGACGAATTTTATCTTTTAAACGATTTAGTTGGGGACGAACCGCTTTGGTTCCCGTCATTTTCTCAGTTAGGATTTCATTACAATTTTGTTCATTGAGTAAGTCTAATTGACGATTTAGTTCTTGTGAACGTGTACTCGCTCGGGCATAACCATAAATGTATCCACTCATGCTTTTCTTCCTTTCGTACTTTAATTCTGGCTTGATTGTATCATAAAGGGAGTTATAGATACATAGTTAATGCAACAAGTTATGATACAAAATATGACCTCTTTTATTTAATAAAAGAGGTCATTTAATTGTATCATAATGGATTGTTTTTGATACGAGTGTGTATACGAAATAAACAAAAAAATCTTAAGTAAATTTCTTAATACCTAATTTAATCCTAACTAGTGTATCCTAAAGTTAATAAGGTGCTGTTCGGATTCTATCGTGTTTCCCTATTAACCTTAGCAATA
>N_191
TAGTGTTTTTGTGACCGTACCTCGTTCGTTACGTATTGCTAAGGTTAATAGGGAAACACAATAATCCGAACAGCACCTACTCATTGAAACACTTATCGGAGGAATATAACATGAGAAAAACTTCTGTTCAAAAACACGTTACCCTTTATCCCAGTCACATTGACGTTTTAGATTCCATCATCGAAAAAAATCCAGATATCAATAACTACTCGGAAGCCATTCGTTTTCTATGTATGAGTTATGAACCTAATACTAATACGACAACTACCAGCAACCAAGCAAAACTAAATGCGATGGGAAAAGAAATTTCTATTATGTCCGAAATCATTCAAGATTTGCTGATTTATATCTAAAAGATACTGGTGTTCTTATCGGTACAAATTCTAAAGTATATCAAGAAGTGAAAGAAAAAATTGAAAATCAACTCAATCCCTCCCGACGAAATCAACCCAAAAATAACATTCAAAAAGAAACCAATCAAACATTCACTTCTAGAAATTTGGTTTCCAACAAACTTTCTAAAAAGATGAAAAAGAAACCGAAAATTTTTTCTATTTCTCCGTTTTTCTTTAGGGGGCAGTCTTCCAGCAAGATTTGCAAGT
>N_192
TAGGGAAGATGCTTCTATCGTTATACAGATATTGTGGAACCAGTTAGTATCGATGAAGCGTATCTTGATGTGACCGAAAATAAAATCAATTGCAAGTCAAGGTGCTGTTCGGATTCTATCGTGTTTCCCTATTAACCTTAGCAAT
>N_193
ATGTTTTTAAACCTACTTGGTTCAGATTACGTATTGCTAAGGTTAATAGGGAAACACGATAGAATCCGAACAGCACCTCTGAAATCAAGGTATTATTGGGAATCCCAGCTTAAATCATAGATACCGTAAGGGATTTTATTCTTTATTTAAAACTTTGCAACAGAACCATGAAAATGATACTATTTCATACGACTCCTGATGGTCAAATTCAGGAGGTATGGCAAGAATTAAAAATTATCAAATCAAAAACAAATTAATCTGCGATTGCAGTGGTGCAATATCTTCAGATATCTTTTCAAATATACAGGACTATGGTGCTTATGGCTATTCTGTCCATCCTATGTTTTCAATATCAGATAAATATAATTCATACAAAAAATTAAAAAAATCTTTTATAACAATTGAA
>N_194
TAGAAACATTTTCATTGAACAGCTTTGTAAAAGAAATATTATCATTTGCTCTAGGTAGATATTGGTTTATTACATCCTATTTAGCATTGTATATTCTAAGTCCGTATTTAAATAAGGTGCTGTTCGGATTCTATCGTGTTTCCCTATTAAGCAATA
>N_195
CTGTGTAGTCTACTTCGTTCAGTTACGTATTGCTAAGGTTAATAGGGAAACACGATAAATCCGAACAGCACCTATGAAAACAATATCAGAACTGAATATTATCATGCATGGATAGAAATGAAAAAATAAGCGAATGTGTTTAAGATAACTCGAAAATGATGGTTGTTTTAGTTATAAAGAAAAATTTTCTGGTTCGATTACGGGTTTAATGTGGGGGATTATTAGTCGTGGATAGATAGAATTTTAGTTTTTTAGAGGAAATATGTCTTTAAAAATGGAATGGTTGCAATTCTTAGCGATATATACGATGTAATTGTCCTCTTAAAAAAGTATGGAAAAATAATTGTATTTTAAGTGTAATGCTTTTATGCACCTATTTAATTTATCATTCTCATCTGATACAATCTCACTCATAACAATATGAATTTTTCTTCTCATTAGTCTCAGTTAGGTGCTGTTCGGATTCTATCGTGTTTCCCTATTTAACCTCTAGCAATA
>N_196
GTGTTATGTTGGTGCTTCGTTAAGACGTATTGCTAAGGTTAAATAGGGAAACACGATAGAATCCGAACAGCACCTATTAGTTTTAGGTAATTCGATAATTTCTTCTTTACACAACAAAGAAATATAGTATTTACCGCTAGAATGACGTGATATTGTAGCAGATTTGATAATCCCTTTTGGTTGTCTATGAAGCTTAATTCTTACTAATGACTTCAATTTAGGAACTTTGATGAATTTACTATCAATCAAAGCAACTGTACCATTTTGATTATTCGTTGTATAACTCTGAACAGGATTTTTCTTTACTTTTGAAACGTGGAAATCCAACGGATTTATCCCGAAAAAAATTCTTGTATGCTTTATCTAAATTAAGTTGGGCATTGGCTAAAGCAAGGCTATCAATTTCTTTCAAAAACGGAAATTCTTTCTTGTATTTAGCTGGTGTCGGAAAAGTCATTTTTTTAGAAGAATCATTTTTAACTTCTTCATACGCCTTTTTTCGGTCATCAAGCATTAGATTGTAGACCTTACGGACACAACCAAAAGATTTGGCAAAGAAGATTTCTTGTTCCTCTGTTGGATAGATTCTGAATTTGTATGCTTTTAGTTGTTCCATAAAGTTCACCTACTTTCTATTTATGATTGTTTCCTTGATTTTGGATATACTTCTTAATCACATCAATTGGTGCGCCACCAGTTGTCAAAGCAAAAACTTTTAGACCAGAACATTTCTTTCCAAAGAAATTGTTTGACTCTTGGAAAGTCACGTTTTATCAATCTT
>N_197
TTTTTAATTTTTTTCTAAGTCTACTTCGTTCAGTTACGTATTGCTAAGGTTAATAGGGAAACACGATAAATCCGAACAGCACCTTAAATCATCATAGCGGTCTAATAATTTTTGAAACTTCAAATGCTGGATAAATTCTTTGATTGGGTAAAGGTCAGACACTCAATGCTTTTCCCCCGTTGATAGTCTGTAATATATTCCGTAACTTTTCTAACTCATATTCCAGCCATTCTTCCTCGCTGTCAAAGAAGTTATCATAGTGTCCATGTTTCAGTTCTGCATTTAGACGTTCTTCGGCTCTTAAAAACTGACAGACTTCCTTTTCAGATTGATTGACATACTTCCATTCTCCCGACAACAATTCATTGGGCGTAACGTCCAGCACTTCCATTATCTTTTCCAGCGTTTCATAGGCAGGATAGTTCAACCCTCTTTCAATCTTGGAAAGGCTCTGCATATTGATACCGATTTTGTCCGCAAGAGGTGCTGTTCGGATTCTATCGTGTTTCCCTATTAACCTTAGCAA
>N_198
ATTTCCCTCTACTTCGTTCAGTTACGTATTGCTAAGGTTAATAGGGAAACACAATAATCCGAACGGCTGAAAAGGTGAATTTCAGCTTATTTCCGAAGGAGTTGCTTCTGCTTCCGCCGTTTATACGTGTTTAGAGCGTGAGACAAAAGTGTTCTTTACTTTTGTCTCACGCTCTTTTAAACTATTTCGAAGTACTAAACTTATGAAGTAAGAATACCTAAGCCAGAGCCAATGTGCTCGCCTGCAAGCAATTGCTCTTTTGCTTGTCGCTGTAAACTGGTACTTTATGGATAATCATGTATTTGGGCATCTACTCATCCAAAAATACAAGGGACTCCACTATCGTCCTGTTCATCAACTGATAATAATCGATAATCGGCTGCAAAAAGACAGATTTTTGACTCTTTTTTCAACCATTTAGTAAGATTGGGTGATAGTAACCAAGTATCTGTGTACATCACTTGGTAATGGTAATCAGGAAAATAAAGTTCAAAAAAACGAATGGCACTTTAGTAACTATCTCTTATCTTATTCTGAGATAAATCTGCATCGGAAGGAATATGAAGAGAAAGGCACTGCTTTCCTTCTAATCTTAGATAGGTGCTGTTCGGATTCTATAAGTGTTTCCCTATTAACCTTGCCACA
>N_199
ATCTTTATGCATGTTCTTCGTTCAGTTACGTATTGCTAAGGTTAATAGGGAAACACGATAGAATCCGAACAGCACCTGCTGTCTTCAGCACTTGACGTACGTATTTTTCAAAGTTTTCAGGCACGTTTGTTTTTACAGGAGACAAAGGCGAACAGAAAAAACCGCCGCCAATCACTGATTCTTCTTCTAGTGCTCGTACAGCAAAGATGCAGCCGATTGATAATCCTAATACGGCAATATCAGAAAACTGCTCAGACTGTAAAAAATGGATGGCTTTTTTAGTGTCTGCCCACCAGCTTTCTGCTTTTTCTTGCAAGATATCATATGGCTCCATTGTTCCGTGTCCTTTAAAAAGCGGCGCATAAACTGTATAATCTGCTTTTTCCAAAAATCGTGCGAGCATTCGAACATCGTTTGGACTTCCTGAGTAAGCGTGAAGCAGCAAAACCGCTCGCTTTCCATGTTTTGCATAAAGGGGTTTTGGTAATTGTCTCACTCGTCTCACCTCTTTCGCCTCATTTTACCATAGTTTCTTTCATAACTTCTTCTTAAGCGTTCTCTTTGCAATAAAAAAAGCCGCCCGCCGTTTTGCGAGAGGCTTATTCAACTACTTC
>N_200
TGTTTTGTCATTTACTTCGTTCAGTTACGTATTGCTAAGGTTAATAGGGAAACACGATAGAATCCGAACAGCACCTGCCAATAATGGATTTACTGGTATGATTTTATATCCATTGTCTTGCAATACCTGT
>N_201
TGTTTTTGTAGCATGTTCTTCGTTCAGTTACGTATTGCTAAGGTTAATAGGGAAACACAATAAGAATCCGAACAGCACCTGATTGTTCTGAGCTTCTGCTGATGTACTGTCTTCGGTTTGTGTTTGTTCTGTTGTTTCAGTTGTTGGTTCTTCGGTTGAAATTGTATTTTCTGAGACAGTAGCTGACTGCAAAGTACTTTCTGTATCGTTTTCAATTCCTGTTTCTGAAGAACTCGATGTCTGAGTTGCGACAGTTTCTGTCAATTATTCAGCTAGCACTGTTGTGTTGGCAACTGCTAGATTTCCTAAAAGAATAACGCTAAATAATAAATTCTTTGCTTTCATCTTTTTTCTCCTTTGAATTATGAAACTTTTCCTAAATAACAGTGTAACTAAAAAAGTAAAAGCAAGTCAATGTCCATATTTAAATAACATTTGTTTCTTTTTAATAAATTTGCTTTTTCTGCATAAAAAGACGTAAATGAAGAATATTCTTCTCCCATTCACGCCTTAAATTGATGGTCGTTTGAATAACTATTTAACAAGTAATTCTCTCTGGATATTATCCGTTATGGATTATACTTCCTGTGTCGTAGGTGCTGTTCGGATTCTATCGTGTTTCCCTATTAACCTTAGCAATA
>N_202
TATAGTACCTTGGTTCAGTTACGTATTGCTAAGGTTAATAGGGAAACACAAATAAATCCGAACAGCACCTAAATTGTGGAAAACTATGAAGAAATATTTTCTCATTTTTATCTATCAATACTAAAGATTCGCTCATAATATCACAAGTATAATTGACATTCTCAATTACCGAGAGTATCTATGTGAGAATGATTCTCATTTATTTGCGTAACACGTAAGAAAATTCAAACATATAATGAATGATTTTAATACATGATTTATTTCA
>N_203
GTTTATGTATCTACTTCGTTCAGTTACGTATTGCTAAGGTTAATAGGGAAACACGATAGAATCCGAACAGCACCTAATCATTAATTTGTTGTTTTAATTCTCCAACTTCATCATTAGAGCTAACTTTTAAACTCATTTTTTTATCAAGTTTCATCATTTTATCAGTAACAATTTTTATTTCTTGTATATTATTTTTTATTGATTTTGCATAAATTAAAGAAATAATAGCAGAAAATAAAATTGATATTAATAAAGAATATGGTAAAAATTTAAGGCTTAAATCTTTCGCATCTTTTTGCATATCAGCTGTAGAAACAAATTGTAGATTTGTTTTTTTACCATCATTAAGCTTTATTTCTCTTTCTTCAATTATCAAAGAATTACTATCACTTTCTAAATTAACATTTATATTATCTTTGATTTGTATTTCATTCTTATTATTTTTTTCTTTTATGAATACTTTTATTTCACTACTCTTGGAATAAAACTCCAAAGTTTGTTCTATATATTTTATTTCTTTTCCATTCATATTACTAGAAATTTCATTTGCCATATTA
>N_204
GCAACCATGTAACTTGTTCGTTCTGGTTTATTGCTCAAGCCTACGACGGCAATATTTTTTGCTTCTTCCCGAAATAGTTGAAAATCGTTTCTTGTGTTGGATTTTTTACAGACATTTCTGCCACCCCTTGCTTTTCTTTTTTATTCCATCTATTATACTTGTATCTTTCATTTTTTCAATTGTTCCTGTTACCTATTCATGCTAAAATAAAGGATAGTTAGGTGCTGTTCGGATTCTATCGTGTTTCCCTATTAACCTTAG
>N_205
TATAATCTTACTTGGTTCGTTACGTATTGCTAAGGTTAATAGGGAAACACGATAGAATCCGAACAGCACCTAATCACGTTCGAACTGACTAAATGCTTGGAAGACAGTCATACATAGCATTTCCCCGTGAGGCGTGCTGGTATCGAAGTTTTTATTTCAAGCTCACCAGCTTAACATGGTGTTCTTCAAAATAGGTAACAAGGTCAATCAAATCCTTTGTACTACGACCCAATCGAGAAAAACTTTCTACAATTACCGTATCTCCCGGACGAATTTTATCTTTTAAACGATTTAGTTGGGGACGAACCGCTTTGGTTCCCGTCATTTTCTCAGTTAGGATTTCATTACAATTTTGTTCATTGAGTAAGTCTAATTGACGATTTAGTTCTTGTGAACGTGTACTCGCTCGGGCATAACCATAAATGTATCCACTCATGCTTTTCTTCCTTTCGTACTTTAATTCTGGCTTGATTGTATCATAAAGGGAGTTATAGATACATAGTTAATGCAACAAGTTATGATACAAAATATGACCTCTTTTATTTAATAAAAGAGGTCATTTAATTGTATCATAATGGATTGTTTTTGATACGAGTGTGTATACGAAATAAACAAAAAAATCTTAAGTAAATTTCTTAATACCTAATTTAATCCTAACTAGTGTATCCTAAAGTTAATAAGGTGCTGTTCGGATTCTATCGTGTTTCCCTATTAACCTTAGCAATA
>N_206
TATTTTTATATGTACTTGGTTCAGTTACGTATTGCTAAGGTTAATAGGGAAACACAATAGAAAATCCGAAACAGCACCTATTTTTAGCCAATAAAGCACACCTAGACAATTGGGGTTTGTTCACGCTTTAGTTTCTTTTCCATTTTGGACGTGAATTTATTATTATCAATTTTTTTATAATCGAAAAAATCGCAAAGTCCATAATACCTAAGTCAATACCAATTGTGGAATTAGTTTTAGGTAATTCGATAATTTCTTCTTTACACAACAAAAGAAATATAGTATTTACCGCTAGAATGACGTGATATTGTAGCAGATTTGATAATCCCTTTTGGTTGTCTATGAAGCTTAATTCTTACTAATGACTTCAATTTAGGAACTTTGATGAATTTACTATCAATCAAAGCAACTGTACCATTTTGATTATTCGTTGTATAACTCTGAACAGATTCTTTACTTTTGAAACGTGGAAATCCAACGGATTTATCCCGAAAAAAATTCTTGTATGCTTTATCTAAATTAAGTTGGGCATTGGCTAAAGCAAGGCTATCAATTTCTTTCAAAAACGGAAATTCTTTCTTGTCACTCATGGGAAAGTAATTTTAGAAGAATCATTTTTAACTTCTTCATACACCTTTGGTCATAGAGCATTAGATTGTAACACTAGGGTATATTCAAAATTTATAGTATTC
>N_207
GTCATTACCTCGTTCAGTTACGTATTGCTAAGGTTAATAGGGAAACACGATAGAATCCGAACAGCACCTGACGCATGATTTATCAGTGTAAGAAAGGGTGAGGATTATGAAAAGGTTTTTGAAAATATTTATCTTTCTCGAAATAATACTTTTTGTATATATTTTTAATACTTCTATTTACAATATTTATGAAAAGAATAAATAGAGAGTGTAAAATATTTTGTGTAAATAAATTGTCCTCCTGCAAAATAATTAGTTACTGCATAAACATTGAAACTAATGTCTCGGTTACCTGTTGAAAACCTTTTCATAATCCTTCACCCTTTCTTACAC
>N_208
TGTGTTGCATCTTACTTCGTTCAGTTACGTATTGCTAAGGTTAATAGGGAAACACAATAAGAGAATCCGAACAGCACCTTAAACGATACTGTATAAATGCACTGGCAAAAATACCGCTTACAACAAGAATGAAAACAAATAACTGTCCTCCATTGTTATTTGCCATAAAAGGATACAAGAATGTAAATCCTGAGGTAAACAACACTGGAATCACTAATAAATTAAAGACACTCTGGAACAAAAAATACCACTTTGTCCATGGAACGTTCGTTTGGTGTTTTCGATAAAGCTTTACTTGTTCTCCTACTGCAGGCAAAATAGCTAAAATCAGAATCATCGGTAAACTACTTGCTAATTTTTGGGCT
>N_209
TTATATGTATCTTCGTTCAGTTACGTATTGCTAAGGTTAATAGGGAAACACAATAAATCCGAACAGCACCTCATTTTTAGTAATCTTGATTTGTCGCACATTAGCCTTTGTGTCAGTAAAAATCAAGTCTATTTGTTCTTCATCTTTTTGTGTCAATGGAATCTCAAGTTTGCTTGGATAAAGGCTATATTAGCTACTTGTTTATCAGTTAACTTCATAAAGAGATACTTTACCTTTTGTAAAAAATTTAGTGCGATTGTATCTGACAAGGCAAGCCCTAACGCTTACTAGATTAATTACTAATCAATATT
>N_210
TTATGTTAATTACTCGTTCAGTTTACGTATTGCTAAGGTTGATGGGAAACACGATAGAATCCGAACAGCACCTTTTTTATAGTGATACAGATAAATCAGGAACAGCAGTACTGCACTATAAAATTCTAGAAATGATGAATTTTCCCCAATAATTCAATTTTGGATTAGAACGCCATTTGTTCATTGGATTCCCTCCTCATATAACCTCACACAAAGTGTAACTAATTTTGACAAAAAGAAACATGTGTCTAGCTTACAGAAACCGTTTTTTTACTAACAGTTTTGTCACATAGCTTTTATAAAAATAGCACATCAAATCACTAGGTGCTGTTCGGATTCTATCGTGTTTCCCTATTAACCTTAGCGATACG
>N_211
GTTTTTTAATGACCTGTTACTTCGTTCAGTTACGTATTGCTAAGGTTCATAGGGAAACACGATAGAATCCGAACAGCACCTTATTATCTTAGCCCGTACCTATTTTAGTGCTTTGCCAAAAGAACTTTCTGAAGCTGCTACTATCGATGGCGCCAATGTTGCAAATACTGTTCAAAGTCATGTTTTTTTTTTTTTGCCATTCCAAAGCAAGCAAAACCAATTATGTTGGTATTGTTTTTATATGCCTTTGTTGG
>N_212
ATCTGCCTGTTCTTCGTTCAGTTACGTATTGCTAAGGTTAATAGGGAAACACGATAGAATCCGAACAGCACCTATAACTACGATGATAACTGGTACTGCAATCACTATTCGCTTGAACCATTTCATTCATTTACCCTCTCTTTCTTCGCCAAATCCATGTGATAATCGTGCTAACAGATAAAAATCCACCTGAATAAATGAGAAGCGAATGTTTCTTTTCTCCAGTTTTCGGCAACATTCTTTTTTTTTGCATCTGTCTTTTTTTGTACTTTCACATGGATTTGGCGAAGAAAGAGAGGGTAAATGAATAACAGAATAGTGATTGCAGTACCAG
>N_213
TGTGTACGCCTTCGTTCAGTTACGTATTGCTAAGGTTAATAGGGAAACACGATAGAATCCGAACAGCACCTCGTAGTTCTAAGGCTTTTACTTTTATCTAAGCAATAATCGTATACAAAGGAAATTTTTGACCCTTAGAAAGTCTCATTTTATCAGACGTAAGCTAGGCATTGCTGAATTTTGTTAATTCGGTTTTAGGTTGTGCTTTGAGCATAATATGAAAGTATTCTTTATCACGATTTCATTCATCTAAGGTAATGTGATGTGATTCTGAAATTCTTTCAAAGGCAGT
>N_214
GATTATGCCTGCTTCGTTCAGTTACGTATTGCTAAGGTTAATAGGGAAACACGATAGAATCCGAACAGCACCTGAAAGAAAAGTTATGAATAATCGTTTATCGAAAAAAACTTGAAAAAATACAAAAAATTCGTTGACCAAGCTAAATTTAGTTGGTATATTATTACTTGTCCAAAAGACAGAAGAAAATATTTATTCAAAAACATAACAAAAAAGTTATTGACATGTTACTAACGACATGATAAGATAACTGAGTCGTTAAAAAAGAACCACTTGCGAAGCTTGATTCTATCAAAAAAACTTCAAAAAAGTTCTTGACAAATAACAAACGATAAGTTATGATAAATGAGTTGCCGAAAGATTTCGAAAAACGAAATCGAAAAAAACTTTTAAAAAAGAGTTGACAATCGCTTGTCTCTCTGATATGATATAAAAGTTGCTACGGCAGCCAAAAATGAATCGGGAAACACTCTCGATGAAGTAGACCTTTGAAAACTGAACAAAGTAAGACAAACCAAATGTGTAGGGCGTCTTGATTCAATTCAAGACAACAAACATTTTTAACAAGCAAGCAATATGCTAGCAAACAAATTGAGCTTAACAATCGCAAGATTGTTCGAACTTTTATAGAGTTGTCGTCTTCCCTATTAACCTTAGCAATACGTAAC
>N_215
ATGTAGCCTTTAAAATTTCCAGTTACATACTTAAAGCAAGCGGTAATGGAATCCAATAAATCCAAACAGCACCTCTTACTAGGATAGCATTACTTAGGGCATAACCAAAGGCATATGATTGTCTTGTTCGAAAACAAACAAATAACCCTTTCCATTTTTCACTATAATTGCTTTCCCGTTTCCATCTACCACAGTAGAACCACAACTTCTACAAGCACGAGGAGTAGGCGAGAGAACAGCATCGACGACCAACGTCTTTTTCTCTGAAGGGTCTCGTAAGAGACCTCTGTAATCATCAAATCTTTCTCTGTTATTCTCAGCATTTTTTTGATAGAATCATTCATATAGCGTATCGTCCTCTCAGTTGTTTATTTTGTGGTGATTTAATCATACTAGAGAACGATATGTTTTTTAATACCTAAAATGAAAATGGGGCTGAAAATAGATTCTGATTCATCAGTCCAGTAACATAGAGCCGATATTAAAGCGTTTCGAGCGTTTTTTTATTTGTATTTTAATGGTTGGCTACGTTTTTGGCTACGTTTGGAATTATTCGCCCATAAATTTTGCAAATCGGTCACCAGTTTTCTTAACAGATTGTGGTGTGACATGAGCATAGATATTCATGGTAGTTTTAATATCTTTATGACCTAATAGGTGCTGTTCGGATTCTATCGTGTTTCCCTATTAACCTTAGCAAT
>N_216
GTGAATGCCCTCTTCTTCGTTCAGTTACGTATTGCTAAGGTTAATAGGGAAACACGATAGAATCCGAACAGCACCTCATAGAGTTGGCAAAGCGTCATTTTCTTGCCTGTGCTGTCGATACCGTCCTCAATATCCCGTCTTATCTGCTGTTCCAGTTCTCGAAGTGAGGGTTTTTCCCGTTTTCCCTTTGGTGTCGGGTCTGTGGGTGTCAATCTCCAAGCATACACATATTTTGTGTTTCCCAATGCGTCTACATATTTATATAAGTATTTTCCGTCTGTTCGTTGGCTCTCTCCAGTATGCAGGATACGACCTTTGTTATCCCGTCTTTTTTCTTTCATGGTGTCTGCTCCTTTCCTTGTTGGAAAGAGCCTTGATATGACTTGTGTTCATCATAACACATACAAGGCTCATTTGCATTAGATTGCGTCCAATTTATCAATAACCTTTTCAAACTGTCGGCGTTTAATCTGTATGCGGTTGCCATTCATAATGAGCCAGCCAGCGTCCTTGTTTTCCTCTGCCAATCGTCTTAACTTGTTTTCTCCAATGCGGAAATAGTTTGACGCTTCTTCGATGGTAAGGGTGTATTTTTCCCATACGGGAATTCCCTGTGTATTACTCATAAAACACCCCTCACTTTTGATTACGTCTGATATGTCCGTACACATCTGTTCCACAAGCATTTCCTGTTTTTCAGAAAGGTGGGTACATTCATCAATCATTTTCATGTAGTTTGAACCTGTCAGCCTGTCGATTTCCTCTTATCATCACGATTGACGGCATGACCTGTCTTTCCAGCCATTGCAGAGTGCGTTCCATATTGACAGGTACAGGGTTCATTTCAAAAGGTAAACTGCCATGGGAAATGAATATCAGGTGCTGTTCGGATTCTATCGTGTTTCCCTATTAACCTTAGCAAT
>N_217
ATCTTGTCTACTTCGTTCAGTTACGTATTGCTAAGGTTAATAGGGAAACACGATGAATCCGAACAGCACCTAATTAAAATATACAATATGCGATAACAAATTTTTGTTATAGTTCATAAAATATTGTTTTGGGAACATAATCGTTATTTATAGCGTTAGTTAACATAATGTACACTATGCCAAGTAGCCCCTCTACCAATGGATAGAGACGCTCACTTTGTGATTTTTAATTGGTCTAGCTAAAAGCAACTTTCTAAAGCTTGATTTTTCGCGGTTATCTATATCTAATTCTTTGTGCATTTTTATCTGTCATTTTTTTAAGACTTGTTATTTTTTGTAAAATATGGTAAATTTTTGGTAGCGCTTCATAAGCGCGTGCTTTTTCAAGAATAAACACTTATTATTTTTTAACTGGCTGCTCGAAAGAGCAGTCTTTTTTATTATTTATCCGTTTGTTTTACAAACAATTCTTCGTTAGGACTGTTGTAATAATTTGAATTTAATTTAAGTTCTCTGTTGGAATTGTTTTTTCCAATTACGGATAATAGCATGGGGCTAAAACCTAATATTCCTAGAGAAATAGAACCCAGTACCAACACAGTTTTTTTTAACATAGGTTATACCTCCACTTTTTTTAACGCTACCACTTGTATACACATTTTAAATACTAGCCTTCAGTTTATCAAATGTAGGTGCTGTTCGGATTCTATCGTATTTGCCATTAACCTTAGCAAT
>N_218
TTACCTCTACTCGTTCAGTTACGTATTGCTAAGGTTAATAGGGAAACACGATAGAATCCGAACAGCACCTAATTTCTTCACCAGCCAATAATGGATTTACTGGTATGATTTTATATCCATTGTCTTGCAATACCTGT
>N_219
TGTTTTTACATCTACTTCGTTCAGTTACGTATTGCTAAGGTTAATAGGGAAACACAATAGAATCCGAACAGCACCTGCAGTGGAACGATGAGTTACAGGACCAAATACTATATTCAATACACCATAATACAGCAGCAGTACTACTGTCATACAAAGAAGGCTGAACATCAACTTCCAGTCCAAAATGCCGTTCTTTCCAAAAAGCATTTAGCTCTTTTGTTTCAATTCGAACAAAATACCAAAGCGTCACACCTAATCCTAAAAGGGTAGACAGGCTTGCACCTGCTGTTCCTAATAAACCGGTCAGAAAAGAAGTAGTCAATCCTTTTACCAATAGTCCCCATCCTGCGCCTTTTAAAGAAGGGCGAAACGAGTTCTTGCTTTGAGCAATACTTTGATAAGCTTGGATGACTGAGGTGCTGTTCGGATTCATCGTGTTTCCCTATTAACCTTAGCAAT
>N_220
TAGGGAAGATGCTTCTATCGTTATACAGATATTGTGGAACCAGTTAGTATCGATGAAGCGTATCTTGATGTGACCGAAAATAAAATCAATTGCAAGTCAAGGTGCTGTTCGGATTCTATCGTGTTTCCCTATTAACCTTAGCAAT
>N_221
CTTTCCCTCTACTTCGTTCAGTTACGTATTGCTAAGGTTAATAGAAACCCGATGAATCCGAACAGCACCTTAACTCCTTTTTTATTGGTTCTTTATGACAGGGCAAATTTTACTCGACTGCTAATTATAGCAGACTTTTTTCATGAAATATAGTAAAATGTTTTCATTTTTTCGAGAAAATTAATCTTTTGCTCGTTTTTATCATTTTTGTGAATGATTTCTACCTTTTTCGCCTTCTTTTTTCAAAAGGTCTGCGATTTCTGCATATGCACAAGAAGTCCCTGCTAAATAGTATTCCCTTTTTTAAATGTCAAAGGAGTACCAAAAAGACCGCTTGTTACCATACCAAACTCTACCAATGACGTTTCCCGCTGCATAATCCCAAGGGCTAAGGTTTGAAAATATAAGCAATGTGGTTTGTTTCAAGATTGCCACTAGTTCAAGACCAGCGCATCCGTACATACGTGTCCCCATGCTGCTTTCCGCAATTTCTCGGATTCCATATTTATTATGACCGAAAAGATAACTATTCACACCAAGTAAGAGGTGCTGTTCGGATTCTATCGTGTTTCCCCTCTAACCTTAGCAA
>N_222
TATGTTGCTTTAGTTGTTACTTGGTTCGTTACGTATTGCTAAGGTTAATAGGGAAACACGATAGAATCCGAACAGCACCTATGAATCTGAGCTATCACTTGTGGTAGAGGTAGTATCTGTACTGTCACTTGAAGCTGACGTGTCCGTGCTATCACTTGTGGTAGAGGTAGTATCTGTACTGTCACTTGAAGCTGATGTGTCCGTGCTATCACTTGTGGTAGAGGTAGTATCTGTACTGTCGCTTGAAGCTGACGTGTCCGTGCTGTCACTTGTGGTAGAGGTAGTATCTGTACTGTCACTTGAAGCTGATGTGTCCGTGCTATCACTTGTGGTAGAGGTAGTATCTGTACTGTCGCTTGAAGCTGATGTATCCGTGCTATCACTTGTGGTAGAGGTAGTATCTGTACTGTCGCTTGAAGCTGACGTGTCCGTGCTGTCACTTGTGGTAGAGGTAGAGGTGCTGTTCGGATTCTATCGTGTTCCCTAACCTTAGCAATA
>N_223
TTACCTGTACTTCGTTCAGTTACGTATTGCTAAGGTTAATAGGGAAACACGATAGAATCCGAACAGCACCTAGTATGATTAAATCACCACAAAATAAACAACTAGAGGACGATACGCTATATGAATGATTCTATCAAAAAAATGCTGAGAATAACAGAGAAAGATTTGATGATTACAGAGGTCTCTTACGAGACCCTTCAGAAGAAAAAGACATTAGTCGATGCTGTTCTCTCGCCTACTCCTCGTGCTTGTAGAAGTTGTGGTTCTACTGTGGTAGATGGAAACGGGAAAGCAATTATAGTGAAAAATGGAAAAAAGGGAAACGATTGTCCGTTTTGAACAATACAATCATATGCCTTTGGTTATGCGCCTAAAAAAGCAACGCTATACCTGTAAAAACTGTCGCACCCATTGGACGGCTCAAAGTTAAGGTGCTGCGGATTCTATCGTGTTCCCTATTAAACCTCAGCAA
>N_224
TAGTGTTATGCATGTCTCTTGGTTCAGTTACCGTATTGCTAAGGTTAATAGGGAAACACGATAGAATCCGAACGGCGCTACCAGCAACAGCAAAATTGAATTTGATTGAAATTCATGTTAAACTAAACATGCAAATGTTCAAACATTAGATACACGAAAGCCCCAGAGAGGTCGGATTCTCTGGGGCTTTTTTTAGGTTGATGTCGCCTTTACTGATTTTACTTCTTGTTTCGGTTATTCAACCAATAACTGAATACAGAGATACAAACTCCTACAAGAAGGGGGCAAATAAACAGTTCAAACATCAGATACACCTCCTTCCAGTCGCAAGACTGTCGGATAGGCGACAAGTTATTATACCCTACAAAATTAAATCTGTGTGGCAATTTTAAGTATCTCTTATTTCCGGGTTGTTAGGGCTTGCCCTGACCGCCTGTAGGGCGCTTTAAATGCCAGATAAAGGTTTTTATACTAAGAAGGTGCTGTTCGGATTCTATCGTGTTTCCCTATTAACCTTAGCAAT
>N_225
TTATGTACTTCGTTCAGTTACGTATTGCTAAGGTTAATAGGGAAACACGATAGAATCCGAACAGCACCTAACGATTTGGTGATAAACGACGCACAGAATTACTAGTCGGTGAGGTCTTAAGTCTGGAAGATGAAGAT
>N_226
TGTTATCATCTCTACTTCGTTCAGTTACGTATTGCTAAGGTTAATAGGGAAACACGATAGAATCCGAACAGCACCTAGCTTTTCCATCTTTTATTTCGTTGATTCTCGAATAATCAACTCTGTTTCCACAATAATCTTTCTTGAAACCGGTGCTTTGGAATTACTTAATTGAAGAATCGTCTCCACTGCTAGCTCTCCCATCCATTCGGTATAAACTTTTACAGTAGAAAGCGAGGGCGTTACATATTTCGCTACACTGACATCATTGAAGCCCATCACAGAAATATCTTCTGGTACCACTAAACCTTTTTCTTGAATCGCTTTCAGTGCGCCAATCGCTAATGCATCATTAGCTGCAAAAAGCGCATCAGGAACATGCGGATTCGTTTTTAAATATTGCTTCAAGGTGCTGTTCGGATTCTATCGTGTTTCCCTATTAACCTTAGCAATACGT
>N_227
ATCATCGCTTGGTTCGTCGTATTGCTGAGCAGTAGGGAAACACGATAGAATCCGAACAGCACCTAAATTTGAAGAAGAAGCAAACGAGGATGTTAAAAGAATACCATATAGTTACCAAACCAAGAAAGTTCTCGTCAAGTTCGCTGGTACGAATCAAATCAAGTGAAAAAAGGGACTGTGAAAAAAATTGTGTCATAGTTAGTCACTTTTTTGAACAAATAGTGTTCAATCAGCTGTCCTTCGGTATTAGCTCAAAAAACGGCAAAATATGAGGAACTATTTTCCATTTGTTTCTCTAGGTGCTGTTCGGATTCTATGGTGTTTTTCCCTATTAACCTTAGCGATAC
>N_228
TTATTTTTATATAACCTACTCGTTCAGTTACGTATTGCTAAGGTTAATAGGGAAACACGATAGAATCCGAACAGCACCTGATATATAAGGGTTCTAGCTTTTTTGTTTTGCCTGTATACTAGAAATGACCAGATTTTGACCAGCTCTTTTACTGATGAGCCATCATATCAGCAAAGTCTTGACCTGTTTTCTTAGGTGCATTATTTGTAATATGTGCATAGATGTCTAATGTCACTTTACTATTTTCATGCCCTAATCGTTGTTGAACTACCTTGACAGATTCTCCTGCTTCTAATAATAAACTAGCATGTGTATGTCTAAACCCATGAGGTGTAATACGAGGCAAGTTATATTTTTTCAAAATATATCTTAACCAATCATTAACAGTGTTTGGAATGTATAGAGTGTTTTTAACTGTTGTAAAAACATGTTGCTCTTTAGAGCTAGTATTGTATCCAAGTTTTAAATACTCTTCTTTTTGCTGTAATTTCCAGTTGTTCAAGATAAGAGAGTTCTCAGTATCTAAAGAGATAACTCGTCTAGAAGCTCTTGTTTTCGGAGATTGAATTATAACTTTACCAAATTCATCTACAGCAAGAGTTTTATTGACATGTAGTTCTTTATTAAACGTGTCTATGTCTTTCCACTGTAAAGCGAGTACTTCACTCTTTCTCATACCTGTGTATGCCAATAATCTGAAGAAGGCGTATTGTTTCATGTTACCAAAATCTTTAAAAGCATCCAGTAAATTATTAAGCTCCTCTTTTGAGTAAAATTTACGATTTTTCTCATACTCTTTTTTTCGTGGAAGAAGTGTTTTTTCCATAGGATTATTGTCAATATATTGCATAGGTGCTGTTCGGATTCTATCGTGTTTCCCTATTAACCTTAGCAAT
>N_229
ATGCCAACAAGTTCTTGAATAATTTAGAGAAATACGTGGTGTTGTTGTAGCCAATCTCACTTGCTATCTCATTGATGTTTTGATTACTGTGCAAAAGCAGTTGTTTCGCTTTTTCCATACGTAAATGGTTCAAATAAGCTGAAAAACTTTTTTTCGTTTCTTTTTTGAACAGCTGTCCTAGATACATGACATTTAAATGCAGGTTTTCTGACACTTCTTTGAGTGTAAGTGGTTCTTGATAATGCTGGTGCAGGATTACGATTACTTTTTCCACATTGTCACTTTTTCTGTCTCTGATGCTTTTTGATGAATGACAGAAGTAGCTGCTGAAGTTCTTGCACCGTTTTTGCCTGATGGATTTTTTCGATTCCTTGTAAATATTCAGGTGCTGTTCGGATTCTATCGTGTTTCCCTATTAACCTTAGCAAT
>N_230
GGCTATATCCTGTTACTTCGTTCAGTTACGTATTGCTAAGGTTCATGCGGGAAACACGATAGAATCCGAACAGCACCTTCCCGCATCTAGTAAACGTCCATCAGCAGGTACATAATCGCCTGCGTCTAACAACACGATATCTCCTACCACAAGTTCGTTTGCCGGAATCGTTTTTTCCTTACCATCACGAATCACTCGAGCATCGGGCGCTGAAAGGTTTTTCAACGCTTCTAAAGAACCTTCTGCTTTTTTTGTTTGGACAACACTGATTATAGAATTCAACATCAATACTGCAAAAATAACTAAGAATTCGATGTAGTCACCCATGACCATCTGAATTCAGATGGTCATGGGTGACTACATCGAATTCTTAGTTATTTTTGCAGTATTGATGTTCAAGTCTATAATCAGTGTTCTGCCAACAAAAGCAGAGGTTTCTTCAAGCGTTGAAAAAGCCTTTAGCGCCCGATGTAGATAAGGATGAAATAGCGGAGC
>N_231
ATGTTTATGTAGTTTACTTCGTTCAGTTACGTATTGCTAAGGTTAATAGGGAAACACGATAGAATCCGAACAGCACCTATTATTTGTATCTAATTCCATGGTATATCAACCATTTCCTATATAGACTGATTATGACATGGATTAAAATAAAAAGGCACTATGTCTTAATTGTCGGTTTTTTTCGAGTTACCGAATGGCATTCATCACCCACCTATAGAGGATGGGCGACTTCTGCCTGAAATAAGTTACACTACTTATAACTTCTAATAAAATTAGATTGAGTCATTATTATTTAACATCAACGATTTTCCAGTTTCCATTTTTTTGTAATACTAATTTGTACTGAAAGTAGCTAGTGGTTTTTGATACATTATCAAGGTATTTTATCTTTGTACTCACTAGAAAATTTTTTCCGTTTTGTAGATAAACTGGATTCTCTAACTCCGAAAACTTTAAG
>N_232
ATATGTACGTACTTCGTTCAGTTACGTATTGCTAAGGTTAATAGGGAAACACGATGAATCCGAACAGCACCTCCTTTTTTATCGGAACATTTTCCCTTCCTTTCT
>N_233
TCTTTTGCTGGCACTTCGTTCAGTTACGTATTGCTAAGGTTAATAGGGAAACACGATAGAATCCGAACAGCACCTACTGAACCAGAAACAGTGGTTCAGCCTTAAAATAGAAATACTTGTTACAAGAGGTTGTCAACAAGAAGTGGTCAGCTTCAAGAAATAAGAAGGAATTTACGAAAATTGCTTCTCAAATTTTTGTGAAGTTTCGGCTTGTTTTTCGAAGAAGCTACTTCTGGAACACCGTGAATCAGAGGTTGTGAAAAAGCTGTCCTGCATCAAGTAATAAGAACAGCCAAACAAAAATAGCCCCTCATATTTTTCGTTTGGCTGGGCTTATTACCGCAGATGCAAGCTTTGGAACACCGTTTAAGGAAGAGGTTGTAAAATCAGCGATTTAACCTGAGTATTAGAGAAACAAACGGAAAAATAGCTCCTCATATTTTGCCGCTTTTTGAGCTAATGCTAGGTGCTGTTCGGATTCTATCGTGTTTCCCTATTAACCTTAGCGATA
>N_234
ATGTCCTGTACTTCGTTCAGTTACGTATTGCTAAGGTTAATAGGGAAACACGATGAATCCGAACAGCACCTAATTTCTATGGACGAAAAATTGAAAAATCAAGCAGAAAGCATTATTGATGAACTAGGCATGAGCCCCAAAACAGCCGTCACCGTTTTTTATAAGCAAATTGTTGAGCAAGGAAAAATCCCATTTTCTATTGAATTGTCGAAAAAAGTTAAACCAATCCATAATATTCAAAGATTAGCGGAAAAATTGCCTGTCCAAAAACTAGACACTGACGAAAGAATTATTGAAGAATCGTTACAATGAAGATGAATACTAATGATATAGCAACCGTCTACGTTGCTTTCACAGCTGCAGAGGGCGGTAAACGCCGGCCTGTCTATATTCTAAAAAATGGACTGGACACAATTTCGTTCTCAAATTCTCAAAATATCATACTAAATCCGATAAAATAAAGCTGAAATACGTTGAAATAAGGATGGAAACAGCAGCTAAAAAAAGAATCTTGGATTGACGTAGGAACTCTAAACGAATTACACCAAAAACAACAAAAAGGTCAAATGGAAAAAAATTGGGGAATTAAGTCCAAGCGATTTACAGCGACTGGAAGAACGCATGGAAGATTATAATAATACTAAAAAGAAGGGCTCTTTGTCAATAAGGACTGATGGGTTGTAAAATCAAATCTGGGTCAGAGGTATATTAGGATTCTCGTAGCTTGCCCTATTAACCTTAGCAATA
>N_235
TTTTTTGCCTGTACTTCGTTCAGTTACGTATTGCTAAGGTTAATAGGGAAACACGATAGAATCCGAACAGCACCTTCCATTCGCTGAAGAAGACGCTGGTGAGCGACAAAGACACCTACTCCAATTGAAATCACGATATTTTGTTTCATATTATTTGCGGTGGCTTTTACTAATCCTAATGCGTGAGGCAAGTTGCTGAAGTTCGAGTTCATTAAAACGACATCGGATGTTTCAATCGCTACGTCCGTTCCGCTTCCCATTGCGATTCCAATGTCTGCTAAAGCTAAGGACGGACTATCGTTAACGCCATCTCCAACAAAGGCTACAATTTGACCACGTTGTTGAAGTTTTCCGATATAAGCCGATTTGTCTTACGGCAACATGTAGCCGTGAGCTTCGGTCAAACCAAGTTCGCCGGCGACCACATCAACGGTTCCTTGGTTATCTCCTGAAAGAACGACTAGATTTTTCACGCCCAAGTCTTTTAATTCCTAGGTGCTGTTCGGATTCTATCGTGTTTCCCTATTAACCTTAGCAAT
>N_236
GTTTTTATTTACCTTCGTTCAGTTACGTATTGCTAAGGTTAATAGGGAAACACAATAAATCCGAACAGCACCTGAAAAAAGCAGTGATTTGATGTGCTATTTTTATAAAAGCTATGTGACAAAACTGTTAGTAAAAAAACAGGTTTCTGTAAGCTAGACACATGTTTCTTTTTGTCAAACTAGTTACACTTTGTGTGAGGTTGTG
>N_237
TATGTACGTTTACTTCGTTCAGTTACGTATTGCTAAGGTTAATAGGGAAACACGATAGAATCCGAACAGCACCTCTAGTGAGAATTTTCGCTTAATGTATTCCTTGAAAGAAGCGATTCAAACAAATTATCAAGTTGCTTTATCAGAAGAGGAGTTTTGTTGGTTGTATTTAGGGTTCTGTTGCAAAGTTTTAAATAAAGAATAAAATCCCTTACGGTATCATATCGTTGAGCTAGGAGTCCCAATAATACCTTTGATTTCAGTACAGACCGAAAACCCGAAGAGAGTGCCTTCTTTTCGGGTTTTCTTATATAATCCTCGAATGGCTTCCATGCCTTTAATCGTGGTAGAGGCAGTGCGTAAACTTCGATAGAATTTATTGCGTTCTCTTTACTGGACGATGGTCTTGTTCAATCAAATTATTCAGGTATTTAATGGTACGATGTTCTGTCCCTTGATAAAAGCCGTATTCTAGGTGCTGTTCGGATTCTATCGTGTTTCCCTATTAACCTTAGCAA
>N_238
TCTTCCCTGTACTTCGTTCAGTTACGTATTGCTAAGGTTAATAGGGAAACACGATAGAATCCGAACAGCACCTAGTAGCAAAACAAAAGTCTAATTCCTCGTGAACTTTAGGACCAATATTGAAATACATCATGTTCCAAAGCTGTGCCCACATCTCGGCTGTCCAGATTTTTATATTTGTTTTTTGCCCTCTAAGGTAGCGATATAGCCGATTAGAATCCAGATAAACCTTTTTCCAATAATTCGCTTTAGGGCGGTTAATAACCCACTGTGCGCCTCCTGAATTAGTGTTTATAGTTTCCAAAGATTCTACTGTAACATTTACAATGTTTGCCATATCTTTTAGAATATTTTCTCCGTTTTCACAGCTTCTAATATAATCAAGACTTAGATAACTACAGCAGTCGCTACAATACCAAACATCATCTTT
>N_239
TATGTTGTTATGTATGTAACCTACTTCAACTTACTCAGTTACGGTAACTGCTAAAGGTTAATAGGGAAACACGATAGAATCCGAACAGCACCTACTTCTTCTCGAGAGAAAATAGAAAGAAATCTCTGTGAACGATTGGGCCACAGCAGAATTTCAATTACGATGGATACTTACTCGCATGTAACAGATAAGATGAGAAATGAAACGGTCGATATCAGAAAATCTTGGAACCTTGCCTATAATTTATGGGACTGATGAATCAGAATTGATTCTTCAGCCCCATTTTTATTTTAGGTATTAAAAAACATATCGTTCTCTAGTATGATTAAATCACGACAAAATAAACAACTGAGAGGACGATATGCTATATGAATGATTCTATCAAAAAAATGCTGCGATTAATAGAGAAAGATT
>N_240
ATATCATCTTTACTTCGTTCAGTTACGTATTGCTAAGGTTAATAGGGAAACACGATAGAATCCGAACAGCACCTTGTTTCACATAGTTATACTTCTGTATATTTGAAAAGTTTTACTTTGATTTTTAAATAGAAAGACATTTGGGTTAAATTGTGAGATAATAATAAAGAAGAGTTTAAAGCGCACCCCAAACCACTTCCCCATAAGTGTGTTACGCTTTAAACTCTTTTATATTTGAAGCCATTAAAAAGCATACCATATTTTTGAAAAAAAGTGAGAAAAAAGGCTTACAATTGGAGTGGTAGTTAATTAGTGACTTATTTTTGATTTTATAGCACTGATACTATAAAATATAGATATCATCATATTACACAATCTTAATACTAACTTAAAAAATATCTCCTTTCACAAGTATGGTGATAAAATTCATTTTGGCTACCACTCCAATTGTAAGCCTTTTTTCTCACTTTTTTTCAAAAATATGGTATGCTTTTTAATGGCTTCAAATATAAAAGAGTTTAAAGCGTAACACACTTATGGGGAAGTGGTTTGGGGTGCGCTTTAAACTCTTCTTTATTATTATCTCACAATTTAACCCAAATGTCTTTCTATTTAAAAATCAAAGTAAAACTTTTCAAATATACAGAAGTA
>N_241
GTGTTATCATTTACTTCGTTCAGTTACGTATTGCTAAGGTTAATAGGGAAACACGATAGAATCCGAACAGCACCTGAATCCATAATATTCAAAGATTAGCGGAAAAATTGCCTGTCCAAAAACTAGACACTGACGAAAAAATTGAAGAATGGTTCAATGAAGATGAATACTAATGATATAGCAACCGTCTACGTTGCTTTCACAGCTGCAGAGGGCGGTAAACGCCGGCCTGTCTATATTCTAAAAAATGGACTGGACACAATTTCGTTTCTGTCAATTACTTCAAAATATCATACTAAATCCCATAAAATAAAGCTGAAATACGTTGAAATAAGGGATTGGAAACAGGCAGGAC
>N_242
CAACAGCGTTCTTGCGTTCAGTATTACATATTGCTGACTACAGGTTTTTCTCCGGATAATTTGGTAGGACACTGCTAGTTTCTTATCCAACAACAATATTTACATTCCCGATTTATTATTTCTTTAGTGTAAAGGAACAGCATAAAGGAAGAAACAAATTTTTAGGTGTCATTACAGGAACCATAGCTAACTATTTTTATGGTACTATCGCACAAGTATTTCGTTATTACGCCTCTTTACTTAATGTTTTTAGGGCTGAACGCAACACAATGCTGGGCATGTCTTTAGCAAACTATGTACTGATTGGGATAGGTGCTGTTGGATTCTCCTGATTTGCCCCCTATTAACCTTAGCAAT
>N_243
GGTCTTGTTCTATTAAATTGTTCATATACTTCACAGTTCGGTGCTCTGTCTTAGTATATAAACCCACACTCTGTAACTTTCTAAAGGCGGAGCCAAGAGAAGGTGCTTTATCGGTCACAATTGCTTTCGGCTCACCAAACTGTTTATGGAGTCGTTTTAAGAAAGCATAGGCTGCTTGCGTATCCCGTTTCTTTCGTAACCAGATATCTAAGGTTAAGCCGTCCGCATCAATTGCACGATAAAGATAATGCCAACGTCCCTTAATTTTGATATAGGTTTCGTCCATTTTCCATGAATAGAAGGATTGTCTATTTTTCTTCTTCCAAAGATAATAGAGGACTTTGCTGTACTCTTGTACCCAGAACGATGAATCGTTGTATGACAAACAGGTGCTGTTCGGATTCTATCGTGTTTCCCTATTAACCTTAGCGATACGA
>N_244
TGTGTAGCCCTTACTTCGTTCAGTTACGTATTGCTAAGGTTAATAGGGAAACACGATAGAATCCGAACAGCACCTAAATCCTCTTTATATTAATATCCTCTTCTTCCATAACGAGAGTAGTCTTTGATATGTTCTGTGAAGTAGTCTTTGTATACGTATATACAAATTTGTACATACCTCTACCTTTTTTTAAAGAGACATATCTCTTTTTTTCGATACCCCTCTGACGAATTTTCGGCATATACTCCTTTTTTTCGCAATCCAAAGTAGGAAAAGTAATTTCTATCAATTTATGTACATTTAAAACAATGTACATAAACATTTGATAATGTAACTGCTCTTTTCTCATAATAAATATTTCTAAAAACCCTTTTGATAATCCCCTTTTTCTCTAAGTACACAATTGCATCTTTTATAGCTCGTTCTGATAATCCTGTTTTTTTGCTTAATTGCTTATATGATTTTTGCAAAATATCTTCAAGAAACTTTTTTTGATAACCAAGTAGCTGACCATCATCGTTAAAAATTTTTTTAGGTCTATACCAATAGGTAATTTCTGCTAAGATAACTATTGCATTCAAATAGGGCTTCTCAACACCTTTTTTCGTTTTTTTTCTTAGGTGCTGTTCGGATTCTATCGTGTTTCCCTATTAACCTTAGCAAT
>N_245
GTCGTTACTTGGTTCAGTTACGTATTGCTAAGGTTGATAGGAAACACGATAGAATCCGAACAGCACCTGATTTCGTTTAGATGCGATTTCTCATGTAAAAAAAGATAAATATCAGTAAAAGCCACAGAGAACCCTTTCTCACCCTTTCAAAATGTCTCAGGAATCGAAGAACATTTGACCGATTTGAAACATGTTTTTGAAGAGTACGATATCATGACTGTCGGAGAAGCAAGTGGTGTCACTGCAGAAGAAGGACAGGTGCTGTTCGGATTCTATCGTGTTTCCCTATTAACCTTAGCAATACGT
>N_246
TGTTTATGTGCTAACTTACTCGTTCAGTTACGTATTGCTAAGGTTAATAGGGAAACACAATAAATGCAACAGCACCTTCTCCTTCTTTATTTTTTTCAAGAATAAACACCTCACAAAAAAATTGGACAAAAACATAAGAAAACGTTTCCTGATAGTTTGCCCATTAATAACATCCTAACTTAGAATATCTCAAAAAACAACGTGTAGACAGAAAAAGTACAAAATTAGCAAGAAATGGTTGTTTGTATTGTTAGAATTTTTAGAAAATTATACCTTTAGTTTCTTTGCATAAAATGATACAATGATTGTTAAAATTGTGAAAGGGTGGTCATTTGTAG
>N_247
TAGTGTTATGCATGTCTCTTGGTTCAGTTACCGTATTGCTAAGGTTAATAGGGAAACACGATAGAATCCGAACGGCGCTACCAGCAACAGCAAAATTGAATTTGATTGAAATTCATGTTAAACTAAACATGCAAATGTTCAAACATTAGATACACGAAAGCCCCAGAGAGGTCGGATTCTCTGGGGCTTTTTTTAGGTTGATGTCGCCTTTACTGATTTTACTTCTTGTTTCGGTTATTCAACCAATAACTGAATACAGAGATACAAACTCCTACAAGAAGGGGGCAAATAAACAGTTCAAACATCAGATACACCTCCTTCCAGTCGCAAGACTGTCGGATAGGCGACAAGTTATTATACCCTACAAAATTAAATCTGTGTGGCAATTTTAAGTATCTCTTATTTCCGGGTTGTTAGGGCTTGCCCTGACCGCCTGTAGGGCGCTTTAAATGCCAGATAAAGGTTTTTATACTAAGAAGGTGCTGTTCGGATTCTATCGTGTTTCCCTATTAACCTTAGCAAT
>N_248
TATGTTGCTTTAGTTGTTACTTGGTTCGTTACGTATTGCTAAGGTTAATAGGGAAACACGATAGAATCCGAACAGCACCTATGAATCTGAGCTATCACTTGTGGTAGAGGTAGTATCTGTACTGTCACTTGAAGCTGACGTGTCCGTGCTATCACTTGTGGTAGAGGTAGTATCTGTACTGTCACTTGAAGCTGATGTGTCCGTGCTATCACTTGTGGTAGAGGTAGTATCTGTACTGTCGCTTGAAGCTGACGTGTCCGTGCTGTCACTTGTGGTAGAGGTAGTATCTGTACTGTCACTTGAAGCTGATGTGTCCGTGCTATCACTTGTGGTAGAGGTAGTATCTGTACTGTCGCTTGAAGCTGATGTATCCGTGCTATCACTTGTGGTAGAGGTAGTATCTGTACTGTCGCTTGAAGCTGACGTGTCCGTGCTGTCACTTGTGGTAGAGGTAGAGGTGCTGTTCGGATTCTATCGTGTTCCCTAACCTTAGCAATA
>N_249
TTTTTATAGCCTACTTCGTTCAGTTACGTATTGCTAAGGTTAATAGGGAAACACGATAGAATCCGAACAGCACCTAACCGTTCAATTACTGATAATGCTTCTTCCCTCGTACTATAGCTTCCGATGACCGTTAAATTTTTCTCTTCCATGTAAATTCCTCCTAGCAAATAGATTTATGATTGGTATATTGTTACTTATAAATTTATTCTATAGGAGACGATTGTTTTCTACAAATATTTAGATTGGAATTTGATTAAAACAATTTAATTGAAATTTGAAAACATTTATGTTAATGAAAGTCATATTCTAATAAAATGTCATTTGTTTCTATATGAATTTTTATGAAAAATTTCATATAATTTCCACTCGTTGTGATGGTTTAATTTATCCAATCCATCAATAAGCAAACAACTTATATAAAAAAGGATTAATTCTCAATATAATTGCTCCTACCATAGAATAAATCTTCATGTAAAGTAATGAAGTACCAACTATTTCTAATACTTCTTTAAGAATTAATCCTTTTTTATATAAGTTGTTTGCTTATTGATGGATTGGATAAATTAAACCATCACAACGAGTGGAAATTATATGAAATTTTATAAAAATTCATATAGAAAACAAATGACATTTTATTAGAATATGACTTTCATTAACATAAATGTTTTCAAATTTCAATTAAATTGTTTTAATCAAATTCCAATCTAAATATTTGTAGAAAACAATCGTCTCCTATAGAATAAATTTATAAGTAACAATATACCAATCATAAATCTATTTGCTAGGAGGAATTTACATGGAAGAGAAAAATTTAACGGTCATCGGAAGCTATAGTACGAGGGAAGAAGCATTATCAGTAATTGAACGGTTAGGTGCTGTTCGGATTCTATCGTGTTTCCCTATTAACCTTAGCAAT
>N_250
TATCTTGTATCTACTGGTCGCGTATTGCTAAGGTTAGATAGGGAAACACAATAAATCCGAACAGCACCTTCTTTTCGTAAATCTTTCTTTTTCCATATCTGTTCCTTAGACAGGGATTTGAATACATCTTTAGGTGAATAACCACGAGCTAACAGCTGTACATACCTTCCTTTTGTCAAAGTATCCATATCCATCGCCTCTAAAACTGGTCGCGCCATCTAATTTTCCTCCTAAATAAATTCCTTACTCAATGCCTAAGGTAATACTACCTTTTTATTAATCGTCGTGACTCCTTCTAAGCCTTTATCTGTAAAATTTATTCCTCCAGTTTTTATTCTTCTTTATCCGCTACAAATTCAATGATTTCAACGCTGACAATATAATCACTCAAATATGACCAAGTATCTTCAACAGATAATTCGTCTCCATTATCATTCATAAGCGTCATTTTAAACCATTCATTACCTTCATCATCTTCAGGTAGCAAGCCGAATCCAATTGGATTATCAGTCAATTTTTGATAGTATAAATCATCCTCGTCTAATGCTGAAACATCTAATCCTTTACAATTTCCGCCTCTTCTAAACGTCACAAATCCTTTGTAATCCCAACGTTGAAAGAAACCTTAATAGTATGTGTGCCCAATCGTATAGGTGCTGTTCGGATTCTATCGTGTTTCCCTATTAACCTTGGCGAAT
>N_251
AACTTACTTGGTTCAGTTACATATGCTAAGGTTAATAGGGAAACACAATAGAATCCGAACAGCACCTATGGAAAGAGATTGAGCTAAACAAGCACTTTACCTAATATGTACGGCATGAGCAAACATAAAATCGAAAGCGACGAATCGGCTGGAATTTACGCAGTCATTTTTCGAACGCATACCGAAGCGAATCTCGTCGACGAGAATGCCTGTCTAGCAGTTTTGTTGAATCAAAAACCAATCCAATGTATGATATACCAACATTATAAAAGCGAAGAACGATATGGTAGCATTGCAGCGTATAACCATTGCTTTCGATGCTGAAGAGTGGAGCAAAACAGTCGATATGAGGTTCGTATGGCCGCAACCAGAACATGAACTTGACGACCACTTAGCTTTGTCTGACTATTTGTCCGAATACAAAGAAACAAGAAGAGTTGAAAAAAGCGATGAGAGACCGAACCTTTCAAATGGGTAAACTATTCTTCTATCCGCAAGAAATCGAACACATAAGCAAATAACCGCTGAAACCTTACAAGAACTAGCACCACTATATCAAAAGCTAGGTGCAAAAATTTCAATAGACAACACGAAATAAGCAATGCGAAAAACAAACCTTACTCTCGGCTTGCGAGTGAAGGTTTGTTTTGATTATTCAAAAAGTAAATATTTAAAAAATTGATAGGAATCAATTACTTAAGGTCTCAAAAGAAGGAAAATAAAGCAAGGGACAA
>N_252
TTATGTCTACACTTAAACCAGTACGTATTGCTAAGGTTAATAGGGAAACACGATAGAATCCGAACAGCACCTTCTTGCTTCTTGGATACTTTAAGTCAAAATGTTCGTTTATTTTTTGAGGCGCTATACCCGTTGTTGAACCTCGGGTAGTGCCTCTTTTTTATTGAAAGGAATCGATAAGAAGATTTGATTCCTTTATTTATCAATAGGTTATAATTCATATTTTTTTATTTTTTCTTTTACGATACTTAGTCCAGAAGCTAAAATTTCAAGGTTATTAGAGGATAGGGAAATTCGAACGAATGCATCTGGTTGCGTACGTGTAGTAAAGCGTCTGGAATGATAAAGTCGGATGCCGAC
>N_253
GTGTTATCATTTACTTCGTTCAGTTACGTATTGCTAAGGTTAATAGGGAAACACGATAGAATCCGAACAGCACCTGAATCCATAATATTCAAAGATTAGCGGAAAAATTGCCTGTCCAAAAACTAGACACTGACGAAAAAATTGAAGAATGGTTCAATGAAGATGAATACTAATGATATAGCAACCGTCTACGTTGCTTTCACAGCTGCAGAGGGCGGTAAACGCCGGCCTGTCTATATTCTAAAAAATGGACTGGACACAATTTCGTTTCTGTCAATTACTTCAAAATATCATACTAAATCCCATAAAATAAAGCTGAAATACGTTGAAATAAGGGATTGGAAACAGGCAGGAC
>N_254
TTTTTTTTGTGTACTTCGTTCAGTTACGTATTGCTAAGGTTAATAGGGAAACACGATAAATCCGAACAGCACCTTCTTAAAGGCACTTGTAATCAAGGGGGCTTTATCTGTGACTACAACCTTCGGTTCATCAAACTGCTTCACTAACCGCTTAAGAAAAGCATCCCTTATATGTCCCCGTTCTTTACGTAACCAAATATCCAAGGTTAAACCATCTGCATCGATGGCTCGATACAAATAATGCCATTTTCCTTTAATTTTGATGTACGTTTCATCCATTTTCCATGAATAAAGAGGTTCTTTCAATTTGATAGAGTCATTTTGCCATCTGTTGCACCCAACAATAAATCATCATGAAAACGTTAATGCCACCCATCATATAATACTTCTTGAACTTCACAATAGCTAGAGGTTATAACAAAGGAGTTCGTAGCCCACGGCTACAATAATCACATCCTGCTGAAATTGCTTTCCTTTAAAATGATTCATCGTCATTCCTCCTGCTATCTTTTCTATTATTCTACCTTATTTGATAGTAGATTTAAAACTTTGCAACAGAACCAGTCAACGAAGGTCACAGTCAGCCATAATGACTAAGACGTGTATAAACAAGTGCTGAAACGGTAAAAAGAAAGTCTACGACTAGAAACAGAAGAATTCGTCATGAATGTTTACCTCTAGAAAGGAGTGAGCTAATTCGAAAAACTATCAACACGATTTGCAAACACTACTACTCAATTCAAGTATATTCGATTCAAGACATGGAATTAATGGAAGAAGAAATGGAAGAGCTAAACAGCAAAGATGCGACGATAGACGATTATTACCTTGTATTTACTAGATTTTTGACGTGTGGAACGGAATCTATCGTGTTAATGGGAATGGATTATGAACTAGGTGCTGTTGGATTCTATCGTGTTTCCCTACTTAACCTTAGCAAT
>N_255
GTATATGCATACCTTGGTTCAGTTACGTATTGCTAAGGTTAATAGGGAAACACGATGAATCCAAACAAGCTGGTCCTCCTTTGATGAATTCAATGACTTAGTTAAGGAAATGGGAATATCGTTAACAGATGGTCGATTTAACGAAGCGCTGGATATGTTTAGTGAAAGTACTAGAAAAGCTTTTGAAGAGTGGAAAAATGGCGGAGACACAAAAAGACGTTATTAATTCCATGATTCAAGATTTTAGCAATATGGATGGTCAATACGACCAATTAAATAAAGCTTCTACAATTTGGTCTGCACTTGGCGAAGATAACGCGATGAAAGTTGTGCCAATCTTTGACTGATGTTAACCATATTCCCATTTCCTTAACTAAGTCATTGACTTTATCA
>N_256
CAACAGCGTTCTTGCGTTCAGTATTACATATTGCTGACTACAGGTTTTTCTCCGGATAATTTGGTAGGACACTGCTAGTTTCTTATCCAACAACAATATTTACATTCCCGATTTATTATTTCTTTAGTGTAAAGGAACAGCATAAAGGAAGAAACAAATTTTTAGGTGTCATTACAGGAACCATAGCTAACTATTTTTATGGTACTATCGCACAAGTATTTCGTTATTACGCCTCTTTACTTAATGTTTTTAGGGCTGAACGCAACACAATGCTGGGCATGTCTTTAGCAAACTATGTACTGATTGGGATAGGTGCTGTTGGATTCTCCTGATTTGCCCCCTATTAACCTTAGCAAT
>N_257
TGTTTATGTCCTGTACTTCGTTCAGTTACGTATTGCTAAGGTTAATAGGGAAACACAATAGAATCCGAACAGCACCTTATTCATAGTCGGAGGAATCCAACTTTTTTATTTGTACGTGAAATGAGTTCTCCTGATTTATACGCCTCAGCAAATTCAACCAAAGCTACTGCCTTCATTCTGTCTTTTTCTCTATCCCACGCTCTAAACTTCGGTATCATTCGCTGTCCTCCTCGTATTTTTCAATCAATTCCATTACTTTTTTCACTATTTCAAACTCAACCGCTTTTGATTCTTCGAAATCATGAACAATTTCTGGAAACAGTACATCATCAACTACCCACAAAATAATCTGGCGCTTTCCACCAAAATTTATGATTAGATGGTCCGATTCCACAGATAGTGTTGCTCCTGATTTCGAAGAATCAAAAGCGGTTGAGTTTGAAATAGTGAAAAAAGTAATGGAATTGATTGAAAATACGAGATACCCGAAGTTTAGAGCGTGGGAGTAAGAAAGACAGAAGTAAAAGCGTGAGGCGTATAAATCAGGAACTCATTTTGGCAAATTGAGGAAACCAGTG
>N_258
TGTATACCTTGAGCCGTTACATATGCTAAGGTTAATAGGGAAACACGATAGAATCCGAACAGCACCTCATTCGAGGATTATATAAGAAAACCCCGAAAAGAAGGCACTCTCTTCGGGTTTTCGGTCTGTACTGAAATCAAGGTATTATTGGGAATCCCAGCTTAAATCATAGATACCGTAAGGGATTTTATTCTTTATTTAAAACTTTGCAACAGAACCATAATAAGTCTCTATTTTTCAATAACTATTGCAAAATTATATCTTAATTAAGAAAATATTTTTATTTTAAAGATAAAAAATTCTTCATCCTGCAATACTTTATATTCTATATTGTAATTATTCAGAATATTACTTACAATATATAAACCTAATCCATTACTATTTTCCTTATTTAAATCAAATTTAACATCAAATATTTTATCCATATTCGAAATTTTATTGTTACCGTATGAATTCTCTATATATAACCAATCATTAACTATCCCAATATTAATTACCCCATTTACATCAGTATATTTTACCGCATTACTAATCAAATTAGATAGAATAATCTTTAAAGCTGTTTTTCCTATATAAACATTCTCGTCT
>N_259
TTTCCTCTACTTCGTTCAGTTACGTATTGCTAAGGTTAATAGGGAAACACGATAGAATCCGAACAGCACCTTTATTATTAATATGTGTCTATCATAGAGCGCAACTTTTTCTTTGTCAACAGAAAAAGGATATTTTTTTTAAATTCCTCATTTTTTCTTTTTGAATCCGCTCTAATTCCGAACATTTTATTTTCAATTATTGTTAAAAGAAATAACTTTTTCTGTATTTTTTCTGCAATTTATCGAGAAGTCACTTTACTTTGCCTCTTATTCTTTCTTCGTTACAATAAGGAATGGGACAAGTAAAAAAATGAAAAAGCAAGGGACGAGGTATATGGAAAAAAAGCAAAAAATTATTTTAGGAGCCACTTCTGCTTTAACTATAGGTGCTGTTCGGATTCTATCGTGTTTCCCTATTAACCTTAGCAATA
>N_260
TTTTCATACACTTCGTTCAGTTACGTATTGCTAAGGTTAATAGGGAAACACAATAAGAATCCGAACAGCACCTTGAAAGCCGATGAGGTTGTGAAAAAGCTGTCCTGCATCAAGTAATAAGTACAGCCCAAAAAAATAGCTACTCATATTTTTTGTTGGGTTGGGCTTATTACCGCAGATGCAAGCTTTTGAACACCGTTTAAGGAAGAGGTTGTGAAAACTGCGTTATGCTTTGAGTAATAAGAGCGCTAGTCAGAAAATAGCTTCTCATATTTTCTAGGCTAGTGAGCTTCTGAGAAGCAGCTGATTGAACACCGTTTACCGAGAGGTCATGAAAAAGCTACTTTGTTTGGTTGCTAAGAAAAATTCTGTTTCAAAACAAGGAGATGCAACAAAACTTATGTCGCATCCTCTCTCCTTAGAACTTTCACTTATGTTTTTCTTGTAAAATTCATAAGTGAAAGTTCTAAGGAGAGGATGCGACATAAGTTTTGTTGCATCTCCTTGTTTTGAAACAGAATTTTTCTTAATACTCGAAACAAGAGTAGCTTTCATGACCTCTCGGTAAACGGTGTTCAATCAGCTGCTTCTCGGTAATAAGCTCACTAGCCTAGAAAATATAGGCTTATTTTCTGACTAGCGCTCTTATTACTCAAAGCATAACGCAGCACAACCTCTTCCTTAAACGGTGTTCGAAAGCTTGCATCTTGCGGTAATAAGCCCAACCCAACAAAAAATATGAGTAGCTATTTTTTTGGGCTGTACTTATTACTTGATGCAGGACAGCTTTTTCACAACCTCATCGGCTTTCAAGGTGTTGCGTCTATCGTGTTCCTAACCTTAGCAAT
>N_261
CGTGCTATGTGTACTTCGTTCAGTTGCGTATTGCTAAGGTTAGTCGGGAAACACAATAATCCGAACAGCACCTTGACCGTTTGATTTGTAATCCAAATTCCTCTAAGAGCTCGTTCGATTCTTTTAATATTCGAAAAACGAAGCTCACTGATATTAAACGCTGTCGCTAATGGAACAATCGATGTTGCTGATGTTCTAATAAATAGACAAGCATCTAAACTTCAAGCTTTCCTGCAATAAAAACAATAGAATTTTTTCCAAACTTACATCTTCGTCCAACACAAGCAGCGCCTGATACTCATTTCGCTGTACTTCTACTTTTTTTTCCATCATTCGGCCAATCGAATTCAATATCTTCCAAATCTAGTCAACGAGGCTTTTGACAGTTGGACATGCTCTCTCAAACCATTGATAGAGGCTGTTCCCCCTTCAAGCGAGGCGCAAAATCAAGTATGTAACTGCTCTTTTCTTTCTAATAATGCTCAATCTTAGTAGGCAGGTGCTGTTCGGATTCTATCGTGTTCCTATTAACCTTAGCAATA
>N_262
ATTTTTATATAATCTACTTCGTTCAGTTACGTATTGCTAAGGTTAATAGGGAAACACGATAGAATCCGAACAGCACCTATATTTGGAGACGAGAAAAGAAAAGATTCATAATATGGCAAATGAAATTTCTAGTAATATGAATGGAAAAGAAATAAAATATATAGAACAAACTTTGGAGTTTTATTCCAAGAGTAGTGAAATAAAAGTATTCGTGAAAAAGAAAAAAATAATAAGAATGAAATACAAATCAAAGATAATATAAATGTTAATTTAGAAAGTGATAGTAATTCTTTGATAATTGAAGAAAGAGAAATAAAGCTTAATGATGGTAAAAAAACAAATCTACAATTTGTTTCTACAGCTGATATGCAAAAAGATGCGAAAGATTTAAGCCTTAAATTTTTACCATATTCTTTATTAATATCAATTTTATTTTCTGCTATTATTTCTTTAATTTATGCAAAATCAATAAAAAATAATATACAAGAAATAAAAATTGTTACTGATAAAATGATGAAACTTGATAAAAAAATGAGTTAAAAGTTAGCTCTAATGATGAAGTTGGAGAATTAAAACAACAAATTAATGATTTGTATTCTATTTTATTAAGAACAATTGACGATTTGGAATTTAAAAATAAAGAAATTTTAAAATTAGAAAAGTTAAAATATGACTTTTTTTAAAGGTGCATCCCATGAACTTAAAACCCCTCTTGCTAGTCTTAAAATAATACTGGAAAACATGAAATACAATATTGGAAAATATAAAGAAAGAGATATTATATTAATGAATGTATTGAAATCGTTAGGTGTATCGGGATTCTCTATCGTGTTCCC
>N_263
TGTTATCATCTCTACTTCGTTCAGTTACGTATTGCTAAGGTTAATAGGGAAACACGATAGAATCCGAACAGCACCTAGCTTTTCCATCTTTTATTTCGTTGATTCTCGAATAATCAACTCTGTTTCCACAATAATCTTTCTTGAAACCGGTGCTTTGGAATTACTTAATTGAAGAATCGTCTCCACTGCTAGCTCTCCCATCCATTCGGTATAAACTTTTACAGTAGAAAGCGAGGGCGTTACATATTTCGCTACACTGACATCATTGAAGCCCATCACAGAAATATCTTCTGGTACCACTAAACCTTTTTCTTGAATCGCTTTCAGTGCGCCAATCGCTAATGCATCATTAGCTGCAAAAAGCGCATCAGGAACATGCGGATTCGTTTTTAAATATTGCTTCAAGGTGCTGTTCGGATTCTATCGTGTTTCCCTATTAACCTTAGCAATACGT
>N_264
TTTGTTTTTCATGTACTTCGTTCAGTTACGTATTGCTAAGGTTAATAGGGAAACACGATAGAATCCGAACAGCACCTCTGATAAGTCTAGAATATCTAATGTTTCTTTGATAAGGTGAGTGTAAGACATCTTGATTCCTCCTTTTGGGTTGGTTCGCCAAATTAATTCTAAAGGATTTCAAGGTGTCTTTTCTATATGTTTTGGAAAATAAAAAAGATGCTGGTGTCATCCACCAACATCAAAAAGTATAGAGCCATAATTTTTTAGGAAAATCTCAAGGTTATCTTTACTTTTTCTTAGGAAATTAACAATTTAATATTAAGAAACGGCTCGTTCTTACACGGTAGACTTAATACCGTAAGAACGAGCCGTTTTCGTTCTTCAGAGAAAGATTTGACAAGATTACCATTGGCATCCCCGTTTTATTTGGTGCCTTTCACAGAAAGGGTTGGTCTTAATTATGAATAACATCGGCATTACTGTTTATGGATGTGAGCAGGATGAGGCAGATGCATTCCATGCTCTTTCGCCTCGCTTTGGCGAGGTGCTGTTCGGATTCTATCGTGTTTCTCTATTAACCTTAGCAATAC
>N_265
TTTAACTCTTACTTCGTTCAGTTACGTATTGCTAAGGTTAATAGGGAAACACGATAGAATCCGAACAGCACCTTACGCTTCTCAGTGAAAAACGCACGAATGAACTCAGATGTGGAATTCTTGAAAATCAATAAAGAATTCTTTACAAATGTGGTAATGAGC
>N_266
GTGTTATCTAATTGTACTTCGTTCAGTTACGTATTGCTAAGGTTAATAGGGAAACACGATAGAATCCGAACAGCACCTATTTAACTTGAATTGTTTGCTGACTCTTCTGGTGGATATATGCGTTTCCGCAAGCATACTTGATAATATTTTTAATATTCCCCACGTTACCTTCAAAATCACTATTCATTAAGAAATGAATCAATGCATCAGAAACAGATAGTTCCTTAGCTAAAATTTTACTCTCAGAAACAAAAAATTCATCAATCAATGACAGACGTTCAAACGACGGACGTTGTTGAAATCTAGGTAGATTAACAATAACTGGCAATCTCCTAAGAAAAGTTGGTAAGAAAGTCGTATATATATTTTAGGTGCTGTTCGGATTCTATCGTGTTTCCCTCACCTTTAAGCAAT
>N_267
TGTGTGTGACTGTACTTCGTTCAGTTACGTATTGTTAAGGTTAATAGGGAAACACGATAGAATCCGAACAGCACCTGATTGATATGCATAGCGATTTCTTTCAAATCACCGACTTTGTTTTCGATATTGATTGACTTGTAGTCTCCTGTAGATGAATGATTTAAGGAAGTAATGATTTCCTGATACTGCTGGATATAGTTACGAAAACTTCTATTTAATAATTGATGAATAGCAAGAATAAACAAACTCATTAATAAGAAAATCATGATTGCCAGACCTAATAAGGTTTGTGACGAATAATTTGGATTTTCATATACTTGTAATGTGTGGTTACCGATAGCTATCTGTTGCGTTTTTCCATTTAGAAGGCGAGATGTCTTCAGATAAATTGACGGAATCAATACCATTAGACAAAGAATAATTGTAATGTGTTGGAAAGAGACTCTAATGAAACTTAATGAACGAATAAAGGTACTGTCGGATTCTATAGTATTACCCTATTAACCTTAGCAATACGT
>N_268
GTTTTTGCTAGTCTACTTCGTTCCATTACGTATTGCTAAGGTTAATAGGGAAACACAATAATCCGAACAGCACCTTATTACCTCTTGGAATGAGTATGTTTGGCCGGTATTAATTTTACGGACAGTAGATAATTATACTTTGCCGTTGGCGACGCAGACCTATATTAGTTCTGAAGGTGGGACAAATTTTACCGTAGCAATGGCAATTAGTTTAATTACAATGTTTGTACCGTTAGTCTTGTATGCAATTTTTCAAAAATATATTATCGGGACTTTTGTTTCTGCAGGTATTAAATAAATTCGAAGCAAATCATGGGAGAAACGCTTGAATTAAGAAATATCGGAAAAAAATATGGAGAACATACCATTTTAAAAGAAATTGATTTAGCTGTGGCCGCTGGAGAACGAATTGTGTTACTAGGGACCATCTGGTTCAGGAAAATCTACTTTGCTGAGAATGATTGCTGGTTTGGAAAAAATTACGAGTGGAGAGCTTTTTTTCAGGTACACAACTAGCAAATAAGCTACCTTGTGAGAGACGAGAGGTGCTGTTCGGATTCTATCGTGTTTCCCTATTAACCTTAGCAAT
>N_269
TGTTTATTGCCTGTACTTCGTTCAGTTACGTATTGCTAAGGTTAATGGGAAACCAGATAGAATCCGAACAGCACCTGAAAAGAACTACTCTAACGGCTACCGTGTGCAATTCGAAATGACAGTTGCTGGCGGCAAAGTAACTGAATCAAACTTTGATTATATGACAAAGACGGTAAATCAAAACAAGATGATACAGAATATAATGAAAATATGAAAGCAAAAAGCGGTACAGAACCAAAAACTTACATCCCTACTCTGAACGACGAATTCGTCAAAGCAATGGGCGAAGAAGATGGCTCACCTGCTAATGTAGAAGTTGTTACAGGTGCTACACACAGCTCACATTCATTCATCATGTACGCACAACAATTAGTGAATGCAGCTGAAAAAGGCGACACTCAAACAATCGAAGTAGATAATATCGTAACAGAAAAATAATCACATAATCATACTAATAAAAGTTGGAGGGTGGGACAATAGCCAGATTAGGCAGTCGTCTCACCTTTCAAAATGAAGAGAGGGAGCCGGAAAAAACTACTATTTT
>N_270
TTAATCGAAGAAGAAGAAATCGTTATTACATTGACAAACAATGGTTACATCAAACGTTTGGCAAATAATGAATTCAGAGCTCAACGAAGGGGTGGACGTGGTGTCCAAGGAATGGGTATCCACAATGACGACTTCGTCAAAAATCTGGTTTAGGTGCTGTTCGGATTCTATCGTGTTTCCCTATTAACCTTAGCAA
>N_271
CCTTTTTGCCTGTACTTCGTTCAGTTACGTATTGCTAAGGTTAATAGGGAAACACAATAGAATCCGAACAGCACCTATACATCAAATACTGTTTTACCAGCCACTTATTCAGATGCTACGTCTTATTTGACTACCGCTGCATATAACTATTGGCAAACAGGTGATTTTGAAAATTCATATCTAAAAGAAGCAGAAAATTTTGCTCATAAGTACGGTAAAATTAACTGGGTCATTAAAAAATATTCAGAGACTAACGATGATGCAATCTTCGTTACCAAGCAAGACAATAAAGAACGGCAAGAAAAAAGCAACAGATACGTCTCATAAAAAAAGTGCTTATGGATTGGTCACACCTTTTGTTATTTTCTTTATTGTGACGATTTTGATTCCCATCATTATCTCGTTTGCTTTTAGTTTTATGAAAATTGGCTACTCATTTGAATTTGTTGGATTAGGTGCTGTTCAGGATTCTATCGTGTTTCCCTATTAACCTTGACG
>N_272
TATGTTGCACACGTACGTATTGCTAAGGTTAATAGGGAAACACGATGAATCCGAACAGCACCTCATAGCTATCTCTAATACATTTTTTGATAATAGCATATATAAAGCTCTGTCTTCATCTGATAAAACTTCACAGTGACCTTTAATTGTTGAAATATCACAACGTTCAACTGGCCCTGTCAAACTTTCTATAATTCCTTTTTCTTTTATATTTCTAATATTAAATTCAATTAATGGATATAAAGCTTCAATTGCCATTTTTTCAGTAAATCCACATTGAATTAGATATGTAACGCTTGTATTAATAAGTCCTAGCACAAGGTTACTAGATACTACTGATGCGGCATGATAAAGAGATTTATTCTCCTTAGATACAATTACAGTACTATTACCTAACTTTTTGAAGAAATCACATAAAAACTTTGCATATTTTTCATCGCCTTCAATTGTTATAAAAGATTTTTTTAATTTTTTGTATGAATTATAGGTGCTGTTCGGATTCTATCGTGTTTCCCCTATTAACCTTAGCAAT
>N_273
ATCTTTTACATTTACTTCGTTCAGTTACGTATTGCTAAGGTTAATAGGGAAACACGATAGAATCCGAACAGCACCTTTATATATTCTTCTAAAGTTCCCCATTTAATCCAGTCAATTGTTGAATTAGTGATAGTTGATAATAATTTCAGCTTTTGTGGATTTGGTAAATTGGTCCCACGTTCCCAGTTGGATATGGTCGCACGTGGTGAATTATCTATTTTCCTCCAAGTTCTTCCATAGTAAAACCACATGAAAGGCGTAATTGTTTGATTCGTTTTCCTGCTTCTGAAGGATTTGGCTTCATCTTTTTTCTCCTTTTTATTTTTAAAGATAGTATATCATATTTATAAAATAAAAGTATTTAAAAGTATTTACTTTTTATCTGGAGTATGATACTTTATTCTTATAAATACAAATAAATACATTTTTTTACGCAATTTGTATTTATTTGTACTTATAAAGGTAGAGGAGTTATAGAATAATTAATTAAAAAGGAGAGGTTTTTGTGGAAGCAATAAAATTAATGATTTCAGAAGAACAGGAGGAAATGTTTCTAAAGCAGTTGGGTGTACTCAGGATTCTATCGTGTTTCCCTATTAACCTTAGGAATACG
>N_274
TTTTTTGCTGTACTTCGTTCAGTTACGTATTGCTAAGGTTAATAGGGAAACACGATAGAATCCGAACAGCACCTATTTAATATTTAATTAGGAGGTAATATTTTGCTTTTTTATAGTAATTTTATCTTAATAGTAGCGATATTATTACTTCTGAATATATGGATTTTTGATAGGAGTAGAAATTCAAGTATAGGTTTTAGAACTAAACGAAGTTTGTCTTCTAAAAAAAATTGGGTATACTCACAAACTATTTTTTATGGAGGAATTGTTTTAATTAGTTTACTTTCTTCAACACTTTATTCTTTGAATATTATACTTAATGTTTCCACCTCAAATTCAATATCTATTATTGGAATCATTATTGCTGCAATTATTACACAACTGTTTTTAGTGTTTGGAGAGAAGAAAAGAAGTAAAAAATAGAAAAAACTAGTGATAGTTTTGGTGATATAAGAAAAACATATATGTATAAAAAGAAAATGACTTTCTCTTTGTACATATATGTTTTTCTTATATCACCAAAACTTTATTCACTAGTTTTTTTCTATTTTTTACTTCTTTCTTCTCTCCAAACATAAAACAGTTGTAATAATTGCAGCAATAATGATTCCAATAATAGATATTGAATTTGAGGTGGAAACATCTATAATATTGAAGAAGATAAAGTGTTGAAGAAAGTAAACTAATTAAAACAATTCCTCCATAAAAAATAGTTTGTGAGTATACCCAATTTTTTTTCAAAGACGAACTTCGTTTAGTTCTAAAACCTATACTTGAATTTCTACTCCTATAAAAAAAAAAGAAGTCCATATATTCAGAAGTAATAATATCGCTTCTATTAAGATAAAATTACTATAAAAAAGCAAAATATTACCTCCTCTAATTAAATATTAAATAGGTGCTGTTGGTATTTTATAGTATTTCTTGTAAGTG
>N_275
TGTTTTATGTCCTCTTCTTGGTTAGACTACGTATTGCTAAGGTTAATAGGGAAACACAATAAGATGCAACAGCACCTATAACATTAGTGCCAAATTGCTGACTTTCTACATCTTCTGAAATTATAGATTGTTCTCTAAGACATTGATTTCTCCTAATTTTTACATTTATTTAATAAATTTATGTTTAGGCTACGTGAATTTAGTTTAACAATAGTAACAAAGCTTTGTCAACGGAAATATTAGCTAATTTATTAAGCATACTTATAAGTATATTTGTAAGCATATCTGACATTTAATGAGTAGTAAAAGTGCCTCTATATAAGGAACAAACTGTTTTTTTACTATCTAAATTCGTATACAGTTTTACTAACAAATTAGCTAACAATATTAGCAACTATATCAACAACTATATGTACTTCCCCTCAAAAATGATGTGCACCCCAAAAGTTGGACTTTGTAAAATATAATCAGAAGGAATCTGTTTGCGGAAATATACATTGTTTTTCAAGAAGGTATATTAGGATTCTATCGTGTTTCCCTATTAACCTTAGCAATA
>N_276
ATTTTTTTATATGTACTTCGTTCAGTTACGTATTGCTAAGGTTAATAGGGAAACACAATAGAGAATAAACAGCACCTCACCATCGCCAAGTGGAACAGTCAATCGTGTGGTCAAAGGCGTAACGATTGGTACTGAAAAATAGGAAAGAGTGTGAAAGCATGTTAGAATGGTCGGAAAATAAAAGACAAGCAATGGAACGTCTATCGACGCCAGAAGGCATTATTACCGCTTT
>N_277
AGGGAAACACGATAGAATCCGAACAGCACCTCCGTTGTTTCCTCGATGAGTTTTATATGCTTGTCGTGTGCACCTAAAAGCATGCTGACATCATCAGCAGCTGTCAATCTAATCTCTAAAGAACTAGACTCTTCCGTCAAAAATAGACATCCCCTTTTTTTCGATTCATTCTTCCTATTTTACCATACTCAGAAGAAACTATATAGCAAATAAGAAAAGGTTGTAAAAGAGTCGTTTAACCATACGTACCAAGAAACGTTAAAAAATAGCTGTTTCCATTCGCTAAAGGTCTCGTTTTGATAAAAAGAATCTGAGAATGTAAGTTATATGAAAGTGGAGAACAAAATATTCCGTTTCATTCAGAGGTATTCTCTAGGTATTTTTCTTTGTTTCAAAAAAAGAAAACAAAATAGTTAAAATATTCTTGCATTTCAAAAAAAACAGGTGTATTATTACGTCAACAAATAAACATACAGCAAAGCGTCGAGGAAAACAGTAGGCTATTCAACGATTTATTCCCAGTGAGTCATGTAAGTG
>N_278
TGTGTTGCATCTTACTTCGTTCAGTTACGTATTGCTAAGGTTAATAGGGAAACACAATAAGAGAATCCGAACAGCACCTTAAACGATACTGTATAAATGCACTGGCAAAAATACCGCTTACAACAAGAATGAAAACAAATAACTGTCCTCCATTGTTATTTGCCATAAAAGGATACAAGAATGTAAATCCTGAGGTAAACAACACTGGAATCACTAATAAATTAAAGACACTCTGGAACAAAAAATACCACTTTGTCCATGGAACGTTCGTTTGGTGTTTTCGATAAAGCTTTACTTGTTCTCCTACTGCAGGCAAAATAGCTAAAATCAGAATCATCGGTAAACTACTTGCTAATTTTTGGGCT
>N_279
TTATCCCCTGTACTTCGTTCAGTTACGTATTGCTAAGGTTAATAGGGAAACACGATAGAATCCGAACAGCACCTCGCTAGTTGCTACTACTTCATTGTTATTGGACTTAATAACGAAGTAATATTGGCCATTAGTTGCTTCTCTTATAACAAAGTACAAATTTTTCACCACCTATAATTTATTTCAGCGGACCACTCGCTGATAATTAAAATTATAAGCTATGTATAAAATTTCACAATATCAATTTGTCGCTGTGGCGGAAAGGGTAGACGCAATAAAGGATGAATGGGAAAAGTCAATGAGTAATTATCTGAAATTTACAAGTCCCCTGTTTAGTTATCTAAGATTATTTGATAATATTATTTCTGAGGTGATAGAAAATGGTGGGCGTAGTTAAATTTCTTGGGTTTACATTTGATGGATATGGTACGTTAGGCGAATGGGTAGGTATTATTTTGATAGTGATTACAATTCAACAAACATCAAAGTACTACTGGTATTCTAATAGTTCTAAAATTGTATCAAGAATAACTGAAGGAATAACCAAAAAAGATATTACTGTCGTCGGTAAATATGGGTTTACTATAACTTTATTAAATGAAGGGAAATCTGAAACCGCAATAAAGTTTTGCGGGATTATAGGTAAATATAACATTTTCCAACGTTTTATCAGAAAGCATTGGTACAAATATATTTACAAATACCCTGTAGTTAAAAAGCTTATTGAAAAATATGTGGACCACGAAATATCTTATCTCAATCCAACAGACCTTATTAATCAAGAATTCCAGAATATTGGATACTTAGAGGTGCTGTTCGGATTCTATCGTGTTTCCCTATTAACCTTAGCAATACGT
>N_280
TATGTACGTTTACTTCGTTCAGTTACGTATTGCTAAGGTTAATAGGGAAACACGATAGAATCCGAACAGCACCTCTAGTGAGAATTTTCGCTTAATGTATTCCTTGAAAGAAGCGATTCAAACAAATTATCAAGTTGCTTTATCAGAAGAGGAGTTTTGTTGGTTGTATTTAGGGTTCTGTTGCAAAGTTTTAAATAAAGAATAAAATCCCTTACGGTATCATATCGTTGAGCTAGGAGTCCCAATAATACCTTTGATTTCAGTACAGACCGAAAACCCGAAGAGAGTGCCTTCTTTTCGGGTTTTCTTATATAATCCTCGAATGGCTTCCATGCCTTTAATCGTGGTAGAGGCAGTGCGTAAACTTCGATAGAATTTATTGCGTTCTCTTTACTGGACGATGGTCTTGTTCAATCAAATTATTCAGGTATTTAATGGTACGATGTTCTGTCCCTTGATAAAAGCCGTATTCTAGGTGCTGTTCGGATTCTATCGTGTTTCCCTATTAACCTTAGCAA
>N_281
ATTGCCCTCTACTTCGTTCAGTTACGTATTGCTAAGGTTAATAGGGAAACACGATAGAATCCGAACAGCACCTAACGACTACTACTGATGCAGCTGCTGTAAATTTTTCGCTTACTTCATCAACGATTGCTGCTTTTTTTGCGATAATTGCTTCACTCATTTTTGAGTTTCACCTCCTGAATTTTGATGGAAGAGTTTTTTGCACTGAAAAGGCAAGTCACTTTTATAGTTACTTTGCTCAACCAGTACT
>N_282
ATCTAGACAGTTACATGCTAAGGTTAATAGGGAAACACGATAGAATCCGAACAGCACCTCAGTTAAAAATATTCTTTCTGGTAAATATGAAGGACAAAAAGTTCTTATTGTTGCAGTTTCTCCAATCGATGTTAAATTTTTGATTGATAACGGTTTACCAATGGCACACAAGTGTAAACGTAGGAAATTTATCAAGAAGGAATGGAACAGAACGCATCCGTCCGACGATAAATATTACTGAAGAAGAGAGAGGCTTTTAAAGAACTAATTAGTGATGGAGTTGAAGTGACAGTGATACAAACTCCTAGAGATTCAAAAGAATTTTTAAAGGATTTTATTTATTAAGAACAGAGGATGAGTGGATGGAGTTTATAATTACATCTCATGGAAATATTGCCATTGGATTTGTAGATACATTAAAAATGTTTTTTGGCGATAATTTAAATTGTCATGTGGTAACACTTGGAGATGCAGGCATTGAAGAATTCCGTGAAAACATTGAAAAAATAGTTTCTCAAGTAAAAAATCAAGAAGTTATGGTATTTGCTGACTTGATTGGTGGAACACCTTTCAACGAATTTGCTAAAAGAAGTGAAGTATTTCAAAATGGGTTTCAACTTCTTGGTGGCATGAATTTAGGAATTTTATTGAGGCTGTCAATTTGAGATTACAAGGAAAAAAAAGCGATGATATCATCGAAAATCTAAGAAATATGAATACAATTGCGTGTCTTGCAGATATGCAAAGACATACTAACGAAGAGGATGAGTGATAAATGCAAAAAATTTTTTACAAGCCTAAAGATTTTTGGTTTGGGGATTGCAGGTGCTGTTGGATTCTATCGTGTTTCCCTATTAACCTTAGCA
>N_283
ACCGGGCAGAGTATTGACTTCGTTCAGTACAATGCGGCCGTTATCTTGTAAAAACATATCCACACGGGCTAGACCTCTACAGCCGAGCGCTTTATATATTTTTTTTGCCGTTTCCTGTATCCGTCCTCGCTCCTCTGCTGAAAGGTCTGCGGGAACGGTTATAACTGCGTTTTCAGAGCCTTTTTCCGGCTCGACTTCCTGATGAATACGAAAGATTCCGTACTGCAGCCTGATTTGGTCCACCTCGCCAACAGCTAACGCGGCACTGTTTCCCAATACCGCACAACCGACCTCACAGCCCGAAACAGCCTGCTCAATTAAGATTTTGCTGTCATATTGTCTTGCCGATTCAATTGCGTAGTCCAATTCGTCCGCGCTATTGACTTTTTTCACACCGAAGGATGAGCCTGAACGCGCCGGCTTAACAAAAACAGGATAGGTAAACGTAGCTGCCACCGGCCTATCATCTTTATTAATAACCCAAAAGGCGGGAGTAGCTATCCCAGCATTTTTCGCAACGATGTATGTCAACGATTTGTCCATACAAATTGCTGAGCTTTGAATATCGCAGCCTACAAAAGGGATACCGGACAATTCAAACAGACCTTGTATGGATACCATCTTCACCTGACTTGCCATGCAAAGCTGAAAATGCTACATCAACATGGTTGATTTCATATTCATGGTTCTTTTTAACAAGTAATCCGTGCATTTTTTTATCCGGCGAGAGTACAGCTGAATAGCAATTGTCGTTTTCCCATTCCGCGCAAGGTTTTTCGCACATTTTCCATACACCAGATTTCGTAATTCCAATGTATAACAGGTGCTGTTCGGATTCTATCGTGTTTCCCTATTAACCTTAGCAATA
>N_284
TATGTTAACCTTGGACTCACGTTAGGTATTGCTAAGGTTAATAGGGAAACACAATAGAATCCGAACAGCACCTTCTTTGCCAAATCTTTTGGTTGTGTCCGTAAGGTCTACAATCTAATGCTTGATGACCGAAAAAAGGCGTATGAAGAAGTTAAAAATGATTCTTCTAAAAAAATGACTTTTCCGACACCAGCTAAATACAAGAAAGAATTTCCGTTTTTGAAAGAAATTGATAGCCTTGCTTTAGCCAATGCCCAACTTAATTTAGATAAAGCATACAAGAATTTTTTTCGGGATAAATCCGTTGGATTTCCACGTTTCAAAAGTAAGAAAAATCCTATTTCAAGTTATCAACGAATAATCAAAATGGTACAGTTGCTTTGATTGATAGTAAATTCATCAAAGTTCCTAAATTGAAGTCATTAGTAAGAATTAAGCTTCATAGACAACCAAAAGGGATTATCAAATCTGCTACAATATCACGTCATTCTAGCGGTAAATACTATATTTCTTTGTTGTGTAAAGAAGAAATTATCGAATTACCTAAAACTAATTCCACAATTGGTATTGACTTAGGTATTATGGACTTTGCGATTCTTTCTGATGGACAAAAAATTGATAATAATAAATTCACGTCCAAAATGGAAAAGAAACTAAAGCGTGAACAACGCAAATTGTCTAGGCGTGCTTTATTGGCTAAAAATAAAGGTACCAATCTATTTGAAGCTAAA
>N_285
ATTAATTGTACTTCGTTCAGTTACGTATTGCTAAGGTTAATAGGGAAACACGATAGAATCCGAACAGCACCTTATCAGGAATTTGGGCTATTGGATTCCGGTATTGCAGCAACATATCGCGTTGCATATGAAATTAAAGATAATGCAGTGATACCTATCTTACTATGTGGAACGCATGAAAATTTTTATGAACAATTAAAAAAGATTAGGTAAGAACCCAATGTTTCAACTTGAGAGGATAGACGACACTTTAAAAGATAATTTTTAACAGCTGAGAGTTGTAATACCCTATAATTTTAAACCACTAACCTATATATTTATGAAAAATAAAAAATTAAAACGCATTTTAAGCCTCTTTCAAATTAAAAGCTTCATCCTTATGCACAAAGAGCATTAAAATGCGTTATTTTATATTGTTTTTTAGTAATAATAAAAAAATCACTCTAATTCTCCCATAAATATTATAGATTCCTAAAGATTAAAATAGATTATTCCCTATTGTCTTTTAAGTAGCGGTAGAGTGTTGCCTTGCTAATACCAGTCATTTCCGTAATTTCTTTTACGCTATAAACCTGACTTTTATACAATTTTACTGCTCAATCAACATCTTTCTGGTTCACTCGTGGACGGCCACCTTTACGACCTCTCGCACGTGCACTTTTCAAACCTTCTTTGGTACGTTCAACAATTAAATCACGTTCGAACTGATTAAATGCTTGGAAGACAGTCATCATTAAGCGTCCGTGAGGCGTGCTGGTATCGAAGTTTTCTTTCAAGCTCACCAGCTTAACATGGTGTTCTTCAAAATAGGTAACAAGGTCAATCAAATCCTTTGTCTCAGGTGCTGTTCGGATTCTATCGTGTTTCCCTATTAACCTTAGCAATACGT
>N_286
TATGTGTACTAGTGCTTCACTAGTTTGATTATATTGGTTGATAGGAAATTGCAGTCAGTCCAACACACTATGAACTTGAGACACTTATTTTAAAGAGGAAACAATGTGGTATTTAAATAGCCCTCTTGTGATGTGCACCCCAAAAGTTAGACTAGAAATCTAATTAAAAGGGGTGCTTTTTTTGCGGAAATATACATTTGTTTTTAAGAAAAAAGTAGTTTCAGACTATTTAAATAACGAAGGCGGCTACAAATATCTTGCACATAAATATCAAATAAATCGTACACTGGTTAGACATTGGGTAAGGATTTATAACTATCATGGTTGGGAAGGCTTGGTTGGAGGTGGCAAAAGCTACACTACAAAATTTAAACTTGATGTTATAGAATATATGGAAACAAATGGTCTTTCTATCCAAGAAACTGCTAAAAAATTTAATATCGGTTCAAATAGAACTCTAAGTAAATGGATAGAGCAATATGAAGAAGGCGGTGCTTCTTGGCTTGAGAAGCCAAAAAAGACAGGGAAAAAATTAGTATGAATTCCAAGCTAAACATTCCTAAAAAACTTAAAGATGAGTCTCTTGAAGAAGAAGTTATTCGTTTAAGAGCAGAGAACGCATATTTAAAAAAGTTAGAAACCTTGATTCAAGAACAAGATTTGAGCAAGAAGAAATCAAGGTAGGTGCTGTTCGGATTCTATCGTGTTTCCCCCTATTAACCTTAGCAAT
>N_287
TTTTTTTTTTTTTTACTTCTCAACATCGTATTGCTAAGGTTAATAGGGAAACACGATAGAATCCGAACAGCACCTACAAGTGATAGCACGGATACATCAGCTTCAAGCGACAGTACAGATACTACCTGCCACAAGTGATAGCACGGACACATCAGCTTCAAGTGACAGTACAGATACTACCTCTACCACAAGTGACAGCACGGACACGTCAGCTTCAAGCGACAGTACAGATATTTCTACCACAAGTGATAGCACGGACACATCAGCTTCAGTGGGCATTACAGATACTACCTCTACCACAAGTGATAGCACGGACACGTCAGCTTCAAGTGACAGTACAGATACTACCTCTCACAAGTGATAGCTCAGATTCATCTACCACTACAAGTGATAGCACGGACACGTCAGCTTCAAGTGACAGTACAGATACATCCTCTACCACAAGTGATAACAGTCGGTGCTGTTCGGATTCTATCGTGTTTCCCTATTAACCTTAGCAAT
>N_288
TCTCCCTGTTCTTCGTTCAGTTACGTATTGCTAAGGTTAAATAGGGAAACACGATAGAATCCGAACAGCACCTAGTTCCTTTCCCTTGTTTTTTAAGTAGGTACCCTTCTTCTCCAGTTCTTCTACTGCTTTTCTCACTGTGATTCGGCTGACCTCATTAAGTTTCTATCAGCTCTGATTCAGCGGGAATTTTCGTATTCTCGGGATACTCCCCTGTATTGATTTTATTTTTTAATATTTCTTTTAATTGTAAGTACAATGGTAATTGTGCATTTGTATCCAGCATTTTTTTAACCTCCACTTACCGGGATTTCTTTCTTTAGGTTATCAAAATGCGGTTAAAACAAGCTCAATCGTAATGAATACCAAAGCCGAAGCAAAAAACCGTCAACCAGACAAGACTTCCCAGCAAATTCATTCCCCTTTTTTCATGCGGTGACTATATCGTCCCCTTCGAGAAAATAAAGTAGGAAAGCTGTTAAGAAAGAATCTCCCGCTCCCGTATCAACCATCTTCTAAGGTGCTGTTCGGATTCTATCGTGTTTCCCTATTAACCTTAGCA
>N_289
CTTTCCCTCTACTTCGTTCAGTTACGTATTGCTAAGGTTAATAGAAACCCGATGAATCCGAACAGCACCTTAACTCCTTTTTTATTGGTTCTTTATGACAGGGCAAATTTTACTCGACTGCTAATTATAGCAGACTTTTTTCATGAAATATAGTAAAATGTTTTCATTTTTTCGAGAAAATTAATCTTTTGCTCGTTTTTATCATTTTTGTGAATGATTTCTACCTTTTTCGCCTTCTTTTTTCAAAAGGTCTGCGATTTCTGCATATGCACAAGAAGTCCCTGCTAAATAGTATTCCCTTTTTTAAATGTCAAAGGAGTACCAAAAAGACCGCTTGTTACCATACCAAACTCTACCAATGACGTTTCCCGCTGCATAATCCCAAGGGCTAAGGTTTGAAAATATAAGCAATGTGGTTTGTTTCAAGATTGCCACTAGTTCAAGACCAGCGCATCCGTACATACGTGTCCCCATGCTGCTTTCCGCAATTTCTCGGATTCCATATTTATTATGACCGAAAAGATAACTATTCACACCAAGTAAGAGGTGCTGTTCGGATTCTATCGTGTTTCCCCTCTAACCTTAGCAA
>N_290
TGTTTTTGCCTGTACTTCGTTCAGTTGCGTATTGCTAAGGTTAATAGGGAAACACGATAGAATCCGAACAGCACCTTTGTCTGCCACTGCTTTGACAGCGTAAGCCACGTTGCGGACTGGCGCTTGTAGTACAGATAGCAACATAGATAGAAGTCCTTCGCGATTTGGCAATTTTGCCAATGCTGTGATTTCTTCCAATGAAGAGACTTTCCCTACGATGATACCGCCTTTGATTTCTAATGCTTTTGCTTCTTTAGCAAATTCGTCCATGATTTTCGCTGGTGCGACTACATCTTCGTTACTGAATGCAACAGCTGTAGGTCCAGTGAATACTTCGTCCATGCCTTCAAGGCCAGCTTTTTTAGCTGCACGTGAAAGATAAATTTTGATAACTTTCATTTCTACGTTAGCATCACGAAGTTGTTTACGTAAACGTGTTACTTCATCAACTGTTAATCCGCGGTAGTCAACGACTACTACTGATGCAGCTGCTGTAAATTTTTCGCTTACTTCATCAACGATTGCTGCTTTTTTTGCGATAATTGCTTCACTCATTTTTGAGTTTCACCTCCTGAATTTTGATGGAAGAGTTTTTTGCACTGAAAAGGCAAGTCACTTTTATAGTTACTTTGCTCAACCAGTACT
>N_291
TCGTGTTATGTCATCTACTTGGTTCGTTACGTATTGCTAAGGTTAATAGGGAAACACGATAGAATCCGAACAGCACCTCATAAAAAGTTCGAACAATCTTGCGATTGTTAAGCTCAACTTGTTTGCTAGCATATTGCTTGCTTGTTAAAAATGTTTGTTGTCTTGAATTGAATCAAGACGCCCTACACATTTGGTTTGTCTTACTTTGTTCAGTTTTCAAAGGTCTACTTCATCGAGAGTGTTTCCCGATTCATTTTTGGCTGCCGTAGCAACTTTTATATCATATCAGAGAGACAAGCGATTGTCAACTCTTTTTTAAAAGTTTTTTTCGATTTCGTTTTTCAAAATGTTCGGCAACTCATTTATCATAACTTATCGTTTGTTATTTGTCAAGAACTTTTTTGAAGTTTTTTTCGATAGAATCAAGCTTCGCAAGTGGTTCTTTTTTAACGACTCAGTTATCTTATCATGTCGTTAGTAACATGTCAATAACTTTTTTGTTATGTTTTTGAATAAATATTTTCTTCTGTCTTTTGGACAAGTAATAATATACCAACTAAATTTAGCTTGGTCAACGAATTTTTTGTATTTTTTCAAGTTTTTTTCAATAAACGATTATTCATAACTTTTCTTTCAGGTGCTGTTGGATTCTATCGTGTTTCCCTATTAACCTTAGCAAT
>N_292
GTCGTTACTTGGTTCAGTTACGTATTGCTAAGGTTGATAGGAAACACGATAGAATCCGAACAGCACCTGATTTCGTTTAGATGCGATTTCTCATGTAAAAAAAGATAAATATCAGTAAAAGCCACAGAGAACCCTTTCTCACCCTTTCAAAATGTCTCAGGAATCGAAGAACATTTGACCGATTTGAAACATGTTTTTGAAGAGTACGATATCATGACTGTCGGAGAAGCAAGTGGTGTCACTGCAGAAGAAGGACAGGTGCTGTTCGGATTCTATCGTGTTTCCCTATTAACCTTAGCAATACGT
>N_293
GTGTTATCTAATTGTACTTCGTTCAGTTACGTATTGCTAAGGTTAATAGGGAAACACGATAGAATCCGAACAGCACCTATTTAACTTGAATTGTTTGCTGACTCTTCTGGTGGATATATGCGTTTCCGCAAGCATACTTGATAATATTTTTAATATTCCCCACGTTACCTTCAAAATCACTATTCATTAAGAAATGAATCAATGCATCAGAAACAGATAGTTCCTTAGCTAAAATTTTACTCTCAGAAACAAAAAATTCATCAATCAATGACAGACGTTCAAACGACGGACGTTGTTGAAATCTAGGTAGATTAACAATAACTGGCAATCTCCTAAGAAAAGTTGGTAAGAAAGTCGTATATATATTTTAGGTGCTGTTCGGATTCTATCGTGTTTCCCTCACCTTTAAGCAAT
>N_294
TATGTTGTTCAAGGACGCTCAGTTACATTATTGCTAAGGTTAATAGGGAAACACGATAGAATCCGAACAGCACCTAAAACGGTCATTGGTGAAGTTGTATCAAAAATGACAAACTGCGCCGTAGTAAAGCTGCCCAATGTGCTGCAAGGATTAGAATTATTAGATGAAAAAGCAAGCATGGTTGTTGCAAAATATGATACATTTGAATAAAGAAAACAATTGGACGTGCGGCGTGCTGCAAGTCCAATTTCTTTGAGAAGGTAAATCAGTATTCTTTTCCTATTTTCTGGAGAAGAAAAAGCGAGGCGAGTTGTCATGGTAACATTCTTTACGGTTCTATTGTTTTTATTCGTTGTTGTGATGTTTTTATTTCTTTGGCTGGTTCGAAAAGAAATTATTTATCGGACTGTGCGAAATCGATGGGTCTACTTGGTGATACCCTTCTTAGTGTCACTAGTCATTTGGAGGTGTATTTCAGTACTATCGTGTTTCCCTATTAACCTTAGCAATACATA
>N_295
TATTGTAACGTACTTCGTTCAGTTACGTATTGCTAAGGTTAATAGGGAAACACGATAGAATCCGAACAGCACCTAGTAACCAACAGCGACAATAATGACGTCTTTTTTGAATTGTTTGCCTTTAAAATGATTCATTACTCTGTCCTCTCTGTCTTTTTTCTCAATTTTACACTAAAATAGATTTTTTGGAAAACTTTGCAACAGAACCTTTGTATGAACCTTTATTTCTACATTTTTTTCTCAAGCACACTACTGATAATGATTAAAATAATCGGCTGGATTGCAATGATACTTCCGACAATAATAGCTGGAATGATGTAGTCTAAACAAATAAATATAACTGTTGCCACCCCTAACAGTATTGTGTTAAACATATTTGTTATATTTCCCGCTTTTTCTTTGATTATGATATTCCGTTCGTCCATAACATTGATTTTGTAGTCTGCATCATTTTTAATCATTTTATCATGCAAAATTTGAACATGAGAAACGCCAAAAACGGCACTGAATAAAATAGCAAGTCCAATATCTACCATTTTAGGAAAATCTGTAACCAAAATTGTCACAATCAAAAACAACGAAACAATATAACCGATATACCAAATCTGACCCTTATTTTTCATCTTCACTTTCCTCCTCATAGATAAAAATTTCTTCAATGCTCATTTGAAAGTACCTTGCAATTTT
>N_296
TTTTTGACACCTACTTCGTTCAGTTACGTATTGCTAAGGTTAATAGGGAAACACGATAGAATCCGAACAGCACCTCTTTATAAATTTTTGCCAAAACTTCTTCAAATTCTTCTTTTGTCCAGTAAGGAACGATTGATTTTCCTTTTGGAATTGCTTTTGTTCTTTTGGAAATATTCTCATTCAGAAATTGCAGGGTGACCGCATAGTCTAATGATTTACGAAACATACCGTACATAAGTGAACTGTATGCTTGTGAGTATCCGCTATCGTTCAATAACCAAATTCGATAATTTTCACAAT
>N_297
GTTATGTTTATTGCCCTCTACTCGTTCAGTTACGTATTGCTAAGGTTAATAGGGAAACACGATAGAATCCGAACAGCACTTCTCCTTATTTCTAAATAAACGGTGTTCTCCTGCCAACTTCTAATTGTTAACAAGTCACAATATCCATCAAACATGAGAAGCTGTTTTTGAAATTATTTGTGATTCGGAGTTAAATGGTAGGCTCACAACCTCTGGATAAACGGTATTCAAAAGCCAGTTTCTCGGTATTAAGCCAAATTTATGCAAAAATGTAGAAAGCCATTTTCACAAAATTTTTCTTAATACTCGAAACTAAACGTCTTTTTCAAAACCTCTTGGTAAACGGTGTTCAAAAGCTTGCATCTGCGGTAATAAGTTCAGCCAATTCAAAAACAAGAAAAGCTGTTTTGCTTGGCTATTCTTATTACCGCAGATGCAAGCTTTTGACGCATTTTAGAGGTTTTGAAAAAGACATTTTAGTTTCGAGTATTAAGAAAAATTTTGTGAAATGGCTTTCTACGCATTTTTGCATGAATTTTCACTTAATCCAAACTGGCTTTTGAATACCGTTTATCCAAGGTTGTGAGCCTACCAATTTAACTCCAAATCACAAAATAATTTCAAAAACAGGCTTCTTATGTTTGATGAATATGTGACTTGTGACCGAGGAGTTGGCAGGAGAACACCGTTTATTTAGAAAATAAGGAGAGGTCTGTTCCGGTCTTATCATATTTGCCTATTAACCTTTAGCAA
>N_298
ATGTGTAGCCTTTCGTTCAGTTACGTATTGCTAAGGTTAATAGGGAAACACGATAGAATCCGAACAGCACCTGAGGACTGGCTTTTGCCTCTATTTTTGTCTTGATTGCTGTTGCTACCTTGATTGTCAGTCTTACTACCTTACTACCGTTTTTTCCACTGTCTTTTTTGTTGGAAGAAACAACTACATTAGTAGGTTCACTAGTATTACCAGATTCATCAGTTGCAGTTACTATCACTTTTGTCCCTGCCTCTAATTTAGGAACTTTAACTGTAAAATTACCATTTTTATCAGCTGTCCCATGGTGTTGGCTTCCGTATTGGT
>N_299
TTACTAAGTACTTCGTTCAGTTACGTATTGCTAAGGTTAATAGGGAAACACGATAGAATCCGAACAGCACCTAACTGTACGAGTAGTTGTTTCTGGTATCTGTCTTGCCGTAAAATTGTTCCACAAATCCCAGATTGAAGCGACACGGAAGATGGAAGAAGCGTTGTTGACGCGTTTTATCGTTGAAAATTCTAATCCTGTGATTGGCACGCCATCTGTTGTCCATTTGATTGGCACATCGAATCGCTTAGACATATTGAGGATTTCAGCGTTTGCTT
>N_300
CTTTGTCCTGTACTTCGTTCAGTTACGTACTGCTAAGGTTAATAGGGAAACACGATAGAATCCGAACAGCACCTTTTTCGTAAATAAGTTAATTCACTTAAATTTAAAGAATATTTTATTTGCAGATTTTCTTGCGAAGAATAGTGCTTTATAATGCTTCTAACATCCTCAGTCCTTCAAATTTTGCAAGAATATTTCCAATCGTGGATTCTTTTTCCACTATTGAAGCTGTCGTCAGTTCGCTATATAGCCATGGCGAATACGTAAATTTTGTTCATTAGTGATTTCATTGCTCAAACTAATTGAATTAGGTGTATTAAGAAAAAACAGACATTCTGTACTATCAATCATATTATTTAAAGCTGTAGAAAGCATCATATGAACATGACTAGTTGTTACATTTCTTTTATCATAATCATATGTTTTTGTTTGTTCCTTAGGTGCTGTTCGGATTCTATCGTGTTTCCCTATTAACCTTAGCAATACAT
>N_301
GTTGTGTGTACTTCGTTCAGTTACGTATTGCTAAGGTTAATAGGGAAACACGATAGAATCCGAACAGCACCTTGGATTTCTTAAAAGTTACCGTAATGTCTGTTTTGCAAGTGTAGTTGTCTTCTACGTTCTTGCTCATTACGTACGTTTCTAATTAAAGAACATAGCAAACATGGAAAATTTGTTTCTAAAAAAATCGCTTAATAATCGATTCAATAGGTTGTGAAAAAGCTGTTCTGCATCAAGTAATAAGAACGGCCAAACAAAAACAGCTGTTCATGTTTTTGTACTGGTTGGGCTTATTACCGCAGATGCAAGCTTTTGAACACCGTTTACCAAGAGGTCGTAAAAGAAGTGGTCAGCTTCAAGAAATAAGAAGGAATTTACGAAAATTGCTTCTCAAATTTTTGTGAAATTTCGGCTTATTTCCGTAGAAGCTACTTCTGGAACACCGTTTATTCGAAACAAGAGGTCGTACAAGACTTTTTCCACGACCTCTTGTTCTTTTGTCAA
>N_302
TCTTTTTAGTCTACTTCGTTCAGTTACGTATTGCTAAGGTTAATAGGGAAACACGATAAAACCCAAACAGCACTTAAGCTATCGCTGTTTCAAGTGGGCTGCTTGGAGAAATTTCATCTTGTGCTTTAACTAGTTCAGTTGTTCCCAAGACAAGACCAACACCAATCAAAACAGATGCAACCCCAACACTTAATTTTTTGATACTGTACTTCAATACTCGTTTCTTTGTTTTTTCTAGAAATACTCTTATTATTCTTGCTAACCATTATTCAAATCAACTCCCTTAATAATTACTTTCCTCATAATTAAAGATAAATCTGATACGTATTATTCACAGAATAGGAATCTTACTAACCTTATGTTAACTAATTTACTTAGAGAATTTCATGAACATTACAACAAAAAAAGTACATTTCTTCATGTTTTTTTCGGATATTTGTGCTTTTTAACCATTCAGCAGCTGAAAACATATAAAAAGATATGTATGTATTCTTTCTGAAATTAAGTTCATTTCTATGCGATGAAGCATGTTTTCAAAATATTACCCTTTCTTAGATTAAACTTCAGAGTATTCAAATAACGGAATAAGGAGCCTTATCCCGCATTACTGAATGAGACTGTGACATAAGTAAAAAGGTGACTTCAAATTCCTTCTTCGGAATTTGAAATCACCTTCTTTATAATTATAAAGTATCGGTTTCACAGCATTTCTGAATGATTCCTAGAATCTTAAACGAATGATTGGAGTTATCAACATTTTTTCACTCGTTTTTAGCGAAACAAAAAATGACATTTGTCACAGCCTCATTA
>N_303
ATCTTGTCTACTTCGTTCAGTTACGTATTGCTAAGGTTAATAGGGAAACACGATGAATCCGAACAGCACCTAATTAAAATATACAATATGCGATAACAAATTTTTGTTATAGTTCATAAAATATTGTTTTGGGAACATAATCGTTATTTATAGCGTTAGTTAACATAATGTACACTATGCCAAGTAGCCCCTCTACCAATGGATAGAGACGCTCACTTTGTGATTTTTAATTGGTCTAGCTAAAAGCAACTTTCTAAAGCTTGATTTTTCGCGGTTATCTATATCTAATTCTTTGTGCATTTTTATCTGTCATTTTTTTAAGACTTGTTATTTTTTGTAAAATATGGTAAATTTTTGGTAGCGCTTCATAAGCGCGTGCTTTTTCAAGAATAAACACTTATTATTTTTTAACTGGCTGCTCGAAAGAGCAGTCTTTTTTATTATTTATCCGTTTGTTTTACAAACAATTCTTCGTTAGGACTGTTGTAATAATTTGAATTTAATTTAAGTTCTCTGTTGGAATTGTTTTTTCCAATTACGGATAATAGCATGGGGCTAAAACCTAATATTCCTAGAGAAATAGAACCCAGTACCAACACAGTTTTTTTTAACATAGGTTATACCTCCACTTTTTTTAACGCTACCACTTGTATACACATTTTAAATACTAGCCTTCAGTTTATCAAATGTAGGTGCTGTTCGGATTCTATCGTATTTGCCATTAACCTTAGCAAT
>N_304
TTATATGTATCTTCGTTCAGTTACGTATTGCTAAGGTTAATAGGGAAACACAATAAATCCGAACAGCACCTCATTTTTAGTAATCTTGATTTGTCGCACATTAGCCTTTGTGTCAGTAAAAATCAAGTCTATTTGTTCTTCATCTTTTTGTGTCAATGGAATCTCAAGTTTGCTTGGATAAAGGCTATATTAGCTACTTGTTTATCAGTTAACTTCATAAAGAGATACTTTACCTTTTGTAAAAAATTTAGTGCGATTGTATCTGACAAGGCAAGCCCTAACGCTTACTAGATTAATTACTAATCAATATT
>N_305
GTGTTATGTTGGTGCTTCGTTAAGACGTATTGCTAAGGTTAAATAGGGAAACACGATAGAATCCGAACAGCACCTATTAGTTTTAGGTAATTCGATAATTTCTTCTTTACACAACAAAGAAATATAGTATTTACCGCTAGAATGACGTGATATTGTAGCAGATTTGATAATCCCTTTTGGTTGTCTATGAAGCTTAATTCTTACTAATGACTTCAATTTAGGAACTTTGATGAATTTACTATCAATCAAAGCAACTGTACCATTTTGATTATTCGTTGTATAACTCTGAACAGGATTTTTCTTTACTTTTGAAACGTGGAAATCCAACGGATTTATCCCGAAAAAAATTCTTGTATGCTTTATCTAAATTAAGTTGGGCATTGGCTAAAGCAAGGCTATCAATTTCTTTCAAAAACGGAAATTCTTTCTTGTATTTAGCTGGTGTCGGAAAAGTCATTTTTTTAGAAGAATCATTTTTAACTTCTTCATACGCCTTTTTTCGGTCATCAAGCATTAGATTGTAGACCTTACGGACACAACCAAAAGATTTGGCAAAGAAGATTTCTTGTTCCTCTGTTGGATAGATTCTGAATTTGTATGCTTTTAGTTGTTCCATAAAGTTCACCTACTTTCTATTTATGATTGTTTCCTTGATTTTGGATATACTTCTTAATCACATCAATTGGTGCGCCACCAGTTGTCAAAGCAAAAACTTTTAGACCAGAACATTTCTTTCCAAAGAAATTGTTTGACTCTTGGAAAGTCACGTTTTATCAATCTT
>N_306
AATTTTTATGCCCTCTACTTCGTTCAGTTACGTATTGCTAAGGTTAATAGGGAAACACGATAGAATCCGAACAGCACCTAAGCAGCACGACGAAAAATGTACTGTAATACAATTACTGCAGTGTCCTTATAAAAATAGAAAGAGGGGGAGTGGCAAAAATCTTGCCAAGCCCCCTTTTGCAACTTATGATAAACGGTGTTCAAAAGCTTGCATCTGCGGTAATAAGCCCAATCAAATCAAAAACATGAGAAGCTGTTTTTTCTTGGCTGTTCTTATTATTTGATGCAGGACAGCTTTTTCACGACCTCTGTAAACTATAGGAATCTGTTAAATCAAGGGAGCAGAACTTGCC
>N_307
TCATGTTTTTGTGTGTGCGTAGCATCTCGTTTCAGTTACGTATTGTTAAGGTTAATGAGGGAAACGCGATAAATGCAACAGCACCTACGATTGAAGGAGAAAATGGTGGAGATGATTCCGAGTATCTCATGGCGTGTATGGTCAGTTGCTAGAAGCACAGATGAAGGGTGCGCGAAGCAGCATTTAAGGGGTTGTACAGTGTTTACGAACAATTTAGAAATACATTTGCTTCTACTTTAGGCACACATATAAAAGGACATAATTTTAAAGCGAAAGTCCGTAATTACAGCTCTGCCAGAGAAGCGTCTTTGAGCAATAATCATATTCCTGAAAGTGTATACGATACTTTGGTAGACGTGGTAAACAAGCATTTGCCTTTGTTACATGAATCATGGAATAGGTGCTGTTCGGATTGTATAGTATTCCTATTAACCTTAGCAATACG
>N_308
TTTTTTTTGTGTACTTCGTTCAGTTACGTATTGCTAAGGTTAATAGGGAAACACGATAAATCCGAACAGCACCTTCTTAAAGGCACTTGTAATCAAGGGGGCTTTATCTGTGACTACAACCTTCGGTTCATCAAACTGCTTCACTAACCGCTTAAGAAAAGCATCCCTTATATGTCCCCGTTCTTTACGTAACCAAATATCCAAGGTTAAACCATCTGCATCGATGGCTCGATACAAATAATGCCATTTTCCTTTAATTTTGATGTACGTTTCATCCATTTTCCATGAATAAAGAGGTTCTTTCAATTTGATAGAGTCATTTTGCCATCTGTTGCACCCAACAATAAATCATCATGAAAACGTTAATGCCACCCATCATATAATACTTCTTGAACTTCACAATAGCTAGAGGTTATAACAAAGGAGTTCGTAGCCCACGGCTACAATAATCACATCCTGCTGAAATTGCTTTCCTTTAAAATGATTCATCGTCATTCCTCCTGCTATCTTTTCTATTATTCTACCTTATTTGATAGTAGATTTAAAACTTTGCAACAGAACCAGTCAACGAAGGTCACAGTCAGCCATAATGACTAAGACGTGTATAAACAAGTGCTGAAACGGTAAAAAGAAAGTCTACGACTAGAAACAGAAGAATTCGTCATGAATGTTTACCTCTAGAAAGGAGTGAGCTAATTCGAAAAACTATCAACACGATTTGCAAACACTACTACTCAATTCAAGTATATTCGATTCAAGACATGGAATTAATGGAAGAAGAAATGGAAGAGCTAAACAGCAAAGATGCGACGATAGACGATTATTACCTTGTATTTACTAGATTTTTGACGTGTGGAACGGAATCTATCGTGTTAATGGGAATGGATTATGAACTAGGTGCTGTTGGATTCTATCGTGTTTCCCTACTTAACCTTAGCAAT
>N_309
TATGTTAACCTTGGACTCACGTTAGGTATTGCTAAGGTTAATAGGGAAACACAATAGAATCCGAACAGCACCTTCTTTGCCAAATCTTTTGGTTGTGTCCGTAAGGTCTACAATCTAATGCTTGATGACCGAAAAAAGGCGTATGAAGAAGTTAAAAATGATTCTTCTAAAAAAATGACTTTTCCGACACCAGCTAAATACAAGAAAGAATTTCCGTTTTTGAAAGAAATTGATAGCCTTGCTTTAGCCAATGCCCAACTTAATTTAGATAAAGCATACAAGAATTTTTTTCGGGATAAATCCGTTGGATTTCCACGTTTCAAAAGTAAGAAAAATCCTATTTCAAGTTATCAACGAATAATCAAAATGGTACAGTTGCTTTGATTGATAGTAAATTCATCAAAGTTCCTAAATTGAAGTCATTAGTAAGAATTAAGCTTCATAGACAACCAAAAGGGATTATCAAATCTGCTACAATATCACGTCATTCTAGCGGTAAATACTATATTTCTTTGTTGTGTAAAGAAGAAATTATCGAATTACCTAAAACTAATTCCACAATTGGTATTGACTTAGGTATTATGGACTTTGCGATTCTTTCTGATGGACAAAAAATTGATAATAATAAATTCACGTCCAAAATGGAAAAGAAACTAAAGCGTGAACAACGCAAATTGTCTAGGCGTGCTTTATTGGCTAAAAATAAAGGTACCAATCTATTTGAAGCTAAA
>N_310
TGTTTATGTACGTTGACACTTTAACTTCAACTGTATTGCTAAGGTTAATGGAAACGCGATAAAATCAAACAGCACACTTCAACTTCTTGCAAGCCATATTTTTTTGAACCACCACAGCAATGACTATAGTAGCAGGAAAAAACTAAGTTTAAATACTAAACAAATTAGTATAAAATAGTAAAGTTTAGTAACAACAATTGAAAAACCCAATTAAATCCTTTGGTCCATTTGTTTTCGTTCATTTGAATCCCCCCACTAACTGCTTAGTCTATTCTTTTCATTTAGTAAAAAATTATTTGTTAGATTTTCGCCATTCATCGTATTGTTCTTGAGCAGATGCCTGAATTTTATCCAATCCAGCTTTTTCTAGTTTTAACAACTCTGGTACATATTGTTCAGGCATCTGCTCAAGAACAATACGATGAATGGCGAAAATCTAACAAATAATTTTTTACTAAATGAAAAGAATAGACTAAGCAGTTAGTGGGGGAATTCAAATTGACGAAAACAAATGGACCAAAGGATTTAATTGGGTTTTTCAATTGTTGTTACTAAACTTTACTTATTTTATACTAATTTGTTTAGGATTTGGAATTTTAGGTTTTTTCCCTGCTACGATAGCTTTGATTGCTGGCGTTGTGAATCGAAAAAAATATAGCAAGAGTCTGTGAAGGTGCTGTTCGGATTCTATCGTGTTTCCCTATTAACCTTAGAGACAATGCGT
>N_311
ACCGGGCAGAGTATTGACTTCGTTCAGTACAATGCGGCCGTTATCTTGTAAAAACATATCCACACGGGCTAGACCTCTACAGCCGAGCGCTTTATATATTTTTTTTGCCGTTTCCTGTATCCGTCCTCGCTCCTCTGCTGAAAGGTCTGCGGGAACGGTTATAACTGCGTTTTCAGAGCCTTTTTCCGGCTCGACTTCCTGATGAATACGAAAGATTCCGTACTGCAGCCTGATTTGGTCCACCTCGCCAACAGCTAACGCGGCACAGGTGCTGTTCGGGATTCTATCGTGTTTCCCTATTAACCTTAGCAATA
>N_312
TGTGTGGTAACCTTACTTGGACAGATTACGTATTGCTAAGGTTAATAGGGGAAGACGATAAATGCAACAGCACCTTTAAAAAAATACAAACGAATCATTGTCCCTATAATATTTATGCGTTAGGAATTTTTATTATGATAAAACGGGACGATACAAACGCTACTACATTTTCTAAAAATCATAATCACGAAAGATAAAAAGAGAGGCAGCGACTAATCAAAATCGCTGCCTTTTTTTGCTTTTCAAATAATAGAATATTTAGCGTAGAACTATCTTACGTGTTGTGGGAGTATCCCTTTTCAAGCTCTTCTTTGCTTGTAGTTATTTCTATTGTGATATGATTCTCTACGCTTGATTTGTGTGCGACTTCTGCAATTTCTTCTTTT
>N_313
AGGGAAACACGATAGAATCCGAACAGCACCTCCGTTGTTTCCTCGATGAGTTTTATATGCTTGTCGTGTGCACCTAAAAGCATGCTGACATCATCAGCAGCTGTCAATCTAATCTCTAAAGAACTAGACTCTTCCGTCAAAAATAGACATCCCCTTTTTTTCGATTCATTCTTCCTATTTTACCATACTCAGAAGAAACTATATAGCAAATAAGAAAAGGTTGTAAAAGAGTCGTTTAACCATACGTACCAAGAAACGTTAAAAAATAGCTGTTTCCATTCGCTAAAGGTCTCGTTTTGATAAAAAGAATCTGAGAATGTAAGTTATATGAAAGTGGAGAACAAAATATTCCGTTTCATTCAGAGGTATTCTCTAGGTATTTTTCTTTGTTTCAAAAAAAGAAAACAAAATAGTTAAAATATTCTTGCATTTCAAAAAAAACAGGTGTATTATTACGTCAACAAATAAACATACAGCAAAGCGTCGAGGAAAACAGTAGGCTATTCAACGATTTATTCCCAGTGAGTCATGTAAGTG
>N_314
TATTGTTATGTGTTACTTGGTAGGATTACGTATTGCTAAGGTTAATAGGGAAACACAATAGAATCCGAACAGCACCTAAAACATTTGGAATTAGAAGACCGCGTTGTTGCAATTAACCGTGTAACAAAAGTTGTTAAAGGTGGACGTCGTCTACGTTTTGCTGCTTTAGTTGTTGTCGGAACAAACGGACACGTAGGATTTGGTACAGGTAAAGCTCAAGAAGTTCCTGAAGCAATCCGTAAAGCAATTGAAGATGCGAAGAAAAGTTAGTTGAAGTACCTATGGTTGGTTCAACAATCCCACACGAAGTAATCGGTGCTTTTAGTGGTGGTAGAATCCTAATGAAACCTGCTGTAGAAGGTTCTGGGGTTGCTGCTGGTGGACCAGTTCGTGCCGTATTAGAATTAGCTGGGGTAGCAGATATCACTTCTAAATCTTTAGGCTCAAATACACCAATCAACGTTGTTCGCGCAACAGTTGAAGGTTTGAAACAATTGAAACGTGCAGAAAGAAGTTGCAGAACTTCGCGGCAAATCAGTTGAAGAATTAATCGGATAAGGAGGACAACAATAATGGCTGAATTAAAAGTTACTTTAAAACGCAGTATTATCGGACGTCCTCAAAACCAACGCGATACAGTAGGTGCTGTTCGGATTCTATCGTGTTTCCCTATTAACCTTAGCAAT
>N_315
ATGTCTGGTACTCCGTTCAGTTACGTATTGCTAAGGTTAATAGGGAAACACAATAAATCCGAACAGCACCTAAAGAATAGACTAAGCAGTTAGTGGGGGGATTCAAATGAACGAAAACAAATGGACCAAAGGATTTAATTGGGTTTTTCAATTGTTGTTACTAAACTTTACTTATTTTATACTAATTTGTTTAGGATTTGGAATTTTAGGTTTTTTCCCTGCTACGATAGCTTTGATTGCTGGCGTTGTGAATCGAAAAAAATATGGCTTGCAAGAGTCTGTGAAGTTCATGAGTAAAATCTATAAGAAAAATTTTGTTAGATATAATCTATATT
>N_316
ATCTAGACAGTTACATGCTAAGGTTAATAGGGAAACACGATAGAATCCGAACAGCACCTCAGTTAAAAATATTCTTTCTGGTAAATATGAAGGACAAAAAGTTCTTATTGTTGCAGTTTCTCCAATCGATGTTAAATTTTTGATTGATAACGGTTTACCAATGGCACACAAGTGTAAACGTAGGAAATTTATCAAGAAGGAATGGAACAGAACGCATCCGTCCGACGATAAATATTACTGAAGAAGAGAGAGGCTTTTAAAGAACTAATTAGTGATGGAGTTGAAGTGACAGTGATACAAACTCCTAGAGATTCAAAAGAATTTTTAAAGGATTTTATTTATTAAGAACAGAGGATGAGTGGATGGAGTTTATAATTACATCTCATGGAAATATTGCCATTGGATTTGTAGATACATTAAAAATGTTTTTTGGCGATAATTTAAATTGTCATGTGGTAACACTTGGAGATGCAGGCATTGAAGAATTCCGTGAAAACATTGAAAAAATAGTTTCTCAAGTAAAAAATCAAGAAGTTATGGTATTTGCTGACTTGATTGGTGGAACACCTTTCAACGAATTTGCTAAAAGAAGTGAAGTATTTCAAAATGGGTTTCAACTTCTTGGTGGCATGAATTTAGGAATTTTATTGAGGCTGTCAATTTGAGATTACAAGGAAAAAAAAGCGATGATATCATCGAAAATCTAAGAAATATGAATACAATTGCGTGTCTTGCAGATATGCAAAGACATACTAACGAAGAGGATGAGTGATAAATGCAAAAAATTTTTTACAAGCCTAAAGATTTTTGGTTTGGGGATTGCAGGTGCTGTTGGATTCTATCGTGTTTCCCTATTAACCTTAGCA
>N_317
TGTTTGTTTGTGTATATGACTATCCCTTTGTGCCCTCTACTTCGTTCAGTTACGTATTGCTAAGGTTAATAGGGAAACACGATAAAATCCGAACAGCACCTAAATATTTAAAACCAAAAACATCGAGCCTACAATCGTGAAAGGAATAGAAGCCATCCCCGCTGCCATGACAGCCCGAACGATTTTAAGTTGCGCAATTTTCCCCATAGGTCCCATCAGGTATTTCTGCAAAAAATCAAACATTAGTTATTCTCCTTTCCTAAATATAACGCTTTTTCATATTGTTTAATACGGATATACTGTTGGTCTTGGTTGAGTGAAATTTTCTTTAAACGATACTGTATAAATGCACTGGCAAAAATACCGCTTACAACAAGAATGAAAACAAATAACTGTCCTCCATTGTTATTTGCCATAAAAGGATACAAGAATGTAAATCCTGAGGTAAACAACACTGGAATTGGCTCATAAATTAAAGACACTCTGGAACAAAAAATACCACTTTAGGTGCTGTTGGATTCTATCGTGTTTCCCTATTAACCTTAGCAATA
>N_318
ATATGATTTATTCGTTCAGTTACGTATTGCTAAGGTTAATAGGGAAACACGATAGAATCCGAACAGCACCTAACCGCTTTGAGAACGGAAAAGCTAACGCCAGCAAGGAAACACAGAACATTATCCTGCGTTGTCTGAATTACTATATCTGCGATAAGCCTTTTTATCTGCTCGTTGATTATCTGTCTGTCCGTTTTCCGACAGCTTAAAGCCGCTTGTGGGAAATTAACAGAAAGGTGCTTGGCATGAAAGCAGATTATTTTATCCATTATGACTATGGGTATTATGGCTATAAGGAGCATTATGCTTACGGGGAAATCAAGGTCATGGCTTCTGATGATGAACACATGGGCGTATTTTTAGAATTAAAAGGACGGCTCACGCAACATGGAATATGTCTTACAGGCACAGAACAGGGACTGGTATTCATTCTTAAACCGCTGTCTTGACTGTGGCGGTGTTATCCGACGTTTTGACTTGGCAATCAATGATATGTGCGGTCTGCTGGATATTCCTGTGCTATCTGAAAAATACAGAAATGGTGGTGCGGAATGTCGCTGTAAAAACTATGAAAATGTACAAGGTGGAAAATTAAGCGGAAAAAACCGTAATTT
>N_319
ATGTGTACGCCTTCGTTCAGTTACGTATTGCTAAGGTTAATAGGGAAACACGATAGAATCCGAACAGCACCTATTATTCGAAAAAGGGGACTGTGACAAAAGCCGTGTCACAGTCCTTTTTTTCGAATAAACGGTGCTCAAAAGCTTGCATCTGCGGTAATAAGTCCAGCCAAGTTAAAAACATTAGGAGCTGTTTTTATTTGGCTGTTCTTATTACTTGATGCAGACAGCTTTTTTACAACCTCTCCAATAAACGATGTTCAATCAGCTGTCCCTCGATATTAGCTCAAAAAACGGCAAAATATGAGGAACTATTTTTCCGTTTGTTTCTCTAATACTCAGGTCAAACCGCTGATTTCACGAACCTCTGATTCACGGTGTTCCAGAAGCAGCTTCTACAGGAAATAAGCTGAACACTTTTGTTACAACTTCTTTTTTTCTGGAGTTTCTTGGCGCATATTTTTGGAGTCCTTCTGAATAAAGCGTAAAATAAAAGTGAGAAATATGGATAAGGAGGGAAAGGAGATGCTGAATTTTTTATGGTCGTTATTTATCGGCGGTA
>N_320
AACTTACTTGGTTCAGTTACATATGCTAAGGTTAATAGGGAAACACAATAGAATCCGAACAGCACCTATGGAAAGAGATTGAGCTAAACAAGCACTTTACCTAATATGTACGGCATGAGCAAACATAAAATCGAAAGCGACGAATCGGCTGGAATTTACGCAGTCATTTTTCGAACGCATACCGAAGCGAATCTCGTCGACGAGAATGCCTGTCTAGCAGTTTTGTTGAATCAAAAACCAATCCAATGTATGATATACCAACATTATAAAAGCGAAGAACGATATGGTAGCATTGCAGCGTATAACCATTGCTTTCGATGCTGAAGAGTGGAGCAAAACAGTCGATATGAGGTTCGTATGGCCGCAACCAGAACATGAACTTGACGACCACTTAGCTTTGTCTGACTATTTGTCCGAATACAAAGAAACAAGAAGAGTTGAAAAAAGCGATGAGAGACCGAACCTTTCAAATGGGTAAACTATTCTTCTATCCGCAAGAAATCGAACACATAAGCAAATAACCGCTGAAACCTTACAAGAACTAGCACCACTATATCAAAAGCTAGGTGCAAAAATTTCAATAGACAACACGAAATAAGCAATGCGAAAAACAAACCTTACTCTCGGCTTGCGAGTGAAGGTTTGTTTTGATTATTCAAAAAGTAAATATTTAAAAAATTGATAGGAATCAATTACTTAAGGTCTCAAAAGAAGGAAAATAAAGCAAGGGACAA
>N_321
GTTTATGTATCTACTTCGTTCAGTTACGTATTGCTAAGGTTAATAGGGAAACACGATAGAATCCGAACAGCACCTAATCATTAATTTGTTGTTTTAATTCTCCAACTTCATCATTAGAGCTAACTTTTAAACTCATTTTTTTATCAAGTTTCATCATTTTATCAGTAACAATTTTTATTTCTTGTATATTATTTTTTATTGATTTTGCATAAATTAAAGAAATAATAGCAGAAAATAAAATTGATATTAATAAAGAATATGGTAAAAATTTAAGGCTTAAATCTTTCGCATCTTTTTGCATATCAGCTGTAGAAACAAATTGTAGATTTGTTTTTTTACCATCATTAAGCTTTATTTCTCTTTCTTCAATTATCAAAGAATTACTATCACTTTCTAAATTAACATTTATATTATCTTTGATTTGTATTTCATTCTTATTATTTTTTTCTTTTATGAATACTTTTATTTCACTACTCTTGGAATAAAACTCCAAAGTTTGTTCTATATATTTTATTTCTTTTCCATTCATATTACTAGAAATTTCATTTGCCATATTA
>N_322
ATGTTTTTAAACCTACTTGGTTCAGATTACGTATTGCTAAGGTTAATAGGGAAACACGATAGAATCCGAACAGCACCTCTGAAATCAAGGTATTATTGGGAATCCCAGCTTAAATCATAGATACCGTAAGGGATTTTATTCTTTATTTAAAACTTTGCAACAGAACCATGAAAATGATACTATTTCATACGACTCCTGATGGTCAAATTCAGGAGGTATGGCAAGAATTAAAAATTATCAAATCAAAAACAAATTAATCTGCGATTGCAGTGGTGCAATATCTTCAGATATCTTTTCAAATATACAGGACTATGGTGCTTATGGCTATTCTGTCCATCCTATGTTTTCAATATCAGATAAATATAATTCATACAAAAAATTAAAAAAATCTTTTATAACAATTGAA
>N_323
TGTTTATGTGCTAACTTACTCGTTCAGTTACGTATTGCTAAGGTTAATAGGGAAACACAATAAATGCAACAGCACCTTCTCCTTCTTTATTTTTTTCAAGAATAAACACCTCACAAAAAAATTGGACAAAAACATAAGAAAACGTTTCCTGATAGTTTGCCCATTAATAACATCCTAACTTAGAATATCTCAAAAAACAACGTGTAGACAGAAAAAGTACAAAATTAGCAAGAAATGGTTGTTTGTATTGTTAGAATTTTTAGAAAATTATACCTTTAGTTTCTTTGCATAAAATGATACAATGATTGTTAAAATTGTGAAAGGGTGGTCATTTGTAG
>N_324
GTGTTATCATTTACTTCGTTCAGTTACGTATTGCTAAGGTTAATAGGGAAACACGATAGAATCCGAACAGCACCTGAATCCATAATATTCAAAGATTAGCGGAAAAATTGCCTGTCCAAAAACTAGACACTGACGAAAAAATTGAAGAATGGTTCAATGAAGATGAATACTAATGATATAGCAACCGTCTACGTTGCTTTCACAGCTGCAGAGGGCGGTAAACGCCGGCCTGTCTATATTCTAAAAAATGGACTGGACACAATTTCGTTTCTGTCAATTACTTCAAAATATCATACTAAATCCCATAAAATAAAGCTGAAATACGTTGAAATAAGGGATTGGAAACAGGCAGGAC
>N_325
CATGCTGCATGCATATTACTTGAACTTAGAAGACTACGTATTGCTAAGGTTAAATAGGGAAACACGATAGAATCCGAACAGCACCTATTGGTTCTAAATTATTAGAAGCTCAAGGCGTTGGACAAAAAATCTGTCGTTGCAAATGCAGTTATTGCTTCATCTGCTGAAGAAGCTGTAAAAAAAGCAAAAGACGGAATGGTTCTAGTTGTACCATCAACTGACAAAGAATATATGCCTGCAATCGAAAAAGCAGCTGCTGTTATCGTTGAAGAAGGCGGATTGACTTCTCACGCTGCAGTTGTAGGAATTGCACAAGATATTCCTGTAATCGTTGGTGCTAAAGGCGCAACAACAACAATTACAGAAGGTGAATTGATTACCGTTGATTCACGTCGCGGCATGGTTTACCGTGGCGAAACAACAGCTATCTAATTTAGCTTAATAAAAAATAAAAACAGCTCTTCTTTTACGAAGAGCTGTTTTTTTGTGCTGTAACGAATTCATGGATAAAGGTGCTGTTCGGATTCTATCGTGTTTCCCTATTAACCTTAGCAATAG
>N_326
TGGCTGTCCCAACATCTACTTCGTAGATTGTATTGCTAAGGTTAATAGGGAAACACGATAAATCCAAGCACACCTAATCAATGTGACTGCACTAAGTTACAAATTGAGTCAAATTTTGCTGCAGCGTGCTTGCGATGTTATCCATATCATTGATTGCTGGAGACATGATATCCCCATTTGTATGTGTATCATAATAGGAAATCGGTACACGATTCATTTTCGCTCCAAATCATCAACGTAATTCATTAAACTGTTGGTTGGGAAACACGTGTCATAATAAATTGCTGTAAAAAACTTGGAAT
>N_327
ATATGTACGTACTTCGTTCAGTTACGTATTGCTAAGGTTAATAGGGAAACACGATGAATCCGAACAGCACCTCCTTTTTTATCGGAACATTTTCCCTTCCTTTCT
>N_328
ATTTTTATGTGCCTCTTACTTCGTTCAGTTACGTATTGCTAAGGTTAATAGGGAAACACGATAGAATCCGAACAGCACCTATCTCAAGTATTGTATTTCGTTGTGCTGTCTATGCTTCCACGTTTGTTCAAGCTTCGTTTTTATCCAAGCTATGCAGCCTTTACATTCCCGCTTGTTATCTCTGCAACAGCTATATTTACTACTGTTCATTACTTCAACAGTTTAGGTATCTATAGTAGCGTATTGGATTTCTTAAAAGTTGCGGAATGTCTGTTTGCAAGTGTAGTTGTCTTCTACGTTCTTGCTCATTACGTACGTTTCTTAATTAAAGAACATAGCAAACATGGAAAATTTGTTTCTAAAAAAATCGCTTAATAATCGATTCAATAGGTTGTGAAAAAGCTGTTCTGCATCAAGTAATAAGAACGGCCAAACAAAAACAGCTGTTCATGTTTTTGTACTGGTTGGGCTTATTACCGCAGATGCAAGCTTTTTGAACACCGTTTACCAAGAGGTCGTAAAAGAAGTGGTCAGCTTCAAGAAATAAGAAGGAATTTACGAAAATTGCTTCTCAAATTTTTGTGAAATTTCGGCTTATTTCCGTAGAAGCTACTTCTGGAACACCGTTTATTCGAAACAAGAGGTCGTACAAGACTTTTGTCACGACCTCTTGTTCTTTTGTCAA
>N_329
TTATTCCCTGTACTTCGTTCAGTTACGTATTGCTAAGGTTAATAGGGAAACACGATAGAATCCGAACAGCACCTTGAAAATGGTCTTCCCTACGATTTATCAGAATGTAAGGTATATTTTGAATCAGTTGTAGGTGGGAAATATCCAGTCCAATTAGAAACAAAAATTGTGGATGCTAAAAAAGGGAAAATTAACTATATTTTTGATAAATATTCCATGCAGTGTTTACATCGACAAACAGCCAATTTCATTATATTTAAAGGAGAAACTAGATTCGAACGGTTCCGAAGACTTCTCTTATTTTGTCATTAATGCTGTTTCAAAAACAGAAGGAGAAATGGGTTCTTATT
>N_330
GTTATGTTTATTGCTAACTTACTTCGTTCAGTTACGTATTGCTAAGGTTAATAGGGAAACACAATAATCCGAACAGCACCTATTAGAAGAAGCAAACGAGGATGTTAAAAGAATACCATATAGTTACCAAACCAAGAAAGTTCTCGTCAAGTTCGCTGGTACGAATCAAATCAAGTGAAAAAAGGGACTGTGAAAAAAATTGTGTCATAGTTAGTCACTTTTTCCGAACAAATAGTGTTCAATCAGCTGTCCTTCGGTATTAGCTCAAAAAACGGCAAAATATGAGGAACTATTTTTCCATTTGTTTCTCTAATACTCAGGACAAAACACTGATTTTACAACCTCTGATAAACGGTGTTCAAAAGCCAGTTTCTCGGTATTAAGCCAAATTTATGCAAAAATGTCGAAACTTCATTAAAATTTTCTTTAATACTCGAAACTAAGCGACTTTTTCACAACCTCTGATAAACGGTGTTCAAAAGCCAGTTTCTCGGTATTAAGCCAAATTTATGCAAAAATGTGGAAAGCCATTTTCACAAAATTTTTCTTAATACTCGAAACTAAGCGACTTTTTCACAACCTCCTGATAAACGGTGTTCAAAAGCTTGCATCTGCGGTAATAAGCCCAACCAAAC
>N_331
CCGTTTCTCTCTGTACTTGGTTCATTTACTGGTGTTCCCTAAGTTTAATAGGGAAACACAATAATCTGAACAGCACCTTAAGAACAATATAACCTATGTCTACTGCCCAGACAACTTCTCGCGACTCTAGCCATAGGAAGCTTGAGTAATTTCGATTTGATATCCTCATGTAACCATGTAAGTTG
>N_332
GTTTATAACTACTTGGACTTTTCAGTTAGTATTGCTAAGGTTAATAGGGAAACACGATAGAATCCGAACAGCACCTACTTCATCTTCCCAAGGCTCTGTATAATGTTTTTTTAATGATTCTAATGTATATTTTTTATCTCTACCATCATAAAATTCTAATACTCTTTCATCAGTTAACCATTTTAACATCAAAGGAAAATCATCATCTATTAAAGTTCTTATACATATTTCATTTTCAACTATATTCATTTATTTATCACCTTTTTCATAATCATATACATATACTATTTCATCTTTATAATCATTTTTACCACCTAATTTTTCATATACATGGGCAAACTATAGGATTACCTTTATCAGTTCTGAAAACATTCAGAACAACCAATCTCTTTCAATTTCCTAATAAAAGATAATAATTTTGAACCATAACCTTTGTCTTGATAGTTAGGTAACATTCCTATTGAGTGTAAATAAAACATTGTTTTTCCATCAGGTCTTAAAAGTGTATAGCAATATGCAAATCCTATAATTTTATTATTTTCTTTAGCTATAAACCCAAATGAACTGGTATCGTAGAGAAATCCTTTTAAATTATACAATATCAAAAACCATATTATCATCAATTAAAACTTCTTCCATAAACTCAGTCAAGTCCAGACTCCTGTGTAAAATGCTATACAATGTTTTTACCATTTTCTACTTATCAAAATTGATGTCCTTTTCTTGAAGAATAAATCCATTCATCATGTTAGGTCCATAAGAACAGCTCCAATTAAGCAATAGGGCACACGTGTGCTGTTAGAAATTATATAGTATTTCCCTATTAACCTTAGCAATAC
>N_333
ATTTTTATATAATCTACTTCGTTCAGTTACGTATTGCTAAGGTTAATAGGGAAACACGATAGAATCCGAACAGCACCTATATTTGGAGACGAGAAAAGAAAAGATTCATAATATGGCAAATGAAATTTCTAGTAATATGAATGGAAAAGAAATAAAATATATAGAACAAACTTTGGAGTTTTATTCCAAGAGTAGTGAAATAAAAGTATTCGTGAAAAAGAAAAAAATAATAAGAATGAAATACAAATCAAAGATAATATAAATGTTAATTTAGAAAGTGATAGTAATTCTTTGATAATTGAAGAAAGAGAAATAAAGCTTAATGATGGTAAAAAAACAAATCTACAATTTGTTTCTACAGCTGATATGCAAAAAGATGCGAAAGATTTAAGCCTTAAATTTTTACCATATTCTTTATTAATATCAATTTTATTTTCTGCTATTATTTCTTTAATTTATGCAAAATCAATAAAAAATAATATACAAGAAATAAAAATTGTTACTGATAAAATGATGAAACTTGATAAAAAAATGAGTTAAAAGTTAGCTCTAATGATGAAGTTGGAGAATTAAAACAACAAATTAATGATTTGTATTCTATTTTATTAAGAACAATTGACGATTTGGAATTTAAAAATAAAGAAATTTTAAAATTAGAAAAGTTAAAATATGACTTTTTTTAAAGGTGCATCCCATGAACTTAAAACCCCTCTTGCTAGTCTTAAAATAATACTGGAAAACATGAAATACAATATTGGAAAATATAAAGAAAGAGATATTATATTAATGAATGTATTGAAATCGTTAGGTGTATCGGGATTCTCTATCGTGTTCCC
>N_334
CTATCTTTATGTCCTCTACCTTCGACTAAAGTGTTGCATTGCTAAGGTTAATAGGGAAACACAATCAAAACGAACAGCACCTAACAATCTTACCGCAGTTTTCACAAATTACATGATAATGACGCTTTGAACTGAAATCAAATCGGCTAGAAGCATCGCCGTACTTCATTTCTTGAACAAATCCAATCGAAGTAAATAAGCGAAGGTTATTGTAAACAGTCGCAACACTCATATTTGGAAACCGATGTTCAAGTGCTTTATAAATCTCATCAGCCGTTGGATGGGAATGATGTTCAATCAAATATTCTAAAACCGCGTACCGTTGAGGTGTGATTCGAATGTTCTCTTTTTTTAACTTTTCGATAACCTCTTCGACTAACTTATTTTCCATGTAAACACCCCACGTTGTTATTCTCGTCTTATCATACTATTTTTACATTTTAAAATCCACTTAACATGAAAAGAAAATTCAATTTTATTGTATTTTAATGAAAAAGAGACGTAAAA
>N_335
TACATATTTACTTCGTTCAGTTACGTATTGCTAAGGTTAATAGGGAAACACGATAAATCCGAACAGCACCTCAATACCTGCAGCGGCCATCATACGGGGATAACGACTGTATGACGTGAA
>N_336
ACAATCGATTCATATCTAATTCGTTAGTATTTGATTAACTGAATAAAGAAACTGGTTTTTATAATTAAATTAAACGACAAAAAAAGTCAGGAGCTCCAAAAATTTTTTTATAATTTTCAAGTAGCAGTTTGATGGAAAAATGACGATTTTTTGATAAAAAGAGGACCCATTCAGAGAGGTTTATCATTTAAATCTATTTTGTATAATATATGTATGTAAACTAAAATATGGGTGTCTGGATTCTATCGTGTTCCCTATTTAACCTTAGCAAT
>N_337
ATCTCCCTGTTCTTCGTTCAGTTACGTATTGCTAAGGTTAATAGGGAAACACGATAGAATCCGAACAGCACCTTTTTTCTTTCTTGCAGGATGAGGTTTTTTATATAAACTTTATTTGATATAAAGAAAAGGCATTCATAATTGTGCTATACTACTAAAAAATGATAATACAGTGAATTAGATTAGCGCTTTATTAAATTAAGAGGACAGCATATCGATATTGCTTCCTTTTTTTGCTATTTATTTAAGGGATAGAAGTTTAGAAAGGACTGTTTATAAGATGAAAAATGATATAGTGACTTATGCAAACACAAAATGTGAAGAAATTGGCATCAGTAATTTAGAAGAGTGCTTTTTTGACACAAATGACCTGTCGCAATTTTTAAGAACGGGAAGAACAAATGCCAGTAAACTTGCCAATGACTT
>N_338
ATTTTTTTATAGTAGCACTTGGTTCAGTTTCATATGCTAAGGTTATGGGAAACACAATAAGAATCCAAACAGCACCTTTTCTTCTGAAGATGGACTCCGAAACAATTGTCCAGCTCCTTGTCCAATGGATACGCCAAGCTGTATAGAAGGTCCTTCTCTCAGAAAAAGGCCCGCACCAACTGAAAGTACACCGCCAATGAACTTTTTCCATAAACGAGAGCCAACTTTCTTCATTGATAATTCCCCGCGAAGCTGTTTGCCTCTACTTGTGGAATCCCGCTTCCCTTGATATCCGGTTCATTTTTGACCAGATAACCCACAAAAATGCTGCAAGGAATAACGATAACGCCTCATCAAGTAAATCGGCTGTTCCGACTCATTTACAACTGAAGAATACTTCGAACTAAATCGCTTAAGCTTTCGATAGATAATCGAAACAGGCTAACGACGATTCTGCGAGCAGTCCAACAAATATTCCTTTTAGAATAAAATATATCTGAGTCTTATCTTAATTTCTTGATTTTTCCTTTTTTTTCCATTCAAACACCTCGCTTCTTTTAATTTAGCGCGAAATCAACGAATTGACAAGGAAAAATCCATGAAAAAGAAAACGAATGATTTTGAACTAGCTAGTTTAATGAAGACAAGAAAATGCTATAATTAACAAGATTGATAAAAGAAAGGATGTTGTTAATGTCATCCAAAGCTGAATTATTAAACGGGATGAACACCCCCATCAGAGAACTGTACTTACACTGACGGACCATTACTGCTAATGGCAGGTGCGGAAGTGGAAAGACCAGAAGTATTGACACACCGCATTGCCTATTTGGTCAAAAGAAGTCAATCCTTGGAACATCCTCTAGCAAACTGTTGCCAATAAGGCTGCAAAAAGAAATGAAAGAACGTGTCAATGCGAAGGTGCTGTTCGGATTTTACTAGTCTTCCCCTCTAACCTTCAAGCAATA
>N_339
TTATGTTAATTACTCGTTCAGTTTACGTATTGCTAAGGTTGATGGGAAACACGATAGAATCCGAACAGCACCTTTTTTATAGTGATACAGATAAATCAGGAACAGCAGTACTGCACTATAAAATTCTAGAAATGATGAATTTTCCCCAATAATTCAATTTTGGATTAGAACGCCATTTGTTCATTGGATTCCCTCCTCATATAACCTCACACAAAGTGTAACTAATTTTGACAAAAAGAAACATGTGTCTAGCTTACAGAAACCGTTTTTTTACTAACAGTTTTGTCACATAGCTTTTATAAAAATAGCACATCAAATCACTAGGTGCTGTTCGGATTCTATCGTGTTTCCCTATTAACCTTAGCGATACG
>N_340
TTTTCATACACTTCGTTCAGTTACGTATTGCTAAGGTTAATAGGGAAACACAATAAGAATCCGAACAGCACCTTGAAAGCCGATGAGGTTGTGAAAAAGCTGTCCTGCATCAAGTAATAAGTACAGCCCAAAAAAATAGCTACTCATATTTTTTGTTGGGTTGGGCTTATTACCGCAGATGCAAGCTTTTGAACACCGTTTAAGGAAGAGGTTGTGAAAACTGCGTTATGCTTTGAGTAATAAGAGCGCTAGTCAGAAAATAGCTTCTCATATTTTCTAGGCTAGTGAGCTTCTGAGAAGCAGCTGATTGAACACCGTTTACCGAGAGGTCATGAAAAAGCTACTTTGTTTGGTTGCTAAGAAAAATTCTGTTTCAAAACAAGGAGATGCAACAAAACTTATGTCGCATCCTCTCTCCTTAGAACTTTCACTTATGTTTTTCTTGTAAAATTCATAAGTGAAAGTTCTAAGGAGAGGATGCGACATAAGTTTTGTTGCATCTCCTTGTTTTGAAACAGAATTTTTCTTAATACTCGAAACAAGAGTAGCTTTCATGACCTCTCGGTAAACGGTGTTCAATCAGCTGCTTCTCGGTAATAAGCTCACTAGCCTAGAAAATATAGGCTTATTTTCTGACTAGCGCTCTTATTACTCAAAGCATAACGCAGCACAACCTCTTCCTTAAACGGTGTTCGAAAGCTTGCATCTTGCGGTAATAAGCCCAACCCAACAAAAAATATGAGTAGCTATTTTTTTGGGCTGTACTTATTACTTGATGCAGGACAGCTTTTTCACAACCTCATCGGCTTTCAAGGTGTTGCGTCTATCGTGTTCCTAACCTTAGCAAT
>N_341
GTTATCTTGTGTGCTTCGTTCCGTTACGTATTGCTAAGGTTAATAGGGAAACACGATAGAATCCGAACAGCACCTCCCATTTATGGTCTAAGACCACGATGCCTTCTCCGATATAAGAACCGCTGACAAACAAGTTCATGTACTTTGTCTTATATACCAAAGGAACCGTTGCATTTTCTTCAAAGACCGCAACGTCAAAATAATATTCACCAGCTAACAAACCTAACTTTTCATACTCCAGATAAAAGATATTCTCTCCTTTTTTCCAAGGAATCTTGATACCATCTAGTAGAGTATTAAGTCCGCATACATAAAAATTGTCGACTGTTCGTAGCGCAATTCCTAAAACCGGATTTTTGATTGTATCATCTTTTACTTCATAAGTTACTTTAACGTATAGTTTTTCTCCTTGTTCCAGCATATCCACCGGATTAGGTGCTGTTCGGATTCTATCGTGTTTCCCTATTAACCTTAGCGAT
>N_342
TGTCTATACATATTTACTTCGTTCAGTTACGTATTGCTAAGGTTAATAGGGAAACACAATAGAATCCGAACAGCACCTGAGTAATTTTCTAGTATGATTATCCATTGAGAGACTCCTTTGGTAGGATGACGTTTTGGTCGACTAAATTTTACCAAAAGTGAGTCTCTTTTTTGAGTTGAAACGAAGAAAAAGTGTTAGTAGAAAATCGCCTTCGAATTTCCCACCAACACAAAATATTATAGAAGCAAAATCAATTCTACCTTAGATGTTCTTATATCACTCTATCAGTCCTATTTGACAAAGAGCCAAGAAAAAGACGTTGGTCGTCAATGCTGTTCTCTCGCCTACTCCTCGTGCTTGTAGAAGTTGTGGTTCTATAATATTTTGTGTTGGTGGAAAATCGAGGCGATTTTCTACTGACGCTTTTTCTTCGTTTCAACTGAAAGAGACTCACTTTTGGTAAAAATACCATCAACCAAAACGTCATCCTACCAAAGGAGTCTCTCAATGGATAATCATACT
>N_343
GCTCTATCATATACTACTAACTAAGACATCTGCTAAGGTTGATGGGAAACACAAATAAGAATCCGAACAAGCACCTGAACACCCTCTATCAAAATAAGAACAAGCTTTCTTGAACAATGGATTTAGGTCAGTTTGTTCTTATTTATGTGGTCGAGTAGATTTTATCTTCAATAGCTATATCTTTGAACCTTAAATGAAAGAAGTTTTTTTATGAGAAATCCAAAACCAAAAGAATGGTTAGCAAAAGACTACAGCCAAAACTATATTGCTGACTACAAACCGTTTAATTTTGTCGATGGTGAAGGTGTCCGCAACAGTCTTTACGTTAGTGGCTGCTTATTTGCCTGCGAAGGCTGCTTCAACAAAGCTGCACAAAATTTCCGATATGGCAAACCATTCACACCTGAATTAGAAGAACAAATCATCGCTGACTTGCGCAACGATTACGTGCAAGGATTAACTTTACTTGGTGGCGAACCTTTTTTGAATACAGATGTTTGTCTGCAAGTCGTACGACGTATCCGAAAAGAGTTCGGTAGACAAAAGATATCTGGTCATGGACAGGCTATACCTTTGATGAATTGCTACAAGATTCAGAAGATAAATTAGAACTAGGTGCTGCAGTTCTATCGTGTTTCCCTA
>N_344
ACAATCGATTCATATCTAATTCGTTAGTATTTGATTAACTGAATAAAGAAACTGGTTTTTATAATTAAATTAAACGACAAAAAAAGTCAGGAGCTCCAAAAATTTTTTTATAATTTTCAAGTAGCAGTTTGATGGAAAAATGACGATTTTTTGATAAAAAGAGGACCCATTCAGAGAGGTTTATCATTTAAATCTATTTTGTATAATATATGTATGTAAACTAAAATATGGGTGTCTGGATTCTATCGTGTTCCCTATTTAACCTTAGCAAT
>N_345
GTTATGTAACCTTGGCTGAGATTACGTATTGCTAAGGTTAATAGGGAAACACGATAGAATCCGAACAGCACCTAAAAATAAGAAACTATTTCTTGAAGGCGATAAGTTAGAAAAATATTATTGTAGTCTTTTCTTTATTAGGAATCATCACTGTTGTATCTTATTACCTTTTCTGTTTTTCTTTATTAGAGAAAAATAATTTGAGAGGTAGATAGTTTTTATTGGAGGAAGTAATTATGTATATTTTTGAAACAAAAATTTTTCATTGCAATAATTGCAACAAAGAAATTTCATCGGGGAAGAGGTTTGGACAAAAATGGAAATTTCCGCCAAAAGTAACTGCTCCTCAACTGAAATCAATTAAAGAACTAGAATTTGAGAATGCACTGGTAATTTGTATGACATGTACTGATGAAGTATTTCGAAAACATTTTTAAAGGTTGAGATGTATATAGATTTAACCAATCATTTATCTCTCTCGGAAAAGGAATATTAACTTAACCAGCAGACTACTGTCAAAATCCGGTAGAAAACTTCATTGACATCGGCTAGCTCACTGATTCTTATGAGAATATA
>N_346
TTTTTATGCTAACGTACTTCGTTCAGTTACGTATTGCTAAGGTTAATAGGGAAACACGATAGAATCCGAACAGCACCTTCTTGTGATACTTCCAATTTTAATCGTTGTTCAATCCATTGAGTGATTGCTATTTTGGCTTTTTCAGCACTTTCCTTGTAGCGGCAGAAAACTCTAAAATCATCTGCATAACGAACCATATACATTTCCTTTAACTTTGTTTTCTTCATTTCTTTGTAAGCGTTGCTTTTACATGGGCTACCGCTTTTATTGATATGAACCACATAGTTTTTTGTAACAGGATTTTCCTGCCATTGGCTTTCTACCCAATGGTCTAACTCATTAAGAACAATGTTTGCTAGTAGTGGGGATATTATTCCCCCTTGCGGAGTTCCTTTCTCTGGATATGTTATTGTACCGTTAGTCATTTTGATTGGAGCTTTTAATATCCTTTTTAAAATGAATATCAAGTGCTTGTCCCGTATTCCCATAGCCCATATCTGTTTTATCAGCTTGGAATGGTTCACGTTGTCAAAGAAACCCTTAATATCAAATTCAATCACATAATGTAGCTGGCTGATTTGTAGGCGGTTATAGGTTGCTTTTATTGCATTTTCAACTGACCTATTAGGTCTAAAACCATAGCTGTTTCACTAAATTTAGCTTCGCAGATTGGTTCTAATACTTGTTTTATACATTGTTGTATAAGCCTGTCCCACATACAAGGAATACCTAGAGGTCTGGTTTTACCATTTGGTTTTGGTATTTCTTTTCGCCTCACTGGCTTAGGTCGATACCCATGTGGACTGCCTGCAAAGGTGCTGTTCGGATTCTATCGTGTTTCCTATTAACCTTAGCAATACGTGA
>N_347
TGTTATCATAATTACTTCATTTCCAGAATACATATGCTTAAGGTTAATAGGGAAACACAATAGAATCCGAACAGCACCTACACTTTTAGTTTGGATTCTCCAAAAAAGCTCGTATTTATTTTGACAACGAATGATGGGACAGAAGGGACAGCTAAACCAATTGAATTTTTTAAAGCTGATTGATGAATAGTTGTTTGATATTACAAAACAATAATTTCACCCGAAGGTGAAACAAGCGAAACTTTACAAAAAGTGGCTAGCATTTGCTAGCCTTTTTGTATTGTGGAGCGTGGGTTTTGAGGGGGATTCAAGGGGGAGCTTGCGCCCCTTTGAAAAGCGGTTATTTGCACCAAATACGTAGGTATTTGGCTAGCAAATATAGAGCTTGCCAAACCCTTTTAGTGAGCTTTACTCATTGTACCTTTTTAGGTAC
>N_348
TGTTTATGTAACCCTACTTCGTTCCATCGTATTGCTAAGGTTAATAGGGAAACACGATAGAATCCGAACAGCACCTATCTTCTCAAATGTCCGCAAAGCCTTATTTTATCGGCTCTACGGGCATTTTATTGTGGTAAACCTCGCATATCTAGGTCTATCTTCTTATATTTTTCCTGTCAATCGTGGTTAAAATCGTGGTAAATACTTCTATGCGATTAGACGCTGAACCTCTGATTTTGCGGTATCTATGGACGCATGAGCGTACCAGTTCATTGTGATACTGATGTTTGAATGCCCCATGATATACTGTAAATCTTTCGGGTTCATGTTCTTGCTTGCCAGCCTTGTGCAGAATGTATGGCGTAGCGTATGCGGTGTAATATGTGGCAAGGGATTGTCCTTGTGGTGCTTGTTGTATTTCTTTACCATACGGATAAATAAGGCGTTATAATCAATGGCAACTTTTGGATTACCTTTCGATTGATGAACGCAAAACCGCTGTGTCCGTCTACCTCTATCGACTTTATCTTTGGTCGGCTGTTGATAACCCGTTGAAATGCCTGTATCGTTTCTTTGCTTAATGGCACTTGCCTTATCCCGCTTTTCGTCTTAGGCGTTTCAATATAATAGCCCTGTTCCTTACTCTTTAGTAACTGGTGGTCGATAATCACAACTTCATTCTTGAAATCAATGTCGGCTACTGTCAGTCCGCACAGTTCCGAGATACGAAGTCCTGTCTTTAACAGTATCAGCACATCATCATAATGCTTGTGATACACGTTGTCCGTCTTAATAAATGACAATAAGGCTTGCTCCTGTTCCTCTGTCAATGCGACTTTCTCTTTGGTATCATTTTCTATGACTTCACTTAGCTTGAAATCAAAAGGGTTTTTCCTCACATAATCATCTTGTATGGCTATGTAGAATGACGCTTTTAACGAGCGTTTAGGTGCTGTTCGGATTCTATCGTGTTTCCCTATTAACCTTAGCAA
>N_349
GCACAACGGAACAAACCATTACTTGTTCGTTCATGAAACAGCCCCAGTCATACATTAGTTTGATATCTTCATATGAATACATGTTACTTCCACCTTGTAATTGTTTTTTCATTTCTTCGATTTCCTTGGTATTTTGTACAGAAGCAAGCATCGTTTTTGAATTGGTCCAACTTTTACTGACTTTTCTTCAGTAGGACCCGTTTTTTCTTGCTTCATTGCTACATTGTTTAGCATTGCTTTAGAATTTAGCTGTTTCAATTCATCATTTTCTGCCTTCAGCGTTTCGTATAATGCCTTAATATTAGCCAATTCATCTACGCTATCAACAGCATTCCCTTTTTTCTCTTCTTCAGTAGCTAACTCAACCCACTGTTTTTTATCAAAATCAAATCTTGGTCTCCAGTTAGGAACTGGTGGTTTAATCTCTGTACAGTTTTCAGGGATATTTTTTTGATTGTTCAAAATGATTTGCTAGAATCCGTAAGGCTTGATTGATTTGTAAACTACTAGGTGCTGTTCGGATTGTGTGCATCTTCTACCTATTAACACTTAGCAATATTA
>N_350
TATGTTGACCTCGTTAGTTGCGTATTGCTAAGGTTAATAGGGAAACACGATAGAATCCGAACAGCACCTGAAGTAGTAATTAATTCAAACGGTGGAGACGTATTTCAAGGGATTGCTATTGGGAACTTACTTAAGTCAAATAAAGCAAAAGTTAACGTTGTAATTAACGGCTTAGCCGCTAGTGCTGCTTCAATTATCGCAATGGCTGGCGATACTATAAAAATCTACAACAATGCACAATTGATGATTCACCGCGCTTCCACATACGGAGAAGGAAATGTCGATGACTTCCGTACGATTGCTGACCAACTGGAATCAATTGATAAATCGGTAAAGGCTTCATATAAAACACGATTCAATGGCACAGATGAAGCATTGCAAGAACTTCTTGAAAAAGAATCGTTTATGGATGCAGAAACAGCTTTGAGTTATGGATTGGTCGATGAAATTATCGATGCAGAAAATAGCTCAGGTACTGAAGCTAAAAAAGAACAAAGCGTTGAAGAAATTTTGAATGACGTTAAAGAAAAAAGAGCAGAAAAAATTGCTGCATTTACAGCAGCATTAAATAAAACATTTGGACAAGGAGATGTAAAATAATAGGTGCTGTTCGGATTCTATCGTGTTTCCTATTAACCTTAGCAATA
>N_351
GCTCTTCTGGCTAACTCGTTCAGTTGCGTATTGCTCACAAAATAGGGAAACACGATAGAATCCGAACAGCACCTAGCCTTAGACCTTCGGTCAGGATATTGATACTAGCGTTGATATCTCGGTCATGATGAGTATGACAAATAGGGCGAGTCCATTTCGAATTTCGAGAGATTTCTTGCCGTCTTTATGTCCACAATTCGAACAGATTTGGCTAGATGGAAACCACTTATCTACTTTGATGATTTTCCGACCGTACCAGTCAGCCTTGTATTGTAATTTAGACACAAAACTAAGCCAAGAAACATCCGAAATACTTTTTGCTAGTTTATGATTACGCAACATGCCTTTTGTGTTTAAGTCTTCAATACAGATGATATCGTGATTTTTGATAATTTCTGTACTCAACTTATTCAGAAAATCAGTACGTTGATTCATTACTTTTTCATGCAATCGTGCTACTTTACGTTTTTGTGTTTGATAATTTCTAGCTTCAAACAGATTGATACCTTTTTGTTTAGCTAATAAGGCACATTCTTGACAACTTACGTTGTTCACGTTTGAGTTTCTTTTCCATTTTGGACGTAAATTTATTATTATCAAACACAAAAACGTAAAGTAGCACGATTGCATGAAAAAGTAATGAATCAACGTACTGATTTTCTGAATAAGTTGAGTACAGAAATTATCAAAAATCACGATATCATCTGTATTGAAGACTTAAACACAAAAGGCATGTTGCGTAATCATAAACTAGCAAAAAGTATTTCGGATGTTTCTTGGTCTAGTTTTGTGTCTAAATTACAATACAAGGCTGACTGGTACGGTCGGAAAATCATCAAAGTAGATAAGTGGTTTCCATCTAGCCAAATCTGTTCGAATTGTGGACATAAAGACGGCAAGAAATCTCTCGAAATTCGAAAATGGACTTGCCCTATTTGTCATACTCATCATGACCGAGATATCAACGCTAGTATCAATATCCTG
>N_352
CTTTCCCTCTACTTCGTTCAGTTACGTATTGCTAAGGTTAATAGAAACCCGATGAATCCGAACAGCACCTTAACTCCTTTTTTATTGGTTCTTTATGACAGGGCAAATTTTACTCGACTGCTAATTATAGCAGACTTTTTTCATGAAATATAGTAAAATGTTTTCATTTTTTCGAGAAAATTAATCTTTTGCTCGTTTTTATCATTTTTGTGAATGATTTCTACCTTTTTCGCCTTCTTTTTTCAAAAGGTCTGCGATTTCTGCATATGCACAAGAAGTCCCTGCTAAATAGTATTCCCTTTTTTAAATGTCAAAGGAGTACCAAAAAGACCGCTTGTTACCATACCAAACTCTACCAATGACGTTTCCCGCTGCATAATCCCAAGGGCTAAGGTTTGAAAATATAAGCAATGTGGTTTGTTTCAAGATTGCCACTAGTTCAAGACCAGCGCATCCGTACATACGTGTCCCCATGCTGCTTTCCGCAATTTCTCGGATTCCATATTTATTATGACCGAAAAGATAACTATTCACACCAAGTAAGAGGTGCTGTTCGGATTCTATCGTGTTTCCCCTCTAACCTTAGCAA
>N_353
ATATTGCGTACTTCGTTCAGTTACGTATTGCTAAGGTTAATAGGGAAACACAATAATCCGAACAGCACCTATCAACGACATTGACCCACTCCTCGATATTTGCTAATGGAGATTCTCCAGTACCGCTTGGCTTGATGTTTTTTGTCTTAGGCAACCGTAATGGTAGCTCTTCTTCTGGGACAGCTGTGACTGCTCCATCCTCCCAATGGATGATTGGGATTGGTTCACCCCAGTAACGTTGACGGGAGAATAGCCAGTCACGTAAGCGATAGCTGACTTCTTTTTTCCCTACGCCATTTTCTTCTAGCCATTCATTCATTTTATCGATTGCTTCTTGTTTGTTCATGCCGTCTAGAAATTCAGAGTTGATGTGCGTACCATCTTCTGTGTAAGCAGCTTTTTCAACATCTCCACCTTCGATAACTGGAAGAATTTCTAGTCCGAAAGTTTGAGCGAATTCAAAGTCAGGTGCTGTTCGGATTCTATCGTGTTTCCCTATTAACCTTAGCAA
>N_354
TATGTTGACCTCGTTAGTTGCGTATTGCTAAGGTTAATAGGGAAACACGATAGAATCCGAACAGCACCTGAAGTAGTAATTAATTCAAACGGTGGAGACGTATTTCAAGGGATTGCTATTGGGAACTTACTTAAGTCAAATAAAGCAAAAGTTAACGTTGTAATTAACGGCTTAGCCGCTAGTGCTGCTTCAATTATCGCAATGGCTGGCGATACTATAAAAATCTACAACAATGCACAATTGATGATTCACCGCGCTTCCACATACGGAGAAGGAAATGTCGATGACTTCCGTACGATTGCTGACCAACTGGAATCAATTGATAAATCGGTAAAGGCTTCATATAAAACACGATTCAATGGCACAGATGAAGCATTGCAAGAACTTCTTGAAAAAGAATCGTTTATGGATGCAGAAACAGCTTTGAGTTATGGATTGGTCGATGAAATTATCGATGCAGAAAATAGCTCAGGTACTGAAGCTAAAAAAGAACAAAGCGTTGAAGAAATTTTGAATGACGTTAAAGAAAAAAGAGCAGAAAAAATTGCTGCATTTACAGCAGCATTAAATAAAACATTTGGACAAGGAGATGTAAAATAATAGGTGCTGTTCGGATTCTATCGTGTTTCCTATTAACCTTAGCAATA
>N_355
GGGGTGGTGTTTGTTGTGTAGTTTCCTTGACTTAAAGAAAGTTATTGCTAAGGTTAATAGGGAAACACAATAAATGCAACAGCACCTGTAAGGAATAGAAGACCCAATTATATTAAACTAGACAGGTTATCCATAGCTCTTAATCTTATTTCATCTCAATACACCCACCGTTAAAGTTCAGTCAGTTATCTTATTTTTCAATCTTTCAATAGCTGATTGCGTTGAGTTTCTTGCCTTTTAATAGCTTCATATAGTCAATTGTTCGAATTGCATCTTATCATACTAAGAGAGCGATAGAGAGCCAAAAATTATCCTCATAATCTATGTCAACATTGTACAAAATGGCTTACAGGGGTTCCTAGGGCTCTAGAAAAGAGCTAAGCTATCGAGGTTAGGTTCTGTTACAGAATTTTTCCATCTTGCTACTGCCTGTTGTGTGGGAGACTTTTTTAGCTAATTCTTTTTGTGTCCACCCGAGTGCTTTTCGCTTTTCTCTAATGACCTTTGCATATTGCTTCTGTTTTCATTAATACACCCCCCTTCTCAGTAGAGTACAACAAGTTGTTGTATTTGTAATGACATTTGAAGTATTTATATATTTTATGAGTTGAAATACATCATATTGTTGTATATAATAAAACAGGAGGGGAGAATAATGAAAAAAGTAAGTAATCTCAGCCCGATACAGAAAGAAAAAGGACTTTCCCAACTTGAGTTAGCCAAAAAAATGAATGTTACACAGCAATGTGTAAGTTCGTGGCAAACAGGGAGAACGATTCCTAAACCCTATCAAGGTGCTGTTCGGATTCTATCGTGTTTCCCTATTAACCTTAGCAATA
>N_356
TTTTTTGCTAGCGCTTCGTTCAGTTACGTATTGCTAAGGTTAATAGGGAAACACGATAGAATCCGAACAGCACCTTCGTAACGTTTGTTGCTTGAGGTCCGCGTTGGCCTTCTTCAACATCGAAAGTTACTGCTTGGCCTTCTTCTAAAGTTTTGAATCCGTCGCCTTGGATAGCTGAGAAATGAACGAATACATCGTTTCCGTTTTCTGCAGTGATGAATCCAAATCCTTTTTCTGAGTTAAACCATTTTACTGTACCTGTTTCCATAATAAAAATCCTCCTTGTGTATCAACACATATTTTGCAATTACTTGAATGGTGTATATCTGGAAGATGTTTATTTGAAACAAGCTACCACAGATTCAACAAAAAATTATTCCTATAGTATATCATACCGTTTAGGTGCTGTTCGGATTCTATCGTAACTTGCCCTTAACCTTAGCAAT
>N_357
GTTTCTTGTTGACCTTCGTTCAGTTGCGTATTGCTAAGGTTAATAGGGAAACACGATAGAATCCGAACAGCACCTCGCTCTCGATTGTTACAGGATTTCGAGCAATATAAAGGACATGATAATGTGGCTTTACATAATGCTTACCGTTTCTGATAACATCACTACTAGTGAATCCTTTTATTTGTTTTTTCGTCCATATCGTGTAACGGACTAACCGCCATTGATACTCCTAAGCTCTCGACTGTTCTCTCCAATTCTCTGGAATTAATTCGGGATATAGTAAAAAACCAAAATGTCTAGCTTTCGTTATATTCTTATTCATGATATACTTACCTCAATTGAACACTATCAGTTAAGCGGAAACGGTGCGCCAACACATATGTTTCTGCTCTTTTTTTGCGCTCAATTTCCTTTCTCTGATTTTTTCAAGTCTTCTGTTACTAGCAATTTAACATATGTCGACATACTCAAACTTTTGTCTTTTGCTTTTTCCTCAAGTTTTCGCTTAATTTCACTCGGTAAAATTACTACCAGTCTTTCTGATTCCGCCATGCCTTTCAGCCCCTTTAGTTAATTGTTAATATCATGGTAAACTTTAGGTGCTGTTCGGATTCTATCGTGTTTCCCTATTAACCTTAGCAAT
>N_358
TTTTTTTTTTTTTTACTTCTCAACATCGTATTGCTAAGGTTAATAGGGAAACACGATAGAATCCGAACAGCACCTACAAGTGATAGCACGGATACATCAGCTTCAAGCGACAGTACAGATACTACCTGCCACAAGTGATAGCACGGACACATCAGCTTCAAGTGACAGTACAGATACTACCTCTACCACAAGTGACAGCACGGACACGTCAGCTTCAAGCGACAGTACAGATATTTCTACCACAAGTGATAGCACGGACACATCAGCTTCAGTGGGCATTACAGATACTACCTCTACCACAAGTGATAGCACGGACACGTCAGCTTCAAGTGACAGTACAGATACTACCTCTCACAAGTGATAGCTCAGATTCATCTACCACTACAAGTGATAGCACGGACACGTCAGCTTCAAGTGACAGTACAGATACATCCTCTACCACAAGTGATAACAGTCGGTGCTGTTCGGATTCTATCGTGTTTCCCTATTAACCTTAGCAAT
>N_359
TTGTGTACGTTACTCAAGCTTCAGTTACGTATTGCTAAGGTTAATAGGGAAACACGATAGAATCCGAACAGCACCTACACACCCATACATTGCTTCTCCAATTTTAGGGGTTACATTGGCTCTGGAAGAAGAACGTGCGAATGGCGCGCCTGTTGATGATGTAGCGATTCAAGGGGTTAAAGTAGGTATGATGGGTCCTTTAGCTGGTGTTGGTGACCCAGTGTTCTGGTTTACAGTACGTCCAATGCTAGGTGCACTAGGTGCTTCATTAGCTATGGGAGGAAATATCCTTGGACCAATCATCTTCTTCTTAGGTTGGAACATTATTCGTTGGGCATTCATGTGGTATACACAAGAATTTGGCTACAAAGCTGGTTCTAAAATTACTGATGACCTTTCTGGCGGATTGTTACAAGACGTAACAAAAGGTGCTTCAATTTTAGGGATGTTCGTATTAGCTGCCCTTGTAGAAAGATGGGTATCAATCAAATTCTAGGTGCTGTTCGGATTCTATCGTGTTTCTATTAACCTTAGAGCGAA
>N_360
TATGTTTTTATGTACTTCGTTCAGTTACGTATTGCTAAGGTTAATAGGGAAACACGATAGAATCCGAACAGCACCTAAAAATATTTATGTTGCTGCTCCACTGAGGTATAAAAATATCATGGAAGTTGTTCGTAATAGTATTCAAAGTAAAAAAGTATATTCTGTAAGAGCTATTTGTTCTACTTATCTTCCTGATTGGAGAAAAGGTACTGATTATAGAAATAATTATTCTGCCTTTAAATCTATGGGGGGAGGAGTAGAATTAGACTGTATACATGAATTGGATTATATTATAAACCTATTTGGTTTCCCTAAATCAGTAAAAAAACAGTTTGGTAAATATTGGAATTGTTGAAATTAACAGTAATGATTTAGCAACATATATATTGAGATACGATGATAAAATTATAGAAATTCATTTAGATTATTTTGGAAGAGTTCCTACAAGAAAATTTCAATTGTTTACTTTAGATGAATGTATCAATGTTGACTTATTAAATAATAAAATAAGTTTTGAAGAAAACATTGTTAAAGAAATGCCTGAATCTGCTAATGATATGTATGAGAAGGAGTTGAAATATTTCTTTGAAAACGTAGTAACAGGCAAAGAAAAGGTGCTGTTCGGATTCTATCGTGTTTCCCTATTAACCTTAGCAATACG
>N_361
TATTGTTGTGCCTCTACTTCGTTCAGTTACGTATTGCTAAGGTTAATAGGGAAACACAATAAGAATCCGAACAGCACCTAAGAGGTTGTAAAATTAGCGTCCTGACATAATCTAATACCGAGGGTCAGCTGATTGAACACCGTGTATCAAGAGGTCTTGAGCCTGCCGTTTAACTCTGAGCCACAAGGAACAATTTCAAAAAACAGCTTCTCATGTTTTATAAATATTGTGACTTGTGGCCGAGGAGTTGGCAGGAGAACACCGTTTAAGGAAGAAGTTGTGAAAAAGCTGTCCTGCATCAAGAAATAAGGAGCTGCGAGACAAGAATTTTGTCACAGCCTCTTTTTTTGTACGAATACCGAGAAACTGGCTTTTGAATACCGTGGAGTGAAGCGGTCACCACAAGACTTTTATCTCTTCATTAGTTTAATCGCTTACATCGCAGAGGTGCTGTTCGGATTCTATCGTGTTTCCTAACTTTAGCAAT
>N_362
ATGTTTATGTAATTTACTTGACTCATTACGTATTGCTAAGGTTAATAGGGAAACACGATAGAATCCGAACAGCACCTAAACAGAGGTATAAAATTGTTGGGAATATTCCTTACCATTTAAGCACACAAATTATTAAAAAAGTGGTTTTTGGAAAGCAGTGCGTCTGACATCTATCTGATTGTTGAAGAAGGATTCTACAAGCGTACCTTGGATATTCACCGAACACTAGTATCTTGCACACTTAAGTCTCGATTCAGCAATTGCTTAAGCTGCCAGCGGAATGCTTTCATCCTAAACCAAAAGTAAACAGTGTCTTAATAAAACTTACCCGCCATACCACAGATGTTCCAGATAAATATTGGAAGCTATATACGTACTAGGTGCTGTTCGGATTCTATCGTGTTTCCCTATTAACCTTAGCAAT
>N_363
TTTTTTTTTTTTTTACTTCTCAACATCGTATTGCTAAGGTTAATAGGGAAACACGATAGAATCCGAACAGCACCTACAAGTGATAGCACGGATACATCAGCTTCAAGCGACAGTACAGATACTACCTGCCACAAGTGATAGCACGGACACATCAGCTTCAAGTGACAGTACAGATACTACCTCTACCACAAGTGACAGCACGGACACGTCAGCTTCAAGCGACAGTACAGATATTTCTACCACAAGTGATAGCACGGACACATCAGCTTCAGTGGGCATTACAGATACTACCTCTACCACAAGTGATAGCACGGACACGTCAGCTTCAAGTGACAGTACAGATACTACCTCTCACAAGTGATAGCTCAGATTCATCTACCACTACAAGTGATAGCACGGACACGTCAGCTTCAAGTGACAGTACAGATACATCCTCTACCACAAGTGATAACAGTCGGTGCTGTTCGGATTCTATCGTGTTTCCCTATTAACCTTAGCAAT
>N_364
GTATATGCATACCTTGGTTCAGTTACGTATTGCTAAGGTTAATAGGGAAACACGATGAATCCAAACAAGCTGGTCCTCCTTTGATGAATTCAATGACTTAGTTAAGGAAATGGGAATATCGTTAACAGATGGTCGATTTAACGAAGCGCTGGATATGTTTAGTGAAAGTACTAGAAAAGCTTTTGAAGAGTGGAAAAATGGCGGAGACACAAAAAGACGTTATTAATTCCATGATTCAAGATTTTAGCAATATGGATGGTCAATACGACCAATTAAATAAAGCTTCTACAATTTGGTCTGCACTTGGCGAAGATAACGCGATGAAAGTTGTGCCAATCTTTGACTGATGTTAACCATATTCCCATTTCCTTAACTAAGTCATTGACTTTATCA
>N_365
AGGGAAACACGATAGAATCCGAACAGCACCTTATATTTACAAATCAGAGCAACATTTCATTATCCTTATCATATCTTTTTTAGTGAAAAAAAGCAAGAAAAAACCGAACAAATATTCGCATTTATCATTTTCTTAAAAGCTGTTTCTCAAAAGA
>N_366
TTATGTCGTACTCGTTCAGTTACGTATTGCTAAGGTTAATAGGGAAACACGATAGAATCCGAACAGCACCTATTCTTTTATTTTAGCCATTCAATTGCCACTTGGTTATTAATATTTTTTCTAAGTTTACTATTAATAATTAATACTTTAATTATTATCTTTAATAAACATAGAAACTTATTTCTTCACAGCATATTTCCAATTGTTTTATTAATTTTTCTATACTTTATATAAAAAGATAGAACTATTTAGTAAGGAAAAAAAGTAGCTAATTGTAATTTTCGTCTAAAACTCAAAACTAGTAAAAATAACTTTATTGTGTTATTTTTATTTATAAATTATGAAAAAGGACCTTTCGAAATGAAAAATAATAAAATAATCAGTTGAATTATGGGCTTTTATTGCCAGTTTTTCTGCTATGTATCATTGGATTACTTTCTTTATATGTTGCTTTATATCACGACTCTTACACTAATTCAAAAATCACAAAAGAATTAATTAAACAAGTATTGTGGTATAGTATTGGGTTCACTTCAGCAATAACTATTTATTTTTTTAATCCTAAAATTTTGTGGAAATTAACTCCTATATTTTACGGATTATGCATCATAATGTTATTACTTCTCTTGAAATTCTATAATCCACAATTAGCAGTCTTAACTGGAGCAAAAAATTGGTTTTATATTGCTGGTTTTTCGTTTCAACCTACTGAGTTAGTCAAAATAGGTGCTGTTCGGATTCTATCGTGTTTCCCTATTAACCTTAGCGA
>N_367
ATCTCCCTGTTCTTCGTTCAGTTACGTATTGCTAAGGTTAATAGGGAAACACGATAGAATCCGAACAGCACCTTTTTTCTTTCTTGCAGGATGAGGTTTTTTATATAAACTTTATTTGATATAAAGAAAAGGCATTCATAATTGTGCTATACTACTAAAAAATGATAATACAGTGAATTAGATTAGCGCTTTATTAAATTAAGAGGACAGCATATCGATATTGCTTCCTTTTTTTGCTATTTATTTAAGGGATAGAAGTTTAGAAAGGACTGTTTATAAGATGAAAAATGATATAGTGACTTATGCAAACACAAAATGTGAAGAAATTGGCATCAGTAATTTAGAAGAGTGCTTTTTTGACACAAATGACCTGTCGCAATTTTTAAGAACGGGAAGAACAAATGCCAGTAAACTTGCCAATGACTT
>N_368
TTTTGTGTGTGTGTGTGTCAGTTAGGTGGGATAGAGGGAAACACAATGAGATGCAAACAGCACCTTAGCTGAGCATTCAAATAGCTTTCAGACTTCAGAAGAAAATTACGAGCATTTTTATAGTCCATCTCTAATAAAGTTATTCTTTTTTTATCCAATACATTCAGCTCAATTCCTTATAATATTCTATTCCTTCTACTTATAAAACGAATAAATTTTGTAGTTCTAATTCAAATATTGCATGTTATATCTAATATGGGAGCATTTTATAATTTTCATTGTGATAAACTCGTTATTAATTAGGATACAGTTAGGATTAAATTAGGTATCTAGTTTTTTGTTTATTTCGTATACAGATATCAAAAACAATCGATTATGAGCAAAATGAAATGACCTCTTTGA
>N_369
TTCTGTACTTCGTTCAGTTACGTATTGCTAAGGTTAATAGGGAAACGCGATAGAATCCGAACAGCACCTTTATTCGTTAGATATTTTTATTTCTTCTCCATCTGGTAAAATAAATGCCTGCACAAACTTGACACCTAGCACATCAGCAATGGCCTTCAACTCATCCAAGGTTACTGTTTCTCGTTGTAATTTTTTATTGAAATTCTGTGGAGTCTGGCCAATACGTCTAGCAGTTCGGAAACACTTATATTCATTTGCTCACACAGTTCTTTAATCATTTCTGCCGTAGTCATACAGCACCTCCAAGTTTACGCTAAGAATATTATAAACCATTTGGTTGATAAACACAATAGTTATTAAAATATTATTATAATCAGCAAGCAAAAGAAAACCCACAACTCTACTGTAGAGTCATGGGCTATTTACTTCTGGTTTTCATACTTCCATTTCGATGCCAGATTTGAAGGCTATGACGAAGTGGCCTTCATAGACTGTAACGCTCTGGATTATCTTCCTTACAAGCTTATCATCATATTCTAAGGTGCGGAATTTGTTCTTGCGGATAAA
>N_370
GTTGTTTATACCCTCTACTTCGTTCAGTTACGTATTGCTAAGGTTAATAGGGAAACACGAAGAATCCGAACAGCACCTTATTTAGGAAAGAGACATCTTTTGGAACAGCAAGCTTTTTTGCACTACTTATCGCATTTATTTTCTATCTATTAGTAAAAAGTATAGACAAACAGACGAGATTTCTCAACTTGCTTTTTACTTCTATTCCGACTGAACACTATTTTGGAGGTATTTGTATTTTATTAAGCTTGGGCGTGATTTCTCTGATTTTATGGGAAGTGTTCACTTCCGCTCATATAAATTATCTCTTATCTCTTTTATCAATGGTCGCGTTTTTTTTCTTTGT
>N_371
TTTTGTGCCTGTACTTCGTTCAGTTACGTATTGCTAAGGTTAATAGGGAAACACGATAGAATCCGAACAGCACCTTTTCTTTGCCTGTTACTACATCAATGTTCAACTCCTTCTCATACATACGTTCACAATTCAGGCATTTCTTTAACAATGTTTTCTTCAAAACTTATTTTATTATTTAATAAGTCAACATTGATACATTCATCTAAAGTAAACAATTGAAATTTTCTTGTAGGAACTCTTCCAAAATAATCTAAATGAATTTCTATAATTTTATCATCGTATCTCAATATATATGTTCAAATCATTACTGTTAATTTCAAGGATTCGAATATTTACCAAACTGTTTTTTTACTGATTTAGGGAAACCAAATAGGTTTATAATATAATCCAATTCATGTATACAGTCTAATTCTACTCCTCCCCATAGATTTAAAGGCAGAATAATTATTTCTATAATCAGTACCTTTTCTCCAATCAGGAAGATAAGTAGAACAAATAGCTCTTACAGAATATACTTTTTTACTTTGAATACTATTACGAACAACTTCCATGATATTTTTATACCTCAGTGGAGCAGCAACATAAATATTTTTAGGTGCTGTTGGATTCTATCGTGTTTCCCTATTAACCTTAGCGGTG
>N_372
ATGTCTAACTATTTACTCGTTCAGTTACGTATTGCTAAGGTTATGGGAAACACGATAGAATCCGAACAGCACCTTACCGCAGATGCAAGCTTTTGAACACCGTTTATTAAGAGGTTGTAAAATCAGCATTTTAACCTGAGTCTCGAGAGACAAATGGAAAAATAGTTCCTCATATTTTGCCATTTTTTGAGCTAATACCGAGGGTCAGCTGATTGAACACCGTTTATCGAGAGGTTGTGAAAAAGTCGCTTAGTTTCGCGTATTAAGAAAAATTTTGTGAAATGGCTTTCCACATTTTTGTATAAATTTGGCTTAATACCGAGAAACTGGCTTTTCAATACCGTTTATTCGTAAAAGGGATTGTGACAAAAGTCTTGTCACAATCCCTTTTTATGTTTTTATTGTTCTAATTGCGCTGTCTTGCTTACTGCTTCTTGCGGTTTCACAAATTTTTTTGAGATTCCCCAACCTGTGAAGGCACTGACCATCGAAAACACAGGAGAAAGCAAACTGAAAAATACGAATGGCAAGTAAGTGAGTGTAGGAATACCAAATGTACTTGCTACGAAACAGGTGCTGTTCGGATTCTATCGTGTTTCCCTATTAACCTTAGCAATAC
>N_373
TCTTTTGCTGACTGTACTTCGTTCAGTTACGTATTGCTAAGGTTAATAGGGAAACACGATAGAATCCGAACAGCACCTACTTCTAATGGTGTTTGGTAATTTAGTGATTTTCTAGGGATATGGTTTCTTTTGGACGCAACGGATGAGATGAATCCTTGATTGACTTGGTTGAATTCCAGTTCTTTTGGTAGTCCATCTTTTCGGAGGAGTCCGTTTGAATGTTCATTTAATCCCCGTTGGGAAGGCGTTCCTCGGTATTACGAAATAAATATCAATATCATTCGTATTACTAATACTTTTCCAATTAGAGAATTCTTTTCCACAATCAAAGGTAATTGATTTGAAAAGATTTTTGGGTACGGATTGAAGCCATTCATTAATCGAATTTTCAATATCAACTGCCTTACGGCCTTCTGGTTTCAAGGCGATAATGGCTTTTGAAAGTCGCTCAACGAGTGTGATGACGGCACTTTTATGGTGGATGCCGACAATCGTATCACCCTCTAATTGGAAAAGTATTAGTAATACGAATGATATTGATATTTATTTCGCAGACCCAGAACACCTTGCCAACGGGGATTAAATGAAACGTAAACGGACTCCTCCGAACCAAAAGCAACCAAGTCAAATCGAGTTCGTCTCATCCGTTGCGTCCAAAAGAAAGCATTATCCCTAGAAAATCACTAAATTACCAAACACCATTGGAGGTTTGGTGTGTATTTCCTATTAACCTTTAGCAA
>N_374
ATCCTCCACTTCGTTCAGTTACGTAGGCATTGCTAAGGTTAATAGGGAAACACGATAGAATCCGAACAGCACCTCTTGCTGTTTTTTTGCTTTGGCAATCTTTGATTTTTTAGCCATCAACAAATTCCTCCAATTATTTTTATTAGCGTAAATCGTAATCTTTACGCTTTTAGATAAATAATTTAACACGTTACGCGAAAAAAGACAACTATTTTGTTTTGAATCATGCGCCAAAACGAAAAGACATTTTTTTTGTCAAAATAAAGGCATAAACGTAAACTTAAAGAAAAAGGGAGATGGTGACCATGCGAAGATTTGCAATTAACGGTTACGGAGAAGCACAAGATGTTTTTGAAGAAATCGATGCTCATCCCAGAGAAGTCGGTTCTGGACATGTTCGTAGGTGCTGTTCGGATTCTATCGTGTTTCCGGTTCCTTAACCTTAGGCATTG
>N_375
TGGTGATTTTGACCCCTCCTTTAATTCCGTGATTTTCTCCCACACGTCCACTATACCGATGAAGCGTTAATTTCTTGTTAATTTCTTGTAAATTCCCTGCGTTTTTTCAGTAAACTAGTTGTAAATCTTGCATGCTCCTTCCTACGAACTCATCAATCGTCGATTTTGCCCTTCTAGCTAGTTTCACCAATTAAGTAGTTCTACATTCCCCGCTTTTAACCTACTACACCTTTGTTTTCAGCTATTCCTTCTTCTTGCTGAAAGTCCTTGAGGTTAGGTGCTGTTCGGATTCTATCGTGTTCTCTATTAACCTTAGCA
>N_376
ATTTTTTTATAGTAGCACTTGGTTCAGTTTCATATGCTAAGGTTATGGGAAACACAATAAGAATCCAAACAGCACCTTTTCTTCTGAAGATGGACTCCGAAACAATTGTCCAGCTCCTTGTCCAATGGATACGCCAAGCTGTATAGAAGGTCCTTCTCTCAGAAAAAGGCCCGCACCAACTGAAAGTACACCGCCAATGAACTTTTTCCATAAACGAGAGCCAACTTTCTTCATTGATAATTCCCCGCGAAGCTGTTTGCCTCTACTTGTGGAATCCCGCTTCCCTTGATATCCGGTTCATTTTTGACCAGATAACCCACAAAAATGCTGCAAGGAATAACGATAACGCCTCATCAAGTAAATCGGCTGTTCCGACTCATTTACAACTGAAGAATACTTCGAACTAAATCGCTTAAGCTTTCGATAGATAATCGAAACAGGCTAACGACGATTCTGCGAGCAGTCCAACAAATATTCCTTTTAGAATAAAATATATCTGAGTCTTATCTTAATTTCTTGATTTTTCCTTTTTTTTCCATTCAAACACCTCGCTTCTTTTAATTTAGCGCGAAATCAACGAATTGACAAGGAAAAATCCATGAAAAAGAAAACGAATGATTTTGAACTAGCTAGTTTAATGAAGACAAGAAAATGCTATAATTAACAAGATTGATAAAAGAAAGGATGTTGTTAATGTCATCCAAAGCTGAATTATTAAACGGGATGAACACCCCCATCAGAGAACTGTACTTACACTGACGGACCATTACTGCTAATGGCAGGTGCGGAAGTGGAAAGACCAGAAGTATTGACACACCGCATTGCCTATTTGGTCAAAAGAAGTCAATCCTTGGAACATCCTCTAGCAAACTGTTGCCAATAAGGCTGCAAAAAGAAATGAAAGAACGTGTCAATGCGAAGGTGCTGTTCGGATTTTACTAGTCTTCCCCTCTAACCTTCAAGCAATA
>N_377
TGTTATGTACCTGTTAACAAGTACCGTATTGTTAAGGTTAATAGGGAAACACGATAGAATCCGAACAGCACCTTAAACTTGACTTACCAATCGAGTTGCAATTCACTAACTATCGTTAATCAAAAAACGAGGCTGACGTCTGTCATTCCTGAGTTTTTGATTTACTGCTTCTTTTGATAACCAAAAACGCTGTATTCCTTCTTCCAATTCCCCAACACTTCGTACTTCTCTTGCTGTTTGCCAATGTTGT
>N_378
TATGTCTTCATCTCTTGTGACAGACGTATTGCTAAGGTTAATAGGGAAACACGATAAATCCGAACAGCACCTAAAAGCATCAAAAGTTTCGTTGTACTTTCGAATCAACTCTTCTAATTGCGAAACATATTCATCGGCTTGGCCTTGCGAAATGTCAGACACTCCTAGTGAGAAAAAAATGATATCTTGCGTTGTTAAAATTTGATTGTCTTTTCTATATTCTACGTAGCAGTGTTTATAATATCCTGCTTCACTCATAAATGTGCCATCAAGAGAAAACGTGACTTCTTCACTAGTTACACTAGTTGCAACATTATCTACGTAACGGTTAGATGGTGTTGTTCCTTTTAAAGTAAATGTTCCGCCACTCGTATCCATCTGCAAGCCATTTAGAAACGGTTTAACCGTCACCGTAATCCCTAGGTGCTGTTCGGATTCTATCGTGTTTCCCTATTAACCTTAGCAATA
>N_379
TATGTTTATGTCCTGTTCTTCGTTCAGTTACGTATTGCTAAGGTTAATAGGGAAACACAATCACTAGAATCCGAACAGCACCTATGTACCGTTTGATGAGTTGCTGCAAAATAGCGATATCGTTACGCTTCATGTGCCGCTCAATACGGATACGCACTATATTATCAGCCACGAACAAATACAGAGAATGAAGCAAGGAGCATTTCTTATCAATACTGGGCGCGGTCCACTTGTAGATACCTATGAGTTGGTTAAAGCATTAGAAAACGGACACTGGGCGGTGCCGCATTGGATGTATTCGAAAGAGCGGAAGAGTTTTTCTACTCTGATTGCACCCAAAAACCAATTGATAATCAATTTTTACTTAAACTTCAAAGAATGCCTAACGTGATAATCACACCGCATACGGCCTATTATACCGAGCAAGCGTTGCGTGATACCGTAAAAGAACCATTAAAAACTGTTTGGATTTTGAAAGGAGACGGAGCATGAATAGAAGTAAAGCTGCAATACTGTTTGGGGGTTACCGAAGAAGACATAACATATGGTAAAATCTTCCAATGAGATAGCCGCTAACATTAATAAAGAAAAATACCGAGCCGTTATATCATCGAGATATGCAAATCTGGTGTATGGAAAATGTGCGAAAACCTTACGCAGGAATGGGAAAACGACAATTGCTATTAGCAGTTATACTATACACAATCAATCCACGGATTACTTGTTAAAAAGAACCATGAATATGAAATCAACAGTCTGTTGATGTAGCATTTTCAGCTTTGCATGGCAAGTCAGGTGAAGATGGAGGTGCTGTTCGGATTCTATCGTGTTTCCCTATTAACCTTCACGATGCG
>N_380
GTGTTATCCCCTGTACTTCGTTCAGTTACGTATTGCTAAGGTTAATAGGGAAACACGATAGAATCCGAACAGCACCTATTTTTTCCTGCCAAAATTGCTTGCTTAGCTTGACTAAAGTGAAGACTATTCGGAGAAGCAATATAAATGGTGTCCATATGAGTAATATTGAAAAAAGTCTTCAAATCTGTTGCGAATTCGATATCCCCTTCATAATGAGAACCAAATTCCTGTGCTTTTTCCAAATGTCTAGAATATACCGCTGTGATTCAACTTCATCTTGCGGACAATATAACAAATAAAATACTTGTAATAAGAAACTCTTCATAATAGCCCCTTTTTCCCTTTGGGCCTAGGTGCTGTTCGGATTCTATGAGGCATCTTTCCCTATAACCTTCAAGCAAT
>N_381
GTGTGCGCTTGACTAATTTGTCGTGTATTGCTAAGGTTAATAGGGAAACACGATAGAATCCGAACAGCACCTAAAAATCATGTACCAAGCTGTATTACATGATTTTTTATAAGACTATCCAGCATATACATGTGTAATCTAACATTTAGCTTAAAAGTAGAAAATCCATTTTTTCTTTTATCATTACATATACTTTATCCATTTACTTGTTTATAATTAAATCGGCTAAATACACACTAGTCTTTTATTTAGTGCCACTTCTTAATAATCCCATTGTTATTATCAAATAAAAAATACAATATATGGTTTTGAATAATTTTTTGAAAGAAGGCTTCATTTTGAGTTATCTGATAGTATGCTTAATTATCATAATTTGTCTGCACCATCTTTTTTTATCGAAAACAATACCTCGTTATTCCAAGAATAAAAAAGCTGAAAAATTTTGTTTATTATTAAATAAATTTACTTTAATTGCTCCTATCCTTGCATTTATTATTTTTTCTGTACTTTTAAGCACTACTCTTAAAGGAAAATTTATGGAAAGAAGCTCTCATACAATAACACTCACTTTTTTATGGTTGTTGTTCACCAGAATCTAAGGTGCTGTTCGGATTCTATCGTGTTTCCCTATTAACCTTAGCAATACG
>N_382
GTGTTATGTCCCTGTACTTCGTTCAGTTACGTATTGCTAAGGTTAATAGGGAAACACAATAATCCGAACAGCACCTTTTTATTAGCGACAGCCGAAGGAGGGTTTTAACTTGGGGTTCAGTATTTCGTTCAAAAAGGGAACAAAGAATACAAGCATTTCTCATAATAATCGTGAGTTAACTGATAGCCAAAAAATCAATGACTGGCATAAGCATATTGATTTCACAAAATCGGATGAAAATATCTATTTAGAACAAACAAATATTCGTGAAAAATATGAAGAATTATTCGGTGAAGCCGTAGAAAAATATAATGCAAAG
>N_383
TCTTTTTAACGTACTTCGTTCAGTTACGTATTGCTAAGGTTAATAGGGAAACACGATAGAATCCGAACAGCACCTGCCTTTGACAACTCCACAATCAACCGGATGCTTTCTTTCTTGTTTCACTTACTACAAAGCCGCCTAAGACTAGTAAGCCAACGGCTATTACACTCATAAAAGTGGAAAGAACATGTGTATAAATGAGTAAGCTCATACTGACTGCTAATGGAATTGCACATGGCTTTTTCTCATAAATCAGTGCGTAAGCATAATACATAACTATCGGTATAACCGTAAGTGCAATCGCTTCAGCAATAGCAGAACGATGATAAATATCAATCGTACGGTACCCATAAAATGTATATAAACAGCTAAATATAAAAGCCGCATCGATTCTTTTTAAAAATTTTAGTCCATAATGAAACATCAGCATGATAGTACAAACATTCAATAGCCAAACATATAAGATATAACTAACGATTAAATTATTACTTATCCAATAAAAATGACTGCCGGAAAAAAGGTCAAGTAGGGATAAAAATAATTCACTCCGCTCCCATAATGATTAAACGTCGTAAAATTGATTGGACCAGAAAAAATTGAAGATAACCCTTTGACTCTAGCAAAATGGAAGGCAATATCCCCCGATGTAGAAATAGTATGAACATTTCTAAAATAATTGATTGAATAAAGTCCAGCAATAATTGCTAGGAGAATGGACAATATTATTTTTTTCTTTACTTGCATTACTTAATTATATACTCCTTTCATGGATTGCTTTATCTAGTATAGGTGCTGTTCGGATTCTATCGTGTTTCCCTATTAACCTTAGCAA
>N_384
TTTATTTTTACTTCGTTCAGTTACGTATTGCTAAGGTTAATAGGGAAACACGATAGAGAATCCGAACAGCACCTTCCAGAAATAATTTTTTTTGTATTATCAAATCCAAATTCCCAATTGTTACAATAGCCCCCATCTCTAAGTGTGCAATCTAAAATCTGTACATTGTTCATCCTAACCTTCCCCTGTCTTAACTACCTTGTAAAATAAGATGATTATAAATCGCATCAGCAATCATAAAATCCTCGGCTTCATCAATATCAACTGACTCAATCTCACCTACTTCAACTATGCAAGGTTTTTTCCCAATTCTTCTATGCAACTCGGTCATCACATTGCGATTTATAATCATCTTATTTTACAAGGTGGCATATTTCCGGTGGACAAATACAGATTTTAGATTGCACACTAGAAGATGGGGGCTATTCTGAAATAATTGGGGAAGTTCGATTTGATAATAC
>N_385
TTTTTTGCCTGTACTTCGTTCAGTTACGTATTGCTAAGGTTAATAGGGAAACACGATAGAATCCGAACAGCACCTTCCATTCGCTGAAGAAGACGCTGGTGAGCGACAAAGACACCTACTCCAATTGAAATCACGATATTTTGTTTCATATTATTTGCGGTGGCTTTTACTAATCCTAATGCGTGAGGCAAGTTGCTGAAGTTCGAGTTCATTAAAACGACATCGGATGTTTCAATCGCTACGTCCGTTCCGCTTCCCATTGCGATTCCAATGTCTGCTAAAGCTAAGGACGGACTATCGTTAACGCCATCTCCAACAAAGGCTACAATTTGACCACGTTGTTGAAGTTTTCCGATATAAGCCGATTTGTCTTACGGCAACATGTAGCCGTGAGCTTCGGTCAAACCAAGTTCGCCGGCGACCACATCAACGGTTCCTTGGTTATCTCCTGAAAGAACGACTAGATTTTTCACGCCCAAGTCTTTTAATTCCTAGGTGCTGTTCGGATTCTATCGTGTTTCCCTATTAACCTTAGCAAT
>N_386
TGTTTTATGTCCTCTTCTTGGTTAGACTACGTATTGCTAAGGTTAATAGGGAAACACAATAAGATGCAACAGCACCTATAACATTAGTGCCAAATTGCTGACTTTCTACATCTTCTGAAATTATAGATTGTTCTCTAAGACATTGATTTCTCCTAATTTTTACATTTATTTAATAAATTTATGTTTAGGCTACGTGAATTTAGTTTAACAATAGTAACAAAGCTTTGTCAACGGAAATATTAGCTAATTTATTAAGCATACTTATAAGTATATTTGTAAGCATATCTGACATTTAATGAGTAGTAAAAGTGCCTCTATATAAGGAACAAACTGTTTTTTTACTATCTAAATTCGTATACAGTTTTACTAACAAATTAGCTAACAATATTAGCAACTATATCAACAACTATATGTACTTCCCCTCAAAAATGATGTGCACCCCAAAAGTTGGACTTTGTAAAATATAATCAGAAGGAATCTGTTTGCGGAAATATACATTGTTTTTCAAGAAGGTATATTAGGATTCTATCGTGTTTCCCTATTAACCTTAGCAATA
>N_387
TTATATCATATTTACTTCGTTCAGTTACGTACTGCTAAGGTTAATAGGGAAACACAATAGAATCCGAACAGCACCTAACCGCTGGGACCAATAGTCAAACTAAAAATGCTGCGTTGATTGAGGCAGTAAACGAAATGAGTAAAGATTTGCTCTCTGACCCGAATTCTGGATATTCGAATCGGTATGGTGAATTTTTACCATAATAGTACCGCTATCGATGACGAGCAAATCAGTTCGGACATCTTTCCATTGACAAATGATATCAATCGTTTGACGGGAAGTGAGAATACAGCATTAAATCGTACACCAATCGGAGGAACTCCGCTTACACTAGGGCTTAAAAATGGCT
>N_388
TGTTTGTTTTTAGTGTACTTCGTTCAGTTACGTATTGCTAAGGTTAATAGGGAAACACAATAAATCCGAACAGCACCTGTTTGAGATTGGTCACTAATCAGCCCTAAGATAGAAGCTAGTAGCAACAAGGACTTCAATACTCCTCCACCTGCAATCGCAGGAATTAAAGGTTGGAAAATAGAAATAATAAAATCTAATAGAACTGAACCTAATTTTTGTTTTTGTTTTGGTGCTTCTTCAGTATTTGAAACATTGTCACCTAATAACGCTTTCACTTCATCATACACTTCAACAACATCGTTTCCAATGATTACTTGGCATTGCACATTTTGGCGAACGCCCATAACGCCATCCACTTTTTCTAACTGGCTCATATTTACCTTGCTGTTGTCTTTTAACGTAAAACGTAAACGAGTTGAGCAATGCTCCAAATGGGATATGTTTTCTTCCCCACCGATGTACTGCAATACTTCTTCTGCTGTTTGTTTGTAATTCATGGTGTTTCCCTCTTTCTTTTTTGAGTGATGAACTTTTGAGTCGAAGTGGCCATCCTCAACACAAAAAACAGGCAGAAACTAAATAAATTGACAACAAGGCAAACGTGTATTGAAACGCATACATTGTTATTCATATTTAGGTGGTTGCCTTTAGTACCAGTCACATGCCTGTTTAAGTTATATTCAATTTAACATATTAGAATGTAAACGTAAATAATAAAATGATTTTTAATCATTTTTTCATTTTATTCGTTCAATATAGTTTTCGTGTTCTAAAAGTTTTGTCTTTTTTCTAAGAATATCTTTCCAACATATATAACTCTTATTCTCTTCTATCTTCTAGCAGATGTTCTGTCTTTTTAAGACCTAGTATAAAAAGAATGGGTTCATTTTTTCTTTCTTGCAGGATGAGGTTTTTTATATAGGTGCTGTTCGGATTCTATCGTGTTCCCCTATTAACCTTTGGCAAT
>N_389
TTTAACTCTTACTTCGTTCAGTTACGTATTGCTAAGGTTAATAGGGAAACACGATAGAATCCGAACAGCACCTTACGCTTCTCAGTGAAAAACGCACGAATGAACTCAGATGTGGAATTCTTGAAAATCAATAAAGAATTCTTTACAAATGTGGTAATGAGC
>N_390
ACCGGGCAGAGTATTGACTTCGTTCAGTACAATGCGGCCGTTATCTTGTAAAAACATATCCACACGGGCTAGACCTCTACAGCCGAGCGCTTTATATATTTTTTTTGCCGTTTCCTGTATCCGTCCTCGCTCCTCTGCTGAAAGGTCTGCGGGAACAGGTGCTGTTCGGATTCTATCGTGTTTCCCTATTAACCTTAAGACAATG
>N_391
TTATAACCTACTTCGTTCAGTTACGTATTGCTAAGGTTAATAGGGAAACACGATAGAATCCGAACAGCACCTCATCAGTCAAAGATTGGACAACTTTCATCGCGTTATCTTCGCCAAGTGCAGACCAAATTGTAGAAGCTTTATTTAATTGGTCGTATTGACCATCCATATTGCTAAAATCTTGAATCATGGAATTAATAACGTCTTTTTGTGTTCCTCCGCCATTTTTTCCACTCTTCAAAAGCTTTTCTAGTACTTTCACTAAACATATCCATGTTTTGCTCAAATCGACCATCTGTTAACGATATTCCCATTTCCTTAACTAAGTCATTGACTTTATCAAGGTTATAAGCACCCGCATCTAAACCATTTTGAAGCATTCCGAACGTTTCATCAGCTGAATATCCCATTTGACTCCATAATTGGCTATATTCAGCTGATGAAACATTTCGAGATGCTTCAAAATGGTTTAGATGCGGGTGCCTATAACCTTGATAAAGTCAATGACTTAGTTAAGGAAATGGAGATATCGTTGAGCGTGTCGTTGACAAAACATGGATATGTTTAGTGAAAGTACTAGAAAAGCTTTTGAAGTAGAAAAGACTAGCAAAAAGAACGATTTCCATAATTCAAGATTTCGACCAATTAAATAAAGCTTCCTACAATTTGGTCTGCACTTGGCGAAGATAACACAATGAGCTATTGCCTTTTTTGACTGATGAGGTGCTGTTCAGGATTCTATCGTGTTTCCTATTAACCTTAGCAAT
>N_392
AGGGAAACACGATGAATCCAAACAGCACCTACTTCACCCGTAGAAAAAATTTGTTTTTCATTCTTGTTTAAAACTTCAATTTCTACTATTTTTATCTTTTCTGTATCCTCTATCTCAGACACCACAGCTGTTACAGAAAATGATAAAGCAGTAGGAATTAAAGGCGCATTAATAGAAAGAGCTGGATTAATTACTTTATTAATAACATTAGTGCCAAATTGCTGACTTTCTACATCTTCTGAAATTATTAATTGTACTCTATAAGACATTGATTTCTCCTAATTTTTAGATTTATTTAATAAATTTATGTTTCACTTTTGCTAGTCAATTTAGTTTAACAATAGTAACAAAGCTTTGTCAACA
>N_393
TTATGCATGTACTTCGTTCAGTTACGTATTGCTAAGGTTAATAGGGAAACGCGATAAATGCAACAGCACCTGAAATGCAAAACACCTTTGATGATTTATATGCCAAAAGTAAGAATGGAGATATTTTGACTCATCTTATGGATATTATCCTATCGAGAGAAAATATATTACTGGCATATCGAAATATCAAAGCAAATGCAGGCAGTAAAACAGCAGGAACAGACGGTACAATAATTAAAGATATTGGCAAATTGCCAGCAGAAACAGTTGTCAAAAAAGTAAGATACATTGTTGCAGGCAGTCCACATGGGTA
>N_394
CTTTTTGATGTACTTCGTTCAGTTACGTATTGCTAAGGTTAATAGGGAAACACGATAGAATCCGAACAGCACCTATTCAGCACCCTCAAAGACTGCCTTACCTTGTGCTTTATCCCCAGTATCTTTGTCTTCTTTCGTCAAAGTGGTTTCGCCAGTGACTTCTTGATTTTGCCCTTTTACGTTACTGGTAACAGGGGCTACGGTTTGATTGGCATACTTCAATTCGACTTTTACAGGTTTGAACGTATTCACGAACCCATGACTAGCTTTAGTTTCGGTCACATAATAGGTTCCCAATTCCAACGCATTAGCAATCTCTTTTGGTGTTTCCGCATGACCGTTTTCATCCGTGGTCATTTCTTGAACGATTTCACCGGTTGGACTGTCTTTGCGAATGGCAAACGTATTACCAGCTAAGGAATAATTGTCATTCCATGGCTCGATTGATTCTTGGAATGACAATTATTCCTTAGCTGGTAATACATTTTGCCATTCACGACAGTCCAAACCGTGAAATCGTTCAAATGACCACGATGAAAACGGGTCGTACCAGAAACACCAAAAGAGATTGCTAATGCGTTGGAATTGGGAACCTATTATGTGACCGAAACTAAAGCTAGTCATGGGTTCGTGAATACGTTCAAACCTGTAAAAGTCAAATTGAAGTATGCCAATGAACCCGTAGCCCCATTGTACCAGTAACGTAAAAGGGCAAAATAAAAAGCAAACCGCTTTAACGAAGGAGCCGAAGATACTGGGATAAAGCACAAGGTAAAGCAGGGTGCTGAATAGGTGTGTTCCGACCTATTAACCTTTAGCAATATGT
>N_395
TGGATATGTATAGCATCTTCGTTCAGTTACGTATTGCTAAGGTTAATAGGGAAACACGATAGAATCCGAACAGCACCTACATAACACCCAATACAATTATTTTTCCATACTTTTTAAGAGGACAATTACATCGTATATATCGCTAAGAATTGCAACCATTCCATTTTTAAAGACATATTTCCTCTAAAAAACTAAAATTCTATCTATCCACGACTAATAATCCCCCACATTAAACCCGTAATCGAACCAGAAAATTTTTCTTTATAACTAAAACAACCATCATTTTCGAGTTATCTTAAACACATATTTCCTATTTTTTCATTTCTATCCATGCATGATAATATTCAGTTCTGATATTGTTTTCATCCGTATTCG
>N_396
ATCTGTCCTCTACTTCGTTCAGTTACGTATTGCTAAGGTTAATAGGGAAACACGATAGAATCCGAACAGCACCTAAATCACCTGTTAATAGAATAAAATCGTACACTGTTAACGAGAGTTCTTGTAACAATTTTTCCAATGCCAACTGTGGATTTTTAATTGTTGGAAATAGTTCAGCAGTAAACAAGTTAGTTTGATAGTTTTCTCTAAAATGGATATCAGAGAGATGCAAAAAGCGCATGGCTATTCCCTCTTTCTTCAATAAAATAATCAGGATATCCTAAATTTTCTTGCGTCTGATAATCAAAAAAATGCATTCTTTCAGGTTCTATGCGGAGATTGACTGCATCACCAATCTGCCAGTAGGTTTTTCATTAAGGACAATCATTTCTATACCATCGACTTTAACGGTGTACGCATAACTATTTCCAACAATTAAAAATCCACAGTTGGCATTGGAAAAGGATTACAACTCTCGTTAACAGTGTACGATTTTATTCT
>N_397
ATGTGACATGCCTTCGTTCAGTTACGTATTGCTAAGGTTAATAGGGAAACACGATAGAATCCGAACAGCACCTGCTATTATTCCGGAGTTTAGGTATTTAAAAGTTTATGAAAACAATCACAAACGTAGGTTTTAAAGTCATAATCGTTAGATATTTTAGTTATTTTTCATTCAAAAAAATAGGGAACTAGTGTTTGCATATGTGCTTTTTTGAGTTATAATAATTCATGAAGAGAGGTAATTCACTTATTTCCCCAAGCTGAAAAGCCTGATATTACTTCTTTTCAGGCAGTGCTGCTAATATTCAATTACACTTTTTTGTATATTTTTAGTTGTTTTAAATTTAATTGTCTGATATGCTTGTGATGAATTGATTTTCGTTCTGCACTTTTGGACGATAAATTGTGATAATTGAAAATACAAAAAAAAGAAAGGCCCCTGTAAGGCTCGGGAGACTGGTAAGGTGCTGTTCGGATTCTATCGTGTTTCCCTATTAACCTTAGCAATACGT
>N_398
TATGTTAACGTACTTCGTTCAGTTACGTATTGCTAAGGTTAAATAGGGAAACACGATAGAATCCGAACAGCACCTCACAATGGGAAGGTCAGTCATCCAATCTCCCTTTAATAAACTGCGCTTGAACGCCTTTATATTCTTTTTCAATCAGCCATTCTTCATCAAAAAATAAATGTTTATCTGTTAATCCGAGTAATTTTCTAGTATGATTATCCATAGAGCGACTCCTTTGGTAGGGTGATGTTTTGGTCGACTAAATTTTACCAAAAGTGAGTCTCTTTTGAGTTGAAACGAAGAAAGTATTATGAGAAAATCGCCTTCGATTTTCCAACAACACAAAATATTATAGAACCCTTTATTCTAAAGGATTTCAAGGTGTCTGTTTGCATTTATTAGGAAAAAGAAAAAGTATTGGCAACAGAAGGTGTCACCAACATGTATCAGAGCCATAATATGCTGTATAATATCTAGTGTATAGGCTTAAGTGGAGGTATATATGAAAATATTAACTGTTGAAGATGATAATATGATAAGAGAGGGAATAAGTGAATATCTTTCAGAATTTGGATATACTGTTATTCAAGCTAAAGATGGAAGAGAAGCCTTGTCAAAATTTAATAGCGATATAAATTTGGTTATCTTAGACATTCAGATACCTTTTATAAATGGTTTAGAAGTGTTGAAAGAAATTAGAAAGAAAAGCAATTTACCAATTCTAATCTTGACTGCATTTAGTGATGAAGAATATAAAATTGATGCATTTACTAATTTAGTAGACGGATATGTAGAGGTGCTGTTCGGATTCTATCGTGTTTCCCTATTAACCTTAGCAAT
>N_399
TCACAATGAATACGTGTTTATATTGCGAACCTTGGAAAATACAATGAAGGTGAGTTGGTGGGGGCATGGTTTACCCCACCCGTCGATTTTGATGAAGTGAAAGAACGGATTGGATTAAATGACGAATATGAAGAGTACGCAATTCATGATTATGAACTGCCTTTTGAGATTGATGAGTATACACCAATTGAGGAAATTAATCGGTTGTGTGGTTTAGCGGAAGAGCTTAAAGGAACGCCAATTGGTGAGGTCGCTTCAGAAGGTGCTGTTCGGATTCTATCGTGTTTCCCTATTAACCTTAGCAAT
>N_400
TAGGGAAACACGATAGAATCCGAACAGCACCTCCTCACTTTCTCTGTCACTTTTTCCTATGATAGCCTGTTAAATAGTAAAAAGCCAGTAAAACGTTTCCTATATTTGTATGAAAATTTAACATTTGTATGAAAATATGATGAAATAAATCATTCTTCTATTAAAATTCGCCTAAAAGTTTTCTGAATAGTTGTAATTGTCTGAAAATTTGTTATCATTAGTCATTGTTAAATATTGCTATTTATTCTTAATATAAATTTTGATTGTGAATTTAAAAGAAAGAGGTCATTTATGGAAGATAAAAAATTGAAAAAACAACTTAGCTCCAGACATATCACCATGTTAGCTTTAGGTGGAGCG
>N_401
CTATATGCAACGCTACTGGTTCAGTTGGTGTTTGCTAAGGTTAATAGGGAAACACGATGAATCCGAACAGCACCTTAGAAAGCCGTTTCTTTGTTTATTTAAAGTTGACACTACGGGGTACAAACATTCAGAATAAAGTTGTGCATGTTTTTTGTACACATATATGCGAAGATGCATATTGACAAGTTTAGAATAATTTATCATAGAAGCTGTATAGATGATAAAAATGAAAAAGATGAGTATGGAGGTGGATTTTATGGTATTCAACATTCTCCTCGCTATCATCGGTTTAATTGTCGGTCTTGGTTTAGGGTTTATGGTCGCAAAGTCACGTCA
>N_402
TGTTATCATCTCTACTTCGTTCAGTTACGTATTGCTAAGGTTAATAGGGAAACACGATAGAATCCGAACAGCACCTAGCTTTTCCATCTTTTATTTCGTTGATTCTCGAATAATCAACTCTGTTTCCACAATAATCTTTCTTGAAACCGGTGCTTTGGAATTACTTAATTGAAGAATCGTCTCCACTGCTAGCTCTCCCATCCATTCGGTATAAACTTTTACAGTAGAAAGCGAGGGCGTTACATATTTCGCTACACTGACATCATTGAAGCCCATCACAGAAATATCTTCTGGTACCACTAAACCTTTTTCTTGAATCGCTTTCAGTGCGCCAATCGCTAATGCATCATTAGCTGCAAAAAGCGCATCAGGAACATGCGGATTCGTTTTTAAATATTGCTTCAAGGTGCTGTTCGGATTCTATCGTGTTTCCCTATTAACCTTAGCAATACGT
>N_403
GTGTTATCATTTACTTCGTTCAGTTACGTATTGCTAAGGTTAATAGGGAAACACGATAGAATCCGAACAGCACCTGAATCCATAATATTCAAAGATTAGCGGAAAAATTGCCTGTCCAAAAACTAGACACTGACGAAAAAATTGAAGAATGGTTCAATGAAGATGAATACTAATGATATAGCAACCGTCTACGTTGCTTTCACAGCTGCAGAGGGCGGTAAACGCCGGCCTGTCTATATTCTAAAAAATGGACTGGACACAATTTCGTTTCTGTCAATTACTTCAAAATATCATACTAAATCCCATAAAATAAAGCTGAAATACGTTGAAATAAGGGATTGGAAACAGGCAGGAC
>N_404
TGTGTTACTCATTCATCGTATTGCTAAGGTTAATAGGGAAACACAATAATCCGAACAGCACCTTTATTTAATTTTTTTGTTACCTTGTTTATTCTATTGTTTATTTCCTTAGGGTATTTTGTCAAGATATTCTTGTTTTTTAAGGCGGAAAAATTAATTTTAATGGATATAACTAAATATGTTTTGATGATTGATGATATTTTTTTAGAGTCTTATATTATTTACTTATGGGTAGATAAAGAAGACGGAGGTAAAGAAGTGATAGGGGGAGAGTAACAAATTATAGTAAAGAATATTTGCTGTTCAAAAGTATGGTATACGTGAGAGTGGAATGAAGAGGTGCTGTTCGATTCTATCGTGTTTCCCTATTAACCTTAGCAA
>N_405
TATGTTTATGTAAGTACTTCGTTAGGTTGCGTATTGCTAAGGTTAATAGGGAAACACGATGAATCCGAACAGCACCTTGGTCAAAAGTGTGCGAAGAATAAAAAACAAGCAGCACAATGAGCAGATTGCATTGTGCTGCTTATAAACGTATACTGCTGCCTTTTTTTACTAAATACTGCCTTTTAATAATCAGCACCATAGAAATATCAAAGTACGTCAAGTGACCATTTTTTGTTACCATAACTCAGTGCCATTTTTAATTGGTGATTCACAACGTCAACAGTCAGCACATATACAAATCGATAGTGAACATGAATGACAGGAGACGAAAAGAGGCAATCATTTTTGAGGCAGTAGAAGACTTGACGGCCAAAATCAGTTTTGAATAACCGTTACAAATCTTTCGTGCGTATCCTCAGGTTATTCAAGATATCAATCAAGTCACACTGCAACGAGGAACCTTGGTGTATTGGTGTTGTTGCATAGACTAGGTGCTGTTCGGATTCTATCGTGTTCCCCTCTAACCTCGATGCG
>N_406
TCTTTTGTCGTTTACTTCGTTCAGTTACGTATTGCTAAGGTTAATAGGGAAACACGATAGAATCCGAACAGCACCTCAGTAGCTAAGATAATCACTCTACCTCCAATAACTCGCTATTCTCCCAAATATTTCCGATGACTTCATACGTGTATTCTTCAAACAGCTCTGTGTTAAAAATTTGATACTCTAAATCTTCATCAACAGTGGCACACACTAATCCCGAATGTCCTATTGAATTTTTGACAACACAAACTTTATTATCTAAATAATCGAATCCATTTCGCACGCTGACTGATACAATATCCCACTCGAAAATCTCAATGTCATTCTTATCTTTCAGCCCTGTTGATTGCATGAGTTTCAATTTGGTCAGTCACATCAATGGTGCTTTCCACTAACCCAATGTCCCCAGCGTAAATTTTTCCGCTTCTCAAATCTAAAACCAAATCACCATAATCAATAAATGACTGAGTTTTCTTATTCCACGCTCGAAATCTCGGTATCATTTGCTGTCCTCCTTCTGTAACTCGCCGTAAATTGAACATCTACGGCGAATTGCTTTTACTCTGCGTTCATTTTCGATTATTTAGATAATAAAGTTTGTGTTGTCAAAAATTCAATAGGACATTCGGTCCACTGTTGATGAAGATTTAGAGTATCAGAATTTTTAAACACATTAAAGATGCACATATAAAGTGGTGGACGTGTTTTCAGAAGGGGGGTGACGTAAACCGGAGGTAGAGTG
>N_407
TGTCCTGTACTTCGTTCAGTTACGTATTGCTAAGGTTAATAGGGAAACACGATAGAATCCGAACAGCACCTCATAATGTACAGTATGCCAAGTAGCCCTTGTATCAACCGATACAGGGGCTCACTTTGTGATTTTTAATTGGTCTAGGTAAAAAGCTCTTTTTAAGGCTTGATTTTCTGCAGTTGCTTCTTTCCGTTTCTTTGTGAATTTTTACCAGTCATTTTTTACTGGATTGTTATTTTTCATAAAATATGATAAATTTTTGGTAGCGCTTTATAAGCGCGTTGCTTTTTCAAGGAATAAACACTCATTATTTTTTAACTGGCTGCTCGGAAGAGCAGTCTTTTTATTATTTATCCGTTTCTTTTACAAACAATTCTTCGTTAGGACTGTTGTAATAATTTGAATTCAATTTAAGTTCTCTGTTGGAATTGTTTTTTCCAATTACGGATAATAGCATGGGGCTAAAACCTAATATTCCTAGAGAAATAGAACCCAGTACCAACACAGTTTTTAACATAGGTTATACCTCCACTTTTTTTAACGCTACCACTTGTATACACATTTTAAATACTAGCCTTCAGTTTATCAAATGTTTAAATTGAACGGAAGGTGCTGGATTCTATCGTGTTTCCCTATTAACCTTAGCAAT
>N_408
ATTTCCTGTACTACATTTCTCGTATTGCTAAGGTTAATAGGGAAACACAATAAGAATCCGAACAGCACCTTTCAGCTCTTCGTAATTTCGATAATTTTTTAAATACAGCTTATTCAGCCTCATTATCGTCGTTTCCTTTTTTTACCATAAAAAAAGTTCCTACTTCTGGAACTTCAACCATCATGCCGGGATAAAGTTTGCGTCCACGACGATTTTCTGGTTCGCCATCGACTAACACAGTGTTTTCTGCCAAATACCATTTTGCTTGTCCGCCACTACCGATAACTGTGACTTCTTTCAACATTTGGCCCAACGTCATGAATTCCGTATTTAGAATGACTTGTTGTTTCAATGCCCATCCCTCATTTTCATTATTAAAAGTATACTCTATTATACCTTTTTTTTCGCAATAAAACAAATTTATCCATATATTTTTCCATATAAGACGATTTAATCTAAAAAAGGTGATTTAAACAAAAATAAACAGAAAGCCTTAAAAGAGATTTTAGGGCCTTCTGTTTAAAATTTTATTTTTTCTATTTCTTTTCAATTAAATTTTCAAGAACATTGAAAATCATTGTTAATTTGTACGTACAGGAGTAATCAGCTGAATAAATTGAACGCCATCTTCCGTTGGTTCCAATGTAAATGGACGAATAGCAGAGATAAATTTCACTTTAGGTGCTGTTCGGATTCTATCGTGTTTCCCTATTAACCTTAGCAAAC
>N_409
CATGACGATTCCATGCTTCGTTCAATACTTTGCGTTTTTCATCCATTTTTGCGTCTCTTCGTTGTCGTTGTTTTTCTCGCAACTCCCCTCGATTTGCTTTTTCTTCAAAGGCCCTCGCTTAAAGTCCTCTGGATACTTTCGTCTTTTCCATGCCTTTATGAAGGCTGTATTTCAAGTTAGTTGGTGCATCGGTTACTTGATTTTTTGCTTGTTTCGCTTTGTCCTTCACGATTTAGGTGCTGTTCGGATTCTATCGTGTTTCCCTATTAACCTTAGCAATACG
>N_410
ACCGGGCAGAGTATTGACTTCGTTCAGTACAATGCGGCCGTTATCTTGTAAAAACATATCCACACGGGCTAGACCTCTACAGCCGAGCGCTTTATATATTTTTTTTGCCGTTTCCTGTATCCGTCCTCGCTCCTCTGCTGAAAGGTCTGCGGGAACAGGTGCTGTTCGGATTCTATCGTGTTTCCCTATTAACCTTAAGACAATG
>N_411
TTATGTCTACACTTAAACCAGTACGTATTGCTAAGGTTAATAGGGAAACACGATAGAATCCGAACAGCACCTTCTTGCTTCTTGGATACTTTAAGTCAAAATGTTCGTTTATTTTTTGAGGCGCTATACCCGTTGTTGAACCTCGGGTAGTGCCTCTTTTTTATTGAAAGGAATCGATAAGAAGATTTGATTCCTTTATTTATCAATAGGTTATAATTCATATTTTTTTATTTTTTCTTTTACGATACTTAGTCCAGAAGCTAAAATTTCAAGGTTATTAGAGGATAGGGAAATTCGAACGAATGCATCTGGTTGCGTACGTGTAGTAAAGCGTCTGGAATGATAAAGTCGGATGCCGAC
>N_412
TATCTTGTATCTACTGGTCGCGTATTGCTAAGGTTAGATAGGGAAACACAATAAATCCGAACAGCACCTTCTTTTCGTAAATCTTTCTTTTTCCATATCTGTTCCTTAGACAGGGATTTGAATACATCTTTAGGTGAATAACCACGAGCTAACAGCTGTACATACCTTCCTTTTGTCAAAGTATCCATATCCATCGCCTCTAAAACTGGTCGCGCCATCTAATTTTCCTCCTAAATAAATTCCTTACTCAATGCCTAAGGTAATACTACCTTTTTATTAATCGTCGTGACTCCTTCTAAGCCTTTATCTGTAAAATTTATTCCTCCAGTTTTTATTCTTCTTTATCCGCTACAAATTCAATGATTTCAACGCTGACAATATAATCACTCAAATATGACCAAGTATCTTCAACAGATAATTCGTCTCCATTATCATTCATAAGCGTCATTTTAAACCATTCATTACCTTCATCATCTTCAGGTAGCAAGCCGAATCCAATTGGATTATCAGTCAATTTTTGATAGTATAAATCATCCTCGTCTAATGCTGAAACATCTAATCCTTTACAATTTCCGCCTCTTCTAAACGTCACAAATCCTTTGTAATCCCAACGTTGAAAGAAACCTTAATAGTATGTGTGCCCAATCGTATAGGTGCTGTTCGGATTCTATCGTGTTTCCCTATTAACCTTGGCGAAT
>N_413
TATTGTAACGTACTTCGTTCAGTTACGTATTGCTAAGGTTAATAGGGAAACACGATAGAATCCGAACAGCACCTAGTAACCAACAGCGACAATAATGACGTCTTTTTTGAATTGTTTGCCTTTAAAATGATTCATTACTCTGTCCTCTCTGTCTTTTTTCTCAATTTTACACTAAAATAGATTTTTTGGAAAACTTTGCAACAGAACCTTTGTATGAACCTTTATTTCTACATTTTTTTCTCAAGCACACTACTGATAATGATTAAAATAATCGGCTGGATTGCAATGATACTTCCGACAATAATAGCTGGAATGATGTAGTCTAAACAAATAAATATAACTGTTGCCACCCCTAACAGTATTGTGTTAAACATATTTGTTATATTTCCCGCTTTTTCTTTGATTATGATATTCCGTTCGTCCATAACATTGATTTTGTAGTCTGCATCATTTTTAATCATTTTATCATGCAAAATTTGAACATGAGAAACGCCAAAAACGGCACTGAATAAAATAGCAAGTCCAATATCTACCATTTTAGGAAAATCTGTAACCAAAATTGTCACAATCAAAAACAACGAAACAATATAACCGATATACCAAATCTGACCCTTATTTTTCATCTTCACTTTCCTCCTCATAGATAAAAATTTCTTCAATGCTCATTTGAAAGTACCTTGCAATTTT
>N_414
AAATACGACATATTTATCATCGTTCTGCTATTGCTGAAGCGATTGCACTTACGGTTATACCGATAGTTATGTATTATGCTTACGCACTGATTTATGAGAAAAAGCCATGTGCAATTCCATTAGCAGTCAGTATGAGCTTACTCATTTATACACATGTTCTTTCCACTTTTATGAGTGTAATAGCCGTTGGCTTACTAGTCTTAGGCGGCTTTGTAGTAAGTGAAACAAGAAAAAAAGAAAGCATCCGGTTGATTGTGGAGTTGTCAAAGGCAGTAGGAATGACGATTCTTTTAACAGCATACTTTTGGTATCCGATGTTCCGACAAATCATGGTTCAATCGATTAATGAGCCAGATAAAACGACCTTACAACACCAAGCATTAAATGTACCGGATAGTTTGATTGGTGCGATGAGGTGCTGTTCGGATTCTATCGTGTTTCCCTATTAACCTTAGCAATACG
>N_415
TTTTTTTTGTGTACTTCGTTCAGTTACGTATTGCTAAGGTTAATAGGGAAACACGATAAATCCGAACAGCACCTTCTTAAAGGCACTTGTAATCAAGGGGGCTTTATCTGTGACTACAACCTTCGGTTCATCAAACTGCTTCACTAACCGCTTAAGAAAAGCATCCCTTATATGTCCCCGTTCTTTACGTAACCAAATATCCAAGGTTAAACCATCTGCATCGATGGCTCGATACAAATAATGCCATTTTCCTTTAATTTTGATGTACGTTTCATCCATTTTCCATGAATAAAGAGGTTCTTTCAATTTGATAGAGTCATTTTGCCATCTGTTGCACCCAACAATAAATCATCATGAAAACGTTAATGCCACCCATCATATAATACTTCTTGAACTTCACAATAGCTAGAGGTTATAACAAAGGAGTTCGTAGCCCACGGCTACAATAATCACATCCTGCTGAAATTGCTTTCCTTTAAAATGATTCATCGTCATTCCTCCTGCTATCTTTTCTATTATTCTACCTTATTTGATAGTAGATTTAAAACTTTGCAACAGAACCAGTCAACGAAGGTCACAGTCAGCCATAATGACTAAGACGTGTATAAACAAGTGCTGAAACGGTAAAAAGAAAGTCTACGACTAGAAACAGAAGAATTCGTCATGAATGTTTACCTCTAGAAAGGAGTGAGCTAATTCGAAAAACTATCAACACGATTTGCAAACACTACTACTCAATTCAAGTATATTCGATTCAAGACATGGAATTAATGGAAGAAGAAATGGAAGAGCTAAACAGCAAAGATGCGACGATAGACGATTATTACCTTGTATTTACTAGATTTTTGACGTGTGGAACGGAATCTATCGTGTTAATGGGAATGGATTATGAACTAGGTGCTGTTGGATTCTATCGTGTTTCCCTACTTAACCTTAGCAAT
>N_416
TTTTTTTTCCCTGACCTTCGTTCAGTTACGTATTGCTAAGGTTAATAGGGAAACACGATAGAATCCGAACAGCACCTTTTGACATTAACCCACTTCCTTTTTATAAATTTGTAAGTTAAAATGATAGAAAAAATATAATTTCCATTGACATTTTTACACTATAGAGTAAAATGAATACGTAGAGAAATAAGCCTATAACAAAACCTTTTATTTGCACTTGGTCGCCAAACTTTATGCTATAAGGTGTGTTTTTAGTTTGCTTTTTCTATCAAATTAACTTACGGATAAATAATAACTCTATATCGTAAAATTCTAAAGACTATTTTTACTCTTTTTCGTAAATTATTTTTTCGTGTTGGAAAGGAACGTTGGAATGACAACATTTGAAAGAATAAAAGAACTAGCGAAAAACAAGAATAAAAACCTTCAACAAGTCGCTAAAGATTTGAAGTACGGAGAATTACTTTTATAGTTTAAACGCAGAACAGCCAACTGCCGAAAAGTTACAAGAAATTGCTGACTACTTCGACGTATCTGTAGATGGTGCTGTTGGATTCTATCGTGTTTCCTATTAACCTTAGCAATAC
>N_417
CTGTGTAGTCTACTTCGTTCAGTTACGTATTGCTAAGGTTAATAGGGAAACACGATAAATCCGAACAGCACCTATGAAAACAATATCAGAACTGAATATTATCATGCATGGATAGAAATGAAAAAATAAGCGAATGTGTTTAAGATAACTCGAAAATGATGGTTGTTTTAGTTATAAAGAAAAATTTTCTGGTTCGATTACGGGTTTAATGTGGGGGATTATTAGTCGTGGATAGATAGAATTTTAGTTTTTTAGAGGAAATATGTCTTTAAAAATGGAATGGTTGCAATTCTTAGCGATATATACGATGTAATTGTCCTCTTAAAAAAGTATGGAAAAATAATTGTATTTTAAGTGTAATGCTTTTATGCACCTATTTAATTTATCATTCTCATCTGATACAATCTCACTCATAACAATATGAATTTTTCTTCTCATTAGTCTCAGTTAGGTGCTGTTCGGATTCTATCGTGTTTCCCTATTTAACCTCTAGCAATA
>N_418
TTTAACTCTTACTTCGTTCAGTTACGTATTGCTAAGGTTAATAGGGAAACACGATAGAATCCGAACAGCACCTTACGCTTCTCAGTGAAAAACGCACGAATGAACTCAGATGTGGAATTCTTGAAAATCAATAAAGAATTCTTTACAAATGTGGTAATGAGC
>N_419
GTTATGTTAAACTTACTTCGTTCAGTTACGTATTGCTAAGGTTAATAGGGAAACACGATAGAATCCGAACAGCACCTAGTGGCATTATATCTGCTTAATACTTGATTTGTTTAATCGAGAAATTATTGGTTATTCCTGTGGTGAGAAGAAAGATGCCTCATTGGTGAAAAGAAGCCTTTGGACGGATACCGTCTGTTTTAACAGACGTCAAGCTTTTTCATACAGACCGTGGAAAGGAATTTGATAACCAAACCATTCATGAGATTC
>N_420
TTACCTGTACTTCGTTCAGTTACGTATTGCTAAGGTTAATAGGGAAACACGATAGAATCCGAACAGCACCTAGTATGATTAAATCACCACAAAATAAACAACTAGAGGACGATACGCTATATGAATGATTCTATCAAAAAAATGCTGAGAATAACAGAGAAAGATTTGATGATTACAGAGGTCTCTTACGAGACCCTTCAGAAGAAAAAGACATTAGTCGATGCTGTTCTCTCGCCTACTCCTCGTGCTTGTAGAAGTTGTGGTTCTACTGTGGTAGATGGAAACGGGAAAGCAATTATAGTGAAAAATGGAAAAAAGGGAAACGATTGTCCGTTTTGAACAATACAATCATATGCCTTTGGTTATGCGCCTAAAAAAGCAACGCTATACCTGTAAAAACTGTCGCACCCATTGGACGGCTCAAAGTTAAGGTGCTGCGGATTCTATCGTGTTCCCTATTAAACCTCAGCAA
>N_421
TATGTCCTGTACTTCGTTCAGTTACGTATTGCTAAGGTTAATAGGGAACGCGATAAATCCGAACAGCACCTATTACAGGCGATTCAATCGAGCGTTTACCAGTATGAGCCGTAAGAATGGGAAAACGTATATCGCAAGTGGCATGGCTGCCAATGCGTTGATTATGGAACAAGAACCAGCAGAAGCAAGGCAAGTATTGTTTGTAAGTAACGCTTTGAAACAAGCTAAATTGGGCTATGATATGCTGTCTAATTCACTTAGAAACGTGGTCAAGTCTAGTAAGTTTTTAAGACCACAACTGAAAATTATGAACTCTAAGATTCAGCACTTGCCCTCTAATTCGTTCGCTATGGCACTGGCTAGTGAAACCAGCACGCTAGATGGGTTTGCACCAACAACCGCAATTCTTGACGAGTGGCACGAAGCAAAAACTCGTAAAACGTCCAACGTCATTAAGTCAGGAATGACCCAACAAAAGAACGGCTTATTGTGTGTTATTAAGGTGCTGTTCGGATTCTATCGTGTTTCCCTATTAACCTTAGCAATACGT
>N_422
TTTTGACACCTTCAAACATGTACGTATTGCTAAGGTTAATAGGGAAACACGATAGAATCCGAACAGCACCTCAGTCCCATCTCCCATAGCGATTCCCACATCTGCATTAACAAGAGCAGGACATTAATTTTACACCGTCTCCAACCATGGCGGTCACGCCGTATTTTTCTTTGTTGGTATTAATTCTGGATTTGTCTTCCGGCATGACATTCGCAATCACTTCATCTATTCCTAATTGTTTAGCAACCGCTTTTCCGTCATTTCTGAGTCACCAGTAATTAATGTGGTGTGTATACCTTGTTTCCTAAAATATTCAATGGTTTCTTTAGCATATTCACTCGGAACGTCCATAAGGGCAATAAGGCCTATAACCTCTTCATCTACTGCTACGTATACGACTGTCTTACCTTCTGACGCCCATTCATTATTTAAACGACTATATTCATCTGAAACATCATCAAACGAAGTCGGTTTTCCTATACGATAATTTCTCCCTTTGTAATCTCCCGTCAATCCTTTACCAATTTGGTTTTCTACTTCAATAGTTAGTTTGTTTTTTTGCTCAAACTTTCTTAGAATAGCATCTGCTAAGGGGTGATTGGATTCTTTTTTCAAGAGCTACTACGATATCAATCATGTAGGTGCTGTTCGGATTCTATCGTGTTTCCCTATTAACCTTAGCAA
>N_423
GCACAACGGAACAAACCATTACTTGTTCGTTCATGAAACAGCCCCAGTCATACATTAGTTTGATATCTTCATATGAATACATGTTACTTCCACCTTGTAATTGTTTTTTCATTTCTTCGATTTCCTTGGTATTTTGTACAGAAGCAAGCATCGTTTTTGAATTGGTCCAACTTTTACTGACTTTTCTTCAGTAGGACCCGTTTTTTCTTGCTTCATTGCTACATTGTTTAGCATTGCTTTAGAATTTAGCTGTTTCAATTCATCATTTTCTGCCTTCAGCGTTTCGTATAATGCCTTAATATTAGCCAATTCATCTACGCTATCAACAGCATTCCCTTTTTTCTCTTCTTCAGTAGCTAACTCAACCCACTGTTTTTTATCAAAATCAAATCTTGGTCTCCAGTTAGGAACTGGTGGTTTAATCTCTGTACAGTTTTCAGGGATATTTTTTTGATTGTTCAAAATGATTTGCTAGAATCCGTAAGGCTTGATTGATTTGTAAACTACTAGGTGCTGTTCGGATTGTGTGCATCTTCTACCTATTAACACTTAGCAATATTA
>N_424
AATTTTTATGCCCTCTACTTCGTTCAGTTACGTATTGCTAAGGTTAATAGGGAAACACGATAGAATCCGAACAGCACCTAAGCAGCACGACGAAAAATGTACTGTAATACAATTACTGCAGTGTCCTTATAAAAATAGAAAGAGGGGGAGTGGCAAAAATCTTGCCAAGCCCCCTTTTGCAACTTATGATAAACGGTGTTCAAAAGCTTGCATCTGCGGTAATAAGCCCAATCAAATCAAAAACATGAGAAGCTGTTTTTTCTTGGCTGTTCTTATTATTTGATGCAGGACAGCTTTTTCACGACCTCTGTAAACTATAGGAATCTGTTAAATCAAGGGAGCAGAACTTGCC
>N_425
TTTTTTTTTTTTTTACTTCTCAACATCGTATTGCTAAGGTTAATAGGGAAACACGATAGAATCCGAACAGCACCTACAAGTGATAGCACGGATACATCAGCTTCAAGCGACAGTACAGATACTACCTGCCACAAGTGATAGCACGGACACATCAGCTTCAAGTGACAGTACAGATACTACCTCTACCACAAGTGACAGCACGGACACGTCAGCTTCAAGCGACAGTACAGATATTTCTACCACAAGTGATAGCACGGACACATCAGCTTCAGTGGGCATTACAGATACTACCTCTACCACAAGTGATAGCACGGACACGTCAGCTTCAAGTGACAGTACAGATACTACCTCTCACAAGTGATAGCTCAGATTCATCTACCACTACAAGTGATAGCACGGACACGTCAGCTTCAAGTGACAGTACAGATACATCCTCTACCACAAGTGATAACAGTCGGTGCTGTTCGGATTCTATCGTGTTTCCCTATTAACCTTAGCAAT
>N_426
TATAACTTACTTCGTTCAGTTACGTATTGCTAAGGTTAATAGGGAAACACGATAGAATCCGAACAGCACCTAGAGCTTGAAGTTGGCGCTGTTGCAGCAGCTTGGGGCAGCAGGAGCTACTTCAACTGTTTCAACAGGTGCAACGTATGTATGTTCTTGCGTTGCTGTTTCAGTTGTAGATGCTGTATTTTCTGTTGTTTTGTTTTCTGTTGTTGCTGAAGAATCATTTGAAGTTGGGATTGTTAATTGTTCACCAACATAAATGCCATTAAC
>N_427
GTTTATTTTTATTTTACTACGTTCAGTTACGTATTGCTAAGGTTAATAGGGAAACACGATAGAATCCGAACAGCACCTAATGTTCTGGTCTAAAAGTTTTTGTCTTCTGACAACTGGTGGCGCACCAATTGATGTGATTAAGAAGTATATCCAAAATCAAGGAAACAATCATAAATAGAAAGTAGGTGAACTTTATGGAACAACTAAAAGCATACAAATTCAGAATCTATCCAACAGAGGAACAAGAAATCTTCTTTGCCAAATCTTTTGGTTGTGTCCGTAAGGTCTACAATCTAATGCTTGATGACCGAAAAAAGGCGTATGAAGAAGTTAAAAATGATTCTTCTAAAAAAATGACTTTTCCGACACCAGCTAAATACAAGAAAGAATTTCCGTTTTTGAAAGAAATTGATAGCCTTGCTTTAGCCAATGCCCAACTTAATTTAGATAAAGCATACAAGAATTTTTTTCGGGATAAATCCGTTGGATTTCCACGTTTCAAAAGTAAGAAAAATCCTGTTCAGAGTTATACAACGAATAATCAAAATGGTACAGAGGTGCTGTTCGGATTCTATCGTGTTTCCCTATTAACCTTAGCAAT
>N_428
AGGGAAACACGATAGAATCCGAACAGCACCTACTCAGTCATCATGTTCCTCCTCTTTATTTCCTCTTAATCTCTTTTATTTTCAACATTTGCATTAAAAAAGCTTGTTTCTTTTATTTTAAAATTCCATTACAAAATCACGTTTTCATTGAAAACACTCTCATTTTCAATTAATTTTTGTGATTTTTGTATTTTTTTATTTAAAGGAGGTTTTATGAATTGTTTTCTTATGGAATCTACAAAGTCGAATACGAGACTCATGACCTTTTTATGACGTACTGGTATACTTGAAGAAAAAGGAGAGCGCAA
>N_429
TATGTCTTCATCTCTTGTGACAGACGTATTGCTAAGGTTAATAGGGAAACACGATAAATCCGAACAGCACCTAAAAGCATCAAAAGTTTCGTTGTACTTTCGAATCAACTCTTCTAATTGCGAAACATATTCATCGGCTTGGCCTTGCGAAATGTCAGACACTCCTAGTGAGAAAAAAATGATATCTTGCGTTGTTAAAATTTGATTGTCTTTTCTATATTCTACGTAGCAGTGTTTATAATATCCTGCTTCACTCATAAATGTGCCATCAAGAGAAAACGTGACTTCTTCACTAGTTACACTAGTTGCAACATTATCTACGTAACGGTTAGATGGTGTTGTTCCTTTTAAAGTAAATGTTCCGCCACTCGTATCCATCTGCAAGCCATTTAGAAACGGTTTAACCGTCACCGTAATCCCTAGGTGCTGTTCGGATTCTATCGTGTTTCCCTATTAACCTTAGCAATA
>N_430
CTTTGTCCTGTACTTCGTTCAGTTACGTACTGCTAAGGTTAATAGGGAAACACGATAGAATCCGAACAGCACCTTTTTCGTAAATAAGTTAATTCACTTAAATTTAAAGAATATTTTATTTGCAGATTTTCTTGCGAAGAATAGTGCTTTATAATGCTTCTAACATCCTCAGTCCTTCAAATTTTGCAAGAATATTTCCAATCGTGGATTCTTTTTCCACTATTGAAGCTGTCGTCAGTTCGCTATATAGCCATGGCGAATACGTAAATTTTGTTCATTAGTGATTTCATTGCTCAAACTAATTGAATTAGGTGTATTAAGAAAAAACAGACATTCTGTACTATCAATCATATTATTTAAAGCTGTAGAAAGCATCATATGAACATGACTAGTTGTTACATTTCTTTTATCATAATCATATGTTTTTGTTTGTTCCTTAGGTGCTGTTCGGATTCTATCGTGTTTCCCTATTAACCTTAGCAATACAT
>N_431
TATAACTTACTTCGTTCAGTTACGTATTGCTAAGGTTAATAGGGAAACACGATAGAATCCGAACAGCACCTAGAGCTTGAAGTTGGCGCTGTTGCAGCAGCTTGGGGCAGCAGGAGCTACTTCAACTGTTTCAACAGGTGCAACGTATGTATGTTCTTGCGTTGCTGTTTCAGTTGTAGATGCTGTATTTTCTGTTGTTTTGTTTTCTGTTGTTGCTGAAGAATCATTTGAAGTTGGGATTGTTAATTGTTCACCAACATAAATGCCATTAAC
>N_432
TAGTGTTTTTGTGACCGTACCTCGTTCGTTACGTATTGCTAAGGTTAATAGGGAAACACAATAATCCGAACAGCACCTACTCATTGAAACACTTATCGGAGGAATATAACATGAGAAAAACTTCTGTTCAAAAACACGTTACCCTTTATCCCAGTCACATTGACGTTTTAGATTCCATCATCGAAAAAAATCCAGATATCAATAACTACTCGGAAGCCATTCGTTTTCTATGTATGAGTTATGAACCTAATACTAATACGACAACTACCAGCAACCAAGCAAAACTAAATGCGATGGGAAAAGAAATTTCTATTATGTCCGAAATCATTCAAGATTTGCTGATTTATATCTAAAAGATACTGGTGTTCTTATCGGTACAAATTCTAAAGTATATCAAGAAGTGAAAGAAAAAATTGAAAATCAACTCAATCCCTCCCGACGAAATCAACCCAAAAATAACATTCAAAAAGAAACCAATCAAACATTCACTTCTAGAAATTTGGTTTCCAACAAACTTTCTAAAAAGATGAAAAAGAAACCGAAAATTTTTTCTATTTCTCCGTTTTTCTTTAGGGGGCAGTCTTCCAGCAAGATTTGCAAGT
>N_433
TATTACCTGTACTTCGTTCAGTTACGTATTGCTAAGGTTAATAGGGAAACACGATAGAATCCGAACAGCACCTTTTGGTTGAAAAGGAGAAGCGGCAACTTTAGAATGGCTGACAGAACAAGGGACACAAAACATTCGTCAATTGAATGAAGTGATAAGAGAAACTGCCATCCCATGGTATAGAAAAGTAAGTGAAAGCACTTGTTAATGTTTCTAATATATTAGTAGTGATAAGAGATATGTGTGATTATAATTTATCATTATTGAAACTGGGAGGATATTTTATATGAATAAAAGATTGTTAGATTATTCAGCTTCAGATTTTTTGAAAGCTAAGCCGATGGAATTAAAGCAGGCAATTTTGGCTTCTGAAGGTAGAACAATTATGGCAGAAAATGTGCCAAGTAGCTGTCCTTACATGGGAAAATCAGTGACAAATGCAGAATTGGAGAGAGCTGCTGGAGCTGATTTAATTTTGTAAGGACAGCTACTTGGCACAATTTTGTCCATAATTGTTCTCCTTCAAAACCAAAATTGCTTGCTTTTAATTCCATCGGCTTAGCTTTTCGAAAAAATCTGAAGCTGAATAATCTAACAATGTTTTATTCATATAAAATAGTTTCAATAATGATAAATTATAATCACACATATCTCTTATCACTACTAATATATTAGAAACATTAACAAGTGCTTTTGGCTTTTACTTCTCATACCATGGGATGGCATTTTCTCTTATCACTTCATTCAATTGACGAATGTTTTGTGTCCCTTGTTCTGTCAGCCATTCTGAAAAGTACCACTCTCCTTTTTCAACGAAAAGGTGCTGTTCAGGATTCTATCGTGTTTCCCTATTAACCTTAGCGAGAATGCTCGT
>N_434
TTTTTTGTAACCTACTTGGACTCAGTTGCATATACTAAGGTTAATAGGGAAACACGATAGAATCCGAACAGCACCTTAGAATAATCTTTAAAGCTGTTTTTCCTATATAAACATTCTCGTCTAATATATAATTATTGACAGTTATTTTCTTTTGATTTGCTAATATTTCATACTTTTTTAATATGTCTTCTAATGTATCATTTATTTTCAAATATTCTTCATCATTATTCAAATTTTCTATAGAATGAACTGATAATATTTGAGAAATATTTTTTGTTAAACTATCAACGATTTCAATACATTCATTAATATAAATATCTCTTTTCTTATATTTTCCAATATTGTATTTCATGTTTTCCAGTATTATTTTAAGACTAGCAAGAGGGGTTTTAAGTTCATGGGATGCACCTTTAAAAAAGTCATATTTTAACTTTTCTAATTTTAAAATTTCTTTATTTTTAAATTCCAAATCGTCAATTGTTCTTAATAAAGTAGAATACAAATCATTAATTTGTATTCTACTTTATTAAGAACAATTGACGATTTGAATTTAAAAATAAAGAAATTTTAAAATTAGAAAAGTTAAAATATGACTTTTTTAAAGGTGCGTCCATGAACTAAAACCCCTCTTGCTAGTCTTAAAATAATACTGGAAAACATAATACAATATTGGAAAATATAAAGAAAGAGATATTTATATTAATGAATGTATTGAAATCGTTGATAGTTTAACAAAAAATATTTCTCAAATATTATCAGTTCATTCTATAGAAAATTTGAATAATGATGAAGAATATTTGAAAATAAATGATACATTAGAAGACATAAAAAAGTATGAAATATTCACAAAACAAAAGAAATAACTGTCAATAATTATATATTAGACGAGAATGTTTATATAGGAAAGACGGCTTTTAAAGGTATTTTCTAAGGTGCTGTTCAGAATTATCATGTTTCCTAACCTTAGCAATA
>N_435
GTGTTATGCGTACTTCGTTCAGTTACGTATTGCTAAGGTTAATAGGGAAACACGATAGAATCCGAACAGCACCTAAGGCAGTGATGGTCAATGAAACGGCGAGGAAGGCAATCGATTTGCACATAGAAAATTTAAGAAGGGAAATTCGTAGATTGGAGGAATGAGCGTGGATAAGAAAGCGACAATGAAACGAATCATCGAACTGACACATTCTGAGAATTGGCAAGAAGACAAAGAAATAGTTGCAGAAGTCCAAAAGCTCGGTAAATCAATGTGGACTGAAAAGCCTAAACGGAAAACGCCGAGAAAAATTGCAATCTGGCATGGTGACCGAATTTTAGTAACAGGTACCGCTGAACAGTTATCTGAAATTACTGGTCTGAGCAAAAACATCATCTGGGATAGAGCTAGGAGCTTATGGATTGATTCAAAAGCTCCTAGCTCTATCCCAGATGATGTTTTTGCTCAGACCCAGTAATTTCAGATAACTGTTCAGCGGTACCTGTTACTAAAATTCGGTGGCCGTCATTGCAATTTTTCTCGGCGTTTTCCGTTTAGGCTTTTCAGTCCACATTGATTTTAGCCGAGCTTTTGAACTCTGCAACTATTTCTTTGTCTTCTTGCCAATTCTCAGAATGTGTCGTTGAAATAATTCGTTTCATTGTCGCTTTTCTTATCCACGCTCCGTACTTCCCCAATCTACGAATTTCCCTTCTTAAATTTTCTATGTGCAAATCAATTGCCTTCCTCGCCGTTTGACTGACCATCACTGCCTTAGGTGCTGTTCGGACTCCTATCGTGTTCCTATTAACCTTGAGGCAAATATTG
>N_436
ACTGTAGCACCTTCAACGTCCTATGCTAAGGTTAATAGGGAAACGCGATAAATGCAACAGCACCTTACTAAGCATCAATGAACTACAAGATAAAAGTCACTGATGAACTTGTTATAAGCACGATTCCGATTGAAAATACAAATTTTCCTGTTATTGTTGTTAGTCCTTTGATGTTAGGGGCAGATGTCAGAAAAGTAAAACAGTATCTACAGTTAAATGAACAAACAGAAGATGCTTTTCTAAATTTATTAGATAAACGATTTTGCTTTTTTACCCACCAAATAAAGG
>N_437
TGTTTTTGCCTGTACTTCGTTCAGTTACGTATTGCTAAGGTTAATAGGGAAACACGATGAAAATCCGAACAGCACCTACTAACCATAAAATCGATATCAAATCAGAATCTGACATGACGGAATTTTATGAAAATCAAGAACAACAAAAGAAACAGAAGAACTGCATGATGAAGCAATCGTTCAGTCAGATTTAACAGACGATGAATATGAAACAATTGCATTCAACAATGAAACGGTCGAAGAAAAACCAGAAGCTTAACTTTAGTAAGGAGGCAAAGAGATGAAACAAAGGAAAATTCCTTTACGCAAATCCGTGGTTTGGT
>N_438
TGTTATCATCTCTACTTCGTTCAGTTACGTATTGCTAAGGTTAATAGGGAAACACGATAGAATCCGAACAGCACCTAGCTTTTCCATCTTTTATTTCGTTGATTCTCGAATAATCAACTCTGTTTCCACAATAATCTTTCTTGAAACCGGTGCTTTGGAATTACTTAATTGAAGAATCGTCTCCACTGCTAGCTCTCCCATCCATTCGGTATAAACTTTTACAGTAGAAAGCGAGGGCGTTACATATTTCGCTACACTGACATCATTGAAGCCCATCACAGAAATATCTTCTGGTACCACTAAACCTTTTTCTTGAATCGCTTTCAGTGCGCCAATCGCTAATGCATCATTAGCTGCAAAAAGCGCATCAGGAACATGCGGATTCGTTTTTAAATATTGCTTCAAGGTGCTGTTCGGATTCTATCGTGTTTCCCTATTAACCTTAGCAATACGT
>N_439
AAATAGGTTCAGCTTTTACTTCTATCGTATTGCCTATTACAGAAGTCTTTGCATAAGGTGCTGTTCGGATTCTATCGTGTTTCCCTATTAACCTTAGCAAT
>N_440
CCGTTTCTCTCTGTACTTGGTTCATTTACTGGTGTTCCCTAAGTTTAATAGGGAAACACAATAATCTGAACAGCACCTTAAGAACAATATAACCTATGTCTACTGCCCAGACAACTTCTCGCGACTCTAGCCATAGGAAGCTTGAGTAATTTCGATTTGATATCCTCATGTAACCATGTAAGTTG
>N_441
GTACTGCCCTTGTTTCTTCGTTCAGTTACGTATTGCTAAGGTTTAATAGGGAAACACGATAGAATCCGAACAGCACCTGCTTAATTATCATAATTTGTCTGCACCATCTTTTTTTATCGAAAACAATACCTCGTTATTCCAAGAATAAAAAAGCTGAAAAATTTTGTTTATTATTGAATGATTATTTAATTGCTCCTATCCTTGCATTTATTATTTTTTCTGTACTTTTAAGCACTACTCTTAAAGGAAAATTTATGGAAAGAAGCTCTCATGCAATGATTCTCACTTTTTTATGGTTGTTGTTCACCAGAATCTATATTTTTCTGATGAGCCTGAAACCGCCCAAATCCATTAGTAGGTGCTGTTCGGATTCTATCGTGTTTCCCTATTAACCTTAGCAATACGT
>N_442
GTTGTGCCTGTAACGTGTTCTTGGTTCGGTTGGTTGTTGCTAAGGTTAATAGGGAAACACGATAGAATCCGAACAGCACCTTCGGAGGAATTATTTTTAGTTTGTAGGTATCTTACAATAAGGGAATAACCAATAAATTTGGTTGAATAATATAAATAAGGAGGAATTGAATTGATGAATTCAGGCAAAAGAAATTGTTAAAGAAATGGTCGCGAAAAAAGAGGTAAAATCAATCGTATTTGTTGGCTGTGGCGCTTCAAAAGCGGACCTTTATCCTGCAAAGTATTTTCTAGACCAAAATGCGAAGCAGTTACGGATTAGTCATTACACAGCCAGCGAATTTAACTATGCAACACCAGCATCTGTAGATGAGTCAACTGTCGTTATTTCAGCTTCTTTTAGGAGATTCATCCAGAAACAGTTGAAGCTAACGCAGTAGCTAAAGAAAAAGGTGCTACAGTTATTAGTCTAACACGAAGCATTGACTCACCGTTAACAAAAGATGCAGATTATGTAATTTATGACATCGATTTGCAGAGAACTATGCTGCTAAATTAGAAAAACAGGCTACTGTTTG
>N_443
TATTTTTATATGTACTTGGTTCAGTTACGTATTGCTAAGGTTAATAGGGAAACACAATAGAAAATCCGAAACAGCACCTATTTTTAGCCAATAAAGCACACCTAGACAATTGGGGTTTGTTCACGCTTTAGTTTCTTTTCCATTTTGGACGTGAATTTATTATTATCAATTTTTTTATAATCGAAAAAATCGCAAAGTCCATAATACCTAAGTCAATACCAATTGTGGAATTAGTTTTAGGTAATTCGATAATTTCTTCTTTACACAACAAAAGAAATATAGTATTTACCGCTAGAATGACGTGATATTGTAGCAGATTTGATAATCCCTTTTGGTTGTCTATGAAGCTTAATTCTTACTAATGACTTCAATTTAGGAACTTTGATGAATTTACTATCAATCAAAGCAACTGTACCATTTTGATTATTCGTTGTATAACTCTGAACAGATTCTTTACTTTTGAAACGTGGAAATCCAACGGATTTATCCCGAAAAAAATTCTTGTATGCTTTATCTAAATTAAGTTGGGCATTGGCTAAAGCAAGGCTATCAATTTCTTTCAAAAACGGAAATTCTTTCTTGTCACTCATGGGAAAGTAATTTTAGAAGAATCATTTTTAACTTCTTCATACACCTTTGGTCATAGAGCATTAGATTGTAACACTAGGGTATATTCAAAATTTATAGTATTC
>N_444
TTATGTTTTGGTGGCCGCCTACTCGTTCAGTTACGTATTGCTAAGGTTAATAGGGAAACACGATAGAATCCGAACAGCACCTGTATGGTAACAAGCGGTCTTTTTGGTACTCCTTTGACATTTGAAAAAAGGGAATACTTTTAGCAGGGACTTCTTGTGCATATGCAGAAATCGCAGACCTTTTGAAAAAAGAAGGCTGAAAAAAAGGTAGAAATCATTCCACAAAAATGATAAAAACGAGCAAAAGATTAATTTTCTCGAAAAAATGAAACATTTTACTATATTTCATGAAAAAAGTCTGCTATAATTAGCAGTCGAGTAAAATTTGCCCTGTCATAAAGAACCAATAAAAAAGGAGTTAGTTACATTGAATTATAGAAACGATATCCGTAACGTCGCAATTATTGCCCACGTTGACCACGGAAAAACAACATTAGTTGATGAACTATTAAAACAATCAGATACATTAGACGCACATACGCAATTGCAAGAACGTGCGATGAGGTGCTGTTCGGATTCTATCGTGTTTCCCTATTAACCTTAGCAAT
>N_445
CAACAGCGTTCTTGCGTTCAGTATTACATATTGCTGACTACAGGTTTTTCTCCGGATAATTTGGTAGGACACTGCTAGTTTCTTATCCAACAACAATATTTACATTCCCGATTTATTATTTCTTTAGTGTAAAGGAACAGCATAAAGGAAGAAACAAATTTTTAGGTGTCATTACAGGAACCATAGCTAACTATTTTTATGGTACTATCGCACAAGTATTTCGTTATTACGCCTCTTTACTTAATGTTTTTAGGGCTGAACGCAACACAATGCTGGGCATGTCTTTAGCAAACTATGTACTGATTGGGATAGGTGCTGTTGGATTCTCCTGATTTGCCCCCTATTAACCTTAGCAAT
>N_446
ATCTCCCTGTTCTTCGTTCAGTTACGTATTGCTAAGGTTAATAGGGAAACACGATAGAATCCGAACAGCACCTTTTTTCTTTCTTGCAGGATGAGGTTTTTTATATAAACTTTATTTGATATAAAGAAAAGGCATTCATAATTGTGCTATACTACTAAAAAATGATAATACAGTGAATTAGATTAGCGCTTTATTAAATTAAGAGGACAGCATATCGATATTGCTTCCTTTTTTTGCTATTTATTTAAGGGATAGAAGTTTAGAAAGGACTGTTTATAAGATGAAAAATGATATAGTGACTTATGCAAACACAAAATGTGAAGAAATTGGCATCAGTAATTTAGAAGAGTGCTTTTTTGACACAAATGACCTGTCGCAATTTTTAAGAACGGGAAGAACAAATGCCAGTAAACTTGCCAATGACTT
>N_447
GCTGTGTAGGTTGTTACTTGGTTCAGTTGCGTATTGCTAAGGTTAATAGGGAAACACAATAGAATCCGAACAGCACCTAAATACTTTTCAATATAAACACGATGGAACGCGGAGTGCGGTGAAAGTGGCGCGCTCCGTGTGAATGGGGGGAAAAGTTTGAGATATTTTATAATATCAGGAACTTGCCTATCCATATATCAATGGTTTTGACCAAATACCCAATCCTTAGTCTTACTGGCAATTGTGGTCATTGGTTTGTTTTTTAGGATTTAAGCGGGAGTTTTCCAAACTGATTGGCTTTTTAGTAGTGCTTTGATTGCGGTCGGATTGGTCTTTAATGCTTCTGGGGTGAAGGATGTGTACTTCAGTTTGTTTAACCGAATTGTCGGTGCGTAAGGGGGAAGCACGATGGAACAGATGCGTGTTTATATTGCGAACCTCGGGAAATATAACGAAGGTGAATTGGTGGGGGCGTGGCTTACCCCACCTGTCGATTTTGATGAAGTGAAAGAACAGATTGGGTTAAATGACGAATACGAGGAGATGCAATTCATGATTATGAACTTCCCTTTGAGATTGATGAGTATACGCCAATTGAGGAAATTAATCGGTTGTGTGGCTTAGCGGAGGAACTTGAAAAGAATCTACATTGGTGAAGTTGCTTCTGAGAATTAGACATGCTTTCTTCAATTCTTTTGAGGAGATGGTAGAGCATGTGGATGATATTATCTCTATATTAGATTGCGATGATATGAGTGATGTAGCATATTTCTTGATTGTAGAAGCTGGTGATTTTGGAGAAGTACCAGAACACTTGAAGACGTATATTGATTTTGATGCATATAAT
>N_448
TATGTCCTGTACTTCGTTCAGTTACGTATTGCTAAGGTTAATAGGGAACGCGATAAATCCGAACAGCACCTATTACAGGCGATTCAATCGAGCGTTTACCAGTATGAGCCGTAAGAATGGGAAAACGTATATCGCAAGTGGCATGGCTGCCAATGCGTTGATTATGGAACAAGAACCAGCAGAAGCAAGGCAAGTATTGTTTGTAAGTAACGCTTTGAAACAAGCTAAATTGGGCTATGATATGCTGTCTAATTCACTTAGAAACGTGGTCAAGTCTAGTAAGTTTTTAAGACCACAACTGAAAATTATGAACTCTAAGATTCAGCACTTGCCCTCTAATTCGTTCGCTATGGCACTGGCTAGTGAAACCAGCACGCTAGATGGGTTTGCACCAACAACCGCAATTCTTGACGAGTGGCACGAAGCAAAAACTCGTAAAACGTCCAACGTCATTAAGTCAGGAATGACCCAACAAAAGAACGGCTTATTGTGTGTTATTAAGGTGCTGTTCGGATTCTATCGTGTTTCCCTATTAACCTTAGCAATACGT
>N_449
TTTTTTTAGCCTTGGTTCGTTACGTATTGCTAAGGTTAATAGGGAAACACGATAGAATCCAAGCCACACCTATTCGTATCTGGGGGTAAGGAAATGGCTCAGATTGGAATTATGAAAAAGCGTTACCCAAAGATATTCATGGAAAGAACGTTTTTCCCTTGTAAAAGAAATGGACTTCGATTTTATCGAGATGTCGATTGATGAGACGGATGAGCGGTTAGCACGATTAGATTGGTCTGAAGAAAAGATAGCTGAGCTGAGAGAAGAGATGTTCAGCTCCGGTGTACGTATCCATTCGATTTGTTTAAGTGCACATGGATACCC
>N_450
TTTTTGTGCCTGTACTTCGTTCAGTTACGTATTGCTAAGGTTAATAGGGAAACACGATAGAATCCGAACAGCACCTTTCCTTTTATCTTGAATTCAGTGACGTCTGTCACCCATTTTTTATTGGGTGTATCTACTGAAAAATTTCGTTTTAACACATTCTTGGCAATTTTTCCTACTGTTCCTTTATAAGATTTATATCGCTTTATTCGGATTTGACAGGTAAGTCCCATTTGGGACATTAATTTTCTAACTGTTTTATGATTGATTGTATATCCTTTCATCTTTAACGCTAAAGTGACTCTACGATAACCATAAGAGTTTCTTTGATTCTTTTACAATCGCTGTAATTTCTTGCTTTATCTTGCTATATTTATCTGGCTTATCTAATTTTTTTACCCAGTAATAATAAGTTGACTTCGCTAATTGTGCAATTGAAAGTAATAGATTCAATTTAAATTCTTTTTTGAGCTGAAGGATTGTTTTAACCTTGATTTCTTCTTGCTCAAATCTTGTTCTTGAATCAAGGTTTCTAACTTTTTTAAATATGCGTTCTCTGCTCTTAAACGAATAACTTCTTCTTCAAGAGACTCATCTTTAAGTTTTTTAGGAATGTTTAGCTTGGAATTCATACTAATTTTTCTGCCCCTTTTTTGGCTCTCAAGTGAAGAAGCACCGCCTTCTTCATATTGCTCTATCCATTTACTTAGAGTTCTATTTGAACCGATATTAAATTTTTTAGCAGTTTCTTGGATAGAAAGACCATTTGTTTCCATATATTCTATAACATCAAGTTTAAATTTTGTAGTGTAGCTTTTGCCACCTCCAACCAAGCCTTCCCAACCATGATAGTTATAAATCCTTACCCAATGTCTAACCAGTGTACGATTTATTTGATATTTATGTGC
>N_451
TTTTTTTTTACTTCGTTCAGTTACGTATTGCTAAGGTTAATAGGGAAACACGATAGAATCCGAACAGCACCTTCATTTTTATTATCCCACATTGCCCATCAAAAATATAATTACTTTTTTTTAGAAATTCAGGTTTAAAAGAATACATTGAGGCATTCATTTCAAAAACTTCAGGTGTCTGTTGCCTAGATGTGTATCTTGATTTATTAACTATAGTAACTTCATTTTCAATTCTTTTTACCATATTAAAATAGGGATTACGTCTTGCAGAAACAACTGAAAAGTAGACGTCTTTATCTAAATTTTTTAGATGTTCATCTATTAATTCTTCAAGATTAGAAACTTCACGTAAAGGTGAAGTCAAATCTAAATCTATAATTAAATCAAATATATTATCTTCTCTTTTCTAGTTGTAAGAATGAATCACGTATCACTTCAATTTTCCCTACAGTATCTGTAGCTAATTCAGGTTTACGTTCTACAATTTTCACAGACGGATTTCACAGTCGTCAATTCTATTAACTCATTACTGTCCGTATTCAAACAAGTCGTGCAATTATGTTCAGGATGTTTTTGTTGATAGATATATTATCATTGCTAAAGCGAAATGGACTAGGGGCTTTCCTGCCAAATATTTCAAATTTTTATTTTTGACTAGACCCAGCTCTACCACAAATAGTAAATAAAATTTCCATTTATTTCTCCTCAGCTATTTTCAATACTTCGTTTGCATGATATAAATCATTCCAGTTTTCTTTGCCTGTTACTACGTTTTCAAAGAAATATTTCAAGGTGCTGTTCGGATTCTATCGTGTTTCCCTATTAACCTTAGCAAT
>N_452
TATGTCCCTGTACTTCGTTCAGTTACGTATTGCTAAGGTTAATAGGGAAACACGATAAATCCGAACAGCACCTTTAACCTGAGTATTAAGAAACAAACGGCAAAATAGTTCCTCATATTTTGCCGTTTTTTGACTAATACCGAAGGTCAGCTGATTGAACACCGTGTATCAAGAGGTCTTGAGCCTGCCGTTTAACTCTGAGCCACAAGGAGCAATTTCAAAAAATAAGCCTGATATTTTTCGTTTGGTTGGGCTTATTACCGCAGATGCAAGCTTTTGAACACCGTTTACCAAGAGGTTGTAAAATTAGCGTCCTGACATAATCTAATACCGAGGGTCAGCTGATTGAACACCGTGCTCTCAAGAGGTCTTGAGCCTGCCGTTTAACTCTGAGCCACAAGGAACGATTTCAGAAAAGACGGCTTCTTCATGTTTTATAAATATTGTGACTTGTGGCCGAGGAGTTGGCAGGAGAACACCGTTTAAGGAAGAAGTTGTGAAAAAGCTGTCCTGCATCAAGAAAATGAGCTGCGACTAGAATTTTGTCACAGCCTCTTTTTTTGTACGAATACCGAGAAACTGGCTTTTGAATACCGTGGAGTGAAGCGGTCACCACAAGACTTTTATCTCTTCATTAGTTTAATCGCTTACATCGCAGCGGTTTTATGCTGTGAAAAGTGGACAGGTGCTGTTCGGATTCTATCGTGTTTCCCTGTAACCTTAGCAATATA
>N_453
AGCTGTTTTATTGTTTTTGTTCTTTGGTTCAGTTTTGTATTGCTAAGGTTAATAGGGAAACACGATAGAATCCGAACAGCACCTATCATACTGAGAGATAGATTGACAGACCCTCTTAAAAATAGTTTAGCAAATGTGATTTATGATATATTACGAGAGGCTGATAAAGTTTATAGTAATTATAATGGAAAAGTCTCATGGGTAATATATTCTTTTTTAATTAAAGAGTTTTTTAAAGAACAGATAAATAATAGCTATGAGTTGGGTTATCATTTTACTGTTTATTATGAAGATATTATCAAGAGGTTAGAAGACTTGGAGTGGTATGCTTATTATGATTTATTAGAGGTTTTTGCAAGTGCTAAAATCTTGGATAAAAGAAAAGAGAGGAAGTAAATAAAATTCTGGAGTCGGAAAATTCTGGTTACAGATTAAGCGAAAGCAATGAAGGTGCTGTTCGGATTCTATCGTGTTCCCCTATTAACCTTAGCAAT
>N_454
TTATGTACTTCGTTCAGTTACGTATTGCTAAGGTTAATAGGGAAACACGATAGAATCCGAACAGCACCTAACGATTTGGTGATAAACGACGCACAGAATTACTAGTCGGTGAGGTCTTAAGTCTGGAAGATGAAGAT
>N_455
TCACAATGAATACGTGTTTATATTGCGAACCTTGGAAAATACAATGAAGGTGAGTTGGTGGGGGCATGGTTTACCCCACCCGTCGATTTTGATGAAGTGAAAGAACGGATTGGATTAAATGACGAATATGAAGAGTACGCAATTCATGATTATGAACTGCCTTTTGAGATTGATGAGTATACACCAATTGAGGAAATTAATCGGTTGTGTGGTTTAGCGGAAGAGCTTAAAGGAACGCCAATTGGTGAGGTCGCTTCAGAAGGTGCTGTTCGGATTCTATCGTGTTTCCCTATTAACCTTAGCAAT
>N_456
GTTATGTGCATTACTTACTAACTCACTACGTATTGCTAAGGTTAATAGGGAAACACGATAAATCCGAACAGCACCTGTTGACTATGAGCCTGCTCTCATTTGTATATATAATATACCAAAAAAAGGTTGATTTGTCCAATACTGTGGGTGATTATAACCGTCTTACTGTATTATATTATTATATAATACAATCAAAAACCTAACCGAAAATTTAATAACGTTTCACTGATTTCATCTTCATTAATTCCGATGTAGCGTTTGGTAATGTTCTCGCTGCTGTGACCAAAGATTTCCATTAAGGTGGCCACGTCTTTGGTTTTCTTGTAATAGTCGTAACCAAGGTTTTTCGTAGGGTGTGGGTGCCAATATCGTCCCTTCCTAACAGCTTCGCGACCTTTTGAAACATCTCATAAGGTATTGACTTCTAAATGGCCACCTTAGTACTGGGAAACAAGTAAGCCCTAAGAGTAGTAGCCGTGAATCAAGTCCTGTAAGCTGCTTTAAGTATAAAATGCGTGTTTTGTCCTCTCTTTATTCCACGATGCGCGGGTTTTTTGAGGTAATCACGTCTTTTTTCTTGAGTTTAACGATGTCGGAATTAATGAAGATGAAATCAGTGAAACGTTATTAAATTTTCGGTTAGGTTTTTGATTGTATTATATGTAATTGGTTTGACGGTTATAATCACCCACAGTATTGGACAAATCAACCTTTTTTTGGTGGTTTATTATATACAAATGAGAGC
>N_457
TGTGTTACTCATTCATCGTATTGCTAAGGTTAATAGGGAAACACAATAATCCGAACAGCACCTTTATTTAATTTTTTTGTTACCTTGTTTATTCTATTGTTTATTTCCTTAGGGTATTTTGTCAAGATATTCTTGTTTTTTAAGGCGGAAAAATTAATTTTAATGGATATAACTAAATATGTTTTGATGATTGATGATATTTTTTTAGAGTCTTATATTATTTACTTATGGGTAGATAAAGAAGACGGAGGTAAAGAAGTGATAGGGGGAGAGTAACAAATTATAGTAAAGAATATTTGCTGTTCAAAAGTATGGTATACGTGAGAGTGGAATGAAGAGGTGCTGTTCGATTCTATCGTGTTTCCCTATTAACCTTAGCAA
>N_458
CTTTGTTCTGTTTGTCTACTCGTTCAGTTACGTATTGCTAAGGTTAATAGGGAAACACGATAGAATCCGAACAGCACCTAATCCCTTTTGGTTGTCTATGAAGCTTAATTCTTACTAATGACTTCAATTTAGGAACTTTGATGAATTTACTATCAATCAAAGCAACTGTACCATTTTGATTATTCGTTGTATAACTCTGAACAGGATTTTTCTTTACTTTTGAAACGTGGAAATCCAACGGATTTATCCCGAAAAAAATTCTTGTATGCTTTATCTAAATTAAGTTGGGCATTGGCTAAAGCAAGGCTATCAATTTCTTTCAAAAACGGAAATTCTTTCTTGTATTTAGCTGGTGTCAGGTGCTGTTCAGTTCTCTCGTGTTTCCCTATTAACCTTAGCAATA
>N_459
TTATATAACTACTCGTTCAGTTACGTATTGCTAAGGTTAATAGGGAAACACGATAGAATCCGAACAGCACCTCGAGACCGGAGCATGTGGCTAGGTTTGTAAGAGAAAAGATTAATGCTAAAAATGCTCATAAAGCACGGTTATCTGGAGTTGAGGAAGTCGCCAAGAGATTTAAACAAGATAAATTGTTTATCTGTCAAGATAGAGTGATGAAATTTCGGGATGAAATTTAATACATTTGGGACAAGAAAAAAGGCAAGACTACAATAAAAGAATATGATGATGTGCTAGACTCCGTTCGATATGCGATATATACTCATGAGCTTCTTAAGAAACCAAAAGTTAATGTCAACGAAAAGATTAAACGTATTAAACGCATGTTTTAAGGAGTGTGAAAAATGGATAAGGTAAACGAGTTTGAATACGGAGCTGATATACATTATTCTAATGACGTGAACACAAATTATGTAAAGTTTAGCGTAAAAACATACAAATCTTCACTATAGATTTAGCTCAGCAGAAGATTTACTTAACGATTTAGATACTTTGGCCAGCAATGATAAAACATCATCATGAATATCAGGTAAAAAGGCTAAGTGTATTAGATGATTAGGTGCTGTTCGGATTCTATCGTGTTTCCCTATTAACCTTAGCAAT
>N_460
TGTTATCATAATTACTTCATTTCCAGAATACATATGCTTAAGGTTAATAGGGAAACACAATAGAATCCGAACAGCACCTACACTTTTAGTTTGGATTCTCCAAAAAAGCTCGTATTTATTTTGACAACGAATGATGGGACAGAAGGGACAGCTAAACCAATTGAATTTTTTAAAGCTGATTGATGAATAGTTGTTTGATATTACAAAACAATAATTTCACCCGAAGGTGAAACAAGCGAAACTTTACAAAAAGTGGCTAGCATTTGCTAGCCTTTTTGTATTGTGGAGCGTGGGTTTTGAGGGGGATTCAAGGGGGAGCTTGCGCCCCTTTGAAAAGCGGTTATTTGCACCAAATACGTAGGTATTTGGCTAGCAAATATAGAGCTTGCCAAACCCTTTTAGTGAGCTTTACTCATTGTACCTTTTTAGGTAC
>N_461
TGTTTATGTAACCCTACTTCGTTCCATCGTATTGCTAAGGTTAATAGGGAAACACGATAGAATCCGAACAGCACCTATCTTCTCAAATGTCCGCAAAGCCTTATTTTATCGGCTCTACGGGCATTTTATTGTGGTAAACCTCGCATATCTAGGTCTATCTTCTTATATTTTTCCTGTCAATCGTGGTTAAAATCGTGGTAAATACTTCTATGCGATTAGACGCTGAACCTCTGATTTTGCGGTATCTATGGACGCATGAGCGTACCAGTTCATTGTGATACTGATGTTTGAATGCCCCATGATATACTGTAAATCTTTCGGGTTCATGTTCTTGCTTGCCAGCCTTGTGCAGAATGTATGGCGTAGCGTATGCGGTGTAATATGTGGCAAGGGATTGTCCTTGTGGTGCTTGTTGTATTTCTTTACCATACGGATAAATAAGGCGTTATAATCAATGGCAACTTTTGGATTACCTTTCGATTGATGAACGCAAAACCGCTGTGTCCGTCTACCTCTATCGACTTTATCTTTGGTCGGCTGTTGATAACCCGTTGAAATGCCTGTATCGTTTCTTTGCTTAATGGCACTTGCCTTATCCCGCTTTTCGTCTTAGGCGTTTCAATATAATAGCCCTGTTCCTTACTCTTTAGTAACTGGTGGTCGATAATCACAACTTCATTCTTGAAATCAATGTCGGCTACTGTCAGTCCGCACAGTTCCGAGATACGAAGTCCTGTCTTTAACAGTATCAGCACATCATCATAATGCTTGTGATACACGTTGTCCGTCTTAATAAATGACAATAAGGCTTGCTCCTGTTCCTCTGTCAATGCGACTTTCTCTTTGGTATCATTTTCTATGACTTCACTTAGCTTGAAATCAAAAGGGTTTTTCCTCACATAATCATCTTGTATGGCTATGTAGAATGACGCTTTTAACGAGCGTTTAGGTGCTGTTCGGATTCTATCGTGTTTCCCTATTAACCTTAGCAA
>N_462
TTATAACCTACTTCGTTCAGTTACGTATTGCTAAGGTTAATAGGGAAACACAATAAGAATCCGAACAGCACCTTGTTAAAAGAATCGTCATTCCTACTGCCTTTGACAACTCCACAATCAACCGGATGCTTTCTTTTTTTCTTGTTTCACTTACTACAAAGCCGCCTAAGACTAGTAAGCCAACGGCTATTACACTCATAAAAGTGGAAAGAACATGTGTATAAATGAGTAAGCTCATACTGACTGCTAATGGAATTGCACATGGCTTTTTCTCATAAATCAGTGCGTAAGCATAATACACATGTTCTTTCCACTTTTATGAGTGTAATAGCCGTTGGCTTACTAGTCTTAGGCGGCTTTGTAGTAAGTGAAACAAGAAAAAGAAAGCATCAGGTGATTATGATGTGGAAGGGGCGGGAGTAGGAATGA
>N_463
TGTCTATACATATTTACTTCGTTCAGTTACGTATTGCTAAGGTTAATAGGGAAACACAATAGAATCCGAACAGCACCTGAGTAATTTTCTAGTATGATTATCCATTGAGAGACTCCTTTGGTAGGATGACGTTTTGGTCGACTAAATTTTACCAAAAGTGAGTCTCTTTTTTGAGTTGAAACGAAGAAAAAGTGTTAGTAGAAAATCGCCTTCGAATTTCCCACCAACACAAAATATTATAGAAGCAAAATCAATTCTACCTTAGATGTTCTTATATCACTCTATCAGTCCTATTTGACAAAGAGCCAAGAAAAAGACGTTGGTCGTCAATGCTGTTCTCTCGCCTACTCCTCGTGCTTGTAGAAGTTGTGGTTCTATAATATTTTGTGTTGGTGGAAAATCGAGGCGATTTTCTACTGACGCTTTTTCTTCGTTTCAACTGAAAGAGACTCACTTTTGGTAAAAATACCATCAACCAAAACGTCATCCTACCAAAGGAGTCTCTCAATGGATAATCATACT
>N_464
GTTATGTTTATTGCTAACTTACTTCGTTCAGTTACGTATTGCTAAGGTTAATAGGGAAACACAATAATCCGAACAGCACCTATTAGAAGAAGCAAACGAGGATGTTAAAAGAATACCATATAGTTACCAAACCAAGAAAGTTCTCGTCAAGTTCGCTGGTACGAATCAAATCAAGTGAAAAAAGGGACTGTGAAAAAAATTGTGTCATAGTTAGTCACTTTTTCCGAACAAATAGTGTTCAATCAGCTGTCCTTCGGTATTAGCTCAAAAAACGGCAAAATATGAGGAACTATTTTTCCATTTGTTTCTCTAATACTCAGGACAAAACACTGATTTTACAACCTCTGATAAACGGTGTTCAAAAGCCAGTTTCTCGGTATTAAGCCAAATTTATGCAAAAATGTCGAAACTTCATTAAAATTTTCTTTAATACTCGAAACTAAGCGACTTTTTCACAACCTCTGATAAACGGTGTTCAAAAGCCAGTTTCTCGGTATTAAGCCAAATTTATGCAAAAATGTGGAAAGCCATTTTCACAAAATTTTTCTTAATACTCGAAACTAAGCGACTTTTTCACAACCTCCTGATAAACGGTGTTCAAAAGCTTGCATCTGCGGTAATAAGCCCAACCAAAC
>N_465
ATCTTTTACATTTACTTCGTTCAGTTACGTATTGCTAAGGTTAATAGGGAAACACGATAGAATCCGAACAGCACCTTTATATATTCTTCTAAAGTTCCCCATTTAATCCAGTCAATTGTTGAATTAGTGATAGTTGATAATAATTTCAGCTTTTGTGGATTTGGTAAATTGGTCCCACGTTCCCAGTTGGATATGGTCGCACGTGGTGAATTATCTATTTTCCTCCAAGTTCTTCCATAGTAAAACCACATGAAAGGCGTAATTGTTTGATTCGTTTTCCTGCTTCTGAAGGATTTGGCTTCATCTTTTTTCTCCTTTTTATTTTTAAAGATAGTATATCATATTTATAAAATAAAAGTATTTAAAAGTATTTACTTTTTATCTGGAGTATGATACTTTATTCTTATAAATACAAATAAATACATTTTTTTACGCAATTTGTATTTATTTGTACTTATAAAGGTAGAGGAGTTATAGAATAATTAATTAAAAAGGAGAGGTTTTTGTGGAAGCAATAAAATTAATGATTTCAGAAGAACAGGAGGAAATGTTTCTAAAGCAGTTGGGTGTACTCAGGATTCTATCGTGTTTCCCTATTAACCTTAGGAATACG
>N_466
CTTTTTACTACATATACTCGTTCAGTTACGTATTGCTAAGGTTAATAGGGAAAACACAATAGAATCCGAACAGCACCTCTTTTGGTGATTTTTCTTCTTTTAAAGAAGAATTCAAAAAAGCAGCCGCTGGACGATTTGGTTCTGGATGGGCTTGGCTTGTAATGGAAAATGGAAAATTAGCTATTACCTCTACTGCAAATCAAGATTCTCCATTGATGGAAGGAAAGACACCAATTCTAGGTTTGGACGTTTGGGAACATGCTTATTATTTGAAATATGAAAATATTCCAACCAGATTATATTGCAGCATTCTGGAATGTTATTAATTGGGATGAAGTAAACAAACGTTTCGAAGCAGCAAAATAACCATTTCCTCCGTCATATGAGTCTAAAAATAATTTGGAAAATAAAAGAGCGAAAGCTTGCTAGCGTTTTCTAAATTGGGTATAATGTTCTTGCAAGGTTACTTGCAAGAATTTTTTTGGAGGATATACATTTATGGAACACGGAACGGTTAAATGGTTCAACAATGAAAAAGGATTTGGGTTTATTACAGTAGACGGCGGAGATGACGTATTTGTTCATTTCTCAGCAATTCAAGGAGACGGCTTCAAGAGCCTAGAAGAAGGTCAAGAAGTAGAATTCACGATTGTTGAAGGTGCACGCGGACCTCAAGCTGCTGAAGTGACAGGTGCTGTTCGGATTCTATCGTGTTTCCCTATTAACCTTAGCAA
>N_467
TATGTCCTGTACTTCGTTCAGTTACGTATTGCTAAGGTTAATAGGGAACGCGATAAATCCGAACAGCACCTATTACAGGCGATTCAATCGAGCGTTTACCAGTATGAGCCGTAAGAATGGGAAAACGTATATCGCAAGTGGCATGGCTGCCAATGCGTTGATTATGGAACAAGAACCAGCAGAAGCAAGGCAAGTATTGTTTGTAAGTAACGCTTTGAAACAAGCTAAATTGGGCTATGATATGCTGTCTAATTCACTTAGAAACGTGGTCAAGTCTAGTAAGTTTTTAAGACCACAACTGAAAATTATGAACTCTAAGATTCAGCACTTGCCCTCTAATTCGTTCGCTATGGCACTGGCTAGTGAAACCAGCACGCTAGATGGGTTTGCACCAACAACCGCAATTCTTGACGAGTGGCACGAAGCAAAAACTCGTAAAACGTCCAACGTCATTAAGTCAGGAATGACCCAACAAAAGAACGGCTTATTGTGTGTTATTAAGGTGCTGTTCGGATTCTATCGTGTTTCCCTATTAACCTTAGCAATACGT
>N_468
GTCCCTGTACTTCGTTCAGTTACGTATTGCTAAGGTTAATAGGGAAACACGATAGAATCCGAACAGCACCTCCATCAAACGTTCAATTGACTCAACTTCCTGATTCCTAAAATTATTCCAAATCACTCGACCATTCTCTTTATCTGCTCGTAAACCCTGCTGTTGCAAGGCTTTGTTAAAACTTGGTTGCTTTTGAACACCCCGTTTATACCCTTCAGCAACAGGAACAATATTCAAATGCAGGTGCGGACTTACTTCGTCATTATGAATAACAGCATTGTAGACGGATAAATTAGGAGACCCGTTCTTTAAATTCTTTGAAATATTCAACTAAAATTTTGTTGGCAATCACTCGATTTTGTTCTGCTTGTTGTTCCGATATGCCAGTAGAAGAACCATCATCACGAGTAGTACGAAAAGGCAATTCGTCAAGAGTACCAATTTGCACGATAAATTCTCGCTGTGGTTCCAATTTTTTATCCTTGCGAACCACAGCGAGAATTTACTGCGTCAAATTGGTACTCTTGATGATTTTCGTACTACTCGTGATGATGGTTCTTCTACTGGCATATCGGAACAACAAGCAGAACAAAATCGAGTGATTGCCAACAAAATTTTAGTTGAATATTTCAAAGAATTTAAAGAACGGAATCCTAATTTATCCGTCTACAATGCTGTTATTCATAATGACGAAGTAAGTCCGCACCTGCATTTGAATATTGTTCCTGTTGCTCTTGAAGGGTATAAACGGGGTGTTCAAAAGCAACCAAGTTTTAACAAAGCCTTGCAACAGCAGGGTTTGAGCAGATAAAGAGAATGGTCGAGTGATTTGGAATAATTTTAGGAATCAGGAAGTTGAGTCAATTGAACGTTTGATGGAGGTGCTGTTCGGATTCTATCGTGTTTCCCTATTAACCTTAGCAATACGT
>N_469
ATGTGTAGCCTTTCGTTCAGTTACGTATTGCTAAGGTTAATAGGGAAACACGATAGAATCCGAACAGCACCTGAGGACTGGCTTTTGCCTCTATTTTTGTCTTGATTGCTGTTGCTACCTTGATTGTCAGTCTTACTACCTTACTACCGTTTTTTCCACTGTCTTTTTTGTTGGAAGAAACAACTACATTAGTAGGTTCACTAGTATTACCAGATTCATCAGTTGCAGTTACTATCACTTTTGTCCCTGCCTCTAATTTAGGAACTTTAACTGTAAAATTACCATTTTTATCAGCTGTCCCATGGTGTTGGCTTCCGTATTGGT
>N_470
GTTATGTGTAAGTTGTTACTTCGTTCAGTTACGTATTGCTAAGGTTAATAGGGAAACACGATAGAATCCGAACAGCACCTTTGTTTGCCTTTAAAATGATTCATTACTCTGTCCTCTCTGTCTTTTTTCTCAATTTTACACTAAAATAGATTTTTTGGAAAACTTTGCAACAGAACCTTTGTATGAACCTTTATTTCTACATTTTTTCTCAAGCACACTACTGATAATGATTAAAATAATCAGCTGATTGCAATGATACTTCCGACAATAATAGCTGGAATGATGTAGTCTAAACAAATAAATATAACTGTTGCCACCCCTAACAGTATTGTGTTAAACATATTTGTTATATTTCCCGCTTTTTCTTTGATTATGATATTCCGTTCGTCCATAACATTGATTTTGTAGTCTGCATCATTTTTAATCATTTTATCATGCAAAATTTGAACATGAGAAACGCCAAAAACGGCACTGAATAAAATAGCAAGTCCAATATCTACCATTTTAGGAAAATCTGTAACCAAAATTGTCACAATCAAAAACAACGAAACAATATAACCGATATACCAAATCTGACCCTTATTTTTCATCTTCACTTTCCTCCTCATAGATAAAAATTTCTTCAATGCTCATTTGAAAGTACCTTGCAATTTTAAATGCCAATATAATAGAGGGATTATAACGTCCATTTTCTAAAGAACCTATTGTTTGACGAGATACTTCAAGAGCAGAAGCTAAATCTTCTTGTTTAATTCAGGTGCTGTTGAAATTCTATCGTGTTTCCCTATTAACCTTAGCAAT
>N_471
TGTTTATGTGCTAACTTACTCGTTCAGTTACGTATTGCTAAGGTTAATAGGGAAACACAATAAATGCAACAGCACCTTCTCCTTCTTTATTTTTTTCAAGAATAAACACCTCACAAAAAAATTGGACAAAAACATAAGAAAACGTTTCCTGATAGTTTGCCCATTAATAACATCCTAACTTAGAATATCTCAAAAAACAACGTGTAGACAGAAAAAGTACAAAATTAGCAAGAAATGGTTGTTTGTATTGTTAGAATTTTTAGAAAATTATACCTTTAGTTTCTTTGCATAAAATGATACAATGATTGTTAAAATTGTGAAAGGGTGGTCATTTGTAG
>N_472
ATGTTATGTCCTCTCTTCGTTCAGTTACGTATTGCTAAGGTTAATAGGGAAACACGATAGAATCCGAACAGCACCTAATGAAATTCTGTTCTATAAGCAAACGGCAGTTAAAGGTAAGAGTAAGGATTTTCGAATTGAAACTACTAAGACAGTTAGTTCTGCTAGACGAGTTCTAGTAACTCCTCTAGTTATGGAAAAGCTACAACAGTTGATTAAGGCTTTGGGTGAGATGAGGCAACATTACAGGTTTATTATAGAAGAAACATATTTGTTTGTGTATCTTGATTCTAGTAAACGTGGTGTTCCTTATCATCAA
>N_473
TGGTTTTGCGTATTCATTCCAGTTTACGTATTGCTAAGGTTAATAGGGAAACACGATAGAATCCGAACAGCACCTATGACAAAGGCATTGTAACAATTGACCAAAAGAACCACGAGGACAATTACTTGAAAAATAAAGGTCACTTTTTTTGGAGACAAAACCCTGCTAAATCTTGCTCCCCACAAACCTCCAATAACTAGGCGGCGGGGATAACATAAAACAACATAGATAAATCAAAGCGCATAAAGCTACTTGTTAAAGCAATCGTTACCAATTTTGCCAGTTGAGAAAAGAAAATCGTAGATAGAGAATATAGTGTTGCTTCTTTTATTGGCAATGCAAACATCAGCATCAACAAAGAAACATTGACTGGTCCACCACCAATACCTAAAAAACTAGCTAAAAAGCCCAGAACCCCCCCACATATAAGGTACCAAGTCCATGACGTCAAATGAAATTTAGGTGCTGTTCGGATTCTATCGTGTTTCCCTATTAACCTTAGCAAT
>N_474
ATTGCCTGTACTTCGTTCAGTTACGTATTGCTAAGGTTAATAGGAAACACGATAAATCCGAACAGCACCTATTTCTATATTCTGTACCATATATTGCAAAGGGTTTCACTAAGTTCATAACCGAAGCGAATTAAACAACTTTTGTATAGAATAACTACCTTTTCTATTTTTCCATTGGTAATTCTATCTATTAATTGGTTTAATCCTTTTGTTGTAGTTGATTCCACTACCAAGATGATTCTCTCGAATTTTAAAGCTTGAAGATGTATTGCTATTTTTGCTAACTGGCGTATTTGCAACTATTTTTCCCTTCTATTCTTCCTTCATTGATTCCCCTCTAAAATTACTATCCATAAAAAATTGCATAAATGACAATAGTATTTATATTAGTCATACTGCTTTTAACACAGCAAATTCCAGAAAAACATTCGTTACATATTTGTGAATTTTTCCAAAAAATAACATTTTTATAAAACGACGAAAAATAAATCACTACCAGTCAACTTCTATAATATTACCAAATAACAAACTAACTATCCATCAATAACGTGTTTTATTTTTTAAAATTTCTATAAAAAAAACAATCATTCTTAAAAAGAATATATAAAAATAACAATAACCTTTGTGATTTTTCTTGTTTGAAGAATGTTAGAAGAAAAATCTCTAAATACTTATAATTATTTTATAAGCAAAAAAATGCTATCGGTAGTATCACCGATAGCTGAGGAAAGTCACAGTAGGGACTATTTGATTAAAAAATATGTTTATTCAATCCATCTATTTATTTTTGCCTTATTAACAAGGTGCTGTTCGGATTCTATCGTGTTTCCCTATTAACCTTAGCAATACGTA
>N_475
AAATAGGTTCAGCTTTTACTTCTATCGTATTGCCTATTACAGAAGTCTTTGCATAATAAATCCGTAGACGCTGTTTTGCTCGATTTTCATCTACATAACACTGAATAATACGTCCTTCTACAATCAAATCTGCATTAGTTCCGCTTATTGGATAAGTACCCTGAAATATCTCGGCTCCGTTTAATTTATTGCTAACAGTAGCTGTTAACCAGTCTGACAAAGCGCCTAAACCTTGCGTATCATATAAATAGGTGCTGTTCGGATTCTATCGTGTTTCCCTATTAACCTTAGCAAT
>N_476
GTACTGTAACTTACTTCGTTCAGTTACGTATTGCTAAGGTTAATAGGGAAACACGATAGAATCCGAACAGCACCTAAACGGTATGATATACTATAGGAGTAGTTTTTGTTCGGTAATCTGTGGTAGCTTGTTTCAAATAAACATCTTCCAGATATACACCATTCAAGTAATTGCAAAATATGTGTTGATACACAAGGAGGATTTTTATTATGGAAACAGGTACAGTAAAATGGTTTAACTCAGAAAAAGGATTTGGATTCATCACTGCAGAAAACGGAAACGATGTATTCGTTCATTTCTCAGCTATCCAAGGCGACGGATTCAAAACTTTAGAAGAAGGCCAAGCAGTAACTTTCGATGTTGAAGAAGGCCAACGCGGACCTCAAGCAACAAACGTTACTAAGGTGCTGTTCGGATTCTATCGTGTTCCCCTATTAACCTTAGCGATAA
>N_477
TATGTCTTCATCTCTTGTGACAGACGTATTGCTAAGGTTAATAGGGAAACACGATAAATCCGAACAGCACCTAAAAGCATCAAAAGTTTCGTTGTACTTTCGAATCAACTCTTCTAATTGCGAAACATATTCATCGGCTTGGCCTTGCGAAATGTCAGACACTCCTAGTGAGAAAAAAATGATATCTTGCGTTGTTAAAATTTGATTGTCTTTTCTATATTCTACGTAGCAGTGTTTATAATATCCTGCTTCACTCATAAATGTGCCATCAAGAGAAAACGTGACTTCTTCACTAGTTACACTAGTTGCAACATTATCTACGTAACGGTTAGATGGTGTTGTTCCTTTTAAAGTAAATGTTCCGCCACTCGTATCCATCTGCAAGCCATTTAGAAACGGTTTAACCGTCACCGTAATCCCTAGGTGCTGTTCGGATTCTATCGTGTTTCCCTATTAACCTTAGCAATA
>N_478
GCATCTTGACCTTCGTTCAGTTACGTATTGCTAAGGTTAATAGGGAAACACGATAGAATCCGAACAGCACCTCGAACAGATGCTAGTTGTTCAATCGGTTCGTGCGTTGGTCCGTCTTCTCCGACAGCAACCGAGTCATGTGTTAAGACGTAAACAACAGGAGTATGTTGGATTGCTGCTAAACGAACTGCTGGTCTTAGATAATCGACAAAGACAAAGAATGTTCCACCGTAGATACGAGTTCCGCCATGAAGTTGGATACCATTCATAGCCGAAGCCATTGCAAATTCGCGGACACCGAACCAGATGTTGCGTCCTTCATAATGTTCAGGAGTGAAATCTTTATCTGCAGCCACCATTGTATTATTGGAACCTGACAAGTCCGCTGAACCACCCCCAGAAGCTTGGTATAGCTTTCGATAATTCTTGGATGACTTCTTTACTTGAAACACGGCTTGCTTGACTGCTTCCAACTTCATAAGTTGGCAATTCTGCATCCCAGTTTTCTGGTAGTTTGCCATCAAAAGCATCTTCAAATTGTTGTGCTAATTCAGGATAAGCTTTTTTATAATTGGCAAACATTTCATCCATGCATCTTCAGCTTTTTGTCCTTCTTCTATCATCGTTTGATGGAAGCGGGCAGCTACTTCTTCTGGAACAGTGAAATCTGGATACTCCCAACC
>N_479
CTTTGTTCTGTTTGTCTACTCGTTCAGTTACGTATTGCTAAGGTTAATAGGGAAACACGATAGAATCCGAACAGCACCTAATCCCTTTTGGTTGTCTATGAAGCTTAATTCTTACTAATGACTTCAATTTAGGAACTTTGATGAATTTACTATCAATCAAAGCAACTGTACCATTTTGATTATTCGTTGTATAACTCTGAACAGGATTTTTCTTTACTTTTGAAACGTGGAAATCCAACGGATTTATCCCGAAAAAAATTCTTGTATGCTTTATCTAAATTAAGTTGGGCATTGGCTAAAGCAAGGCTATCAATTTCTTTCAAAAACGGAAATTCTTTCTTGTATTTAGCTGGTGTCAGGTGCTGTTCAGTTCTCTCGTGTTTCCCTATTAACCTTAGCAATA
>N_480
GAGAGAGAGAGAGAGAGAGAGAGAGAGAGAGAGAGAGAGAGAGAGAGAGAGAGAGAGAGAGAGACACACACACACACACACACACACACACACACACACACACACACACACACACAGCCGTAGAAAAGAGCAGTTTCAAAATGAAGAATCACTAGAACGCTTTCTAGTCAGCATTTTTGATACATACAATCAAAAATTTCTAAACAGAAGCCATAAAGGTTTTCAACAGGTAACCGATACATTAGTTTCAATGTTTTCGTAACTAATTATTTTGCAGGAGGACAATTTATTTACACAAAATTATTGACGCTCCCGTTGCATCGTGATGATAGGTATGACAAGAATTAGCAAAAGAAAAAAGTTTTTCACCAGTACGTTTGTTCATAAAGACGTTTCGCCAATTTTGGCTAAAGGGATTTTTTTATTGGCTATTTGCTTGGATAGTTAGTGTGATAATGATTTTTGATTGTTTCTTTTTTATACGTTTTTCTTATGGAAAATGGTTGATTCCGTTGTTTGTTTTACTTGCTTGTTTATCAGTTTCCTTTAGCATCAACTACTGGTATTTTCAGGTGAGAAATCCAGCGTCGAAACCAAATCAAGTTCTACGGATAGCGTTCTACTATACGTTGAAAAAATGGTATGTGAGTTTACTAGATTTTTTACTATTGACAAGTTTGTTCTTCTTCTTTTTCGTAAAGCCCCAATGGTGTATTCTACTAGGTCCTTCTATCGAGGTGCTGTTCGGATTCTATCGTGTTTCCCTATTAACCTTTAGCGAT
>N_481
TATTGGAAATTTGCTAGTTTACTTCGTTCAGTTACGTATTGCTAAGGTTAATAGGGAAACACGATAGAATCCGAACAGCACCTACGGTTTGGTGGTCGTCCTGAAAAATTGTCTGAACAAGATTTGGAATTACTGAAGACTTTAGTGGATAGCGGTACGCCTCTAAGACTTTATTGCGGAACGGTGGAACGTCTAGAACCACCATTTATCGTTATTTGGCAAAAATGGAGGAGAAAAATGGAAAGACAAATTCTCATTAGTTTTTGTCATTTAATGCTGAAAATTTTTGCCATTTATCTAGAAAAGTAGCAATCATATAGTAAATTTTTGTGAGTGTACTGATAACTTATTCTCAAATGTTGTAAGGATTTTATTCATTTGTTAATATTCTGAAACGGAACTCCAAAAAAGTCCGTACTCTAATTTGCAGTCTCTCACTCTTTTACAAGTGAGTTTTTGTCAGATTTTCAAATTAATTAGTAAAGTGGTTCTGTTGCAAAGTTTTAAATAAAGAATAAAATCCCTCGGTATCTATGATTTAAGCTGGGATTCCCAATAATACCTTGATTTCAGTACAGACCGAAAACCCGAAGAGAGTGCCTTCTTTTTCGGGTTTTCTTATATAATCCTCGAATGGCTTCCATGCCTTTAATCGTGGTAGAGGCAGTGCGTAAACTTCGATAGAATTTATTGCGTCTCTTTACTGGACGATGGTCTTGTTCAATCAAATTATTCAGGTATTTAATGGTACGATGTTCTGTCCCTTGATAAAAGCCGTATTCTTTTAGTTTCTTAAAGGCACTTGTAATAGAGGGGGCTTTATCTGTGACTACAACCTTCGGTTCATCAAACTGCTTCACTAACCGCTTAAGAAAAGCATAGGCTGCTTGTGTGTCCCGTTTTTTACGTAACCAAATATCCGAAGATTTAAGCCAACTGCATCGATGAGGTGCTGTTGGATTCTATCGTGTTTCCCTATTAACCTTTAGCAATACG
>N_482
ATTTTTTTGCATGTACTCGTTCAGTTACGTATTGCTAAGGTTAATAGGGAAACACGATAGAATCCGAACAGCACCTGAATCATGAATAACAGGTGAGAATCAAAAGACGAGGAAGAGCAGATAGTGGCTCTTCCTCGTCTTTTGTACTCCCAGTATTATTTGTTCAGAATTCAAAAAAAAGAGAAATTTTTTTGTTTTTTTACCTGTAATGTACATAAGAAGAGTTAAAACCTTTTGTTATTATTAGCATTCTAACAAAAAAATGTCTTGATTTATTGAAGCGCTTTCTATAGAATGAAAAACGAATAAAAACTAAAAAAGGCACCCGACAATTTAGTAGCAGCTAAATTGTCGGGGCTTGAAAAGTCAGCGGGAACTGACCAATCAAGTTGCCATAGTCAATGCTTGTGCATCGACGTGTATATTGTACCTAATTTCATACAGAATTACTAGTTATTTTTCTGTTTTTAGGGAAGAGCGCACACGAAGAAGCATGCTTATTTAGCTATGTCAAGGATATTGGGCAGTTGTCTGATATCCTTTTTTCTTTAGGTGCTGTTCGGATTCTATCGTGTTTCCCTATTAACCTTAGCAATA
>N_483
CCGTTTCTCTCTGTACTTGGTTCATTTACTGGTGTTCCCTAAGTTTAATAGGGAAACACAATAATCTGAACAGCACCTTAAGAACAATATAACCTATGTCTACTGCCCAGACAACTTCTCGCGACTCTAGCCATAGGAAGCTTGAGTAATTTCGATTTGATATCCTCATGTAACCATGTAAGTTG
>N_484
GTTTTTAGCGCTTCGTTCAGTTACGTATTGCTAAGGTTCATCGGGAAACACGATAAATGCAACAGCACCTAATGTACGGTCATCACTATACTCCACGAACCACGTCCAACATGACTAAAGTTCTGACTGAAGAAGTAAATGCCTTTAAATCCAGAGCCTTAAATGATAAGTATGTCGCTATTTTTATGGACGCTACTTACATTCCACTAAAACGTCAAACCGTATCCAAAGAAGCGATTTATATTGCCATTGGTATACGAGAAGACGGCACTAAAGAAGTACTGAGTTATGCGATTGCTCCAACTGAATCAACATACGTTTGGAATGAGCTGCTACAGGATATTAACTCCAGAGGAGTTCAAGAAGTCTTGCTTTTTATTACGGACGGCTTAAAAGGCATGAAAGATACTATCCATCAAATTTATCCTAAAGCAAAATATCAGCATTGTTGTATCCATGTATCTCGTAACATCGCTCATAAAGTACGTGTCAAAGACCGAAAAGAAATCTGTGATGACTTTAAGGCTGTTTATCAAGCTAACTCAAAAGAAGAAGCGAATACCTTCTTATCCGGCAAGGTGCTGCGGATTCTATCGTGTTTCCCTATTAACCTTAGCAATA
>N_485
ATATATCATGTACTTCGTTCAGTTACGTATTGCTAAGGTTAATAGGGAAACACGATAGAAATCCGAACAGCACCTATACAGCGATTTGTACTTCTGGAGAACCAGTATCCCCTTCATGGCGAGCGTATTCGTTGATGATTTCATTCTTGCGTTCTTTTGAAATTGCCATTTCTTTCACCTCTTTCGATTATTCCCCTGCGACTGAGTAAAACGTTGGTGATTCGCTTAACCAATTGGCAGGTCATGTGCCTAGAGCACACAGCTATA
>N_486
ATCTGTCCTCTACTTCGTTCAGTTACGTATTGCTAAGGTTAATAGGGAAACACGATAGAATCCGAACAGCACCTAAATCACCTGTTAATAGAATAAAATCGTACACTGTTAACGAGAGTTCTTGTAACAATTTTTCCAATGCCAACTGTGGATTTTTAATTGTTGGAAATAGTTCAGCAGTAAACAAGTTAGTTTGATAGTTTTCTCTAAAATGGATATCAGAGAGATGCAAAAAGCGCATGGCTATTCCCTCTTTCTTCAATAAAATAATCAGGATATCCTAAATTTTCTTGCGTCTGATAATCAAAAAAATGCATTCTTTCAGGTTCTATGCGGAGATTGACTGCATCACCAATCTGCCAGTAGGTTTTTCATTAAGGACAATCATTTCTATACCATCGACTTTAACGGTGTACGCATAACTATTTCCAACAATTAAAAATCCACAGTTGGCATTGGAAAAGGATTACAACTCTCGTTAACAGTGTACGATTTTATTCT
>N_487
TATCGGTCTGTGTAGTCGATGAGCAAGAAATTGGAAAAATTGGCTACGGCCTACTTGTTTTATTAGGCATTCATGAAACCGATACGCAAAAAGATGTGGACTATCTGGTAAAAAAAATTGCACAAATGCGTATTTTTGAAGATGAACAAGGAAAAATGAATATTAGTGTAGAAGATGTGGGAGGACAAATTTTAAGTATCTCTCAATTCACACTGTTTGCGGATACGAAAAAAGGAAATCGACCAAGCTTTGTGGAAGCCGCACGACCAGAAACAGCTATTCCTTTATACGAATCATTCAATGAAGGAATCAGAAGTCGCGGCATCACAGTCGCTACCGGACAATTCGGAGCAGATATGTCGGTTTCAGGTGCTGTTCGGATTCTATCGTGTTTCCCTATTAACCTTCGCGAAT
>N_488
ACTGTAACGCTTGGTTCAGTTACGTATTGCTAAGGTTAATAGGGAAACACGATAGAATCCGAACAGCACCTTGATGGTAAACATCTGGTTTGGAATCACTTTCTCTATCTATCAACCATTCTTCGCATTCAGCGAAGAAATCCAATTTTAAATTAAATTTTTTGTTTTTTCTATCTGTATAGGAGATATAAAAAGCAAATGTTGAAAATACTAGAGACGTAATAGGCAAAATAAAATCTTTAATGGTTTTAACAATGTTATTCCAGTCAAATTGTTTAATAAAGTCAATAAGACTCAATTTATACCACCACCATTTTTTATCTACATTATATCAAAGAGGAGAGAAGAAATAATGCAAGAATTAGTAATTTTGAAAAATAAAGAAGCTGTGACTACGAGTTTGCAAGTTGCAGAAAGTTTTGAGAAAAAGCATCAACATGTTTTAAGAGAATATTGATGCACTGAAAAAAGATGTGTCCAATTTTGGACAGATGTTTTCTGAAGGTAATGAACCAGATTCATACGGCAGAAATCGACGAGTTTTCTTCATTAGTAGAGATGGTTTTTTCTTGTTGGCTATGGGTTTTACAGGAAAGAAAGCTATTTACTTCAAACAAAAATACATTAGGTGCTGTTCGGATTCTATCGTGTTTCCCTATTAACCTTAGCAATA
>N_489
ATGTGACATGCCTTCGTTCAGTTACGTATTGCTAAGGTTAATAGGGAAACACGATAGAATCCGAACAGCACCTGCTATTATTCCGGAGTTTAGGTATTTAAAAGTTTATGAAAACAATCACAAACGTAGGTTTTAAAGTCATAATCGTTAGATATTTTAGTTATTTTTCATTCAAAAAAATAGGGAACTAGTGTTTGCATATGTGCTTTTTTGAGTTATAATAATTCATGAAGAGAGGTAATTCACTTATTTCCCCAAGCTGAAAAGCCTGATATTACTTCTTTTCAGGCAGTGCTGCTAATATTCAATTACACTTTTTTGTATATTTTTAGTTGTTTTAAATTTAATTGTCTGATATGCTTGTGATGAATTGATTTTCGTTCTGCACTTTTGGACGATAAATTGTGATAATTGAAAATACAAAAAAAAGAAAGGCCCCTGTAAGGCTCGGGAGACTGGTAAGGTGCTGTTCGGATTCTATCGTGTTTCCCTATTAACCTTAGCAATACGT
>N_490
TTTTTATGTAGCCTTCGTTCAGTTACGTATTGCTAAGGTTAATAGGGAAACACAATAATCCGAACAGCACCTAAAGAACAACAGGGAATCGTATCCCTTTTCAAAAAAAACTTTGCAAACGGTTCTCTTTGTTATATAATAACTTAGTACCAAACATTCCCATTCAAACTTTGTTTAAATAGATAAATAAAAATCTAGTTTGGTTTGACGCTATTGCCTCCACAATAGCGTCTTTTTGATTTTTTTCAGCTTGTACTATCCGTTTTTACTAAAAAAAATCCTAATAAAAGACTGTTAAGGAAAAAAACTTGTCATGTTCATATTGCAAAGCACGCTGCCTTTAGGTATAATAATGAATGTTGAATTATGCGGTAACACGCGTAAGAACTTAAGTTATCGGAGGTGAAACTAATGCCAAACATTGAATCTGCAATCAAACGTGTTCGTACAAGCGAAAACGCTAATGTGAAAAATTCATCTCAAACAAGCGCTATGCGTACTGCAATCAAAAAATTTGAAGATGCTGTAGCTTCAGGTGCTGACAACGTAGATGCGTTATATAAAGAAGCTGTTAAAGCTATTGATATGGCTGAA
>N_491
GCTGTGTAGGTTGTTACTTGGTTCAGTTGCGTATTGCTAAGGTTAATAGGGAAACACAATAGAATCCGAACAGCACCTAAATACTTTTCAATATAAACACGATGGAACGCGGAGTGCGGTGAAAGTGGCGCGCTCCGTGTGAATGGGGGGAAAAGTTTGAGATATTTTATAATATCAGGAACTTGCCTATCCATATATCAATGGTTTTGACCAAATACCCAATCCTTAGTCTTACTGGCAATTGTGGTCATTGGTTTGTTTTTTAGGATTTAAGCGGGAGTTTTCCAAACTGATTGGCTTTTTAGTAGTGCTTTGATTGCGGTCGGATTGGTCTTTAATGCTTCTGGGGTGAAGGATGTGTACTTCAGTTTGTTTAACCGAATTGTCGGTGCGTAAGGGGGAAGCACGATGGAACAGATGCGTGTTTATATTGCGAACCTCGGGAAATATAACGAAGGTGAATTGGTGGGGGCGTGGCTTACCCCACCTGTCGATTTTGATGAAGTGAAAGAACAGATTGGGTTAAATGACGAATACGAGGAGATGCAATTCATGATTATGAACTTCCCTTTGAGATTGATGAGTATACGCCAATTGAGGAAATTAATCGGTTGTGTGGCTTAGCGGAGGAACTTGAAAAGAATCTACATTGGTGAAGTTGCTTCTGAGAATTAGACATGCTTTCTTCAATTCTTTTGAGGAGATGGTAGAGCATGTGGATGATATTATCTCTATATTAGATTGCGATGATATGAGTGATGTAGCATATTTCTTGATTGTAGAAGCTGGTGATTTTGGAGAAGTACCAGAACACTTGAAGACGTATATTGATTTTGATGCATATAAT
>N_492
TCTTTTGCTGACTGTACTTCGTTCAGTTACGTATTGCTAAGGTTAATAGGGAAACACGATAGAATCCGAACAGCACCTACTTCTAATGGTGTTTGGTAATTTAGTGATTTTCTAGGGATATGGTTTCTTTTGGACGCAACGGATGAGATGAATCCTTGATTGACTTGGTTGAATTCCAGTTCTTTTGGTAGTCCATCTTTTCGGAGGAGTCCGTTTGAATGTTCATTTAATCCCCGTTGGGAAGGCGTTCCTCGGTATTACGAAATAAATATCAATATCATTCGTATTACTAATACTTTTCCAATTAGAGAATTCTTTTCCACAATCAAAGGTAATTGATTTGAAAAGATTTTTGGGTACGGATTGAAGCCATTCATTAATCGAATTTTCAATATCAACTGCCTTACGGCCTTCTGGTTTCAAGGCGATAATGGCTTTTGAAAGTCGCTCAACGAGTGTGATGACGGCACTTTTATGGTGGATGCCGACAATCGTATCACCCTCTAATTGGAAAAGTATTAGTAATACGAATGATATTGATATTTATTTCGCAGACCCAGAACACCTTGCCAACGGGGATTAAATGAAACGTAAACGGACTCCTCCGAACCAAAAGCAACCAAGTCAAATCGAGTTCGTCTCATCCGTTGCGTCCAAAAGAAAGCATTATCCCTAGAAAATCACTAAATTACCAAACACCATTGGAGGTTTGGTGTGTATTTCCTATTAACCTTTAGCAA
>N_493
ATGTCTGGTACTCCGTTCAGTTACGTATTGCTAAGGTTAATAGGGAAACACAATAAATCCGAACAGCACCTAAAGAATAGACTAAGCAGTTAGTGGGGGGATTCAAATGAACGAAAACAAATGGACCAAAGGATTTAATTGGGTTTTTCAATTGTTGTTACTAAACTTTACTTATTTTATACTAATTTGTTTAGGATTTGGAATTTTAGGTTTTTTCCCTGCTACGATAGCTTTGATTGCTGGCGTTGTGAATCGAAAAAAATATGGCTTGCAAGAGTCTGTGAAGTTCATGAGTAAAATCTATAAGAAAAATTTTGTTAGATATAATCTATATT
>N_494
TGGTGATTTTGACCCCTCCTTTAATTCCGTGATTTTCTCCCACACGTCCACTATACCGATGAAGCGTTAATTTCTTGTTAATTTCTTGTAAATTCCCTGCGTTTTTTCAGTAAACTAGTTGTAAATCTTGCATGCTCCTTCCTACGAACTCATCAATCGTCGATTTTGCCCTTCTAGCTAGTTTCACCAATTAAGTAGTTCTACATTCCCCGCTTTTAACCTACTACACCTTTGTTTTCAGCTATTCCTTCTTCTTGCTGAAAGTCCTTGAGGTTAGGTGCTGTTCGGATTCTATCGTGTTCTCTATTAACCTTAGCA
>N_495
ATCTTGTCTACTTCGTTCAGTTACGTATTGCTAAGGTTAATAGGGAAACACGATGAATCCGAACAGCACCTAATTAAAATATACAATATGCGATAACAAATTTTTGTTATAGTTCATAAAATATTGTTTTGGGAACATAATCGTTATTTATAGCGTTAGTTAACATAATGTACACTATGCCAAGTAGCCCCTCTACCAATGGATAGAGACGCTCACTTTGTGATTTTTAATTGGTCTAGCTAAAAGCAACTTTCTAAAGCTTGATTTTTCGCGGTTATCTATATCTAATTCTTTGTGCATTTTTATCTGTCATTTTTTTAAGACTTGTTATTTTTTGTAAAATATGGTAAATTTTTGGTAGCGCTTCATAAGCGCGTGCTTTTTCAAGAATAAACACTTATTATTTTTTAACTGGCTGCTCGAAAGAGCAGTCTTTTTTATTATTTATCCGTTTGTTTTACAAACAATTCTTCGTTAGGACTGTTGTAATAATTTGAATTTAATTTAAGTTCTCTGTTGGAATTGTTTTTTCCAATTACGGATAATAGCATGGGGCTAAAACCTAATATTCCTAGAGAAATAGAACCCAGTACCAACACAGTTTTTTTTAACATAGGTTATACCTCCACTTTTTTTAACGCTACCACTTGTATACACATTTTAAATACTAGCCTTCAGTTTATCAAATGTAGGTGCTGTTCGGATTCTATCGTATTTGCCATTAACCTTAGCAAT
>N_496
GTTTTTAGCGCTTCGTTCAGTTACGTATTGCTAAGGTTCATCGGGAAACACGATAAATGCAACAGCACCTAATGTACGGTCATCACTATACTCCACGAACCACGTCCAACATGACTAAAGTTCTGACTGAAGAAGTAAATGCCTTTAAATCCAGAGCCTTAAATGATAAGTATGTCGCTATTTTTATGGACGCTACTTACATTCCACTAAAACGTCAAACCGTATCCAAAGAAGCGATTTATATTGCCATTGGTATACGAGAAGACGGCACTAAAGAAGTACTGAGTTATGCGATTGCTCCAACTGAATCAACATACGTTTGGAATGAGCTGCTACAGGATATTAACTCCAGAGGAGTTCAAGAAGTCTTGCTTTTTATTACGGACGGCTTAAAAGGCATGAAAGATACTATCCATCAAATTTATCCTAAAGCAAAATATCAGCATTGTTGTATCCATGTATCTCGTAACATCGCTCATAAAGTACGTGTCAAAGACCGAAAAGAAATCTGTGATGACTTTAAGGCTGTTTATCAAGCTAACTCAAAAGAAGAAGCGAATACCTTCTTATCCGGCAAGGTGCTGCGGATTCTATCGTGTTTCCCTATTAACCTTAGCAATA
>N_497
TATTTTGGTGTACTTCGTTCAGTTACGTATTGCTAAGGTTAATAGGGAAACACGATAGAATCCGAACAGCACCTAACAAATGACGATGGAACACCTTACGAGAGTCCGGTAAACTACTGGATGCCGATTGACTGGACAGGTGTTGGTATCCACGATTCAGACTGGCAACCTGAATACGGTGGAGACTTATGGAAAACCCGCGGTTCACACGGCTGCACATCAACACCCCACCAAGTGTAATGAAGGAATTATTCGGGATGGT
>N_498
TTTTTTGCTAGCGCTTCGTTCAGTTACGTATTGCTAAGGTTAATAGGGAAACACGATAGAATCCGAACAGCACCTTCGTAACGTTTGTTGCTTGAGGTCCGCGTTGGCCTTCTTCAACATCGAAAGTTACTGCTTGGCCTTCTTCTAAAGTTTTGAATCCGTCGCCTTGGATAGCTGAGAAATGAACGAATACATCGTTTCCGTTTTCTGCAGTGATGAATCCAAATCCTTTTTCTGAGTTAAACCATTTTACTGTACCTGTTTCCATAATAAAAATCCTCCTTGTGTATCAACACATATTTTGCAATTACTTGAATGGTGTATATCTGGAAGATGTTTATTTGAAACAAGCTACCACAGATTCAACAAAAAATTATTCCTATAGTATATCATACCGTTTAGGTGCTGTTCGGATTCTATCGTAACTTGCCCTTAACCTTAGCAAT
>N_499
TTGTTGTTATGCTAACATTACTCATTAAGTATCGTATTGCTAAGGCTTAATAGGGAAACACGATAGAATCCGAACAGCGCCTTCATTAAATCAATATCAAATGCAATCAGCTTTTGTCCTTTGGCTACTTTTCACCAGAACGAACAAATGCCTCAAACCCTTTTCCTTCTAACTGAACAGTATCAATACCAATATGAAAAAGAAGTTCTGCACCATTAGCCGTTTTTAAACCAATCAAGCAGTTGTTCGTTTCAAATACCATTGTGATTTCTCCATCTTCAGGAGCTACTAATATC
>N_500
TATGTTTTTATGTACTTCGTTCAGTTACGTATTGCTAAGGTTAATAGGGAAACACGATAGAATCCGAACAGCACCTAAAAATATTTATGTTGCTGCTCCACTGAGGTATAAAAATATCATGGAAGTTGTTCGTAATAGTATTCAAAGTAAAAAAGTATATTCTGTAAGAGCTATTTGTTCTACTTATCTTCCTGATTGGAGAAAAGGTACTGATTATAGAAATAATTATTCTGCCTTTAAATCTATGGGGGGAGGAGTAGAATTAGACTGTATACATGAATTGGATTATATTATAAACCTATTTGGTTTCCCTAAATCAGTAAAAAAACAGTTTGGTAAATATTGGAATTGTTGAAATTAACAGTAATGATTTAGCAACATATATATTGAGATACGATGATAAAATTATAGAAATTCATTTAGATTATTTTGGAAGAGTTCCTACAAGAAAATTTCAATTGTTTACTTTAGATGAATGTATCAATGTTGACTTATTAAATAATAAAATAAGTTTTGAAGAAAACATTGTTAAAGAAATGCCTGAATCTGCTAATGATATGTATGAGAAGGAGTTGAAATATTTCTTTGAAAACGTAGTAACAGGCAAAGAAAAGGTGCTGTTCGGATTCTATCGTGTTTCCCTATTAACCTTAGCAATACG
>N_501
TATGTTAACCTTGGACTCACGTTAGGTATTGCTAAGGTTAATAGGGAAACACAATAGAATCCGAACAGCACCTTCTTTGCCAAATCTTTTGGTTGTGTCCGTAAGGTCTACAATCTAATGCTTGATGACCGAAAAAAGGCGTATGAAGAAGTTAAAAATGATTCTTCTAAAAAAATGACTTTTCCGACACCAGCTAAATACAAGAAAGAATTTCCGTTTTTGAAAGAAATTGATAGCCTTGCTTTAGCCAATGCCCAACTTAATTTAGATAAAGCATACAAGAATTTTTTTCGGGATAAATCCGTTGGATTTCCACGTTTCAAAAGTAAGAAAAATCCTATTTCAAGTTATCAACGAATAATCAAAATGGTACAGTTGCTTTGATTGATAGTAAATTCATCAAAGTTCCTAAATTGAAGTCATTAGTAAGAATTAAGCTTCATAGACAACCAAAAGGGATTATCAAATCTGCTACAATATCACGTCATTCTAGCGGTAAATACTATATTTCTTTGTTGTGTAAAGAAGAAATTATCGAATTACCTAAAACTAATTCCACAATTGGTATTGACTTAGGTATTATGGACTTTGCGATTCTTTCTGATGGACAAAAAATTGATAATAATAAATTCACGTCCAAAATGGAAAAGAAACTAAAGCGTGAACAACGCAAATTGTCTAGGCGTGCTTTATTGGCTAAAAATAAAGGTACCAATCTATTTGAAGCTAAA
>N_502
TTTTTTAGTCTACTTGAACCAGTCATTGCTAAGGTTAATAGGGAAACACGATAGAATCCGAACAGCACCTCTGTCCTCTCTGTCTTTTTTCTCAATTTTACACTAAAATAGATTTTTTGGAAAACTTTGCAACAGAACCGCCAATCATATGGAAGCCACCGATTAGGTATTTTATGGGTTTAGTCGGAAATGTTTCAAGAGCAATTTCCATCATATCGATAATGCCATGATGACTACAGCCAGTAAAGACAATCAGACCGTCTTCTTGCTCAATTACGACCAATAATTCATCTGAAAAATCATCATAAACAAATTTATCATCCATCTTTTTGTATAAATTCTTGGTGGTCGAGTTTGCTTTGCCTAGGGGGATGATATGGAAGCTCGGAGCAAGTTCTGTTTTCGTTTTTATTGTATGTAAATTCTCATGCATTTTAAGGATTTCATTTTTAGGAATACCAACATACAGAAACGTGGTTAAAATCTTTAAATAATG
>N_503
CTTTGTTCTGTTTGTCTACTCGTTCAGTTACGTATTGCTAAGGTTAATAGGGAAACACGATAGAATCCGAACAGCACCTAATCCCTTTTGGTTGTCTATGAAGCTTAATTCTTACTAATGACTTCAATTTAGGAACTTTGATGAATTTACTATCAATCAAAGCAACTGTACCATTTTGATTATTCGTTGTATAACTCTGAACAGGATTTTTCTTTACTTTTGAAACGTGGAAATCCAACGGATTTATCCCGAAAAAAATTCTTGTATGCTTTATCTAAATTAAGTTGGGCATTGGCTAAAGCAAGGCTATCAATTTCTTTCAAAAACGGAAATTCTTTCTTGTATTTAGCTGGTGTCAGGTGCTGTTCAGTTCTCTCGTGTTTCCCTATTAACCTTAGCAATA
>N_504
CATGCTGCATGCATATTACTTGAACTTAGAAGACTACGTATTGCTAAGGTTAAATAGGGAAACACGATAGAATCCGAACAGCACCTATTGGTTCTAAATTATTAGAAGCTCAAGGCGTTGGACAAAAAATCTGTCGTTGCAAATGCAGTTATTGCTTCATCTGCTGAAGAAGCTGTAAAAAAAGCAAAAGACGGAATGGTTCTAGTTGTACCATCAACTGACAAAGAATATATGCCTGCAATCGAAAAAGCAGCTGCTGTTATCGTTGAAGAAGGCGGATTGACTTCTCACGCTGCAGTTGTAGGAATTGCACAAGATATTCCTGTAATCGTTGGTGCTAAAGGCGCAACAACAACAATTACAGAAGGTGAATTGATTACCGTTGATTCACGTCGCGGCATGGTTTACCGTGGCGAAACAACAGCTATCTAATTTAGCTTAATAAAAAATAAAAACAGCTCTTCTTTTACGAAGAGCTGTTTTTTTGTGCTGTAACGAATTCATGGATAAAGGTGCTGTTCGGATTCTATCGTGTTTCCCTATTAACCTTAGCAATAG
>N_505
TGGTTTTGCGTATTCATTCCAGTTTACGTATTGCTAAGGTTAATAGGGAAACACGATAGAATCCGAACAGCACCTATGACAAAGGCATTGTAACAATTGACCAAAAGAACCACGAGGACAATTACTTGAAAAATAAAGGTCACTTTTTTTGGAGACAAAACCCTGCTAAATCTTGCTCCCCACAAACCTCCAATAACTAGGCGGCGGGGATAACATAAAACAACATAGATAAATCAAAGCGCATAAAGCTACTTGTTAAAGCAATCGTTACCAATTTTGCCAGTTGAGAAAAGAAAATCGTAGATAGAGAATATAGTGTTGCTTCTTTTATTGGCAATGCAAACATCAGCATCAACAAAGAAACATTGACTGGTCCACCACCAATACCTAAAAAACTAGCTAAAAAGCCCAGAACCCCCCCACATATAAGGTACCAAGTCCATGACGTCAAATGAAATTTAGGTGCTGTTCGGATTCTATCGTGTTTCCCTATTAACCTTAGCAAT
>N_506
TTATTTACTGGTTCGTTACGTATTGCTAAGGTTAATAGGGAAACACGATAGAATCCGAACAGCACCTAGAATTTGATTGATACCCATCTTTCTACAAGGGCAGCTAATACGAACATCCCTAAAATTGAAGCACCTTTTGTTACGTCTTGTAACAATCCGCCAGAAAGGTCATCAGTAATTTTAGAACCAGCTTTGTAGCCAAATTCTTGTGTATACCACATGAATGCCCAACGAATAATGTTCCAACCTAAGAAGAAGATGATTCGTCCAAGGATATTTCCTCCCATAGCTAATGAAGCACCTAGTGCACCTAGCATTGGACGTACTGTAAACCAGAACACTGGGTCACCAACACCAGCTAAAGGACCCATCATACCTACTTTAACCCCTTGAATCGCTACATCATCAACAGGCGCGCCATTCGCACGTTCTTCTTCCAGAGCCAATGTAACCCCTAAAATTGGAGAAGCAATGTATGGGTGTGTAGGTGCTGTTCGGATTCTATCGTGTTTCCTATTAAGCCTTAGCAATA
>N_507
ATGTCCTTCTACTCGTTCAGTTACGTATTGCTAAGGTTAATAGGGAAACCAATAGAATCCAAACAGCACCTTGGAAACTACAGATACGTTGCTTCAGTTGCTTCAAGAAGCCCATAAAACCAATCAAGCACAACAACAAACCATTCAGAATCTTACAACTGAAATCCAACTATTGAATGAAAAGGTCAATTAACCAACAAATTATTTGGACACTCTCAACTCTGTTTTTGAGGAAACGAATGGGCAATTGAATCTTTTTAGTGATGAAGAAATTTCTGTAAGTGTTCCAGAAGCAGCTGCCACCATTATTCCAGTAAAAGGACATCAACGAGTTGTAGGAACGAAAGCAGACAAAATCAAACACTTACCTATAACAGAGAAAGAACATCTCCTTCCTTTGGAAGAACAATTTTGTGAACATTGCGGTTCACAGATGAAAGATATCGGACGGACAAAAGTACGAGAAGAAATTCGTTTCCATCAGGCTATGTTGGATTGTCTCACCCATTATCAACATACCTATTGTTGTAGGTGCTGTTCGGATTCTATCGTGTTTCCCTATTAACCTTAGCAATA
>N_508
TATTGTAACGTACTTCGTTCAGTTACGTATTGCTAAGGTTAATAGGGAAACACGATAGAATCCGAACAGCACCTAGTAACCAACAGCGACAATAATGACGTCTTTTTTGAATTGTTTGCCTTTAAAATGATTCATTACTCTGTCCTCTCTGTCTTTTTTCTCAATTTTACACTAAAATAGATTTTTTGGAAAACTTTGCAACAGAACCTTTGTATGAACCTTTATTTCTACATTTTTTTCTCAAGCACACTACTGATAATGATTAAAATAATCGGCTGGATTGCAATGATACTTCCGACAATAATAGCTGGAATGATGTAGTCTAAACAAATAAATATAACTGTTGCCACCCCTAACAGTATTGTGTTAAACATATTTGTTATATTTCCCGCTTTTTCTTTGATTATGATATTCCGTTCGTCCATAACATTGATTTTGTAGTCTGCATCATTTTTAATCATTTTATCATGCAAAATTTGAACATGAGAAACGCCAAAAACGGCACTGAATAAAATAGCAAGTCCAATATCTACCATTTTAGGAAAATCTGTAACCAAAATTGTCACAATCAAAAACAACGAAACAATATAACCGATATACCAAATCTGACCCTTATTTTTCATCTTCACTTTCCTCCTCATAGATAAAAATTTCTTCAATGCTCATTTGAAAGTACCTTGCAATTTT
>N_509
GTTGTGTGTACTTCGTTCAGTTACGTATTGCTAAGGTTAATAGGGAAACACGATAGAATCCGAACAGCACCTTGGATTTCTTAAAAGTTACCGTAATGTCTGTTTTGCAAGTGTAGTTGTCTTCTACGTTCTTGCTCATTACGTACGTTTCTAATTAAAGAACATAGCAAACATGGAAAATTTGTTTCTAAAAAAATCGCTTAATAATCGATTCAATAGGTTGTGAAAAAGCTGTTCTGCATCAAGTAATAAGAACGGCCAAACAAAAACAGCTGTTCATGTTTTTGTACTGGTTGGGCTTATTACCGCAGATGCAAGCTTTTGAACACCGTTTACCAAGAGGTCGTAAAAGAAGTGGTCAGCTTCAAGAAATAAGAAGGAATTTACGAAAATTGCTTCTCAAATTTTTGTGAAATTTCGGCTTATTTCCGTAGAAGCTACTTCTGGAACACCGTTTATTCGAAACAAGAGGTCGTACAAGACTTTTTCCACGACCTCTTGTTCTTTTGTCAA
>N_510
GTGTTATGTTGGTGCTTCGTTAAGACGTATTGCTAAGGTTAAATAGGGAAACACGATAGAATCCGAACAGCACCTATTAGTTTTAGGTAATTCGATAATTTCTTCTTTACACAACAAAGAAATATAGTATTTACCGCTAGAATGACGTGATATTGTAGCAGATTTGATAATCCCTTTTGGTTGTCTATGAAGCTTAATTCTTACTAATGACTTCAATTTAGGAACTTTGATGAATTTACTATCAATCAAAGCAACTGTACCATTTTGATTATTCGTTGTATAACTCTGAACAGGATTTTTCTTTACTTTTGAAACGTGGAAATCCAACGGATTTATCCCGAAAAAAATTCTTGTATGCTTTATCTAAATTAAGTTGGGCATTGGCTAAAGCAAGGCTATCAATTTCTTTCAAAAACGGAAATTCTTTCTTGTATTTAGCTGGTGTCGGAAAAGTCATTTTTTTAGAAGAATCATTTTTAACTTCTTCATACGCCTTTTTTCGGTCATCAAGCATTAGATTGTAGACCTTACGGACACAACCAAAAGATTTGGCAAAGAAGATTTCTTGTTCCTCTGTTGGATAGATTCTGAATTTGTATGCTTTTAGTTGTTCCATAAAGTTCACCTACTTTCTATTTATGATTGTTTCCTTGATTTTGGATATACTTCTTAATCACATCAATTGGTGCGCCACCAGTTGTCAAAGCAAAAACTTTTAGACCAGAACATTTCTTTCCAAAGAAATTGTTTGACTCTTGGAAAGTCACGTTTTATCAATCTT
>N_511
ACCGGGCAGAGTATTGACTTCGTTCAGTACAATGCGGCCGTTATCTTGTAAAAACATATCCACACGGGCTAGACCTCTACAGCCGAGCGCTTTATATATTTTTTTTGCCGTTTCCTGTATCCGTCCTCGCTCCTCTGCTGAAAGGTCTGCGGGAACGGTTATAACTGCGTTTTCAGAGCCTTTTTCCGGCTCGACTTCCTGATGAATACGAAAGATTCCGTACTGCAGCCTGATTTGGTCCACCTCGCCAACAGCTAACGCGGCACAGGTGCTGTTCGGGATTCTATCGTGTTTCCCTATTAACCTTAGCAATA
>N_512
TAATTAATTATTCCTTCGTTCAGTTAGGTATTGCTAAGGTTAATAGGGAAACACAATAGAATCCGAACAGCACCTCTCCTTTATAACATTGTATTCAAATCTTCTTTTTTAGAAGTTGGTACCTGTTGAATAAATTGTTTAATGCCAAGAGCTTTTAATTTTTTGGCATCTTCTTGCTCAGATTCATTCAAGAAAATGGCATTACTAAATTGCTTGGAACCTTCTTTTTTGATTATCTATTCCATAGTTGATTTCTTGTACTTTAGGATAGGCTTCACAAAATTGACGAATTTCTTTTGTATTACCAAAAATAAGCATGATATTTTTCGTTAAGTGTTTCGATTTAGGCATTTTTTCTAGTAACTGTTCAACTGAAAAAATTGTTAATTTAATGCCAGTCGGTTTAGATAAATTCAAAGACATTTTTTTGAATTCATCATTCGCTGCCTCTTTTATTGGCAATAATAATACGATTGATATTTAATGATTTACTCCAAGAAAATACTACCTGTCCGTGCAACAAACGATGGTCAATACGTACTAACTTAATCATAGGTCATCTCCTCCAGTAAGTTGTTCTACTAATAATTTTCTACAATCAATCACTGATTGTTGACTCTCTTTAATAAGCTTCGTATATTCCAATTATATAGTGTTTCCCTAACCTTAGCAATACG
>N_513
TGTTATGCCCTGTACTTCGTTCAGTTACGTATTGCTAAGGTTAATAGGGAAACACGATGAATCCGAACAGCACCTTTTCTCATTTCTATCGCTATACTCCCTCAGGAGAAGAGCTACCAGAAAAACATGACAAACGCATTTCGAAAAAGATTTTTTATAGTGGACTTGTATACCTCCCTTTAGAGTATTTAGTAACAAGAGTACCAGAAGTTTTCAACCGATTGGAAATTGTTAAGGGAAGCTTACAAGGAATAAATCTGTTTCAATTACAGGAAATGCCACAGGTCTTTCATTTTGATTCAGCTGGTTTTTGGAATCCATTTACTCCTACAACTAGTTTGGGTACACGTTTAGCAATTTCGACAGTTTGTGTGGTTCCAGCTGTACTTATGGGATTGAAAATGGACATGTGGTTTCGTCCTCTAGCAGATGGACAAAAAGGGGATAATCGATTAATGACCTTAAAAGAAATCCAACAGATTTATCCGCAAATACCTGAAACAAAAACTAGGTGCTGTTCGGATTCTATCGTGTTTCCCTATTAACCTTAGCAAT
>N_514
AGGGAAACACGATGAATCCAAACAGCACCTACTTCACCCGTAGAAAAAATTTGTTTTTCATTCTTGTTTAAAACTTCAATTTCTACTATTTTTATCTTTTCTGTATCCTCTATCTCAGACACCACAGCTGTTACAGAAAATGATAAAGCAGTAGGAATTAAAGGCGCATTAATAGAAAGAGCTGGATTAATTACTTTATTAATAACATTAGTGCCAAATTGCTGACTTTCTACATCTTCTGAAATTATTAATTGTACTCTATAAGACATTGATTTCTCCTAATTTTTAGATTTATTTAATAAATTTATGTTTCACTTTTGCTAGTCAATTTAGTTTAACAATAGTAACAAAGCTTTGTCAACA
>N_515
ATTTTGACGCCTTCGTTCAGTTACGTATTGCTAAGGTTAATAGGGAAACACGATAGAATCCGAACAGCACCTCTACATATCCGTCTACTAAATTAGTAAATGCATCAATTTTATATTCTTCATCACTAAATGCAGTCAAGATTAGAATTGGTAAATTGCTTTTCTTTCTAATTTCTTTCAACACTTCTAAACCATTTATAAAAGGTATCTGAATGTCTAAGATAACCAAATTTATATCGCTATTAAATTTTGACAAGGCTTCTCTTCCATCTTTAGCTTGAATAACAGTATATCCAAATTCAGAGATTCACTTATTCCCTCTCTTATCATATTATCATCTTCAACAGTTAATATTTTCATATATACCTCCACTTAAGCCTATACACTAGATATTATACAGCATATTATGGCTCTATAATATCTAGTGTTGGTGACACCTTCTGTTGCCAATACTTTTTCTTTTTTCTAATAAATGCAAACAGACACCTTGAAATCCTTTAGAATAAAGGGTTCTATAATATTTTGTGTTGTTGGAAAATCGAAGGCGATTTTCTACTAACACTTTTTCTTGGTTTCAACTCAAAAAGAGACTCACTTTTGGTAAAATTTAGTCGACCAAAACATCACCCTACCAAAGGAGTCGCTCTATGGATAATCATACTAGAAAATTACTCGGATTAACAGATAAACATTTATTTTTTGATGAAGAATGGCTGATTGAAAAAGAATATAAAGGCGTTCAAGCGCAGTTTATTAAAGGGAGATTGGATGACTCACCTTCCCATTGTGAGGTGCTGTTCGGATTCTATCGTGTTTCCCTATTAACCTTTACAATGTT
>N_516
CGTGCTATGTGTACTTCGTTCAGTTGCGTATTGCTAAGGTTAGTCGGGAAACACAATAATCCGAACAGCACCTTGACCGTTTGATTTGTAATCCAAATTCCTCTAAGAGCTCGTTCGATTCTTTTAATATTCGAAAAACGAAGCTCACTGATATTAAACGCTGTCGCTAATGGAACAATCGATGTTGCTGATGTTCTAATAAATAGACAAGCATCTAAACTTCAAGCTTTCCTGCAATAAAAACAATAGAATTTTTTCCAAACTTACATCTTCGTCCAACACAAGCAGCGCCTGATACTCATTTCGCTGTACTTCTACTTTTTTTTCCATCATTCGGCCAATCGAATTCAATATCTTCCAAATCTAGTCAACGAGGCTTTTGACAGTTGGACATGCTCTCTCAAACCATTGATAGAGGCTGTTCCCCCTTCAAGCGAGGCGCAAAATCAAGTATGTAACTGCTCTTTTCTTTCTAATAATGCTCAATCTTAGTAGGCAGGTGCTGTTCGGATTCTATCGTGTTCCTATTAACCTTAGCAATA
>N_517
GCTGTAACCTGCTTCCGTTCAGTTACGTATTGCTAAGGTTAATAGGGAAACACAATAGAATCCGAACAGCACCTATCTCAGCCACTCTTGATTTATTGACAGGTTCATTCAAGCCTCAACAAGTGTCAGAAGATGCAAAAGAATATTTAGCATCTCTTCAAGCAGAATTAACGGAGCGGGACATTGTTCAATCAAAAGGAGAAGCAGGTATCTTGCATCCTTTAGAAGTTATTAACACGCTTCAGTCAAAAGTAACAGATGATATGACTGTTACCGTAGATGTAGGTAGTCATTATATTTGGATGGCACGCCACTTTAGAAGTTATGAACCTCGTCATTTGTTATTCAGTAATGGTATGCAAACGCTTGATGCTGTGCATTGCCATGGGCGATTTCTGCTGCATTGGTGCGTCCAAATACACAAATCGTATCAGTTTCCGGCGATGGGGGATTTTTATTCTCTGCCCAGTTTGAAAAATTGGCAATTAAAAAAATTGGATGTTGATTTTCATTGGGTTTTTGGAGGTGCTGTTGGATTCTTATCGTGTTTCCCTATTAGTTAGCAATCTCGT
>N_518
ATGTCTAACTATTTACTCGTTCAGTTACGTATTGCTAAGGTTATGGGAAACACGATAGAATCCGAACAGCACCTTACCGCAGATGCAAGCTTTTGAACACCGTTTATTAAGAGGTTGTAAAATCAGCATTTTAACCTGAGTCTCGAGAGACAAATGGAAAAATAGTTCCTCATATTTTGCCATTTTTTGAGCTAATACCGAGGGTCAGCTGATTGAACACCGTTTATCGAGAGGTTGTGAAAAAGTCGCTTAGTTTCGCGTATTAAGAAAAATTTTGTGAAATGGCTTTCCACATTTTTGTATAAATTTGGCTTAATACCGAGAAACTGGCTTTTCAATACCGTTTATTCGTAAAAGGGATTGTGACAAAAGTCTTGTCACAATCCCTTTTTATGTTTTTATTGTTCTAATTGCGCTGTCTTGCTTACTGCTTCTTGCGGTTTCACAAATTTTTTTGAGATTCCCCAACCTGTGAAGGCACTGACCATCGAAAACACAGGAGAAAGCAAACTGAAAAATACGAATGGCAAGTAAGTGAGTGTAGGAATACCAAATGTACTTGCTACGAAACAGGTGCTGTTCGGATTCTATCGTGTTTCCCTATTAACCTTAGCAATAC
>N_519
TATGTCCTGTACTTCGTTCAGTTACGTATTGCTAAGGTTAATAGGGAACGCGATAAATCCGAACAGCACCTATTACAGGCGATTCAATCGAGCGTTTACCAGTATGAGCCGTAAGAATGGGAAAACGTATATCGCAAGTGGCATGGCTGCCAATGCGTTGATTATGGAACAAGAACCAGCAGAAGCAAGGCAAGTATTGTTTGTAAGTAACGCTTTGAAACAAGCTAAATTGGGCTATGATATGCTGTCTAATTCACTTAGAAACGTGGTCAAGTCTAGTAAGTTTTTAAGACCACAACTGAAAATTATGAACTCTAAGATTCAGCACTTGCCCTCTAATTCGTTCGCTATGGCACTGGCTAGTGAAACCAGCACGCTAGATGGGTTTGCACCAACAACCGCAATTCTTGACGAGTGGCACGAAGCAAAAACTCGTAAAACGTCCAACGTCATTAAGTCAGGAATGACCCAACAAAAGAACGGCTTATTGTGTGTTATTAAGGTGCTGTTCGGATTCTATCGTGTTTCCCTATTAACCTTAGCAATACGT
>N_520
GGTCTTGTTCTATTAAATTGTTCATATACTTCACAGTTCGGTGCTCTGTCTTAGTATATAAACCCACACTCTGTAACTTTCTAAAGGCGGAGCCAAGAGAAGGTGCTTTATCGGTCACAATTGCTTTCGGCTCACCAAACTGTTTATGGAGTCGTTTTAAGAAAGCATAGGCTGCTTGCGTATCCCGTTTCTTTCGTAACCAGATATCTAAGGTTAAGCCGTCCGCATCAATTGCACGATAAAGATAATGCCAACGTCCCTTAATTTTGATATAGGTTTCGTCCATTTTCCATGAATAGAAGGATTGTCTATTTTTCTTCTTCCAAAGATAATAGAGGACTTTGCTGTACTCTTGTACCCAGAACGATGAATCGTTGTATGACAAACAGGTGCTGTTCGGATTCTATCGTGTTTCCCTATTAACCTTAGCGATACGA
>N_521
GTTTTTATGACCTACTTCGTTCAGTTACGTATTGCTAAGGTTAATAGGGAAACACGATAGAATCCGAACAGCACCTGCCCAATAAAAAATCTTTTTCAACATACATTGATTATATGACAAGAGAAAAAGCGCTGGAAGAAAAGGAACGACGTACGCCCGAGGAAGAACAGGAACTGCGTCTAATCAAGAATGCTTTAGAGGATTTTTATATTCCTGAAGGAGAAACTTTTTCGGAGAGTAAGACGGGTAAAGAATTCAGCGAAACGTCGAATGAAGCGCAATCGTTGATGAAACATGGAATCAATTTTGACAAGTTCAAAAGACAAGATTTTACCAAATATCTTTCTTATATGACACGTCACTATGCGTTAGAACAAAGTATTGACGCATAGTGAACAAAAAGAATACCAACGCTTGAAC
>N_522
AGCTTCTTTCGTTCAGCTTCGTATTGCTAAGGTTAATAGGGAAACACGATAGAATCCGACAGCACCTATTTGTCAAATTAAGCGAGACAAAACTTTCCATTTACGTAACTCAAAAAAACTTCTAATGGT
>N_523
TGTTATCATTTACTTCGTTCAGTTACGTATTGCTAAGGTTAATAGGGAAACACGATAGAATCCGAACAGCACCTGTGTTGCCATTCCAACCAATCTAATCGAGTCTTTCAATAAGCAAATTAAAAGATACAGCCGTAGAAAAGAGCAGTTTCAAAATGAAGAATCACTAGAACGCTTTCTAGTCAGCATTTTTGATACATACAATCAAAAATTTCTAAACAGAAGCCATAAAGGTTTTCAACAGGTAACCGATACATTAGTTTCAATGTTTACTGAGTAACTAATTATTTTGCAGGAGGACAATTTATTTACACAAAATTATAGGTGCTGTTCGGATTCTATCGTGTTTCCCTATTAACCTTAGCAAT
>N_524
TGGTAATAGAATAATTTTCCTATGCTTTAGCACTTTTGGGGTAACGTTAGCTTTTTAATTTAAAACCCACGTTAACTAGGACATTGCTATACTAATGATACAACTTAAACAAAAGAATTAGAGGAAATTATATTGGGAAAAATATTATCTAGAGGATTGCTAGCTTTATATTTAGTGACACTAATCTGGTTAGTGTTATTCAAATTACAATACAATATTTTATCAGTATTTAATTATCATCAAAGAAGTCTTAACTTGACTCCATTTACTGCTACTGGGAATTTCAGAGAGATGATAGATAATGTTATAATCTTTATTCCATTTGGCTAGGTGCTGTTCGGATTCTATCGTGTTTCCCTATTAACCTTAGCAATAC
>N_525
TGAGGAAGTAGCATTTTTTTTCACATATCCTCTTCTTCATTTTGAAAGGTGAGACGACTGCCTAATCTGGCTATCGTCCCACCCTCCAACTTTTATTAGTATGATTATGTGATTATTTTTCTGTTACGATATTATCTACTTCGATTGTTTGAGTGTCGCCTTTTTCAGCTGCATTCACTAATTGTTGTGCGTACATGATGAATGAATGTGAGCTGTGTGTAGCACCTGTAACAACTTCTACATTAGCAGGTGAGCCATCTTCTTCGCCCATTGCTTTGACGAATTCGTCGTTCAGAGTAGGGATGTAAGTTTTTGGTTCTGTACCGCTTTTTGCTTTCATATTTTCATTATATTCTGTATCATCTTGTTTTGATTTACCGTCTTTGTCGATATAATCAAAGTTTGATTCAGTTACTTTGCCGCCAGCAACTGTCATTTCGAATTGCACACGGTAGCCGTTAGAGTAGTTCTAGGTGCTGTTCGGATTCTATCGTGTTTCCCTATTAACCTTAGCAAT
>N_526
GTTATGCATGTACTCATCATTACGTATTGCTAAGGTTAATAGGGAAACACAATAAGAATCCGAACAGCACCTTTTGGGTTGGTTCGCCAAATTAATTCTAAAGGATTCGAGGGTTCTTTTCTATATGTTTTGGAAAATAAAAAAGATGCTGGTGTCATCCACCAACATCAAAAAGTATAGAGCCATAATTTTTTAGGAAAATCTCAAGGTTATCTTTACTTTTTCTTAGGAAATTAACAATTTAATATTAAGAAACGGCTCGTTCTTACACGGTAGACTTAATACCGTAAGAACGAGCCGTTTTCAAAGATTTGACAAGATTACCATTGGCATCCCCGTTTTATTTGGTCTTTTCACAGAAAGGGTTGGTCTTAATTATGAATAACATCGGCATTACTGTTTATGGATGTGAGCAGGATGAGGCAGATGCATTCCATGCTCTTTCGCCTCGCTTTGGCGTTATGGCAACGATAATTAACGCGGAGCATACGGAATCCAACGCCAAATCCGCGCCTTTCAATCAATGTATCAGTGTGGGACATAAATCAGAGATTTCCGCCTCTATTCTTCTTGCGCTGAAGAGAGCCGGTGTGAAATATATTCTTACCGAAGCATCGGCTGCAATCATATAGATACAACTGCTGCTAAGAGAATGGGCATCACTGTCGACAATGTGGCGTACTCGCCGGATAGCGTTGCCGATTATACTATGATGCTAATTCTTATGGCAGTACGCAACGTAAAATCGATTGTGCGCTCTGTGGAAAAACATGATTTCAGGTTGGACAGCGACCGTGGAGGTGCTGTTCGGATTCTATCGTGTTTCCCTATTAACCTTAGCAATAC
>N_527
CTGTCCCTGTTCTTTGGTTCGGTTGCGTATTGCTAAGGTTAATAGGGAAACACGATAGAATCCGAACAGCACCTAGTAAGGCTTGGAAAAACCATTTTGCATTTTGTTTTTTCAGTTCTTCCAGTGTTCGATAGTACGTCGCAATGAGATTCATTTCGACACCTGATTCAATGATTTCTTCCACAGCTGACAATCTTTCCTTATAATGTTTTTTTGGAACACGTGCTCCATGGTATAGGAATGTCATATCATTTCCATTTTTTGTGCCATTTTATCCAAAGGTAATTTGACAAATTGGTCACATAGTAATTTTGAGCCATATTTTTTTCTCCTTTTTAGTTCTCTAATTTGGTTAACCAATATTCGTTTTCATAAGTTTCCATGTTTTCTTGATAATGCAGTTCATATCCTGCAATCTTCACTAGGTCTTCAAATAGCATAGGTGCTGTTCGGATTCTATCGTGTTTCCCTAACCTTAGCAATACG
>N_528
TGTTGTGTTAACGCTTGACGACTACGTATTGCTAAGGTTGATAGGGAAACACAATAATCCGAACAGCACCTTACAAGCTCGTTTGGTGTAAGATGGGTATAAGTCATTTATGCTCATCACTCTCCTTGTATGCTTTAGCGGGTATTACAATTTGAGTGTAACATAAATGGCTTTTTTATTTGTCTCGCTTAATTATACAAACGGCGAAGTTAAAACTTTTTTAGCAGATTTTAAAGTTTCGTCAAAACTAATATATTCTGGTAGCTGAGCATTCAAATAGCTTTCAGACTTCAGAAGAAAATTACGAGCATTTTTATAGTCCATCTCTAATAAAGTTATTCTTTTTTTATCCAATACATTT
>N_529
ATGCCAACAAGTTCTTGAATAATTTAGAGAAATACGTGGTGTTGTTGTAGCCAATCTCACTTGCTATCTCATTGATGTTTTGATTACTGTGCAAAAGCAGTTGTTTCGCTTTTTCCATACGTAAATGGTTCAAATAAGCTGAAAAACTTTTTTTCGTTTCTTTTTTGAACAGCTGTCCTAGATACATGACATTTAAATGCAGGTTTTCTGACACTTCTTTGAGTGTAAGTGGTTCTTGATAATGCTGGTGCAGGATTACGATTACTTTTTCCACATTGTCACTTTTTCTGTCTCTGATGCTTTTTGATGAATGACAGAAGTAGCTGCTGAAGTTCTTGCACCGTTTTTGCCTGATGGATTTTTTCGATTCCTTGTAAATATTCAGGTGCTGTTCGGATTCTATCGTGTTTCCCTATTAACCTTAGCAAT
>N_530
GTGTTATGTCCCTGTACTTCGTTCAGTTACGTATTGCTAAGGTTAATAGGGAAACACAATAATCCGAACAGCACCTTTTTATTAGCGACAGCCGAAGGAGGGTTTTAACTTGGGGTTCAGTATTTCGTTCAAAAAGGGAACAAAGAATACAAGCATTTCTCATAATAATCGTGAGTTAACTGATAGCCAAAAAATCAATGACTGGCATAAGCATATTGATTTCACAAAATCGGATGAAAATATCTATTTAGAACAAACAAATATTCGTGAAAAATATGAAGAATTATTCGGTGAAGCCGTAGAAAAATATAATGCAAAG
>N_531
ATATGTCCTGTTCTTCGTTCAGTTACGTATTGCTAAGGTTAATAGGGAAATAGAATAGAATCCGAACAGCACCTCCCCACCGATGTACTGCAATACTTCTTCTGCTGTTTGTTTGTAATTCATGGTGTTTCCCTCTTTTCTTTTTGAGTGATGAACTTTTGAGTCGAAGTGGCCATCCTCAACACAAAAAACAGGCAGAAACTAAATAAATTGACAACAAGGCAAACGTGTATTGAAACGCATACATTGTTATTCAACTTATTTAGGTCCTGCCTGCATTACCAGTCACATGCCTGTTTAAGTTATATTCAATTTAACATATTAGAATGTAAACGTAAATAATAAAATGATTTTTTAATCATTTTTTCATTTTATTCGTTCAATATAGTTTTCGTGTTCTAAAAGTTTTGTCTTTTTTCTAAGAATATCTTCCAACATATATAACTCTTATTCTCTTCTATCTTCTAGCAGATGTTCTGTCTTTTTAAGACCTAGTATAAAAAGAATGGGTTCATTTTTTCTTTCTTGCAGGATGAGGTTTTTTATATAAACTTTATTTGATATAAAGAAAAGGCATTCATAATTGTGCTATACTACTAAAAAATGATAATACAGTGAATTAGATTAGCGCTTTATTAAATTAAGAGGACAGCATATCGATATTGCTTCCTTTTTTTTGCTATTTATTTAAGGGATAGAAGTTTAGAAAGGACTGTTTATAAGATGAAAAATGATATAGTGACTTATGCAAACACAAAATGTGAAGAAATTGGCATCAGTAATTTAGAAGAGTGCTTTTTTGACACAAATGACCTGTCGCAATTTTTAAGAACGGGAAGAACAAATGCCAGTAAACTTGCCAATGACTTAGTTGCAAAGAACGTTAGGTGCTGTTCGGATTCTATCGTGTTTCCCTATTAACCTTAGCAA
>N_532
TGGATATGTATAGCATCTTCGTTCAGTTACGTATTGCTAAGGTTAATAGGGAAACACGATAGAATCCGAACAGCACCTACATAACACCCAATACAATTATTTTTCCATACTTTTTAAGAGGACAATTACATCGTATATATCGCTAAGAATTGCAACCATTCCATTTTTAAAGACATATTTCCTCTAAAAAACTAAAATTCTATCTATCCACGACTAATAATCCCCCACATTAAACCCGTAATCGAACCAGAAAATTTTTCTTTATAACTAAAACAACCATCATTTTCGAGTTATCTTAAACACATATTTCCTATTTTTTCATTTCTATCCATGCATGATAATATTCAGTTCTGATATTGTTTTCATCCGTATTCG
>N_533
TGTGCAGATGAAATAATTGTTGTTGGTGGAAGCGTCCGAAATTATTTTGAAGATATATGGAAGAAAAACAAGGTTTATACCAAATGGCGTTAAAAAAATTGAAATAAAATCAGCAGAATTGGGATTTTATACAGAAAAGTATGGATTAACAAAAGATTCTTATATTTTGTTTTTTGGGGCGATTGGTTTCCCGAAAAAGGAATTCGGTATCTAATTAAGAAGCATAAATATATTCAGACAGATAAAAAAAGGTGCTGTTCGGATTCTATCGTGTTCCCTGACCTTAGCGAT
>N_534
ATCTGTCCTCTACTTCGTTCAGTTACGTATTGCTAAGGTTAATAGGGAAACACGATAGAATCCGAACAGCACCTAAATCACCTGTTAATAGAATAAAATCGTACACTGTTAACGAGAGTTCTTGTAACAATTTTTCCAATGCCAACTGTGGATTTTTAATTGTTGGAAATAGTTCAGCAGTAAACAAGTTAGTTTGATAGTTTTCTCTAAAATGGATATCAGAGAGATGCAAAAAGCGCATGGCTATTCCCTCTTTCTTCAATAAAATAATCAGGATATCCTAAATTTTCTTGCGTCTGATAATCAAAAAAATGCATTCTTTCAGGTTCTATGCGGAGATTGACTGCATCACCAATCTGCCAGTAGGTTTTTCATTAAGGACAATCATTTCTATACCATCGACTTTAACGGTGTACGCATAACTATTTCCAACAATTAAAAATCCACAGTTGGCATTGGAAAAGGATTACAACTCTCGTTAACAGTGTACGATTTTATTCT
>N_535
ATTGCCCTCTACTTCGTTCAGTTACGTATTGCTAAGGTTAATAGGGAAACACGATAGAATCCGAACAGCACCTAACGACTACTACTGATGCAGCTGCTGTAAATTTTTCGCTTACTTCATCAACGATTGCTGCTTTTTTTGCGATAATTGCTTCACTCATTTTTGAGTTTCACCTCCTGAATTTTGATGGAAGAGTTTTTTGCACTGAAAAGGCAAGTCACTTTTATAGTTACTTTGCTCAACCAGTACT
>N_536
GCTCTTCTGGCTAACTCGTTCAGTTGCGTATTGCTCACAAAATAGGGAAACACGATAGAATCCGAACAGCACCTAGCCTTAGACCTTCGGTCAGGATATTGATACTAGCGTTGATATCTCGGTCATGATGAGTATGACAAATAGGGCGAGTCCATTTCGAATTTCGAGAGATTTCTTGCCGTCTTTATGTCCACAATTCGAACAGATTTGGCTAGATGGAAACCACTTATCTACTTTGATGATTTTCCGACCGTACCAGTCAGCCTTGTATTGTAATTTAGACACAAAACTAAGCCAAGAAACATCCGAAATACTTTTTGCTAGTTTATGATTACGCAACATGCCTTTTGTGTTTAAGTCTTCAATACAGATGATATCGTGATTTTTGATAATTTCTGTACTCAACTTATTCAGAAAATCAGTACGTTGATTCATTACTTTTTCATGCAATCGTGCTACTTTACGTTTTTGTGTTTGATAATTTCTAGCTTCAAACAGATTGATACCTTTTTGTTTAGCTAATAAGGCACATTCTTGACAACTTACGTTGTTCACGTTTGAGTTTCTTTTCCATTTTGGACGTAAATTTATTATTATCAAACACAAAAACGTAAAGTAGCACGATTGCATGAAAAAGTAATGAATCAACGTACTGATTTTCTGAATAAGTTGAGTACAGAAATTATCAAAAATCACGATATCATCTGTATTGAAGACTTAAACACAAAAGGCATGTTGCGTAATCATAAACTAGCAAAAAGTATTTCGGATGTTTCTTGGTCTAGTTTTGTGTCTAAATTACAATACAAGGCTGACTGGTACGGTCGGAAAATCATCAAAGTAGATAAGTGGTTTCCATCTAGCCAAATCTGTTCGAATTGTGGACATAAAGACGGCAAGAAATCTCTCGAAATTCGAAAATGGACTTGCCCTATTTGTCATACTCATCATGACCGAGATATCAACGCTAGTATCAATATCCTG
>N_537
ATTTTTACTTCGTTCAGTTACGTATTGCTAAGGTTAATAGGGAAACACGATAGAATCCGAACAGCACCTGTGAACGTATGCAAAAAATGGAAGAAGAATACTACAACGCACAACAACACGCATAAAAAAACTGAGCGTGGGACAAAAGTAAAGAACACTTTTGTCTCACGCTCTAAACACGTATAAACGGCGGAATCAGAAGCAACTCCTTCGGAAATAAGCTGAAATTCACAAAAATTTGAAAAGCAATTTTCGTGAATTTCTTCTTCTTGAAGTAAGACGTTGTCTGCCACCTCTATTTTTTATAGTAATTCCTTCAGATACTTTCTTGCCTCATCATTGAAACGCAGTGATTCTTCTAACTTCTGATAATATTCCAACGCTTGTTTCTGAGCTTCAGTAAAACGATAATGTTTTCCTTTCCATTTGTCGATTGTCTCTTGCACATTTCCAGATTGGATATCTTTCACTACTACATTGCCATTTTTCTTTTGAGACTGTACGGTCTTTCTTATCAGCAGATTGTATAGCTTCTCGTTCTTTACGCAATACTTTTAAAAAACCATTTCTGACTATCCGAGGAATGCTGTCGAAGAACCCTTCTGTAAAACCATAGCGACAATATTGCTTCCAAATAAATAGATAGATTTTTGGTTGGATGAATCGTTGGTTTTTCGCAAAATACTCCATCTGAGCAGTGACTTCTGGTGTTCGTTGACGTTTTGTCTTCTAACACGGAAATAAATGTTTCAAAATAAGCATTAGAGGTGCTGTTCGGATTCTATCGTGTTTCCCCTATTAACCTTAGCAATAC
>N_538
TTATATGTATCTTCGTTCAGTTACGTATTGCTAAGGTTAATAGGGAAACACAATAAATCCGAACAGCACCTCATTTTTAGTAATCTTGATTTGTCGCACATTAGCCTTTGTGTCAGTAAAAATCAAGTCTATTTGTTCTTCATCTTTTTGTGTCAATGGAATCTCAAGTTTGCTTGGATAAAGGCTATATTAGCTACTTGTTTATCAGTTAACTTCATAAAGAGATACTTTACCTTTTGTAAAAAATTTAGTGCGATTGTATCTGACAAGGCAAGCCCTAACGCTTACTAGATTAATTACTAATCAATATT
>N_539
GGTCTTGTTCTATTAAATTGTTCATATACTTCACAGTTCGGTGCTCTGTCTTAGTATATAAACCCACACTCTGTAACTTTCTAAAGGCGGAGCCAAGAGAAGGTGCTTTATCGGTCACAATTGCTTTCGGCTCACCAAACTGTTTATGGAGTCGTTTTAAGAAAGCATAGGCTGCTTGCGTATCCCGTTTCTTTCGTAACCAGATATCTAAGGTTAAGCCGTCCGCATCAATTGCACGATAAAGATAATGCCAACGTCCCTTAATTTTGATATAGGTTTCGTCCATTTTCCATGAATAGAAGGATTGTCTATTTTTCTTCTTCCAAAGATAATAGAGGACTTTGCTGTACTCTTGTACCCAGAACGATGAATCGTTGTATGACAAACAGGTGCTGTTCGGATTCTATCGTGTTTCCCTATTAACCTTAGCGATACGA
>N_540
GTTATGTTTATTGCTAACTTACTTCGTTCAGTTACGTATTGCTAAGGTTAATAGGGAAACACAATAATCCGAACAGCACCTATTAGAAGAAGCAAACGAGGATGTTAAAAGAATACCATATAGTTACCAAACCAAGAAAGTTCTCGTCAAGTTCGCTGGTACGAATCAAATCAAGTGAAAAAAGGGACTGTGAAAAAAATTGTGTCATAGTTAGTCACTTTTTCCGAACAAATAGTGTTCAATCAGCTGTCCTTCGGTATTAGCTCAAAAAACGGCAAAATATGAGGAACTATTTTTCCATTTGTTTCTCTAATACTCAGGACAAAACACTGATTTTACAACCTCTGATAAACGGTGTTCAAAAGCCAGTTTCTCGGTATTAAGCCAAATTTATGCAAAAATGTCGAAACTTCATTAAAATTTTCTTTAATACTCGAAACTAAGCGACTTTTTCACAACCTCTGATAAACGGTGTTCAAAAGCCAGTTTCTCGGTATTAAGCCAAATTTATGCAAAAATGTGGAAAGCCATTTTCACAAAATTTTTCTTAATACTCGAAACTAAGCGACTTTTTCACAACCTCCTGATAAACGGTGTTCAAAAGCTTGCATCTGCGGTAATAAGCCCAACCAAAC
>N_541
ATGTTTTTAAACCTACTTGGTTCAGATTACGTATTGCTAAGGTTAATAGGGAAACACGATAGAATCCGAACAGCACCTCTGAAATCAAGGTATTATTGGGAATCCCAGCTTAAATCATAGATACCGTAAGGGATTTTATTCTTTATTTAAAACTTTGCAACAGAACCATGAAAATGATACTATTTCATACGACTCCTGATGGTCAAATTCAGGAGGTATGGCAAGAATTAAAAATTATCAAATCAAAAACAAATTAATCTGCGATTGCAGTGGTGCAATATCTTCAGATATCTTTTCAAATATACAGGACTATGGTGCTTATGGCTATTCTGTCCATCCTATGTTTTCAATATCAGATAAATATAATTCATACAAAAAATTAAAAAAATCTTTTATAACAATTGAA
>N_542
TCGTGTTATGTCATCTACTTGGTTCGTTACGTATTGCTAAGGTTAATAGGGAAACACGATAGAATCCGAACAGCACCTCATAAAAAGTTCGAACAATCTTGCGATTGTTAAGCTCAACTTGTTTGCTAGCATATTGCTTGCTTGTTAAAAATGTTTGTTGTCTTGAATTGAATCAAGACGCCCTACACATTTGGTTTGTCTTACTTTGTTCAGTTTTCAAAGGTCTACTTCATCGAGAGTGTTTCCCGATTCATTTTTGGCTGCCGTAGCAACTTTTATATCATATCAGAGAGACAAGCGATTGTCAACTCTTTTTTAAAAGTTTTTTTCGATTTCGTTTTTCAAAATGTTCGGCAACTCATTTATCATAACTTATCGTTTGTTATTTGTCAAGAACTTTTTTGAAGTTTTTTTCGATAGAATCAAGCTTCGCAAGTGGTTCTTTTTTAACGACTCAGTTATCTTATCATGTCGTTAGTAACATGTCAATAACTTTTTTGTTATGTTTTTGAATAAATATTTTCTTCTGTCTTTTGGACAAGTAATAATATACCAACTAAATTTAGCTTGGTCAACGAATTTTTTGTATTTTTTCAAGTTTTTTTCAATAAACGATTATTCATAACTTTTCTTTCAGGTGCTGTTGGATTCTATCGTGTTTCCCTATTAACCTTAGCAAT
>N_543
TCTTTTTATCATCTACTTCGTTCAGTTACGTATTGCTAAGGTTAATAGGGAAACACGATAGAATCCGAACAGCACCTTGATATGTACTATCTTCTTAAAACCTCTCATTACTACTCACAGGTTTGGGGGTGTATGGTTTTTGACTTGTCTTTTGTGAAATAGTGCCCCCCTGTTAGATAACGGGGGCACAACCGAGGCTCGCGGCTCGCCACCGACAAGAAGCATTTCTTCCCCTTGACACAAGGTGTCATGGCGGTAAGCCTGAGAGGCTTCCGCCACCGTGTCAGAAATACTTTGTCAGCAAGTTCTGTTTTGCCTTTTCTAACAAGTTCCATTTCAACCGATATTCATATCTACGGATTTAATCAGATAGGTATTTCTTTTTTGAATGTTTTTATATTTCATTCTATTGTGCTTATTCGATTACAAGAACATAGTAATTCTTATATGCTTATTTGTCAATATCTTTTTTTGCCTTTACAAATCATATTAAGCATGATAGACTTATAATAGCGAAGATATAACGAGATATGAGGTGCTGTTCGGATTCTATCGTGTTTCCCTATTAACCTTAGCAATACAT
>N_544
TGTTATCATCTCTACTTCGTTCAGTTACGTATTGCTAAGGTTAATAGGGAAACACGATAGAATCCGAACAGCACCTAGCTTTTCCATCTTTTATTTCGTTGATTCTCGAATAATCAACTCTGTTTCCACAATAATCTTTCTTGAAACCGGTGCTTTGGAATTACTTAATTGAAGAATCGTCTCCACTGCTAGCTCTCCCATCCATTCGGTATAAACTTTTACAGTAGAAAGCGAGGGCGTTACATATTTCGCTACACTGACATCATTGAAGCCCATCACAGAAATATCTTCTGGTACCACTAAACCTTTTTCTTGAATCGCTTTCAGTGCGCCAATCGCTAATGCATCATTAGCTGCAAAAAGCGCATCAGGAACATGCGGATTCGTTTTTAAATATTGCTTCAAGGTGCTGTTCGGATTCTATCGTGTTTCCCTATTAACCTTAGCAATACGT
>N_545
GTTATGTTTATTGCCCTCTACTCGTTCAGTTACGTATTGCTAAGGTTAATAGGGAAACACGATAGAATCCGAACAGCACTTCTCCTTATTTCTAAATAAACGGTGTTCTCCTGCCAACTTCTAATTGTTAACAAGTCACAATATCCATCAAACATGAGAAGCTGTTTTTGAAATTATTTGTGATTCGGAGTTAAATGGTAGGCTCACAACCTCTGGATAAACGGTATTCAAAAGCCAGTTTCTCGGTATTAAGCCAAATTTATGCAAAAATGTAGAAAGCCATTTTCACAAAATTTTTCTTAATACTCGAAACTAAACGTCTTTTTCAAAACCTCTTGGTAAACGGTGTTCAAAAGCTTGCATCTGCGGTAATAAGTTCAGCCAATTCAAAAACAAGAAAAGCTGTTTTGCTTGGCTATTCTTATTACCGCAGATGCAAGCTTTTGACGCATTTTAGAGGTTTTGAAAAAGACATTTTAGTTTCGAGTATTAAGAAAAATTTTGTGAAATGGCTTTCTACGCATTTTTGCATGAATTTTCACTTAATCCAAACTGGCTTTTGAATACCGTTTATCCAAGGTTGTGAGCCTACCAATTTAACTCCAAATCACAAAATAATTTCAAAAACAGGCTTCTTATGTTTGATGAATATGTGACTTGTGACCGAGGAGTTGGCAGGAGAACACCGTTTATTTAGAAAATAAGGAGAGGTCTGTTCCGGTCTTATCATATTTGCCTATTAACCTTTAGCAA
>N_546
ATTTCCCTCTACTTCGTTCAGTTACGTATTGCTAAGGTTAATAGGGAAACACAATAATCCGAACGGCTGAAAAGGTGAATTTCAGCTTATTTCCGAAGGAGTTGCTTCTGCTTCCGCCGTTTATACGTGTTTAGAGCGTGAGACAAAAGTGTTCTTTACTTTTGTCTCACGCTCTTTTAAACTATTTCGAAGTACTAAACTTATGAAGTAAGAATACCTAAGCCAGAGCCAATGTGCTCGCCTGCAAGCAATTGCTCTTTTGCTTGTCGCTGTAAACTGGTACTTTATGGATAATCATGTATTTGGGCATCTACTCATCCAAAAATACAAGGGACTCCACTATCGTCCTGTTCATCAACTGATAATAATCGATAATCGGCTGCAAAAAGACAGATTTTTGACTCTTTTTTCAACCATTTAGTAAGATTGGGTGATAGTAACCAAGTATCTGTGTACATCACTTGGTAATGGTAATCAGGAAAATAAAGTTCAAAAAAACGAATGGCACTTTAGTAACTATCTCTTATCTTATTCTGAGATAAATCTGCATCGGAAGGAATATGAAGAGAAAGGCACTGCTTTCCTTCTAATCTTAGATAGGTGCTGTTCGGATTCTATAAGTGTTTCCCTATTAACCTTGCCACA
>N_547
GTGTGCTAATTTACTCGTTCAGTTACGTATTGCTAAGGTTAATAGGGAAACACGATAGAATCCGAACAGCACCTGAAATCCCAGTATCTTCTATAAGTAAGTCATTTCATATCGATGAAAACACGTTATTTATTTTTGTTTTATCTATAAAATGGCTGAAAAATGATTTTTTTCTAAATACTATATATAGTGGCGTCTATCCTATATACCACTAAAAAACTACAAAATATTAAGTACTTTATTTTAAAAAAACACGTGTAGAATGAAGATAGACTTTTAGTTAGGGAGTGTTTTTTTATGAAACTTACTGTTTTTTGCGGTTCCCGTTTTGGTAATAAAGAAAGTTACAAATTTATTGCGCAAACGTTAGGAAAATACATGGCACAAGAAGAAATCGAACTGGTTTACGGTGGTTCATACTCCGGGATTATGGGAGTGATTAGTAAAACAGTACTGGAAAATAACGGAAAAGTCACAGGTATCTATCCGAATGGGCTTTTTCGGTGCTGTTCGGATTCTATCGTGTTTCCCTATTAACCTTAGCAATA
>N_548
GGTTATCATCTTACTGGTTCAGTTACGTATTGTTAAGGTTAATAGGGAAACACGATAGAATCCGAACAGCACCTGTAATAGAGATAAAAAATGTAGTGTAATCCTTAATTATCTCTATTACTCGATTAATTTGAAGTTGTGCAATCATTATTTAGACTGCCTAGCAATCGAAGTCCATTCAAAATAACAACCAAAGTACTTCCTTCATGAATAATGACACTGATTGCAATATCCGTTAAGCCTAAGAAACTAACGACAATTAAAAAAGCAACAACGGCCATTGAAAAAATAATATTCTGCCAAATAACACGGTTCATTTTTGAAGAAATATTATAAGATGTACCAATTTCAGATAAATTGTTTTGCATTAAAACTAAATCAGATACCTCTTCTGCCACATCAGTCCCATCTCCCATAGCGATTCCCACATCTGCATTAACAAGAGCAGGAGCATCATTTACACCGTCAGGTGCTGTTGGATTCTATCGTGTTTCCCTATTAACCTTAGCAAT
>N_549
GTGTTTTTAACCTTGGTTCAGTTTTGATTTGCTAAGGTTAATAGGGAAACACGATAGAATCCGAACAGCACCTAAGAAGTTTAATTTTTTCAGAAATTTTTCAAAAACTACTTTATTTTTCATTTTTTTCACATTCATTGTCGCATAAATCGCTTAAACTTGTCATTCGACACGCTTATCTTTGAATCTTGTTTTGACAAAACCCATAAAAGCAGCAAGACAGTTATCGTTGTTTGGACACTTAGCATCAAGATAAAGTCAAAGTGGATAAACCCTACAACTGCTGCTGCCATGGAACCTATTCCCATAACATTCAGCATCAAATTTGCACTCTCTTTGAATGTATGAATGGATGAAAGTTGGCTTTTTCTTGTCATCCACAAGAAAAAGGAAGCCCCGAATAAAATGAGACTCGTCATGACAAATAGGACAAGACCAAGACTTAAACTATAAGATAAAATGATTGTTGGACGATTACTGGCATAAAATTCTCTTAGGTGCTGTTCGGATTCTATCGTGTTTCCCTATTAACCTTAGCGA
>N_550
CTTTGTTCTGTTTGTCTACTCGTTCAGTTACGTATTGCTAAGGTTAATAGGGAAACACGATAGAATCCGAACAGCACCTAATCCCTTTTGGTTGTCTATGAAGCTTAATTCTTACTAATGACTTCAATTTAGGAACTTTGATGAATTTACTATCAATCAAAGCAACTGTACCATTTTGATTATTCGTTGTATAACTCTGAACAGGATTTTTCTTTACTTTTGAAACGTGGAAATCCAACGGATTTATCCCGAAAAAAATTCTTGTATGCTTTATCTAAATTAAGTTGGGCATTGGCTAAAGCAAGGCTATCAATTTCTTTCAAAAACGGAAATTCTTTCTTGTATTTAGCTGGTGTCAGGTGCTGTTCAGTTCTCTCGTGTTTCCCTATTAACCTTAGCAATA
>N_551
TTATATCATATTTACTTCGTTCAGTTACGTACTGCTAAGGTTAATAGGGAAACACAATAGAATCCGAACAGCACCTAACCGCTGGGACCAATAGTCAAACTAAAAATGCTGCGTTGATTGAGGCAGTAAACGAAATGAGTAAAGATTTGCTCTCTGACCCGAATTCTGGATATTCGAATCGGTATGGTGAATTTTTACCATAATAGTACCGCTATCGATGACGAGCAAATCAGTTCGGACATCTTTCCATTGACAAATGATATCAATCGTTTGACGGGAAGTGAGAATACAGCATTAAATCGTACACCAATCGGAGGAACTCCGCTTACACTAGGGCTTAAAAATGGCT
>N_552
TGTTTTTGCCTGTACTTCGTTCAGTTACGTATTGCTAAGGTTAATAGGGAAACACGATGAAAATCCGAACAGCACCTACTAACCATAAAATCGATATCAAATCAGAATCTGACATGACGGAATTTTATGAAAATCAAGAACAACAAAAGAAACAGAAGAACTGCATGATGAAGCAATCGTTCAGTCAGATTTAACAGACGATGAATATGAAACAATTGCATTCAACAATGAAACGGTCGAAGAAAAACCAGAAGCTTAACTTTAGTAAGGAGGCAAAGAGATGAAACAAAGGAAAATTCCTTTACGCAAATCCGTGGTTTGGT
>N_553
ATATATCATGTACTTCGTTCAGTTACGTATTGCTAAGGTTAATAGGGAAACACGATAGAAATCCGAACAGCACCTATACAGCGATTTGTACTTCTGGAGAACCAGTATCCCCTTCATGGCGAGCGTATTCGTTGATGATTTCATTCTTGCGTTCTTTTGAAATTGCCATTTCTTTCACCTCTTTCGATTATTCCCCTGCGACTGAGTAAAACGTTGGTGATTCGCTTAACCAATTGGCAGGTCATGTGCCTAGAGCACACAGCTATA
>N_554
TGGCTGTCCCAACATCTACTTCGTAGATTGTATTGCTAAGGTTAATAGGGAAACACGATAAATCCAAGCACACCTAATCAATGTGACTGCACTAAGTTACAAATTGAGTCAAATTTTGCTGCAGCGTGCTTGCGATGTTATCCATATCATTGATTGCTGGAGACATGATATCCCCATTTGTATGTGTATCATAATAGGAAATCGGTACACGATTCATTTTCGCTCCAAATCATCAACGTAATTCATTAAACTGTTGGTTGGGAAACACGTGTCATAATAAATTGCTGTAAAAAACTTGGAAT
>N_555
GTTGTTTATACCCTCTACTTCGTTCAGTTACGTATTGCTAAGGTTAATAGGGAAACACGAAGAATCCGAACAGCACCTTATTTAGGAAAGAGACATCTTTTGGAACAGCAAGCTTTTTTGCACTACTTATCGCATTTATTTTCTATCTATTAGTAAAAAGTATAGACAAACAGACGAGATTTCTCAACTTGCTTTTTACTTCTATTCCGACTGAACACTATTTTGGAGGTATTTGTATTTTATTAAGCTTGGGCGTGATTTCTCTGATTTTATGGGAAGTGTTCACTTCCGCTCATATAAATTATCTCTTATCTCTTTTATCAATGGTCGCGTTTTTTTTCTTTGT
>N_556
TATGTTTTTCCCTGTACTTCGTTCAGTTACGTATTGCTAAGGTTAATAGGGAAACACGATAGAATCCGAACAGCACCTAGAAACAGATTATAATTATCAAGAAGTTCAATTAGGAGATGCGAAGCACATCCGTGTTTTATATGAAGATGAGCATTTGATTATAGTGGATAAGCCTGCAGGAATGAAGACTCATCCAAATGAACCGACAGAAAACAGTACCTTACTCAATCATTTAGCTGCTTATCTCGACACTAAACAGCAACGACCTTACGTTGTCCACCGCTTGGACAAAGAAACAAGCGGTGCCGTTTTATTTGCAAAAAATCCATTTGTCTTGCCGATACTTGGAAG
>N_557
ATTGTCCTGTTCTTTGGTTGAATTATTGGTGTTACAGGTTGATGGGAAACACAATAGAATCCGAACAGCACCTATGGGTACTAATTGCAAATTGATGATTGTTTGATAATGAGTAAATTCAAATCCCAAGGTTTCAATATTTTTAGTTGCTGAATTGCCCATCTTTCTGACATGTTGTTTTCTACGTTCTTTTAATGCGGTTTAATATCTTTCCCAGTATTCGCCCATATCGCCCATTTCGCTGTCCTCCTATCTCCTTGTCCACAATAAACCACATCAACTTCTCTGTCGTACCGTTTAAATAAAGATTTATTTCTGCACGATAAGCAACTAAAATTCCGACAACAAACAAAATAATCCCTACTGCTGTATATTTTTTGCCTTTTGCACTCTCGTAAATGAGGTATGCTCCTAACATCGCTAGTAAGCCGCCAATTACACACCAAAATATTTGTAGGCTCAATCACTTTGCTGTCCTCCAAATCACTCGACTTCACAGAATAGGTGCTGTTCGATACTATCGTGTTTCCCTATTAACCTTTAGCAATATG
>N_558
ATATGTACTTCGTTCAGTTACGTATTGCTAAGGTTAATAGGGAAACACGATAGAATCCGAACAGCACCTAAATTCCTCTTAAGAGAGAACGAAAGGACAAAGCCAGCAACTTGATACACGAGCTAGTATTAGAGGAATTTATTCTCATAGACTCCCTTTTGAATACGTTTCAACTTTAATTTTCATGTTCATAAATGATTTGAAACCAAAGCAAATGCGTTGCACTTTTCCTCCGTCTTCCGAAAATGGTTCAATTCACTGGTAAGTAGTCATTTGATAGTTTGAGGCAAATTGTTGATTGATGAAGGGTAGGAGCTAAAAAAAGATACCAGTTGAAGAGAGAAAAAGAAAAAAATAGAGGGTGTTCTTGAATGAAAAAAGTTGGAAAATTATTTTTCATTTCCTTTATTCCTATTAAAGTCAGTGATGTCAATCATATTAACAAGACTAAAAATGAAAATAAAAAAAAGATTGTTCTTAGTATTGACTCATAAAAAATACCACAGGTGCTGTTGGGTAGGCTCGTCTTTGGTAGCAAAGAAA
>N_559
ATTTTTTTACCTCGACGTTACGTATTGCTAAGGTTAATAGGGAAACACGATAGAATCCGAACAGCACCTGATTGACATTTTCTGTATGGACAGTCAATGAACTAGAAACGATTGAGTACCTTGCGCGCTGTGGTGTTTATAATATAACCTCACGTTGTGCATGGGCCTATTTATGGAAGAAAGGAGCACAGAATAAACTATTTTATAATCAAAACAGAGGAGTTAAGAGATTTGGAGATGGGATACATGACCATATGGGGGCTTTATTCTTAGCTTGATGGATATGTCCAGTGACCCTGTACCCCGAAATGCACAAATTTCGAATTATTTACAGAAAATTAACTAGAAATTTACATTGGTAGTTCATAATATTTCTTGATTAGAAAAATGGCCATAAAGAAATTAGGAGGAAGTTAATGTTATGTTAAAGAAAAATCTTGTTATAGGGGTTGTGTCTGTTTTAAGTGTCATCTCTTTGGCAGCTTGTGGTAGTGGGAATACCAAGACAACAAAAAAATCGGAGGGTCGTGTAACGATAGAGTATTGGCATGTTAATGCGGATACCCTAGGAGGTGCTGTTCGGATTCTATCGTGTTTCCCTATTAACCTTAGCAAT
>N_560
TGTGTGTGTATGTGTATGGTGCATACTACTCGTTCAAACTAATATGCTAAGGCGGTGGGGAACGCGATGAGAATCCGAACAGCACCTCGATTGCTATTGTTGCTTTATGTGTTTTAACAGTTATGCTGCGCACGAATATACAGCGGAGCTGAAAAAGAAATCACGTCAATACAAACAGAAATCAATGATAAAAGCAAGAGAACGAGTTTAGAACAAGAAAAAAACGAACTTTCTCGTACTGAACGGATTGACGAATCGCAGAAGAAAGGATTGTCTATTAATGACAACAATTTAAAGGAAAGTGAAGTAAATGAGTCTTAAAAATAAAATTCGGCGGTTTATGGGAAAGAGAAAATCTAAATCCGATGAACAATCGCAAAAAAGTAGGTATCATTTTATTTGCTACGAGTATTGGATTGTTCTTTTTATTTGCCGTCCGTTTCTCGTATATCGTTATTGGAGGTCATGTTTGCTGGTACCTCATTAGCTGAAAAAACAAAACAGTTGTACCAAGGAAGTGAAGTAGTAAAAGCAAAAAGAGGAACGATTTATGATGACGGTGTGGAGGTGCTGTTCGGATTCTATCGTGTTTCCCTATTAACCACAATAGGTG
>N_561
TAGGGAAACACGATAGAATCCGAACAGCACCTGATACAGCAAAGATGTCTGCTTCCATTCCTTTTGCTTCTGCTGCCTTTTGCATTTTTGTGACTGGGGAAGCTGTACTCATTCCAGCTGAACATACAAGCATGATTGTTTTCTTTTCCATTTTAAACACGTTCCTTTCTATACTTACACTTGTATATAAGGATGCAGCGTGCCAACTTTAAAAGCGCTTTAAAAAGTTGATATCATCACATTTAAGGTCTATACCAAGTTGCATACACACTAAAAAAGAAAGCGCACACTAAACACACAAATTAATTTTTATTACCTTTTTTTCTTTTTAACGTGCACAAAAAAAGTTGTGACACAAAACTTGTCACAACTTTTTTCAATATAAACGGTATTCAAAAGCTTGCATCTG
>N_562
TTTATTTTTACTTCGTTCAGTTACGTATTGCTAAGGTTAATAGGGAAACACGATAGAGAATCCGAACAGCACCTTCCAGAAATAATTTTTTTTGTATTATCAAATCCAAATTCCCAATTGTTACAATAGCCCCCATCTCTAAGTGTGCAATCTAAAATCTGTACATTGTTCATCCTAACCTTCCCCTGTCTTAACTACCTTGTAAAATAAGATGATTATAAATCGCATCAGCAATCATAAAATCCTCGGCTTCATCAATATCAACTGACTCAATCTCACCTACTTCAACTATGCAAGGTTTTTTCCCAATTCTTCTATGCAACTCGGTCATCACATTGCGATTTATAATCATCTTATTTTACAAGGTGGCATATTTCCGGTGGACAAATACAGATTTTAGATTGCACACTAGAAGATGGGGGCTATTCTGAAATAATTGGGGAAGTTCGATTTGATAATAC
>N_563
GGTTATGCTGCTATGGTCGGCTCACTAAACATCGATTATATTGCTAAGGTAATGGCGAACGCGATAAATCAAACCGCTCTCGTCAGGTGTCGGTTAGCACTCATAATAACTGCCGGTAAATAGAAAGCTGTACGGAATACACTGATTCCTTTGATTTTTTGATTGAGTACTGTGGCTAAAAACACACTGAAAATCGTCGTCAGCGGTACATTGAAGATGACGAAATAAACGGTGTTGTATAACGATTTCCAAAATAAATCATCGTGAACGAACATTCTTTTGAAATTTGCTTAGACCAATGAAATTCATCTTGGATGTCAAATTATAATCGGTGAAACTACCAATAACTGAAAAAAGCATAGGCCCTAGCATAAATACCAAGAACCCGATAATAAAAGGCGAGATAAATAAATAGGCCCATCTTGCTTCTTTTTTCTTTCGGATAGATAAACGCTTCAAATTTTCTTGCCTCCTCTGTACCTAGACAGTCAAAAATGGATTATTGATTTTGCTTGACTAAGTTTTCTACTGCTTTTTGTGCATCTGCCAATCCTTCTTTTGGTGATTTTGTTCCTAAAAGAATCTGGTCAATCTGTTCATTCACTAATGTCGTGTAATCCGGAGCATCTAAAGGAACTGGTAGGTGCTGTTCGGATTCTATCGTGTTTCCCTATTAACCTTAGCAAT
>N_564
GGTTATGACCTTCGTCAACTAACATATTGCTAAGGTTAATAGGGAAACACGATAGAATCCGAACAGCACCTTTTATCACCTAGATTCAGTCAATAAATCCGGAAACGAGCCGTTATCATTTGGAAATATTTTCTATTTATGAACAGCATAACCAAGACATTTGCGATATGTTAAATTATTACGGTCTACATGCTCGAACGCTTGAACGGCGCAATGGCTATATTTCTTATTTAAAAGGAGCAGAAAAAATTCTGATTTCTTAACATTGATTGGTGCAACCAACTCAATGCTCCGATTTGAAGATGTTCGAATCGTACG
>N_565
TCTTCACGCCTTCGTTCAGTTACGTATTGCTAAGGTTAATAGGGAAACACGATAGAATCCGAACAGCACCTTTTTTAGCCGATAAAGACACACCTAGACAATTTGCGTTGTTCACGCTTTAGTTTCTTTTCCATTTTGGACGTGAATTTATTATTATCAATTTTTTGTCCATCAGAAAGAATCGCAAAGTCCATAATACCTAAGTCAATACCAATTGTGGAATTAGTTTTAGGTAATTCGATAATTTCTTCTTTACACAACAAAGAAATATAGTATTTACCGCTAGAATGACGTGATATTGTAGCAGATTTGATAATCCCTTTTGGTTGTCTATGAAGCTTAATTCTTACTAATGACTTCAATTTAGGAACTTTGATGAATTTACTATCAATCAAAGCAACTGTACCATTTTGATTATTCGTTGTATAACTCTGAACAGGATTTTTGTTTTACTTTTTGAAACGTGGAAATCCAACGGATTTATCCCGAAAAAAATAGGTGCTGTTCGGATTCTATCGTGTTTCCCTATTAACCTTAGCAA
>N_566
TTAATCGAAGAAGAAGAAATCGTTATTACATTGACAAACAATGGTTACATCAAACGTTTGGCAAATAATGAATTCAGAGCTCAACGAAGGGGTGGACGTGGTGTCCAAGGAATGGGTATCCACAATGACGACTTCGTCAAAAATCTGGTTTAGGTGCTGTTCGGATTCTATCGTGTTTCCCTATTAACCTTAGCAA
>N_567
TTATGTTTTTATTACTGGTTCAGTTACGTATTGCTAAGGTTAATAGGGAAACACGATAGAATCCGAACAGCACCTATTTGACAATTAAGAAAGTATTAACTTGTTTTGTGAAAAAGAGAATTTGAAAAACGATTGGCGAACAAATGCTCGGTAGGTATGGTATAAATACAGAGCTAATTGGTGTGATGAAATCGGATATTCGCGTGAGATTCAGTAAAGTAGGAGTTCGAAAACAGCTAGGTGACAAACCAGTATTGCTTTGGTACTTCGGAATGGTTTATCAAATTCTTATCAACAGTTCACTTCTCTATCTTTAAGTGATGATTCGTTAGGTTATTGTTCCAAAGCCGGATAGAAGTAGAAGAGTTTAATTTTATAAAGTGAAAAGAGGTAATGTACGATATACGTAGGGCTGAACCAATAGAGGATAAGCAAACGATGTTACAGGCGCAAAATTCATAGCTTACTGTTTTGGAGATAACAGAAGAGGAAATAATGAGGTGCTGTTCGGGATTCTATCGTGTTTCCCTATTAACCTTAGCAAT
>N_568
TGTGTAGCCCTTACTTCGTTCAGTTACGTATTGCTAAGGTTAATAGGGAAACACGATAGAATCCGAACAGCACCTAAATCCTCTTTATATTAATATCCTCTTCTTCCATAACGAGAGTAGTCTTTGATATGTTCTGTGAAGTAGTCTTTGTATACGTATATACAAATTTGTACATACCTCTACCTTTTTTTAAAGAGACATATCTCTTTTTTTCGATACCCCTCTGACGAATTTTCGGCATATACTCCTTTTTTTCGCAATCCAAAGTAGGAAAAGTAATTTCTATCAATTTATGTACATTTAAAACAATGTACATAAACATTTGATAATGTAACTGCTCTTTTCTCATAATAAATATTTCTAAAAACCCTTTTGATAATCCCCTTTTTCTCTAAGTACACAATTGCATCTTTTATAGCTCGTTCTGATAATCCTGTTTTTTTGCTTAATTGCTTATATGATTTTTGCAAAATATCTTCAAGAAACTTTTTTTGATAACCAAGTAGCTGACCATCATCGTTAAAAATTTTTTTAGGTCTATACCAATAGGTAATTTCTGCTAAGATAACTATTGCATTCAAATAGGGCTTCTCAACACCTTTTTTCGTTTTTTTTCTTAGGTGCTGTTCGGATTCTATCGTGTTTCCCTATTAACCTTAGCAAT
>N_569
TATTGTTATGTGTTACTTGGTAGGATTACGTATTGCTAAGGTTAATAGGGAAACACAATAGAATCCGAACAGCACCTAAAACATTTGGAATTAGAAGACCGCGTTGTTGCAATTAACCGTGTAACAAAAGTTGTTAAAGGTGGACGTCGTCTACGTTTTGCTGCTTTAGTTGTTGTCGGAACAAACGGACACGTAGGATTTGGTACAGGTAAAGCTCAAGAAGTTCCTGAAGCAATCCGTAAAGCAATTGAAGATGCGAAGAAAAGTTAGTTGAAGTACCTATGGTTGGTTCAACAATCCCACACGAAGTAATCGGTGCTTTTAGTGGTGGTAGAATCCTAATGAAACCTGCTGTAGAAGGTTCTGGGGTTGCTGCTGGTGGACCAGTTCGTGCCGTATTAGAATTAGCTGGGGTAGCAGATATCACTTCTAAATCTTTAGGCTCAAATACACCAATCAACGTTGTTCGCGCAACAGTTGAAGGTTTGAAACAATTGAAACGTGCAGAAAGAAGTTGCAGAACTTCGCGGCAAATCAGTTGAAGAATTAATCGGATAAGGAGGACAACAATAATGGCTGAATTAAAAGTTACTTTAAAACGCAGTATTATCGGACGTCCTCAAAACCAACGCGATACAGTAGGTGCTGTTCGGATTCTATCGTGTTTCCCTATTAACCTTAGCAAT
>N_570
TTTAGCGCTTGGTTCACGTATTGCTAAGGTTAATAGGGAAACACGATAGAATCCGAACAGCACCTAAAAATGTCATTGAGAATCACCTGCTTGCTGGTTATACGTTTGGGTATTTCCTGAATCTTGGTTTTGCTGTGCTGTACGTGCTGCATCATCATTTTGCGTGTTATCATCTACAGTCGTACTGCTTGGTATCGTTTCGGAGCTAGCACTTGTATCCGGACTTGTACTTGGATTGGTTGAATCCGATGGAGTGCCATCTGGTACCGTATTACTTGTTTCGCTTGAGCTGTCAGTTGTATATGTCTCATCATACGACGAACTAGTTGTTGTATCGTCCCATGTACTTGTCGTAGTGGTTTCATTCAAACTTTCCGTTGTTGTTGGTTCAGATGTCGAGACTGAAGTAGTTGGTGTTGTTTCTTCTACAGTACTAGAACTTGAACTTGGTGCACGGTAGCTGGAACTATTCACAATACCTGTAGATGATAACACGCAAAATGATGATGCAGCACGTACAGCACAGCAAAACCAAGATTCAGGAAATACCCAAACGTATAACCAGCAAGCAGGTGATT
>N_571
AAATAGGTTCAGCTTTTACTTCTATCGTATTGCCTATTACAGAAGTCTTTGCATAATAAATCCGTAGACGCTGTTTTGCTCGATTTTCATCTACATAACACTGAATAATACGTCCTTCTACAATCAAATCTGCATTAGTTCCGCTTATTGGATAAGTACCCTGAAATATCTCGGCTCCGTTTAATTTATTGCTAACAGTAGCTGTTAACCAGTCTGACAAAGCGCCTAAACCTTGCGTATCATATAAATAGGTGCTGTTCGGATTCTATCGTGTTTCCCTATTAACCTTAGCAAT
>N_572
TTATGTCGTACTCGTTCAGTTACGTATTGCTAAGGTTAATAGGGAAACACGATAGAATCCGAACAGCACCTATTCTTTTATTTTAGCCATTCAATTGCCACTTGGTTATTAATATTTTTTCTAAGTTTACTATTAATAATTAATACTTTAATTATTATCTTTAATAAACATAGAAACTTATTTCTTCACAGCATATTTCCAATTGTTTTATTAATTTTTCTATACTTTATATAAAAAGATAGAACTATTTAGTAAGGAAAAAAAGTAGCTAATTGTAATTTTCGTCTAAAACTCAAAACTAGTAAAAATAACTTTATTGTGTTATTTTTATTTATAAATTATGAAAAAGGACCTTTCGAAATGAAAAATAATAAAATAATCAGTTGAATTATGGGCTTTTATTGCCAGTTTTTCTGCTATGTATCATTGGATTACTTTCTTTATATGTTGCTTTATATCACGACTCTTACACTAATTCAAAAATCACAAAAGAATTAATTAAACAAGTATTGTGGTATAGTATTGGGTTCACTTCAGCAATAACTATTTATTTTTTTAATCCTAAAATTTTGTGGAAATTAACTCCTATATTTTACGGATTATGCATCATAATGTTATTACTTCTCTTGAAATTCTATAATCCACAATTAGCAGTCTTAACTGGAGCAAAAAATTGGTTTTATATTGCTGGTTTTTCGTTTCAACCTACTGAGTTAGTCAAAATAGGTGCTGTTCGGATTCTATCGTGTTTCCCTATTAACCTTAGCGA
>N_573
TATGTTAACGTACTTCGTTCAGTTACGTATTGCTAAGGTTAAATAGGGAAACACGATAGAATCCGAACAGCACCTCACAATGGGAAGGTCAGTCATCCAATCTCCCTTTAATAAACTGCGCTTGAACGCCTTTATATTCTTTTTCAATCAGCCATTCTTCATCAAAAAATAAATGTTTATCTGTTAATCCGAGTAATTTTCTAGTATGATTATCCATAGAGCGACTCCTTTGGTAGGGTGATGTTTTGGTCGACTAAATTTTACCAAAAGTGAGTCTCTTTTGAGTTGAAACGAAGAAAGTATTATGAGAAAATCGCCTTCGATTTTCCAACAACACAAAATATTATAGAACCCTTTATTCTAAAGGATTTCAAGGTGTCTGTTTGCATTTATTAGGAAAAAGAAAAAGTATTGGCAACAGAAGGTGTCACCAACATGTATCAGAGCCATAATATGCTGTATAATATCTAGTGTATAGGCTTAAGTGGAGGTATATATGAAAATATTAACTGTTGAAGATGATAATATGATAAGAGAGGGAATAAGTGAATATCTTTCAGAATTTGGATATACTGTTATTCAAGCTAAAGATGGAAGAGAAGCCTTGTCAAAATTTAATAGCGATATAAATTTGGTTATCTTAGACATTCAGATACCTTTTATAAATGGTTTAGAAGTGTTGAAAGAAATTAGAAAGAAAAGCAATTTACCAATTCTAATCTTGACTGCATTTAGTGATGAAGAATATAAAATTGATGCATTTACTAATTTAGTAGACGGATATGTAGAGGTGCTGTTCGGATTCTATCGTGTTTCCCTATTAACCTTAGCAAT
>N_574
TGTTTGTTTTTAGTGTACTTCGTTCAGTTACGTATTGCTAAGGTTAATAGGGAAACACAATAAATCCGAACAGCACCTGTTTGAGATTGGTCACTAATCAGCCCTAAGATAGAAGCTAGTAGCAACAAGGACTTCAATACTCCTCCACCTGCAATCGCAGGAATTAAAGGTTGGAAAATAGAAATAATAAAATCTAATAGAACTGAACCTAATTTTTGTTTTTGTTTTGGTGCTTCTTCAGTATTTGAAACATTGTCACCTAATAACGCTTTCACTTCATCATACACTTCAACAACATCGTTTCCAATGATTACTTGGCATTGCACATTTTGGCGAACGCCCATAACGCCATCCACTTTTTCTAACTGGCTCATATTTACCTTGCTGTTGTCTTTTAACGTAAAACGTAAACGAGTTGAGCAATGCTCCAAATGGGATATGTTTTCTTCCCCACCGATGTACTGCAATACTTCTTCTGCTGTTTGTTTGTAATTCATGGTGTTTCCCTCTTTCTTTTTTGAGTGATGAACTTTTGAGTCGAAGTGGCCATCCTCAACACAAAAAACAGGCAGAAACTAAATAAATTGACAACAAGGCAAACGTGTATTGAAACGCATACATTGTTATTCATATTTAGGTGGTTGCCTTTAGTACCAGTCACATGCCTGTTTAAGTTATATTCAATTTAACATATTAGAATGTAAACGTAAATAATAAAATGATTTTTAATCATTTTTTCATTTTATTCGTTCAATATAGTTTTCGTGTTCTAAAAGTTTTGTCTTTTTTCTAAGAATATCTTTCCAACATATATAACTCTTATTCTCTTCTATCTTCTAGCAGATGTTCTGTCTTTTTAAGACCTAGTATAAAAAGAATGGGTTCATTTTTTCTTTCTTGCAGGATGAGGTTTTTTATATAGGTGCTGTTCGGATTCTATCGTGTTCCCCTATTAACCTTTGGCAAT
>N_575
TATCTTGTATCTACTGGTCGCGTATTGCTAAGGTTAGATAGGGAAACACAATAAATCCGAACAGCACCTTCTTTTCGTAAATCTTTCTTTTTCCATATCTGTTCCTTAGACAGGGATTTGAATACATCTTTAGGTGAATAACCACGAGCTAACAGCTGTACATACCTTCCTTTTGTCAAAGTATCCATATCCATCGCCTCTAAAACTGGTCGCGCCATCTAATTTTCCTCCTAAATAAATTCCTTACTCAATGCCTAAGGTAATACTACCTTTTTATTAATCGTCGTGACTCCTTCTAAGCCTTTATCTGTAAAATTTATTCCTCCAGTTTTTATTCTTCTTTATCCGCTACAAATTCAATGATTTCAACGCTGACAATATAATCACTCAAATATGACCAAGTATCTTCAACAGATAATTCGTCTCCATTATCATTCATAAGCGTCATTTTAAACCATTCATTACCTTCATCATCTTCAGGTAGCAAGCCGAATCCAATTGGATTATCAGTCAATTTTTGATAGTATAAATCATCCTCGTCTAATGCTGAAACATCTAATCCTTTACAATTTCCGCCTCTTCTAAACGTCACAAATCCTTTGTAATCCCAACGTTGAAAGAAACCTTAATAGTATGTGTGCCCAATCGTATAGGTGCTGTTCGGATTCTATCGTGTTTCCCTATTAACCTTGGCGAAT
>N_576
GTCGTTACTTGGTTCAGTTACGTATTGCTAAGGTTGATAGGAAACACGATAGAATCCGAACAGCACCTGATTTCGTTTAGATGCGATTTCTCATGTAAAAAAAGATAAATATCAGTAAAAGCCACAGAGAACCCTTTCTCACCCTTTCAAAATGTCTCAGGAATCGAAGAACATTTGACCGATTTGAAACATGTTTTTGAAGAGTACGATATCATGACTGTCGGAGAAGCAAGTGGTGTCACTGCAGAAGAAGGACAGGTGCTGTTCGGATTCTATCGTGTTTCCCTATTAACCTTAGCAATACGT
>N_577
GCTCTTCTGGCTAACTCGTTCAGTTGCGTATTGCTCACAAAATAGGGAAACACGATAGAATCCGAACAGCACCTAGCCTTAGACCTTCGGTCAGGATATTGATACTAGCGTTGATATCTCGGTCATGATGAGTATGACAAATAGGGCGAGTCCATTTCGAATTTCGAGAGATTTCTTGCCGTCTTTATGTCCACAATTCGAACAGATTTGGCTAGATGGAAACCACTTATCTACTTTGATGATTTTCCGACCGTACCAGTCAGCCTTGTATTGTAATTTAGACACAAAACTAAGCCAAGAAACATCCGAAATACTTTTTGCTAGTTTATGATTACGCAACATGCCTTTTGTGTTTAAGTCTTCAATACAGATGATATCGTGATTTTTGATAATTTCTGTACTCAACTTATTCAGAAAATCAGTACGTTGATTCATTACTTTTTCATGCAATCGTGCTACTTTACGTTTTTGTGTTTGATAATTTCTAGCTTCAAACAGATTGATACCTTTTTGTTTAGCTAATAAGGCACATTCTTGACAACTTACGTTGTTCACGTTTGAGTTTCTTTTCCATTTTGGACGTAAATTTATTATTATCAAACACAAAAACGTAAAGTAGCACGATTGCATGAAAAAGTAATGAATCAACGTACTGATTTTCTGAATAAGTTGAGTACAGAAATTATCAAAAATCACGATATCATCTGTATTGAAGACTTAAACACAAAAGGCATGTTGCGTAATCATAAACTAGCAAAAAGTATTTCGGATGTTTCTTGGTCTAGTTTTGTGTCTAAATTACAATACAAGGCTGACTGGTACGGTCGGAAAATCATCAAAGTAGATAAGTGGTTTCCATCTAGCCAAATCTGTTCGAATTGTGGACATAAAGACGGCAAGAAATCTCTCGAAATTCGAAAATGGACTTGCCCTATTTGTCATACTCATCATGACCGAGATATCAACGCTAGTATCAATATCCTG
>N_578
TATGTATGTACTTCGTTCAGTTACGTATTGCTAAGGTTGATAGGGAAACACGATAGAATCCGAACAGCACCTACTGACATCGCTGATTGTTATCCATCAATTTATACTCACTCTATAACATGGGCCATGGTAAAGAAAAAGTTAAAAATGATGAAAATAAGTGTTCGGGCTCACTTGGCGATAAAATAGATAAAAAAATATCTGGAATGCAACACAATCAAACAAATGGTATCCCTCAGGGTTCCGTTCTTATGGATTTTGTAGGAGATATCGTTCTAGGGTATGTTGATTTGAGATTATCGAAAGAATTAAAAAAATTAGAAAATTTAAAAGATTACAAAGTACTCAGATATAGAGATGATTATAGAATATTTTCAAATAATCGTAATGATTTGGAACAAATTATGAAAGTGTTATCAGAAGTCTTATATGATTTAAATTTTAAGTTAAATTCTAGTAAAACAAAATTATCAGGATGATATTATCATAGATTCTATCAGAAAAAGATAAGCTAGGTGCTGTTCGGATTCTATCGTGTTTCCCTATTAATTAGCAAT
>N_579
TTTAACTCTTACTTCGTTCAGTTACGTATTGCTAAGGTTAATAGGGAAACACGATAGAATCCGAACAGCACCTTACGCTTCTCAGTGAAAAACGCACGAATGAACTCAGATGTGGAATTCTTGAAAATCAATAAAGAATTCTTTACAAATGTGGTAATGAGC
>N_580
TTGGTTATTAGCACTTGGTTCGGTTCGGTATTGCTAAGGTTAATAGGGAAACACGATAAATCCGAACAGCACCTTTTCCGCATGTTGGACATTGATACAAACGATAGCTTTTGATACATTTCGCTCTTTGTCCACAATCGCATTCGACAGTATGTGGTGCATGATAGTTTGGGAATAATGGCTCTATAATTTATGGGACTGATGAATCAGAATTGATTCTTCAGCCCCATTTTCATTTTAGGTATTAAAAAACATATCGTTCTCTAGTATGATTAAATCACCACAAAATAAACAACTGAGAGGACGATACGCTATATGAATGATTCTATCAAAAAAATGCTGAGAATAACAGAGAAAGATTTGATGATTACAGAGGTCTCTTACGAGACCCTTCAGAAGGAAAAAAACATTGCATAATGGAATGCTGTTCTCAC
>N_581
GTCGTTACTTGGTTCAGTTACGTATTGCTAAGGTTGATAGGAAACACGATAGAATCCGAACAGCACCTGATTTCGTTTAGATGCGATTTCTCATGTAAAAAAAGATAAATATCAGTAAAAGCCACAGAGAACCCTTTCTCACCCTTTCAAAATGTCTCAGGAATCGAAGAACATTTGACCGATTTGAAACATGTTTTTGAAGAGTACGATATCATGACTGTCGGAGAAGCAAGTGGTGTCACTGCAGAAGAAGGACAGGTGCTGTTCGGATTCTATCGTGTTTCCCTATTAACCTTAGCAATACGT
>N_582
ATGTTTATGTCTGACCTTTACTTCGTTCAGTTACGTATTGCTAAGGTTAATAGGGAAACACGATAGAATCCGAACAGCACCTATAAAACGTGACTTTCCAAGAGTCAAACAATTTCTTTGGAAAGAAATGTTCTGGTCTAAAAGTTTTTGTCTTCTGACAACTGGTGGCGCACCAATTGATGTGATTAAGAAGTATATCCAAAATCAAGGAAACAATCATAAATAGAAAGTAGGTGAACTTTATGGAACAACTAAAAGCATACAAATTCAGAATCTATCCAACAGAGGAACAAGAAATCTTCTTTGCCAAATCTTTTGGTTGTGTCCGTAAGGTCTACAATCTAATGCTTGATGACCGAAAAAAGGCGTATGAAGAAGTTAAAAATGATTCTTCTAAAAAAGAATGACTTTTCCGACACCAGCTAAATACAAGAAAGAATTTCCGTTTGAAAGAAATTGATAGCCTTGCTTTAGCCAATGCCCAACTTAATTTAGATAAAGCATACAAGAATTTTTTTCGGGATAAATCCGTTGGATTCCCACGTTTCAAAAAGTCAAGAAAAATCCTGTTCAGAGTTATACAACGAATAATCAAAATGGTACAGTTGCTTTGATTGATAGTAAATTCATCAAAGTTCCTAAATTGAAGTCATTAGTAAGAATTAAGCTTCATAGACAACCAAAAGGGATTATCAAATCTGCTACAATATCACGTCATTCTAGCGGTAAATACTATATTTCTTTGTTGTGTAAAGAAGAAATTATCGAATTACCTAAAACTAATTCCACAATTGGTATTGGTTTAGGTCCTATGGACTTTGCGATTCTTTCTGATGGACAAAAAATTGATAATAATAAATTAGGTGCTGTTCGGATTCTATCGTGTTTCCCTATTAACCTTAGCGATA
>N_583
TCCTACTCGTTCCAGTTACGTCATTTGTTAAGGTTAATAGGGAAACACAATAAAGAATCCGAACAGCACCTACAATTAGGCAAAAAATACTTTCCAAGCTGCACCTGATATTTTAGTCAAACACAAGGTTACACTAGTGCGGTATTCCATGGGAACGCTGGTACATTCTGGAATCGAAACAAAGCATAAGAAAGTTAGGATATGACTATTTATTGATTACTCTTTATTATGATGTTTAATGATAATTCGTTCCAATCAGGTTGCATTGATAGAAGCTTCATTTTCCAACAATGCAACCAAATATCTCGACATCTGCAACAACCATTTTATTCAAAATTCATTGCTGTATCTAACCATTATACCTTCTCAAAATTCACCAATTGACGAAGCAGGATTCCGTTACACCAATACAAATAATAAAACGATAAAAACAAGCCTTTCCGACAGCCAATTATTTAGATACCGCCGTACAAGAATTCTTCAATTATTTGAAAGAAAGCGGCTTGTATGAGGTGTATTTTGGATTATATCGTGTTCCCCTCTAACCTTAGCAATA
>N_584
GTTAGTGTTGTGTGCATCCTACTTTTCAGACTTTCAGTTTACGTATTGCTAAGGTTAATAGGGAAACACAATAGAATCCGAACAGCACCTGTTGAGGGCGTGCCGGTTCGACCCCGGCCGCCGGTATTGACTAAGATGTCTTCATCTTAGTTTTTTTATTGAGAAATTAAATAACATCTTTTATGATGGCGAATGTGGCGAAGTGGTTAACGCACCGGATTGTGGCTCCGGCATTCGTGGGTTCGATTCCCATCATTCGCCCTTTATTCTTGGGGTATAGCCAAGCGGTAAGGCAAGGGACTTTGACTCCCTCATGCGTTGGTTCGAATCCAGCTACCCCAGTTATTATTTTTAAATTTGCCGGCGTGGCGGAATTGGCAGACGCGCTGGACTCAAAATCCAGTGTCCGTTGAGAATGCAGGTTCGACCCCGGCCGCCGGTATAATAGGTGCTGTTCGGATTCTATCGTGTTTCCCCTATTAACCTTAGCAATACGTA
>N_585
TTATGTACTTCGTTCAGTTACGTATTGCTAAGGTTAATAGGGAAACACGATAGAATCCGAACAGCACCTAACGATTTGGTGATAAACGACGCACAGAATTACTAGTCGGTGAGGTCTTAAGTCTGGAAGATGAAGAT
>N_586
TTTTTATGTAATCTTGACGTTTACGTATCTCTAAGGTTAATAGGGAAACACGATAGAATCCGAACAGCACCTGAGATTCTGTACTTTCTTTGTTTACTACTTCTTTTTTATGCTCATGTTTTTTCTCCATATCGTTCCCATTCATTTTTACTCCATCCCTTCTCTTACATCTTTTCATGTGTCGATTTAAGCACCATCAACAATACACTGACGGAACTAAACGCCATCGCTCCTCCTGCAATGATTGGATTCAAAAAGCCTAGTGCGGCAAAAGGAATACCAATCGTATTATAGACAAAAGCCCAGAAAAGATTTTGTTTTTAATTTTTGCTCAATGTCAACCTAGACAACT
>N_587
TGTGTTACTCATTCATCGTATTGCTAAGGTTAATAGGGAAACACAATAATCCGAACAGCACCTTTATTTAATTTTTTTGTTACCTTGTTTATTCTATTGTTTATTTCCTTAGGGTATTTTGTCAAGATATTCTTGTTTTTTAAGGCGGAAAAATTAATTTTAATGGATATAACTAAATATGTTTTGATGATTGATGATATTTTTTTAGAGTCTTATATTATTTACTTATGGGTAGATAAAGAAGACGGAGGTAAAGAAGTGATAGGGGGAGAGTAACAAATTATAGTAAAGAATATTTGCTGTTCAAAAGTATGGTATACGTGAGAGTGGAATGAAGAGGTGCTGTTCGATTCTATCGTGTTTCCCTATTAACCTTAGCAA
>N_588
TTATCTAATACCTTGGTTCCATTCGTATTGCTAAGGTTAATAGGGAAACACAATAATCCGAACAGCACCTAGCCCATCCCACTTGTACTACGTCCGGTATTTCTTTGGAGGCAACAGAAGCTTGTAAATTTTGCATCAAGCCTTTATACATATCAGGATTATATTTTTCTACAACCTTCACTTTGTCTTGAGATTGATTGTATTTATCTACTAATTCATTCACTGTTTTTCCACCTAGGGTATCCGCATTAACATGCCAATACTCTATCGTTACACGACCCTCCGATTTTTTTGTTGTCTTGGTATTCCCACTACCACAAGCTGCCAAAGAGATGACACTTAAAACAGACACAACCCCTATAACAAGATTTTTCTTTAACATAACATTAACTTCCTCCTAATTTCTTTATGGCCATTTTTCTAAATCAAGAAATATTATGAACTACCAATGTAGGTGCTGTTCGGGATTCTATATCGTGTTTTTCCCTATTAACCTTAGCAATAC
>N_589
TGTTATCATGGCTAAGTATCGTATTGCTAAGGTTAATAGGGAAACACGATAGAATCCGAACAGCACCTCTAGCAGACGCGCTCGCAAAGAAGAAGTAACGGAAAATCTAGCAATTGCTTGAAGAGAAAAGGAGAATTGAGAGCAGTACATTTTGGTGCAGGAAATATCGGTCGAGGATTTATTGGAGAGGTTTTGGCAGCTAATGGATTTGAGATTACTTTCGTAGATGTGGATGATGATTGATGCTTTAAATGAAAGAAAAGAATACGAAATCGAATTAGCAGATGAATCAAAAGAAAAAATCACTGTAAAAAATGTCAAAGGAATCAACAATCAAACAAATCCAGAAAAAGTAATCCAAGAAATCGCTGAAGCAGATTTAGTTACTACCGCCATTGGCCCGAATATCTTACCTTTTATTGCTGAGTAGGTGCTGTTCGGATTCTATCGTGTTTCCCTATTAACCTTAGCAAT
>N_590
TTATATTAATTATTTACTCGTTCAGTTACGTATTGCTAAGGTTAATAGGGAAACACGATAGAATCCGAACAGCACCTTGATGCAAGAGGACATGGAAAAAGCGAAGGGGATTACATTGGATTTGGATGGCCAGAGCGTAAAGACTATGTACAGTGGATAAACAAAGTGCTAGAAAACAATGGAAAATCGCAAGAAATCGTTCTATACGGTGTCAGCATGGGAGCAGCAACAGTTATGATGACTAGCGGAGAAAAACTACCAGATAATGTGAAAGCAATCATTGAAGATTGCGGTTATTCTTCCGTTCATGATGAGCTTGCTTATCAGCTAGACGATATGTTTAGTCTTCCAGCATTTCCGCTTATGCAAGTAACGAGTCTAGTGACAAAAGTCCGTGCTGGCTACTTTTTCGGTGAAGCAAATGCAGTGGAACAATTGAAGAAAAACCAGCGCCCAATGCTCTTTATACATGGAGACGAAGATACATTTGTACCATTTGAGGTGCTGTTCGGATTCTATCGTGTTTCCCTATTCGTTACACGAATGC
>N_591
TTATGTTCCCTGTACTTCGTTGAGTTACGTATTGCTAAGGTTAATAGGGAAACACGATAGAATCCGAACAGCACCTTGACACCCACAGACCCGACACCAAAGGGAAAACAGGGAAAAACCCTCGCTTCGAGAACTGGAACAGCAGATAAGACGGGATATTGAGGACGGTATCGACAGCACAGGCAAGAAAATGACGCTTTGCCAACTCTATGCCAAACAGAACGCACAGAGGACAAATGTGAAGAAAAGCACACAGAAACAACGGGAACAACTCATGCGGTTATTAAAAGAGGACAAGTTAGGTGCTAGGAGCATTGATACGATAAAACCCTCTGACGCTAAAAGAATGAGGTTTTACGCATGAAAGACAAAGGCTTTTCCTACAATACCATTAACAACCATAAACGCTCGTTAAAAGCGTCATTCTACATAGCCATACAAGATGATTATGTGAGGAAAAACCCTTTTGATTTCAAGCTAAGTGAAGTCATAGAAAATGATACCAAAGAGAAAGTCGCATTGACAGAGGAACAGGAGCAAGCCTTATTGTCATTTATTAAGACGGACAACGTGTATCACAAGCATTATGATGATGTGCTGATACTGTTAAAGACAGGACTTCGTATCTCGGAACTGTGCGGACTGACAGTAGCCGACATTGATTTCAAGAATGAAGTTGTGATTATCGACCACCAGTTACTAAAGAGTAAGGAACAGGGCTATTATATTGAAACGCCTAAGACGAAAAGCGGGATAAGGCAAGTGCCATTAAGCAAAGAAACGATACAGGCATTTCAACGGGTTATCAACAGCCGACCAAAGATAAAGTCGATAGAGGTAGACGGACACAGCGGTTTTGTAGGTGCTGTTCGGATTCTATCGTGTTTCCCTATTAACCTTAGCAAT
>N_592
GTGTTATGTCCCTGTACTTCGTTCAGTTACGTATTGCTAAGGTTAATAGGGAAACACAATAATCCGAACAGCACCTTTTTATTAGCGACAGCCGAAGGAGGGTTTTAACTTGGGGTTCAGTATTTCGTTCAAAAAGGGAACAAAGAATACAAGCATTTCTCATAATAATCGTGAGTTAACTGATAGCCAAAAAATCAATGACTGGCATAAGCATATTGATTTCACAAAATCGGATGAAAATATCTATTTAGAACAAACAAATATTCGTGAAAAATATGAAGAATTATTCGGTGAAGCCGTAGAAAAATATAATGCAAAG
>N_593
GTTTGACTTACTTCGTTCAGTTACGTATTGCTAAGGTTAATAGGGAAACACAATAATCCGAACAGCACCTTCTTGTTTAGTCAAACCAAAATTAGCTTGTATTTTACTCTGGGAACTACCTACACTATTAGCAGAGTCCACTGTTTGTTTCCCTAATTCTGTAAGCTTATCGCCAATGTCGCTTAAAACGTCAGAAGCTTCCATTAGATTATTCATATCTATTTTGCTTCCGATATCGTCCAAGTTAGTTGTATCTACATTTTTAGCAGCTTGTCCTAACTCTTCAAATTCACGTTCAGCATCATTAAGCTTCGCCTCCATCTGCATTGCTTCTGTGGATGTAGCGCCAGACTCGTGTAGCTTCTAACTGTCGTCTCAGGATATCTATCGTTTTCTCTGCATTTTCAGATTGTTGAGAAACATATTCTTGGGCTTTCGCTAATTTCTCGGATTCAGAAGCTGATTGACCAGCAGTTGCTTGCCATTTTTTGTATTCGGATTCAATCAGAGAAGCACTAGCTTGAACATTTTTTTGTTCACTATCCAACTGTTGCATTGTAAGTTGGTACCGACTGTATTTTCACCTTGCTTGAGCTAGTGCATTACTCGTTTTATCAATTTCGTTTGACAAACGTTGTTGCGCTGTTTGTTGGTTAATCAGTTCTCTCTCAAGTTTCTGAACTTCGGTGGAATTTTCTCCATAATATTTTTTGGCATTGGCTAAACGTTGGCTAGTTACTTCAACTTTTTGGCTTTTGTAATTCATACTGCTTTTCTAAAGAAGATAATTTACTTCCTAACTTGTCTGATTCAGAACCAGTAGGTGCTGTTCAGGGATTTTATCGTGTTTCCCTATTAACCTTAGCAA
>N_594
GTGTTATCTAATTGTACTTCGTTCAGTTACGTATTGCTAAGGTTAATAGGGAAACACGATAGAATCCGAACAGCACCTATTTAACTTGAATTGTTTGCTGACTCTTCTGGTGGATATATGCGTTTCCGCAAGCATACTTGATAATATTTTTAATATTCCCCACGTTACCTTCAAAATCACTATTCATTAAGAAATGAATCAATGCATCAGAAACAGATAGTTCCTTAGCTAAAATTTTACTCTCAGAAACAAAAAATTCATCAATCAATGACAGACGTTCAAACGACGGACGTTGTTGAAATCTAGGTAGATTAACAATAACTGGCAATCTCCTAAGAAAAGTTGGTAAGAAAGTCGTATATATATTTTAGGTGCTGTTCGGATTCTATCGTGTTTCCCTCACCTTTAAGCAAT
>N_595
GTGAATGCCCTCTTCTTCGTTCAGTTACGTATTGCTAAGGTTAATAGGGAAACACGATAGAATCCGAACAGCACCTCATAGAGTTGGCAAAGCGTCATTTTCTTGCCTGTGCTGTCGATACCGTCCTCAATATCCCGTCTTATCTGCTGTTCCAGTTCTCGAAGTGAGGGTTTTTCCCGTTTTCCCTTTGGTGTCGGGTCTGTGGGTGTCAATCTCCAAGCATACACATATTTTGTGTTTCCCAATGCGTCTACATATTTATATAAGTATTTTCCGTCTGTTCGTTGGCTCTCTCCAGTATGCAGGATACGACCTTTGTTATCCCGTCTTTTTTCTTTCATGGTGTCTGCTCCTTTCCTTGTTGGAAAGAGCCTTGATATGACTTGTGTTCATCATAACACATACAAGGCTCATTTGCATTAGATTGCGTCCAATTTATCAATAACCTTTTCAAACTGTCGGCGTTTAATCTGTATGCGGTTGCCATTCATAATGAGCCAGCCAGCGTCCTTGTTTTCCTCTGCCAATCGTCTTAACTTGTTTTCTCCAATGCGGAAATAGTTTGACGCTTCTTCGATGGTAAGGGTGTATTTTTCCCATACGGGAATTCCCTGTGTATTACTCATAAAACACCCCTCACTTTTGATTACGTCTGATATGTCCGTACACATCTGTTCCACAAGCATTTCCTGTTTTTCAGAAAGGTGGGTACATTCATCAATCATTTTCATGTAGTTTGAACCTGTCAGCCTGTCGATTTCCTCTTATCATCACGATTGACGGCATGACCTGTCTTTCCAGCCATTGCAGAGTGCGTTCCATATTGACAGGTACAGGGTTCATTTCAAAAGGTAAACTGCCATGGGAAATGAATATCAGGTGCTGTTCGGATTCTATCGTGTTTCCCTATTAACCTTAGCAAT
>N_596
TTTTTTGCTAGCGCTTCGTTCAGTTACGTATTGCTAAGGTTAATAGGGAAACACGATAGAATCCGAACAGCACCTTCGTAACGTTTGTTGCTTGAGGTCCGCGTTGGCCTTCTTCAACATCGAAAGTTACTGCTTGGCCTTCTTCTAAAGTTTTGAATCCGTCGCCTTGGATAGCTGAGAAATGAACGAATACATCGTTTCCGTTTTCTGCAGTGATGAATCCAAATCCTTTTTCTGAGTTAAACCATTTTACTGTACCTGTTTCCATAATAAAAATCCTCCTTGTGTATCAACACATATTTTGCAATTACTTGAATGGTGTATATCTGGAAGATGTTTATTTGAAACAAGCTACCACAGATTCAACAAAAAATTATTCCTATAGTATATCATACCGTTTAGGTGCTGTTCGGATTCTATCGTAACTTGCCCTTAACCTTAGCAAT
>N_597
GTTGTGTGACACCTTGGTTCGTTGCGTATTGCTAAGGTTTAATCGGGAGACACAATAGAATCCGAACAGCACCTATCGCAATGAAGATGGTTCGATTACTTTAACAAACTCTGATGATTATTATCAAGGCGCTTGGGGCATTGGGTGAATGCTTGTAACTTGCAGAAAAACTTCACCGATTACAGAGAATAAAACAAGAAGAAGAAAGTAAAAAGTTTCAAAATGAAGCACCGATGTCTCCTATTTTAGGTTTCTCTTTGACGCTTCTGATTTTCGAAA
>N_598
ATCTCCCTGTTCTTCGTTCAGTTACGTATTGCTAAGGTTAATAGGGAAACACGATAGAATCCGAACAGCACCTTTTTTCTTTCTTGCAGGATGAGGTTTTTTATATAAACTTTATTTGATATAAAGAAAAGGCATTCATAATTGTGCTATACTACTAAAAAATGATAATACAGTGAATTAGATTAGCGCTTTATTAAATTAAGAGGACAGCATATCGATATTGCTTCCTTTTTTTGCTATTTATTTAAGGGATAGAAGTTTAGAAAGGACTGTTTATAAGATGAAAAATGATATAGTGACTTATGCAAACACAAAATGTGAAGAAATTGGCATCAGTAATTTAGAAGAGTGCTTTTTTGACACAAATGACCTGTCGCAATTTTTAAGAACGGGAAGAACAAATGCCAGTAAACTTGCCAATGACTT
>N_599
TATGTCCTGTACTTCGTTCAGTTACGTATTGCTAAGGTTAATAGGGAACGCGATAAATCCGAACAGCACCTATTACAGGCGATTCAATCGAGCGTTTACCAGTATGAGCCGTAAGAATGGGAAAACGTATATCGCAAGTGGCATGGCTGCCAATGCGTTGATTATGGAACAAGAACCAGCAGAAGCAAGGCAAGTATTGTTTGTAAGTAACGCTTTGAAACAAGCTAAATTGGGCTATGATATGCTGTCTAATTCACTTAGAAACGTGGTCAAGTCTAGTAAGTTTTTAAGACCACAACTGAAAATTATGAACTCTAAGATTCAGCACTTGCCCTCTAATTCGTTCGCTATGGCACTGGCTAGTGAAACCAGCACGCTAGATGGGTTTGCACCAACAACCGCAATTCTTGACGAGTGGCACGAAGCAAAAACTCGTAAAACGTCCAACGTCATTAAGTCAGGAATGACCCAACAAAAGAACGGCTTATTGTGTGTTATTAAGGTGCTGTTCGGATTCTATCGTGTTTCCCTATTAACCTTAGCAATACGT
>N_600
TATGTAACACTGGTTAAGACGTATTGCTAAGGTTAATAGGGAAACACGATAGAATCCGAACAGCACCTTTGCGGTATCTTTTAACAGCTTCTCTGAATAGTCTTTTAATTCAGATTGAATCTGTGATTTGATTGCCTCATATTCGATATCTCTTTTTTCTGCTTGGAACCCGGCTAAATACTGGCTTTTAAAATCAATTGCTTTATCTAACGGGAAAGGTTGCACGCCTTCGACCATCTTTTGTTGCGTATTTTTTGATAAGGCATTTTTTACTAGTTCTTTAAAAGAAAGCTTGCCTGCTCTTGAAACAGCAAATTGCTTCGTTTCTGTGTATTCGATGTCACCTATCCGCCATATGCGGATAACTGTACCATTCGCCTGCATGGCACCATCTACTTCAGCATCTGTAGCCCAA
>N_601
GCAACCATGTAACTTGTTCGTTCTGGTTTATTGCTCAAGCCTACGACGGCAATATTTTTTGCTTCTTCCCGAAATAGTTGAAAATCGTTTCTTGTGTTGGATTTTTTACAGACATTTCTGCCACCCCTTGCTTTTCTTTTTTATTCCATCTATTATACTTGTATCTTTCATTTTTTCAATTGTTCCTGTTACCTATTCATGCTAAAATAAAGGATAGTTAGGTGCTGTTCGGATTCTATCGTGTTTCCCTATTAACCTTAG
>N_602
TGTTTATGTAGCGCTTGTTGAGTTACGTATTGCTAAGGTTAATAGGGAAACACGATAAATCCGAACAGCACCTAAAATTTTGGAATCTTAGTTGTGTTTTTCAGAAAACTCTTTTAATATGGAAGTAATTAAACTTTTTTAGTTAGGATGATTTAAAAATGAATGAAGAGCAAGAACTGCAGCGTGACTGAAAAATAGACATGTCCAACTGATTTCTATTGGCGGAGCGATTGGAACGGGGTTGTTTTTAGGTTCCGGAAAGTATTATACAGCTAGCTGGCCCTTCGATATTGCTCGCCTATCTTATTACTGGATGCATCTGTTTTTTCATTATGCGTGCGTTAGGCGAACTTCTGTTATCAAACACCAATAACCATTCTTTTCTGGATTTTGTTGCAGAATATCTTGGCAAAAAAGCGGCTTTCATAGGTGCTGTTCGGATTCTATCGTGTTTCCCTATTAACCTTAGCAA
>N_603
ACTTTTTTTGCCTGTACTTCGTTCAGTTACGTATTGCTAAGGTTAATAGGGAAACACGATAGAATCCGAACAGCACCTGAATGGTTAAGTTTACCGTATGGCGCGGACCGGATGAGACAAAAAAAATAAAAGAGGTGAATGTGATGCGGTTAGATAAATTTTTAAAAGTTTCTCGCATTATTAAAAGAAGAACAGTTGCCAAAGAAGTCGCTGATAAAGGCCGGATTCAAATCAACGGAGTCTTAGCCAAATCTTCTAGTACTGTGAAGATTGGTGACCTTGTCAAAATTCAATTTGGGAACAGAATTTTAGAAGTAGAAGTCCTGCAACTGAATGACTCTACGAAAAAAGAAATGCCACAAAAATGTATGAAATAAAATCAGAAACACGTGTCTCTGAAGAATAAACAGGTGAGGATGGAGCGCTTGGCAAGTTCATTGAAAAGATGAATATTCCAAGCGCTTCATCCTTTG
>N_604
GTGACGCCTCGAACGTTCGCGTATTGCTAAGGTTAATAGGGAAACACGATAGAATCCGAACAGCACCTGCTGCCCTGCATCAAGTAATAAGAACAGCCAAATAAAAATAGCTGCTCATATTTTTCGTTTGGTTGGGCTTATTACCGCAGATGCAAGCTTTTGAACACCGTTTAAGGAAGAGGTTGTGAAAAAGTCGCTTAGTTTCGAGTATTAAGAAAAATTTTGTGAAAATAGCTTTCTACATTTTTGCATAAATTTGGCTTAATACCGAGAAACTGGCTTTTGAACACCGTTTACCCACTTCCCCCCCCCCCCCCCCCCCAAAAGCCAGTTTCTCGGTATTAAGCCAAATTTATGCAAAAATGTAGAAAGCTATTTTCACAAAATTTTCTTAATACGAAACTAAGCAACTTTTCACAACCTTTTGCTTAAACGGTGTTCAAAAGCTTGCATCTGCGGTAATAAGCCCAACCAAACGAAAAATATGAGCAGCTATTTTTATTTGGCTGTTCTTATTACTTGATGCAGTATTCTGCGGTAGCTTCCCTAAGCTTAGGCAATCTT
>N_605
TATTACCTGTACTTCGTTCAGTTACGTATTGCTAAGGTTAATAGGGAAACACGATAGAATCCGAACAGCACCTTTTGGTTGAAAAGGAGAAGCGGCAACTTTAGAATGGCTGACAGAACAAGGGACACAAAACATTCGTCAATTGAATGAAGTGATAAGAGAAACTGCCATCCCATGGTATAGAAAAGTAAGTGAAAGCACTTGTTAATGTTTCTAATATATTAGTAGTGATAAGAGATATGTGTGATTATAATTTATCATTATTGAAACTGGGAGGATATTTTATATGAATAAAAGATTGTTAGATTATTCAGCTTCAGATTTTTTGAAAGCTAAGCCGATGGAATTAAAGCAGGCAATTTTGGCTTCTGAAGGTAGAACAATTATGGCAGAAAATGTGCCAAGTAGCTGTCCTTACATGGGAAAATCAGTGACAAATGCAGAATTGGAGAGAGCTGCTGGAGCTGATTTAATTTTGTAAGGACAGCTACTTGGCACAATTTTGTCCATAATTGTTCTCCTTCAAAACCAAAATTGCTTGCTTTTAATTCCATCGGCTTAGCTTTTCGAAAAAATCTGAAGCTGAATAATCTAACAATGTTTTATTCATATAAAATAGTTTCAATAATGATAAATTATAATCACACATATCTCTTATCACTACTAATATATTAGAAACATTAACAAGTGCTTTTGGCTTTTACTTCTCATACCATGGGATGGCATTTTCTCTTATCACTTCATTCAATTGACGAATGTTTTGTGTCCCTTGTTCTGTCAGCCATTCTGAAAAGTACCACTCTCCTTTTTCAACGAAAAGGTGCTGTTCAGGATTCTATCGTGTTTCCCTATTAACCTTAGCGAGAATGCTCGT
>N_606
TTTTTTTTTCTTCGACTTTTCATTACGTATTGCTAAGGTTAATAGGGAAACACGATAGAATCCGAACAGCACCTAAAAGCAAATCCGACGAATAATGGAAAAACGCCAGTTCAGATGCAGACAAATGGTTCATCAAATGAAAAAAATGGAGGGGAGAGCTTTTCAAAAACAAGCGAAGAGATGCTTGGAGGTTTCTCAATTTTAGGGTTATTGCTAGTCCTTTCAACAGGGACAGCTTGGTTTTATAAAAAACAACAAAAAGGAAACAATAGGAGGGAAATAAAATGAAAAACATCAAAACAAAAATATGGACGTTTTTAGGAACTGCTATCATGCTGCTTCCTTTCGTTCTCGGCCTAGGAACTGCAGAGGTTTCTGCAGCCGTATCACCTACACCAGAAAATGTTACGGTTAATTTGCATAAATTGAAATTCACTTCAGCACCAGAAAATCAAATAAACAACGGAACGGAATTGACATTTCCGAATAGCGAACCGTTGAACGGCGTTGAATTCAACGTATATGACATCACTGAGGTGCTGTTGGGGGACGTTTGTGTTTCCCTATTAACCTTAGCAAT
>N_607
TATGTTGTTCAAGGACGCTCAGTTACATTATTGCTAAGGTTAATAGGGAAACACGATAGAATCCGAACAGCACCTAAAACGGTCATTGGTGAAGTTGTATCAAAAATGACAAACTGCGCCGTAGTAAAGCTGCCCAATGTGCTGCAAGGATTAGAATTATTAGATGAAAAAGCAAGCATGGTTGTTGCAAAATATGATACATTTGAATAAAGAAAACAATTGGACGTGCGGCGTGCTGCAAGTCCAATTTCTTTGAGAAGGTAAATCAGTATTCTTTTCCTATTTTCTGGAGAAGAAAAAGCGAGGCGAGTTGTCATGGTAACATTCTTTACGGTTCTATTGTTTTTATTCGTTGTTGTGATGTTTTTATTTCTTTGGCTGGTTCGAAAAGAAATTATTTATCGGACTGTGCGAAATCGATGGGTCTACTTGGTGATACCCTTCTTAGTGTCACTAGTCATTTGGAGGTGTATTTCAGTACTATCGTGTTTCCCTATTAACCTTAGCAATACATA
>N_608
TCTTTTGCTGGCACTTCGTTCAGTTACGTATTGCTAAGGTTAATAGGGAAACACGATAGAATCCGAACAGCACCTACTGAACCAGAAACAGTGGTTCAGCCTTAAAATAGAAATACTTGTTACAAGAGGTTGTCAACAAGAAGTGGTCAGCTTCAAGAAATAAGAAGGAATTTACGAAAATTGCTTCTCAAATTTTTGTGAAGTTTCGGCTTGTTTTTCGAAGAAGCTACTTCTGGAACACCGTGAATCAGAGGTTGTGAAAAAGCTGTCCTGCATCAAGTAATAAGAACAGCCAAACAAAAATAGCCCCTCATATTTTTCGTTTGGCTGGGCTTATTACCGCAGATGCAAGCTTTGGAACACCGTTTAAGGAAGAGGTTGTAAAATCAGCGATTTAACCTGAGTATTAGAGAAACAAACGGAAAAATAGCTCCTCATATTTTGCCGCTTTTTGAGCTAATGCTAGGTGCTGTTCGGATTCTATCGTGTTTCCCTATTAACCTTAGCGATA
>N_609
ATTTTGACGCCTTCGTTCAGTTACGTATTGCTAAGGTTAATAGGGAAACACGATAGAATCCGAACAGCACCTCTACATATCCGTCTACTAAATTAGTAAATGCATCAATTTTATATTCTTCATCACTAAATGCAGTCAAGATTAGAATTGGTAAATTGCTTTTCTTTCTAATTTCTTTCAACACTTCTAAACCATTTATAAAAGGTATCTGAATGTCTAAGATAACCAAATTTATATCGCTATTAAATTTTGACAAGGCTTCTCTTCCATCTTTAGCTTGAATAACAGTATATCCAAATTCAGAGATTCACTTATTCCCTCTCTTATCATATTATCATCTTCAACAGTTAATATTTTCATATATACCTCCACTTAAGCCTATACACTAGATATTATACAGCATATTATGGCTCTATAATATCTAGTGTTGGTGACACCTTCTGTTGCCAATACTTTTTCTTTTTTCTAATAAATGCAAACAGACACCTTGAAATCCTTTAGAATAAAGGGTTCTATAATATTTTGTGTTGTTGGAAAATCGAAGGCGATTTTCTACTAACACTTTTTCTTGGTTTCAACTCAAAAAGAGACTCACTTTTGGTAAAATTTAGTCGACCAAAACATCACCCTACCAAAGGAGTCGCTCTATGGATAATCATACTAGAAAATTACTCGGATTAACAGATAAACATTTATTTTTTGATGAAGAATGGCTGATTGAAAAAGAATATAAAGGCGTTCAAGCGCAGTTTATTAAAGGGAGATTGGATGACTCACCTTCCCATTGTGAGGTGCTGTTCGGATTCTATCGTGTTTCCCTATTAACCTTTACAATGTT
>N_610
TTATGTCTACACTTAAACCAGTACGTATTGCTAAGGTTAATAGGGAAACACGATAGAATCCGAACAGCACCTTCTTGCTTCTTGGATACTTTAAGTCAAAATGTTCGTTTATTTTTTGAGGCGCTATACCCGTTGTTGAACCTCGGGTAGTGCCTCTTTTTTATTGAAAGGAATCGATAAGAAGATTTGATTCCTTTATTTATCAATAGGTTATAATTCATATTTTTTTATTTTTTCTTTTACGATACTTAGTCCAGAAGCTAAAATTTCAAGGTTATTAGAGGATAGGGAAATTCGAACGAATGCATCTGGTTGCGTACGTGTAGTAAAGCGTCTGGAATGATAAAGTCGGATGCCGAC
>N_611
ACCGGGCAGAGTATTGACTTCGTTCAGTACAATGCGGCCGTTATCTTGTAAAAACATATCCACACGGGCTAGACCTCTACAGCCGAGCGCTTTATATATTTTTTTTGCCGTTTCCTGTATCCGTCCTCGCTCCTCTGCTGAAAGGTCTGCGGGAACAGGTGCTGTTCGGATTCTATCGTGTTTCCCTATTAACCTTAAGACAATG
>N_612
TGTTATGTCCCTGTTCTTCGTTCAGTTACGTATTGCTAAGGTTAATAGGGAAACACGATAGAATCCGAACAGCACCTATCTTTTCTTGGGCTTTTGTCTATAATACGATTGGTATTCCTTTTGCCGCACTAGGCTTTTTGAAATCCAATCATTGCCGAGGG
>N_613
TATGTTAACCTTGGACTCACGTTAGGTATTGCTAAGGTTAATAGGGAAACACAATAGAATCCGAACAGCACCTTCTTTGCCAAATCTTTTGGTTGTGTCCGTAAGGTCTACAATCTAATGCTTGATGACCGAAAAAAGGCGTATGAAGAAGTTAAAAATGATTCTTCTAAAAAAATGACTTTTCCGACACCAGCTAAATACAAGAAAGAATTTCCGTTTTTGAAAGAAATTGATAGCCTTGCTTTAGCCAATGCCCAACTTAATTTAGATAAAGCATACAAGAATTTTTTTCGGGATAAATCCGTTGGATTTCCACGTTTCAAAAGTAAGAAAAATCCTATTTCAAGTTATCAACGAATAATCAAAATGGTACAGTTGCTTTGATTGATAGTAAATTCATCAAAGTTCCTAAATTGAAGTCATTAGTAAGAATTAAGCTTCATAGACAACCAAAAGGGATTATCAAATCTGCTACAATATCACGTCATTCTAGCGGTAAATACTATATTTCTTTGTTGTGTAAAGAAGAAATTATCGAATTACCTAAAACTAATTCCACAATTGGTATTGACTTAGGTATTATGGACTTTGCGATTCTTTCTGATGGACAAAAAATTGATAATAATAAATTCACGTCCAAAATGGAAAAGAAACTAAAGCGTGAACAACGCAAATTGTCTAGGCGTGCTTTATTGGCTAAAAATAAAGGTACCAATCTATTTGAAGCTAAA
>N_614
ATTTCCTGTACTTCGTTCAGTCTCGTATTGCTAAGGTTAATAGGGAAACACGATAGAATCCGAACAGCACCTCTTGCTTTAGCCAATGCCCAACTTAATTTAGATAAAGCATACAAGAATTTTTTTCGGGATAAATCCATAGATACCACGTTTCAAAAGTAAGAAAAATCCTGTTCAGAGTTATACAGAATAATCAAAATGGTACAGTTGCTTTGATTGATAGTAAATTCATCAAAGTTCCTAAATTGAAGTCATTAGTAAGAATTAAGCTTCATAGACAACCAAAAGGGATTATCAAATCTGCTACAATATCACGTCATTCTAGCGGTAAATACTATATTTCTTTGTTGTGTAAAGAAGAAATTATCGAATT
>N_615
TGTTTGTTTGTGTATATGACTATCCCTTTGTGCCCTCTACTTCGTTCAGTTACGTATTGCTAAGGTTAATAGGGAAACACGATAAAATCCGAACAGCACCTAAATATTTAAAACCAAAAACATCGAGCCTACAATCGTGAAAGGAATAGAAGCCATCCCCGCTGCCATGACAGCCCGAACGATTTTAAGTTGCGCAATTTTCCCCATAGGTCCCATCAGGTATTTCTGCAAAAAATCAAACATTAGTTATTCTCCTTTCCTAAATATAACGCTTTTTCATATTGTTTAATACGGATATACTGTTGGTCTTGGTTGAGTGAAATTTTCTTTAAACGATACTGTATAAATGCACTGGCAAAAATACCGCTTACAACAAGAATGAAAACAAATAACTGTCCTCCATTGTTATTTGCCATAAAAGGATACAAGAATGTAAATCCTGAGGTAAACAACACTGGAATTGGCTCATAAATTAAAGACACTCTGGAACAAAAAATACCACTTTAGGTGCTGTTGGATTCTATCGTGTTTCCCTATTAACCTTAGCAATA
>N_616
TGTTATGTCCCTGTTCTTCGTTCAGTTACGTATTGCTAAGGTTAATAGGGAAACACGATAGAATCCGAACAGCACCTATCTTTTCTTGGGCTTTTGTCTATAATACGATTGGTATTCCTTTTGCCGCACTAGGCTTTTTGAAATCCAATCATTGCCGAGGG
>N_617
TCTTTTGTCGTTTACTTCGTTCAGTTACGTATTGCTAAGGTTAATAGGGAAACACGATAGAATCCGAACAGCACCTCAGTAGCTAAGATAATCACTCTACCTCCAATAACTCGCTATTCTCCCAAATATTTCCGATGACTTCATACGTGTATTCTTCAAACAGCTCTGTGTTAAAAATTTGATACTCTAAATCTTCATCAACAGTGGCACACACTAATCCCGAATGTCCTATTGAATTTTTGACAACACAAACTTTATTATCTAAATAATCGAATCCATTTCGCACGCTGACTGATACAATATCCCACTCGAAAATCTCAATGTCATTCTTATCTTTCAGCCCTGTTGATTGCATGAGTTTCAATTTGGTCAGTCACATCAATGGTGCTTTCCACTAACCCAATGTCCCCAGCGTAAATTTTTCCGCTTCTCAAATCTAAAACCAAATCACCATAATCAATAAATGACTGAGTTTTCTTATTCCACGCTCGAAATCTCGGTATCATTTGCTGTCCTCCTTCTGTAACTCGCCGTAAATTGAACATCTACGGCGAATTGCTTTTACTCTGCGTTCATTTTCGATTATTTAGATAATAAAGTTTGTGTTGTCAAAAATTCAATAGGACATTCGGTCCACTGTTGATGAAGATTTAGAGTATCAGAATTTTTAAACACATTAAAGATGCACATATAAAGTGGTGGACGTGTTTTCAGAAGGGGGGTGACGTAAACCGGAGGTAGAGTG
>N_618
TCTTCCCTGTACTTCGTTCAGTTACGTATTGCTAAGGTTAATAGGGAAACACGATAGAATCCGAACAGCACCTAGTAGCAAAACAAAAGTCTAATTCCTCGTGAACTTTAGGACCAATATTGAAATACATCATGTTCCAAAGCTGTGCCCACATCTCGGCTGTCCAGATTTTTATATTTGTTTTTTGCCCTCTAAGGTAGCGATATAGCCGATTAGAATCCAGATAAACCTTTTTCCAATAATTCGCTTTAGGGCGGTTAATAACCCACTGTGCGCCTCCTGAATTAGTGTTTATAGTTTCCAAAGATTCTACTGTAACATTTACAATGTTTGCCATATCTTTTAGAATATTTTCTCCGTTTTCACAGCTTCTAATATAATCAAGACTTAGATAACTACAGCAGTCGCTACAATACCAAACATCATCTTT
>N_619
GTTTGACTTACTTCGTTCAGTTACGTATTGCTAAGGTTAATAGGGAAACACAATAATCCGAACAGCACCTTCTTGTTTAGTCAAACCAAAATTAGCTTGTATTTTACTCTGGGAACTACCTACACTATTAGCAGAGTCCACTGTTTGTTTCCCTAATTCTGTAAGCTTATCGCCAATGTCGCTTAAAACGTCAGAAGCTTCCATTAGATTATTCATATCTATTTTGCTTCCGATATCGTCCAAGTTAGTTGTATCTACATTTTTAGCAGCTTGTCCTAACTCTTCAAATTCACGTTCAGCATCATTAAGCTTCGCCTCCATCTGCATTGCTTCTGTGGATGTAGCGCCAGACTCGTGTAGCTTCTAACTGTCGTCTCAGGATATCTATCGTTTTCTCTGCATTTTCAGATTGTTGAGAAACATATTCTTGGGCTTTCGCTAATTTCTCGGATTCAGAAGCTGATTGACCAGCAGTTGCTTGCCATTTTTTGTATTCGGATTCAATCAGAGAAGCACTAGCTTGAACATTTTTTTGTTCACTATCCAACTGTTGCATTGTAAGTTGGTACCGACTGTATTTTCACCTTGCTTGAGCTAGTGCATTACTCGTTTTATCAATTTCGTTTGACAAACGTTGTTGCGCTGTTTGTTGGTTAATCAGTTCTCTCTCAAGTTTCTGAACTTCGGTGGAATTTTCTCCATAATATTTTTTGGCATTGGCTAAACGTTGGCTAGTTACTTCAACTTTTTGGCTTTTGTAATTCATACTGCTTTTCTAAAGAAGATAATTTACTTCCTAACTTGTCTGATTCAGAACCAGTAGGTGCTGTTCAGGGATTTTATCGTGTTTCCCTATTAACCTTAGCAA
>N_620
TTTTTAGTCTACTTCGTTCAGTTACGTATTGCTAAGGTTAATAGGGAAACACGATAGAATCCGAACAGCACCTATATCGAGTATAATTTGAATATTAGACGCATGATTTATCAGTGTAAGAAAGGGTGAGGATTATGAAAAGGTTTTTGAAAATATTTATCTTTCTCGAAATAATACTTTTTGTATATATTTTTAATACTTCTATTTACAATATTTATGAAAAGAATAATAGAGAGTGTAAAATATTTTGTGTAAATAAATTGTCCTCCTGCAAAATAATTAGTTACTCAGTAAACATTGAAACTGATGTTACGGTTACCTGTTGAAAACCTTTATGGCTTCTGTTTAGAAATTTTTGATTGTATGTATCAAAAATGCTGACTAGAAAGCGTTCTAGTGATTCTTCATTTTGAAACTGCTCTTTCTTACACTACGATAAATCATACATACTAATATT
>N_621
ATTTTTATGTATATCTACTTGGTTCAGTTGCGTATTGCTAAGGTTAATAGGGAAACACAATAGAATCCGAACAGCACCTATCCCACACGCCATCCACCATATCAGGCATCATCACTGGCATCATAACAACCATTGGAGACGCGATTCTGGAAATATGAGCTGGCGAATAAGTTTCTAAGAAAAGATAGACTTTATCTCTAGAAGAAGGTGTCTTTTCCGTCACTTGGACGGTAGAGAATACCGCTTCTCCAGCTTCATTCGTTGTTTGTTTGTCAATACTTGTCAGTCGATATTTTAAAAACCAACTTTCTGTGTGCCGTTTTTGAATCCATTTTCAATCGCTTCGGCAGAATTAAGACCGTCTTCTCGTTCCGGTGTTAAAGGATTATACTCGAATCAAATCGTAATATACTTCCGTTACGTCAAACAAATCAAATCGACTCCAATGGTTGTTATGATGCCAGTGATGATGCCTGATATG
>N_622
AAATGTCCCTGTACTTGGTTCCATTACGTATTGCTAAGGTTGATAGGGAAACACAATAATCCGAACAGCACCTTACAACAATGCTGATATTTTGCTTTAGGATAAATTTGATGGATAGTATCTTTGAGTGCCTTTTAAGCCGTCCGATTAATAAAAAGCAAACTGAACTCCTCTGGAGTTGATATCCTGTAGCAGCTCATTCCAAACGTATGTTGATTCAGTTGGAGCAATGGCATAACTCAATTCTCTTCATGCCGTGTTTGTCGTATACCGATGGCGATGTGAATCGCTTCTTTGGATACGGTTTGACGTTTTA
>N_623
GGTTATCATCTTACTGGTTCAGTTACGTATTGTTAAGGTTAATAGGGAAACACGATAGAATCCGAACAGCACCTGTAATAGAGATAAAAAATGTAGTGTAATCCTTAATTATCTCTATTACTCGATTAATTTGAAGTTGTGCAATCATTATTTAGACTGCCTAGCAATCGAAGTCCATTCAAAATAACAACCAAAGTACTTCCTTCATGAATAATGACACTGATTGCAATATCCGTTAAGCCTAAGAAACTAACGACAATTAAAAAAGCAACAACGGCCATTGAAAAAATAATATTCTGCCAAATAACACGGTTCATTTTTGAAGAAATATTATAAGATGTACCAATTTCAGATAAATTGTTTTGCATTAAAACTAAATCAGATACCTCTTCTGCCACATCAGTCCCATCTCCCATAGCGATTCCCACATCTGCATTAACAAGAGCAGGAGCATCATTTACACCGTCAGGTGCTGTTGGATTCTATCGTGTTTCCCTATTAACCTTAGCAAT
>N_624
GTGTTATCCCCTGTACTTCGTTCAGTTACGTATTGCTAAGGTTAATAGGGAAACACGATAGAATCCGAACAGCACCTATTTTTTCCTGCCAAAATTGCTTGCTTAGCTTGACTAAAGTGAAGACTATTCGGAGAAGCAATATAAATGGTGTCCATATGAGTAATATTGAAAAAAGTCTTCAAATCTGTTGCGAATTCGATATCCCCTTCATAATGAGAACCAAATTCCTGTGCTTTTTCCAAATGTCTAGAATATACCGCTGTGATTCAACTTCATCTTGCGGACAATATAACAAATAAAATACTTGTAATAAGAAACTCTTCATAATAGCCCCTTTTTCCCTTTGGGCCTAGGTGCTGTTCGGATTCTATGAGGCATCTTTCCCTATAACCTTCAAGCAAT
>N_625
TATAGTACCTTGGTTCAGTTACGTATTGCTAAGGTTAATAGGGAAACACAAATAAATCCGAACAGCACCTAAATTGTGGAAAACTATGAAGAAATATTTTCTCATTTTTATCTATCAATACTAAAGATTCGCTCATAATATCACAAGTATAATTGACATTCTCAATTACCGAGAGTATCTATGTGAGAATGATTCTCATTTATTTGCGTAACACGTAAGAAAATTCAAACATATAATGAATGATTTTAATACATGATTTATTTCA
>N_626
TTATGTACCTGTTCTTTCGTTCAGTTACGTATTGCTAAGGTTAATAGGGAAACACGATAGAATCCGAACAGCACCTCTCTCCAATTCTCTGGAATAGATTCGGGATATAGTAAAAAACCAAAATGTCTAGCTTTCGTTATATTCTTATTCATGATATACTTACCTCAATTGAACACTATCAGTTAAGCGGAAACGGTGCGCCAACACATATGTTTCTGCTCTTTTTTTGCGCTCAATTTCCTTTCTCTGATTTTTTCAAGTCTTCTGTTACTAGCAATTTAACATATGTCGACATACTCAAACTTTTTCTCTTGCTTTTTCCTCAAGTTTTCGCTTAATTTCACTCGGTAAAATTACTACCAGTCTTTCTGATTCCGCCATGCCTTTCAGCCCCTTTAGTTAATTGTTAATATCATGGTAAACTTTTGACAACTGTATTGTCAATATTTTTTTTATTTTTCAAAACGGCGGTCAAAACGGCGGTCAAATGGCGGTCGAAAAAAAAAGGCTCTATCCATTGGT
>N_627
TGTTTTTACATCTACTTCGTTCAGTTACGTATTGCTAAGGTTAATAGGGAAACACAATAGAATCCGAACAGCACCTGCAGTGGAACGATGAGTTACAGGACCAAATACTATATTCAATACACCATAATACAGCAGCAGTACTACTGTCATACAAAGAAGGCTGAACATCAACTTCCAGTCCAAAATGCCGTTCTTTCCAAAAAGCATTTAGCTCTTTTGTTTCAATTCGAACAAAATACCAAAGCGTCACACCTAATCCTAAAAGGGTAGACAGGCTTGCACCTGCTGTTCCTAATAAACCGGTCAGAAAAGAAGTAGTCAATCCTTTTACCAATAGTCCCCATCCTGCGCCTTTTAAAGAAGGGCGAAACGAGTTCTTGCTTTGAGCAATACTTTGATAAGCTTGGATGACTGAGGTGCTGTTCGGATTCATCGTGTTTCCCTATTAACCTTAGCAAT
>N_628
ATATCATCTTTACTTCGTTCAGTTACGTATTGCTAAGGTTAATAGGGAAACACGATAGAATCCGAACAGCACCTTGTTTCACATAGTTATACTTCTGTATATTTGAAAAGTTTTACTTTGATTTTTAAATAGAAAGACATTTGGGTTAAATTGTGAGATAATAATAAAGAAGAGTTTAAAGCGCACCCCAAACCACTTCCCCATAAGTGTGTTACGCTTTAAACTCTTTTATATTTGAAGCCATTAAAAAGCATACCATATTTTTGAAAAAAAGTGAGAAAAAAGGCTTACAATTGGAGTGGTAGTTAATTAGTGACTTATTTTTGATTTTATAGCACTGATACTATAAAATATAGATATCATCATATTACACAATCTTAATACTAACTTAAAAAATATCTCCTTTCACAAGTATGGTGATAAAATTCATTTTGGCTACCACTCCAATTGTAAGCCTTTTTTCTCACTTTTTTTCAAAAATATGGTATGCTTTTTAATGGCTTCAAATATAAAAGAGTTTAAAGCGTAACACACTTATGGGGAAGTGGTTTGGGGTGCGCTTTAAACTCTTCTTTATTATTATCTCACAATTTAACCCAAATGTCTTTCTATTTAAAAATCAAAGTAAAACTTTTCAAATATACAGAAGTA
>N_629
ACTTTTTTTGCCTGTACTTCGTTCAGTTACGTATTGCTAAGGTTAATAGGGAAACACGATAGAATCCGAACAGCACCTGAATGGTTAAGTTTACCGTATGGCGCGGACCGGATGAGACAAAAAAAATAAAAGAGGTGAATGTGATGCGGTTAGATAAATTTTTAAAAGTTTCTCGCATTATTAAAAGAAGAACAGTTGCCAAAGAAGTCGCTGATAAAGGCCGGATTCAAATCAACGGAGTCTTAGCCAAATCTTCTAGTACTGTGAAGATTGGTGACCTTGTCAAAATTCAATTTGGGAACAGAATTTTAGAAGTAGAAGTCCTGCAACTGAATGACTCTACGAAAAAAGAAATGCCACAAAAATGTATGAAATAAAATCAGAAACACGTGTCTCTGAAGAATAAACAGGTGAGGATGGAGCGCTTGGCAAGTTCATTGAAAAGATGAATATTCCAAGCGCTTCATCCTTTG
>N_630
ATATTGCGTACTTCGTTCAGTTACGTATTGCTAAGGTTAATAGGGAAACACAATAATCCGAACAGCACCTATCAACGACATTGACCCACTCCTCGATATTTGCTAATGGAGATTCTCCAGTACCGCTTGGCTTGATGTTTTTTGTCTTAGGCAACCGTAATGGTAGCTCTTCTTCTGGGACAGCTGTGACTGCTCCATCCTCCCAATGGATGATTGGGATTGGTTCACCCCAGTAACGTTGACGGGAGAATAGCCAGTCACGTAAGCGATAGCTGACTTCTTTTTTCCCTACGCCATTTTCTTCTAGCCATTCATTCATTTTATCGATTGCTTCTTGTTTGTTCATGCCGTCTAGAAATTCAGAGTTGATGTGCGTACCATCTTCTGTGTAAGCAGCTTTTTCAACATCTCCACCTTCGATAACTGGAAGAATTTCTAGTCCGAAAGTTTGAGCGAATTCAAAGTCAGGTGCTGTTCGGATTCTATCGTGTTTCCCTATTAACCTTAGCAA
>N_631
GTGTATAGTATCTCGTTCAGTTACGTATTGCTAAGGTTAATAGGGAAACACGATAGAATCCGAACAGCACTTCTTTTTGGTTTGCATTTTCAATTTGGTTTTAAGTGCTGTTTTAATTGTTGGTCTGCCTATCTTAATTTCTGAAGTTTTAAAAATGCCAGATACACTATATGGTTTTTCACAATCAGCATTATCATTAGGTGGTTTATGTGGTGGTATTTTAACAGCTCTTGTTGCTTCAAAGTTAAAACTAAAAAACCTTTATACCTTGTTACTTATTTGTTCTGTTTCTGTTTTTTACTTATGGGAATTTCGCTATTTTTAGAATTGCCTGCAATAGTTTCCTACTGGGTAGTTACAGTGATGTGCTTTGTGGCTATGGGTGTATCTACTATGTTTGTTGTTCAAATTTACACTCTTGTTCAGACACAACACCACCGCAATTAGTAGGAAAGATAATGGCTACGCTGGTAGCAGTTGCTATGTGCGGTCAACCTATTGGACAAATGGTTTACGGTATTTTATTCGATGTATTTATACAAGAAACATGGGTTGTTATGTTTGTAGCTTCTATTGCTTCAATCATGATTTCAATATATTCAAAAAGAATTTTTCAAAAGTTAGAGATATAATACAAGGGGTTAAATAGTATGTTAGGCTAAAAACAATATATAAAAGAAAATTTGAAATCTGCTAAAAGGATAGTGTTATAAAAGAAAGAGTAATATTGCAGTATTTAAGGCTCGCACAAATATATGTTTTGTGTGGGCTTTTTTAGGTGCTGTTCGGATTCTATCGTGTTTCCCTATTAACCTTAGCAAT
>N_632
TCTTTTGTCGTTTACTTCGTTCAGTTACGTATTGCTAAGGTTAATAGGGAAACACGATAGAATCCGAACAGCACCTCAGTAGCTAAGATAATCACTCTACCTCCAATAACTCGCTATTCTCCCAAATATTTCCGATGACTTCATACGTGTATTCTTCAAACAGCTCTGTGTTAAAAATTTGATACTCTAAATCTTCATCAACAGTGGCACACACTAATCCCGAATGTCCTATTGAATTTTTGACAACACAAACTTTATTATCTAAATAATCGAATCCATTTCGCACGCTGACTGATACAATATCCCACTCGAAAATCTCAATGTCATTCTTATCTTTCAGCCCTGTTGATTGCATGAGTTTCAATTTGGTCAGTCACATCAATGGTGCTTTCCACTAACCCAATGTCCCCAGCGTAAATTTTTCCGCTTCTCAAATCTAAAACCAAATCACCATAATCAATAAATGACTGAGTTTTCTTATTCCACGCTCGAAATCTCGGTATCATTTGCTGTCCTCCTTCTGTAACTCGCCGTAAATTGAACATCTACGGCGAATTGCTTTTACTCTGCGTTCATTTTCGATTATTTAGATAATAAAGTTTGTGTTGTCAAAAATTCAATAGGACATTCGGTCCACTGTTGATGAAGATTTAGAGTATCAGAATTTTTAAACACATTAAAGATGCACATATAAAGTGGTGGACGTGTTTTCAGAAGGGGGGTGACGTAAACCGGAGGTAGAGTG
>N_633
TTTATTTTTACTTCGTTCAGTTACGTATTGCTAAGGTTAATAGGGAAACACGATAGAGAATCCGAACAGCACCTTCCAGAAATAATTTTTTTTGTATTATCAAATCCAAATTCCCAATTGTTACAATAGCCCCCATCTCTAAGTGTGCAATCTAAAATCTGTACATTGTTCATCCTAACCTTCCCCTGTCTTAACTACCTTGTAAAATAAGATGATTATAAATCGCATCAGCAATCATAAAATCCTCGGCTTCATCAATATCAACTGACTCAATCTCACCTACTTCAACTATGCAAGGTTTTTTCCCAATTCTTCTATGCAACTCGGTCATCACATTGCGATTTATAATCATCTTATTTTACAAGGTGGCATATTTCCGGTGGACAAATACAGATTTTAGATTGCACACTAGAAGATGGGGGCTATTCTGAAATAATTGGGGAAGTTCGATTTGATAATAC
>N_634
ACCGGGCAGAGTATTGACTTCGTTCAGTACAATGCGGCCGTTATCTTGTAAAAACATATCCACACGGGCTAGACCTCTACAGCCGAGCGCTTTATATATTTTTTTTGCCGTTTCCTGTATCCGTCCTCGCTCCTCTGCTGAAAGGTCTGCGGGAACAGGTGCTGTTCGGATTCTATCGTGTTTCCCTATTAACCTTAAGACAATG
>N_635
GGTTATGACCTTCGTCAACTAACATATTGCTAAGGTTAATAGGGAAACACGATAGAATCCGAACAGCACCTTTTATCACCTAGATTCAGTCAATAAATCCGGAAACGAGCCGTTATCATTTGGAAATATTTTCTATTTATGAACAGCATAACCAAGACATTTGCGATATGTTAAATTATTACGGTCTACATGCTCGAACGCTTGAACGGCGCAATGGCTATATTTCTTATTTAAAAGGAGCAGAAAAAATTCTGATTTCTTAACATTGATTGGTGCAACCAACTCAATGCTCCGATTTGAAGATGTTCGAATCGTACG
>N_636
TTTTTATGCTAACGTACTTCGTTCAGTTACGTATTGCTAAGGTTAATAGGGAAACACGATAGAATCCGAACAGCACCTTCTTGTGATACTTCCAATTTTAATCGTTGTTCAATCCATTGAGTGATTGCTATTTTGGCTTTTTCAGCACTTTCCTTGTAGCGGCAGAAAACTCTAAAATCATCTGCATAACGAACCATATACATTTCCTTTAACTTTGTTTTCTTCATTTCTTTGTAAGCGTTGCTTTTACATGGGCTACCGCTTTTATTGATATGAACCACATAGTTTTTTGTAACAGGATTTTCCTGCCATTGGCTTTCTACCCAATGGTCTAACTCATTAAGAACAATGTTTGCTAGTAGTGGGGATATTATTCCCCCTTGCGGAGTTCCTTTCTCTGGATATGTTATTGTACCGTTAGTCATTTTGATTGGAGCTTTTAATATCCTTTTTAAAATGAATATCAAGTGCTTGTCCCGTATTCCCATAGCCCATATCTGTTTTATCAGCTTGGAATGGTTCACGTTGTCAAAGAAACCCTTAATATCAAATTCAATCACATAATGTAGCTGGCTGATTTGTAGGCGGTTATAGGTTGCTTTTATTGCATTTTCAACTGACCTATTAGGTCTAAAACCATAGCTGTTTCACTAAATTTAGCTTCGCAGATTGGTTCTAATACTTGTTTTATACATTGTTGTATAAGCCTGTCCCACATACAAGGAATACCTAGAGGTCTGGTTTTACCATTTGGTTTTGGTATTTCTTTTCGCCTCACTGGCTTAGGTCGATACCCATGTGGACTGCCTGCAAAGGTGCTGTTCGGATTCTATCGTGTTTCCTATTAACCTTAGCAATACGTGA
>N_637
GTATATGCATACCTTGGTTCAGTTACGTATTGCTAAGGTTAATAGGGAAACACGATGAATCCAAACAAGCTGGTCCTCCTTTGATGAATTCAATGACTTAGTTAAGGAAATGGGAATATCGTTAACAGATGGTCGATTTAACGAAGCGCTGGATATGTTTAGTGAAAGTACTAGAAAAGCTTTTGAAGAGTGGAAAAATGGCGGAGACACAAAAAGACGTTATTAATTCCATGATTCAAGATTTTAGCAATATGGATGGTCAATACGACCAATTAAATAAAGCTTCTACAATTTGGTCTGCACTTGGCGAAGATAACGCGATGAAAGTTGTGCCAATCTTTGACTGATGTTAACCATATTCCCATTTCCTTAACTAAGTCATTGACTTTATCA
>N_638
TGTTTTTACATCTACTTCGTTCAGTTACGTATTGCTAAGGTTAATAGGGAAACACAATAGAATCCGAACAGCACCTGCAGTGGAACGATGAGTTACAGGACCAAATACTATATTCAATACACCATAATACAGCAGCAGTACTACTGTCATACAAAGAAGGCTGAACATCAACTTCCAGTCCAAAATGCCGTTCTTTCCAAAAAGCATTTAGCTCTTTTGTTTCAATTCGAACAAAATACCAAAGCGTCACACCTAATCCTAAAAGGGTAGACAGGCTTGCACCTGCTGTTCCTAATAAACCGGTCAGAAAAGAAGTAGTCAATCCTTTTACCAATAGTCCCCATCCTGCGCCTTTTAAAGAAGGGCGAAACGAGTTCTTGCTTTGAGCAATACTTTGATAAGCTTGGATGACTGAGGTGCTGTTCGGATTCATCGTGTTTCCCTATTAACCTTAGCAAT
>N_639
TTATGTTCCCTGTACTTCGTTGAGTTACGTATTGCTAAGGTTAATAGGGAAACACGATAGAATCCGAACAGCACCTTGACACCCACAGACCCGACACCAAAGGGAAAACAGGGAAAAACCCTCGCTTCGAGAACTGGAACAGCAGATAAGACGGGATATTGAGGACGGTATCGACAGCACAGGCAAGAAAATGACGCTTTGCCAACTCTATGCCAAACAGAACGCACAGAGGACAAATGTGAAGAAAAGCACACAGAAACAACGGGAACAACTCATGCGGTTATTAAAAGAGGACAAGTTAGGTGCTAGGAGCATTGATACGATAAAACCCTCTGACGCTAAAAGAATGAGGTTTTACGCATGAAAGACAAAGGCTTTTCCTACAATACCATTAACAACCATAAACGCTCGTTAAAAGCGTCATTCTACATAGCCATACAAGATGATTATGTGAGGAAAAACCCTTTTGATTTCAAGCTAAGTGAAGTCATAGAAAATGATACCAAAGAGAAAGTCGCATTGACAGAGGAACAGGAGCAAGCCTTATTGTCATTTATTAAGACGGACAACGTGTATCACAAGCATTATGATGATGTGCTGATACTGTTAAAGACAGGACTTCGTATCTCGGAACTGTGCGGACTGACAGTAGCCGACATTGATTTCAAGAATGAAGTTGTGATTATCGACCACCAGTTACTAAAGAGTAAGGAACAGGGCTATTATATTGAAACGCCTAAGACGAAAAGCGGGATAAGGCAAGTGCCATTAAGCAAAGAAACGATACAGGCATTTCAACGGGTTATCAACAGCCGACCAAAGATAAAGTCGATAGAGGTAGACGGACACAGCGGTTTTGTAGGTGCTGTTCGGATTCTATCGTGTTTCCCTATTAACCTTAGCAAT
>N_640
ATGCCAACAAGTTCTTGAATAATTTAGAGAAATACGTGGTGTTGTTGTAGCCAATCTCACTTGCTATCTCATTGATGTTTTGATTACTGTGCAAAAGCAGTTGTTTCGCTTTTTCCATACGTAAATGGTTCAAATAAGCTGAAAAACTTTTTTTCGTTTCTTTTTTGAACAGCTGTCCTAGATACATGACATTTAAATGCAGGTTTTCTGACACTTCTTTGAGTGTAAGTGGTTCTTGATAATGCTGGTGCAGGATTACGATTACTTTTTCCACATTGTCACTTTTTCTGTCTCTGATGCTTTTTGATGAATGACAGAAGTAGCTGCTGAAGTTCTTGCACCGTTTTTGCCTGATGGATTTTTTCGATTCCTTGTAAATATTCAGGTGCTGTTCGGATTCTATCGTGTTTCCCTATTAACCTTAGCAAT
>N_641
GCTGTTTATGTAACGTTTACTTCGTTCAGTTACGTACTGCTAAGGTTAATAGGGAAACACGATAGAATCCGAACAGCACCTATTGCTGCGTTTTTATCTGGGAACAACACGCCACCGTACAAACCGTTCCAATACTCTTCGAAGTCAGCGTTGCATAACATTCCCTTTCGCTTGCGCCACGCGGGGTCGAAACAAGCGTCGTGATTCCCTTTTGCAGATAATAACCGGTTTTTCTTGTCCTGCTACCGCTGCGTTAGTGAAGCGTTTGAGCGTGCCTAACATGGAATGTCGCGCGCTCCATTCATCAATAATGCCTATATCGCTGCCGAGTGAACCAAGTCCGCCGTCGATATTGTCTCCGCCGTAAATCATCACATCTGTTTTGTTCCCTAATTTTTGAAATTGAGGGATTGCGCGCCAATGTCTTAAATAAGAAGCATCTTTGTAACCGACGCCATCTATACGCAAGTTGTGATTATCTGCGTGAATGTCTGTAATGAGGTGGTATTTAGGATTCTATCGTGTTTCCCTATTAACCTTAGCAA
>N_642
GCTTTGTAGCGCTTGGAGTAGATTACGTATTGCTAAGGTTAATAGGGAAACACAATAGAGAATCCGAACAGCACCTGTCCAAAAAAGAAGCTTCGATTGCCGCTTGCGGAGAGTCTGTAAGAGAAGCAGATATTGGTTTCTCAGCATTGCTTTTGTCTGAGACAGTTCCAACTCTGTACCTCACCATTTCGCAAACTTTCTAATTGCTCGTGAATCAGATGAAGTACTTGATTTCGGTTCTTTTCATCGATACCGGTTTGGACACTCATGAATCCTCGGAACGTATCCACGCTACTAGAGGCATAATAAGCTAGACTTTCTTTCTCTCTGACATTCATGAAAAGTTTAGAGTGAGGAAAACCGCCAAATAAACCGTTAAAGACCATTAGCGCAAAACGTTCTGGTTCATCGTAATACACATTTGTCTGATAAGCTAGGTTCAGCTTTGCTTGAACGATTCGGCTCACGTACTTGTCGTTCCTTCACGATATTAGGTGCTGTTCGGATTCTATCGTGTTTCCCTATTAACCTAAGCAAT
>N_643
ATTTCCCTCTACTTCGTTCAGTTACGTATTGCTAAGGTTAATAGGGAAACACAATAATCCGAACGGCTGAAAAGGTGAATTTCAGCTTATTTCCGAAGGAGTTGCTTCTGCTTCCGCCGTTTATACGTGTTTAGAGCGTGAGACAAAAGTGTTCTTTACTTTTGTCTCACGCTCTTTTAAACTATTTCGAAGTACTAAACTTATGAAGTAAGAATACCTAAGCCAGAGCCAATGTGCTCGCCTGCAAGCAATTGCTCTTTTGCTTGTCGCTGTAAACTGGTACTTTATGGATAATCATGTATTTGGGCATCTACTCATCCAAAAATACAAGGGACTCCACTATCGTCCTGTTCATCAACTGATAATAATCGATAATCGGCTGCAAAAAGACAGATTTTTGACTCTTTTTTCAACCATTTAGTAAGATTGGGTGATAGTAACCAAGTATCTGTGTACATCACTTGGTAATGGTAATCAGGAAAATAAAGTTCAAAAAAACGAATGGCACTTTAGTAACTATCTCTTATCTTATTCTGAGATAAATCTGCATCGGAAGGAATATGAAGAGAAAGGCACTGCTTTCCTTCTAATCTTAGATAGGTGCTGTTCGGATTCTATAAGTGTTTCCCTATTAACCTTGCCACA
>N_644
TTATAACCTACTTCGTTCAGTTACGTATTGCTAAGGTTAATAGGGAAACACAATAAGAATCCGAACAGCACCTTGTTAAAAGAATCGTCATTCCTACTGCCTTTGACAACTCCACAATCAACCGGATGCTTTCTTTTTTTCTTGTTTCACTTACTACAAAGCCGCCTAAGACTAGTAAGCCAACGGCTATTACACTCATAAAAGTGGAAAGAACATGTGTATAAATGAGTAAGCTCATACTGACTGCTAATGGAATTGCACATGGCTTTTTCTCATAAATCAGTGCGTAAGCATAATACACATGTTCTTTCCACTTTTATGAGTGTAATAGCCGTTGGCTTACTAGTCTTAGGCGGCTTTGTAGTAAGTGAAACAAGAAAAAGAAAGCATCAGGTGATTATGATGTGGAAGGGGCGGGAGTAGGAATGA
>N_645
TTAATCGAAGAAGAAGAAATCGTTATTACATTGACAAACAATGGTTACATCAAACGTTTGGCAAATAATGAATTCAGAGCTCAACGAAGGGGTGGACGTGGTGTCCAAGGAATGGGTATCCACAATGACGACTTCGTCAAAAATCTGGTTTAGGTGCTGTTCGGATTCTATCGTGTTTCCCTATTAACCTTAGCAA
>N_646
ATATGATTTATTCGTTCAGTTACGTATTGCTAAGGTTAATAGGGAAACACGATAGAATCCGAACAGCACCTAACCGCTTTGAGAACGGAAAAGCTAACGCCAGCAAGGAAACACAGAACATTATCCTGCGTTGTCTGAATTACTATATCTGCGATAAGCCTTTTTATCTGCTCGTTGATTATCTGTCTGTCCGTTTTCCGACAGCTTAAAGCCGCTTGTGGGAAATTAACAGAAAGGTGCTTGGCATGAAAGCAGATTATTTTATCCATTATGACTATGGGTATTATGGCTATAAGGAGCATTATGCTTACGGGGAAATCAAGGTCATGGCTTCTGATGATGAACACATGGGCGTATTTTTAGAATTAAAAGGACGGCTCACGCAACATGGAATATGTCTTACAGGCACAGAACAGGGACTGGTATTCATTCTTAAACCGCTGTCTTGACTGTGGCGGTGTTATCCGACGTTTTGACTTGGCAATCAATGATATGTGCGGTCTGCTGGATATTCCTGTGCTATCTGAAAAATACAGAAATGGTGGTGCGGAATGTCGCTGTAAAAACTATGAAAATGTACAAGGTGGAAAATTAAGCGGAAAAAACCGTAATTT
>N_647
AAATAGGTTCAGCTTTTACTTCTATCGTATTGCCTATTACAGAAGTCTTTGCATAAGGTGCTGTTCGGATTCTATCGTGTTTCCCTATTAACCTTAGCAAT
>N_648
TGGATATGTATAGCATCTTCGTTCAGTTACGTATTGCTAAGGTTAATAGGGAAACACGATAGAATCCGAACAGCACCTACATAACACCCAATACAATTATTTTTCCATACTTTTTAAGAGGACAATTACATCGTATATATCGCTAAGAATTGCAACCATTCCATTTTTAAAGACATATTTCCTCTAAAAAACTAAAATTCTATCTATCCACGACTAATAATCCCCCACATTAAACCCGTAATCGAACCAGAAAATTTTTCTTTATAACTAAAACAACCATCATTTTCGAGTTATCTTAAACACATATTTCCTATTTTTTCATTTCTATCCATGCATGATAATATTCAGTTCTGATATTGTTTTCATCCGTATTCG
>N_649
ATATTGCGTACTTCGTTCAGTTACGTATTGCTAAGGTTAATAGGGAAACACAATAATCCGAACAGCACCTATCAACGACATTGACCCACTCCTCGATATTTGCTAATGGAGATTCTCCAGTACCGCTTGGCTTGATGTTTTTTGTCTTAGGCAACCGTAATGGTAGCTCTTCTTCTGGGACAGCTGTGACTGCTCCATCCTCCCAATGGATGATTGGGATTGGTTCACCCCAGTAACGTTGACGGGAGAATAGCCAGTCACGTAAGCGATAGCTGACTTCTTTTTTCCCTACGCCATTTTCTTCTAGCCATTCATTCATTTTATCGATTGCTTCTTGTTTGTTCATGCCGTCTAGAAATTCAGAGTTGATGTGCGTACCATCTTCTGTGTAAGCAGCTTTTTCAACATCTCCACCTTCGATAACTGGAAGAATTTCTAGTCCGAAAGTTTGAGCGAATTCAAAGTCAGGTGCTGTTCGGATTCTATCGTGTTTCCCTATTAACCTTAGCAA
>N_650
TATGTTTATGTCCTGTTCTTCGTTCAGTTACGTATTGCTAAGGTTAATAGGGAAACACAATCACTAGAATCCGAACAGCACCTATGTACCGTTTGATGAGTTGCTGCAAAATAGCGATATCGTTACGCTTCATGTGCCGCTCAATACGGATACGCACTATATTATCAGCCACGAACAAATACAGAGAATGAAGCAAGGAGCATTTCTTATCAATACTGGGCGCGGTCCACTTGTAGATACCTATGAGTTGGTTAAAGCATTAGAAAACGGACACTGGGCGGTGCCGCATTGGATGTATTCGAAAGAGCGGAAGAGTTTTTCTACTCTGATTGCACCCAAAAACCAATTGATAATCAATTTTTACTTAAACTTCAAAGAATGCCTAACGTGATAATCACACCGCATACGGCCTATTATACCGAGCAAGCGTTGCGTGATACCGTAAAAGAACCATTAAAAACTGTTTGGATTTTGAAAGGAGACGGAGCATGAATAGAAGTAAAGCTGCAATACTGTTTGGGGGTTACCGAAGAAGACATAACATATGGTAAAATCTTCCAATGAGATAGCCGCTAACATTAATAAAGAAAAATACCGAGCCGTTATATCATCGAGATATGCAAATCTGGTGTATGGAAAATGTGCGAAAACCTTACGCAGGAATGGGAAAACGACAATTGCTATTAGCAGTTATACTATACACAATCAATCCACGGATTACTTGTTAAAAAGAACCATGAATATGAAATCAACAGTCTGTTGATGTAGCATTTTCAGCTTTGCATGGCAAGTCAGGTGAAGATGGAGGTGCTGTTCGGATTCTATCGTGTTTCCCTATTAACCTTCACGATGCG
>N_651
ATTTTGACGCCTTCGTTCAGTTACGTATTGCTAAGGTTAATAGGGAAACACGATAGAATCCGAACAGCACCTCTACATATCCGTCTACTAAATTAGTAAATGCATCAATTTTATATTCTTCATCACTAAATGCAGTCAAGATTAGAATTGGTAAATTGCTTTTCTTTCTAATTTCTTTCAACACTTCTAAACCATTTATAAAAGGTATCTGAATGTCTAAGATAACCAAATTTATATCGCTATTAAATTTTGACAAGGCTTCTCTTCCATCTTTAGCTTGAATAACAGTATATCCAAATTCAGAGATTCACTTATTCCCTCTCTTATCATATTATCATCTTCAACAGTTAATATTTTCATATATACCTCCACTTAAGCCTATACACTAGATATTATACAGCATATTATGGCTCTATAATATCTAGTGTTGGTGACACCTTCTGTTGCCAATACTTTTTCTTTTTTCTAATAAATGCAAACAGACACCTTGAAATCCTTTAGAATAAAGGGTTCTATAATATTTTGTGTTGTTGGAAAATCGAAGGCGATTTTCTACTAACACTTTTTCTTGGTTTCAACTCAAAAAGAGACTCACTTTTGGTAAAATTTAGTCGACCAAAACATCACCCTACCAAAGGAGTCGCTCTATGGATAATCATACTAGAAAATTACTCGGATTAACAGATAAACATTTATTTTTTGATGAAGAATGGCTGATTGAAAAAGAATATAAAGGCGTTCAAGCGCAGTTTATTAAAGGGAGATTGGATGACTCACCTTCCCATTGTGAGGTGCTGTTCGGATTCTATCGTGTTTCCCTATTAACCTTTACAATGTT
>N_652
ACCGGGCAGAGTATTGACTTCGTTCAGTACAATGCGGCCGTTATCTTGTAAAAACATATCCACACGGGCTAGACCTCTACAGCCGAGCGCTTTATATATTTTTTTTGCCGTTTCCTGTATCCGTCCTCGCTCCTCTGCTGAAAGGTCTGCGGGAACGGTTATAACTGCGTTTTCAGAGCCTTTTTCCGGCTCGACTTCCTGATGAATACGAAAGATTCCGTACTGCAGCCTGATTTGGTCCACCTCGCCAACAGCTAACGCGGCACTGTTTCCCAATACCGCACAACCGACCTCACAGCCCGAAACAGCCTGCTCAATTAAGATTTTGCTGTCATATTGTCTTGCCGATTCAATTGCGTAGTCCAATTCGTCCGCGCTATTGACTTTTTTCACACCGAAGGATGAGCCTGAACGCGCCGGCTTAACAAAAACAGGATAGGTAAACGTAGCTGCCACCGGCCTATCATCTTTATTAATAACCCAAAAGGCGGGAGTAGCTATCCCAGCATTTTTCGCAACGATGTATGTCAACGATTTGTCCATACAAATTGCTGAGCTTTGAATATCGCAGCCTACAAAAGGGATACCGGACAATTCAAACAGACCTTGTATGGATACCATCTTCACCTGACTTGCCATGCAAAGCTGAAAATGCTACATCAACATGGTTGATTTCATATTCATGGTTCTTTTTAACAAGTAATCCGTGCATTTTTTTATCCGGCGAGAGTACAGCTGAATAGCAATTGTCGTTTTCCCATTCCGCGCAAGGTTTTTCGCACATTTTCCATACACCAGATTTCGTAATTCCAATGTATAACAGGTGCTGTTCGGATTCTATCGTGTTTCCCTATTAACCTTAGCAATA
>N_653
TATGTTAACGTACTTCGTTCAGTTACGTATTGCTAAGGTTAAATAGGGAAACACGATAGAATCCGAACAGCACCTCACAATGGGAAGGTCAGTCATCCAATCTCCCTTTAATAAACTGCGCTTGAACGCCTTTATATTCTTTTTCAATCAGCCATTCTTCATCAAAAAATAAATGTTTATCTGTTAATCCGAGTAATTTTCTAGTATGATTATCCATAGAGCGACTCCTTTGGTAGGGTGATGTTTTGGTCGACTAAATTTTACCAAAAGTGAGTCTCTTTTGAGTTGAAACGAAGAAAGTATTATGAGAAAATCGCCTTCGATTTTCCAACAACACAAAATATTATAGAACCCTTTATTCTAAAGGATTTCAAGGTGTCTGTTTGCATTTATTAGGAAAAAGAAAAAGTATTGGCAACAGAAGGTGTCACCAACATGTATCAGAGCCATAATATGCTGTATAATATCTAGTGTATAGGCTTAAGTGGAGGTATATATGAAAATATTAACTGTTGAAGATGATAATATGATAAGAGAGGGAATAAGTGAATATCTTTCAGAATTTGGATATACTGTTATTCAAGCTAAAGATGGAAGAGAAGCCTTGTCAAAATTTAATAGCGATATAAATTTGGTTATCTTAGACATTCAGATACCTTTTATAAATGGTTTAGAAGTGTTGAAAGAAATTAGAAAGAAAAGCAATTTACCAATTCTAATCTTGACTGCATTTAGTGATGAAGAATATAAAATTGATGCATTTACTAATTTAGTAGACGGATATGTAGAGGTGCTGTTCGGATTCTATCGTGTTTCCCTATTAACCTTAGCAAT
>N_654
GTGTTTTTTGGTGCTTCGTTCAGTTACGTATTGCTAAGGTTAATAGGGAAACACGATAGAATCCGAACAGCACCTATTTTTTTCCTCACTTTTATCATTATTAGTTTTGACAAGTCTTATAGAATTATATAGGGGAAAGGTAAAAGATTCAAGGCAATCGAACATTCTTTGTGTTTCACGTGAAACAGAATGAAAAAAATAAAAATAAAAGCGGAGCGAAAATAGCTACTATAGGATTTATTAGTTTGCAACAGCATAATTTTTGACGTTATTTATAAGAGGGAGTACTATAAAACTGTAAAAGAAATGAAAGAAGGATT
>N_655
ATGTTTATGTAATTTACTTGACTCATTACGTATTGCTAAGGTTAATAGGGAAACACGATAGAATCCGAACAGCACCTAAACAGAGGTATAAAATTGTTGGGAATATTCCTTACCATTTAAGCACACAAATTATTAAAAAAGTGGTTTTTGGAAAGCAGTGCGTCTGACATCTATCTGATTGTTGAAGAAGGATTCTACAAGCGTACCTTGGATATTCACCGAACACTAGTATCTTGCACACTTAAGTCTCGATTCAGCAATTGCTTAAGCTGCCAGCGGAATGCTTTCATCCTAAACCAAAAGTAAACAGTGTCTTAATAAAACTTACCCGCCATACCACAGATGTTCCAGATAAATATTGGAAGCTATATACGTACTAGGTGCTGTTCGGATTCTATCGTGTTTCCCTATTAACCTTAGCAAT
>N_656
TGTGTAGCCCTTACTTCGTTCAGTTACGTATTGCTAAGGTTAATAGGGAAACACGATAGAATCCGAACAGCACCTAAATCCTCTTTATATTAATATCCTCTTCTTCCATAACGAGAGTAGTCTTTGATATGTTCTGTGAAGTAGTCTTTGTATACGTATATACAAATTTGTACATACCTCTACCTTTTTTTAAAGAGACATATCTCTTTTTTTCGATACCCCTCTGACGAATTTTCGGCATATACTCCTTTTTTTCGCAATCCAAAGTAGGAAAAGTAATTTCTATCAATTTATGTACATTTAAAACAATGTACATAAACATTTGATAATGTAACTGCTCTTTTCTCATAATAAATATTTCTAAAAACCCTTTTGATAATCCCCTTTTTCTCTAAGTACACAATTGCATCTTTTATAGCTCGTTCTGATAATCCTGTTTTTTTGCTTAATTGCTTATATGATTTTTGCAAAATATCTTCAAGAAACTTTTTTTGATAACCAAGTAGCTGACCATCATCGTTAAAAATTTTTTTAGGTCTATACCAATAGGTAATTTCTGCTAAGATAACTATTGCATTCAAATAGGGCTTCTCAACACCTTTTTTCGTTTTTTTTCTTAGGTGCTGTTCGGATTCTATCGTGTTTCCCTATTAACCTTAGCAAT
>N_657
ATCATCTACTCGTTCAGTTGGGTCTTGCTAAGGTTAATAGGGAAACACAATAGAATCCGAACAGCACCTCCTGCGGACCACACCAGCCAGCTCTTTTTCTGGCGCTTTCAGTGAATGTTCTCAGTGACCGCACTTTGAGGAACAGTTATTTCTCCCACTGTTTTTGCTAAGTTTTTTTCATATCATAACTTAATGTTTCATCAAATTTACTTTTTGATTCTCCA
>N_658
TTTAGCGCTTGGTTCACGTATTGCTAAGGTTAATAGGGAAACACGATAGAATCCGAACAGCACCTAAAAATGTCATTGAGAATCACCTGCTTGCTGGTTATACGTTTGGGTATTTCCTGAATCTTGGTTTTGCTGTGCTGTACGTGCTGCATCATCATTTTGCGTGTTATCATCTACAGTCGTACTGCTTGGTATCGTTTCGGAGCTAGCACTTGTATCCGGACTTGTACTTGGATTGGTTGAATCCGATGGAGTGCCATCTGGTACCGTATTACTTGTTTCGCTTGAGCTGTCAGTTGTATATGTCTCATCATACGACGAACTAGTTGTTGTATCGTCCCATGTACTTGTCGTAGTGGTTTCATTCAAACTTTCCGTTGTTGTTGGTTCAGATGTCGAGACTGAAGTAGTTGGTGTTGTTTCTTCTACAGTACTAGAACTTGAACTTGGTGCACGGTAGCTGGAACTATTCACAATACCTGTAGATGATAACACGCAAAATGATGATGCAGCACGTACAGCACAGCAAAACCAAGATTCAGGAAATACCCAAACGTATAACCAGCAAGCAGGTGATT
>N_659
TTTTAGTATTTTACTTCGTTCAGTTACGTATTGCTAAGGTTAATAGGGAAACACAATAAGAGAATCCAAACAGCACCTATAAGGAATTTTAAATTCTTTGGCATAACTATAAACTTCTTTTAACGTTTTGTTCTCTAGTTCTGCCATTGTCAAATAATAGCTCATTCACA
>N_660
TGTTATGTACCTGTTAACAAGTACCGTATTGTTAAGGTTAATAGGGAAACACGATAGAATCCGAACAGCACCTTAAACTTGACTTACCAATCGAGTTGCAATTCACTAACTATCGTTAATCAAAAAACGAGGCTGACGTCTGTCATTCCTGAGTTTTTGATTTACTGCTTCTTTTGATAACCAAAAACGCTGTATTCCTTCTTCCAATTCCCCAACACTTCGTACTTCTCTTGCTGTTTGCCAATGTTGT
>N_661
TTGTGTGTACTTCGTTCAGTTACGTATTGCTAAGGTTAATAGGGAAACACGATAGAATCCGAACAGCACCTGCATCTGCTGAGTAATGATTTTTTCGCGCAAAAGAAATATCTGTTACCCAAGGTTCGATTTGTTCTTCAGTCAAGACAAGCGGCATTCGGTCATGGATTGGTGCGACTGTGCGGTTAGGTTGAGTAGTCATTATGATTGATTCTGCCATTTTTTTCATCCTGATGGCTACGATAAAAACCGCCAATATACACTATTTTTTCCTTATTTGAAAACATAAATTTGTCTTTTTCTTCATTCCACTCATTGGGAAAACACAACGATTTTGCAAAAATGGTTGATGAAAGGTCTTTTTTTCTTCTACTGTCTCTGCACGGGCATTAATCATCAATTGTCCTTTTTTAAATCCGGTAAATCCCCACTTCATGATTTCCGGAGTGAGGATGTTTTCTTCCTCTTTTCTTAACGTCACAACAAGATTTGACGGAAAAA
>N_662
ATATTGCGTACTTCGTTCAGTTACGTATTGCTAAGGTTAATAGGGAAACACAATAATCCGAACAGCACCTATCAACGACATTGACCCACTCCTCGATATTTGCTAATGGAGATTCTCCAGTACCGCTTGGCTTGATGTTTTTTGTCTTAGGCAACCGTAATGGTAGCTCTTCTTCTGGGACAGCTGTGACTGCTCCATCCTCCCAATGGATGATTGGGATTGGTTCACCCCAGTAACGTTGACGGGAGAATAGCCAGTCACGTAAGCGATAGCTGACTTCTTTTTTCCCTACGCCATTTTCTTCTAGCCATTCATTCATTTTATCGATTGCTTCTTGTTTGTTCATGCCGTCTAGAAATTCAGAGTTGATGTGCGTACCATCTTCTGTGTAAGCAGCTTTTTCAACATCTCCACCTTCGATAACTGGAAGAATTTCTAGTCCGAAAGTTTGAGCGAATTCAAAGTCAGGTGCTGTTCGGATTCTATCGTGTTTCCCTATTAACCTTAGCAA
>N_663
TATGTTGTCGTGCTTTCGTTCAGTTACGTATTTGCTAAGGTTAATAGGGAAACACGATAGAATCCGAACAGCACCTGTTACTTACACGGTTTATATTACACTCTCATTTTTGGTGCTAAAAAGCACCGAAAATTTTAATTATTGTCAATTAATAATTCTTTTGGATTCCTTCTTAATATATTGAATGAAGAAATAATCAATGATACAAGAAGTACTAAACTCATAAATATAACTACATAAATCATGAATTTAGGTAATACATTG
>N_664
CTTTGTTCTGTTTGTCTACTCGTTCAGTTACGTATTGCTAAGGTTAATAGGGAAACACGATAGAATCCGAACAGCACCTAATCCCTTTTGGTTGTCTATGAAGCTTAATTCTTACTAATGACTTCAATTTAGGAACTTTGATGAATTTACTATCAATCAAAGCAACTGTACCATTTTGATTATTCGTTGTATAACTCTGAACAGGATTTTTCTTTACTTTTGAAACGTGGAAATCCAACGGATTTATCCCGAAAAAAATTCTTGTATGCTTTATCTAAATTAAGTTGGGCATTGGCTAAAGCAAGGCTATCAATTTCTTTCAAAAACGGAAATTCTTTCTTGTATTTAGCTGGTGTCAGGTGCTGTTCAGTTCTCTCGTGTTTCCCTATTAACCTTAGCAATA
>N_665
ATATGATTTATTCGTTCAGTTACGTATTGCTAAGGTTAATAGGGAAACACGATAGAATCCGAACAGCACCTAACCGCTTTGAGAACGGAAAAGCTAACGCCAGCAAGGAAACACAGAACATTATCCTGCGTTGTCTGAATTACTATATCTGCGATAAGCCTTTTTATCTGCTCGTTGATTATCTGTCTGTCCGTTTTCCGACAGCTTAAAGCCGCTTGTGGGAAATTAACAGAAAGGTGCTTGGCATGAAAGCAGATTATTTTATCCATTATGACTATGGGTATTATGGCTATAAGGAGCATTATGCTTACGGGGAAATCAAGGTCATGGCTTCTGATGATGAACACATGGGCGTATTTTTAGAATTAAAAGGACGGCTCACGCAACATGGAATATGTCTTACAGGCACAGAACAGGGACTGGTATTCATTCTTAAACCGCTGTCTTGACTGTGGCGGTGTTATCCGACGTTTTGACTTGGCAATCAATGATATGTGCGGTCTGCTGGATATTCCTGTGCTATCTGAAAAATACAGAAATGGTGGTGCGGAATGTCGCTGTAAAAACTATGAAAATGTACAAGGTGGAAAATTAAGCGGAAAAAACCGTAATTT
>N_666
TGTTTTTTTTTCCTCTACTCGTTCAGTTACGTAGGTATTGCTAAGGTTAATAGGGAAACACGATAGAATCCGAACAGCACCTACGAGGGTACACGTTGGGAAGGTCGTTTGTTTTTGTCCTTTTTTTGACAAATAAAAAAACAGCCGAACCTTTTATTTAGCGATTTTTTTGCTTAAACGAGTCGCGGTTAGCTTTGTTTTTGTGGATTAGACCTTTTGATTCAGCCATATCAATAGCTTTAACAGCTTCTTTATATAACGCGTCCGTTGTCAGCACCTGAAGCTACAGCATCTTCAAATTTTTTGATTGCAGTACGCATAGCGCTTGTTTGAGATGAATTTTTCACATTAGCGTTTTCGCTTGTACGAACACGTTTGATTGCAGATTGGATGGCATTAGTTTCACCTCCGATAACTTAAGTTCTTACGCGTGTTACCGCATAATTCAACATTCATTATTATACCTAAAGGCAGCGTGCTTTGCAATATGAACATGACAAGTTTTTTTCCTTAACAGTCTTTTATTAGGATTTTTTTTCAGTAAAAACGGATAGTACAAGCTGAAAAAAATAGAAAGACACTGTGGGAGGCAATAGCGTCAAACCAAACTAGATTTTTATTTATCTATTTAAACAAAGTTTGAATAA
>N_667
TTTTGTGCCTGTACTTCGTTCAGTTACGTATTGCTAAGGTTAATAGGGAAACACGATAGAATCCGAACAGCACCTTTTCTTTGCCTGTTACTACATCAATGTTCAACTCCTTCTCATACATACGTTCACAATTCAGGCATTTCTTTAACAATGTTTTCTTCAAAACTTATTTTATTATTTAATAAGTCAACATTGATACATTCATCTAAAGTAAACAATTGAAATTTTCTTGTAGGAACTCTTCCAAAATAATCTAAATGAATTTCTATAATTTTATCATCGTATCTCAATATATATGTTCAAATCATTACTGTTAATTTCAAGGATTCGAATATTTACCAAACTGTTTTTTTACTGATTTAGGGAAACCAAATAGGTTTATAATATAATCCAATTCATGTATACAGTCTAATTCTACTCCTCCCCATAGATTTAAAGGCAGAATAATTATTTCTATAATCAGTACCTTTTCTCCAATCAGGAAGATAAGTAGAACAAATAGCTCTTACAGAATATACTTTTTTACTTTGAATACTATTACGAACAACTTCCATGATATTTTTATACCTCAGTGGAGCAGCAACATAAATATTTTTAGGTGCTGTTGGATTCTATCGTGTTTCCCTATTAACCTTAGCGGTG
>N_668
ACCGGGCAGAGTATTGACTTCGTTCAGTACAATGCGGCCGTTATCTTGTAAAAACATATCCACACGGGCTAGACCTCTACAGCCGAGCGCTTTATATATTTTTTTTGCCGTTTCCTGTATCCGTCCTCGCTCCTCTGCTGAAAGGTCTGCGGGAACGGTTATAACTGCGTTTTCAGAGCCTTTTTCCGGCTCGACTTCCTGATGAATACGAAAGATTCCGTACTGCAGCCTGATTTGGTCCACCTCGCCAACAGCTAACGCGGCACAGGTGCTGTTCGGGATTCTATCGTGTTTCCCTATTAACCTTAGCAATA
>N_669
GTTTGACTTACTTCGTTCAGTTACGTATTGCTAAGGTTAATAGGGAAACACAATAATCCGAACAGCACCTTCTTGTTTAGTCAAACCAAAATTAGCTTGTATTTTACTCTGGGAACTACCTACACTATTAGCAGAGTCCACTGTTTGTTTCCCTAATTCTGTAAGCTTATCGCCAATGTCGCTTAAAACGTCAGAAGCTTCCATTAGATTATTCATATCTATTTTGCTTCCGATATCGTCCAAGTTAGTTGTATCTACATTTTTAGCAGCTTGTCCTAACTCTTCAAATTCACGTTCAGCATCATTAAGCTTCGCCTCCATCTGCATTGCTTCTGTGGATGTAGCGCCAGACTCGTGTAGCTTCTAACTGTCGTCTCAGGATATCTATCGTTTTCTCTGCATTTTCAGATTGTTGAGAAACATATTCTTGGGCTTTCGCTAATTTCTCGGATTCAGAAGCTGATTGACCAGCAGTTGCTTGCCATTTTTTGTATTCGGATTCAATCAGAGAAGCACTAGCTTGAACATTTTTTTGTTCACTATCCAACTGTTGCATTGTAAGTTGGTACCGACTGTATTTTCACCTTGCTTGAGCTAGTGCATTACTCGTTTTATCAATTTCGTTTGACAAACGTTGTTGCGCTGTTTGTTGGTTAATCAGTTCTCTCTCAAGTTTCTGAACTTCGGTGGAATTTTCTCCATAATATTTTTTGGCATTGGCTAAACGTTGGCTAGTTACTTCAACTTTTTGGCTTTTGTAATTCATACTGCTTTTCTAAAGAAGATAATTTACTTCCTAACTTGTCTGATTCAGAACCAGTAGGTGCTGTTCAGGGATTTTATCGTGTTTCCCTATTAACCTTAGCAA
>N_670
TTATATGTATCTTCGTTCAGTTACGTATTGCTAAGGTTAATAGGGAAACACAATAAATCCGAACAGCACCTCATTTTTAGTAATCTTGATTTGTCGCACATTAGCCTTTGTGTCAGTAAAAATCAAGTCTATTTGTTCTTCATCTTTTTGTGTCAATGGAATCTCAAGTTTGCTTGGATAAAGGCTATATTAGCTACTTGTTTATCAGTTAACTTCATAAAGAGATACTTTACCTTTTGTAAAAAATTTAGTGCGATTGTATCTGACAAGGCAAGCCCTAACGCTTACTAGATTAATTACTAATCAATATT
>N_671
TTTTTGTGTACTTCGTTCAGTTACGTATTGCTAAGGTTAATAGGGAAACACGATAGAATCCGAACAGCACCTTCCTTGTATGCTTTAGCGGGTATTACAATTTGAGTGTAACATAAATGGCTTTTTTATTTGTCTCGCTTAATTATACAAACGGCGATACTTAACTACAGTTAGAAACATATAGGTAGTTCTAATCATTTTTTTCGCTTTTTAGCTTGGCATTATCATCTAATTTAAAGAATGGATAGTATATCAAAACATTTATTGCAATTGTTATTACTTGAATCACTGCACCACTTATTCGTCCACCAGAAGCTAAAAATCCGGCAATTATCGGTGGAGTTGTCCATGGGATTGTTGCTCCTACAGGTTTTGCAACTAATCCCATACTCATTGAAAAATAAGTAATTAATGTTGTTACTACTGGTGCAGTTACAAATGGAATTAACATTTTTATATTTAATATAGTTGGAAACCCAAATAGAAGGGGCTCTGCTACTTGAAAACTTACTGGAGCGATTGATAACTTACCTAGGTGCTGTTCGGATTCTATCGTGTTTCCCTATTAACCTTAGC
>N_672
TATTGTTATGTGTTACTTGGTAGGATTACGTATTGCTAAGGTTAATAGGGAAACACAATAGAATCCGAACAGCACCTAAAACATTTGGAATTAGAAGACCGCGTTGTTGCAATTAACCGTGTAACAAAAGTTGTTAAAGGTGGACGTCGTCTACGTTTTGCTGCTTTAGTTGTTGTCGGAACAAACGGACACGTAGGATTTGGTACAGGTAAAGCTCAAGAAGTTCCTGAAGCAATCCGTAAAGCAATTGAAGATGCGAAGAAAAGTTAGTTGAAGTACCTATGGTTGGTTCAACAATCCCACACGAAGTAATCGGTGCTTTTAGTGGTGGTAGAATCCTAATGAAACCTGCTGTAGAAGGTTCTGGGGTTGCTGCTGGTGGACCAGTTCGTGCCGTATTAGAATTAGCTGGGGTAGCAGATATCACTTCTAAATCTTTAGGCTCAAATACACCAATCAACGTTGTTCGCGCAACAGTTGAAGGTTTGAAACAATTGAAACGTGCAGAAAGAAGTTGCAGAACTTCGCGGCAAATCAGTTGAAGAATTAATCGGATAAGGAGGACAACAATAATGGCTGAATTAAAAGTTACTTTAAAACGCAGTATTATCGGACGTCCTCAAAACCAACGCGATACAGTAGGTGCTGTTCGGATTCTATCGTGTTTCCCTATTAACCTTAGCAAT
>N_673
GTCCTCTCTTGGTTCAGTTGCGTATTGCTAAGGTTAATAGGGAAACACGATAAAATCCGAACAGCACCTAAGGCTAGTATTTAAAATGTGTATACAAGTGGTAGCGTTAAAAAAAGTGGAGGTATAACCTATGTTAAAAAAAACTGTGTTGGTACTGGGTTCTATTTCTCTAGGAATATTAGGTTTTAGCCCCATGCTATTATCCGTAATTGGAAAAAACAATTCCAACAGAGAACTTAAATTAAATTCAAATTATTACAACAGTCCTAACGAAGAATTGTTTGTAAAACAAACGGATAAATAATGAAAAAAGACTGCTCTT
>N_674
GGTTGTGCGTACTTGGTTCGTTACGTATTGCTAAGGTTAATAGGGAAACACGATAGAATCCGAACAGCACCTAGCATATAAGAATTACTATGTTCTTGTAATCGAATAAGCACAATAGAATGAAATATAAAAACATTCAAAAAGAAATACCTATCTGATTAAATCCGTAGATATGAATATCGGTTGAAATGGAACTTGTTAGAAAAGGCAAAACAGAACTTGCTGACAAAGTATTTCTGACACGGTGGCGGAAGCCTCTCAGGCTTACCGCCATGACACCTTGTGTCAAGGGGAAGAAATGCTTTGTCGGCTGGCGAGCCTGCGAGCCTTGTCTGTGCCCCCGTTATCTAACAGGGGGGCACTATTTCACAAAAGACAAGTCAAAAACCATACACCCCCAAACCTGTGAGTAGTAATGAGAGGTTTTAAGAAGATAGTACATATCACACTTTTTGAAAGGTGGTTTACAGGTATTTCAAGGCTATTGTGGGATTGGAGGAATACAATGAACAATTTAGAATTTGCACTTGAAATGAAGAACAAACGTCTTGCCAGCGGTCTTTCACAAGGAGAACTTGCAAGTCTTACCCATGTATCAAGATATAGTATCAACCGCTTTGAGAACGGAAAA
>N_675
ATTTTTTTAGTCTACTTCGTTCAGTTACGTATTGCTAAGGTTAATAGGGAAACACGATAGAATCCGAACAGCACCTATTTTTAGAAAAGTGTATCGAAAAATAGATAGTTAGTTTTTCCACAGTGGATAACTTCGTAAGAGATAAAAATAAAAAATTAGTCAAAGAAGGGCGTATAGATTTCTTTTGATAGGAGATATACAACAGAAATGAATAAATATTAACGTGTTTTCAAACAGTATAAAACGGTGTGGTTTTTGGAATAAAAAAATAACATATCTCATTTTACACTTTTGTTATTTTATACTTAAAAAATAACGACACAGAAAATACCGTGTCTCAGATTTCTCTACTACTTCTAAAAACTACTGTTTTCCTTGGAATCGGTGCTGTTCGGATTCTATCGTGTTTCCCTATTAACCTTAGC
>N_676
TTATGTTTTGGTGGCCGCCTACTCGTTCAGTTACGTATTGCTAAGGTTAATAGGGAAACACGATAGAATCCGAACAGCACCTGTATGGTAACAAGCGGTCTTTTTGGTACTCCTTTGACATTTGAAAAAAGGGAATACTTTTAGCAGGGACTTCTTGTGCATATGCAGAAATCGCAGACCTTTTGAAAAAAGAAGGCTGAAAAAAAGGTAGAAATCATTCCACAAAAATGATAAAAACGAGCAAAAGATTAATTTTCTCGAAAAAATGAAACATTTTACTATATTTCATGAAAAAAGTCTGCTATAATTAGCAGTCGAGTAAAATTTGCCCTGTCATAAAGAACCAATAAAAAAGGAGTTAGTTACATTGAATTATAGAAACGATATCCGTAACGTCGCAATTATTGCCCACGTTGACCACGGAAAAACAACATTAGTTGATGAACTATTAAAACAATCAGATACATTAGACGCACATACGCAATTGCAAGAACGTGCGATGAGGTGCTGTTCGGATTCTATCGTGTTTCCCTATTAACCTTAGCAAT
>N_677
TAGTGTTATGCATGTCTCTTGGTTCAGTTACCGTATTGCTAAGGTTAATAGGGAAACACGATAGAATCCGAACGGCGCTACCAGCAACAGCAAAATTGAATTTGATTGAAATTCATGTTAAACTAAACATGCAAATGTTCAAACATTAGATACACGAAAGCCCCAGAGAGGTCGGATTCTCTGGGGCTTTTTTTAGGTTGATGTCGCCTTTACTGATTTTACTTCTTGTTTCGGTTATTCAACCAATAACTGAATACAGAGATACAAACTCCTACAAGAAGGGGGCAAATAAACAGTTCAAACATCAGATACACCTCCTTCCAGTCGCAAGACTGTCGGATAGGCGACAAGTTATTATACCCTACAAAATTAAATCTGTGTGGCAATTTTAAGTATCTCTTATTTCCGGGTTGTTAGGGCTTGCCCTGACCGCCTGTAGGGCGCTTTAAATGCCAGATAAAGGTTTTTATACTAAGAAGGTGCTGTTCGGATTCTATCGTGTTTCCCTATTAACCTTAGCAAT
>N_678
TGTTTTTGCCTGTACTTCGTTCAGTTGCGTATTGCTAAGGTTAATAGGGAAACACGATAGAATCCGAACAGCACCTTTGTCTGCCACTGCTTTGACAGCGTAAGCCACGTTGCGGACTGGCGCTTGTAGTACAGATAGCAACATAGATAGAAGTCCTTCGCGATTTGGCAATTTTGCCAATGCTGTGATTTCTTCCAATGAAGAGACTTTCCCTACGATGATACCGCCTTTGATTTCTAATGCTTTTGCTTCTTTAGCAAATTCGTCCATGATTTTCGCTGGTGCGACTACATCTTCGTTACTGAATGCAACAGCTGTAGGTCCAGTGAATACTTCGTCCATGCCTTCAAGGCCAGCTTTTTTAGCTGCACGTGAAAGATAAATTTTGATAACTTTCATTTCTACGTTAGCATCACGAAGTTGTTTACGTAAACGTGTTACTTCATCAACTGTTAATCCGCGGTAGTCAACGACTACTACTGATGCAGCTGCTGTAAATTTTTCGCTTACTTCATCAACGATTGCTGCTTTTTTTGCGATAATTGCTTCACTCATTTTTGAGTTTCACCTCCTGAATTTTGATGGAAGAGTTTTTTGCACTGAAAAGGCAAGTCACTTTTATAGTTACTTTGCTCAACCAGTACT
>N_679
GTTTTTGCTAGTCTACTTCGTTCCATTACGTATTGCTAAGGTTAATAGGGAAACACAATAATCCGAACAGCACCTTATTACCTCTTGGAATGAGTATGTTTGGCCGGTATTAATTTTACGGACAGTAGATAATTATACTTTGCCGTTGGCGACGCAGACCTATATTAGTTCTGAAGGTGGGACAAATTTTACCGTAGCAATGGCAATTAGTTTAATTACAATGTTTGTACCGTTAGTCTTGTATGCAATTTTTCAAAAATATATTATCGGGACTTTTGTTTCTGCAGGTATTAAATAAATTCGAAGCAAATCATGGGAGAAACGCTTGAATTAAGAAATATCGGAAAAAAATATGGAGAACATACCATTTTAAAAGAAATTGATTTAGCTGTGGCCGCTGGAGAACGAATTGTGTTACTAGGGACCATCTGGTTCAGGAAAATCTACTTTGCTGAGAATGATTGCTGGTTTGGAAAAAATTACGAGTGGAGAGCTTTTTTTCAGGTACACAACTAGCAAATAAGCTACCTTGTGAGAGACGAGAGGTGCTGTTCGGATTCTATCGTGTTTCCCTATTAACCTTAGCAAT
>N_680
TTATTCCCTGTACTTCGTTCAGTTACGTATTGCTAAGGTTAATAGGGAAACACGATAGAATCCGAACAGCACCTTGAAAATGGTCTTCCCTACGATTTATCAGAATGTAAGGTATATTTTGAATCAGTTGTAGGTGGGAAATATCCAGTCCAATTAGAAACAAAAATTGTGGATGCTAAAAAAGGGAAAATTAACTATATTTTTGATAAATATTCCATGCAGTGTTTACATCGACAAACAGCCAATTTCATTATATTTAAAGGAGAAACTAGATTCGAACGGTTCCGAAGACTTCTCTTATTTTGTCATTAATGCTGTTTCAAAAACAGAAGGAGAAATGGGTTCTTATT
>N_681
TATGTTGTTATGTATGTAACCTACTTCAACTTACTCAGTTACGGTAACTGCTAAAGGTTAATAGGGAAACACGATAGAATCCGAACAGCACCTACTTCTTCTCGAGAGAAAATAGAAAGAAATCTCTGTGAACGATTGGGCCACAGCAGAATTTCAATTACGATGGATACTTACTCGCATGTAACAGATAAGATGAGAAATGAAACGGTCGATATCAGAAAATCTTGGAACCTTGCCTATAATTTATGGGACTGATGAATCAGAATTGATTCTTCAGCCCCATTTTTATTTTAGGTATTAAAAAACATATCGTTCTCTAGTATGATTAAATCACGACAAAATAAACAACTGAGAGGACGATATGCTATATGAATGATTCTATCAAAAAAATGCTGCGATTAATAGAGAAAGATT
>N_682
TTATAACCTACTTCGTTCAGTTACGTATTGCTAAGGTTAATAGGGAAACACAATAAGAATCCGAACAGCACCTTGTTAAAAGAATCGTCATTCCTACTGCCTTTGACAACTCCACAATCAACCGGATGCTTTCTTTTTTTCTTGTTTCACTTACTACAAAGCCGCCTAAGACTAGTAAGCCAACGGCTATTACACTCATAAAAGTGGAAAGAACATGTGTATAAATGAGTAAGCTCATACTGACTGCTAATGGAATTGCACATGGCTTTTTCTCATAAATCAGTGCGTAAGCATAATACACATGTTCTTTCCACTTTTATGAGTGTAATAGCCGTTGGCTTACTAGTCTTAGGCGGCTTTGTAGTAAGTGAAACAAGAAAAAGAAAGCATCAGGTGATTATGATGTGGAAGGGGCGGGAGTAGGAATGA
>N_683
CCTTTTTGCCTGTACTTCGTTCAGTTACGTATTGCTAAGGTTAATAGGGAAACACAATAGAATCCGAACAGCACCTATACATCAAATACTGTTTTACCAGCCACTTATTCAGATGCTACGTCTTATTTGACTACCGCTGCATATAACTATTGGCAAACAGGTGATTTTGAAAATTCATATCTAAAAGAAGCAGAAAATTTTGCTCATAAGTACGGTAAAATTAACTGGGTCATTAAAAAATATTCAGAGACTAACGATGATGCAATCTTCGTTACCAAGCAAGACAATAAAGAACGGCAAGAAAAAAGCAACAGATACGTCTCATAAAAAAAGTGCTTATGGATTGGTCACACCTTTTGTTATTTTCTTTATTGTGACGATTTTGATTCCCATCATTATCTCGTTTGCTTTTAGTTTTATGAAAATTGGCTACTCATTTGAATTTGTTGGATTAGGTGCTGTTCAGGATTCTATCGTGTTTCCCTATTAACCTTGACG
>N_684
TATTGGAAATTTGCTAGTTTACTTCGTTCAGTTACGTATTGCTAAGGTTAATAGGGAAACACGATAGAATCCGAACAGCACCTACGGTTTGGTGGTCGTCCTGAAAAATTGTCTGAACAAGATTTGGAATTACTGAAGACTTTAGTGGATAGCGGTACGCCTCTAAGACTTTATTGCGGAACGGTGGAACGTCTAGAACCACCATTTATCGTTATTTGGCAAAAATGGAGGAGAAAAATGGAAAGACAAATTCTCATTAGTTTTTGTCATTTAATGCTGAAAATTTTTGCCATTTATCTAGAAAAGTAGCAATCATATAGTAAATTTTTGTGAGTGTACTGATAACTTATTCTCAAATGTTGTAAGGATTTTATTCATTTGTTAATATTCTGAAACGGAACTCCAAAAAAGTCCGTACTCTAATTTGCAGTCTCTCACTCTTTTACAAGTGAGTTTTTGTCAGATTTTCAAATTAATTAGTAAAGTGGTTCTGTTGCAAAGTTTTAAATAAAGAATAAAATCCCTCGGTATCTATGATTTAAGCTGGGATTCCCAATAATACCTTGATTTCAGTACAGACCGAAAACCCGAAGAGAGTGCCTTCTTTTTCGGGTTTTCTTATATAATCCTCGAATGGCTTCCATGCCTTTAATCGTGGTAGAGGCAGTGCGTAAACTTCGATAGAATTTATTGCGTCTCTTTACTGGACGATGGTCTTGTTCAATCAAATTATTCAGGTATTTAATGGTACGATGTTCTGTCCCTTGATAAAAGCCGTATTCTTTTAGTTTCTTAAAGGCACTTGTAATAGAGGGGGCTTTATCTGTGACTACAACCTTCGGTTCATCAAACTGCTTCACTAACCGCTTAAGAAAAGCATAGGCTGCTTGTGTGTCCCGTTTTTTACGTAACCAAATATCCGAAGATTTAAGCCAACTGCATCGATGAGGTGCTGTTGGATTCTATCGTGTTTCCCTATTAACCTTTAGCAATACG
>N_685
ATGTTTATGTCTGACCTTTACTTCGTTCAGTTACGTATTGCTAAGGTTAATAGGGAAACACGATAGAATCCGAACAGCACCTATAAAACGTGACTTTCCAAGAGTCAAACAATTTCTTTGGAAAGAAATGTTCTGGTCTAAAAGTTTTTGTCTTCTGACAACTGGTGGCGCACCAATTGATGTGATTAAGAAGTATATCCAAAATCAAGGAAACAATCATAAATAGAAAGTAGGTGAACTTTATGGAACAACTAAAAGCATACAAATTCAGAATCTATCCAACAGAGGAACAAGAAATCTTCTTTGCCAAATCTTTTGGTTGTGTCCGTAAGGTCTACAATCTAATGCTTGATGACCGAAAAAAGGCGTATGAAGAAGTTAAAAATGATTCTTCTAAAAAAGAATGACTTTTCCGACACCAGCTAAATACAAGAAAGAATTTCCGTTTGAAAGAAATTGATAGCCTTGCTTTAGCCAATGCCCAACTTAATTTAGATAAAGCATACAAGAATTTTTTTCGGGATAAATCCGTTGGATTCCCACGTTTCAAAAAGTCAAGAAAAATCCTGTTCAGAGTTATACAACGAATAATCAAAATGGTACAGTTGCTTTGATTGATAGTAAATTCATCAAAGTTCCTAAATTGAAGTCATTAGTAAGAATTAAGCTTCATAGACAACCAAAAGGGATTATCAAATCTGCTACAATATCACGTCATTCTAGCGGTAAATACTATATTTCTTTGTTGTGTAAAGAAGAAATTATCGAATTACCTAAAACTAATTCCACAATTGGTATTGGTTTAGGTCCTATGGACTTTGCGATTCTTTCTGATGGACAAAAAATTGATAATAATAAATTAGGTGCTGTTCGGATTCTATCGTGTTTCCCTATTAACCTTAGCGATA
>N_686
CATGACGATTCCATGCTTCGTTCAATACTTTGCGTTTTTCATCCATTTTTGCGTCTCTTCGTTGTCGTTGTTTTTCTCGCAACTCCCCTCGATTTGCTTTTTCTTCAAAGGCCCTCGCTTAAAGTCCTCTGGATACTTTCGTCTTTTCCATGCCTTTATGAAGGCTGTATTTCAAGTTAGTTGGTGCATCGGTTACTTGATTTTTTGCTTGTTTCGCTTTGTCCTTCACGATTTAGGTGCTGTTCGGATTCTATCGTGTTTCCCTATTAACCTTAGCAATACG
>N_687
GTTATGTAACACTTCGTTCAGTTACGTATTGCTAAGGTTAATAGGGAAACACGATAAATGCAACAGCACCTTTTATGTCATGAAACAGCGAAAAAAATAAGTGAAATTCTCCTTTTATGATGTAAAACAATTGACTGAGGAAAGTAAAAATAGAAGGAAATGAGACCAATAGATGTCTCACTTCCTTCTATCTTTTTATAGATGAGGTTCTCCTTGCTGCTTTTGATTGGCTGTTCTTATTACTTGATGCAGGACAGCTTTTTCACAATCTCTCCACTAAACGGTGTTCAATCAGCTGACCCTCGGTATTAGCTCAACAAACGGCAAAATATGAGGAACTATTTTTCCGTTTTTTTCTCTAATGCTTCAGGTGCGGACGCTGATTTCACAACCTCTCGATAAACGGTGTTCAAAAGCCAGTTTCTCGGTAACATGGTAGCAATTTATGCAAAAATGTGGAAAGCCATTTTCACAAAATTTTTCTTCTACTTGAAACTAAGCAGCTTTTTCACAACCTCTAATACATGGTATTCCAGAAGTAACTTCTTCGAAAAATAAGCCGAAATGTCACAAAAATTTGAGAAGCGATTTTCCCAAATTCCTTCTTAGGTGCTGTTCGGATTCTATCGTGTTTCCCTATTAACCTTAGCAAT
>N_688
GTTATGTTTATTGCCCTCTACTCGTTCAGTTACGTATTGCTAAGGTTAATAGGGAAACACGATAGAATCCGAACAGCACTTCTCCTTATTTCTAAATAAACGGTGTTCTCCTGCCAACTTCTAATTGTTAACAAGTCACAATATCCATCAAACATGAGAAGCTGTTTTTGAAATTATTTGTGATTCGGAGTTAAATGGTAGGCTCACAACCTCTGGATAAACGGTATTCAAAAGCCAGTTTCTCGGTATTAAGCCAAATTTATGCAAAAATGTAGAAAGCCATTTTCACAAAATTTTTCTTAATACTCGAAACTAAACGTCTTTTTCAAAACCTCTTGGTAAACGGTGTTCAAAAGCTTGCATCTGCGGTAATAAGTTCAGCCAATTCAAAAACAAGAAAAGCTGTTTTGCTTGGCTATTCTTATTACCGCAGATGCAAGCTTTTGACGCATTTTAGAGGTTTTGAAAAAGACATTTTAGTTTCGAGTATTAAGAAAAATTTTGTGAAATGGCTTTCTACGCATTTTTGCATGAATTTTCACTTAATCCAAACTGGCTTTTGAATACCGTTTATCCAAGGTTGTGAGCCTACCAATTTAACTCCAAATCACAAAATAATTTCAAAAACAGGCTTCTTATGTTTGATGAATATGTGACTTGTGACCGAGGAGTTGGCAGGAGAACACCGTTTATTTAGAAAATAAGGAGAGGTCTGTTCCGGTCTTATCATATTTGCCTATTAACCTTTAGCAA
>N_689
ATCTTTTACATTTACTTCGTTCAGTTACGTATTGCTAAGGTTAATAGGGAAACACGATAGAATCCGAACAGCACCTTTATATATTCTTCTAAAGTTCCCCATTTAATCCAGTCAATTGTTGAATTAGTGATAGTTGATAATAATTTCAGCTTTTGTGGATTTGGTAAATTGGTCCCACGTTCCCAGTTGGATATGGTCGCACGTGGTGAATTATCTATTTTCCTCCAAGTTCTTCCATAGTAAAACCACATGAAAGGCGTAATTGTTTGATTCGTTTTCCTGCTTCTGAAGGATTTGGCTTCATCTTTTTTCTCCTTTTTATTTTTAAAGATAGTATATCATATTTATAAAATAAAAGTATTTAAAAGTATTTACTTTTTATCTGGAGTATGATACTTTATTCTTATAAATACAAATAAATACATTTTTTTACGCAATTTGTATTTATTTGTACTTATAAAGGTAGAGGAGTTATAGAATAATTAATTAAAAAGGAGAGGTTTTTGTGGAAGCAATAAAATTAATGATTTCAGAAGAACAGGAGGAAATGTTTCTAAAGCAGTTGGGTGTACTCAGGATTCTATCGTGTTTCCCTATTAACCTTAGGAATACG
>N_690
TGTGTAGCCCTTACTTCGTTCAGTTACGTATTGCTAAGGTTAATAGGGAAACACGATAGAATCCGAACAGCACCTAAATCCTCTTTATATTAATATCCTCTTCTTCCATAACGAGAGTAGTCTTTGATATGTTCTGTGAAGTAGTCTTTGTATACGTATATACAAATTTGTACATACCTCTACCTTTTTTTAAAGAGACATATCTCTTTTTTTCGATACCCCTCTGACGAATTTTCGGCATATACTCCTTTTTTTCGCAATCCAAAGTAGGAAAAGTAATTTCTATCAATTTATGTACATTTAAAACAATGTACATAAACATTTGATAATGTAACTGCTCTTTTCTCATAATAAATATTTCTAAAAACCCTTTTGATAATCCCCTTTTTCTCTAAGTACACAATTGCATCTTTTATAGCTCGTTCTGATAATCCTGTTTTTTTGCTTAATTGCTTATATGATTTTTGCAAAATATCTTCAAGAAACTTTTTTTGATAACCAAGTAGCTGACCATCATCGTTAAAAATTTTTTTAGGTCTATACCAATAGGTAATTTCTGCTAAGATAACTATTGCATTCAAATAGGGCTTCTCAACACCTTTTTTCGTTTTTTTTCTTAGGTGCTGTTCGGATTCTATCGTGTTTCCCTATTAACCTTAGCAAT
>N_691
TTTTTTTTTACTTCGTTCAGTTACGTATTGCTAAGGTTAATAGGGAAACACGATAGAATCCGAACAGCACCTTCATTTTTATTATCCCACATTGCCCATCAAAAATATAATTACTTTTTTTTAGAAATTCAGGTTTAAAAGAATACATTGAGGCATTCATTTCAAAAACTTCAGGTGTCTGTTGCCTAGATGTGTATCTTGATTTATTAACTATAGTAACTTCATTTTCAATTCTTTTTACCATATTAAAATAGGGATTACGTCTTGCAGAAACAACTGAAAAGTAGACGTCTTTATCTAAATTTTTTAGATGTTCATCTATTAATTCTTCAAGATTAGAAACTTCACGTAAAGGTGAAGTCAAATCTAAATCTATAATTAAATCAAATATATTATCTTCTCTTTTCTAGTTGTAAGAATGAATCACGTATCACTTCAATTTTCCCTACAGTATCTGTAGCTAATTCAGGTTTACGTTCTACAATTTTCACAGACGGATTTCACAGTCGTCAATTCTATTAACTCATTACTGTCCGTATTCAAACAAGTCGTGCAATTATGTTCAGGATGTTTTTGTTGATAGATATATTATCATTGCTAAAGCGAAATGGACTAGGGGCTTTCCTGCCAAATATTTCAAATTTTTATTTTTGACTAGACCCAGCTCTACCACAAATAGTAAATAAAATTTCCATTTATTTCTCCTCAGCTATTTTCAATACTTCGTTTGCATGATATAAATCATTCCAGTTTTCTTTGCCTGTTACTACGTTTTCAAAGAAATATTTCAAGGTGCTGTTCGGATTCTATCGTGTTTCCCTATTAACCTTAGCAAT
>N_692
ATATGATTTATTCGTTCAGTTACGTATTGCTAAGGTTAATAGGGAAACACGATAGAATCCGAACAGCACCTAACCGCTTTGAGAACGGAAAAGCTAACGCCAGCAAGGAAACACAGAACATTATCCTGCGTTGTCTGAATTACTATATCTGCGATAAGCCTTTTTATCTGCTCGTTGATTATCTGTCTGTCCGTTTTCCGACAGCTTAAAGCCGCTTGTGGGAAATTAACAGAAAGGTGCTTGGCATGAAAGCAGATTATTTTATCCATTATGACTATGGGTATTATGGCTATAAGGAGCATTATGCTTACGGGGAAATCAAGGTCATGGCTTCTGATGATGAACACATGGGCGTATTTTTAGAATTAAAAGGACGGCTCACGCAACATGGAATATGTCTTACAGGCACAGAACAGGGACTGGTATTCATTCTTAAACCGCTGTCTTGACTGTGGCGGTGTTATCCGACGTTTTGACTTGGCAATCAATGATATGTGCGGTCTGCTGGATATTCCTGTGCTATCTGAAAAATACAGAAATGGTGGTGCGGAATGTCGCTGTAAAAACTATGAAAATGTACAAGGTGGAAAATTAAGCGGAAAAAACCGTAATTT
>N_693
GTTTTTTAATGACCTGTTACTTCGTTCAGTTACGTATTGCTAAGGTTCATAGGGAAACACGATAGAATCCGAACAGCACCTTATTATCTTAGCCCGTACCTATTTTAGTGCTTTGCCAAAAGAACTTTCTGAAGCTGCTACTATCGATGGCGCCAATGTTGCAAATACTGTTCAAAGTCATGTTTTTTTTTTTTTGCCATTCCAAAGCAAGCAAAACCAATTATGTTGGTATTGTTTTTATATGCCTTTGTTGG
>N_694
GGTTCTTAACCTACTTCGTTCAGTTACGTATTGCTAAGGTTAATAGGGAAACACGATAGAATCCGAACAGCACCTGTGGAAGCTTCTTCCATTAGTGGTATTTGTACCATATGTCGCTGTGTTTTTGAGGAACGAAAAACAATTTCTTTTCCGTAAGACTTATGCCGATTTTTTTTTCTACAAATCGTTCCGTTTGTATATAAGGATTTTTTCGTCAGCTTGTCCATGCCAAAAGAACAGAGGACGTCCAGCTAACTTTTCCGGCTGCAATGACAAATCATAGCTCTTAACCCATGAAATCAAATCAAAATAGTCTTTTGGTACGACATAATTATATTCCGATGCGCGCCTTACGATTTCTTTTCCATATTCCAAAGGTGCAGGGGAACCCATCAAACACACGCCCGCTACTATATGGAAAAGAAATCGTAAGGCGCGCATCGGAATATAATTATGTCGTACCGAAAGACTATTTTGATTTCATGGGTTAAGAGCTATGATTGTGAGCCGGAAGAGTTTACTGAATATTGTGTTCTTTTGGCATGGACAAGCTAAACAATCCCAATATACAAAACAGTTTGTAGAAAAAATGGCATAAGTCTTACGGAAAAGAAATTGTTTTTCGTTTCTCCGCAAGCGAACATATGGTACAAATACCACTAATGGTTCCACAGGTGCTGTTGCAGGAGGATTCTTATCGTGTTTCCTATTAACCTTCA
>N_695
TGTTATGTCCCTGTTCTTCGTTCAGTTACGTATTGCTAAGGTTAATAGGGAAACACGATAGAATCCGAACAGCACCTATCTTTTCTTGGGCTTTTGTCTATAATACGATTGGTATTCCTTTTGCCGCACTAGGCTTTTTGAAATCCAATCATTGCCGAGGG
>N_696
TGGTAATAGAATAATTTTCCTATGCTTTAGCACTTTTGGGGTAACGTTAGCTTTTTAATTTAAAACCCACGTTAACTAGGACATTGCTATACTAATGATACAACTTAAACAAAAGAATTAGAGGAAATTATATTGGGAAAAATATTATCTAGAGGATTGCTAGCTTTATATTTAGTGACACTAATCTGGTTAGTGTTATTCAAATTACAATACAATATTTTATCAGTATTTAATTATCATCAAAGAAGTCTTAACTTGACTCCATTTACTGCTACTGGGAATTTCAGAGAGATGATAGATAATGTTATAATCTTTATTCCATTTGGCTAGGTGCTGTTCGGATTCTATCGTGTTTCCCTATTAACCTTAGCAATAC
>N_697
GTTTTTAGCGCTTCGTTCAGTTACGTATTGCTAAGGTTCATCGGGAAACACGATAAATGCAACAGCACCTAATGTACGGTCATCACTATACTCCACGAACCACGTCCAACATGACTAAAGTTCTGACTGAAGAAGTAAATGCCTTTAAATCCAGAGCCTTAAATGATAAGTATGTCGCTATTTTTATGGACGCTACTTACATTCCACTAAAACGTCAAACCGTATCCAAAGAAGCGATTTATATTGCCATTGGTATACGAGAAGACGGCACTAAAGAAGTACTGAGTTATGCGATTGCTCCAACTGAATCAACATACGTTTGGAATGAGCTGCTACAGGATATTAACTCCAGAGGAGTTCAAGAAGTCTTGCTTTTTATTACGGACGGCTTAAAAGGCATGAAAGATACTATCCATCAAATTTATCCTAAAGCAAAATATCAGCATTGTTGTATCCATGTATCTCGTAACATCGCTCATAAAGTACGTGTCAAAGACCGAAAAGAAATCTGTGATGACTTTAAGGCTGTTTATCAAGCTAACTCAAAAGAAGAAGCGAATACCTTCTTATCCGGCAAGGTGCTGCGGATTCTATCGTGTTTCCCTATTAACCTTAGCAATA
>N_698
TATGCTAACTTACTTCGTTGAGTTACGTATTGCTAAGGTTAATCAGGAAACACGATAGAATCCGAACAGCACCTATATTTTTTTCCTTGTTCGAATAGCTGCATCATAGCGAAGAGAAGAGTAAACACCTCTGCCAACAATAGAAATATGCTTCCCCAATAATAAATCAAGGCTACCTATTACTTGTAATTTCTGAAAGGTCGTCCCATCCGTTTTGATTTGAATATCCTGTAAATTTATTTTCCTGTATTTAAGGCATCTTGAAAAAACAAGTGTGTGCCTCTGCGATAATCAATGCCACAGAGGTGCATAAAATTAGTTGTCGAAAAAATAATCGCTACCGTTGAACTTCTCCGACAAAGGATACTTTTTTATCTACAAAATGTTCTTGTCGATGAGCAGCCTTATAAATCGCGTTTAACTGTCTGGTAATTTCGGTTGTCTCTTTTATAGACATGCGTTTGTATTCTTTTTTTGCCGCGTGCGAAGAGGTGCTGTTCGGATTCTATCGTGTTTCCCTATTAACCTTAGCAAT
>N_699
GCTCTTCTGGCTAACTCGTTCAGTTGCGTATTGCTCACAAAATAGGGAAACACGATAGAATCCGAACAGCACCTAGCCTTAGACCTTCGGTCAGGATATTGATACTAGCGTTGATATCTCGGTCATGATGAGTATGACAAATAGGGCGAGTCCATTTCGAATTTCGAGAGATTTCTTGCCGTCTTTATGTCCACAATTCGAACAGATTTGGCTAGATGGAAACCACTTATCTACTTTGATGATTTTCCGACCGTACCAGTCAGCCTTGTATTGTAATTTAGACACAAAACTAAGCCAAGAAACATCCGAAATACTTTTTGCTAGTTTATGATTACGCAACATGCCTTTTGTGTTTAAGTCTTCAATACAGATGATATCGTGATTTTTGATAATTTCTGTACTCAACTTATTCAGAAAATCAGTACGTTGATTCATTACTTTTTCATGCAATCGTGCTACTTTACGTTTTTGTGTTTGATAATTTCTAGCTTCAAACAGATTGATACCTTTTTGTTTAGCTAATAAGGCACATTCTTGACAACTTACGTTGTTCACGTTTGAGTTTCTTTTCCATTTTGGACGTAAATTTATTATTATCAAACACAAAAACGTAAAGTAGCACGATTGCATGAAAAAGTAATGAATCAACGTACTGATTTTCTGAATAAGTTGAGTACAGAAATTATCAAAAATCACGATATCATCTGTATTGAAGACTTAAACACAAAAGGCATGTTGCGTAATCATAAACTAGCAAAAAGTATTTCGGATGTTTCTTGGTCTAGTTTTGTGTCTAAATTACAATACAAGGCTGACTGGTACGGTCGGAAAATCATCAAAGTAGATAAGTGGTTTCCATCTAGCCAAATCTGTTCGAATTGTGGACATAAAGACGGCAAGAAATCTCTCGAAATTCGAAAATGGACTTGCCCTATTTGTCATACTCATCATGACCGAGATATCAACGCTAGTATCAATATCCTG
>N_700
TATATCCTGTACTTCGTTTCAGTTTATTGCTAAGGTTAATAGGGAAACACGATAAATACCGAACAGCACCTTATCCATTGGTAGAGGGGCTACTTGGCATAGTGTACATTATGTTAACTAACGCTATAAATAACGATTATGTTCCCAAAACAATATTTTATGAACTATAACAAAAATTTGTTATCGCATATTGTATATTTTAATTATAGGTGTATACCACTTAAATTTAACACAAAGGCGTGATTATTTTGAAACCCAAAAAGAAAATTTATCTAGGTCTCCTCTTTTCCTTGATGATTGGAATTTTTAGTATAGGAATTACAAATACCTATGCTTCAGAAAATTCTAATTTCAATATCAACTCCCAACCAATTGAAGAACAAGCAATTAATTTTGCGAAAACTGATTTTGAACACTCCATAACTTCAATTCTTTTAATAGGTGCTGTTCGGATTCTATCGTGTTTCCCTATTAACCTTAGCAAT
>N_701
TATGTTGTCGTGCTTTCGTTCAGTTACGTATTTGCTAAGGTTAATAGGGAAACACGATAGAATCCGAACAGCACCTGTTACTTACACGGTTTATATTACACTCTCATTTTTGGTGCTAAAAAGCACCGAAAATTTTAATTATTGTCAATTAATAATTCTTTTGGATTCCTTCTTAATATATTGAATGAAGAAATAATCAATGATACAAGAAGTACTAAACTCATAAATATAACTACATAAATCATGAATTTAGGTAATACATTG
>N_702
ATTTTTATGTGCCTCTTACTTCGTTCAGTTACGTATTGCTAAGGTTAATAGGGAAACACGATAGAATCCGAACAGCACCTATCTCAAGTATTGTATTTCGTTGTGCTGTCTATGCTTCCACGTTTGTTCAAGCTTCGTTTTTATCCAAGCTATGCAGCCTTTACATTCCCGCTTGTTATCTCTGCAACAGCTATATTTACTACTGTTCATTACTTCAACAGTTTAGGTATCTATAGTAGCGTATTGGATTTCTTAAAAGTTGCGGAATGTCTGTTTGCAAGTGTAGTTGTCTTCTACGTTCTTGCTCATTACGTACGTTTCTTAATTAAAGAACATAGCAAACATGGAAAATTTGTTTCTAAAAAAATCGCTTAATAATCGATTCAATAGGTTGTGAAAAAGCTGTTCTGCATCAAGTAATAAGAACGGCCAAACAAAAACAGCTGTTCATGTTTTTGTACTGGTTGGGCTTATTACCGCAGATGCAAGCTTTTTGAACACCGTTTACCAAGAGGTCGTAAAAGAAGTGGTCAGCTTCAAGAAATAAGAAGGAATTTACGAAAATTGCTTCTCAAATTTTTGTGAAATTTCGGCTTATTTCCGTAGAAGCTACTTCTGGAACACCGTTTATTCGAAACAAGAGGTCGTACAAGACTTTTGTCACGACCTCTTGTTCTTTTGTCAA
>N_703
TATGTAGTCTATTCGTTCAGTTACGTATTGCTAAGGTTAATAGGGAAACACGATAGAATCCGAACAGCACCTAGTCAAGGAAAAGAGGAGACCTAGATAAATTTTCTTTTTGGGTTTCAAAATAATCACGCCTTTGTGTTAAATTTAAGTGGTATACACCTATAATTAAAATATACAATATGCGATAACAAATTTTTGTTATAGTTCATAAAATATTGTTTTGGGAACATAATCGTTATTTATAGCGTTAGTTAACATAATGTACACTATGCCAAGTAGCCCCTCTACCAATGGATAGAGACGCTCACTTTGTGATTTTTAATTGGTCTAGCTAAAAGCAACTTTCTAAAGCTTGATTTTTCGCGGTTATCTGTATACTAATTAGTTTTCTGCATTTTTTAAACTTTGTTATTTTTTGTAAAATAAGGTAAATTTTTGGTAGCGCTTCATAAGCGCGTGCTTTTTCAAGAATAAACACTCATTATTTTTTAACTGGCTGCTCGAAAGAGCAGTCTTTTATTATTT
>N_704
AGGGAAACACAATAAATCCGAACAGCACCTCTCACTTTCTATCATGTGCTTCATCATTCTATCATGTTTTTTTGCGTTCTGTTGGCAAAATCGACACTACTTTTCACTTCTATTTTTTGTTTTCCTAAATAAAAAAACTACCCTATTTGTATTTTTTCATTGTTTTAGGCATACTAGTAAATGACTGTCTTCATTGAAAATAGAAAAAATACATCTGCATGATTGAATTTCAAAATGTCTAGAAAAATTTATAAAGGTGGAAAAGTCGCTGTAGA
>N_705
ATGTTTCCTCTACTTCGTTCAGTTACGTATTGCTAAGGTTAATAGGGAAACACGATAGAATCCGAACAGCACCTAGGTAAGTTATCAATCGCTCCAGTAAGTTTTCAAGTAGCAGAGCCCCTTCTATTTGGGTTTCCAACTATATTAAATATAAAAATGTTAATTCCATTTGTAACTGCACCAGTAGTAACAACATTAATTACTTATTTTTCAATGAGTATGGGATTAGTTGCAAAACCTGTAGGAGCAACAATCCCATGGACAACTCCACCGATAATTGCCGGATTTTTAGCTTCTGGTGGACGAATAAGTGGTGCAGTGATTCAAGTAATAACAATTGCAATAAATGTTTTGATATACTATCCATTCTTTAAATTAGATGATAATGCCAAGCTAAAAAGCGAAAAAAATGATTAGAACTACCTATATGTTTCTAACTGTAGTTAAGTATCGCCGTTTGTATAATTAAGCGAGACAAATAAAAAAGCCATTTATGTTACACTCAAATTGTAATACCCGCTAAAGCATACAAGGAAGGTGCTGTTCGGATTCTATCGTGTTTGTATTAACCTTAGCAAT
>N_706
TTTTTTTTTTTTTTACTTCTCAACATCGTATTGCTAAGGTTAATAGGGAAACACGATAGAATCCGAACAGCACCTACAAGTGATAGCACGGATACATCAGCTTCAAGCGACAGTACAGATACTACCTGCCACAAGTGATAGCACGGACACATCAGCTTCAAGTGACAGTACAGATACTACCTCTACCACAAGTGACAGCACGGACACGTCAGCTTCAAGCGACAGTACAGATATTTCTACCACAAGTGATAGCACGGACACATCAGCTTCAGTGGGCATTACAGATACTACCTCTACCACAAGTGATAGCACGGACACGTCAGCTTCAAGTGACAGTACAGATACTACCTCTCACAAGTGATAGCTCAGATTCATCTACCACTACAAGTGATAGCACGGACACGTCAGCTTCAAGTGACAGTACAGATACATCCTCTACCACAAGTGATAACAGTCGGTGCTGTTCGGATTCTATCGTGTTTCCCTATTAACCTTAGCAAT
>N_707
GCTCTTCTGGCTAACTCGTTCAGTTGCGTATTGCTCACAAAATAGGGAAACACGATAGAATCCGAACAGCACCTAGCCTTAGACCTTCGGTCAGGATATTGATACTAGCGTTGATATCTCGGTCATGATGAGTATGACAAATAGGGCGAGTCCATTTCGAATTTCGAGAGATTTCTTGCCGTCTTTATGTCCACAATTCGAACAGATTTGGCTAGATGGAAACCACTTATCTACTTTGATGATTTTCCGACCGTACCAGTCAGCCTTGTATTGTAATTTAGACACAAAACTAAGCCAAGAAACATCCGAAATACTTTTTGCTAGTTTATGATTACGCAACATGCCTTTTGTGTTTAAGTCTTCAATACAGATGATATCGTGATTTTTGATAATTTCTGTACTCAACTTATTCAGAAAATCAGTACGTTGATTCATTACTTTTTCATGCAATCGTGCTACTTTACGTTTTTGTGTTTGATAATTTCTAGCTTCAAACAGATTGATACCTTTTTGTTTAGCTAATAAGGCACATTCTTGACAACTTACGTTGTTCACGTTTGAGTTTCTTTTCCATTTTGGACGTAAATTTATTATTATCAAACACAAAAACGTAAAGTAGCACGATTGCATGAAAAAGTAATGAATCAACGTACTGATTTTCTGAATAAGTTGAGTACAGAAATTATCAAAAATCACGATATCATCTGTATTGAAGACTTAAACACAAAAGGCATGTTGCGTAATCATAAACTAGCAAAAAGTATTTCGGATGTTTCTTGGTCTAGTTTTGTGTCTAAATTACAATACAAGGCTGACTGGTACGGTCGGAAAATCATCAAAGTAGATAAGTGGTTTCCATCTAGCCAAATCTGTTCGAATTGTGGACATAAAGACGGCAAGAAATCTCTCGAAATTCGAAAATGGACTTGCCCTATTTGTCATACTCATCATGACCGAGATATCAACGCTAGTATCAATATCCTG
>N_708
TATAACTTACTTCGTTCAGTTACGTATTGCTAAGGTTAATAGGGAAACACGATAGAATCCGAACAGCACCTAGAGCTTGAAGTTGGCGCTGTTGCAGCAGCTTGGGGCAGCAGGAGCTACTTCAACTGTTTCAACAGGTGCAACGTATGTATGTTCTTGCGTTGCTGTTTCAGTTGTAGATGCTGTATTTTCTGTTGTTTTGTTTTCTGTTGTTGCTGAAGAATCATTTGAAGTTGGGATTGTTAATTGTTCACCAACATAAATGCCATTAAC
>N_709
GTTATGCATGTACTCATCATTACGTATTGCTAAGGTTAATAGGGAAACACAATAAGAATCCGAACAGCACCTTTTGGGTTGGTTCGCCAAATTAATTCTAAAGGATTCGAGGGTTCTTTTCTATATGTTTTGGAAAATAAAAAAGATGCTGGTGTCATCCACCAACATCAAAAAGTATAGAGCCATAATTTTTTAGGAAAATCTCAAGGTTATCTTTACTTTTTCTTAGGAAATTAACAATTTAATATTAAGAAACGGCTCGTTCTTACACGGTAGACTTAATACCGTAAGAACGAGCCGTTTTCAAAGATTTGACAAGATTACCATTGGCATCCCCGTTTTATTTGGTCTTTTCACAGAAAGGGTTGGTCTTAATTATGAATAACATCGGCATTACTGTTTATGGATGTGAGCAGGATGAGGCAGATGCATTCCATGCTCTTTCGCCTCGCTTTGGCGTTATGGCAACGATAATTAACGCGGAGCATACGGAATCCAACGCCAAATCCGCGCCTTTCAATCAATGTATCAGTGTGGGACATAAATCAGAGATTTCCGCCTCTATTCTTCTTGCGCTGAAGAGAGCCGGTGTGAAATATATTCTTACCGAAGCATCGGCTGCAATCATATAGATACAACTGCTGCTAAGAGAATGGGCATCACTGTCGACAATGTGGCGTACTCGCCGGATAGCGTTGCCGATTATACTATGATGCTAATTCTTATGGCAGTACGCAACGTAAAATCGATTGTGCGCTCTGTGGAAAAACATGATTTCAGGTTGGACAGCGACCGTGGAGGTGCTGTTCGGATTCTATCGTGTTTCCCTATTAACCTTAGCAATAC
>N_710
TCTTCCCTGTACTTCGTTCAGTTACGTATTGCTAAGGTTAATAGGGAAACACGATAGAATCCGAACAGCACCTAGTAGCAAAACAAAAGTCTAATTCCTCGTGAACTTTAGGACCAATATTGAAATACATCATGTTCCAAAGCTGTGCCCACATCTCGGCTGTCCAGATTTTTATATTTGTTTTTTGCCCTCTAAGGTAGCGATATAGCCGATTAGAATCCAGATAAACCTTTTTCCAATAATTCGCTTTAGGGCGGTTAATAACCCACTGTGCGCCTCCTGAATTAGTGTTTATAGTTTCCAAAGATTCTACTGTAACATTTACAATGTTTGCCATATCTTTTAGAATATTTTCTCCGTTTTCACAGCTTCTAATATAATCAAGACTTAGATAACTACAGCAGTCGCTACAATACCAAACATCATCTTT
>N_711
ATGTCCTACTTACTTCGTTCAGTTACGTATTGCTAAGGTTAATAGGGAAACACGATAGAATCCGAACAGCACCTAGAATTTTTGATAACTTTCATTTCTACGTTAGCATCACGAAGTTGTTTACGTAAACGTGTTACTTCATCAACTGTTAATCCGCGGTAGTCAACGACTACTACTGATGCAGCTGCTGTAAATTTTTCGCTTACTTCATCAACGATTGCTGCTTTTTTTGCGATAATTGCTTCACTCATTTTTGAGTTTCACCTCCCTTGAATTTTGATGGAAGAGTTTTTTGCACTGAAAAGGCAAGTCACTTTTATAGTTACTTTGCTCAACCATCTGTA
>N_712
TATGAATCATTAATTGCTAAGGTTAATAGGGAAACACGATAGAATCCGAACAGCACCTGCTGCTGTTTTTGGCTAGTTCGCGTGTATTTGTTAATCAATCAATGTTTGTGCTGCTGTGATAATCGATAATTTATATACATCTTCTTCATTTGCTCCACGAGACAAATCAGAAACCGGTTTGTTCAAGCCTTGTAGAATTGGTCCGATTGCTTCAAAGTTACCGAAACGCTGAGCAATTTTATAGCCGATATTTCCTGACTGCAATTCT
>N_713
TTGTTGTTATGCTAACATTACTCATTAAGTATCGTATTGCTAAGGCTTAATAGGGAAACACGATAGAATCCGAACAGCGCCTTCATTAAATCAATATCAAATGCAATCAGCTTTTGTCCTTTGGCTACTTTTCACCAGAACGAACAAATGCCTCAAACCCTTTTCCTTCTAACTGAACAGTATCAATACCAATATGAAAAAGAAGTTCTGCACCATTAGCCGTTTTTAAACCAATCAAGCAGTTGTTCGTTTCAAATACCATTGTGATTTCTCCATCTTCAGGAGCTACTAATATC
>N_714
GGTTATGCCCTGTTCTTGGTTCGTTACGTATTGCTAAGGTTAATAGGGAAACACGATGAATCCGAACAGCACTTATGTTTTTTGGTCTCTTTTTTTCTTTTTTCTTCAGAATCTTCTAGATTAGAAATTGATTTTTGAATTTTTTGTGTCTCCTGTAAAGTTCGCTGAACTTGTAAAGCTGATTCTTCTTTCGGTAAATTAATTTTACTTAGAATATCGCTATCTTGATAAAAATTTGGTGTGTTCACAAATTCTGGCATAAAAAATCCCTCTTTTCTAGTTAAGGTTCCTGAATAAGTCGCAATCCAATTGTTTCCAGCTGATTTATAACTTTGTAAATACAATTTTCCATAGTACCAATAACCATTTCTTTTTTCTTTCCAATTCCGTGATTGAGGAGGATAGAGGCCAACCAACTTTATCAAAAATAGTCGTTCCTGTCACTCGTATCGTTTTAGAAGCTGCTCGAGCAAGTAATGGAGAAACTATTAAATAATTTTCAGTAACAGTTAAGTCGTTAGTTGGGTTACCAATGGCTATTCCGTTCCCTATCTAAAGGAGTTAATTCTTGGTTATTATCTACTACAGTAGTTGGTTCATTTGTACTATCAGCAAATGTAGGAATTGTAGTTCCAGTTACACTAATTCCATAGTTAAAATACCTAAAGATAAAATAAACTTATTTTTCATTGTCTATCACCTCGAAATCAAAAATAAGAAAACGTTTTCTTAATAAATCTTAACAGATAAATCAAGTTATATACTAGAAAATTCATAAAATATATTTTTAATGTCATAATCGTTTAAATTTTAGGTGCTGTTCGGATTCTATCGTGTTTCCCTATTAACCTTCAAGCAATG
>N_715
GCTGTAACCTGCTTCCGTTCAGTTACGTATTGCTAAGGTTAATAGGGAAACACAATAGAATCCGAACAGCACCTATCTCAGCCACTCTTGATTTATTGACAGGTTCATTCAAGCCTCAACAAGTGTCAGAAGATGCAAAAGAATATTTAGCATCTCTTCAAGCAGAATTAACGGAGCGGGACATTGTTCAATCAAAAGGAGAAGCAGGTATCTTGCATCCTTTAGAAGTTATTAACACGCTTCAGTCAAAAGTAACAGATGATATGACTGTTACCGTAGATGTAGGTAGTCATTATATTTGGATGGCACGCCACTTTAGAAGTTATGAACCTCGTCATTTGTTATTCAGTAATGGTATGCAAACGCTTGATGCTGTGCATTGCCATGGGCGATTTCTGCTGCATTGGTGCGTCCAAATACACAAATCGTATCAGTTTCCGGCGATGGGGGATTTTTATTCTCTGCCCAGTTTGAAAAATTGGCAATTAAAAAAATTGGATGTTGATTTTCATTGGGTTTTTGGAGGTGCTGTTGGATTCTTATCGTGTTTCCCTATTAGTTAGCAATCTCGT
>N_716
GATTTTCCTCTACTTCGTTCAGTTACGTATTGCTAAGGTTAATAGGGAAACACGACAGAATCCGAACAGCACCTAGCTATTGAAAAGGCTCAAGAAAATGCGGGGATGACAAGGGAATATCTCAATCAAAAAGAAATGGCGGAATACTTAAATGTGAGTGAAAACTTTTTAAAAAATGCTGTGAGAAATGAGGGATTGCCCGTAGTTGAATTAGGGGCAAGAAAATTTTATTCGAAAAAGGCAGTTAATGAGTTTATGTTTGCTCGAATGAAAAGAGGGGAAAATATTGGAAGATGATGAAGTAGAAATTATAAAAAAATGCTTTAAAAAAAGAAAAAAAGTGTTCCCAAAAGTTTGCAGACTGGGGGAACACTCAATAATAAAGTGCTGAGAAAACTTTATTTATAGCTATTATATCAAAAAAGAAGGTGAAAAGGTGTTTTCTTCTGGAAATGTTGTAGTTGACAAACTTAGAGAAATAAATTTTGACGGAAATGTAATCCACACACATGGTACAAT
>N_717
ACAATCGATTCATATCTAATTCGTTAGTATTTGATTAACTGAATAAAGAAACTGGTTTTTATAATTAAATTAAACGACAAAAAAAGTCAGGAGCTCCAAAAATTTTTTTATAATTTTCAAGTAGCAGTTTGATGGAAAAATGACGATTTTTTGATAAAAAGAGGACCCATTCAGAGAGGTTTATCATTTAAATCTATTTTGTATAATATATGTATGTAAACTAAAATATGGGTGTCTGGATTCTATCGTGTTCCCTATTTAACCTTAGCAAT
>N_718
GTGAATGCCCTCTTCTTCGTTCAGTTACGTATTGCTAAGGTTAATAGGGAAACACGATAGAATCCGAACAGCACCTCATAGAGTTGGCAAAGCGTCATTTTCTTGCCTGTGCTGTCGATACCGTCCTCAATATCCCGTCTTATCTGCTGTTCCAGTTCTCGAAGTGAGGGTTTTTCCCGTTTTCCCTTTGGTGTCGGGTCTGTGGGTGTCAATCTCCAAGCATACACATATTTTGTGTTTCCCAATGCGTCTACATATTTATATAAGTATTTTCCGTCTGTTCGTTGGCTCTCTCCAGTATGCAGGATACGACCTTTGTTATCCCGTCTTTTTTCTTTCATGGTGTCTGCTCCTTTCCTTGTTGGAAAGAGCCTTGATATGACTTGTGTTCATCATAACACATACAAGGCTCATTTGCATTAGATTGCGTCCAATTTATCAATAACCTTTTCAAACTGTCGGCGTTTAATCTGTATGCGGTTGCCATTCATAATGAGCCAGCCAGCGTCCTTGTTTTCCTCTGCCAATCGTCTTAACTTGTTTTCTCCAATGCGGAAATAGTTTGACGCTTCTTCGATGGTAAGGGTGTATTTTTCCCATACGGGAATTCCCTGTGTATTACTCATAAAACACCCCTCACTTTTGATTACGTCTGATATGTCCGTACACATCTGTTCCACAAGCATTTCCTGTTTTTCAGAAAGGTGGGTACATTCATCAATCATTTTCATGTAGTTTGAACCTGTCAGCCTGTCGATTTCCTCTTATCATCACGATTGACGGCATGACCTGTCTTTCCAGCCATTGCAGAGTGCGTTCCATATTGACAGGTACAGGGTTCATTTCAAAAGGTAAACTGCCATGGGAAATGAATATCAGGTGCTGTTCGGATTCTATCGTGTTTCCCTATTAACCTTAGCAAT
>N_719
TTTTTTTTTTTGTACTTCGTTCAGTTACGTATTGCTAAGGTTAATAGGGAAACACAACAAATTGAACAGCACCTGATGGTTGATGAATTTCGTTCGCACGCTTCCATAGAAGATAAAATGAGCTTTATTTGCGCAGATGGCGAAACAGGACAATTAATTGATGTCTTGCCTACGCGTAAATTGCCTCGATTAACAAGCTATTTCTTAGGCTGCGCTAATCCTGAAGAAGTAAAATTTTTAGTCACAGACATGAACGCCGCCTACTTCCAGCTTACCAAACGTATTCTGCCAAATGCGAAAGTAGGTGGTAAGGTATCGGTTTCATATTATCAAACACATGAATCAAGCCTTTAATGAGTTGCGTATCCGTGAAATGAATGAACTTCGTAAAGTAGGACAGAAAAGTCAGGCAGAAAAACTGAAAAAGAACTGGCGCTTTTTTGCTAAAAAATCGTGCAAACATCAACCATTATGAATACAAAACATGGAAAAGTTTTAGGTGCTGTTGGAACCTATCGTGTTTCCCTATT
>N_720
TTATCTAACGTACTTCGTTCAGTTACGTATGTCTAAGGTTAATAGGGAAACACGATAGAATCCGAACAGCACCTCTTCCGTTTGGAATGACTTCTTGACTAGAAAGTTTCCGTTTGATTTCAGGATTCGAATGTACTTGTACCCTTGGTTTTAAAGACCTATTTTCTGGTAGTTCATTTTTCTGTGGTTTTATCTCCTTTTTTATCGGAACATTTTCCCTTCCTTTCT
>N_721
GGCTATATCCTGTTACTTCGTTCAGTTACGTATTGCTAAGGTTCATGCGGGAAACACGATAGAATCCGAACAGCACCTTCCCGCATCTAGTAAACGTCCATCAGCAGGTACATAATCGCCTGCGTCTAACAACACGATATCTCCTACCACAAGTTCGTTTGCCGGAATCGTTTTTTCCTTACCATCACGAATCACTCGAGCATCGGGCGCTGAAAGGTTTTTCAACGCTTCTAAAGAACCTTCTGCTTTTTTTGTTTGGACAACACTGATTATAGAATTCAACATCAATACTGCAAAAATAACTAAGAATTCGATGTAGTCACCCATGACCATCTGAATTCAGATGGTCATGGGTGACTACATCGAATTCTTAGTTATTTTTGCAGTATTGATGTTCAAGTCTATAATCAGTGTTCTGCCAACAAAAGCAGAGGTTTCTTCAAGCGTTGAAAAAGCCTTTAGCGCCCGATGTAGATAAGGATGAAATAGCGGAGC
>N_722
TATGTTAACCTTGGACTCACGTTAGGTATTGCTAAGGTTAATAGGGAAACACAATAGAATCCGAACAGCACCTTCTTTGCCAAATCTTTTGGTTGTGTCCGTAAGGTCTACAATCTAATGCTTGATGACCGAAAAAAGGCGTATGAAGAAGTTAAAAATGATTCTTCTAAAAAAATGACTTTTCCGACACCAGCTAAATACAAGAAAGAATTTCCGTTTTTGAAAGAAATTGATAGCCTTGCTTTAGCCAATGCCCAACTTAATTTAGATAAAGCATACAAGAATTTTTTTCGGGATAAATCCGTTGGATTTCCACGTTTCAAAAGTAAGAAAAATCCTATTTCAAGTTATCAACGAATAATCAAAATGGTACAGTTGCTTTGATTGATAGTAAATTCATCAAAGTTCCTAAATTGAAGTCATTAGTAAGAATTAAGCTTCATAGACAACCAAAAGGGATTATCAAATCTGCTACAATATCACGTCATTCTAGCGGTAAATACTATATTTCTTTGTTGTGTAAAGAAGAAATTATCGAATTACCTAAAACTAATTCCACAATTGGTATTGACTTAGGTATTATGGACTTTGCGATTCTTTCTGATGGACAAAAAATTGATAATAATAAATTCACGTCCAAAATGGAAAAGAAACTAAAGCGTGAACAACGCAAATTGTCTAGGCGTGCTTTATTGGCTAAAAATAAAGGTACCAATCTATTTGAAGCTAAA
>N_723
ATCTTTTTAAGTATACCTTCTTTCGAACTAGTTACGTATTGCTAAGGTTAATAGGGAAACACAATAGAATCCGAACAGCACCTTCAGTCTATACAAGAAATCAGTTGATATAACATGGAATTAGATACAAATAATCATTCAGTATTTCTTCTTTATTACCACCTTGTTTTAGTAACGAAATATCGTAGACAAGTGATTGATGATGAAATATCTGATTATGCCAAAACTACTTTTGAAAGAATTTCAGAATCGTATCACATTACTTTAGTGGAGTGGAATCATGATAAAGACCACGTTCATATTATGTTCAAAGCTCAACCTAAAACAGAATTGACAAAATTCATCAATGCCTATAAAAGTGCCAGCTCAAGATTGATAAAACGTGACTTTCCAAGAGTCAAACAATTTCTTTGGAAAGAAATGTTCTGGTCTAAAAGTTTTTGTCTTCTGACAACTGGTGGCGCACCAATTGATGTGATTAAGAAGTATATCCAAAATCAAGGAAACAATCATAAATAGAAAGTAGGTGAACTTTATGGAACAACTAAAAGCATACAAATTCAGAATCTATCCAACAGAGGAACAAGAAATCTTCTTTGCCAAATCTTTTGGTTGTAGGTGCTGTTCGGATTCTATCGTGTTTCCCTATTAACCTTAGCAAT
>N_724
ATGTATATTTACTTCGTTCAGTTACGTATTGCTAAGGTTAATAGGGAAACACGATAGAATCCGAACAGCACCTCATTAGTAAGAATTAAGCTTCATAGACAACCAAAAGGGATTATCAAATCCGCTACAATATCACGTCATTCTAGCGGTAAATATTATATTTCTTTGTTATGCAAAGAAGAAGTTCGCGAACTACCTAAATCTAATTCTGCTGTTGGTATTGACCTAGGTATTATAGACTTTGCAATTCTTTCTACCGGTCAAAAATTTGATAATAATAAATTTACGTCCAAAATGGAAAAGAAACTCAAACGTGAACAACGTAAGTTGTCAAGACGTGCCTTATTAGCTAAACAAAAAGGTATCAATCTGTTTGAAGCTAGAAATTATCAAACACAAAAACGTAAAGTAGCACGATTGCATGAAAAAGTAATGAATCAACGTACTGATTTTCTGAATAAGTTGAGTACAGAAATTATCAAAAATCAGTACGTTGATTCATTACTTTTTAATGCAATCATGCTACTTTACGTTTTTGTGTTTGATAATTTCTAGCTTCAAACAGATTGATACCTTTTTGTTTAGCTAATAAGCGGCGGTTGTAAAAACAACTTTACATTATTAGCGTTTGAGTTTCTTTTCCCATTTTGGACGTAAATTTATTATTATCAAATTTTTGAGACCAGTGAGAAAAGAATTCCAAAGTCTATAATATTAGGTCAATACCAACAGCAGAATTAGATTTAGGTAGTTCGCGAACTTCTTCTACAGATAAAGAAATATAATATTTACCGCTAGAATGACGTGATATTGTGAGCGGATTTTGATAATCCCTTTTGGTTGTCTATGAAGCTTAATTCTTACCTAATGAGGTGCTGTTCAGGATTCTATCATATTTGCTAGCAATA
>N_725
ACTGTAACGCTTGGTTCAGTTACGTATTGCTAAGGTTAATAGGGAAACACGATAGAATCCGAACAGCACCTTGATGGTAAACATCTGGTTTGGAATCACTTTCTCTATCTATCAACCATTCTTCGCATTCAGCGAAGAAATCCAATTTTAAATTAAATTTTTTGTTTTTTCTATCTGTATAGGAGATATAAAAAGCAAATGTTGAAAATACTAGAGACGTAATAGGCAAAATAAAATCTTTAATGGTTTTAACAATGTTATTCCAGTCAAATTGTTTAATAAAGTCAATAAGACTCAATTTATACCACCACCATTTTTTATCTACATTATATCAAAGAGGAGAGAAGAAATAATGCAAGAATTAGTAATTTTGAAAAATAAAGAAGCTGTGACTACGAGTTTGCAAGTTGCAGAAAGTTTTGAGAAAAAGCATCAACATGTTTTAAGAGAATATTGATGCACTGAAAAAAGATGTGTCCAATTTTGGACAGATGTTTTCTGAAGGTAATGAACCAGATTCATACGGCAGAAATCGACGAGTTTTCTTCATTAGTAGAGATGGTTTTTTCTTGTTGGCTATGGGTTTTACAGGAAAGAAAGCTATTTACTTCAAACAAAAATACATTAGGTGCTGTTCGGATTCTATCGTGTTTCCCTATTAACCTTAGCAATA
>N_726
CTATATGCAACGCTACTGGTTCAGTTGGTGTTTGCTAAGGTTAATAGGGAAACACGATGAATCCGAACAGCACCTTAGAAAGCCGTTTCTTTGTTTATTTAAAGTTGACACTACGGGGTACAAACATTCAGAATAAAGTTGTGCATGTTTTTTGTACACATATATGCGAAGATGCATATTGACAAGTTTAGAATAATTTATCATAGAAGCTGTATAGATGATAAAAATGAAAAAGATGAGTATGGAGGTGGATTTTATGGTATTCAACATTCTCCTCGCTATCATCGGTTTAATTGTCGGTCTTGGTTTAGGGTTTATGGTCGCAAAGTCACGTCA
>N_727
AAATAGGTCCAACTTTTACTTCTATCGTATTGCCTATTACAGAAGTCTTTGCATAATAAATCCGTAGACGCTGTTTTGCTCGATTTTTCATCTACATAACACTGGATAGAATACGTCCTTCTACAATCAAGGTGCTGTTCGGATTCTATCGTGTTTCCCTATTAACCTTAGCAAT
>N_728
TTTTTGTGCCTGTACTTCGTTCAGTTACGTATTGCTAAGGTTAATAGGGAAACACGATAGAATCCGAACAGCACCTATCAACATCAGTTTTCTTTACATGAGAACTGATGTTGATATATATACGTTCCGTACAAATAATTATAAAAATTTAAATGATTTGAGTAGAAGTATCAGTGAATATCTCAAGGGGAATAGCTATCTCAAGATTCGATTTTCACATATATTAATTTTACTACCATATTTGAATGAGAATTTCACCCTAATTCAAGTAGATAAGTCTTTCATTGCCTCAGGTAATCAAGGAAATATGAAGGTTCTGTTGCGAAGTTTGAAAATCAAACGCGCCCTCTCTGAACTCCAAATATCTTAGGCTGTTATTCCCATTAATACCTTGATTTCAGTAGACACCGAAAAGCCGAAGAGCGTTCCATTTCTTCGGTTCTTTTTATATATTCCTCGAATGGTCTCCATGCCCTTAATCGTGGAAGAGGCTGTACGGAGACTTTGATAA
>N_729
GCTGTGTAGGTTGTTACTTGGTTCAGTTGCGTATTGCTAAGGTTAATAGGGAAACACAATAGAATCCGAACAGCACCTAAATACTTTTCAATATAAACACGATGGAACGCGGAGTGCGGTGAAAGTGGCGCGCTCCGTGTGAATGGGGGGAAAAGTTTGAGATATTTTATAATATCAGGAACTTGCCTATCCATATATCAATGGTTTTGACCAAATACCCAATCCTTAGTCTTACTGGCAATTGTGGTCATTGGTTTGTTTTTTAGGATTTAAGCGGGAGTTTTCCAAACTGATTGGCTTTTTAGTAGTGCTTTGATTGCGGTCGGATTGGTCTTTAATGCTTCTGGGGTGAAGGATGTGTACTTCAGTTTGTTTAACCGAATTGTCGGTGCGTAAGGGGGAAGCACGATGGAACAGATGCGTGTTTATATTGCGAACCTCGGGAAATATAACGAAGGTGAATTGGTGGGGGCGTGGCTTACCCCACCTGTCGATTTTGATGAAGTGAAAGAACAGATTGGGTTAAATGACGAATACGAGGAGATGCAATTCATGATTATGAACTTCCCTTTGAGATTGATGAGTATACGCCAATTGAGGAAATTAATCGGTTGTGTGGCTTAGCGGAGGAACTTGAAAAGAATCTACATTGGTGAAGTTGCTTCTGAGAATTAGACATGCTTTCTTCAATTCTTTTGAGGAGATGGTAGAGCATGTGGATGATATTATCTCTATATTAGATTGCGATGATATGAGTGATGTAGCATATTTCTTGATTGTAGAAGCTGGTGATTTTGGAGAAGTACCAGAACACTTGAAGACGTATATTGATTTTGATGCATATAAT
>N_730
GTTATCTCGTGTACTTCGTTCAGTTACGTATTGCTAAGGTTAATAGGGAAACACAATAATCCGAACAGCACCTCACGGACACGTCAGCTTCAAGTGACAGTACAGATACTACCTCTACCACAAGTGATAGCTCAGATTCATCTACCACTACAAGTGATAGCACGGACACGTCAGCTTCAAGTGACAGTACAGATACATCCTCTACCACAAGTGATAGCTCAGATTCATCAACTTCAAGCGATAGTACAGACACGTCGTCTACCACAAGCGATACACGTCATGCAAGTGTCTCCTTCTCAAAAACAAGTTCGGATAACAGGACGAACTTTAACTTAACTAATAAAAGGTGCTGTTCGGATTCTATCGTGTTTCCCTATTAACCTTAGCAATACGTAGCG
>N_731
ATGTCCTACTTACTTCGTTCAGTTACGTATTGCTAAGGTTAATAGGGAAACACGATAGAATCCGAACAGCACCTAGAATTTTTGATAACTTTCATTTCTACGTTAGCATCACGAAGTTGTTTACGTAAACGTGTTACTTCATCAACTGTTAATCCGCGGTAGTCAACGACTACTACTGATGCAGCTGCTGTAAATTTTTCGCTTACTTCATCAACGATTGCTGCTTTTTTTGCGATAATTGCTTCACTCATTTTTGAGTTTCACCTCCCTTGAATTTTGATGGAAGAGTTTTTTGCACTGAAAAGGCAAGTCACTTTTATAGTTACTTTGCTCAACCATCTGTA
>N_732
GTTGTTTATACCCTCTACTTCGTTCAGTTACGTATTGCTAAGGTTAATAGGGAAACACGAAGAATCCGAACAGCACCTTATTTAGGAAAGAGACATCTTTTGGAACAGCAAGCTTTTTTGCACTACTTATCGCATTTATTTTCTATCTATTAGTAAAAAGTATAGACAAACAGACGAGATTTCTCAACTTGCTTTTTACTTCTATTCCGACTGAACACTATTTTGGAGGTATTTGTATTTTATTAAGCTTGGGCGTGATTTCTCTGATTTTATGGGAAGTGTTCACTTCCGCTCATATAAATTATCTCTTATCTCTTTTATCAATGGTCGCGTTTTTTTTCTTTGT
>N_733
GTTGTTTATACCCTCTACTTCGTTCAGTTACGTATTGCTAAGGTTAATAGGGAAACACGAAGAATCCGAACAGCACCTTATTTAGGAAAGAGACATCTTTTGGAACAGCAAGCTTTTTTGCACTACTTATCGCATTTATTTTCTATCTATTAGTAAAAAGTATAGACAAACAGACGAGATTTCTCAACTTGCTTTTTACTTCTATTCCGACTGAACACTATTTTGGAGGTATTTGTATTTTATTAAGCTTGGGCGTGATTTCTCTGATTTTATGGGAAGTGTTCACTTCCGCTCATATAAATTATCTCTTATCTCTTTTATCAATGGTCGCGTTTTTTTTCTTTGT
>N_734
TGTGTGGTAACCTTACTTGGACAGATTACGTATTGCTAAGGTTAATAGGGGAAGACGATAAATGCAACAGCACCTTTAAAAAAATACAAACGAATCATTGTCCCTATAATATTTATGCGTTAGGAATTTTTATTATGATAAAACGGGACGATACAAACGCTACTACATTTTCTAAAAATCATAATCACGAAAGATAAAAAGAGAGGCAGCGACTAATCAAAATCGCTGCCTTTTTTTGCTTTTCAAATAATAGAATATTTAGCGTAGAACTATCTTACGTGTTGTGGGAGTATCCCTTTTCAAGCTCTTCTTTGCTTGTAGTTATTTCTATTGTGATATGATTCTCTACGCTTGATTTGTGTGCGACTTCTGCAATTTCTTCTTTT
>N_735
GTGTTATCTAATTGTACTTCGTTCAGTTACGTATTGCTAAGGTTAATAGGGAAACACGATAGAATCCGAACAGCACCTATTTAACTTGAATTGTTTGCTGACTCTTCTGGTGGATATATGCGTTTCCGCAAGCATACTTGATAATATTTTTAATATTCCCCACGTTACCTTCAAAATCACTATTCATTAAGAAATGAATCAATGCATCAGAAACAGATAGTTCCTTAGCTAAAATTTTACTCTCAGAAACAAAAAATTCATCAATCAATGACAGACGTTCAAACGACGGACGTTGTTGAAATCTAGGTAGATTAACAATAACTGGCAATCTCCTAAGAAAAGTTGGTAAGAAAGTCGTATATATATTTTAGGTGCTGTTCGGATTCTATCGTGTTTCCCTCACCTTTAAGCAAT
>N_736
GCTGTTTATGTAACGTTTACTTCGTTCAGTTACGTACTGCTAAGGTTAATAGGGAAACACGATAGAATCCGAACAGCACCTATTGCTGCGTTTTTATCTGGGAACAACACGCCACCGTACAAACCGTTCCAATACTCTTCGAAGTCAGCGTTGCATAACATTCCCTTTCGCTTGCGCCACGCGGGGTCGAAACAAGCGTCGTGATTCCCTTTTGCAGATAATAACCGGTTTTTCTTGTCCTGCTACCGCTGCGTTAGTGAAGCGTTTGAGCGTGCCTAACATGGAATGTCGCGCGCTCCATTCATCAATAATGCCTATATCGCTGCCGAGTGAACCAAGTCCGCCGTCGATATTGTCTCCGCCGTAAATCATCACATCTGTTTTGTTCCCTAATTTTTGAAATTGAGGGATTGCGCGCCAATGTCTTAAATAAGAAGCATCTTTGTAACCGACGCCATCTATACGCAAGTTGTGATTATCTGCGTGAATGTCTGTAATGAGGTGGTATTTAGGATTCTATCGTGTTTCCCTATTAACCTTAGCAA
>N_737
GTTTTGCCATGGTCACTTGGTTCATTTTCGTATTGCTAAGGTTAATAGGGAAACACGATAGAAAATCCGCACCTTGGTTTTCTATGAGTGACTGCGTCACTTTAGGATAGTTTTTCTTCCATTTCTACAATCATGCGGATAAGAAGGTATTCGCTTCTTCTTTTTTGAGTTAGCTTGATAAACAGCCTTAAAGTCATCACAGATTTCTTTTCGGTCTTTGACACGTACTTATGAGCAATGTACGAGATACATGGATACAACAATGCTGATATTTTGTTTTAGGATAAATTTGATGGATAGTATCTTTCATGCCTTTTAAGCCGTCCGTAATAAAAAGCAAGACTTCTTGAACTCCTCTGGAGTTAATATCCTGTAGCAGCTCATTCCAAACGTATGTTGATTCAGTTGGAGCAATCGCATAACTCAGTACTTCTTTAGTGCCGTCTTCTCGTATACCAATGGCAATATAAATCGCTTCTTTGGATACGGTTTGACGTTTTAGTGGAATGTAAGTAGCGTCCATAAAAATAGCGACATACTTATCATAGGTGCTGTTCAGTTGTCTTAATTGCTTCCCTATTAACCTTAGCAATAC
>N_738
ATTAATTGTACTTCGTTCAGTTACGTATTGCTAAGGTTAATAGGGAAACACGATAGAATCCGAACAGCACCTTATCAGGAATTTGGGCTATTGGATTCCGGTATTGCAGCAACATATCGCGTTGCATATGAAATTAAAGATAATGCAGTGATACCTATCTTACTATGTGGAACGCATGAAAATTTTTATGAACAATTAAAAAAGATTAGGTAAGAACCCAATGTTTCAACTTGAGAGGATAGACGACACTTTAAAAGATAATTTTTAACAGCTGAGAGTTGTAATACCCTATAATTTTAAACCACTAACCTATATATTTATGAAAAATAAAAAATTAAAACGCATTTTAAGCCTCTTTCAAATTAAAAGCTTCATCCTTATGCACAAAGAGCATTAAAATGCGTTATTTTATATTGTTTTTTAGTAATAATAAAAAAATCACTCTAATTCTCCCATAAATATTATAGATTCCTAAAGATTAAAATAGATTATTCCCTATTGTCTTTTAAGTAGCGGTAGAGTGTTGCCTTGCTAATACCAGTCATTTCCGTAATTTCTTTTACGCTATAAACCTGACTTTTATACAATTTTACTGCTCAATCAACATCTTTCTGGTTCACTCGTGGACGGCCACCTTTACGACCTCTCGCACGTGCACTTTTCAAACCTTCTTTGGTACGTTCAACAATTAAATCACGTTCGAACTGATTAAATGCTTGGAAGACAGTCATCATTAAGCGTCCGTGAGGCGTGCTGGTATCGAAGTTTTCTTTCAAGCTCACCAGCTTAACATGGTGTTCTTCAAAATAGGTAACAAGGTCAATCAAATCCTTTGTCTCAGGTGCTGTTCGGATTCTATCGTGTTTCCCTATTAACCTTAGCAATACGT
>N_739
GTGTGCTAATTTACTCGTTCAGTTACGTATTGCTAAGGTTAATAGGGAAACACGATAGAATCCGAACAGCACCTGAAATCCCAGTATCTTCTATAAGTAAGTCATTTCATATCGATGAAAACACGTTATTTATTTTTGTTTTATCTATAAAATGGCTGAAAAATGATTTTTTTCTAAATACTATATATAGTGGCGTCTATCCTATATACCACTAAAAAACTACAAAATATTAAGTACTTTATTTTAAAAAAACACGTGTAGAATGAAGATAGACTTTTAGTTAGGGAGTGTTTTTTTATGAAACTTACTGTTTTTTGCGGTTCCCGTTTTGGTAATAAAGAAAGTTACAAATTTATTGCGCAAACGTTAGGAAAATACATGGCACAAGAAGAAATCGAACTGGTTTACGGTGGTTCATACTCCGGGATTATGGGAGTGATTAGTAAAACAGTACTGGAAAATAACGGAAAAGTCACAGGTATCTATCCGAATGGGCTTTTTCGGTGCTGTTCGGATTCTATCGTGTTTCCCTATTAACCTTAGCAATA
>N_740
TTATGTCGTACTCGTTCAGTTACGTATTGCTAAGGTTAATAGGGAAACACGATAGAATCCGAACAGCACCTATTCTTTTATTTTAGCCATTCAATTGCCACTTGGTTATTAATATTTTTTCTAAGTTTACTATTAATAATTAATACTTTAATTATTATCTTTAATAAACATAGAAACTTATTTCTTCACAGCATATTTCCAATTGTTTTATTAATTTTTCTATACTTTATATAAAAAGATAGAACTATTTAGTAAGGAAAAAAAGTAGCTAATTGTAATTTTCGTCTAAAACTCAAAACTAGTAAAAATAACTTTATTGTGTTATTTTTATTTATAAATTATGAAAAAGGACCTTTCGAAATGAAAAATAATAAAATAATCAGTTGAATTATGGGCTTTTATTGCCAGTTTTTCTGCTATGTATCATTGGATTACTTTCTTTATATGTTGCTTTATATCACGACTCTTACACTAATTCAAAAATCACAAAAGAATTAATTAAACAAGTATTGTGGTATAGTATTGGGTTCACTTCAGCAATAACTATTTATTTTTTTAATCCTAAAATTTTGTGGAAATTAACTCCTATATTTTACGGATTATGCATCATAATGTTATTACTTCTCTTGAAATTCTATAATCCACAATTAGCAGTCTTAACTGGAGCAAAAAATTGGTTTTATATTGCTGGTTTTTCGTTTCAACCTACTGAGTTAGTCAAAATAGGTGCTGTTCGGATTCTATCGTGTTTCCCTATTAACCTTAGCGA
>N_741
TCCTACTCGTTCCAGTTACGTCATTTGTTAAGGTTAATAGGGAAACACAATAAAGAATCCGAACAGCACCTACAATTAGGCAAAAAATACTTTCCAAGCTGCACCTGATATTTTAGTCAAACACAAGGTTACACTAGTGCGGTATTCCATGGGAACGCTGGTACATTCTGGAATCGAAACAAAGCATAAGAAAGTTAGGATATGACTATTTATTGATTACTCTTTATTATGATGTTTAATGATAATTCGTTCCAATCAGGTTGCATTGATAGAAGCTTCATTTTCCAACAATGCAACCAAATATCTCGACATCTGCAACAACCATTTTATTCAAAATTCATTGCTGTATCTAACCATTATACCTTCTCAAAATTCACCAATTGACGAAGCAGGATTCCGTTACACCAATACAAATAATAAAACGATAAAAACAAGCCTTTCCGACAGCCAATTATTTAGATACCGCCGTACAAGAATTCTTCAATTATTTGAAAGAAAGCGGCTTGTATGAGGTGTATTTTGGATTATATCGTGTTCCCCTCTAACCTTAGCAATA
>N_742
ATTTTTTTGCATGTACTCGTTCAGTTACGTATTGCTAAGGTTAATAGGGAAACACGATAGAATCCGAACAGCACCTGAATCATGAATAACAGGTGAGAATCAAAAGACGAGGAAGAGCAGATAGTGGCTCTTCCTCGTCTTTTGTACTCCCAGTATTATTTGTTCAGAATTCAAAAAAAAGAGAAATTTTTTTGTTTTTTTACCTGTAATGTACATAAGAAGAGTTAAAACCTTTTGTTATTATTAGCATTCTAACAAAAAAATGTCTTGATTTATTGAAGCGCTTTCTATAGAATGAAAAACGAATAAAAACTAAAAAAGGCACCCGACAATTTAGTAGCAGCTAAATTGTCGGGGCTTGAAAAGTCAGCGGGAACTGACCAATCAAGTTGCCATAGTCAATGCTTGTGCATCGACGTGTATATTGTACCTAATTTCATACAGAATTACTAGTTATTTTTCTGTTTTTAGGGAAGAGCGCACACGAAGAAGCATGCTTATTTAGCTATGTCAAGGATATTGGGCAGTTGTCTGATATCCTTTTTTCTTTAGGTGCTGTTCGGATTCTATCGTGTTTCCCTATTAACCTTAGCAATA
>N_743
TGTGTTGCATCTTACTTCGTTCAGTTACGTATTGCTAAGGTTAATAGGGAAACACAATAAGAGAATCCGAACAGCACCTTAAACGATACTGTATAAATGCACTGGCAAAAATACCGCTTACAACAAGAATGAAAACAAATAACTGTCCTCCATTGTTATTTGCCATAAAAGGATACAAGAATGTAAATCCTGAGGTAAACAACACTGGAATCACTAATAAATTAAAGACACTCTGGAACAAAAAATACCACTTTGTCCATGGAACGTTCGTTTGGTGTTTTCGATAAAGCTTTACTTGTTCTCCTACTGCAGGCAAAATAGCTAAAATCAGAATCATCGGTAAACTACTTGCTAATTTTTGGGCT
>N_744
GTATATGCATACCTTGGTTCAGTTACGTATTGCTAAGGTTAATAGGGAAACACGATGAATCCAAACAAGCTGGTCCTCCTTTGATGAATTCAATGACTTAGTTAAGGAAATGGGAATATCGTTAACAGATGGTCGATTTAACGAAGCGCTGGATATGTTTAGTGAAAGTACTAGAAAAGCTTTTGAAGAGTGGAAAAATGGCGGAGACACAAAAAGACGTTATTAATTCCATGATTCAAGATTTTAGCAATATGGATGGTCAATACGACCAATTAAATAAAGCTTCTACAATTTGGTCTGCACTTGGCGAAGATAACGCGATGAAAGTTGTGCCAATCTTTGACTGATGTTAACCATATTCCCATTTCCTTAACTAAGTCATTGACTTTATCA
>N_745
TTTATTTTTACTTCGTTCAGTTACGTATTGCTAAGGTTAATAGGGAAACACGATAGAGAATCCGAACAGCACCTTCCAGAAATAATTTTTTTTGTATTATCAAATCCAAATTCCCAATTGTTACAATAGCCCCCATCTCTAAGTGTGCAATCTAAAATCTGTACATTGTTCATCCTAACCTTCCCCTGTCTTAACTACCTTGTAAAATAAGATGATTATAAATCGCATCAGCAATCATAAAATCCTCGGCTTCATCAATATCAACTGACTCAATCTCACCTACTTCAACTATGCAAGGTTTTTTCCCAATTCTTCTATGCAACTCGGTCATCACATTGCGATTTATAATCATCTTATTTTACAAGGTGGCATATTTCCGGTGGACAAATACAGATTTTAGATTGCACACTAGAAGATGGGGGCTATTCTGAAATAATTGGGGAAGTTCGATTTGATAATAC
>N_746
TGTTATGCCCTGTACTTCGTTCAGTTACGTATTGCTAAGGTTAATAGGGAAACACGATGAATCCGAACAGCACCTTTTCTCATTTCTATCGCTATACTCCCTCAGGAGAAGAGCTACCAGAAAAACATGACAAACGCATTTCGAAAAAGATTTTTTATAGTGGACTTGTATACCTCCCTTTAGAGTATTTAGTAACAAGAGTACCAGAAGTTTTCAACCGATTGGAAATTGTTAAGGGAAGCTTACAAGGAATAAATCTGTTTCAATTACAGGAAATGCCACAGGTCTTTCATTTTGATTCAGCTGGTTTTTGGAATCCATTTACTCCTACAACTAGTTTGGGTACACGTTTAGCAATTTCGACAGTTTGTGTGGTTCCAGCTGTACTTATGGGATTGAAAATGGACATGTGGTTTCGTCCTCTAGCAGATGGACAAAAAGGGGATAATCGATTAATGACCTTAAAAGAAATCCAACAGATTTATCCGCAAATACCTGAAACAAAAACTAGGTGCTGTTCGGATTCTATCGTGTTTCCCTATTAACCTTAGCAAT
>N_747
ATTTTATGACCTACTTCGTTCAGTTACGTATTGCTAAGGTTAATAGGGAAACACGATAAATCCGAACAGCACCTATGCTTGTCCAGTGGATGCAATTAGTTATGGAGTAAGAAAATAGAAAGGAGTAGTTAGGAAAGTGATAAAAAATGCTATAGCATATATTACAAGAAAGAAAAATAGAACTTTAATAATTTTTATCATATTAACTATAGTTCTTTCTTGCTTGTATTCTTGTTTAACAATAATGAAATCAAGCAATGAAATAGAAAAGGCTTTATATGAAAGTTCTAATTCTTCAATATCAATAACAAAAAAAGATGGTAAATATTTTAATGTTAATCAATTTAAAGATATTGAAAAATTAAAAGAAATTGAAGAAAAAATAATTCAATATGATGGATTAGCAAAACTAAAAGATGCTAAAGTAGTTAGCGGAGAACAAAGAATAAATAGAGAAGATTTATCTGACGAATTTAAGTACTTTTCTTCACTCGAAGCTACAAATAATACTAAAAGAAATATTTTATTTAGTAGTGGAGT
>N_748
[truncated: 417,938 more chars]
